# Supplementary material for: LKB1‐SIK2 loss drives uveal melanoma proliferation and hypersensitivity to SLC8A1 and ROS inhibition
Source: EMBO Mol Med. 2023 Nov 15;15(12):e17719. doi: 10.15252/emmm.202317719 (PMC10701601; doi:10.15252/emmm.202317719)
Supplement: Supplementary file 3 — Dataset EV1 [file EMMM-15-e17719-s007.xlsx]

## Sheet: MAGeCK robust ranking aggregati
CRISPR-Cas9 kinome screen data using MAGeCK robust ranking aggregation (RRA)-scores for either depletion (neg/score) or enrichment (pos/score) of sgRNAs in OMM1.3 cells at D35 compared to D0
id	num	neg|score	neg|p-value	neg|fdr	neg|rank	neg|goodsgrna	neg|lfc	pos|score	pos|p-value	pos|fdr	pos|rank	pos|goodsgrna	pos|lfc
SIK2	4	0.99217	0.99235	0.999995	815	0	3.8489	0.00025825	0.00093889	0.529661	1	3	3.8489
STK11	4	0.9994	0.99942	0.999995	822	0	3.5384	0.00033265	0.0012437	0.529661	2	4	3.5384
MPP7	4	0.99952	0.99953	0.999995	823	0	4.2047	0.00047785	0.0018434	0.529661	3	4	4.2047
CSK	4	0.97375	0.9737	0.999995	803	0	2.1916	0.00065622	0.0026102	0.5625	4	1	2.1916
PDGFRL	4	0.12555	0.27433	0.959083	222	2	1.6158	0.001428	0.0055891	0.696504	5	2	1.6158
BRD4	4	0.7763	0.84316	0.999995	693	1	2.8611	0.0014881	0.0058349	0.696504	6	3	2.8611
MPP5	4	0.9856	0.98574	0.999995	808	0	3.7987	0.0016126	0.0062085	0.696504	7	3	3.7987
PRKAR1A	4	0.99832	0.99842	0.999995	821	0	2.5325	0.0016759	0.0064641	0.696504	8	4	2.5325
EPHA2	4	0.59582	0.74196	0.999995	613	1	3.2818	0.0026693	0.0096986	0.928908	9	3	3.2818
MEX3B	4	0.97262	0.97248	0.999995	801	0	3.1979	0.0031138	0.011154	0.961441	10	3	3.1979
LIMK1	4	0.42398	0.6115	0.999995	461	1	2.6164	0.0039438	0.013759	0.968516	11	3	2.6164
STK26	4	0.60896	0.75198	0.999995	620	1	2.9828	0.0039832	0.013838	0.968516	12	3	2.9828
LCK	4	0.90681	0.9108	0.999995	751	1	2.2078	0.0045868	0.015155	0.968516	13	1	2.2078
AK2	4	0.073374	0.19193	0.959083	158	1	1.8019	0.0058443	0.018271	0.968516	14	3	1.8019
ACVR2B	4	0.063193	0.17476	0.959083	145	2	0.36577	0.0058944	0.018389	0.968516	15	2	0.36577
SRPK3	4	0.92557	0.92556	0.999995	763	1	2.6076	0.0068653	0.02069	0.968516	16	2	2.6076
COL4A3BP	4	0.61455	0.75587	0.999995	627	2	1.3681	0.0072007	0.021329	0.968516	17	1	1.3681
PHKA2	4	0.85646	0.87977	0.999995	726	1	2.7987	0.008129	0.02362	0.968516	18	3	2.7987
EPHA4	4	0.34467	0.55395	0.982519	425	1	1.3725	0.0085057	0.024367	0.968516	19	2	1.3725
MAP3K9	4	0.084482	0.21066	0.959083	171	2	0.28475	0.0098095	0.027444	0.968516	20	1	0.28475
MAP3K15	4	0.98975	0.98981	0.999995	812	0	3.2264	0.0098847	0.027611	0.968516	21	3	3.2264
KALRN	4	0.83719	0.86965	0.999995	716	1	2.7248	0.010234	0.02829	0.968516	22	2	2.7248
TRIB3	4	0.98223	0.98237	0.999995	804	0	3.2774	0.010846	0.029853	0.968516	23	3	3.2774
CKMT2	4	0.94274	0.94195	0.999995	775	0	2.9541	0.010856	0.029872	0.968516	24	3	2.9541
LRRK2	4	0.99267	0.99279	0.999995	817	0	2.7454	0.011421	0.031357	0.968516	25	3	2.7454
PEAK1	4	0.36545	0.569	0.999995	429	1	1.9456	0.011658	0.031799	0.968516	26	2	1.9456
ROS1	4	0.042167	0.12374	0.959083	105	2	0.40961	0.012152	0.032743	0.968516	27	2	0.40961
ICK	4	0.86803	0.88636	0.999995	734	1	3.0828	0.012167	0.032773	0.968516	28	3	3.0828
NME1-NME2	4	0.024066	0.074428	0.959083	63	1	0.98071	0.012487	0.03351	0.968516	29	2	0.98071
SYK	4	0.80357	0.85439	0.999995	702	1	2.1225	0.013713	0.03645	0.968516	30	2	2.1225
NLK	4	0.98671	0.98682	0.999995	810	0	2.6725	0.014501	0.038121	0.968516	31	3	2.6725
MAP3K14	4	0.93717	0.93648	0.999995	770	1	3.0827	0.014586	0.038337	0.968516	32	3	3.0827
EXOSC10	4	0.41261	0.60318	0.999995	453	1	2.0941	0.015012	0.039379	0.968516	33	2	2.0941
MAPK8	4	0.99223	0.99243	0.999995	816	0	2.9327	0.015104	0.039586	0.968516	34	3	2.9327
MAP3K19	4	0.056779	0.16024	0.959083	134	2	0.42693	0.015316	0.040077	0.968516	35	2	0.42693
PDGFRB	4	0.64588	0.77991	0.999995	652	1	2.2421	0.015992	0.04168	0.968516	36	3	2.2421
PCK2	4	0.81567	0.85986	0.999995	707	1	2.114	0.016726	0.043518	0.968516	37	3	2.114
PRKCZ	4	0.1905	0.36936	0.959083	286	3	0.40332	0.017605	0.045475	0.968516	38	1	0.40332
FGR	4	0.98571	0.98579	0.999995	809	0	2.828	0.018611	0.047608	0.968516	39	2	2.828
NEK9	4	0.78264	0.84567	0.999995	697	1	2.607	0.019223	0.048788	0.968516	40	3	2.607
MPP6	4	0.90413	0.90899	0.999995	748	1	3.0298	0.01987	0.050321	0.968516	41	3	3.0298
PIK3R1	4	0.45101	0.63159	0.999995	473	2	2.1802	0.020193	0.050951	0.968516	42	2	2.1802
NME2	4	0.2353	0.43011	0.959083	337	2	0.98766	0.021328	0.053762	0.968516	43	2	0.98766
SCYL1	4	0.55007	0.70613	0.999995	587	2	1.0026	0.021485	0.054018	0.968516	44	1	1.0026
BRSK1	4	0.96276	0.96233	0.999995	794	0	3.017	0.022197	0.055522	0.968516	45	3	3.017
PGK2	4	0.71387	0.82109	0.999995	677	1	2.3217	0.022776	0.05682	0.968516	46	2	2.3217
MPP3	4	0.29654	0.50991	0.960681	395	1	1.4642	0.02286	0.057076	0.968516	47	2	1.4642
TXK	4	0.98425	0.98434	0.999995	807	0	2.7829	0.023592	0.058776	0.968516	48	3	2.7829
PIK3R5	4	0.99528	0.99533	0.999995	819	0	3.4559	0.024066	0.059917	0.968516	49	3	3.4559
MYT1	4	0.31972	0.53566	0.976198	412	2	1.8577	0.024669	0.061097	0.968516	50	2	1.8577
ATM	4	0.79848	0.85232	0.999995	699	1	2.2434	0.0249	0.061647	0.968516	51	2	2.2434
STK16	4	0.45856	0.63678	0.999995	477	2	2.0033	0.025131	0.062247	0.968516	52	2	2.0033
TSSK4	4	0.8392	0.87058	0.999995	717	1	2.3284	0.025354	0.062748	0.968516	53	2	2.3284
DAPK1	4	0.97163	0.97146	0.999995	799	0	3.0141	0.025597	0.063279	0.968516	54	3	3.0141
ETNK2	4	0.48397	0.6558	0.999995	495	2	0.69737	0.026641	0.065639	0.968516	55	1	0.69737
TGFBR2	4	0.9709	0.97073	0.999995	798	0	3.2998	0.026961	0.066229	0.968516	56	3	3.2998
PASK	4	0.84218	0.87219	0.999995	719	1	2.0476	0.027927	0.068539	0.968516	57	2	2.0476
STRADA	4	0.048327	0.13936	0.959083	117	2	0.59825	0.027983	0.068647	0.968516	58	2	0.59825
LATS1	4	0.16035	0.32584	0.959083	256	3	-0.39914	0.029212	0.071252	0.968516	59	1	-0.39914
DGKZ	4	0.85737	0.88021	0.999995	727	1	1.9288	0.029212	0.071252	0.968516	60	2	1.9288
CAD	4	0.76543	0.83915	0.999995	690	1	2.7615	0.029276	0.0714	0.968516	61	3	2.7615
PI4K2A	4	0.87201	0.88873	0.999995	736	1	2.466	0.02946	0.071744	0.968516	62	2	2.466
MAPK6	4	0.56433	0.71718	0.999995	596	1	2.7028	0.029673	0.072304	0.968516	63	3	2.7028
ABL2	4	0.68553	0.81095	0.999995	673	2	1.706	0.030495	0.074202	0.968516	64	2	1.706
CARD11	4	0.57202	0.72318	0.999995	599	1	2.1962	0.030885	0.075008	0.968516	65	3	2.1962
FASTK	4	0.61733	0.75816	0.999995	630	1	1.8711	0.031226	0.075657	0.968516	66	2	1.8711
PLK1	4	0.13029	0.28119	0.959083	226	1	0.92906	0.031777	0.076886	0.968516	67	2	0.92906
SIK1	4	0.82079	0.86204	0.999995	710	1	2.3284	0.033058	0.079599	0.968516	68	2	2.3284
GLYCTK	4	0.96014	0.95952	0.999995	791	0	2.8225	0.033543	0.080622	0.968516	69	3	2.8225
DGKG	4	0.8355	0.86878	0.999995	715	1	2.2025	0.033562	0.080651	0.968516	70	2	2.2025
PRPS2	4	0.84119	0.87168	0.999995	718	1	2.0206	0.033975	0.081526	0.968516	71	3	2.0206
MARK2	4	0.0072223	0.023993	0.9401	22	3	-1.2585	0.034337	0.082401	0.968516	72	1	-1.2585
DGKD	4	0.27924	0.48744	0.959083	377	1	1.2822	0.034358	0.08246	0.968516	73	2	1.2822
VRK1	4	0.99565	0.99568	0.999995	820	0	2.1355	0.03544	0.08479	0.968516	74	3	2.1355
PRKACB	4	0.98401	0.9841	0.999995	806	0	3.0993	0.03679	0.087769	0.968516	75	3	3.0993
ARAF	4	0.61028	0.75293	0.999995	623	2	1.9259	0.037067	0.088388	0.968516	76	2	1.9259
CSNK1A1L	4	0.031777	0.096243	0.959083	84	1	1.6713	0.037862	0.090119	0.968516	77	3	1.6713
MAP3K13	4	0.27719	0.48493	0.959083	375	2	0.90939	0.037897	0.090187	0.968516	78	2	0.90939
NIM1K	4	0.23083	0.42397	0.959083	331	1	1.3719	0.038168	0.090718	0.968516	79	2	1.3719
NTRK3	4	0.90615	0.91036	0.999995	750	1	2.4809	0.039442	0.093422	0.968516	80	2	2.4809
SH3BP5	4	0.17662	0.34959	0.959083	272	2	0.52243	0.039581	0.093756	0.968516	81	2	0.52243
UCK2	4	0.87754	0.89163	0.999995	739	1	2.6047	0.040706	0.096096	0.968516	82	3	2.6047
PLXNA3	4	0.41373	0.60414	0.999995	454	2	1.3663	0.040715	0.096106	0.968516	83	1	1.3663
BAZ1B	4	0.28027	0.48846	0.959083	378	2	1.0467	0.040722	0.096106	0.968516	84	2	1.0467
CAMK1	4	0.88957	0.89914	0.999995	742	1	2.3278	0.041586	0.097993	0.968516	85	2	2.3278
PDGFRA	4	0.81641	0.86016	0.999995	708	1	2.8018	0.041987	0.09878	0.968516	86	2	2.8018
CDK19	4	0.97253	0.97241	0.999995	800	0	1.868	0.043258	0.10133	0.968516	87	1	1.868
FGFR4	4	0.11362	0.25604	0.959083	207	1	1.1373	0.043339	0.10147	0.968516	88	3	1.1373
CSNK2A1	4	0.14439	0.3025	0.959083	241	1	0.61307	0.043844	0.10264	0.968516	89	3	0.61307
CLK3	4	0.68732	0.81248	0.999995	674	1	1.7932	0.044183	0.1034	0.968516	90	3	1.7932
TAOK3	4	0.56362	0.71662	0.999995	595	1	1.9399	0.044524	0.10411	0.968516	91	2	1.9399
EGFR	4	0.93191	0.93114	0.999995	766	1	1.9416	0.044527	0.10412	0.968516	92	2	1.9416
IRAK2	4	0.80045	0.85308	0.999995	700	1	2.3946	0.044694	0.10449	0.968516	93	3	2.3946
ROR1	4	0.99013	0.99023	0.999995	813	0	2.3629	0.045421	0.10618	0.97372	94	2	2.3629
VRK3	4	0.99432	0.99442	0.999995	818	0	2.1941	0.047302	0.11023	0.997685	95	3	2.1941
LIMK2	4	0.32718	0.54114	0.977907	416	2	1.4666	0.048327	0.11216	0.997685	96	2	1.4666
BMPR1A	4	0.95447	0.95405	0.999995	786	0	2.4099	0.048371	0.11227	0.997685	97	3	2.4099
NEK6	4	0.67309	0.80141	0.999995	667	2	1.8099	0.050855	0.11739	0.999995	98	1	1.8099
AK9	4	0.93243	0.93166	0.999995	767	1	2.7143	0.052116	0.11933	0.999995	99	2	2.7143
CDKL5	4	0.17984	0.35434	0.959083	274	2	0.66835	0.053196	0.12059	0.999995	100	2	0.66835
CIB1	4	0.63307	0.77021	0.999995	643	2	0.94944	0.053377	0.12086	0.999995	101	1	0.94944
SRM	4	0.40614	0.59872	0.999995	449	2	1.762	0.055139	0.12333	0.999995	102	2	1.762
STK38L	4	0.82187	0.86264	0.999995	711	1	1.7895	0.055792	0.12416	0.999995	103	2	1.7895
PNKP	4	0.92137	0.92226	0.999995	759	1	2.6868	0.055894	0.12424	0.999995	104	2	2.6868
TTN	4	0.92834	0.92798	0.999995	765	1	2.3918	0.058406	0.12765	0.999995	105	2	2.3918
PRKAR2B	4	0.44453	0.62648	0.999995	470	1	1.3	0.061137	0.13092	0.999995	106	2	1.3
MAP3K12	3	0.2671	0.41909	0.959083	364	2	1.1414	0.063113	0.11434	0.999995	107	1	1.1414
AKT3	4	0.85798	0.88045	0.999995	728	1	2.2791	0.063193	0.13344	0.999995	108	2	2.2791
MAP4K3	4	0.20573	0.39033	0.959083	303	1	0.38397	0.063416	0.13364	0.999995	109	1	0.38397
STK40	4	0.12102	0.2674	0.959083	218	2	0.5045	0.064665	0.13535	0.999995	110	2	0.5045
XRCC6BP1	4	0.39448	0.59028	0.999995	444	2	2.2204	0.065913	0.13699	0.999995	111	2	2.2204
NME9	4	0.10928	0.24971	0.959083	203	2	0.44126	0.069525	0.14198	0.999995	112	2	0.44126
TRIB2	4	0.49113	0.66142	0.999995	499	2	0.76378	0.069649	0.14216	0.999995	113	1	0.76378
SMG1	4	0.22759	0.41971	0.959083	327	2	0.48589	0.070892	0.14372	0.999995	114	1	0.48589
PRKG1	4	0.48796	0.65889	0.999995	497	1	1.5435	0.072053	0.14531	0.999995	115	2	1.5435
FLT3	4	0.68179	0.80847	0.999995	672	1	1.6908	0.072134	0.14545	0.999995	116	2	1.6908
PIP4K2A	4	0.66198	0.79291	0.999995	661	2	1.7842	0.073513	0.14725	0.999995	117	2	1.7842
STK17B	4	0.049453	0.14212	0.959083	119	3	0.1421	0.075851	0.15057	0.999995	118	1	0.1421
HIPK1	4	0.98389	0.98402	0.999995	805	0	2.2098	0.076097	0.15088	0.999995	119	2	2.2098
BMX	4	0.93977	0.93905	0.999995	772	0	1.4578	0.077088	0.15207	0.999995	120	1	1.4578
FGFRL1	4	0.71897	0.82268	0.999995	679	1	2.3272	0.078324	0.15355	0.999995	121	2	2.3272
TNNI3K	4	0.84673	0.87447	0.999995	722	1	1.9665	0.079471	0.15495	0.999995	122	2	1.9665
EPHA3	4	0.25533	0.45643	0.959083	352	2	0.90613	0.079558	0.15505	0.999995	123	1	0.90613
RET	4	0.22829	0.42058	0.959083	328	2	0.97688	0.080608	0.15642	0.999995	124	2	0.97688
MET	4	0.4604	0.63815	0.999995	479	2	1.141	0.082023	0.15819	0.999995	125	2	1.141
PANK1	4	0.070965	0.18788	0.959083	157	2	-0.13645	0.083286	0.15991	0.999995	126	2	-0.13645
BRD2	4	0.96298	0.96257	0.999995	796	0	2.4102	0.085609	0.16308	0.999995	127	2	2.4102
CSNK2B	4	0.22081	0.4109	0.959083	322	2	1.0328	0.08571	0.1632	0.999995	128	1	1.0328
MAPKAPK3	4	0.066371	0.18021	0.959083	150	3	0.23755	0.086937	0.16483	0.999995	129	1	0.23755
MAPK10	4	0.71745	0.82226	0.999995	678	1	2.165	0.090725	0.16949	0.999995	130	2	2.165
CALM1	4	0.44114	0.62416	0.999995	467	1	0.98484	0.091922	0.17111	0.999995	131	2	0.98484
EIF2AK4	4	0.59315	0.74011	0.999995	611	1	2.3309	0.092723	0.17207	0.999995	132	2	2.3309
PI4K2B	4	0.957	0.95653	0.999995	789	0	2.1123	0.093125	0.17254	0.999995	133	2	2.1123
AK3	4	0.012997	0.041581	0.959083	35	2	-0.27186	0.094737	0.17465	0.999995	134	2	-0.27186
CSNK1G3	4	0.46262	0.63976	0.999995	482	2	1.6286	0.097585	0.1784	0.999995	135	2	1.6286
MAPK9	4	0.24582	0.44387	0.959083	345	1	0.48474	0.099138	0.18029	0.999995	136	1	0.48474
NME5	4	0.96939	0.96922	0.999995	797	0	1.6623	0.10005	0.18142	0.999995	137	2	1.6623
CKM	4	0.84641	0.87423	0.999995	721	1	1.1021	0.10156	0.18378	0.999995	138	1	1.1021
TRIM28	4	0.57936	0.72898	0.999995	604	2	1.465	0.10398	0.1869	0.999995	139	1	1.465
ADCK4	4	0.94366	0.94293	0.999995	776	0	2.4156	0.10505	0.18807	0.999995	140	2	2.4156
PDK1	4	0.038172	0.11339	0.959083	96	3	-0.53643	0.10519	0.18828	0.999995	141	1	-0.53643
IP6K3	4	0.62052	0.76067	0.999995	635	1	1.828	0.10589	0.18921	0.999995	142	2	1.828
STK39	4	0.22543	0.41668	0.959083	326	2	0.49202	0.1064	0.18988	0.999995	143	1	0.49202
CDK11A	4	0.82861	0.86565	0.999995	713	1	1.9255	0.1076	0.19137	0.999995	144	2	1.9255
KDR	4	0.14664	0.30567	0.959083	244	2	1.1311	0.10801	0.19185	0.999995	145	2	1.1311
IRAK1	4	0.6566	0.78835	0.999995	658	1	1.574	0.10971	0.19396	0.999995	146	2	1.574
HIPK3	4	0.65778	0.78944	0.999995	659	1	1.1472	0.11001	0.19428	0.999995	147	1	1.1472
NEK3	4	0.012413	0.039949	0.959083	34	2	0.03992	0.11122	0.19592	0.999995	148	2	0.03992
CCL2	4	0.51895	0.6826	0.999995	573	2	1.7162	0.11228	0.19724	0.999995	149	2	1.7162
AURKC	4	0.42014	0.60882	0.999995	459	2	1.3522	0.11358	0.19875	0.999995	150	2	1.3522
ADCK1	4	0.63464	0.77138	0.999995	645	2	1.1306	0.11482	0.20045	0.999995	151	1	1.1306
EPHA10	4	0.067897	0.18281	0.959083	153	3	0.16135	0.11601	0.20183	0.999995	152	1	0.16135
CLK2	4	0.39331	0.58946	0.999995	442	2	1.2306	0.1184	0.20492	0.999995	153	1	1.2306
CAMKK2	4	0.27513	0.48205	0.959083	371	1	0.98503	0.12102	0.2086	0.999995	154	2	0.98503
PFKP	4	0.54428	0.70155	0.999995	582	1	1.7787	0.12146	0.20922	0.999995	155	2	1.7787
STK17A	4	0.95183	0.95144	0.999995	783	0	1.9256	0.1219	0.20976	0.999995	156	2	1.9256
ACVR1C	4	0.63673	0.77297	0.999995	647	2	1.4209	0.12234	0.21038	0.999995	157	2	1.4209
TLK2	4	0.46452	0.6412	0.999995	484	1	0.72791	0.12317	0.21141	0.999995	158	1	0.72791
PIM1	4	0.91095	0.91388	0.999995	753	1	2.0533	0.12436	0.21283	0.999995	159	1	2.0533
ACVRL1	4	0.99057	0.99075	0.999995	814	0	2.4577	0.12555	0.21432	0.999995	160	2	2.4577
DCLK3	4	0.030971	0.094002	0.959083	83	2	-0.36061	0.12792	0.21733	0.999995	161	2	-0.36061
TLK1	4	0.94949	0.94897	0.999995	781	0	2.2623	0.1291	0.21879	0.999995	162	2	2.2623
PRPF4B	4	0.95613	0.95565	0.999995	788	0	1.6952	0.12952	0.21936	0.999995	163	2	1.6952
PRKCI	4	0.73581	0.82829	0.999995	682	1	1.6846	0.13029	0.22038	0.999995	164	1	1.6846
HSPB8	4	0.64225	0.77709	0.999995	649	1	1.2269	0.13043	0.22056	0.999995	165	2	1.2269
ABL1	4	0.94531	0.94454	0.999995	777	0	1.9029	0.13179	0.22222	0.999995	166	2	1.9029
PSKH1	4	0.21815	0.40757	0.959083	319	2	1.0682	0.13408	0.2253	0.999995	167	2	1.0682
PRKCB	4	0.5269	0.68826	0.999995	577	2	1.5034	0.13591	0.22732	0.999995	168	2	1.5034
EPHB3	4	0.70293	0.81752	0.999995	675	1	2.2617	0.13618	0.22771	0.999995	169	2	2.2617
PIK3CG	4	0.29634	0.50963	0.960681	394	2	1.8216	0.13638	0.22794	0.999995	170	2	1.8216
RPS6KA1	4	0.8153	0.85977	0.999995	706	1	2.116	0.13776	0.22942	0.999995	171	2	2.116
FLT4	4	0.0098095	0.032271	0.959083	27	2	0.42702	0.13822	0.23001	0.999995	172	2	0.42702
CHUK	4	0.27821	0.48623	0.959083	376	1	0.69091	0.13853	0.23046	0.999995	173	2	0.69091
HK3	4	0.89082	0.90003	0.999995	743	1	2.171	0.13869	0.23058	0.999995	174	2	2.171
NME1	4	0.11969	0.26522	0.959083	215	2	0.21968	0.13971	0.2321	0.999995	175	1	0.21968
GSK3B	4	0.83035	0.86638	0.999995	714	1	1.5872	0.14101	0.23396	0.999995	176	2	1.5872
RAB11FIP5	4	0.64648	0.78025	0.999995	653	1	1.8636	0.14288	0.23633	0.999995	177	2	1.8636
PRKCA	4	0.30031	0.51489	0.960681	401	2	1.5952	0.14322	0.23685	0.999995	178	1	1.5952
NUAK2	4	0.9525	0.95211	0.999995	784	0	1.9018	0.14905	0.24427	0.999995	179	1	1.9018
PTK6	4	0.23314	0.42721	0.959083	334	2	1.7049	0.15021	0.24551	0.999995	180	2	1.7049
PIK3R4	4	0.19358	0.37365	0.959083	294	2	1.1078	0.15044	0.24575	0.999995	181	2	1.1078
UHMK1	4	0.95329	0.95286	0.999995	785	0	1.7338	0.15091	0.24628	0.999995	182	2	1.7338
STKLD1	4	0.30258	0.51791	0.96407	402	2	1.6876	0.15378	0.24961	0.999995	183	2	1.6876
PHKA1	4	0.86425	0.88403	0.999995	731	1	1.4931	0.15522	0.25141	0.999995	184	2	1.4931
PRKCG	4	0.9734	0.97342	0.999995	802	0	2.5317	0.1557	0.25195	0.999995	185	2	2.5317
SHPK	4	0.63491	0.77154	0.999995	646	1	1.6645	0.15716	0.25396	0.999995	186	1	1.6645
TSSK1B	4	0.16592	0.33428	0.959083	261	2	0.66452	0.16177	0.25967	0.999995	187	1	0.66452
AXL	4	0.77758	0.84362	0.999995	695	1	1.8697	0.16636	0.26547	0.999995	188	2	1.8697
DGKA	4	0.021328	0.066543	0.959083	53	2	-0.88729	0.16739	0.26668	0.999995	189	2	-0.88729
NTRK2	4	0.12307	0.27065	0.959083	220	3	-0.063852	0.16751	0.26678	0.999995	190	1	-0.063852
SPHK2	4	0.87699	0.8913	0.999995	738	1	1.9887	0.16789	0.26726	0.999995	191	2	1.9887
BMP2K	4	0.017024	0.054195	0.959083	44	3	-1.7115	0.16865	0.26826	0.999995	192	1	-1.7115
IKBKB	4	0.5628	0.71597	0.999995	594	2	0.90655	0.16937	0.2692	0.999995	193	2	0.90655
MYO3B	4	0.20904	0.3952	0.959083	307	2	0.76482	0.17036	0.27059	0.999995	194	2	0.76482
GAK	4	0.90548	0.90992	0.999995	749	1	1.3943	0.17093	0.27113	0.999995	195	1	1.3943
NOL9	4	0.71233	0.82059	0.999995	676	1	1.6812	0.17184	0.27237	0.999995	196	2	1.6812
CSNK1A1	4	0.31748	0.53416	0.975519	411	1	1.2314	0.17284	0.27354	0.999995	197	2	1.2314
MAP3K11	4	0.26435	0.468	0.959083	361	2	0.93726	0.17334	0.2741	0.999995	198	2	0.93726
TGFBR3	4	0.85118	0.8767	0.999995	725	1	1.5591	0.17435	0.27527	0.999995	199	2	1.5591
NEK7	4	0.0058944	0.020139	0.9401	17	2	-0.54388	0.17483	0.27574	0.999995	200	2	-0.54388
TRRAP	4	0.013713	0.043931	0.959083	38	2	0.47379	0.17533	0.27636	0.999995	201	2	0.47379
PLK5	4	0.84833	0.87518	0.999995	724	1	2.0462	0.17633	0.27757	0.999995	202	2	2.0462
RIPK1	4	0.091832	0.2226	0.959083	181	2	0.22495	0.17662	0.27787	0.999995	203	1	0.22495
CDK20	4	0.10277	0.23974	0.959083	192	2	0.64476	0.17783	0.27921	0.999995	204	2	0.64476
NTPCR	4	0.053377	0.15196	0.959083	128	2	0.15382	0.17889	0.28064	0.999995	205	2	0.15382
BRD3	4	0.88262	0.89463	0.999995	740	1	2.0625	0.18002	0.28213	0.999995	206	2	2.0625
TAF9	4	0.61562	0.75661	0.999995	628	2	1.6022	0.18115	0.28369	0.999995	207	1	1.6022
MYLK3	4	0.92292	0.92348	0.999995	761	1	1.3953	0.18186	0.28456	0.999995	208	2	1.3953
CDK3	4	0.18789	0.36611	0.959083	281	3	0.99093	0.18228	0.28508	0.999995	209	1	0.99093
CDK18	4	0.96106	0.96066	0.999995	792	0	2.684	0.18236	0.28515	0.999995	210	2	2.684
TNK2	4	0.89156	0.90052	0.999995	744	1	2.4303	0.18388	0.28701	0.999995	211	2	2.4303
CAMKV	4	0.96287	0.96246	0.999995	795	0	2.2669	0.1849	0.28832	0.999995	212	2	2.2669
EIF2AK3	4	0.11601	0.25961	0.959083	211	3	-0.12608	0.18791	0.29201	0.999995	213	1	-0.12608
MERTK	4	0.33928	0.54986	0.977957	422	2	1.0851	0.19127	0.29576	0.999995	214	1	1.0851
TAB1	4	0.62683	0.76549	0.999995	639	1	1.4925	0.19409	0.29909	0.999995	215	2	1.4925
RFK	4	0.45042	0.6311	0.999995	472	1	0.98363	0.19463	0.29977	0.999995	216	1	0.98363
NME6	4	0.89644	0.90344	0.999995	745	1	1.4037	0.19574	0.30116	0.999995	217	1	1.4037
PHKG1	4	0.28223	0.49096	0.959083	382	2	0.66927	0.19616	0.30162	0.999995	218	2	0.66927
ADPGK	4	0.1196	0.26506	0.959083	214	1	0.81836	0.19686	0.30248	0.999995	219	1	0.81836
PIK3C2B	4	0.13147	0.28313	0.959083	228	3	0.049233	0.19797	0.30376	0.999995	220	1	0.049233
ARSG	4	0.57717	0.7272	0.999995	602	2	1.7502	0.19822	0.30404	0.999995	221	2	1.7502
STK24	4	0.19178	0.37112	0.959083	290	3	0.1243	0.19908	0.30515	0.999995	222	1	0.1243
TNK1	4	0.31742	0.53412	0.975519	410	2	1.2203	0.2013	0.30779	0.999995	223	1	1.2203
PAK1	4	0.54831	0.70487	0.999995	586	2	1.6518	0.20237	0.30905	0.999995	224	2	1.6518
PDIK1L	4	0.41664	0.6061	0.999995	457	2	0.79563	0.20241	0.3091	0.999995	225	1	0.79563
PFKFB4	4	0.37565	0.5763	0.999995	435	1	1.3129	0.20446	0.31151	0.999995	226	2	1.3129
LTK	4	0.32337	0.53823	0.976744	414	2	0.13177	0.20573	0.31293	0.999995	227	1	0.13177
AK4	4	0.51838	0.68217	0.999995	572	2	0.68944	0.20683	0.3144	0.999995	228	1	0.68944
AGK	4	0.57442	0.72511	0.999995	600	2	1.6081	0.20707	0.31457	0.999995	229	2	1.6081
PANK4	4	0.42311	0.61093	0.999995	460	2	0.43821	0.2076	0.3153	0.999995	230	2	0.43821
GSK3A	4	0.47674	0.65007	0.999995	487	2	1.1761	0.20904	0.31699	0.999995	231	2	1.1761
GRK6	4	0.36884	0.57158	0.999995	430	2	1.3953	0.21014	0.31851	0.999995	232	1	1.3953
EIF2AK2	4	0.26684	0.47143	0.959083	363	2	-0.05156	0.21124	0.31991	0.999995	233	1	-0.05156
CALM3	4	0.14138	0.29795	0.959083	236	3	1.1387	0.21343	0.32242	0.999995	234	1	1.1387
DAPK2	4	0.10337	0.24061	0.959083	194	2	-0.42311	0.21672	0.32643	0.999995	235	1	-0.42311
ETNK1	4	0.85859	0.88078	0.999995	729	1	1.7812	0.21974	0.32995	0.999995	236	2	1.7812
SCYL2	4	0.29755	0.51119	0.960681	396	2	0.32242	0.21999	0.33023	0.999995	237	1	0.32242
FGFR3	4	0.45392	0.63362	0.999995	474	2	1.5506	0.22108	0.33146	0.999995	238	1	1.5506
PRKACA	4	0.39156	0.58806	0.999995	441	2	1.1481	0.22187	0.33241	0.999995	239	2	1.1481
ACTR2	4	0.067159	0.18142	0.959083	152	1	0.76402	0.22434	0.33518	0.999995	240	2	0.76402
PDK4	4	0.22187	0.41211	0.959083	323	2	-0.23566	0.22543	0.33645	0.999995	241	1	-0.23566
XYLB	4	0.87644	0.8911	0.999995	737	1	1.3888	0.22561	0.33673	0.999995	242	2	1.3888
CHEK1	4	0.9198	0.92095	0.999995	758	1	1.8665	0.22722	0.33879	0.999995	243	2	1.8665
TYRO3	4	0.2118	0.399	0.959083	310	2	0.40515	0.22759	0.33934	0.999995	244	1	0.40515
ACVR1B	4	0.90747	0.9112	0.999995	752	1	1.639	0.22776	0.33956	0.999995	245	2	1.639
ILK	4	0.016309	0.052022	0.959083	42	3	-1.0255	0.22867	0.34076	0.999995	246	1	-1.0255
FN3K	4	0.79809	0.85218	0.999995	698	1	1.871	0.22883	0.34098	0.999995	247	2	1.871
ALPK2	4	0.057151	0.16118	0.959083	136	2	-0.34315	0.23098	0.34367	0.999995	248	2	-0.34315
PRPS1L1	4	0.55653	0.711	0.999995	590	2	0.65431	0.23191	0.34483	0.999995	249	1	0.65431
NME4	4	0.25385	0.45431	0.959083	349	2	1.2234	0.23299	0.34631	0.999995	250	1	1.2234
LATS2	4	0.26788	0.47253	0.959083	367	2	0.59463	0.23368	0.34732	0.999995	251	2	0.59463
PKN3	4	0.0189	0.059111	0.959083	47	1	0.31097	0.23422	0.34808	0.999995	252	2	0.31097
TEC	4	0.35201	0.55916	0.989724	426	2	0.62719	0.23513	0.34917	0.999995	253	1	0.62719
PRKAR2A	4	0.29956	0.51384	0.960681	399	1	0.32686	0.23584	0.34998	0.999995	254	2	0.32686
PFKL	4	0.16445	0.33192	0.959083	259	2	0.69288	0.23692	0.35158	0.999995	255	2	0.69288
HUNK	4	0.80588	0.85536	0.999995	703	1	1.5933	0.23835	0.35327	0.999995	256	2	1.5933
AMHR2	4	0.19771	0.37962	0.959083	298	2	1.1806	0.23909	0.35413	0.999995	257	2	1.1806
JAK1	4	0.74061	0.8299	0.999995	685	1	1.2744	0.23942	0.35456	0.999995	258	1	1.2744
MPP2	4	0.28545	0.49529	0.959083	385	3	0.87264	0.24156	0.35711	0.999995	259	1	0.87264
POMK	4	0.94561	0.94488	0.999995	778	0	1.6744	0.24454	0.36054	0.999995	260	2	1.6744
STK25	4	0.95762	0.95715	0.999995	790	0	1.9335	0.24781	0.36447	0.999995	261	2	1.9335
GRK7	4	0.59648	0.74243	0.999995	615	1	1.6282	0.24794	0.36463	0.999995	262	1	1.6282
STK31	4	0.14205	0.29891	0.959083	237	2	-0.39858	0.24836	0.36508	0.999995	263	2	-0.39858
GCK	4	0.93295	0.93215	0.999995	768	1	1.6153	0.25428	0.37216	0.999995	264	1	1.6153
NME3	4	0.027017	0.082519	0.959083	72	2	-0.31919	0.25495	0.37309	0.999995	265	2	-0.31919
PAK7	4	0.48157	0.65392	0.999995	492	1	1.8676	0.2555	0.37379	0.999995	266	2	1.8676
NMRK2	4	0.039298	0.11617	0.959083	99	2	-0.7253	0.25605	0.37442	0.999995	267	2	-0.7253
SRPK1	4	0.25055	0.44988	0.959083	347	2	0.64264	0.26047	0.38001	0.999995	268	2	0.64264
C17orf75	4	0.18596	0.36332	0.959083	280	3	0.26851	0.26058	0.38009	0.999995	269	1	0.26851
PI4KA	4	0.72848	0.82594	0.999995	681	1	1.2507	0.26269	0.3827	0.999995	270	2	1.2507
RIOK1	4	0.065977	0.17961	0.959083	149	2	-0.26706	0.26476	0.38403	0.999995	271	1	-0.26706
BCKDK	4	0.087171	0.21516	0.959083	174	2	-0.53086	0.2658	0.38456	0.999995	272	1	-0.53086
ERBB4	4	0.17272	0.34421	0.959083	268	3	-0.058355	0.26684	0.38513	0.999995	273	1	-0.058355
MAP2K6	4	0.030343	0.092242	0.959083	80	3	-1.1701	0.26788	0.38555	0.999995	274	1	-1.1701
CAMK1D	4	0.6044	0.74852	0.999995	619	1	1.3109	0.26996	0.38685	0.999995	275	1	1.3109
MAP3K4	4	0.54775	0.70441	0.999995	585	2	0.99155	0.27306	0.38844	0.999995	276	1	0.99155
PRKAA2	4	0.011568	0.0376	0.959083	33	3	-2.0346	0.27409	0.3889	0.999995	277	1	-2.0346
AURKB	4	0.050855	0.14567	0.959083	121	2	-0.26036	0.27821	0.39141	0.999995	278	1	-0.26036
TESK2	4	0.2755	0.48263	0.959083	372	2	0.69967	0.28129	0.39306	0.999995	279	1	0.69967
CHKB	4	0.62041	0.76063	0.999995	634	2	1.1206	0.28232	0.39368	0.999995	280	1	1.1206
ROCK1	4	0.14745	0.30684	0.959083	245	3	0.0027262	0.2864	0.39583	0.999995	281	1	0.0027262
GRK5	4	0.18903	0.36752	0.959083	284	1	0.095041	0.28742	0.39635	0.999995	282	1	0.095041
EPHB2	4	0.1973	0.37905	0.959083	297	3	0.6352	0.28844	0.39697	0.999995	283	1	0.6352
CDKL3	4	0.12413	0.2722	0.959083	221	2	-0.69922	0.29047	0.39817	0.999995	284	1	-0.69922
DGKQ	4	0.051849	0.14834	0.959083	123	3	-1.0067	0.2925	0.39926	0.999995	285	1	-1.0067
CD2	4	0.21022	0.39676	0.959083	308	3	0.32676	0.29553	0.40105	0.999995	286	1	0.32676
TRIM27	4	0.84737	0.87477	0.999995	723	1	1.665	0.29755	0.40209	0.999995	287	1	1.665
IDNK	4	0.22867	0.42117	0.959083	329	2	-0.19669	0.29856	0.4027	0.999995	288	1	-0.19669
MST1	4	0.12839	0.27828	0.959083	224	3	-0.32408	0.29956	0.40331	0.999995	289	1	-0.32408
BMPR1B	4	0.013868	0.044403	0.959083	39	2	-1.2247	0.30157	0.40443	0.999995	290	1	-1.2247
TJP2	4	0.1265	0.27557	0.959083	223	3	0.075576	0.30357	0.40559	0.999995	291	1	0.075576
PMVK	4	0.47836	0.6513	0.999995	489	2	0.19643	0.31055	0.40935	0.999995	292	1	0.19643
STK32B	4	0.90115	0.90681	0.999995	747	1	1.5379	0.31551	0.41229	0.999995	293	1	1.5379
TWF2	4	0.0249	0.07662	0.959083	65	2	-1.0224	0.31748	0.41343	0.999995	294	1	-1.0224
PAK4	4	0.10307	0.24014	0.959083	193	3	-0.94639	0.32043	0.41521	0.999995	295	1	-0.94639
MOS	4	0.21228	0.3995	0.959083	311	3	0.46843	0.32337	0.41699	0.999995	296	1	0.46843
CDK17	4	0.21683	0.40565	0.959083	317	3	0.8071	0.32435	0.41767	0.999995	297	1	0.8071
ULK1	4	0.51749	0.68151	0.999995	570	1	0.89048	0.32533	0.41824	0.999995	298	1	0.89048
CDK16	4	0.26713	0.47173	0.959083	365	2	0.3603	0.32923	0.42016	0.999995	299	1	0.3603
FLT1	4	0.52179	0.68469	0.999995	575	2	0.47132	0.3302	0.42071	0.999995	300	1	0.47132
BCR	4	0.011112	0.036292	0.959083	32	2	-0.65663	0.33118	0.42133	0.999995	301	1	-0.65663
DYRK3	4	0.073513	0.19216	0.959083	159	2	-0.42291	0.33312	0.42247	0.999995	302	1	-0.42291
KHK	4	0.18098	0.35606	0.959083	276	3	-0.087796	0.33408	0.42315	0.999995	303	1	-0.087796
CERK	4	0.05824	0.16415	0.959083	138	3	-0.34624	0.33602	0.42433	0.999995	304	1	-0.34624
SGK223	4	0.37103	0.57308	0.999995	432	2	0.30986	0.33698	0.4249	0.999995	305	1	0.30986
GK2	4	0.3701	0.57236	0.999995	431	2	0.72424	0.33795	0.42534	0.999995	306	1	0.72424
RPS6KA2	4	0.84316	0.87271	0.999995	720	1	0.78862	0.34467	0.429	0.999995	307	1	0.78862
PKD1	4	0.29553	0.50877	0.960681	393	2	0.1708	0.34562	0.42949	0.999995	308	1	0.1708
LRRK1	4	0.76053	0.83743	0.999995	689	1	1.3355	0.34753	0.43037	0.999995	309	1	1.3355
PIK3R3	4	0.20818	0.3941	0.959083	305	3	0.042968	0.34848	0.43099	0.999995	310	1	0.042968
FPGT-TNNI3K	4	0.28946	0.50057	0.959083	388	2	-0.28169	0.34943	0.43151	0.999995	311	1	-0.28169
RYK	4	0.10391	0.24136	0.959083	195	3	-0.30207	0.35038	0.43204	0.999995	312	1	-0.30207
NADK	4	0.21124	0.39832	0.959083	309	2	0.15564	0.35512	0.43448	0.999995	313	1	0.15564
DGKI	4	0.94197	0.94127	0.999995	774	0	1.1966	0.35606	0.43508	0.999995	314	1	1.1966
ITK	4	0.46146	0.63904	0.999995	480	2	0.90682	0.35795	0.43616	0.999995	315	1	0.90682
PRPS1	4	0.0063832	0.021673	0.9401	19	3	-1.9503	0.35889	0.43672	0.999995	316	1	-1.9503
BRSK2	4	0.66362	0.79395	0.999995	662	1	0.94829	0.36264	0.43889	0.999995	317	1	0.94829
MAP2K2	4	0.1184	0.26307	0.959083	213	3	-0.27073	0.36358	0.43941	0.999995	318	1	-0.27073
CRKL	4	0.51825	0.6821	0.999995	571	1	0.44698	0.37103	0.44366	0.999995	319	1	0.44698
DMPK	4	0.7733	0.84207	0.999995	692	1	1.352	0.37381	0.4453	0.999995	320	1	1.352
TRIM33	4	0.80279	0.85407	0.999995	701	1	1.4273	0.37565	0.44634	0.999995	321	1	1.4273
FGFR1	4	0.61242	0.75435	0.999995	625	2	0.92813	0.37658	0.44701	0.999995	322	1	0.92813
IGF1R	4	0.076072	0.19684	0.959083	162	3	-0.8637	0.3775	0.4475	0.999995	323	1	-0.8637
STYK1	4	0.10005	0.23503	0.959083	189	2	-0.64843	0.37933	0.44873	0.999995	324	1	-0.64843
MAP2K4	4	0.88754	0.89781	0.999995	741	1	1.8917	0.38025	0.44929	0.999995	325	1	1.8917
STRADB	4	0.24049	0.43709	0.959083	340	2	-0.087268	0.38208	0.45042	0.999995	326	1	-0.087268
STK32A	4	0.44284	0.62527	0.999995	469	2	0.58249	0.38665	0.45301	0.999995	327	1	0.58249
TSSK3	4	0.40375	0.59689	0.999995	448	1	0.308	0.38755	0.45358	0.999995	328	1	0.308
MAP2K7	4	0.25407	0.45456	0.959083	350	3	0.9211	0.38937	0.4549	0.999995	329	1	0.9211
EPHA1	4	0.58029	0.72992	0.999995	606	2	0.29798	0.39028	0.45538	0.999995	330	1	0.29798
NUP62	4	0.4283	0.6149	0.999995	462	1	0.57501	0.39569	0.45878	0.999995	331	1	0.57501
PLAU	4	0.86659	0.88541	0.999995	733	1	1.5571	0.39839	0.46052	0.999995	332	1	1.5571
MPP4	4	0.57686	0.72693	0.999995	601	2	0.77102	0.39928	0.46118	0.999995	333	1	0.77102
TRIB1	4	0.026463	0.081241	0.959083	70	3	-0.83265	0.40018	0.46167	0.999995	334	1	-0.83265
DYRK1A	4	0.086937	0.21467	0.959083	173	2	0.49701	0.40286	0.46332	0.999995	335	1	0.49701
PAN3	4	0.64246	0.77727	0.999995	650	2	1.0779	0.40375	0.46378	0.999995	336	1	1.0779
EPHB6	4	0.26267	0.46584	0.959083	359	1	0.42328	0.40464	0.4644	0.999995	337	1	0.42328
CPNE3	4	0.17309	0.34473	0.959083	269	3	-0.15932	0.40908	0.46735	0.999995	338	1	-0.15932
PTK2B	4	0.052789	0.15052	0.959083	126	3	-0.084428	0.40996	0.46793	0.999995	339	1	-0.084428
FXN	4	0.95511	0.95476	0.999995	787	0	1.3172	0.41349	0.47018	0.999995	340	1	1.3172
HCK	4	0.1848	0.36157	0.959083	279	3	-0.15466	0.41437	0.47071	0.999995	341	1	-0.15466
PFKFB3	4	0.09061	0.22056	0.959083	179	3	-0.55751	0.4205	0.47461	0.999995	342	1	-0.55751
MAST4	4	0.86918	0.88691	0.999995	735	1	1.0405	0.42137	0.4751	0.999995	343	1	1.0405
MYO3A	4	0.95046	0.94991	0.999995	782	0	1.1385	0.42224	0.47555	0.999995	344	1	1.1385
MAP3K3	4	0.67732	0.8048	0.999995	670	1	0.90041	0.42311	0.47609	0.999995	345	1	0.90041
EIF2AK1	4	0.067033	0.1813	0.959083	151	3	-0.72793	0.42484	0.47731	0.999995	346	1	-0.72793
MAPK3	4	0.15485	0.31745	0.959083	252	1	-0.12984	0.42571	0.47788	0.999995	347	1	-0.12984
TBRG4	4	0.38117	0.58043	0.999995	437	2	0.18524	0.4283	0.47967	0.999995	348	1	0.18524
SCYL3	4	0.60921	0.75213	0.999995	621	2	0.73432	0.43089	0.4814	0.999995	349	1	0.73432
TBCK	4	0.76808	0.84017	0.999995	691	1	1.3283	0.43175	0.48197	0.999995	350	1	1.3283
ATMIN	4	0.10421	0.2418	0.959083	197	3	-0.819	0.43346	0.48305	0.999995	351	1	-0.819
WEE1	4	0.17087	0.34151	0.959083	265	3	0.086193	0.43432	0.48353	0.999995	352	1	0.086193
CKS2	4	0.93864	0.93793	0.999995	771	0	1.1202	0.43518	0.48397	0.999995	353	1	1.1202
CSF1R	4	0.080608	0.20403	0.959083	168	3	-1.0483	0.43603	0.48443	0.999995	354	1	-1.0483
TRIO	4	0.61775	0.7585	0.999995	631	2	1.2574	0.43944	0.48664	0.999995	355	1	1.2574
SGK3	4	0.24915	0.44806	0.959083	346	3	0.039089	0.44199	0.48834	0.999995	356	1	0.039089
TK1	4	0.068405	0.18373	0.959083	154	1	-0.092893	0.44368	0.48941	0.999995	357	1	-0.092893
PSKH2	4	0.020193	0.062896	0.959083	49	2	-0.61382	0.44621	0.49102	0.999995	358	1	-0.61382
SRPK2	4	0.1327	0.28507	0.959083	230	2	-0.53216	0.44706	0.4915	0.999995	359	1	-0.53216
MTOR	4	0.17135	0.34235	0.959083	267	3	-0.84159	0.4479	0.49205	0.999995	360	1	-0.84159
PIM2	4	0.035615	0.10634	0.959083	90	3	-0.69519	0.45042	0.49396	0.999995	361	1	-0.69519
MAPK13	4	0.89692	0.90377	0.999995	746	1	0.99295	0.45209	0.49507	0.999995	362	1	0.99295
IRAK3	4	0.19351	0.37353	0.959083	293	2	-0.007324	0.45293	0.49574	0.999995	363	1	-0.007324
RPS6KA6	4	0.2003	0.38308	0.959083	300	2	0.1732	0.45543	0.49714	0.999995	364	1	0.1732
BLK	4	0.16407	0.33129	0.959083	258	1	-0.10133	0.45626	0.49776	0.999995	365	1	-0.10133
PRKAG1	4	0.77885	0.84413	0.999995	696	1	0.98115	0.45792	0.49886	0.999995	366	1	0.98115
CAMK2G	4	0.1076	0.24703	0.959083	201	2	-0.030276	0.45875	0.49941	0.999995	367	1	-0.030276
MARK4	4	0.047062	0.13647	0.959083	115	2	-1.2292	0.4604	0.50047	0.999995	368	1	-1.2292
IRAK4	4	0.020288	0.063171	0.959083	50	3	-1.76	0.46205	0.50168	0.999995	369	1	-1.76
PRKAB2	4	0.73822	0.82915	0.999995	683	1	1.707	0.4637	0.5027	0.999995	370	1	1.707
BUB1	4	0.23368	0.42805	0.959083	335	2	0.91462	0.46616	0.50421	0.999995	371	1	0.91462
PIK3CD	4	0.58484	0.73346	0.999995	609	2	0.55734	0.46698	0.50477	0.999995	372	1	0.55734
CLK4	4	0.058106	0.16374	0.959083	137	2	-1.4287	0.4678	0.50543	0.999995	373	1	-1.4287
MAP3K2	4	0.53086	0.69135	0.999995	578	2	0.67399	0.46862	0.50596	0.999995	374	1	0.67399
MAP2K3	4	0.41023	0.60162	0.999995	451	2	1.1639	0.4735	0.50897	0.999995	375	1	1.1639
ULK2	4	0.12198	0.269	0.959083	219	3	-1.1926	0.47432	0.50966	0.999995	376	1	-1.1926
PIK3C3	4	0.049712	0.14271	0.959083	120	2	-0.95607	0.47593	0.51078	0.999995	377	1	-0.95607
SNX16	4	0.55867	0.71266	0.999995	592	2	1.0245	0.47674	0.51117	0.999995	378	1	1.0245
DAPK3	4	0.046935	0.13612	0.959083	114	3	-0.98202	0.47916	0.51303	0.999995	379	1	-0.98202
FASTKD2	4	0.037343	0.11103	0.959083	95	2	-1.2509	0.48157	0.51497	0.999995	380	1	-1.2509
PLXNA4	4	0.069167	0.18495	0.959083	155	2	-0.45619	0.48397	0.51679	0.999995	381	1	-0.45619
CDK13	4	0.51292	0.6782	0.999995	568	2	0.78201	0.48637	0.51825	0.999995	382	1	0.78201
GUCY2F	4	0.24339	0.44079	0.959083	342	3	0.1979	0.48716	0.51874	0.999995	383	1	0.1979
WNK1	4	0.1989	0.38115	0.959083	299	3	0.10244	0.48796	0.51934	0.999995	384	1	0.10244
GRK4	4	0.044527	0.12986	0.959083	109	2	0.20395	0.48875	0.52007	0.999995	385	1	0.20395
CDKL1	4	0.98814	0.98828	0.999995	811	0	1.8627	0.48955	0.52063	0.999995	386	1	1.8627
PRKD1	4	0.020817	0.064823	0.959083	52	3	-1.3565	0.49113	0.52179	0.999995	387	1	-1.3565
DDR2	4	0.39506	0.59071	0.999995	445	2	1.1204	0.49192	0.52232	0.999995	388	1	1.1204
TEX14	4	0.21343	0.4011	0.959083	314	3	-0.39033	0.49271	0.52288	0.999995	389	1	-0.39033
ITPKC	4	0.61935	0.75973	0.999995	632	2	0.97132	0.49507	0.52477	0.999995	390	1	0.97132
STK36	4	0.2013	0.3845	0.959083	301	2	0.3602	0.49586	0.52528	0.999995	391	1	0.3602
STK3	4	0.67393	0.80209	0.999995	668	1	0.89154	0.49743	0.52641	0.999995	392	1	0.89154
CAMK2A	4	0.50754	0.67389	0.999995	564	1	1.0133	0.49821	0.52693	0.999995	393	1	1.0133
Control.14	1	0.5	0.49996	0.959083	524	1	0	0.5	0.49996	0.999995	394	0	0
Control.41	1	0.5	0.49996	0.959083	518	1	0	0.5	0.49996	0.999995	395	0	0
Control.71	1	0.5	0.49996	0.959083	515	1	0	0.5	0.49996	0.999995	396	0	0
Control.94	1	0.5	0.49996	0.959083	525	1	0	0.5	0.49996	0.999995	397	0	0
Control.55	1	0.5	0.49996	0.959083	548	1	0	0.5	0.49996	0.999995	398	0	0
Control.29	1	0.5	0.49996	0.959083	528	1	0	0.5	0.49996	0.999995	399	0	0
Control.19	1	0.5	0.49996	0.959083	523	1	0	0.5	0.49996	0.999995	400	0	0
Control.80	1	0.5	0.49996	0.959083	517	1	0	0.5	0.49996	0.999995	401	0	0
Control.77	1	0.5	0.49996	0.959083	509	1	0	0.5	0.49996	0.999995	402	0	0
Control.87	1	0.5	0.49996	0.959083	510	1	0	0.5	0.49996	0.999995	403	0	0
Control.95	1	0.5	0.49996	0.959083	516	1	0	0.5	0.49996	0.999995	404	0	0
Control.39	1	0.5	0.49996	0.959083	545	1	0	0.5	0.49996	0.999995	405	0	0
Control.11	1	0.5	0.49996	0.959083	513	1	0	0.5	0.49996	0.999995	406	0	0
Control.10	1	0.5	0.49996	0.959083	514	1	0	0.5	0.49996	0.999995	407	0	0
Control.66	1	0.5	0.49996	0.959083	512	1	0	0.5	0.49996	0.999995	408	0	0
Control.79	1	0.5	0.49996	0.959083	547	1	0	0.5	0.49996	0.999995	409	0	0
Control.34	1	0.5	0.49996	0.959083	559	1	0	0.5	0.49996	0.999995	410	0	0
Control.67	1	0.5	0.49996	0.959083	557	1	0	0.5	0.49996	0.999995	411	0	0
Control.3	1	0.5	0.49996	0.959083	508	1	0	0.5	0.49996	0.999995	412	0	0
Control.53	1	0.5	0.49996	0.959083	556	1	0	0.5	0.49996	0.999995	413	0	0
Control.84	1	0.5	0.49996	0.959083	549	1	0	0.5	0.49996	0.999995	414	0	0
Control.32	1	0.5	0.49996	0.959083	551	1	0	0.5	0.49996	0.999995	415	0	0
Control.85	1	0.5	0.49996	0.959083	506	1	0	0.5	0.49996	0.999995	416	0	0
Control.56	1	0.5	0.49996	0.959083	553	1	0	0.5	0.49996	0.999995	417	0	0
Control.58	1	0.5	0.49996	0.959083	519	1	0	0.5	0.49996	0.999995	418	0	0
Control.54	1	0.5	0.49996	0.959083	558	1	0	0.5	0.49996	0.999995	419	0	0
Control.65	1	0.5	0.49996	0.959083	555	1	0	0.5	0.49996	0.999995	420	0	0
Control.35	1	0.5	0.49996	0.959083	560	1	0	0.5	0.49996	0.999995	421	0	0
Control.23	1	0.5	0.49996	0.959083	550	1	0	0.5	0.49996	0.999995	422	0	0
Control.73	1	0.5	0.49996	0.959083	527	1	0	0.5	0.49996	0.999995	423	0	0
Control.45	1	0.5	0.49996	0.959083	546	1	0	0.5	0.49996	0.999995	424	0	0
Control.61	1	0.5	0.49996	0.959083	538	1	0	0.5	0.49996	0.999995	425	0	0
Control.8	1	0.5	0.49996	0.959083	542	1	0	0.5	0.49996	0.999995	426	0	0
Control.49	1	0.5	0.49996	0.959083	536	1	0	0.5	0.49996	0.999995	427	0	0
Control.92	1	0.5	0.49996	0.959083	543	1	0	0.5	0.49996	0.999995	428	0	0
Control.91	1	0.5	0.49996	0.959083	540	1	0	0.5	0.49996	0.999995	429	0	0
Control.63	1	0.5	0.49996	0.959083	511	1	0	0.5	0.49996	0.999995	430	0	0
Control.64	1	0.5	0.49996	0.959083	552	1	0	0.5	0.49996	0.999995	431	0	0
Control.42	1	0.5	0.49996	0.959083	554	1	0	0.5	0.49996	0.999995	432	0	0
Control.62	1	0.5	0.49996	0.959083	522	1	0	0.5	0.49996	0.999995	433	0	0
Control.9	1	0.5	0.49996	0.959083	521	1	0	0.5	0.49996	0.999995	434	0	0
Control.50	1	0.5	0.49996	0.959083	520	1	0	0.5	0.49996	0.999995	435	0	0
Control.99	1	0.5	0.49996	0.959083	530	1	0	0.5	0.49996	0.999995	436	0	0
Control.98	1	0.5	0.49996	0.959083	535	1	0	0.5	0.49996	0.999995	437	0	0
Control.93	1	0.5	0.49996	0.959083	532	1	0	0.5	0.49996	0.999995	438	0	0
Control.13	1	0.5	0.49996	0.959083	531	1	0	0.5	0.49996	0.999995	439	0	0
Control.74	1	0.5	0.49996	0.959083	529	1	0	0.5	0.49996	0.999995	440	0	0
Control.26	1	0.5	0.49996	0.959083	502	1	0	0.5	0.49996	0.999995	441	0	0
Control.38	1	0.5	0.49996	0.959083	534	1	0	0.5	0.49996	0.999995	442	0	0
Control.47	1	0.5	0.49996	0.959083	533	1	0	0.5	0.49996	0.999995	443	0	0
Control.25	1	0.5	0.49996	0.959083	526	1	0	0.5	0.49996	0.999995	444	0	0
Control.59	1	0.5	0.49996	0.959083	505	1	0	0.5	0.49996	0.999995	445	0	0
Control.20	1	0.5	0.49996	0.959083	504	1	0	0.5	0.49996	0.999995	446	0	0
Control.70	1	0.5	0.49996	0.959083	503	1	0	0.5	0.49996	0.999995	447	0	0
Control.100	1	0.5	0.49996	0.959083	507	1	0	0.5	0.49996	0.999995	448	0	0
Control.97	1	0.5	0.49996	0.959083	537	1	0	0.5	0.49996	0.999995	449	0	0
Control.60	1	0.5	0.49996	0.959083	544	1	0	0.5	0.49996	0.999995	450	0	0
Control.90	1	0.5	0.49996	0.959083	539	1	0	0.5	0.49996	0.999995	451	0	0
Control.43	1	0.5	0.49996	0.959083	541	1	0	0.5	0.49996	0.999995	452	0	0
Control.68	1	0.5	0.49996	0.959083	501	1	0	0.5	0.49996	0.999995	453	0	0
PRKD2	4	0.62242	0.7619	0.999995	638	2	0.96048	0.50211	0.52986	0.999995	454	1	0.96048
GNE	4	0.40286	0.59633	0.999995	447	1	0.062443	0.50444	0.53165	0.999995	455	1	0.062443
CERKL	4	0.65073	0.7835	0.999995	656	2	0.92845	0.50522	0.53215	0.999995	456	1	0.92845
CIT	4	0.66419	0.79432	0.999995	663	1	1.3725	0.50599	0.5327	0.999995	457	1	1.3725
MPP1	4	0.66856	0.79771	0.999995	666	2	1.0194	0.50677	0.53324	0.999995	458	1	1.0194
KIAA1804	4	0.7265	0.82531	0.999995	680	1	0.77838	0.50754	0.53388	0.999995	459	1	0.77838
MINK1	4	0.19414	0.37445	0.959083	295	3	0.39507	0.50908	0.53497	0.999995	460	1	0.39507
NEK4	4	0.076469	0.19749	0.959083	163	2	-0.71072	0.51062	0.53614	0.999995	461	1	-0.71072
CDK9	4	0.29856	0.51262	0.960681	397	2	0.093492	0.51138	0.53676	0.999995	462	1	0.093492
CDK12	4	0.33987	0.55024	0.977957	424	2	0.11408	0.51673	0.54046	0.999995	463	1	0.11408
PIP4K2B	4	0.093125	0.22436	0.959083	182	3	-0.76107	0.51901	0.54225	0.999995	464	1	-0.76107
CIB4	4	0.26324	0.46663	0.959083	360	2	0.058859	0.5258	0.54715	0.999995	465	1	0.058859
DGKE	4	0.91638	0.91824	0.999995	756	1	1.1571	0.53028	0.55036	0.999995	466	1	1.1571
MST1R	4	0.33639	0.54797	0.977957	419	2	0.8475	0.53177	0.55145	0.999995	467	1	0.8475
ULK4	4	0.12031	0.2663	0.959083	217	3	0.022004	0.53326	0.55255	0.999995	468	1	0.022004
GUCY2D	4	0.23191	0.42542	0.959083	333	2	0.10407	0.534	0.55316	0.999995	469	1	0.10407
PRKCH	4	0.29011	0.50143	0.959083	390	3	-0.17264	0.53621	0.55477	0.999995	470	1	-0.17264
UCK1	4	0.39856	0.59343	0.999995	446	2	0.94439	0.53695	0.5554	0.999995	471	1	0.94439
AK7	4	0.0056559	0.019343	0.9401	16	3	-2.0532	0.53916	0.55709	0.999995	472	1	-2.0532
PRKRA	4	0.50289	0.67028	0.999995	562	1	0.15334	0.53989	0.55761	0.999995	473	1	0.15334
MORN2	4	0.13806	0.29278	0.959083	233	3	-0.1907	0.54063	0.55812	0.999995	474	1	-0.1907
PAPSS1	4	0.92715	0.92693	0.999995	764	1	1.4092	0.54136	0.55852	0.999995	475	1	1.4092
PDXK	4	0.47709	0.65039	0.999995	488	2	1.0234	0.54209	0.55908	0.999995	476	1	1.0234
GSAP	4	0.19255	0.37215	0.959083	291	3	-0.50203	0.54282	0.55968	0.999995	477	1	-0.50203
MAP3K6	4	0.08571	0.21266	0.959083	172	1	-0.31089	0.54355	0.56029	0.999995	478	1	-0.31089
NUAK1	4	0.8127	0.85837	0.999995	704	1	1.1233	0.54646	0.56268	0.999995	479	1	1.1233
RIOK2	4	0.91536	0.91742	0.999995	755	1	1.5787	0.54935	0.56502	0.999995	480	1	1.5787
DSTYK	4	0.48747	0.65851	0.999995	496	2	0.064478	0.55007	0.56551	0.999995	481	1	0.064478
MKNK2	4	0.66823	0.79745	0.999995	665	1	1.0905	0.5508	0.56594	0.999995	482	1	1.0905
PACSIN1	4	0.13043	0.28141	0.959083	227	2	-0.70249	0.55295	0.56779	0.999995	483	1	-0.70249
MAP3K1	4	0.097585	0.23127	0.959083	187	3	-1.0388	0.55367	0.56839	0.999995	484	1	-1.0388
HUS1	4	0.28735	0.4978	0.959083	386	3	0.78772	0.55653	0.57075	0.999995	485	1	0.78772
SEPHS2	4	0.27605	0.48335	0.959083	373	3	0.8312	0.55724	0.57142	0.999995	486	1	0.8312
NMRK1	4	0.4545	0.63407	0.999995	475	2	1.1657	0.55867	0.57251	0.999995	487	1	1.1657
MELK	4	0.45914	0.63716	0.999995	478	2	0.28618	0.55938	0.57298	0.999995	488	1	0.28618
ERN2	4	0.18442	0.36098	0.959083	278	3	-0.17903	0.56009	0.5736	0.999995	489	1	-0.17903
PPIP5K1	4	0.17036	0.34087	0.959083	264	3	-0.67925	0.5608	0.57409	0.999995	490	1	-0.67925
TSSK6	4	0.064665	0.1773	0.959083	147	2	-0.56418	0.56292	0.57585	0.999995	491	1	-0.56418
MARK3	4	0.29047	0.50179	0.959083	391	1	0.49887	0.56362	0.57641	0.999995	492	1	0.49887
TNIK	4	0.81678	0.8603	0.999995	709	1	0.89642	0.56573	0.57803	0.999995	493	1	0.89642
CLK1	4	0.91474	0.91697	0.999995	754	1	0.82826	0.56643	0.57853	0.999995	494	1	0.82826
ALDH18A1	4	0.67958	0.80672	0.999995	671	2	0.74079	0.56783	0.5797	0.999995	495	1	0.74079
RPS6KA5	4	0.54438	0.70164	0.999995	583	2	0.76511	0.56853	0.58018	0.999995	496	1	0.76511
CDC42BPA	4	0.087956	0.21628	0.959083	175	2	-1.3457	0.56923	0.58091	0.999995	497	1	-1.3457
TWF1	4	0.21286	0.40031	0.959083	312	2	-0.26314	0.57063	0.58197	0.999995	498	1	-0.26314
ITPKB	4	0.74204	0.83048	0.999995	687	1	0.8563	0.57132	0.58257	0.999995	499	1	0.8563
MOK	4	0.37292	0.57443	0.999995	433	2	0.52553	0.57341	0.58451	0.999995	500	1	0.52553
ERBB3	4	0.33986	0.55024	0.977957	423	2	0.59202	0.5741	0.58523	0.999995	501	1	0.59202
ADRBK1	4	0.65176	0.78446	0.999995	657	2	0.64522	0.57548	0.58641	0.999995	502	1	0.64522
PINK1	4	0.63359	0.77061	0.999995	644	2	0.81759	0.58098	0.59092	0.999995	503	1	0.81759
NRK	4	0.39389	0.58989	0.999995	443	1	0.18589	0.58166	0.59145	0.999995	504	1	0.18589
PFKFB1	4	0.33841	0.54933	0.977957	420	2	0.73206	0.58371	0.59282	0.999995	505	1	0.73206
COASY	4	0.14617	0.30501	0.959083	242	2	-0.67926	0.58506	0.59403	0.999995	506	1	-0.67926
MORN1	4	0.26058	0.46338	0.959083	356	2	-0.7763	0.5871	0.59572	0.999995	507	1	-0.7763
HIPK4	4	0.67709	0.80461	0.999995	669	2	0.84593	0.58777	0.59624	0.999995	508	1	0.84593
HK1	4	0.48344	0.65533	0.999995	494	2	0.55037	0.58979	0.59794	0.999995	509	1	0.55037
TRIM24	4	0.1694	0.33926	0.959083	263	3	-0.60988	0.59114	0.59914	0.999995	510	1	-0.60988
CAMK2B	4	0.61988	0.7602	0.999995	633	2	0.32951	0.59315	0.60085	0.999995	511	1	0.32951
PIK3CB	4	0.5258	0.68742	0.999995	576	2	0.18997	0.59648	0.6034	0.999995	512	1	0.18997
DCLK1	4	0.31254	0.53055	0.973053	409	1	0.74048	0.59715	0.60391	0.999995	513	1	0.74048
PRKAB1	4	0.94928	0.94879	0.999995	780	0	1.59	0.59781	0.6044	0.999995	514	1	1.59
AKT1	4	0.62179	0.76153	0.999995	636	1	0.58074	0.59847	0.60488	0.999995	515	1	0.58074
DGUOK	4	0.622	0.76167	0.999995	637	2	0.93169	0.59913	0.60545	0.999995	516	1	0.93169
LRPPRC	4	0.30429	0.52006	0.96407	404	2	0.54032	0.60046	0.60648	0.999995	517	1	0.54032
EPHA5	4	0.035701	0.1066	0.959083	91	2	-1.6286	0.60374	0.60919	0.999995	518	1	-1.6286
PTK7	4	0.37466	0.57564	0.999995	434	2	0.27346	0.60571	0.61071	0.999995	519	1	0.27346
DDR1	4	0.30808	0.52498	0.970103	405	3	0.31727	0.60636	0.61121	0.999995	520	1	0.31727
RIPK2	4	0.11489	0.25802	0.959083	209	3	-1.0005	0.60831	0.61291	0.999995	521	1	-1.0005
MYLK	4	0.095491	0.22825	0.959083	185	2	-0.55943	0.61155	0.61553	0.999995	522	1	-0.55943
CAMK2D	4	0.54646	0.70351	0.999995	584	1	0.24925	0.61349	0.61719	0.999995	523	1	0.24925
MLKL	4	0.32201	0.53737	0.976744	413	2	0.32848	0.61413	0.61777	0.999995	524	1	0.32848
TTK	4	0.030495	0.092655	0.959083	82	3	-0.83103	0.61477	0.61836	0.999995	525	1	-0.83103
CAMKK1	4	0.4637	0.64063	0.999995	483	2	0.036275	0.61541	0.61895	0.999995	526	1	0.036275
KSR1	4	0.57961	0.7292	0.999995	605	2	0.27179	0.61861	0.62192	0.999995	527	1	0.27179
TAF1L	4	0.50926	0.67537	0.999995	566	2	0.67202	0.61925	0.62259	0.999995	528	1	0.67202
ADCK3	4	0.046074	0.13386	0.959083	111	3	-1.0721	0.61988	0.62312	0.999995	529	1	-1.0721
WNK2	4	0.77716	0.84346	0.999995	694	1	1.1736	0.62179	0.62488	0.999995	530	1	1.1736
FYN	4	0.64164	0.77677	0.999995	648	2	0.8879	0.62242	0.62542	0.999995	531	1	0.8879
MAPK12	4	0.05945	0.16698	0.959083	139	3	-1.6434	0.62494	0.62792	0.999995	532	1	-1.6434
CKMT1B	4	0.32948	0.54269	0.977957	417	2	-0.11376	0.62557	0.62853	0.999995	533	1	-0.11376
NME8	4	0.63044	0.76811	0.999995	641	2	0.91719	0.6262	0.62914	0.999995	534	1	0.91719
LRGUK	4	0.15474	0.31727	0.959083	251	3	-0.90111	0.62683	0.62986	0.999995	535	1	-0.90111
SPHK1	4	0.44029	0.62354	0.999995	466	2	-0.1903	0.62808	0.63098	0.999995	536	1	-0.1903
IP6K2	4	0.27099	0.4766	0.959083	368	1	-0.0010716	0.6287	0.63159	0.999995	537	1	-0.0010716
CDC42BPB	4	0.53842	0.69691	0.999995	581	1	0.15156	0.63057	0.63319	0.999995	538	1	0.15156
NTRK1	4	0.051283	0.14676	0.959083	122	3	-1.9275	0.63181	0.63415	0.999995	539	1	-1.9275
PIP5K1C	4	0.86159	0.88255	0.999995	730	1	0.27767	0.63243	0.63481	0.999995	540	1	0.27767
MAPKAPK2	4	0.86513	0.88454	0.999995	732	1	1.06	0.63305	0.6354	0.999995	541	1	1.06
RAF1	4	0.078324	0.20034	0.959083	167	3	-0.66237	0.63429	0.63654	0.999995	542	1	-0.66237
SLK	4	0.41839	0.60755	0.999995	458	2	0.31018	0.63552	0.63776	0.999995	543	1	0.31018
PRKCE	4	0.58098	0.7305	0.999995	607	2	0.60627	0.63614	0.63838	0.999995	544	1	0.60627
MASTL	4	0.22018	0.41005	0.959083	321	3	0.24461	0.63737	0.63949	0.999995	545	1	0.24461
MAP2K5	4	0.32631	0.54048	0.977907	415	2	-0.16474	0.63798	0.64014	0.999995	546	1	-0.16474
AK5	4	0.11706	0.26125	0.959083	212	3	-1.0843	0.63981	0.64171	0.999995	547	1	-1.0843
MYLK2	4	0.025002	0.076945	0.959083	66	3	-1.436	0.64225	0.64399	0.999995	548	1	-1.436
CROT	4	0.16522	0.33322	0.959083	260	2	-0.36583	0.64286	0.64449	0.999995	549	1	-0.36583
GK5	4	0.017612	0.055689	0.959083	45	2	-1.3231	0.64467	0.64623	0.999995	550	1	-1.3231
DGKK	4	0.66071	0.79192	0.999995	660	2	0.38624	0.64648	0.6478	0.999995	551	1	0.38624
TEK	4	0.088744	0.21758	0.959083	176	3	-1.4967	0.64948	0.65045	0.999995	552	1	-1.4967
STK32C	4	0.028752	0.087631	0.959083	76	3	-0.64644	0.65187	0.65277	0.999995	553	1	-0.64644
JAK3	4	0.054636	0.15511	0.959083	131	3	-0.58246	0.65246	0.65332	0.999995	554	1	-0.58246
PLK3	4	0.43472	0.61981	0.999995	465	2	1.1892	0.65365	0.65448	0.999995	555	1	1.1892
MUSK	4	0.55891	0.71285	0.999995	593	2	1.3301	0.65719	0.65762	0.999995	556	1	1.3301
PKMYT1	4	0.013169	0.042103	0.959083	37	3	-2.0338	0.65837	0.65874	0.999995	557	1	-2.0338
DCAKD	4	0.28129	0.4898	0.959083	380	3	-0.2868	0.65895	0.65935	0.999995	558	1	-0.2868
PDK3	4	0.81345	0.85878	0.999995	705	1	0.40976	0.66071	0.66101	0.999995	559	1	0.40976
RPS6KA4	3	0.13847	0.28252	0.959083	234	2	-0.99938	0.66247	0.66149	0.999995	560	0	-0.99938
PAK3	4	0.64528	0.77955	0.999995	651	1	0.38267	0.66303	0.66299	0.999995	561	1	0.38267
ZAK	4	0.47997	0.65255	0.999995	491	2	-0.16221	0.66535	0.66513	0.999995	562	1	-0.16221
MKNK1	4	0.64768	0.78122	0.999995	655	1	0.83403	0.66651	0.66631	0.999995	563	1	0.83403
SGK1	4	0.47188	0.64657	0.999995	486	1	0.18861	0.66708	0.66685	0.999995	564	1	0.18861
NME7	4	0.015104	0.048267	0.959083	40	3	-2.3817	0.66823	0.66801	0.999995	565	1	-2.3817
PIP5KL1	4	0.13408	0.28723	0.959083	231	2	-0.89824	0.67052	0.67023	0.999995	566	1	-0.89824
KIT	4	0.9415	0.94077	0.999995	773	0	0.84702	0.67109	0.67074	0.999995	567	1	0.84702
CSNK2A2	4	0.091179	0.22151	0.959083	180	3	-0.87538	0.67166	0.67133	0.999995	568	1	-0.87538
FGFR2	4	0.13776	0.29235	0.959083	232	2	-0.96639	0.67336	0.67306	0.999995	569	1	-0.96639
ITPKA	4	0.12013	0.26606	0.959083	216	2	-1.083	0.67393	0.67361	0.999995	570	1	-1.083
PRKDC	4	0.25497	0.45592	0.959083	351	3	-0.14284	0.6745	0.67414	0.999995	571	1	-0.14284
ROCK2	4	0.044226	0.12916	0.959083	108	2	-1.0491	0.67506	0.67491	0.999995	572	1	-1.0491
RPS6KL1	4	0.040715	0.12002	0.959083	101	3	-1.5038	0.67563	0.67539	0.999995	573	1	-1.5038
FASTKD5	4	0.40964	0.60127	0.999995	450	2	0.099425	0.67844	0.67804	0.999995	574	1	0.099425
TAOK1	4	0.59448	0.74112	0.999995	612	1	0.092482	0.679	0.67864	0.999995	575	1	0.092482
PRKD3	4	0.38755	0.58489	0.999995	439	2	-0.15434	0.67956	0.67913	0.999995	576	1	-0.15434
MAST2	4	0.50211	0.66977	0.999995	561	1	0.31303	0.68012	0.67966	0.999995	577	1	0.31303
AKT2	3	0.17088	0.31719	0.959083	266	1	-0.60869	0.6812	0.68034	0.999995	578	0	-0.60869
DCK	4	0.064231	0.17639	0.959083	146	2	-1.5246	0.68123	0.68069	0.999995	579	1	-1.5246
MAPK4	4	0.73918	0.82947	0.999995	684	1	0.95794	0.68179	0.68118	0.999995	580	1	0.95794
PIP4K2C	4	0.018611	0.058481	0.959083	46	3	-1.9534	0.68346	0.68275	0.999995	581	1	-1.9534
BMPR2	4	0.41606	0.60578	0.999995	456	2	0.40243	0.68401	0.68326	0.999995	582	1	0.40243
CDKL4	4	0.089881	0.21943	0.959083	178	3	-0.34518	0.68511	0.68437	0.999995	583	0	-0.34518
PHKB	4	0.33215	0.5447	0.977957	418	2	-0.070656	0.68786	0.68712	0.999995	584	0	-0.070656
CSNK1G2	4	0.93432	0.93373	0.999995	769	1	1.0365	0.68841	0.6876	0.999995	585	0	1.0365
C8orf44-SGK3	4	0.24475	0.44256	0.959083	343	2	-0.29906	0.68896	0.68814	0.999995	586	0	-0.29906
TRPM6	4	0.56724	0.71963	0.999995	597	2	0.10778	0.68951	0.68862	0.999995	587	0	0.10778
CDC7	4	0.35433	0.56048	0.990023	427	2	-0.25085	0.69005	0.68916	0.999995	588	0	-0.25085
MAP3K8	4	0.60974	0.75254	0.999995	622	2	0.5865	0.6906	0.6897	0.999995	589	0	0.5865
STK10	4	0.29974	0.51401	0.960681	400	2	0.20375	0.69114	0.69026	0.999995	590	0	0.20375
PFKM	4	0.60374	0.74808	0.999995	618	1	0.21619	0.69439	0.69377	0.999995	591	0	0.21619
PRKACG	4	0.21781	0.40709	0.959083	318	2	-0.65473	0.69547	0.69516	0.999995	592	0	-0.65473
NADK2	4	0.8258	0.8642	0.999995	712	1	0.74109	0.69601	0.69563	0.999995	593	0	0.74109
PIP5K1B	4	0.15645	0.31986	0.959083	253	3	-0.51407	0.69708	0.69686	0.999995	594	0	-0.51407
ALPK3	4	0.13971	0.29541	0.959083	235	2	-0.38705	0.69815	0.69773	0.999995	595	0	-0.38705
BTK	4	0.44229	0.62489	0.999995	468	2	0.29033	0.69922	0.69892	0.999995	596	0	0.29033
DCLK2	4	0.96198	0.96156	0.999995	793	0	1.3559	0.70293	0.70266	0.999995	597	0	1.3559
RPS6KC1	4	0.25903	0.46142	0.959083	355	3	0.023535	0.70504	0.70475	0.999995	598	0	0.023535
AK8	4	0.63254	0.76978	0.999995	642	2	0.61144	0.70609	0.70574	0.999995	599	0	0.61144
STK4	4	0.09636	0.22948	0.959083	186	3	-0.80495	0.70766	0.70723	0.999995	600	0	-0.80495
PKM	4	0.0024559	0.0090104	0.9401	7	3	-2.2068	0.70818	0.70782	0.999995	601	0	-2.2068
NPR1	4	0.20858	0.3946	0.959083	306	3	0.049259	0.70922	0.70895	0.999995	602	0	0.049259
ZAP70	4	0.077215	0.19869	0.959083	165	2	-1.047	0.70974	0.70933	0.999995	603	0	-1.047
NEK10	4	0.0018741	0.0071523	0.9401	5	3	-2.0508	0.71026	0.70986	0.999995	604	0	-2.0508
NPR2	4	0.57827	0.72812	0.999995	603	2	0.60363	0.71284	0.71263	0.999995	605	0	0.60363
EPHA6	4	0.23164	0.42515	0.959083	332	3	-0.3032	0.71438	0.71435	0.999995	606	0	-0.3032
EPHA8	4	0.37658	0.57701	0.999995	436	2	-0.4654	0.71643	0.71641	0.999995	607	0	-0.4654
CMPK1	4	0.61349	0.75507	0.999995	626	2	0.73322	0.71694	0.7169	0.999995	608	0	0.73322
CAMK4	4	0.21453	0.40255	0.959083	315	2	-0.026751	0.71745	0.71738	0.999995	609	0	-0.026751
HKDC1	4	0.59898	0.74456	0.999995	616	2	0.19851	0.71796	0.71787	0.999995	610	0	0.19851
PFKFB2	4	0.089534	0.21884	0.959083	177	2	-1.1582	0.71847	0.71857	0.999995	611	0	-1.1582
ALK	4	0.52066	0.68386	0.999995	574	2	0.33445	0.71999	0.71999	0.999995	612	0	0.33445
RPS6KB1	4	0.11482	0.25792	0.959083	208	1	-0.94617	0.72099	0.72113	0.999995	613	0	-0.94617
GALK1	4	0.099193	0.23378	0.959083	188	3	-0.36755	0.722	0.72209	0.999995	614	0	-0.36755
RIPK4	4	0.41081	0.60191	0.999995	452	2	-0.27874	0.72401	0.72416	0.999995	615	0	-0.27874
GSG2	4	0.20812	0.39404	0.959083	304	2	-0.13988	0.726	0.72621	0.999995	616	0	-0.13988
MATK	4	0.029212	0.088939	0.959083	78	3	-0.95791	0.7265	0.72662	0.999995	617	0	-0.95791
GUCY2C	4	0.048779	0.14044	0.959083	118	2	-1.2819	0.72749	0.72747	0.999995	618	0	-1.2819
PNCK	4	0.082023	0.20625	0.959083	170	2	-0.56006	0.72996	0.72983	0.999995	619	0	-0.56006
SNRK	4	0.18365	0.3598	0.959083	277	3	-0.11469	0.73192	0.73195	0.999995	620	0	-0.11469
GK	4	0.1064	0.24521	0.959083	200	2	-0.56552	0.73289	0.73272	0.999995	621	0	-0.56552
ALPK1	4	0.033543	0.10082	0.959083	86	3	-1.7569	0.73484	0.73471	0.999995	622	0	-1.7569
CSNK1G1	4	0.094272	0.22638	0.959083	184	3	-1.4497	0.73532	0.73519	0.999995	623	0	-1.4497
RIOK3	4	0.50908	0.67516	0.999995	565	2	-0.045403	0.73581	0.73566	0.999995	624	0	-0.045403
DLG1	4	0.11531	0.25876	0.959083	210	3	-1.0982	0.73726	0.73709	0.999995	625	0	-1.0982
FASTKD3	4	0.18022	0.35485	0.959083	275	3	0.34516	0.73822	0.73812	0.999995	626	0	0.34516
PAPSS2	4	0.21999	0.40981	0.959083	320	2	-0.65349	0.7387	0.73867	0.999995	627	0	-0.65349
IKBKE	4	0.92195	0.92263	0.999995	760	1	0.52597	0.73966	0.73946	0.999995	628	0	0.52597
MARK1	4	0.25858	0.46091	0.959083	354	3	0.16582	0.74061	0.74051	0.999995	629	0	0.16582
CASK	4	0.55836	0.71241	0.999995	591	2	0.54159	0.74109	0.74101	0.999995	630	0	0.54159
WEE2	4	0.19022	0.36901	0.959083	285	3	-0.038444	0.74157	0.74149	0.999995	631	0	-0.038444
EPHA7	4	0.14642	0.30537	0.959083	243	3	-1.2116	0.74252	0.74254	0.999995	632	0	-1.2116
FASTKD1	4	0.22434	0.41507	0.959083	325	2	-0.92381	0.74441	0.74449	0.999995	633	0	-0.92381
TESK1	4	0.2377	0.4336	0.959083	338	3	-0.77734	0.74535	0.74547	0.999995	634	0	-0.77734
TIE1	4	0.59627	0.74229	0.999995	614	2	0.56311	0.74582	0.74606	0.999995	635	0	0.56311
TAOK2	4	0.57	0.72162	0.999995	598	2	0.21757	0.74863	0.74875	0.999995	636	0	0.21757
CDK7	4	0.10112	0.23704	0.959083	191	3	-0.74311	0.75141	0.75146	0.999995	637	0	-0.74311
PRKAA1	4	0.15751	0.32141	0.959083	255	3	-0.56241	0.7528	0.7528	0.999995	638	0	-0.56241
ADK	4	0.2351	0.42989	0.959083	336	3	-0.45769	0.75691	0.75674	0.999995	639	0	-0.45769
TPD52L3	4	0.27438	0.48088	0.959083	370	2	-0.088861	0.76053	0.76088	0.999995	640	0	-0.088861
GTF2H1	4	0.49322	0.66283	0.999995	500	2	0.066732	0.76277	0.76319	0.999995	641	0	0.066732
PRKCQ	4	0.53326	0.69312	0.999995	579	2	0.14848	0.7641	0.76447	0.999995	642	0	0.14848
N4BP2	4	0.48171	0.65402	0.999995	493	2	-0.054552	0.76455	0.76483	0.999995	643	0	-0.054552
ACVR2A	4	0.55557	0.71021	0.999995	589	2	0.46456	0.76632	0.76663	0.999995	644	0	0.46456
PKDCC	4	0.75095	0.8337	0.999995	688	1	1.1371	0.7672	0.76766	0.999995	645	0	1.1371
SGK2	4	0.026641	0.081673	0.959083	71	3	-0.98854	0.76895	0.76933	0.999995	646	0	-0.98854
NEK1	4	0.0085057	0.028172	0.959083	25	1	-0.68203	0.77157	0.77186	0.999995	647	0	-0.68203
FGGY	4	0.74109	0.83013	0.999995	686	1	0.44708	0.77243	0.77276	0.999995	648	0	0.44708
CKMT1A	4	0.44874	0.62972	0.999995	471	2	0.11738	0.77287	0.77331	0.999995	649	0	0.11738
ATR	4	0.33891	0.54969	0.977957	421	2	-1.0471	0.77502	0.77545	0.999995	650	0	-1.0471
PKN1	4	0.9196	0.92084	0.999995	757	1	0.58307	0.7763	0.7768	0.999995	651	0	0.58307
PIK3C2A	4	0.010543	0.034365	0.959083	29	2	-2.037	0.77673	0.77716	0.999995	652	0	-2.037
DYRK2	4	0.26213	0.4652	0.959083	357	3	-0.2335	0.77716	0.77755	0.999995	653	0	-0.2335
MAP4K1	4	0.51383	0.67892	0.999995	569	2	0.32735	0.77801	0.77832	0.999995	654	0	0.32735
RBKS	4	0.17946	0.35379	0.959083	273	3	-1.642	0.78096	0.7813	0.999995	655	0	-1.642
CDK6	4	0.46204	0.63938	0.999995	481	2	0.20104	0.78264	0.78288	0.999995	656	0	0.20104
MYLK4	4	0.19574	0.37678	0.959083	296	2	-0.48392	0.78306	0.78337	0.999995	657	0	-0.48392
MAP4K4	4	0.38573	0.58363	0.999995	438	2	-0.57168	0.78596	0.78623	0.999995	658	0	-0.57168
SPEG	4	0.076542	0.19757	0.959083	164	3	-0.87795	0.78925	0.78977	0.999995	659	0	-0.87795
STK35	4	0.13265	0.28497	0.959083	229	3	-1.1352	0.79088	0.79158	0.999995	660	0	-1.1352
FUK	4	0.61091	0.75341	0.999995	624	1	0.36392	0.79411	0.79499	0.999995	661	0	0.36392
LMTK2	4	0.29884	0.51297	0.960681	398	3	0.18256	0.79611	0.79702	0.999995	662	0	0.18256
FES	4	0.19061	0.36943	0.959083	287	3	0.28832	0.7969	0.79789	0.999995	663	0	0.28832
SRC	4	0.21603	0.40468	0.959083	316	2	-0.24842	0.79888	0.79996	0.999995	664	0	-0.24842
CDKL2	4	0.26771	0.47231	0.959083	366	3	0.098142	0.79967	0.80064	0.999995	665	0	0.098142
TPR	4	0.43355	0.61896	0.999995	464	2	-0.41201	0.80045	0.80142	0.999995	666	0	-0.41201
SIK3	4	0.10617	0.24476	0.959083	199	3	-0.14786	0.80123	0.80214	0.999995	667	0	-0.14786
CSNK1D	4	0.0032779	0.011684	0.9401	10	3	-1.8044	0.80163	0.80251	0.999995	668	0	-1.8044
ADRBK2	4	0.15187	0.31317	0.959083	249	2	-1.2789	0.80279	0.80354	0.999995	669	0	-1.2789
IPMK	4	0.022793	0.070574	0.959083	60	3	-1.7869	0.80357	0.80443	0.999995	670	0	-1.7869
BRAF	4	0.19335	0.37329	0.959083	292	3	-0.90965	0.80396	0.80489	0.999995	671	0	-0.90965
PAK6	4	0.94663	0.94597	0.999995	779	0	0.53498	0.8078	0.80854	0.999995	672	0	0.53498
MAGI1	4	0.1495	0.30993	0.959083	247	3	-0.98557	0.80818	0.80899	0.999995	673	0	-0.98557
RPS6KB2	4	0.30857	0.52557	0.970103	406	3	0.34751	0.80856	0.80941	0.999995	674	0	0.34751
PIK3C2G	4	0.30418	0.51996	0.96407	403	3	-0.0068965	0.80894	0.80979	0.999995	675	0	-0.0068965
NAGK	4	0.033058	0.099547	0.959083	85	3	-1.3984	0.81045	0.81129	0.999995	676	0	-1.3984
SH3BP5L	4	0.14335	0.30094	0.959083	239	3	-1.2531	0.81382	0.81491	0.999995	677	0	-1.2531
STK19	4	0.39039	0.58723	0.999995	440	2	-0.13362	0.81419	0.81535	0.999995	678	0	-0.13362
MAPKAPK5	4	0.22907	0.42172	0.959083	330	3	0.27227	0.81493	0.81616	0.999995	679	0	0.27227
MAP3K10	4	0.92349	0.92387	0.999995	762	1	0.26788	0.81567	0.81683	0.999995	680	0	0.26788
ROR2	4	0.1625	0.3292	0.959083	257	3	-0.22308	0.81604	0.81711	0.999995	681	0	-0.22308
MAPK14	4	0.50698	0.67347	0.999995	563	2	-0.097734	0.81641	0.81754	0.999995	682	0	-0.097734
MAK	4	0.28262	0.4915	0.959083	384	3	-0.24766	0.81715	0.81835	0.999995	683	0	-0.24766
MAP3K7	4	0.0099288	0.032655	0.959083	28	3	-1.9618	0.81861	0.81974	0.999995	684	0	-1.9618
EPHB1	4	0.3125	0.53053	0.973053	408	3	0.10967	0.81897	0.82003	0.999995	685	0	0.10967
TRPM7	4	0.46698	0.643	0.999995	485	2	-0.4845	0.8197	0.82083	0.999995	686	0	-0.4845
LAMTOR3	4	0.6006	0.74585	0.999995	617	2	0.13404	0.82007	0.82121	0.999995	687	0	0.13404
MAP3K5	4	0.45792	0.63634	0.999995	476	2	-0.47557	0.82043	0.82154	0.999995	688	0	-0.47557
OBSCN	4	0.20342	0.38729	0.959083	302	2	-0.1709	0.82079	0.82192	0.999995	689	0	-0.1709
DYRK1B	4	0.043633	0.12754	0.959083	106	2	-1.7351	0.82115	0.82233	0.999995	690	0	-1.7351
BUB1B	4	0.28973	0.50101	0.959083	389	3	-0.15785	0.82151	0.82276	0.999995	691	0	-0.15785
RIPK3	4	0.66604	0.79579	0.999995	664	2	0.2002	0.82295	0.82408	0.999995	692	0	0.2002
PRKCD	4	0.41548	0.60542	0.999995	455	2	-0.62055	0.82473	0.82572	0.999995	693	0	-0.62055
MAP4K5	4	0.070892	0.18777	0.959083	156	1	-1.0153	0.8258	0.82655	0.999995	694	0	-1.0153
PRKAR1B	4	0.065276	0.17833	0.959083	148	3	-1.842	0.82686	0.82771	0.999995	695	0	-1.842
OSR1	4	0.29547	0.50868	0.960681	392	3	0.083315	0.82791	0.82877	0.999995	696	0	0.083315
PTK2	4	0.28167	0.4903	0.959083	381	3	-0.17461	0.82896	0.82964	0.999995	697	0	-0.17461
ANKK1	4	0.55295	0.70831	0.999995	588	1	-0.12037	0.83208	0.83261	0.999995	698	0	-0.12037
CDK4	4	0.59302	0.74	0.999995	610	2	0.15846	0.83311	0.83356	0.999995	699	0	0.15846
CHEK2	4	0.28054	0.48878	0.959083	379	2	-1.2738	0.8338	0.83429	0.999995	700	0	-1.2738
TPK1	4	0.15715	0.3209	0.959083	254	3	-1.3767	0.83482	0.83522	0.999995	701	0	-1.3767
TBK1	4	0.077964	0.19972	0.959083	166	2	-1.6251	0.83516	0.83554	0.999995	702	0	-1.6251
WNK3	4	0.48862	0.65954	0.999995	498	2	-0.32196	0.83584	0.83618	0.999995	703	0	-0.32196
NEK2	4	0.62995	0.76769	0.999995	640	1	0.2193	0.83786	0.83814	0.999995	704	0	0.2193
AATK	4	0.10398	0.24151	0.959083	196	2	-1.0154	0.84251	0.84292	0.999995	705	0	-1.0154
NRBP2	4	0.5104	0.67635	0.999995	567	2	-0.57038	0.84576	0.84622	0.999995	706	0	-0.57038
MAGI3	4	0.093527	0.2252	0.959083	183	2	-1.7443	0.84641	0.84681	0.999995	707	0	-1.7443
CDK15	4	0.013101	0.041886	0.959083	36	3	-2.3044	0.84897	0.84941	0.999995	708	0	-2.3044
SH3BP4	4	0.22354	0.41418	0.959083	324	3	-0.6861	0.84929	0.84967	0.999995	709	0	-0.6861
ABCC1	4	0.28232	0.49109	0.959083	383	1	-0.69599	0.8496	0.84992	0.999995	710	0	-0.69599
INSRR	4	0.039442	0.11661	0.959083	100	3	-1.7968	0.85181	0.85218	0.999995	711	0	-1.7968
NEK11	4	0.17549	0.34805	0.959083	271	1	-0.88661	0.85707	0.85742	0.999995	712	0	-0.88661
SBK1	4	0.2131	0.40062	0.959083	313	3	-0.051836	0.85737	0.8577	0.999995	713	0	-0.051836
AURKA	3	0.19156	0.33888	0.959083	289	1	-1.1403	0.85831	0.85824	0.999995	714	0	-1.1403
TSSK2	4	0.028472	0.086874	0.959083	75	3	-2.1054	0.85859	0.85884	0.999995	715	0	-2.1054
MAPK15	4	0.24262	0.43993	0.959083	341	2	-1.1181	0.85889	0.85916	0.999995	716	0	-1.1181
STK33	4	0.1547	0.31724	0.959083	250	3	-0.79938	0.8598	0.86011	0.999995	717	0	-0.79938
ADCK5	4	0.58371	0.73255	0.999995	608	2	0.2223	0.86308	0.8634	0.999995	718	0	0.2223
DOLK	4	0.10547	0.2437	0.959083	198	2	-1.6445	0.86337	0.86368	0.999995	719	0	-1.6445
EEF2K	4	0.2658	0.46985	0.959083	362	3	-0.93807	0.86542	0.86563	0.999995	720	0	-0.93807
CMPK2	4	0.28877	0.49978	0.959083	387	3	-0.58602	0.86572	0.86587	0.999995	721	0	-0.58602
JAK2	4	0.24032	0.43696	0.959083	339	3	-0.30872	0.86659	0.86682	0.999995	722	0	-0.30872
MAST1	4	0.53651	0.69563	0.999995	580	2	-0.011036	0.86803	0.86851	0.999995	723	0	-0.011036
PBK	4	0.61615	0.75719	0.999995	629	2	-0.016379	0.86946	0.86973	0.999995	724	0	-0.016379
MAPK1	4	0.075726	0.19632	0.959083	161	2	-1.3974	0.86975	0.87005	0.999995	725	0	-1.3974
FN3KRP	4	0.3117	0.52964	0.973053	407	2	-0.38523	0.87003	0.87036	0.999995	726	0	-0.38523
AAK1	4	0.0019677	0.007457	0.9401	6	2	-1.9928	0.87201	0.87259	0.999995	727	0	-1.9928
ERN1	3	0.35801	0.51169	0.960681	428	2	-0.20252	0.87265	0.87274	0.999995	728	0	-0.20252
NEK8	4	0.25767	0.45957	0.959083	353	3	0.0054476	0.87285	0.87348	0.999995	729	0	0.0054476
PIP5K1A	4	0.27652	0.48399	0.959083	374	3	-0.50352	0.87396	0.87442	0.999995	730	0	-0.50352
HK2	4	0.05711	0.16104	0.959083	135	2	-1.743	0.87424	0.87471	0.999995	731	0	-1.743
DYRK4	4	0.47882	0.65169	0.999995	490	2	-0.77028	0.87862	0.87878	0.999995	732	0	-0.77028
NRBP1	4	0.06088	0.17017	0.959083	144	3	-1.5924	0.88314	0.88331	0.999995	733	0	-1.5924
SGK494	4	0.023531	0.072786	0.959083	62	2	-2.026	0.88341	0.88359	0.999995	734	0	-2.026
CDK5	4	0.2533	0.45349	0.959083	348	3	-0.58183	0.88471	0.8848	0.999995	735	0	-0.58183
SRMS	4	0.075355	0.19553	0.959083	160	3	-1.7012	0.88677	0.8868	0.999995	736	0	-1.7012
MAPK11	4	0.17433	0.34637	0.959083	270	3	-0.94864	0.88703	0.88699	0.999995	737	0	-0.94864
SLAMF6	4	0.022776	0.070505	0.959083	59	3	-1.7567	0.8883	0.88848	0.999995	738	0	-1.7567
NEK5	4	0.052224	0.14923	0.959083	125	3	-1.7826	0.88856	0.8887	0.999995	739	0	-1.7826
YES1	4	0.43346	0.61893	0.999995	463	2	-0.66183	0.88906	0.88921	0.999995	740	0	-0.66183
IP6K1	4	0.080989	0.20466	0.959083	169	3	-1.5575	0.89132	0.89155	0.999995	741	0	-1.5575
PRKG2	4	0.10035	0.23551	0.959083	190	2	-1.4539	0.89156	0.89174	0.999995	742	0	-1.4539
CDK5R1	4	0.025848	0.079501	0.959083	68	3	-2.1315	0.89763	0.89738	0.999995	743	0	-2.1315
VRK2	4	0.6466	0.78031	0.999995	654	2	0.10592	0.90207	0.90183	0.999995	744	0	0.10592
ADCK2	4	0.14813	0.30794	0.959083	246	3	-0.40583	0.90322	0.90292	0.999995	745	0	-0.40583
SBK2	4	0.11019	0.25094	0.959083	205	3	-0.83907	0.90367	0.90332	0.999995	746	0	-0.83907
ERBB2	4	0.11001	0.25068	0.959083	204	3	-1.178	0.9057	0.90533	0.999995	747	0	-1.178
RNASEL	4	0.18791	0.36612	0.959083	282	3	-1.2815	0.90615	0.90577	0.999995	748	0	-1.2815
PKLR	4	0.12997	0.28072	0.959083	225	3	-0.75432	0.90879	0.90844	0.999995	749	0	-0.75432
PRKX	4	0.15021	0.31085	0.959083	248	2	-1.0706	0.91244	0.91203	0.999995	750	0	-1.0706
TTBK2	4	0.14406	0.30204	0.959083	240	3	-0.57082	0.9137	0.91326	0.999995	751	0	-0.57082
OXSR1	4	0.041987	0.12327	0.959083	103	3	-1.9595	0.9176	0.91717	0.999995	752	0	-1.9595
PI4KB	4	0.029276	0.089116	0.959083	79	3	-1.2014	0.9196	0.91913	0.999995	753	0	-1.2014
PPIP5K2	4	0.19139	0.37061	0.959083	288	3	-0.11672	0.92176	0.9212	0.999995	754	0	-0.11672
PIKFYVE	4	0.05966	0.16744	0.959083	140	2	-1.3212	0.92444	0.92383	0.999995	755	0	-1.3212
PXK	4	0.0072007	0.023944	0.9401	21	3	-2.7154	0.9265	0.92577	0.999995	756	0	-2.7154
CDK1	4	0.14322	0.30078	0.959083	238	2	-1.103	0.92743	0.92659	0.999995	757	0	-1.103
SBK3	4	0.1683	0.33761	0.959083	262	3	-0.82532	0.92996	0.92901	0.999995	758	0	-0.82532
PLK2	4	0.021485	0.066868	0.959083	55	3	-2.3966	0.9305	0.92948	0.999995	759	0	-2.3966
TYK2	4	0.0062829	0.021437	0.9401	18	3	-2.7329	0.93103	0.93005	0.999995	760	0	-2.7329
MAP2K1	4	0.2456	0.4436	0.959083	344	3	-0.50884	0.93138	0.9303	0.999995	761	0	-0.50884
LMTK3	4	0.10846	0.24846	0.959083	202	3	-1.2812	0.93226	0.93133	0.999995	762	0	-1.2812
TAF1	4	0.11311	0.25528	0.959083	206	3	-1.0739	0.93466	0.93399	0.999995	763	0	-1.0739
PRKAG3	4	0.27233	0.47835	0.959083	369	3	-0.78952	0.93483	0.93411	0.999995	764	0	-0.78952
UCKL1	4	0.18866	0.36704	0.959083	283	3	-1.0892	0.93551	0.93484	0.999995	765	0	-1.0892
CDK10	4	0.26267	0.46583	0.959083	358	3	0.065005	0.93651	0.93587	0.999995	766	0	0.065005
PIM3	4	0.0036567	0.013022	0.9401	11	3	-3.5491	0.93734	0.93664	0.999995	767	0	-3.5491
CDK11B	4	0.060714	0.16982	0.959083	143	4	-1.5389	0.93929	0.93859	0.999995	768	0	-1.5389
ULK3	4	0.060394	0.169	0.959083	142	4	-1.6509	0.93961	0.9389	0.999995	769	0	-1.6509
PLK4	4	0.036892	0.1099	0.959083	93	4	-1.7451	0.93977	0.93905	0.999995	770	0	-1.7451
RPS6KA3	4	0.060075	0.16835	0.959083	141	4	-1.2008	0.93993	0.93917	0.999995	771	0	-1.2008
PRKAG2	4	0.05619	0.15882	0.959083	133	4	-0.17698	0.94381	0.94307	0.999995	772	0	-0.17698
CKB	4	0.056039	0.1585	0.959083	132	4	-0.10064	0.94396	0.94325	0.999995	773	0	-0.10064
LYN	4	0.054099	0.15376	0.959083	130	4	-0.80011	0.9459	0.94512	0.999995	774	0	-0.80011
RP2	4	0.053658	0.15259	0.959083	129	4	-1.5113	0.94634	0.94561	0.999995	775	0	-1.5113
GUK1	4	0.045795	0.13307	0.959083	110	4	-1.3177	0.94671	0.94606	0.999995	776	0	-1.3177
PHKG2	4	0.053075	0.15122	0.959083	127	4	-1.0078	0.94692	0.94629	0.999995	777	0	-1.0078
FER	4	0.040722	0.12003	0.959083	102	4	-2.0779	0.94779	0.9473	0.999995	778	0	-2.0779
PGM2L1	4	0.051924	0.14851	0.959083	124	4	-1.9328	0.94808	0.94755	0.999995	779	0	-1.9328
WNK4	4	0.0030275	0.010859	0.9401	8	4	-2.7705	0.95142	0.95101	0.999995	780	0	-2.7705
CKS1B	4	0.027465	0.083758	0.959083	73	4	-1.7072	0.95196	0.95153	0.999995	781	0	-1.7072
TKFC	4	0.047236	0.13683	0.959083	116	4	-1.5815	0.95276	0.95242	0.999995	782	0	-1.5815
MAPK7	4	0.046443	0.13491	0.959083	113	4	-0.62387	0.95356	0.9532	0.999995	783	0	-0.62387
PKN2	4	0.046312	0.13459	0.959083	112	4	-0.98589	0.95369	0.95337	0.999995	784	0	-0.98589
DGKB	4	0.044124	0.12889	0.959083	107	4	-0.46623	0.95588	0.95543	0.999995	785	0	-0.46623
MVK	4	0.04201	0.12335	0.959083	104	4	-0.93894	0.95613	0.95565	0.999995	786	0	-0.93894
CHKA	4	0.02286	0.070839	0.959083	61	4	-2.1689	0.95907	0.95852	0.999995	787	0	-2.1689
CAMK1G	4	0.02071	0.064439	0.959083	51	4	-2.2412	0.95943	0.9588	0.999995	788	0	-2.2412
BRDT	4	0.03905	0.11567	0.959083	98	4	-1.0797	0.96095	0.9605	0.999995	789	0	-1.0797
PGK1	4	0.038591	0.1145	0.959083	97	4	-0.094301	0.96141	0.96102	0.999995	790	0	-0.094301
CLP1	4	0.037016	0.11022	0.959083	94	4	-1.2898	0.96298	0.96257	0.999995	791	0	-1.2898
CDK2	4	0.036137	0.10785	0.959083	92	4	-0.33997	0.96386	0.96333	0.999995	793	0	-0.33997
PIK3CA	4	0.035596	0.10628	0.959083	89	4	-1.0547	0.9644	0.96396	0.999995	794	0	-1.0547
PAK2	4	0.035168	0.10504	0.959083	88	4	-0.94856	0.96483	0.96437	0.999995	795	0	-0.94856
MAST3	4	0.033802	0.10146	0.959083	87	4	-0.78825	0.9662	0.96577	0.999995	796	0	-0.78825
DGKH	4	0.030419	0.092439	0.959083	81	4	-0.48515	0.96958	0.96944	0.999995	797	0	-0.48515
PANK3	4	0.028917	0.088024	0.959083	77	4	-2.2697	0.97108	0.97093	0.999995	798	0	-2.2697
ITPK1	4	0.028008	0.085498	0.959083	74	4	-2.3729	0.97199	0.97185	0.999995	799	0	-2.3729
DLG3	4	0.026339	0.080926	0.959083	69	4	-1.9582	0.97366	0.97364	0.999995	800	0	-1.9582
CDC42BPG	4	0.025075	0.077141	0.959083	67	4	-1.4465	0.97493	0.97484	0.999995	801	0	-1.4465
EPHB4	4	0.017006	0.054087	0.959083	43	4	-2.7102	0.97542	0.97545	0.999995	802	0	-2.7102
PDPK1	4	0.02442	0.075332	0.959083	64	4	-2.242	0.97558	0.9756	0.999995	803	0	-2.242
DTYMK	4	0.022151	0.068677	0.959083	58	4	-1.9201	0.97785	0.97783	0.999995	804	0	-1.9201
CDK14	4	0.021777	0.067654	0.959083	57	4	-1.0442	0.97822	0.97826	0.999995	805	0	-1.0442
MAP4K2	4	0.021628	0.06728	0.959083	56	4	-1.8985	0.97837	0.9784	0.999995	806	0	-1.8985
PCK1	4	0.021334	0.066553	0.959083	54	4	-1.8773	0.97867	0.97863	0.999995	807	0	-1.8773
AK1	4	0.019016	0.059386	0.959083	48	4	-2.6427	0.98098	0.98104	0.999995	808	0	-2.6427
FRK	4	0.015293	0.048788	0.959083	41	4	-2.0463	0.98471	0.98477	0.999995	809	0	-2.0463
CSNK1E	4	0.010679	0.034768	0.959083	31	4	-2.0229	0.98932	0.98941	0.999995	810	0	-2.0229
GALK2	4	0.010635	0.03468	0.959083	30	4	-2.2597	0.98936	0.98944	0.999995	811	0	-2.2597
PKD2	4	0.0013114	0.0050877	0.9401	2	4	-2.7753	0.99033	0.99049	0.999995	812	0	-2.7753
INSR	4	0.0091157	0.030118	0.959083	26	4	-2.0082	0.99088	0.99107	0.999995	813	0	-2.0082
ACVR1	4	0.0080434	0.026815	0.959083	24	4	-1.7157	0.99196	0.99216	0.999995	814	0	-1.7157
TK2	4	0.0077308	0.025851	0.959083	23	4	-2.9438	0.99227	0.99246	0.999995	815	0	-2.9438
TTBK1	4	0.0066924	0.022597	0.9401	20	4	-2.1416	0.99331	0.99335	0.999995	816	0	-2.1416
HIPK2	4	0.0056532	0.019333	0.9401	15	4	-1.4572	0.99435	0.99444	0.999995	817	0	-1.4572
PDK2	4	0.0055993	0.019137	0.9401	14	4	-2.6654	0.9944	0.9945	0.999995	818	0	-2.6654
KSR2	4	0.0052837	0.018065	0.9401	13	4	-1.1784	0.99472	0.99481	0.999995	819	0	-1.1784
PANK2	4	0.0051563	0.017691	0.9401	12	4	-2.2985	0.99484	0.99491	0.999995	820	0	-2.2985
IPPK	4	0.0032141	0.011478	0.9401	9	4	-2.7595	0.99679	0.99676	0.999995	821	0	-2.7595
IGFN1	4	0.0015698	0.0060315	0.9401	4	4	-1.8051	0.99843	0.99856	0.999995	822	0	-1.8051
TGFBR1	4	0.0013265	0.0051172	0.9401	3	4	-3.5756	0.99867	0.99883	0.999995	823	0	-3.5756
Control.24	1	1	1	0.999995	848	0	0	1	1	0.999995	824	0	0
Control.6	1	1	1	0.999995	849	0	0	1	1	0.999995	825	0	0
Control.27	1	1	1	0.999995	850	0	0	1	1	0.999995	826	0	0
Control.44	1	1	1	0.999995	846	0	0	1	1	0.999995	827	0	0
Control.37	1	1	1	0.999995	852	0	0	1	1	0.999995	828	0	0
Control.75	1	1	1	0.999995	854	0	0	1	1	0.999995	829	0	0
Control.2	1	1	1	0.999995	856	0	0	1	1	0.999995	830	0	0
Control.36	1	1	1	0.999995	862	0	0	1	1	0.999995	831	0	0
Control.76	1	1	1	0.999995	851	0	0	1	1	0.999995	832	0	0
Control.17	1	1	1	0.999995	843	0	0	1	1	0.999995	833	0	0
Control.96	1	1	1	0.999995	859	0	0	1	1	0.999995	834	0	0
Control.18	1	1	1	0.999995	860	0	0	1	1	0.999995	835	0	0
Control.52	1	1	1	0.999995	858	0	0	1	1	0.999995	836	0	0
Control.69	1	1	1	0.999995	841	0	0	1	1	0.999995	837	0	0
Control.16	1	1	1	0.999995	845	0	0	1	1	0.999995	838	0	0
Control.28	1	1	1	0.999995	840	0	0	1	1	0.999995	839	0	0
Control.15	1	1	1	0.999995	844	0	0	1	1	0.999995	840	0	0
Control.82	1	1	1	0.999995	842	0	0	1	1	0.999995	841	0	0
Control.40	1	1	1	0.999995	855	0	0	1	1	0.999995	842	0	0
Control.46	1	1	1	0.999995	830	0	0	1	1	0.999995	843	0	0
Control.57	1	1	1	0.999995	837	0	0	1	1	0.999995	844	0	0
Control.83	1	1	1	0.999995	838	0	0	1	1	0.999995	845	0	0
Control.89	1	1	1	0.999995	861	0	0	1	1	0.999995	846	0	0
Control.22	1	1	1	0.999995	834	0	0	1	1	0.999995	847	0	0
Control.4	1	1	1	0.999995	836	0	0	1	1	0.999995	848	0	0
Control.78	1	1	1	0.999995	839	0	0	1	1	0.999995	849	0	0
Control.86	1	1	1	0.999995	832	0	0	1	1	0.999995	850	0	0
Control.30	1	1	1	0.999995	831	0	0	1	1	0.999995	851	0	0
Control.31	1	1	1	0.999995	833	0	0	1	1	0.999995	852	0	0
Control.1	1	1	1	0.999995	853	0	0	1	1	0.999995	853	0	0
Control.5	1	1	1	0.999995	857	0	0	1	1	0.999995	854	0	0
Control.88	1	1	1	0.999995	847	0	0	1	1	0.999995	855	0	0
Control.81	1	1	1	0.999995	829	0	0	1	1	0.999995	856	0	0
Control.7	1	1	1	0.999995	824	0	0	1	1	0.999995	857	0	0
Control.72	1	1	1	0.999995	828	0	0	1	1	0.999995	858	0	0
Control.12	1	1	1	0.999995	825	0	0	1	1	0.999995	859	0	0
Control.51	1	1	1	0.999995	835	0	0	1	1	0.999995	860	0	0
Control.48	1	1	1	0.999995	827	0	0	1	1	0.999995	861	0	0
Control.21	1	1	1	0.999995	826	0	0	1	1	0.999995	862	0	0
