# Supplementary material for: LKB1‐SIK2 loss drives uveal melanoma proliferation and hypersensitivity to SLC8A1 and ROS inhibition
Source: EMBO Mol Med. 2023 Nov 15;15(12):e17719. doi: 10.15252/emmm.202317719 (PMC10701601; doi:10.15252/emmm.202317719)
Supplement: Supplementary file 4 — Dataset EV2 [file EMMM-15-e17719-s012.xlsx]

## Sheet: gsea_report_for_ClassB_16493547
Gene Set Enrichment Analysis (GSEA) queried against the GOBP goup of gene sets (Gene Ontology Biological Processes) comparing LKB1 KO cells versus control cells
NAME	SIZE	ES	NES	NOM p-val	FDR q-val
GOBP_CYCLIC_NUCLEOTIDE_MEDIATED_SIGNALING	31	0.844341	0.844341	0	0.188557
GOBP_REGULATION_OF_HEART_RATE	30	0.8213	0.8213	0	0.188557
GOBP_REGULATION_OF_NEUROTRANSMITTER_TRANSPORT	39	0.791332	0.791332	0	0.171908
GOBP_CELLULAR_RESPONSE_TO_ALCOHOL	44	0.786944	0.786944	0	0.140181
GOBP_CARDIAC_CONDUCTION	30	0.771243	0.771243	0	0.233298
GOBP_NEUROTRANSMITTER_TRANSPORT	78	0.767913	0.767913	0	0.217516
GOBP_CALCIUM_ION_IMPORT	31	0.767896	0.767896	0	0.192871
GOBP_CHLORIDE_TRANSPORT	32	0.762506	0.762506	0	0.177741
GOBP_REGULATION_OF_RELEASE_OF_SEQUESTERED_CALCIUM_ION_INTO_CYTOSOL	33	0.759697	0.759697	0	0.173215
GOBP_REGULATION_OF_MEMBRANE_LIPID_DISTRIBUTION	32	0.742997	0.742997	0	0.222516
GOBP_SYNAPTIC_VESICLE_EXOCYTOSIS	50	0.738567	0.738567	0	0.234253
GOBP_REGULATION_OF_REGULATED_SECRETORY_PATHWAY	57	0.738224	0.738224	0	0.219695
GOBP_LONG_TERM_SYNAPTIC_POTENTIATION	35	0.734272	0.734272	0	0.220043
GOBP_CELLULAR_RESPONSE_TO_KETONE	53	0.733244	0.733244	0	0.20349
GOBP_LONG_CHAIN_FATTY_ACID_METABOLIC_PROCESS	42	0.731856	0.731856	0	0.195691
GOBP_REGULATION_OF_NEUROTRANSMITTER_LEVELS	81	0.729741	0.729741	0	0.197295
GOBP_MULTICELLULAR_ORGANISMAL_SIGNALING	40	0.728139	0.728139	0	0.201681
GOBP_NEUROTRANSMITTER_SECRETION	63	0.727044	0.727044	0	0.197727
GOBP_INORGANIC_ANION_TRANSMEMBRANE_TRANSPORT	33	0.721215	0.721215	0	0.210108
GOBP_REGULATION_OF_CALCIUM_ION_TRANSMEMBRANE_TRANSPORT	63	0.716698	0.716698	0	0.226174
GOBP_INORGANIC_ANION_TRANSPORT	69	0.713617	0.713617	0	0.231126
GOBP_MEMORY	54	0.711794	0.711794	0	0.226014
GOBP_SODIUM_ION_TRANSMEMBRANE_TRANSPORT	55	0.711103	0.711103	0	0.222374
GOBP_ADENYLATE_CYCLASE_ACTIVATING_G_PROTEIN_COUPLED_RECEPTOR_SIGNALING_PATHWAY	32	0.709445	0.709445	0	0.225589
GOBP_SECOND_MESSENGER_MEDIATED_SIGNALING	111	0.704962	0.704962	0	0.241312
GOBP_CELLULAR_RESPONSE_TO_CALCIUM_ION	32	0.734166	0.734166	0.0952381	0.208373
GOBP_AMINO_ACID_ACTIVATION	40	0.767862	0.767862	0.123377	0.174387
GOBP_RIBOSE_PHOSPHATE_BIOSYNTHETIC_PROCESS	136	0.679481	0.679481	0	0.261662
GOBP_CHEMOKINE_PRODUCTION	31	0.684805	0.684805	0	0.26378
GOBP_PURINE_CONTAINING_COMPOUND_BIOSYNTHETIC_PROCESS	129	0.682798	0.682798	0	0.265163
GOBP_REGULATION_OF_GLUCOSE_IMPORT	35	0.695381	0.695381	0	0.265543
GOBP_L_AMINO_ACID_TRANSPORT	34	0.697212	0.697212	0	0.266621
GOBP_REGULATION_OF_CALCIUM_ION_TRANSPORT_INTO_CYTOSOL	41	0.680849	0.680849	0	0.266895
GOBP_THIOESTER_BIOSYNTHETIC_PROCESS	36	0.679873	0.679873	0	0.266946
GOBP_REGULATION_OF_CIRCADIAN_RHYTHM	70	0.693406	0.693406	0	0.268331
GOBP_RESPONSE_TO_CALCIUM_ION	62	0.6851	0.6851	0.0960334	0.268877
GOBP_CELLULAR_MONOVALENT_INORGANIC_CATION_HOMEOSTASIS	52	0.698699	0.698699	0	0.271255
GOBP_REGULATION_OF_IMMUNOGLOBULIN_PRODUCTION	37	0.681573	0.681573	0	0.271558
GOBP_NEURON_MIGRATION	84	0.687843	0.687843	0	0.274788
GOBP_VASCULAR_TRANSPORT	39	0.685391	0.685391	0.086	0.275274
GOBP_ACTION_POTENTIAL	45	0.688516	0.688516	0.0903733	0.28091
GOBP_NEGATIVE_REGULATION_OF_RESPONSE_TO_CYTOKINE_STIMULUS	34	0.675229	0.675229	0	0.286265
GOBP_REGULATION_OF_GLUCOSE_TRANSMEMBRANE_TRANSPORT	42	0.688756	0.688756	0	0.288282
GOBP_POSITIVE_REGULATION_OF_SYNAPTIC_TRANSMISSION	52	0.673816	0.673816	0	0.292554
GOBP_REGULATION_OF_GLUCONEOGENESIS	34	0.664494	0.664494	0	0.300815
GOBP_LIPID_OXIDATION	71	0.664718	0.664718	0	0.304182
GOBP_PRODUCTION_OF_MOLECULAR_MEDIATOR_INVOLVED_IN_INFLAMMATORY_RESPONSE	34	0.665336	0.665336	0	0.306836
GOBP_LEUKOCYTE_DEGRANULATION	30	0.665879	0.665879	0	0.309603
GOBP_LYMPHOCYTE_MIGRATION	30	0.669038	0.669038	0.203095	0.311342
GOBP_CELLULAR_IRON_ION_HOMEOSTASIS	36	0.666121	0.666121	0	0.313629
GOBP_REGULATION_OF_BONE_MINERALIZATION	39	0.666897	0.666897	0	0.315374
GOBP_GLUCOSE_IMPORT	42	0.657764	0.657764	0	0.322099
GOBP_REGULATION_OF_CALCIUM_ION_TRANSMEMBRANE_TRANSPORTER_ACTIVITY	38	0.657363	0.657363	0	0.322627
GOBP_RESPONSE_TO_ALKALOID	48	0.657797	0.657797	0	0.325881
GOBP_REGULATION_OF_CARDIAC_MUSCLE_CONTRACTION	30	0.649784	0.649784	0	0.327742
GOBP_NEUTRAL_LIPID_METABOLIC_PROCESS	61	0.659303	0.659303	0	0.327847
GOBP_MONOVALENT_INORGANIC_CATION_HOMEOSTASIS	65	0.658339	0.658339	0	0.329415
GOBP_POSITIVE_REGULATION_OF_NEURON_DIFFERENTIATION	33	0.650668	0.650668	0	0.330443
GOBP_DICARBOXYLIC_ACID_TRANSPORT	38	0.65149	0.65149	0	0.332809
GOBP_REGULATED_EXOCYTOSIS	101	0.652011	0.652011	0	0.336937
GOBP_REGULATION_OF_FATTY_ACID_METABOLIC_PROCESS	47	0.654594	0.654594	0	0.337462
GOBP_REGULATION_OF_CELLULAR_KETONE_METABOLIC_PROCESS	64	0.652523	0.652523	0	0.338151
GOBP_BONE_MINERALIZATION	52	0.645479	0.645479	0	0.340298
GOBP_GLUTATHIONE_METABOLIC_PROCESS	35	0.652751	0.652751	0	0.342514
GOBP_SEQUESTERING_OF_CALCIUM_ION	57	0.642145	0.642145	0	0.353297
GOBP_REGULATION_OF_BIOMINERALIZATION	47	0.641052	0.641052	0	0.353562
GOBP_RESPONSE_TO_KETONE	96	0.640399	0.640399	0	0.356775
GOBP_REGULATION_OF_EXOCYTOSIS	94	0.621923	0.621923	0	0.367647
GOBP_FIBROBLAST_MIGRATION	37	0.622245	0.622245	0.298625	0.369358
GOBP_IMPORT_ACROSS_PLASMA_MEMBRANE	65	0.622523	0.622523	0	0.3712
GOBP_REGULATION_OF_CELLULAR_CARBOHYDRATE_METABOLIC_PROCESS	88	0.61748	0.61748	0	0.373207
GOBP_CELLULAR_LIPID_CATABOLIC_PROCESS	122	0.61885	0.61885	0	0.373673
GOBP_BIOMINERALIZATION	69	0.619006	0.619006	0	0.374296
GOBP_IRON_ION_HOMEOSTASIS	52	0.622716	0.622716	0	0.374733
GOBP_RESPONSE_TO_PURINE_CONTAINING_COMPOUND	57	0.618433	0.618433	0	0.375277
GOBP_REGULATION_OF_STRIATED_MUSCLE_CONTRACTION	34	0.615986	0.615986	0	0.375596
GOBP_RESPONSE_TO_CAMP	40	0.637347	0.637347	0	0.376832
GOBP_POSITIVE_REGULATION_OF_EXOCYTOSIS	41	0.622822	0.622822	0	0.377544
GOBP_NEGATIVE_REGULATION_OF_CARBOHYDRATE_METABOLIC_PROCESS	30	0.61931	0.61931	0	0.377647
GOBP_REGULATION_OF_CARBOHYDRATE_BIOSYNTHETIC_PROCESS	59	0.623471	0.623471	0	0.378309
GOBP_REGULATION_OF_GLUCOSE_METABOLIC_PROCESS	76	0.634299	0.634299	0	0.378792
GOBP_POSITIVE_REGULATION_OF_CARBOHYDRATE_METABOLIC_PROCESS	40	0.614186	0.614186	0.0856574	0.378964
GOBP_DICARBOXYLIC_ACID_METABOLIC_PROCESS	57	0.619417	0.619417	0.114688	0.380406
GOBP_REGULATION_OF_NUCLEOTIDE_METABOLIC_PROCESS	45	0.623515	0.623515	0	0.381718
GOBP_CARDIAC_CELL_DEVELOPMENT	40	0.624169	0.624169	0	0.381999
GOBP_NUCLEOSIDE_PHOSPHATE_BIOSYNTHETIC_PROCESS	163	0.634934	0.634934	0	0.382323
GOBP_VESICLE_MEDIATED_TRANSPORT_IN_SYNAPSE	94	0.613004	0.613004	0	0.383763
GOBP_TELENCEPHALON_DEVELOPMENT	136	0.635502	0.635502	0	0.384045
GOBP_POSITIVE_REGULATION_OF_LIPID_TRANSPORT	35	0.624357	0.624357	0	0.385064
GOBP_MYELOID_LEUKOCYTE_MEDIATED_IMMUNITY	39	0.631243	0.631243	0	0.386872
GOBP_REGULATION_OF_CALCIUM_ION_TRANSPORT	95	0.607013	0.607013	0	0.387113
GOBP_PYRUVATE_METABOLIC_PROCESS	71	0.625077	0.625077	0.118503	0.387616
GOBP_PHOSPHOLIPID_TRANSPORT	55	0.629702	0.629702	0	0.388498
GOBP_CELLULAR_CARBOHYDRATE_BIOSYNTHETIC_PROCESS	44	0.607292	0.607292	0.114	0.389614
GOBP_REGULATION_OF_INSULIN_RECEPTOR_SIGNALING_PATHWAY	36	0.611027	0.611027	0.119919	0.389656
GOBP_SULFUR_COMPOUND_TRANSPORT	33	0.631654	0.631654	0	0.389951
GOBP_MYELOID_CELL_ACTIVATION_INVOLVED_IN_IMMUNE_RESPONSE	33	0.604955	0.604955	0.0875764	0.390231
GOBP_ADENYLATE_CYCLASE_MODULATING_G_PROTEIN_COUPLED_RECEPTOR_SIGNALING_PATHWAY	48	0.628741	0.628741	0.105578	0.390392
GOBP_REGULATION_OF_SODIUM_ION_TRANSPORT	42	0.605601	0.605601	0.11412	0.390513
GOBP_CD4_POSITIVE_ALPHA_BETA_T_CELL_ACTIVATION	36	0.625395	0.625395	0.104536	0.391527
GOBP_ESTABLISHMENT_OR_MAINTENANCE_OF_BIPOLAR_CELL_POLARITY	30	0.611077	0.611077	0.237805	0.392217
GOBP_MEMBRANE_DEPOLARIZATION	30	0.607328	0.607328	0.115686	0.392542
GOBP_POSITIVE_REGULATION_OF_LIPID_LOCALIZATION	47	0.627079	0.627079	0	0.392867
GOBP_CARBOHYDRATE_TRANSMEMBRANE_TRANSPORT	57	0.625849	0.625849	0.0905263	0.392948
GOBP_T_CELL_ACTIVATION_INVOLVED_IN_IMMUNE_RESPONSE	35	0.609446	0.609446	0.0986193	0.394148
GOBP_IMPORT_INTO_CELL	82	0.607367	0.607367	0	0.395916
GOBP_POSITIVE_REGULATION_OF_COLD_INDUCED_THERMOGENESIS	49	0.608329	0.608329	0	0.396914
GOBP_CARBOHYDRATE_TRANSPORT	76	0.599148	0.599148	0	0.398156
GOBP_ALPHA_AMINO_ACID_CATABOLIC_PROCESS	47	0.600223	0.600223	0	0.39828
GOBP_POSITIVE_REGULATION_OF_LYMPHOCYTE_DIFFERENTIATION	41	0.607406	0.607406	0	0.398784
GOBP_CALCIUM_ION_TRANSMEMBRANE_TRANSPORT	120	0.600377	0.600377	0	0.399284
GOBP_MONOSACCHARIDE_BIOSYNTHETIC_PROCESS	55	0.601781	0.601781	0.123377	0.401524
GOBP_RESPONSE_TO_XENOBIOTIC_STIMULUS	182	0.600507	0.600507	0	0.402115
GOBP_ORGANIC_ACID_TRANSMEMBRANE_TRANSPORT	77	0.597159	0.597159	0	0.404616
GOBP_CELLULAR_AMINO_ACID_CATABOLIC_PROCESS	56	0.600688	0.600688	0	0.405126
GOBP_PURINE_NUCLEOTIDE_CATABOLIC_PROCESS	30	0.593553	0.593553	0	0.418985
GOBP_CALCIUM_ION_TRANSPORT_INTO_CYTOSOL	61	0.593753	0.593753	0.105578	0.420719
GOBP_NEGATIVE_REGULATION_OF_FAT_CELL_DIFFERENTIATION	30	0.591538	0.591538	0	0.423427
GOBP_REGULATION_OF_CELLULAR_RESPONSE_TO_INSULIN_STIMULUS	35	0.593822	0.593822	0	0.423629
GOBP_ANION_TRANSPORT	198	0.594163	0.594163	0	0.425473
GOBP_GLYCOSPHINGOLIPID_METABOLIC_PROCESS	36	0.587994	0.587994	0.186441	0.427122
GOBP_SODIUM_ION_TRANSPORT	80	0.588359	0.588359	0	0.428562
GOBP_REGULATION_OF_MONONUCLEAR_CELL_MIGRATION	41	0.589988	0.589988	0.0903733	0.429035
GOBP_ALPHA_BETA_T_CELL_DIFFERENTIATION	42	0.58728	0.58728	0	0.431113
GOBP_ANION_TRANSMEMBRANE_TRANSPORT	109	0.588416	0.588416	0	0.431376
GOBP_CARBOXYLIC_ACID_TRANSPORT	104	0.589209	0.589209	0	0.431837
GOBP_CELLULAR_GLUCAN_METABOLIC_PROCESS	40	0.585736	0.585736	0	0.433137
GOBP_POSITIVE_REGULATION_OF_CELL_DIVISION	37	0.584145	0.584145	0	0.437736
GOBP_REGULATION_OF_POSTSYNAPTIC_MEMBRANE_POTENTIAL	35	0.575676	0.575676	0.222458	0.445781
GOBP_GLUCOSE_METABOLIC_PROCESS	123	0.575007	0.575007	0	0.446413
GOBP_THIOESTER_METABOLIC_PROCESS	64	0.575698	0.575698	0	0.448095
GOBP_FATTY_ACID_BETA_OXIDATION	54	0.580992	0.580992	0.287234	0.450244
GOBP_REGULATION_OF_CARBOHYDRATE_METABOLIC_PROCESS	108	0.575944	0.575944	0	0.450591
GOBP_CELLULAR_TRANSITION_METAL_ION_HOMEOSTASIS	60	0.573103	0.573103	0	0.4507
GOBP_PURINE_CONTAINING_COMPOUND_CATABOLIC_PROCESS	31	0.581505	0.581505	0	0.450823
GOBP_CELLULAR_AMINO_ACID_METABOLIC_PROCESS	171	0.578742	0.578742	0.114688	0.452136
GOBP_CELLULAR_CARBOHYDRATE_METABOLIC_PROCESS	169	0.578035	0.578035	0	0.452529
GOBP_POSITIVE_REGULATION_OF_INFLAMMATORY_RESPONSE	45	0.555423	0.555423	0	0.452811
GOBP_CIRCADIAN_RHYTHM	122	0.575956	0.575956	0	0.453573
GOBP_ENERGY_RESERVE_METABOLIC_PROCESS	43	0.579139	0.579139	0	0.454262
GOBP_POSITIVE_REGULATION_OF_VASCULATURE_DEVELOPMENT	67	0.559396	0.559396	0.210744	0.455152
GOBP_REGULATION_OF_SYNAPTIC_PLASTICITY	82	0.555536	0.555536	0.222458	0.455155
GOBP_VACUOLAR_LOCALIZATION	46	0.576742	0.576742	0.0848126	0.455433
GOBP_RESPONSE_TO_ALCOHOL	106	0.557844	0.557844	0.0952381	0.455541
GOBP_AMINO_ACID_TRANSMEMBRANE_TRANSPORT	46	0.576036	0.576036	0.0856574	0.455783
GOBP_TRANSITION_METAL_ION_HOMEOSTASIS	79	0.556474	0.556474	0	0.456012
GOBP_ALPHA_BETA_T_CELL_ACTIVATION	57	0.555774	0.555774	0	0.456767
GOBP_RESPONSE_TO_MONOSACCHARIDE	95	0.559672	0.559672	0.119497	0.457154
GOBP_CELLULAR_KETONE_METABOLIC_PROCESS	107	0.558745	0.558745	0	0.457573
GOBP_DEVELOPMENTAL_PIGMENTATION	38	0.556564	0.556564	0	0.457707
GOBP_CELLULAR_RESPONSE_TO_INORGANIC_SUBSTANCE	99	0.564355	0.564355	0	0.45779
GOBP_TRIGLYCERIDE_METABOLIC_PROCESS	44	0.557881	0.557881	0.216842	0.457971
GOBP_MONOCARBOXYLIC_ACID_TRANSPORT	32	0.559959	0.559959	0.0877863	0.458686
GOBP_LIPID_STORAGE	47	0.561213	0.561213	0	0.458765
GOBP_SYNAPTIC_TRANSMISSION_GLUTAMATERGIC	31	0.562587	0.562587	0.290389	0.45905
GOBP_REGULATION_OF_ALPHA_BETA_T_CELL_ACTIVATION	40	0.56951	0.56951	0	0.459563
GOBP_FOREBRAIN_CELL_MIGRATION	35	0.560678	0.560678	0.202041	0.45979
GOBP_POSITIVE_REGULATION_OF_PEPTIDE_SECRETION	34	0.561443	0.561443	0.215517	0.459991
GOBP_ACTIN_MEDIATED_CELL_CONTRACTION	38	0.56005	0.56005	0.117063	0.460183
GOBP_REGULATION_OF_HEART_CONTRACTION	66	0.564468	0.564468	0	0.460227
GOBP_ORGANIC_ACID_TRANSPORT	132	0.561896	0.561896	0	0.460629
GOBP_NUCLEOSIDE_BISPHOSPHATE_METABOLIC_PROCESS	83	0.568571	0.568571	0	0.460676
GOBP_FATTY_ACID_TRANSPORT	40	0.567847	0.567847	0.0943775	0.461374
GOBP_L_ALPHA_AMINO_ACID_TRANSMEMBRANE_TRANSPORT	31	0.562726	0.562726	0.0926724	0.461671
GOBP_FATTY_ACID_METABOLIC_PROCESS	199	0.56303	0.56303	0	0.461909
GOBP_CALCIUM_MEDIATED_SIGNALING	78	0.55358	0.55358	0.105578	0.46204
GOBP_REGULATION_OF_CYTOSOLIC_CALCIUM_ION_CONCENTRATION	93	0.569703	0.569703	0	0.462196
GOBP_POSITIVE_REGULATION_OF_PRODUCTION_OF_MOLECULAR_MEDIATOR_OF_IMMUNE_RESPONSE	54	0.56341	0.56341	0	0.462568
GOBP_CARBOHYDRATE_BIOSYNTHETIC_PROCESS	111	0.564469	0.564469	0	0.462941
GOBP_RECEPTOR_CLUSTERING	31	0.566487	0.566487	0	0.463379
GOBP_STRIATED_MUSCLE_CONTRACTION	59	0.570059	0.570059	0.118474	0.463915
GOBP_CYTOSOLIC_CALCIUM_ION_TRANSPORT	77	0.565192	0.565192	0	0.464505
GOBP_LIPID_MODIFICATION	128	0.564657	0.564657	0	0.464846
GOBP_COGNITION	138	0.552448	0.552448	0.0875764	0.465272
GOBP_POLYSACCHARIDE_BIOSYNTHETIC_PROCESS	41	0.566716	0.566716	0.0856574	0.465344
GOBP_FOREBRAIN_DEVELOPMENT	187	0.570284	0.570284	0	0.465368
GOBP_REGULATION_OF_OSSIFICATION	57	0.565451	0.565451	0.329218	0.465972
GOBP_CARDIOCYTE_DIFFERENTIATION	69	0.550494	0.550494	0.210309	0.476138
GOBP_REGULATION_OF_TISSUE_REMODELING	31	0.550107	0.550107	0.209877	0.4763
GOBP_LYMPHOCYTE_ACTIVATION_INVOLVED_IN_IMMUNE_RESPONSE	80	0.549445	0.549445	0	0.477433
GOBP_CERAMIDE_METABOLIC_PROCESS	67	0.548958	0.548958	0	0.47837
GOBP_GLUTAMINE_FAMILY_AMINO_ACID_METABOLIC_PROCESS	41	0.548135	0.548135	0.114458	0.479315
GOBP_POSITIVE_REGULATION_OF_PEPTIDYL_TYROSINE_PHOSPHORYLATION	63	0.547242	0.547242	0.191235	0.480086
GOBP_CARDIAC_MUSCLE_CONTRACTION	49	0.5467	0.5467	0.118474	0.480916
GOBP_PLATELET_ACTIVATION	57	0.544957	0.544957	0.241736	0.481197
GOBP_MYOTUBE_DIFFERENTIATION	56	0.545017	0.545017	0.296223	0.483077
GOBP_ATP_BIOSYNTHETIC_PROCESS	40	0.532567	0.532567	0.397119	0.483299
GOBP_REGULATION_OF_T_CELL_DIFFERENTIATION	62	0.544543	0.544543	0	0.483403
GOBP_REGULATION_OF_ADAPTIVE_IMMUNE_RESPONSE	74	0.54138	0.54138	0	0.483547
GOBP_CHONDROCYTE_DIFFERENTIATION	54	0.541678	0.541678	0.294235	0.483775
GOBP_REGULATION_OF_NEURON_DIFFERENTIATION	79	0.542255	0.542255	0	0.483812
GOBP_DIVALENT_INORGANIC_CATION_HOMEOSTASIS	167	0.532062	0.532062	0	0.484112
GOBP_NUCLEOSIDE_PHOSPHATE_CATABOLIC_PROCESS	52	0.540783	0.540783	0.222458	0.484186
GOBP_CARDIAC_MUSCLE_CELL_DIFFERENTIATION	53	0.543671	0.543671	0.301426	0.484511
GOBP_REGULATION_OF_MEMBRANE_POTENTIAL	152	0.532724	0.532724	0.213849	0.484562
GOBP_POSITIVE_REGULATION_OF_SECRETION	125	0.542485	0.542485	0	0.48464
GOBP_STEM_CELL_PROLIFERATION	34	0.545068	0.545068	0.2	0.485014
GOBP_RESPONSE_TO_CARBOHYDRATE	107	0.532902	0.532902	0.119497	0.485136
GOBP_ORGANIC_ACID_CATABOLIC_PROCESS	135	0.539798	0.539798	0.118012	0.485455
GOBP_POSITIVE_REGULATION_OF_ENDOTHELIAL_CELL_PROLIFERATION	44	0.533532	0.533532	0	0.485788
GOBP_MONOSACCHARIDE_METABOLIC_PROCESS	165	0.542719	0.542719	0	0.48612
GOBP_NUCLEOSIDE_BISPHOSPHATE_BIOSYNTHETIC_PROCESS	48	0.534777	0.534777	0	0.486826
GOBP_RESPONSE_TO_NUTRIENT	73	0.533635	0.533635	0	0.486868
GOBP_CELLULAR_MODIFIED_AMINO_ACID_METABOLIC_PROCESS	94	0.532955	0.532955	0	0.487023
GOBP_MORPHOGENESIS_OF_AN_EPITHELIAL_SHEET	36	0.542883	0.542883	0.403614	0.487185
GOBP_PROTEIN_HOMOTETRAMERIZATION	34	0.534092	0.534092	0	0.487436
GOBP_ORGANOPHOSPHATE_CATABOLIC_PROCESS	91	0.534963	0.534963	0	0.487465
GOBP_REGULATION_OF_BLOOD_CIRCULATION	75	0.530215	0.530215	0.118367	0.487573
GOBP_REGULATION_OF_LIPID_TRANSPORT	59	0.530643	0.530643	0.0987124	0.487857
GOBP_ENDOPLASMIC_RETICULUM_UNFOLDED_PROTEIN_RESPONSE	63	0.537409	0.537409	0.108108	0.487902
GOBP_VASCULAR_PROCESS_IN_CIRCULATORY_SYSTEM	94	0.537878	0.537878	0.198428	0.488352
GOBP_NEGATIVE_REGULATION_OF_AXONOGENESIS	31	0.52917	0.52917	0.420432	0.488988
GOBP_CERAMIDE_BIOSYNTHETIC_PROCESS	42	0.537533	0.537533	0	0.489216
GOBP_MORPHOGENESIS_OF_A_POLARIZED_EPITHELIUM	59	0.535858	0.535858	0.208163	0.489441
GOBP_IMMUNOGLOBULIN_PRODUCTION	62	0.535058	0.535058	0.0884774	0.489613
GOBP_RNA_PHOSPHODIESTER_BOND_HYDROLYSIS_EXONUCLEOLYTIC	40	0.538105	0.538105	0	0.490025
GOBP_REGULATION_OF_LIPID_LOCALIZATION	74	0.536619	0.536619	0.1	0.490097
GOBP_NEURON_PROJECTION_GUIDANCE	97	0.536122	0.536122	0.0844794	0.490344
GOBP_ORGANIC_ANION_TRANSPORT	143	0.538476	0.538476	0	0.490456
GOBP_CELLULAR_AMINO_ACID_BIOSYNTHETIC_PROCESS	47	0.528255	0.528255	0.22	0.490973
GOBP_SIGNAL_RELEASE	179	0.526201	0.526201	0	0.495565
GOBP_PHENOL_CONTAINING_COMPOUND_METABOLIC_PROCESS	36	0.526313	0.526313	0.10883	0.497184
GOBP_REGULATION_OF_PHAGOCYTOSIS	35	0.526702	0.526702	0	0.497836
GOBP_LIPID_CATABOLIC_PROCESS	159	0.523769	0.523769	0	0.499957
GOBP_MACROPHAGE_ACTIVATION	34	0.523951	0.523951	0.19181	0.500728
GOBP_EXOCYTOSIS	174	0.524796	0.524796	0.116142	0.50088
GOBP_POSITIVE_REGULATION_OF_TRANSMEMBRANE_TRANSPORT	91	0.522692	0.522692	0.314961	0.501323
GOBP_POSITIVE_REGULATION_OF_HORMONE_SECRETION	45	0.522215	0.522215	0.118012	0.501429
GOBP_ALPHA_AMINO_ACID_METABOLIC_PROCESS	112	0.523988	0.523988	0.114688	0.502753
GOBP_NEGATIVE_REGULATION_OF_SMALL_MOLECULE_METABOLIC_PROCESS	49	0.522743	0.522743	0	0.502793
GOBP_STRIATED_MUSCLE_CELL_DIFFERENTIATION	130	0.521094	0.521094	0.117296	0.503859
GOBP_REGULATION_OF_SMALL_MOLECULE_METABOLIC_PROCESS	174	0.522872	0.522872	0	0.504597
GOBP_MONOCARBOXYLIC_ACID_CATABOLIC_PROCESS	75	0.518232	0.518232	0.425214	0.505221
GOBP_G_PROTEIN_COUPLED_RECEPTOR_SIGNALING_PATHWAY	192	0.517494	0.517494	0	0.506563
GOBP_REGULATION_OF_ION_TRANSMEMBRANE_TRANSPORT	161	0.517731	0.517731	0.223108	0.506694
GOBP_ORGANOPHOSPHATE_ESTER_TRANSPORT	85	0.51824	0.51824	0	0.507154
GOBP_PIGMENT_CELL_DIFFERENTIATION	30	0.518848	0.518848	0.197938	0.508466
GOBP_RHYTHMIC_PROCESS	169	0.5183	0.5183	0	0.508489
GOBP_FATTY_ACID_DERIVATIVE_METABOLIC_PROCESS	37	0.51925	0.51925	0.273292	0.508869
GOBP_OLEFINIC_COMPOUND_METABOLIC_PROCESS	46	0.516995	0.516995	0.0918803	0.508911
GOBP_POSITIVE_REGULATION_OF_IMMUNE_EFFECTOR_PROCESS	92	0.519663	0.519663	0	0.50958
GOBP_MUSCLE_CELL_DEVELOPMENT	81	0.519803	0.519803	0.115914	0.510587
GOBP_POLYSACCHARIDE_METABOLIC_PROCESS	53	0.515705	0.515705	0.0893971	0.511838
GOBP_NEGATIVE_REGULATION_OF_PROTEIN_SERINE_THREONINE_KINASE_ACTIVITY	76	0.515877	0.515877	0	0.513038
GOBP_INSULIN_RECEPTOR_SIGNALING_PATHWAY	72	0.513462	0.513462	0.329218	0.517961
GOBP_HOMOPHILIC_CELL_ADHESION_VIA_PLASMA_MEMBRANE_ADHESION_MOLECULES	31	0.5144	0.5144	0.213836	0.518047
GOBP_CALCIUM_ION_TRANSPORT	153	0.51398	0.51398	0	0.518348
GOBP_GLYCOLIPID_BIOSYNTHETIC_PROCESS	40	0.51119	0.51119	0	0.51843
GOBP_SMOOTH_MUSCLE_CONTRACTION	37	0.511684	0.511684	0.218029	0.519098
GOBP_HEART_PROCESS	88	0.512221	0.512221	0.211694	0.520308
GOBP_REGULATION_OF_ANION_TRANSPORT	30	0.511777	0.511777	0.201195	0.520429
GOBP_ADAPTIVE_IMMUNE_RESPONSE_BASED_ON_SOMATIC_RECOMBINATION_OF_IMMUNE_RECEPTORS_BUILT_FROM_IMMUNOGLOBULIN_SUPERFAMILY_DOMAINS	109	0.506925	0.506925	0	0.527987
GOBP_REGULATION_OF_PH	49	0.505541	0.505541	0.108384	0.528044
GOBP_B_CELL_MEDIATED_IMMUNITY	48	0.506506	0.506506	0	0.528089
GOBP_FATTY_ACID_CATABOLIC_PROCESS	70	0.505232	0.505232	0.508547	0.528338
GOBP_ESTABLISHMENT_OF_TISSUE_POLARITY	42	0.507058	0.507058	0.306418	0.528768
GOBP_MITOCHONDRIAL_TRANSMEMBRANE_TRANSPORT	85	0.505642	0.505642	0.121399	0.52936
GOBP_NUCLEOSIDE_TRIPHOSPHATE_METABOLIC_PROCESS	81	0.508326	0.508326	0.120902	0.529748
GOBP_REGULATION_OF_LYMPHOCYTE_DIFFERENTIATION	75	0.508029	0.508029	0	0.529926
GOBP_CILIUM_MOVEMENT	43	0.507101	0.507101	0.211813	0.530477
GOBP_NUCLEOTIDE_PHOSPHORYLATION	62	0.508367	0.508367	0.0982906	0.53141
GOBP_POTASSIUM_ION_TRANSPORT	64	0.50735	0.50735	0.11753	0.531727
GOBP_POSITIVE_REGULATION_OF_DNA_BINDING_TRANSCRIPTION_FACTOR_ACTIVITY	137	0.503665	0.503665	0	0.533226
GOBP_RESPONSE_TO_CATECHOLAMINE	43	0.503176	0.503176	0.0914894	0.535389
GOBP_PRIMARY_ALCOHOL_METABOLIC_PROCESS	34	0.502246	0.502246	0.113248	0.538857
GOBP_SULFUR_COMPOUND_BIOSYNTHETIC_PROCESS	99	0.500891	0.500891	0	0.542899
GOBP_AMINO_ACID_TRANSPORT	68	0.496401	0.496401	0.0856574	0.548441
GOBP_POSITIVE_REGULATION_OF_INSULIN_SECRETION	30	0.495628	0.495628	0.428879	0.548932
GOBP_MEMBRANE_DOCKING	63	0.496452	0.496452	0.0888031	0.549842
GOBP_POSITIVE_REGULATION_OF_SMALL_MOLECULE_METABOLIC_PROCESS	62	0.49731	0.49731	0.308511	0.550122
GOBP_LIPOSACCHARIDE_METABOLIC_PROCESS	64	0.496779	0.496779	0.202454	0.55026
GOBP_ADAPTIVE_IMMUNE_RESPONSE	147	0.497468	0.497468	0	0.551547
GOBP_RNA_POLYADENYLATION	45	0.497475	0.497475	0.0936864	0.553074
GOBP_CELL_ACTIVATION_INVOLVED_IN_IMMUNE_RESPONSE	113	0.498178	0.498178	0	0.553716
GOBP_LIPID_HOMEOSTASIS	74	0.497824	0.497824	0.119565	0.554201
GOBP_MYELOID_CELL_DEVELOPMENT	36	0.497573	0.497573	0.117886	0.55438
GOBP_NEGATIVE_REGULATION_OF_ERK1_AND_ERK2_CASCADE	40	0.492678	0.492678	0.425847	0.555922
GOBP_RIBONUCLEOSIDE_TRIPHOSPHATE_BIOSYNTHETIC_PROCESS	52	0.493023	0.493023	0.518518	0.556094
GOBP_POSITIVE_REGULATION_OF_ADAPTIVE_IMMUNE_RESPONSE	47	0.493143	0.493143	0	0.557329
GOBP_REGULATION_OF_CELLULAR_RESPIRATION	34	0.493289	0.493289	0.325103	0.558148
GOBP_REGULATION_OF_PRODUCTION_OF_MOLECULAR_MEDIATOR_OF_IMMUNE_RESPONSE	70	0.491618	0.491618	0.0922747	0.558489
GOBP_POSITIVE_REGULATION_OF_HEMOPOIESIS	66	0.489893	0.489893	0.0884774	0.562675
GOBP_VESICLE_DOCKING	40	0.489239	0.489239	0.170498	0.563588
GOBP_HOMOLOGOUS_CHROMOSOME_SEGREGATION	33	0.490093	0.490093	0.413442	0.563671
GOBP_REGULATION_OF_TUBE_SIZE	41	0.488468	0.488468	0.304348	0.565852
GOBP_POSITIVE_REGULATION_OF_INTERLEUKIN_6_PRODUCTION	34	0.48639	0.48639	0.407867	0.568169
GOBP_HEMOSTASIS	93	0.487496	0.487496	0.318091	0.569003
GOBP_CELLULAR_RESPONSE_TO_PEPTIDE_HORMONE_STIMULUS	172	0.486424	0.486424	0.199211	0.569796
GOBP_RESPONSE_TO_ESTROGEN	33	0.48659	0.48659	0.308943	0.570024
GOBP_REGULATION_OF_PLASMA_LIPOPROTEIN_PARTICLE_LEVELS	30	0.485141	0.485141	0.214894	0.570237
GOBP_AMIDE_TRANSPORT	117	0.486913	0.486913	0.114	0.570573
GOBP_RESPONSE_TO_METAL_ION	161	0.482509	0.482509	0.217391	0.571689
GOBP_PIGMENT_BIOSYNTHETIC_PROCESS	53	0.473488	0.473488	0.209205	0.571808
GOBP_REGULATION_OF_METAL_ION_TRANSPORT	150	0.485146	0.485146	0.320911	0.572041
GOBP_MONONUCLEAR_CELL_MIGRATION	56	0.480114	0.480114	0.205479	0.572093
GOBP_REGULATION_OF_FAT_CELL_DIFFERENTIATION	69	0.473655	0.473655	0.0893971	0.572429
GOBP_ADP_METABOLIC_PROCESS	60	0.482055	0.482055	0.211538	0.572444
GOBP_REGULATION_OF_MUSCLE_CONTRACTION	58	0.473023	0.473023	0.118126	0.57262
GOBP_REGULATION_OF_PEPTIDE_TRANSPORT	71	0.476504	0.476504	0.303534	0.572825
GOBP_CELLULAR_ALDEHYDE_METABOLIC_PROCESS	33	0.479588	0.479588	0.121901	0.572886
GOBP_MUSCLE_CELL_DIFFERENTIATION	185	0.473819	0.473819	0.20198	0.573106
GOBP_CELLULAR_MODIFIED_AMINO_ACID_BIOSYNTHETIC_PROCESS	31	0.4837	0.4837	0.27163	0.573306
GOBP_RESPONSE_TO_ISCHEMIA	32	0.482522	0.482522	0.360169	0.573463
GOBP_CARBOHYDRATE_CATABOLIC_PROCESS	97	0.472579	0.472579	0.214286	0.573506
GOBP_CELLULAR_RESPONSE_TO_INSULIN_STIMULUS	136	0.475954	0.475954	0.199211	0.573537
GOBP_POSITIVE_REGULATION_OF_PROTEIN_SECRETION	60	0.480211	0.480211	0.391732	0.573612
GOBP_NEGATIVE_REGULATION_OF_MAP_KINASE_ACTIVITY	36	0.474001	0.474001	0.300813	0.573791
GOBP_T_CELL_RECEPTOR_SIGNALING_PATHWAY	60	0.483979	0.483979	0.0843137	0.573809
GOBP_POSITIVE_REGULATION_OF_LEUKOCYTE_MIGRATION	44	0.47718	0.47718	0.4	0.573839
GOBP_REGULATION_OF_RESPONSE_TO_CYTOKINE_STIMULUS	82	0.480313	0.480313	0.0884774	0.574301
GOBP_ASPARTATE_FAMILY_AMINO_ACID_METABOLIC_PROCESS	31	0.47216	0.47216	0.433663	0.574375
GOBP_PROTEIN_N_LINKED_GLYCOSYLATION	56	0.482669	0.482669	0.195745	0.574412
GOBP_POSITIVE_REGULATION_OF_EPITHELIAL_CELL_PROLIFERATION	85	0.476539	0.476539	0.0873984	0.574423
GOBP_REGULATION_OF_IMMUNE_EFFECTOR_PROCESS	130	0.474335	0.474335	0.0886598	0.574465
GOBP_REGULATION_OF_LIPID_METABOLIC_PROCESS	170	0.477402	0.477402	0.0974576	0.574505
GOBP_NEGATIVE_REGULATION_OF_IMMUNE_EFFECTOR_PROCESS	40	0.4784	0.4784	0.0875764	0.574973
GOBP_MITOTIC_G2_DNA_DAMAGE_CHECKPOINT_SIGNALING	35	0.474651	0.474651	0.277895	0.574981
GOBP_CARBOHYDRATE_DERIVATIVE_CATABOLIC_PROCESS	93	0.480821	0.480821	0.215164	0.575033
GOBP_REGULATION_OF_NEUROGENESIS	187	0.474889	0.474889	0.229814	0.575599
GOBP_ADAPTIVE_THERMOGENESIS	87	0.477562	0.477562	0.0890269	0.575675
GOBP_PROTEIN_PROCESSING	134	0.480434	0.480434	0	0.57568
GOBP_CEREBRAL_CORTEX_DEVELOPMENT	70	0.478532	0.478532	0.204969	0.575802
GOBP_REGULATION_OF_TOLL_LIKE_RECEPTOR_SIGNALING_PATHWAY	35	0.477703	0.477703	0.486056	0.57592
GOBP_AMINE_METABOLIC_PROCESS	38	0.480984	0.480984	0.088843	0.576112
GOBP_DETOXIFICATION	60	0.482695	0.482695	0.0802469	0.576207
GOBP_CELLULAR_RESPONSE_TO_GLUCOSE_STARVATION	36	0.471141	0.471141	0.0890269	0.576329
GOBP_SYNAPSE_ASSEMBLY	52	0.470472	0.470472	0.299807	0.577726
GOBP_REGULATION_OF_GENERATION_OF_PRECURSOR_METABOLITES_AND_ENERGY	91	0.469556	0.469556	0.0911017	0.579432
GOBP_HORMONE_METABOLIC_PROCESS	73	0.465906	0.465906	0.110187	0.587009
GOBP_FAT_CELL_DIFFERENTIATION	122	0.466224	0.466224	0.304348	0.587161
GOBP_MEIOTIC_CHROMOSOME_SEGREGATION	56	0.46652	0.46652	0.531568	0.588073
GOBP_POSITIVE_REGULATION_OF_LIPID_METABOLIC_PROCESS	72	0.466943	0.466943	0.279661	0.588089
GOBP_REGULATION_OF_LIPID_BIOSYNTHETIC_PROCESS	87	0.464884	0.464884	0.0952381	0.589519
GOBP_PURINE_NUCLEOSIDE_MONOPHOSPHATE_METABOLIC_PROCESS	32	0.466951	0.466951	0.217021	0.589734
GOBP_ADULT_BEHAVIOR	53	0.464944	0.464944	0.318548	0.590419
GOBP_CIRCADIAN_REGULATION_OF_GENE_EXPRESSION	53	0.467154	0.467154	0.114823	0.590495
GOBP_RESPONSE_TO_INSULIN	165	0.462036	0.462036	0.199211	0.593386
GOBP_RIBONUCLEOSIDE_MONOPHOSPHATE_METABOLIC_PROCESS	41	0.462569	0.462569	0	0.59399
GOBP_GLYCOSYL_COMPOUND_METABOLIC_PROCESS	47	0.461146	0.461146	0.188525	0.59413
GOBP_REGULATION_OF_PROTEIN_TYROSINE_KINASE_ACTIVITY	43	0.458778	0.458778	0.217476	0.594192
GOBP_CILIUM_OR_FLAGELLUM_DEPENDENT_CELL_MOTILITY	36	0.459073	0.459073	0.331976	0.59424
GOBP_NEUROBLAST_PROLIFERATION	33	0.462108	0.462108	0.196721	0.594391
GOBP_NEURAL_CREST_CELL_DIFFERENTIATION	50	0.46282	0.46282	0.316327	0.594399
GOBP_ACTIN_FILAMENT_BASED_MOVEMENT	56	0.461398	0.461398	0.422619	0.594463
GOBP_REGULATION_OF_ATP_METABOLIC_PROCESS	58	0.462994	0.462994	0.419149	0.594648
GOBP_LYMPHOCYTE_MEDIATED_IMMUNITY	100	0.45828	0.45828	0	0.594756
GOBP_LEUKOCYTE_MIGRATION	122	0.463561	0.463561	0.205479	0.595
GOBP_NEGATIVE_REGULATION_OF_HEMOPOIESIS	44	0.463197	0.463197	0.219512	0.595377
GOBP_REGULATION_OF_TRANS_SYNAPTIC_SIGNALING	165	0.459176	0.459176	0.121649	0.595409
GOBP_TRANSITION_METAL_ION_TRANSPORT	54	0.459343	0.459343	0.0861723	0.596375
GOBP_ANTERIOR_POSTERIOR_PATTERN_SPECIFICATION	90	0.459697	0.459697	0.0854871	0.596511
GOBP_INTERLEUKIN_6_PRODUCTION	48	0.456667	0.456667	0.272165	0.596829
GOBP_ANTIGEN_RECEPTOR_MEDIATED_SIGNALING_PATHWAY	71	0.457217	0.457217	0.30315	0.596873
GOBP_POSITIVE_REGULATION_OF_LEUKOCYTE_CELL_CELL_ADHESION	87	0.457509	0.457509	0.205703	0.596937
GOBP_PROTEIN_EXPORT_FROM_NUCLEUS	47	0.459514	0.459514	0.0893971	0.596949
GOBP_NUCLEOSIDE_TRIPHOSPHATE_BIOSYNTHETIC_PROCESS	59	0.455507	0.455507	0.516393	0.597509
GOBP_TEMPERATURE_HOMEOSTASIS	91	0.459895	0.459895	0.198758	0.597654
GOBP_REGULATION_OF_BLOOD_PRESSURE	51	0.455671	0.455671	0.320151	0.597827
GOBP_INTERLEUKIN_1_PRODUCTION	38	0.455796	0.455796	0.112621	0.598955
GOBP_BODY_FLUID_SECRETION	35	0.453475	0.453475	0.480315	0.600386
GOBP_STEROL_TRANSPORT	53	0.452908	0.452908	0.425847	0.600458
GOBP_POSITIVE_REGULATION_OF_I_KAPPAB_KINASE_NF_KAPPAB_SIGNALING	123	0.45376	0.45376	0	0.600669
GOBP_ANTIGEN_PROCESSING_AND_PRESENTATION	50	0.454092	0.454092	0.238384	0.600784
GOBP_ER_NUCLEUS_SIGNALING_PATHWAY	40	0.452195	0.452195	0.295218	0.601172
GOBP_RESPONSE_TO_STARVATION	135	0.453035	0.453035	0.303534	0.601219
GOBP_CYTOKINE_MEDIATED_SIGNALING_PATHWAY	178	0.451235	0.451235	0.0969072	0.601458
GOBP_REGULATION_OF_PEPTIDYL_TYROSINE_PHOSPHORYLATION	103	0.452248	0.452248	0.305118	0.602251
GOBP_REGULATION_OF_LEUKOCYTE_CHEMOTAXIS	40	0.449287	0.449287	0.304519	0.602261
GOBP_POSITIVE_REGULATION_OF_CHEMOTAXIS	48	0.451549	0.451549	0.508841	0.602392
GOBP_NEGATIVE_REGULATION_OF_CELL_SUBSTRATE_ADHESION	34	0.449624	0.449624	0.401235	0.602435
GOBP_MAINTENANCE_OF_LOCATION_IN_CELL	117	0.451271	0.451271	0.116142	0.602756
GOBP_CHROMOSOME_ORGANIZATION_INVOLVED_IN_MEIOTIC_CELL_CYCLE	41	0.447785	0.447785	0.637475	0.603037
GOBP_REGULATION_OF_BODY_FLUID_LEVELS	150	0.452364	0.452364	0.318725	0.603239
GOBP_POSITIVE_REGULATION_OF_PROTEIN_LOCALIZATION_TO_CELL_PERIPHERY	45	0.449969	0.449969	0.62089	0.603713
GOBP_T_CELL_DIFFERENTIATION	105	0.449626	0.449626	0.198428	0.603829
GOBP_LEUKOCYTE_MEDIATED_IMMUNITY	135	0.447825	0.447825	0	0.604421
GOBP_ASSOCIATIVE_LEARNING	38	0.45	0.45	0.39881	0.605219
GOBP_NUCLEOSIDE_METABOLIC_PROCESS	34	0.447965	0.447965	0.168033	0.605536
GOBP_REGULATION_OF_VASCULATURE_DEVELOPMENT	128	0.448113	0.448113	0.300813	0.606003
GOBP_MAINTENANCE_OF_LOCATION	180	0.446838	0.446838	0	0.606686
GOBP_REGULATION_OF_CATION_TRANSMEMBRANE_TRANSPORT	141	0.446304	0.446304	0.400398	0.606911
GOBP_ENDOPLASMIC_RETICULUM_ORGANIZATION	71	0.446484	0.446484	0.329787	0.607212
GOBP_REGULATION_OF_LEUKOCYTE_DIFFERENTIATION	123	0.444931	0.444931	0.119342	0.608042
GOBP_POSITIVE_REGULATION_OF_CELL_CELL_ADHESION	104	0.445115	0.445115	0.321285	0.608311
GOBP_REGULATION_OF_CELL_CELL_ADHESION	174	0.445168	0.445168	0.313112	0.608906
GOBP_CELLULAR_RESPIRATION	191	0.442491	0.442491	0.526749	0.615482
GOBP_CELL_ADHESION_MEDIATED_BY_INTEGRIN	38	0.442744	0.442744	0.396857	0.615779
GOBP_REGULATION_OF_LEUKOCYTE_MIGRATION	72	0.441827	0.441827	0.207921	0.617293
GOBP_MESENCHYMAL_CELL_DEVELOPMENT	45	0.440899	0.440899	0.62449	0.619409
GOBP_POSITIVE_REGULATION_OF_CELL_ACTIVATION	140	0.43908	0.43908	0.185567	0.621065
GOBP_ENDOTHELIAL_CELL_PROLIFERATION	67	0.439161	0.439161	0.402062	0.62213
GOBP_CELLULAR_RESPONSE_TO_UNFOLDED_PROTEIN	78	0.439803	0.439803	0.226611	0.622315
GOBP_NEGATIVE_REGULATION_OF_LYMPHOCYTE_ACTIVATION	59	0.439392	0.439392	0.408714	0.622776
GOBP_RIBONUCLEOSIDE_TRIPHOSPHATE_METABOLIC_PROCESS	66	0.437038	0.437038	0.288934	0.625651
GOBP_REGULATION_OF_MUSCLE_SYSTEM_PROCESS	98	0.436253	0.436253	0.119588	0.625801
GOBP_PROTEIN_TETRAMERIZATION	53	0.436504	0.436504	0.0854871	0.626458
GOBP_MITOCHONDRIAL_RNA_METABOLIC_PROCESS	48	0.437059	0.437059	0.27163	0.627121
GOBP_RESPONSE_TO_HYDROGEN_PEROXIDE	85	0.437234	0.437234	0	0.628426
GOBP_ANIMAL_ORGAN_REGENERATION	33	0.434156	0.434156	0.0948454	0.628919
GOBP_REGULATION_OF_RECEPTOR_SIGNALING_PATHWAY_VIA_STAT	35	0.43511	0.43511	0.511247	0.62895
GOBP_FATTY_ACID_BIOSYNTHETIC_PROCESS	73	0.434685	0.434685	0.192385	0.629074
GOBP_POSITIVE_REGULATION_OF_DEFENSE_RESPONSE	109	0.431778	0.431778	0	0.637734
GOBP_CELL_CELL_ADHESION_VIA_PLASMA_MEMBRANE_ADHESION_MOLECULES	56	0.429899	0.429899	0.536232	0.641471
GOBP_TOLL_LIKE_RECEPTOR_SIGNALING_PATHWAY	56	0.429926	0.429926	0.480315	0.64286
GOBP_MONOCARBOXYLIC_ACID_BIOSYNTHETIC_PROCESS	90	0.430292	0.430292	0.2	0.642915
GOBP_RESPIRATORY_ELECTRON_TRANSPORT_CHAIN	97	0.42751	0.42751	0.635802	0.648158
GOBP_CELLULAR_GLUCOSE_HOMEOSTASIS	74	0.427131	0.427131	0.417879	0.648829
GOBP_LEUKOCYTE_MEDIATED_CYTOTOXICITY	40	0.42773	0.42773	0.309426	0.648877
GOBP_CELL_RECOGNITION	44	0.426476	0.426476	0.396975	0.649304
GOBP_REGULATION_OF_CHEMOTAXIS	82	0.426663	0.426663	0.607073	0.649355
GOBP_NEGATIVE_REGULATION_OF_PEPTIDASE_ACTIVITY	92	0.424401	0.424401	0.0993658	0.653073
GOBP_CARBOHYDRATE_HOMEOSTASIS	115	0.424818	0.424818	0.417879	0.653094
GOBP_PRODUCTION_OF_MOLECULAR_MEDIATOR_OF_IMMUNE_RESPONSE	94	0.425006	0.425006	0.0895833	0.653411
GOBP_CELLULAR_RESPONSE_TO_VASCULAR_ENDOTHELIAL_GROWTH_FACTOR_STIMULUS	34	0.422935	0.422935	0.313112	0.657443
GOBP_PIGMENTATION	79	0.420747	0.420747	0.0849802	0.657772
GOBP_ORGANIC_ACID_BIOSYNTHETIC_PROCESS	146	0.421246	0.421246	0.0899582	0.658418
GOBP_NEGATIVE_REGULATION_OF_CELL_ACTIVATION	72	0.421914	0.421914	0.407025	0.658689
GOBP_NEUROMUSCULAR_PROCESS	57	0.420758	0.420758	0.323108	0.659007
GOBP_B_CELL_ACTIVATION_INVOLVED_IN_IMMUNE_RESPONSE	42	0.422104	0.422104	0.0973085	0.659325
GOBP_CAMERA_TYPE_EYE_MORPHOGENESIS	54	0.42132	0.42132	0.322581	0.659534
GOBP_SKELETAL_MUSCLE_ORGAN_DEVELOPMENT	83	0.422293	0.422293	0.311065	0.659541
GOBP_NEGATIVE_REGULATION_OF_LIPID_METABOLIC_PROCESS	47	0.418887	0.418887	0.432866	0.659558
GOBP_MUSCLE_TISSUE_DEVELOPMENT	183	0.419183	0.419183	0.425926	0.659753
GOBP_LONG_CHAIN_FATTY_ACID_TRANSPORT	30	0.41922	0.41922	0.203922	0.660987
GOBP_REGULATION_OF_LEUKOCYTE_MEDIATED_IMMUNITY	87	0.416311	0.416311	0.426804	0.661412
GOBP_NEGATIVE_REGULATION_OF_TRANSPORTER_ACTIVITY	32	0.419602	0.419602	0.420408	0.661494
GOBP_PROTEIN_HOMOOLIGOMERIZATION	95	0.416937	0.416937	0.0893971	0.66197
GOBP_NEGATIVE_REGULATION_OF_LIPID_BIOSYNTHETIC_PROCESS	31	0.416414	0.416414	0.51503	0.662257
GOBP_REGULATION_OF_HEMOPOIESIS	174	0.419271	0.419271	0.228963	0.662317
GOBP_NEGATIVE_REGULATION_OF_NEURON_PROJECTION_DEVELOPMENT	74	0.415441	0.415441	0.499018	0.662376
GOBP_RESPONSE_TO_ACTIVITY	30	0.414386	0.414386	0.409274	0.662496
GOBP_REGULATION_OF_INSULIN_SECRETION	63	0.41467	0.41467	0.501035	0.662544
GOBP_ORGANIC_HYDROXY_COMPOUND_TRANSPORT	87	0.41504	0.41504	0.300847	0.662598
GOBP_POSITIVE_REGULATION_OF_PROTEIN_ACETYLATION	33	0.417029	0.417029	0.300207	0.663089
GOBP_REGULATION_OF_EXTENT_OF_CELL_GROWTH	60	0.417859	0.417859	0.530021	0.663135
GOBP_NEGATIVE_REGULATION_OF_CELL_CELL_ADHESION	76	0.413914	0.413914	0.516699	0.663429
GOBP_RESPONSE_TO_MECHANICAL_STIMULUS	86	0.417416	0.417416	0.643006	0.663532
GOBP_MITOTIC_G2_M_TRANSITION_CHECKPOINT	46	0.415483	0.415483	0.384615	0.663553
GOBP_NEGATIVE_REGULATION_OF_INNATE_IMMUNE_RESPONSE	35	0.417223	0.417223	0.704918	0.663631
GOBP_CELLULAR_RESPONSE_TO_XENOBIOTIC_STIMULUS	60	0.412395	0.412395	0.248497	0.663954
GOBP_TRNA_METABOLIC_PROCESS	162	0.41562	0.41562	0.336864	0.664248
GOBP_RIBONUCLEOSIDE_DIPHOSPHATE_METABOLIC_PROCESS	76	0.417885	0.417885	0.297694	0.664582
GOBP_CARDIAC_MUSCLE_TISSUE_DEVELOPMENT	94	0.412415	0.412415	0.418699	0.665033
GOBP_SPHINGOLIPID_BIOSYNTHETIC_PROCESS	68	0.41302	0.41302	0.308765	0.665578
GOBP_NEGATIVE_REGULATION_OF_METAPHASE_ANAPHASE_TRANSITION_OF_CELL_CYCLE	36	0.412512	0.412512	0.621181	0.666432
GOBP_LEUKOCYTE_CELL_CELL_ADHESION	141	0.411389	0.411389	0.313112	0.66683
GOBP_IRON_ION_TRANSPORT	31	0.411685	0.411685	0.419922	0.66685
GOBP_ACTIVATION_OF_IMMUNE_RESPONSE	119	0.408961	0.408961	0.229862	0.673926
GOBP_POSITIVE_REGULATION_OF_JNK_CASCADE	48	0.409598	0.409598	0.390144	0.674548
GOBP_POSITIVE_REGULATION_OF_IMMUNE_RESPONSE	196	0.409026	0.409026	0.11753	0.674793
GOBP_SECONDARY_ALCOHOL_METABOLIC_PROCESS	81	0.408237	0.408237	0.526096	0.675766
GOBP_EXOCYTIC_PROCESS	46	0.40769	0.40769	0.0830116	0.676034
GOBP_IMMUNE_RESPONSE_REGULATING_CELL_SURFACE_RECEPTOR_SIGNALING_PATHWAY	97	0.407956	0.407956	0.424303	0.676043
GOBP_CELLULAR_RESPONSE_TO_OXYGEN_LEVELS	100	0.407058	0.407058	0.0875764	0.678145
GOBP_CELLULAR_RESPONSE_TO_TOPOLOGICALLY_INCORRECT_PROTEIN	97	0.406743	0.406743	0.336798	0.67875
GOBP_ELECTRON_TRANSPORT_CHAIN	123	0.406554	0.406554	0.528926	0.679118
GOBP_REGIONALIZATION	145	0.406113	0.406113	0.200795	0.680189
GOBP_PEPTIDE_TRANSPORT	99	0.405201	0.405201	0.484	0.682722
GOBP_NUCLEOSIDE_MONOPHOSPHATE_BIOSYNTHETIC_PROCESS	37	0.403825	0.403825	0.395062	0.688827
GOBP_REGULATION_OF_EMBRYONIC_DEVELOPMENT	37	0.403358	0.403358	0.409274	0.690123
GOBP_NUCLEOSIDE_DIPHOSPHATE_METABOLIC_PROCESS	83	0.403169	0.403169	0.302128	0.690404
GOBP_CELLULAR_COMPONENT_MAINTENANCE	38	0.401704	0.401704	0.297189	0.691994
GOBP_NEGATIVE_REGULATION_OF_IMMUNE_RESPONSE	72	0.40185	0.40185	0.247881	0.692939
GOBP_PATTERN_SPECIFICATION_PROCESS	194	0.402106	0.402106	0.200795	0.693096
GOBP_HOMOTYPIC_CELL_CELL_ADHESION	43	0.400413	0.400413	0.404715	0.693398
GOBP_REGULATION_OF_T_CELL_ACTIVATION	130	0.402277	0.402277	0.292247	0.69434
GOBP_I_KAPPAB_KINASE_NF_KAPPAB_SIGNALING	178	0.400471	0.400471	0.0886598	0.694565
GOBP_LEARNING	63	0.400657	0.400657	0.515936	0.694746
GOBP_REGULATION_OF_TRANSPORTER_ACTIVITY	121	0.398844	0.398844	0.515936	0.697155
GOBP_AMYLOID_PRECURSOR_PROTEIN_CATABOLIC_PROCESS	37	0.399007	0.399007	0.303983	0.697671
GOBP_NEGATIVE_REGULATION_OF_CELL_CYCLE_G2_M_PHASE_TRANSITION	57	0.398487	0.398487	0.264	0.698183
GOBP_PROTEIN_MATURATION	193	0.398319	0.398319	0.0985325	0.698196
GOBP_REGULATION_OF_HORMONE_LEVELS	181	0.397968	0.397968	0.2	0.698858
GOBP_ENDODERM_DEVELOPMENT	38	0.395654	0.395654	0.607921	0.707122
GOBP_REGULATION_OF_WOUND_HEALING	47	0.395351	0.395351	0.72407	0.70726
GOBP_POSITIVE_REGULATION_OF_PROTEIN_BINDING	56	0.394261	0.394261	0.527897	0.71222
GOBP_NEGATIVE_REGULATION_OF_LEUKOCYTE_CELL_CELL_ADHESION	49	0.393498	0.393498	0.612326	0.713993
GOBP_INTRINSIC_APOPTOTIC_SIGNALING_PATHWAY_IN_RESPONSE_TO_ENDOPLASMIC_RETICULUM_STRESS	48	0.380548	0.380548	0.588745	0.716386
GOBP_SPHINGOLIPID_METABOLIC_PROCESS	102	0.392207	0.392207	0.420319	0.717351
GOBP_OSTEOCLAST_DIFFERENTIATION	46	0.38058	0.38058	0.704062	0.717472
GOBP_POSITIVE_REGULATION_OF_CYTOKINE_PRODUCTION	182	0.391887	0.391887	0.115538	0.717511
GOBP_ALCOHOL_METABOLIC_PROCESS	178	0.392357	0.392357	0.210638	0.717769
GOBP_REGULATION_OF_SYSTEM_PROCESS	190	0.391636	0.391636	0.447205	0.717864
GOBP_MEIOTIC_CELL_CYCLE_PROCESS	113	0.389564	0.389564	0.619145	0.718131
GOBP_REACTIVE_NITROGEN_SPECIES_METABOLIC_PROCESS	35	0.388025	0.388025	0.494048	0.71823
GOBP_REGULATION_OF_STEROID_BIOSYNTHETIC_PROCESS	31	0.390194	0.390194	0.582627	0.718428
GOBP_HOMOLOGOUS_RECOMBINATION	34	0.388268	0.388268	0.749474	0.718499
GOBP_VESICLE_TARGETING	34	0.388786	0.388786	0.311983	0.718512
GOBP_REGULATION_OF_PROTEIN_LOCALIZATION_TO_PLASMA_MEMBRANE	68	0.380607	0.380607	0.495108	0.71863
GOBP_MUSCLE_CONTRACTION	120	0.389696	0.389696	0.350305	0.718684
GOBP_TORC1_SIGNALING	43	0.388512	0.388512	0.585106	0.718861
GOBP_REGULATION_OF_POTASSIUM_ION_TRANSPORT	37	0.386907	0.386907	0.81336	0.718917
GOBP_POSITIVE_REGULATION_OF_DNA_BINDING	35	0.391081	0.391081	0.707265	0.718973
GOBP_POST_EMBRYONIC_DEVELOPMENT	51	0.387487	0.387487	0.722567	0.719028
GOBP_PIGMENT_METABOLIC_PROCESS	63	0.390286	0.390286	0.316116	0.719651
GOBP_AMINOGLYCAN_BIOSYNTHETIC_PROCESS	41	0.38106	0.38106	0.592157	0.719743
GOBP_REGULATION_OF_OSTEOBLAST_DIFFERENTIATION	67	0.380674	0.380674	0.421712	0.719764
GOBP_REGULATION_OF_RESPONSE_TO_OXIDATIVE_STRESS	65	0.386998	0.386998	0.119097	0.719875
GOBP_POSITIVE_REGULATION_OF_ION_TRANSPORT	92	0.388802	0.388802	0.509842	0.719889
GOBP_PEPTIDYL_TYROSINE_MODIFICATION	164	0.389735	0.389735	0.515936	0.72007
GOBP_PROTEIN_COMPLEX_OLIGOMERIZATION	134	0.381286	0.381286	0.203219	0.720331
GOBP_POSITIVE_REGULATION_OF_LIPID_BIOSYNTHETIC_PROCESS	41	0.390503	0.390503	0.584052	0.720424
GOBP_INTEGRIN_MEDIATED_SIGNALING_PATHWAY	54	0.386257	0.386257	0.712329	0.720441
GOBP_CELLULAR_RESPONSE_TO_STARVATION	116	0.385337	0.385337	0.412371	0.720593
GOBP_CONNECTIVE_TISSUE_DEVELOPMENT	117	0.385883	0.385883	0.433962	0.720748
GOBP_SMOOTH_MUSCLE_CELL_PROLIFERATION	68	0.384904	0.384904	0.321285	0.720968
GOBP_T_CELL_MEDIATED_IMMUNITY	42	0.383837	0.383837	0.313646	0.721036
GOBP_ICOSANOID_METABOLIC_PROCESS	33	0.384328	0.384328	0.277207	0.72108
GOBP_NATURAL_KILLER_CELL_ACTIVATION	30	0.387013	0.387013	0.505071	0.721238
GOBP_WATER_SOLUBLE_VITAMIN_METABOLIC_PROCESS	40	0.381291	0.381291	0.272532	0.721546
GOBP_POSITIVE_REGULATION_OF_CELL_ADHESION	189	0.385348	0.385348	0.410959	0.721673
GOBP_COLLAGEN_METABOLIC_PROCESS	37	0.384505	0.384505	0.515464	0.721974
GOBP_PROTEIN_TRANSMEMBRANE_IMPORT_INTO_INTRACELLULAR_ORGANELLE	30	0.383864	0.383864	0.578189	0.722329
GOBP_POSITIVE_REGULATION_OF_SMALL_GTPASE_MEDIATED_SIGNAL_TRANSDUCTION	32	0.382407	0.382407	0.709234	0.722626
GOBP_NEGATIVE_REGULATION_OF_TRANSMEMBRANE_TRANSPORT	53	0.381322	0.381322	0.468041	0.722865
GOBP_POST_TRANSLATIONAL_PROTEIN_MODIFICATION	32	0.38297	0.38297	0.531381	0.722979
GOBP_CELLULAR_OXIDANT_DETOXIFICATION	45	0.382615	0.382615	0.635246	0.723127
GOBP_LEUKOCYTE_CHEMOTAXIS	64	0.381479	0.381479	0.50996	0.723478
GOBP_PALLIUM_DEVELOPMENT	102	0.381546	0.381546	0.292783	0.724037
GOBP_NEGATIVE_REGULATION_OF_LEUKOCYTE_PROLIFERATION	32	0.382984	0.382984	0.602794	0.724317
GOBP_ORGANIC_HYDROXY_COMPOUND_BIOSYNTHETIC_PROCESS	118	0.377945	0.377945	0.522634	0.72543
GOBP_CORTICAL_ACTIN_CYTOSKELETON_ORGANIZATION	33	0.378345	0.378345	0.418468	0.725555
GOBP_FEMALE_GAMETE_GENERATION	83	0.378066	0.378066	0.622984	0.726316
GOBP_REGULATION_OF_LEUKOCYTE_APOPTOTIC_PROCESS	39	0.376731	0.376731	0.271429	0.727478
GOBP_MEMBRANE_LIPID_BIOSYNTHETIC_PROCESS	94	0.37685	0.37685	0.5	0.728054
GOBP_OLIGODENDROCYTE_DIFFERENTIATION	46	0.377141	0.377141	0.514507	0.728068
GOBP_PROTEIN_LOCALIZATION_TO_LYSOSOME	34	0.376008	0.376008	0.627812	0.729287
GOBP_ISOPRENOID_METABOLIC_PROCESS	44	0.374336	0.374336	0.609407	0.734764
GOBP_PLATELET_AGGREGATION	35	0.373868	0.373868	0.314342	0.735086
GOBP_HORMONE_TRANSPORT	114	0.374373	0.374373	0.303534	0.73607
GOBP_DEFENSE_RESPONSE_TO_BACTERIUM	52	0.37323	0.37323	0.627329	0.73654
GOBP_BONE_REMODELING	39	0.372104	0.372104	0.403131	0.736708
GOBP_AEROBIC_RESPIRATION	159	0.372823	0.372823	0.635802	0.737556
GOBP_CARTILAGE_DEVELOPMENT	82	0.372276	0.372276	0.739669	0.737594
GOBP_NEGATIVE_REGULATION_OF_DEVELOPMENTAL_GROWTH	57	0.372521	0.372521	0.715139	0.737632
GOBP_REGULATION_OF_MAP_KINASE_ACTIVITY	98	0.366376	0.366376	0.691057	0.738255
GOBP_REGULATION_OF_EPITHELIAL_CELL_DIFFERENTIATION	56	0.371263	0.371263	0.721774	0.739073
GOBP_SENSORY_PERCEPTION_OF_LIGHT_STIMULUS	57	0.370242	0.370242	0.215983	0.739337
GOBP_REGULATION_OF_JNK_CASCADE	78	0.366397	0.366397	0.389002	0.739509
GOBP_EPITHELIAL_CELL_PROLIFERATION	183	0.369711	0.369711	0.427686	0.739679
GOBP_SENSORY_SYSTEM_DEVELOPMENT	166	0.370015	0.370015	0.21174	0.739832
GOBP_TISSUE_REMODELING	70	0.365534	0.365534	0.502982	0.740106
GOBP_ACTIN_FILAMENT_DEPOLYMERIZATION	35	0.370327	0.370327	0.698259	0.740332
GOBP_RESPONSE_TO_OXYGEN_LEVELS	182	0.366531	0.366531	0.395445	0.740402
GOBP_MRNA_3_END_PROCESSING	57	0.366661	0.366661	0.216842	0.740825
GOBP_ADULT_LOCOMOTORY_BEHAVIOR	35	0.364755	0.364755	0.497143	0.741114
GOBP_TRANSLATIONAL_INITIATION	104	0.366753	0.366753	0.511156	0.741132
GOBP_MICROTUBULE_BUNDLE_FORMATION	41	0.370438	0.370438	0.490722	0.741164
GOBP_RESPONSE_TO_TOXIC_SUBSTANCE	109	0.3651	0.3651	0.283951	0.741261
GOBP_REGULATION_OF_MITOTIC_SISTER_CHROMATID_SEGREGATION	39	0.365576	0.365576	0.613682	0.741262
GOBP_PROTEIN_LOCALIZATION_TO_VACUOLE	54	0.366937	0.366937	0.678208	0.741312
GOBP_POLYOL_METABOLIC_PROCESS	65	0.370508	0.370508	0.51503	0.742185
GOBP_ZYMOGEN_ACTIVATION	32	0.36696	0.36696	0.719335	0.742536
GOBP_IMMUNE_RESPONSE_REGULATING_SIGNALING_PATHWAY	181	0.367036	0.367036	0.50996	0.743489
GOBP_LEUKOCYTE_HOMEOSTASIS	51	0.363357	0.363357	0.608871	0.743542
GOBP_POSITIVE_REGULATION_OF_TOR_SIGNALING	39	0.368244	0.368244	0.90835	0.744036
GOBP_POSITIVE_REGULATION_OF_RESPONSE_TO_EXTERNAL_STIMULUS	162	0.362962	0.362962	0.313725	0.74407
GOBP_NEGATIVE_REGULATION_OF_CELL_ADHESION	125	0.363514	0.363514	0.412574	0.744416
GOBP_FORMATION_OF_PRIMARY_GERM_LAYER	51	0.367072	0.367072	0.617822	0.744726
GOBP_HORMONE_MEDIATED_SIGNALING_PATHWAY	113	0.363707	0.363707	0.410714	0.744728
GOBP_REGULATION_OF_LYMPHOCYTE_ACTIVATION	190	0.367303	0.367303	0.494781	0.745337
GOBP_EYE_MORPHOGENESIS	64	0.363734	0.363734	0.491736	0.745679
GOBP_CELLULAR_RESPONSE_TO_EXTRACELLULAR_STIMULUS	158	0.367462	0.367462	0.412371	0.746028
GOBP_REGULATION_OF_STEM_CELL_DIFFERENTIATION	41	0.359389	0.359389	0.622984	0.74924
GOBP_ESTABLISHMENT_OR_MAINTENANCE_OF_CELL_POLARITY	143	0.359013	0.359013	0.521649	0.749602
GOBP_NEGATIVE_REGULATION_OF_RNA_CATABOLIC_PROCESS	53	0.35949	0.35949	0.5	0.750161
GOBP_SPROUTING_ANGIOGENESIS	66	0.359971	0.359971	0.618367	0.750447
GOBP_REGULATION_OF_HORMONE_SECRETION	89	0.359581	0.359581	0.391304	0.750976
GOBP_ALCOHOL_BIOSYNTHETIC_PROCESS	79	0.360282	0.360282	0.58642	0.75136
GOBP_RETINA_DEVELOPMENT_IN_CAMERA_TYPE_EYE	65	0.358058	0.358058	0.654088	0.75154
GOBP_RESPONSE_TO_VITAMIN	37	0.359996	0.359996	0.602062	0.751624
GOBP_RESPONSE_TO_MOLECULE_OF_BACTERIAL_ORIGIN	127	0.358167	0.358167	0.400818	0.752121
GOBP_MYELOID_LEUKOCYTE_ACTIVATION	83	0.358365	0.358365	0.509203	0.752365
GOBP_MONONUCLEAR_CELL_DIFFERENTIATION	174	0.360336	0.360336	0.411531	0.752438
GOBP_MITOTIC_DNA_INTEGRITY_CHECKPOINT_SIGNALING	75	0.357341	0.357341	0.398323	0.752522
GOBP_POSITIVE_REGULATION_OF_TRANSPORTER_ACTIVITY	51	0.35737	0.35737	0.736221	0.753548
GOBP_MEMBRANE_LIPID_METABOLIC_PROCESS	131	0.360379	0.360379	0.640086	0.753688
GOBP_STEROL_BIOSYNTHETIC_PROCESS	44	0.360521	0.360521	0.591966	0.754089
GOBP_LIPOPROTEIN_BIOSYNTHETIC_PROCESS	72	0.360566	0.360566	0.192982	0.754966
GOBP_LEUKOCYTE_APOPTOTIC_PROCESS	58	0.355365	0.355365	0.404908	0.758477
GOBP_RESPONSE_TO_REACTIVE_OXYGEN_SPECIES	129	0.355866	0.355866	0.283925	0.758685
GOBP_NEGATIVE_REGULATION_OF_KINASE_ACTIVITY	153	0.355153	0.355153	0.672098	0.758835
GOBP_MITOTIC_CELL_CYCLE_CHECKPOINT_SIGNALING	113	0.35547	0.35547	0.307368	0.759019
GOBP_LIMBIC_SYSTEM_DEVELOPMENT	57	0.354001	0.354001	0.527495	0.761377
GOBP_MUSCLE_SYSTEM_PROCESS	168	0.35416	0.35416	0.638211	0.761956
GOBP_T_CELL_ACTIVATION	196	0.353179	0.353179	0.318091	0.763309
GOBP_REGULATION_OF_RESPONSE_TO_ENDOPLASMIC_RETICULUM_STRESS	65	0.352248	0.352248	0.398268	0.764438
GOBP_CAMERA_TYPE_EYE_DEVELOPMENT	144	0.35233	0.35233	0.419287	0.765187
GOBP_NEGATIVE_REGULATION_OF_MYELOID_CELL_DIFFERENTIATION	43	0.352566	0.352566	0.504836	0.765288
GOBP_GOLGI_ORGANIZATION	123	0.351491	0.351491	0.0866935	0.765518
GOBP_MITOCHONDRIAL_TRANSLATION	67	0.351083	0.351083	0.7125	0.765866
GOBP_REGULATION_OF_RESPONSE_TO_WOUNDING	62	0.351665	0.351665	0.706458	0.765885
GOBP_REGULATION_OF_CYCLIN_DEPENDENT_PROTEIN_KINASE_ACTIVITY	68	0.350187	0.350187	0.270876	0.769083
GOBP_STEROID_HORMONE_MEDIATED_SIGNALING_PATHWAY	92	0.347962	0.347962	0.496032	0.769115
GOBP_POSITIVE_REGULATION_OF_STRESS_ACTIVATED_PROTEIN_KINASE_SIGNALING_CASCADE	67	0.349886	0.349886	0.388548	0.769279
GOBP_REGULATION_OF_SODIUM_ION_TRANSMEMBRANE_TRANSPORT	32	0.347658	0.347658	0.806576	0.769926
GOBP_SMOOTHENED_SIGNALING_PATHWAY	98	0.348568	0.348568	0.695825	0.769934
GOBP_POSITIVE_REGULATION_OF_DEVELOPMENTAL_GROWTH	77	0.348068	0.348068	0.617587	0.769935
GOBP_POSITIVE_REGULATION_OF_NEUROGENESIS	116	0.348973	0.348973	0.351967	0.770442
GOBP_INSULIN_SECRETION	79	0.348666	0.348666	0.621118	0.770814
GOBP_POSITIVE_REGULATION_OF_CELL_GROWTH	89	0.349159	0.349159	0.411043	0.770866
GOBP_NEGATIVE_REGULATION_OF_CELL_PROJECTION_ORGANIZATION	106	0.348128	0.348128	0.528571	0.771055
GOBP_NUCLEOSIDE_MONOPHOSPHATE_METABOLIC_PROCESS	52	0.34691	0.34691	0.471311	0.772981
GOBP_SYNAPSE_ORGANIZATION	180	0.346345	0.346345	0.620482	0.773876
GOBP_PROTON_TRANSMEMBRANE_TRANSPORT	94	0.345764	0.345764	0.610656	0.775497
GOBP_REGULATION_OF_PATTERN_RECOGNITION_RECEPTOR_SIGNALING_PATHWAY	57	0.345932	0.345932	0.625259	0.77568
GOBP_REGULATION_OF_INTRACELLULAR_STEROID_HORMONE_RECEPTOR_SIGNALING_PATHWAY	54	0.345236	0.345236	0.633333	0.775869
GOBP_RESPONSE_TO_LEUKEMIA_INHIBITORY_FACTOR	65	0.343334	0.343334	0.804435	0.776937
GOBP_LIPOPROTEIN_METABOLIC_PROCESS	92	0.344712	0.344712	0.272349	0.776947
GOBP_NEGATIVE_REGULATION_OF_MAPK_CASCADE	98	0.343923	0.343923	0.584521	0.77735
GOBP_MEIOSIS_I_CELL_CYCLE_PROCESS	74	0.344152	0.344152	0.788187	0.777615
GOBP_CELL_CYCLE_G2_M_PHASE_TRANSITION	127	0.343344	0.343344	0.399586	0.778068
GOBP_ORGAN_GROWTH	81	0.344159	0.344159	0.495918	0.778772
GOBP_SENSORY_PERCEPTION	152	0.339785	0.339785	0.493204	0.78012
GOBP_NECROTIC_CELL_DEATH	36	0.341795	0.341795	0.511202	0.780549
GOBP_NEGATIVE_REGULATION_OF_IMMUNE_SYSTEM_PROCESS	162	0.339892	0.339892	0.623457	0.780758
GOBP_OSTEOBLAST_DIFFERENTIATION	126	0.341912	0.341912	0.406709	0.781056
GOBP_ACTIVATION_OF_CYSTEINE_TYPE_ENDOPEPTIDASE_ACTIVITY_INVOLVED_IN_APOPTOTIC_PROCESS	47	0.342083	0.342083	0.559118	0.781218
GOBP_METAPHASE_ANAPHASE_TRANSITION_OF_CELL_CYCLE	56	0.339385	0.339385	0.613682	0.78128
GOBP_BONE_DEVELOPMENT	105	0.339952	0.339952	0.510081	0.781673
GOBP_NEGATIVE_REGULATION_OF_PROTEIN_KINASE_B_SIGNALING	31	0.340131	0.340131	0.822034	0.78224
GOBP_REGULATION_OF_REPRODUCTIVE_PROCESS	58	0.340788	0.340788	0.64	0.782711
GOBP_WOUND_HEALING	193	0.340878	0.340878	0.608611	0.7834
GOBP_MEIOTIC_CELL_CYCLE	145	0.340407	0.340407	0.64	0.783423
GOBP_REGULATION_OF_PROTEIN_LOCALIZATION_TO_CELL_PERIPHERY	83	0.340161	0.340161	0.608611	0.78343
GOBP_REGULATION_OF_DEVELOPMENTAL_GROWTH	165	0.338932	0.338932	0.625259	0.78361
GOBP_NUCLEIC_ACID_PHOSPHODIESTER_BOND_HYDROLYSIS	196	0.337958	0.337958	0.286026	0.785471
GOBP_STEROID_BIOSYNTHETIC_PROCESS	83	0.337577	0.337577	0.680585	0.785551
GOBP_POSITIVE_REGULATION_OF_ION_TRANSMEMBRANE_TRANSPORT	61	0.337997	0.337997	0.722441	0.786282
GOBP_REGULATION_OF_STEROID_METABOLIC_PROCESS	43	0.336835	0.336835	0.779661	0.787789
GOBP_FEMALE_SEX_DIFFERENTIATION	60	0.335205	0.335205	0.602386	0.788266
GOBP_CELLULAR_RESPONSE_TO_TOXIC_SUBSTANCE	57	0.335286	0.335286	0.786885	0.78884
GOBP_SKELETAL_MUSCLE_CELL_DIFFERENTIATION	32	0.335734	0.335734	0.577963	0.789578
GOBP_PEPTIDYL_CYSTEINE_MODIFICATION	30	0.335421	0.335421	0.511387	0.789625
GOBP_CELLULAR_HORMONE_METABOLIC_PROCESS	40	0.335976	0.335976	0.49497	0.790081
GOBP_RESPONSE_TO_BACTERIUM	195	0.332792	0.332792	0.519427	0.798454
GOBP_REPLICATION_FORK_PROCESSING	34	0.33129	0.33129	0.809237	0.803379
GOBP_PHOSPHATIDYLCHOLINE_METABOLIC_PROCESS	38	0.33033	0.33033	0.533199	0.805957
GOBP_SISTER_CHROMATID_COHESION	49	0.329147	0.329147	0.595142	0.808423
GOBP_PATTERN_RECOGNITION_RECEPTOR_SIGNALING_PATHWAY	92	0.329299	0.329299	0.601594	0.809338
GOBP_REGULATION_OF_MYELOID_CELL_DIFFERENTIATION	109	0.328375	0.328375	0.601547	0.810101
GOBP_REGULATION_OF_TRANSLATIONAL_INITIATION	69	0.328051	0.328051	0.207243	0.810802
GOBP_REGULATION_OF_CATION_CHANNEL_ACTIVITY	61	0.328416	0.328416	0.81336	0.811167
GOBP_REGULATION_OF_ENDOCYTOSIS	121	0.327534	0.327534	0.689441	0.811676
GOBP_CEREBELLAR_CORTEX_DEVELOPMENT	30	0.327062	0.327062	0.903017	0.813231
GOBP_NEGATIVE_REGULATION_OF_NERVOUS_SYSTEM_DEVELOPMENT	67	0.32681	0.32681	0.742857	0.813332
GOBP_VITAMIN_METABOLIC_PROCESS	55	0.326018	0.326018	0.338877	0.815126
GOBP_NEGATIVE_REGULATION_OF_MRNA_CATABOLIC_PROCESS	41	0.323546	0.323546	0.4	0.825062
GOBP_RESPONSE_TO_OSMOTIC_STRESS	44	0.320616	0.320616	0.707171	0.833183
GOBP_PROTEIN_LOCALIZATION_TO_MITOCHONDRION	102	0.320671	0.320671	0.703704	0.834268
GOBP_CELLULAR_RESPONSE_TO_BIOTIC_STIMULUS	104	0.320695	0.320695	0.476395	0.83548
GOBP_MITOCHONDRIAL_GENE_EXPRESSION	98	0.320791	0.320791	0.695833	0.836036
GOBP_REGULATION_OF_CARBOHYDRATE_CATABOLIC_PROCESS	38	0.319481	0.319481	0.679089	0.837178
GOBP_CELLULAR_RESPONSE_TO_EXTERNAL_STIMULUS	189	0.32081	0.32081	0.678208	0.837197
GOBP_REGULATION_OF_PROTEIN_SECRETION	116	0.319607	0.319607	0.613497	0.837931
GOBP_NEGATIVE_REGULATION_OF_ORGANELLE_ASSEMBLY	39	0.317699	0.317699	0.695219	0.839489
GOBP_CHROMOSOME_SEPARATION	79	0.317308	0.317308	0.613682	0.839594
GOBP_HEPATICOBILIARY_SYSTEM_DEVELOPMENT	75	0.317753	0.317753	0.804	0.840478
GOBP_POSITIVE_REGULATION_OF_NEURON_PROJECTION_DEVELOPMENT	80	0.318284	0.318284	0.712329	0.840775
GOBP_REGULATION_OF_CHROMOSOME_SEPARATION	61	0.316663	0.316663	0.613682	0.841017
GOBP_POSTSYNAPSE_ORGANIZATION	83	0.317773	0.317773	0.607073	0.841611
GOBP_NON_MOTILE_CILIUM_ASSEMBLY	47	0.316028	0.316028	0.700405	0.842133
GOBP_RETROGRADE_VESICLE_MEDIATED_TRANSPORT_GOLGI_TO_ENDOPLASMIC_RETICULUM	46	0.315301	0.315301	0.838983	0.844184
GOBP_RNA_PHOSPHODIESTER_BOND_HYDROLYSIS	119	0.314957	0.314957	0.148893	0.844415
GOBP_INOSITOL_LIPID_MEDIATED_SIGNALING	80	0.312158	0.312158	0.911591	0.854561
GOBP_ENTRY_INTO_HOST	84	0.312639	0.312639	0.702381	0.854623
GOBP_POSITIVE_REGULATION_OF_BINDING	116	0.312184	0.312184	0.699152	0.855735
GOBP_RECEPTOR_MEDIATED_ENDOCYTOSIS	134	0.311036	0.311036	0.594488	0.857753
GOBP_GLYCEROLIPID_BIOSYNTHETIC_PROCESS	172	0.310682	0.310682	0.614	0.858729
GOBP_TRANSLATIONAL_ELONGATION	47	0.308366	0.308366	0.686117	0.861332
GOBP_RECEPTOR_INTERNALIZATION	52	0.308794	0.308794	0.811508	0.861839
GOBP_ATP_SYNTHESIS_COUPLED_ELECTRON_TRANSPORT	79	0.308432	0.308432	0.794239	0.862158
GOBP_OXIDATIVE_PHOSPHORYLATION	118	0.30897	0.30897	0.794239	0.862275
GOBP_NEGATIVE_REGULATION_OF_OXIDATIVE_STRESS_INDUCED_CELL_DEATH	35	0.308998	0.308998	0.708249	0.863316
GOBP_JNK_CASCADE	97	0.30932	0.30932	0.625255	0.863795
GOBP_PROTEIN_TARGETING_TO_MITOCHONDRION	82	0.307268	0.307268	0.703704	0.864838
GOBP_GOLGI_TO_PLASMA_MEMBRANE_PROTEIN_TRANSPORT	34	0.30627	0.30627	0.798828	0.866243
GOBP_INTRACELLULAR_PROTEIN_TRANSMEMBRANE_TRANSPORT	45	0.306604	0.306604	0.694805	0.866267
GOBP_TRANSCRIPTION_INITIATION_FROM_RNA_POLYMERASE_II_PROMOTER	65	0.305791	0.305791	0.350515	0.867511
GOBP_PROTEIN_LOCALIZATION_TO_EXTRACELLULAR_REGION	169	0.303265	0.303265	0.6	0.877767
GOBP_CLATHRIN_DEPENDENT_ENDOCYTOSIS	36	0.303453	0.303453	0.911417	0.878041
GOBP_CELLULAR_RESPONSE_TO_ACID_CHEMICAL	49	0.302	0.302	0.71134	0.881397
GOBP_PROTEIN_MODIFICATION_BY_SMALL_PROTEIN_REMOVAL	126	0.301088	0.301088	0.410405	0.882616
GOBP_STEROL_HOMEOSTASIS	31	0.301368	0.301368	0.808696	0.882782
GOBP_STEM_CELL_DIFFERENTIATION	116	0.300423	0.300423	0.81336	0.884268
GOBP_NEGATIVE_REGULATION_OF_STRESS_ACTIVATED_PROTEIN_KINASE_SIGNALING_CASCADE	32	0.29851	0.29851	0.907407	0.890605
GOBP_RESPONSE_TO_STEROID_HORMONE	177	0.297294	0.297294	0.5	0.895291
GOBP_CARBOHYDRATE_DERIVATIVE_TRANSPORT	50	0.293434	0.293434	0.727088	0.906927
GOBP_NEGATIVE_REGULATION_OF_VASCULATURE_DEVELOPMENT	41	0.293199	0.293199	0.810176	0.906932
GOBP_SYNAPTIC_VESICLE_LOCALIZATION	36	0.293768	0.293768	0.732919	0.907041
GOBP_INTRACELLULAR_ESTROGEN_RECEPTOR_SIGNALING_PATHWAY	37	0.293954	0.293954	0.608611	0.907788
GOBP_POSITIVE_REGULATION_OF_DNA_BIOSYNTHETIC_PROCESS	54	0.291393	0.291393	0.545455	0.909556
GOBP_RESPONSE_TO_ENDOPLASMIC_RETICULUM_STRESS	199	0.291851	0.291851	0.785863	0.909815
GOBP_CELL_KILLING	52	0.291412	0.291412	0.844262	0.910752
GOBP_RESPONSE_TO_TOPOLOGICALLY_INCORRECT_PROTEIN	131	0.291923	0.291923	0.814737	0.910829
GOBP_REGULATION_OF_CELL_DIVISION	103	0.290363	0.290363	0.698842	0.912652
GOBP_REGULATION_OF_ERBB_SIGNALING_PATHWAY	46	0.2879	0.2879	0.911417	0.913292
GOBP_NEGATIVE_REGULATION_OF_NUCLEAR_DIVISION	42	0.288059	0.288059	0.728814	0.913926
GOBP_CENTRIOLE_ASSEMBLY	41	0.288161	0.288161	0.813725	0.914894
GOBP_STEROID_METABOLIC_PROCESS	136	0.289586	0.289586	0.816284	0.915101
GOBP_PROTEIN_TRANSMEMBRANE_TRANSPORT	52	0.286773	0.286773	0.694805	0.91547
GOBP_NEGATIVE_REGULATION_OF_CYTOSKELETON_ORGANIZATION	101	0.288295	0.288295	0.705305	0.915698
GOBP_MICROTUBULE_BASED_MOVEMENT	194	0.286888	0.286888	0.64	0.915888
GOBP_PHOSPHOLIPID_BIOSYNTHETIC_PROCESS	187	0.288404	0.288404	0.715139	0.916504
GOBP_MITOCHONDRIAL_RESPIRATORY_CHAIN_COMPLEX_ASSEMBLY	90	0.288871	0.288871	0.808333	0.917014
GOBP_POSITIVE_REGULATION_OF_TUMOR_NECROSIS_FACTOR_SUPERFAMILY_CYTOKINE_PRODUCTION	37	0.288444	0.288444	0.809224	0.91775
GOBP_RNA_3_END_PROCESSING	95	0.284955	0.284955	0.576375	0.920607
GOBP_POSTREPLICATION_REPAIR	30	0.284454	0.284454	0.810547	0.920621
GOBP_SPINDLE_LOCALIZATION	40	0.284961	0.284961	0.808468	0.921845
GOBP_MATURATION_OF_5_8S_RRNA	35	0.282692	0.282692	0.90625	0.923417
GOBP_DNA_DEPENDENT_DNA_REPLICATION_MAINTENANCE_OF_FIDELITY	41	0.281499	0.281499	0.90835	0.923454
GOBP_ESTABLISHMENT_OF_PROTEIN_LOCALIZATION_TO_VACUOLE	39	0.281544	0.281544	0.907975	0.924353
GOBP_REGULATION_OF_RECEPTOR_MEDIATED_ENDOCYTOSIS	60	0.28277	0.28277	0.707171	0.924404
GOBP_STEROL_METABOLIC_PROCESS	82	0.282985	0.282985	0.906054	0.924665
GOBP_REGULATION_OF_CALCIUM_MEDIATED_SIGNALING	38	0.283294	0.283294	0.705508	0.92487
GOBP_POSITIVE_REGULATION_OF_PROTEIN_LOCALIZATION_TO_MEMBRANE	67	0.281791	0.281791	0.823985	0.92491
GOBP_NADH_DEHYDROGENASE_COMPLEX_ASSEMBLY	57	0.280206	0.280206	0.794979	0.926737
GOBP_NUCLEOTIDE_EXCISION_REPAIR	51	0.279496	0.279496	0.902597	0.927411
GOBP_POSITIVE_REGULATION_OF_ENDOCYTOSIS	56	0.279205	0.279205	0.907216	0.927445
GOBP_NEGATIVE_REGULATION_OF_RESPONSE_TO_EXTERNAL_STIMULUS	162	0.278068	0.278068	0.790224	0.929927
GOBP_PEPTIDYL_PROLINE_MODIFICATION	43	0.276393	0.276393	0.90982	0.935587
GOBP_REGULATION_OF_CELL_CYCLE_G2_M_PHASE_TRANSITION	90	0.275605	0.275605	0.608696	0.936301
GOBP_REGULATION_OF_CHROMOSOME_SEGREGATION	75	0.274678	0.274678	0.800388	0.937888
GOBP_REGULATION_OF_DNA_DEPENDENT_DNA_REPLICATION	44	0.273696	0.273696	0.824268	0.939428
GOBP_MITOCHONDRIAL_ELECTRON_TRANSPORT_NADH_TO_UBIQUINONE	47	0.271871	0.271871	0.794239	0.943782
GOBP_GLYCEROPHOSPHOLIPID_METABOLIC_PROCESS	196	0.271506	0.271506	0.818725	0.944281
GOBP_REGULATION_OF_CELLULAR_PH	45	0.270875	0.270875	0.90835	0.945472
GOBP_PYRIMIDINE_CONTAINING_COMPOUND_METABOLIC_PROCESS	54	0.270181	0.270181	0.907787	0.945607
GOBP_GLYCEROPHOSPHOLIPID_BIOSYNTHETIC_PROCESS	153	0.270335	0.270335	0.910359	0.946522
GOBP_RNA_STABILIZATION	44	0.268769	0.268769	0.802444	0.948908
GOBP_REGULATION_OF_TELOMERE_MAINTENANCE_VIA_TELOMERE_LENGTHENING	52	0.267649	0.267649	0.910359	0.950609
GOBP_ERBB_SIGNALING_PATHWAY	71	0.267895	0.267895	0.797244	0.950887
GOBP_REGULATION_OF_TOR_SIGNALING	85	0.263998	0.263998	0.796334	0.960339
GOBP_AUTOPHAGOSOME_ORGANIZATION	93	0.26255	0.26255	0.911417	0.960974
GOBP_NUCLEAR_EXPORT	131	0.263436	0.263436	0.731463	0.961024
GOBP_ESTABLISHMENT_OF_PROTEIN_LOCALIZATION_TO_ENDOPLASMIC_RETICULUM	34	0.262951	0.262951	0.822034	0.96112
GOBP_TRNA_MODIFICATION	75	0.261106	0.261106	0.905063	0.961624
GOBP_NEGATIVE_REGULATION_OF_PROTEIN_CONTAINING_COMPLEX_DISASSEMBLY	53	0.261635	0.261635	0.911591	0.96166
GOBP_UBIQUITIN_DEPENDENT_ERAD_PATHWAY	73	0.256368	0.256368	0.512621	0.965984
GOBP_ENDOPLASMIC_RETICULUM_TO_GOLGI_VESICLE_MEDIATED_TRANSPORT	112	0.258104	0.258104	0.801923	0.966654
GOBP_BLASTOCYST_DEVELOPMENT	74	0.256616	0.256616	0.907598	0.966921
GOBP_ERAD_PATHWAY	89	0.256978	0.256978	0.79845	0.967531
GOBP_REGULATION_OF_NUCLEAR_DIVISION	84	0.258208	0.258208	0.902597	0.967635
GOBP_DEOXYRIBOSE_PHOSPHATE_METABOLIC_PROCESS	31	0.257194	0.257194	0.907975	0.967881
GOBP_REGULATION_OF_MACROAUTOPHAGY	137	0.254416	0.254416	0.702913	0.969828
GOBP_PORPHYRIN_CONTAINING_COMPOUND_METABOLIC_PROCESS	39	0.253082	0.253082	0.907787	0.970158
GOBP_POSITIVE_REGULATION_OF_TELOMERE_MAINTENANCE_VIA_TELOMERE_LENGTHENING	32	0.253738	0.253738	0.91	0.970172
GOBP_REGULATION_OF_RESPONSE_TO_BIOTIC_STIMULUS	167	0.251944	0.251944	0.845214	0.971775
GOBP_MUSCLE_CELL_APOPTOTIC_PROCESS	37	0.251273	0.251273	0.906445	0.972221
GOBP_REGULATION_OF_INNATE_IMMUNE_RESPONSE	110	0.250532	0.250532	0.906639	0.97237
GOBP_TRNA_PROCESSING	109	0.247638	0.247638	0.90625	0.97433
GOBP_RNA_PHOSPHODIESTER_BOND_HYDROLYSIS_ENDONUCLEOLYTIC	58	0.247964	0.247964	0.90982	0.975193
GOBP_TOR_SIGNALING	102	0.24842	0.24842	0.807087	0.975322
GOBP_POSITIVE_REGULATION_OF_ESTABLISHMENT_OF_PROTEIN_LOCALIZATION	190	0.244172	0.244172	0.911417	0.976756
GOBP_PROTEIN_TARGETING_TO_VACUOLE	32	0.24426	0.24426	0.907975	0.977912
GOBP_NEGATIVE_REGULATION_OF_CHROMOSOME_ORGANIZATION	75	0.244626	0.244626	0.906445	0.978495
GOBP_TELOMERE_MAINTENANCE	116	0.239996	0.239996	0.90835	0.979892
GOBP_POST_GOLGI_VESICLE_MEDIATED_TRANSPORT	91	0.240481	0.240481	0.910359	0.980561
GOBP_PROTEIN_DESTABILIZATION	38	0.240861	0.240861	0.807087	0.981221
GOBP_CYTOCHROME_COMPLEX_ASSEMBLY	33	0.23556	0.23556	0.90625	0.983937
GOBP_PROTEIN_POLYUBIQUITINATION	193	0.23371	0.23371	0.84265	0.984455
GOBP_POSITIVE_REGULATION_OF_CHROMOSOME_ORGANIZATION	76	0.225231	0.225231	0.905263	0.990215
GOBP_REGULATION_OF_GLUCOSE_IMPORT	35	0.7	0.7	0	0.266
GOBP_REGULATION_OF_CIRCADIAN_RHYTHM	70	0.69	0.69	0	0.268
GOBP_REGULATION_OF_GLUCOSE_TRANSMEMBRANE_TRANSPORT	42	0.69	0.69	0	0.288
