# Supplementary material for: LKB1‐SIK2 loss drives uveal melanoma proliferation and hypersensitivity to SLC8A1 and ROS inhibition
Source: EMBO Mol Med. 2023 Nov 15;15(12):e17719. doi: 10.15252/emmm.202317719 (PMC10701601; doi:10.15252/emmm.202317719)
Supplement: Supplementary file 6 — Source Data for Figure 1 [file EMMM-15-e17719-s011.zip]

Archive with 40 entries (34 files):
- Figure 1/
- Figure 1/.DS_Store
- __MACOSX/Figure 1/._.DS_Store
- Figure 1/1A/
- Figure 1/1B/
- Figure 1/1E/
- Figure 1/1D/
- Figure 1/1C/
- Figure 1/1A/western LKB1_ACTIN.pdf
- __MACOSX/Figure 1/1A/._western LKB1_ACTIN.pdf
- Figure 1/1A/.DS_Store
- __MACOSX/Figure 1/1A/._.DS_Store
- Figure 1/1B/Cell counting.xlsx
- __MACOSX/Figure 1/1B/._Cell counting.xlsx
- Figure 1/1E/tumors volume.xlsx
- __MACOSX/Figure 1/1E/._tumors volume.xlsx
- Figure 1/1D/western LKB1_ACTIN.pdf
- __MACOSX/Figure 1/1D/._western LKB1_ACTIN.pdf
- Figure 1/1D/Flag-LKB1-KD.pdf
- __MACOSX/Figure 1/1D/._Flag-LKB1-KD.pdf
- Figure 1/1D/LKB1 KO.pdf
- __MACOSX/Figure 1/1D/._LKB1 KO.pdf
- Figure 1/1D/Ctl1.pdf
- __MACOSX/Figure 1/1D/._Ctl1.pdf
- Figure 1/1D/Flag-LKB1-WT.pdf
- __MACOSX/Figure 1/1D/._Flag-LKB1-WT.pdf
- Figure 1/1C/.DS_Store
- __MACOSX/Figure 1/1C/._.DS_Store
- Figure 1/1C/Ctl3.pdf
- __MACOSX/Figure 1/1C/._Ctl3.pdf
- Figure 1/1C/LKB1 KO3.pdf
- __MACOSX/Figure 1/1C/._LKB1 KO3.pdf
- Figure 1/1C/LKB1 KO2.pdf
- __MACOSX/Figure 1/1C/._LKB1 KO2.pdf
- Figure 1/1C/Ctl2.pdf
- __MACOSX/Figure 1/1C/._Ctl2.pdf
- Figure 1/1C/LKB1 KO1.pdf
- __MACOSX/Figure 1/1C/._LKB1 KO1.pdf
- Figure 1/1C/Ctl1.pdf
- __MACOSX/Figure 1/1C/._Ctl1.pdf
