# Supplementary material for: LKB1‐SIK2 loss drives uveal melanoma proliferation and hypersensitivity to SLC8A1 and ROS inhibition
Source: EMBO Mol Med. 2023 Nov 15;15(12):e17719. doi: 10.15252/emmm.202317719 (PMC10701601; doi:10.15252/emmm.202317719)
Supplement: Supplementary file 6 — Source Data for Figure 1 [file EMMM-15-e17719-s011.zip › Figure 1/1B/Cell counting.xlsx]

## Sheet: Sheet1
Days	Ctl1			Ctl2			Ctl3			LKB1-KO1			LKB1-KO2			LKB1-KO3
0	75000	75000	75000	75000	75000	75000	75000	75000	75000	75000	75000	75000	75000	75000	75000	75000	75000	75000
2	154000	162000	153000	164000	172000	159000	173000	163000	152000	231000	245000	227000	222000	236000	239000	243000	236000	221000
5	313000	279000	309000	293000	353000	306000	339000	292000	310000	941000	919000	893000	733000	859000	786000	998000	953000	1050000
7	680000	570000	620000	570000	690000	660000	600000	690000	675000	2633000	2300000	2550000	1893000	2000000	1940000	2530000	2050000	2380000
