# Supplementary material for: LKB1‐SIK2 loss drives uveal melanoma proliferation and hypersensitivity to SLC8A1 and ROS inhibition
Source: EMBO Mol Med. 2023 Nov 15;15(12):e17719. doi: 10.15252/emmm.202317719 (PMC10701601; doi:10.15252/emmm.202317719)
Supplement: Supplementary file 6 — Source Data for Figure 1 [file EMMM-15-e17719-s011.zip › Figure 1/1E/tumors volume.xlsx]

## Sheet: Sheet1
Days	LKB1WT1			LKB1WT2			LKB1KO1			LKB1KO2
0	0	0	0	0	0	0	0	0	0	0	0	0
4	0	0	0	0	0	0	0	0	0	0	0	0
7	0	0	0	0	0	0	20.18	10.64	16.33	10.97	8.47	4
10	0	0	0	0	0	0	28.78	53.96	24.62	16.34	26.68	16.22
13	0	0	0	0	0	0	46.46	93.77	83.82	16.34	28.06	74.44
17	0	0	0	0	0	0	40.84	212.54	113.44	69.83	139.42	226.15
20	0	0	0	0	0	0	251.26	299.22	275.68	135	130.98	195.2
24	0	0	0	0	0	0	482.84	208.74	418.19	178.2	176.4	365.12
27	0	0	0	0	0	0	514.55	459.55	562.43	309.37	273.78	518.94
31	0	0	0	0	0	0	580	567.84	663.06	292.97	433.2	603.65
34	0	0	0	0	0	0	800.11	855.52	823.4	849.66	718.8	1108.8
38	0	0	0	0	0	0	1210.97	951.38	1149.2	1218.43	1070.31	1157.12
41	0	31.18	0	0	0	0
45	35.2	31.94	0	152.799	23.33	0
48	66.03	0	0	166	27.86	0
52	112.091	0	0	130	56.7	0
55	134	0	27.4	130	56.7	28.4
