# Supplementary material for: LKB1‐SIK2 loss drives uveal melanoma proliferation and hypersensitivity to SLC8A1 and ROS inhibition
Source: EMBO Mol Med. 2023 Nov 15;15(12):e17719. doi: 10.15252/emmm.202317719 (PMC10701601; doi:10.15252/emmm.202317719)
Supplement: Supplementary file 7 — Source Data for Figure 2 [file EMMM-15-e17719-s006.zip]

Archive with 27 entries (22 files):
- Figure 2/
- Figure 2/.DS_Store
- __MACOSX/Figure 2/._.DS_Store
- Figure 2/2A/
- Figure 2/2C/
- Figure 2/2D/
- Figure 2/2B/
- Figure 2/2A/Relative expression.xlsx
- __MACOSX/Figure 2/2A/._Relative expression.xlsx
- Figure 2/2C/western LKB1_SIK2_ACTIN.pdf
- __MACOSX/Figure 2/2C/._western LKB1_SIK2_ACTIN.pdf
- Figure 2/2D/HGF_25.pdf
- __MACOSX/Figure 2/2D/._HGF_25.pdf
- Figure 2/2D/.DS_Store
- __MACOSX/Figure 2/2D/._.DS_Store
- Figure 2/2D/HGF_0.pdf
- __MACOSX/Figure 2/2D/._HGF_0.pdf
- Figure 2/2D/Quantification.xlsx
- __MACOSX/Figure 2/2D/._Quantification.xlsx
- Figure 2/2D/HGF_10.pdf
- __MACOSX/Figure 2/2D/._HGF_10.pdf
- Figure 2/2B/HUMSM #H17-11749.pdf
- __MACOSX/Figure 2/2B/._HUMSM #H17-11749.pdf
- Figure 2/2B/HUMSM #H17-20665.pdf
- __MACOSX/Figure 2/2B/._HUMSM #H17-20665.pdf
- Figure 2/2B/HUMSM #H17-12565.pdf
- __MACOSX/Figure 2/2B/._HUMSM #H17-12565.pdf
