# Supplementary material for: LKB1‐SIK2 loss drives uveal melanoma proliferation and hypersensitivity to SLC8A1 and ROS inhibition
Source: EMBO Mol Med. 2023 Nov 15;15(12):e17719. doi: 10.15252/emmm.202317719 (PMC10701601; doi:10.15252/emmm.202317719)
Supplement: Supplementary file 7 — Source Data for Figure 2 [file EMMM-15-e17719-s006.zip › Figure 2/2A/Relative expression.xlsx]

## Sheet: Sheet1
liver mets	skin mets
656.162	1015.93
417.892	547.534
392.074	752.713
455.622	316.996
533.354	552.624
595.045	497.819
294.808
900.749
558.248
686.806
668.168
596.645
512.481
923.493
970.361
394.851
941.941
388.676
278.077
900.92
474.973
