# Supplementary material for: LKB1‐SIK2 loss drives uveal melanoma proliferation and hypersensitivity to SLC8A1 and ROS inhibition
Source: EMBO Mol Med. 2023 Nov 15;15(12):e17719. doi: 10.15252/emmm.202317719 (PMC10701601; doi:10.15252/emmm.202317719)
Supplement: Supplementary file 7 — Source Data for Figure 2 [file EMMM-15-e17719-s006.zip › Figure 2/2D/Quantification.xlsx]

## Sheet: Sheet1
Percentages relative to HGF 0	HGF 0ng/mL			HGF 10ng/mL			HGF 25ng/mL
OD561nm	105.705	98.6577	98.4432	312.081	307.047	301.766	322.148	312.081	337.877
