# Supplementary material for: LKB1‐SIK2 loss drives uveal melanoma proliferation and hypersensitivity to SLC8A1 and ROS inhibition
Source: EMBO Mol Med. 2023 Nov 15;15(12):e17719. doi: 10.15252/emmm.202317719 (PMC10701601; doi:10.15252/emmm.202317719)
Supplement: Supplementary file 8 — Source Data for Figure 3 [file EMMM-15-e17719-s002.zip]

Archive with 21 entries (16 files):
- Figure 3/
- Figure 3/3E/
- Figure 3/3C/
- Figure 3/3D/
- Figure 3/.DS_Store
- __MACOSX/Figure 3/._.DS_Store
- Figure 3/3F/
- Figure 3/3E/.DS_Store
- __MACOSX/Figure 3/3E/._.DS_Store
- Figure 3/3E/Relative expression.xlsx
- __MACOSX/Figure 3/3E/._Relative expression.xlsx
- Figure 3/3C/.DS_Store
- __MACOSX/Figure 3/3C/._.DS_Store
- Figure 3/3C/ratio F340:380.xlsx
- __MACOSX/Figure 3/3C/._ratio F340:380.xlsx
- Figure 3/3D/Cell counting and percentages.xlsx
- __MACOSX/Figure 3/3D/._Cell counting and percentages.xlsx
- Figure 3/3F/.DS_Store
- __MACOSX/Figure 3/3F/._.DS_Store
- Figure 3/3F/Numerical data_KM.xls
- __MACOSX/Figure 3/3F/._Numerical data_KM.xls
