# Supplementary material for: LKB1‐SIK2 loss drives uveal melanoma proliferation and hypersensitivity to SLC8A1 and ROS inhibition
Source: EMBO Mol Med. 2023 Nov 15;15(12):e17719. doi: 10.15252/emmm.202317719 (PMC10701601; doi:10.15252/emmm.202317719)
Supplement: Supplementary file 8 — Source Data for Figure 3 [file EMMM-15-e17719-s002.zip › Figure 3/3E/Relative expression.xlsx]

## Sheet: Sheet1
	Ctl1				LKB1-KO1				LKB1-KO1 + FLAG-LKB1-KD				LKB1-KO1 + FLAG-LKB1-WT
SLC8A1	0.910478	1.08656	1.00296	1.12654	8.20684	7.94579	9.04407	8.67655	8.13544	7.50211	7.70209	8.37655	2.17365	1.9879	2.04722	1.90766
