# Supplementary material for: LKB1‐SIK2 loss drives uveal melanoma proliferation and hypersensitivity to SLC8A1 and ROS inhibition
Source: EMBO Mol Med. 2023 Nov 15;15(12):e17719. doi: 10.15252/emmm.202317719 (PMC10701601; doi:10.15252/emmm.202317719)
Supplement: Supplementary file 8 — Source Data for Figure 3 [file EMMM-15-e17719-s002.zip › Figure 3/3C/ratio F340:380.xlsx]

## Sheet: Sheet1
Ctl1	Ctl2	LKB1-KO1	LKB1-KO2
1.31615	1.34141	1.73288	1.87084
1.3775	1.37423	1.73333	1.83428
1.34988	1.37148	1.69474	1.86538
1.33688	1.34485	1.71745	1.79655
1.26984	1.2982	1.65721	1.7478
1.26428	1.39686	1.61076	1.7186
1.39217	1.33729	1.74059	1.76735
1.25685	1.3829	1.81706	1.73557
1.21888	1.21615	1.6981	2.11747
1.1213	1.27621	1.90122	2.00706
1.02963	1.32872	1.62798	2.05181
1.05867	1.23362	1.67861	1.54891
1.13697	1.25095	1.82393	1.67265
1.04614	1.42403	1.85826	1.61177
1.21556	1.26034	1.88657	1.71439
1.00963	1.39803	2.01723	1.2416
1.23633	1.22809	1.17928	0.878106
0.945996	1.08187	1.11852	1.14184
1.21521	0.647063	1.13376	1.23036
1.06749	1.14344	1.10255	1.21794
1.26668	1.4791	1.32208	1.3531
1.19832	1.45089	1.31562	1.32967
1.25836	1.35702	1.28946	1.28623
1.23931	1.42649	1.27908	1.24065
1.19103	1.20035	1.13338	1.18406
1.15772	1.14183	1.19686	0.915818
1.15553	1.31728	1.04234	1.29883
1.15794	1.22045	1.25584	1.15946
1.33087	1.28836	1.32707	1.48955
1.43219	1.26314	1.34557	1.40316
1.39724	1.38641	1.26176	1.25045
1.30082	1.32515	1.17424	1.33721
1.23633	1.22809	1.17928	0.878106
0.945996	1.08187	1.11852	1.14184
1.21521	0.647063	1.13376	1.23036
1.06749	1.14344	1.10255	1.21794
1.19103	1.20035	1.13338	1.18406
1.15772	1.14183	1.19686	0.915818
1.15794	1.31728	1.04234	1.29883
1.15553	1.22045	1.25584	1.15946
0.780178	0.724222	0.924332	1.05402
0.800728	0.711673	0.72965	0.936224
0.786393	0.772831	0.747973	1.05515
0.648726	0.683314	0.781659	0.8961
0.639618	0.666519	0.848535	0.928216
0.612076	0.658307	0.643325	0.966743
0.681028	0.658398	0.755788	0.910875
0.708871	0.689664	0.812932	0.891789
0.671748	0.799904	1.06423	1.12002
0.761598	0.987636	1.14208	1.25894
0.851006	0.867482	1.17425	1.16292
0.812232	0.893738	1.09666
