# Supplementary material for: LKB1‐SIK2 loss drives uveal melanoma proliferation and hypersensitivity to SLC8A1 and ROS inhibition
Source: EMBO Mol Med. 2023 Nov 15;15(12):e17719. doi: 10.15252/emmm.202317719 (PMC10701601; doi:10.15252/emmm.202317719)
Supplement: Supplementary file 8 — Source Data for Figure 3 [file EMMM-15-e17719-s002.zip › Figure 3/3D/Cell counting and percentages.xlsx]

## Sheet: Sheet1
7 Days
Cell number		Ctl1			LKB1-KO1
NT	72500	67800	71000	270000	250000	255000
EGTA 0.25mM	61000	55000	58000	190000	175000	180000
EGTA 0.5mM	21000	18500	17500	31000	28000	29000
Percentages	Ctl1			LKB1-KO1
Untreated	102.934	96.2612	100.805	104.516	96.7742	98.7097
0.25mM	86.6067	78.088	82.3474	73.5484	67.7419	69.6774
0.5mM	29.8154	26.266	24.8462	12	10.8387	11.2258
