# Supplementary material for: LKB1‐SIK2 loss drives uveal melanoma proliferation and hypersensitivity to SLC8A1 and ROS inhibition
Source: EMBO Mol Med. 2023 Nov 15;15(12):e17719. doi: 10.15252/emmm.202317719 (PMC10701601; doi:10.15252/emmm.202317719)
Supplement: Supplementary file 8 — Source Data for Figure 3 [file EMMM-15-e17719-s002.zip › Figure 3/3F/Numerical data_KM.xls]

## Sheet: survival (3)
sample	patient	DSS	DSS.time	gene expression RNAseq - IlluminaHiSeq: SLC8A1	SLC8A1
TCGA-WC-AA9E-01	TCGA-WC-AA9E	0	838	high	9.518
TCGA-YZ-A980-01	TCGA-YZ-A980	0	1862	high	8.854
TCGA-WC-A87Y-01	TCGA-WC-A87Y	1	1314	high	7.807
TCGA-V4-A9F0-01	TCGA-V4-A9F0	1	945	high	7.715
TCGA-V4-A9E8-01	TCGA-V4-A9E8	1	808	high	7.677
TCGA-WC-A88A-01	TCGA-WC-A88A	1	82	high	7.608
TCGA-WC-A883-01	TCGA-WC-A883	1	241	high	7.415
TCGA-V3-A9ZX-01	TCGA-V3-A9ZX	0	470	high	7.219
TCGA-V4-A9EV-01	TCGA-V4-A9EV	1	1269	high	7.11
TCGA-V4-A9F3-01	TCGA-V4-A9F3	1	873	high	7.059
TCGA-V4-A9EL-01	TCGA-V4-A9EL	0	982	high	6.878
TCGA-VD-A8KD-01	TCGA-VD-A8KD	1	114	high	6.794
TCGA-VD-A8KM-01	TCGA-VD-A8KM	0	4	high	6.694
TCGA-WC-A884-01	TCGA-WC-A884	0	12	high	6.652
TCGA-V4-A9EI-01	TCGA-V4-A9EI	1	389	high	6.33
TCGA-VD-AA8P-01	TCGA-VD-AA8P	0	86	high	6.318
TCGA-V4-A9EE-01	TCGA-V4-A9EE	1	398	high	6.284
TCGA-WC-A888-01	TCGA-WC-A888	0	575	high	6.12
TCGA-VD-A8KN-01	TCGA-VD-A8KN	0	68	high	6.1
TCGA-VD-A8K8-01	TCGA-VD-A8K8	1	1377	high	6.022
TCGA-RZ-AB0B-01	TCGA-RZ-AB0B	1	149	high	5.825
TCGA-V4-A9EX-01	TCGA-V4-A9EX	1	730	high	5.736
TCGA-V4-A9F1-01	TCGA-V4-A9F1	0	938	high	5.616
TCGA-V4-A9EK-01	TCGA-V4-A9EK	0	1028	high	5.557
TCGA-VD-AA8N-01	TCGA-VD-AA8N	0	44	high	5.554
TCGA-V4-A9E7-01	TCGA-V4-A9E7	1	415	high	5.549
TCGA-V4-A9ED-01	TCGA-V4-A9ED	0	1078	high	5.54
TCGA-YZ-A982-01	TCGA-YZ-A982	0	495	high	5.528
TCGA-V4-A9F5-01	TCGA-V4-A9F5	0	203	high	5.397
TCGA-VD-A8KF-01	TCGA-VD-A8KF	1	40	high	5.318
TCGA-WC-A87W-01	TCGA-WC-A87W	0	1703	high	5.21
TCGA-V4-A9EU-01	TCGA-V4-A9EU	0	709	high	5.104
TCGA-V4-A9EM-01	TCGA-V4-A9EM	0	966	high	5.084
TCGA-VD-A8KJ-01	TCGA-VD-A8KJ	0	1150	high	4.888
TCGA-VD-AA8Q-01	TCGA-VD-AA8Q	1	636	high	4.78
TCGA-YZ-A985-01	TCGA-YZ-A985	0	1184	high	4.698
TCGA-V4-A9F4-01	TCGA-V4-A9F4	0	634	high	4.678
TCGA-YZ-A984-01	TCGA-YZ-A984	1	1396	high	4.651
TCGA-VD-A8KK-01	TCGA-VD-A8KK	0	64	high	4.552
TCGA-WC-A882-01	TCGA-WC-A882	0	1112	high	4.493
TCGA-V4-A9F2-01	TCGA-V4-A9F2	0	734	low	4.46
TCGA-V4-A9EF-01	TCGA-V4-A9EF	0	1165	low	4.429
TCGA-WC-A881-01	TCGA-WC-A881	0	1065	low	4.303
TCGA-V4-A9ES-01	TCGA-V4-A9ES	0	1511	low	4.282
TCGA-V4-A9EO-01	TCGA-V4-A9EO	0	773	low	4.262
TCGA-V4-A9F8-01	TCGA-V4-A9F8	0	597	low	4.25
TCGA-V4-A9EH-01	TCGA-V4-A9EH	0	670	low	4.237
TCGA-V4-A9EY-01	TCGA-V4-A9EY	0	837	low	4.234
TCGA-VD-A8KL-01	TCGA-VD-A8KL	0	638	low	4.229
TCGA-YZ-A983-01	TCGA-YZ-A983	0	798	low	4.189
TCGA-VD-A8KI-01	TCGA-VD-A8KI	1	1113	low	4.177
TCGA-VD-AA8O-01	TCGA-VD-AA8O	1	606	low	4.115
TCGA-V4-A9EZ-01	TCGA-V4-A9EZ	0	599	low	4.055
TCGA-VD-A8KH-01	TCGA-VD-A8KH	0	1158	low	4.017
TCGA-V4-A9EW-01	TCGA-V4-A9EW	0	1211	low	3.998
TCGA-V4-A9ET-01	TCGA-V4-A9ET	0	1362	low	3.826
TCGA-WC-AA9A-01	TCGA-WC-AA9A	1	453	low	3.822
TCGA-VD-A8KE-01	TCGA-VD-A8KE	0	821	low	3.667
TCGA-VD-A8KO-01	TCGA-VD-A8KO	0	795	low	3.638
TCGA-VD-AA8S-01	TCGA-VD-AA8S	0	427	low	3.606
TCGA-V4-A9EQ-01	TCGA-V4-A9EQ	1	455	low	3.572
TCGA-VD-AA8T-01	TCGA-VD-AA8T	0	49	low	3.571
TCGA-WC-A87U-01	TCGA-WC-A87U	0	1581	low	3.484
TCGA-WC-A880-01	TCGA-WC-A880	0	1258	low	3.326
TCGA-VD-A8KG-01	TCGA-VD-A8KG	0	19	low	3.232
TCGA-WC-A87T-01	TCGA-WC-A87T	0	2600	low	3.078
TCGA-VD-A8K9-01	TCGA-VD-A8K9	0	1424	low	3.023
TCGA-VD-AA8M-01	TCGA-VD-AA8M	0	6	low	2.999
TCGA-V4-A9F7-01	TCGA-V4-A9F7	0	1256	low	2.982
TCGA-VD-A8KA-01	TCGA-VD-A8KA	0	1178	low	2.81
TCGA-VD-A8K7-01	TCGA-VD-A8K7	0	1459	low	2.783
TCGA-WC-A885-01	TCGA-WC-A885	0	686	low	2.664
TCGA-VD-AA8R-01	TCGA-VD-AA8R	0	6	low	2.526
TCGA-V4-A9E5-01	TCGA-V4-A9E5	0	2499	low	2.525
TCGA-VD-A8KB-01	TCGA-VD-A8KB	0	1354	low	2.474
TCGA-V4-A9EJ-01	TCGA-V4-A9EJ	0	746	low	2.433
TCGA-V3-A9ZY-01	TCGA-V3-A9ZY	0	459	low	2.217
TCGA-V4-A9EA-01	TCGA-V4-A9EA	0	1348	low	2.135
TCGA-V4-A9E9-01	TCGA-V4-A9E9	0	1246	low	1.967
TCGA-V4-A9EC-01	TCGA-V4-A9EC	0	743	low	1.494
