# Supplementary material for: LKB1‐SIK2 loss drives uveal melanoma proliferation and hypersensitivity to SLC8A1 and ROS inhibition
Source: EMBO Mol Med. 2023 Nov 15;15(12):e17719. doi: 10.15252/emmm.202317719 (PMC10701601; doi:10.15252/emmm.202317719)
Supplement: Supplementary file 9 — Source Data for Figure 4 [file EMMM-15-e17719-s008.zip]

Archive with 44 entries (38 files):
- Figure 4/
- Figure 4/.DS_Store
- __MACOSX/Figure 4/._.DS_Store
- Figure 4/4E/
- Figure 4/4B/
- Figure 4/4C/
- Figure 4/4D/
- Figure 4/4A/
- Figure 4/4E/LKB1-KO1_siCtl.pdf
- __MACOSX/Figure 4/4E/._LKB1-KO1_siCtl.pdf
- Figure 4/4E/.DS_Store
- __MACOSX/Figure 4/4E/._.DS_Store
- Figure 4/4E/LKB1-KO1_siSLC8A1#1.pdf
- __MACOSX/Figure 4/4E/._LKB1-KO1_siSLC8A1#1.pdf
- Figure 4/4E/LKB1-KO1_siSLC8A1#2.pdf
- __MACOSX/Figure 4/4E/._LKB1-KO1_siSLC8A1#2.pdf
- Figure 4/4E/Quantification.xlsx
- __MACOSX/Figure 4/4E/._Quantification.xlsx
- Figure 4/4B/Relative expression.xlsx
- __MACOSX/Figure 4/4B/._Relative expression.xlsx
- Figure 4/4C/Relative expression.xlsx
- __MACOSX/Figure 4/4C/._Relative expression.xlsx
- Figure 4/4D/.DS_Store
- __MACOSX/Figure 4/4D/._.DS_Store
- Figure 4/4D/western SLC8A1_HTR2B.pdf
- __MACOSX/Figure 4/4D/._western SLC8A1_HTR2B.pdf
- Figure 4/4A/HUMSH17-11749 _BOTTOM_LEFT.pdf
- __MACOSX/Figure 4/4A/._HUMSH17-11749 _BOTTOM_LEFT.pdf
- Figure 4/4A/.DS_Store
- __MACOSX/Figure 4/4A/._.DS_Store
- Figure 4/4A/HUMSH17-11749 _TOP_RIGHT.pdf
- __MACOSX/Figure 4/4A/._HUMSH17-11749 _TOP_RIGHT.pdf
- Figure 4/4A/HUMSM #H17-11747_BOTTOM_LEFT.pdf
- __MACOSX/Figure 4/4A/._HUMSM #H17-11747_BOTTOM_LEFT.pdf
- Figure 4/4A/HUMSM #H17-11747_TOP_RIGHT.pdf
- __MACOSX/Figure 4/4A/._HUMSM #H17-11747_TOP_RIGHT.pdf
- Figure 4/4A/HUMSH17-11749 _TOP_LEFT.pdf
- __MACOSX/Figure 4/4A/._HUMSH17-11749 _TOP_LEFT.pdf
- Figure 4/4A/HUMSM #H17-11747_BOTTOM_RIGHT.pdf
- __MACOSX/Figure 4/4A/._HUMSM #H17-11747_BOTTOM_RIGHT.pdf
- Figure 4/4A/HUMSH17-11749 _BOTTOM_RIGHT.pdf
- __MACOSX/Figure 4/4A/._HUMSH17-11749 _BOTTOM_RIGHT.pdf
- Figure 4/4A/HUMSM #H17-11747_TOP_LEFT.pdf
- __MACOSX/Figure 4/4A/._HUMSM #H17-11747_TOP_LEFT.pdf
