# Supplementary material for: LKB1‐SIK2 loss drives uveal melanoma proliferation and hypersensitivity to SLC8A1 and ROS inhibition
Source: EMBO Mol Med. 2023 Nov 15;15(12):e17719. doi: 10.15252/emmm.202317719 (PMC10701601; doi:10.15252/emmm.202317719)
Supplement: Supplementary file 9 — Source Data for Figure 4 [file EMMM-15-e17719-s008.zip › Figure 4/4E/Quantification.xlsx]

## Sheet: Sheet1
Percentages relative to siLUC	siLUC			siSLC8A1-1			siSLC8A1-2
OD561nm	97.185	103.415	99.4001	38.7633	38.9017	38.3479	28.1034	26.9958	27.8265
