# Supplementary material for: LKB1‐SIK2 loss drives uveal melanoma proliferation and hypersensitivity to SLC8A1 and ROS inhibition
Source: EMBO Mol Med. 2023 Nov 15;15(12):e17719. doi: 10.15252/emmm.202317719 (PMC10701601; doi:10.15252/emmm.202317719)
Supplement: Supplementary file 9 — Source Data for Figure 4 [file EMMM-15-e17719-s008.zip › Figure 4/4B/Relative expression.xlsx]

## Sheet: Sheet1
SLC8A1 log2	SLC8A1 log2	LKB1 log2	LKB1 log2
liver mets	skin mets	liver mets	skin mets
6.18154	4.27096	9.35791	9.98859
4.54376	6.04073	8.70699	9.09681
5.71673	8.54039	8.61498	9.55596
8.34178	3.82687	8.83169	8.30832
8.41484	6.15441	9.05895	9.11015
7.24552	4.44465	9.21686	8.95948
7.73631		8.20363
7.19566		9.81498
7.48227		9.12476
5.05453		9.42376
9.5549		9.38407
7.78758		9.22073
7.48263		9.00136
9.33845		9.85096
9.82012		9.92238
8.07089		8.62516
10.1583		9.87949
8.76868		8.60242
8.5125		8.11934
7.74867		9.81526
7.82312		8.8917
