# Supplementary material for: LKB1‐SIK2 loss drives uveal melanoma proliferation and hypersensitivity to SLC8A1 and ROS inhibition
Source: EMBO Mol Med. 2023 Nov 15;15(12):e17719. doi: 10.15252/emmm.202317719 (PMC10701601; doi:10.15252/emmm.202317719)
Supplement: Supplementary file 9 — Source Data for Figure 4 [file EMMM-15-e17719-s008.zip › Figure 4/4C/Relative expression.xlsx]

## Sheet: Sheet1
	siLUC			siSLC8A1-1			siSLC8A1-2
SLC8A1	0.985725	0.876299	1.13798	0.0738975	0.0949745	0.0862519	0.0660029	0.106395	0.135471
