# Supplementary material for: LKB1‐SIK2 loss drives uveal melanoma proliferation and hypersensitivity to SLC8A1 and ROS inhibition
Source: EMBO Mol Med. 2023 Nov 15;15(12):e17719. doi: 10.15252/emmm.202317719 (PMC10701601; doi:10.15252/emmm.202317719)
Supplement: Supplementary file 10 — Source Data for Figure 5 [file EMMM-15-e17719-s003.zip]

Archive with 50 entries (42 files):
- Figure 5/
- Figure 5/5G/
- Figure 5/5A/
- Figure 5/5F/
- Figure 5/.DS_Store
- __MACOSX/Figure 5/._.DS_Store
- Figure 5/5C/
- Figure 5/5D/
- Figure 5/5E/
- Figure 5/5B/
- Figure 5/5G/.DS_Store
- __MACOSX/Figure 5/5G/._.DS_Store
- Figure 5/5G/Quantification.xlsx
- __MACOSX/Figure 5/5G/._Quantification.xlsx
- Figure 5/5G/SIK2-KO1_siCtl.pdf
- __MACOSX/Figure 5/5G/._SIK2-KO1_siCtl.pdf
- Figure 5/5G/SIK2-KO1_siSLC8A1#1.pdf
- __MACOSX/Figure 5/5G/._SIK2-KO1_siSLC8A1#1.pdf
- Figure 5/5G/SIK2-KO1_siSLC8A1#2.pdf
- __MACOSX/Figure 5/5G/._SIK2-KO1_siSLC8A1#2.pdf
- Figure 5/5A/western SIK2_ACTIN.pdf
- __MACOSX/Figure 5/5A/._western SIK2_ACTIN.pdf
- Figure 5/5F/Relative expression.xlsx
- __MACOSX/Figure 5/5F/._Relative expression.xlsx
- Figure 5/5C/SIK2T175D.pdf
- __MACOSX/Figure 5/5C/._SIK2T175D.pdf
- Figure 5/5C/SIK2K49M.pdf
- __MACOSX/Figure 5/5C/._SIK2K49M.pdf
- Figure 5/5C/western SIK2_ACTIN.pdf
- __MACOSX/Figure 5/5C/._western SIK2_ACTIN.pdf
- Figure 5/5C/EV.pdf
- __MACOSX/Figure 5/5C/._EV.pdf
- Figure 5/5D/.DS_Store
- __MACOSX/Figure 5/5D/._.DS_Store
- Figure 5/5D/Relative expression.xlsx
- __MACOSX/Figure 5/5D/._Relative expression.xlsx
- Figure 5/5E/Relative expression.xlsx
- __MACOSX/Figure 5/5E/._Relative expression.xlsx
- Figure 5/5B/Ctl3.pdf
- __MACOSX/Figure 5/5B/._Ctl3.pdf
- Figure 5/5B/Ctl2.pdf
- __MACOSX/Figure 5/5B/._Ctl2.pdf
- Figure 5/5B/Ctl1.pdf
- __MACOSX/Figure 5/5B/._Ctl1.pdf
- Figure 5/5B/SIK2-KO2.pdf
- __MACOSX/Figure 5/5B/._SIK2-KO2.pdf
- Figure 5/5B/SIK2-KO3.pdf
- __MACOSX/Figure 5/5B/._SIK2-KO3.pdf
- Figure 5/5B/SIK2-KO1.pdf
- __MACOSX/Figure 5/5B/._SIK2-KO1.pdf
