# Supplementary material for: LKB1‐SIK2 loss drives uveal melanoma proliferation and hypersensitivity to SLC8A1 and ROS inhibition
Source: EMBO Mol Med. 2023 Nov 15;15(12):e17719. doi: 10.15252/emmm.202317719 (PMC10701601; doi:10.15252/emmm.202317719)
Supplement: Supplementary file 10 — Source Data for Figure 5 [file EMMM-15-e17719-s003.zip › Figure 5/5G/Quantification.xlsx]

## Sheet: Sheet1
Percentages relative to siLUC	siLUC			siSLC8A1-1			siSLC8A1-2
OD561nm	98.6842	100.774	100.542	28.3282	29.257	27.8638	10.6811	13.6997	13.9319
