# Supplementary material for: LKB1‐SIK2 loss drives uveal melanoma proliferation and hypersensitivity to SLC8A1 and ROS inhibition
Source: EMBO Mol Med. 2023 Nov 15;15(12):e17719. doi: 10.15252/emmm.202317719 (PMC10701601; doi:10.15252/emmm.202317719)
Supplement: Supplementary file 10 — Source Data for Figure 5 [file EMMM-15-e17719-s003.zip › Figure 5/5F/Relative expression.xlsx]

## Sheet: Sheet1
	siLUC			siSLC8A1-1			siSLC8A1-2
SLC8A1	0.97834	0.946574	1.07509	0.0520115	0.0906933	0.0778422	0.0312196	0.0110171	0.0202134
