# Supplementary material for: LKB1‐SIK2 loss drives uveal melanoma proliferation and hypersensitivity to SLC8A1 and ROS inhibition
Source: EMBO Mol Med. 2023 Nov 15;15(12):e17719. doi: 10.15252/emmm.202317719 (PMC10701601; doi:10.15252/emmm.202317719)
Supplement: Supplementary file 10 — Source Data for Figure 5 [file EMMM-15-e17719-s003.zip › Figure 5/5D/Relative expression.xlsx]

## Sheet: Sheet1
	Ctl1			SIK2-KO1			SIK2-KO1+GFP			SIK2-KO1+GFP-SIK2
SLC8A1	0.84649	1.0952	1.05831	3.54873	3.85932	3.55238	3.49715	3.90673	3.27037	1.17535	1.0012	1.56529
