# Supplementary material for: LKB1‐SIK2 loss drives uveal melanoma proliferation and hypersensitivity to SLC8A1 and ROS inhibition
Source: EMBO Mol Med. 2023 Nov 15;15(12):e17719. doi: 10.15252/emmm.202317719 (PMC10701601; doi:10.15252/emmm.202317719)
Supplement: Supplementary file 10 — Source Data for Figure 5 [file EMMM-15-e17719-s003.zip › Figure 5/5E/Relative expression.xlsx]

## Sheet: Sheet1
	Ctl1			LKB1-KO1			LKB1-KO1+GFP			LKB1-KO1+GFP-SIK2
SLC8A1	0.991003	0.983218	1.02578	6.92096	7.44895	6.22117	6.83486	6.41129	6.48698	1.6748	1.87586	1.77909
