# Supplementary material for: LKB1‐SIK2 loss drives uveal melanoma proliferation and hypersensitivity to SLC8A1 and ROS inhibition
Source: EMBO Mol Med. 2023 Nov 15;15(12):e17719. doi: 10.15252/emmm.202317719 (PMC10701601; doi:10.15252/emmm.202317719)
Supplement: Supplementary file 11 — Source Data for Figure 6 [file EMMM-15-e17719-s009.zip]

Archive with 112 entries (107 files):
- Figure 6/
- Figure 6/6A/
- Figure 6/.DS_Store
- __MACOSX/Figure 6/._.DS_Store
- Figure 6/6B/
- Figure 6/6C/
- Figure 6/6A/Rhod2.xlsx
- __MACOSX/Figure 6/6A/._Rhod2.xlsx
- Figure 6/6B/mtROS fold increase.xlsx
- __MACOSX/Figure 6/6B/._mtROS fold increase.xlsx
- Figure 6/6C/FCS files/
- __MACOSX/Figure 6/6C/._FCS files
- Figure 6/6C/.DS_Store
- __MACOSX/Figure 6/6C/._.DS_Store
- Figure 6/6C/AnnexinV positive.xlsx
- __MACOSX/Figure 6/6C/._AnnexinV positive.xlsx
- Figure 6/6C/FCS files/SIK2_KO2_MitoQ+KB.mqd
- __MACOSX/Figure 6/6C/FCS files/._SIK2_KO2_MitoQ+KB.mqd
- Figure 6/6C/FCS files/Ctl1_MitoQ.mqd
- __MACOSX/Figure 6/6C/FCS files/._Ctl1_MitoQ.mqd
- Figure 6/6C/FCS files/Ctl1_MitoQ+KB.mqd
- __MACOSX/Figure 6/6C/FCS files/._Ctl1_MitoQ+KB.mqd
- Figure 6/6C/FCS files/LKB1_KO2.fcs
- __MACOSX/Figure 6/6C/FCS files/._LKB1_KO2.fcs
- Figure 6/6C/FCS files/LKB1_KO2_MitoQ.fcs
- __MACOSX/Figure 6/6C/FCS files/._LKB1_KO2_MitoQ.fcs
- Figure 6/6C/FCS files/SIK2_KO2_KB.fcs
- __MACOSX/Figure 6/6C/FCS files/._SIK2_KO2_KB.fcs
- Figure 6/6C/FCS files/LKB1_KO1.fcs
- __MACOSX/Figure 6/6C/FCS files/._LKB1_KO1.fcs
- Figure 6/6C/FCS files/LKB1_KO1_MitoQ+KB.fcs
- __MACOSX/Figure 6/6C/FCS files/._LKB1_KO1_MitoQ+KB.fcs
- Figure 6/6C/FCS files/SIK2_KO1_MitoQ.fcs
- __MACOSX/Figure 6/6C/FCS files/._SIK2_KO1_MitoQ.fcs
- Figure 6/6C/FCS files/Ctl2_KB.mqd
- __MACOSX/Figure 6/6C/FCS files/._Ctl2_KB.mqd
- Figure 6/6C/FCS files/LKB1_KO2_KB.mqd
- __MACOSX/Figure 6/6C/FCS files/._LKB1_KO2_KB.mqd
- Figure 6/6C/FCS files/LKB1_KO2_MitoQ.mqd
- __MACOSX/Figure 6/6C/FCS files/._LKB1_KO2_MitoQ.mqd
- Figure 6/6C/FCS files/LKB1_KO2.mqd
- __MACOSX/Figure 6/6C/FCS files/._LKB1_KO2.mqd
- Figure 6/6C/FCS files/Ctl1_MitoQ+KB.fcs
- __MACOSX/Figure 6/6C/FCS files/._Ctl1_MitoQ+KB.fcs
- Figure 6/6C/FCS files/SIK2_KO2_KB.mqd
- __MACOSX/Figure 6/6C/FCS files/._SIK2_KO2_KB.mqd
- Figure 6/6C/FCS files/LKB1_KO1.mqd
- __MACOSX/Figure 6/6C/FCS files/._LKB1_KO1.mqd
- Figure 6/6C/FCS files/SIK2_KO1_MitoQ.mqd
- __MACOSX/Figure 6/6C/FCS files/._SIK2_KO1_MitoQ.mqd
- Figure 6/6C/FCS files/LKB1_KO1_MitoQ+KB.mqd
- __MACOSX/Figure 6/6C/FCS files/._LKB1_KO1_MitoQ+KB.mqd
- Figure 6/6C/FCS files/Ctl2_KB.fcs
- __MACOSX/Figure 6/6C/FCS files/._Ctl2_KB.fcs
- Figure 6/6C/FCS files/LKB1_KO2_KB.fcs
- __MACOSX/Figure 6/6C/FCS files/._LKB1_KO2_KB.fcs
- Figure 6/6C/FCS files/SIK2_KO2_MitoQ+KB.fcs
- __MACOSX/Figure 6/6C/FCS files/._SIK2_KO2_MitoQ+KB.fcs
- Figure 6/6C/FCS files/Ctl1_MitoQ.fcs
- __MACOSX/Figure 6/6C/FCS files/._Ctl1_MitoQ.fcs
- Figure 6/6C/FCS files/SIK2_KO1.mqd
- __MACOSX/Figure 6/6C/FCS files/._SIK2_KO1.mqd
- Figure 6/6C/FCS files/SIK2_KO1_KB.fcs
- __MACOSX/Figure 6/6C/FCS files/._SIK2_KO1_KB.fcs
- Figure 6/6C/FCS files/LKB1_KO1_MitoQ.mqd
- __MACOSX/Figure 6/6C/FCS files/._LKB1_KO1_MitoQ.mqd
- Figure 6/6C/FCS files/Ctl2_MitoQ+KB.fcs
- __MACOSX/Figure 6/6C/FCS files/._Ctl2_MitoQ+KB.fcs
- Figure 6/6C/FCS files/SIK2_KO2.mqd
- __MACOSX/Figure 6/6C/FCS files/._SIK2_KO2.mqd
- Figure 6/6C/FCS files/Ctl1_KB.mqd
- __MACOSX/Figure 6/6C/FCS files/._Ctl1_KB.mqd
- Figure 6/6C/FCS files/LKB1_KO1_KB.mqd
- __MACOSX/Figure 6/6C/FCS files/._LKB1_KO1_KB.mqd
- Figure 6/6C/FCS files/LKB1_KO2_MitoQ+KB.mqd
- __MACOSX/Figure 6/6C/FCS files/._LKB1_KO2_MitoQ+KB.mqd
- Figure 6/6C/FCS files/SIK2_KO2_MitoQ.mqd
- __MACOSX/Figure 6/6C/FCS files/._SIK2_KO2_MitoQ.mqd
- Figure 6/6C/FCS files/SIK2_KO1_MitoQ+KB.fcs
- __MACOSX/Figure 6/6C/FCS files/._SIK2_KO1_MitoQ+KB.fcs
- Figure 6/6C/FCS files/Ctl1.mqd
- __MACOSX/Figure 6/6C/FCS files/._Ctl1.mqd
- Figure 6/6C/FCS files/Ctl2_MitoQ.fcs
- __MACOSX/Figure 6/6C/FCS files/._Ctl2_MitoQ.fcs
- Figure 6/6C/FCS files/Ctl2.mqd
- __MACOSX/Figure 6/6C/FCS files/._Ctl2.mqd
- Figure 6/6C/FCS files/Ctl1.fcs
- __MACOSX/Figure 6/6C/FCS files/._Ctl1.fcs
- Figure 6/6C/FCS files/SIK2_KO1_MitoQ+KB.mqd
- __MACOSX/Figure 6/6C/FCS files/._SIK2_KO1_MitoQ+KB.mqd
- Figure 6/6C/FCS files/Ctl2_MitoQ.mqd
- __MACOSX/Figure 6/6C/FCS files/._Ctl2_MitoQ.mqd
- Figure 6/6C/FCS files/Ctl2.fcs
- __MACOSX/Figure 6/6C/FCS files/._Ctl2.fcs
- Figure 6/6C/FCS files/Ctl2_MitoQ+KB.mqd
- __MACOSX/Figure 6/6C/FCS files/._Ctl2_MitoQ+KB.mqd
- Figure 6/6C/FCS files/LKB1_KO1_MitoQ.fcs
- __MACOSX/Figure 6/6C/FCS files/._LKB1_KO1_MitoQ.fcs
- Figure 6/6C/FCS files/SIK2_KO1.fcs
- __MACOSX/Figure 6/6C/FCS files/._SIK2_KO1.fcs
- Figure 6/6C/FCS files/SIK2_KO1_KB.mqd
- __MACOSX/Figure 6/6C/FCS files/._SIK2_KO1_KB.mqd
- Figure 6/6C/FCS files/LKB1_KO2_MitoQ+KB.fcs
- __MACOSX/Figure 6/6C/FCS files/._LKB1_KO2_MitoQ+KB.fcs
- Figure 6/6C/FCS files/SIK2_KO2_MitoQ.fcs
- __MACOSX/Figure 6/6C/FCS files/._SIK2_KO2_MitoQ.fcs
- Figure 6/6C/FCS files/SIK2_KO2.fcs
- __MACOSX/Figure 6/6C/FCS files/._SIK2_KO2.fcs
- Figure 6/6C/FCS files/Ctl1_KB.fcs
- __MACOSX/Figure 6/6C/FCS files/._Ctl1_KB.fcs
- Figure 6/6C/FCS files/LKB1_KO1_KB.fcs
- __MACOSX/Figure 6/6C/FCS files/._LKB1_KO1_KB.fcs
