# Supplementary material for: LKB1‐SIK2 loss drives uveal melanoma proliferation and hypersensitivity to SLC8A1 and ROS inhibition
Source: EMBO Mol Med. 2023 Nov 15;15(12):e17719. doi: 10.15252/emmm.202317719 (PMC10701601; doi:10.15252/emmm.202317719)
Supplement: Supplementary file 11 — Source Data for Figure 6 [file EMMM-15-e17719-s009.zip › Figure 6/6A/Rhod2.xlsx]

## Sheet: Sheet1
Ctl	LKB1-KO	SIK2-KO
358.456	386.322	453.906
357.108	395.75	460.972
401.824	427.77	446.52
428.292	405.458	451.954
395.974	403.124	418.62
396.094	405.878	425.036
391.126	382.098	443.318
365.578	400.94	471.608
398.81	418.874	485.166
377.658	417.734	425.87
338.308	453.712	468.648
367.94	432.166	513.124
385.52	401.356	526.508
402.434	438.826	423.516
401.04	432.31	460.626
383.912	401.402	512.148
