# Supplementary material for: LKB1‐SIK2 loss drives uveal melanoma proliferation and hypersensitivity to SLC8A1 and ROS inhibition
Source: EMBO Mol Med. 2023 Nov 15;15(12):e17719. doi: 10.15252/emmm.202317719 (PMC10701601; doi:10.15252/emmm.202317719)
Supplement: Supplementary file 11 — Source Data for Figure 6 [file EMMM-15-e17719-s009.zip › Figure 6/6B/mtROS fold increase.xlsx]

## Sheet: Sheet1
Ctl	LKB1-KO	SIK2-KO
1.00512	1.4501	1.18993
1.01933	1.76287	1.31504
0.915553	1.28234	1.76287
1.08615	1.6207	1.9619
0.973841	1.63492	1.24396
