# Supplementary material for: LKB1‐SIK2 loss drives uveal melanoma proliferation and hypersensitivity to SLC8A1 and ROS inhibition
Source: EMBO Mol Med. 2023 Nov 15;15(12):e17719. doi: 10.15252/emmm.202317719 (PMC10701601; doi:10.15252/emmm.202317719)
Supplement: Supplementary file 11 — Source Data for Figure 6 [file EMMM-15-e17719-s009.zip › Figure 6/6C/AnnexinV positive.xlsx]

## Sheet: Sheet1
Percentages AnnexinV positive	Untreated			MitoQ 200nM			KB-R7943 5µM			KB+MitoQ
Ctl2	5	8	6	8	10	12	3	5	4	35	30	34
LKB1-KO2	12	8	10	16	12	10	6	9	7	85	74	80
SIK2-KO2	10	8	12	15	10	12	8	6	10	70	68	75
