# Supplementary material for: LKB1‐SIK2 loss drives uveal melanoma proliferation and hypersensitivity to SLC8A1 and ROS inhibition
Source: EMBO Mol Med. 2023 Nov 15;15(12):e17719. doi: 10.15252/emmm.202317719 (PMC10701601; doi:10.15252/emmm.202317719)
Supplement: Supplementary file 11 — Source Data for Figure 6 [file EMMM-15-e17719-s009.zip › Figure 6/6C/FCS files/SIK2_KO2_MitoQ+KB.mqd]

MQD3.1    1126656 1129304 118784 1126400 1129678 1270575 0 0                                                                                                                                                                                                                                                                                                                                                                                                                                                                                                                                                                                                                                                                                                                                                                                                                                                                                                                                                                                                                                                                                                                                                                                                                                                                                                                                                                                                                                                                                                                                                                                                                                                                                                                                                                                                                                                                                                                                                                                                                                                                                                                                                                                                                                                                                                                                                                                                                                                                                                                                                                                                                                                                                                                                                                                                                                                                                                                                                                                                                                                                                                                                                                                                                                                                                                                                                                                                                                                                                                                                                                                                                                                                                                                                                                                                                                                                                                                                                                                                                                                                                                                                                                                                                                                                                                                                                                                                                                                                    /$EXP/thomas s/$SYS/MACSQuantify,2.11.1817.19623/$CYT/MACSQuant Analyzer 10,2.11.1817.19623/$CYTSN/21337/$DATE/2022-Sep-19/$BTIM/16:31:57/$ETIM/16:31:57/$PROJ/AnnexinV/$TIMESTEP/1/$PLATENAME/Single tube rack/$WELLID/A1/$TR/FSC,15.9187/$FIL/3-3 m+kb.0030.mqd/$PAR/16/$TOT/0/$ABRT/0/$LOST/0/$MODE/L/$DATATYPE/F/$BYTEORD/1,2,3,4/$P1N/HDR-T/$P1B/32/$P1E/0.0,0.0/$P1D/Linear,0,160/$P1R/160/$P1G/1/$P1S/HDR-T/$P2N/HDR-CE/$P2B/32/$P2E/0.0,0.0/$P2D/Linear,0,1000/$P2R/1000/$P2G/1/$P2S/HDR-CE/$P3N/HDR-SE/$P3B/32/$P3E/0.0,0.0/$P3D/Linear,0,1000/$P3R/1000/$P3G/1/$P3S/HDR-SE/$P4N/HDR-V/$P4B/32/$P4E/0.0,0.0/$P4D/Linear,0,40/$P4R/40/$P4G/1/$P4S/HDR-V/$P5N/FSC-A/$P5B/32/$P5E/0.0,0.0/$P5D/Linear,0,1000/$P5R/1000/$P5G/1/$P5S/FSC-A/$P5F/488//10 nm/$P5L/488nm/$P5O/30mW/$P5V/424/$P5T/-110/$P6N/FSC-H/$P6B/32/$P6E/0.0,0.0/$P6D/Linear,0,1000/$P6R/1000/$P6G/1/$P6S/FSC-H/$P6F/488//10 nm/$P6L/488nm/$P6O/30mW/$P6V/424/$P6T/-110/$P7N/FSC-W/$P7B/32/$P7E/0.0,0.0/$P7D/Linear,0,1000/$P7R/1000/$P7G/1/$P7S/FSC-W/$P7F/488//10 nm/$P7L/488nm/$P7O/30mW/$P7V/424/$P7T/-110/$P8N/SSC-A/$P8B/32/$P8E/0.0,0.0/$P8D/Linear,0,1000/$P8R/1000/$P8G/1/$P8S/SSC-A/$P8F/488//10 nm/$P8L/488nm/$P8O/30mW/$P8V/470/$P8T/-110/$P9N/SSC-H/$P9B/32/$P9E/0.0,0.0/$P9D/Linear,0,1000/$P9R/1000/$P9G/1/$P9S/SSC-H/$P9F/488//10 nm/$P9L/488nm/$P9O/30mW/$P9V/470/$P9T/-110/$P10N/SSC-W/$P10B/32/$P10E/0.0,0.0/$P10D/Linear,0,1000/$P10R/1000/$P10G/1/$P10S/SSC-W/$P10F/488//10 nm/$P10L/488nm/$P10O/30mW/$P10V/470/$P10T/-110/$P11N/V1-A/$P11B/32/$P11E/0.0,0.0/$P11D/Hyperlogarithmic,-1.0,1000/$P11R/1000/$P11G/1/$P11S/VioBlue-A/$P11F/450//50 nm/$P11L/405nm/$P11O/40mW/$P11V/340/$P11T/-110/$P12N/V1-H/$P12B/32/$P12E/0.0,0.0/$P12D/Hyperlogarithmic,-1.0,1000/$P12R/1000/$P12G/1/$P12S/VioBlue-H/$P12F/450//50 nm/$P12L/405nm/$P12O/40mW/$P12V/340/$P12T/-110/$P13N/V1-W/$P13B/32/$P13E/0.0,0.0/$P13D/Hyperlogarithmic,-1.0,1000/$P13R/1000/$P13G/1/$P13S/VioBlue-W/$P13F/450//50 nm/$P13L/405nm/$P13O/40mW/$P13V/340/$P13T/-110/$P14N/B1-A/$P14B/32/$P14E/0.0,0.0/$P14D/Hyperlogarithmic,-1.0,1000/$P14R/1000/$P14G/1/$P14S/FITC-A/$P14F/525//50 nm/$P14L/488nm/$P14O/30mW/$P14V/375/$P14T/-20/$P15N/B1-H/$P15B/32/$P15E/0.0,0.0/$P15D/Hyperlogarithmic,-1.0,1000/$P15R/1000/$P15G/1/$P15S/FITC-H/$P15F/525//50 nm/$P15L/488nm/$P15O/30mW/$P15V/375/$P15T/-20/$P16N/B1-W/$P16B/32/$P16E/0.0,0.0/$P16D/Hyperlogarithmic,-1.0,1000/$P16R/1000/$P16G/1/$P16S/FITC-W/$P16F/525//50 nm/$P16L/488nm/$P16O/30mW/$P16V/375/$P16T/-20/$NEXTDATA/0/$BEGINANALYSIS/0/$ENDANALYSIS/0/$BEGINSTEXT/7270/$ENDSTEXT/118670/$BEGINDATA/4096/$ENDDATA/4096/                                                                                                                                                                                                                                                                                                                                                                                              /@MB_P1_BASE/HDR-T
HDR-T
0
4/@MB_P2_BASE/HDR-CE
HDR-CE
0
4/@MB_P3_BASE/HDR-SE
HDR-SE
0
4/@MB_P4_BASE/HDR-V
HDR-V
0
4/@MB_P5_BASE/FSC-A
FSC-A
5
4/@MB_P6_BASE/FSC-H
FSC-H
5
4/@MB_P7_BASE/FSC-W
FSC-W
5
4/@MB_P8_BASE/SSC-A
SSC-A
2
4/@MB_P9_BASE/SSC-H
SSC-H
2
4/@MB_P10_BASE/SSC-W
SSC-W
2
4/@MB_P11_BASE/V1-A
FL1-A
4
4/@MB_P12_BASE/V1-H
FL1-H
4
4/@MB_P13_BASE/V1-W
FL1-W
4
4/@MB_P14_BASE/B1-A
FL2-A
9
4/@MB_P15_BASE/B1-H
FL2-H
9
4/@MB_P16_BASE/B1-W
FL2-W
9
4/@MB_INSSET/PEJhc2ljRW50cnk+CiA8bmFtZT5Tb2Z0d2FyZTwvbmFtZT4KIDxmbGFncz4xMzEwNzQ8L2ZsYWdzPgogPEJhc2ljRW50cnk+CiAgPG5hbWU+RGV2aWNlPC9uYW1lPgogIDxmbGFncz4xMzEyMDI8L2ZsYWdzPgogIDxCYXNpY0VudHJ5PgogICA8bmFtZT5EZXRlY3RvcjwvbmFtZT4KICAgPGZsYWdzPjEzMTk3MDwvZmxhZ3M+CiAgIDx2YWx1ZSB0eXBlPSIzIj5GTDg8L3ZhbHVlPgogICA8QmFzaWNFbnRyeT4KICAgIDxuYW1lPlBtdHM8L25hbWU+CiAgICA8ZmxhZ3M+MTMxMjAyPC9mbGFncz4KICAgIDxCYXNpY0VudHJ5PgogICAgIDxuYW1lPjU8L25hbWU+CiAgICAgPGZsYWdzPjEzMTIwMjwvZmxhZ3M+CiAgICAgPEJhc2ljRW50cnk+CiAgICAgIDxuYW1lPkdhaW48L25hbWU+CiAgICAgIDxmbGFncz4xMzE3MTQ8L2ZsYWdzPgogICAgICA8dmFsdWUgdHlwZT0iMiI+NDI0PC92YWx1ZT4KICAgICA8L0Jhc2ljRW50cnk+CiAgICA8L0Jhc2ljRW50cnk+CiAgICA8QmFzaWNFbnRyeT4KICAgICA8bmFtZT4yPC9uYW1lPgogICAgIDxmbGFncz4xMzEyMDI8L2ZsYWdzPgogICAgIDxCYXNpY0VudHJ5PgogICAgICA8bmFtZT5HYWluPC9uYW1lPgogICAgICA8ZmxhZ3M+MTMxNzE0PC9mbGFncz4KICAgICAgPHZhbHVlIHR5cGU9IjIiPjQ3MDwvdmFsdWU+CiAgICAgPC9CYXNpY0VudHJ5PgogICAgPC9CYXNpY0VudHJ5PgogICAgPEJhc2ljRW50cnk+CiAgICAgPG5hbWU+NDwvbmFtZT4KICAgICA8ZmxhZ3M+MTMxMjAyPC9mbGFncz4KICAgICA8QmFzaWNFbnRyeT4KICAgICAgPG5hbWU+R2FpbjwvbmFtZT4KICAgICAgPGZsYWdzPjEzMTcxNDwvZmxhZ3M+CiAgICAgIDx2YWx1ZSB0eXBlPSIyIj4zNDA8L3ZhbHVlPgogICAgIDwvQmFzaWNFbnRyeT4KICAgIDwvQmFzaWNFbnRyeT4KICAgIDxCYXNpY0VudHJ5PgogICAgIDxuYW1lPjM8L25hbWU+CiAgICAgPGZsYWdzPjEzMTIwMjwvZmxhZ3M+CiAgICAgPEJhc2ljRW50cnk+CiAgICAgIDxuYW1lPkdhaW48L25hbWU+CiAgICAgIDxmbGFncz4xMzE3MTQ8L2ZsYWdzPgogICAgICA8dmFsdWUgdHlwZT0iMiI+NjEyPC92YWx1ZT4KICAgICA8L0Jhc2ljRW50cnk+CiAgICA8L0Jhc2ljRW50cnk+CiAgICA8QmFzaWNFbnRyeT4KICAgICA8bmFtZT4xMjwvbmFtZT4KICAgICA8ZmxhZ3M+MTMxMjAyPC9mbGFncz4KICAgICA8QmFzaWNFbnRyeT4KICAgICAgPG5hbWU+R2FpbjwvbmFtZT4KICAgICAgPGZsYWdzPjEzMTcxNDwvZmxhZ3M+CiAgICAgIDx2YWx1ZSB0eXBlPSIyIj42NzI8L3ZhbHVlPgogICAgIDwvQmFzaWNFbnRyeT4KICAgIDwvQmFzaWNFbnRyeT4KICAgIDxCYXNpY0VudHJ5PgogICAgIDxuYW1lPjE8L25hbWU+CiAgICAgPGZsYWdzPjEzMTIwMjwvZmxhZ3M+CiAgICAgPEJhc2ljRW50cnk+CiAgICAgIDxuYW1lPkdhaW48L25hbWU+CiAgICAgIDxmbGFncz4xMzE3MTQ8L2ZsYWdzPgogICAgICA8dmFsdWUgdHlwZT0iMiI+NDc0PC92YWx1ZT4KICAgICA8L0Jhc2ljRW50cnk+CiAgICA8L0Jhc2ljRW50cnk+CiAgICA8QmFzaWNFbnRyeT4KICAgICA8bmFtZT4xMDwvbmFtZT4KICAgICA8ZmxhZ3M+MTMxMjAyPC9mbGFncz4KICAgICA8QmFzaWNFbnRyeT4KICAgICAgPG5hbWU+R2FpbjwvbmFtZT4KICAgICAgPGZsYWdzPjEzMTcxNDwvZmxhZ3M+CiAgICAgIDx2YWx1ZSB0eXBlPSIyIj42MDI8L3ZhbHVlPgogICAgIDwvQmFzaWNFbnRyeT4KICAgIDwvQmFzaWNFbnRyeT4KICAgIDxCYXNpY0VudHJ5PgogICAgIDxuYW1lPjY8L25hbWU+CiAgICAgPGZsYWdzPjEzMTIwMjwvZmxhZ3M+CiAgICAgPEJhc2ljRW50cnk+CiAgICAgIDxuYW1lPkdhaW48L25hbWU+CiAgICAgIDxmbGFncz4xMzE3MTQ8L2ZsYWdzPgogICAgICA8dmFsdWUgdHlwZT0iMiI+NjQ0PC92YWx1ZT4KICAgICA8L0Jhc2ljRW50cnk+CiAgICA8L0Jhc2ljRW50cnk+CiAgICA8QmFzaWNFbnRyeT4KICAgICA8bmFtZT4xMTwvbmFtZT4KICAgICA8ZmxhZ3M+MTMxMjAyPC9mbGFncz4KICAgICA8QmFzaWNFbnRyeT4KICAgICAgPG5hbWU+R2FpbjwvbmFtZT4KICAgICAgPGZsYWdzPjEzMTcxNDwvZmxhZ3M+CiAgICAgIDx2YWx1ZSB0eXBlPSIyIj41NDI8L3ZhbHVlPgogICAgIDwvQmFzaWNFbnRyeT4KICAgIDwvQmFzaWNFbnRyeT4KICAgIDxCYXNpY0VudHJ5PgogICAgIDxuYW1lPjk8L25hbWU+CiAgICAgPGZsYWdzPjEzMTIwMjwvZmxhZ3M+CiAgICAgPEJhc2ljRW50cnk+CiAgICAgIDxuYW1lPkdhaW48L25hbWU+CiAgICAgIDxmbGFncz4xMzE3MTQ8L2ZsYWdzPgogICAgICA8dmFsdWUgdHlwZT0iMiI+Mzc1PC92YWx1ZT4KICAgICA8L0Jhc2ljRW50cnk+CiAgICA8L0Jhc2ljRW50cnk+CiAgIDwvQmFzaWNFbnRyeT4KICAgPEJhc2ljRW50cnk+CiAgICA8bmFtZT5DaGFubmVsczwvbmFtZT4KICAgIDxmbGFncz4xMzEyMDI8L2ZsYWdzPgogICAgPEJhc2ljRW50cnk+CiAgICAgPG5hbWU+RlNDPC9uYW1lPgogICAgIDxmbGFncz4xMzE3MTQ8L2ZsYWdzPgogICAgIDx2YWx1ZSB0eXBlPSIyIj41PC92YWx1ZT4KICAgICA8QmFzaWNFbnRyeT4KICAgICAgPG5hbWU+QWN0aXZlPC9uYW1lPgogICAgICA8ZmxhZ3M+MTMxNDU4PC9mbGFncz4KICAgICAgPHZhbHVlIHR5cGU9IjEiPjE8L3ZhbHVlPgogICAgIDwvQmFzaWNFbnRyeT4KICAgICA8QmFzaWNFbnRyeT4KICAgICAgPG5hbWU+TW9kZTwvbmFtZT4KICAgICAgPGZsYWdzPjEzMTk3MDwvZmxhZ3M+CiAgICAgIDx2YWx1ZSB0eXBlPSIzIj5saW48L3ZhbHVlPgogICAgIDwvQmFzaWNFbnRyeT4KICAgICA8QmFzaWNFbnRyeT4KICAgICAgPG5hbWU+VHJpZ2dlckxldmVsPC9uYW1lPgogICAgICA8ZmxhZ3M+MTMyOTk0PC9mbGFncz4KICAgICAgPHZhbHVlIHR5cGU9IjciPjE1LjkxODcxMzU3PC92YWx1ZT4KICAgICA8L0Jhc2ljRW50cnk+CiAgICAgPEJhc2ljRW50cnk+CiAgICAgIDxuYW1lPlVzZXJOYW1lPC9uYW1lPgogICAgICA8ZmxhZ3M+MTMxOTcwPC9mbGFncz4KICAgICAgPHZhbHVlIHR5cGU9IjMiPkZTQzwvdmFsdWU+CiAgICAgPC9CYXNpY0VudHJ5PgogICAgPC9CYXNpY0VudHJ5PgogICAgPEJhc2ljRW50cnk+CiAgICAgPG5hbWU+U1NDPC9uYW1lPgogICAgIDxmbGFncz4xMzE3MTQ8L2ZsYWdzPgogICAgIDx2YWx1ZSB0eXBlPSIyIj4yPC92YWx1ZT4KICAgICA8QmFzaWNFbnRyeT4KICAgICAgPG5hbWU+QWN0aXZlPC9uYW1lPgogICAgICA8ZmxhZ3M+MTMxNDU4PC9mbGFncz4KICAgICAgPHZhbHVlIHR5cGU9IjEiPjE8L3ZhbHVlPgogICAgIDwvQmFzaWNFbnRyeT4KICAgICA8QmFzaWNFbnRyeT4KICAgICAgPG5hbWU+TW9kZTwvbmFtZT4KICAgICAgPGZsYWdzPjEzMTk3MDwvZmxhZ3M+CiAgICAgIDx2YWx1ZSB0eXBlPSIzIj5saW48L3ZhbHVlPgogICAgIDwvQmFzaWNFbnRyeT4KICAgICA8QmFzaWNFbnRyeT4KICAgICAgPG5hbWU+VHJpZ2dlckxldmVsPC9uYW1lPgogICAgICA8ZmxhZ3M+MTMyOTk0PC9mbGFncz4KICAgICAgPHZhbHVlIHR5cGU9IjciPjA8L3ZhbHVlPgogICAgIDwvQmFzaWNFbnRyeT4KICAgICA8QmFzaWNFbnRyeT4KICAgICAgPG5hbWU+VXNlck5hbWU8L25hbWU+CiAgICAgIDxmbGFncz4xMzE5NzA8L2ZsYWdzPgogICAgICA8dmFsdWUgdHlwZT0iMyI+U1NDPC92YWx1ZT4KICAgICA8L0Jhc2ljRW50cnk+CiAgICA8L0Jhc2ljRW50cnk+CiAgICA8QmFzaWNFbnRyeT4KICAgICA8bmFtZT5WMTwvbmFtZT4KICAgICA8ZmxhZ3M+MTMxNzE0PC9mbGFncz4KICAgICA8dmFsdWUgdHlwZT0iMiI+NDwvdmFsdWU+CiAgICAgPEJhc2ljRW50cnk+CiAgICAgIDxuYW1lPkFjdGl2ZTwvbmFtZT4KICAgICAgPGZsYWdzPjEzMTQ1ODwvZmxhZ3M+CiAgICAgIDx2YWx1ZSB0eXBlPSIxIj4xPC92YWx1ZT4KICAgICA8L0Jhc2ljRW50cnk+CiAgICAgPEJhc2ljRW50cnk+CiAgICAgIDxuYW1lPk1vZGU8L25hbWU+CiAgICAgIDxmbGFncz4xMzE5NzA8L2ZsYWdzPgogICAgICA8dmFsdWUgdHlwZT0iMyI+aGxvZzwvdmFsdWU+CiAgICAgPC9CYXNpY0VudHJ5PgogICAgIDxCYXNpY0VudHJ5PgogICAgICA8bmFtZT5UcmlnZ2VyTGV2ZWw8L25hbWU+CiAgICAgIDxmbGFncz4xMzI5OTQ8L2ZsYWdzPgogICAgICA8dmFsdWUgdHlwZT0iNyI+MDwvdmFsdWU+CiAgICAgPC9CYXNpY0VudHJ5PgogICAgIDxCYXNpY0VudHJ5PgogICAgICA8bmFtZT5Vc2VyTmFtZTwvbmFtZT4KICAgICAgPGZsYWdzPjEzMTk3MDwvZmxhZ3M+CiAgICAgIDx2YWx1ZSB0eXBlPSIzIj5WaW9CbHVlPC92YWx1ZT4KICAgICA8L0Jhc2ljRW50cnk+CiAgICA8L0Jhc2ljRW50cnk+CiAgICA8QmFzaWNFbnRyeT4KICAgICA8bmFtZT5WMjwvbmFtZT4KICAgICA8ZmxhZ3M+MTMxNzE0PC9mbGFncz4KICAgICA8dmFsdWUgdHlwZT0iMiI+MzwvdmFsdWU+CiAgICAgPEJhc2ljRW50cnk+CiAgICAgIDxuYW1lPkFjdGl2ZTwvbmFtZT4KICAgICAgPGZsYWdzPjEzMTQ1ODwvZmxhZ3M+CiAgICAgIDx2YWx1ZSB0eXBlPSIxIj4wPC92YWx1ZT4KICAgICA8L0Jhc2ljRW50cnk+CiAgICAgPEJhc2ljRW50cnk+CiAgICAgIDxuYW1lPk1vZGU8L25hbWU+CiAgICAgIDxmbGFncz4xMzE5NzA8L2ZsYWdzPgogICAgICA8dmFsdWUgdHlwZT0iMyI+aGxvZzwvdmFsdWU+CiAgICAgPC9CYXNpY0VudHJ5PgogICAgIDxCYXNpY0VudHJ5PgogICAgICA8bmFtZT5UcmlnZ2VyTGV2ZWw8L25hbWU+CiAgICAgIDxmbGFncz4xMzI5OTQ8L2ZsYWdzPgogICAgICA8dmFsdWUgdHlwZT0iNyI+MDwvdmFsdWU+CiAgICAgPC9CYXNpY0VudHJ5PgogICAgIDxCYXNpY0VudHJ5PgogICAgICA8bmFtZT5Vc2VyTmFtZTwvbmFtZT4KICAgICAgPGZsYWdzPjEzMTk3MDwvZmxhZ3M+CiAgICAgIDx2YWx1ZSB0eXBlPSIzIj5WaW9HcmVlbjwvdmFsdWU+CiAgICAgPC9CYXNpY0VudHJ5PgogICAgPC9CYXNpY0VudHJ5PgogICAgPEJhc2ljRW50cnk+CiAgICAgPG5hbWU+QjE8L25hbWU+CiAgICAgPGZsYWdzPjEzMTcxNDwvZmxhZ3M+CiAgICAgPHZhbHVlIHR5cGU9IjIiPjk8L3ZhbHVlPgogICAgIDxCYXNpY0VudHJ5PgogICAgICA8bmFtZT5BY3RpdmU8L25hbWU+CiAgICAgIDxmbGFncz4xMzE0NTg8L2ZsYWdzPgogICAgICA8dmFsdWUgdHlwZT0iMSI+MTwvdmFsdWU+CiAgICAgPC9CYXNpY0VudHJ5PgogICAgIDxCYXNpY0VudHJ5PgogICAgICA8bmFtZT5Nb2RlPC9uYW1lPgogICAgICA8ZmxhZ3M+MTMxOTcwPC9mbGFncz4KICAgICAgPHZhbHVlIHR5cGU9IjMiPmhsb2c8L3ZhbHVlPgogICAgIDwvQmFzaWNFbnRyeT4KICAgICA8QmFzaWNFbnRyeT4KICAgICAgPG5hbWU+VHJpZ2dlckxldmVsPC9uYW1lPgogICAgICA8ZmxhZ3M+MTMyOTk0PC9mbGFncz4KICAgICAgPHZhbHVlIHR5cGU9IjciPjEwPC92YWx1ZT4KICAgICA8L0Jhc2ljRW50cnk+CiAgICAgPEJhc2ljRW50cnk+CiAgICAgIDxuYW1lPlVzZXJOYW1lPC9uYW1lPgogICAgICA8ZmxhZ3M+MTMxOTcwPC9mbGFncz4KICAgICAgPHZhbHVlIHR5cGU9IjMiPkZJVEM8L3ZhbHVlPgogICAgIDwvQmFzaWNFbnRyeT4KICAgIDwvQmFzaWNFbnRyeT4KICAgIDxCYXNpY0VudHJ5PgogICAgIDxuYW1lPkIyPC9uYW1lPgogICAgIDxmbGFncz4xMzE3MTQ8L2ZsYWdzPgogICAgIDx2YWx1ZSB0eXBlPSIyIj4xPC92YWx1ZT4KICAgICA8QmFzaWNFbnRyeT4KICAgICAgPG5hbWU+QWN0aXZlPC9uYW1lPgogICAgICA8ZmxhZ3M+MTMxNDU4PC9mbGFncz4KICAgICAgPHZhbHVlIHR5cGU9IjEiPjA8L3ZhbHVlPgogICAgIDwvQmFzaWNFbnRyeT4KICAgICA8QmFzaWNFbnRyeT4KICAgICAgPG5hbWU+TW9kZTwvbmFtZT4KICAgICAgPGZsYWdzPjEzMTk3MDwvZmxhZ3M+CiAgICAgIDx2YWx1ZSB0eXBlPSIzIj5obG9nPC92YWx1ZT4KICAgICA8L0Jhc2ljRW50cnk+CiAgICAgPEJhc2ljRW50cnk+CiAgICAgIDxuYW1lPlRyaWdnZXJMZXZlbDwvbmFtZT4KICAgICAgPGZsYWdzPjEzMjk5NDwvZmxhZ3M+CiAgICAgIDx2YWx1ZSB0eXBlPSI3Ij4wPC92YWx1ZT4KICAgICA8L0Jhc2ljRW50cnk+CiAgICAgPEJhc2ljRW50cnk+CiAgICAgIDxuYW1lPlVzZXJOYW1lPC9uYW1lPgogICAgICA8ZmxhZ3M+MTMxOTcwPC9mbGFncz4KICAgICAgPHZhbHVlIHR5cGU9IjMiPlBFPC92YWx1ZT4KICAgICA8L0Jhc2ljRW50cnk+CiAgICA8L0Jhc2ljRW50cnk+CiAgICA8QmFzaWNFbnRyeT4KICAgICA8bmFtZT5CMzwvbmFtZT4KICAgICA8ZmxhZ3M+MTMxNzE0PC9mbGFncz4KICAgICA8dmFsdWUgdHlwZT0iMiI+MTE8L3ZhbHVlPgogICAgIDxCYXNpY0VudHJ5PgogICAgICA8bmFtZT5BY3RpdmU8L25hbWU+CiAgICAgIDxmbGFncz4xMzE0NTg8L2ZsYWdzPgogICAgICA8dmFsdWUgdHlwZT0iMSI+MDwvdmFsdWU+CiAgICAgPC9CYXNpY0VudHJ5PgogICAgIDxCYXNpY0VudHJ5PgogICAgICA8bmFtZT5Nb2RlPC9uYW1lPgogICAgICA8ZmxhZ3M+MTMxOTcwPC9mbGFncz4KICAgICAgPHZhbHVlIHR5cGU9IjMiPmhsb2c8L3ZhbHVlPgogICAgIDwvQmFzaWNFbnRyeT4KICAgICA8QmFzaWNFbnRyeT4KICAgICAgPG5hbWU+VHJpZ2dlckxldmVsPC9uYW1lPgogICAgICA8ZmxhZ3M+MTMyOTk0PC9mbGFncz4KICAgICAgPHZhbHVlIHR5cGU9IjciPjA8L3ZhbHVlPgogICAgIDwvQmFzaWNFbnRyeT4KICAgICA8QmFzaWNFbnRyeT4KICAgICAgPG5hbWU+VXNlck5hbWU8L25hbWU+CiAgICAgIDxmbGFncz4xMzE5NzA8L2ZsYWdzPgogICAgICA8dmFsdWUgdHlwZT0iMyI+UGVyQ1AtVmlvNzAwPC92YWx1ZT4KICAgICA8L0Jhc2ljRW50cnk+CiAgICA8L0Jhc2ljRW50cnk+CiAgICA8QmFzaWNFbnRyeT4KICAgICA8bmFtZT5CNDwvbmFtZT4KICAgICA8ZmxhZ3M+MTMxNzE0PC9mbGFncz4KICAgICA8dmFsdWUgdHlwZT0iMiI+NjwvdmFsdWU+CiAgICAgPEJhc2ljRW50cnk+CiAgICAgIDxuYW1lPkFjdGl2ZTwvbmFtZT4KICAgICAgPGZsYWdzPjEzMTQ1ODwvZmxhZ3M+CiAgICAgIDx2YWx1ZSB0eXBlPSIxIj4wPC92YWx1ZT4KICAgICA8L0Jhc2ljRW50cnk+CiAgICAgPEJhc2ljRW50cnk+CiAgICAgIDxuYW1lPk1vZGU8L25hbWU+CiAgICAgIDxmbGFncz4xMzE5NzA8L2ZsYWdzPgogICAgICA8dmFsdWUgdHlwZT0iMyI+aGxvZzwvdmFsdWU+CiAgICAgPC9CYXNpY0VudHJ5PgogICAgIDxCYXNpY0VudHJ5PgogICAgICA8bmFtZT5UcmlnZ2VyTGV2ZWw8L25hbWU+CiAgICAgIDxmbGFncz4xMzI5OTQ8L2ZsYWdzPgogICAgICA8dmFsdWUgdHlwZT0iNyI+MDwvdmFsdWU+CiAgICAgPC9CYXNpY0VudHJ5PgogICAgIDxCYXNpY0VudHJ5PgogICAgICA8bmFtZT5Vc2VyTmFtZTwvbmFtZT4KICAgICAgPGZsYWdzPjEzMTk3MDwvZmxhZ3M+CiAgICAgIDx2YWx1ZSB0eXBlPSIzIj5QRS1WaW83NzA8L3ZhbHVlPgogICAgIDwvQmFzaWNFbnRyeT4KICAgIDwvQmFzaWNFbnRyeT4KICAgIDxCYXNpY0VudHJ5PgogICAgIDxuYW1lPlIxPC9uYW1lPgogICAgIDxmbGFncz4xMzE3MTQ8L2ZsYWdzPgogICAgIDx2YWx1ZSB0eXBlPSIyIj4xMDwvdmFsdWU+CiAgICAgPEJhc2ljRW50cnk+CiAgICAgIDxuYW1lPkFjdGl2ZTwvbmFtZT4KICAgICAgPGZsYWdzPjEzMTQ1ODwvZmxhZ3M+CiAgICAgIDx2YWx1ZSB0eXBlPSIxIj4wPC92YWx1ZT4KICAgICA8L0Jhc2ljRW50cnk+CiAgICAgPEJhc2ljRW50cnk+CiAgICAgIDxuYW1lPk1vZGU8L25hbWU+CiAgICAgIDxmbGFncz4xMzE5NzA8L2ZsYWdzPgogICAgICA8dmFsdWUgdHlwZT0iMyI+aGxvZzwvdmFsdWU+CiAgICAgPC9CYXNpY0VudHJ5PgogICAgIDxCYXNpY0VudHJ5PgogICAgICA8bmFtZT5UcmlnZ2VyTGV2ZWw8L25hbWU+CiAgICAgIDxmbGFncz4xMzI5OTQ8L2ZsYWdzPgogICAgICA8dmFsdWUgdHlwZT0iNyI+MDwvdmFsdWU+CiAgICAgPC9CYXNpY0VudHJ5PgogICAgIDxCYXNpY0VudHJ5PgogICAgICA8bmFtZT5Vc2VyTmFtZTwvbmFtZT4KICAgICAgPGZsYWdzPjEzMTk3MDwvZmxhZ3M+CiAgICAgIDx2YWx1ZSB0eXBlPSIzIj5BUEM8L3ZhbHVlPgogICAgIDwvQmFzaWNFbnRyeT4KICAgIDwvQmFzaWNFbnRyeT4KICAgIDxCYXNpY0VudHJ5PgogICAgIDxuYW1lPlIyPC9uYW1lPgogICAgIDxmbGFncz4xMzE3MTQ8L2ZsYWdzPgogICAgIDx2YWx1ZSB0eXBlPSIyIj4xMjwvdmFsdWU+CiAgICAgPEJhc2ljRW50cnk+CiAgICAgIDxuYW1lPkFjdGl2ZTwvbmFtZT4KICAgICAgPGZsYWdzPjEzMTQ1ODwvZmxhZ3M+CiAgICAgIDx2YWx1ZSB0eXBlPSIxIj4wPC92YWx1ZT4KICAgICA8L0Jhc2ljRW50cnk+CiAgICAgPEJhc2ljRW50cnk+CiAgICAgIDxuYW1lPk1vZGU8L25hbWU+CiAgICAgIDxmbGFncz4xMzE5NzA8L2ZsYWdzPgogICAgICA8dmFsdWUgdHlwZT0iMyI+aGxvZzwvdmFsdWU+CiAgICAgPC9CYXNpY0VudHJ5PgogICAgIDxCYXNpY0VudHJ5PgogICAgICA8bmFtZT5UcmlnZ2VyTGV2ZWw8L25hbWU+CiAgICAgIDxmbGFncz4xMzI5OTQ8L2ZsYWdzPgogICAgICA8dmFsdWUgdHlwZT0iNyI+MDwvdmFsdWU+CiAgICAgPC9CYXNpY0VudHJ5PgogICAgIDxCYXNpY0VudHJ5PgogICAgICA8bmFtZT5Vc2VyTmFtZTwvbmFtZT4KICAgICAgPGZsYWdzPjEzMTk3MDwvZmxhZ3M+CiAgICAgIDx2YWx1ZSB0eXBlPSIzIj5BUEMtVmlvNzcwPC92YWx1ZT4KICAgICA8L0Jhc2ljRW50cnk+CiAgICA8L0Jhc2ljRW50cnk+CiAgIDwvQmFzaWNFbnRyeT4KICAgPEJhc2ljRW50cnk+CiAgICA8bmFtZT5QYXJhbWV0ZXJzPC9uYW1lPgogICAgPGZsYWdzPjEzMTIwMjwvZmxhZ3M+CiAgICA8QmFzaWNFbnRyeT4KICAgICA8bmFtZT5IRFI8L25hbWU+CiAgICAgPGZsYWdzPjEzMTcxNDwvZmxhZ3M+CiAgICAgPHZhbHVlIHR5cGU9IjIiPjA8L3ZhbHVlPgogICAgIDxCYXNpY0VudHJ5PgogICAgICA8bmFtZT5UaW1lPC9uYW1lPgogICAgICA8ZmxhZ3M+MTMxNDU4PC9mbGFncz4KICAgICAgPHZhbHVlIHR5cGU9IjEiPjE8L3ZhbHVlPgogICAgICA8QmFzaWNFbnRyeT4KICAgICAgIDxuYW1lPlVzZXJkZWZOYW1lPC9uYW1lPgogICAgICAgPGZsYWdzPjEzMTk3MDwvZmxhZ3M+CiAgICAgICA8dmFsdWUgdHlwZT0iMyI+VGltZTwvdmFsdWU+CiAgICAgIDwvQmFzaWNFbnRyeT4KICAgICA8L0Jhc2ljRW50cnk+CiAgICAgPEJhc2ljRW50cnk+CiAgICAgIDxuYW1lPkNyRXZDb3VudDwvbmFtZT4KICAgICAgPGZsYWdzPjEzMTQ1ODwvZmxhZ3M+CiAgICAgIDx2YWx1ZSB0eXBlPSIxIj4xPC92YWx1ZT4KICAgICAgPEJhc2ljRW50cnk+CiAgICAgICA8bmFtZT5Vc2VyZGVmTmFtZTwvbmFtZT4KICAgICAgIDxmbGFncz4xMzE5NzA8L2ZsYWdzPgogICAgICAgPHZhbHVlIHR5cGU9IjMiPjwvdmFsdWU+CiAgICAgIDwvQmFzaWNFbnRyeT4KICAgICA8L0Jhc2ljRW50cnk+CiAgICAgPEJhc2ljRW50cnk+CiAgICAgIDxuYW1lPlNuZEV2Q291bnQ8L25hbWU+CiAgICAgIDxmbGFncz4xMzE0NTg8L2ZsYWdzPgogICAgICA8dmFsdWUgdHlwZT0iMSI+MTwvdmFsdWU+CiAgICAgIDxCYXNpY0VudHJ5PgogICAgICAgPG5hbWU+VXNlcmRlZk5hbWU8L25hbWU+CiAgICAgICA8ZmxhZ3M+MTMxOTcwPC9mbGFncz4KICAgICAgIDx2YWx1ZSB0eXBlPSIzIj48L3ZhbHVlPgogICAgICA8L0Jhc2ljRW50cnk+CiAgICAgPC9CYXNpY0VudHJ5PgogICAgIDxCYXNpY0VudHJ5PgogICAgICA8bmFtZT5Hcm91cDwvbmFtZT4KICAgICAgPGZsYWdzPjEzMTQ1ODwvZmxhZ3M+CiAgICAgIDx2YWx1ZSB0eXBlPSIxIj4wPC92YWx1ZT4KICAgICAgPEJhc2ljRW50cnk+CiAgICAgICA8bmFtZT5Vc2VyZGVmTmFtZTwvbmFtZT4KICAgICAgIDxmbGFncz4xMzE5NzA8L2ZsYWdzPgogICAgICAgPHZhbHVlIHR5cGU9IjMiPkdyb3VwPC92YWx1ZT4KICAgICAgPC9CYXNpY0VudHJ5PgogICAgIDwvQmFzaWNFbnRyeT4KICAgICA8QmFzaWNFbnRyeT4KICAgICAgPG5hbWU+Vm9sdW1lPC9uYW1lPgogICAgICA8ZmxhZ3M+MTMxNDU4PC9mbGFncz4KICAgICAgPHZhbHVlIHR5cGU9IjEiPjE8L3ZhbHVlPgogICAgICA8QmFzaWNFbnRyeT4KICAgICAgIDxuYW1lPlVzZXJkZWZOYW1lPC9uYW1lPgogICAgICAgPGZsYWdzPjEzMTk3MDwvZmxhZ3M+CiAgICAgICA8dmFsdWUgdHlwZT0iMyI+Vm9sdW1lPC92YWx1ZT4KICAgICAgPC9CYXNpY0VudHJ5PgogICAgIDwvQmFzaWNFbnRyeT4KICAgIDwvQmFzaWNFbnRyeT4KICAgIDxCYXNpY0VudHJ5PgogICAgIDxuYW1lPkZTQzwvbmFtZT4KICAgICA8ZmxhZ3M+MTMxMjAyPC9mbGFncz4KICAgICA8QmFzaWNFbnRyeT4KICAgICAgPG5hbWU+QXJlYTwvbmFtZT4KICAgICAgPGZsYWdzPjEzMTQ1ODwvZmxhZ3M+CiAgICAgIDx2YWx1ZSB0eXBlPSIxIj4xPC92YWx1ZT4KICAgICAgPEJhc2ljRW50cnk+CiAgICAgICA8bmFtZT5Vc2VyZGVmTmFtZTwvbmFtZT4KICAgICAgIDxmbGFncz4xMzE5NzA8L2ZsYWdzPgogICAgICAgPHZhbHVlIHR5cGU9IjMiPjwvdmFsdWU+CiAgICAgIDwvQmFzaWNFbnRyeT4KICAgICA8L0Jhc2ljRW50cnk+CiAgICAgPEJhc2ljRW50cnk+CiAgICAgIDxuYW1lPkhlaWdodDwvbmFtZT4KICAgICAgPGZsYWdzPjEzMTQ1ODwvZmxhZ3M+CiAgICAgIDx2YWx1ZSB0eXBlPSIxIj4xPC92YWx1ZT4KICAgICAgPEJhc2ljRW50cnk+CiAgICAgICA8bmFtZT5Vc2VyZGVmTmFtZTwvbmFtZT4KICAgICAgIDxmbGFncz4xMzE5NzA8L2ZsYWdzPgogICAgICAgPHZhbHVlIHR5cGU9IjMiPjwvdmFsdWU+CiAgICAgIDwvQmFzaWNFbnRyeT4KICAgICA8L0Jhc2ljRW50cnk+CiAgICAgPEJhc2ljRW50cnk+CiAgICAgIDxuYW1lPldpZHRoPC9uYW1lPgogICAgICA8ZmxhZ3M+MTMxNDU4PC9mbGFncz4KICAgICAgPHZhbHVlIHR5cGU9IjEiPjE8L3ZhbHVlPgogICAgICA8QmFzaWNFbnRyeT4KICAgICAgIDxuYW1lPlVzZXJkZWZOYW1lPC9uYW1lPgogICAgICAgPGZsYWdzPjEzMTk3MDwvZmxhZ3M+CiAgICAgICA8dmFsdWUgdHlwZT0iMyI+PC92YWx1ZT4KICAgICAgPC9CYXNpY0VudHJ5PgogICAgIDwvQmFzaWNFbnRyeT4KICAgIDwvQmFzaWNFbnRyeT4KICAgIDxCYXNpY0VudHJ5PgogICAgIDxuYW1lPlNTQzwvbmFtZT4KICAgICA8ZmxhZ3M+MTMxMjAyPC9mbGFncz4KICAgICA8QmFzaWNFbnRyeT4KICAgICAgPG5hbWU+QXJlYTwvbmFtZT4KICAgICAgPGZsYWdzPjEzMTQ1ODwvZmxhZ3M+CiAgICAgIDx2YWx1ZSB0eXBlPSIxIj4xPC92YWx1ZT4KICAgICAgPEJhc2ljRW50cnk+CiAgICAgICA8bmFtZT5Vc2VyZGVmTmFtZTwvbmFtZT4KICAgICAgIDxmbGFncz4xMzE5NzA8L2ZsYWdzPgogICAgICAgPHZhbHVlIHR5cGU9IjMiPjwvdmFsdWU+CiAgICAgIDwvQmFzaWNFbnRyeT4KICAgICA8L0Jhc2ljRW50cnk+CiAgICAgPEJhc2ljRW50cnk+CiAgICAgIDxuYW1lPkhlaWdodDwvbmFtZT4KICAgICAgPGZsYWdzPjEzMTQ1ODwvZmxhZ3M+CiAgICAgIDx2YWx1ZSB0eXBlPSIxIj4xPC92YWx1ZT4KICAgICAgPEJhc2ljRW50cnk+CiAgICAgICA8bmFtZT5Vc2VyZGVmTmFtZTwvbmFtZT4KICAgICAgIDxmbGFncz4xMzE5NzA8L2ZsYWdzPgogICAgICAgPHZhbHVlIHR5cGU9IjMiPjwvdmFsdWU+CiAgICAgIDwvQmFzaWNFbnRyeT4KICAgICA8L0Jhc2ljRW50cnk+CiAgICAgPEJhc2ljRW50cnk+CiAgICAgIDxuYW1lPldpZHRoPC9uYW1lPgogICAgICA8ZmxhZ3M+MTMxNDU4PC9mbGFncz4KICAgICAgPHZhbHVlIHR5cGU9IjEiPjE8L3ZhbHVlPgogICAgICA8QmFzaWNFbnRyeT4KICAgICAgIDxuYW1lPlVzZXJkZWZOYW1lPC9uYW1lPgogICAgICAgPGZsYWdzPjEzMTk3MDwvZmxhZ3M+CiAgICAgICA8dmFsdWUgdHlwZT0iMyI+PC92YWx1ZT4KICAgICAgPC9CYXNpY0VudHJ5PgogICAgIDwvQmFzaWNFbnRyeT4KICAgIDwvQmFzaWNFbnRyeT4KICAgIDxCYXNpY0VudHJ5PgogICAgIDxuYW1lPlYxPC9uYW1lPgogICAgIDxmbGFncz4xMzEyMDI8L2ZsYWdzPgogICAgIDxCYXNpY0VudHJ5PgogICAgICA8bmFtZT5BcmVhPC9uYW1lPgogICAgICA8ZmxhZ3M+MTMxNDU4PC9mbGFncz4KICAgICAgPHZhbHVlIHR5cGU9IjEiPjE8L3ZhbHVlPgogICAgICA8QmFzaWNFbnRyeT4KICAgICAgIDxuYW1lPlVzZXJkZWZOYW1lPC9uYW1lPgogICAgICAgPGZsYWdzPjEzMTk3MDwvZmxhZ3M+CiAgICAgICA8dmFsdWUgdHlwZT0iMyI+PC92YWx1ZT4KICAgICAgPC9CYXNpY0VudHJ5PgogICAgIDwvQmFzaWNFbnRyeT4KICAgICA8QmFzaWNFbnRyeT4KICAgICAgPG5hbWU+SGVpZ2h0PC9uYW1lPgogICAgICA8ZmxhZ3M+MTMxNDU4PC9mbGFncz4KICAgICAgPHZhbHVlIHR5cGU9IjEiPjE8L3ZhbHVlPgogICAgICA8QmFzaWNFbnRyeT4KICAgICAgIDxuYW1lPlVzZXJkZWZOYW1lPC9uYW1lPgogICAgICAgPGZsYWdzPjEzMTk3MDwvZmxhZ3M+CiAgICAgICA8dmFsdWUgdHlwZT0iMyI+PC92YWx1ZT4KICAgICAgPC9CYXNpY0VudHJ5PgogICAgIDwvQmFzaWNFbnRyeT4KICAgICA8QmFzaWNFbnRyeT4KICAgICAgPG5hbWU+V2lkdGg8L25hbWU+CiAgICAgIDxmbGFncz4xMzE0NTg8L2ZsYWdzPgogICAgICA8dmFsdWUgdHlwZT0iMSI+MTwvdmFsdWU+CiAgICAgIDxCYXNpY0VudHJ5PgogICAgICAgPG5hbWU+VXNlcmRlZk5hbWU8L25hbWU+CiAgICAgICA8ZmxhZ3M+MTMxOTcwPC9mbGFncz4KICAgICAgIDx2YWx1ZSB0eXBlPSIzIj48L3ZhbHVlPgogICAgICA8L0Jhc2ljRW50cnk+CiAgICAgPC9CYXNpY0VudHJ5PgogICAgPC9CYXNpY0VudHJ5PgogICAgPEJhc2ljRW50cnk+CiAgICAgPG5hbWU+VjI8L25hbWU+CiAgICAgPGZsYWdzPjEzMTIwMjwvZmxhZ3M+CiAgICAgPEJhc2ljRW50cnk+CiAgICAgIDxuYW1lPkFyZWE8L25hbWU+CiAgICAgIDxmbGFncz4xMzE0NTg8L2ZsYWdzPgogICAgICA8dmFsdWUgdHlwZT0iMSI+MTwvdmFsdWU+CiAgICAgIDxCYXNpY0VudHJ5PgogICAgICAgPG5hbWU+VXNlcmRlZk5hbWU8L25hbWU+CiAgICAgICA8ZmxhZ3M+MTMxOTcwPC9mbGFncz4KICAgICAgIDx2YWx1ZSB0eXBlPSIzIj48L3ZhbHVlPgogICAgICA8L0Jhc2ljRW50cnk+CiAgICAgPC9CYXNpY0VudHJ5PgogICAgIDxCYXNpY0VudHJ5PgogICAgICA8bmFtZT5IZWlnaHQ8L25hbWU+CiAgICAgIDxmbGFncz4xMzE0NTg8L2ZsYWdzPgogICAgICA8dmFsdWUgdHlwZT0iMSI+MTwvdmFsdWU+CiAgICAgIDxCYXNpY0VudHJ5PgogICAgICAgPG5hbWU+VXNlcmRlZk5hbWU8L25hbWU+CiAgICAgICA8ZmxhZ3M+MTMxOTcwPC9mbGFncz4KICAgICAgIDx2YWx1ZSB0eXBlPSIzIj48L3ZhbHVlPgogICAgICA8L0Jhc2ljRW50cnk+CiAgICAgPC9CYXNpY0VudHJ5PgogICAgIDxCYXNpY0VudHJ5PgogICAgICA8bmFtZT5XaWR0aDwvbmFtZT4KICAgICAgPGZsYWdzPjEzMTQ1ODwvZmxhZ3M+CiAgICAgIDx2YWx1ZSB0eXBlPSIxIj4xPC92YWx1ZT4KICAgICAgPEJhc2ljRW50cnk+CiAgICAgICA8bmFtZT5Vc2VyZGVmTmFtZTwvbmFtZT4KICAgICAgIDxmbGFncz4xMzE5NzA8L2ZsYWdzPgogICAgICAgPHZhbHVlIHR5cGU9IjMiPjwvdmFsdWU+CiAgICAgIDwvQmFzaWNFbnRyeT4KICAgICA8L0Jhc2ljRW50cnk+CiAgICA8L0Jhc2ljRW50cnk+CiAgICA8QmFzaWNFbnRyeT4KICAgICA8bmFtZT5CMTwvbmFtZT4KICAgICA8ZmxhZ3M+MTMxMjAyPC9mbGFncz4KICAgICA8QmFzaWNFbnRyeT4KICAgICAgPG5hbWU+QXJlYTwvbmFtZT4KICAgICAgPGZsYWdzPjEzMTQ1ODwvZmxhZ3M+CiAgICAgIDx2YWx1ZSB0eXBlPSIxIj4xPC92YWx1ZT4KICAgICAgPEJhc2ljRW50cnk+CiAgICAgICA8bmFtZT5Vc2VyZGVmTmFtZTwvbmFtZT4KICAgICAgIDxmbGFncz4xMzE5NzA8L2ZsYWdzPgogICAgICAgPHZhbHVlIHR5cGU9IjMiPjwvdmFsdWU+CiAgICAgIDwvQmFzaWNFbnRyeT4KICAgICA8L0Jhc2ljRW50cnk+CiAgICAgPEJhc2ljRW50cnk+CiAgICAgIDxuYW1lPkhlaWdodDwvbmFtZT4KICAgICAgPGZsYWdzPjEzMTQ1ODwvZmxhZ3M+CiAgICAgIDx2YWx1ZSB0eXBlPSIxIj4xPC92YWx1ZT4KICAgICAgPEJhc2ljRW50cnk+CiAgICAgICA8bmFtZT5Vc2VyZGVmTmFtZTwvbmFtZT4KICAgICAgIDxmbGFncz4xMzE5NzA8L2ZsYWdzPgogICAgICAgPHZhbHVlIHR5cGU9IjMiPjwvdmFsdWU+CiAgICAgIDwvQmFzaWNFbnRyeT4KICAgICA8L0Jhc2ljRW50cnk+CiAgICAgPEJhc2ljRW50cnk+CiAgICAgIDxuYW1lPldpZHRoPC9uYW1lPgogICAgICA8ZmxhZ3M+MTMxNDU4PC9mbGFncz4KICAgICAgPHZhbHVlIHR5cGU9IjEiPjE8L3ZhbHVlPgogICAgICA8QmFzaWNFbnRyeT4KICAgICAgIDxuYW1lPlVzZXJkZWZOYW1lPC9uYW1lPgogICAgICAgPGZsYWdzPjEzMTk3MDwvZmxhZ3M+CiAgICAgICA8dmFsdWUgdHlwZT0iMyI+PC92YWx1ZT4KICAgICAgPC9CYXNpY0VudHJ5PgogICAgIDwvQmFzaWNFbnRyeT4KICAgIDwvQmFzaWNFbnRyeT4KICAgIDxCYXNpY0VudHJ5PgogICAgIDxuYW1lPkIyPC9uYW1lPgogICAgIDxmbGFncz4xMzEyMDI8L2ZsYWdzPgogICAgIDxCYXNpY0VudHJ5PgogICAgICA8bmFtZT5BcmVhPC9uYW1lPgogICAgICA8ZmxhZ3M+MTMxNDU4PC9mbGFncz4KICAgICAgPHZhbHVlIHR5cGU9IjEiPjE8L3ZhbHVlPgogICAgICA8QmFzaWNFbnRyeT4KICAgICAgIDxuYW1lPlVzZXJkZWZOYW1lPC9uYW1lPgogICAgICAgPGZsYWdzPjEzMTk3MDwvZmxhZ3M+CiAgICAgICA8dmFsdWUgdHlwZT0iMyI+PC92YWx1ZT4KICAgICAgPC9CYXNpY0VudHJ5PgogICAgIDwvQmFzaWNFbnRyeT4KICAgICA8QmFzaWNFbnRyeT4KICAgICAgPG5hbWU+SGVpZ2h0PC9uYW1lPgogICAgICA8ZmxhZ3M+MTMxNDU4PC9mbGFncz4KICAgICAgPHZhbHVlIHR5cGU9IjEiPjE8L3ZhbHVlPgogICAgICA8QmFzaWNFbnRyeT4KICAgICAgIDxuYW1lPlVzZXJkZWZOYW1lPC9uYW1lPgogICAgICAgPGZsYWdzPjEzMTk3MDwvZmxhZ3M+CiAgICAgICA8dmFsdWUgdHlwZT0iMyI+PC92YWx1ZT4KICAgICAgPC9CYXNpY0VudHJ5PgogICAgIDwvQmFzaWNFbnRyeT4KICAgICA8QmFzaWNFbnRyeT4KICAgICAgPG5hbWU+V2lkdGg8L25hbWU+CiAgICAgIDxmbGFncz4xMzE0NTg8L2ZsYWdzPgogICAgICA8dmFsdWUgdHlwZT0iMSI+MTwvdmFsdWU+CiAgICAgIDxCYXNpY0VudHJ5PgogICAgICAgPG5hbWU+VXNlcmRlZk5hbWU8L25hbWU+CiAgICAgICA8ZmxhZ3M+MTMxOTcwPC9mbGFncz4KICAgICAgIDx2YWx1ZSB0eXBlPSIzIj48L3ZhbHVlPgogICAgICA8L0Jhc2ljRW50cnk+CiAgICAgPC9CYXNpY0VudHJ5PgogICAgPC9CYXNpY0VudHJ5PgogICAgPEJhc2ljRW50cnk+CiAgICAgPG5hbWU+QjM8L25hbWU+CiAgICAgPGZsYWdzPjEzMTIwMjwvZmxhZ3M+CiAgICAgPEJhc2ljRW50cnk+CiAgICAgIDxuYW1lPkFyZWE8L25hbWU+CiAgICAgIDxmbGFncz4xMzE0NTg8L2ZsYWdzPgogICAgICA8dmFsdWUgdHlwZT0iMSI+MTwvdmFsdWU+CiAgICAgIDxCYXNpY0VudHJ5PgogICAgICAgPG5hbWU+VXNlcmRlZk5hbWU8L25hbWU+CiAgICAgICA8ZmxhZ3M+MTMxOTcwPC9mbGFncz4KICAgICAgIDx2YWx1ZSB0eXBlPSIzIj48L3ZhbHVlPgogICAgICA8L0Jhc2ljRW50cnk+CiAgICAgPC9CYXNpY0VudHJ5PgogICAgIDxCYXNpY0VudHJ5PgogICAgICA8bmFtZT5IZWlnaHQ8L25hbWU+CiAgICAgIDxmbGFncz4xMzE0NTg8L2ZsYWdzPgogICAgICA8dmFsdWUgdHlwZT0iMSI+MTwvdmFsdWU+CiAgICAgIDxCYXNpY0VudHJ5PgogICAgICAgPG5hbWU+VXNlcmRlZk5hbWU8L25hbWU+CiAgICAgICA8ZmxhZ3M+MTMxOTcwPC9mbGFncz4KICAgICAgIDx2YWx1ZSB0eXBlPSIzIj48L3ZhbHVlPgogICAgICA8L0Jhc2ljRW50cnk+CiAgICAgPC9CYXNpY0VudHJ5PgogICAgIDxCYXNpY0VudHJ5PgogICAgICA8bmFtZT5XaWR0aDwvbmFtZT4KICAgICAgPGZsYWdzPjEzMTQ1ODwvZmxhZ3M+CiAgICAgIDx2YWx1ZSB0eXBlPSIxIj4xPC92YWx1ZT4KICAgICAgPEJhc2ljRW50cnk+CiAgICAgICA8bmFtZT5Vc2VyZGVmTmFtZTwvbmFtZT4KICAgICAgIDxmbGFncz4xMzE5NzA8L2ZsYWdzPgogICAgICAgPHZhbHVlIHR5cGU9IjMiPjwvdmFsdWU+CiAgICAgIDwvQmFzaWNFbnRyeT4KICAgICA8L0Jhc2ljRW50cnk+CiAgICA8L0Jhc2ljRW50cnk+CiAgICA8QmFzaWNFbnRyeT4KICAgICA8bmFtZT5CNDwvbmFtZT4KICAgICA8ZmxhZ3M+MTMxMjAyPC9mbGFncz4KICAgICA8QmFzaWNFbnRyeT4KICAgICAgPG5hbWU+QXJlYTwvbmFtZT4KICAgICAgPGZsYWdzPjEzMTQ1ODwvZmxhZ3M+CiAgICAgIDx2YWx1ZSB0eXBlPSIxIj4xPC92YWx1ZT4KICAgICAgPEJhc2ljRW50cnk+CiAgICAgICA8bmFtZT5Vc2VyZGVmTmFtZTwvbmFtZT4KICAgICAgIDxmbGFncz4xMzE5NzA8L2ZsYWdzPgogICAgICAgPHZhbHVlIHR5cGU9IjMiPjwvdmFsdWU+CiAgICAgIDwvQmFzaWNFbnRyeT4KICAgICA8L0Jhc2ljRW50cnk+CiAgICAgPEJhc2ljRW50cnk+CiAgICAgIDxuYW1lPkhlaWdodDwvbmFtZT4KICAgICAgPGZsYWdzPjEzMTQ1ODwvZmxhZ3M+CiAgICAgIDx2YWx1ZSB0eXBlPSIxIj4xPC92YWx1ZT4KICAgICAgPEJhc2ljRW50cnk+CiAgICAgICA8bmFtZT5Vc2VyZGVmTmFtZTwvbmFtZT4KICAgICAgIDxmbGFncz4xMzE5NzA8L2ZsYWdzPgogICAgICAgPHZhbHVlIHR5cGU9IjMiPjwvdmFsdWU+CiAgICAgIDwvQmFzaWNFbnRyeT4KICAgICA8L0Jhc2ljRW50cnk+CiAgICAgPEJhc2ljRW50cnk+CiAgICAgIDxuYW1lPldpZHRoPC9uYW1lPgogICAgICA8ZmxhZ3M+MTMxNDU4PC9mbGFncz4KICAgICAgPHZhbHVlIHR5cGU9IjEiPjE8L3ZhbHVlPgogICAgICA8QmFzaWNFbnRyeT4KICAgICAgIDxuYW1lPlVzZXJkZWZOYW1lPC9uYW1lPgogICAgICAgPGZsYWdzPjEzMTk3MDwvZmxhZ3M+CiAgICAgICA8dmFsdWUgdHlwZT0iMyI+PC92YWx1ZT4KICAgICAgPC9CYXNpY0VudHJ5PgogICAgIDwvQmFzaWNFbnRyeT4KICAgIDwvQmFzaWNFbnRyeT4KICAgIDxCYXNpY0VudHJ5PgogICAgIDxuYW1lPlIxPC9uYW1lPgogICAgIDxmbGFncz4xMzEyMDI8L2ZsYWdzPgogICAgIDxCYXNpY0VudHJ5PgogICAgICA8bmFtZT5BcmVhPC9uYW1lPgogICAgICA8ZmxhZ3M+MTMxNDU4PC9mbGFncz4KICAgICAgPHZhbHVlIHR5cGU9IjEiPjE8L3ZhbHVlPgogICAgICA8QmFzaWNFbnRyeT4KICAgICAgIDxuYW1lPlVzZXJkZWZOYW1lPC9uYW1lPgogICAgICAgPGZsYWdzPjEzMTk3MDwvZmxhZ3M+CiAgICAgICA8dmFsdWUgdHlwZT0iMyI+PC92YWx1ZT4KICAgICAgPC9CYXNpY0VudHJ5PgogICAgIDwvQmFzaWNFbnRyeT4KICAgICA8QmFzaWNFbnRyeT4KICAgICAgPG5hbWU+SGVpZ2h0PC9uYW1lPgogICAgICA8ZmxhZ3M+MTMxNDU4PC9mbGFncz4KICAgICAgPHZhbHVlIHR5cGU9IjEiPjE8L3ZhbHVlPgogICAgICA8QmFzaWNFbnRyeT4KICAgICAgIDxuYW1lPlVzZXJkZWZOYW1lPC9uYW1lPgogICAgICAgPGZsYWdzPjEzMTk3MDwvZmxhZ3M+CiAgICAgICA8dmFsdWUgdHlwZT0iMyI+PC92YWx1ZT4KICAgICAgPC9CYXNpY0VudHJ5PgogICAgIDwvQmFzaWNFbnRyeT4KICAgICA8QmFzaWNFbnRyeT4KICAgICAgPG5hbWU+V2lkdGg8L25hbWU+CiAgICAgIDxmbGFncz4xMzE0NTg8L2ZsYWdzPgogICAgICA8dmFsdWUgdHlwZT0iMSI+MTwvdmFsdWU+CiAgICAgIDxCYXNpY0VudHJ5PgogICAgICAgPG5hbWU+VXNlcmRlZk5hbWU8L25hbWU+CiAgICAgICA8ZmxhZ3M+MTMxOTcwPC9mbGFncz4KICAgICAgIDx2YWx1ZSB0eXBlPSIzIj48L3ZhbHVlPgogICAgICA8L0Jhc2ljRW50cnk+CiAgICAgPC9CYXNpY0VudHJ5PgogICAgPC9CYXNpY0VudHJ5PgogICAgPEJhc2ljRW50cnk+CiAgICAgPG5hbWU+UjI8L25hbWU+CiAgICAgPGZsYWdzPjEzMTIwMjwvZmxhZ3M+CiAgICAgPEJhc2ljRW50cnk+CiAgICAgIDxuYW1lPkFyZWE8L25hbWU+CiAgICAgIDxmbGFncz4xMzE0NTg8L2ZsYWdzPgogICAgICA8dmFsdWUgdHlwZT0iMSI+MTwvdmFsdWU+CiAgICAgIDxCYXNpY0VudHJ5PgogICAgICAgPG5hbWU+VXNlcmRlZk5hbWU8L25hbWU+CiAgICAgICA8ZmxhZ3M+MTMxOTcwPC9mbGFncz4KICAgICAgIDx2YWx1ZSB0eXBlPSIzIj48L3ZhbHVlPgogICAgICA8L0Jhc2ljRW50cnk+CiAgICAgPC9CYXNpY0VudHJ5PgogICAgIDxCYXNpY0VudHJ5PgogICAgICA8bmFtZT5IZWlnaHQ8L25hbWU+CiAgICAgIDxmbGFncz4xMzE0NTg8L2ZsYWdzPgogICAgICA8dmFsdWUgdHlwZT0iMSI+MTwvdmFsdWU+CiAgICAgIDxCYXNpY0VudHJ5PgogICAgICAgPG5hbWU+VXNlcmRlZk5hbWU8L25hbWU+CiAgICAgICA8ZmxhZ3M+MTMxOTcwPC9mbGFncz4KICAgICAgIDx2YWx1ZSB0eXBlPSIzIj48L3ZhbHVlPgogICAgICA8L0Jhc2ljRW50cnk+CiAgICAgPC9CYXNpY0VudHJ5PgogICAgIDxCYXNpY0VudHJ5PgogICAgICA8bmFtZT5XaWR0aDwvbmFtZT4KICAgICAgPGZsYWdzPjEzMTQ1ODwvZmxhZ3M+CiAgICAgIDx2YWx1ZSB0eXBlPSIxIj4xPC92YWx1ZT4KICAgICAgPEJhc2ljRW50cnk+CiAgICAgICA8bmFtZT5Vc2VyZGVmTmFtZTwvbmFtZT4KICAgICAgIDxmbGFncz4xMzE5NzA8L2ZsYWdzPgogICAgICAgPHZhbHVlIHR5cGU9IjMiPjwvdmFsdWU+CiAgICAgIDwvQmFzaWNFbnRyeT4KICAgICA8L0Jhc2ljRW50cnk+CiAgICA8L0Jhc2ljRW50cnk+CiAgIDwvQmFzaWNFbnRyeT4KICAgPEJhc2ljRW50cnk+CiAgICA8bmFtZT5MYXNlcnM8L25hbWU+CiAgICA8ZmxhZ3M+MTMxMjAyPC9mbGFncz4KICAgIDxCYXNpY0VudHJ5PgogICAgIDxuYW1lPkJsdWU8L25hbWU+CiAgICAgPGZsYWdzPjEzMTQ1ODwvZmxhZ3M+CiAgICAgPHZhbHVlIHR5cGU9IjEiPjE8L3ZhbHVlPgogICAgPC9CYXNpY0VudHJ5PgogICAgPEJhc2ljRW50cnk+CiAgICAgPG5hbWU+VXY8L25hbWU+CiAgICAgPGZsYWdzPjEzMTQ1ODwvZmxhZ3M+CiAgICAgPHZhbHVlIHR5cGU9IjEiPjE8L3ZhbHVlPgogICAgPC9CYXNpY0VudHJ5PgogICAgPEJhc2ljRW50cnk+CiAgICAgPG5hbWU+UmVkPC9uYW1lPgogICAgIDxmbGFncz4xMzE0NTg8L2ZsYWdzPgogICAgIDx2YWx1ZSB0eXBlPSIxIj4xPC92YWx1ZT4KICAgIDwvQmFzaWNFbnRyeT4KICAgPC9CYXNpY0VudHJ5PgogICA8QmFzaWNFbnRyeT4KICAgIDxuYW1lPkdhaW48L25hbWU+CiAgICA8ZmxhZ3M+MTMxMjAyPC9mbGFncz4KICAgIDxCYXNpY0VudHJ5PgogICAgIDxuYW1lPk1pbjwvbmFtZT4KICAgICA8ZmxhZ3M+MTMxNzE0PC9mbGFncz4KICAgICA8dmFsdWUgdHlwZT0iMiI+MTAwPC92YWx1ZT4KICAgIDwvQmFzaWNFbnRyeT4KICAgIDxCYXNpY0VudHJ5PgogICAgIDxuYW1lPk1heDwvbmFtZT4KICAgICA8ZmxhZ3M+MTMxNzE0PC9mbGFncz4KICAgICA8dmFsdWUgdHlwZT0iMiI+OTk5PC92YWx1ZT4KICAgIDwvQmFzaWNFbnRyeT4KICAgIDxCYXNpY0VudHJ5PgogICAgIDxuYW1lPlByZWNpc2lvbjwvbmFtZT4KICAgICA8ZmxhZ3M+MTMxNzE0PC9mbGFncz4KICAgICA8dmFsdWUgdHlwZT0iMiI+MjwvdmFsdWU+CiAgICA8L0Jhc2ljRW50cnk+CiAgIDwvQmFzaWNFbnRyeT4KICAgPEJhc2ljRW50cnk+CiAgICA8bmFtZT5UcmlnZ2VyPC9uYW1lPgogICAgPGZsYWdzPjEzMTk3MDwvZmxhZ3M+CiAgICA8dmFsdWUgdHlwZT0iMyI+RlNDPC92YWx1ZT4KICAgPC9CYXNpY0VudHJ5PgogICA8QmFzaWNFbnRyeT4KICAgIDxuYW1lPkFyZWFUcmlnZ2VyPC9uYW1lPgogICAgPGZsYWdzPjEzMTQ1ODwvZmxhZ3M+CiAgICA8dmFsdWUgdHlwZT0iMSI+MDwvdmFsdWU+CiAgIDwvQmFzaWNFbnRyeT4KICAgPEJhc2ljRW50cnk+CiAgICA8bmFtZT5TZWNvbmRhcnlUcmlnZ2VyPC9uYW1lPgogICAgPGZsYWdzPjEzMTQ1ODwvZmxhZ3M+CiAgICA8dmFsdWUgdHlwZT0iMSI+MTwvdmFsdWU+CiAgICA8QmFzaWNFbnRyeT4KICAgICA8bmFtZT5DaGFubmVsPC9uYW1lPgogICAgIDxmbGFncz4xMzE5NzA8L2ZsYWdzPgogICAgIDx2YWx1ZSB0eXBlPSIzIj5GU0M8L3ZhbHVlPgogICAgPC9CYXNpY0VudHJ5PgogICAgPEJhc2ljRW50cnk+CiAgICAgPG5hbWU+VmFsdWU8L25hbWU+CiAgICAgPGZsYWdzPjEzMTcxNDwvZmxhZ3M+CiAgICAgPHZhbHVlIHR5cGU9IjIiPjEyNTgyPC92YWx1ZT4KICAgIDwvQmFzaWNFbnRyeT4KICAgPC9CYXNpY0VudHJ5PgogICA8QmFzaWNFbnRyeT4KICAgIDxuYW1lPkJMQzwvbmFtZT4KICAgIDxmbGFncz4xMzE0NTg8L2ZsYWdzPgogICAgPHZhbHVlIHR5cGU9IjEiPjE8L3ZhbHVlPgogICA8L0Jhc2ljRW50cnk+CiAgIDxCYXNpY0VudHJ5PgogICAgPG5hbWU+U2NvcGVNb2RlPC9uYW1lPgogICAgPGZsYWdzPjEzMTcxNDwvZmxhZ3M+CiAgICA8dmFsdWUgdHlwZT0iMiI+MDwvdmFsdWU+CiAgICA8QmFzaWNFbnRyeT4KICAgICA8bmFtZT5MZW5ndGg8L25hbWU+CiAgICAgPGZsYWdzPjEzMTcxNDwvZmxhZ3M+CiAgICAgPHZhbHVlIHR5cGU9IjIiPjY0PC92YWx1ZT4KICAgIDwvQmFzaWNFbnRyeT4KICAgIDxCYXNpY0VudHJ5PgogICAgIDxuYW1lPlNhbXBsZVR5cGVJZDE8L25hbWU+CiAgICAgPGZsYWdzPjEzMTcxNDwvZmxhZ3M+CiAgICAgPHZhbHVlIHR5cGU9IjIiPjA8L3ZhbHVlPgogICAgPC9CYXNpY0VudHJ5PgogICAgPEJhc2ljRW50cnk+CiAgICAgPG5hbWU+U2FtcGxlVHlwZUlkMjwvbmFtZT4KICAgICA8ZmxhZ3M+MTMxNzE0PC9mbGFncz4KICAgICA8dmFsdWUgdHlwZT0iMiI+MjwvdmFsdWU+CiAgICA8L0Jhc2ljRW50cnk+CiAgIDwvQmFzaWNFbnRyeT4KICAgPEJhc2ljRW50cnk+CiAgICA8bmFtZT5GcGdhQ3RybFNldDwvbmFtZT4KICAgIDxmbGFncz4xMzE3MTQ8L2ZsYWdzPgogICAgPHZhbHVlIHR5cGU9IjIiPjE8L3ZhbHVlPgogICA8L0Jhc2ljRW50cnk+CiAgIDxCYXNpY0VudHJ5PgogICAgPG5hbWU+Q29uZmlndXJhdGlvbjwvbmFtZT4KICAgIDxmbGFncz4xMzE5NzA8L2ZsYWdzPgogICAgPHZhbHVlIHR5cGU9IjMiPkZMODwvdmFsdWU+CiAgIDwvQmFzaWNFbnRyeT4KICA8L0Jhc2ljRW50cnk+CiAgPEJhc2ljRW50cnk+CiAgIDxuYW1lPkNvbXBlbnNhdGlvbjwvbmFtZT4KICAgPGZsYWdzPjEzMTIwMjwvZmxhZ3M+CiAgIDxCYXNpY0VudHJ5PgogICAgPG5hbWU+TWF0cml4PC9uYW1lPgogICAgPGZsYWdzPjEzMTk3MDwvZmxhZ3M+CiAgICA8dmFsdWUgdHlwZT0iMyI+MQowCjAKMAowCjAKMAowCjAKMQowCjAKMAowCjAKMAowCjAKMQowCjAKMAowCjAKMAowCjAKMQowCjAKMAowCjAKMAowCjAKMQowCjAKMAowCjAKMAowCjAKMQowCjAKMAowCjAKMAowCjAKMQowCjAKMAowCjAKMAowCjAKMTwvdmFsdWU+CiAgIDwvQmFzaWNFbnRyeT4KICAgPEJhc2ljRW50cnk+CiAgICA8bmFtZT5BY3RpdmU8L25hbWU+CiAgICA8ZmxhZ3M+MTMxNzE0PC9mbGFncz4KICAgIDx2YWx1ZSB0eXBlPSIyIj4wPC92YWx1ZT4KICAgPC9CYXNpY0VudHJ5PgogIDwvQmFzaWNFbnRyeT4KIDwvQmFzaWNFbnRyeT4KIDxCYXNpY0VudHJ5PgogIDxuYW1lPlZhbGlkaXR5S2V5PC9uYW1lPgogIDxmbGFncz4xMzI3Mzg8L2ZsYWdzPgogIDx2YWx1ZSB0eXBlPSI2IiBzaXplPSIxMTIiPgpOd0F6QURjQU5BQmhBR0VBTkFBM0FESUFNZ0E1QURFQU1BQXpBR0VBTXdCZkFEQUFNQUF3QURBQVh3QXlBQzRBCk1RQXhBQzRBTVFBNEFERUFOd0F1QURFQU9RQTJBRElBTXdCZkFFMEFZUUJqQUhNQVVRQjFBR0VBYmdCMEFGOEEKTWdBd0FERUFPQUF4QURFQU1RQTBBQT09PC92YWx1ZT4KIDwvQmFzaWNFbnRyeT4KIDxCYXNpY0VudHJ5PgogIDxuYW1lPkNvbmZpZ1ZlcnNpb248L25hbWU+CiAgPGZsYWdzPjEzMTk3MDwvZmxhZ3M+CiAgPHZhbHVlIHR5cGU9IjMiPjAuNC4yNTwvdmFsdWU+CiA8L0Jhc2ljRW50cnk+CiA8QmFzaWNFbnRyeT4KICA8bmFtZT5GaWxlVHlwZTwvbmFtZT4KICA8ZmxhZ3M+MTMxOTcwPC9mbGFncz4KICA8dmFsdWUgdHlwZT0iMyI+RGV2aWNlPC92YWx1ZT4KIDwvQmFzaWNFbnRyeT4KIDxCYXNpY0VudHJ5PgogIDxuYW1lPkNoZWNrc3VtPC9uYW1lPgogIDxmbGFncz4xMzE4NDI8L2ZsYWdzPgogIDx2YWx1ZSB0eXBlPSIzIj5kMTRkMWUwNGJjMjY3YjhhMjBhZmQ1YzYwZDRhNGU2NjwvdmFsdWU+CiA8L0Jhc2ljRW50cnk+CjwvQmFzaWNFbnRyeT4K/@MB_ANALYSIS/PEJhc2ljRW50cnk+CiA8bmFtZT5Tb2Z0d2FyZTwvbmFtZT4KIDxmbGFncz42NTY2NjwvZmxhZ3M+CiA8QmFzaWNFbnRyeT4KICA8bmFtZT5WYWxpZGl0eUtleTwvbmFtZT4KICA8ZmxhZ3M+NjcyMDI8L2ZsYWdzPgogIDx2YWx1ZSB0eXBlPSI2IiBzaXplPSIxMTIiPgpOd0F6QURjQU5BQmhBR0VBTkFBM0FESUFNZ0E1QURFQU1BQXpBR0VBTXdCZkFEQUFNQUF3QURBQVh3QXlBQzRBCk1RQXhBQzRBTVFBNEFERUFOd0F1QURFQU9RQTJBRElBTXdCZkFFMEFZUUJqQUhNQVVRQjFBR0VBYmdCMEFGOEEKTWdBd0FERUFPQUF4QURFQU1RQTBBQT09PC92YWx1ZT4KIDwvQmFzaWNFbnRyeT4KIDxCYXNpY0VudHJ5PgogIDxuYW1lPkNvbmZpZ1ZlcnNpb248L25hbWU+CiAgPGZsYWdzPjY2NDM0PC9mbGFncz4KICA8dmFsdWUgdHlwZT0iMyI+MC40LjI1PC92YWx1ZT4KIDwvQmFzaWNFbnRyeT4KIDxCYXNpY0VudHJ5PgogIDxuYW1lPkFuYWx5c2lzPC9uYW1lPgogIDxmbGFncz42NTY2NjwvZmxhZ3M+CiAgPEJhc2ljRW50cnk+CiAgIDxuYW1lPlZhcnM8L25hbWU+CiAgIDxmbGFncz42NTY2NjwvZmxhZ3M+CiAgIDxCYXNpY0VudHJ5PgogICAgPG5hbWU+MTwvbmFtZT4KICAgIDxmbGFncz42NTY2NjwvZmxhZ3M+CiAgICA8QmFzaWNFbnRyeT4KICAgICA8bmFtZT5TYW1wbGVzPC9uYW1lPgogICAgIDxmbGFncz42NTY2NjwvZmxhZ3M+CiAgICAgPEJhc2ljRW50cnk+CiAgICAgIDxuYW1lPlAxPC9uYW1lPgogICAgICA8ZmxhZ3M+NjYxNzg8L2ZsYWdzPgogICAgICA8dmFsdWUgdHlwZT0iMiI+MTk5PC92YWx1ZT4KICAgICAgPEJhc2ljRW50cnk+CiAgICAgICA8bmFtZT5TYW1wbGVzPC9uYW1lPgogICAgICAgPGZsYWdzPjY1NjY2PC9mbGFncz4KICAgICAgIDxCYXNpY0VudHJ5PgogICAgICAgIDxuYW1lPlAyPC9uYW1lPgogICAgICAgIDxmbGFncz42NjE3ODwvZmxhZ3M+CiAgICAgICAgPHZhbHVlIHR5cGU9IjIiPjIwMDwvdmFsdWU+CiAgICAgICAgPEJhc2ljRW50cnk+CiAgICAgICAgIDxuYW1lPlNhbXBsZXM8L25hbWU+CiAgICAgICAgIDxmbGFncz42NTY2NjwvZmxhZ3M+CiAgICAgICAgIDxCYXNpY0VudHJ5PgogICAgICAgICAgPG5hbWU+UDM8L25hbWU+CiAgICAgICAgICA8ZmxhZ3M+NjYxNzg8L2ZsYWdzPgogICAgICAgICAgPHZhbHVlIHR5cGU9IjIiPjIwMTwvdmFsdWU+CiAgICAgICAgIDwvQmFzaWNFbnRyeT4KICAgICAgICAgPEJhc2ljRW50cnk+CiAgICAgICAgICA8bmFtZT5MUjM8L25hbWU+CiAgICAgICAgICA8ZmxhZ3M+NjYxNzg8L2ZsYWdzPgogICAgICAgICAgPHZhbHVlIHR5cGU9IjIiPjA8L3ZhbHVlPgogICAgICAgICA8L0Jhc2ljRW50cnk+CiAgICAgICAgIDxCYXNpY0VudHJ5PgogICAgICAgICAgPG5hbWU+VVIzPC9uYW1lPgogICAgICAgICAgPGZsYWdzPjY2MTc4PC9mbGFncz4KICAgICAgICAgIDx2YWx1ZSB0eXBlPSIyIj4wPC92YWx1ZT4KICAgICAgICAgPC9CYXNpY0VudHJ5PgogICAgICAgICA8QmFzaWNFbnRyeT4KICAgICAgICAgIDxuYW1lPlVMMzwvbmFtZT4KICAgICAgICAgIDxmbGFncz42NjE3ODwvZmxhZ3M+CiAgICAgICAgICA8dmFsdWUgdHlwZT0iMiI+MDwvdmFsdWU+CiAgICAgICAgIDwvQmFzaWNFbnRyeT4KICAgICAgICAgPEJhc2ljRW50cnk+CiAgICAgICAgICA8bmFtZT5MTDM8L25hbWU+CiAgICAgICAgICA8ZmxhZ3M+NjYxNzg8L2ZsYWdzPgogICAgICAgICAgPHZhbHVlIHR5cGU9IjIiPjA8L3ZhbHVlPgogICAgICAgICA8L0Jhc2ljRW50cnk+CiAgICAgICAgPC9CYXNpY0VudHJ5PgogICAgICAgPC9CYXNpY0VudHJ5PgogICAgICA8L0Jhc2ljRW50cnk+CiAgICAgPC9CYXNpY0VudHJ5PgogICAgPC9CYXNpY0VudHJ5PgogICA8L0Jhc2ljRW50cnk+CiAgPC9CYXNpY0VudHJ5PgogPC9CYXNpY0VudHJ5PgogPEJhc2ljRW50cnk+CiAgPG5hbWU+V2luZG93czwvbmFtZT4KICA8ZmxhZ3M+NjU2NjY8L2ZsYWdzPgogIDxCYXNpY0VudHJ5PgogICA8bmFtZT52aWV3NHQgMzwvbmFtZT4KICAgPGZsYWdzPjY2NDM0PC9mbGFncz4KICAgPHZhbHVlIHR5cGU9IjMiPldpbmRvdzwvdmFsdWU+CiAgIDxCYXNpY0VudHJ5PgogICAgPG5hbWU+UGFnZXM8L25hbWU+CiAgICA8ZmxhZ3M+NjY0MzQ8L2ZsYWdzPgogICAgPHZhbHVlIHR5cGU9IjMiPlBhZ2UxPC92YWx1ZT4KICAgIDxCYXNpY0VudHJ5PgogICAgIDxuYW1lPlBhZ2UxPC9uYW1lPgogICAgIDxmbGFncz42NTY2NjwvZmxhZ3M+CiAgICAgPEJhc2ljRW50cnk+CiAgICAgIDxuYW1lPldpZGdldHM8L25hbWU+CiAgICAgIDxmbGFncz42NjQzNDwvZmxhZ3M+CiAgICAgIDx2YWx1ZSB0eXBlPSIzIj5wbG90MjwvdmFsdWU+CiAgICAgIDxCYXNpY0VudHJ5PgogICAgICAgPG5hbWU+UGFnZU5vPC9uYW1lPgogICAgICAgPGZsYWdzPjY2NDM0PC9mbGFncz4KICAgICAgIDx2YWx1ZSB0eXBlPSIzIj5UZXh0PC92YWx1ZT4KICAgICAgIDxCYXNpY0VudHJ5PgogICAgICAgIDxuYW1lPldpZGdldFNpemU8L25hbWU+CiAgICAgICAgPGZsYWdzPjY1NjY2PC9mbGFncz4KICAgICAgICA8QmFzaWNFbnRyeT4KICAgICAgICAgPG5hbWU+V2lkdGg8L25hbWU+CiAgICAgICAgIDxmbGFncz42NjE3ODwvZmxhZ3M+CiAgICAgICAgIDx2YWx1ZSB0eXBlPSIyIj4xMDI0PC92YWx1ZT4KICAgICAgICA8L0Jhc2ljRW50cnk+CiAgICAgICAgPEJhc2ljRW50cnk+CiAgICAgICAgIDxuYW1lPkhlaWdodDwvbmFtZT4KICAgICAgICAgPGZsYWdzPjY2MTc4PC9mbGFncz4KICAgICAgICAgPHZhbHVlIHR5cGU9IjIiPjE1PC92YWx1ZT4KICAgICAgICA8L0Jhc2ljRW50cnk+CiAgICAgICA8L0Jhc2ljRW50cnk+CiAgICAgICA8QmFzaWNFbnRyeT4KICAgICAgICA8bmFtZT5XaWRnZXRQb3M8L25hbWU+CiAgICAgICAgPGZsYWdzPjY1NjY2PC9mbGFncz4KICAgICAgICA8QmFzaWNFbnRyeT4KICAgICAgICAgPG5hbWU+WDwvbmFtZT4KICAgICAgICAgPGZsYWdzPjY2MTc4PC9mbGFncz4KICAgICAgICAgPHZhbHVlIHR5cGU9IjIiPjM8L3ZhbHVlPgogICAgICAgIDwvQmFzaWNFbnRyeT4KICAgICAgICA8QmFzaWNFbnRyeT4KICAgICAgICAgPG5hbWU+WTwvbmFtZT4KICAgICAgICAgPGZsYWdzPjY2MTc4PC9mbGFncz4KICAgICAgICAgPHZhbHVlIHR5cGU9IjIiPjM8L3ZhbHVlPgogICAgICAgIDwvQmFzaWNFbnRyeT4KICAgICAgIDwvQmFzaWNFbnRyeT4KICAgICAgIDxCYXNpY0VudHJ5PgogICAgICAgIDxuYW1lPlRleHRWYWx1ZTwvbmFtZT4KICAgICAgICA8ZmxhZ3M+NjY0MzQ8L2ZsYWdzPgogICAgICAgIDx2YWx1ZSB0eXBlPSIzIj4mbHQ7YiZndDsxLzEmbHQ7L2ImZ3Q7PC92YWx1ZT4KICAgICAgIDwvQmFzaWNFbnRyeT4KICAgICAgPC9CYXNpY0VudHJ5PgogICAgICA8QmFzaWNFbnRyeT4KICAgICAgIDxuYW1lPnBsb3QwPC9uYW1lPgogICAgICAgPGZsYWdzPjY2NDM0PC9mbGFncz4KICAgICAgIDx2YWx1ZSB0eXBlPSIzIj5QbG90PC92YWx1ZT4KICAgICAgIDxCYXNpY0VudHJ5PgogICAgICAgIDxuYW1lPlZpZXdGZWF0dXJlczwvbmFtZT4KICAgICAgICA8ZmxhZ3M+NjY0MzQ8L2ZsYWdzPgogICAgICAgIDx2YWx1ZSB0eXBlPSIzIj5GU0MtQQpTU0MtQTwvdmFsdWU+CiAgICAgICA8L0Jhc2ljRW50cnk+CiAgICAgICA8QmFzaWNFbnRyeT4KICAgICAgICA8bmFtZT5WaWV3TXVsdGlMYXllcjwvbmFtZT4KICAgICAgICA8ZmxhZ3M+NjU5MjI8L2ZsYWdzPgogICAgICAgIDx2YWx1ZSB0eXBlPSIxIj4wPC92YWx1ZT4KICAgICAgIDwvQmFzaWNFbnRyeT4KICAgICAgIDxCYXNpY0VudHJ5PgogICAgICAgIDxuYW1lPlZpZXdTb3VyY2U8L25hbWU+CiAgICAgICAgPGZsYWdzPjY2NDM0PC9mbGFncz4KICAgICAgICA8dmFsdWUgdHlwZT0iMyI+MTpsaXZlPC92YWx1ZT4KICAgICAgIDwvQmFzaWNFbnRyeT4KICAgICAgIDxCYXNpY0VudHJ5PgogICAgICAgIDxuYW1lPlZpZXdQb3B1bGF0aW9uczwvbmFtZT4KICAgICAgICA8ZmxhZ3M+NjY0MzQ8L2ZsYWdzPgogICAgICAgIDx2YWx1ZSB0eXBlPSIzIj4xOmxpdmU8L3ZhbHVlPgogICAgICAgPC9CYXNpY0VudHJ5PgogICAgICAgPEJhc2ljRW50cnk+CiAgICAgICAgPG5hbWU+Vmlld01vZGU8L25hbWU+CiAgICAgICAgPGZsYWdzPjY2MTc4PC9mbGFncz4KICAgICAgICA8dmFsdWUgdHlwZT0iMiI+MDwvdmFsdWU+CiAgICAgICA8L0Jhc2ljRW50cnk+CiAgICAgICA8QmFzaWNFbnRyeT4KICAgICAgICA8bmFtZT5WaWV3QXhlczwvbmFtZT4KICAgICAgICA8ZmxhZ3M+NjY0MzQ8L2ZsYWdzPgogICAgICAgIDx2YWx1ZSB0eXBlPSIzIj5BcyBhY3F1aXJlZApBcyBhY3F1aXJlZDwvdmFsdWU+CiAgICAgICA8L0Jhc2ljRW50cnk+CiAgICAgICA8QmFzaWNFbnRyeT4KICAgICAgICA8bmFtZT5WaWV3Wm9vbTwvbmFtZT4KICAgICAgICA8ZmxhZ3M+NjY0MzQ8L2ZsYWdzPgogICAgICAgIDx2YWx1ZSB0eXBlPSIzIj4wLjAsMS4wCjAuMCwxLjA8L3ZhbHVlPgogICAgICAgPC9CYXNpY0VudHJ5PgogICAgICAgPEJhc2ljRW50cnk+CiAgICAgICAgPG5hbWU+Vmlld0hpZGVSZWdpb25zPC9uYW1lPgogICAgICAgIDxmbGFncz42NjE3ODwvZmxhZ3M+CiAgICAgICAgPHZhbHVlIHR5cGU9IjIiPjA8L3ZhbHVlPgogICAgICAgPC9CYXNpY0VudHJ5PgogICAgICAgPEJhc2ljRW50cnk+CiAgICAgICAgPG5hbWU+SGlzdG9ncmFtVXNlT3ZlcmxheTwvbmFtZT4KICAgICAgICA8ZmxhZ3M+NjYxNzg8L2ZsYWdzPgogICAgICAgIDx2YWx1ZSB0eXBlPSIyIj4wPC92YWx1ZT4KICAgICAgIDwvQmFzaWNFbnRyeT4KICAgICAgIDxCYXNpY0VudHJ5PgogICAgICAgIDxuYW1lPkhpc3RvZ3JhbU92ZXJsYXk8L25hbWU+CiAgICAgICAgPGZsYWdzPjY2NDM0PC9mbGFncz4KICAgICAgICA8dmFsdWUgdHlwZT0iMyI+CgoKCgoKCgoKPC92YWx1ZT4KICAgICAgIDwvQmFzaWNFbnRyeT4KICAgICAgIDxCYXNpY0VudHJ5PgogICAgICAgIDxuYW1lPkhpc3RvZ3JhbU92ZXJsYXlDb2xvcnM8L25hbWU+CiAgICAgICAgPGZsYWdzPjY2NDM0PC9mbGFncz4KICAgICAgICA8dmFsdWUgdHlwZT0iMyI+I2ZmYWE3ZgojZmZhYWZmCiNhYWZmN2YKIzk2ZDhlMQojYWFhYTdmCiNmZjg2NGEKI2ZjNTdmZgojNmJmZjQyCiM0MGJjZmYKI2EyYWEzNDwvdmFsdWU+CiAgICAgICA8L0Jhc2ljRW50cnk+CiAgICAgICA8QmFzaWNFbnRyeT4KICAgICAgICA8bmFtZT5WaWV3RGF0YUVuZDwvbmFtZT4KICAgICAgICA8ZmxhZ3M+NjYxNzg8L2ZsYWdzPgogICAgICAgIDx2YWx1ZSB0eXBlPSIyIj4yMTQ3NDgzNjQ3PC92YWx1ZT4KICAgICAgIDwvQmFzaWNFbnRyeT4KICAgICAgIDxCYXNpY0VudHJ5PgogICAgICAgIDxuYW1lPlZpZXdEYXRhU2tpcDwvbmFtZT4KICAgICAgICA8ZmxhZ3M+NjYxNzg8L2ZsYWdzPgogICAgICAgIDx2YWx1ZSB0eXBlPSIyIj4wPC92YWx1ZT4KICAgICAgIDwvQmFzaWNFbnRyeT4KICAgICAgIDxCYXNpY0VudHJ5PgogICAgICAgIDxuYW1lPlZpZXdEYXRhU3RhcnQ8L25hbWU+CiAgICAgICAgPGZsYWdzPjY2MTc4PC9mbGFncz4KICAgICAgICA8dmFsdWUgdHlwZT0iMiI+MDwvdmFsdWU+CiAgICAgICA8L0Jhc2ljRW50cnk+CiAgICAgICA8QmFzaWNFbnRyeT4KICAgICAgICA8bmFtZT5TY3JpcHRUZXh0PC9uYW1lPgogICAgICAgIDxmbGFncz42NjQzNDwvZmxhZ3M+CiAgICAgICAgPHZhbHVlIHR5cGU9IjMiPkVkaXQgdGV4dCB2aWEgUHJvcGVydGllczwvdmFsdWU+CiAgICAgICAgPEJhc2ljRW50cnk+CiAgICAgICAgIDxuYW1lPlByZWRlZmluZWRTY3JpcHRUZXh0PC9uYW1lPgogICAgICAgICA8ZmxhZ3M+NjY0MzQ8L2ZsYWdzPgogICAgICAgICA8dmFsdWUgdHlwZT0iMyI+PC92YWx1ZT4KICAgICAgICA8L0Jhc2ljRW50cnk+CiAgICAgICA8L0Jhc2ljRW50cnk+CiAgICAgICA8QmFzaWNFbnRyeT4KICAgICAgICA8bmFtZT5TY3JpcHRUZXh0QWxpZ25tZW50PC9uYW1lPgogICAgICAgIDxmbGFncz42NjE3ODwvZmxhZ3M+CiAgICAgICAgPHZhbHVlIHR5cGU9IjIiPjA8L3ZhbHVlPgogICAgICAgPC9CYXNpY0VudHJ5PgogICAgICAgPEJhc2ljRW50cnk+CiAgICAgICAgPG5hbWU+SGlzdG9ncmFtTm9ybWFsaXphdGlvbjwvbmFtZT4KICAgICAgICA8ZmxhZ3M+NjYxNzg8L2ZsYWdzPgogICAgICAgIDx2YWx1ZSB0eXBlPSIyIj4wPC92YWx1ZT4KICAgICAgIDwvQmFzaWNFbnRyeT4KICAgICAgIDxCYXNpY0VudHJ5PgogICAgICAgIDxuYW1lPkhpc3RvZ3JhbVBsb3RNb2RlPC9uYW1lPgogICAgICAgIDxmbGFncz42NjE3ODwvZmxhZ3M+CiAgICAgICAgPHZhbHVlIHR5cGU9IjIiPjA8L3ZhbHVlPgogICAgICAgPC9CYXNpY0VudHJ5PgogICAgICAgPEJhc2ljRW50cnk+CiAgICAgICAgPG5hbWU+SGlzdG9ncmFtU21vb3RoaW5nPC9uYW1lPgogICAgICAgIDxmbGFncz42NjE3ODwvZmxhZ3M+CiAgICAgICAgPHZhbHVlIHR5cGU9IjIiPjA8L3ZhbHVlPgogICAgICAgPC9CYXNpY0VudHJ5PgogICAgICAgPEJhc2ljRW50cnk+CiAgICAgICAgPG5hbWU+U3RhdGlzdGljRmVhdHVyZXM8L25hbWU+CiAgICAgICAgPGZsYWdzPjY2NDM0PC9mbGFncz4KICAgICAgICA8dmFsdWUgdHlwZT0iMyI+RlNDLUEKU1NDLUE8L3ZhbHVlPgogICAgICAgPC9CYXNpY0VudHJ5PgogICAgICAgPEJhc2ljRW50cnk+CiAgICAgICAgPG5hbWU+U3RhdGlzdGljUmVnaW9uRnVuY3M8L25hbWU+CiAgICAgICAgPGZsYWdzPjY2NDM0PC9mbGFncz4KICAgICAgICA8dmFsdWUgdHlwZT0iMyI+UGF0aAolLVQ8L3ZhbHVlPgogICAgICAgPC9CYXNpY0VudHJ5PgogICAgICAgPEJhc2ljRW50cnk+CiAgICAgICAgPG5hbWU+U3RhdGlzdGljRmVhdHVyZUZ1bmNzPC9uYW1lPgogICAgICAgIDxmbGFncz42NjQzNDwvZmxhZ3M+CiAgICAgICAgPHZhbHVlIHR5cGU9IjMiPjwvdmFsdWU+CiAgICAgICA8L0Jhc2ljRW50cnk+CiAgICAgICA8QmFzaWNFbnRyeT4KICAgICAgICA8bmFtZT5TdGF0aXN0aWNTb3VyY2VJbmZvPC9uYW1lPgogICAgICAgIDxmbGFncz42NTkyMjwvZmxhZ3M+CiAgICAgICAgPHZhbHVlIHR5cGU9IjEiPjE8L3ZhbHVlPgogICAgICAgPC9CYXNpY0VudHJ5PgogICAgICAgPEJhc2ljRW50cnk+CiAgICAgICAgPG5hbWU+U3RhdGlzdGljVGFibGU8L25hbWU+CiAgICAgICAgPGZsYWdzPjY1OTIyPC9mbGFncz4KICAgICAgICA8dmFsdWUgdHlwZT0iMSI+MTwvdmFsdWU+CiAgICAgICA8L0Jhc2ljRW50cnk+CiAgICAgICA8QmFzaWNFbnRyeT4KICAgICAgICA8bmFtZT5TdGF0aXN0aWNGZWF0dXJlTmFtZTwvbmFtZT4KICAgICAgICA8ZmxhZ3M+NjYxNzg8L2ZsYWdzPgogICAgICAgIDx2YWx1ZSB0eXBlPSIyIj4wPC92YWx1ZT4KICAgICAgIDwvQmFzaWNFbnRyeT4KICAgICAgIDxCYXNpY0VudHJ5PgogICAgICAgIDxuYW1lPkhlYXRtYXA8L25hbWU+CiAgICAgICAgPGZsYWdzPjY1NjY2PC9mbGFncz4KICAgICAgICA8QmFzaWNFbnRyeT4KICAgICAgICAgPG5hbWU+Q29sb3IxPC9uYW1lPgogICAgICAgICA8ZmxhZ3M+NjY0MzQ8L2ZsYWdzPgogICAgICAgICA8dmFsdWUgdHlwZT0iMyI+I2ZmMDAwMDwvdmFsdWU+CiAgICAgICAgPC9CYXNpY0VudHJ5PgogICAgICAgIDxCYXNpY0VudHJ5PgogICAgICAgICA8bmFtZT5Db2xvcjI8L25hbWU+CiAgICAgICAgIDxmbGFncz42NjQzNDwvZmxhZ3M+CiAgICAgICAgIDx2YWx1ZSB0eXBlPSIzIj4jMDBhYTAwPC92YWx1ZT4KICAgICAgICA8L0Jhc2ljRW50cnk+CiAgICAgICAgPEJhc2ljRW50cnk+CiAgICAgICAgIDxuYW1lPkNvbG9yMzwvbmFtZT4KICAgICAgICAgPGZsYWdzPjY2NDM0PC9mbGFncz4KICAgICAgICAgPHZhbHVlIHR5cGU9IjMiPiNmZmZmMDA8L3ZhbHVlPgogICAgICAgIDwvQmFzaWNFbnRyeT4KICAgICAgICA8QmFzaWNFbnRyeT4KICAgICAgICAgPG5hbWU+Q29sb3I0PC9uYW1lPgogICAgICAgICA8ZmxhZ3M+NjY0MzQ8L2ZsYWdzPgogICAgICAgICA8dmFsdWUgdHlwZT0iMyI+IzMzMzNmZjwvdmFsdWU+CiAgICAgICAgPC9CYXNpY0VudHJ5PgogICAgICAgIDxCYXNpY0VudHJ5PgogICAgICAgICA8bmFtZT5UaHJlc2hvbGQxPC9uYW1lPgogICAgICAgICA8ZmxhZ3M+Njc0NTg8L2ZsYWdzPgogICAgICAgICA8dmFsdWUgdHlwZT0iNyI+MTwvdmFsdWU+CiAgICAgICAgPC9CYXNpY0VudHJ5PgogICAgICAgIDxCYXNpY0VudHJ5PgogICAgICAgICA8bmFtZT5UaHJlc2hvbGQyPC9uYW1lPgogICAgICAgICA8ZmxhZ3M+Njc0NTg8L2ZsYWdzPgogICAgICAgICA8dmFsdWUgdHlwZT0iNyI+MTAwPC92YWx1ZT4KICAgICAgICA8L0Jhc2ljRW50cnk+CiAgICAgICAgPEJhc2ljRW50cnk+CiAgICAgICAgIDxuYW1lPlJlZ2lvbjwvbmFtZT4KICAgICAgICAgPGZsYWdzPjY2NDM0PC9mbGFncz4KICAgICAgICAgPHZhbHVlIHR5cGU9IjMiPmxpdmU8L3ZhbHVlPgogICAgICAgIDwvQmFzaWNFbnRyeT4KICAgICAgICA8QmFzaWNFbnRyeT4KICAgICAgICAgPG5hbWU+UmVnaW9uRnVuY3Rpb248L25hbWU+CiAgICAgICAgIDxmbGFncz42NjQzNDwvZmxhZ3M+CiAgICAgICAgIDx2YWx1ZSB0eXBlPSIzIj5Db3VudDwvdmFsdWU+CiAgICAgICAgPC9CYXNpY0VudHJ5PgogICAgICAgIDxCYXNpY0VudHJ5PgogICAgICAgICA8bmFtZT5GZWF0dXJlPC9uYW1lPgogICAgICAgICA8ZmxhZ3M+NjY0MzQ8L2ZsYWdzPgogICAgICAgICA8dmFsdWUgdHlwZT0iMyI+RlNDLUE8L3ZhbHVlPgogICAgICAgIDwvQmFzaWNFbnRyeT4KICAgICAgICA8QmFzaWNFbnRyeT4KICAgICAgICAgPG5hbWU+RmVhdHVyZUZ1bmN0aW9uPC9uYW1lPgogICAgICAgICA8ZmxhZ3M+NjY0MzQ8L2ZsYWdzPgogICAgICAgICA8dmFsdWUgdHlwZT0iMyI+TWVhbjwvdmFsdWU+CiAgICAgICAgPC9CYXNpY0VudHJ5PgogICAgICAgIDxCYXNpY0VudHJ5PgogICAgICAgICA8bmFtZT5Nb2RlPC9uYW1lPgogICAgICAgICA8ZmxhZ3M+NjYxNzg8L2ZsYWdzPgogICAgICAgICA8dmFsdWUgdHlwZT0iMiI+MDwvdmFsdWU+CiAgICAgICAgPC9CYXNpY0VudHJ5PgogICAgICAgIDxCYXNpY0VudHJ5PgogICAgICAgICA8bmFtZT5GdW5jdGlvbjwvbmFtZT4KICAgICAgICAgPGZsYWdzPjY2MTc4PC9mbGFncz4KICAgICAgICAgPHZhbHVlIHR5cGU9IjIiPjE8L3ZhbHVlPgogICAgICAgIDwvQmFzaWNFbnRyeT4KICAgICAgICA8QmFzaWNFbnRyeT4KICAgICAgICAgPG5hbWU+RGlzYWJsZWRHcm91cHM8L25hbWU+CiAgICAgICAgIDxmbGFncz42NjQzNDwvZmxhZ3M+CiAgICAgICAgIDx2YWx1ZSB0eXBlPSIzIj48L3ZhbHVlPgogICAgICAgIDwvQmFzaWNFbnRyeT4KICAgICAgIDwvQmFzaWNFbnRyeT4KICAgICAgIDxCYXNpY0VudHJ5PgogICAgICAgIDxuYW1lPlZpZXdIZWlnaHQ8L25hbWU+CiAgICAgICAgPGZsYWdzPjY2MTc4PC9mbGFncz4KICAgICAgICA8dmFsdWUgdHlwZT0iMiI+MTQ4PC92YWx1ZT4KICAgICAgIDwvQmFzaWNFbnRyeT4KICAgICAgIDxCYXNpY0VudHJ5PgogICAgICAgIDxuYW1lPlZpZXdXaWR0aDwvbmFtZT4KICAgICAgICA8ZmxhZ3M+NjYxNzg8L2ZsYWdzPgogICAgICAgIDx2YWx1ZSB0eXBlPSIyIj4xNDg8L3ZhbHVlPgogICAgICAgPC9CYXNpY0VudHJ5PgogICAgICAgPEJhc2ljRW50cnk+CiAgICAgICAgPG5hbWU+V2lkZ2V0UG9zPC9uYW1lPgogICAgICAgIDxmbGFncz42NTY2NjwvZmxhZ3M+CiAgICAgICAgPEJhc2ljRW50cnk+CiAgICAgICAgIDxuYW1lPlg8L25hbWU+CiAgICAgICAgIDxmbGFncz42NjE3ODwvZmxhZ3M+CiAgICAgICAgIDx2YWx1ZSB0eXBlPSIyIj4xMzwvdmFsdWU+CiAgICAgICAgPC9CYXNpY0VudHJ5PgogICAgICAgIDxCYXNpY0VudHJ5PgogICAgICAgICA8bmFtZT5ZPC9uYW1lPgogICAgICAgICA8ZmxhZ3M+NjYxNzg8L2ZsYWdzPgogICAgICAgICA8dmFsdWUgdHlwZT0iMiI+MTU8L3ZhbHVlPgogICAgICAgIDwvQmFzaWNFbnRyeT4KICAgICAgIDwvQmFzaWNFbnRyeT4KICAgICAgIDxCYXNpY0VudHJ5PgogICAgICAgIDxuYW1lPldpZGdldFNpemU8L25hbWU+CiAgICAgICAgPGZsYWdzPjY1NjY2PC9mbGFncz4KICAgICAgICA8QmFzaWNFbnRyeT4KICAgICAgICAgPG5hbWU+V2lkdGg8L25hbWU+CiAgICAgICAgIDxmbGFncz42NjE3ODwvZmxhZ3M+CiAgICAgICAgIDx2YWx1ZSB0eXBlPSIyIj4yMzQ8L3ZhbHVlPgogICAgICAgIDwvQmFzaWNFbnRyeT4KICAgICAgICA8QmFzaWNFbnRyeT4KICAgICAgICAgPG5hbWU+SGVpZ2h0PC9uYW1lPgogICAgICAgICA8ZmxhZ3M+NjYxNzg8L2ZsYWdzPgogICAgICAgICA8dmFsdWUgdHlwZT0iMiI+MjA5PC92YWx1ZT4KICAgICAgICA8L0Jhc2ljRW50cnk+CiAgICAgICA8L0Jhc2ljRW50cnk+CiAgICAgIDwvQmFzaWNFbnRyeT4KICAgICAgPEJhc2ljRW50cnk+CiAgICAgICA8bmFtZT5wbG90MTwvbmFtZT4KICAgICAgIDxmbGFncz42NjQzNDwvZmxhZ3M+CiAgICAgICA8dmFsdWUgdHlwZT0iMyI+UGxvdDwvdmFsdWU+CiAgICAgICA8QmFzaWNFbnRyeT4KICAgICAgICA8bmFtZT5WaWV3RmVhdHVyZXM8L25hbWU+CiAgICAgICAgPGZsYWdzPjY2NDM0PC9mbGFncz4KICAgICAgICA8dmFsdWUgdHlwZT0iMyI+RlNDLUEKRlNDLUg8L3ZhbHVlPgogICAgICAgPC9CYXNpY0VudHJ5PgogICAgICAgPEJhc2ljRW50cnk+CiAgICAgICAgPG5hbWU+Vmlld011bHRpTGF5ZXI8L25hbWU+CiAgICAgICAgPGZsYWdzPjY1OTIyPC9mbGFncz4KICAgICAgICA8dmFsdWUgdHlwZT0iMSI+MDwvdmFsdWU+CiAgICAgICA8L0Jhc2ljRW50cnk+CiAgICAgICA8QmFzaWNFbnRyeT4KICAgICAgICA8bmFtZT5WaWV3U291cmNlPC9uYW1lPgogICAgICAgIDxmbGFncz42NjQzNDwvZmxhZ3M+CiAgICAgICAgPHZhbHVlIHR5cGU9IjMiPjE6bGl2ZVxQMTwvdmFsdWU+CiAgICAgICA8L0Jhc2ljRW50cnk+CiAgICAgICA8QmFzaWNFbnRyeT4KICAgICAgICA8bmFtZT5WaWV3UG9wdWxhdGlvbnM8L25hbWU+CiAgICAgICAgPGZsYWdzPjY2NDM0PC9mbGFncz4KICAgICAgICA8dmFsdWUgdHlwZT0iMyI+MTpsaXZlXFAxPC92YWx1ZT4KICAgICAgIDwvQmFzaWNFbnRyeT4KICAgICAgIDxCYXNpY0VudHJ5PgogICAgICAgIDxuYW1lPlZpZXdNb2RlPC9uYW1lPgogICAgICAgIDxmbGFncz42NjE3ODwvZmxhZ3M+CiAgICAgICAgPHZhbHVlIHR5cGU9IjIiPjE8L3ZhbHVlPgogICAgICAgPC9CYXNpY0VudHJ5PgogICAgICAgPEJhc2ljRW50cnk+CiAgICAgICAgPG5hbWU+Vmlld0F4ZXM8L25hbWU+CiAgICAgICAgPGZsYWdzPjY2NDM0PC9mbGFncz4KICAgICAgICA8dmFsdWUgdHlwZT0iMyI+QXMgYWNxdWlyZWQKQXMgYWNxdWlyZWQ8L3ZhbHVlPgogICAgICAgPC9CYXNpY0VudHJ5PgogICAgICAgPEJhc2ljRW50cnk+CiAgICAgICAgPG5hbWU+Vmlld1pvb208L25hbWU+CiAgICAgICAgPGZsYWdzPjY2NDM0PC9mbGFncz4KICAgICAgICA8dmFsdWUgdHlwZT0iMyI+MC4wLDEuMAowLjAsMS4wPC92YWx1ZT4KICAgICAgIDwvQmFzaWNFbnRyeT4KICAgICAgIDxCYXNpY0VudHJ5PgogICAgICAgIDxuYW1lPlZpZXdIaWRlUmVnaW9uczwvbmFtZT4KICAgICAgICA8ZmxhZ3M+NjYxNzg8L2ZsYWdzPgogICAgICAgIDx2YWx1ZSB0eXBlPSIyIj4wPC92YWx1ZT4KICAgICAgIDwvQmFzaWNFbnRyeT4KICAgICAgIDxCYXNpY0VudHJ5PgogICAgICAgIDxuYW1lPkhpc3RvZ3JhbVVzZU92ZXJsYXk8L25hbWU+CiAgICAgICAgPGZsYWdzPjY2MTc4PC9mbGFncz4KICAgICAgICA8dmFsdWUgdHlwZT0iMiI+MDwvdmFsdWU+CiAgICAgICA8L0Jhc2ljRW50cnk+CiAgICAgICA8QmFzaWNFbnRyeT4KICAgICAgICA8bmFtZT5IaXN0b2dyYW1PdmVybGF5PC9uYW1lPgogICAgICAgIDxmbGFncz42NjQzNDwvZmxhZ3M+CiAgICAgICAgPHZhbHVlIHR5cGU9IjMiPmxpdmUKbGl2ZQpsaXZlCmxpdmUKbGl2ZQpsaXZlCmxpdmUKbGl2ZQpsaXZlCmxpdmU8L3ZhbHVlPgogICAgICAgPC9CYXNpY0VudHJ5PgogICAgICAgPEJhc2ljRW50cnk+CiAgICAgICAgPG5hbWU+SGlzdG9ncmFtT3ZlcmxheUNvbG9yczwvbmFtZT4KICAgICAgICA8ZmxhZ3M+NjY0MzQ8L2ZsYWdzPgogICAgICAgIDx2YWx1ZSB0eXBlPSIzIj4jZmZhYTdmCiNmZmFhZmYKI2FhZmY3ZgojOTZkOGUxCiNhYWFhN2YKI2ZmODY0YQojZmM1N2ZmCiM2YmZmNDIKIzQwYmNmZgojYTJhYTM0PC92YWx1ZT4KICAgICAgIDwvQmFzaWNFbnRyeT4KICAgICAgIDxCYXNpY0VudHJ5PgogICAgICAgIDxuYW1lPlZpZXdEYXRhRW5kPC9uYW1lPgogICAgICAgIDxmbGFncz42NjE3ODwvZmxhZ3M+CiAgICAgICAgPHZhbHVlIHR5cGU9IjIiPjIxNDc0ODM2NDc8L3ZhbHVlPgogICAgICAgPC9CYXNpY0VudHJ5PgogICAgICAgPEJhc2ljRW50cnk+CiAgICAgICAgPG5hbWU+Vmlld0RhdGFTa2lwPC9uYW1lPgogICAgICAgIDxmbGFncz42NjE3ODwvZmxhZ3M+CiAgICAgICAgPHZhbHVlIHR5cGU9IjIiPjA8L3ZhbHVlPgogICAgICAgPC9CYXNpY0VudHJ5PgogICAgICAgPEJhc2ljRW50cnk+CiAgICAgICAgPG5hbWU+Vmlld0RhdGFTdGFydDwvbmFtZT4KICAgICAgICA8ZmxhZ3M+NjYxNzg8L2ZsYWdzPgogICAgICAgIDx2YWx1ZSB0eXBlPSIyIj4wPC92YWx1ZT4KICAgICAgIDwvQmFzaWNFbnRyeT4KICAgICAgIDxCYXNpY0VudHJ5PgogICAgICAgIDxuYW1lPlNjcmlwdFRleHQ8L25hbWU+CiAgICAgICAgPGZsYWdzPjY2NDM0PC9mbGFncz4KICAgICAgICA8dmFsdWUgdHlwZT0iMyI+RWRpdCB0ZXh0IHZpYSBQcm9wZXJ0aWVzPC92YWx1ZT4KICAgICAgICA8QmFzaWNFbnRyeT4KICAgICAgICAgPG5hbWU+UHJlZGVmaW5lZFNjcmlwdFRleHQ8L25hbWU+CiAgICAgICAgIDxmbGFncz42NjQzNDwvZmxhZ3M+CiAgICAgICAgIDx2YWx1ZSB0eXBlPSIzIj48L3ZhbHVlPgogICAgICAgIDwvQmFzaWNFbnRyeT4KICAgICAgIDwvQmFzaWNFbnRyeT4KICAgICAgIDxCYXNpY0VudHJ5PgogICAgICAgIDxuYW1lPlNjcmlwdFRleHRBbGlnbm1lbnQ8L25hbWU+CiAgICAgICAgPGZsYWdzPjY2MTc4PC9mbGFncz4KICAgICAgICA8dmFsdWUgdHlwZT0iMiI+MDwvdmFsdWU+CiAgICAgICA8L0Jhc2ljRW50cnk+CiAgICAgICA8QmFzaWNFbnRyeT4KICAgICAgICA8bmFtZT5IaXN0b2dyYW1Ob3JtYWxpemF0aW9uPC9uYW1lPgogICAgICAgIDxmbGFncz42NjE3ODwvZmxhZ3M+CiAgICAgICAgPHZhbHVlIHR5cGU9IjIiPjA8L3ZhbHVlPgogICAgICAgPC9CYXNpY0VudHJ5PgogICAgICAgPEJhc2ljRW50cnk+CiAgICAgICAgPG5hbWU+SGlzdG9ncmFtUGxvdE1vZGU8L25hbWU+CiAgICAgICAgPGZsYWdzPjY2MTc4PC9mbGFncz4KICAgICAgICA8dmFsdWUgdHlwZT0iMiI+MDwvdmFsdWU+CiAgICAgICA8L0Jhc2ljRW50cnk+CiAgICAgICA8QmFzaWNFbnRyeT4KICAgICAgICA8bmFtZT5IaXN0b2dyYW1TbW9vdGhpbmc8L25hbWU+CiAgICAgICAgPGZsYWdzPjY2MTc4PC9mbGFncz4KICAgICAgICA8dmFsdWUgdHlwZT0iMiI+MDwvdmFsdWU+CiAgICAgICA8L0Jhc2ljRW50cnk+CiAgICAgICA8QmFzaWNFbnRyeT4KICAgICAgICA8bmFtZT5TdGF0aXN0aWNGZWF0dXJlczwvbmFtZT4KICAgICAgICA8ZmxhZ3M+NjY0MzQ8L2ZsYWdzPgogICAgICAgIDx2YWx1ZSB0eXBlPSIzIj5GU0MtQQpGU0MtSDwvdmFsdWU+CiAgICAgICA8L0Jhc2ljRW50cnk+CiAgICAgICA8QmFzaWNFbnRyeT4KICAgICAgICA8bmFtZT5TdGF0aXN0aWNSZWdpb25GdW5jczwvbmFtZT4KICAgICAgICA8ZmxhZ3M+NjY0MzQ8L2ZsYWdzPgogICAgICAgIDx2YWx1ZSB0eXBlPSIzIj5QYXRoCiUtIzwvdmFsdWU+CiAgICAgICA8L0Jhc2ljRW50cnk+CiAgICAgICA8QmFzaWNFbnRyeT4KICAgICAgICA8bmFtZT5TdGF0aXN0aWNGZWF0dXJlRnVuY3M8L25hbWU+CiAgICAgICAgPGZsYWdzPjY2NDM0PC9mbGFncz4KICAgICAgICA8dmFsdWUgdHlwZT0iMyI+PC92YWx1ZT4KICAgICAgIDwvQmFzaWNFbnRyeT4KICAgICAgIDxCYXNpY0VudHJ5PgogICAgICAgIDxuYW1lPlN0YXRpc3RpY1NvdXJjZUluZm88L25hbWU+CiAgICAgICAgPGZsYWdzPjY1OTIyPC9mbGFncz4KICAgICAgICA8dmFsdWUgdHlwZT0iMSI+MTwvdmFsdWU+CiAgICAgICA8L0Jhc2ljRW50cnk+CiAgICAgICA8QmFzaWNFbnRyeT4KICAgICAgICA8bmFtZT5TdGF0aXN0aWNUYWJsZTwvbmFtZT4KICAgICAgICA8ZmxhZ3M+NjU5MjI8L2ZsYWdzPgogICAgICAgIDx2YWx1ZSB0eXBlPSIxIj4xPC92YWx1ZT4KICAgICAgIDwvQmFzaWNFbnRyeT4KICAgICAgIDxCYXNpY0VudHJ5PgogICAgICAgIDxuYW1lPlN0YXRpc3RpY0ZlYXR1cmVOYW1lPC9uYW1lPgogICAgICAgIDxmbGFncz42NjE3ODwvZmxhZ3M+CiAgICAgICAgPHZhbHVlIHR5cGU9IjIiPjA8L3ZhbHVlPgogICAgICAgPC9CYXNpY0VudHJ5PgogICAgICAgPEJhc2ljRW50cnk+CiAgICAgICAgPG5hbWU+SGVhdG1hcDwvbmFtZT4KICAgICAgICA8ZmxhZ3M+NjU2NjY8L2ZsYWdzPgogICAgICAgIDxCYXNpY0VudHJ5PgogICAgICAgICA8bmFtZT5Db2xvcjE8L25hbWU+CiAgICAgICAgIDxmbGFncz42NjQzNDwvZmxhZ3M+CiAgICAgICAgIDx2YWx1ZSB0eXBlPSIzIj4jZmYwMDAwPC92YWx1ZT4KICAgICAgICA8L0Jhc2ljRW50cnk+CiAgICAgICAgPEJhc2ljRW50cnk+CiAgICAgICAgIDxuYW1lPkNvbG9yMjwvbmFtZT4KICAgICAgICAgPGZsYWdzPjY2NDM0PC9mbGFncz4KICAgICAgICAgPHZhbHVlIHR5cGU9IjMiPiMwMGFhMDA8L3ZhbHVlPgogICAgICAgIDwvQmFzaWNFbnRyeT4KICAgICAgICA8QmFzaWNFbnRyeT4KICAgICAgICAgPG5hbWU+Q29sb3IzPC9uYW1lPgogICAgICAgICA8ZmxhZ3M+NjY0MzQ8L2ZsYWdzPgogICAgICAgICA8dmFsdWUgdHlwZT0iMyI+I2ZmZmYwMDwvdmFsdWU+CiAgICAgICAgPC9CYXNpY0VudHJ5PgogICAgICAgIDxCYXNpY0VudHJ5PgogICAgICAgICA8bmFtZT5Db2xvcjQ8L25hbWU+CiAgICAgICAgIDxmbGFncz42NjQzNDwvZmxhZ3M+CiAgICAgICAgIDx2YWx1ZSB0eXBlPSIzIj4jMzMzM2ZmPC92YWx1ZT4KICAgICAgICA8L0Jhc2ljRW50cnk+CiAgICAgICAgPEJhc2ljRW50cnk+CiAgICAgICAgIDxuYW1lPlRocmVzaG9sZDE8L25hbWU+CiAgICAgICAgIDxmbGFncz42NzQ1ODwvZmxhZ3M+CiAgICAgICAgIDx2YWx1ZSB0eXBlPSI3Ij4xPC92YWx1ZT4KICAgICAgICA8L0Jhc2ljRW50cnk+CiAgICAgICAgPEJhc2ljRW50cnk+CiAgICAgICAgIDxuYW1lPlRocmVzaG9sZDI8L25hbWU+CiAgICAgICAgIDxmbGFncz42NzQ1ODwvZmxhZ3M+CiAgICAgICAgIDx2YWx1ZSB0eXBlPSI3Ij4xMDA8L3ZhbHVlPgogICAgICAgIDwvQmFzaWNFbnRyeT4KICAgICAgICA8QmFzaWNFbnRyeT4KICAgICAgICAgPG5hbWU+UmVnaW9uPC9uYW1lPgogICAgICAgICA8ZmxhZ3M+NjY0MzQ8L2ZsYWdzPgogICAgICAgICA8dmFsdWUgdHlwZT0iMyI+bGl2ZVxQMTwvdmFsdWU+CiAgICAgICAgPC9CYXNpY0VudHJ5PgogICAgICAgIDxCYXNpY0VudHJ5PgogICAgICAgICA8bmFtZT5SZWdpb25GdW5jdGlvbjwvbmFtZT4KICAgICAgICAgPGZsYWdzPjY2NDM0PC9mbGFncz4KICAgICAgICAgPHZhbHVlIHR5cGU9IjMiPkNvdW50PC92YWx1ZT4KICAgICAgICA8L0Jhc2ljRW50cnk+CiAgICAgICAgPEJhc2ljRW50cnk+CiAgICAgICAgIDxuYW1lPkZlYXR1cmU8L25hbWU+CiAgICAgICAgIDxmbGFncz42NjQzNDwvZmxhZ3M+CiAgICAgICAgIDx2YWx1ZSB0eXBlPSIzIj5GU0MtQTwvdmFsdWU+CiAgICAgICAgPC9CYXNpY0VudHJ5PgogICAgICAgIDxCYXNpY0VudHJ5PgogICAgICAgICA8bmFtZT5GZWF0dXJlRnVuY3Rpb248L25hbWU+CiAgICAgICAgIDxmbGFncz42NjQzNDwvZmxhZ3M+CiAgICAgICAgIDx2YWx1ZSB0eXBlPSIzIj5NZWFuPC92YWx1ZT4KICAgICAgICA8L0Jhc2ljRW50cnk+CiAgICAgICAgPEJhc2ljRW50cnk+CiAgICAgICAgIDxuYW1lPk1vZGU8L25hbWU+CiAgICAgICAgIDxmbGFncz42NjE3ODwvZmxhZ3M+CiAgICAgICAgIDx2YWx1ZSB0eXBlPSIyIj4wPC92YWx1ZT4KICAgICAgICA8L0Jhc2ljRW50cnk+CiAgICAgICAgPEJhc2ljRW50cnk+CiAgICAgICAgIDxuYW1lPkZ1bmN0aW9uPC9uYW1lPgogICAgICAgICA8ZmxhZ3M+NjYxNzg8L2ZsYWdzPgogICAgICAgICA8dmFsdWUgdHlwZT0iMiI+MTwvdmFsdWU+CiAgICAgICAgPC9CYXNpY0VudHJ5PgogICAgICAgIDxCYXNpY0VudHJ5PgogICAgICAgICA8bmFtZT5EaXNhYmxlZEdyb3VwczwvbmFtZT4KICAgICAgICAgPGZsYWdzPjY2NDM0PC9mbGFncz4KICAgICAgICAgPHZhbHVlIHR5cGU9IjMiPjwvdmFsdWU+CiAgICAgICAgPC9CYXNpY0VudHJ5PgogICAgICAgPC9CYXNpY0VudHJ5PgogICAgICAgPEJhc2ljRW50cnk+CiAgICAgICAgPG5hbWU+Vmlld0hlaWdodDwvbmFtZT4KICAgICAgICA8ZmxhZ3M+NjYxNzg8L2ZsYWdzPgogICAgICAgIDx2YWx1ZSB0eXBlPSIyIj4xNDg8L3ZhbHVlPgogICAgICAgPC9CYXNpY0VudHJ5PgogICAgICAgPEJhc2ljRW50cnk+CiAgICAgICAgPG5hbWU+Vmlld1dpZHRoPC9uYW1lPgogICAgICAgIDxmbGFncz42NjE3ODwvZmxhZ3M+CiAgICAgICAgPHZhbHVlIHR5cGU9IjIiPjE0ODwvdmFsdWU+CiAgICAgICA8L0Jhc2ljRW50cnk+CiAgICAgICA8QmFzaWNFbnRyeT4KICAgICAgICA8bmFtZT5XaWRnZXRQb3M8L25hbWU+CiAgICAgICAgPGZsYWdzPjY1NjY2PC9mbGFncz4KICAgICAgICA8QmFzaWNFbnRyeT4KICAgICAgICAgPG5hbWU+WDwvbmFtZT4KICAgICAgICAgPGZsYWdzPjY2MTc4PC9mbGFncz4KICAgICAgICAgPHZhbHVlIHR5cGU9IjIiPjI0NzwvdmFsdWU+CiAgICAgICAgPC9CYXNpY0VudHJ5PgogICAgICAgIDxCYXNpY0VudHJ5PgogICAgICAgICA8bmFtZT5ZPC9uYW1lPgogICAgICAgICA8ZmxhZ3M+NjYxNzg8L2ZsYWdzPgogICAgICAgICA8dmFsdWUgdHlwZT0iMiI+MTU8L3ZhbHVlPgogICAgICAgIDwvQmFzaWNFbnRyeT4KICAgICAgIDwvQmFzaWNFbnRyeT4KICAgICAgIDxCYXNpY0VudHJ5PgogICAgICAgIDxuYW1lPldpZGdldFNpemU8L25hbWU+CiAgICAgICAgPGZsYWdzPjY1NjY2PC9mbGFncz4KICAgICAgICA8QmFzaWNFbnRyeT4KICAgICAgICAgPG5hbWU+V2lkdGg8L25hbWU+CiAgICAgICAgIDxmbGFncz42NjE3ODwvZmxhZ3M+CiAgICAgICAgIDx2YWx1ZSB0eXBlPSIyIj4yMzQ8L3ZhbHVlPgogICAgICAgIDwvQmFzaWNFbnRyeT4KICAgICAgICA8QmFzaWNFbnRyeT4KICAgICAgICAgPG5hbWU+SGVpZ2h0PC9uYW1lPgogICAgICAgICA8ZmxhZ3M+NjYxNzg8L2ZsYWdzPgogICAgICAgICA8dmFsdWUgdHlwZT0iMiI+MjA5PC92YWx1ZT4KICAgICAgICA8L0Jhc2ljRW50cnk+CiAgICAgICA8L0Jhc2ljRW50cnk+CiAgICAgIDwvQmFzaWNFbnRyeT4KICAgICAgPEJhc2ljRW50cnk+CiAgICAgICA8bmFtZT5wbG90MjwvbmFtZT4KICAgICAgIDxmbGFncz42NjQzNDwvZmxhZ3M+CiAgICAgICA8dmFsdWUgdHlwZT0iMyI+UGxvdDwvdmFsdWU+CiAgICAgICA8QmFzaWNFbnRyeT4KICAgICAgICA8bmFtZT5WaWV3RmVhdHVyZXM8L25hbWU+CiAgICAgICAgPGZsYWdzPjY2NDM0PC9mbGFncz4KICAgICAgICA8dmFsdWUgdHlwZT0iMyI+QjEtQQpWMS1BPC92YWx1ZT4KICAgICAgIDwvQmFzaWNFbnRyeT4KICAgICAgIDxCYXNpY0VudHJ5PgogICAgICAgIDxuYW1lPlZpZXdNdWx0aUxheWVyPC9uYW1lPgogICAgICAgIDxmbGFncz42NTkyMjwvZmxhZ3M+CiAgICAgICAgPHZhbHVlIHR5cGU9IjEiPjA8L3ZhbHVlPgogICAgICAgPC9CYXNpY0VudHJ5PgogICAgICAgPEJhc2ljRW50cnk+CiAgICAgICAgPG5hbWU+Vmlld1NvdXJjZTwvbmFtZT4KICAgICAgICA8ZmxhZ3M+NjY0MzQ8L2ZsYWdzPgogICAgICAgIDx2YWx1ZSB0eXBlPSIzIj4xOmxpdmVcUDFcUDI8L3ZhbHVlPgogICAgICAgPC9CYXNpY0VudHJ5PgogICAgICAgPEJhc2ljRW50cnk+CiAgICAgICAgPG5hbWU+Vmlld1BvcHVsYXRpb25zPC9uYW1lPgogICAgICAgIDxmbGFncz42NjQzNDwvZmxhZ3M+CiAgICAgICAgPHZhbHVlIHR5cGU9IjMiPjE6bGl2ZVxQMVxQMjwvdmFsdWU+CiAgICAgICA8L0Jhc2ljRW50cnk+CiAgICAgICA8QmFzaWNFbnRyeT4KICAgICAgICA8bmFtZT5WaWV3TW9kZTwvbmFtZT4KICAgICAgICA8ZmxhZ3M+NjYxNzg8L2ZsYWdzPgogICAgICAgIDx2YWx1ZSB0eXBlPSIyIj4xPC92YWx1ZT4KICAgICAgIDwvQmFzaWNFbnRyeT4KICAgICAgIDxCYXNpY0VudHJ5PgogICAgICAgIDxuYW1lPlZpZXdBeGVzPC9uYW1lPgogICAgICAgIDxmbGFncz42NjQzNDwvZmxhZ3M+CiAgICAgICAgPHZhbHVlIHR5cGU9IjMiPkFzIGFjcXVpcmVkCkFzIGFjcXVpcmVkPC92YWx1ZT4KICAgICAgIDwvQmFzaWNFbnRyeT4KICAgICAgIDxCYXNpY0VudHJ5PgogICAgICAgIDxuYW1lPlZpZXdab29tPC9uYW1lPgogICAgICAgIDxmbGFncz42NjQzNDwvZmxhZ3M+CiAgICAgICAgPHZhbHVlIHR5cGU9IjMiPjAuMCwxLjAKMC4wLDEuMDwvdmFsdWU+CiAgICAgICA8L0Jhc2ljRW50cnk+CiAgICAgICA8QmFzaWNFbnRyeT4KICAgICAgICA8bmFtZT5WaWV3SGlkZVJlZ2lvbnM8L25hbWU+CiAgICAgICAgPGZsYWdzPjY2MTc4PC9mbGFncz4KICAgICAgICA8dmFsdWUgdHlwZT0iMiI+MDwvdmFsdWU+CiAgICAgICA8L0Jhc2ljRW50cnk+CiAgICAgICA8QmFzaWNFbnRyeT4KICAgICAgICA8bmFtZT5IaXN0b2dyYW1Vc2VPdmVybGF5PC9uYW1lPgogICAgICAgIDxmbGFncz42NjE3ODwvZmxhZ3M+CiAgICAgICAgPHZhbHVlIHR5cGU9IjIiPjA8L3ZhbHVlPgogICAgICAgPC9CYXNpY0VudHJ5PgogICAgICAgPEJhc2ljRW50cnk+CiAgICAgICAgPG5hbWU+SGlzdG9ncmFtT3ZlcmxheTwvbmFtZT4KICAgICAgICA8ZmxhZ3M+NjY0MzQ8L2ZsYWdzPgogICAgICAgIDx2YWx1ZSB0eXBlPSIzIj5saXZlCmxpdmUKbGl2ZQpsaXZlCmxpdmUKbGl2ZQpsaXZlCmxpdmUKbGl2ZQpsaXZlPC92YWx1ZT4KICAgICAgIDwvQmFzaWNFbnRyeT4KICAgICAgIDxCYXNpY0VudHJ5PgogICAgICAgIDxuYW1lPkhpc3RvZ3JhbU92ZXJsYXlDb2xvcnM8L25hbWU+CiAgICAgICAgPGZsYWdzPjY2NDM0PC9mbGFncz4KICAgICAgICA8dmFsdWUgdHlwZT0iMyI+I2ZmYWE3ZgojZmZhYWZmCiNhYWZmN2YKIzk2ZDhlMQojYWFhYTdmCiNmZjg2NGEKI2ZjNTdmZgojNmJmZjQyCiM0MGJjZmYKI2EyYWEzNDwvdmFsdWU+CiAgICAgICA8L0Jhc2ljRW50cnk+CiAgICAgICA8QmFzaWNFbnRyeT4KICAgICAgICA8bmFtZT5WaWV3RGF0YUVuZDwvbmFtZT4KICAgICAgICA8ZmxhZ3M+NjYxNzg8L2ZsYWdzPgogICAgICAgIDx2YWx1ZSB0eXBlPSIyIj4yMTQ3NDgzNjQ3PC92YWx1ZT4KICAgICAgIDwvQmFzaWNFbnRyeT4KICAgICAgIDxCYXNpY0VudHJ5PgogICAgICAgIDxuYW1lPlZpZXdEYXRhU2tpcDwvbmFtZT4KICAgICAgICA8ZmxhZ3M+NjYxNzg8L2ZsYWdzPgogICAgICAgIDx2YWx1ZSB0eXBlPSIyIj4wPC92YWx1ZT4KICAgICAgIDwvQmFzaWNFbnRyeT4KICAgICAgIDxCYXNpY0VudHJ5PgogICAgICAgIDxuYW1lPlZpZXdEYXRhU3RhcnQ8L25hbWU+CiAgICAgICAgPGZsYWdzPjY2MTc4PC9mbGFncz4KICAgICAgICA8dmFsdWUgdHlwZT0iMiI+MDwvdmFsdWU+CiAgICAgICA8L0Jhc2ljRW50cnk+CiAgICAgICA8QmFzaWNFbnRyeT4KICAgICAgICA8bmFtZT5TY3JpcHRUZXh0PC9uYW1lPgogICAgICAgIDxmbGFncz42NjQzNDwvZmxhZ3M+CiAgICAgICAgPHZhbHVlIHR5cGU9IjMiPkVkaXQgdGV4dCB2aWEgUHJvcGVydGllczwvdmFsdWU+CiAgICAgICAgPEJhc2ljRW50cnk+CiAgICAgICAgIDxuYW1lPlByZWRlZmluZWRTY3JpcHRUZXh0PC9uYW1lPgogICAgICAgICA8ZmxhZ3M+NjY0MzQ8L2ZsYWdzPgogICAgICAgICA8dmFsdWUgdHlwZT0iMyI+PC92YWx1ZT4KICAgICAgICA8L0Jhc2ljRW50cnk+CiAgICAgICA8L0Jhc2ljRW50cnk+CiAgICAgICA8QmFzaWNFbnRyeT4KICAgICAgICA8bmFtZT5TY3JpcHRUZXh0QWxpZ25tZW50PC9uYW1lPgogICAgICAgIDxmbGFncz42NjE3ODwvZmxhZ3M+CiAgICAgICAgPHZhbHVlIHR5cGU9IjIiPjA8L3ZhbHVlPgogICAgICAgPC9CYXNpY0VudHJ5PgogICAgICAgPEJhc2ljRW50cnk+CiAgICAgICAgPG5hbWU+SGlzdG9ncmFtTm9ybWFsaXphdGlvbjwvbmFtZT4KICAgICAgICA8ZmxhZ3M+NjYxNzg8L2ZsYWdzPgogICAgICAgIDx2YWx1ZSB0eXBlPSIyIj4wPC92YWx1ZT4KICAgICAgIDwvQmFzaWNFbnRyeT4KICAgICAgIDxCYXNpY0VudHJ5PgogICAgICAgIDxuYW1lPkhpc3RvZ3JhbVBsb3RNb2RlPC9uYW1lPgogICAgICAgIDxmbGFncz42NjE3ODwvZmxhZ3M+CiAgICAgICAgPHZhbHVlIHR5cGU9IjIiPjA8L3ZhbHVlPgogICAgICAgPC9CYXNpY0VudHJ5PgogICAgICAgPEJhc2ljRW50cnk+CiAgICAgICAgPG5hbWU+SGlzdG9ncmFtU21vb3RoaW5nPC9uYW1lPgogICAgICAgIDxmbGFncz42NjE3ODwvZmxhZ3M+CiAgICAgICAgPHZhbHVlIHR5cGU9IjIiPjA8L3ZhbHVlPgogICAgICAgPC9CYXNpY0VudHJ5PgogICAgICAgPEJhc2ljRW50cnk+CiAgICAgICAgPG5hbWU+U3RhdGlzdGljRmVhdHVyZXM8L25hbWU+CiAgICAgICAgPGZsYWdzPjY2NDM0PC9mbGFncz4KICAgICAgICA8dmFsdWUgdHlwZT0iMyI+QjEtQQpWMS1BPC92YWx1ZT4KICAgICAgIDwvQmFzaWNFbnRyeT4KICAgICAgIDxCYXNpY0VudHJ5PgogICAgICAgIDxuYW1lPlN0YXRpc3RpY1JlZ2lvbkZ1bmNzPC9uYW1lPgogICAgICAgIDxmbGFncz42NjQzNDwvZmxhZ3M+CiAgICAgICAgPHZhbHVlIHR5cGU9IjMiPlBhdGgKJS0jPC92YWx1ZT4KICAgICAgIDwvQmFzaWNFbnRyeT4KICAgICAgIDxCYXNpY0VudHJ5PgogICAgICAgIDxuYW1lPlN0YXRpc3RpY0ZlYXR1cmVGdW5jczwvbmFtZT4KICAgICAgICA8ZmxhZ3M+NjY0MzQ8L2ZsYWdzPgogICAgICAgIDx2YWx1ZSB0eXBlPSIzIj48L3ZhbHVlPgogICAgICAgPC9CYXNpY0VudHJ5PgogICAgICAgPEJhc2ljRW50cnk+CiAgICAgICAgPG5hbWU+U3RhdGlzdGljU291cmNlSW5mbzwvbmFtZT4KICAgICAgICA8ZmxhZ3M+NjU5MjI8L2ZsYWdzPgogICAgICAgIDx2YWx1ZSB0eXBlPSIxIj4xPC92YWx1ZT4KICAgICAgIDwvQmFzaWNFbnRyeT4KICAgICAgIDxCYXNpY0VudHJ5PgogICAgICAgIDxuYW1lPlN0YXRpc3RpY1RhYmxlPC9uYW1lPgogICAgICAgIDxmbGFncz42NTkyMjwvZmxhZ3M+CiAgICAgICAgPHZhbHVlIHR5cGU9IjEiPjE8L3ZhbHVlPgogICAgICAgPC9CYXNpY0VudHJ5PgogICAgICAgPEJhc2ljRW50cnk+CiAgICAgICAgPG5hbWU+U3RhdGlzdGljRmVhdHVyZU5hbWU8L25hbWU+CiAgICAgICAgPGZsYWdzPjY2MTc4PC9mbGFncz4KICAgICAgICA8dmFsdWUgdHlwZT0iMiI+MDwvdmFsdWU+CiAgICAgICA8L0Jhc2ljRW50cnk+CiAgICAgICA8QmFzaWNFbnRyeT4KICAgICAgICA8bmFtZT5IZWF0bWFwPC9uYW1lPgogICAgICAgIDxmbGFncz42NTY2NjwvZmxhZ3M+CiAgICAgICAgPEJhc2ljRW50cnk+CiAgICAgICAgIDxuYW1lPkNvbG9yMTwvbmFtZT4KICAgICAgICAgPGZsYWdzPjY2NDM0PC9mbGFncz4KICAgICAgICAgPHZhbHVlIHR5cGU9IjMiPiNmZjAwMDA8L3ZhbHVlPgogICAgICAgIDwvQmFzaWNFbnRyeT4KICAgICAgICA8QmFzaWNFbnRyeT4KICAgICAgICAgPG5hbWU+Q29sb3IyPC9uYW1lPgogICAgICAgICA8ZmxhZ3M+NjY0MzQ8L2ZsYWdzPgogICAgICAgICA8dmFsdWUgdHlwZT0iMyI+IzAwYWEwMDwvdmFsdWU+CiAgICAgICAgPC9CYXNpY0VudHJ5PgogICAgICAgIDxCYXNpY0VudHJ5PgogICAgICAgICA8bmFtZT5Db2xvcjM8L25hbWU+CiAgICAgICAgIDxmbGFncz42NjQzNDwvZmxhZ3M+CiAgICAgICAgIDx2YWx1ZSB0eXBlPSIzIj4jZmZmZjAwPC92YWx1ZT4KICAgICAgICA8L0Jhc2ljRW50cnk+CiAgICAgICAgPEJhc2ljRW50cnk+CiAgICAgICAgIDxuYW1lPkNvbG9yNDwvbmFtZT4KICAgICAgICAgPGZsYWdzPjY2NDM0PC9mbGFncz4KICAgICAgICAgPHZhbHVlIHR5cGU9IjMiPiMzMzMzZmY8L3ZhbHVlPgogICAgICAgIDwvQmFzaWNFbnRyeT4KICAgICAgICA8QmFzaWNFbnRyeT4KICAgICAgICAgPG5hbWU+VGhyZXNob2xkMTwvbmFtZT4KICAgICAgICAgPGZsYWdzPjY3NDU4PC9mbGFncz4KICAgICAgICAgPHZhbHVlIHR5cGU9IjciPjE8L3ZhbHVlPgogICAgICAgIDwvQmFzaWNFbnRyeT4KICAgICAgICA8QmFzaWNFbnRyeT4KICAgICAgICAgPG5hbWU+VGhyZXNob2xkMjwvbmFtZT4KICAgICAgICAgPGZsYWdzPjY3NDU4PC9mbGFncz4KICAgICAgICAgPHZhbHVlIHR5cGU9IjciPjEwMDwvdmFsdWU+CiAgICAgICAgPC9CYXNpY0VudHJ5PgogICAgICAgIDxCYXNpY0VudHJ5PgogICAgICAgICA8bmFtZT5SZWdpb248L25hbWU+CiAgICAgICAgIDxmbGFncz42NjQzNDwvZmxhZ3M+CiAgICAgICAgIDx2YWx1ZSB0eXBlPSIzIj5saXZlXFAxXFAyPC92YWx1ZT4KICAgICAgICA8L0Jhc2ljRW50cnk+CiAgICAgICAgPEJhc2ljRW50cnk+CiAgICAgICAgIDxuYW1lPlJlZ2lvbkZ1bmN0aW9uPC9uYW1lPgogICAgICAgICA8ZmxhZ3M+NjY0MzQ8L2ZsYWdzPgogICAgICAgICA8dmFsdWUgdHlwZT0iMyI+Q291bnQ8L3ZhbHVlPgogICAgICAgIDwvQmFzaWNFbnRyeT4KICAgICAgICA8QmFzaWNFbnRyeT4KICAgICAgICAgPG5hbWU+RmVhdHVyZTwvbmFtZT4KICAgICAgICAgPGZsYWdzPjY2NDM0PC9mbGFncz4KICAgICAgICAgPHZhbHVlIHR5cGU9IjMiPkZTQy1BPC92YWx1ZT4KICAgICAgICA8L0Jhc2ljRW50cnk+CiAgICAgICAgPEJhc2ljRW50cnk+CiAgICAgICAgIDxuYW1lPkZlYXR1cmVGdW5jdGlvbjwvbmFtZT4KICAgICAgICAgPGZsYWdzPjY2NDM0PC9mbGFncz4KICAgICAgICAgPHZhbHVlIHR5cGU9IjMiPk1lYW48L3ZhbHVlPgogICAgICAgIDwvQmFzaWNFbnRyeT4KICAgICAgICA8QmFzaWNFbnRyeT4KICAgICAgICAgPG5hbWU+TW9kZTwvbmFtZT4KICAgICAgICAgPGZsYWdzPjY2MTc4PC9mbGFncz4KICAgICAgICAgPHZhbHVlIHR5cGU9IjIiPjA8L3ZhbHVlPgogICAgICAgIDwvQmFzaWNFbnRyeT4KICAgICAgICA8QmFzaWNFbnRyeT4KICAgICAgICAgPG5hbWU+RnVuY3Rpb248L25hbWU+CiAgICAgICAgIDxmbGFncz42NjE3ODwvZmxhZ3M+CiAgICAgICAgIDx2YWx1ZSB0eXBlPSIyIj4xPC92YWx1ZT4KICAgICAgICA8L0Jhc2ljRW50cnk+CiAgICAgICAgPEJhc2ljRW50cnk+CiAgICAgICAgIDxuYW1lPkRpc2FibGVkR3JvdXBzPC9uYW1lPgogICAgICAgICA8ZmxhZ3M+NjY0MzQ8L2ZsYWdzPgogICAgICAgICA8dmFsdWUgdHlwZT0iMyI+PC92YWx1ZT4KICAgICAgICA8L0Jhc2ljRW50cnk+CiAgICAgICA8L0Jhc2ljRW50cnk+CiAgICAgICA8QmFzaWNFbnRyeT4KICAgICAgICA8bmFtZT5WaWV3SGVpZ2h0PC9uYW1lPgogICAgICAgIDxmbGFncz42NjE3ODwvZmxhZ3M+CiAgICAgICAgPHZhbHVlIHR5cGU9IjIiPjE0ODwvdmFsdWU+CiAgICAgICA8L0Jhc2ljRW50cnk+CiAgICAgICA8QmFzaWNFbnRyeT4KICAgICAgICA8bmFtZT5WaWV3V2lkdGg8L25hbWU+CiAgICAgICAgPGZsYWdzPjY2MTc4PC9mbGFncz4KICAgICAgICA8dmFsdWUgdHlwZT0iMiI+MTQ4PC92YWx1ZT4KICAgICAgIDwvQmFzaWNFbnRyeT4KICAgICAgIDxCYXNpY0VudHJ5PgogICAgICAgIDxuYW1lPldpZGdldFBvczwvbmFtZT4KICAgICAgICA8ZmxhZ3M+NjU2NjY8L2ZsYWdzPgogICAgICAgIDxCYXNpY0VudHJ5PgogICAgICAgICA8bmFtZT5YPC9uYW1lPgogICAgICAgICA8ZmxhZ3M+NjYxNzg8L2ZsYWdzPgogICAgICAgICA8dmFsdWUgdHlwZT0iMiI+NDgxPC92YWx1ZT4KICAgICAgICA8L0Jhc2ljRW50cnk+CiAgICAgICAgPEJhc2ljRW50cnk+CiAgICAgICAgIDxuYW1lPlk8L25hbWU+CiAgICAgICAgIDxmbGFncz42NjE3ODwvZmxhZ3M+CiAgICAgICAgIDx2YWx1ZSB0eXBlPSIyIj4xNTwvdmFsdWU+CiAgICAgICAgPC9CYXNpY0VudHJ5PgogICAgICAgPC9CYXNpY0VudHJ5PgogICAgICAgPEJhc2ljRW50cnk+CiAgICAgICAgPG5hbWU+V2lkZ2V0U2l6ZTwvbmFtZT4KICAgICAgICA8ZmxhZ3M+NjU2NjY8L2ZsYWdzPgogICAgICAgIDxCYXNpY0VudHJ5PgogICAgICAgICA8bmFtZT5XaWR0aDwvbmFtZT4KICAgICAgICAgPGZsYWdzPjY2MTc4PC9mbGFncz4KICAgICAgICAgPHZhbHVlIHR5cGU9IjIiPjIzNDwvdmFsdWU+CiAgICAgICAgPC9CYXNpY0VudHJ5PgogICAgICAgIDxCYXNpY0VudHJ5PgogICAgICAgICA8bmFtZT5IZWlnaHQ8L25hbWU+CiAgICAgICAgIDxmbGFncz42NjE3ODwvZmxhZ3M+CiAgICAgICAgIDx2YWx1ZSB0eXBlPSIyIj4yMDk8L3ZhbHVlPgogICAgICAgIDwvQmFzaWNFbnRyeT4KICAgICAgIDwvQmFzaWNFbnRyeT4KICAgICAgPC9CYXNpY0VudHJ5PgogICAgICA8QmFzaWNFbnRyeT4KICAgICAgIDxuYW1lPnBsb3QzPC9uYW1lPgogICAgICAgPGZsYWdzPjY2NDM0PC9mbGFncz4KICAgICAgIDx2YWx1ZSB0eXBlPSIzIj5QbG90PC92YWx1ZT4KICAgICAgIDxCYXNpY0VudHJ5PgogICAgICAgIDxuYW1lPlZpZXdNb2RlPC9uYW1lPgogICAgICAgIDxmbGFncz42NjE3ODwvZmxhZ3M+CiAgICAgICAgPHZhbHVlIHR5cGU9IjIiPjM8L3ZhbHVlPgogICAgICAgPC9CYXNpY0VudHJ5PgogICAgICAgPEJhc2ljRW50cnk+CiAgICAgICAgPG5hbWU+Vmlld0hlaWdodDwvbmFtZT4KICAgICAgICA8ZmxhZ3M+NjYxNzg8L2ZsYWdzPgogICAgICAgIDx2YWx1ZSB0eXBlPSIyIj4zNTc8L3ZhbHVlPgogICAgICAgPC9CYXNpY0VudHJ5PgogICAgICAgPEJhc2ljRW50cnk+CiAgICAgICAgPG5hbWU+Vmlld1dpZHRoPC9uYW1lPgogICAgICAgIDxmbGFncz42NjE3ODwvZmxhZ3M+CiAgICAgICAgPHZhbHVlIHR5cGU9IjIiPjYxNjwvdmFsdWU+CiAgICAgICA8L0Jhc2ljRW50cnk+CiAgICAgICA8QmFzaWNFbnRyeT4KICAgICAgICA8bmFtZT5WaWV3RmVhdHVyZXM8L25hbWU+CiAgICAgICAgPGZsYWdzPjY2NDM0PC9mbGFncz4KICAgICAgICA8dmFsdWUgdHlwZT0iMyI+RlNDLUEKU1NDLUE8L3ZhbHVlPgogICAgICAgPC9CYXNpY0VudHJ5PgogICAgICAgPEJhc2ljRW50cnk+CiAgICAgICAgPG5hbWU+Vmlld011bHRpTGF5ZXI8L25hbWU+CiAgICAgICAgPGZsYWdzPjY1OTIyPC9mbGFncz4KICAgICAgICA8dmFsdWUgdHlwZT0iMSI+MDwvdmFsdWU+CiAgICAgICA8L0Jhc2ljRW50cnk+CiAgICAgICA8QmFzaWNFbnRyeT4KICAgICAgICA8bmFtZT5WaWV3U291cmNlPC9uYW1lPgogICAgICAgIDxmbGFncz42NjQzNDwvZmxhZ3M+CiAgICAgICAgPHZhbHVlIHR5cGU9IjMiPjE6bGl2ZTwvdmFsdWU+CiAgICAgICA8L0Jhc2ljRW50cnk+CiAgICAgICA8QmFzaWNFbnRyeT4KICAgICAgICA8bmFtZT5WaWV3UG9wdWxhdGlvbnM8L25hbWU+CiAgICAgICAgPGZsYWdzPjY2NDM0PC9mbGFncz4KICAgICAgICA8dmFsdWUgdHlwZT0iMyI+MTpsaXZlPC92YWx1ZT4KICAgICAgIDwvQmFzaWNFbnRyeT4KICAgICAgIDxCYXNpY0VudHJ5PgogICAgICAgIDxuYW1lPlZpZXdBeGVzPC9uYW1lPgogICAgICAgIDxmbGFncz42NjQzNDwvZmxhZ3M+CiAgICAgICAgPHZhbHVlIHR5cGU9IjMiPkFzIGFjcXVpcmVkCkFzIGFjcXVpcmVkPC92YWx1ZT4KICAgICAgIDwvQmFzaWNFbnRyeT4KICAgICAgIDxCYXNpY0VudHJ5PgogICAgICAgIDxuYW1lPlZpZXdab29tPC9uYW1lPgogICAgICAgIDxmbGFncz42NjQzNDwvZmxhZ3M+CiAgICAgICAgPHZhbHVlIHR5cGU9IjMiPjAuMCwxLjAKMC4wLDEuMDwvdmFsdWU+CiAgICAgICA8L0Jhc2ljRW50cnk+CiAgICAgICA8QmFzaWNFbnRyeT4KICAgICAgICA8bmFtZT5WaWV3SGlkZVJlZ2lvbnM8L25hbWU+CiAgICAgICAgPGZsYWdzPjY2MTc4PC9mbGFncz4KICAgICAgICA8dmFsdWUgdHlwZT0iMiI+MDwvdmFsdWU+CiAgICAgICA8L0Jhc2ljRW50cnk+CiAgICAgICA8QmFzaWNFbnRyeT4KICAgICAgICA8bmFtZT5IaXN0b2dyYW1Vc2VPdmVybGF5PC9uYW1lPgogICAgICAgIDxmbGFncz42NjE3ODwvZmxhZ3M+CiAgICAgICAgPHZhbHVlIHR5cGU9IjIiPjA8L3ZhbHVlPgogICAgICAgPC9CYXNpY0VudHJ5PgogICAgICAgPEJhc2ljRW50cnk+CiAgICAgICAgPG5hbWU+SGlzdG9ncmFtT3ZlcmxheTwvbmFtZT4KICAgICAgICA8ZmxhZ3M+NjY0MzQ8L2ZsYWdzPgogICAgICAgIDx2YWx1ZSB0eXBlPSIzIj4KCgoKCgoKCgo8L3ZhbHVlPgogICAgICAgPC9CYXNpY0VudHJ5PgogICAgICAgPEJhc2ljRW50cnk+CiAgICAgICAgPG5hbWU+SGlzdG9ncmFtT3ZlcmxheUNvbG9yczwvbmFtZT4KICAgICAgICA8ZmxhZ3M+NjY0MzQ8L2ZsYWdzPgogICAgICAgIDx2YWx1ZSB0eXBlPSIzIj4jZmZhYTdmCiNmZmFhZmYKI2FhZmY3ZgojOTZkOGUxCiNhYWFhN2YKI2ZmODY0YQojZmM1N2ZmCiM2YmZmNDIKIzQwYmNmZgojYTJhYTM0PC92YWx1ZT4KICAgICAgIDwvQmFzaWNFbnRyeT4KICAgICAgIDxCYXNpY0VudHJ5PgogICAgICAgIDxuYW1lPlZpZXdEYXRhRW5kPC9uYW1lPgogICAgICAgIDxmbGFncz42NjE3ODwvZmxhZ3M+CiAgICAgICAgPHZhbHVlIHR5cGU9IjIiPjIxNDc0ODM2NDc8L3ZhbHVlPgogICAgICAgPC9CYXNpY0VudHJ5PgogICAgICAgPEJhc2ljRW50cnk+CiAgICAgICAgPG5hbWU+Vmlld0RhdGFTa2lwPC9uYW1lPgogICAgICAgIDxmbGFncz42NjE3ODwvZmxhZ3M+CiAgICAgICAgPHZhbHVlIHR5cGU9IjIiPjA8L3ZhbHVlPgogICAgICAgPC9CYXNpY0VudHJ5PgogICAgICAgPEJhc2ljRW50cnk+CiAgICAgICAgPG5hbWU+Vmlld0RhdGFTdGFydDwvbmFtZT4KICAgICAgICA8ZmxhZ3M+NjYxNzg8L2ZsYWdzPgogICAgICAgIDx2YWx1ZSB0eXBlPSIyIj4wPC92YWx1ZT4KICAgICAgIDwvQmFzaWNFbnRyeT4KICAgICAgIDxCYXNpY0VudHJ5PgogICAgICAgIDxuYW1lPlNjcmlwdFRleHQ8L25hbWU+CiAgICAgICAgPGZsYWdzPjY2NDM0PC9mbGFncz4KICAgICAgICA8dmFsdWUgdHlwZT0iMyI+RWRpdCB0ZXh0IHZpYSBQcm9wZXJ0aWVzPC92YWx1ZT4KICAgICAgICA8QmFzaWNFbnRyeT4KICAgICAgICAgPG5hbWU+UHJlZGVmaW5lZFNjcmlwdFRleHQ8L25hbWU+CiAgICAgICAgIDxmbGFncz42NjQzNDwvZmxhZ3M+CiAgICAgICAgIDx2YWx1ZSB0eXBlPSIzIj48L3ZhbHVlPgogICAgICAgIDwvQmFzaWNFbnRyeT4KICAgICAgIDwvQmFzaWNFbnRyeT4KICAgICAgIDxCYXNpY0VudHJ5PgogICAgICAgIDxuYW1lPlNjcmlwdFRleHRBbGlnbm1lbnQ8L25hbWU+CiAgICAgICAgPGZsYWdzPjY2MTc4PC9mbGFncz4KICAgICAgICA8dmFsdWUgdHlwZT0iMiI+MDwvdmFsdWU+CiAgICAgICA8L0Jhc2ljRW50cnk+CiAgICAgICA8QmFzaWNFbnRyeT4KICAgICAgICA8bmFtZT5IaXN0b2dyYW1Ob3JtYWxpemF0aW9uPC9uYW1lPgogICAgICAgIDxmbGFncz42NjE3ODwvZmxhZ3M+CiAgICAgICAgPHZhbHVlIHR5cGU9IjIiPjA8L3ZhbHVlPgogICAgICAgPC9CYXNpY0VudHJ5PgogICAgICAgPEJhc2ljRW50cnk+CiAgICAgICAgPG5hbWU+SGlzdG9ncmFtUGxvdE1vZGU8L25hbWU+CiAgICAgICAgPGZsYWdzPjY2MTc4PC9mbGFncz4KICAgICAgICA8dmFsdWUgdHlwZT0iMiI+MDwvdmFsdWU+CiAgICAgICA8L0Jhc2ljRW50cnk+CiAgICAgICA8QmFzaWNFbnRyeT4KICAgICAgICA8bmFtZT5IaXN0b2dyYW1TbW9vdGhpbmc8L25hbWU+CiAgICAgICAgPGZsYWdzPjY2MTc4PC9mbGFncz4KICAgICAgICA8dmFsdWUgdHlwZT0iMiI+MDwvdmFsdWU+CiAgICAgICA8L0Jhc2ljRW50cnk+CiAgICAgICA8QmFzaWNFbnRyeT4KICAgICAgICA8bmFtZT5TdGF0aXN0aWNGZWF0dXJlczwvbmFtZT4KICAgICAgICA8ZmxhZ3M+NjY0MzQ8L2ZsYWdzPgogICAgICAgIDx2YWx1ZSB0eXBlPSIzIj5GU0MtQQpTU0MtQTwvdmFsdWU+CiAgICAgICA8L0Jhc2ljRW50cnk+CiAgICAgICA8QmFzaWNFbnRyeT4KICAgICAgICA8bmFtZT5TdGF0aXN0aWNSZWdpb25GdW5jczwvbmFtZT4KICAgICAgICA8ZmxhZ3M+NjY0MzQ8L2ZsYWdzPgogICAgICAgIDx2YWx1ZSB0eXBlPSIzIj5QYXRoCiUtVDwvdmFsdWU+CiAgICAgICA8L0Jhc2ljRW50cnk+CiAgICAgICA8QmFzaWNFbnRyeT4KICAgICAgICA8bmFtZT5TdGF0aXN0aWNGZWF0dXJlRnVuY3M8L25hbWU+CiAgICAgICAgPGZsYWdzPjY2NDM0PC9mbGFncz4KICAgICAgICA8dmFsdWUgdHlwZT0iMyI+PC92YWx1ZT4KICAgICAgIDwvQmFzaWNFbnRyeT4KICAgICAgIDxCYXNpY0VudHJ5PgogICAgICAgIDxuYW1lPlN0YXRpc3RpY1NvdXJjZUluZm88L25hbWU+CiAgICAgICAgPGZsYWdzPjY1OTIyPC9mbGFncz4KICAgICAgICA8dmFsdWUgdHlwZT0iMSI+MTwvdmFsdWU+CiAgICAgICA8L0Jhc2ljRW50cnk+CiAgICAgICA8QmFzaWNFbnRyeT4KICAgICAgICA8bmFtZT5TdGF0aXN0aWNUYWJsZTwvbmFtZT4KICAgICAgICA8ZmxhZ3M+NjU5MjI8L2ZsYWdzPgogICAgICAgIDx2YWx1ZSB0eXBlPSIxIj4xPC92YWx1ZT4KICAgICAgIDwvQmFzaWNFbnRyeT4KICAgICAgIDxCYXNpY0VudHJ5PgogICAgICAgIDxuYW1lPlN0YXRpc3RpY0ZlYXR1cmVOYW1lPC9uYW1lPgogICAgICAgIDxmbGFncz42NjE3ODwvZmxhZ3M+CiAgICAgICAgPHZhbHVlIHR5cGU9IjIiPjA8L3ZhbHVlPgogICAgICAgPC9CYXNpY0VudHJ5PgogICAgICAgPEJhc2ljRW50cnk+CiAgICAgICAgPG5hbWU+SGVhdG1hcDwvbmFtZT4KICAgICAgICA8ZmxhZ3M+NjU2NjY8L2ZsYWdzPgogICAgICAgIDxCYXNpY0VudHJ5PgogICAgICAgICA8bmFtZT5Db2xvcjE8L25hbWU+CiAgICAgICAgIDxmbGFncz42NjQzNDwvZmxhZ3M+CiAgICAgICAgIDx2YWx1ZSB0eXBlPSIzIj4jZmYwMDAwPC92YWx1ZT4KICAgICAgICA8L0Jhc2ljRW50cnk+CiAgICAgICAgPEJhc2ljRW50cnk+CiAgICAgICAgIDxuYW1lPkNvbG9yMjwvbmFtZT4KICAgICAgICAgPGZsYWdzPjY2NDM0PC9mbGFncz4KICAgICAgICAgPHZhbHVlIHR5cGU9IjMiPiMwMGFhMDA8L3ZhbHVlPgogICAgICAgIDwvQmFzaWNFbnRyeT4KICAgICAgICA8QmFzaWNFbnRyeT4KICAgICAgICAgPG5hbWU+Q29sb3IzPC9uYW1lPgogICAgICAgICA8ZmxhZ3M+NjY0MzQ8L2ZsYWdzPgogICAgICAgICA8dmFsdWUgdHlwZT0iMyI+I2ZmZmYwMDwvdmFsdWU+CiAgICAgICAgPC9CYXNpY0VudHJ5PgogICAgICAgIDxCYXNpY0VudHJ5PgogICAgICAgICA8bmFtZT5Db2xvcjQ8L25hbWU+CiAgICAgICAgIDxmbGFncz42NjQzNDwvZmxhZ3M+CiAgICAgICAgIDx2YWx1ZSB0eXBlPSIzIj4jMzMzM2ZmPC92YWx1ZT4KICAgICAgICA8L0Jhc2ljRW50cnk+CiAgICAgICAgPEJhc2ljRW50cnk+CiAgICAgICAgIDxuYW1lPlRocmVzaG9sZDE8L25hbWU+CiAgICAgICAgIDxmbGFncz42NzQ1ODwvZmxhZ3M+CiAgICAgICAgIDx2YWx1ZSB0eXBlPSI3Ij4xPC92YWx1ZT4KICAgICAgICA8L0Jhc2ljRW50cnk+CiAgICAgICAgPEJhc2ljRW50cnk+CiAgICAgICAgIDxuYW1lPlRocmVzaG9sZDI8L25hbWU+CiAgICAgICAgIDxmbGFncz42NzQ1ODwvZmxhZ3M+CiAgICAgICAgIDx2YWx1ZSB0eXBlPSI3Ij4xMDA8L3ZhbHVlPgogICAgICAgIDwvQmFzaWNFbnRyeT4KICAgICAgICA8QmFzaWNFbnRyeT4KICAgICAgICAgPG5hbWU+UmVnaW9uPC9uYW1lPgogICAgICAgICA8ZmxhZ3M+NjY0MzQ8L2ZsYWdzPgogICAgICAgICA8dmFsdWUgdHlwZT0iMyI+bGl2ZTwvdmFsdWU+CiAgICAgICAgPC9CYXNpY0VudHJ5PgogICAgICAgIDxCYXNpY0VudHJ5PgogICAgICAgICA8bmFtZT5SZWdpb25GdW5jdGlvbjwvbmFtZT4KICAgICAgICAgPGZsYWdzPjY2NDM0PC9mbGFncz4KICAgICAgICAgPHZhbHVlIHR5cGU9IjMiPkNvdW50PC92YWx1ZT4KICAgICAgICA8L0Jhc2ljRW50cnk+CiAgICAgICAgPEJhc2ljRW50cnk+CiAgICAgICAgIDxuYW1lPkZlYXR1cmU8L25hbWU+CiAgICAgICAgIDxmbGFncz42NjQzNDwvZmxhZ3M+CiAgICAgICAgIDx2YWx1ZSB0eXBlPSIzIj5GU0MtQTwvdmFsdWU+CiAgICAgICAgPC9CYXNpY0VudHJ5PgogICAgICAgIDxCYXNpY0VudHJ5PgogICAgICAgICA8bmFtZT5GZWF0dXJlRnVuY3Rpb248L25hbWU+CiAgICAgICAgIDxmbGFncz42NjQzNDwvZmxhZ3M+CiAgICAgICAgIDx2YWx1ZSB0eXBlPSIzIj5NZWFuPC92YWx1ZT4KICAgICAgICA8L0Jhc2ljRW50cnk+CiAgICAgICAgPEJhc2ljRW50cnk+CiAgICAgICAgIDxuYW1lPk1vZGU8L25hbWU+CiAgICAgICAgIDxmbGFncz42NjE3ODwvZmxhZ3M+CiAgICAgICAgIDx2YWx1ZSB0eXBlPSIyIj4wPC92YWx1ZT4KICAgICAgICA8L0Jhc2ljRW50cnk+CiAgICAgICAgPEJhc2ljRW50cnk+CiAgICAgICAgIDxuYW1lPkZ1bmN0aW9uPC9uYW1lPgogICAgICAgICA8ZmxhZ3M+NjYxNzg8L2ZsYWdzPgogICAgICAgICA8dmFsdWUgdHlwZT0iMiI+MTwvdmFsdWU+CiAgICAgICAgPC9CYXNpY0VudHJ5PgogICAgICAgIDxCYXNpY0VudHJ5PgogICAgICAgICA8bmFtZT5EaXNhYmxlZEdyb3VwczwvbmFtZT4KICAgICAgICAgPGZsYWdzPjY2NDM0PC9mbGFncz4KICAgICAgICAgPHZhbHVlIHR5cGU9IjMiPjwvdmFsdWU+CiAgICAgICAgPC9CYXNpY0VudHJ5PgogICAgICAgPC9CYXNpY0VudHJ5PgogICAgICAgPEJhc2ljRW50cnk+CiAgICAgICAgPG5hbWU+V2lkZ2V0UG9zPC9uYW1lPgogICAgICAgIDxmbGFncz42NTY2NjwvZmxhZ3M+CiAgICAgICAgPEJhc2ljRW50cnk+CiAgICAgICAgIDxuYW1lPlg8L25hbWU+CiAgICAgICAgIDxmbGFncz42NjE3ODwvZmxhZ3M+CiAgICAgICAgIDx2YWx1ZSB0eXBlPSIyIj4xMzwvdmFsdWU+CiAgICAgICAgPC9CYXNpY0VudHJ5PgogICAgICAgIDxCYXNpY0VudHJ5PgogICAgICAgICA8bmFtZT5ZPC9uYW1lPgogICAgICAgICA8ZmxhZ3M+NjYxNzg8L2ZsYWdzPgogICAgICAgICA8dmFsdWUgdHlwZT0iMiI+MjI0PC92YWx1ZT4KICAgICAgICA8L0Jhc2ljRW50cnk+CiAgICAgICA8L0Jhc2ljRW50cnk+CiAgICAgICA8QmFzaWNFbnRyeT4KICAgICAgICA8bmFtZT5XaWRnZXRTaXplPC9uYW1lPgogICAgICAgIDxmbGFncz42NTY2NjwvZmxhZ3M+CiAgICAgICAgPEJhc2ljRW50cnk+CiAgICAgICAgIDxuYW1lPldpZHRoPC9uYW1lPgogICAgICAgICA8ZmxhZ3M+NjYxNzg8L2ZsYWdzPgogICAgICAgICA8dmFsdWUgdHlwZT0iMiI+NzAyPC92YWx1ZT4KICAgICAgICA8L0Jhc2ljRW50cnk+CiAgICAgICAgPEJhc2ljRW50cnk+CiAgICAgICAgIDxuYW1lPkhlaWdodDwvbmFtZT4KICAgICAgICAgPGZsYWdzPjY2MTc4PC9mbGFncz4KICAgICAgICAgPHZhbHVlIHR5cGU9IjIiPjQxODwvdmFsdWU+CiAgICAgICAgPC9CYXNpY0VudHJ5PgogICAgICAgPC9CYXNpY0VudHJ5PgogICAgICA8L0Jhc2ljRW50cnk+CiAgICAgPC9CYXNpY0VudHJ5PgogICAgPC9CYXNpY0VudHJ5PgogICA8L0Jhc2ljRW50cnk+CiAgPC9CYXNpY0VudHJ5PgogPC9CYXNpY0VudHJ5PgogPEJhc2ljRW50cnk+CiAgPG5hbWU+UmVnaW9uczwvbmFtZT4KICA8ZmxhZ3M+NjU2NjY8L2ZsYWdzPgogIDxCYXNpY0VudHJ5PgogICA8bmFtZT4xOTk8L25hbWU+CiAgIDxmbGFncz42NTY2NjwvZmxhZ3M+CiAgIDxCYXNpY0VudHJ5PgogICAgPG5hbWU+VXNlcmRlZk5hbWU8L25hbWU+CiAgICA8ZmxhZ3M+NjY0MzQ8L2ZsYWdzPgogICAgPHZhbHVlIHR5cGU9IjMiPjwvdmFsdWU+CiAgIDwvQmFzaWNFbnRyeT4KICAgPEJhc2ljRW50cnk+CiAgICA8bmFtZT5UeXBlPC9uYW1lPgogICAgPGZsYWdzPjY2MTc4PC9mbGFncz4KICAgIDx2YWx1ZSB0eXBlPSIyIj4yPC92YWx1ZT4KICAgPC9CYXNpY0VudHJ5PgogICA8QmFzaWNFbnRyeT4KICAgIDxuYW1lPkZlYXR1cmVzPC9uYW1lPgogICAgPGZsYWdzPjY2NDM0PC9mbGFncz4KICAgIDx2YWx1ZSB0eXBlPSIzIj5GU0MtQQpTU0MtQTwvdmFsdWU+CiAgIDwvQmFzaWNFbnRyeT4KICAgPEJhc2ljRW50cnk+CiAgICA8bmFtZT5Hcm91cDwvbmFtZT4KICAgIDxmbGFncz42NjE3ODwvZmxhZ3M+CiAgICA8dmFsdWUgdHlwZT0iMiI+MDwvdmFsdWU+CiAgIDwvQmFzaWNFbnRyeT4KICAgPEJhc2ljRW50cnk+CiAgICA8bmFtZT5Db2xvcjwvbmFtZT4KICAgIDxmbGFncz42NjQzNDwvZmxhZ3M+CiAgICA8dmFsdWUgdHlwZT0iMyI+IzAwODAwMDwvdmFsdWU+CiAgIDwvQmFzaWNFbnRyeT4KICAgPEJhc2ljRW50cnk+CiAgICA8bmFtZT5Jc05vdDwvbmFtZT4KICAgIDxmbGFncz42NTkyMjwvZmxhZ3M+CiAgICA8dmFsdWUgdHlwZT0iMSI+MDwvdmFsdWU+CiAgIDwvQmFzaWNFbnRyeT4KICAgPEJhc2ljRW50cnk+CiAgICA8bmFtZT5Qb2ludHM8L25hbWU+CiAgICA8ZmxhZ3M+NjU2NjY8L2ZsYWdzPgogICAgPEJhc2ljRW50cnk+CiAgICAgPG5hbWU+UG9pbnQwPC9uYW1lPgogICAgIDxmbGFncz42NTY2NjwvZmxhZ3M+CiAgICAgPEJhc2ljRW50cnk+CiAgICAgIDxuYW1lPlg8L25hbWU+CiAgICAgIDxmbGFncz42NjE3ODwvZmxhZ3M+CiAgICAgIDx2YWx1ZSB0eXBlPSIyIj40PC92YWx1ZT4KICAgICA8L0Jhc2ljRW50cnk+CiAgICAgPEJhc2ljRW50cnk+CiAgICAgIDxuYW1lPlk8L25hbWU+CiAgICAgIDxmbGFncz42NjE3ODwvZmxhZ3M+CiAgICAgIDx2YWx1ZSB0eXBlPSIyIj4zPC92YWx1ZT4KICAgICA8L0Jhc2ljRW50cnk+CiAgICA8L0Jhc2ljRW50cnk+CiAgICA8QmFzaWNFbnRyeT4KICAgICA8bmFtZT5Qb2ludDE8L25hbWU+CiAgICAgPGZsYWdzPjY1NjY2PC9mbGFncz4KICAgICA8QmFzaWNFbnRyeT4KICAgICAgPG5hbWU+WDwvbmFtZT4KICAgICAgPGZsYWdzPjY2MTc4PC9mbGFncz4KICAgICAgPHZhbHVlIHR5cGU9IjIiPjQ8L3ZhbHVlPgogICAgIDwvQmFzaWNFbnRyeT4KICAgICA8QmFzaWNFbnRyeT4KICAgICAgPG5hbWU+WTwvbmFtZT4KICAgICAgPGZsYWdzPjY2MTc4PC9mbGFncz4KICAgICAgPHZhbHVlIHR5cGU9IjIiPjM4NDwvdmFsdWU+CiAgICAgPC9CYXNpY0VudHJ5PgogICAgPC9CYXNpY0VudHJ5PgogICAgPEJhc2ljRW50cnk+CiAgICAgPG5hbWU+UG9pbnQyPC9uYW1lPgogICAgIDxmbGFncz42NTY2NjwvZmxhZ3M+CiAgICAgPEJhc2ljRW50cnk+CiAgICAgIDxuYW1lPlg8L25hbWU+CiAgICAgIDxmbGFncz42NjE3ODwvZmxhZ3M+CiAgICAgIDx2YWx1ZSB0eXBlPSIyIj4xMjk8L3ZhbHVlPgogICAgIDwvQmFzaWNFbnRyeT4KICAgICA8QmFzaWNFbnRyeT4KICAgICAgPG5hbWU+WTwvbmFtZT4KICAgICAgPGZsYWdzPjY2MTc4PC9mbGFncz4KICAgICAgPHZhbHVlIHR5cGU9IjIiPjQ3NzwvdmFsdWU+CiAgICAgPC9CYXNpY0VudHJ5PgogICAgPC9CYXNpY0VudHJ5PgogICAgPEJhc2ljRW50cnk+CiAgICAgPG5hbWU+UG9pbnQzPC9uYW1lPgogICAgIDxmbGFncz42NTY2NjwvZmxhZ3M+CiAgICAgPEJhc2ljRW50cnk+CiAgICAgIDxuYW1lPlg8L25hbWU+CiAgICAgIDxmbGFncz42NjE3ODwvZmxhZ3M+CiAgICAgIDx2YWx1ZSB0eXBlPSIyIj41MDM8L3ZhbHVlPgogICAgIDwvQmFzaWNFbnRyeT4KICAgICA8QmFzaWNFbnRyeT4KICAgICAgPG5hbWU+WTwvbmFtZT4KICAgICAgPGZsYWdzPjY2MTc4PC9mbGFncz4KICAgICAgPHZhbHVlIHR5cGU9IjIiPjQ2MDwvdmFsdWU+CiAgICAgPC9CYXNpY0VudHJ5PgogICAgPC9CYXNpY0VudHJ5PgogICAgPEJhc2ljRW50cnk+CiAgICAgPG5hbWU+UG9pbnQ0PC9uYW1lPgogICAgIDxmbGFncz42NTY2NjwvZmxhZ3M+CiAgICAgPEJhc2ljRW50cnk+CiAgICAgIDxuYW1lPlg8L25hbWU+CiAgICAgIDxmbGFncz42NjE3ODwvZmxhZ3M+CiAgICAgIDx2YWx1ZSB0eXBlPSIyIj41MDM8L3ZhbHVlPgogICAgIDwvQmFzaWNFbnRyeT4KICAgICA8QmFzaWNFbnRyeT4KICAgICAgPG5hbWU+WTwvbmFtZT4KICAgICAgPGZsYWdzPjY2MTc4PC9mbGFncz4KICAgICAgPHZhbHVlIHR5cGU9IjIiPjM8L3ZhbHVlPgogICAgIDwvQmFzaWNFbnRyeT4KICAgIDwvQmFzaWNFbnRyeT4KICAgPC9CYXNpY0VudHJ5PgogICA8QmFzaWNFbnRyeT4KICAgIDxuYW1lPlRleHRQb2ludHM8L25hbWU+CiAgICA8ZmxhZ3M+NjU2NjY8L2ZsYWdzPgogICAgPEJhc2ljRW50cnk+CiAgICAgPG5hbWU+UG9pbnQwPC9uYW1lPgogICAgIDxmbGFncz42NTY2NjwvZmxhZ3M+CiAgICAgPEJhc2ljRW50cnk+CiAgICAgIDxuYW1lPlg8L25hbWU+CiAgICAgIDxmbGFncz42NjE3ODwvZmxhZ3M+CiAgICAgIDx2YWx1ZSB0eXBlPSIyIj4zMjwvdmFsdWU+CiAgICAgPC9CYXNpY0VudHJ5PgogICAgIDxCYXNpY0VudHJ5PgogICAgICA8bmFtZT5ZPC9uYW1lPgogICAgICA8ZmxhZ3M+NjYxNzg8L2ZsYWdzPgogICAgICA8dmFsdWUgdHlwZT0iMiI+MTA8L3ZhbHVlPgogICAgIDwvQmFzaWNFbnRyeT4KICAgICA8QmFzaWNFbnRyeT4KICAgICAgPG5hbWU+VGV4dDwvbmFtZT4KICAgICAgPGZsYWdzPjY2NDM0PC9mbGFncz4KICAgICAgPHZhbHVlIHR5cGU9IjMiPjwvdmFsdWU+CiAgICAgPC9CYXNpY0VudHJ5PgogICAgPC9CYXNpY0VudHJ5PgogICA8L0Jhc2ljRW50cnk+CiAgPC9CYXNpY0VudHJ5PgogIDxCYXNpY0VudHJ5PgogICA8bmFtZT4yMDA8L25hbWU+CiAgIDxmbGFncz42NTY2NjwvZmxhZ3M+CiAgIDxCYXNpY0VudHJ5PgogICAgPG5hbWU+VXNlcmRlZk5hbWU8L25hbWU+CiAgICA8ZmxhZ3M+NjY0MzQ8L2ZsYWdzPgogICAgPHZhbHVlIHR5cGU9IjMiPjwvdmFsdWU+CiAgIDwvQmFzaWNFbnRyeT4KICAgPEJhc2ljRW50cnk+CiAgICA8bmFtZT5UeXBlPC9uYW1lPgogICAgPGZsYWdzPjY2MTc4PC9mbGFncz4KICAgIDx2YWx1ZSB0eXBlPSIyIj4yPC92YWx1ZT4KICAgPC9CYXNpY0VudHJ5PgogICA8QmFzaWNFbnRyeT4KICAgIDxuYW1lPkZlYXR1cmVzPC9uYW1lPgogICAgPGZsYWdzPjY2NDM0PC9mbGFncz4KICAgIDx2YWx1ZSB0eXBlPSIzIj5GU0MtQQpGU0MtSDwvdmFsdWU+CiAgIDwvQmFzaWNFbnRyeT4KICAgPEJhc2ljRW50cnk+CiAgICA8bmFtZT5Hcm91cDwvbmFtZT4KICAgIDxmbGFncz42NjE3ODwvZmxhZ3M+CiAgICA8dmFsdWUgdHlwZT0iMiI+MDwvdmFsdWU+CiAgIDwvQmFzaWNFbnRyeT4KICAgPEJhc2ljRW50cnk+CiAgICA8bmFtZT5Db2xvcjwvbmFtZT4KICAgIDxmbGFncz42NjQzNDwvZmxhZ3M+CiAgICA8dmFsdWUgdHlwZT0iMyI+I2ZmMDAwMDwvdmFsdWU+CiAgIDwvQmFzaWNFbnRyeT4KICAgPEJhc2ljRW50cnk+CiAgICA8bmFtZT5Jc05vdDwvbmFtZT4KICAgIDxmbGFncz42NTkyMjwvZmxhZ3M+CiAgICA8dmFsdWUgdHlwZT0iMSI+MDwvdmFsdWU+CiAgIDwvQmFzaWNFbnRyeT4KICAgPEJhc2ljRW50cnk+CiAgICA8bmFtZT5Qb2ludHM8L25hbWU+CiAgICA8ZmxhZ3M+NjU2NjY8L2ZsYWdzPgogICAgPEJhc2ljRW50cnk+CiAgICAgPG5hbWU+UG9pbnQwPC9uYW1lPgogICAgIDxmbGFncz42NTY2NjwvZmxhZ3M+CiAgICAgPEJhc2ljRW50cnk+CiAgICAgIDxuYW1lPlg8L25hbWU+CiAgICAgIDxmbGFncz42NjE3ODwvZmxhZ3M+CiAgICAgIDx2YWx1ZSB0eXBlPSIyIj40NjM8L3ZhbHVlPgogICAgIDwvQmFzaWNFbnRyeT4KICAgICA8QmFzaWNFbnRyeT4KICAgICAgPG5hbWU+WTwvbmFtZT4KICAgICAgPGZsYWdzPjY2MTc4PC9mbGFncz4KICAgICAgPHZhbHVlIHR5cGU9IjIiPjE5MjwvdmFsdWU+CiAgICAgPC9CYXNpY0VudHJ5PgogICAgPC9CYXNpY0VudHJ5PgogICAgPEJhc2ljRW50cnk+CiAgICAgPG5hbWU+UG9pbnQxPC9uYW1lPgogICAgIDxmbGFncz42NTY2NjwvZmxhZ3M+CiAgICAgPEJhc2ljRW50cnk+CiAgICAgIDxuYW1lPlg8L25hbWU+CiAgICAgIDxmbGFncz42NjE3ODwvZmxhZ3M+CiAgICAgIDx2YWx1ZSB0eXBlPSIyIj40NTwvdmFsdWU+CiAgICAgPC9CYXNpY0VudHJ5PgogICAgIDxCYXNpY0VudHJ5PgogICAgICA8bmFtZT5ZPC9uYW1lPgogICAgICA8ZmxhZ3M+NjYxNzg8L2ZsYWdzPgogICAgICA8dmFsdWUgdHlwZT0iMiI+NDYyPC92YWx1ZT4KICAgICA8L0Jhc2ljRW50cnk+CiAgICA8L0Jhc2ljRW50cnk+CiAgICA8QmFzaWNFbnRyeT4KICAgICA8bmFtZT5Qb2ludDI8L25hbWU+CiAgICAgPGZsYWdzPjY1NjY2PC9mbGFncz4KICAgICA8QmFzaWNFbnRyeT4KICAgICAgPG5hbWU+WDwvbmFtZT4KICAgICAgPGZsYWdzPjY2MTc4PC9mbGFncz4KICAgICAgPHZhbHVlIHR5cGU9IjIiPjIwPC92YWx1ZT4KICAgICA8L0Jhc2ljRW50cnk+CiAgICAgPEJhc2ljRW50cnk+CiAgICAgIDxuYW1lPlk8L25hbWU+CiAgICAgIDxmbGFncz42NjE3ODwvZmxhZ3M+CiAgICAgIDx2YWx1ZSB0eXBlPSIyIj41MDI8L3ZhbHVlPgogICAgIDwvQmFzaWNFbnRyeT4KICAgIDwvQmFzaWNFbnRyeT4KICAgIDxCYXNpY0VudHJ5PgogICAgIDxuYW1lPlBvaW50MzwvbmFtZT4KICAgICA8ZmxhZ3M+NjU2NjY8L2ZsYWdzPgogICAgIDxCYXNpY0VudHJ5PgogICAgICA8bmFtZT5YPC9uYW1lPgogICAgICA8ZmxhZ3M+NjYxNzg8L2ZsYWdzPgogICAgICA8dmFsdWUgdHlwZT0iMiI+Mzg5PC92YWx1ZT4KICAgICA8L0Jhc2ljRW50cnk+CiAgICAgPEJhc2ljRW50cnk+CiAgICAgIDxuYW1lPlk8L25hbWU+CiAgICAgIDxmbGFncz42NjE3ODwvZmxhZ3M+CiAgICAgIDx2YWx1ZSB0eXBlPSIyIj4yODg8L3ZhbHVlPgogICAgIDwvQmFzaWNFbnRyeT4KICAgIDwvQmFzaWNFbnRyeT4KICAgPC9CYXNpY0VudHJ5PgogICA8QmFzaWNFbnRyeT4KICAgIDxuYW1lPlRleHRQb2ludHM8L25hbWU+CiAgICA8ZmxhZ3M+NjU2NjY8L2ZsYWdzPgogICAgPEJhc2ljRW50cnk+CiAgICAgPG5hbWU+UG9pbnQwPC9uYW1lPgogICAgIDxmbGFncz42NTY2NjwvZmxhZ3M+CiAgICAgPEJhc2ljRW50cnk+CiAgICAgIDxuYW1lPlg8L25hbWU+CiAgICAgIDxmbGFncz42NjE3ODwvZmxhZ3M+CiAgICAgIDx2YWx1ZSB0eXBlPSIyIj43MTwvdmFsdWU+CiAgICAgPC9CYXNpY0VudHJ5PgogICAgIDxCYXNpY0VudHJ5PgogICAgICA8bmFtZT5ZPC9uYW1lPgogICAgICA8ZmxhZ3M+NjYxNzg8L2ZsYWdzPgogICAgICA8dmFsdWUgdHlwZT0iMiI+NjI8L3ZhbHVlPgogICAgIDwvQmFzaWNFbnRyeT4KICAgICA8QmFzaWNFbnRyeT4KICAgICAgPG5hbWU+VGV4dDwvbmFtZT4KICAgICAgPGZsYWdzPjY2NDM0PC9mbGFncz4KICAgICAgPHZhbHVlIHR5cGU9IjMiPjwvdmFsdWU+CiAgICAgPC9CYXNpY0VudHJ5PgogICAgPC9CYXNpY0VudHJ5PgogICA8L0Jhc2ljRW50cnk+CiAgPC9CYXNpY0VudHJ5PgogIDxCYXNpY0VudHJ5PgogICA8bmFtZT4yMDE8L25hbWU+CiAgIDxmbGFncz42NTY2NjwvZmxhZ3M+CiAgIDxCYXNpY0VudHJ5PgogICAgPG5hbWU+VXNlcmRlZk5hbWU8L25hbWU+CiAgICA8ZmxhZ3M+NjY0MzQ8L2ZsYWdzPgogICAgPHZhbHVlIHR5cGU9IjMiPjwvdmFsdWU+CiAgIDwvQmFzaWNFbnRyeT4KICAgPEJhc2ljRW50cnk+CiAgICA8bmFtZT5UeXBlPC9uYW1lPgogICAgPGZsYWdzPjY2MTc4PC9mbGFncz4KICAgIDx2YWx1ZSB0eXBlPSIyIj40PC92YWx1ZT4KICAgPC9CYXNpY0VudHJ5PgogICA8QmFzaWNFbnRyeT4KICAgIDxuYW1lPkZlYXR1cmVzPC9uYW1lPgogICAgPGZsYWdzPjY2NDM0PC9mbGFncz4KICAgIDx2YWx1ZSB0eXBlPSIzIj5CMS1BClYxLUE8L3ZhbHVlPgogICA8L0Jhc2ljRW50cnk+CiAgIDxCYXNpY0VudHJ5PgogICAgPG5hbWU+R3JvdXA8L25hbWU+CiAgICA8ZmxhZ3M+NjYxNzg8L2ZsYWdzPgogICAgPHZhbHVlIHR5cGU9IjIiPjA8L3ZhbHVlPgogICA8L0Jhc2ljRW50cnk+CiAgIDxCYXNpY0VudHJ5PgogICAgPG5hbWU+Q29sb3I8L25hbWU+CiAgICA8ZmxhZ3M+NjY0MzQ8L2ZsYWdzPgogICAgPHZhbHVlIHR5cGU9IjMiPiMwMDAwZmY8L3ZhbHVlPgogICA8L0Jhc2ljRW50cnk+CiAgIDxCYXNpY0VudHJ5PgogICAgPG5hbWU+SXNOb3Q8L25hbWU+CiAgICA8ZmxhZ3M+NjU5MjI8L2ZsYWdzPgogICAgPHZhbHVlIHR5cGU9IjEiPjA8L3ZhbHVlPgogICA8L0Jhc2ljRW50cnk+CiAgIDxCYXNpY0VudHJ5PgogICAgPG5hbWU+UG9pbnRzPC9uYW1lPgogICAgPGZsYWdzPjY1NjY2PC9mbGFncz4KICAgIDxCYXNpY0VudHJ5PgogICAgIDxuYW1lPlBvaW50MDwvbmFtZT4KICAgICA8ZmxhZ3M+NjU2NjY8L2ZsYWdzPgogICAgIDxCYXNpY0VudHJ5PgogICAgICA8bmFtZT5YPC9uYW1lPgogICAgICA8ZmxhZ3M+NjYxNzg8L2ZsYWdzPgogICAgICA8dmFsdWUgdHlwZT0iMiI+MDwvdmFsdWU+CiAgICAgPC9CYXNpY0VudHJ5PgogICAgIDxCYXNpY0VudHJ5PgogICAgICA8bmFtZT5ZPC9uYW1lPgogICAgICA8ZmxhZ3M+NjYxNzg8L2ZsYWdzPgogICAgICA8dmFsdWUgdHlwZT0iMiI+Mjc0PC92YWx1ZT4KICAgICA8L0Jhc2ljRW50cnk+CiAgICA8L0Jhc2ljRW50cnk+CiAgICA8QmFzaWNFbnRyeT4KICAgICA8bmFtZT5Qb2ludDE8L25hbWU+CiAgICAgPGZsYWdzPjY1NjY2PC9mbGFncz4KICAgICA8QmFzaWNFbnRyeT4KICAgICAgPG5hbWU+WDwvbmFtZT4KICAgICAgPGZsYWdzPjY2MTc4PC9mbGFncz4KICAgICAgPHZhbHVlIHR5cGU9IjIiPjUxMjwvdmFsdWU+CiAgICAgPC9CYXNpY0VudHJ5PgogICAgIDxCYXNpY0VudHJ5PgogICAgICA8bmFtZT5ZPC9uYW1lPgogICAgICA8ZmxhZ3M+NjYxNzg8L2ZsYWdzPgogICAgICA8dmFsdWUgdHlwZT0iMiI+Mjc0PC92YWx1ZT4KICAgICA8L0Jhc2ljRW50cnk+CiAgICA8L0Jhc2ljRW50cnk+CiAgICA8QmFzaWNFbnRyeT4KICAgICA8bmFtZT5Qb2ludDI8L25hbWU+CiAgICAgPGZsYWdzPjY1NjY2PC9mbGFncz4KICAgICA8QmFzaWNFbnRyeT4KICAgICAgPG5hbWU+WDwvbmFtZT4KICAgICAgPGZsYWdzPjY2MTc4PC9mbGFncz4KICAgICAgPHZhbHVlIHR5cGU9IjIiPjIzNTwvdmFsdWU+CiAgICAgPC9CYXNpY0VudHJ5PgogICAgIDxCYXNpY0VudHJ5PgogICAgICA8bmFtZT5ZPC9uYW1lPgogICAgICA8ZmxhZ3M+NjYxNzg8L2ZsYWdzPgogICAgICA8dmFsdWUgdHlwZT0iMiI+MDwvdmFsdWU+CiAgICAgPC9CYXNpY0VudHJ5PgogICAgPC9CYXNpY0VudHJ5PgogICAgPEJhc2ljRW50cnk+CiAgICAgPG5hbWU+UG9pbnQzPC9uYW1lPgogICAgIDxmbGFncz42NTY2NjwvZmxhZ3M+CiAgICAgPEJhc2ljRW50cnk+CiAgICAgIDxuYW1lPlg8L25hbWU+CiAgICAgIDxmbGFncz42NjE3ODwvZmxhZ3M+CiAgICAgIDx2YWx1ZSB0eXBlPSIyIj4yMzU8L3ZhbHVlPgogICAgIDwvQmFzaWNFbnRyeT4KICAgICA8QmFzaWNFbnRyeT4KICAgICAgPG5hbWU+WTwvbmFtZT4KICAgICAgPGZsYWdzPjY2MTc4PC9mbGFncz4KICAgICAgPHZhbHVlIHR5cGU9IjIiPjUxMjwvdmFsdWU+CiAgICAgPC9CYXNpY0VudHJ5PgogICAgPC9CYXNpY0VudHJ5PgogICA8L0Jhc2ljRW50cnk+CiAgIDxCYXNpY0VudHJ5PgogICAgPG5hbWU+VGV4dFBvaW50czwvbmFtZT4KICAgIDxmbGFncz42NTY2NjwvZmxhZ3M+CiAgICA8QmFzaWNFbnRyeT4KICAgICA8bmFtZT5Qb2ludDA8L25hbWU+CiAgICAgPGZsYWdzPjY1NjY2PC9mbGFncz4KICAgICA8QmFzaWNFbnRyeT4KICAgICAgPG5hbWU+WDwvbmFtZT4KICAgICAgPGZsYWdzPjY2MTc4PC9mbGFncz4KICAgICAgPHZhbHVlIHR5cGU9IjIiPjIxPC92YWx1ZT4KICAgICA8L0Jhc2ljRW50cnk+CiAgICAgPEJhc2ljRW50cnk+CiAgICAgIDxuYW1lPlk8L25hbWU+CiAgICAgIDxmbGFncz42NjE3ODwvZmxhZ3M+CiAgICAgIDx2YWx1ZSB0eXBlPSIyIj4yODE8L3ZhbHVlPgogICAgIDwvQmFzaWNFbnRyeT4KICAgICA8QmFzaWNFbnRyeT4KICAgICAgPG5hbWU+VGV4dDwvbmFtZT4KICAgICAgPGZsYWdzPjY2NDM0PC9mbGFncz4KICAgICAgPHZhbHVlIHR5cGU9IjMiPjwvdmFsdWU+CiAgICAgPC9CYXNpY0VudHJ5PgogICAgPC9CYXNpY0VudHJ5PgogICAgPEJhc2ljRW50cnk+CiAgICAgPG5hbWU+UG9pbnQxPC9uYW1lPgogICAgIDxmbGFncz42NTY2NjwvZmxhZ3M+CiAgICAgPEJhc2ljRW50cnk+CiAgICAgIDxuYW1lPlg8L25hbWU+CiAgICAgIDxmbGFncz42NjE3ODwvZmxhZ3M+CiAgICAgIDx2YWx1ZSB0eXBlPSIyIj4xNzwvdmFsdWU+CiAgICAgPC9CYXNpY0VudHJ5PgogICAgIDxCYXNpY0VudHJ5PgogICAgICA8bmFtZT5ZPC9uYW1lPgogICAgICA8ZmxhZ3M+NjYxNzg8L2ZsYWdzPgogICAgICA8dmFsdWUgdHlwZT0iMiI+MTA8L3ZhbHVlPgogICAgIDwvQmFzaWNFbnRyeT4KICAgICA8QmFzaWNFbnRyeT4KICAgICAgPG5hbWU+VGV4dDwvbmFtZT4KICAgICAgPGZsYWdzPjY2NDM0PC9mbGFncz4KICAgICAgPHZhbHVlIHR5cGU9IjMiPjwvdmFsdWU+CiAgICAgPC9CYXNpY0VudHJ5PgogICAgPC9CYXNpY0VudHJ5PgogICAgPEJhc2ljRW50cnk+CiAgICAgPG5hbWU+UG9pbnQyPC9uYW1lPgogICAgIDxmbGFncz42NTY2NjwvZmxhZ3M+CiAgICAgPEJhc2ljRW50cnk+CiAgICAgIDxuYW1lPlg8L25hbWU+CiAgICAgIDxmbGFncz42NjE3ODwvZmxhZ3M+CiAgICAgIDx2YWx1ZSB0eXBlPSIyIj4yOTQ8L3ZhbHVlPgogICAgIDwvQmFzaWNFbnRyeT4KICAgICA8QmFzaWNFbnRyeT4KICAgICAgPG5hbWU+WTwvbmFtZT4KICAgICAgPGZsYWdzPjY2MTc4PC9mbGFncz4KICAgICAgPHZhbHVlIHR5cGU9IjIiPjE0PC92YWx1ZT4KICAgICA8L0Jhc2ljRW50cnk+CiAgICAgPEJhc2ljRW50cnk+CiAgICAgIDxuYW1lPlRleHQ8L25hbWU+CiAgICAgIDxmbGFncz42NjQzNDwvZmxhZ3M+CiAgICAgIDx2YWx1ZSB0eXBlPSIzIj48L3ZhbHVlPgogICAgIDwvQmFzaWNFbnRyeT4KICAgIDwvQmFzaWNFbnRyeT4KICAgIDxCYXNpY0VudHJ5PgogICAgIDxuYW1lPlBvaW50MzwvbmFtZT4KICAgICA8ZmxhZ3M+NjU2NjY8L2ZsYWdzPgogICAgIDxCYXNpY0VudHJ5PgogICAgICA8bmFtZT5YPC9uYW1lPgogICAgICA8ZmxhZ3M+NjYxNzg8L2ZsYWdzPgogICAgICA8dmFsdWUgdHlwZT0iMiI+MzExPC92YWx1ZT4KICAgICA8L0Jhc2ljRW50cnk+CiAgICAgPEJhc2ljRW50cnk+CiAgICAgIDxuYW1lPlk8L25hbWU+CiAgICAgIDxmbGFncz42NjE3ODwvZmxhZ3M+CiAgICAgIDx2YWx1ZSB0eXBlPSIyIj4yODE8L3ZhbHVlPgogICAgIDwvQmFzaWNFbnRyeT4KICAgICA8QmFzaWNFbnRyeT4KICAgICAgPG5hbWU+VGV4dDwvbmFtZT4KICAgICAgPGZsYWdzPjY2NDM0PC9mbGFncz4KICAgICAgPHZhbHVlIHR5cGU9IjMiPjwvdmFsdWU+CiAgICAgPC9CYXNpY0VudHJ5PgogICAgPC9CYXNpY0VudHJ5PgogICA8L0Jhc2ljRW50cnk+CiAgPC9CYXNpY0VudHJ5PgogPC9CYXNpY0VudHJ5PgogPEJhc2ljRW50cnk+CiAgPG5hbWU+RmlsZVR5cGU8L25hbWU+CiAgPGZsYWdzPjY2NDM0PC9mbGFncz4KICA8dmFsdWUgdHlwZT0iMyI+QW5hbHlzaXM8L3ZhbHVlPgogPC9CYXNpY0VudHJ5PgogPEJhc2ljRW50cnk+CiAgPG5hbWU+Q2hlY2tzdW08L25hbWU+CiAgPGZsYWdzPjY2NDM0PC9mbGFncz4KICA8dmFsdWUgdHlwZT0iMyI+Yjg4YjE3NzA0OWIyNWViMDBlMTVhNjk1NzNmMDdhZmY8L3ZhbHVlPgogPC9CYXNpY0VudHJ5Pgo8L0Jhc2ljRW50cnk+Cg==/@MB_EXPERIMENT/0
PEJhc2ljRW50cnk+CiA8bmFtZT5Tb2Z0d2FyZTwvbmFtZT4KIDxmbGFncz4yNjIxNDY8L2ZsYWdzPgogPEJhc2ljRW50cnk+CiAgPG5hbWU+Q29uZmlnVmVyc2lvbjwvbmFtZT4KICA8ZmxhZ3M+MjYzMDQyPC9mbGFncz4KICA8dmFsdWUgdHlwZT0iMyI+MC40LjI1PC92YWx1ZT4KIDwvQmFzaWNFbnRyeT4KIDxCYXNpY0VudHJ5PgogIDxuYW1lPlZhbGlkaXR5S2V5PC9uYW1lPgogIDxmbGFncz4yNjM4MTA8L2ZsYWdzPgogIDx2YWx1ZSB0eXBlPSI2IiBzaXplPSIxMTIiPgpOd0F6QURjQU5BQmhBR0VBTkFBM0FESUFNZ0E1QURFQU1BQXpBR0VBTXdCZkFEQUFNQUF3QURBQVh3QXlBQzRBCk1RQXhBQzRBTVFBNEFERUFOd0F1QURFQU9RQTJBRElBTXdCZkFFMEFZUUJqQUhNQVVRQjFBR0VBYmdCMEFGOEEKTWdBd0FERUFPQUF4QURFQU1RQTBBQT09PC92YWx1ZT4KIDwvQmFzaWNFbnRyeT4KIDxCYXNpY0VudHJ5PgogIDxuYW1lPkV4cGVyaW1lbnQ8L25hbWU+CiAgPGZsYWdzPjI2MjI3NDwvZmxhZ3M+CiAgPEJhc2ljRW50cnk+CiAgIDxuYW1lPlJhY2s8L25hbWU+CiAgIDxmbGFncz4yNjMwNDI8L2ZsYWdzPgogICA8dmFsdWUgdHlwZT0iMyI+U2luZ2xlIHR1YmUgcmFjazwvdmFsdWU+CiAgPC9CYXNpY0VudHJ5PgogIDxCYXNpY0VudHJ5PgogICA8bmFtZT5SYWNrSXNTZWxlY3RhYmxlPC9uYW1lPgogICA8ZmxhZ3M+MjYyNTMwPC9mbGFncz4KICAgPHZhbHVlIHR5cGU9IjEiPjE8L3ZhbHVlPgogIDwvQmFzaWNFbnRyeT4KICA8QmFzaWNFbnRyeT4KICAgPG5hbWU+Q3VycmVudDwvbmFtZT4KICAgPGZsYWdzPjI2Mjc4NjwvZmxhZ3M+CiAgIDx2YWx1ZSB0eXBlPSIyIj4wPC92YWx1ZT4KICA8L0Jhc2ljRW50cnk+CiAgPEJhc2ljRW50cnk+CiAgIDxuYW1lPkZpbGVJZDwvbmFtZT4KICAgPGZsYWdzPjI2Mjc4NjwvZmxhZ3M+CiAgIDx2YWx1ZSB0eXBlPSIyIj4zMDwvdmFsdWU+CiAgPC9CYXNpY0VudHJ5PgogIDxCYXNpY0VudHJ5PgogICA8bmFtZT5GaWxlQmFzZTwvbmFtZT4KICAgPGZsYWdzPjI2MzA0MjwvZmxhZ3M+CiAgIDx2YWx1ZSB0eXBlPSIzIj4zLTMgbStrYjwvdmFsdWU+CiAgPC9CYXNpY0VudHJ5PgogIDxCYXNpY0VudHJ5PgogICA8bmFtZT5GaWxlSXNDdXN0b208L25hbWU+CiAgIDxmbGFncz4yNjI1MzA8L2ZsYWdzPgogICA8dmFsdWUgdHlwZT0iMSI+MTwvdmFsdWU+CiAgPC9CYXNpY0VudHJ5PgogIDxCYXNpY0VudHJ5PgogICA8bmFtZT5Qcm9qZWN0PC9uYW1lPgogICA8ZmxhZ3M+MjYzMDQyPC9mbGFncz4KICAgPHZhbHVlIHR5cGU9IjMiPkFubmV4aW5WPC92YWx1ZT4KICA8L0Jhc2ljRW50cnk+CiAgPEJhc2ljRW50cnk+CiAgIDxuYW1lPlJhY2tQcm9jZXNzaW5nT3JkZXI8L25hbWU+CiAgIDxmbGFncz4yNjI3ODY8L2ZsYWdzPgogICA8dmFsdWUgdHlwZT0iMiI+MDwvdmFsdWU+CiAgPC9CYXNpY0VudHJ5PgogIDxCYXNpY0VudHJ5PgogICA8bmFtZT5SZWFnZW50czwvbmFtZT4KICAgPGZsYWdzPjI2MjI3NDwvZmxhZ3M+CiAgIDxCYXNpY0VudHJ5PgogICAgPG5hbWU+UjE8L25hbWU+CiAgICA8ZmxhZ3M+MjYyMjc0PC9mbGFncz4KICAgIDxCYXNpY0VudHJ5PgogICAgIDxuYW1lPkV4cGlyYXRpb25EYXRlPC9uYW1lPgogICAgIDxmbGFncz4yNjMwNDI8L2ZsYWdzPgogICAgIDx2YWx1ZSB0eXBlPSIzIj48L3ZhbHVlPgogICAgPC9CYXNpY0VudHJ5PgogICAgPEJhc2ljRW50cnk+CiAgICAgPG5hbWU+TG90TnVtYmVyPC9uYW1lPgogICAgIDxmbGFncz4yNjMwNDI8L2ZsYWdzPgogICAgIDx2YWx1ZSB0eXBlPSIzIj48L3ZhbHVlPgogICAgPC9CYXNpY0VudHJ5PgogICAgPEJhc2ljRW50cnk+CiAgICAgPG5hbWU+UmVhZ2VudDwvbmFtZT4KICAgICA8ZmxhZ3M+MjYzMDQyPC9mbGFncz4KICAgICA8dmFsdWUgdHlwZT0iMyI+PC92YWx1ZT4KICAgIDwvQmFzaWNFbnRyeT4KICAgIDxCYXNpY0VudHJ5PgogICAgIDxuYW1lPkNhdGVnb3J5PC9uYW1lPgogICAgIDxmbGFncz4yNjMwNDI8L2ZsYWdzPgogICAgIDx2YWx1ZSB0eXBlPSIzIj48L3ZhbHVlPgogICAgPC9CYXNpY0VudHJ5PgogICAgPEJhc2ljRW50cnk+CiAgICAgPG5hbWU+QWN0aXZlPC9uYW1lPgogICAgIDxmbGFncz4yNjI1MzA8L2ZsYWdzPgogICAgIDx2YWx1ZSB0eXBlPSIxIj4wPC92YWx1ZT4KICAgIDwvQmFzaWNFbnRyeT4KICAgIDxCYXNpY0VudHJ5PgogICAgIDxuYW1lPlRpbWU8L25hbWU+CiAgICAgPGZsYWdzPjI2Mjc4NjwvZmxhZ3M+CiAgICAgPHZhbHVlIHR5cGU9IjIiPjA8L3ZhbHVlPgogICAgPC9CYXNpY0VudHJ5PgogICAgPEJhc2ljRW50cnk+CiAgICAgPG5hbWU+VGl0ZXI8L25hbWU+CiAgICAgPGZsYWdzPjI2Mjc4NjwvZmxhZ3M+CiAgICAgPHZhbHVlIHR5cGU9IjIiPjA8L3ZhbHVlPgogICAgPC9CYXNpY0VudHJ5PgogICAgPEJhc2ljRW50cnk+CiAgICAgPG5hbWU+UGFyYWxsZWw8L25hbWU+CiAgICAgPGZsYWdzPjI2Mjc4NjwvZmxhZ3M+CiAgICAgPHZhbHVlIHR5cGU9IjIiPjA8L3ZhbHVlPgogICAgPC9CYXNpY0VudHJ5PgogICAgPEJhc2ljRW50cnk+CiAgICAgPG5hbWU+UHJpb3JpdHk8L25hbWU+CiAgICAgPGZsYWdzPjI2Mjc4NjwvZmxhZ3M+CiAgICAgPHZhbHVlIHR5cGU9IjIiPjA8L3ZhbHVlPgogICAgPC9CYXNpY0VudHJ5PgogICAgPEJhc2ljRW50cnk+CiAgICAgPG5hbWU+TWluVm9sdW1lPC9uYW1lPgogICAgIDxmbGFncz4yNjI3ODY8L2ZsYWdzPgogICAgIDx2YWx1ZSB0eXBlPSIyIj4wPC92YWx1ZT4KICAgIDwvQmFzaWNFbnRyeT4KICAgIDxCYXNpY0VudHJ5PgogICAgIDxuYW1lPlZpc2libGU8L25hbWU+CiAgICAgPGZsYWdzPjI2Mjc4NjwvZmxhZ3M+CiAgICAgPHZhbHVlIHR5cGU9IjIiPjM8L3ZhbHVlPgogICAgPC9CYXNpY0VudHJ5PgogICA8L0Jhc2ljRW50cnk+CiAgIDxCYXNpY0VudHJ5PgogICAgPG5hbWU+UjI8L25hbWU+CiAgICA8ZmxhZ3M+MjYyMjc0PC9mbGFncz4KICAgIDxCYXNpY0VudHJ5PgogICAgIDxuYW1lPkV4cGlyYXRpb25EYXRlPC9uYW1lPgogICAgIDxmbGFncz4yNjMwNDI8L2ZsYWdzPgogICAgIDx2YWx1ZSB0eXBlPSIzIj48L3ZhbHVlPgogICAgPC9CYXNpY0VudHJ5PgogICAgPEJhc2ljRW50cnk+CiAgICAgPG5hbWU+TG90TnVtYmVyPC9uYW1lPgogICAgIDxmbGFncz4yNjMwNDI8L2ZsYWdzPgogICAgIDx2YWx1ZSB0eXBlPSIzIj48L3ZhbHVlPgogICAgPC9CYXNpY0VudHJ5PgogICAgPEJhc2ljRW50cnk+CiAgICAgPG5hbWU+UmVhZ2VudDwvbmFtZT4KICAgICA8ZmxhZ3M+MjYzMDQyPC9mbGFncz4KICAgICA8dmFsdWUgdHlwZT0iMyI+PC92YWx1ZT4KICAgIDwvQmFzaWNFbnRyeT4KICAgIDxCYXNpY0VudHJ5PgogICAgIDxuYW1lPkNhdGVnb3J5PC9uYW1lPgogICAgIDxmbGFncz4yNjMwNDI8L2ZsYWdzPgogICAgIDx2YWx1ZSB0eXBlPSIzIj48L3ZhbHVlPgogICAgPC9CYXNpY0VudHJ5PgogICAgPEJhc2ljRW50cnk+CiAgICAgPG5hbWU+QWN0aXZlPC9uYW1lPgogICAgIDxmbGFncz4yNjI1MzA8L2ZsYWdzPgogICAgIDx2YWx1ZSB0eXBlPSIxIj4wPC92YWx1ZT4KICAgIDwvQmFzaWNFbnRyeT4KICAgIDxCYXNpY0VudHJ5PgogICAgIDxuYW1lPlRpbWU8L25hbWU+CiAgICAgPGZsYWdzPjI2Mjc4NjwvZmxhZ3M+CiAgICAgPHZhbHVlIHR5cGU9IjIiPjA8L3ZhbHVlPgogICAgPC9CYXNpY0VudHJ5PgogICAgPEJhc2ljRW50cnk+CiAgICAgPG5hbWU+VGl0ZXI8L25hbWU+CiAgICAgPGZsYWdzPjI2Mjc4NjwvZmxhZ3M+CiAgICAgPHZhbHVlIHR5cGU9IjIiPjA8L3ZhbHVlPgogICAgPC9CYXNpY0VudHJ5PgogICAgPEJhc2ljRW50cnk+CiAgICAgPG5hbWU+UGFyYWxsZWw8L25hbWU+CiAgICAgPGZsYWdzPjI2Mjc4NjwvZmxhZ3M+CiAgICAgPHZhbHVlIHR5cGU9IjIiPjA8L3ZhbHVlPgogICAgPC9CYXNpY0VudHJ5PgogICAgPEJhc2ljRW50cnk+CiAgICAgPG5hbWU+UHJpb3JpdHk8L25hbWU+CiAgICAgPGZsYWdzPjI2Mjc4NjwvZmxhZ3M+CiAgICAgPHZhbHVlIHR5cGU9IjIiPjA8L3ZhbHVlPgogICAgPC9CYXNpY0VudHJ5PgogICAgPEJhc2ljRW50cnk+CiAgICAgPG5hbWU+TWluVm9sdW1lPC9uYW1lPgogICAgIDxmbGFncz4yNjI3ODY8L2ZsYWdzPgogICAgIDx2YWx1ZSB0eXBlPSIyIj4wPC92YWx1ZT4KICAgIDwvQmFzaWNFbnRyeT4KICAgIDxCYXNpY0VudHJ5PgogICAgIDxuYW1lPlZpc2libGU8L25hbWU+CiAgICAgPGZsYWdzPjI2Mjc4NjwvZmxhZ3M+CiAgICAgPHZhbHVlIHR5cGU9IjIiPjM8L3ZhbHVlPgogICAgPC9CYXNpY0VudHJ5PgogICA8L0Jhc2ljRW50cnk+CiAgIDxCYXNpY0VudHJ5PgogICAgPG5hbWU+UjM8L25hbWU+CiAgICA8ZmxhZ3M+MjYyMjc0PC9mbGFncz4KICAgIDxCYXNpY0VudHJ5PgogICAgIDxuYW1lPkV4cGlyYXRpb25EYXRlPC9uYW1lPgogICAgIDxmbGFncz4yNjMwNDI8L2ZsYWdzPgogICAgIDx2YWx1ZSB0eXBlPSIzIj48L3ZhbHVlPgogICAgPC9CYXNpY0VudHJ5PgogICAgPEJhc2ljRW50cnk+CiAgICAgPG5hbWU+TG90TnVtYmVyPC9uYW1lPgogICAgIDxmbGFncz4yNjMwNDI8L2ZsYWdzPgogICAgIDx2YWx1ZSB0eXBlPSIzIj48L3ZhbHVlPgogICAgPC9CYXNpY0VudHJ5PgogICAgPEJhc2ljRW50cnk+CiAgICAgPG5hbWU+UmVhZ2VudDwvbmFtZT4KICAgICA8ZmxhZ3M+MjYzMDQyPC9mbGFncz4KICAgICA8dmFsdWUgdHlwZT0iMyI+PC92YWx1ZT4KICAgIDwvQmFzaWNFbnRyeT4KICAgIDxCYXNpY0VudHJ5PgogICAgIDxuYW1lPkNhdGVnb3J5PC9uYW1lPgogICAgIDxmbGFncz4yNjMwNDI8L2ZsYWdzPgogICAgIDx2YWx1ZSB0eXBlPSIzIj48L3ZhbHVlPgogICAgPC9CYXNpY0VudHJ5PgogICAgPEJhc2ljRW50cnk+CiAgICAgPG5hbWU+QWN0aXZlPC9uYW1lPgogICAgIDxmbGFncz4yNjI1MzA8L2ZsYWdzPgogICAgIDx2YWx1ZSB0eXBlPSIxIj4wPC92YWx1ZT4KICAgIDwvQmFzaWNFbnRyeT4KICAgIDxCYXNpY0VudHJ5PgogICAgIDxuYW1lPlRpbWU8L25hbWU+CiAgICAgPGZsYWdzPjI2Mjc4NjwvZmxhZ3M+CiAgICAgPHZhbHVlIHR5cGU9IjIiPjA8L3ZhbHVlPgogICAgPC9CYXNpY0VudHJ5PgogICAgPEJhc2ljRW50cnk+CiAgICAgPG5hbWU+VGl0ZXI8L25hbWU+CiAgICAgPGZsYWdzPjI2Mjc4NjwvZmxhZ3M+CiAgICAgPHZhbHVlIHR5cGU9IjIiPjA8L3ZhbHVlPgogICAgPC9CYXNpY0VudHJ5PgogICAgPEJhc2ljRW50cnk+CiAgICAgPG5hbWU+UGFyYWxsZWw8L25hbWU+CiAgICAgPGZsYWdzPjI2Mjc4NjwvZmxhZ3M+CiAgICAgPHZhbHVlIHR5cGU9IjIiPjA8L3ZhbHVlPgogICAgPC9CYXNpY0VudHJ5PgogICAgPEJhc2ljRW50cnk+CiAgICAgPG5hbWU+UHJpb3JpdHk8L25hbWU+CiAgICAgPGZsYWdzPjI2Mjc4NjwvZmxhZ3M+CiAgICAgPHZhbHVlIHR5cGU9IjIiPjA8L3ZhbHVlPgogICAgPC9CYXNpY0VudHJ5PgogICAgPEJhc2ljRW50cnk+CiAgICAgPG5hbWU+TWluVm9sdW1lPC9uYW1lPgogICAgIDxmbGFncz4yNjI3ODY8L2ZsYWdzPgogICAgIDx2YWx1ZSB0eXBlPSIyIj4wPC92YWx1ZT4KICAgIDwvQmFzaWNFbnRyeT4KICAgIDxCYXNpY0VudHJ5PgogICAgIDxuYW1lPlZpc2libGU8L25hbWU+CiAgICAgPGZsYWdzPjI2Mjc4NjwvZmxhZ3M+CiAgICAgPHZhbHVlIHR5cGU9IjIiPjM8L3ZhbHVlPgogICAgPC9CYXNpY0VudHJ5PgogICA8L0Jhc2ljRW50cnk+CiAgIDxCYXNpY0VudHJ5PgogICAgPG5hbWU+UjQ8L25hbWU+CiAgICA8ZmxhZ3M+MjYyMjc0PC9mbGFncz4KICAgIDxCYXNpY0VudHJ5PgogICAgIDxuYW1lPkV4cGlyYXRpb25EYXRlPC9uYW1lPgogICAgIDxmbGFncz4yNjMwNDI8L2ZsYWdzPgogICAgIDx2YWx1ZSB0eXBlPSIzIj48L3ZhbHVlPgogICAgPC9CYXNpY0VudHJ5PgogICAgPEJhc2ljRW50cnk+CiAgICAgPG5hbWU+TG90TnVtYmVyPC9uYW1lPgogICAgIDxmbGFncz4yNjMwNDI8L2ZsYWdzPgogICAgIDx2YWx1ZSB0eXBlPSIzIj48L3ZhbHVlPgogICAgPC9CYXNpY0VudHJ5PgogICAgPEJhc2ljRW50cnk+CiAgICAgPG5hbWU+UmVhZ2VudDwvbmFtZT4KICAgICA8ZmxhZ3M+MjYzMDQyPC9mbGFncz4KICAgICA8dmFsdWUgdHlwZT0iMyI+PC92YWx1ZT4KICAgIDwvQmFzaWNFbnRyeT4KICAgIDxCYXNpY0VudHJ5PgogICAgIDxuYW1lPkNhdGVnb3J5PC9uYW1lPgogICAgIDxmbGFncz4yNjMwNDI8L2ZsYWdzPgogICAgIDx2YWx1ZSB0eXBlPSIzIj48L3ZhbHVlPgogICAgPC9CYXNpY0VudHJ5PgogICAgPEJhc2ljRW50cnk+CiAgICAgPG5hbWU+QWN0aXZlPC9uYW1lPgogICAgIDxmbGFncz4yNjI1MzA8L2ZsYWdzPgogICAgIDx2YWx1ZSB0eXBlPSIxIj4wPC92YWx1ZT4KICAgIDwvQmFzaWNFbnRyeT4KICAgIDxCYXNpY0VudHJ5PgogICAgIDxuYW1lPlRpbWU8L25hbWU+CiAgICAgPGZsYWdzPjI2Mjc4NjwvZmxhZ3M+CiAgICAgPHZhbHVlIHR5cGU9IjIiPjA8L3ZhbHVlPgogICAgPC9CYXNpY0VudHJ5PgogICAgPEJhc2ljRW50cnk+CiAgICAgPG5hbWU+VGl0ZXI8L25hbWU+CiAgICAgPGZsYWdzPjI2Mjc4NjwvZmxhZ3M+CiAgICAgPHZhbHVlIHR5cGU9IjIiPjA8L3ZhbHVlPgogICAgPC9CYXNpY0VudHJ5PgogICAgPEJhc2ljRW50cnk+CiAgICAgPG5hbWU+UGFyYWxsZWw8L25hbWU+CiAgICAgPGZsYWdzPjI2Mjc4NjwvZmxhZ3M+CiAgICAgPHZhbHVlIHR5cGU9IjIiPjA8L3ZhbHVlPgogICAgPC9CYXNpY0VudHJ5PgogICAgPEJhc2ljRW50cnk+CiAgICAgPG5hbWU+UHJpb3JpdHk8L25hbWU+CiAgICAgPGZsYWdzPjI2Mjc4NjwvZmxhZ3M+CiAgICAgPHZhbHVlIHR5cGU9IjIiPjA8L3ZhbHVlPgogICAgPC9CYXNpY0VudHJ5PgogICAgPEJhc2ljRW50cnk+CiAgICAgPG5hbWU+TWluVm9sdW1lPC9uYW1lPgogICAgIDxmbGFncz4yNjI3ODY8L2ZsYWdzPgogICAgIDx2YWx1ZSB0eXBlPSIyIj4wPC92YWx1ZT4KICAgIDwvQmFzaWNFbnRyeT4KICAgIDxCYXNpY0VudHJ5PgogICAgIDxuYW1lPlZpc2libGU8L25hbWU+CiAgICAgPGZsYWdzPjI2Mjc4NjwvZmxhZ3M+CiAgICAgPHZhbHVlIHR5cGU9IjIiPjM8L3ZhbHVlPgogICAgPC9CYXNpY0VudHJ5PgogICA8L0Jhc2ljRW50cnk+CiAgIDxCYXNpY0VudHJ5PgogICAgPG5hbWU+UjU8L25hbWU+CiAgICA8ZmxhZ3M+MjYyMjc0PC9mbGFncz4KICAgIDxCYXNpY0VudHJ5PgogICAgIDxuYW1lPkV4cGlyYXRpb25EYXRlPC9uYW1lPgogICAgIDxmbGFncz4yNjMwNDI8L2ZsYWdzPgogICAgIDx2YWx1ZSB0eXBlPSIzIj48L3ZhbHVlPgogICAgPC9CYXNpY0VudHJ5PgogICAgPEJhc2ljRW50cnk+CiAgICAgPG5hbWU+TG90TnVtYmVyPC9uYW1lPgogICAgIDxmbGFncz4yNjMwNDI8L2ZsYWdzPgogICAgIDx2YWx1ZSB0eXBlPSIzIj48L3ZhbHVlPgogICAgPC9CYXNpY0VudHJ5PgogICAgPEJhc2ljRW50cnk+CiAgICAgPG5hbWU+UmVhZ2VudDwvbmFtZT4KICAgICA8ZmxhZ3M+MjYzMDQyPC9mbGFncz4KICAgICA8dmFsdWUgdHlwZT0iMyI+PC92YWx1ZT4KICAgIDwvQmFzaWNFbnRyeT4KICAgIDxCYXNpY0VudHJ5PgogICAgIDxuYW1lPkNhdGVnb3J5PC9uYW1lPgogICAgIDxmbGFncz4yNjMwNDI8L2ZsYWdzPgogICAgIDx2YWx1ZSB0eXBlPSIzIj48L3ZhbHVlPgogICAgPC9CYXNpY0VudHJ5PgogICAgPEJhc2ljRW50cnk+CiAgICAgPG5hbWU+QWN0aXZlPC9uYW1lPgogICAgIDxmbGFncz4yNjI1MzA8L2ZsYWdzPgogICAgIDx2YWx1ZSB0eXBlPSIxIj4wPC92YWx1ZT4KICAgIDwvQmFzaWNFbnRyeT4KICAgIDxCYXNpY0VudHJ5PgogICAgIDxuYW1lPlRpbWU8L25hbWU+CiAgICAgPGZsYWdzPjI2Mjc4NjwvZmxhZ3M+CiAgICAgPHZhbHVlIHR5cGU9IjIiPjA8L3ZhbHVlPgogICAgPC9CYXNpY0VudHJ5PgogICAgPEJhc2ljRW50cnk+CiAgICAgPG5hbWU+VGl0ZXI8L25hbWU+CiAgICAgPGZsYWdzPjI2Mjc4NjwvZmxhZ3M+CiAgICAgPHZhbHVlIHR5cGU9IjIiPjA8L3ZhbHVlPgogICAgPC9CYXNpY0VudHJ5PgogICAgPEJhc2ljRW50cnk+CiAgICAgPG5hbWU+UGFyYWxsZWw8L25hbWU+CiAgICAgPGZsYWdzPjI2Mjc4NjwvZmxhZ3M+CiAgICAgPHZhbHVlIHR5cGU9IjIiPjA8L3ZhbHVlPgogICAgPC9CYXNpY0VudHJ5PgogICAgPEJhc2ljRW50cnk+CiAgICAgPG5hbWU+UHJpb3JpdHk8L25hbWU+CiAgICAgPGZsYWdzPjI2Mjc4NjwvZmxhZ3M+CiAgICAgPHZhbHVlIHR5cGU9IjIiPjA8L3ZhbHVlPgogICAgPC9CYXNpY0VudHJ5PgogICAgPEJhc2ljRW50cnk+CiAgICAgPG5hbWU+TWluVm9sdW1lPC9uYW1lPgogICAgIDxmbGFncz4yNjI3ODY8L2ZsYWdzPgogICAgIDx2YWx1ZSB0eXBlPSIyIj4wPC92YWx1ZT4KICAgIDwvQmFzaWNFbnRyeT4KICAgIDxCYXNpY0VudHJ5PgogICAgIDxuYW1lPlZpc2libGU8L25hbWU+CiAgICAgPGZsYWdzPjI2Mjc4NjwvZmxhZ3M+CiAgICAgPHZhbHVlIHR5cGU9IjIiPjI8L3ZhbHVlPgogICAgPC9CYXNpY0VudHJ5PgogICA8L0Jhc2ljRW50cnk+CiAgIDxCYXNpY0VudHJ5PgogICAgPG5hbWU+UjY8L25hbWU+CiAgICA8ZmxhZ3M+MjYyMjc0PC9mbGFncz4KICAgIDxCYXNpY0VudHJ5PgogICAgIDxuYW1lPkV4cGlyYXRpb25EYXRlPC9uYW1lPgogICAgIDxmbGFncz4yNjMwNDI8L2ZsYWdzPgogICAgIDx2YWx1ZSB0eXBlPSIzIj48L3ZhbHVlPgogICAgPC9CYXNpY0VudHJ5PgogICAgPEJhc2ljRW50cnk+CiAgICAgPG5hbWU+TG90TnVtYmVyPC9uYW1lPgogICAgIDxmbGFncz4yNjMwNDI8L2ZsYWdzPgogICAgIDx2YWx1ZSB0eXBlPSIzIj48L3ZhbHVlPgogICAgPC9CYXNpY0VudHJ5PgogICAgPEJhc2ljRW50cnk+CiAgICAgPG5hbWU+UmVhZ2VudDwvbmFtZT4KICAgICA8ZmxhZ3M+MjYzMDQyPC9mbGFncz4KICAgICA8dmFsdWUgdHlwZT0iMyI+PC92YWx1ZT4KICAgIDwvQmFzaWNFbnRyeT4KICAgIDxCYXNpY0VudHJ5PgogICAgIDxuYW1lPkNhdGVnb3J5PC9uYW1lPgogICAgIDxmbGFncz4yNjMwNDI8L2ZsYWdzPgogICAgIDx2YWx1ZSB0eXBlPSIzIj48L3ZhbHVlPgogICAgPC9CYXNpY0VudHJ5PgogICAgPEJhc2ljRW50cnk+CiAgICAgPG5hbWU+QWN0aXZlPC9uYW1lPgogICAgIDxmbGFncz4yNjI1MzA8L2ZsYWdzPgogICAgIDx2YWx1ZSB0eXBlPSIxIj4wPC92YWx1ZT4KICAgIDwvQmFzaWNFbnRyeT4KICAgIDxCYXNpY0VudHJ5PgogICAgIDxuYW1lPlRpbWU8L25hbWU+CiAgICAgPGZsYWdzPjI2Mjc4NjwvZmxhZ3M+CiAgICAgPHZhbHVlIHR5cGU9IjIiPjA8L3ZhbHVlPgogICAgPC9CYXNpY0VudHJ5PgogICAgPEJhc2ljRW50cnk+CiAgICAgPG5hbWU+VGl0ZXI8L25hbWU+CiAgICAgPGZsYWdzPjI2Mjc4NjwvZmxhZ3M+CiAgICAgPHZhbHVlIHR5cGU9IjIiPjA8L3ZhbHVlPgogICAgPC9CYXNpY0VudHJ5PgogICAgPEJhc2ljRW50cnk+CiAgICAgPG5hbWU+UGFyYWxsZWw8L25hbWU+CiAgICAgPGZsYWdzPjI2Mjc4NjwvZmxhZ3M+CiAgICAgPHZhbHVlIHR5cGU9IjIiPjA8L3ZhbHVlPgogICAgPC9CYXNpY0VudHJ5PgogICAgPEJhc2ljRW50cnk+CiAgICAgPG5hbWU+UHJpb3JpdHk8L25hbWU+CiAgICAgPGZsYWdzPjI2Mjc4NjwvZmxhZ3M+CiAgICAgPHZhbHVlIHR5cGU9IjIiPjA8L3ZhbHVlPgogICAgPC9CYXNpY0VudHJ5PgogICAgPEJhc2ljRW50cnk+CiAgICAgPG5hbWU+TWluVm9sdW1lPC9uYW1lPgogICAgIDxmbGFncz4yNjI3ODY8L2ZsYWdzPgogICAgIDx2YWx1ZSB0eXBlPSIyIj4wPC92YWx1ZT4KICAgIDwvQmFzaWNFbnRyeT4KICAgIDxCYXNpY0VudHJ5PgogICAgIDxuYW1lPlZpc2libGU8L25hbWU+CiAgICAgPGZsYWdzPjI2Mjc4NjwvZmxhZ3M+CiAgICAgPHZhbHVlIHR5cGU9IjIiPjI8L3ZhbHVlPgogICAgPC9CYXNpY0VudHJ5PgogICA8L0Jhc2ljRW50cnk+CiAgIDxCYXNpY0VudHJ5PgogICAgPG5hbWU+Ujc8L25hbWU+CiAgICA8ZmxhZ3M+MjYyMjc0PC9mbGFncz4KICAgIDxCYXNpY0VudHJ5PgogICAgIDxuYW1lPkV4cGlyYXRpb25EYXRlPC9uYW1lPgogICAgIDxmbGFncz4yNjMwNDI8L2ZsYWdzPgogICAgIDx2YWx1ZSB0eXBlPSIzIj48L3ZhbHVlPgogICAgPC9CYXNpY0VudHJ5PgogICAgPEJhc2ljRW50cnk+CiAgICAgPG5hbWU+TG90TnVtYmVyPC9uYW1lPgogICAgIDxmbGFncz4yNjMwNDI8L2ZsYWdzPgogICAgIDx2YWx1ZSB0eXBlPSIzIj48L3ZhbHVlPgogICAgPC9CYXNpY0VudHJ5PgogICAgPEJhc2ljRW50cnk+CiAgICAgPG5hbWU+UmVhZ2VudDwvbmFtZT4KICAgICA8ZmxhZ3M+MjYzMDQyPC9mbGFncz4KICAgICA8dmFsdWUgdHlwZT0iMyI+PC92YWx1ZT4KICAgIDwvQmFzaWNFbnRyeT4KICAgIDxCYXNpY0VudHJ5PgogICAgIDxuYW1lPkNhdGVnb3J5PC9uYW1lPgogICAgIDxmbGFncz4yNjMwNDI8L2ZsYWdzPgogICAgIDx2YWx1ZSB0eXBlPSIzIj48L3ZhbHVlPgogICAgPC9CYXNpY0VudHJ5PgogICAgPEJhc2ljRW50cnk+CiAgICAgPG5hbWU+QWN0aXZlPC9uYW1lPgogICAgIDxmbGFncz4yNjI1MzA8L2ZsYWdzPgogICAgIDx2YWx1ZSB0eXBlPSIxIj4wPC92YWx1ZT4KICAgIDwvQmFzaWNFbnRyeT4KICAgIDxCYXNpY0VudHJ5PgogICAgIDxuYW1lPlRpbWU8L25hbWU+CiAgICAgPGZsYWdzPjI2Mjc4NjwvZmxhZ3M+CiAgICAgPHZhbHVlIHR5cGU9IjIiPjA8L3ZhbHVlPgogICAgPC9CYXNpY0VudHJ5PgogICAgPEJhc2ljRW50cnk+CiAgICAgPG5hbWU+VGl0ZXI8L25hbWU+CiAgICAgPGZsYWdzPjI2Mjc4NjwvZmxhZ3M+CiAgICAgPHZhbHVlIHR5cGU9IjIiPjA8L3ZhbHVlPgogICAgPC9CYXNpY0VudHJ5PgogICAgPEJhc2ljRW50cnk+CiAgICAgPG5hbWU+UGFyYWxsZWw8L25hbWU+CiAgICAgPGZsYWdzPjI2Mjc4NjwvZmxhZ3M+CiAgICAgPHZhbHVlIHR5cGU9IjIiPjA8L3ZhbHVlPgogICAgPC9CYXNpY0VudHJ5PgogICAgPEJhc2ljRW50cnk+CiAgICAgPG5hbWU+UHJpb3JpdHk8L25hbWU+CiAgICAgPGZsYWdzPjI2Mjc4NjwvZmxhZ3M+CiAgICAgPHZhbHVlIHR5cGU9IjIiPjA8L3ZhbHVlPgogICAgPC9CYXNpY0VudHJ5PgogICAgPEJhc2ljRW50cnk+CiAgICAgPG5hbWU+TWluVm9sdW1lPC9uYW1lPgogICAgIDxmbGFncz4yNjI3ODY8L2ZsYWdzPgogICAgIDx2YWx1ZSB0eXBlPSIyIj4wPC92YWx1ZT4KICAgIDwvQmFzaWNFbnRyeT4KICAgIDxCYXNpY0VudHJ5PgogICAgIDxuYW1lPlZpc2libGU8L25hbWU+CiAgICAgPGZsYWdzPjI2Mjc4NjwvZmxhZ3M+CiAgICAgPHZhbHVlIHR5cGU9IjIiPjI8L3ZhbHVlPgogICAgPC9CYXNpY0VudHJ5PgogICA8L0Jhc2ljRW50cnk+CiAgIDxCYXNpY0VudHJ5PgogICAgPG5hbWU+Ujg8L25hbWU+CiAgICA8ZmxhZ3M+MjYyMjc0PC9mbGFncz4KICAgIDxCYXNpY0VudHJ5PgogICAgIDxuYW1lPkV4cGlyYXRpb25EYXRlPC9uYW1lPgogICAgIDxmbGFncz4yNjMwNDI8L2ZsYWdzPgogICAgIDx2YWx1ZSB0eXBlPSIzIj48L3ZhbHVlPgogICAgPC9CYXNpY0VudHJ5PgogICAgPEJhc2ljRW50cnk+CiAgICAgPG5hbWU+TG90TnVtYmVyPC9uYW1lPgogICAgIDxmbGFncz4yNjMwNDI8L2ZsYWdzPgogICAgIDx2YWx1ZSB0eXBlPSIzIj48L3ZhbHVlPgogICAgPC9CYXNpY0VudHJ5PgogICAgPEJhc2ljRW50cnk+CiAgICAgPG5hbWU+UmVhZ2VudDwvbmFtZT4KICAgICA8ZmxhZ3M+MjYzMDQyPC9mbGFncz4KICAgICA8dmFsdWUgdHlwZT0iMyI+PC92YWx1ZT4KICAgIDwvQmFzaWNFbnRyeT4KICAgIDxCYXNpY0VudHJ5PgogICAgIDxuYW1lPkNhdGVnb3J5PC9uYW1lPgogICAgIDxmbGFncz4yNjMwNDI8L2ZsYWdzPgogICAgIDx2YWx1ZSB0eXBlPSIzIj48L3ZhbHVlPgogICAgPC9CYXNpY0VudHJ5PgogICAgPEJhc2ljRW50cnk+CiAgICAgPG5hbWU+QWN0aXZlPC9uYW1lPgogICAgIDxmbGFncz4yNjI1MzA8L2ZsYWdzPgogICAgIDx2YWx1ZSB0eXBlPSIxIj4wPC92YWx1ZT4KICAgIDwvQmFzaWNFbnRyeT4KICAgIDxCYXNpY0VudHJ5PgogICAgIDxuYW1lPlRpbWU8L25hbWU+CiAgICAgPGZsYWdzPjI2Mjc4NjwvZmxhZ3M+CiAgICAgPHZhbHVlIHR5cGU9IjIiPjA8L3ZhbHVlPgogICAgPC9CYXNpY0VudHJ5PgogICAgPEJhc2ljRW50cnk+CiAgICAgPG5hbWU+VGl0ZXI8L25hbWU+CiAgICAgPGZsYWdzPjI2Mjc4NjwvZmxhZ3M+CiAgICAgPHZhbHVlIHR5cGU9IjIiPjA8L3ZhbHVlPgogICAgPC9CYXNpY0VudHJ5PgogICAgPEJhc2ljRW50cnk+CiAgICAgPG5hbWU+UGFyYWxsZWw8L25hbWU+CiAgICAgPGZsYWdzPjI2Mjc4NjwvZmxhZ3M+CiAgICAgPHZhbHVlIHR5cGU9IjIiPjA8L3ZhbHVlPgogICAgPC9CYXNpY0VudHJ5PgogICAgPEJhc2ljRW50cnk+CiAgICAgPG5hbWU+UHJpb3JpdHk8L25hbWU+CiAgICAgPGZsYWdzPjI2Mjc4NjwvZmxhZ3M+CiAgICAgPHZhbHVlIHR5cGU9IjIiPjA8L3ZhbHVlPgogICAgPC9CYXNpY0VudHJ5PgogICAgPEJhc2ljRW50cnk+CiAgICAgPG5hbWU+TWluVm9sdW1lPC9uYW1lPgogICAgIDxmbGFncz4yNjI3ODY8L2ZsYWdzPgogICAgIDx2YWx1ZSB0eXBlPSIyIj4wPC92YWx1ZT4KICAgIDwvQmFzaWNFbnRyeT4KICAgIDxCYXNpY0VudHJ5PgogICAgIDxuYW1lPlZpc2libGU8L25hbWU+CiAgICAgPGZsYWdzPjI2Mjc4NjwvZmxhZ3M+CiAgICAgPHZhbHVlIHR5cGU9IjIiPjI8L3ZhbHVlPgogICAgPC9CYXNpY0VudHJ5PgogICA8L0Jhc2ljRW50cnk+CiAgIDxCYXNpY0VudHJ5PgogICAgPG5hbWU+UzE8L25hbWU+CiAgICA8ZmxhZ3M+MjYyMjc0PC9mbGFncz4KICAgIDxCYXNpY0VudHJ5PgogICAgIDxuYW1lPkV4cGlyYXRpb25EYXRlPC9uYW1lPgogICAgIDxmbGFncz4yNjMwNDI8L2ZsYWdzPgogICAgIDx2YWx1ZSB0eXBlPSIzIj48L3ZhbHVlPgogICAgPC9CYXNpY0VudHJ5PgogICAgPEJhc2ljRW50cnk+CiAgICAgPG5hbWU+TG90TnVtYmVyPC9uYW1lPgogICAgIDxmbGFncz4yNjMwNDI8L2ZsYWdzPgogICAgIDx2YWx1ZSB0eXBlPSIzIj48L3ZhbHVlPgogICAgPC9CYXNpY0VudHJ5PgogICAgPEJhc2ljRW50cnk+CiAgICAgPG5hbWU+UmVhZ2VudDwvbmFtZT4KICAgICA8ZmxhZ3M+MjYzMDQyPC9mbGFncz4KICAgICA8dmFsdWUgdHlwZT0iMyI+PC92YWx1ZT4KICAgIDwvQmFzaWNFbnRyeT4KICAgIDxCYXNpY0VudHJ5PgogICAgIDxuYW1lPkNhdGVnb3J5PC9uYW1lPgogICAgIDxmbGFncz4yNjMwNDI8L2ZsYWdzPgogICAgIDx2YWx1ZSB0eXBlPSIzIj48L3ZhbHVlPgogICAgPC9CYXNpY0VudHJ5PgogICAgPEJhc2ljRW50cnk+CiAgICAgPG5hbWU+QWN0aXZlPC9uYW1lPgogICAgIDxmbGFncz4yNjI1MzA8L2ZsYWdzPgogICAgIDx2YWx1ZSB0eXBlPSIxIj4wPC92YWx1ZT4KICAgIDwvQmFzaWNFbnRyeT4KICAgIDxCYXNpY0VudHJ5PgogICAgIDxuYW1lPlRpbWU8L25hbWU+CiAgICAgPGZsYWdzPjI2Mjc4NjwvZmxhZ3M+CiAgICAgPHZhbHVlIHR5cGU9IjIiPjA8L3ZhbHVlPgogICAgPC9CYXNpY0VudHJ5PgogICAgPEJhc2ljRW50cnk+CiAgICAgPG5hbWU+VGl0ZXI8L25hbWU+CiAgICAgPGZsYWdzPjI2Mjc4NjwvZmxhZ3M+CiAgICAgPHZhbHVlIHR5cGU9IjIiPjA8L3ZhbHVlPgogICAgPC9CYXNpY0VudHJ5PgogICAgPEJhc2ljRW50cnk+CiAgICAgPG5hbWU+UGFyYWxsZWw8L25hbWU+CiAgICAgPGZsYWdzPjI2Mjc4NjwvZmxhZ3M+CiAgICAgPHZhbHVlIHR5cGU9IjIiPjA8L3ZhbHVlPgogICAgPC9CYXNpY0VudHJ5PgogICAgPEJhc2ljRW50cnk+CiAgICAgPG5hbWU+UHJpb3JpdHk8L25hbWU+CiAgICAgPGZsYWdzPjI2Mjc4NjwvZmxhZ3M+CiAgICAgPHZhbHVlIHR5cGU9IjIiPjA8L3ZhbHVlPgogICAgPC9CYXNpY0VudHJ5PgogICAgPEJhc2ljRW50cnk+CiAgICAgPG5hbWU+TWluVm9sdW1lPC9uYW1lPgogICAgIDxmbGFncz4yNjI3ODY8L2ZsYWdzPgogICAgIDx2YWx1ZSB0eXBlPSIyIj4wPC92YWx1ZT4KICAgIDwvQmFzaWNFbnRyeT4KICAgIDxCYXNpY0VudHJ5PgogICAgIDxuYW1lPlZpc2libGU8L25hbWU+CiAgICAgPGZsYWdzPjI2Mjc4NjwvZmxhZ3M+CiAgICAgPHZhbHVlIHR5cGU9IjIiPjc8L3ZhbHVlPgogICAgPC9CYXNpY0VudHJ5PgogICA8L0Jhc2ljRW50cnk+CiAgIDxCYXNpY0VudHJ5PgogICAgPG5hbWU+UzI8L25hbWU+CiAgICA8ZmxhZ3M+MjYyMjc0PC9mbGFncz4KICAgIDxCYXNpY0VudHJ5PgogICAgIDxuYW1lPkV4cGlyYXRpb25EYXRlPC9uYW1lPgogICAgIDxmbGFncz4yNjMwNDI8L2ZsYWdzPgogICAgIDx2YWx1ZSB0eXBlPSIzIj48L3ZhbHVlPgogICAgPC9CYXNpY0VudHJ5PgogICAgPEJhc2ljRW50cnk+CiAgICAgPG5hbWU+TG90TnVtYmVyPC9uYW1lPgogICAgIDxmbGFncz4yNjMwNDI8L2ZsYWdzPgogICAgIDx2YWx1ZSB0eXBlPSIzIj48L3ZhbHVlPgogICAgPC9CYXNpY0VudHJ5PgogICAgPEJhc2ljRW50cnk+CiAgICAgPG5hbWU+UmVhZ2VudDwvbmFtZT4KICAgICA8ZmxhZ3M+MjYzMDQyPC9mbGFncz4KICAgICA8dmFsdWUgdHlwZT0iMyI+PC92YWx1ZT4KICAgIDwvQmFzaWNFbnRyeT4KICAgIDxCYXNpY0VudHJ5PgogICAgIDxuYW1lPkNhdGVnb3J5PC9uYW1lPgogICAgIDxmbGFncz4yNjMwNDI8L2ZsYWdzPgogICAgIDx2YWx1ZSB0eXBlPSIzIj48L3ZhbHVlPgogICAgPC9CYXNpY0VudHJ5PgogICAgPEJhc2ljRW50cnk+CiAgICAgPG5hbWU+QWN0aXZlPC9uYW1lPgogICAgIDxmbGFncz4yNjI1MzA8L2ZsYWdzPgogICAgIDx2YWx1ZSB0eXBlPSIxIj4wPC92YWx1ZT4KICAgIDwvQmFzaWNFbnRyeT4KICAgIDxCYXNpY0VudHJ5PgogICAgIDxuYW1lPlRpbWU8L25hbWU+CiAgICAgPGZsYWdzPjI2Mjc4NjwvZmxhZ3M+CiAgICAgPHZhbHVlIHR5cGU9IjIiPjA8L3ZhbHVlPgogICAgPC9CYXNpY0VudHJ5PgogICAgPEJhc2ljRW50cnk+CiAgICAgPG5hbWU+VGl0ZXI8L25hbWU+CiAgICAgPGZsYWdzPjI2Mjc4NjwvZmxhZ3M+CiAgICAgPHZhbHVlIHR5cGU9IjIiPjA8L3ZhbHVlPgogICAgPC9CYXNpY0VudHJ5PgogICAgPEJhc2ljRW50cnk+CiAgICAgPG5hbWU+UGFyYWxsZWw8L25hbWU+CiAgICAgPGZsYWdzPjI2Mjc4NjwvZmxhZ3M+CiAgICAgPHZhbHVlIHR5cGU9IjIiPjA8L3ZhbHVlPgogICAgPC9CYXNpY0VudHJ5PgogICAgPEJhc2ljRW50cnk+CiAgICAgPG5hbWU+UHJpb3JpdHk8L25hbWU+CiAgICAgPGZsYWdzPjI2Mjc4NjwvZmxhZ3M+CiAgICAgPHZhbHVlIHR5cGU9IjIiPjA8L3ZhbHVlPgogICAgPC9CYXNpY0VudHJ5PgogICAgPEJhc2ljRW50cnk+CiAgICAgPG5hbWU+TWluVm9sdW1lPC9uYW1lPgogICAgIDxmbGFncz4yNjI3ODY8L2ZsYWdzPgogICAgIDx2YWx1ZSB0eXBlPSIyIj4wPC92YWx1ZT4KICAgIDwvQmFzaWNFbnRyeT4KICAgIDxCYXNpY0VudHJ5PgogICAgIDxuYW1lPlZpc2libGU8L25hbWU+CiAgICAgPGZsYWdzPjI2Mjc4NjwvZmxhZ3M+CiAgICAgPHZhbHVlIHR5cGU9IjIiPjc8L3ZhbHVlPgogICAgPC9CYXNpY0VudHJ5PgogICA8L0Jhc2ljRW50cnk+CiAgPC9CYXNpY0VudHJ5PgogIDxCYXNpY0VudHJ5PgogICA8bmFtZT5TYW1wbGVzPC9uYW1lPgogICA8ZmxhZ3M+MjYyMjc0PC9mbGFncz4KICAgPEJhc2ljRW50cnk+CiAgICA8bmFtZT4wPC9uYW1lPgogICAgPGZsYWdzPjI2MjI3NDwvZmxhZ3M+CiAgICA8QmFzaWNFbnRyeT4KICAgICA8bmFtZT5Bbm5vdGF0aW9uPC9uYW1lPgogICAgIDxmbGFncz4yNjMwNDI8L2ZsYWdzPgogICAgIDx2YWx1ZSB0eXBlPSIzIj5WaW9CbHVlClZpb0dyZWVuCkZJVEMKUEUKUGVyQ1AtVmlvNzAwClBFLVZpbzc3MApBUEMKQVBDLVZpbzc3MDwvdmFsdWU+CiAgICA8L0Jhc2ljRW50cnk+CiAgICA8QmFzaWNFbnRyeT4KICAgICA8bmFtZT5SZWFnZW50czwvbmFtZT4KICAgICA8ZmxhZ3M+MjYzNTU0PC9mbGFncz4KICAgICA8dmFsdWUgdHlwZT0iNSI+MHgwPC92YWx1ZT4KICAgIDwvQmFzaWNFbnRyeT4KICAgIDxCYXNpY0VudHJ5PgogICAgIDxuYW1lPkZsb3dSYXRlPC9uYW1lPgogICAgIDxmbGFncz4yNjMwNDI8L2ZsYWdzPgogICAgIDx2YWx1ZSB0eXBlPSIzIj5Mb3c8L3ZhbHVlPgogICAgPC9CYXNpY0VudHJ5PgogICAgPEJhc2ljRW50cnk+CiAgICAgPG5hbWU+QXV0b0Zsb3dSYXRlPC9uYW1lPgogICAgIDxmbGFncz4yNjI1MzA8L2ZsYWdzPgogICAgIDx2YWx1ZSB0eXBlPSIxIj4wPC92YWx1ZT4KICAgIDwvQmFzaWNFbnRyeT4KICAgIDxCYXNpY0VudHJ5PgogICAgIDxuYW1lPkV2ZW50TGltaXQ8L25hbWU+CiAgICAgPGZsYWdzPjI2Mjc4NjwvZmxhZ3M+CiAgICAgPHZhbHVlIHR5cGU9IjIiPjEwMDAwPC92YWx1ZT4KICAgIDwvQmFzaWNFbnRyeT4KICAgIDxCYXNpY0VudHJ5PgogICAgIDxuYW1lPkV2ZW50TGltaXRlZDwvbmFtZT4KICAgICA8ZmxhZ3M+MjYyNTMwPC9mbGFncz4KICAgICA8dmFsdWUgdHlwZT0iMSI+MTwvdmFsdWU+CiAgICA8L0Jhc2ljRW50cnk+CiAgICA8QmFzaWNFbnRyeT4KICAgICA8bmFtZT5HYXRlPC9uYW1lPgogICAgIDxmbGFncz4yNjMwNDI8L2ZsYWdzPgogICAgIDx2YWx1ZSB0eXBlPSIzIj5saXZlXFAxXFAyPC92YWx1ZT4KICAgIDwvQmFzaWNFbnRyeT4KICAgIDxCYXNpY0VudHJ5PgogICAgIDxuYW1lPkdhdGVGbGFnczwvbmFtZT4KICAgICA8ZmxhZ3M+MjYyNzg2PC9mbGFncz4KICAgICA8dmFsdWUgdHlwZT0iMiI+MzwvdmFsdWU+CiAgICA8L0Jhc2ljRW50cnk+CiAgICA8QmFzaWNFbnRyeT4KICAgICA8bmFtZT5Nb2RlPC9uYW1lPgogICAgIDxmbGFncz4yNjMwNDI8L2ZsYWdzPgogICAgIDx2YWx1ZSB0eXBlPSIzIj5TdGFuZGFyZDwvdmFsdWU+CiAgICA8L0Jhc2ljRW50cnk+CiAgICA8QmFzaWNFbnRyeT4KICAgICA8bmFtZT5TZXBhcmF0aW9uVm9sdW1lPC9uYW1lPgogICAgIDxmbGFncz4yNjI3ODY8L2ZsYWdzPgogICAgIDx2YWx1ZSB0eXBlPSIyIj4yMDA8L3ZhbHVlPgogICAgPC9CYXNpY0VudHJ5PgogICAgPEJhc2ljRW50cnk+CiAgICAgPG5hbWU+U2FtcGxlVm9sdW1lPC9uYW1lPgogICAgIDxmbGFncz4yNjI3ODY8L2ZsYWdzPgogICAgIDx2YWx1ZSB0eXBlPSIyIj40MDwvdmFsdWU+CiAgICA8L0Jhc2ljRW50cnk+CiAgICA8QmFzaWNFbnRyeT4KICAgICA8bmFtZT5QZXJmb3JtQXV0b0xhYmVsaW5nPC9uYW1lPgogICAgIDxmbGFncz4yNjI1MzA8L2ZsYWdzPgogICAgIDx2YWx1ZSB0eXBlPSIxIj4wPC92YWx1ZT4KICAgIDwvQmFzaWNFbnRyeT4KICAgIDxCYXNpY0VudHJ5PgogICAgIDxuYW1lPk1peGluZ1BhcmFtZXRlcnM8L25hbWU+CiAgICAgPGZsYWdzPjI2MjI3NDwvZmxhZ3M+CiAgICA8L0Jhc2ljRW50cnk+CiAgICA8QmFzaWNFbnRyeT4KICAgICA8bmFtZT5NaXhpbmdGcmVxdWVuY3k8L25hbWU+CiAgICAgPGZsYWdzPjI2Mjc4NjwvZmxhZ3M+CiAgICAgPHZhbHVlIHR5cGU9IjIiPjA8L3ZhbHVlPgogICAgPC9CYXNpY0VudHJ5PgogICAgPEJhc2ljRW50cnk+CiAgICAgPG5hbWU+TWl4aW5nRHVyYXRpb248L25hbWU+CiAgICAgPGZsYWdzPjI2Mjc4NjwvZmxhZ3M+CiAgICAgPHZhbHVlIHR5cGU9IjIiPjA8L3ZhbHVlPgogICAgPC9CYXNpY0VudHJ5PgogICAgPEJhc2ljRW50cnk+CiAgICAgPG5hbWU+TWl4aW5nQWxnb3JpdGhtPC9uYW1lPgogICAgIDxmbGFncz4yNjI3ODY8L2ZsYWdzPgogICAgIDx2YWx1ZSB0eXBlPSIyIj4wPC92YWx1ZT4KICAgIDwvQmFzaWNFbnRyeT4KICAgIDxCYXNpY0VudHJ5PgogICAgIDxuYW1lPk1peGluZ0RldmljZTwvbmFtZT4KICAgICA8ZmxhZ3M+MjYzMDQyPC9mbGFncz4KICAgICA8dmFsdWUgdHlwZT0iMyI+Tm9uZU1peGVyPC92YWx1ZT4KICAgIDwvQmFzaWNFbnRyeT4KICAgIDxCYXNpY0VudHJ5PgogICAgIDxuYW1lPk1peGluZ0tleTwvbmFtZT4KICAgICA8ZmxhZ3M+MjYzMDQyPC9mbGFncz4KICAgICA8dmFsdWUgdHlwZT0iMyI+T2ZmPC92YWx1ZT4KICAgIDwvQmFzaWNFbnRyeT4KICAgIDxCYXNpY0VudHJ5PgogICAgIDxuYW1lPk1peGluZ05hbWU8L25hbWU+CiAgICAgPGZsYWdzPjI2MzA0MjwvZmxhZ3M+CiAgICAgPHZhbHVlIHR5cGU9IjMiPk9mZjwvdmFsdWU+CiAgICA8L0Jhc2ljRW50cnk+CiAgICA8QmFzaWNFbnRyeT4KICAgICA8bmFtZT5Vc2VMaXF1aWREZXRlY3Rpb248L25hbWU+CiAgICAgPGZsYWdzPjI2MjUzMDwvZmxhZ3M+CiAgICAgPHZhbHVlIHR5cGU9IjEiPjA8L3ZhbHVlPgogICAgPC9CYXNpY0VudHJ5PgogICAgPEJhc2ljRW50cnk+CiAgICAgPG5hbWU+U2FtcGxlSWQ8L25hbWU+CiAgICAgPGZsYWdzPjI2MzA0MjwvZmxhZ3M+CiAgICAgPHZhbHVlIHR5cGU9IjMiPjwvdmFsdWU+CiAgICA8L0Jhc2ljRW50cnk+CiAgICA8QmFzaWNFbnRyeT4KICAgICA8bmFtZT5QYXRpZW50SWQ8L25hbWU+CiAgICAgPGZsYWdzPjI2MzA0MjwvZmxhZ3M+CiAgICAgPHZhbHVlIHR5cGU9IjMiPjwvdmFsdWU+CiAgICA8L0Jhc2ljRW50cnk+CiAgICA8QmFzaWNFbnRyeT4KICAgICA8bmFtZT5Hcm91cDwvbmFtZT4KICAgICA8ZmxhZ3M+MjYyNzg2PC9mbGFncz4KICAgICA8dmFsdWUgdHlwZT0iMiI+MDwvdmFsdWU+CiAgICA8L0Jhc2ljRW50cnk+CiAgICA8QmFzaWNFbnRyeT4KICAgICA8bmFtZT5TdGF0ZTwvbmFtZT4KICAgICA8ZmxhZ3M+MjYyNzg2PC9mbGFncz4KICAgICA8dmFsdWUgdHlwZT0iMiI+MjwvdmFsdWU+CiAgICA8L0Jhc2ljRW50cnk+CiAgICA8QmFzaWNFbnRyeT4KICAgICA8bmFtZT5BZHZhbmNlZDwvbmFtZT4KICAgICA8ZmxhZ3M+MjYyNzg2PC9mbGFncz4KICAgICA8dmFsdWUgdHlwZT0iMiI+MTwvdmFsdWU+CiAgICA8L0Jhc2ljRW50cnk+CiAgICA8QmFzaWNFbnRyeT4KICAgICA8bmFtZT5BbmFseXNpc1RlbXBsYXRlPC9uYW1lPgogICAgIDxmbGFncz4yNjMwNDI8L2ZsYWdzPgogICAgIDx2YWx1ZSB0eXBlPSIzIj48L3ZhbHVlPgogICAgPC9CYXNpY0VudHJ5PgogICAgPEJhc2ljRW50cnk+CiAgICAgPG5hbWU+SW5zdHJ1bWVudFNldHRpbmc8L25hbWU+CiAgICAgPGZsYWdzPjI2MzA0MjwvZmxhZ3M+CiAgICAgPHZhbHVlIHR5cGU9IjMiPjwvdmFsdWU+CiAgICA8L0Jhc2ljRW50cnk+CiAgICA8QmFzaWNFbnRyeT4KICAgICA8bmFtZT5BZHZhbmNlZE1vZGU8L25hbWU+CiAgICAgPGZsYWdzPjI2MzA0MjwvZmxhZ3M+CiAgICAgPHZhbHVlIHR5cGU9IjMiPjwvdmFsdWU+CiAgICA8L0Jhc2ljRW50cnk+CiAgICA8QmFzaWNFbnRyeT4KICAgICA8bmFtZT5BZHZhbmNlZFN1Yk1vZGU8L25hbWU+CiAgICAgPGZsYWdzPjI2MzA0MjwvZmxhZ3M+CiAgICAgPHZhbHVlIHR5cGU9IjMiPjwvdmFsdWU+CiAgICA8L0Jhc2ljRW50cnk+CiAgIDwvQmFzaWNFbnRyeT4KICA8L0Jhc2ljRW50cnk+CiA8L0Jhc2ljRW50cnk+CiA8QmFzaWNFbnRyeT4KICA8bmFtZT5Db25maWd1cmF0aW9uPC9uYW1lPgogIDxmbGFncz4yNjMwNDI8L2ZsYWdzPgogIDx2YWx1ZSB0eXBlPSIzIj5GTDg8L3ZhbHVlPgogPC9CYXNpY0VudHJ5PgogPEJhc2ljRW50cnk+CiAgPG5hbWU+RmlsZVR5cGU8L25hbWU+CiAgPGZsYWdzPjI2MzA0MjwvZmxhZ3M+CiAgPHZhbHVlIHR5cGU9IjMiPkV4cGVyaW1lbnQ8L3ZhbHVlPgogPC9CYXNpY0VudHJ5PgogPEJhc2ljRW50cnk+CiAgPG5hbWU+Q2hlY2tzdW08L25hbWU+CiAgPGZsYWdzPjI2MjkxNDwvZmxhZ3M+CiAgPHZhbHVlIHR5cGU9IjMiPjcwY2UwMjgyNGZjYjYwMzc0MDhlMmZiMjhhM2RjOWJhPC92YWx1ZT4KIDwvQmFzaWNFbnRyeT4KPC9CYXNpY0VudHJ5Pgo=/@MB_WELLINFOS/d2lzIDEgMSAxNiBTaW5nbGUgdHViZSByYWNrIDAgMCAwIDAgMTEgMjAyMi1TZXAtMTkgOCAxNjozMTo1NyA=/@MB_SESSIONID/1f3254af-6d9b-49a2-82f1-a76b331efde3/    6846                                                                                                          l%Ì8wÌ+2wÌ+2EÔ'?ÚRÀ>Ke_?ê_?«ÃÅ>Ez=?\a¸ÂPª9éc½XS:u!:mU>?è}Û8wÌ«2wÌ«2êE?!Ù>yh?ëÂ(?©hÑ>ON?sIl9¾D9Ï¹?`%:(Z:eu8?è+9YÙ3YÙ3À­>;Ô=k7?uìè>«>9C.?ú= 2¿<Ô©M?ÇU<ÂdJ</Ô7?ÒÒ9wÌ+3wÌ+3U6ú>U¢>GKE?Ów?VÌ-?X6?þ9º´9´·¶>ÈòV;Yñ;¹8?Ñ9¿V3¿V3¥>âZ>¶9? Ä»>à>(?¼S;};ßT6?¹Í<sµ9<±5?$N~9YÙ3YÙ3µ>\:>áj:?ÓF>UN>Í,?¨[
;hf¬:¹çQ?=[<_®<{@?1E¸9èR3èR3Ñ¦¢>ãaX>n@?¸ûÕ>¾e>qÕ+?6!==5ò<æG?
Dá<­x<ûà;?YÏ9wÌ«3wÌ«3ñ&Ñ>%>
5;? ¯º>wà>©Ü/?L;ñ¦¶:pG?_ô±<¬Ìo<ú=?ì/:FÁ3FÁ3¡Ç>Gÿ>P¾7?;½>>©°&?ÍD¤;ÑHE;(U?	¸Ï<<Ú7?à7D:¿Ö3¿Ö3Â¤>¯g>6?e>áb>Ü>,?í:ñ#:ñ Z?ñ»0<Ë°ð;¼ù;?>G:$9ì3$9ì3ÆX?jd©>
Î£?@C/?¶Ì?à{>eVÀ=b§?o=ç<Ñ<%:?b²P:YÙ4YÙ4a>b>õ:?ö¨>Jû>ªb&?¶À¸¨[%9ñ¶S¾0«)7¬Ù,9µIû<H*]:!4!4¡Í£=ke=$°6?%>§ß=Ê­'?(:¦v:4Ð?8å½;>?;:?àb:èR4èR4öÁ>²)W>?>?ø?:×>®¾,?
º;=Ëð<>)H?AÔ<é<¦*>?Óe:°!4°!4¥7>Xú=F*;?àÉ-?È¨ú>Î}1?o89	9
P>Hd:N	:WU?Ù±i:wÌ+4wÌ+4³x=]S=:B1?	Ã<ú;ð?g¤Â8èÄk9XS>uHá¸F«!9¦]²¾~Sx:>64>64Wæ·=Ó=¯L.?Es®;¦ö;Ah?:¹t8û¢c¿"ô¸\D²8/¿¥:FA4FA4­8>qá>l>3?¥Ò>ï=j>{,?·U=U>=R?Tí<&-<F?!¹:ÍL4ÍL47F(=C&ö<$/? =YÂý<7?xb9A:&93c.?ùi:ÆOn:ü?J:¿V4¿V4?z>ø)>)¹<?EPì>ú²>)?Ç;=¯5;]F?åªâ<Z<R6?:\|a4\|a4¾Ó1>o`ì=þ@?!?{â>k:/?Õ;=~ã<«fS?tú<§§<ÏÔ??*:$9l4$9l4à?}"?
ïP?4Ô?÷ ?$&A?ì:Ö÷9Þ]?ÚoÄ;üïq;ÒÚO?8Ë:ëõv4ëõv4§ð>fQA>BA?$£?AØï>Öc*?éy©;]W;¾I?@Qw;ê/;µÕ4?Ö¤:YÙ4YÙ4sÆ¾>N>ÉÖ6?-8>Øe_>9D%?'
.;;öU+?>V±<è%~<
¡2?n§:½74½74ÿÊ>Õc>G·2?R;÷>0¼>((?P/;u0ï:÷Õ;?QÏ<6<%q2?[¨:!4!4o=à¡=;¹??#(<@bÿ;\(?æè¢¹VÕ$84}À.0j¸8ú²9>|§½U·:ô4ô4
yX?
?á÷G?ò|~?g!-?\&<?Ìê^9y9>·>/;dS;çú3?Î6¹:èR4èR4¸·>æa>áP?Ø@??m0?¶ª=êI=¾X?Ð==·<ðæO?«º:L±4L±4Ø>Ö0E>Ê×@?¦Æ>A>¡"*?t¤È·&9Ü8½ü­:©ºb:Ct?MÁ:°¡4°¡4ìk>¨>ØG?xÆ^?ì%?VÅ,?¢þÊ=Ä³=ÔIE?)Ö=.Ã<éG??º¡Á:n¦4n¦4aó­>Àa>NaE?·k?]g'?6$4?J,=*.=[&Q?þç<8<<¤J?pÃ:wÌ«4wÌ«4>,G>ãÅ:?K-!?pî>5ô,?s<öb#<½­S?*ç<v<'BA?óÔ:Û*±4Û*±4s&>ÃÇÞ=²^??Îè<0@d<Ì"?ôZ¹N­X9Ë¿ìË8f69R>Rä:>¶4>¶4ê~?>gj?ÑÎq?
t?¢d?¶Èê=J=É_?±Eê<¾<I?>Öñ:¢ç»4¢ç»4d>óÌH>::J?3¨"?Dyë>ýÕ0?Æ÷ä;r¥;PaP?ðÊ=Rø©<ÖF?ß®ú:FÁ4FÁ4<À>9Ô>fÿ>?U5?u³ù>è9?­É=Vþv=tïP?lxR<¿û<éG?È;j¤Æ4j¤Æ4#
>­ÉË=ñ4?0Ô>J`>ñ-?=Ýß¿<@BH?<{<¸)<ÿ>?¶P;ÍÌ4ÍÌ4ê~æ>f¨>·ÔC?ª?íRè>`:/?çØ= C=³E?¤¯<Rl<D>?";1aÑ41aÑ4â¬>+âm>
:?¾P!?ÅÝé>,0?ba=,1G=ÕL?F<ýû;ÛpJ?T;¿Ö4¿Ö4Ùª¢>^>k!;?¼
³>þ8>é,?[_<·ë6<ÁrR?ë
<oÒ¿;ue9?ç;øÜ4øÜ4suð>j]>[WK?Á¬W?ÜÄ?kb=?¿Åÿ8Aø9û@]>W&A;Ø¥å:SPW?Ç;\|á4\|á4dÄ>Ì#>>æ#8?Ì>[>/*?3);ê:b¢8?Vö><Õ	<J2?L;ÀÚæ4ÀÚæ4ñ ª>ê»]><ÿD?è?¦ªã>È®2?ÎOW=óF=ö;J?~3"<Ú;ðh>?Ù-;$9ì4$9ì4ÖÞ>ç>cÄB?ýÂ>Ê>&Ò.?9m`<O<!½L?6·<?ÏK<Ö
<?w;ñ4ñ4~Ø?¥j³>BC?e2å>À§>&/?8" :Tü9bv"?±=Vµ<-ÉI?ýÎ;ëõö4ëõö4?b½>ä°`>ãÅW? @Æ>CE>Ø]2?fJý¸TÂ9qv¾¹?·9î9kÄ>]!;OTü4OTü4I9>'7,>>?[%?dë>2Õ3?(<FjÒ;·lL?Ä#'<ÀüÐ;½L?v#;YÙ5YÙ5
ÿ´>­bq>^ô??ý
? Ë>zï-?¼8×<Ñ<ËrF?À/<¢ýè;DA?¶Î&;55Z Æ>4>Ã'B?Û>¶U>)B2?5=b¸<ÄÒL?Í4¨;/Tf;ô:?¨æ0;½75½75"Ü?ããÅ>® I?f?á;?ó.?058~Ð 9?q}>øt;Úµ:aX?Jå3;ïæ5ïæ5G0ó>U¡>vº@?Ûh?©¿'?[®1?@7=E=`M?@=>À<ÅúB?µ7;!5!5C=À>¸Ôs>cÕI?Å¢>:{u>¿)?:ÿs¸uäÙ8ÄU¾S:®.:A%=?:?;SE5SE5Ó!?ÔÙË>GJ?ð`2?¡ü>ÜÁ4?«Û¸1§8[D(¿«:R:§h?q±?;ô5ô5)³>yÎw>cî8?Üí>ã°>j,?Û ;/¦¾:ÊÚV?ÚM<8ªN<×:5?ò@;¶£5¶£5_"?F§>(G?ÒS?æd?^ó7?ö¥=á&R=+J?aý®<¬-e<.xC?@×B;èR5èR5À	¶>þs>4ÿ>?Åðß>Ð¡£>-/?uGO;l¯;ýD?e£<8¾d<Þ6?FæB;55NÔ¯>3ðU>fR?¦Ý?Ô>¡³;?ì<
.<Û$[?Õý°<Eÿ`<,aI?`ÏD;L±5L±5+?¤>å¿T?­±?­h?XÒB?bRe9é¶¢9e´>Ù.4; ©Ð:Â]?~çF;~`5~`5=æ>G>95;?ÅÇ>1>í¹2?d´L;ð:NZ?.å¹<<<~</;?¾H;°!5°!5D.v?&ê!?B?óL?2`J?©/C?k{:n_:jH?uã(<"Ó;0ÇL?÷mI;á¾#5á¾#5A=§$Á<|QB?­½=½]=*?döÉ:Ue:Û=?É\½:=Þ:z?vCL;n&5n&5³=ûÏ<¾z/?e<rI<
*#?î9<ù9j¦>ÊK8;59>7Q;E)5E)5ùï=ÚÊÃ<Ñ-?F>oµâ=w3?©Íu¹9ÛrT¿^±8ªÆ8ä>TûY;wÌ+5wÌ+5üü>5R>eúB?O/?Gö>SQ6?½9íÖ¤9; Ô>¤:PI:ú2?WjZ;©{.5©{.5"Ë>9>:A?À?ªtA?I6?y
9ã£9îü\>l¿¨::!O:åP?­Z;Û*15Û*15Ó0>ï_Õ=<?¦'?H½>Æ0?ÓI9Øµk9Q?ÅE:7ÔI:üóù>¼];
Ú35
Ú35M£S=ý=w;2?ø;Û;³;Ì¶?Kï÷¸ðI9LÝ¾Êñ¸ûA9zb¾
`;>65>65¢É>p
l>P¯Z?9?¶6ñ>×äD?á¥O8Ô]9§¢ï=:9îU94%8?>È`;p895p895R??h\?6kæ?Î?{W?¾9xËà9&Ù>±g;à(;ãR?+a;¢ç;5¢ç;5´¬Ç>¦Æ>|+8?¼Ä>Å½>Ü¡.?hv;Ý!;GîB?ÕHZ<U<¹86?b;Ô>5Ô>5ìÖ=9=¹ 7?eW?ÛåÝ>êÔ(?÷å¯=è\=×K?Ý*Ó<õi<K³3?åc;FA5FA5Åé>0A>*^A?Kñ>?Ý?éK4?`{=Ê=l{I?>ð<CÊ<»âA?!e;8õC58õC5²t=òØ^=¿Ö,?D1À;;à'?µE%¹7]9«B¿¾©8ï8y
>Ñ$h;j¤F5j¤F5Uô>E6>ß@?ööÞ>N¡>Ï>1?9=Ú¿7=Ô·K?<ÒÔ=<Sï:?W0s;SI5SI5J=jµÚ<3,?9t;RbX;x?Aó¥¹zÉ9v.¡¿ºäv9{½8¬È¦?[ûv;ÍL5ÍL5Ký>ÐJ>mR=?Z¹>-»>#+?G=ù<E#L?ìØ<4·<¡ø;?òè|;ÿ±N5ÿ±N5bJ«>J`k>L:?ãYµ>>x-?º:ä9>-Ì9-?×h;ÂÁG;åJL?£;1aQ51aQ5àÓ=Òs=5«]?%YV<Ó
<ÛÎA?ï¹ ©g8ÿà%À±&>9ò9üv8?¢;cT5cT5b>±#M>áO6?i"½>é'>Éø-?;=?=Uî<
¤M?îQ<à/(<
×D?þ;¿V5¿V5õÃ§>2~e>$;?Å>ø©>¬}(?8ÐI=èµ=Ù E?l»<æ|<Âb9?¡;ÇnY5ÇnY5Hò>WuS>¬_:?;Õ&?ëáø> +?rKh=P=X8K?ê¤<&8<ø-;?¤;ø\5ø\5>4Ø=Ô22?j¦>q>F·&?Ù ;MZL;I.I?Ö<;Ô*;}¡(?ë;*Í^5*Í^5>e°=lN<?)Ã?ñÐÀ>ºH,?âÄ3; å:ÞjH?Y4­<"l<ðÆ;?Cï;\|a5\|a5X¥û= K´=¬§2?Ál>T¾=.?à':#:Hx?9¸l<(<Á3?	;+d5+d5¤>¦¥P>.ÜI?¨?*°A?ãè9?Õôµ=ì`=õêO?¶ø<ÔUB<ÿP?5 ;ÀÚf5ÀÚf5äPï>L>DÇJ?ÕS??:?>¬· ã9Dq¨½u;/@¹:rÏ9?
;òi5òi5ußc>N!>4Ò4?ªÓ?é«Å>;×&?ÓV=kÏ
=ÄçA?f©<ÌC<
=4?vï;$9l5$9l5}Ü<Ä<D1;?LÐ<@F<µÃ-?à¹Y¹Æt9dä¾X9Ï}95?}i;Uèn5Uèn5 ?3­>/Î]?@^¦?¦ÀE?4B:Þ¸9`2?§];D®;VZ?Ib;q5q5<æ
?ðß>;a?ÕÄÈ?Úß?3"=?Í)9)½94ÁÞ>úÃ©:BR:Ñ²N?B³;¹Ft5¹Ft5öIæ>×<>ñA?ù·>²%>ç³+?Þ®Ñ6ïÑ9ÛJ<.¾09;ñq9$»>·;ëõv5ëõv5nt¬>Áf>%å??Yãõ>`´>n}.?ÅC=Pjê<¶U?&ÊÈ<À<ÞA?G)¡;¥y5¥y5?Îf>K>z=?ø
?Ré>ôj-?Æ);F 0;p¥>?Ê<ú4<"77?gß¤;OT|5OT|5JT>>>?ä9¶>ãÀ>çR)?óf¢<Â2M<ÒJ?ëâ<Âr<hj9?g¼§;55SfÆ>j>fH@?6ù>µ>
c0?,Úa<Yh
< pL?ÁÏ<W<À<?×E©;YÙ5YÙ5FG>ðà&>ÎC?
w!?\Þ>#:?7´=¯b<ÌW?f=<¾Õì; ¹L?÷ª;ò05ò05¡4?ó>@Ó¨?Ó?nP?qé?ZþÐ=Æì:=¥?&ª<î<i­¤?+á­;55^?s&
?è
?Eë@ð÷?Úô?t<N<ìÆ?Kß<
ÏÉ;V¨?mT®;$à5$à5¤®?:k£>¶ûR?cÏ>_d>9×8?âN9qÓ8y?Y:Ï9Á®Ý9ÂNï>+³;½75½75wêÓ>µ>ÜH?ù"?^(??£3?½×Ð;­};DçR?÷=Çª<ãF?0¸µ;V5V5#~d>ôU>mH<?ÑÈ?¥þæ>n*?e9G=n=iF?×cx<jU2<H2?@¶;ïæ5ïæ5Ti>*'>v2?E>>Jß%?¤q	:µ:tÆé>J'<FWì;^r5?¾¼;>5>5hq?1?^â?Ä«7@Ãj¬?ÑZ?ØÃ×>Â25>k?²==8ý¦?ÈB¾;!5!5£±¥>üEg>¹h7?j
? ùÈ>3P0?ïÖQ=ø=®Q?8ç<q}<[=?ÒÂ;ºí5ºí5³¬l>Ó>OY?X¦×>)d>À--?Âûß¸&Ò8=Ö¿¨ýI;»Oò:ÑfU?5*Â;SE5SE5ã¶>
¢`>EmP??Þ@?$â;?o<Áp<³lb?-:Sb:Ö?Ç
Ã;ë5ë5ZY>7Ý6>¡á>?¶?]??X0?qW=¯æ=L?8Ò<ë<â	E?
 Ã;ô5ô5ñó¹>ñ
|>\ß<?0Ê>Q >Û0?³¢F<¶~ö;KN?sÖ¯;4b;Z(G?kZÇ;L5L5§O>Ï}U>NÖ7?xª>«ò>jê'?ÀdO=
=QK?½<ÖU<Îb:?£Ç;¶£5¶£5é>[>gÖ3?[f>-dX>,H'?"@<=0ó;I,J?ûõ¿<Æû</?$ÅÉ;Oû5Oû5]¦>0à^>E??J?°?x-?Äo¬;+¹b;´B?w=nÕ<Z??!SÌ;èR5èR5\Z>Õ'>¿B?òi
?kÖ>&Ö(?®¾
<¥sº;ôB?Èêõ<*Þ¨<g:?Ø*Ò;ª5ª5{äÒ=à¹=n*?u;?Na;pÇ?î£[¹5Ý8tÓ¿Ý,9¼×u9l#³>Ó¥×;55¥¤9=»N=÷4?Dâ;õ¹;Ö¾?DÐi¹È»É7ÓZÀGC9»|9Ò>>Ó×;³Y5³Y5¿-¹>éI>8U7?â¡Ü>r¦>E«)?¹Xí7+c%À
cã:­:*A?A Ø;L±5L±5ÔäË<<.&?^5;¸/;B;?ô°|¹sµ8Ð²¿E°²¸ð¬ 9Y¾õ-Ù;å5å5&êû>õ¤>©yC?ÌÜ>ôo¥>pÕ*?õ¸fÕÌ8¯ªÆ¾°=A:3
ò9l`L?:àÙ;~`5~`5öèÆ=`þy=c°K?'F;>Êáÿ=C\;?­;44W;¯çM?%.þ;M;ÔN?ÍÃÚ;¸5¸5zÞ¸>éÑ~>¤¹9?yÊ>­Ò>U%?Îq*:C:çH?ÈQ:SóC:è?ÝÛ;°¡5°¡5p?t?ë2L?5¦{?º5??1?E9+9£;~>ÅÙ|;*d#;F?èlÜ;Hg¢5Hg¢5+	õ=·òª=ly7??Q">6qø=RA'?uk8: 5:Y?~òÇ;;æ¯??NÄá;á¾£5á¾£5uñ½>Ø7>êH9?>7?Åð?D³0?,·=éh=¿I?ÅÜ<Ú´<zÂ<?Úê;z¥5z¥5Wq>ý.$>_'<?ÔÎù>eì´>
¼0?mOH=yCù<E¹M?<3YU<¢u<?ì;n¦5n¦5nÖ==y7.?w.Y;ë@;Ý?;¹F`¹8x"Ù¿ëä2¹qÎ<9hò¾À ï;¬Å§5¬Å§5Þ=ïG=Ò2?ÿP<®Óà;¶/?Ç3¹ö\`8_Ñ&ÀÂÈ(¸Ýï9	6½Bñ;E©5E©5Ö>ÞF>L5?äñ¨>}>*?ÁH<Ë©ÿ;cÖH?sÂ</<(o5?zGõ;Þtª5Þtª5§K>Y> 7?vD >Ûn>	Å+?Û\ê:û©:E{0?@F=¦ùW=Ò8?¤ö;wÌ«5wÌ«5ÞÇÿ>û_®>Á;?`9Ã>?8>^v'?¹õÌ8s?¿LÈî9ìá9^@?Ëù;$­5$­5,­¨>ä½X>:G?àUU?72?%4?r< T7<{¾L?ü=ò´<¾G?íú;©{®5©{®5ÙV6>Cî=l´C?ÙUå>ëP¤>-¦2?¡Æ9ã:E½¾>¶Æ:°.J:{(?íú;BÓ¯5BÓ¯5Öå?çò >JM?#?Åeì>ï1?ö2a;aj;ogJ?äDÚ<<KC?ý;Û*±5Û*±5&?$ù­>²T?zï?ä¿>­õ2?S#9,¶9þ[?öHA:øa-:b±?Ô­ý;t²5t²5µü>°YP>J8?Ä^¼>Ô>ñL*?]zD=´ý÷<ÅÒJ?õØÑ<È<_Ñ4?è%<
Ú³5
Ú³5ª@>ÌCê=$R?Uá?üsU?>?ÛÎ=2ôy=¸S?7v=L"==N?¢j<¦1µ5¦1µ5³Éí=0	¤=É9?ÈQ?T6Ì>Éã*?5×N=5K=ZÅL?ü©p<})<?%6?ýï<>¶5>¶5<=sÏ<u4?á#¦;.;ç%?78¥¹z@9ô§[¿8¸%9ë!¾¡ <×à·5×à·5²>á,>´
@?SÑð>;/³>,?Á¦O=Ö==I?#ÿ­<Â4e<-VB?#¿<p8¹5p8¹5°>{Õn>6@=?iF?iý?))/?rLX=L=XVE?Zµ<¡ór<mK??E@<	º5	º5 ¾?ë¡»>¿6H?Dÿ#?Oà>p*;?¥@6Fh8Ô<>ç:{«:Yr,?<¢ç»5¢ç»5UÁ(;{³>ëLp>OÂ>?q4?ÊT?¯.?e¤;f?S;cG?¤þ<ö§¥<8ÂD?¬{<;?½5;?½5UÁ(;>ë>½©W>ýä7?©ä>,²W>u&?le=
=1üL?·|<©;[<@5?¹Ö<Ô¾5Ô¾5UÁ(;Ñi¦>dég>Î²7?¹?£|Ç>/u/?übl=¨=apL?®·ø<áæ¥<Få??<mî¿5mî¿5UÁ(;Ñw?J<ë>ÎØ?A@õ?
?$£ø9ç°ß9RF?ãå<ô;/v?±
<FÁ5FÁ5UÁ(;±W>u`>ú©5?Ýí>åT°>õª,?³9p=Lá=ntJ?v9<»õ?<¬=?¤Ç
<Â5Â5UÁ(;2R>8>8?È>X>æ@.?¾í;R'À:¡E?7a?<<ót9?&<8õÃ58õÃ5UÁ(;ïW >[^>Õ8?O.Ð>j>>Â,?öË <UUG<N?ºÚ<¤<e<?Vb<ÑLÅ5ÑLÅ5UÁ(;"?MÓ>s´D?6j?&D?<?ÿ=T9ëÄ9õ>u6Þ9¸ñ9kWë>¸§<j¤Æ5j¤Æ5UÁ(;*?`¾>ND?côå?öd?Y;?SÊ=}=¦L?ÑC=[0ê<OV?*¿<üÇ5üÇ5UÁ(;-5l=ê/=M¬,?<Å;ÅÕ¦;2S?FA8F^ÿ8»>+óR9@ßh9æç>z<SÉ5SÉ5UÁ(;÷Õ+?þÚ¯>&z?kdè?ò?W?ÞÇ4>8Ä=zl?ñ=<L?/<4«Ê54«Ê5UÁ(;FH>	Õ=Ðªp?©ì½>hT>MWe?áV;EÅ:Ê&¬?'<Ö©;â»{?õ<ÍÌ5ÍÌ5UÁ(;¸'0>Øúò=/9?æ"å>Ü¦ª>Þ+?S=³X=}§L?ü<´2<æ8?ü<fZÍ5fZÍ5UÁ(;À]ÿ>O>P?Ü??Ý??
×=>Æ=²IO?[Ô<<ÐM?æ<ÿ±Î5ÿ±Î5UÁ(;ç[=â!=<¤-?Ôß<f¬º<z?A9×¡9%°>5ù9ÇØ·9ï-?s<<	Ð5	Ð5UÁ(;äc =¨Lê<Ð>/?j¡Y;[';«O&?I_(¹+ëþ8")¿^ÕÒ6>Xq9Ò¢_<7÷<1aÑ51aÑ5UÁ(;ø¼>y>hÖ5?jºÕ>Ð£¢>5(?óL=îî=D?ü]<ÿì<ë3?xj<Ê¸Ò5Ê¸Ò5UÁ(;,=û©ô<h4?^»;68;Éc5?´ðõ7t9Cí=×ì9i9c>?>m<cÔ5cÔ5UÁ(;©T¬>~q>¢6?FÈÁ>1m>¾+?É;ü-;3üI?ÍûÏ<B<>E7?°<ügÕ5ügÕ5UÁ(;y;£>M5c>Çê7?Æ3Â>ê>îì&?_';Àèø:!$,?ÿ£÷<0:²<þÙ1?y)<¿Ö5¿Ö5UÁ(;º°>\wb>ú¤G?
?ÒçT?À<9?è²9ø	:900v?z0;.Æ:«!d?!ñ<.Ø5.Ø5UÁ(;é=
sÐ<ÉØ*?};Þ»`;&?Ês¹@¨t9Åö¾«O9h58¶·??+<ÇnÙ5ÇnÙ5UÁ(;ÏRú>°p>""N?cº>E>ì/?kYæ¸b~9ìØ¾¾R¿5:9{Â9ë<o?2<`ÆÚ5`ÆÚ5UÁ(;è0ä>»>¤#>?TfÀ>ÅË>¿C+?o
o;p;ë½S?Ù+<îÞ><¶2?'<øÜ5øÜ5UÁ(;
»>QM>_ø7?Ã>0>£]'?/Y7=öá<¸O?Y¸A:f¾:f9?ø¤<uÝ5uÝ5UÁ(;Çzß>ÔP>^9??G7Þ>Þ¨+?6=þì<óE?	êÂ</A<Ñ¤<?çÖ<*ÍÞ5*ÍÞ5UÁ(;d`2>ß=>¬©0?¥Î>û>,)? Î@=?yï<íN?Hj<#M<¹1?ò¢<Ã$à5Ã$à5UÁ(;?ºÈ4?]¢L?ðP?e¼?ª>?'Ý78·Q¢9Oý=¿#:´0:bFZ?æì<\|á5\|á5UÁ(;à?ÎÑ­>N?ÃÏ©?)O?IlQ? H:QN:´É1?ÿN;4;Î(h?	!<õÓâ5õÓâ5UÁ(;ÈËl>ë>qÕH?á?X/>?Ï1?Ê^=É=oM?ôÁ<ôH<BC:? À!<+ä5+ä5UÁ(;³$1>ZG÷=d7?¿9?²J
?Gì+?Ã?²=¾\=OfO?Ø¯û<§¬<s:?'-#<'å5'å5UÁ(;:æ>Õ>|Z?l(ó>å>áC?Ý¦8
9u,v> 8.9æ=Á§#<ÀÚæ5ÀÚæ5UÁ(;TC>^>J>;?=Ñ>+>¾:2?¦Ç39=9þv¦>&:iI:«F;?0$<Y2è5Y2è5UÁ(;©L>¥¸@>µ7?àø¹>S¬>ª+.?ò&;ô7å:t:?yKæ<¡<?y6?«ò$<òé5òé5UÁ(;+úk?gn
?2Z?o¥?¾4B?[Z?-T;íó;P³F?>ßø<ð<ûlH?é
&<áê5áê5UÁ(;ð>k8>JB?SØ?6¼>U3?ú=ÀV#=s'N?Ué<B<RyG?éó'<$9ì5$9ì5UÁ(;sm®>Òo>ô1:?Ú2ã>eo¨>¨,?kO=6Ú=}{G?ÊÜ<2<
Ö??Y(<½í5½í5UÁ(;A?l©>ç5?hÏZ?Ñèß>+z?!8=xê
=L¾~?âl=½<2?Op(<Uèî5Uèî5UÁ(;¯®ç>Ò>Z£O?\bÚ>øÝ >Ä-?´?d6xÈ9ÓØ6<¶?ª:ðÔ:_!?Nx(<î?ð5î?ð5UÁ(;9? Ø >¹¦g?Øc¨?|×S?¥}K?â/$<õÀ;cKZ?£I; _ô:ò:S?«¦(<ñ5ñ5UÁ(;>ÂQQ>";?à?µðÄ>Ôo*?/u<Í;;ÎB?ÒTþ<¤­<<;?gÉ*< ïò5 ïò5UÁ(;G	X?Ó?Í$R?Ý??Q"C?Á¨p<3	<lü_?=Þ±<Î,Q?DN,<¹Fô5¹Fô5UÁ(;n>]w>ô|?Q]¦?ü>?ÿ^?i¶>4 =Af?ôÓ=<åm?õ\,<Rõ5Rõ5UÁ(;îÖu>_+>gk7?À^?RØ>$«)?
&S=ñ	=pD?
ä®<p<:?Á,<ëõö5ëõö5UÁ(;ºÏo>z&>÷Ø8?üý>¾¿>Ï)?6M=4{=(H?­ªÕ<?S<@c8?"»-<Mø5Mø5UÁ(;Þo>¿>-??P#,?Ä1ú>Þ!0?{P=)@=ìTE?;qý<S§<UàA?÷á.<¥ù5¥ù5UÁ(;0Y=Ë=k¡1?©f;L=E;©?¾£¹-}9'è$¿T¹¡¦8esQ¿_þ.<¶üú5¶üú5UÁ(;	yò>dÊ¦>¬:?µ>l>X-?±Äy:¦!P:E?ÚéJ9Ñù9"P>àE/<OTü5OTü5UÁ(;T¯>bk>s??¨?£ÂÏ>1?ã±´;;¯a;÷L?°è<é,<Fó<?b/<è«ý5è«ý5UÁ(;fã?bÇ>{?Ò?}­?T­F?5y£9þÝÓ9Å>½%;Â1:Z²?ßQ3<ÿ5ÿ5UÁ(;Ópé>Ðo>ôG?[?)G?k<?y|¡9ßm9ÉÊ-?*G;Í(ó:®Q?	!4<-6-6UÁ(;+Æ>ÿiI>$½6?ôË\>*>R &?³è:W:
I?OÆÈ<Ð«<p£1?6<YÙ6YÙ6UÁ(;R\Z>§>&Ä7?³H©>Y }>HÞ*?h!=°µ<ÓD?$H< z7<Îö9? ²6<&6&6UÁ(;öÙ	>Ò×Â=´5?FY#<p<ÚÓ?##Á¸n@9ÂÀ¾nÇ·Qú<9U½% 7<ò06ò06UÁ(;®Ú<ËÝ<²8A?ÏòÊ;Éc£;ý?W¯¹f9èv¾à¢J¸PG9"¾ª7<¿Ü6¿Ü6UÁ(;fêî>Ùk¡>s=?<i?Â>A..?¯f;:	;ëW?Âô<qL<6=?è8<66UÁ(;L¢>þ%J>\²9?loü>\d¹>ßI.?Õ#;6;úL?ðê<_<Ò_A?üU9<X46X46UÁ(;µAé>0>/;?rê>g%ª> _0?±º	9|Ï&9¨^Ó>ú^<¯lÆ;£ßE?C;<$à6$à6UÁ(;n=m¦_=7Y5?"ð;¢ª;#4?þ¹µb]9ÌÉ¿ðE8 79\ú	>Lü;<ñ6ñ6UÁ(;Fi?ZwÊ>Tc:?\Ò>hm>=-?36C9³;Md[:±i7:ä?¢k<<½76½76UÁ(; S>Î÷G>»<?úÂ ?<í>8-?;5Q=s=²E?u¸=E±<6Ê@?õs<<ã6ã6UÁ(;÷0q>(>(,7?¾¬ü>JÉ¾>)?5R=Cò=ZcJ?ÍÄ<m¤<fÐ;?øù=<V6V6UÁ(;pL>~ >×+C?Ã>0¢>üÕ:?;&9HÝ9§V>
½;P°:@÷N?z?<";6";6UÁ(;ªüÒ<%<»Ú+?­=ö`ô<²&?8Q.8°a9HKÆ=¢z;ÓÔ:¿ >?M?<ïæ6ïæ6UÁ(;þöÁ<<`Ý1?¶õ.;Áo;3??²VO¹`e49ÿ¿Û8Sí<9y>>üB<»	6»	6UÁ(;=Pé<*H,?è¢¢;±c;$"?,"/8Yù8jþ3>Ð×â·(fW9ðÌ½PB<>
6>
6UÁ(;Ûê>OE>|^P?eÛN?¨È
?9¿:?|{?9H89o'¿>¤üÖ;8æy;;<\?&êD<Tê
6Tê
6UÁ(;É°K=Á=Â4?âÚb;®*;0¶*?x:U¸ôy9t.´½ÏR8o9å$	>DE<!6!6UÁ(;´¸À<»j<¸5&?¼;YÍ;P?Þ´¹Ð>71Áìù8¡29æ²>^E<íA6íA6UÁ(;6>NÐ2>B¦a?ù?)ÄÀ>?D?Ï=FG$=p?Ê=v¤<Õkf?ÃÓE<ºí6ºí6UÁ(;ü]l=ÿô)=û2?}<äµÊ;\n"?%i^¹6âl8ð[ð¿©3Û¸ÐF59sÇ¾<F<
6
6UÁ(;©>êÌ=ä7A?Òó?v¬Ï>É70?(*<3;á;ÔA?5z<³V<St9?q9G<SE6SE6UÁ(;?ã>þq>¸7?ÌÚ>¼o£>Ô*?%)=Zß<ê²A?é8$<¸³ç;¡q5?mG<ñ6ñ6UÁ(;çßµ>ûr>Vë??Æ>á>¢3¥>¹.?h¹v9±uf¾4ª=:7Q:~N?´H<ë6ë6UÁ(;&®>ÃM>Èæ<?Ò0Á>Z>! *?Æ$;àÓ:~G?®3ã<®5<ü+:?I<¸H6¸H6UÁ(;>°Q>Î>=??ø
Ú>à7£>
+?{6<®Çâ;M?"-ï<«f£<Ã[;?pfJ<ô6ô6UÁ(;A7>î=zäD?ú>]Ýo>(?ûý8öÿ9ßkþ=Rz9ÀE9x"?ñqN<Q 6Q 6UÁ(;?À>+â3>Å??s>:?«±	?Ã!-?ÌöW=pþ=­MN?À×<ïa<Xs<?dtN<L6L6UÁ(;Ä-> xå=OÛA?>Ö¾>*>2?;Â;XêÁ:«@ë¿<+9<\ZE?EQO<ê÷6ê÷6UÁ(;-H~?®î>·]?d¤?q6.? Üq?@Å=x5S=Ðo?¼e=²~	=_?UO<¶£6¶£6UÁ(;ûG?'è¡>!d?7uº?ÃT?1Y`?ý¤';¢ÙÕ:î¯H?üÇ	=ë:²<¾æE?cO<O6O6UÁ(;t¡=h=f2?þ;«e;ÒN?eq¹:8½À%À6¯9´9±¿?b³O<Oû6Oû6UÁ(;vø>Ä¢>;HD?wÓ?ÝJ7?'§2?Ç'<h¸Ñ;ÙÍL?<Ê=^V«<AìA?nP<§6§6UÁ(;>-N:>ûå8?LÏ?ÕwÓ>â,?¾ò£<dT<êE?Ý3Ù<9<í9?iQ<èR6èR6UÁ(;ãþ>4$>¹9L?4Ï?~ûB?«7?9C9°9î§Ï>ì,á:x
¡:Þù2?y3S<µþ6µþ6UÁ(;Z<>¯qI>Xì>?uËá>§>/,? J;Ã<;^ù@?ÐÔ<Ñ­<ÚG<?úS<ª6ª6UÁ(;3¶Í>Gc>~A?q®>Iª]>-/?	=|¹<I?c<Öñ:<NZD?U<NV6NV6UÁ(;F"?PÈ>ÂÑO?ò$`?i?D6?Dàc¸?P¢9Ö³³½ÑØ
:ª2 9sá]?ª§U<66UÁ(;NK>×
>qÀ7?åV<ê,)<ý!?-©¹à8;ÔÀW`£¸9wÁ¾ÙV<æ­6æ­6UÁ(;Ôø>äÁT>%¨5?Ô¼¢>Ý´t>?*?
ÿ;ìÂ;NV?Cà9<éd<-N9?ùV<³Y6³Y6UÁ(;Î>tÑ:>DÒ9?ØYÆ>y>±Ú)?à?;Ò ù:òæD?	}ð<#Å§<ûz7?PX<66UÁ(;A>ÅN>@4?F>^BW>sd*?É~<;Jòþ:2F=?¢|<çC<¬­2?HY<L±6L±6UÁ(;'2ã=Ú¦=
/?6?<ÆË<ß'?%Bq¸2+9!ES¾t?89ÑWÙ=âØY<]6]6UÁ(;µ>ak>oE?¸Ù>ül >Ö%-?1	¸o9[÷½5ô^:7:´hE?ÜZ<å6å6UÁ(;Âp>	ã+>°»2?+§o>¸9>,%?f%ª:ê¦:¦H)?æ¾<Ù<^ß3?Þ>\<±´6±´6UÁ(;Tzà>Ö>å H?>ö÷>¶³>)0???¸UÕ9x_;¾ûsÍ:=ij:þ_`?j]<~`6~`6UÁ(;/?ô§Î>á¬¡?ÌñÅ?å'?Ãè?Õ]Þ=Ï_=¼§X?ñ=QÝì<cØ?:¼]<J6J6UÁ(;¢Ø¥>{^>]-??+´ ?Üæ>å32?ÿå¯=îÞ^=J?ÅN=©µ<D=?^<¸6¸6UÁ(;ö0!>_Ã=6S?¶Ì?Í?x:?:=_^?=,N?(4=iûÜ<§8Q?H!^<ãc 6ãc 6UÁ(;zJð<`£<õB<?»  =Q [=Ï¥:?Râ;ïÖØ:±«?Ç¸Q:K*9Ü¢@µ`<°!6°!6UÁ(;ú´r>,X(>8?²ï>+²>fµ+?G=Ç=OF?dØ<²2<4N<?3Áa<|»!6|»!6UÁ(;
?53ì>Û5?âi?õçÏ>È?lË9=Ì9¼r&>65Û:Î>:È
?b<Hg"6Hg"6UÁ(;UÃ©>Ïul>Ê7?QÄË>¥4>¤-?°¢:="ÿâ<`{R?¸K<¬E<Æv=?©c<#6#6UÁ(;fðü=0«=Ï¹<?¨N?|7Ô>BI/?Ô±·¬üd9_F½@2:ëË$:­
?Ý'c<á¾#6á¾#6UÁ(;È>LÑ=È<?6½q>Ì3>f,? ¾f¹Ü9äàc¿\/å:-ô¶:@X ?OJc<®j$6®j$6UÁ(;tþê>~m>dÜ=?gÆä>UI¨>.?Î¸B9E º¾Ð:%¼:²8ä>$d<z%6z%6UÁ(;EV&?>Ó?äß @Òw?O?>>ò=À?$âÎ=Lg=Í>±?Twe<GÂ%6GÂ%6UÁ(;µ|>5:>öC?ô¥?6;Ä>ø-?Î»J=2Îÿ<GãJ? ó°<{h<}ÚB?Ùe<n&6n&6UÁ(;vR>BH>Ëè6?Á¢ê>À5¯>äi+?oî;Ïé;"¿C?m¬[<>Ì<z4?áe<à'6à'6UÁ(;dÍ>wY@>g7?ê>|&h>ð-(?Bf;o@­:âI?³~<L5<Qp5?Ff<¬Å'6¬Å'6UÁ(;$3>ßmL>ZB?¼´ê>Ø­>ãÏ,?¾d:¥:`ÖG?¼:¢<iV<A?³f<yq(6yq(6UÁ(;Jë¢>1j\>È8=?¦¥ý>¼>¢,?Ä2;Ë:
sB?Ã ,<³ñ;H7?Ýg<E)6E)6UÁ(;°é<[v®<!\+?ì,;ã;¶¹?vE¹n{à8
0a¿hôj8úÈ8õI>Bg<É)6É)6UÁ(;>:/>)j>?ðY?X}Ü>Õ.?yxu=¦e=x1J?ãa<<.c<Üî8?d)h<Þt*6Þt*6UÁ(;
?Jü>fO?e=E?1C?ñÌ-?´dô8#D9¦}>&¤2;Sé:¢.D?%i<« +6« +6UÁ(;Ád«>á.c>E"A?«>+>¯*?¸æp9¶¾õJ97<Ð9þx>ëVi<wÌ+6wÌ+6UÁ(;°\>B>Á:?U
?Ó>¦+?1Rf<¶Ê<°6J?ç>Å<¾s<&9?ïui<Cx,6Cx,6UÁ(;l«>üEn>b-8?ñ­>´®>2h'?cG;<ë:=[Y?s	?<q(<üR=?i<$-6$-6UÁ(;H¬=ùXu=vÃ3?$Â<3@Õ;×+?Ûù2¹óÈ8e¿
å86½9ðb>ëMj<ÜÏ-6ÜÏ-6UÁ(;MPü>í>0ÜX?UV?§?H;?
TV<Øÿ;uV?PýÎ<<òôJ?m<©{.6©{.6UÁ(;»3f>û>·¬E?ÎL?É?ià,?íJ¬;Ô\;w»G?kµ<1¶-<'??õn<u'/6u'/6UÁ(;3¨>ý0>D;?¦Ù?$¨½>?ì-?>;:@;AnA?ª´=Ëñ³<È7>?µCn<BÓ/6BÓ/6UÁ(;Ò>Í]:>@?«È?ù)?õ5?é+Û=°¸=}D?¾ý/=GÛ<mvM?;ªn<0606UÁ(;©u>©b>±SV?}8?Û?{2?W_:há:A?à9VùÏ9º5
?)5o<Û*16Û*16UÁ(;X.=À=q(?-®^;Q2;ý×?é0ä¸¾*9¿«¾¹¹ÛÀ=9OÎ¾§o<§Ö16§Ö16UÁ(;ü>­=>TÕ4?ð[>Ki>Ì)?ñË<ï <þH?ïÝ;ö,Ó:ó<?;p<t26t26UÁ(;]­±>v>|8?¤·>ÿ]>@0?¨4Q<Æ<ôÃL?Ær<ø~)<Öè@?¹xp<@.36@.36UÁ(;?Éâ>+>)ðO?çç,?Ð,ó>]6?G9ì=9Uäs>õü:qÌ®:ký8?à¼t<
Ú36
Ú36UÁ(;b
§=æór=Ù0?xí¾;À.;5?~{¹M®9pï¿ÂÁº¸0U8F£0¿îÆw<Ù46Ù46UÁ(;ë6Â<<0ÿ.?²þ^;qí$;ç-?üo¹¥H9´¬¾¿"þ¸õXV9Â¾æOx<¦156¦156UÁ(;¾yÕ>E>_8?@L??ñ.?Âÿc=®=F0I?m=ÛH½<iúA?Íúy<rÝ56rÝ56UÁ(;ã?,å½>ÞùA?)¬?4äE?62?I=±þ<A
K?Àh#=ÒßË<^0M?úH{<>66>66UÁ(;È?_Z²>JýV?Ï`?L?}ÜA?eù9=ã<âBQ?;Q[<ja<ÐªZ?R¯|<576576UÁ(;R=,ÞQ=~9?fâ<ÝÎ;A)(?K¤¶¹%Ú9S+¿Ï68Æ¶8Ä>©}<×à76×à76UÁ(;Fp%?=Ñ>]iJ?ÿn?µ·*?ÕÖ2?}Ü8>W9aé©=Ì<:­:º<?)<¤86¤86UÁ(;)>ëG>z5?
ð¸>¹'>X+?F*?=öÏè<n4R?{ï§<ái<8?^<p896p896UÁ(;0ë>ßv¾=º8?Fë>Ê\>ª~*?g Ü:íO:¡j5?L<yI<\6?4u<=ä96=ä96¹ü;«	?¾z¬>BL?»?z?<ò??Ê<gc<Ñ^?×¹<Ä`<ÆÖR?F<	:6	:6¹ü;æú>K>(ET?~W?3^Ò>¬	=?Ü¥¨8Ë³-9x>áÇ :Ìh<:¸uZ?<Ö;;6Ö;;6¹ü;=¼?Ó<­4?­;4z;¯Ó?ëÒ¹¹XÁ7
ü(ÁÂBû¸Zk9¸¦¾.<¢ç;6¢ç;6¹ü;FO?m>fëd?~?].?b@?nh,=xÈÃ<toa?Ó×Á<ÿ°e<¯X?ßË<o<6o<6¹ü;}Ã>ê­d>hZ?`±è>¦>¡[3?6_T:sÇ2:&
?S9F]39Üû=?V<;?=6;?=6¹ü;¾>?i}>÷ó??WVC?M?Óâ,?EÍG<ò×<­uC?èW¹<h×r<ébC?Þæ<ë=6ë=6¹ü;Õ~>>>Ã=ø2?Ú8?ÓÛ>òv*?{lú·ëp¡9ûF½Åkì:×¯:É,?Õg<Ô>6Ô>6¹ü;Ç>ÜN>µ<?Í#?ÎnÜ>z].?Åô=÷2=CÓG?øtÓ<¥y<-ù=?~< B?6 B?6¹ü;-·3?4¶>e|?ñ@)ÖÆ?1YK?N :®¡ñ9ãÖ)?_F;¡å';!)H?ÉÄ<mî?6mî?6¹ü;/4@>ó¥ù=E?ëZ)?.ì>Î;7?£¶:%²3:C½>G:;f;Û6?~ê<9@69@6¹ü;Ä8?öó>sôA??ÚJ?Ý3?«IS;Îl;"F0?oj<Ö¬&<§	4?çú<FA6FA6¹ü;h¤0=ðD=/>,?K=2#=}½?-w¸ª9-×ä½ýÉ;¤·;¤Ù-?÷<ÒñA6ÒñA6¹ü;¿þP>ó»><Ü3?Z\
?JÐ>w-?`8&;ðèÙ:kFC?	%©<{l<%i7?·<B6B6¹ü;Ã`Î>[`g>YWd?Bä>Óà>Û÷6?í·¸¹9ï8$ÓÄ¾j6&9~aí;ª<kIC6kIC6¹ü;Þ[¡>^®@>vbV?-?1Kú>ã1?Lµ7J<§90Ã
=>D
:=^ÿ9Ô
?÷Ò<8õC68õC6¹ü;çô5?GiÖ>@Y?ñAô>1¢>b@?Ç<÷¸î:58®®¿yâé9y¶9çh?÷æ<¡D6¡D6¹ü;ÉV>ÖG6>@
7?	__<iØ2<Þ?ó3¹ßè`9©ÈË¾´38ò8µ=>Ç÷<ÑLE6ÑLE6¹ü;Ã;V> 3ç=¼6m?<O?DÍ?Ø¡9?<¯8ø
9 æ>NÕ:pÛA:ÍB??9<øE6øE6¹ü;c^>²â:>\n9?`õ>òf´>D1.?iæ=!=UAL?I)Ì<+<<?<j¤F6j¤F6¹ü;ÿÜt>Úá">l@?hÌÇ>î	>¤í-?/ÝD=gê<ºW?®¶¡<ùDW<O@?p¢<6PG66PG6¹ü;=h=lµ/=£.)?]Ò;68;L?Ýu¹²8¢]À½O¸má8;¨¾ÿ><üG6üG6¹ü;X>öh>Ãè5?p>6JY><l+?·¤T;î;bG?7
Õ;Ka;0>?#X<Ï§H6Ï§H6¹ü;x'd>å>=?1?VÈ>b,-?Â±v=ã=2M?ø²ß<bû<¾1@?6 <SI6SI6¹ü;jê=>h>i76?¿-È>F>ò%?<¸E=ëü<!H?	a<YJ<Ïd5?×¹<hÿI6hÿI6¹ü;%¢j>t">Ì8?l¯>n>q+?.­¸0å8bÁ¾¹0:{W:²É*?@Â<4«J64«J6¹ü;²m?ÕÕ·>C»G?Ó»>Þ»>3?Ñ÷·?z9¦í½ð: ´Â:±Ó?t<WK6WK6¹ü;¾<.í<LÛ+?$õ:fgÏ:~?$¹8
"gÀ
m©86j9÷>Fw<ÍL6ÍL6¹ü;ÏÆ'?ð9Ç>W?Ky?Y0?ø_5?R799Ë9°ûh>àþ;UÂ­;sÁ;?£Í<®L6®L6¹ü;¹{?6$?@7D?É÷¡?h]?=F;?j:o©:QTê>¹Ø5;ûpà:jO?ªO<fZM6fZM6¹ü;=îÎ>c>K¼h?µ¿@|P½?¼C?õV;¹£û:¥ËY?Eð<AA<
×M?TÏ<3N63N6¹ü;fáé<¶õ<Á&;?ÚY$=Aèð<Ä¥.?ÓÐ9,Rï9ìÜ
>öÖS=q]=Ó5?YÁ<ÿ±N6ÿ±N6¹ü;*!>¨£1>Iù<? CÔ>|>N[*?ûE=þ<.#G?:íæ9ó.?<Ì]O6Ì]O6¹ü;z£°>`w>¿¡6?ÆÆ´>¢£>¹Ü+?`©Þ:¢¬:«ÂG?ùö<n¤¬<27?Øp<	P6	P6¹ü;3>X|;>lV;?»?tÅ>4Â+?î&<ð)<ºJ?·î<ü¦ <»2>?<eµP6eµP6¹ü;w<>oÀI> 9?Ï>ßÈ>W«+?\=b=xõJ?1µ<=2w<÷;?&<1aQ61aQ6¹ü;wÚ>=L*=/?ï{Þ;È ¶;*ï?%H¹Rví8{?%¿ìÎ¹b^i9°¾a-<ýR6ýR6¹ü;zòº=b©d=XLQ?,m4<û<¾3?2¹°ËF9ÚG¿7¹8Vw8O"?ò<Ê¸R6Ê¸R6¹ü;µ>t>m>?ß½D?k
?ð1?)YØ;lm;
H?Z<mú:<R}@?1A<dS6dS6¹ü;j{>é>¨èU?ÛQµ>ìòj>ÔE? ¤4=ì×È<æ?f?)½¢<p><©Z?âG<cT6cT6¹ü;$%8>>¬é5?Ù>ßÛC>vM-?Ùb¯¸D×%9^¾³¤9×9?,</¼T6/¼T6¹ü;ér?ý³N>4?üy?P?Þß?2é<¨ò;T?påæ<Å<`?í,<ügU6ügU6¹ü;h?$>úFq?ãÛ?}»?¹
8?~ÿÒ=n=^@M?e¿2=ã<tI?îó<ÈV6ÈV6¹ü;4M>é>U6?bg >K	z>Í:$?A=l¡ñ<L?Ö<³X.<Ê¤>?!*<¿V6¿V6¹ü;'¢>Èb\>%[<?nÕ>â¢>».(?Ï;;¸T;»Þ>?éÔ<kj<De6?V<akW6akW6¹ü;Å>2r2>í9?Ã,º>e
>;d+?#L=¦vù<T|Q?nÔÂ<ký<b7?¿Â<.X6.X6¹ü;iè?h©£>{uQ?_þÙ>T*>ç;?(¹z9|$¾GêÇ:ª:ñ >?ù×<úÂX6úÂX6¹ü;n>ò/>r<?5&Ý>§>-t)?ÚÞ;w¤;4A?¦Jñ<k-§<ì¾8?;<ÇnY6ÇnY6¹ü;XÈF>ml>(25?Ê@é>ïG²>Ûw'?cT9øjª9mSã>?Ð6:®L:~®+?xN<Z6Z6¹ü;2}8?Qã>1òO?0ûë>Ãn§>g4?õN·À÷¡9HH£¼\¢:
!@:;VX?e<`ÆZ6`ÆZ6¹ü;ÑZ>x>46?ñ}Æ>HÜ>Ó/.?%c(;¦ãí:ï45?FN<¶ô<*?<,r[6,r[6¹ü;m@=®£Â<Ãñ-?N!;qõ:Í(?ÇT¹U9`ü¾_ìY8jIl9Áì=<ø\6ø\6¹ü;7Í">b©½=¾¾[?ÿñ>î¥>?C?h=F¢Ã<ÃP?¢<^%<¾ëz?9c<ÅÉ\6ÅÉ\6¹ü;*Ç>%VJ>=?sS?¦?éÙ)?`=þ=k~G?Ë=xcÏ<}å9?þ<u]6u]6¹ü;N[=©!=$¤-?»{;ì:¥?yM¹@9¾e<¿Æ¨¸qßU9J¾ûü<^!^6^!^6¹ü;A3?ËÜ>?=sÉ?d@R?Hu?ýïÍ9/Ñ9¡L?x¯;ã:t?è<*Í^6*Í^6¹ü;®?KÆ>ñdD?ÐÞF?Õ'
?q@8?Ô²Ç=±u=Í+P?U^=Ä®<M?ÿR<÷x_6÷x_6¹ü;\3>éç=6ýE?ßWØ>Í¢>9`*?_k=¶6=LÇH?kK¼<4~<6\=?3D<Ã$`6Ã$`6¹ü;{=f)V=V+?X;4w;*å?x¹¡(ø8T4¿Ì+Â9xÙ998»?ü½<Ð`6Ð`6¹ü;\«K?É>£[?K¯?`K?åw\?Ó¤â9xV£9%1?q;µ;lx?7E <\|a6\|a6¹ü;!£>ÞBT>þ¾D?u»ý>ÜÒµ>C2?]P=6=$S?÷=Ó¤<öiK?¶ð <)(b6)(b6¹ü;¶%È>½¿t>YQ?>Úy?y¶2?ßó2?.s9¿N9¤ßÅ>éµ:Ü<o:ý§B?ô¡<õÓb6õÓb6¹ü;ùÛ>kb>¼H?Ñ½>}1P>Zú1?éÝ¸®	9è)¿¾ÂªË:1ËU:Çßs?û²¡<Âc6Âc6¹ü;*>M@F>Ï¦G?¢\ ?Ömè>Ö0?=!#=QS?Î±<¢g<<3D? ¢<+d6+d6¹ü;¯%>@gP>nû5?ãô£?8o?ßt/?ÑÞÄ=Àñ|=§?G?q
=ü¸<??82£<[×d6[×d6¹ü;U¾<_<'-?¼Â;ü·;nb&?`Ü¶"CQ9Â£»/©l8Zûú8dq>û°£<'e6'e6¹ü;P§>Vê>>I??®Ç>.É>+b,?)hQ<Àø<ì:N?â]ó<nª<}%7?ÑÀ£<ó.f6ó.f6¹ü;Õ+¯>ýx_>«H?¯#%?êhè>Åæ5?@=ysê<A¬Q?Ç·<#0<CI?>à£<ÀÚf6ÀÚf6¹ü;Z³>nBq>"ð=?ïP(?ôþö>·s.?Ò^="(=´I? É¥<sáb<Ü;?ÒZ¥<g6g6¹ü;Nô¨>a>¹??.È>±>áº&?`'8!9÷\l>ëW:äâa:?ô>,¦<Y2h6Y2h6¹ü;
¸>Pu>g@?·Vë>¹¯>çl+?èÊ}6ÙA9KÕ'<±Ô::Ñ4?Å¨<%Þh6%Þh6¹ü;¦>^K>ù=?£Aí>jS¯>®6-?Ït< Ú<ÇÆL?EyÇ<D<D=?ök©<òi6òi6¹ü;	t
>èØ»=t¯<?a?§wÙ>Ï~-?Og=Ù
=S?99³<Olj<@¸C?QÇ¬<¾5j6¾5j6¹ü;z>ðT>O7?4f¼>)>­Ë&?dÊV=¸¥
=¾KF?¤¦Þ<\<¤ú8?Ê­<áj6áj6¹ü;2­&=¤ôö<äÇ,?ýq=¹LA=Þê?©ü]9T 9á9±>¨m£;Ýl;o¡0?F®<Wk6Wk6¹ü;ÒþK>®>%»5?8>ÁêK>»>'?vò¹:4ì:bÔ?¸Na<ê<÷8?¦®<$9l6$9l6¹ü;öùÒ>+$>>U??}f?§$?4Ï3?]×©=;úX=ôbH?@C=ýý¨<[kN?Bw¯<ðäl6ðäl6¹ü;[o=ô#.=îï/?Y1	<Êã;°¨?±)¹¤õ9lO¿OÆ*9¿|79oCî>ø¯<½m6½m6¹ü;sðz>ý{&>³î@?VÇ>Ê¥>îd0?e:=ì	ä<^îP?ß3<uY;<ÈhF?Ù¯<<n6<n6¹ü;fo=°-,=#2?JO<X+»;³7?.Ïü¸%cA9T§¾¾ø64/9ªÒµ<
±¯<Uèn6Uèn6¹ü;s²>,ßº='7?&>Iqã=o-?r?$;ìß:<?Ø¸<R<Ù6?à¯<"o6"o6¹ü;z0Ô=å>=¡J<?©Ñ>[À >!Û&?¶
S¸#49¿õ¾S9$Á¯9º> é¯<î?p6î?p6¹ü;Ê¤?4WÌ>Ë;??0,?çyò>ú©5?ÊªÁ9`ou9òJ?7-;Í:ãÃF?Ì°<»ëp6»ëp6¹ü;6?Ù% >P¶L?wf?©N?ó*7?Ð<£·;FK?îç<Í 9<L¼N?|g°<q6q6¹ü;þ9>£1>ÚÊ8?>èg>V*?ÈÃÃ=¨ùp=øO?Jsý;®&«;¼=?z¯°<TCr6TCr6¹ü;}¼Í>¡û>RÊ:?~">ßË[>µ^+?ª![=¢=frG?9<`õ;LA?(v±< ïr6 ïr6¹ü;Ô:Ç>r>5?ÔÔ>¤Ø>/.?H¸$·Z9`i3¾¥T9dòb9Ìï>Ù±<ís6ís6¹ü;"_½>tw>¯;D?¼? ÌQ?C1? Ó:=í<LI?<Yå<ç<Ïþ??;Â±<¹Ft6¹Ft6¹ü;Oð=J§==8?{Êì>À®>õp-?HG¸9Æó½FûÇ9>q¸9°È
?.³<òt6òt6¹ü;à#?ø@Ä>YÄU?³¿§?ÎBT?ÊPJ?Ó>;¸!ë: âN?¿üv<'<YI?¤¨³<Ru6Ru6¹ü;ò¹>Þ}>7<?Ýäü>Gº>úÅ-?Ný¨<¹3S<pÕL?FD±<·ök< Q@?aD´<Jv6Jv6¹ü;Å¬)>FÔ=EOL?{þo?$ú0?Õ-?Ë½<&_<a»Y?2<e H<>NG?A´<ëõv6ëõv6¹ü;ë>¹8>G<?xw¹>v>º*-?G®¸nv9Ä5¾S·:>|:Z:?n±´<¸¡w6¸¡w6¹ü;%´<1F<º+?û	Ã:þÔ:lñê>mð¸*C.9©°¾ÊÌ·¹¹.81¾µµ<Mx6Mx6¹ü;îhQ?Ú§
?9=?¾Ql?¼+? #0?^<LI<a)I?íØ;áÎ7;oaA?$Ù¶<Pùx6Pùx6¹ü;ôQ?¸µ>ÇRU?©	3@9Ðå?IpG?ãÏF:¬?7:þÞ
?G;üÙ';HS?\¹<¥y6¥y6¹ü;õ<ñ=Éó=áÿE?´qÑ>î>Vã0?¥6I=£Bü<G2L?4!X<E<bÁB?¾U¹<éPz6éPz6¹ü;Ì~>=_U>í(>?ã=ã>¥¦>ó.?Âm;]e;??Í±¨;ðot;¤¬0?â^¹<¶üz6¶üz6¹ü;
`/=rê=ã(?¦g;Ý>C;Ý?¼Ï¹$984z¾pc¸h¥K75Àu¹<¨{6¨{6¹ü;Ov>´æ)>[9?¦ª>3>¥Ä'?éE=k÷<xÆL?i¡í<Ie¥<ç7?¹<OT|6OT|6¹ü;K->
§S>Ï2?°íä>I°>¯ï%?WÕ;b;éM:?b<÷¿E<Ûé:?êÌ¹<}6}6¹ü;4¶Æ>öB>]IG?Ó?X?¡¢0?ö9#ó9²M?þÀ;È\>;Þ%T?h¤º<è«}6è«}6¹ü;3?s{
?¦?T'@ÀÂ?¿?ð6ç:>½:e¦[?Ðg<ÀV×;à?îí»<´W~6´W~6¹ü;ú>×R>¶>?Z.?x)?ûP'?¬OG=%«ö<æÙN?ÙªÝ<HÄ<Ä8?Ùõ»<66¹ü;õ@f>¿ >kX7?¦%?Æ>°f*?:{=?"=0yF?¾p~<Y3<W5?¿å¼<M¯6M¯6¹ü;Í@¥>ëc>Á9?0ø?Ú8½>3Ö/?îN:ÚÁ	:Xð??¾×9¦-:Eê¼>í+¾<-6-6¹ü;Tq>åL>©·5??1ï>J¶>-5(?oN=hF	=­§@?öÕ<àX<ÚÄ3?d=¾<s6s6¹ü;1x
?ï*Ä>W8?<¿´>É%>ö/?âbâ¸m9E¾ÂÑ:DOp:x?c¾<YÙ6YÙ6¹ü;s«>Æew>Øø0?Ú0>7äs>Ø!?	:â\:¯&?ý<kÅO<&ó.?hk¿<?/6?/6¹ü;ò><¶=¼î9?B>e>¸±*?WTN:ÄF*:?)<ß;2?ÙÅ¿<&6&6¹ü;8×>Kx>D?·?RóÚ>Ü_*?v8º&9CNó=
¨:s:0#?eÀ<Û6Û6¹ü;¥õ%?s¨>ÄÆ|?à@¢¿©? +S?I¸k;YN;PA?)y=T&­<¹KH?ÅÀ<ò06ò06¹ü;)>.DÀ=2O-?ýÀ<!N<V#?¶
¹èóh9§¾7¯¸ku591w¾ÓÀ<Ø6Ø6¹ü;wp>Ã>Df?«@@?âóó>.¿I?Îj=æ
=¥W?¯9+Ôµ9ø~ö>¤ÑÁ<¿Ü6¿Ü6¹ü;í@>õ8÷=¦tG?¯ëv?+ï5?£¸-?RH=?ó<pÒR?VÌ¸<~y~<ìç9?|\Â<¥26¥26¹ü;îä>â
>¢!??`ç>å¾«>Tq,?¬¥Q¹(ÏÍ8c¿_¡;üÄ:õ;?0Ä<66¹ü;_Q>>×:7?¼wí>(´>×É(?U~?=Æ
õ<H?å<jB<n&4?S>Ä<qÞ6qÞ6¹ü;4&\=Ø =Ô0?´=ND=±+?r1!:èQ/:J_ë>_Î:û£:Ì5!?ÉÄ<X46X46¹ü;>/>ØT;?ËÌ>;3> .?}Ù;{È:2?p=Ê<59?>IÅ<>6>6¹ü;&Ü=åØa=3«0?ß<qþ;ÊÖ?ÔA¹0<9M¿°Ý79»ÁL=ØÆ<$à6$à6¹ü;S£¥=ær=.?ó	ü;t«;l)<?=¹}e8>éÒ¿~2¸&Z9o{½/Ç<
66
66¹ü;å
U=K={z0?íö;±¾¸;+?~I»¹/Ô
9­­¬¿AT(7<Üu9tE¯<ÃÇ<ñ6ñ6¹ü;Î²>%üp>y¸=?O«6?p^?wu+?²¸;ds;(_B?Âß<<<<Õ'6?¬åÇ<×á6×á6¹ü;v2Þ=$¥=k9,?uO=É,!=á$?WWó9©¨%:ã¼>­;_ñ;`!?ÖñÇ<½76½76¹ü;ÅâÏ>*>9N?:q§?TåR?Ë@K? ú;1Æ·:ðO?e
Y;
 ;içO?¡3È<£6£6¹ü;qÕx>(w.>Ð6??¨ý>Ë½>½°+?¡Á:¯dU:.?=ã8¼U9À¦S>ÏNÈ<ã6ã6¹ü;§tß>1½>E,^?$Õ@R'­?,y>?/C;Uü:$F?ÓdG<Àå<pÎ;?oÈ<p96p96¹ü;cÊÖ<®¬<Ëz/?;>-d;¤ð?rp¹íÚ8¢¿×eÄ8DG9Ï|>6È<V6V6¹ü;ÑÊÙ>è>=T7?ñõ>ÃAµ>c-?±X]<E<6UJ?ø8<Ç
P<dÃ=?¢²È<<å6<å6¹ü;Yì)?oÚ>ïG?¡µ4?¼*ó>?>?
U¸IR¤9Y¦½Y¶ñ:¢5«:µ4?áÉ<";6";6¹ü;¨>æ2>åÀ>?QnD?i?Îè,?z":¸ã:&Ý
?[´$=U&Ã<ÂX?ÿóÉ<	6	6¹ü;05Û<ËS¡<cì-?y4?;âÂ;.$?6¹)À9÷i¿ª-¸TUþ7y¿ÂÊ<ïæ6ïæ6¹ü;&]=õ ==Þ/?çÂÒ;¨9¡;çS'?Ãm¹ì8D)¿F(8`Ê8k5¿>Ë<Õ<6Õ<6¹ü;Øá¼>¸ >£:?¿dù>L/¼>¢)?£H=þ=ÿð@?ÿv<Lû+<Õ7?¯Ë<»6»6¹ü;/a >aé=WÂ/?2u<No<^¶?ËcO¹+¸å8¨g¿P¸ð¥9­ù¾hÞË<¢è6¢è6¹ü;Í;>ßfK>5?þc?îá>Ë³*?]	+;biè:Oe<?äç=<MK<Úª3?AQÌ<>6>6¹ü;Ò©>Ýc>z???ï??'/?xiV9ÏÔ9ÓÈ>Wì:ÆA¤:ÇT8?z5Í<n6n6¹ü;~£>Â²_>¶;?Ø>(¡>¶+?Ää;ÜË;cÕS?vú<-+¯<7?ÃEÏ<Tê6Tê6¹ü;³0	>rÆ=2ú0?Ûê[>Ëº,>×÷"?]b£<®ÜW<¬ÃA?n»7<^ú<¬Ú0?nÏ<:@6:@6ûË;»§>þ2Y>-<?Wî>Kµ>½(?Ü;{I;Ñú=?o§Ì<3ð<ÙÝ9?àÏ<!6!6ûË;Î=äÌ<2£3?¤#>=ÆÇ=(?ì?7¹¢®9ÍÚ×<8¶û9)³$¼¬Ï<ì6ì6ûË;¶#=tÕØ<·-?^q;O?;& !?æÁ¸@9¤«¾#8_¨i9ü=Æ°Ï<íA6íA6ûË;|0À<Ì<HS%?"|;#\;a?í7
¹"Ê8{2¿­V8Z% 9ô+>2Ð<Ó6Ó6ûË;Þ^Ù>¾ª>ïT?Åsü>Bt¶>]1?Ö`Ò8/È9d>ªS:ï¢):cç>{Ñ<ºí6ºí6ûË;Õ*ô<e¿²<»Ø.?¬;Gµr;¨ø?yã¸$9ö±¾âÉ99ê>àÒ< C6 C6ûË;È£>î?_>[Ï;?·+?Uïù>Êá/?b²=òf=Å¥E?«µ=~¼´<9@?DÓ<66ûË;A>^À=HM?¬5?üµ8?8??£v«<"V<M?©Aõ<ÕZ<aK?¶kÓ<lï6lï6ûË;ç¥>_
¦=¯O?F`<csN<B¿6?h¹¸V9iT+¿2o8|D9E6	>¿ÅÓ<SE6SE6ûË;h@F?t?uE?YÆ0?a?¡@0?¹,¶¸®]79?V~¾/:j:"?42Õ<9696ûË;RS>>`­0?gË*?mö?)?&Ä=}µÃ<ÿÓG?ÎÙ<.ç<ßT6?úB×<ñ6ñ6ûË;óz?Ê»>?¬æ"?tv>Â?ë)ý8ù\9EJ>?Gë<IÖU<Õ?Ù×<G6G6ûË;Xâ	?ã¯>u¯H?=Í>å¿>õ)?èáF¹Îøf8ïnÜ¿ ï¸bý½8UG¾
+Ø<ë6ë6ûË;ië>f×W>-M;?Éu!?Øì>.?q}<ÌE<{QN?úôÔ<g<ù<?gXÙ<Òò6Òò6ûË;@
´>æ!]>qP?ÏÂ?;?d4?à½8³f)9Çx>¥¬:¦¥:¾,?uÅÙ<¸H6¸H6ûË;¸z>v2>;?Ör?Ìpâ>õ(?Ù2<éà;4¿J?¯qÍ;ÆK;¤S1?YîÙ<66ûË;Ð?ÖY³>Õ·:?ùþ"?7÷>Mä(?¥=·ÿN=¢3L?Í|<-<DQ:?ÒÆÚ<ô6ô6ûË;ªñà>:Ï>xÅ?wúO?m?6/*?éR=¶ö<}ÙZ? (d=êÅ0=95%?ÇÚ<kJ6kJ6ûË;ÃJð> ìv>»y?Ïýh?Ól?'§>?{D=¾ö<­	L?)!=1=¸ÙD?XÛ<Q 6Q 6ûË;¾=@!=­ç.?!¸<q<®N$?ûã£:	}:¹%?ÈY¡;v;¼'?)Û<7ö67ö6ûË;ÃÔ>2)>*£7?a+Õ>>G.?ðQë<æd<îI?Ä\È<gF<Gy9?ÊWÛ<L6L6ûË;5³>xP>:`5?8SE?ûS?p+?çF=
Îú<x8J?!	=¢$º<;?¸Ü<¢6¢6ûË;×§>"²]>ÎA?[N/?*?,?Ö<q/%<R?ö[<>N<»¹A?ÑÇÝ<ê÷6ê÷6ûË;k8+>Ûø=Â"0?G}ª>4®>z)?´ñ==Aãö<iôD?)h<Ñm<ÙØ=?ÑÊÞ<ÐM6ÐM6ûË;ß#?¼>d?ud.?í;ø>%Ù3?5÷>9Øç¼9Ve>]¥:Ð®h:ù5?[8ß<¶£6¶£6ûË;Ýd½>(i>·¤O?É>Â>P>×I,?PÜ8q9Éêf=â4:ð:U¿?ß<ù6ù6ûË;ÎÈÓ>Ôè>_<?9¹6?È"?¯Í+?½/¸;ÉpX;ÊÙY?Æ_=Þ`­<îD?oà<O6O6ûË;ì>l¯=>ÿoB?.}?Aç>W.?;Ò809ßD°>:Àº@:²<?@â<i¥6i¥6ûË;D=\=Ó8(?F<+i<!A+?*ô9¬ZÄ9¬åÀ>Fø9ªÇ¬9íí7?ò;ã<Oû6Oû6ûË;Q >]4>CÛ5?.@<eaY<à*%?_¹¤h9º#÷¾V207"5i9ÉjÁ<Ünä<5Q65Q6ûË;ùÅ>ó¢>B5?ÊñÏ>¸>¶²'?¿Q=Ó*
=²©A?ûê;?T:
d?®å<§6§6ûË;ñØI?À?Ù7?¢J?má?`2?>U­8?||9î¾/>.¹;ðÍ¤:¯I?Dzå<ý6ý6ûË;£g=cøÑ<±0?Å}N;ÏÇ ; d$?S.¸IÎQ9Î4¾é8ùBU95«=a¡è<èR6èR6ûË;ô¾Æ>%À>?:?ÛÚ+?·5?Û+?ê³<¿:k<NdC?ªý<H­<[`;?üè<Î¨6Î¨6ûË;Ï==!=Ë)?jKy=i9N=©»?«Ûp9§Û¶9¨>hæÖ;È ;+?é<µþ6µþ6ûË;T0Ñ>Iû>)ø9?Ùä8?.]	?5J,?ÙÝ;ÜD;ûJ?&5=»¿ý<97?N$é<T6T6ûË;Ç}»>*T>0½6?í?dÙÁ>bW.?v$$8gÚg9Ç<µ=á;-O;<ê,?5ë<ª6ª6ûË;øo>4!>Uà=?aw2? |?Æl,?·[B<Ýì;R?¼wµ<>w<B;?u`ñ<g6g6ûË;Ü>*
8>,	7?@J»>X>z],?xYT<Bý<ÛJ?ò»Å<Û,<Ø>?oñ<NV6NV6ûË;âô=OÊÔ<Od.?·µ;QPn;µ?Bì·À­¯8f#,¾à¸Vìª8G¾/áñ<4¬64¬6ûË;&>4ä8>ÏéH?.L?$?ÉX.? :sd:½«'?x»<?±m<
J?âò<66ûË;

9=;ü<³è;?Û¥ú=àA¸=Ç.?Ì?:Ò[B:à7G?ôÍ;÷H;Ô\3?(ó<X6X6ûË;Uvk>­$>L27?ðÀ?dÚ>§e(?&78;#;@6?¹<m\<¹g3?lóó<æ­6æ­6ûË;ÃJ¢>åëa>.æ7?µ9ß>%¦>Áù+?<¹<eØp<ùGE?vLà<¿^<2;?âI÷<Í6Í6ûË;d~o=¼m0=
Á-?éËa<#)<-*?ªà¸¿Y9ü¾Ä¸Ð7+8²/>ø<³Y6³Y6ûË;j=>/;F>qñ/?Ã=%)=q=?Ac@=%÷<èGG?M½á:¥º:Ù?dø<¯6¯6ûË;dë<yJ§<^4?ô(<ì`<>&?ÒLî9QÞ:ÿÛÞ>y/¸SÕ8¡³¾núû<66ûË;K¯>¿d>ö.?Ô=>±R>¢#?7>=Bø<(âC?¶<ãtD<â
0?Dþ<f[6f[6ûË;LÿÌ>MO>X°9?e?»^R?®k*?ËÚN=Í^=K?ç2=9Â<>?1þ<L±6L±6ûË;>?
 ¦>qJF?Àó?EÀÀ>,@/?¾¸õ¯9¹ü
¾¸¹;)Ò:k+?ÿ8þ<2626ûË;|VV>6>0.?(¹Á>!X>¬É+?KE=-§ü<D,H?ìÂ<ÿ<
ò9?Óìþ<]6]6ûË;k$4>Þ(ô=Îà<?Ñ?·Ü>à )?º°=Û\M=ãG?ÿâö<x
«<Â8?ØT=ÿ²6ÿ²6ûË;(½Ù=Ðe=©8?[/¼?Ê­?ô.?aªÄ=¡ãp=Q?Ä=Ç<0´B?ñw=å6å6ûË;THµ>jñl>âÜC?Äæ>Kßª>ÆÝ,?HO~8|¿9þ©=£>9ìxÙ9m7³>ºÀ=Ë^6Ë^6ûË;<>Õ[>÷ï5?*Î>>ôÉ*?vI=¯®=eH?xc×<Å<Ü6?ø=±´6±´6ûË;ßKc>J>£Ë=?G?l Ö>T5?¼¼=D«k=ÒM?o©=úyÁ<B?nP=
6
6ûË;^²=[ß<'º-?¨ ;Ön;í'?ri¹zPn9|Qú¾\MD8ç@9"Ç=Ò3=~`6~`6ûË;$£>PG>3??°"?÷î>*ò.?<ý5<RH?ã&®<RËh<??ë5=d¶6d¶6ûË;%þ>­'º=þc1?,¯;Ûß;É§ ?@G¹èù9é4¿Ãþ¸\¸8¨L¾O-=J6J6ûË;¶l'>¿ß=*??@	?MÆ>Ç¼0?jO=QU=éL?Ëù<¶F*<.pO?Ï=0b60b6ûË;íP#=õò<ÿ,?s,;bU;Ô?Fâ¸d²9¾zÁ¾>É<¸¸l9ÍJÌ½wR=¸6¸6ûË;+Ua={6'=},?¨°´<"><ÿ"?O¯¸£9l-	¾T8ZÂ-9ìóÞ=»D	=ý
 6ý
 6ûË;åR×>X¿>#p4? ÷>Ö.n>IÛ*?©ÛM=+$=hG?Ý
=Ê<1\7?#I	=ãc 6ãc 6ûË;íÏ<$M<µH:?è,=2ÿ<*-?°5ä8MJ9>d>1ËP<<æ>:?

=É¹ 6É¹ 6ûË;Ö/>K>@¡>?æ>j¥>#	2?¦
ê¸(9¿³±¾B­:"ë9ùÞ!?o¯
=°¡6°¡6ûË;7>Ãã>>PÀ7?Ø(>ØO>Ýï(?ÄÄ:83}:ñF?qk=Ng³<ï¬8?TÍ=e¡6e¡6ûË;æN=\a=j0?^;ãIk;ø$?6S¢¹/d9Ñ5¿ê|¸In9Úá¾:=|»¡6|»¡6ûË;í"=|_=* -?9`s;ò¨^;¯è?ó¹ù&Y9SP#¿28	B9þ¯@>P­=b¢6b¢6ûË;'ÈX=ÛØ=
-9?¸àÛ>ÏJ¥>4E*?BÈ<wv<ÀO? ;:|¡:N5'?H
=Hg¢6Hg¢6ûË; Ç?sÓ>>?Ú0?.d]?^#1?;T=[{=
M?á¤0=ðÈä< ¨E?Ao
=/½¢6/½¢6ûË;qÝË<:Ð<w..?iÚ6=
=Oß%?&<ã8Ä^59Z^ >î-<xw<ÐL-?4Ê=£6£6ûË;^D?×µ>ÑU?]Ê9?Ì Ï>´ e?Àö7_u9{=Çðß:Þ×:^T?IÌ=ûh£6ûh£6ûË;Ñr¸<¢%<æ*?öú;àyü:3!?¼¹HÑâ8Ó¿}2¸ÍÉ9e8¾7;=á¾£6á¾£6ûË;¹Ñ?´}¥>Ð5f?Éµ?¥Q7?ë<\?ee²9ZsÌ9N`ß>mõ:ÅD :[D?<)=È¤6È¤6ûË;ÔqÄ=z=°¡1?)É<bÔã;¦?ÚÇ¸èð7EÕ¿uUr809·`éqÀ,=®j¤6®j¤6ûË;lü=¤Á¯=õ7?t<½Øæ;Qd,?y¹M 9&a¾o5³7ÈL9v`=Â=À¤6À¤6ûË;è/Q>)Z>}9?¶>{p>('?á©¿:`7q:	iK?
í<g§<R?5?Ö±=z¥6z¥6ûË;%²A> >Á@?¾¾>Ú>,?,;Õà:xD?å<mJ<QNA?¾G=al¥6al¥6ûË;Ô.¯>}÷z>@²2?Y»>>uB'?VÝ;Ðr;6;?ÐÔ<e®<mÇ4?¢Æ=GÂ¥6GÂ¥6ûË;(ÍR>Å$	>2¿D?ðZ?¢L?lH0?ee=óô=ïJ?Â(=öU¸<+mE?=ù=-¦6-¦6ûË;5ü~>ÿ}/>ûú9?ÖøÈ>\¤>-?£~·S8%æ½ÔJ:
¶:+9?B=n¦6n¦6ûË;W¦>(Íd>k_:?ÂP`?%?ÿq-?áxr;·Å;éT?Þ Ï<Lè<?@?çn=úÃ¦6úÃ¦6ûË;ÊÓ>Ãä>=?GÙÿ>íÃ>ÅÚ'?ä)X;Õ;Îo<?g1­<ªíi<º=?:=à§6à§6ûË;1û<äÖ¾<Ú³(?²ÉN;[^";^#?Ò:·?9¯Ëç¼
¸È9c:s½¹=Æo§6Æo§6ûË;ð.:?ÛØ>õÉ[?¿¨>ç8T>ÜK?xD,¸ò9½q§9)¾9|á>
=¬Å§6¬Å§6ûË;ÑÑ>Ú= ;?×Òã>$Õ >½P5?´rK=è¤ô<DäT?ºùä;ÖÄ;t>?Ç=¨6¨6ûË;ô¢:>­>ÔÏ6?çù>P!¾>Ú=(?ìR ;Q;0PD?âß<ri9<v7?N=yq¨6yq¨6ûË;ác>X-C><?Æ£§>éËy>Í+?õf9=oå< ÀN?mQ<t/Ó;5??R=_Ç¨6_Ç¨6ûË;ËC>â×[>\u9?Á~ü>Ï¶¿>Ä(?©ÄF=Òvû<ZJ?Rð<:¡<Ë>?4=E©6E©6ûË;b´>§»y>¿'9?Ô
?¨Ô>]{*?Ô*Ü<<óJ?\<ëJ<`è9?×,=+s©6+s©6ûË;Í5>{ù=ßÄ9?èÅ£>zß|>]Ì%?d:·:4y:V9<?h<O<ÍM.?M=É©6É©6ûË;§­=Î[=Û(-?fÖ;ÇÉ;¿K1?¸D"¹?u9@b©¾ç`X¸hf9|>¾ÿ=øª6øª6ûË;0æ<ÝS©<ó.?*;GOþ:¡?Y}W¹|ì9ý@¿Eø¸èf8ñ_'¿Gß=Þtª6Þtª6ûË;MhÉ>«>GB?z ?gÜ>"î9?¢Ù8äïk82$l?;ì¶»:ÙË4?YA=ÄÊª6ÄÊª6ûË;Æ=ezM=P5?¶«>õ>¥¤$?næé<<ãH?zU<D]<º5?ÖG=« «6« «6ûË;¸ó=oéµ=d}+?YØÆ;óÕ¯;î¿?ÙÎÀ¸D>q8L¿lZ¹lêÅ8 /¿ûV=v«6v«6ûË;þ"»>Å>tÐ8?¨Ç>¤>±p+?"^­<åÁX<?ÁL?qäÐ<«²<WÉ8?8w=wÌ«6wÌ«6ûË;·j´>Ùv>?W;?à+?Ô½Þ>þ01?.îµ=e=ÔJ?·¾<Ax<JqD?	=]"¬6]"¬6ûË;i¯Â>5ð>øP7?
÷Á>Æa> 3&?©ä9+:UûÈ>û¬Ý<y<'N9?a©=Cx¬6Cx¬6ûË;Ìù=)2²=n3?ùÉ=±²={c&?Ú#:BºÃ9£OV?í7<><ú*,?ÉÁ=*Î¬6*Î¬6ûË;l~b?¥	?°V?E¢x?Óá?ÓQ?¬9¿©9yGl>çk:QçN:Æú.?LÃ=$­6$­6ûË;¶$=ààô< 1,?SÔ¡;e;;L?Or¹9³ð¾dê8`C9cÙÀ=Ç=öy­6öy­6ûË;Pñ>¼§¢>æ=?ð¹?î3Ë>gÏ3?Ë$Ù¸7È'9`¨¥¾NKÕ:¾â:X2?i=ÜÏ­6ÜÏ­6ûË;«ô}>$`3>,85?þËã>¥>K%0?TK=ó=H?)ðÀ<_~<ÿ8?U=Ã%®6Ã%®6ûË;Ú>L>´¸E?95H?+Ì?}û0?d!<;ËËø:êA?Ì<vÐ< H?Ò=©{®6©{®6ûË;¶Úº>L|>ó%:?¬ÏÔ>Þ+>7,?ü%;1ê:q5?×<;<þ;?Æ2=Ñ®6Ñ®6ûË;>d6>7?îI:?{	?".?ÿ;:â¾:ñO?»ëµ<Aoq<Wå@?M{=u'¯6u'¯6ûË;ÔHk>t*!>²Ý:?B¼1?«þ?4[,?¼O=Pû<LÆS?+>À<" ~<ÔGA?µ=\}¯6\}¯6ûË;ÍÆä<â¶©<,?Á<Ù_ë;[q?û»¸ð_9©&¾$o9N>>9~H:?=BÓ¯6BÓ¯6ûË;ÌU+>mä=@?Ù]?Ö>ª/?ôÊ<[yz<BnO?´ø<Ë?<ªI?ºc=()°6()°6ûË;í¾>ÞªN>5¯??Jv?ñ@Ã>K0?d=X^
=ûÿN?<àü<vÉ< ØK?Ú=°6°6ûË;
,ß>×>AF8?O¥>´
t>¢f-?Ýö?=ÌDü<ºÍB?Â»ª<QIr<§e4?1å=ôÔ°6ôÔ°6ûË;¨»Ï>RÈ>â9:?r¨>>Ë)?¶õJ¸)
9Ò8¾Ùx9ézm9ÜH#?c5=Û*±6Û*±6ûË;ÙD±<<J£(?ÜßÕ:þ3Ã:J>?Aß¸rüÂ8Õ¿õÝ¸bÌ)9
R§¾ü=Á±6Á±6ûË;rÃ>TK>Ë5?Ün>OÑV>ß)&?3#;áÚÕ:µ½C?<ÖP<E¡:?a=§Ö±6§Ö±6¹ü<h§>#T>X7:?Ð?yC?Å3?Q²;èº9;6j<?õÁ=
÷Ä<XA?¥=,²6,²6¹ü<
äã>>Ü­L?A%?ïpë>+¯3?®,¦7rg8ü8>?;O¿:vú4?Ô=t²6t²6¹ü<þð>I>´ÊU?ç'?nªï>,÷2?P²8/9g5$>{jR;ah;GD4?¨Ç=ZØ²6ZØ²6¹ü<_=Ë?Ô<
".?0O]=Ì)=Ô'?¬ñ¸:!9¸½®;:Gt;ox6?¡"=@.³6@.³6¹ü<õb>ÜL>«í7?Jë
?ÌÍ>am-?µû=A2.=¡öA?b?+<D¡ì;ýC9?|=&³6&³6¹ü<-<>ÏzK>³v5?¢°>Ò¾>ÌA.?c?P;Ï;×§>?¾­Å<<è7?|& =
Ú³6
Ú³6¹ü<bg?½?vI?­²Ú?Ò_?U5?ußÐ=æ·=ZQ?<V'=wÌ<õðQ?ûÕ =ó/´6ó/´6¹ü<p¬>>d>hA?Ro)?ü÷>/?$÷Â=kz=9OG?
»¼<Î|<kA??>Ô!=Ù´6Ù´6¹ü<¯>%þF>VÙ8?t¾?ìÂ>7¶+?U\¬<!e<@?j±E<ý<x:?"=¿Û´6¿Û´6¹ü<,~«=ýÓx=o0?å;at¼;?'¨Æ¸2d9l6¾Y\H¹®Öm9©×¾Y"=¦1µ6¦1µ6¹ü<¹·>[
{>·:?"å²>-2>~.?æOC=.ö<kK?ÁÐ'<Ñªê;)7?Öê"=µ6µ6¹ü<I"Õ>½u>|eI?ie?Õ>Ü9?Úf8ªMJ9Å>ÛÇ;¨µ';	(I?¼ó"=rÝµ6rÝµ6¹ü<j2=·é<'C?y&<Õ]ñ;K0?z¹BV9=­¾á¹ý[9n§¾(#=X3¶6X3¶6¹ü<R5:=j*	=öÃ-?ý½§<<+ú?+Så9|ï9Ë#õ>5uV;;»ÿ3?£#=>¶6>¶6¹ü<ÎoÏ>
>)u6?~à?»Å>³ê/?{¡<£HQ<bE?î=!S²<êP?E#=%ß¶6%ß¶6¹ü<É{G>Æö>D	@?j41?>)?/?_¯H=vÁõ<òQ?jºÊ<j<6>B?¡#=5·65·6¹ü<=Ö>_/><?¬vn?ºÕ*?í«2?mO=?Y6=¡6P?w`=è¸<÷@?f$=ñ·6ñ·6¹ü<¸>E>LÛ6?B³>ª~n>uF)?,;9¶Ï:sL-?ëo</<ª­.?v$=×à·6×à·6¹ü<Ê>ÍH>E?[?¼~?¾A8?¶oe9VÏ¤9:1²>0îv:Á:0GP?7%=¾6¸6¾6¸6¹ü<æ
¸=ÿ=à 1?."+<9Ð<
*?§Ô¹­Ý8­ÀNÕ8Â!Ö8¿þ>Á±%=¤¸6¤¸6¹ü<½M?=[=½3?xP½;µ;øÏ?ÞD¹({9âÇ¾²£7Ut¨8Ú÷=C×%=â¸6â¸6¹ü<0?kòÇ>3ùG?Ð?ÇK?©é;?ÑË<{<ÉbO?Ùìõ<i<rMP?
&=p8¹6p8¹6¹ü<Àù?òè¨>¸yC?æà«?ßiq?zC6?P(2=Ï}Ð<ÿÀZ?ÊW9»åÀ9Ï­>%&=W¹6W¹6¹ü<ÊGÈ=|=¼7?¶"?Õ>Â(?Ú¨L;K¬
;\è8?ãU<ðX<|
7?_&==ä¹6=ä¹6¹ü<b!?ÐÕ>LrA?½}?N-?h;?W­789-7
=a=ÏÓ±<L?9¦&=#:º6#:º6¹ü<bLw>ð>gkH?°6?ÖüI?+,/?¡:= 3ë<]"K?WV\=$T=ÍÝ<? ê&=	º6	º6¹ü<N<>X0E>ô9?r?PQç>Ð-?cù¤=-9V=%E?A¬<i<
û<?)®'=ïåº6ïåº6¹ü<pÅÓ=ã¦=d;?,e^<<£7?ÆlÁ¸ÊÝÍ8Zð¾@Ñ½8?M39Å>µß'=Ö;»6Ö;»6¹ü<ÓlT>@¢>-?dßÉ>A>8'?¯A=`ö<«I?*Þ6<ùS<Õ;2?æ'=¼»6¼»6¹ü<ñ 	?u±>_ÒE?LCÒ>ij>¢0? ¾|µ¤W69µk1»ß19þ)9n]ç>'î'=¢ç»6¢ç»6¹ü<iì>ÄH5>¯E?£C?ûh
?1?äª±<©¯[<'	O?ZºÜ<¡ø<d<?
ï'==¼6=¼6¹ü<ÝCµ>Côu>4«<??»×>+?£´9=åËê<ØyJ? *<ò4<¤Ë>?ßõ'=o¼6o¼6¹ü<Ì%?X½>;ó_?kå?ÁY7?ÐªY?O-:¼0:ò;;?Nüî;¼;¿ÚR?´(=Ué¼6Ué¼6¹ü<E£>Hm`>?=:?µ3#?ó>Ñ+?³6=8P¾<ÅpO?Ù<Úî<ù:?iu(=;?½6;?½6¹ü<­z=>DH=}ç+?ýä;ü}; g?®§7¹Ë9CU¤¾Ð>l8SÇJ9 >s(=!½6!½6¹ü<?w½>q6?þ>?E?>(?I+»=bn=\?I?f¦;=adÿ<¾<?(=ë½6ë½6¹ü<¼¯C>@>f´8?ÑV·>Ò>®_)?ýçB9Ú0Ç9P~z>Rµ:z=:E7F?GÕ(=î@¾6î@¾6¹ü<ôb¸= Â=#/?Çò;nÍ;ã*?!Â¹´ï9·¿Þ*9Ñ%9H?1)=Ô¾6Ô¾6¹ü<§/K?÷~¹>ü4?åb,@}E¹?&2n?NF;iÃó:õóO?»´K<ö;mS?J,)=ºì¾6ºì¾6¹ü<3u>ZAV>§>?#ß?â Ê>ÑY-?!_;#k5;	W?q];®íÑ:³Í9?j)= B¿6 B¿6¹ü<Lk½>>x>fC?z?[Æ>u63?§=AòM=`RP?øR<È<íG?®)=¿6¿6¹ü<ô ?zgÙ>Ö=?>{?,ú2?¯3?Õ/9Ü;9ø>Î÷;uz©:WG?Ò)=mî¿6mî¿6¹ü<kq>´ÎF>ÿ9?N£?·Lê>Yl.?Ë%w=øÎ=]­M?øÑ=%¶<KÚ??Qø)=SDÀ6SDÀ6¹ü<;>°ä.>"Õ??ª>ßT{>Õª-?S<=Ú4ð<oµH?3<ï®Á;¬Ö;?lª*=9À69À6¹ü<¡ø<@¤<òA?cÆ<1º;ÚÍ3?è_ø¸Ïg9áP¾°uÕ7£Ð8L-É>ç6+= ðÀ6 ðÀ6¹ü<­s?¥Â>É¸?;/(@K?<m?^Â¹>·>t¯?^Ê÷=ÿ×&=ä¾?Áo+=FÁ6FÁ6¹ü<ÕÂ&>,Òç='8?\+?`ù>sé/?n­<=Æó<#F?£=m9´<Õú7?Ø,=ìÁ6ìÁ6¹ü<ãÕ>ÓÁ>!Ð6?£è(?gtó>×1?YfÍ<±<°ºK?ö#=Ô<	yE?xZ,=ÒñÁ6ÒñÁ6¹ü<«Ä >ÞM>êG?ßÙ?pÑ>*7?n=]J0=Ëæ[?ç­<)Àc<«yC?î©,=¹GÂ6¹GÂ6¹ü<V2=òÕ<Æ%*?Qþ{<­fG<Â!?h9&¤ß9L&>sÑ8g°9°'\=f±,=Â6Â6¹ü<$BË>ov>a99? T?+¼?½ã/?A=eó<#K?üß=3PÀ<Þ.B?»,=óÂ6óÂ6¹ü<v²¤>à\>#??`º?h´Ä>Áo+?®vÃ=Tïj=UýT?<3I<Ìp:?ãë,=kIÃ6kIÃ6¹ü<y=?;tõ>E?Eö>Ù²>,A0?×¤
8ºÊ9Kh=ÆV;´ï;ñ5?ÿ,=RÃ6RÃ6¹ü<
÷·>ï´w>Ë>?&C5?1?½³-?0$K=áË=YÌF?n±<âf<ÂE?ÖW-=8õÃ68õÃ6¹ü<­/Ú>y4>Íp<?ò¬?ZgÓ>v6?Ùf°¸	¡9ë¾ 0:¥+
:#?.-=KÄ6KÄ6¹ü<ß:?Q¥>£Ë]?=Ñ?Î?/£E?¢@o=EÙ=RmY?ùw=Fó¥<zoO?Ýá-=¡Ä6¡Ä6¹ü<,ý=óU=øM?ÔÿM<©©ò;MRY?qy¹SË69&ðÖ¾=·ÃzR9RL´¼æ.=êöÄ6êöÄ6¹ü<>CTS>¬.8?]¬º>\G>À )?<å:;ò:¡;E?¾Æ<ðz<s4?¸Û.=ÑLÅ6ÑLÅ6¹ü<3¤?c>ec@¥*D?ä¨>«?xt<åå=<È$?e<{	ß;Ð-/?Ü.=·¢Å6·¢Å6¹ü<?¨å>Zú?~3?G)>k?«þº<	3`<°U?ã5<2Ú;ÓU?B/=øÅ6øÅ6¹ü<2>rKÀ=õ71?ø]?iÝ>*)?qEW8ÿÓ9$R>¶ºÝ;Ã¤¢;.?¤¬/=NÆ6NÆ6¹ü<Ï>H¦.>H4A?ï\?;?<ñ1?§a=\Q
=PL?¦<LÚT<çFH?Ù/=j¤Æ6j¤Æ6¹ü<aJW=Ñ§=.Ë.?p;jé;;#?Èé¸.Ö9¡iÊ¾eS;·Ä¸h90Î¼%0=PúÆ6PúÆ6¹ü<¯#
> É=ue/?éêé=&>¸=É"?¦¹9-&ª9b©?¡p<^&.<Ý0?"0=6PÇ66PÇ6¹ü<êÁó>0b >&B?ç???¾.?ð]ß819-HF>"2?: ³:²°<?^0=¦Ç6¦Ç6¹ü<ÀOE=¼A=j/?U@=B*Ç<«k'?R¸F·9²½V;M;w+?«l0=üÇ6üÇ6¹ü<ÝÔ>ìÑV>Ô@}?+?Ä>ý_?Ñ¸¸A9³:¾Ö²:@OA:-Õl?j¼0=éQÈ6éQÈ6¹ü<"í>>_?rÑ?]?0B?O¼>	µ=¹ªL?^Ðõ<ãÍ<ÖSV?à*2=Ï§È6Ï§È6¹ü<YsK>¥>d	4?ÖÜé>²>´±'?·$§;pèK;á×Q?}c<hÕ"<vè2?ÿ22=µýÈ6µýÈ6¹ü<se?Ú?w>à?0|?§¥û>¥F?ÙûW=D==W?ø=<ê<Ép?\e2=SÉ6SÉ6¹ü<xs¥>Fe>Òé8?$ð>a³>6[+?îFc=²p=<L?÷Ç<ñS_<,Ý4?õ3=©É6©É6¹ü<º{>Ý#)>ÿ=?OâÉ>5b>üa'?ëJÃ¸À9³¢¾F9Bº¼9çZ>Ð3=hÿÉ6hÿÉ6¹ü<y3S>­>Í;>?Q6?÷¨Ü>ÿ¿1?Ç)K=q½ù<uAP?pXÒ<<Ç8<?ü3=NUÊ6NUÊ6¹ü</=:?=_+?Xa/;ß;<?"´¹0»J9áàÅ¾;m»¸µWL9ÊÎj¾ë3=4«Ê64«Ê6¹ü<X?êï«>~À>?$Ë?3«?Õ0?O=2&=©L?-=þ½É<åC?WR4=Ë6Ë6¹ü<·ç<3ï¬<C+?Ü¨;fð;wW&?¸M¹½è9
(¾{§¥8nr{9]§(>éT4=WË6WË6¹ü<Öeº>Fy>È??ÜI?IÁ>H,?V;?<uó;l`I?¾]®<Õj<_>?i4=ç¬Ë6ç¬Ë6¹ü<jÊ>ê >139??B¦Æ>þ$*?'"-=JíÒ<a!R?ø<¬<öã8?¯o4=ÍÌ6ÍÌ6¹ü<^>ïÏ=M6?Ëº¯>±v>)s"?Ab9T'ø9~Ê>D¯ 9#âÃ9±ÿÑ>¥Z5=´XÌ6´XÌ6¹ü<ÙP!?b­ >8?Ù @ËÓ?xA?on>9|9¯Á>Ö¸:z:Yq%?;l5=®Ì6®Ì6¹ü<Pæ>>äÊE?®å>hÕ¥>/H1?Ü*¸zë59ÖC¾qaÔ95ÑË9Á`?¹5=Í6Í6¹ü<^/>jæ<>! <?èË9??M0?¼=ÀÒi=È|N?Õës<m&<;?áÎ5=fZÍ6fZÍ6¹ü<ú	]>Æj>Oz1?,ÆÔ>ËQ >Ká)?Æou==³ÓF?ìÿ<<Õ³<&ð5?ÛÄ6=L°Í6L°Í6¹ü<«>è>^>E?Ùy>¡|3>Ó-2?LY;!Ä:´vI?C¼ë<¿J<ÍÕ??¦ô6=3Î63Î6¹ü<òÈ=2=ø4?W+_>Ò->¡V$?Ù?8<bÈé;cÂI?â­Y<ì<¸n0?8	7=\Î6\Î6¹ü<{¼>÷Y>î:?#?òÜ>r¸5?Þý=0=ºJ?Y<ý5<«©C?PH7=ÿ±Î6ÿ±Î6¹ü<`Å>
[7>/Å:?.÷?wbÞ>
É-?~4=eÆÝ<ÙlP?}¿÷<¢<]C?üs7=åÏ6åÏ6¹ü<:»;?ÁjÉ>	n?KÙ7@³Ý?xÚT?½·q:>§:ÞkT?tÖ;Yj;Ì9I?!Z8=Ì]Ï6Ì]Ï6¹ü<÷>SR>à3?'>D]W>!ª-?)¬=úã¶<~çK?Ã2\<á<º8?òl8=²³Ï6²³Ï6¹ü</Gà>e¦>lÖ:?DN?!?+ù+?j»Ã;ÀÌu;ÅÚK?Nm5<%Éù;Ëð9?x³8=	Ð6	Ð6¹ü<¥A>Ï»>ø7?fÚM<$'<¥?Àk¹Á#¥8öº¶¿à%£9(È9%<Ð>Ñ´8=~_Ð6~_Ð6¹ü<¦ûÏ>$c>
F?©®=?v?!3?Ô=
=È®<bzJ?BÛð<q<	ëH?
¾8=eµÐ6eµÐ6¹ü<ë?V>*r>|¸2?><>¹>Í©(?wÂÄ9s§:­¿>«R×;û:;Q/.?>Ä8=KÑ6KÑ6¹ü<¦5>\\>ø[2?j	?
qÔ>»Î%?mM=»¡=JI?ó°<«X<	G3?9=1aÑ61aÑ6¹ü<-Mû<l%¹<v¼-?N;@Ú%;!j?,¸ÌvE9\;¸½)õ¸È9î¾«9=·Ñ6·Ñ6¹ü<{·®=Às=
.?³n<r½Ý;:é6?`T¬¸l¹9Y¾`09¹ßØ/9ÊÌ¿2:=ýÒ6ýÒ6¹ü<¯>YW>¿;? QR?ÁA?Ëd-?"<ý;ÔR?6ø;-S©;þÚ;?õ±:=äbÒ6äbÒ6¹ü<>PåW>Nn;?ù>Uº>«C+?Í
9:9bº÷>q<rÞÀ;ù=?Ä:=Ê¸Ò6Ê¸Ò6¹ü<õ~>õE>âF8?uS?ï?{½-??D=O·õ<=vL?4gÿ<Z²<&7?;=°Ó6°Ó6¹ü<ãq>\&>:?Âpá>ÍG¨>Vz+?Ï0<|Þæ;D?(¸©<f<±|<?Q;=dÓ6dÓ6¹ü<]Þ?«>¿U?§Ö>øô>ÛëB?Á¸9Lo¾ì@:H:}­/?h±;=}ºÓ6}ºÓ6¹ü<¯>]1>G?Êãv?AR/?V@4?3<<Ã¥;°M?Ð=
¨Ä<
MG?.Î;=cÔ6cÔ6¹ü< )>Ñ$6>ý÷=?è(?tÈ>U+?öèC=H!õ<ïL?m5á<H<M3>?{
<=IfÔ6IfÔ6¹ü<e>&â6>d6?æ7?ä?3j,?ù°=@kZ=CùN?
Ê<PÒ<æ÷8?Ì<=/¼Ô6/¼Ô6¹ü<ÎFY?ÑÒ?{ùR?Ëd?Ó	?åF?Í­C9CØ¦9ø>{«:"Öw:!1?ÞÕ<=Õ6Õ6¹ü<0K>8G>/E?×0S?á+?ÖÑ2?¼à:ëQ:¸íJ?ó¡u:Ï:º½D?,==ügÕ6ügÕ6¹ü<Xq>H(>77?H>ûY>
&?|ãÔ:¯õ}:UV?<b5W<«0?Ý%==â½Õ6â½Õ6¹ü<Ñ>îC½=/?5%{;§´;;½B+?JY¹8Ï8N¿±\9Ãç9àðs>,ì==ÈÖ6ÈÖ6¹ü<¤ëè>>n>¿^W?Ny@?dò>ÑK?{4«8¨hZ9ø«H>û:ª :øG?æj>=¯iÖ6¯iÖ6¹ü<W'R>Ö>Ù¸9?)¼Õ>N >«©*?'æô;zU¡;¥LB?IÜ<>û<?36?@=¿Ö6¿Ö6¹ü<Ì>H>×:?*÷>
ê¸>ãü*?D=åõ<wõL?Çé§<¸°c<aÊ<?o@={×6{×6¹ü<ø>ôa>ö4?L-Ü>ù¥>¥F*?lVj=r=óJ?9 =Ô®<ûW<?-@=ak×6ak×6¹ü<à>äNF>'à0?Ã4>$U>7r$?ÍÂ§:â~p:2?6F¨<êXl<=D6?îÀ@=GÁ×6GÁ×6¹ü<ðv?2Lü>?Ñl½?æÅ%??C?
¦:ï9£?%Ô<£ <<PW?FÐ@=.Ø6.Ø6¹ü<èr>ÅH/>¤¸0?íä>m­>ÊÇ(?D;ùÙ\;%7?¯þ<FP<è5?>OA=mØ6mØ6¹ü<)cæ=Je=»<?GÜ£>ãu>
Ô*?¢9à
9©!?`Ì; ;%;?A¼A=úÂØ6úÂØ6¹ü<ÄË@>ÊÌ>ê¸5?ê-·>ïR>zJ(?çE=ãvÿ<ÍQF?Y»<'ã<¿º9?´¾A=àÙ6àÙ6¹ü<gÃW>¯Ù>ßß5?^0®>±>H%?Í¥ù;»;~
H?ö:êuÅ:Þ?ýàA=ÇnÙ6ÇnÙ6¹ü<¸£>³O>0I<?_K®> >0:.?¬u;EÏ:Æ>?e¨=5¼<08?¾øA=­ÄÙ6­ÄÙ6¹ü<I=TÁ×<-?S§ö:Pî:Ç?\i¹:Êv9UÌñ¾U¹Ì V9+þ¾B=Ú6Ú6¹ü<­¹s>D>öÐK?zâ"?0¬Þ>|C;?»r¨=>L=%ÛR?ï¯´<fX<V?#B=ypÚ6ypÚ6¹ü<¦=!{=C<)?%v;bz;¾Í?M§K¸peI8Eo¿Ps8´ÀH9>*.B=`ÆÚ6`ÆÚ6¹ü<[>ØA>*9?Çc>ÉTU>úD-?çFU;²Ê;Wù9?êýÙ<oÑ<;4?±lB=FÛ6FÛ6¹ü<"D?aV¸>!?w³à?Zi?hv?èµ;iA;j¸o?¡N<r<?B=,rÛ6,rÛ6¹ü<<®ä>L> D?èª
?9.È>Å+5?k2<9¶Ë&9dl?$O:²I:wAü>'ÂB=ÈÛ6ÈÛ6¹ü<E¬=fu=;B4?{i=Od=Y'?ªÝ9Úq¤91ßø>+×Æ;_D;¨*?ÈßB=øÜ6øÜ6¹ü<¬À>}A>àÞ<?uB?U¸Ï>w%?MåK=¶M=×I?bOð<94§<÷7?üB=ßsÜ6ßsÜ6¹ü<µó<L®<Õw2?Ö
<:ÒÚ;Ù#?ÿ8¹ýx97}¿Õ<Pý½;¬£1?)C=ÅÉÜ6ÅÉÜ6¹ü<,å)>(yñ=«4?óB?ôÍ>°â&?8Â=º,=~5I?ïÙð<s?ª<65?ÐWC=«Ý6«Ý6¹ü<TS´>^]>²QP?¶4Y?:6?ü.?®a-979BÓ>´Ãã:d:Ö;?ÀXC=uÝ6uÝ6¹ü<Ýèm=Ú+=31?l0ð;Oo»;³$?L,¹ÌÕQ94Ò¾vÝÖ;b ;0Ê+?BfC=xËÝ6xËÝ6¹ü<[4>zM>wø=?é>*W®>À'+?´«<T;ß`?që;aæ;¡¨=?uC=^!Þ6^!Þ6¹ü<Án~=õø9=/?;1ÿ<u¾Ö<
?ìI÷9Û¨:Ç¤â>6´:¼:K©?C=DwÞ6DwÞ6¹ü<à.?cÝ>ì7J?rá?\W?B8?(;wÆ:5xY?1È<ºA<½ÏD?GC=*ÍÞ6*ÍÞ6¹ü<*Î=[=»D0?Kx=ÃE=!n!?È99a\ê9$º>+9G<<üÙ/?É¶C=#ß6#ß6¹ü<a
{>ä1>mL?ÃÜ¬>ïn>59?üôC=êÄý<ø­E?Ë¨<MðG<.X?YD=÷xß6÷xß6Ãd*<[m:>æ=CñN?ÔÅH?l?S8?ØN<IJ<Õ5K?`Ô<<Y·T?RfD=ÝÎß6ÝÎß6Ãd*<k=|^=~/?A;Ly;·5?ºÜF¸¶ï9Ç£<¾÷¸?º9sÖ¾E=Ã$à6Ã$à6Ãd*<Ê
?iÃ>vÁ9?	'?ªñó>mJ/?þÄ=_-u=2°M?"n<<uG?IE=©zà6©zà6Ãd*<oG¡>"þ[>'­;?ç 
?R½Í>~,?~Q=ñÕ=7ôL?Ü<5<õõ<?.E=Ðà6Ðà6Ãd*<V#=«Ðï<°.?Ì<Ô;>¸?Z¹*Cs9sX¿#w/¹gá,9òé¿.2E=v&á6v&á6Ãd*<û%Á=[=^Î,?ù¤C<üÍ<J(?n¸lß\9Í;
¾»9:ÓX:¡y*?±E=\|á6\|á6Ãd*<ZX>Ø>¶=?~l	??}Ê>t½-?D;
À';H¿C?ð£ò<ÑÌ¨<þ7?oËE=BÒá6BÒá6Ãd*<JE?\Ú>gµf?
Æ?ù;|?I?Ù:92Í¨9n>õp:+:·$[?ªF=)(â6)(â6Ãd*<>§>|c>-Û;?Ìé>¸¬>x®,?Îðw= =QcI?Öþµ<r<x@?EÄF=~â6~â6Ãd*<ê÷?V¡Ï>§<?_Ê?qM?Ò®0?ÏF:v\:>)?/µ²<8Òc<ÔÏH?ÌòF=õÓâ6õÓâ6Ãd*<«i>x>äð=?U?ã?´ª2?ºÞ9Ô~9`>7×M:H$:wa ?åÿF=Û)ã6Û)ã6Ãd*<l>á5>»5?¸[þ>ÅÄ>£%?EÛS=¤x=°´L?v¯<ªÉ1<J8?	#G=Âã6Âã6Ãd*<p{É>Ä>ÉåA?jÆ?òéâ>¾/?¸¬¹"wl9f4¤¾ e²9%_Å9cç>ÊRG=¨Õã6¨Õã6Ãd*<ÓGx>Ýu'>Æ=?-Q>þlo>5(?¬Ã/6ÿ7Ôc0=­:9^:&H?éG=+ä6+ä6Ãd*<`t>AÁÉ=S6?µE©>Hüx>
.?×¿:2ø:÷,?fz=8æÀ<ø®K?à-H=tä6tä6Ãd*<00>	¼H>êE? ¾	?ÐË>~.-?,Qê·CñD9J½ñ×:$¤:Ö'?H=[×ä6[×ä6Ãd*<ß>ã/>îÜ>?VfÐ>JÅ>Z)?Î`=Ø×=L?ð·<å÷<·5?áÐH=A-å6A-å6Ãd*<'=ª_7=±\8?Ò¯>Ø>ÿ+?ñh7®9ðMÝ<PìÖ:b,½:Il? <I='å6'å6Ãd*<ÏÌ>G>!¤@?ÒÈØ>ÕÛ>!	2?å¢=IN=I`J?Ë'#<¦å;%à5?QaI=
Ùå6
Ùå6Ãd*<+i¾<8<D-,?QK;78;¯E
?|¹ìÖx8À²7`9Ö=®}I=ó.æ6ó.æ6Ãd*<Riâ=&æ¥=E°.?ðo<Z>Ï;éL'?8U¹rg9Eé±¾õ·k9Pù¼$ÑI=Úæ6Úæ6Ãd*<_.$?cÏ>Y~J?¸%§?
l?5Ü4?dx:,ÁÆ9©:?bë:c:ý¹f?ûäI=ÀÚæ6ÀÚæ6Ãd*<KJ¶>w¢}>ý7?>*º_>L(?g½:ó½:0?r÷a<oý<k9?`VK=¦0ç6¦0ç6Ãd*<+>Vî=Úò7?1??)?ûC:%¿*:NC?ª¤B<¿<Ùå8?ÜpK=ç6ç6Ãd*<Ú»?>>¢V??,È1?hVE?9"o9)?Ø`Î;Öm;²#^?tK=sÜç6sÜç6Ãd*<e|?tÕÞ>yÇ?hÆö?Ra?Åa?x;ÈZ&;Ô
`?Ê=Ñc<Pò?+qL=Y2è6Y2è6Ãd*<°>ê©t>08?$¸>i> +?´?=I=ó<àI?í<¦<Vµ6?DL=?è6?è6Ãd*<ÎÌ>VÊ>0°?]B?»õ×>Ñff?É-;Jy:?7?É_=i;¶<â/?£L=%Þè6%Þè6Ãd*<Ü_Æ>§½/>/|?.å@?ß3Ø>þfd?Ù}T;Ë­:ý?ÄM=r·<øæ?ZEM=4é64é6Ãd*<^'É>_q>¥8?Þ0>vDg>|w(?HL=@m=ö>E?I±<ðl<g??!NM=òé6òé6Ãd*<Ñ!?¤>¦{???Åv?8^Ã= Z=Öd?ÖÐ8=­Â<s?}M=Øßé6Øßé6Ãd*<¸	ë<q­<Tu-?Ò½";û;5?ªÓO¸Õ¼9·*®½
k·^W9u|Å¼×jN=¾5ê6¾5ê6Ãd*<á/>E9>£2?;!?Àñ>é»*?É5;Ç:lB?b²<pW<Â×2?ÁN=¤ê6¤ê6Ãd*<&Ë%=Á·û<0(?­®Q=õR=!u(?1,¹æ/k9n»¾Xq:2Kf:=1?Ö¢N=áê6áê6Ãd*<µ<ê=ny«=³Ù.?òÎ;P×£;è!?¥à)¹Ö¼g8Ì©»¿LÞ¸N9xðF¾ÔúN=q7ë6q7ë6Ãd*<â!=pëæ< w3?:ª;B;5;?IB¹é¬f9:ô×¾È
M¸Ä²b9Òç½ÒJO=Wë6Wë6Ãd*<f®>÷u>nª5?á­Ú>¢>D#,?ÏN=¹C=¾jI?ÿ¬<Dso<Tó7?]O==ãë6=ãë6Ãd*<JÎ<>~<B(-?2æI;|Â;ê%?Ã¹÷¸l£8ò×A¿;·¡Á¦9­ô¼QäO=$9ì6$9ì6Ãd*<üôÒ<C<K
7?cw =Ñ¡ø<¹8%?EZ9Þ9&Ð>%N;Åì:b(?õP=
ì6
ì6Ãd*<hV>2>GS;?4?O?c2-?Æ@Ö;AÒ;æ¡Q?6ä<¸ÞL<TA?ÿP=ðäì6ðäì6Ãd*<Fú*=Iø<ëI0?;+';u	H?3à¹ÊÚ¢8×à[¿îï8v}ó8KÔû>TXQ=Ö:í6Ö:í6Ãd*<Øj> Ä">	¯8?vý>ÎÄÁ>×n'?íÒ^;KX;f7;?»Ê<PQe<tb2?½Q=½í6½í6Ãd*<éÄ·=¨_{=¼&;?ÐáÆ>{+>Ï+?/UR==ªL?Ã<I/<ªx6?«ÉQ=£æí6£æí6Ãd*<*`¬>5Áh>B=?Byý>èî·>¾d0?=·<DU?êù<k¬¢<±¥D?/tR=<î6<î6Ãd*<,º}>7>a1?ÝðÉ>ô>/'?Af;v'G;ÙåL?¢Å<H<ú3?¦R=oî6oî6Ãd*<@¡>1oU>>iA?	¼?|½>"./?ÖM=?=:G?
­<ÿ
L<FNC?Ê´R=Uèî6Uèî6Ãd*<Á`>@¤>ûÖ8?NºÌ>ß^> w%?ÞL=ÂÒ=*H?MÇ<7}<QM4?uÔR=<>ï6<>ï6Ãd*<4?G
¬>g8C?ªÆ1?¹*?+0?¤B9Dï9;>>;
7; .A?Ý
S="ï6"ï6Ãd*<9
<>ms>3?åý>«îÛ='?'4:a:P-?%±<äüæ;!(?G°S=êï6êï6Ãd*<Ø?=¶å
=VË0?ôq§;a;¿Í?É¹Ë?d9÷N¿ã¸=ý9 ÆÁ¾k»S=î?ð6î?ð6Ãd*<nüÞ>9U>§!??õ®E?ùë?3?öb=Û=ÆF?1q£<§¢X<$A?ùS=Õð6Õð6Ãd*<{§?m£¥>æP?Yxf??¼tS?¤ ú8K#9«¯Ã>ó:ò­:lÞ2?®T=»ëð6»ëð6Ãd*<ð`>½G>3µ<?¤y?ÂÅÙ>Þ\-?ÁÈ=ðâz=L?PÌ<zc<ìH:?Z
U=¡Añ6¡Añ6Ãd*<9¾É>Òh>í;?#ÜÇ>åÕ>b'?¼0<I&!<9¤K?ó<2¦<8;?ÜU=ñ6ñ6Ãd*<:HP>6Ý>P9?¶t>8>È±)?Ä];QÌ;??e~<î»E<«M3?·-U=níñ6níñ6Ãd*<'2=ªéÍ<k>8?ì¬;¢;?ýHs¹<7R9È"¿S¸¹£rä8tK#¿>PU=TCò6TCò6Ãd*<ð&>Ë@>{`G?ªÇ>8³>ß+?æZÆ¸¹9ï)¥¾á9Û:eÎ>YU=:ò6:ò6Ãd*<#Ýi?²Ëá>Þ?0ûj@ï÷?Âr?&3];$õ;Å@P?
OK<dß;üh?£U= ïò6 ïò6Ãd*<	Î>¸T9>BE?¸D?Ý?ü,?#9ãx9úè§>ÞP*;<¾ß:ÇÞB?V=Eó6Eó6Ãd*<8>p9D>Ö2I??
ãÌ>`4?CP=/#=ûdP?iüâ<ã <UG?
V=íó6íó6Ãd*<,T?è&½>ò?ý@3Vj?
À?¹»é:ªo:ËCD?°]<S<8UU?ÚV=Óðó6Óðó6Ãd*<
z~>Ì°(>âA?O¤?o7æ>h/.?(_W=·¥=¾I?ÓÇò9¤Z¶9Mj*?LV=¹Fô6¹Fô6Ãd*<þ>¾Ò=2Ù9?8Ä?±fá>*?tgO=½c=UÆN?a=÷!Ü<ì/8?_ÓW=ô6ô6Ãd*<ãY?În?¼íM?Òt?<?#a?vG9²vd9Ë¤ß>IÔ:ûÃ:®kþ>ÍæW=òô6òô6Ãd*<>Ù®I>ÃE?ÈF??øX6?%X=½==_JT?ß³<øe<£JG?Æ+X=lHõ6lHõ6Ãd*<ÊÔ>aù>/5A?62?¥@?÷i/?&P<0|¥;I?sV=½<>?±UX=Rõ6Rõ6Ãd*<Hqí=5S°=ý],?µ<÷;"H?Hwþ¸2±J9ó± ¾3u68¤´9]»=­X=8ôõ68ôõ6Ãd*<£	>à¶=|;:?y<<¥<2m"?Ê¹"à=9³I¿£$Þ¸ÂÃ9þR¾ æX=Jö6Jö6Ãd*<Bò?séÃ>RM?<y?ê
Ñ>É9?²
î8D 97Æ=>a?È:÷:p{2?AY= ö6 ö6Ãd*<éB7=üù<Ú«;?Y0§=/~q=y;1?0Ã5ÌÜ°9ªLÊ:=¶:+ª:Òh?uY=ëõö6ëõö6Ãd*<|ªù>£Ò>ö|J?¯k!?-¡á>ù%7?>N=ùÓó<OX?ßõ*<Áâ;¢A?Y=ÑK÷6ÑK÷6Ãd*<*Á>áÕ=¹2?¸÷>^f>:5"?¥:Í°Q:,Ó&?1<$(R<Úì1?¸Y=¸¡÷6¸¡÷6Ãd*<d¼«>o/f>ãþ>?¨Ä)?e¥ú>ÿd-?­è)9ºµs9/z²>Z ;²
×:Áä>?cúY=÷÷6÷÷6Ãd*<§î ?8Ð>-ÜE?Ää?UÞR?&g8?ù!<°#À;<ÏW?èSÇ<±}<Ü#I?BZ=Mø6Mø6Ãd*<uÒ>º=T9?zÑ>Q9>,¢+?dI¥:¾¥_:e2=?3Ki<lH)<f0?L`Z=j£ø6j£ø6Ãd*<Ë
>+>]H?:'?0ñ>­1?%s5¸9k;×¯û:â:ÀYQ?ólZ=Pùø6Pùø6Ãd*<ÞÙ<Z.<É<?Afù;;Å;!?«<¹AÈN9é¾"e¶¹9
¼AvZ=7Où67Où6Ãd*<ðÆN>n
>¶#;?{³?0¾¿>ª*-?±nI=çQý<AK?qÐ<Öv<N<?óZ=¥ù6¥ù6Ãd*<Pû>]­Y>LÇ?ØÈ?ÕS?Bwn?îwä=´ûh=
{?t\>=(l¶<ÿ?![=ûù6ûù6Ãd*<|>ä³E>Xb<?ÄË>ÞÔ>÷o-?=-;ç¼:P8?<e²;0r9?ºB[=éPú6éPú6Ãd*<h@=>Ú=ÖÈ:?u< ßµ;ÑL4?W+¹gÐÁ8
b¿Ød	¹<9»õ¾¬ê[=Ð¦ú6Ð¦ú6Ãd*<PÃ>e@>4ð??Q&?ñð>·1?µL=®=¼J?:Ñå<u<ÊÑ@?\=¶üú6¶üú6Ãd*<m>"#>Ù9?>´>0¤>y'?G¹.*9ÖtÄ¾°Ý9r]Á9ø¿?ãk\=Rû6Rû6Ãd*<\Þ¥?l??ó¼Ù?¼h?©o?R³4>NQ=c?ï_=ìÂá<ß}?©\=¨û6¨û6Ãd*<3>­¡þ=4?Ì­=W(x=1?E);=ñîð<ÝF?<Ù;ÝÔ3?÷¯\=iþû6iþû6Ãd*<pü >}Iá=Ùî6?¢Ê>#3>ÕÃ'?cRG=åñ<Ñ0S?äðå<\	<
??:½\=OTü6OTü6Ãd*<ü·>,þ?>nRu?/t?kf+?[6?ý¢9Äç89ïa?¯<ð
°;Å¸C?B5]=5ªü65ªü6Ãd*<`£)?ìË>¯HU?!í@
pÀ?â$:?g(<Ô	*<+k?íÔ9=£øÜ<FJW?q8]=ý6ý6Ãd*<+àª>],j>tÍ:?ÓÃë>j£³>þ'?È=Ú#«<¢L?ÊÏ<C\<ù6?6o]=Vý6Vý6Ãd*<y>5D>"ä9?6N?0#Ø>N¼)?Î8=>ó<wB?Òò=k±<q:?iÓ]=è«ý6è«ý6Ãd*<{>íè%>j¨A?ï?z5Ð>\21?}¦î=a
=¸X?ðÚ=¸¿<ÖmE?ðÛ]=Îþ6Îþ6Ãd*<a={!=3.3?îÀ÷;ø¬³;0?´¹t46ôýèÁ5Çq9ò­¨9Jx·>êú]=´Wþ6´Wþ6Ãd*<í1É<Z»<R.?Ð;VæY;Ëá5?mH¹Ö:9ÐßX¿Ïl¸\F9?¾Mó^=­þ6­þ6Ãd*<Íl«>,´h>'<?=Õ>©>z¡1?ÄmÂ;L*m;ÞQ?=P<0<-K?ø^=ÿ6ÿ6Ãd*<¨È>¼b>0¾b?P?Ó1ù>öLV?á9;¸V«:&G?»oÜ<ºµ<çS?.ô_=gYÿ6gYÿ6Ãd*<? Á>7¸=?9@?e
?¡2?óx{=èD=!ûM?mùÛ<ú<ÆL?mË`=M¯ÿ6M¯ÿ6Ãd*<#
?rë¯>ýbM?N°*?Ð¸é>aõ:? R9G:£È>o;ä;îdA?eJa=77Ãd*<í>çöÛ=9ö8?;rª>ÿ|>aÎ,?:Ã<È;JND?>;Í;"Ò3?Zha=-7-7Ãd*<Ù»>¬ÔY>¹;?,?r?¤,?kÐ·t9Ä½Qô:
Û]:~0?òia=X7X7Ãd*<E>¼,V>1?ª¦?Vá>õ*?b=<="B?!¡S<æµ<è9?ëa=s7s7Ãd*<[a>æE>ÕG3?qV>¾å&>.$?I=
;.Ç:RV1?;Ô<µµ;8#;?¶®a=f®7f®7Ãd*<q?%?cPO?÷¥?d?Ûã9?'Á:Ê:*&?×ü;:¯¥;¤C?WÒa=YÙ7YÙ7Ãd*<çÀ>¯ê>Ô7?g~ê>¬0¬>vP.?â ¹¾|9V#¿79
³Å9é©>åa=L7L7Ãd*<£Có<Ã¢<ø@?|CÆ;©;ëp(?Ü¹¹ú­[9ú±¾æ8ehë8w>£Ob=?/7?/7Ãd*<´9{>Ï>pI?ÎQ?ØÌ?(³5?9X@=4~ñ<1æK?UÜ<6<tvK?;Ub=3Z73Z7Ãd*<@?oX´>ý??Þ§Q?å?U`.?oä¥·fH9ÎS½µßþ:ðÍ:ß?c=&7&7Ãd*<df>Ç>Ý>?/tÖ>h<>×"3?Ø­=û¿<'L?øº<Îly<Gæ??c=°7°7Ãd*<²Ý>Ýß>C=?{äS?÷r?1À0?âM9Ã#Ù9?°>w~3;1;ò¡.?Ad=Û7Û7Ãd*<td>5ù#>pU2?@#?öí>A0?ÝB=¨Jó<à
M?~k³<ýl<F/B?C»d=ÿ7ÿ7Ãd*<ýï>kç>wG?0Qª>Ò|>}u,?uà8"9UÝ>P©%: :°7$?8Õd=ò07ò07Ãd*<©>U]>[äC?ü>ï}¼>24+?¦å¸_ÒÅ8ñ¿NõF;YM;ã&?¿ád=å[7å[7Ãd*<±Oy>öÄ>._?ËS?¥u6?»4?<éÃ9å9¤xÚ>~:{§X:ò ?%Le=Ø7Ø7Ãd*<ëée>¦>=?ªå?çøì>T*?þK=Þ=ûH?µG<ÍC<C{D?Kf=Ì±7Ì±7Ãd*<£Y²>{e>6[G?Æy?n­ê>æß,?G¥9S1ÿ8y?Z;adª:\àX?+f=¿Ü7¿Ü7Ãd*<Âã>h%>àF?÷á*?<ò>~4?Ä¶ü<Ê<ON?äÊ,<ÊIÜ;úÍH?¼Vf=²7²7Ãd*<§wD>gú
>µò4?Tî¹>¯>}$?M}a;Î;F;?ÅB<JÇ<}«)?¢[f=¥27¥27Ãd*<!÷p?Ø3?ð¥J?rÂU?ýé??D-?:ÇÒ¨9)>N?µfÛ:øn:iI?Og=]7]7Ãd*<Fê×<I<32?³?¦;,;ï!?¢ØÚ6g_9e¤6<1¿n9ÁR9D?BÈg=77Ãd*<vG<>kh> ¥4?7u>d1>~»0?üG;ì³;0æ@?ñA|<dÍ*<þ
=?`æg=~³7~³7Ãd*<8£>¾c>x7?	>ØÇ]>Ê÷'?jP;Ú;>e=?±M<R]X<ñ6?7h=qÞ7qÞ7Ãd*<×à=¿¡=Ç2?k:»;[æ;»Ð?«:M¹LQÁ8ã¿sÒ
¹®<8½¿
Lh=d	7d	7Ãd*<-
>AÒP>)Û<?ùSá>¡>Ó2?}È==çÃF?Ë'=YúÝ<¾A?Sh=X47X47Ãd*<zb?«d>¸o?ú>3´®>ô7?V7Ô8¯(9k¡>#³9"£9!?}Vh=K_7K_7Ãd*<½	?®>¹ÜI?ìP ?4OØ>»=?[9jk9éÅî>½êE;[kÖ:#Ll?úh=>7>7Ãd*<N¤P>Ò>7?í_ð>ÁI°>C.?Êò:l}f:p?§Ún<}=(<j¹5?Ô­h=1µ71µ7Ãd*<Á;?QÂ>ÙþF?Så¦>Û?q>§1?4W¹å?ó8àQb¿mf:T:f¶ï>i=$à7$à7Ãd*<ÆA>Ð¨V>a5?(>#SP>ôW%?ü1<Ví;MÁ??hª<¸Ñr<¸Ô3?&
i=77Ãd*<½g?ÉN >p?P?4?!ø>0Ð9?¡¯O8öØQ9ù\ý=ûCÑ9®97í?²i=
67
67Ãd*<úØ>ç>4øP?§Ñ?$ä?»`H?v'>qõ£=Ãe?îò=Du<á~e?øÙi=ý`7ý`7Ãd*<9q=°ÚU=	.?[=ýÌl=$D)?Ý]Z99Ý9U±|>3À³;¬Ê~;m4?îi=ñ7ñ7Ãd*<À»>mWp>üG?þã-?Ös?ð+?®=¸u^9(­+¾Î¯è:Þ:BzD?¸õi=ä¶7ä¶7Ãd*<ÅDà>þÈ>ÊI?2Î?ÛBÝ>J3?=IÙ¨<TK?¸dÓ;w;jC?}j=×á7×á7Ãd*<¹«Í>-¥>ÞwF?)6Q?ùö?ÿO;?é'Ã<á¼l<çS?-7=H¯¼<Í;Q?å>j=Ê7Ê7Ãd*<@3>y«ô=;?¡¶?I<N?ßª.?¥=ç<T=
½G?\ú=pµ<:?»^j=½77½77Ãd*<aÂ¡>Af^>¿2:?ÊÊ?ß¤ê>ÿ+?._<\4<¬J?FgO<Þý<=4?¥j=°b7°b7Ãd*<>nN>a;?¿ßÊ>Ä>QH+?Í^;ÎÈ:)ô2? ,<J<±8?¢j=£7£7Ãd*<ÇËX?VÔÍ>àÑ?ohÜ>ÿâ>!K?
º·:°29ÚA½¬¶:*;C:)o?¶j=¸7¸7Ãd*<{-¤>#T>MF?à*?Ùß÷>20?3Ýø:üý±:b÷2?^Ê<¾=<UYC?kk=ã7ã7Ãd*<Ç¢ô>p?>Z?ø?sTµ>ÐX?> ==#=Ùh?RÝ;\;,Q?þzk=}7}7Ãd*<½î?ÕQ?H¡Ó?­1@Òxæ?ø¸?WOÖ>F¢<>>l?p=ÌàÄ<µf¹?{k=p97p97óýT<}_8@F.`?ÇÒ?×î@[ô÷?.Åõ?4,?> kÖ?ÈäÀ=¨©Ä<û?âík=cd7cd7óýT<ÇÀ?D%>½n?º¥È?®é`?pad?I¶m;È;
H?R¢<X<é??%ùk=V7V7óýT<w~w>?o+>Ê8?ìm?>4-?ÊÓ/?À¤¤´¯!¢9±ûº$×@;ÿ::(A?ö
l=Iº7Iº7óýT<òu>^ã)>RN9?È-?]¬?;É*?Å]=<¶º<®*N?³<­ý@<Qu@?¬l=<å7<å7óýT<Ï>UC>i3?>í>ìõc>¯>'?tÓ¸:H{:¢)?4½<Ö I<­"3?C5l=/7/7óýT<î i>£">ËÞ7?vÂØ>~ >RÌ,?YìL=·j=®J?jÙ<¨»J<©8=?Kl=";7";7óýT<&R³>cv>ãP:?°Þ>^i¤> O-?¶½Â;B­;9@?b®¼<î1<8?Pl=f7f7óýT<ja>!>#3?¬²Á>Ò¬>!ä'?gÍE=³àù<¦J?S(Ò<¦<ÖT3?×l=	7	7óýT<´Ë=d=\|B?p<8M<Úà,?÷ ¹gr9wÀ¿ðp·©d8]ß¾öìl=ü»7ü»7óýT<}
>}÷4>A!5?×Ë>>Þ)?ñÖ";5Þ:Î³;?q¹÷<üÃ¬<?7?9m=ïæ7ïæ7óýT<ª}¨>Â÷c>5=?PÚí>²Ð£>ÁÙ9? Õý;¦¥;ÔD?þéË<t<ñ¾??µ>m=â	7â	7óýT<
`9>e>XU9?¯Y>v#>AF*?.J:=æ¹ñ<DJE?uÚa9ê9úÆ4?Ägm=Õ<	7Õ<	7óýT<ÁS?Z?	çR?þ$?K8Í>H<?	N	¹*9Åb¾8*:|×:Yÿ?¯m=Èg	7Èg	7óýT<)>b>~>¿ç=?8?H\?h/1?8¸Á9`å½ø<::±6?X%n=»	7»	7óýT<ªÑ»>WÄ>øB9?ÿ?Tï>`ø&?ÈXL=ÍV=¥E?HÏ<®<Ä57?·Ön=®½	7®½	7óýT<~"?Î>ÛI?/?Äë>>?r×:8Ì,r9þÅ=åÀ³;¸¹~;%§4?øn=¢è	7¢è	7óýT<oF>!`>"y4?
Ì>T>í,?ipD=ñú<¿eH?ï2Æ<ûÁ<3Õ6?»o=
7
7óýT<µ¶½>Ë{z>LäA?7õ>:ã«>ò}6?5d½889µ¢>çß²:/
i:}D?o=>
7>
7óýT<!<¼>^>hÐ8?Ë`Ù>n ¢>+?k;¹Ô:05?´(·<ñç<ì97?1|p={i
7{i
7óýT<ZD?Å¾>#¿?mË?¨ð?<0l?Ïãp;tø#; <?=@Ü<â<aùW?aq=n
7n
7óýT<½4?d7Æ>JÞE?Éz?¦t8?P.?ìÝ8!w¦9iW=tu:¯Xi:ß"?Sàq=a¿
7a¿
7óýT<«4º>N
>¶â5?åaÌ>¢9>ÜO/?UÁ|=zz=ÝJ?Èv<Á%<©û=?Tâq=Tê
7Tê
7óýT<ÅÁ>Ù~>ä<?°??-'å>ð«/?~<ðÁ´;·E?rFä<5S<êU=?ÿr=G7G7óýT<D?=×>Ü®`?}D?.Ï>â]2?µY8ÚT9¸>Òu:Z1Þ9Å?]r=:@7:@7óýT<â>Y1>P:?§Þ´>§þ>§<*?ó1W=í==N-J?¥_.<¯Èë;S=?.r=.k7.k7óýT<®Az>s->M®8?¼Ú>£7 >{.?KSM=!=îYF?ÌAî<H¦<æI?Á¾r=!7!7óýT<`U>ù­W>ë3?þHÊ>ý&>Ä,*?<=4xõ<vD?"¬<éÒM<°m6?²År=Á7Á7óýT<W>,¬B>¹8?î1é>½°>Ò	)?§;x¢¸:óVK?¶ò;Åª;56?é"s=ì7ì7óýT<"µ>¨o>q|A?M&?,ô>»).?À=ìåp=åL?ÿi<Õ_<dR>?¸s=ú7ú7óýT<_>ä?>°®6?§»÷>`¸>9,?þD=è>û<`RH?3&Ò<øs<ëî8?s=íA7íA7óýT<FT>×MV>ü9?
Qè>=­>G+?µ±:=Ué<ÙM?Y1¡<]<%¸:?hu=àl7àl7óýT<à>»>:D?^?¡íÙ>­&/?]ý;ìï&;MÏ\?
¤Ì<k)<QµD?ûnu=Ó7Ó7óýT<§í>°ßA>:?Zd¨>äp>;3?Bûû:|T¨:??l¤<(¢d<²7?ÿÇu=ÇÂ7ÇÂ7óýT< }>ËAB>%9?HûÓ>L©>Ï,?N;vý¸:Z+L?Ë<O0<ga>?¯v=ºí7ºí7óýT<þ÷Ä=¾ù={V0?ªÀ;0©;R?ðÔ¸ÐeD9Kª½Wux¹üZM9ÒÝ¿C°v=­
7­
7óýT<->%?õô¼>Dß_??:Ñ>K#6?prÝ8Î8	?¡ª:pþ:: i?lÎv= C
7 C
7óýT<AÜ>µ>s9N?È¥?Ým?®82?:¢jí9?r;LÔ¾:[|H?(ív=n
7n
7óýT<d¹Á=*=»F:?øf~>j®C>+i&?å9 £963?Of;ûÊ,;ÅÊ*?¦x=
7
7óýT<R>}mN>Õ3?Z­>hè>JÎ*?êm:kÖI:pt8?ûÜ<¬Ä<õò7?õx=yÄ
7yÄ
7óýT<MÆ¬>"Ìg>Ð>?eº×>ßd>U.?ÿR=vD=¾M?4¼<µ¯|<Ñ«>?ÅÅx=lï
7lï
7óýT<óÜ#>ç=5?H<ï<øµ.?"üÿ7§9
b=PC¸]>80¿ÎÝx=_7_7óýT<9Ã­>÷jr>7?°Kä>q >©!6?xD<Ë¶J<rF??û<¾É;·IB?YGy=SE7SE7óýT<è?«ÛË>p<?T×>¶>Îõ1?
Þ:¹ Ê8¿I¸¿Y¹:5"N:8£B?6z=Fp7Fp7óýT<Aú>¦>R?@?Æö>²#¶>#l-?±ã¬<6[<ÈJ?4°<4<??ç]z=9797óýT<¿l>­.H>Æ@;?£?eâ>w+?n=¯Â<zL?¾/½<?*|<M@?Swz=,Æ7,Æ7óýT<ªÇ<SÆ<=?ª;ä;ºX)?íør¹@57vÍ+ÁzÝ¸$QR9ü&¾z=ñ7ñ7óýT<T¯>5Ol>ð=?âg?|öÞ>ÞH1?r<Îã'<OwO?«';ûwD;p¾??z=77óýT<7>(X>`¶;?2ï>êxµ>¯ÿ(?6å<®Á;s F?aZ=Û¿Ó<ñ08?Ù·z=G7G7óýT<f°>ðp>;?ö$?÷ø>Ó)?D=#¨ù<ÎI?×Ù<ào[<Xü6?Ï»z=øq7øq7óýT<.V >¶T>÷@?>*ä>ýò£>"2?BrR=¯Â=4Q?¦7ª<{@[<:¿F?Z){=ë7ë7óýT<´nÂ>Òµ>ô<?7¨â>ët¦>ÎJ.?×ùF=(,ÿ<G?2æ<x3¡<6É6?Qê{=ßÇ7ßÇ7óýT<îÅ>	.>ro=?=ë?êÂå>z.2?¸Ç¦=R=¶J?sRð<Ðo¡<í>?E0|=Òò7Òò7óýT<B?f<è>ÏV?´?23?£²K?:59ÿ§9)2°>]÷H;úÅÖ:ço?ýÀ|=Å7Å7óýT<
¨õ=õ³ª=48?ÉàØ>°÷¡>e+?Qà<<ëöG?ûnW:3:v@?;ó|=¸H7¸H7óýT<½c>§)C>1?0Z4>@þ>C(?nM¶:ØOw:ï´<?b±<²X<¸2?t}=«s7«s7óýT<RaÈ<²]<þ<'?..6=s=]/ ?,o¨¸ô§Ù8_Æ¾ª[:±Q:O'?º}=77óýT<ºiÛ>Û>=??hÇÍ>AÉ>Ö1?áB7öF9_Ðê<¶`;I
;[>?"é}=É7É7óýT<n>
3>aB?î>4&¯>5U.?z¸é<L<6RO?U^<CC?<{:?ï}=ô7ô7óýT<¢Î?VÁî>
"¨?0#@c­?w?¢¸ß9Òöz9Þ5d?×²î:dá:îÚ`?­~=x7x7óýT<rÛ>D>n7?8×>6Ã£>8(?(;nÎ:xz1?ôÆ<ä/<Ñ¨5?4ô~=kJ7kJ7óýT<ÝÏ>(>é7? Ø>÷¥>¶'?=F­;öá\;ÒH?Ü­<÷ÕX<`ú8?û=^u7^u7óýT<Ï¢î< N³<9Z*?n½f;ØØ5;Gj"?ü_¹×ìû8ùc¿hÚa8Ö 9#4>GV=Q 7Q 7óýT<#?EÿÃ>¼5?ë>»Ä¬> .?£8¾J9¼^">B:Ý¼9*?l=DË7DË7óýT<^q>
%>2U;?´Ú¬>Lc>¯e(?¼e.;uFå:»¹B?¬5å<W1¡<Ë6?v¥=7ö77ö7óýT<Çµ>Äk>¹E?¦u?Ï'?BÄ;? Z> =oP?+?=Å©<ðK?îº=*!7*!7óýT<ÂÂN>gô>ê=A?üQö>D²>ôÜ0?=Ü##=ÍËI?	<k<Ãs<t@?=L7L7óýT<Ì?V>Ã??i?eø?½
>Y¯x=ñè?!5=Ô<·?â7=w7w7óýT<ÙÑ>B:T>ÒV8?Ò¤>|>7'%?,=çpâ<d|B?þ~<àS2<9U6?W=¢7¢7óýT<2G>Ìn>Nq0?')f>Ë/>"'?Æ1;ñ¼î:2¡>?ÿ«<ú3x<}0?ëZ=÷Ì7÷Ì7óýT<àÎ>D|S>yz?Ã;a?¿ÿ?åI?Mín9:º9PS¤>ÂDK;ÒÞ;~~??S=ê÷7ê÷7óýT<±Ù
?.¹>Hó??g/?ªN?]1?°U=ïz=ÀSI?_Êh=æô=D?mÁ=Ý"7Ý"7óýT<ÝwÉ>K >è×>?aÿÖ>ÿ¡>Ôà)?ú­¸Ý9A%¾e;;µå:tD?9=ÐM7ÐM7óýT<ÖXÉ>ê^><7?èÈ»>.Ú>['?½m»:òK:9?)º®<:u<ð{6?H=Ãx7Ãx7óýT<ø4
>ÔýÇ=é0?7\<aÒ;
#?­óu¹É9ó¾¢Ê8Ä¯C9Uu>ii=¶£7¶£7óýT<1ï>Î1>NGE?¤'?ôÁõ>Ù}.?Tô8¿ìn9d>Ù4 :8:Qj?=©Î7©Î7óýT<tË=ÂÎ<4S.?;ÊðT;Eé?X­E¹\µ9ÍÄ¾4Ï·â¿T96Ó%½éÙ=ù7ù7óýT<Ãl>(£#>9?à©?«)¿>W¤-?½;LmÑ:ñã<?Ñ-ã<Rý<@Ö<?aë=$7$7óýT<ró>d®F>_¢>?Pà ?`.ð>Íx+?]l=å_A="oL?á;ñ<ñÌ<ÞqB?¾=O7O7óýT<ÿ¤Ð>f">H?r?IAÉ>ÈC5?à£¸^¼±9é	ì½Ì
©<Ã¶]<S2C?z=vz7vz7óýT<O_N>áe>S68?Óó?7å>°J/?\E¶x9é©©»l£:!t:£f'? ;=i¥7i¥7óýT<Ö ã>#>Ë\=?Ä?_ì>	-?]3K=ÄD=s©G?îðÝ<£ê<Y]A?K=\Ð7\Ð7óýT<y?:µ¨>ÞI?xÑ7?)?¯Ã4?,4¹EË§8É¿À:÷H:Â>?LÀ=Oû7Oû7óýT<,#>TV>/·5?ÃÜ>_Õ>Ä3?QDo=m8=62I?|Vâ<<«RB?ñ!=B&7B&7óýT<Qñ:>ZÐ>T8?Í#?°sì>OX1?ä¢ =@­I=«çK?7E<èÉ<-]?? ;=5Q75Q7óýT<éJü>kª>á=?ëmâ>½¦>¡.?;bêÒ:gÇ"?33:æ=:@?s^=)|7)|7óýT<?÷§>ú%K?»q?w@+?U4?C>i¶=ÆIT?¢¬<Q<þ7S?~=§7§7óýT<ZÄ>p>æQ?¥i?êI&?ÏÆ3?ÎÁ=Ëçu=µÂI?k<ìD<ÄÇG?N=Ò7Ò7óýT<_M>>Õ
> =?ñ?¶f?»H.?Ò
N=ò=ùÊJ?LÀê</ <á;?¦=ý7ý7óýT<s±>÷l>^@?uÝ><>óõ3?ÒÙ;¡';¶D?Úø?<û;ÌYC?ò=õ'7õ'7óýT<UW¯>_éY>ýM?:2}?s)?ÕB??ø©9,§à9°Á>YG;IÜ;@?D,=èR7èR7óýT<^ Â>¶5^>á8`?ûD?
y2?µJ<?ÊzÏ9Þò9ÐfÛ>TÉ:¥:ÍI?I5=Û}7Û}7óýT<3>ÉD>þi<?G§é>V­>,?æ87[9ù2>¯9¨HÂ9/¼æ>9n=Î¨7Î¨7óýT<6.>x;>ZC6?Ct?gÇ>@//?.©=§1=ýIA?t<»,<ü5?LÃ=ÁÓ7ÁÓ7óýT<H@>Bû>¬=?³ó>V´>¹´,?g1=ã<­"G?1.^<=Ä<:Á7?'ð=µþ7µþ7óýT<>Eï.>7D?l]O??ÿ1?.f³;4j;%=D?^D9=Íáò<õEC?pñ=¨)7¨)7óýT<²=¤ïÎ< ½/?*d;9A5; !?îj¹¾Ùu9í6¾ ã¸ã9D:¾+=T7T7óýT<d>æS7>½ÌT?c?XYS?	;?¤Ø=#=k»V?¨:$@:¡c_?=77óýT<nP>»_><E?C}?á_?ä0?ZV<P"¿;D`M?p=¶Ì<ëÐF?×=ª7ª7óýT<³'>¥Õ?>¾	??k
?ÕÛÍ>ø3?¹rB·< 9$k¼ Ê¸:]{:M<?mN=tÕ7tÕ7óýT<ùµ=õg}=LÜ6?ø8<Ïå<P.?y0¸Ñ¥8t¾¼r¹Â	h9Øæ¿úO=g7g7óýT<|Íé<ô«<&
.?¸2;¡;ï?¨¸¨9GØì½¬R,¸9ØP¨½ô=Z+7Z+7óýT<\:>Èµ7>¡B?Î(â>	¨>h±+?^Ü;¨ê*;ÑþI?´ª¹<W~~<Ä:?q=NV7NV7óýT<l?>«þD>"7?ýñ>¹>¯Q&?°üÿ;Å¨¢;qI?<fY<*Å4?²=A7A7óýT<ÍÔ]>S><?Ì-
?|ÊÎ>+?6D=Yþù<ÄµH?iYä<oF<,Ø9?î´=4¬74¬7óýT<
Þ>ÀÓ>Ü7?37¸>¸>¹Ã(?Ç«;ªé5;áK9?c<FZ¼;õ8?ã»='×7'×7óýT<ó><>5K?Â}?Va/?M9?ùX=ý=1S?»Ú<íB<OR?þ¼=77óýT<,'±=
=â»+?Ïtø;ò´Ð;Ý`?"W¹'U79Õ6¿öu¥7`~9ã=ÙÐ=
-7
-7óýT<ôûV=lY=xâ.?®¿{;Dïm;vn?Rx¹N8'Ó¿eCr7ý9~E=^-=X7X7óýT<l/­>J3d>kHB?Î(æ>¾z¬>'Î*?Uà¹è9«"ë¾Wþ:^Ð8:MC?C=ó7ó7óýT<¤«>3wU>´M?áÚW?¼ò?;9?@Vp8âÍ9§k=ðm:Ã:1uL?ÀX=æ­7æ­7óýT<ó=«Û<2ÿ2?¼¤=þ2}=Ül&?ÔèD¸?
9}¶½Ú9c^:4Ö>hZ=ÚØ7ÚØ7óýT<Ûu:=	=+2?'ÁÝ;¬1£;tî-?-Û¸xÚ9éXÀ¾@Ø|5V¡F9Ãï";^=Í7Í7óýT<í>õ{Q>>Ñ1?M>ãv>ð¹%?Cª(;OÜ:çüC?ÕÉ<T<*?4?Ðd=À.7À.7óýT<æF=Hö¿<©¼-?¶ ;EÂ;§?¢C·oÊC9ØËÿ¼ûºâ7<¤49l¨ =	j=³Y7³Y7óýT<áÚ<TY<±5??­k;µT@;÷Ø?¡ÎO¹J9ÇL¿^@¸%9[ë½©=¦7¦7óýT<a0>:ÀM>Ì"7?Y¼>>ø'?µ%=ÿÓ<SH?F6c;Qº;Á:?
Ò=¯7¯7óýT<úÁS>
Õ>28?I>%§Q>¬Û(?ëÅç;Ì»;3ÑD?åæ<T N<°7?[Ø=Ú7Ú7óýT</>g4>üg:?ãç>¹§>
µ1?í,:W]D:qá>us¯9KD¼9Ïî>Ýß=77óýT<Ã\ú>c><êL?ø>mQ>®8?$¨(¶ùË7}¬S½ÍsÅ9«»9±?d=r07r07óýT<§/Ø<|©<ÃD#?OZ; mF;5«?89ñ¸¦9[Ò¾Ö¹3Îb8M{£¿¦i=f[7f[7óýT<f³=f=×l-?È	<Á2Ñ;(?B'¹«y9«¾§{¸Í«ô8R¾z=Y7Y7óýT<àn>[Ú=TÊ1?ô>®>q>v#?_\=»¦²<o÷A?ÅÉÒ<uP<Ù²4?=L±7L±7óýT<°a?">uÏ?3þ@?+7?KÛ9>á=ínµ?´\Â=àÐ=C² ?1»=?Ü7?Ü7óýT<;=U§	=j.?:Þ=ÏÝ×<b?à¼É9Ý9½i%?ta¤¸ngF8T¿=2727óýT<×}>ÓM>zé6?¶ëá>ó©>É'*?\¢O=\ß=C?@-<åV<z6?}8=%27%27óýT<Æ>>$[>ïg4?rý>ÑP>&?üö¶;àm;FE?ï{i<üÞ'<2?I=]7]7óýT<(i>±«N>z6? aÇ>Ã4>Uç)?ü<=Xð<KI?·Æ¯<áSt<t,8?ÚK=77óýT<ì¥>hÝE>ÙA?d?ù=?R3?çh?=/æ<àT?:q=	½<øH?bY=ÿ²7ÿ²7óýT<Gª>¤Bf>àO=?öY
?RwÐ>þ-?-<RüÖ;N?Ùå<ã<×<?a=òÝ7òÝ7óýT<w³ª>
k>Qñ9?åÑ>8S>ì¦+?=èe¿<b&P? -l<oê<a
=?ÃÀ=å7å7óýT<b´?@	·>«aQ?ü,X?Íy?7¬6?ºÏ9ÉÓ®9?LÞ>´hØ;îí;æR6?ä=Ø37Ø37óýT<)¼>T4~>Mn=?­)î>'®>ñ/?éL=ã=ùF?
av<õ'!<x°C?tî=Ë^7Ë^7óýT<mø=m«=ýT9?¹ã¾>´>·e(?Àæ,=qàÜ<NeH?Õ´É<\<Ë¼0?Òï=¾7¾7óýT<FÔ>Q>ufA?sõa?Ì÷#?~d0?»0Î;C¯;ÈkH?ä<ÁþB<¡(B?w5=±´7±´7óýT<\¡>@@`>ç48?5??ï¹À>V.?àw]=oº
=!H?=¡º<
À@?î=¤ß7¤ß7óýT<G>KA>sA?ï<?«?J&-?D*<¥lÒ;L%O?»Ì=®/Ó<>?@Ë=
7
7Ée<&Ø>N8>gøL?=D>ºV>!W4?¤¸NÀ#9J¾>Õ9YU®9Äo?Ð=5757Ée<.9>ðø=~n>?¯²×>Àã>o@2?ºÇ=½Ðz=ÀK?¤ý±<4üp<¨=?Tû=~`7~`7Ée<SV>>(k6?o\?¥Þ>r	.?ú¿=Ot=i´H?ö§¸<D}<I¦:?ñ=q7q7Ée<þ+>ÛÑÄ=È1?8ÔÒ>¬ì>)¾(?TJ=ÿ< ÛJ?bè#<å;+7?å.=d¶7d¶7Ée<«©¢> V>ÄB?Xùá>·ü >±«3?Bt;g{;Æú_?Tú;
;ªI?m:=Wá7Wá7Ée<Fnº<<vû/?É2;%Ç*;Û?DJ¹ºì9úq¿
Þ¸.`9ü+W¾];=J7J7Ée<a¶=#à<qþ*?ÒH;};;	?"¹tô9Åt¿t_6¦¦49@BÒ;(===77=77Ée<Ñ0? Í>ÂÒ[?ë+?òE¤>ú4T?ôn8Ó9÷c>ciÄ:Ö:f¶6?2l=0b70b7Ée<M>oiÏ=±}?9>ø?¿'¡?º+E?®ÁÄ=%t=*ON?Ç¢û<B`<_?,=$7$7Ée<
³À>jÇx>ëJF?{?$?4?Qø5?/wU=ÖZ=o^K?S=ùD=(?H?­=¸7¸7Ée<¯]>'>BB?dó>B²³>Ü^-?ËÆE;[V;Mr<?"½<Ùw<ï!8?DÏ=
ã7
ã7Ée<µ> ÄB>ôXK?¯!?ùï>t¾,?$MÃ;Õk;]T?<Ý;Ù;;í>?ÒÑ=ý
 7ý
 7Ée<vM?Õò>¤¨?I·£@Öô÷?ß©?ê{=zÉ
=ªkc?iã<u-<Ê§?¼ï=ð8 7ð8 7Ée<06?þPÑ>¸^?9ý>Ü¥>ýkC?Å¨*8<ó8E3>kóþ9¹½Ó9í?n=ãc 7ãc 7Ée<ºË>¾ð}>aM?ôÈå>Å*>þV<?í¹¸¼å9¼7¡¾R;ÚCË:x<?m=Ö 7Ö 7Ée<n
>E¤P>¡u??2ä>à´£>®l2?F]2:ì½:ò?E]Q:Ôè9è2f?=É¹ 7É¹ 7Ée<åF>?Ø>²î=?ªE?´<?qS1?<Ø;ö;A?%]#=n0×<XB?MQ=¼ä 7¼ä 7Ée<Ýö=C7=±7?)R<ÜÆ;ö\<?y[¹ªü9d_Y¿®9>D9õÁ>at=°!7°!7Ée<ö<°>quZ> N?À>¾?.?®ú6?>k=XÑ=V?£þ<d<ËªU?¾=£:!7£:!7Ée<Á?^\·>SX9?ôð?ve<?ª0?­§^=y=æVL?cZD=þg=kC??9=e!7e!7Ée<íÂ×>£l>Ä@?Dl?#Æ>2ø.?¹g<¾b¢;8M?HÀ< <°Þ=?I=!7!7Ée<e'û>¤«>
Ta?^dó>DÔ >µµA?ìõ¹¬âà8:ô4¿-"9[§98x>,V=|»!7|»!7Ée<·ô*?Ê×>9K?^/q?tì?_àI?È'¶_'9Äá»â'ü:ª×:ãT?&z=oæ!7oæ!7Ée<£a>v>Ìß:?¨3Ô>iI >-u)?«\;º;æÆ=?¬¼ò<¨<W8?{=b"7b"7Ée<?Ý¡>_7l?d$m??ShL?xn9è°Û9Òð>mü;bX;ìW?²À=U<"7U<"7Ée<+>>ið=ð6?õ]<B*<Ý&?UØ80ûÎ8b³E>ñèÚ8Â×9^g0>Ø=Hg"7Hg"7Ée<$©I?£6ú>
SN?í8?/?3?ù9j÷9Ø>p^j;Ï&;4?·ç=<"7<"7Ée<i)½>²X]>ÊÆZ?pîÈ>Ò>1?¤7	B9;==d¡¾:L:ï?¶ø=/½"7/½"7Ée<ï½¯>Fâp>-Å:?úÎ/?iûø>Ã4?Ób>:&Ô!:s?Ìx;VK=;¨D;?="è"7"è"7Ée<ýÒÂ>Ü[>GB?ê,B?o
?u»/?ÖoV=¸é=sP?x¯ <yýZ<w×;?']=#7#7Ée<M=Ó'Ò<F7?É
ä=Þª=,+?1É:¨:¯2,?¾pð;	ã¢;xñ<?Qj=>#7>#7Ée<MÃ?6Ë>Zµ?\±Ð?ÈÅE?R?ª<ÉÈÄ;¶D?Q©W< ³è;ï@m?[o=ûh#7ûh#7Ée<ùpÇ>õ>á(=?~v?Ñ¨ç>	ç,?E<<fÿ;þE?hè<³À<#;?Ó=î#7î#7Ée<ÿ©_>}%>Ú¹9?q??aìê>,ÿ&?éU=ê3=½¡K?È î<:3¦<äÇ7?T·=á¾#7á¾#7Ée<?D?iË¬>¥_?3c?¢ì>ÔÊu?<T9Éç9¡ð>
;×:»às?OÉ=Õé#7Õé#7Ée<Qt>ØKÏ=VU7?¥C¢>>Àx>/þ&?øÛ¿9ÅàÂ9Ñü>1Ø®9z9Ox?ôý=È$7È$7Ée<Gôì=j=G?=?;?Î1?XW=e·#=¿P?(°<^Äa<¿G?%=»?$7»?$7Ée<ÊI½>ÖPh>üP?Ò0?ëcò>òç9?çê<<"ñ;HH?s>Rý>BF?`]=®j$7®j$7Ée<Ã>_¤>8?Ðx÷>¶>Às-?O<§<ÁG?ýcù<$©<ÔÍ<?~©=¡$7¡$7Ée<\ÄÔ>^>@4L?I'?p7â>Ö=?¦þö·T[9/Ï½P8Ê:f:5?sÓ=À$7À$7Ée<Iq>è'>$Ü8?O¨>÷y>	-?ìj-8åÔ<9më=Ñë9¹9¯"?/Þ=ë$7ë$7Ée<' 1?.Í>LÍ]?%?ÖgÇ>MñS?Ql:¸fe9êQÐ½!C;¼5ÿ:(D?=z%7z%7Ée<¶øê>?H>Ó<?ú
2?F]ó>xI;?ZÊ9]f9Têc?.®9á?æ9PÂ>C=mA%7mA%7Ée<E¶?ð­>RC?:ï>Ü=¯>r¼.?î2Ú·]g9=Áq½ËÐî:ÃØ:U<??K=al%7al%7Ée< qó>Tb>öe\?k?×¨>ÇL?»g=§ê=_xX?¢mü<¦<¡j?ç=T%7T%7Ée<1­Ã<Wà<²+?Þ	;(	Î:&?`¹t_9Øs¶¾Nþ¶|íx9é¼ÛØ=GÂ%7GÂ%7Ée<T=¥PÍ<sw1?µx;ü_@;N%?(¦¹ôî9ût¾`_Ó8lË9Ï>>sÙ=:í%7:í%7Ée<áèÿ>6A >ÿfL?JäC?°?¯T/?ó¹¯989Éu?ù?;w9·:ùû5?Ý=-&7-&7Ée<²=(U=F7?X\ <_÷;ñó%?¶õG¸_9£½ç>¥8òk97n#>ôë= C&7 C&7Ée<ï¹>Qò&>þI?!B?Ùì?gÛ-?|Y;Ñm;¶/?|eF=Sy=YØ<?Hì=n&7n&7Ée<jã=
7=I(C?ëã<øì<_l?mb9wp9·ð>u:ÅÀü9CÄx?Mú=&7&7Ée<0¯+=»5==g+?^;~6@;bÖ?²ðZ8ï9Gp½=·|¸6n9'Ë¾º=úÃ&7úÃ&7Ée<Eð´>Zût>=?.èJ?`?Á?1?¾ò<Q½;½´F?NùÅ< <h9?Üo=íî&7íî&7Ée<2ÇO>0S>F8?'æ>Ø/¯>´s(?Yõ:p¶):OIñ>Ûé9~^Z9â?t=à'7à'7Ée<¶1=§=
*?æfÐ;ÊA¬;ÃÛ?Gü¸=9Y¾Ý9Ý¸ý8Äß¾.Ò=ÓD'7ÓD'7Ée<*£?
">!ï{?-Ý?¨
?0óz?j%»:ü:³V&?Ü);k:Ò?ô=Æo'7Æo'7Ée<%³>¢r>Ñó<?yO?ÜÆ><ç,?:_=M
=IG?x<cûG<qÂ>?=¹'7¹'7Ée<yä>+]>ñ4A?Èu?Å±'?Ñ;?6øP=ý=É I?9Â;Òë;9?é=¬Å'7¬Å'7Ée<©¼ã>ìý>CX7?MÀ>>)?0Ì<L«;ÊsI?æ(<c<<'6?=ð'7ð'7Ée<hÀ]><>|ãQ?³?
b?ª´3?Oo=<
=5¶X?Y¢
;i¨:KW?=(7(7Ée<¯=°CÝ<ÓÖ.?o=£ù<Ð!?tñ6÷'9Vö¸<Ya9ÛÊ¨9 è>¹==F(7F(7Ée<B>ËÀ5>¾G9?2$?KTÁ>*T,?æL=¤=;K?Øé<2P¢<®h8?ÈC=yq(7yq(7Ée<ñÍ>ðÐ>K=?eWZ?yu?Æ3?dbL==
´G?¯)<n|×;I?^µ=l(7l(7Ée<ð³>y>:28?Çê>õJ¯> o+?Ëm/;U©à:]æG?ë¦Ô<hC<Z:?õÈ=_Ç(7_Ç(7Ée<¬mU>òA>­	@?¼]?á?Âó2?Ëki=GÞ=óÓL?c<w¶<CæC?¡Ñ=Rò(7Rò(7Ée<½ÏÝ>Xc>
=J?Ø8m?Ô&?ó6?7w<¯¢;4öV?ÒP=¹<§G?Û=E)7E)7Ée<~l¹>otu>ÓcA?÷Î?à>7o0?Ü^F<¥-ÿ;cG?KÖ<ð<X.C?ïé=8H)78H)7Ée<Õ\?W:?êR?ö?~)?@K?:0:8[:3?hø;$®;µ]6?ÿí=+s)7+s)7Ée<ýµÄ>]Ìs>SN?¯j?$?-6?¹º;¶i;bRL?vÔ1=(ß<L?Ù=)7)7Ée<ñÛ>çO>ä#1?DÓ>& >i)?ã:=Òøô<_C?K»<;4<TP1?î=É)7É)7Ée<l$=W§ï<£/?îó<q®ð;ªÐ$?¶°×·Ì8Ä¾Jê;ísK;#x#?¹=ô)7ô)7Ée<.Ìg>Ù¥>>?Ò&¬>T©|>'m.?	HC=åó<ÞøL?àG<Ö_K<p¯??ÐÊ=ø*7ø*7Ée<tý>³>EQO?d+?@*A?õÃ9?÷4<Í ;0zR?7å= Q¾<ïPL?ë=ëI*7ëI*7Ée<k³>YuO>92;?	è?¯ÊÁ>ò/?0;bÙ.;NdI?òÆ#<àµÏ;TÚI?7ù=Þt*7Þt*7Ée<×Æ°>ÑeW>VR?ä^
?ñDµ>§G?ÇS¸µb79Ñ¾¯ :îR:pC?º=Ñ*7Ñ*7Ée<Ó?
Å>ÐXA?Ç£"?Öæ>4?,Ü7·'9Àç§=lé~;ýÛ+;jÛ=?¥=ÄÊ*7ÄÊ*7Ée<¸ô>Í>ÍëQ?,È?P½>£Ü7?ê5[¸º9Ur0¾
æ÷:[:¦í`?{#=·õ*7·õ*7Ée<àá!?g½> B[?ÀÐ>éV>.?7¥Ju9îj%={:]ï9ê?s=« +7« +7Ée<ö¾È>Û>¸CC?¾ª?Ð2h?L;?ª7®=YK[=Ë`K?Â.=¢Ø<Ø·M?s=K+7K+7Ée<î>P­R>Of7?øÿ+?Ô¨?E+?©³A=Ö·ü< 7D?4°=^Ã<<;?4=v+7v+7Ée<¶q?!¨>[/K?ra?ê5?Þ6?ÖîÞ;`;¤.\?»6r<`<pY?WÇ=¡+7¡+7Ée<eºõ>²i>w²?e0@ÌÆ?l'c?¡®5>Aæ²=²ý?-:E;úÛ¼:â«?Ù=wÌ+7wÌ+7Ée<¥«¼>á>M8?të>¬\±>ì)?æ¢>;å;ès9?5Â°<{<
ë3?ð=j÷+7j÷+7Ée<ÍñD>#©ì=Ñ	U?´	?çÀ>47?jÜ;zÍ:Ñz4?/O3=ÂvÝ<EO?~?=]",7]",7Ée<Ý?L>6Y?m¶>¤ß|>ñ®8?It8lNi9Ì!>":d5:Ð$=?ÂW=PM,7PM,7Ée<2>[L>k2?*¹½>>²|+?=\V°<a[P?
6<G<E¶7?$=Cx,7Cx,7Ée<sÍí>É >wO=?;èn?7)?£·4?ÇÍ'9;Äz9MN«>ß©;þ±À:ìß:?=7£,77£,7Ée<.U>y>4¡:?Jéó>©·>M*?c=ø;°¹ ;²E?©i<Å{(<Xr1?=*Î,7*Î,7Ée<)è¥>zd>Ä9:?+Ô±>»>JÊ,?Ð4C=6þ<~D?ëÙ<®z<UU:?$¡=ù,7ù,7Ée<CØ,?I§Õ>[O?q9?.?S?«þ9üYs94?Â';;7õ:C?¥=$-7$-7Ée<ó¨¶=,|=C%9?í¸ÿ;Î=Ç;I$?IJü¸|59|Ó±¾½8
Á9ß;>w±=O-7O-7Ée<Þå¿>)|>ÑB?:ª&?<bè><7?Às=1,=ÄÖM?cRÀ<?G<ç??þÝ=öy-7öy-7Ée<fWì=Ü3¨=OÚ3?±"B</ö"<`|?d¹àë"9ï'r¿ä¸9,ß9Òr>'í=é¤-7é¤-7Ée<ù>X>7?ÍÁË>Ã>Á(?Ó£¹;ÝEq;¤øD?àå<xK¢<+M5?"ð=ÜÏ-7ÜÏ-7Ée<b=f)=·+?d=¨ºñ<Ê®&?0M9 ôÂ9Õ§>j×Æ8Æd9[/_>,=Ðú-7Ðú-7Ée<ÀÕ>r>La?äî?-?.D?Ý@j:ÉÐ':Ç¬2?íä<p*¬;cD?=Ã%.7Ã%.7Ée<íÛ«>Â`>ÝVD?t²¤>Ûw>*?°¸Ð½H8o$²¾«D²8§¢ü8w¤´>¨E=¶P.7¶P.7Ée<B=7¸c=¼É0?Æô;ñ
f;ûS+?ä8¹9Ò8aÀ¤
ú7®êj9»==h=©{.7©{.7Ée<J?fë>Ç?c)@(ö¯?Tov?¢ñ+<`ï·;Oo?ò<e<+`?Çh=¦.7¦.7Ée<b`?¾²>@¡?¨1Ö?úFx?GÛ\?Cô;3Å´;4Ó,?#<ÇÓ;h¦3?±x=Ñ.7Ñ.7Ée<7Ü>Æ>CK?Ká!?Äôâ>6?ÈM8×~a9&>¡;#4¿:xµQ?#¢=ü.7ü.7Ée<6W>ì«K>t:?C¸:?À£?·c&?{@=ÙÐø<B
F?;1<JÕ\<Cb7?îÈ=u'/7u'/7Ée<1>G>ûÅW?]?ù7?:§3?ll9üÏ9¼?ÎCÎ:µ­:¼1?=Ë=hR/7hR/7Ée<óm?ØìÄ>ú§L?`!Ä?ï½?¸_2?1,Ð=¨Û=A K?¦ë&=ë@Ô<ÕRI?LÞ=\}/7\}/7Ée<M@Ë>¬w>éâ;?§?9Ê>Àí'?j$è;Å};
¬<?ê<2ëT<Þ>?ñ=O¨/7O¨/7Ée<
f$>ÅØ=YB??¬Å>Ëö.?#g96S9
¼> Óþ:è=Ã:ø'?V	=BÓ/7BÓ/7Ée<Øeµ>w>N;?Z>g<>^+-?¹~N¹¥9:¿½õ9&Ìõ9_Èÿ>6=5þ/75þ/7Ée<?ÁÌ>SD?U?îÐ?á4?-=9yu9ãk	?èú;+]¥;A?¸"=()07()07Ée<'ò¡>Zý`>UD8?Ódø>Fè»>ß3)?¿	=¨<êG?¢w<D|S<98?­8=T07T07Ée<§° ?$Ø>ïù=?½¬"?¸ò>+?¡¼:h:Áð0?ø»ú<ÈÖ¥<dA?êq=0707Ée<EÃ>]²|>ÒE?y*?Ø&P?Èþ4?6À=ªq=öK?
î=~º<ÞK?»=ª07ª07Ée<%]Ç>þÂ>G÷;?ö73?É?; 2?â¤=	HL= N?©±ü<êËª<Z`=?@=ôÔ07ôÔ07Ée<®ü3?( ¶>tþ|?3Ì@¦§?ä2F?b»F:Õüú9e³J?®h=;Kï:¡J?æc=èÿ07èÿ07Ée<\c>.Z<>f_9?<ÌÊ>)>t.?"õN=B=ÚC?Ýn¼<¾<\æ9?åy=Û*17Û*17Ée<ÜÅ>µ->3B?¢ã>°b >5«5?ºõ9~Ý9pî>:Êê>:;!1?h=ÎU17ÎU17Ée<ÈÎº<&³<@50?©[;>fE;¦o?!H«8Wh9%>7<¹ÞÍ8.
j¿M=Á17Á17Ée<GÅ>¨>Î·=?\Ç>¥m>~E.?}Y?=£_õ<è¢G?y<<5»ú;þn@?B¤=´«17´«17Ée<yÓ=/~=, 7?¯]=Ñ+=5Ù%?òDÚ< ø<G?¶f;dÃ:wó7?­=§Ö17§Ö17Ée<C¨Î>³s>#Y?Ý.?KöÞ>{-2?<eÌ¸ÈZd9è#e¾]O::j	?ß¸=2727Ée<6>%ÖE>ó5?ÃD4?6?6r+?, _=®1
=FJ?Û<L<Ì;<?äÀ=,27,27Ée<C¢õ>5~>ÀëP?ú{ë?,·?%A?Y<ÎÂù;^?){}=à?=X\?\Ë=W27W27Ée<3³>pYw>Qå9?ûÅ>"ß>ùÒ)?ºN;@d;Õ=?{Ð<
<ñB4?þÝ=t27t27Ée<3>XQ÷=y\9?a,?>Þ><)?M=ªA=~úI?:íb:l0? 1=g­27g­27Ée<»¦>82P>M?kÐ?sö¯>2Å??9G¿=:ÝR=½8h?üE:|Ï9Ì¹s??>=ZØ27ZØ27Ée<Ql?Ë<±>!Ód?{þ?2ú¬?P<?{S(:W:x÷?.¾r;ýn;%F?i@=M37M37Ée<°£>÷\>Òõ=?Þ>xT£>ca.?Ug(=ÞÐ<1®N?öÑ÷<Â¤<Q@?OM=@.37@.37Ée<R8Ï>?>fw:?º×?°¼¾>í,?Õúª=OY=¶;I? »ñ<¨¡<¢@?^R=3Y373Y37Ée<÷<â>¼>®J@?pt>L½@>ßé3?´
6Ñ¥T9i]ª;«y9,Þ9 QÊ>«=&37&37Ée<¼w>¤L5>F²@?½G?"ä>¼2?lT=Iý=4O?y$=ØüÑ<H?{¥=¯37¯37Ée<Â=>l«>KÚ2?«}F<ß!<»Æ?õF)¹=­8%z¿BÉ8ý¤s9ÎvS>¿©=
Ú37
Ú37Ée<"i-?¯^>¡?ÆÄ§?U)?ü~?4'>¬=ò?Õ>='¶ç<Ë?ô¬=4747Ée<ÅE?t7?â?	28@SÄ?øpp?ú@®:özM:Y?ËY;Ùhù:?_?f­=ó/47ó/47Ée</Ì>Mb>ô>?¥ë>òÇ«>æ//?©=OÇ<²mG?Kï;4©¡;©=?£=æZ47æZ47Ée<
Å>Ol>Ê=?s§1?«å?9/?ý«=Aí[=â2H?LY²<n<^m??_$=Ù47Ù47Ée<ýN?Þ?À|I?¸/?^*ù>ºh4?OÐí7þ9X%F=g0;E
Ù:ïP?x;=Ì°47Ì°47Ée<h_ª>Õ{n>åâ6?¤p?4%Û>:æ)?%C=bõ<¸L?ÀSç<ä¢<Ç5?OP=¿Û47¿Û47Ée<@µÍ>J·>Ñ=?i¼û>UD¶>+É0?ªÓ;	#;ô»L?6jå<¦ü<Þ|B?|=²57²57Ée<¥;>8Ó>¥1?$·>l»>ª'?dï*=ïÜ<ÚF? À°<ßt<¡9?¡=¦157¦157Ée<¸?÷º>Íó;?D¼B??#L+?:Û;Ó;ÉxD?ã61=í<-ð>?¡=\57\57Ée<>>®@>M
>?ðb?AvÂ>ÔG.?ý
X=
=RC?1±6=£·õ<^V>?R=5757<û1>àÄQ>÷K7?\×Ð>ù>},??<0×Ë;1±<?
=`s¤<íV?3=²57²57<'>!Û=1M+?óO=]É"=	#?Öû>¹wÌM98í¾{Û÷8L9g>°=rÝ57rÝ57<.æ?ÏD£>>ÐN?f¡?ó>ÖKW?^¤O=ú=7ìJ?¿<fæ;;~w?©ñ=e67e67<ì*G>÷Ï
>ÛÄ3?ÿ+¬>s¾>ý#?JÑ?; ç;W&?«´<æ <q-?²'=X367X367<ò$= ]ë<­ñ2?R´{=/õG=õ!?æöã9h0ü9Çhç>Y|Ì;[¢;0?t=K^67K^67<¼Äß>
Þ>ê<?M^n?ä¦(?wé4?¿S='Ó=óE??î=ÌP¶<ãE?B=>67>67<èü?\¯º>JI?~¥?L?N?âÉ8v¡É9ëøÿ=äêY;Ú_;âòU?_Ö=2´672´67<Õ/X>xe>õ¼;?ið>¢7±>¤-?ñe;xb;éÎP?2~Ä<Av<Éß=?	=%ß67%ß67<K=ãØ<oA2?q:;*ç;	-?Ð®Â¹/8û6ÀlHÓ8Lr9{Â³>æ=
77
77<ïg>ó½=!f-?¨9><>tf!?dè9} :ö¹>4E:W;B:¬õ?=577577<F?£^¡>@AP?¦ÑI?t4?"@8?+ïø¸¥48v¿á©F:é):"©?=þ_77þ_77<"æ>"³>	ìU?¿[?MÕ>ÜÛ<?jä³:þ"c:ÀJ?Àyº;ûR;"?c?^5=ñ77ñ77<´>6~>Wù5?>ðâi>Ó#)?ÉÔg;¸l;±ì>?É<C<&ø7?¶\=äµ77äµ77<çÿ>ýÅ>W?e}z?²,?©9?ÎÝ«;%ðe;©X??;¾ÑË:Ý¬??bq=×à77×à77<m}½>*ª>Ñ<?{ >òh>~10?»ú¸cà7cÀa:_:¸-:2z$?ò«=Ê87Ê87<¿>Á=±G?}Î?l­Ö>-s1?o"~=*5=¸ñR?#Ñì<><UêB?Æ=¾687¾687<b»4?_Ë>c?cgÞ?4f?\¶]?ÓV5:º{Ï9¾_?ÉØ<Úy_<üw?Ë6=±a87±a87<eÇ
?{ìº>,B?¼Ö§?>®n?4?WU÷;Û;ÿH?7¼4=ô±ê<K$E?É=¤87¤87<Ìí>2>ò½d?¬?i¬5?ÆÐ^?zDÙ9äâ 9BÛ,?ëéí;c¬; Z?¦=·87·87<oÇ|>k2>ÿX5?Ë'Á>r>±^*?i_4;ëÏ×:
öU?M<AÄ9<0?¹=â87â87<!ô=³=*>.?Ï§;¶;'?ºXÃ¸@Á8(¿·þ7Ý9ît=Ò=}
97}
97<>n4>ÝÝC?º?»>VÌ.?üÄ<±æ¶;EÔG?]+<ÔK<k$D?^%=p897p897<7Õ>]y>5[?½Û?cx?9H?ÀçÉ9´çp9vV?Ïrë;t;ÂM??ÕM=cc97cc97<õ+?
4½>A
h?a]?
?i	I?XB8\Õ9íj³=ëPá:î¯w:Èàh?¤¦=W97W97<<£>X>\ü;?ð°^?¸?Óv2?#M==¬©J?!\§<JjZ<»(D?©¼=J¹97J¹97<|sú>¤>6ÛB?è`.?uìþ>d/?tØ;§;ÐýM?Ö<à=<à¤B?ìÂ==ä97=ä97<T=È>pN>²D?*
è>Kà§>xî0?Ç³¢;/L;µ&L?
ÛÕ<ù<¶;?TÝ=0:70:7<¿ ¤>42^>û=?D?¾Ê>d),?9hG=¦tú<GÒK?(i<;<};?~ð=#::7#::7<O¤¯>hso>ïÇ;?sÌÜ>J¥>·ª*?Â¿P=vî="C?'ÚÊ<úW<¢V:?8>=e:7e:7<´:=I|=üq2?S[g;ó.;D)?TÇ>¹²>8CÀo¸ëû89«Ï<¾z=	:7	:7</$>ÕÞ=!â<?ÐÑ{<5Ü=<Å)?vI+¹3¸S9pÏ¾CgO9C÷8ÇwV?âÏ=üº:7üº:7<½a>]ÖÝ=tO3?ýN?ªuÅ>n .?ö<Hm<äÅQ?Ç<'ô2<®Î@?4	=ïå:7ïå:7<ÿ>F{7>9?º>O>*??=\Ö)=G?üÃ<ãÿ<1?Ë=ã;7ã;7<æíý>°»>©lS?¢?:|,?üâA?ç9Øò9ò>¼´8;5¸;h¬7?,=Ö;;7Ö;;7<Jå>z#>G\H?3á>¡î£>µ/?§¼º¸æCØ8âÝ¾_s:	:¦"b?¶C=Éf;7Éf;7<WÈ=ä$=Þ.?ËÖW;üuF;R5?	R¹°µ¸9Ó¾tUg·*Ì9Õ@½ªY=¼;7¼;7<=>¹D3>ðL?wk?EýÁ>ñm-?e=Ð=¼UQ?*N^<Õg<[B?µ^=¯¼;7¯¼;7<þø>\>8?>m?¸Ã>²Ù)?XÙJ=Õk=LG??*=/»<)Ñ9?ªz=¢ç;7¢ç;7<#>ó·=d6?ûYC>·>o%?VP:þ
A:%"
?¤Æ¢;+m;2d/?ò=<7<7<Ü==²¯1?¥þ<¯<»º?æa¹áç9 Ä¾ú²ß¸tß8²7¿p==<7=<7<BS¿>´_l>6O?Cï>i>,?²Ên¹OT9§ ¿½#Â8¡©'9ª6>þ=|h<7|h<7<ø1>Ü-U>+9?±¸í>	°>ÇÍ,?ç!z=×[=BéH?¼5Þ<û<;?c =o<7o<7<_æ>µì>J9?|?aË=?ó4?ë¿=¿¸j=QQ?Áµ<
q<¤É@?|" =b¾<7b¾<7<Ù(A?á>l¾[?¶5?úëà>¡N?kI<õà;Y6e?ù5¿<´ÅY<¥Æ`?0 =Ué<7Ué<7<è>q>éQ<?w?¡þ¹>X×9?0¸ãßo9»ý½ÂIê:?£:p³7?GK =H=7H=7<ò¬>Ù^^>?G?7A?Óv
?Ú{2?¶!;R|';K©T?K
=/ø²<qqE?Q =;?=7;?=7<{µ=¦û=ëéa?åß<¶ÐÛ;Ë,@Ó:\]:×!.?ôÌm:j:KQa?ãQ =.j=7.j=7<×Ì>é>:??Y~?Z4?EÝ4?¯=è×<dO?^½é<X­<âõC? =!=7!=7<aÜ?, ¸>N0L?ÿÃg??$?á4?È8Sl9jÿX>Ùf<ô!º;bº??ì =À=7À=7<)?²>ÀjV?pýè>e>©??n{8Ü¬_9e÷>!-Ç:³n:IU?ÇÉ =ë=7ë=7<¨v>n>ÌãN?Læ$?¯æ>#7?=hd;=8K?U2¹<9ôh<K?ðâ =û>7û>7<cG>mH>Ê=?ó/î>~y­>»¿/?¼ªh=ì=uO?¹Á;Xü;ª>?ô
¡=î@>7î@>7<g>I¾@>/Û/?þ>ýwi>AÍ&?æA1;]ßä:cDF?&Y´<ÿ×|<{6?9¡=ák>7ák>7<¸ò?~ >ÊÂP?È½Ý>¡>Ù=0?Ó¼¥¸.>9FÇ¾;:uF1:i?LX¡=Ô>7Ô>7<2¥ñ=®=ó11?/:<ÂÓ<ÒÇ4?#Ï¹À85Zø¿8ò9Ý>1¡=ÇÁ>7ÇÁ>7<¦?Êà >#£L?÷?çÇ<?À¼3?c©8ß«9¬ü=V g;B;ÐI?O¡=ºì>7ºì>7<þ(*?*Ì>OkU?V;?u1?Zn8?è19t¡9:ÙÌ>p.;×§3;t9?×¯¡=­?7­?7<ót>tB>J?­JØ>9R¢>*?ò>ñ6ZMC9}<ù Æ96s¶9´Y?^Ú¡= B?7 B?7<-o>&¡*>+l3?[>ûôM>îT"?Pd;ÅG;+1B?tõH<úë<n~1?Ûö¡=m?7m?7<+w?=\1=0¡6?¨E=gÕ=ÞM,?ê 9÷ ä9ç-²>ôê<uHË;¥l,?)¢=?7?7<ÃÛ="á×<gV/?EÀ ;fF ;Ta?7­¹àÑ9Æ¿*:8D'G9R×ï=Ýv¢=zÃ?7zÃ?7<U½>¤>);?¢c¹>°>K+?Ç2<¿¡"<4N?MÀÒ<EJ<W&7?!~¢=mî?7mî?7<È>{u5>Lø@?¯??\4
?«Â-?Xÿ;].;K?ÎøZ<á|<µD?e¢=`@7`@7< >QðH>Ø±3?9ò>³M>Y³&?-;ØRÊ:z0?K]Ä<<Næ0?ª¢=SD@7SD@7<K¡>g>+ª2?÷DZ?¹W#?Ë
+?ÔH=ëû<~[K?Z8r<[%<;?8£=Fo@7Fo@7<Ìµ>èG>57?÷û>¸>	!.?Tg=Ö¦=ÚYH?YÚ<5­<Lº:?+£=9@79@7<b~>sõR>\
9?ßOº>> ò$?a8;±¹;4?wFÃ<Ñ<ÝÄ2?Â£=-Å@7-Å@7<?)@F?uÅJ?·ý?±?,ð6?)Ù:SÙÕ9ö<?St\;g~;/JJ?×£= ð@7 ð@7<Uf=ë*!=?î6?Üû=ÍDb=L&?´æ\9|ä¬9ÿ£>ªòJ;
;¤(?Í£=A7A7<Ñq?'_å>çñ?wÕ?ÅÐI?á>?«qt9Ò½9Êw¥>jâ;Fo6;sãB?0±£=FA7FA7<îà}>¥Ú3>±®4?Øä?§ï>
A+?£9;Çûï:'tE?ÔÞR<*<z+6?¡Ý£=ùpA7ùpA7<´ûm=¶µ-=O\/?ýÎê;LÃË;?ûC¹'x9QÂé¾½,[¸¹Õþ8G-\¾$ì£=ìA7ìA7<Ó>¹ö>p>D?óîÐ>å>¤ã+?,A9ìÃ9ìH¬>fz"<EhÝ;Ý;?þí£=ßÆA7ßÆA7<?]î>2|>öhI?½¸4?tõ?v£0?¨8N=¾9náÉ=7D:í[:?Ì?|¤=ÒñA7ÒñA7<cfH>o>ßD?÷þ	?ÝÄ>Åµ3?âs==°I?*ñ<q[<Ô²F?.¤=ÅB7ÅB7<(Ú<&¢<w,?¨;;þ?jW¬¹Å9º¿îGÎ· O9Ëª½<¤=¹GB7¹GB7<SX½>Þ|>Q <?ºá'?öò>Íã0?97°a9.Zÿ<Sì:>?Â:º?A¤=¬rB7¬rB7<À¶>ðÛ=7?ª?ÆlÏ>	_,?7þK¾9BÝQ<y¬;üj~;k'-?v¤=B7B7<«h=ÈfÆ<¡#,?¯R=Èaç<Pl'?=G·è­9­¤¼àüf:#ñM:?¤=ÈB7ÈB7<Þíi>ÀU$>ë46?¶i>ù1>æ(?³:;Îøð:\XF?x*<tÓò;V3?¢¢¤=óB7óB7<%Ó>w¸\>ii2?>¤G>ã$?f«k;úT;>?iP;ª2g;9$?>Â¤=xC7xC7<Øñ>^þS>Ò;?Þº×>i~¡>Óü*?º4=ä<K·I?£Ú<a<Ïi<?	õ¤=kIC7kIC7<c©>ñg>|ô:?osó>ì²>Rú.?À´¡<y±M<9AI?ëÐ<f<Åù:?¥=^tC7^tC7<§À>ÄÙ>&k5?a¸?XêV?õ/?CoÌ=ç=Ö"M?ØK?=bþ<@? ¥=RC7RC7<äÏ>­ >$7?uB©>®@~>?l*?ñ>;&e;I¨9?]9<i}Y<-3?"¥=EÊC7EÊC7<¡
>
É=þ04?µ¶å>õ+¨>]×.?R]C;§g;@/?nÕJ:lZ7:v
?A¥=8õC78õC7<Õ>î:>Ué=?Òú>zM»>#A+?ÇJ;³¼:J?«D½<z<Õ¬9?¥=+ D7+ D7<¡?Àl>¥\?wGá>v>
L8?ÞÅ
·:Kª9üU¼¬i:Ò+:|4Q?x¥=KD7KD7<j\Ø>Ò>eÇG?­ûÏ>ò½>í7?Úé;©¦:Ä`v?v!=;É<ëM?¼¥=vD7vD7<,¨ >D8Ý=Zê9?þ?ü0Ý>#,?
uá6Ò3^9úß<9~ç:kJ·:n©!?}³¥=¡D7¡D7<ã>:¸K>ªG?#z?öé2?73?¥fÕ=94=-K?Ú\0=Oä<íÀE?¶À¥=÷ËD7÷ËD7<qµ>b|>P8?þ4×>Ú¤>½.?à G=¶ûý<¨µH?ð¤<ÙõW<%C?ôÙ¥=êöD7êöD7<²&Y=°Ù=3?ë=îÆe=~'?Å®\9¢~õ9S f>k·;ÅÝ;û}%?Õà¥=Þ!E7Þ!E7<Ò®'=H^ü<*?¡<;íb;@3?géV¹'Y9øý¾Ó9¹$ý]9+Ö¾ä¥=ÑLE7ÑLE7<ï,n>t>«B?×>g>MU/?ÌØø;¡;ë²E?G)<¾a`<Ì5?bê¥=ÄwE7ÄwE7<ñq`?r=É>~Â?û/?Á»¸>ßs?K8¶49P¥O>>:çÅ9Üß¦?Åê¥=·¢E7·¢E7<ÂîÅ>Ágd>Ø]?ui?hpÛ>r£7?±xÎ¸Ô8W:¿¬Ç:1M:Æx?Ä¦=ªÍE7ªÍE7<`W=ÑgÝ<+?ïk=C=9=#?ËÎ9n(:N>df;ÃÃ>;ÏW?ª¦=øE7øE7<Ý¯?õÞ£>ÿJ?Ña¬?¼Üf?ô&??äÇO9 aè9.æd>ÆÌ:6m:g,?v¦=#F7#F7<À±>l>O@?ÜÒÊ>\W>ô/?¿,Û8§©9\%>Seq:l:iV?k#¦=NF7NF7<Ç>ôov>oÇN?¥Ê>Ø>Qæ3?y+3·Ó¯e9²Ç¼b¿:k~f:ë?}¦=vyF7vyF7<$©@=í"=.¡:?E®;a;æÈ?tÚH¸G°ú8ßM¾Kd8<Aÿ8"öd>ª¦=j¤F7j¤F7< G¹>
óc>ÑP?¢T?å²?µ·B?æ<="°;=S?oa#;
½:¡<]?¹¦=]ÏF7]ÏF7<{ua>¼ >-Ù;?­>Öa{>
·0?f¯;_Ö¿:»3?èÿ<§<R>C?pö¦=PúF7PúF7<)%?l]¾>¦^?w^?N1?sC?d^9gy 99±>&¡;AÎ5;wM?Ù§=C%G7C%G7<ÔZ¨=§y=C¢,?Vy`;`-;%?lâ¸®æ¿8¿9ÿÍ8¡"$9G¥ >U+§=6PG76PG7<Îü?Ç>s·J?<¥?å_?ª=?H9(CÂ9´·>ì";1Ù:Æ	??è2§=){G7){G7<;×È<·ô<'ï.?NµU;Ù¶.;e?|'"¹y¤9oc|¾±¸ìF9#6d¾Dw§=¦G7¦G7<ÊÞ=(¤=-?u=¤Y=[ø)?\;ÑK;41?èEÜ:ÂU¼:Ö´?±§=ÑG7ÑG7<í>Þc¹=/i3?I3à>·¨>Û*?Zo9oM9º!?ýd#:Tì:ú*?S§=üG7üG7<_Ê/?©±>»~?¾q¶?8¦R?¹]?µòß9æÞ9«|K?K;Ý!;oL?å§=ö&H7ö&H7<	7¢>¢÷Y>>?éiâ>í¨>7u,?mX<!<3¬??jçà<gþ<¢)<?À¸§=éQH7éQH7<Õ>¹>Ì"}>dW;?üRç>=£¬>++?n{r;
!;<»@?ÃÅ<a<¿8?ßë§=Ü|H7Ü|H7<§w>[,>ë7?
_ð>®¹>©³%?Æ¼±:ô:ÍT,?Éïâ9#¿9ù?¨=Ï§H7Ï§H7<éÂ>þ>¶?ú?Ú÷>J?~];8MÕ8ÍÞ`>h²;þi;¥°?F¨=ÂÒH7ÂÒH7<ÙÖì>ýZe>7-?+?ÕÍH?=ñ8?ue9>t9)ð>èí;A	;\¾F?¨=µýH7µýH7<é?9¿>u A?ªvÍ>×U>¤,?Çh½¸[Ù19îQ¾[:ùA:LrC?7¨=¨(I7¨(I7<¥	=U5Ý<tz,?Bk;F&; <5?·¹¡8±o¿Þ)|¸Ûð[9·À¾@^¨=SI7SI7<¿]À>S¹>ÌH??ÉW?g«Å>ÔX8?ÁY=}	=,¹J?÷Âª;Ê¸Q;NqP?Ág¨=~I7~I7<¼ÇR>â>zÌ6?ýë>¬>C/?*úU=Øe=QM?j<bÅ<M>?§¨=©I7©I7<s½<f<Äm4?D0â;Ù,¯;{F%?¬§¸K æ8¡º¾È78ßÕ8ý©=·¨=uÔI7uÔI7<l·.=Ô
=¤.?´C=v =~r?Æ8o%¢9$K=îÆ;øC;HI/?¨=hÿI7hÿI7<TX>Ó >él9?÷ó>q¹>Ç(?¦Ü¦<waT<æ!I?í²<~çv<9?S¨=[*J7[*J7<àÊi>P0'>ñý2?s¾>43R>´Á'?==Æ+ì<1jM?çP9<j<â5?¶²¨=NUJ7NUJ7<lBB?þ>1VC?ÕÐ?%´Ñ>õr4?Ó(G9²¢9FF>h´:P%:©:0?9½¨=AJ7AJ7<þ¼=&=¡».?:§;!;©'?ð¹â±Ç8ÎD¿Dû%¹,£ 9"B¿	Ç¨=4«J74«J7<U¯<Z¬<qq*?Û:¢ú´:Áé?ïHi¹¦O9÷Ñ¿¼Sà8HN9ý>ø¨='ÖJ7'ÖJ7<îÆµ>VXr>ñ@? ³e?Ñ"?GÞ4?ýx=ôÈ<qéF? #~<èq/<Éi9?w©=K7K7<Uª>éf>%×<?«,?ÃaÑ>AÔ-?O=´ë=ÝB?\Ó0=
Å÷<³6?l§©=,K7,K7<ªÖ>>FI>N=?>BS>5:?ÚEÁ=ÛIq=M?R¶:ÿ:ÃR6?Ï©=WK7WK7<¹ÿ>§ä²>6?!É?aÏ>!C0?è^=·=Z(A?/FØ<R<Ï;?1ô©=ôK7ôK7<Û>1T>Âÿ5?1%:?È	?'î,?(Ä;;ÚA?¤D==ÐU:?±kª=ç¬K7ç¬K7<¬èu>VU&><=?D¢Ä>Äò>*?-;j±>;iE?.=£Ä<s=?ª=Ú×K7Ú×K7<Ëõ>R¾>>(9?¯ï>üµ>pq)?þ³=Ò%=¨G?¡5À<Â<î6?ô¢ª=ÍL7ÍL7<ôL?Z¬é>ã*`?Gn¢?ï/?m?|°:2N:ÊQ?Ù
g;Òë;ýW?7Ñª=À-L7À-L7<÷\P>±ô>^G?!?Æ£Ï>Å2?íýK=ÿó<¶ÐV?L<©·1<ÊF?ÞØª=´XL7´XL7<+9?zÙ>Âï?Î@ô{?wo?Ð)>üéð= ?à>>t=9©?È«=§L7§L7<õù>­>¯Ô8?'9Ï>g>k4?®x8|¥S9Ã
>¾ø:È	À: Ë%?È$«=®L7®L7<¤Sµ>þ@~>o6?+¢>Âmu>4')?öÆT;QWý:¨W?j;²<ßy<¯Ë6?±V«=ÙL7ÙL7<<)T=a'=9{2?=dºç<Í ?B^§·ÈPq91½¦ã;ÞÈL;®_"?>«=M7M7<CC,>&÷=¦n2?øJX=v×+=F!?Æ>=öuó<¿hH?=õ¹;í;?U+?8«=s/M7s/M7*<ièo?>î?­ZU?^µs?«¦(?B÷8?_{9]»Ï9Æ¨ª>@-;LxÉ:Gw\?8£«=fZM7fZM7*<úë=ná©=1?¡,; };û£?`	j¹¢ô«966®¾X¸ÞS9t4¾É²«=YM7YM7*<ºüY>L">¡@@?U?B¤Ù>1a9?Ýô1=Ç6Ú<ÅP?&eî<Íà<K?·¬=L°M7L°M7*<,>í]ì=K:?E¨?bHu?6/?Á»=¢Ãl=K?^w<4+</Q?@'¬=@ÛM7@ÛM7*<Lþ>'D>$4?ñ¼>^Ø>ßO+?
Z4;4|;}H2?¥Ýâ<¾;¢<þ2?Ûh¬=3N73N7*<Ö¯	=fÑ<ÈS(?bM;BC;>u-?ÔÂ¸ù¯9Û¾kpd9Û#9$½7?cm¬=&1N7&1N7*<»q>Ñ'>%9?[aè>¨>o0?Åô@=Z9í<u:P?¦º=¼ÿÇ<+ï@?Ày¬=\N7\N7*<¨O´>ö>®V4?pè­>ßÇ>¯d&?Äq=ëi=[·I?ßØ<¬ò<%<7?ã¬=N7N7*<[?¿>iE?ï?:UÌ>748?)=[8ÐÔ9\=eÆ:QC :`'?Ý­=ÿ±N7ÿ±N7*<ÊG=?(f´>;M?ÒÅ@ ó÷?W?£á:?±:Ry?þ<à¼;2~?ëO­=òÜN7òÜN7*<.ð>
><³D?C¥$?´ì>2?¤:ú7ÛÌÀ9 &=TðÏ;/;s<?¦h­=åO7åO7*<
>É²E>9;?­<>¢>±ù&?úñP8ûi9'Ï±=:â)Ë9GèE?­=Ù2O7Ù2O7*<ÕÁ>¢X,>ó1E?W1?bøþ>a2?¡¿Ä=õn=áÇR?=.Ä<¶G?( ­=Ì]O7Ì]O7*<e¶T>l>Åz5?|$ò>*º>N&?g^F=Ô=d??Ù<4YU<Î3?Ù§­=¿O7¿O7*<wê>ìÑ>©'C?Kã?lÇ>»<?ø%æ9õB¾9Õ?f;È_¢:M?5®=²³O7²³O7*<4£>0Åa>¾9?$?D2ê>~­*?åI=>=uÿH?tgç<Ö1<õÚ>?sK®=¥ÞO7¥ÞO7*<+ä>¹·O> @?4ï>sÔ¶>¤­'?9Ja9Ø>ÚÜ9ú¦t9îg?9j®=	P7	P7*<ÊRÀ>ø>­d6?ÛO¨>Ï>ZA'?<°á;7;F>?Ê&¥<^åf<7?- ®=4P74P7*<·©>¥He>~=?>C?b?z.?y±f==Ó<L?ãÁü<ºß§<¿¸@?¬®=~_P7~_P7*<Ì>f.¶=Ã=?ûq<§/<0?]¹°8ºÚ¿ß9Ø0N9ð©>¹®=qP7qP7*<»®>ýeF>F>?ªÞ#?ì?é>`Ú3?jäÑ;y;)þI?N2<ÞN<=B?'¿®=eµP7eµP7*<B.?Øç>xÐ@?À¤>¶/u>=,?Wì;];ÂjI?íî;/©;1ô4?`â®=XàP7XàP7*<ob3?÷g>Î?¡´?3¼â>ªY?U²D=C= û$?,<kÇT<M>?â®=KQ7KQ7*<~S+?HÛj>Àº?°?±â>×?d¾=Gcn=uL?Õ°<îëT<ÂS?è®=>6Q7>6Q7*<RèÉ<L<kj&?H¹:sá­:SA?<Pw¹î9%1l¿F»9¹&ÆË8VUi¿î®=1aQ71aQ7*<8^>Ñ>¸¬;?´Ç¡>Pjp>qD,?ç>p;
$";²¨=?ä°<Ë&s<×Ú9?½"¯=$Q7$Q7*<~ v>¹e(>}v;?å?ðºÜ>FI8?Å(S=\Ü=0"P?qã<Èµ<P?z»¯=·Q7·Q7*<&ÏÜ==4?!&<3Ü;b'?¬æÈ¸ÛÇ99ïj¾8î;bh¯;ÅÕ-?`Ä¯=
âQ7
âQ7*<Sc?>áÉ>PF?jÌ\?¼?qÖ7?5N=(ú=¥L?ù<)ñ,<T£S?!Ì¯=ýR7ýR7*<³Íc>X>9<?õn?vÇ>Ìº'?~Øx=[¥=J?.ðÝ<<t5?²	°=ñ7R7ñ7R7*<{M=Ð¼<Éª.?\H!=× ÿ<oÕ!?©¼7ýª9ò
=Þb©;uÂp;Ë4? °=äbR7äbR7*<L>>`_>«G<?p	?ä÷Î>)?@1==?Yí<>L?°=Ø5À<Ò`;?^'°=×R7×R7*<D3V=þ½=ì.?
=<¥Â;+Þ1?_l¹7³9.Ûa¾¬í8ÎÛ9ät>(p°=Ê¸R7Ê¸R7*<ÿÄ< <Ù-?`<Ü4l<Nõ ?Äzì6¯Ó99åã¢<:k¹½`9\¿Ïr°=½ãR7½ãR7*<f¥>"jk>4?ÌÉ>3>½û.?[;d+Ç:ug<?¥ðÒ<áC<58?°=°S7°S7*<Ë, >_°T>ÕÊ@?tM?þã>B-?{PÊ8-o9*B>#'Ó;³Ü;u'3?Q°=£9S7£9S7*<ø>PÎÌ=Ç40?<
í;SÍ)?ñîÕ¸¶P9à3¾QT;¹&·g9NöÎ¾+â°=dS7dS7*<UÜ=#Ó¡=G.?á;Þ;1K?{Ìè¸¬9Q¢[¾0¦ß¸39²e¾5ã°=S7S7*<Í1?ËÉ§>r£?RÃ»?Ý+?n×?£Û­9§È9vÐÝ>;ù^®:ÒEQ?üð°=}ºS7}ºS7*<N[z>TÜ>çÿJ?ëæõ>Ñ`­>Î5?É÷G:ôf:Ú.*?°
=EÝ¶<ÏíA?ÿ?±=påS7påS7*<«q>'>'ª8?7&/?©?ðF*?¥öD=´ ö<ÝL?Æ»=FnÅ<_:?õD±=cT7cT7*<Sõ	=pÝÄ<f3?A'<5QÙ;WÅ6?ÆÉ¦¹pq±6Á ðÁê+²¸r9»û/¾V±=V;T7V;T7*<`¡Ð>»z>)U?¼+?võ>di3?4==F=BC?aã;÷²;P\=?¤±=IfT7IfT7*<uÚR?yÊ>uC?/?ßE
?ròo?;\<F;a?Ùø::v1:M}³?o¹±=<T7<T7*<:É>´0>E>?êÞ?Ç>ãÔ3?-Ç==\9=5S?­
=x8¨<ßB?Ã±=/¼T7/¼T7*<7'S>Dô>7=4?Èè>ª7G>æï&?ÃoÅ:uh:ÆnY?ÂºQ<èä<8?¸Ð±="çT7"çT7*<ya>l->¥K;?8\>C]>QV)?Õ2;dá:4	J?©ìÁ<¯<¾o8?à±=U7U7*<:>¬=¿=¸0?]<^Ó;
!?j¶G¹À¯n9ò2Ö¾NÓ7¨ã@9n=ûç±=	=U7	=U7*<¬gþ<}´<tÚ4?! ©<<#\?2h¹_8YïÍ¿ëæµ7Ã9ªÅ,=î±=ügU7ügU7*<ªB>r¿>M7?à >sm>´¸-?=+Æª<(Q?^R¤<kÌ[<Ôb??²=ïU7ïU7*<¥d[>J>æ6?c³þ>ë½>s©+?¯G=í¬÷<¼ÈM?JÙö<ú¥<(^>?²=â½U7â½U7*<[_3>¢Wù=s)8?¾:>©3J>@­(?üU«:9¯:À&?ì¿ª<m<Å8?x²=ÕèU7ÕèU7*<Ôù=´='1?-"Ö;ë;Ë«.?òoA¸øÜÌ8Ù¸q¾=·ß\$9(iY½ÿ0²=ÈV7ÈV7*<WÉ=Ér=uÀ-?­´=í=Òa&?Ø9SÇ9Ãö>P2¸­u91Ö½Wn²=»>V7»>V7*<d)å>u>ä<?Ïf?òoâ>D.?öÄS=+=0G?«<ÐB<C<?u}²=¯iV7¯iV7*<1¯>©âm>Ù<? ?1
å>uÖ2?Ïx¸St9¶Y¾£4°;ñ!n;3m=?~²=¢V7¢V7*<Ì¢Ñ>º>>ãsL?ú >·jK>6û0?»è¤¸/9÷¯¾O:¾A+:4*C?;²=¿V7¿V7*<ü¢¤>ÕÎa>S¦:?"¬>G}>F.$?6Û<#Î<%P?Ö~<íz*<ÀË>?í®²=êV7êV7*<®è2=Ë=è(+?N¤W;;Õ";)?n~¹F¸é8,¿~#¶¡9iÝ» »²={W7{W7*< ~Ý>e°>®9?V³K??§/?ã=Y×2=m¬I?Y{ô<¡<:B?³¿²=n@W7n@W7*<^ªl>/¡>ô-@?	S¿>är>*"-?ú;1È:B?Èv¸<£Ñ}<:?ðö²=akW7akW7*<p>$?+>l3?ü>]>÷n$?à¿;®:
^?g!<¨>ê;,0?°-³=TW7TW7*<=þoM=Y~.?J;0U;û4?QJB¹GÊ9r/³¾­Z¸8'µ8÷?aC³=GÁW7GÁW7*<lR>
O
>¤>?ÝÞ>£¸ >~1?ÆØ:=îì<\âI?Ã
_<7õ<¦:?óL³=;ìW7;ìW7*<>ø<>,`@?Ûé?kzß>*/?1,I=]jù<É{N?¼×­<:Ii<ÚÄ>?®³=.X7.X7*<û½>#>^Æ=?m9?Yüê>ØH+?<Á=Àjt=¡¾J?EÌ=öÃ<jJ<?æÞ³=!BX7!BX7*<y>5²Ï=k3?ò¢>Õå=Vê0?>A:Ù:M:×l;?ÞR<Â<ië4?Oä³=mX7mX7*<l^É>>ÕÚC?±l?z,?r{/?	Zc9ì¤9 Q±>k?=l¢¾<#lH?Ö´=X7X7*<Ùøá=Cí =¼3?Y;ÍH;QA,?Ùµ¹¦ó8±6\¿cÇ7F6916=ô$´=úÂX7úÂX7*<>H>;?.ò?#À>rÍ/?Ð¤8=/èç<ÓK?õ`¿:lE:,Ï7?WA´=ííX7ííX7*<#·>æ>á(4?ç¹>Ø >{&?£;Ç«H;ÇÔC?5º<+§<u"8?¹y´=àY7àY7*<â=}¸Á<Yà/?ïÉ;Çç;§/?Fö¸ôjz9Ã{¾ÔYÓ8ü9Å3>!{´=ÓCY7ÓCY7*<e0=/úD=óK2?õ<3°Ê;Ù%?´Ýo¸Û9½þD¾´_ª¶swÒ8¾;Ï¼á±´=ÇnY7ÇnY7*<F´<<Q2?>ÌÃ<À¾<õ!?©#¸uÌq9¹E­½ò:ïú9V?@¾´=ºY7ºY7*<ç$£>©×W>HA?I×?/àÐ>3/?8F<*÷;M?<²¶;ìID?ÌÓ´=­ÄY7­ÄY7*<¸
?P°>cßM?07U?Ç?´7?m7Ã9¼$~9~¤D?/zô:qc±:ôh0?Ôfµ= ïY7 ïY7*<ðN\>¾?>c22?/Ò>.7w>%?Dü§;Myd;Z9<?Cw<yc<¿V2?d¯µ=Z7Z7*<?yKÐ>\>?Á?HgÝ>ö1?FX>M=ýR?Ýg<b<®<?Áµ=EZ7EZ7*<øä>¼Î#>"L?Àüü>úª>Òà=?OÒ<<§ä;¥gS?Au<k <ý°C?Æµ=ypZ7ypZ7*<[Ô?Ê ¥>{G?K_?ãoË>¡¬5?+4¸â9¢9(½Æµ½:×"v:PE?Úµ=lZ7lZ7*<«Ö{> æ(>Û>?²29?J?&Ó.?¯é\=¤F	=DüM?_y1=Èºí<??Û÷µ=`ÆZ7`ÆZ7*<âiö>ÐM§>X<?>?ÎÁ?åL-?kÅ=['=±F?î(=så<êy<?þµ=SñZ7SñZ7*<IMW?z?°\R?Õ¤?u	D?5@W?ËÃ:9¢3Ë9ÔJk>Ñê;3ó;þUa?==¶=F[7F[7*<ëU>ð>*:??WQÝ>L?+?DQj;ÿA	;]Z?}¦=c)¸<ô=?è\¶=9G[79G[7*<ÕÎ>kÅ>;j=?I¢N?@ó?\ý<?´ü9X²§9ãÏ>ì±ç:w¨:
ë/? ¶=,r[7,r[7*<mUá>xo>%÷D?±«>üs>Ò.4?Ù¹ð\9*D°¾V;á*Ö:Ñ.?®¢¶=[7[7*<+s1=Á=½ï+?î;þüC;<??P0¹`ã$9ÙÜ_¿Ü¨:M>;:}C?µ¶=È[7È[7*<N<Z>§>ôH?8½?ºÈ?Ëf6?×>[°=#T?âÏ>=w	ë<¤ÔO?áÀ¶=ó[7ó[7*<âV>àÀ>?­@?>^Mc>.Ô+?	x
¹ß}z9m¾jý9â39°¶b?4Ä¶=ø\7ø\7*<½ã½=\ùl=¡"M?ûn<û|#<¸c:??5¹ð5ß8ßO¿B9¾9Dô?§Ö¶=ìH\7ìH\7*<Sü>_7G>Û½7?Í-?x?º­-?oU=¶	=¹aF?6Ã<q[<©=?X×¶=ßs\7ßs\7*<`«@?%
à>§$\?õíÛ?;?/N?	ø>'µ=VÒT?n*m=;k=7,`?·â¶=Ò\7Ò\7*<þã=c9§=¶.?ãáÝ;Âº;Ä?c%¹J9ÙD¿Û<ù·(¯9Tpð½è¶=ÅÉ\7ÅÉ\7*<":4>|sõ=	ù;?ÍyÙ>ÑP¦>¶_'?ÅNG=h»þ<½LH?Æk÷<Z¬©<÷¦:?Mñ¶=¸ô\7¸ô\7*<|µ_?¥+?®]?í¡ @¼´Ì?âH?qL=éÂã<Êe?'Å=nû¯<jh?hú¶=«]7«]7*<øp>_'+>i64?È>õ_>¬*?	î:Y½:Í3!?`í<>©<Ðá3?e:¸=J]7J]7*<<ä=?à<B,?Ñ ¹=§Ï=EÆ$?l7u9	±¾<e);ßy;%?¤B¸=u]7u]7*<¯wð<¯½¶<-o(?#>;QÇ+;®
?bÅ)¹ph7çíºÀ¾j¸Ád8þ¨Î¾J¸= ]7 ]7*<Ði>ù">à8?Lã>àI°>¨	%?òq=Äy=´¨D?Q5Ú<³M<Ü5?[¸=xË]7xË]7*<!??!g÷>u©E?¹@p?æ*?Ã4?µÉ:ó¾=:·?;?{D;:gM;íF?¿¸=kö]7kö]7*<0?ºØ¨>@zZ?TT ?¸ûÎ>=LF?fÄë<AÊ<î\?¯£Ñ<¡½<ÚQ?Ñ¿¸=^!^7^!^7*<ÖÃ>[´N>Ò&r?}F?¤`?=?ÄE=õ"=¬Úv?ø<Z¡&<Ëa?È¸=QL^7QL^7*<ËÉ¹<'¿<ç-?ª==ä=±'$?ê:Ä8$¹9¯>>²¶<ÎÕ;E,?hÒ¸=Dw^7Dw^7*<NÉ>¬à>Rq5?SWÖ>O!¡>.E*?Ôç¸§¶9>R¾FDk:Ïd0:¸*?åä¸=7¢^77¢^7*<«>{D>AJ?É¡?{b?¶Æ6?QÉ9Z9t9Ï>/ø:Ì¨L:YT+?=ç¸=*Í^7*Í^7*<G+i>H>ú>?t~Ù>$þ¡>ÓÚ+?Ø=[K·<öÜN?O¡.<¡©æ;ÐA?äú¸=ø^7ø^7*<[Âk=7-=Qä-?[4À=ä¢=¢>"?Bd×8S¥9Ã&>»C;Á:U;ÿ%?¹=#_7#_7*<njz>t,>ÌB:?qË>gz>L{*?/$;£]õ:L +?ð.
=C©¿<Æ<?9¹=N_7N_7*<F>ÔK>ùQQ?Å¸?bÊ>Y<?|ê:kâ:ÈI?ÁÞh<"\<EãU?=¹=÷x_7÷x_7*<¾>ñ¯Q>`ó5?]kv>3f9>â *?ßC=@÷<gJ?Íy¨<
[l<xz6?AB¹=ê£_7ê£_7*<ÇÐ>(M>ÿ¾@?¸2?Üß>{1?Ú]=DÉ,=+îR?ðõú<c°¥<àA?EG¹=ÝÎ_7ÝÎ_7*<YÀà=õ·=åf6?Ææâ>#à¨>$û+?¥K=bz©<ÁÕG?ÔPQ;Ï;»3?l¹=Ðù_7Ðù_7*<ÜË#>&æ=|16?r¬>¾©>Fî(?µ_C=Nû<G?ºë­<x<ß3?Jn¹=Ã$`7Ã$`7*<Ö>J>ÒÂT?IÇG?a?«(6?k©=øV=WÁI?(é <Ô5N<LÃG?Ñ¹=¶O`7¶O`7*<t=K×À<W1?æÿ=JÁ<)-,?éZÓ8lòu9þ[>®û:ÁP:ÈL?Ì¹=©z`7©z`7*<}nw>J©">ë´B?fó>M­>ê3?åïR;kï:Åëa?ó=GÂ<UòE?¬¹=¥`7¥`7*<bwþ>øð¦>ÒC?Tè>cl¬>å;,?å*Á81B9ºA>²3:Pî:ì ?X±¹=Ð`7Ð`7*<ê­>j>Ü<?µÌ?ÉRÙ>ßì,?.#9¸?ñ9
¾Í_;säR;k<?p%º=û`7û`7*<
=eDÜ<} ,?T¥+;;*;
?òRB¹ò9;"¿89L@9¼Þ±>VAº=v&a7v&a7*<U+t>:O#>~`??1`0?ã;?Ò
0?Nî;Ö;î¥C?úèw<$<VkA?URº=iQa7iQa7*<uá^>nk>$î>?ÆØ>>
g.?	R=Xã=ZO?/8£<¢~Y<¬@?ákº=\|a7\|a7*<Qt>tC>zE?ã 7?Ú?(?ö9pÖX9´1¡>3Ä5;Ôn;-?ìsº=O§a7O§a7*<>Ê<>|ÁJ?@D?Ü>·0?D¯·ü8ãî±½p#:D:ÞÖ!?¡º=BÒa7BÒa7*<O{>¶à$>sC?Ú³>ö5>Ñ,?ør¸9Ð¸Ã½ë¿@::A"-?¢º=6ýa76ýa7*<æÃ>CÍ>ËÐ<?í,æ>ò«>ü·+?C=0ð<ïîO?¬¶»<Ðú<¿Ú8?c¬º=)(b7)(b7*<ó>a?>t°6?<6®> >V&?wt«;Fsk;Tk:?
ë;©;72?¥ëº=Sb7Sb7*<ÝL>>©/?!ça>0>·#?¾_d:ßµO:Ø»?¥0#<1ö;·°)?:»=~b7~b7*<êÖc>¡>üÓ=?¢¡<ùi<¼0?¨h¹æ ü8@®k¿°ù!¹Þè#9úü¾$x»=©b7©b7*<eÀ<>F¯>O¿;?qÃ>Þx>z(-?tË; ö;µE?* ;|Ìñ:uï)?»=õÓb7õÓb7*<7=g¹á<;+?~t<ÅOÄ;..?K
P8']9+êð=°80(P9ðX>õ»=èþb7èþb7*<>Æa>àO4?©\>åÃf>ë!*?GÑ <ôíM<VëG?ü¨<ÅÞd<=?»=Û)c7Û)c7*<NØ>,V2>Ó;?ë±'?¸×ñ>1?ÈðÁ=5Yt==0K?`/ç<Ê´<X£;?ùÌ»=ÎTc7ÎTc7*<­¨>æ\/>a½>?=?¼þì> ,?¢K;j;©¥J?M=ÔÈ<Æ<?#Ö»=Âc7Âc7*<.Ç >O>OHF?åE%?Tí>Fw2?ª;71;eíN?(=¯<.D?Ä¼=µªc7µªc7*<Y9>w÷=á©??Ck? *?11?=ý=g{O?é=á¸<Ûå@?¨I¼=¨Õc7¨Õc7*<¹Q>´ÿC>rF7?æLµ>wÔ>Bö%?úÅO==èD?ªòÃ<?<=01?I}¼=d7d7*<nª#?Õ¸>gûb?ìÆ?	p?~e=?ÑÜ­9Ä¹^9CÖG?dc!;ðöÓ:êB?º¼=+d7+d7*<¨ë7>ù=Ó=?^?Vìé>qh.?7ó:µ§:§ê9?Ce<ÖJ<$±@? »¼=Vd7Vd7*<ÃuQ>ô®>ÕÇ6?¶Ü>\¥>Ø*?ÍR=Cn=·H?IÔ<»<¦±6?A½=td7td7*<N(>I>?D?íÉ>*×>z§-?|J=P	ó<IU?ë-¤<J \<ï>?;½=g¬d7g¬d7Ãdª<A?wñ£>3N?ËT?À¯3?õ=?HÀ×:gè:¿ÈO?~^E<D÷;ÛVL?9½=[×d7[×d7Ãdª<]°>	E>%zO?ÅÖä>Ê¦>/?Pã¸ÉJ9µ¾Ô9J©À9»´>oO½=Ne7Ne7Ãdª<Üe>þ&Õ=Æ¢:?Y®<µy<n
3?}ò¹·RF9ç»¾ÔÁµ¸íýS9}[¾#®½=A-e7A-e7Ãdª<³Îó>
3>=v[?UÏn?Õ?ö>??Âor99É9î>>;oâ;å\:?	Å½=4Xe74Xe7Ãdª<kX>/¤H>è+8?¼?ªË>Çi/?J=÷à3=<F?Ùà =ÄÞ<¶à8?ÙÚ½='e7'e7Ãdª<6»>èmu>ÎC?Ö'?¥î> 63?}­='(T=ÊP?cý=G¼<±ÇC?Aë½=®e7®e7Ãdª<á©=ú¬z=>}-?±Ý#<	È<ã!?Åþ¹VJ9X3¿fóN9k¥9`»>¾=
Ùe7
Ùe7Ãdª<yW=eX=Ò}/?IÛ®=õ=ª-%?Wè:Q:.O?GE;b;H+?½0¾=f7f7Ãdª<X¸ÿ>Û«¢>u7I?x«Ú>K>|4?¡ùg¹>N9Ä½¿ÿÖß90ÁÆ9¶'?Ás¾=ó.f7ó.f7Ãdª<»¥=ý[l=03?]Z<·§%<-º(?´Q¸09íñ½ÕæS¸ê9g 7¾°Å¾=çYf7çYf7Ãdª<Gì>p@>j-5?<¶>Á®>ïê+?øµ<Õ)g<'I?ºLÃ;vÊ;¹Ø:?ÏÏ¾=Úf7Úf7Ãdª<4øo>º¾#>¿;?¹Zð>t5´>|¸*?t?F=ÑÈð<ÆR?<öUU<:?Eÿ¾=Í¯f7Í¯f7Ãdª<ôã¸>ÈÖx>6>?¼Pé>´¯>Ë*?ë~;Z:¾[?º·Æ<§<S"6?iI¿=ÀÚf7ÀÚf7Ãdª<ãh?/Ù>k?h F?Zà>Gb?Âê8pj9øS=Ûw-:è¡ü9ÎÇ/?¦x¿=³g7³g7Ãdª<Tx¥>Ø[>[A?QÜR?%
?/Q6?Ë=]|=y6N?O<=&y»<ÃRF?åz¿=¦0g7¦0g7Ãdª<¯D£>À^>G£;?ö@?ÔÀV?X.?:7¼=q*o=¶vI?¢=±VÂ<|(A?#¡¿=[g7[g7Ãdª<A»ü<&¹<L.?Á°<Ôú<¡!?k[¹*
H9®f¿·¼ü"9Ý´N½l¶¿=g7g7Ãdª<ÿ>>úh>Ì@7?õPv>3=9>K4*?Ø¬;Ä;tS?jw<ÿ)<RK:?ÅÀ¿=±g7±g7Ãdª<QÖ>yrÖ=íÖ8?9µ>r÷>Ç/?þ
Q=÷â=ÚG?é_<CU<âO??'Ç¿=sÜg7sÜg7Ãdª<È>ëùw>;N?øoò?¸éª?æ5?n-:kÊ4:À
õ>¤0;xã:w3G?6ü¿=fh7fh7Ãdª<ô>MïE>ª7?ì>º×°>12+?¡>;ßæ;ëý8?0D÷<Ëû«<8?©À=Y2h7Y2h7Ãdª<ï»ù>ý>]³k?Sz?Ó|5?ßëA?lÉÂ;,¦f;/2X?,Ü =U=Á<¯U?_GÀ=L]h7L]h7Ãdª<âô>#_>¥]6?9Ê>-ëI>Ø(,?À<yÂ#<UíH??<Ôh@<ñD9?#rÀ=?h7?h7Ãdª<%N¦>KÉD>ÛXX?±)?Ôåâ>Ê>?¶©=ðÌK=u.U?ëº6</+Ý;S?f À=2³h72³h7Ãdª<Êñ¶>Tùz>±:?ÝW?ZÔ>u
)?	1J=Å=CH?Gý;ûÐ¬;Ä;?k¸À=%Þh7%Þh7Ãdª<0Æ>Zb>9&`?Ûà¶?¶3u?î>?æì;ù»;6Z?m=<l=yf\?þ¼À=	i7	i7Ãdª<¤µ®>¿äj>{h>?Ì`J?·k?^3?@Ï<n!<ûQ?æ/Î<?¢<B?ÃâÀ=4i74i7Ãdª<EÝ¼>³å>µ;?ýÔ>
¦>®î,?P{=ª=î&L?Î%Ì<ñ4<ôr>?äÀ=ÿ^i7ÿ^i7Ãdª<U²>á	w>9?Ê}>æñi>U)?òUÍ8Ä9þ£K>{cé9Úèâ9£§?ÃÁ=òi7òi7Ãdª<%§>·[>¿B?ãE?ªzÇ>«4?n5M=Sáù<<R?o­º<ðt<ÜjC?Á=å´i7å´i7Ãdª<aÔC>É >]0?í:>þté=mr!?)-;­Pà:¸F?Êº<u<Ôp+?vÁ=Øßi7Øßi7Ãdª<Çµ>ÚF>Ðj?0(ä>~ä>:Ì7?D¥¸êVM9^oN¾(:2tY:º?3Á=Ë
j7Ë
j7Ãdª<
>â¯+>¥e?©$û?ú¼¥?`õA?kÌ9Z~Ó9o÷>X;?W;iÝM?Á=¾5j7¾5j7Ãdª<ç?¤V >Ik?
û?¼øº>~Ð8?¥b¸MX¯9-
Ê½Mup:Pí:^ªF?Þ¾Á=±`j7±`j7Ãdª<Jt®>;j>i>?Ïk	?+Ç>1E0?gx=Ð5=ÅUJ?åó<8Z£<û??¿Á=¤j7¤j7Ãdª<w=°¢T=£.?9h>îÉ=FÊ"?l7=÷å<·TL?Fº½9áò8(¡È?1äÁ=¶j7¶j7Ãdª<¬èÿ<Þ½<=,?£Àh;»O;üj?¡,¹Ðd9èH©¾yH8K]9§Oè=÷çÁ=áj7áj7Ãdª<P??>fÐ>U/?q+>>Gé$?­r:h0;:ñ%?ÜF<Ý©Õ;=¨1?£ìÁ=~k7~k7Ãdª<ïÒ>í>b7N?wÓ?rb°>ÁÇ@?Ìi~8Õh9éÜ>ñG;(»;,?Ü$Â=q7k7q7k7Ãdª<¸oK?ôD?¤^F?¦8
?ÍÅ>_Å6?bV9Ä9À÷>"f:+:5,?I8Â=dbk7dbk7Ãdª<Z´>¨r>G²>?ß;?Xw?Um,?ö;?D;
I?<Eª<I´i<¸:?ÐkÂ=Wk7Wk7Ãdª<F>YØ3>ñ×>?\ó>ZÅ®>
2?UË:T:wh(?c=CÎ»<°N?´ÃÂ=J¸k7J¸k7Ãdª<g¥Ò>ÕÍl>½¸c?&Ú?TLB?v7<?4Ù;~¨q;f?Ö]T=òþ<ª>U?+ÑÂ==ãk7=ãk7Ãdª<=Â³>1 r>æª=?År?&+?¦5?Y¢§=§P=
¬M?°=;Í<3UG?@áÂ=1l71l7Ãdª<«»â>²¤>§@?MÏ?*cÇ>2-?[i<B¦;(XJ?Ä<¿;<"¶:?Ã=$9l7$9l7Ãdª<Ù>í16>s4?^¼>Î|>fß&?$<¦/<JÎL?³<¦¨6<57?	hÃ=dl7dl7Ãdª<Ë¡>ø¨=>ÿÅ9?xåÛ>\ç>â0?qÍP=Ù=mJ?v<I=<]©??Ã=
l7
l7Ãdª<Ó$=3ô<
Ê,?h;ìE;Ó§?¾4¹Ðù»9Ë&v¾zÜæ8Q9hB>ÔÃ=ý¹l7ý¹l7Ãdª<Ð=<aÇ<Û§8?¸å;7½;`G?g¦m¹nì¿8¿!	9tÔ|9ºÙ>&ÚÃ=ðäl7ðäl7Ãdª<Lg?>¼½>¸Õ<?ë@>
b\>Ég&?Wr>=Iï<¿K?Arà<«<;?³ÛÃ=ãm7ãm7Ãdª<[.Ö>ëçL>BË?Ô5@°¥«?fW?_Å,>ßÐÆ=Åv^?t]=àóç<t?åÃ=Ö:m7Ö:m7Ãdª<±>dÎG>???Ý»ä>Å).?Äól¸áH9ø:¾zÂK;{L;#E?¥Ä=Éem7Éem7Ãdª<>ÖM>ÛO;?÷¯?õÕÏ>^J-?R¥=ÏwQ=J?&>K<ª<­v6?{Ä=½m7½m7Ãdª<LßÓ>äí>÷6?ÂÈ>¿I>*?%?ã;ùç´:Kc6?<ìÒ;x>-?³Ä=°»m7°»m7Ãdª<cÄ>¨>¾<?s¥Ô>tÀ>,?n.;´°Ï:^W?¾
è<dN<§;?ÈÄ=£æm7£æm7Ãdª<ÃV{>pn(>??3óì>+±>u0+?ëU[;Ñ%;?V?¼¤<="U<uò:?éÄ=n7n7Ãdª<CÄ->?yò=Ñu7?íøP?G?'Ñ0?¦Í9ø9ôö*?êÛ;NÇ;v9?$;Å=<n7<n7Ãdª<YÂÔ=X<=0?Z$>K>_²(?GG=#ú<Ú¿K?Ï<D»;XI9?EÅ=|gn7|gn7Ãdª<Y>	
>ý"9?ä<>>q>ý(?Àp;1ZÂ:«7?«t¯< t<!ý7?JÅ=on7on7Ãdª<&ê=ÝòS=Ñ=0?ê<«qÊ;S)?ÿM¹xa	9
?¿ü¸ã}9þ,¾wÅ=b½n7b½n7Ãdª<Þìg>!>Ü¶7?nø°>Ñ>ç1?E=÷1ô<çN?$&·<ÉUv<µU>?´Å=Uèn7Uèn7Ãdª<ªEí?	?Ý?Ó|Añ÷?ä@yõ?536?És¬?*=B>û¡o=wÏ?íÅ=Io7Io7Ãdª< @8?¸7Û?¾"AÛï÷?i±@år@=6?ºõØ?<Î
>Ah=Iÿ?QÅ=<>o7<>o7Ãdª<PS?*át>¯èÜ?l!G@¥H?{¨?z?wÖy>ød@u<Q?;6ãÇ?pÅ=/io7/io7Ãdª<ÓQ{>Ç6)>>?þ8?à>,Ø'?¬­N=@õ=­zH?ÏØ!=+Ý<¤U;?Ø¨Å="o7"o7Ãdª<ø==lúW=x£5?çdÎ=^D=2-?¤£:Cz:¡d'?y;B?;ö+?dàÅ=¿o7¿o7Ãdª<ÕÑh>Æd>h?éy?ÖçC?ÃB6?IBÔ9ÁÎ9ÁÓ?b®¦;rW;rF?aDÆ=êo7êo7Ãdª<Ó·Ê>ü>|G?ub)?Të>X8?ø3°8£9Ø	>Óç4;Ä÷:|;?#PÆ=ûp7ûp7Ãdª<n&>yY>Û¢6?úÁ>Dm>¯
&?¬=<ý<ÏT?ÄN<¢?<ón;?GdÆ=î?p7î?p7Ãdª<ã>`]>²|8?Ò=>.²l> Ò&?F½;ñì*;??#¹<#<§ï8?lÆ=âjp7âjp7Ãdª<½£\>ìÊ>*­T?À£l?j«"?u4:?ßÝP=ô=TL?;<Ëò%<¥SX?l!Ç=Õp7Õp7Ãdª<`IÅ>*>p«;?uÃ>c>-?/=õ¶°<^àP?Dï¼<½{|<ð??{XÇ=ÈÀp7ÈÀp7Ãdª<~Á-=ñ=µ+?È;ûµK;]¶5?#R¹E9Ì[~¾)t8E9ë·é=kÇ=»ëp7»ëp7Ãdª<îôÜ=¸ =Üª0?ó«Ý;Z´;TS?m¹®Õ7À9@Ì8°Eö8QÔ>kvÇ=®q7®q7Ãdª<ÏÒ=:¶M=/.?s=i«?=H"?½UÓ9«Ü9Jõ>×çÇ:â:¯x(?FÇ=¡Aq7¡Aq7Ãdª<N°=¼sb=,£G?('q<KÞ*<¸¦4?DL&¹ðFë8úñ4¿$Á¡8i9¤1>pÇ=lq7lq7Ãdª<
dú>¶§>Ù<??dU?Ã?Í0?Ä ;l¡T;
A?¸¾,=.ã<VB?ðçÇ=q7q7Ãdª<ËV=Ðà=Ö1?´Ä=J=.'?,#85M¾9aú[=0{ö:â¼:J'?þÇ=zÂq7zÂq7Ãdª<Ùp>çV>¤K2?>ÀXL>n!$?ÃÎ5=@ï<ê;B?ô¾µ;Å[;=5?È=níq7níq7Ãdª<VSÜ=Î=C;?'<Lcí;cÃ4?R8¹`eÑ8¦a¿ L·¶à9Qf¼7LÈ=ar7ar7Ãdª<KT)>QÃ=9·]?AcV?Z?~½J?ÙM=«ö<vÄU?ÝBA;Sâ:íZ?×È=TCr7TCr7Ãdª<;E>ÑÄ>Í~4?¥Ï>$ >e&?õÄÒ:7§:ûÎ??$«<?¥q<·5?ÀÉ=Gnr7Gnr7Ãdª<{K>>×@?}îñ>²´>«ó+?ÚÖL=r=ÒÿH?û±<7q<Ô=?É=:r7:r7Ãdª<Ð¢>äì_>G9?îNû>/¼>¢*?£~;u;üK?ÿÿ<«<<kä9?ÞNÉ=-Är7-Är7Ãdª<Y]d?|#?*¦M?]J¯?r6s?¶8?i9¢Ë9¯=)>U:Åi_:êz,?ýaÉ= ïr7 ïr7Ãdª<;¸[>Í->i6?rt½>°Í>Xá!?]?!;ÊÜÎ:ÀG?«o<ÝÛ.<q/?7WÊ=s7s7Ãdª<ÑA>?>f¥:?RP×>Ñ¡>¼P*?]|u;.Õ!;!*B?*~{<â3<±Æ3?ÉZÊ=Es7Es7Ãdª<Þªc>W>Z7D?Ê?	<¼>Q7?Îë:Î,:@	@?Í5Í;Ø;@D?qÊ=úos7úos7Ãdª<Ûi¼>}>34>?Ü)µ> >Ë-? £ ¹÷`9S|¿Êu:P:Z¢6?&sÊ=ís7ís7Ãdª<¡g>Gu>=;?@?¸Á>;ö+?òð/;2:ï:ÚF<? ¨;T_q;Ø2?Ê=àÅs7àÅs7Ãdª<*Ì>Ø>H9?Ò>¹?F>+)?ÊÎ<>Ä9<³ÌD?°W<Á­<¶F4?5Ê=Óðs7Óðs7Ãdª<	ï>wA>ú*8?Ê2>/Rc>,å&?!tÕ:":<é,?3<s2ÿ;Õ¤3?BË=Æt7Æt7Ãdª<6ÿx>ó%>h@?z÷>.Í¸>Q~+?éÅ;|:;B?ÔÞ	;ËÓ:(C'?Ë=¹Ft7¹Ft7Ãdª<Ýþ«>ëBj>Äô;?}jã>a¬>O+)?ü­[==ÏI?i=ð ¹<) <?5Ë=¬qt7¬qt7Ãdª<ç´>>Ü4?²>!Z>f¢#?{©v;j&;¦¸=?>·Ú=2?ÎCË=t7t7Ãdª<ÂÅ<Ei<nâ6?ý½#=¤=7#?µ~N8rü9Ü?&>ÖT³:8:ó?\Ë=Çt7Çt7Ãdª<ø¿<ö¼<(?¯0;3;P?ôBÃ¸Ap&9*¾`Ç¸ÖÕ79TÒ¾U~Ë=òt7òt7Ãdª<Ãj>Æ"#>8?h ÷>fB»>~C)?£	x=.=ýI?{À<gG<I³4?´Ë=yu7yu7Ãdª<ßd=K÷)=p\,?Y;ó²;àT?i¹õ9¸¿?S=9'9Ð³­>NÆË=lHu7lHu7Ãdª<¶·=ó=ê,?øl°;Ð»;lv ?:R¹ED9t	¿Ã§¸8üx	¿hÔË=_su7_su7Ãdª<à<?»®Ï>^ßg?Ñq?Á?«7N?ß¶¸p&Â8a!ñ¾­­:²%f:¯o@?«ÿË=Ru7Ru7Ãdª<»û,?î»Ì>{LX?8?Sh?Ñd?¢QÌ:å/T:Ôv?Th<R
<)R?UtÌ=EÉu7EÉu7Ãdª<´;>õ«¼=ä}7?Æ#D<1m
<Ù1?BdZ¹Eä9á;O¿á}(¹Ú#9é¿çxÌ=8ôu78ôu7Ãdª<Ãe?÷?>G??i?ðE?Cs;? ·9Ì½ö:TP:&w?Ì=+v7+v7Ãdª<§#>þùN>,<?*?93É>Q)(?Ý´
<·®;íÛO?6ð<DÒ¥<j¶9?­Ì=Jv7Jv7Ãdª<ÎT?ùÎâ>12p?BÚ>@þß?Z?öCp:ËÏ :>??~y;GØ!;ï´T?kÍ=uv7uv7Ãdª<0T¶=Øt=E8??Ô]<93)</Ð'?ØÚL¹È} 9Öa#¿	Ó7Íß9qÝ<¬Í= v7 v7Ãdª<)oð>ö >¸ÜC?ë?PÁ>3?kÀ<Ôu<÷G?3¯:R!}:01?Í=øÊv7øÊv7Ãdª<Z?Èó½>è'=?YÍó>\Ò²>E.?¨59ÉÛ89Éû>;úº(;ÚdQ?}¨Í=ëõv7ëõv7Ãdª<©J^>ú>â1F?­>Çk}>¼Z/?P-;éøÏ: U?BóÙ<*<ÖÜ>?×Í=Þ w7Þ w7Ãdª<¨Ø>ùy>xÑD?¸O?íÕ?E0?7Û;=©wë<»<L?É$=y±<JD?.ïÍ=ÑKw7ÑKw7Ãdª<fw×>Õ>ÈA?»|´?ü½?R«4?õ=.Ë$=FþL?ïfö<±P<_|H?uÎ=Ävw7Ävw7Ãdª<r>L[>Ö7?!*Û>B'§>Ô'?sEa;Z;F?¿<2ëa<wZ/??Î=¸¡w7¸¡w7Ãdª<f>JÛ=Ý÷2?ÊÄ=)Î=Æ#?¦A%¸N9F½D:Ó':ñ?EÎ=«Ìw7«Ìw7Ãdª<YÆ>Ø³>ùz<?»N?eñÌ>R.?ÔuH;;ï:ò¶V?
¾<Nî<üË9?;[Î=÷w7÷w7Ãdª<cÑh>\>?G?.Ç?Í1?ÃÚ5?F=´=lE?ð2=¥/ä<¿H?_Î="x7"x7Ãdª<|e=ptÖ<ËÁ.?¡È<z><EÀ,?kÂ8hë§9[ßÈ=N¸a:m>Q:0
? rÎ=Mx7Mx7Ãdª<)6?ËÀ>`k[?þ¤?3ï*?#Q?859ðE9`ê>±í:â:ÌdR?¼Î=wxx7wxx7Ãdª<Þ¦>G>sM8?ÙÓ>ïH>Ø.?L==â÷<úD?[à<ö?<ò¦9?Î=j£x7j£x7Ãdª<ÀÛ>x>LÀ:?\G?|*?rÉ/?`Jf9g:èQ[>>U);Í¤å:qÄ<?Î=]Îx7]Îx7Ãdª<>£>Ï¤)>¡C?$Ç>×$>=k.?[*¹zw9Le°¾¯Õ89=%=>¬Î=Pùx7Pùx7Ãdª<ä=Ô>2g>ßID?6XC? £?i.?£Â½;t;IG?>=çP¯<#SB?ÐÃÎ=D$y7D$y7Ãdª<ÎÏ>8¨> 6?Ùu
?aÌ>·¯-?¢=Î&=dÉF?F\=ÎèÈ<89?¡ÇÎ=7Oy77Oy7Ãdª<Â%¥>Oéc>:9?HRÂ>óK>?Ý(?oQJ;ý;âb1?ªÀ<<¹4?#ÞÎ=*zy7*zy7Ãdª<¸Ö>%µ¼=b54?)?×>GÑ*?WL=´Y÷<Õ|S?$Â<Ü<mB?lòÎ=¥y7¥y7Ãdª<-w.>¾ø=P3?Â5> ûD>l*?Ï(!¹eË9å¿úí9n×9d
?CÏ=Ðy7Ðy7Ãdª<s3-?Q¢®>3æ}?«?ÝD	?6&{?¤K¾=&<=?h
=z<µº?ZNÏ=ûy7ûy7Ãdª<úDÊ>u>BS?ÙÊÇ>Ñ>77?öãº¸Ù8erÜ¾î{: ¾:iíò>oWÏ=ö%z7ö%z7Ãdª<ân>u>5C?$;¥<9_B<Y?à%;¸®[%9õÝ¾êÊ8ô?µ9M>§­Ï=éPz7éPz7Ãdª<^N>
>f÷=?|ã>_x«>UÐ)?ñæ\;1ø	;¥ðL?Ïü®<ÚÌr<.8?äÁÏ=Ý{z7Ý{z7Ãdª<Ó>jã>(¾I?¥T5?þ>¸À6?Q=9þHO9Ïé>¨bë:ðÁ:z<E?ÖÏ=Ð¦z7Ð¦z7Ãdª<N>UüR>¯S:?Æ>¦>2/?QÌ;4;[àW? ÷Û<Êù<ï»;?@HÐ=ÃÑz7ÃÑz7Ãdª<v¨=eáw=<û-?g¹­;;h;ç??5¸M+:9ÈËÏ½|a¹=F9sõ»¾~nÐ=¶üz7¶üz7Ãdª<×1?õÏ>PíZ?Á	?È>lH/?ó¸9^x¾êxÆ:Ã:XLE?*uÐ=©'{7©'{7Ãdª<ý1â>d>åO?(X?yD0?
`J?m9Ë×9sg>bGÞ:³ :ü1?¬zÐ=R{7R{7Ãdª<Y5?PÅ>ðk?;Ù@ì¸²?5U?K::+Ö9³½^?L;]!;ò¿\?H´Ð=}{7}{7Ãdª<>ÄÊ<¤K<X40?e¢;!?
;*	?Wëà¸öîZ9é¾Zj$¹9Ä0!¿Ñ=¨{7¨{7Ãdª<)n>¡}'>Õ6?oSz>=8>7£-?ã):9E:Ù,?¢=}	±<t;?! Ñ=uÓ{7uÓ{7Åþ²<Jo>cÖS>%a3?ýN?Ã5Ó>*?ÊV;Å5;:?}ï<j¨<È}6?E$Ñ=iþ{7iþ{7Åþ²<Ø<d5<vg1?*;ú^;vz?&h¹z39Æà¾µk¢¸âAu9ö)¾½=Ñ=\)|7\)|7Åþ²<À\ã>^~>"ÐJ?ÿO?n?èS;?S(9´S49²t¾>¦ÐI;;s.0?­RÑ=OT|7OT|7Åþ²<36>ÔC>xB?5ïý>Ýº>¥.?Ö¸Q=ý<r¼S?dZ[<Ê<uH?YcÑ=B|7B|7Åþ²<=~W=4?I><Þ£;ÚV?cÜ¸â9Õ²¾'®å8o9WÝX>±Ñ=5ª|75ª|7Åþ²<¶7à>ÓQ>÷ÜF?O?gÒ¼>%5?4\²<Çç[<¼¢O?¶<Zx<}®;?\àÑ=(Õ|7(Õ|7Åþ²<úU>q0>>²9?Øë>µGµ>ä&?EÚ;;£×>?RÞ<çN<Ïæ4?[ãÑ=}7}7Åþ²<vM.?á®ã>ûC?zhç>¹ß¥> 2?"¹9ñq9¥Q
?	¨ú;ËÔ;¤L?kåÑ=+}7+}7Åþ²<´_?ûý>¡a?õ~þ>´¶>L2?_Ã
8*,9¢U=¯`Ü9(/¦9Í½)?ãóÑ=V}7V}7Åþ²<­þà>à>fb<?®î	?ÇË>ÄG-?¦µ=©a=¥hM?Ïé<îG< ¼;?ÆUÒ=õ}7õ}7Åþ²<e?<£µ>UÇ7?úþ>\M¼>ôR-?{~G9Õ9ÙÌ¾>gÑD:F,/:ðÐ?)Ò=è«}7è«}7Åþ²<ì½]>/>ÜH9?¢?Å'á>À:4?]¥<ÔO<þL?°©Ü<\o<ÅLF?ÔÅÒ=ÛÖ}7ÛÖ}7Åþ²<KÏ=?Á`=21/?{¥%=ë?
=]?Ú89^ÙÀ9Tt>C,:>j:OW	?;$Ó=Î~7Î~7Åþ²<-Ö>³û7>x9:?÷ë>ÔÞ±>î )?§Q;£m
;¿=?hÏû<v®<½:9?ÓêÓ=Á,~7Á,~7Åþ²<blÎ>V>X??O?¡Î>ä-?r2:Øð9Në=?ÿYÛ<F!<ÍÔ>?ôÓ=´W~7´W~7Åþ²<Á­´<Â<ä/?|0<²û;ÜÎ?Ök9(³9ËÙ>­%;S¬ð::0?	Ô=§~7§~7Åþ²<jy>y1> L?âB;?¼ïô><¸C?[`;¤e;ºT?4×<ï^<{P?Ô=­~7­~7Åþ²<|¾N>G>¦<?ÌÖû>hV»><,?þ¶4¸zÜ½8Úªs¾¹ÿH: ü9½K?¨?Ô=Ø~7Ø~7Åþ²<4L>toW>)º9?¹Ü>g>BI3?>Cd=À=WQ?º¼ <§V<1@?õDÔ=77Åþ²<Gþ<P¬<=?¡º=B=H /?ö|
9U©³9UE>´[:§÷:)0
?HÔ=t.7t.7Åþ²<Og>¶>F@? ÏH?Kç?©É-? aI=ï<Õ£W?,èÇ<><LiE?ITÔ=gY7gY7Åþ²<ô-n?Ø>Ñ?êû?O?©ùU?­|E9ÊÕ9zl>%¦;~Y:áü?¡`Ô=Z7Z7Åþ²<E]º>_~o>|5G?×Wâ>.¨>\é+?å¼È¸&&8ñr!¿+ü:®W¬:åI;?sÔ=M¯7M¯7Åþ²<Ä=Ì¾<Ò#2?eÃ;P¶¬;tÏ?Ã)F¹7	8ò9À'3¹éQ9%»¾BÔ=@Ú7@Ú7Åþ²<Èóæ>p>ÊÙK?[Û¹?rv?CVA?ç÷=5á3=©ÚV?KK;ç;Ý£B?î«Ô=77Åþ²<vwÑ>%/>	<?k?{Æ>,?ÊN=oE3=½ÉI?´KÎ<½<"µ??ÓÔ=77Åþ²<VØ¥>Æ_>Þò=?É?T6è>p¾+?§¸_;SÈ';Þ¬*?ÌÇâ<³<w£;?1Õ=-7-7Åþ²<ªX÷< =µ<C°.?³{;ú`;ÑÏ?½±¸ZX998¾ãI9~¬§9!>êlÕ=C7C7Åþ²<W>C>ÖÞ7?á¨Í>Î?>Rç,?D==fñ<½¡H?·>¿<´Ï<W
>?øÕ=X7X7Åþ²<ÁQ>½H>æ<?å>ò;­>¨A)?-h=áß=ªãO?èL]<>o<«Õ>?,¥Õ=ùm7ùm7Åþ²<+?Æ§>ÊE?D²O?¯?R>?°Ã=vÙr=v­M?Æ©<>YU<L·K?ã¼Õ=s7s7Åþ²<ÒLÂ>>£;?h?+XV?Æ2?Ûn=º³5=ç·O?nUï<b<¢4@?FÛÕ=í7í7Åþ²<ÝÌ
>øúÄ=gI8?ü­>bJ>a -?Jï·®9x8Á½#è:ª:Zw@?âûÕ=f®7f®7Åþ²<¯7É=ø=¦
<?2O>0>üÉ-?¡';ÏßÖ:­G?»õ<úþ¦<ÅY<?­Ö=àÃ7àÃ7Åþ²<*='ûC=IÝ1?¯:Æ==¢"?üD9K~9)?ã;ÉÕ:i:?ðÖ=YÙ7YÙ7Åþ²<êâ>5wH>2G?=-ì>-©>J2?+U;Øa
;CE?ß×;;Ø8?ñ0Ö=Óî7Óî7Åþ²<_Â<& <».?";ÃÎý:©J?ò¢¹ÔÍ!9lí\¿ô8Èê®9ñ2>àbÖ=L7L7Åþ²<e\	>¾à»=*;?x×
?PuÊ>;/?"=Ï<¡H?¬]à<¼G<<?ôrÖ=Æ7Æ7Åþ²<·.Û>e®>ZéA?Ò¿-?³÷>4?¬h=Í=ÆL?®ç=´Á<PÇF?ÅsÖ=?/7?/7Åþ²<ï_=E×*=ÎÇ'?¤:;TB;ó0.?*J8¹û»8øz¿>6>8-ô9©!)>=uÖ=¹D7¹D7Åþ²<ë¦?R¥¤>6]Q?+VQ?kì
?«Ì<?í9$¨9&TH>ðdS;ò;6ÂI?{Ö=3Z73Z7Åþ²<àù>l>ÐH?µdE?
¬?|Ü/?ëÞ8.Õe9gLx>á³::_Æ)?½ýÖ=¬o7¬o7Åþ²<h#>õE>Aü<?Ûw?îzÊ>$U0?;ãý6;Ö!??L¢¡<¡I`<×|8?¼×=&7&7Åþ²<÷=Ûc=`13?Kö·;Ã[;ã?#Oÿ¸N?9§þª¾ÎS¹Ú£9.M¾I×=77Åþ²<0Ãä>¹r>	U?ì? B?J;?µ\Z=5G=æ¶Q?/§'=M}×<²+G?b×=°7°7Åþ²<?uÁ>=2M?Õ®>Ëós>íw7?E¸³GE9lò-¾pÒq8hÏ9ÖÒ=×=Å7Å7Åþ²<.%Ñ=%=´4?`ý;·JÀ;È(?i¢¹Ôém8PÂ.ÀßC	7AÉ8S.=Ä×=Û7Û7Åþ²<nË²>³Wg>ïÙE?§Oÿ>§½>P,?=8Âù|9·ÿ=[Ú;´ª8;W1?¸Ï×=ð7ð7Åþ²<Cvh>°Ø$>4?VÉ>*æ?><Î+?®V;Ì÷»:
ñE?Ë¨µ<õî}<C#7?+Ð×=ÿ7ÿ7Åþ²<]2?²Hº>èX?'@z?Ü:?M?CËî8ô@9b1>ú:bÖ:÷ÝI?è×=y7y7Åþ²<¬8>h9ÿ=Q+9?¸7«<T`{<ñ].?áÛÛ¸i!9Y®¾×¡¸é)9;$¾ë×=ò07ò07Åþ²<U³>øÃA>N@?-)¦<+n<:Z2?îº¤¹VúZ9®@¿1¸O(Ö8^©"¾tì×=lF7lF7Åþ²<¸wè<eu§<Ý°1?5Q<zÑ;Ã^%?>¹<:§8]j¿0±û¸!8ÝÞI¿Uô×=å[7å[7Åþ²<(X=lsI=&3?`ßC;ì¨;D'?É±i¸0¤8ÿ´Ñ¾À&¶¿R¹82wÚ¼¢Ø=_q7_q7Åþ²<b¼Ä>¤>V=?*?Cþ>%Ç+?R+<ûÜ;îwF?ÿñ<ì¡<MÂ??ÐHØ=Ø7Ø7Åþ²<ô>)'?>~4<?â#?á²ì>¶?1?.N=ô=G~L?R=ú«<¡õ@?rLØ=R7R7Åþ²<)>Å{I>UÊ>?]Z?6?ÚÇ4?]19»hF9å>~R:$`:e¥?ïQØ=Ì±7Ì±7Åþ²<è¬>¯l>$;?uÄ>µÚ>ó*?P¸z<®<K÷J?ªW/<É\ñ;çù9?-|Ø=EÇ7EÇ7Åþ²<(ZÔ<6</?TV;Û:3;B?Üv¹Ü(j94ñ¿y'8¸e9~|=×îØ=¿Ü7¿Ü7Åþ²<}ï>a=>(O>??'d×>8ò,?1O=6=R$M?nÜê<]<Ú¿B?IÿØ=8ò78ò7Åþ²<7l?M8µ>~T?Âë?[æ>eÕ(?{Ð7ò¯c9Aái={^3:qk:;í?sÙ=²7²7Åþ²<?ªÐ°>@?¶þo>6>C»(?ÅTZ¹Ü!9Éð=¿ÎJ8ÝB9>¹>Ù=+7+7Åþ²<GÇ>ù>VÔ7?ã¬Å>À->éH.?Ód=ü =áZM?0ë<Ô<º??×	Ù=¥27¥27Åþ²<nÁÄ>§¿>¹Ô6?lÒ>î¢>a\&?Á¢:;Îóý:ÿ#<?¹¹<B6<îÎ3?) Ù=H7H7Åþ²<Ú?^Ù>>4?1¹?®é>B/?
Q=±28=.gD?ÆØ<Â-?<ÒG??F°Ù=]7]7Åþ²<V3=­?=êä-?i;JÁm;³?bi¹¾¸¿×?M·nÆ9Ô{½¤³Ù=s7s7Åþ²<mÿ=¯b]=³6?Ë[<Ú<L%0?y¹þwÂ8x1¿]:'ý:E&?íÙ=77Åþ²<ë"&?ôÎ>M?H[?ã?·Å1? 9ïç´9CöY>Á_":Ië:,o?0òÙ=77Åþ²<Ífg=ôg*=Ñ-?&<Ëb<ë&?äy9>¥9JÁ>!±¢;
o;:.?%
Ú=~³7~³7Åþ²<ì>«> @=?Áoà>J7¢>³1?3'·9|9T©¼«dÊ9¢jù9J¼Ï>ÅGÚ=øÈ7øÈ7Åþ²<`N=öV=»I2?|;z;N!?E;¹" 9O¿ÁÃ¸b¹8õ·U¾^Ú=qÞ7qÞ7Åþ²<=i8>=Þ/?Pl;¼?;Ó.?ÐI¸6Ø½8MT¾¤#96I9ê7>{Ú=ëó7ëó7Åþ²<@ñÎ>Ä{>è9?±3?ú$Ù>õ\,?Zg;u\;Úc=?¹q<®jV<?6?Ú=d	7d	7Åþ²<7{=Gò0=¾5?ïgæ; ±;ø#&?÷.¹%9z©¾kK'9E~9¨>+½Ú=Þ7Þ7Åþ²<f'>ìA>:Z9?"
?\fÌ>/÷,?IØa=M
=L?Ë¯´<÷z<8?ÖÚ=X47X47Åþ²<²>jÈM>D^??=Õ>Ë.?m¯9«j9d >	XÞ:@¶:×©N?ÝÚ=ÑI7ÑI7Åþ²<-Qa>4S>Û<?Ùâ?©DÚ>´î)?ÄQ=Â\=¢F?2/=ÁÇ<:?TçÚ=K_7K_7Åþ²<¹>cl>²bH?Pm?©ÝJ?`Ç8?Ã±L<¼'ñ;uKY?ú Ö<;Â<¸lG?4Û=Ät7Ät7Åþ²<·?õ >jy?²4?_NÒ>&[?P]9X9z	?1þÁ<1´J<­ÿt?!Û=>7>7Åþ²<Nü>Ïhª>¨=?G8¨?Øo?3?ÈU=ð~=äR?Þ=
NÀ<qH?ÔXÛ=·7·7Åþ²<¬Í<ÿ$<3a5?Öü;>×?;ôÎ>?RËz¸ü93Ø÷½fc¸@`9É~£½Ó{Û=1µ71µ7Åþ²<Î¿?>¼Å>6?Ñ~±>íÂ>#ë$?®~d=\=ÁL?$ZA<+<}®<?&Û=ªÊ7ªÊ7Åþ²<ë[?í1Ã>a6?&s?ø>udz?¢¡9pq«9Zñ>ëøN;·uú:òS?ÎÛ=$à7$à7Åþ²<É¸¸>Ì>ì9?-Ï>!¡r>>e$?wý9â,ý9fïÿ>Ã¨;wØZ;¯2??±Û=õ7õ7Åþ²<Á²ö>©>QÑ:?ë£
?ü0Í>Iø,?jö_=Í=
úE?E5<·ù;oÕ9?wÜ=77Åþ²<F&?î2Ô>§XH?tðI?²?'b0?d}$¸5;79ÆÐå½½©¯:PI:áÇ#?Ü= 7 7Åþ²<#5Í>^>ÛK?¤yG?G?Æ2?ó¸óÅw9Ô¾7È;T¨8;eì3?;tÜ=
67
67Åþ²<³n¿>ØÚK>dfp?8è?¦Q?.Z?hiÎ=ðvq=JÖZ?¤=@_<,ÿm?t³Ü=K7K7Åþ²<áø°>(t>àG9?HmÃ>½@>h-?Ç;Óo´:ê-Z?b>k<À´)<tn1?åÜ=ý`7ý`7Åþ²<õOL>íA>7î??$PÝ>>1?ð=ã&==õíJ?EÅ¥<=ð\<Î@?IçÜ=wv7wv7Åþ²<>ÕnÔ=/.7?ðs<aF<«$?àãi¹5ðA9L^¿pàQ<¼V<:?b
Ý=ñ7ñ7Åþ²<Xwe>D>>f9?ö/Ø>âÒ¢>Tó)?êÑ;];0-G??·9<ÿ;c:?R'Ý=j¡7j¡7Åþ²<ÿ=z]=ff5?Gâ<pÝ;3?EÒ¸fC,8ø=¿O¸9æë½Ï@Ý=ä¶7ä¶7Åþ²<Aß?RÚ­>GEX?é)?°÷><0?vA>8ãl9ÁÍ=±¸Ï:Ó:Ì¹N?E Ý=]Ì7]Ì7Åþ²<Y2>Ú$>>>r??´æì>ud°>è+?ôÌ	="B¤<ÜÃV?Snð<ª<À³E?xØÝ=×á7×á7Åþ²<=¶%>?å=Î8?M't<ou4<Ï--?õ>¹BõR9þù(¿ñö\9-9rr·>
ÛÝ=P÷7P÷7Åþ²<ùD×>ò.l>ÏTi?j¯?LÀZ?CIM?ìW^=J3=tL?mß;ôK¬:Ö@W?4ÞÝ=Ê7Ê7Åþ²<Á>j>t­7?_Ì>µ«>¤Ä&?Ú<X»(<ªD?>¼d<bd<¢=?Ù$Þ=C"7C"7Åþ²<3«·>Ah>rJ?·´F?æ(?&=?aK/=¤JØ<ðyO?ù<<Y?8Þ=½77½77Åþ²<@%?Î>£?[M?Ú÷æ>5Xc?
_ï8TÉ9Ìþ_>h;U}9;X?÷Þ=7M77M7Åþ²<ËTA>ïcó=îXK?¾A?=?ã¯0?;meU;P:?B¾<?~<*??;Þ=°b7°b7Åþ²<ü°>dnl>b®>?yH?í?ú:+?¶äl=þ=¢C?Nä<]<a??£Þ=*x7*x7Åþ²<éþ>Ha£=³°K?ÿÉ3?Ó:?L»,?{B=¤ë<RS?Êª<GÃf<¹w=?àËÞ=£7£7Åþ²< J>øM4>ç%6?Áí>Ê´>ÓT(?Wæ3<q]å;fÊH?@¨<Üôq<}2?Þ'ß=£7£7Åþ²<­i=Ï=*;?{j«=
y=Õ %?{ÕÝ9Ð9êt@?F8:÷16:M3?-;ß=¸7¸7Åþ²<´Ò±>{r>¼¼;?¶å>\¨>Øe.?z<¹;9tK?(pÂ;ÊÆ;m©8?î<ß=Î7Î7Åþ²< À>ÓU>7?3>lb>MW&?Ò;bÈ·:(D?Fá«<æØv<Ç@2?,Gß=ã7ã7Åþ²<4!â<[.£<`1?LH;G;P?ô¸õ<9O¹¾TB¹³9ä®¾
Hß=ù7ù7Åþ²<Vú>´Å;>ã3@??fìÚ>hñ.?µF=Éú<`µJ?Mç<0<A?Oß=}7}7Åþ²<?«>NE?)v³>7>qã-?xE'64F9]¸×;»:B|E:C)?%Âß=ö#7ö#7Åþ²<v?ë>84{?ä°Å?	
M?PÓv?F>KÓÊ=¯z?ÒÝh=Ûï<)Sy?ÁÌß=p97p97Åþ²<õ°b>Àù>X?×?Râ>Qn,?ùf=ßÜ=yGE?4ëg<«> <g@9?»åß=éN7éN7Åþ²<Ëå?	<°>??Ðæ>%£>éä4?¨Ë>=áï<´åK?{!à;Þ;qÎH?(ñß=cd7cd7Åþ²<_öI>]>ù>? -?à`Ä>+?Dí<ú§;RG?·%V<¡¨<|=?ôà=Üy7Üy7Åþ²<j{®>s@x>í3?¨%¼>c>®0*?4±=«<¸C?u ;<N<O8?Eà=V7V7Åþ²<àS°=â=qÅ-??¾;o×`;f±?Î×³¹è9>Ü¿¯FL¸Ìò8]4Ã¾Kà=Ï¤7Ï¤7Åþ²<8|`?	?øP?wË?%½?Bv>?½Ô:I%:_\5?ÉvV=þùû<tãY?à=Iº7Iº7Åþ²<`=À¢$=@.?C«;à;yn?ëwå¸}¸8?I¿î7ZVl9!ã=à=ÃÏ7ÃÏ7Åþ²<'ÑÂ<Ó<h1?¬\7==Ïû"?1}9#ÙÝ9'J>Pñ;ó:ò?×à=<å7<å7Åþ²<]5|>G2>µ5?8n¾>Çý>ª+?ä±G=þ<Á5I?ÅÖ<YFÀ;,B? £à=¶ú7¶ú7Åþ²<Ï>MÕ=åe1?ñF;<!<§?{Ã&¹d¯8gs¿J¶«·*®7vü¾«á=/7/7Åþ²<H³R>1
>Å??ð>ûV®>KH0?c,;ÈÎ:q';?¶÷<ø2<ó:??ýZá=©%7©%7Åþ²<[}Ì>ÕÀ>Á[2?vÕ>a^>e¬$?	Þ;ÃÙÅ:D?W<Í<óý/?uá=";7";7Åþ²<ê¡z>:¨)>Ç=?É¦Å>Ø>¹D*?Ú%Ë;é0;XØJ?²D5=Mù<=#:?Áá=P7P7Åþ²<gò|>óì.>_9?²×Ö>ªq¥>í7&?û¦L=I±=K?®2ú<­b¯<6?c³á=f7f7Åþ²<ó=3Ó<è0?A%©=¬~=*?ÿ!h9l»9LÓÃ>
]z;¯Û4;11?²µá={7{7Åþ²<¼ñ=ñ¯=W0?èt<>â;h{"?A¹d¹)ÀD9ùÌ¿wó·
)69-«½ßá=	7	7Åþ²<rÐä<}¥<vÚ0?/<zFì;<¹?æV2¹Ø 9g¿(9chµ9wnË>Ïóá=¦7¦7Åþ²<lg>>Ê=>³9?{Æ>>Û)?Ö!E=5ªþ<j*F?Ö9< ù;???â=ü»7ü»7Åþ²<îyÇ<¤p<©Å0?,Ä;;C,?éý\¹Å"9òÁ¾^9ÊH`9·þ>'â=uÑ7uÑ7Åþ²<?Q?s7²>±nL?=?­±3?û=?1Ðß9Ã9y?_m°;iÛ^;JªJ?2â=ïæ7ïæ7Åþ²<JË>¥q>>}W?4gì>Ò¦>Á46?©
¹|M)9~ªÑ¾ECÂ:
ÿ:a<?@â=hü7hü7Åþ²<¶W?9o>Rr?<ì?S?tT?>o=H =?z]?Zá=¨bx<x?zVâ=â7â7Åþ²<&»)?Dô¿>³\b?uÓ9??ÔÌ2?9GY-9XÎe?Y8	;zä:À?â=\'7\'7Åþ²<i°>Oz>Sl4?n¥?¿F?é¸.?g>º<Wi<TL?>=Ät­<¿>?¤â=Õ<7Õ<7Åþ²</³à>;ä><?K,?îEó>k5?s®¶g9VÑ@¼]ç:	£:à$5?·â=OR7OR7\þÃ<ÅØ=åª<G?þé;-§;³É2?`:8¶Ô¶8óP>z¸·z²9îá½qÑâ=Èg7Èg7\þÃ<È>EÛ=~^+?²l¤<hýz<î´'?¿ÔÑ¸än9àÛ`¾.9(i9ï>ªßâ=B}7B}7\þÃ<Éú)=Ècõ<JT1?m´;:U;Tú?Ãâ¸T£)9¹«¾ÜU¸_9\hD¾¯ã=»7»7\þÃ<½ûY>A>ê9?í>~°>K,?¯zÑ;vÐ;/mE?f«<÷ag<ó¢=?JRã=5¨75¨7\þÃ<h8T>ëh>9?LÂÖ>V,>Ê-?8{:d¾9Ð.?´:cù9;½#?Xã=®½7®½7\þÃ<zD?¥>¶¢?¢¥?ø½î>bõ?ºîÐ=½éa=Âl?ÒR)=§±¯<À·v?¨hã=(Ó7(Ó7\þÃ<¤K;>^!ò=+F?ØK?Ò?÷V2?M?(8)v9A¬®=¦i;¹:.£S?bßã=¢è7¢è7\þÃ<·M¹>\({>Rà<?×y¼>_¹>?©,?ÛÂ/9oY9µ>tÃÁ:êq:®M?lþã=þ7þ7\þÃ<ÕkÏ>rÖ>³Ï4?=Ë?Oß>lH'?ËwU;:Ý;`Ê8?ît°<÷~}<&32?;1ä=77\þÃ<à´>ùî¨=PD?©I<,?<É,?vêÉ¹LÏ9µ°¿*¹L÷9O§¾¡¸ä=)7)7\þÃ<Ó÷Þ>¢;>ì5V?¡Q^?	ä?%;4?}¹X9Ñd9þ	®>ä:@²:bÎ#?Vßä=>7>7\þÃ<ô×ë>x¥>^ò6?zæ>M°>]d'?Iè´¸Í09°ø¾?P<;Esý:95>?Îåä=T7T7\þÃ<?>ÆN>ê9?Y¤Q?®}?æø/?­Ë=à 5=ÂþF?é¨<Í`<ê??,,å={i7{i7\þÃ<X>sç>><<?ªdß>2¨>*?t¥;=F;{©U?¡ÿé<Õm<äx??£Cå=ô~7ô~7\þÃ<H¶B>Ú!é=ªÏU?'¶/?ZK÷>°å5?tº=5l=g¨I?¾»Ö<@<0D?å=n7n7\þÃ<ú>ð~E>#8=?¬ Ù>üð>MÉ3?dµ9È*¢9&S>+ç9(}9ºi?]å=è©7è©7\þÃ<¢>*2>Ô8?%?cúÀ>¾æ-?ÿM=ð=VG?©¤<	)L<ßä<?éÜå=a¿7a¿7\þÃ<8>ô¾3>Ç¦5?1m¡>Fq>G+?ñk9?`9ÿn?v8 &Ä9þ3Ì=êå=ÛÔ7ÛÔ7\þÃ<j>£>­f>Ñ)5?>¶?S>Á,?V¨:¶c:ÕÓ'?2ó<¦þJ<º=?Qîå=Tê7Tê7\þÃ<M¸®>;¥w>A4?Ð.?«?ñ)?M9=ó<UëB?®ö<¥o©<©O:?öFæ=Îÿ7Îÿ7\þÃ<ª4ö=
`¹=Å*?ØE9<]×<(?ÂK¹üó8âí³¿ .l¹ÆÈ8k¾ê¿sJæ=G7G7\þÃ<Ý>Ò¿H>M|E?¬c?C$?Ûi1?f!Z=yf	=þ4K?è;rÉ:Ó-?}pæ=Á*7Á*7\þÃ<³¤À>ª>+>?òtË>^>öU,?*¯=hPÉ<´D?é¼c<y<µ<?Ævæ=:@7:@7\þÃ<Oqd>¤ß><m_?b]@òó÷?_d?4]>=Oö=K<f?¹é=¹#¡<NÏg?bæ=´U7´U7\þÃ<qS?u!¿>4¦B?éñ>Ã¬>á;3?e9pû9 Qã>çZë:É@¥:L6?Mæ=.k7.k7\þÃ<F!>yæá=6?Ã<	KR<Â/?B{0¹n9Î½¾LÂk¹áG!9;¿Mæ=§7§7\þÃ<$»}>i1(>×A?H?þÄ>b/?X^;%q;c¥J?Ìà<ÖÇB<ex:?wæ=!7!7\þÃ<yR?÷>C©Y??ò¶E?n¥C?%¢9à¥9ùR?þ{Ò:ðÎ:]¤R?8§æ=«7«7\þÃ<:i>Q>|C?ØÞ
?Ê>Ùû/?ö¶;'x;K¿<?7Ã¨<"e<þ<?l³æ=Á7Á7\þÃ<E2>JL%>"¼L?Øi¶>î>\Æ2?ôª7åÿ8ïª=ÛT99¨9þ!h?øåæ=Ö7Ö7\þÃ<®àå>^>Þ*J?ü/Q? ?DÈ4?f=8=SHM?ª¸<Hk<<ÝH?E&ç=ì7ì7\þÃ<^ý=	:;=!×5?3¦</Uã;§D&?xr¸*
a8ö1¿yËÕ·ü39-»½J1ç=77\þÃ<Éb>³ý>ý>?Aê>º°>öO*?Ú¼W;D³;y90?+ÊØ<IÅ<©J3?d7ç=ú7ú7\þÃ<Çô>>Ü>ì6?¦XÈ>Þÿ>Ô)? ºU9¢O­9ÖÙ>@ð:°øC:1?Ç\ç=t,7t,7\þÃ<«´Ì>q^>k?÷Ü>Ø¢>.?ÎÎ;WæÜ:e39?=¸=rÊ<]9?]ç=íA7íA7\þÃ<à´>y>õ&?êwc>Ñå,>_f(?MÝ:ú&Ñ:v ?! <þÅb<TP?ægç=gW7gW7\þÃ<]ô>Ê§>ê:?×÷?qà>ÕÆ1?awÆ=0g~=N¶G??»»<<³º8?ïrç=àl7àl7\þÃ<½ø>W>AÍI?E8
?eÍ>q0?qõ8GÓÉ8Ê©?Ñ`;¿XÜ:28?)tç=Z7Z7\þÃ<Ä{¶>?>ÚÊs?Å@a`?GFe?Ý":TÍ9¼K?â¨;Ôí¥:=[e?«ç=Ó7Ó7\þÃ<{í$>I&è=5ß5?2Ó>>Æ,?­O=+R=MJ?©<®B<<hô8?g²ç=M­7M­7\þÃ<7?í½>úI?aU?h?ÌÆ5?·ÍÐ=E="H?&®<lW<pO?[Äç=ÇÂ7ÇÂ7\þÃ<à+à=5ý=dV:?ÜR¾>ey>Sv'?k95d9*?®G1:ëÆ:|Ò?}Zè=@Ø7@Ø7\þÃ<ÜY>Ñ7.>þ;?Ëú>²¶>j/?0H=¿ø<ÎçM?÷u;#0;TùA?$\è=ºí7ºí7\þÃ<À =õOh=$1?y
¼;KÓ ;$©?gÄ¹§`È8?æª¿É-Ð8ÛuT9P×z>äzè=3737\þÃ<RçÛ>>ùA?7ä?ÝU<?Ó¶8?Ñ9*Ò9"þ>Êv:T~O:RÕ*?Ç	é=­7­7\þÃ<·5Þ=vÏ=ú1?O? <ukê;×ÿ.?¼ç¹¿X9í»+¿9µ'9Á09åò>é=&.7&.7\þÃ<uM?»Æ>Ï?g@Ð?C	r?¶5:ù:Z?ùÍx;z¹;¬Nb?48é= C7 C7\þÃ<\&>Gtð=w1?i>¥yè=îÍ%?)ü:ÁR`:þ2?9Ä;S,m;¤ä$?bpé=Y7Y7\þÃ<0³>=à=½0?>J÷=S%?°:Q
:2?ö¥;L{p;*¬0?¦qé=n7n7\þÃ<²ao=^M.= Ê/?Pt;¬Q;ª%?çW¹êªT9»2¿*§·#ý9#½«é=
7
7\þÃ<T¤>°?^>$I=?Ås?Ç>÷)4?zêH=!<ø<k3O?>«¸;«z;!¢<?Ôé=77\þÃ<d$>@µâ=G9?¼n ?Ýé>I/?iü8êµ9LL>^;È$Ò:Óö5?ó£é=¯7¯7\þÃ<Þsë<Üª<cc0?ºþú;BÎ;zê?4Ä¹`09ÔB¿Ê.r·Cjä8·½<¬é=yÄ7yÄ7\þÃ<àZ>ío>XÊ:?>?àÎÖ>2-?pP=eNý<§R?M`<õ<!1>?¤´é=óÙ7óÙ7\þÃ<pUµ>
>C5?T¼>âØ>_'?3:6=à¼ä<9òK?±0¯<ø~w<´55?ÎÚé=lï7lï7\þÃ<ä>w)H>ÙuD?ª1?\l±>Ù"?@Ñ;Áy&;1´J?è«<M<Ó<?½	ê=æ7æ7\þÃ<µW>ið<>eÝ@?q$Ì>@>w°1?Þ6ñC¨9xè;é;xÓ:lz5?^ê=_7_7\þÃ<©Âõ=ì`±=X1?­ó><Hl<K+?2.V7§Ã8=ê!8hýw94Ó¦=dê=Ù/7Ù/7\þÃ<)7Ö<Ñf<Ä8?cÆ;¥;Ì?¦m¹hÁ-8Ã/À°¿9] 9ÝM>ê=SE7SE7\þÃ<=ë_=
S1?ÔJ<i¬%<¸´?Þ4ï¸[9W¾:¾%Q:s9'?5"ê=ÌZ7ÌZ7\þÃ<Á³Í>Á>÷óE?ùú?XÙ>ßy/?ág9åS9ô«¯>a¼Ü:Å£:,?Æ$ê=Fp7Fp7\þÃ<{£>W>!A?ÝÅ>^>µG)?aÅÊ;;ÔMH?ùB<¢6<æ??Ñ&ê=¿7¿7\þÃ<gèø=ol±=H3?5bH<Ý<1j.?ù¸\ø/9$µ¾E¢29d°m97eÀ>'ê=9797\þÃ<b3>m4>nþ<?Î>Áµ>Ít*?]îS=±o=ícN?1S;L;ø­@?¯ê=²°7²°7\þÃ<øöú>>qe?§òl@ð÷?¦t?Ìh>&ñ=þYv?D-d=Çè<#­{?Wê=,Æ7,Æ7\þÃ<ß`>ÖúK>º<?'`?íN?%P3?¹;¨ùp;AE?P=Ê|Ê<¤??®ê=¥Û7¥Û7\þÃ<#&Ü?:Ú?ç²?ôV@ýÅ¹?Ò?eËê=¢=k9?t=j­<ad?`Âê=ñ7ñ7\þÃ<ú->F>®ê9?-ð·>ëé>{ç%?vo;MÇ:K®,?®+ó<¨<.´8?áñê=77\þÃ<\à=dq¥=-?Ê;Nî¢;»Ä?¨j¹	K8TÅä¿¤Ñ*¶6,95îý»ìùê=77\þÃ<ê¹å>g>+]I?§ø?MP?á9?¢¤u9ÒÈÛ9N>_h;©x
;]R?Ìë=1717\þÃ<á>Aµ=ªhD?ÓøÆ>í}>;­,?§;ÂmØ:ô*?/§<y[< ÑB?¡4ë=G7G7\þÃ<éP=4Ê=©2?8Ú=ýc¨=¿%?!ô?9×wã9åX>'-«:º°:×Z?<ë=\7\7\þÃ<ÿ>~p§>eC?­Ù_?3C!?¢­1?·&e8n¶9¢*;> ;Ä2ð:­þ'?3@ë=øq7øq7\þÃ<õ>±>V&r>Eb;?Åê±>Ïº>¹3.?nZ;}E;¬øK?Ã±®<-1`<ËzG?Lë=r7r7\þÃ<0>+>ÉJH?Ë¾?Î ?î6?0 
<§^«;ãO?=Ï"=¿±Æ<ÄQ?\ë=ë7ë7\þÃ<­<é6<Æ%?Ðe<È9<+V?ä~@¹¼Ð¼8³~¿q; °O;6?u¤ë=e²7e²7\þÃ<Qâ>óá>m¡S?pn×>wº>Iò6?jJ·².A9BÜA½|õq:Qr&:ø:?è¤ë=ßÇ7ßÇ7\þÃ<Ï±>ÜF>Gh6?MÖ>«O¡>8F*?h+F=c²ü<ÂH?<<­Aä;zã1?í·ë=XÝ7XÝ7\þÃ<òè >r]>lN:?&iµ>>;>/?n[f;Ì¿;é>?H¼Ò<º.<8?çÆë=Òò7Òò7\þÃ<.ç>FQ>oÑ9?)c?¦HÏ>%1?*§=¼´.=ûN?¹¸=|IÉ<k>?×øë=K7K7\þÃ<GøL>xÇ> ]:?Òq®>s> $'?1Ý;Lç.;<?µ£¡<äçX<ÏÅ>?5ì=Å7Å7\þÃ<_e±=L=â²0?µSn=Ñ8=G·%?)7zë9w3<þÓÜ;xU;2?r@ì=>37>37\þÃ<iÌÖ<¡<kÅ*?Þ";.;-ø?Ì~ê¸«»49k¦¾Äq¶wôc9¥¼_Êì=¸H7¸H7\þÃ<³R~>->ï<?®³>fa>n,?>®=ÑþQ=Y8T?=<|Qó;ßF?iÚì=1^71^7\þÃ<gI>ÝK>Óó8?nuè>ã)¬>Ô,?9w\;Õ;/ÀO?0]
=+Ä<Ý>4? ìì=«s7«s7\þÃ<õã>;Z>XÒ;?»ëÀ>m>Ï¤(?0/9¶Ù^9%:ª>2°:g:c-?b.í=%7%7\þÃ<üòô>Y>u?(Á>?»¿?S9?Ií81i9E»>ÃÚ:ëW´:D?°Bí=77\þÃ<Êïw>PÐ.>5?ÁØ>4}W>ó$?µÁ:wf:ç+W?In¶<LB<6;/?RPí=´7´7\þÃ<6®?>³>ò5??òÓ>ä>2,? lÐ;;Îv<?ý¯<ÎÔ;Sv0?ºfí=É7É7\þÃ<rÓi>\">Í¾8?è¹Ø>Êo¢>µÇ*?En=B¼=B?Z^0<°òí;³¿=?ªlí=ß7ß7\þÃ<6h=r$K=¬k.?Ë'<õ<6#'?~WL¸÷ç^9ó­ê½{Jâ8ìÕ}9o8d>©¡í=ô7ô7\þÃ<×Úþ>6Ü>ÂXM?VF?çÕ?H<?ÛS9ºQÇ9E
>`Êê:Í×:iC?Çí=þ	7þ	7\þÃ<¿¯>_s>³8?B?{ÐÈ>Ç¤'?_®;.D;,Ác?V«<àk<®E:?iÇí=x7x7\þÃ<Ìcª>fSo>ÜB6?­§Â>'+>Lë%?jæÉ<ÊF<èG?_Ó<ï¿<ù/?ßí=ñ47ñ47\þÃ<÷=¼^=eh4?Nb=Í,= à'?çT:´9õÒ??;¬XÇ:aÈ@?Qî=kJ7kJ7\þÃ<ê=æeÎ<nÑ)?/.;ÈÿM;ç6?O¿¸¸Fk8ÒI¿Ø ¸áC9¹B¾¤î=ä_7ä_7\þÃ<·b>=>M#>?t?¤pÎ>Ãø'?ì^Ô<Í<lM?Ëñ;ç2§;/9?Ç¸î=^u7^u7\þÃ<ÎÁ=Å=
~7?,ÿ>±¼>Óû,?Ûj<XÒ
<øS?À/<)Ì;È³B?ãî=×7×7\þÃ<d>>-D>,ÙB?Äh?ù¨Â>2?¶ê}8y9På=Ùã:M-:C»Õ>ï=Q 7Q 7\þÃ<¹Ëè>n>öÇy?u?Éî??ÄO^9?#9ÿÍ>®ú1;Ë+ü:®4?>ï=Êµ7Êµ7\þÃ<¹ý>Â´=¬@?úÄ>}Ä>i¤(?öäv;'Ä;åOH?[Ùý<Äu°<Þ"8?Pï=DË7DË7\þÃ<Ê»Î<©þ<@5?`Ó<ô¢<V&&?y¹"69"n¾«<[Ïº;3?veï=¾à7¾à7\þÃ<i®=JD?=sC4?G.è;Ó÷®;ÊÚ)?xãd¹;h8@Pü¿tpC¹h9(×¾
iï=7ö77ö7\þÃ<kø?z;ª>üòA? \?D?mA8?¦8w39âl>ÊO;6>;á@?ílï=±7±7\þÃ<F¶Õ>{×>Þ,>?j?ÐØ>Þà,?M¶;ô¨/;ÒhA?±<pYt<¼:?}ï=*!7*!7\þÃ<
ö>0>B¼g?ÜÀ?£Tk?pkQ?åco=°É=V? ï:µ:'g?©ªï=¤67¤67\þÃ<¸ûs>V+>¯E6?|jÈ>,>=N.?|é;ðR;PED?i.E<Oú<åü:?/ùï=L7L7\þÃ<³ò¸<QC<ÏÚ!?ñ:XÎô:ü>A¹R¦8V¿áÇ8Kî9÷0>ûï=a7a7\þÃ<ÙÙ>;~5>4ÚC?çá>ùÁ¦>#Í,?æ,8=;¯ä<¨,N?âÕ
:@Òø9L×?}ð=w7w7\þÃ<ýwQ>
À
>Q&=?íÚÒ>S>Xã.? J9(ã9Mhd>ÿ9¾&:l_Ü>¡ð=77\þÃ<ØÔ>ÉÌ>áÅ@?ÎL?º?í"5?¤"N=Ó =¼7I?âf³<ý]<ìÇO?Mð=¢7¢7\þÃ<ÿ=/ì<ìx,?ÉÉ;<1<]:?A@¹Þ³49R1O¿D°7r]L9®Í\=$ð=}·7}·7\þÃ<áÑ>b5>D8;?Öã>¤e­>0(?sû,;Éó:ð26?¢k¦<*o< "2?=Eð=÷Ì7÷Ì7\þÃ<Ö2>$0Ù=Á5?¾è<Ùp@<3|+?íLE¹øÉ08ÖÙÀSÉÔ8
TN9¦>,ð=pâ7pâ7\þÃ<Ox>¥Q>¯ù=?Á,'?iý>í)?WËD=æo=ãD?VË<Ö=<f=?Ü¸ð=ê÷7ê÷7\þÃ<t.´=ô(=.?Åð<óFg<³?xLH¹ö 9¥)¿9KM®9¡³Ø>àð=c
7c
7\þÃ<g>6ô¸=(¤2?Sp=È6=(?\Lè<-<îiK?Ã\<sTV<Æf2?ñ=Ý"7Ý"7\þÃ<=ì¶Ä<óä+?òs';H»;Y?M6D¹4ùÍ8+Þs¿ÿ9êw9l&£>êñ=V87V87\þÃ<^=ÌO=vL0?n«Ý=ì¯=!?5Ä+9%Ê9Ø>R;ÑÊ$;#?jñ=ÐM7ÐM7\þÃ<À&Þ<|_ <ÉN1?¬b(;SË;ÂÉ$?@/"¹Í7ÀíIÀð´E5ÒfQ9ã³ñ:â©ñ=Jc7Jc7\þÃ<7F¸<Þ<#)*?%¹;Ï;P(?Tâ·u¶58úÕ½ó	¹Ñø8À!¿½ªñ=Ãx7Ãx7\þÃ<d=´<á<]x+?æ®;mt;R&%?Z¨¹çØP9ÿN¿y7¹!/'9ðx¿ µñ==7=7\þÃ<ûª=äZw=\õ0?4¥N<üb<§q,?öÃ¸âPä8ÌÈÚ¾§
¶9:AÇ³>Ðìñ=¶£7¶£7\þÃ<Û­>\H>¤¾J?Káø>4¹>Ð,?øº¹ÅA9¾Å5[:f(:0&?gò=0¹70¹7\þÃ<¥ü>üØ8>Ï9?PR)?O¨û>I>,?zGI=VÐ÷<íO?Ö<+N<S$<?°ò=©Î7©Î7\þÃ<y!?
1Ì>'J?A?R»
?"2?a9RS~9
>ý¬; ^;4_F?)ò=#ä7#ä7\þÃ<øª>ßSn>t¯6?÷>Ô8>%56?u.¹::T|9?	zp<¤<;fJ?¹hò=ù7ù7\þÃ<s¬>û©h>­T=?kFå>9&©>´-?§ð<Y<0J?íE<@¶D<6?;jò=77\þÃ<;§>e²[>©B?Øø?Á>?è+?òQ=¹Ó=«M?Ì´<Ù+w<;A;?nò=$7$7\þÃ<UM>CM>ïïA?­*?ecû>¦Î-?r£G=úõø<wHM?dË<jã<ë??Øoò=	:7	:7\þÃ<TD>Ô0Q>ý;?_é>©­>.¾,?BÙl=bM=S´I?³=ñ<]£<0Y=?pò=O7O7\þÃ<&¢>ÏT>¦C?.g?<{È>_d8?-
=~QI=±@J?HrW<»<<D?¨ò=üd7üd7\þÃ<ãå=Ù]=1??la<½ö!<;2?¸"#9Ì{¾%<y8øØ9¥ÕH>»ò=vz7vz7\þÃ<@n>v>dO?l?º»H?W·9?×s=	=T?"æâ<w<lJF?Êðò=ï7ï7\þÃ<XS> >ÿ1?Õ¥>C>±Ë%?ÈÞÓ;;¦N:?t¦<ÄÛM<Ç^6?þó=i¥7i¥7\þÃ<%èå>z:>+F?RK?Í¿>X4?µë<Ów»;ÚþI?VM»<YÍu<ªC?a8ó=ãº7ãº7\þÃ<ÏÛ>Bz9>Î_7?´>{Ù>ñÚ(?/!<Ì;´³I?:¿<	<|·<?ªEó=\Ð7\Ð7\þÃ<<äÖ>E>GÒ9?ëþ>:T»>3/.?ö×[<ª}<à*N??<âU<<¬³9?zXó=Öå7Öå7\þÃ<JÀ>)p>;?k?öT?Ö;?¤ã9ª*	:ömÔ>¼o(;AÝ:·B?okó=Oû7Oû7\þÃ<nÏ©>&ýf>t2<?vÁ> W>3/?i¹å<È¤<´´L?¡A<=¿<y@?=ô=É7É7\þÃ<û/é>>ÝR?SÍ?O](?KíI?¼®l9vä9U>ÿ]¡:Pä]:ù+:?{#ô=B&7B&7\þÃ</úE=Æl=y¯0?N,<wq<Ö"?¬ÿ¸î83	¿Éëj¹Æù*9Rß/¿¾Hô=¼;7¼;7a2Õ<$"Ü>:^>Q¤<?ã ?vhã>½4?x±¢;ÀO;zH?¦rã<á/<¶L??Zô=5Q75Q7a2Õ<#h>E¿3>
';?õ	?µEË>S+?¨/=ýÔ<DbS?Ñº<ÂÇw< A?iô=¯f7¯f7a2Õ<xøÏ<Ô<üh4?vÈ*;NûØ:j~I?Ãu¸>Dk8Ïµ¿Ü e9õÀ½9Ôå>ð°ô=)|7)|7a2Õ<¶
·>#h{>Òb:?'/
?8È>=®0?Pl=Iª
=¨MU?üè<»ú<E?<õ=¢7¢7a2Õ<³?³>¸8?M?ÿ>î­·>ß1?c=ÆF=J?Õ=ò­<%í=?Mõ=§7§7a2Õ<8¼=oNÇ<aãK?Ò»+>Z×ö=
2?[J:bi:Ñ
??° ;>¹Ü:µ^:?¹Nõ=¼7¼7a2Õ<0%?%µ´>$j?bÈÓ?Üc?æO?-S!>ä¯=&Ìj?:U=ß¹ì<*îf?1Xõ=Ò7Ò7a2Õ<(S?û]ì>²d?	ã>ïñ >C4?Ìm¸¸¼7c9ÊO¾4(:ýA:*
?mõ=ç7ç7a2Õ<ä¹»>c>kâ6?X½>~U>*?±·3;«@à:ý(M?î¾<[N<ð<?ú©õ=ý7ý7a2Õ<°?y¾>¢G?v?a?\?HS5?%¿!9c5_9?¹>"B;+$;	V?3Æõ={7{7a2Õ<Ç³G=¾
=|V4?Cà;h{ ;b²2?¶è¸îI9!¾õ;9|C9ì>òõ=õ'7õ'7a2Õ<
Á<UÊ<g6?óNý;ZEÉ;ý!?k}"¹ÌÊL9ÂË¾Ù¸o=b8Lç#¿¿ö=o=7o=7a2Õ<ýxb=Ì!=³g3?ö;6î­;¼	5?qâ=¹÷8|¼D¿5+¹w@Ô8äþN¿¹ö=èR7èR7a2Õ<Ï=?Ey±>å?(«@Gí}?Ï?]Z< I<e³Q?ù;tÁ;ç°?¨}ö=bh7bh7a2Õ<R
&=(òì<¸g3?tåE;í/;ÜK?ÕA¹ÉÆ8§x¿0·`m9s
½)ö=Û}7Û}7a2Õ<=O
>ÏÓÊ=.?#O>D>ãÅ&?E:¾>Y:b`?TÃ< X<«50?)Æö=U7U7a2Õ<-=ïÃÐ<ÜN#?ÅY;>ìG;+m?¾8¹QÓ8R×_¿lí(¸dZ¤8¾óö=Î¨7Î¨7a2Õ<@¼?ÝÓ>Í¥7?|»H?Àî?ÖG1?Pð =±N=¿gG?iW<Éþ<Á)>?F÷=H¾7H¾7a2Õ<>è=fW[=¸u+?'D;1¨b;ÐT&?p>¸ÿÝï84¾O=·Ec9;Æ½÷=ÁÓ7ÁÓ7a2Õ<à©>Ûa>å??#pp?«ð,?=õ1?ß-=ÔÜ<I?úù!=f8Ø<ÊÆ??Ñ÷=;é7;é7a2Õ<5=?Ö§>hçU?}ü?Ð»·>×5?8ì;9*>ÞÄ9Ãº9òu?÷=µþ7µþ7a2Õ<äÝw>¨?%>Äþ??{à>£4§>Ï+?ñ¤;Äì3;W~S?÷Ïæ<Ñ<[)9?º÷=.7.7a2Õ<lÿ>r²>Ç07?ó?5Â×>·³,?µF¸s|Á9:V½R/:¨TÌ9/¢/?)»÷=¨)7¨)7a2Õ<"d>PÁ>ð7?u¡B??L,?tl¸=ÿ`=1ÖQ?M®È<R4<:g??ý÷=!?7!?7a2Õ<¥°>îCL>(4?Vý	?$Ô>¥&?ÿ>=eÐø<tC?^¸<ûë<70?U(ø=T7T7a2Õ<HñÌ<µ×<¯o1?ø¶Ç;";e(7?Ö:ä¸$cÂ8ÝH¿ÍÚ8h<Ã9U¬M=Pø=j7j7a2Õ<É0=j1Å<)?TÝn;­LX;vZ
?¹óÍ8²zû¿1·)ë89Ã²@½Qø=77a2Õ<½*>	äJ> ¼>?ü?(á>2?é·ÚhL93èÇ¼òwü9ô9v%?»ø=77a2Õ<¸L>÷j>Õ:?$Ê?ÿé>5 ,?i>=w_î<§}L?7F(<E÷é;,8?µ»ø=ª7ª7a2Õ<¥¶ð>ø>¥Q?¸­?%tµ>¹+S?1Pû=]Ö=y{?mu=¹°<$âu?ùÇø=û¿7û¿7a2Õ<z>Þ1>LÅ<?87º>î>9~4?gÿ:=ìï<$?H?ÄÎ<O<Ü@?ªØø=tÕ7tÕ7a2Õ<h0{>Fs.>JN8?YÕ?ækÑ>)(,?ÐWW;+4;A%??
/â<<'s5?#Ùø=îê7îê7a2Õ<J
¿>w>E?ò¶N?~?Í7?yîÛ=ªï=êÿV?»<æ]<:XX?kæø=g7g7a2Õ<üô>¡Ç9>à%¨?xM?é³>k?B,=ð§µ<mÁr?ÃC=Í°<;¤?féø=á7á7a2Õ<pÇ>Y<.>16=?ô^ã>ÞY>3£6?CÄW=à»=ûL?äß0<îXê;7A?zù=Z+7Z+7a2Õ<\O?6Íö>W?e=?EÜØ>.?_?~R9=z9d?i;;^^T?
ù=Ô@7Ô@7a2Õ<ìv>öØ">ÍB?u
:?Ê?ÇY*?* < CS<wB?2=ËÀ<âûA??#ù=NV7NV7a2Õ<þºg>!>^8? ?>ð>*?ËZ=

=LfI?<<Ù<K<õf7?Í'ù=Çk7Çk7a2Õ<þmÝ>£>ùôC?²°?µ}0?ã=?¿Ù³<c<ÔSJ?Á0=ç¥<i\?;ù=A7A7a2Õ<Nßh>K >w3:?¬6Þ>øi¨>²ã(?£(;:¤(;D?¼'=HØÁ<Ð3?Kù=º7º7a2Õ<yÍl>´µ>e4M?zÓj?¹u(?=m2?­+;Ð;+hU?|Üé<¥<eE?^ù=4¬74¬7a2Õ<éR0=©i=]é'?£;möO;B?±Q¹Rkv9µÙ¾_­o9m7l9à?µù=­Á7­Á7a2Õ<Ç4j>>&K?´ú-?¢ÿ>:.?jA¸~kC9Yçü½¥Ó:Íñ:DQM?ó³ù='×7'×7a2Õ< q½>¨x>J;?lÏ?7¥×>Áè+?DQ=ÇÓ=Ð«F?º¾<ß<718?ß´ù= ì7 ì7a2Õ<þG¹>%}d>O?Âºj?8K&?,­4?êÏ8a9&>`¾¢;!Y;y??äºù=77a2Õ<eÌ<m<5Û)?h;0;???Ë13¹Ê?c9ÝÉ¾ÜPÜ9qUÌ9ù
?°Òù=77a2Õ<E>ãtP>6?ýpÑ>.ð>%¬(?´KÕ;ÕC;XDA?^®®<¹Yx<À4?
ú=
-7
-7a2Õ<;r?Â>üM?-ü ?ß>Â¶8?c£;È;Ø¸Y?áÚ=Zx·<ÿâS?Æmú=B7B7a2Õ<Z¯Ë>¤J>!8?*|ê>N°>7t*?ò·[;ÝS;o=?¿ô<á©<i8?âú=X7X7a2Õ<Æ!?¼¼>Ï7[?1YP?e?$3P?Ü9`Ü9±Ã?e¦:9,:+&?ñ
û=zm7zm7a2Õ<¤g?ñRº>¸gF?¢Fû>Ó¯>ç67?à8®)s9,C=#:TO:[(?û=ó7ó7a2Õ<|>KÌº=¹7?¿ÊÎ>BÊ>s+?ô©Q=ÃÁ=J>M?\ªµ<Êw<¯;?Ýû=m7m7a2Õ<J6,?ÙíÕ>8N?X?6B8?Wß7?"9u]9pP?2à;¾Í:îíF?5:û=æ­7æ­7a2Õ< fª>Yã^>#·C?áÑ>ÂÜ>01-? â½¸HkÂ8·ú¾AôØ9<¹91ë?'¿û=`Ã7`Ã7a2Õ<7³>H"r>Tz=?=?þýV?0?*S=­=z2J?dÝÕ<úÇ<:?ÞÆû=ÚØ7ÚØ7a2Õ<Íâ>>NÜ;?R2=?Ã?4?ä¨=ÉU=ýJ?ó<ËuE<¤Å<?j
ü=Sî7Sî7a2Õ<Ð)Ý>º>ºY?7	£>!¯f>í4?<9¹r9S¾êÜ:õ:¿Æ9?i:ü=Í7Í7a2Õ<LK>ChD>®>?p/+?ß¸÷>Öç0?jF=ï|þ<{ÈG?ýuç<oø<¾<?<ü=F7F7a2Õ<çî¹>ý¢>Q9?ÂGû>?[»>¬+?K£H=¶(ÿ<LI? Ä<C<+R;?ðLü=À.7À.7a2Õ<pó%>ëã=be:?çó¼>¨>mÜ*?AUK=¯wø<JQ?xÂ<|W<Í<?¢mü=9D79D7a2Õ<
âª>êf>qr=?+s?nóÝ>q`,?{q;ÕÔD;ÅL?fi¥<æ«f<7?Ú¨ü=³Y7³Y7a2Õ<OO>b>£9?ù7í>S³>üR)?Pð;';±%Q?Gë<^»;0x??u¾ü=,o7,o7a2Õ<Êöp>L0>é®.?Hm=W@=?}2=ÇÛâ<AkI?=È<êRá;,*?{Ìü=¦7¦7a2Õ<÷?ÚÍ±>8â@?Aäë>µ"«>o0?7®9.Uæ<|9Ég9?ù>®ý= 7 7a2Õ<â¦¬>ðjs>5?D:½>!6>+?¬9=þí<ÄSH?$»Þ<d<ì;?ñ4ý=¯7¯7a2Õ<Î§>¥|g>9?ZB?2û?rý-?ò<g<<M?õ;sj#;
RI?ôný=Å7Å7a2Õ<í.>·uì=E=?¢>5R>´-?ØÅ=n=ËTT?TÒ<Ä<8è=?ïoý=Ú7Ú7a2Õ<AeP>5
>oç<?à$i<6<qã#?T6¹T0ä8Ü-¿»ñ¸ð9\N¾Rý=ð7ð7a2Õ<ÿÏõ=û4©=&ó9?¡þ>û#`>h-?Cö¾8²9±L	>þÙo8^*9±qÖ=Áþ=77a2Õ<
?=³Ä	=°1?Ïã;A;Ùj*?2G¹Ú9¡Ì ¾Pêþ¸r9V`¾öþ=ù7ù7a2Õ<GåÌ>¬
>Ú6?á>*}§>b,?É»;æ-F;4?¥Å;)þ;I:?Oþ=r07r07a2Õ<ø>G¯>¨5?nZ?¯oÔ>)/?W"p<<-cB?ÜûÆ;û;S"7?gwþ=ìE7ìE7a2Õ<Vuo>@&>8?²2?	º?[¤-?ïû<<SK?÷Y<Äª<m¿6?î|þ=f[7f[7a2Õ<[>ÑFÇ=Ëb:?K6>³ëe>-*?®,«<¶Y<bI?½7±<2u<9?òþ=ßp7ßp7a2Õ<-.>Â1>å[>?@¹=?ã
?°'+?¶Ëï8ë4w9OSx>'[:HnX:!?ñÿ=Y7Y7a2Õ<tv>b0>îB?\¨U?J^?p)1?ïª<pX<EgI?çÈ<»<Ë;?h1ÿ=Ò7Ò7a2Õ<z=W3=Þ{2?B¬;v&;u%#?óbA¹µÌ9^±¾¦8V|9©>r_ÿ=L±7L±7a2Õ<9¯>X
v>,O6?Ëº>­¨V>i+?êü:7_¥:EÂC?IÇi<ïE$<f(6?ïbÿ=ÅÆ7ÅÆ7a2Õ<Ì`>"!<>
H?Ù0?ÈÒø>aó5?ÎgU=@=2GQ?k<s4<@?ò²ÿ=?Ü7?Ü7a2Õ<§ >eöD>°­:?Þì»>Gí>+!'?8XÝ;s;Ø9?\e<6H`<ð5?Òÿ=¹ñ7¹ñ7a2Õ<qK9?Ê,î>)G?TS?µ?ôA?8,9~ï>-:8ûG:Ù7?>2727a2Õ<ËÊ=fW=¹x3?s>2<³s<È°)?Ï¨9¹×Å¬8¿®¸¨sj9H>¾Þ>¬7¬7a2Õ<hÓ>P>9?ØºÍ>e>µ,?ª¹ñ>
9O	¿)Ê9ÇD@9#2?Æ>%27%27a2Õ<Iü<eC«<n<?§¬;J;dK?ui.¸ý+9¾V·ä8i>p½¤+>G7G7a2Õ<B?þy¨>L)X??¬Q(?H:K?¡8ê¯ÿ82¡>î/;Ö:ÿ½e?÷.>]7]7a2Õ<ýæa?'Ó>ð?q%@¶º?¦Ü?Ibk:°ê9<a?7Ä;ï4;ëÏ?Çf>r7r7a2Õ<ô^ä=\¦=]¶/?Ï<ÑµÊ;¤*?nZ|¹9sË8lÄ¿	q$:ÿÀµ9g??o>77a2Õ<¹>¿Ýw>ß%??è?¿ÉØ>º*?B;£86;®=M?Æ<6<<eÂ<?¿>77a2Õ<îªa=Õ]!=\3?r=¶¥A= ?ÞV94l·9Û>ý¢ü:
Î:òî?Ñ>ÿ²7ÿ²7a2Õ<sÕê>>f=O?øY?ÍÞ?+÷=?Åv9£9ôÒ>¤^B;/'ù:
¶G?ùÀ>xÈ7xÈ7a2Õ<£vq>é,>Ù¾2?ý>nS>Ð?ÂÂ:IÆ6:UZB?lwy<wà-<F¥7?üÛ>òÝ7òÝ7a2Õ<rØ>2>L?{e?ÓzN?í99?ß|<HAº;1¶U?ej<Èi<¡rO?dè>kó7kó7a2Õ<Øs>''>©:?Ö?§ëÊ>(
+?è0g=þ
=3ÚQ?¬ÉÂ<Ò!<MsC?è>å7å7a2Õ<&4?ò8>Y\ù?µ«?ÜÑ>1@?Z·;=y­ø<Z>A?
<Í³;@ÄI?²è>^7^7a2Õ<cl??2<®> ?ts2?®Ñ>ÈûY?6Â-=wø<Qö2?7æú;#±;øì4?Æ >Ø37Ø37a2Õ<éZê>Bß>^ÜJ?d9?3Gÿ>Óê9?1¯8»mv9ÿ5>JY;¥;/"X?6(>QI7QI7a2Õ<E=m=í.?re;L£P;FÄ?@¹ã¥À82\>¿¸ël6<Â9óR<)/>Ë^7Ë^7a2Õ<v>#¨Ä=d<?+>±®\>.g(?ûL=ë=VD?&bµ<?<4?ï1>Et7Et7a2Õ<j>>%¶>Æ|=?Ãìÿ>&À>|*?#==TVí<ôL?±%T<^
<Ã??&9>¾7¾7a2Õ<$)W>$N>)Ó4?Û¶>ém>/ú)?«Q*;Sâ:~@?@í%<÷ß;¨=?RG>8787a2Õ<T¢=Ç¢j=;Y1?W;t~;&M?x&Ò¸Pè%9K"¢¾î¢8îkZ9¡4>N>±´7±´7a2Õ<;ë¸=vU=×Y,?a½%<¿"<(?°Í·	=)9I½wå[9IN9"È>r>+Ê7+Ê7a2Õ<!x>JT>ZÕ1?ÙÜ>ò§>Í¸(?¡|;=»ê<´yL?J
¸<i|<úª:?vr>¤ß7¤ß7a2Õ<Y>zÜ½=_5?/<¬Êò;!?ú È¸Àh59U5¾nÕ¹®6Ï8gß"¿s>õ7õ7a2Õ<Ã=
ª=.3?í<P³á;Úõ#?Êù"8²|9õ¥=ì,9$õi9X>å>
7
7a2Õ<\J=X=¦ò-?ñÃ\;n´7;Ò?C3\¹Uc9åÛ¾àB65+t9Ô¾:> 7 7a2Õ< >zw7>	`?7?ØÒ>k<9?R
»8õ9Þ>_:æK:aÔ1?«>5757a2Õ<æqf>A»!>Üa6?Û»Ý>¦÷©>ü&?Ìðe;ä^;¥;?½Ç;!;Ó£2?>K7K7a2Õ<IÆ>ëW>ð¨7?ðÌ>¯\>s+?büB=£Wñ<ÔN?2Ã<a<Y2?<>~`7~`7a2Õ<@Ðh>¹n >©¿9?º>ê>d+?M;nÕ­:ï0@?XR&<wß;Ìs>?m>÷u7÷u7a2Õ<ä;O>HÚô=+«X?x»X?Ó?ê-3?6%9·7i9öî?´«©<ÁNL<zT?e¨>q7q7a2Õ<ç>Õ]J>88?ãÎ>xpd>¤%?þr;½%Á:!>?|<;N/<B8?d©>ê 7ê 7a2Õ<¼ï/>õ=p7?
Ä>2Ó>­B2?EØ8ÈL#9Äµ©>ªû:l§H:DZ??Â>d¶7d¶7a2Õ<?ë>4Ùb?;?ö6ò>|³E?Cüa8M9ÿaW>´ý;àª;QTf?2Ô>ÝË7ÝË7a2Õ<>LöL>ã~9?q÷?^?Ü>\ü+?¼Z<Áó&<m{L?êî<5W<ir4?Õ>Wá7Wá7a2Õ<Ó¾o>çA&>ã8? «>Á$>1G(?YKÞ<1<²EH?8Â<b<6a:?í>Ñö7Ñö7a2Õ<:Ó»>©jj>`M?Ö?ÞÄ>Ds5?[°969JAë>=ñ;.D¿:%,?>>J7J7a2Õ<M8>³J>²F?¦µ3?M ?t1??XX9`B9«w?ä²ó<4E<ÅWF?>Ä!7Ä!7a2Õ<_¶%>Kð=è0?àw>k\N>*?Kn¡<ÐJ<ØL?ø£<ïc<@g7?+>=77=77a2Õ<ö	=	jÊ<õç4?[|;q>N;ËÁ?nø%¹vJ8TÒÑ¿ÏFe¹u5/9å'¿=;>·L7·L7a2Õ<>Î[>Õ½0?¼^¥>ø0>]Ø#?KôG;ªè:ä\?SK§<@t</?H>0b70b7a2Õ<o
>ÁàI>¢??¯ßÏ>âR>lj,?'»<Ük<`K?RP;&¿A;ö4?uo>ªw7ªw7a2Õ<>âT>l²5?Á>$h>Üs(?Dÿ<FÊ><³åC?Dý<±<­P7?>$7$7a2Õ<Â>75>¦þ6?ò¸Ä>>ö(?×;ßÇ:;?è<[;N<d1?J>¢7¢7a2Õ<Ýä>èz>cA?¾?å@à>"ï2?íç=¿?=ÝxI?à<zå<SdF?R¡>¸7¸7a2Õ<vË>¨>2A?j8E?ÓD?]ø3??¯=¿Z\=4åK?=¨<zéF?¶>Í7Í7a2Õ<¤ã>C«¸=4?Ïù<(ä;äÃ,?â@à¸b95xÌ¾¨|¸G97Y½Eº>
ã7
ã7a2Õ<ò%
?Z¼>ìÃ;?Ã®Ä><¯>Þp0?Õ·¢9(w¼KMÉ:h@f:Ð_?Æ>ø7ø7a2Õ<bZ=VÊg=ý®,?ï0W;n/%;º¿&?w¹&Ð!8ËßCÀÜ\¯6J9D <LÎ>ý
 7ý
 7a2Õ<Ø?=SÀ>
G?_ç?â>¼ç3?Ü'9à)9Lþ>¡(:á:©&?¥Û>v# 7v# 7a2Õ<ã×Y>þ>ç9?C»á>n¥>_¨.?*ø<æÌ<ÕyU?/DÁ<ùÖ<$>?{ß>ð8 7ð8 7a2Õ<¤¦>+Êb>ß<??×ç>¤¨>ø/?QO;¦ê;©b=?\¶<`~t<n4??nà>jN 7jN 7a2Õ<éxô<^Î­<Õ
4?Z^;"';J*?CÈ¢¹2j9O¿¢9å·´ùÌ8£$¾Ûè>ãc 7ãc 7a2Õ<©yÄ>7Ä>ëk=?)íå>q­>¯)?A(=³VÐ<¼(O?Sá<Óõ<2U;?î>]y 7]y 7a2Õ<å×>br>OM?oU7?oxè>ÐãI?
28*k9¤Êú=Ôd;¿ø:Ñmk?uò>Ö 7Ö 7a2Õ<îñ?qd´>ÛJ?×7
?¢ðÉ>Ð3?d·89Ðx9Ñ6¾>¶¾Å:|l?::?>P¤ 7P¤ 7a2Õ<Õ\ä>c>xð>?×?Ré>2-?a9Øÿa9Sô?>Å®;Uv;Î 5?+>É¹ 7É¹ 7a2Õ<gè>ÑÕ>­¡<?î¼>ôº>*/?]Dä¸L9¸¾n8­9çÒì=:a>CÏ 7CÏ 7a2Õ<·>èC><ÕA?ïFþ>0½>j©+?^b=C=UL?ÂC=æ¿<
>?s>¼ä 7¼ä 7a2Õ< ÓL=Üç=Äv+?·Ý<ºI·<²?$Ò8ÜlV9]{>ëÛÿ:Ù3Ù:ßÇ?Ã>6ú 76ú 7a2Õ<ýU>&«>}7?Ý?dÅ>,+?ÙE=·ßÿ<Æ£E?Zéþ<²<ÞH7?Y©>°¡7°¡7ù~ê<¬?`>Jî>Ã->?¬0?ü>®3?ÆJ=»¦1=µíO?)¡<îeS< )C?G¹>)%¡7)%¡7ù~ê<TMÏ<°<sE(?û@U;O9;M?¢ð¸æÉa9,W5¾3A·Æ+¥9¸¼[Ê>£:¡7£:¡7ù~ê<µsã>#>pÞE?¾¶7?O?j¦0?9J;v4;h@?«ÚÞ<Õ9<Ç'??:Ü>P¡7P¡7ù~ê<°>.5(>B?ô¹>?:>j¹.?êK=!r=¡F?ê=6¢´<xd??oð>e¡7e¡7ù~ê<.=»Ò<A.? j%;ß¶Ð:äJ?Sê¸j×ð8ù¾ LI¸^j9½7Ü½r>{¡7{¡7ù~ê<¢)¬> s>íç4?<ä>D«>Ás*?fu;³4²:FÆI?Qö;õG?;a0?ID>¡7¡7ù~ê<a¼>ý:>Ñö7?8´>6>)-?àOO;åw;rB?Y!<újM<8X<?h>¦¡7¦¡7ù~ê<áÜç>¶ÝX>úÙ?Þ&W?Ä>Ä?d=ÎÐ=0Ñ`?ÄIÐ<òn<Cÿ_?´h>|»¡7|»¡7ù~ê<ù¼?§f>_?ý1q?2¶û>íMu?g=ê<]¢?ÍP­<Tÿ;zÅ­?.>öÐ¡7öÐ¡7ù~ê<z¼>®>M;?x>;Êk>¾
,?&;sG;Dw4?´2<ýÏ;ìH4?2±>oæ¡7oæ¡7ù~ê<SÊ>u>TH?u?³0?îÙ1?«9ê<9á6y>òr;Ð¸:|ôA?¿Õ>éû¡7éû¡7ù~ê<\º3>³÷=÷Ð9?ä?4ÇÐ>YX,?ÉC;°×°:Ã`?Ïf<RÓR<ö ??Ö>b¢7b¢7ù~ê<<>Iï*>ï@?9L'?
î>ké3?SÆ~=êy=¤S?$Oá:u£:F?úã>Ü&¢7Ü&¢7ù~ê<¢=^=._;?pÝ>b ª>>&?Ü<j.<CP?Nò<pß±<Ô%.?>U<¢7U<¢7ù~ê<J	?Íx?,?rc-@^Ïª?¥î?·ws>Zùö=]|?û
F=g<Ê<6±z?ß>ÏQ¢7ÏQ¢7ù~ê<±
I=¶§=ö+?9Ûm;K;æñ?ÔñÊ¸º
9NI·¾¦·j´9£½R>Hg¢7Hg¢7ù~ê<;Mi=äE&=3?=Àí;"´;Òð(?R¤¸,¶19}¶l¾´A¸uu9?^¾O>Â|¢7Â|¢7ù~ê<®>àC>`H;?Ãþ>»âÀ>¾)?ý?=Q.ò<ZþI?2åé<n¡<ò9?[><¢7<¢7ù~ê<ËQ°=în=ò5=?NPá>ªõ¨>L±*?µ';OÚ:%D?&8<kZT<Ùê9?>m>µ§¢7µ§¢7ù~ê<>y>dS3>&2?wÔ>I¢>x¯'?C;ZB;47?|²<©/}<îw4?¬}>/½¢7/½¢7ù~ê<¢6>=½C>°M;?oÑ>&>§)?7=?Ù3=à¼D?ïÅ<ÉÎ<Ç09?.>¨Ò¢7¨Ò¢7ù~ê<³W>ÔH>È³5?÷¢>Ö(y>áö!?3í<6á<¯A?àÿ;±°;^Ã8?ô©>"è¢7"è¢7ù~ê<w¦ä<J¡<ã!5?ó;\=Ò;²M?a*k¹ý=9ï.¿]¥É¸.XÌ8ü¾9¼>ý¢7ý¢7ù~ê<*ùF=Â£=Kc6?àv½;­:;. =?û¹'9±Å¾. ¹àè7¢0ÀòÎ>£7£7ù~ê<>$7¾=s3?wÑ>>¸)?C;=86î<Ð>I?` ·<yÕ~<|w8?'Ü>(£7(£7ù~ê<53Í==M-?;à;	³;`O ?Rr¸õ®Ö8Vz¾gt´84¦94>©Ý>>£7>£7ù~ê<C4=±=0?Z;³=;d?¥½¸hà9áÿ&¾]d8hK9'5³=Â>S£7S£7ù~ê<8i>Vä>S¶I?Ëâ\?úd?Ü7?Q=ô¥û<;+U?)Î:º°:Ó{ñ><>ûh£7ûh£7ù~ê<Ã->.ËÒ=§7?ÞïÅ>o>Á)?W|Ö<:<>ÂD?ë<£S<¶0?HS>u~£7u~£7ù~ê<Âî=él¬=z
1?òñ;Ã¿;·2!?õõ¹V}¦8'o`¿£%%¸q8¶f¾>î£7î£7ù~ê<ÌÌ>7>³7?½i>êec>À4(?«<>0<þkI?at<`ÿ4<!¯5?d>h©£7h©£7ù~ê<)ó£>Y\>z>?#çÎ>Ã>dE/?Sx=P =¸æL?²<×g<kÖD?ö>á¾£7á¾£7ù~ê<©6?[·è>)JH?Õ^?R?x8?#T9[º9	é>½X;X×;L?>[Ô£7[Ô£7ù~ê<é·><*q>¯9C?¨TÝ>2 >¶Ø0?»¸	!9Ë¡¾%À:-ãÝ9Ï(?n$>Õé£7Õé£7ù~ê<ýF>üì=MW?ÈÅE?½Ñ
?Í[6?jw¹;áf;WúM?~
I=	=3üH?M>Nÿ£7Nÿ£7ù~ê<>ä9S>4­4?Gm>Ö;e>9*?¤d<2æ<oaK?
À<N8<Õ2?r[>È¤7È¤7ù~ê<4Ï>H³^>@6?0Ej>\:/>	!+?V¡< ¾C<_KS?GÇ?<I<V,8?ÿo>A*¤7A*¤7ù~ê<6>=ZZ=Öì(?{ô;üút;Ôì!?ê©¸¸û9e
¾"·¡9Ã¼Z>»?¤7»?¤7ù~ê<TÝÓ>åy>Y©I?
'?ÀØ>ÿð-?T¹
ð8¼b¿8º::;}:?>4U¤74U¤7ù~ê<à>7S>æÝ6?åy>r¸G>f(?éY;3Ã´:ßI?µ´<ð<Ý5?>®j¤7®j¤7ù~ê</=%:C=)+?òwz;øV;9#?¬¾7¹ÑJ?9Gæõ¾b=¨·²¨9ANÿ¼Þ>'¤7'¤7ù~ê<Q¡Â>³>T:?¯ â>ú9§>¨w-?½@;}¼	;­3?iO<ÑU<7q9?¹>¡¤7¡¤7ù~ê<´t¼>ÈÞ>R8??½Æ>,?õ¶=|¾=|/Q?e<Ë»Ô;é3<?¤»>«¤7«¤7ù~ê<­?å¤>ìM?â?ðÕÙ>v)9?Ã¸91ªs½}^:$Îp:ì>Þ>À¤7À¤7ù~ê<#>uK>Û7?Ý÷?Ä>	¢-?SF=rýô<@=O?b¸9<í|î;[G?ã>Ö¤7Ö¤7ù~ê<vIT?¯Ô>	?ÍÊ?þ«b?4Bd?	;òÛÆ:D1?<Ó1<$ÀQ?ú>ë¤7ë¤7ù~ê<MÚb>þ>@Ò8?a ?hÔ>v´-?j÷L=§üõ<MOU?þÆ<ý<¡>?>¥7¥7ù~ê<(Z>L>là:?_¾Ê>Ù>b)3?Vsç<;h<úH?rµ< y<L~:?>z¥7z¥7ù~ê<`>ïE>æB?6X3?d?e¾/?öÑw=/Î=8O?CH*=¢0ß<PC?Ñ>ô+¥7ô+¥7ù~ê<ÔóÇ>gª>¨8?/Y?a?$d/?Õ¿=ãF=	0G?æM><Ojú;fB?àB>mA¥7mA¥7ù~ê<ó¤<>>+8?gõ>PÍº>Ö'(?ðI=EQû<I³M?yçÓ<!6<4?ÜV>çV¥7çV¥7ù~ê<HÎ%? lÝ>Á²??.»?nöE?/Ñ0?'c°:%¥v:Ó7?L<©"<*ëI?9[>al¥7al¥7ù~ê<Þ´=Ápf=y.?÷z;ë)H;|| ?¢+s·<9CÜ¼(r7H%9äû×<e>Ú¥7Ú¥7ù~ê<å:>>:?z?ÃÀ>L+?B
"¸®÷19Æé½ºõ90O:!á>Àn>T¥7T¥7ù~ê<Z>õU>F<?¿µ?¯9Ú>¨î*?£Ìy;g);ZäH?§Ï<Ô¸<;?£>Í¬¥7Í¬¥7ù~ê<Äå<È¢<HC4?$Ýÿ;;Ð;hG?ÒzH¹\^*9v¿ë»A¹A©k9QtÒ¾>GÂ¥7GÂ¥7ù~ê<ÞÅ<f<QÀ@?%X=Yc=tº4?Á°9Ç1:ëÆ­>ÊH;Sãü:þJ?
>À×¥7À×¥7ù~ê<ì±µ>a´x>W;?±;>KáU>Áp+?NS;U"8;9]?®x¹<<áx6?Â>:í¥7:í¥7ù~ê<ùG?0?B'G?Ôç?×6Î>Èã3?¯s@79e=9Ð=få:tY:ï,?f>³¦7³¦7ù~ê<Q	?hñ>áb?è¨>OEd><m=?$)822n9I§µ=Ä,:¥ÒÓ9ÚP?F>-¦7-¦7ù~ê<G´Õ=1Â=m/?	eÊ< <Wì6?9åh9«>Rð;HFA;ó,?º>§-¦7§-¦7ù~ê<8>xÎ1>åó;?øNª>ë¡y>§.?¤¼P<ÕÉû;v:T?ßC;õ;<s??Ð¿> C¦7 C¦7ù~ê<Ï?ÕÊ«>¥pA?6
5?Uß?Â*?û{:ÉìY:cÎ?m<l8<cõ7?³Ï>X¦7X¦7ù~ê<WçÙ>­>YG? OA?- 	?Äq4?4Ý½;c
f;*JS?§E<ïA<KìP?tð>n¦7n¦7ù~ê<5'">Ò=fE?G?îV?«
+?\Ú7w9´b=©p(:J:'
?ßñ>¦7¦7ù~ê</d>°>Í<?a{Ü>Û¤>Zü+?3®=+ ¸<÷·N? ¿<]<b??oó>¦7¦7ù~ê<¢>mof>L4?w]G>¡>&?î(<vy(<,ÜA? ó<¼è;Ì8.?ö>®¦7®¦7ù~ê<È¦?`î>f?T=?'?çIt?Qmå=Z®=w_?ç#=è<Öô?ä	>úÃ¦7úÃ¦7ù~ê<×Y=ç¿d=ú.?yß;VL¸;5?G¸2sw9Ûå¾a'9®±9h>>ë
	>sÙ¦7sÙ¦7ù~ê<t±ò>m1 >©ëA?ø1?Á=?°,?ÖÇ
9UA9Ît>ÄÑ:e:)B?-	>íî¦7íî¦7ù~ê<å­S=û=°,?õ3;Ðå;Øî?¶cZ¹ï`9¨ø¾ï·ÍºT9q#½^	>f§7f§7ù~ê<y>©6>ì6?`¥º>Z >)°(?$BA=ôØú<]:E?tå©<ÒÛh<ÍÇ:?m4	>à§7à§7ù~ê<ýI×>É>5Ù5?à
?hÌ>:,.?ð=>÷*=\Æ??q×<,_<£2?UF	>Y/§7Y/§7ù~ê<à>>©iE?kÑI?ç?ÏL0?Ö+I=È°ý<©K?
<°Î¬;k
H?ÍQ	>ÓD§7ÓD§7ù~ê<BOd=«é=V¥A?
'<Þ.î;c3?6-7G¯9J,=à¦6ø¹9~©<	>LZ§7LZ§7ù~ê<:?¦°>fo<?bJ?í ?®9?Þµ¹88çs9ÊëB>17;^î:ÒúD?­	>Æo§7Æo§7ù~ê<M3>Ë4ô=ã°;?¥5¾>`(>90?üz¸ßq9H¾%¢3:4Ã:O¾? È	>@§7@§7ù~ê<íe>þn">Ê/5?U©º>M>ÄK*?Ã2;ò:û±<?|¹È<}ë<ë7?å	>¹§7¹§7ù~ê<ÕM>o3T>\/@?·ä>¥>lÑ0?=E=©Wõ<ÆN?yeê<¶<®@?æÿ	>3°§73°§7ù~ê<¶r?ãA>Q>u??¨·>ë¢;?Gþ¹x}P9L£¾1²:ÂÜ	:Ú³?¬
>¬Å§7¬Å§7ù~ê<vê$>¦ÛÖ=¥~D?Ió>²c³>*Ò-?÷Ù²<s^<QÅM?	e¬<æa<ÈC?Ö
>&Û§7&Û§7ù~ê<õu>Zh(>ËËD?K?:¢Å>o¨,?DÌ;c);ð|D?;<Ü5<sýC?"
>ð§7ð§7ù~ê<Õ^>xM>0<?2N?ÕÐ>>1?vµ;¨dh;ãäG?À:ûê:"þ>ð&
>¨7¨7ù~ê<d5?v>}¥?g?dÔË>pK4?>8Ú9íÇV=:3Å`:4?bN
>¨7¨7ù~ê<xÂ>ø>£ñ8?ïÙ>Å$>.?8¬L=£=z»??ÌÌÛ<<M<?b
>1¨71¨7ù~ê<_>
8>u¶=? ¬$?M¶ï>Ý/?¹Û ;KâG;¥N?=´<¤@?p
>F¨7F¨7ù~ê<,b>	>3F?%ë?ÒÁ>Øç2?v;6¦7;®IC?iÔ<<<ºkC?"{
>ÿ[¨7ÿ[¨7ù~ê<Ir£>9§i>3?=%>£ø[>=Á'?úÕ;ì¾Ð:õ¨<?ci¤<Ãk<2?6
>yq¨7yq¨7ù~ê<Âµp>R(>Ô\7?OË><>K*?7ÖA=¡fø<CÄG?úy¹<ì.}<9;?¨
>ò¨7ò¨7ù~ê<7Ü;>Ú>û¶2? >èh>\)?xÂ<kqz<ßF?¦®\:W:`FI?+­
>l¨7l¨7ù~ê<|þ´>-«j>HrE?òþ>ê¼>±,?}v·.;9(½e3:ÿY:¼ç?È­
>å±¨7å±¨7ù~ê<z¢)?×Ì>iT?édë>( >«!<?MhÂ¸ Nv8ÒJ¿ü:¡-W:xù"?æÖ
>_Ç¨7_Ç¨7ù~ê<Kd>èÔH>M´??ÄÊ?¸óÎ>¯:?J5>=Uä<AU?=¬<+Æ;jN?ð
>ØÜ¨7ØÜ¨7ù~ê<F^	?×"¥>
ôT?Ûý7?è^ñ>©$C?b³7÷9Èm3=TT£;¯ø];:^<?Dò
>Rò¨7Rò¨7ù~ê<ÔÄ>J>Xÿ>?B.>9N>!B/?2ü<¨%N<â0D?ËÒ½<n{<þ6?u>Ì©7Ì©7ù~ê<m}>Ô6>ÈPJ?æ?Ie?ì
0?ÊÇ=o½{=jJ?¯se<K0<t
<?×B>E©7E©7ù~ê<"=3YÁ<øÖ>?®Û0<:õ;· 8?éoD¹pt9*¿¦^N9æRd9~bç>lF>¿2©7¿2©7ù~ê<r=}l=þ¥,?Üf[;÷Å5;;? 
ø¸.Æ¸·¸Æ?u×
·¦XÛ8ì
"½ö[>8H©78H©7ù~ê<vÈ>ëm>\^D?­²$?Qî>R¹0?}Éì<;\<[?ïÅn<q<ðËC?Âd>²]©7²]©7ù~ê<nNæ<<;?êNú;p¨È;¬?õ³¸%°s9Ä©<¾¦´Á7?(9^=Âf>+s©7+s©7ù~ê<=g;=¶¬1?z2Ô;õA;½0?åà¸D?o8c#¿ìñ:Ø:ÖÝõ>Lg>¥©7¥©7ù~ê<;g>µO">Z6?þì>6i>-Þ'?CïC=I^=½ÜA?O9Ù<j<m6?¹m>©7©7ù~ê<ºá<zt¥<ä#.?s;?";üC
?ø¨¹|e9Ë¾Ñ
V¸d*@9f¾Î>³©7³©7ù~ê<3=-2d=ì*?Ñrá;Gí»;}?÷ù¸G¼K9d¾$}8È£ý8ça>>É©7É©7ù~ê<®^>>4?ìâ$?§Ðø>Õ¥)?
I=|Î=çOH?=J}Æ<Ø7?í>Þ©7Þ©7ù~ê<)>cÁã=ã¡>?ÂeY?æ&?4?b{O=Ñ=)L?Û<íò< @?±>ô©7ô©7ù~ê<xÊW>>&Ã=?; 3?I¢?ö+?cVH;ª$é:`ú[?&&:X#:¹G?×É>~	ª7~	ª7ù~ê<º§í>?Ô¡>ªù;?´ÿP?l·?r1?²P==[æG?`ü"=öòÓ<BÜD?nÖ>øª7øª7ù~ê<­>&u>&Á4?[>ºG>P)?
ª;4®¿:5A?Þ¯<ÉÅx<ú4?'é>q4ª7q4ª7ù~ê<
û«>/v>8Ö2?(&ô>:¸>Ñ)?~¯§7Qº9ãM=±:Ït:A?Áþ>ëIª7ëIª7ù~ê<i×=ã=Ñ3?Û6<>£;ñv?{~¹6,:8?Pº¿Òÿ¹8ÞZ9lL>4>e_ª7e_ª7ù~ê<Ø*>øO@>¾6?à>p©>£­)?¢*U=¢:=iÅI?ýQº<IÐ<·7?>Þtª7Þtª7ù~ê<¶l>º4!>Ùv;?¿ô>Üº>¨Ò'?\´G=-ú< ZL?Ð4¸<ez<á6<?È">Xª7Xª7ù~ê<
w÷>,!>çüR?gëÏ??a(B?¹î¤=JI=R?òô6=¸[Ö<Z?Ú'>Ñª7Ñª7ù~ê<=ê>íc¡><£9?lï*?eí>T8?/5p8JÇ8³^Ô>@¶:u#t:5_??|,>Kµª7Kµª7ù~ê<¾¶r>$½>2J?Ï%d?½x'?`.?6e=W=
=¶¹O?Z:=nî<ºH?B>ÄÊª7ÄÊª7ù~ê<;«M>5È>O`8?oØ>ªy¤>)%(?H¿"¸Wú8Em&¾¹5à9bT½9Û?ö\>>àª7>àª7ù~ê<úÃ
?Å¿>æ=?¹Ñ>>h/?t£·Ø:9Tó=½÷2>;¬×;
;?Ns>·õª7·õª7ù~ê<ô©¤>ü§^>µR=?2ÈR?L0?(û.?ÛkA=T³û<­¹D?|L»<O¥<Ï[:?h>1«71«7ù~ê<Dãõ=t¤=~a??ìU<è?<_<?È¹ª9Q¬ø¾pÂð·E9DÍ½ª>« «7« «7ù~ê<ê =E0í<ÊJ-?6·²;¦µ;Ü?2ÉÏ¸Á%9m«¾*k,9 «9R÷>Z­>$6«7$6«7ù~ê<CÃ>ä#¼=d,>?©71<÷ð;\F<?éV¸»ª8ùnC¾Ã>d8së9Á=:Ã>K«7K«7ù~ê<©Þ=F© =$e1?@Ð<z\Ü;Ne)?Óë¹r8õÀ|ª8°9Çñ÷=¯Ø>a«7a«7ù~ê<Q¶>aöj>¤F?zPt?ú»/?«ó1?À9c·Î9ç)£>~; °:í+]?Vâ>v«7v«7ù~ê<Ô4E=j¾=S,?
£¢;l·;6Ñ"?z¹äÊ8Åü¯¿R
9Ä«69ØÁ>Óå>
«7
«7ù~ê<£>e?>¬7?1k?Ñ>}ì+?TDE=ûô<â#N?P<fÓ9<ì4>?Å
>¡«7¡«7ù~ê<º-	?©²>B§D?ä?kÍ>*2?n¨·RÂê8ë«·½AÁ:ýc:$¾X?ï"
>ý¶«7ý¶«7ù~ê<p&'?á~Ô>ô^I?³Y?Þ?1|7?Ó®8¶F9xnL>þµ:|»g:¦
I?µ0
>wÌ«7wÌ«7ù~ê<¤¹t='±7=o*?X.|;Ù`4;ßó2?Sq¹TÙê8È¿Deø8©UZ9>ñ7
>ñá«7ñá«7ù~ê<>'Å=v`.?-ÿ*=h=.¤!?T:\óý9ò?±S:<
):& ?@
>j÷«7j÷«7ù~ê<?Væ=
¢=Sü5?H6i<Â¸<çx>?³Øó¸!§e98é¾X(8Iõ8&G>!s
>ä¬7ä¬7ù~ê<½7¤>Â_>]á;?®c>¡}g>²(/?S<M0<5iN?%Ø9;½$å:@ O?ø}
>]"¬7]"¬7ù~ê<P'À=}Ê=ù 5?q÷>wo>3)?f=uÁ<ºD?ËTy<p`7<	.?À
>×7¬7×7¬7ù~ê<7Ô?ûo­>ß¡??=åU?c5?úº8?ëôK·tó9L\G½Ûc9*tÌ9Æ
»> 
>PM¬7PM¬7ù~ê<ïc?ÌÉ>ÆH_?×«?¸¬3?×t?ó?¥=¿\!=q?·ÂG=MbÑ<ð;t?q¶
>Êb¬7Êb¬7ù~ê<çÆx>()>?<?x­?·Éä>¤1.?W÷:=óè<á5N?Ê¾2=v¢í<8@?Bä
>Cx¬7Cx¬7ù~ê<+{=(<=*0?tÓI;¤®";zÌ?¨1¸§±8Á¾¸B±8MzÃ¾ê
>½¬7½¬7ù~ê<«w.?|Ç¾>j?¡;?Í?
Ù4?¿Ä8¸d9,¡B>±@:©g&:¹?eù
>7£¬77£¬7äò<4é?Æì¯>J>?°?h;Ã>Ûâ+?æ=°ÐA=@4S?ÂlÂ<Hy</ªG?¦>°¸¬7°¸¬7äò<ýX>RÄ8>L>?å>htE>+?dùZ=jë=µL?:e¤<lîc<Ó£8?(>*Î¬7*Î¬7äò<Eü>ªË>¤O?ãC?ð¢?®-?Àm9ãG9])?ËèÌ;Ôd;528?5>£ã¬7£ã¬7äò<µ	Ä>]Zx>ùJ?£X?0?4?¡IN=úÿ<OO?EÞÌ<n
<¢I?ât>ù¬7ù¬7äò<¯´Ì>Ö>ÆV:?£Ì> >/,?;@Û»:=ÿ3?øw<³)<¼ú:?ów>­7­7äò<êãb>oG>Õ9?².?JÐ?Þ¾*?NE=W¹ø<aK?-Z©<Bp<¡94?e>$­7$­7äò<W
Ý>gm><ì??¦fæ>ô­>()?k?=ÞRõ<ö^G?G=è<â¡ <b9?>9­79­7äò<]>¥r->c|>?"ü?X)Ô>,? 8;îÅó:öTA?Òì¨<á¡l<HÀ6?¥>O­7O­7äò<à1¢>üY>{>?§z >RT>aÄA?Q4=t£Ü<È7Q?ëÃË;¢;ÎG?nÊ>}d­7}d­7äò<¹\>pg
>y=G?T3?çº>Ëq6?ÓÉ]9Éµ©9dG§>·&½:-}: ??ÁÍ>öy­7öy­7äò<ö>ÜÀP>8?\6ø>ldº>t*?÷_C=@û<ÇÖF?²<òg9<Òû9?/ß>p­7p­7äò<kZ>»T>Z'<?¶|Ö>ët>ÌB-?@.=èÚ<þXL?G»<À}<ð<?òð>é¤­7é¤­7äò<s­>>(k>.Ó<?g±>ñå>H),?G=ÀÞ÷<2M?/<¦¿;¶Ó;?íÿ>cº­7cº­7äò</¸Ä>B>âb?9M?É¶½>¹v?äc<j;e\?f \<f<ZX?ê	>ÜÏ­7ÜÏ­7äò<ÓÏn?¯ú>¿{t?E,'?iÉ>ATT? ¥8÷ñ8(f¯>(d9è§`9??þ>Vå­7Vå­7äò<V»Û>9Õ>¢µG?ß-K?Ý§?Æ8:?c(«;}K;ìºW?ÜË<¾Þ;Ù7?æ>Ðú­7Ðú­7äò<ú×>©I>®;?Ó¾è>"ª>¿/??OE=°Cù<(¤J?Ä¤È<á<õ½B?XR>I®7I®7äò<i:>ìj>ïô6?(~>ç\;>?ò-?%v ¹}9'\¾ÒKD:í:ä ?b>Ã%®7Ã%®7äò<{î>ßÎ¦>Ûÿ6?s°?YÒ>2?
Ny==DÙI?ÑB4<D²ê;D?be><;®7<;®7äò<¡=ðE=ô15?¼ý=ºL=Jä-?êó9eÄë9P¦ >C<-ï<3??Ú>¶P®7¶P®7äò<èÁî>C»>>ýB?C?¸OP?õ2?¯öÓ<:¨<µL?¥êÁ<H<}A?>/f®7/f®7äò<¡Gp>Í#>|<?Ó>Ù£><%?bw=S=H?h²<
w<õ8?¥>©{®7©{®7äò<¼¸·>Q|v>5Ð>?±ø>ìÿ±>ÞV2?0nh;¹¦;æ~I? Ù<éÆ<8??B¯>"®7"®7äò<¹>Ýn>g}F?à??T?ß;?Ñï`<Òsÿ;@ka?°Ìç<7<zZO?$Ç>¦®7¦®7äò<UÙ>oÕ>hé:?ç>]ª>£¸-?nm8+96Õ=oó:¢8Ë9Ïz'?ß>¼®7¼®7äò<$=²!Þ<Ç\,?ûØ¿; w¬;b? ï¸Z<9B©¢¾MÇü¸X¹,9cS»¾üé>Ñ®7Ñ®7äò<¬pð>§>íKS?»w?åj?rðH?§Ã89;ë> p;¿õ;ËÄ`?	>	ç®7	ç®7äò<62>nºü=æ4?½=/??8¥(?pÖ¸v8ê8w­¢¾¾ã9}`9_1µ>'>ü®7ü®7äò<C½>¯Ù4>*<6?£k>ÀÌ3>"À'? >=òî<íK?1w<m»Ä;µF0?k5>ü¯7ü¯7äò<ÇF?u­ª>æ_?ûÒ?¡?ïÒR?ÎÒ-;lÝÏ:YV?á3=&Ó<!h?/J>u'¯7u'¯7äò<Âk>Àz0>Ä@?h©>kæQ>hå'?}~·øbC9ê·&½y 996¶?L>ï<¯7ï<¯7äò<ÐÆN?.¤>lÜ ?ÄìÎ?Ù·.?L?¿-;úHÚ:³ÄK?=÷<þÔL<6°?èZ>hR¯7hR¯7äò<BUI>Yíÿ=îcI?¹¤9?ê?ÿ5?]W¿=;÷p=GK?Æ=í	©<|G?\>âg¯7âg¯7äò<Ï>êX>ø;?,&?%|ò> o/?@£<<&¦ò;RG?aà<o²<W>?¡p>\}¯7\}¯7äò<.Ù<wÒ<ûÆ5?G=uvç<Û5&?ÞCM9=ÎÐ9Å¨{>ye{;>2;4?Ku>Õ¯7Õ¯7äò<aø>Ë4>nÐ6?ÝB>¦?>
ª,?e>©:¶Wy:3Ã-?.H<7	<^£:?bx>O¨¯7O¨¯7äò<>@4>Cc<?´>sÚ>+*?oI²7{±9|=aÂ:m:Dq ?¦x>È½¯7È½¯7äò<æo?bï>(?i,@àÀ?eKd?ùæ):ÚÂÝ9d"D?>D;÷½:I?Ô>BÓ¯7BÓ¯7äò<MÂ>,Ã>m7?Y.?Iûü>§m0?"Ê=y´8=q­H?6ß<¤<«£E?>»è¯7»è¯7äò<KÃA>È>[6?%â>üª>K)?,P=GÌ=­E?õl[<¬6"<#%-?Ç>5þ¯75þ¯7äò<b´>_>t;N?)`õ?Áë¤?{q>?èÂ=/¯©< j]?SUî<Àè<ª[?¨>®°7®°7äò<A>¯<>z=?Qà>úí¤>å.?~óÀ<p<·¿M?¯ <ªÌU<	g@?^¼>()°7()°7äò<&=ä^=×4?Ù;&6i;3¢?ë¹°«y9~¾ç¨ø8Nv.9p¶>KÁ>¢>°7¢>°7äò<'æ>c½A>1Ò<?©H?á>¦4?Ë°<¹¿0<qP?ØqÉ<X<&_A?Ò×>T°7T°7äò<"å=x@=Ü¶??Åþ=g&°=28?":9à9áF"?¿©K<<J??ÉÙ>i°7i°7äò<g»?àÞ°>åtD?]Û?slÝ>ÑY5?¦Î8~Eè9Ãã=Ýã:E:¹|J?©Ú>°7°7äò<ð¨é>ID>àA?^ ?²¾`?«H6?º$Í=+~=öMN?
Ø<Òÿ<Èj=?0î>°7°7äò<PT>ÅÐ>~ý@?&bù>x±>Å3?¤4¸Ð#9õí½@z:HJ
:§?>ª°7ª°7äò<%Í<Ã<Sµ1?@ÄÞ;>Ø´;¬?Iæ9o,:æÚ>^8Ûi91
ô=k->{¿°7{¿°7äò<Îu¤>ÈM>DÏL?§h~?Ü`-?Ò;?m2=ùÑÎ<Ú\?Ù½
=&n¯<vJ?/>ôÔ°7ôÔ°7äò<ª=G{Ç<4?©ÀM;:;\
?AÓ¹Åb9-v¿@»896>IP>nê°7nê°7äò<ö>ÏI>\'9?¼>3+>a7.?p;âM;FF?Ènñ<L»¨<±&7?U>èÿ°7èÿ°7äò<p?£R»>,eE?ÎÊ>>.4?08c±B9ç=«LÑ:­à:51?¶W>a±7a±7äò<çÿÁ>Ý=>ïÆ;?f/ñ>ÞÒ­>1?8=FB9='K?l
¦<^$b<ö;?c>Û*±7Û*±7äò</=/´=O.?Ò+q=ÆÓ5=«Æ)?w9Â9)?)Ø/:¤l:k¡?|>T@±7T@±7äò<+Ý>Q>%{A?ò?´ÃÁ>»A)?º»=¢<===J?bS<YI<!ô>?ü>ÎU±7ÎU±7äò<hï=ûH¬=b1?w8<j<?ÖøÝ¸+w9{e¾Í¸e9H7&¾x±>Gk±7Gk±7äò<mð<¶<ÚJ? æ<®Ï;Ùcd?Y¹BÄ89²¿Ò3¸!Z8Ãî­¾É>Á±7Á±7äò<Tì>I£>Óð8?&Ú> >ËÜ-?¹¾¹9ÉFø¾F¸9^|9!.?Ê>;±7;±7äò<loX?:Ò?F @?Ï¢?vÌ>:?ÑM¸2ôW9-üó½ç+:t|:¿@?Ù>´«±7´«±7äò<3!='ÉÔ<f-?OÏT;~,;r\?y*¹Í¿8þG£¿*{æ¸´¾8¨!P¿ë>.Á±7.Á±7äò<(æY=BÆ=/ª/?xe;NL;:Ø	?@¹¼:'9¹¼D¿¦_Ð8gg9rf>!>§Ö±7§Ö±7äò<ß=ÔÙº<üi7?Ýà¯=N,=<ñ,?ú W8ßª9Ü¡=
2L;ó~ø:¡\R?Ö+>!ì±7!ì±7äò<Ù°·>áx>¦'=?Ù?¬æ>Äf1?z;³;Ü°T?ßWñ<o¡<\???>²7²7äò<q.H>"Ä
>¦8?07ã>¿Wª>X¼*?w99g9áh>÷Ów:öÉF:?I>²7²7äò<þo=@>2=Ø´+?Þ;(c;ß8?W z¹º#è8óê¿D}_¹ô9a@¿ät>,²7,²7äò<4Û?íRÀ>þÐ@?íÈI?1	?g<?ïþô·Î9u9å½a@:V:å>yv>B²7B²7äò<G>rq1>b<:?Å >ùøq>ü*?Ú<z<qH?½ù¼;;õ3?£>W²7W²7äò<´ë}>À×2>ö»5?.°?g­>½]E?+e=_!=ëüI?ÉM=+ª<­m?êÃ>úl²7úl²7äò<]§O>ý
>¡<??.²>¦>¨¦*?QX=©=ýRL?­º²<E£o<Âî>?ôÓ>t²7t²7äò<²=[Õ<û7?g« =èÉx=S%?ªy8ÙÝ9c=n¢µ8À8kñ>ä>í²7í²7äò<`&=¹
ñ<w]0?Ú ¡;ñ&;Ó?ÊÈx¹fò¿8òæ¥¿/9( ²9­H>Iò>g­²7g­²7äò<ÓYÂ=ù¶=±V3?jU/<V
<
?
Å)¹¦û9
m¾ÂÓ8ò´9ÔÄ=ü>àÂ²7àÂ²7äò<k#§>X÷]>öÃ@?vK·>âf>§2?ÍC¸øÑ8Bo¾¦9|$9.l?i>ZØ²7ZØ²7äò<³á?é«>ÚÌR?âe?öZÔ>o4?F¡¸ð°S9«C¾ã:"Ì¬:&(?>Óí²7Óí²7äò<àEC>Çp>Ê¹<? ?Kó>¦(?Z`;'²;HkI?ü<´<M2?]&>M³7M³7äò<ò¸>y$>ÇÐH?Ò?Â>Î-?X µ¥º8ÑÜ»{ãÜ:5:fY7?4>Ç³7Ç³7äò<qd??¬ã>Z4W?ôÿ?dà¯?¦:?ùH:H8ô9<R?àt÷;ð;b?9>@.³7@.³7äò<°tÌ=@ =7F?Ümì=c¡=Ñò;?2&9ðÕ99}~å>íIß;ä ;
:?Âb>ºC³7ºC³7äò<mb?|mê>«Cw?ç·?[4U?ïÐ\?;È9ZUE9ìÇ?Ó{;°R×:Î'?a>3Y³73Y³7äò<§h?UdÂ>l B?:Ýs>«â)>=½7?AÁ==Ãí<¢ßL?b}À<ªpk<LQ?Ï>­n³7­n³7äò<ø?4"¶>^ÃK?;¡?;J?ôK?Ó-®9å9êÆ?·æ·;(j;I?·¢>&³7&³7äò<¸Ê>Gÿ>º59?G ©>lî>f(?0m=Û!)=¤íF?öT~<Ýò,<f;<?4¤> ³7 ³7äò<¢ø>-@>ÅE?8O?ËXO?àg3?4å9¦ÿ90>'f(;¶[¬:z?ª>¯³7¯³7äò<Tâ?~X²>U%W?ÌS¿>ÁL>;­3?58U9
zU> :ñ¢[:Ì:?Ø¬>Ä³7Ä³7äò<mÀ¤>µb>
:?&7??,?âØ°=u]=znL?oU<|<í©>?À²>
Ú³7
Ú³7äò<+È>2?~>j~I?Ä>Wç>¬o.?ô«û8¡M9Å¨>¬Þ/:_R:¾É?ìÂ>ï³7ï³7äò<u¥= Gr= Ô.?7m>>Ï>&?_}²9I 9ÖF?æTË;¥;ë=?Ì>´7´7äò<Ñúw>}>9#L?õz+?çç>2L=?=²f$=uQ?^\ê<Ú<¡¤J?BÍ>y´7y´7äò<ôÊ>¬X]>â3?´>g">Ï&?%KO=Ê=÷ÃI?÷NÌ<Ò¿<42?¾Ï>ó/´7ó/´7äò<b·=9È¿<kÓ3?ðg×;2½;»?ð=Z¶²ôO9ÍT¼ëO¾87K9¢>Ñ>lE´7lE´7äò<ßa1?xß>Ï3K?Ì?J·>3I5?cT84»9UR³=|Y¿:´:ò ?Ó>æZ´7æZ´7äò<É >ûR>;?%É>¯5>;')?v
;ÛÇ:ÙF?7³<Ý©p<bþ>?Gã>_p´7_p´7äò<b¿<Ç<L®-?cr=í¬2=¢Ç-?Û9¯9ÛRß>|m;v5;ÈÛ'?ð>Ù´7Ù´7äò<ó,g>1à!>&Ì6?{Æ?¾k¼>Bö.?x_<; <LP?/Û<À<N³;?aó>S´7S´7äò<@MÒ==.0?ÜÂ>Ë;ð=ë$?öü9Âx9[?>û²;þ;ä.?ª>Ì°´7Ì°´7äò<÷¢©>ëCZ>ÑöF??N?R?8?R Å;Úåj;MaW?ô=¨±<z2I?Î>FÆ´7FÆ´7äò<)?´w¹>jÌV?æ"/@Ïá?
7G?+4Ô=þ3|=fW?_;¸.;\!N?K#>¿Û´7¿Û´7äò<z$>Uå=ëè6?Òª>_a>µ³'?ë8G<½°<, D?¼ô²<x<Ã[8?W>9ñ´79ñ´7äò<ð(=ÔÜø<óÈ-?/Ø;Áûb;wq?f)	¹¤°,9üTË¾Q»8´+9U£>Z>²µ7²µ7äò<¶ø?a¶> u?kY?>¹û>!]?3ùÃ=7Äk=»ÊT?63=1Â<eÀl?Êb>,µ7,µ7äò<I?Ö{?`¢t?þ4@*î?Ý¬z?¾f#:%`¬9¬r?<"B«;LD`?5c>¦1µ7¦1µ7äò<#>ÅmC>
B?+è>th§>a1?>v=*6=«Y?Å<#@<5\A?µe>Gµ7Gµ7äò<Ó>¦>%`m>ûI3?-P5?c_?îR/?ï`:¾hý9Òèb?Àö;ø ;<6D?¼¤>\µ7\µ7äò<<ø>$G>ê¤D?õÀ!?ãGè>gE2? ;­³:Q?<ôO<§>?Ú·>rµ7rµ7äò<oZ>¹U
>èxE?TB?h ?îÉ2?²§=_V=pG?ü=Lº<]DD?ÀÐ>µ7µ7äò<ÿü=HtÜ<ê§1?®2Í;UÚ;+d&?ïì¸éð8Ýü¾5³~9¡ä:ÄÑ>µ7µ7äò<Æ§=,{t=M/?CÎm;éQ;B?-¹
!B9Ý}»¾eÂ7'úV9x}g=Ì÷>²µ7²µ7äò<Å?ph³>²úS?Þe?¿6?S>?)b9J¥9JÅq>ÛL&;üÛ:ZB?Ì>øÇµ7øÇµ7äò<³Ø?N>ë?°Me?WYß>i?ôþ9®1:YK¸>ß¹£<Åk$<ë~?v
>rÝµ7rÝµ7äò<e9Ð>¼>NG?Ñ$? õ>áÍ+?@õ»8m}89úg>SôÉ:¿U´:dX?,>ìòµ7ìòµ7äò<Ø=çP=¹¹2?T<P#×;FË%?!''¹×Å9qÉ¿ 47Ñ¨9¾~<3>e¶7e¶7äò<Â2>Ã-í=xÌ@?Ø>g>a5?
«ò:B:^1V?¢¡<aKF<ð<?»9>ß¶7ß¶7äò<Ë<°>-w>
6?Úgã>(­>(?h8<ÞÁë;cwH?M½"<seò;hß+?¨?>X3¶7X3¶7äò<¢=üÈ<*?l-;\µ";«m?sRF¹w9Ä¾à¸n9[X¾ÜI>ÒH¶7ÒH¶7äò<òÚä>+>0K?®Ô?°\?~ÿ9?ÿJ¦9

9¼Â?½>|:ãJ:e#?J>K^¶7K^¶7äò<Ï¨>Çh>í9?Ý*?oý>,?;.ýT;A¶<?>0Ö;Ñ;j1?\R>Ås¶7Ås¶7äò<&Æÿ>E' >YlL?Ý>zû>& :?\¸Éä¨9ï"§½çs:²è0:FÆ<?ÒR>>¶7>¶7äò<X`ß=:¤=.?³ÙÃ;D;\±(?¹%t95ú ¿ZIk7º&9¢4=sk>¸¶7¸¶7äò<?-@?Ð%C??5?»B?¤>£=¿]?Lxg=S©={®O?[>2´¶72´¶7äò<îâ>Bu>oØ=?©\?á>Øã,?¾Û;$;I=?qû<Üª<<?´>«É¶7«É¶7äò<Æ÷>atª>8ì9?¸?ïÍ>Çj1?Î8õP9}8>Èx9Þá9Ù>o>%ß¶7%ß¶7äò<¥Ñ{>u/>µ7?]Ò>È%>wZ)?mY=cÓ	=píI?Á¸É;;/Â5?¡¢>ô¶7ô¶7äò<¥¡%=Mÿã<où9?Ý%<°®Ò;m'/?@]¸ÁÁc9úg¾bR­8ëó9Û.#>®>
·7
·7äò<Äz÷>W>ÖëJ?Ì¤_?5?LÎ3?O&8å©09W;U>­½á:À3:ba?H²>·7·7äò<(>ª>&vh>.{;?H­<?¸?+?ÉpÃ=Ìjv=~
K?îüÜ<D½<½,>?Ì>5·75·7äò<3S==f½1?³»;^W;5'?L±8¹9È#>Qö9ÔO9Us6?iÕ>J·7J·7äò<Uy>½">¹!D?	SB?¾â?n.?ªM9øj½9é|L>pI:@Sf:Õ,?7ß>þ_·7þ_·7äò<ÈÞ>HO>²L?ä>Ð|¢>ª3?8ß9®cß=V;pá:B/?Yá>xu·7xu·7äò<GÎ=;~[=2Ûp?Z?ù=|G`=ó??Dü9cÚ9E>´;T3:jj?vá>ñ·7ñ·7äò<¬Á´=].=þ?¤`õ=¬=Ñ¯T?41:ãfÂ9á*i?!µ4;3ÊÒ:5w[?¿é>k ·7k ·7äò<ù)=I=Îâ/?n{;án@;>'?][¶¸¬å[9ÞKT¾X59 çø8z:?pý>äµ·7äµ·7äò<qc·>ò~><%8?µø¾>F¨>:­&?<M==ùNG?ù0Ë<×£<)V6?Ü8>^Ë·7^Ë·7äò<L®>Ä³B>ÁRO?ú¨H?ÉN
?´9?^<)1<ÄEU?e&=SÑ<ÃK?D>×à·7×à·7äò<lÕÊ>µí>=?Ýí#?yoô>S¯+?:÷Ó<Õõ<¹M?ÏÀ¡<T7S<ªD?îc>Qö·7Qö·7äò<»b>CÎÏ=ü8?»B{<LÚ8<Õû-?4¹èÌû8q¿±|é¸NÒ9²AQ¾cd>Ê¸7Ê¸7äò<fq>Vi!>??ÀÊk>øç*>¡0?Y_:$·:¢D5?Íð<ßJ=<ÃØ7?>D!¸7D!¸7äò<ÌÕÑ>B>/:?
ëô>l´>".?6d=-=P»P?6åÕ<²Ü<¶³;?È>¾6¸7¾6¸7äò<¸~Í>í>ñB?~K?ÞÑ
?¯7?ß=<0=7½O?}Ð=%§<ZH?e>7L¸77L¸7äò<¾Ë>cmG>lE?{EN==ç³6?ÔDA=©¦â<KZ?k²¡;âT;T0C?H>±a¸7±a¸7J=÷gC?_!õ>%L?ÆG?ë]?íyE?m´.9{Þ9Mb£>TH.;:ñ:·ô8?©>*w¸7*w¸7J=ä?ËÆ>þF?z>zW>7?z068±È9U}*>#:¾ù95'?²>¤¸7¤¸7J=ñ·U> >è%=?Úä>otª>/Ú+?Qc;8ñ;ó#J?¸í<å¡<f³<?GÆ>¢¸7¢¸7J=¥´=|}=³·6?ãX;<M³ý;=?ÕCÈ90³Î9¼ø>!£;ñØ];S<?óß>·¸7·¸7J=Qî>ñ½0>ÒT?bY?Bø	?íTI?ËêY==?\W?í¥=I<²f?ú>Í¸7Í¸7J=ÿv">ÑSÄ=WØS?XÓa<Ï<äD?T(6¹1Ö8êLY¿L79×9´²>;û>â¸7â¸7J=¥¬É>+9>Ãæ>?<!?Âí>ãÄ-?²jR;ÞS;@J?R"ÿ<mª<(@?C	>ø¸7ø¸7J=úÝ>o!>ÎL?±Qà>ö>|4?o8¡=ª
F=gP?!p¼<³êg<P?r3>}
¹7}
¹7J=qM{>à)>«L?LH?²©?Ãü.?³=õ&.=[M?h<jL<B<?·^>÷"¹7÷"¹7J={üÒ>ö¸>:8?àAº>3³>'?¯,;OÛÁ:³¢G?¶DÅ<ÐC<â4?r>p8¹7p8¹7J=ªªO>ø>³1?ØQ>a Û=?'?$rÛ;p;`L?Þ-;±ü:ã$0?àu>êM¹7êM¹7J=ð+>P>­4?auµ>Â>(1&?ZÃE=^ñ=)QD?ê<á&b<Ê(1?>cc¹7cc¹7J= Í>Ã>>?ì}¾>f>×-0?6¤Ü<<<4W?
ät<ùÿ%<áÔ<?¦>Ýx¹7Ýx¹7J=Þ}>J³X>Hß8?\?_Õ>ã.?1¿h=	Ø=<EL?¢¿<õS<K??2®>W¹7W¹7J=JY=N=h.? ¡þ<RLÏ<
:?DÓ8ê«9ë= T;Ïf;û#?3¸>Ð£¹7Ð£¹7J=»¢>\Y>âD??z¶à>ênª>òÃ(?Öó3;Ó_ß:n<N?±ÍÔ<<R7?2»>J¹¹7J¹¹7J=Æ
9?â>°Q?Þª+?\ì>Jî9?;Y8«èL90>ÿF;;¿=?§Ã>ÃÎ¹7ÃÎ¹7J=ô(R?²ûù>â7W?ý?^I0?ì:?8Òó(9¤Ì=ÒØ:y :¸,?pÌ>=ä¹7=ä¹7J=×?ðQ >³áV?à{?­I?µc\?ò8°9øYÑ==;¼2:»4]?ëÜ>¶ù¹7¶ù¹7J=Ë
>/N>ÌJ:?æ>zª>-?
:Ò;ó;àâH?Ù=ïíÏ<´"=?)ì>0º70º7J=_á/>/þ=Pë0?6ºü>}øÁ>ðÅ&?XB=Æö<vÒI?B®©<s<ö^2?ð>©$º7©$º7J=~>4t=>^5?£Ø2?ãþ>5 3?á<Ú+<	»S?@=³Ãì<®±O?ü÷>#:º7#:º7J=?	®>F`G?
br?¨7?	ÜB?¹n8s(9WO>ÑY:b:úT?ø>Oº7Oº7J=ðl=i¡Í<Î2?í(_;(6;¨p?Ð"1¹ú¦k9ZnÀ¾|·7LúL9%ÿ+=üø>eº7eº7J=U£>Î¦`>Y :?~Âæ>B¯>(?¿wø:,¡:TE?]«Ç<Åê<1?Øý>zº7zº7J=÷È>ý±>ìg@?%ÅI?pY?On5?&±À=Æp=PàL?H)=yKÛ<E?>	º7	º7J=n?zÞ«>¬6K?þr?;Õ)?ë#7? íí8s?:9-£>._j;ô@;MÿH?>¥º7¥º7J=]>Ì·=§ 2?$I<ÿ<ì¢(?5az¹£/9x6¿>×	9h©9±â>>üºº7üºº7J=0S·>aG>ebk?¹r?êíæ>u?0V£=ãl=ÓD?kb=°<n2¤?¸*>vÐº7vÐº7J=è;>
;>²9?R>3b>Ýã'?R5=Î`ì<bD?ú×<ÁJ<r$8?á=>ïåº7ïåº7J=î<N«<$92?¾©;^Õ;zÊ?=ò·¸«-~9¸C9¾S*«¸a9gG¢¾ÖE>iûº7iûº7J=âëI>à$>l8?:É?£Î>v)?UP;·K;Pè.?0Ð<<9<ý2?J}>ã»7ã»7J=wÔ>èö:>X?k±?¿×>¸í9?+ï9U':Zó¶>®í­<®uQ<ñT?¥>\&»7\&»7J=w¿R?PÿÈ>5?!wÏ?éá}?2Q?;)9O¤9Ó î>y;xD;dÒK?ÞÐ>Ö;»7Ö;»7J=æ >0Äà=ü=6?E¦>;~>9\'?á5=¬¡è<P&H?RY<yýS<ûÄ6?Ü>OQ»7OQ»7J=õ>6ßà=ëý,?7*=À=+±"?N
7=×yç<rJ?gi$<Ñºõ;H+?êû>Éf»7Éf»7J=U»>/®>6?9>#N>ï°&?Ç;u5Ó:iÁ6?1À<®<ä3?Ú>B|»7B|»7J=*{>,Î)> ¢=??LOÇ>Ç+?ç;Ö;
;ÙCQ?Øí}<Êë/<2Â8?f+>¼»7¼»7J=#R¡>Z©T>R2B?d$?l3õ>BL+?é3;8Çþ:éÅ4?ÌÛ=äË<^k:?2/>5§»75§»7J=!ü·>£>ù2?ÍHª>Ø>7+)?¢ó@=Ëö<[&H?S<®,»;D`7??>¯¼»7¯¼»7J=Ô>Þ»Ä=¿0?,aÆ;H'¡;X?Éæ¸oö8è ï¾WÔ$9W8Û*Ä?O>)Ò»7)Ò»7J=kM>Mê>Oû7?V³?ëÄ>Éé)?ÑI=n=aoH?$= ×·<8?R>¢ç»7¢ç»7J=a?Ij½>ÆJ?îZ?ëS?÷7?ÐÂ=õÖ=VÍT?p²<Òe<W_F??T>ý»7ý»7J=ì¾>ØQ>Þç??ÎP?âS?n23?^¼<æ¹;ó²B?#=¡êµ< mI?U>¼7¼7J=´ò=ýú={ÆE?`¨>:·=>°&??]È:VÈ:ÅD?^u!<×;.@?^U>(¼7(¼7J=£m?Z?T?nÜ]?47?×zP?áÑo98Ûñ9,Ø}>;«;D:Çw?f_>=¼7=¼7J=ô>b°Æ=b5?¥ÞÛ=ý
§=Æz(?~P:¯ò÷9 ï?Ó÷;qv¦;>?Êo>S¼7S¼7J=þÚ>ï7>Y7?ªà>±á¦>ôQ,?*ÑD=h³õ<1M?WOî<¥<C8?Ê>|h¼7|h¼7J=ÎàS=U=c+?>N;ÄÍ;ãL?íF¸Íø9/¡½9'·fÀÏ8Â*¯½Ô>õ}¼7õ}¼7J=@Í~>Ï->,l<?±G?~¿>ßÕ+?°q>=Õûï<v'K?Ûï:p:¹b?Q°>o¼7o¼7J=&>tÃ»=kb?Æ?¦Þ>Íf-?_úO¸`79Ä8?¾ÊÏ:îO{:ìmS?f²>è¨¼7è¨¼7J=#}Q=è0=[1?Î¬A<AO <¤?¹0Ðï8q
¿Óó89¬Ä9½ü?µ>b¾¼7b¾¼7J=o>.O>ô9?{ ?@ì>ª¨-?eT=Ï	=aºC?ª6î<<( ??Ì>ÛÓ¼7ÛÓ¼7J=Yã¤>Õ®]>Åi>?X7K?§L?)Ì1?}Â·=FÓ\=ÅU?=H¦<G?åÍ>Ué¼7Ué¼7J=âX=Øßà< o-?Jó·;yy;XÃ<?2¸¸ 9ñ­¾GûG9ñ¹9Ð©>Ñ>Îþ¼7Îþ¼7J=úÊ>Þ>PÓ=?8¤¶>È*>¢3)?¦<ó¸
9ÐkÄ¾[«É9S8:Ô©>ÞÓ>H½7H½7J=M{>vÌ0>Ô??­Ó?3Ú>.?#îR=ú=y}L?¢±<¶l<ÿ??[Ö>Â)½7Â)½7J=oÝ>y.>ç>?ð?Tï¼>k1?`Ã¹IÃ[9s¯¾t¯:-?:¼?ð>;?½7;?½7J=Hn­>&¡i>	>?áË?ÆÊ>Þ³,?Ã7Î<v$w<ÑU?õÀ<¦}<3^B?Ð>µT½7µT½7J=µ=ÐÇ3=/c6?µ×ï;J¶;¹i(?{®q¹­9uÉ¾ðåË5ê±F9Z;R%>.j½7.j½7J=Þ´'=l½ô<#l/?)ù;ô?;ýù.?íW¹5
9×rG¿ô*¸ð#¸I$(?¿)>¨½7¨½7J=2y.=Ñø<J3?úF¤;aq;V}.?Q¹
Ä8BP¿ûf8­ª9H=ó)>!½7!½7J=Q»>mÁy>üÿ??u2><þ\>ñv1?êº6¹#9å_¿eÂn9òÅ9Q¬>P>ª½7ª½7J=v>ÆC>-2?ù·<d<VÑ?{¹nÞ8q¿o[9V8úw?èg>À½7À½7J=®²?èc!?©U?8 ¸?Ng?ÿ)L?'·)9Ô<Â91®_>­md:4Ø:'tZ?s§>Õ½7Õ½7J=$"?AþÊ>&>?ÆÌ> >&¼0?(§¬8Tµ­9×qþ=jV:^ÈY:¨û>*©>ë½7ë½7J=K>÷dI>º>?9??DT?Ñ/?u;öE;#fL?À$ =$^×<b[>?/­>¾7¾7J=BEÃ>Ë=y>ÎH?!²?uP8?*B?.Ë9,É9?§;²O';RN?¼À>û¾7û¾7J=ÙÔÇ>3>x2F?EJ?e-?WV2?Õ_==¿ê<%N?ÿèð<5<ä1F?åÃ>t+¾7t+¾7J=Ïôï<¼³<5ã*?IE<´é&<ü~?èX¹¿8ÐwÍ¿ðÇ;Ô;¼.#?øÝ>î@¾7î@¾7J=õÖ>×3>n=?âÉ>K>vï+?9fJ=4=åG?&RJ<Æú
<VV:?¤à>gV¾7gV¾7J=#?5><Ê`?´I>ôc>ÙiD?¡¨}91c9ò´Ë>î;Ëý°:ôÆ<?>ák¾7ák¾7J=ú"(>HÞ=âA?ñoÒ>Dl>/?¿bè:º­:Ëi+?õª<ÑÛk<9?½>Z¾7Z¾7J=?øÊ>0ã:?aË9?ag?·D2?¹tH::%:³J?Ûª¤<°W<SD?O>Ô¾7Ô¾7J=SÈ>O`>J6?f>­>÷r>-?DýB=âÂü<á|E?-;<Äo7<{T;?,>N¬¾7N¬¾7J=ÏT>»\>l*8?Îî£>ÿMr>Ñ2-?¿H«;aóZ;DH?w¿¨<¤e<Õ7<?É >ÇÁ¾7ÇÁ¾7J=í­g>1>)IH?X7ö>1
¯>[	4?Æø¥=¼»E=áV?;¦<]1X<;E?f$>A×¾7A×¾7J=s÷u=2n/=/w3?Æ¯;-M;=þ!?­.¹ôÚw8¤¿æ:k8\ø8Á²r>õ?>ºì¾7ºì¾7J=k=y³<L?g*&<
Äû;Ñõ(?b·\9XK×¼¹Çr9¾¾\^>4¿74¿7J=}tÑ>!@>«3I?Ô?×ÅM?">?Zó=±b=nFO?¯ê=\¹<lX?ôi>­¿7­¿7J=Ikì>aj>ê?9ut?Í¢!?CA?ïb91+Ò9A¡>È{:Ì :ßüí>#r>'-¿7'-¿7J=÷­>/Ha>¯E?àß>ø>ÞY5?ãK¶¸ö"V9gïY¾I:bÚ?:õ%??> B¿7 B¿7J=d>ÿR>]=?ïû>É'¼>c+?ùQ=º=V}E?õ=¡¢Å<äâ;?Y>X¿7X¿7J=g©=ú¥x=Ïi.?î<íø´<Y^(?»9ö9ä´>»;)L;ò%?-¥>m¿7m¿7J=M;>÷L>(å2?¥iÆ>VX>j-?ÈÀl<*<ÁD?dð=¦2³<Ù;?¦>
¿7
¿7J=~=PÄ*==Ñ>?³ó<ÌÎà;¦B?^ý¹æ9Î¿Á×»¸^µ¬9p7¾K¸>¿7¿7J=}Íï>S?>
O?ã,
?KBÉ>Â/?¶ë¹<Q·8µ;¿¬û:ò*:Õ¡Q?QÅ>®¿7®¿7J=Ì9>9ÆÓ=TX.?6ª;;LÐ?út¹ÁoC9r ¿ôÕ·Lõª9º{½PÒ>zÃ¿7zÃ¿7J=K?Ü>ÐY}?¸@	$²?fUI?¢'::Ân?ßÑ;:P;ãS?Ô>óØ¿7óØ¿7J=°~=ñµ9=/?Õµ;ýL;ê¾(?®
¹ypr9äo¾ÒzØ8<³9u9>ôÚ>mî¿7mî¿7J=>Ñ¥U>Ø<?µþî>&±>+Í,?é*=È<r
I?rÃ<A<³;?Øé>çÀ7çÀ7J=ìÛ<¸'<Ön5?ÎÜq;ji+;¿4?¹SÝÝ8¿J°8;ßº9Cñ=?>`À7`À7J=hi>Øÿß=)1?¼ßì;«2½;8A ?kE¹Ìgã7>^À¬Ã7?9&C=Ö>Ú.À7Ú.À7J=-²Ê>¥>'â5?>W´>û>n2'?{\<R<ÙKQ?0Y<.\<8?F7>SDÀ7SDÀ7J=F»O>ÓM>×Ù:?ãÓ²>QÐ>é+?Õ2=UOÞ<c¯M?Ç<ñ8<Ë7?í@>ÍYÀ7ÍYÀ7J=W=Y=$8?nÉ;wJ;èT0?I¦¸!3Ñ8%Ë¾%i¸V·j9$½ËG>FoÀ7FoÀ7J=¬DE>a>ì8?t§>¬u>Å~.?«><¬_ó;dH?¥<ËG_<dÕ=?!O>ÀÀ7ÀÀ7J=w1p>ü>ØC?½X/?«ë>uy>?ñJK=äô<CU?ñ÷<Ê<°îF?+o>9À79À7J=ô>·8>þæ;?Bj?w¦Û>pP(?½Ä};Öä;]ÙU?BQX<44<ë5?v>³¯À7³¯À7J=6æ²>'ée>03G?=X?ìP?Õ.?Õ9zCJ9+Ø¹>²j;=²;ð'=?>-ÅÀ7-ÅÀ7J=nÇ<£<5'?WÔ<Û®<¢?RÎc¹uç9[;¿,+±:t}:¤¸?«¼>¦ÚÀ7¦ÚÀ7J=£É}>¡k5>ç3?µ9Ü>p9©>©&?%<<EÀ;ßJ?æã<9¢<MÅ2?Ö> ðÀ7 ðÀ7J=z×->Bï=QÃ9?ÕÓ>c$V>á¾*?!I¸D÷9ÌWµ½Í/:2é9¦$A?(Ù>Á7Á7J=ïî>¬#>ÑZJ?×g«?ÝÚq?/n5?«I=#8¸<ÝØP?½=þ¥<H?ß>Á7Á7J=¬ìV>e> ê;?­os>ø5>t&,? ÷:4¢´:«x/?¡<øÉ;ÂC?0þ>0Á70Á7J=û??ô¢>Q?:Î?TE%?PÙa?Å(K;&á: g?ô¶<a]<HyR?#Z>FÁ7FÁ7J=Ci?¸¢¢>=Pc?ÜùÅ?°t?ô£O?d=;{­1;ÔðL?E=
­¼<ZÀC?Ï[>[Á7[Á7J=Üóq>Ò > @?æ§>³èv>.??ZD=ünõ<RÎL?;¥<Ë1<8YK?i>ùpÁ7ùpÁ7J=ÖM>´ù>¼<?ö	?ÍvÐ>Jl)?qH=	=/ðF?º»;Ë¦;éU9?>sÁ7sÁ7J=¿8>#íþ=ÀX9?;rÏ>ÿ>!'?'%é¸Òª9³.¾a:]Æ9+5?Ù>ìÁ7ìÁ7J=ì¶c>Þ!>ì4?ßðê>©R¬>.?GL=m0=FPG?¿Wâ<'<Ô*=?Q>f±Á7f±Á7J=Ê{Å>øÑ>é:?O:É>d>D+?÷;pC;2B?$¼Ç<þî<çÝ2?´¨>ßÆÁ7ßÆÁ7J=¢_a?ù>@«g?¦?°?6g?öó>åû=s?òq=/z<0ïp?´¶>YÜÁ7YÜÁ7J=´a?W£>T?Ñ?Õ«>2H?äËÆ8«Ò9P'>Ùwè:®Ø:éG?tÖ>ÒñÁ7ÒñÁ7J=Kßa=Á==?T <éË;øHI?sN¹ë57V§Â¹Z:Et:ÞË
?Þ>LÂ7LÂ7J=
?ï¼>Õ<?»¶>m­>+t'?D=ôÿ<¾D?µò<"«<´§4?è>ÅÂ7ÅÂ7J=¶§´>:áz>W8?/-?íý>û.?Oÿ½=¿²r= iH?¤ôÑ<ÞT<e;?-ë>?2Â7?2Â7J=ð>æÏ= 1+?É<	ì;bÓ?2ÏG¹88È¿ù[ý8DA9]Ì§>q÷>¹GÂ7¹GÂ7J=ÝÉ»>^>µ¥6?÷.6?SÕ?g3?ôÀ;Orm;I¢O?Çã<¥A<b:?ú>2]Â72]Â7J=îis>-ë$>Yì<?^Â?¬°Æ>/W,?@õ<å<]ÐF?n¹<VO<a<?ð	>¬rÂ7¬rÂ7J=¥H»>Ó0>³X5?Ðô?tòÃ>µ/?½È=ÄtH= :H?twÕ<ÝK<r9?Æ>%Â7%Â7J=«b¬>I8j>bj<?Bw?4â0?bí2?ejÃ=±Gq=eVO?´P=£Ø=}F?ã.>Â7Â7J=A§«>
»_>TiD?§?`ð¿>PC2?ÄS<Øe	<ÿGE?{<><e??2>³Â7³Â7J=-#?÷ÎÕ>ß`C?*°?GÝ¶>ôR? Ï8fUÎ8±>g;;S5ó:^E?×R>ÈÂ7ÈÂ7J=ãë</Ì«<3À/?/¿;*í¥;P|?bÙ¸Ð8¸G¿² ¹A9Ý¬¾V>ÞÂ7ÞÂ7J= ^i>X¸!>Àµ8?ð­ß>á¦>:+?F­~;Å,;yî<?ü²<éJo<7{??kf>óÂ7óÂ7J=Î2>Pðú={6?»á>ÃÍª>x))?èe;ã;ùW9?è=õ×<×q3?Gq>ÿÃ7ÿÃ7J=ýI>û|E>ÒU<??xÆ>$k)?	=¿ª<Ô>N?Õ<êñA<V,??t>xÃ7xÃ7J=[ï]>>9J?F?m½â>äÓ3?ýg=À°
=ìÂP?ÌÃ<c|<ÉF?ú>ò3Ã7ò3Ã7J=>©*>mÏF?Ñ?üâ>`Ý0?Jò;¨G;,u:?ÊÎ<IR<`½>?>kIÃ7kIÃ7J=e>^3B>!¸2?>ãæ=­O%?9	C=#ø<d;I?»Û½9¨Ç9ñ~ó>[>å^Ã7å^Ã7J={ø?¿ª>çØc?L·¼?n?:39?¶X&9Rµe9Ôb¹>1÷:q:ù3N?ûä>^tÃ7^tÃ7J=Ó°À<ó<`<0?¢ß[;£A;ÕW?i:¹|Ì8ZÊ¦¿Tmy6ýF9Ùq <Ìõ>ØÃ7ØÃ7J=Ó>ûS>¹ª6?bp5?ò7?ßT.?ñ4£=yM=VK?dR³<Ýï|<P~5?F>RÃ7RÃ7J=ÏÌV>Æ><?Á?/@ê>,+?AÔJ=0¢ò<¶V?l#ß<=<&ÑD?BG>Ë´Ã7Ë´Ã7J=fH>x5>*8?x»>4>Øÿ'?É:ï<:Ì)?§µ³<á%|<zt6?·R>EÊÃ7EÊÃ7J=ÇÔ>Õ>Â9<?Ó?=¾×>79.? T=YO=@)J?$ô<ºä£<B¬>?{n>¾ßÃ7¾ßÃ7J=´Æ>éÕ>Sx??3×Z?S¹?l»2?&N»=x=ÈÞ@?Bð<´¸<RB?åx>8õÃ78õÃ7J=u
N>Þï
>OÒ=?m?ì8Ì>X³(?0í8<íë;þH?âê«<b3f<Q/??>±
Ä7±
Ä7
={²=6?='.?ò<L<2 ?q1@¹Ú9ËÅ¡¾Tñ;:Öo:s¥5?>+ Ä7+ Ä7
=K§f>¾R#>ªÄ4?
¦>'{>´A)?
 
;»,¡:¹c[?l-Å<éë<«`4?&>¤5Ä7¤5Ä7
=éÎ=z=±S?
]?D?Ý7;?µ!=?=Ä«T?­Ò<M·<ÿ0K?È>KÄ7KÄ7
=Lú?n°><?öØ?§Â>æ¾.?ýs8*û-9Ê43>3hÆ:R&:1é;?¥Ú>`Ä7`Ä7
=úÐ?U¥>âøg?cmK??ýeG?&và8¶ó8ªîë>J;»:êOZ?fß>vÄ7vÄ7
=#zy=XÛ3=1?ÆÌ`;êd?;IW?A¨¸~8¸)¿åà¹±ñ8ë
¿à>Ä7Ä7
=ø?>ààP>qÒ;?nã¶>F>1È+?Ë^;®¬¹:×uS?"
ò<Y«<þ 5?¢ë>¡Ä7¡Ä7
=vc\=Ð=)Ü0?<>X<ì
-?1f9%Oí9Àx>Thþ:<¤¶:¦K2?xí>~¶Ä7~¶Ä7
=½ýî>B(>ÙåC?éçâ>ãM¨>s,?¼è·«w9/½½ïí!:BX0:Àë>p >÷ËÄ7÷ËÄ7
=ÂË
?)4®>`P?Âh@9b¶?A#Z?=C>lä==-[?*C=¹rË<¡u?H >qáÄ7qáÄ7
=7V>´'>Q>?ùuð>0¬>m2?Ê`=\o
=ÑJ?(.¾<£nz<hB?÷! >êöÄ7êöÄ7
=¬'É> Í>_9?û?<Ô>Ê(?~F<¾H<bA?³Ü<S3<U1?ì6 >dÅ7dÅ7
=¦¥¯>.nn><?\Û>d>^L1?§M=6ÿ<·äM?8!<þ×;H??È? >Þ!Å7Þ!Å7
=¨¬Ã>½o|>ÊoF?Ð+?_Ö> a4?Ì<$ñ{<ÊéO?àÎ<ò<ÌÈB? >W7Å7W7Å7
=T¬Ï>V>¾+;?¸
?Í£É>yå/?¦,8&­À9äô,=:6uC:Û6? >ÑLÅ7ÑLÅ7
=2?vÌ>+~_?Û8Y?	~?9%5?©8è\¤9_>C\;[®:Ðî=?Á >JbÅ7JbÅ7
=}±>Z']>þtM?h?°Û?p}A?â9bá9Ü«?ômí:¦¤:;×M?]¢ >ÄwÅ7ÄwÅ7
=?£ü¨>æúG?Ë8Ç>7W>æ1?âã¸FU9S'¾½:M:á£?°ª >=Å7=Å7
=ë =¸fí<-?wÖp;zG;ïn?wÉý¸39Ùâ¾µO8¬p%9I¯k>ö° >·¢Å7·¢Å7
=Ù«p>'>óê7?ÖßÐ>34>[a-?;O< þ¨;W}N?l`¯==åy=+©3?º >0¸Å70¸Å7
=J°J>B	>]=?7tá>^¸ª>	)?j;o×Ö:ÿ$;?â<¶`À;¢È/?ÑÈ >ªÍÅ7ªÍÅ7
=i×û<ý¶<r0?
oÃ<A#<µ1?iR¬¸ä`9§èD¾1`;tÂ(;=*?Øæ >$ãÅ7$ãÅ7
=u\>»(>*k2?sÍ>À/>sW+?Õù=*H=»G?7Õ<ÊÝ;C|7?Îí >øÅ7øÅ7
=ctU>ìê>W
5?)þ>&À>¼@)?íáV;îE;å×L?0Æ<÷</&7?ð >Æ7Æ7
=@I?Þª>F?®[,@0æÚ? I?ee:nH-:Ë2)?e¹;m;wH?uð >#Æ7#Æ7
=³ª>^>øeD?'À??nô5?K®Ú9¥:ÄÙ>A;~Ð©:ptV?0!>
9Æ7
9Æ7
=ñ'>$O>&7?$TÐ>
Ñ>¬Ú&?Øµ=xZÁ<äD?­Ð<Âò<4?~:!>NÆ7NÆ7
=Í=(Ê=lG?»·Û>¶z£>|,?'î:¯9"\?M¬:v>{:¡Ø/?I!>ýcÆ7ýcÆ7
=l?Ò>|_>ÊVE?¼[Î>V:>÷à5?îÃ´¸(µ8ßéþ¾þ:½.:ýÏö>Vi!>vyÆ7vyÆ7
=où>)>;U?éã>Ù>©8?Ð±µ9«·8¥9V¢³9¬uë>x!>ðÆ7ðÆ7
=ËÃ.>_;ï=ª;?Õuh?ÃI.?ú¸*?pÆ=æx= \L?ËÊÌ<þÖ<Í<?.!>j¤Æ7j¤Æ7
=²a?,ú>Ð¡W?%»?ó~q?êbF?¯G9._9?ô£>Õ:º4:)E?=!>ã¹Æ7ã¹Æ7
=ûj(?UN­>Çx?òD?Òjç>W|Y?¶9£9r,M>ÿ::8:li?ê!>]ÏÆ7]ÏÆ7
=w'E=2ç=îÈ+?m;I_;Ìî?
`¹ì8cìr¿Ö$:9Øï9Ø¡>»­!>ÖäÆ7ÖäÆ7
=¨÷>JÍ¢>§B??÷Ê×>l.?qú4:Ò:Í?¼»:d{:q>?t²!>PúÆ7PúÆ7
=Þã>>!®9?N¬Î>yì>I5?ÿ;Ç:"­A?¼Ü<§8<TS>?³!>ÉÇ7ÉÇ7
=8xØ=È¡=E}+?µ<Íí;>u'?ÂFÅ¹@·8æ.2Àã8öf9e>Ô!>C%Ç7C%Ç7
=<r>³/><?Mè>¤q­> o+?ü<áÌ;¨A?ÅM<ºÃM<¿ù??Õ!>½:Ç7½:Ç7
=5àê<z«<R/?÷wr;þ½B;^?0Æ¸(t82­<¿LÐ6¥*9"?Ê;%Ú!>6PÇ76PÇ7
=ã>¹7>Ø0m?}?
ã0?ô??Yø9C6À9Çkº>-:¢Ò:j-l?¾ÿ!>°eÇ7°eÇ7
=¦Ô>.{J>çØ5?=Ø?(Ú>_'?{Î=3Å=ê>J?ë<ã<.~=?¶">){Ç7){Ç7
=ÚÐ<.<<ò+?·ö:²6ï:(¬?Óà¸¿¤;9<9¾w¹¼8%9Ð+ð¾B">£Ç7£Ç7
=6F?¨?ùC?&D??¼Ê?>?Y1º8Ôid9 ®P>¥*:IMõ9Ñ2?C">¦Ç7¦Ç7
=Ã>\(>æaC?ô?^è>tØ-?ml=£&=VæF?tAé<Q<Æ(>?G">»Ç7»Ç7
=a[>°ç>¸Ý>?®#µ>R>£*?-<û&<[
O?fúù<^®<áÏ7?xg">ÑÇ7ÑÇ7
=îÝ=ßÊJ=§Ó1?Jò?<[<Ó*?çp¹âã(8
å¿úQÐ:_:8^(?Íi">æÇ7æÇ7
=jÕ£>Ì=Y>KA?7p? ß>Ë0?o<Ê<$éO?V;	XH;øÉ8?¦m">üÇ7üÇ7
=e^Þ>oN>B?sú+?¥cú>Õ/?
¥=Ø¢<<J?Ju
=û¸<»??v">|È7|È7
=ø<>/>ê7?À¹Í> >$,?LµÚ8J9½	9>SB:>a:÷Ü>Ô">ö&È7ö&È7
=O?C>1Iu?_Ù³?%.J?p¹c?ÿG3>b+¼=dès?êZ=¶¬<|Ef?Ò¡">o<È7o<È7
=fr>öQ>ò;C?§£?¼GÖ>51?-};Vk9;¡K?°<n<Î=?×¹">éQÈ7éQÈ7
=þ0´<b¨<Y,?z;N;u4?á	¹ú9Jå¿Ø·¬bV9Q½ÖÙ">bgÈ7bgÈ7
=·s¹>Gá>óþ3?¤Ç>TÖ>è*?}*B=M=îµA?ÿ	f<¡< í:?ëâ">Ü|È7Ü|È7
=þØà>é>OýY?
¤?ÓÂ>Í/?§8Týv9Í¿=²;â;ð&?Kë">UÈ7UÈ7
=±NÈ>s>ÁR?8aý>Ù¸>Ç¯/?H(:½ú:¢d?ÿ<´H<P8?wö">Ï§È7Ï§È7
=<ÍS>I©>K¶<?õ>ëû°>m1?CûH=rÇÿ<³'I?}
ä<A¨<ö=?A#>I½È7I½È7
=Ly¹>@>û­7??áû>º>ö<-?£<9¦Ä;ÍB?'û</úC<5?¯E#>ÂÒÈ7ÂÒÈ7
=±Ù=A=·57?<>V<ì½<_2?N¹ÖZ9~/*¿f	8¤µ7!¦A?J#><èÈ7<èÈ7
=:mô<Õ÷­<R×3?ëÎ\<Ñ¹+<´$?¤³Ù·~ìg90Mp½ÿrè9îV¨95¿0?¹c#>µýÈ7µýÈ7
=sÇ?ÃÒ;?!ö?Ñ@Üa?ù?«¹}>Ù>]o?¯È	=Séi<Ë?¦k#>/É7/É7
=-KÇ>ñ%>D?`&?`ià>µ.?l3;îyü:#6?£ó<p«¦<»®:?Èp#>¨(É7¨(É7
=*=¹f=à¸0?Ç;ðÐ;Á31?Ng­¸üþ9ú7¾Y9Ö«@9~-ª>¨#>">É7">É7
=¥¦=:Er=Ôû/?õ5=ãÓE=oé%?ØÕÛ:ÜV¢:U-?Ú]R<"Ô<7;?ÁÁ#>SÉ7SÉ7
=²o>÷">K=?1JÞ>Ö'¦>a>+?^¨<h®;
Z?©Æ<M»N<æ@?YÜ#>iÉ7iÉ7
=Äsÿ<¸<´1?jô;Vád;Z?2¹Îr8Ió¿ÜÎ¸%H9éÔ¾eõ#>~É7~É7
=Ú³¥>p5Y>KC?³÷ê?B ­?é¸-?±{á9.ÅÕ9n?ú}`:ñ»ë9Ês?3û#>É7É7
=Ï³>G8Ð=¶H9?]<ü2<÷r?Êû¸í9ÆÝm¾|þí¸A+T9¾ñ
$>©É7©É7
=<dà>sõ>??¿ \?vv?²0?¼-+¸K9[k½Eú­:YF:Ø`?ù$>û¾É7û¾É7
=¥%æ=`l=²c?ôÅ>>B$??ËÄ¸=:L=^g?
q9ÀÔ9f}>8$>uÔÉ7uÔÉ7
=Ynª=Tòx=B/?;{;<±L;Â?Ð{¨¹Öî(9²Q¿\¼·J¤9«½Î)$>îéÉ7îéÉ7
=¦º4?ñå>I?æ?3Öá>!¹0?õ½;¸Õ,9ÉÏ5¾¥i=;ë;ÏÈ7?5$>hÿÉ7hÿÉ7
=:À>+âÐ=-0?ÈÙ= ³©=¸#?*¾º:Wx:O@?N¶a: :«?A?ÄB$>áÊ7áÊ7
=o,=Ý¼ù<çÁ0?ÚÑW;Æ0;à}?Å"¹?Q9#Ç¾ö/¹8íïM9¶4f>]$>[*Ê7[*Ê7
=W
#?Ù>|5?ÿzN?°üÆ>øÑ?½G== kø<C?`Å<Ô4<ÇC?Áb$>Õ?Ê7Õ?Ê7
=×*Õ>k>üOB?ÚvZ?EV?§/?½¶9¡®9=?®;TIÔ:;?$>NUÊ7NUÊ7
=×->Q ÷=ÔÚ3?ýq>2í=,?õý9ßþ92ÿ>M<¹<Ók;?q$>ÈjÊ7ÈjÊ7
=½ý¸>Øl|>j;?A&¸>bý>Øê/?âð;ËÔ×:Y6?fáf<r<ÇX9?¯$>AÊ7AÊ7
=|§>zÌ6>qù6?¼Õ>~'>&y1?|?=xNú<5pC?h3<uP<mC?K¹$>»Ê7»Ê7
=B²=8çK=ÄüE?¼°:<þõþ;s;?FÑþ¸±09Ì¥à¾ìÙH9¬6b9SLã>èÑ$>4«Ê74«Ê7
=­nµ>¡G~>ã¨6?>>=>3I-?N;W)µ:q¨M?µ_G<Æã<Ã0=?|Û$>®ÀÊ7®ÀÊ7
=Ç+>ZÚÿ=ó'+?µÀ(<4|<Ñ!?¢½¹h©672EÚÀÐäÞ¸¾Â49ÑÕ¾Èä$>'ÖÊ7'ÖÊ7
=Ãî1=¡=A1?(;.;qÊ
?Ï9¸	¹8¤÷¾ª*8Ýn9ßHÜ=Hé$>¡ëÊ7¡ëÊ7
=÷s	?à®>ª7I?¯æ÷>dó¶>&q-?¸'ã¶b9§¼ø}:Fñè94P?é$>Ë7Ë7
=Bµ,=0Mü<a=/?ÈR;æÊ=;B?TB¹Æ9¼¶ ¿bB8$¹:9F³6>ô$>Ë7Ë7
=Í>O¤¾=bT2?;<ÅEÈ;'?Qf¹Z9ÄWI¿:P¹++9y»¾ñ÷$>,Ë7,Ë7
=kO>GÑ=40?fá>P>õ,?Ch=:r=H?U2;Ó6;U;?	û$>AË7AË7
=ÚÕ½>ÿl}>Ã??¢=+?£Xù>oÏ/?¡;ÈKM;´eI?÷<è;£<®&B?¿%>WË7WË7
=
ú"?û«º>=_?'Á§?½Qc?ë<?3\Õ9xë9#s<?n;'%;ÝA?>!%>zlË7zlË7
=èé½=Ý¾=ó-?<ÈÑ;;?gP7¸^8Å>ð=wêY9.g¨9?¢¥>/%>ôË7ôË7
=ú=>ã8>¶I?¦ÿ?Ä:F?6?*F=	ü<ãH?s'=¤Ø<oXE?Î9%>nË7nË7
=ñè§>ÊSZ>âD?Ì{?0Ë>3?"ø«8ÁÒE9ò^>yõ<5<rE?@d%>ç¬Ë7ç¬Ë7
=·>¥åT>¡1?0ñø>2 ¿>I&?p¯8¨Ã9âÿ>:£\:~_?½z%>aÂË7aÂË7
=Ï±<º<Ç,?g*;Ë;±¦?°¹D´o9/¾·¹½P9ô
 ½?%>Ú×Ë7Ú×Ë7
=Ó+W=!=Û+.?ÞÛÇ;%3;3/0?r¹æÎ°8f|Ó¿ÙµèÃ9ê9»"£%>TíË7TíË7
=aâ<-¤<µ0?ÄØ	;)kø:»
?~¹96ÅT¿|;¸ßD9ú-¾S­%>ÍÌ7ÍÌ7
=7ÂR=*õ=û´<?Í+<ü;E.?n¹ÄBG9H¿..9òª9­>Î%>GÌ7GÌ7
= ñ<ô<îHF?8Ö¿=sL{=ýlC?ÄZ:^ë9ÅN?-;p³æ:@?êÞ%>À-Ì7À-Ì7
=/@=Ê=}å)?Ä¼;#¦X;Ü5?ìé¸¨ºÌ8ÝÀ¿.Òf¸æÒð8é]u¾&>:CÌ7:CÌ7
=m÷>½0>¸V?<Ð7?eù><?ÃJ9=ÒÕ<Ø]?Ã-=}*Ð<T±U?&>´XÌ7´XÌ7
=S'>-èæ=¯>9? UÂ>â>5G-?º939ó?):À<÷9 Ä#?&>-nÌ7-nÌ7
=8+>G>¨a9?ö[Â>mK>Ð
*?h0¹ô9F¾>×ý9uç9½U?"&>§Ì7§Ì7
=-Ô>>>ïN?Î{?Òs·>Ñz7?9(°<¯ôW<QÒP?À.Î<T|<ê÷P?]1&> Ì7 Ì7
=K0ª>½ab>wt@?ú'?ãø>PT-?s;G´;;k]K?p?=éû<ØB?A&>®Ì7®Ì7
=Æðs>W$>ª¾=?Ù>¦¦>oº&?*1¸¾n9ö¯½Íµ:¬ó:y1?ßq&>ÄÌ7ÄÌ7
=9:>ù7>`þ7?Âß>H¡O>Xþ)?+µp;M×-;ø;1?Âô¬<ÃYi<T¾=?%t&>ÙÌ7ÙÌ7
=ì>
2>¾ð??Üvî>â´>|)?Z';ú:Q+?åèþ<Æ®<â:?v&>ïÌ7ïÌ7
=:XÐ=%_=
¤+?þÇo=^7:=¯Ñ$?E¤6:÷':^?-á9ÚÁ:ÁÁÚ>[³&>Í7Í7
=g8?Heì>dçG?D ?µÝ>'9?dl.7Ê9W<xF:<):ÿ.?¶Á&>úÍ7úÍ7
=UbZ=~==`4?öOÛ=ÓÉ =ñ.?Á9ûL9©ý>V;öð;mÐ,?©Â&>s/Í7s/Í7
=Ü>´XB>kÐ>?¬Ë>¢*>vu,?åG=Ý!=ëÑE?´#<ÃÜÞ;nE;?ÓÇ&>íDÍ7íDÍ7
=Âr>w­Ê=$05?daX>¥A%>*'?}5:\:¾?v}<ékÕ;N2??ò&>fZÍ7fZÍ7
=é_= YË<ãu/?þ\§;Ó¯;TE?¸¸O8ð7"¿v8¨9jr>,'>àoÍ7àoÍ7
=ré>eT>_@??¡>²Éa>Ç¦)?_~¸Ñ~²8Ç'»¾kç:ùY:±O$?²'>YÍ7YÍ7
=6Õx=WM4=½¦0?©¦;O;ó»?A¶<¹ïÂ8dª¿ÜXÌ7?9%=D'>ÓÍ7ÓÍ7
=(ð	?©¿>â=8?b?Íµ>]È4?³û¶·ìù9µ"°½pe;k5:Å`Y?Î1'>L°Í7L°Í7
=²%q>õ<>pND?9ø>6
º>ñÈ*?¯ÄC=A.ø<°ïI?V¾<©z<¾B?ÝC'>ÆÅÍ7ÆÅÍ7
=T>LÖQ>zÌ@?Ö}N?
Õ?×ð,?]¬;^];ÂF?/Çþ<Í	ª<*Ê??üH'>@ÛÍ7@ÛÍ7
=Âq?óB³>-$=?O?{}?Ûø.?¯<ÓW¿;ÝÇJ?Ú=XË<ó_@?¨M'>¹ðÍ7¹ðÍ7
=K?YD¨>[³g?J§>@i>N7?DR­¸,¦~9¥=.¾OðÖ:£Õ:ÕæS?¨d'>3Î73Î7
=TWð=)\¥=a
:? s¶>áB>7¨,?ñ9¡ÚÂ9£ìA>::ì?­n'>¬Î7¬Î7
=6¶õ=H³=/?·nQ>1â#>]#?.v:9:m:y!?£<åOQ<,?w'>&1Î7&1Î7
=Á>þ:x>
G?.ò}?¢Ã3?Ò4? ¿;NRh;S?ÿõ<Yó<G?´'>FÎ7FÎ7
=vS6?ÞmÞ>ØQ?Ó
Ù?c*?×>:?¦;]ùÆ::?<Æ¶;¥äN?h'>\Î7\Î7
=¿>-Qw>õ?F?Ë:;?ÕQ?$1?µÈ	<;ÌÀ]?K£<¤1Q<äÔG?à'>qÎ7qÎ7
=¦±¯>I_>oI?²oe?|$?ô2?¯3H·na96<ã¼\¶:ÒÇ«:¬?F³'>Î7Î7
=yR>P;>òB?§ya?xk%?_x.?äçQ=òúÿ<	ìQ?n
=ßûµ<Þ;B?_Î'>Î7Î7
=Bó=ù®=æ 2?l>_7><o%?BC";ä÷:²Ç'?ó¾<|o<Ï5?Üï'>ÿ±Î7ÿ±Î7
=Ûj=°Å.=
,?Tÿp;}ÔQ;;?<  ¹»9¢¿¢#¡8Ú=D9Y5R>Aü'>yÇÎ7yÇÎ7
=°ß>ùD>ù7?ó>¨J>Qÿ,?k;Æ:K0?èã<9ª<J5:?
ý'>òÜÎ7òÜÎ7
=V@>>ýf4?×æ>
Ù±>$&?²;¨¿Í:<??q<|'<C8?m(>lòÎ7lòÎ7
=ïù>gÙ>¹H?d5?Y?[_5?=ïà=úO?>yÉ<Ñ*<'§G?o'(>åÏ7åÏ7
=o`=T{G=«n5?c¸<Jµ×;Ñ%?TÆp¹èì[9v"¿x¹6#G8ÃK³¿©4(>_Ï7_Ï7
={à> )>êh?RÁM?ë?â¨D?ëRË=´}=½)M?MG=ôÅ<n2I?È<(>Ù2Ï7Ù2Ï7
=>Ý°=»P?K}b?Å§?)º6?¿{=¨ì=påQ?Aä<7><OE?ÿG(>RHÏ7RHÏ7
=:R>R2>·úA?Üe?aV(?«Ç.?Ýq=v=stI?Ç4=ò<ê{>?S(>Ì]Ï7Ì]Ï7
=Û?=f<	=¬ñ2?¶Ã<rXÊ;X,$?$¹@79_æ¾ó7Î9Gg=¯V(>EsÏ7EsÏ7
=Ûì¯<Î<±$?T^8;á¤;NÃ?~»¹J9{¦¾¬§9J}97?d(>¿Ï7¿Ï7
=M>h>û¥ >{9?õ?A^È>Þ(?ÐÉB=Áø<I?tÙ<Ks=<êë8?¥k(>8Ï78Ï7
=ëÖ?Ðµ>s<?¾ú?X1L?Y7?]ª=ÀT=ÎL?å=¥U¿</D?-n(>²³Ï7²³Ï7
={>>­T>Ã>?;?­	?O.?Ø_>=¤ð<rJ?eß=þÔ´<²ï>?î(>+ÉÏ7+ÉÏ7Ù=¨ -=N¶ú<$J1?!Å;h;¸ï*?ë¬)8G 9\O=·¹"9Ó9¿?s(>¥ÞÏ7¥ÞÏ7Ù=ty=âE6=D-/?A>¡õÑ=:²#?Þ$7n©9!NÛ<y%;Ø;ò??9§(>ôÏ7ôÏ7Ù=ýÜ=qg=4?*K±>14>^*?Ge9Öu9Òáÿ>"%:^òÞ9.&>?»´(>	Ð7	Ð7Ù=ÛQ>tV>2:?§à>°¨>×v*?Õ>=ê>ñ<hJ?
<ÆHJ<¾:?sÞ(>Ð7Ð7Ù=É|>â->°k:?µ}J?	÷?9+/?6µ@=®µõ<IÇH?»ö=ïß²<ÍÜ<?è(>4Ð74Ð7Ù=#À=µ=á´4?úÂ<w[»;ÑC? dÿ¶>#N9¹¼4ÿ^¸(*w9â÷æ½î(>JÐ7JÐ7Ù=Bx>@ÔH>¹A=?ã>'y >(5?©=MrP=B3P?P:ò«í9q`?	)>~_Ð7~_Ð7Ù={ùq>Ð>yÇF?ß£??mz	?m2?ÌÇ¥=7!O=åL?,öÏ<Ä<hÿF?Î	)>øtÐ7øtÐ7Ù=%Wº>ÍX<>×E}?u)3?»@ç>­UF?òºo=òÖ=·ÛS?Ý5=2<¾æb?í	)>qÐ7qÐ7Ù=!ä>õ>.±`?à?@Ä>fi?OY$=n'<ó?Q~=Ie<æÍh?!)>ëÐ7ëÐ7Ù=AÃ>a|>½PF?rÿ?ØÄ0?èC<?M=ÿ®ö<¾T?'ïC<×ê;-U?m)>eµÐ7eµÐ7Ù=1>æ7>S£;?!S×>¦ >§?,?0ÞC=Ïü<$óF?ÆÙ<é»<7?
)>ÞÊÐ7ÞÊÐ7Ù=¶ñE=j=:=? þ;©DÔ;i?X¦ä¸R[9i¾ò1©¸¸æS9hL¾¹)>XàÐ7XàÐ7Ù=tn­>Åt>à5?sY>¥Õ(>¨$?¦:Ö(c:£µ;?Å(<uÃñ;Eõ1?È&)>ÑõÐ7ÑõÐ7Ù=\>nÝZ>°´:?Ö2ü>Èº>ü,?¨Î§=n-R=ndL?OÙÒ<T<6S@?ÿ&)>KÑ7KÑ7Ù=û
=±Û¼<¨d<?Y±;ðGt;l:?ç!¹­_È8ÎM¿s|ë8*hE9Û°>	6)>Ä Ñ7Ä Ñ7Ù=ì>å5>äÏ<?$¶>ÅÝ>Ã*?¿;;;Êð5?¸?Ù<D¶<8?ÈO)>>6Ñ7>6Ñ7Ù=üL_==qz5?Ñ!ê;»¸¬;-?  ¹{Ï8SLÅ¿PµD8¨]ð7¶Q?¿])>·KÑ7·KÑ7Ù=úRê=Ì=KG?
G?8{Ï>@3?±¼9ÿ0º9õ`½>®p;Ôrå:MÆ0?+³)>1aÑ71aÑ7Ù=Ì3?ÁOÊ>Âc?}§?èY?WÚD?tZ;¹d;
tS?ñ=YÜ<vPk?ÒÉ)>«vÑ7«vÑ7Ù=d}">¥Ó=+D?¬+<àa]<Q4?ËÕ ¹@cr8Þ©¿¶ÏÁ¸¥°#9Ê¾dÍ)>$Ñ7$Ñ7Ù=&nÿ>u¨>ÇB?
?æDÉ>	4?lR=Ë9þ<ÇS?#x<?Â;:#E?øó)>¡Ñ7¡Ñ7Ù=Ò¾>wTq>,lJ?b+?Î:ï>Æ7?´²>=Îò<\I?rÿ¾<Y	<ñ>?§þ)>·Ñ7·Ñ7Ù=(â>%án>]r? ?B1?<?ðÙa9?ý¤9¡7¯>¤ßÅ:lÉ:A&C?a*>ÌÑ7ÌÑ7Ù=¿ÐP>|>è3? ©>´ÝF>ÂÆ*?á;u«»:)g>?OÓE<Ò<¨Ø.?É*>
âÑ7
âÑ7Ù=Æ;>!Æ>1z3?=£¤>Büw>dõ)?Î²<g<lF?Ät#<õ%ã;Å78?>*>÷Ñ7÷Ñ7Ù=i×>)>ß;?0F>h>&?~#=;èÌ<ÌBL?]xé< ò¡<18?
O*>ýÒ7ýÒ7Ù=A¯_>LÆ>/*??åIÝ>Á£>øø,?%H=»
þ<u°I?mÒ<èR<Ø¤??0R*>w"Ò7w"Ò7Ù=2±>ÅKc>G?Í®%?ñï>»1?
ýâ·ÿ>9½åÑC:óý:Ä"?£S*>ñ7Ò7ñ7Ò7Ù=×ð<ºZ®<?¥0?êU;ï";(:?3¹^T9è¿¾ºM7@39ùH=Ig*>jMÒ7jMÒ7Ù=S´¶>æn>LD?Îÿj?yÀ"?Ò8?Æ|¼=ïMd=OZS?åù<µ <£kF?K*>äbÒ7äbÒ7Ù=</Û=+Î£=-F+?,¬Ø;^I°;èR?,â'¹¬´9ê(#¿|«Ü8Âª9%>Ø*>]xÒ7]xÒ7Ù=è9`>é=ß<Û?èE ?G{õ>÷#'?"Æú;øÿÈ;k²?w ã<©<9?ê*>×Ò7×Ò7Ù=g>`wÂ=0g?ä+?X{õ>¦U2?k<üË;$¦B?À¢ò<?2<èÕF?Ø*>P£Ò7P£Ò7Ù=Úá=3¬ë<,?Jk;h;?ÓD¹>/9ª¾¬O8Pe9ae=¨»*>Ê¸Ò7Ê¸Ò7Ù=PÖ>s>a?k?Jä>aØ0?üG9%´8x»?@:u«:³?éÂ*>DÎÒ7DÎÒ7Ù=á>6D>`??Ü¸&?-ùò>!©/?×=N_2=1L?áÃñ<1õ<%®B?Ã*>½ãÒ7½ãÒ7Ù=¢M>úù3> MC?O,?Ù4ø>Å2?YÔ=ÍÉ'=áÃP?Ñqô<ËX¡<[ìA?äÃ*>7ùÒ77ùÒ7Ù=Ò&Ù>e>ä<?$ÛZ??Û³0?eç==æ%=¶+P?,=|Tæ<1??TÈ*>°Ó7°Ó7Ù=ê!0=8=Ü*?h¢;æJ;!H?øs¹u3q9Ux¿gg8èÄk9T9¢=?Þ*>*$Ó7*$Ó7Ù=vø>kW>$6?,¢>jn`>\Ò+?Ì\Æ:Ú:­5?J<N`Û;Hâ9?"é*>£9Ó7£9Ó7Ù=¥s<="y=`¹4?à¥ð;-.«;Àñ3?X6d¼W9¹º2<º]¸×T~9N¾Îì*>OÓ7OÓ7Ù=jk>bÁ@>Î??2pû>dÞ²>pî3?Ò\¸"9ÿMÃ½¾;HÇ¼:ÿF?ö*>dÓ7dÓ7Ù=l2(=?y=°'?(&;/ø:ù|+?E¹$é@8kþ­¿À­´çµ8¯Üºó÷*>zÓ7zÓ7Ù=ì¾>C{X>HÆa?|Õ?À¢>µ]?Hþ<8 <d%K?ð!=~²<Í+h?Xú*>Ó7Ó7Ù=õ]©>µ³m>g6?É>ôaV>( )?²<= ½ì<ßK?d²<°¾x<ÛË7?û*>¥Ó7¥Ó7Ù="Ù>àç>vë6?Uéß>³Ô¢>Ô0?o~9=ê<°|J?Ú<Ì¡<x=?¶ü*>}ºÓ7}ºÓ7Ù=aqE?vÄ>´£?Ï$?Nj©>ú¨x?ÈB=ÀnÍ<z{r?e)=¤@®<uy?s+>öÏÓ7öÏÓ7Ù=]®>_2B>Ñ6?MXñ>Õ'·>ª(?$>=;Hð<8J?ùì;Ì¦;RÚ5?+>påÓ7påÓ7Ù=.}>çpE>Ý:?Á8?<À>dò2?éø=H¬%=MaJ?¶z<Õ¤B<¢:G?+>éúÓ7éúÓ7Ù=øÑj=ô¥,=.?Ôç<2Q¾<>³?âVÜ7¤vV9Ê=rÊ;·;¤+?¦+>cÔ7cÔ7Ù=®>¥,>CB?4?Bè>ö+?áM=û<{Q?bG¶<©3t<Ù??Ï=+>Ü%Ô7Ü%Ô7Ù=Aå>´¯9>+v4?¡É>k¬>´É%?¡
Ã;O l;XxS?@Ø<
<Sç5?æS+>V;Ô7V;Ô7Ù=">>»â>ð@;?0 á>Ô}ª>¥d)?ÞÐF=wýø<ÉiL?f\<<t9?vZ+>ÐPÔ7ÐPÔ7Ù=¨6>ÁÝ>N5?H>ÀDD>eR'?*9;\-;®G?¹ò`<§$<£{/?Ó~+>IfÔ7IfÔ7Ù=ù¤>?`>U<?VÚ°>>¶Q-?í½b;¸;¬
>?pÕ<{ñ<d7?1+>Ã{Ô7Ã{Ô7Ù=´Å`>o£>(þ>?Q´?ñA¿>G-?;¤;¾];6>?üñ<[1¢<ø:>?¶+><Ô7<Ô7Ù=öåÒ>ÓR>Y<?NO?ôÈ>_,?=OAº<OH?\j<	Ô<$´@?iÃ+>¶¦Ô7¶¦Ô7Ù=1j»>Óÿe>ùP?-4?zó>*U=?Ø1D:ì
:½G5?ø%Æ<¹Òr<¡æP?úÚ+>/¼Ô7/¼Ô7Ù=ÖÚä>³>_Úa?òð>94¦>»9?G¼¸¥9å@_¾Â6X::¡L?·Ý+>©ÑÔ7©ÑÔ7Ù=ZD>¼×@>°é0?;*>Ö>iÅ#?<;ÊIÜ:EV*?ëÉ¿<Ý<¢V-?Ùß+>"çÔ7"çÔ7Ù= º>h>SM?C??3|?BC6?åmÉ¸iÒî8óê×¾Î³9ÐÃ9Wë>õ+>üÔ7üÔ7Ù=¢.>Pû=j¯1?2Ìõ>¼>Þã&?ÈÙ>=S\õ<\ G?MØ<Xb<£v5?,>Õ7Õ7Ù=zÅ¤>xl>[2?>8L>Ù!?H;>þÐ:µ%?GÈa<·k(<I+?£,>'Õ7'Õ7Ù=·$ì>Jç>íeD?47?µ4?F1?ü*V=¼-=gËJ?I¡<ÂV<Ó»@?é&,>	=Õ7	=Õ7Ù=x¬=]Zà<>¥)?Úl<¼¼<<Þ¡ ?g8{¹}Ù9Ø¿u¿Rç·~Ð49óÀ£½«',>RÕ7RÕ7Ù=?}µ>Ç>Î_5?^x?õ¿>-?=-(=¯GH?ã<æM<¥;?%/,>ügÕ7ügÕ7Ù=rà=0A=I4?¦ÿ;Èä½;·ö+?)o>¹P9;{5¿pà,9ç8,??8,>u}Õ7u}Õ7Ù=¢ß=èi=»:?£ý4<C©ó;ð'>?¶à¹2úû8w ¿Õ·T9tWB½9f,>ïÕ7ïÕ7Ù=ª?uÌ>&G?_?r`Ä>á,7?¹|*9Ý©ë¾:*áI:9;+?h,>h¨Õ7h¨Õ7Ù=S>L'>!=?Äôö>Ûº>+)?7=­Áò<	A?üC=¿<)6?zj,>â½Õ7â½Õ7Ù=}>æ?4>Ã=?:?WñÔ>ßü*?ÅN;A
;în??îù<8£L<ÂÞ<?ÿo,>\ÓÕ7\ÓÕ7Ù=1=´?=É(?Z;ÖI;©~'?1/&¹z°
9Þ ¿ÜÌû¸
1`9NÃ¾v,>ÕèÕ7ÕèÕ7Ù=!{a?T¤?Y?l°Û?ù`? D?W~R=:pþ<ÉS?`¥*=¡AÈ<²%Z?¨{,>OþÕ7OþÕ7Ù=ÑÂ>jç»=7?ä>Uoª>¾Q+?úÈa==¾|F?ò[ñ<%~¨<ÛZ7?,>ÈÖ7ÈÖ7Ù=X=¾=O=ü	5?ÞzÕ>\â >hØ)?`8B=Óð<ÉO?ì<É3M<:?Ê,>B)Ö7B)Ö7Ù=Ñ>W»>Ôè3?ÕY>¨,>"?4«Æ;¢f;D?¹Í;i;Ã)?Ù»,>»>Ö7»>Ö7Ù=gf	?S)·>[
@?-ko?å&?­7?Æä9:Jv>bçø;©;éR?È,>5TÖ75TÖ7Ù=(>GµÝ=£r6?!ý?6Õ>I/?¹°V¸å,9MKË½z@T:>¸	:¡EE?Ð,>¯iÖ7¯iÖ7Ù=À.²>Û2>>®Óo?G»3?ÏÝ>ÖoO?7ä|N9 =Ö1æ9Àöj9ÇÍz?ùô,>(Ö7(Ö7Ù=çc?òñ»>:	F?ã>3@j>lT.?Òíë7©9Ãä=Æ	:Û9­ ?Ë->¢Ö7¢Ö7Ù=¢Ô[>ôg>HN?õµf?Rì?0<?¨§9ÏQx9qù?F·:t[i:I?y->ªÖ7ªÖ7Ù=|üÁ>©L>ã8?6ñ>Õ³>°+?(>==	ãô<®ÔE?«Á<É<n¯9?->¿Ö7¿Ö7Ù=\Æ>Ä~>;H?ðÜ?LXÆ>DÆ,?«Ë?;Âcð:@L?iÔâ<[8<GA?ö->ÕÖ7ÕÖ7Ù= /­>Yd>(B?r&?JæÒ>12?.G=õvõ<»O?Ãö<U£<¿A?#->êÖ7êÖ7Ù=Ã¦=òl=ÆÍ4?>sWY>aô$?ñ¢9S¾9NM>þÊ;D;f±*?)->×7×7Ù=B? B¾>\;?'ñ?®¶>äù??Èôç·»Õ8âé
¾c®:'m:9)?D/->{×7{×7Ù=×ù=«!³=q÷1?¶ï3<Ms
<Ó"?Î÷~¹X#7	GÁØi·Ù­)9¤ug½E->õ*×7õ*×7Ù=Ë¤Ð>Ä>ÑÙA?\'è>9§>:ä1?	L<ÄTó;~¨V?È1ø:æø°:n3?Xo->n@×7n@×7Ù=Ã¾¹>!7y>IÍ>?J&?üë>LÄ4?l¼;RJp;¤½H?Fæ<l<m	E?ÿr->èU×7èU×7Ù=<S>Ôa>ÈÜ4?Õ©©>´§>b'?×ì%¹B9ÈÝÚ¾Q Û9øÔ9Qû?;t->ak×7ak×7Ù=Ï£}=ü9=Ó/?Ä\;ïH;zÜ?ÿ¸Yë8]¾
¿£Ãß8Ô}9Å­a>~->Û×7Û×7Ù=jÌ?¡b¥>´	]?À¹?;·>5S=?àW©5ÅÛ¼9å:_¶;Þ2Ä:ª?)?ù->T×7T×7Ù="pË>à>Ò;?HL?Så?·5?U)M=WÜý<ïãN?Ò<£;<òC?Ò->Î«×7Î«×7Ù=DX=Aõ!=1ì*?Q6H=)Ò =%Z?ªo¹ÔN9×Å²¾-2h9C9vÈ>T->GÁ×7GÁ×7Ù=»>ê>ðÙ6?t ?0­ñ>@)?lùn=Õm=J?·"= T¿<F*:?ð ->ÁÖ×7ÁÖ×7Ù=·&=C
î<Å3?ã½0;';Ë?9®¹ð¢8/y	À,97}9cË>é©->;ì×7;ì×7Ù=Û6?øn®>	ÿ?õxw?£û÷>y?Î·úåÄ8_ù¾õ»:Gû:µÞ5?ó×->´Ø7´Ø7Ù=!Æ>§V>È2>?u×ô>W¶>÷,?µÓ ¸%f9
å2¾}><&<Ú==?_ò->.Ø7.Ø7Ù=Dü=_?=m<f?ëÊA<¢ç;¿²V?Ê¸d©e8A¿pó&7ìÁ9Ó÷ <~ò->§,Ø7§,Ø7Ù=zò)>ÍÁ=IIa?MÞ<7<~r??Ú({¸rÂ 8súÇ¾M¸ù´ð8@.¡¾!
.>!BØ7!BØ7Ù=çv>7+>ëê7?Z´e>§.>ïy(?1¥=5S=ÖH?y÷;SÏ¯;bD4?Â$.>WØ7WØ7Ù=­!=äÏ<=pG?Û~¢=Ã.S=ÿúD?ú
;ôK;E×>?TxÁ;ªn;<O?T/.>mØ7mØ7Ù=MÀÅ>]>È:??v?Ï·>Èê2?îz8«À/9ÌËF>0å;½:ÊÕ?k7.>Ø7Ø7Ù=\Ó<æ¼<ß-?ÑJê<µ*Ã<©?ºÚ:Kë¥:½(?ûV;lî:,?©t.>Ø7Ø7Ù=ûâ>1>fT?\ß$?&Ã>ÉVX?Pí8ÂE9UÆ>A(O:fÒÒ9Ñ{?.>­Ø7­Ø7Ù=Pâ>WÉß=w3?B²[>³(>Ô&?Ù9æG9R÷¾>ÿF:@3:Fs
?Ç.>úÂØ7úÂØ7Ù=DG=è=O|1?F;Ú;ý¹;Tæ6?Í¸O	9~¾¢-9< 9´
?¯.>tØØ7tØØ7Ù=^´?ÔÐ>Cl<??x?i??³Û.?[WÝ;&;!gG?=Ø°<ANB?­µ.>ííØ7ííØ7Ù=
=u5<=T/?bI;ë%p;cH?Ôs¹Éï9oêã¾Â8@ÇÅ8xG>Ì.>gÙ7gÙ7Ù=¥t¹>e>rÜN?¯ß?¨K?9:C?)S:££ÿ9]uS?uÞ<×<} W?)Ó.>àÙ7àÙ7Ù=ým[=³A=)2?÷Ã;;ð{"?ì¹±9©8¾ê¶·ãª9'u	½¡Ó.>Z.Ù7Z.Ù7Ù=}N¨>t?^>èÝA?Ô×x><æ=>»'?Ì7)9lß=«I×9Þ¸9´?1Ý.>ÓCÙ7ÓCÙ7Ù=,ì>]>®S?åP?ø±?ÕÊ8?Er«8:[9n4H>Û¼²;¥×l;2A?oõ.>MYÙ7MYÙ7Ù=g¢§>Brc>ä­<?={?×t¼>ö3?Ú´:Ç9øÚº':ïÑ´9qZA?°ö.>ÇnÙ7ÇnÙ7Ù=/Î>>>úîA?CÔ>a>3Û3?T"69ÒG°9@>Æ1:ýIE:þãB?a/>@Ù7@Ù7Ù=¢Q>N>< 4?3ü>k>Cf(?äÙ;3;ôQ?K®r<*<Å°6?/>ºÙ7ºÙ7Ù=\¶ø=>Ý°=sÿ3?Ë<­Sð;Pø?úÉ[¹eG9ýO
¿î¥8;X¦9úÔþ=7/>3¯Ù73¯Ù7Ù=Z§k=a¹=óB?qUÚ=¨=×¡>?úd:ö"8:Ý+?£;d¡Y;g@?·/>­ÄÙ7­ÄÙ7Ù=#=«==$S0?l]æ;
¿;.I?A{¸Ý
9Á¾â¸Ô«9e½®A/>&ÚÙ7&ÚÙ7Ù=>®>J>ð7?§è¾>ë>;w'?[áE=ô=6WD?DÓ<Ù<Ï%8?C/> ïÙ7 ïÙ7Ù=×²>?ñy>«á6?¾2¶>æ>²&?x>;Rj¤:ê"T?Cô<§È¬<I15?¾E/>Ú7Ú7Ù=ö÷>x&B>&??Ü*Ç>:K>èM&?éú0·öÅ8Ýd½B+:Ü4 9kÔ?ëz/>Ú7Ú7Ù=å=¯=¤=ú2?âqª>jw~>Øx+?XþR¸,Ú9ÀÄI¾\²9Öú79HÃw?/>
0Ú7
0Ú7Ù=ÛÄ=ãlN=òÚ*?Ò²;}e;¡L ?øuT¹ó$U9Ö-ÿ¾0t9Ã69¥QÔ>¨/>EÚ7EÚ7Ù=;Ï´>W=v>ôù;?=ìî>Q±>Ìx,?ÚJ¡;ìW;lð??EÄ<´<5P=?°/>[Ú7[Ú7Ù=	=ÒÇ<u0?/¿6;4%;1¬
?EÖ|¹339ãÕæ¾dñ6F9<c³/>ypÚ7ypÚ7Ù=ôt>à%>Ä=?ó>üÕd>]£%?X\;=Zí<ØJ?ý¢<ßcS<cE?sÀ/>óÚ7óÚ7Ù=¥ð>®7>29<?)øé>é­>­,?=Há&=Z0H?O·<Òz<i±;?ºñ/>lÚ7lÚ7Ù=Qþ¿>Pj>R38?é?UÚ>Qp/?àmM='=dôG?ùÒõ<aø¥<Ë=?Bÿ/>æ°Ú7æ°Ú7Ù=ÿö>*>åI?¨?.·>îq6?NG=Ø5=ÒúF?/Y<»*<Ç??%0>`ÆÚ7`ÆÚ7Ù=¿>û#Å=tB?ÿ"?xiË>U+?>R8ÎC9À÷>~l:±õc:±.?c00>ÙÛÚ7ÙÛÚ7Ù=Ëæ@>2 û=J¥D?x-?çó>«b6?,!g=[=L?Ñ¥<'Ä@< L?Ã>0>SñÚ7SñÚ7Ù=C?»>Ï´S?Ñ!I?è!
?ªj6?<©7E´09®-u=Ï;ôÀ°:SI?ÝP0>ÌÛ7ÌÛ7Ù=àÇ=ñ=bæ-?ç»²;;ò!?Ïã%¹
8ç¿vÁ¸³+9´T¾.Q0>FÛ7FÛ7Ù=ù^>Î`/>Ý×<?;ò>Ï²>-??";×:Ñ±@?ê<é<mÌA?ü^0>¿1Û7¿1Û7Ù=4Õ=/I=Gc/?ÏO;ö;A;=	?wàÝ¸ôã49¾¢bå¸n"9¸Â´¾êc0>9GÛ79GÛ7Ù=±&ð>»Ò>¾X?ì£%?×íê>(4?¡08±~9c±=ÊíÔ9y7y9w¹Z?#k0>²\Û7²\Û7Ù=~ü?/>ß7W?Ì%?é¹ì>¶K3?×8yø9]â=òøR:h/:/ô?Â~0>,rÛ7,rÛ7Ù=&>Ze5>´S4?$>ùd>$ %?¥?k;¸;µD?ñ¤æ<õ¡<I6?X0>¦Û7¦Û7Ù=G>+øD>3ý5?<«>'|>·-?Æ==9÷<©KD?¾Í<«D<yl:?$0>Û7Û7b=;3 >±Z>±;?«® ?ÌOî>Ò,?)Ö`;@9;Ò=?KãÄ<æ<Ë??
£0>²Û7²Û7b=	©>:dk>}i8?æä>õÀ«>`*?2	3;×¬î:@?\¸"=zá<j¿8?ÚÏ0>ÈÛ7ÈÛ7b=¼¯³>ó+q>¼>?9]ð>ù¯>]Ö.?
O=(©=ÉEF?ÿh<\ <âQ:?#ç0>ÝÛ7ÝÛ7b=ðu>+>o7?ß?®Å>m&?¬Ö0<dä;Y}F?	{5<$£ó;z°>?qð0>óÛ7óÛ7b=/¼i> d"><8?9þµ>Ø>¿º(?Và<b¯;ÊG?ê¹æ<<ó9?<1>Ü7Ü7b=Wûï>N³>yX@?"Í?Ó>nÎ0?)«^=)Ã=ÛC?.;2<ã
î;Ëª??âC1>øÜ7øÜ7b=8Ã>Êv>\A?o-E?3
?2¾2?V/­8a\§9Nt>¯W:	,:6?i1>r3Ü7r3Ü7b=~	>4×<>_¯H?ª?óÞ>¼1?.5·Ù:­9Éß¼KW:Ï:­Þ7?áp1>ìHÜ7ìHÜ7b=vÂ>ø®s>ÒæK?Uÿ&?O³ð>¹1?Õp<;Ðô:ûME?;ð;S;U`?tu1>e^Ü7e^Ü7b=K.½<¯<v)1? <¨<&ë?Ô`¸Ó.9Áb%¾Öb:ö:ñý
?Äw1>ßsÜ7ßsÜ7b=»å>j;>&û>?ÿ§>û;>,%?iºS7ÌøA9·=èÁ8:ß!:à\?\1>XÜ7XÜ7b=²Åì=â§=¦ß4?Y(ú;s¼°;Ï,5?ÿÿ.¹ó¹9Ï«¬¾âR·ç9P2v½Ì1>ÒÜ7ÒÜ7b=W\£>>Âa>U>9?½4?ã>=*?6Ñw=[§=L4I?=§´<¤Ä9?wÐ1>K´Ü7K´Ü7b=Iê«>/ªZ>®DI?üi?sM&?£È3?§ð<9q ;çX?(=L
¶<ÞVP?oÞ1>ÅÉÜ7ÅÉÜ7b=3>ãñU>Ua8?íi?$ä>ã2?&Ã=ß<=iP?xú<lu©</í<?lç1>>ßÜ7>ßÜ7b=Mß=+Ñ<WÜ.?¼HÄ;ò5;Ö ?ô3°¸Ö9§¾ÚK8ÊÙ~9éÌ=Oì1>¸ôÜ7¸ôÜ7b=|~>)0>Ïþ8?º¬?óÂ>îü.?A=ÿì<ÐP?KÛ <ÊÐY<G=?½ñ1>2
Ý72
Ý7b=!3ò>Ê­>N#G?!?Lrè>Hò1?\K79¥8=s:^Í":[??2>«Ý7«Ý7b=G=ßçR=W0?e<ýæ*<+?ÚF2¹a¢8<l£¿V¹z@9¬(¾¾ò*2>%5Ý7%5Ý7b=(Þd=(=n\.?ýÆ="r=óÀ ?BHq8´Ø9¿H>bñ;©ÐÂ:òv>?#42>JÝ7JÝ7b=2à>LK:>6?|Ô>¾r >¢)?gó;´¢;b??ÂÆ<<H_5?:^2>`Ý7`Ý7b=¨b>:ÿS>¾Î6?ÕMw>Ö?>B%?Ðï;NÁI;°!G? 7<h<(7?Ih2>uÝ7uÝ7b= y?|÷ÿ>Ð¨y?e=Õ?;óc?Åzo?ì:)K:Õ2?¿¬:ý<:ÿi?¼z2>Ý7Ý7b=KK>ÿ¼>øÅB?|$?Þ¨õ>Cq+?ãò=¯è:=çP?âg=Û²<y<?Ð2> Ý7 Ý7b=D`>»c_>K¤6?Ûû>dÁf>V,$?2;á¢¬:£R?ã<?Ä;ÈÅ2?N2>þµÝ7þµÝ7b=®?n¬>çû@??J È>C+?¦î9_V9Î5>v?:tØw: ²?A2>xËÝ7xËÝ7b=ÒÑ=½Ú<$Ú2?9D;@Ý;) ?líz¹ÉSÎ83«¿Ê¿8Ð8äÊ;?ª2>ñàÝ7ñàÝ7b=¸=o]}=èr:?æ0ó;Ç»;ðÅ%?¹Ô	D9·`Ð¾2à7:a9cÓ~=ïÐ2>köÝ7köÝ7b=ãÁ@>h>O:?N?Ñè>·÷,?áT=Ps=ÅîI?¾7á<«ª<;?Ó2>äÞ7äÞ7b=Ü}G>u«>îA?Ð©<¦)M<¿:?Ì¹µ\B9öè+¿!9ë9¸²÷>þÖ2>^!Þ7^!Þ7b={(>¸ñ=2?ÿ°<Ý;Íö"?O¹Î>9pC5¿/uÁ8Øw9ÆlH>Bâ2>×6Þ7×6Þ7b=Ë3>F>ë9?r>;îj>·*?°û;ÅÕ£;xD?¨¢<½þ`<Â9?Yä2>QLÞ7QLÞ7b=X>8ºJ><?±¼>þ>÷E.?ä^Î<m¼<òK?<¿¹P<=X??,	3>ËaÞ7ËaÞ7b=Ùh>ú>ÍH?³¡;?!?x6?ïÖ=ÏP=O?}>Ö:EÅ:«3D?}
3>DwÞ7DwÞ7b=c?X¨>ßWT?ô3?¶>ë>ßB?Ý.«9nË9k×>4»<Ìbe<±ÇP?3>¾Þ7¾Þ7b=«»á> =>·I?¤_?§9?å4;?È·7Ù5p9Î¢C=d¢:0K:LLL?[3>7¢Þ77¢Þ7b=Òë=B=4r9?-(<]á;ª??;I¹@fì8)¿¢¿ªH9×9dµÅ>3>±·Þ7±·Þ7b=1-0=²=Gh/?«Zx=TFE=x$!?=¼2·Öú9o¬¼ª)<­û÷;³&/?'3>*ÍÞ7*ÍÞ7b=i¶=¬=MÚ.?ñ
·;S^;¡S)?7¸]|^9n=¨½ÛÞ
8:ÜÝ8³#>êC3>¤âÞ7¤âÞ7b=e>Ð#>"4?8¯Å> Æ>pe,?KD=û<öG?²µº<	<'69?GI3>øÞ7øÞ7b=¾=D=yñ/?lK«;ËÏ;{b?µýâ¸Ð)9S_«¾úå¸_à8=°¿ÅX3>
ß7
ß7b=
>SØH>á2?ö·>Mm`>ú%?Ç2;8î:ôã??cøa<"<Sk2?aY3>#ß7#ß7b=æo?Ò5
?Ù]?
?×ë,?$B?¤Î='p=0\?£¹<(è.<^?Á~3>8ß78ß7b=^>]lT>_Î2?ÀH>aF>À|%?½þ5=|×è<H?o«<¡Rw<Ùr1?u3>Nß7Nß7b=MÜ=³£=,-?ü=ÁRÆ=_#?~y9í¥9sÁ>$ýÃ;óÓ;]á0?Á3>}cß7}cß7b=ÿG^=öD$=4-?jÉ;¥n¢;Ýv?®¹&^9á'¿0¹'h9Þ¾j3>÷xß7÷xß7b=E9>ïJ>^:?s§>QÒt>=±.?&Ý÷<<@£N?ÏýÑ;Ú;á(<?,3>pß7pß7b=O
D>¾	>sW6?¿a>§A.>`Ò%?/u:®6:Ò[??©\;íçH;31?à 3>ê£ß7ê£ß7b=¥¹>&r>MC?EÊá>ï¦>'.?°I1;×:«R?.*<úäæ;<?Ë°3>c¹ß7c¹ß7b=%IÙ=s=É12?I<v®<ß4?ü·¸SF9¯m¾sÛñ8n£d9f>Í½3>ÝÎß7ÝÎß7b=e¸?TÐ>·ÏA?õ+©?çÜg?YÈ:?	K>Iáú=Þ-O?¬ñ:(§:è9?°Î3>Wäß7Wäß7b=Óø¨>Ðli>EP9? e>ËZ>
Í.?¬!;Ù¯Ê:EN7?ý<±©<@??Öâ3>Ðùß7Ðùß7b=ÍÐÊ>à>d03?û?>­>Í¶&?2;s²J;>a7?Û¥-<î%ü;ðL0?Óë3>Jà7Jà7b=}Ô?zZÜ>#8?R?êH?o1?¥_<¿"
<<O?Ò°0="ã<¼F?4>Ã$à7Ã$à7b=±·=U~=å8?Bo>Ö6>O'?)$59WY9D\Õ>G¸:B:Ë/?E4>=:à7=:à7b=^¦>yh>Ü6?#?R4È>É[-?¹Ý_==Û«G?«õ<¥<Í=?Ð4>¶Oà7¶Oà7b= zB?¹õ>=$K?òÀ?3?õy4?Ê©:³ùb:ß??ïÐ<û<}<%ÏR? 4>0eà70eà7b=ÈÂ?	Ã>¢X??Zæ>6¨>Å/?/v9è9aÂ>q©5:ý¯:W?WF4>©zà7©zà7b=O>86>{òO?
aß?CÆ?bç>?Ðs=%{=n[?[¶<¬Ñ¸;¹üM?N4>#à7#à7b=üZ>AÎ>ËD=?Kd?*%?ì0?Ií;ShB;º±J?&®·<Þ©o<_3D?áT4>¥à7¥à7b=j¾>Ò>Ô2?Ø­>æ>#Á)?<÷¾=<xH?ò¸÷;Dþ©;":?Áa4>»à7»à7b=ªKÅ>Õþ>ñc4?²> ¬>øw*?¡rB=/ý<úD?Û.Ð<ý"<X6?~4>Ðà7Ðà7b=K£/>~ñâ=* F?$|õ=­=µ5?°È;=IËæ<äJP?
u:òØ,:|5?Ö4>	æà7	æà7b=<,>é°â=MB?*äû>§E»>Ä*,?\
;S´:ß´D?)îß<Ã<dc??>4>ûà7ûà7b=üì<Þ®<
.?ýÓ<ìº©<»Þ?5Ð9°09?þc:24ð9õÑ?ì­4>üá7üá7b=¯©³>£o>@?@?Ø?aw/?·59PÈ9Th>Ê :A|:K®	?^å4>v&á7v&á7b=5¹?
¬À>}ö>?Qzè>½û«>-?á=ìé¦<ð]U?ìÄ³<Ðlq<:>?ø4>ð;á7ð;á7b=]üt>h:'>r;?A#¸>¯>,ó)?
D
;.Ä½:?:?³d=S²<§8?($5>iQá7iQá7b=4=Æé8=ëÞD?
tI>â:	>Uç;?ä.9aê9'Ñ>D»¸-]9çY¾]&5>ãfá7ãfá7b=MÝo>Ô¼>HµG?²îþ>db²>]í6?¹Å=b»<=FÌI?i,j<<@|H?³'5>\|á7\|á7b=>Ê$G>Ë6?r{-?±7þ>Ö².?60=8ª¿<îE?¶=çµ¶<µ9?~)5>Öá7Öá7b=kó=:»¤=$=?`5g<Kì<sH?%Å\¹åª/9*Ý ¿Ø^
8ü»g9Ü=Z;5>O§á7O§á7b=Më<³¬<Ò-.?¯­;ô;Û? ¹uãY9'F,¿-9ß
9, ?TE5>É¼á7É¼á7b=+òI>R><=2?_÷>a¹>äÍ*?~C=éüü<äÑE?tH&=z5å<¸9?ÎI5>BÒá7BÒá7b=Ì*Ñ=ôª=r9?ãÊ<9<M>1?ñ¼·iÄÂ8ÏWø½³2:r:ßµ?4N5>¼çá7¼çá7b=uP>¢>(8?Ú®ü>õõ¼>.*+?ò÷;¾-L;»PG?Ñä<<©^9?ÎT5>6ýá76ýá7b=WÑ>?·Q>Ã?4ý³?î^?O?%Ó£=y,8=·c?Óu<4;Å^p?U5>¯â7¯â7b=TÜç=¨s©=j$/?ð7<{<X?ÄÑü¸w`9<+¾Üü¸ s9Ú¾'k5>)(â7)(â7b=7$Ê>>ê8?Âÿ§>þ}>ã£)?ÌV;\À:r5?»¤< ¡a<è:?Ûu5>¢=â7¢=â7b=2Vë>6Ø>aF?Ç1(?$ä>Y»<?.9©9{>f:ß³9:ßL?£5>Sâ7Sâ7b=k6=m={ê/?W;Ðf;oìú>îþ¸$Ú¹9/¾/"Ù¸µb]9H{¾¯5>hâ7hâ7b=ô)>è-^>w5?Åø>³^l>­%?Þ£;´V;C?üåÈ<	<T6?Á5>~â7~â7b=¶X>j>äß=?	øÇ>çß>¬(?çTx;í#;ÞB?ãü;µ;çÊ2?îÎ5>â7â7b=&Ý="èX=*',?¡R=FL-=Â?³2U9PS*98 ?`µ:pH:f?óî5>©â7©â7b=Fß?Gfª>¸£S?éz? :A?÷Q?1
P=cÿ<P?ø¢¸;©;_;ü¼S?»ù5>|¾â7|¾â7b=­>!K>BF9?Vh³>Xj> ,?ÅD
;[Æ:©·2?6¢</V<A?6>õÓâ7õÓâ7b=N>§Y>4)7?àCÈ>be>Á4(?Áè&¸	ü9
¾k:°2º9.e:?º6>oéâ7oéâ7b=ûÜÈ>Ó>	F?TóL?¶?Ì6?ÇÎ`=vl=ó{T?µß<ù<GH?´26>èþâ7èþâ7b=zß¿>Ú­z>òC?Aû>Oµº>@,?ßÃò¸®
9¸Tà¾ ¨Î::9)?V86>bã7bã7b=,ö=2ï³=¥/?MH<o)<¥¯?ëí¹Ûa9É-¿è6é7çó.95 ª=;6>Û)ã7Û)ã7b=#â%>oå=99?Ø¡>WMy>¶1&?Û;YÍ;°E?ôfò<Ð ®<02?sT6>U?ã7U?ã7b==²X=ª3?jÚ;¸	Î;¯n?ü²
¹Ô¢9ÿ¾dW	9!F9Íô?)a6>ÎTã7ÎTã7b=>áÙ>G>XN<?.?Pÿ?]*?~x=¼ö=¼ÖF?l<âìL<üi9?oh6>Hjã7Hjã7b=5©>R¥C>e6A?­¬	?¥Ç>50?'0;uÐ:ýSX?Qö<N<l9??Zn6>Âã7Âã7b=U_ò>öÔ>B?|;0?þIý>\2?É`·nâ=9½#¶;¥Å¸:¡¼W?6>;ã7;ã7b=î\?ÏN®>°u??Â÷é>ý,¡>Ï9?à8j"ú8Öv>ø>;b:;°Â9?4Ð6>µªã7µªã7b=XÑØ>)j>i,@?)ºØ>b/>áÂ2?øw=×t=wI?M<øµ;iÁ??7>.Àã7.Àã7b=Õ)?[¿>JJ?V?çÔ>CÐ;?L
89î£=Hm;[;þ Y?Ü,7>¨Õã7¨Õã7b=N¡>Õ|R>×.D?¯x7?ó?+/?Í=rµ*=hJ?ªWþ<<~§<_B?Æf7>!ëã7!ëã7b=Ä>¡ >®Ë8?ì»?Uß>Äí-?O7ý<iµ£<ÙûE?®ÈÓ<à<<Ö8?v7>ä7ä7b=6j?þ¨>Kòl??)&?`zK?
<þ£;ÅÑX?rë<¦<îOZ?Èx7>ä7ä7b=~>º,>ÞÕ<?O?VÏ>[/?>Ü@=Ç=þ7>?°¯<âUk<Â`>?±7>+ä7+ä7b=o=²~==úª9?Ì0>N0>>s,?3>=Ô0ñ<Ø6J?Ù|Y<4»<j°8?\¾7>Aä7Aä7b=¥n>]§E>X;?}Xò>Cµ>ÞL+?øö³=µìf=«G?O¿<C<¼>?åÔ7>Vä7Vä7b=JÞÜ>BÉ>dG?F¼Ø>Äf>6?ùÙL=[û<}¢P?¡<h¸É;hJ?±Ö7>ûkä7ûkä7b=§mª=/+}=U,?
&;Å;²®?¾';¹ÐR9&\¾ (-7	$9L»=`Ú7>tä7tä7b=à{G>i>$(7?<x>|<>²Ñ(?Ú÷:Wö5:ùB?>	µ<ì|<7?Àå7>îä7îä7b=FL>j>7?º>Ø,>Á&?Ð[= =bH?bq<À0,<e93?8>g¬ä7g¬ä7b=¼*>º5Z>[»:?´¬µ>Gß>&+?ÃYX;Q;÷T?,Ê<|<¸Y@?*8>áÁä7áÁä7b=	>:>Â1?­>8>\)?Jv;ÿ;@FF?Ïb<#<U2?I;8>[×ä7[×ä7b=\Ö`>0>??rù>kµ>¨Ð/?m¢/;Rgõ:â77?ß<À<HA>??8>Ôìä7Ôìä7b=Ì,>DÜ=*H?)é?òL¸>_s4?t¬"=ç¦Ð<G?óAf<vá
<Ê7T?sJ8>Nå7Nå7b=>OÞH>Øm4?Gö=èb²=ª0?7ë:¿¡:ób:?ùÂ<
Ò<\µ8?KU8>Çå7Çå7b=VI?RÌÖ>Zõo?f@¡o·?sDZ?aÀõ:õ.:HªX?'Þ;%yI;W#?~8>A-å7A-å7b=§B?gè¢>,w?¢?[´%?±+{?§hU;3^ö:À]?,Å<­ÈB<?8>ºBå7ºBå7b=·³>L¥;>õg6? ëÚ<Ò<4~6?>-<¹A¼8§¿879o9°>Êê8>4Xå74Xå7b=UÌv>Ð,>DÌ6?üø>º>/Ö*?EE=¶@ÿ<NF?L?¿<oÊ< *;?Úë8>­må7­må7b=°ê>"{Q>]57?¿>Ö
>dù*?.k<3Ñ<Ô´C?üd<Uc<V2?°ö8>'å7'å7b=÷ÞÚ<J¡<í-?Ñ;óü;xÒ4?T%¹AçF8ÉÔ¿tZ¾9X_9íëY?Ò9>¡å7¡å7b=ØN>ª»L>Ýñ6?æÜ¶>=Þ>¹X'?Æô:7¤:ïÊ=?Ð<¹{><"/5?9>®å7®å7b=Dç>>aB?x0$?Áí>dH1?xý¸Nb9ê¾úM;ÚËû:ojQ?D9>Ãå7Ãå7b=>mO$>Y'I?Ú2?>â>_#4?ÞU;
;·F?Sü<o <0*I?î.9>
Ùå7
Ùå7b=<>º:>NR??VN?l¾>ý},?!ÖF=yú<g9K?î<8Á;åwI?D/9>îå7îå7b=;g=Y)=½.?-;%5ë:'?õK¹.Ò9zÁ´¾ðSg8{x9
Tî=F9>æ7æ7b=8=qöæ<m'-?cP¿<{®<(?:â8¢9Y%ä=%«a;ù+;@÷'?P9>zæ7zæ7b=>ì?`5Ê>À½8?_¹>L>ðh)?I*9Äî­99z>jEû9+?:àÑ>=e9>ó.æ7ó.æ7b=ó£¸>Ìäw>£­>?ö½í>³>¯n)?õöY<­É<¹*F?ÐZ×<8<õ;?+n9>mDæ7mDæ7b=Æ&;?ô¦Ô>Ma?,?~yí>l9?ã$¸Zªj9¥â¤½©-c::Bü:?%9>çYæ7çYæ7b=¡>¼²I>"-6?ÀÒÃ>>cè%?Ù\E=itô<¯N?<kl=<g6?9>`oæ7`oæ7b=%ÂL>ÓY>ÉI?ê :?Í?Þ2?­§J=_óù<FO?Þ<2<'ºF?9>Úæ7Úæ7b=\s>°¯C>à21?:Ú?!dÙ>Á+?aß;à:;Ë0?ú§<çôo<¥Î2?õ9>Sæ7Sæ7b=¸=I=§Ü/?¶¸;é.;ün6?Ñú¹ðy9û¾¡Ö8öÔ8I¾9>^ 9>Í¯æ7Í¯æ7b=~-?eÐ>jqU?å@¼P¬?½ÁV?oF>6(>f\?ÝÜ¾=Jo=
1L?p¦9>FÅæ7FÅæ7b=JçL>9>á7?J´>>ÍÒ-?í}<gc¸;r8G?p1|<Aà&<ýpA?±¬9>ÀÚæ7ÀÚæ7b=×_Q>ö@>I]2?¥ü=íÀ=]'?'@=püö<b*G?P|9Ü9+NÔ>·9>9ðæ79ðæ7b=«d=Ä =25?r<9'Ù;Ú%??[¹vÕ8L¿(8¥e9Ö%>Ä9>³ç7³ç7b=ÓP­>3öc>þ¡B?«æb?%P*?s*?ë<a¶;ÏkM?´E=GÈÉ<¢tB?Â
:>-ç7-ç7b=C>q½=ux3?9ø³>qs>xb&?À_8ÌQ9q=\PL9æph9§á>Ñ:>¦0ç7¦0ç7.ÿ!=@><p¸=Ïf3?§
ì>m­>ø6.?²P©¶sx9ùu.¼p7o­9Ñ¶y=":> Fç7 Fç7.ÿ!=w(â><C>hJ?Tp?"?vø=?M[k¸Ñ9Ù½IK:y":Ý±?¬&:>[ç7[ç7.ÿ!=òÕ>D>N{G?¶?¿Ú>ü9?²ù;3@§;®??¼ó1=Èà<°ªJ?2+:>qç7qç7.ÿ!=Øm`?o©>Öî©?ÆïÍ?ÐZ?÷îp?)þ¿=êW=×©¥?²=»=Ëç?N+:>ç7ç7.ÿ!=ö}s?±XÐ>?Céý?ÿ|?
²?Ú6>EÖ=y«?ÏD´=Ií-=Ñª?.B:>ç7ç7.ÿ!=¿<[<ñ/?j;W¿Y;Á&?0½¹ç?8èN
ÀSo¸¶Ð¡9'P½½tY:>±ç7±ç7.ÿ!=ÈµZ>9î>õÝ5?.þè>çj°>\)?C1B;¹ñ;9?v<Å.<4?L]:>ùÆç7ùÆç7.ÿ!=¸=ÇC>=wD?h0< Uó;÷)9?&ñ|¹¬¨-9p:¿!*%99MM?ée:>sÜç7sÜç7.ÿ!=o+Í>þ×>Áu:?I´>ô>-?x8L9Ä«ó=öµ:ÒW:Dé?k:>ìñç7ìñç7.ÿ!=Ë÷>p0>bèJ?TKW?`w?Ùg2?x?¶*m9Få+¼Wå[:ÔL:&å	?^:>fè7fè7.ÿ!=äÈ³>-#>32?>½U>ì¿'?+ö<é<9ýF?/<FL<Ý27?ª:>ßè7ßè7.ÿ!=Cv>ßoÜ=²å/?ýn;³;qÈ?}¹F9U9¿l®	¶ì=³9D¤D»Æª:>Y2è7Y2è7.ÿ!=W¸±<Ç¬<Â,?ÐÁ;b>;SÊ?"¹°ÿº6w²½ÁkQ¹M®97Í¾S®:>ÒGè7ÒGè7.ÿ!=mÉ=Õq=|0?3;õsn;ÑÊ$?À64¹	×N9­ß¾Bä58R
¤9çí=m¹:>L]è7L]è7.ÿ!={Z>=>Ú1?5$ª>E¼>Ý'?¡üG==xUF?g`í<\Ýª<|Ó1?ô¿:>Ærè7Ærè7.ÿ!=¶+I=m=ª-2?u;	K;ûs?ï¸Dc9ºã¾ç%8¹¿Ø9Z'¿þá:>?è7?è7.ÿ!=2D>úk>þ0;?´É>_F>æ-?ñÔ:©:^F!?/6<
û;7:?{í:>¹è7¹è7.ÿ!=#¹>v>}9?")s?ã/0?¨0?T
Å;º];]c?gÑ<´}<³ñF?W;>2³è72³è7.ÿ!=}=
»N=È'?
ÞN;ÓH;? U¹:'m8&æ¿0¹>79SdÞ¾ö;>¬Èè7¬Èè7.ÿ!=X#¦=w f=j8?;Ë2<]ýò;ñ]<?Ø¡u¶êÊ=9Ê¨%¼´Á)¹ûg9EU»¾;>%Þè7%Þè7.ÿ!=S>>`>9?õZ?¸ýÉ>yÐ,?Ôí&=SÒ<²pK?(W<þi<%@?P+;>óè7óè7.ÿ!=±>3Ì=£-7?¢@>|5>¶´+?Êx:Ì(:t=?Ü¨<gãm<Ð·5?z.;>	é7	é7.ÿ!=³R¡>IÜ^>ØO9?OÁ>ÿ>ìµ)?m_@=.ãó<HíI?h<Ï6M<¡;?s2;>é7é7.ÿ!=2f®=£1s=-7?ºæ?üKç>þÃ.?gÈ¸=Fe=ÚN?\ä]<aÆ<ì2@?w9;>4é74é7.ÿ!=;HË>kU>.¿:?÷3?6T??-?HC<U.ý;º¾E?§_Í<xH<+d;?<;>Ié7Ié7.ÿ!=t^·>Ûn>ÔD?<8¿>õ>j8,?çê¸ÊhÁ8;v¿>0Ç7ÌK9£{=»F;>ÿ^é7ÿ^é7.ÿ!=ÿÉ<»¦<T3?ð»%;²O*;²ù>ô4|¹¡é8\-¿<¹müU9í´¾rG;>xté7xté7.ÿ!=y!?»»>cf\?O!½?Èx?dÂB?GÝE>L÷=L?»ç3=Äà<  M?HI;>òé7òé7.ÿ!=Áð0>^ÿô=÷â8?íJµ<ß~<HZ&?T½h¸Yqv9ðÃñ½Jq¹I{9ûØ¾¥j;>ké7ké7.ÿ!=$5>5¿*>8@?Ú>¡>»-?~ü£;RX;tB?¯¸<

t<eºA?q;>å´é7å´é7.ÿ!=?Ïß>Ë·>Ï;?½>ùz<>Ü.?ÓF¹¶91&¯¾àõÅ9Jd·9+
?s;>^Êé7^Êé7.ÿ!=%h¥>b*f>ùø7?ù>ëQm>K'?ò¾;R´:á3>?Wô<3[M<52?í£;>Øßé7Øßé7.ÿ!=9?>%÷=QèE?@?Æ>yB5?rê#;7ß:ä&<?ÛÐ<>j<E?&Ù;>Rõé7Rõé7.ÿ!=mEË>½5q>*¼W?A>óûQ>1?K.8Z'9ÂÛ>,Ó:ðè:t¤4?à;>Ë
ê7Ë
ê7.ÿ!=µû­=E=¼z.?Áv~=lAR=Íé?*u9©JÃ9y° >ó´;Îy{;UR7??ð;>E ê7E ê7.ÿ!=[>¢éH>~N>?1?%?¬.?9O=3þ<ýP?¥=ñ\Í<??ãþ;>¾5ê7¾5ê7.ÿ!=UÈ>¯ÿ~>ò\I?5À>òO>ø0?Sà
·®99(¿¼l×9¼Nm9h?<>8Kê78Kê7.ÿ!=Wu
=ÚBÌ<-?+F;õ);??13¹T69caü¾#ß¸pt 9ó2¾n<>±`ê7±`ê7.ÿ!=P(> lç=90:??Èxí>ëÿ+?*F=¨û<ÿóI?=û<8x¯<[y7?_<<>+vê7+vê7.ÿ!=¹=Ûá<ó6)?§&e;{¬H;*?-_ÿ·Æ9zÖQ½ÐZ8ì9[¿þ=(C<>¤ê7¤ê7.ÿ!=¤ïO==Å*?Å9ª;M;;#?¹Pa¸Yo/9»d$¾!·4¸ÿ§8Ú¾=I<>¡ê7¡ê7.ÿ!=ü=Øª=¾A=?Ì»?®vå>îÛ.?Âv@=
ó<ì¶J?ÏIÔ<A<º£@?wT<>¶ê7¶ê7.ÿ!=:Ù´=x=¸4?-<·å;Û?ñ8ìÖH9>»ª=ö¸Ü.h9Á©½Y<>Ìê7Ìê7.ÿ!=+ã>
Û?>þ??M5³>å>!3?Ò <G Ì;Y2I?gKg<#<Â5?¿s<>áê7áê7.ÿ!=Lo?¶±>.PE?¸ËÂ>GP>Æ,?ér¹8~~49>[BR:sa
:\>?Ä<>÷ê7÷ê7.ÿ!=´­>uQ>LT?û¾>tÜf>´,?Ú²:M>m:"
?¾`­<.Êv<0Ù3?ë<>~ë7~ë7.ÿ!=øQ?,âÛ>Òôs??I?ëP	?Î;?åö8ýØý8qýø>±ð:^A:rS?<>÷!ë7÷!ë7.ÿ!=ª·+=¥=@­'?¦^;qi;òõ?É_Â¸gvö8^åÉ¾·ÐZ¹@EÏ8&!¿Ð¡<>q7ë7q7ë7.ÿ!=/®>D>Y1D?&¸?ðÜ>-?,u:ãd!:¶B?I;rpE;,+?z£<>êLë7êLë7.ÿ!=ù'Ì>	>J;?N0?lÿ>*´0?êðÁ=áx=}G?_Iß<K<* <?®«<>dbë7dbë7.ÿ!===c`=°-?â; ³¸;Eª?ø)¯¹.ùÞ8íÉ¿¼Ò¸È9î®«¾9·<>Þwë7Þwë7.ÿ!=·&­>(¸u>Le4?I`Ø>[>5.?vs;B;º·H?
Ø¹<Iý< k8?6Á<>Wë7Wë7.ÿ!=2>\=>=D:?¼{?Ôqâ>âÆ/?ÂÕ^;(A;aúZ?«G¥<[<r¼@?gÏ<>Ñ¢ë7Ñ¢ë7.ÿ!="Î·>¥q>AÁ5?Ï>`If>:&?IE(<hèÕ;éaI?³<Êj<·1?Ó<>J¸ë7J¸ë7.ÿ!=æz>¤'>x??Jÿû>,¸>¾Ñ.?ÖO9ö£c9¢ê?a¿á;1á;ý@>?^Ý<>ÄÍë7ÄÍë7.ÿ!=í?pæ>U?t=?D$?úÚG?#:­¾:Ø¦?	ìt;Eë:?Ó=>=ãë7=ãë7.ÿ!=a>$«4>S):?L@ü>Iõ¹>¡-?9IN=2hý<eP?&­<íÚm<q¼:?ò!=>·øë7·øë7.ÿ!=ãS?,µÜ>@ru?9+Ó?@n?)æb?_ÈP:´¯:_N?üT;vÙÔ:Ô?+=>1ì71ì7.ÿ!=Ä	t=ÅÝ8=[ø(?_Å;wâ;^&?Ôg8U°&9=2>ª·º¸­-9-¾j:=>ª#ì7ª#ì7.ÿ!=æË>§OM>YÄ??i>éd>-?)¸®9#âu¾ò9ûõ9õ>¨R=>$9ì7$9ì7.ÿ!=Û>;$>¯??ß±;?
?i+?Î8ì½·9×>º]<]C<dá@?+X=>Nì7Nì7.ÿ!=d>lå>lü6?$2>ûçá=px,?{:#~2:ÿ^?ê <OÔ\<Å3:?Z=>dì7dì7.ÿ!=P=Ú<É0?0äÈ;I¬;Ä@?¯}\¹r O9@î¿ãý7ºÜ*9Ö7ë<Ln=>yì7yì7.ÿ!=J?Ã>ä4?Gwt?úd?8Z?Æ
Â9lâ9Ò;Û>wè:Ã:A?þÇ=>
ì7
ì7.ÿ!=¾þ¼>Ýw>2C?CÄã>dIª>È4+?.$»6»?9¼¼z<(J°9ÖÁ¥9#"?Ê=>¤ì7¤ì7.ÿ!=GW>M]5>i	??\&½>±>/,?X=Qf­<HSM?NÍb<Lí<Ê¡A?®>>ý¹ì7ý¹ì7.ÿ!=½-Å>×+>Îþ7?¡>Ïâo>üN*?7C;!*;i>?q§<8jk<f¢5?©>>wÏì7wÏì7.ÿ!=!>-ýO>¡B?ß÷>«>«L9?w$?=Éë<O?=%<;ÒA<Vc>?±&>>ðäì7ðäì7.ÿ!=
>[Ä=ºf=??7zÓ>F)?··T=wÿ=ÌrQ?·=¬éµ<T<?D>>júì7júì7.ÿ!=¬$>Mà2>ðàV?J?Qá>`e5?20Å·î69Ï½29À÷¡9Ê|>HH>>ãí7ãí7.ÿ!=F¸{>!h3>¹3?È>ÀY>Ü$?2jZ:q`:~þø>zk<u<&<P5?r>>]%í7]%í7.ÿ!=Â>K5>l¼K?Ì°>;>f-?jô{·¿×8ßó½H9Uâ9×%c>¡r>>Ö:í7Ö:í7.ÿ!=L¾>{>¥A?D®>±x> 3?¨yC=ÜÞî<'~Q?L<D9<"F?}v>>PPí7PPí7.ÿ!=M]¼>ô>Ò5?~	?çÒ>y_&?ní8EXZ9³¿¨=·::·9ÆB?Û>>Éeí7Éeí7.ÿ!=Sú>o<8>¹«F?,T,?3ý>î.?é;¼:Hâ<?â4=4Wñ<1??!>>C{í7C{í7.ÿ!=Ü=¿k×<
7?Ïe°;Ì2;[?¬÷Ã¸"8F9}¾8^¢!98 l>o¤>>½í7½í7.ÿ!=üyË>Çk4>U[?ü?\?M?§ÊY;©÷:¥a?n+=b©<Jx?8§>>6¦í76¦í7.ÿ!=Oj>@C>oÊ6?Ô]¦>Ä~>Á¤'?)H=h=þ@?b<ÙÚT<ØA1?±>>°»í7°»í7.ÿ!=ô«¦>ó(]>í@?q°ð>-õ¯>º/?j;43;vD?îÓ=)ø¬<P«>?%Ï>>)Ñí7)Ñí7.ÿ!=üWÔ<³3<@Î+?Øº<c<Â{?¼~¸¤V9­>¾·ß;Ïj~;VÞ ?QÔ>>£æí7£æí7.ÿ!=óÎ?=P»=íÌ;?øvª=yëx=8P/?vÀ9Tp9}?<nf;hh#;4?í>>üí7üí7.ÿ!=\A>`BD>óF?ëÓD?ïã?4?Ù2=OÑ<¿Z?û<ìÔÆ;oL?uó>>î7î7.ÿ!=zÁ¨=ó||=`+?ß#3>×¬>Ëÿ"?ak¸ðôe9kË*¾a,þ:6Æ:så#?&?>'î7'î7.ÿ!=ïC»==îO,?êèÍ<j¥<º?±½t:S«#:Dg??=z*<§ý;Öy,?u?><î7<î7.ÿ!=S¿¼>)Ò>%á<?¨? _Ó>!3/?h£;uR;k§F?M<þF=<Êª8?K?>Rî7Rî7.ÿ!=Ssv>ß.>9d4?m!?ùÑú>oÂ$?T;÷o;b6?he<
Å#<

3?ë<?>|gî7|gî7.ÿ!=
 ²>_|>p5?­>Vò>Û!-?ûm;×P;äA1?=`üº<1|7?v>?>ö|î7ö|î7.ÿ!=¨â¡>ÎÊR>´D?U	?¤Ç>ö¬/?&»=On=óÅH?Ê=y³¹<tG?b?>oî7oî7.ÿ!=u>2jL>ê4?ì]?7ñà>d&?]K9=?oï<6F?u<<Ñú;£Z@?d?>é§î7é§î7.ÿ!=oÍ>þH>ÿXA?B-ù>ô²>:2?\W>=
{ï<xK?e=CÂ<GàD?1t?>b½î7b½î7.ÿ!=p+¡>ã!W>JÉ??yM%?Ehô>«$-?×;
C;dóA?>ÿ=;î;DÚ=??>ÜÒî7ÜÒî7.ÿ!=Ô> íR>;?½>¯>k.?;I=¶ú<ZyM?KGÕ<Pm<7=?­¡?>Uèî7Uèî7.ÿ!=ÓåÓ>t>~F?â?#E?ÝØ:?;µ¼=6Ý\=rºZ?p9<e·,<ìmH?Í¥?>Ïýî7Ïýî7.ÿ!=sL=»=Ç,?6;8;ª:?D+¹ýÂ8a¿£W8æpË8O>7Å?>Iï7Iï7.ÿ!=Vv=>,J>·8?,¾>J§>s)?ÍÀç;Ée;C!@?T÷ñ<P£<>?è?>Â(ï7Â(ï7.ÿ!=t^ô<°Ûº<De'?ü;Å_;3t!?G¿¡¹x907øjÁÞH¸a9«¾þ?><>ï7<>ï7.ÿ!=9Í!=K5ç<µ&3?§Ù/;q$;Ë-	?úB¸ôåô8E6¾)Ãë¸ûv´8±8'¿@>µSï7µSï7.ÿ!=~>ÀßP>8?©>ýÐ>;¢)?ÁeÁ<em<ÙÜP?Ét~<×Ó)<É??»@>/iï7/iï7.ÿ!=	ñ>ðZ£>í<?g2?ÿá>ß3?tÆ=Qî-=ÅÈJ?/»ó<ì	¡<,ºA?&@>¨~ï7¨~ï7.ÿ!=[Ég>5>Ñí=?s?ÛÔ,?í
4?ÝS=kE5=ðòY?oð<Æ<zaD?)@>"ï7"ï7.ÿ!=¤¹=¯f=ç$0?Å¸=X>o=Î²'?r§8BI¡9Lò=åpÚ8_§|9U]>Y.@>©ï7©ï7.ÿ!=P0°>ªRn>ÔA=?ú¥?¹Ø>:L1?ªO=Ôb=ñ·H?ÍT=F¨Ã</Ø<?ßA@>¿ï7¿ï7.ÿ!=Ò>áoB>]CD?U?ÿ?24?í´;nóh;ÒE?®(=ßª¡<uðJ?ÑK@>Ôï7Ôï7.ÿ!=7?=¨=¸ë-?,w;MìF;µT?½¿r¹l
9Í5`¿r8y09ÄR÷=T@>êï7êï7.ÿ!=7Î>
z>vS?	Uü>¡±>GÔ5?hO¸39h¾Z5:Ôì9n;D?W@>ÿï7ÿï7.ÿ!=Îý\?Mô?ÕP?Ø=?ÐÑ?°=4?ª½8¾9O2>Í¹Ë:Ép:ÀÖX?X@>ûð7ûð7.ÿ!=æó?U¤>lXU?9@£x¶?K=>?ÅÎ:ÕG:ÐM?®:äV:ý¦)?±g@>u*ð7u*ð7.ÿ!=KÔ=y!=Á9?		?:Ã>¿~4?9øb9î
>ñ'²:FóZ:MP?Às@>î?ð7î?ð7.ÿ!=¦0`=3'= +?b¬;ã¡;=ì?¨àw¹	8Ïwç¿6T¸:~9ÁÖ½w@>hUð7hUð7.ÿ!=È>qøî=ð*+?<ç=ã;ßé?ÈI.¹oÌÙ8§ÛL¿áª¸à9·®q½aµ@>âjð7âjð7.ÿ!=ÎyL>2°>z???ï é>,?;²Ê+;f3X?<dà<Ý<ïA?pÂ@>[ð7[ð7.ÿ!=Àt©>k¿_>æáA? ?®Î>û2?§
;°H¼:õl@?«5;ó4ý:¬7?ãé@>Õð7Õð7.ÿ!=Yªó>Ñ>"¡E?¯@!C³?Î7?%´Î=²;y=ÙPT?$è)=Ý¬Ó<9|M?Ãê@>N«ð7N«ð7.ÿ!=Í§=úu=ç¢.?Å ;1l;_B#?¥Ên¹í'D9PÒ¿Î£ø¶*Cn95¼eì@>ÈÀð7ÈÀð7.ÿ!=l²<]<x-?®+ç:´ß:}E?m*+¹$Ë8§¿`­S·|)£9[¦¼rý@>AÖð7AÖð7.ÿ!=­Hq><?*>´h5?ç
?¸{Ç>³1?jf=G)=-.B?Ío¨<ûse<ì;?A>»ëð7»ëð7.ÿ!=»¼=>hï>m\<?­¹>ò,>^Y(?r½=ß®§<qÂP?PGK<G<ÌÓ9?Ñ.A>4ñ74ñ7.ÿ!=á	°>Ä`v>àé6?ä²ê>+®>«{,?ÑÑ=
ì"=©M?úÞ¡<Wb<¦ß6?)EA>®ñ7®ñ7.ÿ!=Ec>Ài;>'f>?,Æ>N½>å.?Ìà<Ü'<¯K?qØ<L<Ý<?ûFA>(,ñ7(,ñ7.ÿ!=¯¹>/A>ÐF?5{?­ý2?X3?ö]<]`<¾U?7=kµ<i®H?}OA>¡Añ7¡Añ7.ÿ!=Ï¦>©\Z>C?ËB?Ó>Ä1,?£ìC=4ó<T;N?Ò¢ë<¥<9A?A>Wñ7Wñ7.ÿ!=]²>ÿSf>Q>F?®êl?½ì?¾C?±Ñ9¯Qè9¯>~Õ:á:JÖ?TA>lñ7lñ7.ÿ!=CV=Íe=@o-?Éà¾=Ë=3$?Ç9¤Ü9~|>ûµî:>½Æ:¾?S¶A>ñ7ñ7.ÿ!=)ð>¶ú6>,S?Füx?ç)?¿ë;?Äç¯=y7T=u2T?äâG<¬ï;~U?ðÄA>ñ7ñ7.ÿ!=Kwÿ>D,ª>É'@?{Á´>ÌG>1=0?­T¹\f\9y{¦¾ß¹:·Æ/:íy;?¾ÍA>­ñ7­ñ7.ÿ!=¯i¾>Íæ>ãc7?Î>Ê>E,?²ïV<2<zªC?v»<<ü0<?áA>zÂñ7zÂñ7.ÿ!=a>.:3>B>?W=?f?Ø1?À;%l;ÛÀP?=ÏL¹<qE?S÷A>ô×ñ7ô×ñ7.ÿ!=¶>ëo>ÑB?2O?wÛ?#4?|­;äb;¾C?M§=
f]=)sA?EB>níñ7níñ7.ÿ!=r4?(0½>9Ot?p¤?r¿-?Ir?F8Rm9T>*õî<Èp<~?OB>çò7çò7.ÿ!=Ç£>W$d>¼Æ7?X«Û>Ï©£>KÍ+?á;\/;6°J?,z=6ÒÅ<C<?êSB>aò7aò7.ÿ!=!º>aÈ=b,6?Õ­>Kl>Î
&?ma<2j<åmF?/û´<u<ìÃ.?êWB>Ú-ò7Ú-ò7.ÿ!==g8Ô<Oy1?+=,wÆ<¸&?hÀ9W&ª9x?ÕÃ:±:#?ZB>TCò7TCò7.ÿ!=Jt>ÊÔ/>
ï=?zè>]­>LT+?JW9 9=7¬>Ô
;}Ý:3$?òiB>ÍXò7ÍXò7.ÿ!=Üç¬>]=r>?º6?9À>b~>Î«,?"+r;þð!;i??
K=³<ôÄ9?.{B>Gnò7Gnò7.ÿ!=[.é>u
>æ×<?ÿï>=­>31?©
N=¯Ò=¬¼L?<}<"<ÑyG?¥B>Àò7Àò7.ÿ!=ù¤=¿<Ü<­6?v;$ñh;Q"?Uôr¸ý+W9ò¾<¯¹(ÏÍ8´'¿7¦B>:ò7:ò7.ÿ!=	ð=òã­=·°0?ß;Ñ²;[µ?I¯¹ÏA)9gð¾
ùÕ7ãF9|µ=¨B>´®ò7´®ò7.ÿ!=ËQ=Â=|Ê/?o;zL;?_¹8Ñ8u£%¿Ap8¡G}9Öò=·B>-Äò7-Äò7.ÿ!=|õ>÷g]>²S4?É?CzÉ>^ý)?ùxK=Öù=¼WE?^Ê<º<þ©;?ÅéB>§Ùò7§Ùò7.ÿ!=üY¥>sxZ>ÁA?&b?Ûå>-?¹=3+=`O?Ê;Ë<ax<»bG??öB> ïò7 ïò7.ÿ!=÷>K%O>ïF>?ÿG?Ód¿>þî0?e<:.<Z?ÿõ<ûÊ®; G?ÏC>ó7ó7/L&=»=]=Bu-?¥Â;\:;;l?þØ¹-Ö79®jÚ¾û(J¹/Ôj9ÎbÜ¾ßC>ó7ó7/L&=Â¯ç>¼j>d<?<¿?êÈ>Åj*?ß¤v;÷o&;ÿ®=?7ßí<
a¥<¢8?§ C>/ó7/ó7/L&=ã==È:?wÝC< <À=?·üü¸Ù8mÖ¿*¹ý8RQ9i>¼>C>Eó7Eó7/L&=ØCÉ>Å>éÎ>?Ö¦ ?*¼ë>Ov.?Øå×µ99@1¹»×:bo:3!?NIC>Zó7Zó7/L&=ÂT=:=j$5?<åÆ;­È$?3ò¸jU^9ßo¾OÁ¹¸¼u9a¤A¾àQC>úoó7úoó7/L&=Ô×>«DB>OiI?ïËò>1Íµ>Éñ*?Ó_E:S*: ?@È<k{<-L?gC>só7só7/L&=->\ÎA>Ñ0H?'ª?Ë×>ÒÁ1?8ú<¨<9R?ÈÌ<îZ<àÖ;?uC>íó7íó7/L&=r$8>#ð=ND?¦uû>è°>À6?/©;á;×¿?Ø#<E)<æ7Q?0uC>f°ó7f°ó7/L&=dB>¹1ú=÷	G?BÄÃ>oª>mk.?fN=â=:H?9\<"Y<ÞX8?ùwC>àÅó7àÅó7/L&=Xæ&?6/à>ð>?ëª?óå>Ð².?é÷8Bò9Wy>¸Ã£:Üñ:+V?_C>YÛó7YÛó7/L&=Üõ==ÆïT?VW£?ìi?Á2?ô{R=\û<V?)=5Æ<1H?C>Óðó7Óðó7/L&=¤¸Ä>ó§}>F?á{
?£Ã>¤E5?¬¹Ù<j<sQ?Ë<,<MºI?/C>Mô7Mô7/L&=c>Lé>-9?½GÒ>¸´>û-?ÖBp=bÚ=ñF?ëÉ¿<ýµ<QB=?k©C>Æô7Æô7/L&=UÛt>µ >)C?Æc?XÈ>u((?I=§7ø<iðO?~a¸<pKz<l<?¥«C>@1ô7@1ô7/L&=Áµ?)Aq>X~?*U?p+½>P<?ý=mï=óØ|?g!=¡<«Îy?F½C>¹Fô7¹Fô7/L&=¼>µ$}>R1>?õn?ïÞ>¶/?oâ>=éí<ýN?Vô±<¦Fi<JC?JáC>3\ô73\ô7/L&=p%@>X>3°<?Q3?°z?J.?â^à;ÿ;ZL?´ð<îåH<hãB?	åC>¬qô7¬qô7/L&=Õ¨¯=~=ä¢0?3õä;Å(Í;Ù?¾o¹XÖ8x*¿¡ ¹Ï«9»Õ¾GìC>&ô7&ô7/L&=e?éM?íH_?V?¿4!?öZ?aI:bþ9]ÜJ?+`º;½Ê;qÍ7?3ðC>ô7ô7/L&=t?ó>:ó?ÈÍf?O?`?v:ña:~k?.é?<,êÌ;Áo?I(D>²ô7²ô7/L&=¨¤>Å=>jb^?ºFJ?¬
?¹}7?òE8øT9sñí=ãä9 LÈ9ÓD?h4D>Çô7Çô7/L&=gÂ?5«>jJ?ÓG0?ÉLì>ú>?ÇwV=8b=ÈñP?ßûv;iT ;F.E?_eD>Ýô7Ýô7/L&=Ú?ô¼>ÀO?q?¾BÍ>!)/?,­\¸î"9JI.¾¼Ô:äª:l" ?vtD>òô7òô7/L&=¾n÷=Fc²=Ò1?<ýâ;ÿ&?D¹rTK9H¼¾¶:8$9Ìe> D>ÿõ7ÿõ7/L&=ï[m>P¨>*`L?Ð^?ü÷?rh3?ô=§/=ÛL?q=äe«<ÔB?ë D>yõ7yõ7/L&=`<f>>³¢;?5ÿä>Ã§>1¸.?½¦¹<ÿe<)¤N?,Þ<C<Ä??A£D>ò2õ7ò2õ7/L&=e>>[*>T¯`?üs.?XËÜ>EJ?d³;Íu;A;?]a=mÊ<Åq??e£D>lHõ7lHõ7/L&=^¿ö>Q>tí_?fD?29ò>ÚÆO?49:q:"g?XWo;¶ë:¹Ü?V¤D>å]õ7å]õ7/L&=õÔ>j°>vb@?¥_?e6!?81?Î[ <C6Î;fG?¡;ð<}õ¡<Ü=?¡¦D>_sõ7_sõ7/L&=Uÿ>Ë¹Ì=cQD?Øæy?å]2?ÉU3?"P= 3=$@P?ÇD<p/<µMH?D©D>Ùõ7Ùõ7/L&=>eU*>_¶??¶§>&?}>T)?I¹õ9¾ñº84¾Y9Ê[>ÌóD>Rõ7Rõ7/L&=>ÀH>ó>?V¦È>³{>$.?9y<$À;v{H?À9D<ÌE<;P8?øD>Ì³õ7Ì³õ7/L&=z>mIQ>¹x??A?zz?q¯1?|=>@A=tP?ÿF¬<%b<íC?rE>EÉõ7EÉõ7/L&=VK?Ósè>7ï_?øW?+???¹Á96.9o<?ßó:HO:!»!?%E>¿Þõ7¿Þõ7/L&=åÍs>^j*>j7?!Yú>ÖÕº>++?S/z=» =G?w .=o?ô<N6?F8E>8ôõ78ôõ7/L&=|o³>(øp>¾ >?¸ê??Å>B/?ý?=,àñ<¼J?sâ<6<_m>?DE>²	ö7²	ö7/L&=&¬Ô>½,>½!>?ß4ã>P¢¤>$¦0?Xïi8¦2
9£T>AÂ9/¡9ç>ßFE>+ö7+ö7/L&=ÇÇx>(
>X?¢?(~M?Ô@?a:"<MÄ°;Èñj?ÆÃ<Xb<Em]?+LE>¥4ö7¥4ö7/L&=3Ø>&>kB?]¤Ù>2 >Ê.?îD~8A_`9G>BdN:¾:õÃ1?0QE>Jö7Jö7/L&=+Zð=¯=PË/?uøÐ;;Ô^*?0¹eÿ8æa¿O¸9A¾çXE>_ö7_ö7/L&=\£T=Q²=2?2?Å;wv;LU?ißu¹7Å8¢¿r~9-ÜK9Xm°> lE>uö7uö7/L&=Mpv>ô&>å_=?1
?ÆÕ>é*?U=q=Ñ
Q?$=Ac²<B?äE>ö7ö7/L&==w>ÝF7>W>??Þ>?uE1?ÌÎ=i.=M?&ÀÃ<s<O>?
E> ö7 ö7/L&=äá$>^¡ã=n9?Âà>¨>6+?21Z=8 
=^2J?­ûÑ<
<D¼6?E>~µö7~µö7/L&=÷ >
X×= 3?ùM<<6-?iÔÏ¸yL9ì¾´Î¸9âTÃ¾>E>øÊö7øÊö7/L&=´Å>¬h>0ãX?<Åç>¶/>¤ïB?Uä<Y<#>P? n<©Ä´;\?¶²E>ràö7ràö7/L&=L´<ÖÅ<ìÐ-?Q=\{=B­?åå­¸ÇÊf9Jä@¾x7·¬Z9±¼´E>ëõö7ëõö7/L&=±½>dvB>X~B?áô?Ï>GÔ-?Ö¶¸ª,¼9Ò¼ø½úÎÒ9R´Ü9ô>ÂE>e÷7e÷7/L&=EÚÅ=$=Îm3?ª4Ö>ó¦>Â(%?.h»<s<GlE?ý1x<K+3<P1?«ÌE>Þ ÷7Þ ÷7/L&=G£>¨`>Ã:?­Ì>>Ûé,?ÄÎ¹fÓ9ï4è¾»:>¾9
<?ùÒE>X6÷7X6÷7/L&=0>>Ýý/?aÓ=Þ¥=o#?Ð:;:$à>\9$ç9­¾û>ÙE>ÑK÷7ÑK÷7/L&=©¬=C<=T4?ÆÊ;.	;¤¶+?Û8·]é¶8\½ºÀ8Ü¯N9Øµ >çE>Ka÷7Ka÷7/L&=¶>18>ôõD?<'?(B?Ò{4?d9´Ü9£>Å%;ê¶Í:Øg.?íE>Äv÷7Äv÷7/L&=¢÷%>lÝ=<â??WJ!?Iñ>þè*?z~;\Ò:M¬#?WG=|±<=??ñE>>÷7>÷7/L&=À-N?þý?ÜK?Äé?Ò?\Ub?È»=DÖÌ<çá>?Nº<j}<Z¼<?ûE>¸¡÷7¸¡÷7/L&=~v=s1X=|Ì/?`>$<Æî;r0?Ø,¹üA9Áã¾9VÎn8¾?vF>1·÷71·÷7/L&=É^>äé>5?«¡Ê>>-C'?'¢K=½ª=SxD?È(=¡¾î<þú4?ÃF>«Ì÷7«Ì÷7/L&=Í*«>eN>¸MT?«Ñ?R|9?Õ<?Ês
<)(;ó`?{^<\ß<£ðU?ÿ,F>$â÷7$â÷7/L&=ÿ²?¯V®>>ÛB?fÈb?
¥?õO9?Ëv8Ø9Ô¼>b:sL:F-?-F>÷÷7÷÷7/L&=Ôd>;>­M=?­E?Úâ?Í/?Ôk9´ß9r®Î> :é-:6'?u<F>
ø7
ø7/L&=`£S>Þ»>nR?ßãm?+£(?4?³&y;²;LK?.ö=rä­<ívR?aEF>"ø7"ø7/L&=©	>7Â=åD7?d=¼>òá>[}-?D?='î<i¬M?eXv<eX)<[3:?^F>
8ø7
8ø7/L&=1ë<¿¬<Ëe.?nù);ÆÛ;xT!?ÊX¹\d9îèÿ¾Ñ¸Ïß9^c>¾¸^F>Mø7Mø7/L&=VÔ>>y;?D>/Kk>î(?Á³7Û$9fÅ'=mß:û¢:ü?ûnF>þbø7þbø7/L&=ØHÐ>b>ï9?¢:?Tb	?â-?À9ý9;þ>eú<åS<Ç`@?pF>wxø7wxø7/L&=P®Ð=Uå=¹22?à;©/Ã;ì?H:¹ÌßÌ8Åh¿èþ¹{9ð5¿^F>ñø7ñø7/L&=m
*>î¶=£õm?¢]û>M×¼>ea*?ì²9à²k9·È>©T:^³O:°?}F>j£ø7j£ø7/L&=znT>">Ë_O?:£µ=lÀ'=o?G¡
¸9:w½È¹ê?9³øÅ¾j´F>ä¸ø7ä¸ø7/L&=xÓm>R,#>:?ÛÚø>]»>0*?¦>=	ð<ÆJ?v>À<-g<3u8?­ÁF>]Îø7]Îø7/L&=A9¯>k>Ñ>?_?8¢¾>/?Í
K=¸÷<ÔQ?ö<·ù¡<åkB?jÇF>×ãø7×ãø7/L&=X¦>O)`>vø=?eq"?tmò>+?ÅøÕ<j2<I?Uq¸<u<ß­@?ÌËF>Pùø7Pùø7/L&=«>¹/>Å;:?Wí?µ¾>¡/?oß=T9=z\H?mé<ò}<ÿ<?8ÖF>Êù7Êù7/L&=vÞ>¼tS>p5?ÅÑ>ÊJ>Í(?áòF=Lùü<#TI?«ÉÂ<^Ý<ß+6?EÚF>D$ù7D$ù7/L&=óÊß>Q >(M?'nê>?é°>ß)?Ép9Ä®Á9,¯>J
;thÙ:'$-?ûßF>½9ù7½9ù7/L&=µ> >e0?0qZ>+é*>ú#?SÚ»:«:Æ0?Ø1<B¹<^É*?ÂáF>7Où77Où7/L&=Àp#=}ó<½Ö+?ÿ=V<ý´+<Gµ?F¸âµ9ös¾w¨¸%¿E9¶½G>°dù7°dù7/L&=T¼>[®>²o5?`kÙ>ë£>Y*?`Ì;·¿7;DÍ;?<è³@<Ï8?V
G>*zù7*zù7/L&=zÛ¬>'j>Vü<?7)¥>/{>S(?É8k29üIR>à«9l¨Ú9GKÈ>íG>£ù7£ù7/L&=lú>6¦£>ÃÞC?ù?Y¯ä>
Ø0?¤Ú¹«9«ã¾NÙ:lu:E«b?ÛG>¥ù7¥ù7/L&=l5>IV¶=<ßK?±c<ìÙ!<3?5¯¸E"¾8çë¾4E9Ã9ð>)G>ºù7ºù7/L&=nÐ=áÆ=~ 2?1K½;çÕ ;ô¥?xµ¹õW{9Ö=¾~7}9ß<F!G>Ðù7Ðù7/L&=g>øI>s@?µ>Ò>Þ1?60<ÈÚ;<N?`a<6)O<g?A?å!G>åù7åù7/L&=í!H=Æ_=Í60? ê=p²=Vì'?½;:l;
:ï)?
Î<.Q<5?#G>ûù7ûù7/L&=O¼Ñ>Éò>Í;?Üã*?â¥õ>x2?c©="¢R==ßM?gµî<©<ÂID?£^G>}ú7}ú7/L&=Ö:R?u2ÿ>)äR?°
??+Xæ>7UT?(W93t9@µ%??T:#Q:T*?WhG>ö%ú7ö%ú7/L&=·zÃ>Ó>§ï9?o1Ï>ç>»å&?ò¥W=J=Õ*F?ùB]<d<;?G>p;ú7p;ú7/L&=lWR?ADÐ>tF?ÛÔ>Ç>ÖP?
:8Ûzv9 %>Öºj:ãî9{?sG>éPú7éPú7/L&=Ö!Þ>Ñ>"äX?ÿ?s?à>!1?¼ól9>æb9Ç«?;kkÛ:2?QG>cfú7cfú7/L&=Ôù=<r°=ã;5?':<u <ÑH2?hè¸oµ8\>$¿ãA¶8½ê8ÃÆ>>G>Ý{ú7Ý{ú7/L&=a>Ö>¼>«P?íê?ÎI5?ñÞ8?YZ<|<úT?S='+¯<ÏkM?×G>Vú7Vú7/L&=8>°µS>[Û6?l5¯>ZÊ>Tã(?Ìk;àyÌ:Ô>?E<EÒ;û0?ì¥G>Ð¦ú7Ð¦ú7/L&=ä°=>Êå=ç
T?±åÃ?mò?	>?YºX=©4ù<£^?Ïþ;Ö:M2X?C¦G>I¼ú7I¼ú7/L&=£Ñ<>H>u´6?rÆ¾>_>Ô&?Î`I=:=¥vG?TÅÁ<<<³l3?áÙG>ÃÑú7ÃÑú7/L&=dÏ=þ=I.?[`Ë;E;X§$?r¹,/¶8lL·¿µf¸@
9]wP¾)H><çú7<çú7/L&=%Ð§>2[]>´B?·;¾>Ñ>þh/?õw==ÕKê<O?ôvM;°ü:79P?±H>¶üú7¶üú7/L&=IÄ¦?9ÿ?@ ?Ly@?Á?&:z9|?`a;Õ¬:f§¦?-"H>/û7/û7/L&=ü³
=·ÂÌ<i-?ãþx;&ßI;5á?©Î¹Óé89¥¿×=7ZN9	ê<n>H>©'û7©'û7/L&=	U,>KÙ=,K?íb<PÌ<n8?é)8U9æ=v@ñ·[yº9Ç%½TFH>#=û7#=û7/L&=ë?_Ñ«>ùL?Çe?U.?ãC?Ý~µ89p9Þ»>«K¦;jF;¢V?vFH>Rû7Rû7/L&=­Þÿ=°]<3_X@Ão>PÚ=£Ðt?Ìê°¸P¥)9|¾ÑvÂ:n¯:Ë
?áUH>hû7hû7/L&=ÛÖ_>
E>$.6?a?ÃÞ>Ön+?£¹9=ÌÞó<zöB?2©þ<±±<
8?ÉhH>}û7}û7/L&=v>ÛV<>¼Ø:?[á½>n©>{+?³;¶¼°:©A?i´=ü¸<á,7?ørH>	û7	û7/L&=ÒH«>äøp>^÷5?(êº>ó>B(?¸-;|sô:Ç5?}<¿U<ÍÑ=?ÃH>¨û7¨û7/L&=îzK>>QC??Á 8?}È7?Yü:t¤9@Ri?®Ð;?';æ_Q?H>ü½û7ü½û7/L&=óÑ?¨>	hM?âð?²I?Ö8T?»Çù9i>å9ww?h;;}V?ïH>uÓû7uÓû7/L&=
>;>þ6?å>X½U>Óó)?Ï!;ôÍ:'3?ù`®<Þ p<°9?XH>ïèû7ïèû7/L&=BW>|Y>Û4?Ó/È>ñ£>|c,?¦D=tV=4D?=º<Ò¶<¼§6?=H>iþû7iþû7/L&=±>Al>Ò¹??
Ó(?Ó%ô>#1? ð==*=¹H?fì,=ç<ß??¨H>âü7âü7/L&=T1%?X{Â>9rY?e?ï`?ç®A?|O9¢æ}9¨  >)$a;"M;¸J?ºH>\)ü7\)ü7/L&=?ñ4>»Y?GDH?é?ìr<?/¥á;ÇÉ;
âW?²z<üT.<à£7?îH>Õ>ü7Õ>ü7/L&=]P>Z\J>ÔóA?r}¦>|*q>»0?}?=ôäë<×ÑO?N· <²»X<zÕ=?þH>OTü7OTü7/L&=xDñ>7>EÝM?ë¾?VÛF?íE?ÁK;u£:"L\?©é:þ¾:C&?I>Èiü7Èiü7/L&=Åw>n'*>c:?÷òý>M¼>Ê,?¼2=¼Y§<¡ÁK?Él¨<(¿d<Ì}<?I>Bü7Bü7/L&=&S=¢®Ò<o'.?×´¨;ö;­ò?B¹­|µ8ý<¿¿3J¼7"ø8´àÁ=oI>»ü7»ü7/L&=ø3>{±Î=	:@?×-?ÅSÛ>g.?Z2%=fÈÔ<¹¿F?Vã%<ÊÔ;ÕG?(*I>5ªü75ªü7/L&=ÙK>«Ë=Ô19?ÅÅ½>ì`>Ð+?¶Á¸~N9¡ 7¾%	Î9÷Å:ý¥>Ú,I>¯¿ü7¯¿ü7/L&=R(?	ºã>ÿÛ<?·B?4?Ù!)?Fª8ç2.9<~A>99UÓ90=º>ºLI>(Õü7(Õü7/L&=¸¼>ï[z>5A@?+gä>Tª>ÿ£+?s¤Z¹ÎaE9~É
¿R,
9t'9<Ó>©iI>¢êü7¢êü7/L&=¿¡>t©G>4q9?gòÓ>K¢>Å^'?*E=.]=(sD?êÈ<þf<ó+8?0I>ý7ý7/L&=½*=;wê<j°9?mª<Ã;/8?B¹l'9¿ÕZ¿qaw79wð<ùI>ý7ý7/L&=mª>Â°Z>jG?ø=?Þ5?±7?5[ =qO=Y¸E?ûYé<Ï<+ R?ÝI>+ý7+ý7/L&=÷¤>Å\>÷z??Fó>¬©>^7?M?d=rD=®J?=åg»<dE?bI>@ý7@ý7/L&=5é>ÌO;>õ;?á÷û>Êª»>nÛ+?ýt=³Â=fF?¯û<½L®<
Ô8? ´I>Vý7Vý7/L&=Ê (?ýË>¯S?ùÖ!?LÚ>Z=?'5F84í9£>¬%á:bl:÷Ôs?Ñ¼I>{ký7{ký7/L&=r>d%>¦;?±¿>²3>Î*?VF=f¯ú<6J?e ª<G\f<Û=?n½I>õý7õý7/L&=µ²>ôÆQ>¥9?<f÷>:¶>§æ-?%Â=¬Êt=+lK?_Ø<P<A??ËI>ný7ný7/L&=Ó>zH>Ó3?>Üv?>àÔ+?b	8ýÅ9P£1=í¼:ø/X:Æj?øÕI>è«ý7è«ý7/L&=T$Z?äé?½íV?9ôu?³/?áM?½9«9d>Ê:¨O:øÒC?ÕëI>aÁý7aÁý7/L&=©>qÓ=a;?\?¸H;?µç3?úç@=ë<f¥Q? ú=°ü®<³D?.ñI>ÛÖý7ÛÖý7/L&=Ú/=vÉý<Ë1?¹];j×ü:ýD?5UZ¹xÐv9auâ¾¾É·ò2Á9-:½=J>Tìý7Tìý7/L&=å>4@>r5?qUí>RÜ´>³÷'?÷;@&;ÍG?Çß±<6Z<Ãb1?àJ>Îþ7Îþ7/L&=^å#>½&Ò=3§G?¤i?ÒX×>a1?'= ù?=yÑF?ÓH=ü«<A?MJ>Hþ7Hþ7/L&=ÅhÖ>:Ñ>Ô>?&Ûµ>M~>u-?ß¸²9úÐá½¤nÊ9kç9ìîß>°J>Á,þ7Á,þ7/L&=kæ?§´Ù>´¬9?Oç2?	9?0-?ÉÆ/¹>&¯8Su¿r#Á9>×ý9ÈÂ>\(J>;Bþ7;Bþ7/L&=*.§>á>^>K@?$û>t»>Í+?ÊdA;£w;'ß:?p{Ü<3<m>?q,J>´Wþ7´Wþ7/L&=ÎAê>P«>`ÝA?Í>i>&2?è ¸	s9ýÿ¾BÃ´:ÁË:æ0?=BJ>.mþ7.mþ7/L&=ûI>¢¥
>Õx:?X?ýÒ>^.?°À±;È\c;B$H?ãÞ<È<Øx>?ýMJ>§þ7§þ7/L&=ÑeÜ>p>õPJ?{Ë?nÞÞ>vô2?O5<y+<iÐR?[,<<ù;cA?ÌNJ>!þ7!þ7/L&=?^¥>ýJ?#¾Å?ZP?|T8?g§9·G9,þ	?Ñdd;Ï;ÔyZ?XiJ>­þ7­þ7/L&=Îd=Ø<.	-?3Ú;ö;í	?v°¦¹îi8-7À?¸:Ìï8Hë¾ÀjJ>Ãþ7Ãþ7/L&=®ÄÈ==àÂ??Æèí>
±>¢ù+?¤¿9,ø:3½¼>]:Ûæ
:)ö>uJ>Øþ7Øþ7ûË.=P>íÑ8>¯EH?%:?Ãü>v<?J59ÖÛ`98«Î>á;:C¢;éø1?euJ>îþ7îþ7ûË.=dâ]?èÿâ>0;z?þ? ?Þg?á@>F7é=s¹S?pM=È=iu?.~J>ÿ7ÿ7ûË.=}K-?»aÁ>«he?ýU5@«úá?mM?Xî­:èZT:À­Q?è<¸¯;ih?b~J>úÿ7úÿ7ûË.=¬>WE@>ô¡<?º?Î>½y>aq/?'cL=øÐû<uÈO?,*Ó<<â
C?3J>t.ÿ7t.ÿ7ûË.=Ï°µ?¶?"?}V?<Ú?½"?À«?²½*>Ýe®=Ë¡z?¤¸=Ö=?J>íCÿ7íCÿ7ûË.=s¿W?×Ù>
}?@S¦?Nj?Çt>ÓI$>6d?¥±=ø¾=HÌr?5J>gYÿ7gYÿ7ûË.=ØÊ¯=(~=D1?ÖÓ;[¤;âÑ$?Àªp¹Ìåø8Ôw¿A¨W·pQä8ÙÍq½×J>ànÿ7ànÿ7ûË.=±'=!Óø<,?`ï8;c±;ö?Ð>¹Cä399B¿Gr!¹]9
%¾¦J>Zÿ7Zÿ7ûË.=ÛQ©>íbp>AQ4?
A?Õ>)(?ÿ'6;5º;ÏZ.?h
<ýd@<1?Å J>Ôÿ7Ôÿ7ûË.=YèÝ>>`4C?iM?¦º?Êú1?{(Â=©y="G?3=dû·<üNF?vÃJ>M¯ÿ7M¯ÿ7ûË.=HUz>!P&>(ª@?c?ÍìÙ>/?Ü=À4=:S?².ö<=S©<:?ràJ>ÇÄÿ7ÇÄÿ7ûË.=E?á·¤>?ÛE@ñ¸Ð?¬r?4Ñ,>=G?2@=ïÀ<Ôº?àJ>@Úÿ7@Úÿ7ûË.=Ü?Ä>+@rÍ¾?°Y=?Oû?Ò->{=åé?N:4=Qö<¯6§?ÝìJ>ºïÿ7ºïÿ7ûË.=Mf>å>¤P>?²½>kb>*?Sr;;<ß:õV?7Â<<Ã:?!üJ>88ûË.=ºÚ}=4o6= 2?V'S=Ç =(?;u9öþ9ë:v>$r<9¤s¿9û{>ùK>V
8V
8ûË.=4²>sF>ò¿e?u²?ÕÊ>Ä6?Ê^7Gñ8´Xk=¤ûÍ:X:rv%? K>88ûË.=7¨>E4>´6? ë>Ð²ª>;0?¦ =X O=AqF?t»Ú<yô<ã>?¹9K>Ð"8Ð"8ûË.=Ûè¶>=>n²4?î.ß>G¥>Q,?¸;º«Ý:@Ö3?çÛ< 3<`:8??K>-8-8ûË.=?^«>éMK?{û>,L>Å³P?Ò %¸`J9×ÁÐ½½C:ü9¥\?AK>J88J88ûË.=²0±=£ =K -??÷<,nß;«ó$?ö¸©¹îå95¨¿<g8åî9²>àMK>C8C8ûË.=M>ÓÜ#>rH?å? ½Ý>G`2?
È=2=¿H?Ìïâ<`<{ÏG?PK>ÃM8ÃM8ûË.=DÉ> >Å[F?"ã>¦>à.? ÕÈ8HS9ìVs>gÝ:é%:7&f?òVK>X8X8ûË.=vÇÖ?%æa?ÿes?Ý@VÜ?äò ?_ü>ëk[>lU?v=Õ×å<Ú?ü]K>=c8=c8ûË.=?ç>ã>dO?× ?sT?×A?&¿8®K9;Æ.>R»:H¾:¡4?ÃaK>ùm8ùm8ûË.={º¬>?øe>G@?È8?X¿>Ík3?¢=	F=pL?è[	=ö´<UC?¢K>¶x8¶x8ûË.=å?1>Ñ?w
@RÙ[?öR¤?=Ó=Þ}?ê=8<g?½K>s8s8ûË.=>9?î¦>/Þ¨?$%@"õ?¦ø?ÃÉ=Àø=U$²?ñ=føB<b¯»?D¦K>0808ûË.=ç>Yù>9×a?M?À??z<B?;ï×8i$9ûO3>.Ù:Ø}:U[?G¯K>í8í8ûË.=A>ÙÀ=Û8?Ø+¤>@4s>Ï,?8¨à:DÒ:ï??8!Ò;s;lÆ2?}ÈK>©£8©£8ûË.=	a=Ñ«Í<÷?SúÎ=@%=¨x¦?ç´è;n;'|H?°Ä;ö½;k=°?¡ÈK>f®8f®8ûË.=l>CÉ>qH?S>?{û?Ã5?ßº=]=óV?Ü<7|<þãI?Æ8L>#¹8#¹8ûË.=×->q4^>|c7?>ZYh>{(?8!9fJ	>>Ö90²9${?>L>àÃ8àÃ8ûË.=t64?î5»>Bnv?Ñ¼¥?P£<?ì`? ®E>m=ê=AX?q=$ª<S`?uL>Î8Î8ûË.=ßAò>Eò>«S?nÈ?ÞC?·ª=?¼Ù=Â¢~=­æZ?U1=ïË<´K_?L>YÙ8YÙ8ûË.=)ïF=Ô
=Yå3?Zé;vÖ;ðX?}5;¹ÇÛ9?+£¾67Ø÷9>«i=\L>ä8ä8ûË.=ü»<%Q<D:2?FÇ;ë+;
4?ìÆ±¸¨Ø7Àç¹4m:9|A¿:L>Óî8Óî8ûË.=Î>wC>S5?â
?dÑ>#½-?ÿÿ<e£<¢G?·fÉ8Ïg¸9Ì>ª¯L>ù8ù8ûË.= >}`R>8¬6?ñÒ>¥,¡>q'?b®D=°÷<;`K?á½<ºe<	F7?zÅL>L8L8ûË.=,Ä>&p>XQ?Zÿ?¸³>W×H?ôLj7²|À9Î<.:ðÑ8:$@?îÇL>	8	8ûË.=Ì>.÷?>ýËP?«L?êàL?%M>?¬i=7=ÜN?Ò×=± <áZ?±ÒL>Æ8Æ8ûË.=Å²>àAW>1i4?5/s>&4>SÉ,?í%;ùÜ:]7@?<s)C<Ì\8?;×L>$8$8ûË.=vþ>B>{L?±Æ?ãL?ÞbA?÷:9H«y9£*?Â"@;	éÛ:Ùª_?ïìL>?/8?/8ûË.=°{A>E
>»2?Ð§>Þ´|>eL)?Êi=·B=bD?¼Û<)Ë1<ïÛ=??M>ü98ü98ûË.=éÛ>âM>Áà2?á?ðvæ>¥µ(?
;=í<I?Kæ<¨^<<?hQM>¹D8¹D8ûË.=?¢>Ä¨_?L??èÅH?ã´9»h9V-?d¬<VF/<£%Y?TM>vO8vO8ûË.=yâ>¿óa>%5?ÆDÌ>wÆ>$+?oÚW;å0;Q?¾}<¯.<­í9?©VM>3Z83Z8ûË.=zÚ>¾@>íû9??yXÌ>
0?âxa=Ô=naJ?õÿ×<<©>A?xM>ïd8ïd8ûË.=¤)>W4ï=`5?R¤®>Y>ýæ(?IÅ;!8»:mK?#R	=²Â<Ì4? {M>¬o8¬o8ûË.=þ%p=£Y.=]N0?ßõW;W¾0;Ãf?ñÜ¨¸9Äñ¾e^!9¦í8­ß-?
¢M>iz8iz8ûË.=ÆV.?OÓ>ÕnS?^t??ÂõV?iU19$n½9§o>\âÜ;F¥;æG?"°M>&8&8ûË.=B>^/>{·7?³=ê>1±>ÐÔ(?àZ^=­ä={sK?5×<ò²<Ô??ó¼M>â8â8ûË.=Ea>LøD>o¥H?G>OÃ+>¤F?íqâ:F:Ü$S?|ª;$Ì4;MY?EÈM>88ûË.=ø>êxI>Kª5?£÷>Üæ¶>ß,?P?W=F{
=ôF?9ú=¨Å<õ1=?áæM>\¥8\¥8ûË.=àÜ<1é¨<?a'?U<dj<.£?¨Q
¹¤Zi9¾¨Îr9¸¢8¿?~çM>°8°8ûË.=ñÐ>Òâ>^FF?o;?úÑ>00?#Ùü<-=</T?ð:ëé9~Ï ?ôçM>Öº8Öº8ûË.=üØö>E>q¬S??È¿Á>8Ä/?äÆ¸ã%9:ú ¾JcZ:-:!?GN>Å8Å8ûË.=a>f2'>°J?Ì*?[[?eA6?rÞh=4ø=9M?Í×%<Ø;+D?ö N>OÐ8OÐ8ûË.=w½
=ÍÒ<|(?ÈÑP=¼Á$=;"? ¶¹Bª8§Ä¿ý*Ù8F9ÐÄM>N&N>Û8Û8ûË.=o>VÆ3><?nµ>ö¼>Ò-?«®{=Âp=P?.è:×":g&Z?³9N>Éå8Éå8ûË.=Ä?T?Ü¿?ÕÓ?,??¡Ö ;!¹B;¿sS?/ü<¦</EV?ç_N>ð8ð8ûË.=§ª>¼Ég>{<?Îsd?`'?Á.?fN=ZÌ3=Â
L?q%#=ýÖ<­DB?ÒcN>Bû8Bû8ûË.=6
>W}O>¦Õ<?÷>íÛ·>,?¢P;_Ó:;aD?<©<c<z5>?ÏN>ÿ8ÿ8ûË.==?P¯>£??éé:?M?/?³jÀ=5n=~N?~>U<ÈB
<Ï9A?uN>¼8¼8ûË.=åc=üô3=¡¤6?pY<{Ç;G'?Æª¹MF8ÑÓDÀÖo8*ó8Û_{>N>y8y8ûË.=úì=uùF= R>?gé;®u§;åg2?ªH¹Ä´G9eJ(¿c{7âz8>§N>5&85&8ûË.=¨8>rS>&;?neÍ>ÇW>Us+?h;ß;
A?LÅ<vU<>?¯N>ò08ò08ûË.=U~>ã1>i17?x>?êÞ>>7(?Q»M=[Æ=Î]I?e0ñ<d¥<+;?e¶N>¯;8¯;8ûË.=Öeç>àK>ö??*H?ófÍ>»T1?Hh¸Ì^9j¾*¯C:^ô*:?.¾N>lF8lF8ûË.=OÕ?n+¡>¨²_?õ?	ù¤?D>?¹9$õ9N4Á>|Ñf;é4;#=?êÍN>)Q8)Q8ûË.=íÿ>QÅM>u:?0%?u4D?êj,?yï<fÈ;ò4C?b <ÚW<N6>?²ìN>å[8å[8ûË.=ä	=Ï<*?Uò;{ùÙ;ê%?G¹ÎU9S¿ýn7¨N09¥ÐÎ<ÒO>¢f8¢f8ûË.=ýG?ù¨Ü>!h?Zo?±V?-£:?Zn9ï&9¥=>b;È%;î.?¤O>_q8_q8ûË.=
-m?â>æú?¬ÅÒ?Î¹]?hZs?xÆH9¡9·À«>fz;ßzu:(¡?
O>|8|8ûË.=f%>Ñëè=sÉ5?zL¼>5>uÈ&?ø&¨<´ãV<JRH?P	<Kb<kÈ2?²O>Ø8Ø8ûË.=dar>ÚÎ$>\?<?Ê6k?²¬$?cÔ6?.R=ZÎ=.åG?¸=+»<®3??ð-O>88ûË.=f&}>§z.>Ã¶9?®S?t#Ö>wX+?¥¹H=eô<¿AR?±»<22<+á>?>O>R8R8ûË.=&Ú8?¬¬¦>´õ?-\?È÷>»?H=üI=2ú?&sç<1dr<³qt?;EO>§8§8ûË.=¸9§>É¦h>8?§²>÷>Ä¤*?RC=¯ù<ÿG?k/f<J¬"<O5?«LO>Ì±8Ì±8ûË.= ß1?è{§>²ð?íW½?Â¤=?I?zh;Ewþ:²i?µ¢<Ê7<}S?W]O>¼8¼8ûË.=j·=aE=Ð11?Ö²z=G=/!?å9)Ë9ÞñE>Æ¦:>§q:¶¬0?^O>EÇ8EÇ8ûË.=;0?©>ýDe?ÊÓ?ª?_D?ÇM×9üÊ9?¿öµ;Î3;w?ocO>Ò8Ò8ûË.=ìæy>N2>è3? P¬>eÎ>·&?Q ;åBÐ:d2?®<0óN<Ö54?mO>¿Ü8¿Ü8ûË.=!û<I2¹<ã-?ÝÕ²;çy;
G?m¼F¹Ü'I9®ëü¾E!9á9v
?fO>{ç8{ç8ûË.=:¿¥>Iü[>Æá@?ú¿?$«Ê>©É1?Ñº7=ÃNå<ÜM?Â¢ä<È<µB?vO>8ò88ò8ûË.=6ø>3Æ2>E?=vá>É>4?%ß&=Ï<ØVN?àJ<wzK<4Ü@?¨O>õü8õü8ûË.=u>ØÙ->Ð4?Íú>.Nº>¬O,?Û¸k8Ì)¤9Ë·=ª;S7Ä:Ä±/?wªO>²8²8ûË.=ÛõÓ>ÝÌ>ÅJ?R?+
? ù>?A8Ò®9£ËØ=³ÿf:³]):`.?ÝBP>o8o8ûË.=S>òèG>µ6?TÂ±>ðH>óó&?

;Éõ¾:ô
9?<Ëµç;æ¢.?GP>+8+8ûË.=*Z>ìç´=r??õ
õ>¬º>(?c¶N==»M?X2<Å~G<ö+>?(\P>è'8è'8ûË.=ºÒÀ>Rx>ÞÈF?42X?T?¥9?Î<ZU¶;çìP?@°Ä<ê<p<ßQ?¢zP>¥28¥28ûË.=åyã>z>2P?¤gC?DM?
=?ð>v=·t?R[=O7á<My?ÆP>b=8b=8ûË.=´{^?öí>|9p?jòy?(?C\>?xÆ9Ïk~9Í³G?ø:ãóV:=ò:?ýP>H8H8ûË.=ìèÑ=RÀ=R1?ð×;j;&?p7z¹ÉÞ9zßò¾³"8,³8-h>NP>ÛR8ÛR8ûË.=j¶x>à0>¬ü3?¾Ð>.q>jä+?ï<0È<³üJ?¼¶<<Ã·;Êt>?ÐP>]8]8ûË.=Uø>Y>%ü7?Ò?h^Ñ>Öö*?³ê8q¢9Ý8>vI;>
=;À¯@?ÀP>Uh8Uh8ûË.=lfÜ=ÒC¥=õ³*?"¸À;³D£;Î?h&,¸ª9n9¤þ¸½ð7@K9ò-&=6¥P>s8s8ûË.=w_>JA>
Z8?àù>¡
¹>Ö,?°S-¶9©ã»ÉÊ9CØ¶9ëõ
?©®P>Î}8Î}8ûË.=hÇ=Y_X=Ð51?
æ;ö£;Pz4?ÌÛã¸«[x8§Þj¿émµ8¬8É»?Å¼P>88ûË.=»R?ô?N;?
à9?$ú>bQ>?ú³|·ÌìK9ú½a¥;×ú²:+I?ÌP>H8H8ûË.=½5?«¤>\Ó?´9@?çÉ??vk?2ù§;§´-;Sw?¹RO<à<³;?LÜP>88ûË.=»>tå>>AåC?¸w?>Ò>Àd.?Y²=³^=ÒSM?»Í<£é(<1ºD?éêP>Á¨8Á¨8ûË.=]>UiP>Ëæ5?uQ?N[Ü>x-?SkL=tð=âPF?{=_ÕÕ<¿7?´ñP>~³8~³8ûË.=Þ±>hÇl>kN@?¿»?ÎÕ>*Ü-?Jc<JA<ÅëP?Z/Ì<åÊ<??TöP>;¾8;¾8ûË.= ó>	>öR?u'é>CV¢>Ö7?ÆDP8TÈ79Ñ
>ç: /:±T?ÿP>øÈ8øÈ8ûË.={¸>'õ=Ú(_?r-z<=î<ÐdQ?Î³¹¼Á8Uî¿´i¸ûa9rB)¾u
Q>µÓ8µÓ8ûË.=\gÞ>Ç>><¨B?|Tª>d>Ûù*?ä¸[>9a¾+#*:':þ?àQ>qÞ8qÞ8ûË.=ÙØ>A>	j@?:ÁÝ>cÜ§>)?F»M=Êü<P?
<ýl½;Û-;?±Q>.é8.é8ûË.=0>Á(Ñ=s^0?¸ç<£TÊ;æ %?ø2¹Ê9HG¿ÜCJ¸ÁZ9{gí½\<Q>ëó8ëó8ûË.=ò5>ê¨õ==?/»g?3ë ?S8?(ìr8wº9EÞ=éÐ:5n:Ce'?ªRQ>¨þ8¨þ8ûË.=J¶>e>kÏ6?,Ó>Øð>h+?'È;<Ï~;g÷H?eD¼<à®<Ûf8?pmQ>d	8d	8ûË.=WÚÎ=Øu=H7?ØFÃ=fÑ=Nj+?¸ò9Â95¡?Iì;¢a;Ûq5?±Q>!8!8ûË.=¬¶>±Îz>©Ö9?ÿ>*pN>òâ)?k;PÞ:}4?ñià<m¡<añ1?Q>Þ8Þ8ûË.=!)°>¨Ýb>ÈF?iâ
?"øÉ>é	0?&T7Î9À¥ÿ<ÒäÄ:Ðg:£ED?NQ>)8)8ûË.=+0ñ>[ð>L?öÌ>d>#3?ÌU¸»9ØÔ½qíÎ9®,Ù9Ëëó>Q>X48X48ûË.=ÿ1?U¸>I3w?X°I@û¡÷?óP?ð\:5É$:M+?ftù:c:!h?VQ>?8?8ûË.=%¸=\Ä=¼4?aø"<Qº;_?>Õ¸¨Þ9]lÒ¾6.¹sV9Ö$¿«ºQ>ÑI8ÑI8ûË.=º<¹<¨$?Øf;óBL;?XÈ¹4ÇQ9,>®¾\78¶Ë9×->ñÄQ>T8T8ûË.=§s¢>v[>G=?.jo?#+?Ä3?C³<==j<<D?ý<ÇQ£<{\F?<ïQ>K_8K_8ûË.=×0~>##>FýF?Ç?ÉzÙ>mÖ3?§å;I;ÔC?
 À<Ø¶w<|G?ýQ>j8j8ûË.=2G>f8>âÜ4?@x½>ÊD>Xò&?bv;s¤%;DN?hä=ò¨ß<çÿ.?¡R>Ät8Ät8ûË.=âèM>ê>.Ç0?bÃ<}ö;Ë#?p-¸¡dD9*á½I	¸\9¶ä½×R>88ûË.=(+?÷ô>Ì?&?X0?íc?9«c9h¤?®#;åM:?òR>>8>8ûË.=ù²h?dÓ>ÄÕ?éa?R[½>çµ?d°8Úém9Þr&>9Í:sud:÷e?R>û8û8ûË.=ÍØì>bè>"ÇO?O9z?ß!?>ØF?9·{§9UKt¼²;§<;}`?Ø*R>·8·8ûË.=«©?ÍÉ=?Dd?9õ³?qB?°íl?-Ì>9<¿9²è~>Ví:;mÔé:z¦L?ÚBR>tª8tª8ûË.=s3à>ê>­ÍH?eY?7D?I>@?næÒ9®H9Í?â¿:"îL:Än?FR>1µ81µ8ûË.=/YS>l¸>3ÎH?þs?kÄ&?DF;?[õ8oa¿9¸=C=r÷
;Ö:²\)?"cR>î¿8î¿8ûË.=Æ»>1PY>ý\?N-?ò¸Ë>ª,5?Tö#8,¾9·\=k`;O';s]Y? R>ªÊ8ªÊ8ûË.=Õ>ÏF>õï@?2×>Å·>V.?&P=ÿ<fP?|W=$å­<^>G?G¬R>gÕ8gÕ8ûË.=ß>xÁ*>«Í??
9?ô?à4?òH=éó<R?R®<¿J<k\?³R>$à8$à8ûË.=)>ï´1>t:?Ìj>ú*>/?pB=ó< ÁL?³E&:ªW#:ÀK?·R>áê8áê8ûË.=Ê(¸<G<.?å6=±ï<To ?¿965*9ºe<¦9{øÚ9*)Â>*¿R>õ8õ8ûË.=!ô?'Sj>sù?4:}?=û>h?ú¨|:øP:&Ã?°²<
Í0<E?ÅR>Z8Z8ûË.=gÀ©>8{f>Û<?ïF?W¸Î>º·-?%w;ñ7;DÊN?D5ö<¿ù®<Ø4?îÎR>88ûË.=Ì">À->,ô;?õÐo>Ø5>í
)?O
¹nú	9'K¿' :(o:Â(&?ðÝR>Ô8Ô8ûË.='¿Á>Ác>àÅY?¹{
?\E·>ZpA?csk¹Ä9¶Ûë¾;»92Í9¡'ô>·æR> 8 8ûË.=Qà<Ø¡<h1?ã Ú:ò;4ÏÓ>¦Ö¹Ã`9Ùþ¿Ê89¸°>röR>M+8M+8ûË.=P=FdO=ÉÇ9?!;]<¸*<ð<?¾¹ú89ÏïC¿Ë®·Úq99|Lq½¸S>
68
68ûË.=8J?>G*ü=ò2B?3QÙ>t>4s.?.¥<¦øG<vS?=á;JíI;¥h6?uS>Ç@8Ç@8ûË.=¸È>H$S>ÿ>?Ì¨·>ðª>ç,?J=+^ =jK?Ó<H±<*Î=?pS>K8K8ü3=N2¤>tf>e6?D×É>Ä%>*d.?ó½Û¸Ç9~P9¾=":È:ñ?AS>AV8AV8ü3=àÏÉ>X>Ú×E?óC?wN?¯5?ô9g=øs={QN?®w=Æ¿º<¼äL?S>ý`8ý`8ü3=óÏÌ>>ié;?h5?(?Û,?©¢;3;ÎÁ:?¥Î<<jc;?ÍS>ºk8ºk8ü3=¼÷x>Ç>ÙéL?¡ã>Z¤>H1?$ò©=îU=\]K?Â;7;(ð:yòB?1S>wv8wv8ü3=AÈ>>°>?Ìì>ò[¬>øÚ/?&N&=Ï<M?én¤<`ß_<Û<?7jS>4848ü3=È>~¯>äB?z'?õÿå>K%1? <-²;ÉþT? º{<U$#<ÖE?ÝjS>ñ8ñ8ü3=¼w>YJ7>-E?h?GÍ×>\Ì4?É5s;Cê;^?#|P<$½<ÈF?ZS>­8­8ü3=î>Æ>
D?÷¯'?ä`ê>(7?h9Ù¼9GÚË>czà:·Æ:Õ3?S>j¡8j¡8ü3=2_+>Eôð=¡6?sÛ§>>¦|(?ø:;gùÀ:¥:?ÈaÈ<e<ÊÝ2?0S>'¬8'¬8ü3=¥Ø>d>ÁD?Y]?cÛ>yx0?ww¸;4
e;i+N?I=Ã<|9B?R°S>ä¶8ä¶8ü3=òD==T3?6Ã=ï4=@%?	 ¹S¤9*)I¾mÍ59ïM9ãÿá>öËS> Á8 Á8ü3=Qi>×§L>
¦>?±{P?ËS?"5?sÎT=xa=­³J?ÛûQ=ý=TL?[ÍS>]Ì8]Ì8ü3=µ0
>ãwÁ=0Ó:?á¿³>>[>üú)?ãXr=Á =ÆBA?3M·<¼~<ô58?ÚS>×8×8ü3=¾H>XÏ>>?ÃÈî>t!´>Ï­)?¶æL=%=éñH?:êÓ<Y<À^:?úèS>×á8×á8ü3=h!?ªÁ>¨M?òz?z0?UB9?ì9V_9¯?X$$;ÔÓ:*^F?9íS>ì8ì8ü3=¶1?áQ¦>Ï;?åz$@K°Ê?ä½O?F};º:P?«<)o+<-bV?@öS>P÷8P÷8ü3=ÌZæ<i»¢<05?ú È;¯iO;w w?á¹ÀTµ|CYÑ:Ë:Ðcø>þS>
8
8ü3=í1>îX(>=I?!Å?_eÖ>¢£1?ÿp¤;Q;KOI?Cõ(=ZÛ<h/E?T>Ê8Ê8ü3=Ú"?'>û?Ü@A?íÉ?ö0>lÈx=@#µ?nö=@Þ<Fcj?%T>88ü3=pý<­¼<Ëü+?UTF;1;Ìþ?ÚÂ¶³Oq9v.$¼'g·Õ¼9DÂ¼0T>C"8C"8ü3=p >Whá=o66?5©<éQa<>@?2Ü¹¬Õ 9b>¯¿8L ñ8¨Ý>2T>-8-8ü3=f¹?»ö>R!?ZùG?|£Ä>Ñ+?'bÆ=õr9=qí?!ß<=`Vº<¥½?3T>½78½78ü3=èÉ\?&¸>Ò?Ó?[Bì>!ä?éf>uÍ=/4?WC"=½gW<¿×À?ð:T>zB8zB8ü3=êP>ï>yµ7? Ò ?·jì>`$.?UÐ=Èñ6=~¤J?©5Û<Z<5?hhT>7M87M8ü3=ùC?VÄ¹>§g?ïÙ°?ÁÏK?â"^?ÍN°8Ã\91sL>md:]î :¯5?ÑkT>óW8óW8ü3=ãÐ>4ÿ?>¬lF?rÒ!?äî>4²-?ü³;|Â?;3Q?ç<ã<^æ<?÷uT>°b8°b8ü3=6%=ï<­Å0?P;<;U
?l6¸[è9¯¾bñe·¼!L9M/½|T>mm8mm8ü3=<}>"±.>9?àuù>eµ>/0?íe:¢uú9·B?¢añ:I::L?\T>*x8*x8ü3=õìâ?{%!?¾?´?¹w@&©?A×?5Ç>}Ì>M¾?Ð>mñi='k ?yT>æ8æ8ü3=ÉR?8±>*Ñ?·@"@§?:Õw?4>:óÍ=RÒ_?ô=%2=éN9?ùT>£8£8ü3=à§½>.>)z:?ÜÉ'?õõ>÷.?#Ö=Ø;/=«!R?£Ç<g<çA?û¿T>`8`8ü3=¡À=Ioá<!$3?ß¶<Q\<ÓÔ?áô¸8BW9]½JÃp7Û9îå<)íT>£8£8ü3=^ª;>ûü=·ç=?ïÝ>Î_¢>µ.?¾í;ý¡;PJ;?ÏÊ<ï$<ÄÕ??÷T>Ú­8Ú­8ü3=mhD>ih>³©9?!?ëï>ri,?±=ãS+=·L?åè<~<sÊ;?
6U>¸8¸8ü3=ªê>àè;>t5?+I? vÙ>+?±GE=í­ú<wI?/®h<Ë<o¿<?p6U>SÃ8SÃ8ü3=SËÆ>Ó>C?.²?R¿?[Q.?£é99ÁÄ9;å±>S$(;Ñ;ß:dÒ@?';U>Î8Î8ü3=òP2>(>¸1?vq<Ð6=<vX#?$Ý(¹ëU}9Ê£ª¾Û z9Ã9"àÎ>ÎGU>ÍØ8ÍØ8ü3=p÷7>Îõ=[É??ê¨Â>· >¦à,?°);Ã ;E^?«\ã<H<"7:?ífU>ã8ã8ü3=e¡>ÍS>E7?`Â>9>/j-?NL='?þ<tM?ýy¢<bnc<Óâ6?©U>Fî8Fî8ü3=¤ôÎ<S<!b+?;)mÛ:<"?õiI¹@íG9¾ó¿¥êI78Ç8^»=û¯U>ù8ù8ü3=Üzý>óy>`?WX/?ß÷û>&2? '=9§9õ>9;þ]È:BÅ,?ØçU>À8À8ü3=\;>oD2>×;?n~%?Ò°ü>E©'?vD:<WyÊ;Sk?rà<$Ó<K=?èU>}8}8ü3=m®>D¾Z>^7?¹'?®÷>Ö@-?¬=UØ_=ç¶D?6lì<y¡<'i;?»èU>9898ü3=½ø>¿ëg>ø'?Lq(?FÝ>4àB?©8<!º9÷vÁ=Æ]¦:ÏT:!_H?ÕûU>ö#8ö#8ü3=Rþ:>>+A7?[oÁ>Î>Oä(?ÀL=sý< ÏN?#*Ç<ró<¾%:?@V>³.8³.8ü3=3HC?îó>èLM?^"(?²Ïá>²>?\®»9Ù9JhÝ>L¹k;$õ;wA?ÌV>p98p98ü3=OW>$>=E?ØT?\Ë>&j3?ëH=¡;ú<w´L?`"³<@â`<ëK?ñ!V>,D8,D8ü3=MÚ>|e>kÂs?zq?\ ?\!?íØá=hxq=Ýoo?!¿=/=Ý5?¤>V>éN8éN8ü3=ü>LD>G?¢?èºä>Æ1?J5;@3(;6B? ó<û¦<Ûp;?"MV>¦Y8¦Y8ü3=;Ì>P>Gõ7?l1?f4þ>XÁ2?¦P=y{=ëªM?§=n¬<¦F?PMV>cd8cd8ü3=­¥>-+\>÷o@?f¹!?¯ì>êë.?ÝÚ=;C±Ê:JÉo?m<òR<ÑÖ8?$dV> o8 o8ü3=·e??(XW?\@gô÷?6c?©;B<);Æq?A½<Û]<õZ?êtV>Üy8Üy8ü3=ÃWZ=¿=ó.?bC<-Ûã;ÁÕ?\ï8¹H9Ö½¨¾!¯9Î9¤ø?|V>88ü3=áð×=¿=.?Õ%|;µ°\;Í>?®K¹T*9¿77¹o9rÑÃ¾ïV>V8V8ü3=!Ø9>$ý=#ñ;?¿L?gê?#¨-?JÄÄ=dAw=È¹K?~PÃ<bÕ<Í:?¦V>88ü3=T¹?Q¬>.E?
UÑ>#Ð>00?)¦8£Ô9ø%>Á@
;¼Ë:T¸-?¼¶V>Ï¤8Ï¤8ü3=é"À>±>´;?SGß>sµ¨>ÿf)?·
*=.Ü<
´E?6¬<rl<m::?ÎÂV>¯8¯8ü3=zü>p®À=<2?Ñ>Û>À¤>+? 8>/>9nL><9ÌÜ9¦>ÓÌV>Iº8Iº8ü3=v®>Tq>¨_9? ¿ï>£ú´>n)?G=ÓÒþ<×
H?FT<ò§<WZ4?ÐV>Å8Å8ü3=ôá>à>K²??bNV?\ì?;4?KPÌ= =º¡L?^_'=ÍØ<¢E?PÒV>ÃÏ8ÃÏ8ü3=	yº<<ì6?Q=z»Õ<=Þ&?×s=9µ9>Ôáê:·v:ÿ£B?7
W>Ú8Ú8ü3=R=VX=k8.?Qf=;O*;&Y?h´Â¸Le9`Y¾"08vD9^så= W><å8<å8ü3=§¶U>ó>8L?)ì;?#?ä-?Ìh;t¨4;E?+jÙ<.½<&G?ÌW>ùï8ùï8ü3=?C6º>ÿ8?èYÅ>3>àf0?Çó>;ð;a6?rö</È§<C<?ý'W>¶ú8¶ú8ü3=1ð*=)þ<P4,?ª;ÒrS;]N0?T) ¹µ9,¾ô 9!d9þ»?)W>r8r8ü3=¹<7/<1?lç=O=Z&?Í£4:]`:-Õ?¤¿D:ÀyÔ9*
m?SIW>/8/8ü3=pHm>Û$>9?*&Í>®6>c+?ñ9T;Ô;)G:?Y|Ë<h·<!=?ÃTW>ì8ì8ü3=ü×ö<(¬³<oÚ/?&j;òøX;?Á¹<¸8:-ç¿ß¹¸B9^þ3¾:W>©%8©%8ü3=D>Ã0>R??¸ì>H÷­>g,.?vS=ä;=w<H?£µ<¡t<ì=?£W>f08f08ü3=Ûßì<xÞ¬<zd/?j¬;2^;I¿.?#Y*¹M$(9ý­¿÷9x¹ÞN9y;¿2W>";8";8ü3=	÷<uOµ<`f.?{J;;ùe9?øÍ¸Rø8jH¿ñ?¸.J9r×E¾?W>ßE8ßE8ü3=ª³>¯e>¿®H?×?
Æ>¸2<?N9üûG9Ì??{:þ¦0:\Ra?¤W>P8P8ü3=-´º>]8x>:@?}û>×N>ºt-?å®¸d+ä9)3½96:&Þ
:K ?ÂW>Y[8Y[8ü3=ø¾N?< ?èG?°R?0³?©_:?	4k9=y9M¶ñ>NM¦;&ç:;qÈc?ÎW>f8f8ü3=3ñö>>)O?´ù?Ç>`/0?è)9À¨f9J²»>¬'Ó;>Ç;2?X>Òp8Òp8ü3=%ß¹=¾A{=ja=?x?<é:ý;Ì A?Þ´¸ÐA9-Ý²¾):7ïé8°Û>(X>{8{8ü3=
>g<>o(6?	¢>]\T>yê%?Ñëª;µ];Æ[E?É÷¶<Úã<D1?nX>L8L8ü3=!È´>+l>öC??Ä½>üM2?¦cY=y	=2hJ?³Ñ:Ò?::?fX>	8	8ü3=ò?¸V®>2¡X?§!?vÓ>Ó'-? ûq9DÑ9Ç]?]Ç:':v=%?/X>Å8Å8ü3=Æ>Ï>âO??¾â?oÓØ>v%2?×ÂE==ºÜD?Ò,Ü<c<=ú9?45X>¦8¦8ü3==¸bÕ<.,?Ï	S;ÐÚ9;X?®Ò8¯2¯9½U=ä¥¹:­µ8Í¯U¿
DX>?±8?±8ü3=ÃH¥>^>{>?BjÖ>n>R0?²Th;<;?H?Ë<ÊL<B?$IX>ü»8ü»8ü3=1d>»>uä;?¬Ï>^¦>
(?}*W;Eé
;ÝCF?ÂÐ<kõ<Û6?NX>¸Æ8¸Æ8ü3=m>·N>m*B?¤Ê> ×>úô+?FK°;®dH;¨6a?Jía<<øE?÷NX>uÑ8uÑ8ü3=8¿<z<ö%?ÕÃý<!wÍ<ê?ß39P@³9¾8>7þ;áQp;6M(?ÂlX>2Ü82Ü8ü3=hVM>Pj>¢8?yè>sU>°S/?KÁ¦<õG<¯sV?ÞD,<é;KÚ<?×X>ïæ8ïæ8ü3=ï]>æ>ç½<?
ç>Vvª>ó~-?6sé;¹;VG?=©<2 g<tk;?èX>¬ñ8¬ñ8ü3=tüm>ÛÍ%>d¹7?æ>^f­>_Ó)?ù¤w=à=-I?}¦<ñg<:8?"X>hü8hü8ü3=Øõ >^R>®C?PE*?s¤ï>§ä5?Ñd;o';{M?d
ç<óø<¡hM?aX>%	8%	8ü3=YH>PÛÿ=>vH?9?%òÖ>õ¹1?Ã=ô02=HT?êû<¡L¤<D?MÒX>â	8â	8ü3=G(>zÝZ>íý8?¿l>_mU>¶,?8b"¹{ÀÊ8¯M¿A69ßLî9p^¡>ââX>	8	8ü3=¨Îª>Úf>P>?å¢>Øsn>Iâ.?g;*S;PÝ>?áV¸<¸n|<Îñ:?EæX>\'	8\'	8ü3=5ú<hk·<.?ë*-=:[	=6_!?qö¸M9}¾(¶,;ñ	;îB ?ÔëX>2	82	8ü3=É<>N'ÿ=ì.=?ÒE	?oLÈ>{r/?d>?=ñï<
L?'<"[<£b:?~ðX>Õ<	8Õ<	8ü3=Öü= »=ô-?·þÓ;òÏ;Î}?¹
 9t@¾8ý"9ïT>fùX>G	8G	8ü3=i>à=µÏ+?Û)=ê`=¾?
Ä:Ïí:Òö+?e)<É<(?R6Y>OR	8OR	8ü3=´[>|À=-_-?Æ/`<I/<ìç#?àK´ú³G9Ùo-ºÈf9:Te9W¤>»IY>]	8]	8ü3=}h?H«>Þ¨\?¨­o?µ?S?Ä8Y0´9y>u;È:`l?oY>Èg	8Èg	8ü3=ýâ> Ñ8>Äé3?>¡ê>*G²>¢u(?²Ñ;¨{;n@?à=ÒÅÌ<:^6?Y>r	8r	8ü3=bW?>{[?V]?>9?QN?N9MLZ9Í:)?5Áõ: d:Ç[X?½ÊY>B}	8B}	8ü3=@~(?T´©>?,~?WÒ?¢?b?:En?F>=6À?£¡ã:R£W:?ÏÌY>ÿ	8ÿ	8ü3=T1?mòÑ>Ý9X?Î®?µ`?ÜÐF?';1·R;l6?t<c~><V`7?VçY>»	8»	8ü3=C9j?2Ù
?Y[S?
4?hmï>@?6Oä8Ãu²9Á#>EP:ÍC:~ð-?DýY>x	8x	8ü3=wä=rÒÜ<i48?»Â<8<êÚ?%Å¸`9_¡¾Îþ;=Ü:ü/?¿Z>5¨	85¨	8ü3=%=¥£ú<h)?RöÄ;Éë¯;=O?¸Õ?9O,¾§Ë8¥19ß¤>)Z>ò²	8ò²	8ü3=°=x;^=gÎ7?Ë¬<%]÷;ªÔ?{O¹We9Æä©¾j£8g_9Üp>	2Z>®½	8®½	8ü3=?X>cÙR?¹ú?t8?ã@?Ò8P<,ô;NZ?bÀý<}Ö<õ!S?\XZ>kÈ	8kÈ	8ü3=mµ>kZ>Îí4?	¾z=28D= #?W ¸À¾80×¾</87Ô9!6¦=cZ>(Ó	8(Ó	8ü3=:=TWK=ß-?/A^;Ñ×L;Eá
?RRÎ¸fË|9ðP¾Jæ¸LQÁ8°¦¿[Z>åÝ	8åÝ	8ü3=°v>ÀA>A©I?5?<?eù1?7H=løø<¶ÅM?B=ið¾<2ÌJ?/Z>¢è	8¢è	8ü3=>KL>zÚ>?]c?«à½>JË/?á< ¦;L}Q?dwò<^ <IA?Z>^ó	8^ó	8ü3=ÃÖÍ>iV>I@A?z:"?Äâ>
$7?¸òÇ=¤9~=XI?$J=ÕÖ¾<{CH?{Z>þ	8þ	8ü3=ð?k&¥>½Øj??5 ?nÜr?K9#Ç9Úâ¨>¸°H;¶>·:/?Z>Ø
8Ø
8ü3=ÝnÀ>Ø~>5A?&½»>Q&>Ø6/?/½¸Fj9kÑ¾n
ñ9ùÏ9ÃD?½Z>
8
8ü3=þ>*¢>Wf?¹N4?hÔ÷>t@:?$ûH9k8¨?¹;¬<;ª`?2ÔZ>Q
8Q
8ü3=O2[>>eé<?E°>-h>u)?Ú¨:=2Øè<ß8M?¨¶<dGy<^;?5æZ>)
8)
8ü3=V[>%>'J?©©D?È5?Ï8?ç¼;/Gv;\D?áos=âê=3X?IòZ>Ë3
8Ë3
8ü3=þ>Q³=F³:?^Fº>V[>:$?c½³9~Æ9ÜÏç>bÒ9Ã:pÈ>þöZ>>
8>
8ü3=þÃË>y>R7?0?ÛË?.?&¦;{ÖY;}¬C?@½==Â<W@?YüZ>EI
8EI
8ü3=
Ë>.X>FÀ9?/?þÄÆ>Ñ,?Ãcl;gm;6E?è²<²l<A?õüZ>T
8T
8ü3=á=ã.c=¡1?yj;qh;Çt$?à/Û·8ÝP0¾h80·9Ä4=¿ýZ>¾^
8¾^
8ü3=·r=¤5=\?dP>½Å>ªE?kÔã::IHD?}É;pÎ/;e£H?­*[>{i
8{i
8ü3=²=8h=,?jÓ;.c;ì?z9~¹{{9?¤Ü¾8ÙW9S³=³=[>8t
88t
8ü3=×I?ïÇ²>þ;?]t?ÿÄ>2m-?7;Îá';lB?£¨¿<á<´Ç9?@[>ô~
8ô~
8ü3=éÚ>ä,>`î6?rÖ>V>¯®,?Ñã8=ñoñ<¹
D?²1Â<`å<4
;?­E[>±
8±
8ü3=|ð?ÑÏ>qB?¬Ôe?ç%?ÜG2?éª9cÇ>93Î>Bi:ð÷×9|?áG[>n
8n
8ü3=º'U=¤=ÄÖ2?a>Â;øÛ;¡?±¹@Ñf6©îÂÌw¦8¯yè8.P·>JL[>+
8+
8ü3="&Á>r>S6?ëÝ©>S÷~>A*?³`D=ltü<®"G?¾<-Ò<Ûý8? b[>è©
8è©
8ü3=X>ìJ><Ò8?v/ã>8«>hÖ)?ÂI; jù:¯ÞN?ôW¨<«àn<i4?ýq[>¤´
8¤´
8ü3=7>5F>ý>?ÌtÝ>D¤>§C,? ¹`p9
¾n@
:c:`Ó?w[>a¿
8a¿
8ü3=y°>ø/> >? ? {í>ë-?ÂÄ=ßCy=xJ??Ä<"Å;öþ;?
[>Ê
8Ê
8ü3=ø7=¤¼=Vg1?³kî;ÉkÄ;^?Ö¹ÎE9:¢6¿@¸æ4+;9Ó:$[>ÛÔ
8ÛÔ
8ü3=±É>Û¿+><èH?pç?Ö>ô¶/?»ËT;{;ø¯8?Ï:=µ·Á<q5E?ú [>ß
8ß
8ü3=|>
²W>eÎ6?ôï»>Èñ>c.?º=@;Î>;²t/?nÂ°<Ûªv<xr7?¦[>Tê
8Tê
8ü3=9tQ>º>ÄÖ8?Çï>Á½±>Í,?÷;à®:;í£<?ä<¡Ö:<F>?ì¿[>õ
8õ
8ü3=¥ôc=÷¸(=Îï,?¿;²D;T
?T&¹M8ÙÀ/ï¸Ì,¨9ý]6¾É[>Îÿ
8Îÿ
8ü3=ÎTÛ=*À=Ø0?>ÃÈ=dA=ª­'?Xq:{³Y:ø	?Ù¼<å<ïµ2?Ï[>
8
8ü3=·0>Î=Ýx1?°é<ïÎ;· ?ù¥=¹;>99·¾vÀÕ7¤æB8Ta>ÇÔ[>G8G8ü3=Úóµ> }>8?$u-?ñs?Ø,?^<GI<G?PÊ<i<ý6?Dß[> 8 8H¿==0ºh>î+#> 6?Ôã?³§Þ>£.?u<d<QWK?r\à9y¾9Å?áß[>Á*8Á*8H¿==¹Rì>ý>4k?q0?µäí>ß=?Ér¸n+9cº~½!Õ#;ÊÒ:[øF?\>~58~58H¿==¼ä¶>×}>ô®8?i?wÔ>ý.)?nr;àG;»|N?d<Ï!<®t4?d"\>:@8:@8H¿==Xq¡>¼V>w@?ÀIA?,B
?Oò2?c9=ä0=j¹P?]
=-²<ØJ?53\>÷J8÷J8H¿==/$?èö>IK?û¹?fb?´LR?Ñi<1Ê;Gµ??T±¥<³Èc<¤7:?dA\>´U8´U8H¿==Ï¿=Î=93?iÔ¼=B=ãc+?9ÈO½9ÿZÐ>B9<ã<6Ø7?lH\>q`8q`8H¿==ràh>?p#>Æa6?ë±>åá>b+?Õ^;?;>N?rjG;TQ	;kâ9?Ës\>.k8.k8H¿==¤ò_=5Ä=Ö±5?ûç;â ¶;d"?ºD©8?·9n°>Î,9Æ5D90wá>pÕ\>êu8êu8H¿==¦·>@{>ýv5?Ô>¥£>&>&?Õ+°<ªY<3O?p¶<<¦»5?â\>§8§8H¿==î!>9Þ=öE:?I>Ç.f>èW+?Ð:ÈK:~+.?hÑ<¹35<¿g7?Ñæ\>d8d8H¿==«â<ÅJ<øJ7?ù,;'q;ëí?¥t¶¸þ
9e¥¾g{@9îyz9ºÄ>1]>!8!8H¿==à?
v§>ÙµC?Ìf?mÿ&?ç0?kJL=Ôòñ<¶'X?A¥«<øà[<Ô×G?Ð]>Ý 8Ý 8H¿==}Ø>g2R>å4?%Z>{N>þ8%?Ây<Çe2<©%H?A<cRL<"þ5?]>«8«8H¿==O55?Ê>a¢e?)?c²/?xÄJ?Â>j§=ú^??<³÷#<®¦_?í]>W¶8W¶8H¿==:£Ã>#>w~3?p1>#h>É?,?r$<¨è×;»ûB?b	<º;h=?]>Á8Á8H¿==×>ÉlL>u¥;?jòã>üj§>G.?F=ä÷=]D?þ#¦<ipV<5WF? ]>ÑË8ÑË8H¿==8h?N­>8[?¹î>ê£>ïj:?]÷¸åE9_Å¾ÁûÁ:ðDi:ÎâT?Ò]>Ö8Ö8H¿==w¾>.xq>¼íI?þõ?"P@?tü4?ý³¯=b±T=zS?gÔ=Ø³<5B?¸]>Já8Já8H¿==yü=ê/Ú<¢-?;¹T;Ã+?T|¹Z9òäê¾tå¹t_9e¿L:]>ì8ì8H¿==Þû>@{>©N?EN?v51?õ¯=?¹¯9jô9*Êñ>Ô;¤* ;jY?º@]>Äö8Äö8H¿==½ª>Y>o'I?XJÉ>»ç>Ý-?â1¸æ	
9Jz¾«:°¿:?"R]>88H¿== 
?r±>'EG?vcñ>Ø±>÷-?º¸s9'Z¾7zW;>*;»&:?DU]>=8=8H¿==MòA>ETî=SP??Û?s??XÄ<?¹°=cj$=Y?>*=×Ð<xQ?
Z]>ú8ú8H¿==W>òlZ>6?£>ßÜf>P&(?éÿ?=¥ý<SÈA?ª<.#Ï;&4?ul]>·!8·!8H¿==uP=[Í==ö1?õ=©g==P -?¿ô×9îçà9
Ðõ>*Ë´;0p~;Aç5?Z]>t,8t,8H¿==ó?²>ßÎ:?E÷> >;íD?ât¶8 Ôm9±eD>å&;©Z¿:çC?]>078078H¿==k>QÛÚ= 4?çFK<Rñ<-?¶Ô¹¸Q³8) Ç¿´Õ8pÎ8?=]>íA8íA8H¿==ú¹=°#=~I?ÿ	w>}Ý1>ÜÇ1?OÊy;74;kÝT?3Bí:5ë:8Q?µ]>ªL8ªL8H¿==Ûý>¨2>ÏÜB?è[?	w?âà/?þ¬=öFT=¹P?,<×$<çýG?Ç¤]>gW8gW8H¿==¤>ûB:>ºb?ÈO=?Ó?Å6?Î19¸»E9ÝÎ>¯o:S:lä\?Î]>#b8#b8H¿==Þ^>æ³>Å#A?O
?{QÚ>-?å3\=¢l=m!P?XxQ<Ë¶<c8?ëÙ]>àl8àl8H¿==Ö><>>ÑC?âÝ>«£ >;Í0?2F;ÉZ:;rPJ?f°<h<ÿ7B?ðÜ]>w8w8H¿==Û)×>ó>î>?>9>b>»Ö.?0®L9øÆ®9bæ>&A2:Êá9CÊJ?Æì]>Z8Z8H¿==-m=H=¾Ö5?ëå;0«o;¡t?|"¹¶xl9Ëö¯¾ûú9Ôu:Ï&ø>Î÷]>88H¿==Ê`=ª$=.?võ;2b;7R&?J··(\9±T½F¹dPk9¾¾z^>Ó8Ó8H¿==Añ>Jæ>-·d??;@ç-¡?ØN?>é9î¹9Ðk ?è±;:7;ý>=?¦^>¢8¢8H¿==øY?ð(>2m?·M©?´7?øîk?D<=§<sz?EªÚ<Ws<
f?¦^>M­8M­8H¿==^´>þ;>¥2?`?<Ý>Ç-?uÚ=UØ$=ÈÃL?ÀLÐ<#¨<h=?^>
¸8
¸8H¿==d}>þ^2>$ì5?15ë>¯>Æq+?Ä'=ÖïÂ<n!I?r<»,<þ3?­^>ÇÂ8ÇÂ8H¿==¶Á==`<Ãy@¾h>J=òE?²<ªÎ<n?2Ð;?a;M©?^>Í8Í8H¿==÷Ê¨>o_>àPA?Ú!?	>È>®ß1?½§=SwU=áàH?¸<`|p<ôC??0^>@Ø8@Ø8H¿==§=Ð¯æ<æ-?Ë8¢;#3X;Ö@?$Î9¹¸> 9¼j¿t½9þOg9®¯>9A^>ýâ8ýâ8H¿==ü>È==P.?²Áþ;P?Ù;¡?Ñ°¸]9Èr!¾Z¸îH9Ñþ¾,Q^>ºí8ºí8H¿==*S??÷ó>ãÂH?EP?jæ	?aQA?A¯69¬9¥>WO§:ØO?:Üá_?ÎW^>vø8vø8H¿==
L¨=,¶~=ø%)?j=²]Ê<îå#?Cõ9¹Ù9Ca?_·úÓ9z½ÿb^>3
83
8H¿==gÍ>IM>°9?JZö>±>2?*t=ª=ÆH?È2í<ú<¦B?ãz^>ð

8ð

8H¿==ï?.Ú>~|:?[Ák?ø&?øº4?r²;ÚI;I´b?ûÔ)=ÌÞ<Ñ#C? ^>­
8­
8H¿==¹q<>hhÙ="å]?¤£<¼ªD<)¬9?O_o¸Ö59xúË½@@ 8Òö:9Pl[>S^>j#
8j#
8H¿== Gç>á»>cgO?J?@
?e²7?[gJ9ëeó8âT?ï/ò:n:a¼H?ü^>&.
8&.
8H¿=="ÞÄ=ùë=OP0?ôÈ;£;ÏÆ?3¹
Û^8zñ'Àâ¹gN9¸ñ³¾s¡^>ã8
8ã8
8H¿==¨ñ<û*²<-?POQ;ýt0;ÂÔ?A¬¸=9ei¾B¸kö}9xO¾é¤^> C
8 C
8H¿=='(°>%`>$KI?e?£&?/ì0?ÌV:8/Ôe9ÔÏ=(:¦¯::2@?$×^>]N
8]N
8H¿==¤Ó¦=zx=f&,?ýë;³§P;»«+?8a¹\~i8W[ª¿-éS·¦3*9^½Kë^>Y
8Y
8H¿==£?ÏÊ><yI?)õ?>?a<?R/º=ö,c=éÎQ?~Ôg<ô<èS?Ðî^>Öc
8Öc
8H¿==6ß>bñé=ÿñ.?*F>g>²#? 1P;³F;U1?^Ï<âë;ñÒ+?¸ó^>n
8n
8H¿==t?/¤>Ôp?çJC?¿?6©@?Òú8f9tA>CU:'Ö+:F?ö^>Py
8Py
8H¿==b,=TÖ<Ù4?Ð¦;BH;Bt?£`]¹® 8°¿|æ¹|Ã7ØÛ1Àö^>

8

8H¿==´8T>>>ó9?ñ<È>f>±Ñ*?Zô<Z±5<O?¸&Ó<Ï«<¬!@?ü_>É
8É
8H¿==Ô§=þ¬m=zÄ4?¥ñ>"³>>?,?õS#9Íù9,V>Bng9:ª9$®>·<_>
8
8H¿==¤ó=÷Î¨=û¬8?³Àt<ÈÐC<4ý?}7ð`H9@52=Vj8w9Ý=zE_>C¤
8C¤
8H¿==Å>:Ý7>tÕ<?j-?KxÊ>ê*?0ÝQ=î¸=eJ?°7¶<ì¶x<;?O_>¯
8¯
8H¿=='|°>Ó]>Ï¬K?I¼¥?uÉ[?õ
A?z<¬;µc?¼æ=¿<ÈN?T_>¼¹
8¼¹
8H¿==
>äI>X=?$
?uÀ>}o7?="&=K?U´×<'Æ<×ÜL?t_>yÄ
8yÄ
8H¿==è=`GÕ<Ë1?X÷;sÈ; ñ?Å>¹8o9ÏË¾jò8¿ì.9üq[>Î§_>6Ï
86Ï
8H¿==5j?
¶>êzL?ãU?þ?þ8?ýû*9P9Ap>"D;¬;0<.?¢µ_>óÙ
8óÙ
8H¿==´¨>0]e>üK<?¿¢á>)ª>pº)?Ù+<ÉjÐ;'ÁR?Õy<ª­/<'5?Ñµ_>°ä
8°ä
8H¿==}<?Õ#Ç>Ø>?±ó?2cå>C2?mSK=Ó=gmE?<(ÿº;Ò·J?ÈÚ_>lï
8lï
8H¿==³¬$?ÏØÈ>
åQ?hÍÜ?Q?%7?
Ó=Gª}=U? #C=ñó<GM?çî_>)ú
8)ú
8H¿==g.·>l|>:?Gf×>ðÖ£>H(?%þF==xþ<0H?Vúî<Ô§<±C6?ø_>æ8æ8H¿==xñh>!,>ÑF?ìÙ´<^dk<.¯D?äC¥¸]*89Cºe¾¬93bÂ9Þ7Ì>`>£8£8H¿==ùqí>ªÎ>\C?%s#?:î>ÙÎ/?¸ËO=X=ðÓN?O­6;´|þ:RÃ7?`>_8_8H¿==X
W>øX	>ÁgH?k?&Q#?o8?>©=øêQ=.=N?dÇ=Ùð­<mNI?8`>%8%8H¿==4èn=Hë=öl@?Ê<J×;(§:?Ã¹¾9N³¿P®09ì¦9¡¹>ý `>Ù/8Ù/8H¿==³Ø±>¼y>N6?{Ï>Öf>(?e;°^0;-A?t$c<L]#<¹ø1?Â/`>:8:8H¿==4ö>Jº=·6?oØ>ÞCÜ=²#?ú>=ïí<LÓL?Ø<ßH6<E4?9K`>SE8SE8H¿==aüÏ=2=ñ6?ü
<}ÁÚ;t5?ÅÜ¸»Fý8¾Ùæ³8å99.>l`>P8P8H¿==ò*>ýbó=Î3?ã?öË>f³%?Ú
H=^+=*ÇG?ç@Î<ã]<èÞ6?Km`>ÌZ8ÌZ8H¿==ISÃ>á¥y>KH?¯×§>÷åi>Ò³7?y¨M=Þ=d
L?ÎU:R:Í/?âm`>e8e8H¿==ÒFÛ>Jò>é7?#ºè>¯¬ª>.?T¤@=D#ý<óÑB?zz<9,<fê9?B|`>Fp8Fp8H¿=="~>qã8>©æ/?S>¶-Y>Uû#?Ê:;:ÄY,?»{¡<·o<º,?~`>{8{8H¿==Í£í>ÓÃ>öµa??åëÄ>51=?NC°8¦t9ÈØ8>l;r:K|?`>¿8¿8H¿==à«>$s>ò«4?À[k>x?2>Ö)?ý<>âI<@gA?âG[< <ÔÃ.?`>|8|8H¿==2Í>T>û×9?.?¡Aý>¡j0?ÒÑ;w;#vN?a+=Ò«<UñA?¾¯`>9898H¿==bÙ>"Ê>¸??qÆ>¢>¿;2?ÀçÖ84Ä¤9dó&>	>9¢Aà9^ª>»`>ö¥8ö¥8H¿===?:Dm>éO?O¹?}ËS?Sü_?¡D=:ã=:*+?Û<gW7<.ð;?À`>²°8²°8H¿==øBE?'ëË>¤w?2°Ñ?}ð?3B?Ü½q:wa:Qýg?ÎÒ;ã8;ÿN?UÖ`>o»8o»8H¿==6ª>8i>XH;?æ@µ>Þ>(?ÝÔT¹Y
9ãs¾¾´ß¦8õID9£Y>jé`>,Æ8,Æ8H¿==¯u>Wp$>Þ=??To?ÒÒÆ>ça.?Ó|;Pê;á]J?ö¬<ak<Ç<?Ïÿ`>éÐ8éÐ8H¿==V9>KJ>ÐæA?IÖó>ÿ¸±>ý/?­å=tÙ8=½¿S?®®¦<>Ê_<@¬>?a>¥Û8¥Û8H¿==-oW>
8=o@gv>&->'6?Ï79}==54:<:¼Ú>?a>bæ8bæ8H¿==Dã>!o>!¢s?ð­\?rý
?±ïF?ê)>9+Jx9©Ä>@ª:ª#:&?Ø%a>ñ8ñ8H¿==­ã>ó>p¸=?u1?V_¸>ÁÅ4?t[V9èlL98?N`;Q;ÎG@?,@a>Üû8Üû8H¿==Âàà>4k>ºuN?GT?U¿?L6?ý+W9Òñ9è²>È9I;Êò;÷u=?Ba>88H¿==ºç>ÎÀD>\q@?4ê>ÀOª>âò/?º97=±ä<7FM?¬Q¨<kza<??ßa>U8U8H¿==`N>ÒJ[>ù9?'¸²><$>o*?þ¨==Çjò<xIH?«I(<æñ;>½2? a>88H¿==gÛ¿>^¨t>dÀH?§2?
î>!@? µ9"O9Aî>yú;©º;RëQ?}a>Ï&8Ï&8H¿==sÄ> r>ãO?4B?-ý>/éC?èê¸<ô~9Dßk¾3&:*Ó:õ"?a>1818H¿==>½¨>AÇM>ÖëQ?Z>J>iU?)Ã =òU:=Ý\??- :zã>:þÏV?¬a>H<8H<8H¿==Ç­>ÐÐs>1v6?S>3ß\>ÌG'?sè	;Þx¹:]Y>?kÌ²<o~<+æ3?&·a>G8G8H¿==÷$?bú >ÉK?*£Å?¬Ó?t>?è':ò~Ù9G¢E?Úg\;Pú:¸;a?MÒa>ÂQ8ÂQ8H¿==*c?/©>û°?¿d¦?q&&?0?}Ñ0>#©= Ð?j(=µ#®<àw?JÜa>\8\8H¿==i>¨q7>$33?ÔF=Óo=[ô&?¼2=ßá</ÑI?4");OØ:¥*H?ßa><g8<g8H¿==È×­>Âh>E3??¶O?²?gz3?ÓõÅ;i;èY?bú<¤<#cC?ñæa>øq8øq8H¿==F>)U@>³>?Y#
?eÂ>Èé5?71J¹NK%9²¿Ý¾:g¥Z:67?&ëa>µ|8µ|8H¿==,#J>>²s5?!^>:ð%>uX+?=
9$^9xs>eÆ&;ñÛ:B?Eùa>r8r8H¿==¿¿3>Óü=6?¥á×>b¤>.(?k¤f=¼=J?(Þ<ó®<L>:?b>/8/8H¿==v>RS>F6?TÁ>´[>~1+?ð0;º¸Ö:ôR?ä¸e<ÕÅ#<N3?Çb>ë8ë8H¿==U=øY=Ñ0?©Â
<øßÜ;»Ó ?ï¹¾²a9Ë%¿^)829e<
>b>¨§8¨§8H¿==Oò$?È"Ð>ëàJ?4Øú>Éÿµ>Ak0?ÕE­¸ÚF9è_¾OÙ9S9°íó>¬9b>e²8e²8H¿==}>-N->åñ:?]Cm?-á+?
±0?ç¼O=Xf=¦ÕH?¯Õ<V³<Ì2E?Db>"½8"½8H¿==ø?KÛ¡>dl???ï>xM?a(9ë¶9m½l>Ì
 ;°kº:ËÊ[?ÕEb>ßÇ8ßÇ8H¿==!:>ò:>VYL?õÐ­>EÒw>t3?®Zò7¶r9=×©¸9à9bo%?>Hb>Ò8Ò8H¿==q­h>8\%>®4?ó°>ë>)?«àJ=Ïþ<ãúK?¹:¹<op<}+7?PJb>XÝ8XÝ8H¿==¯¯È>3
>¯r;?³îË>jc>-*?¹U;L;ò'S?4±<p}t<¹9?¸Qb>è8è8H¿===C¹[=½8?Ø­?YÂ>d)?ñ»=B·;=ÖJ?Ð<\â<	È7?\b>Òò8Òò8H¿==Îª>ð=]>¢£E?öû?ì|O?ä;?(<N=8÷<ÔFU?Kvã<<ÒO?pb>ý8ý8H¿==Ñ«"?^Ö>CB?@7?Z!?zZ7?c-6:t89¤ð;Ñã9?ÄË9ð?±b>K8K8H¿==+7g>áª>wµ;?\è?RÉ>"Z+?sÒ;=!õê<¥¤L?|ìÙ<ÿ<«z<?§b>88H¿==>ÜKD>ÊAF?±È=?'?k2?5ô;ý(;5¶`?¹Ë<è¥<'J?
b>Å8Å8H¿==J>N¦=cÁQ?ÚÄ? ò3?µþC?ÐI<9ó)<UV?y²=O{<Yi?ð·b>(8(8H¿==n/Y>o>MA?­Ñó>*~·>*?È;ÜO;ì>?@­ó<Çï¡<-@?Ùb>>38>38H¿==>?@i©>¦J?Û?nÂ2?~B?ºx]9DÏ9Á>p;Ò:ö9?(íb>û=8û=8H¿==ÀqÓ>V>Õ1I? A?û>rD?Ó¶a9H1>¼æ:z]:0*?ïb>¸H8¸H8H¿==:Ç>ö»>WC?½hÜ>  >§S0?=ö_;p÷;*H?[É<ß´<5U??{c>uS8uS8H¿==ºS¸>º~>5?9?õê>¦­­>±,?©G= ±ü<ª I?ï¦e<S6<"A?ûc>1^81^8H¿==»6>öÕ3>°\9?g§ê>NP°>Z*?	<A;¢;|:?Dþþ<±<"Ú7?È.c>îh8îh8H¿==È§>+§b>ÿ=?UYô>&±>õ0?¤¢;ÐßE;±jR?¸´;Îu;Ì<?ï0c>«s8«s8H¿==+Ê?â©>{E?cã>|¥>¢/?¾6I=®Ñ÷<4ÛO?sÛµ<r<x<;?8c>h~8h~8H¿==J»> :>a6?¡½û>w ¿>l'(?^ç<+µ;,îI?~¤É<<x4?Nc>%8%8H¿==Èk=Â.=Ð|,?Ñ]¥;Ý;è?"Ç¸5¹E9êé¾ó{v·ìl¯8+Ù³½°Sc>á8á8H¿==J¶Ï>tW>=Ív?g\?Ìè?iE?#s9&9Æ9¼wG>±N,;ýÄ:?ì_?Rdc>88H¿==Mä>>_Û[?k¨Ù>9ò>Ëä>?ëd8ÐWY9mÑ>::úâ9éÒ?¨yc>[©8[©8H¿==ëm>*ýI>k<?ZÉ>@{G>!±+?;þñ­:ÇN?9å<#<C:?Éc>´8´8H¿==P:?Y¶>Ô???QûH?.?ùD1?<ê£9Hï»9ìGß>!%Z;X
;ÕI?²c>Õ¾8Õ¾8H¿==÷F>4>í¥K?b=?Ú¿?ß2?Ño;#5;T?möÎ<¬u<<?½Ðc>É8É8H¿==s>>YA>ÚÓ6?ôÉ??Õ>GÑ-?Ò¥N=
Ò=¨H?q4Ð<Ë
<«??fâc>NÔ8NÔ8H¿==ìÌ>~>¹6;?D?Pä>·â-?Ò­¤<ÿN<ªK?Ì:ª<`ud<aÀ>?¯âc>ß8ß8H¿==B/?ïÎ>`¶Y?(8?Õ÷>"Ù>?}T9f­9ôÚ>ÃÉ;¤6;pkZ? ãc>Èé8Èé8H¿==ùÀ>7ÑX>x¸6?<é>þ$°>ôµ)?f¦Ò;<;Ð@?2
Õ<=³<b7?çc>ô8ô8H¿==2ñá>ï>ÖÔ>?¢ó>_ ²>ã/?ôÞ;b);íW?©Çô<Ëe£<À??oçc>Aÿ8Aÿ8IB=×6Õ>D{>cä<?4U?#Æº>ðå/?¹$;VàÜ:#>?µ`<¾7Î;y4?Úçc>þ	8þ	8IB=u®Ã>jÔr>iKN?ô%À?|?òÄB?Iä9kå9æþ>}#;ØÃ:OÆU?ªüc>»8»8IB=©;©>p>Z4?yé>G\>&?ó:2än:Cç#?¬A<ó<)1?Õd>x8x8IB=åêË>Ô><?Õ¸a?\$?0?ox×:Gly:ö&]?Ò×Ý;¿;á<?,(d>4*84*8IB=ÿNµ>l©_>ëO?:%?^æ>ëè7?ªý<l].<¼®]?ÍE<µÈû;úI?<Rd>ñ48ñ48IB=q>ÿÁ:>©9?Æß>FÙe>Ú²$?ã!Å6't<9å<q±Ë9ß+¶98?Td>®?8®?8IB=ónÿ=$(¹='0?è<ìèé;"A&?ñ8ê¸¡94$:¾ÚÄ8¬âà8©#>Épd>kJ8kJ8IB=Í¢>Sg>Û3?©ä>Áq>í$?-ò:ç¤:¦?<?ºv<;)1<
C2?·ud>'U8'U8IB=:&?ìÁ0?TH?ys9?
à>6rS?¶N¸FK9¼¾×I$;=uÕ:ñE?¢vd>ä_8ä_8IB=»ê1?ÂÝ>M??ïû"?$YL?^M 9Å¼9/dÙ>
I;:ì:ºûS?Ád>¡j8¡j8IB=Ú>bñZ>ëf7?è]?(]"?Óð.?exG=¦P=qE?c =ûNÒ<<C?ãd>^u8^u8IB=²Aý=Øþ²=²5?º>GÕ]>,(?h>æ:Ø3¦:0R1?õ]<»<P3?÷¥d>88IB=²>KH>8E?á^?-®?q©2?p|,9Î/¸9Â¼o>¨nü:aQÄ:7$?×µd>×8×8IB=¶qP=$=ß8.?+%<ÎHü;my ?EèS¹ö8~
\¿,ÊD¶P'9¼r¼d>88IB=-`ô>.>ã¤l?iÅ)@÷5Ê?cîV?ç:0d:¤?êÿ;¿M;mg?¦Ád>Q 8Q 8IB=O7 >¯oÊ=ÇJ?gq@???g7?ªN9,Þ9¯Þé>[9Aml9áá?íe>«8«8IB=¯=a|t=AÊ7?8'<ç¤ð;+ä1?ö¹Æü¸8|w2¿GÉ79rà
=j%e>Êµ8Êµ8IB=Ä$?ÎÉ>ÄvP?Bu? ,?:<6?EÌ¡9tB£9Bµý>Yß;<f¡;!1?M.e>À8À8IB=«Ü?Ü±>ýD?f?_#D?ë0?L;¹=_=Õ'T?üW=Õç²<É®K?Ê9e>DË8DË8IB=?4ç>o~]?·ë?µ+V?-9?}áY;QH;Rö??Uñî<ÿ<³D?æYe>Ö8Ö8IB=ù">48W>Äö4?æO>ì%`>Ô>(?#w$;ÇÌ:1DN?Ë¨¬<o<5|8?þce>¾à8¾à8IB=¼<?Ó´>m?Ýde?Ú¥Ô>?/ò=ð÷=lfh?eYJ=Ê.º<G?~e>zë8zë8IB=d>Fô4>þÒ??ª-?kù>qò1?Aª;¡õa;ä@?Ù=¤²<Áý=?e>7ö87ö8IB=?©¹>­'U?G(?/7?Ý;?"ÿ9ËG®9ÎKF>*j;W.;W+?{e>ô8ô8IB=g>=É=+6? û}=P<=e¢,?û79#Á9!¦>ïá³;µm;SàA?ãe>±8±8IB=NB:=3t
=2,?	>Ò<A°<
Ú?´ºÂ8½ÝG9¡ky>°TÎ;§æ;Ý-?je>m8m8IB=/>Ùá=P2?É¹>.>(?Q¸Q=°>=wI?êww<^,<Ð8?ße>*!8*!8IB=íuÃ>6>-ÛA?7å??à>é©.?ª¸N=hÿ<±O?½Gd<]<KÐK?z®e>ç+8ç+8IB=¡
À=@V=F~+?rxå; !º;ÂÍ?¿¹dÝn9gë"¿ªT¹8.9~Ì >²e>¤68¤68IB=Õ[?>cù=7¤D?3þ>Trµ>S3?²Â;È;_+Y?mR­<ª_<®`F?·e>aA8aA8IB=×>j¸>ÃqF?zñ[?É?óá5?¦°Â;e;µ Y?[Ó=?ÿ®<åa??ê·e>L8L8IB=³Uù>/>
K?ÂÒ?&W?	+>?³p:ñQ:?.Û;ïÎ;Î;?#Èe>ÚV8ÚV8IB=>ææ1>S°A?ü>6é²>Z4?)6H;ä_å:©s_?`gâ<%b<À D?¿åe>a8a8IB=¬ú>=Ì
=¸¢,?eí;>J;4*?±;¹ææ×8Ö)¿He ¶_9¼êe>Tl8Tl8IB=Í)à>[>02A?µ)?=?1æV?qà^=­=¸¦X?z=º
õ<bÚ?àúe>w8w8IB=ùÅ>*S>KyE?NG??±C<?þË8>9Qz>§$;ðî:ók0?hf>Í8Í8IB=«´&=óî<ô2?1u;³[K;`A?ºS¹àg#9»Z%¿Ô-'9ï£9²>f>88IB=´5g>»>
WD?Ã¡®>­>Y{*?Xëç8ã9p?>VÛ:|J: $?8f>G8G8IB=fòÉ>I>ÐI<?# W?Ì?#1?®0Z=½>
=ËºE?~=³
Î<V{??ü;f>¢8¢8IB=Yè/=^z=Mæ-?le;?yb;$O?_µT¹B9h9|ê¾[h9zþ8±¿i?ÊGf>À¬8À¬8IB=~*Í<ý<ºí-?ßÑ+=eð=,)??Û8$y¤9¸\l='â9îÀ9vÆ>Hf>}·8}·8IB=BW>>+T>j4?ö¡÷>·>¼¤,?¤@=õù<zðE?=ªÌ<<9§;?%^f>:Â8:Â8IB=±¢Q>¶§>ø6?¼?+Á>õ».?Æ=H|t=óO?Ù¤Ú<;<¯;?Ltf>÷Ì8÷Ì8IB=!g>_@>ö^5?.
?ìAÕ>J)?<ÉË=F=	 H?ÀÐ<&;<­5?f>³×8³×8IB=´Ü>cp>ùò[?ûò
?&Ï>·+?Ù8Àg°9Úøç=øÇ9J&:÷ý±>Ûf>pâ8pâ8IB=é®N=M=/5?!nN=ØÁ=jÙ+?ö­9ÚhÔ9O©Ñ>ó¿;À8;ë:?#f>-í8-í8IB=©×=+£ì<#'?û­¡;g;Û?P)¹ZB9æÊÅ¾øó#¸©+É8£P¾Úf>ê÷8ê÷8IB=AÅ>Úe>F²[?ØC?ðôÔ>D>8?ìå²8w9û8>G/÷::`$P?;f>§8§8IB=:\ó>òñ¢>\+??u|â>GË¢>D2?ÏÈ<ªÞy<M?å
Á<+z<IE?¨f>c
8c
8IB=ó!8?6¼ß>´¯R?uÃ¨?|Rx?@û-?áSQ9¢¯9'>³ÿÂ;käo;P?µ©f> 8 8IB=ä©¢>gS>?AE?ÉXÉ>X>|3?5o=ºI=ö÷H?z¬Â<,a<@?3´f>Ý"8Ý"8IB=¢i>Ñ" >®´:?Ò~?8¦Ú>ö°,?=ÑØ-=.I?±g<Ó<ßå9?DÀf>-8-8IB=
¤>Q`>Æ8;?ýæ>¯¼ª>+-?ø±
9íÛ9ï$>(çà98p9¤[??5Éf>V88V88IB=Ãi-=!Éü<B/?mà;N[;Ø?p/¹|m³8QOz¿Î¸5Ó¶8½(·¾Ìf>C8C8IB=Û>Í2>"ì9? é>¿®>Y´*?öN;ýM;«¹F?<£ñG<FXA?*ßf>ÐM8ÐM8IB=~Y>.->¼)B?Ôz>ëÄS>r-?aD;Ã¹¾:3¤A?ø¿<ÌA<Íø;?;ìf>X8X8IB=¨]>Ðe>?|D?èLL?v÷?T'3?Ø/<*Ò;ö1V?û|ê<e<fB?)óf>Jc8Jc8IB=I%b?ÿB¾>%$?0ç¹?ZÚ7?em?|P9ÿC9xè?³Í:h6:èa:?bg>n8n8IB=åÛ{>4*->K+:?.2?¬þÐ>g/?Á^<×Õ	<ûÛN?û³Ñ;±l;@?Þ(g>Ãx8Ãx8IB=R(7?×R¹>}?a[?t?¼:l?ù?V=ç	=½ÜF?
!Ä<Å.<ä^??|/g>88IB=º>îÂ0>§n:?øé>A°>êé)?µIÉ;5;õH?;ï2<½=ì;yæA?0g>=8=8IB=÷>pW?>:JC?BÄ"?Íæ>§#5?þyÉ=òs=PnS?î­a;\ð
;SK?Ig>ù8ù8IB=|O%?AÍ>M.N?²ß*?gÞû>2­-?ÏA@9Jw9wÇ>£²:©R]:É N?Æpg>¶£8¶£8IB=Ï¥>Ê7j>Å5?L^º>ÛS>ÿ)?"ãk;ÖÏ;°C?UÈ=³¾<-º7?L¥g>s®8s®8IB=e>Rt>~+:?=lÔ>¨b>ìÂ,?±vª;<ÔF;|z[?mCÎ<Ö·<yo6?R·g>0¹80¹8IB=¥=^Ô<ã1?¿;¬Ç^;L#?d|¸¢9³b¾Ù]^:üÊ,:¹$?aÆg>íÃ8íÃ8IB=d·>¦èd>_M?#?ß>Y}>6?¸v©9ôÝþ½^p9Å@9!Ì>ÆÛg>©Î8©Î8IB=æ;ï<À
®<ï/?l®;K8;«®!?D!D8¯98%«=Ä¸Q>Y9Ug¾üh>fÙ8fÙ8IB=«9¡>R>D?ûÚ$?Iúñ>h.?Rl;s';vëH?ã´<C¯h<¬$F?³h>#ä8#ä8IB=Ea«>Ø¾n>Ä7?z?Léß>Úþ.?,n==á´G?)=Ò³<k@?=h>àî8àî8IB=p_==[¬î<ÚK??mó;|a;r*a?¦¸RÑD9HôW¾Ü:J¸.96ü9¾#h>ù8ù8IB=;1P>¡>ñ.?*m=,8=HÔ$?{t=e1=ZH?¢<k^<ðú1?F:h>Y8Y8IB=&À>²H>­>?_Éð>Î,°>ñ.?³º</Õ]<PWW?¸á¨<ØÜd<%è<?¼Kh>88IB=QÛ¨>¼`>!@?¥'?½ë>Ê66?ù¨;fÂI;7fV?Gê<¶<^D?Ph>Ó8Ó8IB=|¶>V×X>1:?+É>Ië>=,'?.M= 2¥<yK?ýøG<Ðþ;I?aPh>$8$8IB=Ý>E>M@?®Kè>V£>z
6?>=ºgC=ÛzN?ð`;Y/;µG?èVh>L/8L/8IB=@Éö>pÔ>®®U?ød)?Å4ö>ý!0?q0|9ÖâQ9|Ì?z"½;#;Ó=?Mth>	:8	:8IB=È?tH¤>ÉáI?]gB?{ ?Ãê:?/x;»Ø;Q?uKD<_ê;ªV?»th>ÆD8ÆD8IB=7u¯>p%m>Ah=?ÒÑ?Ì>3/?í¥=ãXN=ÅÚM?Ý<¼è<TB?Pvh>O8O8IB=,c>o8>Sé4?ÉÈ>}>à01?IýB=¨:ÿ<
C?%ÚÅ<ÐK<³Î5?÷h>@Z8@Z8IB=òþÕ>0>¢^;?ÐÝõ>Ek´>¬n.?VX¬<ì¤a<ÑC?nï <
}[<â´;? h>üd8üd8IB=E?ªäã>ì]?~2?a6Ñ>ytZ?ò[¯8üm9A¢<>3 B;îEÖ:ßíg?ìh>¹o8¹o8IB=-©>b>Ý??í?Ô>`è-?dã;y;ôyQ?-è<iÀ<ã¤A?ªh>vz8vz8IB=gùÞ>]>mA?_J¹?9?ÕÚ9?vmÍ=ûdv=¡oU?§è=Øû¹<÷6J?¨µh>3838IB=B6=²ÿ<º6?³Îí;{/¾;
 ?$7¹oÎ9ø¬¾¹8S¬9Pæj¾1Éh>ï8ï8IB=ß>Æ`8>ÚC;?6>(R>éP/?ì<!;¦Ãè:gU1?.¿8<û<í6?Ðh>¬8¬8IB=büÏ>h}>ýQ?¬#Þ>ö	>O;?Öl·òü9ÿ¼[Fe::ÈÜH?pæh>i¥8i¥8IB=6>U-8>@? ð>ÀÓ²>Ñ6,?Õ};êC;6sE?JJ¢<æ[<¬î<?gþh>&°8&°8IB=)?®¤¢>°åZ?;Ä?6 ?zC?¦A3<¢îÏ;ÿ±\?m-=¡®È<³\?Üi>ãº8ãº8IB=×fâ=;P=
7?,
í=¯®®=³-?dX!:36:Ð?Sñ;û>;4/?i>Å8Å8IB=`=Íú]=üº/?Nu;°	;z?¹``9¦ .¿ö²¹l¦Z9ú®¾i>\Ð8\Ð8IB=Q>|ÞE>¥?>?Æ\Ñ>È>¨!/?È,J=;óý<ÎK?Ë<c¸R<Éê@?Oi>Û8Û8IB=½î>s]¤>ë9?¹Âñ>5»>_L%?'hª<;^<¡LD?Ô£<ÖÉ[<ù=? i>Öå8Öå8IB=®?º/?÷S\?t8?WÝO?²³<?
9Á9;>âñ;R\;.FH?º-i>ð8ð8IB=/ ="þÝ<¹8?vT<$<årC?¹^m9´¾Á° : Mà9áe7?ý1i>Oû8Oû8IB=õº<ÈÖ<ê)?ò&=æü<£Q(?=l¹-9­.¿
;Aù:Z?´Ci>88IB=q-Ì>Èl>áZE?m8K?ó?|t3?mô:"¢::A?¥
<F@Á;½H?Ki>É8É8IB=^R>}É>ñë8?Ê
}>O8A>1¡'?hÖ;Ð|º:UA?Ay<çW)<g<?QNi>88IB=¹½->.=÷=Ïå3?ö!<ÉEé;£.?å¹QFi9ÇÐ¾Ä*8þ9b=Êi>B&8B&8IB=¯5>ÑU>K??Ô¾ò>ú¯>A0?1è<ýÕ:<áR?Ô[<ì¾<weB?V®i>ÿ08ÿ08IB=EaÐ>u¿>©=?øR"?2¿é>Ç1?J¡8î19°Á>bÿ¼9WhÄ9|Wö>S´i>¼;8¼;8IB=¡º¿>Þ>5D;?{?¨±á>´Ú+?=IZº<¿jI?=£ßÂ<;«<?¹Ái>yF8yF8IB=ÉlÞ>í¾>ÁWC?[uÁ>{>,9?x¹¥¢ï81#¿EU<Añ2<ùxD?³êi>5Q85Q8IB=«>É¦p>êþ5?:û>[m>a''?]fë;¯;¼ûN?Ü<k^<n­3?=ëi>ò[8ò[8IB=/²>Ït>ÕT:?N?wä>ÖØ2?^Ë=fÃy=¢P?æõõ<\£<)uF?ìi>¯f8¯f8IB=ùÂ=S=Þë,?Èh,=ª±=q!?
9·º¢9Ö]>;Ç;ÎÂ;hÅ&?døi>lq8lq8IB=1R>ø×
>j­=?5²>¸H>ú5*?¨8Zy9ë¦='@:%:7ië>dj>)|8)|8IB=Ã$>"í=¸1?1x6<À<!?/nO¹Ô097Y¿RÜ:8ÛÔ9%¥=¨j>å8å8IB=k·?wá×>¯Ò?@pL?z£?%³H=2gÞ<£g?¤<ÓéÄ;3¹«?½j>¢8¢8IB=Ô?ãë>÷V^?ôh	@3­?×ºJ?AúÄ9Þ%³99½?¼A#<KS³;i?-j>_8_8IB=â?Þ4©>4Û?NÐÐ?þ­.?,?º=¿#5=@¹F?Ñq,=ÞVÔ<øæO?Ej>§8§8IB=åÄ?`?P>?àÇ?£.?«ã?Óm=~e5=´¤'?¨Q=Ê<¶È)?W.j>Ø±8Ø±8IB=
K?í?ýSE?»ÊW?^ò?¨A=?ãÌ9üª9§ÈÂ>wÜê<Lé<ÖS?1j>¼8¼8IB=?xW¦>b½]?k§?)Y?©iE?´à9^b¸9íK>ç\;©Û:*?9?j>RÇ8RÇ8IB=ÀÔ?Íý>\?¼&ã?Û?öc?U·>ü@¡=¼Ûp? 1¤=V0=Æ]n?yuj>Ò8Ò8IB=ÿ
&=J§í<{Ü2?ânª;±«;µý!?¦G8¹D«Â9wVr¾ª¥¹ bm81Ú§¿äj>ÌÜ8ÌÜ8IB=t¥>Å¾]>4??f?é¢Â>·á(?f-8g
9,W>,â¤:özu:ó+?$¤j>ç8ç8IB=Pù#?iAË>\N?³D?'Õ?µÆ2?KS9?9û?*:»Ó÷9Aã?Ç§j>Eò8Eò8IB=»?¥Z¡>ÿîX?Ê??ã©I?2$¤:$­N:dPK?8Ð:<jö;¡B?A³j>ý8ý8IB=×?T±>ªB?>Ó?1Ë>Ál1?ït;/!;cB?¡<Í2<ÉC?Áµj>¿8¿8IB=>Ù?
ñÇ>Pæ¶?ì!@õ
_?Ù¹?«X>Ð¤Æ=(¶?!ç§=âÎ<õÃÏ?XÃj>{8{8IB=
ã¡>TS>D?kû?J3È>oÿ2?È?Î=§=°O?hh=Ár <ÒP?!Ëj>8888IB=2gÐ>çA>?@¦Á?Î¤W?ºãe?TÅ=bX=­7i?5<¼;;6m?CËj>õ'8õ'8IB=ø4È>îØ[>8!i?WÇ<?÷¯>¥?­<=r$=Àp?#Û<Æ´<ëÖA?MÔj>²28²28IB=Ûö>?%Å>Åøw?øX??o¼A?çÁ=re=	XX?q<~X<¤kT?k>o=8o=8IB=ÔF>ôþJ>ê=?÷è>p¶©>s/?á3=?ÙÜ<P?>N<ëB<}E8?=k>+H8+H8IB=Y'>Ø,ì=
5?ìï®>g>IÚ'?V
F=¹R÷<M?9Ån<27&<ß7?Kk>èR8èR8IB=>MÜ=Ôh3?TH!>>#ô=z)?Ð`ß:¾:Ñ3?*;¬Bã:??2k>¥]8¥]8IB=¾õ>©>ò9?½`?þµ:?÷c1?yàh=3=T? ár=r!=Bô@?k>bh8bh8IB=L÷¨>R>yM?Ñ>K?éN
?8?e>D=^*ê<ÑV?ª<áQ<gP?[k>s8s8IB=?lÖ>>¢I?óO?
~½>CÀ2?osX¸ÆxÜ8ÉT{¾í½:Üd:\&?ªk>Û}8Û}8IB=Àý<Ì²<çä5?öi@=á=«Q*?ä8ºGÜ9³>*ò;]hâ:Ãï,?¢k>88IB=>ÿ"Í=7?ë«>xÍA>a÷)?Ù:$¢:ÿG7?w<B<V5?)¨k>U8U8IB=JM«>ÈÖk>%ò9?ô?0Ú¹>D1?ä¶;TÎC;Ñ??2Þ<0H<¯@=?¨k>88IB=­µ>L>¶Ã;?l<?½dé>Ý¨.?g|C=~dý<^E?PÝ<,D<bÛ>?eák>Î¨8Î¨8IB=\
Ü<Û<T¿2?ø#î;¤¨¦;æ6?ÃR¹¥£9â!¶¾òæ	9R9wA	?äák>³8³8IB=Pb²>é¹{>¢i5?æ?"ïÔ>Ûe)?¼F¥=!hS=#H?Ú©<0²Z<876?öìk>H¾8H¾8IB=öÆ0?$øÂ>ÿh?:-E@á?+Â_?Rö:ëw:ÂZe?å¶Q=­Ò<<Ô~?Dík>É8É8IB=9ÆÄ>9¬>i<B?G½?ýñã>If3?¶=å 5=ÉY?J}±<	üg<ÝC?3îk>ÁÓ8ÁÓ8IB=Ìï?Òg>?ñÑh?*Ô>%,?g0Ñ=Êë^=ø:p?BYJ=¸Ê<<?/l>~Þ8~Þ8IB=ú>¹­>>
?9?næÀ>F0>>p,?JÂM=c«=1I?(É<Uj<©_;?Al>;é8;é8J=Æ§>\>âÚB?ÇN?'Ï>3?è»/=áÌÑ<nV?§Â<Þ{q<[N?ËAl>øó8øó8J=I>>Ç)>®^A?R5
?{XË>øþ-?=Á¢<ÄãS?Û½<îÀ~<ËÈ>?ÚXl>µþ8µþ8J=ø>>¾1>Á9?¯¾>2Y>ú(?8%; ÒÜ:ý]??6i<<mü>?Zl>q	8q	8J=s[Þ>²þ>£ÄL?h?Ä<?tÔ5?JÃ¿;9s;/ÖI?2^©<ýyS<«M?º\l>.8.8J=´Dg>DT#>W>5?ªÜ?äÛâ>n,?QË=Ò(=±JM?BÏ<Á<§y<?l>ë8ë8J=ßñ>º=Ñ:?$Ó^<iè)<lÝ'?¾4¼7.Îd9AR=5£8
k®9Ëÿï=Vl>¨)8¨)8J=o>Am>¢ÖO?{X=?bý?3?X;ôÆ<;¤cX?8¼<Ãf<OÍP?1l>d48d48J=%Ò>&º>ÈXO?f?¢/?Ü<?Ôm==ÝL?°8=U«â<ïO?!°l>!?8!?8J=éd>°o>>:?£á >pr>>á)?GO=é=Ò«J?¥íW<y<K,=?Àl>ÞI8ÞI8J=¶°N?©¯?¾L?ÕÌ±?âk?Eö@?[Ëª8iÕ9Úa(>¿ºç::]\:?ÔÎl>T8T8J=é>ÎðD>ÙL?Q?8?ð3?1?;øJÜ:/^?¾ö<Æ@<¤ÕX?él>X_8X_8J=¡)1?_â>GYH?ßCÎ>q>$J4?Åè÷¸¬ö9ÙG¾Oµ&;cJß:!??¿ñl>j8j8J=nö>>ç U?Õ?mò?9?½ð`=Pê
=DO?Êô<ì<6»P?m>Ñt8Ñt8J=©P¦>ÿÊe>_H9?ø´Ù>C>0?KÙM=9Ï=|mI?d<²>T<.??5m>88J=E&¨>?¦F>×±X?ù:|>js/>²8?:fß6®9ÏñL<Ry´9Ü9$?WZm>K8K8J=Aó=ä=²=É.?1qá;Íe¯;_$?,
¸BSm9#¤½¸7èGí8É¡=dbm>88J=H¿î>¡û>:8@?fEc?ÒV$?)1?L¸={bb=hP?Ò=¸,Ì<?áE?Wcm>Ä8Ä8J=¡m>ü >=?¿Ô>°ï>L°)?ª{=4G¥<¢ÀN?tz¤<ï^<®/=?Ökm>ª8ª8J=WÎ=ÂÕ=t2? Õ<Pà;?Ce¹Éª8FÓ¬¿åÑ>¹ó!,9gå
¿Þlm>>µ8>µ8J=é>A>\1?i`7>rb
>¤)?u,b:ð×):Ïs*?¨Â<­E?<3?Åmm>û¿8û¿8J=i>ª>sk>$9?Ï?]Êè>9,?1=PTÜ<À]N?Êã< 	<©«9?¡m>·Ê8·Ê8J=Ï&Ã>?>uYB?äoO?¦Ý?_Ê4?pän:oU:D?<;T½D;s,5?©m>tÕ8tÕ8J=ÎC?=¸>ÒA?>1?^ý?wâ/?$üq92m»9B¥>Qí;C2;u=?fÑm>1à81à8J=GÞ>,>YD?;ØM?ðë?¡U3?n :'ñ
:¨~?J<~.¾;uëD?HÖm>îê8îê8J=ØtG?ß2?Ö<?
??íc=?þ
0?aû8*³9ïT=Ý1:M:Q&?Úm>«õ8«õ8J=U°>êI|>í2?ö¦>ÜµJ>,P+?÷u== ñ<»H?.È<­w<5? Üm>g8g8J=«ú>u>eN?îPº>µ¤>@Ñ/?vJ¹¥
V9»¢¾g9:_ì9ÌÈ?Ûn>$8$8J=½t0?T´>2z?å©í?ãg?él?R9pçï9õ>>áY;|Ô:>[?%n>á8á8J=_SE>[Ä>Ñ<?á~?qØ×>.)?ýrH=
U=ãA?Þë<À_£<ð8?LZn> 8 8J==ù³Ò<WC-?ºÍ+;5¶;I?R°g¸Ê0-9ø;+¾`%µâ92]nº2on>Z+8Z+8J=<¨>WZ>ò E?qþ«>u§>+?Z¤9b9h³Q>Ðý®91pu96?tn>6868J=~>/Þª=ÚF?°V??´4?¤p9ÑÌ9"ûÆ>ðê:ý":ßb?n>Ô@8Ô@8J=i>«m>N?Åp£?â_?ûâ:?Bå½=:g=v[R?¡6©<U°N<vQ?În>K8K8J=¤5Ñ=R=N+?!&÷;ÂÀ;1$?ÂK¹ï*#9wÛJ¿è!8¹Y¿8Í9X>¶n>NV8NV8J=Ôû>gº=1:?!tº>7
>p3)?Å,9z-9õþ>É:þ´:æ?Ðn>
a8
a8J=½w¯>DïP>þV?væZ?ð
?£gE?â:Àü
:\r?VÀ<±]<T\^?¤¤n>Çk8Çk8J=Å«>ã7g>¡.>?àYT?Û?Ñ1?)=ó0=t O?´=ö
£<5J?°n>v8v8J=¡´º>Íx>E@?3?~dÔ>E¤-?¾=ét=$MG?µáî<|8<(AA?(½n>A8A8J=?
>2Í=Ê´8?NÇ>¡3>*?¹Ø<áé<ëM?ïR,<vì;):?Án>ý8ý8J=é>y:>E?Yó??e¤?ÃØ7?ÅcÃ=t¾s=ã6M?`@<Þ¹õ;Ò¥H?ÈÊn>º8º8J=ÛAÔ=ºt=ù¦-?:Æ;
¦;z¬?áR·oUw94¼®å(¹t9ÿ¦¾gÐn>w¡8w¡8J=§p´>öc>Å¡J?_À?
¾Ø>Ò<3?È;;#b?.h»<5
l<>K?QÝn>4¬84¬8J=.Ý>:³->ë=?¼ý>Ðµ>õ¡2?·*<^Ù;àH?)"º<ñd}<(<?ên>ñ¶8ñ¶8J=%m>À¦2>[I]?5¢Z??~8?èÙ9¼Y:aÐÐ>É÷q;;aýJ?Æün>­Á8­Á8J=ü)|>DÒ->Ì°9?´¯<DBA<îÉ+?0üç¹`f$9´¿n¥8àÑ9?Ý¡>zþn>jÌ8jÌ8J=¤Û#>3è=ä¦4?ò;W>%>zë.?¸I=:Àü<`PL?Ë:ôR:ñ­?»o>'×8'×8J=ÏDX>I!>? 9?ãPÝ>¾f¤>P,?_!=ËÏ<
G?[­<Wl<ÿ
<?@o>äá8äá8J=mþÏ>çG>*6?Øê?)tÃ>W2?
O=I=7pF?(¾<[Ê><Æ):?â#o> ì8 ì8J=,Ìò>²2]>º?¨?§6?i]??=.wá<nöX?Æè=k<ÅI{?ÿ$o>]÷8]÷8J=h
«>°½h>%<?²"?ôì>]0?]Ú	<Å ²;5F?v=«M²<éCC?m%o>88J=GI/?Ó^ >µç?Rn ?]?Ê?<o=iñ<a}?;>=6<³æ ?Do>×8×8J=u?©>¬?þ@ó?)ny?0©y?m¢X;!CÚ:@~?Ä<Ë®<Ý?_?Omo>88J=v>ú­#>ÁÄ@?®&?]éò>º©/?ÆL=	ý<×+O? r=³©<ºÃA?¦o>P"8P"8J=ç¨>(¨o>:l4?ÓH³>'>óî)?EV;AÙ:ªÛ)?ºu·<_´<¹ô0?÷¦o>
-8
-8J=ð=é
¾<3?À;T;;y(?Ë¹ÑpÊ8n>¿ø|499Þ9Ì´>¥¼o>Ê78Ê78J=Ik>©>~ÏQ?¬È>·>àn5?§Û¸½492H¾£U%;Á:¼«Z?ûÂo>B8B8J=Za?íÛ>9âN?è?®5 ?IÅ9?T=)O5=¢V?v4=ÿÙ<ÞëS?{Öo>CM8CM8J=Ý>BÛ7>jA?øÁ>2D>n.?ff<ð\
<MÀP?µ¢;ªÇo;û-?×o>X8X8J=*?÷Î>VS?vÉo?¼ ?Fó>?5³Ä=ê^Z=Sf?a=¤±<Ø|W?{Ùo>½b8½b8J=¤5p>n$>Öd;?gÃ>`b>;-?Î_2=!bà<K?ÇÿÇ<6â<º©9?uío>zm8zm8J=pñ¶>Ôn>|DD?y5?Þ0ß>¬à0?\êÚ;)¥;pD?ü=
§<òE?åp>7x87x8J=D£>~DK>M?Äå><'¢>~Ý4?ÃÃõ8-&9rM½>÷k<`ò<Ê{Q?ùp>ó8ó8J=	¹:>X³ý=Ij<?m>ÙÌf>b*?¼¸µ;D];°rR?ø~=¢÷Ô<´3?3p>°8°8J=ª0?ù¶Ó>#U?Áã¥?pÅY?ÇC?jÓ=äÿ+=2Z?×=O´<PO?%%p>m8m8J=
f>>!>	þ6?øÏ>wÀ_>V,?Ï?B=á`ö<ÇÕI?ÿU<?<X;:?¡4p>*£8*£8J=ÛV?er²>h(B?Ú6Ó>/g>\Â+?!¥8ãES9aH>-½Û9ÈÂ9Æñ[?;p>æ­8æ­8J='Ï>éG>[p9?ÅÝî>Æ ·>õ&?£?u;×u#;¦@?¬V	=½ØÃ<~3?Tp>£¸8£¸8J=4t>Ò$G>àúC?^þ?ÄÝà>P/?nb;%X;Ç@?ÖöÏ<Ï¿<×>A?õ`p>`Ã8`Ã8J=«()=bù<«¥-?$zÚ<Î¬<¢"?v®:1W:[¶?`C
:,)ë9ÿ?¼op>Î8Î8J=>×:>å:?ê[Å>A+>~*?ó:Oõ:ÀL?ÈÆ<ê]<¯5?Iqp>ÚØ8ÚØ8J=SÄ>Zgr>(O?ãÈ>îá^>¢0?bU7íÐk9Gç<°¬:?g:z?#p>ã8ã8J=^±>D7k>Á
A?³Ý>ÀP¡>fÇ/?¨S=ßt=ñfI?ñh<ZR"<Uô6?\·p>Sî8Sî8J=Ñe»<Þ<G*?7ð:ÖÑ:Á?+¸¤/9ßJd¾ÙQ+·j8mm½q>ù8ù8J=ím>¢>)G?¦?¦È>L;?jÂ=à§=¶ÂO?Ph;=ã=;6T?!q>Í8Í8J=·>N+>÷QI?täk?j'?8[4?û*Â;õs;CÀK?[x^=qH=BD?ö!q>88J=Æl>à9>TCO?\¦?>K?I26?Áfæ<M<ìöJ?Ý=¶{§<A­P?:q>F8F8J=	4?¯/>K)]?ÂÌv??`ml?öÖÙ7ùv³9È^= Æ:Q¿r:!ñP?×=q>$8$8J=ì«¹>îÆw>[Õ??é>ÉQ>µ=?¸­à:Ù¥:0*.?kª	=r°<C¼G?Pq>À.8À.8J=2Ý>À;>ìR?äÚ?ºº>kÃ0?]m8a9ÖØ>¼ÿ;{vÄ:}61?ÆPq>}98}98J=¢
9?çÖ>­m\?©?¹8 ?¦O?r#ó9¯ß9?Ôÿ:Ñº:W/?<\q>9D89D8J=«Ýn>ãÀ>Ú@?ð?àëÂ>T0?/û8}9cïw>O`°:ºi:Ä.A?'bq>öN8öN8J=;ÆÖ>õz> [?+à>}ú >?2?L=Þ·K¡9µS3½q9ÜÀ9pOÃ>ðfq>³Y8³Y8J=JX?Á¹>1d6?~Û>õr¥>)?Äõ~: ðZ:X?·¯<
C;<0Â6?9jq>pd8pd8J=S&º<B(<~'?s¼;f¢];9Ú?·ÿ¸tÀµ8n©3¿Vx6"Os9Õ6<aq>,o8,o8J=>0C>¶ñ<?Ïº?úÞ>0?7f=Á¦=&QJ?]7O=°%=òÐB?Ù´q>éy8éy8J=øã$??>¨\?¦l)?^°£>'|?p<aÿ;÷?ê§%<aõ<Þé!?î´q>¦8¦8J=Ö«?èoB>ÃõÌ?²+?Å£>Ô1?"<]¹%<5ïE?ÆA<<=?~Èq>c8c8J=f°>g>ê(C?o?^ØÜ>Û1?	iK;u;<4?4ï<f}<jB?¤Ïq> 8 8J='Õ>Áh>ýJ?ãN?¶<?DÍ4?s9"a°9iMÍ>4C:³<X:&?¿Òq>Ü¤8Ü¤8J=F*_>9>ô.8?6A>åÁ@>©+?Ð"<0ÎÇ;V·O?Ú<ÍÿL<e¡=?Úq>¯8¯8J= ?Bî?Úi~?Õu&@æ?*?î:+×9öå;?ýú;eH
; ?ßq>Vº8Vº8J=ÞÊ>1>vE?uçU?¦ñ?»;?iÁ=nË=ÜT?=æÆ<¬ýL?$àq>Å8Å8J=HØ>Ó$>#öF?á?j?qZX?¦#.>ÒÊ=m	\?¶e<é¥ÿ;obe?õîq>ÏÏ8ÏÏ8J=:çV>¬>²6?K?÷è¿><#+?XÑI=9ÿ<>nJ?¥<¾µX<Âö;?ä$r>Ú8Ú8J=ø8Ú<co<fÞ4?Ú±<z<F*?Á97½±9ËèC> zÅ:¹7:5?%r>Iå8Iå8J=V,=<rû<4¦/?8ýÞ<=­<MÂ$?£°]7³9@xÅ<yì8Á9¨Ñ>)r>ð8ð8J=
¡?æ¯±>X??ñ@?³?E@5?a§{8Ýäy9Ãæ>KÅ:%:z½1?¨,r>Ãú8Ãú8J=æÆ×>Ö>A?¤Ùª?æîi?d÷:?ÆÅ=Áðq=GDQ?,=?ÀÔ<Ð O?}Nr>88J=À®>og>d@?õù>Nç±>Ç3?¿B=¦=ò<wM?µZ<ª<îG?Xbr><8<8J=½?Ú>¨=>3G?Hc?~±Ñ>¡Ñ8?ª+»=O=n=ºI?Ë<]RV<~>?Sfr>ù8ù8J=s;??%ð¦>© ?&7?9ê>±?:$Æ=¶9=È?cÛ=³c<ï
?÷xr>¶%8¶%8J=_Ró=òã­=®3?må<UÕÎ;lö&?]F¸b4@99¾6¹Ð-9§á¾rr>r08r08J=?£>ü¶N>¡J?°?©j:?Æx3?\+<ÔÙ;R¾Z?üý=&;½<ÌB?vr>/;8/;8J=dÃ>ãN>ûA?®?ñà>hó,?s)S;Éç:}i?á×	=°K¸<ky??®r>ìE8ìE8J=@#ó<±¢³<­?-?ÏÌ;Ï4};EN?!=s¹#e9¿®~í;¨;ýL4?ñr>©P8©P8J=Ú>¼Ò+>,xA??»ù¿>}(.?À$
<°¥;(PV?Ú0G:¸I:ý>9Îr>f[8f[8J=ØÕ> B>ë7?Ô?i¬Ì>*a(?îûM=K=ôKG?"À²<wát<öÝ:?rÜr>"f8"f8J=I¹=àYN=W-?÷øÆ;
³;8@?×8J¹Ù8Råm¿²892ã59ré?Vàr>ßp8ßp8J=°>¢ÆX>:vP?¢Â?¥¤?§±;?<,	©;hb?=6=[ÈÖ<r6Y?Mër>{8{8J=èá?%O>/¿w?÷,@jÈ?¬
\?ð±T;C
Ú:u¹y?ìò`<ÈÖ;,y?¶òr>Y8Y8J=õ÷é>ì>Ø>?Õû>Æ&ª> r=?Ö
=ªª<»âT?Ì	=?_¦<¯T?>s>88J=;¼> sY>Äê]?²0?+,Ú>.#O?;§§8¡m9Ö5>=æ:qþZ:i7?s>Ò8Ò8J=Q×>_7>ß3?Or>Ùr>Úø%?3I=N=E?øÊ<h<Ð­3?Gs>¦8¦8J=´!?Q@Ê>Ë­L?r§?#`?\???5;é Ð:^_?²=·S<s]?î#s>L±8L±8J= )°>ÿ>ÌÃ0?*
@>N> ?{:t-R:â9?ª	<ÜW<ð¢)?i%s>	¼8	¼8J=æt>0#>Ñ??.-?ÃLø>¯ä2?VW=Á	=²H?[¢´<ÆBi<=>F?ª6s>ÅÆ8ÅÆ8J=4¿>JÑ=»V7?8÷ð>«Â®>¦}0?+ÌL= =ëK?hæ<-</=?bs>Ñ8Ñ8J=mz>rÜ->g^8?ýaO?ß?iL*?)àG=¹?û<¾§K?þÏ<¤<µ:?cs>?Ü8?Ü8J=
¾?"8µ>UhE?pèQ?-j?j©<?VØ=ðþ{=0ü[?õ=rJ·<nvJ?+fs>üæ8üæ8J=øû>¯»\>9?Í>±<F>_/?ÚA;*ã;8?¨Ê<ÿY<c>>?äs>¹ñ8¹ñ8J=rá>½E>	:_?~?e8?®<?"~9s9¢Ð?Ó;æ~¢:L7z?îs>uü8uü8J=¼V=ÏÅ<òÓ,?ãP;Ö';m?
q¸·sÆ8Hx¾_¹òN8}ò­¿½s>2828J=n`>'°Ä=ÁA?Þß <èr<qÉ)?À¹Æ9/¿¬«¸ºJ9['¾û©s>ï8ï8J=þãQ>¾>qp:?ð?%?ìôæ>+7?Ç.Y7Î1}9ÓÛ<pÙ:*ª:!¬#?s±s>¬8¬8J=Iã>¹>b9J?P½A?Á¨?(8?þ~8ªì®8åò¹>DÖ;d_Ç:e@?Ot>h'8h'8J=H¸>i~>dn9?d`?|Dß>¿-?q=²j=sèO?©ì×<íþ<ÜGA?:"t>%28%28J=aG÷<±<%:2?ªã;Ý;7=?´^Z¹ø)97~6¿ð¹¢ô96|¾-t>â<8â<8J=ox>ø&>Å>?Sü?&mÒ>U1?5G=$Äó<ô4Q?T
Y;7¶;0V?>4t>G8G8J=!^>\0>MJ?Jß>{[>*:?a]Ä¸-³9Ea¾µä\:vè:C?ª>t>\R8\R8J=( G>³ê
>!ð7?;¯?ÅKÐ>ðü'?(J=Øû<;*N?7ó</¥<Êv<?ò>t>]8]8J=,A>ï¾¹=øoE?²Ê:?5;	?:.?H79o(t9Y­>ûo:ý×^:è×	?èIt>Õg8Õg8J=ïB=H~¼<Âé0?VB=C=Þ*%?Kà6ÚoT9Ó$<Ä
;ÓÊ;Æª?7Kt>r8r8J=ÐT³=Þß|=>5?oµ;ÒÀ;q?bèP¹þî{8GÔ¿}{8¹]õ99±¾Rmt>O}8O}8J=¼>Vz>ÐA?=ç>¨>ù/?Óÿ:®sR:¤L*?m< 7<ãóG?qt>88J=c¡ü>C0¥>ÁC?*?(b½>KM1?ºQ8þ9çXÂ=#¬;P,N;	WV?ot>È8È8J=º>çµN>jn9?#@?&?½0?1n;(@;ó±_?ÓÂ¢<gH<æÉO?%t>88J=ª>y)2>A?Ïì>d­ª>Ï1?N|=[*=CÍN?w <P³Y<²<?¼ t>B¨8B¨8J=~2è<¨ì¦<V
2?Ü4h;(:;u©?0¹9Ã÷+¿C¸Èu9ï±½á¥t>ÿ²8ÿ²8ÙN=4J#>¤«è=¦©3?Æ7a<Âv)<½*?n¹¼=e89À,\9*j9Î>´t>»½8»½8ÙN=/=MÖ.=hC?®UÒ;ðz;ì0?ä¸Ì94·¾Sû8é9Üf>[µt>xÈ8xÈ8ÙN=@ý<ýåº<q-?s6;ñKo;°#?ö8H¹»!r9¼°Ó¾puX¸¶=r9×Àä½9¼t>5Ó85Ó8ÙN=f!>vÜä=4?!2å>Ü¿²>»$?²0ÿ:6s¬:Ôi=?ÉUB<á<³>?¶¼t>òÝ8òÝ8ÙN=§¡B>*Õ>ºÄ8?)ê>pO>Zç-?Õ ;Ø×:M}??p/£<Me</6?4Ãt>®è8®è8ÙN=4Lp>V'>ì7?To	?RDÌ>ñ=,?ÕO=¦=%çL?d·<?Rt<T@?Ît>kó8kó8ÙN=~o=ºßÕ<@¨7?P¸S=Ì=Ùî3?»8àI9±C¶=»C=¹X9KÛ-¿Üt>(þ8(þ8ÙN=\Ñk=1./=eN,?¡;)m;Oo	?pÄG¹²±9ïò±¾Z8-/9SN>"u>å8å8ÙN= ¬§>~áb>Ñ1=?®ãþ>È¯>-9?>§]:¶:Á;?;DvÅ:væJ?Ö*u>¢8¢8ÙN=ªb>Ð>¯h;?ù>÷¹>9,?yö=a:=ò{H?â¢<me<å¿5?3u>^8^8ÙN=æË=íø=yQ-?z|<´O<I?ú/,¹ÜºÑ8Ê,R¿H~ï8p£9í|R>íBu>)8)8ÙN=ÛFÄ>_'>??J¸f?dj&?Ðu1?õád9ÎÇ9ØÕ>òn;o`*;û3?u>Ø38Ø38ÙN=T¦E>y>:?,.K>Ñ·>0?1:P*:rC?4È<	R<¦7:?ñu>>8>8ÙN=1=fSù<µÁ5?Ú=r«=w#?Hå:ð:§=?oª;ÄÅc;hV)?ùu>QI8QI8ÙN=¢ô=äzC=I[3?¦êJ<T|.<DÛ?½CT¹Øq&9<#¿°åË8ÛÇY9®o>¥ìu>T8T8ÙN=b­¬>C«p>W­7?1Üó>>´>Ú,?HÜ?;é
;L!?uy<h,<ÚQ9?°òu>Ë^8Ë^8ÙN=i
?ã¶>Â½A?Êt?ÖK,?eÛ5?:ÈÊ<Áni<çb^?þ[;«UB;Äå8?cõu>i8i8ÙN=o9=O'	=æ-?ð±;A/;ëö?øC¹Öà8+!_¿	¹±¸ûU9ÚU¾ûu>Et8Et8ÙN=×>
ãs>Ib?Ý1?°Oå>ò¦E?Âg=9þý<Øh?8¸<~²]<(U?v>88ÙN=#ò<Øu²<ü«-?%M;Ýß;§O?Ûå¹D©8ÔñÂ¿lì97³9PT>¤v>¾8¾8ÙN=ø=?·0í>ML?b`@/oÃ?ÝIF?8¾<Ü´$<¾h?8#=§s¸<ùb?,v>{8{8ÙN=çÛM>"P>§'9?§>"2q>zÐ1?ÍM=i=_5H?|Q><ÙÊþ;h8??¯)v>8888ÙN=ÚþE?>»>à?£½.@ÕÇ?"Û_?Jé<:@<í|?Òr=½Uô<®}?9v>ô©8ô©8ÙN=öu¯>æÖy>É3?G¼>>äX)?Ð<Ë,<LÃK?1³<ØÂ}<ÕÅ4?üQv>±´8±´8ÙN=Ó²>î=>ræ5?8v>±a>[C'?ú@
;5zÇ:RG5?´À<°^<ñz.?®Wv>n¿8n¿8ÙN=ZlC>æÌ>Ú6?sÿ>Ë-½>ÖÖ,?YC=3"õ<?JL?Sÿl<9Å <y°<?÷Xv>+Ê8+Ê8ÙN=±Lk>¾ì&>?n4?¢B>T,?>ÜÀ+?7:=¢i:éN!?¨³<83<ký1?Ú_v>èÔ8èÔ8ÙN=¡8Y>©;>3?Ù	«>>÷»'?^u
;\2§:|ÿS?¤³Ú<´à<3P1?óv>¤ß8¤ß8ÙN=T«£?rC?n?gÊ;@v^?`Z¥?îfe;ÔDõ:bpo?ÉÐ=.J<0s·?¨v>aê8aê8ÙN=
û>f@>j?í|Ó?×?ÛR?ù49@Ö9?ò>'ã=;ï ¿:y¬}?X¶v>õ8õ8ÙN=q>eY>&°4?lx»>yv>¡)?ö;ÊÞ%;H?u<´<E£}<.ê5?¸Âv>Ûÿ8Ûÿ8ÙN=}í>»H>%t>?¹S?´ðà>X04?¢¾=¨+=aI?Ã={xÔ<TJ??mÆv>
8
8ÙN=X?ª>¯a>èA?ñÞ>"Â>î2?_m<¦ú<=>I?k=¨Ä<9?ïÖv>T8T8ÙN=Þ >¼Ö=ø[??WÌ>¶R>@a*?øG=¨ú<?­L?pwG<-²<Xh@?ÊÚv> 8 8ÙN=>¶B$>LÊm?K½E@ÛÞ?tçc?[ÛK:ò2,:8?ªv;øÕµ:½`?æêv>Î*8Î*8ÙN=>9À<>ôN?bÁ?èÚ>»7?Êu==Ät?ø­2=Ý<sN?#w>5858ÙN=Ã{>bÛ)>»¸=?f=Õ>¹?>Ãz,?×8=â<é]P?Q<W<¸;?Ð6w>G@8G@8ÙN=^>Ç¤?>ÏM?¿Å?I???rÌ<y`x<\¸R?Ã;eg3;MD?ßEw>K8K8ÙN=m}<>BÏ>ÁÜ9?&Ë?éÃ>â/?hòC=J]ò<øN?ðEÊ<ô:<M;?Gw>ÁU8ÁU8ÙN=Fo>ó1Û=¬±/?ÄÁA>y>ì%?:E:²XG:µ(?ÆA<º<û×0?|Qw>~`8~`8ÙN=ëLÜ=.¢=.7?¢-2<G	<^&?öÂ¸99m¡¾|+W8Lã8Hr>Rw>:k8:k8ÙN=ûü<×Qº<®Ë-?­«;6Ý;@?P¢¹%ÿ8) ¿ò÷¤¸H.8Rr¿]w>÷u8÷u8ÙN=Î>
H>Î¨6?ÃÄ>Ty>Æ$?Âè:1¡:RÔ8?=ví<¦h©<6k3?û_w>´8´8ÙN=Kô>D¥>½<?Ãúþ>ºZ¿>S*?dÔ8LÛ
9¸òÃ>Çî:àÅ:?anw>q8q8ÙN=Íù>¡u£>C?Hù(?jâ>1P??¡ Ü8ò¥9¨*>¸:iÄ9:P:?úw>.8.8ÙN=ý\?×Kû>§7`?·Eí?\ù?¦×G?øáS9Ú©¦9¡º¢>ðz;ÂM);}b?F¢w>ê 8ê 8ÙN=*8ù>G4>_Q?Ê.?eÄå>×¾B?É¡68Ñ¬9E=qd;ëº:61V?¬©w>§«8§«8ÙN=i>Ç±=v@@?í><³>ÖL)?!$K=<.ÿ<ËK?$½=³	¹<¡-=?©«w>d¶8d¶8ÙN=îËv>­->Ùã5?k
?Ñ>T-?¡ZP<È<cëK?v¹u<qÑ-<³ó4?íÅw>!Á8!Á8ÙN=Â+>êC¾=ß5?y|©>&>¥ú'?öeÉ<ªw<Ð,P?Áí1<¤¬þ;ÙÚ2?ÿÇw>ÝË8ÝË8ÙN=ÆÂ=d}=¥u1?
<¢áÞ;Íø!?ª&3·ye9'4È¼Êµ¸QBW9£"¾dÛw>Ö8Ö8ÙN=¤`=úÒ<wÂ,?E;©;ß@?Å¹\X9ù¿»Ó8¦.U9ô~>ãw>Wá8Wá8ÙN=©Ål>%>·7?E.»>>ÎF&?;Y´:5_?<+S<É$1?íw>ì8ì8ÙN=TG¬=û`~=g`-?\É<X#Ñ;f6&?»²¹T³8¡a¿ÌÝ¹eë49Â7¿ îw>Ñö8Ñö8ÙN=ïG.>¸2ú=R2?UÔ >(Jù=(%?<:æ:Kb?ô<ï @<Q1?x>88ÙN=f??'bõ>ãG?¯äß?Ô÷?6?Ò=m=mQ?â=ôW´<ÛÂT?
x>J8J8ÙN=9°>¶i>bA?³æ?¢u ?X8?¤÷=X=4X?Üæ=/(»<%Q?x>88ÙN=ÃLè=Õ¦=¦:2?ª>Íóq>"?Âm¹B^9Î¾Þ½©9¯:Éu>q1x>Ä!8Ä!8ÙN=±¾<+ç<_®*?ê[=?|/=É?æ¸ë¸Þñù8Ónñ¾8z5½9úé­=3;x>,8,8ÙN=Óæ>ã/>
oA?ÑD?Fä>äy)?¯G=v:=WC?|<lï\<ÿQ5?ZEx>=78=78ÙN=F´>Oz|>éÉ6?QU?ÙÑÂ>,?ä¨±=`ÿc=ÏzG?oð<£¡<B>?£Gx>úA8úA8ÙN='j=8´>=b,?åÃç<H}¶<"?.õ7/íÂ8Rä >¸²8Ù¨¢9åê=ÜGx>·L8·L8ÙN=¥j>2>`|9?6ÿ>Píº>Â.?þWQ=s<=z.L?ËÇ<I|<ÊC?ÜLx>tW8tW8ÙN=ÀT?cé±>oU?­5e?ð?äÚF?¸¹ö¸ù[9çlG¾ñ¥:2åA:}[?l\x>0b80b8ÙN=Ãd?ÉO¹>òA?wÝ?Þ~?æ©3?úün9%>Z9Ñ*?Ù;
Ù;Ø =?zx>íl8íl8ÙN=)»=ñð<Ï'?%2=ï=:ö?^ú:bæÛ9A'?6ü³:r:c0?x>ªw8ªw8ÙN=Æ?Yó>õïV?'ò&?Êâ>×¥<?WÕ¸9ÚU¾½ÂD:ñ:-?©x>g8g8ÙN=§o¸>#vo> ,E?×9?·Ü>»¸1?Ý=89¬r>¤ÔE;pÔü:©OH?x>$8$8ÙN=¾U>Y>Úô??q>ca>ã°1?3»¾8Ko9êf+>ÏÍ:­Ó95U0?Â·x>à8à8ÙN=W.>áñ=Å8?ËB§>ç}>Ïß(?½J;át;sB?¥©<YF<*Ö6?£¼x>¢8¢8ÙN=ú½>×7>K=? õð>ø¬­>N1?è0=µ
"=/×P?]øÏ<@(<+®@?Ò¼x>Z­8Z­8ÙN=
:L>,>%6?>v>Özn>â&?J=ö'ý<èÉL?Û1<%{ð;9p<?(Ïx>¸8¸8ÙN=Ü>+a}>ÖÇ^?Ä¸@Þo¬?H?X5a;îþ;¾s6?%ß<àù<5J?Þòx>ÓÂ8ÓÂ8ÙN=¹´§>Vän>Q·3?L@?XëÉ>Õy+?ÿì|;þü#;lkE?+=Çë<o|:?²ùx>Í8Í8ÙN=wÅ=òò<ñ(?¦­;àñ;A?+¹;w9Ä¾ÿ:8Ô¶.9`°>Þy>MØ8MØ8ÙN=@ãä<wIª<m,?TQ;pü:"i?<	¹ýwu9D¿2¸ß}z9ûï¾y>
ã8
ã8ÙN=o±v>Í/#>#A?õ½-?+ù>?2?²û:Öç:¾Y?î=6ß²<ª®??¸#y>Çí8Çí8ÙN=ÈÞ«>ûk>ps:?Þ?¯Ù>/?Öþt;«w;	O?Á[)<ã´Û;µUE?1y>ø8ø8ÙN=ÕÓ¹=ÜÖ=P¸1?«!G>J>%?ª<\<ÐÒE?¯¥c<8I'</.?È7y>@ 8@ 8ÙN=Àk>Ï:&>¡]5?Ñ¡>±´K>Î*$?þ0:ßF:Õê$?®<PÃ;Õã)?Ny>ý
 8ý
 8ÙN=JÓ>,Ù->¥@?»"?ßÈâ>Zð6?²6=F=åR?Ìí<hû<-¬E?*Zy>º 8º 8ÙN=jëx>/>v5?G&U<$é<A°+?ÿ¡Ã¸W9'gh¾°¶¸#º9o¨5¾?my>v# 8v# 8ÙN=Ie¼>n§y>;/A?3¤A?Ø?Ì1?SOì<¿ì<¾+X?ùf=Æ¾<YÍ??zy>3. 83. 8ÙN=Ü©z>(Ò1>o4?}z®>ñ>è+)?êC;Üé×:N&?Ì?6<¬s<çÒ2?|y>ð8 8ð8 8ÙN=ÊSÂ>çñ^>­#_?»O?Û·>?Y?Z8:Î9ÀK¤=´Î«:¢K:ýW?Úy>­C 8­C 8ÙN=p]ï>e£>k;?qý>ý¶>Á1?ÿhÞ<<fU?It<g!<EèA?gy>jN 8jN 8ÙN=Ä¢>¶yR>+ÅE?t¼à>!c¥>¾î-?ú8·d^9kÔ¼ ¿9:å}ë93ìI?Éy>&Y 8&Y 8ÙN=\V	?Î©>iO?àCº>º@>ßå9?çh9d½=9ÔÓ>/±k:H:eÑD?#µy>ãc 8ãc 8ÙN=3«À>í!>í=?(â?-í>¢*?ÜxI=EJ=JîE?uY§<Ô¿d<I;?ÂÑy> n 8 n 8ÙN=
!S>R>Ù@;?{b
?ò¯Ñ>,?Á®;÷@^;aI?(OÅ<å<ßD8?vÚy>]y 8]y 8ÙN=
Ø>~TK>v7?qöã>¬¬¦>-/?=ôTÊ<MÔI?»`¼<µez<Æ@?ùy> 8 8ÙN=U¼2>eH>wW2?¡y>{{@>æ¡%?·ÉÍ:»ì}:ExO?ªùx<åÐ+<z{9?Nþy>Ö 8Ö 8ÙN=Ê =FeÈ<±e9?.ì;I¦;ÐÍ5?<Ø¹^B¢8^a¿_)9Z­%9cô>Çz> 8 8ÙN=zë>§Ò¢>9?ö¡>Bb>n*?+i¾8"ÇE9Øvv> :Ã©j:9-/?$z>P¤ 8P¤ 8ÙN=ä>>ë,>a6?¦"?:3ê>XÊ1?GÂO=<s=SÛK?Bgå<Ú<:>?z>
¯ 8
¯ 8ÙN=AÑÆ>¶>^Ë8?ø>êÕ¼>¹(?;©Î:¯;?>s<M1<-/?zz>É¹ 8É¹ 8ÙN=Hª>ÂµU>x:?f(å>ø×«>ô°*?y`;à;3Æ:?²C<
<¢;?z>Ä 8Ä 8ÙN=½>±­r>ÇëG?È'?[¸>}6?§¤;ý8;ïBB?=ç< J¯;X?:+z>CÏ 8CÏ 8ÙN=2¸=<=oà*?¨<ø;NÅ;â ?d²¸R!9¿¾Eó
9{®9H"P>_8z>Ú 8Ú 8ÙN=Ó=H=[R-?ì=M_=eÚ#?Ù°8:øö9aq??«ù};¥p>;,´*?ñ=z>¼ä 8¼ä 8ÙN=Ð¿>ao>JÕL?äHÃ>JG>èu.?èu7ö9õýM=ÞþÜ;À;`h:?Ez>yï 8yï 8ÙN=¸"?¯Ê>II?u@?º?å6?_]9ae9¯h÷>PØ;M¾Æ:+C?¼Gz>6ú 86ú 8ÙN=ËÙ=
;=[0?Õ;G)¬;Êg?987/9Ëçä=t9Y+893ã½>Mz>ó!8ó!8ÙN=©@?D¡>¸oh?cà?|5?Z;?ì·8
±9ähã=¢Åï:FèÇ:u?¨Oz>°!8°!8ÙN=Å?¼·?ép?ÞÚ?õv?.âb?Q3;-Éâ:ÐJ?V4Ì<Åwt<WÖU?±\z>l!8l!8ÙN=D >;f>`ñ1?Ò³´>F°>T7)?.H=pú<¤oL?ÇP<d<Zå5?Ä]z>)%!8)%!8ÙN=ý@ô>
X>`rE?4Ì>{>Ö1/?Õ©¸¡19,k¾o/:±æ:cÝ?R^z>æ/!8æ/!8ÙN=íÊý<ÂÇ¼<®,?í;uÛ;~ç?ç¨A¹­(9¿fÑ$9ïWc9Ú¹>¢^z>£:!8£:!8ÙN=½þÆ>êk>±X?½¸/?ºIó>;ç8?Ü8K]9G¹">Ç#;Î¿:,[?«z>_E!8_E!8ÙN=ßº4>w3ñ=Ñ??l)?¹¿>,!+? s=Þè*=¿âJ?5Ã<<<\7A?hz>P!8P!8ÙN=	=T=Vb,?R ¦;Ì;`?`¹²9½H¿Oe7®9¢¨<tz>ÙZ!8ÙZ!8ÙN=>Fl=Z-=v.?,]=**=a^&?»Óª9:ÇÛ9.ûÆ>_[<wÀ·;Ê74?¡z>e!8e!8ÙN=sp>Z">¼¨=?8¬Ü>ô¡>'h.?ß_;)); äM?cÕ;£¹;ÅG?¨½z>Sp!8Sp!8ÙN=Ô%>	°Ê=YS7?IÇ>Ä>â¶'?´­D=ßxü<@mG?à<^ûZ<V7?âz>{!8{!8ÙN=§}>	+>»ÐA?Êª?aU?q%>?à×=#¯=Q?m,=¡|®<,¨M?{>Ì!8Ì!8ÙN=tS=é=¿&2?÷Þ<dôO<V"?8I¹@äÍ8âz¿ô:ÿ´/:F?{>!8!8ÙN=Ý«N>ë>ð4A?(1(?Kò>´1?»y=ùé=ùWN?G´á<"z<RåC?X{>F!8F!8ÙN=|5>Xô=u3>?@Î>L>'?µ='¡<mDQ?WÜæ<ú¶<kÅ=?»{>¦!8¦!8ÙN=5i>ìuB>>?7Ø?¿>CJ/?Pó[;/Ü;^d9?ö-=jrì<Ç`;?Ä`{>¿°!8¿°!8ÙN=aå>M×>.U?+åa?9[?<?sxî8Øß9VªË>Ä:;Õ>¥:ÃQ?ga{>|»!8|»!8ÙN=OP=j=U8?OÃ;K;	02?6=B¹ªj8Ô¿|_d8s³X9öä>Úl{>9Æ!89Æ!8ÙN=î"×<¡<Õq*?ðêO;á<;k
?§I·#ï`9`på¼_D)8ý>9ââ=È{>öÐ!8öÐ!8ÙN=»½ö>®>ÓÈG?çù\?í³?Ú¯;?3g=kG <ÐU?¸9¶<Àb<P»M?{>²Û!8²Û!8ÙN=Ï>¨ñ2>iû6?#ë>Õ­>ZÉ-?kÑ;ù$Ä:Å=?	á_<çú<¸7?ò{>oæ!8oæ!8ÙN=¤·<o¿<>ä1?Rõ;D^;áº&?Bðm¹d8Rä¿*¸ò¨]9FÚ-¾{>,ñ!8,ñ!8ÙN=ñ;>[I÷=áB?r
?zÛ>Åu0?;&H,;ÀV?©!Þ<Ü<¬FD?>{>éû!8éû!8ÙN=Õd>ä>Õ=ù%8?ãò)>ø>[«(?ð¤N:J¨Ü9¾o?UÉ\< %<3+?{>¥"8¥"8ÙN=ÉiÌ<%<1þ4?mÔ5=»«=Ý¢&?bZ84|9äp>ó#:ÍÐ	:)?¤{>b"8b"8ÙN=Q¡¶>$¢y>¶I;?oìÁ>´>Áð-?»°;ÿa;æI?èüÀ;¡z;>E?:«{>"8"8ÙN=<V>UX>	5?¼ó¥>C~>Ú'?ï-j=-=ÆzH?·A,;WÊì:$;:?H°{>Ü&"8Ü&"8ÙN=»?>g?QF1?
?ò>îV;?ðpà¸©¶ò86ºì¾^ú·:Ìd:ÚM?ðÄ{>1"81"8ÙN=#òr>»+>5?Ò¦¾>>é%?îÔ`;ÃD;çÞH?Òú(<·ü;7¤+?Å{>U<"8U<"8ÙN=Üð=MA=HY,?¤;ÿ¼;@ö?ü+Ù¸9}R¾Ï+©8´9ûò#>TÍ{>G"8G"8ÙN=´?yxü>¢«?ÿ?Ðî&?Wk?0;9*9{:¯>ûÆq;K©;N¸J?Î{>ÏQ"8ÏQ"8ÙN=ígÿ>ikµ>l34?ÌZ?¤,ß>.é/?½/­:Fý:³ó'?Á;©Å9;Þ51?y|>\"8\"8ÙN=éúV>>';?i¥>¶O{> ¥(?T÷:ÒJ:X­U?2K~<Iº4<_4?í|>Hg"8Hg"8ÙN=³áR>a>4´:?20?Ø>Õ+?
¤==ÛÓò<íG?A|Ö<Md<-D:?|>r"8r"8ÙN=­?Rª>gk?óá@Î­?NöN?ÝÝÞ9öë9+Ãò>EÈ£;V§J;måN?|>Â|"8Â|"8ÙN=@?*»><àv?cdð?×¯?RaD?&WÒ:'t:¹U>?ß<¡@<=lJ?/|>"8"8ÙN=U¨ú<û*¶<É0?ò8b="0=(m$?ÚÙ8ÞÏ¾9Xå0='Q<ë<N-?4|><"8<"8ÙN=î3'>åñ=­61?Y>\¾Ñ="3%?¢9ö":¦>eæÄ98Jå9BÖÛ>¿S|>ø"8ø"8ÙN=i§>QC>p[?&??ö?'	:?È#¹9Ñ'9½{7?¶j:(k:À,?´T|>µ§"8µ§"8bY=ÂR>%/>8?ÃHµ>?H>cD*?"<Ýi·;Ó<?T;NÙ:¡4?å]|>r²"8r²"8bY=¼´à=¬¡=¨2?i}<dû;M?Û¹j=9Æ/É¾,<Q@Â;×º8?b|>/½"8/½"8bY=¨®>¿D>GND?°Ç????#4/?Í=ÍÔ~=XvN?Ý¹G=Øÿ<¦ØG?Äl|>ìÇ"8ìÇ"8bY=­·>ø_>ß¹5?B ?ï>¹+?à¤=;R=ºÄH?ªÉ<íE<Ðí4?s|>¨Ò"8¨Ò"8bY=øm>8¤I>g6?liµ>õL>,]*?¨þ<¸¶;$D?3<§Ì<mÚ-?{|>eÝ"8eÝ"8bY=é>î7>iÄ<?Ur§>M/x>-¸,?5cc=ÓÝ=LN?+s<¸ùH<^>?H||>"è"8"è"8bY=ücà>½>@-5?$
>ú
i>¢4)?ÆK; Ó8;K:?P!¾<ÆÔ<Ø5?·É|>ßò"8ßò"8bY=oÊ>Õc>ø@B?'ÿ1?Ãþ>hY3?¸=¶Ì$=SN?ý`F<yB<ðB?åà|>ý"8ý"8bY=©=5Y=÷Á+?¿$;ßRj;b?ÂÌÌ¹vN9tÁ}¿öSÒ7ð,9±¬=°ñ|>X#8X#8bY=>YYU>Jþ<?TR­>ª>*?ÏkG=Ï=NG?¡£9<<b|9?÷ó|>#8#8bY=.=zB=ÈB3?ÐCê;B¿;ÛÇ?~¸\om8¨
¿.å8¿9ÀÕQ>gý|>Ò#8Ò#8bY=MR>;>¿5?p! >¿u>¸N'?s¸<Ìíp<ÚüC?°3<n=<8?Q}>(#8(#8bY=Mÿ?$î>Æ}j?µ`?Ù*?o¼C?ÔK9l59=Ï¾>oT;A5þ:aîU?K)}>K3#8K3#8bY=6>H>¢:?rØ?ð´È>.?, w;cy;9U?Ú<J<&B?±7}>>#8>#8bY=xÊ>º(>u<?ÛæL?å}?vD4?9º<qª°;VyJ?Xî<¦BA<ôC?RX}>ÅH#8ÅH#8bY=Y>Ï<>¼­B?`+¸>d>Ù.?4àî<øÓ<>P?¦<
D<È@?t}>S#8S#8bY=º¯>²Æl>W9=?>?F!É>ØI+?K¹{<È<áÊO?ò¯<\5l<º8>?w}>>^#8>^#8bY=ÚDË>º>2Ó=?Wÿ>ñ#À>lä)?käf=M?=vJ?¢üÞ<ùM<6¤<?¦y}>ûh#8ûh#8bY=ò/ï<èJ²<³·+?».;ÙQ;ÿß?bV¸¾ñ9G¾Ô¸MX¯9ød½D}>¸s#8¸s#8bY=zzä<j×ª<ù.+?¯DI=í$=?ò+>¸ïTA9ÇÐû½Za&;ºø:â>+?·}>u~#8u~#8bY=Vø=8ì<ÎÖ)?AÖ<`²<¸
?Î¸!c¸8â¸Ø¾ÙÚ9¢Ï[9°?"}>2#82#8bY=R¿r>C&&>£;?D+?éUø>D0?Õì=±7=ÞL?iXÔ<:<àG?ª}>î#8î#8bY=ê¢>Bof>+ý4?	?3(Ê>1B.?wI8=>Pì<­£G?Ù=°<y­=?C¾}>«#8«#8bY=Ô¶>Oz>`:?Í¾5?Ê¢?É,?¡j;<99;®N??Êm×<«Ñ<Ëh>?Ë}>h©#8h©#8bY=@¤ª>íja>àÊA?Á<#?è}é>ù2?ý<Ù<1÷K?iUî<& <FKE?hÏ}>%´#8%´#8bY=e>s>óB?æO?ÔVæ>_Ö.?|h<ûÕ<9
L?9<ÂË;mA?ò}>á¾#8á¾#8bY=Vs?¢éÎ>Wa;?ï5S?ú?Ï¹0?k!9ýf¥9sÕy>Q.¶;
*;Ç6?û}>É#8É#8bY=e>È!E>«:?8N?êúÌ>q;*?Ö<#<À©S?Þ8¥<êb<ff:?Eû}>[Ô#8[Ô#8bY=ù1¨>C¾J>|`T?,ç
?ÌÏ>ýÑ.?8Î9B:+>@k:×ß:0±C?\ ~>ß#8ß#8bY=þ>d½>mK?S?Y3?ï@;?wVÀ=Tk=#þP?lK=Pö<ÍkS?Ñ"~>Õé#8Õé#8bY=ñ.R>\p>ì.E?d?{%?xÍ0?e¨;gT;"K?þ¸ë<Ó<xWA?	'~>ô#8ô#8bY=½& >â=°ñ4?2ï>|¤µ>×(?À½b=âz=7GJ?ïîì<²<Oª>?G~>Nÿ#8Nÿ#8bY=?úØ°>¦ZV?ÃEJ??]@?D½×8`¿93,0>h36;tþö:%Ø<?L~>
$8
$8bY==/>QèÃ=C/7?òFá>Ú¦> Ò,?´;oJ;áA?½õ¹<ì?<ûû3?Êc~>È$8È$8bY=it?wÃ>zÏ?Õ0@·8?½Ü?KÁ>$ó=[?au=IÆ<K,?²v~>$8$8bY="+å>«>a?´æ??õcñ>ùK??´ö7¬8z7>x©z:«o:D#^?v~>A*$8A*$8bY=Ö?>³ >Òz]?j])@Í¿?&cb?ïý<Õ½<Zs?NX1<oDÂ;>³i?ª~>þ4$8þ4$8bY=A>2Ñ>[[?®/=±^<?r8·JÕ9ä	½Fm:Èó%:<Ù6?P¦~>»?$8»?$8bY=7ü>4ª>O=?ø?äQÆ> +?ô5­;Íïc;GB?AÏÏ;þ9;äX<?¬~>xJ$8xJ$8bY=Ìß¾>Pf>®)T?#E?AÌ?ü ;?/>;:2;í~S?=»ª<ÔTE?Ç³~>4U$84U$8bY=¨Ü>#á=93?å^<ç(<Q(?ûl¹ñ0¸8b¯¤¿*9
]9	¦
?èË~>ñ_$8ñ_$8bY=3É=Ë<¨É7?¨Å;ò;X¬#?ºr¹íHQ9^P¿[ì±8Kà§8©?0Õ~>®j$8®j$8bY=A>:ÞM> 4?ÞØË>Ë>º[%?Ú=-¼<F?Ó`<*F9<Ò=?0à~>ku$8ku$8bY=i2?®>cyP? d@A`´?NrU?Ñîï9b|þ9D\ñ>
Öo<FK	<¼_?Ùú~>'$8'$8bY=]âÐ==??q,?\êù>×£0?(9°Ç9nÅ>û¦£:^Xb:ã9?"þ~>ä$8ä$8bY=¹á>yï<>$x9?cÉ>>¶q/?Æ=>=~ï<­¾K?µ<íã5<É=?^þ~>¡$8¡$8bY=âÄü=¹jµ=ÒW2?0äT<bá <a)?HÝ)8e#9#÷>xºí8Ns9s!z>Ë,>^ $8^ $8bY=ª>0>$L?2?p¶ë>ÞùA?OÆ=W{n=ÌàT?Ç	<Üe9<KK?à2>«$8«$8bY=d1ì<¬<VÃ/?&ïÇ;2%;UQ)?@î¸Rª9_å2¾I¦¸àwg8æc¿âC>×µ$8×µ$8bY=[S>ûñ>(^9?a>è>d°>O(?®è5=;æ<sJ?éÄ­<ÿÔm<;?d>À$8À$8bY=yÅÖ>¹F>¨B?Qò?NGÇ>`[-?²Ú8(^9¸ù>PE:!:kë?¿k>QË$8QË$8bY=ô>
}8>cà9?|k?crì>A+?ùêB<ëÿ;åúB?Ó/=c8Ë<f¬:?Êw>Ö$8Ö$8bY=ZuT=W= Á>?
i#<ný;ÚV%?¢ã=¹1B93Êù¾ä~,8£9ò=jy>Êà$8Êà$8bY=Û?7>}Y?PÉ?E<
?Ff?MCÎ9sÖ9Ç"ö>,8ã<ýW<§?g|>ë$8ë$8bY=+ ?Ý>Ãz?Fª@ñ÷?[4?Ê
;)¥:[?ÊY<yv÷;z`?B>Dö$8Dö$8bY=Ý7?:~Ð>ñPa?àñ³?»C?Dk?
Í:R«9Ëk?Mèº;=<;ßX~?>%8%8bY=ß Ö>ï>:?'>T¶j>«,?0®|6º;9RÞ,<FâB:/½Í97~r?»>¾%8¾%8bY=ß\>¼9>V??±UÑ>Þp>G+?$É;ûµ=;)T??«q<,"&<ÕÀ9?]>z%8z%8bY=
>Ñ`>²5?"?®µï>á-?SlM=D=À1J?ØTù<lµ¨<8+=?f²>7!%87!%8bY=ø°A=#
=¬/?-;ck;(?kKy¹<i9¬ãd¿c~x;õ%;h@?h¶>ô+%8ô+%8bY=¨= ~Ü<õ=1?goU;Ç;Q;?Ô¯¹Ö9¿w¿pjW¸ðFë8ªcj¾ê¿>±6%8±6%8bY=â¯²>Gªv>s9?¡>mq>ñ$+?âøº:5:	S2?*Ì<.<U6?Æ>mA%8mA%8bY=e¤?ãµ>¦S?ì?Ç>K`:?Èðl9Üd9N®?Y#/:&:ß%?1Ô>*L%8*L%8bY=#k>0i>Î<?f"?ódð>zñ,?öÜ,=þ×<ïSM?"<¾9<#A?QÕ>çV%8çV%8bY=8>ÞF>¹7?Sä>§¯«>X:*?ÚM;Æ>;ûG?Ðý<Ë"@<ó:?°Ú>¤a%8¤a%8bY=EG(?¢ÒÙ>¨ÅE?ïjU?j?Å9?$BÛ8NH9¹ï>QY;Y%";Ï+?é>al%8al%8bY=ó®>¦Dl>=??iº>5?).U="!=N?ê<s<¹È??Ì÷>w%8w%8bY=hêº>Tê><ú:?OÉÜ>Ï´¢>ô°-?ÓF;ï±÷:%~M?é<
È><ã=?Û>Ú%8Ú%8bY=`>ÃH>ß;?eå>r¯>~Þ'?ØM;iB;r5?$¡<AÝX<ßÃ>?¨>%8%8bY=Ç»>²*u>"D?ð>øv²>g,?>8C681«>ÕÒ:MÑ]:Ò.?Þ >T%8T%8bY=é¶ >ja>Â`6?¥¬>Ííz><"0?A£<¶J<+N?â@à<Í-<äÞ=?!>¢%8¢%8bY=cÒ>ß>­þQ?ßLâ?¿?RÌ8?#µ9
¦9£?3ín;.Õ;ãÍF?%>Í¬%8Í¬%8bY=äaõ>h>£S?5;K?µ?©A?ô19¦$Ð9×Y>«&x;g;Ll?xC>·%8·%8bY=T
=6Ê<$Y/?)v<qF<ó¼?ìh¸`9Óþ½-aV;Æ;#¿+?çY>GÂ%8GÂ%8bY=Y<>xX>Ù!;?è>£>¨>h0?öò;Ê[;èB\?<FçD<ª@?×_>Í%8Í%8bY=Ëú?¿jÝ>ð?Ûf?ì³?ÉQ?49Mq9)j>þô:ñ!:E?õ>À×%8À×%8bY=s ¡>ÜBW>7@?,Bï>»w­>Ý0?qÈD=wô<3gN?,'Ê<2`<4[<?=>}â%8}â%8bY=¸«>±f>KÛ=?Ä?ÅË>k*?ä´L=èþ<-BN?Kö</<¶æ>?J>:í%8:í%8bY=ªù>7ª>/°;?ðÞ;?»Ø?È7?D¥G7s9LÒ<çF:ï(:Þ?Q«>÷÷%8÷÷%8bY=J¾U?Öú>¿$Z?`Á@?´é>,%S?¯8²T9£äR>jP@;7Õà:0ùZ?½­>³&8³&8bY=T>§Ñ=Í:?~]Þ>.>nÎ2?J»@=Ióë<ÚQ?J<ä÷Ô;§=?Õº>p
&8p
&8bY=?l=Úd)=j2?<<Ùóå;}(0?dª¹T039ÒË¾RÂ8à8Ã0?ãÃ>-&8-&8bY=¥è>û&>²J<?nÉ>cµ>.? ËB=]fú<e&G?ü·<¸y<Î<?cÍ>ê"&8ê"&8bY=À0>yÖ->Çæ;?®E&?é^ó>æ.?Ã«;åe];©ÂE?q²<Öp<;G>?
Õ>§-&8§-&8bY=¡\	?áJ>ïì?|?^ä ?]ew?Âïæ=zl=áy?èy='È<J3?Õ>c8&8c8&8bY=&.Ò>S1>·?ÑpO?».Å>¶¨?l0È=l.=¾è?ãÃ<M <z4?¢Ö> C&8 C&8bY=a[D>&N>õ_B?BO?÷É?/M2?Üµ³;KSn;½	A?5á <þB[<ûÕ;?Ù>ÝM&8ÝM&8bY=kJ>õ2>XºG?îÅ3??{+?0ºS=Lû=WM?Å£ü<Éª<ê=?ã>X&8X&8bY=ªÆ?>8r?õ÷Q?¤f?÷ :?UC?»P;Hð;XG?fv<fD<¼G?mò>Wc&8Wc&8bY=2Ö>P(\>}7?¼¬¾>ÿ>³'?b°M=Ç¹=]F?íê×<®a<w6?)
>n&8n&8bY=?$1¼>8ÁF?1a!?ù>ð>Iö+?,m;Äû;½úZ?7£<ýQ<Å×G?m>Ðx&8Ðx&8bY=)A¹>a]>{yV?<?[ë>LL?òß8g¶9=>¾:rH: ÿ<?Y*>&8&8bY=úÇ>ø´>X
??¦äA?{â
?²2?»ÝO=ò=MÀL?sÔ=GêÏ<¤A?=>J&8J&8bY=~¤>!m]>v=?Æâ>Èÿ¦>µÐ-?Bw#=Ç%Ç<Å!R?ä½÷<¸q¦<>?1?>&8&8bY=¿8=_ø<@>?$÷Æ;7ÿ;'?2L¹9O9¶>¼¾ ª8(8Q0+?C>Ã£&8Ã£&8bY=h>P5:>ã7?NXî>ù³>åm*?F;Ùï:dqS? p<Ro$<ëN;?·H>®&8®&8bY=É>Ï!2>]@?¬?U¼>³\/?º¶W;yü;Ã??0<·,><èg??O>=¹&8=¹&8bY=­¶N>z>h£4?¯ýÒ>¦Û>LG-?¦¥<=té<ÂÝN?;¢m<æ <=?V>úÃ&8úÃ&8bY=¾¢h>³~>=?õ'°>¥z>X4?Uø;EÇ:??¬;Ã)T;Ø9?¶Z>¶Î&8¶Î&8bY=>P`U>á2?ð»>¯H>C&?b; ²;¿Z?×Æ<'àM<K0?Ëc>sÙ&8sÙ&8bY=aD>ÊÅ9>ê??ªh?H>á>7¡0?ê®}<Iæ"<UG?¹ñ<	è<E?Ãl>0ä&80ä&8bY=®>õc>PgD?täú>G´>Ñç1?ûÀs===úT?s<[¿ <úA?`q>íî&8íî&8bY=¿·f?P¶?JI?(¢?eÖ2?¾È^?j¬97Ù9Q	Ë>7</³;Q.K?>©ù&8©ù&8bY=â>d=ßÄ"=|}3?cSÄ;^!¥;S.?ÝB¹Ïxg9ª¾ÍÚC8f89êÀ=>f'8f'8bY=ECÈ>ü>Ï ;?åe?<ã'?|F/?¸ñb=Å'=XL?Ej=9ó®<GÕ>?C>#'8#'8bY=>f¯=ðwA?E?hz×>Éë)?YJ=tÍø<4P?RÚ¶<NÞt<M*??>à'8à'8bY=.>NpB>ãv@?ã??Y?6#4?Â/å;éÏ;è^?2Ò <D<	R?>$'8$'8bY=õ¤¦>b>|W<?ß?8ðÄ>JR/?¢×S=c=|IK?JÁí<6<D??& >Y/'8Y/'8bY=WzÈ>ån>ÕV?¯H?§Øô>ãÓQ?MwJ;Ýòã:¦ac?Ý
,<ÊþÆ;S]?m¬>:'8:'8bY=®>ãè_>£G?Xï>IÅ©>ôt4?ýº?=dì<>ëO?VDà;Îf;¿B?
­>ÓD'8ÓD'8bY=þÙ>>:?¶Ð´>>-Ê*?ýìC=ÿ\ù<ç#I?Jô½<._z<l9B?Ú®>O'8O'8bY=µÀ×>C~>×9Y?¬©«?(ka?óB?ÁU:t#:åÒ&?åæ:k0:v `?1¹>LZ'8LZ'8bY=Y?©/¶>H?¯W?]Ð>ß{7?@Ï8C9J>®*©:!;:Jmg?¹>	e'8	e'8bY=+¥>}q`>d<?+½å>Z¦>zÅ0?b:ó=:²Ã3?i<Ý*Ó;w]A?ÿ¿>Æo'8Æo'8bY=û{J?¨?ÉF?UÂp?Fõ ?÷u??¾}:òzá9¬!-?·³;1ø[;MlP?`Æ>z'8z'8bY=>Ë>Îi>·:_?X%Ç>j3>KE?Á¥8Ã
p9TÄ0>Í}_:?Ò:	A?PÉ>@'8@'8bY=¿W>	:>¼4?.°>+~>	S)?ªÎJ=-}=©yH?döÏ<a@<² ;?(Î>ü'8ü'8bY=µyW?WÇ>û[?XÚã?8w?*òk?©k-<Í¾;¯i?ZÔ<­è<®"T?sÎ>¹'8¹'8bY=ÑS==¢Å-?GL;/*;}?D°M¹@9	¿TÚ¹9ô´÷¾ë>v¥'8v¥'8bY=5G>9T>8°7?ñ®ô>d´·>ù|*?~TF==üüC?=½<_;<ß9??>3°'83°'8bY=ùV?´hµ>ÍÝH?5k,?ìÜ>-ËG?-p|9°9w$M?¶£$;½:b^?>ïº'8ïº'8bY=Sþ>)î]>B¯?_Ç?]?5¼®? ;'>ù¡=ð?Øê=ïÚ4=Ü5¦?³>¬Å'8¬Å'8bY=³Þ>RÔ>AÑN?.$?ÐNì>ê«1?&Ï6 ó 9E°¤<}=:95:Ö?®>iÐ'8iÐ'8bY==­>0S>`R?Õ9+?1á>+¶B?.&·2Ü8÷Ü·½áÁQ:×:Ç/+?ö>&Û'8&Û'8bY=©þh>
>rUN?@o?«W%?´i9?Y@9A o9¤8Í>h;ßí:n"?6>ãå'8ãå'8bY=Ýº>¨>ÿ6?)K>¼>me*?ÔâÈ:Ü:ïü3? <OÑY<Ó~7?>ð'8ð'8bY=Nh >~rZ>û;?Eçè>jÅª>.?¡wE=ÌMò<	¡P?h°Ù<P<JA?©>\û'8\û'8bY=|Í¥>
Y>C?Äý>·>º0?óÖ@;xcø:·¿F?sÂ<Åû<nÄ9?=>(8(8bY==BÞÏ<á±5?Ùí;¨t·;o¶%?
°G¸o6S9úò½´×8vã³8nQA>K>Ö(8Ö(8bY=p>¡eN>¬ß6?'z?n0?JÉ5?¤¸;¢ÚW;HûZ?#(=Æ$×<jH?!>(8(8bY=ZÒ>Ýáp>0_?Ü?p.?uî>?ã: ä¾9ýÖ??wÖ:G||:UsY?j>O&(8O&(8bY=¿ÅO>¦>U5??Kh?þ£)?H$/?´zE=³Àö<IáL?5á<±Ì<ÄE?ì)>1(81(8bY=yÃ?¥>Â\?Ç,?À>"ÑJ?8"?:¸7:$¡?åÉ9ÙÄ9|?©.>É;(8É;(8bY=fa=îÒ<ð+?	wå;úÎ¶;« ?oµ¸*p9m®-¾|Ö	¹+ª+9ÿÍ¾ï7>F(8F(8bY=
ñ	?¿>¦Ir?©_@ò»?
}P?	}:7G:R"?DvÏ;Pz;nT?ÏC>BQ(8BQ(8bY=:»>ì%Z>¶[??(äÊ>Io4??pU¸Bõ9ªËª½ø;X6Ü:ðË?åF>ÿ[(8ÿ[(8bY=5~¼>ÔFo>ÀªI?Åi?í|@?îaE?»ñÂ9+QÛ9õã>È×þ<´m<Gôi?N>¼f(8¼f(8bY=ã?'ä¢>ß`?Ô÷>V>¶{G?ö¢¸¯ú8Ò¦¾;Jp:lD:þI?[>yq(8yq(8bY=f»ï<Fa<zúB?$%_<<ç.4?=f<¹dQV9e
á¾Ð<<2Ä;ýD?Àh>5|(85|(8bY=ÕK#=Åï<.?ýÐ;F`;×-?ý/¹¤à=9"¯ì¾è%¹;ZV9$Æ¾´l>ò(8ò(8-²]=¼âQ>ÞÃ>áE?G?;Û>	{/?=@S =L?6Ì<Ü½<3Å=?o>¯(8¯(8-²]=>G5>õôC?Cù?ºßÃ>A/?½Ù;=rè<vÂN?ùµ<ûx<ÅÖ;?fs>l(8l(8-²]=w>>>Úà6?êÆÏ>	Õ>je&?ïOM=Æ=´nG?T¸<¥<Ñ4?¸z>)§(8)§(8-²]=´y>øH>ÈeA?äêï>+°>®Q.?Ø8=Tiä<4ÍN?Ë<7%L<C?>å±(8å±(8-²]=!£t=ï/=ü1?}<çã;aM"?võQ¹TÖé8ÃÛe¿â¿¸Ê¥9¿«ö½­>¢¼(8¢¼(8-²]=">fµá=vÏ7?G>_¾A>B§(? ÛÚ:ø-:s;O?ÐaÖ<&<Ï¢8?]>_Ç(8_Ç(8-²]=Xxú>X­>LÄ8?÷å<?a:
?Äë.?£=Ê+=ôJ?©X<	S<r<?h>Ò(8Ò(8-²]=Qíq>dD >8A?P%?pí>>'2?êi<ÿ8¡;^O?oÙì<iB<È@?\>ØÜ(8ØÜ(8-²]=Í
ö>Ïg>rH?y?=?´­4??Hë;"Á;QöU?ðãå<ßJ<LB?>ç(8ç(8-²]=±Ú0>a/ÿ=Fk1?­ÝÉ>ã>àÍ(?;=Aeø<ëJA?9s<rR<ù·/?6>Rò(8Rò(8-²]=Â>pV[>
5?«eÔ>Ò7£>L&?±ÿO=p=GC?P#Ë<µp<V6?>ý(8ý(8-²]=L·^=Yo$=	^-?­4Ç=>'=³h%?Öi8ûr^9ªb>¡î;ý´;Ðg(?"¦>Ì)8Ì)8-²]=NÏl>ö9>£'`?D²?¯y?Ú6?¾V9rÉ9µ*¿>w ¿:ü:l×9?Î¦>)8)8-²]=½H>ô¾>áÙE?`&Æ>>>FÎ8?TYà:bv:i?ÞÑæ<ír<H±E?q¨>E)8E)8-²]=Àz>>UO?¯e!?÷â>è
6?;s=«â=+1E?:û<uç<ñP?Î>()8()8-²]=£h>S'>`X1?¸ >øêô=ßÙ'?x
:ìÃT:â ?5ÞÊ<]ý< 3?{Ö>¿2)8¿2)8-²]=êó±>U5.>RÀ?Ö>2?Ç>Fe?B;ïá:ßò3?v =ýmÊ<ÿJ?Ö>{=)8{=)8-²]=^
[?ðü>¨^?ë÷?²ç
?z©h?þ,:q9 ß?Fd;	Ò:5!×?QÙ>8H)88H)8-²]=p
p>Û(>ö5?ÙsÊ>>gí*?ámD=Örò<hO?øôq<v#<Dä=?Û>õR)8õR)8-²]=*¼_>!>æI1?¦Ûo<MÀE<<A?e¾¸
;9¯R4¾Ýµä¸ÔÍ9#á¾ Ü>²])8²])8-²]=®}>u×,>
Þ;?G$?0\é>DJ+?ëK=ùý<þM?Ï=ø<©<Bþ;?æ>oh)8oh)8-²]=îÈ>øð}>4·I?ßj-?eÖô>çR5?»p<Á,¥;õG?õ÷®;Ñük;rÎ=?ní>+s)8+s)8-²]=÷EÍ=­=¬/?îøó=¢Â=Èá ?È¤6:KR):0
?L:|<÷÷:<E­,?Ûð>è})8è})8-²]=c+,?ÿ¹Ü>ç®G?r?©èM?TB?<5;%¨T?uk<=]bÝ<áY?ó>¥)8¥)8-²]=è,®>tÀ*>?à?¶Û(?aîG?i9mjÀ9óª­>øú<©.¸;9:?=ÿ>b)8b)8-²]=V¢¿>='~>ÎA?åÿý>É
·>º1?×c=o	=í£S?ûûÍ<¼<PE?>)8)8-²]=í´¢>X>SÒ@?1SÓ>[g>?±)?Ïxj=xK=Ð^F?´¹
=;~Â<:?>Û¨)8Û¨)8-²]=Â3?÷¼ß>æãL?Ä22?¹®é>7C?¥R9\´9ÂÇ>«:DÍa:|B?û
>³)8³)8-²]=Äý1?ÕÅ>5g?%?Ç
6?WJ?K9Ý*o9÷ð¡>½#Ï:ö¨:mB?m>U¾)8U¾)8-²]=AýØ>hI\>þ*|?	+?FáÖ>²dL?gØª8Ä­8Í?ê);OoË:ÒU?â>É)8É)8-²]=.Â"?Ç>fÑP?(­?íãi?à=?¡k<p<TÐP?Cû;8:|t?¢
>ÎÓ)8ÎÓ)8-²]=3üh>«>¤ø@?®W?, ?ñ,?îH<<Åõ;]ÙP?Ó=}?Â<h¼A?Ò>Þ)8Þ)8-²]=É0>ßýþ=Å0?r>di?>T>"?^ëÎ;Ûm;E;?¡<><ÿC6?°+>Hé)8Hé)8-²]=ùî¸>­õz>Ò¥<?´?Z¢Ú>R)?^`<T`<3D?Çâô9Î´Ð9c0?X0>ô)8ô)8-²]=î_)=Tðô<1?È;çý\;¾?Äì¸VÀ8ÿ¿ m8+}9mý=Ç0>Âþ)8Âþ)8-²]=Ù²>Åd>dG?x?VKÚ>Ý-?^¹©9â §9¨?¸ÜÁ;Ò9u;/aJ?u=>~	*8~	*8-²]=ô©m>óc >«=?mx ?m:ë>¤.?ü%=õ¾<
PM?Î ý<¤N¨<î@??>;*8;*8-²]=÷>*?\>>½7?Äá?¤Á>*?o;|Ï:¨¦(?#Éa<Ç}#<rÅ0?¦@>ø*8ø*8-²]="l>)9>Ä7?gí¼>÷>\G/?n«Í8­79iÔ>2È':j5:Ií>-D>µ)*8µ)*8-²]=n:>?º>>¾>@?JGÚ>ãá£>h|*?¶ÙÃ;Ñ5b;a¤]?>°¬<£d<ÏA?sc>q4*8q4*8-²]=q¤=½l=mÒ1?`ÏM<©ð&<¢Í?·c¹O¤96èe¿3D8k9ër9>äg>.?*8.?*8-²]=8>æ²7>=p;?`Õ>Âîi>2é.?ÿÕG=['þ< II?{<GQÁ;§@?êm>ëI*8ëI*8-²]=JmÊ>³'j>ÔO]?÷Ï?XË9?xªK?U.£;¶0;@m?ië=¬<f?±q>¨T*8¨T*8-²]=ÅgÈ>¢3l>4Y?Å=ö>M$¯>Lö3?Ù¹ì?9L(¿ æ:þu:,<?Es>e_*8e_*8-²]=þÝ>k>M>,o8?¼>TQB>¼÷)?Õ½Ý:LÁ§:N1)?ÑR<LU<5?t>!j*8!j*8-²]=ÉY:>8>åf4?æO¾>
>È½1?*`= =%îN?7­Æ<ù<N2??åw>Þt*8Þt*8-²]=½\">õPß= :?5?§ÛÊ>6¡*?j3·:p9,h³¼R§é:Îó­: î+?>*8*8-²]=(í>Èö.>­?À¦=?^àÊ>ÚOo?øuñ;ÇVm;9?p-=båº<mm?#>X*8X*8-²]="7ý>Üy>xæ?^4?C£{>Æ?Ñ<JÁs;Q²¤?Æùü<BeS<A-?Ý>*8*8-²]=8+6>òý>È¨0?/5W<»
<<ä}?îr¹böD9gC¿®;°·ÿ;a95NH½5>Ñ*8Ñ*8-²]=¸Î>úH>[ :?9 ?`ð>|£*?£ôO=o=I??<NË;\
G?>ª*8ª*8-²]=¸¨?{?(î[?ðIï?@&?ùNI?ü×9K`É9I	?Èð;È¢;Ã>c?õ>Kµ*8Kµ*8-²]=Úß?4{>Dl?Ö@Å»?SQ?îéV::Tx-?¸Ì<æð2<d?q>À*8À*8-²]=}Á~=Õ2;=1.?¹£<²·÷;­?!¯8%A9/h>~9È":F½~>6>ÄÊ*8ÄÊ*8-²]=j>,>@Ê??
	 >Îj>*{.?È:ð<øa<õ:O?³Æ<°{R<¹;?°>Õ*8Õ*8-²]=>%×O>p¼B?©û¦>_s>¥/?#ó ;øùØ:å=?±µ¶<o<Å¡C?Î°>>à*8>à*8-²]=³±>«¾q>-<?!gé>Iæª>HÐ.?Éç; ;Z½Z?ÙS<RBÌ;JíC?ôÃ>ûê*8ûê*8-²]=8i>Ç>ê3=?à°%?vÁó>.?3Ju=áÒ=¹+P?4áÃ<6<=??Ä>·õ*8·õ*8-²]=ì
&>¿Ö=F?%ÙÜ>5Ð >øÈ/?áU==}oM?°;¨T;úT?»Õ>t+8t+8-²]=$~>mÃ->Û5;?&¹>4j>.-?¢»;I©¤:`xQ?Çr<	s"< K??á>1+81+8-²]=¸>GÑ=Ïó7?VCÓ>ñ>GM,?"NE=)5ð<æFR?I]<Þ?<ä8?å>î+8î+8-²]=ï ­>Gu>è5?$ð>õ$·>r¿'?íZ;/;V;?ìqÊ<`Ý<Ý¨6?ð>« +8« +8-²]=¸»6?¢ùÑ>vÉ^?¿ÊÙ>Ï>/D?_¹kÞ`9+£¦¾z :¼/:ùÅi?þ>g++8g++8-²]=?µ>ÁAG>6?¦÷>P¹>ãÃ*??wm<ëõ;ê2w?£ß<Æ<gÃ7?þ>$6+8$6+8-²]=^T>! =>X<?A?o÷?0?/W=h=NS?r±ô<89¢<HA?º>á@+8á@+8-²]=$9¨=Èªq=D32?ðË;K{; ®#?¹ã¸IÁ8¿çî¸àâv9NÐv¾²>K+8K+8-²]=&¼>ëT>û$c?þn?³?BT?À¬8lA9»Â)>7¯À;¥];s^?1>ZV+8ZV+8-²]=qP~>bË0>ê8?³>/>Ìä1?üt;Æ};S,J?hêß<Z<ßÃJ?>a+8a+8-²]=S4>rKø=9?áôì>îö°>d+?Å<E=>vû<ÌH? h<Ú¹É;;?<>Ôk+8Ôk+8-²]==]>j4>c<=?øù>^³>é=2?»E=×Èõ<VºM?
ò<ï¥<ã;?ó>v+8v+8-²]=oÚ¶>¡v>µ4>?XÔ¤>Øêq>´l.? Ä<øÒt<§M?Xo<¿Û$<\û9?Ä>N+8N+8-²]=H>èÛ>ò¬3?I>(µI>rZ%?ºûÒ:Õ¼ :(?]<ú8<´<9?ö#>
+8
+8-²]=åî>¦Õ>õrA?ÔÍú>÷º>ë,?Ä[½;Og;µ\Q?}ÙÛ<ÆM<+À=?{.>Ç+8Ç+8-²]=l >>Îû=TKA?Ü?µOî>¯¹+?¬};k+;GC=?I%Ù<à<NÈ;?|1>¡+8¡+8-²]=1>Ø½=ìô2?$Y<ÈÈ;Ix'?
¹:¸7$ÈEÀ"^!9j²k9D¯>ªE>A¬+8A¬+8-²]=G>¡øF>ú~<?¦p?ïÆ>;Ì*?¢;µ=nd=LK?È<"<­ê<?vF>ý¶+8ý¶+8-²]=%k>M>Ãd>?ê2Ñ>R>}*?f¸}59Ä¹=¾/9ãl9W½>[G>ºÁ+8ºÁ+8-²]=êÆw><á*>Ø9?N®>Ú>¢.?©íB;~:;½??7þº<Cx<°@?êI>wÌ+8wÌ+8-²]=u¹>¡r>´ô6?ö#?P¯Á>ß,?üãH=·zû<wL?qõ¦<ÕKd<8;?¸L>4×+84×+8-²]=Zxè>v>ÎL?à/^?½±?à5?áU­=Æ¤T=\­P?
0=æ£<¦çL?P>ñá+8ñá+8-²]=º>J>dÀk?X¶?5to?ñB?7ó;Gí;be?}y=¬­<Æc? Z>­ì+8­ì+8-²]=<à<1ò¢<þ$0?\;
d0; ?Ãé¹^n9±¡¾2Ù7R%9N§[=[\>j÷+8j÷+8-²]=­o>£8C>94?GÓ>¿n>@&?ÈD=¨½ö<áK?0";U2â:[ú7?b>',8',8-²]=æ\>õ>(=?íý½>ü`>µ7?*	7=¼£á<ì©O?ÁÍ<®¬<æÔD?b>ä,8ä,8-²]=ý>ò'Ì=i×??¾*G>dö>^1?:h";Úé:öÉ1?hU<_ú
<Òe@?Ûd> ,8 ,8-²]=6Õl>l $><$8?¬ðÉ>R>P4/?bN<=YZò<ìèF?û¹<¤Y<y9?Èg>]",8]",8-²]=iæ>î>ðÙ@?³;Ç>üâ>q,?ä ·\9ÿQ
½4Ø^:ë:ÑßY?oj>-,8-,8-²]=ÈcQ>å=ój?¿j»<<p<`·G?k5D¹r9¡}Ï¾-ÿ9èÄ	:æqí>¦o>×7,8×7,8-²]=ëñ>£>ïC=?¦´>á>Ó+*?5U=À¸<ãK?ÉH8<ç;²K?gy>B,8B,8-²]=S>m,º=O?ô!<cºF<âùC?H¹ð7à2èÀ]¸¼8Úõ¿¾>PM,8PM,8-²]=ç>-7>Ô??-Êê>æÎ¯>Fñ*?!ÅÅ<åæu<<äM?=ôÌ¶<aa<?>
X,8
X,8-²]=í>á>Be?ï!?ÚR>é³R?þ8FZÆ8¤>,jµ::E?`>Êb,8Êb,8-²]=t7>¬ä=4aM?|ä>s>FB8?ÚÕº:§nd:bQ?Zu÷;
4;+-W?>m,8m,8-²]=8Ø>|]N>à)6?¼?ëÅ>/+?7D= ý<BF?!D+=+
ï<¥h7?>Cx,8Cx,8-²]=ÍÑ>;>>õÑ7?D¢<þ^<ê:?%â¸P:9u*¾ïz¸:µ7:¶9?>,8,8-²]=`>ë³#>Ün?ý°?	xÀ>­nH?.J:º:R1?:,:;8ã9ø,?ÿ>½,8½,8-²]=QØz>ñî>ÔJ?ÀUK?h?Ð¥6?a7=þÍì<	åE?24=¨~ë<:ãC?ë>z,8z,8-²]=V>rC>#]>?£-?:ðÆ>õ6?æj=k=iL?ô<Ä<ÑK?.¤>7£,87£,8-²]=âVË>âÈ>W2:?¾pB?B.?-Ó-?nÅ=w­s=gjO?Å5=Ð¡¹<ÁS6?è©>ó­,8ó­,8-²]=L1N>¾>¬Ñ9?î<tD1<'Q:?$£¸äD9ÅßÂ½@*¹©D8^Ì¿ª>°¸,8°¸,8-²]=X+>@¯5>3;:?½®?XÉ>¹Ö)?*C=xò<G~N?ÏÆ<¸Ñ<ÃÀ<?¿>mÃ,8mÃ,8-²]=¿*Í<­<ú<(?®;&;º?4[¹Á!9I¨û¾v¸F²;9cP¾Â>*Î,8*Î,8-²]=5Rê>¥>@%5??_Þ>8Ú-? T<ÏqÆ;¬aH?j{õ<R§<Ê;?vÛ>æØ,8æØ,8-²]=[ì?]>Í-?@Ùy¯?>?Æø :â:tå?­Q÷;½;-éM?Hç>£ã,8£ã,8-²]=40?¸¾Ê>Ù6E?Ùá?@þ:?J7?ÒÛ><À¾æ;~¿S?fÀ<Ùx<	F?eë>`î,8`î,8-²]=LÞ&>àð=X1?º>«Ñk>ç)?Y?=
ãñ< J?µ <8»\<É1?Pó>ù,8ù,8-²]=Æë>Ø¤\>öb8?/§J??Ro3?óÛ<<]øS?W¹<uv<v@?ðó>Ú-8Ú-8-²]=&ô?mF?G¥Õ?E
ð@ñ÷?éÖ÷?â*Á?ª¡Ø>Eä?tÐù>RL4>Z±?Pü>-8-8-²]=ÕËë>+Þ>ñAS?^G¡?u[?Ö!<?ûµ :ä
æ9Ö2?&
â;·{;Ó¿]?Þþ>S-8S-8-²]=úÂu>o>ðòH?G¥m?^J&?¹ì6?DÜ;>;$Q?ê~*=Ù<(¤H?|
>$-8$-8-²]=°*;?Åº¼>Pá}?TÂ?ÜÒV?g?Æ9 g¤9 ÂÜ>-Êr;
J;^µe?=>Í.-8Í.-8-²]=?Ð>´ba>×/?IÜ<T.µ<¹ ?bY¹*ç¡8{ù«¿Ø78C59ð>">9-89-8-²]=´×é=
á£=_¥6?Þ.­>
Ó>N¥%?<;dø:ÉA?"þ=;YD;`-?)>FD-8FD-8-²]=g,>$Ðë=Ì);?KÁ>sÏ>­*?#Õ9Ìz9¨Û?#L;Âr;Yl2?º4>O-8O-8-²]=þ<mÛ¹<}î.?2Ù;¡4©;M$?[\p¸ù691(¾Sa¸|M)9àøm¾6>ÀY-8ÀY-8-²]=Ú6?ÿcØ>SX?G¸?l?²<G?F
å=0E=ba?¤=F<z2^?z<>}d-8}d-8-²]=hL»=ª=!;?uU>>Â-?TN<åf/<tX?ZÿÎ<³Ú<Y3@?wE>9o-89o-8-²]=ìþ>ô8>B?¬Ó?_Ã>o.?
7;µ'ö:Z>?åä<×g<Ïs/?E>öy-8öy-8-²]=²Ã>1Ý»=ÑûÖ?4ú>;XÃ>t%$?a0;Ýö;Õ÷)?÷<vi<Õ´?`m>³-8³-8-²]=ß)#=±9à<I:?1°<E³;¤M:?¾®U¸¬ÅP9¸¾,Éþ9.µÝ9â?@r>p-8p-8-²]=Xe?­ûè>h|?¼6@Q ?&z?w>­¿ú=¡R?¹SÀ;Aî:;ô±?¸z>,-8,-8-²]='~>µ0>9?ÿTË><®>»/?ÛE=§Ê=iVA?#¤<¦a< :?ä©>é¤-8é¤-8-²]=Döð=°%­=æ!2?~ÿ=¸Æ=m$?"¢3:|û0:Óê?´;ì ?;ò/?É»>¦¯-8¦¯-8-²]=4¾Õ<ü0<ïJ0?À Ð;U;¯F-?àÔS¹©²B9 C¿jê·Rù88vð½j¼>cº-8cº-8-²]=tïz>²l#>¥D?a5?Ë?14?ã;ô};X?¿6Â<õ¦z<[F?Å> Å-8 Å-8-²]=¯Ô>k>¡>?PM?,¾?ëé0?Q=M=àM?Zµ<UÚm<#0C?ïÊ>ÜÏ-8ÜÏ-8-²]=s>$38>
D?m±,?.Ü÷>L]2?X¼=ùªf=¯Q?o<ËÊ=<Ø®K?ÍÍ>Ú-8Ú-8-²]=}Ø·=Ôc=Ï-?];9];ùÀ?N
ç¸RuJ9¾íB7¨Ó]9õà</Ð>Vå-8Vå-8-²]=h>ï>ìTH?§k?ßÃ'?cµ3?[=K=ë%X?¨U<=K<H,M?½×>ð-8ð-8-²]=vW>üø>"a:?©?¢ëç>ßx.?îr=`=¶N?¯G=½º<¹C?ºÙ>Ðú-8Ðú-8-²]=ÔÈ?A½>`WE?TÌY?<U?©ÝC?n	29×ÇL9-Þ>³â:²:0
_?àÞ>.8.8-²]=¼T¹>çª>l9?7°±>ãD>ô+?*3=Ìu×<
àT?Ä²<p<æ{>?Áé>I.8I.8-²]=ß>æ>MÍ5?ÌÅ?¹Ó>;/?E¡¥=ÍP=ÀHK?Cá=³¬<ªÉ??¡ô>.8.8-²]=³Õ¹>»]|>¹<?æÍ>v$>û®-?d;ø¬-;~(?¾k:<SV<Yî9?N÷>Ã%.8Ã%.8-²]==n>(#6>;?Y°ã>xÏ©>± +?l3=¾Ç<Å¨I?q{h<V!<»À8?¼ü>0.80.8-²]=õ_Õ=n=|-?¿£;~S;Ý?¿c$¸9S9\Ç½ê££8Jð79Ù¿c>1ÿ><;.8<;.8-²]=¼ªí>H±>é>?Çöì>z»¬>ÿ/?y^¢¸g9Ék¾9? 9úZ?>ùE.8ùE.8-²]=Ê`?
³>Ë]?äª?f¯F?å,[?;³%>k¾=N^?¿¹<w7<U? >¶P.8¶P.8-²]=LÍ>õS>7ÕF?A9?Oó?By3?îÅ=zyz=ÖiI?ô=Ã<jB?7>s[.8s[.8-²]=PI?úÒ>#;???ÿ>¼>7O-?Æ¹®«8t@¿ì·:ÿ<9üv?;>/f.8/f.8/Lf=ú=É@å<<ª,?þò³;=ú;*$?|¤Û¸~¡8.¿Ç#.9°<9Dc>=>ìp.8ìp.8/Lf=É§>åZs>ò0?Ä=t>9>¥|(?ã§>=æÕ÷<ÄïD?Lú<Ð O<g/3?E>©{.8©{.8/Lf=F=E;=µW3?íÌ¨;xô;æK!?¥¹%9Pòå¾ ³8Èy~9²4>zF>f.8f.8/Lf=Ò°=Ýu=ºT8?=û;+]¸;l¨.?Øñí¸Ý¯°8¼`,¿
È):¸}®9y?pK>".8".8/Lf={õ>êJ>á6?µ.§><|>ßÓ)?&fB=åô<6K?"\Ù<\<Óf??¤U>ß.8ß.8/Lf=A
n=H5=«à'?«CÁ;-;`Ô%?©¹<ó'9SËn¿)v­8(9,~>Å_>¦.8¦.8/Lf=<>ûØ»=0?©j<s5<Q%?Ss5¸q!/9|¾¬û¸ÀKÉ8ô¿1c>Y±.8Y±.8/Lf=Sð>ÏÇ6>ý5?µ¨>¨¬>çÿ#?ís;[;TD5?Ëå©<çr<ÆS3?òj>¼.8¼.8/Lf=1|p=É%.=7Â0?}y´;<;p*?k{¹ÔÝî833¿Aµå¿8sÈ»Ek>ÒÆ.8ÒÆ.8/Lf=LÅá>5Ó>¨=?¶û>^ë¹>¶K-?W}<ö'I<mH?ÜJó<ÿ¢<ß??Ñt>Ñ.8Ñ.8/Lf=LSÃ<d<2?Uc6; ;ö?&7¹ß¥J9^ç¾^e8*
a8¡-4?§{>LÜ.8LÜ.8/Lf=÷@=42N=©:?<p¶Ë;j÷/?ò¹¹ð«8Á¿½·¥9ê¼Õ>	ç.8	ç.8/Lf=n¤>©èJ>¨¥O? A?·?½ª,?&88
î>9b÷=ö;éSÇ:.%?8>Åñ.8Åñ.8/Lf=]mÌ>ùu>U?ð?Í¼Á>Ô,3?Ñ¨9è¿v9QX>V¯f:¯Ì:¹J?>ü.8ü.8/Lf=6_&? wÖ>¯F?U¿?=n¹>Î¥8?37/®8©¹=·wð;¾I¡;zÖ>?¡>?/8?/8/Lf=±Ã¶>`¼}>1e8?3¹°>Êà>Ôö(?R9Ä¡9uÔ>ü9Ü³9:4?»>ü/8ü/8/Lf=.(_>ú>FÏ4?µû>À>`['?¾rN=Ðè=pVE?cì<ÓÉ¦<p5?îË>¹/8¹/8/Lf==É<­5?¯2Ü;à¹;Ï¢? o¹x,9~;2¿ø8<¨9qó=Ñ>u'/8u'/8/Lf=ù>î>WõP?Ii?É4?0)??m=·T=ªU?bê<Vä<6O[?#å>22/822/8/Lf=&}>+d*>+>?*?íªý>
',?R="h:=öL?Ù5=­ª<N@?ºî>ï</8ï</8/Lf=zº>Á6k>AJ?±dÜ>M«>=d6?\	v·3KÖ8Øõ½Þu:Î²9RtH?Ôú>¬G/8¬G/8/Lf=JUÒ>Ç½u>[?¾§?ôÇ+?¤3D?ac<KÑ<BY?O/·:#à/:ÑQ?eþ>hR/8hR/8/Lf=¦á#?Fp¹>z=b?¢§S?ÿÒ?ba@?<a¢7Yiz9ò&=û¸]::«o9?>%]/8%]/8/Lf=·$?:®>£)B?wé/?è>|­A?dÇ¸»8z.¿O`;R;??Ã>âg/8âg/8/Lf=Çí?¿S±>Ab?Ã«?ïD?©V_?öÊ¦8M·¦9>C¯b<Àþ;õËc?->r/8r/8/Lf=ZI=ÂI=ý>?Ñ?»Ï¾>BÓ,?­í=B%=ÓDI?-X< ¸5<B=?A>\}/8\}/8/Lf=w©>æzE>·;?·§?5Ö>Í®+?;ç|;¨4;UK?ì§ó<¥<¢=?9>/8/8/Lf=GèÐ<e<Ðü2?ª~;¬gD;@Þ%??©¹I9'+¿§´8EyH9ÿ°f>9>Õ/8Õ/8/Lf=8>í¹:>ì8?ïGÚ>¬=§>o'?ØR;¬	;ÒÈC?ü<¬ÒZ<oQ5?w$>/8/8/Lf=4
=ú«Í<!Â/?tÑ;ó×ß:1?ke-¹
©8ßI¿>©!7>9!¾Ù<!%>O¨/8O¨/8/Lf=Æ>{*b>¤1`?Pí?P	Ê>¤^6?§Á7N¶h9
U=Y:õÚ^:<·'?Ö(>³/8³/8/Lf=»#=Mbì<º31?xhµ;r;ò`?æl¹9È9eJi¿T>¸°D9È²½È*>È½/8È½/8/Lf=$E>	>ÿ*8?.í>öó²>ã¥)?­ ;pI;ßpK?Îr<É%<ò;?rU>È/8È/8/Lf=1)£>PçX>@?¯Æ>9>]û.?ôÐI¹Ä'Î8z¿:ø:bW?a>BÓ/8BÓ/8/Lf=µ/ÿ=ßï´=°4?Ù>we>â'?M` :s¸H:mL?%A;<p<íp/?d>ÿÝ/8ÿÝ/8/Lf=*ñÑ>ÀÔ>Î-@?e×?H?Ê01?¤Ì=òv=}%T?ï =a¨<ÔÍB?s>»è/8»è/8/Lf=ZõÁ>ðx>$H?æ)
?;DÊ>-ª2?Îò83$ö8>c};p::%*k?"t>xó/8xó/8/Lf=V=ûoÎ<1E?áó;C®;í2?gFx¹Pc9é®¿mÜ¸Zp9aXÊ¾>5þ/85þ/8/Lf=y¸¸>
 L>ªg?a/S?ráÞ>r?Çê·=X=ÊmY?®î!=lù­<ÍGn?k>ò08ò08/Lf=h >&ÑX>H3?ç>Áj©>4.?k¨I==-ÉB?E3ÿ;(§;àB?L«>®08®08/Lf=ü»>ß3>Å77?©f®>>-?_^³:í]:&,?$.;QN®:A<?ì·>k08k08/Lf=jÊ>Í>\¤B?>Å?¿L?WB6?Z`9Û9ìj>iq';ÿÑ:èL?Ç¹>()08()08/Lf=¼$?¶²>¼äk?M<Ç?Br?b¾R?%\5:Nç9ÕúH?o®=c<>?Ã>å308å308/Lf=+Ë>2Á3>Tl7?ýå?Î>Y-?b½;$u;¼ÅE?\<C4;<µD2?Õ>¢>08¢>08/Lf=ã] >2ÖÝ=E9?]8e>ÖÚ->6Ã(?ýj:=¦ê<ºhK?ªøÎ<5ß<K<?nÜ>^I08^I08/Lf= Ú¸>v>Fî??o?:/?7F.?ßÉ=×¿=ÞF?ÿf·<ª,}<ýr9?Þ>T08T08/Lf=3A?¡¾>C°?	<(?Ë»>­e?s9âZo9¾õ?ÑDh::8|P?¥Þ>Ø^08Ø^08/Lf="ä6> ¡ý=¿8?>îq>²Ø7>¬p(?J0<=;î<A9J?ýá=¦V=¢¯5?ß>i08i08/Lf=??ù¦>cq?ëÍ?ÚW?pé??<¥9^È9fnÓ>¹;y;kM?)ä>Qt08Qt08/Lf=z+>ÅÛù=ëÂ/?r·³>A¤>è»$?Âð:;í¡:°!>?W¤<¸
h<ï4?Qô>0808/Lf=ãeÏ>DÀ>E~I?ohÔ>FE>z»3?¨u¸wôÏ8{,¾=É¾:öÝ:ÿ[-?Ðù>Ë08Ë08/Lf=h|»>±Ã>ÿÁ4?q^¿>~<>'?zI;x3	;;?Á±Ò<m¹<tÎ7?>0808/Lf=Ãûø<,Ã±<H3?ÊÑ±;ÃÊ;q?ô¹fðì8rÿ¿>H¸¸Ì¾7=B÷¿>E08E08/Lf=÷b=Kì&=¡
.?Ç;¤p;Ê[#?è°¹©â9Ôj ¿§~¸ïÔK9u¾÷'>ª08ª08/Lf=2>8ÆD>óÏM?£¶[?·í?%´6?Åª9»¹9ÅYÅ>1ò:Í:w]?O3>¾´08¾´08/Lf=þ!=6ë<ÙO0?³_;óý:µ?¼z®¹¨¸39x¿V7².a9U.=´5>{¿08{¿08/Lf=y>ræ8>hÞJ?^O?$é?BY7?(¤;{Õ7;ubP?6?ô<cr<ÒnN?Ö<>8Ê088Ê08/Lf=ýÆ=kß< «4?2æú;1NÉ;À?\¹	ìy9Ôd¿ã¶H7Åük9Y¼Ù<ÍF>ôÔ08ôÔ08/Lf=ÝA>®Â=b$??c!?Doê>ýk0?éÐ9¢9ýdÌ>N@<ïR<á	@?qQ>±ß08±ß08/Lf=s)>_bñ=®µ3?0*>xÿ>^!?Öçg:Nå.:9¹)?½fL<Ó¹<1?9S>nê08nê08/Lf=R¶Ó<òs<d	9?'<Æò;×?m³Ñ9¬èú9´ôÕ>H	#8z»9'_=ý[>+õ08+õ08/Lf=ÄpY>¬B>t??ª«>x~>³,?E599à¢9 Ç¢>·#:ë.:R?f>èÿ08èÿ08/Lf=Dç=ôãN=»-?}¤=uö\=qÕ?×´8é9Ú»>?_<D{%<h®,?Ðm>¤
18¤
18/Lf=$¤>êM>ÐN6?Ö¹>Æ¶>õ"?4;ãý:F6?ë7¸<°ú<h-?õm>a18a18/Lf=þÍ>C>9¡??¼>;F>`.?lnF=Qú<WïJ?7Z<g{<Û0A?mo> 18 18/Lf=¯>JÈÅ=ãÌ4?¯l>4ãÆ=¦/?ÎÁj9bÙ­9=Ø¬>	<I¼;'H:?s>Û*18Û*18/Lf=:û>`ÑÚ=óù2?c¶m<9<4t$?®¹,é8oÕ!¿´p¶³¸³8:;¼.>518518/Lf=Vî?>IÀ>9W=?Fñ?Ùkä>7Å.?·yH=;þô<x{Q?¹<Gw<Â@?(>T@18T@18/Lf=Þ>pV+>RC? å?®t±>ò9??¼:JÊ:°?¬k<ñ	<Ü¯Z?#>K18K18/Lf={¶>_w>«Ø<?ô«>¹u>Ø@2?dQ:I8:úf?ís;ÿÜ«:Z®U?¦´>ÎU18ÎU18/Lf=çP?»O¼>ØüJ?°7?6Äú>};?D5us9æa;JÃ×:nÔ:ÿ_H?\¸>`18`18/Lf=JËá>Í3>X¦R?T:i?Ø}?T-;?Ò8üì±9>±-:xºH:(?Mº>Gk18Gk18/Lf=¬>üÂÞ=.6?{_2?Ù ?µÈ.?1<þ;ÚÉ¤;]zE?7<G<b¤>?ºÁ>v18v18/Lf=p¢±>þO_>Ë¢K?6?Ã>196?«=ÍV=eL?4Ñ<nR<¬âE?CÇ>Á18Á18/Lf=B3=õê<3$C?¹¯P<è;9°e?%¬¯¸öø¿8sCê¾Ê9Ñ:9.gÔ>jÈ>~18~18/Lf=ÎÐ¤>ã°l>ÛB2?Ò>Ë]>á^#?Çiþ:¿£Ä:a%?¼%}<1<}6?%Ñ>;18;18/Lf=ï&>ÉV>'4?ØZ>ã¥U>B`)?ö3ù:!¡:>F?÷<XÒC<èt6?Sè>÷ 18÷ 18/Lf=§MO>Y>à7?úÄ<ËÒx<C ?ßª¸08Eç¾¾Üè¸ò ;9bH¾îý>´«18´«18/Lf=tök?c»?UÙa?(ë¦?à{=?na?ç>9D9;c>­D;ÐÎ:¼´s?=þ>q¶18q¶18/Lf=°rù>, >®ÖO?gô?RU?ÃÏ7?U}Ì=çCz=ç,Q?üOÐ<¸<_%O?^>.Á18.Á18/Lf=~L>¸n>ZÜ7?¤Ç>ëß>W¦+?Á#C=ôOô<yL?îô¹<Ù|<>@9?>êË18êË18/Lf=¶jº>{vg>Â-N?³O?³>g]:?áµ=úÞA=>M?÷ã<t<¥	K?!>§Ö18§Ö18/Lf=L:I?½Û>Joj?R?½!?Eq?ó:°`:±(?©è~;q7;:Óc?o>dá18dá18/Lf=3©Ú>l¼>¸V?ÿÜ?{kÛ>C®-?gE8d9é²">¦?M:Ð£&:¨?>!ì18!ì18/Lf=Û>7>ül??Ø¼­>4>6(?kv7=jä<zxM?&):l:Þ?ß>Þö18Þö18/Lf=;&K=­%=\è*?UªX;8;;Sã?ï¸¹ì¶8ø´zÀ:ÿ:¹ðw)8C=
Àý>2828/Lf=´Ü<(}<'§A?æ<C
¨;)áE?ÞÖ1¹_99Lx­¾&87¸©9m²½g>W28W28/Lf=-B=Ý
=V0?=<aÇÌ;´Q4?Úo6¹ÿÈ/9ô×¿Ó9Q9°ì>$>2828/Lf=B>i<S>û¼9?õ¦?Ï>¸«,?58?=ù¯õ<ô>G?à2x<&<6³>?+>Ñ!28Ñ!28/Lf=¯H"=6¡ç<±[3?Ö>Y;rd ;_-?îS¹1&9&¾
¸@Ó9C&¾	6>,28,28/Lf=W´æ<¨<§Á/?Ì;»¢;~/!?Hð|¹~Ø8î¿Ô0Ò¸Þ³t9å[¾á6>J728J728/Lf=¹>/Á=]ÉO?]Ö\?X?(X6?2F;¤í:rU?zb<a<ÊM>?K?>B28B28/Lf=tÕ?QÙ¾>EU?ôÎ?ò:?ÞW;?3÷9Î9÷>Ù[·: k:¾³G?D>ÄL28ÄL28/Lf=SÑ>Ë5>½K;?¹nð>RT­>á1?,=\=L;=iîN?°B;^þH;ßt(?äO>W28W28/Lf=÷=ë¾P=tÉ>?S<¢Ç+<K?¯>¹Â¼q9{ÅÉ¾ä¯Ü¸ö 79x@¾Ë]>=b28=b28/Lf=M¡>'W>ø;??%?
ã>Ñ0?ãp=È=~àP?	e =­Ø<$=?ß]>úl28úl28/Lf=ÿ£>G}0>¿D?:ÊÔ>oÓ>¯Ê5?4x^=i7ü<Îa?vÑ«<òO<ÞÝS?ô]>·w28·w28/Lf=Äï>ýê¡>ù<?»Ü?ÁNT?¬¬.?ay><ÁÞ;}|?êø+=)ßà<%ÇC?^>t28t28/Lf=Þt¦>+[3>m?1È?ø>Km?x#L=jYà< ðh?Ç<Ïf@<Òg?^>028028/Lf=á¿.?-b©>?nF?Þ!õ>
/?ªà=äYO=W°?ôòW=ÛÚÉ<öï?My>í28í28/Lf=°ª_>_>§C8?Z|>|q<>ñh+?ïâÄ:-Ú:ìß$?¼;
e;Âï.?áy>ª¢28ª¢28/Lf=z>Ì©`>0?ë`>¹þ->J-%?¥w<øÅ¯;dL?ßWI<¢È
<ôÄ5?Ò{>g­28g­28/Lf=Ô>Î>Ï7H?Ëì>	¦®>-?h<
.<öÝQ?±rL<<ÀJ?×>$¸28$¸28/Lf=]Ì=ÌÀ=9¼0?Ï<ß;ri2?XI2¹Öð8©«¿uÅ¹V8ø¿>àÂ28àÂ28/Lf=LÊe>£!!>6?¤©>
­>Rs'?(Ã:Q¤:Âv!?&^½<§<<B0?Q>Í28Í28/Lf=åÅ>ÊR>·÷;??ðmÂ>ô*?é´"=¡Î<|$J?O==¤ü¸<<?>ZØ28ZØ28/Lf=Ez>J	">E?òº>þü>f®.?!6Å9r<ï:0:ÚD?3 >ã28ã28/Lf=">È&á=3:8?ë»'<Lã;çé<?¶¹èÎ9Kª¿À	¹d¹9÷·î¾ó >Óí28Óí28/Lf=Ï>{×=½63?ªñR<-(<: ?ÁG¹Oö8ßYO¿[>Z¸ùõ8r#c¾`¡>ø28ø28/Lf=N§¸=Ú=8?+L<ô;ö$?ã¹L¤9Õ¾g
9!b-9ZÌ>â§>M38M38/Lf=Ë¸>²>W8?G
 >ÏÐi>9/?c;5;äP?èJ¤<ùE]<£>?>©>
38
38/Lf=òá©>|ài>Êó9?iÎ>vß>¹*? Q=¯=y
I?Ë_À<F¶<^O??v¬>Ç38Ç38/Lf=»'d>¶>pb??¾Æ>v«V>h¦,?`r@=A·â<õMY?Tw<H&1<Bµ2?­>#38#38/Lf=j>ò¶$>G6?à>`>Q_"?Ç.<ÌÐÙ;<M?b><È<¸V.?n½>@.38@.38/Lf=k/?ÞÎÅ>	b?ég?=»?%N?Ä­79½q(9?E¥c;¥ï$;ª0?¨À>ý838ý838/Lf=êÑå<¬f¯<i¶'?};+!ý:M5?[tv¹
·×8v=¿Øí¸í99\Ú]¾±É>ºC38ºC38/Lf=sØ»>!A>Á:?l­>Eæ>È6,?>Í<Ã<´J?{<ªýT<öì7?$Ì>vN38vN38/Lf=:b>^=7>§\3?«ÄÏ=£¡=ý-%?ÕUE=2ü<@H?Kâë:U°::ü*?á>3Y383Y38/Lf=þ§>3kb>Iñ=?ïI;?JÁ?0?AvC=òþ<=ED?»ÛT:í1¹9¯?ï>ðc38ðc38/Lf='û>ú	¥>ÊB?8Þý>v¼>Zl,?6¯Ï·ñït9Y½6;¯;á³5?Lð>­n38­n38/Lf="4>ä+>9áK?Æ°"?¹è>ö2?þÖ¯·µ]\9FL½}ìm:Ó-:3/?.ù>jy38jy38/Lf=´LÝ>_->ÌP?¥lR??®¦,?äÂ¯8®#9;r>[O:Q:z/?mü>&38&38/Lf=/>üuT>Bì=?¨õ?ÑEB?4/?EK®=¥m[=áWK?òÃÜ<ý<+
B?ø>ã38ã38/Lf=YFû>>æ>ýP?G&?Ý`à>§¶=?Àäf¶9í9nÊÇ»üL:D´F: ^I?> 38 38/Lf=¡@}>à#>Ê1F?\N?	?2?.;F,;.ðM?aþ<¦<Ü5D?Ù>]¤38]¤38/Lf=j¢À>¬/>5?aï>û±>îT,?<=n6=È0E?Ùÿ²<t<§b;?>¯38¯38/Lf=×R?!÷À>VÛ?&@:ßµ?­i?ÓÛ<8ëd;ng?g&õ<<»_p?ð>Ö¹38Ö¹38/Lf=P?¹h·>7ù\?+?0:?ÒB?Ê§79³º­98P>; *;èC?>Ä38Ä38/Lf=CMÆ><i>AbY?ééo?ý>/?¾;/?Aü&9^½9Ív>0þ:÷f:ÓU?#>PÏ38PÏ38/Lf=üg>Ê>äE:?ë?ãÏ>Xþ/?~e=ð#=%L?ØD<<"D?W6>
Ú38
Ú38/Lf=ê%>@é=·5?õ"?Ñò>Î+?HF=/,ò<cQ?AF;Vó#;.KH?[A>Éä38Éä38/Lf=å?VÄÄ>¹ºN?0È?é	F?;G7?È­Á=mïj=aS?½Ø>=,Òí<XoM?SD>ï38ï38/Lf=ç¿Á<ñ<õ/?ù/?=+E=G )?8_I·P«(9JÑ½e;­ÌF;öÊ4?ÊD>Cú38Cú38/Lf=Ô>w>>?Äþu?Mÿ+?°7?ªÖ=ã>=·»P?oÄ÷<7¡<D¸D?JI>4848/Lf=ìÍÇ>Dñ>|!<?T5;?¢J?O,?S¯=kÔ^=~I?º6=Ðäµ<­|;?vS>¼48¼48/Lf=ôÂ6>ú=W;?½>#¿>ÞP2?Ú~D=~±ð<ÑýP?/<
4<É>?u>y48y48/Lf=+«>Bj>Å:??ôá>=<+?úd92©9ê9ë>a6B;¯O;ËB,?Ô~>6%486%48/Lf=®±>_>öáK?µ@?G?´9?<Á6ía¿9jw<¥á ;0¥:ÖRy?½>ó/48ó/48/Lf=WE0?FþÓ>¶ÜT?H?Ý°>A?ÉôÜ¸>ÿ9<¾:]ØÞ9+1?>°:48°:48/Lf=eQ>í¯`>Q5?Fæ¼>íÊ>Îý&?ºC;bPÍ:°b1?-@<¼_S<ßø5?V>lE48lE48ûËn=zH>YÎ>
±3?+à>nw«>·©'?;S=©
=é(C?¸$Ú<<ç7?À>)P48)P48ûËn=w=3|7=ý©,?Qá=6ÔQ=2$?MJi¸z>9¦»½`¼b;¿c;àú@? Ã>æZ48æZ48ûËn=øß>®>ñ=?U»#?Ôcë>P2?8¨9l#>i4Õ:Ù:´#C?7Ã>£e48£e48ûËn=Ø¹J=i=v²1?wJ;À8?;üâ*?6Å¹HK£8Ä]ì¿º0ù¸s|±9=¶3¾Å>_p48_p48ûËn=Ó =SñÕ<ª*?@
=
Ö<Z%?ü*Z8rp9h¬Ì=·¸«:Á7:í;o?DÏ>{48{48ûËn=Í²¢>¦]>zé;?w>î[]>
;+?4Þë¸zæ9w8ê¾·|:
:ø
?±â>Ù48Ù48ûËn=x+/=û«þ<X0?wC;©½;¶?Ã±#¸@DR9YLÇ½À<Õ¸1!9S©¾úä>4848ûËn=çá>Ï>?wN?yØ^?Ï?@8?ûñ=	»<©N?Ú!=çÃ<uS?Yî>S48S48ûËn=é>;îK>:5A?qmå>§>Þ½/?H2=ybØ<ÌëR?m¡<£±O<ï"G?2ü>¦48¦48ûËn=Ü{>FÚ0>I6?v°>|%>¼!'?P@_=o=C?à<í¾J<Ç0?>Ì°48Ì°48ûËn=öB>º=>õÚB?aý>¬·>·0?Hå°¸Ú(!9¾Â(·9I.û9`¬º>\>»48»48ûËn=r9e>^>áØ<?²?oÿÃ>ü.?^Þ;wA;
O?Ôãà<ì<â®<?÷>FÆ48FÆ48ûËn=÷¹Ô>ñ|>çà9?²Áò>£é´>Á+?æÕ<gþ<­N?A®­<c<eC?î>Ñ48Ñ48ûËn=Asè<Î«<N.-?(d;v%H;ÉÔ?¥¨¹©°8¾'ÀË»¸§¾8)ü¾°+>¿Û48¿Û48ûËn=ü³%?4OÇ>¹ÕT?S¹V?èÇ?(??kÙ8H79¯Ö>juN;ú:¶þR?8/>|æ48|æ48ûËn=ÝÚ|>v>û\?ý>YB>)º>?7ñ9Jv§9ç_8?Ï¦9öï9ý0?9>9ñ489ñ48ûËn=}FE>Ç
>C6?u¢>k:i>¢(?©E=Pý<VXG?qþ<öèA<Ûu;?R@>öû48öû48ûËn=D>ä=ª³Q?{.?=p?ã-?ù¯8p9Ú×­>w-;î::?ÒB>²58²58ûËn='Xx=Í¥5=¡ÿ.?<ª;°2;p
?[l­¹ÅHé8dO¾¿.P~8Ôê8*>mM>o58o58ûËn=³Éþ=«=$!>?fÞì>¯>L--?n"'=§vÓ<¸UJ?"Ü<È;Üû@?ùO>,58,58ûËn=$>}R>À6?=[¸>¦>J'?$'w=À/=1ýG?<©N<:?cP>é&58é&58ûËn=jàî>£>s;?ØP?m_?b*-?ð¡$=%÷Ü<G¼>?SÐ<Ñ<}·>?|P>¦158¦158ûËn=`0>HÉ»=ÐxO?D±>jÂg>ÎC?ï;möi;=î?Þô~:Ô:;#Z?P>b<58b<58ûËn=©¹>{g>SM??e;?pÀ=?~vÃ=°°h=W?<®%<ÐTR?VV>G58G58ûËn=ÐôÜ<ÿ<%4?pZ;ÂS4;*?nÔ¶zµ	9"Å¼»³9LÇS9ë3>[>ÜQ58ÜQ58ûËn=yÕ=ßÔ<æC3?Z/=tf=Ã
)?øÈ9FÃé9SÛ>8;¡R;\y9?t>\58\58ûËn=Uå>,«>c;?#$?wPÌ>Z3?Þk=À=H4P?ª¯ë;þ¥;¹6?°~>Ug58Ug58ûËn=Ç-À>+>Cú<?H¤Û>r&£>R,?ÚJN=q= K?°ò¤<ê¡d<C±8?Ú>r58r58ûËn=x¸?Î¹>8?F??OX?a2?¥Ü;+Å:È1?#÷<Y<O¤O?#>Ï|58Ï|58ûËn=·?Û¸>ãG?TO?R?wä>?ø_28ºqJ9-á==+;º§¼:þ1?Ñ¢>5858ûËn=<¨> Ôg>xÆ9?¿©ì>¼Ø²>
a)?Çð<XYD<¿PK?í­<ãVi<Ñ>?`¥>I58I58ûËn=ò>,@>®o?Æã??ñªÜ>=^?rfÄ=&L=ñGv?.
=S&<yk?Y¨>5858ûËn=$W>ß
>©AF?`"?gã>Td,?[õU8úR9 _>`O<<³F?F¬>Â§58Â§58ûËn=âË>¨ì:>rÓ@?ô?Ù¡Ý>æ«0?@;¥lü:âPC?ê<võ<!ãF?¼>²58²58ûËn=~Ã.=à[þ<&ä/?âÂ;k;@­?BF¹9òÁ¾l¹¤5!9ãIÒ¾²Ä><½58<½58ûËn=<<y>Ô2>d2?²Ô>$y¢>4'?[J=Çÿÿ<J?}ûp<@¶+<ø¢3?;Ç>øÇ58øÇ58ûËn=?L?³>q3[?l?Jt9?±ÈD?ÊÔ=.\y=DZ?¨A=î</ÔO? Í>µÒ58µÒ58ûËn=Î=¹=yX8?eZ<®Þ;ó%?ð¸¸°<9_N¾1O¹ä""9,#¿jß>rÝ58rÝ58ûËn=Ý(>ë8>S`7?tË>!(>²Ä&?ÕÕ4=ó
æ<Ø:I?Y&Å<ï|<©ã8?ïä>/è58/è58ûËn=$Ý>o>úC??ý¢¾>5<?Ìû/7øô99%Eò<ï<÷:[¢:À±B?në>ìò58ìò58ûËn=ý8Å>á >AA?	eD?sa?¾S/?3hV:ðO;:ç?âL=¯wí<éß\?dí>¨ý58¨ý58ûËn=ã5§=¾m=£4?úo<cBÕ;äú?£S¹s[9¿0¡Ù¶\558º½~ø>e68e68ûËn=3õ=}Õ­=ë4?
>%Ü=ö¯$?'ÄE=qø<ýÇK?Ê9ìü9ç>»ú>"68"68ûËn=(£?MÄ®>Î7E?©?¦ÌÀ>½b-?ý
¸§Ì9¯h½Ö¯Ü:v¼Å:JÛ?B
>ß68ß68ûËn=µ<º<¤(,?©<¥<?®'¹q§u9	e¾Í]^;Ð1; ?Ì>(68(68ûËn=Qè>Ú½>A?îº>xý>M,?ÃÑ7192«=9õ~-95j?2>X368X368ûËn=ðj£>´->½Öp?&Úg?)c?ËL? ë:É:n²?dV=s <P^?ª*>>68>68ûËn=F;Ð<Nm<|+?JW=n'=E(%?	S¹Øû9öu{¿êF48
¤9é9=+>ÒH68ÒH68ûËn=?·>r>ÖA?Ü>}N>ºG.?îÄ¹ÙÁe9-U«¾:
4:{î;?Å,>S68S68ûËn=Á/#=Âò<,?wY;^(;Ý%?'V§¹t«?8ô_À|á5¹2d9Ú*Ì¾ï0>K^68K^68ûËn=ÕV½<©<<dQ/?¼ë¸;%;Ð{4?x×¿¸ËáY9kga¾)¹0µ}9<«¾é@>i68i68ûËn=¹Ô>]<>Æ×J?æ>¬¦>
×0?DgÔ·ø©9;á6½Ð94o¡9¼öÒ>þE>Ås68Ås68ûËn=Ã9¨>ñ_G>X?"*?çð>OË4?µ8.8Ku}9ý÷¯=6À¸:Üøq:vC?øJ>~68~68ûËn=û8>@ÑÊ=*¶G?®<t3<wM?/ö®¸[8Ñp-¿M·0d9ñI¼øL>>68>68ûËn=Ï[=±Ê_=j$-? 1;Ú;Ó?®J¹Ý8H(j¿iÏ8h-F9ôö>¹`>û68û68ûËn=Ñ^ç>Ù>QO?g^?¡?Ïl9?O[ÿ8³09Â°¹>¡ÃÓ:æ:ùü.?c>¸68¸68ûËn=¦_>n Q>Ã:?Àó(?±ø>òý-?éVO=ä=^QL?Ì<8<lQ??x>u©68u©68ûËn=
¿<{<hÐ/?¡1<\c<e;!?±Qm¹ºÎ9uºd¿ä¸µÌ9N]ñ½&>2´682´68ûËn=m®å>|>÷6i?°\?VWC?¹¬G?cù9Z9êd>µ^Ø:n¾j:[ök?®>î¾68î¾68ûËn=²Ä>_N>¦2?Cñæ>¨>n/?UH=lü<ýéJ?
Ä<L<&o9?å>«É68«É68ûËn=Àh>GS%>4?>eÖ_>ª'?U);ôF­:üT?Ý>¶<ÄÜ<¤5?·>hÔ68hÔ68ûËn=ÅW£>DY>Hv@?a@Â>Ê >dp1?s;U';çT?1ª=
FÔ<l$>?±>%ß68%ß68ûËn=>û4>«dD?z\?í²×>dt2?3L=í<=TI?¬;£<ÙL<åýK?>áé68áé68ûËn=d¾
>:Â=ö:?r¾>Pk>ý,?ãLà8¡9x¯1>Ì>U:¼O#:#'?|©>ô68ô68ûËn=D>"Ö=6?v)?6ñ>14?øð7Nc9v=Ca2:ÿÃ:È?Mµ>[ÿ68[ÿ68ûËn=d¢>¬_>ÅÜ9?´¦>ý£v>(ì,?Ò·§;«M;³ÂP?7£<`ÿ[<?R>?=½>
78
78ûËn=[>­e>Ë÷C?t?3Ø>E.?¦g<[<Ë¶O?å
=À*±<È{G?®À>Õ78Õ78ûËn=û6Î=xç=RT;?8-<å`
<µ: ?:bÈ¸"º9S+ª¾*Íe¸¹%9}1¾FÈ>7878ûËn=ôõó>pí>log?¶8e?p7
?5GT?>%Ó8¹û9
3>D©í:Fq:}°e?ÇÌ>N*78N*78ûËn=sµ>aKA>Þ´7?ß%ß>»#£>3/?Æ¡=m¿<ÑØI?Ð°Ê<±<VØ;?×>578578ûËn=P¬Í=<h=fà-?îÍ;Ã¢;!?Vº¸Ü©Ù8´'Û¾ü8F7Z9f9>?Û>È?78È?78ûËn=V¥à>'Ù>8?ñü>Êp¹>ÎO.?²W:w:ag7?Vn­:IÆf:kc@?yÜ>J78J78ûËn=LÞ~=x;=Ê.?XÊ
<Ìâ;Ö ?Iæn¸ ,-90¾1NÑ7)9ùÂÄ=á>AU78AU78ûËn=þY>&1>¡&B?ù¡å>#¥>Oý1?kK<Óô<@ìF?8Ù}<ø&<CªC?Aä>þ_78þ_78ûËn=0±>òi>ÏA?ÀáÖ>á>"	,?ü
7ºpÃ9m5<í³B;Æk	;×Z5?lï>»j78»j78ûËn=>Ý¹ß=«M4?ù>2À¿>Á&?äÐÚ8¹º9ªÿ>b¿B:ÑÎ9:(?g÷>xu78xu78ûËn=Þ%Ä=è=°/?<%4<¯?&ö:¸ò(ó8ÕD¾Y=¸Þ69&½ç>478478ûËn=_³>+êV>ªU?K¿â>²ý>î,H?âò¸È4j99F(¾m3;:y)ð9×G?S>ñ78ñ78ûËn=#Æ>øE>mj7?³4?	®É>
³0?ÌÚ6Â:9^õ<6¨D:Ç":£?C>®78®78ûËn=­w>è;">öiC?Tñ>­>µ2?¶°<÷ÀY<¡¿O?bIË<TÖ<FÇ<?>k 78k 78ûËn=÷Ñ<¯M<?ò+?Þ°";æï:K6.?ï8b¢?9»3>Ö¬8J	ª9ö>>'«78'«78ûËn=;>¼·5>?ë??Ì>Yà>Tn/?D&;t4;×·>?ÿS²<¡p<¾$>?>äµ78äµ78ûËn=mïT>¦>º3?}"ø>^q¹>½E+?:M?=_Qø<L8E?>p	=zRÂ<·5?>¡À78¡À78ûËn=ROú=NL³=é±2?0<Bý;Þl2?Qþ¸ãÿ8¾_»¸³Á9ýX~½é>^Ë78^Ë78ûËn=óÐ>M>mÍ;?ÔæÂ>7>B33?=¡½·UY9ó]_½Ñ:­:õl-?Ê)>Ö78Ö78ûËn=­>çQ[>4?~²>n>ú)?,¤e;f;}jG?K~Õ<	8<w"7?æ6>×à78×à78ûËn=ÖJ$??!Ð>lJ?| ?¬à>ðÜ6?$Ý§·o£­9|÷¼ß5;Õä:3ÓK?³=>ë78ë78ûËn=z³=)ä<Ø-?I;pÞ#;	?8¹úþ#9a¿>98õ9N±_=öQ>Qö78Qö78ûËn=)?Â½ª>Q»g?´®7?¡×>³Z?l.©89ý>ÅzV;ä^;/Ë7?S>8888ûËn=te>ñH5>â2??g?ë/¹>91?ÛÐ=P=°3P?á¾¡<G¯U<ÆA?¦S>Ê88Ê88ûËn=H¢>9 a>{8?ÜßÄ>]Ã>ve)?ÕÊ;
¦;Ñ@?!S<®º<³}4?ØV>8888ûËn=kÈ·>{>
ý:?möï>´>¨$*?w[<og<±DE?]×<oÒ<h4?§[>D!88D!88ûËn=¾x?v·>­?ÃÆ?uó=?Â?;Ú;;ÏK?±;zKb:õÿ®?^>,88,88ûËn=fäº>ä´o>}G?ÅK?¯?o	4?0×;Ç';@~O?êY=¬<3éJ?Òe>¾688¾688ûËn=lÜ>Th>+N?Èm?õ7$?q!9?^Ý<o½ª;3_?öÔc=M=ÏÃQ?j>zA88zA88ûËn=V>Wý<>#C?°*?&_ò>1-4?þP=Ú5ô<¬£Z?=<Áó=<AE?Ël>7L887L88ûËn=µöñ=1¦=s[:?³íe>ç,>*+?Õ®´¸f9I¾x9AÌ9·Ùß>p>ôV88ôV88ûËn=*æ>)n>¦;?Ëé>©
o>º)?Ì76í>9´&=EÀ|:HO:È5?Ùu>±a88±a88ûËn=ß72=!º=/61?¢];vÆF;­?4½O¹WÊ9³>H¿§¸
À8	!¿R>ml88ml88ûËn=@d?*(?öV?Fã?º§?8P<?ùHØ9Õè9íÍí>`;@S;{;_?î>*w88*w88ûËn=ýá@>_©>ä:?	4?¡rË>>k0? ´-=ÎÒ<¹S?ºyì<@¥<K;A?}>ç88ç88ûËn=*MO=5=x«5?AoÑ;µ9¦;ÒE!? Þ¹T8^äUÀ*]-8ò¨87	 >ö>¤88¤88ûËn=ñÆ">(ÓÜ=´´<?ú*±>a>Ð-?T='nÿ<%T?KÝ;¸';=e;?>a88a88ûËn=Ú×=å·Ü<Íy+?±O;´¥H;0?ÒÓ¹×ä8~B2¿äV¸·e9ü ½£>¢88¢88ûËn=ãÒd>ñB>râM?Ï>?ä_?Ö:?wkÉ=\z=õM?ßI¿<¼ân</þL?4¦>Ú¬88Ú¬88ûËn=ÀÇ#=®]ñ<Öµ-?Ãei;>tQ;Ó¡?Z¹%g94Ì¾¢8C¿8GtÈ>¯>·88·88ûËn=õ¶<z¥<ãÎ3?2¢;Û%;â
?Ø¹O¹`8b<¬¿u¦8m_­9Êõ=iº>TÂ88TÂ88ûËn=k}J=	&=6Î3?µ?Ô;5´;/+?Fý¹¤e94¯1¿®Wí·E19ÒEJ½×½>Í88Í88ûËn=(Â>a~>Î;?Ã	?FÌ>¦,?Ú·<øÎ©;N?Ý<)­;ðC?óÒ>Í×88Í×88ûËn=àþ&>Ìå=<	:?ò?KÈ>¸D,?÷J=î¥Å<Û#I?GW<Ð!<;I;?Ùì>â88â88ûËn=ûDl>%~>D¡G?À<#?=³í>òÍ/?!@=¯+=hP?
Î<><³G?ú>Gí88Gí88ûËn=U²ô=,3µ=®Ú,?Qïí;sÁÊ;k5?ýj{¹ö·096¿¼ ÷8r99²ÛV>@>ø88ø88ûËn=»?¸Ò*?º3?S¼@Ea°?Î`?ë®é;r;×R?põÎ<U}<¼C?O>À98À98ûËn=±<0ÿ<	-?-4=^Ø<!?3O@¸8!R9Jê½~{82jÂ9.©=
>}
98}
98ûËn=±Ú>É/>
P?Ág(?7Øï>«¿3?\:Ó7J:@ ,?JÛ<³<OU?4>:98:98ûËn=2bµ>º6r>µ??~Á>ÄÄo>Ã)?D7ýº¡9ò<U:5:À¤?;>÷"98÷"98ûËn=wM>`/>%¿<??qÐ½>Àj-?:ë=¥7=iK?
)B=Ø=6ò6?K$>´-98´-98ûËn=V?Û[?0 ??º@·?W,7?Å/:àGÝ9Æ81?²¥;ýL;ßÍO?H&>p898p898ûËn=Êï>VIw>=x?cÈ?ÑÇ>PE?-­<t^V<®N?ýÙ=¼<Ð¼X?¡R>-C98-C98ûËn=g>­Þ=?§?)¸?º 4?ÈÄ?E[=ãý<¼]?| ´<í<5f?Y>êM98êM98ûËn=s>ý¹P>¤VB?Û[¬>û>Ø](?$â8n9±l=<49ÜlV9.×>Fb>§X98§X98ûËn=co&?4eÙ>ýC?°?i?Ê?ë<?vfw9q 9v_Å>ñ	3;tûé:ìâC?À|>cc98cc98ûËn=úÝÎ>Z$>-eE?Fà>%Ç >c2?ÎL;ð:¥Y?Yík<ì<ÂF?÷> n98 n98ûËn=Þ>_>=>ë:?gÅí>	«¬>ãB0?öhB=áiï<ìàO?D<(1<Fò<?>Ýx98Ýx98ûËn=ýö>BS>ÝL3?6H >0q>j2*?þÓ:Æ:|,?Tæ×</@<Q½/?V>9898ûËn=¡J>;ß\>&5?nU?K=!?=/)?Úú²=ùg=ÜE?Þæ<Cä<ß<?{ª>W98W98ûËn=9%#>Xè='Á3?P>wAr>}&?Þó£¸ø¶9ò¾6+\9µkX9}7?Ô³>9898ûËn=Naê>@]>òaN??LØÅ>á§??®58@ 9ñhN>°åH;Z;R.G?¡¶>Ð£98Ð£98ûËn=f5>@ô=u=>?a?ý¶Ó>¿.?B7B=iô<jlK?÷R<ùW<ô)=?Wº>®98®98ûËn=¾Ó>Xo>Ë¦L?Öß6?Ûê>IG?3çp9+¶9E©>=jÓ;n;¹ªJ?º>J¹98J¹98ûËn=5Î=ùÐ<9Ý,?QÆ<âÖ;ðÉ ?´3õ9bÈè96Ô?©{9ûC 98U?QÓ>Ä98Ä98ûËn=Q2|>¡(>
@?%ï>®{°>r-?;;Û&;¿I?¡³<áÜp<ë>?Þã>ÃÎ98ÃÎ98ûËn=?ò¦>È¼i>åØ6?>4Ã=Gn.?äG=ßïõ<ÑP?4åû:;Oº:2-?]ó>Ù98Ù98ûËn=©pm>%>õ7?¿>YÎk>ÿ'?Ý±;;4÷:°_B?@ãP<ö
<ç@?+ÿ>=ä98=ä98ûËn=Øå<©é«<"+?H	;s¤ß:Ý$?ê¹H7q	Á¸\¸ìéY9¾>úî98úî98ûËn=Èx=-;=+´.?I¡¯;a ;[n ?Ø>T¹
#9|&¿E¡·58¾§>¶ù98¶ù98ûËn=¸÷ì>î_>	?}£?ÍÄ?Åëz?z :¦áõ9»'?´Êö<ÓJz<rk|?§>s:8s:8ûËn=P|>G->a:?M?÷Èà>zº/?8ïF=saý<¯ýH?Ìä<uÛ<1ÚE?0 >0:80:8ûËn=ò>W >ÖVA?öm=?^?Þ»-?V*m8DQD9¢>ÝþÐ:Æ6:½QG?Õ+>í:8í:8ÆKw=¹?Ô>Wg?ã?ð;Õ><?Pú8xêÊ9æÅ>¶-=;åú:-A?->©$:8©$:8ÆKw=¦=·Àa=ÐÞ<?.°Ê=w=ê $?¤¼Ä<7µm<OàS?;æ <à;ìs7?õ3>f/:8f/:8ÆKw=Xb>§M>> 6?DaÒ>²±>eõ,?uû;Ýd;·X?Æ<6<½Ø=?§8>#::8#::8ÆKw=Ò }>û
*>æ>?§>=µU>¬ø+?}à9£iº9ü°><üä4<	8?ÁW>àD:8àD:8ÆKw=X÷=²ó¯=ï3?3	º=¨×=ä%?¡7 9CÖ:.->%<Ùî;N©1?Ói>O:8O:8ÆKw=Òñú>ÆN >Ï^H? F¬>js>.5?Á^~=«'
=ªf?­^|<dt <äRI?~l>YZ:8YZ:8ÆKw=¯ª>¹?>IB?
V0?<è?\/?d½K=«Nú<_P?;QpH;·¼??¾z>e:8e:8ÆKw=?t>GG8>ô=?°ò>ãi>¥/?å9;0B<;)ìJ?aE=8¶É<o^8?~>Óo:8Óo:8ÆKw=Ü¨>Xmh>$¦9?[»Ì>Çß>ëÙ.?N;;W&ü:=\>?0¶<^-p<31B?¡>z:8z:8ÆKw=Í>ÓæV>6ì<?º¦÷>#Ê¬>Ùt7?Áö=¬=`]?q¯û;©;T>?>L:8L:8ÆKw=d>Ú>ßW7?3`Ò>+>,?uÛ<}·;QK?ÔT<çK<r??>	:8	:8ÆKw=z?Xî>Ãa?ÑN?f"?\d?×ý=ð¸,=bX[?<=:È<æ5?>Æ:8Æ:8ÆKw=tú>­£>ÅÜC?¾R?Y?Å4?cgO=ãðÿ<¢sO?2¢<ûLR<·ÞE?M®>¥:8¥:8ÆKw=]ð>ÎQ>>:ã:?h¢>n\v>mæ(?¼:=Q¯ß<6¶U?±g<|Ü;õo4?ÂÃ>@°:8@°:8ÆKw=7>ö'A>³>F?ÇÖM?C$?¸3?pf¹;¹áh;ÎK? i= Àµ<3H?ØÉ>üº:8üº:8ÆKw=¾±<l<ÝÆ$?UØ:èZ·:)Ý?AN¹uâD8ÕïÉ¿hÍ¸leè8xEâ¾áÐ>¹Å:8¹Å:8ÆKw=AÀÄ=»~=º-?Eïó;rGÇ;Ö®?_E:¹Kü9RÖ¾]27	!9`P
=@Ñ>vÐ:8vÐ:8ÆKw=
Ì?yÛ¢>)äS?T?á>O4?.G¥8Ó[9²y@>!Mô:Á±:½§0?Ù>3Û:83Û:8ÆKw=ª¸v=	5=Uq.?æâ<v<â;~Ã?ÔÊ¹ÇWo9=¿ þ6Åó8Î=é>ïå:8ïå:8ÆKw=°*ö>q§>h<?¼4?¤Ø>v_.?îsù8Úp	9bQè>¢g1:ùá#:¸
?¿é>¬ð:8¬ð:8ÆKw=CÆr>ü"> ©>?ÅK
?Ô>s*?áQ1;øõÍ:f\?#¤<ï?_<+7<?kï>iû:8iû:8ÆKw=>×U=
ë =¶*?¡;³òx;y?JÆ¹¬8i{T¿J  ¹9aÓ¿v÷>&;8&;8ÆKw=ç=< B=ç1?S;<äñì;£;!?ì8æ¸Æ9tã¾ðÞ½·038?Y-¾ô>ã;8ã;8ÆKw=°P?W >eÄf?1*?¢³3?G<?Òßõ9¶À×9ÈÞ?Nµ:´ÒG:©Fh?	>;8;8ÆKw=põ=Ê¢ë<ÿ*?®©B;áÉ';\?¹.Ì9Sg¿&ôÊ7ÒÇ{9ÚZN=W">\&;8\&;8ÆKw=[qÙ<è¡<S,?ÀåG;öc);y
?2Îò¸Öw8Ô{¿7Ñ'·¬{>9Èá¼G'>1;81;8ÆKw=eæ>Þ4>-¡9?"_>É©l>)ç%?Ö0-<|ä;B?&ú«<Däz<z/?$+>Ö;;8Ö;;8ÆKw=â!Í>Îxd>,Ùe?Yu?
?N?|µ8Ó
<9wº=h«=rý<Eb?1>F;8F;8ÆKw=hÞ¤>çëa>¤Ñ:?EpÅ>>6/*?¾d£;ÝýY;ßá??`ò<¿-£<>?7>OQ;8OQ;8ÆKw=@>=	9>sE??Ñ>ÿq>µ¥-?,dí<³H<ëL?ORÊ<§ü<§­;?«M>\;8\;8ÆKw=]úÎ>Ñ>z(??sô>@ì±>+ï/?h<=÷ñ<wBG?ü
;·æ:}K-?O>Éf;8Éf;8ÆKw=Ç¡>"[>Ï<? l$?Sõ>þ+?S=8ö=GE?-?¬<¼8m<¼á9?+Q>q;8q;8ÆKw=Ô!}>F&>iÝB?xõ?gÎå>¶d*?e@=+Lë<SQ?]»â<&<èÍ@?BR>B|;8B|;8ÆKw=×¹>RS>+Ü6?ãe?Þ>7î)?(îX=

=OßD?òZ;=EQú<Å??Z>ÿ;8ÿ;8ÆKw=ÎÝ×>Äf>R_X?À? Í>;º2?ãÅL9åF9vÈ?l;I©;;©¦C?]k>¼;8¼;8ÆKw=yê<¬<è-?ê«8;
;x~?àîy¹¯"9¬¹D¿*µ·x>Z9ÖöT½[>y;8y;8ÆKw=>R8>ûÀ5?$ç> W>îH'?}Ú¹<\¸`<)¹S??Ú<ï#<AÛ=?î>5§;85§;8ÆKw=P»==ÍM=cM0?gz< ø;þ ? ½¸¹x
9V&§¿9A¹j29Æ
¿Ï>ò±;8ò±;8ÆKw=]!v>O>*L?Ö5?öô?0?ç|7õ·Ã9ê@<SÏ:ËK:dIA?é>¯¼;8¯¼;8ÆKw=\Í2=©K=pP.?8¶~;ð0S;`?hI7
YC9\­<Ù9+¹Ç(9PÛ¿b>lÇ;8lÇ;8ÆKw=R_®>Çqg>kß@?MI(?1jõ>z/?6»<®h<	N?3=KÄ´<bªJ?q>)Ò;8)Ò;8ÆKw=à=¡<|«]?!é»=sa=â_U?yn:X]Ë9v÷'?c5;§¬Ï:q)9?>åÜ;8åÜ;8ÆKw=¹?ºÜ>_y?F?h >Ýèh?<b¤·4=u9Æ+½(zð:FÆ:"M?
¤>¢ç;8¢ç;8ÆKw=>é±@>ù4?¶Éc>1>Y¹$?sº;hÂ:ÆR?Á*<,Gú;ð-?8¹>_ò;8_ò;8ÆKw=@?>µ2>yG?gY??k2?ÇåÉ=ª§x=ÜO?^9¾<êäs<|ªG?½>ý;8ý;8ÆKw=eO`>Ô[>fA?d×Ç>Õ~>WB,?¶zk¹ê8z¿Ò®9Ùã9Å Ã>ðÊ>Ø<8Ø<8ÆKw='¾<Pv<E1?õ^;V+;&?Ö¹íÍB9ûÃ¾(E¬8+¦`9²OD>µÜ><8<8ÆKw=|=È÷ç<v0?¦!;õßr;ø"?ÜÚ¹#s9óc¾º9w9þe!?ë>R<8R<8ÆKw=Ï>TF>ad@?<~-?ØDÿ>oý-?b¡u;`í;^tW?×É<+ <5XA?Që>(<8(<8ÆKw=ñ4>fg¹=ö<?5â>¶ª>*?8';ø:Û,?æîé<»|¡<Kl9?ë>Ì2<8Ì2<8ÆKw=¨®>¾Øk>v=?¼Û?`^Î>z~-?Äá;çÅ;¥N?Þ	ç<i¹<"??ð>=<8=<8ÆKw=Ñ)>úß=Ò!B?X?ýÓ>®[2?@än8eÅ9 Næ=¹eØ;»;ÑD?uú>EH<8EH<8ÆKw=ôÏB>×>p;?µº>mU>3¼&?0Æ==#øò<´óG?÷<<<×æ5?ðþ>S<8S<8ÆKw=_>ÊôH>«!8?C,ú>cï¿>Ö&?Kôv;Ðå;¨'Z?Ó¦<¾g<ä7?[>¿]<8¿]<8ÆKw= C>/}7>
·<?â|Ü>ÕÔ¡>æd.?;;ÃYä:­Q?Ë6Ê<ô<¦¯D?>|h<8|h<8ÆKw=ÃR=ôv=µ)?±;Pr;D
?e¸Ä>[9¼¾JRÔ7û=79P=4$>8s<88s<8ÆKw=ð>æ;>¨½4?Ñ>1f^>È'?´)~;ç&;ÆëB?#<á.<=
=?·*>õ}<8õ}<8ÆKw=È[>uf;>=?\Á-?5µù>4"2?gt·;¼]^;ù3S?9N-=_Þ<ÚdG?62>²<8²<8ÆKw=ýö
=tëÆ<F×2?X=;lN;$?nN^¹VÉ.9ÄÌ"¿ÄGd¸8çs90ï½þ2>o<8o<8ÆKw=!ZL>>[	C?Yo?&?ò¬8?/=þ°<H=P?Z*=¿# <áT?ð8>+<8+<8ÆKw=y>Ã1P>pÞ7?zê©>>&?|9×9,Ô9¹é?j+;C5;IºA?Ô<>è¨<8è¨<8ÆKw=)­=¿ÕH=üH?t\@<é¶
<Ì¾-?X°¹ßt9{ ¿9k·Gê¥9üXñ¼PH>¥³<8¥³<8ÆKw=>ÄöD>6?÷>Æo>íO+?áA=cÀþ<ªvB?»_<<ìÿ;4»<?À\>b¾<8b¾<8ÆKw=êË>îD>øp5?å¡>Óx>Ë%?eÊÎ<{<ØËG?}Ì;æ;ÿÔ0?Pa>É<8É<8ÆKw=ú´Z>>¼??çåú>-d¹>Y:-?·Q;ü3;*EN?~
=cÂ<7W:?iv>ÛÓ<8ÛÓ<8ÆKw=î¦>Êýp>ñ0?´X>x=D>T¼(?ÐCc<¢Z<D?1	^9?%³94¥>>Þ<8Þ<8ÆKw=×¯=¬3l=Æ=?Ã9í>vS²>G*?oK8>Á9½=7ñ9mG:ZÌ>¨>Ué<8Ué<8ÆKw=ï>qÆ=¾â.?ÁH<þ~<{(#?
Í8p9bîa=Ú7ù9=Ô=ò>ô<8ô<8ÆKw= Ûq>k >mû@?.ú=?
?/?´=g)=üN?¿ê"=I¼Ù<:??j>Îþ<8Îþ<8ÆKw=3î©=MA~=À+?×B;_Â;ü-?eÖ¹ÄI9sUý¾|±·dc9Q:½ß>	=8	=8ÆKw=e;=E¾=w**?2ðº=sN=%(?jF:,£:ò{&?R2u;v_2;Øó/?>H=8H=8ÆKw=-sê>">TF?¦Å>)¬>j6?Ý@=Úô< ïI?oz<BÍ><ÁL?¬©>=8=8ÆKw=Y/>Þ5ï=F¨;?^í>m«>Ô"1?ã¿.¹Âs92¡·¾B;­Å;;
F?Y«>Â)=8Â)=8ÆKw=0óä>,Â>@cB?ê`¦>-³v>¦,?ÿ$¹ln95Í¾" :§ËV:.(.?Ì¸>~4=8~4=8ÆKw=	>ZYK>üé5?°>÷>%Ü-?Éÿ;	¸:@t3?®«<Oöh<ÿë;?À>;?=8;?=8ÆKw=ù>.WC>zH?,£>ès>/D,?Kßc¹=Þ9h(Ì¾HòV9Ê
9û;F?ùÅ>øI=8øI=8ÆKw==þ> ­>¼Ð;?6@'?×ø>´,?ô¥3¹Æ 9ú¯¤¾RÚþ9÷ð9Û?È>µT=8µT=8ÆKw=vö>ãK>.N6?*>Äd>()?;èä:ó[&?q®<¨¥}<Z0?¿Ð>q_=8q_=8ÆKw=Ò
>ÛnÏ=åª.?ÔÅ;o;Æ|'?$õ>¹P$9Ç¿¼jp¸Þº8¶­¤¾nÖ>.j=8.j=8ÆKw=Ø3>	ù=ñ8?2	?µÊ>Ã-?bï8ìAg9II>¤Ò:n:;3?×>ët=8ët=8ÆKw=-!&>)ã=£X;?R ?°ÉÖ>4?n;î»:Y?e×<p<r«:?æÞ>¨=8¨=8ÆKw=ÌÖ%>Öfá=
Z<?nd<a½6< ?gZ¹¾9)V¿®å·FN9*H½%ä>e=8e=8ÆKw=°d>Q> (B? ê>éð«>C.?øï<ª<;M?ôÖ<`g<·H:?}å>!=8!=8ÆKw=N@??çz?£dÞ?<&?ÚÊU?,O<=}þ<_=?K:= ÷Í<6g?Áë>Þ=8Þ=8ÆKw=|=[:f=ï³.?Úm=Õ~7=b%?kæÁ9ý9ïÄ><);&ÉÓ:­3?÷>ª=8ª=8ÆKw=&À>Ð=v78?×	?HÏ>C*?o×}=HÄ=%NS?ô±<,Ój<uü@?ù>Xµ=8Xµ=8ÆKw=KDÍ=0=º3?Ûq<dï;k ?g$
¸ì¨=9Vvº½¦9#Þµ9øPß>@>À=8À=8ÆKw=þ>´?2>ÙùA?³,?@ö>¢3?ç¦R=8=n0I?@<ï¹<<½#B?ú>ÑÊ=8ÑÊ=8ÆKw=^>?Õ¯á>]ðW?`?,?íÌ=?JD9,9Y3¦>vE; ú:á¬I?	>Õ=8Õ=8ÆKw=Z2=wyW=}á.?Iz>D>lö"?62;I;c/?uî:ª$¥:é8?>Kà=8Kà=8ÆKw=T²
?°>(I?àò? bO?ìÍ<?k=-<+éW?(>þ<<ÿ@S?Ë!>ë=8ë=8ÆKw=ì­¯={yo=rÍ;?;«?OßÂ>sé0?ìP=n=Û?O?ò<Çõ#<TI?">Äõ=8Äõ=8ÆKw=l_>],>+¶??vK)?Ãø>T.?C¸)Íy9¤½¾4S;¥;j¤0?n/>>8>8ÆKw=Ù0=<s=¼4,?;`ÜO;;,?×2¹Ú8J.¿Kæf78W%¼=ô4>>>8>>8ÆKw=\­>­+/>¹åT?2wý>ü¤>î±E?<{¶DìD9ð#¼fT~:r¨>: ¿*?¬?>û>8û>8ÆKw=×À>	Úx>%aF?T1?]Ô>ïW5?Ù$x=à~=M?!<&¶²;yM?¨@>· >8· >8ÆKw=ÄNý>cè>È£N?Â¥+?,íî>Ðé7?§Q7éMå8Ðæi=n:J:kq4?S>t+>8t+>8ÆKw=)Y±>wx>ýª6?( ¥>Úy>F´)?i0M;Þù:9rR?r·R<¡<*A?ùY>16>816>8ÆKw=k¾>#ÄU>3'd?Ab?I{?½\?ð7iæ9ãnÜ<ËÙ:ÏUw:{ª`?¸Z>î@>8î@>8ÆKw=¶×Ç>7>ÎõC?M}?
¼.?b9?	X<j¶;âZ?®¬<®ôd<;A?ªk>«K>8«K>8ÆKw=îçh=©ú+=®X-?O;µbP;')?l¯¹¡;X9
=¿Æ¹Ø9«Ö¾{m>gV>8gV>8ÆKw=6D>_6>hG<?*?þËû>Ìê,?´ß=ÉÆ<ºOK?
û<T3¨<¶??Gv>$a>8$a>8ÆKw=(=O%½<ú`/?Ë =ô=·_?±9ý§9ÖÊ>Æ=µ:Aõ¤:¢?w>ák>8ák>8ÆKw=çÓ¢>a>0È8??Ï>S-?üP=µÖ=tN?8ç<Lv<UB??x>v>8v>8ÆKw=0WJ>Å>D?;,?ù$÷>ë¸2?C=Ä=î<¦R?Ae=¼j­<keF?¦~>Z>8Z>8ÆKw=ú¡=×íP=Ã-?;];_Y?®R¹:+9i0¿A`x¹¹Å8Ê ¿>>8>8ÆKw=eI£>e>Ç6?5.°>1Ã>h&?[û;úO;Õ&6?K£Ë<Þú<¶É3?¡>Ô>8Ô>8ÆKw=#Âô>À>´4Q?a÷B?çß?Ãª7?În=w{	=U^?ëÂÒ<åÊ<á6E?Û¢>¡>8¡>8ÆKw=¯=¬v=3a/?Q­;A;ñ;?Ò¼8û!T9¥=i*9gû8Ë-?ª>N¬>8N¬>8ÆKw=ïBã<³)¤<å21?rÖ±;Nê©;Õ÷?ÃK¾8GVs9à2H>/k7RÂª8xÅ=¹±>
·>8
·>8ÆKw=æ=ìßã<û0?=;C¸;Í½? *¸bi9kº½TÃl9lÍ8P?7²>ÇÁ>8ÇÁ>8ÆKw=ùô>»A>Õ=?&
?%:Í>¹ý/?.á²¶Ë³97Êÿ»Ùçò9U¶º9ò&?ú¿>Ì>8Ì>8ÆKw=²è>.R>ÄB?(d?Åf&?XÖ/?÷L==9.K?[è=Í÷Ë<§lB?ÎË>A×>8A×>8ÆKw=ÅÑl>
ñ&>ì5?øÖ><£>kã'?âµM;ã;îä:?`ÊØ<N<­ð8?Ð>ýá>8ýá>8ÆKw=«>ÿ0j>8;?ý\þ>	!»>Rý-?IÑ¶;(hu;~µ>?ôðä<'<ÎÖ;?Ú>ºì>8ºì>8ÆKw=Ë®>IÂo>×a:?Ü>¦>')?T/ ;[;Ì:ÁÉH?Á½<u\<@ú<?tæ>w÷>8w÷>8ÆKw=®S>¶>ß¤3?ßØw>ö/?>ï%?_dÅ:pÆ:>#?¿<ÎG<¸v2?ò>4?84?8ÆKw=\n?G­>8??ÓQþ>Ìa¼>zÍ,?(·	
8Wng½Í«<:±/_:iØ>>ñ?8ñ?8ÆKw=r^Y>J>·K?4?E¼ê>û.?ö@7üÚ9æn`<q±7ù
9Ðù= >­?8­?8ÆKw=³Ø<vb<ª2?Lô±;D;*ì*?.¹:êJ9Å¡Û¾Ý¶7§±8ÇÞ>Å>j"?8j"?8ÆKw=UÙ>3~L>@?wÀ>øæC>*´2?#º«¸ý[P9ïýR¾;Ç8¸d9¶Ôð=î>'-?8'-?8ÆKw=Ìù==³à<40?æü;9cn;ùØ?¸ÂE¸Vm8±Õ¾¾Ç8¯9pµ°>z>ä7?8ä7?8ÆKw=à¦=rr=50?
°<Mà;ÂÑ#?üB¸q9ÿÍ½8G¸ÌiK9®Þ;¾r)> B?8 B?8ÆKw=´>ç8>oâ@?ÈÒ?ª3Ü>Z0?õO=ñü<ÐR?³²ª<d<r#??+>]M?8]M?8ÆKw=Ô´=M=?1?ë}º;K;ß"?_¹VÞÐ8|
¿$&¸úÂ8M¾L6>X?8X?8ÆKw=¶Í>®?>R?£ ?ëbZ?N<?®¯9T9?p+;@ÛÓ:q)O?P<>×b?8×b?8ÆKw=X¬Ë>æ>ÿÇ<?]
©>ow{>,?Ì¡_=d
=sJ?µy}<¯r+<==?zA>m?8m?8ÆKw=¤ÝÕ>r>ÁèI?¥1?g÷>-8?t>¨=N=âQ?NP¾<¼%h<4ÞQ?D>Px?8Px?8ÆKw=õµ><F>Ì&j?NÄ>¥Êm>­VS?u=y<5xt?üH<|ñÎ;¡x?¯G>
?8
?8ÆKw='¹>²[>cÉ7?óØ>~ >
I,?7o<U<ö±G?G!<ÑÔ;±>B?nS>Ê?8Ê?8ÆKw=©±º<é<jÿ2?ÿ;îâ;ÚÕ?f,8¤zð8SQ§>½ËN9Éµ9Ù4¬>§T>?8?8ÆKw=ÑZ>ûÑ=0¦3?¡'Ö;}´;s2?î¸²Ä8v@
¿xÓ¶?Ê8âÕ½Z>C£?8C£?8ÆKw=:$=ù3Ê<Ô)?îP;â6;Mö?|%¸ã¯8¾t.ì·Ôçß8¾f>®?8®?8ÆKw=¡Ú¹>y>ø
??*¯>>¿+?ý.60Ä9Y;*9å¯9«þô>hh>½¸?8½¸?8ÆKw=éuZ=Ó´=þ/?ÃÎ<¶ù;rÞ!?Ñ§¸¢I69D°j¾ ¶¸KB
9Í{¥¾µh>zÃ?8zÃ?8ÆKw=J¾>b_>]Z?hà?ØKq?Jn?ò;O4;FR?®È<bz<ùL?Òk>7Î?87Î?8ÆKw=+ê<PÁ®<Ì+?ë
;n;â?HÈ9¹
Í=9nú¾Ñ9öm:ù>Ém>óØ?8óØ?8ÆKw=êv=8ð+=IÑ7?(g)<¹<F¬&?°¸]¢t9ù-¾¬6Y·ì9Ù¿¼&>°ã?8°ã?8ÆKw=_=áÌ<5å1?ÙÐ=°kM=Ýf?§8bÎ9>É:>Ç&:0í>å>mî?8mî?8ÆKw=k>ÚiÃ=à¤6?ÿ>¿=N>_Ï(?H9¸?´9ÿú½£?k8¬9¯=Q>*ù?8*ù?8ÆKw=²;?eQ?b¢9?Q>2?¾wý>/4?#Ø-9]9Ñ6>Zq
:2â-:3=Ð>é>ç@8ç@8ÆKw=$>óÎ=>Ø<?T]×>C>,{3?,Úh¸é9o¢?¾¢À0:B5:ôù>O>£@8£@8H¿}=d4>"Òø=úÁ9?9·>g>°*?Ë-E=½÷<­ÀK?wÓå<¦x<mx8?ò>`@8`@8H¿}=Ávd>±á>úO?ñÐ!?)Fß>¸9?FC9â]_9ß>é¡ª:È5Í9FÝÔ?>$@8$@8H¿}=[æË>oø>ÐB?´¤Ò>îË>ç35?GÍN;Ü>;<K?j<é¹/<bW@?£>Ú.@8Ú.@8H¿}=q(§>ç_>`??&^?¸²?ª-3?[Î=êâ}=t8P?
'=)ºÖ<)G?v©>9@89@8H¿}=ª>õ2>&Þ<?
$?âè>hV4?cLF=È]ò<tQ?D¼'<ãàÎ;O?«>SD@8SD@8H¿}=YÑ¿>}>(<?¸²w>1;>Þo)?ÖKÿ·¾¢Ü8§¾bK:Mf:Õ?M°>O@8O@8H¿}=& :=\ï=Wµ*?ÎB¤;Ù¦;Tí ?ÙÝS¹	9&61¿P8;59uU>·>ÍY@8ÍY@8H¿}=W>¸><?¼p?×ì¼>fe/?&V=s=çôN?®³´<ãp<áª@?Ì>d@8d@8H¿}=nq#>·+å=Ø6?¿Ô>ue>Û.?} R=,4=×iH?ª·:lÝ:lH2?Í>Fo@8Fo@8H¿}=sO¯>eo>ÔÅ;?E}÷>`°>þß3?Ë;pÍ;³¨C?[¹é<ÆÆ<êB?ÚÕ>z@8z@8H¿}=\Ê§>Nxh>Æ8?¦>\ºy>°*?´o;M²³:;p]?¡<?Û;ï:?è>À@8À@8H¿}=ÈÓ>Pí9>±Å=?R<Ù>V¡>),?c/=¼Ô<³¶S?Ì<wn<®>?Æé>}@8}@8H¿}=Å=÷¤K=Ê5?h)æ;0Ý;9D?qM¹(!9ÚÐ¾/7²ÄT9p%5="ê>9@89@8H¿}=ev=o2È<ZI?Ô=<iK=%:?®©98Ý9«9Ã>§;ÈB;H?$ì>ö¤@8ö¤@8H¿}=Á?|$·>ùG?Ä	?æ¼É>:Ò.?:%8òoð8qì/>pO@:¶W9:ÝÏ?=>³¯@8³¯@8H¿}=ß¾<[<°Õ,?rÐT;=;J³?¸ s9Öñ¾<Â8{9Ö+>Þ>pº@8pº@8H¿}=^0=ø=	,?°Dé;Þ¥Õ;AÁ?­Ód¹<ÔC9¿¸În8¡°&¿V>-Å@8-Å@8H¿}=Þ,l>³(>~23?ðK²>,[>Ì^'?fQ;ÛHÓ:p,?¡<ãQE<Õ'5?d">éÏ@8éÏ@8H¿}=%p>ôW*>÷Â4?Åç"=Bæ<;â4?Ù©=üN=IªQ?t2:\#¶94Òz?Ø'>¦Ú@8¦Ú@8H¿}=B?µ!>E?QÚ?Å®?n?é;¿:øøT?Éáî<^^u<x;y?8>cå@8cå@8H¿}=Þ·E>%>>??×]Î>%j)?·F=ÓÏ#=ªGP?¬Ò<1<U=:?Ò:> ð@8 ð@8H¿}=g0b>Ëô><?ã-?Ôú>À*1?ÐK=Å¦ý<éL?Ò»=W³®<oE?+J>Üú@8Üú@8H¿}=F­n>C!>Ùq=?Ñ>²Ö>:60?²É;É:Õ&?8â<Üß<²=?½a>A8A8H¿}=Ñh¢>CU>îôB?Dø>8¶>I.?OR@=ó<zJ?GU¯<Ìj<ÊÏ??Wf>VA8VA8H¿}=Áû;>°P>É¤8?ÖÁ?àöà>G)?b>©;¿9V;?J?«¾=aÅ<®#9?Bg>A8A8H¿}=QÃÀ>{>M2D?hÊ¾>I¨>se,?êA==0Vê<âÀN?7;,<Zyç;íz>?_g>Ð%A8Ð%A8H¿}=`Ó>ú_2>1=?_î?bÄÝ>;-?QZ<=<¦³I?Ë0Ô<Hö<Æ­@?Òo>0A80A8H¿}=y>Dº=·±4?¯>ÄÀë=Ù'?ó¯Ñ9è­9¯?Ù
à;å¤;©ë-?p>I;A8I;A8H¿}=¬ù=J=ùì0?È¶<Ô; v-?±¹q8¾Ã~¿Më¸°üH9¸Ú¾->FA8FA8H¿}=«(=&®ü<Qâ*?ß ;í;¡?Þ¸óA9¾,m6b9Füê;>ÃPA8ÃPA8H¿}=*	?â¨º>ý<?CÎ?É[À>!.?Ü09«Ë9~a>@;âM=;go-?B>[A8[A8H¿}=Ûºf=¦]&=a1?cÞØ;¦¨À;²?°¸bÂ 9Õq¾Kú9Æb8g?><fA8<fA8H¿}=h!Ý={=Jë??ºÒ<Î<*<9?$¶kðV9"!¼h¨9Eb9´?x>ùpA8ùpA8H¿}=ùØ>#¥>×P?LA?C
?5Ì<?çxa9ã¹9B>ß.:ÂÐ9rU?ã¨>¶{A8¶{A8H¿}=*Ú>mþB>"lC?úÉ?	â>Ï´2?v#="=M?"-<rO<w2C?·>sA8sA8H¿}=¥fÝ=Q =aÅ0?u_´;ª;­h?¸N¥Z9õ¾d9+w9g>Å¼>/A8/A8H¿}=ªÜ>±\>ÌE????.Þ?÷Ú2?±ê9Úú9º_y>´+:¨:!?â¼>ìA8ìA8H¿}=Ù?Ñ>èq?Q?¥2<?±U?×¢À9º:9Ö/?Ú9;âñ:-<U?$Â>©¦A8©¦A8H¿}=9 >>`a>µÄ5?
±ï>s@·>>l'?ÙÑK=­=_F?ªÝ<ÑßP<&!:?Ä>f±A8f±A8H¿}=À¦µ<ä;<ÌÕ/?+Ô-<$þ;S/?Ob7Þ'@9@Ã<Ú8æß"9¶¼Y>¤Ä>"¼A8"¼A8H¿}=v¨>¸ÙY>Ñ~E?÷Å?È(Ð>§F3?k·ßÄ9;½Wøe:¯Î):²Y-?¿È>ßÆA8ßÆA8H¿}=ùIÊ>Ú±_>¼g?x}
?UÍ>~©,?þA<æÄ°;¡êP?OÀ<ê<­=?ÍÈ>ÑA8ÑA8H¿}={Ñ®>üÕ=Ñ?Ø« >qÕ>Ó?0æò;ö°;m¡0?ÐE<­!#<·6?øÊ>YÜA8YÜA8H¿}=lÍú=Æû³=a]2?³[?Ë>Z)?üGC=ó{þ<ÂqD?
	=rÂ<X4?ìÛ>çA8çA8H¿}=á·>Ê6k>40G?OW>OH>ã&?­½ó¸Ãr9G§¾î­9Ýt9Ê>ñ>ÒñA8ÒñA8H¿}=;·>&Íw>K=?ßÂý>í¾º>ï-?nF=&ø<FHL?2Ú<tFÍ;þ <?ô>üA8üA8H¿}=B6>1=ø=ü²;?#é>¹ø­>¼Ö+?ÊL¸;C>p;:cD?dÀ<z<Ì	;?>LB8LB8H¿}=ÛËÆ>@n>ØU?¥î	?à>ðÔ?D.<q<8?Ôk;ì+:lk?	>	B8	B8H¿}=>E?>Ü¬N?ß+-?ó>Æ
6?Ø=wP5=[tM?-Ë;,j;'¿]?Ø>ÅB8ÅB8H¿}=õ®>4*o>ÚE;?ürÊ>v>à0?ØWO=è	=GI?Õ}K<h
<`0<?>'B8'B8H¿}=AÏ>Ø>þI?®ýø>¬µ>J/?ýJ8(ÞD9£"B>·I<Êÿþ;ÂàI?ñ>?2B8?2B8H¿}=K>P4>Ç05?AÉ>¾A>Ep,?_T<V2<µÛD?ôêH<Ýç<
¢>?@>ü<B8ü<B8H¿}=	?$¡©>sO?kF¹>¬[>¿Ô1?çÍ#·x9ÉB¼@+/:0*:	¿?ø&>¹GB8¹GB8H¿}=ýÃ>E>¯W}?§?t?\?ÿ/7?ÐzX9Ø«9]?¡>¢Â¹:<ìt:g)B?!*>uRB8uRB8H¿}=zi>!>
9?Hò>dH²>9ó-?«UK=X*=rC?¸£]:È:ÚFA?.>2]B82]B8H¿}=¶>òK>ö=?£¬@??./?
ã¬=Z=`ëJ?««<7t[<³G?Í:>ïgB8ïgB8H¿}=«'>jL>¨6?3³>[>B%?ÝG;[È;@m@?TÍ<áP<]6?õA>¬rB8¬rB8H¿}=³lÌ=_1=å7.?â¨;ú;D+?^9¹c´9­¾&9á«³8×¯b?}D>h}B8h}B8H¿}=Ã³>=k>`C?/î?|áÚ>	Ù+?º¤¹uØ¢9±q¾'E/9ZUe9{¦Ã>pG>%B8%B8H¿}=:Â>SO>~:?¸Ò·>U`>Ñi0?Þõª<±*Y<ùI?är<7'<³9?{O>âB8âB8H¿}=j>_L>Àö;?Ðæ>4N¬>Ëá*?äý7=bçá<P?È7<X~þ;8?äl>B8B8H¿}=ÚL>¢h>79D?1æÝ>GO¤>úÜ,?aOS=aó=,mH?<m\<²8?p>\¨B8\¨B8H¿}=ÿ=·|\=ëÕ+?ß"m;Áa?;÷?î|¸Y9Iñ¾¶5L¸M9ÝD$¾>³B8³B8H¿}=Ùâ=Þ¢]=ï55?`/<²<¸H.?¿n¹F9ÏQ¿¨¸U9ÍE^¾>Õ½B8Õ½B8H¿}=*>£[3>Åì@?ÿÎÿ>»>@/?À]¤·3g 9)½M»:5FU:¹!?>ÈB8ÈB8H¿}=âk>ÈX#>g×8?sâÞ>o¨>`)?[ÔC=lõò<QWN?ÿ<;0´¹:LÏ;?©¢>OÓB8OÓB8H¿}=µ¿»<<Î¤+?KtD= §= ?D8[c<9É/>>9(a9^1?Ò±>ÞB8ÞB8H¿}=9G>X
µ=Ed5?´µ(<#Ø<±'?¯j¹À:p¶jùAr¨8§c8Ï?»>ÈèB8ÈèB8H¿}= ï>2><­=?ß÷>V,¸>Ä,?+©§=7sW=a7G?ªÚÏ<Ã<»??¤Á>óB8óB8H¿}=°ÃÎ>ý³>ÿu9?6e3?Bê?®x+?}WÞ<Ì<¯LG?¸oþ<é­<;?$Ç>BþB8BþB8H¿}=;UÄ>É²>©a=?"9?OF?Ì%*?Þ;<K¡ó;ígE?ÁY¡<Ú=[<$g<?îÓ>ÿC8ÿC8H¿}=qû´=Oâ=þ0?(>çÍ=(?§19Ú»Æ9×Ü¬>:Ì;·Ä;©4?.ã>»C8»C8H¿}=s*><åí=Pl7?UÌ¦>ñxw>»,?:,î:¬µ:AÜ'?ÿá?<ò<%:?í>xC8xC8H¿}=ûñ>5f¨>.;7?O?ÐÞ>l,?®=ï=9=jB?¡Q=HÇ<Ô>?&ò>5)C85)C8H¿}=A}Þ>
Ð>ï\:?ºÐ>d>ýï.?'=*/Ò<
"L?âÿ<p¯<Ö±:?Æú>ò3C8ò3C8H¿}=¬*>àÎ=ÌtS?¼Ö@?õý>¹¬B?äÏ=,v=ÑW?Àø:Î.×9ÿü5?ü>®>C8®>C8H¿}=Q(>N>ÚW9?Âµ¥>g§{>c(?A-;
;ú#?¥tÆ<ý§<Oä5?ý>kIC8kIC8H¿}=>+^>Eé7?·´>ªìa>æ*.?6ód;I¯&;Ð/?ÕGÖ<^<·v:?>(TC8(TC8H¿}=4>ø¿0>§Þ:?FéÛ>Íe>0?c¦;ÁûV;N"F?¨èÊ<aY<ç{>?>å^C8å^C8H¿}=g¿>íÚn>KM?¸}ã??7?-E9¹ø´9¸½Ñ>´ÙÇ;¶!;19?½
>¢iC8¢iC8H¿}=ô^>GÚ=ÕV8?C³E<cõ<JN#?`
¹ÄF9Nº{¿(Â¶*c8_çZ½p>^tC8^tC8H¿}=HúØ>	Ù>ËC?~>?q?V8?êô(9«#9 -?ÄóO;S¡
;¥@?>C8C8H¿}=É=ÁÆ<*?È;§;Ã?9	¹¥,V90 ¾v­ø·ö¢õ8¬¾>ØC8ØC8H¿}=b$þ>àÏ§>XÙA?¢	2? ¥?PÇ/?Tx==-vI?´©<¶à`<$1A?F>C8C8H¿}=¼==E=§±6?bÁ;·;¶?5
ý¸I8e;Ò¿äe8ç
?9ì>¾0>RC8RC8H¿}=vÙ;?`ö>!0C?>_p?¢Ï$?'¯:?×üI=¶ó<½+T?Ýõ<p<Ì+I?ï0>ªC8ªC8H¿}=D¢Ï>?*n>¸._?%?³ñ,?[C?v=~ =&P?ù3=B®<ôîW?7>Ë´C8Ë´C8H¿}=Þ=ômÕ<i-?õ~<ùL<i?.72û¥94Ø<ûCD:¥R":þÃ?ð9>¿C8¿C8H¿}=Eî«>q>ò6?*ö>n·>ÚÆ+?y[D=rUÿ<¢ÞD?5pÜ<<ëÑ:?«@>EÊC8EÊC8H¿}=Îäc=ñ#=(L2?B4n;ö]d;?n<¹gù©8¿LÛk¹m}x9 üò¾ÇG>ÕC8ÕC8H¿}=M,¤>«èh>s4?Ý{Õ>ñô>LÕ*?I1N=j=<7J?ÙT;]<I;),?H>¾ßC8¾ßC8H¿}=àºð<£R¶<>)?ÅÎ\;X¸;;³?Õ­¸hu¦8Á~¿öFÃ¸$DÐ8´ð¾I>{êC8{êC8H¿}=1o>¶Ì(>×±A?Ñ(?ÉBÜ>N,3?{,G=Bô<ä÷P?¡¡=wðÏ<B?àu>8õC88õC8H¿}=Ï;>,³2>*C?£ï>ÐU¯>².?Z=;·jñ:6ÊH?sâè<Þ<Gr>?w>õÿC8õÿC8H¿}=ÜV>7ò>(P?ÙY?á?Ë8?b±=ôuV=¥ÿS?¡ÆN<P<ÌªJ?¾x>±
D8±
D8H¿}={ÏÏ=Çe=ãñ6?Îb>ÇIp>P­'?pðù:o:ÿBS?ó%þ:[úÁ:Z´'?o>nD8nD8H¿}=`M2?Dïå>»F?Ëµ>EË>$3?ü-E8Ò{9]sÈ=äÜê:29:þÿ=?Ó>+ D8+ D8H¿}=\>é@>ä?3?Ú<R>
E&>Ù!?Ëþ<¢M@<E?»­v<P(<;?Ç>è*D8è*D8H¿}=¥vÇ>×À>M<?2??	ã»>;½.?,;
ö:©}3?¨Á<-<OC:?>¤5D8¤5D8H¿}=Aj>U":>ÅA?÷*(?Bó>Ì0?áä;LE;E?eÅ=	¦Á<£H?Ú >a@D8a@D8H¿}=òSì>Á>ýÈA? Ü>aÜ >©/?¯«8M@¾9jÌæ=(g´:=:J?£>KD8KD8H¿}=â=¼£O=@K2?Ä;'¢;?¶\¹.9>zÐ¾È0û¸òb9q&Ú¾¬«>ÛUD8ÛUD8H¿}=é}Ä><p>Z??®"?õ£ô>j<*?¦Ò;°®;4&E?¹õº<<åw9?Q³>`D8`D8H¿}=¥ø=ôg­=v7?Bÿ°>WÇ>hÛ&?;#Â:?Ï0?Pé£<¨Âf<ÞÖ5?¶>TkD8TkD8H¿}=»>4,>Õ:?xíÑ>O>r¼)?Ø>=cð<½J?áÑ<<_i<?·>vD8vD8H¿}=ï>Ôw>»ç??0W?3Ú>	5?=ìj=	ZQ?U®Ê<vÔ<ÓÐJ?¼>ÎD8ÎD8H¿}=ÿ=>ÎÀ=~=?¯*_?/}&?0+?àt;¾ ;×UB?}Ò$<¯Öå;G7?½Â>D8D8H¿}=i¥>S¶F>ÑX:?C9ê>Hÿ¬>M-?ÊÞ÷:ÕÏ°:q3?*R<øþK<»5?³Ê>GD8GD8H¿}=êÖ¨>áÊb>b>?¿8?äé?b-?yÿd;Æw;³ûY?Húé<jç<)à>?Ô>¡D8¡D8H¿}=£©>gÐS>ñL7?áOÈ>L5>Z'?Ô]?;Á#ó:	}I?6à<<z5?DÔ>Á«D8Á«D8H¿}=¶#?ÊÃ>KV?i'?çG?ÎA?*Á9w9ó}<?Åÿ;-ß ;4K?£×>~¶D8~¶D8H¿}=§¶>gy>ð{;?£Ö>ÚE> w.?{0=bÜ<tXM?ñA<O<÷µ<?çØ>;ÁD8;ÁD8H¿}=Ó9>{>rÊu?û¥Ò?xÅ?#E?Zf:Ò";:i[?yT=ó<w_?àÚ>÷ËD8÷ËD8H¿}=ó'?8ýÓ>?ÑJ?^m?Ûz ?[ØT?µÕ¸Ë{9Â©X¾·þ¨:ºf:&;?óÞ>´ÖD8´ÖD8H¿}=Gã>uËC>×HE?ïR?È?\0?:Q=¶=ÍËI?Q£)=Í;â<6õ??¶á>qáD8qáD8H¿}=ÆãÇ>µc>9Ð??vëñ>«Ð®>Y"1?N;þC;BxM?¢<rÛS<.ÁC?Ôç>.ìD8.ìD8H¿}=rçß>W>Ñq6?'´>*>sÛ&?sB=¹Vó<7L?ii{<W¶/<ó$7?÷>êöD8êöD8H¿}=1\»>ão>zñG?#c?mÕ>./?õ²%9Mâ}9§>j;Þ·::?ø>§E8§E8H¿}=×È"?Y
Î>rAJ?·?YM?¶­4?Ý]%:¬Ä:h6?ý=;j¶:þhC?iú>dE8dE8H¿}=£é»>LðV>Ï_?®5?¯¤D?£?B?ÖÞ9
[ß9ê
ÿ>Ï°;7â:,00?->!E8!E8H¿}=Q8±>tzm>»
??üeï>Ëø­>=#0?ÔZE=+ø<+?K?î<##H<HÇ??s>Þ!E8Þ!E8H¿}=¡]>>7Û@?+h%?J°ó>oÃ-?¦±I<Îõ;ý§R?¦Ô<'><L:F?>,E8,E8H¿}=¥)>yGØ=ÍH?ñb?±!?=§3?9ÄC=Ó¬ð<[;P?)<u/<èØE?>W7E8W7E8H¿}=Åj>do>XB?*?øï>M¨5?G=KHî<RgV?>Û<
<Z£I?>BE8BE8H¿}=¦?8±>ðE_?h«?zÐb?dvA?Ìï¤9ÊñÙ9¼Á>kã:&Ór:åÁo?Ë&>ÑLE8ÑLE8H¿}=²ç>öh>@?	a?!?_O2?±T=æ=ãRK?a=|j¤<ùúH?ÿ(>WE8WE8H¿}=t>.*.>·H?Öy?8~Ó>0?Ç¡;>{J;¦L?!»<©ª{<ÉM>?¢/>JbE8JbE8H¿}=Á<Yõ<5(?¶G;x,;68?Ë
h79{¼<wÝ7îôF9B=¦7>mE8mE8H¿}=ø)>íÀå=è<?sö>ö·>¯Û+?z;´G;H:?÷a¼<µ<Á:?Å<>ÄwE8ÄwE8H¿}=ø\
?=$½>´E;?M>?ü"Ñ>.?oæe9`à9&>«º/:
÷9Ò!6?à<>E8E8H¿}=Ñâ=Ç<fé*?ÍLÇ:E·:22?Z2¹Ç²09¿Ù¾ê 7]19b¼g=öB>=E8=E8H¿}=~}Û>7>U?î=?!?h¼=?Q9ªP9á?ôe×;ð;áR?VF>úE8úE8H¿}=h$h?ß>
1?½ÏØ?ÒîA?²?¨D >|õ=h?]y=	8=m¦?:K>·¢E8·¢E8H¿}=¶>.>*J=?ä?ÃA¼>6F/?tiÊ=)x=ËëP?ç<?\;<MÏ@?°R>t­E8t­E8H¿}=JÌ¶>ðr>x @?´w?71?é2?©vW=N·=ÎO?i¬ê<ýµ<¬[K?f]>0¸E80¸E8H¿}=ø9?Z©>BI?Ù?&Ó>ó9:?@h¸&¢9>ÿë½föb;Î;E:C?uc>íÂE8íÂE8H¿}=)Hx>PF >þHF?8{ò>²'´>bH,?©ù6<è®á;O?
1<Gê;ltA?h>ªÍE8ªÍE8H¿}=ú?zx>É¡a?®ùl?ø°?[@?ëOx9;f9Èà>§K_;¤;KU?<p>gØE8gØE8H¿}=¦£=v=ÐX)?TÚ	<Áññ;Ü?ëC¸Ëç9_¸°½+>·7s~9¡S¿¼ay>$ãE8$ãE8H¿}=Ô=÷¶P=³8?$Xq<yù8<×'?·£ò¸À}z6ÃùwÁíub79N8Ç<ß>àíE8àíE8H¿}=ÙÑÌ=ãp=·<?ù%?ª·>!h5?ªR<Øä÷;Y?­*=íÇ<¥[?Ô>øE8øE8%=)º>vPD>»?C?I·?Ny?Î<?F÷69z9÷º>½õ;C;E^O?Ç>ZF8ZF8%=%>)Uå=78?®!?^é>C1?´A=åî<m3O?MtÝ<N×< r>?>F8F8%=§N¤=úk=Q2?M]æ;ÀÙ¶;ÊB!?½8Â¿P9þ¾=!«9à`)9|xÂ>>ÓF8ÓF8%=
ô>Yí5>u5?çP>ûãP>2Õ%?8úV9Ò=É!);îg;ò&?Ø®>#F8#F8%=5#r=½å2=w?-?À=Ðw=1¹?a8Û¹9wÕ=WH<;÷£;úU4?ëÂ>M.F8M.F8%=¶ ¨=n=©g4?É=ÌÅ=½À1?Ìg9Uñ¯975ß> Îu<¾,<W#6?Å>
9F8
9F8%=	9ú=ÕÝ«=_[:?Ý®ó>Ç<¶>(+?((=SÏ&=´HI?Z¢<³^<Yâ:?«Ô>ÇCF8ÇCF8%=gäì<Q§<ù95?Fk;} |;,c?!¶zÊ<9uËÄ»¨Í¸Ìf9ÒÆµ¾}å>NF8NF8%=Þ@?>¢>áøt?{R?q>1?­B?!²9îª9÷«?@q:Öï9'(?`ö>@YF8@YF8%=_cÃ>à>|Ë>?3î>pÂ®>3w.?.p=e|=)H?eÍ<wI<TUB?r>ýcF8ýcF8%=|>'ç2>ï??à7Å>t>v-?Û3A=#qð<6´M?GÌÊ<©ú<àå>?ò>ºnF8ºnF8%=Ú?­_ý>óZ?ÓOó?¨Ëz?i\x?ú«:aKï9À0!?ý<úD;¶?÷>vyF8vyF8%=K%H>b">¡Ð6?_²>m>MÊ.?4ëð7²ë09FM®=	ü9}5:Î>L	>3F83F8%=ÉÉ>Ø/?>$3?È>§b>i(?Íù:LÀ:±&?éi<®ó@<Øü4?¯>ðF8ðF8%=Ûrý<´®¿<æ>)?1¿;©¡;f}?ê«¸&9íê¾R©7¨«Y9Û"G=ô>­F8­F8%=´bº>Òýr>]D?¬?#Ð>dÈ;?a, 9°^:9!Ü>õËO;H(è:4#e?8>j¤F8j¤F8%==>½>ðú9?0º>ZÁY>L,?2Ã:Øn:©Q?zîþ<sl¯<:?Ò>&¯F8&¯F8%=à>¾>R=?É¹=?Ò?[_-?Ñ<=_Áæ<+yQ?ú<¤<õB?á">ã¹F8ã¹F8%=
6>Ëú=^:?0>ïb>Èl'?QNØ:!¤:Õ1(?Jd<6Úº;X@?×$> ÄF8 ÄF8%=çÍ¤>r%^>bë=?ä<?&Á>ÄE,?(Îv=o¼=1GH?;á<>Ü<ò:?E:>]ÏF8]ÏF8%=·â>r>fÖ[?«ì§?%í^?Ö@?à]9¢WÏ9ù>Ò­;<©·ú;#¢??<>ÚF8ÚF8%=ý H>)Í>Ì¡<?µs¶>lä>1!-?*°D=ØAñ<µP?Þªª;Ìh;N?<?É@>ÖäF8ÖäF8%=iêã>ª>³9?FG?¿Õ>ô8?Ö9ôs9tºh>¼Ìo;+d;S?hP>ïF8ïF8%=¥>ðC>91?çÅÂ=ÐÚ=#-$?7#:³Ñ$:ý>X~A;g;;v^)?yR>PúF8PúF8%=±g>5>#È9?´i?â>þ]*?­Á==óëð<õ¡I?Þ=ËßÍ< 9?ÀT>
G8
G8%=ù8>ggü=<;?"ÜÇ>ç>§ö,?»Z@=ï<M?È	V<Ðæ<pB?'W>ÉG8ÉG8%= yÖ>¸\>-ýD?Y?$?ëÈç>%h5?ÉKâ;ÄÍ;wDL?t´<Æol<oC?ò[>G8G8%=éW>øÉ>FA?X?è¾>Þ-?aj:¿üH:k4?Æ¿;;R½÷:bB?½]>C%G8C%G8%=h?Ã=à=J,?ìÖ;E7¯;Ï¿?u/¹J/9} (¿ó²¸`79²¤¾&c>0G80G8%= n>P{?>¼9?«>:n>WB%?¾q8[ÐS9ø²£=Ø5t:ú:òPi?·e>½:G8½:G8%=¿^>ñe8>a6?«V >.1t>z(?qA7=ýâ<:O?º×<<:9?fi>yEG8yEG8%=Lú=Gâ³=%P2?íÙ¸>j>2?¶ì|8ª89ó=Ø9
£©9ÿÄá>>6PG86PG8%=k¥P>ñ>Ö:?Ld>û1>z
%?	#/<¼ß;bdH?ÐD`</<Æ´6?>óZG8óZG8%=J~>ù¤%>)ÀD?4¨>%p>Ï3?8Uú:Èº:+?"<ôÑ;² E?|>°eG8°eG8%=ý7q>8 >n_@?ùí_?5"?¨´0?Ç4F=ÿïò<ÝP?Ò2f<æ<|m@?É>lpG8lpG8%=ÈÃ>æ>*ÇC?4<?=?5?Çª<êO<R?3ùó<÷<þ~M?¡>){G8){G8%==óCÝ<?.?ðo;I
;¾ß?OMÍ¸8x92ÿ°¾zÝ¸ü:Ò8ß ¾M§>æG8æG8%=~)>J9S>×:?#gß>ú´¨>)?op«;^;.E?\<uL`<ñ@3?°>£G8£G8%=UºÌ>Öh>bµ>?Þú>×´>XÓ1?øX;ô;ï¶>?ÇY<(<³¹>?vµ>`G8`G8%=/·>Þ×s>Ë@?¢x?è> +?3ñ¢<ÁG<ÒP?¾AÌ<<o=?8»>¦G8¦G8%=Á§Ë<¶j<â(,?òâ;9[L;}0? j-¹Øñ9"¿¼¥6#|9¬<»Æ>Ù°G8Ù°G8%=!Ø<X<ï{4?sà;¦o;Äo?	¹´%9QðÓ¾¹¦¬8D7O9FLU>½Õ>»G8»G8%=P³=Ã*=O0?µ@<5ôà;>g.?¯~\·Ðçd9ö¼n½8¨yd9ìUT>ðÚ>SÆG8SÆG8%=ä',?ìÎ¨>Í?P]?AÊæ>;u?á`9À9@aÈ>I#;Um»:_?Û>ÑG8ÑG8%=¥$=CNÒ<-?è<ÑÍ;O&?~L]¹ô8QCÀc®6ñh_9÷ÓG<Þ>ÌÛG8ÌÛG8%=µÈÎ>Äh>«c?S,?åú>%0?"X9Æ§£9e:`>òÚ;%-;,þ??7ß>æG8æG8%=Ü=öié<
÷-?]\=ñ+=$?n¾¸'OV97zc¾eÀ7;wø	;ûx*?>á>FñG8FñG8%=ÿ
ì>ca>ìûD?p³>Á_>Vo.?ô'®869vË
>çêq:óá/:¸0?íâ>üG8üG8%=`>¥>=Ý5?Ôö>ëÖº>E(?NR=k|=;E?¿"Þ<i4<c8?Rå>¿H8¿H8%=W?=²^=»/?(¡=ïh|=¢ê#?B¥R8è9dÆ=	éÅ;3ö;3í(?&ú>|H8|H8%=Y->÷Óï=	9?âÛè>Rô«>V-?²I=?Dü<º®L?d¤<÷°]<ñÔ=?þ>9H89H8%=>>½Ý\>ä8?±ò¢>ïq>*
-?a
;çÁ¶:·E?<¡ÓB<LM=?æ>ö&H8ö&H8%=ïO?l¶>{F8?p?¨¾>--?Eä8OÝ+9|*n>²Á;.:Í+`?>²1H8²1H8%=þV>ü^B>&7?5?]gÌ>#(?´UD=ú¯÷<ìJ?\9<Ø<N<]¶;?.>o<H8o<H8%=/>ù=4?çË>>=&?13=Så<ôG?R<ñn[<û1?½ >,GH8,GH8%=Å¨=WLx==.?ô_;q;¼v
?[í¸¥i90¾*/9½ö=9\ì>#>éQH8éQH8%=Í>ç2>þF?î?§Ë>5'1?4Õê9R :~Ó>,,Ó<áâ}<AîT?$>¦\H8¦\H8%=æ/>
¹ú=M3?j>BØU>9%?|Ô:»­:1_*?¢¼;+;A®.?Î(>bgH8bgH8%=m\1>çô=Øe9?û>ÊP¹>º-?ÌºI=Ô=³F?ÛÃ<­È<i8?÷(>rH8rH8%=Uö>fP¦>¶=?R¿>H>zÆ:?äN=¼?9=Ü&\?\©<ØY<G?D*>Ü|H8Ü|H8%=9½?í[²>ïëV?E%1?ÄCê>ÑA?8J]9è%9Çú±>Îî«:.I:ÈZ?Ç,>H8H8%=ÇÓm>TÌ&>á6?NH(?¿øú>p§+?ùy;gÇ%;Í³@?[A£<Y4j<ºr2?y->UH8UH8%=
>ÃtÍ=W0?z÷<ïãÕ;þ1?èµ¸!­B9ÑÇn¾É#T9M¥93Ó>M6>H8H8%=v	?*?±>6ëE?ä ?Èß>ï"7?ÔnD8ÙY9Õæ=NûZ:Ló+:#?T7>Ï§H8Ï§H8%=¶e>µÏ=¹·3?LT>§® > N)?#W°;¯%q;3;?½><¢î<ç8?Ã@>²H8²H8%=¶>òz|>ä8?1ç4?Çâ?±/?DK=SR=£ÁJ?{r=àÆ½<åt=?ûG>I½H8I½H8%=ª]E>{Ý>ø8?Ié­>Ü³>?ö,?GU;Ì;l¨B?1ü¨<¢f<ú;?_[>ÈH8ÈH8%=M«X=(=Åx0?$â=ñÕk=Þ$?Ö"¾8ËÏä9ºÔ=7J<â;×j&?\>ÂÒH8ÂÒH8%=÷>m}¤>ý7@?ø¯?é
À>Q/?¬O=1!=ýÚM?ÑgÚ;K|;)Ì3?_>ÝH8ÝH8%=1>¢4>mÄ<?':?|Ö¿>/?_N=V=°YF?7Æ<Ý<";?pa><èH8<èH8%=>pÝA>fã:?«Á#?öãë>w·1?A©=UfR=ÍïM?R«Ø<Úø<ÄúA?id>øòH8øòH8%=ÂÙ¬> g>­$??Ù?±Á>Eð,?BÕO;µý
;²Z;?t,<¤ç;??¸k>µýH8µýH8%=«h=§KU=Ç¸/?ðò;Ótq;ç`?£J_¹¨E9"Ý¾v¦Ã6·ªG9¤Ùz<åk>rI8rI8%=ç¹>#®Ó=}Ý3?><½þ;¾Z?R»|¹ðNI9s² ¿sz¹!3Ñ8KÉ%¿Þ>/I8/I8%=¿Â>\µ¾=<YF?|×>°E>#¨9?3x¾:\:¦0?±æ1<¬_Ì;×^?>ìI8ìI8%=Çd>}L%>°¸b?x¯7?)?|B3?^e¸B*9a§@¾ú;G~Ð:öÕ;?>¨(I8¨(I8%=<M>a>ÚH6?ªÊ½>\O>9´"?J)À<æÎn<·þM?Ü<¼<£ë:?²>e3I8e3I8%=dã>¢>h>L?Þê?dì>u.-?Ès¸9Ý8{×¾¬:½!Õ9%d?»¿>">I8">I8%=S*Ö>ÉP>n?õòÂ?Eðe?uY?¢Zª=J=NW?Óç<o$<0S?üÃ>ßHI8ßHI8%=³v>û°T>S/?#]Ç>ÑE>F±(?ÁÁ=}k/=à~J?,<Eí;#?:?AÓ>SI8SI8%=ÿ×>Ä	>¢;?øÿ>Ð¼>F-?ÀE=£Æ<(«A?I ¦;è¾k;"ñ4?i×>X^I8X^I8%=ÑG>´3>GJ??+â?¬¿Ë>¸ü+?V#0;«¹Ù:O?½-¤<FpY<vKA?Ú>iI8iI8%=G>Á>6?õà>Ãv©>_ê)?ÖA;>;Ò8?Ìd<F"<~4?à>ÒsI8ÒsI8%=Åa`>X>¿D?ýc
?ôôÇ>-1?Ã­<úÔ]<ç?H?¸Ä<Å L<B_@?â>~I8~I8%=nM>.	>¾Á??Êé?¸Vë>eÝ,??&<ØÐ;KÉK?°/Õ<¯u<«C?dâ>KI8KI8%=åÞ>Ck¼=/yC?êð?Uà>_ô1?;µ,T;@?î
=ü.¶<áÈD?ç>I8I8%=Ä¥U>ýÐ>96?-¥>´Éj>&Ì*?·à<Y)<ÈÝH?:Ë<Ì<®æ4?¤ê>ÅI8ÅI8%=í£X>6m>h9?iá?Iç½>û/?"ÿ¦;ìk;~5?I
ß<Hk<á8?Dô>©I8©I8%=Oº÷>ý>3ûI?d?·Ø\?é÷2?c²9¢ú9ðÖµ>³ò;ÊC;½£;?Æù>>´I8>´I8%=ÁÄ?=Ñ?	7?>A±?ü
3?q}?ëB:lð9Ö?¡ä{;p;Åv?ä>û¾I8û¾I8%=¡²>¿KÂ=[a9?÷­?ä>Y,?Øz<l<¯2I?l©:dòU:êëJ?5>¸ÉI8¸ÉI8%=y/h>F&>Øn2?VÒ>­b>'?>GZ=¬¶=,ÆC?]3~<¾:<<.? >uÔI8uÔI8%=(ÑO>±
>.û;?G#Ï>xÉ>«g,?¼-;F¤ß:GßF?ü1<ïL<9?|/>2ßI82ßI8%=50m>\(>#T4?|>»[à=ÐÙ,?ô*F=ÒVü<ñ
I?$<xÒ½;²??30>îéI8îéI8%= >D¸5>.¡I?ev?OR*?«+9?ßºË=(w=¤S?_	=}%¦<çI?^5>«ôI8«ôI8%=zkL>
>Ïv=?#AÓ>m>5)?B=fBù<PG?çÏ¦<ÿc<ùL;?æ6>hÿI8hÿI8%=*éO>QH>þ.F?U1?^bî>Bp>?"|=(õ=ÓûR?Å±=Jî£<J?:>%
J8%
J8%=a±=ÒÀK=b/?Ð+<Ò²
<ø?Yz¹è«6¶´ÏÁ/¿·øb¹9sX¼ZE>áJ8áJ8%=Òg>kË=p3?&3[<U<·P4?ü
¹O£39ÆÆ¾·r¹¨ÃT9/5°¾J>J8J8%=Ð#µ=÷r=8½1?C9<	è;´´?´W6¸F#9Òlð;Ñ¾Q¹G±g9Àç¾P>[*J8[*J8%=I>)þ
>ç¦9?T67?Ã¾?½©0?§½J=ÿü<ðM?ÍÉ=ìò¼<¹¿>?Q>5J85J8%=­>àÉ>m@b?nïF?|{?Õò;?=#µ=:W=Ï#W?ÖD=UÎ¬<íÂR?:b>Õ?J8Õ?J8%=NÝ>kvT>/k??ç[?ÃÝ>ÄÆ5?%ª;TÚQ;pP?µÄ<8x<$_J?&m>JJ8JJ8%=ÅÎ>ãå>Y>?çÍö>,`·>EF,?vA=-Pï<ùóN?Þ<±¢0<3s??í}>NUJ8NUJ8%=	>]ÙÐ=¶9?^Ó><>à«0?Ö.#<³pÉ;|aO?<6+=ÜPæ<
N>?Æ>`J8`J8%=PL=û£=¦W7?Â³;h;;j(?5i¾S9¬ì;ÖÂ¹Z9T|Û¾Ñ>ÈjJ8ÈjJ8%=	B>=^Æ=À<?a+?¾õ>!/2?è³Ü;@[;yYB?;=¡ª<dF?ù>uJ8uJ8%=%¬>öB>Së:?JJ?UÊ>ñ*?rd?;5ô:¥ÊH?öy?<j@<_6?c>AJ8AJ8%=i>Iú>`oU?\c?Ø
?5´;?v¹;Ùr\;__W?O=#©<&1S?ý>þJ8þJ8%=êïá>çÁ>,I?Ï,Î>c>¡--?%¹½89R¤¾r_¸9©Ú9óY4?|>»J8»J8%=¹É>rq>©d:?â?8Ï>//.?÷b=2.=ôH?Ûú<}§<þ??#>x J8x J8%=s
>¿)*>$)K?e¤#?þwÍ>ãK?ÄÓA=L~û<îLE?µ==3³·<"ê]?Z¥>4«J84«J8%=«ñ>þîr>-«~?Ûi?¢Å)?Ú4O?§%ä9°]:$ã>¡ì;5;b?Gª>ñµJ8ñµJ8%=0:?äÙ¢>nQ?¼_!?¼¨Ò>fD?Ì²?;:; c"?D;ï<°:ÊÀ?Xª>®ÀJ8®ÀJ8%=I}j>¼ä®=ß«?ÔR>©c>ôÞ?$4?=Ð£ê<P?ÀL	<ËzÁ;ª5?V¬>kËJ8kËJ8%=2ë=]S=.?;;oôz;F@?<'¹É+U9¤È¾0Ô+¹F]9ýûÆ¾I·>'ÖJ8'ÖJ8%=³z?oÐ>»=?§$=@ü¨ñ?å]H?ÆH;ìü:©K?·mf;Ú;×H?¸>äàJ8äàJ8%=\2×<±<1?ó2K;bÓ5;Ó?+¹ÀÀ8Ö>c¿f¸³#p99
[truncated: 778,265 more chars]
