# Supplementary material for: LKB1‐SIK2 loss drives uveal melanoma proliferation and hypersensitivity to SLC8A1 and ROS inhibition
Source: EMBO Mol Med. 2023 Nov 15;15(12):e17719. doi: 10.15252/emmm.202317719 (PMC10701601; doi:10.15252/emmm.202317719)
Supplement: Supplementary file 11 — Source Data for Figure 6 [file EMMM-15-e17719-s009.zip › Figure 6/6C/FCS files/Ctl1_MitoQ.mqd]

MQD3.1    1827072 1829717 118784 1826816 1830091 1970976 0 0                                                                                                                                                                                                                                                                                                                                                                                                                                                                                                                                                                                                                                                                                                                                                                                                                                                                                                                                                                                                                                                                                                                                                                                                                                                                                                                                                                                                                                                                                                                                                                                                                                                                                                                                                                                                                                                                                                                                                                                                                                                                                                                                                                                                                                                                                                                                                                                                                                                                                                                                                                                                                                                                                                                                                                                                                                                                                                                                                                                                                                                                                                                                                                                                                                                                                                                                                                                                                                                                                                                                                                                                                                                                                                                                                                                                                                                                                                                                                                                                                                                                                                                                                                                                                                                                                                                                                                                                                                                                    /$EXP/thomas s/$SYS/MACSQuantify,2.11.1817.19623/$CYT/MACSQuant Analyzer 10,2.11.1817.19623/$CYTSN/21337/$DATE/2022-Sep-19/$BTIM/16:12:27/$ETIM/16:12:27/$PROJ/AnnexinV/$TIMESTEP/1/$PLATENAME/Single tube rack/$WELLID/A1/$TR/FSC,15.9187/$FIL/lch m.0013.mqd/$PAR/16/$TOT/0/$ABRT/0/$LOST/0/$MODE/L/$DATATYPE/F/$BYTEORD/1,2,3,4/$P1N/HDR-T/$P1B/32/$P1E/0.0,0.0/$P1D/Linear,0,160/$P1R/160/$P1G/1/$P1S/HDR-T/$P2N/HDR-CE/$P2B/32/$P2E/0.0,0.0/$P2D/Linear,0,1000/$P2R/1000/$P2G/1/$P2S/HDR-CE/$P3N/HDR-SE/$P3B/32/$P3E/0.0,0.0/$P3D/Linear,0,1000/$P3R/1000/$P3G/1/$P3S/HDR-SE/$P4N/HDR-V/$P4B/32/$P4E/0.0,0.0/$P4D/Linear,0,40/$P4R/40/$P4G/1/$P4S/HDR-V/$P5N/FSC-A/$P5B/32/$P5E/0.0,0.0/$P5D/Linear,0,1000/$P5R/1000/$P5G/1/$P5S/FSC-A/$P5F/488//10 nm/$P5L/488nm/$P5O/30mW/$P5V/424/$P5T/-110/$P6N/FSC-H/$P6B/32/$P6E/0.0,0.0/$P6D/Linear,0,1000/$P6R/1000/$P6G/1/$P6S/FSC-H/$P6F/488//10 nm/$P6L/488nm/$P6O/30mW/$P6V/424/$P6T/-110/$P7N/FSC-W/$P7B/32/$P7E/0.0,0.0/$P7D/Linear,0,1000/$P7R/1000/$P7G/1/$P7S/FSC-W/$P7F/488//10 nm/$P7L/488nm/$P7O/30mW/$P7V/424/$P7T/-110/$P8N/SSC-A/$P8B/32/$P8E/0.0,0.0/$P8D/Linear,0,1000/$P8R/1000/$P8G/1/$P8S/SSC-A/$P8F/488//10 nm/$P8L/488nm/$P8O/30mW/$P8V/470/$P8T/-110/$P9N/SSC-H/$P9B/32/$P9E/0.0,0.0/$P9D/Linear,0,1000/$P9R/1000/$P9G/1/$P9S/SSC-H/$P9F/488//10 nm/$P9L/488nm/$P9O/30mW/$P9V/470/$P9T/-110/$P10N/SSC-W/$P10B/32/$P10E/0.0,0.0/$P10D/Linear,0,1000/$P10R/1000/$P10G/1/$P10S/SSC-W/$P10F/488//10 nm/$P10L/488nm/$P10O/30mW/$P10V/470/$P10T/-110/$P11N/V1-A/$P11B/32/$P11E/0.0,0.0/$P11D/Hyperlogarithmic,-1.0,1000/$P11R/1000/$P11G/1/$P11S/VioBlue-A/$P11F/450//50 nm/$P11L/405nm/$P11O/40mW/$P11V/340/$P11T/-110/$P12N/V1-H/$P12B/32/$P12E/0.0,0.0/$P12D/Hyperlogarithmic,-1.0,1000/$P12R/1000/$P12G/1/$P12S/VioBlue-H/$P12F/450//50 nm/$P12L/405nm/$P12O/40mW/$P12V/340/$P12T/-110/$P13N/V1-W/$P13B/32/$P13E/0.0,0.0/$P13D/Hyperlogarithmic,-1.0,1000/$P13R/1000/$P13G/1/$P13S/VioBlue-W/$P13F/450//50 nm/$P13L/405nm/$P13O/40mW/$P13V/340/$P13T/-110/$P14N/B1-A/$P14B/32/$P14E/0.0,0.0/$P14D/Hyperlogarithmic,-1.0,1000/$P14R/1000/$P14G/1/$P14S/FITC-A/$P14F/525//50 nm/$P14L/488nm/$P14O/30mW/$P14V/375/$P14T/-20/$P15N/B1-H/$P15B/32/$P15E/0.0,0.0/$P15D/Hyperlogarithmic,-1.0,1000/$P15R/1000/$P15G/1/$P15S/FITC-H/$P15F/525//50 nm/$P15L/488nm/$P15O/30mW/$P15V/375/$P15T/-20/$P16N/B1-W/$P16B/32/$P16E/0.0,0.0/$P16D/Hyperlogarithmic,-1.0,1000/$P16R/1000/$P16G/1/$P16S/FITC-W/$P16F/525//50 nm/$P16L/488nm/$P16O/30mW/$P16V/375/$P16T/-20/$NEXTDATA/0/$BEGINANALYSIS/0/$ENDANALYSIS/0/$BEGINSTEXT/7267/$ENDSTEXT/118655/$BEGINDATA/4096/$ENDDATA/4096/                                                                                                                                                                                                                                                                                                                                                                                              /@MB_P1_BASE/HDR-T
HDR-T
0
4/@MB_P2_BASE/HDR-CE
HDR-CE
0
4/@MB_P3_BASE/HDR-SE
HDR-SE
0
4/@MB_P4_BASE/HDR-V
HDR-V
0
4/@MB_P5_BASE/FSC-A
FSC-A
5
4/@MB_P6_BASE/FSC-H
FSC-H
5
4/@MB_P7_BASE/FSC-W
FSC-W
5
4/@MB_P8_BASE/SSC-A
SSC-A
2
4/@MB_P9_BASE/SSC-H
SSC-H
2
4/@MB_P10_BASE/SSC-W
SSC-W
2
4/@MB_P11_BASE/V1-A
FL1-A
4
4/@MB_P12_BASE/V1-H
FL1-H
4
4/@MB_P13_BASE/V1-W
FL1-W
4
4/@MB_P14_BASE/B1-A
FL2-A
9
4/@MB_P15_BASE/B1-H
FL2-H
9
4/@MB_P16_BASE/B1-W
FL2-W
9
4/@MB_INSSET/PEJhc2ljRW50cnk+CiA8bmFtZT5Tb2Z0d2FyZTwvbmFtZT4KIDxmbGFncz4xMzEwNzQ8L2ZsYWdzPgogPEJhc2ljRW50cnk+CiAgPG5hbWU+RGV2aWNlPC9uYW1lPgogIDxmbGFncz4xMzEyMDI8L2ZsYWdzPgogIDxCYXNpY0VudHJ5PgogICA8bmFtZT5EZXRlY3RvcjwvbmFtZT4KICAgPGZsYWdzPjEzMTk3MDwvZmxhZ3M+CiAgIDx2YWx1ZSB0eXBlPSIzIj5GTDg8L3ZhbHVlPgogICA8QmFzaWNFbnRyeT4KICAgIDxuYW1lPlBtdHM8L25hbWU+CiAgICA8ZmxhZ3M+MTMxMjAyPC9mbGFncz4KICAgIDxCYXNpY0VudHJ5PgogICAgIDxuYW1lPjU8L25hbWU+CiAgICAgPGZsYWdzPjEzMTIwMjwvZmxhZ3M+CiAgICAgPEJhc2ljRW50cnk+CiAgICAgIDxuYW1lPkdhaW48L25hbWU+CiAgICAgIDxmbGFncz4xMzE3MTQ8L2ZsYWdzPgogICAgICA8dmFsdWUgdHlwZT0iMiI+NDI0PC92YWx1ZT4KICAgICA8L0Jhc2ljRW50cnk+CiAgICA8L0Jhc2ljRW50cnk+CiAgICA8QmFzaWNFbnRyeT4KICAgICA8bmFtZT4yPC9uYW1lPgogICAgIDxmbGFncz4xMzEyMDI8L2ZsYWdzPgogICAgIDxCYXNpY0VudHJ5PgogICAgICA8bmFtZT5HYWluPC9uYW1lPgogICAgICA8ZmxhZ3M+MTMxNzE0PC9mbGFncz4KICAgICAgPHZhbHVlIHR5cGU9IjIiPjQ3MDwvdmFsdWU+CiAgICAgPC9CYXNpY0VudHJ5PgogICAgPC9CYXNpY0VudHJ5PgogICAgPEJhc2ljRW50cnk+CiAgICAgPG5hbWU+NDwvbmFtZT4KICAgICA8ZmxhZ3M+MTMxMjAyPC9mbGFncz4KICAgICA8QmFzaWNFbnRyeT4KICAgICAgPG5hbWU+R2FpbjwvbmFtZT4KICAgICAgPGZsYWdzPjEzMTcxNDwvZmxhZ3M+CiAgICAgIDx2YWx1ZSB0eXBlPSIyIj4zNDA8L3ZhbHVlPgogICAgIDwvQmFzaWNFbnRyeT4KICAgIDwvQmFzaWNFbnRyeT4KICAgIDxCYXNpY0VudHJ5PgogICAgIDxuYW1lPjM8L25hbWU+CiAgICAgPGZsYWdzPjEzMTIwMjwvZmxhZ3M+CiAgICAgPEJhc2ljRW50cnk+CiAgICAgIDxuYW1lPkdhaW48L25hbWU+CiAgICAgIDxmbGFncz4xMzE3MTQ8L2ZsYWdzPgogICAgICA8dmFsdWUgdHlwZT0iMiI+NjEyPC92YWx1ZT4KICAgICA8L0Jhc2ljRW50cnk+CiAgICA8L0Jhc2ljRW50cnk+CiAgICA8QmFzaWNFbnRyeT4KICAgICA8bmFtZT4xMjwvbmFtZT4KICAgICA8ZmxhZ3M+MTMxMjAyPC9mbGFncz4KICAgICA8QmFzaWNFbnRyeT4KICAgICAgPG5hbWU+R2FpbjwvbmFtZT4KICAgICAgPGZsYWdzPjEzMTcxNDwvZmxhZ3M+CiAgICAgIDx2YWx1ZSB0eXBlPSIyIj42NzI8L3ZhbHVlPgogICAgIDwvQmFzaWNFbnRyeT4KICAgIDwvQmFzaWNFbnRyeT4KICAgIDxCYXNpY0VudHJ5PgogICAgIDxuYW1lPjE8L25hbWU+CiAgICAgPGZsYWdzPjEzMTIwMjwvZmxhZ3M+CiAgICAgPEJhc2ljRW50cnk+CiAgICAgIDxuYW1lPkdhaW48L25hbWU+CiAgICAgIDxmbGFncz4xMzE3MTQ8L2ZsYWdzPgogICAgICA8dmFsdWUgdHlwZT0iMiI+NDc0PC92YWx1ZT4KICAgICA8L0Jhc2ljRW50cnk+CiAgICA8L0Jhc2ljRW50cnk+CiAgICA8QmFzaWNFbnRyeT4KICAgICA8bmFtZT4xMDwvbmFtZT4KICAgICA8ZmxhZ3M+MTMxMjAyPC9mbGFncz4KICAgICA8QmFzaWNFbnRyeT4KICAgICAgPG5hbWU+R2FpbjwvbmFtZT4KICAgICAgPGZsYWdzPjEzMTcxNDwvZmxhZ3M+CiAgICAgIDx2YWx1ZSB0eXBlPSIyIj42MDI8L3ZhbHVlPgogICAgIDwvQmFzaWNFbnRyeT4KICAgIDwvQmFzaWNFbnRyeT4KICAgIDxCYXNpY0VudHJ5PgogICAgIDxuYW1lPjY8L25hbWU+CiAgICAgPGZsYWdzPjEzMTIwMjwvZmxhZ3M+CiAgICAgPEJhc2ljRW50cnk+CiAgICAgIDxuYW1lPkdhaW48L25hbWU+CiAgICAgIDxmbGFncz4xMzE3MTQ8L2ZsYWdzPgogICAgICA8dmFsdWUgdHlwZT0iMiI+NjQ0PC92YWx1ZT4KICAgICA8L0Jhc2ljRW50cnk+CiAgICA8L0Jhc2ljRW50cnk+CiAgICA8QmFzaWNFbnRyeT4KICAgICA8bmFtZT4xMTwvbmFtZT4KICAgICA8ZmxhZ3M+MTMxMjAyPC9mbGFncz4KICAgICA8QmFzaWNFbnRyeT4KICAgICAgPG5hbWU+R2FpbjwvbmFtZT4KICAgICAgPGZsYWdzPjEzMTcxNDwvZmxhZ3M+CiAgICAgIDx2YWx1ZSB0eXBlPSIyIj41NDI8L3ZhbHVlPgogICAgIDwvQmFzaWNFbnRyeT4KICAgIDwvQmFzaWNFbnRyeT4KICAgIDxCYXNpY0VudHJ5PgogICAgIDxuYW1lPjk8L25hbWU+CiAgICAgPGZsYWdzPjEzMTIwMjwvZmxhZ3M+CiAgICAgPEJhc2ljRW50cnk+CiAgICAgIDxuYW1lPkdhaW48L25hbWU+CiAgICAgIDxmbGFncz4xMzE3MTQ8L2ZsYWdzPgogICAgICA8dmFsdWUgdHlwZT0iMiI+Mzc1PC92YWx1ZT4KICAgICA8L0Jhc2ljRW50cnk+CiAgICA8L0Jhc2ljRW50cnk+CiAgIDwvQmFzaWNFbnRyeT4KICAgPEJhc2ljRW50cnk+CiAgICA8bmFtZT5DaGFubmVsczwvbmFtZT4KICAgIDxmbGFncz4xMzEyMDI8L2ZsYWdzPgogICAgPEJhc2ljRW50cnk+CiAgICAgPG5hbWU+RlNDPC9uYW1lPgogICAgIDxmbGFncz4xMzE3MTQ8L2ZsYWdzPgogICAgIDx2YWx1ZSB0eXBlPSIyIj41PC92YWx1ZT4KICAgICA8QmFzaWNFbnRyeT4KICAgICAgPG5hbWU+QWN0aXZlPC9uYW1lPgogICAgICA8ZmxhZ3M+MTMxNDU4PC9mbGFncz4KICAgICAgPHZhbHVlIHR5cGU9IjEiPjE8L3ZhbHVlPgogICAgIDwvQmFzaWNFbnRyeT4KICAgICA8QmFzaWNFbnRyeT4KICAgICAgPG5hbWU+TW9kZTwvbmFtZT4KICAgICAgPGZsYWdzPjEzMTk3MDwvZmxhZ3M+CiAgICAgIDx2YWx1ZSB0eXBlPSIzIj5saW48L3ZhbHVlPgogICAgIDwvQmFzaWNFbnRyeT4KICAgICA8QmFzaWNFbnRyeT4KICAgICAgPG5hbWU+VHJpZ2dlckxldmVsPC9uYW1lPgogICAgICA8ZmxhZ3M+MTMyOTk0PC9mbGFncz4KICAgICAgPHZhbHVlIHR5cGU9IjciPjE1LjkxODcxMzU3PC92YWx1ZT4KICAgICA8L0Jhc2ljRW50cnk+CiAgICAgPEJhc2ljRW50cnk+CiAgICAgIDxuYW1lPlVzZXJOYW1lPC9uYW1lPgogICAgICA8ZmxhZ3M+MTMxOTcwPC9mbGFncz4KICAgICAgPHZhbHVlIHR5cGU9IjMiPkZTQzwvdmFsdWU+CiAgICAgPC9CYXNpY0VudHJ5PgogICAgPC9CYXNpY0VudHJ5PgogICAgPEJhc2ljRW50cnk+CiAgICAgPG5hbWU+U1NDPC9uYW1lPgogICAgIDxmbGFncz4xMzE3MTQ8L2ZsYWdzPgogICAgIDx2YWx1ZSB0eXBlPSIyIj4yPC92YWx1ZT4KICAgICA8QmFzaWNFbnRyeT4KICAgICAgPG5hbWU+QWN0aXZlPC9uYW1lPgogICAgICA8ZmxhZ3M+MTMxNDU4PC9mbGFncz4KICAgICAgPHZhbHVlIHR5cGU9IjEiPjE8L3ZhbHVlPgogICAgIDwvQmFzaWNFbnRyeT4KICAgICA8QmFzaWNFbnRyeT4KICAgICAgPG5hbWU+TW9kZTwvbmFtZT4KICAgICAgPGZsYWdzPjEzMTk3MDwvZmxhZ3M+CiAgICAgIDx2YWx1ZSB0eXBlPSIzIj5saW48L3ZhbHVlPgogICAgIDwvQmFzaWNFbnRyeT4KICAgICA8QmFzaWNFbnRyeT4KICAgICAgPG5hbWU+VHJpZ2dlckxldmVsPC9uYW1lPgogICAgICA8ZmxhZ3M+MTMyOTk0PC9mbGFncz4KICAgICAgPHZhbHVlIHR5cGU9IjciPjA8L3ZhbHVlPgogICAgIDwvQmFzaWNFbnRyeT4KICAgICA8QmFzaWNFbnRyeT4KICAgICAgPG5hbWU+VXNlck5hbWU8L25hbWU+CiAgICAgIDxmbGFncz4xMzE5NzA8L2ZsYWdzPgogICAgICA8dmFsdWUgdHlwZT0iMyI+U1NDPC92YWx1ZT4KICAgICA8L0Jhc2ljRW50cnk+CiAgICA8L0Jhc2ljRW50cnk+CiAgICA8QmFzaWNFbnRyeT4KICAgICA8bmFtZT5WMTwvbmFtZT4KICAgICA8ZmxhZ3M+MTMxNzE0PC9mbGFncz4KICAgICA8dmFsdWUgdHlwZT0iMiI+NDwvdmFsdWU+CiAgICAgPEJhc2ljRW50cnk+CiAgICAgIDxuYW1lPkFjdGl2ZTwvbmFtZT4KICAgICAgPGZsYWdzPjEzMTQ1ODwvZmxhZ3M+CiAgICAgIDx2YWx1ZSB0eXBlPSIxIj4xPC92YWx1ZT4KICAgICA8L0Jhc2ljRW50cnk+CiAgICAgPEJhc2ljRW50cnk+CiAgICAgIDxuYW1lPk1vZGU8L25hbWU+CiAgICAgIDxmbGFncz4xMzE5NzA8L2ZsYWdzPgogICAgICA8dmFsdWUgdHlwZT0iMyI+aGxvZzwvdmFsdWU+CiAgICAgPC9CYXNpY0VudHJ5PgogICAgIDxCYXNpY0VudHJ5PgogICAgICA8bmFtZT5UcmlnZ2VyTGV2ZWw8L25hbWU+CiAgICAgIDxmbGFncz4xMzI5OTQ8L2ZsYWdzPgogICAgICA8dmFsdWUgdHlwZT0iNyI+MDwvdmFsdWU+CiAgICAgPC9CYXNpY0VudHJ5PgogICAgIDxCYXNpY0VudHJ5PgogICAgICA8bmFtZT5Vc2VyTmFtZTwvbmFtZT4KICAgICAgPGZsYWdzPjEzMTk3MDwvZmxhZ3M+CiAgICAgIDx2YWx1ZSB0eXBlPSIzIj5WaW9CbHVlPC92YWx1ZT4KICAgICA8L0Jhc2ljRW50cnk+CiAgICA8L0Jhc2ljRW50cnk+CiAgICA8QmFzaWNFbnRyeT4KICAgICA8bmFtZT5WMjwvbmFtZT4KICAgICA8ZmxhZ3M+MTMxNzE0PC9mbGFncz4KICAgICA8dmFsdWUgdHlwZT0iMiI+MzwvdmFsdWU+CiAgICAgPEJhc2ljRW50cnk+CiAgICAgIDxuYW1lPkFjdGl2ZTwvbmFtZT4KICAgICAgPGZsYWdzPjEzMTQ1ODwvZmxhZ3M+CiAgICAgIDx2YWx1ZSB0eXBlPSIxIj4wPC92YWx1ZT4KICAgICA8L0Jhc2ljRW50cnk+CiAgICAgPEJhc2ljRW50cnk+CiAgICAgIDxuYW1lPk1vZGU8L25hbWU+CiAgICAgIDxmbGFncz4xMzE5NzA8L2ZsYWdzPgogICAgICA8dmFsdWUgdHlwZT0iMyI+aGxvZzwvdmFsdWU+CiAgICAgPC9CYXNpY0VudHJ5PgogICAgIDxCYXNpY0VudHJ5PgogICAgICA8bmFtZT5UcmlnZ2VyTGV2ZWw8L25hbWU+CiAgICAgIDxmbGFncz4xMzI5OTQ8L2ZsYWdzPgogICAgICA8dmFsdWUgdHlwZT0iNyI+MDwvdmFsdWU+CiAgICAgPC9CYXNpY0VudHJ5PgogICAgIDxCYXNpY0VudHJ5PgogICAgICA8bmFtZT5Vc2VyTmFtZTwvbmFtZT4KICAgICAgPGZsYWdzPjEzMTk3MDwvZmxhZ3M+CiAgICAgIDx2YWx1ZSB0eXBlPSIzIj5WaW9HcmVlbjwvdmFsdWU+CiAgICAgPC9CYXNpY0VudHJ5PgogICAgPC9CYXNpY0VudHJ5PgogICAgPEJhc2ljRW50cnk+CiAgICAgPG5hbWU+QjE8L25hbWU+CiAgICAgPGZsYWdzPjEzMTcxNDwvZmxhZ3M+CiAgICAgPHZhbHVlIHR5cGU9IjIiPjk8L3ZhbHVlPgogICAgIDxCYXNpY0VudHJ5PgogICAgICA8bmFtZT5BY3RpdmU8L25hbWU+CiAgICAgIDxmbGFncz4xMzE0NTg8L2ZsYWdzPgogICAgICA8dmFsdWUgdHlwZT0iMSI+MTwvdmFsdWU+CiAgICAgPC9CYXNpY0VudHJ5PgogICAgIDxCYXNpY0VudHJ5PgogICAgICA8bmFtZT5Nb2RlPC9uYW1lPgogICAgICA8ZmxhZ3M+MTMxOTcwPC9mbGFncz4KICAgICAgPHZhbHVlIHR5cGU9IjMiPmhsb2c8L3ZhbHVlPgogICAgIDwvQmFzaWNFbnRyeT4KICAgICA8QmFzaWNFbnRyeT4KICAgICAgPG5hbWU+VHJpZ2dlckxldmVsPC9uYW1lPgogICAgICA8ZmxhZ3M+MTMyOTk0PC9mbGFncz4KICAgICAgPHZhbHVlIHR5cGU9IjciPjEwPC92YWx1ZT4KICAgICA8L0Jhc2ljRW50cnk+CiAgICAgPEJhc2ljRW50cnk+CiAgICAgIDxuYW1lPlVzZXJOYW1lPC9uYW1lPgogICAgICA8ZmxhZ3M+MTMxOTcwPC9mbGFncz4KICAgICAgPHZhbHVlIHR5cGU9IjMiPkZJVEM8L3ZhbHVlPgogICAgIDwvQmFzaWNFbnRyeT4KICAgIDwvQmFzaWNFbnRyeT4KICAgIDxCYXNpY0VudHJ5PgogICAgIDxuYW1lPkIyPC9uYW1lPgogICAgIDxmbGFncz4xMzE3MTQ8L2ZsYWdzPgogICAgIDx2YWx1ZSB0eXBlPSIyIj4xPC92YWx1ZT4KICAgICA8QmFzaWNFbnRyeT4KICAgICAgPG5hbWU+QWN0aXZlPC9uYW1lPgogICAgICA8ZmxhZ3M+MTMxNDU4PC9mbGFncz4KICAgICAgPHZhbHVlIHR5cGU9IjEiPjA8L3ZhbHVlPgogICAgIDwvQmFzaWNFbnRyeT4KICAgICA8QmFzaWNFbnRyeT4KICAgICAgPG5hbWU+TW9kZTwvbmFtZT4KICAgICAgPGZsYWdzPjEzMTk3MDwvZmxhZ3M+CiAgICAgIDx2YWx1ZSB0eXBlPSIzIj5obG9nPC92YWx1ZT4KICAgICA8L0Jhc2ljRW50cnk+CiAgICAgPEJhc2ljRW50cnk+CiAgICAgIDxuYW1lPlRyaWdnZXJMZXZlbDwvbmFtZT4KICAgICAgPGZsYWdzPjEzMjk5NDwvZmxhZ3M+CiAgICAgIDx2YWx1ZSB0eXBlPSI3Ij4wPC92YWx1ZT4KICAgICA8L0Jhc2ljRW50cnk+CiAgICAgPEJhc2ljRW50cnk+CiAgICAgIDxuYW1lPlVzZXJOYW1lPC9uYW1lPgogICAgICA8ZmxhZ3M+MTMxOTcwPC9mbGFncz4KICAgICAgPHZhbHVlIHR5cGU9IjMiPlBFPC92YWx1ZT4KICAgICA8L0Jhc2ljRW50cnk+CiAgICA8L0Jhc2ljRW50cnk+CiAgICA8QmFzaWNFbnRyeT4KICAgICA8bmFtZT5CMzwvbmFtZT4KICAgICA8ZmxhZ3M+MTMxNzE0PC9mbGFncz4KICAgICA8dmFsdWUgdHlwZT0iMiI+MTE8L3ZhbHVlPgogICAgIDxCYXNpY0VudHJ5PgogICAgICA8bmFtZT5BY3RpdmU8L25hbWU+CiAgICAgIDxmbGFncz4xMzE0NTg8L2ZsYWdzPgogICAgICA8dmFsdWUgdHlwZT0iMSI+MDwvdmFsdWU+CiAgICAgPC9CYXNpY0VudHJ5PgogICAgIDxCYXNpY0VudHJ5PgogICAgICA8bmFtZT5Nb2RlPC9uYW1lPgogICAgICA8ZmxhZ3M+MTMxOTcwPC9mbGFncz4KICAgICAgPHZhbHVlIHR5cGU9IjMiPmhsb2c8L3ZhbHVlPgogICAgIDwvQmFzaWNFbnRyeT4KICAgICA8QmFzaWNFbnRyeT4KICAgICAgPG5hbWU+VHJpZ2dlckxldmVsPC9uYW1lPgogICAgICA8ZmxhZ3M+MTMyOTk0PC9mbGFncz4KICAgICAgPHZhbHVlIHR5cGU9IjciPjA8L3ZhbHVlPgogICAgIDwvQmFzaWNFbnRyeT4KICAgICA8QmFzaWNFbnRyeT4KICAgICAgPG5hbWU+VXNlck5hbWU8L25hbWU+CiAgICAgIDxmbGFncz4xMzE5NzA8L2ZsYWdzPgogICAgICA8dmFsdWUgdHlwZT0iMyI+UGVyQ1AtVmlvNzAwPC92YWx1ZT4KICAgICA8L0Jhc2ljRW50cnk+CiAgICA8L0Jhc2ljRW50cnk+CiAgICA8QmFzaWNFbnRyeT4KICAgICA8bmFtZT5CNDwvbmFtZT4KICAgICA8ZmxhZ3M+MTMxNzE0PC9mbGFncz4KICAgICA8dmFsdWUgdHlwZT0iMiI+NjwvdmFsdWU+CiAgICAgPEJhc2ljRW50cnk+CiAgICAgIDxuYW1lPkFjdGl2ZTwvbmFtZT4KICAgICAgPGZsYWdzPjEzMTQ1ODwvZmxhZ3M+CiAgICAgIDx2YWx1ZSB0eXBlPSIxIj4wPC92YWx1ZT4KICAgICA8L0Jhc2ljRW50cnk+CiAgICAgPEJhc2ljRW50cnk+CiAgICAgIDxuYW1lPk1vZGU8L25hbWU+CiAgICAgIDxmbGFncz4xMzE5NzA8L2ZsYWdzPgogICAgICA8dmFsdWUgdHlwZT0iMyI+aGxvZzwvdmFsdWU+CiAgICAgPC9CYXNpY0VudHJ5PgogICAgIDxCYXNpY0VudHJ5PgogICAgICA8bmFtZT5UcmlnZ2VyTGV2ZWw8L25hbWU+CiAgICAgIDxmbGFncz4xMzI5OTQ8L2ZsYWdzPgogICAgICA8dmFsdWUgdHlwZT0iNyI+MDwvdmFsdWU+CiAgICAgPC9CYXNpY0VudHJ5PgogICAgIDxCYXNpY0VudHJ5PgogICAgICA8bmFtZT5Vc2VyTmFtZTwvbmFtZT4KICAgICAgPGZsYWdzPjEzMTk3MDwvZmxhZ3M+CiAgICAgIDx2YWx1ZSB0eXBlPSIzIj5QRS1WaW83NzA8L3ZhbHVlPgogICAgIDwvQmFzaWNFbnRyeT4KICAgIDwvQmFzaWNFbnRyeT4KICAgIDxCYXNpY0VudHJ5PgogICAgIDxuYW1lPlIxPC9uYW1lPgogICAgIDxmbGFncz4xMzE3MTQ8L2ZsYWdzPgogICAgIDx2YWx1ZSB0eXBlPSIyIj4xMDwvdmFsdWU+CiAgICAgPEJhc2ljRW50cnk+CiAgICAgIDxuYW1lPkFjdGl2ZTwvbmFtZT4KICAgICAgPGZsYWdzPjEzMTQ1ODwvZmxhZ3M+CiAgICAgIDx2YWx1ZSB0eXBlPSIxIj4wPC92YWx1ZT4KICAgICA8L0Jhc2ljRW50cnk+CiAgICAgPEJhc2ljRW50cnk+CiAgICAgIDxuYW1lPk1vZGU8L25hbWU+CiAgICAgIDxmbGFncz4xMzE5NzA8L2ZsYWdzPgogICAgICA8dmFsdWUgdHlwZT0iMyI+aGxvZzwvdmFsdWU+CiAgICAgPC9CYXNpY0VudHJ5PgogICAgIDxCYXNpY0VudHJ5PgogICAgICA8bmFtZT5UcmlnZ2VyTGV2ZWw8L25hbWU+CiAgICAgIDxmbGFncz4xMzI5OTQ8L2ZsYWdzPgogICAgICA8dmFsdWUgdHlwZT0iNyI+MDwvdmFsdWU+CiAgICAgPC9CYXNpY0VudHJ5PgogICAgIDxCYXNpY0VudHJ5PgogICAgICA8bmFtZT5Vc2VyTmFtZTwvbmFtZT4KICAgICAgPGZsYWdzPjEzMTk3MDwvZmxhZ3M+CiAgICAgIDx2YWx1ZSB0eXBlPSIzIj5BUEM8L3ZhbHVlPgogICAgIDwvQmFzaWNFbnRyeT4KICAgIDwvQmFzaWNFbnRyeT4KICAgIDxCYXNpY0VudHJ5PgogICAgIDxuYW1lPlIyPC9uYW1lPgogICAgIDxmbGFncz4xMzE3MTQ8L2ZsYWdzPgogICAgIDx2YWx1ZSB0eXBlPSIyIj4xMjwvdmFsdWU+CiAgICAgPEJhc2ljRW50cnk+CiAgICAgIDxuYW1lPkFjdGl2ZTwvbmFtZT4KICAgICAgPGZsYWdzPjEzMTQ1ODwvZmxhZ3M+CiAgICAgIDx2YWx1ZSB0eXBlPSIxIj4wPC92YWx1ZT4KICAgICA8L0Jhc2ljRW50cnk+CiAgICAgPEJhc2ljRW50cnk+CiAgICAgIDxuYW1lPk1vZGU8L25hbWU+CiAgICAgIDxmbGFncz4xMzE5NzA8L2ZsYWdzPgogICAgICA8dmFsdWUgdHlwZT0iMyI+aGxvZzwvdmFsdWU+CiAgICAgPC9CYXNpY0VudHJ5PgogICAgIDxCYXNpY0VudHJ5PgogICAgICA8bmFtZT5UcmlnZ2VyTGV2ZWw8L25hbWU+CiAgICAgIDxmbGFncz4xMzI5OTQ8L2ZsYWdzPgogICAgICA8dmFsdWUgdHlwZT0iNyI+MDwvdmFsdWU+CiAgICAgPC9CYXNpY0VudHJ5PgogICAgIDxCYXNpY0VudHJ5PgogICAgICA8bmFtZT5Vc2VyTmFtZTwvbmFtZT4KICAgICAgPGZsYWdzPjEzMTk3MDwvZmxhZ3M+CiAgICAgIDx2YWx1ZSB0eXBlPSIzIj5BUEMtVmlvNzcwPC92YWx1ZT4KICAgICA8L0Jhc2ljRW50cnk+CiAgICA8L0Jhc2ljRW50cnk+CiAgIDwvQmFzaWNFbnRyeT4KICAgPEJhc2ljRW50cnk+CiAgICA8bmFtZT5QYXJhbWV0ZXJzPC9uYW1lPgogICAgPGZsYWdzPjEzMTIwMjwvZmxhZ3M+CiAgICA8QmFzaWNFbnRyeT4KICAgICA8bmFtZT5IRFI8L25hbWU+CiAgICAgPGZsYWdzPjEzMTcxNDwvZmxhZ3M+CiAgICAgPHZhbHVlIHR5cGU9IjIiPjA8L3ZhbHVlPgogICAgIDxCYXNpY0VudHJ5PgogICAgICA8bmFtZT5UaW1lPC9uYW1lPgogICAgICA8ZmxhZ3M+MTMxNDU4PC9mbGFncz4KICAgICAgPHZhbHVlIHR5cGU9IjEiPjE8L3ZhbHVlPgogICAgICA8QmFzaWNFbnRyeT4KICAgICAgIDxuYW1lPlVzZXJkZWZOYW1lPC9uYW1lPgogICAgICAgPGZsYWdzPjEzMTk3MDwvZmxhZ3M+CiAgICAgICA8dmFsdWUgdHlwZT0iMyI+VGltZTwvdmFsdWU+CiAgICAgIDwvQmFzaWNFbnRyeT4KICAgICA8L0Jhc2ljRW50cnk+CiAgICAgPEJhc2ljRW50cnk+CiAgICAgIDxuYW1lPkNyRXZDb3VudDwvbmFtZT4KICAgICAgPGZsYWdzPjEzMTQ1ODwvZmxhZ3M+CiAgICAgIDx2YWx1ZSB0eXBlPSIxIj4xPC92YWx1ZT4KICAgICAgPEJhc2ljRW50cnk+CiAgICAgICA8bmFtZT5Vc2VyZGVmTmFtZTwvbmFtZT4KICAgICAgIDxmbGFncz4xMzE5NzA8L2ZsYWdzPgogICAgICAgPHZhbHVlIHR5cGU9IjMiPjwvdmFsdWU+CiAgICAgIDwvQmFzaWNFbnRyeT4KICAgICA8L0Jhc2ljRW50cnk+CiAgICAgPEJhc2ljRW50cnk+CiAgICAgIDxuYW1lPlNuZEV2Q291bnQ8L25hbWU+CiAgICAgIDxmbGFncz4xMzE0NTg8L2ZsYWdzPgogICAgICA8dmFsdWUgdHlwZT0iMSI+MTwvdmFsdWU+CiAgICAgIDxCYXNpY0VudHJ5PgogICAgICAgPG5hbWU+VXNlcmRlZk5hbWU8L25hbWU+CiAgICAgICA8ZmxhZ3M+MTMxOTcwPC9mbGFncz4KICAgICAgIDx2YWx1ZSB0eXBlPSIzIj48L3ZhbHVlPgogICAgICA8L0Jhc2ljRW50cnk+CiAgICAgPC9CYXNpY0VudHJ5PgogICAgIDxCYXNpY0VudHJ5PgogICAgICA8bmFtZT5Hcm91cDwvbmFtZT4KICAgICAgPGZsYWdzPjEzMTQ1ODwvZmxhZ3M+CiAgICAgIDx2YWx1ZSB0eXBlPSIxIj4wPC92YWx1ZT4KICAgICAgPEJhc2ljRW50cnk+CiAgICAgICA8bmFtZT5Vc2VyZGVmTmFtZTwvbmFtZT4KICAgICAgIDxmbGFncz4xMzE5NzA8L2ZsYWdzPgogICAgICAgPHZhbHVlIHR5cGU9IjMiPkdyb3VwPC92YWx1ZT4KICAgICAgPC9CYXNpY0VudHJ5PgogICAgIDwvQmFzaWNFbnRyeT4KICAgICA8QmFzaWNFbnRyeT4KICAgICAgPG5hbWU+Vm9sdW1lPC9uYW1lPgogICAgICA8ZmxhZ3M+MTMxNDU4PC9mbGFncz4KICAgICAgPHZhbHVlIHR5cGU9IjEiPjE8L3ZhbHVlPgogICAgICA8QmFzaWNFbnRyeT4KICAgICAgIDxuYW1lPlVzZXJkZWZOYW1lPC9uYW1lPgogICAgICAgPGZsYWdzPjEzMTk3MDwvZmxhZ3M+CiAgICAgICA8dmFsdWUgdHlwZT0iMyI+Vm9sdW1lPC92YWx1ZT4KICAgICAgPC9CYXNpY0VudHJ5PgogICAgIDwvQmFzaWNFbnRyeT4KICAgIDwvQmFzaWNFbnRyeT4KICAgIDxCYXNpY0VudHJ5PgogICAgIDxuYW1lPkZTQzwvbmFtZT4KICAgICA8ZmxhZ3M+MTMxMjAyPC9mbGFncz4KICAgICA8QmFzaWNFbnRyeT4KICAgICAgPG5hbWU+QXJlYTwvbmFtZT4KICAgICAgPGZsYWdzPjEzMTQ1ODwvZmxhZ3M+CiAgICAgIDx2YWx1ZSB0eXBlPSIxIj4xPC92YWx1ZT4KICAgICAgPEJhc2ljRW50cnk+CiAgICAgICA8bmFtZT5Vc2VyZGVmTmFtZTwvbmFtZT4KICAgICAgIDxmbGFncz4xMzE5NzA8L2ZsYWdzPgogICAgICAgPHZhbHVlIHR5cGU9IjMiPjwvdmFsdWU+CiAgICAgIDwvQmFzaWNFbnRyeT4KICAgICA8L0Jhc2ljRW50cnk+CiAgICAgPEJhc2ljRW50cnk+CiAgICAgIDxuYW1lPkhlaWdodDwvbmFtZT4KICAgICAgPGZsYWdzPjEzMTQ1ODwvZmxhZ3M+CiAgICAgIDx2YWx1ZSB0eXBlPSIxIj4xPC92YWx1ZT4KICAgICAgPEJhc2ljRW50cnk+CiAgICAgICA8bmFtZT5Vc2VyZGVmTmFtZTwvbmFtZT4KICAgICAgIDxmbGFncz4xMzE5NzA8L2ZsYWdzPgogICAgICAgPHZhbHVlIHR5cGU9IjMiPjwvdmFsdWU+CiAgICAgIDwvQmFzaWNFbnRyeT4KICAgICA8L0Jhc2ljRW50cnk+CiAgICAgPEJhc2ljRW50cnk+CiAgICAgIDxuYW1lPldpZHRoPC9uYW1lPgogICAgICA8ZmxhZ3M+MTMxNDU4PC9mbGFncz4KICAgICAgPHZhbHVlIHR5cGU9IjEiPjE8L3ZhbHVlPgogICAgICA8QmFzaWNFbnRyeT4KICAgICAgIDxuYW1lPlVzZXJkZWZOYW1lPC9uYW1lPgogICAgICAgPGZsYWdzPjEzMTk3MDwvZmxhZ3M+CiAgICAgICA8dmFsdWUgdHlwZT0iMyI+PC92YWx1ZT4KICAgICAgPC9CYXNpY0VudHJ5PgogICAgIDwvQmFzaWNFbnRyeT4KICAgIDwvQmFzaWNFbnRyeT4KICAgIDxCYXNpY0VudHJ5PgogICAgIDxuYW1lPlNTQzwvbmFtZT4KICAgICA8ZmxhZ3M+MTMxMjAyPC9mbGFncz4KICAgICA8QmFzaWNFbnRyeT4KICAgICAgPG5hbWU+QXJlYTwvbmFtZT4KICAgICAgPGZsYWdzPjEzMTQ1ODwvZmxhZ3M+CiAgICAgIDx2YWx1ZSB0eXBlPSIxIj4xPC92YWx1ZT4KICAgICAgPEJhc2ljRW50cnk+CiAgICAgICA8bmFtZT5Vc2VyZGVmTmFtZTwvbmFtZT4KICAgICAgIDxmbGFncz4xMzE5NzA8L2ZsYWdzPgogICAgICAgPHZhbHVlIHR5cGU9IjMiPjwvdmFsdWU+CiAgICAgIDwvQmFzaWNFbnRyeT4KICAgICA8L0Jhc2ljRW50cnk+CiAgICAgPEJhc2ljRW50cnk+CiAgICAgIDxuYW1lPkhlaWdodDwvbmFtZT4KICAgICAgPGZsYWdzPjEzMTQ1ODwvZmxhZ3M+CiAgICAgIDx2YWx1ZSB0eXBlPSIxIj4xPC92YWx1ZT4KICAgICAgPEJhc2ljRW50cnk+CiAgICAgICA8bmFtZT5Vc2VyZGVmTmFtZTwvbmFtZT4KICAgICAgIDxmbGFncz4xMzE5NzA8L2ZsYWdzPgogICAgICAgPHZhbHVlIHR5cGU9IjMiPjwvdmFsdWU+CiAgICAgIDwvQmFzaWNFbnRyeT4KICAgICA8L0Jhc2ljRW50cnk+CiAgICAgPEJhc2ljRW50cnk+CiAgICAgIDxuYW1lPldpZHRoPC9uYW1lPgogICAgICA8ZmxhZ3M+MTMxNDU4PC9mbGFncz4KICAgICAgPHZhbHVlIHR5cGU9IjEiPjE8L3ZhbHVlPgogICAgICA8QmFzaWNFbnRyeT4KICAgICAgIDxuYW1lPlVzZXJkZWZOYW1lPC9uYW1lPgogICAgICAgPGZsYWdzPjEzMTk3MDwvZmxhZ3M+CiAgICAgICA8dmFsdWUgdHlwZT0iMyI+PC92YWx1ZT4KICAgICAgPC9CYXNpY0VudHJ5PgogICAgIDwvQmFzaWNFbnRyeT4KICAgIDwvQmFzaWNFbnRyeT4KICAgIDxCYXNpY0VudHJ5PgogICAgIDxuYW1lPlYxPC9uYW1lPgogICAgIDxmbGFncz4xMzEyMDI8L2ZsYWdzPgogICAgIDxCYXNpY0VudHJ5PgogICAgICA8bmFtZT5BcmVhPC9uYW1lPgogICAgICA8ZmxhZ3M+MTMxNDU4PC9mbGFncz4KICAgICAgPHZhbHVlIHR5cGU9IjEiPjE8L3ZhbHVlPgogICAgICA8QmFzaWNFbnRyeT4KICAgICAgIDxuYW1lPlVzZXJkZWZOYW1lPC9uYW1lPgogICAgICAgPGZsYWdzPjEzMTk3MDwvZmxhZ3M+CiAgICAgICA8dmFsdWUgdHlwZT0iMyI+PC92YWx1ZT4KICAgICAgPC9CYXNpY0VudHJ5PgogICAgIDwvQmFzaWNFbnRyeT4KICAgICA8QmFzaWNFbnRyeT4KICAgICAgPG5hbWU+SGVpZ2h0PC9uYW1lPgogICAgICA8ZmxhZ3M+MTMxNDU4PC9mbGFncz4KICAgICAgPHZhbHVlIHR5cGU9IjEiPjE8L3ZhbHVlPgogICAgICA8QmFzaWNFbnRyeT4KICAgICAgIDxuYW1lPlVzZXJkZWZOYW1lPC9uYW1lPgogICAgICAgPGZsYWdzPjEzMTk3MDwvZmxhZ3M+CiAgICAgICA8dmFsdWUgdHlwZT0iMyI+PC92YWx1ZT4KICAgICAgPC9CYXNpY0VudHJ5PgogICAgIDwvQmFzaWNFbnRyeT4KICAgICA8QmFzaWNFbnRyeT4KICAgICAgPG5hbWU+V2lkdGg8L25hbWU+CiAgICAgIDxmbGFncz4xMzE0NTg8L2ZsYWdzPgogICAgICA8dmFsdWUgdHlwZT0iMSI+MTwvdmFsdWU+CiAgICAgIDxCYXNpY0VudHJ5PgogICAgICAgPG5hbWU+VXNlcmRlZk5hbWU8L25hbWU+CiAgICAgICA8ZmxhZ3M+MTMxOTcwPC9mbGFncz4KICAgICAgIDx2YWx1ZSB0eXBlPSIzIj48L3ZhbHVlPgogICAgICA8L0Jhc2ljRW50cnk+CiAgICAgPC9CYXNpY0VudHJ5PgogICAgPC9CYXNpY0VudHJ5PgogICAgPEJhc2ljRW50cnk+CiAgICAgPG5hbWU+VjI8L25hbWU+CiAgICAgPGZsYWdzPjEzMTIwMjwvZmxhZ3M+CiAgICAgPEJhc2ljRW50cnk+CiAgICAgIDxuYW1lPkFyZWE8L25hbWU+CiAgICAgIDxmbGFncz4xMzE0NTg8L2ZsYWdzPgogICAgICA8dmFsdWUgdHlwZT0iMSI+MTwvdmFsdWU+CiAgICAgIDxCYXNpY0VudHJ5PgogICAgICAgPG5hbWU+VXNlcmRlZk5hbWU8L25hbWU+CiAgICAgICA8ZmxhZ3M+MTMxOTcwPC9mbGFncz4KICAgICAgIDx2YWx1ZSB0eXBlPSIzIj48L3ZhbHVlPgogICAgICA8L0Jhc2ljRW50cnk+CiAgICAgPC9CYXNpY0VudHJ5PgogICAgIDxCYXNpY0VudHJ5PgogICAgICA8bmFtZT5IZWlnaHQ8L25hbWU+CiAgICAgIDxmbGFncz4xMzE0NTg8L2ZsYWdzPgogICAgICA8dmFsdWUgdHlwZT0iMSI+MTwvdmFsdWU+CiAgICAgIDxCYXNpY0VudHJ5PgogICAgICAgPG5hbWU+VXNlcmRlZk5hbWU8L25hbWU+CiAgICAgICA8ZmxhZ3M+MTMxOTcwPC9mbGFncz4KICAgICAgIDx2YWx1ZSB0eXBlPSIzIj48L3ZhbHVlPgogICAgICA8L0Jhc2ljRW50cnk+CiAgICAgPC9CYXNpY0VudHJ5PgogICAgIDxCYXNpY0VudHJ5PgogICAgICA8bmFtZT5XaWR0aDwvbmFtZT4KICAgICAgPGZsYWdzPjEzMTQ1ODwvZmxhZ3M+CiAgICAgIDx2YWx1ZSB0eXBlPSIxIj4xPC92YWx1ZT4KICAgICAgPEJhc2ljRW50cnk+CiAgICAgICA8bmFtZT5Vc2VyZGVmTmFtZTwvbmFtZT4KICAgICAgIDxmbGFncz4xMzE5NzA8L2ZsYWdzPgogICAgICAgPHZhbHVlIHR5cGU9IjMiPjwvdmFsdWU+CiAgICAgIDwvQmFzaWNFbnRyeT4KICAgICA8L0Jhc2ljRW50cnk+CiAgICA8L0Jhc2ljRW50cnk+CiAgICA8QmFzaWNFbnRyeT4KICAgICA8bmFtZT5CMTwvbmFtZT4KICAgICA8ZmxhZ3M+MTMxMjAyPC9mbGFncz4KICAgICA8QmFzaWNFbnRyeT4KICAgICAgPG5hbWU+QXJlYTwvbmFtZT4KICAgICAgPGZsYWdzPjEzMTQ1ODwvZmxhZ3M+CiAgICAgIDx2YWx1ZSB0eXBlPSIxIj4xPC92YWx1ZT4KICAgICAgPEJhc2ljRW50cnk+CiAgICAgICA8bmFtZT5Vc2VyZGVmTmFtZTwvbmFtZT4KICAgICAgIDxmbGFncz4xMzE5NzA8L2ZsYWdzPgogICAgICAgPHZhbHVlIHR5cGU9IjMiPjwvdmFsdWU+CiAgICAgIDwvQmFzaWNFbnRyeT4KICAgICA8L0Jhc2ljRW50cnk+CiAgICAgPEJhc2ljRW50cnk+CiAgICAgIDxuYW1lPkhlaWdodDwvbmFtZT4KICAgICAgPGZsYWdzPjEzMTQ1ODwvZmxhZ3M+CiAgICAgIDx2YWx1ZSB0eXBlPSIxIj4xPC92YWx1ZT4KICAgICAgPEJhc2ljRW50cnk+CiAgICAgICA8bmFtZT5Vc2VyZGVmTmFtZTwvbmFtZT4KICAgICAgIDxmbGFncz4xMzE5NzA8L2ZsYWdzPgogICAgICAgPHZhbHVlIHR5cGU9IjMiPjwvdmFsdWU+CiAgICAgIDwvQmFzaWNFbnRyeT4KICAgICA8L0Jhc2ljRW50cnk+CiAgICAgPEJhc2ljRW50cnk+CiAgICAgIDxuYW1lPldpZHRoPC9uYW1lPgogICAgICA8ZmxhZ3M+MTMxNDU4PC9mbGFncz4KICAgICAgPHZhbHVlIHR5cGU9IjEiPjE8L3ZhbHVlPgogICAgICA8QmFzaWNFbnRyeT4KICAgICAgIDxuYW1lPlVzZXJkZWZOYW1lPC9uYW1lPgogICAgICAgPGZsYWdzPjEzMTk3MDwvZmxhZ3M+CiAgICAgICA8dmFsdWUgdHlwZT0iMyI+PC92YWx1ZT4KICAgICAgPC9CYXNpY0VudHJ5PgogICAgIDwvQmFzaWNFbnRyeT4KICAgIDwvQmFzaWNFbnRyeT4KICAgIDxCYXNpY0VudHJ5PgogICAgIDxuYW1lPkIyPC9uYW1lPgogICAgIDxmbGFncz4xMzEyMDI8L2ZsYWdzPgogICAgIDxCYXNpY0VudHJ5PgogICAgICA8bmFtZT5BcmVhPC9uYW1lPgogICAgICA8ZmxhZ3M+MTMxNDU4PC9mbGFncz4KICAgICAgPHZhbHVlIHR5cGU9IjEiPjE8L3ZhbHVlPgogICAgICA8QmFzaWNFbnRyeT4KICAgICAgIDxuYW1lPlVzZXJkZWZOYW1lPC9uYW1lPgogICAgICAgPGZsYWdzPjEzMTk3MDwvZmxhZ3M+CiAgICAgICA8dmFsdWUgdHlwZT0iMyI+PC92YWx1ZT4KICAgICAgPC9CYXNpY0VudHJ5PgogICAgIDwvQmFzaWNFbnRyeT4KICAgICA8QmFzaWNFbnRyeT4KICAgICAgPG5hbWU+SGVpZ2h0PC9uYW1lPgogICAgICA8ZmxhZ3M+MTMxNDU4PC9mbGFncz4KICAgICAgPHZhbHVlIHR5cGU9IjEiPjE8L3ZhbHVlPgogICAgICA8QmFzaWNFbnRyeT4KICAgICAgIDxuYW1lPlVzZXJkZWZOYW1lPC9uYW1lPgogICAgICAgPGZsYWdzPjEzMTk3MDwvZmxhZ3M+CiAgICAgICA8dmFsdWUgdHlwZT0iMyI+PC92YWx1ZT4KICAgICAgPC9CYXNpY0VudHJ5PgogICAgIDwvQmFzaWNFbnRyeT4KICAgICA8QmFzaWNFbnRyeT4KICAgICAgPG5hbWU+V2lkdGg8L25hbWU+CiAgICAgIDxmbGFncz4xMzE0NTg8L2ZsYWdzPgogICAgICA8dmFsdWUgdHlwZT0iMSI+MTwvdmFsdWU+CiAgICAgIDxCYXNpY0VudHJ5PgogICAgICAgPG5hbWU+VXNlcmRlZk5hbWU8L25hbWU+CiAgICAgICA8ZmxhZ3M+MTMxOTcwPC9mbGFncz4KICAgICAgIDx2YWx1ZSB0eXBlPSIzIj48L3ZhbHVlPgogICAgICA8L0Jhc2ljRW50cnk+CiAgICAgPC9CYXNpY0VudHJ5PgogICAgPC9CYXNpY0VudHJ5PgogICAgPEJhc2ljRW50cnk+CiAgICAgPG5hbWU+QjM8L25hbWU+CiAgICAgPGZsYWdzPjEzMTIwMjwvZmxhZ3M+CiAgICAgPEJhc2ljRW50cnk+CiAgICAgIDxuYW1lPkFyZWE8L25hbWU+CiAgICAgIDxmbGFncz4xMzE0NTg8L2ZsYWdzPgogICAgICA8dmFsdWUgdHlwZT0iMSI+MTwvdmFsdWU+CiAgICAgIDxCYXNpY0VudHJ5PgogICAgICAgPG5hbWU+VXNlcmRlZk5hbWU8L25hbWU+CiAgICAgICA8ZmxhZ3M+MTMxOTcwPC9mbGFncz4KICAgICAgIDx2YWx1ZSB0eXBlPSIzIj48L3ZhbHVlPgogICAgICA8L0Jhc2ljRW50cnk+CiAgICAgPC9CYXNpY0VudHJ5PgogICAgIDxCYXNpY0VudHJ5PgogICAgICA8bmFtZT5IZWlnaHQ8L25hbWU+CiAgICAgIDxmbGFncz4xMzE0NTg8L2ZsYWdzPgogICAgICA8dmFsdWUgdHlwZT0iMSI+MTwvdmFsdWU+CiAgICAgIDxCYXNpY0VudHJ5PgogICAgICAgPG5hbWU+VXNlcmRlZk5hbWU8L25hbWU+CiAgICAgICA8ZmxhZ3M+MTMxOTcwPC9mbGFncz4KICAgICAgIDx2YWx1ZSB0eXBlPSIzIj48L3ZhbHVlPgogICAgICA8L0Jhc2ljRW50cnk+CiAgICAgPC9CYXNpY0VudHJ5PgogICAgIDxCYXNpY0VudHJ5PgogICAgICA8bmFtZT5XaWR0aDwvbmFtZT4KICAgICAgPGZsYWdzPjEzMTQ1ODwvZmxhZ3M+CiAgICAgIDx2YWx1ZSB0eXBlPSIxIj4xPC92YWx1ZT4KICAgICAgPEJhc2ljRW50cnk+CiAgICAgICA8bmFtZT5Vc2VyZGVmTmFtZTwvbmFtZT4KICAgICAgIDxmbGFncz4xMzE5NzA8L2ZsYWdzPgogICAgICAgPHZhbHVlIHR5cGU9IjMiPjwvdmFsdWU+CiAgICAgIDwvQmFzaWNFbnRyeT4KICAgICA8L0Jhc2ljRW50cnk+CiAgICA8L0Jhc2ljRW50cnk+CiAgICA8QmFzaWNFbnRyeT4KICAgICA8bmFtZT5CNDwvbmFtZT4KICAgICA8ZmxhZ3M+MTMxMjAyPC9mbGFncz4KICAgICA8QmFzaWNFbnRyeT4KICAgICAgPG5hbWU+QXJlYTwvbmFtZT4KICAgICAgPGZsYWdzPjEzMTQ1ODwvZmxhZ3M+CiAgICAgIDx2YWx1ZSB0eXBlPSIxIj4xPC92YWx1ZT4KICAgICAgPEJhc2ljRW50cnk+CiAgICAgICA8bmFtZT5Vc2VyZGVmTmFtZTwvbmFtZT4KICAgICAgIDxmbGFncz4xMzE5NzA8L2ZsYWdzPgogICAgICAgPHZhbHVlIHR5cGU9IjMiPjwvdmFsdWU+CiAgICAgIDwvQmFzaWNFbnRyeT4KICAgICA8L0Jhc2ljRW50cnk+CiAgICAgPEJhc2ljRW50cnk+CiAgICAgIDxuYW1lPkhlaWdodDwvbmFtZT4KICAgICAgPGZsYWdzPjEzMTQ1ODwvZmxhZ3M+CiAgICAgIDx2YWx1ZSB0eXBlPSIxIj4xPC92YWx1ZT4KICAgICAgPEJhc2ljRW50cnk+CiAgICAgICA8bmFtZT5Vc2VyZGVmTmFtZTwvbmFtZT4KICAgICAgIDxmbGFncz4xMzE5NzA8L2ZsYWdzPgogICAgICAgPHZhbHVlIHR5cGU9IjMiPjwvdmFsdWU+CiAgICAgIDwvQmFzaWNFbnRyeT4KICAgICA8L0Jhc2ljRW50cnk+CiAgICAgPEJhc2ljRW50cnk+CiAgICAgIDxuYW1lPldpZHRoPC9uYW1lPgogICAgICA8ZmxhZ3M+MTMxNDU4PC9mbGFncz4KICAgICAgPHZhbHVlIHR5cGU9IjEiPjE8L3ZhbHVlPgogICAgICA8QmFzaWNFbnRyeT4KICAgICAgIDxuYW1lPlVzZXJkZWZOYW1lPC9uYW1lPgogICAgICAgPGZsYWdzPjEzMTk3MDwvZmxhZ3M+CiAgICAgICA8dmFsdWUgdHlwZT0iMyI+PC92YWx1ZT4KICAgICAgPC9CYXNpY0VudHJ5PgogICAgIDwvQmFzaWNFbnRyeT4KICAgIDwvQmFzaWNFbnRyeT4KICAgIDxCYXNpY0VudHJ5PgogICAgIDxuYW1lPlIxPC9uYW1lPgogICAgIDxmbGFncz4xMzEyMDI8L2ZsYWdzPgogICAgIDxCYXNpY0VudHJ5PgogICAgICA8bmFtZT5BcmVhPC9uYW1lPgogICAgICA8ZmxhZ3M+MTMxNDU4PC9mbGFncz4KICAgICAgPHZhbHVlIHR5cGU9IjEiPjE8L3ZhbHVlPgogICAgICA8QmFzaWNFbnRyeT4KICAgICAgIDxuYW1lPlVzZXJkZWZOYW1lPC9uYW1lPgogICAgICAgPGZsYWdzPjEzMTk3MDwvZmxhZ3M+CiAgICAgICA8dmFsdWUgdHlwZT0iMyI+PC92YWx1ZT4KICAgICAgPC9CYXNpY0VudHJ5PgogICAgIDwvQmFzaWNFbnRyeT4KICAgICA8QmFzaWNFbnRyeT4KICAgICAgPG5hbWU+SGVpZ2h0PC9uYW1lPgogICAgICA8ZmxhZ3M+MTMxNDU4PC9mbGFncz4KICAgICAgPHZhbHVlIHR5cGU9IjEiPjE8L3ZhbHVlPgogICAgICA8QmFzaWNFbnRyeT4KICAgICAgIDxuYW1lPlVzZXJkZWZOYW1lPC9uYW1lPgogICAgICAgPGZsYWdzPjEzMTk3MDwvZmxhZ3M+CiAgICAgICA8dmFsdWUgdHlwZT0iMyI+PC92YWx1ZT4KICAgICAgPC9CYXNpY0VudHJ5PgogICAgIDwvQmFzaWNFbnRyeT4KICAgICA8QmFzaWNFbnRyeT4KICAgICAgPG5hbWU+V2lkdGg8L25hbWU+CiAgICAgIDxmbGFncz4xMzE0NTg8L2ZsYWdzPgogICAgICA8dmFsdWUgdHlwZT0iMSI+MTwvdmFsdWU+CiAgICAgIDxCYXNpY0VudHJ5PgogICAgICAgPG5hbWU+VXNlcmRlZk5hbWU8L25hbWU+CiAgICAgICA8ZmxhZ3M+MTMxOTcwPC9mbGFncz4KICAgICAgIDx2YWx1ZSB0eXBlPSIzIj48L3ZhbHVlPgogICAgICA8L0Jhc2ljRW50cnk+CiAgICAgPC9CYXNpY0VudHJ5PgogICAgPC9CYXNpY0VudHJ5PgogICAgPEJhc2ljRW50cnk+CiAgICAgPG5hbWU+UjI8L25hbWU+CiAgICAgPGZsYWdzPjEzMTIwMjwvZmxhZ3M+CiAgICAgPEJhc2ljRW50cnk+CiAgICAgIDxuYW1lPkFyZWE8L25hbWU+CiAgICAgIDxmbGFncz4xMzE0NTg8L2ZsYWdzPgogICAgICA8dmFsdWUgdHlwZT0iMSI+MTwvdmFsdWU+CiAgICAgIDxCYXNpY0VudHJ5PgogICAgICAgPG5hbWU+VXNlcmRlZk5hbWU8L25hbWU+CiAgICAgICA8ZmxhZ3M+MTMxOTcwPC9mbGFncz4KICAgICAgIDx2YWx1ZSB0eXBlPSIzIj48L3ZhbHVlPgogICAgICA8L0Jhc2ljRW50cnk+CiAgICAgPC9CYXNpY0VudHJ5PgogICAgIDxCYXNpY0VudHJ5PgogICAgICA8bmFtZT5IZWlnaHQ8L25hbWU+CiAgICAgIDxmbGFncz4xMzE0NTg8L2ZsYWdzPgogICAgICA8dmFsdWUgdHlwZT0iMSI+MTwvdmFsdWU+CiAgICAgIDxCYXNpY0VudHJ5PgogICAgICAgPG5hbWU+VXNlcmRlZk5hbWU8L25hbWU+CiAgICAgICA8ZmxhZ3M+MTMxOTcwPC9mbGFncz4KICAgICAgIDx2YWx1ZSB0eXBlPSIzIj48L3ZhbHVlPgogICAgICA8L0Jhc2ljRW50cnk+CiAgICAgPC9CYXNpY0VudHJ5PgogICAgIDxCYXNpY0VudHJ5PgogICAgICA8bmFtZT5XaWR0aDwvbmFtZT4KICAgICAgPGZsYWdzPjEzMTQ1ODwvZmxhZ3M+CiAgICAgIDx2YWx1ZSB0eXBlPSIxIj4xPC92YWx1ZT4KICAgICAgPEJhc2ljRW50cnk+CiAgICAgICA8bmFtZT5Vc2VyZGVmTmFtZTwvbmFtZT4KICAgICAgIDxmbGFncz4xMzE5NzA8L2ZsYWdzPgogICAgICAgPHZhbHVlIHR5cGU9IjMiPjwvdmFsdWU+CiAgICAgIDwvQmFzaWNFbnRyeT4KICAgICA8L0Jhc2ljRW50cnk+CiAgICA8L0Jhc2ljRW50cnk+CiAgIDwvQmFzaWNFbnRyeT4KICAgPEJhc2ljRW50cnk+CiAgICA8bmFtZT5MYXNlcnM8L25hbWU+CiAgICA8ZmxhZ3M+MTMxMjAyPC9mbGFncz4KICAgIDxCYXNpY0VudHJ5PgogICAgIDxuYW1lPkJsdWU8L25hbWU+CiAgICAgPGZsYWdzPjEzMTQ1ODwvZmxhZ3M+CiAgICAgPHZhbHVlIHR5cGU9IjEiPjE8L3ZhbHVlPgogICAgPC9CYXNpY0VudHJ5PgogICAgPEJhc2ljRW50cnk+CiAgICAgPG5hbWU+VXY8L25hbWU+CiAgICAgPGZsYWdzPjEzMTQ1ODwvZmxhZ3M+CiAgICAgPHZhbHVlIHR5cGU9IjEiPjE8L3ZhbHVlPgogICAgPC9CYXNpY0VudHJ5PgogICAgPEJhc2ljRW50cnk+CiAgICAgPG5hbWU+UmVkPC9uYW1lPgogICAgIDxmbGFncz4xMzE0NTg8L2ZsYWdzPgogICAgIDx2YWx1ZSB0eXBlPSIxIj4xPC92YWx1ZT4KICAgIDwvQmFzaWNFbnRyeT4KICAgPC9CYXNpY0VudHJ5PgogICA8QmFzaWNFbnRyeT4KICAgIDxuYW1lPkdhaW48L25hbWU+CiAgICA8ZmxhZ3M+MTMxMjAyPC9mbGFncz4KICAgIDxCYXNpY0VudHJ5PgogICAgIDxuYW1lPk1pbjwvbmFtZT4KICAgICA8ZmxhZ3M+MTMxNzE0PC9mbGFncz4KICAgICA8dmFsdWUgdHlwZT0iMiI+MTAwPC92YWx1ZT4KICAgIDwvQmFzaWNFbnRyeT4KICAgIDxCYXNpY0VudHJ5PgogICAgIDxuYW1lPk1heDwvbmFtZT4KICAgICA8ZmxhZ3M+MTMxNzE0PC9mbGFncz4KICAgICA8dmFsdWUgdHlwZT0iMiI+OTk5PC92YWx1ZT4KICAgIDwvQmFzaWNFbnRyeT4KICAgIDxCYXNpY0VudHJ5PgogICAgIDxuYW1lPlByZWNpc2lvbjwvbmFtZT4KICAgICA8ZmxhZ3M+MTMxNzE0PC9mbGFncz4KICAgICA8dmFsdWUgdHlwZT0iMiI+MjwvdmFsdWU+CiAgICA8L0Jhc2ljRW50cnk+CiAgIDwvQmFzaWNFbnRyeT4KICAgPEJhc2ljRW50cnk+CiAgICA8bmFtZT5UcmlnZ2VyPC9uYW1lPgogICAgPGZsYWdzPjEzMTk3MDwvZmxhZ3M+CiAgICA8dmFsdWUgdHlwZT0iMyI+RlNDPC92YWx1ZT4KICAgPC9CYXNpY0VudHJ5PgogICA8QmFzaWNFbnRyeT4KICAgIDxuYW1lPkFyZWFUcmlnZ2VyPC9uYW1lPgogICAgPGZsYWdzPjEzMTQ1ODwvZmxhZ3M+CiAgICA8dmFsdWUgdHlwZT0iMSI+MDwvdmFsdWU+CiAgIDwvQmFzaWNFbnRyeT4KICAgPEJhc2ljRW50cnk+CiAgICA8bmFtZT5TZWNvbmRhcnlUcmlnZ2VyPC9uYW1lPgogICAgPGZsYWdzPjEzMTQ1ODwvZmxhZ3M+CiAgICA8dmFsdWUgdHlwZT0iMSI+MTwvdmFsdWU+CiAgICA8QmFzaWNFbnRyeT4KICAgICA8bmFtZT5DaGFubmVsPC9uYW1lPgogICAgIDxmbGFncz4xMzE5NzA8L2ZsYWdzPgogICAgIDx2YWx1ZSB0eXBlPSIzIj5GU0M8L3ZhbHVlPgogICAgPC9CYXNpY0VudHJ5PgogICAgPEJhc2ljRW50cnk+CiAgICAgPG5hbWU+VmFsdWU8L25hbWU+CiAgICAgPGZsYWdzPjEzMTcxNDwvZmxhZ3M+CiAgICAgPHZhbHVlIHR5cGU9IjIiPjEyNTgyPC92YWx1ZT4KICAgIDwvQmFzaWNFbnRyeT4KICAgPC9CYXNpY0VudHJ5PgogICA8QmFzaWNFbnRyeT4KICAgIDxuYW1lPkJMQzwvbmFtZT4KICAgIDxmbGFncz4xMzE0NTg8L2ZsYWdzPgogICAgPHZhbHVlIHR5cGU9IjEiPjE8L3ZhbHVlPgogICA8L0Jhc2ljRW50cnk+CiAgIDxCYXNpY0VudHJ5PgogICAgPG5hbWU+U2NvcGVNb2RlPC9uYW1lPgogICAgPGZsYWdzPjEzMTcxNDwvZmxhZ3M+CiAgICA8dmFsdWUgdHlwZT0iMiI+MDwvdmFsdWU+CiAgICA8QmFzaWNFbnRyeT4KICAgICA8bmFtZT5MZW5ndGg8L25hbWU+CiAgICAgPGZsYWdzPjEzMTcxNDwvZmxhZ3M+CiAgICAgPHZhbHVlIHR5cGU9IjIiPjY0PC92YWx1ZT4KICAgIDwvQmFzaWNFbnRyeT4KICAgIDxCYXNpY0VudHJ5PgogICAgIDxuYW1lPlNhbXBsZVR5cGVJZDE8L25hbWU+CiAgICAgPGZsYWdzPjEzMTcxNDwvZmxhZ3M+CiAgICAgPHZhbHVlIHR5cGU9IjIiPjA8L3ZhbHVlPgogICAgPC9CYXNpY0VudHJ5PgogICAgPEJhc2ljRW50cnk+CiAgICAgPG5hbWU+U2FtcGxlVHlwZUlkMjwvbmFtZT4KICAgICA8ZmxhZ3M+MTMxNzE0PC9mbGFncz4KICAgICA8dmFsdWUgdHlwZT0iMiI+MjwvdmFsdWU+CiAgICA8L0Jhc2ljRW50cnk+CiAgIDwvQmFzaWNFbnRyeT4KICAgPEJhc2ljRW50cnk+CiAgICA8bmFtZT5GcGdhQ3RybFNldDwvbmFtZT4KICAgIDxmbGFncz4xMzE3MTQ8L2ZsYWdzPgogICAgPHZhbHVlIHR5cGU9IjIiPjE8L3ZhbHVlPgogICA8L0Jhc2ljRW50cnk+CiAgIDxCYXNpY0VudHJ5PgogICAgPG5hbWU+Q29uZmlndXJhdGlvbjwvbmFtZT4KICAgIDxmbGFncz4xMzE5NzA8L2ZsYWdzPgogICAgPHZhbHVlIHR5cGU9IjMiPkZMODwvdmFsdWU+CiAgIDwvQmFzaWNFbnRyeT4KICA8L0Jhc2ljRW50cnk+CiAgPEJhc2ljRW50cnk+CiAgIDxuYW1lPkNvbXBlbnNhdGlvbjwvbmFtZT4KICAgPGZsYWdzPjEzMTIwMjwvZmxhZ3M+CiAgIDxCYXNpY0VudHJ5PgogICAgPG5hbWU+TWF0cml4PC9uYW1lPgogICAgPGZsYWdzPjEzMTk3MDwvZmxhZ3M+CiAgICA8dmFsdWUgdHlwZT0iMyI+MQowCjAKMAowCjAKMAowCjAKMQowCjAKMAowCjAKMAowCjAKMQowCjAKMAowCjAKMAowCjAKMQowCjAKMAowCjAKMAowCjAKMQowCjAKMAowCjAKMAowCjAKMQowCjAKMAowCjAKMAowCjAKMQowCjAKMAowCjAKMAowCjAKMTwvdmFsdWU+CiAgIDwvQmFzaWNFbnRyeT4KICAgPEJhc2ljRW50cnk+CiAgICA8bmFtZT5BY3RpdmU8L25hbWU+CiAgICA8ZmxhZ3M+MTMxNzE0PC9mbGFncz4KICAgIDx2YWx1ZSB0eXBlPSIyIj4wPC92YWx1ZT4KICAgPC9CYXNpY0VudHJ5PgogIDwvQmFzaWNFbnRyeT4KIDwvQmFzaWNFbnRyeT4KIDxCYXNpY0VudHJ5PgogIDxuYW1lPlZhbGlkaXR5S2V5PC9uYW1lPgogIDxmbGFncz4xMzI3Mzg8L2ZsYWdzPgogIDx2YWx1ZSB0eXBlPSI2IiBzaXplPSIxMTIiPgpOd0F6QURjQU5BQmhBR0VBTkFBM0FESUFNZ0E1QURFQU1BQXpBR0VBTXdCZkFEQUFNQUF3QURBQVh3QXlBQzRBCk1RQXhBQzRBTVFBNEFERUFOd0F1QURFQU9RQTJBRElBTXdCZkFFMEFZUUJqQUhNQVVRQjFBR0VBYmdCMEFGOEEKTWdBd0FERUFPQUF4QURFQU1RQTBBQT09PC92YWx1ZT4KIDwvQmFzaWNFbnRyeT4KIDxCYXNpY0VudHJ5PgogIDxuYW1lPkNvbmZpZ1ZlcnNpb248L25hbWU+CiAgPGZsYWdzPjEzMTk3MDwvZmxhZ3M+CiAgPHZhbHVlIHR5cGU9IjMiPjAuNC4yNTwvdmFsdWU+CiA8L0Jhc2ljRW50cnk+CiA8QmFzaWNFbnRyeT4KICA8bmFtZT5GaWxlVHlwZTwvbmFtZT4KICA8ZmxhZ3M+MTMxOTcwPC9mbGFncz4KICA8dmFsdWUgdHlwZT0iMyI+RGV2aWNlPC92YWx1ZT4KIDwvQmFzaWNFbnRyeT4KIDxCYXNpY0VudHJ5PgogIDxuYW1lPkNoZWNrc3VtPC9uYW1lPgogIDxmbGFncz4xMzE4NDI8L2ZsYWdzPgogIDx2YWx1ZSB0eXBlPSIzIj5kMTRkMWUwNGJjMjY3YjhhMjBhZmQ1YzYwZDRhNGU2NjwvdmFsdWU+CiA8L0Jhc2ljRW50cnk+CjwvQmFzaWNFbnRyeT4K/@MB_ANALYSIS/PEJhc2ljRW50cnk+CiA8bmFtZT5Tb2Z0d2FyZTwvbmFtZT4KIDxmbGFncz42NTY2NjwvZmxhZ3M+CiA8QmFzaWNFbnRyeT4KICA8bmFtZT5WYWxpZGl0eUtleTwvbmFtZT4KICA8ZmxhZ3M+NjcyMDI8L2ZsYWdzPgogIDx2YWx1ZSB0eXBlPSI2IiBzaXplPSIxMTIiPgpOd0F6QURjQU5BQmhBR0VBTkFBM0FESUFNZ0E1QURFQU1BQXpBR0VBTXdCZkFEQUFNQUF3QURBQVh3QXlBQzRBCk1RQXhBQzRBTVFBNEFERUFOd0F1QURFQU9RQTJBRElBTXdCZkFFMEFZUUJqQUhNQVVRQjFBR0VBYmdCMEFGOEEKTWdBd0FERUFPQUF4QURFQU1RQTBBQT09PC92YWx1ZT4KIDwvQmFzaWNFbnRyeT4KIDxCYXNpY0VudHJ5PgogIDxuYW1lPkNvbmZpZ1ZlcnNpb248L25hbWU+CiAgPGZsYWdzPjY2NDM0PC9mbGFncz4KICA8dmFsdWUgdHlwZT0iMyI+MC40LjI1PC92YWx1ZT4KIDwvQmFzaWNFbnRyeT4KIDxCYXNpY0VudHJ5PgogIDxuYW1lPkFuYWx5c2lzPC9uYW1lPgogIDxmbGFncz42NTY2NjwvZmxhZ3M+CiAgPEJhc2ljRW50cnk+CiAgIDxuYW1lPlZhcnM8L25hbWU+CiAgIDxmbGFncz42NTY2NjwvZmxhZ3M+CiAgIDxCYXNpY0VudHJ5PgogICAgPG5hbWU+MTwvbmFtZT4KICAgIDxmbGFncz42NTY2NjwvZmxhZ3M+CiAgICA8QmFzaWNFbnRyeT4KICAgICA8bmFtZT5TYW1wbGVzPC9uYW1lPgogICAgIDxmbGFncz42NTY2NjwvZmxhZ3M+CiAgICAgPEJhc2ljRW50cnk+CiAgICAgIDxuYW1lPlAxPC9uYW1lPgogICAgICA8ZmxhZ3M+NjYxNzg8L2ZsYWdzPgogICAgICA8dmFsdWUgdHlwZT0iMiI+OTE8L3ZhbHVlPgogICAgICA8QmFzaWNFbnRyeT4KICAgICAgIDxuYW1lPlNhbXBsZXM8L25hbWU+CiAgICAgICA8ZmxhZ3M+NjU2NjY8L2ZsYWdzPgogICAgICAgPEJhc2ljRW50cnk+CiAgICAgICAgPG5hbWU+UDI8L25hbWU+CiAgICAgICAgPGZsYWdzPjY2MTc4PC9mbGFncz4KICAgICAgICA8dmFsdWUgdHlwZT0iMiI+OTI8L3ZhbHVlPgogICAgICAgIDxCYXNpY0VudHJ5PgogICAgICAgICA8bmFtZT5TYW1wbGVzPC9uYW1lPgogICAgICAgICA8ZmxhZ3M+NjU2NjY8L2ZsYWdzPgogICAgICAgICA8QmFzaWNFbnRyeT4KICAgICAgICAgIDxuYW1lPlAzPC9uYW1lPgogICAgICAgICAgPGZsYWdzPjY2MTc4PC9mbGFncz4KICAgICAgICAgIDx2YWx1ZSB0eXBlPSIyIj45MzwvdmFsdWU+CiAgICAgICAgIDwvQmFzaWNFbnRyeT4KICAgICAgICAgPEJhc2ljRW50cnk+CiAgICAgICAgICA8bmFtZT5MUjM8L25hbWU+CiAgICAgICAgICA8ZmxhZ3M+NjYxNzg8L2ZsYWdzPgogICAgICAgICAgPHZhbHVlIHR5cGU9IjIiPjA8L3ZhbHVlPgogICAgICAgICA8L0Jhc2ljRW50cnk+CiAgICAgICAgIDxCYXNpY0VudHJ5PgogICAgICAgICAgPG5hbWU+VVIzPC9uYW1lPgogICAgICAgICAgPGZsYWdzPjY2MTc4PC9mbGFncz4KICAgICAgICAgIDx2YWx1ZSB0eXBlPSIyIj4wPC92YWx1ZT4KICAgICAgICAgPC9CYXNpY0VudHJ5PgogICAgICAgICA8QmFzaWNFbnRyeT4KICAgICAgICAgIDxuYW1lPlVMMzwvbmFtZT4KICAgICAgICAgIDxmbGFncz42NjE3ODwvZmxhZ3M+CiAgICAgICAgICA8dmFsdWUgdHlwZT0iMiI+MDwvdmFsdWU+CiAgICAgICAgIDwvQmFzaWNFbnRyeT4KICAgICAgICAgPEJhc2ljRW50cnk+CiAgICAgICAgICA8bmFtZT5MTDM8L25hbWU+CiAgICAgICAgICA8ZmxhZ3M+NjYxNzg8L2ZsYWdzPgogICAgICAgICAgPHZhbHVlIHR5cGU9IjIiPjA8L3ZhbHVlPgogICAgICAgICA8L0Jhc2ljRW50cnk+CiAgICAgICAgPC9CYXNpY0VudHJ5PgogICAgICAgPC9CYXNpY0VudHJ5PgogICAgICA8L0Jhc2ljRW50cnk+CiAgICAgPC9CYXNpY0VudHJ5PgogICAgPC9CYXNpY0VudHJ5PgogICA8L0Jhc2ljRW50cnk+CiAgPC9CYXNpY0VudHJ5PgogPC9CYXNpY0VudHJ5PgogPEJhc2ljRW50cnk+CiAgPG5hbWU+V2luZG93czwvbmFtZT4KICA8ZmxhZ3M+NjU2NjY8L2ZsYWdzPgogIDxCYXNpY0VudHJ5PgogICA8bmFtZT52aWV3NHQgMzwvbmFtZT4KICAgPGZsYWdzPjY2NDM0PC9mbGFncz4KICAgPHZhbHVlIHR5cGU9IjMiPldpbmRvdzwvdmFsdWU+CiAgIDxCYXNpY0VudHJ5PgogICAgPG5hbWU+UGFnZXM8L25hbWU+CiAgICA8ZmxhZ3M+NjY0MzQ8L2ZsYWdzPgogICAgPHZhbHVlIHR5cGU9IjMiPlBhZ2UxPC92YWx1ZT4KICAgIDxCYXNpY0VudHJ5PgogICAgIDxuYW1lPlBhZ2UxPC9uYW1lPgogICAgIDxmbGFncz42NTY2NjwvZmxhZ3M+CiAgICAgPEJhc2ljRW50cnk+CiAgICAgIDxuYW1lPldpZGdldHM8L25hbWU+CiAgICAgIDxmbGFncz42NjQzNDwvZmxhZ3M+CiAgICAgIDx2YWx1ZSB0eXBlPSIzIj5wbG90MjwvdmFsdWU+CiAgICAgIDxCYXNpY0VudHJ5PgogICAgICAgPG5hbWU+UGFnZU5vPC9uYW1lPgogICAgICAgPGZsYWdzPjY2NDM0PC9mbGFncz4KICAgICAgIDx2YWx1ZSB0eXBlPSIzIj5UZXh0PC92YWx1ZT4KICAgICAgIDxCYXNpY0VudHJ5PgogICAgICAgIDxuYW1lPldpZGdldFNpemU8L25hbWU+CiAgICAgICAgPGZsYWdzPjY1NjY2PC9mbGFncz4KICAgICAgICA8QmFzaWNFbnRyeT4KICAgICAgICAgPG5hbWU+V2lkdGg8L25hbWU+CiAgICAgICAgIDxmbGFncz42NjE3ODwvZmxhZ3M+CiAgICAgICAgIDx2YWx1ZSB0eXBlPSIyIj4xMDI0PC92YWx1ZT4KICAgICAgICA8L0Jhc2ljRW50cnk+CiAgICAgICAgPEJhc2ljRW50cnk+CiAgICAgICAgIDxuYW1lPkhlaWdodDwvbmFtZT4KICAgICAgICAgPGZsYWdzPjY2MTc4PC9mbGFncz4KICAgICAgICAgPHZhbHVlIHR5cGU9IjIiPjE1PC92YWx1ZT4KICAgICAgICA8L0Jhc2ljRW50cnk+CiAgICAgICA8L0Jhc2ljRW50cnk+CiAgICAgICA8QmFzaWNFbnRyeT4KICAgICAgICA8bmFtZT5XaWRnZXRQb3M8L25hbWU+CiAgICAgICAgPGZsYWdzPjY1NjY2PC9mbGFncz4KICAgICAgICA8QmFzaWNFbnRyeT4KICAgICAgICAgPG5hbWU+WDwvbmFtZT4KICAgICAgICAgPGZsYWdzPjY2MTc4PC9mbGFncz4KICAgICAgICAgPHZhbHVlIHR5cGU9IjIiPjM8L3ZhbHVlPgogICAgICAgIDwvQmFzaWNFbnRyeT4KICAgICAgICA8QmFzaWNFbnRyeT4KICAgICAgICAgPG5hbWU+WTwvbmFtZT4KICAgICAgICAgPGZsYWdzPjY2MTc4PC9mbGFncz4KICAgICAgICAgPHZhbHVlIHR5cGU9IjIiPjM8L3ZhbHVlPgogICAgICAgIDwvQmFzaWNFbnRyeT4KICAgICAgIDwvQmFzaWNFbnRyeT4KICAgICAgIDxCYXNpY0VudHJ5PgogICAgICAgIDxuYW1lPlRleHRWYWx1ZTwvbmFtZT4KICAgICAgICA8ZmxhZ3M+NjY0MzQ8L2ZsYWdzPgogICAgICAgIDx2YWx1ZSB0eXBlPSIzIj4mbHQ7YiZndDsxLzEmbHQ7L2ImZ3Q7PC92YWx1ZT4KICAgICAgIDwvQmFzaWNFbnRyeT4KICAgICAgPC9CYXNpY0VudHJ5PgogICAgICA8QmFzaWNFbnRyeT4KICAgICAgIDxuYW1lPnBsb3QwPC9uYW1lPgogICAgICAgPGZsYWdzPjY2NDM0PC9mbGFncz4KICAgICAgIDx2YWx1ZSB0eXBlPSIzIj5QbG90PC92YWx1ZT4KICAgICAgIDxCYXNpY0VudHJ5PgogICAgICAgIDxuYW1lPlZpZXdGZWF0dXJlczwvbmFtZT4KICAgICAgICA8ZmxhZ3M+NjY0MzQ8L2ZsYWdzPgogICAgICAgIDx2YWx1ZSB0eXBlPSIzIj5GU0MtQQpTU0MtQTwvdmFsdWU+CiAgICAgICA8L0Jhc2ljRW50cnk+CiAgICAgICA8QmFzaWNFbnRyeT4KICAgICAgICA8bmFtZT5WaWV3TXVsdGlMYXllcjwvbmFtZT4KICAgICAgICA8ZmxhZ3M+NjU5MjI8L2ZsYWdzPgogICAgICAgIDx2YWx1ZSB0eXBlPSIxIj4wPC92YWx1ZT4KICAgICAgIDwvQmFzaWNFbnRyeT4KICAgICAgIDxCYXNpY0VudHJ5PgogICAgICAgIDxuYW1lPlZpZXdTb3VyY2U8L25hbWU+CiAgICAgICAgPGZsYWdzPjY2NDM0PC9mbGFncz4KICAgICAgICA8dmFsdWUgdHlwZT0iMyI+MTpsaXZlPC92YWx1ZT4KICAgICAgIDwvQmFzaWNFbnRyeT4KICAgICAgIDxCYXNpY0VudHJ5PgogICAgICAgIDxuYW1lPlZpZXdQb3B1bGF0aW9uczwvbmFtZT4KICAgICAgICA8ZmxhZ3M+NjY0MzQ8L2ZsYWdzPgogICAgICAgIDx2YWx1ZSB0eXBlPSIzIj4xOmxpdmU8L3ZhbHVlPgogICAgICAgPC9CYXNpY0VudHJ5PgogICAgICAgPEJhc2ljRW50cnk+CiAgICAgICAgPG5hbWU+Vmlld01vZGU8L25hbWU+CiAgICAgICAgPGZsYWdzPjY2MTc4PC9mbGFncz4KICAgICAgICA8dmFsdWUgdHlwZT0iMiI+MDwvdmFsdWU+CiAgICAgICA8L0Jhc2ljRW50cnk+CiAgICAgICA8QmFzaWNFbnRyeT4KICAgICAgICA8bmFtZT5WaWV3QXhlczwvbmFtZT4KICAgICAgICA8ZmxhZ3M+NjY0MzQ8L2ZsYWdzPgogICAgICAgIDx2YWx1ZSB0eXBlPSIzIj5BcyBhY3F1aXJlZApBcyBhY3F1aXJlZDwvdmFsdWU+CiAgICAgICA8L0Jhc2ljRW50cnk+CiAgICAgICA8QmFzaWNFbnRyeT4KICAgICAgICA8bmFtZT5WaWV3Wm9vbTwvbmFtZT4KICAgICAgICA8ZmxhZ3M+NjY0MzQ8L2ZsYWdzPgogICAgICAgIDx2YWx1ZSB0eXBlPSIzIj4wLjAsMS4wCjAuMCwxLjA8L3ZhbHVlPgogICAgICAgPC9CYXNpY0VudHJ5PgogICAgICAgPEJhc2ljRW50cnk+CiAgICAgICAgPG5hbWU+Vmlld0hpZGVSZWdpb25zPC9uYW1lPgogICAgICAgIDxmbGFncz42NjE3ODwvZmxhZ3M+CiAgICAgICAgPHZhbHVlIHR5cGU9IjIiPjA8L3ZhbHVlPgogICAgICAgPC9CYXNpY0VudHJ5PgogICAgICAgPEJhc2ljRW50cnk+CiAgICAgICAgPG5hbWU+SGlzdG9ncmFtVXNlT3ZlcmxheTwvbmFtZT4KICAgICAgICA8ZmxhZ3M+NjYxNzg8L2ZsYWdzPgogICAgICAgIDx2YWx1ZSB0eXBlPSIyIj4wPC92YWx1ZT4KICAgICAgIDwvQmFzaWNFbnRyeT4KICAgICAgIDxCYXNpY0VudHJ5PgogICAgICAgIDxuYW1lPkhpc3RvZ3JhbU92ZXJsYXk8L25hbWU+CiAgICAgICAgPGZsYWdzPjY2NDM0PC9mbGFncz4KICAgICAgICA8dmFsdWUgdHlwZT0iMyI+CgoKCgoKCgoKPC92YWx1ZT4KICAgICAgIDwvQmFzaWNFbnRyeT4KICAgICAgIDxCYXNpY0VudHJ5PgogICAgICAgIDxuYW1lPkhpc3RvZ3JhbU92ZXJsYXlDb2xvcnM8L25hbWU+CiAgICAgICAgPGZsYWdzPjY2NDM0PC9mbGFncz4KICAgICAgICA8dmFsdWUgdHlwZT0iMyI+I2ZmYWE3ZgojZmZhYWZmCiNhYWZmN2YKIzk2ZDhlMQojYWFhYTdmCiNmZjg2NGEKI2ZjNTdmZgojNmJmZjQyCiM0MGJjZmYKI2EyYWEzNDwvdmFsdWU+CiAgICAgICA8L0Jhc2ljRW50cnk+CiAgICAgICA8QmFzaWNFbnRyeT4KICAgICAgICA8bmFtZT5WaWV3RGF0YUVuZDwvbmFtZT4KICAgICAgICA8ZmxhZ3M+NjYxNzg8L2ZsYWdzPgogICAgICAgIDx2YWx1ZSB0eXBlPSIyIj4yMTQ3NDgzNjQ3PC92YWx1ZT4KICAgICAgIDwvQmFzaWNFbnRyeT4KICAgICAgIDxCYXNpY0VudHJ5PgogICAgICAgIDxuYW1lPlZpZXdEYXRhU2tpcDwvbmFtZT4KICAgICAgICA8ZmxhZ3M+NjYxNzg8L2ZsYWdzPgogICAgICAgIDx2YWx1ZSB0eXBlPSIyIj4wPC92YWx1ZT4KICAgICAgIDwvQmFzaWNFbnRyeT4KICAgICAgIDxCYXNpY0VudHJ5PgogICAgICAgIDxuYW1lPlZpZXdEYXRhU3RhcnQ8L25hbWU+CiAgICAgICAgPGZsYWdzPjY2MTc4PC9mbGFncz4KICAgICAgICA8dmFsdWUgdHlwZT0iMiI+MDwvdmFsdWU+CiAgICAgICA8L0Jhc2ljRW50cnk+CiAgICAgICA8QmFzaWNFbnRyeT4KICAgICAgICA8bmFtZT5TY3JpcHRUZXh0PC9uYW1lPgogICAgICAgIDxmbGFncz42NjQzNDwvZmxhZ3M+CiAgICAgICAgPHZhbHVlIHR5cGU9IjMiPkVkaXQgdGV4dCB2aWEgUHJvcGVydGllczwvdmFsdWU+CiAgICAgICAgPEJhc2ljRW50cnk+CiAgICAgICAgIDxuYW1lPlByZWRlZmluZWRTY3JpcHRUZXh0PC9uYW1lPgogICAgICAgICA8ZmxhZ3M+NjY0MzQ8L2ZsYWdzPgogICAgICAgICA8dmFsdWUgdHlwZT0iMyI+PC92YWx1ZT4KICAgICAgICA8L0Jhc2ljRW50cnk+CiAgICAgICA8L0Jhc2ljRW50cnk+CiAgICAgICA8QmFzaWNFbnRyeT4KICAgICAgICA8bmFtZT5TY3JpcHRUZXh0QWxpZ25tZW50PC9uYW1lPgogICAgICAgIDxmbGFncz42NjE3ODwvZmxhZ3M+CiAgICAgICAgPHZhbHVlIHR5cGU9IjIiPjA8L3ZhbHVlPgogICAgICAgPC9CYXNpY0VudHJ5PgogICAgICAgPEJhc2ljRW50cnk+CiAgICAgICAgPG5hbWU+SGlzdG9ncmFtTm9ybWFsaXphdGlvbjwvbmFtZT4KICAgICAgICA8ZmxhZ3M+NjYxNzg8L2ZsYWdzPgogICAgICAgIDx2YWx1ZSB0eXBlPSIyIj4wPC92YWx1ZT4KICAgICAgIDwvQmFzaWNFbnRyeT4KICAgICAgIDxCYXNpY0VudHJ5PgogICAgICAgIDxuYW1lPkhpc3RvZ3JhbVBsb3RNb2RlPC9uYW1lPgogICAgICAgIDxmbGFncz42NjE3ODwvZmxhZ3M+CiAgICAgICAgPHZhbHVlIHR5cGU9IjIiPjA8L3ZhbHVlPgogICAgICAgPC9CYXNpY0VudHJ5PgogICAgICAgPEJhc2ljRW50cnk+CiAgICAgICAgPG5hbWU+SGlzdG9ncmFtU21vb3RoaW5nPC9uYW1lPgogICAgICAgIDxmbGFncz42NjE3ODwvZmxhZ3M+CiAgICAgICAgPHZhbHVlIHR5cGU9IjIiPjA8L3ZhbHVlPgogICAgICAgPC9CYXNpY0VudHJ5PgogICAgICAgPEJhc2ljRW50cnk+CiAgICAgICAgPG5hbWU+U3RhdGlzdGljRmVhdHVyZXM8L25hbWU+CiAgICAgICAgPGZsYWdzPjY2NDM0PC9mbGFncz4KICAgICAgICA8dmFsdWUgdHlwZT0iMyI+RlNDLUEKU1NDLUE8L3ZhbHVlPgogICAgICAgPC9CYXNpY0VudHJ5PgogICAgICAgPEJhc2ljRW50cnk+CiAgICAgICAgPG5hbWU+U3RhdGlzdGljUmVnaW9uRnVuY3M8L25hbWU+CiAgICAgICAgPGZsYWdzPjY2NDM0PC9mbGFncz4KICAgICAgICA8dmFsdWUgdHlwZT0iMyI+UGF0aAolLVQ8L3ZhbHVlPgogICAgICAgPC9CYXNpY0VudHJ5PgogICAgICAgPEJhc2ljRW50cnk+CiAgICAgICAgPG5hbWU+U3RhdGlzdGljRmVhdHVyZUZ1bmNzPC9uYW1lPgogICAgICAgIDxmbGFncz42NjQzNDwvZmxhZ3M+CiAgICAgICAgPHZhbHVlIHR5cGU9IjMiPjwvdmFsdWU+CiAgICAgICA8L0Jhc2ljRW50cnk+CiAgICAgICA8QmFzaWNFbnRyeT4KICAgICAgICA8bmFtZT5TdGF0aXN0aWNTb3VyY2VJbmZvPC9uYW1lPgogICAgICAgIDxmbGFncz42NTkyMjwvZmxhZ3M+CiAgICAgICAgPHZhbHVlIHR5cGU9IjEiPjE8L3ZhbHVlPgogICAgICAgPC9CYXNpY0VudHJ5PgogICAgICAgPEJhc2ljRW50cnk+CiAgICAgICAgPG5hbWU+U3RhdGlzdGljVGFibGU8L25hbWU+CiAgICAgICAgPGZsYWdzPjY1OTIyPC9mbGFncz4KICAgICAgICA8dmFsdWUgdHlwZT0iMSI+MTwvdmFsdWU+CiAgICAgICA8L0Jhc2ljRW50cnk+CiAgICAgICA8QmFzaWNFbnRyeT4KICAgICAgICA8bmFtZT5TdGF0aXN0aWNGZWF0dXJlTmFtZTwvbmFtZT4KICAgICAgICA8ZmxhZ3M+NjYxNzg8L2ZsYWdzPgogICAgICAgIDx2YWx1ZSB0eXBlPSIyIj4wPC92YWx1ZT4KICAgICAgIDwvQmFzaWNFbnRyeT4KICAgICAgIDxCYXNpY0VudHJ5PgogICAgICAgIDxuYW1lPkhlYXRtYXA8L25hbWU+CiAgICAgICAgPGZsYWdzPjY1NjY2PC9mbGFncz4KICAgICAgICA8QmFzaWNFbnRyeT4KICAgICAgICAgPG5hbWU+Q29sb3IxPC9uYW1lPgogICAgICAgICA8ZmxhZ3M+NjY0MzQ8L2ZsYWdzPgogICAgICAgICA8dmFsdWUgdHlwZT0iMyI+I2ZmMDAwMDwvdmFsdWU+CiAgICAgICAgPC9CYXNpY0VudHJ5PgogICAgICAgIDxCYXNpY0VudHJ5PgogICAgICAgICA8bmFtZT5Db2xvcjI8L25hbWU+CiAgICAgICAgIDxmbGFncz42NjQzNDwvZmxhZ3M+CiAgICAgICAgIDx2YWx1ZSB0eXBlPSIzIj4jMDBhYTAwPC92YWx1ZT4KICAgICAgICA8L0Jhc2ljRW50cnk+CiAgICAgICAgPEJhc2ljRW50cnk+CiAgICAgICAgIDxuYW1lPkNvbG9yMzwvbmFtZT4KICAgICAgICAgPGZsYWdzPjY2NDM0PC9mbGFncz4KICAgICAgICAgPHZhbHVlIHR5cGU9IjMiPiNmZmZmMDA8L3ZhbHVlPgogICAgICAgIDwvQmFzaWNFbnRyeT4KICAgICAgICA8QmFzaWNFbnRyeT4KICAgICAgICAgPG5hbWU+Q29sb3I0PC9uYW1lPgogICAgICAgICA8ZmxhZ3M+NjY0MzQ8L2ZsYWdzPgogICAgICAgICA8dmFsdWUgdHlwZT0iMyI+IzMzMzNmZjwvdmFsdWU+CiAgICAgICAgPC9CYXNpY0VudHJ5PgogICAgICAgIDxCYXNpY0VudHJ5PgogICAgICAgICA8bmFtZT5UaHJlc2hvbGQxPC9uYW1lPgogICAgICAgICA8ZmxhZ3M+Njc0NTg8L2ZsYWdzPgogICAgICAgICA8dmFsdWUgdHlwZT0iNyI+MTwvdmFsdWU+CiAgICAgICAgPC9CYXNpY0VudHJ5PgogICAgICAgIDxCYXNpY0VudHJ5PgogICAgICAgICA8bmFtZT5UaHJlc2hvbGQyPC9uYW1lPgogICAgICAgICA8ZmxhZ3M+Njc0NTg8L2ZsYWdzPgogICAgICAgICA8dmFsdWUgdHlwZT0iNyI+MTAwPC92YWx1ZT4KICAgICAgICA8L0Jhc2ljRW50cnk+CiAgICAgICAgPEJhc2ljRW50cnk+CiAgICAgICAgIDxuYW1lPlJlZ2lvbjwvbmFtZT4KICAgICAgICAgPGZsYWdzPjY2NDM0PC9mbGFncz4KICAgICAgICAgPHZhbHVlIHR5cGU9IjMiPmxpdmU8L3ZhbHVlPgogICAgICAgIDwvQmFzaWNFbnRyeT4KICAgICAgICA8QmFzaWNFbnRyeT4KICAgICAgICAgPG5hbWU+UmVnaW9uRnVuY3Rpb248L25hbWU+CiAgICAgICAgIDxmbGFncz42NjQzNDwvZmxhZ3M+CiAgICAgICAgIDx2YWx1ZSB0eXBlPSIzIj5Db3VudDwvdmFsdWU+CiAgICAgICAgPC9CYXNpY0VudHJ5PgogICAgICAgIDxCYXNpY0VudHJ5PgogICAgICAgICA8bmFtZT5GZWF0dXJlPC9uYW1lPgogICAgICAgICA8ZmxhZ3M+NjY0MzQ8L2ZsYWdzPgogICAgICAgICA8dmFsdWUgdHlwZT0iMyI+RlNDLUE8L3ZhbHVlPgogICAgICAgIDwvQmFzaWNFbnRyeT4KICAgICAgICA8QmFzaWNFbnRyeT4KICAgICAgICAgPG5hbWU+RmVhdHVyZUZ1bmN0aW9uPC9uYW1lPgogICAgICAgICA8ZmxhZ3M+NjY0MzQ8L2ZsYWdzPgogICAgICAgICA8dmFsdWUgdHlwZT0iMyI+TWVhbjwvdmFsdWU+CiAgICAgICAgPC9CYXNpY0VudHJ5PgogICAgICAgIDxCYXNpY0VudHJ5PgogICAgICAgICA8bmFtZT5Nb2RlPC9uYW1lPgogICAgICAgICA8ZmxhZ3M+NjYxNzg8L2ZsYWdzPgogICAgICAgICA8dmFsdWUgdHlwZT0iMiI+MDwvdmFsdWU+CiAgICAgICAgPC9CYXNpY0VudHJ5PgogICAgICAgIDxCYXNpY0VudHJ5PgogICAgICAgICA8bmFtZT5GdW5jdGlvbjwvbmFtZT4KICAgICAgICAgPGZsYWdzPjY2MTc4PC9mbGFncz4KICAgICAgICAgPHZhbHVlIHR5cGU9IjIiPjE8L3ZhbHVlPgogICAgICAgIDwvQmFzaWNFbnRyeT4KICAgICAgICA8QmFzaWNFbnRyeT4KICAgICAgICAgPG5hbWU+RGlzYWJsZWRHcm91cHM8L25hbWU+CiAgICAgICAgIDxmbGFncz42NjQzNDwvZmxhZ3M+CiAgICAgICAgIDx2YWx1ZSB0eXBlPSIzIj48L3ZhbHVlPgogICAgICAgIDwvQmFzaWNFbnRyeT4KICAgICAgIDwvQmFzaWNFbnRyeT4KICAgICAgIDxCYXNpY0VudHJ5PgogICAgICAgIDxuYW1lPlZpZXdIZWlnaHQ8L25hbWU+CiAgICAgICAgPGZsYWdzPjY2MTc4PC9mbGFncz4KICAgICAgICA8dmFsdWUgdHlwZT0iMiI+MTQ4PC92YWx1ZT4KICAgICAgIDwvQmFzaWNFbnRyeT4KICAgICAgIDxCYXNpY0VudHJ5PgogICAgICAgIDxuYW1lPlZpZXdXaWR0aDwvbmFtZT4KICAgICAgICA8ZmxhZ3M+NjYxNzg8L2ZsYWdzPgogICAgICAgIDx2YWx1ZSB0eXBlPSIyIj4xNDg8L3ZhbHVlPgogICAgICAgPC9CYXNpY0VudHJ5PgogICAgICAgPEJhc2ljRW50cnk+CiAgICAgICAgPG5hbWU+V2lkZ2V0UG9zPC9uYW1lPgogICAgICAgIDxmbGFncz42NTY2NjwvZmxhZ3M+CiAgICAgICAgPEJhc2ljRW50cnk+CiAgICAgICAgIDxuYW1lPlg8L25hbWU+CiAgICAgICAgIDxmbGFncz42NjE3ODwvZmxhZ3M+CiAgICAgICAgIDx2YWx1ZSB0eXBlPSIyIj4xMzwvdmFsdWU+CiAgICAgICAgPC9CYXNpY0VudHJ5PgogICAgICAgIDxCYXNpY0VudHJ5PgogICAgICAgICA8bmFtZT5ZPC9uYW1lPgogICAgICAgICA8ZmxhZ3M+NjYxNzg8L2ZsYWdzPgogICAgICAgICA8dmFsdWUgdHlwZT0iMiI+MTU8L3ZhbHVlPgogICAgICAgIDwvQmFzaWNFbnRyeT4KICAgICAgIDwvQmFzaWNFbnRyeT4KICAgICAgIDxCYXNpY0VudHJ5PgogICAgICAgIDxuYW1lPldpZGdldFNpemU8L25hbWU+CiAgICAgICAgPGZsYWdzPjY1NjY2PC9mbGFncz4KICAgICAgICA8QmFzaWNFbnRyeT4KICAgICAgICAgPG5hbWU+V2lkdGg8L25hbWU+CiAgICAgICAgIDxmbGFncz42NjE3ODwvZmxhZ3M+CiAgICAgICAgIDx2YWx1ZSB0eXBlPSIyIj4yMzQ8L3ZhbHVlPgogICAgICAgIDwvQmFzaWNFbnRyeT4KICAgICAgICA8QmFzaWNFbnRyeT4KICAgICAgICAgPG5hbWU+SGVpZ2h0PC9uYW1lPgogICAgICAgICA8ZmxhZ3M+NjYxNzg8L2ZsYWdzPgogICAgICAgICA8dmFsdWUgdHlwZT0iMiI+MjA5PC92YWx1ZT4KICAgICAgICA8L0Jhc2ljRW50cnk+CiAgICAgICA8L0Jhc2ljRW50cnk+CiAgICAgIDwvQmFzaWNFbnRyeT4KICAgICAgPEJhc2ljRW50cnk+CiAgICAgICA8bmFtZT5wbG90MTwvbmFtZT4KICAgICAgIDxmbGFncz42NjQzNDwvZmxhZ3M+CiAgICAgICA8dmFsdWUgdHlwZT0iMyI+UGxvdDwvdmFsdWU+CiAgICAgICA8QmFzaWNFbnRyeT4KICAgICAgICA8bmFtZT5WaWV3RmVhdHVyZXM8L25hbWU+CiAgICAgICAgPGZsYWdzPjY2NDM0PC9mbGFncz4KICAgICAgICA8dmFsdWUgdHlwZT0iMyI+RlNDLUEKRlNDLUg8L3ZhbHVlPgogICAgICAgPC9CYXNpY0VudHJ5PgogICAgICAgPEJhc2ljRW50cnk+CiAgICAgICAgPG5hbWU+Vmlld011bHRpTGF5ZXI8L25hbWU+CiAgICAgICAgPGZsYWdzPjY1OTIyPC9mbGFncz4KICAgICAgICA8dmFsdWUgdHlwZT0iMSI+MDwvdmFsdWU+CiAgICAgICA8L0Jhc2ljRW50cnk+CiAgICAgICA8QmFzaWNFbnRyeT4KICAgICAgICA8bmFtZT5WaWV3U291cmNlPC9uYW1lPgogICAgICAgIDxmbGFncz42NjQzNDwvZmxhZ3M+CiAgICAgICAgPHZhbHVlIHR5cGU9IjMiPjE6bGl2ZVxQMTwvdmFsdWU+CiAgICAgICA8L0Jhc2ljRW50cnk+CiAgICAgICA8QmFzaWNFbnRyeT4KICAgICAgICA8bmFtZT5WaWV3UG9wdWxhdGlvbnM8L25hbWU+CiAgICAgICAgPGZsYWdzPjY2NDM0PC9mbGFncz4KICAgICAgICA8dmFsdWUgdHlwZT0iMyI+MTpsaXZlXFAxPC92YWx1ZT4KICAgICAgIDwvQmFzaWNFbnRyeT4KICAgICAgIDxCYXNpY0VudHJ5PgogICAgICAgIDxuYW1lPlZpZXdNb2RlPC9uYW1lPgogICAgICAgIDxmbGFncz42NjE3ODwvZmxhZ3M+CiAgICAgICAgPHZhbHVlIHR5cGU9IjIiPjE8L3ZhbHVlPgogICAgICAgPC9CYXNpY0VudHJ5PgogICAgICAgPEJhc2ljRW50cnk+CiAgICAgICAgPG5hbWU+Vmlld0F4ZXM8L25hbWU+CiAgICAgICAgPGZsYWdzPjY2NDM0PC9mbGFncz4KICAgICAgICA8dmFsdWUgdHlwZT0iMyI+QXMgYWNxdWlyZWQKQXMgYWNxdWlyZWQ8L3ZhbHVlPgogICAgICAgPC9CYXNpY0VudHJ5PgogICAgICAgPEJhc2ljRW50cnk+CiAgICAgICAgPG5hbWU+Vmlld1pvb208L25hbWU+CiAgICAgICAgPGZsYWdzPjY2NDM0PC9mbGFncz4KICAgICAgICA8dmFsdWUgdHlwZT0iMyI+MC4wLDEuMAowLjAsMS4wPC92YWx1ZT4KICAgICAgIDwvQmFzaWNFbnRyeT4KICAgICAgIDxCYXNpY0VudHJ5PgogICAgICAgIDxuYW1lPlZpZXdIaWRlUmVnaW9uczwvbmFtZT4KICAgICAgICA8ZmxhZ3M+NjYxNzg8L2ZsYWdzPgogICAgICAgIDx2YWx1ZSB0eXBlPSIyIj4wPC92YWx1ZT4KICAgICAgIDwvQmFzaWNFbnRyeT4KICAgICAgIDxCYXNpY0VudHJ5PgogICAgICAgIDxuYW1lPkhpc3RvZ3JhbVVzZU92ZXJsYXk8L25hbWU+CiAgICAgICAgPGZsYWdzPjY2MTc4PC9mbGFncz4KICAgICAgICA8dmFsdWUgdHlwZT0iMiI+MDwvdmFsdWU+CiAgICAgICA8L0Jhc2ljRW50cnk+CiAgICAgICA8QmFzaWNFbnRyeT4KICAgICAgICA8bmFtZT5IaXN0b2dyYW1PdmVybGF5PC9uYW1lPgogICAgICAgIDxmbGFncz42NjQzNDwvZmxhZ3M+CiAgICAgICAgPHZhbHVlIHR5cGU9IjMiPmxpdmUKbGl2ZQpsaXZlCmxpdmUKbGl2ZQpsaXZlCmxpdmUKbGl2ZQpsaXZlCmxpdmU8L3ZhbHVlPgogICAgICAgPC9CYXNpY0VudHJ5PgogICAgICAgPEJhc2ljRW50cnk+CiAgICAgICAgPG5hbWU+SGlzdG9ncmFtT3ZlcmxheUNvbG9yczwvbmFtZT4KICAgICAgICA8ZmxhZ3M+NjY0MzQ8L2ZsYWdzPgogICAgICAgIDx2YWx1ZSB0eXBlPSIzIj4jZmZhYTdmCiNmZmFhZmYKI2FhZmY3ZgojOTZkOGUxCiNhYWFhN2YKI2ZmODY0YQojZmM1N2ZmCiM2YmZmNDIKIzQwYmNmZgojYTJhYTM0PC92YWx1ZT4KICAgICAgIDwvQmFzaWNFbnRyeT4KICAgICAgIDxCYXNpY0VudHJ5PgogICAgICAgIDxuYW1lPlZpZXdEYXRhRW5kPC9uYW1lPgogICAgICAgIDxmbGFncz42NjE3ODwvZmxhZ3M+CiAgICAgICAgPHZhbHVlIHR5cGU9IjIiPjIxNDc0ODM2NDc8L3ZhbHVlPgogICAgICAgPC9CYXNpY0VudHJ5PgogICAgICAgPEJhc2ljRW50cnk+CiAgICAgICAgPG5hbWU+Vmlld0RhdGFTa2lwPC9uYW1lPgogICAgICAgIDxmbGFncz42NjE3ODwvZmxhZ3M+CiAgICAgICAgPHZhbHVlIHR5cGU9IjIiPjA8L3ZhbHVlPgogICAgICAgPC9CYXNpY0VudHJ5PgogICAgICAgPEJhc2ljRW50cnk+CiAgICAgICAgPG5hbWU+Vmlld0RhdGFTdGFydDwvbmFtZT4KICAgICAgICA8ZmxhZ3M+NjYxNzg8L2ZsYWdzPgogICAgICAgIDx2YWx1ZSB0eXBlPSIyIj4wPC92YWx1ZT4KICAgICAgIDwvQmFzaWNFbnRyeT4KICAgICAgIDxCYXNpY0VudHJ5PgogICAgICAgIDxuYW1lPlNjcmlwdFRleHQ8L25hbWU+CiAgICAgICAgPGZsYWdzPjY2NDM0PC9mbGFncz4KICAgICAgICA8dmFsdWUgdHlwZT0iMyI+RWRpdCB0ZXh0IHZpYSBQcm9wZXJ0aWVzPC92YWx1ZT4KICAgICAgICA8QmFzaWNFbnRyeT4KICAgICAgICAgPG5hbWU+UHJlZGVmaW5lZFNjcmlwdFRleHQ8L25hbWU+CiAgICAgICAgIDxmbGFncz42NjQzNDwvZmxhZ3M+CiAgICAgICAgIDx2YWx1ZSB0eXBlPSIzIj48L3ZhbHVlPgogICAgICAgIDwvQmFzaWNFbnRyeT4KICAgICAgIDwvQmFzaWNFbnRyeT4KICAgICAgIDxCYXNpY0VudHJ5PgogICAgICAgIDxuYW1lPlNjcmlwdFRleHRBbGlnbm1lbnQ8L25hbWU+CiAgICAgICAgPGZsYWdzPjY2MTc4PC9mbGFncz4KICAgICAgICA8dmFsdWUgdHlwZT0iMiI+MDwvdmFsdWU+CiAgICAgICA8L0Jhc2ljRW50cnk+CiAgICAgICA8QmFzaWNFbnRyeT4KICAgICAgICA8bmFtZT5IaXN0b2dyYW1Ob3JtYWxpemF0aW9uPC9uYW1lPgogICAgICAgIDxmbGFncz42NjE3ODwvZmxhZ3M+CiAgICAgICAgPHZhbHVlIHR5cGU9IjIiPjA8L3ZhbHVlPgogICAgICAgPC9CYXNpY0VudHJ5PgogICAgICAgPEJhc2ljRW50cnk+CiAgICAgICAgPG5hbWU+SGlzdG9ncmFtUGxvdE1vZGU8L25hbWU+CiAgICAgICAgPGZsYWdzPjY2MTc4PC9mbGFncz4KICAgICAgICA8dmFsdWUgdHlwZT0iMiI+MDwvdmFsdWU+CiAgICAgICA8L0Jhc2ljRW50cnk+CiAgICAgICA8QmFzaWNFbnRyeT4KICAgICAgICA8bmFtZT5IaXN0b2dyYW1TbW9vdGhpbmc8L25hbWU+CiAgICAgICAgPGZsYWdzPjY2MTc4PC9mbGFncz4KICAgICAgICA8dmFsdWUgdHlwZT0iMiI+MDwvdmFsdWU+CiAgICAgICA8L0Jhc2ljRW50cnk+CiAgICAgICA8QmFzaWNFbnRyeT4KICAgICAgICA8bmFtZT5TdGF0aXN0aWNGZWF0dXJlczwvbmFtZT4KICAgICAgICA8ZmxhZ3M+NjY0MzQ8L2ZsYWdzPgogICAgICAgIDx2YWx1ZSB0eXBlPSIzIj5GU0MtQQpGU0MtSDwvdmFsdWU+CiAgICAgICA8L0Jhc2ljRW50cnk+CiAgICAgICA8QmFzaWNFbnRyeT4KICAgICAgICA8bmFtZT5TdGF0aXN0aWNSZWdpb25GdW5jczwvbmFtZT4KICAgICAgICA8ZmxhZ3M+NjY0MzQ8L2ZsYWdzPgogICAgICAgIDx2YWx1ZSB0eXBlPSIzIj5QYXRoCiUtIzwvdmFsdWU+CiAgICAgICA8L0Jhc2ljRW50cnk+CiAgICAgICA8QmFzaWNFbnRyeT4KICAgICAgICA8bmFtZT5TdGF0aXN0aWNGZWF0dXJlRnVuY3M8L25hbWU+CiAgICAgICAgPGZsYWdzPjY2NDM0PC9mbGFncz4KICAgICAgICA8dmFsdWUgdHlwZT0iMyI+PC92YWx1ZT4KICAgICAgIDwvQmFzaWNFbnRyeT4KICAgICAgIDxCYXNpY0VudHJ5PgogICAgICAgIDxuYW1lPlN0YXRpc3RpY1NvdXJjZUluZm88L25hbWU+CiAgICAgICAgPGZsYWdzPjY1OTIyPC9mbGFncz4KICAgICAgICA8dmFsdWUgdHlwZT0iMSI+MTwvdmFsdWU+CiAgICAgICA8L0Jhc2ljRW50cnk+CiAgICAgICA8QmFzaWNFbnRyeT4KICAgICAgICA8bmFtZT5TdGF0aXN0aWNUYWJsZTwvbmFtZT4KICAgICAgICA8ZmxhZ3M+NjU5MjI8L2ZsYWdzPgogICAgICAgIDx2YWx1ZSB0eXBlPSIxIj4xPC92YWx1ZT4KICAgICAgIDwvQmFzaWNFbnRyeT4KICAgICAgIDxCYXNpY0VudHJ5PgogICAgICAgIDxuYW1lPlN0YXRpc3RpY0ZlYXR1cmVOYW1lPC9uYW1lPgogICAgICAgIDxmbGFncz42NjE3ODwvZmxhZ3M+CiAgICAgICAgPHZhbHVlIHR5cGU9IjIiPjA8L3ZhbHVlPgogICAgICAgPC9CYXNpY0VudHJ5PgogICAgICAgPEJhc2ljRW50cnk+CiAgICAgICAgPG5hbWU+SGVhdG1hcDwvbmFtZT4KICAgICAgICA8ZmxhZ3M+NjU2NjY8L2ZsYWdzPgogICAgICAgIDxCYXNpY0VudHJ5PgogICAgICAgICA8bmFtZT5Db2xvcjE8L25hbWU+CiAgICAgICAgIDxmbGFncz42NjQzNDwvZmxhZ3M+CiAgICAgICAgIDx2YWx1ZSB0eXBlPSIzIj4jZmYwMDAwPC92YWx1ZT4KICAgICAgICA8L0Jhc2ljRW50cnk+CiAgICAgICAgPEJhc2ljRW50cnk+CiAgICAgICAgIDxuYW1lPkNvbG9yMjwvbmFtZT4KICAgICAgICAgPGZsYWdzPjY2NDM0PC9mbGFncz4KICAgICAgICAgPHZhbHVlIHR5cGU9IjMiPiMwMGFhMDA8L3ZhbHVlPgogICAgICAgIDwvQmFzaWNFbnRyeT4KICAgICAgICA8QmFzaWNFbnRyeT4KICAgICAgICAgPG5hbWU+Q29sb3IzPC9uYW1lPgogICAgICAgICA8ZmxhZ3M+NjY0MzQ8L2ZsYWdzPgogICAgICAgICA8dmFsdWUgdHlwZT0iMyI+I2ZmZmYwMDwvdmFsdWU+CiAgICAgICAgPC9CYXNpY0VudHJ5PgogICAgICAgIDxCYXNpY0VudHJ5PgogICAgICAgICA8bmFtZT5Db2xvcjQ8L25hbWU+CiAgICAgICAgIDxmbGFncz42NjQzNDwvZmxhZ3M+CiAgICAgICAgIDx2YWx1ZSB0eXBlPSIzIj4jMzMzM2ZmPC92YWx1ZT4KICAgICAgICA8L0Jhc2ljRW50cnk+CiAgICAgICAgPEJhc2ljRW50cnk+CiAgICAgICAgIDxuYW1lPlRocmVzaG9sZDE8L25hbWU+CiAgICAgICAgIDxmbGFncz42NzQ1ODwvZmxhZ3M+CiAgICAgICAgIDx2YWx1ZSB0eXBlPSI3Ij4xPC92YWx1ZT4KICAgICAgICA8L0Jhc2ljRW50cnk+CiAgICAgICAgPEJhc2ljRW50cnk+CiAgICAgICAgIDxuYW1lPlRocmVzaG9sZDI8L25hbWU+CiAgICAgICAgIDxmbGFncz42NzQ1ODwvZmxhZ3M+CiAgICAgICAgIDx2YWx1ZSB0eXBlPSI3Ij4xMDA8L3ZhbHVlPgogICAgICAgIDwvQmFzaWNFbnRyeT4KICAgICAgICA8QmFzaWNFbnRyeT4KICAgICAgICAgPG5hbWU+UmVnaW9uPC9uYW1lPgogICAgICAgICA8ZmxhZ3M+NjY0MzQ8L2ZsYWdzPgogICAgICAgICA8dmFsdWUgdHlwZT0iMyI+bGl2ZVxQMTwvdmFsdWU+CiAgICAgICAgPC9CYXNpY0VudHJ5PgogICAgICAgIDxCYXNpY0VudHJ5PgogICAgICAgICA8bmFtZT5SZWdpb25GdW5jdGlvbjwvbmFtZT4KICAgICAgICAgPGZsYWdzPjY2NDM0PC9mbGFncz4KICAgICAgICAgPHZhbHVlIHR5cGU9IjMiPkNvdW50PC92YWx1ZT4KICAgICAgICA8L0Jhc2ljRW50cnk+CiAgICAgICAgPEJhc2ljRW50cnk+CiAgICAgICAgIDxuYW1lPkZlYXR1cmU8L25hbWU+CiAgICAgICAgIDxmbGFncz42NjQzNDwvZmxhZ3M+CiAgICAgICAgIDx2YWx1ZSB0eXBlPSIzIj5GU0MtQTwvdmFsdWU+CiAgICAgICAgPC9CYXNpY0VudHJ5PgogICAgICAgIDxCYXNpY0VudHJ5PgogICAgICAgICA8bmFtZT5GZWF0dXJlRnVuY3Rpb248L25hbWU+CiAgICAgICAgIDxmbGFncz42NjQzNDwvZmxhZ3M+CiAgICAgICAgIDx2YWx1ZSB0eXBlPSIzIj5NZWFuPC92YWx1ZT4KICAgICAgICA8L0Jhc2ljRW50cnk+CiAgICAgICAgPEJhc2ljRW50cnk+CiAgICAgICAgIDxuYW1lPk1vZGU8L25hbWU+CiAgICAgICAgIDxmbGFncz42NjE3ODwvZmxhZ3M+CiAgICAgICAgIDx2YWx1ZSB0eXBlPSIyIj4wPC92YWx1ZT4KICAgICAgICA8L0Jhc2ljRW50cnk+CiAgICAgICAgPEJhc2ljRW50cnk+CiAgICAgICAgIDxuYW1lPkZ1bmN0aW9uPC9uYW1lPgogICAgICAgICA8ZmxhZ3M+NjYxNzg8L2ZsYWdzPgogICAgICAgICA8dmFsdWUgdHlwZT0iMiI+MTwvdmFsdWU+CiAgICAgICAgPC9CYXNpY0VudHJ5PgogICAgICAgIDxCYXNpY0VudHJ5PgogICAgICAgICA8bmFtZT5EaXNhYmxlZEdyb3VwczwvbmFtZT4KICAgICAgICAgPGZsYWdzPjY2NDM0PC9mbGFncz4KICAgICAgICAgPHZhbHVlIHR5cGU9IjMiPjwvdmFsdWU+CiAgICAgICAgPC9CYXNpY0VudHJ5PgogICAgICAgPC9CYXNpY0VudHJ5PgogICAgICAgPEJhc2ljRW50cnk+CiAgICAgICAgPG5hbWU+Vmlld0hlaWdodDwvbmFtZT4KICAgICAgICA8ZmxhZ3M+NjYxNzg8L2ZsYWdzPgogICAgICAgIDx2YWx1ZSB0eXBlPSIyIj4xNDg8L3ZhbHVlPgogICAgICAgPC9CYXNpY0VudHJ5PgogICAgICAgPEJhc2ljRW50cnk+CiAgICAgICAgPG5hbWU+Vmlld1dpZHRoPC9uYW1lPgogICAgICAgIDxmbGFncz42NjE3ODwvZmxhZ3M+CiAgICAgICAgPHZhbHVlIHR5cGU9IjIiPjE0ODwvdmFsdWU+CiAgICAgICA8L0Jhc2ljRW50cnk+CiAgICAgICA8QmFzaWNFbnRyeT4KICAgICAgICA8bmFtZT5XaWRnZXRQb3M8L25hbWU+CiAgICAgICAgPGZsYWdzPjY1NjY2PC9mbGFncz4KICAgICAgICA8QmFzaWNFbnRyeT4KICAgICAgICAgPG5hbWU+WDwvbmFtZT4KICAgICAgICAgPGZsYWdzPjY2MTc4PC9mbGFncz4KICAgICAgICAgPHZhbHVlIHR5cGU9IjIiPjI0NzwvdmFsdWU+CiAgICAgICAgPC9CYXNpY0VudHJ5PgogICAgICAgIDxCYXNpY0VudHJ5PgogICAgICAgICA8bmFtZT5ZPC9uYW1lPgogICAgICAgICA8ZmxhZ3M+NjYxNzg8L2ZsYWdzPgogICAgICAgICA8dmFsdWUgdHlwZT0iMiI+MTU8L3ZhbHVlPgogICAgICAgIDwvQmFzaWNFbnRyeT4KICAgICAgIDwvQmFzaWNFbnRyeT4KICAgICAgIDxCYXNpY0VudHJ5PgogICAgICAgIDxuYW1lPldpZGdldFNpemU8L25hbWU+CiAgICAgICAgPGZsYWdzPjY1NjY2PC9mbGFncz4KICAgICAgICA8QmFzaWNFbnRyeT4KICAgICAgICAgPG5hbWU+V2lkdGg8L25hbWU+CiAgICAgICAgIDxmbGFncz42NjE3ODwvZmxhZ3M+CiAgICAgICAgIDx2YWx1ZSB0eXBlPSIyIj4yMzQ8L3ZhbHVlPgogICAgICAgIDwvQmFzaWNFbnRyeT4KICAgICAgICA8QmFzaWNFbnRyeT4KICAgICAgICAgPG5hbWU+SGVpZ2h0PC9uYW1lPgogICAgICAgICA8ZmxhZ3M+NjYxNzg8L2ZsYWdzPgogICAgICAgICA8dmFsdWUgdHlwZT0iMiI+MjA5PC92YWx1ZT4KICAgICAgICA8L0Jhc2ljRW50cnk+CiAgICAgICA8L0Jhc2ljRW50cnk+CiAgICAgIDwvQmFzaWNFbnRyeT4KICAgICAgPEJhc2ljRW50cnk+CiAgICAgICA8bmFtZT5wbG90MjwvbmFtZT4KICAgICAgIDxmbGFncz42NjQzNDwvZmxhZ3M+CiAgICAgICA8dmFsdWUgdHlwZT0iMyI+UGxvdDwvdmFsdWU+CiAgICAgICA8QmFzaWNFbnRyeT4KICAgICAgICA8bmFtZT5WaWV3RmVhdHVyZXM8L25hbWU+CiAgICAgICAgPGZsYWdzPjY2NDM0PC9mbGFncz4KICAgICAgICA8dmFsdWUgdHlwZT0iMyI+QjEtQQpWMS1BPC92YWx1ZT4KICAgICAgIDwvQmFzaWNFbnRyeT4KICAgICAgIDxCYXNpY0VudHJ5PgogICAgICAgIDxuYW1lPlZpZXdNdWx0aUxheWVyPC9uYW1lPgogICAgICAgIDxmbGFncz42NTkyMjwvZmxhZ3M+CiAgICAgICAgPHZhbHVlIHR5cGU9IjEiPjA8L3ZhbHVlPgogICAgICAgPC9CYXNpY0VudHJ5PgogICAgICAgPEJhc2ljRW50cnk+CiAgICAgICAgPG5hbWU+Vmlld1NvdXJjZTwvbmFtZT4KICAgICAgICA8ZmxhZ3M+NjY0MzQ8L2ZsYWdzPgogICAgICAgIDx2YWx1ZSB0eXBlPSIzIj4xOmxpdmVcUDFcUDI8L3ZhbHVlPgogICAgICAgPC9CYXNpY0VudHJ5PgogICAgICAgPEJhc2ljRW50cnk+CiAgICAgICAgPG5hbWU+Vmlld1BvcHVsYXRpb25zPC9uYW1lPgogICAgICAgIDxmbGFncz42NjQzNDwvZmxhZ3M+CiAgICAgICAgPHZhbHVlIHR5cGU9IjMiPjE6bGl2ZVxQMVxQMjwvdmFsdWU+CiAgICAgICA8L0Jhc2ljRW50cnk+CiAgICAgICA8QmFzaWNFbnRyeT4KICAgICAgICA8bmFtZT5WaWV3TW9kZTwvbmFtZT4KICAgICAgICA8ZmxhZ3M+NjYxNzg8L2ZsYWdzPgogICAgICAgIDx2YWx1ZSB0eXBlPSIyIj4xPC92YWx1ZT4KICAgICAgIDwvQmFzaWNFbnRyeT4KICAgICAgIDxCYXNpY0VudHJ5PgogICAgICAgIDxuYW1lPlZpZXdBeGVzPC9uYW1lPgogICAgICAgIDxmbGFncz42NjQzNDwvZmxhZ3M+CiAgICAgICAgPHZhbHVlIHR5cGU9IjMiPkFzIGFjcXVpcmVkCkFzIGFjcXVpcmVkPC92YWx1ZT4KICAgICAgIDwvQmFzaWNFbnRyeT4KICAgICAgIDxCYXNpY0VudHJ5PgogICAgICAgIDxuYW1lPlZpZXdab29tPC9uYW1lPgogICAgICAgIDxmbGFncz42NjQzNDwvZmxhZ3M+CiAgICAgICAgPHZhbHVlIHR5cGU9IjMiPjAuMCwxLjAKMC4wLDEuMDwvdmFsdWU+CiAgICAgICA8L0Jhc2ljRW50cnk+CiAgICAgICA8QmFzaWNFbnRyeT4KICAgICAgICA8bmFtZT5WaWV3SGlkZVJlZ2lvbnM8L25hbWU+CiAgICAgICAgPGZsYWdzPjY2MTc4PC9mbGFncz4KICAgICAgICA8dmFsdWUgdHlwZT0iMiI+MDwvdmFsdWU+CiAgICAgICA8L0Jhc2ljRW50cnk+CiAgICAgICA8QmFzaWNFbnRyeT4KICAgICAgICA8bmFtZT5IaXN0b2dyYW1Vc2VPdmVybGF5PC9uYW1lPgogICAgICAgIDxmbGFncz42NjE3ODwvZmxhZ3M+CiAgICAgICAgPHZhbHVlIHR5cGU9IjIiPjA8L3ZhbHVlPgogICAgICAgPC9CYXNpY0VudHJ5PgogICAgICAgPEJhc2ljRW50cnk+CiAgICAgICAgPG5hbWU+SGlzdG9ncmFtT3ZlcmxheTwvbmFtZT4KICAgICAgICA8ZmxhZ3M+NjY0MzQ8L2ZsYWdzPgogICAgICAgIDx2YWx1ZSB0eXBlPSIzIj5saXZlCmxpdmUKbGl2ZQpsaXZlCmxpdmUKbGl2ZQpsaXZlCmxpdmUKbGl2ZQpsaXZlPC92YWx1ZT4KICAgICAgIDwvQmFzaWNFbnRyeT4KICAgICAgIDxCYXNpY0VudHJ5PgogICAgICAgIDxuYW1lPkhpc3RvZ3JhbU92ZXJsYXlDb2xvcnM8L25hbWU+CiAgICAgICAgPGZsYWdzPjY2NDM0PC9mbGFncz4KICAgICAgICA8dmFsdWUgdHlwZT0iMyI+I2ZmYWE3ZgojZmZhYWZmCiNhYWZmN2YKIzk2ZDhlMQojYWFhYTdmCiNmZjg2NGEKI2ZjNTdmZgojNmJmZjQyCiM0MGJjZmYKI2EyYWEzNDwvdmFsdWU+CiAgICAgICA8L0Jhc2ljRW50cnk+CiAgICAgICA8QmFzaWNFbnRyeT4KICAgICAgICA8bmFtZT5WaWV3RGF0YUVuZDwvbmFtZT4KICAgICAgICA8ZmxhZ3M+NjYxNzg8L2ZsYWdzPgogICAgICAgIDx2YWx1ZSB0eXBlPSIyIj4yMTQ3NDgzNjQ3PC92YWx1ZT4KICAgICAgIDwvQmFzaWNFbnRyeT4KICAgICAgIDxCYXNpY0VudHJ5PgogICAgICAgIDxuYW1lPlZpZXdEYXRhU2tpcDwvbmFtZT4KICAgICAgICA8ZmxhZ3M+NjYxNzg8L2ZsYWdzPgogICAgICAgIDx2YWx1ZSB0eXBlPSIyIj4wPC92YWx1ZT4KICAgICAgIDwvQmFzaWNFbnRyeT4KICAgICAgIDxCYXNpY0VudHJ5PgogICAgICAgIDxuYW1lPlZpZXdEYXRhU3RhcnQ8L25hbWU+CiAgICAgICAgPGZsYWdzPjY2MTc4PC9mbGFncz4KICAgICAgICA8dmFsdWUgdHlwZT0iMiI+MDwvdmFsdWU+CiAgICAgICA8L0Jhc2ljRW50cnk+CiAgICAgICA8QmFzaWNFbnRyeT4KICAgICAgICA8bmFtZT5TY3JpcHRUZXh0PC9uYW1lPgogICAgICAgIDxmbGFncz42NjQzNDwvZmxhZ3M+CiAgICAgICAgPHZhbHVlIHR5cGU9IjMiPkVkaXQgdGV4dCB2aWEgUHJvcGVydGllczwvdmFsdWU+CiAgICAgICAgPEJhc2ljRW50cnk+CiAgICAgICAgIDxuYW1lPlByZWRlZmluZWRTY3JpcHRUZXh0PC9uYW1lPgogICAgICAgICA8ZmxhZ3M+NjY0MzQ8L2ZsYWdzPgogICAgICAgICA8dmFsdWUgdHlwZT0iMyI+PC92YWx1ZT4KICAgICAgICA8L0Jhc2ljRW50cnk+CiAgICAgICA8L0Jhc2ljRW50cnk+CiAgICAgICA8QmFzaWNFbnRyeT4KICAgICAgICA8bmFtZT5TY3JpcHRUZXh0QWxpZ25tZW50PC9uYW1lPgogICAgICAgIDxmbGFncz42NjE3ODwvZmxhZ3M+CiAgICAgICAgPHZhbHVlIHR5cGU9IjIiPjA8L3ZhbHVlPgogICAgICAgPC9CYXNpY0VudHJ5PgogICAgICAgPEJhc2ljRW50cnk+CiAgICAgICAgPG5hbWU+SGlzdG9ncmFtTm9ybWFsaXphdGlvbjwvbmFtZT4KICAgICAgICA8ZmxhZ3M+NjYxNzg8L2ZsYWdzPgogICAgICAgIDx2YWx1ZSB0eXBlPSIyIj4wPC92YWx1ZT4KICAgICAgIDwvQmFzaWNFbnRyeT4KICAgICAgIDxCYXNpY0VudHJ5PgogICAgICAgIDxuYW1lPkhpc3RvZ3JhbVBsb3RNb2RlPC9uYW1lPgogICAgICAgIDxmbGFncz42NjE3ODwvZmxhZ3M+CiAgICAgICAgPHZhbHVlIHR5cGU9IjIiPjA8L3ZhbHVlPgogICAgICAgPC9CYXNpY0VudHJ5PgogICAgICAgPEJhc2ljRW50cnk+CiAgICAgICAgPG5hbWU+SGlzdG9ncmFtU21vb3RoaW5nPC9uYW1lPgogICAgICAgIDxmbGFncz42NjE3ODwvZmxhZ3M+CiAgICAgICAgPHZhbHVlIHR5cGU9IjIiPjA8L3ZhbHVlPgogICAgICAgPC9CYXNpY0VudHJ5PgogICAgICAgPEJhc2ljRW50cnk+CiAgICAgICAgPG5hbWU+U3RhdGlzdGljRmVhdHVyZXM8L25hbWU+CiAgICAgICAgPGZsYWdzPjY2NDM0PC9mbGFncz4KICAgICAgICA8dmFsdWUgdHlwZT0iMyI+QjEtQQpWMS1BPC92YWx1ZT4KICAgICAgIDwvQmFzaWNFbnRyeT4KICAgICAgIDxCYXNpY0VudHJ5PgogICAgICAgIDxuYW1lPlN0YXRpc3RpY1JlZ2lvbkZ1bmNzPC9uYW1lPgogICAgICAgIDxmbGFncz42NjQzNDwvZmxhZ3M+CiAgICAgICAgPHZhbHVlIHR5cGU9IjMiPlBhdGgKJS0jPC92YWx1ZT4KICAgICAgIDwvQmFzaWNFbnRyeT4KICAgICAgIDxCYXNpY0VudHJ5PgogICAgICAgIDxuYW1lPlN0YXRpc3RpY0ZlYXR1cmVGdW5jczwvbmFtZT4KICAgICAgICA8ZmxhZ3M+NjY0MzQ8L2ZsYWdzPgogICAgICAgIDx2YWx1ZSB0eXBlPSIzIj48L3ZhbHVlPgogICAgICAgPC9CYXNpY0VudHJ5PgogICAgICAgPEJhc2ljRW50cnk+CiAgICAgICAgPG5hbWU+U3RhdGlzdGljU291cmNlSW5mbzwvbmFtZT4KICAgICAgICA8ZmxhZ3M+NjU5MjI8L2ZsYWdzPgogICAgICAgIDx2YWx1ZSB0eXBlPSIxIj4xPC92YWx1ZT4KICAgICAgIDwvQmFzaWNFbnRyeT4KICAgICAgIDxCYXNpY0VudHJ5PgogICAgICAgIDxuYW1lPlN0YXRpc3RpY1RhYmxlPC9uYW1lPgogICAgICAgIDxmbGFncz42NTkyMjwvZmxhZ3M+CiAgICAgICAgPHZhbHVlIHR5cGU9IjEiPjE8L3ZhbHVlPgogICAgICAgPC9CYXNpY0VudHJ5PgogICAgICAgPEJhc2ljRW50cnk+CiAgICAgICAgPG5hbWU+U3RhdGlzdGljRmVhdHVyZU5hbWU8L25hbWU+CiAgICAgICAgPGZsYWdzPjY2MTc4PC9mbGFncz4KICAgICAgICA8dmFsdWUgdHlwZT0iMiI+MDwvdmFsdWU+CiAgICAgICA8L0Jhc2ljRW50cnk+CiAgICAgICA8QmFzaWNFbnRyeT4KICAgICAgICA8bmFtZT5IZWF0bWFwPC9uYW1lPgogICAgICAgIDxmbGFncz42NTY2NjwvZmxhZ3M+CiAgICAgICAgPEJhc2ljRW50cnk+CiAgICAgICAgIDxuYW1lPkNvbG9yMTwvbmFtZT4KICAgICAgICAgPGZsYWdzPjY2NDM0PC9mbGFncz4KICAgICAgICAgPHZhbHVlIHR5cGU9IjMiPiNmZjAwMDA8L3ZhbHVlPgogICAgICAgIDwvQmFzaWNFbnRyeT4KICAgICAgICA8QmFzaWNFbnRyeT4KICAgICAgICAgPG5hbWU+Q29sb3IyPC9uYW1lPgogICAgICAgICA8ZmxhZ3M+NjY0MzQ8L2ZsYWdzPgogICAgICAgICA8dmFsdWUgdHlwZT0iMyI+IzAwYWEwMDwvdmFsdWU+CiAgICAgICAgPC9CYXNpY0VudHJ5PgogICAgICAgIDxCYXNpY0VudHJ5PgogICAgICAgICA8bmFtZT5Db2xvcjM8L25hbWU+CiAgICAgICAgIDxmbGFncz42NjQzNDwvZmxhZ3M+CiAgICAgICAgIDx2YWx1ZSB0eXBlPSIzIj4jZmZmZjAwPC92YWx1ZT4KICAgICAgICA8L0Jhc2ljRW50cnk+CiAgICAgICAgPEJhc2ljRW50cnk+CiAgICAgICAgIDxuYW1lPkNvbG9yNDwvbmFtZT4KICAgICAgICAgPGZsYWdzPjY2NDM0PC9mbGFncz4KICAgICAgICAgPHZhbHVlIHR5cGU9IjMiPiMzMzMzZmY8L3ZhbHVlPgogICAgICAgIDwvQmFzaWNFbnRyeT4KICAgICAgICA8QmFzaWNFbnRyeT4KICAgICAgICAgPG5hbWU+VGhyZXNob2xkMTwvbmFtZT4KICAgICAgICAgPGZsYWdzPjY3NDU4PC9mbGFncz4KICAgICAgICAgPHZhbHVlIHR5cGU9IjciPjE8L3ZhbHVlPgogICAgICAgIDwvQmFzaWNFbnRyeT4KICAgICAgICA8QmFzaWNFbnRyeT4KICAgICAgICAgPG5hbWU+VGhyZXNob2xkMjwvbmFtZT4KICAgICAgICAgPGZsYWdzPjY3NDU4PC9mbGFncz4KICAgICAgICAgPHZhbHVlIHR5cGU9IjciPjEwMDwvdmFsdWU+CiAgICAgICAgPC9CYXNpY0VudHJ5PgogICAgICAgIDxCYXNpY0VudHJ5PgogICAgICAgICA8bmFtZT5SZWdpb248L25hbWU+CiAgICAgICAgIDxmbGFncz42NjQzNDwvZmxhZ3M+CiAgICAgICAgIDx2YWx1ZSB0eXBlPSIzIj5saXZlXFAxXFAyPC92YWx1ZT4KICAgICAgICA8L0Jhc2ljRW50cnk+CiAgICAgICAgPEJhc2ljRW50cnk+CiAgICAgICAgIDxuYW1lPlJlZ2lvbkZ1bmN0aW9uPC9uYW1lPgogICAgICAgICA8ZmxhZ3M+NjY0MzQ8L2ZsYWdzPgogICAgICAgICA8dmFsdWUgdHlwZT0iMyI+Q291bnQ8L3ZhbHVlPgogICAgICAgIDwvQmFzaWNFbnRyeT4KICAgICAgICA8QmFzaWNFbnRyeT4KICAgICAgICAgPG5hbWU+RmVhdHVyZTwvbmFtZT4KICAgICAgICAgPGZsYWdzPjY2NDM0PC9mbGFncz4KICAgICAgICAgPHZhbHVlIHR5cGU9IjMiPkZTQy1BPC92YWx1ZT4KICAgICAgICA8L0Jhc2ljRW50cnk+CiAgICAgICAgPEJhc2ljRW50cnk+CiAgICAgICAgIDxuYW1lPkZlYXR1cmVGdW5jdGlvbjwvbmFtZT4KICAgICAgICAgPGZsYWdzPjY2NDM0PC9mbGFncz4KICAgICAgICAgPHZhbHVlIHR5cGU9IjMiPk1lYW48L3ZhbHVlPgogICAgICAgIDwvQmFzaWNFbnRyeT4KICAgICAgICA8QmFzaWNFbnRyeT4KICAgICAgICAgPG5hbWU+TW9kZTwvbmFtZT4KICAgICAgICAgPGZsYWdzPjY2MTc4PC9mbGFncz4KICAgICAgICAgPHZhbHVlIHR5cGU9IjIiPjA8L3ZhbHVlPgogICAgICAgIDwvQmFzaWNFbnRyeT4KICAgICAgICA8QmFzaWNFbnRyeT4KICAgICAgICAgPG5hbWU+RnVuY3Rpb248L25hbWU+CiAgICAgICAgIDxmbGFncz42NjE3ODwvZmxhZ3M+CiAgICAgICAgIDx2YWx1ZSB0eXBlPSIyIj4xPC92YWx1ZT4KICAgICAgICA8L0Jhc2ljRW50cnk+CiAgICAgICAgPEJhc2ljRW50cnk+CiAgICAgICAgIDxuYW1lPkRpc2FibGVkR3JvdXBzPC9uYW1lPgogICAgICAgICA8ZmxhZ3M+NjY0MzQ8L2ZsYWdzPgogICAgICAgICA8dmFsdWUgdHlwZT0iMyI+PC92YWx1ZT4KICAgICAgICA8L0Jhc2ljRW50cnk+CiAgICAgICA8L0Jhc2ljRW50cnk+CiAgICAgICA8QmFzaWNFbnRyeT4KICAgICAgICA8bmFtZT5WaWV3SGVpZ2h0PC9uYW1lPgogICAgICAgIDxmbGFncz42NjE3ODwvZmxhZ3M+CiAgICAgICAgPHZhbHVlIHR5cGU9IjIiPjE0ODwvdmFsdWU+CiAgICAgICA8L0Jhc2ljRW50cnk+CiAgICAgICA8QmFzaWNFbnRyeT4KICAgICAgICA8bmFtZT5WaWV3V2lkdGg8L25hbWU+CiAgICAgICAgPGZsYWdzPjY2MTc4PC9mbGFncz4KICAgICAgICA8dmFsdWUgdHlwZT0iMiI+MTQ4PC92YWx1ZT4KICAgICAgIDwvQmFzaWNFbnRyeT4KICAgICAgIDxCYXNpY0VudHJ5PgogICAgICAgIDxuYW1lPldpZGdldFBvczwvbmFtZT4KICAgICAgICA8ZmxhZ3M+NjU2NjY8L2ZsYWdzPgogICAgICAgIDxCYXNpY0VudHJ5PgogICAgICAgICA8bmFtZT5YPC9uYW1lPgogICAgICAgICA8ZmxhZ3M+NjYxNzg8L2ZsYWdzPgogICAgICAgICA8dmFsdWUgdHlwZT0iMiI+NDgxPC92YWx1ZT4KICAgICAgICA8L0Jhc2ljRW50cnk+CiAgICAgICAgPEJhc2ljRW50cnk+CiAgICAgICAgIDxuYW1lPlk8L25hbWU+CiAgICAgICAgIDxmbGFncz42NjE3ODwvZmxhZ3M+CiAgICAgICAgIDx2YWx1ZSB0eXBlPSIyIj4xNTwvdmFsdWU+CiAgICAgICAgPC9CYXNpY0VudHJ5PgogICAgICAgPC9CYXNpY0VudHJ5PgogICAgICAgPEJhc2ljRW50cnk+CiAgICAgICAgPG5hbWU+V2lkZ2V0U2l6ZTwvbmFtZT4KICAgICAgICA8ZmxhZ3M+NjU2NjY8L2ZsYWdzPgogICAgICAgIDxCYXNpY0VudHJ5PgogICAgICAgICA8bmFtZT5XaWR0aDwvbmFtZT4KICAgICAgICAgPGZsYWdzPjY2MTc4PC9mbGFncz4KICAgICAgICAgPHZhbHVlIHR5cGU9IjIiPjIzNDwvdmFsdWU+CiAgICAgICAgPC9CYXNpY0VudHJ5PgogICAgICAgIDxCYXNpY0VudHJ5PgogICAgICAgICA8bmFtZT5IZWlnaHQ8L25hbWU+CiAgICAgICAgIDxmbGFncz42NjE3ODwvZmxhZ3M+CiAgICAgICAgIDx2YWx1ZSB0eXBlPSIyIj4yMDk8L3ZhbHVlPgogICAgICAgIDwvQmFzaWNFbnRyeT4KICAgICAgIDwvQmFzaWNFbnRyeT4KICAgICAgPC9CYXNpY0VudHJ5PgogICAgICA8QmFzaWNFbnRyeT4KICAgICAgIDxuYW1lPnBsb3QzPC9uYW1lPgogICAgICAgPGZsYWdzPjY2NDM0PC9mbGFncz4KICAgICAgIDx2YWx1ZSB0eXBlPSIzIj5QbG90PC92YWx1ZT4KICAgICAgIDxCYXNpY0VudHJ5PgogICAgICAgIDxuYW1lPlZpZXdNb2RlPC9uYW1lPgogICAgICAgIDxmbGFncz42NjE3ODwvZmxhZ3M+CiAgICAgICAgPHZhbHVlIHR5cGU9IjIiPjM8L3ZhbHVlPgogICAgICAgPC9CYXNpY0VudHJ5PgogICAgICAgPEJhc2ljRW50cnk+CiAgICAgICAgPG5hbWU+Vmlld0hlaWdodDwvbmFtZT4KICAgICAgICA8ZmxhZ3M+NjYxNzg8L2ZsYWdzPgogICAgICAgIDx2YWx1ZSB0eXBlPSIyIj4zNTc8L3ZhbHVlPgogICAgICAgPC9CYXNpY0VudHJ5PgogICAgICAgPEJhc2ljRW50cnk+CiAgICAgICAgPG5hbWU+Vmlld1dpZHRoPC9uYW1lPgogICAgICAgIDxmbGFncz42NjE3ODwvZmxhZ3M+CiAgICAgICAgPHZhbHVlIHR5cGU9IjIiPjYxNjwvdmFsdWU+CiAgICAgICA8L0Jhc2ljRW50cnk+CiAgICAgICA8QmFzaWNFbnRyeT4KICAgICAgICA8bmFtZT5WaWV3RmVhdHVyZXM8L25hbWU+CiAgICAgICAgPGZsYWdzPjY2NDM0PC9mbGFncz4KICAgICAgICA8dmFsdWUgdHlwZT0iMyI+RlNDLUEKU1NDLUE8L3ZhbHVlPgogICAgICAgPC9CYXNpY0VudHJ5PgogICAgICAgPEJhc2ljRW50cnk+CiAgICAgICAgPG5hbWU+Vmlld011bHRpTGF5ZXI8L25hbWU+CiAgICAgICAgPGZsYWdzPjY1OTIyPC9mbGFncz4KICAgICAgICA8dmFsdWUgdHlwZT0iMSI+MDwvdmFsdWU+CiAgICAgICA8L0Jhc2ljRW50cnk+CiAgICAgICA8QmFzaWNFbnRyeT4KICAgICAgICA8bmFtZT5WaWV3U291cmNlPC9uYW1lPgogICAgICAgIDxmbGFncz42NjQzNDwvZmxhZ3M+CiAgICAgICAgPHZhbHVlIHR5cGU9IjMiPjE6bGl2ZTwvdmFsdWU+CiAgICAgICA8L0Jhc2ljRW50cnk+CiAgICAgICA8QmFzaWNFbnRyeT4KICAgICAgICA8bmFtZT5WaWV3UG9wdWxhdGlvbnM8L25hbWU+CiAgICAgICAgPGZsYWdzPjY2NDM0PC9mbGFncz4KICAgICAgICA8dmFsdWUgdHlwZT0iMyI+MTpsaXZlPC92YWx1ZT4KICAgICAgIDwvQmFzaWNFbnRyeT4KICAgICAgIDxCYXNpY0VudHJ5PgogICAgICAgIDxuYW1lPlZpZXdBeGVzPC9uYW1lPgogICAgICAgIDxmbGFncz42NjQzNDwvZmxhZ3M+CiAgICAgICAgPHZhbHVlIHR5cGU9IjMiPkFzIGFjcXVpcmVkCkFzIGFjcXVpcmVkPC92YWx1ZT4KICAgICAgIDwvQmFzaWNFbnRyeT4KICAgICAgIDxCYXNpY0VudHJ5PgogICAgICAgIDxuYW1lPlZpZXdab29tPC9uYW1lPgogICAgICAgIDxmbGFncz42NjQzNDwvZmxhZ3M+CiAgICAgICAgPHZhbHVlIHR5cGU9IjMiPjAuMCwxLjAKMC4wLDEuMDwvdmFsdWU+CiAgICAgICA8L0Jhc2ljRW50cnk+CiAgICAgICA8QmFzaWNFbnRyeT4KICAgICAgICA8bmFtZT5WaWV3SGlkZVJlZ2lvbnM8L25hbWU+CiAgICAgICAgPGZsYWdzPjY2MTc4PC9mbGFncz4KICAgICAgICA8dmFsdWUgdHlwZT0iMiI+MDwvdmFsdWU+CiAgICAgICA8L0Jhc2ljRW50cnk+CiAgICAgICA8QmFzaWNFbnRyeT4KICAgICAgICA8bmFtZT5IaXN0b2dyYW1Vc2VPdmVybGF5PC9uYW1lPgogICAgICAgIDxmbGFncz42NjE3ODwvZmxhZ3M+CiAgICAgICAgPHZhbHVlIHR5cGU9IjIiPjA8L3ZhbHVlPgogICAgICAgPC9CYXNpY0VudHJ5PgogICAgICAgPEJhc2ljRW50cnk+CiAgICAgICAgPG5hbWU+SGlzdG9ncmFtT3ZlcmxheTwvbmFtZT4KICAgICAgICA8ZmxhZ3M+NjY0MzQ8L2ZsYWdzPgogICAgICAgIDx2YWx1ZSB0eXBlPSIzIj4KCgoKCgoKCgo8L3ZhbHVlPgogICAgICAgPC9CYXNpY0VudHJ5PgogICAgICAgPEJhc2ljRW50cnk+CiAgICAgICAgPG5hbWU+SGlzdG9ncmFtT3ZlcmxheUNvbG9yczwvbmFtZT4KICAgICAgICA8ZmxhZ3M+NjY0MzQ8L2ZsYWdzPgogICAgICAgIDx2YWx1ZSB0eXBlPSIzIj4jZmZhYTdmCiNmZmFhZmYKI2FhZmY3ZgojOTZkOGUxCiNhYWFhN2YKI2ZmODY0YQojZmM1N2ZmCiM2YmZmNDIKIzQwYmNmZgojYTJhYTM0PC92YWx1ZT4KICAgICAgIDwvQmFzaWNFbnRyeT4KICAgICAgIDxCYXNpY0VudHJ5PgogICAgICAgIDxuYW1lPlZpZXdEYXRhRW5kPC9uYW1lPgogICAgICAgIDxmbGFncz42NjE3ODwvZmxhZ3M+CiAgICAgICAgPHZhbHVlIHR5cGU9IjIiPjIxNDc0ODM2NDc8L3ZhbHVlPgogICAgICAgPC9CYXNpY0VudHJ5PgogICAgICAgPEJhc2ljRW50cnk+CiAgICAgICAgPG5hbWU+Vmlld0RhdGFTa2lwPC9uYW1lPgogICAgICAgIDxmbGFncz42NjE3ODwvZmxhZ3M+CiAgICAgICAgPHZhbHVlIHR5cGU9IjIiPjA8L3ZhbHVlPgogICAgICAgPC9CYXNpY0VudHJ5PgogICAgICAgPEJhc2ljRW50cnk+CiAgICAgICAgPG5hbWU+Vmlld0RhdGFTdGFydDwvbmFtZT4KICAgICAgICA8ZmxhZ3M+NjYxNzg8L2ZsYWdzPgogICAgICAgIDx2YWx1ZSB0eXBlPSIyIj4wPC92YWx1ZT4KICAgICAgIDwvQmFzaWNFbnRyeT4KICAgICAgIDxCYXNpY0VudHJ5PgogICAgICAgIDxuYW1lPlNjcmlwdFRleHQ8L25hbWU+CiAgICAgICAgPGZsYWdzPjY2NDM0PC9mbGFncz4KICAgICAgICA8dmFsdWUgdHlwZT0iMyI+RWRpdCB0ZXh0IHZpYSBQcm9wZXJ0aWVzPC92YWx1ZT4KICAgICAgICA8QmFzaWNFbnRyeT4KICAgICAgICAgPG5hbWU+UHJlZGVmaW5lZFNjcmlwdFRleHQ8L25hbWU+CiAgICAgICAgIDxmbGFncz42NjQzNDwvZmxhZ3M+CiAgICAgICAgIDx2YWx1ZSB0eXBlPSIzIj48L3ZhbHVlPgogICAgICAgIDwvQmFzaWNFbnRyeT4KICAgICAgIDwvQmFzaWNFbnRyeT4KICAgICAgIDxCYXNpY0VudHJ5PgogICAgICAgIDxuYW1lPlNjcmlwdFRleHRBbGlnbm1lbnQ8L25hbWU+CiAgICAgICAgPGZsYWdzPjY2MTc4PC9mbGFncz4KICAgICAgICA8dmFsdWUgdHlwZT0iMiI+MDwvdmFsdWU+CiAgICAgICA8L0Jhc2ljRW50cnk+CiAgICAgICA8QmFzaWNFbnRyeT4KICAgICAgICA8bmFtZT5IaXN0b2dyYW1Ob3JtYWxpemF0aW9uPC9uYW1lPgogICAgICAgIDxmbGFncz42NjE3ODwvZmxhZ3M+CiAgICAgICAgPHZhbHVlIHR5cGU9IjIiPjA8L3ZhbHVlPgogICAgICAgPC9CYXNpY0VudHJ5PgogICAgICAgPEJhc2ljRW50cnk+CiAgICAgICAgPG5hbWU+SGlzdG9ncmFtUGxvdE1vZGU8L25hbWU+CiAgICAgICAgPGZsYWdzPjY2MTc4PC9mbGFncz4KICAgICAgICA8dmFsdWUgdHlwZT0iMiI+MDwvdmFsdWU+CiAgICAgICA8L0Jhc2ljRW50cnk+CiAgICAgICA8QmFzaWNFbnRyeT4KICAgICAgICA8bmFtZT5IaXN0b2dyYW1TbW9vdGhpbmc8L25hbWU+CiAgICAgICAgPGZsYWdzPjY2MTc4PC9mbGFncz4KICAgICAgICA8dmFsdWUgdHlwZT0iMiI+MDwvdmFsdWU+CiAgICAgICA8L0Jhc2ljRW50cnk+CiAgICAgICA8QmFzaWNFbnRyeT4KICAgICAgICA8bmFtZT5TdGF0aXN0aWNGZWF0dXJlczwvbmFtZT4KICAgICAgICA8ZmxhZ3M+NjY0MzQ8L2ZsYWdzPgogICAgICAgIDx2YWx1ZSB0eXBlPSIzIj5GU0MtQQpTU0MtQTwvdmFsdWU+CiAgICAgICA8L0Jhc2ljRW50cnk+CiAgICAgICA8QmFzaWNFbnRyeT4KICAgICAgICA8bmFtZT5TdGF0aXN0aWNSZWdpb25GdW5jczwvbmFtZT4KICAgICAgICA8ZmxhZ3M+NjY0MzQ8L2ZsYWdzPgogICAgICAgIDx2YWx1ZSB0eXBlPSIzIj5QYXRoCiUtVDwvdmFsdWU+CiAgICAgICA8L0Jhc2ljRW50cnk+CiAgICAgICA8QmFzaWNFbnRyeT4KICAgICAgICA8bmFtZT5TdGF0aXN0aWNGZWF0dXJlRnVuY3M8L25hbWU+CiAgICAgICAgPGZsYWdzPjY2NDM0PC9mbGFncz4KICAgICAgICA8dmFsdWUgdHlwZT0iMyI+PC92YWx1ZT4KICAgICAgIDwvQmFzaWNFbnRyeT4KICAgICAgIDxCYXNpY0VudHJ5PgogICAgICAgIDxuYW1lPlN0YXRpc3RpY1NvdXJjZUluZm88L25hbWU+CiAgICAgICAgPGZsYWdzPjY1OTIyPC9mbGFncz4KICAgICAgICA8dmFsdWUgdHlwZT0iMSI+MTwvdmFsdWU+CiAgICAgICA8L0Jhc2ljRW50cnk+CiAgICAgICA8QmFzaWNFbnRyeT4KICAgICAgICA8bmFtZT5TdGF0aXN0aWNUYWJsZTwvbmFtZT4KICAgICAgICA8ZmxhZ3M+NjU5MjI8L2ZsYWdzPgogICAgICAgIDx2YWx1ZSB0eXBlPSIxIj4xPC92YWx1ZT4KICAgICAgIDwvQmFzaWNFbnRyeT4KICAgICAgIDxCYXNpY0VudHJ5PgogICAgICAgIDxuYW1lPlN0YXRpc3RpY0ZlYXR1cmVOYW1lPC9uYW1lPgogICAgICAgIDxmbGFncz42NjE3ODwvZmxhZ3M+CiAgICAgICAgPHZhbHVlIHR5cGU9IjIiPjA8L3ZhbHVlPgogICAgICAgPC9CYXNpY0VudHJ5PgogICAgICAgPEJhc2ljRW50cnk+CiAgICAgICAgPG5hbWU+SGVhdG1hcDwvbmFtZT4KICAgICAgICA8ZmxhZ3M+NjU2NjY8L2ZsYWdzPgogICAgICAgIDxCYXNpY0VudHJ5PgogICAgICAgICA8bmFtZT5Db2xvcjE8L25hbWU+CiAgICAgICAgIDxmbGFncz42NjQzNDwvZmxhZ3M+CiAgICAgICAgIDx2YWx1ZSB0eXBlPSIzIj4jZmYwMDAwPC92YWx1ZT4KICAgICAgICA8L0Jhc2ljRW50cnk+CiAgICAgICAgPEJhc2ljRW50cnk+CiAgICAgICAgIDxuYW1lPkNvbG9yMjwvbmFtZT4KICAgICAgICAgPGZsYWdzPjY2NDM0PC9mbGFncz4KICAgICAgICAgPHZhbHVlIHR5cGU9IjMiPiMwMGFhMDA8L3ZhbHVlPgogICAgICAgIDwvQmFzaWNFbnRyeT4KICAgICAgICA8QmFzaWNFbnRyeT4KICAgICAgICAgPG5hbWU+Q29sb3IzPC9uYW1lPgogICAgICAgICA8ZmxhZ3M+NjY0MzQ8L2ZsYWdzPgogICAgICAgICA8dmFsdWUgdHlwZT0iMyI+I2ZmZmYwMDwvdmFsdWU+CiAgICAgICAgPC9CYXNpY0VudHJ5PgogICAgICAgIDxCYXNpY0VudHJ5PgogICAgICAgICA8bmFtZT5Db2xvcjQ8L25hbWU+CiAgICAgICAgIDxmbGFncz42NjQzNDwvZmxhZ3M+CiAgICAgICAgIDx2YWx1ZSB0eXBlPSIzIj4jMzMzM2ZmPC92YWx1ZT4KICAgICAgICA8L0Jhc2ljRW50cnk+CiAgICAgICAgPEJhc2ljRW50cnk+CiAgICAgICAgIDxuYW1lPlRocmVzaG9sZDE8L25hbWU+CiAgICAgICAgIDxmbGFncz42NzQ1ODwvZmxhZ3M+CiAgICAgICAgIDx2YWx1ZSB0eXBlPSI3Ij4xPC92YWx1ZT4KICAgICAgICA8L0Jhc2ljRW50cnk+CiAgICAgICAgPEJhc2ljRW50cnk+CiAgICAgICAgIDxuYW1lPlRocmVzaG9sZDI8L25hbWU+CiAgICAgICAgIDxmbGFncz42NzQ1ODwvZmxhZ3M+CiAgICAgICAgIDx2YWx1ZSB0eXBlPSI3Ij4xMDA8L3ZhbHVlPgogICAgICAgIDwvQmFzaWNFbnRyeT4KICAgICAgICA8QmFzaWNFbnRyeT4KICAgICAgICAgPG5hbWU+UmVnaW9uPC9uYW1lPgogICAgICAgICA8ZmxhZ3M+NjY0MzQ8L2ZsYWdzPgogICAgICAgICA8dmFsdWUgdHlwZT0iMyI+bGl2ZTwvdmFsdWU+CiAgICAgICAgPC9CYXNpY0VudHJ5PgogICAgICAgIDxCYXNpY0VudHJ5PgogICAgICAgICA8bmFtZT5SZWdpb25GdW5jdGlvbjwvbmFtZT4KICAgICAgICAgPGZsYWdzPjY2NDM0PC9mbGFncz4KICAgICAgICAgPHZhbHVlIHR5cGU9IjMiPkNvdW50PC92YWx1ZT4KICAgICAgICA8L0Jhc2ljRW50cnk+CiAgICAgICAgPEJhc2ljRW50cnk+CiAgICAgICAgIDxuYW1lPkZlYXR1cmU8L25hbWU+CiAgICAgICAgIDxmbGFncz42NjQzNDwvZmxhZ3M+CiAgICAgICAgIDx2YWx1ZSB0eXBlPSIzIj5GU0MtQTwvdmFsdWU+CiAgICAgICAgPC9CYXNpY0VudHJ5PgogICAgICAgIDxCYXNpY0VudHJ5PgogICAgICAgICA8bmFtZT5GZWF0dXJlRnVuY3Rpb248L25hbWU+CiAgICAgICAgIDxmbGFncz42NjQzNDwvZmxhZ3M+CiAgICAgICAgIDx2YWx1ZSB0eXBlPSIzIj5NZWFuPC92YWx1ZT4KICAgICAgICA8L0Jhc2ljRW50cnk+CiAgICAgICAgPEJhc2ljRW50cnk+CiAgICAgICAgIDxuYW1lPk1vZGU8L25hbWU+CiAgICAgICAgIDxmbGFncz42NjE3ODwvZmxhZ3M+CiAgICAgICAgIDx2YWx1ZSB0eXBlPSIyIj4wPC92YWx1ZT4KICAgICAgICA8L0Jhc2ljRW50cnk+CiAgICAgICAgPEJhc2ljRW50cnk+CiAgICAgICAgIDxuYW1lPkZ1bmN0aW9uPC9uYW1lPgogICAgICAgICA8ZmxhZ3M+NjYxNzg8L2ZsYWdzPgogICAgICAgICA8dmFsdWUgdHlwZT0iMiI+MTwvdmFsdWU+CiAgICAgICAgPC9CYXNpY0VudHJ5PgogICAgICAgIDxCYXNpY0VudHJ5PgogICAgICAgICA8bmFtZT5EaXNhYmxlZEdyb3VwczwvbmFtZT4KICAgICAgICAgPGZsYWdzPjY2NDM0PC9mbGFncz4KICAgICAgICAgPHZhbHVlIHR5cGU9IjMiPjwvdmFsdWU+CiAgICAgICAgPC9CYXNpY0VudHJ5PgogICAgICAgPC9CYXNpY0VudHJ5PgogICAgICAgPEJhc2ljRW50cnk+CiAgICAgICAgPG5hbWU+V2lkZ2V0UG9zPC9uYW1lPgogICAgICAgIDxmbGFncz42NTY2NjwvZmxhZ3M+CiAgICAgICAgPEJhc2ljRW50cnk+CiAgICAgICAgIDxuYW1lPlg8L25hbWU+CiAgICAgICAgIDxmbGFncz42NjE3ODwvZmxhZ3M+CiAgICAgICAgIDx2YWx1ZSB0eXBlPSIyIj4xMzwvdmFsdWU+CiAgICAgICAgPC9CYXNpY0VudHJ5PgogICAgICAgIDxCYXNpY0VudHJ5PgogICAgICAgICA8bmFtZT5ZPC9uYW1lPgogICAgICAgICA8ZmxhZ3M+NjYxNzg8L2ZsYWdzPgogICAgICAgICA8dmFsdWUgdHlwZT0iMiI+MjI0PC92YWx1ZT4KICAgICAgICA8L0Jhc2ljRW50cnk+CiAgICAgICA8L0Jhc2ljRW50cnk+CiAgICAgICA8QmFzaWNFbnRyeT4KICAgICAgICA8bmFtZT5XaWRnZXRTaXplPC9uYW1lPgogICAgICAgIDxmbGFncz42NTY2NjwvZmxhZ3M+CiAgICAgICAgPEJhc2ljRW50cnk+CiAgICAgICAgIDxuYW1lPldpZHRoPC9uYW1lPgogICAgICAgICA8ZmxhZ3M+NjYxNzg8L2ZsYWdzPgogICAgICAgICA8dmFsdWUgdHlwZT0iMiI+NzAyPC92YWx1ZT4KICAgICAgICA8L0Jhc2ljRW50cnk+CiAgICAgICAgPEJhc2ljRW50cnk+CiAgICAgICAgIDxuYW1lPkhlaWdodDwvbmFtZT4KICAgICAgICAgPGZsYWdzPjY2MTc4PC9mbGFncz4KICAgICAgICAgPHZhbHVlIHR5cGU9IjIiPjQxODwvdmFsdWU+CiAgICAgICAgPC9CYXNpY0VudHJ5PgogICAgICAgPC9CYXNpY0VudHJ5PgogICAgICA8L0Jhc2ljRW50cnk+CiAgICAgPC9CYXNpY0VudHJ5PgogICAgPC9CYXNpY0VudHJ5PgogICA8L0Jhc2ljRW50cnk+CiAgPC9CYXNpY0VudHJ5PgogPC9CYXNpY0VudHJ5PgogPEJhc2ljRW50cnk+CiAgPG5hbWU+UmVnaW9uczwvbmFtZT4KICA8ZmxhZ3M+NjU2NjY8L2ZsYWdzPgogIDxCYXNpY0VudHJ5PgogICA8bmFtZT45MTwvbmFtZT4KICAgPGZsYWdzPjY1NjY2PC9mbGFncz4KICAgPEJhc2ljRW50cnk+CiAgICA8bmFtZT5Vc2VyZGVmTmFtZTwvbmFtZT4KICAgIDxmbGFncz42NjQzNDwvZmxhZ3M+CiAgICA8dmFsdWUgdHlwZT0iMyI+PC92YWx1ZT4KICAgPC9CYXNpY0VudHJ5PgogICA8QmFzaWNFbnRyeT4KICAgIDxuYW1lPlR5cGU8L25hbWU+CiAgICA8ZmxhZ3M+NjYxNzg8L2ZsYWdzPgogICAgPHZhbHVlIHR5cGU9IjIiPjI8L3ZhbHVlPgogICA8L0Jhc2ljRW50cnk+CiAgIDxCYXNpY0VudHJ5PgogICAgPG5hbWU+RmVhdHVyZXM8L25hbWU+CiAgICA8ZmxhZ3M+NjY0MzQ8L2ZsYWdzPgogICAgPHZhbHVlIHR5cGU9IjMiPkZTQy1BClNTQy1BPC92YWx1ZT4KICAgPC9CYXNpY0VudHJ5PgogICA8QmFzaWNFbnRyeT4KICAgIDxuYW1lPkdyb3VwPC9uYW1lPgogICAgPGZsYWdzPjY2MTc4PC9mbGFncz4KICAgIDx2YWx1ZSB0eXBlPSIyIj4wPC92YWx1ZT4KICAgPC9CYXNpY0VudHJ5PgogICA8QmFzaWNFbnRyeT4KICAgIDxuYW1lPkNvbG9yPC9uYW1lPgogICAgPGZsYWdzPjY2NDM0PC9mbGFncz4KICAgIDx2YWx1ZSB0eXBlPSIzIj4jMDA4MDAwPC92YWx1ZT4KICAgPC9CYXNpY0VudHJ5PgogICA8QmFzaWNFbnRyeT4KICAgIDxuYW1lPklzTm90PC9uYW1lPgogICAgPGZsYWdzPjY1OTIyPC9mbGFncz4KICAgIDx2YWx1ZSB0eXBlPSIxIj4wPC92YWx1ZT4KICAgPC9CYXNpY0VudHJ5PgogICA8QmFzaWNFbnRyeT4KICAgIDxuYW1lPlBvaW50czwvbmFtZT4KICAgIDxmbGFncz42NTY2NjwvZmxhZ3M+CiAgICA8QmFzaWNFbnRyeT4KICAgICA8bmFtZT5Qb2ludDA8L25hbWU+CiAgICAgPGZsYWdzPjY1NjY2PC9mbGFncz4KICAgICA8QmFzaWNFbnRyeT4KICAgICAgPG5hbWU+WDwvbmFtZT4KICAgICAgPGZsYWdzPjY2MTc4PC9mbGFncz4KICAgICAgPHZhbHVlIHR5cGU9IjIiPjA8L3ZhbHVlPgogICAgIDwvQmFzaWNFbnRyeT4KICAgICA8QmFzaWNFbnRyeT4KICAgICAgPG5hbWU+WTwvbmFtZT4KICAgICAgPGZsYWdzPjY2MTc4PC9mbGFncz4KICAgICAgPHZhbHVlIHR5cGU9IjIiPjM8L3ZhbHVlPgogICAgIDwvQmFzaWNFbnRyeT4KICAgIDwvQmFzaWNFbnRyeT4KICAgIDxCYXNpY0VudHJ5PgogICAgIDxuYW1lPlBvaW50MTwvbmFtZT4KICAgICA8ZmxhZ3M+NjU2NjY8L2ZsYWdzPgogICAgIDxCYXNpY0VudHJ5PgogICAgICA8bmFtZT5YPC9uYW1lPgogICAgICA8ZmxhZ3M+NjYxNzg8L2ZsYWdzPgogICAgICA8dmFsdWUgdHlwZT0iMiI+MDwvdmFsdWU+CiAgICAgPC9CYXNpY0VudHJ5PgogICAgIDxCYXNpY0VudHJ5PgogICAgICA8bmFtZT5ZPC9uYW1lPgogICAgICA8ZmxhZ3M+NjYxNzg8L2ZsYWdzPgogICAgICA8dmFsdWUgdHlwZT0iMiI+Mzg0PC92YWx1ZT4KICAgICA8L0Jhc2ljRW50cnk+CiAgICA8L0Jhc2ljRW50cnk+CiAgICA8QmFzaWNFbnRyeT4KICAgICA8bmFtZT5Qb2ludDI8L25hbWU+CiAgICAgPGZsYWdzPjY1NjY2PC9mbGFncz4KICAgICA8QmFzaWNFbnRyeT4KICAgICAgPG5hbWU+WDwvbmFtZT4KICAgICAgPGZsYWdzPjY2MTc4PC9mbGFncz4KICAgICAgPHZhbHVlIHR5cGU9IjIiPjEyNTwvdmFsdWU+CiAgICAgPC9CYXNpY0VudHJ5PgogICAgIDxCYXNpY0VudHJ5PgogICAgICA8bmFtZT5ZPC9uYW1lPgogICAgICA8ZmxhZ3M+NjYxNzg8L2ZsYWdzPgogICAgICA8dmFsdWUgdHlwZT0iMiI+NDc3PC92YWx1ZT4KICAgICA8L0Jhc2ljRW50cnk+CiAgICA8L0Jhc2ljRW50cnk+CiAgICA8QmFzaWNFbnRyeT4KICAgICA8bmFtZT5Qb2ludDM8L25hbWU+CiAgICAgPGZsYWdzPjY1NjY2PC9mbGFncz4KICAgICA8QmFzaWNFbnRyeT4KICAgICAgPG5hbWU+WDwvbmFtZT4KICAgICAgPGZsYWdzPjY2MTc4PC9mbGFncz4KICAgICAgPHZhbHVlIHR5cGU9IjIiPjQ5ODwvdmFsdWU+CiAgICAgPC9CYXNpY0VudHJ5PgogICAgIDxCYXNpY0VudHJ5PgogICAgICA8bmFtZT5ZPC9uYW1lPgogICAgICA8ZmxhZ3M+NjYxNzg8L2ZsYWdzPgogICAgICA8dmFsdWUgdHlwZT0iMiI+NDYwPC92YWx1ZT4KICAgICA8L0Jhc2ljRW50cnk+CiAgICA8L0Jhc2ljRW50cnk+CiAgICA8QmFzaWNFbnRyeT4KICAgICA8bmFtZT5Qb2ludDQ8L25hbWU+CiAgICAgPGZsYWdzPjY1NjY2PC9mbGFncz4KICAgICA8QmFzaWNFbnRyeT4KICAgICAgPG5hbWU+WDwvbmFtZT4KICAgICAgPGZsYWdzPjY2MTc4PC9mbGFncz4KICAgICAgPHZhbHVlIHR5cGU9IjIiPjQ5ODwvdmFsdWU+CiAgICAgPC9CYXNpY0VudHJ5PgogICAgIDxCYXNpY0VudHJ5PgogICAgICA8bmFtZT5ZPC9uYW1lPgogICAgICA8ZmxhZ3M+NjYxNzg8L2ZsYWdzPgogICAgICA8dmFsdWUgdHlwZT0iMiI+MzwvdmFsdWU+CiAgICAgPC9CYXNpY0VudHJ5PgogICAgPC9CYXNpY0VudHJ5PgogICA8L0Jhc2ljRW50cnk+CiAgIDxCYXNpY0VudHJ5PgogICAgPG5hbWU+VGV4dFBvaW50czwvbmFtZT4KICAgIDxmbGFncz42NTY2NjwvZmxhZ3M+CiAgICA8QmFzaWNFbnRyeT4KICAgICA8bmFtZT5Qb2ludDA8L25hbWU+CiAgICAgPGZsYWdzPjY1NjY2PC9mbGFncz4KICAgICA8QmFzaWNFbnRyeT4KICAgICAgPG5hbWU+WDwvbmFtZT4KICAgICAgPGZsYWdzPjY2MTc4PC9mbGFncz4KICAgICAgPHZhbHVlIHR5cGU9IjIiPjI4PC92YWx1ZT4KICAgICA8L0Jhc2ljRW50cnk+CiAgICAgPEJhc2ljRW50cnk+CiAgICAgIDxuYW1lPlk8L25hbWU+CiAgICAgIDxmbGFncz42NjE3ODwvZmxhZ3M+CiAgICAgIDx2YWx1ZSB0eXBlPSIyIj4xMDwvdmFsdWU+CiAgICAgPC9CYXNpY0VudHJ5PgogICAgIDxCYXNpY0VudHJ5PgogICAgICA8bmFtZT5UZXh0PC9uYW1lPgogICAgICA8ZmxhZ3M+NjY0MzQ8L2ZsYWdzPgogICAgICA8dmFsdWUgdHlwZT0iMyI+PC92YWx1ZT4KICAgICA8L0Jhc2ljRW50cnk+CiAgICA8L0Jhc2ljRW50cnk+CiAgIDwvQmFzaWNFbnRyeT4KICA8L0Jhc2ljRW50cnk+CiAgPEJhc2ljRW50cnk+CiAgIDxuYW1lPjkyPC9uYW1lPgogICA8ZmxhZ3M+NjU2NjY8L2ZsYWdzPgogICA8QmFzaWNFbnRyeT4KICAgIDxuYW1lPlVzZXJkZWZOYW1lPC9uYW1lPgogICAgPGZsYWdzPjY2NDM0PC9mbGFncz4KICAgIDx2YWx1ZSB0eXBlPSIzIj48L3ZhbHVlPgogICA8L0Jhc2ljRW50cnk+CiAgIDxCYXNpY0VudHJ5PgogICAgPG5hbWU+VHlwZTwvbmFtZT4KICAgIDxmbGFncz42NjE3ODwvZmxhZ3M+CiAgICA8dmFsdWUgdHlwZT0iMiI+MjwvdmFsdWU+CiAgIDwvQmFzaWNFbnRyeT4KICAgPEJhc2ljRW50cnk+CiAgICA8bmFtZT5GZWF0dXJlczwvbmFtZT4KICAgIDxmbGFncz42NjQzNDwvZmxhZ3M+CiAgICA8dmFsdWUgdHlwZT0iMyI+RlNDLUEKRlNDLUg8L3ZhbHVlPgogICA8L0Jhc2ljRW50cnk+CiAgIDxCYXNpY0VudHJ5PgogICAgPG5hbWU+R3JvdXA8L25hbWU+CiAgICA8ZmxhZ3M+NjYxNzg8L2ZsYWdzPgogICAgPHZhbHVlIHR5cGU9IjIiPjA8L3ZhbHVlPgogICA8L0Jhc2ljRW50cnk+CiAgIDxCYXNpY0VudHJ5PgogICAgPG5hbWU+Q29sb3I8L25hbWU+CiAgICA8ZmxhZ3M+NjY0MzQ8L2ZsYWdzPgogICAgPHZhbHVlIHR5cGU9IjMiPiNmZjAwMDA8L3ZhbHVlPgogICA8L0Jhc2ljRW50cnk+CiAgIDxCYXNpY0VudHJ5PgogICAgPG5hbWU+SXNOb3Q8L25hbWU+CiAgICA8ZmxhZ3M+NjU5MjI8L2ZsYWdzPgogICAgPHZhbHVlIHR5cGU9IjEiPjA8L3ZhbHVlPgogICA8L0Jhc2ljRW50cnk+CiAgIDxCYXNpY0VudHJ5PgogICAgPG5hbWU+UG9pbnRzPC9uYW1lPgogICAgPGZsYWdzPjY1NjY2PC9mbGFncz4KICAgIDxCYXNpY0VudHJ5PgogICAgIDxuYW1lPlBvaW50MDwvbmFtZT4KICAgICA8ZmxhZ3M+NjU2NjY8L2ZsYWdzPgogICAgIDxCYXNpY0VudHJ5PgogICAgICA8bmFtZT5YPC9uYW1lPgogICAgICA8ZmxhZ3M+NjYxNzg8L2ZsYWdzPgogICAgICA8dmFsdWUgdHlwZT0iMiI+NDYzPC92YWx1ZT4KICAgICA8L0Jhc2ljRW50cnk+CiAgICAgPEJhc2ljRW50cnk+CiAgICAgIDxuYW1lPlk8L25hbWU+CiAgICAgIDxmbGFncz42NjE3ODwvZmxhZ3M+CiAgICAgIDx2YWx1ZSB0eXBlPSIyIj4xOTI8L3ZhbHVlPgogICAgIDwvQmFzaWNFbnRyeT4KICAgIDwvQmFzaWNFbnRyeT4KICAgIDxCYXNpY0VudHJ5PgogICAgIDxuYW1lPlBvaW50MTwvbmFtZT4KICAgICA8ZmxhZ3M+NjU2NjY8L2ZsYWdzPgogICAgIDxCYXNpY0VudHJ5PgogICAgICA8bmFtZT5YPC9uYW1lPgogICAgICA8ZmxhZ3M+NjYxNzg8L2ZsYWdzPgogICAgICA8dmFsdWUgdHlwZT0iMiI+NDU8L3ZhbHVlPgogICAgIDwvQmFzaWNFbnRyeT4KICAgICA8QmFzaWNFbnRyeT4KICAgICAgPG5hbWU+WTwvbmFtZT4KICAgICAgPGZsYWdzPjY2MTc4PC9mbGFncz4KICAgICAgPHZhbHVlIHR5cGU9IjIiPjQ2MjwvdmFsdWU+CiAgICAgPC9CYXNpY0VudHJ5PgogICAgPC9CYXNpY0VudHJ5PgogICAgPEJhc2ljRW50cnk+CiAgICAgPG5hbWU+UG9pbnQyPC9uYW1lPgogICAgIDxmbGFncz42NTY2NjwvZmxhZ3M+CiAgICAgPEJhc2ljRW50cnk+CiAgICAgIDxuYW1lPlg8L25hbWU+CiAgICAgIDxmbGFncz42NjE3ODwvZmxhZ3M+CiAgICAgIDx2YWx1ZSB0eXBlPSIyIj4yMDwvdmFsdWU+CiAgICAgPC9CYXNpY0VudHJ5PgogICAgIDxCYXNpY0VudHJ5PgogICAgICA8bmFtZT5ZPC9uYW1lPgogICAgICA8ZmxhZ3M+NjYxNzg8L2ZsYWdzPgogICAgICA8dmFsdWUgdHlwZT0iMiI+NTAyPC92YWx1ZT4KICAgICA8L0Jhc2ljRW50cnk+CiAgICA8L0Jhc2ljRW50cnk+CiAgICA8QmFzaWNFbnRyeT4KICAgICA8bmFtZT5Qb2ludDM8L25hbWU+CiAgICAgPGZsYWdzPjY1NjY2PC9mbGFncz4KICAgICA8QmFzaWNFbnRyeT4KICAgICAgPG5hbWU+WDwvbmFtZT4KICAgICAgPGZsYWdzPjY2MTc4PC9mbGFncz4KICAgICAgPHZhbHVlIHR5cGU9IjIiPjM4OTwvdmFsdWU+CiAgICAgPC9CYXNpY0VudHJ5PgogICAgIDxCYXNpY0VudHJ5PgogICAgICA8bmFtZT5ZPC9uYW1lPgogICAgICA8ZmxhZ3M+NjYxNzg8L2ZsYWdzPgogICAgICA8dmFsdWUgdHlwZT0iMiI+Mjg4PC92YWx1ZT4KICAgICA8L0Jhc2ljRW50cnk+CiAgICA8L0Jhc2ljRW50cnk+CiAgIDwvQmFzaWNFbnRyeT4KICAgPEJhc2ljRW50cnk+CiAgICA8bmFtZT5UZXh0UG9pbnRzPC9uYW1lPgogICAgPGZsYWdzPjY1NjY2PC9mbGFncz4KICAgIDxCYXNpY0VudHJ5PgogICAgIDxuYW1lPlBvaW50MDwvbmFtZT4KICAgICA8ZmxhZ3M+NjU2NjY8L2ZsYWdzPgogICAgIDxCYXNpY0VudHJ5PgogICAgICA8bmFtZT5YPC9uYW1lPgogICAgICA8ZmxhZ3M+NjYxNzg8L2ZsYWdzPgogICAgICA8dmFsdWUgdHlwZT0iMiI+NzE8L3ZhbHVlPgogICAgIDwvQmFzaWNFbnRyeT4KICAgICA8QmFzaWNFbnRyeT4KICAgICAgPG5hbWU+WTwvbmFtZT4KICAgICAgPGZsYWdzPjY2MTc4PC9mbGFncz4KICAgICAgPHZhbHVlIHR5cGU9IjIiPjYyPC92YWx1ZT4KICAgICA8L0Jhc2ljRW50cnk+CiAgICAgPEJhc2ljRW50cnk+CiAgICAgIDxuYW1lPlRleHQ8L25hbWU+CiAgICAgIDxmbGFncz42NjQzNDwvZmxhZ3M+CiAgICAgIDx2YWx1ZSB0eXBlPSIzIj48L3ZhbHVlPgogICAgIDwvQmFzaWNFbnRyeT4KICAgIDwvQmFzaWNFbnRyeT4KICAgPC9CYXNpY0VudHJ5PgogIDwvQmFzaWNFbnRyeT4KICA8QmFzaWNFbnRyeT4KICAgPG5hbWU+OTM8L25hbWU+CiAgIDxmbGFncz42NTY2NjwvZmxhZ3M+CiAgIDxCYXNpY0VudHJ5PgogICAgPG5hbWU+VXNlcmRlZk5hbWU8L25hbWU+CiAgICA8ZmxhZ3M+NjY0MzQ8L2ZsYWdzPgogICAgPHZhbHVlIHR5cGU9IjMiPjwvdmFsdWU+CiAgIDwvQmFzaWNFbnRyeT4KICAgPEJhc2ljRW50cnk+CiAgICA8bmFtZT5UeXBlPC9uYW1lPgogICAgPGZsYWdzPjY2MTc4PC9mbGFncz4KICAgIDx2YWx1ZSB0eXBlPSIyIj40PC92YWx1ZT4KICAgPC9CYXNpY0VudHJ5PgogICA8QmFzaWNFbnRyeT4KICAgIDxuYW1lPkZlYXR1cmVzPC9uYW1lPgogICAgPGZsYWdzPjY2NDM0PC9mbGFncz4KICAgIDx2YWx1ZSB0eXBlPSIzIj5CMS1BClYxLUE8L3ZhbHVlPgogICA8L0Jhc2ljRW50cnk+CiAgIDxCYXNpY0VudHJ5PgogICAgPG5hbWU+R3JvdXA8L25hbWU+CiAgICA8ZmxhZ3M+NjYxNzg8L2ZsYWdzPgogICAgPHZhbHVlIHR5cGU9IjIiPjA8L3ZhbHVlPgogICA8L0Jhc2ljRW50cnk+CiAgIDxCYXNpY0VudHJ5PgogICAgPG5hbWU+Q29sb3I8L25hbWU+CiAgICA8ZmxhZ3M+NjY0MzQ8L2ZsYWdzPgogICAgPHZhbHVlIHR5cGU9IjMiPiMwMDAwZmY8L3ZhbHVlPgogICA8L0Jhc2ljRW50cnk+CiAgIDxCYXNpY0VudHJ5PgogICAgPG5hbWU+SXNOb3Q8L25hbWU+CiAgICA8ZmxhZ3M+NjU5MjI8L2ZsYWdzPgogICAgPHZhbHVlIHR5cGU9IjEiPjA8L3ZhbHVlPgogICA8L0Jhc2ljRW50cnk+CiAgIDxCYXNpY0VudHJ5PgogICAgPG5hbWU+UG9pbnRzPC9uYW1lPgogICAgPGZsYWdzPjY1NjY2PC9mbGFncz4KICAgIDxCYXNpY0VudHJ5PgogICAgIDxuYW1lPlBvaW50MDwvbmFtZT4KICAgICA8ZmxhZ3M+NjU2NjY8L2ZsYWdzPgogICAgIDxCYXNpY0VudHJ5PgogICAgICA8bmFtZT5YPC9uYW1lPgogICAgICA8ZmxhZ3M+NjYxNzg8L2ZsYWdzPgogICAgICA8dmFsdWUgdHlwZT0iMiI+MDwvdmFsdWU+CiAgICAgPC9CYXNpY0VudHJ5PgogICAgIDxCYXNpY0VudHJ5PgogICAgICA8bmFtZT5ZPC9uYW1lPgogICAgICA8ZmxhZ3M+NjYxNzg8L2ZsYWdzPgogICAgICA8dmFsdWUgdHlwZT0iMiI+MjczPC92YWx1ZT4KICAgICA8L0Jhc2ljRW50cnk+CiAgICA8L0Jhc2ljRW50cnk+CiAgICA8QmFzaWNFbnRyeT4KICAgICA8bmFtZT5Qb2ludDE8L25hbWU+CiAgICAgPGZsYWdzPjY1NjY2PC9mbGFncz4KICAgICA8QmFzaWNFbnRyeT4KICAgICAgPG5hbWU+WDwvbmFtZT4KICAgICAgPGZsYWdzPjY2MTc4PC9mbGFncz4KICAgICAgPHZhbHVlIHR5cGU9IjIiPjUxMjwvdmFsdWU+CiAgICAgPC9CYXNpY0VudHJ5PgogICAgIDxCYXNpY0VudHJ5PgogICAgICA8bmFtZT5ZPC9uYW1lPgogICAgICA8ZmxhZ3M+NjYxNzg8L2ZsYWdzPgogICAgICA8dmFsdWUgdHlwZT0iMiI+MjczPC92YWx1ZT4KICAgICA8L0Jhc2ljRW50cnk+CiAgICA8L0Jhc2ljRW50cnk+CiAgICA8QmFzaWNFbnRyeT4KICAgICA8bmFtZT5Qb2ludDI8L25hbWU+CiAgICAgPGZsYWdzPjY1NjY2PC9mbGFncz4KICAgICA8QmFzaWNFbnRyeT4KICAgICAgPG5hbWU+WDwvbmFtZT4KICAgICAgPGZsYWdzPjY2MTc4PC9mbGFncz4KICAgICAgPHZhbHVlIHR5cGU9IjIiPjIzNTwvdmFsdWU+CiAgICAgPC9CYXNpY0VudHJ5PgogICAgIDxCYXNpY0VudHJ5PgogICAgICA8bmFtZT5ZPC9uYW1lPgogICAgICA8ZmxhZ3M+NjYxNzg8L2ZsYWdzPgogICAgICA8dmFsdWUgdHlwZT0iMiI+MDwvdmFsdWU+CiAgICAgPC9CYXNpY0VudHJ5PgogICAgPC9CYXNpY0VudHJ5PgogICAgPEJhc2ljRW50cnk+CiAgICAgPG5hbWU+UG9pbnQzPC9uYW1lPgogICAgIDxmbGFncz42NTY2NjwvZmxhZ3M+CiAgICAgPEJhc2ljRW50cnk+CiAgICAgIDxuYW1lPlg8L25hbWU+CiAgICAgIDxmbGFncz42NjE3ODwvZmxhZ3M+CiAgICAgIDx2YWx1ZSB0eXBlPSIyIj4yMzU8L3ZhbHVlPgogICAgIDwvQmFzaWNFbnRyeT4KICAgICA8QmFzaWNFbnRyeT4KICAgICAgPG5hbWU+WTwvbmFtZT4KICAgICAgPGZsYWdzPjY2MTc4PC9mbGFncz4KICAgICAgPHZhbHVlIHR5cGU9IjIiPjUxMjwvdmFsdWU+CiAgICAgPC9CYXNpY0VudHJ5PgogICAgPC9CYXNpY0VudHJ5PgogICA8L0Jhc2ljRW50cnk+CiAgIDxCYXNpY0VudHJ5PgogICAgPG5hbWU+VGV4dFBvaW50czwvbmFtZT4KICAgIDxmbGFncz42NTY2NjwvZmxhZ3M+CiAgICA8QmFzaWNFbnRyeT4KICAgICA8bmFtZT5Qb2ludDA8L25hbWU+CiAgICAgPGZsYWdzPjY1NjY2PC9mbGFncz4KICAgICA8QmFzaWNFbnRyeT4KICAgICAgPG5hbWU+WDwvbmFtZT4KICAgICAgPGZsYWdzPjY2MTc4PC9mbGFncz4KICAgICAgPHZhbHVlIHR5cGU9IjIiPjIxPC92YWx1ZT4KICAgICA8L0Jhc2ljRW50cnk+CiAgICAgPEJhc2ljRW50cnk+CiAgICAgIDxuYW1lPlk8L25hbWU+CiAgICAgIDxmbGFncz42NjE3ODwvZmxhZ3M+CiAgICAgIDx2YWx1ZSB0eXBlPSIyIj4yODA8L3ZhbHVlPgogICAgIDwvQmFzaWNFbnRyeT4KICAgICA8QmFzaWNFbnRyeT4KICAgICAgPG5hbWU+VGV4dDwvbmFtZT4KICAgICAgPGZsYWdzPjY2NDM0PC9mbGFncz4KICAgICAgPHZhbHVlIHR5cGU9IjMiPjwvdmFsdWU+CiAgICAgPC9CYXNpY0VudHJ5PgogICAgPC9CYXNpY0VudHJ5PgogICAgPEJhc2ljRW50cnk+CiAgICAgPG5hbWU+UG9pbnQxPC9uYW1lPgogICAgIDxmbGFncz42NTY2NjwvZmxhZ3M+CiAgICAgPEJhc2ljRW50cnk+CiAgICAgIDxuYW1lPlg8L25hbWU+CiAgICAgIDxmbGFncz42NjE3ODwvZmxhZ3M+CiAgICAgIDx2YWx1ZSB0eXBlPSIyIj4xNzwvdmFsdWU+CiAgICAgPC9CYXNpY0VudHJ5PgogICAgIDxCYXNpY0VudHJ5PgogICAgICA8bmFtZT5ZPC9uYW1lPgogICAgICA8ZmxhZ3M+NjYxNzg8L2ZsYWdzPgogICAgICA8dmFsdWUgdHlwZT0iMiI+MTA8L3ZhbHVlPgogICAgIDwvQmFzaWNFbnRyeT4KICAgICA8QmFzaWNFbnRyeT4KICAgICAgPG5hbWU+VGV4dDwvbmFtZT4KICAgICAgPGZsYWdzPjY2NDM0PC9mbGFncz4KICAgICAgPHZhbHVlIHR5cGU9IjMiPjwvdmFsdWU+CiAgICAgPC9CYXNpY0VudHJ5PgogICAgPC9CYXNpY0VudHJ5PgogICAgPEJhc2ljRW50cnk+CiAgICAgPG5hbWU+UG9pbnQyPC9uYW1lPgogICAgIDxmbGFncz42NTY2NjwvZmxhZ3M+CiAgICAgPEJhc2ljRW50cnk+CiAgICAgIDxuYW1lPlg8L25hbWU+CiAgICAgIDxmbGFncz42NjE3ODwvZmxhZ3M+CiAgICAgIDx2YWx1ZSB0eXBlPSIyIj4yOTQ8L3ZhbHVlPgogICAgIDwvQmFzaWNFbnRyeT4KICAgICA8QmFzaWNFbnRyeT4KICAgICAgPG5hbWU+WTwvbmFtZT4KICAgICAgPGZsYWdzPjY2MTc4PC9mbGFncz4KICAgICAgPHZhbHVlIHR5cGU9IjIiPjE0PC92YWx1ZT4KICAgICA8L0Jhc2ljRW50cnk+CiAgICAgPEJhc2ljRW50cnk+CiAgICAgIDxuYW1lPlRleHQ8L25hbWU+CiAgICAgIDxmbGFncz42NjQzNDwvZmxhZ3M+CiAgICAgIDx2YWx1ZSB0eXBlPSIzIj48L3ZhbHVlPgogICAgIDwvQmFzaWNFbnRyeT4KICAgIDwvQmFzaWNFbnRyeT4KICAgIDxCYXNpY0VudHJ5PgogICAgIDxuYW1lPlBvaW50MzwvbmFtZT4KICAgICA8ZmxhZ3M+NjU2NjY8L2ZsYWdzPgogICAgIDxCYXNpY0VudHJ5PgogICAgICA8bmFtZT5YPC9uYW1lPgogICAgICA8ZmxhZ3M+NjYxNzg8L2ZsYWdzPgogICAgICA8dmFsdWUgdHlwZT0iMiI+MzExPC92YWx1ZT4KICAgICA8L0Jhc2ljRW50cnk+CiAgICAgPEJhc2ljRW50cnk+CiAgICAgIDxuYW1lPlk8L25hbWU+CiAgICAgIDxmbGFncz42NjE3ODwvZmxhZ3M+CiAgICAgIDx2YWx1ZSB0eXBlPSIyIj4yODA8L3ZhbHVlPgogICAgIDwvQmFzaWNFbnRyeT4KICAgICA8QmFzaWNFbnRyeT4KICAgICAgPG5hbWU+VGV4dDwvbmFtZT4KICAgICAgPGZsYWdzPjY2NDM0PC9mbGFncz4KICAgICAgPHZhbHVlIHR5cGU9IjMiPjwvdmFsdWU+CiAgICAgPC9CYXNpY0VudHJ5PgogICAgPC9CYXNpY0VudHJ5PgogICA8L0Jhc2ljRW50cnk+CiAgPC9CYXNpY0VudHJ5PgogPC9CYXNpY0VudHJ5PgogPEJhc2ljRW50cnk+CiAgPG5hbWU+RmlsZVR5cGU8L25hbWU+CiAgPGZsYWdzPjY2NDM0PC9mbGFncz4KICA8dmFsdWUgdHlwZT0iMyI+QW5hbHlzaXM8L3ZhbHVlPgogPC9CYXNpY0VudHJ5PgogPEJhc2ljRW50cnk+CiAgPG5hbWU+Q2hlY2tzdW08L25hbWU+CiAgPGZsYWdzPjY2NDM0PC9mbGFncz4KICA8dmFsdWUgdHlwZT0iMyI+OWIyMWExZDBjOTBkY2JjMGU2NzZhNjQzMGEyOWU5N2Q8L3ZhbHVlPgogPC9CYXNpY0VudHJ5Pgo8L0Jhc2ljRW50cnk+Cg==/@MB_EXPERIMENT/0
PEJhc2ljRW50cnk+CiA8bmFtZT5Tb2Z0d2FyZTwvbmFtZT4KIDxmbGFncz4yNjIxNDY8L2ZsYWdzPgogPEJhc2ljRW50cnk+CiAgPG5hbWU+Q29uZmlnVmVyc2lvbjwvbmFtZT4KICA8ZmxhZ3M+MjYzMDQyPC9mbGFncz4KICA8dmFsdWUgdHlwZT0iMyI+MC40LjI1PC92YWx1ZT4KIDwvQmFzaWNFbnRyeT4KIDxCYXNpY0VudHJ5PgogIDxuYW1lPlZhbGlkaXR5S2V5PC9uYW1lPgogIDxmbGFncz4yNjM4MTA8L2ZsYWdzPgogIDx2YWx1ZSB0eXBlPSI2IiBzaXplPSIxMTIiPgpOd0F6QURjQU5BQmhBR0VBTkFBM0FESUFNZ0E1QURFQU1BQXpBR0VBTXdCZkFEQUFNQUF3QURBQVh3QXlBQzRBCk1RQXhBQzRBTVFBNEFERUFOd0F1QURFQU9RQTJBRElBTXdCZkFFMEFZUUJqQUhNQVVRQjFBR0VBYmdCMEFGOEEKTWdBd0FERUFPQUF4QURFQU1RQTBBQT09PC92YWx1ZT4KIDwvQmFzaWNFbnRyeT4KIDxCYXNpY0VudHJ5PgogIDxuYW1lPkV4cGVyaW1lbnQ8L25hbWU+CiAgPGZsYWdzPjI2MjI3NDwvZmxhZ3M+CiAgPEJhc2ljRW50cnk+CiAgIDxuYW1lPlJhY2s8L25hbWU+CiAgIDxmbGFncz4yNjMwNDI8L2ZsYWdzPgogICA8dmFsdWUgdHlwZT0iMyI+U2luZ2xlIHR1YmUgcmFjazwvdmFsdWU+CiAgPC9CYXNpY0VudHJ5PgogIDxCYXNpY0VudHJ5PgogICA8bmFtZT5SYWNrSXNTZWxlY3RhYmxlPC9uYW1lPgogICA8ZmxhZ3M+MjYyNTMwPC9mbGFncz4KICAgPHZhbHVlIHR5cGU9IjEiPjE8L3ZhbHVlPgogIDwvQmFzaWNFbnRyeT4KICA8QmFzaWNFbnRyeT4KICAgPG5hbWU+Q3VycmVudDwvbmFtZT4KICAgPGZsYWdzPjI2Mjc4NjwvZmxhZ3M+CiAgIDx2YWx1ZSB0eXBlPSIyIj4wPC92YWx1ZT4KICA8L0Jhc2ljRW50cnk+CiAgPEJhc2ljRW50cnk+CiAgIDxuYW1lPkZpbGVJZDwvbmFtZT4KICAgPGZsYWdzPjI2Mjc4NjwvZmxhZ3M+CiAgIDx2YWx1ZSB0eXBlPSIyIj4xMzwvdmFsdWU+CiAgPC9CYXNpY0VudHJ5PgogIDxCYXNpY0VudHJ5PgogICA8bmFtZT5GaWxlQmFzZTwvbmFtZT4KICAgPGZsYWdzPjI2MzA0MjwvZmxhZ3M+CiAgIDx2YWx1ZSB0eXBlPSIzIj5sY2ggbTwvdmFsdWU+CiAgPC9CYXNpY0VudHJ5PgogIDxCYXNpY0VudHJ5PgogICA8bmFtZT5GaWxlSXNDdXN0b208L25hbWU+CiAgIDxmbGFncz4yNjI1MzA8L2ZsYWdzPgogICA8dmFsdWUgdHlwZT0iMSI+MTwvdmFsdWU+CiAgPC9CYXNpY0VudHJ5PgogIDxCYXNpY0VudHJ5PgogICA8bmFtZT5Qcm9qZWN0PC9uYW1lPgogICA8ZmxhZ3M+MjYzMDQyPC9mbGFncz4KICAgPHZhbHVlIHR5cGU9IjMiPkFubmV4aW5WPC92YWx1ZT4KICA8L0Jhc2ljRW50cnk+CiAgPEJhc2ljRW50cnk+CiAgIDxuYW1lPlJhY2tQcm9jZXNzaW5nT3JkZXI8L25hbWU+CiAgIDxmbGFncz4yNjI3ODY8L2ZsYWdzPgogICA8dmFsdWUgdHlwZT0iMiI+MDwvdmFsdWU+CiAgPC9CYXNpY0VudHJ5PgogIDxCYXNpY0VudHJ5PgogICA8bmFtZT5SZWFnZW50czwvbmFtZT4KICAgPGZsYWdzPjI2MjI3NDwvZmxhZ3M+CiAgIDxCYXNpY0VudHJ5PgogICAgPG5hbWU+UjE8L25hbWU+CiAgICA8ZmxhZ3M+MjYyMjc0PC9mbGFncz4KICAgIDxCYXNpY0VudHJ5PgogICAgIDxuYW1lPkV4cGlyYXRpb25EYXRlPC9uYW1lPgogICAgIDxmbGFncz4yNjMwNDI8L2ZsYWdzPgogICAgIDx2YWx1ZSB0eXBlPSIzIj48L3ZhbHVlPgogICAgPC9CYXNpY0VudHJ5PgogICAgPEJhc2ljRW50cnk+CiAgICAgPG5hbWU+TG90TnVtYmVyPC9uYW1lPgogICAgIDxmbGFncz4yNjMwNDI8L2ZsYWdzPgogICAgIDx2YWx1ZSB0eXBlPSIzIj48L3ZhbHVlPgogICAgPC9CYXNpY0VudHJ5PgogICAgPEJhc2ljRW50cnk+CiAgICAgPG5hbWU+UmVhZ2VudDwvbmFtZT4KICAgICA8ZmxhZ3M+MjYzMDQyPC9mbGFncz4KICAgICA8dmFsdWUgdHlwZT0iMyI+PC92YWx1ZT4KICAgIDwvQmFzaWNFbnRyeT4KICAgIDxCYXNpY0VudHJ5PgogICAgIDxuYW1lPkNhdGVnb3J5PC9uYW1lPgogICAgIDxmbGFncz4yNjMwNDI8L2ZsYWdzPgogICAgIDx2YWx1ZSB0eXBlPSIzIj48L3ZhbHVlPgogICAgPC9CYXNpY0VudHJ5PgogICAgPEJhc2ljRW50cnk+CiAgICAgPG5hbWU+QWN0aXZlPC9uYW1lPgogICAgIDxmbGFncz4yNjI1MzA8L2ZsYWdzPgogICAgIDx2YWx1ZSB0eXBlPSIxIj4wPC92YWx1ZT4KICAgIDwvQmFzaWNFbnRyeT4KICAgIDxCYXNpY0VudHJ5PgogICAgIDxuYW1lPlRpbWU8L25hbWU+CiAgICAgPGZsYWdzPjI2Mjc4NjwvZmxhZ3M+CiAgICAgPHZhbHVlIHR5cGU9IjIiPjA8L3ZhbHVlPgogICAgPC9CYXNpY0VudHJ5PgogICAgPEJhc2ljRW50cnk+CiAgICAgPG5hbWU+VGl0ZXI8L25hbWU+CiAgICAgPGZsYWdzPjI2Mjc4NjwvZmxhZ3M+CiAgICAgPHZhbHVlIHR5cGU9IjIiPjA8L3ZhbHVlPgogICAgPC9CYXNpY0VudHJ5PgogICAgPEJhc2ljRW50cnk+CiAgICAgPG5hbWU+UGFyYWxsZWw8L25hbWU+CiAgICAgPGZsYWdzPjI2Mjc4NjwvZmxhZ3M+CiAgICAgPHZhbHVlIHR5cGU9IjIiPjA8L3ZhbHVlPgogICAgPC9CYXNpY0VudHJ5PgogICAgPEJhc2ljRW50cnk+CiAgICAgPG5hbWU+UHJpb3JpdHk8L25hbWU+CiAgICAgPGZsYWdzPjI2Mjc4NjwvZmxhZ3M+CiAgICAgPHZhbHVlIHR5cGU9IjIiPjA8L3ZhbHVlPgogICAgPC9CYXNpY0VudHJ5PgogICAgPEJhc2ljRW50cnk+CiAgICAgPG5hbWU+TWluVm9sdW1lPC9uYW1lPgogICAgIDxmbGFncz4yNjI3ODY8L2ZsYWdzPgogICAgIDx2YWx1ZSB0eXBlPSIyIj4wPC92YWx1ZT4KICAgIDwvQmFzaWNFbnRyeT4KICAgIDxCYXNpY0VudHJ5PgogICAgIDxuYW1lPlZpc2libGU8L25hbWU+CiAgICAgPGZsYWdzPjI2Mjc4NjwvZmxhZ3M+CiAgICAgPHZhbHVlIHR5cGU9IjIiPjM8L3ZhbHVlPgogICAgPC9CYXNpY0VudHJ5PgogICA8L0Jhc2ljRW50cnk+CiAgIDxCYXNpY0VudHJ5PgogICAgPG5hbWU+UjI8L25hbWU+CiAgICA8ZmxhZ3M+MjYyMjc0PC9mbGFncz4KICAgIDxCYXNpY0VudHJ5PgogICAgIDxuYW1lPkV4cGlyYXRpb25EYXRlPC9uYW1lPgogICAgIDxmbGFncz4yNjMwNDI8L2ZsYWdzPgogICAgIDx2YWx1ZSB0eXBlPSIzIj48L3ZhbHVlPgogICAgPC9CYXNpY0VudHJ5PgogICAgPEJhc2ljRW50cnk+CiAgICAgPG5hbWU+TG90TnVtYmVyPC9uYW1lPgogICAgIDxmbGFncz4yNjMwNDI8L2ZsYWdzPgogICAgIDx2YWx1ZSB0eXBlPSIzIj48L3ZhbHVlPgogICAgPC9CYXNpY0VudHJ5PgogICAgPEJhc2ljRW50cnk+CiAgICAgPG5hbWU+UmVhZ2VudDwvbmFtZT4KICAgICA8ZmxhZ3M+MjYzMDQyPC9mbGFncz4KICAgICA8dmFsdWUgdHlwZT0iMyI+PC92YWx1ZT4KICAgIDwvQmFzaWNFbnRyeT4KICAgIDxCYXNpY0VudHJ5PgogICAgIDxuYW1lPkNhdGVnb3J5PC9uYW1lPgogICAgIDxmbGFncz4yNjMwNDI8L2ZsYWdzPgogICAgIDx2YWx1ZSB0eXBlPSIzIj48L3ZhbHVlPgogICAgPC9CYXNpY0VudHJ5PgogICAgPEJhc2ljRW50cnk+CiAgICAgPG5hbWU+QWN0aXZlPC9uYW1lPgogICAgIDxmbGFncz4yNjI1MzA8L2ZsYWdzPgogICAgIDx2YWx1ZSB0eXBlPSIxIj4wPC92YWx1ZT4KICAgIDwvQmFzaWNFbnRyeT4KICAgIDxCYXNpY0VudHJ5PgogICAgIDxuYW1lPlRpbWU8L25hbWU+CiAgICAgPGZsYWdzPjI2Mjc4NjwvZmxhZ3M+CiAgICAgPHZhbHVlIHR5cGU9IjIiPjA8L3ZhbHVlPgogICAgPC9CYXNpY0VudHJ5PgogICAgPEJhc2ljRW50cnk+CiAgICAgPG5hbWU+VGl0ZXI8L25hbWU+CiAgICAgPGZsYWdzPjI2Mjc4NjwvZmxhZ3M+CiAgICAgPHZhbHVlIHR5cGU9IjIiPjA8L3ZhbHVlPgogICAgPC9CYXNpY0VudHJ5PgogICAgPEJhc2ljRW50cnk+CiAgICAgPG5hbWU+UGFyYWxsZWw8L25hbWU+CiAgICAgPGZsYWdzPjI2Mjc4NjwvZmxhZ3M+CiAgICAgPHZhbHVlIHR5cGU9IjIiPjA8L3ZhbHVlPgogICAgPC9CYXNpY0VudHJ5PgogICAgPEJhc2ljRW50cnk+CiAgICAgPG5hbWU+UHJpb3JpdHk8L25hbWU+CiAgICAgPGZsYWdzPjI2Mjc4NjwvZmxhZ3M+CiAgICAgPHZhbHVlIHR5cGU9IjIiPjA8L3ZhbHVlPgogICAgPC9CYXNpY0VudHJ5PgogICAgPEJhc2ljRW50cnk+CiAgICAgPG5hbWU+TWluVm9sdW1lPC9uYW1lPgogICAgIDxmbGFncz4yNjI3ODY8L2ZsYWdzPgogICAgIDx2YWx1ZSB0eXBlPSIyIj4wPC92YWx1ZT4KICAgIDwvQmFzaWNFbnRyeT4KICAgIDxCYXNpY0VudHJ5PgogICAgIDxuYW1lPlZpc2libGU8L25hbWU+CiAgICAgPGZsYWdzPjI2Mjc4NjwvZmxhZ3M+CiAgICAgPHZhbHVlIHR5cGU9IjIiPjM8L3ZhbHVlPgogICAgPC9CYXNpY0VudHJ5PgogICA8L0Jhc2ljRW50cnk+CiAgIDxCYXNpY0VudHJ5PgogICAgPG5hbWU+UjM8L25hbWU+CiAgICA8ZmxhZ3M+MjYyMjc0PC9mbGFncz4KICAgIDxCYXNpY0VudHJ5PgogICAgIDxuYW1lPkV4cGlyYXRpb25EYXRlPC9uYW1lPgogICAgIDxmbGFncz4yNjMwNDI8L2ZsYWdzPgogICAgIDx2YWx1ZSB0eXBlPSIzIj48L3ZhbHVlPgogICAgPC9CYXNpY0VudHJ5PgogICAgPEJhc2ljRW50cnk+CiAgICAgPG5hbWU+TG90TnVtYmVyPC9uYW1lPgogICAgIDxmbGFncz4yNjMwNDI8L2ZsYWdzPgogICAgIDx2YWx1ZSB0eXBlPSIzIj48L3ZhbHVlPgogICAgPC9CYXNpY0VudHJ5PgogICAgPEJhc2ljRW50cnk+CiAgICAgPG5hbWU+UmVhZ2VudDwvbmFtZT4KICAgICA8ZmxhZ3M+MjYzMDQyPC9mbGFncz4KICAgICA8dmFsdWUgdHlwZT0iMyI+PC92YWx1ZT4KICAgIDwvQmFzaWNFbnRyeT4KICAgIDxCYXNpY0VudHJ5PgogICAgIDxuYW1lPkNhdGVnb3J5PC9uYW1lPgogICAgIDxmbGFncz4yNjMwNDI8L2ZsYWdzPgogICAgIDx2YWx1ZSB0eXBlPSIzIj48L3ZhbHVlPgogICAgPC9CYXNpY0VudHJ5PgogICAgPEJhc2ljRW50cnk+CiAgICAgPG5hbWU+QWN0aXZlPC9uYW1lPgogICAgIDxmbGFncz4yNjI1MzA8L2ZsYWdzPgogICAgIDx2YWx1ZSB0eXBlPSIxIj4wPC92YWx1ZT4KICAgIDwvQmFzaWNFbnRyeT4KICAgIDxCYXNpY0VudHJ5PgogICAgIDxuYW1lPlRpbWU8L25hbWU+CiAgICAgPGZsYWdzPjI2Mjc4NjwvZmxhZ3M+CiAgICAgPHZhbHVlIHR5cGU9IjIiPjA8L3ZhbHVlPgogICAgPC9CYXNpY0VudHJ5PgogICAgPEJhc2ljRW50cnk+CiAgICAgPG5hbWU+VGl0ZXI8L25hbWU+CiAgICAgPGZsYWdzPjI2Mjc4NjwvZmxhZ3M+CiAgICAgPHZhbHVlIHR5cGU9IjIiPjA8L3ZhbHVlPgogICAgPC9CYXNpY0VudHJ5PgogICAgPEJhc2ljRW50cnk+CiAgICAgPG5hbWU+UGFyYWxsZWw8L25hbWU+CiAgICAgPGZsYWdzPjI2Mjc4NjwvZmxhZ3M+CiAgICAgPHZhbHVlIHR5cGU9IjIiPjA8L3ZhbHVlPgogICAgPC9CYXNpY0VudHJ5PgogICAgPEJhc2ljRW50cnk+CiAgICAgPG5hbWU+UHJpb3JpdHk8L25hbWU+CiAgICAgPGZsYWdzPjI2Mjc4NjwvZmxhZ3M+CiAgICAgPHZhbHVlIHR5cGU9IjIiPjA8L3ZhbHVlPgogICAgPC9CYXNpY0VudHJ5PgogICAgPEJhc2ljRW50cnk+CiAgICAgPG5hbWU+TWluVm9sdW1lPC9uYW1lPgogICAgIDxmbGFncz4yNjI3ODY8L2ZsYWdzPgogICAgIDx2YWx1ZSB0eXBlPSIyIj4wPC92YWx1ZT4KICAgIDwvQmFzaWNFbnRyeT4KICAgIDxCYXNpY0VudHJ5PgogICAgIDxuYW1lPlZpc2libGU8L25hbWU+CiAgICAgPGZsYWdzPjI2Mjc4NjwvZmxhZ3M+CiAgICAgPHZhbHVlIHR5cGU9IjIiPjM8L3ZhbHVlPgogICAgPC9CYXNpY0VudHJ5PgogICA8L0Jhc2ljRW50cnk+CiAgIDxCYXNpY0VudHJ5PgogICAgPG5hbWU+UjQ8L25hbWU+CiAgICA8ZmxhZ3M+MjYyMjc0PC9mbGFncz4KICAgIDxCYXNpY0VudHJ5PgogICAgIDxuYW1lPkV4cGlyYXRpb25EYXRlPC9uYW1lPgogICAgIDxmbGFncz4yNjMwNDI8L2ZsYWdzPgogICAgIDx2YWx1ZSB0eXBlPSIzIj48L3ZhbHVlPgogICAgPC9CYXNpY0VudHJ5PgogICAgPEJhc2ljRW50cnk+CiAgICAgPG5hbWU+TG90TnVtYmVyPC9uYW1lPgogICAgIDxmbGFncz4yNjMwNDI8L2ZsYWdzPgogICAgIDx2YWx1ZSB0eXBlPSIzIj48L3ZhbHVlPgogICAgPC9CYXNpY0VudHJ5PgogICAgPEJhc2ljRW50cnk+CiAgICAgPG5hbWU+UmVhZ2VudDwvbmFtZT4KICAgICA8ZmxhZ3M+MjYzMDQyPC9mbGFncz4KICAgICA8dmFsdWUgdHlwZT0iMyI+PC92YWx1ZT4KICAgIDwvQmFzaWNFbnRyeT4KICAgIDxCYXNpY0VudHJ5PgogICAgIDxuYW1lPkNhdGVnb3J5PC9uYW1lPgogICAgIDxmbGFncz4yNjMwNDI8L2ZsYWdzPgogICAgIDx2YWx1ZSB0eXBlPSIzIj48L3ZhbHVlPgogICAgPC9CYXNpY0VudHJ5PgogICAgPEJhc2ljRW50cnk+CiAgICAgPG5hbWU+QWN0aXZlPC9uYW1lPgogICAgIDxmbGFncz4yNjI1MzA8L2ZsYWdzPgogICAgIDx2YWx1ZSB0eXBlPSIxIj4wPC92YWx1ZT4KICAgIDwvQmFzaWNFbnRyeT4KICAgIDxCYXNpY0VudHJ5PgogICAgIDxuYW1lPlRpbWU8L25hbWU+CiAgICAgPGZsYWdzPjI2Mjc4NjwvZmxhZ3M+CiAgICAgPHZhbHVlIHR5cGU9IjIiPjA8L3ZhbHVlPgogICAgPC9CYXNpY0VudHJ5PgogICAgPEJhc2ljRW50cnk+CiAgICAgPG5hbWU+VGl0ZXI8L25hbWU+CiAgICAgPGZsYWdzPjI2Mjc4NjwvZmxhZ3M+CiAgICAgPHZhbHVlIHR5cGU9IjIiPjA8L3ZhbHVlPgogICAgPC9CYXNpY0VudHJ5PgogICAgPEJhc2ljRW50cnk+CiAgICAgPG5hbWU+UGFyYWxsZWw8L25hbWU+CiAgICAgPGZsYWdzPjI2Mjc4NjwvZmxhZ3M+CiAgICAgPHZhbHVlIHR5cGU9IjIiPjA8L3ZhbHVlPgogICAgPC9CYXNpY0VudHJ5PgogICAgPEJhc2ljRW50cnk+CiAgICAgPG5hbWU+UHJpb3JpdHk8L25hbWU+CiAgICAgPGZsYWdzPjI2Mjc4NjwvZmxhZ3M+CiAgICAgPHZhbHVlIHR5cGU9IjIiPjA8L3ZhbHVlPgogICAgPC9CYXNpY0VudHJ5PgogICAgPEJhc2ljRW50cnk+CiAgICAgPG5hbWU+TWluVm9sdW1lPC9uYW1lPgogICAgIDxmbGFncz4yNjI3ODY8L2ZsYWdzPgogICAgIDx2YWx1ZSB0eXBlPSIyIj4wPC92YWx1ZT4KICAgIDwvQmFzaWNFbnRyeT4KICAgIDxCYXNpY0VudHJ5PgogICAgIDxuYW1lPlZpc2libGU8L25hbWU+CiAgICAgPGZsYWdzPjI2Mjc4NjwvZmxhZ3M+CiAgICAgPHZhbHVlIHR5cGU9IjIiPjM8L3ZhbHVlPgogICAgPC9CYXNpY0VudHJ5PgogICA8L0Jhc2ljRW50cnk+CiAgIDxCYXNpY0VudHJ5PgogICAgPG5hbWU+UjU8L25hbWU+CiAgICA8ZmxhZ3M+MjYyMjc0PC9mbGFncz4KICAgIDxCYXNpY0VudHJ5PgogICAgIDxuYW1lPkV4cGlyYXRpb25EYXRlPC9uYW1lPgogICAgIDxmbGFncz4yNjMwNDI8L2ZsYWdzPgogICAgIDx2YWx1ZSB0eXBlPSIzIj48L3ZhbHVlPgogICAgPC9CYXNpY0VudHJ5PgogICAgPEJhc2ljRW50cnk+CiAgICAgPG5hbWU+TG90TnVtYmVyPC9uYW1lPgogICAgIDxmbGFncz4yNjMwNDI8L2ZsYWdzPgogICAgIDx2YWx1ZSB0eXBlPSIzIj48L3ZhbHVlPgogICAgPC9CYXNpY0VudHJ5PgogICAgPEJhc2ljRW50cnk+CiAgICAgPG5hbWU+UmVhZ2VudDwvbmFtZT4KICAgICA8ZmxhZ3M+MjYzMDQyPC9mbGFncz4KICAgICA8dmFsdWUgdHlwZT0iMyI+PC92YWx1ZT4KICAgIDwvQmFzaWNFbnRyeT4KICAgIDxCYXNpY0VudHJ5PgogICAgIDxuYW1lPkNhdGVnb3J5PC9uYW1lPgogICAgIDxmbGFncz4yNjMwNDI8L2ZsYWdzPgogICAgIDx2YWx1ZSB0eXBlPSIzIj48L3ZhbHVlPgogICAgPC9CYXNpY0VudHJ5PgogICAgPEJhc2ljRW50cnk+CiAgICAgPG5hbWU+QWN0aXZlPC9uYW1lPgogICAgIDxmbGFncz4yNjI1MzA8L2ZsYWdzPgogICAgIDx2YWx1ZSB0eXBlPSIxIj4wPC92YWx1ZT4KICAgIDwvQmFzaWNFbnRyeT4KICAgIDxCYXNpY0VudHJ5PgogICAgIDxuYW1lPlRpbWU8L25hbWU+CiAgICAgPGZsYWdzPjI2Mjc4NjwvZmxhZ3M+CiAgICAgPHZhbHVlIHR5cGU9IjIiPjA8L3ZhbHVlPgogICAgPC9CYXNpY0VudHJ5PgogICAgPEJhc2ljRW50cnk+CiAgICAgPG5hbWU+VGl0ZXI8L25hbWU+CiAgICAgPGZsYWdzPjI2Mjc4NjwvZmxhZ3M+CiAgICAgPHZhbHVlIHR5cGU9IjIiPjA8L3ZhbHVlPgogICAgPC9CYXNpY0VudHJ5PgogICAgPEJhc2ljRW50cnk+CiAgICAgPG5hbWU+UGFyYWxsZWw8L25hbWU+CiAgICAgPGZsYWdzPjI2Mjc4NjwvZmxhZ3M+CiAgICAgPHZhbHVlIHR5cGU9IjIiPjA8L3ZhbHVlPgogICAgPC9CYXNpY0VudHJ5PgogICAgPEJhc2ljRW50cnk+CiAgICAgPG5hbWU+UHJpb3JpdHk8L25hbWU+CiAgICAgPGZsYWdzPjI2Mjc4NjwvZmxhZ3M+CiAgICAgPHZhbHVlIHR5cGU9IjIiPjA8L3ZhbHVlPgogICAgPC9CYXNpY0VudHJ5PgogICAgPEJhc2ljRW50cnk+CiAgICAgPG5hbWU+TWluVm9sdW1lPC9uYW1lPgogICAgIDxmbGFncz4yNjI3ODY8L2ZsYWdzPgogICAgIDx2YWx1ZSB0eXBlPSIyIj4wPC92YWx1ZT4KICAgIDwvQmFzaWNFbnRyeT4KICAgIDxCYXNpY0VudHJ5PgogICAgIDxuYW1lPlZpc2libGU8L25hbWU+CiAgICAgPGZsYWdzPjI2Mjc4NjwvZmxhZ3M+CiAgICAgPHZhbHVlIHR5cGU9IjIiPjI8L3ZhbHVlPgogICAgPC9CYXNpY0VudHJ5PgogICA8L0Jhc2ljRW50cnk+CiAgIDxCYXNpY0VudHJ5PgogICAgPG5hbWU+UjY8L25hbWU+CiAgICA8ZmxhZ3M+MjYyMjc0PC9mbGFncz4KICAgIDxCYXNpY0VudHJ5PgogICAgIDxuYW1lPkV4cGlyYXRpb25EYXRlPC9uYW1lPgogICAgIDxmbGFncz4yNjMwNDI8L2ZsYWdzPgogICAgIDx2YWx1ZSB0eXBlPSIzIj48L3ZhbHVlPgogICAgPC9CYXNpY0VudHJ5PgogICAgPEJhc2ljRW50cnk+CiAgICAgPG5hbWU+TG90TnVtYmVyPC9uYW1lPgogICAgIDxmbGFncz4yNjMwNDI8L2ZsYWdzPgogICAgIDx2YWx1ZSB0eXBlPSIzIj48L3ZhbHVlPgogICAgPC9CYXNpY0VudHJ5PgogICAgPEJhc2ljRW50cnk+CiAgICAgPG5hbWU+UmVhZ2VudDwvbmFtZT4KICAgICA8ZmxhZ3M+MjYzMDQyPC9mbGFncz4KICAgICA8dmFsdWUgdHlwZT0iMyI+PC92YWx1ZT4KICAgIDwvQmFzaWNFbnRyeT4KICAgIDxCYXNpY0VudHJ5PgogICAgIDxuYW1lPkNhdGVnb3J5PC9uYW1lPgogICAgIDxmbGFncz4yNjMwNDI8L2ZsYWdzPgogICAgIDx2YWx1ZSB0eXBlPSIzIj48L3ZhbHVlPgogICAgPC9CYXNpY0VudHJ5PgogICAgPEJhc2ljRW50cnk+CiAgICAgPG5hbWU+QWN0aXZlPC9uYW1lPgogICAgIDxmbGFncz4yNjI1MzA8L2ZsYWdzPgogICAgIDx2YWx1ZSB0eXBlPSIxIj4wPC92YWx1ZT4KICAgIDwvQmFzaWNFbnRyeT4KICAgIDxCYXNpY0VudHJ5PgogICAgIDxuYW1lPlRpbWU8L25hbWU+CiAgICAgPGZsYWdzPjI2Mjc4NjwvZmxhZ3M+CiAgICAgPHZhbHVlIHR5cGU9IjIiPjA8L3ZhbHVlPgogICAgPC9CYXNpY0VudHJ5PgogICAgPEJhc2ljRW50cnk+CiAgICAgPG5hbWU+VGl0ZXI8L25hbWU+CiAgICAgPGZsYWdzPjI2Mjc4NjwvZmxhZ3M+CiAgICAgPHZhbHVlIHR5cGU9IjIiPjA8L3ZhbHVlPgogICAgPC9CYXNpY0VudHJ5PgogICAgPEJhc2ljRW50cnk+CiAgICAgPG5hbWU+UGFyYWxsZWw8L25hbWU+CiAgICAgPGZsYWdzPjI2Mjc4NjwvZmxhZ3M+CiAgICAgPHZhbHVlIHR5cGU9IjIiPjA8L3ZhbHVlPgogICAgPC9CYXNpY0VudHJ5PgogICAgPEJhc2ljRW50cnk+CiAgICAgPG5hbWU+UHJpb3JpdHk8L25hbWU+CiAgICAgPGZsYWdzPjI2Mjc4NjwvZmxhZ3M+CiAgICAgPHZhbHVlIHR5cGU9IjIiPjA8L3ZhbHVlPgogICAgPC9CYXNpY0VudHJ5PgogICAgPEJhc2ljRW50cnk+CiAgICAgPG5hbWU+TWluVm9sdW1lPC9uYW1lPgogICAgIDxmbGFncz4yNjI3ODY8L2ZsYWdzPgogICAgIDx2YWx1ZSB0eXBlPSIyIj4wPC92YWx1ZT4KICAgIDwvQmFzaWNFbnRyeT4KICAgIDxCYXNpY0VudHJ5PgogICAgIDxuYW1lPlZpc2libGU8L25hbWU+CiAgICAgPGZsYWdzPjI2Mjc4NjwvZmxhZ3M+CiAgICAgPHZhbHVlIHR5cGU9IjIiPjI8L3ZhbHVlPgogICAgPC9CYXNpY0VudHJ5PgogICA8L0Jhc2ljRW50cnk+CiAgIDxCYXNpY0VudHJ5PgogICAgPG5hbWU+Ujc8L25hbWU+CiAgICA8ZmxhZ3M+MjYyMjc0PC9mbGFncz4KICAgIDxCYXNpY0VudHJ5PgogICAgIDxuYW1lPkV4cGlyYXRpb25EYXRlPC9uYW1lPgogICAgIDxmbGFncz4yNjMwNDI8L2ZsYWdzPgogICAgIDx2YWx1ZSB0eXBlPSIzIj48L3ZhbHVlPgogICAgPC9CYXNpY0VudHJ5PgogICAgPEJhc2ljRW50cnk+CiAgICAgPG5hbWU+TG90TnVtYmVyPC9uYW1lPgogICAgIDxmbGFncz4yNjMwNDI8L2ZsYWdzPgogICAgIDx2YWx1ZSB0eXBlPSIzIj48L3ZhbHVlPgogICAgPC9CYXNpY0VudHJ5PgogICAgPEJhc2ljRW50cnk+CiAgICAgPG5hbWU+UmVhZ2VudDwvbmFtZT4KICAgICA8ZmxhZ3M+MjYzMDQyPC9mbGFncz4KICAgICA8dmFsdWUgdHlwZT0iMyI+PC92YWx1ZT4KICAgIDwvQmFzaWNFbnRyeT4KICAgIDxCYXNpY0VudHJ5PgogICAgIDxuYW1lPkNhdGVnb3J5PC9uYW1lPgogICAgIDxmbGFncz4yNjMwNDI8L2ZsYWdzPgogICAgIDx2YWx1ZSB0eXBlPSIzIj48L3ZhbHVlPgogICAgPC9CYXNpY0VudHJ5PgogICAgPEJhc2ljRW50cnk+CiAgICAgPG5hbWU+QWN0aXZlPC9uYW1lPgogICAgIDxmbGFncz4yNjI1MzA8L2ZsYWdzPgogICAgIDx2YWx1ZSB0eXBlPSIxIj4wPC92YWx1ZT4KICAgIDwvQmFzaWNFbnRyeT4KICAgIDxCYXNpY0VudHJ5PgogICAgIDxuYW1lPlRpbWU8L25hbWU+CiAgICAgPGZsYWdzPjI2Mjc4NjwvZmxhZ3M+CiAgICAgPHZhbHVlIHR5cGU9IjIiPjA8L3ZhbHVlPgogICAgPC9CYXNpY0VudHJ5PgogICAgPEJhc2ljRW50cnk+CiAgICAgPG5hbWU+VGl0ZXI8L25hbWU+CiAgICAgPGZsYWdzPjI2Mjc4NjwvZmxhZ3M+CiAgICAgPHZhbHVlIHR5cGU9IjIiPjA8L3ZhbHVlPgogICAgPC9CYXNpY0VudHJ5PgogICAgPEJhc2ljRW50cnk+CiAgICAgPG5hbWU+UGFyYWxsZWw8L25hbWU+CiAgICAgPGZsYWdzPjI2Mjc4NjwvZmxhZ3M+CiAgICAgPHZhbHVlIHR5cGU9IjIiPjA8L3ZhbHVlPgogICAgPC9CYXNpY0VudHJ5PgogICAgPEJhc2ljRW50cnk+CiAgICAgPG5hbWU+UHJpb3JpdHk8L25hbWU+CiAgICAgPGZsYWdzPjI2Mjc4NjwvZmxhZ3M+CiAgICAgPHZhbHVlIHR5cGU9IjIiPjA8L3ZhbHVlPgogICAgPC9CYXNpY0VudHJ5PgogICAgPEJhc2ljRW50cnk+CiAgICAgPG5hbWU+TWluVm9sdW1lPC9uYW1lPgogICAgIDxmbGFncz4yNjI3ODY8L2ZsYWdzPgogICAgIDx2YWx1ZSB0eXBlPSIyIj4wPC92YWx1ZT4KICAgIDwvQmFzaWNFbnRyeT4KICAgIDxCYXNpY0VudHJ5PgogICAgIDxuYW1lPlZpc2libGU8L25hbWU+CiAgICAgPGZsYWdzPjI2Mjc4NjwvZmxhZ3M+CiAgICAgPHZhbHVlIHR5cGU9IjIiPjI8L3ZhbHVlPgogICAgPC9CYXNpY0VudHJ5PgogICA8L0Jhc2ljRW50cnk+CiAgIDxCYXNpY0VudHJ5PgogICAgPG5hbWU+Ujg8L25hbWU+CiAgICA8ZmxhZ3M+MjYyMjc0PC9mbGFncz4KICAgIDxCYXNpY0VudHJ5PgogICAgIDxuYW1lPkV4cGlyYXRpb25EYXRlPC9uYW1lPgogICAgIDxmbGFncz4yNjMwNDI8L2ZsYWdzPgogICAgIDx2YWx1ZSB0eXBlPSIzIj48L3ZhbHVlPgogICAgPC9CYXNpY0VudHJ5PgogICAgPEJhc2ljRW50cnk+CiAgICAgPG5hbWU+TG90TnVtYmVyPC9uYW1lPgogICAgIDxmbGFncz4yNjMwNDI8L2ZsYWdzPgogICAgIDx2YWx1ZSB0eXBlPSIzIj48L3ZhbHVlPgogICAgPC9CYXNpY0VudHJ5PgogICAgPEJhc2ljRW50cnk+CiAgICAgPG5hbWU+UmVhZ2VudDwvbmFtZT4KICAgICA8ZmxhZ3M+MjYzMDQyPC9mbGFncz4KICAgICA8dmFsdWUgdHlwZT0iMyI+PC92YWx1ZT4KICAgIDwvQmFzaWNFbnRyeT4KICAgIDxCYXNpY0VudHJ5PgogICAgIDxuYW1lPkNhdGVnb3J5PC9uYW1lPgogICAgIDxmbGFncz4yNjMwNDI8L2ZsYWdzPgogICAgIDx2YWx1ZSB0eXBlPSIzIj48L3ZhbHVlPgogICAgPC9CYXNpY0VudHJ5PgogICAgPEJhc2ljRW50cnk+CiAgICAgPG5hbWU+QWN0aXZlPC9uYW1lPgogICAgIDxmbGFncz4yNjI1MzA8L2ZsYWdzPgogICAgIDx2YWx1ZSB0eXBlPSIxIj4wPC92YWx1ZT4KICAgIDwvQmFzaWNFbnRyeT4KICAgIDxCYXNpY0VudHJ5PgogICAgIDxuYW1lPlRpbWU8L25hbWU+CiAgICAgPGZsYWdzPjI2Mjc4NjwvZmxhZ3M+CiAgICAgPHZhbHVlIHR5cGU9IjIiPjA8L3ZhbHVlPgogICAgPC9CYXNpY0VudHJ5PgogICAgPEJhc2ljRW50cnk+CiAgICAgPG5hbWU+VGl0ZXI8L25hbWU+CiAgICAgPGZsYWdzPjI2Mjc4NjwvZmxhZ3M+CiAgICAgPHZhbHVlIHR5cGU9IjIiPjA8L3ZhbHVlPgogICAgPC9CYXNpY0VudHJ5PgogICAgPEJhc2ljRW50cnk+CiAgICAgPG5hbWU+UGFyYWxsZWw8L25hbWU+CiAgICAgPGZsYWdzPjI2Mjc4NjwvZmxhZ3M+CiAgICAgPHZhbHVlIHR5cGU9IjIiPjA8L3ZhbHVlPgogICAgPC9CYXNpY0VudHJ5PgogICAgPEJhc2ljRW50cnk+CiAgICAgPG5hbWU+UHJpb3JpdHk8L25hbWU+CiAgICAgPGZsYWdzPjI2Mjc4NjwvZmxhZ3M+CiAgICAgPHZhbHVlIHR5cGU9IjIiPjA8L3ZhbHVlPgogICAgPC9CYXNpY0VudHJ5PgogICAgPEJhc2ljRW50cnk+CiAgICAgPG5hbWU+TWluVm9sdW1lPC9uYW1lPgogICAgIDxmbGFncz4yNjI3ODY8L2ZsYWdzPgogICAgIDx2YWx1ZSB0eXBlPSIyIj4wPC92YWx1ZT4KICAgIDwvQmFzaWNFbnRyeT4KICAgIDxCYXNpY0VudHJ5PgogICAgIDxuYW1lPlZpc2libGU8L25hbWU+CiAgICAgPGZsYWdzPjI2Mjc4NjwvZmxhZ3M+CiAgICAgPHZhbHVlIHR5cGU9IjIiPjI8L3ZhbHVlPgogICAgPC9CYXNpY0VudHJ5PgogICA8L0Jhc2ljRW50cnk+CiAgIDxCYXNpY0VudHJ5PgogICAgPG5hbWU+UzE8L25hbWU+CiAgICA8ZmxhZ3M+MjYyMjc0PC9mbGFncz4KICAgIDxCYXNpY0VudHJ5PgogICAgIDxuYW1lPkV4cGlyYXRpb25EYXRlPC9uYW1lPgogICAgIDxmbGFncz4yNjMwNDI8L2ZsYWdzPgogICAgIDx2YWx1ZSB0eXBlPSIzIj48L3ZhbHVlPgogICAgPC9CYXNpY0VudHJ5PgogICAgPEJhc2ljRW50cnk+CiAgICAgPG5hbWU+TG90TnVtYmVyPC9uYW1lPgogICAgIDxmbGFncz4yNjMwNDI8L2ZsYWdzPgogICAgIDx2YWx1ZSB0eXBlPSIzIj48L3ZhbHVlPgogICAgPC9CYXNpY0VudHJ5PgogICAgPEJhc2ljRW50cnk+CiAgICAgPG5hbWU+UmVhZ2VudDwvbmFtZT4KICAgICA8ZmxhZ3M+MjYzMDQyPC9mbGFncz4KICAgICA8dmFsdWUgdHlwZT0iMyI+PC92YWx1ZT4KICAgIDwvQmFzaWNFbnRyeT4KICAgIDxCYXNpY0VudHJ5PgogICAgIDxuYW1lPkNhdGVnb3J5PC9uYW1lPgogICAgIDxmbGFncz4yNjMwNDI8L2ZsYWdzPgogICAgIDx2YWx1ZSB0eXBlPSIzIj48L3ZhbHVlPgogICAgPC9CYXNpY0VudHJ5PgogICAgPEJhc2ljRW50cnk+CiAgICAgPG5hbWU+QWN0aXZlPC9uYW1lPgogICAgIDxmbGFncz4yNjI1MzA8L2ZsYWdzPgogICAgIDx2YWx1ZSB0eXBlPSIxIj4wPC92YWx1ZT4KICAgIDwvQmFzaWNFbnRyeT4KICAgIDxCYXNpY0VudHJ5PgogICAgIDxuYW1lPlRpbWU8L25hbWU+CiAgICAgPGZsYWdzPjI2Mjc4NjwvZmxhZ3M+CiAgICAgPHZhbHVlIHR5cGU9IjIiPjA8L3ZhbHVlPgogICAgPC9CYXNpY0VudHJ5PgogICAgPEJhc2ljRW50cnk+CiAgICAgPG5hbWU+VGl0ZXI8L25hbWU+CiAgICAgPGZsYWdzPjI2Mjc4NjwvZmxhZ3M+CiAgICAgPHZhbHVlIHR5cGU9IjIiPjA8L3ZhbHVlPgogICAgPC9CYXNpY0VudHJ5PgogICAgPEJhc2ljRW50cnk+CiAgICAgPG5hbWU+UGFyYWxsZWw8L25hbWU+CiAgICAgPGZsYWdzPjI2Mjc4NjwvZmxhZ3M+CiAgICAgPHZhbHVlIHR5cGU9IjIiPjA8L3ZhbHVlPgogICAgPC9CYXNpY0VudHJ5PgogICAgPEJhc2ljRW50cnk+CiAgICAgPG5hbWU+UHJpb3JpdHk8L25hbWU+CiAgICAgPGZsYWdzPjI2Mjc4NjwvZmxhZ3M+CiAgICAgPHZhbHVlIHR5cGU9IjIiPjA8L3ZhbHVlPgogICAgPC9CYXNpY0VudHJ5PgogICAgPEJhc2ljRW50cnk+CiAgICAgPG5hbWU+TWluVm9sdW1lPC9uYW1lPgogICAgIDxmbGFncz4yNjI3ODY8L2ZsYWdzPgogICAgIDx2YWx1ZSB0eXBlPSIyIj4wPC92YWx1ZT4KICAgIDwvQmFzaWNFbnRyeT4KICAgIDxCYXNpY0VudHJ5PgogICAgIDxuYW1lPlZpc2libGU8L25hbWU+CiAgICAgPGZsYWdzPjI2Mjc4NjwvZmxhZ3M+CiAgICAgPHZhbHVlIHR5cGU9IjIiPjc8L3ZhbHVlPgogICAgPC9CYXNpY0VudHJ5PgogICA8L0Jhc2ljRW50cnk+CiAgIDxCYXNpY0VudHJ5PgogICAgPG5hbWU+UzI8L25hbWU+CiAgICA8ZmxhZ3M+MjYyMjc0PC9mbGFncz4KICAgIDxCYXNpY0VudHJ5PgogICAgIDxuYW1lPkV4cGlyYXRpb25EYXRlPC9uYW1lPgogICAgIDxmbGFncz4yNjMwNDI8L2ZsYWdzPgogICAgIDx2YWx1ZSB0eXBlPSIzIj48L3ZhbHVlPgogICAgPC9CYXNpY0VudHJ5PgogICAgPEJhc2ljRW50cnk+CiAgICAgPG5hbWU+TG90TnVtYmVyPC9uYW1lPgogICAgIDxmbGFncz4yNjMwNDI8L2ZsYWdzPgogICAgIDx2YWx1ZSB0eXBlPSIzIj48L3ZhbHVlPgogICAgPC9CYXNpY0VudHJ5PgogICAgPEJhc2ljRW50cnk+CiAgICAgPG5hbWU+UmVhZ2VudDwvbmFtZT4KICAgICA8ZmxhZ3M+MjYzMDQyPC9mbGFncz4KICAgICA8dmFsdWUgdHlwZT0iMyI+PC92YWx1ZT4KICAgIDwvQmFzaWNFbnRyeT4KICAgIDxCYXNpY0VudHJ5PgogICAgIDxuYW1lPkNhdGVnb3J5PC9uYW1lPgogICAgIDxmbGFncz4yNjMwNDI8L2ZsYWdzPgogICAgIDx2YWx1ZSB0eXBlPSIzIj48L3ZhbHVlPgogICAgPC9CYXNpY0VudHJ5PgogICAgPEJhc2ljRW50cnk+CiAgICAgPG5hbWU+QWN0aXZlPC9uYW1lPgogICAgIDxmbGFncz4yNjI1MzA8L2ZsYWdzPgogICAgIDx2YWx1ZSB0eXBlPSIxIj4wPC92YWx1ZT4KICAgIDwvQmFzaWNFbnRyeT4KICAgIDxCYXNpY0VudHJ5PgogICAgIDxuYW1lPlRpbWU8L25hbWU+CiAgICAgPGZsYWdzPjI2Mjc4NjwvZmxhZ3M+CiAgICAgPHZhbHVlIHR5cGU9IjIiPjA8L3ZhbHVlPgogICAgPC9CYXNpY0VudHJ5PgogICAgPEJhc2ljRW50cnk+CiAgICAgPG5hbWU+VGl0ZXI8L25hbWU+CiAgICAgPGZsYWdzPjI2Mjc4NjwvZmxhZ3M+CiAgICAgPHZhbHVlIHR5cGU9IjIiPjA8L3ZhbHVlPgogICAgPC9CYXNpY0VudHJ5PgogICAgPEJhc2ljRW50cnk+CiAgICAgPG5hbWU+UGFyYWxsZWw8L25hbWU+CiAgICAgPGZsYWdzPjI2Mjc4NjwvZmxhZ3M+CiAgICAgPHZhbHVlIHR5cGU9IjIiPjA8L3ZhbHVlPgogICAgPC9CYXNpY0VudHJ5PgogICAgPEJhc2ljRW50cnk+CiAgICAgPG5hbWU+UHJpb3JpdHk8L25hbWU+CiAgICAgPGZsYWdzPjI2Mjc4NjwvZmxhZ3M+CiAgICAgPHZhbHVlIHR5cGU9IjIiPjA8L3ZhbHVlPgogICAgPC9CYXNpY0VudHJ5PgogICAgPEJhc2ljRW50cnk+CiAgICAgPG5hbWU+TWluVm9sdW1lPC9uYW1lPgogICAgIDxmbGFncz4yNjI3ODY8L2ZsYWdzPgogICAgIDx2YWx1ZSB0eXBlPSIyIj4wPC92YWx1ZT4KICAgIDwvQmFzaWNFbnRyeT4KICAgIDxCYXNpY0VudHJ5PgogICAgIDxuYW1lPlZpc2libGU8L25hbWU+CiAgICAgPGZsYWdzPjI2Mjc4NjwvZmxhZ3M+CiAgICAgPHZhbHVlIHR5cGU9IjIiPjc8L3ZhbHVlPgogICAgPC9CYXNpY0VudHJ5PgogICA8L0Jhc2ljRW50cnk+CiAgPC9CYXNpY0VudHJ5PgogIDxCYXNpY0VudHJ5PgogICA8bmFtZT5TYW1wbGVzPC9uYW1lPgogICA8ZmxhZ3M+MjYyMjc0PC9mbGFncz4KICAgPEJhc2ljRW50cnk+CiAgICA8bmFtZT4wPC9uYW1lPgogICAgPGZsYWdzPjI2MjI3NDwvZmxhZ3M+CiAgICA8QmFzaWNFbnRyeT4KICAgICA8bmFtZT5Bbm5vdGF0aW9uPC9uYW1lPgogICAgIDxmbGFncz4yNjMwNDI8L2ZsYWdzPgogICAgIDx2YWx1ZSB0eXBlPSIzIj5WaW9CbHVlClZpb0dyZWVuCkZJVEMKUEUKUGVyQ1AtVmlvNzAwClBFLVZpbzc3MApBUEMKQVBDLVZpbzc3MDwvdmFsdWU+CiAgICA8L0Jhc2ljRW50cnk+CiAgICA8QmFzaWNFbnRyeT4KICAgICA8bmFtZT5SZWFnZW50czwvbmFtZT4KICAgICA8ZmxhZ3M+MjYzNTU0PC9mbGFncz4KICAgICA8dmFsdWUgdHlwZT0iNSI+MHgwPC92YWx1ZT4KICAgIDwvQmFzaWNFbnRyeT4KICAgIDxCYXNpY0VudHJ5PgogICAgIDxuYW1lPkZsb3dSYXRlPC9uYW1lPgogICAgIDxmbGFncz4yNjMwNDI8L2ZsYWdzPgogICAgIDx2YWx1ZSB0eXBlPSIzIj5Mb3c8L3ZhbHVlPgogICAgPC9CYXNpY0VudHJ5PgogICAgPEJhc2ljRW50cnk+CiAgICAgPG5hbWU+QXV0b0Zsb3dSYXRlPC9uYW1lPgogICAgIDxmbGFncz4yNjI1MzA8L2ZsYWdzPgogICAgIDx2YWx1ZSB0eXBlPSIxIj4wPC92YWx1ZT4KICAgIDwvQmFzaWNFbnRyeT4KICAgIDxCYXNpY0VudHJ5PgogICAgIDxuYW1lPkV2ZW50TGltaXQ8L25hbWU+CiAgICAgPGZsYWdzPjI2Mjc4NjwvZmxhZ3M+CiAgICAgPHZhbHVlIHR5cGU9IjIiPjEwMDAwPC92YWx1ZT4KICAgIDwvQmFzaWNFbnRyeT4KICAgIDxCYXNpY0VudHJ5PgogICAgIDxuYW1lPkV2ZW50TGltaXRlZDwvbmFtZT4KICAgICA8ZmxhZ3M+MjYyNTMwPC9mbGFncz4KICAgICA8dmFsdWUgdHlwZT0iMSI+MTwvdmFsdWU+CiAgICA8L0Jhc2ljRW50cnk+CiAgICA8QmFzaWNFbnRyeT4KICAgICA8bmFtZT5HYXRlPC9uYW1lPgogICAgIDxmbGFncz4yNjMwNDI8L2ZsYWdzPgogICAgIDx2YWx1ZSB0eXBlPSIzIj5saXZlXFAxXFAyPC92YWx1ZT4KICAgIDwvQmFzaWNFbnRyeT4KICAgIDxCYXNpY0VudHJ5PgogICAgIDxuYW1lPkdhdGVGbGFnczwvbmFtZT4KICAgICA8ZmxhZ3M+MjYyNzg2PC9mbGFncz4KICAgICA8dmFsdWUgdHlwZT0iMiI+MzwvdmFsdWU+CiAgICA8L0Jhc2ljRW50cnk+CiAgICA8QmFzaWNFbnRyeT4KICAgICA8bmFtZT5Nb2RlPC9uYW1lPgogICAgIDxmbGFncz4yNjMwNDI8L2ZsYWdzPgogICAgIDx2YWx1ZSB0eXBlPSIzIj5TdGFuZGFyZDwvdmFsdWU+CiAgICA8L0Jhc2ljRW50cnk+CiAgICA8QmFzaWNFbnRyeT4KICAgICA8bmFtZT5TZXBhcmF0aW9uVm9sdW1lPC9uYW1lPgogICAgIDxmbGFncz4yNjI3ODY8L2ZsYWdzPgogICAgIDx2YWx1ZSB0eXBlPSIyIj4yMDA8L3ZhbHVlPgogICAgPC9CYXNpY0VudHJ5PgogICAgPEJhc2ljRW50cnk+CiAgICAgPG5hbWU+U2FtcGxlVm9sdW1lPC9uYW1lPgogICAgIDxmbGFncz4yNjI3ODY8L2ZsYWdzPgogICAgIDx2YWx1ZSB0eXBlPSIyIj40MDwvdmFsdWU+CiAgICA8L0Jhc2ljRW50cnk+CiAgICA8QmFzaWNFbnRyeT4KICAgICA8bmFtZT5QZXJmb3JtQXV0b0xhYmVsaW5nPC9uYW1lPgogICAgIDxmbGFncz4yNjI1MzA8L2ZsYWdzPgogICAgIDx2YWx1ZSB0eXBlPSIxIj4wPC92YWx1ZT4KICAgIDwvQmFzaWNFbnRyeT4KICAgIDxCYXNpY0VudHJ5PgogICAgIDxuYW1lPk1peGluZ1BhcmFtZXRlcnM8L25hbWU+CiAgICAgPGZsYWdzPjI2MjI3NDwvZmxhZ3M+CiAgICA8L0Jhc2ljRW50cnk+CiAgICA8QmFzaWNFbnRyeT4KICAgICA8bmFtZT5NaXhpbmdGcmVxdWVuY3k8L25hbWU+CiAgICAgPGZsYWdzPjI2Mjc4NjwvZmxhZ3M+CiAgICAgPHZhbHVlIHR5cGU9IjIiPjA8L3ZhbHVlPgogICAgPC9CYXNpY0VudHJ5PgogICAgPEJhc2ljRW50cnk+CiAgICAgPG5hbWU+TWl4aW5nRHVyYXRpb248L25hbWU+CiAgICAgPGZsYWdzPjI2Mjc4NjwvZmxhZ3M+CiAgICAgPHZhbHVlIHR5cGU9IjIiPjA8L3ZhbHVlPgogICAgPC9CYXNpY0VudHJ5PgogICAgPEJhc2ljRW50cnk+CiAgICAgPG5hbWU+TWl4aW5nQWxnb3JpdGhtPC9uYW1lPgogICAgIDxmbGFncz4yNjI3ODY8L2ZsYWdzPgogICAgIDx2YWx1ZSB0eXBlPSIyIj4wPC92YWx1ZT4KICAgIDwvQmFzaWNFbnRyeT4KICAgIDxCYXNpY0VudHJ5PgogICAgIDxuYW1lPk1peGluZ0RldmljZTwvbmFtZT4KICAgICA8ZmxhZ3M+MjYzMDQyPC9mbGFncz4KICAgICA8dmFsdWUgdHlwZT0iMyI+Tm9uZU1peGVyPC92YWx1ZT4KICAgIDwvQmFzaWNFbnRyeT4KICAgIDxCYXNpY0VudHJ5PgogICAgIDxuYW1lPk1peGluZ0tleTwvbmFtZT4KICAgICA8ZmxhZ3M+MjYzMDQyPC9mbGFncz4KICAgICA8dmFsdWUgdHlwZT0iMyI+T2ZmPC92YWx1ZT4KICAgIDwvQmFzaWNFbnRyeT4KICAgIDxCYXNpY0VudHJ5PgogICAgIDxuYW1lPk1peGluZ05hbWU8L25hbWU+CiAgICAgPGZsYWdzPjI2MzA0MjwvZmxhZ3M+CiAgICAgPHZhbHVlIHR5cGU9IjMiPk9mZjwvdmFsdWU+CiAgICA8L0Jhc2ljRW50cnk+CiAgICA8QmFzaWNFbnRyeT4KICAgICA8bmFtZT5Vc2VMaXF1aWREZXRlY3Rpb248L25hbWU+CiAgICAgPGZsYWdzPjI2MjUzMDwvZmxhZ3M+CiAgICAgPHZhbHVlIHR5cGU9IjEiPjA8L3ZhbHVlPgogICAgPC9CYXNpY0VudHJ5PgogICAgPEJhc2ljRW50cnk+CiAgICAgPG5hbWU+U2FtcGxlSWQ8L25hbWU+CiAgICAgPGZsYWdzPjI2MzA0MjwvZmxhZ3M+CiAgICAgPHZhbHVlIHR5cGU9IjMiPjwvdmFsdWU+CiAgICA8L0Jhc2ljRW50cnk+CiAgICA8QmFzaWNFbnRyeT4KICAgICA8bmFtZT5QYXRpZW50SWQ8L25hbWU+CiAgICAgPGZsYWdzPjI2MzA0MjwvZmxhZ3M+CiAgICAgPHZhbHVlIHR5cGU9IjMiPjwvdmFsdWU+CiAgICA8L0Jhc2ljRW50cnk+CiAgICA8QmFzaWNFbnRyeT4KICAgICA8bmFtZT5Hcm91cDwvbmFtZT4KICAgICA8ZmxhZ3M+MjYyNzg2PC9mbGFncz4KICAgICA8dmFsdWUgdHlwZT0iMiI+MDwvdmFsdWU+CiAgICA8L0Jhc2ljRW50cnk+CiAgICA8QmFzaWNFbnRyeT4KICAgICA8bmFtZT5TdGF0ZTwvbmFtZT4KICAgICA8ZmxhZ3M+MjYyNzg2PC9mbGFncz4KICAgICA8dmFsdWUgdHlwZT0iMiI+MjwvdmFsdWU+CiAgICA8L0Jhc2ljRW50cnk+CiAgICA8QmFzaWNFbnRyeT4KICAgICA8bmFtZT5BZHZhbmNlZDwvbmFtZT4KICAgICA8ZmxhZ3M+MjYyNzg2PC9mbGFncz4KICAgICA8dmFsdWUgdHlwZT0iMiI+MTwvdmFsdWU+CiAgICA8L0Jhc2ljRW50cnk+CiAgICA8QmFzaWNFbnRyeT4KICAgICA8bmFtZT5BbmFseXNpc1RlbXBsYXRlPC9uYW1lPgogICAgIDxmbGFncz4yNjMwNDI8L2ZsYWdzPgogICAgIDx2YWx1ZSB0eXBlPSIzIj48L3ZhbHVlPgogICAgPC9CYXNpY0VudHJ5PgogICAgPEJhc2ljRW50cnk+CiAgICAgPG5hbWU+SW5zdHJ1bWVudFNldHRpbmc8L25hbWU+CiAgICAgPGZsYWdzPjI2MzA0MjwvZmxhZ3M+CiAgICAgPHZhbHVlIHR5cGU9IjMiPjwvdmFsdWU+CiAgICA8L0Jhc2ljRW50cnk+CiAgICA8QmFzaWNFbnRyeT4KICAgICA8bmFtZT5BZHZhbmNlZE1vZGU8L25hbWU+CiAgICAgPGZsYWdzPjI2MzA0MjwvZmxhZ3M+CiAgICAgPHZhbHVlIHR5cGU9IjMiPjwvdmFsdWU+CiAgICA8L0Jhc2ljRW50cnk+CiAgICA8QmFzaWNFbnRyeT4KICAgICA8bmFtZT5BZHZhbmNlZFN1Yk1vZGU8L25hbWU+CiAgICAgPGZsYWdzPjI2MzA0MjwvZmxhZ3M+CiAgICAgPHZhbHVlIHR5cGU9IjMiPjwvdmFsdWU+CiAgICA8L0Jhc2ljRW50cnk+CiAgIDwvQmFzaWNFbnRyeT4KICA8L0Jhc2ljRW50cnk+CiA8L0Jhc2ljRW50cnk+CiA8QmFzaWNFbnRyeT4KICA8bmFtZT5Db25maWd1cmF0aW9uPC9uYW1lPgogIDxmbGFncz4yNjMwNDI8L2ZsYWdzPgogIDx2YWx1ZSB0eXBlPSIzIj5GTDg8L3ZhbHVlPgogPC9CYXNpY0VudHJ5PgogPEJhc2ljRW50cnk+CiAgPG5hbWU+RmlsZVR5cGU8L25hbWU+CiAgPGZsYWdzPjI2MzA0MjwvZmxhZ3M+CiAgPHZhbHVlIHR5cGU9IjMiPkV4cGVyaW1lbnQ8L3ZhbHVlPgogPC9CYXNpY0VudHJ5PgogPEJhc2ljRW50cnk+CiAgPG5hbWU+Q2hlY2tzdW08L25hbWU+CiAgPGZsYWdzPjI2MjkxNDwvZmxhZ3M+CiAgPHZhbHVlIHR5cGU9IjMiPmNhZjU1NzVlYmI3ZWY0YmE2ZTEzMzg5MWNjNDhjNDY1PC92YWx1ZT4KIDwvQmFzaWNFbnRyeT4KPC9CYXNpY0VudHJ5Pgo=/@MB_WELLINFOS/d2lzIDEgMSAxNiBTaW5nbGUgdHViZSByYWNrIDAgMCAwIDAgMTEgMjAyMi1TZXAtMTkgOCAxNjoxMjoyNyA=/@MB_SESSIONID/87368d0c-afb8-41bb-9fd6-b619f1c6cd6a/   32379                                                                                                                         â@û7wÌ+2wÌ+2/ª>ië°=-:?H<ou<0ÄA?ôÊ¹¡T9Úê«¾!-8Ô89'2ð=ÅÊ8wÌ«2wÌ«2Í?!¥>)r?fý>©0>\\?S!9O_9c>á¾:(J:Ëq?¤¸8YÙ3YÙ3ç  =ìÔç<¹_1?§#<î Ã;V?Ç #¸9ÓÕ¾®6v099N<×Bã8wÌ+3wÌ+33Bz>
r'>ûM??Û`º>¬ø>ª+?Ò'8º9¬÷ò=Ôx:cÅC:	°H?u.9¿V3¿V3¶¯ù>ñU©>¼<?ñà>àç£>¬ª/?é9æû9Ú>:1:7W:éÍ"?m9YÙ3YÙ3Ç>LG>bêC?â «>Ýx>#	0?t	¹àÏL6¾U«ÁW§;}¹X;oªE?²Aq9èR3èR3NÅ>òè>jD?æ'é>¾á¤>5?§¹W¿:9/D¿ó¾<[q&<R­D?R<°9wÌ«3wÌ«3Ò}=XRÀ<¦3?;Qu;K;L;À?ë.¹759@ö¾d¨¹+s9s¿P¾9FÁ3FÁ3`Óâ<v4 <{:5?"1·:ßÿ»:tù>ZQ¹t9ø¿>Ït¸¿n9í?¾pEÃ9¿Ö3¿Ö3khÍ<z5<Ò2?°];-ø;;Oö?½Á¹	?ò8bh¿æ¢ñ¸lv9[{¾ÁÜ9$9ì3$9ì3ÑÞé<F¤<þ96?á9;è
;Â+?Îù·Ê,9³¸½±cp9s~9DÚñ>åmÞ9YÙ4YÙ4.?J1¾>À´J?¾× >e>Î¼3?LÐ8Ô­9é5>n»¼:5:Ð4?nÕ:!4!4ãDt=kI1=_\0?¼;Øôa;@ú$?"©·Tz9s­,½ìm9»çG9±Ê?Üù:èR4èR4Äp=Æ1=I.?ºBì;gN¿;
? æÆ¹ÊØ8Èßê¿]¼¸dô(9ÔÕ¾/:°!4°!4õØÃ<`<I¢-?CIL;Öc";!?³^M¹>J9¹ú¿^R¸89T J¾i:wÌ+4wÌ+4äi#?,Y®>¿ño?à{?]	?Oêi?J9tâ9»`>¿=<Z
°;Ïô?WY:>64>64Kû?5O¢>}*P?§ºþ>Ûß®>/s:?:¹tØ8d6 ¿TòG:H:¤L*?;©:FA4FA4@Uê<¦<`4?,â;Æ{c;d,?z¹l*9±[Ð¾ÌW¸g%9?L&¾09:ÍL4ÍL4õmø>d>ÀÒ_?Wú¯>KØa>yG?lC§·t8Un¾Âo99Î<Ú>©Í:¿V4¿V40Ó>`>>B?&ë>@>'Ù/?Tò·Ìó:9
ê¥½]:BK:ñ-?çªA:\|a4\|a4{E?Û>®?²?gü>¯?ºæÅ7Ç¾g9(Z=è£e:Äi÷9;m? ¨]:$9l4$9l4Q1>ô)G>2=?Îr>´?.>&Ñ1?¦;·Ö9!G½ªV:ò¿:Ëõ>/Wo:ëõv4ëõv4ø­?³¢>i²J?þ
>P.><?b¸Õå09#¾*°:§;<:ëå9?7p:YÙ4YÙ4h³>ôb>¢]J?ìç¡>Øýg>L©2?Ð7ì(9ÐO=ÐÒY9
zi93Öî>r:½74½74ÿ=XýÖ<RÐ<?À<ë É;Îá&?¥¸ÔÁ9Ïæþ½¨'ç¸®5Ç8«¿fv:!4!4µ%Ç<¿<±8?jù¿;@b;Ú¹&?
bF¹V5	9±9¿ÿ¹pôe9Îª­¾Mu:ô4ô4!?§>ìT?Ð>Ï¾>e_O?ðÎ¸y9Øë½uôé9ë Ë9Ìl?z:èR4èR4Â?BGª>J?iÎ>:Ä>²FA?8@êL9ÖÛ0>3_:ÐÙ:48?(5:L±4L±4Ö?k°·>ïâA?6ýà>A¬>(C?£°ù8&9ì¿>ª÷9Ruµ9@Q.?±ô:°¡4°¡4ÎsZ?ÔYî>È j?p
?×>Å,c?ÅÍ8ÃÃ9Î>ë[ß:Là:RsZ? Ä:n¦4n¦4©S=ÿr8=X2?ògb;\1;e#?Na8SÊ8>fÇ9æ
9o2?B/:wÌ«4wÌ«4ËF=® Q=ú»6?âE#<\ß;ÿ!;?
S¹g½9,Þ0¿kÁ5Ý9f$;ì:Û*±4Û*±4 /?ñýÁ>aùf?&
F?Nï>[ÞS?a9:S+V:»d,?<y:Y¥E:üh!?-D:>¶4>¶4/?P¶>äÌY?£<ê>¥>ã5?r¸L59+¾f59ÜK_9¬¶>:¢ç»4¢ç»4úã<§ <|H5?mõÚ;þP;´'2?¶Ï¹&W9¸¡Z¾XåX¸)9oÈ1¾01:FÁ4FÁ4R«Ú>rÀz>ù>_?N²>é&u>r2:?[½d¸D¬¼8¥.¾ä#:Ñw9HPO?Y:j¤Æ4j¤Æ4ó¿Ë>Ötj>Ìx^?´ð>J>XK?ø=§µXîO9çM»» ::c(?9:ÍÌ4ÍÌ45.Ô=1=V/?Ý¡Û;J»;àC??Oá¸8 g9ßy¾¨ãÊ9]Pú9Ï>:1aÑ41aÑ4¹=XÃ<^7?<ëª;â~;ª+?.òx¹(Xâ8È¿u¸ªß9mØ¾I3:¿Ö4¿Ö4H%
=ôÌ<¬0?-d;0;â¹%?Võ¸Áíz9ëKz¾)Q4ñ&9Ø«½9ÞZ¡:øÜ4øÜ4ã¥?j½¬>àF?VH?Ü?+E?Z ¸Aø9°"½{}:°K;:¦;-?ö«´:\|á4\|á4é¥?æÉ>C?Â>[\>]ë0?¼Â^·ü ©8º¨½.<:V:+Ç?çÇÅ:ÀÚæ4ÀÚæ4¤÷Ü=Õg¢=Ì'.?IË<²Ôt<Ë	&?É(¹ñòf9îÑ¾îÖ¸
`b9Éà¾ë¤É:$9ì4$9ì4£Ï>>ÏÚ??}QB?e¬?ï2?D$´9à¹9ø>yL;ý<;¢L6?SßÌ:ñ4ñ4þ¿<Q*<þ0?@`;Òß;;1¥?G¹/©9ä&¿·St·çªC9âÔ½û3Õ:ëõö4ëõö43?rP>Ñ?Nq?CÙë>?|7TÂ³9Ó³<¦¬=/½=4+?ªÙ:OTü4OTü4+ìÌ<99<P,?ûYª;´;D×?5i86#58`¿>Z;ÿòÇ:u7?ÏhÛ:YÙ5YÙ5ú>WÉ¬>U¦9?yÐU>I>/?Ip¹îÍ(9É36¿S½®:íW:o+O?[ãÜ:55Ë9?46ë>aJ?Ìô+?¶
è>v³=?äã·À9¦½=º:]¨:c?åâ:½75½752,·<7><¨K1?Eÿ:¦×:8÷?]Ù¹~Ð 9ß|¿Òñ÷8¿Ôn9fâ>m5ä:ïæ5ïæ5;}$?U#Å>QU?Çy?R3°>!=?0èî5?9g ;#<:º§(:[sÜ>À®ô:!5!5b|?\ö¤>Ïi?Ñ^?:P>RÏ?Ì¥¯9y9,j?Wä;ÓÕÂ;ó?½Þô:SE5SE56ÿ>Ô>¼X?N<?õ>?¨n:FãL:?Âµ;L©~;{6?¶Kù:ô5ô5Lpt=âY.=pt3?ü;³Ã»;6,?»¸ôbª8²¿èt8J9iÃ>ëú:¶£5¶£5P=Úh¸<3?üIR;å<;ä~?{ru¹@øÈ·T@,¹k+9ºÚ¿ÃÀü:èR5èR5ªÃ<ÿo<è3?21<ô9<eÃ,?YDe¹Àö*9½¦+¿>%9ÿÆ·9³&Q>òþ:55p =Ø<9+?Sy2;ûA&;µg	?%	?¹4)¸7=ÇÀU8¦è¯9±Ý=OY;L±5L±5«Áf?¤´ø>Cm??
»>÷­W?Tâ6é¶9
ð
<Dj:AR9:q<?J;~`5~`5
J=_ì=0B?ô@.<%ú;Â2?§¦¸¬d9i¥¾Ý¸âO9¶È5¾ãk;°!5°!51Õ<Ä<Rh4?á;á1;ók?²=+¹Ü9¦¾
âl8lCd9`Õ>(=;á¾#5á¾#5ª&(>*Ùõ=,/?`b-={;=e?ëé¸¥*C9§¯½n;ï';4Ì5?É;n&5n&5²¢>sP>'ÌF?(u5>*/>
1?àx³µy(R9ÛZ»pó: Ê:È?¦c;E)5E)5Ã²ð=·r©=jÒ5? '<îVÜ;®ÁB?PÕ9¹49Ù¿Y(:ªÁ9}^?2Ö;wÌ+5wÌ+5<Ì<§y<»ß,?HMø:'GÉ:|ç?18¹³[Ó8Sú^¿Ù¨Y9B]$9)?+2	;©{.5©{.5I=Ç¹=Ô/?Ã;©`;Q#?¤»·ã£9ày½2GO¸è<9¤¼¾Ò\	;Û*15Û*15|ïû>ü÷¨>´Ù>?<x>)\>Î2?Â^8Øµ97v>~97Ô:vsz>£;
Ú35
Ú35Y½¸?Ú??¨?¯Ã@Óó?ÔÌ?¬÷ü< ¤|<T*?þµ;º
;?§¨?:;>65>65tÐ>pu>ÙêY?8{?¶*¿>h$@?¾g¸·Ô]9ìÏT½=uÂ9î9§?Å
;p895p895§5>í8³=ä8?ëÀN<Þæ<"%?iuZ¹xË9Á¾A¢8.`9sI9>o9;¢ç;5¢ç;57êÿ>¦ª>±@?7>E>H/?òï¢¸nÑ9è&¾x9 9ãós>§;Ô>5Ô>5Ë©>|i>¼â9?$z>µóS>Ò«)?),8C¤9°{h=1è:I:âRP?09;FA5FA5Î?0>éR?¬: >u[W>Ñw>?×ä
99n>i9N!e9Z?×x;8õC58õC5mÇ<ãñ<)?¸;/	;ß
?\·ò·7=9=1¤½jÁÖ8ÌÃW9oÍ~>ú ;j¤F5j¤F5B=)úï<.¡(?©rµ;;Ê4(?Õr`·í9±Ç¼g:>ú9*m?);SI5SI5ÏÅ¸>­&@>~+v??Å×>M<?àÇ¯8zÉC9I×e>x8<ìõÆ;-[m?S);ÍL5ÍL5ªF=T"=ø©+?V}¯;SË;i')?´ü¹Øi9ñ#¡¾³^;¹!;ìñb?(*;ÿ±N5ÿ±N5Ï\L=(á=Öã0?íá;
;ËÌ?e6K¹òia8AÉæ¿78\9Ù6>ÚÑ-;1aQ51aQ5H=R=l×-?";§!;B?oAa¹hê99¾¿X.9ò#9ÒFË>À/;cT5cT54ä;=Ãî=o¢/?XÛ<Aúá;p?°È4¹£*)9QÊ¿¸Æ¡9
ü92
?í1;¿V5¿V5þ!=1¹<o.<?Ôî;~Á;v?ÍùÂ¸ôª9ü¾ØYª¶s^93D¼ÒR2;ÇnY5ÇnY5Ð&?«Ç>U?O$?ë=à>Ú;?t6P8_p9¢þÝ=9%ÿ9÷a*:­¿>ð2;ø\5ø\5d?>L"5>½ G?Nd>q1V>)0?8Ì¤e9z¶>x:Q«T:#?sÚ6;*Í^5*Í^5¾óÏ<}<bK,?#Z`;xT;Q(?-'¹|Ú8OQD¿ÊÅ`8h9°|÷=Å7;\|a5\|a5éð<®±< -?$Ê:
!µ:Å?n
¸y8»¾Ü´¤¸+9ö+"¾V>8;+d5+d5[=6=Â>1?q ;M*n;j^!?w¸òu¤9£À½×69u59¨ù?î09;ÀÚf5ÀÚf5ùl=_¢'=Dò4?I1µ;ý;ò?-ê}¹ ã"9cG¿ÈQ8x*9Ç>c:;òi5òi5^=ñtÐ<»*?]W;tôK;<)?wV¹xkO9UY¿ò¹¸³9S·¾lC;;$9l5$9l5)*(=Dù<å´,?½®;2x;º;4?Dò·Æt9Îo~½'8&>w8m¼>¿p;;Uèn5Uèn5s>x|Æ=´4G?Ôå>eP> 3<?$K==K`à<ùW?Ê«Î;"×;Ð/D?4û=;q5q5H­=?[=TJ?¿wF<èl<ØÕ??èþ³¸Rz
99Ù¢¾u8	9óíd>XX@;¹Ft5¹Ft5Úý<v
½<xß+?-(;çØ;ý?Ð¸ïÑ´9îÖ½gA	8vâã80>C;ëõv5ëõv5eÅ?0r?A?4K?Î>ÆI|?èÁ9ú9tç>W<\:¸H:éò?ØC;¥y5¥y5T?Ç	å>t¥m?Ã¾L?ó>?W?4¼9cb9û±>½@£:?6:'Ùd?NE;OT|5OT|5 iì>OÙ>âGG?qwß>ãØ>u7?2¸;X¦9-i½/:°Ì9{[?ÒS;55%ÅÊ>Ô~>hæK?Á>>½>?Ài¿¸F:9Þ©¾ s:ÛªI:?i	T;YÙ5YÙ5xÅ>ðÈc>"w]?WÒû>\>6åQ?r8Ô«9*>¯õ9æ[­9­KÇ>ÑX;ò05ò05rEX??ÅWR?N/?à>HGH?¼×	¸Ðb¦9eT½¼¤¦9pû9sf ?ÈÀ[;55>h=hNÄ<CG/?=T;)5~;Íj?ý-1¹hSd9§Æ¾¦#Ï8Õð9Ð<>ö²a;$à5$à5r3>u><ò2?ÿþ;ÚÉ;"?
G¹â¦8?üDÀ+9Á®9-êv>
´d;½75½75Jà¡>j[>M,=?5\>wÁ?>º^/?Â¬0=öïß<xøI?·`9=Çù<k!>?g¯l;V5V5Ç= oÖ<*	.? l;OR;©?¡
¹mF9¥1²¾ì¹æiU8xû¶¿Þ)o;ïæ5ïæ5ãÎF=\(=.?¥;ìa;
?¿Æù¸Ó
Z9¡¾Dª·Îèj9>é9½Mr;>5>5]>â(½="3?QTÛ;3Ã;7u;?Ðòc¹F9SÚ¾n¹7Ç#9õÚ=5s;!5!5,¬=ï7>=¡Ü/?ô©2=
=w$?53¹jßc8ÐSÉ¿ÐÆ9G\ÿ9#Ç>is;ºí5ºí5úÐ?éS>$ã{?Lü8?)ðÆ>n?jc°9tA9Rji?N\:wD:ÙA=?mt;SE5SE5«·]=)H#=Ï-?PK;s,;El?òÃ
¹Z0|9ÊÜ¾2¢·N)9ô.Y½pu;ë5ë5ªê<´©¨<Ê2?Ym<_×0<ùË+?Åñg¹´®&9Ð2¿z;[D;e,?u;ô5ô5ÈÔ=áå=jþ1?ó¹;z(r;q"?-ê¹ÃÖ9óK¿DÒ	¹¢19è¾ðsv;L5L5E|=w®»<û*:? ½;Ùª;&,?uö¸äM7qgÀþ,29¶ú9dv¯>à\{;¶£5¶£5­
(=ó¼ú<t+?Pb};DI;ÜR!?E¹Ð9ôñß¾<%29sñ9³>¢|;Oû5Oû5»U=À=P%-?o;h°P;&é$?è³¹³k9C¿
;?9¡9{v>@;èR5èR5åVm?gë?ÃÿK?uÊ©?Ça[?¥!F?{á9J:9Ù>?:1Åc:E{&?5;ª5ª5Ñâ=gÄ<G5-?ó0t;?N5;e,?vfÇ¸5ÝÄ8$¦¿ÿB9Þëª9¬>÷;55Uh?ì?P?íò?Ö¿>3ÁA?g	Ï8ònò8_Ú>vt:Ä.':+;?ÐB;³Y5³Y5ce?éåè>$|?Lï?¯>dÇW?×Ó9 ]94ÿ3?^Ù:1Ze:#Mr?Ìv;L±5L±5Fß·?d¤b?°O?!K·?o?Ä?D?·!:£:T?§èÒ::@1?»F;å5å5¥C
=:ÑÍ<Þù+?Ð-/;Åù;U ?êN¹Ìª8ÕZ,ÀÑâ83
9Ç_>Nc;~`5~`5FÀþ>Ìë¨>§	A?¬öC>å
>L/1?ó:¹BC9êÞ¾¥|;:f::è}5?ï;¸5¸5S#?z ?[?Ñ6?­:¯>>?9,=91Ê>5±´:SóS:Ï>Z?I¾;°¡5°¡5Áó<c·<co*?&m;R;/?=°¸	W9òuª¾l*¯8B69	v>/ö;Hg¢5Hg¢5[
9?®ñ>D?W><>ßÍ7?Ð¼¸dT9*c¾$/:|@È9û(?'h;á¾£5á¾£5Ø==Ä>=Ì5.?{\;Å;y»8?8¸xi9Wî®½ë@9°Ùô8GKI?³Þ;z¥5z¥5SÖ<ê7£<((?B0;2;Õp?°ö¸×x8ß¿BZ¹ÛL9+:¿¨`;n¦5n¦5û>S£>­/E?¹ò>×A©>à7?ò<Ár<ôl?Ü)=¹È<×??D;¬Å§5¬Å§5?8ú<Þ9»<
+?4#w;[§k;Ö<?4oh¹{.ð8¾w¿ÑZ¸ºß[99¾1;E©5E©5Pû<ñ4±<v³5?)Ö;ô¡;è!*?²R8¹¡rê8uDI¿»c9EÁ9Í¡º>Ád;Þtª5Þtª5duI>5R¾=}?Ñç'?À9°>áés?çh;ý
;æb?¬àE;Å4³:V?ü¡;wÌ«5wÌ«5Qï>û·£>Þ:?]µ>?x>úg'?¤¶Ì·zO&9½d0;>Ü;Ù-?P±;$­5$­5Y?ò*²>
6_?1T?nÌò>»_?2t:ôê9µg?IÅ9|´9JÌ?ùÃ;©{®5©{®5¾ñ<
³<>Í,?ûW&;©u; 5#?ò¹~39Ya¿Þg8_]9i>9Ó;BÓ¯5BÓ¯5ãè>ç^>ëðg?öUM?Åê>+`??:©A:ýÛ;?iÐï91Æ9F¹O? ;Û*±5Û*±5PÇó<@¶<¬a+?~ÝR;åñ;¢1?ñu¸Ylµ8ñ¬¾fï49âU9áëØ>ÄK;t²5t²5e?ØÜ¬>K ??Cö >§Ág>ÃÌ1?l1:¸ÊÙ^9³ãÕ½ñÙ:õ1:&H?åÒ;
Ú³5
Ú³5ïá
?ó >.h]?¨ (?ø³Ä>
v[?ç½82t9Ò¼>lu::ûHz?À;¦1µ5¦1µ5¸B?Lþ¾>u]?cYJ?TÒÔ>"gs?û9x5+9B[B?þM¸:åû:X?QÑ;>¶5>¶5½ÕÄ=à|=Ö,-?OûÉ;.¦;?Ñ}a¹ôÁ8v¿p¹J8}Þã¿GK;×à·5×à·5(pÙ="Ò=4ð4?Å^<ÆÎÌ;äô"?·¤e¹
í8­x¿¨9Q¸0m9eÑá½æÕ;p8¹5p8¹5L?â=öª£=ñ0?¤§ñ;´Â;XÝ?ã¶y¸
,9¼?9¾>î08t9ú=;á;	º5	º5	·Ó<¯<ë4?õ;NÁ;Ý<
?#ÞÚ¸£Eô8A`å¾9Ü[9¢ªª>Úu;¢ç»5¢ç»5
?uÖ±>yG?Iuý>Aµ>àü2?¸Îì§8Eó¾cj:´þ:\I?×;;?½5;?½5Ö·
=ä¿<Kc9?éN<vEì;C?²Ã/¹Ë#68
÷¿:.uç9ß?¼;Ô¾5Ô¾5r>d¡/>ËmE?H}>F	X>ðS2?¯ÿÜ7Þ§9TßÛ=+³:Üt:?ºû;mî¿5mî¿53$?J´¿>ÌE[?¼?ÖïÎ>ÒþB?:ó9Îa9M>«;1è-;ö(N?{ ;FÁ5FÁ5.¾?ºA>öAP?¹7¨>ÊáY>¢¥E?~v¸ÐÂ8~#¢¾88S·¾973«=4X¡;Â5Â5µH¾<À±<b°*?-;:Ü:Wø?³ÿ·:A9K©½¦¸<8ÒB¿iå¢;8õÃ58õÃ5£Ü?ÄÐP???cÉ?jrã>¦5?ZAã9YUu9Ê"m?Nh;Dºõ:!r?	u§;ÑLÅ5ÑLÅ5Ngø>M	¢>·9D?¯2s> 1>:@/?Ûå8;×i9LV{>Æy9¸±9C·³>û.¨;j¤Æ5j¤Æ5ô­E?À>.l?l`-?Úw²>R²x?ýl8ì9õÃ=màð9Òü9ô>Û¬©;üÇ5üÇ59æ>'>NMO?È{?W³º>Ï @?ã3ö8#¯9Àv>: o9¨Sy?Ìhª;SÉ5SÉ5®øÀ<ä/<° *?²5;hã;A&?·¹ç79'ù¾{8
 91>Èª;4«Ê54«Ê5mT>Yè=l
j?Ék`??:¢]?g2=*^%=»cT?/c:«aý9Eþ?Ø«;ÍÌ5ÍÌ5åNb?[ç
?o"L?ë]ê>ÜF>Þõ??ÒÒÛ¸³x9·Fb¾Í" :î@K:^±I?þ¬;fZÍ5fZÍ5]ä?r|>HÊ?vc?ø>¾?m³7ùØ8,³Ó=ø=Òß<gi?#e®;ÿ±Î5ÿ±Î5åÕ³<E<¶³0?íÑÝ;±¤;f,?K;¸×9£¸½{¸â9ÇØ§9¯å,?®õ¯;	Ð5	Ð5Ý;=¨¹<¯È2?n;[?;p;S?²²}¸+ëþ84Æ~¾z9>Xq9¥?B±;1aÑ51aÑ5<¢>óúW>{6=?t_?ÐÿØ>R*?5Gº<¸»p<jF?½?=@Û=©H<?±;Ê¸Ò5Ê¸Ò5+? úØ>kcJ?]?pL?ð@?#gâ8:D9ç F>æ: :A+W?=J±;cÔ5cÔ5Íêë>?K>Ð¡K?PÅ?1¹¸>º:5?·Ï19ã9à¤>øØ
;)Ì:ñ.?çP±;ügÕ5ügÕ5>e*ñ<{¿@
DH>õ>/2?w8þ¢9/:Ö=À4k:Î9°Â?}O²;¿Ö5¿Ö5t×ç=¸¾©=JÓ.?(;Á;5é;Þ+?0Úß7ðÀ¾¶¾5Àvâì7º¨9Ò´3=ÇØ²;.Ø5.Ø5ÆÜ=
sß<A2?¢ã;ï]Ä;îL?Õò¹@¨T9L²¾a{8e-9à9>×!¶;ÇnÙ5ÇnÙ5n=Ë°<¦a?F®Ã<§¨h<ëOW?1¢E¹ùi8ã<Ø¿ÃJ:=I:9y$?m ·;`ÆÚ5`ÆÚ5d=©ÛÄ<Þw-?tã¿;0ñ;	¹"?±£f¹'9[ÔX¿õ3r¸»9ÊQL¾ä¹;øÜ5øÜ5TP=R·<m_7?<³;&;¡'?,[¹û?{9¤ý¾¸19Í|9<>âº¹;uÝ5uÝ5Yz=æ.=ÓV7?UD<¶ÑÂ;Ü)?Ö-¹Ö~N9øÖ¾4Ñ§8w 9WÂ>D7½;*ÍÞ5*ÍÞ574?ïè>îËF?]/?k²>G[9?[	¸¤OÞ9Ñ½M{:l9:¬í?Ü¾;Ã$à5Ã$à5eWé<;×­<Ï+?rø;9e
;ït?Iæ_¹·Q9ÞÃ¾¶\8µÀ8¿Í·>Õq¾;\|á5\|á5Þ¥>7'Ò=l1?ãó<G
T<å,?´-¹^D9u¿´ñ09-æ8=D?Ñ§¾;õÓâ5õÓâ5»7Õ>Ch>Ùk?ÈÓå?¬V?ÍÏK?#9[d9Ïòý>@:{9:¥Q?t¿;+ä5+ä51EÕ>×>­ÉJ?ªYÁ>eÙ>Ï÷0?¼m
¹³½d9Öì¾ ç?;Ý<	;Hü2?;¿;'å5'å5eï(?Õ;Ï>a°P?¦f?U´>²7?êH9M9£»>½éÆ: :2?/À;ÀÚæ5ÀÚæ5·F=Bø
=Ç)3?bç;¼Ê¯;6(?·a¹ôè8¥Gw¿ÏµÂ8I«È8çeø>ÁÃ;Y2è5Y2è5	I?Rô>Á[?Û>§P/>&bJ?@ðÛ· ¿)9Ø¥½è:Er):¯ÅÌ>cçÃ;òé5òé5(3=pV=E-?[Ä;6_¯;ÁP?Õ¹Ó>/9®ÙK¿æØ¸ðö¶7á@«Ä;áê5áê5µæ>6´><X<?Ræ>Ú¬>Ã³*?]ð
9ù_9ÒZ>½l²9uñ9Àz½>ùéÄ;$9ì5$9ì5[.=jH=|w+?¦+u;S²O;5?&Ã¹5:9ñ¤E¿×¡;:c;^6?E]Å;½í5½í5?,©>Pü\?hð
?ÑÔ°>¥$I?è99Á;9öd_>Ñ:T£w:Ñ.X?é©Å;Uèî5Uèî5±A?ü>¹µD?¡g?øù¹><fE?Cõ\9xÈ_9­Äü>ÐªÐ:ðÔ:&L?´Å;î?ð5î?ð5¶y?Pà?ðt?Ê?|»?=+g?&Å§9V¿¨9sþ>±Ä{;Ð/ ;	.I?*±Æ;ñ5ñ5ç=Ö<&-?÷«;HZ\;Hu?HÛµÆcS9Ç»Bih8åÑ!9Ö7>½ÑÇ; ïò5 ïò5ñ(=kê<S7?ì;Ä)N;"¿>?>	¹§ÌA9V¸µ¾W&;åÍÜ:ì,?ÌË;¹Fô5¹Fô5ýÏ=ìz<8%B@zHÃ=aH[=Yûc?I¸eh 9·Ö½°Ë:ä¢:¡°?ÖË;Rõ5Rõ5Í¹d?°Kç>Ø'}?XAv?3?ánn?µ__9ø9¸>¥íÙ;bp;Ænh?[{Ì;ëõö5ëõö5I¹H?½'î>ÃW?J¨"?´>Ìf?X7
4[9Nl5=cdG:Ýg:K%?QùÌ;Mø5Mø5,=Øx÷<àí1?sDî;q³;=ö)?y¸òRÀ8¦¾ã9ã9¤­Z?ùÍ;¥ù5¥ù5E¸Æ>q>uDD?rîÎ>{>J3?à:]¹-=9Ü¯¿q;5/;kpR?åÎ;¶üú5¶üú5²uæ>dV>ÆëB?©à,?l?ø>´F2?»ú¸LC98z¾L :éÉ|:RU"?/Î;OTü5OTü5Æ=Ä¾=þÌ:?æ)<ß¨â;ü>?$O¹×7dæ.À88tÒY8¼7?o¦Ï;è«ý5è«ý5mÉ>?b/ä>V?îçè>õ>´(L?LÛ8þÝ£9Ø&+><Jq:c:ºÑe?ÀÕÏ;ÿ5ÿ5`>¡->K??©b?$?\0?h¬à;ün;mUK?5n=ò¬<Ü??eÐ;-6-6Oa=þ$=Éú/?c;¢ó;4h?oª¸ø¼Z9{¤G¾7Îç9Kg=½Ð;YÙ6YÙ6ÑÐ<9E<|0?p¡ ;#;§´?úê¸ä 9iEV¾dÇ¸D¯9£'ß½N2Ñ;&6&6±?úê?kz?¢?.ú6?¸lc?»d;¤:¶ÝT?@;¥Ï9;*eZ?¿Ñ;ò06ò06XÂ'=Ë]ò<+21?Wcc<ä±'<1-?Tfá¸f9¥Sz¾M¸P99ix¾÷Ò;¿Ü6¿Ü6L¼$?ÙkÀ>*[?2é>P>ÄDE?Ëø7 s9a|=K::6?Ó;66yzZ?ÿ*Ñ>²?:?\h¿>GÝx?¥R¤9ñGH9Á	R?äU:×k:d6u?³§Ø;X46X46sòò<@È®<zë1?r;u³F;zð?KÛ¸|Ï&9÷E¨¾\E¸¥+8;Í¢¾8xÚ;$à6$à6Ó?Îp­>4óh?5×?;O{?^9[?É79[±¾9Úºv>ù¤X:è:²O?À$Ü;ñ6ñ6`(?Z×Ñ>QjM?»>h>$é:?±9CÂ9þé>RfR9Ã¦]90ó>³ÀÜ;½76½760h§>Î?g>S9?{ê>xì_>¹)?4`¸u¹ 9B²½.
7\"9V·=¡ Ý;ã6ã6]N?ð>?¢û½?¥V?[¯ ?RÃ9¾!¹97>±Íõ:ÐF:À]Q?7Þ;V6V6é>~->ðI??0¾µ>c17?Ðm¾7HÝ9³Í0=Î\|: :^?æÞ;";6";6?X¡>ÔvL?ßF?Ö>Æ°9?füf9°a9ñ`?÷4;ÓÄ:Ì[6?}Zß;ïæ6ïæ6Cº_?b¶>j??ÞÖ?à¾þ>;?$49°29Ä?vpÏ:U;:À¦?Îß;»	6»	620Ó<Ð<ºJ?¤®:=v¬=ÏÜ6?'où·Y¹8,¾¢òÀ7(fw9Ý§G=Ãà;>
6>
6µ¬B?Oµµ>E"?\#?Qi«>-Ct?¾­8p9z¬>PK&:Þ:Ëh?Cà;Tê
6Tê
6LÃ=V=v+?ÊM<+<ÌÐ(?ÙÓ¸ôy9þâG¾¦¸/Þ49±k¾ÞÜâ;!6!6á´Þ<»*¤<¤-??;e5ã:ô"?yo~¹Ð>7×$øÀZ9¸B%å8M¨¾"¶ã;íA6íA6ÇO¾<nB<c­-?é(;[;öhþ>×÷t¹AÎ89Ï¿
^¹*;r9Ê¶ê¾Ã ä;ºí6ºí6oo=þéë<'?¹_Z;Èk7;Nd?´±¹qö8#á¿qV¹ÐF9û÷7¿T_å;
6
6ð-=Xªÿ<ä*.?]¶;Ë:X;úÀ?ìð¸`f9ÕÁã¾¨ä-¹:³8AÀÜæ;SE6SE6?þmÇ>Ó(<?Dñ¦>yïr>ë/?
9%-f9S¡>v;pgE;3?Éÿç;ñ6ñ6ú=ö#°=Y°5?Åe@<Eô<+?&«¹v9!'¿*¹ÞD9Qnl¿jtè;ë6ë6Ú<v¢<9,?6;nM);,F?6/6¹9ð©¿d¹÷Ö:9Ë¡³¾¥è;¸H6¸H6<è>çþ>ú>?¾`>Àÿ>Êx5?^9¸`ëñ8'¾-	û9kÕ:ì(ä>°/é;ô6ô6t=0OX=¹¶2?(ÏÆ;«;-$?JUa¹ë9]D5¿,41¹
Ê89`¿ëjê;Q 6Q 6ÿA¶>+q>¬1A?r?«Ý(?r7?lç;<~óÏ;Rg?Æ;ìÎ:<?Ü&ë;L6L6únô>(î >jB?¾ì>^¢>Á¡:?6VI:±Ô:RM8?ÂëÞ9sµ9ñ@?Êì;ê÷6ê÷64g×<=è<<.?þ<r8å;¯î ?Pê¹4¼9í¾yù·G²98É½¢ôí;¶£6¶£6Iq=7U=â/3?»1Î;OÃ¨;ãc?N¿·Í.9x{?½¥w9Nu=9}-?Øoï;O6O6ýq?C¶>ñÚM?J[³>-[m>ØqA?d3ó¸¨¡N99§¾7*:Ú:ñ
?Íóï;Oû6Oû6;ë¡?b?T?u?º}þ>4ýv?x-
9ñ79>Á>LÕ:µË:À?eð;§6§6&¯>-&t>	8?¡¯>©>¢Á/?kb¸9PÎ½ö^::¸sD?eêð;èR6èR6¸=Cdå<º!1?¿ü;;};m±'?p:P¹	;!9¨O%¿Ä[8}§Ð8ïg>ñ;µþ6µþ65¾<|M<æL,?oÚ2;×ì:NB?â!¹
0,9¢®ð¾æ7°èv9Jo=øúñ;ª6ª6Ó[=ttØ<9J;?EÏ;)I¥;ET ?@8Ì½$9¦GU>{òL:d:TM7?Û\ó;NV6NV6÷UÐ<	<V]5?u¹~;ÿ@;#ð(?¹i)¹?P9Çg¦¾ <9Ue`9Ö>b!õ;66d=[=4ß=?L<ÕYÊ;¹'?iZ¹ø_91S¿²¤+¹9Ëà¾.õ;æ­6æ­6kÒ<Ï<É3?¯Æò;¬;Ì4?-¹»ð8±8¿î¥¸8:9j¾¶Eù;³Y6³Y64¸?º¨¸>ÝO?ðsý>¦>.mC?YX¸H9G½U^7;4Rø:ñ	=?kú;66KL=+4=C/?s¿;½K;QÏ?û8¹N79û¿ö-£9ß9*&!?âBû;L±6L±6½»?¶È¶>5M;?!>¼_>ÑÆ*?j>82+r99é
>·ã9ÀK:ëªÚ>ü;]6]6@Æ/?Íü><?ãk?üô>:pw?ö®í9o×9ß7
?%Ð~:o ñ9êC?o­ü;å6å6Ú=EXÂ<Éº)?X4;°;ïÙ.?\¹L7E9ß#¿2ó¸<,9èe¾mÇü;±´6±´6Q¢Ä>¬Ý|>9G?Ñ>­A>ËÏ8?i±æ¸UÕB9
¾Wk;O:;ÌUY?¡hþ;~`6~`6g+?ô_¼>:i?(?7Ò¼>Od?Gn9¬Î9Ô>&y;ê;vY?íÏþ;J6J6
ê>=>ï@?/Y0>Qâþ=×1?
¨³8'w9ù4>þT:u0:Dq-??
<¸6¸6Âíi?á
?
G?©I?%Ö?ß:B?trÌ8h/9ÑÃ6>
'õ:¶:78g?kù<ãc 6ãc 62«]?jÒ>´Ø?6yr?
tú>î×w?Ê8¼[9ãîD>æÊÜ9%µ9¡?Ë<°!6°!6:¥®<cÁ<âª)?J;)Èm;M#?wp
¹Ç9¿¿ï8ìÇÊ7¦È?¨-<|»!6|»!6v=©y=êc?_J<~<«+B?_.¹=94Q¾ÿÆ¸¤pö8Fª¾J<Hg"6Hg"6©«°=K=}<,?¢G;));÷K?¾ê.¹_9ãJÈ¾x»9øÕ9Òà>ò<#6#6Ç6¾?¦?_?zZ?;÷Y?¾?U?B­h9V~Ò9S}>Fs&;õeÆ:ÅÆV?@<á¾#6á¾#6ÔT>lú=F\Y?ªÕ?M.Î>}A?¦T7>ÎÁ=·vr?sS=CoÄ<§ºK?:_<®j$6®j$66£]>üz>RL5?
¯<UU<O©*?¸B.9-A¾àåû8ðJ9á>-ý<z%6z%6Á&²>
Ñe>ÏrF?ª`¢>æi>(¸1?Á39M5ö8¹:?åO;Ât4;EÝ8?ë<GÂ%6GÂ%6ºè>/>°O]?dî>6û>(ÇI?àø¸u9W¾¤Ð;þ×£:ÌO?®ý<n&6n&6Ì7?!èë>F?
°©>£q>ÐÅ3?Åò¸ß99ëpÅ¾ba?;÷0	;2?S@<à'6à'6¨"Ã<ºË<2³-?¤;;Ñ$?fv¹{J9¿î8\&9ZP>¡<¬Å'6¬Å'69>½+¶=ç5?_z&<·»;¯ßc?ù¹J9ê³¾23¹Fi8>½ÀK¦<yq(6yq(6yHÜ>q>U5C?>ëF>od2?vQ¸Q °8¬T¾8Áº94ëñ9 Å>C<E)6E)6KK =[¶è<¹U0?¶Z<àx<Új2?Rz¸·=9õ]¾vIR;à@;E?<É)6É)6¡bÎ<Î<O/-?d;¬$;/¤1?Ý-¹¥%9;Ç¿¼Ç7Ðe9<x#=¥<Þt*6Þt*6h/?y>¤j´?%;?bæ>M÷¡?GÖ:äQ:×z,?,Î¹:§82:jr?sÎ	<« +6« +6âÏ0=÷ö<ÒG7?8ø¡;9o;r-?Àõ5Ëá8ÐX<ZQ¸7<°9
½±í
<wÌ+6wÌ+6öfH>ò>ó32? <Ãð;_ª(?.»¹ÞZ¥8à¿A8ß9Ú¦ù=X<Cx,6Cx,6}9=ð	=I,?×; Zm;è?
Ò¸Ãî¶Ç3á@6Ò³8(¥9ls>ôÏ<$-6$-6¼<óq<ÙL.?µ¼Ò:ËÝ:¾ô>öP¹ó8EÄ¿+¸lzC9£à½-+
<ÜÏ-6ÜÏ-6î?6{>¥-?vÚ?yG?28?
«=Û#=I?ÇÐ;¼X;öV?)<©{.6©{.6úÓÿ>ý#>P.c?º*?yØ>è¿I?Öþk9S¤9RÈ>;:c#:??e<u'/6u'/6>²9?Çö>y¢@?Ö²>Hèw>×7?F,¹¶Ð9ÒÝ©¾$´:W9n:nA?²<BÓ/6BÓ/6¥V?çÒè>µ_k?¾ë>Ç×v>ß|t?¥Ì9[°¸9*Ã>iØ:³ãÁ9ÔÄM?K×<0606¸Q#>RÕÄ=niT?âãò>µu©>
w7?H®<¾E<$ia?Ó>Q9¬ò9¸IÑ><Û*16Û*16=\L=@=X°*?3;Å(;Q·?FÀ¹¾*9b¿Ê4>¹ÛÀ]9³Û¾3ö<§Ö16§Ö16Áx²>t>Ù:?zñO>KK>º%(?Åi¹QwP9*;¿IÛ¾:ö,: *?
<t26t26{§?úã>¼?róm?ÿí>2;Û?2é·Æ£Q9ãa½õ;J:óÞ¿9Ýé?×R<@.36@.36(ç>+&>ÿ`F?M>¡ÉF>y2?Ñ=¹ì=9!à¸¾²o9Ä1Ë92¬/> ê<
Ú36
Ú36¢?­>údQ>ÏS?Ãëå>»è>tQD?&èp=]%=¬J?Gò<UG<| o?Ux<Ù46Ù46W(j>Ða>ß°D?}
Î>Û½>o*?¹à¶R
9Ð,Y¼®X&;Ëú:ÁÌ)?ü<¦156¦156äR=,>=Õ 3?ú<ÆÀ;;L?¸ì­n9{ç½1¨´8¢6¢9µ><rÝ56rÝ56°Ã=±¤=9×0?}ò< ä; c2?Ñ')¹¿ØL9qeÓ¾W%¸ô9§Ø½¦<>66>66ë?/A	?3h?qí?Ò
?îs?áx°9À9?ËÏÊ:¤f:Æ¦a?W<576576N?Æã¤>`K?*b?tgË>]~9?XO·%Ú^9ë/î¼=:a:£?)<×à76×à76õ	»>"v>rB?4ö>i¬>º7?}Ü8>w9¨ë=¶-:­ :X
?$É<¤86¤86õ¡=¬¿n=y¶,?¸©;¯Üc;¶â=?/7|¹ûg94*¿Ê7#ø`9àq,=Íæ<p896p896ê´>pl>LËC?R?å0¼>W4O?·±·hZ9]ô¼ºQ;næ;K?s<=ä96=ä96-<?_k?Þ¹?A=^?tß>ò~?¬ó:êl9èl?1Ô:}I$:vxi?p;<	:6	:64è>×>àá??"?3zÙ>¯N??ó£·8Ë³m9ÍÆE>¿J:Ìh|:^B?½ <Ö;;6Ö;;6­b=Þ(==,?uç9;gô$;A?|Å¹P}f·7áZAPTþ7G­9Zs=®^<¢ç;6¢ç;6
iã>m>$ôA?x>s99>nC?é0X¸¢9®±ª½mÀª;üÃn;§7?Q»<o<6o<6ìP=¨7=êò+?¶¿{;FD;Ù^$?t¶¹Ì9Ïß§¿z<l9F]39ç(?PÈ<;?=6;?=6?¨©>F?i8Ë>ª>L5?y¶¸müu9¹õ=¾°Tb:v:gû7?<ë=6ë=6à_;?î>I?ÙÆÂ>ÓÏ>ç@?ø]©7ëp9=Ó"µ:7¯w:¥7;?f<Ô>6Ô>6ëíÿ>îw¥>úE? ³÷>Î³>0?å99I{96q¢>,`ò:VÃ:?Ì< B?6 B?6>:Q>5?Ã^?¥ >µ²d??j0;khÌ:ñ\?RÀ9
-ï9%Î>ÆP<mî?6mî?6É\?¾ü?rH?ÓËò>.¸>§E? s¸Jd9Sn½Q½;fF;·I9?¼Ë<9@69@6Âªë>öp>Ò@?ªà>L>\X6?ö %¹ÞÌ9)¿?½T:gÍ:â}9?ñ<FA6FA6¶DÅ<áI<½ÿ.?C¶D;;º	-?§i¹9Ø×¾9rôv9Ý}?
<ÒñA6ÒñA6/Ó>úñ>`õC?n³>JÞ>92?X¹G/9nÒ¾¡ß&;êY;Ý#?¡<B6B6ØÀä>.Ô>ó??
>¥±R>â:0?Ùåó¸Ü9éÍ¾[r:¥¡1:.¤.?¦Ø<kIC6kIC66>^N>2ðu?§?Ï?V¶f?iâM=ñæ<´e?â	0=yýº<ºq?¢<8õC68õC6À=rÔÛ<¦v7?d<EÌ×;Jª-?õ]¹wÚ8üo¿pëª8òlA96b>C<¡D6¡D6pK
?ëß¹>*x>?Ê±>Ã>³²)?#ß¸ptÀ9h¾û2: Ü9LN?í<ÑLE6ÑLE6-Æ=ÌÅ<?n.?=Jh;D9;#} ?DÀ.¹á7ø8Ã:4¿*9ß¶£9äq>/<øE6øE6Ïï?YÊ>ë`F?2?ò>ú>Ê)6?t¹n8ì9WÊ=º¶:då:y?g<j¤F6j¤F6ö?w3??E?MÀ?îéÒ>3:?´±Q9ÿç8d_h?*9.9(Ór>Â<6PG66PG6GF?®
Õ>âBn?¨þÅ>ÂáW>òÉj?pÅ¸YAÎ8{ô¾{1#:.¼:÷?ºù<üG6üG6 Åô>{¤>hp>?@ëv>6ò,>¿6?âíµ¸Ü.9Sÿª¾	:®ö9%?d<Ï§H6Ï§H6ÎZñ<&<ú²D?h¡;@q;F+?,E¹C9k¿ØÜx¸XÃv8Ï¿ö: <SI6SI6¤Ò>GÌ>uÖ@??¸>F02?â7ËU9Â=aÓ:µE:{&5?N <hÿI6hÿI6ÂY>tt>û&M?Y·-?rÞ>ëG?rE><]Þ;3×Z?®):õ®Ø9½ÃG?/!<4«J64«J6qT»?ë0E?¤2s?>ÌÛ?ïK]?$D~?":½²9Y?NþQ; ´þ:S?(ã!<WK6WK64ö3=.mû<<<7?J~ù;ÚÙÁ;½$?ÄÅ¸ ¢9-,¾héZ86j9ÁÌ<>{û!<ÍL6ÍL6­nÅ>ðI>|@?\>eÁ%>§O*?Ûb¢7$w9¸H(=5:¦:¿hù>ro"<®L6®L6ÊP=7ÀÒ<åñ2?!ñ;B;Ø \?òý¹¾¥B9ÔkÒ¾êáa9ØC9Þ?Y¥#<fZM6fZM6ÇýÕ>Í:>s%O?D>ßÛR>9¸=?;9È]9G­>H§%:@P°9¦p?ÿÚ#<3N63N6Ëáe=Û:#=?D4? Ô!<Ð<¦?Qm¹,R9Ï¾¾Äý	¸ÚÂu8½¾Q$<ÿ±N6ÿ±N6g´?Ôy>qëS?ª?´>|:?ä	+¹ÜB9¬á¾·Ê9Ú)
9BÐ·?ï¦$<Ì]O6Ì]O6Rã>°>èvF?KU>CGI>é:?@Û8e59±¶>Xb;m##;1?mÌ&<	P6	P6lö0=^Ñ=ÝD)?BÊì:t¸:0Q$?Q]c¹&<9Ó­¿rcg¹hð7nî½Àg	'<eµP6eµP6JqA=¾=¨nA?
sñ;Ö7µ;*?òwó¸OÄ¸8ª(¿ÎwÐ9G¶9Öc?'<1aQ61aQ6é=LjD=ö8?ãÇ;AY;$¿?Ë¹)»69<·¾£Ü¸b^i9-	r¾'<ýR6ýR6@=b	>=¢Ï0?ð;ö5;Å?¹mk¹`Í8¿ì;¹+û8ÙÕ>¿bU'<Ê¸R6Ê¸R6m==øÍ<n-?Ð[;kr;Ë,&?#Õ¹[Û8Ã1*¿]¸f6ý8JÏ¾Þ)<dS6dS6V¬±=ÒÅ=,?Ä;q]¡;Â?·Ø¹û¥9d&Ö¾e9ùí°9VA>Û¯)<cT6cT6­X?
»>ÿAH?©è>ïé¦>ÉP2?Õf¸D×%9h)2¾ZS:k
:8??æ*</¼T6/¼T6Ê<ìß<M[/?ãw;x;_!?¸¹OT84&¸¿R7J&9Übo=µ+<ügU6ügU6*^>Hâ>Ô¦@?OÖ>ôM >I+?¢Ï1=¹Uß<`ÑK?áV=ÆD=K¥@?Lo,<ÈV6ÈV60m?ú(?W¦N?V;?¥ ô>ýÊC?r9
[¨9pY>ÍA½:+u:QE?1É-<¿V6¿V6*Ð<@Ö<?9?3ä;ñu;Û?th¤¸X×8ð»Ã¾ó4Ù¸Y5U9f¾Øò-<akW6akW6³>2zI>&D?Ï«>Êy>zþ/?Yh7ãR;9/â?=J|«9ÑZß9³Ä>Oo0<.X6.X6IÏ>ÏÂy>­vT?:?Têî>\G?ÅÌ«=ºJ=¦ñX?â¯|=µ!=
ËH?÷0<úÂX6úÂX6zîå=Ä¥=1?¼ì;^$µ;àH'?Ü¹pGª97bG¾©9Eµv9´c/?è=1<ÇnY6ÇnY6È$?7:¾>k½\?Ü,?ïå>>È@?
±9øjú9Wµ>fö:W& :4¡D?®1<Z6Z6²L	=
5Ê<;Ó-?Z·;Ï°;ü;*?ÅÔ1¹ïC9}Xè¾à©Ö9Bà9õ>Å1<`ÆZ6`ÆZ6ë&Ö<T<Àx-?:æU;Ü#D;ð?úÑË¸1/9û¾ß:h¹[ú86wm¿1Ó1<,r[6,r[6:E!=®£Ý<§E:?Öæ;¸j;È}#?M¹U9Êô¿èw8µ$9
ì=/õ1<ø\6ø\6-3=¥ÿ<}l3??`ß;n{¿;ïQ?!zK¹=#q9«Ø¾{H	¹À½7Ò×9À2<ÅÉ\6ÅÉ\6Üå>ó>¥]@?
?K×¸>/F?])9sþN9Ø6¢>o9õÝØ9j£> °2<u]6u]6Ýz0>Ìé=kA?FÒ?üÏ>ÂT=?Æ¹·=Ë_=*R?ÒÎ=¿ë¾<ÃO?pñ2<^!^6^!^6¾Æ<³L<®ò.?ÛV;ch;	É?6Z¹/Ñ9j~¾¶f¹B9××ì¾®4<*Í^6*Í^6@E=½=î0?¨j;ÊÔ;;.é?Gd¹±49£µ!¿	gõ¸N"9Á¾èW5<÷x_6÷x_6fä=© =A÷5?¹ÿd>¹,>Ö³)?]D=míõ<³L?{þè9æ¡958?_5<Ã$`6Ã$`6#?-aÍ>}<K?¤Í>
>ßÙE?¡9¡(¸8wÃ?ô¿:¼ìü9bc?´5<Ð`6Ð`67æ"?Ø>A?Ó´>Àz>WÜ3?ûæ(¹ñ¬&9Äµ¿x¡Ú:
j:/?}7<\|a6\|a6§0>¼5ì=Å>?]B<Û$<.aM?¢rÅ¸{69øv¾Íè7)9ésh=´Ï7<)(b6)(b6`´ß<ë}¢<80?ÙS;x
;ª?ÃO­¸ü:õ8:ì´¾ôês8¸y9íÅ=9<õÓb6õÓb6Ç=?kñ>ãÉH?¾>¿À>ÀØ1??P,¸®	49>õ½©}:1Ë%:KÖC?~r:<Âc6Âc6W=5!=¸s.?av¦;Õên;S]2?Ýë¬¸Ù9ýx«¾¥9È¢h9-®¯>#·:<+d6+d6[#=úç<Ë÷3?Ô{r;u4;
á+?@¹¿9¡q¿ØÓ07¢¼8sp=¿p;<[×d6[×d6± >åÛ=í×5?Yë+<ü·ð;GÕ6?Ìyj¹"C19EP)¿Ù9×¾9È?	í;<'e6'e60?+¥¢>üM?êÐ?.Á¿>øL?`P9ß9bo>ØÙ87K9GÚF>]<<ó.f6ó.f6ä=õ£A=HU2?ãùn;ît6;¦'?Üj¹~
¸jD@ëÔd8ÊÇH9â>§<<ÀÚf6ÀÚf6ÕñÜ<s¨<@C(?ØÝ:õó¦:Îr)?Ôvn7ßD´8KR©=ì5¹T.9K¥¾Áh?<g6g6 #=àHï<:.?c ¢;(ì;¢?v%¤8;8·F ?;ï¹?.8§ò¿e¾?<Y2h6Y2h6;ñ<QÄ¶<Ô(?U²;
C;£r/?Êó ¹Ù9K¿:H@ª9©Øi?cÖ?<%Þh6%Þh6&ÎÞ<ïú<é4?½|;ã´];Y?`®¹ÍO­8äI¿¹ÊS; :";'?"A<òi6òi6µç=ã½<]4?Óm;bÓ7;,P?ö¹²Û8á.¿sÉú¸Ö;9-«¾êA<¾5j6¾5j6§9=Â=4#7?Jù;L
¶;+t/?¾Æ¹æpË8GÅ¿÷éW9W9öNº>4B<áj6áj6vo?J/Ò>}?ÔÅ?%>öe?k1Ô9T 91h)?¯Ï:vk:@Ía?B<Wk6Wk6c >þÕ=±©@?¯!<,G<;f5?Zl¹Ï°9P»Ò¾hH¶°¥9ö%¼lB<$9l6$9l6hý=¬Ð²=5?C<Óâ;Ø(??Áú¸ûvô8 K¿®®:Éß:$?Ö}B<ðäl6ðäl6®"®?? ?x?XD:?[ü>I©?{"_8Òz9?Î=ñQÜ9~ù®8ü+!@tC<½m6½m65=ôoQ=,(5?1|¾;r¡;?sF.¹öd9ÛÂ¾;¸¦ºì8;L¾+C<<n6<n6Ã)Í<`<+?4 ;°V;Â  ?Áé¹%c!9ña¿á±±·49Þî½:C<Uèn6Uèn62Ä?Ëµ>©AZ?­¹>¥h>:?N<7¾N¹8==Éá92ª:Üº>T¥D<"o6"o6þ:?¹Ç®>&eM?÷ò?[Ü¸>r2?²«Ô:c:øD?aÒ:Ið:Ü:?QÆD<î?p6î?p6à)=E3ù<,.?¤ª;·y;|?ÕË=¸`o9]"¾#908ùµ?é©E<»ëp6»ëp6»'?ÙÈ>ÊV?eµ??SÈ>é¿t?}£8y0Ú9Ò¿=+º9N3H9/n?çËE<q6q6ãr?Ç@?ÇtD?¡¨
?tf»>¬A?°ñ/8NP³8y0{>>:Ûj²9H<?(ÄF<TCr6TCr6/sÈ<:<âv/?}<á{æ;+?Ì`@8J&8\Vº>§+8L9e×=%ìF< ïr6 ïr6{h?Úð>P·v?¼Ø>HYt>4c?.º6[97(<92y±9Öß>vG<ís6ís6TRM?:¾ç>Ðb?[=?A ø>ä]C?e¥9Ík93?ÏM9 Æ9mk?mG<¹Ft6¹Ft6û'ò>>9B?N«>"¡x>v 0?»Ð8:~9R>9>q9Ái??H<òt6òt6íwÉ=ÞC=p4?Û%<2g×;9±-?h]Í·à¬9ë\½à­¸ªÉ 9]xÎ½ZtH<Ru6Ru6¢hà<ò¥<ç-?JB;²Ê+;^£?k
¬¸¨ÜÙ8Ö+Ê¾M÷4¹×Ö9x*¢¾~ÛJ<Jv6Jv6ñ>>¯*F?Øµ>I>m.?Uó¸§)99É·¾g;$Á:/N*?$K<ëõv6ëõv6O=)È½<­Æ/?²<<Çn<ôÒ#?V¹n9F6¿g8LúP9 '1>¬¶L<¸¡w6¸¡w6rÍ$?c¬Ø>è¶B?égî>`¤>g¥9?Ì¦9!9a~}>Ú¹97×9Ã?JNM<Mx6Mx6«ï>µ3>II?±H×>-ð>X3?ºkÕ8|)9¡9>¡6:;W:QÍ9?M<Pùx6Pùx6Ïòã>¸û>>ÞG?û±>ÇQy>í¿6?7Y¸Y9þm½¹;|;üÙ!;qzG?N<¥y6¥y60Æä>ò¨>/P?År>Üm$>gÝ<?~8Ý¨9§Ïý=9çò:,b :¢ÛA?¼	P<éPz6éPz6X?=o>>.¥Ç?Z®O?Y²>
??:rA:Î¹ü>]ª];áßÄ:;?fP<¶üz6¶üz6®§?Êb>Ë/«?:ÉO?~Z²>?æ®@:J9:Éç?ðÉN;K­:z?¹P<¨{6¨{6O(+?Z;á>èB?ÖýÇ>;>®¹2?Ü¦7»Åu9jë,=Ný9_R9vxS?á\R<OT|6OT|6ü¸?û¡>M?ók°>v>7?Ê `¸XR9rL¾Bq;Ûÿ8;°E7?ÔøR<}6}6-:Ñ<°×<0a6?âI=£°=
=)?Þåd8#Ã9*Ù=ÜC;È\J;7+?'S<è«}6è«}6fË<cn<7e9?;ô9;ñp:?mÃD¹÷ô9¢¾¯8ô×J9]>?T<´W~6´W~6q?ÍoÂ>:é8?E)>Þ]>£ì-?z¸¤U9ø ½iâo;>"$;;?«òT<66ÕµÀ>Ìs>;:?|>×j>~)?;3;[ãû:Û6?ÿ:3û9!?¤MU<M¯6M¯6°ßF=NN=[Á:?à6=ÌÆR=F+?Xy:´ó9+?-Ç:Ó:l·/?U<-6-6Ã|ý<½l¸<Òî/? û;Ð;k|?Y %¹¿g&9Sþ¾7"b¸ý79¨×½àU<s6s62=ìnä<b	H?Yµå;äp;9t?(¹m£9ºÎ¾ÎÆ¸9ÜÉ/¾u~W<YÙ6YÙ6ý?>;Å=DE?Áùâ>æ¢>dY2?~ç6=GdÜ<®tT?±:Z+:¯$?ºTX<?/6?/6º>?Ïç>-]S?ÿ?3»>BÔJ?ªØ¶i9 Ôm¼Æ×£9b°:m>ºX<&6&6ÅÀÂ<¬</ü(?;Æ¨W;h-?  Í¸º9[Ã¾8ú¸39ZÍ¾®áX<Û6Û6Ï|=û3=3?Ã<3QU< $?£#¸å$9m²N¾EÁ*;;eò:³V4?ñÄY<ò06ò06ÏeÏ<º<(;?	.Å;B;É!?ã6¹èóH9Çãç¾em¹ku9ÆmK¿íY<Ø6Ø6²©>Ãc>O??©&>_ò=Íé/?17YF9E=x@Å·V¨k9mGV½4Z<¿Ü6¿Ü6g&?=ª>fR?"é>¬<A>§>?
R48vÀ_9#OÎ=$a9Ê/¿9=`M>4¯Z<¥26¥26ó=%Ú<¦F4?Ì¼;`¹;V  ?:J¬¹(ÏÍ8oNÖ¿	p©¸#ä94¾Þ´Z<66-Ú<D4<C?Õ¸;.;¡D?´7ãF9:F=xQÊ¸F
9R«H¾]<qÞ6qÞ6Zü<¯µ<¿2?èË><q¢<ü?;À3Ð£®9ëä92ÏÅ;æþ;I?,?K§]<X46X46û@$?CúÔ>oE?6?;Sà>,?³PÊ8fî±9>:ash:»	?·^<>6>6=ÊñÔ<Û(3?§y;+ãN;eu?p2°¸0<9¯o¾$^9ª9
§>|n_<$à6$à6)+=.Íô<ý2?^ä:;è;v?ø&¹Ê¾²8^n¿¦{6&z9Ä<$_<
66
66A =N¶<å®I?B;<±¾£;COi?¬¯¹j9¾Wãc;Ä]5;;Õ ?µÂ`<ñ6ñ6£ ²<,!<Àõ'?³¨X;÷oT;-?
%¹A9½¿¿R®¸6<¼89rV¾Ea<×á6×á6IÝ¨>ª>c?~g<?½¾>CÝ|?a¡¤9RQË9ÐIÏ>ÝB<_ñÌ;	ur?úa<½76½76KÔ<¨B<uË,?ÄÁ;S;ï»?Ö¹1~9¸¾ª,¸ :9ñ4¾ì-b<£6£6¢Lx>(74>z[0?§Ü=+o®=ê!?»æ¸¼9)tÅ¾y9¼UÙ9Ñ>±>á´b<ã6ã6é`e?1±å>¦?{81?J
>B?¸8Um9^5>H¤é:ü[F:|Ä?ºb<p96p96-ß>Ý+>º`?¨>µh`>·B@?Àî8Êv-9Ð,°>Þ?\;tp;w!X?5Ëb<V6V6fí?è3«>¨@K?¨å>ÃU >ÞO7?·?ë9§è9$i?Ñb:Ü¸9rÞt?c<<å6<å6¤=uSk=#k2?l0<
¯Ø;?R<¹¤(9rï¿Pyj7­y9¯ið< Ëc<";6";6EØ<-¿¡<c+?´öH;$);µ?.Wó¸pÇ9Õ^¾¼ª8þTæ8u:>od<	6	6c{Â>yÚj>SþS?>ó/>ªI=?×¸)À:9AÚF¾Çm:«ò':Ò5?Dd<ïæ6ïæ6®?£Þ>?{4?ç½>Æs?z`ð9E%»9uh$?ºpì9$9&sN?iid<Õ<6Õ<6Ëu'?¸Ô>k±I?V*>^T>Zm7?Wú·Kþ95¾Î½±B«:º´o:çæ6?±d<»6»6Ó?X
>©sv?Y¦f?½
!?
P7?èÖ8Ü29÷Ë>»Z:|)9:ºÐD?¨xe<¢è6¢è6â>ß>(>H=M?F¯>Ûûd>öóC?·ô==ÆÞ<IZ?Ñ7;hZâ:^äO?Re<>6>6]õ?÷Æ+?ø%F?2s?ß¯>>;?Úý'8©9>«B:¡90èK?AMf<n6n6Q>ÂZ+>]?¥,$?(ÆÖ>°C?õÀ:â^>:*¨B?TB`:e:Ô_6?ä®f<Tê6Tê6EBs=e+=A«5?óü;bYÂ;P&?TÜ°¹Ï9."¿¾ Ù7¿K9ÇeB=6h<:@6:@6öÓ:=íW§<Qç?5,=yÎ<gïU?ú(·Ö«9 G¼d*<ÌÀ;Ï©?¶ãh<!6!6Òº>=Ùr>¨ðD?ÿ¦>ò1q>¥?1?!¹¹¢9P¾·Ý:_â:0À3?\ i<ì6ì6Ï=të<ÊÒ+?Ì/;O;¹Á?ãO¸@98¾|¾8_¨I96q>[+i<íA6íA6g3=E= G-?i;#N;?[¹F%9~ÞU¿Eò8Z%`9ÐY>ój<Ó6Ó6ða?¾¦·>JÒ?$µ9?Bø¬>m?Ù»:/Ø9ã6?÷[¹:ï¢Q:Zb?
j<ºí6ºí6¸µ+?öãÔ>þzN?³Z?µl?¡<?ø29	Â9zk>ò¶¡:ÎOP:L¼F?ñ'j< C6 C6rw?÷ð>¬n?4ÝÏ>ªvR>Ö|?øò·åx9Yæ¼àë9¯9À'È>DDj<66Ñb?w³>!¡?n=?ù»Ã>ÐÛw?	ç98ÄÀ9@º?%(;L­½:áb?çj<lï6lï6Ê³<~õ<Ü/?Éq;Í3;1í+?Ö¸ÜF9,E¾*]ý¸|D­9«+;¾"èk<SE6SE6u=%SÄ<®S/?nd¯;cc;ã³E?S¹tíº7¯ÀábÁ¸¨9Vê>¾Ìõk<9696kß>Êô>ìP?újQ?mB	?fJC?ÞÂU=}uü<mÂX?^¯Ü;·;~U? l<ñ6ñ6g,=<ø<ÜË1?À)= sV=+"?Ls¸ù\9
¾%Ð=·É9H÷¼l<G6G6'µ9?ÿÒ>·Pa??å{º>ÞLV?ha64¾9Úa;<Ëáh9X9äº>X`m<ë6ë6zZ==Ú£6?È>I2×=Àú(?rP8p¹¨9Ð"ê=^;m¶Ø:*¹+?Tm<Òò6Òò6ef=g)=ðß-?®n;ÙB;x?¢åj¹³fI9ÇI¿JÊõ7LK9q[=¢÷m<¸H6¸H6?vW>+?É¤?f?tÙ?
P9:Þ9AKo>ü:.^":òæj?ön<66¶·<Z<¡M1?Wo_;±>;^p?d0k6´Û9oQ¼;´ðÃ7o @9¬3=è°n<ô6ô6Hm=è&=c×6?¼îÿ;®¸;1?zãy¹8K9øM¿w¸,êe9ÂI¾6o<kJ6kJ6KÇ>P~>«þD?z«>MûY>Ðl-?Ð+9*_"9ÈA?fqW9XO´9Çð>*o<Q 6Q 6Ìö=ÿÔ<>1?qÿ<&bU<yÂ ?üK¹&9LT-¿zò:&±:S4/?~­o<7ö67ö6å?®*?ÔSD?¿z>`2>òu3?TüM¸|9©9HÎ½¾<¼9£á9:Õ>È8p<L6L6säî>Ð>E?M>íïA>áß4?tµ6³9~<¿M:::
1?¬p<¢6¢6ès=Q<½Þ?Í2×=Bl=³-i?dY.¹-Ük9<½¾Ì:´ç9ÊÙe?±p<ê÷6ê÷6+Û-?ÆË>Q/[?j?s?WU?#f9« 19F? /;n:]t?`&q<ÐM6ÐM6)Ï,?¼{Ü>r¥H?¿ÿè>í>/÷:?]Ê8Øç¼9ã>¿Ñ:hW:*o4?QÖq<¶£6¶£6C0ì<>°<ÌÄ+?½y°;{N;K[?Ò·â+9ü£`½¹¾r8À09èv0>Ps<ù6ù6ÚÔ?Ô>y¸b?;É?Í³>ªY?Z¸G9Þì;¾4f:}7ø9&Lm?Ts<O6O6çâÐ>l'>¦ü?´?>ïod?]4809N>=æc:Àº:`I?¿s<i¥6i¥6bzÝ>Ló>D¶G?pÖ>Ù>×??n[0¹¬Z94)¾Hé9ªÇ¬9Ò,?"t<Oû6Oû6Ô?>¹!?êßj?kî>ú1|?Ü5j9R´90Õ>¶hÈ9ä9%mà>l§t<5Q65Q6v?ó²>·üc?/'?ÜÌ>áÔP?pí6ÑÒJ9°<K,Ú:~¨l:l?u<§6§6s@?oè>ZöS?,'?Úr¦>¬gQ?Ç6¹?||9ÅX¾ìv³9¾79	?TÑu<ý6ý6¦&>¾ê=5?K@<ô±<J+?°$¹£8îV¿BJ8ùBU9
2ó=	by<èR6èR6nK=&a-="p\?ÔS<¥Ûè;#h?M:¹Ü¯.9£G¿Î:J'â9{5?Ð|<Î¨6Î¨6ã>=¼=:2?öoé;IË¶;gv#?½o¹O·-9N8\¿"Y×8m²8qØ?ËZ|<µþ6µþ6ÙR=tÏ<îì+?]6< ì;"È%?í3"¹ã90¾1=:U÷:C2?h}<T6T6ð+?*·>B?9?²àO?>ê-?8XÐ73í£9ë®"=À9Ôrq9Wd#?£C~<ª6ª6¤Ã=¤ñÁ<wâ1?mú½;Â@;$}?öù¸³9¸5Í¾g_9Ï8rC,?]<g6g6¶
?¬>CÇM?P×>¯²7>N=?dÂJ¹P_9oè¾`·:©Í:3?Ò*<NV6NV6}ßÍ<OÊ<M1?¢;QP;/t?ô¸àÖW9÷¾Ï·Vìª88cÚ½OK<4¬64¬6*Ûw=ÑP2=ë1?5ÿ;	³;Du6?P­¸¸ç9þª,¾vMÈ8¶O,9Ë>ô<66¹½<;Û<î9?F;÷;t;R?~U¹HoI9Ä±¾ÚêÐ¸I¼9åE¾¾&<X6X6(=keÉ<*6?ÐÿÖ;Y¦;¤o%?+wn¹q9Þ¾?J8>9ER«=fA<æ­6æ­6mc=/X=¹2?$[¡;;n;\+-?ÏïW¹+69É¿öl`9_/9RÍ#?\<Í6Í6Ø=yÛá<2?Ì©;F;r;?Z¹¿99"­4¿0U9È9C?e<³Y6³Y6ÕF8=»l=ÎÙ4?µy<Nã;¹E2?ý³¹X_7ÝÁ¹#:fÊ9V#?³«<¯6¯64õ<yÊ¢<L
A?G;±_<;5'H?R¹¢¼9Oþ¾>n2¸<¦*8(Ö¿ò<66TQ=êÃ<*?hK;þf$;!^?;°¹ö L9å]¿ú¸Tqú8_¾<f[6f[6{è±<Ö4<ÿl(?*4{;.»:;Ë1,?Zº2¹zÍ>9£Ìï¾JÎ72|9NQ=&N<L±6L±6o&t?
Î>Ñ?*a4?E0>ü©®?×ë¸õ9?R¾³8ð:RT:Ò?Dä<2626#ëX=²È<¦Ç?`OÝ;LT;À?æT¹9Ø¤8¿b"¸4ÿß8«Å9¾u¨<]6]6hm;J?8f»>2ñK?fÞá>'>Å<?±:¹rÛ\9="®¾·oz:O):zU=?»<ÿ²6ÿ²6hm;,r¬>èp>Óz7?8;>MÆ
>Ö)?)d¸·Ð¡9{´½Ç¸FÌ8aÒ>¾ù<å6å6hm;Ë>jYr>V?7?K+ë>ZÃG?É¶µ9|ï9g>Â>«:ìxé9U9?	<Ë^6Ë^6hm;~=Nv1=A7?/3<r<H*?þh¹4¯n9øöø¾ö9ÐD±9R2?:b<±´6±´6hm;Ö%??Ñâ>>?I?l>¡S?`EÅ¸Ð¡9xÀ(¾ÙyÑ::µK?<
6
6hm;)o=®$/=Ñ/?Å<kä;ùÓ?E
K¹zPn9¦Ú¾é9ç@9Çì>¶ <~`6~`6hm;þ=~Z½<lx2?Hò=¶¿k=¶Ó"?À²¹%¿%9#¿ï:µ<:o/Ò>ø<d¶6d¶6hm;jÉ"?ë9É>êO?õ¬?Àåc?áA?~¾¢9ô|¶9rMä>¤:W:ØQC?×<J6J6hm;dõ>ÇW>ëF?jd>ôQ>î8?¨r¹bCU8qÀ¬<¶FF<nG?Pb<0b60b6hm;gÂÌ<u<e-?)$;bU;Ô?p¹­7fSÀRUÖ¸¸l9
ðg¾¥e<¸6¸6hm;!âU=ö,ù<¹½[?£ÿ<ø©;si?1¹9ÔÆ¬¾Y7¤¸ZÂ-9·ðq¾zh<ý
 6ý
 6hm;Ù=?Xï>ÛSK?Û¬?ksÁ>ÁdG?hÒ¶ú*d9zl¼.f::~Q?zk<ãc 6ãc 6hm;PC.?Ò`â>¾E?òTÜ> #>{ü@?ç9Mj90n?äª9éâ9^?¢<É¹ 6É¹ 6hm;þ­>>i?!)?®×>5¿H?w¥;â¡:~ÿU?^áP<"²ä;Ñi?Ê<°¡6°¡6hm;SsÂ<<h3?îò:?Dø:}£ù>ÀvY¹}3S8«ËÀÄ<¸öN8é¾w<e¡6e¡6hm;]V=\=4?î²;ò¤;V+?QÖ¸/d9Fp¾ð³¹0Ý8jä1¿<|»¡6|»¡6hm;ëw1?æ>¨lE?ô±È>RÅ>:0?çk·ù&Y9
½ìáú:"A¨:
Ü>?Pr<b¢6b¢6hm;×þß>Ë>Ù´T?p&2?ÏÒò>8Ñ;?t;8Æ=9nßü=69øBÏ9ËZ¾>v¬<Hg¢6Hg¢6hm;u3I>Ë÷=oP?V?]Ä>>A=?!Î8­­½9@>´òó<ðH<­M?;k</½¢6/½¢6hm;[ª=Hd=k???=éh<?j(<Î1?Î¸P¹½ª8Oy¿K¤8çÝ9ð5>@<£6£6hm;éZ½<¹¹<·.?V®;ñe;¶?!g¹_u9Cñð¾à¸à8y_9¯!9>D<ûh£6ûh£6hm;­7­>´$c>)9C?ëÍ6>ôX>¨Ì0?)°L¹HÑâ8g¿I:sò:#á?TJ<á¾£6á¾£6hm;äÈ>´>#ª=?>*MÕ=(´.?CÞ8³æx9°ø>ËD¼:ÅD¤:~³?¢©<È¤6È¤6hm;«#>zì=æ1?÷çz<1ê9<æ¾,?Üj¹èð7YjzÀ#µ8mü9ë>>`<®j¤6®j¤6hm;wD.>¤!í=J"<?¥d6<^ì<>Y#?÷øÛ¸@M9	.¾¾¤8È,9t>d<À¤6À¤6hm;ß½4?¥Û>^¨R?|i¢>{	[>ÆÑ=?8¿n9t+
>¯£9ÒÄ©9Kùõ>0<z¥6z¥6hm;1s=N@==ôÏ1?1èÉ;¢§«;û?%!I¸VT9ÍÄ½rJ8©­9¾Oè=k<al¥6al¥6hm;LË>ùn¶=»4?ù<OÇá;÷r-?¹ZN9ª2¿Æä7]e®8­µ'>¹¨<GÂ¥6GÂ¥6hm;üÀÝ>c>dìB?Í5¤>bj>Z3?h¸[yº9úÃN½p»:¹¾2:èö@?·º<-¦6-¦6hm;?þ?WÍ>äøD?b ?\XÍ>Y#H?î8È©f9Â >^±;Û:ì¨m?VN<n¦6n¦6hm;¡}H= 4=KU.?Ú;+M¥;fG)?ì/¹¸-9Xa¾F<¯9º9eñ>¨u<úÃ¦6úÃ¦6hm;m`=$=.?
Ø;aöZ;r*?¶¹Xm9hy¾ëê7aj[9Úé =¤±<à§6à§6hm;ç?nÕ¿>cCD?&
?½Ë>õê1?-u9?´9Tg®>ß):@äx:»
?F<Æo§6Æo§6hm;®É=Æ<N=U-?ÐÔ;ß»;Øl?¸6äo9$ê¾kÔ¸R<9¯c>¾`Ù<¬Å§6¬Å§6hm;©Vü>!>!$W?.T?®?õõ@?>X9û9¹9L>Ý;W§:ñJ?´ì<¨6¨6hm;¤,==Ö=q+?oÚO;Í§P;	ÿ>ø½¸ÄQ9¾xg¾ü¹\z92¾ò<yq¨6yq¨6hm;Ye>Xý6>eY?à=?úN<?ögT?î÷X=oý<
[?¥e=ï%=Rn?²<_Ç¨6_Ç¨6hm;Þº?ño>5ïY?êýÖ>Ï*>ÇJ?üdw9´9ËÈ>>01:ç@:RR?Ø;<E©6E©6hm;>=Î=×W6?þ
;ÔÓi;¤³?gme¹òÆ¦9`°¾/L¸ÉÃ9Ðß(¾¥²<+s©6+s©6hm;þ!Ý<ëÝ<]a:?ox;jÞ!;¦¥g?tÛ/¹ÒD9¹»ä¾P¤8°G9ÒR>ð<É©6É©6hm;L=Î;=vù2?"U£;k;/~1?4ºt¹?u9^uÿ¾hàÀ·ÏÌ¢8½¥¾ò<øª6øª6hm;ÌÅê>>>Úá<?Æ>K>ï1?^M,¸|ì.9Ó)ü½ï9Ýì9=}?ñ<Þtª6Þtª6hm;h-?«ÊÏ>f¡?høÎ?}?;¬?ræ:ùûZ94ß?°:ÙmG:Cb?h<ÄÊª6ÄÊª6hm;gIî>M >`>?mk>7#+>Ä0?Ì¹Ì8ÛÙY¿Ï¥+:¨ë9Ëv:?f<« «6« «6hm;Yy³?.í ?ªÀ?ÿº?¬k*?s?¬:È'Î9¬Ó<?úåß:N½p:`n?Z8<v«6v«6hm;É?ÅÉ>CC?V¢®>
Ñh>@?©n
¸Hyp9Z½_eþ9gU:øÆä>-R<wÌ«6wÌ«6hm;5ê·<Ç<°Â+?b;Ðép;°?@ C¹Û9ÒÑÃ¾ñÚW¸Ë#9µ½Ä?<]"¬6]"¬6hm;Bë=LÃÇ<ºæ,?½mÅ;q«;f?¹U9¥ø¾ É#¹¼¼9éÚ¿îM<Cx¬6Cx¬6hm;ë½y?E?]¼t?ÚÓ?Vt	?Sø|?mEÈ9tG9?C©Ã:ÙsI:ù£x?Á<*Î¬6*Î¬6hm;`î÷>K>BQO?!?Ó&?õJ?uG<ùð;¾7T?kóÏ:©s:59?¢ä<$­6$­6hm;äA&?Fº>¿}d?,Ä>Û¹w>u¹J?`!ì·9e§e½6J:Á :!?"è<öy­6öy­6hm;ºÌÎ>x¿y>úS?fµ§>Ü¯o>p3?èi%8nÏ8xL>þ×9ø£9S
)?L÷<ÜÏ­6ÜÏ­6hm;Ö8?²>:bO?º>	|>µ|=?p5¹Dù9ïR¨¾¼H;üò;)?I<Ã%®6Ã%®6hm;Ih>)[«=hQD?.>­@>
1?@=½è<öS?ãh<ë <Z??ïO<©{®6©{®6hm;skV?LÄ®>À
?<	@ï/l?¿?s:Äè9Æø?ôá:c:Ôa?l<Ñ®6Ñ®6hm;ôÊF?²kú>Ë8K?§[Û>öê>vD?
·5¸é9¤½Ð¡;½/;>ÜL?ß<u'¯6u'¯6hm;ÅÂò< ±<×z/?q6;½ª";¥B?0í8¸OÞ8¾Û5>(}|¸H9Ü!¾±:<\}¯6\}¯6hm;èÍë<âö£<8?M¡;±¿|;B#?)D¸ð_9¬Ñ­½¾îë7N>9_×¾=[G<BÓ¯6BÓ¯6hm;:×Ë<fö<ÇÕ,?ÙiU;!;%)?Þ¶¡V9Q¼lø·!Åå8ó+
¾yß<()°6()°6hm;¬ë/?oa¿>èQk?3g?ñÐÔ>Ü?ÍÜ:ØW~9	¼?1³`:².!:øp2?$<°6°6hm;z?×ØÙ>ç?ß(Ü?máD?z"?A$:y:Ç	?Ð¢;D%=;;M?P<ôÔ°6ôÔ°6hm;Äßr=¢6=ö7*?Ù¢;@|;'Ä$?
°¹R6Ú8é¥6¿C'¸Òõ8Qc¾<Û*±6Û*±6hm;Ût>£%>y^=?5`?4kÁ>é)?O©¸rüÂ8Ã@¾^D91æ9ä ½>åÔ<Á±6Á±6hm;øÅç<Ìä­<¦*?;£S;«Z?ÞÝ¹®8-öZ¿/Í8ájÊ8q8)>ÙZ<§Ö±6§Ö±6hm; Æê>>wWD?Þåé>òn>È;?Ùf0·|®[9¥Í¼Î9hÂ½9á¬>PÐ<,²6,²6hm;R^=Øî<#"o?Ò*<Ò;´;?º»?I¹Ç99ærE¿TÜ7>9"3=ÐÒ<t²6t²6hm;ø]¾>U>Êß=?»2>Ý\N>®,?³E¦¸	^v9øÅ,¾x@#:¡%:§Rü>Ãq<ZØ²6ZØ²6hm;!?þÛ&?QO?û?ºVÃ>ÞE?¶eã¸:!9ò¬_¾Îã;#;SáP?k<@.³6@.³6hm;E¾>?nÞ>?X[?õ?æ%?
VU?LQ :Z:t 
?A¾:<ú9¾ÂÂ?í<&³6&³6hm;65=>Ë=M«.?Û+;÷hw;ñ!?n%¸ø\9§¿½ÑØæ8¼Á
9{óÔ>`#<
Ú³6
Ú³6hm;KÊC?">ê>ÔùU?+Ò>Iû>ñÓK?±t8æ9t1N>d3¶9~;F9èKk?­~<ó/´6ó/´6hm;aº=°é<BÉ,?QÈ6;~;ç?²Öë¸µÍ9a¾Z¬?¸³9­Ë4¾©«<Ù´6Ù´6hm;ã!?;>Vö?í? º>°iP?PÐ¸39LòI¾¯S;'èó:h.^?v<¿Û´6¿Û´6hm;å B?:æ>;jX?uo?éÎ!?Ñl=?Ày«92d9Sv?[IE:Wëö9¾L?Ê&<¦1µ6¦1µ6hm;ò: ?®ÒÖ>iñ>?VçÄ>-ö>×V*?FÃ¸ûW9Öh¾Ëþ:Ve:Ú!?Ü<µ6µ6hm;Ô60=Ñú<L4?J;Áf;(r,?dÛ.¹ªM*9)l¿Î\¹}Z[9Ù¿â<rÝµ6rÝµ6hm;3p?z¯²>V?Àè>w5>·`Q?½	>¹,í8fM¿Dç:£:V^>?`.<X3¶6X3¶6hm;i¡=Ô<ã]c?e¹Ü;l:;áM?¹ðý8É£¿cØ¨¸^9~Õ¾3G<>¶6>¶6hm;¸|ï<×à¶<%'?þ§ñ:]Ë:Eõ?cA¹à¢H8¼Àö¿hÀµI9}t»j<%ß¶6%ß¶6hm;Ha
=,v¢<¢
Z?êN;|Þ:ªn?ìr¹» 93-N¿É¡¹¸&µ+9Ea¾Zs<5·65·6hm;«U=|=Ô3?°>Ò-á=e~$??P8¦Ì9@£=°E;@;¼£5?<ñ·6ñ·6hm;ûÇ	?Kå¥>T?Ë¹3?U/ë>ç¡C?r¨Ó8Ê±]9it>±E:í :|&ù>ûâ<×à·6×à·6hm;àê>Íx>FD?G?²>xá>-?Ã®8¬i9S¯>>¬":à:~|?$ö<¾6¸6¾6¸6hm;tV=.Þ=x5?õx;ã@{;ÖK?é1h¹ÖîÀ8P¿dr:8Ä":á*M?Ê:<¤¸6¤¸6hm;çF>þ=ÜyG?J-s<ÚÃ<?øf?i¹({9Ïî¾f§99ª6?t<<â¸6â¸6hm;Híø=²æÁ<ûR$@)o7<&Ï¨;è?¸c2¹F9l æ¾ýÆ8}4o9
T>Ås<p8¹6p8¹6hm;gÃÇ=Gr=yS?n<iïÇ;4Æ<?I)¹Gç~9qÁ
¿Õ«¸vËa9¯\/¾<W¹6W¹6hm;ñ>|f¿=í2?:¯ù;!ÆÄ;üj"?R¾¹Tb9Ñ"¾p÷É8÷w¬8nä?çå<=ä¹6=ä¹6hm;0t¸<­<{O/?<nÌ:¸:ë-?§³p¹p<9ðÁG¿aì'9¥ç	9ÉÜ?e<#:º6#:º6hm;n=iÂ<ã,?î§_;ÝÕJ;#
?yw]¹@99Ä¿779å'=Wª<	º6	º6hm;Ì=°Ð=å|9?=*<ý)1<óZ8?¹-y91¾®=:³Q(:>?ûü<ïåº6ïåº6hm;T=[½<ç2?û];_B;Ç?õ)B¹ÊÝÍ8rq¿Éù8?Ms9i>F <Ö;»6Ö;»6hm;ü? ÁÀ>ÒLK?aÝ>Az>§xH?í´·ªà8[>Î½
Ré9?:[È>¾Ø <¼»6¼»6hm;¨=¦QÂ<2?3ÝM;4;H0?ªh¹H¯ì8V+¿[ä¸ýS9{¾ï¢<¢ç»6¢ç»6hm;
P=ÆÚ<ï	*?â`;¦úD;y?h%¹TêK9ú¿¾)fà8N¡ø8ûç>n©¢<=¼6=¼6hm;§á¸>Cr>ç|C?Ä5Û>¿>¾À0?­@9!ù¢9rj>Ñ1:?:Ê?ëÄ¢<o¼6o¼6hm;Ã¿±>°tl>Ýp@?Ïß>ÇM>+.?ú4¹îz9ô1¿ë":¿;9{??Ô¢<Ué¼6Ué¼6hm;];å>¤²>#cI?Ó¦>5fi>û6?æ½W6H9Îÿ	<S&:IÛ:?b3£<;?½6;?½6hm;³¹Ð<}H<N£6?Rt;ü;Ë
I?|bÙ¸Ë9B¾Ìwv9SÇ*9Ôº8?£<!½6!½6hm;¥ñÅ=þ=­õ/?V~Ê;G¢©;tË?Ó:¸tbW9ÍÏÝ½À9<9g%ð>×º£<ë½6ë½6hm;¹²=q{=÷5?~UÙ;t­;@a ?ûl¹´aN9ñª°¾ªgº¸#ô9þú¾)à£<î@¾6î@¾6hm;ÊØ9?¨×>R4]?a£B?Jºó>PpL?U8´¸hß+9s7¾ô
:h²9{¯K?¦¤<Ô¾6Ô¾6hm;bÝ>÷>éQ?2	?ôqµ>wA?H¨-¶G>9kÙé»³&9£8?¥¤<ºì¾6ºì¾6hm;Â²¯=g¥=ñ/?Ð;b8;
)0?¹0²9.Qì¾^z§·ÞÚÞ8
cÀ½ø=¤< B¿6 B¿6hm;\ã<òé<Ì'6?°=ÚZO=I&?vûº¸tAr96E¾«0O¹¶K¤8k¡¿¸9¥<¿6¿6hm;8ê=ÏÛC=ìô2?u"²;;eZ?y!¹¹wb9Ö¶¾`[¶«Ó+9qê»{¥<mî¿6mî¿6hm;ùÇ?ZË¸>Ñ~O?&¶>nIl>àXE?8è¨5Ø÷N9ìP;Cß±9²h9ÊC?²¥<SDÀ6SDÀ6hm;Á/Ï<}%<N.?¸
«;±7m;¬8?¤¹Î´i8*ß.ÀÊu¹º»«8¤¶¿,Ì¥<9À69À6hm;OÞÓ<@<¹ù2?[S;(c.;dì?ðÍ¹Ïp9¯¿2³&8)ô91$>P ¦< ðÀ6 ðÀ6hm;2Ã<M
<W7?;<;Ü+<?BÕÒ¸Gº¥8TÖ"¿@À8¡þW9øº=n¦<FÁ6FÁ6hm;òø<²È»<°)?tÚ;;;B)?-è?¹~8í¶¿Ã¹þlù8Þ¿¦<ìÁ6ìÁ6hm;è<8¦<Æ2?ß ³;¸;aä.?qVÝ¸Y,9¦@¾¯r8¹yG9Õ®ì¾Å§¦<ÒñÁ6ÒñÁ6hm;Å6A=_Ú
=«2?ªÒN;}E0;^/?M0¹Ps)8qüî¿±{_8<
9¹F>§<¹GÂ6¹GÂ6hm;æ>\Ý=Øé3?<­æ><$9?nO¸LH?94
¾ùÅq8Ïa9M	>¯²§<Â6Â6hm;I?8?yÅ?ì<¦?+ê7?eg?tÌµ92Ê29r'?8C;/ñ:k\O?¨	¨<óÂ6óÂ6hm;¶w?ð³>±?ô<?hà>Í ?Dc9ÄS9¹ÓJ?e%:±8:çx?uh¨<kIÃ6kIÃ6hm;c¸¶<´< 2?0û+;Ü;´ #?÷S¦¹ºÊ9C£¿ÈtC¹?ûn9`Ñ¾º/©<RÃ6RÃ6hm;Ýy=wçÎ<j1?¸îü;rÇ;º"?Ð)¹bÁ×8t}I¿Ýlc9>|9Ñà>Ý©<8õÃ68õÃ6hm;¸¨>ó(\>ù/D?tD¶>Z>ô©0?ó'2¹B)9 º¿Åe¸9IWÄ9rmð>0²©<KÄ6KÄ6hm;`¾ü<(»<ìé,? &;Q;Bc,?lÀ>¹^ò8RVI¿èCX¹Ñ9µ°¾z8ª<¡Ä6¡Ä6hm;Õ2??}Åó>4ÊH?F¡>M}_>$j3?qy¹Z¶7uWÀ%§9ÃzR9åP½>zDª<êöÄ6êöÄ6hm;Jl!=¢Ñ<o E?íÇ;âÖ;òO0?ù~¿¹¶¨9Jâ¤¿.Ú·¦ïú8ý#½ª<ÑLÅ6ÑLÅ6hm;c?1#ß>?ø¨>+É!>"ð?Û9ü¸pò²8j4¿Y70:×K:t}%?«<·¢Å6·¢Å6hm;.T=>-=H/?Ä0p;N£;`ÍA?üÊ¹8Æ:À_çï8L85öb?«<øÅ6øÅ6hm;ô?Üv¿>Nz@?ü>iË·>í/?(©·üO82l¾ÆF9)LÚ94i>½ «<NÆ6NÆ6hm;û?$¸>ÓÓG??ê
?+aÉ>%h4?8Ø'9®9/>gÃT9tI9¶Ã>A«<j¤Æ6j¤Æ6hm;~Q>ô>´7?
>¦ÿk>Ã(?Wñ5=¬§Ü<5S?Í#<ã"Q<|4?ºM«<PúÆ6PúÆ6hm;²%=¼à<´s.?ÌÌ;^â;{Þú>Ôî¹µè8UÑ¢¿ê(8ÌË9Æ~=]¥«<6PÇ66PÇ6hm;GêÂ<ü¢<ëõ3?âY@;;;="?ÿ¥a¹c9Ü÷`¿*8Ì9ßü>1¯«<¦Ç6¦Ç6hm;¿`)>Þpâ=÷|??4¼®>HU{>Ðú1?"D=]ð<XP?Wi=9ú¬9,X¬>©¬<üÇ6üÇ6hm;)Ô<]<ù.?ÑP; 3;?2Äõ¸¸!9ÆHÃ¾ÞF¬: §:R;&?('¬<éQÈ6éQÈ6hm;º#=h<V?f¦<\;6?ã±ý¸7wUÀ¼¾j9¬ñ9Xª^?')¬<Ï§È6Ï§È6hm;b5#=,Ç<ÆQ?rý;Ïb¥;®'D?Çs¹ìã¸þçh@Ð9
­9¸Ç`>Ìs¬<µýÈ6µýÈ6hm;õ³-?í¯Ó>R?+ý>§Á¡>=VH?k¯î8?¢9U­k>Ññª:| ^:úD?íð¬<SÉ6SÉ6hm;6¯?#§>©G??ùÌ>A:?éX9Ñcá8$O/?>õ;ÃOQ;<h7?º®<©É6©É6hm;=tïT=Nß-?<©ª=ÒX=A%?IÒ¸À9ú¯¾« 
9Bº97E{>Æ®<hÿÉ6hÿÉ6hm;ÀÉí>×ñ>V~??I£>íIn>ôk/?°7¸^9©<Ü²h<" <~y9?±Ì¯<NUÊ6NUÊ6hm;îü<t¼¹<U³-?Zc;ßC;)?N°:¹0»*9®ö¿	Ù`8j¯8ë~¼>Ö¯<4«Ê64«Ê6hm;M?õ;?n&w?ç!d?Ëüà>Ê?L'9â9)¦=>VÞ4:óþ~9©µ?¨:°<Ë6Ë6hm;Ê=7^=îº6?<Aâ;fð;6&A?L¹yÑ9d¿{§¥87¹9>ÅÝ°<WË6WË6hm;£Ã?#8¶>	ÏS?;I?¥¾
?:?:I§Á9M,?¼·;FTq;îçB?w±<ç¬Ë6ç¬Ë6hm;áF=Þ<Ge?´%¾;Í G;Ett?Ý+7¹ö¤9;£¿@9è"9µQÞ>ª4²<ÍÌ6ÍÌ6hm;eq&?æÉ>øS?p¢?±î>r»V? û7¨Np9bÃ=13é:ñy:<Ún?Ô7²<´XÌ6´XÌ6hm;
aó>bÅ >ÅA?äÒÄ>Jø>¸ý.?·Ôé¸ù8#Wð¾¹Ää8é9ÿ­;>SD²<®Ì6®Ì6hm;xú+=±¹Ü<qvG?OiÉ;Z;ã$?N[¹é­W8×EÀ¸wG7ÔDï8hjU=Q_²<Í6Í6hm;=©K=H*.?9¡;hÇ;Ì?Ë¹¥8íkÙ¿ùjÙ¸dg9³¾zh²<fZÍ6fZÍ6hm;øæÄ>c=>\:?Å«>>È,?ÔB=+Ãí<:îP?Dß=<UÌ<æ??u£²<L°Í6L°Í6hm;ªCO>èî>6.L?îR<Ê<$A?G¹A9÷¼0¿6n¹¦_%9Ô`8¿Äú²<3Î63Î6hm;Ú5?ö>=,=?O??Ï>18?2þ¸?y9¥¾ý³P;D²;ýÞ4?[³<\Î6\Î6hm;<+?÷eÒ>*¢?*3¾?yÕ'?À?¸9Gå97ÇÍ>¯:À ï9R&?z³<ÿ±Î6ÿ±Î6hm;Ê:»?ÂD6?å{?Þ\´?<?,H?áèÎ9h2C9>®?5öÕ: °R:Ûü?1æ³<åÏ6åÏ6hm;o¸=»=ô0?;²;Òm?¬¹ø9{¿AÑ/7K
9F=:´<Ì]Ï6Ì]Ï6hm;~+º=¥=±/?>¯;¨;À¢!?uL¹Ûü9HË¿TTÂ89©)>þD´<²³Ï6²³Ï6hm;µ§-=Xfý<âo/?Ë`
;åBì:0?,ã±¹Ì<95q¿9v5¸ª$9Q«¾¤´<	Ð6	Ð6hm;ª]ï>è	>¨ãb?0	E?f?Ãï??¢jb8ár9Íóî=fý9(è9àL?y´<~_Ð6~_Ð6hm;§ô½<C²<.3?#â;vv;ê!?·r¹ê8qÀýé9f9S;>Å÷´<eµÐ6eµÐ6hm;ìÉº=T´=ÎÑ2?4<^"Ú;Ð3?²«d¹Ê^9*{¿%q9ª¯Ã9u¼>µ<KÑ6KÑ6hm;]³ò>.>øÇE?"Åù>
9¶>r/?|Ú¸LÝ°9¾¥8;[ÝÈ:¥o1?Ùµ<1aÑ61aÑ6hm;±=l¥È<OK3?;Ì;@Ú;©ã?sø¹Ìv%9Cïä¾Ï¡¹¸Ç81!î¾@D·<·Ñ6·Ñ6hm;|;&?ð$¡>£
?¡?{K)?þts?z9l¹V99'?÷;ý0;¾ÉN?çr·<ýÒ6ýÒ6hm;DZW=cE=u1?£u¿;oà;C:?¨»¸xbÿ8C¼¾ºý¾·®e*9Jx½|·<äbÒ6äbÒ6hm;Ä<}ê<óÇ0?j£B;³ª;?ó?!¹P©s7Mj©ÀVµN¸@Î[9ú¾ð½´Ô·<Ê¸Ò6Ê¸Ò6hm;ål=G´,=×Q/?°ÖÎ;ÄîX;t?þÊY¹Ð;Ý7Ã|À»!¤¸Ê´~8)÷$¿¸<°Ó6°Ó6hm;í
7=r0=çù3?Ú®;½æM;ßøX?;¹Ï{9a¡¿þ}o8öQ9åî=|¸<dÓ6dÓ6hm;C=CÀß<C0?<æ];Ù{H;C¬
?Ö½¹°tÌ7©XíÀx¹÷¸`9t¾æ¹<}ºÓ6}ºÓ6hm;5+=äÒÏ<Ò2?ÁÚ,;ûè:ùP>?õÒ°¸ça8ï¢H¿÷1é¸t9R£t¾s÷º<cÔ6cÔ6hm;K¯>Ñ|.>s`?×R¹?Nâ4?A$?¥¢9à£09·k?&;ôÄ:ÍyX?,»<IfÔ6IfÔ6hm;fè`=h%=.?lÂ!;ã;dç?|ãÝ¸@9DöË¾öµ8å¤9Mük=Ä1»</¼Ô6/¼Ô6hm;Â·=æ<x/?D;Ó;{Á%?X¹CØ9ÂÍ¾°ú¤8X9u>AJ»<Õ6Õ6hm;æüD?Âë>¡æU?¢Ò?Ã#·>V9T?vx=:Ö£2:¨Â?:Ï/:5C?¦»<ügÕ6ügÕ6hm;@<>Èè=KáN?ê,?~¡æ>z??7ñA=­/ê<åT?j<<Ãj¬;q¤W?c¹»<â½Õ6â½Õ6hm;8¬=¹OØ<p"1?TÑZ;§´+;Æ#?ww¹	'9e±<¿P6Ïu9ë&$<Ç»<ÈÖ6ÈÖ6hm;h<=ò1H=4?_W<sL,< ?î¹¨hZ9µ ¿Ür`71Te9_ú<Ó»<¯iÖ6¯iÖ6hm;©´j=pZ,=N.?!b¥;¤;¹¸$?¶×¹E¯*9ß=S¿ÈÊ9Ï9¹tê>ì»<¿Ö6¿Ö6hm;£5¬>a>TàC?_h>%>´3?Ú¸]r9¡©t¾{i9ÿ9~Ç>ú¨¼<{×6{×6hm;¢ò¥=n=r2?Ó[Ã;C¾©;îP?.¹~r^94+¾Ýü7 N*9úk=Kà¼<ak×6ak×6hm;AüÖ<·¡<ý)*?¦Í;æ;'Ë?ç~¹û!9M3I¿/C9:v9N>Àf½<GÁ×6GÁ×6hm;ËÖ<#Ã<)Î2?
E;¹å5;1?»¹D<ü8ïú¿èëª:7
b:wA?¼½<.Ø6.Ø6hm;aðº<)F<@42?©y1;O¶;Y*&?P§¹ËÏ9¼Áî¾ü"ò719x®=~¾<mØ6mØ6hm;&<>¥BV>Ûy9?»;9>ã
>å(?í{W¹Á9Hú2¿ 8úé9ú+|="×¾<úÂØ6úÂØ6hm;J=Tæâ<rÑ-?ìè;Ow;ºº?yE¹Ô¸9é¾
&6Q19ð;É¿<àÙ6àÙ6hm;×Ãx?lT?Òn?Úxî?Ï&c?a?F|:ñ·9ÎY?ú`;êuå:õÿz?nF¿<ÇnÙ6ÇnÙ6hm;|m?Zè>îÃ?`? ¬>#X?ìNT¹ð(9ïG0¿];zXó:mh?kj¿<­ÄÙ6­ÄÙ6hm;¸ÖD?èÁ>ï?Gb?rÛ> ü?¡¹·e9jt*½Ö£C;ÔÂ:{?°¿<Ú6Ú6hm;¡ó>"8>ÕG?dì>`¸S>LÜ2?íó_¹}>c9ÑJü¾çé¥9hÙB9ÁûY?ºÅ¿<ypÚ6ypÚ6hm;
¡
?d¬>ÒR?»?/@³>gÜY?z£i¸¸²ä8ßÃ¾8E¡:-02:É±g?´
À<`ÆÚ6`ÆÚ6hm;HÐ=¯=Ø4?È´ø;'¿;Û&&?nÈ*¹2VÙ8*I¿:3;xZ;¬ 4?ÞÀ<FÛ6FÛ6hm;û{¨>Ã´V>sãH?òÛ&?<Xí>mù3?|dg==ñJ?XT=\
=;9D?1.À<,rÛ6,rÛ6hm;¤@Õ>t>WB?±l/?9fú>+Y3?k2<9¶ËF9òYò>=º«:²I:Âg?XRÀ<ÈÛ6ÈÛ6hm;1ç=Ìò§<ßg?\µ¶;õô;ì?¤>¹´ã(9¢¿^kä7öE¤9cû1=IÁ<øÜ6øÜ6hm;Âñ¾<,<,2?[;*j;».?¦N¸
¶m9ÈÞ½~î.9C9>h¦Á<ßsÜ6ßsÜ6hm;SÉ<<S3?ÄÒ:çH¯:äÄ?£7¹<9H¦¿ ­8ñ©9×Z->;ÃÁ<ÅÉÜ6ÅÉÜ6hm;P?JÖ±>Åè??á´>S>H&/?á7\z9ò=ó
;3÷Ï:+?DÂ<«Ý6«Ý6hm;Ð3?¯©>/?|¦R?tÄÐ>'?c979ªå>ë¥:È&:°­~?0HÂ<uÝ6uÝ6hm;d7?RÚ>VÒV?%%?½U»>CGQ?ôó6ÌÕ19¹Y¯<IiÍ:Ãx:RcS?!ýÂ<xËÝ6xËÝ6hm;]Ç>zS}>ÍwI?lÌ>*>Ûy4?¸^9:åÉ9ü±>u):3:qÛú> Ã<^!Þ6^!Þ6hm;õÀ?£´>Ü¸:?cé>ÏN>Õ/?
¡¸¶Q·9dYR½0§:x;:]?ó Ã<DwÞ6DwÞ6hm;#Á>)¦>>né?£k)?©Ò>RâM?ÇÍ9EÜ9k+?Â»8m®!9û>:ßÃ<*ÍÞ6*ÍÞ6hm;Éõ >­)R>çD?`¶>±n>¹+?À7=r)â<)O?Â1÷<¢<¶´B?`Ä<#ß6#ß6hm;Þj4?òðó>	V=?,×7?ÆÃ?ô3?á³8ñtb9XK>:×O:ÊD?ý¼Ä<÷xß6÷xß6hm;éa<?ÅÏì>¥K??9À³>Ì-7?ûeÒ¸#29eÐ¾?Ù;¼Ô:]#9?#éÄ<ÝÎß6ÝÎß6hm;Úº>_t>¶B?î¯Ó>²>'/?_õ 8¶ï&92Õö=q¥;HwÎ:0(? Å<Ã$à6Ã$à6hm;GÝk?^?aR?TõÑ>ªM>!K?MÍm9T¯¦9©¶>À1ý9°Ñà9Å'?ÀÅ<©zà6©zà6hm;¬N
?«²>+F?b»>R>T6?Ñ H¸õðU9Úð½62;XÍ:yì]?;ÙÅ<Ðà6Ðà6hm;åå>é>IþB?Q¯>ø8~>90?à	9¡9?.Ô9´pÖ9A:ý>­Æ<v&á6v&á6hm;ýDè=[±§=J1?/<ùú;õE3?b<³¸lß|9Õs5¾Kêê7 Ó6GÊ@*¬Æ<\|á6\|á6hm;f£ì>ì>ÞJ?Ø¼>Ú=>Ç??Q!é8¡|9Ôl>ëÎ=;Íü:Æ5@?$ëÆ<BÒá6BÒá6hm;¾=»â<ø2?P;ìøy;¨®?Ó¹2Í9Ý+~¾ng¸H,9þñ+¾kÇ<)(â6)(â6hm;hÈz=ïA7=*/?C®;2n;W"?¿.,¸ÊO9°3½æb/¹ìE$9Ç¨¿ëÇ<~â6~â6hm;ä±>«ºg>[D?VM>?n>Û.?SÆ+¹ÐË7TXÀÄR:#:¢J?úÇ<õÓâ6õÓâ6hm;ô=@1=é>?±;â7;4A?Ð.¸Ô9Q¾5ÉÉ9H:¡¸>²È<Û)ã6Û)ã6hm;¡û>ðb>½\S?Æ8>'@>z=?è|Ñ8¤x96°W>ÆQ:85é9Gf?~ÐÈ<Âã6Âã6hm;àÔ(?Ä5Ï>ºP?:'?òiè>8?û¦D¹"wl9ÝåÔ¾bHg<ùª<=i9?I;É<¨Õã6¨Õã6hm;£û=çîÆ<#4?ª<àOm<b+?)/9òâ?9r¯é>lñ,:9:Þ¥?dÉ<+ä6+ä6hm;*ñ?Pxæ>V?>R?$"Ë>{?Ej«9Êà·9¦î>e
¨;À1;C?îÉ<tä6tä6hm;I?'?K?°çJ?èê?èeC?'7¢x¢9|N< Î:$:Õå<?¿¹É<[×ä6[×ä6hm;Vý=Æ=ëq_?L·\<sRý;_?»	¸ùë9Ûé¾ÌM·Cù9R¹¼»É<A-å6A-å6hm;æv£=ª=½Ø?/<ZZ;5¶?í£ ¹\	9øþ¿àö
¸±9½¸Ê<'å6'å6hm;³5k?£Ø
?ù?T?GY	?Õß>P.l?³iò·IO9±½Ø¹Ó:û:ó3?
BÊ<
Ùå6
Ùå6hm;ð¤=çI=P?Çý<Î¯;zãC?.F¹»59ßV ¿f|¸`(9fdU¾0uÊ<ó.æ6ó.æ6hm;®I=LlA=oÿ:?£>óqs>÷+?D=åé<j*W?®<¬p<HÆ9?YÊ<Úæ6Úæ6hm;ä>ÇÐE>æ'G?X'?¶ì>4?
T8,Á9L|´=;x;Ê1#;ß²B?GË<ÀÚæ6ÀÚæ6hm;¶qA=Ý	
=/?¤Ê;9Eª;J?t¹ï-9Ù×Î¾9½û¸Ê[9´3Ê¾ìªË<¦0ç6¦0ç6hm;$=X¹Ä<¢Z)?ÈG;}6;Xo?HÄ3¹Rò+8KÒÀÍ!ó¸c|7MvÀÝË<ç6ç6hm;iH=Þsö<ÌCP?ÊYv<<¬³L?FPÓ¸"o9s7b¾÷2;<¬ó:I<?hãË<sÜç6sÜç6hm;H/
=FÔ<j*?_ ;LRj;Fê.?üM¹x¬E9>ª¾ZÿÊ¶#9»<¼hçË<Y2è6Y2è6hm;(=NÒ<Y5?´?V;ëB;ö?1Mm¹¶¤9ðv?¿²Â¹Ï	O9ê5¾SéÌ<?è6?è6hm;ÜÑ&?+åÆ>$·V?n<?ÝP?Õ÷;?fè'9TÊ{9
·ª>=,I:m7:[b?|ùÌ<%Þè6%Þè6hm;K>§Í:>¦W?6E?ß;ï>äR?$ðs9:^Hm>F
<Æ ;$;b?{Í<4é64é6hm;,õ<íU®<Õð3?ÅY;Ë;òç?8,¹ð?m9@=º¾¹§89Í>DÍ<òé6òé6hm;	2?·>ÍXx?o*?I¬>Ä?}?øI:äÇ9?ü²X;Õê­:|?EÍ<Øßé6Øßé6hm;dýD?Ç>Ã|?j¶9?*ªÇ>|n?<C:Õ¼ø9ü¹H?Ýý<v;vAd?Î<¾5ê6¾5ê6hm;cÞ<õh¤<:-?£,H;[
J;îý>­V=¹&Ð89c"¿È,¸òí9ìú½~Î<¤ê6¤ê6hm;Uõ<Á÷±<?F0?Ì;P/};Q?*/;¹æ/k9Æ¿Ë¾T¢¸Æ,99½`¾¬¶Î<áê6áê6hm;A+>n	ö=f02?í\<P×ú;§?,·6ï9Õ¹½I¹N9Ý¡¾Ô×Î<q7ë6q7ë6hm;Ñ(>ÜjÀ=¿}2?G<Bê;:?ú¹é¬F9h·¾Äsü¸Ä²B9ø¥¾ËÏ<Wë6Wë6hm;Îúz=/=ru7?)·;æ;´?ç¿4¹u¹#9pO
¿`­µâÐ9ÞÛÛº¿âÏ<=ãë6=ãë6hm;µO?ä7>¿`c?K(O?Â	?O?¦
96Ê19oÇ>¿}:Ð`:ãþ>¾îÏ<$9ì6$9ì6hm;¤?4¤¬>+F?S®>:¼r>ÚÙ7?hÙô7¼!L9=Qñí9!	:WÞ>äÑ<
ì6
ì6hm;Em?Í
?Üx_?M?">ëq?4?¶¾ i8ÄÌÑ¼Yã¡8î­w9S'>·VÒ<ðäì6ðäì6hm;Ã?¶>2	v>@¡=?B>},>ªº,?>8em19À(	>E<,9»¾y9°>ØÒ<Ö:í6Ö:í6hm;«²Ò>R>JJ?ýü?Î$Ñ>ï>?@¸ZÂ¢9v½¼¯;¾:ÿô4?sÓ<½í6½í6hm;~ß
=OÅ<4?S[;½;ù1?4Ûá¸Ç9¢÷Ã¾Qk©8r¤9Z>Ó<£æí6£æí6hm;¹ðè<¨¯<wÛ)?¦:Gè:so?=Th¹·L93»¿jõF¸£j¬8]´¾Æ¢Ó<<î6<î6hm;Hí>ÎO>(W?¶>èf>öJ?)Ø8_wr9R d>2j:ùh:´0ç>ÓÓ<oî6oî6hm;IÎ?;Æ>0J?Dû´>ùr>P??'79¯ê<FÀ:óßx:8ÇE?·Ô<Uèî6Uèî6hm;ÍSÃ>@i>V?¶L??ßý>M!A?BÌ8Á29zÂ=vd;rÓÃ:¬éE?ÛÔ<<>ï6<>ï6hm;úv?G¶>ÁmM?0pv>âÒ.>o4?å^8ÞY9ìü«=¶vP:)(F:a¨?ü)Õ<"ï6"ï6hm;Óc??·É»>t? Þ?ÕëN?D?¼±9ÃÊ9B'à>C:!ç7:ÂÃ?ºDÖ<êï6êï6hm;:=lÏ<m0?0Dµ;a;ý©(?DW¹æ²9ßå¾w¹=ý9=ôô¾äPÖ<î?ð6î?ð6hm;ÖØÔ<Ó<1?ö;7ùq;£'?Ì9¹9é:¿,Øã¸´©h9½²z¾¶tÖ<Õð6Õð6hm;J±=Óv<\
@ô;Ô~";{]?AÍ¹K#9óâ¾Â2¹9HÊ·9
û?avÖ<»ëð6»ëð6hm;M½=õ¾f=eR?Y±¡;Òà@;ÖV?å½'¹øw95¾x
8ÿy£8ý\>	Ö<¡Añ6¡Añ6hm;kn?i-?iX?\Ea?óÒ?¿ÁL?á´9É¤9©Ë>·æ:ãCV:Ë/?ØåÖ<ñ6ñ6hm;7=ÚtQ=í_6?t
Ð;¬Â;½,?+dò·,ù8ªø½¿©¿·÷87N¾õÖ<níñ6níñ6hm;h+?Öê>ù:?ü¾>v>`,0?È8Ù9nº=Ü×':T,:ù>D××<TCò6TCò6hm;¦áP?çJ?G?@/À>8'>R=?_s¿8¹Y9èa>¡o8)¶·9þ¿=+Ø<:ò6:ò6hm;Í,ð>²>3²C?)VZ>L>Ü0?°ùÏ¸8R9Õ§¾ÓPq:f$:ìQ?SØ< ïò6 ïò6hm;ºÑ¶<¿å<µx-?Ad;î;E?¢R¹ã89!a³¾7Ê¸ðø9Ìé4¾¶Ø<Eó6Eó6hm;¼5º>p|>x½<?ý}\>F>¬21?õm8^Æ8>)>Í¸öâ 8bäÚ¾ÞØ<íó6íó6hm;òî÷>èÎ >YE?W;7>Í>M1?}Ø8¦¾9½U>§e|:.5X:Èl?Ü¹Ø<Óðó6Óðó6hm;Qã?3bE??b2@ÜÄ?e¼¥?g:Û²9~>?§];©Ý:ð[?®âØ<¹Fô6¹Fô6hm;N<!>~å=úÛ3?Á`<(ÖK<$¾#?½¹¼C9E?±¾NÁ·WûP9kÌl½Ù<ô6ô6hm;®î<ÏÙµ<&(?@µÿ;!À;ãì)?®º'¹díÈ8Û³U¿&Q¹õ97j¾!|Ù<òô6òô6hm;LØÉ>Ù6t>ÿS?zE?gË>Íç@?¸½ú8Î9Q¾`>.
@;sÀÿ:ç<@?9oÚ<lHõ6lHõ6hm;³£>ÃR>«G?¡S>*>ác4?6´M¹Ã9	­¾Ê:ã!:©<?¸rÚ<Rõ6Rõ6hm;¾yÍ>Íp>¤Ã@?/¹>,È>Ý	,?¯º¹dbÕ8í¢!¿6-Ä8¤ô9YÎÍ=}Ú<8ôõ68ôõ6hm;¸µ<-B<â1?ú»÷<SCÂ<v;#?LO¸ð¾9Ú÷½æv;xØ^;Aä4?·Ú<Jö6Jö6hm;§]>çª>¤±I?5Û>ê^>t%8?ÔJ¦=aI=meS?hÙ=¿y¿<+K?Ú< ö6 ö6hm;·ê==ÚÕX?äÒ=/R=¿*?'¹=sÃÝ<½Ô?¬:¹;ÕZ;°X?4©Ú<ëõö6ëõö6hm;Äw>FÕ)>é¼:?Ûp°>-q>Â>)?7qü)9û|Q=Z:.(:K&?×Û<ÑK÷6ÑK÷6hm;f­ã>¸`>Ï½E?wlÞ>D3 >n·1?Ûú·6ÃF9¡½«È
:tå9"?{VÛ<¸¡÷6¸¡÷6hm;lÎ<zû<©h(?Ñ$;¢dé:)4?p	¹ºµ92î¾ê¿8U9Â+i>rÄÛ<÷÷6÷÷6hm;t@ô>ô>8ÃI?N²?ªß>)*1?T8;¢90èÑ=I:C:??EãÛ<Mø6Mø6hm;¶µ=0âY=÷?2?ÖK²;:T;+/?D½¸ó-½8.Âÿ¾µ9ð294;V?þÛ<j£ø6j£ø6hm;÷kd?Àu?NÎK?¹X±>È>1?¬£¸p/8]8¿\ËP<R<<´J9?CÜ<Pùø6Pùø6hm;®`!?K=~@IèQ>B)>4i?¼t¸Ý8ÃÑ¾T~ï;Þ¼É;ô?Ü<7Où67Où6hm;z:æ>D'>xK?7f¸>0J>XÇ3?%¥¸óH9qbR¾´9µ9t#?6 Ü<¥ù6¥ù6hm;D=æª¶<«¿9?XïÔ;Gê;îi3?Z¹&´;9Ýk?¿®úõ·{(ì8¸R¾ZöÜ<ûù6ûù6hm;C>ÈG¬=AA?Ý>¼yB>¿Ü1?vû\<ò
<rH?É>9Q9xÏ§>÷Ý<éPú6éPú6hm;J4Å>.}>8fG?Å´>}Û>)Ï.?¼jl¸t9
ë½¬Á9<O9?o?MÞ<Ð¦ú6Ð¦ú6hm;ý<SÆ³<Ç4?L ;"A;]V?Ú¹Þ.9À*R¿émã8ºg9@{>âÞ<¶üú6¶üú6hm;æ%?ËÅ>3BV?'?0¤Í>`êO?;*·A9Yi¼+R:r]á9j½n?5¬Þ<Rû6Rû6hm;Q$ê<0Ñ¦<¤¨3?j;ÀN;nO?«iR¹í7Å8>¿aî6ðº9Ým<´ÈÞ<¨û6¨û6hm;C"R>×0>åM?ïéU?8?E6?:Vû<ñ.<¥eS?p!î:x°:Â¹,?3ÍÞ<iþû6iþû6hm;Ñ·?_âÄ>í9?ì	>GþO>Ò.?{?9¶äÜ8?Ú,;Åô:É4?ZúÞ<OTü6OTü6hm;*6?È>¬i?\#?Õ¤>Ô~?8Ïñ8´¤>Ðy:~o:.µx?SWá<5ªü65ªü6hm;xÊ<º<ÌÅ(?¸::(Ä:oÚð>°KJ6øt9]|F<$
9vQ\9Ï¸>Pá<ý6ý6hm;ßo>»øÓ=ÉD3?ásª;Ú;TÎ?Í$¹ûÙ£8Ré¿hÐý¸K!N98¾nâ<Vý6Vý6hm;L=ö=]*?Ï;Ì¼;õ³?9a¹@J9Q¿+$/¹¢Âu9Jp¶¾<â<è«ý6è«ý6hm;Î>?v¸­>}«N?_/
?zåË>oC1?&á¸8Át9F~k¾8ÞÖ:Ó:ÝöJ?¾Xâ<Îþ6Îþ6hm;ô<÷ö«<D£5?ºº;ðY_;øãU?3¹¤±D9,®;¿Çß9ò­9K
?³èâ<´Wþ6´Wþ6hm;I/?¶¢>Ò¤?z/N?ÍÿÎ>]þ~?kq¹:­õ8_Á{¿É;fä);Rs?2ïâ<­þ6­þ6hm;Ýî>*>ÌD?:ö¼>%>Ù9?@%7´^R9óå¹[Â9{ l9·R?]óâ<ÿ6ÿ6hm;YßÇ=y)=+?ÍÃ<)<³<?¹½µZ9L%%¿Ý ¨9îÜz9Ø,?w»ã<gYÿ6gYÿ6hm;Øâ=rÉ<úd9?§ ;®d@;x2?õ$¸¹ç$9(ï¿´á68¤9=JÑã<M¯ÿ6M¯ÿ6hm;î=!·Ò<[ð4?[AÂ;4§;µ?I¹9Y¬¿&7D>i9 Â¶<ä<77hm;|f>çö´=e-V?!h?@:?7K?.=F¡Ä<'b?+«:5^:0ñD?Fä<-7-7hm;Ö,ù<]¥³<Y1?èG¥;ri;Ú?5?òk¹èÐ8s!¿Úy92l9éR?l<ä<X7X7hm;'¸ë>^Æ>	H?BÙ>Æ>5?¡w´¹ExÎ8~Âß¿nh:f^3:%?/å<s7s7hm;>?sHí>¨?ÖG©?p!?K?ÄÃ8¶<9ã[>®;j;È?{å<f®7f®7hm;0Å&=Wb÷<,?U};;];Õ? &Æ¹>¡8tZ4Ààþ¸=çU9¹[¾$¥å<YÙ7YÙ7hm;hPé>¯>~{B?à°Ò>¬D>å7?\¹¾|9í*¾Nöñ6f+9N²´<D1æ<L7L7hm;EB?ìMª>ÑI?!>M=d>Ä\1?Ø¸ú­{9Q2¾O9Úª9·â>³öæ<?/7?/7hm;j=t6<%2\?+lÈ;AØv;%ÛO?1dª¸ì9G¾¢:M×9°Â?:ç<3Z73Z7hm;v=ôÆè<ú~/?$G;õ	;'¿9?¼"_¹f(9)¿2ð6?H9 y<Ulç<&7&7hm;>Q^7=ù5@> ÑÃ=0?6¹ûÅ8sA¿9N9Âfö8~¤V?*nç<°7°7hm;?ä>»·|>*g?vp>Ü»Q>¢g6?+ÝV¸G29KD¾óÒ»9Å@:J©>~ç<Û7Û7hm;Rìì=i©=Ìç2?gïî; =³;¡*?Ê²¹æP8Ã¦\ÀåGÌ8¦9ÒJ>ÎÂç<ÿ7ÿ7hm;5
V?µé?o_>?Ó¯ô>ñ²>X/?¤ñÊ¸"9gá+¾[ÅÊ::>?MÇç<ò07ò07hm;bíÕ>*>>?Á??÷.?|.?4v¸_Ò8Ç¨w¾ÏV9Èj9Í²>LÐç<å[7å[7hm;	9$=³gö<*?=,;;Å¤;Üî?æc9¹ÿ K9î¤é¾s
¸Ú;Å8p·¾vÛç<Ø7Ø7hm;×â0?D·Þ>4RK??çÜ>zN0?Ì8g7½8@=M=:÷Ù,:ø^B?LÝç<Ì±7Ì±7hm;ô¸>ìf==ÅM@8$8>ºÕí=§4F?rá¸¦b~8Öàb¿9Ö9É9*ê?Káç<¿Ü7¿Ü7hm;Rqm?´þ	?¨>\?Þ
å>È>ÖI?ãs89Õ=´;;uï[?Jè<²7²7hm;-ï<8¯<q/?U~;Æ3;5?¥¾¸ßì!9*´¾Õ¯H:¨t4:«Y?>è<¥27¥27hm;@)>½þ¼={©1?³;<Vÿ<ur$?»-	8ÇÒ9U=
7Áw9+ÆS=×Té<]7]7hm;ä7$?uÐ>rJ??ß>°L >2?Yþ9g_ù9§?È?9:G°4:;?-Xé<77hm;{\=[Ø<º4?*=Å=\¼%?Ü¤Þ8^¥9,>±Ú*;5;\A)?né<~³7~³7hm;E}¨=2Xq=¸2?ê3<ûÌ;ÍÚ(?b¹m¨m9¦ó¾]j¥73ª»9¦á<Õré<qÞ7qÞ7hm;MØ<úZ<Ö.?7±V;¶Ì;&.?Jæ¸LQ8ô2d¿v®Ê¸×8.$¿ø×é<d	7d	7hm;ö7M=I=É.?(Nù;±áÇ;`¦?8	¹¬4X9³¿Òcq9W9
ÕÂ>"áé<X47X47hm;Swh=[e)=Q¨/?Ê¹; ;ep?¾A¹¯H9+%÷¾
9æ8t$?òê<K_7K_7hm;Q¥=µÉÊ<,?©;>=;HÞd?´^¹!Õ8%þ¼¿ñÎ9l­É9¯¨>ì_ê<>7>7hm;¦<&?iXÑ>ÐHK?Ö¦>_>¬¿>?^¡¸×ú¬9W>ì½	Ç:Í×c:Å,?ê<1µ71µ7hm;Ô× >¢<^>oG9?V>Û·H><'?7¾¸ò99H*¾ ¼9¨¨9WÂ>¹Ëê<$à7$à7hm;hô)=}û<¡R-?%d;«È6; ?F¹¹Ê9%+¿§»É¸ìÛè8ÝÇÝ¾Éì<77hm;dø÷<,¹<Gh+?¬[;Á<;Ù?x"¸{ì948½w·¬$p8X½2ì<
67
67hm;=~a=a/?VpÖ;#¡;£V*?"­¸Sâ*9Ô¾Æ¸Q9h!¾h¢ì<ý`7ý`7hm;bmu?VK¬>äT¶?_? Åï>¯¢?¥È*:9Í9·	U?jÿ;¬Êv;!y?=¤ì<ñ7ñ7hm;Ê|m?¶Ç>|¸?d?­§Ý>ä·?;oÑ«:sQ?ïZ;Þ×:&p?f¸ì<ä¶7ä¶7hm;Çç>þÀ>2IT?*?ÛêÖ>¡J?Ï¸6R¦9èk½·:¦<»2<nn?6í<×á7×á7hm;© ?-e²>+<?|L>ä3>Ãï-?AÿG¹09
Ú¨¾f¥:éU:añE?¦Àí<Ê7Ê7hm;Ô~ù>Þb¦>{ï??DØy>%Á3>ûè1?ÿ(¸s93;¾N#:þ
K:Ã:?Nãí<½77½77hm;ý|)=2þ<±*?í
_;ooL;_¨?ûr7ì«9¨µ<t¸w_9FO¾õî<°b7°b7hm;|k¯=t=Þù7?¿;Îá};µ(A?i©¹G89]¯æ¾H;r;¤¬1?9î<£7£7hm;×R'?V(Ô>­æI?®å;?[?¯1?ýWý8X9l>FrÕ9*;:æ0Ð>Aî<¸7¸7hm;FÍþ<Ý¬<eò<?4v;vì;LoO?t·¢¹àï/9qÃl¿Ë·ô8÷£9NÚ>»î<ã7ã7hm;A]=ÛU=È8?42<Úý;	4?MZÁ¸Ø<49`P¾YCí88k9qì>Ü9ï<}7}7hm;`s¤=NÝm=*ý0?øã;®Ñ¹;¿?HìÜ¹ó,8tAÀý:3È9«A?Ïäï<p97p97hm;
EÔ>>q®<?ü>Õ:H>,?É20¹¤Uð8ï®;¿Êc<PÓ<R=E?ð<cd7cd7hm;öçî==ûåM?òEá;×;(f4?zÈ8>Æ9?1><*8È9¯á'>ð<V7V7hm;¶¦Ð=ý¼*=>l?Ãlã;ô=P;Ê?2?¹¯!9Ì¾Tö¸I¤<9ªK?¾lð<Iº7Iº7hm;àbf=òÚÇ<Ñ?V9;á\0;CÝ_?Fì·V<ö8¥õ½uQ@8Hk9Kj>ñð<<å7<å7hm;¿Ý	=îèÃ<)'4?Ïy;{O;í?(H¹´÷8tEO¿O¼7É´9£ü=`ñ</7/7hm;Â<}\<)=?_©#;}Ø:A?»X·¾¶
9`G½+±9æé.9¶(Ø>QÐñ<";7";7hm;*Zo=®1=¹m,?ÆÈM;à®J;^õ?×O¹dB­7}ZÀeWÝ8Êö9Ò7¹>Tó<f7f7hm;Û+?dÚ>>sH?<?ÒÐ>	`?{u48Ì,9 ©=¯c£;1n;J»/?Zmó<	7	7hm;{%?Y¤Ò>¼?I?	Gó>Ú ®>³Ô2?M'93¹9þÏ
?©ÂD:1ì9ÄèT?Ù}ó<ü»7ü»7hm;´Ò:?¾Ë>÷k?­ë>>®@U?@9©¹9rkr?y¹:`:S?Ùó<ïæ7ïæ7hm;°k?ñ±?E?OÒR?Y?-J?­§D8Y±9!=ÿÞ:yî+:NTG?®ó<â	7â	7hm;Ñî?Ù?U]?^,?»«>Í?PÛ29ó\9Õ:Ï>
m:Iõ¯9æ5??Ñéó<Õ<	7Õ<	7hm;¨Î<LK<©.1?sH(;n%*;W2ý>þÎ¹"TV9¾Þo9ø®9=]?Ë(ô<Èg	7Èg	7hm;Ii=x'=2?&jÞ;ð#;¢ãF?³þ¹
§8æÑi¿
í·,\P9aÕ0½J5ô<»	7»	7hm;ß=?WlØ><`?@Ò@?ñ>)ÒL?;ÀF9f9â´£>ûù:Ð:çóZ?t;ô<®½	7®½	7hm;¶Á=-p=»5?¾&<1ã;
n"?lÝ¸Ì,29¾¸t¹ÀÍ9Þk}¾$õ<¢è	7¢è	7hm;Dé<­<b^,?n;ù©%;5ï7?L®ª¹Ð±8 )ö¿SZ8bý`9jø=¯õ<
7
7hm;7q¯>ËûZ>;M?åHÕ>:o>|U>?51¹q*ê8èT¿ç¤9^¢93é?!-ö<>
7>
7hm;>Qû<9h²<hO4?}¨;è6X;?Z°Ã8kÈ8ëôù>@ø98ü99F´>Cö<{i
7{i
7hm; 3>G4Õ=åY4?l!<Tø;°h&?Ü88¢ÃÏ9
cc=(9Þ88â9ãyû=@Ãö<n
7n
7hm;M+a=[=k6?u
´;òR;8?Êêå¸Bîl9lx¾Ã_Ë¸zÅ8;¿Çö<a¿
7a¿
7hm;]u¯?'»7?3yt??k?¢Åø>Hr?ánÔ9÷<Í9½|?µ^:¾3è9^e,?=êö<Tê
7Tê
7hm;¯(?Ù>Ë>»S?ª@×>-û>gB?
Ä¦¸>89·g¾[Z;K3½:Í@?fõö<G7G7hm;OÓ-?=«ä>ûB?Q.?.ÿ¿>Õ-?\%8Ú9)]>:­7:M1>?e÷<:@7:@7hm;ì>Å ¡>"T;?¿-³>§â>g,?Å²´·Øì]9oqP½h9õ9s?]i÷<.k7.k7hm;Å¦à>>PèK??C>E÷R>L1;?Ôí,¹!@9Ðjæ¾.÷¥9í9k?,¾÷<!7!7hm;å=Åo¾<m@.?>ÌJ;B~7;fw
?'Ëa¹z4ø8~âh¿ÖÅ8!º49>ÒH>m³ø<Á7Á7hm;Fk¸>,.>Ë0?"Ì;?½PÐ>Éf?='Ê¯<øòN?RóF:).(:6k? ù<ì7ì7hm;°Õ>CØ>²9?Í§>Xt>¨/?z©9úõ¢91f[>ëF9ú9>Y¨ù<ú7ú7hm;¯Õ>ä"c>E¢p?2?`æ>,<F?å/R8º9<0»=ä[;?ï:Ik?*Ùù<íA7íA7hm;ªäÂ>×q>eìN?Þ­>zÚj>$=?Ëëù8T8îo?©e8:À9¬Çu?JZú<àl7àl7hm;÷ö=¯»º<P9?òz;Ð2;xR3?¤*È·¾þ.9bi½^8±µ9soo>Ê`ú<Ó7Ó7hm;î>Øû>T?y¡>ä,X>úY??h2µ¸à£9ù±¾MÆ;L;Hv;?nú<ÇÂ7ÇÂ7hm;µ>ËM>Ãg:?^e:>R	>æ½-?MÏ·²ëG9È¨¼>0
9`ã9H>û<ºí7ºí7hm;ÛÎ<÷¦<\í0?(/;_(
;oÔ?rPD7è29²ÿÀ<	üC¹üZM9lQô¾¶Uû<­
7­
7hm;xA=©=SY6?ñÚ;²;%d?4´·'9ßñL½álË:8:ê_=?
jû< C
7 C
7hm;vt=3ì3=Jê-?à©;¡n;|?ÍJ¹ªõ8kUS¿u/á¸2Q9äN¾\û<n
7n
7hm;2:Ý<©x<ù4?N¯®;GÍ;C}?QjQ·@8G9ü½0s8ÚW9?ç=mÅü<
7
7hm;¸ Ê>¾*><?OÌs>Ñø2>].?ïu8«YG9ké>0ø´9+96?ëÝü<yÄ
7yÄ
7hm;;:g=Ð+=C,?£¬;®7;
S#?Æðæ¸´ud9Ðc¾Ê64ík9(X<6aý<lï
7lï
7hm;]!=nZà<Í7?È;»[d;ñ?ÒíÆ8Na9Ýb>ÒC8]>8;}Ó>ôpþ<_7_7hm;%Ë?{)µ>U?ÓbÃ>>6y??¯19lÙ¦9$Æ^>êö&:Ú+¹9=Ôf?ÂÓþ<SE7SE7hm;æÉ<«º<Ç/?Z<²'<ç&?ñ¥¤¹På 9:ü¿EÙ9ªñ8S?kîþ<Fp7Fp7hm;u¼è>ó>«F?}>cÏ7>0?	3¹
960¿gA9 c9xØÙ>ÿ<9797hm;g"Å>VÛ>ÙÒC?ëÜ,><Vþ=Kþ-?Â´¹©ë9"0¾GÃA:ï£R:í|ë>bÿ<,Æ7,Æ7hm;3Ò=SÆ©<PÍL?sÒ;ÉY;ý)?ºv¦¹È Ö81Æ¿ìV·$Qr9á½¶dÿ<ñ7ñ7hm;
=©ùÆ<x>?Ô	Q;Ä=;b[,?¹¹ó9	¿Å8­G9`s}>2ÿ<77hm;Ô:?¤Â>³t?Jì?ux?àô?ù9±á9qÝ>;ÌÜ9Üöï9|ë>Àÿ<G7G7hm;j+?ÌÌ>XzV?vêï>·>GN?3>¯9Ý9®?,:þ&:]?°Äÿ<øq7øq7hm;eO??ïC?üÈ>û-\>*¤1?¤²¶¸hW9Í4¾0¹:Ø:Ì?*÷ÿ<ë7ë7hm;_Ñ<']<Z2?éh;Pur;ÈÝ?¢nî¸ô9@[Ë¾æ®9÷n:b->=ßÇ7ßÇ7hm;ùï<à²<Q¸+?X<;8u;<!?æW¹hµ îB&­_¸ùçw9©úæ½8\=Òò7Òò7hm;§?f  >Þ`? :>Ø*>²P?¡¹<9ÿ§9è{·>ÆlÕ9æ»9Æ?Mb=Å7Å7hm;¹Ú<ÔO<ßO?B;;Ø;ãX$?¤¹îHK932¿:ò·¹8­G'¾xc=¸H7¸H7hm;/3v=F4=ÁÎ.?¦J;c;¢r,?[¾\¹^?]9¹jÿ¾ßå¸l,9ék¾G£=«s7«s7hm;^çþ<²ÝÀ<>,)?xÃ;º;Æ?ÌP¹úÓL9`_ ¿ã·ÃZF9å½±µ=77hm;!ùÌ>Ó>XB?
£>Úf>k5?ÇÞ°¸Øu8µº8¿/¶:#)$:NGJ?3 =É7É7hm;ßò?°>W?îã>4v>ZO?æå7X#9´_=èÝ;Ú:ý».?ÅÅ=ô7ô7hm;®fÞ>V}>TB?kÞu>c3>øo/?±19Òö:9%ó>1^:ÈÂO:x	?Ãç=x7x7hm;-\d=4,=î½)?ÂÊ¦;Í;½m?Úr0¹tS9Õ¾ðõW·ñãï8vf½ÿ=kJ7kJ7hm;Ê³=åÜ<¯1?|Ú¥;¶½;ä«?æÊô¸g.9Pó³¾1Ýj:o_U:rä?h(=^u7^u7hm;´=?u?j9?p¬>cOy>¢1?ýIN¸kö}9©ñÏ½cZ:u%:\RM?bu=Q 7Q 7hm;à½<P´<§÷-?4`	;ºà:ì}?$Ã¹¾*9Ø]¿¼7½¸vóª8_­
¿õ=DË7DË7hm;ãñ<öÔ¯<h0?Ïç;ýÒ­;¬z*?Ì#_¹¦3J9$A
¿AËì8F«89#!¤>s¤=7ö77ö7hm;XÊ>>^A?b+
?­Ã>UÃ4?OÛÜ¸9KxA¾Ì:.±0:Òg@?¨=*!7*!7hm;æÕP=6£Ø<ÈÇv?ê©=ÖHØ<^3?­9î±9A¡Î>!ñ:§:`#8?2µ=L7L7hm;]ÙÏ>+>SD?Ug¥>£YP>J;K?Û±¹9±8d~¿}<Å9³	J9{êy?Ä=w7w7hm;°rD=Òû<[µG?Vx<A(<  =?0×¹|Ã79j§ÀÔx9ê÷49ÚX]?Ç=¢7¢7hm;.Î¸<b6<v&+? H¾;µb;:ã ?­)¹Ï«8Wò{¿«¾¡8þ9Ö>oÝ=÷Ì7÷Ì7hm;¨%A=Ñ= )?hö{;:¿S;cO?&Ý4¹t8T9¹,Ú¾£¹Þ8?Úû8dâ>@=ê÷7ê÷7hm;ç??&¦>ZVa?«>bS>(ÎO?;,¢¸ïZ9¡=¾QÝ£:9]:~=?©#=Ý"7Ý"7hm;Áí>K°>A??N#¤>;Nu>1K+?Tþ¸Ý9Ö©¾!X_:j3:·?¨*=ÐM7ÐM7hm;¤?ê6>mñ[?¹Lê>.z>¤==?\43¸_j9½Ã½u-;ÑñÔ:L®P?OV=Ãx7Ãx7hm;q®ü>u§>EU?ó¢ß>í>K?ò8É9ÿÞ=1]-:ñë:ê,?¤Y=¶£7¶£7hm;¸>8Wº=åD?ÜÕ`<}¾<SuR?Ëá¸¿ìN9¿m¹½c»µ9p4¦9>õ?a=©Î7©Î7hm;V§?<?äÖ]??âE>D?
T$·\µÐ9MI¼"¬:ù/U:´N?6=ù7ù7hm;=Bº<ï$3?½²=;Õ;/ÿ)?L¶¸bj9¤¦§¾ôM7pRý8k¹=rº=$7$7hm;*ã<ó¥<"/?PòÀ;
;Ë ?¹Æ8?\Àì¦8^xf9|9>,=O7O7hm;ÆÆ{=1S8=×.?©æ<6RÌ;)?Õè ¹¼xc9	5¿( F8³°m9íÕ=À=vz7vz7hm;¦9=ïÉ<þÄ1?3Ò<=ø©<¦?ë
¹ñ*9fÇÏ¾9Ùz8B9H¥ë=/=i¥7i¥7hm;;?#ÿó>[×D?Ì9]??¬£9?ØÆ(¸3b9÷°¥½âT;U;<µN?x{=\Ð7\Ð7hm;¤Ä-?:1Û>±òJ?ûÕ?¡0?ùA?wÎ¯9ÑòÉ9qÜÞ>Ñk;Ï{ì:õ~?\Â=Oû7Oû7hm;Á¹E?Kòí>=ºT??_õ¿>ÒJ?¬¹Q69Q½u¾øî9¤9sâd?ÆÉ=B&7B&7hm;u?-À¼>P>?Õ
¨>_|>iR*?¨¦ ¹×?-9Xbí¾ï®:}\:¦4?Ï=5Q75Q7hm;88=X3
=Ãñ*?eµF;°^8;jô	?6n¹Sw9¤_ö¾T9[¹//è8Óµq¿[Û=)|7)|7hm;³z?|!?è¬F?1áK?w2?³ìC?-9è99%>=µt:Hq:SÑ?¯è=§7§7hm;ËäP=0¸=Û=6?·ùÏ;õ§;e?«¨¹å9^¯#¿H8wý¢9{=|J=Ò7Ò7hm;iá<î©£<þJ0?©~6;æµ";P?³§¸wãÝ8{Á¾]|8ñÂ«9è¼=[=ý7ý7hm;ÏÙ>û>ëJ?Sì²>wxw>	9?L1¸Jq9I¼½¹*:&:6>?¤k=õ'7õ'7hm;ÑÄ<õ< ¼0?\\;_;ü>º¹XN!9­¿xr·Fâ9NBÿ¼=èR7èR7hm;PT?Û¢>Þg?VÝù>ú>Q?};È8Þ9:E>å ë<,}<ùQY?
©=Û}7Û}7hm;ç
=I¾È<÷4?´ L;ÊA);¿¿?4RÎ¸79©Ã©¾"¸P$9|Åo¾¢=Î¨7Î¨7hm;µQ>x/>z??w©f<>b<¢i:?/ôí¸S9Síg¾ÃÂl7Ôî 9O<=¦=ÁÓ7ÁÓ7hm;w=ZÊ<vq0?Ã«<w;þsr?£ôG¸Ò8â s¾I9¨9Añ¼>rÈ=µþ7µþ7hm;­3Ú>¢>D?:Eï>1õ«>ý2?k
:9¢A 9.>ó:Éº:¯'?2=¨)7¨)7hm;y·u=Ò×/=ÐÜ2?«Ââ; º;?ÝÜ¸ßì9Ýz6¾_*À8ã9,ð.>èA=T7T7hm;°á>æ,>T?yðÌ>±V> ÓA?J+H=9Þ<Ú?f?òâ90b9®×?#=77hm;oj?Þ?ä>?l×º>GB>ý2v?¢o+¹õI9Äà%¿f2;d+¤:?¬!=ª7ª7hm;ï®U=V=·Ö-?í/;Pê#;º	?7;®¸x@x9S«3¾¿:]:øS
?SM=tÕ7tÕ7hm;Sªê<é¬<Ö.?ï5¤;Ë;¼È?Fs¹h29Mà¾YÝ¹á9âù¾¥r=g7g7hm;4Â=
=¶6?³_Û;PÈ«;0v#?õÞ$·9Í¼°!¸<f9z"¾"=Z+7Z+7hm;#?äÂ¬>¥Ö@?jg>U>BQ2?«f8xªn9{l÷=½::nå/:Xi?	=NV7NV7hm;B¹@?VSå>$W?ßN?ýé>oía?ÚB¥7Qª9dø<½:òhV:¾{+?×	=A7A7hm;°	?ª~´><IC?ùÝ>ùÜS>£¶8?ö¸,9Û½!Ôd:ÒÍ:8V?
	=4¬74¬7hm;6Ö=þÝ;=;¦3?Ãk;Z;j
?ñÑX¹¦^9'Yù¾oúP9d¤9+Á²>b	='×7'×7hm;xïø<ÃC­<íæ7?Ý»;«;Ë(?- 5¹ù8¹Ý²¿oãÄ¸VvA9PD¾ú	=77hm;·Õ?µ>oÑ;?ð[>¨E >^ý.?íAó8ª9H>\R:l:e(?
=
-7
-7hm;ÚDò<×2­<¥3?é¤;¢÷;²?Çâ¸2-8U§¿
¸²·ý}9·Ó4½A)
=X7X7hm;P÷É>¥>ÊTE?¯Üw?_½-?Ã6?kù9è{9¿>©äØ:/h:'1?V+
=ó7ó7hm;ç0=¹è<ÞB?\¦±;o¼8;!.v?¥þ¸â9rN¾ÊÓì8e39VL©>*A
=æ­7æ­7hm;¼¦i=Õ)=ó0?ñº;ï;?Jaø¸~49:°¾Y
¹y)9Õ¾ªC
=ÚØ7ÚØ7hm;
>)=Îù<p-?¾;Ycp;b?þM{8xÚq9>»,9V¡f9ö{?ú
=Í7Í7hm;Ê??ú©>k¡M?I?ò)§>#G?)ÞÑ8ò	8¼Â?ç÷ô9r"å9[Ø?7§
=À.7À.7hm;>ÉF>lsH?-v²=Ixz=âf6?'6°=Ê£Y=EO?û=â;"¥;ge5?Í¦=³Y7³Y7hm;-1?-½>ý§P?]Ð>©ä>ü¥:?ú8ÍJµ9$oÄ=¥Æ8%¿9Ö>¡´=¦7¦7hm;ï\}=èÀ3=j4?ù¿;âE;"?(a¹?9Üu¿j\ù¶J·8$.½Ñ=¯7¯7hm;å.?>ÖBU?Äà1?ë>ÇBA?ò¤9óî8ü-?ôÙ:CZ:|¼'?'=Ú7Ú7hm;Gm?Ú;? s?±ö(?¹
>0?¹8­º9r>ròú:%"f:?´ß=77hm;ÿ<þ7¸<è1?§Íý:X6Ð:?bw ¸°Ð¶ÝfE@ñI7V?69È
=Æ
=r07r07hm;hÚ<¼<iÈ.?Úu6; m$;	?Ä®7Lå8-ÝÂ=ç{·³x9"£¼E
=f[7f[7hm;
?Yn©>J?ÍÇ`>ñ>O±9?Ñ9¯8Õ¼92í=ÑÐ9ó*ý9ôÕÒ>î 
=Y7Y7hm;5.%=nqë<I3?½h;}ÂT;Äï?B7øºæ8aW=úÀ9¼tÐ8]:?î&
=L±7L±7hm;C3=ÉL=J0?j»;´;)8?|¢6-Á9¹¾Ð;àq8®ßp9>hr
=?Ü7?Ü7hm;01}=U5=2?]'Ä;:w;êW9?,<í8êÞ`8·	?yø6Ü9
pÚ<# 
=2727hm;«ã_=MÛ =Y(2?AÒO=åX=!Ã/?CÕ¶9û­ß9Y@Ñ>T°<åw<"Õ5?KÂ
=%27%27hm;Ñ|=YÞ<03?¦]9;!t; ©?Üæ¶ù-Q99¼cý!¹·ÜA¯=]7]7hm;]?ìê
?L?·û?Ã½>Ø7?B9'9Ñ¢¹>Õqµ9|º9¾ù>+=77hm;jG»=Ð*=Ë0?Òê;¢ÃÊ;xÉ?G©¸~w9I/¾{F¸s+9uàÏ½£=ÿ²7ÿ²7hm;Eâ+?RµÉ>ç%Z?©ûá>R>L7J?9$Å¯9ÑJ[>©r­9Cq/9ò}?M¶=òÝ7òÝ7hm;là?°>E¬P?DTð>i¢>ßh=?)»l9ÌóR9O¤?²=9­z9«]>Iè=å7å7hm;Ê»^=þi!=9 0?v5;âÌe;r¦ ?&3·§9Á½#s29Â½]9!Î>Ýü=Ø37Ø37hm;Ò¢>T´b>bÜ7?Í"×>>y0?5E8¥ñ9röñ=À¹Ì:¥?:î>?=Ë^7Ë^7hm;Zm¿<¶<¶o3?óö:èY;µ7á>ò± ¸X¨9µt½ÿX±¸êV9¾=¾7¾7hm;Óâ+?Ì>±W?Õú>«¢>JÊD?np8aèu9Ñ¡=®ò;
öÓ:ïø??E=±´7±´7hm;ËI ? tÇ>#»M?S¤ð>ïí>5@?ÝU· 79t®¼¯l:F(õ9£?¾s=¤ß7¤ß7hm;Õ.?¦Íà>ÄG?¤}×>7>:?7íÌ9RÊ9Fô-?|A;Øúæ:Æ?=
7
7hm;`çÃ<ÚD<¼Z5?§jø;QÂ;£#?>¹NÀ9º¿&9Å¸²ª9®"¡¾ç=5757hm;³¨> º=!u;?Ð}<ô÷9<Ú/?)¸¿y¡8g÷â¾6Yº¶9Ì0&¼º=~`7~`7hm;Ò=\ K=dB5?=×(W=ª	)?`-w8~o9]Q>¤h9ø¨9°·°>O=q7q7hm;§3=¶C=­,?ÿ¬;$Vr;]¸?²²¸J?9Ë¯¾S¹NÅ8Ã§+¿º=d¶7d¶7hm;áMÈ=±=7?U­=Ý=*:+?tºÃ¸ØÙ^8È×`¿,ß9e:Ø>d¤=Wá7Wá7hm;Ox?ü>®ª{?(?±¸>i?â-8sÙÏ8-U> Ð@<FÌ;0£q?ý=J7J7hm;üyÈ>9v>×>?ñ(Å>+Ë>T<?õ®K¹tôE9B´¿^°Ê:Õ:åÆ@?==77=77hm;MÖ> Á>É??/ó>ä{A>ÄB-?&>¹¦@9Öpý¾'¨-<6fæ;âó@?/=0b70b7hm;C,>oéù=êu0?6Ú¢<z_w<$(?ñÃæ¸ÈE9Ø¾'Ü9È9Ó?C5=$7$7hm;÷³ ?µÛÓ>±/B?Rx>|1>å3?:>y·Ö:9,Á*½Ýy:Q>):±R<?mC=¸7¸7hm;ød=8'=DD/?Än;Ñ e;(#?ëh³¹´e9 &¬¿ «¸eß7í¦¿h}=
ã7
ã7hm;0Ê?PÚÄ>ÍO?]þª>ñ\>Ê~F?Á«¹þW}90¾Á§U;±w;²àT?½=ý
 7ý
 7hm;Í){>ªE">F?Ê?ZóÎ>
ß1?Ê3;¹Bz)9c
¿RÞ<»É<ÖY?§=ð8 7ð8 7hm;|¸	>÷¹=gû=?Ü®*<<þ;Á,?®!y¸<ó8(¾Ûp8r{g9ý>÷Ã=ãc 7ãc 7hm;](=ôÅô<g0?'_<E±ñ;Ed!?aîy¹¼åR9Ö°¿õ8H9j9-£> æ=Ö 7Ö 7hm;~ =,"Ò<1Â-?ý¢1;+p;?¯¹@öÞ6"ÉÁ$l¸©9ê6¾Éú=É¹ 7É¹ 7hm;F?N?G@{?3õ.?h=ª>?
Ø8À^9Ð[->+î:rÌ9º&?H=¼ä 7¼ä 7hm;/ä<8¡<5?Gï¶:r³:}?_;¨¸ªü 9«Â¾®9>D9õÁ>q=°!7°!7hm;¤©B?¸.ê>^ÌT?Ñ´Ô>¶¬>;6M?Áð9æWQ9[·>o¦Æ:8¶:4E?{¡=£:!7£:!7hm;K±ø>^¤>B?ì]?vó ?¤Ë/?;,8)-²8Íuw>?K:sÿ	:]µñ>÷Ù=e!7e!7hm;¶æ>F!D>Fp>?Äc>Ï">ß2?Y!7ß+96í<ð:O$¨9ßvp?/8=!7!7hm;ÒJ=;úÚ<¢+?Ûz;";T?Ö÷¹Vq09úáÐ¾Ø46[§9tLé;­G=|»!7|»!7hm;£>IH>èQ?¶*?èüä>LÀ>?¥º·_'9w½|¬<õúG<¶ñ\?ëd=oæ!7oæ!7hm;S¶='|=¡2?j­<-x<â2?±¼¹ê©+9¸²¿3n99ë`Ï>=b"7b"7hm;óº=×=ö<@Â?ÒU<YÌ¶;g?8¬´µÐaW9¶¾V»M ý8:8¹i?>=U<"7U<"7hm;á=²=}Ò={?3</«;Å¥?íÛ¸0û8sâD¿çé8¯=9lÖ>¼=Hg"7Hg"7hm;¨ë<8*¯<@,?¡;ì;N?þÉÎ¸j÷9ÛH¾,Â7ê,i9YU=ÃF=<"7<"7hm;4|?-ä?¤S?@:ì>£>çg9?pd¸EÁ9ì½uÅ:"i:ÊW.?=/½"7/½"7hm;¢ð>#1>ròC?çõ¸>i·>¹q.?i÷¹P'9F\¿FE¡:¬:è?¸Ö="è"7"è"7hm;þ$>¸7/>À_?Ç{P?)	?YB?n=pÓ¥<bâ[?(Ú<yýo<{h?µê=#7#7hm;¼ÿÔ>}ò>%H?9Y>oN>214?8¸Am,9Bød¾M©:L:ªt?Kð=>#7>#7hm;=:éÌ<
/?àç9;æÇ!;e?úm/¹99Å ò¾í9¹ðç¬8R@E¿µó=ûh#7ûh#7hm;jÀ=<¼<<Ë.?@3;Ðô:{=
?¶¹xÇ,9Dà¿ÏÛ¸iY9B¾´û=î#7î#7hm;5?¾B¥>Êm?p?aè¬>¢Gc?ê¹ê·/õ9&C½:7gV:î2?¬f=á¾#7á¾#7hm;¡6³<¶<IÙ,?ÁB;QH;w~?¹Ï?98È¾Ú¢¸tÁ8ýR×¾j{=Õé#7Õé#7hm;H%$?ö2ª>åv?s\Ñ>>ø{>¼µT?¢ÊÂ¶ÁE9)|¼âÌ8z®9l>=È$7È$7hm;=§ÝÔ<Ú;<?pÇ;ÿ~%;<i?i~¯¸e9ø_¾Ôq¸/¢8Û¾¾'=»?$7»?$7hm;¯>ÖÀo>rû:?7x>×ß;>¢)?í·ÚQD9¬¼kzÏ9¤9»+?e¿=®j$7®j$7hm;µ<Ï<ï<K:0?Ä¥U;óó:ç`?ç¶¶ò9µâ»îÌ¸i9C±_¾Á=¡$7¡$7hm;ñ×?æÎ>Î=?ê@?¸÷?,¸,?oï9ª-¬9
2?ös 9ú9ø<¤>úÂ=À$7À$7hm;FR>èI>ªmH?.d÷>üª>TD:?V¢ì8åÔ\9Ù(>r7K=*æò<]-V?#Ì=ë$7ë$7hm; ¿>¸üÛ=I4?¹¶8<Áz<-"?äz©¹f9!ÿ¢¿7ÔA·Þ­9áp!½Má=z%7z%7hm;`ð<÷C¨<ü6?RÈ»;Q;Ùø ?³¶¹0	·3ÁAö¢\¹Âl9]Ôî¾¡é=mA%7mA%7hm;³?À>d3J?ª7è>Ü	>f<?Èuê¸]G9Ä¾Ý_9Æ^9 ?EA=al%7al%7hm;³@=E¥­<¶KM?±;Dä;hË+?ÞXè¸1§j9ù{}¾¸{H¹S9zhC¿ÄN=T%7T%7hm;µ¼}=,6=ýc2?} ;s;Ê)?SÒ·¸t9g¾Ò\C¹|í899¿ =GÂ%7GÂ%7hm;¾ Q??Ò¿G?ªÏ?ÀÔ¸>z}=?´YÌ¸çÝy9Ê]Q¾:æ:Ûr»:½w?I=:í%7:í%7hm;ñq?Â?ª´L?'?`å>üW:?,!ý8pQ9,ù>Òë</g9<ecP?õ
=-&7-&7hm;ß'?]>¨ï?¢RL?~Å¸>M?¯­9_¼9º½®>½q;~-<;¿P?Ý-= C&7 C&7hm;×­ª>QbN>¶S?Ó,¯>fs>M"8?Äß8Ýf9zØ¬=-ów:²T>:å¿&?CU=n&7n&7hm;ª4ó>Ð>]?me±>Ðv[>ÀíN?+oí¸w09ÿ8¬¾aÂ<æ[<Jb?=°=&7&7hm;qA?\?39e?Âe?6.?ÏÚK?O£y9ï£9
ëÂ>d¦: {:U)?eÑ=úÃ&7úÃ&7hm;K¬[=i-	=ÿùL?Ý>Y>q¦2?Ã¾:>F:1à1?)bÙ=$=ZúG?øÚ=íî&7íî&7hm;+Y?-°>+?,È?ì·?N¢®?x	9ßl9 én>
k	;ÐK:`b?øå=à'7à'7hm;»Ø=(Oé<¼2-?¤§;ÊA;î?×n;¹z¾8Éè{¿Ç;Î¸ý8^Ð¾`=ÓD'7ÓD'7hm;C?
¿>?wÉò>=ju>6B}?¬¸î95÷½,;Ê:Õ*t:T?	=Æo'7Æo'7hm;þû=|H==Û3?Ë@
<Öã;ÃI?µj¹Ú8o¿ð;ík;¬ì)?w=¹'7¹'7hm;Éëâ>+m>E?¿PR>>_ì3?X¹»=9	Æ¾4#^9½Î9¶>G:=¬Å'7¬Å'7hm;f2Ò>ìU>gXE?ÿ/¹>#|>¿;?Z+·i9Ë
½<ê-:7Æ:d¶?±D=ð'7ð'7hm;"=z ì<Ï/?÷dO;ø;F?Bß¸(|9ÃCb¾9`¦á9Uà¢>ý°=(7(7hm;ýS?Ì?ZB?l÷>±>g2?¶ªp7÷g9pM=Õn:;·2ò:E?¶=F(7F(7hm;Ø<ZF<Ëm8?°wî;Ð«;ãl2?Ù«¦¹RW8=ÈÀÇ¾ß8õH9 >¼Á=yq(7yq(7hm;éÎÍ=Á={>?ÁM<T^	<ù??;õ¹
 94E~¾´H8Â/9Ì;>¥×=l(7l(7hm;Ô%ñ<t´®<(®0?%8;§z%;î¸?¢¨!¹ªJE9ÃÑ¾Ïp%9ôÙ9«1>9Ú=_Ç(7_Ç(7hm;æ
.=ü< i0?ÕÎ;ð;âú+?ôa£¹hü8í¥¿'ã8¦
9PÍ>î=Rò(7Rò(7hm;ÞÓÛ>X>B?ãh´>7>5â0?Z õ7âp9yj=b;²hÁ:¨|3?K=E)7E)7hm;ÌB'?8úÏ>ÈáM?SÚ?ª>Æ\?A'·RÚ9´È¼âö:û:PZ?²>=8H)78H)7hm;êç?¯>øÐV?Ðç(?ûöÕ>¦J?4=ÁYÙ<c T?r=$=R?Ý=+s)7+s)7hm;oL??×e?u¡?7ë>r?Ì65Óö8Âÿ<; ¾:]P?zä=)7)7hm;lìü<å¸<)od?ÆüÖ;ýMs;4b?¢¹Òh<9cS¿^÷¸Q¼¶¶@`=É)7É)7hm;(>ëäO>%A?=þ>tuS>ô1?d!739¥=ûX£9l»9ÄàÞ>9=ô)7ô)7hm;%?íÐ>ð$K?Ê°æ>ªx>^E?ÁËÁ8Kd9j4>¨q9Ìú9ÜÜ>¾®=ø*7ø*7hm;ÎO?³ý>mÍQ?l?@è?åE?f9Ñ¬9È®ç>Ggp:42:Z­,?gÍ=ëI*7ëI*7hm;)ä>¬*>Ì6<?~>]åN>Î,?º4Þ¸M9öX¾¨Ô:×:8ü=?Ì=Þt*7Þt*7hm;eä<.¢<B4?2@È:ñ¨:µ¸?¬à;¹Ô]8jÙ¿!&8Èp×8
é¨>C=Ñ*7Ñ*7hm;Á)=lB='
G?L<Ê<Ù­5?W_c¹·9qV¿:Ô¿9}9Û?Äm=ÄÊ*7ÄÊ*7hm;ÍW
?ÍÌ´>³!H?qÜD?(É?]C4?êÃ¹º9¡æÐ¾'ö%:kIä9Ò:?=·õ*7·õ*7hm;,\?g
í>0n??uå?Jû^?ïÒ®9¥Ju9Àt6?¯:¯ÉW:LºO?ÿ´=« +7« +7hm;"¢F?Û£ª>ÿ?Ø5? ±Â>o?	6:UÖz:÷B?ª2;!)Ö:¹iU?¶=K+7K+7hm;à?TÉ?Nª?dï>QI>9#?Ý9sõ­9
«"?°:Êë
:0¢?Ðß=v+7v+7hm;(ì?©>¤YX?bH>©K>pZC?Û6¹À¯L82@ä¿ñF­:¦`:uE?=¡+7¡+7hm;Ô ?YMÙ>B??Çs?*,Ë>Ù?!49L9"|á>,À:õ·Y:
Óa?`*=wÌ+7wÌ+7hm;L&>3ì=¥4?+g<ú*Û;Æ.?í«¹Q>99&ª0¿¬§8ã# 9>@=j÷+7j÷+7hm;y.?IÚ>iL?8ß?ç¾Ç>á7?Oq9Rè¥9´,º>Ï:4Ø>:è@?r=]",7]",7hm;r,=Â÷<7O2?¹];qô;C?+¹ØÒ8C%¿ºÅÌ¶É9[r<¼=PM,7PM,7hm;Ç_'?aÖ>ÞG?`iô>Xª>W§7?~¸ä8.k9øx>¿9 ò9$î§>ûá=Cx,7Cx,7hm;â[=ÙÆ<>³4?£®l;W;;vî!?()¸vµ8Ý$¶¾D×7í9^D=få=7£,77£,7hm;räÎ>y>HQO?Qt·>S­w>=?ßJ¹âkî8V#¿è9£x9*Zë>ã=*Î,7*Î,7hm;ö$à=õ¢=ñ9?c:<p<á+?®µ¹|ö8ü ¿É6W]9% <8=ù,7ù,7hm;æÉû<ô¢<$ÇE?Wåë;È;´öT?TH9¹üYS9là¾xìF¹qC8°¿w=$-7$-7hm;Íy?Öí>Çp?W´?î]>®?)Æ¶÷2ë8Ø¼ :
ÁÑ9tåC?à"=O-7O-7hm;.2O?b&?
<D?#O?¡?ä9?Ý96q9}°$?è
:ÓÏñ9?õ)=öy-7öy-7hm;j=·gK=74?¢â;]ì¯;Oå$?z¿¹àëB9{ñ'¿Oç¸X¾u9öp¾ÜW=é¤-7é¤-7hm;¦ç=ÿßÃ<(1?E,;0W;l-?ãé¸°»è8&¿Í§8Þ9Y $>_=ÜÏ-7ÜÏ-7hm;=Q?Æ¼?-¨C?¨ö¿>ª>üT1?m¥z8@èe9Ý>:ò	: ù>e=Ðú-7Ðú-7hm;P$?Egº>ü©a?õÅÍ>')>aÌE?äö¸¡9ß¤¾f:S1:x&?é=Ã%.7Ã%.7hm;©X¬==%¢,?=N÷;áo¹;´*?<Ãê¸è^¤8íÐ6¿Æ$9TQ^9Sõ¼>eñ=¶P.7¶P.7hm;AÉ=o0½<"5?NÓÄ;y ;up?cúD¹iÀ8Û	¿R9Wu9^Û>ÈL=©{.7©{.7hm;úéH?Â»>ø?ê£4?¸§>Ü?øm;ÁÞ;YE? ªµ:µP6:?*»=¦.7¦.7hm;xÇø>¾¤>7A?GÄí>ô°>U,?a¹p¦X9ÑG¿ñ+:<Æ:
?÷=Ñ.7Ñ.7hm;jÕ<=©<ÍG,?2o;Óa;ç?='I¸×~a9g]ä½â=9¡9°ý> +=ü.7ü.7hm;sº(?öiÒ>HM?A¥?ÃÄ>õã:?ßÌ®¸ÑØÐ8/DÖ¾É91©º9ÿ½´>_:=u'/7u'/7hm;û=ü?=r/?Ä½Õ;õª;^h ?Þë#¹ø99pâ¾³Ý9¨me9¾V¨>A=hR/7hR/7hm;Ë?Øp¨>ÂU?wT®>uf>úA?Ôß[8(¨«9Zô£=SU;´¬:OO?òV=\}/7\}/7hm;Ì"³<¾z<2e.?%*Þ:Å:éE?]"a¹£¸9êH¿:Ð76õ85Ù=ñn=O¨/7O¨/7hm;-4?1»¡>N?@?¬¶>9<?ö²¹l¦z90r¾°5:Ð{:Á?Ú=BÓ/7BÓ/7hm;p´Ï=!3=ý4?fð<íÌè;¡z+?I¹b88¶¿"@:&ÌÕ9²f?©É=5þ/75þ/7hm;us¥>R>ÊI?I?Ý=Å>16?¨Â8yuR98¢l>.÷ª9X¥K9ëV?}á=()07()07hm;ÏU=iõ=z ,?ºWÃ;¤;!f?R¸:k9mKä½à[G¹9:l ¿
 =T07T07hm;gô>$Ñ >¹B?'ó>Ô®>+þ1?y¡8 M9â>Kú:|l¹:Áë,?ßF =0707hm;c »<æR<×k.?À;8Ø;}`?ðæ¹j9`¡+¿©OI9b9`Ä>±e =ª07ª07hm;QÑ=ú[=ñ¿D?MLo<ÄÀ<¨D?H®6¹\¤9¹¾Ð¡8Îô%9y>¿ =ôÔ07ôÔ07hm;8Æ<z<.?£a;h>-;>¶&?aD¹Õü9,ýê¾<x8s.½9øÚ§=
M!=èÿ07èÿ07hm;óî>%>àfA?dA?)ï>¨N?Ã­²9þá9ÖCË>×9¡ß9Óö>2l!=Û*17Û*17hm;o?¦¡>.~|?Í(?°>f?X×§¸~Ý9ù¾Âé;YÝ;§ÄI?}!=ÎU17ÎU17hm;ózÍ>2W>@E?²>Ìö>s.?ôK8®ÐH9( 4>5¤9w9, ?Ä!=Á17Á17hm;{½=}Á<iÏ4?Äÿ;#iÎ;ú?[;¹WÑ/9a\F¿|7HÍ®80å¸=ÕÇ!=´«17´«17hm;k;=^¼	=àÞ-?k;}u;)ÿ?Þ%¹@ ¸8Ñd¿Ws19$[9·KÏ>UÏ!=§Ö17§Ö17hm;á£ >A>æT?Ê\ì>K>jèA?báz8ÈZd9] >9»:5:Oõ;?æ!=2727hm;<4?wÙ>,T?·Rù>m¥>ßdA?WW¸ïÖ9gnÉ½d6:a:0µ#?¥"=,27,27hm;CR?5º¾>¶ÑQ?[?WÊ(?´G?¤{¸¼Yx9(f¾03=à%=Ðv?O"=W27W27hm;t>=¿¥=¯f2?ÿ¸;6];6'?1W¹þC9c¤7¿ rµóÂ9r§º D"=t27t27hm;H&Ù>V@>W? ;?FÔ>ËÓ>?f8ÛÔ9¹>5¸:íz:î;?"=g­27g­27hm;,9½>82x>E,C?¶Ü>æÜ_>¾<2?Ç¦N¹Ötú8»9S¿9ø9Ôás?Ã¡"=ZØ27ZØ27hm;~?Ë`²>\×9?!>y[>þ/?Y9¸[i
9æg+¾#¿9æw9
Å>É`#=M37M37hm;ºý=Û_K=®²-?hé;é;`; ?8FÂ¸·9×÷9¾ø~8àB!95{>C©#=@.37@.37hm;§z$>>=Ë?±W=üJð<ò%e?³Lï¸HO#9V»¾*Ýl9úÓ9ùET?Xª#=3Y373Y37hm;®ë>¼t>.G?án>Lå$>»(9?¤
¸èRª9T½ôð9,Þ9»fY?mµ#=&37&37hm;0`=ÒB=¥ñ-?ø¸;Lk;ítI?Ûíø¸¶H}91{¾¥L8êk^9hïê=Ú#=¯37¯37hm;LÍ<]< ~3?ÀE;|;w7&?N?e¹=­8b©¿Ö/; tÚ:Ó.?hõ#=
Ú37
Ú37hm;ø#1?¯N¼>£Ñp?¡>?«>¿:?\¯á· bm8Üas¾d<Ml"<¥y?$=4747hm;D´>Ñíj>ÆD?[þÐ>M­>91?ÛJ9ìõÚ9ØPl>P$9f£¥9¤õu>ú$=ó/47ó/47hm;ÛJ>>Ã0?.½3=ß=yÚ+?íx¹v§O9¾o¾¾è\¹:9âí¶¾7=$=æZ47æZ47hm;ñÂá>Oô>UzN?p>?W; >¶äL?Á«w·TAm9½øFG;5
;7G?y$=Ù47Ù47hm;a=Ã<Iú+?;/];Ü?kõ¸û?S9Üï¶½õ57T¤8	¡=Æ$=Ì°47Ì°47hm;²{ø>êù¨>
:<? x¯>4>uË*?,Ö¹<19&rÄ¾ä´û¶ir9!¼$=¿Û47¿Û47hm;jj=QzT=3/?À×è;7·;ûÉ"?Ýè¹J°9§ù¾ÿ«1¹S>99ûî¾o $=²57²57hm;§>8V>=Â>?ªX>ÙK>î(?¸À»£9§kÇ½µ¬9ÔÛ±9Åø>Ø¼$=¦157¦157hm;%Û/?÷Þ>IJ?Õ.?#Ø>%=N?×é8k19vl=wM:
2C:4ñ;?¦%=\57\57hm;3?¬>­9>? Ì>A>ì-?0·zv9 ï%½A)0:jôN:¥èÙ>;%=5757hm;@>½>pB>9Ü<?,>(Cc>ù))?_]¹æz9Àþ¾åu:
l:§?%=²57²57hm;³=ðª<Çva?æbê;åJ;õÇb?©ÿ ¹wÌM9EÈ¾Èl9L©9âºF>î·%=rÝ57rÝ57hm;Ö¬¦?h¤L?+P?,ú:?[ã>ÔR?F¥8°
­9ú¬È=#):cfÞ9óù?mÁ%=e67e67hm;¥eA=Ü_
=¹å2?3Ã(<nN
<Ä/?`µ¸99]ç½á4¹ÑrP9%-Ý¾å%=X367X367hm;Èm=Î+=v'1?jáf;ñRE;vÄ?Ê¶¸h09s¸&¾ã£8­%ª9
ö=æ&=K^67K^67hm;_5>U>òÞ2?&t>:>ì3(?Õ<Nf<JjH?ÔkÖ:Æ­:æ?%$&=>67>67hm;Æp&=Â5Û<Î_B?xî<|ÄÊ;#î1?»¾¹ëB39®j^¿ÿ¼Ä8¢ýe9¯üZ>ã9&=2´672´67hm;,?¼®>Um?°?Ñ,?5[k?\<<1·;êT?Ô¸Ö:È.:ý??&=%ß67%ß67hm;*
&?0^¼>Â«a?³ý?··>9nK?Rp9å²9Å¬>Q:&9ë9Ø+?p&=
77
77hm;AS?½ò>ú??$?Í#?n¤g9ú
±9y§>mm}:W;":ïóG?±&=577577hm;¥ï=)*È<íýI?üÛ°;utx;í:6?=él¹¥48O³ê¿_¹{¤g9Bë­¾Ä´&=þ_77þ_77hm;Á¿=¹}=yA?Íf< <??¹x¿H7v"Á¿GÒ8®9AsÐ>S'=ñ77ñ77hm;­rE?¿?óLA?íèý>xõ³>r4?ý|L8Ë9¤->z.¥:ã8:§È?/'=äµ77äµ77hm;Ð2?ýÅ>¬@?`G¢>9è_>Ö9?¡û©¸R_9"!C¾8Öî9øFÏ9/}?ÍC'=×à77×à77hm;$4?*jÀ>eo?V
?ya>Å?X*¹`\9Ã,Æ¾ÚE::q9&}[?6Y'=Ê87Ê87hm; =\Î<ãk1?	Ô_;1¶.;ü#?vB¹.94hÔ¾ 9`±9'ÔÆ>v^'=¾687¾687hm;J2ó>?>!K?À=?ÎÌ´>IgI?å¥9ÒÝ{8Îô?ß/:I;9¼½?ö_'=±a87±a87hm;6OG?{Ú>i?(¨æ>|Ð>{ÿZ?rnu¸f;09µB2¾¼´9Üùx9ª£9?õp'=¤87¤87hm;#ï??2å>>V?ýª>¥¹p>N×4?«¹Ã8LjN¿*:c:Ùí}?D¹'=·87·87hm;?	½>øA?Iû>äì[>D5?ù38´þ¼8é(s>Ü9)9*@ÿ>»'=â87â87hm;êKÜ>ä3>Ì²G?Ö×Ú>Úº>×9?þµ9 Ì`9Äh>¼q9Ýµ9Øª>CÇ'=}
97}
97hm;r¡6?CkÑ>Í@_?ÊÈ§>4	S>vK?¶O8
k9 º=¸gâ: :±6?©ø'=p897p897hm;*«â>Ä>MQ?z·>!>³4?¯·iÏá8ï½x8¥9B9)
?Î>(=cc97cc97hm;u! ?þ??¶I?!ÿ¾>2.?39\Õª98,f>:Ü_9Ð7x?o(=W97W97hm;âF¸=/Ñ=¬«-?ói><y¤<¬?Jè¸@f9ní¾ÿüÅ·:9ÿÔ½´(=J¹97J¹97hm;'â?l=?'f>?\½?u4Í>ãL=?#-'9étQ9SÌ>3U:á9{<?£(==ä97=ä97hm;·=S-=·;B?Ê^<¾÷;µÖf?W7¹èb9OÊ6¿F=8Vs8·'?Kn)=0:70:7hm;Ùèw=Î(.=46?ù><µ÷<×7?,¹Sz9<¿~>E9±9ã;Å>_)=#::7#::7hm;Ly?´)>ã¤]?6ôÐ>J>VK?¨VÌ6ßëÜ8·Èì<Ã; µ:²AW?1ª)=e:7e:7hm;âÕ<ø<äÎ1?¬Ì;ó|;Jª?¹¬9ü¿¿'m¸¬ïc8÷*¿[­)=	:7	:7hm;YÈ?µµÁ>îV??5¶¯>â>É¡/?õ73¸s9t=T¤ß9¢È{9cc?'&*=üº:7üº:7hm;~vÛ<sY<Ñ[=?fÝ×<§<°8?Àq¶èG­81j²¼_=;Mè;²%?"]*=ïå:7ïå:7hm;Ñ&©=-e=-ó<?SÜÑ==a=¯*?ú¿A=¸¬ë<¢uR?ò1ã:)þ¯:S=%?
|*=ã;7ã;7hm;Ff=}ÝG=µ.?,	¿;Ò;ÓÀ ?S¹Ø9F¿njó8P+98©µ>_*=Ö;;7Ö;;7hm;KF>Ò>S1?]Ñ8>B=>°(?(=DÑ<qÐM?î=­ÌÉ<Ð5;?*=Éf;7Éf;7hm;W8?9ið>KD?Ày?ìÁ>ÙG?À.Ã¸°µ9¶#¾
X;9:AõO?þ+=¼;7¼;7hm;çM$=Ìåå<õ6?¯;@Q;Ø)?QØ¸Ðd9r¾{39¢ú9e>¦3+=¯¼;7¯¼;7hm;ï4ó>L>¨¹L?÷d¿>oý~>'@?r9Oõ:m>V!@;öÝ:J^?ãV+=¢ç;7¢ç;7hm;·E³=çÕ{=¡<6?<Ó¶Ñ;çæ*?én¹û9¾ê¾t½Þ8SÅò8³àê>Ç§+=<7<7hm;	há>àK>Û²>?Y×>y>w7?É*s·áç²9ùù­¼";:Ý÷¶9}5?Ï+==<7=<7hm;=}ä<kC2?;ú=:Æ=ê?dQ:¹'	9bÓ¾ÐÓì7ÐÔ9´M=íæ+=|h<7|h<7hm;´ª=qWZ=¤+4?f<Sê;ÞÏ#?tÁ¯¹Ö[9ªL¿¯7¸þ98ø<õ+=o<7o<7hm;Sª>iAh>Â¼;?ÚE>u]>,?h~Þ·&¿9rº½TÝ79¤CÅ8Nn?«ú+=b¾<7b¾<7hm;i¹c>'
>1N?£ÆÂ>ú>Þ3?%·¹G½8Ô2_½l;Ð%;Ñ
O?¤M,=Ué<7Ué<7hm;N*?qdÞ>ò·C?¦ÐÄ>¡~>~Ë0?@Ì·òï§9_­½ÞìÑ:?«:¼è?dV,=H=7H=7hm;=«7?l·í>¢ËE?' ?¦©Ö>Òf8?¤ O8â9©ü½=ó9ÎÎ9?¸\,=;?=7;?=7hm;Õ?=¦»=Uz.?ËW;l¡9;
©?,å¸bàª8÷+¿@¹N»ø85p¿1»,=.j=7.j=7hm;â?	Ã>pì8?æýÆ>³6> >&?»A"¸ ô+9Gñ½
j:ýªE:øÞ?g4-=!=7!=7hm;.,t=^a1=»20?X<ÐÉí;ØÏ$?ÉV¹SL9Z¶¿j¢¸@¢9>a¾&A-=À=7À=7hm;×÷Ã>Vy>¢4I?Wo°>Ët>9?»¢8¹Y¿8(0>ÆüÉ:³v:ÂQ?eU-=ë=7ë=7hm;'@'?71À>Ç^?Zð>¯>?+[?RØ¸ðg$9h¨¾<µ:C/:%B?N[-=û>7û>7hm;E?7H¹>qÏA?Ôûõ>~ù¬>¸6?Ûý9û0:f·>Úñr;°ø-;P¿2?¤]-=î@>7î@>7hm;Ë?1?·I?ðP?þ·ï>u!_?Õz8êú&9^¤?>ÝøÈ:ñM:\z?÷r-=ák>7ák>7hm;m\>ûÐ>"V??Ã¬>.sD?e=><=¨n?¿<Ï(;@i?W.=Ô>7Ô>7hm; ?¡ÇÊ>£J?f¦?nÏ>Y°8?`¨8ð`9«2>×*; <Ñ:Q?.=ÇÁ>7ÇÁ>7hm;Bè<¨L¥<Ù3?v*¢;ó;W®?8(W¹¾;79ýL¿ÛÖ8º´9X>á.=ºì>7ºì>7hm;ßé<¡¬<Æ-?¼ª;Wu;>Ë?««¹VÒÅ8
¶¿ 9l}Z9w?/=­?7­?7hm;¡>-?
*Ð>TU?þÖ£>rdY>Ôï@?p@´7­¦9Ìô1=À:Î:=Ú(?>0/= B?7 B?7hm;cþã<.¤<ä]1?C¢;^;º"?jrH¹R<Y9)7ì¾íÐ<¸¢ùk8ÍÖÌ¾Îq/=m?7m?7hm;¢NÃ=®H=C³/?~¥:=gÕ=«L?ø¸Ü8³X¿83&<uHé;qb6?·|/=?7?7hm;¶Ô?	?@? ?
rÍ?Fð?¢­?v:x´@:Ñ@=?uÌ£;tr;\?a/=zÃ?7zÃ?7hm;zp?	Ð?ô.H?­3?ë>`§C?ÜiÆ8ç7Ô9ÞXï=fâ:K¤:õB?®/=mî?7mî?7hm;$»à>¾ö>ÂE?Êº¿>¹l>Ð75?ñ8ç* 9&±@>j¶':!ß9@?í/=`@7`@7hm;©D?)ì½>àðO?fè>U¡>S{8?ä¸Âr9m}
¾}'ë:Y:ÁHD?+0=SD@7SD@7hm;o'=ðT<|A?µ±;t¹3; }?p½¤¹ðë8x³¿EÒ¸¼Àv9U&Z¾U0=Fo@7Fo@7hm;[5=¡=pç-?ì¼;Az;â&?¼F¹~«Í8£/w¿:¹V9û ¯¾C0=9@79@7hm;§@H=Ìµ=Âé/?Fõ;GKn;ÆR$?jÐØ¸K9ÁM¾ýÛ¸ÍÇh9viq¾QR0=-Å@7-Å@7hm;ØqC=b=ãå*?Gi;!=;W?G{Î¸Ne×8Êgõ¾£ðè85ó»9½£>cw0= ð@7 ð@7hm;â=Öì<ìë+?î;d&;?ÕáU¹øÈ9K2¿I¹P9GÈ¾v0=A7A7hm;íÔ>'Ç>-@<? §>;r> 0?ÞV>¹¤/9_¿4¿:½Y:¼?Ê¦0=FA7FA7hm;Ê8T?RÙø>RZ?x·?TÌ&?oV?Ï:ïß97ý"?¶Àl;kTå:¥$?J®0=ùpA7ùpA7hm;û?·>þ~?¥Ðú>
?>¨`?×:ß8'x9÷iË>\8æ:·Úw:HÉm?´¶0=ìA7ìA7hm;3
=ëê<«
*?ÊY;ò;_®?MD¹°ÿ8
E¿©©·©
9û½s¹0=ßÆA7ßÆA7hm;zü=¡W=¥p4?pã­;à¹;5%?¿ÚB¹z|9hÅ¾Q6Ä87´O9Öq>Á0=ÒñA7ÒñA7hm;æÜ:?7½Å>Tëq?Å°?ï*?6-V?ùÕk9ê9TVÜ>m$;·Á:FKY?Ô0=ÅB7ÅB7hm;¤(f?0_?çG?></?"¦ü>A1?j3´8b9Þ2>á;ôi«:<Kn?Xý0=¹GB7¹GB7hm;\Mã>Þ>êõ??Áûç>¢¤>\4?È¥ö8°aÓ9ßZ>¤ÿ9øüè9ñq?T81=¬rB7¬rB7hm;v÷?<_²>-D?2¡+?Æ<ñ>ò!6?°»!:ÿ%':Ä´÷>×09ÞWÓ9Ó4V>x1=B7B7hm;h×Ì?6Kb?E»g?À©?=?¬êd?ÀlÀ9èÝ9üÝ>¹ì°;I|U;(T?ïì1=ÈB7ÈB7hm;
?pÕ?¤~?gTw?ýÛß>k?ÿM÷8qÆ'9Ô¬¼>¯Ê:¡f:Îa?õ1=óB7óB7hm;ÈÕ<¸<,-?E5;;s?Z¸Â¸§OE9h£|¾î¸O9JeF¾2=xC7xC7hm;G?/¶>N@I?eë>ÑdD>GÐ@?(:6ÈÂ9(¹p< h­9:4>*52=kIC7kIC7hm;Ò®>A>eS?$ Ë>ìâ>ê,H?1<=½ØÑ<Ñ|e?rH;iâ:D¤b?<S2=^tC7^tC7hm;äÇ>ÄÍ> ;C?îÙ?°»>gÀ:?Ä1¸¨ó9c©½H£;U!Ê:Ct%?ü_2=RC7RC7hm;0Î?­Xµ>yZ?J72?W<Ö>YõT?G¾*9XR69¾ï>Îa9(­ÿ9g>!2=EÊC7EÊC7hm;?©=´Ø<Þ9?{	Õ;Tý;Ê9?TR¹xzf9~Bé¾,2¹Ø´9Ï¾tÃ2=8õC78õC7hm;Èå<s©<ãF-?à;½d;$?s&õ¸û9êÙê¾Î³Ý86º8Ðy?3=+ D7+ D7hm;=3½<üK<%?Y;ãö:~?ZW¸sT9Tª¾B3¸Ho9¥Õ"¾Á3=KD7KD7hm;^¬ª>¤'[>^G?wî?ò¥Æ>28?yË8F5%9¥>õ#<î@Á;7X?Õ-3=vD7vD7hm;Ð>f>:ÂL?r?~êW?3?f{9Ò3^9æï>öZº<Mi]<³wW?L3=¡D7¡D7hm;£3-=Ñþ<.?ns;õU;üµ?ûª?¹(75ÁT½·_À9Ô#½®3=÷ËD7÷ËD7hm;}ç =.ï<³ñ+?R0;ÙÔ:©ü?û\ ¸Ïµû8¢£¾ºÈ38ìú8Æk7>W"4=êöD7êöD7hm;Sÿª?YP?ÏR?Gp²?o>f?GfF?ê9¢~õ9`ô>O´¶:+îN:|b?Ê¿4=Þ!E7Þ!E7hm;êÖþ<HÞ½<êÌ+?ºrO;í2;Þ´?rh^¹'Y9O,¿F¿¸þ9ô7+¾ôÉ4=ÑLE7ÑLE7hm;1=¤¼<ðßB?ëYÜ;æ;òÃ3?ÝÈ ¸Û³C9ÖRR¾)PÖ¸ýÞ°8´¿ã4=ÄwE7ÄwE7hm;Z,?rU°>÷J?ú2C?áa?A?¿8D[ª9áí>Ë;zqÜ:E7?Ã5=·¢E7·¢E7hm;(NC=¿=Jé-?srt;ð3N;p½?§¹Ô8ò¿ñu9Q¬8Á
^?x5=ªÍE7ªÍE7hm;úG!?}"¯>ó¿k?*ÎA?¨ß>Lá]?QC9ÜÀ9n]>d!:ö9h'?ö²5=øE7øE7hm;/?=Qo²<Ñþ7?Þ<^Ä;]ä(?xE¹ aÈ9Ñ³{¾ê¢·Ö 49~ÒQ½Gå5=#F7#F7hm;q@?EÏÉ>øKt?@¯*?\Å>7(]?Ï89§9²¼>ôÇ\:l:c¾O?¯6=NF7NF7hm;Î:?úû¨>Uö?l?Ø,>ëÔ?J7!9¦_Ë8ïîJ?q÷:5?:!uc?W)6=vyF7vyF7Ãdª;_=ÚÅÛ<Ñ35?$ð;a¥;è :?e ¸`u85W'¿Ð·¸<A¿8ØnÐ¾:6=j¤F7j¤F7Ãdª;C/=5,C=é­C?3ä;såX;àê?¹B8´¿#¸ØÐ8Fñ¼¾Rk6=]ÏF7]ÏF7Ãdª;uÏ?^hÂ>©RA?.>Ö9O>8á0?ô5b6ú²^9´<Ïñ½;"0;Õð/?|v6=PúF7PúF7Ãdª;b0&>°õÑ=¡J? Z?Ü´>z7?i*=æÊ<1W?M»=ä&=ñK?ù6=C%G7C%G7Ãdª;r?ò$°>ð^c?þ>?9³æ>©ïR?(9Wó9ºî>4,Í9QÂ9S?c6=6PG76PG7Ãdª;FG??¤>ÌL?VÜ?ËÎ>²Å2?úÈ9Od9&¡?¼eó9cÄ´9Y,?á¶6=){G7){G7Ãdª;>.¹=Ç|2?\<m[Ç;î(?÷t¹óH9Ð¿¯Ü9öJ9Ê
>JÊ6=¦G7¦G7Ãdª;#=2q=·?Y?áâ>Ò	¿=r'B?Gù):E/
:Á?
VÏ;q;ÀíE?²ï6=ÑG7ÑG7Ãdª;§ ¨?÷°æ> »?Í0?>é¢?ØÃm8&ßÚ8>ÒA;*öÚ:xÈa?\ð6=üG7üG7Ãdª;6h©?ÔÑ?U§?5,?o >Þ?µ½9{³8vÄ?«9Z;º#ç:[²q?Å7=ö&H7ö&H7Ãdª;Ò±>?Ñ+ô>ËîG?h"?í×>ø%A?î|Î8Á9$ï>\Fc:ØÌ/:z%?/7=éQH7éQH7Ãdª;æÞa=0=65?Qx=å9N=Òì&?Ýö¸)©P9C¾
Oç:Ö¤:03?Ã7=Ü|H7Ü|H7Ãdª;Ü^?Ëyº>yÄ?Oþú>0ÔV>4?%ë8ÐÀ9®>ÁO:Ä':°°h?/7=Ï§H7Ï§H7Ãdª;½×=9Ý=m6?û.<Lû<ÕA-?ð2¹M8{¤¿ æÑ5Ê?
9Ý5¾;;7=ÂÒH7ÂÒH7Ãdª;v{>ý'>ÖX@?æ`ª>T|>´
-?%}±=4b=âÝH?GÏ<P<(ò@?O7=µýH7µýH7Ãdª;³½	=³Ç<v0?ï µ;±u;"?T¹[Ù19`¿>CÂ¸âÈ8¾ï,¿
¨7=¨(I7¨(I7Ãdª;Å,?=«º=?r+?Ê0;F$;7`	?¤©z¹¡Û8¿¿>7mø9Tú«<ã7=SI7SI7Ãdª;Éê>¥J&>âTh?Åu?gW«>:ÙT?¡Ä<Kvq<TfP?Ýnä9NÆ9ôR9?Å
8=~I7~I7Ãdª;sBÈ=Äï=ßõ*?5
¼;2á;ºg?és)¹>Øe9Z¼¼¾¾Ú·:±â8ÂR¡½P8=©I7©I7Ãdª;ë,>?jjË>LVo?Z®:?³PÞ>t÷V?
cL8&P39æ>ý·:ç»J:8*g?\8=uÔI7uÔI7Ãdª;E=Ôíc=v£0?B¦Ï;°;Zv+?u¼O¹o%9wOÌ¾DXû7h9`=(l8=hÿI7hÿI7Ãdª;£?i¨ª>xQ?Êä>q>³7?Fç9Nwa8<\?^w2:ÄïÌ9&ï^?û8=[*J7[*J7Ãdª;G?¸;?¯eR?Å}?)¦>Û[?+P82ãU94®>>8.¶8DZ9_lU>;8=NUJ7NUJ7Ãdª;Ð?¨>åT?D"?%`Ç>£;?±«09²9Õ­>É©;P%·:ê??z8=AJ7AJ7Ãdª;ð?§	>Ûî\?1Æ
?
¯>ªOJ?©Ð·â±8eÔD¾n@W:Ë(:êûV?ËË8=4«J74«J7Ãdª;=N?cÝ?D¾<?§Ð>û¬>=+?«N<¹ÓÏ9Ùy±¾;Û:)Ð:Ð1?­,9='ÖJ7'ÖJ7Ãdª;8ê
=°Â«<O?<$<uh´;i
i?ÓE­¸Æù+9$÷¾xèO9=®9¼>^ì9=K7K7Ãdª;I\?Ë§>n?@8±>#I>a?Ãð¹è³9k6¿¤¶±:¡P:ùF1?Æ:=,K7,K7Ãdª;Öbá>7>:O?þ"©>B°V>Ð®I?Þj¹qÛI9÷î¿!«ì:ÿ:cMG?/:=WK7WK7Ãdª;é§ý>§l¨>NÆ@?ZS»>-r|>{ö=?ðR¶ü9:<ï»âå:fÁ98D?­0:=ôK7ôK7Ãdª;Ù1?ÃÔ²>¢A?õÉ>!p>ù2?l 9±p9[>qÉ:ø$l:vZ?Ø3:=ç¬K7ç¬K7Ãdª;G?«ê´>_¸[?ò`?ÄJ§>	h[?ûÄ;Ób½:ÄdF?sÔT:áq:øA?BB:=Ú×K7Ú×K7Ãdª;ïÜ=¤ =1I0?*
µ;åþ;W?¹ÕÑ+9Úä¾]u9cC:ðè>¤¤:=ÍL7ÍL7Ãdª;hT	=ÅÊ<a-?*;ïq;!Ø'?Hß¸qÊ8ïµ¾ÜÔ/¸ ½9ø¬¾Î²:=À-L7À-L7Ãdª;;c=%ä<öz/?Æ;*ã[;JK?6{¹Ùþ8-ßg¿]/9õ9­R¦>÷Ê:=´XL7´XL7Ãdª;#?¨>eÊG?¶?$¤·>#m3?³70÷95S=`¦?9ç`9Í%Ú>â:=§L7§L7Ãdª;Z.?Ú´>°9?i>Î8C>Ú1?~9ùJç8ÅS?ûYæ9!'à9'?rþ:=®L7®L7Ãdª;/Å<ô<60?ÿÛ:ùà¶:¢ú?¤À¸ºJ9ÞBs¾Å¡¸¢÷9~l¾¹¹;=ÙL7ÙL7Ãdª;yaô=°S¦=\<?5¸L<Çt<´jJ?¨Ø*¹¡¢8Aw¿QÔ*<odõ;Á62?¸¾;=M7M7Ãdª;þ=LE=Í1?eÖ;ewg;ß?Kq¹<öõ8${¿E!Þ8*Ñ93>
Ä;=s/M7s/M7Ãdª;
=ºä<¨(?M;%«4;ÚD?z%ã6]»9ª6<H¸`Â9ç87¾KÞ;=fZM7fZM7Ãdª;R6>nqé=+H?]>J®X>ÃI/?C3Õ¸Déw9(\¾ÜS=ßó=A?óù;=YM7YM7Ãdª;Ë=]Á<Ñ/?ãèo;"!H;cq?
Ù1¹à¶@CAsÏ9]39,0?q<=L°M7L°M7Ãdª;{Gl?{Óâ>¡U?eô>©W>Z*?æóM8²CÇ8ÛK>ÆE;Yá:Ñ¬`?<=@ÛM7@ÛM7Ãdª;ôû?Å/>¾L?Õ>?^Ó>Yzg?yp~9¤áË9·½>ù¡<|÷*<ìq?S<=3N73N7Ãdª;³>¤)¾=7-?·	<C¡Û;È ?ï¸ò_9ÑôÄ¾ýç8¶Gþ88é>; <=&1N7&1N7Ãdª;L#=C;K=5?ê<£Í;r*?»ý¹5­\9cG¿°Æ;ñþ;C
.?«<=\N7\N7Ãdª;®»<5p<­<.?Úø3;¼ï;Äþ+?rü0¹¹êI9=dà¾\]8¬ò8#Y>9¸<=N7N7Ãdª;1Ã<F¸<")?&=SÊ<ø³"?þ> ¸ (9%$t¾ ¸E
Á9oBÔ½öÞ<=ÿ±N7ÿ±N7Ãdª;åí=BQ@=/?%õ;Ó?I;æ4?ûÁC¹ö8\£»¿ªLª8
p^8·þC?ü<=òÜN7òÜN7Ãdª;æ¨<?
Õõ>vD?
q
?0Æ>ôÒ2?.£7ÛÌ9Ã<¢:ñò9n)'?þ<=åO7åO7Ãdª;jò>de >èsA? ?KÅÞ>Ø8?Ægï8ûiÆ9¶q>/:ñ-:ê+S?==Ù2O7Ù2O7Ãdª;Åï=EA­=Aø0?áWW<tÅ;ÅÙ?v$¹ÈU9&Å¾Ã&ê8î8ÅEû>1==Ì]O7Ì]O7Ãdª;sé<a{¤<RÊ5?²];÷y;
?~,m¹TÔ09U®+¿Õ«ô¸M69ÕÊ«¾X==¿O7¿O7Ãdª;Yó?ìqÓ>£§A?|!Ü>>ÿ®1?Lþ]8é<9¹>-:!ù9,1?ÖZ==²³O7²³O7Ãdª;â|>0µL>^q8?08a>/>($?.¹¶=R9ðÓ¾WdË9Ï::	·>Á`==¥ÞO7¥ÞO7Ãdª; ?Ü?>äÚX?¦¬²>æ¨s>3¹;?`88Ja89>>í7:}SÊ9ò2h?5í==	P7	P7Ãdª;Sü>x¡>eH?îÆ>Û>;;?F¤Ë¸n£9a=¾óÏ;»Ê;)Í@?4÷==4P74P7Ãdª;êÂð=I¡­=>}1?ÿÑ<À0ô;B?RH¹²t9àÑ¾ÌÃÓ¸
º8¤³)¿Jú==~_P7~_P7Ãdª;2«î<9°<[-?;<Ñ:JÐ?<y¹X+9é/:¿hbø5Ø09jß;>=qP7qP7Ãdª;3Ò>ýõ%>îµF?.±©>Ù¿r>pô2?x¡=^¢<èW?PÓ=÷L=QÂ??Ç>=eµP7eµP7Ãdª;GÄ<Ò	<,l.?Û;Ûã:
'?"¹²927¿èæJ¹ÞE9dxJ¿-S>=XàP7XàP7Ãdª;Íñ8>í?>(7?Ë¥C<Q<ÒE%?/Q·R¡9)Ë©¼·VL8¥µ£8PÄ>Áe>=KQ7KQ7Ãdª;Õ½Ê>¤Ñ>º|@?Ã8¥>7f>×7?AJÃ¸ßFc9ø[¾~Ã;·¯7;_dA?êz>=>6Q7>6Q7Ãdª;Óñ>È>6C?­>ÃË7>²6?îÖB¹îf9âÖØ¾dh;b¼Ä:¤è;?äÁ>=1aQ71aQ7Ãdª;¤F=C=½ö/?MÅo;B;§º?ty¹¦@B9"$¿v9Ç²I931?ø×>=$Q7$Q7Ãdª;f?ÝÎ¨>#ÁE?i{>à5>@1?_3:¹ .®9aÕ¾¿¸:¹~:>¬9?õ>=·Q7·Q7Ãdª;æ
:=
=L(?JIB;g&;Ïr?Øâæ¸ÛÇ99²¾ JÓ¸?
9å¾¿¾[-?=
âQ7
âQ7Ãdª;Õ->ötÕ=5P/?÷¯<õÚ;î0?ÔÃ¹ROô8a½¿É¢·QJ<9kû\½×b?=ýR7ýR7Ãdª;zþ?¬ÿ¤>ØÊL?hï>vª>ì®3?s¨9U­Â9¢P>.Å:¢ÓY:½},?¬g?=ñ7R7ñ7R7Ãdª;s];=èå=B:?#oý;Zµ;¯·2?Ü¼¸û9É²}¾p¯·Q'l9s.>½Àw?=äbR7äbR7Ãdª; 3P==.?Ä<¥;ãø;ûî?Ù¹q·b93\½<Éa8ì9£:>i?=×R7×R7Ãdª;ò=ü;Ü<§|(?ÍÝV;$J;º:?±ï¸7Ã9X@³½çeÐ9ÎÛ²9Ï#?øÓ?=Ê¸R7Ê¸R7Ãdª;G¤-?ºÈ>Ì¯]?×e?§9Ã>3-?üªï8¯Óy9
u>+Su;|;Ù³F?NØ?=½ãR7½ãR7Ãdª;	?µ·>^Â:?K>g>+?¾Î6E¶ò8IÙ<ß
ë:>:<V?¸Ü?=°S7°S7Ãdª;­ª
?04¹>l¬??òï>Ö¬>N³1?µ¬¸ZÞJ9+­Y¾s¢:åV:A?Má?=£9S7£9S7Ãdª;Á½=@ù±<ð.9?ýð;,G;»%?Çp¹¶P9ÔÃ¾Có~9Û£9(Ç>µü?=dS7dS7Ãdª;$ÜH?d*?|B?+þ>zßµ>qá2?8.X9-ï=ó;sÒ:Øf>?%@=S7S7Ãdª;z?ËÊ>iF?À(Ê>#r>)d4?FÇØ·.NQ9ò½YÈ;¾;·âE?ì`@=}ºS7}ºS7Ãdª;T³<¢b<¿Î*?l;Ñô:QJ?úy¹Fof8¦
ÀÔy¹³D8?Ë¿?@=påS7påS7Ãdª;?ö>üõ?È®?ï)?Å¦?IÄ9-¨9Me?Ãñ%:Û9{zA?#×@=cT7cT7Ãdª;	=¸NJ=má,?Ê¸å;5Q½;qQ?W²¹¤£Ó·fY×@Ô-£¸r9^v¾âß@=V;T7V;T7Ãdª;=ÚµÑ<6,4?ÿMR;È:(;p ?ëÓ¹{}9)f¿oa¹¸ì^9'Í¾·í@=IfT7IfT7Ãdª;½0à>yJ>Ê8?Óþ>¾ËÄ>C%?YË8h¤9EQ> Z;];ý¾L?àA=<T7<T7Ãdª;	*=9ò<øw3?â¡A<"<Æ8?f<¹§zø8HB¿é5::¬g,?JA=/¼T7/¼T7Ãdª;îØ6?"JÍ>d?e»×>Õû>ZÑR?T Þ7Ô!9±¯=XG:ò¬9?.D?r.A="çT7"çT7Ãdª; ?¶®±>[°L?Ü¤÷>ËÕ°>A3?h9E¦98®²>Ô=:äµ":U?Û=A=U7U7Ãdª;XÝ<±ö¦<Y)?Õ~;¼K;sD?R§¹À¯9²¿è¸¨ã9ªzæ¾ÀA=	=U7	=U7Ãdª;É(
?è`>:¡c?£ ? -Ö>¨M??@[s´_Ð8
Vº×ô:ÊaC: {D?>A=ügU7ügU7Ãdª;×Ì<»<*{1?» ]; 4;s?¹Ö9Üç¾¸Å¸º39ñ2¾´B=ïU7ïU7Ãdª;|/>ôó==8?$>fo>Bæ%?V8ë·¦ìì8(þ½â3:GB:u?tB=â½U7â½U7Ãdª;W¬"?éMÑ>*÷F?ç-«>©s>³G4?ê¹â¼Î9Ç{(¾¸>V9øò9Ó>(B=ÕèU7ÕèU7Ãdª;DDÜ>>á¹C?rqã>¬_ª>,à*?<²¸|n&9íóY¾ùì:8Q:ÎC?=­B=ÈV7ÈV7Ãdª;cªW>dÉ>íW2?\½<æèV<sñ5?¨K¸¦9­h¾ô¸Yë(9¸H¹¾¢ëB=»>V7»>V7Ãdª;Yx>ê67>ä;?oü¯>òK>?E*?Gõ¹$×8Ù ¿´ßÕ9ê9@èé>¡üB=¯iV7¯iV7Ãdª;bIH>©b>°1?é?Ú>1§>Ã.'?==ST6=|NF?þú:Ã`:è-?þB=¢V7¢V7Ãdª;`ë<¢k£<X\8?§õ¤;µ­>;lx]?9ð:;à:]?/n	9ö
9xù>Ê
C=¿V7¿V7Ãdª;¯D?jcó>¡àN?ÙÞ§>Êo>À73?ý9ÒÓ9y6>Ò'ý9§]Ï9´C?"C=êV7êV7Ãdª;n=Â<é99?©½Í;j;x¤??Ù¹#Ü9ó¿;Â9Ñ9ª¢>oC={W7{W7Ãdª;{Çk='.=ð,?Ñ<Íã;O](?yd&¹£XW9ùÍÅ¾kmÚ8¶Þ8Ãû>W}C=n@W7n@W7Ãdª;`ò={Ë<Ë5?ÅÒ;âq/;ÈI?¤e¶Äl9ø»¿±>:5:´#?|¼C=akW7akW7Ãdª;})=$yó<Ò1?ÑQ<-Ë;xn+?õU¸pQ8t:¿Uë¸ôÔ'9EÌ½äÖC=TW7TW7Ãdª;%;Ô>î>p;?#ð?UýÏ>t=,?&1;²ò:>W;?¼:%²6:Ê&?JD=GÁW7GÁW7Ãdª;Ë3?Ì>ð`?$ù?£>7t?`Ð¹QBw9<%¾s
:nS:Hâ>_D=;ìW7;ìW7Ãdª;= ^=¿Á/?@;5c;q"?¡1Á¸¦.92Ã¥¾µ]8wNr9=ê=[D=.X7.X7Ãdª;mý<¹µ<e2?X;,;¨SE?-Ñ¸<`92¿H¾æ·õú`9Á£½ÃyD=!BX7!BX7Ãdª;ì=ÖÙ<¹+?þ¤;¤O;@U"?¬Ue¸³u9f¾½`:µ7np%9?7=
E=mX7mX7Ãdª;f®Û>ö>+
9?Þ_>æÙi>®æ'?Hó)¹ì´9Þq¾f¦3:M:?ZcE=X7X7Ãdª;Q}Þ<µ<÷<?ÄÕ;Í(;ïG?ä4
¹¦ó8Ê×h¿H¸lX9¥ì½ÄjE=úÂX7úÂX7Ãdª;zN?ß>§øl?	?>}f?Ì9O/è8ã"?HÀ:Ù:êÞü>ÃqE=ííX7ííX7Ãdª;jMù>æ>J?ð)1?l"?Xú0?ÿT98^Å9>³¨¶;X9o;àwC?~«E=àY7àY7Ãdª;ìiG=?=Ç.?o©;Çç;®ª?{²@¸ôjz9#þÄ½2¹÷n9g ¾Ò¾E=ÓCY7ÓCY7Ãdª;4?£í1?£¹I?³?`U(?IH?*&Î9íÍ9/#? :îNB:vS?QÌE=ÇnY7ÇnY7Ãdª;f=Ý<qØ)?%X;ö;¦Á1?ÞÜ¹é£8©?d¿i-L8Þ79kS0>ÑÐE=ºY7ºY7Ãdª;Sð¤=¤Þv=ö	+?ÄV=wA'=ç=$?>§î8Ù¨9¨Ëi>Ñ<²ï;0À(?¢	F=­ÄY7­ÄY7Ãdª;@=Ô<´T/?UÝi;2Ç=;/¼?_m¸wIü8jÝp¾GKñ¸+9´¾ó;F= ïY7 ïY7Ãdª;¦uK?ßëõ>HÌS?O3?Ëí=?ÐR?ÏÎ9eÊ9²Ù2?·h<y<ÐGT?ØF=Z7Z7Ãdª;Å=7Ã<¼0?0Æ=>t=ãD!?W>;)dÇ:æ@?Ú?Ù<1¡<Ð,?<×F=EZ7EZ7Ãdª;j+G=ïÚ=Wu2?.Ï;f¾¡;hÙ#?n³¸7Çé8BÊ=4Á8ÇZ9òãa>¢G=ypZ7ypZ7Ãdª;
¶<¦Ì<õ/?üÿ:bãû:ä?Í8ÃsD9â©/>xþ
¹¸ñ8;¿1SG=lZ7lZ7Ãdª;ë`¨> ^T>ùJ?×Ú>à>+YA?&@j9£&9Fï3?c}9d}9èþÿ>îG=`ÆZ7`ÆZ7Ãdª;8vâ<û¦<}ú-?½_;éÍ{;÷í?üïã76[g97|=Èbm·¡ÂY95½À¬G=SñZ7SñZ7Ãdª;El>ç5 ><?Ò¾]>ÔU,>ä²$?r¹·¢39l'*½)X:O:å:3?ê¯G=F[7F[7Ãdª;ÎÁ=Ú<Ð/? §Å;W«z;)ÛI?v{
¹ì49vÉ¾Á®8ÖXª9P>T¿G=9G[79G[7Ãdª;BuN=Z
=.];?Ó
!<®?q;¨ãª?4µ¸°do9ÉÐ¾fÜÕ8»«d9ko>éÀG=,r[7,r[7Ãdª;*?¼c?RXX?´p?ÿ£?R?cÓ9x®9¦_Ú>®@S:ÃU4:îñ?¨ÅG=[7[7Ãdª;e°<5<{Ç*?<{P>ô_*>þ ?"e½9°qÒ9õdæ>ã·:&:´3&?¥íG=È[7È[7Ãdª;?=x|Ò<Ð§0?w/;±s3;íOú>ñ<Á7Ô¶9P­=£yK;¶K*;Rð?¤ôG=ó[7ó[7Ãdª;è»<G<¼~0?{K;W
;<ó>6t+¹ß}Z9(ãÈ¾Ì¨È¸Ägþ8ÊêÉ¾wH=ø\7ø\7Ãdª;øð<·2<Q?Ü;ëó=;c?
´¹ð5ß8áÏ¿¥A8¾,9Fh>5(H=ìH\7ìH\7Ãdª;cò{={½7=å/?ï;Ö»;(?Æ¹°8­8Ô^¿KÃ±¸¸m9un?¾õ2H=ßs\7ßs\7Ãdª;è>ôÏ=ÊÐC?X~È>í>²/?dè»<8Ih<YO?=ºØ:ag:á=0?î|H=Ò\7Ò\7Ãdª;/è?YæÔ>tG@?<¼>/>xè4?#­]¸µ9Ã½`Òº9(¯$9Ñ4?A¦H=ÅÉ\7ÅÉ\7Ãdª;Àù=îÛ<_+?Ó;«h
;?8Lº8Ú9>ªä¸-9áÌÂ¾=ÌH=¸ô\7¸ô\7Ãdª;
?IC³>·J?×¤>àÝ\>!á7?9Ft!9/ë>149<·=9%ÿ,?MI=«]7«]7Ãdª;á?°×>P?i°Î>ÌB>ü 6?I\1¸c19%¼«½¤í:;âÙ:Þq\?ÝQI=J]7J]7Ãdª;cÍ=?\=[Ë+?B±©;îôy;Ë-?ós´ë|9þëö¹´¯¸öÎ9f3ð½pqI=u]7u]7Ãdª;	Dj>¶$>Ä76?rÂF>·>Í(?Î»=Nj=ö1M?A`<E¸;Vç7?íI= ]7 ]7Ãdª;}c½=ó×=;&1?ûï;xµ;§(?û&Ù¸XÄ99& ¾¾ùI9¨l9]¯>l£I=xË]7xË]7Ãdª;¬-?!¯Ù>L?Æð	?Í?»>G<?;Ä49Êû69øåü>1Õ9Ì9«9_?÷I=kö]7kö]7Ãdª;éAÝ>ºL>n<?NcI>oo>à(?»­&¹y E9OuØ¾(Ã½9.´·9®8?"J=^!^7^!^7Ãdª;­Õ=µ=gJ;?0ìÝ;M¤H;?ãys¹ÿô/9ç1¿ùI?95+9eA¹>ò]J=QL^7QL^7Ãdª;8å(?òÏÀ>Â>`?*pÛ>ø>ÀA?A1¸Hr9É'¾®Ó;8?Â:@È)?qrJ=Dw^7Dw^7Ãdª;²£>WqU>rUD?ÌAÌ>Oñ>'¹0?µ¨Ë8§¶¬9!ï>n6;h2Ô:°+?«¸J=7¢^77¢^7Ãdª;-?½Ù>Éj?¥|?ör>2,l?rF"9Z9t9ª>Q©9Q9[
?*¾J=*Í^7*Í^7Ãdª;¹fT?,?üBO?Õå?$ú¶>Q¹J?Ã a9µZË8?:M]:)?;îJ=ø^7ø^7Ãdª;­q=7j7=²?(?ºB;r\~;9<?\-¹NÕ8Ð¢0¿l:8Ö9A=&ôJ=#_7#_7Ãdª;ÿÂ =ÑYo=¹ñ+?EË;Ü;(?·g¸v¥9¿å½
:n(-:¸bÙ>zK=N_7N_7Ãdª;ª»¶=¨w=ºñ-?"@ó;jÒ;2é?ÀAì¸ZG9è¾ÚÉA¹79k¿IJK=÷x_7÷x_7Ãdª;	±>ñ¯p>iL<?k>3D>½-?
e¨¸`9Hq@¾Ð
<¶½;ö]??ßLK=ê£_7ê£_7Ãdª;T?£È>¾½H?Òä?»>ª!3?E!¤7Di9K 4=j¢[:]&:³N)?dK=ÝÎ_7ÝÎ_7Ãdª;¬?ý¯>\;?)Ä>#>¨â+?xÏS¸{9T!¾½QuB:>G,:¸z?zK=Ðù_7Ðù_7Ãdª;Ä9Ë> Õ>Ñ>?ÚuÓ>¾I>-¼1?0¥Á¸+£9Í¾Sh$:b1:Å¨í>/K=Ã$`7Ã$`7Ãdª;ôF=Qú=§/?rY;_u;ë(?²G¹À70ôÀ@	s¹¢Ó58å+ÀÖ±K=¶O`7¶O`7Ãdª;Ww=KÂ<¨æ0?¬UÍ;{(®;äé?M¨¹®ÉW8ý©GÀð7
Õ8Ã÷º=¶K=©z`7©z`7Ãdª;#ßg=))=s/?«T©;çx;Öl.?Í¿¸Y+X9ZÙb¾x%Ë5»9£vI;áK=¥`7¥`7Ãdª;ôkµ>ñn>5ºB?½Á>cd>gF4?½¹1B?9'+¿`;(wç:qw?çðK=Ð`7Ð`7Ãdª;ÿ;>>êVY?÷'?É¶Ð>á,8?8è:(¾§:31?6¦9#×9¸>;úK=û`7û`7Ãdª;¾O?F$´>}ìO?·]?w ¨>L?ï9y¼9âÙ->:à9C&9÷_?fûK=v&a7v&a7Ãdª;J?S>pá]?<Ø?Æç«>´ÉK?üù8bÍ±9ÝL3>ßY@;(|ü:gC?L=iQa7iQa7Ãdª;*>n³F>ø4?i®Ã=$=ê~"?¥ëª=Xã[=ýF?èÜï·|¨?91 ½£L=\|a7\|a7Ãdª;c>t.>­V<?J¶n>gg5>äo(?#«û¸pÖ9ÅÒ¾1[8v£9SjÒ=ö=L=O§a7O§a7Ãdª;â³Ù<"<£.?Á=¼ã<0ö)?¨¦8LG9¶@>Û¦O;Q;[.?µBL=BÒa7BÒa7Ãdª;&Ú>[$>I:?d¿>öY>íA&?î¹7}9®¾!³8(­9\Ä=ßWL=6ýa76ýa7Ãdª;=JJ=kE=?éá(>äå>¨"?ºë]¹Ù95Ï:¿{x¬;Ö];ÆG?L=)(b7)(b7Ãdª;·ea=k¤=Æ7?vÆ²;);²3?pi¹/9,¸Õ¾ïä:YÔ:°	?Y L=Sb7Sb7Ãdª;P}
=:Ô<Ñ*?df;{ã;Çò?2¹¿k9Â÷¾¡¹ò0&9ï¾¢L=~b7~b7Ãdª;Ëi=F'=;ç2?Yêï;1ò;J?.B°¹æ ¼8>6ï¿Í@·7z6ÇAÅ¿Á»L=©b7©b7Ãdª;êÄ3>îÓ=L&Y?´%Å>ÞØ>=ô=?/µ­<P{R<þES?)ã9ï19hA@?ÄL=õÓb7õÓb7Ãdª;x©y=³¼0=©Ð4?oì<ÅOË;G¡(?ÝÎð¸N"ú8tö¾oû80(p9ÔÉ>çíL=èþb7èþb7Ãdª;1!=¹ôÈ<¦$,?üª;|;Þh?ð¸Ýù¶8Ïó'¿zÐ÷¸_b¯8Ü4¿JQM=Û)c7Û)c7Ãdª;ç`P=°x=ü+?Gák;/Ü3;Þ'?<?O·ü4Y9ÞBô¼è÷¸Yi8O\¿qzM=ÎTc7ÎTc7Ãdª;ÃQá<.ç©<Â¿)?³l;þ]c;RÛ?g¨6¹¥öi9¬ÜÇ¾x?859àÖ¨=|M=Âc7Âc7Ãdª;ÆãÅ=5è=dA+?ïÍ;Õ¤;Õê?´ÅT¹æf±8E¿DÙ8 9[®R>,¹M=µªc7µªc7Ãdª;§jë<ÜÁ<Ha?<{»;ò,;Dy?YM¹$è÷7ÁSÀìÿ96¸9¢?l»M=¨Õc7¨Õc7Ãdª;[(>gïé=#<8?â3c<Ö<O8?¸°¹09KÍF¿¦8¸df9_åÌ½áBN=d7d7Ãdª;9à<Ví§<$0+?#;}4;è>6¹s½8­<¿àäÙ¸·9¤"Z¾-°N=+d7+d7Ãdª;BìN?%eù>)gT?ð$:?Vö>V¬A?úq¸äQû8Vu¾yM;X++;ÚK_?W»N=Vd7Vd7Ãdª;âÃ¯>ôn>[ö<?×JX>!é>Ïp0?âh¹ÍB9Q¿`
Y:ßq?:?,¿N=td7td7Ãdª;Èæ=¡¦=x¿0?G
<ÊÄ;LK4?%¹T9ñ^¾%¶?	9t­
¼ÖÃN=g¬d7g¬d7Ãdª;ßõ>w©¤>>?Hç>U>2?pï55C9ÞDâ;"A:$:a ?ËN=[×d7[×d7Ãdª;ó¿=¾¿<$n1?iM;ÿ;,P5?E³Z¹1Ô8Êì¿¦9J©°9þð>O=Ne7Ne7Ãdª;+á>s~>îb?üÁ?C¾?§ªv?j9[)£9<#ï>÷Õ<øÏP<J¢?VÈO=A-e7A-e7Ãdª;Åâì>
w>c	C?ò&ª>Wy>Îß.?æ8r0S9¯f>Ðl«9tç9Bê½>ù$P=4Xe74Xe7Ãdª;k²<|!<).?èü;ÃD{;Øì?a¹Øö 9õdj¿W0¸ÒLb9ÉÌ¾ù+P='e7'e7Ãdª;m%a>èõ>ÅI?S?	ß>on3?Ï+©8´¤9\ù>Bþô<Ç<Ó¥U?trP=®e7®e7Ãdª;GÛ/?áÓ>YyT?åV? ó?ÂúL?'%þ¸VJ9Öt¾ ¤;[i§:or?yP=
Ùe7
Ùe7Ãdª;Ó!Â<8Ê<{q*?Îã:£þ;à>8<p¹µ¸8îz¦¿B^¸ICì8q¾ÇP=f7f7Ãdª;»¯Ñ<¯½<.?#W;i%,;B÷?÷ ¹>.9l¿{Ö¸`M9ÔW¾\P=ó.f7ó.f7Ãdª;EbÉ<ú÷<)?ó<;Û(;ín?þÇ¹¾Lä8&¿Jàÿ¸ê49×µ¾î»P=çYf7çYf7Ãdª;7¹ =ÀQ=¹ÅD?xñm<(Ø#<bã9?ÑF¹[uj9¢ª¾²¼:³S:gç>QQ=Úf7Úf7Ãdª;Äø?]O²>ñS?ÌÍì>tµ>Z?Þæ8¶Ð8ÖÊ>XP:\_::)?úQ=Í¯f7Í¯f7Ãdª;¼Q?d[´>@e:?^>hOU>å°.?ôÉ¸õ8o!>¿iÊ:@y:ÝG,?îºQ=ÀÚf7ÀÚf7Ãdª;¥S¿>./O>úgl?0I?^ê>r¢[?uÛ88J9ö³õ=NÜ<e<
]?'R=³g7³g7Ãdª;=a?=,? <<Qo?¾p¹r18¡]]Àm
·Ø|9m¼¥*R=¦0g7¦0g7Ãdª;??>R	?gG&?§)´>¢El?2Úq9i8¥9Y^»>2£Þ<a­Z<mQ?
UR=[g7[g7Ãdª;nåa=l%=Ê.?NR®;Pë;Ùg?ö¹*
h9¾ÄúÎ8wùÅ8}Ò?o±R=g7g7Ãdª;~K)?}ÐÛ>ý)E?löË>Æ>zÇ:?ï;W9;$9>aÍ>Ðp¸;üi;aËI?XÈR=±g7±g7Ãdª;¹%?­>Dzt?C¸æ?¹Ûo??v?¹r;i/:;ÑüG?Ì@ <CP<"üD??ôR=sÜg7sÜg7Ãdª;So?{?I?¿ê
?à¸>+cE?öK!7¬)s9àÏ©<O÷$:Þ	Ì9$úN?5mS=fh7fh7Ãdª;[?§[è>
Ûq?°}?Ý?mZ?ý8èm^95§>4Pð9×òÎ9î¢?IS=Y2h7Y2h7Ãdª;¿VX=ç·=ô±0?1ëè;iº;ÿî?¨¥
¹ÇbJ9M`¯¾U;¹GU9¾Íw¾S=L]h7L]h7Ãdª;Ò?Ã%Á>ÂàK?$ô#?y¬>"Zs?ï¼å¸PP9Jõ¾ô<Ôh'<}T?°­S=?h7?h7Ãdª;F	>K/>-<?O2õ>Ô¡¶>YÙ+?3N9ð9ÖE;?rh=f=öD?Å³S=2³h72³h7Ãdª;Ï¹¡>TT>tÌB?u?Zâ¶>AF3?ÓûC=
ï<£àQ?ÀÆd<~h<]9;?YÂS=%Þh7%Þh7Ãdª;ý1?
9µ>vn{?÷ m?kî>²e~?"±:ÊßE:8?:Èö9ÝÐ?mËS=	i7	i7Ãdª;:èÐ<ö%<à~4?vh<ÛÉ;ò:?Zä¸¹÷8¿¿ÀP'¹rq9£±¾«ðS=4i74i7Ãdª;õ?³®>¡ËY?'Á;?
ZÅ>øs?IL¹ªq9´¾ç¾Ï8<<Í9Ñ>T=ÿ^i7ÿ^i7Ãdª;§2^?xÆ?Ý4V?}ú;?óý>\">?}9ÄÁ9:`¶>üI:mt9:¿
?èT=òi7òi7Ãdª;m æ<©<¨<p/?l6É;qª;Ye$?­Ò¸Sá8\ï¾9Àz¹ê;9Qt¿T=å´i7å´i7Ãdª;@æ<G§<í/?èeÂ;àO;®r$?|8¹f"9(æç¾É¿8Åd9¦æ
>g$T=Øßi7Øßi7Ãdª;x{=0ê<=Åp*?µ;!?b;ßò?B¹êVM94T»¾c¹ÈÐE9MI¿ápT=Ë
j7Ë
j7Ãdª;"./==÷'?^;×ô%;M+?"á ¹Z~9á¾nª·ñs9]!£½ÉT=¾5j7¾5j7Ãdª;d
*=;ê÷</?¥ZL;8^;þ*%?ä¤&¹°~9X§¾ìeÆ7@µk9gzW=ÔT=±`j7±`j7Ãdª;,g
?³>TI?V9??áN4?Ix9èÒ9Ä¯>PÅ:ñF:$t?ÔU=¤j7¤j7Ãdª;-â>V$>7?Æ¾Ù>ë>ßB6?¢9Ñç½9Ì,Û>I|:¸¼9øJ«?U=¶j7¶j7Ãdª;C>Ñ>­±8?ç>ì¶F>Û;4?Hc=
=ecM?£Ñ:É :ñ0?Q$U=áj7áj7Ãdª;éñ¯>fXm>Æ=?dxÔ>]>ä~2?:37Ál9ÒÁ<ÓØú9æN:ÇÛð>yU=~k7~k7Ãdª;°,
>PvÃ=
æ8?1C<ON<v&?	E?¹2«Ñ8i¿t&µ6=Ù9<-<ÊzU=q7k7q7k7Ãdª;ùYè= w¥=H½3?³¸+<²<ç&?¯¸ 7îxÀ¶Eð8§9N
8>U=dbk7dbk7Ãdª;Aä>P[Ì=ûC9?m6V<õ«Î;«?·%¹5øC9EzØ¾â89ï=ÞU=Wk7Wk7Ãdª;"Ó>, >KøG?#¡>³Zm>Ì-?¸eP©9à¦é½½õ:oÈa:?U=J¸k7J¸k7Ãdª;Ò<¥î<ë!(?éC;¼¨ü:·?@v¹Ú9ÎÝ¾"]89<7µ=²U==ãk7=ãk7Ãdª;Ýÿ>ä¦>,=D?çº>L@>î/?¶ý¸]'94Y¾5:\Ç:D.ó>ÙÐU=1l71l7Ãdª;»r=:=`K0?')³;Ê;="*?g_C¹õ@(9¡¿êóy8Ö· 9Ç=SV=$9l7$9l7Ãdª;dIæ=ÚS§=a)0?=ÌØ;3ª;÷
#?×~¹iG9_#¿J8)j9´¸>Ð;V=dl7dl7Ãdª;íD?|pù>ýJ? uý>\¿§>³fA?
ë8Ùg9aÃ>0º:ôi:Ü»K?£]V=
l7
l7Ãdª;q
É<ó<)?(?È.ñ:Ø/Û:VØ?ú´¹ óW9`¿åòE¸¢96//¾
aV=ý¹l7ý¹l7Ãdª;;Z?n«>êJ? >¼ñG>7ë5?¬¿67ö9!Å;1Vü:¿:(?³V=ðäl7ðäl7Ãdª;±Ø?ÞþÇ>¥L?
>
ê>£pW?ØqL8ýÃd9£Èä=þV:QUA:3?oÖV=ãm7ãm7Ãdª;ðV»<U¿<Ñ&?QÍ:éÀ²:l?-MY¸T}Ã8H¾õ8µ8$ð99òy>*
W=Ö:m7Ö:m7Ãdª;UX?2ÃÚ>Æ[}?¢b?Ý¦>=m?2ª9ðF´9"¦@>Ý³9ÛcÂ9õtì>( W=Éem7Éem7Ãdª;o?ë-©>XfH?¦IR?û?À£7?gXÙ8 Ï79Z>²¬;¨Nb;ºZC?è%W=½m7½m7Ãdª;ß5×>ä¹>^B?¸Ùí>àk¨>Ä4?Ê68ä9ûÁ±=u;±:¨?~?5W=°»m7°»m7Ãdª;ñg=*=øp-?æP;:f;]í.?\W¹¢9wÈ.¿úP7.2g9©0=£W=£æm7£æm7Ãdª;Ú?8ëÉ>ÇE?yÊ<?Â¯? È;?ôü9.9Ùöî>ÖÀ
:­G9[»t?ò¬W=n7n7Ãdª;Õ ?PF¢>¹}??1?ÞùM?o9&ðs9Z
?þU;;øR?ðËW=<n7<n7Ãdª;ñ¤>,¶b>xG9?rdÎ>L >ÜÎ$?«H89íëf>eþ:­:Îî;?+X=|gn7|gn7Ãdª;(¿T=#=$;?ã<ÆçÅ;Ð*?,=M¹Âh9_/¿¾)ôÁ8?H8í,?{KY=on7on7Ãdª;Ât¾<»å<Í+?¯c;Vã0;ÄÁ$?Þ6¹ïÂÒ8¸]¿ ñè¸ã}9áj¾MtY=b½n7b½n7Ãdª;ö[>">ÏHT?¡x?ä¯>¼¶C?¢=û==¤	\?±{<ÉÕ.<GóW?­Y=Uèn7Uèn7Ãdª;ßÿ?K¸>÷NW?mú>qø>¤½U?Ä¢8
æ8÷®´>2t:¤~(:í9?ïÞY=Io7Io7Ãdª; *ß>p>úZF?7Úk>Öö.>c,?Zp¾8wy9vmC>ÈÆ9 95?DàY=<>o7<>o7Ãdª;Eþ*=LÉÝ<_E?ùg;@J';Ð}1?ÌD1¹ÀïÎ7TL[À¤v37õ£9ÿ<Z=/io7/io7Ãdª;K?d{°>êÐ_?¾8µ>ä>81?,
V8¤?u9joß=9;ê¸Ò:¤5?Z="o7"o7Ãdª;=Û<Ø´¥<ÜY)?UJ;Å<;W\	?íeD79>B©<$ð8á(T9|h =¿Z=¿o7¿o7Ãdª;
pÕ</æ<®2?5;0Ö!;Ç9L?ø­6¹19´¿²8W9Å¿b>=7Z=êo7êo7Ãdª;l=Ü×<N+?Õw?;Ã),;VZ?¸@L¹<g9ä â¾á/0¸$\9qèÌ½8yZ=ûp7ûp7Ãdª;R|=¥é<z'?çCy;îÐF;Íz ?
ã¹y}8°RÀØ^ÕµB8<¼³µZ=î?p7î?p7Ãdª;?
t½>*dA?ßH?è>â'-?Æ1¸g9,±¾
0*;Ü;:!?ÑZ=âjp7âjp7Ãdª;,Ë<_W<!1?Ñ	¯;*µ;i+?lâC¹Êó!9Ñ¿Gë9Â²\94Ü>ýZ=Õp7Õp7Ãdª;n»=¡²¾<¢Ð,?ÓIf;±=;ld?Åö`¹¼ôö8Û3i¿[¸Dï^9ø*¾[=ÈÀp7ÈÀp7Ãdª;)?ÞðÓ>·×L?Sã>l><
;?g·¸E¤9á½Ó5·Es9òV¿¼#[=»ëp7»ëp7Ãdª;Ïa¼>\óf>{ÐP?ú±>ÑBx>"6?8Óµ9 ¶>Ì²9l9Ý?©+[=®q7®q7Ãdª;Ç`D?Ç2ò>O??·,H?Y[F?Ç9Vy9I?>¤n:Ä:Ìý`?L[=¡Aq7¡Aq7Ãdª;P%3>Þi×= æT?U¶G?òRÿ>²=H?êØh=£5=jåd?/µ©<l$4<è+q?à [=lq7lq7Ãdª;¨·>mÿz>Q;?øËñ>56°>¤/?	®¸a9ïtà½<:ºÅ:S!?ÅÝ[=q7q7Ãdª;g!= ï<,?Wô;NIb;Õ?¹j<9¦Ñ¾Ö¹¿93	¿ºi\=zÂq7zÂq7Ãdª;"Ö¿<5Ï<b.?TEÑ<þ<}*?ob¹> O9M¿éK;o¡:sK?^Á\=níq7níq7Ãdª;{ß=~=÷8Q?êÇ<Lc·;OJ?hG¹`e8ç¯¯¿Yr·8ð9ó>Ý\=ar7ar7Ãdª;Ç
Ä=Q=h6?;b<rD°;·è;?Ï5¹É*¡9âÐ¾´¹â1¥8'1n¿N|]=TCr7TCr7Ãdª;wc=D%=Êè/?µ<;'R;×U-?OhC¹¶9e9`;Ú¾RÕs¸¢O)9ÓV8¾â]=Gnr7Gnr7Ãdª;ßB­>Qq>MÍ7?Ñ.>d_i>¾$?ð ·`9R½³:mÃx:ëA8?_´]=:r7:r7Ãdª;%w=ÓS=b-?Û;µ;ÉÀ?C¹¦ î8i«
¿4n¾¸*Ç
9¤¯¾ÇÒ]=-Är7-Är7Ãdª;×Ë8?øÒÊ>ã>i?S?ã¼>ªêO?P8¢«9UÈ=w6`:Åi:¢H?1Ú]= ïr7 ïr7Ãdª;t ?sQM?a:H?Ì5?°½Æ>4? ¬9Ìí8Á«?½÷:ëÞ²:F&1?k$^=s7s7Ãdª;uÖñ<D²<¥-?ö'Ï;Ñ`ª;P¡?4s´¸æR=9Bt¾s+8}øC9
eÉ=ë,^=Es7Es7Ãdª;n ?,2È>'&M?Øl&?	hè>	R7?&_98³´9çÝ×>G;°	;	9?*;^=úos7úos7Ãdª;PuG?çé>ÂLZ?] k?L?þF?<ÍM¶îÁø8$ËS¼Ert:H:^?ù^=ís7ís7Ãdª;&=K=^*?VÞ;Ê[q;Û+?@õ ¹£³8hae¿I¹êë84!¿^=àÅs7àÅs7Ãdª;4?Ø'³>å>?¦Ä>Üó>cV.?]ëA8ÃØ9zDe=Ò	=:Ü*:b
?L¦^=Óðs7Óðs7Ãdª;îÎé>»ÿ>äUB?L×ê>­>4-?Æü·2à8Õä¾,Ù9	:ûõÉ>`­^=Æt7Æt7Ãdª;ó`?U¹>ÈmG?ç~t?,?V5?]øH=ù<ã'N?s1<óÀâ;H?´Â^=¹Ft7¹Ft7Ãdª;q-	=[WË<¸³,?Wn;0S;c&?j¹¾`9¹²¾0¹ì;9Ñ]¥¾À._=¬qt7¬qt7Ãdª;º.¿>1v>ëF?;¨Æ>Ò>4?ÜÇÊ¸»©F9/§¾FÍ:D3:xÁH?r_=t7t7Ãdª;|!í>J>À??ãþ>5?¹>0?¨ñ¸Æñ{8-xu¿%6:q6!:øæ?»_=Çt7Çt7Ãdª;©Ì?Ï7¦>ýJ?BOÖ>fª>Ùð>?¤¸à8|ß¾ÔiÜ8ÖÕW9·>A*`=òt7òt7Ãdª;\$m?c5Í>0ë?L'?f¶>~v?ø1)9¹Ü8+àD??â9òÌ9\M
?A-`=yu7yu7Ãdª;à¥Y?u)?­fT?ûT?ÌÂ>ÍÉ^?,QS¸Ïz9MÏ½2:Á
:L1!?¢¦`=lHu7lHu7Ãdª;ÙÓ&=Îð<Iê1?¼)<Ð»ô;i1?$C¹¢	9ki«¾v99ÎÉ]?±û`=_su7_su7Ãdª;Ý>	?»þ½>×ì8?ê>«`>Q(?áì¹89Ó¿da§:²%&:6ó?Ú
a=Ru7Ru7Ãdª;P^=â~î<UØ'?/Õ;KS;c?3¹¿99Å¿TÖE8Ì¨Ç8ç©}>Äa=EÉu7EÉu7Ãdª;N¾Y>û½>õ2?]<1m'<#b)?Çî¹EäF9¦ö®¾¶¸%´Ç8ZÉ¾¿Ga=8ôu78ôu7ûË;*1=qïH=ÕÉ.?dÿ;$ø ;K?&x¹þ28Ñü¿f98Æ?Ñta=+v7+v7ûË;`Ô>ÿÐ>Ð¢Q?D\±>r>|>]4?@©9uk¨9w÷a>Å; <;÷/S?ca=Jv7Jv7ûË;î>ùê¢>4l;?
£>ï'q>þ-?AX8¡9Ä«=ñÚ;°Ó:u÷-?6»a=uv7uv7ûË;Ø£i?÷Â>d?Á±?Íî ?O|t?íÊ::r:|å%?oî:æï!:-xX?²éa= v7 v7ûË;?Å¼<d<,>2?Dî);YPÊ:W?w¹N#59óÖ¾^	ì9¥BÊ9`?Gîa=øÊv7øÊv7ûË;^òô>È>½Sb?·x®?.£l?Z¿<?À9äm¬9s?Sà:ôu:ªP?/b=ëõv7ëõv7ûË;[»=ÎÿÒ<E,-?\YA;Ôñ,;?¶Ê7¿8 e>T*7Æ9ßíû< b=Þ w7Þ w7ûË;f?üx?Ç¦?J9S?Úc¼>¢?bÆ9:ê½9Á­>C;ç°:§YN?Ã!b=ÑKw7ÑKw7ûË;¤Ã><¬0@]º=Èÿ=¯9u?T¸¨-9rC¾Z@µ9.,´93Ä?,7b=Ävw7Ävw7ûË;òØA?Ów?1.>?¼kÖ>B>À:?Â%ü8y9ÏX>¹=Ä9Ofí9ÞÓ>åb=¸¡w7¸¡w7ûË;òÓ<'ý<©+?2³:E:4?Â¹N9Ë4¾¬+9>9h*?Hìb=«Ìw7«Ìw7ûË;QAç<z=²<`&?|Ù7; ²;GW1?s¹ðÄþ¶
Aû@89n½û=7c=÷w7÷w7ûË;?$Å?1¸z?JpÞ>efl>áp?ÆõR8T49>äÞ-:Zé9{¾?§rc="x7"x7ûË;õÚÆ<p´<+±.?'þ¯;êù;#©.?7¹¢­ß8¼µ¿AÕ·Ù|9W:½¼vc=Mx7Mx7ûË;ïª=­Ö<`20?ùk;'3k;ê^?öI±¸7áË8Þ¾PæL¹¾84h¾¿²öc=wxx7wxx7ûË;??CH
?ð~?Ñ)?ïP®>	Jx?ãF9Ìp$9Ð?Å%ñ9Yÿ:v÷â>1d=j£x7j£x7ûË;Ó
?xÞ>Ol?[B?ùÉ>4Ýv?Èþ¶+Î9¢ÂZ»Ï4;Í¤Ñ:©\?Æ
d=]Îx7]Îx7ûË;öUÜ?4`?%¯{?á¤¬?lÜ.?Á|?Ï©9½ÉÛ9GÅ>à.;Æ&Ä:\;d?jXd=Pùx7Pùx7ûË;lì>2Ã>	âD?/Ås>ö)>²7?È8¸ßà9N¾Ü¸£9¤9Uíw½^ìd=D$y7D$y7ûË;G=xÃÛ<c1?@Ö];0>;L?Æc¹Ý9ÇL¿	¹ÄfT9õ""¿+Pe=7Oy77Oy7ûË;îTD?§Ì÷>?ÔJ?0¤?ù.?£yp?è!
9 ìï9¹>$fß:iq:]È6?ÿfe=*zy7*zy7ûË;×ªÏ<<)Ú7?xá;!2;nK?Î¹ÂÙl9R§¾ñe¶9î(9|4?ie=¥y7¥y7ûË;oÕï>¿>KaA?~4»> [~>âi<?¢,¹eËw9 ¾Bå¨:7{:Ûá+?~ue=Ðy7Ðy7ûË;'?¢ôu>³?ø¹Q?ºÑü>s]T?¯)´<L<¬b?v1¥<*u/<q?e=ûy7ûy7ûË;OZK=GL=Ïè*?C1;ah;Ä¬?:Þç¸9#7Ó¾:lé¸ú9=HK¾fe=ö%z7ö%z7ûË;WÓ°=v´}=×l2?ÞÛ;q¾²;>?
=¹\·Ê8¿&6¿¬ì(9ô?Å9ó<[>:¢e=éPz7éPz7ûË;¸Èû>zª>×=?¼GU>½>çÏ-?³¶8Y~8¦¿>¥ë@:Í:ó%?ïe=Ý{z7Ý{z7ûË;´ï?j¯>`rP?E?~Ù>ú9?h³ó8þHo9°\>ïÒ';ðÁÌ:ÌÒQ?ñf=Ð¦z7Ð¦z7ûË;Rô>+>a_?Æ>KP>°B?ì
R¸Ra8°nÑ¾Ú8)å\9`o>WEf=ÃÑz7ÃÑz7ûË;Ú:=ea=yF+?T<Íì;S'?Z°Y¹V´8µ¿¬·?¸=f9»aÕ½lLf=¶üz7¶üz7ûË;¸¿?¦>ýL?âÉ>><»F?C=V¹#c9vñ¾`«ç9:Ïñä><f=©'{7©'{7ûË;ì>dt£>Sã8?*d>ã%>Ä0?Ktª·¯9W]½ó0:^Îò9!):?c¼f=R{7R{7ûË;Üéï<È²<Ä+?0;+Ø';*:?hÁB6«p8ø£<ãÈd8«K±8J,¥>Jéf=}{7}{7ûË;Jß²<¤Ë<ÎÚ)?8ìD<È<G| ?*ïÂ¸{w9´`0¾wa:æ£P:
?È÷f=¨{7¨{7ûË;ÒBZ?hM?ÅT?N5#?LË>ªM?ÅÃ9sÚ94®0>¢
³:Ó:.Ç'?²	g=uÓ{7uÓ{7ûË;Ì?1¯>,@?N9>{X>µv0?T¸·V\S99B_½Ìe;R>;qB?hh=iþ{7iþ{7ûË;»%
=d5É<;Ä/?³Ï;};:?3¯$¹õfH9z_Ò¾¼ãV8âA59À>hh=\)|7\)|7ûË;;÷U=ð2=·1?É°;Pni;K?Æ©a¹´S49>. ¿VJ8|ùi9JÝ=O´h=OT|7OT|7ûË;[=£·<rª7?G´B;bn;j2*?nô7AÐ8¨>w¸2d9YÔ
¾Ïh=B|7B|7ûË;¾î>¯>Áe@?j&>ÇàT>RÁ/?C*¹â]91qÄ¾4v°:7Èc:pRF?ð2i=5ª|75ª|7ûË;Pê>Óá>ßÄ<?5>Î4D>o1?´¾7»ñ9¸W|=ñ;»9^¡
:7©>Ai=(Õ|7(Õ|7ûË;üíy=Ã!1=4?þÊ<QíÈ;ªê'?G¹cr9·*§¾ñãu¹ s'9cõ;¿­Ri=}7}7ûË;¡=·]=Ûë9?X`X<%w
<ÐÇC?C÷·ñ19¥Ý±½}æÂ¸R:9Ê±¾ÁXi=+}7+}7ûË;Õa½<±ÿ<¡&-?é<ù:6ä:lå?z¹TX9K¹ö¾ô¹ ¼Ø8*¿8Íi=V}7V}7ûË;«|Î=lÀ=4-?¦h;÷Æ;R6?ax¹³I9±¿":ûñ9îØ?j=õ}7õ}7ûË;VÁ
=¾³½<{?;?Zú^;®;_	H?ÀÐ6¹VT×8JXY¿1ñ7±|9øYt=[)j=è«}7è«}7ûË;lÔ>Æ?>æCG?%4Ñ>Å>ó¤3?U¿¸5`9¡´ ¾]Õ9×«9^¼?j=ÛÖ}7ÛÖ}7ûË;o¾@?(´ø>fF?Ý?ÿ%??{ºL?Çÿ9^Ùð9¡>8âì:>j:Í3>?R¡j=Î~7Î~7ûË;/&?Ú­Õ>G?]éÏ>Ô6>,Z2?3»8(Ú69>X­19ô:!9
?NËj=Á,~7Á,~7ûË;ð§°<då<Õ%*?xàñ:;¡Ï:Ø?ý?_¹¯!9j1¿Kçè¸6F¡8ÂÙ8¿Ëûj=´W~7´W~7ûË;A³â>(È>çè7?Å`>ý'>JC+?½6(9¾ä<ÑU":K±Â9tU?êk=§~7§~7ûË;ö=jT=¤p3?¡Ö<ïË;%?{Ûñ¸v´¬8@3¿x9¬»9q_>ük=­~7­~7ûË;×	û<×8º<9,?å;hî:¸h
?©¹èq÷7Ý÷¢Àâ};88²8¨>4l=Ø~7Ø~7ûË;q?Ýß ?¥PQ?÷ñ>g}>[?¢·8g?°9{]>:v:l?l=77ûË;S	=PÆ<Ò1?H&Y;ma:;!?¾Ý¹ªRg9ÄGª¾2TÙ8Þg92òo>Vwl=t.7t.7ûË;õÉ~=7=2?ï®t;£JW;y?^#w8ªM)9Ø:>Å9¾=Þ8í¢?Ò±l=gY7gY7ûË;ðó?_­>ÔÊE?¶¶9?Vþ>Rí:?
ª8Ê9G¹">3áù<U<'½H?`ýl=Z7Z7ûË; ×=ûrÝ<ì_.?pª;~Ë;*Û?ÐT¹&&ß8j$t¿ø]5æzÅ8lß;ñ7m=M¯7M¯7ûË;¿¨í<®<GÈ.??ª;P¶;dº?¹Ä8Å¨¿KÈb8éQ9ø
>em=@Ú7@Ú7ûË;Õ?p4ª>ÎM?ôhà>ää>(ß;?¨8¼4!9j×>çùì;Àó;0T?m=77ûË;à"¡>K6S>3NC?t¬>	ÞB>êð'?7Ë¹ÓÞÊ8Ï<9¿ñ
9²`¯9eÐJ>ÿm=77ûË;â&>··=e÷3?üà<µ;Dí9?y0¹1\91kÌ¾ìAT9P¿97¶0?~¡m=-7-7ûË;=^=2?e_<¿2<<¸ ?¬È¸Zx9ÙN¾RÀ8üXO9sm>åÐm=C7C7ûË;`=}Î#=¯y/?²Æ;;0ç#;Ç¤?¡!l¹´G%ÄCÜ{·®³8d^¾¹Øm=X7X7ûË;rqÎ<å5<´J2?÷»;.ùs;L?H¡7¹¦à?9ÿô¾ï
?8=o8mÌ>Ên=ùm7ùm7ûË;À)=÷ ò<s3?Xjµ;SÌ;j¿)?j¹L²Ë7Ç¿ÀþÐ;¹Í'9Â¬¾+n=s7s7ûË;ªë<<y¦<´5?­;©*:;û1H?ò=Õ¸Zº9àÃ¸¾LdÔ:):5?Vn=í7í7ûË;n²>|]^>èkM?Äø>b²µ>Ø?/?Üá¹;]ý8q¿âíi<TÕ<5E?Ôn=f®7f®7ûË;üZH?ÖÇ>-U?îY¡?Ì¨=?CÊY?{X99:»9	}>o÷|;Î÷;øùL?¿n=àÃ7àÃ7ûË;ûøl?e×>%¯?a?f*>À?hKÆ8 ý8È>ûØî:É:úëd?Oán=YÙ7YÙ7ûË;ÆÔ=j>=@0?,´;WË;ù$?Zÿ¨¸{&98¾*Q½9?8Á9MÔú>¢ùn=Óî7Óî7ûË;]Ê&>
à=>?]ä>Ïù¦>Û.?ôÏ:usX:èÑ.?ô
=«{½<{»;?o=L7L7ûË;â°î<ùÂ¯<0Ô-?kû;È§;uû>¾lÆ¸Â9¥<Â¾ùÆ9ï9¼.?¦Ío=Æ7Æ7ûË;1ß ?e¿>¥ùV?8?Z:?ÎgA?6Y:Dó?:Ø?1¿);@ë´:1p?^&p=?/7?/7ûË;Í?é¶>R??.°ê>©\¦>4?Tÿr9ãþ9ÇÙ>-Ò:ý:rôð>\p=¹D7¹D7ûË;Ã<(U<Ì!1?ÚW;kT; =?æT¹H.9§´;¿]g59ç 9£N>gp=3Z73Z7ûË;äÝ>lw>®F?W*¡>5(e>@4?VßÄ¸.Õ%9Võ¾¦sf:1=7:ãú ?Øvp=¬o7¬o7ûË;Ö?Éî>ë\?í#?îæ¼>'^?+·8ï9fP>© ë:M:ü>?Âp=&7&7ûË;S$?[ßË>Ò¶N?Á
á>o±>p@?ÐÛö¶N9,·w¼Æ*\:Gí:=7?,p=77ûË;ãú=Èu=Äf? G<<6H;àª?Z+¹5g9ê¹½¾_ü'9r¦>9!á>p=°7°7ûË;b÷+?uÎ>ý:U?/d>Ë>¼c@?r¤¸³Ge9-&7¾ö«9hÏ9Èø>@p=Å7Å7ûË;Í7ß>FE>ïÓH?¬U>Vb7>Ñ!:?ûé¹uz;9öàÅ¾ð+²::û&?þ¯p=Û7Û7ûË;ÒÍÃ>Úã>{??o>¿N>Õ¦,?¼¹Âù\9û¾;:UÕ9Âa?Ïãp=ð7ð7ûË;=Ì>X>¬@?rP>*f5>ß#<?ÒK¸`¾?9é¾Qì:Tï:kl
?£ôp=ÿ7ÿ7ûË;_0Ã>dQ|>	F?~]¾>·Í>æÁ4?Ûy¹éÀ8­ 4¿,;bÖÆ:½I?Wq=y7y7ûË;oö= åÅ<3,?Õ·;¨À;±3?4è¹iA9ÈÍ¾ v8é)x9ûÌý=q=ò07ò07ûË;ªÐÓ<½¡<Û¿'?x|=G=o"?Íh2¸+}½9q½°Ú\99ö
½>òCr=lF7lF7ûË;¼R¹<eµ<5i1?Îì=Bp=¹ ?¡2s¹39P-¿Y·8Ë9Åú¢>HGr=å[7å[7ûË;kÕ->¶)ý=È/?´G<;j<ðÊ?hW_¹RG9ùl¿8`©<9q^R>½Ìr=_q7_q7ûË;[*>r=)NR?
åd<0ã<F?Øfc¹Ìq?9
¿q9;9òì>!s=Ø7Ø7ûË;×0?ç>|?µð?¸?·h?WV{9Õº9?ð¬>t;:oûs?48s=R7R7ûË;éèR?ãè>m h?dú>l¨>õæM?ð)Ü8vÑÌ8	?ø:HÀ9Þ­v?Ts=Ì±7Ì±7ûË;0>ÇB>²sA?cìö>µ.µ>«q.?Å7/×Î8yÄ¼=kâï9Fæ
:Ý>\Vs=EÇ7EÇ7ûË;Ü=ö¸<YQ?á;û;m;:®i?¬ã:¹n9v ¾øF¶pË>91|¼£s=¿Ü7¿Ü7ûË;ÎÒ¹<	k<3?Ò ;¶;÷¤?­¹ç
¬8Ï5Ô¿«&
¸n.9!Ï½¨Ês=8ò78ò7ûË;5ôS?Mìã>On?µÚã>î}>:¶e?à»¸ù×9ä$¾¤A9[ó8nR#?hÑs=²7²7ûË;(>TÙ:>0ÅB?T°ª>g}>êo,?X<¹Ü!39s¿û>ë9î9O?|ßs=+7+7ûË;l?áÉ>B?bï>B>KË6?¦Õ·Iü9;Ô½ù5:z:Så ?Ñås=¥27¥27ûË;Rü<rz³<êº3?:î:hw?½G¹Ü<8 ¿þ
E99 >eøs=H7H7ûË;?¨Ù>½`H>µ	?Hd?Wg?ÍËv?iU=b%ü<ÒX?×n<[ò;ZI|?
t=]7]7ûË;ÃÏ>¡©>ÎC?	Ü>Ó>ßç2?ÿ«¢:T>:ïÌZ?sB:ñ:LÐ
?Ìt=s7s7ûË;]ý?+?ò@P?ÊI?È»>9ã=?è»S8ÿ9Ï·Ò=Ü¥:NúI:Å8R?et=77ûË;?t¿>I@?þg>\n@>AÌ6?*R¹ÞÏi9áÞ§¾X:Iëy:T¶
?0ot=77ûË;]Ð'?ÿäÂ>Åm\?S>°¼F>bñK?ñO·8|,*9æá>àýü9ÀhØ96£?ìt=~³7~³7ûË;A=0qØ<zü,? Î¬;Ò;½?áà	¹9|9(ñ¾åþ¸EÕR9kÀ¾Mu=øÈ7øÈ7ûË;Ö?oy?ÈÆq?SÒ6?28§>Yñ?æx8E9K'=z;Ë!;Êv?ñku=qÞ7qÞ7ûË;ñh=ix(=4ü0?ÛäÂ;Þ;?@?V>w¸6Øý8ÇWy¾*u}96I®9K%º>0su=ëó7ëó7ûË;É÷>ç:>#ÒC?[>ôie>`£)?îãW¸©ã9¹ ¼½Êt¬9ÈU½9-é>nu=d	7d	7ûË;9=G1=DJ9?ì>2¸Õ=¬*?\¸%´9°c½^ú:O:r+?£u=Þ7Þ7ûË;3dþ>vñ>²ît?¦©?\Ú¡>Âvq?\¹9ùm9à< ?Öæ:uß(:Q^ï>v=X47X47ûË;½	Þ<MÃ<ïÕ8?p¡×;û@;4?6^ç¸«*9A©­¾é.¸8²M9:e>¤v=ÑI7ÑI7ûË;%·Ð>4Kq>£o]?ÜJ?UÖ?+Â=?* 9]Â\9¼9?¢;Ç:zY?`8v=K_7K_7ûË;Pñ?Á>ÿÿ<?<y>¥~6>/?£×7÷9zÏ=és:mG@:Ïª9?²ev=Ät7Ät7ûË;¨+?õÚ>×yI?%)?_^Ô>DåK?%EP9X9N%°>BRe;ÂÐ;)M?±tv=>7>7ûË;ø*?ÏØÝ>täD?¢ú?d¼>´³4?0J¸|ð9½"¾9;Np;Ù.?øv=·7·7ûË;AP5=ò=;1?/<ë¬;vcI?D©	¹ü9J+r¾r:8 BÐ9f0e=:ÿv=1µ71µ7ûË;ui?ÞZ¨>ÓG?x!¹>í.>²Ý8?IF¸1\9i~¾R;{¬";\U?Ïw=ªÊ7ªÊ7ûË;ð$=ÓÊ<Z6?äÃ¢;=;¢»?Øz:¹àâ69à¿!>Â·»­s9{L½á3w=$à7$à7ûË;Ch=.+?=O1?±;.HR;Õÿ?:óÉ¸ÅYZ9Ål¾ÞÁy¸i
9õáa¾\qw=õ7õ7ûË;àdá<ïñ< h@?îð;ã>;3H?;ë?¹ÊÚ84Sa¿Òª¸áã69Èn¾1xw=77ûË;çÝ²<Ýî<xñ*?u§;÷Ø;-?|l¹jvî8/b}¿Õ7·ú8p^½>Þw= 7 7ûË;X=Ýåº<tå2?9@1;¼F;w?n#¹óÅ79C©ã¾ä~J9¡B¥9×>. x=
67
67ûË;öë?l1Ì>tw>?õ ?Ê>
%2?Oà8ÄïV9r³3>bdx9ëÏ9\nÑ>­´x=K7K7ûË;¶á°<B©<vG-?µ¿;k^;0t?02P¹~9Æ©J¿éG^8
9î¼=Âx=ý`7ý`7ûË;<Ëï>÷`¨>J6?j6©>).t>Dg1?pÂ80ãf9îW>Æ\:Þ9ÊN?@Íx=wv7wv7ûË;Ýt[?Ûï?½{@?Wº?	CÉ>Ù5?Øü·5ð!9§P½B:Åk:d²:?>äx=ñ7ñ7ûË;V=?"cÐ>8h?e9?âB°>lAg?ËÊ8j²K9ßÝ~>ýe<ö;uCo?çúx=j¡7j¡7ûË;>Þ»4>¬õ??ß?ÂUÂ>81?$`î7Ú+9P]²=à?õ89MtH>5Xy=ä¶7ä¶7ûË;cÕ<¥<"h-?ò,0;ÙW;?Mâ¹ãl9¿·Hf8î9t½]>\y=]Ì7]Ì7ûË;b[=h=3
4?JÏ>< <°Ú#?¦ÓÒ¸i9çóQ¾ï·559\½,Æy=×á7×á7ûË;øé(=:=ê(?°5;ºÕ;tØ?ê¿¹BõR96á¿O¬8-9ZÙ>Î3z=P÷7P÷7ûË;_+»>òx>Ì@?]/>1éC>.7?{¢¹è'M8'tÃ¿½w¸9Î/±9B?b>z=Ê7Ê7ûË;í'ö>Ô`}>÷³x?âP?µÛê>dÇb?ÖVÚ·Ön9¿j½Á#Û<bäv<H9c?²xz=C"7C"7ûË;R÷9=Af=1?µ;àå~;ÈV?ÝM¹ @ª6ÃåÁò¾¹c5
8 ÀÃ¯z=½77½77ûË;YRO?ÎçÎ>éA?¯d?Ú·Ç>éu?2Î9TÉ9Cßá>æÛÈ:UõM:c©y?$0{=7M77M7ûË;c' =¼OÔ<A?,·#<ñã;|-8?úo¹ÉV69ú5Ó¾¬4¸^Çß8=ü4¾^o{=°b7°b7ûË;Ag=Y =ó8?~ð;íV;Éß'?Ûú3¹t/ý8û5¿m0c¹õ\Ã8$Ú¿{=*x7*x7ûË;rç=HA¨=*.0?òvA<²4<n?ÑÚ7/Ò9påÆ=[¶¹äh9"Pç¾×Ë{=£7£7ûË;ìÙ<¿/<:/?åË:¬¢:Ïè?pLõ·L¸.8½´³¾\jR¹5nº8¹w¿&|=£7£7ûË;Þ=§=Z2?g>
ùÇ=ì$?¶:¹B'8g§¿.î:û§:Ls6?:|=¸7¸7ûË;j&Ê<øX<Cl.?0f;®H;Ò?Ò¢¸ìCs9!ò½îg8>Ù9°èû=MH|=Î7Î7ûË;ñ0=1]ü<>~3?ËÔª;z;,.?o\¹>y8óÃâ¿PÐ8p99%O±>
n|=ã7ã7cî;´%?æR¯>ôq?ýFÚ>no>Ù:i?È0S7õ<£9Ù¥<4:ÍÂ:ãÙ?Ç|=ù7ù7cî;³`R?ÚÂü>ÑU?EÚ=?fõ>#SF?Ä8Fb9É>û:ï6:ÊÁ@?|}=}7}7cî;Ñ3¸<ñ<2,,?ò¨+;ª;¢?fB|¹49]p¿þ})¸
ñ9°¾æ}=ö#7ö#7cî;_&(=©¾ö<u.?#;	P;`K&?÷jS¹ªJ9Î¾Ò÷¸íL9Ê¾6^}=p97p97cî;\x±>Àj>[¼A?>£VS>øô%?Ç¸ÔÞ9Ô5_¾¶h9WÕ·9,ñ¡>ñ}=éN7éN7cî;7"ç=$©=þ.?'æ;÷@»;þC?l¹vpf9±¾+-¹ÈÃ;9Å°¾vb~=cd7cd7cî;Ú²Í<ùl<×<?¥OÍ;÷7;"&?
ê<¹ÁS_9oØ¾gp8G(j9pØ(>Áà~=Üy7Üy7cî;D­­>sV>åFO?õ(?cMÖ>ÕI?÷¿x9V&9ö>ÔÂ;9q;nc?*ñ~=V7V7cî;ï=:ÈÐ<&++?AÝ¯;¸k;@þ)?¤³¸
t9¦Ó¾±¢¸fù9Mm¾­Õ=Ï¤7Ï¤7cî;³o=Ñ*=m3?â`;.I|;µ¦?¶e³¸Tâ8$êÊ¾Þ*ð86þù87ðõ>Þ=Iº7Iº7cî;$[ø=`¶=®©.?J¨¡;à;áî?C=¸}¸85¦¾o×8ZV,9yd>J=ÃÏ7ÃÏ7cî;ÚO½>aºn>5K?3ñª>FÐu>¦2?f%
·#Ù9»~¼¼:7F:V&?==<å7<å7cî;jFö>/>"F?jA)?Çæ>÷T<?ÄÐÚ7&¡¤9;!*=ÖüD:Ì22:
?¢]=¶ú7¶ú7cî;Ùeâ=½§=µÂ,?a¡;C<;¼¾?é¸dï8F¤¾n88ÅÃ59®>ÿ=/7/7cî;æ÷õ<¶<}õ,?ÕÙ:ûÒ:w(?
õy¸ÁD69ú/¾0cU6÷8 ÉS=×=©%7©%7cî;=¶=Vã=òä3?÷;*µ;>..?¯²ü¸În9Xr¾ª©Û8Ñ¯9íò6>Ë=";7";7cî;w=é 5=H.?7Û¡;þët;c-)?ÇnA¹9¿ë¼¾Û9>9^Ì&9pú?ùW=P7P7cî;`-=§ø<¶2?(Ð;j«;Vo?vFi7÷Hq9r÷<g:Ut:5X?#g=f7f7cî;1?2´>Uä´?Z1?3i>$üÂ? ~9ÙvO9G?.äª:½n{:äþ-?xg={7{7cî;£ùc?¼¼>ö1Ú?|?2ðY>·Ä°?ov:`Â9GN?GY:ë9l?¬q=	7	7cî;LÖ>¸>¬>?¥ >4Q>æ*,?6Pã·Ø T9×½1;:2´z:ur?át=¦7¦7cî;«t®=Ë=ó
,?Õ{;9a;ÕÑ?Ðý¸CU9#a¯½H;¶ü"9­#¼Áw=ü»7ü»7cî;.d>þ3>ó@F?îú>dH·>>/?OB¸Å"97¿½ßR3:2(:ß?µ=uÑ7uÑ7cî;XÛ¿<6·<üa'?*ø®;`Ö¡;æb
?tHg8",'91>òð¹mÛ8BÄ-¿ä=ïæ7ïæ7cî;YF²>¥9n>??Óò¢>¤-x>(?ÚU÷¸|M)9ûþº¾¡ô8gø_9ËÎ>
ó=hü7hü7cî;gË>qþ|>ÓÑM?é>r=>xN6?& W8ºÆ8­>d´
:ùTÜ9ï¤$?£=â7â7cî;Æ_=¢ =2?t ;I;_$?^k¸e58@´½¾¢Ó6úÐC9íQ<R±=\'7\'7cî; -?sÚ>ÞJ?8Öí>(þ>ÿéA?Lc5<ë8ñi;/:1ý91?Å=Õ<7Õ<7cî;´-=µC÷<!3?Æt;ÝöZ;¦?¿ZH¹G9Wy¿Ð¼¹FØ<9yÔ¾°Ò=OR7OR7cî;öºé>Q~ >Íh:?ê>1E>Rg8?im7¶Ôö8æu=²j:=Y/:Wå*?Ø=Èg7Èg7cî;åsö>DÁ>qnX?H·Ô>ë?>E0?Ó
8ä.9ý¤Û=._ö9(ië9¸õ?ãê=B}7B}7cî;è><ö>wZ?ù9õ>U-¢>0A?u&pµªÑ¤9Áºº?F=¿õ<dmN?k=»7»7cî;)=	"·<²Wl?Å<o;Ì?\¸c­9£ÜØ½øÆ·Ô}89b½=5¨75¨7cî;ÆdI?u8Ì>Ôt|?pü>V>Ú#i?9)È|9'À>ÕlC;áXÒ:ÞÖm?';=®½7®½7cî;z¬=YV=¯¥+?f§©;ô};õ<?=§*¹8½i9íçº¾íPU9qÓ9î©2?A=(Ó7(Ó7cî;#Y?Xôî>Ì h?¡^\?Ò?Áy@?ü:¶J«9Tr»õ:K:$:0­'?P=¢è7¢è7cî;,¬T?4?ÜzO?µ>¾>(á5?ÌD}8Þ²29êi5>0ï9Ô9
O?p=þ7þ7cî;èÜ<"§<,:2?@p0;U§;ÜÚ,?v´T¹Ôé94¾¾B~¸N{¿8HÏ³¾±À=77cî;s5?¾S®>(¥Y?×»"?i°Ò>:»E?æ%è·¦g©9jh/½y:¦û8:ó5?±Ç=)7)7cî;Ëä>¢W>ÈA?ù^±>%ðx>g6?P8Dý8>ÀÌ9(9F¶*?ä=>7>7cî;@?x.ª>©¢R?TûÃ>2Óv>NDK?Zë¸%á8Úb,¾äë9(K9L? =T7T7cî;Å
.?ã¹>Ép?}?]?¥>¡}d?ØN,74pÀ98e<âg:ÓÌ:ÎWd?
={i7{i7cî;p?¹ï°>ìT?×Ë>3|>¦N?:¶<8»Ù9e37>ÃX:Pu9ÚR²?	$=ô~7ô~7cî;Uÿ=´Ch=Y0?Î°;|Ö;=?s#É¸Ô59BÉ¾gÇª¸( 93r¾ÆB=n7n7cî;Ã	?xs½>¢B?+>øy7>*Õ2?Ëq¹U9=5i¿xTÅ9Î97ô>çD=è©7è©7cî;
YI>Ú>1ù6?óyÑ>c¢>¯%?G© ;	þÒ:½îB?§±Ê;R;º??p\=a¿7a¿7cî;Wu=ÑÛX=ä,?3t¬;vÀ;Áó?\Ô·? 9Xw½8a¸?Mh9p.¾ãn=ÛÔ7ÛÔ7cî;+Ùr?f«%?L¡;?>?í±
?úà/?ñgG8Ù9Å=#:`ê':R?
~=Tê7Tê7cî;<>;%/>2h?9J?/w¡>åéT?qþ>¹8ë£¥¿krh=Ò÷=Wíd?=Îÿ7Îÿ7cî;A>-?ÜÕ>caO?zUÍ>»>à;?'Ì¹þy9ñ¾NE912 9rþ>=G7G7cî;¸O?é­>|r[?Ø>0ì6>C¶J?´¨¸¶`yF9B.n¼ÈÏ9	å:%µ>J¡=Á*7Á*7cî;=
e=w11?Ø¥;W;Ï²?DN¹4(9fÃ¿H·D^9(hæ¼Ï=:@7:@7cî;?é*?EÅh?¾W?É¥>zñf?`QQ8Èy^9Üð=Vw:,wT:þ?8ó=´U7´U7cî;DÜ<K×<
10?c:þ
:Ðh»>x¹$A¶ï¬A¤XÀ¸K
9X`²¾&S=.k7.k7cî;o6?Ù«>
ôD?÷Ó>±dG>6?Mú7¹9k®¾5¶È9ð£À9ï\?{Ö=§7§7cî;íÉH=¤%=1?Ï·;?;Üö?h$(¹Pg9 Hº¾éz¹aõ19SGÑ¾có=!7!7cî;mâ<9¤<%+0?ÊMµ;y;x'?Ù¹¼6DíÁ]V9¾;_9yö>dô=«7«7cî;Ö?¨­>CG?qà>>Ú=>?là¸Ôyb9¿­}¾\9Eä¢9¥rï>â=Á7Á7cî;MÕ>¨Ä=6?»0<¼Ý<+?B¶¸ÿ7	¶¿ú89¨9Ð#e>á=Ö7Ö7cî;Y"á<çõ<fnE?4ä;Úz;«i?¤t¹ÿG95¿Y8ûr9J`¥=/=ì7ì7cî;¡ú=Í¨=
>?vÞ?>©>×ß)?¸%:Ó&:X?^Û; ;WF?On=77cî;êÕ>Új>AG?ik>t:>Ú¾5?gÖè¸9_¾êÁ`;L*;ÿ??yr=ú7ú7cî;'u?n«>Ë`?b?ï#?Dì??G57¢O­9Eâ<»0:°ø+:÷ÇD?ox=t,7t,7cî;ÉS+?Íµ>Öq?cY?Øvû>¼ü\?<9]9¿ £>8í:x :ø­N?Ö=íA7íA7cî;Ð]h?=VÞ>)Æ?ß?Ñu>%Ü?YQ7æ9â=÷©M:±¿È9K"?äñ=gW7gW7cî;5=ÌÒ<=±-?±H<Iè;T"?æ@¹·/9ÞÍ5¿®6D
9]r<A=àl7àl7cî;º[Ç<L8<¸/?ÙQ7;:;ßû>Qm¹ä²Ø·Ë@ØB¹ôÅ"9æ¿+(=Z7Z7cî;®ÿ>§£>eúG?}è>¢>Ü'7?$18<¨z9HÔ´=[Ó[:¨Û:û/I?H=Ó7Ó7cî;D_º=I¶=ÿÇ/?NbÜ;·¥²;vç?ÖD¹èU¤8¥v¿å»¸2W¡8$¿Æ[=M­7M­7cî;ÛÖì<×®²<©)?Á9º:MÍ:-è>Ë.e¹í8tyw¿¸8;93X@¾h=ÇÂ7ÇÂ7cî;%>n8>ª±F?ß>Éêd>oP.?ûa@85D9Øû=:ÖË9cG?d|=@Ø7@Ø7cî;Ø?é_²>ô(A?Ç§>e>ò-?Zú:FÀï9&?f$:,:»?C=ºí7ºí7cî;)êï>ÿ>*P?î>MË>F?H1¹§`È8ßb¿°:»:³Í?á=3737cî;¯¡=ÈÅ<å`*?( ; ÜI;?»*?^¥5¹S E9wåë¾â7Nù}9§Íc=\ß=­7­7cî;(®?Þ£ >^?Ç[>\3>ñ¡F?Ñ]1¹~ð8.=¿e9Ï`9é¼Þ>»à=&.7&.7cî;G?»¯ñ>pS?jS?Q¸ü>ÙÙU?¸ò9M¸¾%ú`:êå:ÊD?ø= C7 C7cî;øî?m>hã_?rÓ>iF>T>?ÿè¬¸K!98¾Oy;S,/;F,6?=Y7Y7cî;L.â>Ï<>kMC?bµ>%E>ô.?øQ¹Ey9D¿&Ù\9Æ´9¨NP?« =n7n7cî;=¼ÚÕ<*?¾Ì;¬M;<t:?m¹ÔUé8_Ý¦¿²m#:I
:ÜÖ?ÓO=
7
7cî; ?Ø{£>zz?òÛ´?H_A?2oo?<9O¯9õAÇ>Ní9®z:~^Ï>Õ¹=77cî;àR?PÑÌ>F?åq@F?`?nÑ :êµ½9Y?ñ@;È$¢:P?þÁ=¯7¯7cî;oº<<¨i-?¥NÜ;B­;ó"?!·`9æ ½Y´"529>«Ó¹GÙ=yÄ7yÄ7cî;
mØ>íOI>?ç?à2¢>¤w?Ù¼9¹&9D¡¾`ª·:üO':½?SI=óÙ7óÙ7cî;NU?â>i?Å?y?âøë>®3?#Èâ8Þo97·>ºæÚ9ßÏ9ÁÊ?ÞI=lï7lï7cî;ç`°?^@?¹«®?übj?\p£>`·?0Ì£9Î9¾?óÄ:À:¡=?IJ=æ7æ7cî;Qå?4t¥>DÒ?Ê«X?@Î¦>ÄC¦?eÏ9ñC9§W?Yb¬:8ð:Ô?%l=_7_7cî;ÓV>ì0þ=ÊW?¢³Í>Å{>çNQ?y¶8Ó!9ih>3Öø9´þ»9ál)?ä=Ù/7Ù/7cî;4?mR¯>ÇFe?¤¿>áPb>­X?¤|¹Zp9ßêg¿á­::óz-?=SE7SE7cî;£0>ä¢>/'q??c²>¡¯P?w:q8[9üÂ=ÝË;ß¼:È7V?Í=ÌZ7ÌZ7cî;ÞùÀ==ï0?N¥ù;l Ç;Yy ?T°¹å9msz¿ô,<7Â,~9ß½<SÒ=Fp7Fp7cî;I?¡>ÒLX?Z5Ð?WA?pK?AR)9D9¹9gj>k©;Í¼:M9?óÕ=¿7¿7cî;f¢©>8Öi>b¶9?kÆg>î°+>HË,?>
Ì¸\ø9»jµ¾EÎz:lk:3]?¥þ=9797cî;t?º¸>³UA?ëhÝ>Á>2>?M¬¸¦Ø§9BA¾;;Ð:0'?ù=²°7²°7cî;à±<<j-?V<;$;dÞ%?4 ¹Ä
9qj¿ôa[8fc9H>x=,Æ7,Æ7cî;´ÈA=X«=t+?LÄz;4íP;6¢?ä×v¹9\¿õ¸$e>9¯¥¾M=¥Û7¥Û7cî;ñ/­<M<úD'?	N";¤õó:¶P*?L
È¹|*95¸¿ÁIæ¸yª9ýÜ,¾w =ñ7ñ7cî;$/ñ<°¼´<.Ï*?2%;®õ;\¦?TÜJ¹qhZ9ÖÆí¾4LW8¯9lÕ=á*=77cî;Ã6á>Y¤>åîE?igÇ>¹ã> 2?þK·	KÃ8ºáL½Q<B:
#:®z?Òe=77cî;}ä"=j¶Î<U»I?F;,E;ÜÌ??B¹ÒÈ9Ã¥¿Pø5L*^8ïó<Ey=1717cî;ÉÈ>A¸>îX5?Ø.ÿ>ía¾>=+?Ë®B=ÜÆ÷<×$I?ãt'=<ç<a*9?hØ=G7G7cî;b,=4j9=Ø¡:?î3>ÿ	>!T!??é¹[ßÍ8©L ¿£Ü7êÂ9ÉÒE=èÚ=\7\7cî;r#e??z
?dOO?Ñõ>g>
U?f·Ülù8; ½ÛÈÀ9ËÐ95_ì> =øq7øq7cî;¤*>¬Üç=ih<?
\>!>üµ.?$z==³oå<jS?î 9%¦9øö÷>ë?=r7r7cî;R¤z=BÊ+=À:?ê<+Î;\_f?ü¸ïÔK9@*E¾âk,9¨ßX91Ë>µ@=ë7ë7cî;p8Ö>oû>Æ??è[#>Ùò=Ç4,?ïýG¹¼Ð¼8£¿ü¬h:Ý9°t?X¤=e²7e²7cî;±=O==Ò0?8<ÅÉ;­3<?ù-;7².a9ØËÔ<Î·Õ¶BÉY9Ï7{¼ò=ßÇ7ßÇ7cî;=j}?$·"?KYG?o§?«ó´>Ã¸S?Ø¸«19µé´¾îF:h
::
Ü?ÊN=XÝ7XÝ7cî;&Ñ=ãT=½ü.?&Ð;`Ï§;ð§?N~Ç·Åü9i¶½Åü=9è\W9Öá>ÔY=Òò7Òò7cî;@»à<Dt¦<hÐ,?`Í2;òR";mþ?´Î©¹øÝ¥7q
Á´2¸¾$9Ç
¾Ób=K7K7cî;Õ,?Þ×8?)­G?²3?sûà>QxL?+Qµ8ÄtN9Ô`>1u:D~:ØP?k¾=Å7Å7cî;tê>S¬>À??Ö¹>ºÎ>F>0?Æ¥¹zË9ç8¾¬¼:À«R:~d?ø/=>37>37cî;ÈÆ?Æ>cG?G2í>i, >6=?ÌD·Ö]9¶¼	]9;ú±9æ>w2=¸H7¸H7cî;Þy>>÷O?ÆV?f5È>p F?ÇT=Ñ=qîQ?'c,<|Q²;;|w?==1^71^7cî;LÑ<Zì<Îr/?O;ñ;¥É?37¹X}9À¹¾B{N:PP:ý>'ù=«s7«s7cî;.>v9>tÓL?~Pl?H(?ñ¾3?Q¬*9¶Ù>9Sïä>Ôb:Î$:·ñ9?Ú=%7%7cî;LÍ>Í>ðH?4F>íO>Û3?Áj.¹+c8G¿ÉÛ9×¯:¹2Í>e=77cî;?(Ì>b?ï4?îÉ>-ae?DÓ8ZÜy9+
>XIÎ9I:;·>÷0=´7´7cî;vwØ=f/¢=×*?7¹V;Ûñ);º!?7Ö¸ðá9£Y3¾ìÌ¸&à9Ú9¾WC=É7É7cî;3ôJ=q¥=Ãq,?ñ·;%åw;¾?§'¬¹A\9ÎH¿PÝ8ûU^9íÒ~> O=ß7ß7cî;É>`>ýòC?Þèa>x>ð¡7?R[.¸îÏý8Ü/¾a×(:{u:T?êX=ô7ô7cî;È<XÃ<á9?
-;7ç=;sÖO?¦ó¹ºQ9·iý¾
À+·d49Ä¼³m=þ	7þ	7cî;ÕÞ>¯ë>¡®6?S>öÐ>ÏË-?ån¸àéb9îI¾Ú¬;_~;õ-?ñ=x7x7cî;ù©=/[Â<A±2?çÐ>;µ;?¡ÐF¹u²9xª®¾ÈZ°¸Kï¿8-8ë¾=ñ47ñ47cî;ÿö@=<=èp,?~;ÏÌN;s?P2¹&7	9ÑV&¿ù½Ì7½õ8`vÕ=¸·=kJ7kJ7cî;7ëð>^î>B?Ì§>ÿÏ]>¸¸,?V'¹£õ8he.¿:ô&:¸â:HÇ?Iä=ä_7ä_7cî;ÚÙ>ÉQ>ÇîC?O?RP?Á;G?=êÆ8Zó9âíC>òÑf:61:]&?Þå=^u7^u7cî;Òc?ñÊ¼>A?TÎ?4,?]?6Û¬9KÚ9ò¶Ê>±E;KY`:?²ü=×7×7cî;f]k=³T+=ÝÖ/?à+¦;A|n;
`2?-¹ò [9S¿WI[83-v9r	ä=Z=Q 7Q 7cî;±ê>À>YUF?CÓ½>>.:?	G8~F49À¶
>pçk:W@:Xý?0=Êµ7Êµ7cî;8Ê¯= åz=â]3?úãâ=ôá¥=V/?×¦~9tB|9¼6?{¬Õ<Äõ<0b6?Ä=DË7DË7cî;Ý =©>Ø<	R2?Ä@;";"¶?n¹Cl9h4ã¾¸Yë9E¡j¾¢?=¾à7¾à7cî;ß!?8Þ>B:?Eó?ßµ>îI6?·á÷¸æ9&ôÍ¾½k:ä9­ ?g=7ö77ö7cî;Gò=çm=jtF?¢?¿>û÷/?[Å£¸w9F'¾£¬£<
Y<$A?ép=±7±7cî;¦èL=Õ»=X0? Â; $;ï3!?{d¹@Z9¸Ï¿°FB·ü-»9SÚ¼R=*!7*!7cî;C=ôÄ=¬+?­(_;M£<;l?(µ¹°i9»I'¿N]¸ß¬e9«ö½êÝ=¤67¤67cî;ÕÁ>>t>«)K?¸?DÂ>¨8?ÁAP¸ü]*9w¾@P³;=éQ;+¯Z?ôë=L7L7cî;nê<Q¥<õ5?çæ©;3;?V¸R¦Î8²4©¾Ú7Kî°9xZÊ<]ù=a7a7cî;y=ì_=Ò/?z¦;üx;++?m"¸Q79ÛJX¾´Ë+¹¤q9Ì¶¾Ü	=w7w7cî;D\=( !=D.?g ;Ä];Nú8?cK¹¡Ì8@2¿.Æ4}M9::$.=77cî;J©?É¨¾>D;?ç->`;>93?«§E8@Ó`9ñá=®C:Ò:ú¤B?Î;=¢7¢7cî;Fë"?ÈÍ>|­J?oÔÈ>y>«³5?ê.á¸Þ³t9Yk¾b0:¹.Æ9hc?St=}·7}·7cî;C j?X]?!d?Ôþr?Ò?»÷W?(=9#39
á>ý;<T©;þ·??:¦=÷Ì7÷Ì7cî;c¼<<0?ûÄ ;dÃ	;2`?£¢¹~29Oãj¿L¸
Tn9?Û½:¨=pâ7pâ7cî;:¶ë<'Å«<ð¥/?dï;»´k;	?rº¸Ùå/9*]¾Ð6Íê^9ó_<:­=ê÷7ê÷7cî;1Ëõ>=j¢>¶A?Uå>8º¤>QW2?dm6{9Âv;Àé9KMÎ9?ò=c
7c
7cî;Ò/f?
å²> ³¤?YÞÁ?Ã?ûJ?¤EM:Ö@û9l&Q?ºB;£¶:ÝY?O+=Ý"7Ý"7cî;ïV
=ìvÕ<Õ)?¹\!;H»;Ã ?z2b¹hò8/©9ÀP§f·êW9¼½y8=V87V87cî; ÷$?¡ä>·8?>`¯>öf}>,1?³ê7%Ê9R<]=[2P;ÑÊ;j.?¸@=ÐM7ÐM7cî;dø<|¨<Q£<?m
i;SË,;ç ,?`öF¸Bg³8uô¾ð´E5Òf9.;×I=Jc7Jc7cî;=0è>Þq>½5H?,¼£>yÎ^>Ì <?¬î8:ÛÚ8³ª>éÞH:º:s>?¢K=Ãx7Ãx7cî;`×>¾>7úF?Å_>´©>ùa7?C¹çØ9C¿F¹:ÈËq:®õC?Õé==7=7cî;±¥?\GÂ>'÷;?Ðu¾>>QÀ,?Kã³q(29<M£¹°¿:CÎ¤:Þà?²
=¶£7¶£7cî;ç< ­<±*?¿;)LP;!ß"?[¹ÅA9Æö¾ô^¸1A9Ý×F¾Ç=0¹70¹7cî;\?~ >FkQ?ô²é>Oð¢>Y7?A9+(9¤ñ?j7hE9Ë=\=©Î7©Î7cî;s?
±²>týQ?àò>¤R¢>??a9RS93ì>Âù­9¢¥9·ò?¥/=#ä7#ä7cî;âP¾=¿·=í[:?rM<A<g4?kõ¸,¤¼8D&¿£T¹7ü(9&²=O5=ù7ù7cî;IÃ<ÚÏ<ËÐ-?ãzM;Y+;Çµ?
X¹gÀl9 é¾ø±¸

9 ¾T=77cî;X?2mõ>_a?>Ì?ðp?ÏY?ù9ã9²Üù9îÎè>²ÿ:Ê^:Ém?ÁV=$7$7cî;ðiM=á=¶Ã)?¥ç;>ÙÁ;îâ?`~=¹Fæ×7°`À=ò·nÚ¸9ç¢'½~{=	:7	:7cî;wÉ*?jÐ>nQ?%Ì)?©Ûê>'9?æ9!bM9£Ûµ>qU/;ØEÝ:ãÙJ?=O7O7cî;ëx==£'=]=?Ö[¤;5e;&>7?óú¸;~19	L´¾&(¸|»8R¿Oµ=üd7üd7cî;è}ò>vÇ>|H?âûæ>¶#>Ð??v=9¸EFö8)@¾3¿0:>¶':Hå?Ä=vz7vz7cî;Í?>v3>Dð6?¶b>èþ'>¶,?Û6=$ß<"`Q?q	:÷ä­9ìUJ?¶â=ï7ï7cî;[Îa?!ê?S?Uk?¢Ý?.ÿH?`¥ 9þ9¬d>±êo;o7;êi'?Õó=i¥7i¥7cî;ÀÃñ<§g°<Þl/?n=á;C§;Ü],?õÃ4¹,}9±¼¾ð2Ú9«¹9:m?ù=ãº7ãº7cî;
N1?!à>&J?Ó<ß>{ý>É??lðÄ8Úsr9ñO>W7; Õ:ö\?¨=\Ð7\Ð7cî;ü2='ò=¥º0?$ºÅ=æ=  ?ÁfC¹~j9Ïä¿;l;W1;E²*?º8=Öå7Öå7cî;Á=Í<g.?Üä;$ý:­?ºÚó¸UU9MU¾Û¹8ú¿9<=Oû7Oû7cî;aí=ôU=3h-?" ;9_;8à?l+ç¸Úc29ñÞ¥¾$Ñ¶`ß8¼ðï¼¸K=É7É7cî;!3Y=¾=_	8?ÏF<§ß;'-?@¹ì:)97p¿J¼Î¸Aw9ýÆU¾­O=B&7B&7cî;ì=;?íç>ÿ¬N?/Ý>c>(>A?ÚP8§9ª+¿=r¿;¯\;&8?mR=¼;7¼;7cî;M=Ï=uM2?À;é:v;X?Ó[¬¸E	|9Ã/¾°G·7ø9ðRá¼=5Q75Q7cî;wó¬>E/d>B?4þ¼>µ>ÆI-?:&
8Z~O9çqª=Ì:Aøø9Ð?xÈ=¯f7¯f7cî; 8·=u=-?_;§}d; ³$?Î¸¢õ8îa"¾_®¹ê[9`²¾¬Û=)|7)|7cî;eL= =»2?ÄB$;F;Ïâ?0r~¹$90ô¾zNh¸tíê7×$}¿õõ=¢7¢7cî;Åãô>W >C?Þ?îu¹>øë4?º8tÆ"9&º>Aä;º :ïD`?ç=§7§7cî;ìF¼<oN<MÚ%?ý©Æ;uª;Þ-?¡w¹Å9á×¾¶Õ9öäÒ9Z?6=¼7¼7cî;¹N«=)©w=e1?­þÕ;«Û;Ò¾/?PàH¹ú)98
¿Sô¹Gï\9ö:±¾®L=Ò7Ò7cî;¼?ûy¥>
va?æ ?ïÙ¢>B{?}w;|3;]<?¥¥¥;P;ö#?.M=ç7ç7cî;%>Õ=ÆÈ¸?ß±?~a>ñ"U?¾9=ÄÜ<Ü)W? ßf<[<6ÐS?XN=ý7ý7cî;ëMÜ>Ñ>É¸B?w1ú>Ã~²>Fj3?õ5E8Æj¾8>c·µ:¬0:§?O={7{7cî;íä!?ÓÂ>'÷T?/>è>î¢>Øk7?§ÿ/9÷9§¨>®Ä9÷X9jÌg?BZ=õ'7õ'7cî;a©K=+¥=&0?j¾{;µ&;ó{A?`þ¹ÌÊ9Aé¿î¬¼9®G9´(,?È=o=7o=7cî;ßò<i¶<_ä)?c;×¸Ó:¦7?|aE¹Ê;9·¿¹9w@Ô8'³#?¸Ù=èR7èR7cî;¢Y!>Åã= Y5?¦" >6z÷=l¦%?¹

¸ªI8;³¾[ÉR:Ï+:ÄÂ?&3=bh7bh7cî;ìi=(òí<[)?wR];í;;=
?-h¸dC9á^¾â(¼·`-9y1½Z>=Û}7Û}7cî;¶	?ô¸§>u1R?üWÍ>Hî>U09?%¸|}9Ä½ù;¸9ÔÄ9è ð>B=U7U7cî;ø>~8C>c,Q?ªÇ?ìa=?Ç7?x/=SØ<J§O?eN=Z$÷<ÂøU?A{=Î¨7Î¨7cî;¡7?ÝÃó>;@?Îë/?À¸?Pï.?S9]Ø9½>¨>ÿ9ì:
ã>t=H¾7H¾7cî;Ò=Í.Å<fp,?þ7Ó;T´;'í?¨¸ÿÝ¯8ÆÎ¾`-c¸Æò8Ro¾Þ=ÁÓ7ÁÓ7cî;/â¼=·]=;§6?7°;IU;$,?KUò¸*9Bn¶¾29'3|9½>r¢=;é7;é7cî;º=lhÏ<B1?.;Ïç;L?Q¿´¸ØwÌ8Mâ¾ô\¹Ã9·¾ª=µþ7µþ7cî;¤x=B}Ä<Ã,?èA;µQ&;D;?Sð«¸EÌ^9ÈE¾ôT8³hg9(>Í=.7.7cî;o:?rîî>ßÝG?ø·ê>5ò¥>ï5?@¸s|¡9£åÌ½æ#ï9¨TÜ9dí
?â=¨)7¨)7cî;u­y> "ÿ=z?VÃ?S/?ï>?áÃ99/?í»<¥h,<ÈØ\?*=!?7!?7cî;Ä$=oßÞ<C4?è¥­;4;ñ3?Ó&L¹b2(9´\¿Qµ8Ñþ9ë> =T7T7cî;h}ã<µ£<Çþ1?Éás;D$M; ,?¹19HÔÿ¾t¡¸h<9\¾\,=j7j7cî;¤A=j±É<Ê¬+?V;­L0;ce?ÉGH¸}s'9C¾Af8)ë89a>R.=77cî;Í=J Ú<+?p;ÉU;5?(ÀÇ·´ÑØ8ØØë½l¢99ß?S=77cî;,êo=Ý+=k3?;øÆ;Æ@?
¹E»9
èõ¾ÐZ9Pt9~T>÷j=ª7ª7cî;õ¯Ø>>wP?
l|>Jh2>?5?aÞ÷·\V9ÿ½Âé9C.ü9RLí>n=û¿7û¿7cî;tî?Þ{>?mÕ?w»P?0á?è9xý	:+®×>Dy:á9:=Ó7?_=tÕ7tÕ7cî;Ja=M(=äW+?æPy;7óO;Kv?]¸X¡9×IÚ½ø°s8ðÎ8ï>2¦=îê7îê7cî;ÐÚ7=Wâ=ì+?qÁ¡<±<C?ãÃ÷¸ÎS9ûjx¾yà;=g;BÅ&?ûµ=g7g7cî;Õ«=þv=LÓ1?v<Eº¼;Æo0?§¯¹ø39cL¿»6a8ã´<½=á7á7cî;ÂÅ=±ø=Öf;?y5<ewï;$B?ÝT»¸Ù¿÷8îÁ¾¥ý¸Àk9¾zÄ=Z+7Z+7cî;TO=­É=!C)?M¥;"r;%t.?Æ­Í·Æ9t:½Ú9ü9ñp>ZÊ=Ô@7Ô@7cî;A4
=®ÇÈ<
4?Ih|;V;Mç?h¸d9mZÃ½;¹hÍe9£fÐ¾øé=NV7NV7cî;£é<¬­<Î½,?*Io;FJ?;¨ ?ë«Ù¸Ôª8ÃÐ#¿ÀJb9§9Ñ¬>Õ=Çk7Çk7cî;5ø:?§¾>Q
{?)û>jç><Êe?ðY9à9 +?á;f:â|:;J?S =A7A7cî;Ñn=,Õ.=4Ø.?Ø,À;ý};=*?:¦¸¢Cj9¾°8¦9¿>9R=º7º7cî;)1?Ú¨>`Ïg?&±w?¹¹?âg?DmÖ9f9+ó8?xMa:ð£:¡8?¤\=4¬74¬7cî;¯¦x=©i-=7?1ê;6û;6DD?l4þ¸RkV9À¾owþ8m7,9ã!½>
g=­Á7­Á7cî;´s?Ë´«>M÷F?@p¥>,ôk>k~3?m;·¿µ¡9Sç¼h¯ÿ:Íñ§:BßB?6='×7'×7cî;¿ö¤>OÁN>BAL?o]Û>7e>ôò;?Ü09¦ã99@>½KY=o
=ÊH?ë= ì7 ì7cî;Õ·>%}x>'=?û%Ï>q>@a=?D}¹a9Xá¾dZº9±Ì9é>=77cî;hÿ<mº<ãC/?4f;J;2­?1¸Ê?C9^"è½­ì8ãªx9s>(§=77cî;üµ='È<>Û.?f`;
B;ÿü?¾)Ù¸L=9j;¾x¸&nv9"¾º=
-7
-7cî;3?«>üJ?¬?Õ²>:Í=?þì7ê@9I=[X9:î9üIG?ü¾=B7B7cî;ìè?¤>¸>õ:>??>ÚR>5?ZfÂ8ê9Ù>>¨@2:÷?ø9DÑ7?<Á=X7X7cî;`?¼ >¶ñ_?ÒÝ?Ë¦¼>"ÞT?ì>g9`Ü9¿(Õ>ñrN<ç;Ë¿d?8ì=zm7zm7cî;õ¤	=¯Ê<Ú-?3;Hi ;ôH?>I¹®)s9¾Â9Ru~9o?âõ=ó7ó7cî;¦Õ3=X=
0?d¸;;ò?C8$¹üÂ9ý!¿fÅµ·PCå85øÊ½ý)=m7m7cî;d4?ÙEµ>.M?Tx<?6V?¨:?oª9u]­9RKj>í9øæ93[?åE=æ­7æ­7cî;HC=dm
=#¾0?s·n;Ó`:;Ùñ#?íãG¹¤5!9d¶¿Ò,8x29«T>v=`Ã7`Ã7cî;é>$Å>mQ?h½>ùq>éÀH?Ê¼¸ðÇ9pD ¾A|;Ò?F;:?µ=ÚØ7ÚØ7cî;¹>'qk>~±I?F%©>ol>³$7?g(¹8»p¿é9`¹¾9usÏ>ýµ=Sî7Sî7cî;}ç>º*>ÆM?ê·+?×á> ¦B?èè,6r¡9i;h:3ë:ùÍ`?
=Í7Í7cî;úu??f³?.n?ßê>6?î¾:¡;90o?}Ù:í:ÆS?/=F7F7cî;âÿk=ç÷+=í¨/?3¬<¨ÏÙ;V)$?Ú
¹ØZ49Á¾ü¢;Dpn;¨ý.?1=À.7À.7cî;óF?s??5B?#
?¨íË>Ñ	1?Î:9×9nC?vÝ:~ïZ:¸Ù?df=9D79D7cî;$?
ñÅ>^35?&Pµ>n>ÖÚ+?Lß¸®8¸	9¿$U9¶|Õ9X>ís=³Y7³Y7cî;D.?GYº>õ6?5D>3~]>%?1(¹Ù9ï¿{³!9è59¦/ >÷y=,o7,o7cî;
?¦·>czE?Øß>ój>g\B?»Âd9Ùñ¶9J >âx`:N::wü?=¦7¦7cî;C~=ÒÎ>=*?M;wZQ;	V?79!
=/@ 9Ï.9w­ê>=¯= 7 7cî;ú=WÈ<ÝI?áaÛ;8;åd3?w< ¸êý8¿T¿98$r9¼­Ã=eÑ=¯7¯7cî;¥ü?S.¿>
2N?ãoð>eZ«>ü3?òË¸Â9Çv©¾H¡9S9"§?=Å7Å7cî;@.=nKQ=þZ0?%¡ ;½_};UK"?µ¡¹4<Ò8¬2Ä¿Sç8 9Xe><=Ú7Ú7cî;G¦o=Ft-=AÙ0?á¹;.ª;8Ï?¹¨`H8%ÀiÂ·ð9È¼%Z=ð7ð7cî;$Ì??é´>.[?°c?ý]>Nºd?ìÙ·¸¢9=¾6æÂ9^*ï91Ð>û[=77cî;&/=g	ÿ<lÏ/?k@1=â=£þ?S^¹0µ}9é
à¾C&?:H¹:)?=ù7ù7cî;KxØ=¯Æ=¯¼0?C£ü; JÄ;.¾$?A¯d¹4o9{&â¾rú8^¿8:]'?=r07r07cî;%Ë<Gx<S0?2g
;©®ï:©?èl±¸nãG98;c¾/¸fb9E3¾ÜÅ=ìE7ìE7cî;÷Q? _¶>J?AÌ>h>´7?Ôä7_Èl9vfw=þö9wXµ9ÿU.?\Í=f[7f[7cî;D?´Æ>CA?LFÅ>Ùé>¯Æ5?gÞ8h-f9ûZw>
E8P9Wìÿ=0Û=ßp7ßp7cî;.?BÉ­>ÉÃ??)°>_>·¬5? Íà8ë479ß>¼yþ9ÜÐ9Oô?/ì=Y7Y7cî;4?±U>7£?Tpy?èË>²?Ï:Ó:òG?L;Ü
;òýy?äô=Ò7Ò7cî; 2?àZî>6Â??ê ?ñ>*?úõW8µÌ9 »Å=A:§_:ý"?a=L±7L±7cî;ç´?¬bÿ>Ó?UC?Wº>í?¼¸I9¸ù*9?\À:ò^\:7_?v=ÅÆ7ÅÆ7cî;å=IÞ<È-?l;d=;j?{æ¬¹@&9½¿êG¹À
9ùz¿j$=?Ü7?Ü7cî;&:º=Êü=[0?~<½QÞ;K¨7?Ï¸(bn9#¾Í8É¤8\ ?t)=¹ñ7¹ñ7cî;_u½<<*?'Á=;U';[?gW¹X#9à(¿Àû8qö9Sw=§C=2727cî;sL-=fw=b«,?È`;ÌÎ;;
3?/¹ëb9&¸â¾øË7¨sJ9Ag=1R=¬7¬7cî;éÃÖ=AM=1?[Ä<HÎ;Ñ3?µ¹ñ>M9VÆ¾=¸ÇD9´¨<¾ÆX=%27%27cî;Ð¦?T? B?üâ?9!?AÛ³?¥:þÅ9;v;?³	Ä::ã¨?0Z=G7G7cî;ÎÈ=çß»<Äx>?T¼£;«w;>)?ÔG·ê¯ÿ86w½h
8^´69]Á=l=]7]7cî;ò;(=69û<Ìn+?©B;yl;Z; ?'í	¹`U9´z¥¾Å¸ð9¸}¾*¥=r7r7cî;Ì	=s0Í<ì+?Q1R;¢k7;Ø®?þc1¹¹9ÐË)¿ÐÎ8ÿÀ9ý%0>¨Ä=77cî;ÐI=þvb=7Í1??]<Þ·'<Ñ)?j·[Ç8¤¶½V=\¹ m9cí¾=77cî;Z¹^?Ýá?ÎK?Ó?·ø>nÑ`?Íp¸4l9§Zã½r6;
²:÷W?)=ÿ²7ÿ²7cî;ôL=tØ=Ø;?¹=ÿ;§f;O?ÒÞ¹£9îQ¾vÓÏ8w9i9d>E=xÈ7xÈ7cî;°·º<§L<Y/?ïÐ;»Dÿ:,;?¢sT8dl8ºæ>!O¸§v`8Å¿i=òÝ7òÝ7cî;:¸Ë<%³<eÀ1?±ü:¥á:g?;@¹R8U¶¿Î8äô89þ>¯o=kó7kó7cî;tÛ>G>N>H?Ð|Ç>§>O6?®Fy9áýC9¨Ì"?*P: *:z?V=å7å7cî;w8>Äö=2ÿ>? >¸T>Ñ+?¡|Ú8f¼v9´°b>õð:jîd:þ»1?5©=^7^7cî;aé>2°>ÍTT?ùx5?®òí>t=C?]9B;'93e?;6:	\:"*?ÆÛ=Ø37Ø37cî;õ=ZG=Sí<?G¡;Ho;Ú¤,?óF'¹Þ69_Í¾¬æ;8 TÑ8úÊe>æ=QI7QI7cî;¹jW?²´>*?4?G>@?)
9òR@9t}¼>º¥:ð+:ND?­=Ë^7Ë^7cî;^O?	"¼>ÎùQ?Gâå>XC>B?aÌq¸.µ9xª½PV:ªÏ·9N?V=Et7Et7cî;~A?çô>¢ÅI?/á>ª>Î<?Öu
7*K9x®<K:ÝµA:±(?ö!=¾7¾7cî;1=1Ã<Ûf0?cà¬;ý;o5?Ð$¸J	9`V½y]¸0Ä{8s2á¾k(=8787cî;«V?Yû>ÌZ?ñQÏ?ît?·°X?YG:(ôÒ9gâ?9Kü:~M:æoU?@=±´7±´7cî;ÒN?¯À"?¶dK? ?­>§ÔB?qÚ8	=I9ñ>ïl:INÜ9&1?Fd=+Ê7+Ê7cî;H×<<Ù4?;Ðv;ÏøA;Þ"?ÙØS¹e}9ÓìÕ¾.
¹li8#¢¦¿#=¤ß7¤ß7cî;i¨<ç±<ð$?±;X;P3ö>` ¸`´9þÿ½Æ¬ø¸W'9<é½¾x=õ7õ7cî;R-=@=`.?í´<P³á;'?õß¸²9µà½ÅÝ:8$õi9ÔxÌ=à´=
7
7cî;Ujø>p>L?u­²>Òo>]??ôª¸Uc9*¾öÈ9@9û÷ì>}Õ= 7 7cî;&íã>½O>¤??õH>N>ú/?Þ17õ©9¢<ï«¾9Ìç9{GÓ>yý=5757cî;¥¸?¡å¬>ÍT?ØÕ>¦ç>Ú3?TnK8"÷ª9N=Mä:x:ô¨??¢=K7K7cî;hû??ëoÜ>Jô^?aõë>Ê>·ÛP?Ú½·¬Ñ+9eo½ÃÓ<<(6d?W=~`7~`7cî;->sýà=úl/?òíS>0Å>É)?¸ð4:Ýª:æ/?ïX<;H<û?0?i=÷u7÷u7cî;,«_>$
>ì°B?`W]<oç<GÊV?s¶¹noÒ8Ô®¿Þ7X¹+Ø9Gå³¾°p=q7q7cî;ñÈ=¥îÀ<LØ2?Û;r;9ö?.¸ó9ñ¨½Àt·¢s9¦> ½³=ê 7ê 7cî;ï
Ó=&pk=|e?ÄY_<cÌì;9vq?(G¹ÈLC9ü{¿Ùòý¸²B9ý§¾Æ=d¶7d¶7¹ü<Zbà>ëÛ>VVP?ò?öR©>òæC?Ë×Ø¸M&9Ëæ¦¾v:W:7GS?1Þ=ÝË7ÝË7¹ü<æÖ<]r<bK?9
±;Ð®c;þG?ÎJ¹Bà¹8-¿Z:8¤9s	>Ä
=Wá7Wá7¹ü<ï&?ôÔÙ>/D?YDC?Áôø>¶ÊH?Äwx¸1Ó8·¾ôÍ!;D)¶:Jdc?8=Ñö7Ñö7¹ü<­*Ø>U}>õá<?ÙÒ]>»">Q"/?8ßp¹?Ú¸8RÊ¦¿Î.9º­9´>ÈR=J7J7¹ü<;)?Ó>à,M?7g?½>A±A?±·
À8ìÌ½V:¦:ua=?¼g=Ä!7Ä!7¹ü<!«!?çZÎ>H??5f±>C¿8?|Ë¸9A1¾ÝS:õ^::?çi==77=77¹ü<ÏG==b:?ÿÀ¥=çx=ý¾*?Qb³9÷§:|­>Dd(;¯æé:M8?D=·L7·L7¹ü<,­?ç\Å>Q%B?Ã$½>øØ>ä+?Í¹äQ8íýö¿^{K::}é2?X=0b70b7¹ü<þ =Ô<¶+?î³h;6q/;ÈÆ)?¶1¹
÷9Î¿î:94ùÍ9pòg>¡´=ªw7ªw7¹ü<÷Û=¶TÙ<ªt)?Û+;¿ ;¨?7m¹e29ç7¿¹Uâ9è¾+¶=$7$7¹ü<§ýk=;Þ,=:½.?ã½;ÐÁu;á0?p?f¹Ü»b8ÙûÀû¥¸ÈÖn9ì-¾È=¢7¢7¹ü<*L=ná<.?Ì¦Ê;-9¦;.
?y1Ã¸C¿8¾¿'¶Æ¸zå8Ø­Ý¾ÔÌ=¸7¸7¹ü<nc·<w<V1?'®;i;Ã8,?«%$¹Ú¾Z9^À¾Â¹&9©f¿Î=Í7Í7¹ü<Yt?Ñ^°>òU±?c*?¢¸ð>[²?Êó~:¢3:Ý66?r=³=Éf?	Ñ=
ã7
ã7¹ü<áá?âè>Ä?î¡?·(?>&u?`Â¯9¢é9À>
?;4 Ï:½l?óÒ=ø7ø7¹ü<AÃë>K9£>â8?/[>¾T>Þ¯,?ºs·
t(9¿29½¨ÔI8J9TL¥=ÓÚ=ý
 7ý
 7¹ü<L=Ës½<£'3?â¼x;ñÊ^;öç?`·¿=Ò8i¾½}¬c;xe.;'?Ü=v# 7v# 7¹ü<[ã>>,6A?ßs>.üa>y	'?Æêg6är&9pX2<úH :ßZ:¥y;?Ýß=ð8 7ð8 7¹ü<µú?®,?låY?Ô?À?ÇfS?4Lv9[ª^9Ç
?«:ùåW:PsK?±å=jN 7jN 7¹ü<õ>æ>e¼H?bÏ>Dª>ÚÆ=?¢þD82j9ä7¬=sÊû9m>9Hu?\é=ãc 7ãc 7¹ü<7R?7¸î>na?C?$?i?M¨M9§Yk9³³ß>r:Qº.:öZ?ñ=]y 7]y 7¹ü<¸èÉ=9=~æ*?Ø<°Î;jF!?¢BO¹TÖ\9ãBð¾ý;&¹Ùw8é %ÀN =Ö 7Ö 7¹ü<àÝ=Â1=`6?Bd <6<÷l?HÈ¸3±8A¬¿N`ð8î±=9¯2¢>® =P¤ 7P¤ 7¹ü<!=-¦è<¬)?È<¹;~Ô;ý)?7Øÿ!9ªÊ[=bÕY9¨¬9`Õ>ê9 =É¹ 7É¹ 7¹ü<ÙÞ+>D7õ=Õm3?Îg=÷1=Ë¸&?,Î8L9ý¦>Ã¤8Z9M¢>ÞQ =CÏ 7CÏ 7¹ü<Ù7&?tÝ>n@?ãNÞ>0z¡>/80?Ït8C;9zG=>è#Å:cþ:ê.?hW =¼ä 7¼ä 7¹ü</Üå<·Ï©<lC-?;è&;vÉ?O?Ñ¸Ül9
²¾þrq8Êi9J>Ù =6ú 76ú 7¹ü<>&c=>6e=?òe>rÞ=×+?°k¸|n?8x¿PS^9rf¡9@Q°>¾ =°¡7°¡7¹ü<²?%´>HJ?ú¿µ>,r>IÊ??¶.¿¸õºf9ñT¾=9½½9&û>TÑ =)%¡7)%¡7¹ü<&eÀ=%Ì=®4?î^-<ÃÓ<,-?Áî¹óä9Û¾×¾¹8WJ9k>(Û =£:¡7£:¡7¹ü<)ë>Ï>ÆFJ?¶°><©~>Kq1?0½{6­9<¦û;÷&9.u®9Zu>1õ =P¡7P¡7¹ü<!?Õ>÷ð@?Gà·>~|}>³9?r°8~!29=}>Ä@9w9òè>B/¡=e¡7e¡7¹ü<Â°>wáb>BG?ÎÁ>·Ø>ê5?A(7µk891UE=	c9¯9qÚ>K9¡={¡7{¡7¹ü<&ø
=½µ<ÆH?Û¸9<ü;ª<?¾ô-¹¥19i®ú¾ú¸O9n×¾ÿM¡=¡7¡7¹ü<dÖ=ók=/9?ÙðU<=S'<ò¨#?%É
¹üÎ8E¦+¿Ü¼©;æ«o;@M5?Òc¡=¦¡7¦¡7¹ü<vð>Û>Û)D?§G?º>ãªH?n7¬8àf9Î!> kx:#¿0:ç3?·°¡=|»¡7|»¡7¹ü<Ï¥Q?*5?,°O?ch?¡&?Z2?ª°Û9ý!Ð9?Ôv;;¨;6g?,»¡=öÐ¡7öÐ¡7¹ü<»=æúÔ<_0?ù=ÛÑÐ<ë'?Òâ¸]879
É½º0";òcâ:8g7?iÎ¡=oæ¡7oæ¡7¹ü<á
=gÅ<¨:7?¤;ø~a;ÊÈ:?Þ5u¸ê<©9Ûu¹½­¸>¸v 9#¾Ð¡=éû¡7éû¡7¹ü<SÁ=e9b=¦3?´~*<ÍÞ;kæC?Iie¹½9iïY¿þ :5
:1?Ú¡=b¢7b¢7¹ü<6>Io9>´TD??Ó>B;?êB9öôÌ9?3%>Æä:êF#:Ñré>2î¡=Ü&¢7Ü&¢7¹ü<6?øÀ>føA?M¬Ý>b@ >e1?ü¸G9°´½ÜÀ:ñís:æ·?2ñ¡=U<¢7U<¢7¹ü<U,¯>4Cg>4éA?¿ýç>xy«>x,-?R¿¸³´r9Ë ¾ñ:¥ï9+ó?Ñû¡=ÏQ¢7ÏQ¢7¹ü<ØÙé<kÏª<¦=/?H3;_;µx?§õ¬¸uÛ8ÂÉ¾06_¹j´b98ü¾x'¢=Hg¢7Hg¢7¹ü<9.B=ä%=Xt@??;=QY=wÏ0?B[@=lãï<FM?Í<Ö</á6?¡?¢=Â|¢7Â|¢7¹ü<®¸Ä<þ><¨È/?e«;O][;N© ?:nX¸V(W9àÁ¾nòi8ê¶9ù¥h>I¢=<¢7<¢7¹ü<ÁäÎ<Û <"á$?Z+P;ÝÔ(;÷Ò?å·wâP9:IÀ¼þ¸ÈjZ8s¿rt¢=µ§¢7µ§¢7¹ü<6=-=ì.?KË;Ýd¢;= ?Aè·¸ý%9
!¾Åû¹£Ô8tt¿d¢=/½¢7/½¢7¹ü<o²>=¥f>®E?sï¢>5ma>9?4+Æ¶?y9âK¼f9J²9¡f>­¢=¨Ò¢7¨Ò¢7¹ü<Jó>êA>PÔE?Ã>Ö°a>mÐ1?G8M9(Ò>|ã«;
cc;¥A?«É¢="è¢7"è¢7¹ü<¥bÏ>Ey>
³??/>ë9E>ZÄ0?Ï¶	¹ú1ú8Áè¿Ë ¹9ñ¾ÊÚ¢=ý¢7ý¢7¹ü<%ò<°<zc0?×n;Zu8;ü¼%?û¹9¿Òó¾Òéz¸=9Õ)¾±÷¢=£7£7¹ü<Cy =í<|ä,?ÞÃ;0B@;2?,¹!;94Uë¾´½:Æ«:¦2*?Çû¢=(£7(£7¹ü<Íc=8¾'=ÌI-?»Ó;+;­ê?Ó¸zW9îÁ¾w494¦9¼[>£=>£7>£7¹ü<{Ø÷<0âµ<®k.?\d;³=;ð0?¡û¹ÐÀA954Â¾¶\J8K´9ºÁ=kN£=S£7S£7¹ü<ån=°"Ï<\(?z-;3ú;)?êCþ¸ßùR9C¾DgÐ6ta©9>}<àR£=ûh£7ûh£7¹ü<&Ú8?Ë¾>5È·?o×@ÝR?i ¿?È2<ç ¬;ëò?g:ðq´9ÂÀ?r£=u~£7u~£7¹ü</?:×Å>¸yb?.ÿA?ç>*yV?]N9V¹9vM>"X:f£9cÂw?àÑ£=î£7î£7¹ü<é=mã¸<á3?éÍ¦;F½;Fµ?¸5¹o9cÂ¾!Ì¸,°¿8O¿¤=h©£7h©£7¹ü<Çý=òª=
r=?ø-<n¸<Tå&?ü8¹ÚO@9ÅÁõ¾Û7ã9wM:VÉ>¤=á¾£7á¾£7¹ü<³<®5<È*?Á0;];.7?£m¹le¨8¡´¿3NÀ:°®£:"b?/¤=[Ô£7[Ô£7¹ü<â³/=Üÿ<ÿ/?~"±;Å;ç?½U¹Ç9YrÔ¾©·´÷8m½x1¤=Õé£7Õé£7¹ü<rë8=ø=Ï4?Måy=Ô»1=3ø3?«Ë19Ä9>'h>ÏD:FR:²î>éo¤=Nÿ£7Nÿ£7¹ü<Tö>òÐ¤>HN??³p>Ö->	1?
%¸b9§ýö½{:áÂé9c-)?ä¤=È¤7È¤7¹ü<:ùÕ>¤	>tz??­M>\>J0?d§!¶åO9hÇ»|¥9à#©9jÙ>Þì¤=A*¤7A*¤7¹ü<37s=Zx.=eo2?9/Ä;~};pB*?1æÇ¸q÷ß8}ä¾Îêú8B
9rùæ>'¥=»?¤7»?¤7¹ü<t=+I=¾-?÷@; `;?T8?Â¹¹
ð8
PÅ¿ºè¯·-9Z<½e¥=4U¤74U¤7¹ü<÷B?ÈË»>ðâ??9§>çÛf?òûÜ:3Ã:NeC?d	S:ý®:$¡E?ã1¥=®j¤7®j¤7¹ü<ói²>q>s=?û+>àã>*&?¹;a¸i¥9´½^7eq9å=8¥='¤7'¤7¹ü<7}§>(Çd>!k;?÷¥y>óA>ìy%?s"Ì¸ÒÇ{98O¾0¨9ºÐ9.HÎ>÷;¥=¡¤7¡¤7¹ü<sú=¬Ý<0,?¶K;GÞ';ùT?BãT¹X÷ü8ÞpW¿ë8`yW9énº=¡F¥=«¤7«¤7¹ü<Ðg=$)=^/?ctû<ßÆ<,Ø!?¶³}¸9qç½
Wá<q¤<SP/? Ü¥=À¤7À¤7¹ü<HÜô>:l¢>h÷@?Ù¢>s>/+?F¢8b\9g¡î=¡÷;í|­;F6?þ¥=Ö¤7Ö¤7¹ü<o¢«=ú|w=1?úÓ<îþÒ;9ò?«a\¹!¿í8;Mm¿S8×ô$9M[q>Æ¦=ë¤7ë¤7¹ü<½¦=ñ_ë<÷3(?j_];E0;À ?§Ô[¹¥S~9èFÝ¾âê°7#ý8
ü²=Z¦=¥7¥7¹ü<u?@\ñ>?·?¨5?Ó?Î\Î9Û9u+?m;H.;Õb?h¦=z¥7z¥7¹ü<h?ì>§{?HD¢?d'?¥¡x?0Ç9}9:»<?|u;&
:!?l¦=ô+¥7ô+¥7¹ü<r=5S%=£N?*AÙ;Zan;Pi?_Y¹à#9&'z¿±ÛD¹ðI-9×h¿ó§=mA¥7mA¥7¹ü<~>V>=?w#>Aû=®s&?t6¿¸"Q9%¾<Qr:!Ä:Ä&f?q§=çV¥7çV¥7¹ü< »<B<lÅ*?+ù:¡ÜØ:ÖJ?2¹+)õ8úû9¿A]ë8
Ô8±Å
?å+§=al¥7al¥7¹ü<Ã=Á0E=?¨-?Xù­;õ;p?Þuö¶<9/_¼%[§8H9h¹ >Ö]§=Ú¥7Ú¥7¹ü<ãþ7>
û=èH;?F¦>q>'0?þ0¤<ßGO<mÈJ?1¡:0O+:h®Ê>e§=T¥7T¥7¹ü<×>m/>ßF?³?¯í´>xÂ;? _==-¥ç<±HQ?© Ï<Ôx<[¨I?øÊ§=Í¬¥7Í¬¥7¹ü< ä=ÈÞÑ<Õe4?ÅR;ÿvP;Èñ?ó÷^¹\^*9Ý'¿,</¸¡Ô9÷³½ÁÕ§=GÂ¥7GÂ¥7¹ü<?ÅË>b¢>O©G? ×¾>kH>Ú=3?$M¸c9¹ô°½³ë¤:¥ÆQ:ËBI?NI¨=À×¥7À×¥7¹ü< »1=#â<¢3I?ÿ0Á;·RB;T~?I4¹T%9òì¿5ÿ¸æKM9AR¾*w¨=:í¥7:í¥7¹ü<weÆ>`>B?Õº>×º>ø85?ðÒ×¸²9w.¾Í9-éÂ9,±È>Iy¨=³¦7³¦7¹ü<¢Ð>h>#>?+?¨ró> s4?õÌ>¸22.9z3¾gÁá8J¥g9}y>±«¨=-¦7-¦7¹ü<g=a$+=m&-?ýñ§;;!?G&8åh9)¿!>ýt=¸Q8=nç¾ú³¨=§-¦7§-¦7¹ü<Û,?<[>]ª?9?ª?{X5?Up?æ4;R'ï:+¤A?¤f:Ô:Ö!S?cÍ¨= C¦7 C¦7¹ü<AùÂ<S-<Æ0?eG;ØT;¬-7?j0¹&³9}&¿µ¸Ò'9WÌ¾Ï¨=X¦7X¦7¹ü<nÇ£>Z½[>Î>?¶j©>Z>9$?C¡$8+¦ 9û+>CF¶:ù~:A7?¿ú¨=n¦7n¦7¹ü<P`?àf#?äf?VN?Ý]ö>+V?Í½G9ÍÊ9ç¤>§o:JL:×S?I©=¦7¦7¹ü<µy=À>=LÂ'?«Ý±;°ö;2!?°¹9O8¿å29àËn9¡>%1©=¦7¦7¹ü<ãÎé<h»§<l2?²P;ÍEx;)6"?-t¹]~9õ¾¬YÐ·ãîÅ8¼¾y©=®¦7®¦7¹ü<ôA?`>?D¿?½	??J9_Z9è$¶>öqs:ûùö9ôV|?©=úÃ¦7úÃ¦7¹ü<f?x?ýw>shÐ?a?¨??=¾9¹»9¶¶?®ý:k:³(g?^©=sÙ¦7sÙ¦7¹ü<¢¦{?míÁ>¦?:û?Á«?&K?µRÌ9UA±9Ü?IF;e:Å?Àò©=íî¦7íî¦7¹ü<á
H=û=xá+?mË;ÐåR;Â/?Ìai¹ï`9eÎ¿´Ù¸f]9£ß½û+ª=f§7f§7¹ü<-æ>©±O>ÁE?õ>´`>>eÁ.?8Gµ×y9»Î']:½U:
q?Ñ-ª=à§7à§7¹ü<«fÔ>>+U?Iñ>h¨>¸7?·íÄ9þ9£4?«O9Ë9K¯>{.ª=Y/§7Y/§7¹ü<
Çª>1~f> ­=?Y¹°>Î¥>¾ÿ'?9æÃ8îc89Bý>}s:|uN:$õ?Gª=ÓD§7ÓD§7¹ü<HÇ>5]>#L;?"N?»0Ç>	3?W¾/9^Á8Qªh?7:~n
:Q³%?Sª=LZ§7LZ§7¹ü<Û=?b¥>+&K?ÏC?íø?¶»6?jP/98çs9V¸>	%:¼-:
ãi?ãÑª=Æo§7Æo§7¹ü<Ó±=Ë=GV0?Þ\Æ;ø;®Ë-?×z¹ß19í3¿e¾ø· Î8ñ{¾¢åª=@§7@§7¹ü<| /?¯Æ>(Jb?¤ï>Q>eM?*8
0T9 >Ju;Ó·Æ:ÄgD?âæª=¹§7¹§7¹ü<X+?·1Ù>2õI?G'?ö¾>:?UÌ8Ôk9~)>9½9QBÇ>×ëª=3°§73°§7¹ü<?ñ?®M?&ï°?ÜÈ>µá?± =û Ë<íè.?69;1w;
¥?6õª=¬Å§7¬Å§7¹ü<ôj=L7*=s®0?ó­;|ì;¬$?ª	¹Ê 9Úüã¾Ûr9yf9> úª=&Û§7&Û§7¹ü<ä#Ä>-À>ñ8?1>tA>4Ú*?"ë·ã¨9é&2½Lz99ïÍ>«=ð§7ð§7¹ü<÷l=àU=i@?úö;CµÃ;!?n½c¹~JF9¿,¸öÕ©9±½r#«=¨7¨7¹ü<Rä0?v×Ò>aÇV?wÊ>dè>Â>?c¸µ}9Ú¾GX9eñ9"5>¼.«=¨7¨7¹ü<Lµ´>ð?l>²ÐC?ÇÍ?ÅðÀ>¼á.?<@9ýÉ¡9I>q½«;r`;ö(?Þ«=1¨71¨7¹ü<ÀWß<L0£<×./?¸	;ìLò:æ?õÖÇ¸cI¼8Ú¿DÔÙ·}MA9¥=½«=F¨7F¨7¹ü<áL?ú>
RQ?^q?Ò¾Ù>qí7?]zÒ8dcz9ý1W>ã;QäC;Z§>?·«=ÿ[¨7ÿ[¨7¹ü<¤¨ß<Ìy¢<W30?Á5;Ë(
;c(?þÊV¹vÝ8ù	5ÀãrÚ·óq¨9Sÿ%½Ø«=yq¨7yq¨7¹ü<;¦>RY>G
D?×°µ>ä>¿3?Ð&==¡æð<×I?;=vWÁ<§òB?+¬=ò¨7ò¨7¹ü<Yª>Úd >zïV?+G?:[?èC?õZ9ÒZ9~2?â:Ç+:
ôK?	¬=l¨7l¨7¹ü<0,?±»>Q/??]Û±>>½1?B28.{9M­µ=¹ï:ÿ¬:zúH?*
¬=å±¨7å±¨7¹ü<§à>ß>U?,³J?Lû>Q~N?»ãn¸P'û8Ös¾h)<´å;áZ?É¬=_Ç¨7_Ç¨7¹ü<ÿ1É<@ç<Ø.?ã£ê9oW:Li>,Y 7Ê*9íXp=·59®r 9õ×>¯M¬=ØÜ¨7ØÜ¨7¹ü<íë>×J>EñI?Þ¡³>ÐEh>sûE?b4¸÷9¬é³½çÿ9ö9:C?X¬=Rò¨7Rò¨7¹ü<Qz=I7=/?sD£;ú ;)_?^¸j)9©mT¾.å¾¸aÛ®9½¾xa¬=Ì©7Ì©7¹ü<ûyG?JFË>~7{?Ï?>$h?¾r·Þº8ìÇ¥½Zå:Z:I:?g¬=E©7E©7¹ü<ß§@=¬=¢0?»Ô;t\;×Ë3?!ëi¹ßè¦8Jc³¿ÏÝ8æR9?µ>×p¬=¿2©7¿2©7¹ü<ròð<ú±<ù#.??
<ûâÕ;mw%?I8¹é°8Lt×¿µÔ9S¬M9Õ4C?Øå¬=8H©78H©7¹ü<:ß>ë©>¿@?É>Q¸>^a/?ÎÄ¶FN9pt¼`:Y:Ø6?·ô¬=²]©7²]©7¹ü<¥3m=IG,=¦<0?×¶;p¨;$?ß¹%°93¿2JT·?(9!½÷÷¬=+s©7+s©7¹ü<
æ?ñðÅ>î¾E?}!²>A>ò¶-?þï*9ÑÏ[9RÇ>):°-ý9?^­=¥©7¥©7¹ü<¨Uó>ÛC >XB?Ý³>HK>Ö²0?i¸/I9Ël¾ØëÄ8Vu9·¹M>t­=©7©7¹ü<æôe?H÷ô>Pp?½&H?D2?ELF?Y¤|9|e9ñrÑ>°¢Q:
8:óÌ?G­=³©7³©7¹ü<»A?FF>Ã¥?ß#`?µCñ>jÔm?â9#Þ96|w>¶;í;;»x?D\­=É©7É©7¹ü<YZ? ½>O?¯ÊÃ>Nm>¶S?¨A9Ò{N9Qð>^,;Ôã:u®A?-d­=Þ©7Þ©7¹ü<x´<Å<Æ2?ß5;å;2
*?P	d¹|"7ýhÖÀn'O9D»¬9>÷u­=ô©7ô©7¹ü<~Â=2
=Ö.?ÃëÒ;$¸;/?àî!¸£J8¯¾·+É¸`i,9ßY¾v­=~	ª7~	ª7¹ü<öY>È>`??eËí>ÙÖ³>Ý?)?=ÿ<Ì<'sL?ôÑý<ö2®<@:?l­=øª7øª7¹ü<#ÈÛ<øt¤<x+?þÁ~;ÛF;AA$?Rä¸6Fãú8É¨¼<Dé¤¸1rQ9øI¾è°­=q4ª7q4ª7¹ü<Õý>Ãë>«äw?ès?:W¬>PX?¿Ø¿8Qº9>¬©>Â3:Ï:µ÷>Ò±­=ëIª7ëIª7¹ü<_ïW?Ü­
?NG?É´0?|N? A,?ËO~9.9g:?]§Ì:¸Ö¡:äÜ!?ZÍ­=e_ª7e_ª7¹ü<»w>ñOÕ=)a9?n<±C<:g@?C¹Cõ8Èµ¿B&¼¸X9UY6¾#í­=Þtª7Þtª7¹ü<ÿn=è²<=¢Î;?»[><{<
°.?¤C¹^b9Ù° ¾\GG¸>#9ìd¾8ò­=Xª7Xª7¾0<¨Ò=°ä=u1?äÓ;8;Î4?(Õï¸VJH96E¾(·9ñí9Yr>!®=Ñª7Ñª7¾0<þe=g_#=Ü3?£òÐ;¸f;ñ7?âX¹JÇÐ8.¿Ú¦7Ó09
Åp=ô®=Kµª7Kµª7¾0<°Ú=ôW=X)?X3Ê;g^¢;f?¦Á¹:W9þ}Q¿+K_¸Ü¶)9öh(¾Ý-®=ÄÊª7ÄÊª7¾0<Ë*=©ñ<1k5?8UM;Õ,;ú?(¹Á9í¾¶{Ä6Qµ8´
=q?®=>àª7>àª7¾0<?=+&=Y,?]ñÎ;ÝÁ;X*?¾7r¹±õ8ca|¿Ê}Ò¸Æz=9¶1¾]®=·õª7·õª7¾0<W·?þ³¯>5ÿ<?Ì3?LD?ª.?5ø¹8Õ9æÇ>äml:ß©D:¿á?¢®=1«71«7¾0<¯¦Ê<uR<â.?\5;¢ÿ;Í?j?G¹ª'9¥¿Sn7-ì8=Û=»®=« «7« «7¾0<)Ý>·>-I?°­>­Íg>UÑ??mýñ8à9ßÉZ>¥bh:BU:ëG?\½®=$6«7$6«7¾0<f,,=O<Õ§?°û0<î1;5£þ?L	¹Í]59·¾Ñ½8së¶9{P>¾®=K«7K«7¾0<~ ?)?V{?Íº?¹?-Dq?êâç7¹Å8Ö>`ÒQ<5<8?Æ®=a«7a«7¾0<Qx=D=ì³1?´Ì<þj<Ý!?r©¸Çn}9z¾f\¸û8Í¾[Î®=v«7v«7¾0<,:=Ôüð<v%)?Hs;l·G;%ì?¹þK¹Ir9T«C¿9Ä«V90Ï4?ÅÛ®=
«7
«7¾0<ÂØ?3~Ç>"µF?êÿP?Bã?<!0?Þ|9Á®9G7¹>ì]x:X6e:T²
?ß®=¡«7¡«7¾0<íf?Õ	?q=?ç?5û?bä?
d9)a59sèY?m;bÿ ;â¦Z?¯=ý¶«7ý¶«7¾0<
îº>Âmi>EM?.Á>31>(ç6?pG¶¶f9cÝ»¸*|;ßî#;¼äD?ß(¯=wÌ«7wÌ«7¾0<áAÆ>J,n>ÁU?8V?a?;JD?1 ;­:
¾R?c§:j>:®/2?ô)¯=ñá«7ñá«7¾0<¸6°>;R>ÁV?%&?IÎ>-0N?´ô:×|:à6n?Êô<RH<êe?Ç;¯=j÷«7j÷«7¾0<rÖ>Ñ>V?Çí?ãÈ5?¿2;?|ë@9!§e9
×>V­+:©þ:jZ*?¦E¯=ä¬7ä¬7¾0<Ñ®==D¨=Ù-?
Ý\;(h1;ªZ?æRA¹¹&Â8²è~¿Äè8ë%)9¶P[>º^¯=]"¬7]"¬7¾0<µüç<òi©<êF/?à¨¤;×;Û?Øðÿ¸W:.92¼¾y@E¹8°8G¿Õ¯=×7¬7×7¬7¾0<Õ>ûO>hA?Û>O>u4?®¹tóB9íÁ¾ ¯9*tÌ9ÏçÛ>ïÜ¯=PM¬7PM¬7¾0<Å.f=_N+=þ+?Ý¢Â;(\¥;k©?2 ¼¹Ä¾\98ÀZ¿ÒNº·t&q9ÒÇE½ùâ¯=Êb¬7Êb¬7¾0<z=P»<I96?R<°mÅ;b°'?ö9%¹ù
9ö¿¦89ìg>í~°=Cx¬7Cx¬7¾0<eÈ?éª>TcH?O?]í¥>ÀöE?Rä¶§±8v$½÷:Ñeì9< ?éµ°=½¬7½¬7¾0<Ù_°>øþp>îZ;?AJl><2>S±)??´7oÉB9*	±<Ã:©gN:?Ã°=7£¬77£¬7¾0<Íãó<gÌ³< -?Û(;´;I£&?Ì«7¯p9OÄ¨<^¸ä8Z5¾<Ç°=°¸¬7°¸¬7¾0<Ûª>RÌe>ÄV>?²4³>4*>±90?n¸æ´¥9¼K¸½"x¡9Í­9^Õí>é°=*Î¬7*Î¬7¾0<Và>ª>5l>?}Ø>ßÉ>[Ø7?Ác¯8ÇÏ8tØ>ÉÛX:&:{G?ïì°=£ã¬7£ã¬7¾0<¬~=r)O=+2?;Cò;yC¥;)£;?òZ¹}!9,-¿dù7t[£9ÆC=Yõ°=ù¬7ù¬7¾0<¾F=±=Ô*?;Êf;Ú-#?5x¹û³½8`¬¿ª©Á¸T£9g¾ü°=­7­7¾0<ýqö>·c>OéE?V÷>'4>
Ö8?#Úý¸nW¹8P/¿:ä:F?ø±=$­7$­7¾0<°ªÃ<m<É%2?æÆ/;Ü;Üg*? M¹oi9öîà¾Õ8øðP9ó/>´.±=9­79­7¾0<>.?R->MÕ?.?X¡Ç>Ø_?üpB9º9±p>qrG:
:·.?é4±=O­7O­7¾0<³î>Ò>æÒD?úT
?©nÈ>Ú®0?
···Ztã8mÅÎ½ÏY(::Ì©
?ùw±=}d­7}d­7¾0<
fÂ=á=¸1?5E<ëÁá;×+?¦V¸kS9B> ½HØn9¶69êù'?|±=öy­7öy­7¾0<+³?nÄ>ra?9ïÙ>ÙÀ}>0Ý[?Ï«Ó8Ëe9îl>ó½â:?§:F-?±=p­7p­7¾0<ù[2>7Ì=q_??ëäª>H?HxA=èßæ<JV?Ë}=`ª<ýS?ë±=é¤­7é¤­7¾0<aü+=óÁò<^5?»;C|¦;\Ê?fy¹Ê_/916¿bË$¸li9èe½³±=cº­7cº­7¾0<|z&=î$ø<³¿+?ÎZ¿;M²;Õû9?dH¹Ú8k;1¿ÔÖ·é³8¯7Ì½¦Ö±=ÜÏ­7ÜÏ­7¾0< \é>¯§>þ¬>?<{>Ñ<>2r*?Ã¸ÜÄ7d>C¿V};~
6;"±4?ð±=Vå­7Vå­7¾0<7z¶>rÂx>ãÉ;?¢>s7t>Þí)?FZ¹¸×·Q9äAb¾'#+;ùâ:ÐÔA?äø±=Ðú­7Ðú­7¾0<¡¥V?Æ·>©?ùÿ+?6>£?	ä·ì 91Ê5½ª:± $:¶?nù±=I®7I®7¾0<W*?vy>8v?0rø>tn>Ðs?ý¹¸}9¦-(¾ýë¯:í:!É?y²=Ã%®7Ã%®7¾0<õT6?ß¾ê>2×F?uà>>#5?þ889o]M>kH::&@?V$²=<;®7<;®7¾0<0@q>|">ì=?à¾>×¿>Ó\,?·Ð¸eÄ9Û®¾Fë§9å­9.3÷>U²=¶P®7¶P®7¾0<óIW=ú=Ðo.?
Y;¸K;c'?©¾¹9°¿~&/¸Ð!9ÜG¬½rW²=/f®7/f®7¾0<ïµ?gÿ©>)vd?[!?ÙÒ>K°D?z=8çR\9j(Ü=ÉÎ4:°:¥s2?ûi²=©{®7©{®7¾0<Q%P=EÑ=Õ1?v8;Þõ;Üy?xlÁ¸\Ó7Fê¿Ju³ftC9½¢ ¹N}²="®7"®7¾0<xLÄ>î×>C$=?{>ûH4>"H2?¶-8Czn9j§'>Ó°7:Ôæ:o3?²=¦®7¦®7¾0<þC¿>oÁ>­<?é¬>]à>&?µ"µ¸V]9/¿Q¾#8Cq9§}>²=¼®7¼®7¾0<óÀ<²a<j1?åV×<È]²<e?ö°·Z|9XO3½÷&ô9¬\¦90Ú;?¡²=Ñ®7Ñ®7¾0<G¦>cÎª=oÐC?Ð^W<E¹
<àB?ü$¹ÿ39my	¿¥ì:ú­ç9(?¦²=	ç®7	ç®7¾0<°=¶iÅ<w*?ñîG;3;
?ÉÞ+¹;u9³¾àÔÔ8}`9â´r>Õ­²=ü®7ü®7¾0< ;d>¯!>¡Æ>?²A>À>ªQ-?(Ù¸b<Ã9z_¾]P:jÛ}:?èÑ²=ü¯7ü¯7¾0<Ù´>ém>zB?·nÉ>æ>;ð1?Ä#R8¯u¯9«L=pú<&¢<^-E?¼Z³=u'¯7u'¯7¾0<føõ>`Õ>0zG?¾4®>kr>dÐ7?»iµøb#9Ý7»	ïò9°9:0?h³=ï<¯7ï<¯7¾0<È=ÜRÍ<°s-?¯sÌ;ì¬;OV?Ä-¹ÓG29n6ù¾ª/§7?9Yb=°o³=hR¯7hR¯7¾0<R0a?VKø>j-h?£#?<¥º>K`?8¼«9ÀuÃ=õh:J{²9¾ÿQ?¤}³=âg¯7âg¯7¾0<áÚá<L·¢<«1?<*;;;£?®A¬¸c©8³
¿0Þ8À9)p=³=\}¯7\}¯7¾0<[çû>'%¡>GH?ñÅì>gÛ§>b4?¯æ8{a9t×>lY9Êð9Ô?9³=Õ¯7Õ¯7¾0<®ÿË>æl>³RK?¨æ?G¾>#¤E?¢¦È¸k¯9d/¾¹:Ûâö9Ëý?v¨³=O¨¯7O¨¯7¾0<l? w>ib?Ýs?sZ¹>.R?Ûä9{Á9^0?ÅÒN;mû:*áR?Õ¬³=È½¯7È½¯7¾0<êìÅ>j>âã=?DA
?{LÍ>Å#0?ËQÈ·g÷8ÇÏ½jÐ<ÿW< >I?«­³=BÓ¯7BÓ¯7¾0<ÌÐ?,Sá>5?ªï>6X>@l*?ê°¸ÒxT9¸©T¾4
ë9õèÏ9²µ?5°³=»è¯7»è¯7¾0<qçø>äX>Ù8X?Þz?ü0?Õß4?(&9¹F,9÷>ñg=VÛ<Óg?_¶³=5þ¯75þ¯7¾0<!B?Í©>-uS?Yð°>	nl>²??$9n9yð
?U£:þ:ª¤?éÆ³=®°7®°7¾0<\b[?ì8?k½>?³þ?ú	Ð>	;?ö89çd9GÛÎ>U;©2;~f2?ñ³=()°7()°7¾0<:m?N	?ÞX]?9­ÿ>l.>úxX?gS9ØÕ94#À>¯½V::¤4:?.´=¢>°7¢>°7¾0<6t=U\=Tø/?® À;bD;ÿÀ$?ÙÙ/¹6î/9^âÿ¾+8ël9|¹=M´=T°7T°7¾0<ET?(>âæm?7×Ð>M>çXP?è?Ô¸2æ8ÜÄR¿8;1XØ:Ýh-?v/´=i°7i°7¾0<ÊZ=ýv =E.?_?;¿9:;Ä?ð!ä¸~E9	IV¾Kö
¸æ´¨8dÝR¾´=°7°7¾0<9!Ù<<m7?> <ÁX¹;¿TX?æt¹¡9Î¾ýÒ¢¸Óè9¼á"¾m´=°7°7¾0<kÔ5>ß=ÆCP?Ð>ðG>n6?ij=$û	=4tY?p=RRË<;F?Lª´=ª°7ª°7¾0<p.?1È¸>¨5B?ß¢>ÂÞr>2­+?R¸ÞX¾9òÀÀ½Xç]:7@B:¼8?Ë®´={¿°7{¿°7¾0<%ð=!N=T&6?!£;Æm;Ûï?\W¹°ü9¹ýH¿¢Ü:¹Í79¦¿Àº´=ôÔ°7ôÔ°7¾0<{?´Ø>%¼;?)ÓÝ>3§>I*?Y8bÁ9|KÐ=è(;ãáì:¶6?4Å´=nê°7nê°7¾0<æz>=K^=Ê2?|	ì;»ÌÅ;~¾?u³a¸yxS8¿RÑ·¦=9Sr½üÞ´=èÿ°7èÿ°7¾0<waó<*êµ<Æ?+??;&;¸Ë3?J)·c±9Yçy½®">9jW9!_â>}á´=a±7a±7¾0<ÿÓÖ<Î] <Ex+?¦U8;o;ß?ú¹/	8Ì´À§8´9íY>ðö´=Û*±7Û*±7¾0<?Ø<^¨¢<»
*?oJ;d<9;â?iY¹#9¹ª
¿H½©7²y9.=¤µ=T@±7T@±7¾0<\­?«>+K?ê>g/\>'M.?çÔ6îP9Y|?<i;d!F;£>?D
µ=ÎU±7ÎU±7¾0<þ=ë£Ù<üß(?HK;Uª/;Ì?ÀúÎ¸+w9ûU¾P¸%9ãë ¾0µ=Gk±7Gk±7¾0<ª·î<¶E¬<^1?/};[O;?·r¹B8ËRë¿Y¸H9­}¾êHµ=Á±7Á±7¾0<_Y?I
>ê´a?iûü>¢>äAG?ÙÃ"7_9\bº<%pÎ9»ø 9T'¤?(Xµ=;±7;±7¾0<ò`=Ã=÷ü6?o<kË;¸ß!?MàP¹eè¯8Uý¿ô&¹éø9®x¾¨aµ=´«±7´«±7¾0<UÝ¬>%ap>	8?_
>
=>Î<.?±P¹æß9K¿_â/<û6ê;s>@?%wµ=.Á±7.Á±7¾0<ãx½>ya>W?n£>b"U>ù¸'?;¸¸¼:'9[¾ ?¼:ñì:<ú/?µ=§Ö±7§Ö±7¾0<H?»>ÍF?±qø>;´>õq0?æXû7½	59¶±=ødí83ïÇ8xû?Â¢µ=!ì±7!ì±7¾0<UÃ>á2s>ºRM?$±¢>0¨b>
Á7?-¡k8*k(9Â3>{:ã
:b?a¦µ=²7²7¾0<´>"=>ÔO7?A>~7Y>qÕ(?d¼{¸9'9°@¾ëÅ:ûd:´F?Hßµ=²7²7¾0<v
><>¾ï5?|_q<Ê*<dæ4?	§E¹º#è8Ú÷Y¿R±Ô8zKª9(Þ>²æµ=,²7,²7¾0<Nn=ÌnÄ<;I?jÆ;ç0+;uù_?o¹Î(9;Â¾a[;#¦%;Ëª)?ñæµ=B²7B²7¾0<6m=K­<¯?e9;C>.;ÈÅY?Ëís¹}9aÊö¾UpV;)&&;º3%?{ôµ=W²7W²7¾0<¨Ñ<ÿ½<ìà6?¦ÿ;aÆ;tÝ?³ý¸^_A9§¾tç9¹9É¢?ï¶=úl²7úl²7¾0<Bºç<¨¯<ÜÛ(?X$;t;
?Ü]Ü·À	9µßÍ½Ð*
9[Ñ(9çÖ>:¶=t²7t²7¾0<y°<[<ÿ»+?×R¸;?O;*?] ¸ÙÍ9ÅÇ½Yb·À8R½Ä¶=í²7í²7¾0<ÊÅí<¹
¥<7h8?;ãM8;VH?ö¢¹ Ù²ÙE<¤Ü7( ²9=$
¶=g­²7g­²7¾0<QS=ò­=Xè0?DÓÝ;­,½;?Ã¹Ú·L÷Y93r½7uK;þ;®1?Ë>¶=àÂ²7àÂ²7¾0<^y?¬÷¶>ØVN?0©?âZ­>ÊçC?¹·|À9Ò½Òµª;O;ÕR?R¶=ZØ²7ZØ²7¾0<}I?éÙ>m?iú¡>ì4>e?x>Ý¸áaç8tÈô¾°B6:C!:^?ÞY¶=Óí²7Óí²7¾0<;h½>d¨>%8?à>`>ÿ+?UæI¸i"9¾9¾2ä:öäÕ9N (?rg¶=M³7M³7¾0<â=åá'=PC?¤;GÈS;íÝF?qË¡¹¥º8SÞ¿­9Ô¸9â°¾>h¶=Ç³7Ç³7¾0<à¸=Ä|=\:?Ök,<2
<®N?ÎÑ¸AÂ!8·Ú¥¿üz8õ½94Út>C¶=@.³7@.³7¾0<ô×<þ<}3?p<»;1F§;jF?Æ¼*¹¯Î7ySÀ)MÇ9
:òã´>À½¶=ºC³7ºC³7¾0<ë?R?|	ý>,¶T?06?¶øÇ>³F?Ea):­ª¢9VH?,UÂ9ÀJ½9h?Û¶=3Y³73Y³7¾0<7!ß<IÅ¢<!w/?áÅ:U¡:øþ?±ðH¹EÃÛ8àj¿Ý8~*\9ZÄ*>Ä·=­n³7­n³7¾0<tò<Bã«<¾4?~²;
;U;Ô?ÔÙ¸8ø¶.¿@(4äDÁ9S¸9A·=&³7&³7¾0<P%>Ü=A??êÂ>l6>s¨,?4n1·0Ûa9uÉ¼<®d<Ýò	<>0T?Z·= ³7 ³7¾0<sæ=8,á<l*?Âî";2Ë;ü?jw¹M_9Áæ&¿w¸f»Å8*Í¾#§·=¯³7¯³7¾0<1)=Ùº<º>7?Î[;r`*;f"%?¨¸¨Zô77¿UF
9Â.9Ï3Ï>¢´·=Ä³7Ä³7¾0<K4ñ<>è³<+?°.;s$;AMN?Í ·¸Ó9?7¾H³5ç9öT¯;lÀ·=
Ú³7
Ú³7¾0<fþ=Ê\Y=ô§0?5¸;±Õ;×Y?µ°8ÀÐ9öù>~@9½¤À9Õ£O>kÄ·=ï³7ï³7¾0<kb=Aß<ò.?U-;6Æ	;jI!?:Ä¹$Q8è¿ÓÃ39¼°9"À?Ò·=´7´7¾0<©=	öx=ÈØ-?"¹=<üð<ã»?dE¸Ô±&9x¢`¾´oB:L1:Q?ÿÜ·=y´7y´7¾0<â?V0£>ÉO?îM?gî¼>vóH?Pt5Áä9Ñ|
;;ý·:5?½å·=ó/´7ó/´7¾0<ñ=Dh=-?´Ö{;dZ;¢?¹É¸dé8¬w!¿.Jë8%9¬B>\ÿ·=lE´7lE´7¾0<lO?´>Z?§\?C?8_?"ó±=v¯U=0U?qº<v<y?p¸=æZ´7æZ´7¾0<r`²<B<ËÏ.?-l;{×8;HÇ#?¥¸ÚX9;÷·½¢s¸¢;9åê½z¸=_p´7_p´7¾0<ÃÈ>âÑÊ=ªo0?=5=íL=»W&?¼°¸¯9Vèo¾µý8[§9ÜÞ>î"¸=Ù´7Ù´7¾0<2ó?°©>%»c?îÿ!?¾7Ì>·K?~¹7['9Mv<<³:Üp:¼??W,¸=S´7S´7¾0<%*Ó>d>ïH?ôjh>å½->f:+?}{
¸>À7¼g<¿ö8à9ºq=
.¸=Ì°´7Ì°´7¾0<P(ö<Vßª<Te8?b}¸;_A;¡,?R>¹].9~8¿¾&7ãT9ã²<R¸=FÆ´7FÆ´7¾0<êw=}5=Ù.?uÈ=è=Ùê!?ÅÛt91ÿ9ÝË>}´<®"S<ª0?É^¸=¿Û´7¿Û´7¾0<'Ò>U^>NP?4õ?_³>F9?M92/l9¼B>£(:âð¿9Ö7`?`¸=9ñ´79ñ´7¾0<y/?Íì>~Ù=?®
?øÉ>XV0?Ä¨6¤°l9N6<8	æ:v:63V?"±¸=²µ7²µ7¾0<BrE?aØ>ä[i?Zµ>|0>
ä^?·Á¸´6$9ü¾µ:V#:6?¹¸=,µ7,µ7¾0<Ä>V'=>äd6?nD>R	X>Ñ±/?pä·JÀ89gD½sÒ:*:¨a?jÏ¸=¦1µ7¦1µ7¾0<6zM?âÎ½>?x¥0?t £>P/?Ó9
9ÐÝe>4À:2"H:GÉI?Ö¸=Gµ7Gµ7¾0</	X=`="Õ0?;Êb?;j².?°K¹ØÖ7fÑrÀÍ8í9 
>~ç¸=\µ7\µ7¾0<ÇÊ½<	d<¿/?s;FñC;D½+?Ï¹e-X9½Æ³¾ê8\ô8/á?<ü¸=rµ7rµ7¾0<k3=Ämü<ìô5?YÞÃ;!4;0{+? é©¸ç
_9VC¾¿´99² >Ï¹=µ7µ7¾0<6
?E³³>4+I?ñÐÏ>i×>CÞ<?Åu8uX9k>-¬¿9³~´9@í?uS¹=µ7µ7¾0<ý_à<X¶<Óô4?â½;Æô;±Þ?-¹
!"9`à¾V=9'ú9^ô>T`¹=²µ7²µ7¾0<R¤?pt¿>æÀF?]>þº]>1?y¹&Ò8X¢/¿êÔ%;üß:T>?ñ¹=øÇµ7øÇµ7¾0<7ð<U!<í	I?¸ÿ;« ;M?9¹\'¢9PúÎ¾fe8¯x9óÏ=£«¹=rÝµ7rÝµ7¾0<Ø
?¼Ä»>;cA?2þ> &©>@?Í/·m}x9¥Í´¼g´:~«p:Ôä??¯¹=ìòµ7ìòµ7¾0<¢.?ñÞ>FJI?`Ý>>¥k<?·p¯8ìâ9í>ÑR;;jÀ??.²¹=e¶7e¶7¾0<o3Û>qw>8?Ië?g*Ý>ÍØ/?ö¼9$DÐ8»8?û#ö:[¦:µc=?º=ß¶7ß¶7¾0<~­â<ì§<ôÈ,?í;;éÛÿ>­.¹¼;x9¥¡¾r¶6W9È¬¼X5º=X3¶7X3¶7¾0<þª½<ü<Õ*? dù:\µ;°9ô>ó¸w9R½Ì0n¸4Üh9î¾X<º=ÒH¶7ÒH¶7¾0<Ë¹ö<g°¸<´þ*?=;¢¯;ï?ú(1¹&(Ì8Ò%^¿<ß¼8 +9ë>×=º=K^¶7K^¶7¾0<cK0?ãØØ> P?
?o¿>'9?Uwý7mé§9î7A=èÎõ:\D:¤J?«Rº=Ås¶7Ås¶7¾0<µt?Ek§>dKr?ëòH?zsý>FøJ?¹e9ÉäÈ9§^>¤®«:²è:.¦?^mº=>¶7>¶7¾0<¹:_?NÄ>ÿ?×~p?mâ>Ì%?;¡:a	:BN?è^»:®1:Ùú?¼º=¸¶7¸¶7¾0<Æ5?c?©ÈV?Á­0?"Ô>Ð6U?<î87£9ú;>e;e*é:1m{?Î±º=2´¶72´¶7¾0<Ã¿>B>D>?l¯>2uQ>´Õ0?Lí48t39]>Ës9(§9wQº>g»=«É¶7«É¶7¾0<­a?>Â¸>pS/?\¯J<ò"<7?ZÐ·õP9Ï>½µ¾2¹Þ¡9¡X¾L»=%ß¶7%ß¶7¾0<g4½="ª=g-? A;æãh;dÆ?"}¹åÅ¦8X4Â¿GÓ8`ð°9>áV»=ô¶7ô¶7¾0<¹Ô?õg¬>¹4H?:Ðï>»fª>á#4?oMµ9àà¡9ã[?t61:öù#:U
?|»=
·7
·7¾0<ÑV=¸º =4é*?ÝÓ;{;?Ó¹å©p9¾º£8A9 FX>;»=·7·7¾0<5It>&+>÷C6?0«>>[(?ø\ß7f9À^?=NL<õã;/?8Æ»=5·75·7¾0<ò|=¸W=Ò/?§íÒ;^W¤;ýH$?'±ò¸sU9­Ã¾öQÓ·©78ã)¾KØ»=J·7J·7¾0<¥RÕ?^6Õ>ú@áÿv?|á>®¼Û?Ê\9ðÕZ9Ó4?Fº:@S:Â?¡Ø»=þ_·7þ_·7¾0<´¸?¤Û?Üå¶?þ\>?Ð¨>Kí»?6N±9ß¯9=?å2:á:± o?¾î»=xu·7xu·7¾0<ë=v¼Ò<
x.?%®;ã;;îM?³$¹Æ´9×>¿±6£A9ßM<|¼=ñ·7ñ·7¾0<l51?Ly±>?ç>HÆ%>¸Øm?ð¬f6ãf9:mâ;xF:f%:àX?0 ¼=k ·7k ·7¾0<2ä?{Ï>¥<?í>Þxª>Ý
2?Ù0+9Öò9f^>Å3Ù;ã;ÓB?P#¼=äµ·7äµ·7¾0<2¥=?Kß>(Y??FT¾>ÏA?SÁ8ì9ÚÜ|=f-:×z,:ê®?lO¼=^Ë·7^Ë·7¾0<MH>'ñ=ô\T?nd?Éü3?þ5?{9¡9F8Í>äè:b8:ÂFM?h¼=×à·7×à·7¾0<Âg?µñÇ>3AH?Úó?yÿ¬>QM@?'æ8têz9ÝÐj>::EuK:2&?um¼=Qö·7Qö·7¾0<mÕ<9<ßþ/?uÔ;´³;]?ýln¹Ðw8ö¿W­¸¤]9öiH¾¿t¼=Ê¸7Ê¸7¾0<F¶a=XÅ$=^W/?Õ¾Ù;ÿ§;¬ç%?~1í¸¹í8ômÿ¾8d}:õV:Ì×ø>ó¼=D!¸7D!¸7¾0<@Ý=|*¢=Õ¢.?w(<s-<lî&?±	8¹Àm9qMÆ¾ÌìK·d98Ë¾e°¼=¾6¸7¾6¸7¾0<¹É=t=/?jcÒ;ïª;k?&©b¹÷à7°öÀ'<1¹ÚÆr9lãº¾Ú¼=7L¸77L¸7¾0<ñ¦¦=µq=Y0?Âº;;U?÷¸RM8¿$¿w(¡¸#.A9U¾Sþ¼=±a¸7±a¸7¾0<ýqF=õJ=Ó.?Ù±;bëI;Ï)#?¹×óF8îø0ÀRAR¸Ð	9HC¾½=*w¸7*w¸7¾0<(g?Ë±>X=?lÑé>C]¯>zª*?PÛ5bÑ8A,2;¼+°:°C:ó'?ä1½=¤¸7¤¸7¾0<8»=S¢G=¯Å,?®ö2;7;C£?*¸'þ8á;¾ßæë8¤ò.9É¬>NB½=¢¸7¢¸7¾0<~$ù<ùp°<Ì½4?fø¥;fu;#-?øb¸`f}94Lå½Öª79¬É=_x½=·¸7·¸7¾0<+{c?ø.Ì>á?R?¸>¾Z?«ÿ:9ê9Fí3?(C<&!¾;ºb?½=Í¸7Í¸7¾0<è>?ô´í>±§L?Ùp?|v¹>[U<?~ø§618óÃ=o×Ï9×ã9é>Ô½=â¸7â¸7¾0<nÂ?+Ï>ø7?jv>Ù4>¤g.?Cs8»{ê8Ë>.Ps9_[9AíÑ>ü½=ø¸7ø¸7¾0<\G=½Ñ=7.?Y]¯;=;æ ?Y/¹1ª*9ÇG¿â¹×¸JYõ8aá¾[½=}
¹7}
¹7¾0<²=È<G|.?2Ø;;ã±;?²©¸îô&9c¾:2¹nÚ9Ðz/¿Ð®½=÷"¹7÷"¹7¾0<åzL?ö¼>MÓ?¹?ñ?Sóh?àª£9vÚn9¯j/?2ü:õy:Pw?¤³½=p8¹7p8¹7¾0<*?üZä>Ç/??ï?LÁ>¹³N?ð¶Ýµ.9£»ÞÇ9
E9^ù?
É½=êM¹7êM¹7¾0< ;¨>æh>$ë8?_>-üJ>òü+?=¸»¢8$ ¾(*¸Ü9Éî£½íË½=cc¹7cc¹7¾0<Î5=0â<þÄM?/<Ì;skC?ë÷¸9È¾&b¹iü¿8B¿BÐ½=Ýx¹7Ýx¹7¾0<§:Ì>¥Ý>í=F?¶Ø?_¹> ¬3?Ñg{8Ì9»=¥í´99ýä9!EÊ>Ý½=W¹7W¹7¾0<z©C?ÃÍ>$û¤?­/?ÑU>÷?ZÑ¬8Ô79£¬q>²==;è:ÜÏP?Þ½=Ð£¹7Ð£¹7¾0<Éÿ:?.¡>í¤?æ×>Ó\>C{?\94ýµ8ê54?5¿ì:H³r:i¸y?Öá½=J¹¹7J¹¹7¾0<Ûß<¾)¤<s.?þ¯\;EBB;	j?8+t¹«è9ØÌ]¿?«9  ì9Ò¹>Öè½=ÃÎ¹7ÃÎ¹7¾0<ï@ó>²G>n"K?¼Ü>wUF>=?èC8Òó(9Á>ö>Ò9pæÑ9ü5?ÿõ½==ä¹7=ä¹7¾0<´0ç<úÞª<r/-?»:Y§:n?m¹9
h¿Îx&7ä19¤úï<i¾=¶ù¹7¶ù¹7¾0<ÿ¼=ß=25?¬;$>è­ó=r,?3ô:Î':rà>@Æ<ïí<ÈY5?ó¾=0º70º7¾0<WM=^=(D3?ÕEµ;>t;Sÿ=?¾G¸±9ë]½$L ·$Åa9ÁÂ5½¼¾=©$º7©$º7¾0<g ?¾Î>ê×F?|E?Î>Ó·A?É®8?{9l¡>".:mvH:ÍGK?Ü¾=#:º7#:º7¾0<Tk>jTá=F®?ÁÜ<?QCî>ýëJ?çô9Ä9ô9eÄÿ>ÿô:1J:ìþc?ú4¾=Oº7Oº7¾0<íÿ<iaª<6§??Dê<KÇ;{,?ç @¹ú¦+9ßD¿Zw¯¸LúL9$[¾DC¾=eº7eº7¾0<YÉ>gÇ>QE?Éý>0ì:>9f3?x±5à`I99wH;­ª99±ú9Ã¹­>ØU¾=zº7zº7¾0<4 ?ýíÅ>ZõN?[5Ç>ßæ>;=?P¸æ~F91vA¾9¼%9ò~è>X¾=	º7	º7¾0<?zò>s<?ä·×?;;n?ÌÎg?ðì«9s?z9à/?÷%;ç®:9Ér?áb¾=¥º7¥º7¾0<LÕ>s=>
GE?Tù¢>ùi>y3?Âæ×¸£/9	X¾©¨:ZêN:¦÷O? n¾=üºº7üºº7¾0<¤ë?ÇÄ¤>EP?eÉ>ê->fF?K<3Jq9;4 8)XY:â!
:ÑfI?àr¾=vÐº7vÐº7¾0<w¿<<ë°*?:æ:OÃ:©?ö¹Ìf9DË¿7"Æà8rS2=Õs¾=ïåº7ïåº7¾0<º>3Ø=,?>UWZ>8Ñ?¬Ö+8«-~9ð­=¬£;Làä:p© ?P³¾=iûº7iûº7¾0<n?í>pF>TôV?RË>3>¦É6?£¨8µ]9Zã>\ÛM:}'?:YØ	?Ó¾=ã»7ã»7¾0<F±?tÁ>ö{B?Áµ>$.<>æ5?º·TT}9H;¼9ø1;n­ë:åPA?ì¾=\&»7\&»7¾0<ì0Ü>P÷>¿ÐJ?AÐ?ÓÇ°>¬:?ÌóÄ¸6(9f¾t:ßar:Í?_¿=Ö;»7Ö;»7¾0<µZ¹?-?ß¼?æÀ?a6?hb?F.Y8új¨9|¥=rå­<yý<ã?¿=OQ»7OQ»7¾0<J*=×|ß<ñQ6?0Ã/<×;GQ?<W¹ E¶âÇBlî8:ÖM:ÿå>XQ¿=Éf»7Éf»7¾0<à:=ê¢Ý<1L3?ºvå;Yp±;%?9¹¨«99½ô:¿B49£9]<¥>m¿=B|»7B|»7¾0<Z(ö>7>õzZ?w×>L'>nE:?
a8ö8(øX?í+Ù9FyÍ9I?¶s¿=¼»7¼»7¾0<¿6=ÓÊÅ<¿j,?:<;¶!;^ý?¨·¹¿969²¿s*7ò9)â"=5u¿=5§»75§»7¾0<@
=4Ï<=ú.?¯;{;ÿÀ"?	M¹hE9I_E¿¨ë8Ê%9¹»µ>4¿=¯¼»7¯¼»7¾0<=y¯´<Á;?UðÌ;H';4<?Ä^ ¹o¶8ä`¿û·Ñ8¤ÆU90${>	¿=)Ò»7)Ò»7¾0<8Èí=­=ög/?æY<{ãé;Û/ ?èw¹în9B¿ÿFà7+9HT§=)¿=¢ç»7¢ç»7¾0<,?IFÇ>AêI?û;>¬7B>):?Í¸/õ9AÖ­¾o(:£QÚ9ÔE?S¿=ý»7ý»7¾0<©r=b#@=y,?isX<¯$<#ì(?K%¹¹|9&S¿[t8­P9QC>2¿=¼7¼7¾0<ï=ùUN=-?½4^;Î9;:?¾1D¹®B9!'¿5h(9,sb9b¾>nÌ¿=(¼7(¼7¾0<ø>´¶>ä`?z?iÍ>ÝF?EÄà88Û¡9FÀ1>Wß9i°9-
"?Öë¿==¼7=¼7¾0<Ïv?(>4P?Îº?`ÏH?>%n?íg9¯ò·9£b¡>Ûm¸:³:>û¨?wì¿=S¼7S¼7¾0<sÖ>WP>'~?_a?±Íé>ldv?óCñ9´Y9{Ú?^;\;n]?5À=|h¼7|h¼7¾0<h¹¢>Õ)[>>?>nÞg>üÜ,?á7ñ;95AA=~(;üì:6?â^À=õ}¼7õ}¼7¾0<x?ô%*?æÜH?±>??ò?ó1?K:GõÞ9·-?©N§:àp:íp2?ÖhÀ=o¼7o¼7¾0<ãú­=éæ{=uÏ0?Eì;z)¹;ÏT#?aí:¹øu37OSÁ\ (¹¹?-9i+ù¾@À=è¨¼7è¨¼7¾0<¢e=èð#=³J3?3²<Ç;¸.?¹è79¼¸¾ÃÍÖ¸Yï8>å¾1²À=b¾¼7b¾¼7¾0<°r?Ì¶>x??å?@`½>¼Ö-?Ñÿ	8çÄ9~j3=¬):­FÒ9N?¶À=ÛÓ¼7ÛÓ¼7¾0<qo-=§6ø<Cà2?ñÍ;S¨;hò?¨¦8
£9º²Þ=¹>95Jd9AÕ>bÞÀ=Ué¼7Ué¼7¾0<Ä&?þ-Õ>]CH?kWB?y[?É2?JRI8 g9}Þ=\}¦:g|::?ØßÀ=Îþ¼7Îþ¼7¾0<gà>-:Ð=C8?¤z>C>x$?¡ö9Aï9å?WËÃ;
;ô5?aóÀ=H½7H½7¾0<öRí<³£«<øû0?K;öE;û©0?é¹ù'9±ýE¿z#¸úZ8Òý¾kÁ=Â)½7Â)½7¾0<§±ù=åy±=Ï4?K<j
<íB8?Û8i¹IÃ{9°%í¾÷98µü9ï=3Á=;?½7;?½7¾0<Ë`=ä=8?<Â£è;±é-?\P¹øu$8+"À7%?¹SÊ8àÚq¿7Á=µT½7µT½7¾0<½ë<Ï±<<³)?ØÑQ;$;´/#?TÕ¹­9¢Êü¾Ý-¸õX³9Tµw½ÚIÁ=.j½7.j½7¾0<-·<lý<)0?§w;ô;n?%|¹9æó¾*9îþ8¦Í?EÇÁ=¨½7¨½7¾0<Ö<Ñ<½A3?þ8é=#È±= ê'?"9Â9R¸å>#G:ÄV
:ÛWè>×Á=!½7!½7¾0<åÂ«=´¥w=õ1?cG;W;ø?T¹#\9æû3¿K+9ò9m!¤>çÁ=ª½7ª½7¾0<ûÚ<Â4¢<ZÍ,?¦Õ¨;.,;?!?»¦¹Ý<8bÀzÚ9F59¥Æ>óÁ=À½7À½7¾0<^"ñ<
}¶<")?îz~;}NF;B$?*c¹Ô<9*4Ç¾$8î8Ò`9nÉ>ÖþÁ=Õ½7Õ½7¾0<pÙ=A=è-?g;Ól;¢z'?âÌ
9©j;9Ï½>]¡¸z!g9tº2¾«ÿÁ=ë½7ë½7¾0<© .?{Ê>ÑÀ\?®c·>`>Q?°û¶x´¯9D×>»ú;9âµ:q$E?ÉÂ=¾7¾7¾0<4ë·<U.<Vr/?Û;ùt~;¬Ñ?>%H¸5Y29Å¤¾X±ò¸}9&O`¾1Â=û¾7û¾7¾0<q©«>e¬b>ßA?ø·s>=->À4?ÐêÎ¸k9tLO¾[mÈ;«±z;T«L?f>Â=t+¾7t+¾7¾0<ý·>Á>¶6??`>*>!º(?l:o¹Ì_9.ý¿µG9¾I½9Ô×®>¥CÂ=î@¾7î@¾7¾0<ü¤Ò=­=ï8?x<[ãç;Î"?ü`¹x£Ñ7ß.@ÀÒÇ7±>9S =JÂ=gV¾7gV¾7¾0<ø@O?Íÿ>2jO?â/?úÁÏ>¨9?¥%¹1c9»s¾ÑÞ:û:Û?:PÂ=ák¾7ák¾7¾0<Y`·?)`U?
\?ë*?"¶.?DZ?QiJ9èÖ9r>ÓÈ:½e:ð^?:QÂ=Z¾7Z¾7¾0<Èh>ï©7>iÔU?;nª>Ub>êÄ@?.(p¹7è49ì)¿*Ou9v9Ómô>íhÂ=Ô¾7Ô¾7¾0<3d?ÔÍ?Z?}Õ?¾vO?ZÂB?>Q9l¸ 9¥à¦>§&ì:Dü~:4m?
vÂ=N¬¾7N¬¾7¾0<½Ûè>]3>MI?x¾æ>ÿ£>á4?
#¹6O9åÊ¾þ%È9?J:9¨>ÑÂ=ÇÁ¾7ÇÁ¾7¾0<I®>1g>}@?«hé>19 >|w:?kÅo9*¼9ïE?"Ö;ºb;Nø9?NßÂ=A×¾7A×¾7¾0<]?Æ5¨>ýB?Ém>iJ_>þ+*?ÌÏ9½ö9`ÁP?ýa:ë:´?íøÂ=ºì¾7ºì¾7¾0<9Ñî<9«<2?ÝCÖ;
Ä;U¶4?<Sq¹;¸X9Y¿±²b95ä8N~?Ã=4¿74¿7¾0<åö=â<x©3?h=Ü:Ó<y(?15ñ¸üae9=¾Á;½ÅÉ:¤A?_Ã=­¿7­¿7¾0<{?Êd´>ÎaE?Þ¬¦>5«t>ød.?¤Ü¸1+9¹@¾à92á92þ>ûGÃ='-¿7'-¿7¾0<ÓÊ>À>
E?	ú>ïïa>ìv.?ãK¶¸ö"69Ã¾ïºÖ9Å´¯9ºm?ÄhÃ= B¿7 B¿7¾0<oB?Ä¯©>þG?Á%?ÉÔ>hÖG?..è8ºd9Åî>ì:$TD:]:?õÃ=X¿7X¿7¾0<Y§æ<óK¦<B1?æ²Ó;³ã©; ?L´æ¸4-9åª¾xy"¸_
8wo¾3£Ã=m¿7m¿7¾0<(Ïr?È?gS?÷Õ7?Vdó>Ø[A?,f¸8M¥9;y7>ù¡:´T>:O½3?	¨Ã=
¿7
¿7¾0<=(J=P=K&8?Ñ;å;ÌÎ¼;ÿg?Ò¹2Í/9Øãæ¾µYl¹^µ9D
Á¾s­Ã=¿7¿7¾0<Üì7?S«å>ùM?t¹?K±>m¼@?à¸<Q÷8£ÿ¾:äÕ9ö6?òÀÃ=®¿7®¿7¾0<;û>Y§>´(@?ÃC>>dÒ/?@¯¸Áo#9O%¾º{V:¦z]:ðé÷>ÆÍÃ=zÃ¿7zÃ¿7¾0<O³>·Ge>¦H?Þ£>GpZ>%??{©«839íd>o¢­9;Ð8Ì¬Õ?àÃ=óØ¿7óØ¿7¾0<£=ñõS=]ÿ-?Ä;ùd;c3?ÈeÊ¸ypr9ò·U¾Þ¶<³9Ë¼MìÃ=mî¿7mî¿7¾0<Fý<n¿<ð)?Å_;&ì:Ö?s¹XO9)¿áâ¸l H9nè¾­õÃ=çÀ7çÀ7¾0<H?|Ú¹>»P?Ä´½>¦Us>G?ë¸ªî.9ÃAO¾J°8;ß9Þ³>ÌÄ=`À7`À7¾0<´àl=¯_*=·ö1?OV¹;«2;c7?m6¹óÙø8«;¿iJ¸~@9\a¾{SÄ=Ú.À7Ú.À7¾0<O$?ù®>@GW?§ª?ûk¸>ÔßA?*0ª8<ª9¹(>ÅÀ;ÝtÉ:l¬6?ïYÄ=SDÀ7SDÀ7¾0<Çô>êV>p¦T?s{?)Ê"?7ÄN?®a.8\Õ9ü=bª¥9Ä"þ9{á¦>cÄ=ÍYÀ7ÍYÀ7¾0<z_=Ñ&=±y+?IÊz;ï,;b:?ãpR¹!3Ñ8lÂ¿4@¹«n8Wé¤¿údÄ=FoÀ7FoÀ7¾0<í==ÛÞ<]â.?Üõ;×º;½6(?,5¹Äú¥9Ö¡¾3§Ï¸½ò19ø]¾kÄ=ÀÀ7ÀÀ7¾0<z=M=Ñ»*?¼><ì=Æà?lO9ù¡9O>ÆQ;è:B,?XoÄ=9À79À7¾0<6ßÑ<¸õ<|.?³ðh;;7;O¹"?Wz¹@OÙµÒIBD3¾·
M9um½±ÃÄ=³¯À7³¯À7¾0<÷=Ð<<É<¢u.?_B;rì,;à?uþE¹ôÔ8x~n¿»Ø¸Ð#+9ù¡¾AÅ=-ÅÀ7-ÅÀ7¾0<Zzû>t¡>z^G?q-&?±íï>O1?Mø]9»ó½9K>ÈèÃ:t}¤:s?L	Å=¦ÚÀ7¦ÚÀ7¾0<T-×=B§=¶Ñ/?.} <è[ú;å$?;¹§Hc9(Õ%¿oÊ£8CN9ÐoK>*Å= ðÀ7 ðÀ7¾0<Ü=äV=«{8?¾§<RÞ;,Ì!?Y°m¹î[9©U
¿D!j8eR9}¯>4Å=Á7Á7¾0<·Ý©>YWP>:¹P?]ù>s£]>(w6?
?¸n9Íl¾	b:$ÿ9E|b?¦[Å=Á7Á7¾0<iÇ¶<4,<"Ï+?9ÑÝ:%|¼:Ï¢?m¹E9©4K¿x
Á8{¯9?Æ4>ÄjÅ=0Á70Á7¾0<F±S==,4?»
<õ©é;ß"? 5z¹41H9¥ú¿õ«9ª39-é?Å=FÁ7FÁ7¾0<yü=Äu]=ÁØ0?¹»;Ø;<.?vA¹°×:9Î¿×_`9BCË9iK>¨¼Å=[Á7[Á7¾0<X?ù²>ÑòF?ï-?Yàí>,É:?ò9ú¾Ë9öwÃ>Ù±:XùÁ9)L?;ÙÅ=ùpÁ7ùpÁ7¾0<¶N?Úì±>8?f|r>µ3>¶,?ýà¸m9À¾DRº;Mi;rL?æÅ=sÁ7sÁ7¾0<ã=´å<ïÏ,?rýV;ìG;Pç	?µ¹¤u9í¾VO¦¸vÙ8¦ÈÃ¾ÙîÅ=ìÁ7ìÁ7¾0<t)?oÍÅ>¯ÜZ?]i8?©6Ò>`?ò_:8lP9ßêä=îvb:êó:ÀB?VÆ=f±Á7f±Á7¾0<×:î>ñe>l&?V!Û>6ðr>néf?`M7çP9ðýA=ÏÌÓ9h¿Ë9?2EÆ=ßÆÁ7ßÆÁ7¾0<&Vµ<òñ<B1?oë:¤`Û:qv	?ÿ¸xL¾7¤+ÀxcM8Ô½è7àéa?}KÆ=YÜÁ7YÜÁ7¾0<Áã=´bf=0?ñ£¢;»jU;C?K°¸V¥/93E¾<Á¸oÅ&9}¾¦OÆ=ÒñÁ7ÒñÁ7¾0<h?xa×>æq<?¯$«>Is>Ü3?¬	¸×;!9öc¾]*:ED:­o0?NxÆ=LÂ7LÂ7¾0<c9	=ìn<ÏV\?;o<I[É;(XD?_*¹O9IV¿BKÔ;;drC?AÆ=ÅÂ7ÅÂ7¾0<Ä;¼=ub=®.?>7;(~;«
?Éw¹»¾9"X¿lH9ÚÝÔ8£ì¯?ÖÆ=?2Â7?2Â7¾0<ù>Ñ>X?XDê>&P>ÉO?>NO¹¿8U¿Ü<(<çO?kÆ=¹GÂ7¹GÂ7¾0<ø=ßeÂ<yÖ)?ÚÙR;RI;í?P
¹ãI®8áP¿FKN¸¤Á8Ù\¾?«Æ=2]Â72]Â7Ãd*<¸Ä>-C|>­¢G?Dx >X)^>gé8?,±[¹øb©9¥¦¾:Éû8zÕ"9ZìÅ>)¶Æ=¬rÂ7¬rÂ7Ãd*<,ÊD==Õ.5?jÿ;5:y;J"?ø¸¨Ã49
zJ¾kL80÷²9U=ïÆ=%Â7%Â7Ãd*<U;å<F§<3*/?:;×hô:"?þºo¹G±g9Ìp¿¸I¸8[£9>-Ç=Â7Â7Ãd*<bl?Ãú
?>U?gf?0?¢¯D?±¯9ùº9R%>ß¥C=ÏÛ<|Üc?*"Ç=³Â7³Â7Ãd*<cÅ=w/Ç<\í+?éï;£^;&?Ùó¸Íª8®;¿PV·ª99ní½Ê&Ç=ÈÂ7ÈÂ7Ãd*<47¼</<¤,?£?¾;*í;Õl"?ÁÓ7èÍ%9¡ä¢=\¹A9Pº¾æZÇ=ÞÂ7ÞÂ7Ãd*<Xö=±`¬=(7?¨Vn<[ 7<W#&?¡U¹%V´9=5¾è9']9+Õõ>_Ç=óÂ7óÂ7Ãd*<p·Ü<AA<=f1?´;eá;2«?¾Ú¹6n(9h Ù¾9Zý9D>ù}Ç=ÿÃ7ÿÃ7Ãd*<·ï>~N>¼'D?HAª>ðn>3©6?=¸Z_9¸´½&9>=®9up»>öÇ=xÃ7xÃ7Ãd*<NÄ?"É>¦pB?¤OÆ>my>Ò)?x­§7ã_9{a=C:*ö/:v<??«Ç=ò3Ã7ò3Ã7Ãd*<4fL=¤=ÿw/?Ã¯±;
;­«?K[¹5 805¯¿8B$)9üÍ=µÇ=kIÃ7kIÃ7Ãd*<Ä,?¯ñÄ>ÅX`?{7k?s?R<@?¦{A¸O964ï½ü:ÔÍ:Th_?¹Ç=å^Ã7å^Ã7Ãd*<H!	?s¼>}H:?o	¢>°d>$c5?8W8Rµ9ÇgN>]®9:ÆÅ9
ÏÊ>¨ÅÇ=^tÃ7^tÃ7Ãd*<kKB=À
=SA0?WÓ>;£;àò?­¸I>9º
¥¾«Ð(9ý9F ?ýÊÇ=ØÃ7ØÃ7Ãd*<|Q=í=j4?ë"Ä;1ù;üÐ*?ªÕü¸øËÌ7.À O»´B÷{9ÛN>º¬È=RÃ7RÃ7Ãd*<E=:>=ÿ¬/?àÑl<ÛM<ûÙ?ÒEE¹80â8÷E_¿¿CA:Ç:¤e'? ¶È=Ë´Ã7Ë´Ã7Ãd*<	h¶<½K<¾{0?FW[;:;ov0?½÷¸zçA9ª£¾Æ¸!¼9ÿ	½	¹È=EÊÃ7EÊÃ7Ãd*<öºä>Õ©>{þH?tV?=Æ²>[;C?ñ¡K¸ª¬92À½É<è¬;9;[?i¿È=¾ßÃ7¾ßÃ7Ãd*<ü
?é!µ>¬H?ï£>K
a>
þ9?õO¸F]9#[ð½tÙª:ã,Þ9.ÜÄ?SÀÈ=8õÃ78õÃ7Ãd*<R~¦>Þ`>RÍ=?Øµ?;d?h/?tyY=Q=§U?W5;å:^nJ?þÃÈ=±
Ä7±
Ä7Ãd*<úÛ=®=ð2?¶º;;â?®Î®¹Ú¨9!¿~8Z¿Q9Û=òÙÈ=+ Ä7+ Ä7Ãd*<©=ø*w=/?>Ò<(ñæ;µª?ÑÔ¹³ËÒ8lu¿F|±8üèë8À>îÈ=¤5Ä7¤5Ä7Ãd*<Oª>È_h>å;?0~¾>,)>`3?û×ò¸fÀ9"­f¾V³9;Ítû:\=?¤ùÈ=KÄ7KÄ7Ãd*<êÃª>&b>dA?mt>NåB>ùZ+?ÂÄ¦8*û-9'cu>ht992y9g¾>mÉ=`Ä7`Ä7Ãd*<oï>i>$A?P>W0N>û±0?¾,î7ÛÆY94ý=1«V:1:Gó6?É=vÄ7vÄ7Ãd*<9î<°¶©<¬3?¬ÅY;êd;=?R¡8ÿ85¢>è$®¶ìF90ç¼ É=Ä7Ä7Ãd*<ãú6?pìé>©?H?Vñ¨>)m[>E?x 8ne-9uùì=^m9>ÖÒ9pï=>´DÉ=¡Ä7¡Ä7Ãd*<*gW>4@>tD?k*?"ÌÆ>¸'?(|¶6%OÍ9aã;è¬F9Þ!U9¨¢î>4FÉ=~¶Ä7~¶Ä7Ãd*<°?B¼»>v¢J?qÚ>ÇÃI>]Ê7?Ú²¸«w}9xç3¾¨<;!,Ø:Õ¶^?^IÉ=÷ËÄ7÷ËÄ7Ãd*<ç=ÂÌ<%*:?ß¹<9;i^?´¹d}d8'öÀr9D\Y9Y>¦eÉ=qáÄ7qáÄ7Ãd*<÷a==É<\~-?+å;;?Õ*¹y\9àC¿Â¼9gÔ­9pþ
?$}É=êöÄ7êöÄ7Ãd*<z=ÒÖ<*]-?ÿ;_;á&?¹º×9+Ém¾ð$¹©Y9EyÁ¾`±É=dÅ7dÅ7Ãd*<6±E=¹=2?Ç»¶;ð;/%?·?¹Ó-9OØ¿2X8pþ7Á)? ¾É=Þ!Å7Þ!Å7Ãd*<f=ô^"=×»5?1Öë;¨×Á;çº?¿¦¸ø8åº«¾8¶¶­¬9âÊ»ÛÉ=W7Å7W7Å7Ãd*<#­?V¹>ï¾9?4O¡>?s>úÃ)?iÛ·&­9B½_;ºµ:¬D?æòÉ=ÑLÅ7ÑLÅ7Ãd*<x?»U$?A?ÆÐ>><?©E9è\Ô9À7>_9Pn©9$Ò>¤üÉ=JbÅ7JbÅ7Ãd*<¤¦?­ÇÊ>¹s??æ>¿fb>¬3?¢8b9»ç	>¾è:¦¤:ÖeO?¹Ê=ÄwÅ7ÄwÅ7Ãd*<Ú?R^0?ÿJ?Ó:?7[ï>ÀÐG?Å«7#À9ÿ|
=^Ãm94	¢9Ò»>¡$Ê==Å7=Å7Ãd*<¶<¸f<°ã*?°¸ ;z;û·?ô_$¹	f8OÔ¿4 9¬p%9®£Ò>@Ê=·¢Å7·¢Å7Ãd*<æGy=Q^5=Íí/?Ô0¬;»;dó?âG¹ÿ8¿ñ¹½¸<%9ø¾éNÊ=0¸Å70¸Å7Ãd*<Ö?¡¶>»L?M?^º>ÓOU?3X8¾]9îØÆ=±bD:²#: 2?|eÊ=ªÍÅ7ªÍÅ7Ãd*<¡Å=ÿA`=¿>5?J1<¤;¦!?þ]¹r9
Ä¾2x`¸?'99M¾ïÊ=$ãÅ7$ãÅ7Ãd*<KÆ?^l>25U?mÌ>gN>}=?½;8ºTî8¨I>¤è9£¬É9½?­Ê=øÅ7øÅ7Ãd*<ºL¶=°ëz=oý9?ÖÑ <`§ÿ;	!?	¹â^D9^a³¾ÚxX¹¬½9Fo¿¾BÊ=Æ7Æ7Ãd*<¸L?Þ§²>u$<?O?a2? 2?þ9¸!U9P>q:rt:?á®Ê=#Æ7#Æ7Ãd*<
°>z>&¿4?Æ«> ´{>Ï´.?|È7J±9ÖÈ=£9úA·9.rä>ÆÊ=
9Æ7
9Æ7Ãd*<,W=àÈ<3kC?Ç®;©~;Î
/?L¸Ë;M9í~1¾©N2¹a99þ;ö¾SÔÊ=NÆ7NÆ7Ãd*<7]Ú<¡h<ÛV/?UE;([G;åùü>iï)¹^39÷¿TD±¸²óÙ8j6Ð¾1îÊ=ýcÆ7ýcÆ7Ãd*<Ãs?¾÷?;îO?£3d?++?6I?}°7Pk8	4@>F<:½.:*?<ðÊ=vyÆ7vyÆ7Ãd*<öæ?)Æ>fF?ï?Ù°>ñý:?zéÂ¸kB9¾0.A:+Ñ:~)?1Ë=ðÆ7ðÆ7Ãd*<Ê?Ø~¿>,DP?¡¶?[®>#N?Ö_:·Âå97 ½¢¾9¿Õ9YQä>ÆvË=j¤Æ7j¤Æ7Ãd*<Üè<½â¨<8>0?X";Üæù:ºØ?Ì/¹._9Ô¾Gù¸êr9ùÌ¾Ë=ã¹Æ7ã¹Æ7Ãd*<´	í<Nå¯<P~,?µäJ;i+;?¤Ñ¸
0F9Ìº°½h8ßd90/¬=DË=]ÏÆ7]ÏÆ7Ãd*<»µ>ÍáZ>>VT?h*§>$ur>®0?]ln¸ì8'û¾Æ=Ê:öû:7?ØÌ=ÖäÆ7ÖäÆ7Ãd*<vÂ>JM>Br?ÂSk?{?õvG?3)<T:Å;'[?lB:d:õ(?÷*Ì=PúÆ7PúÆ7Ãd*<T·	=°É<gè.?6;´<|;!?¶$9Ûñ~¼gï8Ç©9Eòä>²bÌ=ÉÇ7ÉÇ7Ãd*<þÜ?²>`w?#T¿?OS?±Êg?'"k9Ðm9t%Ì>GÏ:~a:^k?hÌ=C%Ç7C%Ç7Ãd*<ÀW>>Ï?<?ÎÂ>I{X>^,?7s¾9 UC<òðg:£;<:Ó¸?0Ì=½:Ç7½:Ç7Ãd*<Ê?ª¶>&{=?±>øÒG>/?pBA9
9Ú¾>4:B©j:Î-?YÌ=6PÇ76PÇ7Ãd*<UÀ<Å=<£y4?îÂÇ;	q;d)T?½Ì¸C69ë¸5¾j-¶î8ì¼yÌ=°eÇ7°eÇ7Ãd*<ã÷>Á¨>{<?±@÷>,°>¤3?¸)a¸¥29X`Ø½z:à8ö9ÃC?Í¢Ì=){Ç7){Ç7Ãd*<°8=þ=\3?ëþ;Y_;ÈF ?½m·}I÷8èv½8¼89+ù=Ø¥Ì=£Ç7£Ç7Ãd*<ìz=9=s9-?÷;Í]Ü;ÆÏ?æ7ê49=/P¸
9*B@¾·Ì=¦Ç7¦Ç7Ãd*<Ç©'=ÀÅò<cÌ0?º[;æ®<;? ­I¹³EÍ8î{¿é$8F(A9@v0>ÓÌ=»Ç7»Ç7Ãd*<ã¡
>a¿=)^?Ô]f<$Ó<¥K?a¸¹Üä>9Ó¾S=·×¤9q<¼ìÌ=ÑÇ7ÑÇ7Ãd*<=¾Ú<06?Íg;l]L;k/?ó§¸ø8
9<¾m\¸Xü29~ÁÈ½ÑðÌ=æÇ7æÇ7Ãd*<ýN=/=j[/?q";J;Ê?êxq¹ÉäÂ8d¿|è9e91è>±ûÌ=üÇ7üÇ7Ãd*<Ymí>oò>ZUI?¸>K7E>l7?~h¸º
L9¾Å`Ä9	ÄÎ9#ó>@Í=|È7|È7Ãd*<æ¡=yaÒ<(61?·;Pw;¿x?À¹(9Zê¾D¶|£9¾g»»Í=ö&È7ö&È7Ãd*<­°=å=Ê.?¿>(áä=ù ?èùà¶+­87ò%½ólÚ¸ý¤9bE¾:Í=o<È7o<È7Ãd*<Y	z?{ÍÎ>nÂ?Ä0?Þ­$?Áéu?É$Ô9®Z»9¥ï?Êø;Ì¬:
%a?c¢Í=éQÈ7éQÈ7Ãd*<Ëé1=1=¾1?(%;L;×,?=i ¸ôÏ8
KF¾_8V19Yr=W¼Í=bgÈ7bgÈ7Ãd*<ê)s?¤è?Ý:J?âlº>¨Ä~>¢S;?e÷8¶9½VK=àA9´ 9 z>ìÃÍ=Ü|È7Ü|È7Ãd*<së??é¦Í>áçn?¾>§}S>Zf?Ò¼ù8©úí8
S?2)9;)9xæ>ÓÍ=UÈ7UÈ7Ãd*<¯c?Â>ï´?$é?m¿c?ù?£;:yõý9%=?HÙç:ZI{:2l?ÝïÍ=Ï§È7Ï§È7Ãd*<^my?R?W\?4Í?ëª>øza?'®ø8|Ü¡9¨D>i¢8 t9f*>Û	Î=I½È7I½È7Ãd*<ÉW=Nº<f*0?¨;ÏÅ;K?È¹3©8è\¿."N¸Õ^9¾í½a=Î=ÂÒÈ7ÂÒÈ7Ãd*<4ã>A»=uÒ?ùh_>ßÛ>4?Ç©9¶¤:M,¡>Æó»: ­U:C.a?·=Î=<èÈ7<èÈ7Ãd*<Áb>û®
>þ?=D>ë>ºY?ôÊ¼9?öã9gÔ>âÎ¦:w+\:OôA?«CÎ=µýÈ7µýÈ7Ãd*<ÜAÂ<n<^5?»Êá;*Ü;+G?££°¸Í8{ ¿Ýeõ8ÛT:9X¨>ÿ\Î=/É7/É7Ãd*<
2=
_Í<¤-?Íâ;8°P;G/?¾¤¸rÏ#9ÍJ¾¸8¸U9"?>/Î=¨(É7¨(É7Ãd*<A#>\hÂ=¥úV?çâ>D>®C?n8üþ9.ßû=µ[=Xµ<çãV?d§Î=">É7">É7Ãd*<~ÿ@?§þ>&B? ?|2³>ªå@?+«?¸ã¶r9ü(Ê½8Ð¦:%B}:(?ÁÅÎ=SÉ7SÉ7Ãd*<iú>|*>V^[?{ñ>Ö>û_W?s8b9z9kØ½>¦g92Ó.9ÿ)? ×Î=iÉ7iÉ7Ãd*<¼ì/= =Gd.?y|;Vá;áe?ø8g9Æ8°±>ðkâ·%9ZGÔ½ªÛÎ=~É7~É7Ãd*<[¦
=}+Ë<¢{2?À+e;\;Ò?tÕ¹.Å9;·¿ºÎ8âw9É²®>'ÿÎ=É7É7Ãd*<&ÐE?Þ×>Îj?V;?å#ö>­C?P[9í94ÑÏ>ÉÂH:Ð
=:Fï?»Ï=©É7©É7Ãd*<^>åÂ>"²7?2?ì`Ü>;ö'?9ÜÆ=\s=0Q?c¿B;V;ª2?ÐÏ=û¾É7û¾É7Ãd*<U¸ù>>Jè`?u?©?tG?(;Y?¥Å&<ÔÃ;yZ?;ÔZ;;XJ2?¤%Ï=uÔÉ7uÔÉ7Ãd*<¸=¨$â<.?4p;<±N;©£?ù`¹Öî9XàQ¿´ø7¸J9ÍÌ½8Ï=îéÉ7îéÉ7Ãd*<õ7Ð<
Ï<3Æ&?ÿíI;);»Ù?ød¹ªY8·ðr¿ñûÞ·÷·^9'½Ï=hÿÉ7hÿÉ7Ãd*<Ê{ =­Hò<)?qú`;tD;ð?³ ¸^^!9Ê±~¾y±b¸?9¿Ð½Ï=áÊ7áÊ7Ãd*<mZ=Ýüç<ì£-?[CÖ;cC¶;y?.Ã1¹?9¶§¿>9íï-9Ú?àÛÏ=[*Ê7[*Ê7Ãd*<tOÓ<U<a@7?};ÊWD;Bó$?t¹9<(ç¾ÛN::Ct9?>òÏ=Õ?Ê7Õ?Ê7Ãd*<òq=¼yã<o*?è.;éDh;­þ?¬.¹A7\9BæÊ¾ÉWt7¡J"9Û¶@=ôÏ=NUÊ7NUÊ7Ãd*<áýÓ<D<Ô,?iW);iQ;N?ú ¹¾|9¢¾C®¸GîB9£þ¨½÷Ï=ÈjÊ7ÈjÊ7Ãd*<ëM=b^=ðy1?ÊBã;X©;hÆ+?@¡/¹X¦>9æÔë¾RV7A9CÀz<Ð=AÊ7AÊ7Ãd*<ú=Ê>=>S<<?>ü>M>¸)?Yýø·x8Î³_¾xr:¸Q7:æL)?FÐ=»Ê7»Ê7Ãd*<Ï
l?sª?wjO?>?ØÎ>Ïù8?>îB9XØ9çdf>ñ,:«:ÝS?$-Ð=4«Ê74«Ê7Ãd*<dæ?Ñc´>©a?Cy? >wÍL?ªe®8[¥Ä9*	ã=áÿ9Âx9|Q?N2Ð=®ÀÊ7®ÀÊ7Ãd*<Y\Ï<i©</Á8?Rg;Ïð_;¥?{°¸-Õ8½Ò¿_ë8|é8¦>MÐ='ÖÊ7'ÖÊ7Ãd*<D >eÈD>EuJ?/?ºÔÞ>*I?ø:!7A:H?*Ó:n7$:H÷>itÐ=¡ëÊ7¡ëÊ7Ãd*<Ê­=¨à|=ñï/?TÃý;éØ­;×:?Ëï¸	
9^#m¾Ì9â19¯	Ð>ñÐ=Ë7Ë7Ãd*<äìÇ=Ló=×0?©4ø;såÅ;Q ?<\¹Æ9G<Þ¾ö·$¹9¦üË½Ð=Ë7Ë7Ãd*<>';>gô6?æPò>Á²>´-?.`µ¶Zr9j?¼ê9++Î9<­>®Ð=,Ë7,Ë7Ãd*<
Ô>Ç¹>xI?¨Î>eF>±5?¦§8>:29 Îp>{Â:¥	¤:È?þôÐ=AË7AË7Ãd*< [±?@S"?5Ú?WÚö>G!4>Åi¯?¿?#8<^9*]=¥s:}W:e?ú&Ñ=WË7WË7Ãd*<\w=?û>ÖF£?¸?½+$?Hâ?Àê:xë9Ìj?{Ö:NJ:ÚF?BÑ=zlË7zlË7Ãd*<iá=»]S=J¡*?B8<Èê;R?nÖÆ¸nW9í/l¾Ò¯ë·[Î09 ª½·IÑ=ôË7ôË7Ãd*<ø¼\?å^?\B?þ?Í>a??7/9OÂ±9èV|>Ü³]:ö<:?~?é~Ñ=nË7nË7Ãd*<z!²=§=ô.?Õé;$¾;D2?:Ôè¸ÁÒE9t¦¾¦:37vI9'ä<Ñ=ç¬Ë7ç¬Ë7Ãd*< ?ÒÒ§>¯hL?Â~Û>28>a;?kðf8Oñ8¯Æt>øoÞ:Ò?:8?Ñ=aÂË7aÂË7Ãd*<R*;?©'ò>ÌÝE?í>¿£>FY9?Eq¸D´/9®sR¾ûw:n/4:A/?;¢Ñ=Ú×Ë7Ú×Ë7Ãd*<ý©¸<'<A¹/?ß;;If;æ7?qÑ¸æÎð8(¨Þ¾°¹9èÃ¥9­~p>øÂÑ=TíË7TíË7Ãd*<Ì¸<-<~,?ÑE;5 ;ø?ÓY¹99¿Õ{}7ð9ù<÷ÔÑ=ÍÌ7ÍÌ7Ãd*<ÌL¿<Sj<Ö&?¶·-;1.	;"?±)¹ÄBg9&Ø»¾r*Á7ò9­ =«ÚÑ=GÌ7GÌ7Ãd*<Ùæ=4Ü<ÁD.?¬ø;c;Ì)?º&¹¼69é¾n¹|U9AS¾ëßÑ=À-Ì7À-Ì7Ãd*<»äm=ê)=?53?EZø;Sº;*?H/X6T]f9þ=ð;÷ÂÝ·si9í=º½íÑ=:CÌ7:CÌ7Ãd*<Ä÷>ßQ>½ÙN?·Ý>ec>·;:?¬û89òêX>¿ÝÄ:Ó§:Â";?IîÑ=´XÌ7´XÌ7Ãd*<Q9Ð>Æ>þ@?ÑýH>Ã>¤Ì0?®'839=P>ù!È9À<9úa)?_ñÑ=-nÌ7-nÌ7Ãd*<ý*=(t±<O¬v?8Å;D¶];kc?KË­¹ô9Èá%¿g|¹é/9@:é¾RÒ=§Ì7§Ì7Ãd*<¼?Ã>*>}A?¸e>¤g%>I1?;¸ã9ÅÂ¾øöÊ:Gei:3^?Ò= Ì7 Ì7Ãd*<?Ù>ß\>yÖA?¨'M>ÅÉ>¯1?+B¸oD9º ¾Òÿt:&Ý(:¶9?2Ò=®Ì7®Ì7Ãd*<üß<¹z¤<.O.?ò;7;½A?)M¸|Ý8B"m¾ò©*9¾:ï8¶ 6?$6Ò=ÄÌ7ÄÌ7Ãd*<þÏ
?Ëð±>µG?qú>¤Ô±>½4?j¤H9eº¾9L§>ì©9[89à?"JÒ=ÙÌ7ÙÌ7Ãd*<Û?½¶>^ W?uß>âã>Ç©8?zÃ98Fp9¸«Å=-:hñõ9?°4?|Ò=ïÌ7ïÌ7Ãd*<°Õ4?É¢>ÐÓ?ïec?vÙ?'æa?Ð:í%¯9èV? ¯¨;wðN;á¬P?SÒ=Í7Í7Ãd*<#Çe?HÅË>.V?Óe?£>Û´?Ì\9Q9'%?Ô·§;OH;0YV?Ò=úÍ7úÍ7Ãd*<¬59>_ï>s6?Åáe>éÄ+>N+?`I?=4é<m¡Q?m7¿9ÙÃ:²À¹>Ò=s/Í7s/Í7Ãd*<ß£Ë>Z4>èé9?>DõG>-?ëÅ7Ý9a¹=:¨9)Ìí9µ>DÀÒ=íDÍ7íDÍ7Ãd*<6÷X?^«Ó>ç3??ý+?Òµ>³s?r-:\
:p ?ìý9¾ö9u¹?8ËÒ=fZÍ7fZÍ7Ãd*<h=Ð¬*=2m.?[¾m;¦_M;º,?¥8¹Äª¹·qâQ@dg7	Po9§+%=bÓÒ=àoÍ7àoÍ7Ãd*<^ê;>Éð>î4?è!<76ý;g°#?¶¹¢ýd8Ù]¿¡"¹)ò9.´¾ ñÒ=YÍ7YÍ7Ãd*<X¦Ö=¬¶=-?í	<OÞ;"?Þ¹Þ8._À/Ë¼¸_9ð'X¾tüÒ=ÓÍ7ÓÍ7Ãd*<!'?¿#?V?LB?!é>L\U?9ö|¢9¯Ê_>t³;¶I;Fßc?)Ó=L°Í7L°Í7Ãd*<¾ÜÜ=ê©¡=ß.?È»U<·F(<È"?½¸i 79øE¾R<¶7nAj9À&G=¨Ó=ÆÅÍ7ÆÅÍ7Ãd*<b=/Ù =¸C4?Êô<Ø;ã,?{ÿ1¹æ¥9¶A¿§¹8 s9%6">«dÓ=@ÛÍ7@ÛÍ7Ãd*<ôõì>ó>xE?=¸Ì>ö>&¯4?ì¸gúj9 þ¾¦:|e:W?knÓ=¹ðÍ7¹ðÍ7Ãd*<6å=Ëb8=?¤1?Ø³;#Z;E¥(?qNË¸S95¾â^?8­9¯+>JxÓ=3Î73Î7Ãd*<ä;=?
þ>&T>?
ü½>á*>¾6?/E¯8¡Ú9Ä>T: ®9:©Q?d½Ó=¬Î7¬Î7Ãd*<Â>$þ|>(cD? ûÎ>%>.I/?u
=Òé¯<í}I?B½:QþL:`Yl?ä¾Ó=&1Î7&1Î7Ãd*<g?U¿>+B?h8m?¢A&?¢6?¥÷=%B=kPI?=Y³½<aD?ÁÓ=FÎ7FÎ7Ãd*<è=`=ï®$=³J.?nV;¥b;Ü?ÿ&¹ëÊ79Q8¿Èf¸]<9ýØ½¢ÎÓ=\Î7\Î7Ãd*<m??ô>"ÐH?ØÐ.?«óã>mSD?C:ñ:]7?zØ;Å:ÿ<?©Ô=qÎ7qÎ7Ãd*<ñn>ù#>[<:?°>
R>¬'?¯ëê¸·Å 9 ;¾%á]<úø<-_=?Ô=Î7Î7Ãd*<¹?d¨>6õj?·	¾>àt>]G?¢?ª8<y]9ÊD>Ûª:à{7:>bn?þÔ=Î7Î7Ãd*<¼3=Ò=?)?HT;Í2;ûõ?Á$Ø¹§|9Ð[¿K]8ç½79¿YF>¦*Ô=ÿ±Î7ÿ±Î7Ãd*<\µ­=°¥~=¡.?|Îß;>ê©;ô(?%¢¹5v9¿VJ8í9æ>±=.@Ô=yÇÎ7yÇÎ7Ãd*<âè<0¨<Û0?çÈ;Á;mU?­F¹Ìp9À¿ÌÚ8é8ª8¢U$?¾Ô=òÜÎ7òÜÎ7Ãd*<UÒß>O>Ï8?Ð»>ºa> Ð)?µ%¸þ¦9ï£ä½wvü:'à¿:êj(?sÔ=lòÎ7lòÎ7Ãd*<Î +=rê<±;?ò;Y);vf?ühÉ¸fw9Ë­H¾0ó¹zhu9I®¢¾q¥Ô=åÏ7åÏ7Ãd*<4Ã>Õît>L?ÖÊ>Õ>Q;?GÁ8tö9è{>mi9gä9ÿ>¥»Ô=_Ï7_Ï7Ãd*<­(?M¬>Aúg?Ä§?½`?å>?'Ã9&Bú9pþÇ>â#9ã¼9ª°>ÄÔ=Ù2Ï7Ù2Ï7Ãd*<÷½3?w$ä>°I?	?g·>5?kÛ¶¸PÙ8h×¾]Å 9±Ï91LÆ>ùÊÔ=RHÏ7RHÏ7Ãd*<+¹=I¹i=ÑJ?võ;0»;ò'?s£¹Ó5í8°¿ö¹rÞ8Ï#¿ËÔ=Ì]Ï7Ì]Ï7Ãd*<Rß>3~®=xA?®Ø	<rXÐ;3`)?íw¹@W9J¨6¿»ôî¸-9Í,°¾ÚÔ=EsÏ7EsÏ7Ãd*<oRÔ>è >é;?§ûÊ>Je>±é-?¼¸HH95¾%ãg:¥>':Ry1?ìãÔ=¿Ï7¿Ï7Ãd*<@Ô?ýbª>L??AÊ¯>ÃÎ>?þD1¸¢`b9MwÈ½ Ýv:²4:úP?ôÕ=8Ï78Ï7Ãd*<Ó:¬>*a\>SH?	ô¾>°v>2Æ5?VzW¸/ 9¿T,¾²ÄA;)­;ñ¿@?±Õ=²³Ï7²³Ï7Ãd*<¦\?Ê>­@?´wÏ>Y>·U0?äl>8Ðä8ö½U>-÷9?å9Í
?O»Õ=+ÉÏ7+ÉÏ7Ãd*<µ5?eSç>SH?¡ò²>;¼g>h¯E?"iÛ7G9KXB=Höe:ÍiÝ9,ñ?ìäÕ=¥ÞÏ7¥ÞÏ7Ãd*<­¹>xn>c­F?æl>ÑJ,>j¼/?A8¹n9÷«¾ÝËx9¢}9_>û>ìÕ=ôÏ7ôÏ7Ãd*<Ï×<Ã<8?Öi;r;ê£R?ü(¹Y×±8H@s¿m(9¼ä]9ÿ)>õúÕ=	Ð7	Ð7Ãd*<Ã-?:Y¥>H?z->¡d>¢,?èuQ¹6u9`#(¿áz\;#;E;=?¨Ö=Ð7Ð7Ãd*<g*=Çë<9?à¶ë;½Á;ëè?n¹Ã[k8ÖÀ±Ý&·êîß8ÅÂ>½Ñ0Ö=4Ð74Ð7Ãd*<hw=jñ4=/?»©=·=g?°×ÿ¸>#90eæ¾Î·(*w9/{U½ÙWÖ=JÐ7JÐ7Ãd*<-? .º>cþH?<l.?']Ø>*`N?ìb9&9dÞ>¸·ã:üj:¹E?WrÖ=~_Ð7~_Ð7Ãd*<±À=·DÒ<ÙÌ-?n;ïl4;úë(?W¹a9óo¾®S8þ"9rðë=Ë{Ö=øtÐ7øtÐ7Ãd*< .=gÆû<®ï0?Ùp;]Z;.
?sÜa¹ñ9µ?¿Ô+8h95½&>¿Ö=qÐ7qÐ7Ãd*<²²=+l=~3?tà;®;%?k¹Ò¶s9|÷¾·8±Hå8¨ùÌ>ý¥Ö=ëÐ7ëÐ7Ãd*<åj?1Ö>kOz?^@l?´n?Ñv5:Ê¿ë9G
E?o<×;ð{?ü®Ö=eµÐ7eµÐ7Ãd*<Cp*=1'õ<Êú1?Ídy;/S3;¨2?v¥¸lg9 ¾¯u8Vú®9MÐÔ=ÁÖ=ÞÊÐ7ÞÊÐ7Ãd*<ú«?=«>ÆY?'
|?L?úñe?ü9©í9y >Uh;l>?;°¤B?äËÖ=XàÐ7XàÐ7Ãd*<«=S=Ó=\³:?O=<´Í;÷Ð%?Ú==¹X£9e<,¿»3I9¢n89£?/ÐÖ=ÑõÐ7ÑõÐ7Ãd*<À;?·Ï>N®f?©uÓ>©~>T?f)¸ÛÚ8È&F¾ã::Ê:"?*×=KÑ7KÑ7Ãd*<{>Ø-)=]ÚÊ?n§=þÈö<ïç?r2·­_8§½Çi;V;ò'[?µ×=Ä Ñ7Ä Ñ7Ãd*<Äõ?sýÂ>
¡???ÅÈ>D5.?Gè1;6+è:8+D?ý#×<D6<ÑI@?¯L×=>6Ñ7>6Ñ7Ãd*<À¥ì<
?¯<óØ,?Vik;vqC;-?¹¾Ï9¿b6µ>9,5<YT×=·KÑ7·KÑ7Ãd*<h¨>æÏb>L6>?:+³>o}>Då4?_9ÿ0Ú93Ò>Ò¡9QË9rÐ?"h×=1aÑ71aÑ7Ãd*<¼/?à[??²ì?8÷>!î?ê¼g9É%90,Õ>G«;Å:Û?H¤×=«vÑ7«vÑ7Ãd*<«>âN>
9?à.><ú=å¿1?º_¸Ð9é¹6¾ú*;vØ:,»I?Ò¥×=$Ñ7$Ñ7Ãd*<Ô]¼>5ún>¹ÈI?¼Ã>ÌñJ>Õê<?5	¹ØÊù8¿û¡9ð±9Mìè>f»×=¡Ñ7¡Ñ7Ãd*<f=¸cÎ<È-?![;g#;ø¹ã>iç¹e83öl¿U¼8HV9ö>9××=·Ñ7·Ñ7Ãd*<(J=+IÁ<mã-?^ ;êA{;§
#?<òü¸ú)9Lz¾¾är£5cKn9Ü/;¡ü×=ÌÑ7ÌÑ7Ãd*<°Õ>|éP>õ>?ùUè>Ú­>0e+?à¸·§[]95sU½J7:a(:
u0?Ø=
âÑ7
âÑ7Ãd*<Ç[¤?a?Ae?.?!ú>l?8.De9°¡¬=Îè:§/1:&d?^Ø=÷Ñ7÷Ñ7Ãd*<î&]?áÒ>K<?l-?OI¡>S³?È¦×8¿9ó\º>é*î9y9$Ít?ò)Ø=ýÒ7ýÒ7Ãd*<¨
=aò½<Çê>?Ìä<¯Aà;æü?aå¹±]e9eÖ"¿ì·9tI9þD½¹^Ø=w"Ò7w"Ò7Ãd*<'#=+^ò<ÒT,?vg¡;J|;ü?®HP¹ÿ>9¿Ó
9Ë÷g9Åõ>wØ=ñ7Ò7ñ7Ò7Ãd*<£ÝÒ<ºZ<À3?ª;ï"W;¹3*?@/=¹^T9Ì
ä¾ë8@39óØå>ö~Ø=jMÒ7jMÒ7Ãd*<æô<0Wµ<±,?K<i<¸;¨3?Ô¸ï
9/½¿¾üt¸W¿z9O§ù½ÖØ=äbÒ7äbÒ7Ãd*<>	×>>±F?4<°>Kx>W5?¼Ñæ¸VÚ9c¾©zm:áM%: ã7?Ø=]xÒ7]xÒ7Ãd*<â=+³Z=z/?©È;×Ñ¦;±à?¤7¹îýÿ8¦7¿:UÕ8F9ÎzE>Ø=×Ò7×Ò7Ãd*<¨ø=À.K=Ò/?óA<çÕÞ;èÄ-?gX¹hÁ9phÀ¾0Â;9y9ñÀ>ü½Ø=P£Ò7P£Ò7Ãd*<yê¦>`>²©>?2*?>Ó 
>Ð%1?ö½Õ¸|^H9ý¾÷¾9Pe¶9÷½?ÙÝØ=Ê¸Ò7Ê¸Ò7Ãd*<+à=:Ï=J+M?MãÚ>Jå>ø¬9?Éü&=ôÀ<!]?J¡·;»Ul;ßèF?­çØ=DÎÒ7DÎÒ7Ãd*<qÚ>>FY?@ÿ?-EÐ>PoC?
d8M92;7>ÎRÖ9*Lí97ç>ö
Ù=½ãÒ7½ãÒ7Ãd*<&I$?ýd»>\n`?îO?ÙØ¶>¶?U?VÂÔ7åÌ	9° Å=Q:QC:ã5?ÕÙ=7ùÒ77ùÒ7Ãd*<ê ?mÀ>ZV?¨õ[??	?$$M?UR9±£9Þ¤>Å6=>ê=z#\?
Ù=°Ó7°Ó7Ãd*<(Më>§´>;E?An >Wzd>Á3?cª·»9ù
½	ÿ@::ñ":ç?Ù=*$Ó7*$Ó7Ãd*<ÌÅ'>ÖË=kS?7ð>5ÿ >xû>?L,¸²Ô>92I­½¯£<'°E<É÷S?Ù=£9Ó7£9Ó7Ãd*<ÓT?o?e¤P?Õ~ª?\
H?¥0Z?-Ð92Þë9ÿKâ>Ø/Å:6o:ë²R?Þ#Ù=OÓ7OÓ7Ãd*<¼Ñ<<[ÿ2?£³é;
;©NI?7¹"9|ë¿Î
ó8A:9"Äç>nhÙ=dÓ7dÓ7Ãd*<¤ê> |¼=É*3?xÝ<ÌÙ;l,&?îG¸t 8wïú¾ÑÃ¸.Ïk8gAT¿ÃuÙ=zÓ7zÓ7Ãd*<í.?ÑT5?ÝBX?KK?`?¼$y?²ë9ÄK|9x9>s'ÿ:Ù÷:|®g?vÙ=Ó7Ó7Ãd*<Zù>ÚÕ¦>òN??n?úìÉ>©Æ@?j»¸=Ð~9rI<¾//:ë:!Ü)?âwÙ=¥Ó7¥Ó7Ãd*<+¢?à±>ÊW?TmÈ>f|>ü,K?´ 7Z¡95ÿ<&D;»æ:=ò$?JÙ=}ºÓ7}ºÓ7Ãd*<>L¹><ô_>ùÏS?¤¦ô>Nn¡>füA?G¬í¸Ô_w9Úõu¾ÑÍ<¤<eF?²Ù=öÏÓ7öÏÓ7Ãd*<â·>_ªl>eF?ÉS°>«O|>»ç2?:mF¸R$9òÂ¾a¶9ÔÁ¼9$ÿö>Ý³Ù=påÓ7påÓ7Ãd*<ÎÂú>sô>MÙQ?>x(\>9?ß4·$9®¼tI:UM*:mx?R½Ù=éúÓ7éúÓ7Ãd*<þqj?¿,é>²? Ø?Z?û|`?{ë®:ÔÎ:?*+?/e`:Ã¼M:ª?µÚ=cÔ7cÔ7Ãd*<ám2=ìÿ<w{2?Z|<;h<TÇ{?ÊÖ³¸885í.¿ö*;H:)Bs?J'Ú=Ü%Ô7Ü%Ô7Ãd*<$U$=ýò<t!-?_;54;v?fF¹ñB9Ï3¿Y)8F9X Ú=~(Ú=V;Ô7V;Ô7Ãd*<o¯°<ÕU<)?F1;	ê;Ì?I0 ¹»>9õ×¾>Ñ¸Ã9ÌÒ¾*Ú=ÐPÔ7ÐPÔ7Ãd*<UO?à&ú>?L?`V¯>ºü?9S·É9¾]4½ã¹;RX;kû[?è+Ú=IfÔ7IfÔ7Ãd*<*Ë<8<<¢<?ÊT¡;ã
,;¿p?V25¸ÀK9}ðã½Ëu
·´^9Y|¼°UÚ=Ã{Ô7Ã{Ô7Ãd*<Áóü<vÛ¶<ÿ1?hOc;RøH;¿Æ?@Ã8¹äp9Å
Å¾âîô·Z±8÷Å0¾%eÚ=<Ô7<Ô7Ãd*<ê1¿>¥Us>%I?"Óú>4º>k,?«À¸±S9OÕ*¾-2½:J ¢:£é?íÚ=¶¦Ô7¶¦Ô7Ãd*<5À¼>Óßv>\ºC?Ñ>?=?\À8?\H8°*9*ê>úË»:+}:Wå=?Ú=/¼Ô7/¼Ô7Ãd*<F"=R8ó<gÍ*?Ë»;~^;Î[#?Ô¹6J·8}G¿Uuæ8Xy8Äl?Ú=©ÑÔ7©ÑÔ7Ãd*<{¾=ß=Ñ<­Ý/?Íï ;5o;¹;,?3%ã¸)'¡9j4¾o9,÷9ø>QÏÚ="çÔ7"çÔ7Ãd*<aK	?F`¹>µ=?6q>ÌP0>&/?o¹¤I»7¸k°À¸
Î98 g9K¹c?ZÛÚ=üÔ7üÔ7Ãd*<>+Ô>>ÔF?|¹¡>+ºj>a0?+08 ).9ÛðS>[v·:K|:o(:?ïÚ=Õ7Õ7Ãd*<?Ò<¿C<R£B?eg&;BOø:¾+?FÙ¹òñ'9}Ð¾<³9àv9±Î|>MþÚ='Õ7'Õ7Ãd*<JN?J×Ø>eDs?·¯?µ8,?Æ&N?Þ8Ï»M9ç,&>6¿:!üi:3Q?,Û=	=Õ7	=Õ7Ãd*<Tc?¦É>£,G?A£?æ¥½>X0?áC!¹}Ùb9èüµ¾=¢::$?zgÛ=RÕ7RÕ7Ãd*<Ø#?ÇÐÉ>zÕO?V0?õ9å>BïD?²7,U9s/=÷û9xyã9>
?¹vÛ=ügÕ7ügÕ7Ãd*<e²?L<µ>ÓY?ê3u>&">öÿ@?ëü¸¡Ì8Úa°¾¹_j:ð:;«a?¸Û=u}Õ7u}Õ7Ãd*<(=Ð³E=;Ú0?0Ã;C©;]ð&?=¾¶ý]91c[¼[Y8T9Cs=ëÛ=ïÕ7ïÕ7Ãd*<ªÕ0=Vû<iú3?8Ðª;~;;ñ?gD¹|
9ì%¿|7TÂ9Uõ<ÀÛ=h¨Õ7h¨Õ7Ãd*<ü6?¦´>ì½?è±?C>©8?RÔÅ8?k°9Å>j:3R:\1_?Û=â½Õ7â½Õ7Ãd*<³Úì?ùï?+òÄ?bµ¢?Wí>6R¯?5«9ý²9E#ä>ÙåX;¾µ:M?é°Û=\ÓÕ7\ÓÕ7Ãd*<iÏ9=´=@6?&¼;ë;ÿ"?Üiò¸z°m9F¾ÌÃ-¸ 9¿í½Ü=ÕèÕ7ÕèÕ7Ãd*<ÚÔ>Qay><Z?R÷;?ã¯ô>¨D?¾¹d:ð8Gd¿vU#;Ì:ÝL?Ü=OþÕ7OþÕ7Ãd*<DWã=j÷£=y1?j¹ª;\Õ;´á?Tc¹Òz9Òè¾¹Í7%þ8«å=	>Ü=ÈÖ7ÈÖ7Ãd*<áí?T¬>k Q?P?.e?ÕÜ3?ôu9él9äb?àk:<:óÖX?2KÜ=B)Ö7B)Ö7Ãd*<![Ã<uµ<Ãû2?Wßz;êD;ý#?)Æ²¸<ÔL9o_¾µ:Æ¹9Ñ0?PÜ=»>Ö7»>Ö7Ãd*<,>Jÿ=k?0µ?£!?ïi?àÀ<Ùá%<:8Y?Õ<ÆÔ?<%?kÜ=5TÖ75TÖ7Ãd*<ê3=*=ãk-?û-°;i£;Ô?$Z¹ÊY9ÂD¿æ ;8ðÁÍ8³qi>ÄÜ=¯iÖ7¯iÖ7Ãd*<y8¦=këf=#F8?é¤å;ý¿¡;Nº5?_9¹ó98×¿H>·ÀöJ9¦§ï¼ØÜ=(Ö7(Ö7Ãd*<!0?ò±>õG:?J>3N>SÍ+? åü´©$9;Åºëõ9«9D7?ûÚÜ=¢Ö7¢Ö7Ãd*<õy?ý³?FáJ?ýi?R?ÐC?°Y8£ð8Ug>Y`1;ÝV;q+?°äÜ=ªÖ7ªÖ7Ãd*<=,>RY2>B?ï?q¦>sF?·"	¹9ã@ñ¾¿ìü:´:üÎ3?ÿÜ=¿Ö7¿Ö7Ãd*<oË =ÞÔ</`A?É%Û;;ÊAH?C'1¹c9®Ç¾âCù7¸-|9Ý
}=Ý=ÕÖ7ÕÖ7Ãd*< L:?h¦>jL?ÈÔn?%I?ß¦c?»ç49z;9÷>§» :©Ê :è?+Ý=êÖ7êÖ7Ãd*<KÛ<äý¢<
y,?y¤Ð;Sî«;ÈT?â¹,¦\9Ü5¿ ÍK¹y(9X{2¿(<Ý=×7×7Ãd*<{&8=U=·÷'?tnã;h+°;Ù>%?êÏ¸»8¤¼1¿EV2¹t9±»¾dÝ={×7{×7Ãd*<ø?kTÏ>¸±°?ÞÒ?ÍM?ëÿµ?¡â969
9@Ñy?²ZN;»5:f¨?âÝ=õ*×7õ*×7Ãd*<äÖJ=]¤
=E;?Â£<gu<	£*?É a¹1Õ8¤*¿:8ã9?>é¼Ý=n@×7n@×7Ãd*<i¯G?O®>¢?2?÷·t>2?uíy8R93yõ=o¡9ØµK9î\J?'ÒÝ=èU×7èU×7Ãd*<ô>Ô)=>£6?Ü6<{vH<'?éC¹Ï	9uUÂ¾T×É8ð	9ð¼>ðæÝ=ak×7ak×7Ãd*<ÔÑ<÷C<"d0?;ï;ÉÝø>M¹³V8Ñ¡¿df9ê9öé÷>\Þ=Û×7Û×7Ãd*<Kå>¡n>¸=?Ò)>wM>*?%,u8ÅÛ9ðÈ=ß\:¼e0:èE ?cÞ=T×7T×7Ãd*<¾±>`s> Î:?Ã¤t>Me3>.?Þò8Q+.9Ï¿=þÜ9·è9+å>zÞ=Î«×7Î«×7Ãd*<LÌ>¨>
L?VÊ>||>óÏL?ÏêÆ¸Mj9ú'(¾Ëñ<"%<}L?âÞ=GÁ×7GÁ×7Ãd*<á¸>?
N>¼¶d?øV%?0ÁÎ>¸L?¶Ò8¹ê9èG>I¨°:B:æ¯)?îÞ=ÁÖ×7ÁÖ×7Ãd*<, =CJê</?Ù(;a;?85¹øB9ÑTõ¾ÿ)þ879ÖîÎ>ïÿÞ=;ì×7;ì×7Ãd*<«K?ø>¤?÷?Ñ	?YÝ~?X+6úåÄ8ÿ½¯<G;¤ý;ëçx?Cß=´Ø7´Ø7Ãd*<N[>?§
Ê>Ä1q?OYØ?«S?Bé?Ýî´9Ã9Ãqí>ÏU;/y :bMV?ß=.Ø7.Ø7Ãd*<y?ì+:?¯3W?æU?KDÎ>¿¼?D[Z9,µ9îZ²>°:ö`2:X}?Wß=§,Ø7§,Ø7Ãd*<ÎôÞ<4÷¥<$ô+?§0;|;-µ?ÝÈ¸9a9Ê±¾cö·ù´ð8C¾ß=!BØ7!BØ7Ãd*<ÃýÏ<8¸<:à)?Ao;µ)o;..?¬¹l9a¿»ÿ¸hê9òÔ¾Á*ß=WØ7WØ7Ãd*<T¡=äÁ<Yå/?£·;/ì;`?9Q³¸?¾8]äð¾T¨µ¸£*I9[,g¾J?ß=mØ7mØ7Ãd*<'Ï<ð<MC4?I.à;EÆÂ;0S?XSý¸Uß8ó¿f³7<è59Ç|=TAß=Ø7Ø7Ãd*<Y?ÎcÔ>D"?ÜH?«þ©>]n?YIç8°´8¾:?Tk<Ûî;Q|?2[ß=Ø7Ø7Ãd*<æ>b>>?ÖÊ?&>qÔY?/pf; \;m%R?íd9Ì¤E9¯B?¹ß=­Ø7­Ø7Ãd*<%g:?Vî>ÑH?&N^?í?~C?ôã9óÄ£9«ÌÝ>x; å:+6,?âß=úÂØ7úÂØ7Ãd*<TI=(=/?×yå;ý¹;»S?T\¹8£Á¿{z7< 9
ÖÞ<¤üß=tØØ7tØØ7Ãd*<Ñ]=ÈÛ<þ&?Ç;ii[;+A?ÿÓ¸Ì¤9Ð´Ï¾Ø¦¤7òu9§õ
=ºÿß=ííØ7ííØ7Ãd*<õ2=uÕO=zu+?+;ë%t;B!?oá
¹ßq9ðý¾+¸ ãB9Ï¹.¾¤
à=gÙ7gÙ7Ãd*<MÀÎ>@ñ>bq:?ùFI>V> Ú%?[¯¸þ8k¾Cõ9¼µ÷9Ký>Á%à=àÙ7àÙ7Ãd*<Û½z?6Õ>å?ë£?H¼ö>T¹©?CÌv9¡9?Ã>q;òe:I?6&à=Z.Ù7Z.Ù7Ãd*<Þ_\?º¾>?_?ã¾>ºá?Á9)C92?
Í:o	D:B?K;à=ÓCÙ7ÓCÙ7Ãd*<±\?]Ì>»?þìN?ðOÓ>¯z?´,79:{9¢§º>
7>;J¯Í:ÿ¾l?õ;à=MYÙ7MYÙ7Ãd*<óf¸>Bd>EN?äå>¯Y>½­6?vd¶·tm9D½=:øhJ:ç"H?J=à=ÇnÙ7ÇnÙ7Ãd*<9À >|V>A@?ÒB$?a å>Ô7?~q<?D<ÎK?%w=(5=Q?u@à=@Ù7@Ù7Ãd*<{@? ¨>?¬Ì?äQ?öçy?ß=:,t¸90?H$;@:ÜV?Eà=ºÙ7ºÙ7Ãd*<ÜQ=ú4ä<i<.?´>;[§; 2?J¸¸²9Õ¾«j·w°L9Vª½ôFà=3¯Ù73¯Ù7Ãd*<I;?,Ë>û*l?òL?jæþ>ßeM?³]9íEÀ9°¹>º¥;d¡U;²>?zà=­ÄÙ7­ÄÙ7Ãd*<ËjÝ=V3¡=Ð/?®á;
µ;I~?¯7»Õ8ß´©=ýÆÏ9Ô«È9^?{{à=&ÚÙ7&ÚÙ7Ãd*<1îq=¸&=?ß9?AÓ;^Æ ;±0(?Ô°Ü7áy9xß[=ÐE¸Ðb9ö]¨½e|à= ïÙ7 ïÙ7Ãd*<Ø»?0>­Ð]?rOó>æ(>{U?l9R9`?QL9´)²9SØÃ>#à=Ú7Ú7Ãd*<@
=ÃóÇ<£Ø4?°Ñ;?-;ÁÜ_?xþ¹ö8Í~¿oi!8qÓÀ8AKV>¡¤à=Ú7Ú7È;<]=»öÊ<P
+?O(Ù;8í¹;+?²sÃ¸Y´8±3¿¸C8­õ¯8ë>'æà=
0Ú7
0Ú7È;<gÅ<ÇY<#÷7?Á;¾;×?õ[¹ó$U9^¿¡
¹mf9 r¾Ùá=EÚ7EÚ7È;<×Q?«f¿>T¶?W©¬?8/?ÅB|?HÐ9`ÿØ9ýõ>Nî;ZAË:Y6?Dá=[Ú7[Ú7È;<¥jÇ>]>ÍWA?vª>qän>¯«6?È
¸ff9­)î½ä-:£Á*:é?«4á=ypÚ7ypÚ7È;<Ó
?p8¾>Â:?æóÄ>þf>××4?/¥]¹M9Bd
¿ v:÷=V:÷?5á=óÚ7óÚ7È;<0iD?×Ë¬>"~?~ð@õQ|?\Ù?$Î;;ñ5R?h"P:"]:fO?Há=lÚ7lÚ7È;<k?PÁ>É4J?x´Á>>5²>?_Ml¹,'!9q°;¿4;ï:A?Má=æ°Ú7æ°Ú7È;<Gû<Ò¸<
.?)G;AÚ:9d?Yð]¹É×u9¼ç¾kù+¹´®9q#¿Ævá=`ÆÚ7`ÆÚ7È;<í°º>ýIy>·??¹¨>ñjl>Vû5?|û¸9Qö¾XJ¬:Øú:yS?±xá=ÙÛÚ7ÙÛÚ7È;<eä=2°¦=</?"<Û¹É;+ÿ$?¹n¹­9ûWÜ¾)A·¼	9×½pá=SñÚ7SñÚ7È;<¤Èë>¤>#Ôa?0Üÿ>Ï§>(ÖZ?ã;À8"Z¨9[(>*R½<P<¾Xh?Àá=ÌÛ7ÌÛ7È;<ÁiÑ<Æ»<@/?ÉZ;4;?ÞR¹,8ñÔÀÀ¸³k9èË½ßÓá=FÛ7FÛ7È;<>®>Îp(>!H?øã®>z>«2?åÇÝ·h\9Ì½ä:%3:D?Ýá=¿1Û7¿1Û7È;<ÒøÃ>ã>ËC?µ>xB>¨Ì3?\ã-¸ôã49ö½@ö9M7ñ9+¬?Zâ=9GÛ79GÛ7È;<«R?»ö>¸[?M:?×)Ü> X?Y­7±9iÒ=k^:ÞM&:¬*o?tâ=²\Û7²\Û7È;<Ú>^~»=Â5?E<Fzë;É ?\1"¹òðç8J3¿(`Ö7@»8Î>guâ=,rÛ7,rÛ7È;<ÄÏÅ=´Ú=!>1?½;KdH;2?¥¹¿9"Y¿Í[9sõ8ìSe?Û}â=¦Û7¦Û7È;<Çrm?@ü>]úp?a"5?]Û>ÍbS?ÜÖr¸P?9Í8"¾Z6Ä:­y:q=I?dâ=Û7Û7È;<_õ<5H<W{^?¿¯È;æ=;E?«tö·ÿÉ±9×o1½}»9¡¡9CÏ?#«â=²Û7²Û7È;<¿?VÆ>¦C?íÝ>õp>+Ë8?åæU8vÍª8~L >O:CG:óbK?µâ=ÈÛ7ÈÛ7È;<0Ä8=ÍO=h0?køB;6;½¼?'x(¹P8!b¿ã5ì¸	Wd9vi¾A¸â=ÝÛ7ÝÛ7È;<çcd?dk	?0¼T?¿vB?®@ø>WH?Å¡8G697c>åù¸::ûø/?j×â=óÛ7óÛ7È;<güÐ>>S=?6m%?Øò>cü.?õÏ­8iQ,9)>gRB:@*:?ßâ=Ü7Ü7È;<R§6=m=T2?ª^;R¿q;-?ÕH¹ÚQ8b¿¿²s	¹l¼!9Ù¾täâ=øÜ7øÜ7È;<K[>M?>´4I?
×>D>g1?èÏÎ·a\9ä.½VÎ9XÞ9¬í>èèâ=r3Ü7r3Ü7È;<ac=ÎÜ&=nl.?5ßæ;vçÂ;?s¸³uz9å½¾ÔÃ¸{.°8¤¬
¿<ôâ=ìHÜ7ìHÜ7È;<ñ»<?|Kú>=	A?OVÕ>O³>0ª1?Osã·þc9²c½×;*§¾:ä-?Çõâ=e^Ü7e^Ü7È;<7Ì:?ðâÃ>At?Tä?Gè#?"j?cÐ9Ón9)(?÷ß(:ì÷9`.?Ùã=ßsÜ7ßsÜ7È;<NLË<L3<Ð??n®;ýq;ä8?Î¹ñ8/LÀ¬S"¸zOF9oÑ½"0ã=XÜ7XÜ7È;<p"Í<»<,4?l;Îñþ:Y?a
õ¸æs9¡î¾7Ø7ç59¢=â0ã=ÒÜ7ÒÜ7È;< ¹=ù¨U=(ÿ0?Íd;R;HûI?I~¹µÎ8á¿Fñ8¸~39[Ø¾àIã=K´Ü7K´Ü7È;<9K¶<u<
d(?,'£;¬¹;ø?~©±¹'N9Ù\¿ã8LÍ8¬´>3dã=ÅÉÜ7ÅÉÜ7È;<þî;>ãù>E6?tê<$B<êC/?ÉØÐ¸P?9ß¾|^ú·Ylµ8¿¤0¾ìÇã=>ßÜ7>ßÜ7È;<ÂØ=b=
ó.?BN;åk;«EJ?!0Î¸«9Í8¸¿ÚK8ÊÙ^9yæé=Õã=¸ôÜ7¸ôÜ7È;<­?Ì`¯>,=?Hkÿ>óµ>Í4?xÀp8À99üð=>J=eèú<ÞXN?äã=2
Ý72
Ý7È;<!4Ù>ë<>º)?ØÓ ?&ñ"?­|?ËÆ£9ÀR9*G?é¯-:¼9¾f¦?þæã=«Ý7«Ý7È;<5n?~0?)¬I?Ð	^??*V=?C`-¸0ÑE9Â^à½@õ;Ï´:Èq>?ýïã=%5Ý7%5Ý7È;<Vò>r£>Q =?*¥>As>£½-?§Ò8´ØY9âzw>ºè:©Ð:UV?&ä=JÝ7JÝ7È;<(=1MY=]-?Åª;e¯;Î?¹ßI9üìú¾;19
L9L|C?ä=`Ý7`Ý7È;<1?â>ÈH?r]Ç>ë>}/6?°Ó18à<9Ô
ò=>Ì:´N:\C?ºä=uÝ7uÝ7È;<çLù>|»¤>üµA?yi¤>ëd>¥8?¸&&¸j¤9M7¾µu':4ûÉ9÷>T?ää=Ý7Ý7È;<}=ö§ß<ý1/?´`y;"oX;¦{?'¹fW¤9´Wè¾7æ8§Âü=c(ä= Ý7 Ý7È;<ú¼ý>Ý9®>sj:?Å>²>Ù*?¿5ý¸
e9z¾v:ïSð9Ì?-ä=þµÝ7þµÝ7È;<?Ã<áf<HG3?!f\;ã$;5	A?ÚÝõ¸¾¬9VÆ¾üöy8Îa9Óú=¦ä=xËÝ7xËÝ7È;<:Q?Ðçã>hk?Sª!?º}È>»lN?^À0·ä)G9!1ã¼Wé:}):àÑh?ÌÃä=ñàÝ7ñàÝ7È;<?®Ã>'çB?½"¨>8vb>ô>?¾Æ9ê²9dT>#mº9:a9oåS?6Îä=köÝ7köÝ7È;<ßò<A¬<x4?ø/H;Ä*;
?ä|¸Eæ8î¾b]Û8YU59~Ø>V×ä=äÞ7äÞ7È;<Kª=ÒL=cK1?x;¦0;Ä3?a_¹Z.9$Ý¾ÿ=T9;×	9úE?Þðä=^!Þ7^!Þ7È;<_ê<àÆ°<ZØ)?ð;;Wé?@4¹Î~9)µ¾Î&¹Øw9N¾õä=×6Þ7×6Þ7È;<]Ã=,=û´4?6,<©c<(?Ä|¸¸9-`¾3Í7#¯9çsM=³úä=QLÞ7QLÞ7È;<ó<¾µ<%,?Ù;E;îwD?+¶º9@9I5?Æµ¹ÏoN9Øäº¾rûä=ËaÞ7ËaÞ7È;<Ûò>">>)C?ç_?BÚÚ>Ïê6?ÿ¹H==û<û¶L?gü<T|<ON?å=DwÞ7DwÞ7È;<\­>±`>F?²?¶ºÏ>îi6?¶Û6=ºmØ<¬JX?Áf=³8=«ÿI?_å=¾Þ7¾Þ7È;<«\=-"=*.?rKo;q§@;úü?-ïX¹Ù509¿w;¹ùØ8^/]¿¿`å=7¢Þ77¢Þ7È;<<±q?B$?ÜV<?ß)?Qñ>æ4?þl89)Ú=¹Ñ<:Àë:R?Êeå=±·Þ7±·Þ7È;<U®ê>ö>+ðQ?¤Nï>Ê¸>­[O?B9Öú9¢p>!¥Ý:³î:>E?{å=*ÍÞ7*ÍÞ7È;<Ðí¿=¬=;ü/?9i=ÊËb=¨#?4È7]|9.¶Ù<>óY¸î9/C¾Æå=¤âÞ7¤âÞ7È;<QÙ>h>ù~H?íx>?ý9>ì+?WK¶¸ÇG9bzj¾E$i9:D9Òå>¤å=øÞ7øÞ7È;<.þÄ> Ù>A8?/???Ú>B*0?ÃÝ#9hÅ9Òü>f:ò:?­ºå=
ß7
ß7È;<Â|È<<8,?=ã;&S;k
?ï
¹¾49¡=Ä¾]¹ù8å¼¿ÁÑå=#ß7#ß7È;<Ìoj?£;Ç>ý?yxÑ>\A>Í?Úú¸¯&9$_¾H5:ü9Ç?½æ=8ß78ß7È;<èè<è"¬<0-?a¾<
s<ÖÆ?ôy¹Ý½+9öÆ¾ßg9 T9;o>±æ=Nß7Nß7È;<?Ó>³¶²=Z.@+?Xº?y?:;;E:Ö?3<$:1?9D°?&
æ=}cß7}cß7È;<î?Ì>~~?¥8¦?Ý4?î`l?ÄJ<0ñÑ;â?w?½6:À	*:¡J?§æ=÷xß7÷xß7È;<=w¯À<B^5?Þsá;J¡;ë2?@}¹8~ïÿ¿ç¿Ë¸ý9ã%8¾*dæ=pß7pß7È;<*¹ý<ó­¹<è.?qô;·Óì:e? yæ¸¸6z9Ík¾¶þz·k?§9,À¼hæ=ê£ß7ê£ß7È;<l4=@=l0?C	=;¨w%;e;?½×·»°|9õZ½PN6G|9ÉÐ;±æ=c¹ß7c¹ß7È;<û\?>ÓO?(6?tñù>:?`-Ý8§8ÙGI?Â§;7Jn;^:4?º æ=ÝÎß7ÝÎß7È;<|t=[`7=§*?ò9;hs;à?Ug¹èH9	¿¦²8^DY9?nR>¯§æ=Wäß7Wäß7È;<%%=¦Ô<-?#ç{;9æH; ?­b·¸É~59DU¾£©8k±8rÑ=>+Öæ=Ðùß7Ðùß7È;<Ôe=zÄ(=P.?ÞÁ;¢uª;²ó?ùK¹4'9Á¾ú¾|ñ7³½d9â*=,Øæ=Jà7Jà7È;<ê==Îó;=cÓ-?î·;têK;Ö )?¢è¹h_8<Z¿E49"Ú8]S?Êçæ=Ã$à7Ã$à7È;<%½=ªÏ<K-?°u<;(7;±r?oÏ¸W99ÂA¾0¹
zT9±º¢¾éôæ==:à7=:à7È;<6?(¸>ôº}?\!?Rà¬>%òn?ß°49MÁ9¸Lo>Æ¹¬:èo
:´?¦ç=¶Oà7¶Oà7È;<¤N?¹¸É>E,J?âl?ÎìÀ>z=N?[p9fó9©`>Æ¸;íót;áA?xAç=0eà70eà7È;<
Úâ<p¨<]c,?ûK;Ò(;ïøê>~¹:P9ãÖ/¿äý8ò¿69PÔ±>×Tç=©zà7©zà7È;<Z³> t>óÝ;?ç÷
?
½Æ>53?þd75%[91 =<@9À­9%>ÌUç=#à7#à7È;<Ð'=Y=¬['?bÚ;ôf;·Þ?ds1¸59zÙ(¾X9Á;9U¾þ>©qç=¥à7¥à7È;<8?Òí>"ñF?PÌ
?¦Ç>ÄÑ5?ø¡5Ä½o9d);(oÈ9<ä9Åt ?Èç=»à7»à7È;<3æÌ<Om<<Ü6?;ÔOn;?3¸tÿ^8 [¾b29­~Q9¤¨Ù>2ç=Ðà7Ðà7È;<<'·<úÅ<Ôª,? 6;êàì:F¤?c\¹¤%9"3Q¿8Æcs9D|=óç=	æà7	æà7È;<e#?:ÌÆ>iR?ÛdÉ>§>]èC?x(J88Å8V4>eÑÍ:9:ù©6?(ç=ûà7ûà7È;<{æ>Î0>ùsA?á>]GL>:?\²7`ah99D=ß9eh@9¹d?Ä³ç=üá7üá7È;<5!=]î<Ô{-?Þ9;Î×%;O4?zà¹¡p9
¿ÎÖK8ø9	]¨=ÂSè=v&á7v&á7È;<Ä£¾>
t>÷=?¾³É>½O>8?A
96ìé8|#?¡÷¬:Í~:È-?Vè=ð;á7ð;á7È;<Md=))=ý,?Ïn};¾Æg;¿õ?+¹n!n9Ën¸¾"9y)9÷J"?rè=iQá7iQá7È;<;= ?9AÑ>íD?ÇÄØ>q%>×]6?¥H¹ÁÔs9¨Ò¾?ÑC:`K:¼ê.?ßtè=ãfá7ãfá7È;<òj.?jÂÎ>¾ôW?×?2E?·9?ÎFy9þ°Í9j>Ù;Ó¬:¤I?Ýè=\|á7\|á7È;<[=(=«/?×Pä;<ì¿;E?)hy¸ê9hæ½Øn'6²ó:9¢Eå;òè=Öá7Öá7È;<ïÌP?ÏÝ>ÉFq?ÒÑM?b[ä>¼f?½þ-·ÊUß8qG½ÉÑ:÷:ÑC?%¹è=O§á7O§á7È;<"Kg=)=².?é0<ú<¬?tN<¹uã9» ¿ÞU:áw:nM?ÙÈè=É¼á7É¼á7È;<£Á<=F=Ö2?ÖXº;ð?;ö¹?agg¹è¼8IË¿oª¸ø¼z9Û).¾Ýé=BÒá7BÒá7È;<Û_g?^?dS?dÔÿ>Tü>1øM?%)Å¸iÄÂ8°¿ô9ä 9ÿ¨m>cé=¼çá7¼çá7È;<sí>Ñ·>fB?ky]>é»>i6?-Òõ¸È·8:Ok¿îõ:h:Qy?Þé=6ýá76ýá7È;<ÊÀí<õy²<*?n;[î>;È?7OO¹yL9Æ¿h*9f9ð®>¨é=¯â7¯â7È;<È<¡<ËÏ(?D×;gì;YKç>Ö«¹w`9u¿²Ï¶ S9)?{¼²é=)(â7)(â7È;<u©=Á8²<hþ??¦#à;Æ¿¢;SH0?Òô8à"9®T>èPµâÐ8ñõº»'é=¢=â7¢=â7È;<ßû¸<_<Zº.?¼»¬;!;ÈM?³R'¹¢n8E_¿¥;9|ÏF9²§>Ï³é=Sâ7Sâ7È;<þD=M=-?Â	;Ðft;×@?@ôÑ¸G´s9
\¾j¸µb]9Øn½¬êé=hâ7hâ7È;<>M>è9>J9?±>³C>..?ªS"¹A9§4¿Ü;::Â!!:Åð? ôé=~â7~â7È;<5[=§Ý=ó¼1?2
Á;Æù;Á$?£¹ÐÞq9pa¾8u¹9-ão=Jöé=â7â7È;<3Ìº<EP<´ .?øÒZ;]Ä$;þ)?&8 ¦8tNe>6¹}CR9¢¯Ý¾sê=©â7©â7È;<©ÿ?#a?ÉWp?D4À? ¤Q?µj?<J9À¸9cÓ>çI;©;;²Wz?¨ê=|¾â7|¾â7È;<@¢à<åH¤<"/?®c;/,?;?s¹×z09¯,Ø¾ÒT
:ØÀ9Þð7?ê=õÓâ7õÓâ7È;<Â<9
<sD/?Ör;å°(;_Ìâ>(8¹	ü69ØÑ¿Mß¹Q8sÙª¿¢Yê=oéâ7oéâ7È;<S??¥>#ÍF?E¾>²[>:&3?¥;à·	;9!ÓU½Çö9E94^?ê=èþâ7èþâ7È;<nè(?íÆ©>°~?Æ:?§Ì?2ä?r_9WB¥9\­>èÊ:$H:IÊ?§¤ê=bã7bã7È;<Í?Ì¸>h9?µèq>g4>ö+?9éH¹Û9ÔF¿ëúÎ:}Þ¥:¡¹?<¦ê=Û)ã7Û)ã7È;<"Þ>">&U?>²Ã>¬z>d÷B?ôj7¸NV³8é¾±Æ¶:ö|:H9?¬ê=U?ã7U?ã7È;<iùÕ<%¥<¼-?Ëf;pH;Æ¦?ñ3¹Ô¢9¾wJ¸!FG9:´½¶ê=ÎTã7ÎTã7È;<L¶ =väô<c(?®\;ìO9;èm?zz¸>^9ÿ]¾äÍ[88;9×F>0½ê=Hjã7Hjã7È;<è#?©2Þ>Ð×<?nìD?S©?¯0?ó9UÖÑ9o?G*:Ù:¯?¯¾ê=Âã7Âã7È;<O=­Ç=õ½3?%·;j;Ñ0?TiI¹lï7X«WÀ]*ª8%-F9ðÐ[>Òê=;ã7;ã7È;<ñà =î,å<µ3?_Ý<[?ß;ê!?öÁª¸¨è7ü»¿ÏtG·v³9v¼óê=µªã7µªã7È;<c=A=E=iã,?p^§;lØ;È|"?Ö)A¹ÙÖt9õ÷É¾Â%99tÁ>ië=.Àã7.Àã7È;<Ü<®µ<½É0?ü=pnõ<l[?-K9¯9Ë/>ä2:Øzì9Ã¨A?Ýë=¨Õã7¨Õã7È;<(G°<«f<"·+?1Z;üòj;Âz??ÕL¹äª8Kl¿¢á6ë9jb<z;ë=!ëã7!ëã7È;<Þ:?¡|Ï>Ìf?²¿?\?Gù^?a=iµ<´³c?ÌÃ:ä7ï9ë?@}ë=ä7ä7È;<bÆ?ö®>FB?p2­>Pìn>9?2"k¸Þÿ©9Ô
±½ÎÜ:Xê:â[<?Éë=ä7ä7È;<¼<ÎÕ<{7?YZ;æA+;2#?2#¹Ò88qÀÌÞG¸hx59yú¾ ë=+ä7+ä7È;<Ùh=²¾'=­1?e«;lX;Ê)?ím¹ò4¬9¥ZF¾¿.8ÍN9ØØ=CØë=Aä7Aä7È;<Ó)Î<ëz<-?:Îe;£!M;~e?AT¹·Z¶9×¾È¹:8x»¿nÛë=Vä7Vä7È;<±+á<Ô<g6?&d7<X<^1?Gj¹EÍ-9à,¿µW];Ïp';4)?víë=ûkä7ûkä7È;<W²¾?³bM?ô°m?¢7?7/?Qa?#/9ÐR¯9äcE><Æ:I:ø:?ôì=tä7tä7È;<09?lë>$`I?óà>Dº>ÔA?Õ+y9¯ìË9f>Ê.9	;!9·3
?³ì=îä7îä7È;<Ôá<§¤<%ø/?Í`;ÞkJ;'?ÜS=¹Z9C½¾^8
09¹J>ïNì=g¬ä7g¬ä7È;<íz=év8=`-?ê§;ÒÑ;Pm#?Ø¹%I9¶c·¾ -9Ì½$9Ü?ì=áÁä7áÁä7È;<#Ò·>}>Gé9?Eú>üµ>ß0?GO	¹mø/9ºÁÇ¾	à{:(Y:Ûv?ì=[×ä7[×ä7È;<K17=eÀ=x+?9N;¨µ';;?Kb¹J¥9`sF¾Cø·ø_9ªØï½½ì=Ôìä7Ôìä7È;<Äg?%uû>Pôk?ÌC?ò·>Ð{Z?µ¸Âææ89 ¾LN4;±:¼Ë?(¢ì=Nå7Nå7È;<8<?'³Ò>¯d?
/-?º¼¼>Rçj?éFñ7þ"9=f=¸:¤AR:½`?Û¿ì=Çå7Çå7È;<¸s?Rlã>ø+?hÝ|?þô>³?Um9Ô»9cy>2f;Jò:']?Çì=A-å7A-å7È;<?4Â?*ìr?hHH?¶lÍ>y?ã$8ñ29ìãë=kU÷:fE:^?YÒì=ºBå7ºBå7È;<HKà>¦B>éÕU?rD?Í,À>E?Ö\Á8 Þ'9§p>£.<:o÷9²B?Q7í=4Xå74Xå7È;<©©>Z>²ëE?A£>	Ãj>ýß1?t¹[ 9Ò1ð¾|Y9¦²9`¡Ô>>í=­må7­må7È;<wè>í>æ@?üfR?ko?c.?õí¸U&ª9¯Î½ÕÈe:Uµ:°%W?[?í='å7'å7È;<ñ¥>iâ&>¿N?]>èOW>+9?µá¸ sã8æ	þ¾ÅÍ99X_9¶Ô>Û?í=¡å7¡å7È;<Ú4Í=QÎ<`Aþ?Ï=ì=¨d?yy¼¸rCÉ8»ï¾Ûj8'w9Þo=Dí=®å7®å7È;<ÐÆ¯>05	>û£?sÿ?á3?ùêj?Bìh=Ç<Fn?N&«=_þ.=f`z?Eí=Ãå7Ãå7È;<KÀ>m7>9o?,h?&½>_?EÈ¡=¢Þ<s#º?±$=o
Ê<ßl§?n_í=
Ùå7
Ùå7È;<ÌQ=ÔÀ<mþ0?hE;J;%?½h@¹¹8®¿TÌ÷7	Ã82">·mí=îå7îå7È;<_í®>V¾k>Bõ=?Ø¶>5>ö73?îyý8.Ò¿9R$)>T¸:a:U?
qí=æ7æ7óýT<ÅZÆ<q¶<Qº*?
;·çî:Dn?Ip'¹9ä8¾³æÖ¸?9l¾{í=zæ7zæ7óýT<{Ôó>`>SÝD?éÝ²>L·>)0?4l·Äî­9þ+i¼ÁV[:+?I:Ú?*í=ó.æ7ó.æ7óýT<0=_fÅ<¨&&?!y;¥W;ÀB?û8-¹Nk298ø¾öy:8îÍ9ÔO¹=]­í=mDæ7mDæ7óýT<.G?ôÎÅ>ÝK?b?¿?78E?Qá¸Zªj9ÿu¾O5':!×9G?1µí=çYæ7çYæ7óýT<=ñP=,?¹\;OCZ;¨Í%?eÒþ¸e49ÕÓ¾`B¤8jl8 Ý1?pËí=`oæ7`oæ7óýT<Úþ>ê>vËR?èO>5C>9??Ð¸¯99Ù½¤M::Æ!:±@"?Úí=Úæ7Úæ7óýT<V°&==ö<©K-?ùT;@;ï
?hå}¹vn9À¿.·ß9}9+ð½·õí=Sæ7Sæ7óýT<«QÈ<¦<ýî8?â;é.;ðâ?»¸ðY9Ò«[¾ªßR9{j9¯æ>wùí=Í¯æ7Í¯æ7óýT<¥4=&Ó=,.?hé3;©w';ô	?y¹æÖ@9iJ¿øEâ¶+8C½î=FÅæ7FÅæ7óýT</ðd?F?ô1N?æÍD?h?©B?LÑ¸q69ä½êD#:9øï?
î=ÀÚæ7ÀÚæ7óýT<@³=ë=ûN2?U¼P<¶l<þq0?ÂX¹ð7>9ÜÛ¿¼v:ÜÈ9ùÐ?0Kî=9ðæ79ðæ7óýT<¯£?øÐ>	C?	ÿ'?<ä>n<?Ì\¸`9½¢©:eii:9ë9?¥Qî=³ç7³ç7óýT<¸`e=Ì8!=6?÷|§;l;Ø?õ4¹s9 ¾¾/\ú¸G8'k¿ëî=-ç7-ç7óýT<$!=ÅÑæ<_2?§*;Z¸W;[Ø?b¡¹£X9Ï.¿;Á8X7Ë¸@î=¦0ç7¦0ç7óýT<¢=x`9=0?¢9{;P;Q:?~¾¸99±â-¾t½¸o­29âz¾~§î= Fç7 Fç7óýT<I=¾sÚ<ïÅ-?¢J;;D2?¨DI¹¢59aÖ
¿Ng:òD¼9¶V?9éî=[ç7[ç7óýT<ÿÚø>D¡>¿G?AQ>>î6>þ^6?¤p¹Xh9Á¿.:þ	:+#?îéî=qç7qç7óýT<¬Mä=½=ë±D?Ã­:<ÂFÎ;¤­g?3¹&ê79E¿n&·e;9¬Ë0½Ìüî=ç7ç7óýT<uÄ?±Ø>FP?lDj?ýSþ>¬Îk?à9Zl9Ô*?Ì2 :S¤¶9È`?lï=ç7ç7óýT<]g-=ù<ì32?XK<«ß÷;Ý{#?ÚÌ9·ô9.8½ú^¸k¡#9â°é½ÑGï=±ç7±ç7óýT<­?ÿ³>OR?VH%?çVé>uU5?e`8Ç¿96ò=É@;,Î:S9?Iï=ùÆç7ùÆç7óýT<mÇÂ>ò}>ÔD?²-?ªà?ì2)?²¶¬¨
9³ê ¼Ùºã:´ð¡:I4?zVï=sÜç7sÜç7óýT<
Q=óE=Ôý-?×S±;ª;ùb?&=H¹L98å®¾¦6·¸¾J9¿Vg¾ï=ìñç7ìñç7óýT<óý>¸Ó>âOS?ÍÝî>Á>&pS?×à¸*-9Ñ[l¾`>;êþ:Ô??Õï=fè7fè7óýT<åÎp=hù)=W5?XJ`<.Ð<É=?Õ[¹\ô/9æ»¿ÌÂ9ãÑ9Ù
>ï=ßè7ßè7óýT<Ln
=|ÿË<Í{1?ÎH+;e;~¢?«c¹f9§ü¾&·ì=£9*×¼È·ï=Y2è7Y2è7óýT<,=ÇìÕ<Ü,?^;b>;òZó>#¥~¹ö_8ÔRWÀFp58M®9ÀT=ò¾ï=ÒGè7ÒGè7óýT<Êúí<UG¯<ÕÉ-?*¢;õsn;þ.?ª8%¹k9!+¾Üq8R
´9»ó«=èï=L]è7L]è7óýT<¸p´<²¬<0.?ñÀØ<WD©<Ùè#?Ò)ê8²9Î>Ó`%:{«3:£ë>að=Ærè7Ærè7óýT<ïË=ÛÁ<~¨/?	?;2;ôB	?ú¸¢9æì½«d­¸¿Øl9Kj;¾+ð=?è7?è7óýT<¹ÒJ=éÏ=kÉ5?i!È;¬ ;?#¹a9ãõ¾I*8À9¯«>ð=¹è7¹è7óýT<@ÑÁ>fx>¿G?ê¤?ÆË·>û;?	Á¸lÝ7Dß¿:0=´}Ó<QU?ãyð=2³è72³è7óýT<,?bç>^/W?»öä>>æùN?Ãkè8¶8Ôñ"?[Ý8>w9ê1e>ð=¬Èè7¬Èè7óýT<mC=íÀÒ<BÎ,?¡wÁ:rõ:QÐ?HÙ¸uå9 D/¾ê3æ8ý³9\µ#>?£ð=%Þè7%Þè7óýT<Z=ðá<½ã1?øuZ;çÛ4;±?äCc¹O)9M9W¿#¦¸h:94
d¾Ñð=óè7óè7óýT<wæ?Íç¦>²qP?0v÷>¾â­>)6?A,8/[@9Lå=än':êlü9ÝÍ)?ðð=	é7	é7óýT<)r¾<Lb<p1?iÓc;t5;¤  ?Öòæ¸àQ9b¾°©8Ë³m94V>I1ñ=é7é7óýT<EêÇ<F#<Q/?
;ãý;©8?äy¹vF9S¿G·+Q9IÐ<½GJñ=4é74é7óýT<øý
?k¯>VO?ö>m­>xà5?³ÿ·£ÊE9xÊÍ¼
:):îD?¤vñ=Ié7Ié7óýT<6¢=@Ìf=PÊ3?cÒ;D½§;ìL ?ª²¹Ñ8Ñ®À2³ô8Ìk9¨7>`£ñ=ÿ^é7ÿ^é7óýT<¤?l®>L@?Ü¤>?Z>P`-?;G¸ÅÐ49J	
¾w¥ÿ:¿:4!N?úëñ=xté7xté7óýT<ØÈb=Úµ=µÁ5?B¡;ÂÇe;Lñ3?]Ù ¹G´µDidBGF±8Öáb9H>Ïíñ=òé7òé7óýT<^0?ØÄ>µf?ìvV?îð>ð³d?iþ:V:tq?iôV;ÒØ:~?Îóñ=ké7ké7óýT<+Úç>£>¡¨G?é@®>:¹y>¢2?K8¸Ä9åM½¨êk;64 ;7~<?xò=å´é7å´é7óýT<¡*£=Zo=CR.?_G);^¾&;4ò?k¹¶9ô1ê¾À)8Èn9Æ>ò=^Êé7^Êé7óýT<LvÁ=Ã=&0??ð<m=í;<Y)?à}8 9ö÷J>k1î7ÞÌv9jw=.ò=Øßé7Øßé7óýT<=kÎ<ªþ,?í5;O;)?£jx¹Ü9^÷â¾Du§¸9\½¾t1ò=Rõé7Rõé7óýT<c1?ß6¦>û?º?ý P?íd?·Ç9Z'9Äb:?
:àÑ3:"9?½Iò=Ë
ê7Ë
ê7óýT<ò#==ô<S5+?Ñ;Án;q?E¹©J£9¾Vê8Ü79ý6>fUò=E ê7E ê7óýT<=
à<Ì(?ýMX;d1;ç?µC¹:Ì7zQuÀµR8J<9SRÇ=æ`ò=¾5ê7¾5ê7óýT<t1?ì??èñt?m!?G§>qv?Û>
9®y9Ôç>\<ìÔh;Çn?Pbò=8Kê78Kê7óýT<\ ó>.¼>ItD?4¯>Ö/w>$s5?=ß9
:*3{>.³::\h(?cò=±`ê7±`ê7óýT<Ý¿´?w4?E3?â¯|?d?ó^?¡ç¶9¾ º9$û>fz:ü:km?ïoò=+vê7+vê7óýT<@8Ã>Û>DC?r/ª>²b>ù¯@?pÜ÷µW9Å/»Ä³9ì§9Å	?¢ò=¤ê7¤ê7óýT<01=ï=z7-?Mº`;v2;´.!?Õ¹Yo/9¼c¿ì¤839oj>!"ó=¡ê7¡ê7óýT<Ì*À<}¢<Ï*?/åh;ÃV;;d ?Æ'¹¸g9 +¹¾æa·YAÎ8X½IBó=¶ê7¶ê7óýT<ÿ9=ñN='»-?Åå;·À;?ÚâÙ¸ìÖH9=Ý¾¤çR¹Ü.H9Û¿²Mó=Ìê7Ìê7óýT<þa¢>
kY>É2??H>åáP>e0?,Â¸Õt9Û$L¾9Â9þñ>Qó=áê7áê7óýT<)?¶ÃÑ>KäN?99?G,ú>y=?'ªT9ýü¨8*¡?é9åÂ964Ú>gó=÷ê7÷ê7óýT<Ôý>3û¶=­©8?s:B<HÇ<Æ¨<?¤¯»¸|ª9Åé¾q×/99¾?Ænó=~ë7~ë7óýT<s¼=¯=æQ1?ävÜ;Muº;9X?ýf0¹ôc÷76Àí±8?z9Óª>é¼ó=÷!ë7÷!ë7óýT<}ã¨=¥Õt=40?ÛBÏ;¹´­;à¹? Y¹2¸÷<@0Ü¹ ¢9f6ó¾sÅó=q7ë7q7ë7óýT<Çù2?^õ>×º:?õ¡ß>ðÝ¤>î-?×¤¸%9Ü~¾~3W9Ë9ÅY>³Ëó=êLë7êLë7óýT<l.=pü<ñ0?o;·V;®Ð ?ÒEÜ¸!9i®¾ë·ßRÑ9}Õ«¼×ó=dbë7dbë7óýT<ÓS?q$à>yîq?â2º>µL>üÙh?ïO·|/9!«½òª;ÜÑ1;i¢G?¦áó=Þwë7Þwë7óýT<PX?äÓ>1Í?äñ>·Æv>Zz?F>õ¸r T9¡û¾Å:,Rß9Ù?(?Pîó=Wë7Wë7óýT<¢?1>¸.ý=83?¾ë"<uõ;-ë)?Ç'¹D9`Û¾ò
7î9ªÕ<yô=Ñ¢ë7Ñ¢ë7óýT<rX=*í>=î,?l¦;	,;ä?4?¹8hè7
xÀüK8e9z]>x
ô=J¸ë7J¸ë7óýT<a¨>ìS>fK?¸>Xü>©8?Ða¨6íG8ÐQ=ö­£9
Î9UË>«+ô=ÄÍë7ÄÍë7óýT<7Î=¿ù=>©4?lCý;í
¶;ê2?´¹²úf9yÁ¾ÚJì8OÄ¸8ò±#?g[ô==ãë7=ãë7óýT<É%f=%=U|2?YÒ;\R;l5?à&¹ 2¨8Gþ}¿Ä,Ú8)»69èÓ>£ô=·øë7·øë7óýT<ãÞõ<½¸<òø*?/; ";fÏ	?4'?·Î¾&9¼½®u6°ËF9ÿs7<Ë§ô=1ì71ì7óýT<ÛöH?Ü?ì???Ú>O¡2?âáO9U°f9õ°æ>' ;²µ­:H?Õ¬ô=ª#ì7ª#ì7óýT<f?Ós±><?
)\>éª">i=-?(3¹1\×8ÄfU¿lC9ûµ9Ð È>U°ô=$9ì7$9ì7óýT<¼xH?;>Üx¤?QÜ<?
>ÑÈ¢?/Ý8ì½§9A³(>vR:Ñu:Ê29?Ûñô=Nì7Nì7óýT<´?¶"¬>ù[E?Vô>ýËV>>é3?¶ºë7ø	9±Ú=|ìË:y¢:§Ì(?:øô=dì7dì7óýT<]Ù	=<íG_?Ù<$<<É;?{¹É>8g7À\Ó
;[µ:töC?sXõ=yì7yì7óýT<â?¨>2dn?Tä>éãu>R~m?B½ :¶J:ü7?SÕ&;Ãò:k0?ý`õ=
ì7
ì7óýT<Y ?Æ®Õ>\@?®®>Èº~>Þå.?²â7v#¾8,><±s:ëà:¾^T?oõ=¤ì7¤ì7óýT<ÒS>zÆ=Ö/?YÂã;LFª;t6+?µ÷¸¾(9u×¾¾}	9Æ¥ö8a´?õ=ý¹ì7ý¹ì7óýT<Õ`à>×o>ø:H?OøÙ>h>&0?Éw0¹¢R9éyÖ¾T1;à¨;dQ/?w©õ=wÏì7wÏì7óýT<Ù<k©<[i8?;1=Ðø<¤Y6?É¸{9Ì$9UÐC?=©¹<Ê§4?HÝõ=ðäì7ðäì7óýT<¦o?×²¤>.b?:^e?7ö>n?%JB·¿v9²Â¼e:|5=:¬ O?<áõ=júì7júì7óýT<½?&$´>D>?,h¦>¢6h>ãs7?¹¹îv9g¾æò:àû:hü>mö=ãí7ãí7óýT<"ï>!pz>rt?W?E°¦>W?ÕY¶â9 ñ×»+çé9·9#?Â ö=]%í7]%í7óýT<Ir¼==î;?´ð<¹²;sÍO?ò¹¿×8"r®¿ì¸U9Â·ò½á1ö=Ö:í7Ö:í7óýT<ÈTÝ<X¥<
W+?ßP-;8,;_?²¶É¸à¶9/*¾±¹9åæp¾ôIö=PPí7PPí7óýT<Yëâ<Go§<y-?S3;\;ì·?ÜæÅ¸EXz9Q_J¾vXÙ8æüÝ8z¥ú>P}ö=Éeí7Éeí7óýT<>m=¼Q6=c»5?bÙ;ÆL§;Î	&?u5¹«ðÇ8[Òg¿ÄÌ·@+9­½¸¥ö=C{í7C{í7óýT<K>x¥Q>3î:?ÿC >n>nP,?ÀDµÓ9¥>%ºt~9^¢a9KY?¨ö=½í7½í7óýT<ø@g?ò6
?Æ)V?oÃ(?â>!??ðT
9L}9¶Ö>¤©e:D,:ã½\?l°ö=6¦í76¦í7óýT<ÆÎ=Ô<)?ø;sÄ;ýÊ!?}Jª¹xh&9ü¿0T×7R¶69Ù=·ö=°»í7°»í7óýT<EU?z¼ä>VL?v«?-±ô>c³?Áqð:hª:ÿé4?%¼T:(
¾9HI?¹ö=)Ñí7)Ñí7óýT<À(½>;_>4';?Æq¡>	hs>#Ì)?8a8¤9½-@>@hU9xV9âe¹>ÔÐö=£æí7£æí7óýT<ç¸=>Ô¶>9D4?!H<ã-<³
,?¢£ù¸NÁí8åe¿°L·öí8Ì½
÷=üí7üí7óýT<Bº=Àô=Ê[/?<­÷Æ;"(?êL¹hG9há¿<)S6~9éÏ.<,+÷=î7î7óýT<!=óÜO=À1?%´;Ù;BÔ?ÿ.¹xú9~a¾°û¹®	9	²g¿IP÷='î7'î7óýT<þe
=ZnË<).?ry¶;¨	;á¦?ªHÌ·L­9þD·½4ã¸ÙA9Þ¢)¾³h÷=<î7<î7óýT<¾r5?áÏ>]s_?m#? #Ã>wV?¢:é8¨£9Ka>Qâ9ÌßÈ9\6?;÷=Rî7Rî7óýT<$?ÊgÍ>nL?¤}ö>ùÝ¯>Êf3?8pÿv9¶^>(×u;2!;æZC?@Í÷=|gî7|gî7óýT<Gj?Ø?<x?#c,?+q¬>+ë?´8·¶´9íÚß=zÙ :ï99,?_Ò÷=ö|î7ö|î7óýT<Æª
=nVÊ<zq/?´_6;X?2;ö?nÜg¹ãNG9ûç¿± 7 ¼9N=ø=oî7oî7óýT<ìÄ6=Ñï<ïC?uù<ÍM;%\`?n¹ª~^8ÓÀ¤½¤8p"9ÓÎ>pø=é§î7é§î7óýT<ÙÀâ<¹°¡<3?Sè;#¬;ì,?T=n¹ì	û8§òr¿`'8;8£?®ø=b½î7b½î7óýT<±?yv?({?ßÅ?E>µ°{?nu8aH9Ç>Â|:¶c8:Æ/?Ø)ø=ÜÒî7ÜÒî7óýT<Su>@ª¿=rë0?ËÚ><Ýu<e{+?.¹8N[9±$®¾ãX¸ÍOí8øi¾Í1ø=Uèî7Uèî7óýT<êà>è`E>G?m$>tüa>G%3?Cw7¸6}9|¹½Òh:Qv{:¶ú?Ì6ø=Ïýî7Ïýî7óýT<¶ÐÃ>bï>m??cx>èj>ñ*?ÊiÃ¶ýÂ8N½Çì9:ÜÒ9»?ë>ø=Iï7Iï7óýT<üá=W4=ds<?BkÓ=)¥=äf#?áO¹¹l9³à¾Mfz:*@:aÊ&?IWø=Â(ï7Â(ï7óýT<åÃ?»>t¾d?ìî>@Ï>Gê??\J/89úf!>ìñ9Ï°ï9§ü?I^ø=<>ï7<>ï7óýT< Ã÷<Kõ¶<xV-?ù*¦:ã*¤:E?;A¹úr9@ ¿¬+¸~;9¤y¾¹¡ø=µSï7µSï7óýT<8ÿ¸=þ^K=ùÞh?$;<½;QµL?Q,f¹l¡9¶¾8¤õ49
v]> Óø=/iï7/iï7óýT<P½?x
 ?uf?UÓ?ÿ°?ê?*µ9[(§9]®à>8rö9
{Â9ª3"?5Øø=¨~ï7¨~ï7óýT<Ú?Ì >©N?Iî¶>¶>éK-?V*8µ9GÎ¦=~ÜÎ¶±9¿M¼éçø="ï7"ï7óýT<0?äõ>`c?R{4?Ë×ä>RæI?Ó¦:¡¤:Ðæò>EÚ6:Ø):f)-?
ù=©ï7©ï7óýT<KBQ?Uµü>üS?Ë?ÝG?mÞG?b|B8PÔ9¦G>>l7.:ê9<>?ù=¿ï7¿ï7óýT<äÙ·=Áß=p1?p<æ<öê?,8¹ÀmÞ8$øS¿lO9¿Þê8¬b?Jù=Ôï7Ôï7óýT<hÉÙ<0Ð£<w,*?&ÃH;Mì";qº?nF>¹Ø*8AF£¿r8y09ÄR÷=)^ù=êï7êï7óýT<xX=3H=a-??Ñ¥;Ç~;õ&?P¹þ{N8Ü>Àxê¸ f8ú¿Ódù=ÿï7ÿï7óýT<ïÕ&?¼>ýb?F?¡ÏÑ>ç=r?æÿ?9,|o9m=Í>¼*;eBÌ:ÂûU?çwù=ûð7ûð7óýT<ËU?½¡>'3i?:rä>J>7BI?íÆ3¸SE9Qyé½¡ØZ:É­.:Z] ?®ù=u*ð7u*ð7óýT<1Qº>½È>ry:?µp>t¼1>[å,?Çý¸|9ª¡{¾	=}:FóB:LE&?Üù=î?ð7î?ð7óýT<e¥Ë=ÇI=>ú0?<ã¡Ê;á&?å.¹	É8%¬¿èî8¯9«[.>4êù=hUð7hUð7óýT<XÂ>9'>Ä?E?JíÚ>øl>¾$3?%98æl9Ã¨>¹5V9à9+¯>:ú=âjð7âjð7óýT<rf-=Ê=©¸,?ØÝ;Ê;­;]#?ië¹ÈXå7_ì,À¨8Tî,9í/=>¯%ú=[ð7[ð7óýT<-.=[;ü<¹'1?Ìeö;^¤;þ{c?Æf¹~Eb9W-¿pÌ·§I9Z +½"=ú=Õð7Õð7óýT<w%H?º?&>?>Û?h»>4ò:?ÆQ¸ß±[9qô½Qr<ºÙ<âW?×>ú=N«ð7N«ð7óýT<òK=úð=#2?¿£;1n;Ôü/?	Ø¹í'D9q­®¾Ø%9!§9Lµp>Úú=ÈÀð7ÈÀð7óýT<à"?vi¦>álQ?>5±>iG|>^Ò3?è[·e!9!g.½yG:|)ó9XQ?÷Åú=AÖð7AÖð7óýT<þ¼=Ü9Ó<ì4.?6·;Ü_;¨¡?¸¹Ô¸9ç8¾QO¸Y9\m§½¨÷ú=»ëð7»ëð7óýT<E= ÝO=zÖ7?U>äiH>fx'?ûe;=ßnæ<Å0P?¾':Ý¨à9%??û=4ñ74ñ7óýT<À]?1@
?²«L?âJ)?cÔ>Ü
L?Èb9kÆ9¸¥>qZ÷:¹Ê¤:ç @?û=®ñ7®ñ7óýT<«g½<þM<ú-3?^Ó;S±;`?oé¸×ís9@üt¾)8$97¢>0û=(,ñ7(,ñ7óýT<sÜë<u©<M2?ÿ|;­Y; W?f_¹F9¿Â;¿%Ü:¸Þâ9¥6¬½Pû=¡Añ7¡Añ7óýT<$0.=¥R=h,?5»;eÂ[;,ó?ñr8Ø´8ªO>¨
¸XR9u@¾¥#û=Wñ7Wñ7óýT<üOÈ<û<KÁ$?¨,;üz¡:úb?¯W¸]£P92´¾eÛ8GG9á>c;û=lñ7lñ7óýT<>Ê>º4>ÏG?xý>Ì­[>K+?ïÜ8HX9Ô­>ß´ü;O¯­;<:?+Zû=ñ7ñ7óýT<èö'?[Ñ>"M?ÜÃÙ>Í>-î7?\
ø¸æx79ì
­¾#ï4:RÉê92HE?«Zû=ñ7ñ7óýT<õL{>HÄ·<,
¯@H{>0OÀ=ê;?°¢¹\f9wW¿»
×9nÏ9F ?
kû=­ñ7­ñ7óýT<²p?f7&?×Z9?@ð?ÊÉÒ>)P7?ÚTà¸0fÃ9áó¾cø:´Ó9Æ<?û=zÂñ7zÂñ7óýT<¹Ï?U¸>äK?ëí)?Ì&ã>³??Tò~9 (±9ø3¸>Å4j:ð9:4!?æû=ô×ñ7ô×ñ7óýT<)é¹<à<-?^În;cw+;ðD2?X¦¹þH.9t¿Ë)-¹m£9Äõ¾;û=níñ7níñ7óýT<¤?(4±>_»<?!>ÆER>­0?^9O¹¤Úp9WAÜ¾ÎÒ9Ã©9F?Ïû=çò7çò7óýT<vn?+®>21G?}¨?Ï­Ó>8?ø¸»Y9¦¾­qé<6<5,K?ï±û=aò7aò7óýT<ázÒ>Xl>ÁN?åñ³>P~>'#5?´Âc8dz9a·è=Y69ºF9Ûê>Ùµû=Ú-ò7Ú-ò7óýT<°´<g¸<y+?ëË ;Çrï:Vé+?Üu¹®L49P[.¿:¹å9F£3¿ø¸û=TCò7TCò7óýT<$:=*=¿È2?ç=;ÏN;X<:?Ö¸z8
ýU¿Í'¹èóh9Z·¾iòû=ÍXò7ÍXò7óýT<½<ë*<ÖÖ-?ãó;aö:¨t?J¢â¸Ú_9¼¾1ø8¬@9r>¦
ü=Gnò7Gnò7óýT<*­1=¨k=ü`.?´WÂ=õÈ=ã#?@8¾6¬®9þ¥<äð8ìÿ8Mð>$ü=Àò7Àò7óýT<Öó<¿<¥<k³<?^¶;$ñP;Áp_?Ó,<¹úWî8oJ¿<¯¹(ÏÍ8´'¿2ü=:ò7:ò7óýT<$Ø=ò3=wù6?ÞZ<è<£4?
¹8µ
À³t8q9Qß=Ôqü=´®ò7´®ò7óýT<ïÿÑ>CÔ>hæK?Ê½>->ú-?àuà´BH9µ7ºjíï9Ð£î9Ê°?¹³ü=-Äò7-Äò7óýT<VÜÑ<¹¿<¢a3?þÒ;H!_;òò?÷¹ûÕ9Øêh¿"9ËÜc9?.¤>áÎü=§Ùò7§Ùò7óýT<ô?:¨>`9S?r?/¸>6?ã	Å¸V·9°¾	¾öw;
Ã#;ëÏA?Uêü= ïò7 ïò7óýT<B~=+Õ6=È.2?¢¥©;¸4;b?Ý¸¹Ô:8>}Àâ¹Ê¾ò8ßÝ¿íü=ó7ó7óýT<z] =Lôå<c2?
t;·tB;]£ ?LRQ¹ë9Ë}¿¾ÚÝ48/ÔJ9ÉGä=ý=ó7ó7óýT<&W=Ü=Á.?\ú¶;¯;í¤?VÑD¸mÿF92ý½K[©¸Ap9Ð@4¾&ý=/ó7/ó7óýT<EV¶=Ï=UÚ+?î:¬;
@;x*?,Äñ8Ù8s<?Ï®f7£¢V9ó	=Ú*ý=Eó7Eó7óýT<ç¡Ñ>ÅK>=ÓJ?ÞÏ>*D>ÓÕA?Ïì8959J§>Ï;ñ;þA?.ý=Zó7Zó7óýT<VÅ>þg>öÁY?9e>(H>c=?7À29µ*¿9_o>Gó	:^ÉÚ9
j!?z/ý=úoó7úoó7óýT</Á^=«r%=ôU,?
0;IH;,/4?t[88¶½>W¹«ÚD9Ø¿Ù5ý=só7só7óýT<«0=à²ú<èg4?m<¶²ä;jÉ"?$¹ïi9$¸¿]û·ÊvM9Ð´ ¼>ý=íó7íó7óýT<t?áp¶>µª<?}>Ñ¿K>§d*??L·9ûs¼20;*:ø:76?ý=f°ó7f°ó7óýT<¾,Ç?7, ?+?ëF¨?o¢ë>(Ò¶?N¦:Ñð9V?Ñ8Ë:$)2:\?ý=àÅó7àÅó7óýT<IÆ?6çµ>¬¢Ü?8¦?óÓ÷>_¬?ó7:Bòx9A½¼?Ä:¸ã5:S? ý=YÛó7YÛó7óýT<"µ=*s<=ë2?°Ó;-Oº;¿?Q¹9\86©¯¿¯¸Rµ8~åö¾0­ý=Óðó7Óðó7óýT<z?ù'Ï>9?hLA@©&?#±£?k@; æÄ:ö+z?öòá:¢E:Ib?Ï·ý=Mô7Mô7óýT<íl=a
ä<hÞ(?¤W;\B;Ù\*?î$¹.Ä´8`i¿¾¹Kþ:9JA°¾"Ëý=Æô7Æô7óýT<È1ë>ÚW¡>Õ:?°d>°D>Å&?Á?Ü¸cÓ;9¾¢¬9Ür9yB'?Ì×ý=@1ô7@1ô7óýT<÷=S¦=@>?Ø)<äÛÍ;^êR?þ
á·©lo9rp½a9Kc9Ñz>`æý=¹Fô7¹Fô7óýT<»Ë.=ÓÒ=ô+?¨Ò];P÷6;ÿ.?Oó¸|ôN9\|¾0ù8©9C«b>øý=3\ô73\ô7óýT<kV3==Ì,?m;z°n;ú(?Bó¡¹Ý?q9,Ú+¿X$8÷²8k> þ=¬qô7¬qô7óýT<+qñ<-+ <Dó@?ë{¤=eg=iù5?g49#µ9êÔ}>w|9èÊ:i¬y>0þ=&ô7&ô7óýT<ÀÙ</ý¡<¬{+?å5;Ø~ý:±7?*2(¹¨!æ7;;Àì8­Wy97]>8þ=ô7ô7óýT< ëÒ>g>}I@?Wº>Ì>ie/?B  ¸
ã³9Ààã½m:\QW:4&?O:þ=²ô7²ô7óýT<½¹W?ñà?ÎO?×ì>W©>D?^ÎË·øT9Jüt½:P&<:PU?ã<þ=Çô7Çô7óýT<¯ª=Qê<ç?.?hC`;Vd:;Ù?OÀ_¹l8B9Nv¿®sü¸Fe9Wð¾~þ=Ýô7Ýô7óýT<xBä>D>Ù&A?Û´>|u~>ló5? E¹{6 é>Â:/È9+h=??þ=òô7òô7óýT<æ5V?i*?X9?¦ï>ö´>óæ)?-¹rTK9Èg©¾Ò;:	:zÆ.?(þ=ÿõ7ÿõ7óýT<Y¦s?((×>ló?ùf?÷?æ>6g?&a9¿SÍ9S[>Ý¾:r¼\:[]?]þ=yõ7yõ7óýT<a+?ÈÍ>2ïU?Û<G?ÄÍ?j:?®µ77â¯9Å)=[&:b:¼?Ç þ=ò2õ7ò2õ7óýT<&¢?×ZB?ÁU?Ï&?XûÌ>ã[O?KùÉ8bl¾9Ã>éÛ:·Ñ:úE?f¬þ=lHõ7lHõ7óýT<ìý¼>¢¦{>B@?,>>eâ>Y4?j ·+ÆQ9
X'½+H+9×®9¾ô>ä¶þ=å]õ7å]õ7óýT<
ûf?5â?ëN?<C?e,?3ð<?Óy49)dÃ9?ul>j_:¯:îw=?·þ=_sõ7_sõ7óýT<¤û°=.çµ<eù?,g=|Ç<U?f¥8c 39¹k>/T7¸ù\9RÕ½Ï¼þ=Ùõ7Ùõ7óýT<éÛc?Yo
?ñ6N?×ë!?ä>O5?Þnr8ê+9^8ó=åÌV;ã;r.?NÌþ=Rõ7Rõ7óýT<Qß?àÄ>8%C?Ï>fÏI>ÒÓ4?%JT¹æH²9ôi¾XwÅ7p¹9¦%=¡Üþ=Ì³õ7Ì³õ7óýT<4?¶PÌ>¬}¾?QÅÂ?z¦M?òtr?¢¼ 9=@95Ö>óÇ:;Ö,Å:Er?qÿ=EÉõ7EÉõ7óýT<gý«>¦Ï_>È¹D?Pt>vI>íä7?¹Ö¸Ì8/Ó#¿9:H/:%?å9ÿ=¿Þõ7¿Þõ7óýT<Ä4 ?À0?	h?j?ë$&?]\?¼×l8ÝÐ9>%=SÒC:Úí:	º?õyÿ=8ôõ78ôõ7óýT<æì<A¥<è7?k¸;Î';×Ô_? vd¹®7¬AãÀñ©¸8K[9cF¾yÇÿ=²	ö7²	ö7óýT<Ô~=êe8=S0?V%æ;
°;¥Ô&?ê]q¹Le8;È¿:/¡9¥Úd?Ëÿ=+ö7+ö7óýT<ëÙ=HZ=a
+?Câ;þÅ;ªô?f¢B¹.±8g±¿O8&V9¢÷=?>¥4ö7¥4ö7óýT<á4?Ð?£\?6æ>?2áÆ>@ºu?çÊ8¡/°9Ó>pàñ:_N:RÚ_?	>Jö7Jö7óýT<bÃ<gF<ÛJ6?Å[Ö;­; ?Q¹e¿8JÐ¿.Y¸4g9È©ð½ >_ö7_ö7óýT<4ò<¢$©<ïI7?l¿;<D¢;ª?Âm¹"9Ò¾~\ÿ·î9ü
t½!>uö7uö7óýT<Û
G?úá>Krb?DÒ?Æj>¼í_?Êª7³Q9(\=¾:+hL:Ä(?X">ö7ö7óýT<æî>Ý&/>Ü;?Ì >ws>«(?z(¹ôh_9ÿ¬¾¥í:ö9»:Ga"?@5> ö7 ö7óýT<Bù<vE²<pø2?»¬/;ï	$;]	?y_@¹¶Þ8?ÀÒ&!9qµ9Ic><>~µö7~µö7óýT<Y=' ×<*@7?E)%<5ý;¢û&? é¹y9ËO¿DY8'9ª&>zH>øÊö7øÊö7óýT<´$>7¸Å=U?N	}<ºö<&mY?Mx¹Ù8_A¿`û9J¼9(êË>OL>ràö7ràö7óýT<-5?]$é>ïðF?k¼Â>Lk>½o9?êÞE¸ÇÊ9qæ;¾ÿ0:¬Zä9áÄ"?ùS>ëõö7ëõö7óýT<Wz®<s<3+?Ç:ðÊ:û>Þ<¹ª,9>w¬¾Ü5j9R´¼9ÿÝ>vj>e÷7e÷7óýT<?íM=5É=,??®Ä;Ø¼¨;b2?¥Éþ¸LÇ9V?ý¾0À8ÑÒJ97=>}>Þ ÷7Þ ÷7óýT<qù>T:>ÄW?ÒW?Àu?Ì:?âü9³iû9Ç´>®¹::ríø>õ>X6÷7X6÷7óýT<Ñ¹<ß<´ê,?Ë@;Ãc;`-?]«¹ÖùØ8Ä|¶¿óQ¹£8£¿Ê>ÑK÷7ÑK÷7óýT<Ø=ª¼<ï³-?=õ5=&=A¼!?ÐõF¹t¥Û7àãgÀî)8Ü¯N9ÔÒ=¤>Ka÷7Ka÷7óýT<£K
?4¤>$W?ú>h&>õG?(]8´9?è=h0:Ôm:ÛÍ+?D>Äv÷7Äv÷7óýT<>"®<r<Þ*?ân;[¤;L?8ò¹öã29¿c;¿X¡É7Æ=I9U?=Þ>>÷7>÷7óýT<`Ð:?üs>aÞ?Sõä?ñ?OIc?Ò©:}ÈZ:¤XF?Od!;MûÜ:÷:?®>¸¡÷7¸¡÷7óýT<Æ	A?c?Ù*5?f «>Ç>Ò*?8ñ·þ 9'É?½9³;9ýÕÅ>;»>1·÷71·÷7óýT<R+Ì>ò`>+E6?õ¤>*
{>Ù'?ÄP¹{z8!Å²¿µ9P?9D*Ò>ÀÃ>«Ì÷7«Ì÷7óýT<t÷<Ûlº<Mç)?"H³;<);Íâ?nQ¹90 I¿Õç4àÖ79°j¡:dÌ>$â÷7$â÷7óýT<Eþ=ì*Ö<gP-?:5u;
E;H?{¹Ø 9ÛÈ¾*8ç9êîÙ=¤Õ>÷÷7÷÷7óýT<¯*A?A¾>Qõ?éGC?´åó>øL?^8´ß9ùBÃ=A 9¤·9¨Ï>tØ>
ø7
ø7óýT<û	à>ïu>ÈÌC?CMÞ>Wª>u 5?¦8 k9GK=¥,;Gú:Pr0?	Ù>"ø7"ø7óýT<E.Y?Ç9Ç>0?x¿­?ùÚ:?Ð
n?(9°(9Ýb?µª:û9?sÞ>
8ø7
8ø7óýT<t=¿á<
ê1?9ë;·Ý:4?ó¸\d9JàW¾:»3¹¿99µ÷¾ä>Mø7Mø7óýT<ò4D?q>¿¤?¨ø?Ì2?Ï?g¬9Û$¹9bî>Hc®:û¢\:¦VJ?ç>þbø7þbø7óýT<¢!M?å>¸Êd?zL?¨¸Ý>öl?nyú8ûE9Hð¡>e¦:QÞX:ÚkD?Rê>wxø7wxø7óýT<u3=ª=-0?µ<©/Ø;Íý(?
¨À¸ÌßÌ8¸»ð¾q+á¸ö l9bt¾Lò>ñø7ñø7óýT<÷³ú<qº°<ý5?è;°¦q;ç­
?§*
¹¿e×8ÐÆ'¿¾À¸zÍ91¾ìô>j£ø7j£ø7óýT<µ?©>/ºB?½A?
TÔ>ó=?t(¸+b9Û¾½'\ä<4><ßG?i
>ä¸ø7ä¸ø7óýT<ÇÈ=¤=­3?F~ü;ÆFÅ;Ó#?¸¼!9'àt¾òåæ¸9¾@È¾´>]Îø7]Îø7óýT<[K?.©>«¹L?¯ý>8J¥>tD?®¢9ÿC9Ü>ÐPY:Ü6:¸M?>×ãø7×ãø7óýT<{ý?¨à·>U	N?X^>èr\>}è7?cÙª¸9Ñ¾Þä9·ÐÁ9Í¾>·2>Pùø7Pùø7óýT<É§=½<¥í0?­?;ü´ô:Üç?ã:â¸öQi8~8x¿H®Ê¸*ù^9§³h¾K>Êù7Êù7óýT<P¾:?^Vê> L?,Ö?ÊÅ>@?Pö 5êR®9¾`ì:S(;óê>;Z:?ºK>D$ù7D$ù7óýT<á>¢ÈC>F?^È??e¸>;?ya·=^#]=MJT?£³;:´f;VG?R>½9ù7½9ù7óýT<ka?Ð·
?1*P?,7á>P>&I?.¸® 9-[Ì½Ü7j;ÊÍ:Â®?Fx>7Où77Où7óýT<^¦> g`>Ë=?¶V>PCC>K¿2?äMÕ·ñÚ¯9B½ëó:å·¨:
9?;}>°dù7°dù7óýT<pç=©åÕ<.?Ö;7ëù:ø»?=·0¹mû;99¨ð¾Õ­¸ô|9¯<%¾q>*zù7*zù7óýT<íó*=\xô<ò3?&6¼;µñ;~?PBÕ¸kR9º¾¦?È¸ØP9n©«¾º>£ù7£ù7óýT<"¯	=[ãÉ<d.?åÄ;¦¬];@£?i ³¹%V%9'¿¿£8Çd«8CAô>i>¥ù7¥ù7óýT<"=#Ùæ<Á64?>Â;°gu;c¡J?v-ë¸"9æ>½¾NÀ9MÊ:§½>î>ºù7ºù7óýT<Vß?¸½¶>òC?×ýË>X·>­9?kv·¸ú«9Â%¾ò^´9}Â9éí>´>Ðù7Ðù7óýT<;?
<Õ>)³?þ÷¶?i$?òË?Ò¡9Õ9Þ?l;db:2?Þ>åù7åù7óýT<b½?ùÏ¹>L¨Ä?Î¤?$?3¡?
Å:×vÚ904?­½÷:Ä%r:êô?°>ûù7ûù7óýT<s|¾>åy>n#C?;v·>â±>z5?k8ü!B9ì*9>¥9pf9àå><³>}ú7}ú7óýT< Õ=NçÉ<÷9,?;Ý
;¹÷?|#¹39ªt¿i#[¸G²9OV½ÀÄ>ö%ú7ö%ú7óýT<Þ?ÓÕ>»9?ksÈ>G>à+?çb¸G9ØÁ½G9|9KÐ?JÒ>p;ú7p;ú7óýT<WÎ=	b@=ã¸0?qØË;ØÆ©;|¯?@A¹Ûzv9c·È¾¯7Æ9Öó<dÚ>éPú7éPú7óýT<L^@?Ñð>ºL?ÿö?sg²>uD?0,6>æb9të$<.ÌK:×Ö:ð,?Òæ>cfú7cfú7óýT<êý¢=xdi=±Ç2?Sæ<é@Å;1(?Ó§U¹Þ>j8oé¿
T7½ê8
=,ñ>Ý{ú7Ý{ú7óýT<üE=Þ½=L÷4?mW£;ÉÍ!;g7?¸Åá¸/9ÈWD¾a¦A¹_u9½ÞÉ¾<õ>Vú7Vú7óýT<÷üñ<~­¯<sP0?§ë:Zî:Fý>é¯¸8-%¿Û6¹¤hQ9º¾ìû>Ð¦ú7Ð¦ú7óýT<ÇV?òhâ>Mr?ÞQJ?´õÃ>'?ÁäL9[T:9¯À?vG1:Zsì9´ï??¡ý>I¼ú7I¼ú7óýT<2i?EèÇ>î8?ìý?·Ì>ÜÎ(?Ú»7õ86Ä=÷8:¼8ÌÙ>V>ÃÑú7ÃÑú7óýT<+>5?{ä>£K?^i?5B?ëçB?àK9Ë­9é^>@dT;
Ô;ê'9?><çú7<çú7óýT<¼=YÀ<\ù9?w6=£¨=yç*?þ9Tõ²9/ûÍ>u\;ØM;7à@?	 >¶üú7¶üú7óýT<$dP>â$>X:?\ó>xl>k#?H\ý8z9	1j>ëiÝ:Õ´:¹?¾!>/û7/û7óýT<)ý?+¤Å>ëFB?élä>¾÷¢>i3?'à¸Óé89w¾§#:3:®6¿>h*>©'û7©'û7óýT<µã>æ>fF?µ>Å,O>s/?"í8ª"j9Íu>Yä:W®:¢'?¼2>#=û7#=û7óýT<oaÝ>¿]>Ë½??Ûü>ð2?67qàB98®<q±<§,<Å?74>Rû7Rû7óýT<=Øn6=5&5?Aà<þ¤·;ý5?Ök#¹P¥I9ÑxÏ¾EóA¸q[9oÆ¾Q7>hû7hû7óýT<ïKÞ<L¨©<Ú¶'?é-;½a;-Õ?>;Ø¸³9vöK¾Í¹XM9^·¾¬<>}û7}û7óýT<>ßK=j»
=Ð<?Ý3"<[ä;BÖ5?·lª8¬å93ë¢>êH9?97­>ôW>	û7	û7óýT<Ä±<"<h¨-?çe-=Æ<	=	º!?\°¸Æ7Ç8]¢Ê¾&S.96äo9Õº>>¨û7¨û7óýT<'a?À¯
?QgK?ù³>£l>³B?tä8è 	9ýØ>"q
·÷sR9¦
¬¼>ü½û7ü½û7óýT<KÍ<5ñ<"ò,?É÷;®Çæ:Ç+?½\¹ Í'7á'Á¹Ø·Ä19'~½4>uÓû7uÓû7óýT<çs=¹ô¼<`b/?ÇK;Vm;s"?øe¸uHß8+²¾¼8Ç9ÃE6>Ä>ïèû7ïèû7óýT<Ë$=ÝKì<l2?Ã=;nøY;î ?áP¹GtV9úê#¿19´9ví>¼>iþû7iþû7óýT<}
=ú½<:?¿<ÚtÔ;Mz2?U¥¹D=9¿â¸òÆ9ÂÛ½ãç>âü7âü7óýT<T¡?XgÕ>îä»?I"Á?ï¤?àó¡?ÎMT=Í{ç<ýÉj?×cx:4A:u$?8è>\)ü7\)ü7óýT<µ2ì>â!>Wm?K>¢+,>
$L?¥;;f?Î3+:ÁO
::?Øì>Õ>ü7Õ>ü7óýT<ÕÎ=³ø=Ã+?D<uO×;ðÅ&?KC¸4z9*à½bÎ¸ò±;8¢¿øî>OTü7OTü7óýT<?É<t3<Z.?¢*;U;\X(?3¼¸÷¶¡Â@Oâ:_:ÿ
J?$>Èiü7Èiü7óýT<çH=·=6e/?ZL;M¦+;^?.§q¹ÚÝ9©[¿a©¸Ì8ß<Û¾8(>Bü7Bü7óýT<Öð>ê>õiM?Ão¶>¸<w>ç<?¡©7V¾9P=0©9O\9öD?D)>»ü7»ü7óýT<zëë>_Ð>¬KL?À>|>ê÷B?÷¸ä29ô.ï¾õ
:¤<è9¦?£1>5ªü75ªü7óýT<LÄ>+ç>]36?¹@0>ÙY>*.)?H¸üN9m|¶½ýUY:÷ÅG:¸@?ò<>¯¿ü7¯¿ü7óýT<µ¤?7?ÁY?+?5Ì¹>âÅk?øBP9t§9Ú>Y;:+:o9?Á@>(Õü7(Õü7óýT<öp?ü<;?¬þY?¯[b?E¨?ÆU?ÜdÏ8Îa9Ç>¯½:!Ý1:ø?ÜI>¢êü7¢êü7óýT<X6=Ï%=/3?ÓÅ;»Ò;"Ø.?4¹\ú8T®8¿OÏ9¿Ù9þÉ>TV>ý7ý7óýT<=:=û7?¶<¹;*64?èI5¹,ÙÎ8é]`¿6P¸08'9B;¾¢>ý7ý7óýT<j²=cU=Â-?
j;åÝi;,ò?Â¹¸9+Åw¾ûî·nÏ8°·½Ü>+ý7+ý7óýT<]Tö?qS??å³Å?	X:?jÍ?G¼::Tîk?:I<ç;î?^?>@ý7@ý7óýT<²>0¿[=,y³?oh<²;×Â?ð7E¹²"9²(¿9V^F9½>%>Vý7Vý7óýT<ü(þ=;(=¤gÌ?&<;w?F¥¹4í>9ëÚ1¿Ñ~9q9¿©>µ>{ký7{ký7óýT<ÞÊõ>²>RéU?t§d>dß>ª88?¸°¸Ã²W9Ç¼Q¾49é»9{Â>ê>õý7õý7óýT<
u=Ð»O=_j9?î¸7=Ð	
=õ¼&?¯@ð;^U;
àI?
ë&9Ü'O9eFÎ>*>ný7ný7óýT<À¬»<<ä .?eY0;·;Ù?&ö¸ý9N%k¾V
b¸ð_°90¤½~ >è«ý7è«ý7óýT<T0?È¿Ê>¤^?ççÁ>Í~\>
!a?¾¹79WX9X¾Ù>ëZ<[y
<°E?¸ª>aÁý7aÁý7ø1f<§Þ<Å%¤<z-?¿ç4=xk=
?åPD¹49©j9¿ó;ûÊ·:d4?­>ÛÖý7ÛÖý7ø1f<D¿>/	p>ýK?B¼>×>E¶5?×59<hË9&ò­>iÜ9ò2Ñ9±é>X³>Tìý7Tìý7ø1f<Rü<¨¤·<ê0?;WRü:oà?z¹T(9(_æ¾Ø:8)M9y5é=¿>Îþ7Îþ7ø1f<3-à=½ =ã=3?Õ¬;n4;Æ9"?AH¹÷Ï¬9Ö¾ëa­·9~9&b«½LÆ>Hþ7Hþ7ø1f<¯A?:]û>D?ÞûÓ>MÞ>
Ú3?õt¶¢9/)À»·®(:kç9Q:? Ê>Á,þ7Á,þ7ø1f<åMó<kJ±<
©/?ã;¼Q;*?ßÄ>¹>&¯88j¿7õ¹|®[9ª¾ËÌ>;Bþ7;Bþ7ø1f<Çí<
·¯<6-?ð&;Á;â?Ç
j¹1zg9k¿:VÆ¸9ó8xÐ¾Ï>´Wþ7´Wþ7ø1f<§V'?PÛ×>ruF?Ô9ü>á©>Þ>?FÇ7¹9óÇ%=E0Ì:ÁË:åäA?éç>.mþ7.mþ7ø1f<ÐJÜ=C»=;?~<R<6?døZ¹@æ9¨ÉÉ¾.¹:!9¦´¾Íì>§þ7§þ7ø1f<ul¸=:â=&þ2?ðcÇ;;ÊìA?X9g¹üy83í¿ ?b8iAr92ï=Ií>!þ7!þ7ø1f<ô?
]}>.6?`&?hÑ>R$?Ì¸n69O\¶½³»½:#>7:¥?÷ü>­þ7­þ7ø1f<S_?XùÁ>Ê2?Ý»?Y
?2?¢¹9#9&[(?z¼<b~u;>ã?7ý>Ãþ7Ãþ7ø1f<C3?¡`>Ø¦?	¹N?
Â>gZ?¨Ê:Xð³9G¥]?E;mså:ä&?>Øþ7Øþ7ø1f<é[¾>í9k>+O?*?W¸>°7?wS9ÖÛ 9¹N(?¿¨:è:Ó?Õ>îþ7îþ7ø1f<;?ô¥?j.f?^¼?@?S?üEd?óï9F÷9ø÷>?§à:²m:ôq?O>ÿ7ÿ7ø1f<2§>ve>3;?g[>[­">,¢,?¥¸¡k9¥w¾k':¿À}:¿r?T>úÿ7úÿ7ø1f<Üï>W >T?â>½e>'ê=?kË2=øÐÜ<fHO?Ñ§/<mR×;×P?U[>t.ÿ7t.ÿ7ø1f<\=µ6Á<®-?©¶
<iÞØ;¯H'?x·TÝ9Ùí½PI"9Bv9={¨>yf>íCÿ7íCÿ7ø1f<0ÉÚ<ú·<I×3?á<OS§;öP?ö/n¹Ã¦9Äç¾{û
7ø^9£<Ók>gYÿ7gYÿ7ø1f<sw=¨/=bm4?6£;·};`%?9¶¹ær9Èö¾ò§8¸(29Sq>Ãm>ànÿ7ànÿ7ø1f<ÄÞ<!<¡«9?ùýÇ;±Ø;Ñ43?ì§>¸Cä39Ã¨¾{/7»`9TæÇ<u>Zÿ7Zÿ7ø1f<´JÐ<j<s4?xfG=|=²&?Ü99Ôè:õ¤>Òmm:ÓO:ü÷??z>Ôÿ7Ôÿ7ø1f<Ö =[=(2?·)ª;ÅR; !'? ã_¹_T9kÅÊ¾E¬µ8Ê±9v>>M¯ÿ7M¯ÿ7ø1f<?Ìï>z?ÿºÃ?g8?y?Åº9(àµ9Ôà>ß:«gR:;?¡>ÇÄÿ7ÇÄÿ7ø1f<«ä(=	~ö<ch/?f;æâO;Tÿ
? âO¸,t9¿Ú½b=¹Öî8æ5¿ù£>@Úÿ7@Úÿ7ø1f<ð=="Ù<`,?m;c°U;CO?â¹ öP9_2@¿@V¸([9l ¾¯¦>ºïÿ7ºïÿ7ø1f<Ô´Ã<t(<°v1?Rá:;5; 2?gÝ¹pgÃ¶br«A±À7F9sRx=¤¨>88ø1f<ó?ó`?W?04X?òÜ>côz?=f9ö9x$Î>û$;éÜ·:^¶e?¾®>V
8V
8ø1f<ñµ<<Òh0?[Eý:Õ:Â?©b¹G±8cò¢¿Ô.¸¨Äz9¨k½²>88ø1f<0N=<¶=@d/?üN»;5hS;zÑb?Ø#I¹X 9 ¿èñ¸p<9npÈ¾'Ã>Ð"8Ð"8ø1f<¶a?=ý¾>¤EP?â8×>G¼>%V>?ØÐ
¸æ®¶9ôB½¡ÁÚ:2¯:Ó?ÖÖ>-8-8ø1f<UÍ?¦¶>¼ï<?,û>,­>[!9? ©~8°?Å9âA¥=Ëm;Ñ?;6£3?ùæ>J88J88ø1f<ªB?)@²>Íb??wÞ>¹5¤>-?à$©¸îå@9®y`¾Ðh¥;înl;,3?->C8C8ø1f<d;©=MSs=2?hóF<$<#J&?Þ¸29) ¾gÊ$9ê$9Ìî>">ÃM8ÃM8ø1f<ôÒ<ý©<Ñ-?Sy*;3;HÌ?áõ¹¦89ßa¿bó8¤W9ví{>+>X8X8ø1f<Sä=¨¿<gk/?:ùÈ:Þa :Fe ?ÓtÞ¸2Õ9ß Q¾åy 8*õ9rú>²B>=c8=c8ø1f<ÉF>A>/^M?ÑÌT?Q?­C?Ã\ê</1<øR?Ý¤9!ùÒ9µÇ>RH>ùm8ùm8ø1f<y+? xß>ØoD?/?,^?ò©.?[Ò8ø8XÙ>©ÓP9w=9³ÒÎ>T>¶x8¶x8ø1f<²d
=ï¯<ÊÙI?V©;©;(µ?m}]¹Æ7ÃÀq¸(9ÆÏ½Z>s8s8ø1f<h>Û>2$]?WH?DÂ?D?jÓS<þÅë;}ÿe?¹{;á;u§h?°[>0808ø1f<¾0=í<¹q>?#;CÀQ;±Á7?ð¨¹ÒHt9&Q'¿¦¢¸èÄî8að'¾å^>í8í8ø1f<ajO=0ò=ì1?)¥ä;È;õñ?í>L¹"N9_ý¾ào¹´an9Í¿$g>©£8©£8ø1f<íÍ¸<Ñë<S/?á,;úS;/^?ÈV¹²Mr9Á²â¾¼;¹´ï9?³¾oi>f®8f®8ø1f<U
,?¢dÆ>Ëþ]?kû>÷~>0ïI?Ó6¹O9ôb¿¾jB;iÃ·:[.F?Ùj>#¹8#¹8ø1f<e¬Ã<#<µÃ-?Þ`;wV;ô2??Õ?¹!9¹±º¾Ï780²9ÿNâ=io>àÃ8àÃ8ø1f<|X±<ÛÞ<)?Ä;Oe;$¯?ûG¹PÚ:9b¯¿î]?9º 9Óö>(¾>Î8Î8ø1f<1mç>Eö>
}[?Ð?z[>¥nm?ªé¸"Â"9/´·¾¤9Ü;¡9ôØ>Ó¾>YÙ8YÙ8ø1f<;¹Ù>z5>p@A?ÿ8>´^_>Ó*,?T8ÇÛ9:_>v|é:ö½{:tom?R¿>ä8ä8ø1f<ÄÚ?1¥>ýâM?÷:>°U>·Ý6?{)V8{9ß9>x«®:M^:CßH?·È>Óî8Óî8ø1f<¾N%=¼kï<0Á0?­¤;2b;Û?ôb¸z2&9»mr¾"è¶Ïp9 z¼+Ø>ù8ù8ø1f<Ëi=èÈ<|.?½ar;jR.;}ù1?¨r¹¬¤9õàw¾ýñ+9$Ý9 Ü? Ü>L8L8ø1f<NÑ>;>L
??u?ØÇ>Àù,?4Â8²| 9ä>n :øh:B?úÜ>	8	8ø1f<¼ø<m¹¤<DHA?.Èà;ßt;ñüU?]\¸7c9Nç÷½ÔG:,!:±'S?ºÞ>Æ8Æ8ø1f<±Z=ÏÌ</)?w5;ì¥-;tÃ? {¹ä+9IIÜ¾ 4¹¨¹Ô8½H¿3û>$8$8ø1f<C®¯>tf>ß'C?¹¶¨>C~x>{Ï-?´¸Vó8õf¾ªT?:Ò/:¦J?Ü>?/8?/8ø1f<ýOÿ>"¤>~F?N×Ï>oî>îÕ8?!8C[9ÓÀ>Þ:FY:Ë8?!>ü98ü98ø1f<4Á?U§>»F?ÝÕª>à=d>°??J¹XBC9X½±¾# L9ÄSo9~áÚ>E)>¹D8¹D8ø1f<ÔB?
À>®?iñ?;H>Ãir?]Âf·vÑ8ô@½ÉT1:]e:¬!?I5>vO8vO8ø1f<À/Ï>ß>ûBJ?Uñ>ïU>²3?=-¸&9¨[¾2:,ø:ë§?+U>3Z83Z8ø1f<§ >¾¸P>}BD?P>ó0<>C§-?ßAC¹Ok83mÔ¿Ü9	¡Ä9_²µ>ÑU>ïd8ïd8ø1f<oâÈ>]>Ö9?
Ò>!>dt8?1Ë·g8ÿÆ#¾ö:LQ:ô>tj>¬o8¬o8ø1f<Z
Ë<Fó<Íí)?sâý:®|Õ:8?Ýå¹5u9d¾«~¸SË9«W¾Êk>iz8iz8ø1f<;ß>O>=?ø<>C\V>z¬(?ÿ¹HÜz9¹F£¾'ç:.*U:(Ó2?Yr>&8&8ø1f<KK?¯ûï>ÝX?P?1+ú>³oU?Ù§(9wV9q¡¥>Îð9¼9²pD?Â>â8â8ø1f<^u?&«>5F?ó>¨ýª>±ý5?ªä9p9>	à;Hí:×*?è>88ø1f<¸/­>ê@`>´E?æ?ÜfÝ>Mó1?èÕ¸ÚE9ÊI¾¯RÇ9ÿÓB9ýó?Ë¥>\¥8\¥8ø1f<îâ²<1)<L.?àÇ;;oä?³Ð¹HµÒ8Í4¿8Ø'9\9ÄÌ? Ý>°8°8ø1f<µú>Ò²¤>mØB?Å>ô¹E>éª3?
¸RK9Äþ½µ9ë9¹Ü>â>Öº8Öº8ø1f<û=³>.ZM>9s_?w=?È#ö>×D?Èö9=¸à<,ÙS?T@=¨¬<ØX?Xÿ>Å8Å8ø1f<mßÏ>3Á>Ù³;?öTI>_>ÒX(?ö¸Á7ß#ÀËÂ91à9¤Þ>>OÐ8OÐ8ø1f<.R½>³±x>÷áB?]¹ >oXh>G1?{
¹!U9 ñ©¾æ:ÑÅ©:Üm-?W>Û8Û8ø1f<ù°?­?	4Y?P¿U?{p?^K?nò7Â09O¯=6á:®Eh:Ë%?Õ>Éå8Éå8ø1f<
ïÄ>¨<>@?f>-J>¢ì,?²Ç·+9X½ªz9ãs9
?»!>ð8ð8ø1f<ßr¿>¼S>+h?éö?`u ?YYO?sUm8í,9iâ=Ëé¹<zV<è]?%>Bû8Bû8ø1f<z0Æ<´j<Ê,?0ß.;zö';ãC?Ûv¸ø5-9É?ç½°ýµ~DC9ÈºZ'>ÿ8ÿ8ø1f<¯É>A½ß=e3?F<cä<=Ø?VëÎ¸4L9³¾*6Ñc¡8uà<$/>¼8¼8ø1f<W¦=øéÙ<ÔG,?U;;÷(;Ì!?»+¹¤195Q¿îY²7À9{=É8>y8y8ø1f<ü¸>]æg>dµK?^à>×1>ZËA?§N´¸bÚ9¬¾VP]:!®/:?!?Ë\>5&85&8ø1f<9@?¹0Ó>¬i?Ïac?äñ"?;2?mø¸Uñ}9û¾¤õ:Ì®2:DÊB?»b>ò08ò08ø1f<-Q=Xì=Ê3?½´;~ú;?ã%¹¶Ì85³¿ZF·9_½ k>¯;8¯;8ø1f<¢q=ÿG=C0?ù9Ï;Ê¼±;¥<?K
¹Ì>9ãáT¿a\9yÑK9°|
?m>lF8lF8ø1f<ã80=åvÌ<¨£\?Èw÷;a;
MÐ?Á¹þHJ9`
)¿ðBB:¥ÓP:þ$î>z>)Q8)Q8ø1f<l-=Dµ=Ä,?ùl;èt\;?	?ÒK7Ér9¸×<ÿÍ·ö¤9¯½í>å[8å[8ø1f<ãS=FN=ØÃ/?fZk;÷òA;GS?85¹Îu97ï¼¾Ö¸¶8¨Np9§B>|>¢f8¢f8ø1f<ß²Ô>ùä>@>?8¢M>Ãr>ëN1?ßäû·ÞM"9§Æ½g,;ë:0;?¥>_q8_q8ø1f<a>?Ë»>Ã?ìÙY?cì>ìk?½æÀ·'B+9-½;ßzm:,C?z²>|8|8ø1f<Á|=¢·;=/5,?÷;c;/÷?AzÎ¸þì9ÁÒ¬¾c¬8å8VJÀ>¹>Ø8Ø8ø1f<¸ï«>Ú`>­D?L>Æúd>ú/?0¼a¸-9dÀÕ½IÍ<:]e:<8<?©¼>88ø1f<ëi#=<ó<y¾+?À;õ¹O;ù ?èL8îA9#«=ëV¹8'¡Ò¿Å>R8R8ø1f<*C?¬àù>nÍG?t?àÃ>`6?Ðh8óý´9üØ=M"À:!:ä;?Ð>§8§8ø1f< ?e¡>pO?±Ç>÷>¾=?W8|:^87ù#?xÒ:Rb:ëû8?Ñ>Ì±8Ì±8ø1f<kÚ>ÐÇ">Ç^Z?vI?Ât?·É??¢Á=ºa=ö<\?92;<×;aÊ^?7×>¼8¼8ø1f<×x=Âª=Ös]?G,í;o`a;³?¬¹¦ì8C±º¿<8¸ø9ýÖ¾Pâ>EÇ8EÇ8ø1f<Ò=I=K
=7+/?)¨¹;Tª;B,?Ke¹ðê8Lwz¿â)#9ÛüQ9têÆ>ùû>Ò8Ò8ø1f<Â@ø<p°<þ3?±{;¾27;ÂHR?3;¸9C3¥½d%/·f9¼J*>¿Ü8¿Ü8ø1f<}?%Ë> Ö=?G?è=¥>{âK?6¸Ü'i9ú¾];)E;ëE>?
1>{ç8{ç8ø1f<»7=$±=úè/?OÃa>HF/>íÞ$?D6=ÃNä<_L?§Mí<¥<7?58>8ò88ò8ø1f<ëÿÈ>>~C?»²'>T$õ=D /?Ö¸´K$9'¿¦¾g&9åN¿9Á/>i9>õü8õü8ø1f<tx=¿Ð<²s5?Óö¹=¸=,C%?ÊA·Ì)¤9ÅÈ¼Æ:S7:?øJ>²8²8ø1f<3§=ëær=.0?°¥Õ;°;Ð\+?:\¹¤=9ÆÕ¾Îÿ7f»²9Åý6=Ûi>o8o8ø1f<@§b?y<Ï>7þ?¨1F?ðü»>üò?ëm9I®w9»õ>óN*;-×¶:tn?x>+8+8ø1f<¬¦4=Ù=Â/?âE;-V*;³?¹r7p8PÀäæÒ·xb¿8¨

¾Q§>è'8è'8ø1f<.í?Mq²> M?®å>¨æ>ñ¦P?Y{):Ìª
:¶q?H1:¥Î:pY?ö¨>¥28¥28ø1f<SN?zß­>ED?ÓNË>b>µ`/?É¹ vÇ9UJ¾Ò5:z§{9
q?²>b=8b=8ø1f<wZv=­1=2?p­;;à?±¡´¸×¼8Þô¾¼£f¶Çç9õº»@¸>H8H8ø1f<}¯=R=Dt-?1;;Þø?>Û¹ÉÞ94&ú¾1Ú¸,³8%¿eº>ÛR8ÛR8ø1f<!7¡>ØN>,G?®¸>.>þ8?9+=0HÏ<´NS?Üd¦<áS<
I?7â>]8]8ø1f<@,?*Ù>ì
K?	úÊ>h2>o5?p\¸ â$9!+¾¢R:ðQè96h?»ã>Uh8Uh8ø1f<-<?õ|Ç>Ñìq?tç>Í>ò_?çÎ¸Õ9+C¾´è98@k9NÊ=è>s8s8ø1f<O_?%á¶>KU?*Ú>¡U>ÒQ?H¾>¸1}9ñÛÀ½B:CØÆ9ä:?þ	>Î}8Î}8ø1f<I¬Æ>Ög`>ú¤b?H´ñ>>ÕTU?¦î¿8ë^9ï<]>·H:«Gõ9¾|Q?	>88ø1f<
¦G=<ÿ=bA?q<ÿ×;<Û5?¢}â¸¸Ì>7ñÀ`L¸x­ï8÷Y¾+2	>H8H8ø1f<Ðx¹<±<íæ+?va;Ç};Ðs?03¹Úö84q:¿¾8	G9Í-> 6	>88ø1f<çè>ºR>QF?B#?>Ô>~<?,f¸6c9³+<$3:*>:KF8?d?	>Á¨8Á¨8ø1f<ëT½<¨
<×0? ;Nç:}r?×;¹ýÑA8
¨÷¿ø¸E¯*9;`º¾U	>~³8~³8ø1f<3²	?´{«>M?Õä½?ghl?¡M?YO09J)¨9Û3>(¦<É8<çôf?×]	>;¾8;¾8ø1f<\Ý(>ô=\1?ä³<³Å;Â(?aÌY¹TÈW92¿Ü¶?99óy»_	>øÈ8øÈ8ø1f<Yq"?JõÐ>GG?®Õö>r§²>hÙ0?mË¹^@9ªtÐ¾ú¾Å:q?:öd??7b	>µÓ8µÓ8ø1f<ËÐB?d¹?|Á>?HL?r?W1?Ð±°8Æ-9½>o$¼:ÄÃ:;?e	>qÞ8qÞ8ø1f<¹¦ù>ª>üa;?ú`¾>cÔ>¾*?
ß¶¸ÛÉÖ8võÙ¾s§Í:ó³¡:hÊ"?Ju	>.é8.é8ø1f<;=Ñ@=q2?¡t<£TÜ;7"?2ÀÑ¶Ê{9ÎwU¼Îû¸ÁZ9;V¾¥w	>ëó8ëó8ø1f<éhò>:â>a?6?e²ï>Ð
C?½«49ïtw9èº>7k:jÜ6:¥$?ñ®	>¨þ8¨þ8ø1f<²e§=qq=K}1? ±À;à5;ÖÁ3?<vñ¸Þy9iÕe¾01K7»7·>Ð·	>d	8d	8ø1f<¯ns>Ø5ã=#?C?-&?²¸i?s =þ+=tj?{3<GÑ;Eh? ¸	>!8!8ø1f<*8=uÚ<»4X?¦W<O ;j¸Ó?&ô;;jc^?õ3$9e9UA>¹	>Þ8Þ8ø1f<ï?ÔÊ£>iK?@@¡>DÐX>*e>?¾£¸Î9¼Ö¡¾ýq:Ï:÷vp?»	>)8)8ø1f<G?[¬>¸ÅD?·>>È&V>½<+?,¬¹vA9¿<.¿jå9®,Ù97?$Å	>X48X48ø1f<¼<Q<¯\7?þEÝ;óú;=X?e¹ªIæ8
Ú£¿ºð9:Æ*:2¹!?^Ï	>?8?8ø1f<Æ>.b6>R>?²Â>a¾>Å7?Õ¸8¨Þ!9­·á=ì,:¹Lë9c#?Ù	>ÑI8ÑI8ø1f<$R{=\Ä9=<+-?°Ã=b =Þ?§Ù¹4ÇQ9Ä¿;¿g&:î²q:wê?Ý	>T8T8ø1f<då>J£>8D?ÿl>YV\>k3?U%¹MO/9Ðnñ¾ñ!;wé:@Ø1?í	>K_8K_8ø1f<
=Î<¡Î/?1l
<_²è;Õ?
:¹©b9ÜÒ¾cØ:m[:ðÑ ?Ëð	>j8j8ø1f<!HÌ>DG>'.G?Ë?Ê4Æ>^
<?­ý&¹6G9"
¿¼l:?e:DA?ò	>Ät8Ät8ø1f<jHù<Tÿµ<R/?g);û$	;	B?Z±*¹¡dD9ÜÞ¾×!¹\z9w¦¥¾
>88ø1f<.Äö<sÿ®<~4?n;W`;_¡?ê`¸«#9Áò/¾+\7*oB9Ó(=Þ
>>8>8ø1f<¬?²Ó?ø|t? (4?RÃ>l?%¯¸íô¦9fG¾^Ö:su\:ì0y?)
>û8û8ø1f<Òx¼?1ì&?F?;V¶?ßN;?¤4y?.u
:{§ü9J? ,;NyÆ:Ê¨^?Ã
>·8·8ø1f<Jò>>Õl]?±>=ÆF>ÃVF?^7y:90=Û6j:Û¨C:î8?Ó
>tª8tª8ø1f<Eh1?¾ò>¬;?µ¾>[>¾ù.?ó8®9 >²B:EÜ©9ÿi?
>1µ81µ8ø1f<»©=®H=ï30?|òª;«5;üÔ!?V+¹ÞÂ>9ÙäN¿u¸Â¸t9´m½dG
>î¿8î¿8ø1f<>Ñ<<Z4?×Á¯<!Ï<)"?ÞÙ¸,9&D¾g;:<:jß%?Y
>ªÊ8ªÊ8ø1f<Øß<'x </2?Ù
;$Åó:T3?!Ít¹ÞÆa9É
¿Í%J9#29aæ?Z
>gÕ8gÕ8ø1f<SÒC=àÅ=äS3?ô;È6;þ÷=?£î¢¹©85ûõ¿à(¸lß8$]¾7`
>$à8$à8ø1f<À5=ºó=íÛ.?;½C;sB?yR.¸8MM9Ê^Ù½z·©^m9xI½ô
>áê8áê8ø1f<%S=£=,1?ÈÎ©;8Ä;'?ï¹5
9\¾¿:=|]:á?Ø
>õ8õ8ø1f<4És=l0=^ß0?0jò;¬B¹;2}'?¸Ò¹ÀÇ8mïÀ³d8*Cs9Û)>÷¥
>Z8Z8ø1f<[v?Îv?Êú[?û¯.?WÌ>[?ëë9s9H?YÊ9¶oÎ9Ü3û>æ´
>88ø1f<Ø¢Á>J>ôR<?¢¤>ØSl>nV2?¶µ8núi9SÐF>+I:(:ýA"?Ê
>Ô8Ô8ø1f<í<Ñ®<û<.?p}n;Ù­";a¦;?õ³¢¹bÇ9êØ¿VL<¹d19Bµ¿ÍÜ
> 8 8ø1f<õô??¹Ç>v?i?$?V1j?JìT·a9|JÔ¼0g<ý´ù;Xnm?Ñð
>M+8M+8ø1f<W*=È÷<£/?ç;ßªh;å?:-n¹ôñ8|¿29Úq99Û;J?Ûô
>
68
68ø1f<ëõ?Ò«>ÿT?ÓÎÀ>x>eè8?óFè¸x)^9òÓ¾ÿd:'µ:¯7??>Ç@8Ç@8ø1f<I¤= 1]=ÚÑ1?-u;/xE;/?V¹V¼8¿Ó¿¢P´R¬9tù¹8>K8K8ø1f<¯%>5×=ÊD?ÝÕ¤>ë[>Óà??Àª>=ßÝ<Ûþ[?<T<Ý± <W?w'>AV8AV8ø1f<Ë%?X¹>Òk?³>Ý]m>£&A?Ú>9ÿû9Ó¥>KÙ0:yñÏ9/¸Y?g,>ý`8ý`8ø1f<o
?÷¡>h_?0S½>¡Èo>ø J?l|E¹.9G¹¾Õ¥M:eð;:?A6>ºk8ºk8ø1f<Á¯7?dvÓ>¾_^?­X?z®>iÛP?@o|8ÄN94y>a«:Q<y:g80?éV>wv8wv8ø1f<8b?$ò>Tç?¸ÈQ?ò£Ê>*?ÒD>92'¥95w>":ùëÛ9U1=?s>4848ø1f<O\?~ÓÅ>¼d??õ/>9?×'·¨å`9U
¿¼cqi9®¤9yµ>*>ñ8ñ8ø1f<9"?,õÚ>´ª=?áJ>ªR>Â .?m¾7THý8+=ò+y:CÒK:åz? >­8­8ø1f<«?î>5L?@9?¬?5÷1:Ù¼ñ9)w<?:o:S]b?Ú>j¡8j¡8ø1f<O =á</5?LH<2±<y;?u¹7ËG9f¿"Ã¹äÎr9ÙÝ¾°>'¬8'¬8ø1f<·Í<ÖH<xÀ9?ú.;Dcü:7{1? ø¸;Ó9	MÛ¾HC8,Á9G®>Î>ä¶8ä¶8ø1f<&!=9&î<.-?UE;Ô*;é
?L.¹"§9#¿·8ï-9*L>=> Á8 Á8ø1f<¯-×<¸~<ÉL?5T;~ï:JB?uÌN¹Êwa9xÍê¾@»î·)ù8ùÀK¾>]Ì8]Ì8ø1f<#?ù>fÍ?müÁ?ÃR?ðk?°ô9Q°:¨8ó> <,:¢È:¢·?C¡>×8×8ø1f<;ÐI>X'>FI?ïùÓ>t©>}»1?ê!¹`9=c¾ÐÑ:kI:íÊ6?2§>×á8×á8ø1f<h?â²>Yë>?/¦ª>ê!s>:®3?¾¹¬¾(9SbÉ¾Âª	<&õÁ;´5?Ò¨>ì8ì8ø1f<hh=
ï'=$1?
 ;ÀJ;áø?~¹ÙÔM9­)¸¾êó¸TÊ9MæS¾¡°>P÷8P÷8ø1f<8Ë<iû<»??FIÆ;×´;q3?Ä~¹­êý8m¿|9,.§9ãO`>µ>
8
8ø1f<v¯>î°U>4R?e2?_!·>È^L?ú,9ªì9±è>"=Úº<ù§^?PÁ>Ê8Ê8ø1f<Òä¾=N=Í®8?Üã<´@Þ;½%?ð»I¹wlh92Þ¾k4¦7É9B¤=úÇ>88ø1f<Âm=W*=nô2?<;[;3?÷Â¹³O19eqß¾ìá8Õ¼¨9÷`+>EÊ>C"8C"8ø1f<?ú­>yD?¨Ø?¦Ø>r>2?i¨ä8ÖjÐ9Gn>Ý¡:
4^:|:?ÚË>-8-8ø1f<b=Üõ'==F,?»9!=Áw÷<ÅÈ&?9}.¹õ29Ïù¾uóQ:ùËZ:p¦õ>vû>½78½78ø1f<ý3?&?R2J?Â`?[ÖÄ>lzG?
9øt91f>é¸:Í{V:´\?>zB8zB8ø1f<(yö>Â?>`ÝM?Êe?[c?4;?n$92ÈQ9÷+È>CÛð:Õ:,èZ?³>7M87M8ø1f<b\?VÐ²>Z>M?eWn?Á»"?lx;?P9a®9ÆÚ>y;/w°:¢A?b,>óW8óW8ø1f<êXH=Ñ
=»5?Rií;÷ø¦;{ÿ5?ÛgC¹tO¸8´¿¬{¶6Ê19½4¼á.>°b8°b8ø1f<QÀ
?°¥·>jA?I>hHJ>"9?Hë6[è09Ë<ª<Þ¦:os:ÛÅ/?Ò3>mm8mm8ø1f<ØX?4Ù>[N?u}$?´>óÔi?û6¢u9/P<ð­8¾ i8K??Æ:>*x8*x8ø1f<¾ðì<\¯§<zÝ4?Jìý;J&ª;b??F8£¹±òq9³,¿³®G¸emQ9ô½EF>æ8æ8ø1f<=}3Ó<oY-?þB;-;1ë?²x¹99ò¾äö¹´e9ª¾SZ>£8£8ø1f<¾ð?Ó>~9?â#ó>õ°>P0?`òÞ¸Ø;9më¾ù;\8);¯^a?øc>`8`8ø1f<Õ;=¤w=Þ/?9È¨;¢&;'þ%?*6¹qî8>C¿tpï··,9±²½ar>£8£8ø1f<×e=5¶K=.ª,?/±¼;ó;ãô(?Ìcb¹Å¡9@·â¾9_wr9% ?|>Ú­8Ú­8ø1f<òä=HÌ<&Ì0?Á;3ÌA;ÜÊ1?dS*¶Æç8¡ <¼"«\90_9÷Dý>ì|>¸8¸8ø1f<ã<?p¼ó>óûE?Â`??þ@?¯É9?{»9wVD>Í¶;,%;r±M?Å>SÃ8SÃ8ø1f<9ìè>Ó>sJ?øä>2H>t¹6?áñ8ÁÄ9©á=Î¤:¢wV:ï¸D?ë>Î8Î8ø1f<¹>(Îy>É0>?[bÈ>·Q>d(?rU9öªÎ9¨2>:a
:_g?û>ÍØ8ÍØ8ø1f<J}g?ô/»>IK?@.Y?q6?M?U:Ù9{?M>ß:ù:`W?
>ã8ã8ø1f<.	A?Àþ>ÀvB?»÷>9-©>­M;?pÑÇ9¸ÉÏ9R.ö>|ÜE;¹;d=?¤>Fî8Fî8ø1f<uà¸<S<('?]µA<¥m<0?ð±¸@í9#§¾ì·Kc9í?½Í>ù8ù8ø1f<ãz?óIÙ>êN?æ¢?ß£¤>´9j?øß5$
n9B^p;R9øw¡9¯°Ó>¦>À8À8ø1f</Hõ>8ª>V?ÞÓ	?Ò(Ç>ö)1?æ"®¶Õ*9(°¼£þ:D2:.¢?¯>}8}8ø1f<«°!=2ñ<I+?WW;M';æÀ$?[é2¹yU894xø¾¡^í7Å<9Jô =¹>9898ø1f<N9º<÷<u×-?E4<UÓ	<ß/'?E|£¹xBt9çW+¿5Ju;t#3;hD/?aÁ>ö#8ö#8ø1f<ª?$?È?Î?ç,?2M?§2â9ñßÜ9¶?t¶:Cn:ÒJ?Æ>³.8³.8ø1f<ø?îy§>Ú5s?"î>²Û>Ýh?ZB¹89ãa*¿ÝÚ<Iý`<y?É>p98p98ø1f<±Ò<#Ù<%9<?úå;ü®;"é'?2 ¹
¡»8Ú¿åL.¹Æ±86ë{¿/×>,D8,D8ø1f<åÊ>|_l>ÒàZ?«¹?¸´>­G?pd!9~hX9Eë¾>|W0;áeà:-I?òò>éN8éN8ø1f<*Ý<ã ¥<ÄØ*?¼#;+t;\î?¹ü39
¿.S¸¦¾9m¾Ë
>¦Y8¦Y8ø1f<iÿÆ=jà=Ý	1?Ôµ<À;R+?Å¹,¹Rãm8_à¹¿Þ©¸·9>D¾Õ
>cd8cd8ø1f<÷ë=kÉ<,?Âê$;)À;ä8 ?<±f¹9·vE¿m8FÞ9Üê=º
> o8 o8ø1f<o·Ç=û0t=Þ_Q?h¿X<3<dâE?Î[Ú8(Äs98Qe>àCÛ8²v9càÓ>d
>Üy8Üy8ø1f<û= >Â<0?À2;-Û;a?ï¹H9Xý¿ pÄ·]9ëb½È
>88ø1f<ü<<º<æ-?Èù;µ°d; ?¸¹*9Htw¾KYÎ·9©¸½%
>V8V8ø1f<±VÝ=$ =Ãé0?¥ç;T3´;F&$?£m¹Ïca9,ï¿:H²·2±
9±¤½­*
>88ø1f<¢\??\?ÜF?#äè>
Z?4-9£Ôð9þ8>(Ø:¼§:§=%?-
>Ï¤8Ï¤8ø1f<î7S=M=H[0?N\×;Õ\;Yn1?Ò,¹¦9Ý¾u7¸9Þ6¾ÁD
>¯8¯8ø1f<ÛÔ?ï¹>hG?.A?À»ê>{®R?%½a9>/^91?¼@;37Ø:ag?¥Q
>Iº8Iº8ø1f<²²Ò<£Ú<Ep0?ÞçÇ<4êª<*¶?ª:¹ø¦%8À`VÞ9qüI9å?
>Å8Å8ø1f<þj=¸à)=éÃ0?ê;.Å;;?µz¨¸ò½9/!ä½tÔ¸6Ã&9	£¾ê
>ÃÏ8ÃÏ8ø1f<¢~?A5¥>´Y?ÿ¦>oWR>¾	J?·üÕ8µ9ÔÙ>m'º9ºµs9¨C?
>Ú8Ú8ø1f<ß#=«°ë<þ1?;;O;$?ÃQ¸Le9çäé½Ê¿¸;9Î½X§
><å8<å8ø1f<Og¸>Ãp>D?aèû>FT­>S:?20¸@
9É2#¾F¨;pé-;¸=_?â«
>ùï8ùï8ø1f<µi?CÚ>Kûb?ké>>C«R?¯Æ+· 9µP¼0Äð</H<­R?°
>¶ú8¶ú8ø1f<ME>Å[>Âi9?¿>Ë½P>F/?}hÛ8kq9H	i>MÜ9!dç9åõó>É
>r8r8ø1f<uB$?ó¾³>¤ñi?W?DÃ¢>ÅqV?³8uq9Ñ=Ì9Ày9­ï>câ
>/8/8ø1f<5°<Öö<,?Ï4;/W#;T
? ¤R¸n¤9ô©½¹&´[9tè'¿Tä
>ì8ì8ø1f<AÀ>Ãb>¬­??%Aó>òñ²>..?Ü½9w9:#>;õF;Ès;Q5?9è
>©%8©%8ø1f<ødÿ>ÃpV>r?÷?¤-2?-Î±?ðÊ:ò½9h<?dõ::Àdu?Íð
>f08f08ø1f<~à<x¥<n(-?ÒR";2;?Î|¹3 8IÀ÷9x¹ï§9Ó@¾¾bô
>";8";8ø1f<ý^?÷hÿ>ï_?ø9b?ÿ?_¨C?pMc9)|A99_?;ÐEÅ:O?7ù
>ßE8ßE8ø1f<Ã·?W` >LrU?ËM>&j9>®ÛE?@x¸ù÷8P¿EJ:ûM±9Ý?¢ù
>P8P8ø1f<g\±?È?,?:?kH>ãR±?%ÈÇ¸ÈVh9 \¾Ï;ï:Òç?ìù
>Y[8Y[8ø1f<[?xø>Ö9?`yÖ>¾q>Uc?®d¸=Y9_Ç¾ºuu;&ç
;f1b?>f8f8ø1f<ú/ ?ÜÃ>E_Q?£ü>_«>Ñ²<?Ò´D8À¨f9'QÚ=B_):âsÜ9Ï®D?f>Òp8Òp8ø1f<1#D=¾!=2(3?Q;Óu@;/[6?e:¹ÐAA9)¿Ä3ö8øt"9¨ûÁ>Ê>{8{8ø1f<¦k=Q¼*=Ä20?þ=u1C=}*?eÉ9¨Í9h¡>éP:?{:úõ?o>L8L8ø1f<Ý¯Ü=·¡=Y­.?üð9<zX<­â$?½¹py9¼t¿8]8@J9Ì=¾'>	8	8ø1f<Ó?\5?}?»n?;b?Â]j?5u¼9¢è9c$4?pæ:`ê9oX?(0>Å8Å8ø1f<FÅÿ=·=úÈ2?Û-<ÛÛë;B&?ìd·>«8K^Ö½ä$¸ÒX9w&¡½I>¦8¦8ø1f<!.=¸¢û</1?aä>;ÐÚ;b*<?âû¸¯29äô½íx¡8:­õ8çA¨>o>?±8?±8ø1f<§þ?ä±?¹A?¹Gé>Z>ôê_?2Á8Þ´9T	>ª&0;TÚ:N?^p>ü»8ü»8ø1f<p.?A­>â½G?!Ê>^>d59?>	´¶Sn9.A¼Út:o­V:Ùó?F>¸Æ8¸Æ8ø1f<Xï4=Ý=w4?!­;È;Hô?XuÉ¸äJ9ÆÀ¾1ê±:ñ:£²&?;>uÑ8uÑ8ø1f<6?©»¦>þ¾?^?rË>X@?-­59P@Ó9)\>d¤:G1:dm?Æ>2Ü82Ü8ø1f<í;=}À<ÓÌ+?Úed;ÚÜ&;4/?vÙ·Qý#9åÜ©½×	9/£P9cw$?Y¡>ïæ8ïæ8ø1f<cq=úó¹<f3?ç£D;ë*;×ÜB?ñFF¹¼!79ú
¿¨%8t(9[ü=Ø±>¬ñ8¬ñ8ø1f<¸c=l×"=Ù2?h»F;/-;â?pQg¹ß09f'¿üÙ·9Âú¼x´>hü8hü8ø1f<0~N=zM=:K+?
;r9b;sÿ"?Y"r¹]ðí8ÁA¿[È¥8my|9(>-·>%	8%	8ø1f<¸Y³>¨ýj>bC?C9>Kä9>µõ1?
P¹³ó9¶7¿\çÓ8Pf9k>¢½>â	8â	8ø1f<(a=ç5M=/?¦";¦W{;Õ!?v)¹{À8,9À`m¸¾<9?!¾kÎ>	8	8ø1f<KÑ>m
>xC?c^>Ø3">2/?p'98eê8ô6?¢;àº+;>?Ø>\'	8\'	8ø1f<ä¬Ï=Ú=W/?ï;ÒÙº;¡Í#?ê~¸
9©ö¾\æ¸ì?9íK¾Ý>2	82	8ø1f<¾Ö>Óa>«jB?ç$>Þ¸Q>ó/?í,a9PÏ89õ?+à:-:q°6?äæ>Õ<	8Õ<	8ø1f<m?a·>ÖÃ^?»^?Ê+È>&3?E¿'9
 9Îq>ì»9ýB9Â@v?Cô>G	8G	8ø1f<èì>f«>M?ßÁò>Ýã¯>=©0?*Ý¸=·9HêP¾ü¾:ád:ßT?cù>OR	8OR	8ø1f<o¶==~t0?Ðÿ;&Ó;	?Ô©J¹ú³G9¿å¿	ÙÌ8s¨Ê8b?Q>]	8]	8ø1f<ËÜ0?H|é>¾êA?%S?µ#?ùÏ<?¦l¸±`(9æ3¾:+:ûXg?ö>Èg	8Èg	8ø1f<p7=h=®B+?d*£;"q;7ç,?¹¢¸ûtO9ÍH¾c*8_ÒÅ8Î\>>r	8r	8ø1f<Ï+Ä<«i<GÔ2?Q;=;
	/?=¹´8à|Ü¿6[¯¶9¹¼d&>B}	8B}	8ø1f<Þ?TÊ>ë.G?ßå>Dß>X8?$6t¸Z9äÂÓ½§[ó9H~9¾t?o+>ÿ	8ÿ	8ø1f<:ï=Ð¦É<0M+?@Ón;¼I;¶?ö#µ·¹9}Û½>x´¸S1ÿ8g
µ¾I>»	8»	8ø1f<=Aù>dN§>*²>?ÇÙ>h>Hý1?	i¸ëd9bM¾%¢ì9Â9@´?AR>x	8x	8ø1f<Ú=9éX=/>2?\Ì°;Àx;6?õ¼¹*À¸8ðSË¿,Ò:8{h:$?qT>5¨	85¨	8ø1f<=ÓÑC=â	,?ðë;×e;MS*?~ze¹Õ9Æ7¿{4V9Kã82Bq?»V>ò²	8ò²	8ø1f<x=xû[=zÿ-?®¾À;%];nÓ?D¦¹WE9NW¿!Û9g_É9Z¦>zW>®½	8®½	8ø1f<-Ð°>°h>AB?Ð;>k 2>N+;?÷¿¹È9au¿!Cg9^µ9çû¢>?^>kÈ	8kÈ	8ø1f<?kVÖ>v?\x?kÖ>C?-/T9`?9
ë
?!Å:j;:eî?¿i>(Ó	8(Ó	8ø1f<MÜ<©®<g1<?$;Ñ×J;M8?ãB¾¹fË\9'\¿?<Ì8¦¨`94ºh>_k>åÝ	8åÝ	8ø1f<9=O=å½-?êl;8b;X3?gdì¸-l¸8è$¿8¬4x9Æþ>Sw>¢è	8¢è	8ø1f<pÈ<Yº<½dA?ÈÌ´;±U~;Õû5?SÎ ¹Ê5«ÉËÂù9¯H9KÊ>y>^ó	8^ó	8ø1f<5?iªÉ>¿f?ÎÐ;?°í>¦HJ?º¶E8æ£y9-ÀÊ=¿XM;RmÝ:­hm?;>þ	8þ	8ø1f<§m5?kÒð>ðÜ@?V³>ÒB>3?
3¸#9Á½Ö}¢9×úü9rn¤>Å¡>Ø
8Ø
8ø1f<³w?ö¶?Élt?ËÊã?(is?×o?¢é:#µ¿9Ü&0?{½ç:ýgV:,Y?N¯>
8
8ø1f<´x>Tt&>Ï·>?ÃF9>ÐÐ>M&?ÓY¹kÙ8ZË ¿,¸?9\å©9q>ÝÁ>Q
8Q
8ø1f<#N=nt5=ZÄH?·Ém<#Y<n¬B?«À(¹9ô¾]$9öØq9Þû­>5Õ>)
8)
8ø1f<rD>ß>>ÌÏ>?Z¬> Or>÷Z6?û¼¸îr9~¢¶¾5^g:¸*:x-?Në>Ë3
8Ë3
8ø1f<T¥E?T£»>µÓ?j0?Vï²>ü¿c?ý`9~9Öû¾>,w¼:ÃV:Ï`?Ôî>>
8>
8ø1f<WùÞ<U¤<,e-?s¯+;%Û!;öÅ?lD¹©g=9WÝ¿ýÂ¹u>9õ
5¿Sð>EI
8EI
8ø1f<Ë?ÿ¤>Ln?ÉG@?tõ?^P?×:µU:Xü(?s·::Ãd!?õ>T
8T
8ø1f<eñ=ã.6=À6<?Q{<8Kà;Y	.?I)¸Ä/9ÿ@÷½ ¸0§9ãô½ù>¾^
8¾^
8ø1f<nÝ<H¯¢<¬V.?¤	;·;5õ>PÝ2¹|J97¾67ç|9ù=(ü>{i
8{i
8ø1f<ÿ¢=pË<ÓÊ3?gÿæ;È¥;tZ2?c;o¹{{£9O»¾ë5û9vÀ%: þÁ>ý>8t
88t
8ø1f<9wM=xÿ=a5?ÁS;Ê);êpU?î¹ÀñµB·G8³9YÍ¼«>ô~
8ô~
8ø1f<óD="=0¦8?Ý;¢;±.?N¸Gø79ÉO¾Iv¸:°9.'n¾ÿ'>±
8±
8ø1f<_|>v6Ä=êv/?¯±æ;usÁ;z¤?jc÷¸Æ½8í'¿Øù¹àï9Ý¿)>n
8n
8ø1f<âÂ?ô»> N?? >¿m×=¸3?gìó¸E#9OÖ¾¾ZÖU:6
:@
B?*>+
8+
8ø1f<Ý³ö>äÂ:>ð©?ßh?ªw>ü?úz9ä9ÉË>N_:E2:æ3 ?O->è©
8è©
8ø1f<RC ?
BÈ>OßL?½#?@Ú>Ý@?ùCj¸Uk9þÖþ½ lÑ:Z:Æ(?G>¤´
8¤´
8ø1f<2%>jÊê='4?_;/¢V;½5?k¹`p9¼¿¾9>ÆÐ9Ã$¾>V>a¿
8a¿
8ø1f<ã4m=â'=ßÚ4?½
<éçÎ;÷.7?L¹¢ï±9Ã¾2?¹]CD9JúÃ¾k>Ê
8Ê
8"ýv<<­¿>)/X>úb?ÜÆÈ>^Ûy>¶M?8ÿ'6ç9Ua;À¹:Çf:ìÞM?Îv>ÛÔ
8ÛÔ
8"ýv<%º>Û'T>þ-a?Îè>>hQA?öÿ¹ðØ«9íR¾ÛE9AÚ{9¦>»>ß
8ß
8"ýv<ýE?aô>ÿoN?½t`?äP?¿[D?Gc9sö¡9X³>AC!;ØV­:*n?Ë>Tê
8Tê
8"ýv<«y^?ÝIÕ>a?Õ:?Á±£>Ba?H¢v8ùíJ9%>å?;Z3;Ã¿P?¡>õ
8õ
8"ýv<6¾<îq<¼d(?:c:ÁéÜ>ÓÞ¹M8á¿a¼~¹Yp9K©¿ÖÔ>Îÿ
8Îÿ
8"ýv<äx=¦<Rx?x2;Yô:ç ;?_ªm¸öf9ç½â7grK9l¶>=Õ>
8
8"ýv<8mQ=*	=EC?$;4ßW;ã*?ØÅ·;>9?½ºb8Rs¡8î#û>Ú>G8G8"ýv<ä5ô<ü <sYC?ÇYÞ;Mø;z6?b*;¹º%9'²¿&dÎ·Y9Æ L½aÚ> 8 8"ýv<ù¼?÷eµ>õS;?l?³ð>$§'?06¹ì9"¹¾d¤9y®9]4ñ>Û>Á*8Á*8"ýv<o©>û÷`>þV@?@¤ >iñk>"L.?¾1¸n+¡9ÕùÑ½×XÕ:Ê:5	:?ðá>~58~58"ýv<y>¯ÙÜ=h½0?¬0¸< 0<4-(?¶)¹
ü8n¿àØ¸
§8Ò%¿pâ>:@8:@8"ýv<ÌÎ>&>ß<?Ñ½>^AÀ=éÀ0?ª]¸»6ËVÜÀéÂ:J³
:Øý	?ä>÷J8÷J8"ýv<p¹>Ñuj>ÔJ?_À><>ÈÎ5?üö¨6#F9wNZ<¼¢D9fÉ9Uz>]þ>´U8´U8"ýv<ÀÎ<7W<é3?¹Ö¦;:Èz;aO*?|§N¸:9½
¾²-· c8q+¾x>q`8q`8"ýv<«=ý@K=¨.?°Àç;Sy¶;M"?j©¸ý³8Ï¸V¾Ûd8q*ª8þ%¬>">.k8.k8"ýv<+Æ>
H>Ãy@?9Ë5>>?C,?¸?·9)¦¾D9Æ59,#w?×>êu8êu8"ýv<ÏV¶<ø3<ù,?57ç:³ý:·äé>Ç¹¨ý«·½G@RÏ¸D_9î»m¾t+>§8§8"ýv<Â&Ø<âH<@"=?ÈëÞ;Á±U;Ò?ÄÐ¸A^j9p2*¾,ù;rg¿;Ê¡&?Þ4>d8d8"ýv<2;5>±"é=YG?MË>N.>£9?.UD= Zì<d§T?@¥<èiW< bD?8>!8!8"ýv<SuÈ=4è=±Ë<?×<-[8<öD?|ï'¹NË7vSÀÞÇ¸8ðÁ71´¿gN>Ý 8Ý 8"ýv<³ú=5½<È/?¿9í:e=Ó:ø¾?í¨¹Ë7µS$À¸N¡¸Ú9Ùò¾oj>«8«8"ýv<ù·ç>ÿ~>l¡h?­eF?Å í>Ï/V?S¾9RÊ9x>>Wj;½»:$¦V?Ts>W¶8W¶8"ýv<ÿ>EæB>vµC?º¾¢>Ãl>ú÷/?Î°ð·y®9Õ0½3k:A:æ=?ît>Á8Á8"ýv<·æ¶=)=Ì}2?1"<ß<9>?x~x¹_8ðEÀÐ8=\9r>ø>ÑË8ÑË8"ýv<FoÈ<t)<gÚ*?\I;;G¤*?­É67åE9otì<fÁî·¾%9=!¹½È>Ö8Ö8"ýv<Îð}=¹3=5?j8é;Ó·;y#?eDæ¸äa9V¼Ê¾+d8úõ9u 
>£>Já8Já8"ýv<®êX=õ×=´-?å,Æ=É%=:$?0Ý8¹³s9mÀÂ¾ß:Ýw:ýÒ?ªª>ì8ì8"ýv<ÛÃ	@ÐD?Q?*¼?vÇ?P?æ«ª9jô9b©?+;HUÔ:©ð?Ú«>Äö8Äö8"ýv<íÜ>xT>÷Ø?k¤¸?Ý9V?½¥\?lÖ.<OhÓ;e·S?¨/õ:°¿k:Á?³>88"ýv<æ~=kéÈ<5?ai<{&<Z3?¼2¹S9?GØ¾h2µ¸à£B9Qn¾Á>=8=8"ýv<öÞ<Ñ<ØA2?+L;µr2;W?SS¸ÞÅÔ8Â~¾Ìd7²ë'9ÿÍ-=Ä>ú8ú8"ýv<\¸Ü<ç<{®0?Id©;¼7u;×0?¶·úB9ôýÖ¼Hoê8è29@M>ÌÕ>·!8·!8"ýv<nØv=[­/=Ú3?¡V;zl; ?ßL¹ÜÏA9(ì¿¾yK89Xx@>F×>t,8t,8"ýv<Ãó#>ýÉ=¼EP?©ñÜ>¡>ÙG2?b¾7ê¶9l=$x~9¢j½9Äõ«>Ö×>078078"ýv<çÍ7=Eíÿ<[Û7?ÇI»;FÅw;=A?ª¸¸¸Q³8´¿ÀrÍ:ç:¸{5?àå>íA8íA8"ýv<·=_ÙÚ<ô÷.?æ;$_#;¥±V?Ã£±¸¸¡9Xg/¾ë<9V³Î8¬úi?ä>ªL8ªL8"ýv<)®=VB=ª.?P¢×;H¹;¦Ç?î8è¸Çõf9³¾d\(·´u$9I	½R>gW8gW8"ýv<_¢½>û"m>¸L?Lg??Ób?t¢3?þ$·¶pwË8Snæ¼ÇÆL:S(:Â·?Í>#b8#b8"ýv<Ä=OS=q5?;¢½N;Ó5?Rò¹ÑP9;Óe¾j V¹lÙ9©¹Ë¾0(>àl8àl8"ýv<?K»>ñe7?þ"
?«Ë>®-?
ó·¬9%
½U(á9¨rð9¸ï>à+>w8w8"ýv<ßjR?¯¾>??+p?á?kõ`?jqô8øÆÎ9çP>W¿9
B9À|?Ô2>Z8Z8"ýv<@G©=Ãw=Ôç.?ié;ÕÆ;mÿ?ú¸¶xl9,c¾ä9©ë9!eñ>íH>88"ýv<ù<¶<ë.?Æ
¨;2P;èN?ú!8(|9@õ>«¸dP9Á4¾ü^>Ó8Ó8"ýv<
Ì<¢d<iÐ.?þ¿v;HÍ7;QÖ+?ñOü¸r¸§8ì@¿¬P.9óx9@³>m>¢8¢8"ýv<wÏ³=ÀS=0?á|Ó;:;Þ@*?-K¹¦©91ø¾^:ØpU:qÅ>?B>M­8M­8"ýv<=H>ûïJ>@?ò>G>Ñ(?ÁÑ¸6ªð85¯¤¾¶@:n
:
Ë.?f£>
¸8
¸8"ýv<b=øÛ#=L1?¹V«;bÁ;W÷#?]K·0ëw9¤Ñ¼w¶¸Ð®B9ÏH¾&¨>ÇÂ8ÇÂ8"ýv<u¤?âÑ>f¸B?¦J?Òåº>à®:?Â¶!6UG9ó¯Ï;Êw:ý:8*I?Pª>Í8Í8"ýv<YÉ%?7Ò>îJ? á>¼->1Ú@?¯	_¸ò¦î8,@o¾Ú¿w:ùÅ?:\%?º°>@Ø8@Ø8"ýv<_D8?ýæ>M?\Ï?f¯>Ðm<?6ä8¸>@9ÝÝ>Aÿ9ÿ§ã9_¬?¯´>ýâ8ýâ8"ýv<õ=`,¿<3?W5<P?Ð;@!+?þd*8À9c=h¹w¤9áï~¾¶>ºí8ºí8"ýv<ý??À>pI? Ëè>Ô¦>é2?þ\89h¿´=#¹È9ØO:là½>O¼>vø8vø8"ýv<(&?Æ¢Û>æ*B?»í?Û½Á>ÕR.?:B¸>s39
¾%A9úÓL9Ôeñ>Ý>3
83
8"ýv<-/?ËpÃ>×te?
é>s>hGa?sª8nÅ9zÝ=~çi9öF]9äM?ÜÝ>ð

8ð

8"ýv<Û4?F´>½i?¿>
=>ª?ó9ÔÎ9DÓ>Ì¯a<52Û;JÊ?Åð>­
8­
8"ýv<Û$¾<¢a<3ð*??¥Ì;yUµ;t?OM¹¬kL9'5²¾¦:[¸£íõ85d¾ãÿ>j#
8j#
8"ýv<³J·<><í3,?BÐ:÷â:¹ë>þð6¬Í7Wp>6ó¹t39ñ]C¿>&.
8&.
8"ýv<ä!?þÑ>$ÉE?!®
?,Ê>ìf3?#ÐÂ8Â¶79±»>FhO:Ú:£±*?½>ã8
8ã8
8"ýv<õ¿]?X#?LS?O(L?u ?R
H?Ìs99eßE?9j;Í¾×:ù;?ø> C
8 C
8"ýv<Ûh=,Á¸<Ê²4?ÓC=Ptë< ?ÄÀ7/Ô93_¸=á|<õUÎ;öC3?>]N
8]N
8"ýv<n0>½ªý=H>2?°<ÙSÏ;l"?!c¹.¿´8>ÖF¿)åÁ7Ó¥9àR=[+>Y
8Y
8"ýv<ê2=Wqá<Çö-?©;õi;û=#?S_¸DëÙ8-¾;õY8=d9xô=å2>Öc
8Öc
8"ýv<kó=EÈ<f>?û¦;²Y;XæD? Þ(¸*kD9'Ü½«)¯¸h¸8ã2%¿Ú;>n
8n
8"ýv<ÀÒÐ?ÏR?s~?4?+ïÉ>:Vd??ä"9F9ÖÒ>{C=;ëµ:+?ôD>Py
8Py
8"ýv<

Ò=Õ=f¦4?jü<BHÑ;¨?kå7¹×E9w'#¿0Þ¸ps89õ=¾¸J>

8

8"ýv<~=ðiå<â/?2Z=b¶Ø<1?×ïb9I+9Ø>MVý;<¯;IP?L>É
8É
8"ýv<g*? åÌ>ôæT?²Ì?£-?EQB?Ãc9ó{9|?Ë%;Â:"0Z?¼T>
8
8"ýv<DZ=Ú;÷<Hb?ÞÔò;¡­;¢3?Î©8ð`H9ðX>ô£Ô8w½9Ï§>Ñ]>C¤
8C¤
8"ýv<b­¢>:
N>J?0ò>T>¢5?Ï6¸í9Úe¾½}:Ån+:wt=?q>¯
8¯
8"ýv<ÿ2?%Å>2Ñg?^½ª>Ó-R>löO?|76cpq9v£;jO®:äB:÷Pe?D>¼¹
8¼¹
8"ýv<àÀ=ÇC=W2?âò1<;Ýì;-S@?S
¹XDØ8Ã'¿¹É9­¼¾Ð²>yÄ
8yÄ
8"ýv<G{4=°£=ÌÕ0?4¢c;çH;ø?Ð98O9+x«>6ÿ³7¿ì9o3¡=¿>6Ï
86Ï
8"ýv<N3ã<ÒX¦<EÓ.?bi&;;hØ?õÐ·?8Ag½,±'¹¹ja9q¾¾Ô>óÙ
8óÙ
8"ýv<,$æ<i¨<«ê.?,º;	e;Ð¤)?6ï|·Y
9ye½Æn91µå9ë>Õ>°ä
8°ä
8"ýv<^j#?Õ'Û>ã>?$g?#?ò4?q5K=æô<¡kT?Í`=å¿$=%L?Öé>lï
8lï
8"ýv<ÀÚ>Ïø>ðJ?ýt.?f¦ó>¾L7?+×¾8±Fj9dP>®(A:/Þ0:4Ê?Àê>)ú
8)ú
8"ýv<§?¶AÀ>[L?â?ðV©>pd?îj^9HÎ9H)>3¤9xµ9ªU·>Uþ>æ8æ8"ýv<bYX?ã?ùQ?ÿù?#W»>Z?ä5h9.9Cn¾>91:ÊÇ>9>£8£8"ýv<?ªR·>
W?v¾?:q>:Y_?NËZ8$¬9Ç=i;´|¾:rÌH?ß>_8_8"ýv<Kòg?|Ì>%?¦É
?K~>^ä|?Äæ¸[ø*9:©¬¾8¢lx9´¿>	>%8%8"ýv<Nþ>Òâ~>¢?iäë?$w?Yt?Ø8Ñ9_:WÔÅ>óÔ;ýÓ<;¯Ë6?÷>Ù/8Ù/8"ýv<±Ý=zÒJ=5?\]á;½©;*?vg¹
Ö8ßÓ¿(Nw8©9§â=R >:8:8"ýv<eÔ==="1?ÈHû;Þ=µ;w1?	³¹µî8d9¿sã¬7Ð7R9lR=[->SE8SE8"ýv<i9?¤LÕ>!^?R?ì>æc?äþ8^£~9³>åê$;dùì:(2?µ2>P8P8"ýv<îXÎ>¿ô>:?>>ýR>>*?2¹1¯¥9¹J¾´A<;ï;Â	8?ãN>ÌZ8ÌZ8"ýv<Õ©?xû?9?©?~a?z¼?´Ä9Ðîð9¦CÐ>ÇÈ;¡A;£?ÍV>e8e8"ýv<LmÞ<¡ä¦<*?7R;«W<;bÝ?¯À·ô¡19ãØ½Ü'6,§9Î;_>Fp8Fp8"ýv<#z
=È<Lþ4?VJ<[[<Æ#?´¯j¹ÔÑ09Éã)¿É½¸ô¶8q­§¿qe>{8{8"ýv<Ò ?ÓÿÐ>Í½D?qð´>Éw>D;?oéµ¦T96Þ»g:È9zq?àn>¿8¿8"ýv<oö=#	Ã<-.?Ü§;ÞG;oé)?5¹bx9kg¾Õû±¸S9Ðy-¾ y>|8|8"ýv<üåÃ><Ðz>
óG?g>BCO>³Å8?|W9oW9ag½>è9I9JË>h>9898"ýv<éÂÆ<b<050?;#Ña;­?ÈP 6hi9"½¯;k
:9¢AÐ9ø°d>í>ö¥8ö¥8"ýv<??¶>;
?Î?}ëL?©®?6¾:r:Ê:?â:pv}:ïVd?
>²°8²°8"ýv<e"Í=,=6?®P<Z> <±&?ýû¹îÂª97]J¾8¸^'9f
¾¡>o»8o»8"ýv<ð?#¾a?_j?ÞÃ?ïõ?ý½?À0¶9Y
¿9$ô>KdN:ú$â9¼£i?"¦>,Æ8,Æ8"ýv<s¯>W8)>ÿs?ê&?ÒR¯>rIs?d "9R9Â@>ºÏÚ9< Ì9q5	?G«>éÐ8éÐ8"ýv<·P?âp?HH?G!?ÿ`Ù>{¤=?âr·Ö¹9¼Å¼±á49hR9ªêÛ>­>¥Û8¥Û8"ýv<t¥Â<<Wþ)?\¿:ôAË:Vñ>Ùìd¹9e6»¾$?¸>p9®Ë½¯>bæ8bæ8"ýv<J==).?ßùc=!w-=39(?$)"¹+J9îK¿19<U·9px>ª¾>ñ8ñ8"ýv<åÍÍ>ó_>¼E?ÅÁ¯>«¦p>÷:?¥v¹ÐÙ8 s¿¦Ä,;Q;LM?ÏÄ>Üû8Üû8"ýv<­?4¶>?¼7?¡v?ª>è>¡w,?)u·Òñ9B¼¶1\:'Ë':1ù'?Ì>88"ýv<bV?gôÙ>Î{?Z?À»Ü>do}?S93,À9óÞ>o2;UÓÓ:5W?Í>U8U8"ýv<a}é<¥<ó|4?¸L;8;r6?üI¤8 cu9d+>Å:¸ù8ï·¾]×>88"ýv<=Em=v!=k@?µø;ù;GýO?Ql·EV9Ì+½ôØ¹¶'Uw96\@¼}ã>Ï&8Ï&8"ýv<Mÿ=ý Ö<¶K5?î£;º;¢1$?Kî½¸z9eq¾ûÒ¸N8¬è¾,ê>1818"ýv<6û<ú´<ç1?h»;`Ò0;lõE?zZ·6òu9oã¼
Î´¸Ð÷8O»¾>H<8H<8"ýv< x³<F<],?óP;@ï:WÚ?\¨®¸æ8?¿ÀÒ´7Ä{9GÝ7=#>G8G8"ýv<=ìú>br§>Ï??Ïr>cý(>Aê7?~«7äý29ð¤^=mÁí9?
Ê9P?'%>ÂQ8ÂQ8"ýv<uÓ>/¥>ÑI?9c?á´¬>N>?3!¸5&9¯Hø½G2 <jGN<OÏF?K.>\8\8"ýv</Up?Ô@Î>N&?D?ú½¶>¼¤?_9fÆ9<¸>°ò:(`:ËK?1><g8<g8"ýv<ý=Tä<H"1?Ã;@²Y;+L?r¹H9Éî¾)Ý
¸oÊc9½2>øq8øq8"ýv<®jë<Hé­<¼D-?Üt;?ñ:ÿ!?z+w¹NK%9g?¿Q9¹J9p.ê¾µA>µ|8µ|8"ýv<á>ß#>`ÏL?j/?4î><? >Þ8$^´9·>ÃT=¿=°åQ?´I>r8r8"ýv<9ò>u>H?¥%a>
ý(>*?v2·XJ95 ¼ã#<:bÞ:M?/K>/8/8"ýv<?ïÁ>
y>îZG?) c?Ú-"?TB3?¡¤£9èâª9)&õ>õªÖ9W]:º¯>TP>ë8ë8"ýv<;ÿå>¿>;cK?Jßr>)>éF7?{¹¾²9Th¿cÔÌ9¿9éF:?sZ>¨§8¨§8"ýv<yUd=?Ö(=9-?E»;.ò; »?¨I¸´Í8¶R²¾:²8¦R9Y>Æo>e²8e²8"ýv<$ìõ>C¥>Cy>?Â>³o>aæ(?T¶¸8@°8¦
(?Z¬-;°;dc&?v>"½8"½8"ýv<gHÌ>KÛ>T8?2>[lÛ=
(?H]6Ö'L9å
<Dôæ9¾®9T¶V?Uz>ßÇ8ßÇ8"ýv<6Ù?½>ö\N?9v?"ýÁ>Ã2?L6C9F[¹9MÎ>ô:Kp:b?V|>Ò8Ò8"ýv<ó¥?²ã>Ñb?ÃV?ë §>ÿÊ£?doc9¥s9KìÖ>Ò;|_;p?%>XÝ8XÝ8"ýv<)=G=>4?ªÐ<fÚö;'³$?A27{Éñ8þo=ÐNÓµë·¾8Ñ
¼:>è8è8"ýv<Æ%=rõ<,²,?ÑS;éÈb;»ã??c¹B9Ò@¿ªS8ù-q9Õà=I>Òò8Òò8"ýv<rA?øNè>`£?H÷a?ÙuÝ>ª?ð(9ÃF9ùÞ<?È÷Ü9'9^<?3>ý8ý8"ýv<Þ>>uE>6=?¬g¡>hÕf>3?qÆ<Ñá><TG?Äu«<"^_<ND?°µ>K8K8"ýv<òÝþ>qI>æf?£Hm>¤)>v3?>³ò8<H­9G3>3õ:Iñ:âN?/Æ>88"ýv<ð %=ãî<2?Å¯Ø;¤;×(?æ(¹ÕßH9°$Ö¾Ð;=/c;U|0?È>Å8Å8"ýv<>=z
=ð¤/?¬§;äx;ÖÓ?Aí6¹'Î9­R¿1!9$Oû8ß3$?éÔ>(8(8"ýv<§©V=|;ó<Aîa?`?f=Q1=ÉßF?,=;qª<CA?¦àà<Ço<ÜøR?Û>>38>38"ýv<º·+?@Ô>ÁÍN?0?Û4ô>$9?a!9DÏ²9X8g>gå:,T:A?Ñô>û=8û=8"ýv<t>«J%>óö<?¯[>[a>³1?Q
¹a¾9iH¾>Ãi91ô9¦Á>n
>¸H8¸H8"ýv<NÏ=°N=«B?
Z<û<>õ|?);;¹w9`'¿~bv8Ao:9ì()>G'>uS8uS8"ýv<.[Â=(e=ñ/?ww<iiè;U!?©Î¸¸x9EV>¾lpm9RÊ9É>ü->1^81^8"ýv<JÓf=××=/;?<gÅ;ÆC?4¤¹æ *95Æ¾¤¸NÀ9[s¾G2>îh8îh8"ýv<læ'=Uyñ<2?öp9;  ;¥H?ËO¹ý=96ÿ¿þ7¿y¡8î	é=`B>«s8«s8"ýv<bä´>Ã=>Ëåt?`î5?,Û>^T?µè8k9 ñ`>UÄ<r¼<ç`?é[>h~8h~8"ýv<ÖÀ/=1=¢}/?6Çz;g;H;áO ?ðDv7±9h2ñ<F9J?b9J]>^>%8%8"ýv<¶^?PDÎ>íÝ;?½l¬>G>a,?¬c¸Ü9öì½íë9;ÛÛ9[	?½a>á8á8"ýv<ßï#=Ã`î<V0?gQs;!Ìt;ñsþ>]\¹&99w%Ò¾õV¸sÙÏ8ÌÜ¼¾µ|>88"ýv<ó >`Äá='6?dà>ã¨á=8#?bÈ¸Õ¶*Ïð@VW¸çèË8jû¾ó>[©8[©8"ýv<ë×#=M©ô<Èo+?Áê;ôÏz; ) ?tl7¸ãß8sR¾ôn8ÓÐ9w1Ä=(¤>´8´8<TÁM=Ç=|[.?® Y;ß-3;ew?8æä¸Þ79ïX¾hX>¹È%9¤5¿§>Õ¾8Õ¾8<û{³<B < á-?ãeJ;fÚ';ËW?I¹o8R9ëÌô¾Ðô·ÖZ9½÷­>É8É8<®t=óÉÊ<3?D?¤G;Á#;ôûd?W¸©9MÊ½Éè2¹´e9­«+¿Ç>NÔ8NÔ8<ûi=Ùw½<5?Þ°;ò');.Ö?6;¯7Ä9c=%E¹þW}996Ç¾ÚÈ>ß8ß8<tð>ït>èU?ng>ªe&>¼2?§ª8f½9tìå=Hÿ8!½9+v>9Ø>Èé8Èé8<Éx?ô·>=B?AÀð>þ4¨>47?à4Ô5{`9y}r;:;É3£:$I?à>ô8ô8<=÷Å<D-?C;?_è:gZ?â¸(9'Á¾Ï8¼å9$@>èâ>Aÿ8Aÿ8<Qõv=Ú2=ñ½0?n«;^{;ås?°Ð#¹²'9!û¾#I:ì½):vG?Bñ>þ	8þ	8<*l?jm>ÎÞ§?Ë?ä>?¹2Q9k90eÈ>|_W=ÁÞ=õJ>?ñ>»8»8<öi?W»>25?îÀ¢?Ä7?®?@Ë9dÈ9÷â$?4u;Ì:Pd¬?ðþ>x8x8<&=|ÈÛ<58?R`Ü;®;m15?Ì¹±9§¿Rdw9æWq9:5?à>4*84*8<ú-@=²%
=gG.?Ä7;ÿ.v;B¦
?1õì¸éZw9B=u¾~u²6)-ò8@¥¼<G0>ñ48ñ48<LW?¸>±K?&l>Fñ9>$ÖF?ÐD¸'t9¨þ½Öç	;øÅ:ÿ¶2?5>®?8®?8<|¶>r>¡@?Ó°>G'{><4?|d¸¡9¥µ½³`Í9«89»²,?åI>kJ8kJ8<Wí¤=	v=Ý+?¥-<n2Õ;ë'?¨·¿y8tÃê½ç8¾NJ9Nø¨=jS>'U8'U8<7_=½>P=R/?'º;lÂ;³9!?ÍI¹FK9HÛý¾¼G8õÔÅ9ô$=ù\>ä_8ä_8<NT?Â|Ï>f%?p­R?Ý;ð>`?ðlÎ809¬>z;v;Ýo?qz>¡j8¡j8<ÃH?XÊ?Qè??jº>Pv>
Ò(?3Â$9ÔKá8S6;?eÀ9Ì¾9ª®&?%>^u8^u8<d¥=°½b=Ú:?Ã<U>GU>Ú0?Fª:Ø3:¯d'?õ<»B<ÿõE?ª>88<kÖ>KrG>¢A?]>²ø>ô1?q¾à¸_9oAÇ¾ý:Â¢X:Õl%?e>×8×8<tì=Ì<y!/?è<ÎHÙ;_i?|cy¹ö8{¿5ü6¹M¨9âæ±¾Ú>88<ÍMg=µt+=í­,?q6;êí;ß~?½ñ/¹CA8é¿ôM8ÉoÓ8²1·>ù>Q 8Q 8<ÿø=^?>=ÒC?«È=õ©=6?GÆ:oF:
5?åï<jcÌ;p??7°>«8«8<üËÿ>¿¢>.I?ï¾>'¥~>Ó??¿6c~9FK<KÃÜ:##:rQ?¶>Êµ8Êµ8<ëï<è,®<~±/?½Ex;äL;Y^?°ï88è9Iù/>(c¸¼c¦9°³®½l»>À8À8<ô¯=Y=÷n?â;¯;°[?5
V¹¶
9IQ¿£¸^ê9Ç¾¿>DË8DË8<³?4¨>E?:ÿ¿>iã>'V:?sj·B9½0Ù¼RR,9Ï_9üÅ>ÏÖ>Ö8Ö8<n÷´=g0=ê-?WÀ;½;?9&;¹nìÁ8©w¿å98Åà9_wµ=Nã>¾à8¾à8<c=~xð</´&?à¢e;:í,;ðù)?S=¹¸÷÷9¢¾&£94Êî8È?Óæ>zë8zë8<R2P>FL>YL?ã:<Å;ØMv?RýK¹Z?9&t¿[k£8í(9$µ >Ìî>7ö87ö8<#ÃW=IÕ =5·+?}\;y/2;oc?'¹<9H2¿`}8lå)9å>>Lú>ô8ô8<hn?2í§>4vN?Q´>R>RÂ/?ª}¸÷8g¾ðç9ª-¬9hm,?>±8±8<æ==fhÜ<Û.?$¹]= .="?¾á¸½Ý'9µ«¾(Ñò9rj9:2D?+>m8m8<E+Ä>Å,p>7Q?6O¨>\Y>þE?i»n·³`ý8é3q½ ¿u9³â9Ù>¥>*!8*!8<H­=®ù|=ûZ/?f_¡;Ý;iK!?ºá'¹Ò3J9LÔ¾9;9]f9v3?¸/>ç+8ç+8<3	=¨<KôP?ÁX¤;@Cz;G(?9D¹dÝN9µ{7¿\Ô¹ºÎ8ó@¡¿·1>¤68¤68<¥Ìª>²ïc>Ô??¸a/?*?H©.?áy)8<9æ=fy::Ì©*:ÃÛ?\3>aA8aA8<Û¦?j>Z*t?ëo?n>b¢q?6@ñ8zà8¢	?mªÔ9ºÏ9¹H=?'7>L8L8<²ùª>;VS>ÓO?©
î>
á>ÖºD?lPF¸âÿ9öÅÁ½U<;½;ç:WµP?JR>ÚV8ÚV8<l1#=.w<²?C"<zM;Áï?÷¸:þÕ8l­¾z08pQ9¸#>°R>a8a8<}?µ?ð^?VGL?Ã>x¶?D¥9sók9O3?B¨2:0B:À ?[>Tl8Tl8<uÏÊ<°E<ï3?ah;Gl;utû>»|¹¡-Û8Þ²¿ÇëÎ¸Ý9ácÄ¾¨i>w8w8<$,Ú>*>ÎC?Ôß>Y>ZÌ,?WÄÓ8>[9Ew>f:àD:¸7*?t>Í8Í8<Òù=Á¼´=Kí0?©§Ö=Þª=×!?<¹àg#9½¿ù:Âû´:W{0?Hw>88<ö/?Ç!>®£|?ö¼}?×h?Äøh?~lª9ã9)¹?ÆÑÌ:|r:£-X?Ö>G8G8<×Ãv>
)>Û:?ÐÂ¬>e>Å%?yÛë¸¹^9{R¾Óý©9p¶:ÚS>>¢8¢8<ü%?¦?×d?/@?ò >o?²õ¸¡¤9þ{?¾uj9¿9äC¾>«>À¬8À¬8<bd¼>£/k>M?:Êû>
~¤>DîC?ú£Ê9$y´9Ü¸?¤ë<_<ÙU?N¦>}·8}·8<Æt?*´>`kJ?¾§>Je>/;?ôí7·z`9Èm=ÈÎ;©­:x'g?I©>:Â8:Â8<³ç>Û>è9?,jÆ>+1>®ë.?F<9$Î9]4>ýi:ïb:õ2;?¸¯>÷Ì8÷Ì8<ì¬	?¯?À>lT7?Ìè>ìQ§>lç1?áùÆ¸Ü8-/¿ã£<&Y<þE@?Ý²>³×8³×8<"fÝ>c,>\ÌT?ø°x>2>BQ2?b"9Ï`9Pé¸>Ë5n:J&G:?WÀ>pâ8pâ8<;½>Ó(+>LC?T¥>vb>Ã.?|¾¸Úh¤9:wÈ½%l:þÅ!:BØ:?Ï>-í8-í8<
ã?3z°>Xj<?ÛE>Ëðk>)?Þ¸Z"9åí½¡âa:u%:Ë<?¶Ñ>ê÷8ê÷8<øC?½>Ó;?æ?x ^??6s==XGz?âÖ;B
;t?Ò>§8§8<ë¡û>òí>ogU?r©Ý>G3>ÓK?Ùö;§z;?lª>9U¥9=l¦>°>c
8c
8<²¶Æ<hC<_¸,?=;s|;í=?¢3¥¹ð7éÑ¯À1ÁË¸´F9nÇ¤¾E> 8 8<É=mL=*Ì-?y>Ç=a}¡=¿ì?}ª{¹¹)9òË=¿lã4;¼þ:B6?5>Ý"8Ý"8<Õù?´â?Ý?
@?|üb?©à°9½hÜ9kpÍ>>ÇV:)m:6/3?z>-8-8<Â 7?¸â>ÇN?°I­>]`>ºûE?d¸í9ñø½ªÆ98p¦9éÈ?Ù>V88V88<z¬?ò>ë? éz?§?õk?ª9¾¶994jG?1a:gÚ:#;m?#->C8C8<P=
=s9?;*ÇA;¥A?ÞS¹Ëß9)6¿6?¹Òh\9ØÞ¾fF>ÐM8ÐM8<ªÚ¶=Ý=%)0?:ô+<¯Î
<ß?H¹5ë8#¿;af¼:Õà8?Øv>X8X8<Sà$=~®î<æÖ0?÷Ù¬;)»;ÂÜ?#¦@¹ªQE9ïðù¾¿Ë·Èr9£Î¼mx>Jc8Jc8<©W«>ý=X>YØJ?S>ga>ûM7?ö®S¹ÿ#9Ø7%¿,ë
:h:ûYå>>n8n8<MFî>µ¦>>ó6?­>YõA>ì+?¨¨8xëê8y>ZV¡:ek:eu/?'>Ãx8Ãx8<l??×¶÷>ÃÓE??ébÐ>J.?J699®'9­
?:­Ø-:xB?>88<ÿ:¾>îÊv>ÚSE?÷í>3H>,}5?ZQ7èdÍ8m¨¨=°:ÊÛÃ94(?T£>=8=8<ÅÚ>¸>lá;?{ØA>Á
>Ø/?#´¸jr9n*>¾¦×;\ðC;Õf5?®>ù8ù8<_®ô>Q>W?11?gÅ>³ä:?¢E"9JW9õÀ>]ûE:S¥Ú9IÎg?²Â>¶£8¶£8<ûÇ~='ß=÷_?fR<]û<[v<?ÓF¹fýl9æÅÖ¾ÓÃ9ª¬9Õ=;?ÌÈ>s®8s®8<;"?)Æ>äP?D?¨ªÁ>#´I?Zö89zÚ8n­X?#!:sõí9Z-?ZÝ>0¹80¹8<.h&=^ó<Z>/?²T={Ì'=?"?îe'8Q§9ø=u[:~e:píÿ>ªá>íÃ8íÃ8<¡õ=LÁµ=ì,?±ÕÉ;3V;ù)#?ñN¹ìRA9	¿üX´8L92Âa>ôå>©Î8©Î8<Z;=à&=Âî7?n¶Õ;K8;Æä,?ÿÚ/¹<_E9ä¾4<¹Q>9Þ3¿&>fÙ8fÙ8<mh>  >V9?4+>¼S>ã+?P:[Îu:dë%?¥£<C¯Q<¡é7?39>#ä8#ä8<u0?¶y	?èp?tÛ?¦.?57`?ôî¶9G9«?Æ»à:Sr:	jm?F>àî8àî8<É?ÆºÎ>Å¬C?Í!?Iã>T>6?)&¸RÑ$9Rì½DÌ:Ãe:à<D?âG>ù8ù8<·XK=d=ÜÌ*?a©;éÈP;©"?¶¹leq9Un
¿Úª×8vµ8}?zb>Y8Y8<Oa= Ú<­Ï-?h;Öff;<¬?Ê`ì¸¶K9*©Ê¾ÓË¹âk®8ÎT¿Ùl>88<ùu?Þwð>¼?!Ñ@?½8Æ>y?>8d&9¼ãÓ=°U:°À:ÑX?§>Ó8Ó8<!½%?«ÿÈ>pS?&g?¤ý#?¾4?,¤8î¬9W	^=Gò:Ö\:Ô!?A>$8$8<\NØ<CP<Ç5?ÿ¼;`;û,?Ì3¶äÜ£9;»ûÚ9:_f5:×$?õ>L/8L/8<î7=£=à×/?ð;Tbn;]Æ"?qr¹YG8zÀÆ4?8l$â8sX>Ú >	:8	:8<^¦¸<?<À-?).W;v{&;q%?(
)¹¼.v8þÊ¯¿[as¸àëB9^Ò¾4§>ÆD8ÆD8<áÀ8>p%>7?öP>,>"h)?¾>=Æ1ï<Q%L?pÆ6<wQ<fR6?lÊ>O8O8<ÎH6?¸(å>¢K?%?}º>H?ð9ä©9Êq>¸£:zQ:KÃ0?ÇÊ>@Z8@Z8<Pc®>Q^>JÏH?}»>E¿>»2?©§¸ð:	9ÛR¾:ÉÐG:mß2?Ù>üd8üd8<¶sf>§BÍ=µ?å-:?aV²>à ?wF=ø<÷qa?#¥;÷";Õ?á>¹o8¹o8<D>¯2>.©D?Æ¿>T>©(?\QÀ7W9N*=c":$
:!Ñ?>ù>vz8vz8<Ý`=ëª$=¯Ê.?ö,o;Æ#;JÍ;?¹!õÉ8¡?¿á¸ö9B5¾ç>3838<åo>Q%>{J9?ù<½<<ø'-?ï67oÎ9V<ñ|ß88SÌ94>V>ï8ï8<þp?cü¶>GG?ëÞ¯>(]v>ê¿6?\@t84&95<>î;÷£;æ:?>¬8¬8<K¡?4çý>Ó?'"?ûú?×Y?¤©m9òü[9±H
?y¯:2:¡N?D/>i¥8i¥8<Õi?U¯?ëÏ=?|"?À7Ý>Ó'8?q9Þq9_>úy:þg:B`?Ä3>&°8&°8<@;?®@¿>
vR?{?×>Ø >Ø=?}«¸ê9*qç½°®:(¨Ë9z
(?
D>ãº8ãº8<Å?'?â0\?UL@?¬Ò>¨^j?(m¸±Ñ8 ¶¾Ú»=;÷¡:ò?ÆM>Å8Å8<ù=!=5è<
Ã1?cÌ<XÌÔ;b)?N¹`@9°F¿òV¸6S9ß­Â½Q>\Ð8\Ð8<°?>·Ã>Íy<?4êê>Èä§>3?OÛ·2;³8¾
¶º8¥9a0¨>d>Û8Û8<j¡=Ëj=/?]Ù;cµ;0?y¹xæN9×QÅ¾0 R¸òê¤8Ûy£¾Þt>Öå8Öå8<Ûï<KW¯</?ü2;V;?4Ö%¹
19#¿ÄÁ38Å9Û¬=y>ð8ð8<âÝ%="~ð<â0?Ú¡;ýt;ój)?û@¸½Ú9Øy¾0_õµ@ 9fÃ»}>Oû8Oû8<W%?léÛ>aÇ@?a
Æ>.Á>`1?*¸m9:;¾¬¿9
Õ9Zæ>}}>88<vûþ>Èª>'î??8Ù?þ.Â>:Ò-?W9î·109½­½îVê8\Ô9z
>h>É8É8<&õ>¿>7hh? I?(Ìî>X?¬÷8@ó9ë+>*@!:j~%:²où>>88<¢¡Ó>L>òyH?â>.ªK>4Q-?Ì4O8)£9Þo²=mð:þñ9 ?>B&8B&8<uJÏ<~<Ü,?ÁÊ;âÒ:3!6?q;p¸@9°M¾X~X7üº9¶Ì@=ñ>ÿ08ÿ08<,jk>ëî*>!I0?E¼<KfO<Ùch?×5¹¸Çì87ÁC¿ÏU9®Ðh9ñKê>0¥>¼;8¼;8<vd=ï¦A=_,?)¯;õi;LW?
 ¹°FR7Ï®¾À×¸WÑ9]o¿¾´º>yF8yF8<?ì?v«?uNP?
)?Ñ>N
O?úM¸RÑ79ðÊD¾Uá9(9çRÚ>Ó½>5Q85Q8<ý?eã>ío?\N?ã
?^C?órI9ø*é9Û,]>pÛ!:²:$Ë?ËØ>ò[8ò[8<QÞ?Àõ?*ur?xSt??U7s?_9ù²±9°« >°¼Þ;Þ_;ï?´ï>¯f8¯f8<÷Z==_4?ðCí;RÄ;}?¦Þ°¹ÚêÊ8j#ß¿Æ¶'¹¼Y9jè¿¤ö>lq8lq8<Ýz?üÉ>ÿg@?)þ>pIY>=@4?¨8´&ò8Ëß>Nb::ÂõÛ>¾÷>)|8)|8<È<<k)?s7;+;Yy?Êr¹©1¡8ÙIÚ¿óñJ¸ÛÔ9¥¢É½.ø>å8å8<ëD>í>Së9?|ý<£M<+u>?7/¹Ë1§8ÝüN¿Bï&¸k:]99,Á½ò>¢8¢8<ÂÞ?ã7²>1©N?·¢T?e.?Å<?-=8Þ%9^Rú=àÛÀ:+M:å)?7>_8_8<Uù=àú<ìþ?¢P=·¿£<Ñ£?ÿ¹pâ·i@¤¶J9·9äÂ>&>§8§8<Ó-?(ð¾>¤i?½?W?ÇGr?¾4f;àW;ßYI?³s:¤§á9<?f>Ø±8Ø±8<¯²2=Ô®=/?¸;Ì]`;áG#?ó
¹¹Ä©7ò¼Á8¢·èR9½Ú)>¼8¼8<>G?xï>(RU?W?RÁ> ð>?7¸»Äp9ûã%¾N;©×:?M3?/>RÇ8RÇ8<=l:=3?´üÆ;tm¤;7ç?R­¹Þû9¿Ê¾6Ú¸zZ8¿7>Ò8Ò8<¶)5?u
ë>RQE?ë$?¯®Þ>î-=?>ô7D«â9
¶£<hÍÖ:k:dè0?;>ÌÜ8ÌÜ8<ìÉ=½=Ø"0?ÅôÏ;)º;¤/4?{O¹:Î8.`¿Q^¤8ìõ9_Å>é<>ç8ç8<öç<°<	'?³ñ;sMÒ:c ?äÎ#¹.&¿8b[¿(¸»Ó9
m½@>Eò8Eò8<ØÔ=ª=pæ-?O<ÇÛ;¼Ù(?(É¸iõ8¾ÉcC¹TA
91¿G>ý8ý8<Õ`=£`Z=ïð-?(/;D;?þ¹îx9	¾Â%ø¶÷æ8ÌÌ	½MM>¿8¿8<|?¾<¤Ð<ý1?
XM;@õ;ÌÁB?Çá¹¶?Ó8ÁD¹¿R¦è799CC=áW>{8{8<Qà=rW=ÒF3?o»Û;Ò¬;X¾"?Ý¥¸§MÅ8=ÎÖ¾¨¹C¸J°9¨²½:l>8888<Ìï/=¦|ô<Â88? ;à;ûf;Ìã9?ö·¹Fb[9Ëß/¿ÀB®9À»Ã9wêã>*m>õ'8õ'8<ÉøÒ>w>Z+>?Àõ>÷T¶>Y,?¤7Rr89»O=9k1­9¾8â>)>²28²28<´Ew?Ð>A?Ù"@ÄY£?
7?vd:µ:ÊM\?V:<~Ø<­g?6>o=8o=8<f¯<£7<F'?w2x;ï7G;$x? Ï³·gL9fõ`½mNÿ·s9g½¼>+H8+H8<3áú>6G>¶ñp?é@í>Æ>§vm?p¹7\)9
Úf=ëÌ:s#:,LK?>èR8èR8<Ì^?S.§>ïª?ZA?Ï@>æ²²?:ÑE9ô
89?	?[:X&:)Y?»>¥]8¥]8<8?3í>DG?°;?ûoþ> ×<?¿:9S9³ á>¼:/:Í??o±>bh8bh8<#?ZÄ>DU?l#×>Ò}>
ÁI?LÂV7/u9¢;à<U¸Ø9h0¼9äg?9¹>s8s8<Ó>>ñûR?tO3?
õ>/ù:?#¦:2ç9î?¸ûË:Üd:Ë©<?ã¹>Û}8Û}8<å.?
%±>¨[|?1Dd?\ãÙ>Ç?ýRv8ºGÌ9(X=ã#J;/4;óÞ9?ÈÆ>88<Fk=þ¥K=©:?¬ÿ;ó®·;¶*2?V.¹Dt8Üõ¶¿ì¿8¾£9a¤>GÐ>U8U8<Ç3=Aö·<Àg2?É¶è; ;XO?3/f¹?å\9ía¿+,:ó:ÝO?é>88<ùÓö>Îf¨>i;?d¹?½ÀÍ>Þ(?-}·s9ms¼UW:}0:$?t÷>Î¨8Î¨8<$Vz?áÒ>$ó?#{Q?£R¿>ø%?²Uñ·¥£³9áõ+½G-<¥	\;Ýs?C>³8³8<8s=¤G6=ÚÊ*?{T<Èä;Z?ÂÚ¹ (9Ö8g¿¹ïÙ8Î9¿±>H¾8H¾8<	TB?$÷>õìH?^ï?®»>$k9?þ`7[¿k9æó<%PF:á²:7Ü=?>É8É8<3!µ=ä =+|1?ì0µ;0;QP?A³·ä@9Çm½Àe8R?9!ö>)<>ÁÓ8ÁÓ8<·t=Þ4=X-?¸;S;=(?Øº5¹&/8ßÎÀ{½ë¸`9/^Á¾O>~Þ8~Þ8<¹
õ>ÜÞ>çN?D°>w>sª6?±6c+9þA<ÚÕ¶9J:Ä¯>òU>;é8;é8<}Ò<>Ä<ÀÜ8?ùÐ4;Ð·:ª=|?C¹@Î6ª"½Á00·ÒÝ{8öc¾¶\>øó8øó8<mÍy?ç
?êHR?9]?{ô>!Wg?âa96ð¡9G²>å?;¶;P§|?l_>µþ8µþ8<1 ?W¯>
¯i?,x?2e>]Ij?Ëå8J£9!4>¾*F;¹8ü:¸"I?g>q	8q	8<uÆ^?²~Ë>£ ?N»|?ùø>uî?vá09æS9ªÖ>à2;ëÏ:Ã´{?Kl>.8.8<Â!?"Î¢>®ÄO?Ccú>ä>3TK?aF¹Ò69ä
¿ 
:f°9g.I?ù{>ë8ë8<9Ó=:Ê9=<?g<ÒÐª;ÐéY?MÒÏ¸g¢9'Ì#¾¶6¸Ö|9Úÿ¸½4>¨)8¨)8<Æc=µ(=éÐ,?o¹;9b{;Ï?ø-X¹ð¼18 ¯Àè¸ÒC8w*3¿£>d48d48<_?O4?¨R?SA??MA?O9÷Y9x¹>%eþ:Wµª:î¿>?S>!?8!?8<é	?ØÏ°>Â>G?Ùip?&+? è3?Ïõ·Li9®¼G:§	:Ì9?>ÞI8ÞI8<z
=:S=qÛ5?Ã=i=Nù.?&-:´ê:Óê+?`r;O[;+w4?k¥>T8T8<2o=pÑ<þ+?õ
;8	;ék?þß¹ÀW"9Ë`N¿v|!9èb 9³à?Å°>X_8X_8<'HÅ<ù<ud/?dS;ç6;E9?¼ì7¹Wí93¿±?8Sz9V>´>j8j8<êÑ/=@=u+*?Á-<mÿ;Z|-?2¸(9â!¾Äø·ßë8ÍêJ¾Æ>Ñt8Ñt8<ýb=ý=Y?Ñ¯<Äi;	?TÞ¹Ä8O9ÈCÄ¾Ð09
Y8Ï?~É>88<Ci?ÇÅ>ßûC?=îS>jc>.?£r¹®9ix¾æi93¸s9Gõ>á>K8K8<ðäÇ>òf>Ãó]?ú?¹¶>oM:?îá+9BS-9Þý>R"½<Zf<ï0R?ã>88<>É@?¡sË>fr?£êU?£õõ>$¦^?õO8zB9¿ö=>ÈÒG:ö-»9t¥?è>Ä8Ä8<DÑ<ã¿<ÝS0?öÜ;××;?S4N¹6#9ÇT!¿¤¶
¹Ø9s¾è>ª8ª8<ë¾=kV=Ð,?5£;P;â?Nm¹$C¨7Ia´À\8ó!,9	k>[ê>>µ8>µ8<þæ>Ë|>Ò=?ÖsQ>r2>á"6?¬X¢¹À_G9¯tP¿Ê²7°µ¸9%Ì÷<ë>û¿8û¿8< õÞ<3¢<Vò/?+;/;¬å?M/{¹(J9"¿²~<7Ð9)ª5=°ò>·Ê8·Ê8<Yh?Q#?°*u?QÆ£?¦A?v?÷ 9%Þ9)
>üò;¨z:#k?ø>tÕ8tÕ8<f·>b>¨»O?å÷¬>zEd>«úA?£·dÚ9»^½ÓW:þ
a:&g?>1à81à8<i¥=cùj=ÜÌ3?ÕÚº; ø;x(?MmÚ¸Äk9½+m¾¾µ·ÂÏe9+>J½	>îê8îê8<b[=ð
=&«1?
T;öÙû:F?Æp¹*9AëÐ¾¸Ot9\¯½È>«õ8«õ8<Â>ß<SÏ¢</?fp;
we;>h?
¹¢ 8m;Ð¿Aî¸Ö;9
[¢¾¸H>g8g8<ckÉ<û<e9?7;TZX;!?ÄÃ5¹¥
69Sÿ¾ð6&¿9é;	I>$8$8<ýF=DË<¤Lz?öÑ<Þ8<L*?1¹pçÏ9ÒZ¾ý&{¸äõ7Q&¿=I>á8á8<+5=Úb<{Ê¨?3'.=ã=¤)?¬ä(7ÈÊ9§~U<eYV9òï9`ÕÉ>K> 8 8< Î>@/>/Ó>?z±>lw> .?¼]*¹Ê0-99Óû¾Â9âË9´]ô>ì^>Z+8Z+8<Òág=¼'=ó0?uùò;-Ý²;á-?" ¹ÄZ9z<¿H8bàª8Z6>Wb>6868<«Jö=/Î«=~7?Ë>
^>ll,?ÿA=3kð<&N?R/;~á:-¶F?+c>Ô@8Ô@8<­ýñ=VK¦=äC:?Ó.<ï
ê;Ñ9??êô¹:y9=¾z¶¸ª
9oèö½Pt>K8K8<¬ã>>9µK?Y>NE>6?ÿ¢(¹x9U¦¾¶5;õ÷:æ:?>NV8NV8<vwY=Îú=¹20?¼<;N;NÃ-?;¹z-9°
¿«¸ðg9Ø¥¾3>
a8
a8<¦[ï>¢+>³A?4Êþ>7ä¨>ØA?H5'¸æ×8DF¾áG:ûH:Öþ>·¨>Çk8Çk8<3ÁF=ÿ=K¬0?}ø=%Ù^=ý¤?=î8SùÏ9o >HG:»¾:%/?k®>v8v8<h¹>%{>Ò<?h>û@.>Ü*?`ö.9þè<9Oí>6Fw:':mu=?v¯>A8A8<Óéh=)=áÝ/?kd;ÐM;?ÂA¸ðT9ÞÚ;¾q0#¹ÀÝ80<¿Î>ý8ý8<:wÞ<Ê<wµ4?VÝ¨;2;Ý?cÝ¸Ó9¿9¯ÿ¾§Ú:xçÆ:®?yÏ>º8º8<)?/	>íV?>T &>ôJD?iSÅ¸¸ª9®×4¾È:%]¬:'?BÖ>w¡8w¡8<)Ýï<û´¯<È¼.?
{;.G;Â!?hÆ7¹¼£8¸Ð¿åþ³8­¦9´1>b×>4¬84¬8<^Y>:Ë>¹÷B?n>&Y>¥8?ßÙ´;½>m;Û%C?>3=y²È<Î¢d?é>ñ¶8ñ¶8<GÃ?`ç¯>Îd;?60?,æÃ>%!*?¡¹w³º9I8¾YÌk9îA)9-R2?öï>­Á8­Á8<WÇ"=Òì<&ö/?x;	];Ë?%}à¹`f$9ÜÈ®¿æ¸G8×¿ù>jÌ8jÌ8<ÓZ='3=°>?Ì]1<¥ÿ;2?ZÔ¸9\BT¾<®9ç79_×>/>'×8'×8<Rä<E<Ö.7?¬@;m¯;Äç?f`¹<ÆE9;¿nÜ¶ÎU`9I({¼i>äá8äá8<Éi?ç[>Ó'¿?A?)£>Çæ?Cm9HL9.ú/?·$<¶¡;Ï^?> ì8 ì8<ýá]?Y­>¿½?}µ6?O	£>éq?©«9Ë­9¿>·+<@®;åd?>]÷8]÷8<
wÈ<­<GK*?M;ú3;Tá?m¯¹d9û# ¿®8àj9¬Ø
>í
>88<H?Ó2ð>"¸U?ÑX(?ºÒØ>ÌÃF?ti78Zò9v<z-;asÑ:/T?¢>×8×8<=Qå<ów0?wlª;¶;!ÿ(?"Û¸DÈ7y»AÀUK¸§²9>:¾>88<Z\Ô>ý>ðI?+Ø>»_>G³1?4tß¸Ìd9ÿz¾ö
:|äÜ96m*?w">P"8P"8<ùk?ä>ÁÐ[??w1?Lýc?àô,9%Ö9÷ÂN>Øú©;ú¢E;-\?A.>
-8
-8<¬&æ<é£<4?æóÍ;T;bt%?ä<µ¸h89Ë"®¾1r89Þ9Qò=Û2>Ê78Ê78<fK¼?TUã>Ö	Ô?Ã*?n-z>ë¼®?~Î!7{i9Ìã=^ÇË;Ç;dQ¯?õ6>B8B8<âáæ>í>úI?pÌo>q-3>dN+?Z¹)O9¥¾:öáO:ñË3??>CM8CM8<Ùp?¡©£>qxJ?­>dc>­B?ð«|¹ãw®8Ý_¹¿éà9N=Î9Æ?~H>X8X8<ä>÷u>¾(I?H&?7áÙ>oC?^T¹§{8§Ò¿d¼:u:ûh?Vr>½b8½b8<ÝÃ>n|>¸öF?å?`NÂ>Á\4?³¸Q9"·£½ºùÂ9bè9j¢Ö>kx>zm8zm8<Ê®?jý>ù?Ã;¼?oÄ ?7Þ?'ß9RÊ9
?Óoß:Ø°A:V¨?4>7x87x8<û
=ôãË<Â²1?Ê{»;ñ};Å>=?õõ?¹-9\7¿~ÙÝ·þK9£c3½h>ó8ó8<5Ó=X=<×-?[/<Í<u?Aã
8?äP9»â­=ô¿)¸è9Ô½X>°8°8<ôâ=Å]=d1?o¯Z<Ü4<@Å?Jú¸RÈÿ8ú¾W¬8ãÏ8¤Ô>÷¥>m8m8<¨;=oºB=,?Æ;ÄF;A?Ú=¸®p9ý÷'¾D9§Oe9z§>*¸>*£8*£8<8å=Uæ·<ñ66?+yÊ;ÏË;¹³A?Mp8ãEs9óßü=P8"8wé?úÉ>æ­8æ­8</fy>)>ÄO?>Æ6?Æ@ã>åM?Úµ¤<v]><û]?ãðU::£0?nÌ>£¸8£¸8<×#è<¦°<
5(?O©M;â;=Ì'?µ¹SE9{P2¿Þ@á8¨ó9ÔJH>2Û>`Ã8`Ã8< @5=Q=åV/?ÕíM;nV";ø^"?t¾¹¹B9cz¿òì8XR9"jÉ>=Ý>Î8Î8<=ZX=eR8?]á;<Ð;Éð_?Ò?¹vª9oÇ¿@Âð·xzF9TD½Lé>ÚØ8ÚØ8<c&=Ó:÷<J,?A;Í=;¬ø?S¹vè9ð<Ê¾Ôº9~Î9@"? õ>ã8ã8<[Væ>¢ó>£
=?	rÀ>Àä>O£2?N{Ô6ßT9ù<Å:Î:áY1?öö>Sî8Sî8<T½<<½0?¨;ëèc;LÆ<?É¦¹G!8ýÀXsø8Õ8¥¬Õ?¤ >ù8ù8<)(?E¨>Ã~D?JÚJ>">¦Í4?Ø¼)¹¿Ï8Â)Q¿lÅ;zÆã:î*?ó >Í8Í8<üx?Jï·>omQ?; ?PÚ>§ä;?æt¸à¬9×aÙ½ê:]2:
u]?' >88<ìmé<Ïª<2í.?é:';äÙ:iFE?©Mv¹f£9ºñÀ¾!±¡·çÚ=9]Z½½[ >F8F8<²1?¯é>¬B?Þ&?6»ã>oº:?Ê^ê8ùv³9)'>`79¢~µ9õX>_ >$8$8<;è=q7á<ñ.?½*;|äÝ:IüD?tU7Êþh9aê<ü¿Ç7'99;/=|c >À.8À.8<	>×0>T¤Z?W9?ºñ>F+D?bóB=9Þ<¬`?|ó¥9îÙ±9ïÞî>üg >}98}98<-û
=ßpÌ<ÆÉ1?pu;ä¸F;EÖ?oÚ¹^>9óR,¿¹Cý·¶49}c³½0~ >9D89D8<oz\==úy1?Âç <ü<Ùr?ÕKL¹ù>C9åî¿À;¡n:;	9?% >öN8öN8<]?Åê >:Íp?Ãþ?}æ>Ä_?s¶"¹B=9NÜ¾gR9ÜÐ95>À >³Y8³Y8<¢r?í>\?´0?õJ>B)?ó|n¸À+9]¼1¾&#(:Ð0:Î"?® >pd8pd8<ÔE?Õ>Xcm?+¨Ä?¢QS?è<n?ÇQ9:à:9Ã¯?ÑJm:ÈÓ:!«d?þ >,o8,o8<È<C<ß)?×¦ø:8ú÷:Y?%w¹ À9k¿ë³`¸Ó¯9ò$W¾´ >éy8éy8<Ú??c¨>ÎïF?ì~N?/4?îg+?æ
9
Ö9Øä>A³:«:Î)?ö¶ >¦8¦8<Ü
?ôo¶>°ÃA?Ê>
CL>Ow5?2r¸-WN9A>¾ù:è9:7MK?Ö· >c8c8<Ó9Þ>R|>`wa??^Ì«>âQC?át8àXg9X>P:}Yï9BH?qº > 8 8<4'Ù>Á>°
=?lJ>Ø2b>J.?²Y[¹"a9¼³Ú¾?8Îò`9¸K%>	È >Ü¤8Ü¤8<3*=ä¼^= ½-?üj«;<;GZ?5Õ¹³8ÿÀ¾é7Wó_9=jÐ >¯8¯8<Si=#d+=ß.?:_j;¥ËK;Z4?¨¹®Ü8ú±¿L 9OD9ÁÜÄ>Ô >Vº8Vº8<e=Ó¾<t-?êpj;¶¥);'ã0?¶áÉ¹mK9Ð
~¿Õ%k9y´9ÆÆ¦>aê >Å8Å8<æ¹ú<,M·<9/?ÁÀ$;;2¢?Õ±¹4Ò92¿g8½t9#g>ûó >ÏÏ8ÏÏ8<ä?V´¶>¶Ô[?¿ÿ
?÷ð±>kJL?½¢¸ª*s8FT+¿ãO:É·Ö9ºÛw?ú >Ú8Ú8<jÞ>öÎ>á;?;n>Q÷0>qP,?`·Þ¸nz9
ÓØ¾Í*9{ó8(M3?!>Iå8Iå8<3>Üü=Ë5?ªQ<#z<3-?/
D¹0f9Hl¿Ði8¡9³F¹=R !>ð8ð8<±ç>æs>]CA?üCÞ>f]£>i&.?uË7Ýä99ã=E:Á9TØ9'©ä>x(!>Ãú8Ãú8<¬#'?ÖüÈ>ãT?Òó?Ë9²>dø>?äi68>Áp9èöÁ=i¸;ô¨:ÿÊN?À@!>88<b>'>mB?íÃ<ÊéG</F?×>¹Ó~9¹¿¾Ìüñ:ÙT±:f«.?3[!><8<8<(5c=@
"=úv3??¾;9¿|;c²@?XÐR¹Ú:u8Ü¿9>t9â>Bd!>ù8ù8<¬«=(A,="?þ_%<=Îµ;2Ýh?ài#¹Hl8öÞ¿ôdÛ¸[Ùq9@;h¾"m!>¶%8¶%8<tÛb?ý@ê>¯êw?jÆÅ>«®\>=me?O·b4`9èÇ½3l9Dè¦9Qqµ>o!>r08r08<Î{u?~óÃ>[ ?ÆÐÐ>¥êH>B?½³8r:9¬>v­é:X²:Nc?Wt!>/;8/;8<3'=;9=1?²Ý;øU;¯í*?)ZÇ¸42á7øâ¿jÑ×8ì9.S>y!>ìE8ìE8<A\=YQ>=´IN?Ju-<gÏ;$åU?ß®¹#e9B¿õ·&Ps9&É	½¡{!>©P8©P8< Ã<ß<ªÉ-?zj;DÝ2;Ú'?øHt¹ìÀ8¢¿Æ8o%99a=~!>f[8f[8<Õ=èd=­0?W;¢4v;ÿë
?ì+t¹¦×8qS¿lðû¸Nwa8u¿5!>"f8"f8<ÒZ;=à¹=ù®4?+I;X;ºUî>£¹CÎL9O<-¿²892ã59ré? !>ßp8ßp8<`Â===3ó5?±<f¥Ë;ºÅ??a¹v%a9Y§¾¦,)9²¢9w>é!>{8{8<mlÔ>%>sÑG?·??§ýÜ>
.?(r²7,¤à8#[Ë=KÉ:<öx:²N?!>Y8Y8<61?¼>nL?ù	>¥R>Q4;?V)°8ê9î*>Æeæ:õó:ï´:?#¥!>88<>D,=n=r\*?qg;2;OZ&?!%í¸¡
91×¾òb¸ãü9xzØ½¨!>Ò8Ò8<§ýè>> Q??fF?d±B?;o9K9ºÊ>ñ}:úìR:¨ß&??Ó!>¦8¦8<mO¿<
E<b5?­+<·Ç¿;uH?ÂÒ¹¸°Å÷·qþ¿?raT¹qÛ)9i ¿Gð!>L±8L±8<ÉÒ<ø<M0?×&Y;uS(;å %?*í¹kÑ8ç~8¿Â8ü9ØçX=õ!>	¼8	¼8<å=RÊ<3É+?%;a>;¨M>?Ï9¸ë8Ó¶¾R8ÂX9ôÏ>û">ÅÆ8ÅÆ8<åç=(!À<Á/?ÚÈ;Èªê:8?Y¾¸ó?ì8B%¾Ãä8K9/>Ñ">Ñ8Ñ8<"(J?9í>£ÖY?×?)¿§>Ò[?a2í8 r8§µm?´:uô
:`B	?%">?Ü8?Ü8<\	?" ©>¡áN?Ê{É>Z<>·@?60¸ð9¯é
¾ÐK¥:2NA:èZ?º">üæ8üæ8<²Í>Ø!>ÄE?>s'?Xà>mâ>?¬Û£¸R94Ô¾ÄA:¶Æ9Råy?4">¹ñ8¹ñ8<à÷ñ>½A>86F?ýÓ>>É.6?Däv¶s9ÈÐõ»øßï:æ~:¤¸A?í*">uü8uü8<À>:`*>ÀyM?0?JÐ>9?+ù¶Ü9C9^£¼â<,¬;ºI?2+">2828<âCÖ=Nà=lò¯?Wf=ôGÑ<»?Zý·Æ9ÑÖ½O´:F]µ9t^?<">ï8ï8<£UÊ>ßx>¬ýD?Ü>ØqC>(©:?ä7Î1]9ë>=R)T:2T:A?ÔT">¬8¬8<û¾ð>>E?ó4>ÓL>k<>?âi7TÙ]8B+>2ì°:Ç¾v:ý7?_">h'8h'8<v¯K?Ú?í>?£E+?|é>²¯;?7^9+YÅ9ð >Æ~:®Ý7:ì\1?Øb">%28%28<ë@í>xá>ÂYE?æÉ¿>[¸>É86?o+9ø)Y9Ê>4>P9¢ôÛ97^r>h">â<8â<8<ê'=½gý<"E)?Þñ;än;eø!?õÐ¸	9bj8¾jô8âÆö8 ý>"k">G8G8<ÿPÚ>
>44?Ó\Ú>{£>úÞ*?Yâ¸-9]¾¦êÞ8Ù¡c9\²z>\x">\R8\R8<1Ì?ZÙ±>mÕ:?í?Å×>4?ÆK<¸v9«+º½2îÍ9¤áë9~ß>">]8]8<Ñë?¼Ê>;ÖC?èÜ	?irÈ>30?!x¿8o(49[	>Å÷9ù¯í9nS? ">Õg8Õg8<T
=HþÊ<.<2?(;dh÷:¸æ-?ËÚð¸ÚoT9b¾~qC8V®9Ô~=">r8r8<R¿<¼ÿ<@*?;£;¥_;(?*?wè8÷ý8>zÙ9]õ´9<X>Xª">O}8O}8<D1=V¹=é.?ËØ;.Âq;¡»?Lç¹¶Î)9¸lT¿ 7Ð9Hi=ç´">88<=5DÀ<bå5?÷;Á;O½#?`7¡¹4ýS9³¯B¿ÔÄ¸öÅ8°Ìþ¾¼">È8È8<ý&É>ôz> TE?9ºÙ>
Q¢>0²+?Ay¡¸{9«¾AU;;÷"1?Ð">88<÷ä<Ä<Ú±7?}Æ;Y;¿3?¤¹âZj9í¨¾°ià8ûi9L´U>õÖ">B¨8B¨8<Î$=¨lÍ<¨f-?&/;)Qä:ED?û!¹Æ8ý%P¿·D?:2F:ü²7?YÙ">ÿ²8ÿ²8<Ôp?éÖ½>iÕ¡?J?Û?)Ê?ªî:¸§¬9@H?;E

;¿æ?ºÚ">»½8»½8<"ó?Ê°>âE?Ñí÷>ìm¢>l`C?Lq9ÌÀ9ª*K>÷ð9é\9'?ç">xÈ8xÈ8<½AÐ>ÀTu>>PY?EØ>>í<?@¹Þ9Ôj¾ÒH9ÛÙ9iÖ.>>è">5Ó85Ó8<Úf=Öq¾<úI/?Ç ;7îo;Ór?ºWm¹´#9²9¿Ð.Ô8Ja89M>âë">òÝ8òÝ8<÷·r=§43=m]-?q´;[;æÓ)?oLH¹Äx9à¨Î¾[M¹ÛF9k#ò¾£ì">®è8®è8<ÊE=W¹	=Ê'7?TÒ1<L
<àO'?Bõ¸f9ào¾¹²t95Ë¢¾×ï">kó8kó8<9¹B=Ýo=©ü.?Ö$};ÆÌM;<r?³¹$'8ÀOfÀþ=j¹¸57i1%Á5#>(þ8(þ8<V?Æ5ë>æi??þ>aÌ?8I"¹²±¯9vl¾d;ó;¶?å
#>å8å8<Ã>·>~y>id<?>:¡F>äý&?ß¹<Ø9¤Pî¾Ö+58²k9GÇÄ=u#>¢8¢8<B;=F =²
+?ËÆ;Jûw;ÑK?ù¹(!9hk¿;8R¡9©=ç8#>^8^8<WÙ¬>w¼l>ê:?á>H;K>Ü$?sÂ¸nÝ9ÐÚµ¾ª³Q9p£9úM¸>!A#>)8)8<Ò¸<÷µ<1?*;õc;!L?Âë«¸/9=n{¾ÕQ¹îf9Xé¾AD#>Ø38Ø38<¨Ù<Æ<32?Â;5ôK;À¢&?×íý·¸8ÓÛ]¾w¾¥¹S 9E/¿Èo#>>8>8<§òK??>??Ä«
?Ý¦Â>0`6?ðrî6¯w9®¢v<íh;ÄÅ;6OU?Xq#>QI8QI8<éZÆ>]O>9àE?Ôæ>ãK>0N?E9Øqf9§C>¬f=óô<'q?w}#>T8T8< Ó!?¢Ý¾>jY?×É>>q>=?mÑ·Lo 9Ý('½U®;{¢c;fLD?÷#>Ë^8Ë^8<¢=xÎ<ôrC?jò
<ÿêÌ;m-?½ÍÉ¸n`÷8ÖÐ¾æ\·U­²9$¬¼#>i8i8<1zÁ=§=\2?OÕ;A/¬;£?kð¹2­A8*&)ÀØ¸ö'ê8Ó ¾ÛÈ#>Et8Et8<¶!(?ÅÓ>ö>K?ß"?°÷Ó>ÉND?d¬.6q|8b"±<ª^è:ì¡:8?@É#>88<#4¯=ìt=]7?^>?P>£'?Ãv9H¢t9\?RäÏ8n"G9¡>xê#>¾8¾8<÷âW=¸E=2.?;]T;$?8Ù¹î6M9.32¿æ¬à8¯Óy9:f>8ì#>{8{8<çþ<½<Î	,?o¬;bX;÷ÜK?ìÚs¹bÍ¤9Cf½¾¤_Â9­¬9	?rô#>8888<þèÿ=øÐ¶=X-3?<ðÉ;âí&?,¸
à8uY¯¾¸-o9±µ¾Ò÷#>ô©8ô©8<BTc=Û$=$0?Å»©;å;Wñ?è2t¹ÁR9O¿ i[¹¶09Øí¿+	$>±´8±´8<½j?÷þ>¯êk?Cì>ÉP>Úh?k'C¸¦Ñ9úO ¾mõ¡<a½
<ìk?$>n¿8n¿8<Rc=Ó=,º:?h<ÍrÕ;V!?ó)¹zeD8ÄoÜ¿R:S:mà> $>+Ê8+Ê8<
¹*=ð%ö<L1?hO;u;2h&?:¹zD9º/¢¾¼)W9éÍ9p£¯>½8$>èÔ8èÔ8<Úÿ<Eº<Bö/?¹«G;oÀ ;\ý?õ¸Kf8éç¿-Ù
¸4ZP9íª½?$>¤ß8¤ß8<Ò?ä.¼>xtJ?iÉ>×9>CÍ8?QD7FMÔ8ul=@/9%9â>l@$>aê8aê8<¾\=/C=Jx3?¤±©;h×;úå?jb¹@Ö9:]a¾îÅ7{]9Úd=ûN$>õ8õ8<(ú=_B=/54?Í-=Ê³=Á?&Hv¸:Ù»8Ñ§¾ûBÒ;F;sù(?f$>Ûÿ8Ûÿ8<²ä>»¸>õ^?p5?Z®"?_l?6cG=OÝ<_f?7.;ª³:Úkx?ôf$>
8
8<óíÁ>u>J?`?O?l´8?=S}¡<NÏV?¾á< ¤;Qm?y$>T8T8<~ÖN=:¹=¤Z-?ûÄ;~­;*(?ÿvQ¸T9Å`<¾ÌRï8E9%d>Ýz$> 8 8<Ù_?[I²>4;?a>Öm>Üã%?¨?¨¸äe¨9àÅÿ½ú¿¼9àW9£?ý{$>Î*8Î*8<vÜí<ÇÁ¤<zË8?zn;çsB;û?ö5¹¦	9½&)¿@[s´0K9<dºÜ$>5858<eÉ2?±UÅ>ðg?{¨?Ü_B?å]?»9å9ñ=!?C;¶b :Y?Å$>G@8G@8<eÑ>ÇÔ>r [?É<Ã>Jªm>LR?Õá9=<°Ú<´Y?QÏQ=v¶=å¥P?*$>K8K8<{&e?Ñy?Ú¿[?ôâ?é¥>û«d? ±·¥9¦|½hª:q^?:aÒ6?%$>ÁU8ÁU8<n?}Ð>,t?vî?CºH?ê$H?5<ëá;{¼M? n¥:Q:J?þ¥$>~`8~`8<SËl?FÄ?WE?Ò^`?Y
?>ÇH?`H:ÅÝ9])?9Â:SÇ¨9X?M¾$>:k8:k8<pÉ=v´=¨0?cß;6Ý©;OU(?]Jx¹%¿8D¦¿4¸K9»_â½"À$>÷u8÷u8<ãâ?¶Æ>¢ñ;?¬X>©zS>­]2?¼dG¹)9f¿RJº9)ê9å©Ë>\Â$>´8´8<òn?"(?ö
M?÷õr?]1%?9B<?U©9LÛj9$8?ï´T;àõ:ý6^?PÑ$>q8q8<ñ?¡°>Ý¸9?yØ>Õ¶B>µI1?ðËI7å5j9Ü<g@;q
;t2?:á$>.8.8<ö=^_°=êð2?><Y\Í;%ñ#?7î"¹´S-9¥ð¾Ý«¹#ÜT9{l¼¾ä$>ê 8ê 8<A?GÈÍ>¯F?5Ë÷>e`>^DH?ý¸Ñ¬9¿Ä;¾ÃN:)ÖM:½¾/?ü$>§«8§«8< ]>·ß=&¤0?Ê/<÷<®-?ZÑ½¸&w9õ£D¾xú9Ùd9f?%>d¶8d¶8<¢O=i´i=ñi-?:¢®;ä;yX?£<¹¦%R9¥Áå¾¼9$\9D!?V%>!Á8!Á8<7(?û Ò>¸ÇL?á°>y>4?Bµ¸S¥9V¾_9¥9GÊú9¨¨>s1%>ÝË8ÝË8<Ìy?Y¡>Ü®U?-Ýq>
ß#>ë<?U¸y%9ÿ¹\¾À:Jè:-]?7%>Ö8Ö8< M=NÝ=q4?§P¦<*y<À¥*?N°8.¬Ù9±Ï=ý:Õ¥¾:ï)?Ø7%>Wá8Wá8<z`Ç<ä<[f+?AÆ!;]È;â¦?ªu¡¸1Å8¦7Ñ¾G;¹<`9÷G ¾^%>ì8ì8<A¤ú<ö¼<¤*?OU;°F0;Wä?¤üp¸Aª9Å¼H¾F¡½¸eë9Ýý¢¾b%>Ñö8Ñö8<]´<á<=F+?á;øD3;Ý;L?·t¹Ä08õÎl¿c9ì9$±>k%>88<+ÿ?'n²>-Z?æý²>¡fe>ö¾G?Öµ²8[³2¼o<ý9êü¥9ÒGC?%>J8J8<mþ¿<Ùð<].?ÊUÚ;Ê¡¥;º(?®à¸Ka±8Ö"¿,¹¸¨9é ¾r¾%>88<÷ß<W§<s+?¥É=3ok=fo?oÄ^¹B^£9"®¾¦B98^¥9J¿Ì>¢Ä%>Ä!8Ä!8<sß[==2?ãl¬;ôá;=?&Ím¹ïø\9¿	¿N¶"¸z5­9g|p½Ç%>,8,8<yÀF?âÆ?ÓD?F;ì>F{§>	4?ç7í87«9Î1>1eY9í9²2°>FÐ%>=78=78<Ê?ô<?Ìè?RDZ?Ù­>¢i¡?`ñá9?`_9x?Ì;9®:Li?VÖ%>úA8úA8<}XÑ>L>M?¸?ê«A?
ûs?Êy¿9L»94c>?àQ<*Ä;Êj?êÝ%>·L8·L8<¼>Uy>¥A?l5> :V>-?4LÅ89î9âÔ=î4d;Lâ
;/àM?@&>tW8tW8<®Æö>c>·åE?Í(+?ßû>Ï-.?#¸ù[¾9¶\½pR9)Ï8à ?û&>0b80b8<¥=<<+U?¦(1<ï<*à/?j»·J|ô8ÛÃ½8¸J!9R¤¾&>íl8íl8<~âñ>ç>D?´>¼.g>¾/?¾DÆ6ï8øÖÓ<ÃÃ!<§Î;dH?$&>ªw8ªw8<×,?YgÒ>iLR?´¼?Ê|²>¿O?¤8¯95CQ=yÈ:ñ:y?;&>g8g8<vò;=¸=(2?(£;õÃ;
?¿¸9Aó¸¾ K9£9;.	?¢L&>$8$8<=dI=Ç0?ÀÁ<ësï;Â?¹¸Þ|9Ó¾9cn9­³9ßÒ©>R&>à8à8<±Ñ=³Ä<sE7?,½;ß¼¢;E?2÷D¹*î8RS¿3Pm8Eg69T&>wV&>¢8¢8<5>3?Ò=e/?°à;>«;kq'?»á¹«Õ*8@ã¿b9ö9}
n>%c&>Z­8Z­8<
#=cið<2.?P$&;µ;8?Z$õ·ný9ÄK½
	9°do9M>l&>¸8¸8<©=W	Õ<(Ö-?¸þs;-¼-;¨Ã3?á«¸ßî9:µ¾·¢¹ð9âvÓ¾^y&>ÓÂ8ÓÂ8<HÿL=WÑ=#Ö,?
â;	Ö¬;ki'?i¹æÏ?9
Û¿Öq¹`ãd9Å«¾§&>Í8Í8<	Pç>u>(J?Û¶>u>u>?²79Æ
=VD:j[Ç9½!«?Ôª&>MØ8MØ8<!¸=^=}í-?ÚÆÕ;«;îê?ïÄ­¹þ»9üR ¿ v¹ß}z9êæ¾¹¹&>
ã8
ã8<qMâ=/§=°B-? éª;ÝÊ;c(?0vu6Z}¾8Gð¤<oú·ð58ÁrI¾»&>Çí8Çí8<'Í =Øç<51?ú+;n¯û:Bí.?V¹[½9å¾»¹°8­8¸wS¿¼&>ø8ø8<¤ª>n;b>¯A?Fb>JÚH>c»(?]ç7ºf'9uZ=Ô·:,:`å>ã½&>@ 8@ 8<ÃÐ<v<dw2?ÌX;W,3;UP?¡A¹{CX9ø4å¾?V\¹9Ô¾ÂÊ&>ý
 8ý
 8<ÃnH=¯ä=åx-?oÎ;rol;¬5?*kp¸T8Ú¾dHØ8)´=9ï>§×&>º 8º 8<¹ûï<Zì®</?H;HÒ;À?7L¹w9Cò¾9FtA9Ä>Pè&>v# 8v# 8<=åY=·}=gæ6?"a<âëß;xY'?3(Y¹Ï/9!´Ç¾ØÐ¸c1914¾Ïí&>3. 83. 8<U°>(ÚI>ý¢_?
È?ñ·Ä>ôA?f[?8ÜN9+à¿=ËÕÝ;Xç;.B?
'>ð8 8ð8 8<<t=<Ï¼<*.?µp;zí;Òáù>ªuò¸:®9 2¾x.×8N9l\>r'>­C 8­C 8<O¹>-F>1ÎB?Åí>ýµ©>éT3?,Ø¥69¥r<a-:q.:qþ>b'>jN 8jN 8<cJº<³<Ù,?LZe;[];ì?¬r?¹d9_¶¿¬tl¸Êû69g%¾±'>&Y 8&Y 8<Ïkª=tVg=Ú<?ý;s.¾;JM*?*¼·Èz»8À[¾Ëá8=9Ùy=©<'>ãc 8ãc 8<o=Ñå<B-?ëXî:S-þ:ð>èÉ®¸©8¿Ã¸ÿô9½|¾øD'> n 8 n 8<×ä<­P©<h-?!%â;ü;[t>?[09èÈ8û#?÷:$¹Ó9À¾7?G'>]y 8]y 8<íl??÷>Ü±t?«>WQ4>Ðs?86ÞyJ9UÁ/<ä &;ª-ß:b>?¡\'> 8 8<:>e">»?O?5È?½¥Ð>q+?ml!¸ë²W9w¿½k%:V:ù?b'>Ö 8Ö 8<ÖS>©>ÉµB?WÇ?$]Â>"Ö2?¼|B99-J¶>>S :Wk9:Z]?är'> 8 8<ý6?§²á>O?Jìü>G°>R7?Ñp8ã9sUã=3¢9§j9ÄT1?É'>P¤ 8P¤ 8<¾j=¬³)=jö0?÷(t;M;ÿ?Y¹;S9¿·¾:G»
:Û?\'>
¯ 8
¯ 8<k-=Ciâ<@¬(?pq*;õ<;Ïêæ>Ì²¹8¤9dI>Lo7­9­Ñ=ç'>É¹ 8É¹ 8<ö~¦>ÂM>ªÔO?±n!?øké>1?ÞS9þf¬9k>P9F°9=æÍ>'>Ä 8Ä 8<¦K?ØÖ¶>k?}?3>ý6i?§<9è/À9îË>>!+¾9¢9
Å#?Ç'>CÏ 8CÏ 8<Ê»=c°Ç<?º,?ÐH¸;N;¢ì?P,¹Ra9î¾èì7{95>=K '>Ú 8Ú 8<×¶÷<:"º<ùX*?æan;ýÏ4;3Á(?%Y}¸,ñm9¥I¾×¬¸+9è¾4­'>¼ä 8¼ä 8<P=ÃHË<Þ²0?O¸1;¥);Å?¬}2¸ö9)»¾þn?8e°8/5>0²'>yï 8yï 8<Ëh?¯5ò>PÊu?­?uá>¥Uu?Cå8a%9º]>8³W:|:0²8?à'>6ú 86ú 8<æ=ÕÆ<N4?qkí;G)´;A®(?Ê¸7/9{´½i9Y+x9V/>ûê'>ó!8ó!8<°£^=#B"=í¡/?¶ÓÎ;>²;ì?Ô|d¹
9QÂá¾éó :Ð7:ý(à>_ö'>°!8°!8<4?w+É>ëe?¥?

¢>R¢c?Gè·²$9£?½¼X9 ø9ü­>(>l!8l!8<D~=GN6=82?Á_M<Ê&<DÚ?,¹rpÇ8tw«¿Î968y9	=ò(>)%!8)%!8<"ey?8?ÿFs?B	H?ÃË>þP{?³ô)9Ð¯9È{x>uò:bÍÑ9! :?{ (>æ/!8æ/!8<
÷>|>ÌVK?btÜ>·!>r7=?Xi8V´9Q¿Ø=s:üÕ:L? &(>£:!8£:!8<5#@?õÿö>}#G?S-)?ºÕÜ>ÈD?Ðæ8%Í9äN>(H;Îç:Ú·]?v*(>_E!8_E!8<Y?oÈ?tul?,P?qò>dÐ[?=Õ9ên9é&?1o:Ó:sBr?G(>P!8P!8<´=¥^=½Í2?ói÷;ÌÂ;Ð*#?°í·²O9Üg½°Ä
9¾9¾g>>G(>ÙZ!8ÙZ!8<mÃn=Ú,=Ï0?ío;]¡6;((?¹*·:Ç«9n~¼F&ª9²ð8·gµ?éI(>e!8e!8<ÏÖá<Ðº¢<ý£1?+è6;°F;ÓE"?¹=I¹²8N²¿Kñ¸/9Â=]¾hM(>Sp!8Sp!8<<=@T=Ø0?¶uÅ;ç0;*;8?pR¹¸]o\9Í8W¾TDø·¿k9ÄUG½ÒR(>{!8{!8<=bµ<ê¾:?>u;¾`0;:2?M¹81ò7¼6%À§K´¸sP9³Å¾h(>Ì!8Ì!8<25=ÒGÄ<tX0?DS;!£û:	ê?
E¢¸ ò9áê¾y9ö§½8I(A?Ïy(>!8!8<ê=È\²<õC?z;7Ë;jë{?¾t¹7ó)DÁû²8N"º8*ö>ï{(>F!8F!8<Ô<Pà<Vï1?W:;Ç¥E;¾Zñ>D-¹¼/9Jgü¾r8n7tçÛ7U©>)(>¦!8¦!8<ÆÖM=±÷=.¿5?lÚ;M;¸r*?÷ês¹Hî7ò!Àò&í9~9%ÖA?n(>¿°!8¿°!8<L>3í³=ÉH?û>æTV>~>?«A=À«Ø<Ód?¸L9Sû¤9IRì>(>|»!8|»!8<§ñ1>Ô<±¨@s>5XÝ=mH!?*7â8ªj8Áîv?¹ÌÍb8/&À×(>9Æ!89Æ!8<g­ >jC>Z~R?Y¿><ð8>»J=?sy8w9iø=Ú7ý>9O=·¢(>öÐ!8öÐ!8<²&`>\ë>8?©±<<û[<Á8'?D4¹µ9~¸¿iU¹P9uQ¿e¬(>²Û!8²Û!8<ÐÃ¬>¨!k>%<?ýÌJ>«½>-Á'?öÒõ7Ê'a9À=Q¿:9×:
ð9?³(>oæ!8oæ!8<>c=¸?&=Kö.?ïçù;"IÌ;¡?ôO¹dÅ8tÙ¿J´ò¨9y&|ºEº(>,ñ!8,ñ!8<Fï=?Wæ¦>ª?Ì^?z3í>¸ð?R§#90A9"Ò ><;³K:3s¿?Ô½(>éû!8éû!8<VÚ6?¹ãã>shM?"ý>GÜ«>\<?éç&9P9ÖX?q¨9T²9
ò>ÞÁ(>¥"8¥"8<s>	Ð=c£6?CÉ<ì®U<B@2? yÔ¸4\9n7w¾»e85CG9Ü6Ê=dÅ(>b"8b"8<ä=è=;=g?ìÍ;òEt;SíV?ðº¹ê/09pg¿¾e¥j8É
9z}Y>3Î(>"8"8<?­Û>*<>6óB?Õ?Àý¾>Y]/?¶3T99í¹>róÚ:WÊ:VG?&è(>Ü&"8Ü&"8<7A?Òè>»sT?¤°Ç>
O>5G?§ün¸ª­9ÜrÙ½v0:Ì<:ª8?`ê(>1"81"8<Ñúò>ÅI>øW?µÒú>¦§>î??4Ó62L9Ù8¶<Æ:¶=0:ÏO?ñ(>U<"8U<"8<:ßP=M"=õ.?G¹·;ÿ¼;ø?-?n7¹¤9Ö3¾j6:Ú	:Ïô>Jö(>G"8G"8<ÉO=ÊÃ=öø4?õßÕ;Ñg¡;#)?B<h¹©¤8<µ¿pP¸VJ9È¶²½)>ÏQ"8ÏQ"8<lß?i»·>æP=?õ'	?¤dÄ>·È2?J8õ9Óö>/,9Z9Û?b)>\"8\"8<ÍG¾?b ??ïî?íE?ôÍ?T×Ý9G+±9?F ?]³c=$Ç<¥?·)>Hg"8Hg"8<µø<¸<$ê,?÷x;Ñ¿M;q¬?jkë¸Üö¤9«6¾]a;ÌDê:´'?W )>r"8r"8<òB=:hÛ<Ò2?«;Î;å?òF¹ì	69Kã¿»H
¹­:9½¾")>Â|"8Â|"8<z+?*ÓÚ>`¤H?èÃ?®ÙL?¸hA?Ùïz9;¡k9±P?å9-4²9ÎÙ$?±%)>"8"8<·%?°³>2W<?ø«>ÈÎw>01?i¬9ÞÏþ9ÃJ>ªÃ8õÇ8î¸£>ÝS)><"8<"8²<~i>òL0>¨Ñ>?ñ_>.>Ï-4?Ï{?¹ÙP9	ë¾¾©ª98J9>S?øT)>ø"8ø"8²<
&Ï>QÆ~>%P?>ØcG>¦
I?$=6¢O9M>:<ZG0:(:9"?1\)>µ§"8µ§"8²<BÏ<&¹<ym3?îR«;Ð;A,!?@·Ó¦9'áÒ¼·7¤á8U\é=7`)>r²"8r²"8²<s3=XK=sP1?­¾;d£;õF?Û¹j=9Æ/É¾<Þ8*
h9,î >±o)>/½"8/½"8²<ÃQ=ýb?=.T2?ÄÒ;N;Ëÿ7?²Ð/¸Af9¶¢½=¸Ú!18gê^¿jz)>ìÇ"8ìÇ"8²<ñÅ<?<¡à3?,t};*OH;Ãõ!?#~¸9L³[¾ô9;i/;¾8?T)>¨Ò"8¨Ò"8²<GU?ª>Oãh?¤ë¿>ëAe>ÄNV?0>9­»9HÃ>¶ë:5e:xµS?)>eÝ"8eÝ"8²<`='°Ó<àg2?óÁp;QÓ7;¤'?<6¹Ë¥û8	Â¿äß8èm^9Ùe>Ü¤)>"è"8"è"8²<Ç|ú<Ë;´<Àä1?CÙ;u~);íëï>Tµ¸9­0Þ½ö¶
9Çbj9¥>æ±)>ßò"8ßò"8²<c=UýÂ<p0?¥¡;àp;Å:?ï2¹Áµ,9£R¿Ü¹ <¡8D/N¿äÅ)>ý"8ý"8²<V?G®>ÛÑF?>K9M>!=>?]½¸vN9Ðj¾Ô:ò::¢¶D?MÚ)>X#8X#8²<y=ÌÊÏ<iÙ;?¢;Ul;Ç/?£^¹g9zfÏ¾ä^Ú6JÅ9kfÏ<\ç)>#8#8²<òï>DG>ÊÃg?M?
>r?>ß>9×[;9tf?1):¿û9,?!è)>Ò#8Ò#8²<ü=V·=ÄX0??· <Öþ;!?½]¹æö89e¿¢¿y¸9M¾ÿ)>(#8(#8²<×Ø>øº=¼j0?%é;¤l¸;ÑÐ!?1ý¸Øjp9Þ¾Oé¸ª9ÒIÍ¾Z*>K3#8K3#8²< ö&=ñ´ô<2«.?­
I;4x,;¼6?n· Æò6\ ¿0gK7Ä9Q¹É<I*>>#8>#8²<¨÷i>t1>*'W?ú	?å×3?5`=?M§Q<qªô;¤][?þ(<L¹;òìg?Õ*>ÅH#8ÅH#8²<±2ÿ<xÆ½<` ,?D;82;|3?¢8þ9Ö¯>|)¸f"9Ë,¾*>S#8S#8²<¼ó?YOÊ>%G@?wÆÝ>F%¡>®(0?È9òC9f±>Ç9u«æ9h¢>m*>>^#8>^#8²<u=ÑE-=´O?	Æ
>ÅOß=Ä"?èì·¸¦9Ôð=½W§;ßô:JÑ
? *>ûh#8ûh#8²<9Þô<èÊ²<æM/?¦]´;ì¨;àj?må·¾ñ9ðG½¥b¸MX9$÷½!*>¸s#8¸s#8²<y¿Ï>wa>þ]G?­>v>;/>z4?¬×¸wª 9ÓN+¾_¥9è¢9%ð?B#*>u~#8u~#8²<ë>£A>¥Q=?Vm>¬E>E2?K¹Ë81<9>Ú×9Ñç½9µô?%*>2#82#8²<@\><Ê=Ç44?íx<=I<ºn#?*Æ¸\±;9«¾bl¸Ðd9ø®*¾1*>î#8î#8²<âÇ>¡?>Kú:?9>fO>5,?úÝ895>u0\:h0;:È?K4*>«#8«#8²<:~Ù=j=¤Q:?[ÙL?Êê?[0?ÒÆ:xr:à$?EV:f5*:ÑX!?ª9*>h©#8h©#8²<Ý@Ã>íúl>ìR?*>ÐÃG>DhI?²ß¸çC9Í&U¾uÚÈ9Äp9-V?=*>%´#8%´#8²<&³<p<©Û'?àmK;j/;Kq?ï¹Oýª8¿¿¦¸jð8É¿DD*>á¾#8á¾#8²<;D>E3>¢0?V×<ç;Û³"?½ï·úÍ
9Êk½yK¾8eP9òß>D*>É#8É#8²<é×µ=c=¡Ð/?ÞJ²;º;xq?iod¸ò¢9gÇ½X­¿7ÚZ9Ê`=DH*>[Ô#8[Ô#8²<eÝ?"Í>PB?µì>T¥>C7?gÆ¸
ab9e]`¾MÖÊ8]G9$>T*>ß#8ß#8²<KPÎ>Çbt>SX?sV?²ÌÑ>£®-?÷âi8£S99ù!>I:=
:Öi?p*>Õé#8Õé#8²<aÓ<ßÂ<àÓ.?'	;öì:Ø+?õéF¹ì89=ñ¬¾^Û`¹Ó8É¿*}*>ô#8ô#8²<fÄý>EÑ>CÒM?L2Î>|ì>
 <?g|Þ·â:9b½´v9ì9Êí?õ}*>Nÿ#8Nÿ#8²<HGx?}?úÅS?^×M?0Gã>ªÚg?3RM9À~y9¬Ò>(À¥:èü:J?~*>
$8
$8²<"=D!ä<±3?3¨;ð;àÿ#?ãg<¹ðf94ÚÐ¾4ÑZ8û9­Â=¦*>È$8È$8²<1ª?ÍY?)	?@Î?oÕ?i¯?p±9Ñ9·?eè;@L;¶Ýn?§*>$8$8²<ÞÙ>Uc>7(u?-`3?õ³º>ôu?
Z9Fv9r?Lb:«o:¹>?Ü§*>A*$8A*$8²<d?ÿ?Îo?Áð?2¤>Íì[?I¯9ºê>90´>ô@°:¼:$?a¬*>þ4$8þ4$8²<{¡6=È¤=-?X8;Äz;Ö7?Qâ¹ª9¿¿²y¸ Ï79¸nF¾v³*>»?$8»?$8²<¨/=ëä;=O¦.?j;Åñn;ÃÞ?«l¹Ôü9ëà¾¬¹7È?g9M=ûµ*>xJ$8xJ$8²<ò"?À¹>±"A?¢ >éa>T6?¨-8 Ð¡9ÉÊ=à½Ø:´°:
«R?z¸*>4U$84U$8²<Pbé>æ4>4y@?Q>pÎe>ß{/?¤"¹ñ0ø8'¿­T:.ù9¶c?CÑ*>ñ_$8ñ_$8²<,ýï>¤>ì²:?Pª> L]>ú+?¨ÛÈ·íHq9U½:bï9ø¹9¼Ã$?(à*>®j$8®j$8²<ÁÊ<Óñ<£??Nc=±a=â+?2§æ61°9À´'<ëHá79Û!Æ=÷*>ku$8ku$8²<z!'?-Î>èO?^:?Åü>\À<?°=ò9<r?oE<à;Þ.a?s!+>'$8'$8²< ®+=HPø<þ0?Àë`;Õ-3;5­ ?p)%¹_5N9Í
Í¾ïÈ·xaI98o½"+>ä$8ä$8²<(?Þ_?S÷f?5¿?Æ_j?¢P?D±9Â9M£Î>D<ÚÇ«;kæa?V4+>¡$8¡$8²<ü½¥=rÕo=ê0?ä;ÃÂ¸;Ò?2éå¸e#9Þ÷³¾ÛÇ8N9rÁf>øY+>^ $8^ $8²<9 ??¬×>t>?;V?pµ>H³9?«PÎ8HW[9Ìp>3Z3:Ä].:©?Çi+>«$8«$8²<fÈÐ>Ds>ÒÝ[?õ?ì×>Û<? Ô49Rº9Ytx>þ;¿;«:3­J?Âj+>×µ$8×µ$8²<@Õ>ýd>HT?*"=8¶®<YUM?sû¹Ô:Á8ô`Å¿yé9ÒÚ9ÈÔ>qm+>À$8À$8²<R)=kù<¿.?új;Ã¦K;ª°?}êp¹O¼9Pa¿y®87I9*^>n+>QË$8QË$8²<¬?CÏ?d?rä­?1a?U?ãâ»9~±þ9§Ù¼>Ö?¸:a?:·ãv?´+>Ö$8Ö$8²<ÑCl=W/=A,?2;Ýj;0ä?eÚå¸NÁ9l3¾"´69¾/<ô+>Êà$8Êà$8²<uùÎ<<ø<úÖ1?ó;(E;.â>Ã¯$¹ÌÚ8KJA¿ýu¸^a?9Z<$¾+>ë$8ë$8²<dC¾<BQ<©Î.?Ä ;æz;êa$?áó¸£\¤9zÍ½}É]7Ïn9·Àí<w³+>Dö$8Dö$8²<±æ>:²>ÅÂD?Îä´>ìÂ}>S}6?vêò8vJí8Å?J"k;= ;¼ö;?Ç+>%8%8²<x=ç<f¹§<ÿx0?3	;m;¼?ÞýØ¸]9é8D¾}ð·xém8Þb¾PÈ+>¾%8¾%8²<l¦=ïÞ5=·:?ù<7Ç;j),?Þ#¹´_;9F¸Þ¾~c9Eä9N >Ñ÷+>z%8z%8²<þ­?i¡>v9Q?%ü>\ST>µ
6?Ùå¹îC+9>Ý¾g{;]«?;#ýH?»ú+>7!%87!%8²<V%Ó>d>ý5E?\©>Ål>7?åV¹<ik9rF­¾Þ9«9Êl?õþ+>ô+%8ô+%8²<8=B=¶,?å¹;Ç;s;k§C?Cèa¹kÉ9ÜÛÎ¾È¦°µx£9R»Õ,>±6%8±6%8²<>É=´=1ã/?ÂÈ>mgf>l&?(ô
9XÔ9×Áh>¤zZ<[(#<f+?4,>mA%8mA%8²<þF=§=<8/?V;ÿj;$?vÆ×¸nJ¢9/*¾¥Ï75M9K:=.,>*L%8*L%8²<Þ¡.?Ü>Î¨J?îÈ>çyC>b)D?}å¸Îþ"9"{¾û:è:¿«?Æ:,>çV%8çV%8²<ódJ=yë=4?öÔ;Ôé¨;!?sÑ+¹i,96ÿ¾;½¸°²9(1±¾ð=,>¤a%8¤a%8²<]È?¢Z¿>??ÀÁ>Ô`>øÓ.?d%4¶N9êÛ(¼U<:9d:öc9>±>,>al%8al%8²<ãr?SFÓ>¤?%õ?4??.w?­98 9ü	?K¡:mN9:s^?³b,>w%8w%8²<Q¡=Ò<Ð-?ÉQ;g;F!ñ>Ö¹¼{ì7y`'ÀnØ8`R9ÒØÂ=2o,>Ú%8Ú%8²<l×F?bÈí>IV?bn?9Ë?ôJi?è»Ó8K»Ð9V×>nö©:Ô]:þ$D?u,>%8%8²<h¹>=Çj
=Þ^0?p<¾ß;7#?T>"¹C68¿ÂB9¢«9þ>Üy,>T%8T%8²<Vn?ÚÙ?`±x?$ã?æº>_º?è%6M9ôÒ/<ªÚ9&s9E3?õ,>¢%8¢%8²<Ê>¾u7>
R?
*
>#­=OÛK?I~0=4Ç<Xðb?§s:ºT/:±Ï1?ä,>Í¬%8Í¬%8²<Y³u?@Ö?ç`?ÒÚ=?,Õ>öc?Ù7KI@9xÎ=¿I:8³ô9S?T,>·%8·%8²<ÓTô<¶¬<Z5?[5;gÆ5;Úhÿ>ØL¹Ád9E§¿Zª·Üq8Ùf¾®,>GÂ%8GÂ%8²<e?
¥>iQ?îó>£z©>$;8?'á8QÞ9>Æf9Çè9s?,>Í%8Í%8²<Ò;=ë+Å<è¯+?²ÝA;äë+;V?ðJ¹4Å½8¦Â¿éâC¸Q9&Þï½=¥,>À×%8À×%8²<
<Æ?·t%?²[?O\?»ý>MÎ?<øò8¥]9²ôj>ìeÇ:C$:Ç?h¥,>}â%8}â%8²<ùj½?ÊèÈ>[ñ?í&?}ý>8?k-9â¹Ä9ôÂ>ÊÒä:9ðQ:¦?m¨,>:í%8:í%8²<«§Ö<=p<G3?YG;Øºr;î&?­ï¹S9RÂ¾¨¿9ï:{^´>ª,>÷÷%8÷÷%8²<D$â>â>lB?2¿È>h>nð1?-¿Ç¸dé8ÇqÛ¾ps9ÞTÃ9>P½,>³&8³&8²<þÛ>Æõ>ÌíE?É\>)?>0M1?¤Þ8Hó8¾Gê>jÉC;ßû:þF?µÊ,>p
&8p
&8²<«éË=mB=È<? ù0<Ùóî;×=?LÛ4¸T0s9Zb¾½-Q8àÌ8ì¯>I×,>-&8-&8²<	=¬¯ã<E2?¸þ:'cé:E¡?wæ|¹W9jEë¾±09¹Ü8+M?Ù,>ê"&8ê"&8²<C¥>óLµ=_y8?L(è;Wº¹;ÿ?63¹U^V9pÖ¾í8Ïz9ÁÄ=×î,>§-&8§-&8²<¯3Å<
n<ÒÄ.?§æÎ;7/;M1?9sg¹÷ó®8¯U©¿=µ¸¢	9
f2¾¶->c8&8c8&8²<ÂU¸>c>·Æ8?<\W8<·í1?ÿ¹,9Äé¾È½µ8!9q­»ï-> C&8 C&8²<=æ>³>O%E?¢Ü>î§>o5?NÀÌ¶Y¢9É-!¼lçÝ<!<Y¿??	->ÝM&8ÝM&8²<üñ=ê°=¡T/?sÀÌ;W¿°;ÙG?Õ¹0m8i^Àåì8Eä&93èb>(.->X&8X&8²<¹Iµ<´<cW)?¡ò:îÝ:
?êV¯¹_9PEI¿;¸þ2Ë8¬0¾1->Wc&8Wc&8²<:ù?(H°>Qh?\W?¸?LGQ?}!æ8jã9Á;>æ:º5,:âY?I\->n&8n&8²<âá=")L=f/?gUI;K|#;¢?r¡>¹¸
=@\Ø¸,?C9¥@¾hk->Ðx&8Ðx&8²<Je?±+Ô>$;?8>6ÆU>DK4?j¿µ¸4Îl9¾zD¾øê8È}`9bù>Òm->&8&8²<zÝ>øP>ÄÎE?.?öÜÉ>.8?0-9Ær9:ù>\A9§9Ö >v->J&8J&8²<½ßc=$=Ä1?¢§Ù;Ðã;¿Y?÷¬Ë¸ K8e¿^Ýv8ÉÛ895ï*>->&8&8²< ë<_W®<[ü,?_º1;oþ;vÕ?¦¹9O9aOM¿º<{8¿8þà§>->Ã£&8Ã£&8²<\¬=ª¾<7s/?éwT;Nü4;D?¬à.8ÈÌ9õ>û¡ 8ç¨÷8Ï
&>o->®&8®&8²<Ý=yÕ<D/?¯
;á:öj?Í>e¹Ç97¦7¿<8µ¸¨-K9$Ud¾_->=¹&8=¹&8²<R´=±Ðß<D2?.Ì;öÒE;N7?Ú£¹z9Yt'¿#9y9$Í§>->úÃ&8úÃ&8²<aû²>³FX>ÛS?çJ?éÕ?n?G?cý.=¤¸Ü<õJ?ÜnÏ;â;Ô°A?­§->¶Î&8¶Î&8²<fÙ>(è>8H?ê8Ô>Ø·>öj:?dÚ(7TÖ8Ü®I=Ïë:;£:8?»->sÙ&8sÙ&8²<wê<N®¥<Î4?¼%=äø<¬<*?ûJ¸;99f=¾Û9T49[@?FÎ->0ä&80ä&8²<rË½<¥/<g6?fyE;£
;u2?U9¹0=9mù¿¾¡8ÑÖo9©¤,>?Ù->íî&8íî&8²<R=úÄ=
ù/?jÙ;´2Á;P+?îò7m2s9L=
eå·7á8¢éQ¾ÉÙ->©ù&8©ù&8²<¬\Î<¾É<¼õ<?~ZË;^!;Îà(?oV£¹Ïx9,T¿ÕÉ':3	:Î£?mé->f'8f'8²<º"®>ÿ`>éôF?2>ñ´]>{33?¿ª74Åg9óÿ¡<Õ*:gv:g´?Vÿ->#'8#'8²<¥²Á<MZ<
Õ5?Í;ã;
þ'?ÃH¹å¹F9Õ¿G¸zw9¿A¾%.>à'8à'8²<Äèì>'P£>¸®9?i¼>2W>J.?ó©®¸"ý9/¾Vö¤::Ô?ª.>$'8$'8²<Ù¬1?Õ>+U?^Gé>8À>P5B?»¸9{?·¾èQ;\Ã¹:ÇM?U.>Y/'8Y/'8²<áb>Õ5>fG?<	?§xÀ>M7?cE:¹å':8?LÅ:PöO:Ýæ%?ô.>:'8:'8²<·õ/?qäÝ>ÏK?ÖMû>I¹>Û-?É ·Y¤9}sz¼å-I:p6:iì.?
..>ÓD'8ÓD'8²<°Æ<ÜÑ<±ä*?U`;%Â;«?/¹Z9~ç¿×í`8eË9«=>=8.>O'8O'8²<*ká=·¥=.?Ac°;2;º??µ[¸è9²uÐ½C9¬%9tÚ?«E.>LZ'8LZ'8²<þCÆ>©c>#D?Æ>ûE>E.?æÔ¸9U;Ê¾¼;Õ: C6?L.>	e'8	e'8²<C?¿Ôº>=¼D?z¡>-=>;?hÊG¹ç9ôÊ¶¾P9×­²9U?à>Z.>Æo'8Æo'8²<ì7
?PU³>:I?+¯Ë>Ú>òú-?óz8åõb9z
>$6/:ÁÏ9íåW?Z.>z'8z'8²</Ú>ÎD>ÏZ?Þr>ÓFA>H?È;ó7â9cád=]
¤;ôJ;êN?y`.>@'8@'8²<Ý
9?Âäî>ñJF?Ìô)?+bØ>I?wh73-=92J=®|:*(:ÐW?·p.>ü'8ü'8²<d=å#=õ2?FÔ;&;3T?pú¹¦¹9ì¦¿»í7V´8ø(>.>¹'8¹'8²<½çý>ÀÔ>ú¦T?E÷¢>5ò9>µ\`?dA¸9A¾¹Ú:cd:¡jG?º.>v¥'8v¥'8²<íÝ>Ã0>xV?n3?d¤Û>­§P?/
q89¤¤c>!4`<}íø;Ñf?
.>3°'83°'8²<q6¼>gy>;A?$K>>PÎ0?'$f8°9ß;>Ì2::$?ù.>ïº'8ïº'8²<5y=¦ø8=p:?Î|<.Ë;×÷+?*¹òc9¿¾*bJ9{wÝ9ëði>ã¨.>¬Å'8¬Å'8²<.s<?RDÞ>úY?Ý<?Ðý>³??ÖÞ8AæÁ8{?©v:Å:IK?c·.>iÐ'8iÐ'8²<ys=¿$1=öÿ/?×ùÀ;YÌ¡;:ª?
É¹D9«µ¿àa
µV\s9©¹ºÑ.>&Û'8&Û'8²<NÖÉ<j<Ë+?ñZ=dõæ<¾ ?B19!Ð9ê¦>A;o;3ý4?°Ý.>ãå'8ãå'8²<éÓ>¨r>x9:?\0?^jÿ>ëÃ0?Í}8úäV9·¤=;c:v:ûW?/>ð'8ð'8²<aÃ¹=ùif=dN?¤å
<Z¯;×ÆJ?IJ¸"æf9\¦¾ÏüJ9Ò7ÛCAÇ/>\û'8\û'8²<x{=e<
á?+·;Ú;G¿?ìT¹Ã9¯ßO¿a9DñÞ9;7>
/>(8(8²<÷ ?äÁÑ>sD?£
½>ÓU>Ù30?a	8o6S92»)>ÏÌ:o|V:Ó,?/>Ö(8Ö(8²<î]?ÑJÑ>ÎîB?¡³ù>8¯>°6?òÉã8"ª=9©º>É2²81©9Ð>ï/>(8(8²<Y¼Ð<çN<A`5?]Ú;[p=;X?¥p¹%w8¹¿ì¬7ñ19¼5x=ê />O&(8O&(8²<Ã=3u <Ý]?1?=±ÿã<,P.?,¸8²Y9O>ðÛ:A:*5B?$/>1(81(8²<²É>)>ú8<?¡>6ÀR>/A-?,¹ÞÞ9>o¿fÂ9ÙÔ9%ê>c0/>É;(8É;(8²<>Ã=îGÆ<Z³,?;g;ó?;Kv?Üx¹Tà
9ôYr¿/¾¸+ª+9ãQ¾h7/>F(8F(8²<ãßü>«>ºþK?ø?ÆË>¯Ñ=?Và¸´Iü8Câã¾
ÞV;P;gªA?C/>BQ(8BQ(8²<)E>×ëû=Â²H?7øà>(ä>·7?½<ªj<³òN?¦·×9^ÙÐ95?ÜE/>ÿ[(8ÿ[(8²<Ï;-?joß>S{F?~+?ÚýÙ>ÆoI?ß	ÿ8+Q»9¿F.>`~»<i[^<ÜW?áL/>¼f(8¼f(8²<Ç¸=;`=d-?Ê<;+;]2?î2¹¼Nè7C.EÀvÎ¦·^#Â8õÛ½`/>yq(8yq(8²<²DÈ=Rø="/?O;|;Æx?'h-¹dQv99´¾(ßê8(967e>Zc/>5|(85|(8*<%=ÅÊ±<±x:?Ïê;F;¬?/º¸¤à=9{¾Õ®9;Zv9[c?d/>ò(8ò(8*<Ëw¶<ïÞ<jÇ/?Á¯ë:w£:$t8? î¸@9ÿÎ¾Eî7zÜý8jGð=ýt/>¯(8¯(8*<
lÅ>G{>*ÜH?d>tO^>àU.?{Þ¸þ8+9ÿQ¦¾ðV:³:Ú'4?8v/>l(8l(8*<?;=jF
=ü2-?;¬T;%b)?A¹Òf94Ë$¿Oå¹ªR'9eh¿`/>)§(8)§(8*<Xí>ü¸>^¡E?Læ>&>>r;0?Ðà·6ª49¤G½¹59ªM	9Xi)?ð/>å±(8å±(8*<Ê!=>ÞÛ<À;?Hcù;ç¹;*¶+?n¶¹TÖé8Ü¿ÿ.9ÊÅ9Ãb>Ú/>¢¼(8¢¼(8*<zý¸<<b¤.?öØ;Üg;á°?v*·Ãoy9½×Õ'¹&&8wü¿/>_Ç(8_Ç(8*<oS­>¯Q>5ÃS?Ë?aP,?°5>?áA=mÖ<%xg?j½:Ç!ñ9/[?´¨/>Ò(8Ò(8*<2=Q8=·Ô4?ÞÄð;¸;Kd'?ê¹è9Î¿´¹D9¼49¢ãB?©/>ØÜ(8ØÜ(8*<6>=x~T=28?q;¨o;j?}Où¸4$9#ÀÑ¾}90í­6?VA­/>ç(8ç(8*<ú÷>Ø[>óU?Ê&N?ò?B?¾^$9NP9;>t:L!:±¼D?®/>Rò(8Rò(8*<F=¿y=Äå1?EÒ;þèw;q?//2¹¢o`9Z>Ë¾|9ZX9Û¶>³¸/>ý(8ý(8*<3	å<²Þ§<£.?n¼;ås;hõ?¨¸ûr>9ÉM¾Sâ`¸èe¿8ëd¾|Â/>Ì)8Ì)8*<«áº>ö1p>¦-G?õr>½îA>Ì2?q¹rÉ9Ng¾¬v»8Sð9´&>vÇ/>)8)8*<

ð>zc>eôJ?¯?ÒÏ>!Ã/?9£ó8:Z?µ9%»9A¬S>÷/>E)8E)8*<%q=là<Øã-?¯}<;ßÉ;@#?ÒÝ¸DU9Ød
¾­Þ-:-Ýé9ÄS>?ø/>()8()8*<*®?*ª>/I?óT?¾RÏ>0t3?l÷$¹¯s9¿­¾µT;êê
;bÙ??70>¿2)8¿2)8*<È>ªÊÌ=<6?A¿8<4@	<K,?u¹º_¶9ùM¾rÖ¸èüí87æ¾0>{=)8{=)8*<fÍ¾=¾o=Íª5?ñäÊ;;Ù;I´9?c¨·â29%m½zÁ7 ý8<¬Ã=Ä.0>8H)88H)8*<&=ÍØÖ<q<?Bz\;@Í;èA?Z+0¸×Õ²8/|¾Ö 8{F9ÝÔO>=A0>õR)8õR)8*<;D)=á©<ú/?üI4;3;9û?¸"¹
;9?¾M[¹ÔÍ9JAX¿¿g0>²])8²])8*<-Ò?»_°>´á=?O
?0p¾>ì9?ã¸|
9]çÑ¾BÅÅ9@a9G©C?Äl0>oh)8oh)8*<vÓº<¼<àÁ1?OËÛ;D®;"!?PU¹9Å0L¿bÙ6æ9µ-<q0>+s)8+s)8*<à¤Z?vL?îóQ?
l?t-"?´sO?ïX79¤9d£³>£{.;¹¿ï:aO:?b0>è})8è})8*<ÄS·<è<WN.?¨×;T³;î?åô¸TbÍ8 ¿5m ¹H.Q9dUÄ¾0>¥)8¥)8*<i?:üË>ãÛ>?sR>×fH>y$.?¶#¸ÙÔ9f#¾á";S]@;×3?¥0>b)8b)8*<÷<êù¸<ï*?^R;²d;V?$2¹øy»7±ÎsÀ8ñÀ70ÞO9Hm=t°0>)8)8*<î§>^>Ë+A?Ã}>·®:>¬-?Toú¸`x+9*òº¾£¨:ªã:1?nµ0>Û¨)8Û¨)8*<v0A=µG=G0?Fal;z\7;×%?ÌU¼¸\9¼ë5¾Í¸5'9ÆIb¾Hº0>³)8³)8*<m=¦O=·2?µô
<pcÜ;¾h!?<v¹Ý*93ò[¿Âÿ8Ù£²9¾A7>Á0>U¾)8U¾)8*<µ®?´ø>?I´?:?F)¶>Î?=í9q«¤9f³8?k§:Þ6:¢^j?âÃ0>É)8É)8*<ïCp=¡.=å80?Û·0;Öì;?ô?y¹0<9ì)¿ª¸Âù\9Í°½ñÎ0>ÎÓ)8ÎÓ)8*< >Vã=[1?§,<þ
<~ä)?º«¸àN±8¦mÜ¾,é90ßÏ95?°à0>Þ)8Þ)8*<»G?xí>CW?×^Å>d¹U>Til?Í8¯Ý9ö»=»é9ô 9¹tQ?úæ0>Hé)8Hé)8*<]=fí¸<Ë<7?¼±;;Ý2?¯ 7¹
9Áa§¾®n'9Î´9y¦>Dè0>ô)8ô)8*<Õ^?k>Æu?ê?üù>fp?&9«
 9«æ>T½;K_:ÜR?ªè0>Âþ)8Âþ)8*<? =ëa=Vù5?áw©;&«w;K+/?R*8â 9V>}¹<:§8W
è¿Í1>~	*8~	*8*<é>óë3>þk7?îª@<¯M<µ,?Ic3¹ý:j8oÄ¿µK¸R'9ZÖ¾Q1>;*8;*8*<úG?{°>Eû<?ù^>H9_>0/2?ÍÞ¹áËX9X¦¾'*9Ìq?9ÞÒP?æ1>ø*8ø*8*<o!¯>Yc>£3E?ßªW>)/>e5?:úÞ7Z®8,÷#>òÞ79Õ9 Í>¤31>µ)*8µ)*8*<õ.p=ýè0=½Ç-?ò¬; x;§z?¥¹
]9Ht
¿hK¤6»h9Ýu<ÇF1>q4*8q4*8*<³È=»Ó<º8?b
{=*ü0=5?]ûR9(Òª9ñ>sb<® <^44?gP1>.?*8.?*8*<obJ?siÛ>"l?ëI2?aËÕ>,|U?2é 9ÖÖ9Ál>+3d;Eù:m\j?T1>ëI*8ëI*8*<L?Ùÿ >MM?iZ¯>aÍj>/??c±¼8´9Ê;>ß{¹:ÞÀ:yP&?pZ1>¨T*8¨T*8*<Ñ+=]Ã<Ï¿`?Õ¬;­&2;#\x?Þ·0¹Ù°8 (¿¨g!¹ò¯C9Æ&Ó¾[1>e_*8e_*8*<ºð>6£>¤<B?Æ>ªÐ>Ú1?½kÚ7\
>9=w°:<d:ßÐ,?[1>!j*8!j*8*<Éå&?DXÉ>¼3T?r§²>	ól>A?58Ë¸
9,­@¾7r²:?X:3@S?\1>Þt*8Þt*8*<Ï<?=°¾>Ó?}ÜÄ?ÔÙ?Ì¢?æÑ¦9¸ß9ä¾>Ä,g:7Ï·9éû ?1>*8*8*<ZÃ<B¶<@'?1e];?/(;<(?ô¹êØª8%±ç¿{8ì°9û[>ã1>X*8X*8*<Ù¬«>Ü²a>;¹B?	,R>CK>3~/?lN¸9
ý½:l²9}PY9\/R?Ø1>*8*8*<äSÔ>ò{>X?Ï>V(>Ém:?òI¼·böd9üR½Î<ðp<
ë[?'1>Ñ*8Ñ*8*<CjÜ>úYT>LÜ?8Ù>	z>f^?ë
_90o9P:?R :øs:_N?¼1>ª*8ª*8*<ß´á>ö|>ÿWI?A_>ý)I>.5?}9ÀR9
©>÷*::_¢'?1>Kµ*8Kµ*8*<'¯Ò>®>¬@K?ØU÷>´>K/?@=¸pRZ9IÞ½¾r:ÍÞ9¿Y?P1>À*8À*8*<fÿ >µDI>?ÇL?-°C?o±?Q3>?89H9È9cÇ>içQ;²;:?Ë¡1>ÄÊ*8ÄÊ*8*<uÏ>,ÿv>àW?Ù>
>.?F1¶·÷á8MhÎ½Þ¾§9ì^9Ô¢@?Ä·1>Õ*8Õ*8*<Áv=\2=>1?BQ;/â3;á?+2¹¼Ï'9[E¿Åç<¹RÇe9dvÒ¾º1>>à*8>à*8*<½Aû=Vý·=Ì.?±«ì;5¿;9"?o¹ùc93b¿TÅù8%Ô9²³>T»1>ûê*8ûê*8*<yß+?ÂÜ>ÌuG?!ý³>ì}>µ»5?¢¯6WÁ¥8¡=Íþ:¾fc:µý2?6×1>·õ*8·õ*8*<½øë<üÆ«< Õ/?
¿G;e,;/?¬A{¹]9Cl¿­!9«J9Å[Ì>vÜ1>t+8t+8*<zý>¶Á>jP?î ?æ>ÖÂ1?dº<7JJ%9t&=vÅ:0w:DL?ñ1>1+81+8*<Ä1 ?LÄ>±êP?|
?a¶>_bB?Ýx±·e9Æô½ Ú<ïI<T?ö1>î+8î+8*<¸=;Þ<á/?Dâ<VO¹<£?2°«¸rùr9mä4¾rþ9¬#:>°Æ>äö1>« +8« +8*<·_
?¢A >Öa?~2?Ï4þ>À3?+"$85o°9Û&n=x=:¼/:C?yø1>g++8g++8*<ûa ?á$×>èÖ>?i$¨> s>+1?Ô86ès=9NYù;e29ü9Óx>°!2>$6+8$6+8*<K½<<5-?;ÎÝâ:'M ?ø/}¹!Ðî8V´¿¹<Ï¸1<9(¤¾ &2>á@+8á@+8*<¬$?YåË>¾ÀN??~ì>íá>>·D?í8¤Ç`9
ü>2;\Ü²:É?T/2>K+8K+8*< Qª=®Óy=~.?^mÄ;qY;õÉ?¼
Ù¸ØD9ra¾öã(9ÅYz9³¬>ô62>ZV+8ZV+8*<ÇÛÕ<<NI?%®;vK;ÙÐH?¶¸qq8 ¿)Ø·åM9ÁÛ½d82>a+8a+8*<(ø>Ü:¤>äiA?ËX?î~Ô>w=?î}·q9Õö¼×:ÍÎ:+¥þ>ÿ82>Ôk+8Ôk+8*<Þ+?IÖ>tM?!d>¼,L><?Ô¤8¾k9¤¡ú=à8óÅw9
¡=ØD2>v+8v+8*<¾©J=ª=J4?þ
é;[¢; ½7?=|¹á½9uOY¿éEh·ßí8#ùy½b2>N+8N+8*<Ø>Ð×=\~?Ø2? >,`?Õn^=Íå<Îx?/¢P<õñ;Æ]?[c2>
+8
+8*<m=0­F=S1?l°;öà:-"?Áî®¸ø¤X9ûµN¾oè60ã&9JF²<*l2>Ç+8Ç+8*<3êG?Þ>§óe?Þ¦h?µþ>~j?g#c9V#Ì9úk> $W:øà9üÐt?¤r2>¡+8¡+8*<ø?¶N·>¼~<?Öå¼>"§>rb.?~=´¸'9ö¶¾«	:5Ùå9°þ%?2>A¬+8A¬+8*<Wÿ>P¤>j
j?j?ø?8(d?>åô8rN9á>
¡<C¬#<4æ{?Q2>ý¶+8ý¶+8*<?$>|È=îI?u8ü<1J<:hð?ÖwÑ¸È¾9ÐC-¾P:ãl9d?2>ºÁ+8ºÁ+8*<*à<Ý<D¡M?#<=­;îl>?ÞûX¹å§c9Óÿó¾ºÉ¸Òa9¦¬½<2>wÌ+8wÌ+8*<Q¥>Bc>B:?!48> Ö>RN,?UC{¹£[]9æJ¿:\9¡z©9Bá>2>4×+84×+8*<ÎÔ¾<¶h<Ú+?g~;4y×:Eú ?Nd¹Û8¡ªí¿p³Ö¶úI39H¼þÈ2>ñá+8ñá+8*<×¦>^>$O@?Ä>j>2/?¾½·ÂQû8Ì%Á½E9k×9ðÄ³>Ì2>­ì+8­ì+8*<úìð<1²³<^+?N£';
d;2?Îh¹^N9{DÃ¾V$m¹¤Ê8Ë¿Ï2>j÷+8j÷+8*<YF=â=0ª5?õ[e=rþ)=>³,?qÓÅ9ôÓ^9§Fc?±d;*K;á¨*?pç2>',8',8*<¼1ø>û
 >F?´²>ü>5û1?BÉÃ·"¼ã8Ü½g·9ÉVv9\>?õê2>ä,8ä,8*<ÞÁú<Ç¸<R.?Oë;çY;Z!?õr¹+ÐN9n!¿¹º9£ëÙ¾
ñ2> ,8 ,8*<G«±?P? _?Ì«o?)*?m¯k?Ý¯ú8=Æ9Ò!>CJX;Fé:m?Õñ2>]",8]",8*<Úa!=¤aâ<%6?ÿ¿;÷}W;¸v5?·6¹*¨82"ó<ÏÍ9®k9_?¿ò2>-,8-,8*<øÏ>?§Çí>þnM??à1É>H9?(oå7R9ËÊ=ð9Ð£9«K<?ó2>×7,8×7,8*<¼@·>2¶>>Ûüu?¤§?Èl=?ëb?í¤:põ9
?T!;~hÂ:UqT?ßû2>B,8B,8*<üC=Ùø
=ì²0?Ç;éj;ÛS? @Î¸ð7BMªÀº/7C^9L1=ÿÿ2>PM,8PM,8*<LQ?Ç²>¿´G? ^?æâ°>r:;?Ü£´*¹9qºãõ:{a:X?È3>
X,8
X,8*<wÁ>Ãñ0>õM?
á>ÚÒ>8?$>9#-#9æÍ>Æ+3:#1:¥ô?
3>Êb,8Êb,8*<iÈn??è`?^5?å!?ÌU?ãÛ	9OÝ9ÓÞf>MÔ(;'Ðä:ã<?b3>m,8m,8*<R)=â«õ<^p0?~4A;Eõ;Ã?P×¸H9ÿ¾:¸TF9OÇï½Q3>Cx,8Cx,8*<sb=îL4=ÛM5?oÂç;ü7¨;`Y0?Æ}¹ µ8¹Ï¿p¿Ä¸KH¶x{Ak&3>,8,8*<¾Àb?û
?M|Q?Kc?vA?kr8?"·C9s9Ç2©>
*:!:,­?B3>½,8½,8*<ª:ª=ÄÛr=Êp3?WÙÓ;æ³®;P7?®jø¸ÔþF9Ê¾àí¹ÁS9N\ÿ¾Z3>z,8z,8*<©Ì=(N=ïþ0?ã·;k;ûÈ?P*¹}+9\'è¾q ü¸¬LB9a¦¾3>7£,87£,8*<©F='Îî<C'?º(¦;ÐA\;A?((:y»Æ9X?°ë¶
t9¿ÈE¼r3>ó­,8ó­,8*<¤s>¾¨.>òvI?V|ó>$V©>{8?ö»=dV=èp`?Ña;I%Â:4=?­3>°¸,8°¸,8*<L²>@V>U?>°ÈI>Ê8?t1¸\9X~Î½ô/:nä94ÈD?3>mÃ,8mÃ,8*<NTÇ?yå>¸^Þ?Ý©?0Uö>êÀ¯?ô_9Áa9Yµþ>Ü+u:ì:êh?-3>*Î,8*Î,8*<üKÊ??LÁ?×¬?Kö>SÓ²?8©9ì9ñO ?+j:P:Où?á3>æØ,8æØ,8*<ÆËë>>?èU?íe?b§·>~F?6¹/Ä³9Na¾* <½©;EZ? ¯3>£ã,8£ã,8*<Áy=ÄU4=èÅ0?ó;5@>;{??EU{¹ý×w9WÍ¿ ¸ÁDv9S¦½º3>`î,8`î,8*<þ=|Àá<D9+?åE;»jp;n°?*ø¹j
£8¼/p¿Ø5«·ÎN9!ðS½ÿ»3>ù,8ù,8*<'ñý>l
£>c]G?«Ú9?\ð>òE?Ð2=ÝÀ<ö¬L?´?:Ó9<Nh?OÁ3>Ú-8Ú-8*<|cì<Í­<.?6:Py®:ô´×>ß
¹nB58®Ã¿®³8÷H19£L>CÎ3>-8-8*<Uhå<­"£<©ÿ3?¿³Æ;lÌ;ª8?R7È,9s=ç28Ùv9Ë>Û3>S-8S-8*<3P=»-=Zú*?å;/Ë;À?¹ºÇ9Ð;¿ÄO5·)À9ºÒ.½Fæ3>$-8$-8*<Ï=R¬Ë<ÄÒ.?¾E=¿í=}Ò(?êîÅ6 g97Y?<W-Ú9lPª9¶ø#?é3>Í.-8Í.-8*<¬÷Q=ÑJ=wõ+?7ø°;N¹;Å«*?p¹TÎC8$æÀó¹4ê8j¿pù3>9-89-8*<pªT=¢=	0?_;/;/#?ðI*¸Î 9ú9&¾N8Å"²9bÃB=Dú3>FD-8FD-8*<:=@Ý<1)?ÃÚY;´¹?;Âq?FÓ¸Ì:9½Å¾%9£9¹Ë>Zü3>O-8O-8*< Á?·É>à°g?3°>¥1[>M?D,¸ùv9ÎX¾Ù÷:¯)­:Ð47?4>ÀY-8ÀY-8*<²¿´<ñ¿<¾/?¾;_e;;?øô¸Â_*9ÄA¾´õZ·ÝG#9õ¥+½W4>}d-8}d-8*<y=TñÉ<ö!4?5$?;ï!;³.?»¢ê¸üäf8ñ¿Í©»8GY
9Ðð©>\4>9o-89o-8*<Æ=¢G¿<¯-?ðÜ;Çy;B_?z¸H%l·@yZ9ÄU9~Ñ?á"4>öy-8öy-8*<ôç<Äô¦<6Õ1?Ú;¨;må?Zc/8Îmo9à»=Ô©8ÂÎ9Ê[>»14>³-8³-8*<K>Ô<±9<IM1?Rñ;(;#?¼Ti¹¬Å09;ô(¿W9¶Ôö8&¡?þH4>p-8p-8*<øZ«<Êz<"å!?H	;¢
;íý>¨¹ò¬¿9¿S¶¾rÀo¸än9v¾¾M4>,-8,-8*<ÏT?ÚN­>t@?ÙDÖ><>0:?HqÏ·4§
9¿½Eë±:k4:)¢?U4>é¤-8é¤-8*<×*É=°%=ÿ¡2?.}	<$Ù;nÍ!?ÍD¹ïíc9&Ü¾Ï59cÍ9gºb>l4>¦¯-8¦¯-8*<u?¯³>V`?»Þ>uð>Ää\?"ÿ9TYá9>6C:
2g:mô!?ûo4>cº-8cº-8*<c.?YjÜ>tJ?Ê>-9>8B?½ª¸¾9>¾BÎ9Þ¤9)ê>Ey4> Å-8 Å-8*<{C=Ó¸=Ö¹+?	¸;Ï+b;ÆZ?âv¹4Ú8R¿áJz¹)V9M¿94>ÜÏ-8ÜÏ-8*<­?Í©>{I?{Æ>\¨a>	Û1?sÖ2¹6ä+8-,À'M:¸¬:`0?S4>Ú-8Ú-8*<kR=¨I=!k1?Úã;£;Þ1?ô«¸£ê8¼
¿ìBê8¨Ó}9bDl>¾4>Vå-8Vå-8*<3ø>øw£>7B?T?¾oÑ>=.?7 8fá>«:Ó³|:KÖ-?]4>ð-8ð-8*<@âc=ïÃ$=É1?Ë%3<>t<J)?¹í9n¿¨¹xÙ¸Bo}@l¦4>Ðú-8Ðú-8*<rc½>AB>E4?~>ïlN>s*?ì¤7×Ç93ó=°bf:e3$:Ý3?äÄ4>.8.8*<3Iâ>sù>HL?á¾é>ã,>j[>?Br¹éåZ9]t³¾}E:
:Ø?èÑ4>I.8I.8*<¬)]?æhõ>é´f?¡?Ý=?«N?V3@9«f9¢Á±>o9Þì9K¥î>=Û4>.8.8*<S ª>»^>ÍDD?_èv>í@5>L].??Û¹Ï:9Q»¾lE8§)ë8çêV>Qç4>Ã%.8Ã%.8*<ÉÞH?ÊÚ?}ÿB?Tn?xSº>Í:?~ ·wï£9[í¼#¼à:²:þG?¿5>0.80.8*<¼¥>EOf>N98?*ù>Nµ>yå/?Ã':ù9,?0e:%ø9pf?h5><;.8<;.8*<¢í<­<0Ô.?°;½
;±?¦ZÀ¸g9½Ì¾ 9? 9??Ñ,5>ùE.8ùE.8*<m!#?
Áµ>ÕÄe?hß>=w>öf?ìØí85kÏ9Ç>\H:mÇP:-=?E5>¶P.8¶P.8*<tÅ>ê÷_>8-a?±?Oe:?á=6?}}9½¼9«>ö^:ór:¼"B?nO5>s[.8s[.8*<ú?ú¯>=?£V>è?>4/?aK8®«8ê¡>F°@::è=?ÎV5>/f.8/f.8*<¬=ÉÀÔ<C08?"Ú;=úª;tM#?|¤Û¸H¿9ß:Â¾k`8`yf9]*>
Z5>ìp.8ìp.8*<P=(×Â<~)?Ø;Fê:½|"?mR¹dy¥9Æ^â¾²99B,? u5>©{.8©{.8*<s®4?ÉÊ>ûad?çW
?ÒK¡>[?m·!J~9áz¼I 0:r:¾<
?~5>f.8f.8*<ZÝÉ><~>w³>?¦w>éÚ0>âÏ2?õ¹îWX9C°¾Wt9pû\9ê
?á±5>".8".8*<
¯M=j=lB?¨F<g¾;öÏ-?çw&¹a9`¾¼¸n9Q>J¾k³5>ß.8ß.8*<¤<(?)è§>g@?@4?´¶>ýï}?s9<ó9Õx?{Z;ÄI:²?õÁ5>¦.8¦.8*<X´Á>?b>²8?DD>0ç>-Û)?Ô°7¸9Bö&=ª¿¥9ðR²9ròí>lâ5>Y±.8Y±.8*<Ö)Ô>ÏÇz>EX?Õ>QqT>ºµ)?à8X¼9æ*¯=Zá8ê<9è1_>ë5>¼.8¼.8*<ÇØ/?¹Û>hsM?
?%&¸>²û??q¸¢8ÔÝî8cd®>¿¡:ò9¢©?+ø5>ÒÆ.8ÒÆ.8*<¬=PsÁ<+82?[t»;×;Ï&?¬6
¹ýI9×ø²¾¶J¸ÿ'9ý¾ñù5>Ñ.8Ñ.8*<w8?Af>t%£?Î]C?AçÒ>$m?ëq8ß¥j9y>>uK:¥!Ü9l?uü5>LÜ.8LÜ.8*</ë4=h¤ð<w@?Hõ÷;p¶¹;âæ*?>(¸ðë8Ì6¾c0¹¥9jV¾Y6>	ç.8	ç.8*<{/í>Uà>¶LE?"?nè>S3?CÞ¸*¸{8J`b¿$Kù9¢O½9i(?É6>Åñ.8Åñ.8*<$ÅZ=ão=C¦<?E ;nfN;QÉF?@o¿¸è¿v9zF¾C9º2'9«¾?- 6>ü.8ü.8*<^4È<2<7É:?åq;U-;kÚ2?®§d¹C9	}A¿YQ7æ9â=]#6>?/8?/8*<ÿ>0¬>»>?Wï>Ê¬±>«l,?EÿL8Ä9´=Ø:îËa:Ó1?B%6>ü/8ü/8*<Y«?IùÊ>ü>?Ø¹>;>L.?;
å8<h¤9÷Q2>o*k9¤é$9;6?16>¹/8¹/8*<OZý<<din?ºÁ;Às;uvK?$+¹x9W¿¬ÿ:Tí9#|?56>u'/8u'/8*<¸7@=o/=CÅ0?ÿ<d¿;®J+?r5¹à¶T9Ú¾ 9£8ô*29Þj>96>22/822/8*<´A?Ù>Tâc?B´ÿ>í¶£>ìG?n,8i"h9Ì½=®ð]:Eû9Sb?H6>ï</8ï</8*<CµÜ<ö<o¸1?F;§¦;×?õ¯¥¸f,8ÔÃu¿%º859E8´>V6>¬G/8¬G/8*<²Þ<7®<®2?²;&ú;k?ÙÎs¹¡R9ñfR¿dC¸9²rÃ½R`6>hR/8hR/8*<=1j=z.?(<¨ó;­À0?6¹Yi9/ô¿ó5ú¸§`È8IÕ¿
m6>%]/8%]/8*<M>}/>d6K?Ûß>>·6?5E¸Ê9»Ñ½R;
¤Ì:
2?;|6>âg/8âg/8*<2£»=ýÞ=h3?eª<e÷¹;
Y?
	²¸2ÝÚ8a>Ð¾¢}:pV:¥´?¥6>r/8r/8*<åâ\>0,>Ù46?Ç<Õîè;g-?®ê*¹F8=b¤¿$ð¸å'.9yÏ°¾ã6>\}/8\}/8*<ÜÌ</W<æ)?Öõ#;í;,G#?üp5¹óæ8IqI¿Îí
¹K9	¿³ 6>/8/8*<<?Y·>ßX:?ø3Î>ÏÐ>L+?´Ö¨¸%p9ª3¾Èø:QZ:0?Ã¡6>Õ/8Õ/8*<ë~=µGX=S7,?é®ò;ðjÍ;8?p!¹È:9CÝ¾µ{¹êª49íT2¿É6>/8/8*<ª»Þ<ú+<í??Õ?f;ùëG;Ðj?àßµ¸Å9F½¾Ç·O9U½)Ó6>O¨/8O¨/8*<C³=õ´=&B1?[+;þ§~;ó?7¹lÑ8×"¿Ý¾¸Ôk;9Î%<¾)Ø6>³/8³/8*<Ï~=MbÇ<3?8U<¹<1G?¹9ÈA9Í+¿e8`P9×A«=Ø6>È½/8È½/8*<^R÷>GF>I3M?û]3?öò>J»=?©9|»9è´>	£9;%s;F»0?Sã6>È/8È/8*<c9=@ý=ª[-?oø±<)<g­?lÂ¸Ä'8Nò¿"£¸ð~ó7Je«¿å6>BÓ/8BÓ/8*<Àil?ü?ãNW?Fj.?¼ ë>Ùå=?&/ã8Ëá9~.Þ>Åü:ç:¶·?ó6>ÿÝ/8ÿÝ/8*<T>?ÀÔ>ÞÛd?¼Ð²?4?N}}?/d	;õ?:i~?Dzð:ø!d:+í?1ô6>»è/8»è/8*<ÎVG?xÒ>dr?²"	?;è>Ò?k­9[9Ê¦J?6¬:àtP:}S?÷ô6>xó/8xó/8*<þ.#?Í>:K?­é>mJ¤>5?`ïç9à:6[æ>¾â9-¸Õ9U[?E7>5þ/85þ/8*<(>î=î¼4?±*v=KB=-,"?}G7Hk9§BÙ<Û2:-':Ø`?Ä7>ò08ò08*<snÀ<.É<«&?ñ¾@;A`-;æL?N»y¹
9*r¿8jV¹(7Üp¬À 
7>®08®08*<?7Æ<Z|<{d.?oz;¯²:®fI?Ð­¸iïJ9³ùZ¾Ø>¹D7Þ9¥Àz7>k08k08*<¾º<Ñ<oç+?Dëµ;øÆ;]h%?¨sS¹_nÇ8·¿0]8\øo9dbì=®7>()08()08*<ºß?¶ñ­>ä#??Xæ>¨>f/?|4A99r".?Líö:*ö±:1?Y7>å308å308*<êÙ>Ø>¨èA?³·>¹>éA5?8fI29ß×`>Ï3Ê9b¶9Ë
?þ7>¢>08¢>08*<vö>¡¡>»çB? æ«>ÖÂr>F5?d¸ i9÷½)y»:¢æ{:#>?57>^I08^I08*<è/´>§g>¢G?Ð°>êxn>qÏ=?ÇDÍ7´~8ðON>¢Z=<TYñ;HÙH?V=7>T08T08*<è=*æ<b)?U
;å;>?_D8¹âZ/9^¿Âü²884­9#F>F7>Ø^08Ø^08*<(·?H4½>£
T?Ññ>² =>ÁSB?Jô¸¾É9É+Æ¾¤è:±4¤:ì4?oQ7>i08i08*<?Q>LÉ?¨Æ;?gº>ö0?i38^9Xþ=£Õ:iäe:$?k7>Qt08Qt08*<TÄH=×=l1?6C;d *;¡D?øB	¹Ûi9Àõ¾xø7ÜÆ8Æ¿=Q7>0808*<>ä>D>Ê)??Ä¬>~>sÛ-?6c·<ú'9<H½Æl/:ë»:X?7>Ë08Ë08*<}&=»Ç<.Ñ&?W,;Ô>;?üý>*·3¹ðnæ8¬§G¿Ñ0|9n¶<9P+?ù 7>0808*<2?3$>@?Tñ>+>fsV?	`83x69|XF>ä¥:`ö%:¡i?¤7>E08E08*<3?É©>êW?qÊ?HÙÊ>!
=?K²8©â¬9T>·n;zµ: g9?ì°7>ª08ª08*<¸,x>8¶>ååF?*Û¿>ow>ïü)?íb49v!9l?oâ9^h^98!?Á7>¾´08¾´08*<§=ö½<nJD?×^ñ;Ç|®;[1?º]¹TÜ9J¸¾"· ¹².9>¿UÆ7>{¿08{¿08*<	ãï<3±<ÀG-?	VU;$+;ü?Ú@v¸®W]9Úg¾×)9Vc²8¬r?/Î7>8Ê088Ê08*<¦=6Hq=<¼0?üT¦;1N;¸?m9Ó¸ö9Í?¾{t@9bþ9¦Ø·>ò7>ôÔ08ôÔ08*<¤8d?ìî÷>¥k?í(?D+Ä>·\?W,199à³>fO¸:ð.m:£îF?<ø7>±ß08±ß08*<gÛZ=¾d#=s+?gS®;ðÝ];%I?VN[¹p*·8kA¿ì@ê·ÄtN9ì;½K8>nê08nê08*<°x³=ýü=e.?sZ<ÆÎ;ý>?ÇÉJ¹XÑu9&0Ó¾ïX¼¸z9Z¾8>+õ08+õ08*<òÖ=^Å<Ù-?ì[P; ;V¯&?²N¸¸ÀEC9üq¾lª\8«»T9äÅ>U8>èÿ08èÿ08*<¸>ýàP>(a?=?ÏZÏ>/?Dó7é¥9FL<=7zu:8´:¢g?)8>¤
18¤
18*<Éÿ=%²=ª7?8<´X	<l,?wºV¹18¿­¿@ 6X]9T´<ÿ8>a18a18*<«°1=b=;q.?¶;ne;µy?ì~¸Ôf9rö½q8k³½8ÓÅ>t8> 18 18*<=&!Á< ÿ,?i|;fj;ËÌ?j$Ü¸Ä²;9 ¾ïÃ·1	9ÅÍ¶½(8>Û*18Û*18*<ì¼ì>Xt>ÃF?P_)> Ðé=`q9?sn ¸ÎT9qþ@¾+â²9-îÜ9[GÏ>G68>518518*<¢(?%ô«>»I@?þq>³_B>51?´8l;¾8±éÏ>k5<;>;ÒM2?Ç68>T@18T@18*<åÇ<³<Á0?ÝÚo;WB;Sú?ÙòW¹RR9$.¿§Ýg¹À 9TÑÐ¾88>K18K18*<Aï=¬<Ã<²N.?,e=rä2=Çù#?î¸HzÀ8ÌÌ0¾=õµ:ÿÜ£:m"?@8>ÎU18ÎU18*<e1=¬ûý<³Í2?<Øì;`
¯;ê.-?¦ø7ÔÍy8À~>Üð@¹t£.9"j
¿¥T8>`18`18*<4.?Í[Ý>wI?îÇ>¯ã>ßò:?Å	8üì9yÐ>©:xº8:8@M??V8>Gk18Gk18*<¨?¿H°>éËT?~µ>f{>å¡8?»7<8¦9êÓ=ÆzU9u²Á9¡>î^8>v18v18*<ÑË<ï?<þ3?=
8×<ây,?BÍ9uf¦9fO`>±:ÉMR:£z,?èb8>Á18Á18*<ï¹1=Åº=¸0?J:;4/W;+?ªÜÄ7Øãÿ7SòÄ>BÇ·£õ8-ªÏ½£c8>~18~18*<iÌÅ>qL>ï=?_«ì>ÉI°>×+?J¸þ9	ø½¢
+:­ù:?h8>;18;18*<Ë<ºÌ<ZX7?/;§xS;T:!?¨ø¶·(9é½ÚX¹T9a\¿nj8>÷ 18÷ 18*<ÕÑ<ÊB<h1?àÖ±:U¦:P¥?dÙ·0Ï8òÃ½é¹ò [9nÏ³¾'v8>´«18´«18*<ÉßB?Æ²©>Wý?Ö$?À¿>iÀ?*929D9Ð>f¥: M:¥N?8>q¶18q¶18*<Ûû>,è>ú;J?§#?¤Ò>ïJG?[9óÁ9¬>lÕ9:!¾9kÁ?8>.Á18.Á18*<¶ô<Äu´<-?.U;Gõ3;F¡?E7ÊùG9ªÄ¦<%C9Cl~9E>t8>êË18êË18*<ä-Ö=ö¼=R2?äï;M"£;g<?Ôï±¸.}9·º¾QêÓ·Íô89;Þ½8>§Ö18§Ö18*<?I¼>àG?#ë>z'«>QÃ/?NÑ{·À@9øÚ'½¶÷9»©9=Ñ>­8>dá18dá18*<)E¯<ÂF<Qå*?>*;L½;Ä
?X0y¸J¢9
Ä½^C8@z9)ÃÇ=®8>!ì18!ì18*<{Î=\J='Å*?`­Ó;¢'¥;i$?>W¹k¥9'½¦¾4â¥9°i9Õ¸5?Í±8>Þö18Þö18*<
xÝ<Z§<v2)?¯x;8q;a?Lþ9¹ì¶8Ø$Àý/·7ø»8x¦>²º8>2828*<Þ=^M=gR8?Í;<C
ê;Y
!?mÊ¸_9£9²!Í½aÅ9©93·â>L»8>W28W28*<ùqh??´S?Æ ?W:?}\?üg9ÿÈO9F!£>¦Þê:ªó:(G?Ë8>2828*<Ï=Ò(=Ç5?7.ß;C®;,$?T¯Ý¸øï8!~ì¾ /ô6P9@é<åÎ8>Ñ!28Ñ!28*<c>'ÜI>4?>ù@>û)?þZ)=Û<ÔE?s	=¦ÁÄ<l]2?EÐ8>,28,28*<ýÚ>HH>´J?lÚÉ>@>µt@?0¸¿C9CÁ¾!C½:|:ïµ?5Ô8>J728J728*<!g?Å>TòB?vé>±Ê¦>G*3?èÌñ7, 
9±OÛ=óà;É¯:ð=?Õ8>B28B28*<-F=»<O9?Í¥î;GÊ;37?»¢¸>69ÒW¾áÍ=¹øÉ08el	À×8>ÄL28ÄL28*<`>*7Á= M4?-Ø;;03?S·µK[9
÷¼¬#"¸ìò9½oØ8>W28W28*<»Øþ<Ö=º<&/?JÍ;];² ?ÅM¹Â¼Q9Ûú¾Iã:äª:x*?cì8>=b28=b28*<+Y=Ü=Ý|9?P¢8<¯¡<E$?\Ûô¸BÎ73ôÀÀ,9¬V9XÖ0?×ó8>úl28úl28*<]:·>G5&>y?´?oÏ§>~L?³zM9@Ú­9I>/Ñ£:&¿A:%tX?§ù8>·w28·w28*<÷ó?ýB¯>ñlL?åÛl?Á?ëB?äB;½;,:?5}F:%Ê÷9àM?9>t28t28*<Ùä>+<>eÍ?[©[?øUË>íF?T6:N-:2?A{Ý:èl&:&Xª?¯9>028028*<Å;ñ<Îbµ<©;*?åß;òî`;¶o)?¢ç7Úñ9Rê<=ÑÍ:Ï¶Æ9B9?9>í28í28*<þ¡=ü_=%9?Z`</Å;|p;?®k¸³h9I½$}\·tl¸9ü¼) 9>ª¢28ª¢28*<,ð<^´<*?¥Ý.;<®%;¢?b!°¸~ñ8)¶º¾Oÿ¸q(96gß¾Ù"9>g­28g­28*<°<ä<¸ó'?qU;C;ó?3r¹$
8°´RÀá¼
¹ÅA9~U¾19>$¸28$¸28*<^w?3,Ø>ÞR?I?~tý>ëa?¯=96<±9ÿåÎ>@6:Ä9H?ø19>àÂ28àÂ28*<:L/?Ñ|Ð>?W?BoÕ>*|>^®X?À8±¸"u9¤9¾?3:©)ï9úí?Ö@9>Í28Í28*<¸Ì'=Ôù<äñ+?7
z;à÷X;x?[Ê¸.¨Ã9h¾
19R>9 8î>°O9>ZØ28ZØ28*<ós?¥¼Â>=×A?ë?þÔÈ>m¡3?­8Å9|d>Ø¡94`Æ9ÖÛÐ>ÐS9>ã28ã28*<üY?²%ß>Ý§y?f.9?2]À>épv?Õ¤¹èÎh9Â¾|t«<æÎ/<D©y?0T9>Óí28Óí28*<¯7=ö=å4?±Y<ZÉ;Ì(?ãý]¹Oö8{¹f¿Í^9Éüz9"@ã>]q9>ø28ø28*<)-?7æÐ>¦4T?Û©õ>j¦>él=?±9L¤Þ9Ù¥Ë>oh+:X#:MQ?çx9>M38M38*<ïÀÂ>l>\ÆR?ð£¥>ÏÐm>PN2?P$6OãY9á,<PË9¿9w *?9>
38
38*<)â>>Ä>©ä??åô÷>vo»>T)?»:
9×9ª»w>qÐ£:ÉÈF:ìöR?u9>Ç38Ç38*<îF?îs?{0C?v í>»9¥>Õ8?óÂµ8Ô@·8êý>Ä):|d":;Ð?Ô£9>#38#38*<#¼Ò=å
=p2?4_<VÌ;ùP'?Ë`Z¹{z9ºß¾:t¼¸ûR9Ø¹e¾¤9>@.38@.38*<;jP?Þñ>±F]?Ýe?z>ý>Eh?Ov8½qH9ÔI>/³:¾#:ß·U?¸»9>ý838ý838*<«
?k>OPa?GO¯?Z?ôHM?¨¿9Ãí¥9¿Ð?9;{N:8©~?Ç9>ºC38ºC38*<Ì-E>Ôú=4>I?ä>4Q>ÓW0?c7ÞÌ!94=E;PíÃ:Ë<?«Ì9>vN38vN38*<;½>¯6>^G=?Ao>RÈ/>A8.?2ð8H95A>0ãg:ª*q:j&ö>EÕ9>3Y383Y38*<u??9Þ>«\?ÝÄd?JÙ?êbQ?4`õ7Ë¬96=½9Úcr9³:H?×9>ðc38ðc38*<%·=º<®4?JëÖ;ï;û7?½é¹ñï9P=~¿KP«¸ì:I9âðY¾Ùë9>­n38­n38*<Õ{J?òný>ËL?Ù3?­ý>~5?ä²¸µ]|9üw5¾Ì*z;àt;äªP?³ô9>jy38jy38*<)øÉ<ô<<7?zÂL;è);û?·-x¸®C9àV"¾2!9¢9CI>b÷9>&38&38*<´+?þÒ>òP?'­?£¢>qöO?áø9Òö9?´ßÁ;ó{;	*7?â:>ã38ã38*</n?Ë!?Vo<?CÆT?oÔ?Àþ6?2 »¸9í9a5¾üL:D´V:]:?=:> 38 38*<Xý©>à>$>÷y?áu*?ÌË>ÅV?èÞ¼8í49u«9> -û:"I­:V9?\@:>]¤38]¤38*<µp=^½,={A2?½iñ;WÀ£;Á´<?-ÿ7ÛÞ8ð>êr:±:åV?O:>¯38¯38*<·-=rü</?Z©¯;º9;¸X ?<¹³9!Qñ¾¹Å9ç¾°W:>Ö¹38Ö¹38*<?¹¶>PÙL?G)>J²8>bW;?ÔeÙ¸fu9·ÿ²¾#êZ9ýä9à4u>`:>Ä38Ä38*<F*?÷¾>Cd?Yo?ýR?EuJ?t9½zO9àC?ïÖ#;÷f:¨P?ºa:>PÏ38PÏ38*< âD?B}î>ÓVS?/1Ý>g>D?¨g±¸8ø9ö)¾;Ü;V d;	w?Nn:>
Ú38
Ú38*<:ç?j?(r?
m?6?ªiJ?Þ8Æ»9VçÖ=ÿç:YÍ_:O%?:>Éä38Éä38*<uX(?V@Û>ÙD?5ö>Ó²>Td0?þ'¸m9í¾eªT:|EB:?Õ¤:>ï38ï38*<0#?Ç>ü;?êwÆ>¥Ø>)?½¹P«h9O¢¾u)
:³2:¸	?¨:>Cú38Cú38*<b=qÀ<Ö´-?Xÿ=ÌW=Ê?¥É8·Æ]96/>àjO9eÅ9E»>Y­:>4848*<q´<@<6.?cQ_;\¢L;Ð¯?ÛL¸\k9YEp¾æ	+¸êg29³mõ½n·:>¼48¼48*<(Ë«>ËZ>
I?Ð>E^I>èÐD?ìR>9¦}ñ8GÂI?Þ,:@²Ñ9
S?º:>y48y48*<á5=M8=¬2?´Oß;ì<­;cÿ$?
¸c<9Phz¾²¹:_¤:Äé?1Æ:>6%486%48*<ç¤=k=1©2?÷§;»;>Ü?¦¹ía9|¿n]8Q8àÄÀ>öÏ:>ó/48ó/48*<âÎ÷<Z$³<)1?;¿îY;x.?.iu¹òù/8.2À¿&9»°]9bbÀ>PÕ:>°:48°:48*<\è?û?÷6x?ÁQª?v/?¶Xx?z]9A¥9CËÔ>î:÷«9¡G?åÙ:>lE48lE48*<~=Çò¾<\ó.?CLa;Û¶O;èÕ
?)q6¹¸¤*8¤ÙÀù°ù·j9ß½ºã:>)P48)P48*<wö=3J=(H1?LÒ;_Cu;«? ;n¹ó|^9å	¿|B9Øw8Á8±?cø:>æZ48æZ48*<çñ<h²<G-?gB.;ê%;&p?íà¹Cm8[ê¿mû¸EÌ>9²Ä³½ü;>£e48£e48-²<å?í¿>e3R?*S?9ÁR?£t;?4<9ÒÒ¨9ÃÇ`>Y-;_Ð:g1U?;>_p48_p48-²<n?ª>JUE?\k?¨¨Á> U4?('x8rp9ÈÍè=C¦;Çà·::?/;>{48{48-²<q?>ýÞ=£-?<¼}Û;>:"?4Þë¸óÌ8h¿ðcÎ8b2(9Ù>¹5;>Ù48Ù48-²<
X6=ûk½<6ov?yÐÅ;©½H;D|?I¦}¸@D9íø]¾Â919%u?ÒI;>4848-²<õ±H>i>¨©0?2D<Õâ<ë#"?vgò¸ÕÊ$9ªH¼¾¡9úæÎ8ä¶±?ñP;>S48S48-²<!®±=ëXq=®w<?þ"<)Ü;°Æ<?|¹'y¢8oÆ¿<3æ::47V?fW;>¦48¦48-²<ÄÎ=	J=Ý.?ÙÖ;ë^;s?¢
¹Ì{ã7ÂcÀ§8¢Ý9%x>+^;>Ì°48Ì°48-²<Ê`?Ý£Â>tNP?yÛ>>æUB??ÃW·Ú(A9pú½Ü	.:%
:gU?eb;>»48»48-²<tË]=]8$=Bà,?6×;·S;'  ?¤F¹Mp9¹¿ß#J¹ïú9çØ®¾´t;>FÆ48FÆ48-²<Oä<	Ï§<3&.?!ãH;Ñ,;
Ê?%YX¹Öfþ8µY¿0C7°B#9=m};>Ñ48Ñ48-²<b6T=@ç=Ã~0?p¦i;v%L;º?½Íï¸UX9²(ï¾ ÉÊ¸ÎS_9th¾~;>¿Û48¿Û48-²<f
?4¢>wb_?ªäý>Ð×>ó3O?K¤s9HW9`Ü?aO9ü©9)>;>|æ48|æ48-²<¨U=ÍpÄ<É¤O?b<;^[?¸ì.9\i¾ì·
9ìß;9é½>r;>9ñ489ñ48-²<©M?d=Å>5c?kto??N°W?ó±E9ô'9kB?ó	;±G:Bn?r;>öû48öû48-²<ÉÜK?Éá>¿$g?ËB?{ê>2TT?r*9p!9j?h8:2:3á? ;>²58²58-²<B|·<K<nÓ)?Kï:¾ÊÐ:=â?p¹b¤T9)ó¿¾!9Ôê8ª0?·;>o58o58-²<ºNÐ>ç)>Þ??«à> /j>f*?%ßx¸rS{9ý½%^;:ðÑ9kzd?º;>,58,58-²<ªu?¾­>%ú@?`Ô>K­<>-?ÐÀ¹rþ>8ªlÏ¿>9Ñ!9Ð?»;>é&58é&58-²<(=HØí<#p5?6ø;¶Æ;Uâ?xñ79áaø<cä8f¤9Â1>À;>¦158¦158-²<W}Ó<¥<£*?øI;D;P)0?ÎØù¸8}84|¿Z;S8©59w3®=à;>b<58b<58-²<j0¸>>>-lw?G\?Ëøå>é5u?UÆ8Æ_á8cá>á;pm:¬íj?°â;>G58G58-²<ý3Ö>ò>ÓE?cÃ¨>Oi}>·|*?j>b·zµ)9÷£*½ÌÛ:éx:ù:?Zñ;>ÜQ58ÜQ58-²<×?®T>øZ\?ý ?ò§>'íJ?,!9FÃÙ9y=>Æ;¡4;Q»<?Þø;>\58\58-²<¤g>YN>HI?Z?wÐÁ> `4?µ9à9>àïr<ÿ<9ÝM?4ù;>Ug58Ug58-²<sk=Vq¬<¤J?"ü(<a;?ÍºJ¹T¸ 9	u¡¾´H!9L=9	>
þ;>r58r58-²<
 £=nu=é*?>{À;O§;²ÿ'?m	$¹Vh9@´¾.ä,¹Õ9c¿
<>Ï|58Ï|58-²<ø¦ß<Z8¢<y0?êD;ËQ1;%?¤ÿ¸Ý89¯H[¾Më8Ô=E9GHÁ=Ó<>5858-²<> l,>ÁhN?MÜ?¼LÏ> 4?m¸V9È¾Ï¯9`Ü9ôÛ!?
<>I58I58-²<`n?,à>¶æ? ¿g?ñºá>\i?èë9DJ£9@-n>"Y;6e:k`?Q<>5858-²<+u«>÷`>òC?(²>&æo>¦>?ÉÈ«·úr9'¬5½ÿvõ7~á9KÝX=õ<>Â§58Â§58-²<kt=¢²0=1?õ;pì\;èª$?-Ê¹LÊ8>þ?À¨A¹êº:9×¿¿ "<>²58²58-²<¥¶>ø&½=C2?¬É<kØ;y&?6	?¹(
&9_B¿ â½¸¤5!9ºÄ¾ÍO<><½58<½58-²<A<=ðdÅ<à~+?[Å;7$ý:Ýg?vS¹8õÀ}à¹àm9Á¾äv<>øÇ58øÇ58-²<7²×>ÿXw>Ç=_?»X,?Û>¥\I?Ã9ð9õï?°Y<:0r	:çg/?ãz<>µÒ58µÒ58-²<ðk?®ÃÈ>©.F?v£Ô>º¢>|Q2?ð¸¸°<9_N¾;\Dä:C1?#<>rÝ58rÝ58-²<'Ï<Zÿ<73?Råg;¥>;Ì+? ¹Ð|9O¾ÚMl;tç+;Ëó/?­<>/è58/è58-²<*L=7=¦ÿ.?¾;o~K;ÔK)?«¹øô9§l¿:l-ú9±`?X<>ìò58ìò58-²<sm³<	N<è-?+#;ôr%;sð>2\)¹8%P¿@¹%¹×;9Ûá¾Ò<>¨ý58¨ý58-²<|/(=|ï<´3?¬p;	Ý:÷Â*?0©u¹¹9þÞÝ¾Ü¸®8óõ¾²<>e68e68-²<6ý<ó·<Òï0?í4a;c£4;É?ó[¹Ê9ùx7¿zpç¸Ù9=À¾a<>"68"68-²<!±·<Ø<ÔÂ0?·¸E;ñR;¶þ#?3¤¹2¯8]É¿.¸²ãM9ÌÈ0¾&<>ß68ß68-²<rh=ºÆ<Ë+?,;'í;â&?«L¹¸Óª9DÃ¾)9Î91R>a<>(68(68-²<È¤g?íx?ö]F?§# ?xÕ>ýg@?6øB¸19ù¾¸Á¤;ï×d;âN8?Ï©<>X368X368-²<sËí>B¦>K§>?Ê>¥]>Ó5?^õO¸O$9ªç4¾i·:áü9?HÅ<>>68>68-²<tÍ>ª}>BtO?ºù>nñ >ÍF?'¸Øû59ç¡µ½³L®:Ã#:ù?ØÈ<>ÒH68ÒH68-²<ÁZÒ>@>Î¯I?wÑ>
L>¦+?M%¸ÙÁE9.üÕ½þk:
:¡J?bÊ<>S68S68-²<=f»<Â<-?ºÛ;¯Oº;f?¦:^¹Ýê/9p²!¿ËZj¹2D91¿wÖ<>K^68K^68-²<ÐÍ?åW?Cc?Cÿ?K¦&?ÀW?:r9æð¬9$kÎ>.ó\<ªíþ;óà]?üÖ<>i68i68-²<1?]Ì>ÈàY?êº>X>ý;?J¢_8ø©9Å×=óºñ94oñ9((?lÙ<>Ås68Ås68-²<Á.?ùkÞ>JH?ÿÂN?Â?ØM?/øW9¦ºÎ9ª¸>µré<Ç<Y`?aÛ<>~68~68-²<£?(P??¢åF?O? ÷¿>¼~/?Cç9[8É¤?ÒÛ:­:!?Ü<>>68>68-²<­a?«~?°F?«?´©¾>oy3?¡´IËn9ÇºobI;Öb;¡2?»â<>û68û68-²<¥=¡m=µê1?oÙÃ;P©;X?©cþ¸³09¬ü¸¾y¸ë479î©<¾÷
=>¸68¸68-²<Fê=¹á7=ó¦7?ÀOò;=l·;P)?Ü.¹vm8?Àî8ýF9}¹.>B=>u©68u©68-²<é!={å<14?\V¦;¸;M?'"«¹u8+-Àiæ¸µÌ«9Ä½â=>2´682´68-²<??ã>]X?eÞ×>¬Z>¤J?sÞ8¹´95¿´):n¾:ìc?
=>î¾68î¾68-²<Î(?/JÛ>ØE?8h?»>5ÒV?Ó °8@v97>®-: Ó9?>?E*=>«É68«É68-²<Ün¿<:<à:+?1x;>e;÷?Xq¸¸@oÔ8DÞ¾P£8(bn9¢/>j.=>hÔ68hÔ68-²<ÕÒ<ä<¢2?Èw¯;`2;5Â?lÑB¹7F8ÕÇû¿õÖ8,9µÿS>9=>%ß68%ß68-²<o?þO>Úhd??´?v?]!h?Á·¸ì<9¬½â:»u:Vk??=>áé68áé68-²<Ú?N>æe?óùM?P{ï>/\?Ö39¡9¹I>ÌSQ;Þ§í:'|a?F=>ô68ô68-²<3¿>à}>*Í@?ñ_>mÐ+>÷&?Vo¸NC9ü«¾Yð9þõ9.Óú>X=>[ÿ68[ÿ68-²<÷eÍ<ä<2Å1?Hj;6ÿD;Zk?¥¸¹:9õc¾öë8ê¯¿8º?¡[=>
78
78-²<T?×½>1E?+Qæ>>ª><?
8Ç9'*>*¤:XE:bsU?ëb=>Õ78Õ78-²<©fí>ÞÕ>E?IÀ°>æ>5Ò0?Éq8Dtí8Û¹>¬­9ÎÜ²9äø>=>7878-²<¸¹=Á%=ìã3?¸<í·×;ó ?XÂg¹¹û¦9N§±¾c®8-C9¡Nd>=>N*78N*78-²<)ê>°u>ªD>?Ñù>»O±>±Î3?±Æ7:Û9Z¯l<%±:
Û:f?&¥=>578578-²<$¹d?&ì>Iów?<¤G?Ê>ùê|?]c8wj¶9øM=¬Är:Ñ:£ûY?û¨=>È?78È?78-²<­=sê<6õ-?5¨;7e;K}?4$¹Û%:9ÇÒá¾o9$9½$ì>å²=>J78J78-²<Øfº<;0<¨,?×¹:L2ß:PÔ>Òò±·?YÚ8(¢Ð½B|Ò·¤ 8|·§¾´»=>AU78AU78-²<hØ<ä4<~¡3?Ä;Ç
;¹Vs?[¢¹Ü4]9 ¿Ä³¶ÂûÇ8Då¼áÚ=>þ_78þ_78-²<I¼<éP<ÀÙ%? $;4;vç?.½A¹uáf9>ÑÖ¾¾¸ñZ85¾¶á=>»j78»j78-²<½óç<s§­<¨ø*?û;}2ü:AQ?ôx¹¹9Åp¾ÅO9B;95Bþ>_ø=>xu78xu78-²<mÝ=I Í<Ô3?·ÄI==qS"?b°8y99ÊPs>Öd:o5:)» ?>>478478-²<ú#D=ª=Z/?Ù<Å;l;È*?Fg[¹È4
9v3K¿Lé7òR 9«Bº=>>ñ78ñ78-²<*À,=Â=`Î&?r;lU;WÄ?ÊC¹;õ8ªèK¿\·ó·\k9=®½a>>®78®78-²<eo5?ôñÒ>å/\?ºÿ>%F6>«R?ôZ¸Ý9T¾¾ò#:Ê*:eI?Û->>k 78k 78-²<ò«·<¯Í<àf.?~w-;ó;ì?©p¸b¢?9¿ ¾Ob¶T9ª¼6>>'«78'«78-²<¸~×<â=<ÁO.?âì;t,~;b?ø¹?A9-9¿x&Ò¸Pè%9K"¢¾9>>äµ78äµ78-²<ÙÄ<Øt<Èl.?x;É®;^¥ø>?w¹f_Ñ8u'¿°Í·z8â½3¾þI>>¡À78¡À78-²<?>N|Å=[Â:?æ<BÉ;·È+?ìã¸ã¿8¨©¿±·e}9â½K>>^Ë78^Ë78-²<eiÞ<Ê4¢<a/?x;6a;i'?4K¹Àª¬9ñ¾qG8Àhu9ùÐ==N>>Ö78Ö78-²<°Ð<7<³·+?Ï<;GA;?Iv¹øi69Ñ,¿Us8²9ÅZ>âW>>×à78×à78-²<n¹?)??è
?F¢?^?~ë-9o£½9îÇj>56<5Ü;pT?|e>>ë78ë78-²<ª=º<©<±*?1@;pÞ3;)	?C¹}ÿ9,¬¿U¤¸õ¹9A;½6p>>Qö78Qö78-²<Ýôa?Â%¦>¬®??¡éÙ>$¯?N<¢9¾9éÙ>üñÍ:{M:ÄI?p>>8888-²<pè>y8>`yd?Å#ö>ë³¢>¤A?U`¸(9ÈÈ½¨ðx:kô::Op*?ç>>Ê88Ê88-²<®?ÈÀ>ðïE?*Ê?]¼>A%:?úÄ8¤`ª9ÅÞ=ÏÛ¼:Ýªk:'M?R>>8888-²<üä<$©<úI-?ìûD;úH1;9?|¹ÆÛ99=ù0¿0*\¸no8rÀ¾®>>D!88D!88-²<ÌÊ&?v²Ñ>
K?@$ó>êN >¦#B?FÕ?9Âð9qi©>¤V9ó´9oÉÚ>°¯>>,88,88-²<`b>ä>A?X©L?_?Â1?:85Æ¬9Ñ_Û=A9d¦±9Iº>Ë°>>¾688¾688-²<70w?TÈä>9L?Î?õ*?&ºk?kló9á­w9ð{?Â1ó:¢É:mj?°²>>zA88zA88-²<F~=\:=Ôç.?o~b;ä=;¬í?éxw¸èg×7¿k2¸Bàù8úÊ6¾º>>7L887L88-²<;$=ç<¦,?ñÑ;ÃyR; 96?HR¹9©×H¿n·18yî½TÃ>>ôV88ôV88-²<ôÏå>)n>Ë^?o©>©êW>ïãH?z>·6í~9Ñå½*,:H':&à?NÉ>>±a88±a88-²<oû±>îe>")F?>>óG>¶G.?¯¸®É8¢ß¾M]à90±9"?ãÌ>>ml88ml88-²<*÷=M´=j|/?Ó#ß;Þ¹©;NH(?
Z¸«19Sg^¾àÈÉ84%9éW>=Ó>>*w88*w88-²<â>_5>¶p>?]&±>¡>e*?Ð*;â|à:B?è8ã<@å<S:?Ô>>ç88ç88-²<?çá>O!?F²)?ç¤Á>;W`?°+¼8Ág9ãÚO>-:U):N?Ù>>¤88¤88-²<ô)>(ÃÉ=º×1?zÓ; §;ÿ!?ÖÏ.¹Y9[¿ø¸
÷$9¨}p¾Öå>>a88a88-²<QZr?~oð>L?±?¦t?u?P{9ö9JÚ>A;-R:º{?1æ>>¢88¢88-²<,èL=Å=þ>K?õ+%<Øñ®;ñ²q?UE¹`¾x¶ñMBË9÷®89úÇÒ>õ>>Ú¬88Ú¬88-²<u%?¶cc>xÅ¹?¯³?tå)?]ß?ÚvÙ:³ä:UE?1\;Êø
;F?Uö>>·88·88-²<
Â¦>¯l>æ?#D/?dÎ>OdY?;+¸`85ú¾2åí<~u<ãe?
?>TÂ88TÂ88-²<g°<<&?ü[;ihk;Ý? ?ª?¹¤e9u½¿*S8b,9rË>H?>Í88Í88-²<þ½û>ÃDy>*E?À^'?²Ï>ÀKN?`Æ8ßy9kK>Jùö9¢¹9kK*?*2?>Í×88Í×88-²<Zõ> >Kßf?[ÚT?K!Û>°ªx?#O7m{9L<®íý; C;
¶\?£H?>â88â88-²<Ïq?«×>f?îF?=·Å>@?ì|²8W¦9©X	>Ü>g:pô9ûr?)K?>Gí88Gí88-²<Ñó>ËÔ>}D?c>+>_)?høè¸û[9>°Z¾$Ù8r99ÞÉ<>ý\?>ø88ø88-²<¦?>=|	=>±1?<nEú;Vþ?8S(¹aÜÁ8tG^¿%¥9[ª^94?1j?>À98À98-²<©?ó/±>I?±]?s?ð4?xP)99«>[D;FM;?¥C?E?>}
98}
98-²<®"=úLã<)?CI;<;kó?ÌzF¹Mß(9q¿¼ÜD¸§Y+9Æ¾^?>:98:98-²<°6Á>º.s>ºeK?aÑ?bzÕ>ÔA7?Ð?­8ýºÁ9ïä=6Ó9*kÎ9ù?Ø?>÷"98÷"98-²<#ß=<=§7?w¨<&è;[W?µ1|¹1Ê8ã¸¿l"G8Ð89Ó
>}?>´-98´-98-²<Wh;=²ý=Þ 7?´Éd<[L<»P?ÞTj¹~Ô7Ê'Àª¬å8Øÿa9Û>Ç?>p898p898-²<dº>V©r>u£D?©Ó>Ñ>zlA?H2¹Á9ï8ÕÈ>¿KÜ9&¿9~?DÈ?>-C98-C98-²<k>W;>ÄCP?IÚ?t»>cØI?X·+9«>½Í<m1<³_?Ú?>êM98êM98-²<2êï>þp>µ@?ø>÷yZ>Qî7?QÞ!8n¢9»=qIû9n6«9<Ý;?ÃÜ?>§X98§X98-²<Ìû£?êJ?ÙáN?d"?­ß>ðÛ9?ïq9q9s>­;tû½:¥4?ÂÞ?>cc98cc98-²<Þ<£<f.?wGÇ;DÉ;ç3?óÅ¹ôÁ8ÄâÀ@Rw8õºf9;4	>ìì?> n98 n98-²<1Óï>/>ÐËI?£sJ?×?ò
F?BØ;§;_J?¢'µ9óäÐ9VÞ>ð?>Ýx98Ýx98-²<Ûì<¯¥<7?È;A;lÚ<?4_¹,î$9-¿fq·­ 9épí¼ ñ?>9898-²<R_È>;>u±H?þ1Ï>.µ~>?P?»1¸ñ£8é-È¾Ó:¿é9×¡?î@>W98W98-²<ÓI?#n×>ïÔo?09?^ª ?
ìx? k9|Û9¨8?snÏ:íF:¡?µ@>9898-²<6p=j)=}5?Ëx;ç%T;wy#?¸¢¹l8T¡ÀëðK¹¥q9û
Ø¾.@>Ð£98Ð£98-²<ONT=Ô=èû2?TES;_~);»?rÇ#¸#Ït9D«½è»Ò·I~9aÇ½@>®98®98-²<¸Ô
=}õÓ<üL+?Óm!;m;8?®Õ¸+9P!½ÁÊ¸ÁÍ9³¾)@>J¹98J¹98-²<7Ô<ù<i$+?uSP;Ä);;"y?Ô¸!ã83É²¾t8ûC 9"+~>v8@>Ä98Ä98-²<Ö?P}Ð>`>?&{È>®K>·h/?Ýe8Öv9ß-Æ=õâx9.«9£¹>cV@>ÃÎ98ÃÎ98-²<
Á<?&<K/?Ð;;~;Mÿ?2á½¸û½_8fAY¿*7í8ÕyR9õB>ç_@>Ù98Ù98-²<¨-=íý<)A/?Îq·;(Ë;LÁ?-ß¹ Y9[=)¿ÿô¼¸{8ðó*¿j@>=ä98=ä98-²<î<©i«<éÌ1?ÓÊ;:Òm;æ?$Úé¸iÐÑ8+ª¿
HÉ·öô¬9Lö½1o@>úî98úî98-²<'¦x=M-=Û¦7?	H<a ù;Ð?hH	¹(Æ8Ìg1¿N?¹93¿x@>¶ù98¶ù98-²<ÃÒ>î3y>+X?Yß>>º@?E$·¦á9J¼û`9ZZÉ9'>£@>s:8s:8-²<$>Oæ=â6?«§9<×<U4?µO6¹¹P9ß¾ÚÉ8ºM9-{>®@>0:80:8-²<Q7?W¬ñ>/B?qe­>yéy>Ë1?ê(Ú6DQ$90ñ©<DÊ9,¶19ã?@>í:8í:8-²<²Ëò<ÖIµ<zm+?z ð;öû¿; ?9«¸¸xêª9·L
¾îÃH9+9_¸>x@>©$:8©$:8-²<j1,>[ðö=í2?:ø,<¶;<("?Ù1¹ÌMM9bÝ¾9<q9Ï=>¼@>f/:8f/:8-²<P§×<5-<Qj-?) ;
Ù~;G?ú)9¸£,9¤O	¾Hë¸ýe9Ñ°½$É@>#::8#::8-²<?¿\"?(k??OK?ÅQ?I>9£iº9©>l:ÀO.:­ÊR?ïÒ@>àD:8àD:8-²<ê_=e' =õ2?ÿê;z¸;Ã"?â¹Y9òk¿¨X8M9ähË=Ô@>O:8O:8-²<V?ÆÞ>l·v?[»?¢E?#¼r?Í¾9¾ÕÓ9º9æ>ïK:?F:A,?Ô@>YZ:8YZ:8-²<ÂÏç>Æ`>ç3@?kL?x´>8[6?ßÅW9Íª9cÃÑ>'»O:FÁ1:ç?×@>e:8e:8-²<Ù?¤³¸>8?48î>É±>D´+?a*8
FÈ8Æ¬>éÒ,9![9ÎëÉ>Nß@>Óo:8Óo:8-²<å&?¬6Ö>G?tá>Ç>òGA?¸[°9 Õ½!&¯:ßÕZ:ðäL?2ê@>z:8z:8-²<hIÝ=¦] =% 0?fÎË;À;r$?ÃÌ¹2+99Ñ?Ó¾®¸hà9×,¾'î@>L:8L:8-²<£Ëå>mí>£ËM?z	?+¾·>ð??ºî&9Ñ9R>ê§:x¾t:-?Pÿ@>	:8	:8-²<=e½<7Ô-?M;¹ee;Ým.?pvC¹àß±8¨¿hÙ·ä$9P©½*A>Æ:8Æ:8-²<iÂ=rD=¥},?&K;Î;"R?+a¹!ãð8±o¿õõ¹V}æ8"¿ßA>¥:8¥:8-²<`t=9Ç2='÷.?ÿç=mcø<À¾"?EÊY9ZÔ9}]Ç>jn9;:ø
;PË*?àA>@°:8@°:8-²<-3R?ûóá>ë&n?D<?T¶>+?jØ8Ç
§93Ò%>:÷(:C¡B?,A>üº:8üº:8-²<7.=6A<=xw6?³Ô¤;t­k;Q3?9v
¸:qâ8Lí¾j¾¸le¨8Ó¼¿,6A>¹Å:8¹Å:8-²<Öû5>»Þì=V®D?¾3W<rGü;M`Z?­¾n¹øs9 ú¾<±i6	A9O<DA>vÐ:8vÐ:8-²<¾9?yëÞ>I*U?Ü±d?@9?Ã/:?ü9ÊéÝ9)->±V©:::i?:HA>3Û:83Û:8-²<P/Û<4 <E/?9³$<;<¾t?ö¤!¹ÇWo9áä¬¾
%¸Åó8¾ZMA>ïå:8ïå:8-²<Ô~=4=4?ÿ<iÔ;3ü5?%¹Úp	9ßiò¾^O9òÃ§97>~QA>¬ð:8¬ð:8-²<(²<d<\Û*?î¡
;	; ?i7·À¯O9¦â¼Ðî¸q÷ß8Q¾_SA>iû:8iû:8-²<DºÙ<<¯i1?Td	=V^Æ<ÛN1?_%±769X)y=?¡¹89UÔ¾éUA>&;8&;8-²<Üóâ>È>v8?
ÖD>ï>8x+?í¸Æ!9>®Î½vÎ903Ì8lÇ±?³WA>ã;8ã;8-²<sû,>^Aî=Ý9?á¸<hX<æ2+?üòË·¶À9=M@½ügu¶ÑJ9'ö»=YA>;8;8-²<3ûè<Ê"­<o>,?@Õ;áÉm;%Ø(?ëúK·.ÌO9Lû¼,¸ÒÇ{9.V¾rkA>\&;8\&;8-²<µ=èª<\J@?'Ýî;û± ;­C>?;ä¹¬#ï7d	ÀEéc8X÷¼8Ta>ÜpA>1;81;8-²<ð=y÷M=Æ.?¡;Fr\;{õ6?/./¹uO9´Ø¾Ô«¸9Û¾A>Ö;;8Ö;;8-²<ÑØÂ>g<>â
>?½¶Ã>:L>í(?_¸é9É½½B:1®:gV$?ÐA>F;8F;8-²<Ç¯>Ï·Ý=ñ#/?ÝÏ;Ïç¢;âª"?á%¸ÌÝ9ô5¥½E÷	8ßV9__¤=-¡A>OQ;8OQ;8-²<kÆ=êIæ<1?ÛC»;Â;J#?ú
£¹Æ²8Þ­ÀÄå¸J§ü8.Ïè¾·A>\;8\;8-²<Ç¨'?ÑgÏ>ûðN?)¦V? þ?æ1<?"°Ä8¢=´9"®>*:ÛÚ9RV?ÂA>Éf;8Éf;8-²<hq?Dè> ?IÐ¸?Å7?±Ü?Á
:+Û9K(?\¯:¿:!?¥ÈA>q;8q;8-²<}ôî<¢°«<ë%2?uU*;¦fæ:NB=?R¹5+8ss~¿C?¹à#9 ¿ÎA>B|;8B|;8-²<=ß<CÀ3?øÂj;j?;ðP?ý#¹
9ö¶¿.v7"Q9Ú<ÙA>ÿ;8ÿ;8-²<ø>b¦>æ°>?»Jf>A #>û³4?ØFE9åf9ºÚ>Â9KJ9úÖ>ÈæA>¼;8¼;8-²<}Â=ã<ú2?×;ò:{)?Dþô¸¯"9IÖÀ¾ò9<9iÉí>ÒéA>y;8y;8-²<³¯¦>R!l>n¶4?V?CXÅ>C.?º
9
9ù>ã!9®÷q9G«>ÑýA>5§;85§;8-²<¸S[>OË>Í\5?Ú>Åk>$(?Ôx¸x
9dß`¾®á¶:ÍR:èú?ËþA>ò±;8ò±;8-²<eF>O9>ûP?æj¥>Ù»b>îÄ:?,K¸õ·³9p½¾W=½È<á??ÿA>¯¼;8¯¼;8-²<Ï?um²>BJD?ÒÏ>b¶>=?£-<9¬±9L>³òF:Ç12:\è?ñÿA>lÇ;8lÇ;8-²<Z=5Î<pg?¸;¯0â:;Ø?lÈ¶t+9®
¼t:¹¨JÄ8E+s¿àB>)Ò;8)Ò;8-²<bD>S>>(´9?/µ>`ê>.-?L×¿7^u­8¤
>Ûþ:§¬:0è?¾B>åÜ;8åÜ;8-²<êRØ<¥<3/?éZ;$´";­N?Ý¸4=U9©¾Ô^¸ddÜ8y´¾¸B>¢ç;8¢ç;8-²<ù<Kº<DP+?Rô<U<È?U¸A9&F¾Ü[.8åh9º§¿=L3B>_ò;8_ò;8-²<öSi?Fï?­N?{?·?¡M?*ø@9%Õ£9Ã>¼°9:y9Q?>B>ý;8ý;8-²<ìëÌ<¡Þ<	H(?ä;)Õ¶:wèF?]/¹MU9,¤Ò¾j0¹&³'9¸¿FB>Ø<8Ø<8-²<â
?e´>}YI?3?­6­>^å@?
ã8íÍb9P%>Ð9S 9ÍgÔ>`LB><8<8-²<<mØ<È7<40?¼;ë¿Ý:n
?Ë~¹Eæ.9¸x:¿¦75+ï8,Ð©=¤VB>R<8R<8-²<ò^?FÁ>wH?E
?Ø(¾>È.>?¤7Ö^9[¯<¬D;´ö:ÓL?¤WB>(<8(<8-²<Ù*?ÙåÕ>é+L?F87?¶Óò>Ã(A?Íy9i.â9×£>EÄ9a:È=¯>é^B>Ì2<8Ì2<8-²<ªs?_ÈÛ>mA¨?wOÃ?0?=ó¤?´ù9t^9Éc?9Z <¦å;Ê=?`B>=<8=<8-²<6x½=úv=l0?Ü².;mþ;ªÃ?2æ4¸ÊI9zÇå½Û=;¸¹»9AW½Q}B>EH<8EH<8-²<Ëó'=¸Fü<pn*?÷H;¥¶;òá?|¹·9@<^¿nIa8ªb9üþ=VB>S<8S<8-²<rÕ>ez>3A9?¢¦²>cS>Õú(?\â8÷¹82ß8?ôÜ÷·Îw9ê[½þB>¿]<8¿]<8-²<©S=viÊ<'\'?i;Ejn;Æ¹$?YåÝ¸48%T¿Dª7×y9i%=É¢B>|h<8|h<8-²<>½=;>êxN?ý?É	Ë>×[;?Û;öÙ;3üQ?*ð:þû9?ªB>8s<88s<8-²<;8?óé>Ì7J? £Ø>£>É+E?]
9dãÜ8ó ?Un9îcX9¤8 >Ý«B>õ}<8õ}<8-²<õ¤±>u._>HÄK?çÎ£>kJn>lû/?`i9ÀÛ9Mõ>U¥:Ò+X:×ËC?¹B>²<8²<8-²<^Ù¿>n-k>ÚÕP?õûî>Ò>*H?8VÉn9ñ1>;;ç|Ò:H4?kËB>o<8o<8-²<ï^è<Æè¦<32?ùª;n|;p?_¨¸Æû8©õ¿´Ô6ß9(Ü<×B>+<8+<8-²<Äâ>âì>D?hz?ÏÂ>G?ê=«8X9§	¡>2ß9Ê9]
?	ßB>è¨<8è¨<8-²<CÖ>¸®>xE?ÑÑz>o3>öW3?[íÝ¸Îo9óï7¾Ä&;I½;Õ ?îãB>¥³<8¥³<8-²<däµ=m=ë%1?Ò>ó;±x¶;¶¡*?ª¦¹Ú9Jªë¾`ì¸ðú 8Ì¦;¿)åB>b¾<8b¾<8-²<ÿµ#?î,Ç>ÜjR?»ºï>ê>×<M?¥þ8}9Z>þ9eNÀ92q)?òðB>É<8É<8-²<ËÏÅ<óÌ<0?ä
;h;µ'?FÝÐ¸ÄÏQ9 Ø~¾æËI¹-Æq9«Õ¾"öB>ÛÓ<8ÛÓ<8-²<ÿú?åê>é°?~½U?¼ÂÐ>
?	ùÿ9ª
:THç>øM;PÉè:'b?C>Þ<8Þ<8-²<¸Ö=X'é<N-?±;qÝ;W²?H·>9{;é¼<v«8Ú¾9Xæ=´C>Ué<8Ué<8-²<«³Ó>cH>=?í^>ð#>§.?^0 ·p³9ùÿä¼wk:þä8:k#?IC>ô<8ô<8-²<â>>K	>Úö1?G3<`<6µ?¬¸]g9þ;m¾à19²$^9Ö¶"?® C>Îþ<8Îþ<8-²<7¨?*Ü>ð?|øÌ?Â@H?ø?>Ë9ÄIÛ9¦Dí>w(:Ù.:HÆA?jQC>	=8	=8-²<y¦??ÉÁ>n+~??Î«0?º+R?d­:XFñ9/ï ?ôr:¯ûÒ9ú8?¯SC>H=8H=8-²<(Âä=r£=3?+/N<<£'?BH'¸69$§½¬Þ9¡¦8¤a?Y_C>=8=8-²<D5Ú>wÉ>þ<?w¨>Ú\x>N»-?*8aÏ©9Y=É²÷9i-¾9·&?3jC>Â)=8Â)=8-²<}=¼¢Ø<¡g(?FL';5Ë ;z-?0¥¸ln9à¾@Ó´.;9Z¥ºqC>~4=8~4=8-²<?­¼>¾NL?¸ÙÏ>>'>9?ä 6J0`9¹·;Í»9¨=9<}?¸qC>;?=8;?=8-²<Õº<m¹<30?FK·;ÿ;,Ú&?æg ¹=Þ9m¶¾ûù8ÊJ9pÉ>BwC>øI=8øI=8-²<º=å c=-1?¤#A=µV=ÆF+?IL¹î8=»¿ÐÑ8÷9[:>YC>µT=8µT=8-²<ã½?ñ{>N
e?òË>p>SY?ûò·=$9ì4½½D6$:µÄ9ÂµU?´C>q_=8q_=8-²<6'}=·ý:="J-?;Þ$q;<t?ø¸Pd9æ/¾Ñþ8Fo9´Ï>¢¯C>.j=8.j=8-²<ïÇ<?	Ê>4o?JR?Êè?¸Y<?^n8ìA9yXa>|(9pts9Ø?]±C>ët=8ët=8-²<oØþ<¦H¹<10?¶áx;Î×4;T(0?éú¸°}q8É¿k8Ò9`8e>B»C>¨=8¨=8-²<v2?¶ùÞ> ýL?{Ý?ëÁ>x1?»á8¾b9bÛ¤=8ä:£Ç9ý15?æC>e=8e=8-²<¦=8Ø<é0?­S;F:;µl?ÿ¹ú9ZÀ¿ÊC9Ø©9ÒÙÅ>¨éC>!=8!=8-²<SÐÌ<<lø,?!°;(<;}¶ ?Î/q¹¡>(9~~7¿Pä7¢·8"û>)ìC>Þ=8Þ=8-²<	â>K÷>®µQ?uÖ>Û>;®C?oë9½9l:H>ú+­;äm;JZ:?¼ýC>ª=8ª=8-²<´'=êó<bN/?Íé4<ôh<W?¤.¹àGd9p<Ã¾ñ¢7|e9Xã=D>Xµ=8Xµ=8-²<IN1?·>Aèw?Ý|e?#¥
?laO?Üa9vÔ9°i>&®:ïB:Íý(?
D>À=8À=8-²<±®3?Úî>Ñ@?+çÐ>@>C(3??a¸7e9n¾;.Ë:zÏ:ËXH?-3D>ÑÊ=8ÑÊ=8-²<q?Õÿ¾>Ðê>?6À>Y>Wî3?õ«Ô8èd98>Õ?|æs;E%;z"=?­3D>Õ=8Õ=8-²<yÙ¥=wn=Íñ1??>2½ö=vö?A¶H¢9së»	/;ª$á:ôG?ì=D>Kà=8Kà=8-²<Ûb=i¬a=<2?àëª=þÀ=ÔZ"?uE¸Ç9¾{¾Èw8Ø&9s>>´XD>ë=8ë=8-²<yÈ÷>_Î>øw?ñÎ?¨;?(,h?CH9¯m(9hj?±:i\G:±FL?e_D>Äõ=8Äõ=8-²<í+?.ÚÑ> ´P?Së¥>OU>ÏG?%G7æ¬9^_Â<K¢á:J:}bW?
nD>>8>8-²<®½==§.?³¡;`Üo;>	%?<ªW¹Ú8ðZÀ¿Øcë76,:8¬Ö¡>ýqD>>>8>>8-²<ã=kÏ<$.?Ûds;þ];	W?ä¹Ø8Ä

À.¹Æ¡9<eï¾âzD>û>8û>8-²<"iî>>fÂF?½>]z> ï9?Æäã8p9¯]K>Â:/±:¿]ö>X{D>· >8· >8-²<÷Î<2<Ay9?{¯;úJ;%?%ËS¹ô¦29¸¾¿Kõ³8+%9ª|>x|D>t+>8t+>8-²<ÜÂð<¸±<s-?zE4;iö
;"?î¸h¹óÖL9`l¿Kð8¥c(9Ïw¶>«D>16>816>8-²<><¯>#ìp>¸3:?é>$½[>R,?£G¹iæ9Èd¾5;çª:}'U?D>î@>8î@>8-²<@Ò#=nì<·¥1?WàÐ;£½;q
?#³¹K 8úã¿o¢¹Wú8_í¿fÏD>«K>8«K>8-²<ÀH;=©Z	=.?6I;µb(;åó?J2¹¡;89¤>¿L6¡7,ÄÖ7ì)À>¦ÑD>gV>8gV>8-²<îR
?¯g«>N?	¦?ÿ2?ý??:Z:ð`ò9ª}f?N;@5¯:ôaP?@ÚD>$a>8$a>8-²<Îq?Uæ½>UæR?·??'©æ>¶ÆT?59k9ý9ÐgÝ>T; z*;é¶I?>åD>ák>8ák>8-²<5?ÉJ>}Àb?æÒ>	Nr> Ñ^?³ãT¸¾´v9ÔèÜ½ÆÞ©;\²=;b>e?ìE>v>8v>8-²<»w?d?²j?d£?ù¬>@d?tð8êp9¯@>)]^:sW:å4?E>Z>8Z>8-²<är?»m³>¬N?2¬&?Q¾Ñ>1nK?Âs¸:K91Ñ¾Ýí{<r<]êV?/E>>8>8-²<p>Ä>X>'ú:?6}>a~3>Op4?Y¸¸ØÐ9T¦¾Ô	r:²[W:Û?<E>Ô>8Ô>8-²<üP>2ÉI>×ÆC?ïßú>Í7¶>s:0?²Úq9`»9ýkÚ>®LP9$¹²9¬.>2>E>¡>8¡>8-²<>¼>«9>Ø-6?Q(ò>3°>/?G±3=D¨ß<r­M?P4=;Ì<NF?JE>N¬>8N¬>8-²<-=³)É<wq,?-e;ÔA;PW?õ±[¹¬æ8ÓÐs¿nìX·H	«7SW¢¾kTE>
·>8
·>8-²<°±,?ÿ9¼>øßj?@
E?áBÝ>Úùc?ïËÖ8±Ì9Å8>NÐ*;ÂÖ´:ÞÎq?
VE>ÇÁ>8ÇÁ>8-²<¨²Í>Þ_>é£7?é{p>J|9>ô%?t!ÿ7
F9ã¤=;:U¶ú9wý>?êXE>Ì>8Ì>8-²<TÐé>KS>ÙG?£?Ê>H?Af89dE9õq²>øôÊ9\ó9áx$? ZE>A×>8A×>8-²<¯Q°>
	a>H?øò>¤²>ìÆ-?Ýî¸0.9¯¾"s:Èi:V?P[E>ýá>8ýá>8-²<8H=û=ÎV1?]Ù;Ex;}`?È$¹9ÿCi¿.6X8\!9tÐ+>*fE>ºì>8ºì>8-²<X´Ú=D=Ä/?É;É§;(?x²¹ÚÚA9Å2³¾ÞÓÐ8W:.9\k>9hE>w÷>8w÷>8-²<²?W>t]?yxM?ýÓ?ÑJ?:G8Â»9&=¿Å:Ý¼@:oÞ?¤hE>4?84?8-²<.uQ?×?ZK?M¶ó>Ì)>ÂG?øÓ¸	
8"£3¿Á:±/':·FK?øE>ñ?8ñ?8-²<î#?%fü>6^?ÂÖ?E¼ÿ>L?ú¯%9üÚÆ9ôLU>yÑQ:b~:Y>L?ÂE>­?8­?8-²<Â(=v"ú<·,?f­È;D;Õå=?¹sÔ8©á¿@!½4Ô¿X9a_:ÇE>j"?8j"?8-²<pÝ>ã>ÉKU?aX+?|ì>Ôi9?ø9þ-9/¦ÿ>:\²H:³"?»E>'-?8'-?8-²<Ùr?4oÚ>ýÑ?Ý,?cp#?ORy?Ýx;3hÿ:y?Ì:ÌWè9~Û%?E>ä7?8ä7?8-²<,?AV·>¿<?j¹¬>Rdt>§í4?(`¸19Òr!¾Aã:sÚ2:ÔîÃ> E> B?8 B?8-²<Ü¢?s¯¡>hÁ|?ð?ª³>7P?â L¸dø.9¬T¾ x1:Àñ9Ý?£E>]M?8]M?8-²<©=ì/={<?æÄ;<KË;àrl?æ¢A¹VÞÐ8¦Tm¿°Û*9¾9Ñ>ß£E>X?8X?8-²<êÌ?×´£>Åÿc?L£»>¬kv>¢îB?m2è7Ny80Wg>¤&:ÿl¯9Ñ.s?¤E>×b?8×b?8-²<},Ü>³=àÂB@Ïpp>oH> m?ZK­·ìi8ü¾6.9ÜU9?®E>m?8m?8-²<¿¾Ë>äàj>#^?µð³=7S=UEZ?é¾7Â 9Sí=õc:Ç[":ä·3?®E>Px?8Px?8-²<GÜz??49e?Z?©À?©W?²Í¾81^µ9¼¨>øfW:Ý:á@?¯E>
?8
?8-²<ÌLj=x(&=@~4?®;;ë(?ÿg1¹U8bÕ¿ç¹Ztã8ÐÖ ¿°E>Ê?8Ê?8-²< QÚ<é¢<¼~,?©¬o;ÜQ;T/?Ððg6R=89è#!<'8Éµ9]³=íÇE>?8?8-²<±í<¬­<­.?Ü;};Â	
?¯¸YbC9Jf¾´Î¬·ËE9¤k`½ÌE>C£?8C£?8-²<º=ü9W=ø+?Îë·;q;^ü"?¨C¸òW'9È¾t$¹êó/9¨Eï¾±ÌE>®?8®?8-²<@²z?#?]ÐD?þm?ÈÃ>Æ@?<[æ80Ä9pHB>|´ß7å¯9Å<=KF>½¸?8½¸?8-²<-Þ<¦i§<!*?{Ü:ÙNâ:lhù>¸vµ¢I69}CE»ø}9KBM9È?!F>zÃ?8zÃ?8-²<(þ=g=F;1?>ê;Ãë´;jê%?rÔ¸êDS9Ï½¾Ã¸÷ñ8§Î¾aF>7Î?87Î?8-²<L
Å<P<ß3?J¨2;n;Vè?1Ê*¹
Í=9°[æ¾ÆG8ìÛ¨9Û=$F>óØ?8óØ?8-²<}ÌÐ<p`<We/?ê;ãb;Û?°¸]¢T9º-(¾í¸ì 9<¾9(F>°ã?8°ã?8-²<GÏ]?:Ú>ý?ë??v%ï>qM?ÒrZ9bÎ¹9ª|> ¾t:>ÇN:0?=F>mî?8mî?8-²<	´>íD_><nN?þg
?ßË>Ò1?Å2³9?ä92É>ÐØ99/å1?-BF>*ù?8*ù?8-²<°C?É>c?î?¾¤>HæN?¡98]Ï9+e=ù 9eÄ»9x[>^F>ç@8ç@8-²<L?y>Ýx?ÐÔ/?CGº>¤q?&ÿ7Ò÷8+Ø=öÞ=:B:sÅ?¯kF>£@8£@8-²<d>A>__?f¨?³Ó?Ý¸?êÔW=ýã<îXr?Ïì<Lñ<ð¸?olF>`@8`@8-²<Y?ØXÆ>D­J?0®>QÄ/>.U>?õG;¹Ä»þ8V6<¿g½:È5Í9Á/?oF>$@8$@8-²<_^ø>o@>üU?¶mW?÷;?_U?ÿè9Ýö¡9/,û>¥ææ:HÏ¡:£§6?F>Ú.@8Ú.@8-²<=7WÚ<Ch/?,4;·;:z!?2½¨· é"9ì½âFÜ6V}9¤Ñ^<Õ¦F>9@89@8-²<4È¼=qb=yIU?^³­>6ôg>.µ??@=ÈÝÛ<ëE`?5AÜ::ÕJ?(ÀF>SD@8SD@80ª<Ûz>]¦=üÄ[?Å?ì>>kwK?`sò:,Ê:9a?Gó	=h2<e k?ýÄF>O@8O@80ª<÷­õ>ë5>ÃJ?,²?N?ýð]?)Ib=9=äa?±«à;ÄQU;«Ï?ÌF>ÍY@8ÍY@80ª<æôÓ<ú<y*+?ýO;¯k<;uù?E¹ê9ãv¿©¥¬8b<9c>ÐF>d@8d@80ª<&Õ<Û®<L?/?Ê¤;Tº;øê?R¹á+49r¿È'û9¯uÏ9®õ?ÑF>Fo@8Fo@80ª<ÕÀ¯>eº]>@ëJ?Eô>`¬>5?1e8þÖ9{ô>µ3·9|±9ô ?æÕF>z@8z@80ª<¬T#?'ÀÁ>ÎW?7×>.%>sæN?ôP9f}9!Ò>~ûú:úH:öJ?øF>À@8À@80ª<êC?¨¦ñ>¹O?ÚïÛ>Vë>½8?cí9ãî9ÎÄb>Ò)F:¼û9­I?èþF>}@8}@80ª<lð={"¯=¾·/?,<0ÝÐ;cc4?I!¹8Q8kk¿?8²Ä9¬>PG>9@89@80ª<ª:Ø>'ã>¿ÚE?øÞ>'i>°8?ô¶789õKl<sû[:g:@nN?ÖG>ö¤@8ö¤@80ª<! ?| >®?-)÷>æ>)v?|Ò7òoð8Ä$à=:k¯Ò9Ì[%? G>³¯@8³¯@80ª<cöß>qóU>Tý?à>@Ö$>ißk?ÆÉý8Ì98S> ?:Æ½0:Üf
?ë G>pº@8pº@80ª<
é"=71¹<Ù2a?e`_;xò:¹k?ùkÓ·<Ô#9//¥½¸În8¡°&¿o.G>-Å@8-Å@80ª<Èý-=l=©Â*?¸¿;ðÊ;ç?Ú2¹ØFZ9;¶º¾ê°¸i<9Õz¾J2G>éÏ@8éÏ@80ª<Ú<é?ýýj?¶~?%¥?r?E-?­8r9<þ9ÉÁ>ÚÍ¸:®;:æ|?Ô2G>¦Ú@8¦Ú@80ª<±#=V[ç<à-?¼;¸Ät;!U?ÉØ7úHð8g=ñ|9·Ë9A5ü>Ù8G>cå@8cå@80ª<Tû =À(è<d1?sY;­ëB;r5@?T
¸¥8Óó¾¡$83ÎÉ8=Ç1>veG> ð@8 ð@80ª<­=Uæé<¦D*?èu¬;';4?
_¸db39f&¾'ò98ØÕ¼97|=uiG>Üú@8Üú@80ª<Qú?Ïm>a\S?ç¢>cEW>»?A?yt8F9ªÓ=I®):÷Ç9ª:Y?UjG>A8A80ª<IµK=¬=?b/?ÃÅÂ;z;À%?àK¹xÎ9l
9¿xI¸s 9.[¾$uG>VA8VA80ª<4Ët=ÂB*=s8?<òÛ<£p?[j0¹ì78mÿ¦¿Ãf9~EÈ9È|>G>A8A80ª<±>]p>£<?¤×@>Ð
>Ñ1?ö¬K¸
9:7Ã½ô`
:¡ç9µH?GG>Ð%A8Ð%A80ª<m¹<Òÿ<Çë/?íÂ;$1\;¯?¨?¹BÁC9ÈA®¾äÛ9Ð#;9ËÄ>\G>0A80A80ª< «&?%é¶>-Ei?³ÐË>bm>Û\?;P8Ð;9E>!Ò¢9ÞX9Æ?ìG>I;A8I;A80ª<Ýñ>@>¸[?ú±H?dú>KrM?t¥¤<ã¶A<æY?é\Þ::V¯I?gG>FA8FA80ª<¦ >Å=\>[:?ü>i¯E>6,?â'k¸ó9@h¾ld9bñ9±pr>
©G>ÃPA8ÃPA80ª<x=Ç`=±-?@¨<Uò»;Ì0?Þ¸VY9X7¾õ9ÞT9Äå?ú¬G>[A8[A80ª<5ä_?µõ>®hi?W?QÑ?äQQ?B91aà9%]]>è;,V¨:$<T?3¸G><fA8<fA80ª<Ï]î>á¦>ÓÄB?õaú>Ýi«>ø:?zÎ7kð9_¯=B¶»:c`:DüU?NÀG>ùpA8ùpA80ª<¸`?#-²>B?þò?2Ù>'/?n.Ý¶:ÆS9¯¼Ô~:¤0:`4?3ÃG>¶{A8¶{A80ª<óa=³Ù#=J:0??õ);l*;ÿ>Ë ¹±Î9ë¾t*­7Ý¡<9k=üG>sA8sA80ª<âI?C|·>&>?
Ô>? >ùd)?ñ¸Jõ8Zü¾rDC:Ëç-:¹?ÏýG>/A8/A80ª<úb?±|Ð>P?Ù?.?r?Yª¢9ÚúÜ9®q¼>	
;T@:}ô{?)H>ìA8ìA80ª<(þÙ=DK=F0?
;Ü;]R¡;´½.?QøË¸uu9N?«¾A¹9è1Ô¾K,H>©¦A8©¦A80ª<
=ñÁÕ<)?ãH·;º9v;>?¤B¸f­C9szþ½`ÛÏ¸2ô9-¯¾*2H>f±A8f±A80ª<l?¾º>7ãX?¤Ô>p>tJ?ý<8Þ'@9+8>:Û;:óoÑ9e?t;H>"¼A8"¼A80ª<3sü<¿Í«<<?¬<2Ë;qî*?;ü¹ßÄ9­ ¾ä¹¼:'95Ñè¾RH>ßÆA8ßÆA80ª<»¥>Ú>>¤U?y2û>
>m'J?´¹¸Âx9VZ ¾¥<'T<¦]?AbH>ÑA8ÑA80ª<'[>þà>¹G??qYÆ>p<?Ô6È¾9ÿZÓ<Ìå´<­!`<kN?oH>YÜA8YÜA80ª<2õ¸>ãUP>Fc?jyJ?ô>CìS?±:R~G:e*c?`;s*;NÿF?¥sH>çA8çA80ª<¸÷ö>eã¨>-;?5ä>WT>Ïy-?°÷µÃR9<»íÁê9îª9ì¸0?øH>ÒñA8ÒñA80ª<@0?Îó>9?5?íîË>~¿*?T¦\8qS9nÑ>ï9£3:ë>×H>üA8üA80ª<rj=Äôé<V'+?~I<<Ä,?P*¹7äc9w¿Û9
þ9µdÜ>a H>LB8LB80ª<[ê<ÅD©<P81?§^;õï;;U?µ¹	39u¾À®¦8^_a9U=>¼¡H>	B8	B80ª<Åâh=a&=P*3?Có;  º;¶½&?Ü¹9w09Ðæ¾x²8þ
$8®fÊ>F£H>ÅB8ÅB80ª<ÃV(=£ñ<4e2?áo{;Õº<;x*?d¢¹éçi93¾ÿÅô8²!z9z>ðªH>'B8'B80ª<39?ÜÆ>Gjn?4Ù>W¹2>®£V?çL8(Þ9Oa>þ¥;&ÿ:0¬?û¬H>?2B8?2B80ª<_?¨LÂ>½w@?Áæè>¾­¦>ùÚ2?¦ 6¸ÌÊ¢9ö3½ë;é>³:ôB?Ê¶H>ü<B8ü<B80ª<Y¡{= É5=î-1?º­È;ë;  ?ö^æ¸ñw9±n¾j8ø8jÑk>»H>¹GB8¹GB80ª<DÊ<p<~4?w;et;½?	#¹°9fÑj¿F¡¸áaç8µn²¾mÐH>uRB8uRB80ª<{eÎ<ÂÌ<Ðå,?Õá?;Â1;¼%?É´¥¸9X*9zy¾/ßÿ7i"+9a¿=ÂÓH>2]B82]B80ª<+o?y%>úR?Ç?=h²>39:?Òi7r\9'=ù;º¡Ã:¢A?\ßH>ïgB8ïgB80ª<Ôê<Pc®<ç\,?ª>;XA^;«À*?[°¤¹µ9W¿<zp8 áÐ8õ\>äH>¬rB8¬rB80ª<À2>¯6>þ8C?ïÅ> Ðk>cs-?Ý@¹c9ñxº¾7ø9øê9îxJ?çH>h}B8h}B80ª<Á¢?.ª>[?¦2?|!É>£b?Ü§Ñ·uØ9×¿6½J"Å:WUi:¹HX?ÕóH>%B8%B80ª<äy?©ß?NX?R?*?î'J?Ñú7XÕ83X>Â×Ú;Þ|;Â]?cI>âB8âB80ª<ÿ½>y>HØB?Órå>4¦>=ê0?rF¸Î°39\
¾|Ý;X~;A?]I>B8B80ª<(ø>Q >ß}_?Ó0A?GCê>êS?Î>69°É9ÈQg>'':í°9ùêT?"I>\¨B8\¨B80ª<8=·üW= 0?*øý;à°É;-!?ý2¹Y9¨¾9.¸M?9Ô]é½¡%I>³B8³B80ª<3Ä(=»Åù<kù,?X±¼;d;.Ý.?ÀÆ2¹F9äç¾?Z7T-z8¼*ß=6I>Õ½B8Õ½B80ª<ô5ó>Ñ->¶ýp?þôµ?BOW? XX?$;æÐ:ãJ?cûg:jú9m?9I>ÈB8ÈB80ª<Ý»?døÌ>Ï¤?Q2!?>½i?$Ø:­^:;«'?kÎí:0´:¼	F?ª:I>OÓB8OÓB80ª<0K0?)ô¥>¦ù?ÞE?ä¿>9?ßv9®1®9
4A>hÔ):I°9÷6v?rSI>ÞB8ÞB80ª<=¶L=±ô=\N2?ÇóD;`';?V.¹Tüp8Þì¸¿¹Ô±&9|jÌ¾ÍXI>ÈèB8ÈèB80ª<pæ><>`K?Ö½>¬|>¡Æ@?ð\¶±639Ø[_¼¸º9Áä 9°Ñ>¿uI>óB8óB80ª<
=Ò?â<C¤,?NP;ÊA<;ß¡
?¿9¸§8½à¾Ï¾¸²ô97_¾zI>BþB8BþB80ª<§öª>]_>ñC?Bæ>¼¡>Û:6?æÒ¸¬9´3/¾ö,¿;g÷z;C?ÿI>ÿC8ÿC80ª<$RÈ>ì>­u??¢>u>¥A)?já¸³wM9Ñz>¾G:mKÜ9%c?çI>»C8»C80ª<rMä>OÙ>Áñ=?Ô÷>ño>yü*?¸\íl9ü=½õ:ØCÎ9ò.?a«I>xC8xC80ª<Â 6?5È>©i?3J?V?Ád?½ªæ9}÷Þ9¦k?ºâñ:×:)N\?Û®I>5)C85)C80ª<Ã =O @=F,?¤z;2v;? ~>¹$79eÑ¿F£·°ÿ¶¥£?ÍÐI>ò3C8ò3C80ª<÷¢?ø«>DÄZ?Hà>ëP>/ÔA?U*8Þ+h9ÉQ
>·«9]N97$T?áI>®>C8®>C80ª<^Só>²£>C>?d>gßg>þ©,?ÞX¸gè9ÂQÄ½¶¦²91ÿ9µ%?áI>kIC8kIC80ª<ë²­<W<ð*?ØÒo;*);v5?YÛj¹Fz98á¾
ý89rq>tJ>(TC8(TC80ª<l­>øw3>i}_? w#?ÍÈ>æP?Ñ=¼Ï=g?,=a<¸ò}?DJ>å^C8å^C80ª<ªô!?wÙÌ>PeJ?X'?aþâ>iº<?Þk·¹ø´9/ Ï¼É:­
i:òk]?J>¢iC8¢iC80ª<öý<±´<6D3?q÷;Çê£;Á÷@?¹ÄF9[v¿oä9JÀ9Y.v?J>^tC8^tC80ª<E.?	íÜ>PðI?ZÐ>Å7>»S?¼E]¶«c9Ýø»&ÿK:
¥9W6?,,J>C8C80ª<FÊ?	R4?7Á[? :?`ó>êµC?¬÷8R9ojL>I@;­=;H?+1J>ØC8ØC80ª<¦Ñ×>à[>=I?~Û>A¦>¨:?Mø¢¸`?9WZ¾MÅí:­Ã:±?F3J>C8C80ª<Rå>A->÷/P?)d:?Ü®ð>Ë@F?n8	B9|Ç=ØË<8üV<£»r??J>RC8RC80ª<\%?>¶·?
#?Es>ÔË?.SP8J{9~:Ô=~ÂY::ÆüO?)QJ>ªC8ªC80ª<º>?`>­T?qöé>f{>ä@X?OOç¸²9z¯º¾"¬99Ñ+?ZJ>Ë´C8Ë´C80ª<à*?ßÍ>¸OU?7?pè·>¹K?z82û¥9ËÀ=8
:¥RB:¹Q?ó[J>¿C8¿C80ª<eíñ<Ð°±<çE.?fjÅ;S;#*?e'¹ñqÕ8¼ÄH¿óB8\'¢9?Õ=WiJ>EÊC8EÊC80ª<öØ<ã5¡<D,?/;ö];.z?¡¥¹gù©8ÛFù¿ÙÉ¸m}9Qn©¾ÔJ>ÕC8ÕC80ª<t3þ<\E¼<îÒ,?ú·^;@xF;£?+¦¹%¨8llÀtv8¯ç8È=>ªJ>¾ßC8¾ßC80ª<áVÑ<£Ò<g©1?rã;,ÜÂ;Wv?Á¹ÑêL8WH+À¬¸H 8aGð¾ØJ>{êC8{êC80ª<ï2|=Ø6==Ð0?|$Å;cda;ê_?VS¹}9ñy»¾ù;wÃ:%¬;?bJ>8õC88õC80ª<G£>,c'>,DF?ï> ëD>m4?Áü¸Üª95X¾"$:Ì»::?±¯J>õÿC8õÿC80ª<½?Í¸>H]?Ý??Û>Deq?PMÍ¶%ú9)¼b£c9f9îHý>ºÆJ>±
D8±
D80ª<A2Ï>r>q)O?m¸?ã¨ã>[»+?äÙY¸ññ¶8(l¾ ²L:·ô+:M_?ôÑJ>nD8nD80ª<S"
=F´º<'g=?v<SÑ¶;2ÄI?F«¸Ò9©±¾Æ/É·Éä¨9Ty½ÔJ>+ D8+ D80ª<`k>?tdù>ívC?gç>Þ¦>U1?Aÿ8h9áåÝ>ý"±:°:¸-?LáJ>è*D8è*D80ª<]=t
Ã<]-?qhf;);+ú-?0¤¹dp09àn¿IBÁ87Ã9E¨ý=ïJ>¤5D8¤5D80ª<ÁU»<¦R<5â*?W<5;÷ ;ø?^«¹wÈ9Ï_¿gÐk·t9wOM½:K>a@D8a@D80ª<J³<<µ/?Àó
;0;t	?èV¹|9Ù¾Å\!9õP9æ2>.K>KD8KD80ª<,`¾>ï°d>ðU?R?6´>eãK?WÌ8.§9²¥>ßíã:^l¦:;N/?-K>ÛUD8ÛUD80ª<mµ>xðE>¤j?+Íà>ê7l> s?79¡=Ö5=p?gHa<é;yew?-K>`D8`D80ª<mÇà=ô¡=Ä2?¾<¼ÕÍ;T&?%¹WäC8b:>ÀO&8å©09W;U>Q2K>TkD8TkD80ª<ÔÂ<<C<ðÍ6?ëÁ;ÊÄ;ú[?"ÏI¹ÝX9hCÉ¾D+<¸<Ìj9 )Í½ë7K>vD8vD80ª<W{=¢~V=¥61?È;ßÄ;0?E¸ÊëJ9YPù½^M8su9Øµ=>TK>ÎD8ÎD80ª<±O=8ßÀ</?1Q;//U;dæ*?'2i¹MÂ×83X¿¬§8øj9éV>gK>D8D80ª<{NÏ>*×>û;?5Ç9>n>`/?jsF¹ª~F9~ñÿ¾mÿ%;áû;n@?+wK>GD8GD80ª<á>qU>¸ýH?l?Ç¶>u
5?Ì&¹\|G9*ÔÕ¾hÌ©:2íL:õT?%K>¡D8¡D80ª<ÿO?3¨>«æl?XM?L9¤>	K?°µ89níl>/ü:¹:.eN?+ºK>Á«D8Á«D80ª<ÏÿÝ=)Ë=-Ô1?±è£;x;¹4$?Fà·ÜÍ8L0¯½ µ¬å;9TU»*¿K>~¶D8~¶D80ª<6o"=èøê<ø0?dfb;¥6;¥©?ÎÐÃ¸a8áU=¿¶Éû8ì¡9øG> ÁK>;ÁD8;ÁD80ª<¢à=öx£=³|/?'ü;~xÉ;4 ?F×¹HL9{*¿x9>
9Xy? ÂK>÷ËD8÷ËD80ª<¿¸=ÓÌ<3¡.?âS;Úx;¥?=¹Ë[9Ä\¿08tê:9HT>ÌK>´ÖD8´ÖD80ª<»<ªÛ<)ª4?C;dÈ{;¥?~­}¹{I9é¾wx¹tæ=9Q&È¾jL>qáD8qáD80ª<ïa»>ig>âÑ;?>Vd>è,?ë!¹|á_9n4¸¾Õ°9Ü69Èw?L>.ìD8.ìD80ª<Ì÷<o%¸<¸>,?qU³;Æ§;p\?ö*¹¨\k9iu¾Ó^_8ÀM9Î>TL>êöD8êöD80ª<H±o?æX?Co?Zs?Î¨?	_?yµ8Mâ=9ÿ¨t>­uB:yþ9¹ñC?)L>§E8§E80ª<58ê=c	«=ßH/?H<d¬Ç;]4$?A¹¬D6£[ûÁ,_b9Ts9(î>ãL>dE8dE80ª<&Ò=Ð=ä£-?|;O¯~;ÑG?SÛ¸¶^9o|¾ØW¹ö¼9§ë<¿~"L>!E8!E80ª<aû>:¡>{o?PÀ?ËÔ·>óîQ?ïóO7Ë
9ò²<l­:,2B:qd?Ì0L>Þ!E8Þ!E80ª<é¯®>Ds>~Ô7?p$> <>2 0?/ÿ¸â¼9Ä{¾á9Á¯9}$?66L>,E8,E80ª<BF6=ó.=3./?Ý};ÄC;Qù%?<¸\Óì8¾D·`f}9«½ñ8L>W7E8W7E80ª<|Æ=½H=8m.?~æ;¾Æ; s?ZZ2¹Ï9I¾ï8õ9uj>{;L>BE8BE80ª<ë*?Ï>©ZR?qÈÞ>ôh>ØF?_Â3¸ãS9x.Ù½Å©19L9@#? DL>ÑLE8ÑLE80ª<qú=Øó²=°"3?b×;ÜJ¡;<+?ÌA¸½f9íÛÖ½[9»{ª8{@Ë?	PL>WE8WE80ª<u?²>£ú:?¿Põ>8R±>ù1?××­8ä³'9Ì¯><wÁ:FU:ûÓ%?$TL>JbE8JbE80ª<¬?VK>±Éq?&=Þ>ð>º;]?¿ý¯7­94Ë=;Q:<½Q:¤Z<?¤VL>mE8mE80ª<Ã)?;ìØ>é+H?eÚ>ö>ÒÇ2?<8;99O7Ï=t"ç:OÛ:k;?^L>ÄwE8ÄwE80ª<a¨|>z¸->~):?Ç<ßU<:¦6?ªë¹Á`9û¾Â¸>:
9	Õ´?x_L>E8E80ª<YÛ?±°°>¶ðA?/µÂ>EÏ>{+6?^³8Ç²p92Å>>Dµ£9]19¬Il?]cL>=E8=E80ª<|3?75ª>Eú?	$?ç§>z?(18S¡P9
4Ù=HÖ%:ß9»`>?ÃdL>úE8úE80ª<ó±¹<ü?<Ðy)?;/7<4<?"?¹ùøJ9uµ¾]£%:J:V
?×lL>·¢E8·¢E80ª<Kì·>Âw>E
>?à¢>J>2/?ªs¸)F9d¾Wi9ê»9#©°>QzL>t­E8t­E80ª<N§>È=>eü6?æÿ
?.çÑ>*/-?Iý$;±éÚ:ëð@?ÍúÑ:Ó_: L?[L>0¸E80¸E80ª<Âj¿>Z¡>¦z>?ëëm>8-0>AÜ,?èÎí·&9bcP½vY:Vtæ9;®-?`L>íÂE8íÂE80ª<â]¥>P¾f>¥w7?ÙD>dO>*d.?åË¹â¹ë8,Hª¿"VZ:éyô9Ë d?ôL>ªÍE8ªÍE80ª<Õû=GÒ< J/?Ö²;Í÷Z;^~$?Öó_¹Ú1k8eÃó¿¼Þ?¸9×¿½eL>gØE8gØE80ª<sw=,£á<v1?:hv;ãG;ÓÉ?§çF¹Ëç9<¡¾ÿ·¸7s~9¸¾L>$ãE8$ãE80ª<3r½>ß>âª9?FÚí=/¯µ=W'?®m9¸Ü§8f8%¿XºÍ9LÀ:Ì>L>àíE8àíE80ª<-»6>qø>æ/?ëE<>Ã<Â¤"?¹6¹8ÌÇ¿x)¶~ö9²%¼Ý¢L>øE8øE80ª<É|§<³<È!?!4ñ:ñ:
?o×·9u²½þ*$¹s(9}ù¾Ç®L>ZF8ZF80ª<áB?¥&?pÂ<?(?NÝ> ä6?ò*¸D¹9ä~¤½¸Ì:ßt:W&?3ÙL>F8F80ª<%=õì<G%3?"K;³i;ë'?xº5Â¿P93d;x±5à`i9ú,;´ÚL>ÓF8ÓF80ª<å².?¬næ>#B?9Ý>ýQ>'ÛB?r<8úV9à=Úå¤9s?9;Ñ ?ãßL>#F8#F80ª<b±>oig>;D?JS:?=e?ê+?HÉ¸Û9¸ò×½ðì«9s?:9UPl?MãL>M.F8M.F80ª<âí>¾>m>?J¯>æÚ>yc/?Ú
6¸ªâ_9+Ð½¯ak:Áès:¶÷>·çL>
9F8
9F80ª<E}`=©%=	.?ü;Ñ1;ÔÜ?LQ¹R/92­¿´8Jq9c`+>çíL>ÇCF8ÇCF80ª<²?É½>TFK?L?AÝº>â6?ÏÚ8ô¹8'MB>ÁH:³:lä>ZM>NF8NF80ª<ì=Æ í<6+?^Ix<86<	.?ý&è¸tWu8Ú<r¿·Þ^9«-~9wà>M>@YF8@YF80ª<©±<Î<ì9&?ZDY=8=g?kÃ­¹	e97¿£¨8µ]9Ê>ôM>ýcF8ýcF80ª<r=<¹Ý<	/?c;ò¹a;)½?¦í¹MX9Ûó¨¾Àu¸*ª9}UÜ½>!M>ºnF8ºnF80ª</¤¹<×:<5?I;.¨y;!?m)¹-½87Fe¿¹ús¸6h9Û?¾Ø*M>vyF8vyF80ª<±Äó>1¡>[S?Õ5?]¬>hUG?%9²ë9ë'?8U<°È;ÛH?8M>3F83F80ª<*»`?ö×?Þ<L?àå>_P>LM>?[ö¸0	9­Z¾$xÚ9Ïu9?KD?9M>ðF8ðF80ª<Rdx?v³?±Kj?3?!?®*l?¦eN9&n9`÷Ý>·ö9ÔÕü9Íù>æ>M>­F8­F80ª<7âæ>é~>¢@?®°>,îK>Ö0?<dæ8a½ô8Üýð>Ú:¡ 91m?EIM>j¤F8j¤F80ª<,"r=óÚ=ÖáA?®7F<¦<Oy4?bÕ¸b`;9ûä¾Êm9àÛ9h¦>ÔXM>&¯F8&¯F80ª<ÒsN=ò%=S7?Ff;Òh;/J?¹´W9&¹	¿­	9he9I>8eM>ã¹F8ã¹F80ª<Ïx>=E=;4?Î;Ë{a;iÂ?¢*8éd9X¢=mt9\£9zäÜ>M> ÄF8 ÄF80ª<
]ÿ>¹r>íºh?ÈØÂ>Mm>uR?qÀU¹¶79í¬¾ú×Á8în9øeP>«M>]ÏF8]ÏF80ª<ï< ×¬<mk1?U»J;$+;5 ?Sí¹E¯>9L]U¿º&*¸/õV9x£Ê½ñM>ÚF8ÚF80ª<¼¶?Æ²>ìù^?y­?l¡>ª¹P?áe´¸×Á8½>î¾äu9]¾ð9Û©>0M>ÖäF8ÖäF80ª<SlÇ<¡ª<«</?©Û;_;Vr?7Ò^¹èç<9û¿x9¸¶
Y8æKÚ¾2±M>ïF8ïF80ª<}Z=æ<çö^?p©o<Ö<F?Ø²¸g£9&¾þy<ÚA<Â%?0ÔM>PúF8PúF80ª<]Rþ<¤Áµ<u3?C_²;";÷f?h: ¹ùu9;Â&¿·h7¼Ê8cGº=MïM>
G8
G80ª<µ	=Î<¸	+?i?;«ÄW;L¸?,s·¨-9­3½UqÈ8´9Xì¦>bøM>ÉG8ÉG80ª<Io=Àå!=éóI?Î´<«:ë;t©?e@8v¸9
9ú=!e¹8ñ;9C|>½øM>G8G80ª<%ò6?ü\>ñ?R2?èó£>¹b?Ë:9~ù9
õ·>¨5;¤zg:ÚæÈ?üøM>C%G8C%G80ª<tpN? Ë>àÄ?¢I?Ý>P2{?Ci9¥9KÃ?×;v³&;aîs?=ùM>0G80G80ª<5g>Z<gíÝ@ÇPî=tX=ü¤@?´x6[Ðs9_;<;ýÒ:9å#?wüM>½:G8½:G80ª<,-A?ùþç>ö)U?ï³E?LÊ?d}D?Ñè5Gþa9 Ý;¹	;ã9µ:PPB?|N>yEG8yEG80ª<Ü9?ÔÈ>¿ìk?að>j>´¥T?ìª>9ª8Å9<~w>g]
<1;v¶n?N>6PG86PG80ª<÷b?,¦>|hJ?éÞ?þ9Ã>Y/?ä8uw9\l>§[
;tñ¨:=3V?FN>óZG8óZG80ª<'?|V°>½W??Î¨>C X??8²@V9Vé5>ã: ?:@?ûN>°eG8°eG80ª<RÌ<Ã<Æ|+?Ç;;dþ?`p·dÿ79¼ß6½µñL9ùg9z+â>N>lpG8lpG80ª<_Ë=ã=Ú,?	<KÝ;|V?ÿY¹íFõ8õb¿º·IÃ;9Øn~½ N>){G8){G80ª<°=ù6=¦e8?`¨;Ij; <8?T¹|8·^Ø>AÂK¸~)9Û8¾8%N>æG8æG80ª<`©?¥ì¬>Î­T?±lF?úÜù>KLK?å3+9z@)9²y?üB¯9VÇ:ZZ>1N>£G8£G80ª<	=dË<ae,?ø¬t;\ë_;qÝ?õ¹rÞó8!¿pV¥¶9¼:N>`G8`G80ª<3¯Ý<î>¢<ä.?Ã;Ú;O	?ñ¹5A8B@°¿t+8b9ú=Â=?SN>¦G8¦G80ª<oSÆ<¶*<ÌP1?÷nË;-;Çì0? j-¹ØñX9»¢Ì¾Ç¹¸#<9â{¾XN>Ù°G8Ù°G80ª<LÀ
=XÖÍ<ÉK0?çRë:Lç:p:?ÿS¹´E9&a	¿ M9D79¼´ê>ZN>»G8»G80ª<'ÅY?±FÁ>µ8?¾û?èÁ?1{?i9ès9Ç)Ì>ý|;G&;B"R?ôdN>SÆG8SÆG80ª<_=aB=íF-?;3;é[?Ü¸-= 9 l¾×M9Tµ9V4m>]rN>ÑG8ÑG80ª<I;¾<CN<£Q,?a;¢=1;6"?sÍU¹½A$9&¿rL¹x´¯9ð¾l}N>ÌÛG8ÌÛG80ª<·0=$<	?%À<S¹;k]?<N¸Æ§9'È½ø
 ¸5Y9:ú¾¢}N>æG8æG80ª<¥,=ö)<±?ë<¦Å;
C?ç¨O¹'OV9ø¾`¾5×¿8ócÿ;fN>FñG8FñG80ª<Ã=Û<5¦<Du(?Ä©H;à;n§ ?Ë'¹
m:9}jæ¾²¸Ì?9¹n¾«N>üG8üG80ª<Ô_/?RçÖ>WéP?³&?ëÛ>B?(M58bk9w\>Ë¿:V:Y\$?N>¿H8¿H80ª<S>=²Z=Û®2?9%<¾#<%?ÿ9,¹è95¢¾a;fìG;e;(?_ N>|H8|H80ª<*¶>üA3>b@?\ >¤e>Ù2?C,¹"9ìä¿÷âï9è¦9Ö8?L¼N>9H89H80ª<X	î<è­©<ó3?¥);Î{;Æ?ZYÐ¸9éÑ?¾dºø¶7è49ü¯¼&ËN>ö&H8ö&H80ª<¤µ>vàÏ=/¬4?ÝÎ<ñôR<å&?9& ·OÝ+9¹î¼Î9Øp9V?àN>²1H8²1H80ª<Þ>ù-É=ûÄ-?HO:=ëz=vì#?@«%¹8ý9J¿886O9ºÄ¿=ÃèN>o<H8o<H80ª<Ít?%0ÿ>nÝ?ôì?.)?¢Ö_?ñ:Qb:rÜ>1;wÓ:)ôV?óN>,GH8,GH80ª<õ'É=,ö=dÚ2?â5<È¸<6#?Ú`À¸¥i9ÈR¾£ßC·zíû83
G½¢O>éQH8éQH80ª<QS	>Æ=1?Õ!<äð;"+?|e8JX9l¬>j8;¸X9.D
>O>¦\H8¦\H80ª< z=6¤ß<µ«'?ÇX;P;4\?Y>b¹µÛú8|áf¿+£8þ°9ð¾>O>bgH8bgH80ª<é¿Ê>ÆÙ>o??O§>YJ>Ýy4?ß¸§Ù8­G¾ 91+Ò9Q¸>O>rH8rH80ª<hú<a´< 2?¸uñ;Ú;ÔD?Ù/8¸z¼9{`¸½LÀ8ö"V9Q'f>5O>Ü|H8Ü|H80ª<7K>Ú_L>+@?î¤f>7%>i°2?6¯è8è%¿9wÐ>n¬c:.:þ>>?É#O>H8H80ª<0%=QÑd=c-?ãÅ;Ì/;L%?¼hå¸Ýìø8àíë¾m9¦9m>Ò=O>UH8UH80ª<«p=
ÓÜ<qg.?ís<ïãð;u?Bñ¸V9}
o¾o`å8J!99¶>á@O>H8H80ª<0K=SY=eÂ+?ü¼;";±1?XÍ¹Ù9F¦Ù¾­2¸2Í9Iy¾1HO>Ï§H8Ï§H80ª<î+=Õrü<IY.?¸;ÔÔ;Ú?3=¹ðZR9Aæ¾(ÝÞ¸x¢n8åo¿ZO>²H8²H80ª<	'=×õ<{ð-?,ª;c;µÊ?3n>¹ÐRr9-É¾æ7á·9H	=>sO>I½H8I½H80ª<Ô¢%?½RÝ>{??\?Ü÷¾>ß¤1?mT9\ 9Eéj>?â:
Å¨:+?'yO>ÈH8ÈH80ª<ÈY=Ï<ð/?Xºh=ñõ:=xU? \H8ËÏ99W¬=MÌ;'I;Å¤0?'O>ÂÒH8ÂÒH80ª<&À%=ÍÌ<óèO?k«:<'ºò;àD?ÖLë·l9aKP½ÄW6Xo98(¨;O>ÝH8ÝH80ª<>h>$>LA5?"0 <¸§<O_?Ö84-­8MØg>û9Uw×9'à>pO><èH8<èH80ª<L¹f?¸J×>É,?Me?ûS?´þ`?	:³*ó9£Z?¶Ü;hã;<D?4§O>øòH8øòH80ª<n»(=üù< -?õÌÄ;>e;¡6?èÏ@¶MÛ9Vc¼<Ô·î¨Æ8/¬Ì½±O>µýH8µýH80ª<Nÿ¢=§=8×?Ýp	<jº;qq?³·°¸OB9Ãh¾úHD¹·ª'9Ù¿M±O>rI8rI80ª<ê­=F=¸§?<½Ë;¤H?ÌÆ"¹ßÒ8óÙE¿v%¹Bf"88jÀÜÆO>/I8/I80ª<>ë>Wµ>NÔ<?>aû^>æ§/?éiL9p
¨9ô±>Ôº9Äúå9ø÷Ï>qÇO>ìI8ìI80ª<3Xó<å£¯<"W1?¢
F;í;×á'?«e¹B*89  ¿ýÂd9ù9\È>5àO>¨(I8¨(I80ª<?¢?FV?Ò¡?)ú>·Æb>¦m?a®ò8¹s9`ç~>4~:±&ÿ9?¹çO>e3I8e3I80ª<ôo?¢ò>>C|?ö¦?J ,?Ö
w?v°9c9ÿ¼	?ÅO2;oHÁ:³+l?tìO>">I8">I80ª<ÆG=$Ë=f>?i<"Ä;ÃN?îr¯¸VÄ9pô¾é9uç{9>ÝýO>ßHI8ßHI80ª<ÔE>öQä=Ö7/?³É < tï;ÿå+?9ä·ñ|9ÒÁÑ½U®Í8T¤9xK>J P>SI8SI80ª<XS?ÄqÉ>zÙB?|ä>P>"ô9?Î/	·Å9ãe¼$;Ñ}ã:369?¤'P>X^I8X^I80ª<+a?A£>}j?mÞ>Yÿ{>íõa?úò·WÍM9ø½&<I:\:®û!?,P>iI8iI80ª<F?à#£>qÿM??Ã¶ª>õE?>Z9ð9ÞA>ndR:ÎÂ9(o?BP>ÒsI8ÒsI80ª<¬>¾"¦<ÚÑè@²3>ÏcÎ=àð(?XQ9>59AØ?F½½99Û7?BBP>~I8~I80ª<s¡F?
«Û>§{g?!þ§>qMM>zQ? 9D­9jÿ?>Ó8:Øk­9jÒ?¬JP>KI8KI80ª<=¯?Ñ¦>ÎE?#å¾>R{>sB?¾.G¸¥eÑ9!s½¢«:¾ï:Ë-'?ÌMP>I8I80ª<òû?~,¿>|C?èb?ÚÀ>OÔA?hî8fV9j>P:m£9ìZQ?ë[P>ÅI8ÅI80ª<è=³éÓ<³£,?t;ÜHï:~!?þÊÄ¸^g9å
!¾?¹¤u9ÔÇ¾9fP>©I8©I80ª<?Å>³g?¦º?·2?Oó?£'!9,Eu9q4¨>¶Ã9M6Ø9å¹ç>ªfP>>´I8>´I80ª<ð'=çç<¾ì8?<~¨;lÙT?À7õ¶Ø9ó¼J!¹Îá8$¿½P>û¾I8û¾I80ª<ñ7?ð¢Ð>Ea?r~?/Í>þF?ÐU89¶å=Ý9Éw9­Ô?ÒP>¸ÉI8¸ÉI80ª<ÄJ¨>F^>¢A?-v>­`5>	.?!H8¶«69Ç³=í9«Ò×9T?\P>uÔI8uÔI80ª<ãáã>Ù¬>nþ8? Û>xm§>'?-2±80"]9"M>lR";{'Ô:sÞC?QP>2ßI82ßI80ª<s¬=ò ¹<Æî1?KtK;_w%;ìb?®ü$¸´9`ò½G8O:90ç/>kP>îéI8îéI80ª<Þa?X?Ca?mS?¸÷>y~Z?ÙB9h9¼Õ>ß\¬:¯¯4:5t?öP>«ôI8«ôI80ª<Ý_:?NqÈ>Un?Tè>µ>¥Y??¸°9Øæ½°:Äñ:Ëûe?P>hÿI8hÿI80ª<·)=Bú<"-?/êq;ö.9;6'?B»¹&(9o² ¿!Ùb·y91
Ð¼{P>%
J8%
J80ª<³?>Òåz?5²>-ÃV>ìlT?2M¸¾Ê8¤[E¾55:|±:Õ?¦P>áJ8áJ80ª<¶Xd?[tß>aÍ?¿Ô>¥L>ü?}¹O£S9Ó¾zñ9Ôaú9P
÷>UP>J8J80ª<Í*=ÝËï<4X6?Å;	¤;å ?ü¹o8"P÷¿#®î·G±'9a/¶½ÅP>[*J8[*J80ª<
Î%=G1°<>èp?Á;Âh;þWT?Á&µ¹Ó?6	ÁqÂðP8òu93F.>¨P>5J85J80ª< ??ð4¨>:F?ù·>ïI>v÷6?j®8Ñ9J9Z'·=®"^:­Ê:óC?Y¶P>Õ?J8Õ?J80ª<ÕÞ<U³£<¯§-?3(;ta;F
?rúç·:¥=9½ÁÓ7èÍ9ÙÉ=¾½P>JJ8JJ80ª<©çò=§¬=Ê4?¶Ó!<
ñ;TÞ+?¤*¹Z9øþ¾ò·%V¤9`óá¼çÁP>NUJ8NUJ80ª<TDÐ<u%<áñ3?Å©S;
*;NU?í¸*9È°`¾÷87´9kw¾=·ÅP>`J8`J80ª<j.=û#=Îý,?Óz;Ñ>C;Øo$?=ÐM¸4ß©9½!=Î8Z_97l>6ÒP>ÈjJ8ÈjJ80ª<¬´<õø<É0?7;;? h+¹hk9Êfº¾me9Ç¿p9÷Ë>ÓP>uJ8uJ80ª<Ðü>û>lx?j?ª4?IC?íê½=" a=±öW?Òë½=f=-US?@ÛP>AJ8AJ80ª<*_>I>*/B?çå½>¯Q>ª)?Tÿ
¶-g9k>»}?9O9­Ãì>ºßP>þJ8þJ80ª<*=7/N=qÿ2?«Ö;`à¬;u?¹öâÄ8ø!¦¿IÊ8Rµe9¬>¹ñP>»J8»J80ª<xú<½<)?of<þÍÕ;½?f®1¹ 19Y¿G¸I>&9éHE¾bQ>x J8x J80ª<õ=úMæ<Ý±0?<);Éþ;­?hhH¹
9«²¾öä¸üef8V©¿\
Q>4«J84«J80ª<ìá9=÷û	=µn,?c*U;ª¡A;ºé?áC¹`»9cÄÂ¾©ff8p`D8f-?ÌQ>ñµJ8ñµJ80ª<&ç?äÁ¼>??P>xÑ>¬/4?'µ2¹£9=¿¤E]9zça9/Àú>ÅQ>®ÀJ8®ÀJ80ª<²Gf>^¢>àS?	Å?Õù¸>»K?t­²9ôÈ9Bã>·ñ;Ëz;ÅW?õ%Q>kËJ8kËJ80ª<µK=]
=¦@<?^l2<7zÂ;Þj?Ü3å¸É+U9R ¾ïô7#9Ã [=ÿ)Q>'ÖJ8'ÖJ80ª<ÐìE??Ç>ÊL~?¨$?ï>ïSv?jã¸V°£9nÔÏ½ÖÙ:gG:"
?1Q>äàJ8äàJ80ª<à?Î:?ûP?~¸?§7¬>_ÆF?ð7#09»<è._;;
;òJ?MHQ>¡ëJ8¡ëJ80ª<KuÛ<£<Åö/?,¹:	_:Uçô>¸%9´o¾æ±8³ËÒ8×>¼OQ>^öJ8^öJ80ª<ï=é«É<Aµ'?AÝT;ãñ?;Eó
?å#¹su%8Eý¿7Ö9¸ÍM9Mç½»RQ>K8K80ª<g=Mw¸<Yù4?,Xn=P8=%?Ç°9ä8u9µ&?Q/8;e¿ù:½Ë<?¿sQ>×K8×K80ª<"Æý>&/>h
T?ðË>1S>8è8?¬Av¸[A9#¾rZ;:·q:ïZ(?Q>K8K80ª<öîL=Äx=çß1?ÎJ`;µ1;!?b¹N69dºC¿R¡8ÿ85¢>2Q>Q!K8Q!K80ª<À\¼=GÜ=Ùv1?`<ÿ$<ÿ®.?{¸1¥4962¾Â5ª8ne
9z>Ð§Q>,K8,K80ª<áHü>¶¨>E@?¤½>ø>+"1?Ã7ma9DJ=V8Jz9{>ß¨Q>Ë6K8Ë6K80ª<4ý<Dª¾<p8*?ÙV;Ò $;Ô\'?*¿¹0o9FB¿Yd5«w9	Ò9;¿©Q>AK8AK80ª<A$=Âë<Ý2?×;^;Ñ!?aq¹Ñ '99¿HÅ·6Y9«<ªQ>DLK8DLK80ª<!&.?,³Ë> ÜZ?@r>´×/>ìM?(}¸!92H¾9ÞJ:×:¤/?YµQ>WK8WK80ª<lL?u[Î>m}?Wvn?b?_ta?9ð9:ª^>jí:ï5:ïKB?	·Q>¾aK8¾aK80ª<Ùs?5û>¦²k?âÖ]?+é>Ïs?ìIC9¹9>¶>dØ);Z³½:4e?C·Q>zlK8zlK80ª<FØâ>ô×
>á Ñ?È ?Þ>/æ?4ý 8õz9X9$>Ý:B:LÚ±?qÙQ>7wK87wK80ª<kº>@{>È*>?×>«zY>O.?ëj¸ý59Ï´ì½^49&­°9Û>ÞQ>ôK8ôK80ª<z+=ªü<Á.?¯[<ÝØ;¾+?AW"¹~Á86W¿ Û:::î<?kàQ>±K8±K80ª<³¯Ú<¹å£<öÉ*?¯;Öq;7?>Y¹üýZ9úôý¾¨Ú9b¡9ê>jêQ>nK8nK80ª<¾
¬=%ýt=gÉ3?<Å(º;aë2?\H¹A·9Má¾×,^7FU9K3=SúQ>*¢K8*¢K80ª<,#>I<>:-=?Ú_>×\> '?Ô¹¨×y9k¾7Î:aæ:ã:?sûQ>ç¬K8ç¬K80ª<
(?®â>Jð=?S.a>&>,-?ô`¹U9.È]¿ít$:âÿ92$?6R>¤·K8¤·K80ª<Ë=yÊì<æ,?¹};Ã";«ÒG?i'¹x9{¸¥¾±¦·{»v9øó,½ !R>aÂK8aÂK80ª<LB=La=\¼*?´>);é"; ?/eo¹ê@ã8ºÖ¿¯(¹r9ÂÝ¾Ú+R>ÍK8ÍK80ª<ºh?A¢>ªCb?f?^$>â§Q?ØÂ8$9«ª>õÆ¹:Ê}:×d;?i>R>Ú×K8Ú×K80ª<ðëÙ<³f<Ô0?§+;»;·sý>»MY¹øë9iÆ:¿ªB·q/9 `÷¼¸ER>âK8âK80ª<ÌÙH={Á=¬+?~±;h÷;dt*?O&c¹¢F9ÁÎ¿0-¸¸!U9Ð½bIR>TíK8TíK80ª<¨ÓN??ÜVC?ôS+?C¬Ù>ª~I?½b8ä29_j">tur9JÁ9  ><PR>øK8øK80ª<ËÀ=H=$F0?ÈL¥;E;´ã ?º`ÿ¸E59Ö?w¾(¹Ë;
9aÍ¿ÚlR>ÍL8ÍL80ª<mã?,s>??ö´?r>^d?A`8²59Ùú>Oa/;lÆá:ËÛF?úoR>
L8
L80ª<F«=úy=ÑZ0?B.Ç;èÞ;<j,?±¹ü®9i`¿*q¸Ä9cÎG¾£|R>GL8GL80ª<ü°<v<.)?Ö; J«;ñÿ?¥×¹|Í8Ð@¿8ê3¹k"9g¿ÞR>#L8#L80ª<ñPÿ>éð©>N@?ð»>¯u~>¾%<?Ö¼9âÇp8?¦lî:¸®:Ç.?òR>À-L8À-L8Åþ²<ÈÎ<þV<³¾-?Ðwÿ:Í+Þ:ö.??¾¹Âm8iú¿®ÈM¹._9ñ©¾ú­R>}8L8}8L8Åþ²<Qø0?CÆÅ>e?[?*Ç?¿?ã9xH9øä>ìö:1:½@K?y³R>:CL8:CL8Åþ²<Úè=DD=Rª.?)·;9;¡>?
3¹:9¦C¿â&ï¸ì8`¿)¹R>÷ML8÷ML8Åþ²<ês_?üdÛ>#^?´¡>&>áCy?\ðý¸(Ú9ÉP¾/5^:ÒI:¹í?3ÃR>´XL8´XL8Åþ²<¢#N?²Mï>\?¯@?éè>S?yÌ8GËc9uóe>Ùòj:ü9yn?@çR>pcL8pcL8Åþ²<Æ¬Û=Õ=s³F?0¯>d!~>ë]0?£):Úhf:Û#?ÓÑl:è¶A:{?CS>-nL8-nL8Åþ²<ÝàÝ=	³="u<?/p=:\Þ<O¾)?*¸_#M9ª¨5¾#;Ó:ß3?·S>êxL8êxL8Åþ²<"><ÜC>,¢H?J³I>S>Á4?{»¸Úß+9AL¾6':Î(:ö×o?/S>§L8§L8Åþ²<)?UÎ>unB?Rø£>¹Çl>G1?U¤7Ä09.7n=3·:
:|J'?1S>cL8cL8Åþ²<Ú¿ê<î¨<·Þ1?.V;Ë ;j*?
3¹9r-¿é¿
¹¥29ÎU¾i=S> L8 L8Åþ²<¾W=rE=©;?Ã6=.¼Ñ<¢UB?½ ¹µ9!ßu¿;t¯:ÖB?ES>Ý£L8Ý£L8Åþ²<YUé>§Ü>c,N?ñ>¡>:>!®9?Ñ÷é7ÊÜ9ÖG=¬:u!:¤vò>
[truncated: 1,411,305 more chars]
