# Supplementary material for: LKB1‐SIK2 loss drives uveal melanoma proliferation and hypersensitivity to SLC8A1 and ROS inhibition
Source: EMBO Mol Med. 2023 Nov 15;15(12):e17719. doi: 10.15252/emmm.202317719 (PMC10701601; doi:10.15252/emmm.202317719)
Supplement: Supplementary file 11 — Source Data for Figure 6 [file EMMM-15-e17719-s009.zip › Figure 6/6C/FCS files/Ctl1_MitoQ+KB.mqd]

MQD3.1    1560832 1563478 118784 1560576 1563852 1704745 0 0                                                                                                                                                                                                                                                                                                                                                                                                                                                                                                                                                                                                                                                                                                                                                                                                                                                                                                                                                                                                                                                                                                                                                                                                                                                                                                                                                                                                                                                                                                                                                                                                                                                                                                                                                                                                                                                                                                                                                                                                                                                                                                                                                                                                                                                                                                                                                                                                                                                                                                                                                                                                                                                                                                                                                                                                                                                                                                                                                                                                                                                                                                                                                                                                                                                                                                                                                                                                                                                                                                                                                                                                                                                                                                                                                                                                                                                                                                                                                                                                                                                                                                                                                                                                                                                                                                                                                                                                                                                                    /$EXP/thomas s/$SYS/MACSQuantify,2.11.1817.19623/$CYT/MACSQuant Analyzer 10,2.11.1817.19623/$CYTSN/21337/$DATE/2022-Sep-19/$BTIM/16:25:07/$ETIM/16:25:07/$PROJ/AnnexinV/$TIMESTEP/1/$PLATENAME/Single tube rack/$WELLID/A1/$TR/FSC,15.9187/$FIL/lch m+kb.0025.mqd/$PAR/16/$TOT/0/$ABRT/0/$LOST/0/$MODE/L/$DATATYPE/F/$BYTEORD/1,2,3,4/$P1N/HDR-T/$P1B/32/$P1E/0.0,0.0/$P1D/Linear,0,160/$P1R/160/$P1G/1/$P1S/HDR-T/$P2N/HDR-CE/$P2B/32/$P2E/0.0,0.0/$P2D/Linear,0,1000/$P2R/1000/$P2G/1/$P2S/HDR-CE/$P3N/HDR-SE/$P3B/32/$P3E/0.0,0.0/$P3D/Linear,0,1000/$P3R/1000/$P3G/1/$P3S/HDR-SE/$P4N/HDR-V/$P4B/32/$P4E/0.0,0.0/$P4D/Linear,0,40/$P4R/40/$P4G/1/$P4S/HDR-V/$P5N/FSC-A/$P5B/32/$P5E/0.0,0.0/$P5D/Linear,0,1000/$P5R/1000/$P5G/1/$P5S/FSC-A/$P5F/488//10 nm/$P5L/488nm/$P5O/30mW/$P5V/424/$P5T/-110/$P6N/FSC-H/$P6B/32/$P6E/0.0,0.0/$P6D/Linear,0,1000/$P6R/1000/$P6G/1/$P6S/FSC-H/$P6F/488//10 nm/$P6L/488nm/$P6O/30mW/$P6V/424/$P6T/-110/$P7N/FSC-W/$P7B/32/$P7E/0.0,0.0/$P7D/Linear,0,1000/$P7R/1000/$P7G/1/$P7S/FSC-W/$P7F/488//10 nm/$P7L/488nm/$P7O/30mW/$P7V/424/$P7T/-110/$P8N/SSC-A/$P8B/32/$P8E/0.0,0.0/$P8D/Linear,0,1000/$P8R/1000/$P8G/1/$P8S/SSC-A/$P8F/488//10 nm/$P8L/488nm/$P8O/30mW/$P8V/470/$P8T/-110/$P9N/SSC-H/$P9B/32/$P9E/0.0,0.0/$P9D/Linear,0,1000/$P9R/1000/$P9G/1/$P9S/SSC-H/$P9F/488//10 nm/$P9L/488nm/$P9O/30mW/$P9V/470/$P9T/-110/$P10N/SSC-W/$P10B/32/$P10E/0.0,0.0/$P10D/Linear,0,1000/$P10R/1000/$P10G/1/$P10S/SSC-W/$P10F/488//10 nm/$P10L/488nm/$P10O/30mW/$P10V/470/$P10T/-110/$P11N/V1-A/$P11B/32/$P11E/0.0,0.0/$P11D/Hyperlogarithmic,-1.0,1000/$P11R/1000/$P11G/1/$P11S/VioBlue-A/$P11F/450//50 nm/$P11L/405nm/$P11O/40mW/$P11V/340/$P11T/-110/$P12N/V1-H/$P12B/32/$P12E/0.0,0.0/$P12D/Hyperlogarithmic,-1.0,1000/$P12R/1000/$P12G/1/$P12S/VioBlue-H/$P12F/450//50 nm/$P12L/405nm/$P12O/40mW/$P12V/340/$P12T/-110/$P13N/V1-W/$P13B/32/$P13E/0.0,0.0/$P13D/Hyperlogarithmic,-1.0,1000/$P13R/1000/$P13G/1/$P13S/VioBlue-W/$P13F/450//50 nm/$P13L/405nm/$P13O/40mW/$P13V/340/$P13T/-110/$P14N/B1-A/$P14B/32/$P14E/0.0,0.0/$P14D/Hyperlogarithmic,-1.0,1000/$P14R/1000/$P14G/1/$P14S/FITC-A/$P14F/525//50 nm/$P14L/488nm/$P14O/30mW/$P14V/375/$P14T/-20/$P15N/B1-H/$P15B/32/$P15E/0.0,0.0/$P15D/Hyperlogarithmic,-1.0,1000/$P15R/1000/$P15G/1/$P15S/FITC-H/$P15F/525//50 nm/$P15L/488nm/$P15O/30mW/$P15V/375/$P15T/-20/$P16N/B1-W/$P16B/32/$P16E/0.0,0.0/$P16D/Hyperlogarithmic,-1.0,1000/$P16R/1000/$P16G/1/$P16S/FITC-W/$P16F/525//50 nm/$P16L/488nm/$P16O/30mW/$P16V/375/$P16T/-20/$NEXTDATA/0/$BEGINANALYSIS/0/$ENDANALYSIS/0/$BEGINSTEXT/7270/$ENDSTEXT/118670/$BEGINDATA/4096/$ENDDATA/4096/                                                                                                                                                                                                                                                                                                                                                                                              /@MB_P1_BASE/HDR-T
HDR-T
0
4/@MB_P2_BASE/HDR-CE
HDR-CE
0
4/@MB_P3_BASE/HDR-SE
HDR-SE
0
4/@MB_P4_BASE/HDR-V
HDR-V
0
4/@MB_P5_BASE/FSC-A
FSC-A
5
4/@MB_P6_BASE/FSC-H
FSC-H
5
4/@MB_P7_BASE/FSC-W
FSC-W
5
4/@MB_P8_BASE/SSC-A
SSC-A
2
4/@MB_P9_BASE/SSC-H
SSC-H
2
4/@MB_P10_BASE/SSC-W
SSC-W
2
4/@MB_P11_BASE/V1-A
FL1-A
4
4/@MB_P12_BASE/V1-H
FL1-H
4
4/@MB_P13_BASE/V1-W
FL1-W
4
4/@MB_P14_BASE/B1-A
FL2-A
9
4/@MB_P15_BASE/B1-H
FL2-H
9
4/@MB_P16_BASE/B1-W
FL2-W
9
4/@MB_INSSET/PEJhc2ljRW50cnk+CiA8bmFtZT5Tb2Z0d2FyZTwvbmFtZT4KIDxmbGFncz4xMzEwNzQ8L2ZsYWdzPgogPEJhc2ljRW50cnk+CiAgPG5hbWU+RGV2aWNlPC9uYW1lPgogIDxmbGFncz4xMzEyMDI8L2ZsYWdzPgogIDxCYXNpY0VudHJ5PgogICA8bmFtZT5EZXRlY3RvcjwvbmFtZT4KICAgPGZsYWdzPjEzMTk3MDwvZmxhZ3M+CiAgIDx2YWx1ZSB0eXBlPSIzIj5GTDg8L3ZhbHVlPgogICA8QmFzaWNFbnRyeT4KICAgIDxuYW1lPlBtdHM8L25hbWU+CiAgICA8ZmxhZ3M+MTMxMjAyPC9mbGFncz4KICAgIDxCYXNpY0VudHJ5PgogICAgIDxuYW1lPjU8L25hbWU+CiAgICAgPGZsYWdzPjEzMTIwMjwvZmxhZ3M+CiAgICAgPEJhc2ljRW50cnk+CiAgICAgIDxuYW1lPkdhaW48L25hbWU+CiAgICAgIDxmbGFncz4xMzE3MTQ8L2ZsYWdzPgogICAgICA8dmFsdWUgdHlwZT0iMiI+NDI0PC92YWx1ZT4KICAgICA8L0Jhc2ljRW50cnk+CiAgICA8L0Jhc2ljRW50cnk+CiAgICA8QmFzaWNFbnRyeT4KICAgICA8bmFtZT4yPC9uYW1lPgogICAgIDxmbGFncz4xMzEyMDI8L2ZsYWdzPgogICAgIDxCYXNpY0VudHJ5PgogICAgICA8bmFtZT5HYWluPC9uYW1lPgogICAgICA8ZmxhZ3M+MTMxNzE0PC9mbGFncz4KICAgICAgPHZhbHVlIHR5cGU9IjIiPjQ3MDwvdmFsdWU+CiAgICAgPC9CYXNpY0VudHJ5PgogICAgPC9CYXNpY0VudHJ5PgogICAgPEJhc2ljRW50cnk+CiAgICAgPG5hbWU+NDwvbmFtZT4KICAgICA8ZmxhZ3M+MTMxMjAyPC9mbGFncz4KICAgICA8QmFzaWNFbnRyeT4KICAgICAgPG5hbWU+R2FpbjwvbmFtZT4KICAgICAgPGZsYWdzPjEzMTcxNDwvZmxhZ3M+CiAgICAgIDx2YWx1ZSB0eXBlPSIyIj4zNDA8L3ZhbHVlPgogICAgIDwvQmFzaWNFbnRyeT4KICAgIDwvQmFzaWNFbnRyeT4KICAgIDxCYXNpY0VudHJ5PgogICAgIDxuYW1lPjM8L25hbWU+CiAgICAgPGZsYWdzPjEzMTIwMjwvZmxhZ3M+CiAgICAgPEJhc2ljRW50cnk+CiAgICAgIDxuYW1lPkdhaW48L25hbWU+CiAgICAgIDxmbGFncz4xMzE3MTQ8L2ZsYWdzPgogICAgICA8dmFsdWUgdHlwZT0iMiI+NjEyPC92YWx1ZT4KICAgICA8L0Jhc2ljRW50cnk+CiAgICA8L0Jhc2ljRW50cnk+CiAgICA8QmFzaWNFbnRyeT4KICAgICA8bmFtZT4xMjwvbmFtZT4KICAgICA8ZmxhZ3M+MTMxMjAyPC9mbGFncz4KICAgICA8QmFzaWNFbnRyeT4KICAgICAgPG5hbWU+R2FpbjwvbmFtZT4KICAgICAgPGZsYWdzPjEzMTcxNDwvZmxhZ3M+CiAgICAgIDx2YWx1ZSB0eXBlPSIyIj42NzI8L3ZhbHVlPgogICAgIDwvQmFzaWNFbnRyeT4KICAgIDwvQmFzaWNFbnRyeT4KICAgIDxCYXNpY0VudHJ5PgogICAgIDxuYW1lPjE8L25hbWU+CiAgICAgPGZsYWdzPjEzMTIwMjwvZmxhZ3M+CiAgICAgPEJhc2ljRW50cnk+CiAgICAgIDxuYW1lPkdhaW48L25hbWU+CiAgICAgIDxmbGFncz4xMzE3MTQ8L2ZsYWdzPgogICAgICA8dmFsdWUgdHlwZT0iMiI+NDc0PC92YWx1ZT4KICAgICA8L0Jhc2ljRW50cnk+CiAgICA8L0Jhc2ljRW50cnk+CiAgICA8QmFzaWNFbnRyeT4KICAgICA8bmFtZT4xMDwvbmFtZT4KICAgICA8ZmxhZ3M+MTMxMjAyPC9mbGFncz4KICAgICA8QmFzaWNFbnRyeT4KICAgICAgPG5hbWU+R2FpbjwvbmFtZT4KICAgICAgPGZsYWdzPjEzMTcxNDwvZmxhZ3M+CiAgICAgIDx2YWx1ZSB0eXBlPSIyIj42MDI8L3ZhbHVlPgogICAgIDwvQmFzaWNFbnRyeT4KICAgIDwvQmFzaWNFbnRyeT4KICAgIDxCYXNpY0VudHJ5PgogICAgIDxuYW1lPjY8L25hbWU+CiAgICAgPGZsYWdzPjEzMTIwMjwvZmxhZ3M+CiAgICAgPEJhc2ljRW50cnk+CiAgICAgIDxuYW1lPkdhaW48L25hbWU+CiAgICAgIDxmbGFncz4xMzE3MTQ8L2ZsYWdzPgogICAgICA8dmFsdWUgdHlwZT0iMiI+NjQ0PC92YWx1ZT4KICAgICA8L0Jhc2ljRW50cnk+CiAgICA8L0Jhc2ljRW50cnk+CiAgICA8QmFzaWNFbnRyeT4KICAgICA8bmFtZT4xMTwvbmFtZT4KICAgICA8ZmxhZ3M+MTMxMjAyPC9mbGFncz4KICAgICA8QmFzaWNFbnRyeT4KICAgICAgPG5hbWU+R2FpbjwvbmFtZT4KICAgICAgPGZsYWdzPjEzMTcxNDwvZmxhZ3M+CiAgICAgIDx2YWx1ZSB0eXBlPSIyIj41NDI8L3ZhbHVlPgogICAgIDwvQmFzaWNFbnRyeT4KICAgIDwvQmFzaWNFbnRyeT4KICAgIDxCYXNpY0VudHJ5PgogICAgIDxuYW1lPjk8L25hbWU+CiAgICAgPGZsYWdzPjEzMTIwMjwvZmxhZ3M+CiAgICAgPEJhc2ljRW50cnk+CiAgICAgIDxuYW1lPkdhaW48L25hbWU+CiAgICAgIDxmbGFncz4xMzE3MTQ8L2ZsYWdzPgogICAgICA8dmFsdWUgdHlwZT0iMiI+Mzc1PC92YWx1ZT4KICAgICA8L0Jhc2ljRW50cnk+CiAgICA8L0Jhc2ljRW50cnk+CiAgIDwvQmFzaWNFbnRyeT4KICAgPEJhc2ljRW50cnk+CiAgICA8bmFtZT5DaGFubmVsczwvbmFtZT4KICAgIDxmbGFncz4xMzEyMDI8L2ZsYWdzPgogICAgPEJhc2ljRW50cnk+CiAgICAgPG5hbWU+RlNDPC9uYW1lPgogICAgIDxmbGFncz4xMzE3MTQ8L2ZsYWdzPgogICAgIDx2YWx1ZSB0eXBlPSIyIj41PC92YWx1ZT4KICAgICA8QmFzaWNFbnRyeT4KICAgICAgPG5hbWU+QWN0aXZlPC9uYW1lPgogICAgICA8ZmxhZ3M+MTMxNDU4PC9mbGFncz4KICAgICAgPHZhbHVlIHR5cGU9IjEiPjE8L3ZhbHVlPgogICAgIDwvQmFzaWNFbnRyeT4KICAgICA8QmFzaWNFbnRyeT4KICAgICAgPG5hbWU+TW9kZTwvbmFtZT4KICAgICAgPGZsYWdzPjEzMTk3MDwvZmxhZ3M+CiAgICAgIDx2YWx1ZSB0eXBlPSIzIj5saW48L3ZhbHVlPgogICAgIDwvQmFzaWNFbnRyeT4KICAgICA8QmFzaWNFbnRyeT4KICAgICAgPG5hbWU+VHJpZ2dlckxldmVsPC9uYW1lPgogICAgICA8ZmxhZ3M+MTMyOTk0PC9mbGFncz4KICAgICAgPHZhbHVlIHR5cGU9IjciPjE1LjkxODcxMzU3PC92YWx1ZT4KICAgICA8L0Jhc2ljRW50cnk+CiAgICAgPEJhc2ljRW50cnk+CiAgICAgIDxuYW1lPlVzZXJOYW1lPC9uYW1lPgogICAgICA8ZmxhZ3M+MTMxOTcwPC9mbGFncz4KICAgICAgPHZhbHVlIHR5cGU9IjMiPkZTQzwvdmFsdWU+CiAgICAgPC9CYXNpY0VudHJ5PgogICAgPC9CYXNpY0VudHJ5PgogICAgPEJhc2ljRW50cnk+CiAgICAgPG5hbWU+U1NDPC9uYW1lPgogICAgIDxmbGFncz4xMzE3MTQ8L2ZsYWdzPgogICAgIDx2YWx1ZSB0eXBlPSIyIj4yPC92YWx1ZT4KICAgICA8QmFzaWNFbnRyeT4KICAgICAgPG5hbWU+QWN0aXZlPC9uYW1lPgogICAgICA8ZmxhZ3M+MTMxNDU4PC9mbGFncz4KICAgICAgPHZhbHVlIHR5cGU9IjEiPjE8L3ZhbHVlPgogICAgIDwvQmFzaWNFbnRyeT4KICAgICA8QmFzaWNFbnRyeT4KICAgICAgPG5hbWU+TW9kZTwvbmFtZT4KICAgICAgPGZsYWdzPjEzMTk3MDwvZmxhZ3M+CiAgICAgIDx2YWx1ZSB0eXBlPSIzIj5saW48L3ZhbHVlPgogICAgIDwvQmFzaWNFbnRyeT4KICAgICA8QmFzaWNFbnRyeT4KICAgICAgPG5hbWU+VHJpZ2dlckxldmVsPC9uYW1lPgogICAgICA8ZmxhZ3M+MTMyOTk0PC9mbGFncz4KICAgICAgPHZhbHVlIHR5cGU9IjciPjA8L3ZhbHVlPgogICAgIDwvQmFzaWNFbnRyeT4KICAgICA8QmFzaWNFbnRyeT4KICAgICAgPG5hbWU+VXNlck5hbWU8L25hbWU+CiAgICAgIDxmbGFncz4xMzE5NzA8L2ZsYWdzPgogICAgICA8dmFsdWUgdHlwZT0iMyI+U1NDPC92YWx1ZT4KICAgICA8L0Jhc2ljRW50cnk+CiAgICA8L0Jhc2ljRW50cnk+CiAgICA8QmFzaWNFbnRyeT4KICAgICA8bmFtZT5WMTwvbmFtZT4KICAgICA8ZmxhZ3M+MTMxNzE0PC9mbGFncz4KICAgICA8dmFsdWUgdHlwZT0iMiI+NDwvdmFsdWU+CiAgICAgPEJhc2ljRW50cnk+CiAgICAgIDxuYW1lPkFjdGl2ZTwvbmFtZT4KICAgICAgPGZsYWdzPjEzMTQ1ODwvZmxhZ3M+CiAgICAgIDx2YWx1ZSB0eXBlPSIxIj4xPC92YWx1ZT4KICAgICA8L0Jhc2ljRW50cnk+CiAgICAgPEJhc2ljRW50cnk+CiAgICAgIDxuYW1lPk1vZGU8L25hbWU+CiAgICAgIDxmbGFncz4xMzE5NzA8L2ZsYWdzPgogICAgICA8dmFsdWUgdHlwZT0iMyI+aGxvZzwvdmFsdWU+CiAgICAgPC9CYXNpY0VudHJ5PgogICAgIDxCYXNpY0VudHJ5PgogICAgICA8bmFtZT5UcmlnZ2VyTGV2ZWw8L25hbWU+CiAgICAgIDxmbGFncz4xMzI5OTQ8L2ZsYWdzPgogICAgICA8dmFsdWUgdHlwZT0iNyI+MDwvdmFsdWU+CiAgICAgPC9CYXNpY0VudHJ5PgogICAgIDxCYXNpY0VudHJ5PgogICAgICA8bmFtZT5Vc2VyTmFtZTwvbmFtZT4KICAgICAgPGZsYWdzPjEzMTk3MDwvZmxhZ3M+CiAgICAgIDx2YWx1ZSB0eXBlPSIzIj5WaW9CbHVlPC92YWx1ZT4KICAgICA8L0Jhc2ljRW50cnk+CiAgICA8L0Jhc2ljRW50cnk+CiAgICA8QmFzaWNFbnRyeT4KICAgICA8bmFtZT5WMjwvbmFtZT4KICAgICA8ZmxhZ3M+MTMxNzE0PC9mbGFncz4KICAgICA8dmFsdWUgdHlwZT0iMiI+MzwvdmFsdWU+CiAgICAgPEJhc2ljRW50cnk+CiAgICAgIDxuYW1lPkFjdGl2ZTwvbmFtZT4KICAgICAgPGZsYWdzPjEzMTQ1ODwvZmxhZ3M+CiAgICAgIDx2YWx1ZSB0eXBlPSIxIj4wPC92YWx1ZT4KICAgICA8L0Jhc2ljRW50cnk+CiAgICAgPEJhc2ljRW50cnk+CiAgICAgIDxuYW1lPk1vZGU8L25hbWU+CiAgICAgIDxmbGFncz4xMzE5NzA8L2ZsYWdzPgogICAgICA8dmFsdWUgdHlwZT0iMyI+aGxvZzwvdmFsdWU+CiAgICAgPC9CYXNpY0VudHJ5PgogICAgIDxCYXNpY0VudHJ5PgogICAgICA8bmFtZT5UcmlnZ2VyTGV2ZWw8L25hbWU+CiAgICAgIDxmbGFncz4xMzI5OTQ8L2ZsYWdzPgogICAgICA8dmFsdWUgdHlwZT0iNyI+MDwvdmFsdWU+CiAgICAgPC9CYXNpY0VudHJ5PgogICAgIDxCYXNpY0VudHJ5PgogICAgICA8bmFtZT5Vc2VyTmFtZTwvbmFtZT4KICAgICAgPGZsYWdzPjEzMTk3MDwvZmxhZ3M+CiAgICAgIDx2YWx1ZSB0eXBlPSIzIj5WaW9HcmVlbjwvdmFsdWU+CiAgICAgPC9CYXNpY0VudHJ5PgogICAgPC9CYXNpY0VudHJ5PgogICAgPEJhc2ljRW50cnk+CiAgICAgPG5hbWU+QjE8L25hbWU+CiAgICAgPGZsYWdzPjEzMTcxNDwvZmxhZ3M+CiAgICAgPHZhbHVlIHR5cGU9IjIiPjk8L3ZhbHVlPgogICAgIDxCYXNpY0VudHJ5PgogICAgICA8bmFtZT5BY3RpdmU8L25hbWU+CiAgICAgIDxmbGFncz4xMzE0NTg8L2ZsYWdzPgogICAgICA8dmFsdWUgdHlwZT0iMSI+MTwvdmFsdWU+CiAgICAgPC9CYXNpY0VudHJ5PgogICAgIDxCYXNpY0VudHJ5PgogICAgICA8bmFtZT5Nb2RlPC9uYW1lPgogICAgICA8ZmxhZ3M+MTMxOTcwPC9mbGFncz4KICAgICAgPHZhbHVlIHR5cGU9IjMiPmhsb2c8L3ZhbHVlPgogICAgIDwvQmFzaWNFbnRyeT4KICAgICA8QmFzaWNFbnRyeT4KICAgICAgPG5hbWU+VHJpZ2dlckxldmVsPC9uYW1lPgogICAgICA8ZmxhZ3M+MTMyOTk0PC9mbGFncz4KICAgICAgPHZhbHVlIHR5cGU9IjciPjEwPC92YWx1ZT4KICAgICA8L0Jhc2ljRW50cnk+CiAgICAgPEJhc2ljRW50cnk+CiAgICAgIDxuYW1lPlVzZXJOYW1lPC9uYW1lPgogICAgICA8ZmxhZ3M+MTMxOTcwPC9mbGFncz4KICAgICAgPHZhbHVlIHR5cGU9IjMiPkZJVEM8L3ZhbHVlPgogICAgIDwvQmFzaWNFbnRyeT4KICAgIDwvQmFzaWNFbnRyeT4KICAgIDxCYXNpY0VudHJ5PgogICAgIDxuYW1lPkIyPC9uYW1lPgogICAgIDxmbGFncz4xMzE3MTQ8L2ZsYWdzPgogICAgIDx2YWx1ZSB0eXBlPSIyIj4xPC92YWx1ZT4KICAgICA8QmFzaWNFbnRyeT4KICAgICAgPG5hbWU+QWN0aXZlPC9uYW1lPgogICAgICA8ZmxhZ3M+MTMxNDU4PC9mbGFncz4KICAgICAgPHZhbHVlIHR5cGU9IjEiPjA8L3ZhbHVlPgogICAgIDwvQmFzaWNFbnRyeT4KICAgICA8QmFzaWNFbnRyeT4KICAgICAgPG5hbWU+TW9kZTwvbmFtZT4KICAgICAgPGZsYWdzPjEzMTk3MDwvZmxhZ3M+CiAgICAgIDx2YWx1ZSB0eXBlPSIzIj5obG9nPC92YWx1ZT4KICAgICA8L0Jhc2ljRW50cnk+CiAgICAgPEJhc2ljRW50cnk+CiAgICAgIDxuYW1lPlRyaWdnZXJMZXZlbDwvbmFtZT4KICAgICAgPGZsYWdzPjEzMjk5NDwvZmxhZ3M+CiAgICAgIDx2YWx1ZSB0eXBlPSI3Ij4wPC92YWx1ZT4KICAgICA8L0Jhc2ljRW50cnk+CiAgICAgPEJhc2ljRW50cnk+CiAgICAgIDxuYW1lPlVzZXJOYW1lPC9uYW1lPgogICAgICA8ZmxhZ3M+MTMxOTcwPC9mbGFncz4KICAgICAgPHZhbHVlIHR5cGU9IjMiPlBFPC92YWx1ZT4KICAgICA8L0Jhc2ljRW50cnk+CiAgICA8L0Jhc2ljRW50cnk+CiAgICA8QmFzaWNFbnRyeT4KICAgICA8bmFtZT5CMzwvbmFtZT4KICAgICA8ZmxhZ3M+MTMxNzE0PC9mbGFncz4KICAgICA8dmFsdWUgdHlwZT0iMiI+MTE8L3ZhbHVlPgogICAgIDxCYXNpY0VudHJ5PgogICAgICA8bmFtZT5BY3RpdmU8L25hbWU+CiAgICAgIDxmbGFncz4xMzE0NTg8L2ZsYWdzPgogICAgICA8dmFsdWUgdHlwZT0iMSI+MDwvdmFsdWU+CiAgICAgPC9CYXNpY0VudHJ5PgogICAgIDxCYXNpY0VudHJ5PgogICAgICA8bmFtZT5Nb2RlPC9uYW1lPgogICAgICA8ZmxhZ3M+MTMxOTcwPC9mbGFncz4KICAgICAgPHZhbHVlIHR5cGU9IjMiPmhsb2c8L3ZhbHVlPgogICAgIDwvQmFzaWNFbnRyeT4KICAgICA8QmFzaWNFbnRyeT4KICAgICAgPG5hbWU+VHJpZ2dlckxldmVsPC9uYW1lPgogICAgICA8ZmxhZ3M+MTMyOTk0PC9mbGFncz4KICAgICAgPHZhbHVlIHR5cGU9IjciPjA8L3ZhbHVlPgogICAgIDwvQmFzaWNFbnRyeT4KICAgICA8QmFzaWNFbnRyeT4KICAgICAgPG5hbWU+VXNlck5hbWU8L25hbWU+CiAgICAgIDxmbGFncz4xMzE5NzA8L2ZsYWdzPgogICAgICA8dmFsdWUgdHlwZT0iMyI+UGVyQ1AtVmlvNzAwPC92YWx1ZT4KICAgICA8L0Jhc2ljRW50cnk+CiAgICA8L0Jhc2ljRW50cnk+CiAgICA8QmFzaWNFbnRyeT4KICAgICA8bmFtZT5CNDwvbmFtZT4KICAgICA8ZmxhZ3M+MTMxNzE0PC9mbGFncz4KICAgICA8dmFsdWUgdHlwZT0iMiI+NjwvdmFsdWU+CiAgICAgPEJhc2ljRW50cnk+CiAgICAgIDxuYW1lPkFjdGl2ZTwvbmFtZT4KICAgICAgPGZsYWdzPjEzMTQ1ODwvZmxhZ3M+CiAgICAgIDx2YWx1ZSB0eXBlPSIxIj4wPC92YWx1ZT4KICAgICA8L0Jhc2ljRW50cnk+CiAgICAgPEJhc2ljRW50cnk+CiAgICAgIDxuYW1lPk1vZGU8L25hbWU+CiAgICAgIDxmbGFncz4xMzE5NzA8L2ZsYWdzPgogICAgICA8dmFsdWUgdHlwZT0iMyI+aGxvZzwvdmFsdWU+CiAgICAgPC9CYXNpY0VudHJ5PgogICAgIDxCYXNpY0VudHJ5PgogICAgICA8bmFtZT5UcmlnZ2VyTGV2ZWw8L25hbWU+CiAgICAgIDxmbGFncz4xMzI5OTQ8L2ZsYWdzPgogICAgICA8dmFsdWUgdHlwZT0iNyI+MDwvdmFsdWU+CiAgICAgPC9CYXNpY0VudHJ5PgogICAgIDxCYXNpY0VudHJ5PgogICAgICA8bmFtZT5Vc2VyTmFtZTwvbmFtZT4KICAgICAgPGZsYWdzPjEzMTk3MDwvZmxhZ3M+CiAgICAgIDx2YWx1ZSB0eXBlPSIzIj5QRS1WaW83NzA8L3ZhbHVlPgogICAgIDwvQmFzaWNFbnRyeT4KICAgIDwvQmFzaWNFbnRyeT4KICAgIDxCYXNpY0VudHJ5PgogICAgIDxuYW1lPlIxPC9uYW1lPgogICAgIDxmbGFncz4xMzE3MTQ8L2ZsYWdzPgogICAgIDx2YWx1ZSB0eXBlPSIyIj4xMDwvdmFsdWU+CiAgICAgPEJhc2ljRW50cnk+CiAgICAgIDxuYW1lPkFjdGl2ZTwvbmFtZT4KICAgICAgPGZsYWdzPjEzMTQ1ODwvZmxhZ3M+CiAgICAgIDx2YWx1ZSB0eXBlPSIxIj4wPC92YWx1ZT4KICAgICA8L0Jhc2ljRW50cnk+CiAgICAgPEJhc2ljRW50cnk+CiAgICAgIDxuYW1lPk1vZGU8L25hbWU+CiAgICAgIDxmbGFncz4xMzE5NzA8L2ZsYWdzPgogICAgICA8dmFsdWUgdHlwZT0iMyI+aGxvZzwvdmFsdWU+CiAgICAgPC9CYXNpY0VudHJ5PgogICAgIDxCYXNpY0VudHJ5PgogICAgICA8bmFtZT5UcmlnZ2VyTGV2ZWw8L25hbWU+CiAgICAgIDxmbGFncz4xMzI5OTQ8L2ZsYWdzPgogICAgICA8dmFsdWUgdHlwZT0iNyI+MDwvdmFsdWU+CiAgICAgPC9CYXNpY0VudHJ5PgogICAgIDxCYXNpY0VudHJ5PgogICAgICA8bmFtZT5Vc2VyTmFtZTwvbmFtZT4KICAgICAgPGZsYWdzPjEzMTk3MDwvZmxhZ3M+CiAgICAgIDx2YWx1ZSB0eXBlPSIzIj5BUEM8L3ZhbHVlPgogICAgIDwvQmFzaWNFbnRyeT4KICAgIDwvQmFzaWNFbnRyeT4KICAgIDxCYXNpY0VudHJ5PgogICAgIDxuYW1lPlIyPC9uYW1lPgogICAgIDxmbGFncz4xMzE3MTQ8L2ZsYWdzPgogICAgIDx2YWx1ZSB0eXBlPSIyIj4xMjwvdmFsdWU+CiAgICAgPEJhc2ljRW50cnk+CiAgICAgIDxuYW1lPkFjdGl2ZTwvbmFtZT4KICAgICAgPGZsYWdzPjEzMTQ1ODwvZmxhZ3M+CiAgICAgIDx2YWx1ZSB0eXBlPSIxIj4wPC92YWx1ZT4KICAgICA8L0Jhc2ljRW50cnk+CiAgICAgPEJhc2ljRW50cnk+CiAgICAgIDxuYW1lPk1vZGU8L25hbWU+CiAgICAgIDxmbGFncz4xMzE5NzA8L2ZsYWdzPgogICAgICA8dmFsdWUgdHlwZT0iMyI+aGxvZzwvdmFsdWU+CiAgICAgPC9CYXNpY0VudHJ5PgogICAgIDxCYXNpY0VudHJ5PgogICAgICA8bmFtZT5UcmlnZ2VyTGV2ZWw8L25hbWU+CiAgICAgIDxmbGFncz4xMzI5OTQ8L2ZsYWdzPgogICAgICA8dmFsdWUgdHlwZT0iNyI+MDwvdmFsdWU+CiAgICAgPC9CYXNpY0VudHJ5PgogICAgIDxCYXNpY0VudHJ5PgogICAgICA8bmFtZT5Vc2VyTmFtZTwvbmFtZT4KICAgICAgPGZsYWdzPjEzMTk3MDwvZmxhZ3M+CiAgICAgIDx2YWx1ZSB0eXBlPSIzIj5BUEMtVmlvNzcwPC92YWx1ZT4KICAgICA8L0Jhc2ljRW50cnk+CiAgICA8L0Jhc2ljRW50cnk+CiAgIDwvQmFzaWNFbnRyeT4KICAgPEJhc2ljRW50cnk+CiAgICA8bmFtZT5QYXJhbWV0ZXJzPC9uYW1lPgogICAgPGZsYWdzPjEzMTIwMjwvZmxhZ3M+CiAgICA8QmFzaWNFbnRyeT4KICAgICA8bmFtZT5IRFI8L25hbWU+CiAgICAgPGZsYWdzPjEzMTcxNDwvZmxhZ3M+CiAgICAgPHZhbHVlIHR5cGU9IjIiPjA8L3ZhbHVlPgogICAgIDxCYXNpY0VudHJ5PgogICAgICA8bmFtZT5UaW1lPC9uYW1lPgogICAgICA8ZmxhZ3M+MTMxNDU4PC9mbGFncz4KICAgICAgPHZhbHVlIHR5cGU9IjEiPjE8L3ZhbHVlPgogICAgICA8QmFzaWNFbnRyeT4KICAgICAgIDxuYW1lPlVzZXJkZWZOYW1lPC9uYW1lPgogICAgICAgPGZsYWdzPjEzMTk3MDwvZmxhZ3M+CiAgICAgICA8dmFsdWUgdHlwZT0iMyI+VGltZTwvdmFsdWU+CiAgICAgIDwvQmFzaWNFbnRyeT4KICAgICA8L0Jhc2ljRW50cnk+CiAgICAgPEJhc2ljRW50cnk+CiAgICAgIDxuYW1lPkNyRXZDb3VudDwvbmFtZT4KICAgICAgPGZsYWdzPjEzMTQ1ODwvZmxhZ3M+CiAgICAgIDx2YWx1ZSB0eXBlPSIxIj4xPC92YWx1ZT4KICAgICAgPEJhc2ljRW50cnk+CiAgICAgICA8bmFtZT5Vc2VyZGVmTmFtZTwvbmFtZT4KICAgICAgIDxmbGFncz4xMzE5NzA8L2ZsYWdzPgogICAgICAgPHZhbHVlIHR5cGU9IjMiPjwvdmFsdWU+CiAgICAgIDwvQmFzaWNFbnRyeT4KICAgICA8L0Jhc2ljRW50cnk+CiAgICAgPEJhc2ljRW50cnk+CiAgICAgIDxuYW1lPlNuZEV2Q291bnQ8L25hbWU+CiAgICAgIDxmbGFncz4xMzE0NTg8L2ZsYWdzPgogICAgICA8dmFsdWUgdHlwZT0iMSI+MTwvdmFsdWU+CiAgICAgIDxCYXNpY0VudHJ5PgogICAgICAgPG5hbWU+VXNlcmRlZk5hbWU8L25hbWU+CiAgICAgICA8ZmxhZ3M+MTMxOTcwPC9mbGFncz4KICAgICAgIDx2YWx1ZSB0eXBlPSIzIj48L3ZhbHVlPgogICAgICA8L0Jhc2ljRW50cnk+CiAgICAgPC9CYXNpY0VudHJ5PgogICAgIDxCYXNpY0VudHJ5PgogICAgICA8bmFtZT5Hcm91cDwvbmFtZT4KICAgICAgPGZsYWdzPjEzMTQ1ODwvZmxhZ3M+CiAgICAgIDx2YWx1ZSB0eXBlPSIxIj4wPC92YWx1ZT4KICAgICAgPEJhc2ljRW50cnk+CiAgICAgICA8bmFtZT5Vc2VyZGVmTmFtZTwvbmFtZT4KICAgICAgIDxmbGFncz4xMzE5NzA8L2ZsYWdzPgogICAgICAgPHZhbHVlIHR5cGU9IjMiPkdyb3VwPC92YWx1ZT4KICAgICAgPC9CYXNpY0VudHJ5PgogICAgIDwvQmFzaWNFbnRyeT4KICAgICA8QmFzaWNFbnRyeT4KICAgICAgPG5hbWU+Vm9sdW1lPC9uYW1lPgogICAgICA8ZmxhZ3M+MTMxNDU4PC9mbGFncz4KICAgICAgPHZhbHVlIHR5cGU9IjEiPjE8L3ZhbHVlPgogICAgICA8QmFzaWNFbnRyeT4KICAgICAgIDxuYW1lPlVzZXJkZWZOYW1lPC9uYW1lPgogICAgICAgPGZsYWdzPjEzMTk3MDwvZmxhZ3M+CiAgICAgICA8dmFsdWUgdHlwZT0iMyI+Vm9sdW1lPC92YWx1ZT4KICAgICAgPC9CYXNpY0VudHJ5PgogICAgIDwvQmFzaWNFbnRyeT4KICAgIDwvQmFzaWNFbnRyeT4KICAgIDxCYXNpY0VudHJ5PgogICAgIDxuYW1lPkZTQzwvbmFtZT4KICAgICA8ZmxhZ3M+MTMxMjAyPC9mbGFncz4KICAgICA8QmFzaWNFbnRyeT4KICAgICAgPG5hbWU+QXJlYTwvbmFtZT4KICAgICAgPGZsYWdzPjEzMTQ1ODwvZmxhZ3M+CiAgICAgIDx2YWx1ZSB0eXBlPSIxIj4xPC92YWx1ZT4KICAgICAgPEJhc2ljRW50cnk+CiAgICAgICA8bmFtZT5Vc2VyZGVmTmFtZTwvbmFtZT4KICAgICAgIDxmbGFncz4xMzE5NzA8L2ZsYWdzPgogICAgICAgPHZhbHVlIHR5cGU9IjMiPjwvdmFsdWU+CiAgICAgIDwvQmFzaWNFbnRyeT4KICAgICA8L0Jhc2ljRW50cnk+CiAgICAgPEJhc2ljRW50cnk+CiAgICAgIDxuYW1lPkhlaWdodDwvbmFtZT4KICAgICAgPGZsYWdzPjEzMTQ1ODwvZmxhZ3M+CiAgICAgIDx2YWx1ZSB0eXBlPSIxIj4xPC92YWx1ZT4KICAgICAgPEJhc2ljRW50cnk+CiAgICAgICA8bmFtZT5Vc2VyZGVmTmFtZTwvbmFtZT4KICAgICAgIDxmbGFncz4xMzE5NzA8L2ZsYWdzPgogICAgICAgPHZhbHVlIHR5cGU9IjMiPjwvdmFsdWU+CiAgICAgIDwvQmFzaWNFbnRyeT4KICAgICA8L0Jhc2ljRW50cnk+CiAgICAgPEJhc2ljRW50cnk+CiAgICAgIDxuYW1lPldpZHRoPC9uYW1lPgogICAgICA8ZmxhZ3M+MTMxNDU4PC9mbGFncz4KICAgICAgPHZhbHVlIHR5cGU9IjEiPjE8L3ZhbHVlPgogICAgICA8QmFzaWNFbnRyeT4KICAgICAgIDxuYW1lPlVzZXJkZWZOYW1lPC9uYW1lPgogICAgICAgPGZsYWdzPjEzMTk3MDwvZmxhZ3M+CiAgICAgICA8dmFsdWUgdHlwZT0iMyI+PC92YWx1ZT4KICAgICAgPC9CYXNpY0VudHJ5PgogICAgIDwvQmFzaWNFbnRyeT4KICAgIDwvQmFzaWNFbnRyeT4KICAgIDxCYXNpY0VudHJ5PgogICAgIDxuYW1lPlNTQzwvbmFtZT4KICAgICA8ZmxhZ3M+MTMxMjAyPC9mbGFncz4KICAgICA8QmFzaWNFbnRyeT4KICAgICAgPG5hbWU+QXJlYTwvbmFtZT4KICAgICAgPGZsYWdzPjEzMTQ1ODwvZmxhZ3M+CiAgICAgIDx2YWx1ZSB0eXBlPSIxIj4xPC92YWx1ZT4KICAgICAgPEJhc2ljRW50cnk+CiAgICAgICA8bmFtZT5Vc2VyZGVmTmFtZTwvbmFtZT4KICAgICAgIDxmbGFncz4xMzE5NzA8L2ZsYWdzPgogICAgICAgPHZhbHVlIHR5cGU9IjMiPjwvdmFsdWU+CiAgICAgIDwvQmFzaWNFbnRyeT4KICAgICA8L0Jhc2ljRW50cnk+CiAgICAgPEJhc2ljRW50cnk+CiAgICAgIDxuYW1lPkhlaWdodDwvbmFtZT4KICAgICAgPGZsYWdzPjEzMTQ1ODwvZmxhZ3M+CiAgICAgIDx2YWx1ZSB0eXBlPSIxIj4xPC92YWx1ZT4KICAgICAgPEJhc2ljRW50cnk+CiAgICAgICA8bmFtZT5Vc2VyZGVmTmFtZTwvbmFtZT4KICAgICAgIDxmbGFncz4xMzE5NzA8L2ZsYWdzPgogICAgICAgPHZhbHVlIHR5cGU9IjMiPjwvdmFsdWU+CiAgICAgIDwvQmFzaWNFbnRyeT4KICAgICA8L0Jhc2ljRW50cnk+CiAgICAgPEJhc2ljRW50cnk+CiAgICAgIDxuYW1lPldpZHRoPC9uYW1lPgogICAgICA8ZmxhZ3M+MTMxNDU4PC9mbGFncz4KICAgICAgPHZhbHVlIHR5cGU9IjEiPjE8L3ZhbHVlPgogICAgICA8QmFzaWNFbnRyeT4KICAgICAgIDxuYW1lPlVzZXJkZWZOYW1lPC9uYW1lPgogICAgICAgPGZsYWdzPjEzMTk3MDwvZmxhZ3M+CiAgICAgICA8dmFsdWUgdHlwZT0iMyI+PC92YWx1ZT4KICAgICAgPC9CYXNpY0VudHJ5PgogICAgIDwvQmFzaWNFbnRyeT4KICAgIDwvQmFzaWNFbnRyeT4KICAgIDxCYXNpY0VudHJ5PgogICAgIDxuYW1lPlYxPC9uYW1lPgogICAgIDxmbGFncz4xMzEyMDI8L2ZsYWdzPgogICAgIDxCYXNpY0VudHJ5PgogICAgICA8bmFtZT5BcmVhPC9uYW1lPgogICAgICA8ZmxhZ3M+MTMxNDU4PC9mbGFncz4KICAgICAgPHZhbHVlIHR5cGU9IjEiPjE8L3ZhbHVlPgogICAgICA8QmFzaWNFbnRyeT4KICAgICAgIDxuYW1lPlVzZXJkZWZOYW1lPC9uYW1lPgogICAgICAgPGZsYWdzPjEzMTk3MDwvZmxhZ3M+CiAgICAgICA8dmFsdWUgdHlwZT0iMyI+PC92YWx1ZT4KICAgICAgPC9CYXNpY0VudHJ5PgogICAgIDwvQmFzaWNFbnRyeT4KICAgICA8QmFzaWNFbnRyeT4KICAgICAgPG5hbWU+SGVpZ2h0PC9uYW1lPgogICAgICA8ZmxhZ3M+MTMxNDU4PC9mbGFncz4KICAgICAgPHZhbHVlIHR5cGU9IjEiPjE8L3ZhbHVlPgogICAgICA8QmFzaWNFbnRyeT4KICAgICAgIDxuYW1lPlVzZXJkZWZOYW1lPC9uYW1lPgogICAgICAgPGZsYWdzPjEzMTk3MDwvZmxhZ3M+CiAgICAgICA8dmFsdWUgdHlwZT0iMyI+PC92YWx1ZT4KICAgICAgPC9CYXNpY0VudHJ5PgogICAgIDwvQmFzaWNFbnRyeT4KICAgICA8QmFzaWNFbnRyeT4KICAgICAgPG5hbWU+V2lkdGg8L25hbWU+CiAgICAgIDxmbGFncz4xMzE0NTg8L2ZsYWdzPgogICAgICA8dmFsdWUgdHlwZT0iMSI+MTwvdmFsdWU+CiAgICAgIDxCYXNpY0VudHJ5PgogICAgICAgPG5hbWU+VXNlcmRlZk5hbWU8L25hbWU+CiAgICAgICA8ZmxhZ3M+MTMxOTcwPC9mbGFncz4KICAgICAgIDx2YWx1ZSB0eXBlPSIzIj48L3ZhbHVlPgogICAgICA8L0Jhc2ljRW50cnk+CiAgICAgPC9CYXNpY0VudHJ5PgogICAgPC9CYXNpY0VudHJ5PgogICAgPEJhc2ljRW50cnk+CiAgICAgPG5hbWU+VjI8L25hbWU+CiAgICAgPGZsYWdzPjEzMTIwMjwvZmxhZ3M+CiAgICAgPEJhc2ljRW50cnk+CiAgICAgIDxuYW1lPkFyZWE8L25hbWU+CiAgICAgIDxmbGFncz4xMzE0NTg8L2ZsYWdzPgogICAgICA8dmFsdWUgdHlwZT0iMSI+MTwvdmFsdWU+CiAgICAgIDxCYXNpY0VudHJ5PgogICAgICAgPG5hbWU+VXNlcmRlZk5hbWU8L25hbWU+CiAgICAgICA8ZmxhZ3M+MTMxOTcwPC9mbGFncz4KICAgICAgIDx2YWx1ZSB0eXBlPSIzIj48L3ZhbHVlPgogICAgICA8L0Jhc2ljRW50cnk+CiAgICAgPC9CYXNpY0VudHJ5PgogICAgIDxCYXNpY0VudHJ5PgogICAgICA8bmFtZT5IZWlnaHQ8L25hbWU+CiAgICAgIDxmbGFncz4xMzE0NTg8L2ZsYWdzPgogICAgICA8dmFsdWUgdHlwZT0iMSI+MTwvdmFsdWU+CiAgICAgIDxCYXNpY0VudHJ5PgogICAgICAgPG5hbWU+VXNlcmRlZk5hbWU8L25hbWU+CiAgICAgICA8ZmxhZ3M+MTMxOTcwPC9mbGFncz4KICAgICAgIDx2YWx1ZSB0eXBlPSIzIj48L3ZhbHVlPgogICAgICA8L0Jhc2ljRW50cnk+CiAgICAgPC9CYXNpY0VudHJ5PgogICAgIDxCYXNpY0VudHJ5PgogICAgICA8bmFtZT5XaWR0aDwvbmFtZT4KICAgICAgPGZsYWdzPjEzMTQ1ODwvZmxhZ3M+CiAgICAgIDx2YWx1ZSB0eXBlPSIxIj4xPC92YWx1ZT4KICAgICAgPEJhc2ljRW50cnk+CiAgICAgICA8bmFtZT5Vc2VyZGVmTmFtZTwvbmFtZT4KICAgICAgIDxmbGFncz4xMzE5NzA8L2ZsYWdzPgogICAgICAgPHZhbHVlIHR5cGU9IjMiPjwvdmFsdWU+CiAgICAgIDwvQmFzaWNFbnRyeT4KICAgICA8L0Jhc2ljRW50cnk+CiAgICA8L0Jhc2ljRW50cnk+CiAgICA8QmFzaWNFbnRyeT4KICAgICA8bmFtZT5CMTwvbmFtZT4KICAgICA8ZmxhZ3M+MTMxMjAyPC9mbGFncz4KICAgICA8QmFzaWNFbnRyeT4KICAgICAgPG5hbWU+QXJlYTwvbmFtZT4KICAgICAgPGZsYWdzPjEzMTQ1ODwvZmxhZ3M+CiAgICAgIDx2YWx1ZSB0eXBlPSIxIj4xPC92YWx1ZT4KICAgICAgPEJhc2ljRW50cnk+CiAgICAgICA8bmFtZT5Vc2VyZGVmTmFtZTwvbmFtZT4KICAgICAgIDxmbGFncz4xMzE5NzA8L2ZsYWdzPgogICAgICAgPHZhbHVlIHR5cGU9IjMiPjwvdmFsdWU+CiAgICAgIDwvQmFzaWNFbnRyeT4KICAgICA8L0Jhc2ljRW50cnk+CiAgICAgPEJhc2ljRW50cnk+CiAgICAgIDxuYW1lPkhlaWdodDwvbmFtZT4KICAgICAgPGZsYWdzPjEzMTQ1ODwvZmxhZ3M+CiAgICAgIDx2YWx1ZSB0eXBlPSIxIj4xPC92YWx1ZT4KICAgICAgPEJhc2ljRW50cnk+CiAgICAgICA8bmFtZT5Vc2VyZGVmTmFtZTwvbmFtZT4KICAgICAgIDxmbGFncz4xMzE5NzA8L2ZsYWdzPgogICAgICAgPHZhbHVlIHR5cGU9IjMiPjwvdmFsdWU+CiAgICAgIDwvQmFzaWNFbnRyeT4KICAgICA8L0Jhc2ljRW50cnk+CiAgICAgPEJhc2ljRW50cnk+CiAgICAgIDxuYW1lPldpZHRoPC9uYW1lPgogICAgICA8ZmxhZ3M+MTMxNDU4PC9mbGFncz4KICAgICAgPHZhbHVlIHR5cGU9IjEiPjE8L3ZhbHVlPgogICAgICA8QmFzaWNFbnRyeT4KICAgICAgIDxuYW1lPlVzZXJkZWZOYW1lPC9uYW1lPgogICAgICAgPGZsYWdzPjEzMTk3MDwvZmxhZ3M+CiAgICAgICA8dmFsdWUgdHlwZT0iMyI+PC92YWx1ZT4KICAgICAgPC9CYXNpY0VudHJ5PgogICAgIDwvQmFzaWNFbnRyeT4KICAgIDwvQmFzaWNFbnRyeT4KICAgIDxCYXNpY0VudHJ5PgogICAgIDxuYW1lPkIyPC9uYW1lPgogICAgIDxmbGFncz4xMzEyMDI8L2ZsYWdzPgogICAgIDxCYXNpY0VudHJ5PgogICAgICA8bmFtZT5BcmVhPC9uYW1lPgogICAgICA8ZmxhZ3M+MTMxNDU4PC9mbGFncz4KICAgICAgPHZhbHVlIHR5cGU9IjEiPjE8L3ZhbHVlPgogICAgICA8QmFzaWNFbnRyeT4KICAgICAgIDxuYW1lPlVzZXJkZWZOYW1lPC9uYW1lPgogICAgICAgPGZsYWdzPjEzMTk3MDwvZmxhZ3M+CiAgICAgICA8dmFsdWUgdHlwZT0iMyI+PC92YWx1ZT4KICAgICAgPC9CYXNpY0VudHJ5PgogICAgIDwvQmFzaWNFbnRyeT4KICAgICA8QmFzaWNFbnRyeT4KICAgICAgPG5hbWU+SGVpZ2h0PC9uYW1lPgogICAgICA8ZmxhZ3M+MTMxNDU4PC9mbGFncz4KICAgICAgPHZhbHVlIHR5cGU9IjEiPjE8L3ZhbHVlPgogICAgICA8QmFzaWNFbnRyeT4KICAgICAgIDxuYW1lPlVzZXJkZWZOYW1lPC9uYW1lPgogICAgICAgPGZsYWdzPjEzMTk3MDwvZmxhZ3M+CiAgICAgICA8dmFsdWUgdHlwZT0iMyI+PC92YWx1ZT4KICAgICAgPC9CYXNpY0VudHJ5PgogICAgIDwvQmFzaWNFbnRyeT4KICAgICA8QmFzaWNFbnRyeT4KICAgICAgPG5hbWU+V2lkdGg8L25hbWU+CiAgICAgIDxmbGFncz4xMzE0NTg8L2ZsYWdzPgogICAgICA8dmFsdWUgdHlwZT0iMSI+MTwvdmFsdWU+CiAgICAgIDxCYXNpY0VudHJ5PgogICAgICAgPG5hbWU+VXNlcmRlZk5hbWU8L25hbWU+CiAgICAgICA8ZmxhZ3M+MTMxOTcwPC9mbGFncz4KICAgICAgIDx2YWx1ZSB0eXBlPSIzIj48L3ZhbHVlPgogICAgICA8L0Jhc2ljRW50cnk+CiAgICAgPC9CYXNpY0VudHJ5PgogICAgPC9CYXNpY0VudHJ5PgogICAgPEJhc2ljRW50cnk+CiAgICAgPG5hbWU+QjM8L25hbWU+CiAgICAgPGZsYWdzPjEzMTIwMjwvZmxhZ3M+CiAgICAgPEJhc2ljRW50cnk+CiAgICAgIDxuYW1lPkFyZWE8L25hbWU+CiAgICAgIDxmbGFncz4xMzE0NTg8L2ZsYWdzPgogICAgICA8dmFsdWUgdHlwZT0iMSI+MTwvdmFsdWU+CiAgICAgIDxCYXNpY0VudHJ5PgogICAgICAgPG5hbWU+VXNlcmRlZk5hbWU8L25hbWU+CiAgICAgICA8ZmxhZ3M+MTMxOTcwPC9mbGFncz4KICAgICAgIDx2YWx1ZSB0eXBlPSIzIj48L3ZhbHVlPgogICAgICA8L0Jhc2ljRW50cnk+CiAgICAgPC9CYXNpY0VudHJ5PgogICAgIDxCYXNpY0VudHJ5PgogICAgICA8bmFtZT5IZWlnaHQ8L25hbWU+CiAgICAgIDxmbGFncz4xMzE0NTg8L2ZsYWdzPgogICAgICA8dmFsdWUgdHlwZT0iMSI+MTwvdmFsdWU+CiAgICAgIDxCYXNpY0VudHJ5PgogICAgICAgPG5hbWU+VXNlcmRlZk5hbWU8L25hbWU+CiAgICAgICA8ZmxhZ3M+MTMxOTcwPC9mbGFncz4KICAgICAgIDx2YWx1ZSB0eXBlPSIzIj48L3ZhbHVlPgogICAgICA8L0Jhc2ljRW50cnk+CiAgICAgPC9CYXNpY0VudHJ5PgogICAgIDxCYXNpY0VudHJ5PgogICAgICA8bmFtZT5XaWR0aDwvbmFtZT4KICAgICAgPGZsYWdzPjEzMTQ1ODwvZmxhZ3M+CiAgICAgIDx2YWx1ZSB0eXBlPSIxIj4xPC92YWx1ZT4KICAgICAgPEJhc2ljRW50cnk+CiAgICAgICA8bmFtZT5Vc2VyZGVmTmFtZTwvbmFtZT4KICAgICAgIDxmbGFncz4xMzE5NzA8L2ZsYWdzPgogICAgICAgPHZhbHVlIHR5cGU9IjMiPjwvdmFsdWU+CiAgICAgIDwvQmFzaWNFbnRyeT4KICAgICA8L0Jhc2ljRW50cnk+CiAgICA8L0Jhc2ljRW50cnk+CiAgICA8QmFzaWNFbnRyeT4KICAgICA8bmFtZT5CNDwvbmFtZT4KICAgICA8ZmxhZ3M+MTMxMjAyPC9mbGFncz4KICAgICA8QmFzaWNFbnRyeT4KICAgICAgPG5hbWU+QXJlYTwvbmFtZT4KICAgICAgPGZsYWdzPjEzMTQ1ODwvZmxhZ3M+CiAgICAgIDx2YWx1ZSB0eXBlPSIxIj4xPC92YWx1ZT4KICAgICAgPEJhc2ljRW50cnk+CiAgICAgICA8bmFtZT5Vc2VyZGVmTmFtZTwvbmFtZT4KICAgICAgIDxmbGFncz4xMzE5NzA8L2ZsYWdzPgogICAgICAgPHZhbHVlIHR5cGU9IjMiPjwvdmFsdWU+CiAgICAgIDwvQmFzaWNFbnRyeT4KICAgICA8L0Jhc2ljRW50cnk+CiAgICAgPEJhc2ljRW50cnk+CiAgICAgIDxuYW1lPkhlaWdodDwvbmFtZT4KICAgICAgPGZsYWdzPjEzMTQ1ODwvZmxhZ3M+CiAgICAgIDx2YWx1ZSB0eXBlPSIxIj4xPC92YWx1ZT4KICAgICAgPEJhc2ljRW50cnk+CiAgICAgICA8bmFtZT5Vc2VyZGVmTmFtZTwvbmFtZT4KICAgICAgIDxmbGFncz4xMzE5NzA8L2ZsYWdzPgogICAgICAgPHZhbHVlIHR5cGU9IjMiPjwvdmFsdWU+CiAgICAgIDwvQmFzaWNFbnRyeT4KICAgICA8L0Jhc2ljRW50cnk+CiAgICAgPEJhc2ljRW50cnk+CiAgICAgIDxuYW1lPldpZHRoPC9uYW1lPgogICAgICA8ZmxhZ3M+MTMxNDU4PC9mbGFncz4KICAgICAgPHZhbHVlIHR5cGU9IjEiPjE8L3ZhbHVlPgogICAgICA8QmFzaWNFbnRyeT4KICAgICAgIDxuYW1lPlVzZXJkZWZOYW1lPC9uYW1lPgogICAgICAgPGZsYWdzPjEzMTk3MDwvZmxhZ3M+CiAgICAgICA8dmFsdWUgdHlwZT0iMyI+PC92YWx1ZT4KICAgICAgPC9CYXNpY0VudHJ5PgogICAgIDwvQmFzaWNFbnRyeT4KICAgIDwvQmFzaWNFbnRyeT4KICAgIDxCYXNpY0VudHJ5PgogICAgIDxuYW1lPlIxPC9uYW1lPgogICAgIDxmbGFncz4xMzEyMDI8L2ZsYWdzPgogICAgIDxCYXNpY0VudHJ5PgogICAgICA8bmFtZT5BcmVhPC9uYW1lPgogICAgICA8ZmxhZ3M+MTMxNDU4PC9mbGFncz4KICAgICAgPHZhbHVlIHR5cGU9IjEiPjE8L3ZhbHVlPgogICAgICA8QmFzaWNFbnRyeT4KICAgICAgIDxuYW1lPlVzZXJkZWZOYW1lPC9uYW1lPgogICAgICAgPGZsYWdzPjEzMTk3MDwvZmxhZ3M+CiAgICAgICA8dmFsdWUgdHlwZT0iMyI+PC92YWx1ZT4KICAgICAgPC9CYXNpY0VudHJ5PgogICAgIDwvQmFzaWNFbnRyeT4KICAgICA8QmFzaWNFbnRyeT4KICAgICAgPG5hbWU+SGVpZ2h0PC9uYW1lPgogICAgICA8ZmxhZ3M+MTMxNDU4PC9mbGFncz4KICAgICAgPHZhbHVlIHR5cGU9IjEiPjE8L3ZhbHVlPgogICAgICA8QmFzaWNFbnRyeT4KICAgICAgIDxuYW1lPlVzZXJkZWZOYW1lPC9uYW1lPgogICAgICAgPGZsYWdzPjEzMTk3MDwvZmxhZ3M+CiAgICAgICA8dmFsdWUgdHlwZT0iMyI+PC92YWx1ZT4KICAgICAgPC9CYXNpY0VudHJ5PgogICAgIDwvQmFzaWNFbnRyeT4KICAgICA8QmFzaWNFbnRyeT4KICAgICAgPG5hbWU+V2lkdGg8L25hbWU+CiAgICAgIDxmbGFncz4xMzE0NTg8L2ZsYWdzPgogICAgICA8dmFsdWUgdHlwZT0iMSI+MTwvdmFsdWU+CiAgICAgIDxCYXNpY0VudHJ5PgogICAgICAgPG5hbWU+VXNlcmRlZk5hbWU8L25hbWU+CiAgICAgICA8ZmxhZ3M+MTMxOTcwPC9mbGFncz4KICAgICAgIDx2YWx1ZSB0eXBlPSIzIj48L3ZhbHVlPgogICAgICA8L0Jhc2ljRW50cnk+CiAgICAgPC9CYXNpY0VudHJ5PgogICAgPC9CYXNpY0VudHJ5PgogICAgPEJhc2ljRW50cnk+CiAgICAgPG5hbWU+UjI8L25hbWU+CiAgICAgPGZsYWdzPjEzMTIwMjwvZmxhZ3M+CiAgICAgPEJhc2ljRW50cnk+CiAgICAgIDxuYW1lPkFyZWE8L25hbWU+CiAgICAgIDxmbGFncz4xMzE0NTg8L2ZsYWdzPgogICAgICA8dmFsdWUgdHlwZT0iMSI+MTwvdmFsdWU+CiAgICAgIDxCYXNpY0VudHJ5PgogICAgICAgPG5hbWU+VXNlcmRlZk5hbWU8L25hbWU+CiAgICAgICA8ZmxhZ3M+MTMxOTcwPC9mbGFncz4KICAgICAgIDx2YWx1ZSB0eXBlPSIzIj48L3ZhbHVlPgogICAgICA8L0Jhc2ljRW50cnk+CiAgICAgPC9CYXNpY0VudHJ5PgogICAgIDxCYXNpY0VudHJ5PgogICAgICA8bmFtZT5IZWlnaHQ8L25hbWU+CiAgICAgIDxmbGFncz4xMzE0NTg8L2ZsYWdzPgogICAgICA8dmFsdWUgdHlwZT0iMSI+MTwvdmFsdWU+CiAgICAgIDxCYXNpY0VudHJ5PgogICAgICAgPG5hbWU+VXNlcmRlZk5hbWU8L25hbWU+CiAgICAgICA8ZmxhZ3M+MTMxOTcwPC9mbGFncz4KICAgICAgIDx2YWx1ZSB0eXBlPSIzIj48L3ZhbHVlPgogICAgICA8L0Jhc2ljRW50cnk+CiAgICAgPC9CYXNpY0VudHJ5PgogICAgIDxCYXNpY0VudHJ5PgogICAgICA8bmFtZT5XaWR0aDwvbmFtZT4KICAgICAgPGZsYWdzPjEzMTQ1ODwvZmxhZ3M+CiAgICAgIDx2YWx1ZSB0eXBlPSIxIj4xPC92YWx1ZT4KICAgICAgPEJhc2ljRW50cnk+CiAgICAgICA8bmFtZT5Vc2VyZGVmTmFtZTwvbmFtZT4KICAgICAgIDxmbGFncz4xMzE5NzA8L2ZsYWdzPgogICAgICAgPHZhbHVlIHR5cGU9IjMiPjwvdmFsdWU+CiAgICAgIDwvQmFzaWNFbnRyeT4KICAgICA8L0Jhc2ljRW50cnk+CiAgICA8L0Jhc2ljRW50cnk+CiAgIDwvQmFzaWNFbnRyeT4KICAgPEJhc2ljRW50cnk+CiAgICA8bmFtZT5MYXNlcnM8L25hbWU+CiAgICA8ZmxhZ3M+MTMxMjAyPC9mbGFncz4KICAgIDxCYXNpY0VudHJ5PgogICAgIDxuYW1lPkJsdWU8L25hbWU+CiAgICAgPGZsYWdzPjEzMTQ1ODwvZmxhZ3M+CiAgICAgPHZhbHVlIHR5cGU9IjEiPjE8L3ZhbHVlPgogICAgPC9CYXNpY0VudHJ5PgogICAgPEJhc2ljRW50cnk+CiAgICAgPG5hbWU+VXY8L25hbWU+CiAgICAgPGZsYWdzPjEzMTQ1ODwvZmxhZ3M+CiAgICAgPHZhbHVlIHR5cGU9IjEiPjE8L3ZhbHVlPgogICAgPC9CYXNpY0VudHJ5PgogICAgPEJhc2ljRW50cnk+CiAgICAgPG5hbWU+UmVkPC9uYW1lPgogICAgIDxmbGFncz4xMzE0NTg8L2ZsYWdzPgogICAgIDx2YWx1ZSB0eXBlPSIxIj4xPC92YWx1ZT4KICAgIDwvQmFzaWNFbnRyeT4KICAgPC9CYXNpY0VudHJ5PgogICA8QmFzaWNFbnRyeT4KICAgIDxuYW1lPkdhaW48L25hbWU+CiAgICA8ZmxhZ3M+MTMxMjAyPC9mbGFncz4KICAgIDxCYXNpY0VudHJ5PgogICAgIDxuYW1lPk1pbjwvbmFtZT4KICAgICA8ZmxhZ3M+MTMxNzE0PC9mbGFncz4KICAgICA8dmFsdWUgdHlwZT0iMiI+MTAwPC92YWx1ZT4KICAgIDwvQmFzaWNFbnRyeT4KICAgIDxCYXNpY0VudHJ5PgogICAgIDxuYW1lPk1heDwvbmFtZT4KICAgICA8ZmxhZ3M+MTMxNzE0PC9mbGFncz4KICAgICA8dmFsdWUgdHlwZT0iMiI+OTk5PC92YWx1ZT4KICAgIDwvQmFzaWNFbnRyeT4KICAgIDxCYXNpY0VudHJ5PgogICAgIDxuYW1lPlByZWNpc2lvbjwvbmFtZT4KICAgICA8ZmxhZ3M+MTMxNzE0PC9mbGFncz4KICAgICA8dmFsdWUgdHlwZT0iMiI+MjwvdmFsdWU+CiAgICA8L0Jhc2ljRW50cnk+CiAgIDwvQmFzaWNFbnRyeT4KICAgPEJhc2ljRW50cnk+CiAgICA8bmFtZT5UcmlnZ2VyPC9uYW1lPgogICAgPGZsYWdzPjEzMTk3MDwvZmxhZ3M+CiAgICA8dmFsdWUgdHlwZT0iMyI+RlNDPC92YWx1ZT4KICAgPC9CYXNpY0VudHJ5PgogICA8QmFzaWNFbnRyeT4KICAgIDxuYW1lPkFyZWFUcmlnZ2VyPC9uYW1lPgogICAgPGZsYWdzPjEzMTQ1ODwvZmxhZ3M+CiAgICA8dmFsdWUgdHlwZT0iMSI+MDwvdmFsdWU+CiAgIDwvQmFzaWNFbnRyeT4KICAgPEJhc2ljRW50cnk+CiAgICA8bmFtZT5TZWNvbmRhcnlUcmlnZ2VyPC9uYW1lPgogICAgPGZsYWdzPjEzMTQ1ODwvZmxhZ3M+CiAgICA8dmFsdWUgdHlwZT0iMSI+MTwvdmFsdWU+CiAgICA8QmFzaWNFbnRyeT4KICAgICA8bmFtZT5DaGFubmVsPC9uYW1lPgogICAgIDxmbGFncz4xMzE5NzA8L2ZsYWdzPgogICAgIDx2YWx1ZSB0eXBlPSIzIj5GU0M8L3ZhbHVlPgogICAgPC9CYXNpY0VudHJ5PgogICAgPEJhc2ljRW50cnk+CiAgICAgPG5hbWU+VmFsdWU8L25hbWU+CiAgICAgPGZsYWdzPjEzMTcxNDwvZmxhZ3M+CiAgICAgPHZhbHVlIHR5cGU9IjIiPjEyNTgyPC92YWx1ZT4KICAgIDwvQmFzaWNFbnRyeT4KICAgPC9CYXNpY0VudHJ5PgogICA8QmFzaWNFbnRyeT4KICAgIDxuYW1lPkJMQzwvbmFtZT4KICAgIDxmbGFncz4xMzE0NTg8L2ZsYWdzPgogICAgPHZhbHVlIHR5cGU9IjEiPjE8L3ZhbHVlPgogICA8L0Jhc2ljRW50cnk+CiAgIDxCYXNpY0VudHJ5PgogICAgPG5hbWU+U2NvcGVNb2RlPC9uYW1lPgogICAgPGZsYWdzPjEzMTcxNDwvZmxhZ3M+CiAgICA8dmFsdWUgdHlwZT0iMiI+MDwvdmFsdWU+CiAgICA8QmFzaWNFbnRyeT4KICAgICA8bmFtZT5MZW5ndGg8L25hbWU+CiAgICAgPGZsYWdzPjEzMTcxNDwvZmxhZ3M+CiAgICAgPHZhbHVlIHR5cGU9IjIiPjY0PC92YWx1ZT4KICAgIDwvQmFzaWNFbnRyeT4KICAgIDxCYXNpY0VudHJ5PgogICAgIDxuYW1lPlNhbXBsZVR5cGVJZDE8L25hbWU+CiAgICAgPGZsYWdzPjEzMTcxNDwvZmxhZ3M+CiAgICAgPHZhbHVlIHR5cGU9IjIiPjA8L3ZhbHVlPgogICAgPC9CYXNpY0VudHJ5PgogICAgPEJhc2ljRW50cnk+CiAgICAgPG5hbWU+U2FtcGxlVHlwZUlkMjwvbmFtZT4KICAgICA8ZmxhZ3M+MTMxNzE0PC9mbGFncz4KICAgICA8dmFsdWUgdHlwZT0iMiI+MjwvdmFsdWU+CiAgICA8L0Jhc2ljRW50cnk+CiAgIDwvQmFzaWNFbnRyeT4KICAgPEJhc2ljRW50cnk+CiAgICA8bmFtZT5GcGdhQ3RybFNldDwvbmFtZT4KICAgIDxmbGFncz4xMzE3MTQ8L2ZsYWdzPgogICAgPHZhbHVlIHR5cGU9IjIiPjE8L3ZhbHVlPgogICA8L0Jhc2ljRW50cnk+CiAgIDxCYXNpY0VudHJ5PgogICAgPG5hbWU+Q29uZmlndXJhdGlvbjwvbmFtZT4KICAgIDxmbGFncz4xMzE5NzA8L2ZsYWdzPgogICAgPHZhbHVlIHR5cGU9IjMiPkZMODwvdmFsdWU+CiAgIDwvQmFzaWNFbnRyeT4KICA8L0Jhc2ljRW50cnk+CiAgPEJhc2ljRW50cnk+CiAgIDxuYW1lPkNvbXBlbnNhdGlvbjwvbmFtZT4KICAgPGZsYWdzPjEzMTIwMjwvZmxhZ3M+CiAgIDxCYXNpY0VudHJ5PgogICAgPG5hbWU+TWF0cml4PC9uYW1lPgogICAgPGZsYWdzPjEzMTk3MDwvZmxhZ3M+CiAgICA8dmFsdWUgdHlwZT0iMyI+MQowCjAKMAowCjAKMAowCjAKMQowCjAKMAowCjAKMAowCjAKMQowCjAKMAowCjAKMAowCjAKMQowCjAKMAowCjAKMAowCjAKMQowCjAKMAowCjAKMAowCjAKMQowCjAKMAowCjAKMAowCjAKMQowCjAKMAowCjAKMAowCjAKMTwvdmFsdWU+CiAgIDwvQmFzaWNFbnRyeT4KICAgPEJhc2ljRW50cnk+CiAgICA8bmFtZT5BY3RpdmU8L25hbWU+CiAgICA8ZmxhZ3M+MTMxNzE0PC9mbGFncz4KICAgIDx2YWx1ZSB0eXBlPSIyIj4wPC92YWx1ZT4KICAgPC9CYXNpY0VudHJ5PgogIDwvQmFzaWNFbnRyeT4KIDwvQmFzaWNFbnRyeT4KIDxCYXNpY0VudHJ5PgogIDxuYW1lPlZhbGlkaXR5S2V5PC9uYW1lPgogIDxmbGFncz4xMzI3Mzg8L2ZsYWdzPgogIDx2YWx1ZSB0eXBlPSI2IiBzaXplPSIxMTIiPgpOd0F6QURjQU5BQmhBR0VBTkFBM0FESUFNZ0E1QURFQU1BQXpBR0VBTXdCZkFEQUFNQUF3QURBQVh3QXlBQzRBCk1RQXhBQzRBTVFBNEFERUFOd0F1QURFQU9RQTJBRElBTXdCZkFFMEFZUUJqQUhNQVVRQjFBR0VBYmdCMEFGOEEKTWdBd0FERUFPQUF4QURFQU1RQTBBQT09PC92YWx1ZT4KIDwvQmFzaWNFbnRyeT4KIDxCYXNpY0VudHJ5PgogIDxuYW1lPkNvbmZpZ1ZlcnNpb248L25hbWU+CiAgPGZsYWdzPjEzMTk3MDwvZmxhZ3M+CiAgPHZhbHVlIHR5cGU9IjMiPjAuNC4yNTwvdmFsdWU+CiA8L0Jhc2ljRW50cnk+CiA8QmFzaWNFbnRyeT4KICA8bmFtZT5GaWxlVHlwZTwvbmFtZT4KICA8ZmxhZ3M+MTMxOTcwPC9mbGFncz4KICA8dmFsdWUgdHlwZT0iMyI+RGV2aWNlPC92YWx1ZT4KIDwvQmFzaWNFbnRyeT4KIDxCYXNpY0VudHJ5PgogIDxuYW1lPkNoZWNrc3VtPC9uYW1lPgogIDxmbGFncz4xMzE4NDI8L2ZsYWdzPgogIDx2YWx1ZSB0eXBlPSIzIj5kMTRkMWUwNGJjMjY3YjhhMjBhZmQ1YzYwZDRhNGU2NjwvdmFsdWU+CiA8L0Jhc2ljRW50cnk+CjwvQmFzaWNFbnRyeT4K/@MB_ANALYSIS/PEJhc2ljRW50cnk+CiA8bmFtZT5Tb2Z0d2FyZTwvbmFtZT4KIDxmbGFncz42NTY2NjwvZmxhZ3M+CiA8QmFzaWNFbnRyeT4KICA8bmFtZT5WYWxpZGl0eUtleTwvbmFtZT4KICA8ZmxhZ3M+NjcyMDI8L2ZsYWdzPgogIDx2YWx1ZSB0eXBlPSI2IiBzaXplPSIxMTIiPgpOd0F6QURjQU5BQmhBR0VBTkFBM0FESUFNZ0E1QURFQU1BQXpBR0VBTXdCZkFEQUFNQUF3QURBQVh3QXlBQzRBCk1RQXhBQzRBTVFBNEFERUFOd0F1QURFQU9RQTJBRElBTXdCZkFFMEFZUUJqQUhNQVVRQjFBR0VBYmdCMEFGOEEKTWdBd0FERUFPQUF4QURFQU1RQTBBQT09PC92YWx1ZT4KIDwvQmFzaWNFbnRyeT4KIDxCYXNpY0VudHJ5PgogIDxuYW1lPkNvbmZpZ1ZlcnNpb248L25hbWU+CiAgPGZsYWdzPjY2NDM0PC9mbGFncz4KICA8dmFsdWUgdHlwZT0iMyI+MC40LjI1PC92YWx1ZT4KIDwvQmFzaWNFbnRyeT4KIDxCYXNpY0VudHJ5PgogIDxuYW1lPkFuYWx5c2lzPC9uYW1lPgogIDxmbGFncz42NTY2NjwvZmxhZ3M+CiAgPEJhc2ljRW50cnk+CiAgIDxuYW1lPlZhcnM8L25hbWU+CiAgIDxmbGFncz42NTY2NjwvZmxhZ3M+CiAgIDxCYXNpY0VudHJ5PgogICAgPG5hbWU+MTwvbmFtZT4KICAgIDxmbGFncz42NTY2NjwvZmxhZ3M+CiAgICA8QmFzaWNFbnRyeT4KICAgICA8bmFtZT5TYW1wbGVzPC9uYW1lPgogICAgIDxmbGFncz42NTY2NjwvZmxhZ3M+CiAgICAgPEJhc2ljRW50cnk+CiAgICAgIDxuYW1lPlAxPC9uYW1lPgogICAgICA8ZmxhZ3M+NjYxNzg8L2ZsYWdzPgogICAgICA8dmFsdWUgdHlwZT0iMiI+MTYzPC92YWx1ZT4KICAgICAgPEJhc2ljRW50cnk+CiAgICAgICA8bmFtZT5TYW1wbGVzPC9uYW1lPgogICAgICAgPGZsYWdzPjY1NjY2PC9mbGFncz4KICAgICAgIDxCYXNpY0VudHJ5PgogICAgICAgIDxuYW1lPlAyPC9uYW1lPgogICAgICAgIDxmbGFncz42NjE3ODwvZmxhZ3M+CiAgICAgICAgPHZhbHVlIHR5cGU9IjIiPjE2NDwvdmFsdWU+CiAgICAgICAgPEJhc2ljRW50cnk+CiAgICAgICAgIDxuYW1lPlNhbXBsZXM8L25hbWU+CiAgICAgICAgIDxmbGFncz42NTY2NjwvZmxhZ3M+CiAgICAgICAgIDxCYXNpY0VudHJ5PgogICAgICAgICAgPG5hbWU+UDM8L25hbWU+CiAgICAgICAgICA8ZmxhZ3M+NjYxNzg8L2ZsYWdzPgogICAgICAgICAgPHZhbHVlIHR5cGU9IjIiPjE2NTwvdmFsdWU+CiAgICAgICAgIDwvQmFzaWNFbnRyeT4KICAgICAgICAgPEJhc2ljRW50cnk+CiAgICAgICAgICA8bmFtZT5MUjM8L25hbWU+CiAgICAgICAgICA8ZmxhZ3M+NjYxNzg8L2ZsYWdzPgogICAgICAgICAgPHZhbHVlIHR5cGU9IjIiPjA8L3ZhbHVlPgogICAgICAgICA8L0Jhc2ljRW50cnk+CiAgICAgICAgIDxCYXNpY0VudHJ5PgogICAgICAgICAgPG5hbWU+VVIzPC9uYW1lPgogICAgICAgICAgPGZsYWdzPjY2MTc4PC9mbGFncz4KICAgICAgICAgIDx2YWx1ZSB0eXBlPSIyIj4wPC92YWx1ZT4KICAgICAgICAgPC9CYXNpY0VudHJ5PgogICAgICAgICA8QmFzaWNFbnRyeT4KICAgICAgICAgIDxuYW1lPlVMMzwvbmFtZT4KICAgICAgICAgIDxmbGFncz42NjE3ODwvZmxhZ3M+CiAgICAgICAgICA8dmFsdWUgdHlwZT0iMiI+MDwvdmFsdWU+CiAgICAgICAgIDwvQmFzaWNFbnRyeT4KICAgICAgICAgPEJhc2ljRW50cnk+CiAgICAgICAgICA8bmFtZT5MTDM8L25hbWU+CiAgICAgICAgICA8ZmxhZ3M+NjYxNzg8L2ZsYWdzPgogICAgICAgICAgPHZhbHVlIHR5cGU9IjIiPjA8L3ZhbHVlPgogICAgICAgICA8L0Jhc2ljRW50cnk+CiAgICAgICAgPC9CYXNpY0VudHJ5PgogICAgICAgPC9CYXNpY0VudHJ5PgogICAgICA8L0Jhc2ljRW50cnk+CiAgICAgPC9CYXNpY0VudHJ5PgogICAgPC9CYXNpY0VudHJ5PgogICA8L0Jhc2ljRW50cnk+CiAgPC9CYXNpY0VudHJ5PgogPC9CYXNpY0VudHJ5PgogPEJhc2ljRW50cnk+CiAgPG5hbWU+V2luZG93czwvbmFtZT4KICA8ZmxhZ3M+NjU2NjY8L2ZsYWdzPgogIDxCYXNpY0VudHJ5PgogICA8bmFtZT52aWV3NHQgMzwvbmFtZT4KICAgPGZsYWdzPjY2NDM0PC9mbGFncz4KICAgPHZhbHVlIHR5cGU9IjMiPldpbmRvdzwvdmFsdWU+CiAgIDxCYXNpY0VudHJ5PgogICAgPG5hbWU+UGFnZXM8L25hbWU+CiAgICA8ZmxhZ3M+NjY0MzQ8L2ZsYWdzPgogICAgPHZhbHVlIHR5cGU9IjMiPlBhZ2UxPC92YWx1ZT4KICAgIDxCYXNpY0VudHJ5PgogICAgIDxuYW1lPlBhZ2UxPC9uYW1lPgogICAgIDxmbGFncz42NTY2NjwvZmxhZ3M+CiAgICAgPEJhc2ljRW50cnk+CiAgICAgIDxuYW1lPldpZGdldHM8L25hbWU+CiAgICAgIDxmbGFncz42NjQzNDwvZmxhZ3M+CiAgICAgIDx2YWx1ZSB0eXBlPSIzIj5wbG90MjwvdmFsdWU+CiAgICAgIDxCYXNpY0VudHJ5PgogICAgICAgPG5hbWU+UGFnZU5vPC9uYW1lPgogICAgICAgPGZsYWdzPjY2NDM0PC9mbGFncz4KICAgICAgIDx2YWx1ZSB0eXBlPSIzIj5UZXh0PC92YWx1ZT4KICAgICAgIDxCYXNpY0VudHJ5PgogICAgICAgIDxuYW1lPldpZGdldFNpemU8L25hbWU+CiAgICAgICAgPGZsYWdzPjY1NjY2PC9mbGFncz4KICAgICAgICA8QmFzaWNFbnRyeT4KICAgICAgICAgPG5hbWU+V2lkdGg8L25hbWU+CiAgICAgICAgIDxmbGFncz42NjE3ODwvZmxhZ3M+CiAgICAgICAgIDx2YWx1ZSB0eXBlPSIyIj4xMDI0PC92YWx1ZT4KICAgICAgICA8L0Jhc2ljRW50cnk+CiAgICAgICAgPEJhc2ljRW50cnk+CiAgICAgICAgIDxuYW1lPkhlaWdodDwvbmFtZT4KICAgICAgICAgPGZsYWdzPjY2MTc4PC9mbGFncz4KICAgICAgICAgPHZhbHVlIHR5cGU9IjIiPjE1PC92YWx1ZT4KICAgICAgICA8L0Jhc2ljRW50cnk+CiAgICAgICA8L0Jhc2ljRW50cnk+CiAgICAgICA8QmFzaWNFbnRyeT4KICAgICAgICA8bmFtZT5XaWRnZXRQb3M8L25hbWU+CiAgICAgICAgPGZsYWdzPjY1NjY2PC9mbGFncz4KICAgICAgICA8QmFzaWNFbnRyeT4KICAgICAgICAgPG5hbWU+WDwvbmFtZT4KICAgICAgICAgPGZsYWdzPjY2MTc4PC9mbGFncz4KICAgICAgICAgPHZhbHVlIHR5cGU9IjIiPjM8L3ZhbHVlPgogICAgICAgIDwvQmFzaWNFbnRyeT4KICAgICAgICA8QmFzaWNFbnRyeT4KICAgICAgICAgPG5hbWU+WTwvbmFtZT4KICAgICAgICAgPGZsYWdzPjY2MTc4PC9mbGFncz4KICAgICAgICAgPHZhbHVlIHR5cGU9IjIiPjM8L3ZhbHVlPgogICAgICAgIDwvQmFzaWNFbnRyeT4KICAgICAgIDwvQmFzaWNFbnRyeT4KICAgICAgIDxCYXNpY0VudHJ5PgogICAgICAgIDxuYW1lPlRleHRWYWx1ZTwvbmFtZT4KICAgICAgICA8ZmxhZ3M+NjY0MzQ8L2ZsYWdzPgogICAgICAgIDx2YWx1ZSB0eXBlPSIzIj4mbHQ7YiZndDsxLzEmbHQ7L2ImZ3Q7PC92YWx1ZT4KICAgICAgIDwvQmFzaWNFbnRyeT4KICAgICAgPC9CYXNpY0VudHJ5PgogICAgICA8QmFzaWNFbnRyeT4KICAgICAgIDxuYW1lPnBsb3QwPC9uYW1lPgogICAgICAgPGZsYWdzPjY2NDM0PC9mbGFncz4KICAgICAgIDx2YWx1ZSB0eXBlPSIzIj5QbG90PC92YWx1ZT4KICAgICAgIDxCYXNpY0VudHJ5PgogICAgICAgIDxuYW1lPlZpZXdGZWF0dXJlczwvbmFtZT4KICAgICAgICA8ZmxhZ3M+NjY0MzQ8L2ZsYWdzPgogICAgICAgIDx2YWx1ZSB0eXBlPSIzIj5GU0MtQQpTU0MtQTwvdmFsdWU+CiAgICAgICA8L0Jhc2ljRW50cnk+CiAgICAgICA8QmFzaWNFbnRyeT4KICAgICAgICA8bmFtZT5WaWV3TXVsdGlMYXllcjwvbmFtZT4KICAgICAgICA8ZmxhZ3M+NjU5MjI8L2ZsYWdzPgogICAgICAgIDx2YWx1ZSB0eXBlPSIxIj4wPC92YWx1ZT4KICAgICAgIDwvQmFzaWNFbnRyeT4KICAgICAgIDxCYXNpY0VudHJ5PgogICAgICAgIDxuYW1lPlZpZXdTb3VyY2U8L25hbWU+CiAgICAgICAgPGZsYWdzPjY2NDM0PC9mbGFncz4KICAgICAgICA8dmFsdWUgdHlwZT0iMyI+MTpsaXZlPC92YWx1ZT4KICAgICAgIDwvQmFzaWNFbnRyeT4KICAgICAgIDxCYXNpY0VudHJ5PgogICAgICAgIDxuYW1lPlZpZXdQb3B1bGF0aW9uczwvbmFtZT4KICAgICAgICA8ZmxhZ3M+NjY0MzQ8L2ZsYWdzPgogICAgICAgIDx2YWx1ZSB0eXBlPSIzIj4xOmxpdmU8L3ZhbHVlPgogICAgICAgPC9CYXNpY0VudHJ5PgogICAgICAgPEJhc2ljRW50cnk+CiAgICAgICAgPG5hbWU+Vmlld01vZGU8L25hbWU+CiAgICAgICAgPGZsYWdzPjY2MTc4PC9mbGFncz4KICAgICAgICA8dmFsdWUgdHlwZT0iMiI+MDwvdmFsdWU+CiAgICAgICA8L0Jhc2ljRW50cnk+CiAgICAgICA8QmFzaWNFbnRyeT4KICAgICAgICA8bmFtZT5WaWV3QXhlczwvbmFtZT4KICAgICAgICA8ZmxhZ3M+NjY0MzQ8L2ZsYWdzPgogICAgICAgIDx2YWx1ZSB0eXBlPSIzIj5BcyBhY3F1aXJlZApBcyBhY3F1aXJlZDwvdmFsdWU+CiAgICAgICA8L0Jhc2ljRW50cnk+CiAgICAgICA8QmFzaWNFbnRyeT4KICAgICAgICA8bmFtZT5WaWV3Wm9vbTwvbmFtZT4KICAgICAgICA8ZmxhZ3M+NjY0MzQ8L2ZsYWdzPgogICAgICAgIDx2YWx1ZSB0eXBlPSIzIj4wLjAsMS4wCjAuMCwxLjA8L3ZhbHVlPgogICAgICAgPC9CYXNpY0VudHJ5PgogICAgICAgPEJhc2ljRW50cnk+CiAgICAgICAgPG5hbWU+Vmlld0hpZGVSZWdpb25zPC9uYW1lPgogICAgICAgIDxmbGFncz42NjE3ODwvZmxhZ3M+CiAgICAgICAgPHZhbHVlIHR5cGU9IjIiPjA8L3ZhbHVlPgogICAgICAgPC9CYXNpY0VudHJ5PgogICAgICAgPEJhc2ljRW50cnk+CiAgICAgICAgPG5hbWU+SGlzdG9ncmFtVXNlT3ZlcmxheTwvbmFtZT4KICAgICAgICA8ZmxhZ3M+NjYxNzg8L2ZsYWdzPgogICAgICAgIDx2YWx1ZSB0eXBlPSIyIj4wPC92YWx1ZT4KICAgICAgIDwvQmFzaWNFbnRyeT4KICAgICAgIDxCYXNpY0VudHJ5PgogICAgICAgIDxuYW1lPkhpc3RvZ3JhbU92ZXJsYXk8L25hbWU+CiAgICAgICAgPGZsYWdzPjY2NDM0PC9mbGFncz4KICAgICAgICA8dmFsdWUgdHlwZT0iMyI+CgoKCgoKCgoKPC92YWx1ZT4KICAgICAgIDwvQmFzaWNFbnRyeT4KICAgICAgIDxCYXNpY0VudHJ5PgogICAgICAgIDxuYW1lPkhpc3RvZ3JhbU92ZXJsYXlDb2xvcnM8L25hbWU+CiAgICAgICAgPGZsYWdzPjY2NDM0PC9mbGFncz4KICAgICAgICA8dmFsdWUgdHlwZT0iMyI+I2ZmYWE3ZgojZmZhYWZmCiNhYWZmN2YKIzk2ZDhlMQojYWFhYTdmCiNmZjg2NGEKI2ZjNTdmZgojNmJmZjQyCiM0MGJjZmYKI2EyYWEzNDwvdmFsdWU+CiAgICAgICA8L0Jhc2ljRW50cnk+CiAgICAgICA8QmFzaWNFbnRyeT4KICAgICAgICA8bmFtZT5WaWV3RGF0YUVuZDwvbmFtZT4KICAgICAgICA8ZmxhZ3M+NjYxNzg8L2ZsYWdzPgogICAgICAgIDx2YWx1ZSB0eXBlPSIyIj4yMTQ3NDgzNjQ3PC92YWx1ZT4KICAgICAgIDwvQmFzaWNFbnRyeT4KICAgICAgIDxCYXNpY0VudHJ5PgogICAgICAgIDxuYW1lPlZpZXdEYXRhU2tpcDwvbmFtZT4KICAgICAgICA8ZmxhZ3M+NjYxNzg8L2ZsYWdzPgogICAgICAgIDx2YWx1ZSB0eXBlPSIyIj4wPC92YWx1ZT4KICAgICAgIDwvQmFzaWNFbnRyeT4KICAgICAgIDxCYXNpY0VudHJ5PgogICAgICAgIDxuYW1lPlZpZXdEYXRhU3RhcnQ8L25hbWU+CiAgICAgICAgPGZsYWdzPjY2MTc4PC9mbGFncz4KICAgICAgICA8dmFsdWUgdHlwZT0iMiI+MDwvdmFsdWU+CiAgICAgICA8L0Jhc2ljRW50cnk+CiAgICAgICA8QmFzaWNFbnRyeT4KICAgICAgICA8bmFtZT5TY3JpcHRUZXh0PC9uYW1lPgogICAgICAgIDxmbGFncz42NjQzNDwvZmxhZ3M+CiAgICAgICAgPHZhbHVlIHR5cGU9IjMiPkVkaXQgdGV4dCB2aWEgUHJvcGVydGllczwvdmFsdWU+CiAgICAgICAgPEJhc2ljRW50cnk+CiAgICAgICAgIDxuYW1lPlByZWRlZmluZWRTY3JpcHRUZXh0PC9uYW1lPgogICAgICAgICA8ZmxhZ3M+NjY0MzQ8L2ZsYWdzPgogICAgICAgICA8dmFsdWUgdHlwZT0iMyI+PC92YWx1ZT4KICAgICAgICA8L0Jhc2ljRW50cnk+CiAgICAgICA8L0Jhc2ljRW50cnk+CiAgICAgICA8QmFzaWNFbnRyeT4KICAgICAgICA8bmFtZT5TY3JpcHRUZXh0QWxpZ25tZW50PC9uYW1lPgogICAgICAgIDxmbGFncz42NjE3ODwvZmxhZ3M+CiAgICAgICAgPHZhbHVlIHR5cGU9IjIiPjA8L3ZhbHVlPgogICAgICAgPC9CYXNpY0VudHJ5PgogICAgICAgPEJhc2ljRW50cnk+CiAgICAgICAgPG5hbWU+SGlzdG9ncmFtTm9ybWFsaXphdGlvbjwvbmFtZT4KICAgICAgICA8ZmxhZ3M+NjYxNzg8L2ZsYWdzPgogICAgICAgIDx2YWx1ZSB0eXBlPSIyIj4wPC92YWx1ZT4KICAgICAgIDwvQmFzaWNFbnRyeT4KICAgICAgIDxCYXNpY0VudHJ5PgogICAgICAgIDxuYW1lPkhpc3RvZ3JhbVBsb3RNb2RlPC9uYW1lPgogICAgICAgIDxmbGFncz42NjE3ODwvZmxhZ3M+CiAgICAgICAgPHZhbHVlIHR5cGU9IjIiPjA8L3ZhbHVlPgogICAgICAgPC9CYXNpY0VudHJ5PgogICAgICAgPEJhc2ljRW50cnk+CiAgICAgICAgPG5hbWU+SGlzdG9ncmFtU21vb3RoaW5nPC9uYW1lPgogICAgICAgIDxmbGFncz42NjE3ODwvZmxhZ3M+CiAgICAgICAgPHZhbHVlIHR5cGU9IjIiPjA8L3ZhbHVlPgogICAgICAgPC9CYXNpY0VudHJ5PgogICAgICAgPEJhc2ljRW50cnk+CiAgICAgICAgPG5hbWU+U3RhdGlzdGljRmVhdHVyZXM8L25hbWU+CiAgICAgICAgPGZsYWdzPjY2NDM0PC9mbGFncz4KICAgICAgICA8dmFsdWUgdHlwZT0iMyI+RlNDLUEKU1NDLUE8L3ZhbHVlPgogICAgICAgPC9CYXNpY0VudHJ5PgogICAgICAgPEJhc2ljRW50cnk+CiAgICAgICAgPG5hbWU+U3RhdGlzdGljUmVnaW9uRnVuY3M8L25hbWU+CiAgICAgICAgPGZsYWdzPjY2NDM0PC9mbGFncz4KICAgICAgICA8dmFsdWUgdHlwZT0iMyI+UGF0aAolLVQ8L3ZhbHVlPgogICAgICAgPC9CYXNpY0VudHJ5PgogICAgICAgPEJhc2ljRW50cnk+CiAgICAgICAgPG5hbWU+U3RhdGlzdGljRmVhdHVyZUZ1bmNzPC9uYW1lPgogICAgICAgIDxmbGFncz42NjQzNDwvZmxhZ3M+CiAgICAgICAgPHZhbHVlIHR5cGU9IjMiPjwvdmFsdWU+CiAgICAgICA8L0Jhc2ljRW50cnk+CiAgICAgICA8QmFzaWNFbnRyeT4KICAgICAgICA8bmFtZT5TdGF0aXN0aWNTb3VyY2VJbmZvPC9uYW1lPgogICAgICAgIDxmbGFncz42NTkyMjwvZmxhZ3M+CiAgICAgICAgPHZhbHVlIHR5cGU9IjEiPjE8L3ZhbHVlPgogICAgICAgPC9CYXNpY0VudHJ5PgogICAgICAgPEJhc2ljRW50cnk+CiAgICAgICAgPG5hbWU+U3RhdGlzdGljVGFibGU8L25hbWU+CiAgICAgICAgPGZsYWdzPjY1OTIyPC9mbGFncz4KICAgICAgICA8dmFsdWUgdHlwZT0iMSI+MTwvdmFsdWU+CiAgICAgICA8L0Jhc2ljRW50cnk+CiAgICAgICA8QmFzaWNFbnRyeT4KICAgICAgICA8bmFtZT5TdGF0aXN0aWNGZWF0dXJlTmFtZTwvbmFtZT4KICAgICAgICA8ZmxhZ3M+NjYxNzg8L2ZsYWdzPgogICAgICAgIDx2YWx1ZSB0eXBlPSIyIj4wPC92YWx1ZT4KICAgICAgIDwvQmFzaWNFbnRyeT4KICAgICAgIDxCYXNpY0VudHJ5PgogICAgICAgIDxuYW1lPkhlYXRtYXA8L25hbWU+CiAgICAgICAgPGZsYWdzPjY1NjY2PC9mbGFncz4KICAgICAgICA8QmFzaWNFbnRyeT4KICAgICAgICAgPG5hbWU+Q29sb3IxPC9uYW1lPgogICAgICAgICA8ZmxhZ3M+NjY0MzQ8L2ZsYWdzPgogICAgICAgICA8dmFsdWUgdHlwZT0iMyI+I2ZmMDAwMDwvdmFsdWU+CiAgICAgICAgPC9CYXNpY0VudHJ5PgogICAgICAgIDxCYXNpY0VudHJ5PgogICAgICAgICA8bmFtZT5Db2xvcjI8L25hbWU+CiAgICAgICAgIDxmbGFncz42NjQzNDwvZmxhZ3M+CiAgICAgICAgIDx2YWx1ZSB0eXBlPSIzIj4jMDBhYTAwPC92YWx1ZT4KICAgICAgICA8L0Jhc2ljRW50cnk+CiAgICAgICAgPEJhc2ljRW50cnk+CiAgICAgICAgIDxuYW1lPkNvbG9yMzwvbmFtZT4KICAgICAgICAgPGZsYWdzPjY2NDM0PC9mbGFncz4KICAgICAgICAgPHZhbHVlIHR5cGU9IjMiPiNmZmZmMDA8L3ZhbHVlPgogICAgICAgIDwvQmFzaWNFbnRyeT4KICAgICAgICA8QmFzaWNFbnRyeT4KICAgICAgICAgPG5hbWU+Q29sb3I0PC9uYW1lPgogICAgICAgICA8ZmxhZ3M+NjY0MzQ8L2ZsYWdzPgogICAgICAgICA8dmFsdWUgdHlwZT0iMyI+IzMzMzNmZjwvdmFsdWU+CiAgICAgICAgPC9CYXNpY0VudHJ5PgogICAgICAgIDxCYXNpY0VudHJ5PgogICAgICAgICA8bmFtZT5UaHJlc2hvbGQxPC9uYW1lPgogICAgICAgICA8ZmxhZ3M+Njc0NTg8L2ZsYWdzPgogICAgICAgICA8dmFsdWUgdHlwZT0iNyI+MTwvdmFsdWU+CiAgICAgICAgPC9CYXNpY0VudHJ5PgogICAgICAgIDxCYXNpY0VudHJ5PgogICAgICAgICA8bmFtZT5UaHJlc2hvbGQyPC9uYW1lPgogICAgICAgICA8ZmxhZ3M+Njc0NTg8L2ZsYWdzPgogICAgICAgICA8dmFsdWUgdHlwZT0iNyI+MTAwPC92YWx1ZT4KICAgICAgICA8L0Jhc2ljRW50cnk+CiAgICAgICAgPEJhc2ljRW50cnk+CiAgICAgICAgIDxuYW1lPlJlZ2lvbjwvbmFtZT4KICAgICAgICAgPGZsYWdzPjY2NDM0PC9mbGFncz4KICAgICAgICAgPHZhbHVlIHR5cGU9IjMiPmxpdmU8L3ZhbHVlPgogICAgICAgIDwvQmFzaWNFbnRyeT4KICAgICAgICA8QmFzaWNFbnRyeT4KICAgICAgICAgPG5hbWU+UmVnaW9uRnVuY3Rpb248L25hbWU+CiAgICAgICAgIDxmbGFncz42NjQzNDwvZmxhZ3M+CiAgICAgICAgIDx2YWx1ZSB0eXBlPSIzIj5Db3VudDwvdmFsdWU+CiAgICAgICAgPC9CYXNpY0VudHJ5PgogICAgICAgIDxCYXNpY0VudHJ5PgogICAgICAgICA8bmFtZT5GZWF0dXJlPC9uYW1lPgogICAgICAgICA8ZmxhZ3M+NjY0MzQ8L2ZsYWdzPgogICAgICAgICA8dmFsdWUgdHlwZT0iMyI+RlNDLUE8L3ZhbHVlPgogICAgICAgIDwvQmFzaWNFbnRyeT4KICAgICAgICA8QmFzaWNFbnRyeT4KICAgICAgICAgPG5hbWU+RmVhdHVyZUZ1bmN0aW9uPC9uYW1lPgogICAgICAgICA8ZmxhZ3M+NjY0MzQ8L2ZsYWdzPgogICAgICAgICA8dmFsdWUgdHlwZT0iMyI+TWVhbjwvdmFsdWU+CiAgICAgICAgPC9CYXNpY0VudHJ5PgogICAgICAgIDxCYXNpY0VudHJ5PgogICAgICAgICA8bmFtZT5Nb2RlPC9uYW1lPgogICAgICAgICA8ZmxhZ3M+NjYxNzg8L2ZsYWdzPgogICAgICAgICA8dmFsdWUgdHlwZT0iMiI+MDwvdmFsdWU+CiAgICAgICAgPC9CYXNpY0VudHJ5PgogICAgICAgIDxCYXNpY0VudHJ5PgogICAgICAgICA8bmFtZT5GdW5jdGlvbjwvbmFtZT4KICAgICAgICAgPGZsYWdzPjY2MTc4PC9mbGFncz4KICAgICAgICAgPHZhbHVlIHR5cGU9IjIiPjE8L3ZhbHVlPgogICAgICAgIDwvQmFzaWNFbnRyeT4KICAgICAgICA8QmFzaWNFbnRyeT4KICAgICAgICAgPG5hbWU+RGlzYWJsZWRHcm91cHM8L25hbWU+CiAgICAgICAgIDxmbGFncz42NjQzNDwvZmxhZ3M+CiAgICAgICAgIDx2YWx1ZSB0eXBlPSIzIj48L3ZhbHVlPgogICAgICAgIDwvQmFzaWNFbnRyeT4KICAgICAgIDwvQmFzaWNFbnRyeT4KICAgICAgIDxCYXNpY0VudHJ5PgogICAgICAgIDxuYW1lPlZpZXdIZWlnaHQ8L25hbWU+CiAgICAgICAgPGZsYWdzPjY2MTc4PC9mbGFncz4KICAgICAgICA8dmFsdWUgdHlwZT0iMiI+MTQ4PC92YWx1ZT4KICAgICAgIDwvQmFzaWNFbnRyeT4KICAgICAgIDxCYXNpY0VudHJ5PgogICAgICAgIDxuYW1lPlZpZXdXaWR0aDwvbmFtZT4KICAgICAgICA8ZmxhZ3M+NjYxNzg8L2ZsYWdzPgogICAgICAgIDx2YWx1ZSB0eXBlPSIyIj4xNDg8L3ZhbHVlPgogICAgICAgPC9CYXNpY0VudHJ5PgogICAgICAgPEJhc2ljRW50cnk+CiAgICAgICAgPG5hbWU+V2lkZ2V0UG9zPC9uYW1lPgogICAgICAgIDxmbGFncz42NTY2NjwvZmxhZ3M+CiAgICAgICAgPEJhc2ljRW50cnk+CiAgICAgICAgIDxuYW1lPlg8L25hbWU+CiAgICAgICAgIDxmbGFncz42NjE3ODwvZmxhZ3M+CiAgICAgICAgIDx2YWx1ZSB0eXBlPSIyIj4xMzwvdmFsdWU+CiAgICAgICAgPC9CYXNpY0VudHJ5PgogICAgICAgIDxCYXNpY0VudHJ5PgogICAgICAgICA8bmFtZT5ZPC9uYW1lPgogICAgICAgICA8ZmxhZ3M+NjYxNzg8L2ZsYWdzPgogICAgICAgICA8dmFsdWUgdHlwZT0iMiI+MTU8L3ZhbHVlPgogICAgICAgIDwvQmFzaWNFbnRyeT4KICAgICAgIDwvQmFzaWNFbnRyeT4KICAgICAgIDxCYXNpY0VudHJ5PgogICAgICAgIDxuYW1lPldpZGdldFNpemU8L25hbWU+CiAgICAgICAgPGZsYWdzPjY1NjY2PC9mbGFncz4KICAgICAgICA8QmFzaWNFbnRyeT4KICAgICAgICAgPG5hbWU+V2lkdGg8L25hbWU+CiAgICAgICAgIDxmbGFncz42NjE3ODwvZmxhZ3M+CiAgICAgICAgIDx2YWx1ZSB0eXBlPSIyIj4yMzQ8L3ZhbHVlPgogICAgICAgIDwvQmFzaWNFbnRyeT4KICAgICAgICA8QmFzaWNFbnRyeT4KICAgICAgICAgPG5hbWU+SGVpZ2h0PC9uYW1lPgogICAgICAgICA8ZmxhZ3M+NjYxNzg8L2ZsYWdzPgogICAgICAgICA8dmFsdWUgdHlwZT0iMiI+MjA5PC92YWx1ZT4KICAgICAgICA8L0Jhc2ljRW50cnk+CiAgICAgICA8L0Jhc2ljRW50cnk+CiAgICAgIDwvQmFzaWNFbnRyeT4KICAgICAgPEJhc2ljRW50cnk+CiAgICAgICA8bmFtZT5wbG90MTwvbmFtZT4KICAgICAgIDxmbGFncz42NjQzNDwvZmxhZ3M+CiAgICAgICA8dmFsdWUgdHlwZT0iMyI+UGxvdDwvdmFsdWU+CiAgICAgICA8QmFzaWNFbnRyeT4KICAgICAgICA8bmFtZT5WaWV3RmVhdHVyZXM8L25hbWU+CiAgICAgICAgPGZsYWdzPjY2NDM0PC9mbGFncz4KICAgICAgICA8dmFsdWUgdHlwZT0iMyI+RlNDLUEKRlNDLUg8L3ZhbHVlPgogICAgICAgPC9CYXNpY0VudHJ5PgogICAgICAgPEJhc2ljRW50cnk+CiAgICAgICAgPG5hbWU+Vmlld011bHRpTGF5ZXI8L25hbWU+CiAgICAgICAgPGZsYWdzPjY1OTIyPC9mbGFncz4KICAgICAgICA8dmFsdWUgdHlwZT0iMSI+MDwvdmFsdWU+CiAgICAgICA8L0Jhc2ljRW50cnk+CiAgICAgICA8QmFzaWNFbnRyeT4KICAgICAgICA8bmFtZT5WaWV3U291cmNlPC9uYW1lPgogICAgICAgIDxmbGFncz42NjQzNDwvZmxhZ3M+CiAgICAgICAgPHZhbHVlIHR5cGU9IjMiPjE6bGl2ZVxQMTwvdmFsdWU+CiAgICAgICA8L0Jhc2ljRW50cnk+CiAgICAgICA8QmFzaWNFbnRyeT4KICAgICAgICA8bmFtZT5WaWV3UG9wdWxhdGlvbnM8L25hbWU+CiAgICAgICAgPGZsYWdzPjY2NDM0PC9mbGFncz4KICAgICAgICA8dmFsdWUgdHlwZT0iMyI+MTpsaXZlXFAxPC92YWx1ZT4KICAgICAgIDwvQmFzaWNFbnRyeT4KICAgICAgIDxCYXNpY0VudHJ5PgogICAgICAgIDxuYW1lPlZpZXdNb2RlPC9uYW1lPgogICAgICAgIDxmbGFncz42NjE3ODwvZmxhZ3M+CiAgICAgICAgPHZhbHVlIHR5cGU9IjIiPjE8L3ZhbHVlPgogICAgICAgPC9CYXNpY0VudHJ5PgogICAgICAgPEJhc2ljRW50cnk+CiAgICAgICAgPG5hbWU+Vmlld0F4ZXM8L25hbWU+CiAgICAgICAgPGZsYWdzPjY2NDM0PC9mbGFncz4KICAgICAgICA8dmFsdWUgdHlwZT0iMyI+QXMgYWNxdWlyZWQKQXMgYWNxdWlyZWQ8L3ZhbHVlPgogICAgICAgPC9CYXNpY0VudHJ5PgogICAgICAgPEJhc2ljRW50cnk+CiAgICAgICAgPG5hbWU+Vmlld1pvb208L25hbWU+CiAgICAgICAgPGZsYWdzPjY2NDM0PC9mbGFncz4KICAgICAgICA8dmFsdWUgdHlwZT0iMyI+MC4wLDEuMAowLjAsMS4wPC92YWx1ZT4KICAgICAgIDwvQmFzaWNFbnRyeT4KICAgICAgIDxCYXNpY0VudHJ5PgogICAgICAgIDxuYW1lPlZpZXdIaWRlUmVnaW9uczwvbmFtZT4KICAgICAgICA8ZmxhZ3M+NjYxNzg8L2ZsYWdzPgogICAgICAgIDx2YWx1ZSB0eXBlPSIyIj4wPC92YWx1ZT4KICAgICAgIDwvQmFzaWNFbnRyeT4KICAgICAgIDxCYXNpY0VudHJ5PgogICAgICAgIDxuYW1lPkhpc3RvZ3JhbVVzZU92ZXJsYXk8L25hbWU+CiAgICAgICAgPGZsYWdzPjY2MTc4PC9mbGFncz4KICAgICAgICA8dmFsdWUgdHlwZT0iMiI+MDwvdmFsdWU+CiAgICAgICA8L0Jhc2ljRW50cnk+CiAgICAgICA8QmFzaWNFbnRyeT4KICAgICAgICA8bmFtZT5IaXN0b2dyYW1PdmVybGF5PC9uYW1lPgogICAgICAgIDxmbGFncz42NjQzNDwvZmxhZ3M+CiAgICAgICAgPHZhbHVlIHR5cGU9IjMiPmxpdmUKbGl2ZQpsaXZlCmxpdmUKbGl2ZQpsaXZlCmxpdmUKbGl2ZQpsaXZlCmxpdmU8L3ZhbHVlPgogICAgICAgPC9CYXNpY0VudHJ5PgogICAgICAgPEJhc2ljRW50cnk+CiAgICAgICAgPG5hbWU+SGlzdG9ncmFtT3ZlcmxheUNvbG9yczwvbmFtZT4KICAgICAgICA8ZmxhZ3M+NjY0MzQ8L2ZsYWdzPgogICAgICAgIDx2YWx1ZSB0eXBlPSIzIj4jZmZhYTdmCiNmZmFhZmYKI2FhZmY3ZgojOTZkOGUxCiNhYWFhN2YKI2ZmODY0YQojZmM1N2ZmCiM2YmZmNDIKIzQwYmNmZgojYTJhYTM0PC92YWx1ZT4KICAgICAgIDwvQmFzaWNFbnRyeT4KICAgICAgIDxCYXNpY0VudHJ5PgogICAgICAgIDxuYW1lPlZpZXdEYXRhRW5kPC9uYW1lPgogICAgICAgIDxmbGFncz42NjE3ODwvZmxhZ3M+CiAgICAgICAgPHZhbHVlIHR5cGU9IjIiPjIxNDc0ODM2NDc8L3ZhbHVlPgogICAgICAgPC9CYXNpY0VudHJ5PgogICAgICAgPEJhc2ljRW50cnk+CiAgICAgICAgPG5hbWU+Vmlld0RhdGFTa2lwPC9uYW1lPgogICAgICAgIDxmbGFncz42NjE3ODwvZmxhZ3M+CiAgICAgICAgPHZhbHVlIHR5cGU9IjIiPjA8L3ZhbHVlPgogICAgICAgPC9CYXNpY0VudHJ5PgogICAgICAgPEJhc2ljRW50cnk+CiAgICAgICAgPG5hbWU+Vmlld0RhdGFTdGFydDwvbmFtZT4KICAgICAgICA8ZmxhZ3M+NjYxNzg8L2ZsYWdzPgogICAgICAgIDx2YWx1ZSB0eXBlPSIyIj4wPC92YWx1ZT4KICAgICAgIDwvQmFzaWNFbnRyeT4KICAgICAgIDxCYXNpY0VudHJ5PgogICAgICAgIDxuYW1lPlNjcmlwdFRleHQ8L25hbWU+CiAgICAgICAgPGZsYWdzPjY2NDM0PC9mbGFncz4KICAgICAgICA8dmFsdWUgdHlwZT0iMyI+RWRpdCB0ZXh0IHZpYSBQcm9wZXJ0aWVzPC92YWx1ZT4KICAgICAgICA8QmFzaWNFbnRyeT4KICAgICAgICAgPG5hbWU+UHJlZGVmaW5lZFNjcmlwdFRleHQ8L25hbWU+CiAgICAgICAgIDxmbGFncz42NjQzNDwvZmxhZ3M+CiAgICAgICAgIDx2YWx1ZSB0eXBlPSIzIj48L3ZhbHVlPgogICAgICAgIDwvQmFzaWNFbnRyeT4KICAgICAgIDwvQmFzaWNFbnRyeT4KICAgICAgIDxCYXNpY0VudHJ5PgogICAgICAgIDxuYW1lPlNjcmlwdFRleHRBbGlnbm1lbnQ8L25hbWU+CiAgICAgICAgPGZsYWdzPjY2MTc4PC9mbGFncz4KICAgICAgICA8dmFsdWUgdHlwZT0iMiI+MDwvdmFsdWU+CiAgICAgICA8L0Jhc2ljRW50cnk+CiAgICAgICA8QmFzaWNFbnRyeT4KICAgICAgICA8bmFtZT5IaXN0b2dyYW1Ob3JtYWxpemF0aW9uPC9uYW1lPgogICAgICAgIDxmbGFncz42NjE3ODwvZmxhZ3M+CiAgICAgICAgPHZhbHVlIHR5cGU9IjIiPjA8L3ZhbHVlPgogICAgICAgPC9CYXNpY0VudHJ5PgogICAgICAgPEJhc2ljRW50cnk+CiAgICAgICAgPG5hbWU+SGlzdG9ncmFtUGxvdE1vZGU8L25hbWU+CiAgICAgICAgPGZsYWdzPjY2MTc4PC9mbGFncz4KICAgICAgICA8dmFsdWUgdHlwZT0iMiI+MDwvdmFsdWU+CiAgICAgICA8L0Jhc2ljRW50cnk+CiAgICAgICA8QmFzaWNFbnRyeT4KICAgICAgICA8bmFtZT5IaXN0b2dyYW1TbW9vdGhpbmc8L25hbWU+CiAgICAgICAgPGZsYWdzPjY2MTc4PC9mbGFncz4KICAgICAgICA8dmFsdWUgdHlwZT0iMiI+MDwvdmFsdWU+CiAgICAgICA8L0Jhc2ljRW50cnk+CiAgICAgICA8QmFzaWNFbnRyeT4KICAgICAgICA8bmFtZT5TdGF0aXN0aWNGZWF0dXJlczwvbmFtZT4KICAgICAgICA8ZmxhZ3M+NjY0MzQ8L2ZsYWdzPgogICAgICAgIDx2YWx1ZSB0eXBlPSIzIj5GU0MtQQpGU0MtSDwvdmFsdWU+CiAgICAgICA8L0Jhc2ljRW50cnk+CiAgICAgICA8QmFzaWNFbnRyeT4KICAgICAgICA8bmFtZT5TdGF0aXN0aWNSZWdpb25GdW5jczwvbmFtZT4KICAgICAgICA8ZmxhZ3M+NjY0MzQ8L2ZsYWdzPgogICAgICAgIDx2YWx1ZSB0eXBlPSIzIj5QYXRoCiUtIzwvdmFsdWU+CiAgICAgICA8L0Jhc2ljRW50cnk+CiAgICAgICA8QmFzaWNFbnRyeT4KICAgICAgICA8bmFtZT5TdGF0aXN0aWNGZWF0dXJlRnVuY3M8L25hbWU+CiAgICAgICAgPGZsYWdzPjY2NDM0PC9mbGFncz4KICAgICAgICA8dmFsdWUgdHlwZT0iMyI+PC92YWx1ZT4KICAgICAgIDwvQmFzaWNFbnRyeT4KICAgICAgIDxCYXNpY0VudHJ5PgogICAgICAgIDxuYW1lPlN0YXRpc3RpY1NvdXJjZUluZm88L25hbWU+CiAgICAgICAgPGZsYWdzPjY1OTIyPC9mbGFncz4KICAgICAgICA8dmFsdWUgdHlwZT0iMSI+MTwvdmFsdWU+CiAgICAgICA8L0Jhc2ljRW50cnk+CiAgICAgICA8QmFzaWNFbnRyeT4KICAgICAgICA8bmFtZT5TdGF0aXN0aWNUYWJsZTwvbmFtZT4KICAgICAgICA8ZmxhZ3M+NjU5MjI8L2ZsYWdzPgogICAgICAgIDx2YWx1ZSB0eXBlPSIxIj4xPC92YWx1ZT4KICAgICAgIDwvQmFzaWNFbnRyeT4KICAgICAgIDxCYXNpY0VudHJ5PgogICAgICAgIDxuYW1lPlN0YXRpc3RpY0ZlYXR1cmVOYW1lPC9uYW1lPgogICAgICAgIDxmbGFncz42NjE3ODwvZmxhZ3M+CiAgICAgICAgPHZhbHVlIHR5cGU9IjIiPjA8L3ZhbHVlPgogICAgICAgPC9CYXNpY0VudHJ5PgogICAgICAgPEJhc2ljRW50cnk+CiAgICAgICAgPG5hbWU+SGVhdG1hcDwvbmFtZT4KICAgICAgICA8ZmxhZ3M+NjU2NjY8L2ZsYWdzPgogICAgICAgIDxCYXNpY0VudHJ5PgogICAgICAgICA8bmFtZT5Db2xvcjE8L25hbWU+CiAgICAgICAgIDxmbGFncz42NjQzNDwvZmxhZ3M+CiAgICAgICAgIDx2YWx1ZSB0eXBlPSIzIj4jZmYwMDAwPC92YWx1ZT4KICAgICAgICA8L0Jhc2ljRW50cnk+CiAgICAgICAgPEJhc2ljRW50cnk+CiAgICAgICAgIDxuYW1lPkNvbG9yMjwvbmFtZT4KICAgICAgICAgPGZsYWdzPjY2NDM0PC9mbGFncz4KICAgICAgICAgPHZhbHVlIHR5cGU9IjMiPiMwMGFhMDA8L3ZhbHVlPgogICAgICAgIDwvQmFzaWNFbnRyeT4KICAgICAgICA8QmFzaWNFbnRyeT4KICAgICAgICAgPG5hbWU+Q29sb3IzPC9uYW1lPgogICAgICAgICA8ZmxhZ3M+NjY0MzQ8L2ZsYWdzPgogICAgICAgICA8dmFsdWUgdHlwZT0iMyI+I2ZmZmYwMDwvdmFsdWU+CiAgICAgICAgPC9CYXNpY0VudHJ5PgogICAgICAgIDxCYXNpY0VudHJ5PgogICAgICAgICA8bmFtZT5Db2xvcjQ8L25hbWU+CiAgICAgICAgIDxmbGFncz42NjQzNDwvZmxhZ3M+CiAgICAgICAgIDx2YWx1ZSB0eXBlPSIzIj4jMzMzM2ZmPC92YWx1ZT4KICAgICAgICA8L0Jhc2ljRW50cnk+CiAgICAgICAgPEJhc2ljRW50cnk+CiAgICAgICAgIDxuYW1lPlRocmVzaG9sZDE8L25hbWU+CiAgICAgICAgIDxmbGFncz42NzQ1ODwvZmxhZ3M+CiAgICAgICAgIDx2YWx1ZSB0eXBlPSI3Ij4xPC92YWx1ZT4KICAgICAgICA8L0Jhc2ljRW50cnk+CiAgICAgICAgPEJhc2ljRW50cnk+CiAgICAgICAgIDxuYW1lPlRocmVzaG9sZDI8L25hbWU+CiAgICAgICAgIDxmbGFncz42NzQ1ODwvZmxhZ3M+CiAgICAgICAgIDx2YWx1ZSB0eXBlPSI3Ij4xMDA8L3ZhbHVlPgogICAgICAgIDwvQmFzaWNFbnRyeT4KICAgICAgICA8QmFzaWNFbnRyeT4KICAgICAgICAgPG5hbWU+UmVnaW9uPC9uYW1lPgogICAgICAgICA8ZmxhZ3M+NjY0MzQ8L2ZsYWdzPgogICAgICAgICA8dmFsdWUgdHlwZT0iMyI+bGl2ZVxQMTwvdmFsdWU+CiAgICAgICAgPC9CYXNpY0VudHJ5PgogICAgICAgIDxCYXNpY0VudHJ5PgogICAgICAgICA8bmFtZT5SZWdpb25GdW5jdGlvbjwvbmFtZT4KICAgICAgICAgPGZsYWdzPjY2NDM0PC9mbGFncz4KICAgICAgICAgPHZhbHVlIHR5cGU9IjMiPkNvdW50PC92YWx1ZT4KICAgICAgICA8L0Jhc2ljRW50cnk+CiAgICAgICAgPEJhc2ljRW50cnk+CiAgICAgICAgIDxuYW1lPkZlYXR1cmU8L25hbWU+CiAgICAgICAgIDxmbGFncz42NjQzNDwvZmxhZ3M+CiAgICAgICAgIDx2YWx1ZSB0eXBlPSIzIj5GU0MtQTwvdmFsdWU+CiAgICAgICAgPC9CYXNpY0VudHJ5PgogICAgICAgIDxCYXNpY0VudHJ5PgogICAgICAgICA8bmFtZT5GZWF0dXJlRnVuY3Rpb248L25hbWU+CiAgICAgICAgIDxmbGFncz42NjQzNDwvZmxhZ3M+CiAgICAgICAgIDx2YWx1ZSB0eXBlPSIzIj5NZWFuPC92YWx1ZT4KICAgICAgICA8L0Jhc2ljRW50cnk+CiAgICAgICAgPEJhc2ljRW50cnk+CiAgICAgICAgIDxuYW1lPk1vZGU8L25hbWU+CiAgICAgICAgIDxmbGFncz42NjE3ODwvZmxhZ3M+CiAgICAgICAgIDx2YWx1ZSB0eXBlPSIyIj4wPC92YWx1ZT4KICAgICAgICA8L0Jhc2ljRW50cnk+CiAgICAgICAgPEJhc2ljRW50cnk+CiAgICAgICAgIDxuYW1lPkZ1bmN0aW9uPC9uYW1lPgogICAgICAgICA8ZmxhZ3M+NjYxNzg8L2ZsYWdzPgogICAgICAgICA8dmFsdWUgdHlwZT0iMiI+MTwvdmFsdWU+CiAgICAgICAgPC9CYXNpY0VudHJ5PgogICAgICAgIDxCYXNpY0VudHJ5PgogICAgICAgICA8bmFtZT5EaXNhYmxlZEdyb3VwczwvbmFtZT4KICAgICAgICAgPGZsYWdzPjY2NDM0PC9mbGFncz4KICAgICAgICAgPHZhbHVlIHR5cGU9IjMiPjwvdmFsdWU+CiAgICAgICAgPC9CYXNpY0VudHJ5PgogICAgICAgPC9CYXNpY0VudHJ5PgogICAgICAgPEJhc2ljRW50cnk+CiAgICAgICAgPG5hbWU+Vmlld0hlaWdodDwvbmFtZT4KICAgICAgICA8ZmxhZ3M+NjYxNzg8L2ZsYWdzPgogICAgICAgIDx2YWx1ZSB0eXBlPSIyIj4xNDg8L3ZhbHVlPgogICAgICAgPC9CYXNpY0VudHJ5PgogICAgICAgPEJhc2ljRW50cnk+CiAgICAgICAgPG5hbWU+Vmlld1dpZHRoPC9uYW1lPgogICAgICAgIDxmbGFncz42NjE3ODwvZmxhZ3M+CiAgICAgICAgPHZhbHVlIHR5cGU9IjIiPjE0ODwvdmFsdWU+CiAgICAgICA8L0Jhc2ljRW50cnk+CiAgICAgICA8QmFzaWNFbnRyeT4KICAgICAgICA8bmFtZT5XaWRnZXRQb3M8L25hbWU+CiAgICAgICAgPGZsYWdzPjY1NjY2PC9mbGFncz4KICAgICAgICA8QmFzaWNFbnRyeT4KICAgICAgICAgPG5hbWU+WDwvbmFtZT4KICAgICAgICAgPGZsYWdzPjY2MTc4PC9mbGFncz4KICAgICAgICAgPHZhbHVlIHR5cGU9IjIiPjI0NzwvdmFsdWU+CiAgICAgICAgPC9CYXNpY0VudHJ5PgogICAgICAgIDxCYXNpY0VudHJ5PgogICAgICAgICA8bmFtZT5ZPC9uYW1lPgogICAgICAgICA8ZmxhZ3M+NjYxNzg8L2ZsYWdzPgogICAgICAgICA8dmFsdWUgdHlwZT0iMiI+MTU8L3ZhbHVlPgogICAgICAgIDwvQmFzaWNFbnRyeT4KICAgICAgIDwvQmFzaWNFbnRyeT4KICAgICAgIDxCYXNpY0VudHJ5PgogICAgICAgIDxuYW1lPldpZGdldFNpemU8L25hbWU+CiAgICAgICAgPGZsYWdzPjY1NjY2PC9mbGFncz4KICAgICAgICA8QmFzaWNFbnRyeT4KICAgICAgICAgPG5hbWU+V2lkdGg8L25hbWU+CiAgICAgICAgIDxmbGFncz42NjE3ODwvZmxhZ3M+CiAgICAgICAgIDx2YWx1ZSB0eXBlPSIyIj4yMzQ8L3ZhbHVlPgogICAgICAgIDwvQmFzaWNFbnRyeT4KICAgICAgICA8QmFzaWNFbnRyeT4KICAgICAgICAgPG5hbWU+SGVpZ2h0PC9uYW1lPgogICAgICAgICA8ZmxhZ3M+NjYxNzg8L2ZsYWdzPgogICAgICAgICA8dmFsdWUgdHlwZT0iMiI+MjA5PC92YWx1ZT4KICAgICAgICA8L0Jhc2ljRW50cnk+CiAgICAgICA8L0Jhc2ljRW50cnk+CiAgICAgIDwvQmFzaWNFbnRyeT4KICAgICAgPEJhc2ljRW50cnk+CiAgICAgICA8bmFtZT5wbG90MjwvbmFtZT4KICAgICAgIDxmbGFncz42NjQzNDwvZmxhZ3M+CiAgICAgICA8dmFsdWUgdHlwZT0iMyI+UGxvdDwvdmFsdWU+CiAgICAgICA8QmFzaWNFbnRyeT4KICAgICAgICA8bmFtZT5WaWV3RmVhdHVyZXM8L25hbWU+CiAgICAgICAgPGZsYWdzPjY2NDM0PC9mbGFncz4KICAgICAgICA8dmFsdWUgdHlwZT0iMyI+QjEtQQpWMS1BPC92YWx1ZT4KICAgICAgIDwvQmFzaWNFbnRyeT4KICAgICAgIDxCYXNpY0VudHJ5PgogICAgICAgIDxuYW1lPlZpZXdNdWx0aUxheWVyPC9uYW1lPgogICAgICAgIDxmbGFncz42NTkyMjwvZmxhZ3M+CiAgICAgICAgPHZhbHVlIHR5cGU9IjEiPjA8L3ZhbHVlPgogICAgICAgPC9CYXNpY0VudHJ5PgogICAgICAgPEJhc2ljRW50cnk+CiAgICAgICAgPG5hbWU+Vmlld1NvdXJjZTwvbmFtZT4KICAgICAgICA8ZmxhZ3M+NjY0MzQ8L2ZsYWdzPgogICAgICAgIDx2YWx1ZSB0eXBlPSIzIj4xOmxpdmVcUDFcUDI8L3ZhbHVlPgogICAgICAgPC9CYXNpY0VudHJ5PgogICAgICAgPEJhc2ljRW50cnk+CiAgICAgICAgPG5hbWU+Vmlld1BvcHVsYXRpb25zPC9uYW1lPgogICAgICAgIDxmbGFncz42NjQzNDwvZmxhZ3M+CiAgICAgICAgPHZhbHVlIHR5cGU9IjMiPjE6bGl2ZVxQMVxQMjwvdmFsdWU+CiAgICAgICA8L0Jhc2ljRW50cnk+CiAgICAgICA8QmFzaWNFbnRyeT4KICAgICAgICA8bmFtZT5WaWV3TW9kZTwvbmFtZT4KICAgICAgICA8ZmxhZ3M+NjYxNzg8L2ZsYWdzPgogICAgICAgIDx2YWx1ZSB0eXBlPSIyIj4xPC92YWx1ZT4KICAgICAgIDwvQmFzaWNFbnRyeT4KICAgICAgIDxCYXNpY0VudHJ5PgogICAgICAgIDxuYW1lPlZpZXdBeGVzPC9uYW1lPgogICAgICAgIDxmbGFncz42NjQzNDwvZmxhZ3M+CiAgICAgICAgPHZhbHVlIHR5cGU9IjMiPkFzIGFjcXVpcmVkCkFzIGFjcXVpcmVkPC92YWx1ZT4KICAgICAgIDwvQmFzaWNFbnRyeT4KICAgICAgIDxCYXNpY0VudHJ5PgogICAgICAgIDxuYW1lPlZpZXdab29tPC9uYW1lPgogICAgICAgIDxmbGFncz42NjQzNDwvZmxhZ3M+CiAgICAgICAgPHZhbHVlIHR5cGU9IjMiPjAuMCwxLjAKMC4wLDEuMDwvdmFsdWU+CiAgICAgICA8L0Jhc2ljRW50cnk+CiAgICAgICA8QmFzaWNFbnRyeT4KICAgICAgICA8bmFtZT5WaWV3SGlkZVJlZ2lvbnM8L25hbWU+CiAgICAgICAgPGZsYWdzPjY2MTc4PC9mbGFncz4KICAgICAgICA8dmFsdWUgdHlwZT0iMiI+MDwvdmFsdWU+CiAgICAgICA8L0Jhc2ljRW50cnk+CiAgICAgICA8QmFzaWNFbnRyeT4KICAgICAgICA8bmFtZT5IaXN0b2dyYW1Vc2VPdmVybGF5PC9uYW1lPgogICAgICAgIDxmbGFncz42NjE3ODwvZmxhZ3M+CiAgICAgICAgPHZhbHVlIHR5cGU9IjIiPjA8L3ZhbHVlPgogICAgICAgPC9CYXNpY0VudHJ5PgogICAgICAgPEJhc2ljRW50cnk+CiAgICAgICAgPG5hbWU+SGlzdG9ncmFtT3ZlcmxheTwvbmFtZT4KICAgICAgICA8ZmxhZ3M+NjY0MzQ8L2ZsYWdzPgogICAgICAgIDx2YWx1ZSB0eXBlPSIzIj5saXZlCmxpdmUKbGl2ZQpsaXZlCmxpdmUKbGl2ZQpsaXZlCmxpdmUKbGl2ZQpsaXZlPC92YWx1ZT4KICAgICAgIDwvQmFzaWNFbnRyeT4KICAgICAgIDxCYXNpY0VudHJ5PgogICAgICAgIDxuYW1lPkhpc3RvZ3JhbU92ZXJsYXlDb2xvcnM8L25hbWU+CiAgICAgICAgPGZsYWdzPjY2NDM0PC9mbGFncz4KICAgICAgICA8dmFsdWUgdHlwZT0iMyI+I2ZmYWE3ZgojZmZhYWZmCiNhYWZmN2YKIzk2ZDhlMQojYWFhYTdmCiNmZjg2NGEKI2ZjNTdmZgojNmJmZjQyCiM0MGJjZmYKI2EyYWEzNDwvdmFsdWU+CiAgICAgICA8L0Jhc2ljRW50cnk+CiAgICAgICA8QmFzaWNFbnRyeT4KICAgICAgICA8bmFtZT5WaWV3RGF0YUVuZDwvbmFtZT4KICAgICAgICA8ZmxhZ3M+NjYxNzg8L2ZsYWdzPgogICAgICAgIDx2YWx1ZSB0eXBlPSIyIj4yMTQ3NDgzNjQ3PC92YWx1ZT4KICAgICAgIDwvQmFzaWNFbnRyeT4KICAgICAgIDxCYXNpY0VudHJ5PgogICAgICAgIDxuYW1lPlZpZXdEYXRhU2tpcDwvbmFtZT4KICAgICAgICA8ZmxhZ3M+NjYxNzg8L2ZsYWdzPgogICAgICAgIDx2YWx1ZSB0eXBlPSIyIj4wPC92YWx1ZT4KICAgICAgIDwvQmFzaWNFbnRyeT4KICAgICAgIDxCYXNpY0VudHJ5PgogICAgICAgIDxuYW1lPlZpZXdEYXRhU3RhcnQ8L25hbWU+CiAgICAgICAgPGZsYWdzPjY2MTc4PC9mbGFncz4KICAgICAgICA8dmFsdWUgdHlwZT0iMiI+MDwvdmFsdWU+CiAgICAgICA8L0Jhc2ljRW50cnk+CiAgICAgICA8QmFzaWNFbnRyeT4KICAgICAgICA8bmFtZT5TY3JpcHRUZXh0PC9uYW1lPgogICAgICAgIDxmbGFncz42NjQzNDwvZmxhZ3M+CiAgICAgICAgPHZhbHVlIHR5cGU9IjMiPkVkaXQgdGV4dCB2aWEgUHJvcGVydGllczwvdmFsdWU+CiAgICAgICAgPEJhc2ljRW50cnk+CiAgICAgICAgIDxuYW1lPlByZWRlZmluZWRTY3JpcHRUZXh0PC9uYW1lPgogICAgICAgICA8ZmxhZ3M+NjY0MzQ8L2ZsYWdzPgogICAgICAgICA8dmFsdWUgdHlwZT0iMyI+PC92YWx1ZT4KICAgICAgICA8L0Jhc2ljRW50cnk+CiAgICAgICA8L0Jhc2ljRW50cnk+CiAgICAgICA8QmFzaWNFbnRyeT4KICAgICAgICA8bmFtZT5TY3JpcHRUZXh0QWxpZ25tZW50PC9uYW1lPgogICAgICAgIDxmbGFncz42NjE3ODwvZmxhZ3M+CiAgICAgICAgPHZhbHVlIHR5cGU9IjIiPjA8L3ZhbHVlPgogICAgICAgPC9CYXNpY0VudHJ5PgogICAgICAgPEJhc2ljRW50cnk+CiAgICAgICAgPG5hbWU+SGlzdG9ncmFtTm9ybWFsaXphdGlvbjwvbmFtZT4KICAgICAgICA8ZmxhZ3M+NjYxNzg8L2ZsYWdzPgogICAgICAgIDx2YWx1ZSB0eXBlPSIyIj4wPC92YWx1ZT4KICAgICAgIDwvQmFzaWNFbnRyeT4KICAgICAgIDxCYXNpY0VudHJ5PgogICAgICAgIDxuYW1lPkhpc3RvZ3JhbVBsb3RNb2RlPC9uYW1lPgogICAgICAgIDxmbGFncz42NjE3ODwvZmxhZ3M+CiAgICAgICAgPHZhbHVlIHR5cGU9IjIiPjA8L3ZhbHVlPgogICAgICAgPC9CYXNpY0VudHJ5PgogICAgICAgPEJhc2ljRW50cnk+CiAgICAgICAgPG5hbWU+SGlzdG9ncmFtU21vb3RoaW5nPC9uYW1lPgogICAgICAgIDxmbGFncz42NjE3ODwvZmxhZ3M+CiAgICAgICAgPHZhbHVlIHR5cGU9IjIiPjA8L3ZhbHVlPgogICAgICAgPC9CYXNpY0VudHJ5PgogICAgICAgPEJhc2ljRW50cnk+CiAgICAgICAgPG5hbWU+U3RhdGlzdGljRmVhdHVyZXM8L25hbWU+CiAgICAgICAgPGZsYWdzPjY2NDM0PC9mbGFncz4KICAgICAgICA8dmFsdWUgdHlwZT0iMyI+QjEtQQpWMS1BPC92YWx1ZT4KICAgICAgIDwvQmFzaWNFbnRyeT4KICAgICAgIDxCYXNpY0VudHJ5PgogICAgICAgIDxuYW1lPlN0YXRpc3RpY1JlZ2lvbkZ1bmNzPC9uYW1lPgogICAgICAgIDxmbGFncz42NjQzNDwvZmxhZ3M+CiAgICAgICAgPHZhbHVlIHR5cGU9IjMiPlBhdGgKJS0jPC92YWx1ZT4KICAgICAgIDwvQmFzaWNFbnRyeT4KICAgICAgIDxCYXNpY0VudHJ5PgogICAgICAgIDxuYW1lPlN0YXRpc3RpY0ZlYXR1cmVGdW5jczwvbmFtZT4KICAgICAgICA8ZmxhZ3M+NjY0MzQ8L2ZsYWdzPgogICAgICAgIDx2YWx1ZSB0eXBlPSIzIj48L3ZhbHVlPgogICAgICAgPC9CYXNpY0VudHJ5PgogICAgICAgPEJhc2ljRW50cnk+CiAgICAgICAgPG5hbWU+U3RhdGlzdGljU291cmNlSW5mbzwvbmFtZT4KICAgICAgICA8ZmxhZ3M+NjU5MjI8L2ZsYWdzPgogICAgICAgIDx2YWx1ZSB0eXBlPSIxIj4xPC92YWx1ZT4KICAgICAgIDwvQmFzaWNFbnRyeT4KICAgICAgIDxCYXNpY0VudHJ5PgogICAgICAgIDxuYW1lPlN0YXRpc3RpY1RhYmxlPC9uYW1lPgogICAgICAgIDxmbGFncz42NTkyMjwvZmxhZ3M+CiAgICAgICAgPHZhbHVlIHR5cGU9IjEiPjE8L3ZhbHVlPgogICAgICAgPC9CYXNpY0VudHJ5PgogICAgICAgPEJhc2ljRW50cnk+CiAgICAgICAgPG5hbWU+U3RhdGlzdGljRmVhdHVyZU5hbWU8L25hbWU+CiAgICAgICAgPGZsYWdzPjY2MTc4PC9mbGFncz4KICAgICAgICA8dmFsdWUgdHlwZT0iMiI+MDwvdmFsdWU+CiAgICAgICA8L0Jhc2ljRW50cnk+CiAgICAgICA8QmFzaWNFbnRyeT4KICAgICAgICA8bmFtZT5IZWF0bWFwPC9uYW1lPgogICAgICAgIDxmbGFncz42NTY2NjwvZmxhZ3M+CiAgICAgICAgPEJhc2ljRW50cnk+CiAgICAgICAgIDxuYW1lPkNvbG9yMTwvbmFtZT4KICAgICAgICAgPGZsYWdzPjY2NDM0PC9mbGFncz4KICAgICAgICAgPHZhbHVlIHR5cGU9IjMiPiNmZjAwMDA8L3ZhbHVlPgogICAgICAgIDwvQmFzaWNFbnRyeT4KICAgICAgICA8QmFzaWNFbnRyeT4KICAgICAgICAgPG5hbWU+Q29sb3IyPC9uYW1lPgogICAgICAgICA8ZmxhZ3M+NjY0MzQ8L2ZsYWdzPgogICAgICAgICA8dmFsdWUgdHlwZT0iMyI+IzAwYWEwMDwvdmFsdWU+CiAgICAgICAgPC9CYXNpY0VudHJ5PgogICAgICAgIDxCYXNpY0VudHJ5PgogICAgICAgICA8bmFtZT5Db2xvcjM8L25hbWU+CiAgICAgICAgIDxmbGFncz42NjQzNDwvZmxhZ3M+CiAgICAgICAgIDx2YWx1ZSB0eXBlPSIzIj4jZmZmZjAwPC92YWx1ZT4KICAgICAgICA8L0Jhc2ljRW50cnk+CiAgICAgICAgPEJhc2ljRW50cnk+CiAgICAgICAgIDxuYW1lPkNvbG9yNDwvbmFtZT4KICAgICAgICAgPGZsYWdzPjY2NDM0PC9mbGFncz4KICAgICAgICAgPHZhbHVlIHR5cGU9IjMiPiMzMzMzZmY8L3ZhbHVlPgogICAgICAgIDwvQmFzaWNFbnRyeT4KICAgICAgICA8QmFzaWNFbnRyeT4KICAgICAgICAgPG5hbWU+VGhyZXNob2xkMTwvbmFtZT4KICAgICAgICAgPGZsYWdzPjY3NDU4PC9mbGFncz4KICAgICAgICAgPHZhbHVlIHR5cGU9IjciPjE8L3ZhbHVlPgogICAgICAgIDwvQmFzaWNFbnRyeT4KICAgICAgICA8QmFzaWNFbnRyeT4KICAgICAgICAgPG5hbWU+VGhyZXNob2xkMjwvbmFtZT4KICAgICAgICAgPGZsYWdzPjY3NDU4PC9mbGFncz4KICAgICAgICAgPHZhbHVlIHR5cGU9IjciPjEwMDwvdmFsdWU+CiAgICAgICAgPC9CYXNpY0VudHJ5PgogICAgICAgIDxCYXNpY0VudHJ5PgogICAgICAgICA8bmFtZT5SZWdpb248L25hbWU+CiAgICAgICAgIDxmbGFncz42NjQzNDwvZmxhZ3M+CiAgICAgICAgIDx2YWx1ZSB0eXBlPSIzIj5saXZlXFAxXFAyPC92YWx1ZT4KICAgICAgICA8L0Jhc2ljRW50cnk+CiAgICAgICAgPEJhc2ljRW50cnk+CiAgICAgICAgIDxuYW1lPlJlZ2lvbkZ1bmN0aW9uPC9uYW1lPgogICAgICAgICA8ZmxhZ3M+NjY0MzQ8L2ZsYWdzPgogICAgICAgICA8dmFsdWUgdHlwZT0iMyI+Q291bnQ8L3ZhbHVlPgogICAgICAgIDwvQmFzaWNFbnRyeT4KICAgICAgICA8QmFzaWNFbnRyeT4KICAgICAgICAgPG5hbWU+RmVhdHVyZTwvbmFtZT4KICAgICAgICAgPGZsYWdzPjY2NDM0PC9mbGFncz4KICAgICAgICAgPHZhbHVlIHR5cGU9IjMiPkZTQy1BPC92YWx1ZT4KICAgICAgICA8L0Jhc2ljRW50cnk+CiAgICAgICAgPEJhc2ljRW50cnk+CiAgICAgICAgIDxuYW1lPkZlYXR1cmVGdW5jdGlvbjwvbmFtZT4KICAgICAgICAgPGZsYWdzPjY2NDM0PC9mbGFncz4KICAgICAgICAgPHZhbHVlIHR5cGU9IjMiPk1lYW48L3ZhbHVlPgogICAgICAgIDwvQmFzaWNFbnRyeT4KICAgICAgICA8QmFzaWNFbnRyeT4KICAgICAgICAgPG5hbWU+TW9kZTwvbmFtZT4KICAgICAgICAgPGZsYWdzPjY2MTc4PC9mbGFncz4KICAgICAgICAgPHZhbHVlIHR5cGU9IjIiPjA8L3ZhbHVlPgogICAgICAgIDwvQmFzaWNFbnRyeT4KICAgICAgICA8QmFzaWNFbnRyeT4KICAgICAgICAgPG5hbWU+RnVuY3Rpb248L25hbWU+CiAgICAgICAgIDxmbGFncz42NjE3ODwvZmxhZ3M+CiAgICAgICAgIDx2YWx1ZSB0eXBlPSIyIj4xPC92YWx1ZT4KICAgICAgICA8L0Jhc2ljRW50cnk+CiAgICAgICAgPEJhc2ljRW50cnk+CiAgICAgICAgIDxuYW1lPkRpc2FibGVkR3JvdXBzPC9uYW1lPgogICAgICAgICA8ZmxhZ3M+NjY0MzQ8L2ZsYWdzPgogICAgICAgICA8dmFsdWUgdHlwZT0iMyI+PC92YWx1ZT4KICAgICAgICA8L0Jhc2ljRW50cnk+CiAgICAgICA8L0Jhc2ljRW50cnk+CiAgICAgICA8QmFzaWNFbnRyeT4KICAgICAgICA8bmFtZT5WaWV3SGVpZ2h0PC9uYW1lPgogICAgICAgIDxmbGFncz42NjE3ODwvZmxhZ3M+CiAgICAgICAgPHZhbHVlIHR5cGU9IjIiPjE0ODwvdmFsdWU+CiAgICAgICA8L0Jhc2ljRW50cnk+CiAgICAgICA8QmFzaWNFbnRyeT4KICAgICAgICA8bmFtZT5WaWV3V2lkdGg8L25hbWU+CiAgICAgICAgPGZsYWdzPjY2MTc4PC9mbGFncz4KICAgICAgICA8dmFsdWUgdHlwZT0iMiI+MTQ4PC92YWx1ZT4KICAgICAgIDwvQmFzaWNFbnRyeT4KICAgICAgIDxCYXNpY0VudHJ5PgogICAgICAgIDxuYW1lPldpZGdldFBvczwvbmFtZT4KICAgICAgICA8ZmxhZ3M+NjU2NjY8L2ZsYWdzPgogICAgICAgIDxCYXNpY0VudHJ5PgogICAgICAgICA8bmFtZT5YPC9uYW1lPgogICAgICAgICA8ZmxhZ3M+NjYxNzg8L2ZsYWdzPgogICAgICAgICA8dmFsdWUgdHlwZT0iMiI+NDgxPC92YWx1ZT4KICAgICAgICA8L0Jhc2ljRW50cnk+CiAgICAgICAgPEJhc2ljRW50cnk+CiAgICAgICAgIDxuYW1lPlk8L25hbWU+CiAgICAgICAgIDxmbGFncz42NjE3ODwvZmxhZ3M+CiAgICAgICAgIDx2YWx1ZSB0eXBlPSIyIj4xNTwvdmFsdWU+CiAgICAgICAgPC9CYXNpY0VudHJ5PgogICAgICAgPC9CYXNpY0VudHJ5PgogICAgICAgPEJhc2ljRW50cnk+CiAgICAgICAgPG5hbWU+V2lkZ2V0U2l6ZTwvbmFtZT4KICAgICAgICA8ZmxhZ3M+NjU2NjY8L2ZsYWdzPgogICAgICAgIDxCYXNpY0VudHJ5PgogICAgICAgICA8bmFtZT5XaWR0aDwvbmFtZT4KICAgICAgICAgPGZsYWdzPjY2MTc4PC9mbGFncz4KICAgICAgICAgPHZhbHVlIHR5cGU9IjIiPjIzNDwvdmFsdWU+CiAgICAgICAgPC9CYXNpY0VudHJ5PgogICAgICAgIDxCYXNpY0VudHJ5PgogICAgICAgICA8bmFtZT5IZWlnaHQ8L25hbWU+CiAgICAgICAgIDxmbGFncz42NjE3ODwvZmxhZ3M+CiAgICAgICAgIDx2YWx1ZSB0eXBlPSIyIj4yMDk8L3ZhbHVlPgogICAgICAgIDwvQmFzaWNFbnRyeT4KICAgICAgIDwvQmFzaWNFbnRyeT4KICAgICAgPC9CYXNpY0VudHJ5PgogICAgICA8QmFzaWNFbnRyeT4KICAgICAgIDxuYW1lPnBsb3QzPC9uYW1lPgogICAgICAgPGZsYWdzPjY2NDM0PC9mbGFncz4KICAgICAgIDx2YWx1ZSB0eXBlPSIzIj5QbG90PC92YWx1ZT4KICAgICAgIDxCYXNpY0VudHJ5PgogICAgICAgIDxuYW1lPlZpZXdNb2RlPC9uYW1lPgogICAgICAgIDxmbGFncz42NjE3ODwvZmxhZ3M+CiAgICAgICAgPHZhbHVlIHR5cGU9IjIiPjM8L3ZhbHVlPgogICAgICAgPC9CYXNpY0VudHJ5PgogICAgICAgPEJhc2ljRW50cnk+CiAgICAgICAgPG5hbWU+Vmlld0hlaWdodDwvbmFtZT4KICAgICAgICA8ZmxhZ3M+NjYxNzg8L2ZsYWdzPgogICAgICAgIDx2YWx1ZSB0eXBlPSIyIj4zNTc8L3ZhbHVlPgogICAgICAgPC9CYXNpY0VudHJ5PgogICAgICAgPEJhc2ljRW50cnk+CiAgICAgICAgPG5hbWU+Vmlld1dpZHRoPC9uYW1lPgogICAgICAgIDxmbGFncz42NjE3ODwvZmxhZ3M+CiAgICAgICAgPHZhbHVlIHR5cGU9IjIiPjYxNjwvdmFsdWU+CiAgICAgICA8L0Jhc2ljRW50cnk+CiAgICAgICA8QmFzaWNFbnRyeT4KICAgICAgICA8bmFtZT5WaWV3RmVhdHVyZXM8L25hbWU+CiAgICAgICAgPGZsYWdzPjY2NDM0PC9mbGFncz4KICAgICAgICA8dmFsdWUgdHlwZT0iMyI+RlNDLUEKU1NDLUE8L3ZhbHVlPgogICAgICAgPC9CYXNpY0VudHJ5PgogICAgICAgPEJhc2ljRW50cnk+CiAgICAgICAgPG5hbWU+Vmlld011bHRpTGF5ZXI8L25hbWU+CiAgICAgICAgPGZsYWdzPjY1OTIyPC9mbGFncz4KICAgICAgICA8dmFsdWUgdHlwZT0iMSI+MDwvdmFsdWU+CiAgICAgICA8L0Jhc2ljRW50cnk+CiAgICAgICA8QmFzaWNFbnRyeT4KICAgICAgICA8bmFtZT5WaWV3U291cmNlPC9uYW1lPgogICAgICAgIDxmbGFncz42NjQzNDwvZmxhZ3M+CiAgICAgICAgPHZhbHVlIHR5cGU9IjMiPjE6bGl2ZTwvdmFsdWU+CiAgICAgICA8L0Jhc2ljRW50cnk+CiAgICAgICA8QmFzaWNFbnRyeT4KICAgICAgICA8bmFtZT5WaWV3UG9wdWxhdGlvbnM8L25hbWU+CiAgICAgICAgPGZsYWdzPjY2NDM0PC9mbGFncz4KICAgICAgICA8dmFsdWUgdHlwZT0iMyI+MTpsaXZlPC92YWx1ZT4KICAgICAgIDwvQmFzaWNFbnRyeT4KICAgICAgIDxCYXNpY0VudHJ5PgogICAgICAgIDxuYW1lPlZpZXdBeGVzPC9uYW1lPgogICAgICAgIDxmbGFncz42NjQzNDwvZmxhZ3M+CiAgICAgICAgPHZhbHVlIHR5cGU9IjMiPkFzIGFjcXVpcmVkCkFzIGFjcXVpcmVkPC92YWx1ZT4KICAgICAgIDwvQmFzaWNFbnRyeT4KICAgICAgIDxCYXNpY0VudHJ5PgogICAgICAgIDxuYW1lPlZpZXdab29tPC9uYW1lPgogICAgICAgIDxmbGFncz42NjQzNDwvZmxhZ3M+CiAgICAgICAgPHZhbHVlIHR5cGU9IjMiPjAuMCwxLjAKMC4wLDEuMDwvdmFsdWU+CiAgICAgICA8L0Jhc2ljRW50cnk+CiAgICAgICA8QmFzaWNFbnRyeT4KICAgICAgICA8bmFtZT5WaWV3SGlkZVJlZ2lvbnM8L25hbWU+CiAgICAgICAgPGZsYWdzPjY2MTc4PC9mbGFncz4KICAgICAgICA8dmFsdWUgdHlwZT0iMiI+MDwvdmFsdWU+CiAgICAgICA8L0Jhc2ljRW50cnk+CiAgICAgICA8QmFzaWNFbnRyeT4KICAgICAgICA8bmFtZT5IaXN0b2dyYW1Vc2VPdmVybGF5PC9uYW1lPgogICAgICAgIDxmbGFncz42NjE3ODwvZmxhZ3M+CiAgICAgICAgPHZhbHVlIHR5cGU9IjIiPjA8L3ZhbHVlPgogICAgICAgPC9CYXNpY0VudHJ5PgogICAgICAgPEJhc2ljRW50cnk+CiAgICAgICAgPG5hbWU+SGlzdG9ncmFtT3ZlcmxheTwvbmFtZT4KICAgICAgICA8ZmxhZ3M+NjY0MzQ8L2ZsYWdzPgogICAgICAgIDx2YWx1ZSB0eXBlPSIzIj4KCgoKCgoKCgo8L3ZhbHVlPgogICAgICAgPC9CYXNpY0VudHJ5PgogICAgICAgPEJhc2ljRW50cnk+CiAgICAgICAgPG5hbWU+SGlzdG9ncmFtT3ZlcmxheUNvbG9yczwvbmFtZT4KICAgICAgICA8ZmxhZ3M+NjY0MzQ8L2ZsYWdzPgogICAgICAgIDx2YWx1ZSB0eXBlPSIzIj4jZmZhYTdmCiNmZmFhZmYKI2FhZmY3ZgojOTZkOGUxCiNhYWFhN2YKI2ZmODY0YQojZmM1N2ZmCiM2YmZmNDIKIzQwYmNmZgojYTJhYTM0PC92YWx1ZT4KICAgICAgIDwvQmFzaWNFbnRyeT4KICAgICAgIDxCYXNpY0VudHJ5PgogICAgICAgIDxuYW1lPlZpZXdEYXRhRW5kPC9uYW1lPgogICAgICAgIDxmbGFncz42NjE3ODwvZmxhZ3M+CiAgICAgICAgPHZhbHVlIHR5cGU9IjIiPjIxNDc0ODM2NDc8L3ZhbHVlPgogICAgICAgPC9CYXNpY0VudHJ5PgogICAgICAgPEJhc2ljRW50cnk+CiAgICAgICAgPG5hbWU+Vmlld0RhdGFTa2lwPC9uYW1lPgogICAgICAgIDxmbGFncz42NjE3ODwvZmxhZ3M+CiAgICAgICAgPHZhbHVlIHR5cGU9IjIiPjA8L3ZhbHVlPgogICAgICAgPC9CYXNpY0VudHJ5PgogICAgICAgPEJhc2ljRW50cnk+CiAgICAgICAgPG5hbWU+Vmlld0RhdGFTdGFydDwvbmFtZT4KICAgICAgICA8ZmxhZ3M+NjYxNzg8L2ZsYWdzPgogICAgICAgIDx2YWx1ZSB0eXBlPSIyIj4wPC92YWx1ZT4KICAgICAgIDwvQmFzaWNFbnRyeT4KICAgICAgIDxCYXNpY0VudHJ5PgogICAgICAgIDxuYW1lPlNjcmlwdFRleHQ8L25hbWU+CiAgICAgICAgPGZsYWdzPjY2NDM0PC9mbGFncz4KICAgICAgICA8dmFsdWUgdHlwZT0iMyI+RWRpdCB0ZXh0IHZpYSBQcm9wZXJ0aWVzPC92YWx1ZT4KICAgICAgICA8QmFzaWNFbnRyeT4KICAgICAgICAgPG5hbWU+UHJlZGVmaW5lZFNjcmlwdFRleHQ8L25hbWU+CiAgICAgICAgIDxmbGFncz42NjQzNDwvZmxhZ3M+CiAgICAgICAgIDx2YWx1ZSB0eXBlPSIzIj48L3ZhbHVlPgogICAgICAgIDwvQmFzaWNFbnRyeT4KICAgICAgIDwvQmFzaWNFbnRyeT4KICAgICAgIDxCYXNpY0VudHJ5PgogICAgICAgIDxuYW1lPlNjcmlwdFRleHRBbGlnbm1lbnQ8L25hbWU+CiAgICAgICAgPGZsYWdzPjY2MTc4PC9mbGFncz4KICAgICAgICA8dmFsdWUgdHlwZT0iMiI+MDwvdmFsdWU+CiAgICAgICA8L0Jhc2ljRW50cnk+CiAgICAgICA8QmFzaWNFbnRyeT4KICAgICAgICA8bmFtZT5IaXN0b2dyYW1Ob3JtYWxpemF0aW9uPC9uYW1lPgogICAgICAgIDxmbGFncz42NjE3ODwvZmxhZ3M+CiAgICAgICAgPHZhbHVlIHR5cGU9IjIiPjA8L3ZhbHVlPgogICAgICAgPC9CYXNpY0VudHJ5PgogICAgICAgPEJhc2ljRW50cnk+CiAgICAgICAgPG5hbWU+SGlzdG9ncmFtUGxvdE1vZGU8L25hbWU+CiAgICAgICAgPGZsYWdzPjY2MTc4PC9mbGFncz4KICAgICAgICA8dmFsdWUgdHlwZT0iMiI+MDwvdmFsdWU+CiAgICAgICA8L0Jhc2ljRW50cnk+CiAgICAgICA8QmFzaWNFbnRyeT4KICAgICAgICA8bmFtZT5IaXN0b2dyYW1TbW9vdGhpbmc8L25hbWU+CiAgICAgICAgPGZsYWdzPjY2MTc4PC9mbGFncz4KICAgICAgICA8dmFsdWUgdHlwZT0iMiI+MDwvdmFsdWU+CiAgICAgICA8L0Jhc2ljRW50cnk+CiAgICAgICA8QmFzaWNFbnRyeT4KICAgICAgICA8bmFtZT5TdGF0aXN0aWNGZWF0dXJlczwvbmFtZT4KICAgICAgICA8ZmxhZ3M+NjY0MzQ8L2ZsYWdzPgogICAgICAgIDx2YWx1ZSB0eXBlPSIzIj5GU0MtQQpTU0MtQTwvdmFsdWU+CiAgICAgICA8L0Jhc2ljRW50cnk+CiAgICAgICA8QmFzaWNFbnRyeT4KICAgICAgICA8bmFtZT5TdGF0aXN0aWNSZWdpb25GdW5jczwvbmFtZT4KICAgICAgICA8ZmxhZ3M+NjY0MzQ8L2ZsYWdzPgogICAgICAgIDx2YWx1ZSB0eXBlPSIzIj5QYXRoCiUtVDwvdmFsdWU+CiAgICAgICA8L0Jhc2ljRW50cnk+CiAgICAgICA8QmFzaWNFbnRyeT4KICAgICAgICA8bmFtZT5TdGF0aXN0aWNGZWF0dXJlRnVuY3M8L25hbWU+CiAgICAgICAgPGZsYWdzPjY2NDM0PC9mbGFncz4KICAgICAgICA8dmFsdWUgdHlwZT0iMyI+PC92YWx1ZT4KICAgICAgIDwvQmFzaWNFbnRyeT4KICAgICAgIDxCYXNpY0VudHJ5PgogICAgICAgIDxuYW1lPlN0YXRpc3RpY1NvdXJjZUluZm88L25hbWU+CiAgICAgICAgPGZsYWdzPjY1OTIyPC9mbGFncz4KICAgICAgICA8dmFsdWUgdHlwZT0iMSI+MTwvdmFsdWU+CiAgICAgICA8L0Jhc2ljRW50cnk+CiAgICAgICA8QmFzaWNFbnRyeT4KICAgICAgICA8bmFtZT5TdGF0aXN0aWNUYWJsZTwvbmFtZT4KICAgICAgICA8ZmxhZ3M+NjU5MjI8L2ZsYWdzPgogICAgICAgIDx2YWx1ZSB0eXBlPSIxIj4xPC92YWx1ZT4KICAgICAgIDwvQmFzaWNFbnRyeT4KICAgICAgIDxCYXNpY0VudHJ5PgogICAgICAgIDxuYW1lPlN0YXRpc3RpY0ZlYXR1cmVOYW1lPC9uYW1lPgogICAgICAgIDxmbGFncz42NjE3ODwvZmxhZ3M+CiAgICAgICAgPHZhbHVlIHR5cGU9IjIiPjA8L3ZhbHVlPgogICAgICAgPC9CYXNpY0VudHJ5PgogICAgICAgPEJhc2ljRW50cnk+CiAgICAgICAgPG5hbWU+SGVhdG1hcDwvbmFtZT4KICAgICAgICA8ZmxhZ3M+NjU2NjY8L2ZsYWdzPgogICAgICAgIDxCYXNpY0VudHJ5PgogICAgICAgICA8bmFtZT5Db2xvcjE8L25hbWU+CiAgICAgICAgIDxmbGFncz42NjQzNDwvZmxhZ3M+CiAgICAgICAgIDx2YWx1ZSB0eXBlPSIzIj4jZmYwMDAwPC92YWx1ZT4KICAgICAgICA8L0Jhc2ljRW50cnk+CiAgICAgICAgPEJhc2ljRW50cnk+CiAgICAgICAgIDxuYW1lPkNvbG9yMjwvbmFtZT4KICAgICAgICAgPGZsYWdzPjY2NDM0PC9mbGFncz4KICAgICAgICAgPHZhbHVlIHR5cGU9IjMiPiMwMGFhMDA8L3ZhbHVlPgogICAgICAgIDwvQmFzaWNFbnRyeT4KICAgICAgICA8QmFzaWNFbnRyeT4KICAgICAgICAgPG5hbWU+Q29sb3IzPC9uYW1lPgogICAgICAgICA8ZmxhZ3M+NjY0MzQ8L2ZsYWdzPgogICAgICAgICA8dmFsdWUgdHlwZT0iMyI+I2ZmZmYwMDwvdmFsdWU+CiAgICAgICAgPC9CYXNpY0VudHJ5PgogICAgICAgIDxCYXNpY0VudHJ5PgogICAgICAgICA8bmFtZT5Db2xvcjQ8L25hbWU+CiAgICAgICAgIDxmbGFncz42NjQzNDwvZmxhZ3M+CiAgICAgICAgIDx2YWx1ZSB0eXBlPSIzIj4jMzMzM2ZmPC92YWx1ZT4KICAgICAgICA8L0Jhc2ljRW50cnk+CiAgICAgICAgPEJhc2ljRW50cnk+CiAgICAgICAgIDxuYW1lPlRocmVzaG9sZDE8L25hbWU+CiAgICAgICAgIDxmbGFncz42NzQ1ODwvZmxhZ3M+CiAgICAgICAgIDx2YWx1ZSB0eXBlPSI3Ij4xPC92YWx1ZT4KICAgICAgICA8L0Jhc2ljRW50cnk+CiAgICAgICAgPEJhc2ljRW50cnk+CiAgICAgICAgIDxuYW1lPlRocmVzaG9sZDI8L25hbWU+CiAgICAgICAgIDxmbGFncz42NzQ1ODwvZmxhZ3M+CiAgICAgICAgIDx2YWx1ZSB0eXBlPSI3Ij4xMDA8L3ZhbHVlPgogICAgICAgIDwvQmFzaWNFbnRyeT4KICAgICAgICA8QmFzaWNFbnRyeT4KICAgICAgICAgPG5hbWU+UmVnaW9uPC9uYW1lPgogICAgICAgICA8ZmxhZ3M+NjY0MzQ8L2ZsYWdzPgogICAgICAgICA8dmFsdWUgdHlwZT0iMyI+bGl2ZTwvdmFsdWU+CiAgICAgICAgPC9CYXNpY0VudHJ5PgogICAgICAgIDxCYXNpY0VudHJ5PgogICAgICAgICA8bmFtZT5SZWdpb25GdW5jdGlvbjwvbmFtZT4KICAgICAgICAgPGZsYWdzPjY2NDM0PC9mbGFncz4KICAgICAgICAgPHZhbHVlIHR5cGU9IjMiPkNvdW50PC92YWx1ZT4KICAgICAgICA8L0Jhc2ljRW50cnk+CiAgICAgICAgPEJhc2ljRW50cnk+CiAgICAgICAgIDxuYW1lPkZlYXR1cmU8L25hbWU+CiAgICAgICAgIDxmbGFncz42NjQzNDwvZmxhZ3M+CiAgICAgICAgIDx2YWx1ZSB0eXBlPSIzIj5GU0MtQTwvdmFsdWU+CiAgICAgICAgPC9CYXNpY0VudHJ5PgogICAgICAgIDxCYXNpY0VudHJ5PgogICAgICAgICA8bmFtZT5GZWF0dXJlRnVuY3Rpb248L25hbWU+CiAgICAgICAgIDxmbGFncz42NjQzNDwvZmxhZ3M+CiAgICAgICAgIDx2YWx1ZSB0eXBlPSIzIj5NZWFuPC92YWx1ZT4KICAgICAgICA8L0Jhc2ljRW50cnk+CiAgICAgICAgPEJhc2ljRW50cnk+CiAgICAgICAgIDxuYW1lPk1vZGU8L25hbWU+CiAgICAgICAgIDxmbGFncz42NjE3ODwvZmxhZ3M+CiAgICAgICAgIDx2YWx1ZSB0eXBlPSIyIj4wPC92YWx1ZT4KICAgICAgICA8L0Jhc2ljRW50cnk+CiAgICAgICAgPEJhc2ljRW50cnk+CiAgICAgICAgIDxuYW1lPkZ1bmN0aW9uPC9uYW1lPgogICAgICAgICA8ZmxhZ3M+NjYxNzg8L2ZsYWdzPgogICAgICAgICA8dmFsdWUgdHlwZT0iMiI+MTwvdmFsdWU+CiAgICAgICAgPC9CYXNpY0VudHJ5PgogICAgICAgIDxCYXNpY0VudHJ5PgogICAgICAgICA8bmFtZT5EaXNhYmxlZEdyb3VwczwvbmFtZT4KICAgICAgICAgPGZsYWdzPjY2NDM0PC9mbGFncz4KICAgICAgICAgPHZhbHVlIHR5cGU9IjMiPjwvdmFsdWU+CiAgICAgICAgPC9CYXNpY0VudHJ5PgogICAgICAgPC9CYXNpY0VudHJ5PgogICAgICAgPEJhc2ljRW50cnk+CiAgICAgICAgPG5hbWU+V2lkZ2V0UG9zPC9uYW1lPgogICAgICAgIDxmbGFncz42NTY2NjwvZmxhZ3M+CiAgICAgICAgPEJhc2ljRW50cnk+CiAgICAgICAgIDxuYW1lPlg8L25hbWU+CiAgICAgICAgIDxmbGFncz42NjE3ODwvZmxhZ3M+CiAgICAgICAgIDx2YWx1ZSB0eXBlPSIyIj4xMzwvdmFsdWU+CiAgICAgICAgPC9CYXNpY0VudHJ5PgogICAgICAgIDxCYXNpY0VudHJ5PgogICAgICAgICA8bmFtZT5ZPC9uYW1lPgogICAgICAgICA8ZmxhZ3M+NjYxNzg8L2ZsYWdzPgogICAgICAgICA8dmFsdWUgdHlwZT0iMiI+MjI0PC92YWx1ZT4KICAgICAgICA8L0Jhc2ljRW50cnk+CiAgICAgICA8L0Jhc2ljRW50cnk+CiAgICAgICA8QmFzaWNFbnRyeT4KICAgICAgICA8bmFtZT5XaWRnZXRTaXplPC9uYW1lPgogICAgICAgIDxmbGFncz42NTY2NjwvZmxhZ3M+CiAgICAgICAgPEJhc2ljRW50cnk+CiAgICAgICAgIDxuYW1lPldpZHRoPC9uYW1lPgogICAgICAgICA8ZmxhZ3M+NjYxNzg8L2ZsYWdzPgogICAgICAgICA8dmFsdWUgdHlwZT0iMiI+NzAyPC92YWx1ZT4KICAgICAgICA8L0Jhc2ljRW50cnk+CiAgICAgICAgPEJhc2ljRW50cnk+CiAgICAgICAgIDxuYW1lPkhlaWdodDwvbmFtZT4KICAgICAgICAgPGZsYWdzPjY2MTc4PC9mbGFncz4KICAgICAgICAgPHZhbHVlIHR5cGU9IjIiPjQxODwvdmFsdWU+CiAgICAgICAgPC9CYXNpY0VudHJ5PgogICAgICAgPC9CYXNpY0VudHJ5PgogICAgICA8L0Jhc2ljRW50cnk+CiAgICAgPC9CYXNpY0VudHJ5PgogICAgPC9CYXNpY0VudHJ5PgogICA8L0Jhc2ljRW50cnk+CiAgPC9CYXNpY0VudHJ5PgogPC9CYXNpY0VudHJ5PgogPEJhc2ljRW50cnk+CiAgPG5hbWU+UmVnaW9uczwvbmFtZT4KICA8ZmxhZ3M+NjU2NjY8L2ZsYWdzPgogIDxCYXNpY0VudHJ5PgogICA8bmFtZT4xNjM8L25hbWU+CiAgIDxmbGFncz42NTY2NjwvZmxhZ3M+CiAgIDxCYXNpY0VudHJ5PgogICAgPG5hbWU+VXNlcmRlZk5hbWU8L25hbWU+CiAgICA8ZmxhZ3M+NjY0MzQ8L2ZsYWdzPgogICAgPHZhbHVlIHR5cGU9IjMiPjwvdmFsdWU+CiAgIDwvQmFzaWNFbnRyeT4KICAgPEJhc2ljRW50cnk+CiAgICA8bmFtZT5UeXBlPC9uYW1lPgogICAgPGZsYWdzPjY2MTc4PC9mbGFncz4KICAgIDx2YWx1ZSB0eXBlPSIyIj4yPC92YWx1ZT4KICAgPC9CYXNpY0VudHJ5PgogICA8QmFzaWNFbnRyeT4KICAgIDxuYW1lPkZlYXR1cmVzPC9uYW1lPgogICAgPGZsYWdzPjY2NDM0PC9mbGFncz4KICAgIDx2YWx1ZSB0eXBlPSIzIj5GU0MtQQpTU0MtQTwvdmFsdWU+CiAgIDwvQmFzaWNFbnRyeT4KICAgPEJhc2ljRW50cnk+CiAgICA8bmFtZT5Hcm91cDwvbmFtZT4KICAgIDxmbGFncz42NjE3ODwvZmxhZ3M+CiAgICA8dmFsdWUgdHlwZT0iMiI+MDwvdmFsdWU+CiAgIDwvQmFzaWNFbnRyeT4KICAgPEJhc2ljRW50cnk+CiAgICA8bmFtZT5Db2xvcjwvbmFtZT4KICAgIDxmbGFncz42NjQzNDwvZmxhZ3M+CiAgICA8dmFsdWUgdHlwZT0iMyI+IzAwODAwMDwvdmFsdWU+CiAgIDwvQmFzaWNFbnRyeT4KICAgPEJhc2ljRW50cnk+CiAgICA8bmFtZT5Jc05vdDwvbmFtZT4KICAgIDxmbGFncz42NTkyMjwvZmxhZ3M+CiAgICA8dmFsdWUgdHlwZT0iMSI+MDwvdmFsdWU+CiAgIDwvQmFzaWNFbnRyeT4KICAgPEJhc2ljRW50cnk+CiAgICA8bmFtZT5Qb2ludHM8L25hbWU+CiAgICA8ZmxhZ3M+NjU2NjY8L2ZsYWdzPgogICAgPEJhc2ljRW50cnk+CiAgICAgPG5hbWU+UG9pbnQwPC9uYW1lPgogICAgIDxmbGFncz42NTY2NjwvZmxhZ3M+CiAgICAgPEJhc2ljRW50cnk+CiAgICAgIDxuYW1lPlg8L25hbWU+CiAgICAgIDxmbGFncz42NjE3ODwvZmxhZ3M+CiAgICAgIDx2YWx1ZSB0eXBlPSIyIj40PC92YWx1ZT4KICAgICA8L0Jhc2ljRW50cnk+CiAgICAgPEJhc2ljRW50cnk+CiAgICAgIDxuYW1lPlk8L25hbWU+CiAgICAgIDxmbGFncz42NjE3ODwvZmxhZ3M+CiAgICAgIDx2YWx1ZSB0eXBlPSIyIj4zPC92YWx1ZT4KICAgICA8L0Jhc2ljRW50cnk+CiAgICA8L0Jhc2ljRW50cnk+CiAgICA8QmFzaWNFbnRyeT4KICAgICA8bmFtZT5Qb2ludDE8L25hbWU+CiAgICAgPGZsYWdzPjY1NjY2PC9mbGFncz4KICAgICA8QmFzaWNFbnRyeT4KICAgICAgPG5hbWU+WDwvbmFtZT4KICAgICAgPGZsYWdzPjY2MTc4PC9mbGFncz4KICAgICAgPHZhbHVlIHR5cGU9IjIiPjQ8L3ZhbHVlPgogICAgIDwvQmFzaWNFbnRyeT4KICAgICA8QmFzaWNFbnRyeT4KICAgICAgPG5hbWU+WTwvbmFtZT4KICAgICAgPGZsYWdzPjY2MTc4PC9mbGFncz4KICAgICAgPHZhbHVlIHR5cGU9IjIiPjM4NDwvdmFsdWU+CiAgICAgPC9CYXNpY0VudHJ5PgogICAgPC9CYXNpY0VudHJ5PgogICAgPEJhc2ljRW50cnk+CiAgICAgPG5hbWU+UG9pbnQyPC9uYW1lPgogICAgIDxmbGFncz42NTY2NjwvZmxhZ3M+CiAgICAgPEJhc2ljRW50cnk+CiAgICAgIDxuYW1lPlg8L25hbWU+CiAgICAgIDxmbGFncz42NjE3ODwvZmxhZ3M+CiAgICAgIDx2YWx1ZSB0eXBlPSIyIj4xMjk8L3ZhbHVlPgogICAgIDwvQmFzaWNFbnRyeT4KICAgICA8QmFzaWNFbnRyeT4KICAgICAgPG5hbWU+WTwvbmFtZT4KICAgICAgPGZsYWdzPjY2MTc4PC9mbGFncz4KICAgICAgPHZhbHVlIHR5cGU9IjIiPjQ3NzwvdmFsdWU+CiAgICAgPC9CYXNpY0VudHJ5PgogICAgPC9CYXNpY0VudHJ5PgogICAgPEJhc2ljRW50cnk+CiAgICAgPG5hbWU+UG9pbnQzPC9uYW1lPgogICAgIDxmbGFncz42NTY2NjwvZmxhZ3M+CiAgICAgPEJhc2ljRW50cnk+CiAgICAgIDxuYW1lPlg8L25hbWU+CiAgICAgIDxmbGFncz42NjE3ODwvZmxhZ3M+CiAgICAgIDx2YWx1ZSB0eXBlPSIyIj41MDM8L3ZhbHVlPgogICAgIDwvQmFzaWNFbnRyeT4KICAgICA8QmFzaWNFbnRyeT4KICAgICAgPG5hbWU+WTwvbmFtZT4KICAgICAgPGZsYWdzPjY2MTc4PC9mbGFncz4KICAgICAgPHZhbHVlIHR5cGU9IjIiPjQ2MDwvdmFsdWU+CiAgICAgPC9CYXNpY0VudHJ5PgogICAgPC9CYXNpY0VudHJ5PgogICAgPEJhc2ljRW50cnk+CiAgICAgPG5hbWU+UG9pbnQ0PC9uYW1lPgogICAgIDxmbGFncz42NTY2NjwvZmxhZ3M+CiAgICAgPEJhc2ljRW50cnk+CiAgICAgIDxuYW1lPlg8L25hbWU+CiAgICAgIDxmbGFncz42NjE3ODwvZmxhZ3M+CiAgICAgIDx2YWx1ZSB0eXBlPSIyIj41MDM8L3ZhbHVlPgogICAgIDwvQmFzaWNFbnRyeT4KICAgICA8QmFzaWNFbnRyeT4KICAgICAgPG5hbWU+WTwvbmFtZT4KICAgICAgPGZsYWdzPjY2MTc4PC9mbGFncz4KICAgICAgPHZhbHVlIHR5cGU9IjIiPjM8L3ZhbHVlPgogICAgIDwvQmFzaWNFbnRyeT4KICAgIDwvQmFzaWNFbnRyeT4KICAgPC9CYXNpY0VudHJ5PgogICA8QmFzaWNFbnRyeT4KICAgIDxuYW1lPlRleHRQb2ludHM8L25hbWU+CiAgICA8ZmxhZ3M+NjU2NjY8L2ZsYWdzPgogICAgPEJhc2ljRW50cnk+CiAgICAgPG5hbWU+UG9pbnQwPC9uYW1lPgogICAgIDxmbGFncz42NTY2NjwvZmxhZ3M+CiAgICAgPEJhc2ljRW50cnk+CiAgICAgIDxuYW1lPlg8L25hbWU+CiAgICAgIDxmbGFncz42NjE3ODwvZmxhZ3M+CiAgICAgIDx2YWx1ZSB0eXBlPSIyIj4zMjwvdmFsdWU+CiAgICAgPC9CYXNpY0VudHJ5PgogICAgIDxCYXNpY0VudHJ5PgogICAgICA8bmFtZT5ZPC9uYW1lPgogICAgICA8ZmxhZ3M+NjYxNzg8L2ZsYWdzPgogICAgICA8dmFsdWUgdHlwZT0iMiI+MTA8L3ZhbHVlPgogICAgIDwvQmFzaWNFbnRyeT4KICAgICA8QmFzaWNFbnRyeT4KICAgICAgPG5hbWU+VGV4dDwvbmFtZT4KICAgICAgPGZsYWdzPjY2NDM0PC9mbGFncz4KICAgICAgPHZhbHVlIHR5cGU9IjMiPjwvdmFsdWU+CiAgICAgPC9CYXNpY0VudHJ5PgogICAgPC9CYXNpY0VudHJ5PgogICA8L0Jhc2ljRW50cnk+CiAgPC9CYXNpY0VudHJ5PgogIDxCYXNpY0VudHJ5PgogICA8bmFtZT4xNjQ8L25hbWU+CiAgIDxmbGFncz42NTY2NjwvZmxhZ3M+CiAgIDxCYXNpY0VudHJ5PgogICAgPG5hbWU+VXNlcmRlZk5hbWU8L25hbWU+CiAgICA8ZmxhZ3M+NjY0MzQ8L2ZsYWdzPgogICAgPHZhbHVlIHR5cGU9IjMiPjwvdmFsdWU+CiAgIDwvQmFzaWNFbnRyeT4KICAgPEJhc2ljRW50cnk+CiAgICA8bmFtZT5UeXBlPC9uYW1lPgogICAgPGZsYWdzPjY2MTc4PC9mbGFncz4KICAgIDx2YWx1ZSB0eXBlPSIyIj4yPC92YWx1ZT4KICAgPC9CYXNpY0VudHJ5PgogICA8QmFzaWNFbnRyeT4KICAgIDxuYW1lPkZlYXR1cmVzPC9uYW1lPgogICAgPGZsYWdzPjY2NDM0PC9mbGFncz4KICAgIDx2YWx1ZSB0eXBlPSIzIj5GU0MtQQpGU0MtSDwvdmFsdWU+CiAgIDwvQmFzaWNFbnRyeT4KICAgPEJhc2ljRW50cnk+CiAgICA8bmFtZT5Hcm91cDwvbmFtZT4KICAgIDxmbGFncz42NjE3ODwvZmxhZ3M+CiAgICA8dmFsdWUgdHlwZT0iMiI+MDwvdmFsdWU+CiAgIDwvQmFzaWNFbnRyeT4KICAgPEJhc2ljRW50cnk+CiAgICA8bmFtZT5Db2xvcjwvbmFtZT4KICAgIDxmbGFncz42NjQzNDwvZmxhZ3M+CiAgICA8dmFsdWUgdHlwZT0iMyI+I2ZmMDAwMDwvdmFsdWU+CiAgIDwvQmFzaWNFbnRyeT4KICAgPEJhc2ljRW50cnk+CiAgICA8bmFtZT5Jc05vdDwvbmFtZT4KICAgIDxmbGFncz42NTkyMjwvZmxhZ3M+CiAgICA8dmFsdWUgdHlwZT0iMSI+MDwvdmFsdWU+CiAgIDwvQmFzaWNFbnRyeT4KICAgPEJhc2ljRW50cnk+CiAgICA8bmFtZT5Qb2ludHM8L25hbWU+CiAgICA8ZmxhZ3M+NjU2NjY8L2ZsYWdzPgogICAgPEJhc2ljRW50cnk+CiAgICAgPG5hbWU+UG9pbnQwPC9uYW1lPgogICAgIDxmbGFncz42NTY2NjwvZmxhZ3M+CiAgICAgPEJhc2ljRW50cnk+CiAgICAgIDxuYW1lPlg8L25hbWU+CiAgICAgIDxmbGFncz42NjE3ODwvZmxhZ3M+CiAgICAgIDx2YWx1ZSB0eXBlPSIyIj40NjM8L3ZhbHVlPgogICAgIDwvQmFzaWNFbnRyeT4KICAgICA8QmFzaWNFbnRyeT4KICAgICAgPG5hbWU+WTwvbmFtZT4KICAgICAgPGZsYWdzPjY2MTc4PC9mbGFncz4KICAgICAgPHZhbHVlIHR5cGU9IjIiPjE5MjwvdmFsdWU+CiAgICAgPC9CYXNpY0VudHJ5PgogICAgPC9CYXNpY0VudHJ5PgogICAgPEJhc2ljRW50cnk+CiAgICAgPG5hbWU+UG9pbnQxPC9uYW1lPgogICAgIDxmbGFncz42NTY2NjwvZmxhZ3M+CiAgICAgPEJhc2ljRW50cnk+CiAgICAgIDxuYW1lPlg8L25hbWU+CiAgICAgIDxmbGFncz42NjE3ODwvZmxhZ3M+CiAgICAgIDx2YWx1ZSB0eXBlPSIyIj40NTwvdmFsdWU+CiAgICAgPC9CYXNpY0VudHJ5PgogICAgIDxCYXNpY0VudHJ5PgogICAgICA8bmFtZT5ZPC9uYW1lPgogICAgICA8ZmxhZ3M+NjYxNzg8L2ZsYWdzPgogICAgICA8dmFsdWUgdHlwZT0iMiI+NDYyPC92YWx1ZT4KICAgICA8L0Jhc2ljRW50cnk+CiAgICA8L0Jhc2ljRW50cnk+CiAgICA8QmFzaWNFbnRyeT4KICAgICA8bmFtZT5Qb2ludDI8L25hbWU+CiAgICAgPGZsYWdzPjY1NjY2PC9mbGFncz4KICAgICA8QmFzaWNFbnRyeT4KICAgICAgPG5hbWU+WDwvbmFtZT4KICAgICAgPGZsYWdzPjY2MTc4PC9mbGFncz4KICAgICAgPHZhbHVlIHR5cGU9IjIiPjIwPC92YWx1ZT4KICAgICA8L0Jhc2ljRW50cnk+CiAgICAgPEJhc2ljRW50cnk+CiAgICAgIDxuYW1lPlk8L25hbWU+CiAgICAgIDxmbGFncz42NjE3ODwvZmxhZ3M+CiAgICAgIDx2YWx1ZSB0eXBlPSIyIj41MDI8L3ZhbHVlPgogICAgIDwvQmFzaWNFbnRyeT4KICAgIDwvQmFzaWNFbnRyeT4KICAgIDxCYXNpY0VudHJ5PgogICAgIDxuYW1lPlBvaW50MzwvbmFtZT4KICAgICA8ZmxhZ3M+NjU2NjY8L2ZsYWdzPgogICAgIDxCYXNpY0VudHJ5PgogICAgICA8bmFtZT5YPC9uYW1lPgogICAgICA8ZmxhZ3M+NjYxNzg8L2ZsYWdzPgogICAgICA8dmFsdWUgdHlwZT0iMiI+Mzg5PC92YWx1ZT4KICAgICA8L0Jhc2ljRW50cnk+CiAgICAgPEJhc2ljRW50cnk+CiAgICAgIDxuYW1lPlk8L25hbWU+CiAgICAgIDxmbGFncz42NjE3ODwvZmxhZ3M+CiAgICAgIDx2YWx1ZSB0eXBlPSIyIj4yODg8L3ZhbHVlPgogICAgIDwvQmFzaWNFbnRyeT4KICAgIDwvQmFzaWNFbnRyeT4KICAgPC9CYXNpY0VudHJ5PgogICA8QmFzaWNFbnRyeT4KICAgIDxuYW1lPlRleHRQb2ludHM8L25hbWU+CiAgICA8ZmxhZ3M+NjU2NjY8L2ZsYWdzPgogICAgPEJhc2ljRW50cnk+CiAgICAgPG5hbWU+UG9pbnQwPC9uYW1lPgogICAgIDxmbGFncz42NTY2NjwvZmxhZ3M+CiAgICAgPEJhc2ljRW50cnk+CiAgICAgIDxuYW1lPlg8L25hbWU+CiAgICAgIDxmbGFncz42NjE3ODwvZmxhZ3M+CiAgICAgIDx2YWx1ZSB0eXBlPSIyIj43MTwvdmFsdWU+CiAgICAgPC9CYXNpY0VudHJ5PgogICAgIDxCYXNpY0VudHJ5PgogICAgICA8bmFtZT5ZPC9uYW1lPgogICAgICA8ZmxhZ3M+NjYxNzg8L2ZsYWdzPgogICAgICA8dmFsdWUgdHlwZT0iMiI+NjI8L3ZhbHVlPgogICAgIDwvQmFzaWNFbnRyeT4KICAgICA8QmFzaWNFbnRyeT4KICAgICAgPG5hbWU+VGV4dDwvbmFtZT4KICAgICAgPGZsYWdzPjY2NDM0PC9mbGFncz4KICAgICAgPHZhbHVlIHR5cGU9IjMiPjwvdmFsdWU+CiAgICAgPC9CYXNpY0VudHJ5PgogICAgPC9CYXNpY0VudHJ5PgogICA8L0Jhc2ljRW50cnk+CiAgPC9CYXNpY0VudHJ5PgogIDxCYXNpY0VudHJ5PgogICA8bmFtZT4xNjU8L25hbWU+CiAgIDxmbGFncz42NTY2NjwvZmxhZ3M+CiAgIDxCYXNpY0VudHJ5PgogICAgPG5hbWU+VXNlcmRlZk5hbWU8L25hbWU+CiAgICA8ZmxhZ3M+NjY0MzQ8L2ZsYWdzPgogICAgPHZhbHVlIHR5cGU9IjMiPjwvdmFsdWU+CiAgIDwvQmFzaWNFbnRyeT4KICAgPEJhc2ljRW50cnk+CiAgICA8bmFtZT5UeXBlPC9uYW1lPgogICAgPGZsYWdzPjY2MTc4PC9mbGFncz4KICAgIDx2YWx1ZSB0eXBlPSIyIj40PC92YWx1ZT4KICAgPC9CYXNpY0VudHJ5PgogICA8QmFzaWNFbnRyeT4KICAgIDxuYW1lPkZlYXR1cmVzPC9uYW1lPgogICAgPGZsYWdzPjY2NDM0PC9mbGFncz4KICAgIDx2YWx1ZSB0eXBlPSIzIj5CMS1BClYxLUE8L3ZhbHVlPgogICA8L0Jhc2ljRW50cnk+CiAgIDxCYXNpY0VudHJ5PgogICAgPG5hbWU+R3JvdXA8L25hbWU+CiAgICA8ZmxhZ3M+NjYxNzg8L2ZsYWdzPgogICAgPHZhbHVlIHR5cGU9IjIiPjA8L3ZhbHVlPgogICA8L0Jhc2ljRW50cnk+CiAgIDxCYXNpY0VudHJ5PgogICAgPG5hbWU+Q29sb3I8L25hbWU+CiAgICA8ZmxhZ3M+NjY0MzQ8L2ZsYWdzPgogICAgPHZhbHVlIHR5cGU9IjMiPiMwMDAwZmY8L3ZhbHVlPgogICA8L0Jhc2ljRW50cnk+CiAgIDxCYXNpY0VudHJ5PgogICAgPG5hbWU+SXNOb3Q8L25hbWU+CiAgICA8ZmxhZ3M+NjU5MjI8L2ZsYWdzPgogICAgPHZhbHVlIHR5cGU9IjEiPjA8L3ZhbHVlPgogICA8L0Jhc2ljRW50cnk+CiAgIDxCYXNpY0VudHJ5PgogICAgPG5hbWU+UG9pbnRzPC9uYW1lPgogICAgPGZsYWdzPjY1NjY2PC9mbGFncz4KICAgIDxCYXNpY0VudHJ5PgogICAgIDxuYW1lPlBvaW50MDwvbmFtZT4KICAgICA8ZmxhZ3M+NjU2NjY8L2ZsYWdzPgogICAgIDxCYXNpY0VudHJ5PgogICAgICA8bmFtZT5YPC9uYW1lPgogICAgICA8ZmxhZ3M+NjYxNzg8L2ZsYWdzPgogICAgICA8dmFsdWUgdHlwZT0iMiI+MDwvdmFsdWU+CiAgICAgPC9CYXNpY0VudHJ5PgogICAgIDxCYXNpY0VudHJ5PgogICAgICA8bmFtZT5ZPC9uYW1lPgogICAgICA8ZmxhZ3M+NjYxNzg8L2ZsYWdzPgogICAgICA8dmFsdWUgdHlwZT0iMiI+MjczPC92YWx1ZT4KICAgICA8L0Jhc2ljRW50cnk+CiAgICA8L0Jhc2ljRW50cnk+CiAgICA8QmFzaWNFbnRyeT4KICAgICA8bmFtZT5Qb2ludDE8L25hbWU+CiAgICAgPGZsYWdzPjY1NjY2PC9mbGFncz4KICAgICA8QmFzaWNFbnRyeT4KICAgICAgPG5hbWU+WDwvbmFtZT4KICAgICAgPGZsYWdzPjY2MTc4PC9mbGFncz4KICAgICAgPHZhbHVlIHR5cGU9IjIiPjUxMjwvdmFsdWU+CiAgICAgPC9CYXNpY0VudHJ5PgogICAgIDxCYXNpY0VudHJ5PgogICAgICA8bmFtZT5ZPC9uYW1lPgogICAgICA8ZmxhZ3M+NjYxNzg8L2ZsYWdzPgogICAgICA8dmFsdWUgdHlwZT0iMiI+MjczPC92YWx1ZT4KICAgICA8L0Jhc2ljRW50cnk+CiAgICA8L0Jhc2ljRW50cnk+CiAgICA8QmFzaWNFbnRyeT4KICAgICA8bmFtZT5Qb2ludDI8L25hbWU+CiAgICAgPGZsYWdzPjY1NjY2PC9mbGFncz4KICAgICA8QmFzaWNFbnRyeT4KICAgICAgPG5hbWU+WDwvbmFtZT4KICAgICAgPGZsYWdzPjY2MTc4PC9mbGFncz4KICAgICAgPHZhbHVlIHR5cGU9IjIiPjIzNTwvdmFsdWU+CiAgICAgPC9CYXNpY0VudHJ5PgogICAgIDxCYXNpY0VudHJ5PgogICAgICA8bmFtZT5ZPC9uYW1lPgogICAgICA8ZmxhZ3M+NjYxNzg8L2ZsYWdzPgogICAgICA8dmFsdWUgdHlwZT0iMiI+MDwvdmFsdWU+CiAgICAgPC9CYXNpY0VudHJ5PgogICAgPC9CYXNpY0VudHJ5PgogICAgPEJhc2ljRW50cnk+CiAgICAgPG5hbWU+UG9pbnQzPC9uYW1lPgogICAgIDxmbGFncz42NTY2NjwvZmxhZ3M+CiAgICAgPEJhc2ljRW50cnk+CiAgICAgIDxuYW1lPlg8L25hbWU+CiAgICAgIDxmbGFncz42NjE3ODwvZmxhZ3M+CiAgICAgIDx2YWx1ZSB0eXBlPSIyIj4yMzU8L3ZhbHVlPgogICAgIDwvQmFzaWNFbnRyeT4KICAgICA8QmFzaWNFbnRyeT4KICAgICAgPG5hbWU+WTwvbmFtZT4KICAgICAgPGZsYWdzPjY2MTc4PC9mbGFncz4KICAgICAgPHZhbHVlIHR5cGU9IjIiPjUxMjwvdmFsdWU+CiAgICAgPC9CYXNpY0VudHJ5PgogICAgPC9CYXNpY0VudHJ5PgogICA8L0Jhc2ljRW50cnk+CiAgIDxCYXNpY0VudHJ5PgogICAgPG5hbWU+VGV4dFBvaW50czwvbmFtZT4KICAgIDxmbGFncz42NTY2NjwvZmxhZ3M+CiAgICA8QmFzaWNFbnRyeT4KICAgICA8bmFtZT5Qb2ludDA8L25hbWU+CiAgICAgPGZsYWdzPjY1NjY2PC9mbGFncz4KICAgICA8QmFzaWNFbnRyeT4KICAgICAgPG5hbWU+WDwvbmFtZT4KICAgICAgPGZsYWdzPjY2MTc4PC9mbGFncz4KICAgICAgPHZhbHVlIHR5cGU9IjIiPjIxPC92YWx1ZT4KICAgICA8L0Jhc2ljRW50cnk+CiAgICAgPEJhc2ljRW50cnk+CiAgICAgIDxuYW1lPlk8L25hbWU+CiAgICAgIDxmbGFncz42NjE3ODwvZmxhZ3M+CiAgICAgIDx2YWx1ZSB0eXBlPSIyIj4yODA8L3ZhbHVlPgogICAgIDwvQmFzaWNFbnRyeT4KICAgICA8QmFzaWNFbnRyeT4KICAgICAgPG5hbWU+VGV4dDwvbmFtZT4KICAgICAgPGZsYWdzPjY2NDM0PC9mbGFncz4KICAgICAgPHZhbHVlIHR5cGU9IjMiPjwvdmFsdWU+CiAgICAgPC9CYXNpY0VudHJ5PgogICAgPC9CYXNpY0VudHJ5PgogICAgPEJhc2ljRW50cnk+CiAgICAgPG5hbWU+UG9pbnQxPC9uYW1lPgogICAgIDxmbGFncz42NTY2NjwvZmxhZ3M+CiAgICAgPEJhc2ljRW50cnk+CiAgICAgIDxuYW1lPlg8L25hbWU+CiAgICAgIDxmbGFncz42NjE3ODwvZmxhZ3M+CiAgICAgIDx2YWx1ZSB0eXBlPSIyIj4xNzwvdmFsdWU+CiAgICAgPC9CYXNpY0VudHJ5PgogICAgIDxCYXNpY0VudHJ5PgogICAgICA8bmFtZT5ZPC9uYW1lPgogICAgICA8ZmxhZ3M+NjYxNzg8L2ZsYWdzPgogICAgICA8dmFsdWUgdHlwZT0iMiI+MTA8L3ZhbHVlPgogICAgIDwvQmFzaWNFbnRyeT4KICAgICA8QmFzaWNFbnRyeT4KICAgICAgPG5hbWU+VGV4dDwvbmFtZT4KICAgICAgPGZsYWdzPjY2NDM0PC9mbGFncz4KICAgICAgPHZhbHVlIHR5cGU9IjMiPjwvdmFsdWU+CiAgICAgPC9CYXNpY0VudHJ5PgogICAgPC9CYXNpY0VudHJ5PgogICAgPEJhc2ljRW50cnk+CiAgICAgPG5hbWU+UG9pbnQyPC9uYW1lPgogICAgIDxmbGFncz42NTY2NjwvZmxhZ3M+CiAgICAgPEJhc2ljRW50cnk+CiAgICAgIDxuYW1lPlg8L25hbWU+CiAgICAgIDxmbGFncz42NjE3ODwvZmxhZ3M+CiAgICAgIDx2YWx1ZSB0eXBlPSIyIj4yOTQ8L3ZhbHVlPgogICAgIDwvQmFzaWNFbnRyeT4KICAgICA8QmFzaWNFbnRyeT4KICAgICAgPG5hbWU+WTwvbmFtZT4KICAgICAgPGZsYWdzPjY2MTc4PC9mbGFncz4KICAgICAgPHZhbHVlIHR5cGU9IjIiPjE0PC92YWx1ZT4KICAgICA8L0Jhc2ljRW50cnk+CiAgICAgPEJhc2ljRW50cnk+CiAgICAgIDxuYW1lPlRleHQ8L25hbWU+CiAgICAgIDxmbGFncz42NjQzNDwvZmxhZ3M+CiAgICAgIDx2YWx1ZSB0eXBlPSIzIj48L3ZhbHVlPgogICAgIDwvQmFzaWNFbnRyeT4KICAgIDwvQmFzaWNFbnRyeT4KICAgIDxCYXNpY0VudHJ5PgogICAgIDxuYW1lPlBvaW50MzwvbmFtZT4KICAgICA8ZmxhZ3M+NjU2NjY8L2ZsYWdzPgogICAgIDxCYXNpY0VudHJ5PgogICAgICA8bmFtZT5YPC9uYW1lPgogICAgICA8ZmxhZ3M+NjYxNzg8L2ZsYWdzPgogICAgICA8dmFsdWUgdHlwZT0iMiI+MzExPC92YWx1ZT4KICAgICA8L0Jhc2ljRW50cnk+CiAgICAgPEJhc2ljRW50cnk+CiAgICAgIDxuYW1lPlk8L25hbWU+CiAgICAgIDxmbGFncz42NjE3ODwvZmxhZ3M+CiAgICAgIDx2YWx1ZSB0eXBlPSIyIj4yODA8L3ZhbHVlPgogICAgIDwvQmFzaWNFbnRyeT4KICAgICA8QmFzaWNFbnRyeT4KICAgICAgPG5hbWU+VGV4dDwvbmFtZT4KICAgICAgPGZsYWdzPjY2NDM0PC9mbGFncz4KICAgICAgPHZhbHVlIHR5cGU9IjMiPjwvdmFsdWU+CiAgICAgPC9CYXNpY0VudHJ5PgogICAgPC9CYXNpY0VudHJ5PgogICA8L0Jhc2ljRW50cnk+CiAgPC9CYXNpY0VudHJ5PgogPC9CYXNpY0VudHJ5PgogPEJhc2ljRW50cnk+CiAgPG5hbWU+RmlsZVR5cGU8L25hbWU+CiAgPGZsYWdzPjY2NDM0PC9mbGFncz4KICA8dmFsdWUgdHlwZT0iMyI+QW5hbHlzaXM8L3ZhbHVlPgogPC9CYXNpY0VudHJ5PgogPEJhc2ljRW50cnk+CiAgPG5hbWU+Q2hlY2tzdW08L25hbWU+CiAgPGZsYWdzPjY2NDM0PC9mbGFncz4KICA8dmFsdWUgdHlwZT0iMyI+ZGQ0YzMwZWQxZjExOTM0NjYwOWYwMWU0NzI3MzU0Nzk8L3ZhbHVlPgogPC9CYXNpY0VudHJ5Pgo8L0Jhc2ljRW50cnk+Cg==/@MB_EXPERIMENT/0
PEJhc2ljRW50cnk+CiA8bmFtZT5Tb2Z0d2FyZTwvbmFtZT4KIDxmbGFncz4yNjIxNDY8L2ZsYWdzPgogPEJhc2ljRW50cnk+CiAgPG5hbWU+Q29uZmlnVmVyc2lvbjwvbmFtZT4KICA8ZmxhZ3M+MjYzMDQyPC9mbGFncz4KICA8dmFsdWUgdHlwZT0iMyI+MC40LjI1PC92YWx1ZT4KIDwvQmFzaWNFbnRyeT4KIDxCYXNpY0VudHJ5PgogIDxuYW1lPlZhbGlkaXR5S2V5PC9uYW1lPgogIDxmbGFncz4yNjM4MTA8L2ZsYWdzPgogIDx2YWx1ZSB0eXBlPSI2IiBzaXplPSIxMTIiPgpOd0F6QURjQU5BQmhBR0VBTkFBM0FESUFNZ0E1QURFQU1BQXpBR0VBTXdCZkFEQUFNQUF3QURBQVh3QXlBQzRBCk1RQXhBQzRBTVFBNEFERUFOd0F1QURFQU9RQTJBRElBTXdCZkFFMEFZUUJqQUhNQVVRQjFBR0VBYmdCMEFGOEEKTWdBd0FERUFPQUF4QURFQU1RQTBBQT09PC92YWx1ZT4KIDwvQmFzaWNFbnRyeT4KIDxCYXNpY0VudHJ5PgogIDxuYW1lPkV4cGVyaW1lbnQ8L25hbWU+CiAgPGZsYWdzPjI2MjI3NDwvZmxhZ3M+CiAgPEJhc2ljRW50cnk+CiAgIDxuYW1lPlJhY2s8L25hbWU+CiAgIDxmbGFncz4yNjMwNDI8L2ZsYWdzPgogICA8dmFsdWUgdHlwZT0iMyI+U2luZ2xlIHR1YmUgcmFjazwvdmFsdWU+CiAgPC9CYXNpY0VudHJ5PgogIDxCYXNpY0VudHJ5PgogICA8bmFtZT5SYWNrSXNTZWxlY3RhYmxlPC9uYW1lPgogICA8ZmxhZ3M+MjYyNTMwPC9mbGFncz4KICAgPHZhbHVlIHR5cGU9IjEiPjE8L3ZhbHVlPgogIDwvQmFzaWNFbnRyeT4KICA8QmFzaWNFbnRyeT4KICAgPG5hbWU+Q3VycmVudDwvbmFtZT4KICAgPGZsYWdzPjI2Mjc4NjwvZmxhZ3M+CiAgIDx2YWx1ZSB0eXBlPSIyIj4wPC92YWx1ZT4KICA8L0Jhc2ljRW50cnk+CiAgPEJhc2ljRW50cnk+CiAgIDxuYW1lPkZpbGVJZDwvbmFtZT4KICAgPGZsYWdzPjI2Mjc4NjwvZmxhZ3M+CiAgIDx2YWx1ZSB0eXBlPSIyIj4yNTwvdmFsdWU+CiAgPC9CYXNpY0VudHJ5PgogIDxCYXNpY0VudHJ5PgogICA8bmFtZT5GaWxlQmFzZTwvbmFtZT4KICAgPGZsYWdzPjI2MzA0MjwvZmxhZ3M+CiAgIDx2YWx1ZSB0eXBlPSIzIj5sY2ggbStrYjwvdmFsdWU+CiAgPC9CYXNpY0VudHJ5PgogIDxCYXNpY0VudHJ5PgogICA8bmFtZT5GaWxlSXNDdXN0b208L25hbWU+CiAgIDxmbGFncz4yNjI1MzA8L2ZsYWdzPgogICA8dmFsdWUgdHlwZT0iMSI+MTwvdmFsdWU+CiAgPC9CYXNpY0VudHJ5PgogIDxCYXNpY0VudHJ5PgogICA8bmFtZT5Qcm9qZWN0PC9uYW1lPgogICA8ZmxhZ3M+MjYzMDQyPC9mbGFncz4KICAgPHZhbHVlIHR5cGU9IjMiPkFubmV4aW5WPC92YWx1ZT4KICA8L0Jhc2ljRW50cnk+CiAgPEJhc2ljRW50cnk+CiAgIDxuYW1lPlJhY2tQcm9jZXNzaW5nT3JkZXI8L25hbWU+CiAgIDxmbGFncz4yNjI3ODY8L2ZsYWdzPgogICA8dmFsdWUgdHlwZT0iMiI+MDwvdmFsdWU+CiAgPC9CYXNpY0VudHJ5PgogIDxCYXNpY0VudHJ5PgogICA8bmFtZT5SZWFnZW50czwvbmFtZT4KICAgPGZsYWdzPjI2MjI3NDwvZmxhZ3M+CiAgIDxCYXNpY0VudHJ5PgogICAgPG5hbWU+UjE8L25hbWU+CiAgICA8ZmxhZ3M+MjYyMjc0PC9mbGFncz4KICAgIDxCYXNpY0VudHJ5PgogICAgIDxuYW1lPkV4cGlyYXRpb25EYXRlPC9uYW1lPgogICAgIDxmbGFncz4yNjMwNDI8L2ZsYWdzPgogICAgIDx2YWx1ZSB0eXBlPSIzIj48L3ZhbHVlPgogICAgPC9CYXNpY0VudHJ5PgogICAgPEJhc2ljRW50cnk+CiAgICAgPG5hbWU+TG90TnVtYmVyPC9uYW1lPgogICAgIDxmbGFncz4yNjMwNDI8L2ZsYWdzPgogICAgIDx2YWx1ZSB0eXBlPSIzIj48L3ZhbHVlPgogICAgPC9CYXNpY0VudHJ5PgogICAgPEJhc2ljRW50cnk+CiAgICAgPG5hbWU+UmVhZ2VudDwvbmFtZT4KICAgICA8ZmxhZ3M+MjYzMDQyPC9mbGFncz4KICAgICA8dmFsdWUgdHlwZT0iMyI+PC92YWx1ZT4KICAgIDwvQmFzaWNFbnRyeT4KICAgIDxCYXNpY0VudHJ5PgogICAgIDxuYW1lPkNhdGVnb3J5PC9uYW1lPgogICAgIDxmbGFncz4yNjMwNDI8L2ZsYWdzPgogICAgIDx2YWx1ZSB0eXBlPSIzIj48L3ZhbHVlPgogICAgPC9CYXNpY0VudHJ5PgogICAgPEJhc2ljRW50cnk+CiAgICAgPG5hbWU+QWN0aXZlPC9uYW1lPgogICAgIDxmbGFncz4yNjI1MzA8L2ZsYWdzPgogICAgIDx2YWx1ZSB0eXBlPSIxIj4wPC92YWx1ZT4KICAgIDwvQmFzaWNFbnRyeT4KICAgIDxCYXNpY0VudHJ5PgogICAgIDxuYW1lPlRpbWU8L25hbWU+CiAgICAgPGZsYWdzPjI2Mjc4NjwvZmxhZ3M+CiAgICAgPHZhbHVlIHR5cGU9IjIiPjA8L3ZhbHVlPgogICAgPC9CYXNpY0VudHJ5PgogICAgPEJhc2ljRW50cnk+CiAgICAgPG5hbWU+VGl0ZXI8L25hbWU+CiAgICAgPGZsYWdzPjI2Mjc4NjwvZmxhZ3M+CiAgICAgPHZhbHVlIHR5cGU9IjIiPjA8L3ZhbHVlPgogICAgPC9CYXNpY0VudHJ5PgogICAgPEJhc2ljRW50cnk+CiAgICAgPG5hbWU+UGFyYWxsZWw8L25hbWU+CiAgICAgPGZsYWdzPjI2Mjc4NjwvZmxhZ3M+CiAgICAgPHZhbHVlIHR5cGU9IjIiPjA8L3ZhbHVlPgogICAgPC9CYXNpY0VudHJ5PgogICAgPEJhc2ljRW50cnk+CiAgICAgPG5hbWU+UHJpb3JpdHk8L25hbWU+CiAgICAgPGZsYWdzPjI2Mjc4NjwvZmxhZ3M+CiAgICAgPHZhbHVlIHR5cGU9IjIiPjA8L3ZhbHVlPgogICAgPC9CYXNpY0VudHJ5PgogICAgPEJhc2ljRW50cnk+CiAgICAgPG5hbWU+TWluVm9sdW1lPC9uYW1lPgogICAgIDxmbGFncz4yNjI3ODY8L2ZsYWdzPgogICAgIDx2YWx1ZSB0eXBlPSIyIj4wPC92YWx1ZT4KICAgIDwvQmFzaWNFbnRyeT4KICAgIDxCYXNpY0VudHJ5PgogICAgIDxuYW1lPlZpc2libGU8L25hbWU+CiAgICAgPGZsYWdzPjI2Mjc4NjwvZmxhZ3M+CiAgICAgPHZhbHVlIHR5cGU9IjIiPjM8L3ZhbHVlPgogICAgPC9CYXNpY0VudHJ5PgogICA8L0Jhc2ljRW50cnk+CiAgIDxCYXNpY0VudHJ5PgogICAgPG5hbWU+UjI8L25hbWU+CiAgICA8ZmxhZ3M+MjYyMjc0PC9mbGFncz4KICAgIDxCYXNpY0VudHJ5PgogICAgIDxuYW1lPkV4cGlyYXRpb25EYXRlPC9uYW1lPgogICAgIDxmbGFncz4yNjMwNDI8L2ZsYWdzPgogICAgIDx2YWx1ZSB0eXBlPSIzIj48L3ZhbHVlPgogICAgPC9CYXNpY0VudHJ5PgogICAgPEJhc2ljRW50cnk+CiAgICAgPG5hbWU+TG90TnVtYmVyPC9uYW1lPgogICAgIDxmbGFncz4yNjMwNDI8L2ZsYWdzPgogICAgIDx2YWx1ZSB0eXBlPSIzIj48L3ZhbHVlPgogICAgPC9CYXNpY0VudHJ5PgogICAgPEJhc2ljRW50cnk+CiAgICAgPG5hbWU+UmVhZ2VudDwvbmFtZT4KICAgICA8ZmxhZ3M+MjYzMDQyPC9mbGFncz4KICAgICA8dmFsdWUgdHlwZT0iMyI+PC92YWx1ZT4KICAgIDwvQmFzaWNFbnRyeT4KICAgIDxCYXNpY0VudHJ5PgogICAgIDxuYW1lPkNhdGVnb3J5PC9uYW1lPgogICAgIDxmbGFncz4yNjMwNDI8L2ZsYWdzPgogICAgIDx2YWx1ZSB0eXBlPSIzIj48L3ZhbHVlPgogICAgPC9CYXNpY0VudHJ5PgogICAgPEJhc2ljRW50cnk+CiAgICAgPG5hbWU+QWN0aXZlPC9uYW1lPgogICAgIDxmbGFncz4yNjI1MzA8L2ZsYWdzPgogICAgIDx2YWx1ZSB0eXBlPSIxIj4wPC92YWx1ZT4KICAgIDwvQmFzaWNFbnRyeT4KICAgIDxCYXNpY0VudHJ5PgogICAgIDxuYW1lPlRpbWU8L25hbWU+CiAgICAgPGZsYWdzPjI2Mjc4NjwvZmxhZ3M+CiAgICAgPHZhbHVlIHR5cGU9IjIiPjA8L3ZhbHVlPgogICAgPC9CYXNpY0VudHJ5PgogICAgPEJhc2ljRW50cnk+CiAgICAgPG5hbWU+VGl0ZXI8L25hbWU+CiAgICAgPGZsYWdzPjI2Mjc4NjwvZmxhZ3M+CiAgICAgPHZhbHVlIHR5cGU9IjIiPjA8L3ZhbHVlPgogICAgPC9CYXNpY0VudHJ5PgogICAgPEJhc2ljRW50cnk+CiAgICAgPG5hbWU+UGFyYWxsZWw8L25hbWU+CiAgICAgPGZsYWdzPjI2Mjc4NjwvZmxhZ3M+CiAgICAgPHZhbHVlIHR5cGU9IjIiPjA8L3ZhbHVlPgogICAgPC9CYXNpY0VudHJ5PgogICAgPEJhc2ljRW50cnk+CiAgICAgPG5hbWU+UHJpb3JpdHk8L25hbWU+CiAgICAgPGZsYWdzPjI2Mjc4NjwvZmxhZ3M+CiAgICAgPHZhbHVlIHR5cGU9IjIiPjA8L3ZhbHVlPgogICAgPC9CYXNpY0VudHJ5PgogICAgPEJhc2ljRW50cnk+CiAgICAgPG5hbWU+TWluVm9sdW1lPC9uYW1lPgogICAgIDxmbGFncz4yNjI3ODY8L2ZsYWdzPgogICAgIDx2YWx1ZSB0eXBlPSIyIj4wPC92YWx1ZT4KICAgIDwvQmFzaWNFbnRyeT4KICAgIDxCYXNpY0VudHJ5PgogICAgIDxuYW1lPlZpc2libGU8L25hbWU+CiAgICAgPGZsYWdzPjI2Mjc4NjwvZmxhZ3M+CiAgICAgPHZhbHVlIHR5cGU9IjIiPjM8L3ZhbHVlPgogICAgPC9CYXNpY0VudHJ5PgogICA8L0Jhc2ljRW50cnk+CiAgIDxCYXNpY0VudHJ5PgogICAgPG5hbWU+UjM8L25hbWU+CiAgICA8ZmxhZ3M+MjYyMjc0PC9mbGFncz4KICAgIDxCYXNpY0VudHJ5PgogICAgIDxuYW1lPkV4cGlyYXRpb25EYXRlPC9uYW1lPgogICAgIDxmbGFncz4yNjMwNDI8L2ZsYWdzPgogICAgIDx2YWx1ZSB0eXBlPSIzIj48L3ZhbHVlPgogICAgPC9CYXNpY0VudHJ5PgogICAgPEJhc2ljRW50cnk+CiAgICAgPG5hbWU+TG90TnVtYmVyPC9uYW1lPgogICAgIDxmbGFncz4yNjMwNDI8L2ZsYWdzPgogICAgIDx2YWx1ZSB0eXBlPSIzIj48L3ZhbHVlPgogICAgPC9CYXNpY0VudHJ5PgogICAgPEJhc2ljRW50cnk+CiAgICAgPG5hbWU+UmVhZ2VudDwvbmFtZT4KICAgICA8ZmxhZ3M+MjYzMDQyPC9mbGFncz4KICAgICA8dmFsdWUgdHlwZT0iMyI+PC92YWx1ZT4KICAgIDwvQmFzaWNFbnRyeT4KICAgIDxCYXNpY0VudHJ5PgogICAgIDxuYW1lPkNhdGVnb3J5PC9uYW1lPgogICAgIDxmbGFncz4yNjMwNDI8L2ZsYWdzPgogICAgIDx2YWx1ZSB0eXBlPSIzIj48L3ZhbHVlPgogICAgPC9CYXNpY0VudHJ5PgogICAgPEJhc2ljRW50cnk+CiAgICAgPG5hbWU+QWN0aXZlPC9uYW1lPgogICAgIDxmbGFncz4yNjI1MzA8L2ZsYWdzPgogICAgIDx2YWx1ZSB0eXBlPSIxIj4wPC92YWx1ZT4KICAgIDwvQmFzaWNFbnRyeT4KICAgIDxCYXNpY0VudHJ5PgogICAgIDxuYW1lPlRpbWU8L25hbWU+CiAgICAgPGZsYWdzPjI2Mjc4NjwvZmxhZ3M+CiAgICAgPHZhbHVlIHR5cGU9IjIiPjA8L3ZhbHVlPgogICAgPC9CYXNpY0VudHJ5PgogICAgPEJhc2ljRW50cnk+CiAgICAgPG5hbWU+VGl0ZXI8L25hbWU+CiAgICAgPGZsYWdzPjI2Mjc4NjwvZmxhZ3M+CiAgICAgPHZhbHVlIHR5cGU9IjIiPjA8L3ZhbHVlPgogICAgPC9CYXNpY0VudHJ5PgogICAgPEJhc2ljRW50cnk+CiAgICAgPG5hbWU+UGFyYWxsZWw8L25hbWU+CiAgICAgPGZsYWdzPjI2Mjc4NjwvZmxhZ3M+CiAgICAgPHZhbHVlIHR5cGU9IjIiPjA8L3ZhbHVlPgogICAgPC9CYXNpY0VudHJ5PgogICAgPEJhc2ljRW50cnk+CiAgICAgPG5hbWU+UHJpb3JpdHk8L25hbWU+CiAgICAgPGZsYWdzPjI2Mjc4NjwvZmxhZ3M+CiAgICAgPHZhbHVlIHR5cGU9IjIiPjA8L3ZhbHVlPgogICAgPC9CYXNpY0VudHJ5PgogICAgPEJhc2ljRW50cnk+CiAgICAgPG5hbWU+TWluVm9sdW1lPC9uYW1lPgogICAgIDxmbGFncz4yNjI3ODY8L2ZsYWdzPgogICAgIDx2YWx1ZSB0eXBlPSIyIj4wPC92YWx1ZT4KICAgIDwvQmFzaWNFbnRyeT4KICAgIDxCYXNpY0VudHJ5PgogICAgIDxuYW1lPlZpc2libGU8L25hbWU+CiAgICAgPGZsYWdzPjI2Mjc4NjwvZmxhZ3M+CiAgICAgPHZhbHVlIHR5cGU9IjIiPjM8L3ZhbHVlPgogICAgPC9CYXNpY0VudHJ5PgogICA8L0Jhc2ljRW50cnk+CiAgIDxCYXNpY0VudHJ5PgogICAgPG5hbWU+UjQ8L25hbWU+CiAgICA8ZmxhZ3M+MjYyMjc0PC9mbGFncz4KICAgIDxCYXNpY0VudHJ5PgogICAgIDxuYW1lPkV4cGlyYXRpb25EYXRlPC9uYW1lPgogICAgIDxmbGFncz4yNjMwNDI8L2ZsYWdzPgogICAgIDx2YWx1ZSB0eXBlPSIzIj48L3ZhbHVlPgogICAgPC9CYXNpY0VudHJ5PgogICAgPEJhc2ljRW50cnk+CiAgICAgPG5hbWU+TG90TnVtYmVyPC9uYW1lPgogICAgIDxmbGFncz4yNjMwNDI8L2ZsYWdzPgogICAgIDx2YWx1ZSB0eXBlPSIzIj48L3ZhbHVlPgogICAgPC9CYXNpY0VudHJ5PgogICAgPEJhc2ljRW50cnk+CiAgICAgPG5hbWU+UmVhZ2VudDwvbmFtZT4KICAgICA8ZmxhZ3M+MjYzMDQyPC9mbGFncz4KICAgICA8dmFsdWUgdHlwZT0iMyI+PC92YWx1ZT4KICAgIDwvQmFzaWNFbnRyeT4KICAgIDxCYXNpY0VudHJ5PgogICAgIDxuYW1lPkNhdGVnb3J5PC9uYW1lPgogICAgIDxmbGFncz4yNjMwNDI8L2ZsYWdzPgogICAgIDx2YWx1ZSB0eXBlPSIzIj48L3ZhbHVlPgogICAgPC9CYXNpY0VudHJ5PgogICAgPEJhc2ljRW50cnk+CiAgICAgPG5hbWU+QWN0aXZlPC9uYW1lPgogICAgIDxmbGFncz4yNjI1MzA8L2ZsYWdzPgogICAgIDx2YWx1ZSB0eXBlPSIxIj4wPC92YWx1ZT4KICAgIDwvQmFzaWNFbnRyeT4KICAgIDxCYXNpY0VudHJ5PgogICAgIDxuYW1lPlRpbWU8L25hbWU+CiAgICAgPGZsYWdzPjI2Mjc4NjwvZmxhZ3M+CiAgICAgPHZhbHVlIHR5cGU9IjIiPjA8L3ZhbHVlPgogICAgPC9CYXNpY0VudHJ5PgogICAgPEJhc2ljRW50cnk+CiAgICAgPG5hbWU+VGl0ZXI8L25hbWU+CiAgICAgPGZsYWdzPjI2Mjc4NjwvZmxhZ3M+CiAgICAgPHZhbHVlIHR5cGU9IjIiPjA8L3ZhbHVlPgogICAgPC9CYXNpY0VudHJ5PgogICAgPEJhc2ljRW50cnk+CiAgICAgPG5hbWU+UGFyYWxsZWw8L25hbWU+CiAgICAgPGZsYWdzPjI2Mjc4NjwvZmxhZ3M+CiAgICAgPHZhbHVlIHR5cGU9IjIiPjA8L3ZhbHVlPgogICAgPC9CYXNpY0VudHJ5PgogICAgPEJhc2ljRW50cnk+CiAgICAgPG5hbWU+UHJpb3JpdHk8L25hbWU+CiAgICAgPGZsYWdzPjI2Mjc4NjwvZmxhZ3M+CiAgICAgPHZhbHVlIHR5cGU9IjIiPjA8L3ZhbHVlPgogICAgPC9CYXNpY0VudHJ5PgogICAgPEJhc2ljRW50cnk+CiAgICAgPG5hbWU+TWluVm9sdW1lPC9uYW1lPgogICAgIDxmbGFncz4yNjI3ODY8L2ZsYWdzPgogICAgIDx2YWx1ZSB0eXBlPSIyIj4wPC92YWx1ZT4KICAgIDwvQmFzaWNFbnRyeT4KICAgIDxCYXNpY0VudHJ5PgogICAgIDxuYW1lPlZpc2libGU8L25hbWU+CiAgICAgPGZsYWdzPjI2Mjc4NjwvZmxhZ3M+CiAgICAgPHZhbHVlIHR5cGU9IjIiPjM8L3ZhbHVlPgogICAgPC9CYXNpY0VudHJ5PgogICA8L0Jhc2ljRW50cnk+CiAgIDxCYXNpY0VudHJ5PgogICAgPG5hbWU+UjU8L25hbWU+CiAgICA8ZmxhZ3M+MjYyMjc0PC9mbGFncz4KICAgIDxCYXNpY0VudHJ5PgogICAgIDxuYW1lPkV4cGlyYXRpb25EYXRlPC9uYW1lPgogICAgIDxmbGFncz4yNjMwNDI8L2ZsYWdzPgogICAgIDx2YWx1ZSB0eXBlPSIzIj48L3ZhbHVlPgogICAgPC9CYXNpY0VudHJ5PgogICAgPEJhc2ljRW50cnk+CiAgICAgPG5hbWU+TG90TnVtYmVyPC9uYW1lPgogICAgIDxmbGFncz4yNjMwNDI8L2ZsYWdzPgogICAgIDx2YWx1ZSB0eXBlPSIzIj48L3ZhbHVlPgogICAgPC9CYXNpY0VudHJ5PgogICAgPEJhc2ljRW50cnk+CiAgICAgPG5hbWU+UmVhZ2VudDwvbmFtZT4KICAgICA8ZmxhZ3M+MjYzMDQyPC9mbGFncz4KICAgICA8dmFsdWUgdHlwZT0iMyI+PC92YWx1ZT4KICAgIDwvQmFzaWNFbnRyeT4KICAgIDxCYXNpY0VudHJ5PgogICAgIDxuYW1lPkNhdGVnb3J5PC9uYW1lPgogICAgIDxmbGFncz4yNjMwNDI8L2ZsYWdzPgogICAgIDx2YWx1ZSB0eXBlPSIzIj48L3ZhbHVlPgogICAgPC9CYXNpY0VudHJ5PgogICAgPEJhc2ljRW50cnk+CiAgICAgPG5hbWU+QWN0aXZlPC9uYW1lPgogICAgIDxmbGFncz4yNjI1MzA8L2ZsYWdzPgogICAgIDx2YWx1ZSB0eXBlPSIxIj4wPC92YWx1ZT4KICAgIDwvQmFzaWNFbnRyeT4KICAgIDxCYXNpY0VudHJ5PgogICAgIDxuYW1lPlRpbWU8L25hbWU+CiAgICAgPGZsYWdzPjI2Mjc4NjwvZmxhZ3M+CiAgICAgPHZhbHVlIHR5cGU9IjIiPjA8L3ZhbHVlPgogICAgPC9CYXNpY0VudHJ5PgogICAgPEJhc2ljRW50cnk+CiAgICAgPG5hbWU+VGl0ZXI8L25hbWU+CiAgICAgPGZsYWdzPjI2Mjc4NjwvZmxhZ3M+CiAgICAgPHZhbHVlIHR5cGU9IjIiPjA8L3ZhbHVlPgogICAgPC9CYXNpY0VudHJ5PgogICAgPEJhc2ljRW50cnk+CiAgICAgPG5hbWU+UGFyYWxsZWw8L25hbWU+CiAgICAgPGZsYWdzPjI2Mjc4NjwvZmxhZ3M+CiAgICAgPHZhbHVlIHR5cGU9IjIiPjA8L3ZhbHVlPgogICAgPC9CYXNpY0VudHJ5PgogICAgPEJhc2ljRW50cnk+CiAgICAgPG5hbWU+UHJpb3JpdHk8L25hbWU+CiAgICAgPGZsYWdzPjI2Mjc4NjwvZmxhZ3M+CiAgICAgPHZhbHVlIHR5cGU9IjIiPjA8L3ZhbHVlPgogICAgPC9CYXNpY0VudHJ5PgogICAgPEJhc2ljRW50cnk+CiAgICAgPG5hbWU+TWluVm9sdW1lPC9uYW1lPgogICAgIDxmbGFncz4yNjI3ODY8L2ZsYWdzPgogICAgIDx2YWx1ZSB0eXBlPSIyIj4wPC92YWx1ZT4KICAgIDwvQmFzaWNFbnRyeT4KICAgIDxCYXNpY0VudHJ5PgogICAgIDxuYW1lPlZpc2libGU8L25hbWU+CiAgICAgPGZsYWdzPjI2Mjc4NjwvZmxhZ3M+CiAgICAgPHZhbHVlIHR5cGU9IjIiPjI8L3ZhbHVlPgogICAgPC9CYXNpY0VudHJ5PgogICA8L0Jhc2ljRW50cnk+CiAgIDxCYXNpY0VudHJ5PgogICAgPG5hbWU+UjY8L25hbWU+CiAgICA8ZmxhZ3M+MjYyMjc0PC9mbGFncz4KICAgIDxCYXNpY0VudHJ5PgogICAgIDxuYW1lPkV4cGlyYXRpb25EYXRlPC9uYW1lPgogICAgIDxmbGFncz4yNjMwNDI8L2ZsYWdzPgogICAgIDx2YWx1ZSB0eXBlPSIzIj48L3ZhbHVlPgogICAgPC9CYXNpY0VudHJ5PgogICAgPEJhc2ljRW50cnk+CiAgICAgPG5hbWU+TG90TnVtYmVyPC9uYW1lPgogICAgIDxmbGFncz4yNjMwNDI8L2ZsYWdzPgogICAgIDx2YWx1ZSB0eXBlPSIzIj48L3ZhbHVlPgogICAgPC9CYXNpY0VudHJ5PgogICAgPEJhc2ljRW50cnk+CiAgICAgPG5hbWU+UmVhZ2VudDwvbmFtZT4KICAgICA8ZmxhZ3M+MjYzMDQyPC9mbGFncz4KICAgICA8dmFsdWUgdHlwZT0iMyI+PC92YWx1ZT4KICAgIDwvQmFzaWNFbnRyeT4KICAgIDxCYXNpY0VudHJ5PgogICAgIDxuYW1lPkNhdGVnb3J5PC9uYW1lPgogICAgIDxmbGFncz4yNjMwNDI8L2ZsYWdzPgogICAgIDx2YWx1ZSB0eXBlPSIzIj48L3ZhbHVlPgogICAgPC9CYXNpY0VudHJ5PgogICAgPEJhc2ljRW50cnk+CiAgICAgPG5hbWU+QWN0aXZlPC9uYW1lPgogICAgIDxmbGFncz4yNjI1MzA8L2ZsYWdzPgogICAgIDx2YWx1ZSB0eXBlPSIxIj4wPC92YWx1ZT4KICAgIDwvQmFzaWNFbnRyeT4KICAgIDxCYXNpY0VudHJ5PgogICAgIDxuYW1lPlRpbWU8L25hbWU+CiAgICAgPGZsYWdzPjI2Mjc4NjwvZmxhZ3M+CiAgICAgPHZhbHVlIHR5cGU9IjIiPjA8L3ZhbHVlPgogICAgPC9CYXNpY0VudHJ5PgogICAgPEJhc2ljRW50cnk+CiAgICAgPG5hbWU+VGl0ZXI8L25hbWU+CiAgICAgPGZsYWdzPjI2Mjc4NjwvZmxhZ3M+CiAgICAgPHZhbHVlIHR5cGU9IjIiPjA8L3ZhbHVlPgogICAgPC9CYXNpY0VudHJ5PgogICAgPEJhc2ljRW50cnk+CiAgICAgPG5hbWU+UGFyYWxsZWw8L25hbWU+CiAgICAgPGZsYWdzPjI2Mjc4NjwvZmxhZ3M+CiAgICAgPHZhbHVlIHR5cGU9IjIiPjA8L3ZhbHVlPgogICAgPC9CYXNpY0VudHJ5PgogICAgPEJhc2ljRW50cnk+CiAgICAgPG5hbWU+UHJpb3JpdHk8L25hbWU+CiAgICAgPGZsYWdzPjI2Mjc4NjwvZmxhZ3M+CiAgICAgPHZhbHVlIHR5cGU9IjIiPjA8L3ZhbHVlPgogICAgPC9CYXNpY0VudHJ5PgogICAgPEJhc2ljRW50cnk+CiAgICAgPG5hbWU+TWluVm9sdW1lPC9uYW1lPgogICAgIDxmbGFncz4yNjI3ODY8L2ZsYWdzPgogICAgIDx2YWx1ZSB0eXBlPSIyIj4wPC92YWx1ZT4KICAgIDwvQmFzaWNFbnRyeT4KICAgIDxCYXNpY0VudHJ5PgogICAgIDxuYW1lPlZpc2libGU8L25hbWU+CiAgICAgPGZsYWdzPjI2Mjc4NjwvZmxhZ3M+CiAgICAgPHZhbHVlIHR5cGU9IjIiPjI8L3ZhbHVlPgogICAgPC9CYXNpY0VudHJ5PgogICA8L0Jhc2ljRW50cnk+CiAgIDxCYXNpY0VudHJ5PgogICAgPG5hbWU+Ujc8L25hbWU+CiAgICA8ZmxhZ3M+MjYyMjc0PC9mbGFncz4KICAgIDxCYXNpY0VudHJ5PgogICAgIDxuYW1lPkV4cGlyYXRpb25EYXRlPC9uYW1lPgogICAgIDxmbGFncz4yNjMwNDI8L2ZsYWdzPgogICAgIDx2YWx1ZSB0eXBlPSIzIj48L3ZhbHVlPgogICAgPC9CYXNpY0VudHJ5PgogICAgPEJhc2ljRW50cnk+CiAgICAgPG5hbWU+TG90TnVtYmVyPC9uYW1lPgogICAgIDxmbGFncz4yNjMwNDI8L2ZsYWdzPgogICAgIDx2YWx1ZSB0eXBlPSIzIj48L3ZhbHVlPgogICAgPC9CYXNpY0VudHJ5PgogICAgPEJhc2ljRW50cnk+CiAgICAgPG5hbWU+UmVhZ2VudDwvbmFtZT4KICAgICA8ZmxhZ3M+MjYzMDQyPC9mbGFncz4KICAgICA8dmFsdWUgdHlwZT0iMyI+PC92YWx1ZT4KICAgIDwvQmFzaWNFbnRyeT4KICAgIDxCYXNpY0VudHJ5PgogICAgIDxuYW1lPkNhdGVnb3J5PC9uYW1lPgogICAgIDxmbGFncz4yNjMwNDI8L2ZsYWdzPgogICAgIDx2YWx1ZSB0eXBlPSIzIj48L3ZhbHVlPgogICAgPC9CYXNpY0VudHJ5PgogICAgPEJhc2ljRW50cnk+CiAgICAgPG5hbWU+QWN0aXZlPC9uYW1lPgogICAgIDxmbGFncz4yNjI1MzA8L2ZsYWdzPgogICAgIDx2YWx1ZSB0eXBlPSIxIj4wPC92YWx1ZT4KICAgIDwvQmFzaWNFbnRyeT4KICAgIDxCYXNpY0VudHJ5PgogICAgIDxuYW1lPlRpbWU8L25hbWU+CiAgICAgPGZsYWdzPjI2Mjc4NjwvZmxhZ3M+CiAgICAgPHZhbHVlIHR5cGU9IjIiPjA8L3ZhbHVlPgogICAgPC9CYXNpY0VudHJ5PgogICAgPEJhc2ljRW50cnk+CiAgICAgPG5hbWU+VGl0ZXI8L25hbWU+CiAgICAgPGZsYWdzPjI2Mjc4NjwvZmxhZ3M+CiAgICAgPHZhbHVlIHR5cGU9IjIiPjA8L3ZhbHVlPgogICAgPC9CYXNpY0VudHJ5PgogICAgPEJhc2ljRW50cnk+CiAgICAgPG5hbWU+UGFyYWxsZWw8L25hbWU+CiAgICAgPGZsYWdzPjI2Mjc4NjwvZmxhZ3M+CiAgICAgPHZhbHVlIHR5cGU9IjIiPjA8L3ZhbHVlPgogICAgPC9CYXNpY0VudHJ5PgogICAgPEJhc2ljRW50cnk+CiAgICAgPG5hbWU+UHJpb3JpdHk8L25hbWU+CiAgICAgPGZsYWdzPjI2Mjc4NjwvZmxhZ3M+CiAgICAgPHZhbHVlIHR5cGU9IjIiPjA8L3ZhbHVlPgogICAgPC9CYXNpY0VudHJ5PgogICAgPEJhc2ljRW50cnk+CiAgICAgPG5hbWU+TWluVm9sdW1lPC9uYW1lPgogICAgIDxmbGFncz4yNjI3ODY8L2ZsYWdzPgogICAgIDx2YWx1ZSB0eXBlPSIyIj4wPC92YWx1ZT4KICAgIDwvQmFzaWNFbnRyeT4KICAgIDxCYXNpY0VudHJ5PgogICAgIDxuYW1lPlZpc2libGU8L25hbWU+CiAgICAgPGZsYWdzPjI2Mjc4NjwvZmxhZ3M+CiAgICAgPHZhbHVlIHR5cGU9IjIiPjI8L3ZhbHVlPgogICAgPC9CYXNpY0VudHJ5PgogICA8L0Jhc2ljRW50cnk+CiAgIDxCYXNpY0VudHJ5PgogICAgPG5hbWU+Ujg8L25hbWU+CiAgICA8ZmxhZ3M+MjYyMjc0PC9mbGFncz4KICAgIDxCYXNpY0VudHJ5PgogICAgIDxuYW1lPkV4cGlyYXRpb25EYXRlPC9uYW1lPgogICAgIDxmbGFncz4yNjMwNDI8L2ZsYWdzPgogICAgIDx2YWx1ZSB0eXBlPSIzIj48L3ZhbHVlPgogICAgPC9CYXNpY0VudHJ5PgogICAgPEJhc2ljRW50cnk+CiAgICAgPG5hbWU+TG90TnVtYmVyPC9uYW1lPgogICAgIDxmbGFncz4yNjMwNDI8L2ZsYWdzPgogICAgIDx2YWx1ZSB0eXBlPSIzIj48L3ZhbHVlPgogICAgPC9CYXNpY0VudHJ5PgogICAgPEJhc2ljRW50cnk+CiAgICAgPG5hbWU+UmVhZ2VudDwvbmFtZT4KICAgICA8ZmxhZ3M+MjYzMDQyPC9mbGFncz4KICAgICA8dmFsdWUgdHlwZT0iMyI+PC92YWx1ZT4KICAgIDwvQmFzaWNFbnRyeT4KICAgIDxCYXNpY0VudHJ5PgogICAgIDxuYW1lPkNhdGVnb3J5PC9uYW1lPgogICAgIDxmbGFncz4yNjMwNDI8L2ZsYWdzPgogICAgIDx2YWx1ZSB0eXBlPSIzIj48L3ZhbHVlPgogICAgPC9CYXNpY0VudHJ5PgogICAgPEJhc2ljRW50cnk+CiAgICAgPG5hbWU+QWN0aXZlPC9uYW1lPgogICAgIDxmbGFncz4yNjI1MzA8L2ZsYWdzPgogICAgIDx2YWx1ZSB0eXBlPSIxIj4wPC92YWx1ZT4KICAgIDwvQmFzaWNFbnRyeT4KICAgIDxCYXNpY0VudHJ5PgogICAgIDxuYW1lPlRpbWU8L25hbWU+CiAgICAgPGZsYWdzPjI2Mjc4NjwvZmxhZ3M+CiAgICAgPHZhbHVlIHR5cGU9IjIiPjA8L3ZhbHVlPgogICAgPC9CYXNpY0VudHJ5PgogICAgPEJhc2ljRW50cnk+CiAgICAgPG5hbWU+VGl0ZXI8L25hbWU+CiAgICAgPGZsYWdzPjI2Mjc4NjwvZmxhZ3M+CiAgICAgPHZhbHVlIHR5cGU9IjIiPjA8L3ZhbHVlPgogICAgPC9CYXNpY0VudHJ5PgogICAgPEJhc2ljRW50cnk+CiAgICAgPG5hbWU+UGFyYWxsZWw8L25hbWU+CiAgICAgPGZsYWdzPjI2Mjc4NjwvZmxhZ3M+CiAgICAgPHZhbHVlIHR5cGU9IjIiPjA8L3ZhbHVlPgogICAgPC9CYXNpY0VudHJ5PgogICAgPEJhc2ljRW50cnk+CiAgICAgPG5hbWU+UHJpb3JpdHk8L25hbWU+CiAgICAgPGZsYWdzPjI2Mjc4NjwvZmxhZ3M+CiAgICAgPHZhbHVlIHR5cGU9IjIiPjA8L3ZhbHVlPgogICAgPC9CYXNpY0VudHJ5PgogICAgPEJhc2ljRW50cnk+CiAgICAgPG5hbWU+TWluVm9sdW1lPC9uYW1lPgogICAgIDxmbGFncz4yNjI3ODY8L2ZsYWdzPgogICAgIDx2YWx1ZSB0eXBlPSIyIj4wPC92YWx1ZT4KICAgIDwvQmFzaWNFbnRyeT4KICAgIDxCYXNpY0VudHJ5PgogICAgIDxuYW1lPlZpc2libGU8L25hbWU+CiAgICAgPGZsYWdzPjI2Mjc4NjwvZmxhZ3M+CiAgICAgPHZhbHVlIHR5cGU9IjIiPjI8L3ZhbHVlPgogICAgPC9CYXNpY0VudHJ5PgogICA8L0Jhc2ljRW50cnk+CiAgIDxCYXNpY0VudHJ5PgogICAgPG5hbWU+UzE8L25hbWU+CiAgICA8ZmxhZ3M+MjYyMjc0PC9mbGFncz4KICAgIDxCYXNpY0VudHJ5PgogICAgIDxuYW1lPkV4cGlyYXRpb25EYXRlPC9uYW1lPgogICAgIDxmbGFncz4yNjMwNDI8L2ZsYWdzPgogICAgIDx2YWx1ZSB0eXBlPSIzIj48L3ZhbHVlPgogICAgPC9CYXNpY0VudHJ5PgogICAgPEJhc2ljRW50cnk+CiAgICAgPG5hbWU+TG90TnVtYmVyPC9uYW1lPgogICAgIDxmbGFncz4yNjMwNDI8L2ZsYWdzPgogICAgIDx2YWx1ZSB0eXBlPSIzIj48L3ZhbHVlPgogICAgPC9CYXNpY0VudHJ5PgogICAgPEJhc2ljRW50cnk+CiAgICAgPG5hbWU+UmVhZ2VudDwvbmFtZT4KICAgICA8ZmxhZ3M+MjYzMDQyPC9mbGFncz4KICAgICA8dmFsdWUgdHlwZT0iMyI+PC92YWx1ZT4KICAgIDwvQmFzaWNFbnRyeT4KICAgIDxCYXNpY0VudHJ5PgogICAgIDxuYW1lPkNhdGVnb3J5PC9uYW1lPgogICAgIDxmbGFncz4yNjMwNDI8L2ZsYWdzPgogICAgIDx2YWx1ZSB0eXBlPSIzIj48L3ZhbHVlPgogICAgPC9CYXNpY0VudHJ5PgogICAgPEJhc2ljRW50cnk+CiAgICAgPG5hbWU+QWN0aXZlPC9uYW1lPgogICAgIDxmbGFncz4yNjI1MzA8L2ZsYWdzPgogICAgIDx2YWx1ZSB0eXBlPSIxIj4wPC92YWx1ZT4KICAgIDwvQmFzaWNFbnRyeT4KICAgIDxCYXNpY0VudHJ5PgogICAgIDxuYW1lPlRpbWU8L25hbWU+CiAgICAgPGZsYWdzPjI2Mjc4NjwvZmxhZ3M+CiAgICAgPHZhbHVlIHR5cGU9IjIiPjA8L3ZhbHVlPgogICAgPC9CYXNpY0VudHJ5PgogICAgPEJhc2ljRW50cnk+CiAgICAgPG5hbWU+VGl0ZXI8L25hbWU+CiAgICAgPGZsYWdzPjI2Mjc4NjwvZmxhZ3M+CiAgICAgPHZhbHVlIHR5cGU9IjIiPjA8L3ZhbHVlPgogICAgPC9CYXNpY0VudHJ5PgogICAgPEJhc2ljRW50cnk+CiAgICAgPG5hbWU+UGFyYWxsZWw8L25hbWU+CiAgICAgPGZsYWdzPjI2Mjc4NjwvZmxhZ3M+CiAgICAgPHZhbHVlIHR5cGU9IjIiPjA8L3ZhbHVlPgogICAgPC9CYXNpY0VudHJ5PgogICAgPEJhc2ljRW50cnk+CiAgICAgPG5hbWU+UHJpb3JpdHk8L25hbWU+CiAgICAgPGZsYWdzPjI2Mjc4NjwvZmxhZ3M+CiAgICAgPHZhbHVlIHR5cGU9IjIiPjA8L3ZhbHVlPgogICAgPC9CYXNpY0VudHJ5PgogICAgPEJhc2ljRW50cnk+CiAgICAgPG5hbWU+TWluVm9sdW1lPC9uYW1lPgogICAgIDxmbGFncz4yNjI3ODY8L2ZsYWdzPgogICAgIDx2YWx1ZSB0eXBlPSIyIj4wPC92YWx1ZT4KICAgIDwvQmFzaWNFbnRyeT4KICAgIDxCYXNpY0VudHJ5PgogICAgIDxuYW1lPlZpc2libGU8L25hbWU+CiAgICAgPGZsYWdzPjI2Mjc4NjwvZmxhZ3M+CiAgICAgPHZhbHVlIHR5cGU9IjIiPjc8L3ZhbHVlPgogICAgPC9CYXNpY0VudHJ5PgogICA8L0Jhc2ljRW50cnk+CiAgIDxCYXNpY0VudHJ5PgogICAgPG5hbWU+UzI8L25hbWU+CiAgICA8ZmxhZ3M+MjYyMjc0PC9mbGFncz4KICAgIDxCYXNpY0VudHJ5PgogICAgIDxuYW1lPkV4cGlyYXRpb25EYXRlPC9uYW1lPgogICAgIDxmbGFncz4yNjMwNDI8L2ZsYWdzPgogICAgIDx2YWx1ZSB0eXBlPSIzIj48L3ZhbHVlPgogICAgPC9CYXNpY0VudHJ5PgogICAgPEJhc2ljRW50cnk+CiAgICAgPG5hbWU+TG90TnVtYmVyPC9uYW1lPgogICAgIDxmbGFncz4yNjMwNDI8L2ZsYWdzPgogICAgIDx2YWx1ZSB0eXBlPSIzIj48L3ZhbHVlPgogICAgPC9CYXNpY0VudHJ5PgogICAgPEJhc2ljRW50cnk+CiAgICAgPG5hbWU+UmVhZ2VudDwvbmFtZT4KICAgICA8ZmxhZ3M+MjYzMDQyPC9mbGFncz4KICAgICA8dmFsdWUgdHlwZT0iMyI+PC92YWx1ZT4KICAgIDwvQmFzaWNFbnRyeT4KICAgIDxCYXNpY0VudHJ5PgogICAgIDxuYW1lPkNhdGVnb3J5PC9uYW1lPgogICAgIDxmbGFncz4yNjMwNDI8L2ZsYWdzPgogICAgIDx2YWx1ZSB0eXBlPSIzIj48L3ZhbHVlPgogICAgPC9CYXNpY0VudHJ5PgogICAgPEJhc2ljRW50cnk+CiAgICAgPG5hbWU+QWN0aXZlPC9uYW1lPgogICAgIDxmbGFncz4yNjI1MzA8L2ZsYWdzPgogICAgIDx2YWx1ZSB0eXBlPSIxIj4wPC92YWx1ZT4KICAgIDwvQmFzaWNFbnRyeT4KICAgIDxCYXNpY0VudHJ5PgogICAgIDxuYW1lPlRpbWU8L25hbWU+CiAgICAgPGZsYWdzPjI2Mjc4NjwvZmxhZ3M+CiAgICAgPHZhbHVlIHR5cGU9IjIiPjA8L3ZhbHVlPgogICAgPC9CYXNpY0VudHJ5PgogICAgPEJhc2ljRW50cnk+CiAgICAgPG5hbWU+VGl0ZXI8L25hbWU+CiAgICAgPGZsYWdzPjI2Mjc4NjwvZmxhZ3M+CiAgICAgPHZhbHVlIHR5cGU9IjIiPjA8L3ZhbHVlPgogICAgPC9CYXNpY0VudHJ5PgogICAgPEJhc2ljRW50cnk+CiAgICAgPG5hbWU+UGFyYWxsZWw8L25hbWU+CiAgICAgPGZsYWdzPjI2Mjc4NjwvZmxhZ3M+CiAgICAgPHZhbHVlIHR5cGU9IjIiPjA8L3ZhbHVlPgogICAgPC9CYXNpY0VudHJ5PgogICAgPEJhc2ljRW50cnk+CiAgICAgPG5hbWU+UHJpb3JpdHk8L25hbWU+CiAgICAgPGZsYWdzPjI2Mjc4NjwvZmxhZ3M+CiAgICAgPHZhbHVlIHR5cGU9IjIiPjA8L3ZhbHVlPgogICAgPC9CYXNpY0VudHJ5PgogICAgPEJhc2ljRW50cnk+CiAgICAgPG5hbWU+TWluVm9sdW1lPC9uYW1lPgogICAgIDxmbGFncz4yNjI3ODY8L2ZsYWdzPgogICAgIDx2YWx1ZSB0eXBlPSIyIj4wPC92YWx1ZT4KICAgIDwvQmFzaWNFbnRyeT4KICAgIDxCYXNpY0VudHJ5PgogICAgIDxuYW1lPlZpc2libGU8L25hbWU+CiAgICAgPGZsYWdzPjI2Mjc4NjwvZmxhZ3M+CiAgICAgPHZhbHVlIHR5cGU9IjIiPjc8L3ZhbHVlPgogICAgPC9CYXNpY0VudHJ5PgogICA8L0Jhc2ljRW50cnk+CiAgPC9CYXNpY0VudHJ5PgogIDxCYXNpY0VudHJ5PgogICA8bmFtZT5TYW1wbGVzPC9uYW1lPgogICA8ZmxhZ3M+MjYyMjc0PC9mbGFncz4KICAgPEJhc2ljRW50cnk+CiAgICA8bmFtZT4wPC9uYW1lPgogICAgPGZsYWdzPjI2MjI3NDwvZmxhZ3M+CiAgICA8QmFzaWNFbnRyeT4KICAgICA8bmFtZT5Bbm5vdGF0aW9uPC9uYW1lPgogICAgIDxmbGFncz4yNjMwNDI8L2ZsYWdzPgogICAgIDx2YWx1ZSB0eXBlPSIzIj5WaW9CbHVlClZpb0dyZWVuCkZJVEMKUEUKUGVyQ1AtVmlvNzAwClBFLVZpbzc3MApBUEMKQVBDLVZpbzc3MDwvdmFsdWU+CiAgICA8L0Jhc2ljRW50cnk+CiAgICA8QmFzaWNFbnRyeT4KICAgICA8bmFtZT5SZWFnZW50czwvbmFtZT4KICAgICA8ZmxhZ3M+MjYzNTU0PC9mbGFncz4KICAgICA8dmFsdWUgdHlwZT0iNSI+MHgwPC92YWx1ZT4KICAgIDwvQmFzaWNFbnRyeT4KICAgIDxCYXNpY0VudHJ5PgogICAgIDxuYW1lPkZsb3dSYXRlPC9uYW1lPgogICAgIDxmbGFncz4yNjMwNDI8L2ZsYWdzPgogICAgIDx2YWx1ZSB0eXBlPSIzIj5Mb3c8L3ZhbHVlPgogICAgPC9CYXNpY0VudHJ5PgogICAgPEJhc2ljRW50cnk+CiAgICAgPG5hbWU+QXV0b0Zsb3dSYXRlPC9uYW1lPgogICAgIDxmbGFncz4yNjI1MzA8L2ZsYWdzPgogICAgIDx2YWx1ZSB0eXBlPSIxIj4wPC92YWx1ZT4KICAgIDwvQmFzaWNFbnRyeT4KICAgIDxCYXNpY0VudHJ5PgogICAgIDxuYW1lPkV2ZW50TGltaXQ8L25hbWU+CiAgICAgPGZsYWdzPjI2Mjc4NjwvZmxhZ3M+CiAgICAgPHZhbHVlIHR5cGU9IjIiPjEwMDAwPC92YWx1ZT4KICAgIDwvQmFzaWNFbnRyeT4KICAgIDxCYXNpY0VudHJ5PgogICAgIDxuYW1lPkV2ZW50TGltaXRlZDwvbmFtZT4KICAgICA8ZmxhZ3M+MjYyNTMwPC9mbGFncz4KICAgICA8dmFsdWUgdHlwZT0iMSI+MTwvdmFsdWU+CiAgICA8L0Jhc2ljRW50cnk+CiAgICA8QmFzaWNFbnRyeT4KICAgICA8bmFtZT5HYXRlPC9uYW1lPgogICAgIDxmbGFncz4yNjMwNDI8L2ZsYWdzPgogICAgIDx2YWx1ZSB0eXBlPSIzIj5saXZlXFAxXFAyPC92YWx1ZT4KICAgIDwvQmFzaWNFbnRyeT4KICAgIDxCYXNpY0VudHJ5PgogICAgIDxuYW1lPkdhdGVGbGFnczwvbmFtZT4KICAgICA8ZmxhZ3M+MjYyNzg2PC9mbGFncz4KICAgICA8dmFsdWUgdHlwZT0iMiI+MzwvdmFsdWU+CiAgICA8L0Jhc2ljRW50cnk+CiAgICA8QmFzaWNFbnRyeT4KICAgICA8bmFtZT5Nb2RlPC9uYW1lPgogICAgIDxmbGFncz4yNjMwNDI8L2ZsYWdzPgogICAgIDx2YWx1ZSB0eXBlPSIzIj5TdGFuZGFyZDwvdmFsdWU+CiAgICA8L0Jhc2ljRW50cnk+CiAgICA8QmFzaWNFbnRyeT4KICAgICA8bmFtZT5TZXBhcmF0aW9uVm9sdW1lPC9uYW1lPgogICAgIDxmbGFncz4yNjI3ODY8L2ZsYWdzPgogICAgIDx2YWx1ZSB0eXBlPSIyIj4yMDA8L3ZhbHVlPgogICAgPC9CYXNpY0VudHJ5PgogICAgPEJhc2ljRW50cnk+CiAgICAgPG5hbWU+U2FtcGxlVm9sdW1lPC9uYW1lPgogICAgIDxmbGFncz4yNjI3ODY8L2ZsYWdzPgogICAgIDx2YWx1ZSB0eXBlPSIyIj40MDwvdmFsdWU+CiAgICA8L0Jhc2ljRW50cnk+CiAgICA8QmFzaWNFbnRyeT4KICAgICA8bmFtZT5QZXJmb3JtQXV0b0xhYmVsaW5nPC9uYW1lPgogICAgIDxmbGFncz4yNjI1MzA8L2ZsYWdzPgogICAgIDx2YWx1ZSB0eXBlPSIxIj4wPC92YWx1ZT4KICAgIDwvQmFzaWNFbnRyeT4KICAgIDxCYXNpY0VudHJ5PgogICAgIDxuYW1lPk1peGluZ1BhcmFtZXRlcnM8L25hbWU+CiAgICAgPGZsYWdzPjI2MjI3NDwvZmxhZ3M+CiAgICA8L0Jhc2ljRW50cnk+CiAgICA8QmFzaWNFbnRyeT4KICAgICA8bmFtZT5NaXhpbmdGcmVxdWVuY3k8L25hbWU+CiAgICAgPGZsYWdzPjI2Mjc4NjwvZmxhZ3M+CiAgICAgPHZhbHVlIHR5cGU9IjIiPjA8L3ZhbHVlPgogICAgPC9CYXNpY0VudHJ5PgogICAgPEJhc2ljRW50cnk+CiAgICAgPG5hbWU+TWl4aW5nRHVyYXRpb248L25hbWU+CiAgICAgPGZsYWdzPjI2Mjc4NjwvZmxhZ3M+CiAgICAgPHZhbHVlIHR5cGU9IjIiPjA8L3ZhbHVlPgogICAgPC9CYXNpY0VudHJ5PgogICAgPEJhc2ljRW50cnk+CiAgICAgPG5hbWU+TWl4aW5nQWxnb3JpdGhtPC9uYW1lPgogICAgIDxmbGFncz4yNjI3ODY8L2ZsYWdzPgogICAgIDx2YWx1ZSB0eXBlPSIyIj4wPC92YWx1ZT4KICAgIDwvQmFzaWNFbnRyeT4KICAgIDxCYXNpY0VudHJ5PgogICAgIDxuYW1lPk1peGluZ0RldmljZTwvbmFtZT4KICAgICA8ZmxhZ3M+MjYzMDQyPC9mbGFncz4KICAgICA8dmFsdWUgdHlwZT0iMyI+Tm9uZU1peGVyPC92YWx1ZT4KICAgIDwvQmFzaWNFbnRyeT4KICAgIDxCYXNpY0VudHJ5PgogICAgIDxuYW1lPk1peGluZ0tleTwvbmFtZT4KICAgICA8ZmxhZ3M+MjYzMDQyPC9mbGFncz4KICAgICA8dmFsdWUgdHlwZT0iMyI+T2ZmPC92YWx1ZT4KICAgIDwvQmFzaWNFbnRyeT4KICAgIDxCYXNpY0VudHJ5PgogICAgIDxuYW1lPk1peGluZ05hbWU8L25hbWU+CiAgICAgPGZsYWdzPjI2MzA0MjwvZmxhZ3M+CiAgICAgPHZhbHVlIHR5cGU9IjMiPk9mZjwvdmFsdWU+CiAgICA8L0Jhc2ljRW50cnk+CiAgICA8QmFzaWNFbnRyeT4KICAgICA8bmFtZT5Vc2VMaXF1aWREZXRlY3Rpb248L25hbWU+CiAgICAgPGZsYWdzPjI2MjUzMDwvZmxhZ3M+CiAgICAgPHZhbHVlIHR5cGU9IjEiPjA8L3ZhbHVlPgogICAgPC9CYXNpY0VudHJ5PgogICAgPEJhc2ljRW50cnk+CiAgICAgPG5hbWU+U2FtcGxlSWQ8L25hbWU+CiAgICAgPGZsYWdzPjI2MzA0MjwvZmxhZ3M+CiAgICAgPHZhbHVlIHR5cGU9IjMiPjwvdmFsdWU+CiAgICA8L0Jhc2ljRW50cnk+CiAgICA8QmFzaWNFbnRyeT4KICAgICA8bmFtZT5QYXRpZW50SWQ8L25hbWU+CiAgICAgPGZsYWdzPjI2MzA0MjwvZmxhZ3M+CiAgICAgPHZhbHVlIHR5cGU9IjMiPjwvdmFsdWU+CiAgICA8L0Jhc2ljRW50cnk+CiAgICA8QmFzaWNFbnRyeT4KICAgICA8bmFtZT5Hcm91cDwvbmFtZT4KICAgICA8ZmxhZ3M+MjYyNzg2PC9mbGFncz4KICAgICA8dmFsdWUgdHlwZT0iMiI+MDwvdmFsdWU+CiAgICA8L0Jhc2ljRW50cnk+CiAgICA8QmFzaWNFbnRyeT4KICAgICA8bmFtZT5TdGF0ZTwvbmFtZT4KICAgICA8ZmxhZ3M+MjYyNzg2PC9mbGFncz4KICAgICA8dmFsdWUgdHlwZT0iMiI+MjwvdmFsdWU+CiAgICA8L0Jhc2ljRW50cnk+CiAgICA8QmFzaWNFbnRyeT4KICAgICA8bmFtZT5BZHZhbmNlZDwvbmFtZT4KICAgICA8ZmxhZ3M+MjYyNzg2PC9mbGFncz4KICAgICA8dmFsdWUgdHlwZT0iMiI+MTwvdmFsdWU+CiAgICA8L0Jhc2ljRW50cnk+CiAgICA8QmFzaWNFbnRyeT4KICAgICA8bmFtZT5BbmFseXNpc1RlbXBsYXRlPC9uYW1lPgogICAgIDxmbGFncz4yNjMwNDI8L2ZsYWdzPgogICAgIDx2YWx1ZSB0eXBlPSIzIj48L3ZhbHVlPgogICAgPC9CYXNpY0VudHJ5PgogICAgPEJhc2ljRW50cnk+CiAgICAgPG5hbWU+SW5zdHJ1bWVudFNldHRpbmc8L25hbWU+CiAgICAgPGZsYWdzPjI2MzA0MjwvZmxhZ3M+CiAgICAgPHZhbHVlIHR5cGU9IjMiPjwvdmFsdWU+CiAgICA8L0Jhc2ljRW50cnk+CiAgICA8QmFzaWNFbnRyeT4KICAgICA8bmFtZT5BZHZhbmNlZE1vZGU8L25hbWU+CiAgICAgPGZsYWdzPjI2MzA0MjwvZmxhZ3M+CiAgICAgPHZhbHVlIHR5cGU9IjMiPjwvdmFsdWU+CiAgICA8L0Jhc2ljRW50cnk+CiAgICA8QmFzaWNFbnRyeT4KICAgICA8bmFtZT5BZHZhbmNlZFN1Yk1vZGU8L25hbWU+CiAgICAgPGZsYWdzPjI2MzA0MjwvZmxhZ3M+CiAgICAgPHZhbHVlIHR5cGU9IjMiPjwvdmFsdWU+CiAgICA8L0Jhc2ljRW50cnk+CiAgIDwvQmFzaWNFbnRyeT4KICA8L0Jhc2ljRW50cnk+CiA8L0Jhc2ljRW50cnk+CiA8QmFzaWNFbnRyeT4KICA8bmFtZT5Db25maWd1cmF0aW9uPC9uYW1lPgogIDxmbGFncz4yNjMwNDI8L2ZsYWdzPgogIDx2YWx1ZSB0eXBlPSIzIj5GTDg8L3ZhbHVlPgogPC9CYXNpY0VudHJ5PgogPEJhc2ljRW50cnk+CiAgPG5hbWU+RmlsZVR5cGU8L25hbWU+CiAgPGZsYWdzPjI2MzA0MjwvZmxhZ3M+CiAgPHZhbHVlIHR5cGU9IjMiPkV4cGVyaW1lbnQ8L3ZhbHVlPgogPC9CYXNpY0VudHJ5PgogPEJhc2ljRW50cnk+CiAgPG5hbWU+Q2hlY2tzdW08L25hbWU+CiAgPGZsYWdzPjI2MjkxNDwvZmxhZ3M+CiAgPHZhbHVlIHR5cGU9IjMiPjhmZGFkN2UyNzJhYzhkZDhhZWY4YTg1N2YyNzk5NjEwPC92YWx1ZT4KIDwvQmFzaWNFbnRyeT4KPC9CYXNpY0VudHJ5Pgo=/@MB_WELLINFOS/d2lzIDEgMSAxNiBTaW5nbGUgdHViZSByYWNrIDAgMCAwIDAgMTEgMjAyMi1TZXAtMTkgOCAxNjoyNTowNyA=/@MB_SESSIONID/f125a1b6-b868-4375-9f84-c990db0cae8a/   14364                                                                                                          ç4ê>éF9éF9	>?ÚÞÿ>P?ºÜ?Öß:?P0?wÒ¸ÂP9´.¾»´¤:u!.:è$r?Ó7ê>I9I9Wì?B<P>:·?ßEo@*.Ë?Ú¼?bÁ<ú<YPk?Ò
;(R:Ï¬?¬]7wÌ+2wÌ+2ìÈ¦=vÊ_=Ê>?2<î Ï; §;?Õ>¹+ ²8!¿#¸
:;ì9ÐW?L}8wÌ«2wÌ«2Ó»ä<l£<äÿ2?Q·;ÛUj;·+?Ì0¹9tI9X«à¾c¦û8Ç9¬¥m>ôÄÐ8YÙ3YÙ3äD/>ÅW÷=Tg5?È$?àgÊ>$?f/B=ðOö<ÒI?Òñè<ºZ <ñ9?éÁÓ8wÌ+3wÌ+3m¾Ì>F>>É8C?8?&Ï>¯þ0?äwZ¸fÆ8qò¾`M):ôå:¾%?&9¿V3¿V3õ?òT¢>íQ?È?É>|c|>ø L?¹«_9Ë¾ÜY6£V9C¸1<«¥09YÙ3YÙ3ðÆ<X<è\1?Û;K;f;ø?#å¸759jÓ¡¾Ù¸+s9[$¾©B9èR3èR3´e?¤ç?ÕI?¤Ò?öU?ôÔ<?±9E#
:( >|D:á¯{:fö?ö9wÌ«3wÌ«3^2=½Ú=¸'-?ôhZ;-øK;å	?N¹9Út¿f08lV9ÉëÒ=ú9FÁ3FÁ3|d?j`°>Z:??">b[>Ü0(?¶Þ8PeÆ9> {;8ç/;Ñ7?ï9¿Ö3¿Ö3Y ¤>>ì{?&z>ö>ÓGx?~w=·ö<zø?(=³<?>¯9$9ì3$9ì3¼V=ké =ëP*?zk;ØôQ;K?_}¹¨0õ8TX¿$£(8»çg9(º=â¾ª9YÙ4YÙ4¤Äñ<
¸<^#(?OÍ^;ÎN;
?è;¹Ce9éP+¿%`Í7ÇèÑ8xú==½9!4!4ÏÙ>ª>ìôE?ªù>©P>"/.?àZk¹	9Ê¾¡^J:N	:Ú§<?[¸½9èR4èR4Hûô<º´<ú§-?¤Ç;7w;²U?þó´·èÄK9ìUc½üuñ·F«A9.½©¿9°!4°!4²>ÓÕ=Ï5?Dm<S{;<ý!?óÓ¹º	9´É}¿¶."9W÷»dÃ9wÌ+4wÌ+4¼OÕ>¹Ä>6O?ç,º>ø>=-?6§¹l*9Ë¿S¾k_9´Ä9£ÜÚ>¦öË9>64>64PÒ>È=>zF=?håâ>&ì©>Úê*?*ÿò<uÌ<Ë¢O?º
=~²Ì<è©@?ÇáÓ9FA4FA4øÇ{>p.>ßÀ8?G6?Zé>rx,?r 9ÌóZ9úg> û:BC:o7?ÈÙ9ÍL4ÍL4!?d¿>o??Ø??Å³
?oV0?Ç|¹Ç¾'9Ä@¿E¸¾:qÚ:é«?ÔÆá9¿V4¿V4ïq¢>ôñX>P°??ÖÍç>Ú;§>úk1?Ù¹>Xß8+ ¿·º9äÏ9!À>éå9\|a4\|a4+?³D¢>l\?@m?!V"?ðAx?§9ër9ayå>1ç;ê;a¢a?lbì9$9l4$9l4í;=qr
=Ãù,?ÒÒq;ýuW;Q©?ÒØÙ¸ØQ@9iý¾mì·ô8ÄîM¾>H:ëõv4ëõv4í<?Õ;º>­Ù?FÝ¥?BF7?n®g?îI:ÔÁÌ9Fe%?::lÍ±9¡Y?Wó:YÙ4YÙ4>xXR>®M:?«>C~>Ê/,?[<Õ$<ÚøB?VÊF<Ò<¥0?f:½74½74ëÍ>U>·àF?§ä¦>w>Jê,?+¹ó9Ä&`¿K>9­¬8aa?£Z:!4!4÷õ<t±<A1?6N;ÂD;_Û?FÅ¹ÔÙ8p¥¿»ð7>g9ANA=»³:ô4ô4ót>Öè?>»±4?'j>G>Ä'?¤«R;qh
;ÔB?f<«+!<·°6?[2$:èR4èR4cÇþ=P¨=B?Ð>×{>ð0?ëtâ:ãð¬:æ'?yë<®<3¯A?x0):L±4L±4ò5é>`Z>;:E?Úû"?¹Nò>1,?Ç9á9°H>¸;zÃ»:Q?¹):°¡4°¡4¾?,Èj>SÔ?G®?¸?`?Æ?:9´^¼9%}>\¬:Ìn;:½¾k?0:n¦4n¦4\ç©>á³V>J?e?!?Zþ5?ç¢o<µâ<ò-U?&Ñð<+í<I?%W2:wÌ«4wÌ«4ëcÖ=$¢=%e@?M>T°Ã=%2?Þ
x¹L59,i/¿U%u;¾ô;ÖÐK?3:Û*±4Û*±4éCð>z>ûàJ?¤ÝÖ?Q÷?Tk<?V-E<r¥â;Ô¶^?Í=)\A=¶O?~4:>¶4>¶4ïn¡>rØa>Öü6?º>éi>Uè,? ;ÄÊ¿:ÞºQ?o¾q<¿û*<Úø4?¨4>:¢ç»4¢ç»4«å>k>ÊÂc?ýàb?%	?2S?3 9,÷§9¥ô>T: :H)?ì?:FÁ4FÁ4Zì=\ÆÅ<w)?Ö´3;v+;X'?KÉ¹8 9û¿´7]P9ZüÓ<Ü½A:j¤Æ4j¤Æ4>+¢Y>K¡;?ºN>#Y>ù},?ôi¹,9GN¿8"¿9Õïà9YÙ>XGK:ÍÌ4ÍÌ4@æ>O>F?å"?þXæ>¥	5?,@9àv9â­>HÃ9ñ&Í9Vó>ò5o:1aÑ41aÑ4G½=M]=Hß+?;Þm;ân?Z2¹ð'9Åo¿¸`9ÇIø½q:¿Ö4¿Ö4Þá.>Wæ=Ê\B?¢>ë>[À>}<?qJ5=¡i×<õrW?õÞÎ<k<eJI?ý©t:øÜ4øÜ4IÎ­>êco>sÝ9?ùiS>Kõ#>Q%?<ýP8xy99dµ=ö:L:ØX?#:\|á4\|á4êµ¶>&_q>¥ÈA?Ø?ÊðÔ>#-?*9
Às9óô
?èØ:ëç9>wx?%`:ÀÚæ4ÀÚæ4DÛ?¥¡>#Zq?êYî>À>T?[Y8/©X9­=¼9çªc9qÈ?³:$9ì4$9ì4
xò>r >mG?Åý>CÉ¶>µ1?£f;Kx<;P¹Q?H3=^zî<¯@?°÷:ñ4ñ4~&?'y>?	?ôî>¤¤?8F?9ÎHM9Yî>æ:ýËß9ö¬?9:ëõö4ëõö4wE>[ÕÓ=Ùd4?HÑ<`Y<~W#??à¹Ü8rDÀ¦÷¸ ¢ý7öù¿00:OTü4OTü4ã­<;c<øq*?!ü8;¶ù:Ä¤=?j¹9²ç¾úPï¸t¡¢9-[<¾:YÙ5YÙ5$³%=7>ô<­-?!cz;ÓU;,?AM¹úA8ð(HÀ¸
&8¿ÔN9ZÍ=ê :55>7=«:=V,,?áÁ;oÔ¡;ÖY?iP¹?9ø[¿ ·uO±9ß³Ø¼L¦:½75½75[=O=Þ2=Ó)?'S;Î,;~g?#ôÓ¸uäÙ8Êù¾¥JP7Ñtµ8î=VZ§:ïæ5ïæ5¤é<D§<þk2?9P;DÍt;Ú&?Z±®¸39³y¾å~¸)Õ8ï/¾,&»:!5!50
?<3±>­£G?÷Æ'?Ú>ôD?¼O!9z159íèã>lº,:Gõ9}G4?y¼:SE5SE5$´<Úè< p-?áÀ:9Ëµ:Î?)h¸à8?¿%4¸k+9àÈ¾;¥½:ô5ô5óB?sË>x,t?±¬?èà=?òÓh?/õË9`{¥9ÏÂ?ÿ@;Àñ:Wnk?KÈ½:¶£5¶£5-Oº=fð=º0?ßf= äF=LE%?Ð57&9Á=£%¼;þ;íº3?Ø¾:èR5èR5.¦?R|?À(?»Î?
#¥>¯f?H!|¸Ñme9Bª¾O9¤¢97û>9Á:55¶²Ö>Õ>7tP?¨?1Í>§<?m8WÉÀ8P±>C):¹Ã:iZ?ÍÁ:L±5L±5÷Å?>>ÉA9?nö?d|Õ>±Ô-?ÿª=.|V=ôL?ò=®<@?Æ2Ã:~`5~`5:c?%¡?Ä[?N¡?¸©1?Fÿg?ü'Á9R¡9Æ?ä]Ö;÷;ÑL?ÒTÄ:°!5°!5C/>åþü=+1?5¥)<r<Sv&?­¼¸y(R9È'¾"3¹;U9m¿Ç:á¾#5á¾#5°ã=·¢¥=¥Û/?ßÙ>\M§>O&?fÓH¹49²»¿{[7U#9õ,=ÒÅÌ:n&5n&5ÖÂý>¢>¶ÅG?PH?¤ª?¢;?z,#8Ù­I9Ï=°ð9¡.Â9#6?ÇÂÏ:E)5E)5Ëh=Ç.='+?«ý;ÄT;S?g²8ã£9ª>Lß¸Ð	ù8KÔå¾öJÔ:wÌ+5wÌ+5M=»?Ý<×)?Ð¼V;RJ2;¤*?14¹°k×8"V¿¡(
7n¨³9ÓÝD<¶Ô:©{.5©{.5@ñ£>hgS>¿F?Qñ>BÌ¨>þ6?h[d9ø9þÏÄ>ks:ç~(:ãê8?[HÕ:Û*15Û*15×<~Ó<r,?(¬³;ÌZq;0>?á¥O8ê9æ@§=PËcµî59,!»ZØ:
Ú35
Ú35ÉGõ<µ£·<ÿö*?Á\;yO;?þ¹xË9z¾F#9.`9Îº>eKÝ:>65>65¨~p?¦Nï>¢?3ë?q ?¹âb?&+9·è®9Ó¤á>Äé<Õ}<¡Ãk?Ã·Ý:p895p895/Kx=)Ò5=ÎË.?>=©ß<¨R?²Ö9!
:ñåy>(²;Iî:Ç@*?ª5Þ:¢ç;5¢ç;5n(>`¢>`i?ûB#?»ÝÇ>hQ?Å%8Å9ÛaW=TO©<9<Ki?.<á:Ô>5Ô>5)><æ@>·_3?¤)	?(ZÌ>=Ô+?? <ÜôI<?,G??yØ<o<Á«:?ëáá:FA5FA5}Æþ>£/¦>º;D?)?N¼À>ÃÐ.?<¸í9wç½×Í9>ê9Õà>Ê]ä:8õC58õC5ªÒ=jµÙ<Æ:7?W£;)1;¶Õ!?ô¸zÉ#9Ë±¾¾¼Û¸½9·æô½Ñäæ:j¤F5j¤F5K#9=TB=b+*?¯;SË;9þ?¸Ø)9Y¾Òÿ8üÌ9vJf>¨í:SI5SI5} e>Jè>ê:?ô.?ý?2«)?öL<já<âþI?û=8øµ<ÍO=?ÄÌî:ÍL5ÍL5@X=2X= 53?°^;NCX;¶)?=¹hê99¬º/¿ë8:äÇ8ª'>øïñ:ÿ±N5ÿ±N5Z¿Ç>Øù>ÕºA?íÓ¬>é>*?¥Û}·£*I9ç!½øÕ9:þ2:×ä?íò:1aQ51aQ5Ê¥í>;>${J?ÅD?øíÿ>ïÒD?ðZY9ôº9Ð>`Uü:cÎ¿:nd(?[ù:cT5cT5°q?«*ª>ÁH?1?ëí>oG,?Üì7_09è«=ð°:÷a:äö>×Ä;¿V5¿V5s[¡>L:[>-l<?²AÄ>¸X>5§+?lØx<<ºnQ?X0=[¥ë<M??Êù;ÇnY5ÇnY5¼f>³7&>í²V?Ì?ñdÄ>ÄÙ;?;jÝ<<K=]?noã<<ûö^?;ø\5ø\5:?èjé>2?àù>!=>ÂW?©!59E9©ß >GÊÄ:a:3ç_?.I;*Í^5*Í^5;Î>Óê>S;?ê+?UDû>'/?À
3=ØÑÑ<kvZ?ÞÂ<ÔU}<¼êD?C;\|a5\|a5¨[R?Læ>ê i?[ï>x@>6OS?Èöí¸ ã9¶è¾-Ù9x*9Ë>«;+d5+d5*ýÓ<ñô<B´*?;µY;tô7;s|?tú?¹¼µÇ9×v¾í6¹³a9|Ï¾}6;ÀÚf5ÀÚf5<Ö=Þ<(I3?µTð;·;·(?eD¹ãº9²&:¾'8L|î7<?ç;òi5òi5I`0=Þ1ø<;ì5?s»;2X;èE$?8¼%P9)±£=G<7=äz9ó@<g;$9l5$9l5ÄÙ<ÿ¾<5r/?A£;¡³};³%?Ü.³Rz-9ö¹Ì©·
Ò8TÎ½¡;Uèn5Uèn5ûèF?×¿>~å?Ü>dCw>ýÑc?ä²8Þ£i9kC>Õ9;ñ9ÔUc?;q5q5Â>Ã=ðõ@Ó@=?m<ê{?P
¸ô'U9m·©½X~¸p9ÁUþ½Ì;¹Ft5¹Ft5øÿ<q\¶<é3?MZÎ;;2É?Ï<¹c9Ã,9¿hG8úùô8R>AÙ;ëõv5ëõv5KQ>ê>ú%:?mF?ãÙ>õã#?wn¸w°,9'Ð0¾/Ø9Âò8y?=g;¥y5¥y5ÙÚ>jö>4GT?³#?h¿>Âq??bÕ8#9Ñ¦A>º);nÕÔ:hK?¬ ;OT|5OT|5£b¼>ðpu>W}D?µ%E?®?n5?J÷=¯¢­<«ïI?Væë;¾Õ£;iM8?_È#;55Ú>Ë=fü=Ós-?¢P:<Ï<3
 ?¸d)¹Ðb¦9IP¾`á9pû9;j?B%;YÙ5YÙ5E=4§>=À<,?qm;)5,;8}0?óÜ8´)9E°=êü8SÃó8ùb?';ò05ò05¶?:ï¢>Ë¨S?HÀ(?_èÔ>ùçJ?FÏ9¸i`9 Íl?98¥;Øµc;é¾9?`ç';55q^ß>µ×>+;?å¸ë>»­>zc.?a~B<×¿í;lQ?7!;lñ:+?ö';$à5$à5ß	= ¯Á<;6?²ßt;OR3;Ê.?08
ÛÌ8d³>rr¹zZ9ÌÓO¿PN+;½75½75èË>Ñ>D??@2Á>J.?÷ýÖ8j9¬A/>í¶ì93º:+ÓÃ>±+;V5V5Mã%?8në>¦a4?Ls|?y<?½r+?àÍ8K9S5>ÛÍ;ùoà:G6?äN,;ïæ5ïæ5l?þZ>¦è?ìo? åÒ>?<9Ú÷9Ûg?f¬:$®w:02?°,;>5>5¹æ>éû>Â_?ãöw?F4?þ0?Ð´8ta9ÍOM>ËA;Þ';¥,?«-;!5!5ø1?!è>v?wì1?%¬>?æD¹Z0|9¾@¾²¨Û9§ô9éØå>Í).;ºí5ºí5,Ç?.º>ËQO?ï*Ò>»>à;D?Ê	¤¸´®&9\ð{¾xY!9Üú9>në.;SE5SE5rê¡>ñjg>3?²3?((?ÇX+?Å"u<[? <HÎC?vÏ8:Ñ(:
º?;/6;ë5ë5ùi>Ï-#>(7?@Ç+>W>k(?íX :oB:ë.?8nõ<ë­<Þ5?Ï]8;ô5ô5z³Ñ<ó<<ã)/?ª;¢;ï?¨8Ð9T=ª9sñ9ë{>dø8;L5L5>0¸:>½7?d#?aÇ>d,?.ü<K.?<-J?·Û<n<ÙÉ7?X[<;¶£5¶£5ZG=ílË<0?´;Dã;]j?5=
¹t9sÐý¾ Ó8Åo9~ûa>òì=;Oû5Oû5¬¨?xÚô>ÄÁ¯?ó«?N?S¢?NÇÁ9nb9![?'zÈ:ïu}:T|J?ò=;èR5èR5Æî?×5»>ÖÖ?;N?ë?'ê?P­Ø9y79µ?Æ:Ä.g:üÑ/?ìQ?;ª5ª5!=>Ò>e4?XC´>â>ô.?åµ/=@;×<>þP?=?<£UB<¯n7?:*B;55Ì>Éì>++@?FÞ>!# >q1?¾¸::9½»¾hÕ
:xVà9m?þ(D;³Y5³Y5Î=èd=¦µ+?5ã;âü¿;0{?¸öc¸fÕ8º0Ï¾;i9gd9çà?qD;L±5L±5ÓÜ0?Ì7Ã>ûíg?q@?9ô3?÷r6?×úö9¡¡É9ÈÉ?Öm;;ÐªF?yH;å5å5lÔ+?õØ>K?éS?V?"ô@?è½9,}9JO?>ÁR;Õü;[ØG?OTJ;~`5~`5«¡>\><?Ár¨>%¹>y'?FC¸	W$9`yL¾Ô¯ý9¦:ìó>GK;¸5¸5ëS>\¡ >ÊLQ?I?'Ú?Æ­/?4ô<$£´;µÂG?î<Â^<33?®O;°¡5°¡5fò<=®<	2?Ò¾};ÅX;fÕ?8¸x	9:À¾ëi=¸Ølz9`¡Á½éjP;Hg¢5Hg¢5å">ûíÑ=¤F?|êÏ>e¼>Êý+?ÊÁ7l¼9=øú9n&ë9³]?·Q;á¾£5á¾£5Ë^5=	X=j+?#L;ë<;B
?X3¹Àr8T½¿[Ü¸áù8Ö¾¬ÏR;z¥5z¥5á´<Þ¹<X"-?ÐG;¶Nç:$?­z¹ì¹À7£A=ÀG¹ºß9Øë#¿Å^;n¦5n¦5æ>Oã>MU?-Oº>A{>Ô=?6Ì7Q9u9§U==Nô8w9¯|>¨Ä`;¬Å§5¬Å§5*ÈF?¿>ÿÌ?ØC?à¶H?§ÁD?Bñ8ìÇ9>§>C(v:i:jj?a;E©5E©5óÕ«>öOS>Í,P?f@K? ?(ö0?n~E8zOF9$òþ=Gá
:öp:`Öï>'Ùa;Þtª5Þtª5^(=ïö<.?k;>7B;Ææ?<KË·çu9eT½cÏ8|9²ð
>2d;wÌ«5wÌ«5ÅÎ>Ù>BB?Ôw!?ëxé>O1?£¾=ç¼<çîJ?T»<ë"t<þnD?û(e;$­5$­5bÍH=5
=65?bÙ;qâ@;áA?jô¹¦9c÷¾mR¸b'9ÅÁ ¾f;©{®5©{®5eï= )C=V`.?h°
<òøÎ;­+?Ä#W¸Ylõ8Pi`¾³Ôí¸âu9Äøw¾g;BÓ¯5BÓ¯5 JØ>Ø >FhN?
?Ô0½>#6?i8ål9oyÐ=óI9Òcf9)¨>çh;Û*±5Û*±5d>æi.>ù&A?RúQ?ü?«*?eæ<e(<RåE?ìH=Lî=¡xA?g£j;t²5t²5&ÜÌ=0Ù=Í2? ´>Tf>[ç+?ý¥Ü7x59ÕáÊ=V<É9ïó9#0Ó>å¢p;
Ú³5
Ú³5VlÇ>8s>Vt<?µ+*?ºÌò>"l3? ²Á8=G 9°>L:ã0:æ²?Ëèq;¦1µ5¦1µ5Z¼<<oâ1?ãK;O;WÛ6?ø¹
­8$Å¿ÌB9C94?ß0t;>¶5>¶5ÓÆ=íÕH=q+2?Æ»;´;]?> 7
l9Vl-=pó­7t93M=«Zv;×à·5×à·5ãº>Öãj>Ù®K?¼=í>?¬>L0?¿ë{8Ò"Z9Ó>ãV:$÷:xê>l*x;p8¹5p8¹5¥½>Öéã=m3?îT#<#eæ;Î{5?åÁ¹gö39¸ÎÆ¾Ï/7Ðú9AÂÝ<¬Ky;	º5	º5Rlõ>Þ>¡;M?Ý'(?5ß>DÜ@?w9óM9¥*?ÛÕ9.u9u4?Áy;¢ç»5¢ç»5ö >d©D>¿Q?Ã(?Q"0?=ZG?þ<#<L%T?ò:n¾:½#?ãy;;?½5;?½5Ü}>>'Áü=
ð@?Æ2å<³zh<c|?þã¸Îa9w¡P¾m±8A9³>ùúy;Ô¾5Ô¾59º<¨<é8-?§ÌO;r<;ò$
?|5Æ¸èK!9æJ¾à 
¹S·9_¾Òêz;mî¿5mî¿54·>8N_>ER?Û¿>a>Ï??ö8:!9XP>å»£8 E9T>Ø¤};FÁ5FÁ5,øV=B=?øQ?ÒÆ<}Î;£$?Õd8²ªª8  «>lkò¸ Òm9¥y¾g®};Â5Â50*=Ó·<Øêm?C;Ë%2;~~V?}Dy8;×I9>zZ8pC91>}/~;8õÃ58õÃ5ü±Q=aà=n.?~=Ï¾o=~?(:;ã:t?ç<·àP<"1?ÓÈ;ÑLÅ5ÑLÅ5áúH?·Þ>1g?.rÖ?Ö?HF?¹:×9_Y?jç÷9 o9ªo?ÂØ;j¤Æ5j¤Æ5ýO?þ
·>r?G?Çç>Ð?5BÆ9ç7·9æ
?=ÉË9
 980?ðA;üÇ5üÇ5¶O±>¬b>M@H?²Ú>4\¡>·ù,?äÒ9Ï9ðÅ>ÄÆ9VÃ:9sµ?d;SÉ5SÉ5©áß>¶²>Ý·@??Þ&?ÜNê>
Q6?¡÷Ç8³98§>üRW:î@:1?wK;4«Ê54«Ê5¦xÙ>O±>!ÚE??v?9?Ä<?Úeï7À|,9:§±=µ`:àBr:@?àm;ÍÌ5ÍÌ5/;Í>Q(>Úm;?ýö½>Æ>2?ø}9×Ñ9¨W>TV:ÇØ×9Dy~?;fZÍ5fZÍ5¦Ä>Ùr>;¼N?ªyõ>ÿ²¯>FÕ2?487u9\0=ïÔ:¬Ø9ñ?Ú;;ÿ±Î5ÿ±Î5ôYÑ>yi>®P??Ð7Ð>ÊÑ<?uç"9în9à®>Í'r:÷Ï>:q"?WJ;	Ð5	Ð5ÒFË=Z=ÿ3?³Ã(<68ø;ë
.?]î¸t$9Mp¹¾ÐÑo8
9¶Î=4;1aÑ51aÑ5??ç·>æB?ª.?1Yó>8¨7?T9ã¸9$C>\Ñ:6SP:´@?;Ê¸Ò5Ê¸Ò5(^?¦á>`¦|?Kr=?BÍ>Gl?ê0:þ¢Ã9Eg?Ö¹99I&?U+;cÔ5cÔ5B+>\g5>=A?ÃØÃ>¥>É/?¦¡.;?AÓ:S?öÎ<èâ< B?É;ügÕ5ügÕ5H\=Ù =»K/?a.;¼wù:ýñ2?Õò¹@¨T9L²¾Xi(¸e-9Â£ø½;¿Ö5¿Ö5Â">`14>_%=?ÿê´>E9>ÜÁ(?kYæ¸b~9ìØ¾¾D,9ãì8Þ?
6;.Ø5.Ø5Èf?»
È> MD?ç´>Ïy>b9?Jh¨8'h9÷´9>Å¿²8»W9öT>;ÇnÙ5ÇnÙ5-i>QÒ>¶R>?ª?Ô>©0?¢> =öÉ<¢K?o¦B=ú=\Ï9?áî;`ÆÚ5`ÆÚ5r(>OÃì=ìF6?ª¾\<Ûh<ù?1?Eñ¸k?9*Wd¾¤Çò8w@9#[¡>§¿;øÜ5øÜ5ÞÐ<õî<B®-?N?;Ë;S3û>¨¶¹G<9PÃ²¾K`8×r9³u
>ß;uÝ5uÝ5["2=;è<+|D?4<2æ;éMH?'iI¹·Q9ÓÅ¾;[9ÐZ@91Í?;*ÍÞ5*ÍÞ5{F>>Ú[C?:b¼>RÈ>//?q¹/¢92-i¾`ö6-æ8¥ý <Ô;Ã$à5Ã$à5îÁ>Ì>3ê>?ööß>°r§>É3+?Û9[d9]>;=ä:r-?8#;\|á5\|á5 [?×-ð>i?~ü?eñ©>¬MB?¼_¶Ú^¢9C`°»±]:vó:Æl?e(;õÓâ5õÓâ5ÑZ$>§¾D=ØÚÕ?Krª<~E±;Ù$ö?/Â¸"Ú8®äã¾~½¸[u9¾p;+ä5+ä58 >;>3[?ÜD?«?ÕC?Dô¶=9íúa¼Ò¾S:Ò*Ò9
ö?3;'å5'å5ûdC="=ôÕ(?Y%t;¢)T;½K?gO¹ ¿I9X¿ 7*¸ä²9s½C×;ÀÚæ5ÀÚæ5ôÑM?ÎÜ÷>ÌT?'Ç?¾Ll?01X?Pkì8j§9Ë4> :Ð%¼9g6?R#;Y2è5Y2è5ÉY?6dô>é!d?9!?ä>jñ4?b~9ù_»9QÆ­>¥;"b;àc;?8;òé5òé5ã?
©>T?²c?²Ý#?SÜ1?^¿)9À­9	{>L:ê@N:F5?^;áê5áê5)m«=o r=à4?ªBy<8<vM-?*Kù¸ï8ó@V¿Y¾7O>9Ú¹=¢;$9ì5$9ì5Ù>?r©>ôHF?î^?ü*"?S/?Zók9<ä9vã¼>N7;ðÔò:ãvA?èÙ£;½í5½í5b!m=ýÄ(=×Ø3?Ã;ÿ½;ÒZ1?ï.[¹Zýâ8-2w¿´{8~~9.ø=/½¥;Uèî5Uèî5Jþ>Â©=>ÎK?­y|?Z4?
3?ûS9ã±©9Ä>Ã:yt:Q
?hé¥;î?ð5î?ð5Û?§¡>ß?°RÅ?*n?&T?23>æÐ·=my?vÒ=o&=uäg?åÿ¦;ñ5ñ5{ªi=v}=ré=?¾<CÈ;û-?/
¹eh 90+Ý¾ië$7.9æáñ<¾S¨; ïò5 ïò5Âe=úzÈ<£+.?Ft¡;j_;]X9?oìÔ¸ñ59ïË¾ ¸f 9¦ ¾V¨;¹Fô5¹Fô5ü?½çá>¹o?ïs@Oo?Ù?r&$:ý9Ü³%?vs[;î3Å:Øp?i§¨;Rõ5Rõ5_ì=Ø8É<¹J%?_Æ6;â;?Å¸òRÀ8rº¾N&
¹c7£$âÀ½©;ëõö5ëõö5Vb?Ååø=3@WeO?{j>ì·©?twT;°¥«:p?>¤';j:C¤?$©;Mø5Mø5X+?d^Æ>í½?ð=@Û£?»@?¥{1<j`;ÕÎÊ?xø;z2#;Â?G-©;¥ù5¥ù5<?±Å>¼Ñ¾?¿@©¤?A@¹<×³;0@3V<JgG;J¹	@2©;¶üú5¶üú5ý?Åær>@D@}³?ÔD@q²<à=;F@àO<á7;í@¤7©;OTü5OTü56?ÐãÇ>ï¥Ë?²¬@ÏÅ?ÎTà?ª	è<ünû;@ì?)h<3Ê¶;±£½?MZ©;è«ý5è«ý5÷¦ý>¹>hÉ[?#ÈT?ç)?6?òG9|^9rR¢>ÚI:çóÚ9÷k?47«;ÿ5ÿ5+ù=N«=nö9?ÃÌp<7<ó'?.¹ð8p5¿÷wP9Dß9o>Ì«;-6-6â Ù>õ>}(K?^nâ>[l>¡ò6?:mU8n@9U>`;JË:bÿ6?6c¬;YÙ6YÙ6Î^Ê=sw=ùÚ0?Ý	<ÉcÃ;¹3?à´f9+º¿#w8Pg9ÊÁ>LH­;&6&6ª,Ä>²'p>Q?ÖXN?n?.óE?æî78DÐ9=OäÚ:	£:ËP+?åz­;ò06ò06QôÁ<ñ¯<=h*?¨Ñð:\¸:3'?k¹Ä!8ãFØ¿!þ¸¶^Ã8í¤+¾â­;¿Ü6¿Ü6x=@Ù<©©'?±a;u³t;}G?P 8|Ï&9y<É=7Ò-9^ÜU='µ;66Òb>a>Ò§9?í¶Ó>w*¡>{%(?º.;+ÖE;TûM?®r<Þa<à·4?R¸;X46X46oï6=Í=k2?;d;´B;c *?î1¹C9®¾øm9Ã¦=9}Ë>£¸;$à6$à6ôÅØ>ç>ÁóK?îq¥>x$i>[ª5?E8u¹9	â=ö÷:L¥:v??èº;ñ6ñ6ÆÉ>Ù>8?bR¾>J±>è&-?Õ;8$9;«õ@?I"È<m¤<«Û<?4L¼;½76½76??(£>4©M?l??c'??°¸<9HÝ9eÿ>	§9~rD9a·A?ô¿;ã6ã6ÍÈ=%á<´¸-?T;­g;"B?d¹¨7°a9î?=6²¶8Í8NÞ¼¤Á;V6V6îQÈ>Äx>¸N?Q}>¿=;>+-?íøF·`e49M.
½Xºc9Sí<9¹I?OÅ;";6";6;î=Ã<*e2?zdô;±c»;ãï&?:R¸,9¦`¾ü9(fw9cO>¢uÇ;ïæ6ïæ6ÜÑa>¢>×#<?ä?QEã>t/?-9p 9×ÍÝ>`~:Þ7:SX1?fÉ;»	6»	6I}>ghC>T>?¬Â"?18ñ>Â»,?m³<Ð»`<mL?vý<¼i¨<Â£@?©eÉ;>
6>
6ñ®?¬*¤>)ÒY?Ü;?5oþ>?<?r¡q8Úg9î-V>QXm:¨¤:=X?9Ê;Tê
6Tê
6÷V=nBè<n)?*ë~;[P;$Ð?|O¹!F'9xÅ¿°"¹*;R9"jÅ¾\PÓ;!6!6öHx=ÿ3=ø0?®àR;Èk3;üp?kO¹8[97ò¾G9ÐF9×kß>4Ø;íA6íA6Bp>êÓ=º»5?Ó>ëØG>N&?«=ÍN°<õ@L?bpI<³<¦}-?^òÛ;ºí6ºí6u.c=íÏ(=B,?â;ï¼;<,?ÿ¡ê¸IZÌ8m÷¿qñý¸üv69w$²¾fÜ;
6
6¹<×<0?¸Çe:MDw:Oåí>eßG¹v9#-Ã¾½]A¹ÞD9*a*¿`Ý;SE6SE6ô?bÈ>4ÒA?E?MM?Ï9?	3¹9Èõ¾±B:¾µ:¥I?EÝ;ñ6ñ6¦B=87=9?Rü;øÔ;Æ¦?NùF¹­Ç7úÀ<ð¸U«æ8O¿ò·Þ;ë6ë62=0[=6Ê3?1/§;«;L!?Ç'¹ö9éñ¾b}½¸
8±/¿«â;¸H6¸H6Õþ=UD¨=ÊBA?^d<Óê<9?¨F9Èo~9)>ødq¸_÷9~$U¾Àgä;ô6ô6¨¶?(&Õ>8?1a'?jî>w¹3?°ï·ÂRO9>½¢ú:â\¥:B?öå;Q 6Q 6æÍf=Ô&=î1?<ß;r8¶;S?.m¹hxu9f¾Ì·d½8¯½)éè;L6L6Û>' >Ø:L?9Þ£>®k>ÿ1?àB5¹Ín9éPÂ¾
ïÃ9Nu]9~b?cí;ê÷6ê÷6µõø>C¾>õeS?f¿¥>-[a>4I<?È@¸OCÝ8Aõ¾,:´Å9=£8?Áí;¶£6¶£6§¦ã=K¢="3?Æ°">çfû=ª%?ÈV;Ïp;=?x¤<»¬o<¬/?ï;O6O6KÝ=eqã<À,?Uk;Zêy;ëû?&¸	$9$A¾¦-8²88Ã¢>°pð;Oû6Oû6gJ=CäÇ<ì.?V±V;}7;Ä?è=-¸$ì8Ó&¿IÜ¸¾S9êÔÎ¾º0ñ;§6§6ÉßÙ>Ø>u³J?mC??ÕG@?³9
0L9¸_&?:,º-:NÚ`?bUñ;èR6èR6ÿó>GC>ÙO?Yò>%A³>Ü,?&9æ^9;>¬±>8u<9>[[ñ;µþ6µþ6(,?Ì>0ðW?YX>þSJ>«æ7?Dàc¸~ d9Â(ÿ½ïÀ9Ue`9Ìø3?ZXò;ª6ª6!Û<µ6¤<Î*?+ÝX;©³B;Ú?Ðµà8]Ðe¼°Xß¸.$i9¨>u¾Öö;NV6NV6ÓÎé>òì>ÂüD?Ö?n*Ò>u6?B¸]9Là¾èè1:N6:VÓù>ö÷;66¤Ä< K<îÛ:?l;¿±: ª?Düo¹
8	SÒ¿=k9"9þ79?W÷;æ­6æ­6O¶E>->Û4?tÑÄ>/É>qR)?Õ
;JòÂ:íO6?ÊA<ç;<
8?qîø;³Y6³Y6_×e>mQ >7?ÑuÎ>^>Z+?WW=VäÇ<·ñF?N=^*À<m05?1»û;66í>5½=B/?Aäç;ñ>®;£X*?rº¸o9BRó½¨fï8Þ@"9gÜ¼>Åý;L±6L±66[>	ÃM>[2?>O>	*?À=o
Ó<Ë??Åèä<¤<ä2?²ÿ;]6]6B->WÛÓ=ä·<?o<3Q <Û>?Ê¢¹TU8×±sÀnç9ô¤i9[è?jÕÿ;å6å6½8=_=º0?z\Ý;Ï¨;(?¨¸^u~8X$)¿ø÷÷µv¨n9Zþ»Q~<±´6±´6B
T=ìÑ=Þæ*?k\=Cä<Ý%?V¹'w9`~¾®È·ÖÁt9ÚåQ½k÷<~`6~`6cL=^=&/?ô«;u;P'?¹½ü8 q¿7h´9î«=)3<J6J6¶[Z=°=+O?-ÂD<ý;uG?3Çs¹¼[9¯í¾æýz·x±$7KC¿$k<¸6¸6×·<cÁ<_X ?I/ÿ:Qï:«X?çfX¹@ã5sÂqö	8û±ò8¡>Ä<ãc 6ãc 6ê*Z>j>E;?æYÏ>õ¯>ñ!0?ðKg<ìa<0@J?Öú½<áìz<lÒA?Á0<°!6°!6ÔÆ$>kî=í0?×\<(<¼'?I¬¹("ÿ8A6¿c²·ï+9½>±<|»!6|»!6t?L7>åm?³1?|'Ô>Â:V?Ä¥8V~9,W">øý;};PûY?0¿<Hg"6Hg"6ós>~!>x@?e÷ö>M¹>³Q*?ÝÃ9¹Ü9u7¿ú$¹:-ô:¥*?iO<#6#6@§~>üÒ2>G6?xV<©ª<ª¹,?
7n¹988²%À`éH9Kx9­À>øY<á¾#6á¾#6å(Æ==Xr/?Ð¼;£Ñ;¤0?9R¹jl8£ã¿eù59"L'9³:?øU<®j$6®j$6î =§¹ì<	.?Ê9p;ùI;-?mØ¹êG9y5¿¯è¸åý8#ûê¾t<z%6z%6§¬?!ÔÄ>0`N?w*?àÌ,?OHE?ª
·ð9Z²c¼ Á:ÜÃd:Ùü!?¼<GÂ%6GÂ%6Ëö=ºÎ<Á#/?Ò÷6;';!¸?êü¸{J9Ë@ ¾õÇý¸¸L¦8UC¿<n&6n&6UÁ0>½þ=ÔÃ1?ØÎ<\U<ÊÓ(?ÿ¹*9½Vì¾1®·RZD9òc½D<à'6à'6=?ï>>fU?NKº>>µ8?ß¸¢@`8¤ª~¿o94ëá9_h>£Ñ<¬Å'6¬Å'6¨yÍ=ý=Û0?º<¿ñó;dy$?fû¹·=P9J¬Ä¾Jx8ú8¥'ù>2s	<yq(6yq(64b:=çD=b®1?O§º;V;!?ÿC¹¥e9Ú¾aÞ9è2:^Ô>µ	<E)6E)6WÁ¡>ÐY>×>?#uJ?1!?¦Å-?TIÍ<GH<®°I?èïæ<ÅQ<=?MT
<É)6É)6õ=wÍ<>]3?'¸H;91;'¶?½¹X7ßaÁ ÷ð77<9zp=lþ
<Þt*6Þt*6ô|w>B->×6?­Ð{>:>¤=-?~e¹½µJ8[éÀ>:Äw:þS?ò£<« +6« +6ÀVù<á¯¯<©5?SÈ;­ ;.?Ã¸È±8Hý¿¶6³(97ç¸Õ$
<wÌ+6wÌ+6ø5E?ö>¡#M?© ?ñÔ>`&A?P1o5úd9æC;Ft¼96½á9·Õ>Ì-
<Cx,6Cx,6<Ã>>ÿ$??ùè?÷N?-?B¿<
ìo<ydL?T×$=KÛ<ên@?ý<$-6$-6!?ý3·>(Äa?Ô?É?¥3Z?0ê9S¤ö9Ró>:c;:+gP?½<ÜÏ-6ÜÏ-6Ã8ë<ë÷®<5,?fQ";ÿ;à°?â>h¹k¡#9¬5¿ #®·ºÊ±8×¼ú½,Á<©{.6©{.6²=jîÛ<Êh/?°ºu;¹ñI;¬À?º¤k¹¶`Q9¡¿Øx7³ã91ã<£G<u'/6u'/6¾Ö±<HU<OS-? 'Ú;Em¶;?¯¹/9ÅpÄ¾*£8Vù¯9Xî= È<BÓ/6BÓ/6ÅE=À
=Ñr6?ÕÆî;Å(Æ;<?Ã&¹¾*9½ù¾¹¹ÛÀ9×÷¾"T<0606ÿ»õ<¬·<<@+?Þ#; Òz;Èl"?Þ®¸¨;¨9¾vÐ¹¬g998ôÇ¾&L<Û*16Û*16=¨É<bØ*? b·:þ¹:®hü>NÄ¹Æ£19Ws<¿(
Z¹Ë{ÿ8þ}Z¿¹¶<§Ö16§Ö16a¥>VÌa>y;?
â<?hâ?iì1?Ã0å¸ì=9H=G¾'Å9Ä1«9i?ØÅ<t26t268øT=æ3=W¤/?òN=ØE!=##?ÀªÃ8M®²9+>
æ:Su¼:RE?U«<@.36@.36â}=Nê<û*?#Õ;qíb;xV?Ýï¹¥H9"'¿zûi·õXv9}&ó¼Aº<
Ú36
Ú369/K?#N?R]9?6P>FÄ\>
È1?H¬7ì­N9zÏ&=G¦Ã8¢6¢9Gb><Ù46Ù46µ=a)D=[9?(81<<)!?* e¹¿Ø,9H­)¿õ²Ù¸>éO9£¾«D<¦156¦156¤Ð>½,>ÚPQ?¿»>âl>1J?Áëê·8A9de½Ø8G-9Ío1>¨<rÝ56rÝ56UÁ(;¿<Y¼<,?\@;º;º[?4ÒÜ¸%Ú^9¸ª}¾lGd·Æ¶8u ½Ê<>66>66UÁ(;:ý>Tè=.?à;NÚ°;("?ToÆ¸}î8jÕ¾0\8Y;9ÊÛ=Ä<576576UÁ(;,?õçâ>±B?vÚ\?Ý?%ý>?O/9ýã9kD>`i9| 9ìnÎ>À<×à76×à76UÁ(;æ>Ö<}<®[,?;*åè:|ø?`a¹´?9á·¾¬e8l39ÇÌ=·W<¤86¤86UÁ(;Òÿâ=øª=<v9?.Þ^<m<+@?Lª8ÔÙ9´f>¯·3:ûø99?ok<p896p896UÁ(;H=Ç=L
.?AØt;nI;Ø?kh¸æÙ9´Ü½w'8Ñ9Ç«=gÏ <=ä96=ä96UÁ(;n«(=¼ÿù<ë·,?~u<4zØ;¦)?6t¹XÁ7³ÞÀ=»9G­õ9f>L!<	:6	:6UÁ(;îaH=f=w.?©F;ª\;©]&?r·
<d9
Ç¢¼YÄ¸Æ?9x3³¾u#<Ö;;6Ö;;6UÁ(;lã÷<Qï´<]/?<;FT;õ:?Üy¹;8Cê¿è8F]9BÊ>o"#<¢ç;6¢ç;6UÁ(;S)¡>?©Y>f=?î±3?Më?6°/?M¬Å;Ç_w;ÜL?.=´kÎ<n^C?#<o<6o<6UÁ(;¸Ý?ïÅ>sjD?Öx?é.?F6?Üj8ëp9yÎ=;×¿:V5?î$<;?=6;?=6UÁ(;©>Ü'b>ú??U?ÎNß>Sb.?n9I{Â9ñ¯«>ÊL<Kó<;?rH%<ë=6ë=6UÁ(;k|=Ð	Î<Ë6?RÌ;L)±;Ã?ðÓ¸\C9âí¾ 9
-9ú>©q&<Ô>6Ô>6UÁ(;1+(?}µµ>ìl? @?.DÛ>èå`?9¹«9Jd×9RÌ>9ö:Ì0: ]H?î)'< B?6 B?6UÁ(;²v=®X=:?ãR<j
<q??U´¸of9«%¾	q%85k8£È>ýM'<mî?6mî?6UÁ(;]é¾=xÂ=õ®2?áfÂ;Á;h½?´kò¸U9ã¾û9¸£·7[ï¶¿v'<9@69@6UÁ(;òÅ>ú>AN>?=0Ý>J>}2?«¿H9À£9	t©>*#98¦e9>hÎ=5­'<FA6FA6UÁ(;sC->¶ö=_ð3?ã?ÓÚ>-É(?ÀÕ
;ó¦:|Y?£ûÜ<
M<¯"6?N(<ÒñA6ÒñA6UÁ(;HPN=v9=÷ .?¸
<;ÌÌ;dÿ0?²·J<9ãø(½ZÖ§9z¼~9«(?ê*<B6B6UÁ(;î¡Ù<r<³è1?UÃ;EÌ;¶"?s¹¸ëT7$kÁvåT9òl!9Ð(?£Å+<kIC6kIC6UÁ(;ÂÌï>ë3>Q
G?7Dî>ÃÚ¤>9?Ías8ptÀ9	ß¡=vº:PN:Á^g?i+-<8õC68õC6UÁ(;X> Ì=
{5?#<¢ð;É
.?DÀ.¹á7ø8Ã:4¿hf­8ß¶9òA>â«.<¡D6¡D6UÁ(;RïÙ=d¥¡=,?Y®+<4Þ<ÿ?_uð¸ì9ÊÏK¾:ê·/9 þª½î.<ÑLE6ÑLE6UÁ(;ÙYë<Ó¬</?(J;öö;îg+?ÀN´S9nù¹GI¸\>19£[¾F	1<øE6øE6UÁ(;NnÄ<Øê<´.?<;kpT;lÏ-?Y¶¸YA8ßÇ#¿vOf·¶ð9ô<N½Øu1<j¤F6j¤F6UÁ(;=	b>öh>??'¢>6jq>æò+?¶Õ«7Ü.h9v==Ö¹:®Æ9i/?"3<6PG66PG6UÁ(;34ª>å¡e>c¿=?9¸>:>µ+?'¾Q<<ëGH? <Ãö_<¤ÿ6?)Ü5<üG6üG6UÁ(;ë#=pÑ<Sý2?ÒÛ;ô£¥;IÞ)?rA¹ë8§±R¿vv8Öfv9ó>£6<Ï§H6Ï§H6UÁ(;Ýºâ>:B>º9?þ±>R>^Ò.?¦<.Ê?<áI?âÒ;ï;µ>?
8<SI6SI6UÁ(;ñWó>Õ¡>\Í@?ôS?ïU?¨î0?Üî9?z%9²gæ>ð:@iu:=ä?Ü´8<hÿI6hÿI6UÁ(;d_i=,=f-?µ;ÚÙ;/2?ÀÅ¸@EÏ8É=ô¾åx86j490>¶
9<4«J64«J6UÁ(;ÿ£=l=ýx1?óìX;9Y:;¿?¯HÇ¸$9òå¨¾wdp8L%9 Å=áÝ9<WK6WK6UÁ(;gÈ{>à.>íJ8?GÏ>1Ä>ê¬-?ë<
;< I?ë£Y:öá:G@?W.;<ÍL6ÍL6UÁ(;æe?ÍÒÂ>u?0h÷>ðÑ>)i?~{B9È}9´²Ä>oþj: (:ê\?N7;<®L6®L6UÁ(;
X?®?>pU?u&?>í>{»3?ÓÐ9,R¿9²³->Öù©:.\W:2
J?H=<fZM6fZM6UÁ(;Ã,=A]ø<T2?
Ë¬; ;¢f?Ñ<¹Ü"9Ìk¿«-9Ú)-9ÛÔÿ>?<3N63N6UÁ(;ï«
?°ø¸>»D?BË>¢§>ý2?ÓO9eU9Ükø>aÖ9eÉ9£<?9?<ÿ±N6ÿ±N6UÁ(;ü<î>,>ºÈB?¥©ð>t¨®>J_0?7ñÌ8
Î9öþ=Ií9¿©9×>¡?<Ì]O6Ì]O6UÁ(;ö=¾¡H=UO1?ótâ;Ö7¸;BY?¥·OÄø8÷½ %·FÙ8ÒFC½+9B<	P6	P6UÁ(;]_=LÊ =1?T¼;È ;òò!?®É¸¥ìZ8£Âk¿ãM·b^i9ÿÚá¼!D<eµP6eµP6UÁ(;}y=bih=u-?Îx÷;ö5É;Ðm?xt¹°ËF9r¸/¿Ãï7Ä]9ý=!E<1aQ61aQ6UÁ(;WÌã>>òEH?ÿ>Ö´µ>	¦3?:Ó ¹[Û8±;¿èÅ;³éW; Ä2?±E<ýR6ýR6UÁ(;¤K¯<G×<aÏ,?Jw3;âº;á(?é¼;¹ö+9a¾¿²ÑÎ8ùí9ú¨6>F<Ê¸R6Ê¸R6UÁ(;ÖHÝ<ÕÐ<Y2?@¬&;{ïù:·*?^J¹D×e9.¿njý80®59;²>¼F<dS6dS6UÁ(;lx¼<ìß<J¶-?ñí:?Ñ:«?á°T¹Æ59ÜX¿[Ô8J9u>ÑãF<cT6cT6UÁ(;_&>HÂ;>ÝN?ëó>ôÑ>éD?<æVÃ;CLE?÷69ÈbÒ9]>³G</¼T6/¼T6UÁ(;xé<J©<.0?';­R;4c?Y¹
[9.ß¿[lµ·ª,69Âñ~½±ËG<ügU6ügU6UÁ(;Q=@VÑ<*?Å~;ñG;©#?í$J¹¬9v9¿lM8¬9Öæy=æ-H<ÈV6ÈV6UÁ(;SÜ@=Éè=«q0?uÆ;2y;5¬?DVO¹Km8/®ß¿¤s´6¡µ~9²]5<³H<¿V6¿V6UÁ(;îßÞ>hU>óB?³?T2É>òï-?®É,9GÝ9ÇæG>å±´;UK[;ðR?©ÉI<akW6akW6UÁ(;5 =ç<*H1?r
;½HF;|O%?ïN¸àT9¸ð¾Î~¸jí8m ¾eÚI<.X6.X6UÁ(;Zï<i#³<H+?E@;l÷);äË?I½¸øj9ç¾×Ô7¶2a9óq=$LJ<úÂX6úÂX6UÁ(;È³Ï>QÓ>ã">?lº>Ã>Y&0?ÂºÜ¸ïc9!èw¾ãû§:
!h:,B9?yJ<ÇnY6ÇnY6UÁ(;{6==*b=Æä2?Ü;î®;{0"?@ã¹1/9]¼Ö¾è¸-}9ÜH¾*¢L<Z6Z6UÁ(;V¯\?¯?û©N?>h?¹/?)uJ?Ø<ë9«:éTé>Å:[{:}¿?ð¨L<`ÆZ6`ÆZ6UÁ(;=¥Õ<46?÷ÀÙ;n{®;y¾?8xZ¹¨90ä¥¾ª5¯8À½7X/í?²IM<,r[6,r[6UÁ(;ó&*=+1û<°h-?Øµ;ÂÒ;	?L²¹æüÝ8È>1¿4ì¹õÝ9Ð©¾ÆÍM<ø\6ø\6UÁ(;¸=©;=Ó0?¦©;?b;ù^?Èsz¹48Ô¿Ò(²6qßU9@U<:O<ÅÉ\6ÅÉ\6UÁ(;*ì=-c=ðD?ù¦@2ÈÕ?d:?6Û:L4:ó=T?7;ãÅ:È«9?ÞuP<u]6u]6UÁ(;üöõ>«£>\@?jõ>ª©>£59?R
¹±t9·¾æL9N'ñ9ÑÀ>²P<^!^6^!^6UÁ(;å<f­<j)?)q;fD;m?þ¹R¶9*ð¿£WÅ8Íc9XÅ]>kæP<*Í^6*Í^6UÁ(;¼vÈ<Ì< ß0?î6;4);å3
?ý¿¹¢à7ØÀø+ä7àeg8In|>ªqQ<÷x_6÷x_6UÁ(;9=&`P=A2?Çõ(<
°ü;Ã,+?v\{¹ñ¬F9ñ!¿U'9gP{9Etª>kyR<Ã$`6Ã$`6UÁ(;!s=òÏ<cT1?uÛ/;
n;Ò?«±¹ìZ8Eº¿`cç¸)9A¼®¾¥T<Ð`6Ð`6UÁ(;¼¥=ö^t=$-?[?p;x`;ÿ?F¹ü:µ82µY¿ê7oó\9[­<0wT<\|a6\|a6UÁ(;Ö1Ü>kÎ>Y]E?¤=?_?ò.?T¸®	9u ö½¹c:1Ë-:ö{D?#çT<)(b6)(b6UÁ(;¸}=5¡Y=R32?x;ÕêR;Ý?Ããd¹l9Gíã¾9È¢9AÙp?&|U<õÓb6õÓb6UÁ(;H=E=Y¨/?ãi<:Jó;h?¿¹¿19ÜxP¿[¬8¢ü8ËX®>ÞôU<Âc6Âc6UÁ(;Ê<<o0?
0;÷oW;,?9¹"CQ9Â4¿IÐ8­}9|H©>i5V<+d6+d6UÁ(;p0>¬$×=evQ?_<¶%
<;u?|¸9ãf¾Eå
97k9R+>¸V<[×d6[×d6UÁ(;ìò=ëÇÞ<YÁ/?°ìö;w:Ê;TJ?Üj¹òf8+ÀòN|:ó1B:ãM&?ÅÒW<'e6'e6UÁ(;ú0Û>7%>b=?.÷÷>ô¯>B5?´ï8p"Z9¨>ðD:*:¥j?¹tX<ó.f6ó.f6UÁ(;¾Sà>ð>¤iC?æÑ=Âî=ÚH?e
v·A9¢¹"½3äþ¸9ê³ð¾°@Z<ÀÚf6ÀÚf6UÁ(;Ñæ<Q±<o&?ß5;;¨?´õ¹ÙA9êÁ¾cÅq· é8àÐ½	F\<g6g6UÁ(;Ok?×Ù?ðK?)_4?jóò>H>?¾ßv¸ÍOí8\(¾ñ´9üÐ¡9\t?Ek]<Y2h6Y2h6UÁ(;Î»V>t´>,:?¾\?ÓÁ?ÈÜ0?¦ê¤<e·M<::M?oà<(v<3G?.]<%Þh6%Þh6UÁ(;å	4?A4ñ>!??>'?7?½;?:79s¸E9¡ÉÃ>ó";Âå:®6?àÿ]<òi6òi6UÁ(;Â½
=¤ôÓ<Y'?bÔ>;Ë;û!?D¸ª¸T9H*¾ÊK¸³`78ÌX¿]^<¾5j6¾5j6UÁ(;ÑP=üY;="U/?ä;9°\;u"?N?é¸a9yR»¾Îã9ØR9|©M?î»^<áj6áj6UÁ(;@§>V@`>¹>?øú?NÑ> .?Ð¸ûvô8ºü¾+oG:¿:"9(?K)_<Wk6Wk6UÁ(;ÂbÏ<ç<ß·A?°Û;Ê ;¿/?lJ­¸¤õ9Zè¾|Ë¦7~ùî8­²=Ø_<$9l6$9l6UÁ(;'J=ô¯=¡=9?ï¶ç;r²;`5&?Í>j¹
{9¿Êå¾±M¹8¦º¬8uQ	?O`<ðäl6ðäl6UÁ(;]Ú>lãr>½[f?6?­Dê>JG?¨Ú¢¸%cA9ÇW¾G!+<âx¿;cÍd?âb<½m6½m6UÁ(;óê>Ëû>®N?c~¸>RP>Õ#1?
	8¾Nù8ºµ>N¼9dTå9<4Ò>?ðb<<n6<n6UÁ(;ÝÉ>¹?>s%@?Ê¡>µ0l>ö/?¯,a¹#9µB¿9$Á9,N>Àc<Uèn6Uèn6UÁ(;el°>iÎv>Íþ6?Ò?çyå>.1?d-=ß*Ö<ÜhO?g^=0Ï<ad>?´c<"o6"o6UÁ(;úù.=ò<,¡8?90£;W©b;£O8?ðZ¹ò`t9$zä¾x·N39óæ½£d<î?p6î?p6UÁ(;¶á¯=pLv=9Ï6?^0<|N
<Ê^#?Íè%¹NP³8öÜl¿Är¸¶ÕD9ij¾älf<»ëp6»ëp6UÁ(;4¦(>þï=å3?@4l<ñ=4<ì½'?C«¼¸%9Û¨¹¾¾ú89J<å>øf<q6q6UÁ(;
"Õ=4Z=`-?cÞÊ;û(Ä;¨`?>ä¸Üj8~Éx¿^')¸É8ãã¿|g<TCr6TCr6UÁ(;
h:=Ò±=Ö/?Ø{;p f;?Ïó2¹0×8¢{T¿9gÏ¸AS9Ôúz¾-êg< ïr6 ïr6UÁ(;Lò=Ê®=< 1?À¿ü;L$Ê;£ ?tC¦¸:^9?¾ôN*6{â09{{ö;i<ís6ís6UÁ(;[]=½!=úó/?·²®;2g;þî?`¹à¬9±X¾à+*8ªÉ 9Zx>ÿi<¹Ft6¹Ft6UÁ(;¸ØÃ>ïP>Kð3?Ø¿>>`+?ÎðÛ<Ý<:H?@J¹<[»<Ñ6?zðk<òt6òt6UÁ(;$q÷>®>L%J?«òr?$¢?ÎB?Ú78§I9¿&> =2Ð¡<æ×P?^m<Ru6Ru6UÁ(;+]Æ<)<Cø5?Î×;»c;5Ö?¡m¹K79RÃ¾ð&É·&}9#Ù(½wm<Jv6Jv6UÁ(;¦þé=ñ¢=jÐ7?¬Ú?¬Þ>'H,?-¸*Cn9WC¢½b/:ë:úx+?o<ëõv6ëõv6UÁ(;Ø­É<I{<sL)?Ñ^ô;-º; !(?Ih¸øRf9j¾lW+;Âÿ:F+?2Vp<¸¡w6¸¡w6UÁ(;ï»>pÿI> 3?{±>ã>Ü¯%?<ûsO<¸M??ìk<ö)<l1?\p<Mx6Mx6UÁ(;`>äI!>Ö1?Ù¨>Ü½y>C-?Ø2;7*È:AÝ5?µ	=#Ã<¨y3?q<Pùx6Pùx6UÁ(;¸¶>=÷*>CºC?!³?ýÈ>×,?GÎp;]e*;*ä4?´Õû<þ
¬<6Z;?r<¥y6¥y6UÁ(;Ú<ä<YJ2?';Ý>;ÖC?!GS¹(I9_cI¿Îd¸VºL9ú
¾¬s<éPz6éPz6UÁ(;À(Z?ZkÞ>¾{?ÇäO?;´>{¥?RØX¸Þâ94³½-:_RÙ9DbL?/Ks<¶üz6¶üz6UÁ(;Ð=M¸»<îA8?kç;#Ò´;{Ñ#?ñw7¹XR,9¥G¿A49«ýO9B >Øs<¨{6¨{6UÁ(;³h§>öÊ[>üB?â>)\>Ê¹0?VêÙ7#9¢T=¾z9BæÒ9>n	t<OT|6OT|6UÁ(;4È>æF>Ë@?-âT?o?µ-?Ã29÷ôº9¸Ís>Æ¢:ýµZ:>?aHt<}6}6UÁ(;ÿð@=j¾=§&?u°;wy;?´É¸¤9¬¾èÄÑ¸î9
9¾Öt<è«}6è«}6UÁ(;Ú4=`=æj0?8;fÆ/;y
?×J¸Û?9~2-¾$¡·f69ö°b½¤`v<´W~6´W~6UÁ(;-µ<\<'?Ú;Ùè:f'?c%-¸Î8¾+;7¶H9ý¹î<$­v<66UÁ(;UX­>Ub>½D??D?%v?WÖ2?Õ9à3ã9×ð>¤'9ý79uÜ>%w<M¯6M¯6UÁ(;E=vW=¬S)?CB;ä;P??¹Úf97#¿ûä¸ 9J,6¾ðCw<-6-6UÁ(;þè=ë­=¿y+?2Ö;Õ°;TP?¤P¹Gä8pWi¿ECÊ¸ÐZQ9òSw¾-6x<s6s6UÁ(;uìÎ<ñ<©4*?Ê½f;\O;ØD?h0$¹!6Ò8÷óG¿ãzx¸Ã`¡9.Å½_x<YÙ6YÙ6UÁ(;|ï>K8>¢8P?P
X?©ã?}8?×
=»æ-="ÐF?X~=4¼(=\&A?Y4z<?/6?/6UÁ(;V=,·Î<?o5?wÕ;e¢§;£þ"?|¹å9|¿ýÇÉ8ì9wº;>Ádz<&6&6UÁ(;Ö?}¦>é´^?¥æ>§>¿0?¹ôy9ÕYz¾;Ö8¶º991>Þz<Û6Û6UÁ(;E^=³L=:2?¹<øó;¶"??8¬@9àù='T¹V¨k9j^æ¾[Z|<ò06ò06UÁ(;öã>=ª>ïaA?;ÜÎ>V>ïl3?Kº¸ìÿ8Mý¾üH:å':Èñ>YÁ|<Ø6Ø6UÁ(;ÂÏé=7«=Ë.?\ê>ËÝ_>ðm#?Ã¦|<(<o_@?ÿZ<<\ù2?Ê}<¿Ü6¿Ü6UÁ(;t>(>­9?ðwç>(ù©>AO.?ûT<4<#N?[ü<5°<´7?Þ~<¥26¥26UÁ(;»òÁ>6Êx>¥G?ª4Ä>±>0?xàì¶Ð£®9¡-¼	´9¶Ü_9]è(?z<66UÁ(;Áô<)$³<ã`.?&º:¿:Ë:Ý{ê>E40¹ËÜ#9¤	¿X è¸Âæ9~M¾)A<qÞ6qÞ6UÁ(;Fg=åØ?=Þ¬,?¹
<Ë8<P·
?¡¨80\9]D>Uë8+u9Ìºu>ÍÉ<X46X46UÁ(;öªÄ>¦))>ðÏ?>´?èZ?DVr?ÙZ:ÙW:#ÌD??A<`¢_; ö?ÔÛ<>6>6UÁ(;F,N=Kg=Wv/?\N®;±¾;q\$?'Y¹/ÔJ9
	¿Áïæ8<Ü9ã?Å> s<$à6$à6UÁ(;B'}>%l)>fB??Qå?àÙ>*Á)?H<2ô;tjQ? ï<<ü¡<}ä<?U½<
66
66UÁ(;-ë<­<Ä¸-?¢v~;ÌH;d5"?v
Ä¸£¢v9%K¾h±¸ö¿9îí½/«<ñ6ñ6UÁ(;Ï>*Ø>nG?áà?§Ð>þ3?AÒ¸Å9()¾£Æ7;@ó:hA?ï·<×á6×á6UÁ(;Ã|?>Ãë~?2C?Ë#Ø>m1g?
Û8¼u9óWd>b:ÞªT:²ó?<½76½76UÁ(;±0!=	Óé<0z0?À§;jR;r$?ì=ë¸«Ú9¥â¾æ8òoy9Nl>^Ä<£6£6UÁ(;(>+»ê=:7?øÃ>Zô>®Ü+?ÂR;Ù®Ñ:KA?Ú§<k<Î`6?Vþ<ã6ã6UÁ(;À
?è¤>µV?Ñv?ÃuÄ>OÒ1?D·NÑa9Ûþ½°<Ç'<«{X?Éº<p96p96UÁ(;rrì>oz>Ê/@?óä½>¼j>0/6?÷·IR9@h¼Æ½×;hÍ;¦7?6ç<V6V6UÁ(;Ç«_?ù­?=ÈW?t0?Óó>áS9?[q¿8pÇ«9ý¦>Dî8;Pe¦:B?d<<å6<å6UÁ(;©ü>óTÎ=áì.?OvÜ;qa¬;Ü³#?Ï2¸Rõ8ª1¾î'·¸Uÿ8_t·¾J<";6";6UÁ(;lÏ>EEV>Ê1?5½>ÍÙS>q&?gì:¢E:ÜÙD?T<Á`< Ù1?Øp<	6	6UÁ(;«¾>á2Ç=Ãr7?eq@<é<}ê3?°º¹Kþz9?å¡¾Æâ7æÒ~9Øc=C<ïæ6ïæ6UÁ(;ä\?Xúç>_Äs?Y®>õ.@>î=h? 7ÜR9ÎIÂ<ZXÕ9øR²9M#?î<Õ<6Õ<6UÁ(;ÔÏ<ù¶<c8?S;Ëöv;® ?z¹K96º¿8\8BÓ9ÛÌ?>ö<»6»6UÁ(;!>ÝB>e4?$ËÔ>ß¡¡>(?àª¸©9=(¾Îxö8,b9~>
Q<¢è6¢è6UÁ(;ëë>aÅ>]ªE?7r?+?1¥D??¼9Ä½9¤¶ø>-:eE:Ì/?cÅ<>6>6UÁ(;Ð¤²<1Ê<³-?ÔÅ;Ä²;qh?Ï-¹Ï9b¾ÆÞ6~^9-<X<n6n6UÁ(;ÐÆ>µ>Î%:?þÙ!?ï>íý,?[~<_å%<AD?B=X=8
@?Þ<Tê6Tê6UÁ(;û=äIÀ<c_2?N;b|X;¢Ñ?÷¶¹¹¢9¯¼¿Ñ©¹¸ö%Þ8ôÕ¾T<:@6:@6UÁ(;xÐ>W=>ãEH?³ñ'?Jð>Qì2?Øca9 L¨9k«>JB:/Ôô9(K?V<!6!6UÁ(;ïW>©	>ÙH?Ù^=â><:#Á?p/¸H£9~«½V±88Z%9{8>¨<ì6ì6UÁ(;ß/>ø÷=pÕ5?G<H_<~À&? Øp8_9ÙU>YL8ßE99AÇ=¿<íA6íA6UÁ(;0f#?öÛÉ>|9O?Ç ô>ku¤>e>?
I9	²9Õ>Í:ð9·?õ<Ó6Ó6UÁ(;ä¬v=¸2=ã0?õ ¥;<Õ;y?¼¹Éñ9%$¿,¸0?98ÍØ½Å4<ºí6ºí6UÁ(;À=<üE=2?=iþ;#þÓ;ª?(ÞÁ·pa9¦\½Âõ¶¸.µ9|Ù-¾N^< C6 C6UÁ(;Èº>°>5>fB?ÁÂæ>ª>É«-?©5=¸ÜF»90R½Ç:>¢.:\ó:?¦Ð<66UÁ(;¢<P?2§>?½¤m?Ù
?{qV?£Þ8®]79sg>|Ù:j :<-?Çâ<lï6lï6UÁ(;µ¯?Ê¸§>1kD?Hã¾>Ùô>ú(?UË¹|õ83¿®ê:´å:ß?Ó!<SE6SE6UÁ(;)O?åÇ?øD?
 ä>t¡>Æ¥5?!é7ù<9Q©=zs9Éª9[!¶>æ(<9696UÁ(;Bë>+¡>h×:?ä?å¾>*õ-?d±~¶4¾9öT¼fj%9±þ~9Q¦>À²<ñ6ñ6UÁ(;¯I?³Ë¼>CE?c
?I8J?L1?Ä9p¹9¸%ý>g:ÚlQ:4
?_¨<G6G6UÁ(;|Iß>óÌ>Ãq7?N$µ>L>k*?ôçô¸³f)9=
¹¾ÈCÒ9LK¿9±?Zà<ë6ë6UÁ(;¶Þë>;h>ËEB?øL>J>¾N1?ðÉ¹:9s¡u¾¡ä9\¼¤99¥1?	H<Òò6Òò6UÁ(;_
>V'Ï=~µ.?ìyÛ;Ù
§;·*(?B8´Û¯9þ¥=öj.98P9ëý­>µh<¸H6¸H6UÁ(;8ë>tÎÕ=0æ5?É?Ü>ð(3?×i98K;9s}É>¾9õò9ü8È><66UÁ(;MÕ>Pâ>a7?\^·>¦Õ>{%?º·*_b9÷S½|:¬'j:à
?;Ç<ô6ô6UÁ(;´$?P¸Ó>'G?å>>§mA?O8Kì8À`>Z¬u9x¤9
¿>ÚÚ<kJ6kJ6UÁ(;p{ÿ<"¸<_,1?óc£;ô~;r©$?ÝîÞ¸ør9KÙÂ¾}E¹£¡9uS¾±³<Q 6Q 6UÁ(;Â>ÀZ>RJ7?$>ÙoÜ=ç
,?YÔ=6=±T?ÆÙ)8u(9`ó=Òö<7ö67ö6UÁ(;î=ÑÌ<Ik.?±·;Ü;µh-?ãæ·-ÜK9A½¼ÞËÞ8iÏ'9
ñ©>(þ<L6L6UÁ(;½s=blÖ<vD+?¾¾è<;ã¸<à!!?n*>¸VAã88V¾9/t;9;|¶>âB<¢6¢6UÁ(;YZ?¼«Ù>§<:?K?íÒ>="3?M79Øç¬9nP¿>ÿ¨æ:hWÄ:_?<ê÷6ê÷6UÁ(;O>O°Â=ü2?»¼V<ß0<$º?>s¬¸q9kU%¾vÐ¸ÀP9É<¾2¤<ÐM6ÐM6UÁ(;«àÈ=P=-²5? <ÉcÜ;-?(û¹"8a`ñ¿|329únp9½½>Ïµ<¶£6¶£6UÁ(;h@>l@>É;?j
<³h<ú.?ô°¤¸089id¾ðð]9u9pÛ><ù6ù6UÁ(;i¶K>¾>¥«6?9ÅÀ>Ù>í+?L^;V;]=?Ñó<s§<z`:?ù <O6O6UÁ(; è>î>ô¹R?FÍ?¿9?ø
B?¬U9R´¬9"³ê>rÖ;¤&É:Ô÷1?°3<i¥6i¥6UÁ(;RÖ?zo?ë?z?|?o?ÖOJ9ÑÒJ9®Zÿ>G;?T¾:ª,?Ñ^<Oû6Oû6UÁ(;;=¸å<~8/?°C=ÓVM=zå$?g9>Î9ûf³>;øfl;i(?¡<5Q65Q6UÁ(;Nêì=±=wF+?ë;çc¶;áW%?Æ	3¹IÎ9,¿Ô<Ý8ùB9.¹½>Ê«<§6§6UÁ(;t·0?%ØÍ>lÆ[?äÏ?o¿¨>ßN?<u­;ßÏV?c'=¿<zP`?;<ý6ý6UÁ(;~'?O×>)xF?
êy?Y2?h\3?Ýµ8§Û9.O>r¢:n@N:S¡I?y§<èR6èR6UÁ(;ôÐ\=F =yý/?xæ; ª;,?0.O¹ã9GöÇ¾Ã¶8SÝ_9ÀP>°¼<Î¨6Î¨6UÁ(;ÝW¾<¢<ÿÇ,?g<¬+<H¥,?_ÖU¹gÚg9£ì¾Ç9j¹9ù`:?V<µþ6µþ6UÁ(;uM3=Ò=Ôf.?
,F;Â0;
?P/8VÎn82G?ú>78Íª=Y
<T6T6UÁ(;éOa=§è&=éÉ,?Ã@F;Ô«.;æG?¹6¡¾8a¥Ó¿69FmV9:>Á<ª6ª6UÁ(;_»>JÙ~>±ç;?º§>A)x>ç,? w7àÖw9-Cÿ<câ;Å®®:£M?¶<g6g6UÁ(;ó>Þ>>HF?R?&lÉ>ß§+?g«Ç¸Îq9$dS¾PÂ:îS:oU??Ì`<NV6NV6UÁ(;Ý`þ<;Á<-(?ö%`;÷;8;"»?
c¸Ho	9õáS¾ÚêÐ¸I¼9åE¾½º<4¬64¬6UÁ(;¯±2=µr=½*?fI%;²;Y_?¬9¹â8R9=t#¿Ð,ÿ·>9®'X½Ù<66UÁ(;L¬E?òM½>¨??ù>êAs?Þ¸U2ì8¾ànQ9_/9Ü?¬þ<X6X6UÁ(;¦Ï>o#g>ÕFe?«é>>Kÿ[?*¤8¿99mÏ=ÑàÎ<W°u<W?<æ­6æ­6UÁ(;.z9=»ì=õ3?õ¾£;N;e ?Í¹ë9aÍ¿$µX9*ÍT9|Y?c_<Í6Í6UÁ(;ºu?Tþ?wg?­r?`à?W\p?½­8¢¼¡98a	>
UÎ9ÈT¥9@¾?Ec<³Y6³Y6UÁ(;óÂÇ>¿8>î??ÌÕ;?gò?ê~3?âÀî7{Ö9JÃ=VcS:*N:
Ù)?åu<¯6¯6UÁ(;xcI?§?ÙrH?[Ç?vÏ>£B?[H§8½f9Q>WX:"7:6?Á­<66UÁ(;9Ù>86>¦l6?m Ð>Et>(?©`à<4~<Æ&H?Pâ<¢<|<?\* <f[6f[6UÁ(;Án=Ù(I=õ+?-`ö;&É;ß?ii>¹.-§8OÊ¿(Í·4ÿ8ß $¾Ø- <L±6L±6UÁ(;Íôå>8Ê>Ád??Î)Ç>3>ð,?B'æ6rÛ|9i<@DÔ9¢9'?¡d <2626UÁ(;.>è.>©G?<Þ?Êé?À=?8Ö¡<O<UH?«<!w<<Æ1?!ú <]6]6UÁ(; öv=¨3=å0?V¸b;H¥A;¼Ü?ÂZ$8*ù>9GQÜ=E/¹\ÇK8þ/Ü¿²¡<ÿ²6ÿ²6UÁ(;ás>->²ÁI?MûÔ>G>¾<,?'Ö±·4¯n9å¼>½tª9ÐD¡9Ìáà>]$¡<å6å6UÁ(;Uæ<ôS¥<>T2?Ã=;Ø5,;	
? -¹¡Ck9æ¼¾2ÁM¹èü<9"[¿y;¡<Ë^6Ë^6UÁ(;Ô-×>x>MD?´i«>Hw>ßt1?~^Û6=(9Ã9<jù9ç@¿9ZlË>+U¡<±´6±´6UÁ(;qÜ<~Z<1?w;^ûg;ÚÅ?ò1¹%¿e9&ãÅ¾I¯[¸5j9¢Ì½é¡<
6
6UÁ(;e¹ ?ë9Ã>ëÁR?°Ë>¯>«_0?÷Hc¸ô|9ôQØ½Ö99ÀF-?0¢<~`6~`6UÁ(;Á=o=ê-?ª01<®É<j?ßÅ¹bCU8
ÀJÑ8äZã8}¨ë>ño¢<d¶6d¶6UÁ(;Í|¼>³þZ>iV\?ã½å>«È>¾A?8d²59?(<>ê²"9ÜH9 >¢<J6J6UÁ(;Cç>Ï>$ª@?0Î>â>zR-?Ó84)g9!+>4;p9ZÂ
9êX?N¢<0b60b6UÁ(;MD>^ÝÞ=ù31?t>ÖN5>M,?"NH<X!÷;~O?ut;É	È:¡.?×l£<¸6¸6UÁ(;Æ¨ï<$
®<Ä?0?0Ò;È­;Ñ?¡¸M*9dér¾.à!9£ÿ8ä)"?7¥£<ý
 6ý
 6UÁ(;Ú>¸b>ºÕv?®½7?>Ï>÷b?ÑE9H9Íuü>±n	:=Dv9AÝ?ú­£<ãc 6ãc 6UÁ(;©°ö<¹<m*?=h; "H;¼?ì¥¸ßÌ49M·i¾±Ð¯8þ¦9j>½O¤<É¹ 6É¹ 6UÁ(;\ZÐ<·<ïh5?È;ò¤;ÒÒ ?¯6E¹G9D¬¾ùÈB8I92Ù.>ûï¥<°¡6°¡6UÁ(;ml(=&8ö<(/?qQÍ;yT©;F4?kB¹ù&99¿Uf¤7$8U>þ¥<e¡6e¡6UÁ(;ÀÒ<¶±<-Ã(?­ü ;×³;v?-2¹w8Ñp¸¿4­Ó¶ð^9s¼3¦<|»¡6|»¡6UÁ(;i[Ø<-7¢<¿¸*?E=;d.z;ÄÁ?Ð5¹Z[;9Älø¾õ¸Wð8Ç¿ºH¦<b¢6b¢6UÁ(;w]=È%=]	+?¶SÍ;~Ô;¯o$?æV8Ä^U9?»>i±7Î»»8ùìñ=zì¦<Hg¢6Hg¢6UÁ(;=¹9¾<Gh2?¹T;ñe;»Y?¬¹_95tþ¾³¼Â8y_»9Û>{¨</½¢6/½¢6UÁ(;Ó>hÏ=û>?l«>ôÈ|>k?-?®Á:-:j3?f4¸ÍÉ9ÑX¾ß¨<£6£6UÁ(; ·=>Ð6Ô=Üd?¿¦>F<>=Ýa?NCE=Í1È<L@|?/¶²89­>E¨<ûh£6ûh£6UÁ(;ÄÆ>=9>NÖ@?øÛ?R7Ü>³²1?¦èe9¿9ò>ùÊq;Ç!;£??¬f¨<á¾£6á¾£6UÁ(;¸°=¤Q=)H0?±\µ;½Ø;¤ÿ%?
pO¹@-9 A¿<ºÂ8ÈL9Þms>ßÆ©<È¤6È¤6UÁ(;JÖÍ>9>×B?Niè>½¬>à=?²-b8Ýd9§þü=6kU;8;¥4?F*ª<®j¤6®j¤6UÁ(;MA?
ì»>?ÐE?²>(Ä?=9­¨&9>?÷ÿ²9©­°9®?¸ª<À¤6À¤6UÁ(;q+H>}Ç>ZR;?Ð°?£ã>&·+?W =´É<cãK?Yû<eî©<­S=?YE«<z¥6z¥6UÁ(;C*O=Ó=¶b,?°;Q;VW%?;á¸[y9Í1P¾tPX¸ãú*99ð!¾Ô­«<al¥6al¥6UÁ(;<d>ÿe6>Û7?KV3<<j,?'´¸È©92¾µÙ9lÇ9Ô¼?¬<GÂ¥6GÂ¥6UÁ(;îå?bÆ>M?Ì´&?5)â>t³<?Ô7q[|9¯=wñ::	
:©)?¡ô¬<-¦6-¦6UÁ(;ó¼J>Á>6È5?wÉÒ>íY¢>ø/&?¯ëô:«­:4?êÃ<Õv<å;?ÕX­<n¦6n¦6UÁ(;«®>ÝBl>ÖB=?(v
?½¨Õ>¹~)?h¸?¤9;?ï½¶ÁE9ÈÁ9æ>õ­<úÃ¦6úÃ¦6UÁ(;¶µ>2ÿd>K?ì?:P?Û8?Ô	+<"Î;
T?(=	¸Ñ<âM?­<à§6à§6UÁ(;Ó=Ð<ü´/?|«;I;A¯$?Í¹÷s29+B¿ÎW}8´89d©/>¨­<Æo§6Æo§6UÁ(;IÑö=;¢=½B?zGi<ó©<fC?Ì¸b9ÉG?¾;Í6B.9ü:<-®<¬Å§6¬Å§6UÁ(;Uî>±ÊÝ=·0?ûXL<><kB/?¦Ñ¹oÐ83¿k+9D÷9Þ(§>®<¨6¨6UÁ(;ÀWÅ>ñ§>ÄTA?[c?gÑ?Á8?*p7´9¯ïØ<Og:ç@/:y)?õ3®<yq¨6yq¨6UÁ(;ÛÈ>§»W>Ó=?vì>¨ë±>æ9*??=Ûù<ID?±0=u¶<$8?úb®<_Ç¨6_Ç¨6UÁ(;¸R?ïN?nÛK??Þ£/?àÿA?Üq]9ÒD9?¯~¹:¬áI:v8k?q®<E©6E©6UÁ(;æï>ÑU>¸}T?tÖ?Ê¶?}(;?Tó.:ÁO5:Å÷>|¸;fy;ª=?D.¯<+s©6+s©6UÁ(;%ý>>Ù¬>ßq;?ÃÂ¬><~>|õ-?IJ¸ùØ8]	¤¾I¤Â9ÝÌ9:ó>SR¯<É©6É©6UÁ(;ÔÚ>«¾><V?rG
?¿Å>¸3?pg%8ò÷µ8L²h>-;9±Û¾9 óz>°<øª6øª6UÁ(;?Þ=ezB=g1?'È©;ïf;Åp?²¾p¹`|7¢÷óÀÿ/"¸Q92	¾0°<Þtª6Þtª6UÁ(;F?\
Ë>ÕB?¶>XK>R/?)8O9ùx>R±Â9z9x@?°<ÄÊª6ÄÊª6UÁ(;Ðy=(>0=àn5?8®<!ï;ps#?ã@u¹ò 86Ã¿÷ü8Îª¬9;>øU±<« «6« «6UÁ(;übö=²ã¬=j6?"ü;ètÌ;ðÐ?ÞÊ¹Û9,I¿¼ç¸Ë#¨9ÿÍè½W¨±<v«6v«6UÁ(;oU2?5LÉ>®Ëb?F5h?ã²?(J?pÑ8UÃ9l	>·y´9^Þ·9Fû>­N²<wÌ«6wÌ«6UÁ(;¬|=¢Å<g*?@´x;VB;5Ï#?L0¹éÎ86,¿JÑ·fÏe9ì¼õ³<]"¬6]"¬6UÁ(;\1(?Kà>Wº??ãü>¦W±>æ6?ö,9¿É9BJ=>2å1:Qç&:þm?l&³<Cx¬6Cx¬6UÁ(;Òëø>® >XKF?Â/E?î ÿ>yE?)°·9 T+½ßÞ:0Á9±Æ/?çC³<*Î¬6*Î¬6UÁ(;S?¼ßÍ>õ,E?¤>ÜWg>Ý5?@òg¶7È9§Z¼âö÷:¾â:.U?Àj³<$­6$­6UÁ(;ÞáÐ<#Á<­Z1?HçÛ;#¥;Àr*?¥nD¹Dù9;¶¾X¶¾/9¹þ¼n³<öy­6öy­6UÁ(;æì±=Rw=ëW8?ãX>>­>ÿ#?Ld¹V^&9ç¥/¿ ô8ªuÐ8"?mp³<ÜÏ­6ÜÏ­6UÁ(;Àîò<Á­<¹3?ä;ÓîK;:$?l¿Í¸Q9`{¾YÞ¸$=9Ä$¾¾³<Ã%®6Ã%®6UÁ(;¹(Þ>²>ÍK?½Û7?öõ>A@?`y9é9Gv>¸©9@Ð{9+
?~µ<©{®6©{®6UÁ(;Æd#?:¹¿>,Z?ÒBø>UM>zG?dãb9Ü'/9Î%?gB:$
:£	4?µµ<Ñ®6Ñ®6UÁ(;¿<âö<[+?øã;cé:4_?Hs0¹à¿`9)üÈ¾Ôó·8ùx8ªµz¾¯½µ<u'¯6u'¯6UÁ(;Õ>Í¦2>nX>?ØR"?[ç>]3?ÉØ8Q+9¿U.>~ =ÅåÙ<z<?þìµ<\}¯6\}¯6UÁ(;Í¬[=xë#=+?W¥;2<;ûX?òx¼¸ØW^9Y¾©4¹d]9b±¾å¶<BÓ¯6BÓ¯6UÁ(;Ä"î<w
©<N4?Þò;mg;Ì?¬'¹äeb9y½¾&Vú¸;Tr9È:¾¶<()°6()°6UÁ(;u>¥ÈP>ð:?&úç>á¬>Á+?f=6Ú£<^¼K?ês¶<ì5z<¤¬:?÷Ö¶<°6°6UÁ(;ú=Â<sX,?Ê;ÿe;RM?ZEÁ¸rü8hÝ<¿ô§7bÌ)9u~F=ðñ·<ôÔ°6ôÔ°6UÁ(;«ÈÊ<Ìä<´/?÷;£Sr;jÝ?¥½þ¸
×N9¤¾wo8·p5%9zå½ºó·<Û*±6Û*±6UÁ(;â«=j=½;?7j}<L^9<Àü.?lU¹|®9»y/¿Ö]»7Ï;9ËÊ=#=¸<Á±6Á±6UÁ(;ðdm> >¿G?T??xî
?#F0?ør¡<gE<²_Q?=øôª<ý.A?eG¸<§Ö±6§Ö±6UÁ(;WA=
=£/?)k¼;;Sý?>â¸/99P¾ã$¹V9_ÏÃ¾ Y¸<,²6,²6UÁ(;<*?ýØ>9?ÅKC?]C?ùs7?màL8:!9É=æ¦:u:ð?¦¹<t²6t²6UÁ(;[¦ü=¸	¨=s@?ªÓr<y <Ê¯A?@5·´ 9Çh	½8q8x(T9¯w>¬¹<ZØ²6ZØ²6UÁ(;ºD¸<|<[91?%Ø;{´®;Å³?N¹ø9î¾¹Æ7¼Á
9_¡=¾¹<@.³6@.³6UÁ(;;¿>D/>sA?b?I?Å>*?ÊIª·t_8÷B¾879¿³9Ù>(Ë¹<&³6&³6UÁ(;?G6>Nx=° 0@}¼>ü£>}?Ù¸:ms:0?gÄ<gª<×d?@Ì¹<
Ú³6
Ú³6UÁ(;Ïj>%®D>¨ÈC??ÔÛ>P-?µÃ;t6;8A?±!=~Ú<dr=?PÕ¹<ó/´6ó/´6UÁ(;y3?ªÈ>¡e?:Â>£s:>?L"Ý82d«91&%>cÍ:¬uS:<?È(º<Ù´6Ù´6UÁ(;1Ó?W?æ
k?Gt?W?£Dl?/T9~«9­Öê>F?:V:¯Ñe?Lpº<¿Û´6¿Û´6UÁ(;2
=ÑÛÉ<½/?;áC;?®=¸ªM*9¢¾ùµö¸}Z[9Äö¾¥}º<¦1µ6¦1µ6UÁ(;Ô9È<÷<å*?Ï8;«»;)á?ßT¹B69+ý¿ÉËÔ¸ý;9$ä¾û¿º<µ6µ6UÁ(;ÿ=jª^=1)?'Kî;l:Ã;I<?`2¹ø>98Tï¾òú8»"8NÚ^?<þº<rÝµ6rÝµ6UÁ(;ëh\>¼>Æî9?Ú>«¡>U-?Ëþ½<£Hj<:O?n©<B¦d<¿8=?-»<X3¶6X3¶6UÁ(;ë>cÛ >>p;?¶>ù\Y>+?ÜóÊ¸]9ø_J¾:28&µ+9¾Xm>¡1»<>¶6>¶6UÁ(;Î¬<ø¸<Æ¡'?æ¼;5º;'ù>¿¹K?Y9ñã¾Od¿8°P8k?ê¼<%ß¶6%ß¶6UÁ(;¡ä>3>¾P?ø¿©>ªÆz>6I-?Z	$¹Ê±9×%¿ð§¢8ÚAÀ9¢Ø=Mã¼<5·65·6UÁ(;Øì=5S¯=e`,?i;¼z;ä?Ý'¹¬I9L$Õ¾>1Â·f_9é^½é½<ñ·6ñ·6UÁ(;!(3?Æ§â>ZJ?K?A	3?¿(<?ÛK¥8kw94²¤>oò4;bÕ:ëY?m¾<×à·6×à·6UÁ(;g9e=Û=T³8?ÉN=÷Ð=ù,?øä9$Ê:jÌ>Æ÷0;Eö:WÄ7?KE¾<¾6¸6¾6¸6UÁ(;
d·>Ö¬i>`éH?uÇ?=[´>vgF?_þ989¥1>lÇw:ÍK:ì?¾<¤¸6¤¸6UÁ(;ñu>ãÑ)>C`9??¾³Ý>â¢(?mà<Ï½<YhI?i8=ËÁ=Ûé5?ã¾<â¸6â¸6UÁ(;,1?ù¢>²ÉR?ÛF?E?ÅæA?L9Tb9Uðq>
S;Çî:8Fb?â¿<p8¹6p8¹6UÁ(;x¿=B«=*?Ê×;À¬;+ ?B<-¹p<9xÄ¿æê]8¥ç	9úM>})¿<W¹6W¹6UÁ(;¶?G±>_Í9?@Eª>WÛ{>R-?&Od9 È¬9Ã"©>¢4Ó;#¡;éC?D¿<=ä¹6=ä¹6UÁ(;ì}>X`2>166?ÈÂ<ý©e<d+?äS¹-9¦W0¿à¨8ÊF!9ýl>µÓ¿<#:º6#:º6UÁ(;0Ú÷<Û¶<-?²V=ÌÁù<P2?+9sw9d>5!<jê;BV0?tÀ<	º6	º6UÁ(;2'? ½Å>%uX?°>Da>¶	H?¤Ñ8ÕI9¡ù¹>£f:!ú9,`
?=IÀ<ïåº6ïåº6UÁ(;íT=ÓHZ=·É,?öSº;@;D¯"?åù8H¯ì8ã>òo·ú§8p%ç½hÀ<Ö;»6Ö;»6UÁ(;0Pn=Ã.=ê.?
Á;¦úZ;
Ü?#'¹TêK9gÔÑ¾Ì³÷¶Bq8ùj½P°Á<¼»6¼»6¹ü;ý§>CT>KJ?6[#?#æ>ä¶5?J<¹CòE96=ó¾çò:?P:o#?+ÔÁ<¢ç»6¢ç»6¹ü;ÛÎ>°t;>Á2<?7p?¼>ÁÂ3?qã¸îz"9Ù²¾ÊÒ9¿;ñ9uß>!9Ä<=¼6=¼6¹ü;ß_$>ºØ=½(B?iãC?ß?ã+?Ý¹9ÎÉ¾Õz8&mW9P©=YÄ<o¼6o¼6¹ü;9\>¹>e8?£¼Ð>ï>X+?¦@ù9Ëÿ9T.ú>1¼<«}<©Å=?ÓlÄ<Ué¼6Ué¼6¹ü;Û>Â=EÙ1?¶c/<#Q<e(?È¸Öµtb9®µ»¾H8y0R9)v=¾Ä<;?½6;?½6¹ü;Ùïð<¢²<ê¤,?r;"éX;mÞ?_äQ¹Ú09VºÆ¾÷6Fè59Y?<²oÅ<!½6!½6¹ü;×k¡>PáP>ÏÕE?Óª­>4|>¾G0?ª[r·hßK9«)½Æc¯9hÂ9FÑæ>nÅ<ë½6ë½6¹ü;]eq>í(>$H7?%<v¾O< 1?8Xª¸G^9ÕVD¾BÅ8£8_h?f¡Å<î@¾6î@¾6¹ü;/a;>Z>Ï±7?¤%é>â«>¿s.?¾s=²¶=ûT?ºÔý<Û^ª<B´>?pÉÅ<Ô¾6Ô¾6¹ü;=òiÝ<­î,?(;¥­c;A"?²2Ð·tAr9\½Ó)¸¶K¤8¼¾.Æ<ºì¾6ºì¾6¹ü;Þnò>z·>~F?)2û>Xè¼>4*?ÛÃ8Ü;9´)
>uÂ:uz:0?"Æ< B¿6 B¿6¹ü;à?Zª>
B?¯D?[Â?C¦;?+´i9ì{95yÅ>ê9YI¤9c6?¹úÆ<¿6¿6¹ü;îK¶<}%<¨ñ-?|H;±7#;XO?uZ8¹Î´i8oðÉ¿.6ú¸ÝÝ59 °¾;Ç<mî¿6mî¿6¹ü;ø>F?dø¯>4?Qn?c¢!?2Vf?wH¹9ÏgØ9ë.Û> ´;C
;ó^}?¡¨Ç<SDÀ6SDÀ6¹ü;Y¨À?R0b?­Z?\Ò"@K¡Á?DW?$j:nÉ9ùÈ?B;ÔÿÖ:«¨g?6È<9À69À6¹ü;T-à>ü>xQ?ú¯>> E>k(?Zñ·¿Gc9ì¥/½í?i¸¶<9Z5¾É< ðÀ6 ðÀ6¹ü;Ü=N>=¹2?:À;¸;¸½#?qVÝ¸±X&9Pª¾%¸<À£9Óø½yIÉ<FÁ6FÁ6¹ü;h?LOí>õVz?÷·¼>9U>\b?Cc7Ô\*9q+=4_9<
P9°0??àCÊ<ìÁ6ìÁ6¹ü;= ¤=s=è-?NÅ;µu;G ?Ó|Ð¸&¤9É9¾VÛ´8g94>°¤Ê<ÒñÁ6ÒñÁ6¹ü;S]	?o®¨>ÍxP?oX?W4·>hT:?x¬8då8ºQÀ>¬ú8½Ä9C#>uË<¹GÂ6¹GÂ6¹ü;­=¿û=Z/,?
Å^<	
 <·(2?àz¸ÄS9£
i¾2ó7ÅâL95Ù=¼0Ë<Â6Â6¹ü;ãé=í«=ÓÉ.?pÜ<nDÓ;~y)?¹¸tq9¡D¾ÙËÁ8}9Ú¾#>í2Ë<óÂ6óÂ6¹ü;x+&=wgí</3?MÁ`;å0B;k%?´È7bÁ×8$î=ó.9|ø9³û*?Þ×Ë<kIÃ6kIÃ6¹ü;ðSh=ÊÃ$=Æ|4?¢5$<Öõ;?ÿ*?	&A¹B)9%¿;X·®h9`æí¼ËÌ<RÃ6RÃ6¹ü; !?a¼>Ä[??¿P??Ö¢I?nÒ:LQ6:ÐYK?)c:ÃhF:y?A Í<8õÃ68õÃ6¹ü;²=óÅ=0?r#Â;©©;ø?©ô>¹L-[8	ß¿ñUû8b=9SðQ>È±Í<KÄ6KÄ6¹ü;Y*f?9?V$]?xd?®C?¨@?@9¶¨t9-y>/d:õ]:K?/ýÍ<¡Ä6¡Ä6¹ü;Àÿß=Å=è:?< þ>HÁ>(?·h:N^>:y?KÅ<_B<¸Ø3?%Î<êöÄ6êöÄ6¹ü;6Ò>¨1>Ù:?Ê>Ú`>Ú¿)?*¹?ÂL9>¾»¾ï,¡9D¦#9D!|?3ÂÎ<ÑLÅ6ÑLÅ6¹ü;_Òi=ãÖ(=¤C1?}Ä;/Ú;¡S?n}¹Àÿ46ÎJ3Â`~¸)Lª9ë1¿½²ÛÎ<·¢Å6·¢Å6¹ü;&=C²¼<êg0?'ß:T+½:þ?ÿ¹\Q9¿³¾~£È8¢KZ8!Kk?ýöÎ<øÅ6øÅ6¹ü;Mº>ôñH>ÛdF?a?Ó¹>`9?¦NÌ7.Ös9¬V=í179b\Ä9ÜÕn>äÏ<NÆ6NÆ6¹ü;®lí>ÈC¦>eÈ6?"B?'Ï>FÍ/?8í}¸ZL9©+[¾øÙº:æer:"VE?-Ï<j¤Æ6j¤Æ6¹ü;¿I?0¿>!?d?ã>ª?)t¸19n?¾øb: ³):1NX?áDÏ<PúÆ6PúÆ6¹ü;P)>ÞÀÕ=èÓ9?ÏM<T<Mq'?	É¹.n94J¥¾Ýñ8ç³²8dCb>Ï<6PÇ66PÇ6¹ü;é*>×3Ï=ÀÄ:? M,<ý;÷û-?©c¦¹¸9hü¤¿<b9þ<E9qk.?ÂáÏ<¦Ç6¦Ç6¹ü;¦¨±>-òw>þm7?¢«>åª>)Û+?¦<½;P?RüÎ<ã<jÚ9?1¶Ñ<üÇ6üÇ6¹ü;§´>?ÀØ>öa?ÿ?Õ©>íS?ZîÑ7
½8a">pE:
­ª9
e^?làÑ<éQÈ6éQÈ6¹ü;
¿2=h=,?¿Ä­;°i;/h?Ý¹~D#9Eì¾¼¦]¹Ô7ûÉÀDïÑ<Ï§È6Ï§È6¹ü;D=#=1²í<FÏ/?µ{=5¬\=)~?*6Ñc¡8uà<¿
;Þ:A?Ä Ò<µýÈ6µýÈ6¹ü;M>$>º÷Ë=X$N?-[3<!â;«J?(Y¹Ày9ß¾¹{ø¸t99l«¾jÞÒ<SÉ6SÉ6¹ü;uÂ>­û>¾B?z»?÷¨Õ>,4?ärõ7
qý82í÷=Æó: ra:|?´àÒ<©É6©É6¹ü;ÑAQ>ß>â8?¯?¾ËÔ>+?à
=v°<DN?Â =¯XÕ<â«@?tQÓ<hÿÉ6hÿÉ6¹ü;{=P_=-?Ä¦É;Ø2®;,?Îe¹9Bâ¾À(9æýý8®*?`üÓ<NUÊ6NUÊ6¹ü;÷·
?óò¸>m@?`j?á-?C-?ùû9½èµ9é¼ß>+;'·;g;)?ÆÕ<4«Ê64«Ê6¹ü;K;ø=p¬=rB8?Î&<$)><Ä6/?×s¢¹&Æ8ócÑ¿!Þy90¢ª9éo»>ñÕ<Ë6Ë6¹ü;N
Ù=§Ó=)4?ë©<d<À$?Ý+7¹ö¤9;£¿49è"9¹{>%×<WË6WË6¹ü;Uë<_¾±<Áx)?/;½XK;uD!?ð
¹¨NP9O­¾nÊ7¸Ï8k¶b¾¶ø×<ç¬Ë6ç¬Ë6¹ü;ü:=ë_=1Á+?ë¥;Þ$z;hø(?e¹<9×¥Ñ¾2Ð8Òx9²C>tØ<ÍÌ6ÍÌ6¹ü;w?7Ò>h=?Bj>ÑJU>Ñ(?ÏN7ôÖë8ì_=Ýg¶:èe:0K?þØ<´XÌ6´XÌ6¹ü;ã=X=©y=çã0?ò[ª;hÇ;÷?;Q¹t7ü¯ÜÀ¦[è8dg[9´>.Ø<®Ì6®Ì6¹ü;ôÊq>Æ"(>8?3¬?ËIÊ>`*)?VU=	=íÖF?y:=<ÿ<cÒ:?4Ø<Í6Í6¹ü;®/Í<?÷<3,5?r©;;R?Ä¹@D5ØÃ7¦_e9¢£<»6Ú<fZÍ6fZÍ6¹ü;Þ=D>=¬¼7?i<ßOè;ô'?!¹9áþ¿fG¸9ih]½=Ú<L°Í6L°Í6¹ü;¡}=¸Ol=k)?)ù¿;u¼;v'?p/n¹+972¿¥¾¸A?9hÂÅ½þ@Ú<3Î63Î6¹ü;§¸>Ñ>ì6?[¸ð>wµ>Üª)?%ô;;ÒN?#§ò<¨<å<8?ÊrÚ<\Î6\Î6¹ü;ª¼·>Íq>aB?'¸?Ê»>W40?àr$=:
Ù<6õA?úpr;²Ô ;|ó@?øñÛ<ÿ±Î6ÿ±Î6¹ü;«=JµJ=!,?­!<@T<é?,)=¹¶ùã8ûiT¿Ûwt·,8E9aª½½Ü<åÏ6åÏ6¹ü;\.æ<Xæ«<¾e+?¸Ï;s!
;öÒ
?CáÀ¹Ì9Åt¿e··ªd89ùL¾ËhÜ<Ì]Ï6Ì]Ï6¹ü;^¬>Ïc>Y,B?Mh?ò&?`2?|9ðH¹9[Ü>|,:(è9(}?ñuÜ<²³Ï6²³Ï6¹ü;®Æ<C2<÷Q)?&<;Í;j¨.?·r¹uJD9lÇ9¿\áÌ8Í9e «>ÇÝ<	Ð6	Ð6¹ü;üø>í>HG?¹ö?¤Ä>(Ì+?½*l¹åN9ðÒ¾.
¼9ª¯³9aó?cÊÝ<~_Ð6~_Ð6¹ü;4|>¸Ó=¹6?î¹ >"u>óÙ'?©0V¹LÝ9LA½¾NË¶lu£9.¼åwÞ<eµÐ6eµÐ6¹ü;Ð·<lå<h«+?õä;@Ú;XÓ?¶ò@¹Ìv%9ÛB¿8U6È9<b|Þ<KÑ6KÑ6¹ü;êi½<O<ú(?ô¨í:ÉõÂ:Í?:Ç¹^Ëµ7Q»ÕÀ¾Ë8ßØO9µÃ=b­Þ<1aÑ61aÑ6¹ü;ÌT¬>YQb>ØîB?Ó9E?Á?H¥'?]79xbÿ8ù7?E";[¦4;TO?òÐÞ<·Ñ6·Ñ6¹ü;[8º<}ª<A(?9Ý:fU:£ñ8?ð¸:/9ö7f¾,Aö7 ç9ÂG="8ß<ýÒ6ýÒ6¹ü;â&=èð<0?Ï F;Äî8;°z	?¥Ò¹èn8øQ©¿jZ¸eZ¿8yF¾oß<äbÒ6äbÒ6¹ü;ÔG=r=C1?~R±;^ó;ÜÆ?¼¹Çç9o­Ý¾$Æì6ì£ 9ª¼<á<Ê¸Ò6Ê¸Ò6¹ü;£!§=!à2=81o?4<í=;1Y?E<¹@-Î¶Ñá,A@±6·	9~«¶¼*á<°Ó6°Ó6¹ü;+E =r)"=|}?}õ;¿ ;`l?hX8ôÎ°8l>9­¸L9S¨ ¾C¥á<dÓ6dÓ6¹ü;7=&Ú<PÁ0?°í;'¹;ðQ$?|®{8à£09¸`6>@8¤'9ßo>¯á<}ºÓ6}ºÓ6¹ü;!2Ì<-<°1?sÄ;Íq;Id(?#i2¹@K9Á¶à¾½h·Ê'I9Ú½ÿâ<cÔ6cÔ6¹ü;C?¡õ³>+Z?×(?¦sä> Z2?O[7CØ¦94K<+¿9X9ì¨??¸â<IfÔ6IfÔ6¹ü;gÃ¿>>>f??tÿ>Ã?»>¼.?®R^<=ª<\C?õ_<ñü<):?Åéâ</¼Ô6/¼Ô6¹ü;rÔ,=@¢ó<-5?ß;<f_î;`I?8{º5¼Ö9 4;t·eXm9¥½È1ã<Õ6Õ6¹ü;ÁE=ÜÇ=lÕ.?(Q<SÚì;iÒ?Iþ¸	'9¬1Â¾¿Û8Ï9
Á»>Ëaã<ügÕ6ügÕ6¹ü;_z>|¬4>1?n´T>Çä">$'?;fî:M§:ye6?È[<QG<Îá7?-ýã<â½Õ6â½Õ6¹ü;÷ê]>î >0?Nk
?ªÔ>$ &?ü=_¹<&¦J?ý6=>ûû<Vú8?0^ä<ÈÖ6ÈÖ6¹ü;(î>¡+>úN@?°_!?
rö>Q¡'?JÙ8]r%99¨>a®;::ñ?gsä<¯iÖ6¯iÖ6¹ü;ñ>¬E>>Ñ=?÷ÕÜ>ù£>ôÎ,?
¼;(çs;^E?ãè<Ô¦<Ú®2?Z0å<¿Ö6¿Ö6¹ü;û{>ä/>G8?çÈ°>Ø>\%?	Çz<î"<sE? bÄ<ul<Ñ5?tå<{×6{×6¹ü;±Úð<#±<ª¬-?½ëO;¹å=;&?ù¡¹"9_¿Û?·Ü(h9J«Ò¼Ü¬å<ak×6ak×6¹ü;ì
*=)Æü<x6,?!l;O¶N;Js?c®¹
9¿½VÂ¸À9Ù"¾áÏç<GÁ×6GÁ×6¹ü; (%?Sý¨>Z2z?Úgý>q_>·K?>8à
­9©i=m¥9úéÈ9?Ò>Ckè<.Ø6.Ø6¹ü;ç?enÅ>=A?Î
>?wß
?¾)/?*57Ô¸­9Ó{<ûº1;j2â:Ì%I?\è<mØ6mØ6¹ü;ïà>Ø<>ÉG8?V>=³_>X$?ù¦6¿]8ó8@=TÓ§8©×¥9Ô>
ê<úÂØ6úÂØ6¹ü;,=Þ<øÏ.?ã¯;àOp;Äd?£#¹¾£h8?ÏÀõ·¸ÍÃ9¥Å¾îê<àÙ6àÙ6¹ü;ÑH¨>*n>è5?ÛÞ>5$b>k!%?!-¹:Ê699xò¾®l9fP»91¼¡>­ë<ÇnÙ6ÇnÙ6¹ü;dìF>Dx>e(C?Ä.<é;ú??F
²¸}>#9¾ÏÎ7hÙ"9¤î<ë<­ÄÙ6­ÄÙ6¹ü; =!;L=F0?uH9<Ø<Z~?-È¿¸\Y9¼§¾Å|7´À9jl=tFë<Ú6Ú6¹ü;Ì½>Ø÷T>XÎ8?ÛG>ÉdX>U)?WÊ¹2VÙ8>7¿e°:ï:¤ ?jë<ypÚ6ypÚ6¹ü;Æªº<&<|#?õÈ;Õ;È:,6?*¯¹s69W77¿ÀS8@.Â9ï¿=­rë<`ÆÚ6`ÆÚ6¹ü;>y">To?£Êÿ>96°>~Î9?ûP©</N<ËQ?ßê·8Ê&Í9¿å=vvë<FÛ6FÛ6¹ü;eÁ>Y~>B?ò>êU¯>1?©!·´ã9÷)½âL7:û":sJ4?Jë<,rÛ6,rÛ6¹ü;§>½`>Ò>?C7?U Ò>Ê7?r¾9
¶
9j8õ>¦Ú9CÍ9r|?iÎë<ÈÛ6ÈÛ6¹ü;q1±>Éb>yH?râò>I·>AS)?:¹ýxT9e¬¾3Ð9øÔß9î>ðë<øÜ6øÜ6¹ü;j`?Jß><?¨ä@FÂa?+Ä?F>zT=¦±¾?5!¬=s?ñ<Ä§¶?êxí<ßsÜ6ßsÜ6¹ü;!È)>¼Òñ=4¼3?n]Ø>t°¥>&'?]<yÄ;tf@?xâH<l<·/?X½í<ÅÉÜ6ÅÉÜ6¹ü;óö?R·È>¸<?[%?½yø>ú\*?¤£þ¸æê9è
n¾!A;aü:æC?æúí<«Ý6«Ý6¹ü;A-=èÍ=Ø*?Ü©y;ïC;ëd#?i¸:å9òêb½ú¹.Ì\9¶¾;%î<uÝ6uÝ6¹ü;Ì°>=®t>_ú8?$¹¬>çc>¾2,?ê¹¶Q·9±Q¾ZQ69ðv9>¿î<xËÝ6xËÝ6¹ü;FN®>)Nq>ë8?	9?¼<?ë-?n.=q'Ü<ÅÔJ?aê5=]Có<ºp??hôî<^!Þ6^!Þ6¹ü;Ëû>[Ó³=ËP=?WÀÜ>Ø«§>p(?âþ:º:Ù.?Úô<Áª<ñ7?Xï<DwÞ6DwÞ6¹ü;_#?òä¹>µû`?Ñ°C?Kç>¸X?f,9x:9kò>9Ä:×g:3Y?ûï<*ÍÞ6*ÍÞ6¹ü; gá>Å+>ßOO?Jô*?9¬Ø>½ûI?í<¢=ÒD=bS?kÁR=à%=!R?íï<#ß6#ß6¹ü;»>>_À>Gù;?ÎØË>>zÝ-?l¶lßÍ8ù¼¼ä9ÝÙ9ëÚ >3#ð<÷xß6÷xß6¹ü;"2?Ý¸>ßéD?[?Õª?¶÷/?ñ¾¾8©^m9~·M>ì»:l4:rò5?ó/ð<ÝÎß6ÝÎß6¹ü;¬I¤>"~j>"[3?©å>R°>¸y&?T7{ø9¯<Ä<k²A<6?|ð<Ã$à6Ã$à6¹ü;!Â·=+$=©0?+!<û;Ð?iñ¸¡9Ï`¾©ûõ¸gá,9ö¶¾G¿ð<©zà6©zà6¹ü;íT?W¨>(¨n?¨>à|0>äá^?ãÒ8¶o®9´>kì<M	<ß¦l?D@ñ<Ðà6Ðà6¹ü;7Á>Ø£j>"S?p*??	ë>Ë£9?ñ·¡|9ÁE½Áa9ºhF9{¥¥>}mñ<v&á6v&á6¹ü;K;?\ñ>äîF?8ý?òc¿>É0?P%~·2Í¸9¼°¼ßr:+:-µD?µñ<\|á6\|á6¹ü;n=ÞCÃ<ia.?=Áþ<"W?h\9ÊOË9­Å5>+rð:¾¨:Æ6?Pñ<BÒá6BÒá6¹ü;ÂÐ«<\Õ<¡c)?Ãw;¡S;Ms?¯¡²¸Úq9¡¾ãý·9
ö½JNò<)(â6)(â6¹ü;ú}=@Â<".?.¶;Lñ;Ï?p_¹8©½8óË¿Æ`¸e Q9+:¾²­ó<~â6~â6¹ü;«Ö>ðf>¸kG?»	]?ã?«¬??+wþ8R9B]P>Ý:<:kK?Caõ<õÓâ6õÓâ6¹ü;¸??ÄµÑ>V
j?gKö>òE©>Ô=:?l¸"wL9@¾+®:¯::eñ5?&dõ<Û)ã6Û)ã6¹ü;F>.?îVí>^ñ;?5W??%?1?u r9äÅÿ8×r?Æ;Ç:J?(àõ<Âã6Âã6¹ü;då³>¡hu>ô¨;?Ñ>H¬Y>G$)?Öï8Áo9ÛÎ>è¬99³Ö>_õõ<¨Õã6¨Õã6¹ü;B}è?G?W?÷°þ?t!?l?!:Q<I:.Ö>?H·+;$Ì:EyW?ûõ<+ä6+ä6¹ü;´«=t=#â3? 	/<:)<j$?¥¸ò×79A¾j9ò{9UMî>Hö<tä6tä6¹ü;Í¢A=ª?=¹0?ÖÖ;Z.;úQF?iQv¹\)9äw:¿I¬	9±¤9ÏÿU>4÷<[×ä6[×ä6¹ü;p¤>Jd>e8?àµÞ>ÕÃ¨>?ê(?yð¸.$=8
Ä¢¿T?:ö3%:D
?ïw÷<A-å6A-å6¹ü;Þ%=A=k5?OXÇ;Îª;Ëÿ?\2(¹»59r¿~Ê·%"8Î¾zø<'å6'å6¹ü;Úo>;$>2[:?ø>ùº>¡*?ç¸rg9)2A¾Ù95Â9í?S\ø<
Ùå6
Ùå6¹ü;8à?c4¨>²$D?¦?
ïZ?ú7B?,þ·9,ÁÆ9üì>Wõ:c:¹DF?æaø<ó.æ6ó.æ6¹ü;Ëµ<ºS<®r)?poô<NÅ<X]?Æ¤·ï-9Ær½2­9å­9
L?Lù<Úæ6Úæ6¹ü;§(Ð<X¹<4,?D;}*;çß?<E,¹)ùÕ84N¿Í!ó¸:Æ9ãtØ¾í»ù<ÀÚæ6ÀÚæ6¹ü;`=ïC=ûÞ/?N½;
;^?>¹·"9°õ¥½.38Üa=9£ò='ú<¦0ç6¦0ç6¹ü;Uh?tµ>lT?·¨?Rj?Å7?âzª9<Ö²9	ô>!¯ª:È:´?v0ú<ç6ç6¹ü;º¡>êX>ËB7?j?iæ>Ês*?jC<ú'<ªH?q>Ã<<¸(=?9¸ú<sÜç6sÜç6¹ü;zþ<°R·<V®1?ô/*;NÝ(;²?ct¹§÷8²|¿}º®¸$Ú®9¨Ñÿ½îú<Y2è6Y2è6¹ü;´	>M»¿=xÜ7?+0m<Õû%<÷è6?pWF¹,.9hÎ»¾uú6fÜ¡9îF<Àû<?è6?è6¹ü;«Ó¬>¾BA>¼îd?ï@Á?ÎÞE?
^4;þ§í:
JB?Äü0=
8Ä<Çèf?Þû<%Þè6%Þè6¹ü;>9>F>È45?¢¾<Ù<G%#?i8É/9R*>kÖ9Q­Þ8ãÛ0?¹û<4é64é6¹ü;u¢Å>>{B?£ö>*V¯>ö3?eî,9Õ¼¸9©£o>º8»®p95 >×ü<òé6òé6¹ü;7s>-">Ö??B/>5 b>úè+?MÄÆ¸L ±8ø;¿â®8äÛU93û1>ÿ6ü<Øßé6Øßé6¹ü;Å>ø9>+=?Ò®Ë>_î>¥+?qb=`­<'N?¶û92K:®êï>µ/ý<¾5ê6¾5ê6¹ü;?Ì<·å<jê&?{$k;®1;Íd)?(Ú¸¬yÏ7»²¿I¹N9ù³¾Çý<¤ê6¤ê6¹ü;=pëÇ<8ß,?n£/;;?Ð¥P¸é¬&9§; ¾!î5Ä²9K»;=¥ý<áê6áê6©;¹ä>	.Í=ª3?T<s<÷,?ý½C¹u¹#9¿û«ë7âÐ9]À=4þ<q7ë6q7ë6©;+£>Ì=Oñ2?-N<>áð;Ñ
%?jÁ»¸6Ê9FØ¤¾¡þ@8¡Á¦9â#=ÔXþ<Wë6Wë6©;4>h\>òµ5?ð>:ÌV>Ýë#?
=Õ<CX<0H?T<e<L0?Êaþ<=ãë6=ãë6©;Ï?í¿>Û@?46?O£?!*0?LZ60H:9Ö`F<@ßx:{ë}:/éú>yþ<$9ì6$9ì6©;+´5?Èë>HE?n?O?Ï:?ÛrT9²¶¨9S.¡>ç¹;öÍ;>^8?Qþ<
ì6
ì6©;zÒ> lP>ë@?§X?ÎØ> 3.?]Íé8ZÂ9bÞd>¢ð±9*ú9M¶>{úþ<ðäì6ðäì6©;Y>ê·D>î*?=>öæd>#&?­ê¾<Ît<¸¥G?®ß6<^<õX6?¼èÿ<Ö:í6Ö:í6©;gÛ7?ð>?Ýq?è×>ñ!?í¨o¸Û¶9	¨½Á¬:T5:Çs?+=½í6½í6©;Q9w?Îô> ?pÐo?úµ?W?Læ9¯;9®_@?(V¶:ùhP:ù_?8?=£æí6£æí6©; >1ßB>@?å£Ä>|ª>ÑÊ,?"²·09Ébw½G[D9ÿÆ8ó|?Àv=<î6<î6©;R ? zÓ>¾B?t[?o
?5Ï8?3Úd9Ê`©9îñ¬>©,:ã¦:d»?Ç=oî6oî6©;c:)?G¡¢>o1?31?q}µ>¹cz?V
9Dï9Yãf>â=:)(:øÆ?<Ò=Uèî6Uèî6©; ?Û/?
G? e=?Õ?Ð6?XGÄ9Ã9sV"? ñ8CÎ9ëV>jH=<>ï6<>ï6©;U|9>n9>K3?G`<1È)<©)?O
_¹æ¢9h°¾§`:O]:ZÍ?ÔQ="ï6"ï6©;ãoÔ<<µy+?Êm;7ùW;Ôø?0¾¸9Mu¾¦ã¸ÚT9júí½´}=êï6êï6©;xÂ¸<Ó6<LZ,?l¶F;Ô~B;Æ?j¸K9þ
¾Çw;Iù:;))?c=î?ð6î?ð6©;Ã¾4=õ>=iF0?<=;Òà^;¾?Dõ¸ïïb9k|¾$n©6ÿy£8c©=¡=Õð6Õð6©;Oi>¥á9>Ô}:?Ü>ËKf>iA-?jêI<Lÿ;TxJ?Úhª<>äj<.¹9?£=»ëð6»ëð6©;¨+?ÚÜ>´âF?K,©?Y?ÑG?¿xó9b9tÃD?eÖ:rß:Ø <?%ý=¡Añ6¡Añ6©;6?^Þ>6R?­@?DA?íµ??Ïyl9É9Ã>J­,;*Gâ:»[C?Î=ñ6ñ6©;«¬>£\>âWH?×?8ÏÛ>¤.?3w¡8¹Y96Ú=>¾Qn:ÛC:pÀ?"°=níñ6níñ6©;g?Ù7?_°? ±ï? M?¯8?§A<ú¯;
8f?@«I<F2<,ÍG?2¹=TCò6TCò6©;o>¸ÌO>g4?Qf>t¿2>.$%?Ïx<@â<®K?ûh<È÷$<zr4?J=:ò6:ò6©;²<­<<)î'?H6;;±X?ÞG¹/C9 Ù¿EÀ8{qp9¼µL>[¿= ïò6 ïò6©;!÷=¡;³=}0?n0< Ø;#¼0?[O¼¸M}c9éS¾L8¹Ô 90úf>©ã=Eó6Eó6©;è½=0£i=
×,?QÆµ;ÇÛ;ôv?F;¹·%9J§¿H=¹j8:Æ¿]ü=íó6íó6©;~ç<8©<Î.?èYE;¢X3;§Ù?Mñ¸¼9ó8ê¾:V·Wû9"pk½é=Óðó6Óðó6©;ø_?­ý>÷½?3L?ñtn>µ?nê6²vd9ü'<Bú¢9ë9ª#?
=¹Fô6¹Fô6©;'Äg>Ù!>û7?­ò>»>¨%?äÀ,; ³ë:|¡;?¸k=¼¤<­J?ûæ=ô6ô6©;Z+>à=ãRC?k»¤<P©e<Õ7?þ8(¹Ã9Ý¾ðÃ099^¹ª>äü=òô6òô6©;Q/=kÆ= J+?Úó;=:;¢0?5¯`¹2±*9ö|(¿0Û¶¤9jÏ=¼êþ=lHõ6lHõ6©;Ó>#¼>º;?naÁ>5¸>Ê'? ¸ð9C¾æ
7ÂÃ9«Æ<3=Rõ6Rõ6©;Ý>sm>\µ3?ô¬>Ó]>Z .?î»Ó¸9PéÑ¾w=×:î7_:Ùv?#=8ôõ68ôõ6©;&RÇ<ü<Zg,?Ûï³;zñ;sÐ?³ÍP¹ÌÜ9¸¾LQÖ¸¬¨9£6¾AY=Jö6Jö6©;×JÀ<4ª<ES+?Ûÿn;F;?÷Ü¸qü	9C+Ì¾Ec8\°9*¥=a«= ö6 ö6©;ü=Â%E=ø{-?CÄÇ;ÿÐ¸;¯Z
?N4¹6ÃF9¿Â¾QV9t¥9Ï9i>¼=ëõö6ëõö6©;+¦=z»Ó<W%6?É/<(Yò;19?`î=¸ºµs9_Ç½b9U89Ç G?cÛ=ÑK÷6ÑK÷6©;Ý>l>`U=?ÉOL?Ub? 5?y
9;9Õ«w>æía:#:P1?Ü=¸¡÷6¸¡÷6©;³½>FX>1=?Gl>¢/>ð¿,?/Êæ8ó-½8^'?PVD:¼:Ö2?Äà=÷÷6÷÷6©;Ö¶>w>t=?Ø!?õ>âÁ(?Ä|Ñ¶¸D9R¾¼í¨4;Hñ;]+?==Mø6Mø6©;?L?æÆ£>äH?¾bE??fN/?)¤A9!d9Þ¸£>Ýîô9ÜÍË9ÈÔ?l=j£ø6j£ø6©;ù©?¢]:?W{i?ü?!@µ¼?Í¿Z?ÿ[:à<
:Ñ´m?â²;°¶3;[V~?|¥=Pùø6Pùø6©;
=æ*Á<²¤;?§ê;Gê¹;G!?¤¼\¹&´[9¿u¸(¼·h\@-Í=7Où67Où6©;S¥=¯q=Å/?ÍÞ<p7È;Æ$?õÈ¸B9òB¾ÎO
9QÁ9vö6>b/=¥ù6¥ù6©;ÄnÃ>H«>¤b8?U²®>}/>q.?±<¡A<hÞG?AÌ<x^<$ð8?=ûù6ûù6©;N¦n?3?pbD? ?öO?Ê!8?39ïÇ9]Xf>Z[:¡î	:ÅK?G¯=éPú6éPú6©;ê-=q»<à/?p;ÃD;U®?a6ç¸.*9Lç­¾ ç·ãºB9Úä½ÖÅ=Ð¦ú6Ð¦ú6©;¢G=¨=0Ú+?¨ä;à?³;1#?3ìá¸í7Å89¡¿Þæ9ðºÐ9`Ù·>ÞÉ=¶üú6¶üú6©;*7î<µ³<±Q*?={¦;¶B;L¿?¢¸xw96ÿ ¾oï/¸Dà9.`½	=Rû6Rû6©;9Gÿ<óå¿<F*?X;´[;BÌ$?}c¹·[rn9:	G½'_8O\É8XI>>N	=¨û6¨û6©;ûÿ>¬>­á=?ÏsÏ>Õ>¤)*?<ºE9Äç9%?Ü|o;ß&;Q8?£´	=iþû6iþû6©;ºNß>ìX>ÒOC?v?(àë>º(?¦9øtB9[1[?ÈÛ.;/ï:Åß:?l¸	=OTü6OTü6©;û£ÿ>/v>®îZ?Sn-?jwÚ>):K?³:öè9õ?p49K!n9ûÁ>âó	=5ªü65ªü6©;1s>-0>Æ??·!?0·ö>ôÌ'?45=þá<CM?o°û<k©<ë'>?o
=ý6ý6©;ó¨Ê=ÚÑ=]3?ìåÒ;^;ßb)?´a¹8Á9A¿¨¸99h?À=Vý6Vý6©;1{2>ß>>ÙÂ0?0¸>´Ò>(?Jz
¹¤±D9;´¾J[9ò­9É×·>Ì=è«ý6è«ý6©;%§"?¶Î>I??æQ$?±qU?ú-8ÖZ9fÊ=nÄy;ÌÈ«:Nº?=Îþ6Îþ6©;!>,ä*>eYk?Î]g?¬?îèI?§Ñ8^R9RPC>Ô<°$<	3[?=´Wþ6´Wþ6©;«Äâ=y)©=Ç+?Éê;£t¯;^H+?B¾¹½µz9#¾}Ä¤8îÜ:9¿ºa>P¸=­þ6­þ6©;:>@&R>È¿@?3ñË>ÉÔ>×=4?Èb-¹çd9âèÁ¾Ö
;"©Ë:¬é1?óÔ=ÿ6ÿ6©;ÓÐä>äM>|{?½å?h4?«fh?I¹9¢9ò|e>äE<ù¤
<-8?ö=gYÿ6gYÿ6©;.ä>ºu>¢þ<?,s	?¸Ê>-?+W¡8Q¨9ûbõ=Û$b:5f:Z*û>èù=M¯ÿ6M¯ÿ6©;«·>¬|>::?»!?ä&ü>ê2$?S]9th9>+ô>é:¶9±·d?ÌÄ
=77©;¡h@?^j«>­?]cÙ?å?BàW?·Ï9£9Õh>/`};×;ÚsQ?Ü2=-7-7©;Ð´=.Çï<q)?xS°;Á·;öô?Êp~¹my9#P¿Î3¹uA­8³¿Î3=X7X7©;7Ì?%êÊ>Ê­6?Ú;?½
?EP-?ÝØç·PF9¤½¯ª7;t^
;:L&?C!=s7s7©;%Àt?¯òÄ>X?B?V
?ÛÃ?y¦8¾\9c¶@>¯¼§:Ù2:ýp?#L=f®7f®7©;ûÕ>±÷Ç=k9?9å%<©ú;m)?A1\¹ú­{9èøß¾sÊ7ehë8ð·Û=å=YÙ7YÙ7©;1¼=­=Ø³-?p¶;!l;,?µ$>¹Ø3þ8ç|?¿l¼Â74.9¶Á==L7L7©;%	>ÞK>s²??½
?ßÇ>c&?6.¹³@9àå¾¬¸:ð:1?F
=?/7?/7©; \?åÍ?C?P?h´Ë>äØ2?/V9À~9¨¥?rYâ:lf:
J?Í=3Z73Z7©;@8?Ý§>é!?
,7?îÛ>]U?çp8Ã#9c	>ê%£:Å@N:J?P[=&7&7©;t>5©;>ê=?@Íj?{Â0?ï*?íó¹:T%9ðrà¾ûæ9¦¡9î~7?`=°7°7©;Ûu>ÖÞ'>x<;?¡?µà>Iì*?wõ¬¸<Ü8ÆÈ¾®ïÍ<É<¨O??åx=Û7Û7©;»q{?*ú>Øw?»¦ß>ï¹>Í[N?ô_¹¾¤8º¬rÀVò9ÈjÊ9>?-¼=ÿ7ÿ7©;=½ø<³ç¹<EC+? ÒG;Å¤);VÅ?¼k¹9r¿ãØ¸Ú;Å8Z.¿`Õ=ò07ò07©;ëÄ>Dw>M9?Z.?ç0ô>É6?ãÕ£8H9øC>G!:÷Ù:Þ¯
?Þ"=å[7å[7©;úÁÄ>=#>ÞD?bÖ>n >Éî*?öZt·ª9úC½]å4;adö:*ó;?8 =Ø7Ø7©;JJ>Ïj>Ø0?©§>>cð$?¼cX¹69b)P¿¾G­9´9»õ>0=Ì±7Ì±7©;F=é=(9?gÊ<ãÛ;Ad.?¥¾¸¾Ù809¿*88 ÒQ9Ö8>[Ý=¿Ü7¿Ü7©;Eq>½~ø=zx?0¼?ý#?æ°O?jÒ#=Kc°<1Ãm?ç<¾Û;<ºj?ôÝ=²7²7©;Pqä=IÜ<V@ò¬>°l>Øp(?ß.Ò<~å¥<+"?lô:$X®:vs3?Pü=¥27¥27©;:^=­!$=ÎN-?ß\A;Y8;pB?$¹^9Tß¾¾f8è±æ8<>ý=]7]7©;L=cpÀ<<§3?úý;û°;Ö^7?ÿF¹ÚP8ÍIþ¿øêçµ3ª9KT»½=77©;Ær?°ß>ÊÝ?ÆÏ­?Í?`¦?B7ST9µÂ<'z:{À:"¶X?´|=~³7~³7©;W>DÓ=o1?W(<±á÷;îÚ-?Os¹¬4X9P5¿Êôû7]Yº8~->»>=qÞ7qÞ7©;W¸>Ww>Ð>?9l>e88>y1?Ií¸1^Ñ8E<¿à9DFs9
?W=d	7d	7©;>Ü?0º>N?"?o??MT?ÒBÖ8jk9»þh>Í9l­9ð5ö>X=X47X47©;\ó½=¤!=+?ÐP=®&=[ ?ö2)6×ú9;j£;óõR;(3?Ñg=K_7K_7©;W3Ô>Q¦>/ÃL?4üé>íÃ>ð??æ"¹Êf8S´¿=x9¨È9]Z>_¿=>7>7©;fZ?4Ü
?x
I?°ð@dÆ?:?o²l9\åÙ9`>e];ßF;xK?sÄ=1µ71µ7©;Jº<,<ð],?cs;Á^;#Û?/|¹öØq9Øi¾Q°¹Vø8òG¿h=$à7$à7©; 9æ>>¸2f?9$?4·>^Ce?å=âJ=¶?=jn<p¥?ú=77©;4«·>¬fw>t
>?moY>?3!>2§,?lI¹s:9ÇG
¿Ót[8»ªL9Ù?	>P?=
67
67©;[?¶³>@)N?6Á>­>+?K0þ¸u>9ÙÀª¾5Ñ(;Þï:_a4?´ñ=ý`7ý`7©;4¨º=÷Ã=ªR5?>½é=k¹=ó !?ëò:Á: h ?r';+î;²<&?Ü¸=ñ7ñ7©;vM=g	=ü@.?xYz;üøZ;_W?äù¹09[Ìô¾*y57WHï8â&B=Ñ=ä¶7ä¶7©;ßo3=ó6=ßÜ)?<Yµ;¨$;Ê£?2A¹s9iã­¾OHÓ8ö7l9Åùd>h=×á7×á7©;GÓ> 7>iF?ÑÇ¢>¾ùm>/?ªþ¸ÙW9n¾â£9Ç»Ï9öÉ>*=Ê7Ê7©;âá°<9ð<c>.?/;ÃÓ:,?xZM¹G8³9.ª¾'ï8Û9&¬h>x=½77½77©;cø=gÅ»<O21?Gì³;Â¿;ñ5 ?åhñ¸Ð7¢®NÀÙ´¥¸ªìL9ÚO¾Ì.=°b7°b7©;v>ÛJ>00<?Í¶>Ù>Ã9)?½9ð÷·9vì?URE9ûÑ9Á\¦>95=£7£7©;£ô=þöÚ<æ|0?T;´9@;Î
?£+¹¯yè8í=¿éL¢88K9¦L>ã=¸7¸7©;ç?ª'>#q?bn?G;¡>?ù^?0Ñ¸zi9Ce¾s¥:4:ù,k?È³=ã7ã7©;è\=_ä"=}S-?i
; jý:é?ZÏ¦¹Ò*X98E¿û&¹¨©8Y¿(Ó=}7}7©;öÜ|>Ò>ïl?C¬¯<k=<Ákm?e¤¹|9ù	¿!9d9Ow>®ò=p97p97©;¾µ>?Wi>dG?æo>øZ>Â0?°*q¸]C9¶di¾¬\t9I¤|96÷>û# =cd7cd7©;´qÊ<òZ<YÚ/?»Å];á\<;´?¼ô:¹V<ö8^B¿Ø9<Zû7¾ó@·Z =V7V7©;LÅý<îè»<çÜ,?ÙÐk=²9=[£"?]9 í½9
FÆ>Jkð9Éô9"ü><¡ =Iº7Iº7©;kî>È©>çG?XF??h?G2?{Ûò8_[9i>¡³:zºc:îI?¨ =<å7<å7©;
t!?ÁÊ>L?Î¬?^¡Ó>Ï/?Ýf¸Pë8]áz¾¿f;m5;ì§R?åÃ =/7/7©;øf?EÞ?
S?¦7Í?4È?YD?Z-Ã8Ì,¨9:>0³¦9)°9Ö?ò>Ñ =";7";7©;ë>²H7>£@?ßÖÎ>Ú>S­4?"5;Mnµ:Û§H?­¸"=U²Õ<	ïB?ö0!=f7f7©;Å+=ç{ã<M.?XT:;Ç;!^?Þñ|¸¤æB8µ&¿X°7ÿ 9¶þ=j=!=	7	7©;ªÿ>á§>:b?ºÕ>²¨> E?Æ"_¸²4B9N¾ï:yî+:#ïE?¿A!=ü»7ü»7©;T=R=zü.?¼©Û;É.°;×?Å¸ó<9éu¾J¸$Õ¿8æëB¾1P!=ïæ7ïæ7©;ipÎ>µ>¹N9?¥¥>¨z>A-)?`«¸"Tv9ø½ ¾ÔI=:|×:wÈ"?!_!=â	7â	7©;ÞD=8_=o¡.?wiÄ;ð#¤;*?-¸¹Á9uóe¿gàø8,\P9âã> l!=Õ<	7Õ<	7©;{¶À>¯Àw>Á G?GvY>!>Y,?ó4»¸(ÍV9ã_¾¼­ò7WB9§\Í=Ø!=Èg	7Èg	7©;ÝPæ=- =n=?Ù I>y>ÛÒ-?>Í=Zä²<ý©Z?d´<n.;<2U<?Ó("=»	7»	7©;<:n>!«*>1«2?±Û¦>¨f}>Î(?³·&=1Û<i¶B?@Y¤<öd<ï8?Q#=®½	7®½	7©;ò§­>ËCs>C¿6?]Û¬>:/>®,?A
=*j¯<5ËM?áç<iÈ< ª:?ò©#=¢è	7¢è	7©;K7®>Eh>â@?;¾®>ÜÈ~> /?Ôsq8×8aU?Y,½98üy9¹A?~Ð#=
7
7©;$Rü>é >ï¶H?¯> ²{>2?K¸D_9Vf¦½Î²:#:×2?B$$=>
7>
7©;_4E={=r)1?2è<òRê;îk+?ð¸¸!w¦94¾Ù]Ú¸½b9µÑ¾êa$={i
7{i
7©;8Ù>8yâ=è-?Þp<<@4"<G´?¾Ç¸îy:9¾Ù0¹|gP9õØ¾k$=n
7n
7©;íþ<­®<+Î:?4ÝÐ;OË;	ä4?ûLx¹ø`8^F
ÀØM8ZI9,>L$=a¿
7a¿
7©;u4?=CÂ>Z«@?ó`b?Y ?-µ4?^Rþ7mL9¯ùR=@p;Vã:Â?2?Ð$=Tê
7Tê
7©;½-=,f=N*?M;jSU;RÄ$?³ø~¹Øì94¨N¿@'·é9J¯c½Nú$=G7G7©;?>ãü\?U?£óõ>mB^?Pã£89/Î#>Áq´;>2q;õ??@%=:@7:@7©;Í¦>ùµa>
ô<?uÅZ?~c%?P)?òca7z4¸8m=ÊÄ;DÖ:ºî'?\Q%=.k7.k7©;g=°p\=G²'?Gç<-/Ú;·>?àÈ¹|'8Æ¿q/¸R\ 9³Ç½¥ß%=!7!7©;^=5Þ<e(?äT;3;?g­6¹ôëe9§eË¾¾¹8õ9Oæ¾Xë%=Á7Á7©;M÷ý<$¼<wÔ,?¾~K;0?;d=?*[¹t_9C£¾{ÿ7:ü9ÿ=/!&=ì7ì7©;]ÐÛ<¶n£<i(,?Z
j;8;ºC"?×å¸Aª9ë&á¾§¶]8#!@9µ>²K'=ú7ú7hí;ê<¯{­<4·,?BI;Oh;2?wì[¹|ýÝ8ï}¿
Z¹±µT9sê¨¾°'=íA7íA7hí;Q¥>°§F>Å	U?Pê>?9a?5¢+?£8à£9¢>ù§;H;Pt.?²'=àl7àl7hí;¶S¼>ËqU>ìßa?».\?¦:?C">?Þg;»~;àB??µ$=çÑ<ÔàH?5+(=Ó7Ó7hí;öàþ<÷f»<.?Ú;_(q;;æ?JÍ>¸è29_»½Üÿ%¹üZ-9 #õ¾¯=(=ÇÂ7ÇÂ7hí;1[ý>õÐ>·xQ?&?:lÏ>ªM?pì8g9æ>}u=:pþ
:4y.?E(=ºí7ºí7hí;Câ>U>r@?Ú>»Ñ>o<?o5¸DÕz9¯C¹½è³82Q9¼%>üI(=­
7­
7hí;ÀÁ
?O»>
¤=?*3ü>5´>bÅ2?ÁÊb9@8'9¦-?K¸9ÚWÖ9ÓÛ>)(= C
7 C
7hí;ÖÈ\?_Á?Ë!X?J??hü¾>ØT?p9«Yg9eK?ÏR:8:è8?{)=n
7n
7hí;zY= =Íø-?¸êÚ;®7ª;ô$?'r¹´ud9ää¿	ãl9ö9d1Ê>{*=
7
7hí;Íf=7íH=GV0?
}<<ï<?Gä ¸N!9#X¾É¾59Do9Q1Â>s*=yÄ
7yÄ
7hí;àK=Ú=2Å'?Úê¤;
e;Ûn?j V¹lÙ¦9§¤¾û%1¸´W29'Iþ½üð*=lï
7lï
7hí;×;Ó>«{>üI?²]Q>k	>ú-?gËý¸ ÊÁ8Ú¡'¿C»:5".:O]P?ïü*=_7_7hí;x"Ñ>9>ÛQ?+²?Ù-t?*Ë:?9Ê±9&ÜÞ>¢?;p¼:·?+=SE7SE7hí;Ï4ý>V[«>Ð#=?"?9ê>ùZ-?ÏMþ8©ë²9ìí5>jcÐ:øQ:>B?ÂN+=Fp7Fp7hí;mõå=á©=8D-?ö®<äé;J?¯÷¹@57ÆÎ`Á
=:I,:F5?Ã+=9797hí;le>5§$><Z2?J­>÷o>S+?!:=ç1¹<üE?,I;ûw;éºE?°ê+=,Æ7,Æ7hí;_6=@¾<6/?dÙ;:;É?jV¹Äë820-¿ ?ñ¸¹í9ÛPq¾X(,=ñ7ñ7hí;]µÍ>¸{>5Q?í?<?kû>.®??¤Å<GPj<îîW?q	=ð·<W]?6¢,=77hí;õqÅ<Y°<ëä8?£;³~Y;{2?F¹Ð®"9hm¿© B8¾9¯Û,>q#-=G7G7hí;Â>Ò>/Ø>?}ò1?uÎ?Í+?iÒ8ôv9Ûû=$';|7Ó:\?ý1-=øq7øq7hí;`Ð">"Ñ=·eG?%ú<N]h<Û%/?ê8ä?9 Â8>@Ö\¹üó9ËùÉ¾
>-=ë7ë7hí;|t=2c1=.|0?y·;ö;-(?:59ÿ§9w>àv·Ì/69*s-½:M-=ßÇ7ßÇ7hí;s?ýÔ>áj?Ê $?°»Æ>6T?u­'=Ê<¤âS?õ(:JÎ|9>¶ª?Bw-=Òò7Òò7hí;ÕvÙ>ÔD>K8?ñH6>@Þ>È¯?EÀM¹¼~ú8ÏER¿wî*9l,v9*Á±>M-=Å7Å7hí;?Ûí>Bo?°X<?nfÚ>³Å\?ÇÆÀ=ÔlJ=6Ìs?|°L=¶Ìá<÷h?ì|.=¸H7¸H7hí;*XÆ>#u>3O?aÎ>A>á
,?Óe#¹ìº8%9`¿Äµ9FRø9¦ »>/=«s7«s7hí;I/¸<O<XÂ*?v9;Ú;2Xó>ÃÅ¸¯FF9Q#¾BÞ¹¹¡á8øN,¿É$0=77hí;b·¿<^U<ÝS5?3û2;»Æ0;¸?%D	¹FÛk8Oý¿}Ã· 9EPD½V0=É7É7hí;¦>@>ö]?&èn?s ?j>?	<ÐÍ*<ÞáW?ò#<È_><WOS?^²0=ô7ô7hí;ÅúÉ<å<\Æ+?®ào;l{_;þc	?ÂÞ.¹}88¦ò¿ÿ¹º}u95¢¡¾b^1=x7x7hí;0ùâ>êX>"³>?é
ì>²k¨>d3?*Fl¸kö=94¾ßãÓ9ëJÀ9
?¢¶1=kJ7kJ7hí;çl->=Þ=wÅG??»¤Ò>²,?îk¹0}Õ8Æ:¿o:o^}:~?¼1=^u7^u7hí;õ?O=¶>Û]9??L×Þ>³".?Þ!j9Ó9iÿÈ>Ùë:Ñ*.:ÕóW?O2=Q 7Q 7hí;4ï±<?`<Ü})?;ZÏn;ôÙ?9áO¹9'¶¾µ¹rÅ8aF;¿VM2=DË7DË7hí;ëH?3BÌ>ÔÐ{?¶y¯>D>d?Á'¾¸4Ü#9`¾ùäj9px9²º½>p±2=7ö77ö7hí;©Ã<³2<R$*?Q°;a4;6?¹4¹9±8ºZ¿6]¸f8º8¿¾&E3=*!7*!7hí;©¯=	X=gÒ-?t¼;/;+?á]K¹|Ã7×À¡8Ôï©8¡·ò>J3=L7L7hí;G¸9>Ì>âî/?b!ô=+ÆÁ=vC!?vz'=Ï+Ð<0õM?ãK<ú³c<8¸/?­£3=w7w7hí;ó7Â>DDl>¢pR?^3Ï>~>¾8?ýÏ8t849Í¸>­Ýº9 í9ªt?Ò`4=¢7¢7hí;yó¿<dè<^.?È;Á:<Ñ)?h(À¸w9Ý-¾w484æt9Õ=Ö4=÷Ì7÷Ì7hí;t}?K °>ÁÂ:?Ï§>;Nv>ì!.?®öË¸»M9Í}¾&ý7:j:m3?dV5=ê÷7ê÷7hí;v}>¦+Ý=¢Ñ2?G>\´o>Ñh"?±:äj:HA?Ó\±<O<-/?¸[5=Ý"7Ý"7hí;7ûË>u«>g§=?ÿÿ»>5>Ç6?uxP¹c90ë¾KR9â×9G?|5=ÐM7ÐM7hí;á&=pn==¢/-?
Ç¬;ú|;uN?lå¤¸`v9RZ¾$8àhL9þÎ=Ñ5=Ãx7Ãx7hí;:[>R°>;u:?G8É>â=>{,?2=Õ¹<JJ?ÕqÉ<)<^=?gÄ5=¶£7¶£7hí;$8Ö>>3¸??}&?«ÕÃ>¬0?¥ò¸bjk9<ä¾ö:T¿9TQ-?}Ð6=©Î7©Î7hí;Nä=sê<!)?^Þß;
®;î$?ÛAn¹tØ³×äD[À9^x&9ÓÓç>ÔD7=ù7ù7hí;vô<bf´<t-?j;6R;rt?÷àI¹¼x9ID¿9³°
9P³î>Ç\7=$7$7hí;kK1?ðNÊ>Y`?Û!?7Ô>ñB?à¹ñJ9´_¥¾P]õ8B9u~f>í28=O7O7hí;5)?#ä>¤W>?Þ!ç>w£>ü4?rõ83bÂ9 !>Ð¶Á9¦¨9½Ò2?(8=vz7vz7hí;>£>uºS>ß`E?Q?ù?t0?¯A<O.<üM?¦	=½µ<Ø§B?>9=i¥7i¥7hí;Ú=±$Ñ<¶í%?Þãl;¯d;?ú;¹Q69&H¾?¹Ö8$,¿9=\Ð7\Ð7hí;@§=iQ=ô/?hE<ñõ<	!?öU¹ì9$£Ê¾>V8ôyr9ý0â=Ê©9=Oû7Oû7hí;5Û<¯f<g3?;nä;X/;ú¯B?¸Sw9Á½_¸b¹//¨8Æ¬¿cÏ9=B&7B&7hí;}=xÜ<&2?úº²;»;;yO$?}Ï¹è9U}¾|¸09£÷½fJ:=5Q75Q7hí;f/?è>lA?ñ¡?ê3]?¶E5?Ãè¤8åã9Ã>¹=BÀ:»~1:Iw??A­:=)|7)|7hí;:¹=îé¿<`µ+?!R;æµ;0?fÌ<¹wãÝ8¨ÒY¿4ö8ñÂ»9É'>òk;=§7§7hí;=âR?~
?³øM?ç9?<ÜÁ>~u?Kõ7¥¸9æé)= ôA;JÂ:i?uÿ;=Ò7Ò7hí;N¯=õ¯<«ßE?b¸<È;Pd@?YC|¹,§9ûú¾ `8Fâ¦9üI¬=-S<=ý7ý7hí;ýß	=­íÍ<9f+?¸z?;
/;3?-Ú¹z[8Éó¿@ÇÞ8>9Ü>J==õ'7õ'7hí;ñUÑ>å7>¿´D?z/²>¾>-?JPÝ¸¸Ü7éwÀàÕß9¨Hâ9è:ý>»==èR7èR7hí;HÉI>xg>À>?ôoâ>§>5ö,?Eòü¸S³94¾Ïü1:µ; :Ê.?À>=Û}7Û}7hí;Bgð>¡)>{ËC?AÝ?VÀç>n+?+å89>²
;õY;¬à)?]"?=Î¨7Î¨7hí;´w>EoL>di7?ì>Õ>1õ>8ç-?Ø<
1<ò=H?x+È<Ía<KA=?l?=ÁÓ7ÁÓ7hí;¸U>ôå>t<?àÀË>^>Mº%?Uá¾¸¾Ùu9¤ÂF¾28ã9F°ð=O{?=µþ7µþ7hí;ñÏ>æ;n>sû^?[çü>±n>ÅU?ñ¢8^'9By>=Ø<Âs<¡Nc??=¨)7¨)7hí;«Ç>Þ>â×=?<þ³>ÃW>¶~+?Z`©<(T< wL?Ä<l,<k@?°{@=T7T7hí;.Ï>Òî>Ý@?ø
?Õ÷Õ>Ü)?B<a<pA?²w<8$<Y@?`Ê@=77hí;:=éÏÇ<µÂ)?iN;;3;aA?hð2¹Ñå8~îG¿M£¸á9¢¾ A=ª7ª7hí;¹h=ôÞ<h*?Ê3X;¡K;>ò?Õ¹¸9Ã¾i°Õ8<F9>´¥A=tÕ7tÕ7hí;lü÷>äv>_T?úä?}??~¯9?äS8<Uç9|9=MÁ:·ò:LÖ"?mB=g7g7hí;¾í<Zõ­<HÖ.?Qzd=m¬6=` ?¼¿&¹¢U9HRÈ¾&C;=;ó8?ºB=Z+7Z+7hí;k¡?Us=?r¨Y?C¸?>¿(?ºÉp?¬9M¿9É»>'e;t3;c7>?hÆB=NV7NV7hí;vË=ÿ=X.?À1<b<n?¿1¸¦9Y¾å=0884Ó>UØB=A7A7hí;Ï><L>Md0?÷« >Y%z>n$?þÒÕ;æ;|»G?h¹<í<0?ùçB=4¬74¬7hí;Ç;=ÿ=Ò,?iØ@;äi%;&:?t¢v8'UW9W>|Tþ·`~p9?]½Ó~C='×7'×7hí;N?-'¬>C??9
?ßË>ú1?© 08§Lk9[¿=¹: :7p4?à¢C=77hí;	=LZ»<Ùë;?>\Ï;¯¨;³X?Uà¹è9«"ë¾è¸½ 98û½FûC=
-7
-7hí;r÷>§>^=?iG?yÕÃ>î9.?Zÿ²·Ä;9t½.Æi8e39'>ÔD=X7X7hí;²,/==w-?lg{;Þ/;ª¤]?+%V¹?
9Æ¾e¹-æ%8Cå¿­D=ó7ó7hí;2Ù<N <pm-?yF;YcB;è°?6Ù·xÚQ9î`½êÞÓ8«PÃ9Ù
>0D=æ­7æ­7hí;QÙU>õ«>}J3?ÇÌ$<f|ö;7)+?ÁèQ¹ò	8ÔÅBÀ'A×8åDj9¹8k>1D=ÚØ7ÚØ7hí;Eé>eË>¾¥O?ãúx?×?LèI?Í°97å¡9áqq>Æ:Rª9D?½CD=Í7Í7hí;ôÄ<T<	D/?ü²>;µT ;>?¬MW¹
9ÜF¿¡:¿¸J(~9@¾øE=À.7À.7hí;H2=èà=`´/?nû;ÅZ;·$%?Jöp¸-¿8g¡¾),9¥;9$Ñê>Ð8E=³Y7³Y7hí;B¼>>âp<?­é>ï¤>Y5?Q,(¸y79Y¦ê½èÌ 9
Ä9"ûQ>LE=¦7¦7hí;ôzf?Ú]?¨d?q?\Û;?DQ?YíÃ9W]:tw½>@ï;§:	õW?É~E=¯7¯7hí;ÐÝÆ<þ·<àã(?r);, ;4*?©829º?X>Cxy¸«~¬8¹¾©E=Ú7Ú7hí;²Õ×<ü <+?û><h$<8#?é+µ¦9¤»m§:r:ñ{#?³ÅE=77hí;ò=ËS=Qi)?û;Á2;äÞ?rÅ¹Õ9ZOl¾|ª¸æUz9'X.¾ÅÿE=r07r07hí;Þo?Ç¿>ÃyC?),?áú>Ü¬/?¦9ðuM8qæ­?;PË9^:h9% `?Á[F=f[7f[7hí;Aa>¹=ê3?é°><ÚÊ<W(?ÛI¸µw8û1Ñ¾Øh49×o9	}>PsF=Y7Y7hí;ÜÆ<ªÎ<ÑÇ/?×
;uî
;äÔÿ>¸êÞ`8¿^c¸·3ã8½R¨¾fF=L±7L±7hí;û)=vø<#/?QZ;L;p?íb¹Öo}8sÔä¿B
¹C9gç¾JÄF=?Ü7?Ü7hí;³¤£=lp=»>.?×<0<]<¶/?­Lï¸ü9&@`¾¤¸·%8z@*×F=2727hí;)v`?ì?ÙÅD?<"?ÃdÀ>&1?1©¶·'9R¶½Ê¯::È
?àG=%27%27hí;Ï²D>h}>4²0?øòe>®0>&?úr<D¼¹;t·E?â
=	WË< 2?íèG=]7]7hí;!?RÙ>¥>?ºµ&?Rí> 4?r}8H_9ÿ¡®=©YÀ:(î:JÕ7??{H=77hí;T
Î>J>¸>?|Á>ñ>dÀ/?}=7ç¥8z2=|;vSÏ:Çâ?ÒH=ÿ²7ÿ²7hí;dÚ>@ý>8÷S?[?ÛÀ>Z].?1z8$Oû8#>£ØÀ:qo:ÆEA?úÖH=òÝ7òÝ7hí;ý)?*&½>âI?zk?§¸>[:?ä.8IãW9Ï=ø:K:nD?çH=å7å7hí;È!?ÛÒ>%ñD?XG¤?Zâi?Ð3?>Éê9Xø9o@ò>ÄÜx;Ýª0;N4?àüH=Ø37Ø37hí;TE?Eô>ÎN??¯¿>r2?ñá¨·aè59l«m½yOy9(Ø9\ÙÝ>TTI=Ë^7Ë^7hí;a^?r?mU?ð?÷?½(y?[9Aoz9âß>Ã£;J¡:¯p?pJ=¾7¾7hí;x_{=-M9=Ó£-?AÇ¥;Ä;m¡??Õ[¹H)8ÐYµ¿âïv¸ÀÖw9ÿ½éJ=±´7±´7hí;£=mÂl=Ä[0?3kµ;Q;s¡?º{o¹Ç8Ñ¦¿ù<§¸dUù8ªµ«¾MùJ=¤ß7¤ß7hí;Ûæ=©=.?¤OÅ;èï¥;~3?)¹¿yá8ß¿lv89HæÛ=«rK=
7
7hí;Û¥>V>~E?ß%"?mô>gÓ)?FW¹ý88(d®¿¾#:øø9¥(?§K=5757hí;}Af>î`#>5e4?Ð­>¬ð>Z'?&\¢;õ#P;[±G?J²S<
<õé8?qK=~`7~`7hí;?GT®>¢§E?¸'m>nÁ/>a·,?¸Ò¸v¶9ÿÈ±¾nÍµ9Ê0¨9õ[
?¯K=q7q7hí;Sß<¢<Î/?-Ð|;%Çj;0Õ	?DJ¹æ²8º¦MÀÞÀ¸.`9ÿ&¾ÐK=d¶7d¶7hí;3»Ê>9¢>;R??$¯>+×>2	-?õ®K¹çèË8A·¿¢|7SS9ó¹å<îK=Wá7Wá7hí;Â2\=ÿl=¸è1?£;§;|;\ ?\ k¹¦9õÿj¿TQ·Yc¦9*Ü¼ÃpL=J7J7hí;íÃ<¼å<JH.?qÚf;é};;K?ß	¹8nå}¿Ê-¸<!p9t¦½D¡L==77=77hí;|G>j/>R7?^¦?$Wt?=ì-?¢Ì¸=ÖÚe=ÒÑM?[=ùäM==?¾§L=0b70b7hí;JZ?/Ð>6?Ù5?B¦Ø>V?éµ8´eE9ëk>vË9Xö9Ës7?®M=$7$7hí;Dï=þdÜ<Õ+?ED;Iü	;6?gJ¢¹þW]9j³;¿ |@4½9»9%1M=¸7¸7hí;åÌ=U;=±ú8?Çëo<4k,<»2?3¹Bz	96¿¥9PÝ$9
ß>M=
ã7
ã7hí;«+ä>þD>`úD?½3?Ðü>@6?éH¯8G99¿q>{c4;nïè:@F?´M=ý
 7ý
 7hí;Ö#>}qÕ=hß8?ùõÖ>Åê>Ï,?ûe =ËåÊ<¹`J?þÉ<>´<Â@?î¿M=ð8 7ð8 7hí;.Ïð>#£>¸u<?kùÏ>à8>~	0?&:¹²÷&9³©¿÷ã:Ô¨9=åm?ÈØM=ãc 7ãc 7hí;»L>~°À= p.?¥á;÷Y;ERA? 1¹À>9ÈõR¿°­:rÌ9m+?´N=Ö 7Ö 7hí;¼´À="=ùÊ.?k¢<ÜÄ;ôF'?A5¹ª|5óö·Â¶hÏ8|È8Çk?¾·N=É¹ 7É¹ 7hí;>=ëÙ<ÕR/?|f;[6;ÂÈ!?Ûà¸æWq9[n¾_ç¤8cË8`Ï>ÁO=¼ä 7¼ä 7hí;(Ô?^t·>=\?;/Ø>ë>U?c?898ßí=Å
:sÿ:iû?$(O=°!7°!7hí;$6ç>£>Ö·L?Ç¦@?Çs?5)?ä¤7¾Wl9W=UkC:O$¸9ÑÖ?§2O=£:!7£:!7hí;%eÊ<;º<¾*?Re= B8=ÂM?$qD¹VqP9ÞBñ¾k-:.:Óä?QO=e!7e!7hí;í9K=N¦=Âþ.?@ku;Îs&;s¹<?ÙQ&¸¾Nj9¿·µ½aõ7¢zý8ZE=O=!7!7hí;.Õ>î8>î/@?­ºg?´V(?K30?.#:=TWì<ÏI?_cK==d??=O=|»!7|»!7hí;°ç?Ý¸>wëQ?û?k>?1.?®x9è°»90jÆ>éÏ:Ä°:±B?9éO=oæ!7oæ!7hí;ÔD?PÕ>Bl?>)ü%>°zg?â8}9R>ïª®9Â×Þ9'¨È>0P=b"7b"7hí;zï>£>eV?mÎ>4n>Ð¯5?¡üò8j÷£9ã¯=>rÏ9u¤9ê>JP=U<"7U<"7hí;W_.>eQï=:?<~Ae<¥g+?ÇmV¹	B9w
¿ô:"I:ÛAÂ>SP=Hg"7Hg"7hí;Ùÿ=3Í</?Þ(;&Ú;
?5ü6¹P9ç-¿18\µT9Ëa6>Ò[P=<"7<"7hí;¯0=ßþl=à*?;	>(Hì=/y!?b§T8òÛ9TàÌ=ÐÙë89^_98'>öP=/½"7/½"7hí;:)=êsQ=¤2?F<ãÍå;¸È#?T¹AmL9ØÄ¿B{8|	ã7²Ö?PÎP="è"7"è"7hí;¯?^·>ÍW?·ZW?ÈÏ
?LaB?*Ù'8y9¾¬=ÌÔ:þ-:à/N?ß#Q=#7#7hí;ôû>}¢>ÆE?ýÒ?4G?ñ2?vs9¼cæ9`>`µ³;t;<?õ(Q=>#7>#7hí;µþ
?¾¯>ä¯O?kâ?1B&?£ÙU?®9/õ9¬m>Ðï6:oÎì9ÃE?ýQ=ûh#7ûh#7hí;¿>6×<^@ë¼Í=´}=SO?ÉG4¸Ï_9|5Î½æè9ºÎ 9b¹?£Q=î#7î#7hí;"oô>öÆ>f®\?®I1?dÙ>:ÆP?;¡9ÅàÂ9ªßÅ>¡Ð:Þ:5?â¸Q=á¾#7á¾#7¹ü<=Ô®J=ýõ.?
>;ÿ~;ô#?°4*¹e9pç¿PUù´Q9o¢ºKR=Õé#7Õé#7¹ü<?kÌÃ>Sô>?I?öm?Vo3?0âl8í(9sÏ=þv:HR:a?ï²R=È$7È$7¹ü<a0>¾ @>!8?3°
>HÞÀ=Ð8?×À9¶òô9óÉ>-<L²;´ç:?"´R=»?$7»?$7¹ü<¸È2==ºE/?|ç8=Û=D ?0´¸©¶ð8zV¡¾}í89ÛÞD>ÝR=®j$7®j$7¹ü<¤>è¡N>ÔcA?
´G?~è?ÙÒ,?WÉ`;NÍ;xª]?rîÕ<*æ<mK>?©S=¡$7¡$7¹ü<­6=p=I.?ò\;ë;W\?ïù°¹f%9÷6¿®8Þ­9þª>
S=À$7À$7¹ü<ÿ=ü\=.?Â;Q;]ñ?³|¥¸ºÌ®8\ò¾ÌÛ+·Âl9º¼¿S=ë$7ë$7¹ü<Þù<hÈ¶<Ëú.?$Ì;ëv¸;§
?\Ô¹]G9Eø&¿4d+91½8zg?¦S=z%7z%7¹ü<û/?T"§>ºðH?	"Â>Û>ô2?ðý$81§*9ò÷=í9©±9çÐ*?|®S=mA%7mA%7¹ü<{³>u>K7;?g²>	ö>+-?&Ö¸t9P¸v¾c«5:¾vü9Ì68?¶S=al%7al%7¹ü<®Å}>R*>@·>?ú»Ó>ÀD¢>ô'??8çÝY9_nà=ø5:¶å>:ãô>äS=T%7T%7¹ü<Áï=_Ó¼<1Î.?ù-;ò¯;ãê"?Ì¹à$â8´*¿îÛ¸¸Ëy9h5
¾åT=GÂ%7GÂ%7¹ü<¯5á=BÔ¢=	1?y²><Î/<ÐW?ôñ¹_9@õ~¾ï%9Æ¯Å8ÇU?âÏT=:í%7:í%7¹ü<ÕsÑ>)å>ÍP:?R>fCU>H#?ôçì¸n9n®M¾7ÊÖ9e©9U~/?¦ñT=-&7-&7¹ü<o[&?äØ>ºZD??´,?t>?Í88Á;È9El=dç:10:ñ>?3$U= C&7 C&7¹ü<ÈF¿<vk<+ -?,¹þ:ülø:¬>?Pc¯¸ï9(*¾u¡ ¹@9.¾×U=n&7n&7¹ü<çÉ >ZT>9B?ÐÆr?`¯)?Ã"7?wO=dý<þfQ?ìr<A (<
F?#üU=&7&7¹ü<)>0ëI>k5?P®>Ø¿>¡Z)?c<g7<íëG?Õè.<ôÒõ;b&6?CV=úÃ&7úÃ&7¹ü<+=M==²7?6<å <à5?µñ$¹zþ8{î%¿Ç;Î¸½8s¿Í\V=íî&7íî&7¹ü<{|?
vÃ>ÕyB?aÛ?íÙ>61?çÃ8î9¸·>ßñ@;µ
;¢9?+eV=à'7à'7¹ü<f÷ ?5Ä>R?Çé4?ù>½ü9?ïA	¹LM9¯'«¾ß>ù9glï9H@?úV=ÓD'7ÓD'7¹ü<mC=[É=Q¦+?
ú;BâÞ;¥?}¹»=9H¿¹­91z}9>oºV=Æo'7Æo'7¹ü<Þgv>×ã*>8?(pè>Å¨>¶I0?=S<w¾M?(=2¬<g5@?ñZW=¹'7¹'7¹ü<Û==°D=ú8.?Ãò;|Å;¾?(@î¸L9FOV¾¦ª[9`¦9Á>+W=¬Å'7¬Å'7¹ü<¥=Ø;=Ë0?Êè	<FË;î­-?Kà¹÷G9·À¾°À8j+ã8¡§>E§X=ð'7ð'7¹ü<=ù=aº=++?×;Ð©;Þ'#?Þé>¹©+8g&²¿mÆ£8õh96¤4>w©X=(7(7¹ü<A=Oâ<f&?2;£òþ:8?x¹`9ûè¾+D	¹8¨Û\¿×X=F(7F(7¹ü<?¾3?Gº>q¥v?#?õ>Ù®v?8h¸U¥9Xú½Ë_;>;ÍT?üX=yq(7yq(7¹ü<#a=Ç§Q=EÚ-?ÙÊ;ð¦;¶?X¤¹´F>9hB¿@¥±¸¦
9Ê ¾)Y=l(7l(7¹ü<¾ú<u¸<0ÿ-?^¸;;{|?|Ð¸âP9ÿ¾9<·E+9 «½¤Z=_Ç(7_Ç(7¹ü<&/¢=¾1g=ä3?Ù:à;Æ°;]\"?&]>¹¤´%9¿¸Öw9S¾
Z=Rò(7Rò(7¹ü<C[½>]ùt>áE?K?û^Â>ù=.?Ðþ¸pà9ç¾Ö9DHâ9B3ò>2¤Z=E)7E)7¹ü<f¼?/
ß>¿b ?õªÊ?'?cÞ?jé9i[9]+?JÅ;Ð@!;ÐKw?±ËZ=8H)78H)7¹ü<=G?÷²>Ëù`?v`Ø>¢>¥@O?N<¹Òh|9×P¾°«9xz9?P[=+s)7+s)7¹ü<J>ë4>Ýô:?ù¢h?]Ù&?7x2?µæ<f<P?ÞI9×>w9s8>m¥[=)7)7¹ü<È¹t>Ù
#>@?
>T¹K>÷\*?z|¹Kd9s|¾¨q9Ìú9ÜÜ>óÝ[=É)7É)7¹ü<>g)T>v<9?´ò?Î>(?Z]<æC<-jH?Õº"= ÑÛ<®=?~\=ô)7ô)7¹ü<>YuN>2?ðB>]í>m&?8Ù:eK:Â.?Ð|Ô<xm<½0?\=ø*7ø*7¹ü<Aú=®Ê<PÚ5?ÎìÈ;E<£;Ö?ðÚh¹¨»7ÂPÀ]z%¸d¸K9ñÏ½#\=ëI*7ëI*7¹ü<ù
?À>49?¦¹>Ö@>×±/?ðø)8·'9£¸>Êd:õo:C:X?äC\=Þt*7Þt*7¹ü<ÒF?Í í>TU?úÀ#?PbÀ>çY?"¸º_9-; ¾Àõc;-;8 O?&O\=Ñ*7Ñ*7¹ü<1>Ùã= 9.?)<QºÞ;²!?Ê>¸¥J9`n#¾õàP9º&9ÔÑ>ãô\=ÄÊ*7ÄÊ*7¹ü<â=®=Ñ<`.?U C;ÖÏ,;0?¦Rí¸TYK9b¾õØ¥8¤9[>û\=·õ*7·õ*7¹ü<YL?¨ÊÓ>¬¹v?1Ñ>¨Y>rkM?Öó´·åê{9â7½«Ç}9&¯K9<{?"]=« +7« +7¹ü<8ÂS={¬=Êú=?tÏ;u;¼D?üüL¹àWæ8Òc¿Pµ087£»uT]=K+7K+7¹ü<Ãä<§<H».?=w;/b;*w?Þ_49xñK:Çh9êo³9¿¥>ßi]=v+7v+7¹ü<ß°g>Â9>°Ô=?Ã[>X¡g>gH'?Q¹¹Q>9Êû¾þES9ã# 9ëÞ¨>Ê]=¡+7¡+7¹ü<>l>>ü5?yÝ>ç*ª>&?­p.=¡Wã<ãmD?=Â¶Ý<×h5?ÖË]=wÌ+7wÌ+7¹ü<¿Ï >0uÝ=ôä9?£ð=Go©=¢Ê5?aÉ¥<:%E<GW?dÒK<¶Ø<@?i÷]=j÷+7j÷+7¹ü<<>KK>;Ô>?¹g>4Y*>F.?B¸9N½êy:Py:"x?^=]",7]",7¹ü<Q7?ñ½>/w?ö^ç>-î>µ|[?¼&7;ÄZ9cÂ<âº:öÇâ9WO4?}"^=PM,7PM,7¹ü<×»?Î`¶>cV?Qáp?US$?°¡;?Q^9ø9ÏÌ>Ì§:R¼o:07&? %^=Cx,7Cx,7¹ü<Ág>z">ô	7?-?ÿó>ÛG%?5h0=vã<YF?öú=®ºÏ<ö]6?ø&^=7£,77£,7¹ü<ÔÝÜ=#=¢=CA.?K f<?ä.<Ê(?o« ¸üY39Ue¾Ì_8â 87s2?.^=*Î,7*Î,7¹ü<½?>}KU?O:
?÷¸Æ>ï5?ïQÀ¸¾Ì9 [1¾¡Y9
Á±9ÓiÛ>dm^=ù,7ù,7¹ü<&$?Å8Ë>üµN?ÕÉ@?<&ÿ>`nA?H	:è9c?ËÅÃ:õs:¥7?Þ^=$-7$-7¹ü<7û*>Üãé=÷$;?hîã>±ß«>r¿)?Ym=ØE¬<+?I?ô»=}ëÇ<²
8?iå^=O-7O-7¹ü<îy=0;=^ç*?Dñ_;0A;`?bw?¹Ø]t9ÕÈ¾UZ59	¼E9Êê>÷ß_=öy-7öy-7¹ü<'>T>;>iP?w?Õ+?È8?lÄ9 ôÂ9{Ð>÷º;<AT;ù`?-é_=é¤-7é¤-7¹ü<ÿÍE>ýþ=ÛF?u!¼>'Õ>
6,?æÐã<~<dlH?Vß×<<<Ì2?
¹`=ÜÏ-7ÜÏ-7¹ü<(¿T=s=x66?1ê<áoÇ;B(?ãÊ®¸è^¤8¡¿Ø@Ð8TQ~9¡Q><Ö`=Ðú-7Ðú-7¹ü<(,M>¦>¡S.?Ár=¯ >=bn#?Æ=iÅ<V¬G?$
[<«+!<â÷-?a=Ã%.7Ã%.7¹ü<l
Ñ>ti>È:e?¢^?P!?S0?Wí¯<°w\<óGL?Z&:j¡ì9r/4?jâa=¶P.7¶P.7¹ü<Qi?¾hÀ>|9?g¼Z?ú?û6?KÓ¸8S9-¾vã:c¸:ç?jða=©{.7©{.7¹ü<ò"?nÄ>\T?ìú>Ä ¨>â??69×~a9»ºÎ>aJí9Ð¬9Á/?"b=¦.7¦.7¹ü<ÿ7>×·Ð=¥2?ûE<ôï<4±+?"WO¹hl9ÃB¿ÎU8bRU9åÏ6>Ú$b=Ñ.7Ñ.7¹ü<¢«,?ÀóÜ>LH? ó?ÿ.?>??æ¬9øy9Úk?Ë;µ­à:.?³Wb=ü.7ü.7¹ü<5=}
Ü<k,?î[;CÝ=;ãD?ýöG·QPw9ñüÎ¼qµ8¡u@9B1¯=Wb=u'/7u'/7¹ü<D^¹=¯þ=6?ä'¾>>,|%?¸(:)î:¶:?DX;<2ë<ô8?µ¡b=hR/7hR/7¹ü<nì<³¬<)</?Uâ;¯;á%?D,5¹l¦z97
¹¾«Q¹>ï99¤Oº¾d²b=\}/7\}/7¹ü</?È0µ>|Dw?âþ>gÞ>?É!¸J188Ò¾»S?9KK9ð>¶Æb=O¨/7O¨/7¹ü<ká·>l>Í_G?li?ÝÝ¼>eÄ0?õl7yu9O=qñ×9¬ÒÅ9|¹?ÙÈb=BÓ/7BÓ/7¹ü<A?­¦Ê>
A?
?F¸Ï>j.?hÕ³8:K9/b>èJ::GÄ:°¢/?ÃÑb=5þ/75þ/7¹ü<¢Ä>Ì=Dõ3?&/]<k"<W®.?¾·¸ M 9¦·¾µõ®¸äc9½© ¾Ýc=()07()07¹ü<½ù>.É¬>¬8?|4$?°©ø>Õ)?x |; &;õ­A?¾BZ;ìc;ç3D?<c=T07T07¹ü<xTÜ>þ>Çh@?¬Îô>»>¯v'?¢¸\¤9<L½C;M_6;²r5?	Èc=0707¹ü<ûNÐ<z<r:?rÀ;4;Ï[?Û¹©ù9Úql¿w¸8æ\Z9íºW>éc=ª07ª07¹ü<,@=rÌ<+ñ/?©¤;3J;ñP?à.¹üB9­®æ¾ÇÆ÷8C?9UÒ¥>ß
d=ôÔ07ôÔ07¹ü<QA=¾(â<z-?Ì¥;ôW;·G?ÈÍò¸~Ý9{¿d¾¹'«[9x¾¨d=èÿ07èÿ07¹ü<ÿø*=ù=ó_(?*ìÐ;³¡;a%?¸]Í7]¡Ñ8ãÊú=7éb7ï96@W=úmd=Û*17Û*17¹ü<rþ?¨5>^û}?Îë>¥)>XÖL?!¸WÑO9/,¾÷²49R³9>6d=ÎU17ÎU17¹ü<nÞÙ>v>b?üî@¿È?ëKX?úN::u¢.?WÆ;H²_;Uûb?2¨d=Á17Á17¹ü<??Å¥Ã>ù5G?y?KnÛ>À
2?äì
¸d-²9G½ ù9j¾9ïð=>-e=´«17´«17¹ü<¾>%Q>ú«;?£"?mõ>)?û-À8ïÖ9Kò >r¾<9H<ã??ce=§Ö17§Ö17¹ü<GÏ_?5F¼>º(?ë>]©&>ÉD?h¸¼YX9AG&¾'/9ëß_9Ã¸?¡Jf=2727¹ü<^¥Ä=ßB=]G-?sN<Md<Ô4?ã#¹þC9ñ
¿Lè7ó9õJ=3f=,27,27¹ü<)>XAó=Öð1?t>v<cÂI<Ï8?¯¹ÛÔ9à­¾$¸Ú9F_¾©f=W27W27¹ü<'>qô»=©â7?®ù¹>s>P*?ïÔ°<êô]<3ôK?F²$=2þÞ<=?õæf=t27t27¹ü<÷^°=WÆO=©NY?jªl</<NÓG?Vã¸[iJ9Îî¾*{º7ÌïF9¼øo=^ñf=g­27g­27¹ü<H;?û_¨>¡°S?a=%?xdÛ>¼Ï@?¯5R9"ok9yä>K«;\(À:f¾4?/,g=ZØ27ZØ27¹ü<3?Ï¶>ÇO?-s?°8²>É@>?A±·¤§¡9}½a1;ÚÙ:IpP?Xtg=M37M37¹ü<Æ\ö>¼>¡jO?;ÍÖ?©?Ï,7?Æ¿Ö9èRÚ9ñÎû>ø:w£:ñ¥B?³g=@.37@.37¹ü<ú¥¾<¥<û-?é;Lo;Ø/?u¹¶H}9×ó¾2üû8êk~9i}>#Ág=3Y373Y37¹ü<­:n>lÛ,>ch0?t¼à=üð´=û?CÀ]¹=­8+Ø£¿âp£:?éd:@È6?aög=&37&37¹ü<O=ì*Ä<	ø-?ýp¼;´*;}x?ª¥¹P±¶8*Z¿d¾V¶O9 @1¼h=¯37¯37¹ü<¹Xè>éF>¸:G?c#?M1ë>¶2?ªVà8ìõ9Æ¤N>Ç¹:³Ñ*:ë_ï>Þ2i=
Ú37
Ú37¹ü<LåÓ=6I=VA?sÑ¢<L~v<)?Åµ¹v§/9g
=¿¸:9"w½ëi=4747¹ü<b >(S>¼qB?íq?WÕ>íû1?+æ¸ª 9qx¾>r9¨Q 9
~Ó>Hùi=ó/47ó/47¹ü<ÒÙz=h9=ö--?8â;/O;ª&?!¹û?S9¨¿õ57¨H!8h>Düi=æZ47æZ47¹ü<xó%=¨ô<å«-?¹;ÿL;(õ!?YÒ%¹9|¾|c5¸´9J¿½öýi=Ù47Ù47¹ü<M=¡4×<+¨+?h{;m*;×Ä~?Õs¹`Y9.¿Ûp ¸)¯9|ê½$j=Ì°47Ì°47¹ü<½z>8û)>ÞÏ<?ì>Ù&W>3/-?¸(¹wg9~º¾þ¦8©·C91?Y>Üzj=¿Û47¿Û47¹ü<K<=¶=o«'?Å¶_;%Q;ª?Ï)5¹®Åô8.y=¿íS¸*Èl9~ å½eðj=²57²57¹ü<c¯>ÖF>¤D?ø
 ?Abæ>ÕÙ1?þùë<?ì<§"H?Ff<Go<]A?y¦k=¦157¦157¹ü<¬O¿>p^>7?¢ïs>(c5>#,?¥à:À\£:Ã0?Á[a<Áf<F=?Æk=\57\57¹ü<§>!lÑ=Zï+?F<r¥<Ìr%?¹Ú178+Ì¿ôæ829ÃUb>3Þk=5757¹ü<lÙá<÷¤<Ý70?);ßM;R'?ýÂ¶7aZ9{V=áÈo9ÆÌ\9t?l=²57²57¹ü<
ÙÅ>û>:pC?úö¤>ç,n>wO1? º899"X&>DÐa;-3;Hs!?LCl=rÝ57rÝ57¹ü<>¤»B>ï94?·>¦N>Wð+?*©7Ð`X9	$H=Á8­%9SL3>\Yl=e67e67¹ü<r9ñ>
>0oF?iØ>+k>Ó+?4
·¹Mæ8%.½£Ê939I	?gäl=X367X367¹ü<Aò>\×>úF?è¼?à>*)?çwb¸ëBs9ÝSî½³¥¹:´¿:*$?z*m=K^67K^67¹ü<ø1=½+ë<ã4,?U};ÑO;Ë?³Ëû·|'f9/	½-9r {9Ãé°>Öm=>67>67¹ü<÷8>aì>ò,?Ê(=Ê¹ú<3\?µñg¹Pù6|­âÁß¸ä¬8w%¿·n=2´672´67¹ü<ëÐ>=ç=)?§#;î#%;¯ü>2"Z¹õb9áþö¾]}¡¸®v9K¾En=%ß67%ß67¹ü<7+?£Æ>u>m?8Õ>é >8±-?=
¸¥48yÂ¾3ð`9>Ò£9ÍÀ¯>îWn=
77
77¹ü<,ãY==G5?Ûàü;AÈ;
£!?kÿ¹ïÙ80á°¿È	ö6[?8îÊq=Oin=577577¹ü<¿Ñy?NÆ>:@¡?%6?xýÚ>ãT?I9Ë9î§*?óò:Æq:7?×Ån=þ_77þ_77¹ü<à-»=óg=,-?IÆ=r=!?äõÖ¸R_9ÃÂv¾åqæ;pô¦;­0?¸ðn=ñ77ñ77¹ü<Õ'?*òÉ>dT?Æ¶>ò"}>Ñ×8?õY¹Áø8ÜL ¿ÀR9tâ9É2?"o=äµ77äµ77¹ü<=>ÈP>q9?²×?lÎ>^Ä-?NÑ,=Ujæ<º@?îÂÞ<><è!9?Øo=×à77×à77¹ü<
Ø=¼H=ñ÷+?i6;3;åo?ìx·¸ÀEµÎ1B3­¸v92¾zo=Ê87Ê87¹ü<ø>Ï<´<~Ð0?wÂ²;;Ã?Pµ¸f;09	
H¾¥#¹Üù9ºí¿¢Ûo=¾687¾687¹ü<c3>dúP>¬;?²D?i¸?¶,?Xä<<±tJ?ß±ì<«<óaA?Ýúo=±a87±a87¹ü<`^>Ö=22?Ì-<DN
<ØÅ? N4¸´þ¼8¼:t¾1Cº¸QQ9fd¾¶p=¤87¤87¹ü<
µà>ä>¤E?kû>µý`>W0?Ïoï8 Ì`9ðU>â±9ÝÅ9£þå>[p=·87·87¹ü<½¨?CgÎ>î<?JM?MØ?©ñ2?»xý8
kÎ9->"O¨:Au:ù®/?ª¶p=â87â87¹ü<à>«Ã=
ÿ/?_kW<½±$<gl'?Ãâµ¸iÏ¡8|á¿<9]¢8g8?Âp=}
97}
97¹ü<íÛá<¦<ód6?¯=Ì=}'?I(9\Õº9g>ªm
<þõÈ;¨)4?}!q=p897p897¹ü<E=]¢=ÃÌ.?
»;åd;ª#?&¢
¹<Í8`ì,¿K¬9CI9Ãdp>èBq=cc97cc97¹ü<½[M?®?.EL?Ç&ª?;®q?;4?.¼9étq9EäG?ë;3@;]01?ÞXq=W97W97¹ü<ØT¥>à\\>¥@?N?K¸Å>=å-?à¥¦<S<æ.J?qÓ==Ä|=?¥;?¢nq=J¹97J¹97¹ü<²?Ò>«8?Å÷£>{p>
Õ.?VÆ¹)9ÂQ¾ºµ9±9U5?Êq==ä97=ä97¹ü<óB=¡-=c¹.?äJÿ;RÓ;¢?^7¾×98ú>øà7ýK98=Ur=0:70:7¹ü<öô>%ã='§1?¼1>Î>ø>*?BP;Èú(;ÐïF?H1Ý<ø1<åÄ=?c*r=#::7#::7¹ü<ú=SÖ<ÇÎ)?Ð|;Öp;}T?´äª·gpç8n½½&áÖ¸EÞ7}÷¿(pr=e:7e:7¹ü<â?Å>5`?¡µf?Õ?ºK?ª(9ô£69×·>Õ{;6¡Ë:¤5?{vr=	:7	:7¹ü<ÂÅº<4<'*?Cì<õÄ»<ô ?®t7ö-9çÎ=·I¦:Rü:L&?ùr=üº:7üº:7¹ü<wX?°¼>®.=? ?:2Z?Ù\<?nW»8Ø¢9ê>kC;5¸;WìA?.Ïr=ïå:7ïå:7¹ü<é=ª\=ó0?yT!<"Ô<¡ë?Ô¸Ø¸ó!l9Ëôj¾Ì]ô¸1+9vn¾òãr=ã;7ã;7¹ü<;>rÚ$>\#W?{¹6?vÜ?Ú&,?ñÂî7°µ¨9ô%5=tY:
s:,9?s=Ö;;7Ö;;7¹ü<'¯=sÙ=ÿ-?IÔÅ;@Q;ò?3	8Ð9>Z"þ8Dõ99oí®>V°s=Éf;7Éf;7¹ü< ?/?LCÞ>qÙI?>äK?\A?õ0?nXÈ8êÅ9&>:ë3:¸¸??Øit=¼;7¼;7Ãd*<«
?½Ê´>WÆG?üô?ÛÉ>38?ºQÇ¶û9D¼U;U,³:]A?4¦t=¯¼;7¯¼;7Ãd*<í>à>Û
??ÙÊ?y!ò>þñ(?
o8áçÒ9=dÇL;üÞ;«??â¸t=¢ç;7¢ç;7Ãd*<~´>´ïo>@?W£+?ÇLö>Ðe2?7U¹'	9÷¾WöW;z$;¬(?w½t=<7<7Ãd*<Ó±>Üu#>Ã¥W?øJÆ>	²>-?L¸Ö;9J¾#t:\ÿ1:/?6u==<7=<7Ãd*<$Ó>iae>6%l?ºl"?ÁÒ>úE?T9&¿9¶1?ïö::T:ÿZ?(u=|h<7|h<7Ãd*<Oü¾=7Î=60?¥Èd;îü7;*?¤.?¸Ü£^9ÔÛ½öK8þl19_ÅA>²du=o<7o<7Ãd*<#å>q|>?E?mA?¡þÀ>,:?éµc8òï§9þ­=gQj:,&:Í#4?nu=b¾<7b¾<7Ãd*<D¬?lS>+?Lê?ÓÞe?w?NÙë9Gñ:bá>è;½à;S¹\?ju=Ué<7Ué<7Ãd*<%3>?uSÙ>ì`?Ý¬7?C¿Í>d? =pµ1=Mg?Ô³R<íâà;Úo?ó»u=H=7H=7Ãd*<zð?Ô(?­R?Ff?Z-5?Yý\?
Å9ú¥9d?zI_:ýª:ö>?}v=;?=7;?=7Ãd*<÷>,È>ùJ?¦>Ovo>;|1?ñ
9ª
9×\x>¶ì9 ):&8³>'Ev=.j=7.j=7Ãd*<
T=Bh=¦S+?G&Û;W«;dò#?bê¸¹Y¿8+¿~«¸DÎ9ñÎ¾]v=!=7!=7Ãd*<<¨è=Üt¢=µO7?­æ¬>¯>Y)?m
B=Ð÷<E­H?}Ï<º<22?_v=À=7À=7Ãd*<.Âr=¶4=3,?Ùà;0¿D;9þ(?pûL¹(ö9iãÉ¾×z9Å¯9¬VU>yv=ë=7ë=7Ãd*<÷ß>%>;rG?jÄg?ÿ× ?ñp8?P`á<ö<<5P?Ý1½9âÿ99.?¡}v=û>7û>7Ãd*<Íç>~H>ZQ?Øm?ÏC ?ùõ=?ùö 9.><99çZ?P:uF:^?sv=î@>7î@>7Ãd*<1=ºÞ<¡0?ºp!;	O;
Ê?f±¹À8
}¿3ªz¸ò9FVñ½Ãv=ák>7ák>7Ãd*<Ç=TfF=,3/?7nÃ;ó; |"?¬ü¸¾;W9Ý°§½-¾¸º9§g7¾öcw=Ô>7Ô>7Ãd*<ñ§Ú>*>ÇG?1¦¯>ën>U_,?Ê¾Ó·+éb9êãn½M°8l}9njq> w=ÇÁ>7ÇÁ>7Ãd*<È°ë=)8¦=X5?ó7<!Ç<i-?ò>ñ6­¦¡9?<ub96s9²Fr>Ý»w=ºì>7ºì>7Ãd*<®o?IJ"?õ<?0??§?ÜÌ-?ÿ7)¼9ìb-=b^:4ý9ö×?ÄÇw=­?7­?7Ãd*<Û&?,Â>{?»¬>Z¥#>?ò¾«8îA)9½á>¶9H9oÎt>uyx= B?7 B?7Ãd*<z
?òÀ>°»7?â¯>>ºÝ*?dð8àÑB94ñ>	ÜÆ:èä:|ð9?<x=m?7m?7Ãd*<JbÖ>p>©G??&?|¼>hÌa?ÇßJ¸ç7¤9W!½Uu:-ò9Ð®	?ÐAy=?7?7Ãd*<?¾­>Óà]?ë:?¹x¥>^îG?ïâ8ç*9 ÄH>!|×9!9+Ï,?óDy=zÃ?7zÃ?7Ãd*<¼³A=EÁ=j®-?6;ÄX;·Ý ?óso¹ÂR9K¿=Ñ8dµ9 ¦>Ry=mî?7mî?7Ãd*<Gé=ðÔÎ<¥h.?FÏ|;t¹i;½s
?»³¹øÇ9¿Ìãé6¼Àv9©§r<æz=`@7`@7Ãd*<(?ôí>«Ë?e~¢?BL(?Ö+w?î
:àjÓ9Y+?Õ$:¤¦%:ÕñS?Ûcz=SD@7SD@7Ãd*<àæ=ÌUM=«/?«lÜ;¤%È;Ñ÷?ÒZU¹Í9hM¶¾h*)¸ÍÇ(9ÈJ¾r²z=Fo@7Fo@7Ãd*<³7ò>S°>
`C??
?CÊÂ>?i9?QÆ8§²+9!Ø>åÖË:Íü:?y6?§Éz=9@79@7Ãd*<x~>»Ò%>ë^F?Ä©>3Qv>q0?{ÛC¸øÈY99æ½Ij:D(P:T??f	{=-Å@7-Å@7Ãd*<äì>'ï>Ïï<?uÜ>1¢>sû-?	½8¤/z9,nA>µÂm:½!:í)<?_{= ð@7 ð@7Ãd*<OÅÜ>R­>+Ì<?Zjà>§h¢>Þ0?Öÿ9ïß9¸4>2Ã?:Õ¨":×æ?¶v{=A7A7Ãd*<Þx?·ÎÃ>"	F?|l[?? A>?î~³9'xL9»`?Ak|:·Ú:hÄT?á{=FA7FA7Ãd*<PjP>qå>´8?pñ<¤<@<Ô³3?Î¸¸Ø9ïu¾"+¹©-9ÿ/ý¾Ð{=ùpA7ùpA7Ãd*<©Í[?<?¾:?2?t£?÷)-?ÊR8N=¾9[=¬ý:ö±:K6?,æ{=ìA7ìA7Ãd*<fôµ<x<@-?ÚÃ;î_;Ç?6ú
¹¦ä8ø¿âä6V¸m9§u<I|=ßÆA7ßÆA7Ãd*<ÂO=3=qu,?ô!;;ë;
?	ï¸Åq9Pd~¾¸~>m8Oä(¿Ì´|=ÒñA7ÒñA7Ãd*<;~=í¦Q=áà2?i]*<R<Çï)?*e¹°a9¹âÆ¾ã¯:øüø9ûÂ?:Æ|=ÅB7ÅB7Ãd*<gß»>x¦v>þB?®}ó>Æà´>O,?`cô8þK95E>)âE:ï«1:«?ßá|=¹GB7¹GB7Ãd*<Ù¹B=dó=#&-?º;Dy;?»ß)¹è­9z¾Á¹¯8ÝW¿¹}=¬rB7¬rB7Ãd*<é f=W,=ÆJ+?*;CþU;5y*?á¯F¹qÆg9tÛ¾!8nz9ñ>bÀ}=B7B7Ãd*<(Ì¯>w$>.?cl+?. >ü?¿¥8Ô§9²¾!>9¯
=U&<ÔEq?«~=ÈB7ÈB7Ãd*<%\>^V<>J<?¢$;?4#?w(?Ø=?½<5R?W=aÎ<æì>?2~=óB7óB7Ãd*<+L¡>!h>
â1?¹>ì²>NÜ$?H<y1D<ËeE?V»<æ<JÌ5?¤~=xC7xC7Ãd*<§Öû>Ä¥>DT?	?°¤¤>¤L?(¤48¨ó9z=C:«B\:Ä¶)?Ø~=kIC7kIC7Ãd*<
Ó<Î
<)Ù)?|;+;¬ì?TD¸Ä²7¸Û¿·TJ¸(­9:A´½í~=^tC7^tC7Ãd*<öÂ<4<µ$&?9«;§ú];l?pÒ¸xzf9·ai¾\j9Ø´î9{>gõ~=RC7RC7Ãd*<-Õ¼=Ý3=uÔ6?
fp>ô">>!Ö!?Íz¸~Î95\½¤96ú8Òû§?\=EÊC7EÊC7Ãd*<ÿÉ=ÿb= m/?uY;òMu;I!?*b¸sT99»½¥y¸HO9SÈ¾½=8õC78õC7Ãd*<ÖÉ>¤/B>)¾J?Iz	?ò
Ç>¬Î0?±?9F5%9Ù?SL:n:Ð"I?Í=+ D7+ D7Ãd*<`ö>>Ì]?
éT?~ð?¼w9?28Ò3>9¸ï=9Þ<Ò¤;nSj?6=KD7KD7Ãd*<Ö<ÑA<Å/?=;õ;ÍÂì>-gø¸rq9"é¾Ä#9¾g9éµ>=vD7vD7Ãd*<½[>JQ>º³A?töÁ>Ú(>o8,?ø Æ7çÚ]9@d=÷<;É®¿:«øA?7S=¡D7¡D7Ãd*<!°=°ùF=®¸3?§%ý;p7¼;;(,?¶E£¹¢~9P¿Kï8VÜ­9Qg0>is=÷ËD7÷ËD7Ãd*<[[>çù=6h`?ß'? ­Ý>¸ÝA?ßä.9¬9Ä>z¯Ü<ú»<nÐT?}=êöD7êöD7Ãd*<7Ø>º­>¶èG?@?½>Ëf4?sòq9îÙÑ9·>7S:¿7ü9ybV?i=Þ!E7Þ!E7Ãd*<:ñR?r5Ä>?)pD?Á»>	?58¶T9T]>ª;zq°:ÚºD?¨=ÑLE7ÑLE7Ãd*<u-q?àC×>nh?í>Ð>Nm?ôrû¸u9Öt¾h±9b9Ä	?Uì=ÄwE7ÄwE7Ãd*<0RÚ>}F>a??(±
?¨ßÑ>SÕ,?ÅÁ68Ü9W`¢=Ü¤399->U==·¢E7·¢E7Ãd*<¼°ò>õ>±÷H?=Ù?¼¸Y?µ?7?¨M=¡ÿ<¦èM?oL=B(þ<7N?"j=ªÍE7ªÍE7Ãd*<I?E#>#j?×
?\3À>áN?ë(ù8§9K¯g>XÈ:l8:X?Ên=øE7øE7Ãd*<·sø<£ÿµ<¢¼.?å'ó;6Á;}!?d¿¸¦_8Åw¾¹r8«ù99Þ&>t=#F7#F7Ãd*<xà=wñ¡=£t1?ù[>ë K>Ó¯,?æÅ%<ÁêÎ;£M?øEO<~<Ñà3?ry=NF7NF7Ãd*<;=5ÌO= Ø0?Å<¹rÍ;4%?Cht¸¡G$9n>¾RZ¸ØÐ8)Ï¾äz=vyF7vyF7Ãd*<0f=ñÂ(=.?çÊ;Ç:;xá,?ÓÊ¸}Y9cì"¾6çj8³9¾÷§=a}=j¤F7j¤F7Ãd*<5æÏ>la>;G?Mè> °>hY(?Ö¸Îò@9³X¾X[:9_:
à/?LÐ=]ÏF7]ÏF7Ãd*<
½>åéi>BçN?,Ó?9ïÆ>h^:?kÒ¤:ÖüO:­ÞJ?Z©<Q<ÿàN?kÑ=PúF7PúF7Ãd*<Ôf?wì>9«?W±>Û>¡?¦ª\·Od9{2÷¼¢ó+9cÄ9·ò>UÔ=C%G7C%G7Ãd*<2åØ>K/>ú8??zÊ>n>a3&?¾u8y´9j=Ç="b;_i@;t5?TÕ=6PG76PG7Ãd*<å,?&¾Ð>m,8?ÑPà>uÂ>Hõ;?Êp¸¸^9g*¾tÿÿ8	WÁ9{)>Ü=){G7){G7Ãd*<¶)>Þ£ù=g	.?#<Uæé;û2?-ðð¸o
9ÏÚ¾W·¶8¤b¯8¨Y?*ø=¦G7¦G7Ãd*<ª!?©Á>ÅU?9ó>o©>7?º$¿8Ì½9Å#>ýì8æ9·jA>á=ÑG7ÑG7Ãd*<4*==û<hn-?p¼;cöw;xm?'.¹"b9û3Å¾f:±ï9»? =üG7üG7Ãd*<ÅÁ·?³¦,?Ë;?ÉP±?d?F?P¹È9)©p9U?>!;:¬	:û-?á
=ö&H7ö&H7Ãd*<(>.ð=µ3?<Cf<Jd"?pGc¹ @9l¿ Ú8G9ö^°>~#=éQH7éQH7Ãd*<Eû>N£>O[?¾%?Ú'å>)9?zÂ7Æ¦*9×¨à<Ôa:òO#:ve?}i=Ü|H7Ü|H7Ãd*<8Í>ýBh>zùa?v.ý>ª >nåI?:ü09K9BÏ£>fl':J:É'?Ë=Ï§H7Ï§H7Ãd*<VW=È9!=À*?:ßá;±uª;)?Ôª)¹¶²£8àª¿xY±·âÈÏ8¢Ú½ÉÔ=ÂÒH7ÂÒH7Ãd*<>UMÞ=Ê©3?¢>
n>n)?¼Í:º:@N+?¯:7üv:,B?=µýH7µýH7Ãd*<²	>¥zO>^@?¿W¸>g¯>¡,?T7¸aÉ9dº¾Í5¸9÷8ð<¾Ï_=¨(I7¨(I7Ãd*<Ø?ñ­>ds^?àÑ¿>
_h>9SS?÷Ú¸ì9³Ã>¾æ;/;¶Y?]=SI7SI7Ãd*<ãGÚ>j&>u}@?ï³w>gA=>­'?lí¾·&PS9¨Mg½¶òj:ç»*:?$0?=~I7~I7Ãd*<]p6?»Aä>L?ÓY"?8é>52?S@8o%¢9ZÚÛ=`¸9?9Ôs2?ìÓ=©I7©I7Ãd*<1=Jc^=À/,?­C9;}¸";Á»?lðû¸§»°8ñw6¿(Ü5ßy9za;&Ú=uÔI7uÔI7Ãd*<ÉÊ	?(d¡>"Z?´G?Ñþ>¡H?92ãU9÷¹>,r0:"CÍ9\?îñ=hÿI7hÿI7Ãd*<¬Î>>D?ÈX?L?2?P9²²9±¢¿>u¼:Aì9GM?qô=[*J7[*J7Ãd*<>_=8ÍK=W$>?ïÝ<;<^?û!¹â±Ç83jN¿ëã¸,£9õãá¾Nþ=NUJ7NUJ7Ãd*<õðú<Z¬¶<ðÕ/?r¡;Q}~;?"?ØJZ¹¦O9È¿§9H9­äñ>Z=AJ7AJ7Ãd*<ÙÙ~>V+>¡Ã>?	eÌ>¢¹>¸î&?/A8ãü9]¸=L`~:?:]*?Î<=4«J74«J7Ãd*<}V?Ë¨â>Ar?C?Ã]¥>j³t?éîÆ¸è³+9´L¾Á9B9Î~?7Z='ÖJ7'ÖJ7Ãd*<5T?3¹>Þ@?³;?ê?_{1??´·¸í9bÈ¼%:ÿo:~%?Ý=K7K7Ãd*<|X?S¶?ÄU:?íO?^?¤-?Ý69ü«9ñy>¹:3P:@:?f¶=,K7,K7Ãd*<{Jÿ<1L¾<l·+?j¿C;·;÷Ä$?e¸±09ÿô%¾µÉF8ßP9üó=Ø=WK7WK7Ãd*<¬Ó=«z=G&-?<±Ç;ÿ¨&?h~ý5L9_ùX;Å©!9ÇQ9KHÅ>M=ôK7ôK7Ãd*<l¹=2Æ<<Y8?VP=Ý=¹.?
3;;zÍ:Æ)1?´
;Ù`;')?7	=ç¬K7ç¬K7Ãd*<bë>ZL> o>?ran>¼g+>à2?bü8Æ8%9·rZ>?T:H¯:2R.?.=Ú×K7Ú×K7Ãd*<6m>aùç=C»-?(h<Ëø:<3ï?¾F¸Ùþ8¿©¤¾®7)êm9Ýq==ÍL7ÍL7Ãd*<¹>¾=v?3?[«>HØj>úT%?¸SÍ<î'<C}K?õÊ<Ï<yÆ3?:=À-L7À-L7Ãd*<õ¹R?º>Þ%´?\£F?g|½>².?2ö9|¥9}½k?<G::>?1?£I=´XL7´XL7Ãd*<èNÉ>x>??J?á2Î>=?¬«¸ºJ9['¾yÌ«:é½a:ÓB?bJ=§L7§L7Ãd*<àá =a§g=fÊ1?³Ã;é«;µ?öQ_¹ÈPq9Ùèì¾Ä¡a6çl9.ô;Z=®L7®L7Ãd*<P5?áØ>ÇV? ?wó=?ÒÞ>?æÞ8ûz9¼b>Üéi:h:Ò¿E?p[=ÙL7ÙL7Ãd*<Öå=ïá=<?jC<É*<xb>?]¸ºv?9©Ê½sý®¸¿×8âÛÏ¾C=M7M7Ãd*<¨ÀY?.l?OL?Èæk?)?ÌK?ÐÆ9¢ô9tg>ìÇä9Jïù97Uê>Ý=s/M7s/M7Ãd*<K?&]¯>^?©>¸c>~>?BáN·qc9kj*½qqê8sÍà8?}?È=fZM7fZM7Ãd*<aw¡=Ùk=Ôp/?]rº;Ã0;¯Ï?Vf-¹Ù¡#9ý£¿¬·üÌ*9eë½ß=YM7YM7Ãd*<%*7?ÅÛî>0OD?¯û?^$¹>óà7?ð¾9¤áë9&9Ï>÷;ß»Ã:BJ?éì=L°M7L°M7Ãd*<#Ö=¤)=é^.?t"<¢Ð<£?Ñ³°·ù¯­9Ñ8½²iI:÷È:àÙ)?'=@ÛM7@ÛM7Ãd*<#¹<ö<âr*?zø9;þF;àZ?Ýz¹5­<9IõR¿÷¹U¼¿8Æ­M¿Ü^=3N73N7Ãd*<áÝ=
ü¢=Á@.?I(<Þ÷Ô;TN9?î
½¸¹êI9=±o¾Ê*8¬ò8A+4>g=&1N7&1N7Ãd*<$#ê<F¸¯<*?Ecî:×9É:£?Ù¹ h9Ò¾ú¸E
9ïûw¾>|=\N7\N7Ãd*<û=BQ:=
6<?®]<êô;£#?ÇLs¸ì8¬ë_¿s¬>88ï8£L>$=N7N7Ãd*<ó=¦Ðã<O>/?÷«; ;ÿ?¸¡¹ÛÌ9c¾XÉ·;âe9_â_½M²=ÿ±N7ÿ±N7Ãd*<>ªæ>d½>ªMA?@X> >eì,?Üeþ8÷ÓL9ú>«Ø9ÄSv9«-a?nÃ=òÜN7òÜN7Ãd*<µî4>¢P>1/?Ä1)<:<3y(?mù
¹ÈU9ìª¾Ã&ê8DG9çÆ>;Ä=åO7åO7Ãd*<fY>l÷K>[´<?Bj>T.3>XX'?LÉ7*j9Y!==|Â:¢É:ß?yÅ=Ù2O7Ù2O7Ãd*<Â =^¯k=P.?§ÿ;]¸;g×1?ÝÔé¸é<9?Ã¾zV ·Bþ29Qe½«Ç=Ì]O7Ì]O7Ãd*<3Þ=`J=Aê5?87Ì>D&>Uð,?Íj;·GÎ:¸08?Hà±<­c|<·k4?Ë=¿O7¿O7Ãd*<úõ=ã>W=Vh,?Á;Î³;(V
?9Nk¸Âð8B3z¾âO8ú¦49â>üÎ=²³O7²³O7Ãd*<MB?¼¤>þöY?üõÝ?ÁX?2oJ?å6È9n£é9`Û>¬è¤:ÜUF:ßÚT?µ=¥ÞO7¥ÞO7Ãd*<í©=&Ø<òÛ)?Õ;ah;%ñ ?Ö;¹²t97S¿º/8Ø·Ôò¿u=	P7	P7Ãd*<7Ú	?°>ælH?íE?r?·b4?Ü/¿8Xk9¦÷O>D?c:6:W]?ÜÄ=4P74P7Ãd*<7°í=ù¬=B0?¡<ûÜ;?üÒ¸-/`9êo¾ÖËô7y÷9³äé=UË=~_P7~_P7Ãd*<ÖÁè=tB£=ï|6?}:<a{
<´ó+?`¹²K9l
¿é£8ÞE 9è>ü=qP7qP7Ãd*<nÉ%=iÿó<"ñ-?NÞµ;¡;k?I
Ý¸R¡9}3¾âÀ8ÒÚ9¨>=eµP7eµP7Ãd*<³s>&Ü=I0?³rM<v£'<Þ?nFá¸ßFC9Ë©¾Õ2È8nûz9|3L>K-=XàP7XàP7Ãd*<öA> óÙ=ÙÖ2?6á<¯<.r$?ýÀï¸î&9×¸¾­9ã%98½K?7.=KQ7KQ7Ãd*<âç>è3>­Å9??(}ß>íx0?(=¶<LH?«<Ë&c<æ½@?1=>6Q7>6Q7Ãd*<Þji?ÝÒþ>µ~j?ýÙL?ðÊ>ip?X¸ .9	yÖ½×	:r­99^J?"6=1aQ71aQ7Ãd*<ËÕ=*þÅ<±Í4?î;g|;Sÿ?è?¸µ³8åÌ¾±X9?M9E?dM=$Q7$Q7Ãd*<¢¸>>>qÁ1?Èu?Ä¼>tH2?V±=OtÎ<âKB?4=8Ç<\»6?ùQ=·Q7·Q7Ãd*<?¨a=`Ý%=$.?ló;»C;¢ã-?y-+¹ªZe9¿¾ ô·Ng9¢½KS=
âQ7
âQ7Ãd*<»È·=ô2=s¸,?§@%<­A<ÿb?Ñ2¹û59Íü¾ZtR9Q'l9#$ä>=ýR7ýR7Ãd*<²>`Ïs>Á;?hqK?ò?ú¡.?sG=?Å<]ûJ?úý=Ø5Ã<½$>?K=ñ7R7ñ7R7Ãd*<TdJ>>Vj4?k³#<Ò<K+ ?5ãs¸79_Fí½-9ÎÛ²90ÏÙ>Ã¾=äbR7äbR7Ãd*<0¸5=Ðe=*?¨/;oÓf;ÂA?nR¹¯Óy9Ó0×¾Ù7½`9w=zÁ=×R7×R7Ãd*<Å{=h9=¨Ð-?UV;¬<;¼v?óù%¹"[9¢
¿[ýj8²ð!9I½9>É=Ê¸R7Ê¸R7Ãd*<Tñw?ø?ä#k?y?,?i%Z?ÏF9-oÕ9·7n>)ñ:ån:¼6?Ð=½ãR7½ãR7Ãd*<d= Ü =;ß5?b¥;
;ôQ?,r¹[9k&ñ¾	ÿ8Û³95>1=°S7°S7Ãd*<3H?ÉÄ>0°?WI
?z«>øN?Jø9¬9`v>öp9s9¿ü>ÌR=£9S7£9S7Ãd*<r#?Ëµ´>Ñg?³æ?#µ>îX?ðy!8§9f=Å?':ò½:@F!?Ff=dS7dS7îÉC<*:=¢bí<Bf'?6*;h";L?ïr¹Fof8|À*å¸³D8:¿ãn=S7S7îÉC<WU.>&ò=AN8?Þÿª>e|>J§-?ÍA=´ ø<)G?®¸<\y<)l=?s=}ºS7}ºS7îÉC<,¬"=pÝï<t-?pr¹;5Q;:ã?Ù¢U¹..8w6ÀI¹r9ý
Ç¾÷=påS7påS7îÉC<±ÔX>»>">?Ó-?vtá>3?*;¢·õº897ß½íjÛ8v/9ÙÈI>û®=cT7cT7îÉC<çtJ?yÝ> ái?HÖ_?¾ûô>çi?ÊSø8h´9300>^U::v1:1À[?Ê=V;T7V;T7îÉC<0*?´â>Ï@?Jä>E§>ò.?Ï8ª®9¤>*ÿ:G:ì-?×=IfT7IfT7îÉC<Ê
>Â=þ7?²z_>ªç(>[)?5Ñ:::'êJ?ô¶¼;{;c@?{è=<T7<T7îÉC<eÒw=°7=­É,?ê; rÌ;å?Îò·$,96³½ÏI¸Èk9:F¬½Aî=/¼T7/¼T7îÉC<u&.?k¯Ä>H«b?uû>34I>ovF?ñ+6À¯N9÷Ô;î9ÔqÐ93?¨="çT7"çT7îÉC<Xf"=}Nñ<ÙI,?);*;Îó? +¹0K9ßãý¾h´8(
9ø)£>·=U7U7îÉC<x>ã.È=â.?6ì$<(§<¼X ?b¹­#9Pp1¿8u¸ºs9J¾\=	=U7	=U7îÉC<e=Qº<ãmH?
<òÀº;/J=?±O¸Sv692¾­Ñ8	}9ë!T>¤==ügU7ügU7îÉC<f»Ã>Ñûi>.&V?³_5?ê*?}Z2?Äô;Îë£;Þñ>? R¡<N<îG?°>=ïU7ïU7îÉC<âæ>`>S-G?u,?Ö©?»+?ZnX¶|nF9X¼àK3:8:È1?`T=â½U7â½U7îÉC<¤L>d	>lh>?«>Æi>Á-?\ÈZ·L£8+¯«½×&y¸YëH9=º¾|=ÕèU7ÕèU7îÉC<6BÊ<M÷<X}+?¥ ;Pòë:²E?Lðà¸$8Á>¿!ÿ£¸&T9åE¾=ÈV7ÈV7îÉC<g:Û=R=ð<?Sã;`L¡;Ne4?¹¡L¹¦è8Å+a¿C\©9±9äÝô>ÿ=»>V7»>V7îÉC<ÿ>º«>³Ë>?÷Ã>[½>ø0?ðÜo¸_H9^:¾`É0:{æ91UD?¶Õ=¯iV7¯iV7îÉC<ÙÍ¹>Õ]>ç·V?ï>ÊE> gE?ãT8Ò£9ç ¦=x/Á9§]¿97?Éî=¢V7¢V7îÉC<Ë¹A=K=;-?J ¹;j;s÷)?Óè0¸#Ü49hú½åG¹9t¸u¾ð=¿V7¿V7îÉC<¦µ²>Êhd>øKH?Ý5??ï.?Ô8£X9{ó=}M£9[
/9;Ñn?Ëø=êV7êV7îÉC<ç|=¾dm=ïè*?ÎÖ<ñ¸ì;C4$?Ày¸ÙD9OA"¾?=¹Ôht99Æ¾O={W7{W7îÉC<>P>$>C¦.?ÛJ<ÈW<Ã?¯P²8$\9*Ø>Éó7ôÔ'9AÇg=Ng=n@W7n@W7îÉC<ðE?nî>øT?²C?ªn?qB?	ñ8GÊ9b`G>+ç;Y³:>d?Ò¨=akW7akW7îÉC<Ö;Ç<h8<2?I;HQP;j@&?ýÂ¹(¡9¯uê¾¼S¸Ü¦9±èÓ½ª=TW7TW7îÉC<8ß~>4>è-5?9z?kZÂ>¨:)?­·¦.u9çµ4½yuì;t¤;gé7?j(=GÁW7GÁW7îÉC<Y0µ>!/t>Ûô=?n>²Ðj>m(?xu7xÀj9çì=üñß9½>:h¹Æ>O<=;ìW7;ìW7îÉC<ÿú%=ÖÈñ<6½/?a;¤g;$%?üÈ¹eët9¬É¡¾â¾3¹npE9ûé¾@=.X7.X7îÉC<
Â?¬>PH?é¸?zbh?³K?1©9ìÔ9¹a­>0Zþ9¨9A?×f=!BX7!BX7îÉC<È®?¨5?!2w?+¤?Îä#?:7?éG£9êü9 X?Ã];É;Ô
C?
=mX7mX7îÉC<H<µ>2>=-2?¨Ìá>£¬>®j'?À>d=Ô=U¡E?Iû¦<®¨k<
e5?=X7X7îÉC<ïe?óB?oÛ\?E-?Ø8ß>·A4?¥98^9:R>ê ;X91;o#X?J¸=úÂX7úÂX7îÉC<Õú>£>ÖD?-á?ç>kâ.?ìL¶ôjz9q&Ñ»C¥%9ü§9³Õ}>TÎ=ííX7ííX7îÉC<>yý<^´Á<Ò~'?¾f;g`;á?4ç³¸Û[9 zQ¾pZ8¹;I9G	>÷=àY7àY7îÉC<vZ°>³u>¦<8?#|>ØF>;å"?ç,&8uÌ9£ã>}òu9»oè8²p?ù=ÓCY7ÓCY7îÉC<7D=¤þ=;)?0;i|;Ä×?K!Ä¸Ù¨9J#@¾¾fá¸ËB69L¾îÿ=ÇnY7ÇnY7îÉC<~?PÓ>£j=?Óõ>ç·>ê*?S9¼$>9:k¬>áß:ÃÕ9+D1? =ºY7ºY7îÉC<5Á=ñ=Ü<¾A(?Ý=p¹à<Ùw ?:ÿ9eÊÃ9½Û&?(kA;Fä
;s{.?¢=­ÄY7­ÄY7îÉC<±ü=âÍ²=È4?N<ñÑî;df?_V	¹J!{9+¾Lê9Â@ì9 þ>Ç©= ïY7 ïY7îÉC<e%?^;ä>9?*Wf>ó].>Ù)?èâ8ã9»]Â>ø®Í9Èc9F'?²=Z7Z7îÉC<´=[=S=|I3?ÌÞ¾;Ùø;ÉÓ!?qw¹ÃsD9ÿ8!¿#®8®E92øs=³=EZ7EZ7îÉC<t>> Ö>i&6?óÙ>d¢>O+?mÍ7£9j=¬":
²Þ9;?kÞ=ypZ7ypZ7îÉC<×>{\> 8?;RÏ>>s)?«?;gëø:]úD?û¯<çx<Ô
4?ï=lZ7lZ7îÉC<Íé=8ïÛ<-+?«Z;át7;T?N-¹¢3«9äb¾b¹D3ó7&ðÀ+þ=`ÆZ7`ÆZ7îÉC<"UÛ>ø>â@?}ñ&?WEò>\g0?×<Ð3<MÉL?Ý
=c)»<¬£A?ñ=SñZ7SñZ7îÉC<%¸=´Ð<-?¥î2;®?);ÍR?7Í1¹`ÉÞ8þNL¿Äff¹ÞU¢9`«µ¾"l=F[7F[7îÉC<Hý¯>ñ{>v3?öµþ>þï¹>X/?Ñh<Às<F?n¥$=®¢à<¢;?VÕ=9G[79G[7îÉC<ÄüÆ=a==äª*?¤`¬;þü;«b,?âð ¹`ãD9¤BÑ¾9|9»~?=,r[7,r[7îÉC<Zô¹>+>#Ê?±
F?ç¾>?þÉ<Ûº*<W?xÚ=wI<
|?=[7[7îÉC<È=ãX=¾N<?X#<À«¤;0}?jM7ß}:9O»¹<h]¸Ägþ8ÕË^¾ò=È[7È[7îÉC<¾ý>+>¬ëL?Ï·Ï?ú?=áG?9:Ñ9|Í§9M?Ýº:ï{:¾>?PF=ó[7ó[7îÉC<î¹>¯>H7?C,°>ïJ>7­&?+ù:Óº:V¶*?(Èú<q±<"?5?¦V=ø\7ø\7îÉC<ÜQø>%}>?O?ç¬ñ>íÄ¥>:?$¿¹ýMr9ü¾G99«?]=ìH\7ìH\7îÉC<ç#?Y"Ã>å¨C?Cã>»¡>Ñ4?ÙE¹¥9tz¾A[õ:å:¹H?Å]=ßs\7ßs\7îÉC<[
?ßÌº>ôìA?úxö>Ñ£>U}A?c¯@8)´=9ú>KO:D
:Ï³;?t=Ò\7Ò\7îÉC<ð">%×=¤uA?ß_A<ù»ë;¦ÿQ?²§¸Fta9új>¾yÅ-¸ynû8Äí0¾=ÅÉ\7ÅÉ\7îÉC<yVÇ<ùú<É.?Ã
½;ý²;°ô$?R¹c19«¿+þ8(95<Á>ñ©=¸ô\7¸ô\7îÉC<¨ù>ñs¢>GD?6?êÓ>H-?l7ë<9Rò=6; 9öÎ£9Ýhú>YÚ=«]7«]7îÉC<gl=Ø~V=·3??í8<Ôq
<²ù*?@O¹9`:¿É¸`²9o¾ê=J]7J]7îÉC<ùÙ>ý>ÆèP?Ê5?ðb?½-?â]a8,âÌ9üË=æm:T¶1:ÿY+?Iý=u]7u]7îÉC<Ò£ÿ>!ó¢>SÏH?®Ù>Í'>Ç0?&¸÷­8ôW¾÷O;:g;µþ&?þ= ]7 ]7îÉC<u?º$>±?\¹?ÜùM?Uf?t"P9=9TÌ>ÑÚ@;íý:nB?Ì=xË]7xË]7îÉC< ý>-Ú©>=
??uâY?¤P?®º4?Ó7ÿôo9Ü:a=o|:2:<25?>=kö]7kö]7îÉC<¡À>åt>®
J?e?4Æ>¹ô4?b¡9$¹9Nð?Æ9âüè9h#Ú>F2=^!^7^!^7îÉC<<å>¬¬>H;?¶$?Oµã>ì)?d¹Mm99qd¿w°:Ïd :EôÞ>½=QL^7QL^7îÉC<Ëõ=ö¶­=z4?_¸ÿ;½Ì;ß?¹fåP8zb"À¦52£29-­n;îæ=Dw^7Dw^7îÉC<d£¢>H2[>ò=?b?ó#?EÛ0?sp<k- ;ßN?}9=hêÈ<ßÜ<?ù=7¢^77¢^7îÉC<$óÓ>Gý>P??Ù¼>¹>C4?Ô¢c9S¥9ì=°>W5<`ñ;#@?S=*Í^7*Í^7îÉC<WNt=Ñ:=(?ÀÔÇ;Ü;­U#?¥:¹íj9´cË¾éÆö8ÜP9±L>ü
=ø^7ø^7îÉC<£6
?êI·>¸;E?¾>*>î0?ZG¹Z9§èv¿ìU:'Â:n¶L?Ë=#_7#_7îÉC<
å=á¨=ø-?íÔ«=g¬=hÇ%?PÄã9£:.Ãã>°3±<­<-?«g=N_7N_7îÉC<<®?¯ >kÁY?í5?üÉ>~Ø;?HÂ°6Ò8õîÖ<,ð9¹Ì9ç?¦r=÷x_7÷x_7îÉC<â×>ý	>?;B?*Ú>#¨>=®%?dè¹ö0]9¨e¥¾üW9öq9ùìä>Ð§=ê£_7ê£_7îÉC<"Á? ýÅ>}8?»ç¤>|Ó{>o£'?Öð¸7+£9Ä=ÝáÁ9Ã0â9oÛ>?«=ÝÎ_7ÝÎ_7îÉC<x*ö<¢ô®<54?gÚ;_U;z?X¹eð8Ö¿@	s¹ÑéÚ8Ñ¿ä=Ðù_7Ðù_7îÉC<¿#V?u¥ô>Ú`?qî?¢T>¡?]s²¸lò59¦{¾uËø8
9ßäå>±ò=Ã$`7Ã$`7îÉC<o=R
ß<ú1?7¼;óB;} ?Í¿¸Y+9
!¡¾±wq9v#b96­?Â=¶O`7¶O`7îÉC<ò=è<cÝ-?¬Ò ;Á;Òÿ
?Ù]¹1B?9@05¿n68 Ü9Sdð=ì"=©z`7©z`7îÉC<¯DY?
¾ó>Ñ1d?/?Éò®>È>?u¸ ø¾9I¤½¶5Â:ËS:¤þj?Ú'=¥`7¥`7îÉC<Ñm>!Ä=Ë ??rT(?whü>®¹*?N0:¼@&:¡½?îó§<2i<78?E0=Ð`7Ð`7îÉC<aö=s²=0?.>·	>Ç!?uò:±æ0:ÓUÝ>4îë<ÂÇ«<üÌ/?B3=û`7û`7îÉC<èoh=·m+=-?·ï;k~;&Ç?|¹Þ¯8d³¿èÜï·|¨9MÀ½H=v&a7v&a7îÉC<f=ÒíT=÷_=?áÚr<iö3<»,?³R¹á¬ñ8Q¿=:N»:ßÿ>Ô=iQa7iQa7îÉC<B$á>ù>rA?ÿ"?¡ì>#`/?qÏÁ¸LG9¼¾GZ¿:¢:x ?ª=\|a7\|a7îÉC<%Ô?[Ø>z?$tR?öAý>»T?¨@O8¾9~-=³¾9(Ý9åÆÜ>=O§a7O§a7îÉC<~Ç8>*>iô2?³->ä½>*?öË¸ÈvÀ7t¥À"w8h]9<Ý>ã¢=BÒa7BÒa7îÉC<úÖ»<ÖH<kÍ'?Î®;R ó:ß"?_È¹/9ê¿¤ªª8d	9 *>{Ý=6ýa76ýa7îÉC<bX?bä?ýE?;?Ç})?d1C?i»8¿k9=÷:ÆÀ:i$?r=)(b7)(b7îÉC<>3=F=øy1?Óq;bäM;­V?³´¹sP9è¿¥z¹7z6­Á C=Sb7Sb7îÉC<"Í<2z<,©/?;"oT;í¹?3ý¸ö§ý8òßÿ¾ç¸ºÇÜ8ðô¿ÅP=~b7~b7îÉC<vÛç>/>i=??Þ>?!§>}p*?/õ99ô>Ç:
:gR?yV=©b7©b7îÉC<½=>æ>Î6?îî>ò1®>½/?éÍ<úv<B|H?
$=b/è<¿m5?Þd=õÓb7õÓb7îÉC<%.?Ëã>ÕD?éyA?Üi?;?áy9ü4y9d>²:Fv:sU9?ûm=èþb7èþb7îÉC<6¢-?s6Ó>ÎsR?T¬>xmk>ç´;?E+ ¹¥ö	9¿175±9¾ÜÎ<§=Û)c7Û)c7îÉC<cûØ<Ó <í£/?Ø;ªE;]2'?¹ª¹æf±8!xõ¿¸@h9+M¾=ÎTc7ÎTc7îÉC<þ=î L=T+?8rÃ;y;«<?c;¹¸	ú½88ù¾Ä¸lpM9{64¾A¡=Âc7Âc7îÉC<~+==þ<k®,?r;Y;h;'´?9æk¹8	à8'Ç¿;Ô¸dF9OÅ¾+ª=µªc7µªc7îÉC<bR?ÕÚµ>Û7?4?%¤º> ºw?-8Ä¹>9ß°=àÇ¼:áí_:QÑW?¨²=¨Õc7¨Õc7îÉC<ò|n>Iê)>:¨3?^£»>V>¦¿,?c
=Rû²<ÉïE?ÎP<ÖÊe<I|1?î=d7d7îÉC<õ>ç=¹=\6?
C<	
<Øâ4?QgC¹498*À%¿·¾ã9lü½Ñ=+d7+d7îÉC<êA=;b	=U«4?Úñ¬;Ê;zu%?"	4¹¨D9&]ê¾H
®¸(9Ð¾.=Vd7Vd7îÉC<I?wm>ÐÜS?Ñ×¹>r>óD?¯ïà·5C'9¹"¬½"F!:$:A
?l,=td7td7îÉC<vR6>>³V/? >Üp>µ*?R ¼<c(t<lÆE?÷<JA<ï4?­>=g¬d7g¬d7îÉC<rõ>ÀÕ>{²M?^F?@Ã>-,?èÛÌ8·Rf9v²c>+ô:{ÿ:[ÿà><C=[×d7[×d7îÉC<Pà>
>&K?&+*?+û>í~-?nÛ·r0S9éþ½¡fQ:º#:å#?{=Ne7Ne7îÉC<eÖ>>Ý@A?À±Õ>>¨,?MV	¹Øö@9}3¶¾|Y:48:Ò?=A-e7A-e7îÉC<ä+ >èT>¿dA?üá
?}Ò>,?¢/8´9¡ð=v:gò@:A=#?=4Xe74Xe7îÉC<ã9Z>?Ã>¢??Ôä>@&¬>÷$*?Í,Â¸VJµ9á	¾p´9k¥9üê>á®='e7'e7îÉC<a?¤PÌ>áª?w<?ý>³q~?ø·ò·Z<9èñ¤½d¹l9¥!V9P
?¾=®e7®e7îÉC<J1?Ûw±>ÙZ?lo®>@l>
=?ÅÑ¸>.9öL¾M¾9`m9.èL?SÏ=
Ùe7
Ùe7îÉC< R=ý=Ð(?¬èS;ÛB;Ñ^?:FÛ¸09ùZ7¾üí8êt9s>/=f7f7îÉC<eGß<³¦<Tq+?3ïõ:>Áú:%û>­¢¸[u*9F¹]¾¯{Ö¸ÊN9³¾Þ5=ó.f7ó.f7îÉC<Õf?]«ÿ>ùMf? p?º¤?Õå`?Ï¡b9-4¢9¢×²>;²:®¯:Je.?Ea=çYf7çYf7îÉC<%iw?²	?ÐXZ?(
@í¡?3^?J9<ÖÎ;{Æe?
õ;P¬;Ç¸5?®k=Úf7Úf7îÉC<Â=¸\V=vu0?â´<_Ø;Q¹?gm¹á(Õ8HC8¿.&Î·ÏC9¥*¬½Äz=Í¯f7Í¯f7îÉC<À]?ì±°>°]K?Þ¿ ?J°æ>c2?rÂS8 \,9ùA>e;-É; <?ä =ÀÚf7ÀÚf7îÉC<¢à>?0>?r??0ÐÃ>§ý>}
3?/¼.=âÙ<ÇN?\û;ÂZ¦;&A? Ý=³g7³g7îÉC<(!£>%«b>'=8?v ¶>­>f,?mý¸¤9ïØ½
ïW9¼ü9^S?Èâ=¦0g7¦0g7îÉC<éÿê<Ô§<&4?[³Â;d¦;½9?¹íØ81¿b­¼9©à9Û'?6=[g7[g7îÉC<9x«>=l>9?-9¾<w<Î=&?Ò¸F{9©¾ú±¸ñßP9Õô¾=g7g7îÉC<­~=«Ç[=v0?¯<¸æ;<È#?BU"¹¬)S9PÍÄ¾~ï¸z'ð8ÿKÿ¾>=±g7±g7îÉC<³§>M¿f>òK9?¢
g?ÝÕ#?4?±
=Üüª<$$T?j?$=Ë{Ï<y§J?X=sÜg7sÜg7îÉC<©>ú%O>î6?Øç§>M#|>?z*?±æ<S;¢lP?TdÄ<U½<I6?*}=fh7fh7îÉC<÷¹ï<8³<×*?X';\Ë;þ`
?Ñ[¹ <á8ñÖy¿°D8°Óh8Ü;?¥=Y2h7Y2h7îÉC<*>K9N>&9?K-"?Ô)ñ>z',?¡¯ú<àY<uãO?ª$¨<\<§#C?±=L]h7L]h7îÉC<¡Z>©â=ýb?|ß;ó,9;?Ý¹Í8å(¿é9µ9D>µ=?h7?h7îÉC<+È >*äê=;/?61<om<ÊD?O+¸'W9»Ë½ç*8;l9öX¸=Ã¼=2³h72³h7îÉC<;j=û-=X»,?ëMà;Ûº;Â¦?È\T¹;9Iö¿éú8¹9ÑQ>ïÏ=%Þh7%Þh7îÉC<ò>³>Í8f?¿?:?Ê}B?Mº±9Õ¨9¾?SÈ:&:ã>=	i7	i7îÉC<÷	´>áém>Ä¹A?RÌ>óÜ>Eú)?H$9Ä9hÜ>%Ò:6º :;['?9=4i74i7îÉC<z¾<©|<ø-?fp:;ãT;J£?×§ÿ¸©95â¾Í¹ê;#9Æ©ä¾q=ÿ^i7ÿ^i7îÉC<··Ã>Éhw>rJ?øÔ?P?h=?ûô9³BÑ9pÙ?»pß:1Y:Ë8?y=òi7òi7îÉC<må±<_Ô<u.?¶;;?+?´ð¸êV-9 ±¾.¹¡8¼aÀçB=å´i7å´i7îÉC<ZôK>â>´Ä9?0Ò>ê>¸3-?8Z~9¡	>Ó´J:ü\:É.)?ÀC=Øßi7Øßi7îÉC<ðS
=;jÓ<ë'?>;8^:;cC?Hj¹°^9¿O+8@µ+9JNí=ó=Ë
j7Ë
j7îÉC<®¢w?÷> Q?eä
?+ >µ3?J¤,:t	:µÄ ?âOî9âÆ9Z¡?=¾5j7¾5j7îÉC<ÕÊ=`Eà<ÿû*?«Iè;á°;W(?>]8C÷8Qºd>À9p99!AH??»=±`j7±`j7îÉC<M	>Ñ+;> 4?N¼>v>²c%?÷T=:»<¨C?Æ\<ô^<0?ö=¤j7¤j7îÉC<ý¹>fðw>É$??}a>Bm>±§'?ßÙ¸z38&¿ô »9ÌÊ9nì>=¶j7¶j7îÉC<o?©¬>¢¿@?¨5?9??,?Fu$8ÕH9¿¡Ñ=01:ìj:VK+?ÐG=áj7áj7îÉC<«Ü?è½>è­>?Z¸>}>K2?	8%à8|>ÆU:C:åO)?K=~k7~k7óýT<%/±>¨-g>]5D?Ã«>`u~>uÍ,?¹±·5ø#9Á+Ï¼W^ñ9ö9p¢ú>7T=q7k7q7k7óýT<mÈ>Yø.>VI?ÓÐ?ZÙ>¡ê1?Î·Ê r9[r¥¼<9·;²M?X=dbk7dbk7óýT<CÂ<¥.<?Î'?ÿ-;^T<;ûì>ç.¸íC9i¯½UOk9Ü9>íi=Wk7Wk7óýT<I¾
=Ï<}J/?ìX;&;Ã?Æjd¹]'9Ý.¿!¹q9õ¿Õo=J¸k7J¸k7óýT<´>c©s>µ-=?8"ø>*­>Ìî6?ê&°7õ@h9)B=ìå8Ö·9â\K>ôu==ãk7=ãk7óýT<Ù?ö¼>B?e5I?g6
?ïa6?»ö9ig9ÇM>¼/Y:gR:W
?k=1l71l7óýT<}>ø¨)>¢à>?ñ3?®ñ?<.?ß{=²µ</ÒY?§K<I<o_9?[¢=$9l7$9l7óýT<55ã>0>eS?~àa?å?ïÑD?BN8Ðù9Õ©=bæ¼9Qø9µ¾Â>m©=dl7dl7óýT<ÌÄ\=%=2+?¬;o~;w?&q¾¸7ö_9e¯Y¾N¸8:j®9tB>æ¼=
l7
l7óýT<ÿÄ=Þmä<u*?ËÈ;MA§;Ô&?ÚÆ-¹ýÃD93â¾øy!¹DU%9Hú¾²Ã=ý¹l7ý¹l7óýT<Û`´>ëw}>.6?Xã´>ÁÞ>¬+?Ð:8ª¾a9SÑ>(ºÊ9ø¬9?RÄ=ðäl7ðäl7óýT<nPT?2'è>j?B*1?Ý³À>Ý[k?®Ö68á(9ùØ
>ÒÔ:î1y:-lZ?Ä=ãm7ãm7óýT<÷?ÖK_>te§??ëN>úw¢?`¨
9 ÏW9ÿz¤>!:Bu²9x¾g?KË=Ö:m7Ö:m7óýT<8Æ=¯J=
.?õä;ç÷®;ÕÐ&? ±+¹È?9Ç}"¿<\8=`9aÍû=×=Éem7Éem7óýT<n ì>¡>7	;?{=?:?ÛÈ*?°8¢]9Y2>â7:Ì:9á?Sâ=½m7½m7óýT<¸<ó<éÁ-?~
;ÁE;Ã¢)?p/¸ºä8Q[D¾·Z9â°½?é=°»m7°»m7óýT<|!=ý¤â<f6?Xwø;G´;(0?Oé%¹&ðs9y®¾úÁý·¶é98jÔ½:î=£æm7£æm7óýT<"oÊ<a1<c³3?Æø£;³;èÿ?¨¸x*F8-ÃY¿w§8ÉH9îÑU>=n7n7óýT<ôD>	Ê>âJ??-¥Ä>¯>÷-?T.;1Zú:Õ	2?Þ}=HP³<]@?4=<n7<n7óýT<²^=ÝR=Ì=?¨}'<«që;06?.¸xa	9ß¾3_8·Ç»8n[{½=|gn7|gn7óýT<örO?ú>KæS?±/?XÁ>Ø4D?ÆS9£}9u¬>+Bí9¹º9r¤"?`=on7on7óýT<$+=X=û+?É[;V8;S£1?Å¸N9^:«¾y÷Z8úa9nø=Ç=b½n7b½n7óýT<YÐ>pö>I>?AO?kÒ>N 3?v8wY9´<+>b\:°9@g?H=Uèn7Uèn7óýT<s>*¡9>'îC?'g
?Æ·>®Ë@?1¹8øÝ9c>ËY»8,êg9ÑÎN>R=Io7Io7óýT<õ°<86<ô-?ëñ;×	;*?
?üÖ¢¸¤?U9B|C¾Ûl¸¨ã9ëÙ½ËÅ=<>o7<>o7óýT<Æ®>¶P>c<?'ã>9­>S'(? N§9Ô9É>¸ÃÞ98
:ZSÖ>ûÎ=/io7/io7óýT<æ«>Æ¬^>ÿj6?òú½>¬C>ÌA&?±==cxÈ<>?äì<\ÁZ<¤7?ñ="o7"o7óýT<á;=n`=iP+?Bs;Ã)T;m?NÕ¸³9
8¾,N¸$9
)¾¨&=¿o7¿o7óýT<¿»?>ñe? ä>¢Á>x	B?gÕ-¹^a_9Ô7Ç¾¿4}9BÑ8ßá?Lb=êo7êo7óýT<gy?
tþ>
z?o½û?N\?NC?:Eb>h§û=-f?§ãh=Î=S`?Æ{=ûp7ûp7óýT<zÿ=Ø¹=Àï/?wªè;*µ´;©Í$?ê¹åù 9î$X¾Ûå8e¹8ïÃ>Ú=î?p7î?p7óýT<@>TF>¬=B?ÍÃ8?²±?/?S=z=G>T?bÑ.=ß}è<~@?¿æ=âjp7âjp7óýT<Ûþ?oú:?	6T?:z?¶Õ.?27?Ú÷©9Â"":ò.>KÙ;-;F?_ì=Õp7Õp7óýT<=£>¸Â=2<?,Ó3<-<SG*?x^¹L×j8yò¿9@Ì8°E¶87o?ò=ÈÀp7ÈÀp7óýT<Q¹>Mx>±??o*
?måÍ>/?=?2ª<
ýK?ì%= þÚ<}A?«=»ëp7»ëp7óýT<wkÚ<y'<qÆ0?»Q­;¼;Á(?¾©Å¸ðFë8­×¾¸9ãúí½ÿ=®q7®q7óýT<ÏÄ5?¶Î>4a?n>j">æül?ÎEH¹Áj9¿Û¾ÈÌ9u£9ÁOò>Õ(=¡Aq7¡Aq7óýT<¥÷í>8>Ì L?²Ù>x>©Ö/?p»85M®9**Ð=Q£:Ã/:¡X?Á)=lq7lq7óýT<RÊ=Í£=ÏÐ1?íî¥;ö;PC#?Ïúã¸> /9(¦¾.uÈ6xk9!ïY<Ed=q7q7óýT<Tos=:ý3=¢-?®Ñ;Lc©;rr?%¹`eÑ8ìý<¿tÖ,¸àU9\«Ï½¡=zÂq7zÂq7óýT<>k'?ÔÏ>)N?]>$Â>>±H-?¿<Ô¸Ub9*p¾ÒQ¦:<¦t:>	.?=níq7níq7óýT<Í¬?i&>:Z?0¨¸?RR?5Ã`?¹Ú=:eF=i?$gâ<?%@<+Ò?ÑÛ=ar7ar7óýT<úè
?ÏàÇ>pÁ5?5º¦>dÿz>Ý*?.3H·`29
ô½¦É:·a:Ç«2?ËÜ=TCr7TCr7óýT<±J?rþî>cX?õøv?ä?``?ªÇE9*¨«9±z>E¥:Ê±2:ÛÉM?ÿç=Gnr7Gnr7óýT</|O=Â·=/?éÑ;²q`;HN.?b¹,¹6Ew9oÒ²¾Þ&#·§=9m:Ü¼3=:r7:r7óýT<Q?æ*µ>¢Q5?ªÝ>°¦>óð)?2q¸Mæv9åR	¾g5;vo;ýq+?q.=-Är7-Är7óýT<l?I£><-t?.e?Ââ(?ô²-?Ñ?è9s©Þ9í?ª/=ñGî<£<?´1= ïr7 ïr7óýT<Ù9>Wd1>9?o >àf>º'?S>¸pfi9ÑÀÐ½«m:(Í9³m1?Å?=s7s7óýT<Ú>ß7>Î 8?ÑÅ-?LL?dh)?Q¾<ñk<¥;N?»¬=È@²<Ö;:?'D=Es7Es7óýT<Y#?£ê¼>1ßP?0Ù>¸2>,,:?ôö¸Ñ99Âª¾àN8Gõ59@O>¯=úos7úos7óýT<0A>_¿×=1ê/?úq%<û<??Ll¹Q9vL³¾óÞ8¸9ìiU>¼=ís7ís7óýT<¬´>wG~>	å5?0>/ÊZ>(?(íã¸P9J2¾TÆ97'Ó9%tð>OK=àÅs7àÅs7óýT<-s&=1í<X3?¾`<KÞ;nç?Hì¹rà³9¹è]¾Ø¯¶*9º ¼«T=Óðs7Óðs7óýT<Åûf>ë
!>%7?7R>Â!>&?xªª:ïh:ËO<?HþÏ<ð <O2?z=Æt7Æt7óýT<ÃÂ<A<zÐ,?`S+;+H;°­	?iÙ7¹»©f9FÌ¾®ÿ71N9ù¸=*|=¹Ft7¹Ft7óýT<¥þ> >QxK?£±>i^b>ãH?vG¹ã÷7¥÷ÀM9ál¢9c^M>õ=¬qt7¬qt7óýT<æ=ö|ß<E*?K[C;3#;·8?ÛR¸à8\¿¾ÄÈÁ9ëê«9ÖG?Ûª=t7t7óýT<ÏÀ=U=¾22?Æ¾¤;u;G¶"?cSç¸Ü.9Ù*ª¾Ò¥É7´)Ï7G/ù>OÕ=Çt7Çt7óýT<³
à>éÒ>à%>?,>D>!£,?&±7ÏzÂ9=é<):'»9ðü=?.t=òt7òt7óýT<p*=Îò<({3?a@; w;§ ?FZ¹¢	²9`Å¾E¥8Ü8?N(>Ð=yu7yu7óýT<qç=ìª=bg>?§hÑ>	>.?$ç¹p&Â8-Q¿°±:²%6:»y?¬=lHu7lHu7óýT<Ù=q\=Õì2?Rñ;¦)Ì;ÇK?£J¹OþB8ÀÑk>¹fÔC9þíø¾Â=_su7_su7óýT<Y­G=ë=)Ã0?=¼;aÚ¤;Á(?Y­¹Eä&9	þ`¿-~¸%´Ç8ÿé¢¾fß=Ru7Ru7óýT<·r=q¯\=á×0?I9»;$ø;	À?um¹4Ó·Mé@ËI*7OA9{¢(=´þ=EÉu7EÉu7óýT<úÊ<í<GL*?à;m;?¯¹êÖP98Â¾Ý,9ú!	9lZ!?=8ôu78ôu7óýT<ë~ø>ù:>¦çL?'Å?øÛ½>QÏ=?²99ÜÎ?ê¹U:a7:¬.?|=+v7+v7óýT<=x=±±»<ôg7?Ði<rf¶;ð¡5?,L¡6È}@9³V<äí9Íß³9ñtA>ß=Jv7Jv7óýT<<V<?öÄ>Üä?O^?P¦Á>Êñ?6d¯9§ª9s?>*;©Î:ÂR?å>=uv7uv7óýT<8ð<zü°<8©-?ûÆ;;úð.?jcì¸·±8ûA*¿²V
¹¢¯k9N¾ä^= v7 v7óýT<Hå>ýO>ÞôA?ã4?òØ?B/?4H!8ÿ8É!>½êÄ9ÆÚ9ðæ>¨h=øÊv7øÊv7óýT<Ø=ê<9:,?YÅ<föé;DA(?¯="¹ç¨÷8a´'¿ð'7"³9¸.É<¬=ëõv7ëõv7óýT<5Ò>>
s@?G}¿>ùÏ>Û(?uA39Ô9b>J8\X9äÈ>¿=Þ w7Þ w7óýT<Ý¤>LO]>K¸=?)"?B3å>5?ÈEÄ6Y9ìýf<êd;Ê¬3;7\8? Û=ÑKw7ÑKw7óýT<Ò,?Òß>­{?|¹?Û¬>´k?hLu¶N¡9­¦Â»ô~
:K9oÓ?qÝ=Ävw7Ävw7óýT<¶Éï>Ø{>ùG?³?e²>=Â<?Ö±8Ø	x9`7>H´,:ËÉ%:ðV?uP =¸¡w7¸¡w7óýT<ß ¸=!	=ct,?å°×=Éª=ÕÑ!?/%9T49èê>Ü8³Ò9+w>p =«Ìw7«Ìw7óýT<FüI>n>{3?8
Ð>èÛ >p%?jd³;mýr;Gÿ<?­=ó½<ÞT0? =÷w7÷w7óýT<0óÑ>Ëà>@?®>ÍÄ{>1?PBí¸7á8êY¿R:Ã7:&.?¥± ="x7"x7óýT<?²=,¤m=`@?b!>¼#è=ù1?Àßd9f8¢9Ø´>ÀÔ×;ëÿ;¯1?Ã =Mx7Mx7óýT<ÿÌ=á=Å]6?oH<<°T$?Kûb¹+Î9ÏVÎ¾Ö|86¶99±=}Ø =wxx7wxx7óýT<}_	?hÖ®>Ò$I?Å?lBB?²I0?>Ý¸½É»9Í¾ê²É:Æ&:=?]ÿ =j£x7j£x7óýT<#=³Ê<*N)??O;Ò?;¸o
?Þ6¸ßà 9{pm¾äÍ8£99ò.s=a,¡=]Îx7]Îx7óýT<¨Cî<xC¤<ü©9?o²;0Z;°J-?jt·ÝN9»*½2±Õ¶ÄfT9!Ç¼ÅH¡=Pùx7Pùx7óýT<Ñ·<tJ<Îû2?`la;nù7;Ö?u¸ ì9¡óÙ½X8HC9-XL>Õd¡=D$y7D$y7óýT<N®Ý=%¥£=ûd-?½<Eð;?ø¹ÂÙ9¼Þ¿ÊØÛ8&Ü8pí@?ì¡=7Oy77Oy7óýT<Ù*?Â>Ej`?1?Ð¡¾>¹9N?­«
¹Êï8F+¿uMé9n§9Pµ2? ¡=*zy7*zy7óýT<¦O/?Q^Ú>ÊM?Ú¯É?o?!l6?µ9Ö9õ3?Ò0º:R7:§?å¬¡=¥y7¥y7óýT<m=G0=¨Þ+?êí;ahR; :?	m¹Ù8¹£¥¿8<·úÂ9ów¼Pµ¡=Ðy7Ðy7óýT<®¢>mV>ÄB?hØÛ>ú2¨>M'?
"Y¸®[e9×Zò½Y1;þ§;¥&?Ô¡=ûy7ûy7óýT<ÚA>}W>á4?¥?_dÖ>pa+?PkÌ<ÿ<û:F?¬/=mfñ<¡):?ã¡=ö%z7ö%z7óýT<ÛX>§ÍÄ=ì[1?¢;Üs;»H+?¹87þHO9"'=TúW8f9XTð=®ü¡=éPz7éPz7óýT<¼[>Uä>Ñ+9?tjÂ>¦ã>N(.?.*9T9E?­rÆ9rÎ9ö>ö¢=Ý{z7Ý{z7óýT<ûËa>Yø>B?|?wº>[û9?´¢9M+Z9Hû>ÝÓ<<C?ª¢=Ð¦z7Ð¦z7óýT<6ìS?q>Á£¯?@mì?ñ?&v:ÆÈ:Â?jîÌ;a&;X¨?É3¢=ÃÑz7ÃÑz7óýT<W=v=£8=½´*?(Nü;P<À;Uÿ'?6í¸¯=9¬F ¾\X8^Î9Ê·Ó=|L¢=¶üz7¶üz7óýT<¿<<\-?/\#;+Ø;c_?ÉÀ	¸Vá08ú^Ç¾¸7Vb8[02>Á`¢=©'{7©'{7óýT<Òr&=¤Kò<ñÜ/?ã";!?p;O%?î`ï6öîz9>6t<ph3¹"9íC
¿ëi¢=R{7R{7óýT<;æ]?hG?B´[?êù>P>ë¬j?îÄ8s9¢¾5>'R:¦/:t+9?cl¢=}{7}{7óýT<H)?17Ò>üc??·®?âK?Bò0?¨9+®9tOà>n:H
:z/?¶¢=¨{7¨{7óýT<]²Æ<du<2I1?F$;ú;@ó?o4z3´9ãË©9ágÀ¸âA9Ñ¥¾È·¢=uÓ{7uÓ{7óýT<®º=àeÚ<*-?h;PnA;må?¤,K¹h§¨83¿þ·¸|ùI9ì¸h¾jÖ¢=iþ{7iþ{7óýT<x³=©U=+?Ù|<17æ;¤« ?4¯·4!8a¾<±ó¸29môë¾£=\)|7\)|7óýT<î¤¦=~¸u=-?øº;Þ¦;­Î?zM·â=9¡
½xÜ¸Þ O9n¾%£=OT|7OT|7óýT<>¥Ã=>mF?¹)?gí>ÿ$6?A×<ãó<cªU?@
<,´¼;R ??!C£=B|7B|7óýT<¶ÏX=ÃA!=á,?Ê;¢Ú];ÿ?eÛ¹cR9LÔ-¿l2¹ sg9YÅ¾¥E£=5ª|75ª|7óýT<+µ\?áë>èo?IüÇ?Ýck?Ù~Y?xX9ø9JÊ>D;*S§:«öh?W£=(Õ|7(Õ|7óýT<x4,?û³Ü>á¾G?@3?lý>ÁX5?°ç9TXF9S0@?ã<y±5<Ç£[?p£=}7}7óýT<%8?0ô>ø@?¾ð>ï®>U'0?-k-¹³i9)v¾¾-¡;ã~Ð:eÜ=?~£=+}7+}7óýT<ë>ð¬»=
d1?ß<WØ; .?F¼¸+ªK9#ÁC¾ù8±|9¨=æ»£=V}7V}7óýT<â¼<e|<XÚ/?G;Nâ';ô-?øá¹5@9
£?¿x4t¸&®W9·í¾øÛ£=õ}7õ}7óýT<<óÖ<~B<Ø
@?OW©;Tÿ;®?º¸^Ù9¹`9¾_ç¸óQ{9Ãx¾X¤=è«}7è«}7óýT<Xý?Úq¶>ôØL? n?jÉ%?2Ú7?y½¦9m»9â¾ã>6XB:½N:îa,?±;¤=ÛÖ}7ÛÖ}7óýT<X>Y9»=
0?ø¯<Oèî;¸À?½u¹×5ZÜåÂ²?¶6F¡8¨Ë¼pt¤=Î~7Î~7óýT<ÄÀ=AAH=!µ)?dú;²Ï;°O?ï¸$QF9¥ÿG¾L06ÀR¬6¹¡Ý>p¤=Á,~7Á,~7óýT<*>ñY>gõ:?¹ö>¼ã¶>ø,?\G=´ì³<ÐoJ?ë75=ïü<¶8?'¤¤=´W~7´W~7óýT<öÍ¿>Ë>
H:?ô?hÂÖ>.2+?þ¶4¸=î>9zMò½':@y9Ú?q¿¤=§~7§~7óýT<;é=é«=ô.?D»z;³D;½(#?Pnh¸Í~`9M¾ 9Øi9r*?ýë¤=­~7­~7óýT<é<¯<+d*?ù:ÚÂ:zù?É\!¹ªRG9Ü>Ï¾ãs9ÞG9?I¥=Ø~7Ø~7óýT<Añ?wÈ>k¦;?=t?K±8?)?9ªM	9~Hv?JØ9p§9íàá>b
¥=77óýT<ËAJ>9>Å3?uÄÂ>B>Ñ$?0T;=*ó<GßD?¹£=Ã<
>7?v1¥=t.7t.7óýT<ôÔ<ûò<dA?v%=àòø<ß%*?5¬<L¾S<¤P?­Ú;×+d;:2?y:¥=gY7gY7óýT<v%?ÁÔÒ>éH?©-?ÙÊö>Å#4?Þ&8C"9	¢>½Ü	::d:J?Bw¥=Z7Z7óýT<¯Ù=ð<)?{ÑX= ç1=Ûÿ?[Õ8¼4A9Àx>Z*;Ïç:´!<?È}¥=M¯7M¯7óýT<¥í<U²¯<ì!-?üÔ:¿:~#?è¡Ë¸ÓÞ8Q±;¿âº¸cÁ^9¼ÆV¾¥=@Ú7@Ú7óýT<BA¦=¯n=ýP2?&Í=¡rO=
*?U:÷¸B®9ç5¾e%<ûÍä;+±8?Å­¥=77óýT<Â>¤@>xS?èÍQ?0ò>Å]?.;9J-¼9@Ï>CÏ;õ^;ì¹m?°¥=77óýT<æAa?èD?jU]?y¦?ç«<?÷áa?G:zÙÏ91Óu?¼þL;};0>@?À¥=-7-7óýT<Öª?^w´>kOT?p_?ù#?h:=?·9Sðï9ú>1o';ìy³:áÒn?¦=C7C7óýT<o¾b?Õ>}>?Hã}>c>Íg?Ag¸ìò81´s¾ì²:æ5:A|?A.¦=X7X7óýT<h[O=Ü=ã3?]<TÏ;ì?(¦7Zº9:I=,9 ·1LQ9°ùÃ¼*3¦=ùm7ùm7óýT<§o>|
->5C1?"õÖ>b£>ã1(?øî¶®9BcÀ¼qe9rª9¬?Q¦=s7s7óýT<Ç7>Øþ=8?3¶>0³b>-?Öë<=ý­ë<Ç5M?²Ö¥;Î÷k;Ìê3?Ö^¦=í7í7óýT<J>½û=®ïM?÷¢?fÖÏ>ªþ+?«Eó8K~9¥t>!A§<1V<)æG?÷j¦=f®7f®7óýT<î>5ßB>7ÉP?ÐY®>[~>Ý´/?ÕÐÍ8¾9¿$3>ÅÐ9?8Á9]Ô	?¿o¦=àÃ7àÃ7óýT<4ä>>ðE?Î$?ÏÕí>Ùd1?<8ÔÍa9ª¤>§`;YÝ);¤Ý(?y¦=YÙ7YÙ7óýT<ò=ùæ<À,??4L;È§4;[¯?Ô÷ý·Âb9¿[½¿.â8:Þ#9Å¬°>æå¦=Óî7Óî7óýT<|â½=9=k2?î0<`<ÿp/? 4¹æ9·ª ¾Ñ©9Zg9Æè;?§=L7L7óýT<a=®ã<D2?I¬;I*;78?G«¼¸Æý]9¥Y¾4e¸-ô9¸"L¾	§=Æ7Æ7óýT<ÿ#=*Q=Ò0/?éß;kv;~ù"?ª-9H.19Ó3F?âZ9ç 9¨®>|§=?/7?/7óýT<Ç:>¯MÉ=²°8?f)ë>è°>r&*?ä]µ<Uf<ZI?ï¹<Ósv<²+@?¯"§=¹D7¹D7óýT<à>Ér>ÏL?5¦Ý>îú>Àt9?q#ó8ïÇ9ö¨>f&¾:M:-]&?â5§=3Z73Z7óýT<'³2?[Ì><`?:÷ï>o­>bç[?ÐÛö¶§¿9ìó$¼±¢:Gía:28?¾L§=¬o7¬o7Ée<À¶<ë<)?¼b;kV;×?è]
¹5'9úoØ¾
'|8r¦^9ïõ>U§=&7&7Ée<bà>7fë=0Þ-?õà¢<«¼w<·O(?¿ø+¹³G%9¨.¿Zä;9hÏ9Û·>i§=77Ée<Y7µ>FI>ØÏ4?Ì½¢>Vp>¨--?ûé¹êôö8y8¿jÿ9cPò9ë?q§=°7°7Ée<÷q=ÍÞ2=&-?ó;;ÀU;O¾,?H¹Âù<9tR<¿Q¨68=«j9ÅBÇ=er§=Å7Å7Ée<16ð=`A¯=q/?n<<Åì;Ò²!?ßQP¹¿|¿8q@¿åp¹¨Þ9zXÙ¾.v§=Û7Û7Ée<?=Ø>²,>àF?@Ç9?Ü?â.?¦¸ô9Ýÿ¥¾»eÏ9Y«9í?Â§=ð7ð7Ée<wÙ¡>´¤X>@??PN:??À+?_=ÓBÃ<>éI?G$=TðÒ<_G?¥§=ÿ7ÿ7Ée<P÷ì>ü >ãÜ<?Y{×>Ü¢>Û[)?îº¤¹Vú:9(a¿ÿ©9Å9æ±>â§=y7y7Ée<?V»>ÄD?N&?èÑ³>c"<?<»/¹<:ç8ïB¿Z;rù¥:FÔN?§=ò07ò07Ée<?7±"?ý3z?ÓE?RÇ>¢}?ñþÅ8Rg9«[>Ò¹»:X*7:Ü/?
¨§=lF7lF7Ée<Ô
=!å==ÙS/?Ð³à;_Æ£;Y/?aêå¸1Ç}8´íg¿´º¹vd9K¨¦¾uÆ§=å[7å[7Ée<¦Ú=G¹ß<ÃV2?eé";p;JE?õç¸Õ9ñW¾Q±Û¸ù8¤@¿ñ§=_q7_q7Ée<fg²<(Þ<*Þ+?A;Ñ5b;_#?@c¹vÑÌ8Å¿¹¸»8ûý¾
¨=Ø7Ø7Ée<ðT³<U8<«-?ÅX;EZE;ïn?Ö/¹^®89½Àäæ¤¸+9¤v¾#¨=R7R7Ée<¡ÿ|>Â#>aõE?HÁ>ë\R>¥(0?1Û¸n9æ}½uSî9Ü²:!JÔ>75¨=Ì±7Ì±7Ée<ÌÆ=Âê=nÏ0?Üpí;Û	º;É]#?Ù¬¹ç
ì81»¿THÖ8¸%:8¶X?<¨=EÇ7EÇ7Ée<!fº<ÖD<ëa0?w;ÿA;Â#?ê
¹ò¯#9JBÙ¾
c¹Ä­9*=¿ûJ¨=¿Ü7¿Ü7Ée<«=O¥N=É+?Y¨;Sð;Ö%?	g¹¸C¦83{Ð¿8Êh8î9½ßæ=Ï¡¨=8ò78ò7Ée<&\>	ã >=/?ê¼;p«;Ò
?:Z­¸ø8>¹*¿s8þÓÃ8CT@>ñ¨=²7²7Ée<Í¨U>N¯>~~5?ES¡>Üçs>"S)?&Å¹Ü<8ä³`¿§øÒ9ý9cÿÔ>ö¨=+7+7Ée<É>^¸>{??ÒË?®nÅ>°)?yÅ¹ì°9°¿f:@¸Å9ä¿'?©=¥27¥27Ée<O?¡µÖ>%~w?ñV!?wÆ>+P?P
8ôAe8ú>4ª97ã9N?d©=H7H7Ée<Ðö>VP¥>>?Wü>°·>vû/?%ôý¸ÿ;!9É¾«Dj:Núq:þ×÷><©=]7]7Ée<e¹'=sÈÃ<§O[?º!<zËã;\À5?7~A¸ÞÏI9rõ½a8Ö95ê>,t©=s7s7Ée<Jù?ÿÐ´>Í,F?»>X^>x0?/¯v8|,j9Ö>Þ¤79Ñ09îð?g©=77Ée<mc>&Þ>êe8?K~?J3Ã>1s,?Õ¬=s8Ã<E?q¸=«¥´<Ô7?â¯©=77Ée<X"=í­ó<T*?Û(<E< O"?d¾o¹"@9Ä`¿â`:Xþ9Õb?Ç¾©=~³7~³7Ée<}Ò»<Òð<L-?ôu;¼O;½
?ÐI¸l°{8yû¾R¢8l|9I$>2Ò©=øÈ7øÈ7Ée<É²>N>Eþ@?ÞfÉ>úH>¯,?í¹©ã9+À¾´v9ÈU9[?Lë©=qÞ7qÞ7Ée<Âá<ä<ho<?M;@;ÿ'?T5¹>J9·Ø¿I69"	¯9M>ûª=ëó7ëó7Ée</T
=`×Ñ<¹j,?ñÑ+;.;½y?mHr¹ù-9â¢2¿&Ùá9uß:5Ó>=kª=d	7d	7Ée<^Ù<M<ÊR?,Ê;û@;òÍ=?äz¹U8y2×¿+Ö8²-9QÓ>ª=Þ7Þ7Ée<ãWo>4{&>78?ÙL	?©É>)×.?Ô=9¤<ÈK?G±=³<¤ñB?ª=X47X47Ée<c±>t>8:?îD¯>SW>©?(?Æd=ï	Æ<¹G?O¢<w6<o;?;ª=ÑI7ÑI7Ée<@?õH°>}Ê?¹ÇA?_ÆÝ>^¯_?ÞÞ»6X94­1<â%®99â³%?ó­ª=K_7K_7Ée<30>=³ù=¢¥4?»û> Á>$d&?
ÿ:Þ¯:®9?fØ<[<ÿ4?°ª=Ät7Ät7Ée<qpG=2=+?Öü;>×w;é±?ì_ª¸ü9ÛÛ¾r:8@@9ìí÷=Zºª=>7>7Ée<³;=îv=Ï0?üÀ ;A»;xH?X¹1\9¹ú¾DQ·´Ç*9¥WI½ÓÌª=·7·7Ée<Òò²<Ó^<O
-?¶ù8;z;º"?w£¸pq9Ê®¾ðw¸ÞÖ9liå½×Ïª=1µ71µ7Ée<K/
=\Ò<¡+?r¦;.Hn;Ò2?Pê\¹ÅYZ9à¿r·´Ã9³q¼Ráª=ªÊ7ªÊ7Ée<az=÷8F=Jb,?S£Í;ã>;h)?FjG¹å
9òÿ4¿+æ¸ðq9Ë¢S¾fìª=$à7$à7Ée<;G-?îÆ¬>
_?Á*¸?²ID?1p?$è85;W9
T><*©<Evy?Vïª=õ7õ7Ée<â[ß>^6>??Öë
?ÐÅ>È3?5jA¹úâ9Òú°¾û|Y9Bj9_hí>÷«=77Ée<24²<À<°,?mì:¼Þ:dô?Uo3¹¿[8»	Ñ¿èæ¸ëÏ9°ú½û"«= 7 7Ée<KÆ«>(}`>ãâC?78W?^?Ñ2?Ëº¹~#9ÒZÜ¾^Ñ#:L+:Òô>Þk«=
67
67Ée<0?÷øá>KùG?á8æ>» >!W7?Åµ·0ãF9øi½æµ:Ê?:0?è¬«=K7K7Ée<ªÏs=ª!=´²A?ªK'<5Âó;p²/?o¹5ð9Z¿¨7+9×9éØ>£×«=ý`7ý`7Ée<%é>D<>Ù³@?r+>Å5d>)?MÑ85Ù9ûë>Ù':uAá9`Â>?4ó«=wv7wv7Ée<rI?ï!¸>bK?ûx?ÂÅ¾>¹l0?ä-Ü:6Är:z.h?6ä<j2<AA@?¬=ñ7ñ7Ée<bÍ>R>Tx9?{0	?°êÍ>*?¯X¹ãL9r\¥¾Êîê9Mwâ9É?F-¬=j¡7j¡7Ée<ïÊ<Ïæ<XÛ+?á3;~:;0ñ?Nß;¹i 9Ì¾ï¹ÔT8û;¿R¬=ä¶7ä¶7Ée<"}À> >[9A?[d>W·K>vl0?x/¸Bõ29¢³Y¾Æ¡:Ä}:©y#?(]¬=]Ì7]Ì7Ée<ôî
?yc±>"ÕL?b2? ì>£@?§»l¸úI9ÿºM¾{.E:ç:æf%?Ph¬=×á7×á7Ée<3y6?jLÔ>	\?þ´s?ÛE)?I8?GÌD·ÖN9wó¼ü9hy9gX?d¬¬=P÷7P÷7Ée<TÑ9?ÈäÜ>tYW?	L§>óm>ü3?*@¹R9ë~8¿À9YB9ªg,?Â¬=Ê7Ê7Ée<>9Æ=Íî??Ñ?Ú³ß>»á.?«eá¸¨Q98ª¾gx:UõU:Yd?âÔ¬=C"7C"7Ée<Q=ÞG=®+?+L;Â;ö:\#?uåh¹ÉV9AJF¿7ÂN7¯ã/9év=àï¬=½77½77Ée<ã]=Y#=E-?­â;v¸;K?A6¹Ð½ô7ðÀA4E¹õ\8Æ'À¿M­=7M77M7Ée<Çög>¤p'>WS1?>K[c>­%?§E;#Í;üÖ8?d<GÃD<vQ2?,­=°b7°b7Ée<#=ßWd=L*?BbÉ;« ;&¢%?+¹&\8\e¿ÇÞ²879¡>·#­=*x7*x7Ée<µó?àqÎ>ß´8?n?C½> ð-?¤í¸B'8>U¿Í;û·:+â6?)­=£7£7Ée<vD?ø>ûI?Üa??®Ú?ºê-?ðT·ö¡9¿½¸K[:O66:é?©>­=£7£7Ée<.u3?Óó>ò£<?±O-?6ü> 0?ºOö¸C96Ç¾§õ:¸ë9#?À@­=¸7¸7Ée<¥N±=-|=T³3?G: <ÉÍß;G7?e-j¹êy&9Î
4¿Ñ¸91K¾²I­=Î7Î7Ée<¸Ï<£í<èõ1?ãû°;Ò2l;;Ò??ò&¹Äd9
-¿ÈDÃ7¼89%Î=\­=ã7ã7Ée<>aÊ=®V1? Tª<uã<$?J¹4&9ùX¿þ})¸ø9§½³f­=ù7ù7Ée<\>Õ>5lA?àV?ã>f.?Éz;Ui<;Ñ\5?F3<mgô;É;?6­=}7}7Ée<SE?p?_B?x=?©9?z7?å[¹ÔÞ9¹xÑ¾x:WÕ÷9ä¨"?­­=ö#7ö#7Ée</ND>	>º¨6?uM<| <s)?Ââó¸vp&9e»¾x¶ÞµÈÃ[9·»÷»­=p97p97Ée<¹>\>¢ÿ7?>À	G>&?áî§¸ÁS?9Á²`¾1Ï9G(j9ÞÙ?á;®=éN7éN7Ée<+î5=Í=F'?Çx;¨±V;/!?J9³¹¬L9°¿hI99ñ>?V®=cd7cd7Ée<ð0>Â=ß1?dØ;¸k½;9?G,¹èP9²Ó¾_+¹Ìò8?j£¿g®=Üy7Üy7Ée<&õ<:"¶<-I,?1²r;.I>;@A#?¹Ún¸E*Q9&+¾$È¹@9@¶zÇAWw®=V7V7Ée<ýÈ=`¡=½,?6<àà;þÑ"?p1E¹}¸Ñ8?µp¿¶w8ZVl99)>c~®=Ï¤7Ï¤7Ée<£Tj?¶
?®§S?g»?àO?À>?1}9#ÙÍ9©>.Ð:£:]_#?¨®=Iº7Iº7Ée<ù6G?¹>
t?ø'?Çå½>(pb?ÿ
 ¹LBI9£Ë¾W±<-#*<8k?¿®=ÃÏ7ÃÏ7Ée<ÙrÍ>b3>ë£7?/>âk>Ôî'?!v=e/¬<=mF?¾Ö<ë<cÃ6?®=<å7<å7Ée<ÙÄ6?pì>¬ãE?í8?û*è>èK?ç9`"9>W¤¯:x8:Jt?$½®=¶ú7¶ú7Ée<Ê2>«)>.1?ú>ÃøÊ=2%?Ã¬»;qv;ô9?mÎ<¿æ<Y\0?4¯=/7/7Ée<®g??´À>`F~?#.?ØÈ>fQ_?èÕÀ¶#&92¼ö:³:S#?Z>¯=©%7©%7Ée<ïà>ótp>Î!o?H~>?ªÉó>+	H?vFi7÷Hq9r÷<y½=­¢<ça?d¯=";7";7Ée<®#à<ó<ø÷7?&Fô;Þ`Í;Æ=?Í w¹²í8(pÇ¿Bæ8óºm9<9x>9j¯=P7P7Ée<.gÉ>¼>Î:?á?Å>M°<?Þ1Ñ7)Àd9Xj=¸:!Å:7*?¾~¯=f7f7Ée<±W>p3>½6?éWÞ>i¨>Ôý(?@TN=¡´
=zg>?B±<C«r<ÖY;?½¥¯={7{7Ée<õI>¶=Ëo;?°>>:/?-Î;Ò¨;zB?]É
=(Ä³<\¤E?V¬¯=	7	7Ée<>F@>Ë'O?â?dàÚ>[9?) ¸Å"¢9Üø½û*q:2(:U«7?ÔÁ¯=¦7¦7Ée<;Åô=ÎÍ±=t50?è1<`Öþ;T¸2?	¹",9óÎ¿Ñs8¶
999\>Ã¯=ü»7ü»7Ée<ë%µ>¥9d>1K?Î?ÒîÎ>Ø??Ù¸¾¦9 ½ËÔÖ94ü¯9
A?ãå¯=uÑ7uÑ7Ée<Jzø=ãÜµ=¦â.?Ã±=0=N³+?M¢¸º8{c¿@Ï%<PÅç;¬$7?àç¯=ïæ7ïæ7Ée<a»>D,>34?ÄD>nNH>«R*?¸cB¸GY
90¾´Í9}èÑ9Ýßú>ü¯=hü7hü7Ée<1à)=r¼=='?Ä¾;Ûo;$$?fd¹Ä9¸e¿8Â©¸xÄ´8×hð¾°=â7â7Ée<öéÊ>;>\:?jº>î>KÕ&?ºÛ6g9¢;'49#l9tN¢>	°=\'7\'7Ée<ú=eá<kW*?5K¦;-;2E?åp¸[j9¹#F¾z¸·z²9îá½ö#°=Õ<7Õ<7Ée<=û>DÕ±>:Ö4?ÒÑð>ë»»>Ï1$?Fm;Aî$;ºü7?¨Ò¶<IÛ{<¡Ô9?h$°=OR7OR7Ée<ÍÖZ?<&>?\¾?r!R?Ui³>ê?4rg9T£i9+ý>¦b:Ì¯Õ9
¯?$°=Èg7Èg7Ée<­¥\?!æ>9·¸?\Q?~t³>o?Ï59c9@Ï¤>·<:ê>Ü9¹Y[?®D°=B}7B}7Ée<__Ò=ÕÁ=!/?Ð¾7<Ë
<wÃ)?³g¹¤ s8ý÷ó¿¯¹
å8·¿¡j°=»7»7Ée<=eÙÑ<<*?l|h;éûH;?«¹8½I9Í²¾j6D¸Æ7µé|¿®k°=5¨75¨7Ée<
)=zÅö<í\/?p­{;¥Ñ,;Ih:?qT/¹R*­8¿ú?9<,9"Yã>4w°=®½7®½7Ée<J8>\à>Ä1?ÿ&J?°0?ÂÐ'?b¡G=f¥ù<¶L?^­-<A=ù;gc2?p°=(Ó7(Ó7Ée<òCé<"g°<B)?/§½;«S;Æ$?&o7¨Ó=9¾PT=a4N{ÿ8äa:ì°=¢è7¢è7Ée<¸\>ùæ=@æ0?Ò©?iôÈ>.?D¹==åì<ÓM?U/=ÝÇ»<ç5?n©°=þ7þ7Ée<ã¤.?¢×Í>3Y?¤3Á>>!´??Àß8¢É9^5´>/ÒÀ9:/©¯>`Ð°=77Ée<£>ï¬^>4?©)³>}>­Ë&?¹Þÿ¸ÍP9YÚ¾{p9(9!Þ}?*Ó°=)7)7Ée<ë6>cÓ=ù{\?¿;?®K=?ã6?A84p°9A=í×:¦Ó9ê8?Gî°=>7>7Ée<&ð>¹{¡>?Q>?\<?Ma?öú,?bM¼<gs<yëE?y3¼<ªÛ<3N<?èî°=T7T7Ée<zú<h¶<¦/??;ø¬g;ÞS?çþ=7§)ë8³ÔN=ï¡?¸P@Ù8àÏa¾¢8±={i7{i7Ée<4É1?x×¯>Qj?¥Î>ø±a>Ödj?íYÅ¸UD9¾©¾ÈC:î9z0 ?M;±=ô~7ô~7Ée<Z!>8±=ÆO?¶^ê>cZ£>·¥7?ôZ18àï8F=>ÏiÃ78B*9Dé=EC±=n7n7Ée<'È#=¢wé<Æ3?¯P;í{;%Å?´^'¸?9Ô'¾¨Wé¸ &9¨I¾g±=è©7è©7Ée<GÝw=[¶7=²,?40;gí;cQ
?Óå!·²#9þ¼8©?9ë±=Õ~±=a¿7a¿7Ée<Êpè<Øi°<É¦(?SÉB;¡;;¥è?Êöz¹ÎË)9$0=¿ª	7Òw9g<±=ÛÔ7ÛÔ7Ée<q÷>h;>+0?ÙÂ>»Æ>Íl*?ºnÀ<è¡z<½D?ë;#;@?ñ±=Tê7Tê7Ée<û&ò=¤o=`Ûd?õªÊ=`h=iE?,
=óÌ<ä?k¥<Q.Z<KJB?ü²=Îÿ7Îÿ7Ée<Ì/?í>Üu=?ìÉô>^1°>VÕ1?±Ê849Ê{¾>usÝ:È:GÀ:?þ$²=G7G7Ée<çÛ>Ò>[Ü7?ïX>Ç">Ï>*?Ä39ä<¯9¸N>³ù:,wd:;?/²=Á*7Á*7Ée<£KÐ>u>o4C?õ0?£Ý>É/?/a)9pû<9&rå>a¢;e b;jm7?\m²=:@7:@7Ée<#2Ú>ý>ãöA?±¥>±Üy>})?7ü(¹n9¾µ¾Íï-·ð£9#­¼W²=´U7´U7Ée<Üø>iÑa>Ñ0?Yµ,>ý>0Ë&?J)4=%ç<5.G?¦hÝ<ë#<Ã53?¨Ä²=.k7.k7Ée<ìâ=yÅ<ÑÜ.?qÏ;y;"Ø??ÜºW¹ÀKÉ8¥-¿QÛ8¾;?9cÌ>(Ò²=§7§7Ée<K>Qé2>¶sD?¡¸?g¿>1?
¿<çh<UPR? ºM=É=õE?Ü³=!7!7Ée<89>Jl>s/?8T<¼]+<?X¹
Ê8£¸¿B!89¨9:>cN³=«7«7Ée<J=çµÔ< ,?l¬;Ú`;Ú?¤t¹ÿ'9µW¿%8}9>G\³=Á7Á7Ée<v?¡?aUR?~¾@U¤?bpJ?p:Ó:2}e?½¯< ¸;	3<?³=Ö7Ö7Ée<v8=m×<)Â-?©`k;ð\9;q"?l¹>4+9ÅA¿{N7º¤B9É=Ä³=ì7ì7Ée<|>¹ÍÈ=ø%C?ÇÈ±>ÞO>ý+?Z8=?5á<©@Q?ü:ä<Å_<Þx>?tÎ³=77Ée<(Íä>Í>ÄÉ>?Ò?ØvÓ>{*?`}ß¸º2G9õ¾)9Þ9Sò>8é³=ú7ú7Ée<yºe=å±=N?.<º;?1c?µ"¹Ì7I9hÖ¦¾Yÿ·b9»£à½J´=t,7t,7Ée<_G%=õ<.P,?9l;8D;yJ?£¹·/'9J$á¾áø8"9qn>0*´=íA7íA7Ée<MÉ>'>(HI?ø?í¿>kÀ4?¶\¸GÓÉ8Å·¾¼°w9úbÑ9Zj>Ã[´=gW7gW7Ée<a5,=¸ú<Ö/?Ò®;¼`;R?­RÓ¸xPõ8*Ü¾Ìfë¸nO9SB¾bc´=àl7àl7Ée<Åá =k=Ô8/?8²½;·¥¡;Ý5?ãµ¸ô*9Y¾.ñÏ7«9$û·=y´=Z7Z7Ée<Ëí)?ívÁ>NÛ`?q·>	ÒZ>%V?äL69Ï6.<s63:Á&:,	?þ´=Ó7Ó7Ée<¢=jZ3=Ö6??<-Yá;	+?ï¤é¸594â¾yÌ·¬n\8¡m¾´=M­7M­7Ée<yÉQ=E?=Ä*?}´;¢;Ó_?µ(¹¿8b¿Æ.¸®0b9¾
´=ÇÂ7ÇÂ7Ée<2?ÿ½>×p?MF?M£>¬5v?@;Ý·§`83¤O¾®o9î:ê9b>v®´=@Ø7@Ø7Ée<s½?¼¡>ÐÅK?ÇÓ>¹ë>IÝ5?Ãhì8*²9Lw)>ÈÅ9§ü®9â¬?E¹´=ºí7ºí7Ée<ã	?Þ7«>ó)N?¿Î?®µÛ>ÿ5?úú9¿x9k+>£);4¦:,çe?ZÃ´=3737Ée<®hÇ>»3>O	D?á>QL¤>¿/?n"í7ò9}µ`=ð9ÓË¥9KU9?;Ü´=­7­7Ée<Ñ°=Gô=1ã-?¨R¾<¦<µÉ"?Ân¹K!9:Ð¾4ø¹7Å29RØ¿¾Óê´=&.7&.7Ée<çÖ*=öü</-?F~N;2	1;TL?µ$¹EyH9ðÒ¾v!¹Ðö65'Á<í´= C7 C7Ée<jiª>WÛX>ê+I? ©>²}>}+?2½?¹uU9×¾m¸9þº9|ü>åBµ=Y7Y7"ýv<éË>°S>ÿ>?nVæ>r¦>×!1?(®Ì¸^9qõk¾©8\õ9+À>gSµ=n7n7"ýv<Ïß¦> h>¯7?c>.G>þ+?>N<¯í<êE?Êp<Ä'<S.7?Zµ=
7
7"ýv<\÷à>È±>,eH?Ñ>9Ü>ù#9?7`P9FC=Q 0:H:nÂ?Xvµ=77"ýv<PÓ?öç¯> G?b ?pY]?(9?8ÿ¾=2Çi=ú&Q?çüä<º<i!I?eµ=¯7¯7"ýv<;Ñ>bE>Úî7?âQ&?âô>å#.?Xl<¿ù?<ìA?ê<|ÿ£<¾7?ú¥µ=yÄ7yÄ7"ýv<Î`=Ý%$=¦Á.?Ö±;;¥V!?V,	¹Î9¤6¾HÌ÷µ9ÝÄW»nÐµ=óÙ7óÙ7"ýv<0>i7>ß@?À¦+?@î>8?É49ñC¸9}L>¢U=7<Ê¥\?}áµ=lï7lï7"ýv<=°C³<Z8?f>
<ØÒ;|Ù'?F#¸Áé9ÈC¾Õ>
¸hý79!ZÀ½{éµ=æ7æ7"ýv<äî ?mB>Ô?3É?p©>9¥i?«kë¸ZpK9O¾ÎJå9]ð94yô>ýµ=_7_7"ýv<³^}>ä*,>ñ^<?é6?²Xc?f+?'lE=l9õ<ÿN?ã´L=ä
=ð¦<?W¶=Ù/7Ù/7"ýv<+ÜÑ<ì<|.?p×;Ù@J;»¼/?Cé]¹
O8ÖÀ*
¹Â,^93¾Õ;¶=SE7SE7"ýv<«N?¾©>#I?¦8?¯Ì?O0?ee>7åä8>ñT=×ë:Í´:÷&?I«¶=ÌZ7ÌZ7"ýv<þØ<¾q<x3?Ü³;¹;b?ûHË7\ø/9hÞ=g]¢8d°m9ß.>Í¶=Fp7Fp7"ýv<vÿÐ>¶>öy??á¬®>Á>s2+?ºMB¸L±/9
¾@Q¹::$?#ã¶=¿7¿7"ýv<Gõî<²<uC+?õ?f;$?;-0?øIR¹ÄM9¬B¿Ý%
:³1Æ9ÅP6?ò¶=9797"ýv<>y9?kÝø>Ê>?wÇ$?Ú9î>Å1?»îJ9CÍ9*F¿>6J´;Ræu;þ±;?1·=²°7²°7"ýv<#ú<Mº<{,?u;u;Òú[;±?­®r¹|*9ô5_¿HO7y9	I=3·=,Æ7,Æ7"ýv</¨h>#>$6?ÀüÏ<¶Þ§<Ú?±Íð¸8494IZ¾ãò8¯9lxp>A·=¥Û7¥Û7"ýv<ÔH>²à>õ¼F?1?¹gÄ>*.?À³Ý7¥!9¯=tº99Ã1?¿·=ñ7ñ7"ýv<3å?gÊ>á3A?ê¤#?fø>ì¦(?b¨¸¤W9t÷G¾¾:¥âM:m2?Ná·=77"ýv<¹r5>p>¨]/?Ä1<§=<U~?2¥»¸n9¿¶¾Í¤O999·>d	¸=77"ýv<hØ>=4ê=X5?Qð½;Ò?;¿þ#?RÖc¹®ïf9ü¾V	¹¦û8s¿·)¸=1717"ýv<[QÖ<Ú<jõ+?éÙ&=o¦ÿ<^'?!L¸p³å7C\¿¯ù9e:Þ$Ñ>^<¸=G7G7"ýv<Â>+>µA?A }?h]:?kÚ-?Híj<f_<â\?+
=¼<s!@?U¸=\7\7"ýv<ñA?H9ù>£âF?¬§9?[?¾è4?ª7ïÔk9ù¢$=OÓa;û;äåC?<W¸=øq7øq7"ýv<ê?o+ë>¬«?|<y?Dö°>G´?H¿8x¡y8P?V^;@`£:u¸y?oW¸=r7r7"ýv<Ö?ó¤>xó?2 s?w±>ø+°?¿9².!9Qe?
;(9:Zªh?mX¸=ë7ë7"ýv<+?lj>Y?g|f?Õ?5GE?%]9«199+%?#®;´:»}?ºX¸=e²7e²7"ýv<N_?9ý>ra?'ùM?>«°>G;?kkÔ9bþ9¹E5?;Îu;V?LY¸=ßÇ7ßÇ7"ýv<Ë!?D×Ü>ªI;?8Üá>¦ä«>¿/(?ø[¸¿»T9vÉ¾x´9/:fk²>öo¸=XÝ7XÝ7"ýv<Aû>¼¨>>?wñ?sÏ>M,?Ø£¸éÜ8V{½¾30<ÈÏë;??¸=Òò7Òò7"ýv<gÞÀ<1Å<aê,?o F;];B!?Ñ$¹z9]é¾B8ÿ]Õ8ý'>¨©¸=K7K7"ýv<> ö=0¶=ËE-?µÈè;.¼;³g?lª\8«»t9Óæ=ü%¸;ú9K³½R¸¸=Å7Å7"ýv<,]9?Ï:è>SVL?§0?fUè>=¦B?0Ï39âÐ>9Ã;ñ>òâH;ø¢;5ÝA?ø¸=>37>37"ýv<g=-v(=ð/?)]½;Äx;> ?5{É¸X9áç£¾>W8AB9wô
>÷þ¸=¸H7¸H7"ýv<ö¾>;>>#>?o»>M>\:,?æÎý·¶Ù>99ª½À9r&á8k?¹=1^71^7"ýv<R)°>Ab>ÕQG?ý>vg¶>1?fÞg81I9û>ëi:­_ñ9Lä%?±¹=«s7«s7"ýv<6Ö±>P(h>¿D?È³ >4e>>3?öz£7³¸³8Ýè=Q"±:À$:â&?/¹=%7%7"ýv<ãHÇ<=<ñë*?¥?;Ûñk;®?@¸ðá9G7¾Û¸MÀY9

¾fB¹=77"ýv<O?®¸>ªØX?§®>W.>nÚX?Yd3¹A|9ü
¶¾®¬;`å);?;`¹=´7´7"ýv<1P=r$=¢æ-?§d§;é;öÎ$?zªY·÷ç9ÚT/½¸ìÕ]9'¾  ¹=É7É7"ýv<¡g?6à>ç2?u¹?çk? ?=á&9ºQ9Ú>o!;Í«:þp?_ ¹=ß7ß7"ýv<¡r?¯¸>d·¨?â¾}?{ ú>Ú?'9àéB9÷5E?ÀÇÑ:þ}i:f?$¢¹=ô7ô7"ýv<zâ®>fk>}>?Å±Í>'O>)?HØ
¹u²±9H¾Dø9Óûï9×j?öè¹=þ	7þ	7"ýv<m"÷>+>½F?9¹>y>[÷2?c²Ý¸Ln8ÞÊA¿P÷­9^Åz9õ1?kº=x7x7"ýv<ñ=æ%Á<§5?X£;Èÿg;>4?|»Ö¸Ñ:9  ¾=R9pÅÑ9²x>|!º=ñ47ñ47"ýv<%:b=HÎ(=o+?ðC=%=ÖÜ?Èj­9Zó9gÐ*?TlÀ¸Ú\F9ªUx¾,%º=kJ7kJ7"ýv<¾Tf>ãu>d§B?§Ó­>>>0'?+¹t9¿³¾^?:KY0:¨¢
?¾dº=ä_7ä_7"ýv<º,?Ý>´G?äI?|B?ÝM.?$¼7·y9B¼Úg:M5:ð"?¦uº=^u7^u7"ýv<R´>Od>FuJ?]Z%?]ñ>ò`/?uÖ)9ýè8ö:?®3:W(:U?Hº=×7×7"ýv<Ç;Ó>¤p><?y>úèZ>Ö)?£
=ø¿<úH?F~þ<Äõ¯<È 9?çº=Q 7Q 7"ýv<é¹¡=Td=Î5?à§<Î?Ö;
</?ÓP¹Cl^9Þzï¾/¼ø8Yë9fÙÎ>º=Êµ7Êµ7"ýv<á5>%¢ð=l.A?PÅ4?ð]	?³q(?ªo>;ÝAï:4ÃK?°n=F=R_6?3º=DË7DË7"ýv<Eû>zO¤>C?s°>`p>ò|;?Ë»î¸,î¦8É7¿ªhW;6;âA?Õº=¾à7¾à7"ýv<:?{Ç>x?,Ï>%Ñz>fOS?Q¸@z9,<½ì:ü-ë9·
?±£º=7ö77ö7"ýv<ÊÅ?¦>£n?­ÜÝ>G>:R?ò2¸°)9nÖ½ì.Û8ß¬e92Nt>Üº=±7±7"ýv<±Y>:¼È=·1?¿;n!;>?#,¹ø»8¶¿øµ8Ì9Åd>UÞº=*!7*!7"ýv<	Wå<Q­<ö.)?($;,g;o?¦¸)SG9LïU¾÷Û·Kî9þ`Z½åº=¤67¤67"ýv<Ó?»Á>^D?:?ùã>v*?÷ß9¨Îë9æG>ùp: iL:ÃN?O÷º=L7L7"ýv<õ×J>
ø>ô>?Æ6?¼>_/?Je#=Ï<1J?aÔä9}MÈ9É:?=	»=a7a7"ýv<x$?É@¿>ó%\?¼y?r"?ð?D?Õz:Ð4P:½9?½.<ý;<²0L?©
»=w7w7"ýv<2Ãü=Ð±=	ô5?
Ä>e>³â&?¸¹Þ³t9Ø¤¾ó:9r]l9>{Ê> »=77"ýv<õ¿>býo>ú¾K?ô`Í>¤¹>/?Q¥.=ÍðÖ<üP?GÄX=ª=Fz>?à%»=¢7¢7"ýv<,ª)?	>¨A?q¸?cÐ>Y6D? ´¸¸øÉ08[»¿le9*§9`rì>=»=}·7}·7"ýv<Ñß=J1¡=º1?Êø<^ÚÙ;ùÎ:??3¹Ùåo9%¿Ê+8Íê^9:k$>fE»=÷Ì7÷Ì7"ýv<³>"?=.Ñ>F?e\M>oÜ>Ä64?6+¸ìAî8ÎG8¾-:KMÎ9ÌV?Â»=pâ7pâ7"ýv<9 À=64=g/?+¯â;BÎ´;¸z ?
êA¸¬V9¤lç½jÍT9b9ü<°>ßª»=ê÷7ê÷7"ýv<[Ü>oO>÷²K?ùÚ¿>w>y¬(?±i¹ü9	]¿±:EõÛ9÷35?+±»=c
7c
7"ýv<96=(X×<z ,?Î#;½;ï?°A¹(ß8o)¿{8­,9Ú":>û»=Ý"7Ý"7"ýv<íO1=¾ï=o«.?Dq;SËj;HÂ ?&D·Bg³8~ò½vtµ8ÒfQ9Õ]>#¼=V87V87"ýv<×	?Þ¬>{L?õ&'?<'ó>Åû/?v<¶52<ÍO?é(³<ð`<æK?eg¼=ÐM7ÐM7"ýv<n1É=ø=¹.?Ïô;6Î;¶Ò?§S¹çØ09ÄrB¿'`¸!/9=T¾h¼=Jc7Jc7"ýv<Þ&=ÇõÎ<~\-?Ö;ðQ;?²%¸q(9a~¾!®+·r9
s#½R²¼=Ãx7Ãx7"ýv<ùÝú>	²>a??>wmM?ÍYÒ·ÅA9Ä´N½H¢q<a	<æ`?õ¼==7=7"ýv<þ¾>üð<>*Ü3?K<â`<2i)?ð:j¹V8@¸Ï¿ù· ·Ð9Oç½;½=¶£7¶£7"ýv<?Ö?
YË>i@??¤¾> Î2?K9RS>9R°>£;(AÅ:W0?	½=0¹70¹7"ýv<8­=~ïJ=<ð.?Öø¿;:ª;}Y?(È¸õÖµ}ÎîAàÇ7ü(e9#<
½=©Î7©Î7"ýv</{=í§/=ö6?-E\<Ç<0><?­
¹gÀ9»K¿·H¸
m9b{½&n½=#ä7#ä7"ýv<¨u=%Æ<4¨7?ec;ï8;^ÖM?Âæ¸d¹S9ø]¾­«·PÙ+8.¤¾½½=ù7ù7"ýv<Ó	?!p>>7?<M?²1?(¹F?8Â8Éü:9¿3>&#,9nÚ¸9Ñcn>I½½=77"ýv<¡>R£S=FO+@o!>RWD>~1?ñÞM9!bM9ÉM?Ü:8`9Úl =Ð½=$7$7"ýv<û)==#h=ËQ-?§'Å;Ï;Iå+?Óù8¹ëøE8´1ï¿i*
¸ßî9/¾I4¾=	:7	:7"ýv<ûw>ì.*>7):?ón>lj>ÃH-?ô:ÉÈ:/`?¿rÃ<²}<¤4?>¾=O7O7"ýv<Oâ<²Û§< ,?O6;º;G" ?ØûT¹ò)9TÅ ¿®£¶Ú·8<9Ý¼)Z¾=üd7üd7"ýv<ÙÎÀ>A(>½A5?|É>C>rY'?çâ<ä<PC?«ë<â-¤<H¼7?Þq¾=vz7vz7"ýv<ür?zÆØ>µé?FhÇ?ð3?0Ù?P
Q9,}9¶ °>p2:«é9Q~C?¾=ï7ï7"ýv<ñJô<Ò¹<G(? _5;¸½ ;n?ÚÝÀ¸Ús9è¨¾ì{ß8	9ÆÐ>s¨¾=i¥7i¥7"ýv<Ä$ =O$è<,0?8¼È;g¤; ?_æÃ¸~j9YD¾:¸axU9{¹ß½*Ð¾=ãº7ãº7"ýv<O2?)T­>4F?OÓ¹?AÎ?Ãu4?iH9UUâ9e®b>s
;A¹:ø>? ú¾=\Ð7\Ð7"ýv<H¶=ôS=W-?$:1<ä<HW?Jé8´Ç¤87u5?óÝ9ç9½:?Å
¿=Öå7Öå7"ýv<7Ù;?J¾>W·|?
?Z>£r?û}Ú8ì:i9·Òo>¼øZ9 È»9@B>D¿=Oû7Oû7"ýv<«Z>1ë>ó8?*ù>·>]".?Ô<j;àt;þÿP?ÄÂ<ôU<³Ñ=?Ðm¿=É7É7"ýv<wñ>ç¸Ï=U³-?&Õ;t;m>0?Î$¸¢9½Ë¹7ø9ñ¾©n¿=B&7B&7"ýv<ÑÅ>EP> .?"(>iCO>V,(?
=ýµ<ZâF?Q*ä<á£¢<¶3?-~¿=¼;7¼;7"ýv<
a>»D>2?nIË>û>¤¼/?×áì<¢u<çàF?I<îZ<%À6?r¿=5Q75Q7"ýv<ç	>#X;>
Ë5?pþò>Äº>À&?ä4=Ôê<tÝD? Í<»:<WÆ4?±¿=¯f7¯f7"ýv<[M>6	>4M??)¬>Û}>Ù-?ûû;g,.;	X?DH==t@?Þ¿=)|7)|7"ýv<ú1¼=ã=Â².?Éª;u;Ú??¬¹Å9<kÞ¾ñQ8ìÉe9[îè=?¤¿=¢7¢7"ýv<ÂD=))=)1?§×];V·3;ö?#ä*¹úI9èÙ¾±ý¸¤w9sÄã½E·¿=§7§7"ýv<
	?û½Ê>âÂC?a\?øH?$<9?ºÛH8¼7c94Mâ=³¸:ýA©:Ù­?iÆ¿=¼7¼7"ýv<Mq>>,mL?É)?~¸>mG? Ôè<Ä<ÂKO?6o=.²<ÞÞT?éÌ¿=Ò7Ò7"ýv<ÅÜå=<D©=£Ò-?«H<^Ø<K,?ôF¹«ù7æKÀ9Ô£8ê`Å8x|Ô>µÓ¿=ç7ç7"ýv<æ=*}Ã<E¨0?Ù1+;Ðö;Ls?I¸îi9ê½áJ¯¸÷9Á¾)À=ý7ý7"ýv<Ì^³==~11?tÐ²;ZE;??cÉ7fe9$<g8¸±8<>|À={7{7"ýv<<?n¯>:2B?Ü?¹[¸>úÒ8?
gm9eÅ­9ûÞ®>~Í»9µ9»Ã?tÀ=õ'7õ'7"ýv<Iì<L¸<M$?Ûñ½:l¶:ê.?_¹êg9rc¿OÝ
¹ô\08¡É¿}\À=o=7o=7"ýv<^â>E2>È½:?ÔSÀ>ï>L­.?
k¡<
K<9K?Kà<Z<Ù£<?/wÀ=èR7èR7"ýv<"Þ=gc=J7-?ËÂ;ã¢;ïÍ?Î~¸÷úd9¾F88¨H9y,ì='À=bh7bh7"ýv<|:!=ïã<ÿi5?¦þ(<{<Ì?-(¸QÓ8Øß®¾ aæ82-29¥>¡À=Û}7Û}7"ýv<Cß>ÝÓ>¡,D?çÃÚ>u>`J5?9»°}9ûÛ>õM9ÙÏ9¦¦>mÀ=U7U7"ýv<'FÙ>ír>$ç=?¼ì>¡bV>3Õ1?,·üw¿7^ðÃ¾Cº8Ecy9R3?>Â£À=Î¨7Î¨7"ýv<m;ï>n>ÙD?uÍÛ>U¢>Ê-?¯29Ï9*|>Òy½9®9øM?¶àÀ=H¾7H¾7"ýv<©6­>
Ís>má5?îË>Ð·>Y.?®5:û	:0)?aê;l ¤;><6?ºõÀ=ÁÓ7ÁÓ7"ýv<zgw=¡^4=C/?Ú0Ø;Û(±;W3?&ô¸EÌ>9Ív>¾NMÔ8³h9¯È>¨'Á=;é7;é7"ýv<6©>ãÄ[>²ãD?Å©?5BØ>*1?)Æ×<òE<¨2I?"F=Sq³<ïiB?¯RÁ=µþ7µþ7"ýv<hôN>P¹>È5?þ}?úÓ>.v(?É¸1=¾ã<æÅG?GÆ<Rô<Ç­:?iÁ=.7.7"ýv<¤q=o¶<i­G?¯Ãý;4¢;kxH?¢q¹ÃdÐ8j¿ã|7Ñþ9@âè<ºÁ=¨)7¨)7"ýv<daS?¾ ?VN?k?$Ë$?í#J?þ9É9Üe?ß;gV;
0?®Á=!?7!?7"ýv<`àÖ<j1 <­±+?5q;­LB;Óæ?¹oî6ßo&Á6{^9)ëX9OH?W¼Á=T7T7"ýv<Ae>	C>Í]0?4 5<òÄ<£Å?F«¹´Ñ8¬ð¿¸¬ 8I9Ì=FÓÁ=j7j7"ýv<rå>|½>XA?ñr?Ç3?	ö,?ÌÅ9Ñî+:¬¹>,
<E÷­;ØSK?ÛðÁ=77"ýv<7zP=º=J·,?¶/;R;6?Kèµ¸\v9/=¾Æbê¸\9ËèÄ¾¶Â=77"ýv<eñï>oG>G??î¦Ð>UB.?Gò48ïú9Þ=Câ9!ÂÓ9ð?Ë Â=ª7ª7"ýv<tó=3ÚÉ<k,?1(@;7ó/;KÊ?|yæ¸°B#9²´¾ø°s8x@g9¦â>X?Â=û¿7û¿7"ýv<ïã>KP>59?Uæ>]>Íe'?FÑ¸ÎS91¾Éj9Gó8ÙI?¾FÂ=tÕ7tÕ7"ýv<E^?Ð¡>¿7P?âT³?u£t?û¨;?÷¬9ü9<Þ>À:¡F:j·(?õtÂ=îê7îê7"ýv<`4¶>YÌt>É>?Ý¯>Þ>ðÀ-?
QÙ¸ìß9Qt²¾«´Ê9àÅ9ÐU?Â=g7g7"ýv<Ò&s?p?ûáN?7Q?Eðÿ>pDQ?¢¬N9Æ9u»>¸¿P;;¿C?TÂ=á7á7"ýv<þ!=®è<]X2?nO;;*?t@¿¸
Èp9WK¾R?å¶´æ9 *`¼:Â=Z+7Z+7"ýv<6ê=Vf_=õ4?EíP<Ò<Ú-?ìf6Ôê8|</×9,6o9â>!ÁÂ=Ô@7Ô@7"ýv<xÊ>§>æìG?2&
?j_Ë>¼¬1?ÿð<À<S?å=ç®<;âG?!Ã=NV7NV7"ýv<äò=º¯=aX0?¨¢;ý};Õm?vK¹¢CJ9q§¾ýY89Õr=^Ã=Çk7Çk7"ýv<¿=Ñ6U=Bþ.?u°;Ü;kí-?áÚ¹f9Ò¬¾ä>i¸À9µ´K¾¢{Ã=A7A7"ýv<Õý>5å>v-P?1K?í3Ö>9?¥8©5«9e÷=Ýì9¶¦9á5?Ã=º7º7"ýv<,è>+³Ñ=3®/?$F<ÀB<Ô&?Ò¹~kc9¬e&¿Jë#9f?9«Û>Ã=4¬74¬7"ýv<Kx;?¨hÞ>½ÈW?A
?ä.?rN?K²9¦ã¹9õ>ÄÍ:Ó[!:d²R?Ã=­Á7­Á7"ýv<a`?®é>Ô
v?Ï8ö>q.>=$i?´sS¹"48óIÎ¿zXÉ9
b99?Á¢Ã='×7'×7"ýv<9f?w@²>??÷.'?8Dø>(d,?¾9å9Ò§à>_¹;\ã:ï2?&·Ã= ì7 ì7"ýv<2!>ÆéÚ=g3?®6>\Èc>S$?¼²;SÕ:OÞ3?*õ¿<Ü¬<85?DøÃ=77"ýv<Z=ê´!=#-?|À;ËD¥;(?Pß¥¸ÕL9&£O¾×äT¸&-<9-Ð¾ËÄ=77"ýv<i½=ê=xÏ:?¾Á<SÐ;=W4?D-¹Ô=%9;©è¾'s0¸Ûÿà8ÝÂH¾)Ä=
-7
-7"ýv<qÈ²>y¡z>ð6? ìÕ>ËJ£>h°'?Q[/8`Ü92¤¡=\»09å° 9Ç>DÄ=B7B7<¶Èß=Äû=ð·=?
ò>Ó±>kr.?ZMÚ;M;½F?Rý<ë<¬<³e<?®XÄ=X7X7<þºD=X=És.?9¾«;;¦?³.o¹~á99í¾fÅµ·¨¡29î?½¾tÄ=zm7zm7<uDn?Ù=Ä>bi?û}½?6¶6?À?#Áì9u]­9SÍ.?t	;¾:Ïl?óyÄ=ó7ó7<²>Y[=>Ü:?0¡>Yk>MU/?hÊ«:µ&:ïd&?Ïª
<Á¬;¼²M?¨Ä=m7m7<ß	*?$]°>Ñv?°×ë>üó>á]E?Ü¯'¸ðÇ¶9
Üj½ë9þÑ9W¬>;¤Ä=æ­7æ­7<dÆC>'¹>2?ÀW>ÿ^>Ú&?í:¹:§B?~<Ëu/<>²9?¶ÇÄ=`Ã7`Ã7<é
?ºº>Ëta?½â*?Wî>É7?ò}Ì¸r9¨n4¾K9Ê¬9iT?¤ìÄ=ÚØ7ÚØ7<q'?!¼¤>À??ß°>´?Þßz8îü8öê}>ý>	:³Î9úw*?òÄ=Sî7Sî7<qã9?ý~ì>8I?°@?/?!¡0?ÚO9ØZ49ußÝ>Jº;à´:16?·óÄ=Í7Í7</¿=ë=/¨-?².é;þi¿;Jî?]¸c^o8¿1ë>7ñ{86R¡=VôÄ=F7F7<k¼á>j>ì@b?é¤>Ý¾^>^z7?!5B¹WM
9Éì/¿b©/9¶|9i>ÏôÄ=À.7À.7<Èà=lÔ½<Ù1?i;Qß:;j?û's¹Ù99mx'¿|¡/¹×8:©¿ü?Å=9D79D7<ÎýË>L	|>3O?P?ó¶Æ>My3?¤Ù8Ùñ9Ð8>ZOÎ<ºT<ÊI?WÅ=³Y7³Y7<dÖ>ÚU>ð9?
ö{>jMA>¤×&?ò99Ûm>¿À9Ég9ìÌ"?\Å=,o7,o7<M¹=Ø<»00?]l;q?;JY?¹õ~
9ýãï¾d#+¹$9ý¿mtÅ=¦7¦7<ÅÕ>JÉÜ=°4?K<Ì*<É6?ÙÖ¹0ó8Ô£¿Ü>×74§9Aá¶={Å= 7 7<Òdá<Ý¦<F´-?×Þ^;½_);¸m(?b¹I9Ý<5¿±7?B9&@@=zÅ=¯7¯7<Ä/$>#Ë=N?#<0<;²C?Ç®¹PÁ7|YÁZÁÄ¸ð¥9Å¾Â¤Å=Å7Å7<c??hîW?I?ÿæ?fÑ>?hÓ°6Â9ÆMé;W://:z?ÚÅ=Ú7Ú7<là±>-al>¤@?1s+?<Gù>¶0?_õ8Ú9Þ\>44ï6r9rl<ýÅ=ð7ð7<
Y>X£K>.~:?ºoä>*
¬>Êò)?ÏuÐ<½<TZF?¥/=Ç<½t6?\	Æ=77<\¸À<Gø<4ý.?Hé¶;ªë;¿*?|ø©·nãg9â¤;½qF¹³?9ñí¾'Æ=ù7ù7<9Ç2=}=m+?ÑPî:öÄ:<?©¹_ÈL92ê2¿§º·í°J9Çýj½êxÆ=r07r07<Ï?´í>ckX?ú>Ùõ±>ÑB4?.9h-f9~³­>ì7ì9Pæ9ðG?¿èÆ=ìE7ìE7<Ä«=ªq=+¾5?ÊB<@<è±"? Íà8ë4w9³Ìh>ÒO:Hn0:QÆ?Ç=f[7f[7<ý,^=(=¶¸(?çÓ=7	Ü<1?X@þ¸ý&9
UÃ¾~);ÜE;8'?¥Ç=ßp7ßp7<ê>àF >¤L;?²?Ú>wË7?ïÚÝ¸µÌ98!K¾.Iý9§:ðÖ>½"Ç=Y7Y7<÷>XÍ;>óP3?<ÐB<Ð
/?~4¹/7Q¡ÁXZ¹÷â8èv¿y?Ç=Ò7Ò7<>"ÁB>K??Ë¿·>È:>«8/?Èf¹@9¨¹¿ø2¡8Àm9.
.>öBÇ=L±7L±7<:±=(3Î<	á4?;z£^;'u ?>]¹(bN9ÀoÄ¾©Å·d
29Ðµ½ôCÇ=ÅÆ7ÅÆ7<°u >a>ë!6?Ùc¥>aL}>p''?pb;e0;ë9?Mþ<Úÿµ<áÙ2?JNÇ=?Ü7?Ü7<MÏ=f7X=Ò-?d7;ÌÎ;`h?ü¤W¹®Y8FÃý¿ð:ê:øÝþ>Ç=¹ñ7¹ñ7<{=uÝ<2f-?L<HÒ;k×?Ö5¹ñ>-9Ñ¿C³.¹8Nø­¿¡ÁÇ=2727<³k>Ùp«=ð»E?fÔ>q`>XÛ/?'2¹ýk97pÂ¾e/<8É<<~G?ÅÇ=¬7¬7<*?þ5 >ËL?£¦>®nZ>µFC?;ä¹ê¯ÿ8	¿@éø8^´v9%>ÌãÇ=%27%27<>NnÈ=O×-?6è;<¶®;« *?dM¹«7~¾À^6 à8ÛVí<ôÇ=G7G7<õA=9B=1?áÓ|;¢kE;ì#?*`O¹¹e9)ç¾¤°8ÿÀ¥9\ý>£$È=]7]7<Îû/=þ=w.?à?;wßR;¦ú"?0¨T¹-#9{q&¿A¹· M9(Ê1½-4È=r7r7<tà?>u>tÍ7?ä>·t§>ÝJ.?m9Ò¸hØn9ÆRa¾EëT::8?Í?È=77<`¡+=è°û<.?$;OÍB;°¥'?ÉÉ¸F7z9=sN¾Þ)9¼Ä9å³>èvÈ=77<§	ê<§L³<¼'?Âmh;^¢];ð;?CB¹dl8o`Ò¿dI¶¸S;ð8g@Â¾yÈ=ÿ²7ÿ²7<·^°<%3<,?
aÃ;ei;bD&?¸)(9r
Y¾,WA¹rz9ï Å¾IÈÈ=xÈ7xÈ7<Ø¸>Ïr> B?fÍ>§3>o*?(R9áýC9÷Ð>Å-%9A:´9Ôj>cÉ=òÝ7òÝ7<õ0>ÄÂ=²1?)î>¸iX>1B*?ó«<7f¼V9\íà<£9ÔÜ¹9ò2á>É=kó7kó7<bwÖ>2l>àT?Ag\?W#?ÂJ?s¡ý8v8Ãác?õ#:8È9åµP?+1É=å7å7<0ä?B>eÅv?t)?37Ì>ÔÝS?*9Þ69)[>æh4:(Uô9Q=?R=É=^7^7<c	O?²ñØ>Ot?bË=?G5Ü>¤\?wB9òR@9-+?À,o;HøÝ:Üë??É=Ø37Ø37<jcå<à¤<2?;*¬;´?i¹.9Æ¾úºæ·To9v½YÉ=QI7QI7<¿`=8'=GÚ+?¶;î;,<?¹*+9ÛVC¿>L9¹k9OÆÆ>µÉ=Ë^7Ë^7<±y?	?ÆîN?
H?úQS?_D7?z:J	Ê9aÚ)?Î´;ïo;Q@?N¾É=Et7Et7<¹K=ÇÂ=)*?H ;t;`?ÙR¹ÐË8æ¿tó8îk9ºéÉ>àÉ=¾7¾7<ÑpÏ<Ù<=â,?
;û;o?^¸zÒ8ª0¾¾ßê¸Jrb8Ã¿ÁäÉ=8787<P²¿= ô=Ý1?q<4þ><Òì!?Ô¸³Á9ní	¾	¹e:9x9¼¾DLÊ=±´7±´7<w?·©>×cÕ?|xÁ?5)?LZ?¢º9`´ê9KüÊ>=<f;kóÜ:í`?©NÊ=+Ê7+Ê7<T¯=Ô^=j/?À;fW;íd?®`¼¸²<9>¾ðJ¸$õ)9ñÖ¾(uÊ=¤ß7¤ß7<¬¤=Xk=0E2?·Ñí;7Ú¼;I0!?Ç¸Uc9	 ¾O[8+T9#D$>vÊ=õ7õ7<:>ô.°=Qç??NG<<ü<Ú)?÷W·õ¹9M½Ð¼nf·.8^½Ê=
7
7<±®è<
Z£<S6?v°;xé;rÞ?¹Eî59=Õ¾h?æ¸Ä#9\ö³¾ÐÊ= 7 7<! >ÖA>G$/?±<n>Ï9>p$?¥(<^Û;³ÎD?Û :S9x:³?cýÊ=5757<Sù>]k­>Ì8?ø2?L'?ct,?¼89t«N9åôã>
¼b:µ:N?*Ë=K7K7< >®?I-C?kd?ÿH @ÏÐÄ?|P?"·±:îMR:tTX?sìÄ:ìt:ÔM?ª"Ë=~`7~`7<jF*=¥.ö<Ï1?j?¼;;?j8í¸æ-I9[î¾y¾ö8QÇ9Y;e>ë4Ë=÷u7÷u7<æv?òÎ>8?tÓ	?2¿>è?879d¦±9:>8Í:l§(:P+Q?¾gË=q7q7<o>¬ßÔ=è <?õ¾>öf>ô{.?<<h2®;ÊM?Ät&=¸êá<<?ÔpË=ê 7ê 7<ÄÂ>&o>=?¾û>^w¹>½-?lH49Bà¹8ýKx?J¿9¤±9ñ&ß>Ë=d¶7d¶7<ìÓÖ>çÙX>}?ê«^?`¼?:?¥ 9AÌ9¸	?,Û:D):-¹E?é¹Ë=ÝË7ÝË7<ût´>©rt>(ü<?bÚ>ÞÏ¡>oÀ,?Ï=Úx¡< 7L?o/<hH<j<?«ËË=Wá7Wá7<ª±>Cn>ä>?Ø&ç>0ª>zÙ-?<I¼·
ÀÄ8®üô½«>:¦h:?LãË=Ñö7Ñö7<CT>{±=:?<¬FA<)+?Õv¹4E9x(¿Wõò7Õ{%9í»=ºîË=J7J7<(õ<	ª³<£.?3Ö¼;9;¼Ô?Èo´¹ìþ7§ÁÈµ¸u5O91¾òïË=Ä!7Ä!7<vÏ?ç¬>@a?)è>ø4>H+C?HÑ¦7ò¨8,þ>±X:ÿ'Ó9×L?FöË==77=77<²Ã>a¨>Ä8?P©>ÅE>±)?¹r¹
÷d9Ìrª¾Ø +94ùí9¡8>¥Ì=·L7·L7<JqÅ>"m>V&U?eÙ>A>r]2?aÌ·er94î¼Í¹)9Uâ¥9Þö>Ì=0b70b7< ´>e>µgI?ÇÆ>;>U75?ºT(;ßË:­0T?$È=®]Ö<^;;?Ì=ªw7ªw7<Çi5?èªë>E?YÄY?rp ?¼-?É9¢_9}Z>ÌK:@¯:l9?½{Ì=$7$7<þT->^òø=/>2?¬8g=02=
Â%?`¹Ú¾z9QÐä¾*å{7 Ì8=}|Ì=¢7¢7<à>Ñ>ác>?q>DYP>|,?÷J¹b,9ü¿Ç)9G¹9¤Fj>RßÌ=¸7¸7<lþo?
Y?-s\?Ç	?ÿL?ßÛB?å³9¢É9èã>ÓD:h@>:`o??¥øÌ=Í7Í7<u4?KÝÑ>y!\?²?_R¡>^ýP?@Fv´
t(9ü!;ºg"';ã:$m<?.	Í=
ã7
ã7<)!Ñ>=>ÑqE?#?±é>§¬2?9"a=é=<>H?ó0=¯Lé<?+B?0kÍ=ø7ø7<¨¯½=L=
/?t;y;q´?Í§»¸ärF9r¾@­Ö49¾9UuM:oÍ=ý
 7ý
 7<sò>Ù>2L?wP[?r ?Ùö.?¹Ö#9¶Tý8¢%?è È:ùåg:óz]?ØpÍ=v# 7v# 7<Ñù>ÌéD>Ð`@?X¬?DÆ>¿V/?·9ó:¸:¡¥(?Ý=ú±<H[@?Í=ð8 7ð8 7<­=º¡i=.>?Tå<úFé;é?¥?¹f-8w
À4·Òõ8i¼½6Í=jN 7jN 7<~Q>Äô1>­è<?Þgº>oè>ÿ"(?÷38*kÎ9'á­=Ø`©7û9Q=¬óÍ=ãc 7ãc 7<	?qÌÂ>ñH??4éù>¢È»>Y*?d·89ÐX9ÚPÚ>n:|l':|6?°Î=]y 7]y 7<"-Á>Æ|s>|K?RÀþ>RË¸>ät0?±Nf¸ØÿA9´ô¾°©S8PY92,K>áÎ=Ö 7Ö 7<~ßà<]¤<[/?ïx;Îy};b
?BmÁ·l`ò7~LÌ¾ãk~9Za9ÿ?ý4Î=P¤ 7P¤ 7<R@ö>t>¢áZ?ÀU
?0Ú¿>y<?Äh¸C{9ã¾§¯:Æüi:n@?<Î=É¹ 7É¹ 7<øÉÌ>û¬>H£B?<.'?ò>Ë0?
@ú6Ül69¯<9eÏ´9¡Ô>ëÎ=CÏ 7CÏ 7<ä<2Ù<T:?&Ó<Ç;¦Ø*?à¹>·8 n¿É¸äÌ9(¾4Î=¼ä 7¼ä 7<ßR6?%cÞ>áQ?¿Q#?ÈØ>1Ý@?c£¨8õºf9;>#Ø:Þ^&:aóM?á´Î=6ú 76ú 7<fÕ=°ß<ØT*?!<ÃÓY<ö?q¹æÉa9Q*¾P¹:6W*9RO<Ü¿Î=°¡7°¡7<t?®>èâ=?fl ?ê>{/?ÿß67­ 9 B<#¡::':éD?ÿÜÎ=)%¡7)%¡7<gw>\*Ï= ³8?Ð>?Z>/o0?^À;0Dª:L?uÐº<lD|<=?Ø!Ï=£:¡7£:¡7<ÌÈ=»ËÞ<ð/?ä3;p[
;%?lUÛ¸µkx9b¾V;8¯9¬þ>Ü*Ï=P¡7P¡7<í£:?L,ó><|D?¾-?àÒ>:Ñ-?Xv¸¥19I1¾&9§?Ê9þÅÈ>à2Ï=e¡7e¡7<¸>ùÝ~>h9?©lÒ>Þ>ì²+?®;27I~'95=/Û93_Í9ÍÕ?VcÏ={¡7{¡7<+ÿé>Ûæ>ÝÎG?nëû>½¶>×t0?üB8ÁÍp9OÈÎ=T5ý9F~Ñ9·µ?3rÏ=¡7¡7<1Â(>NIß=½{A?]¢<CFa<Ç8?ä!¸ö8Û ¾ÁÁ8¬
9Ëó=]uÏ=¦¡7¦¡7<1¶Ã>]Gx>SÌI?'t?V/?'"2?åÝ9.Û9äT?vd¯:òc:Î[?®Ï=|»¡7|»¡7<D6&>Tú=Jú)?q!<¾ß<ôv ?¢ò¸ê<9
8b¾{Û8A; 9U/>Ï=öÐ¡7öÐ¡7<ÎW°<Ê2<°2(?¦hÓ:4ß:êxò>¸õ¹½9¤·ú¾ì±)88j9,í=]ÍÏ=oæ¡7oæ¡7<B=$}B=iÅ,?Z;d;
S?»5G8öô¬9Õm=IÏü9Õ¶9¹B1?ÇâÏ=éû¡7éû¡7<øÇ>>«
@?¦0@?1?/?ª<jV<¥ÒJ?	=p¹<y*>?ÒãÏ=b¢7b¢7<k«>hû=¶ë®? g?xµÝ>0¶?§ú9³´R9§þ#?ÂµÉ<Íx)<[Y?eåÏ=Ü&¢7Ü&¢7<xÕ?÷äª>s`?Þz>.L'>2[??ÐÔ·ºM9:ó½ÿ9j´b91«>Ð=U<¢7U<¢7<{Üè>¼@¡>t×8?éÝ²>,>ä7-?Òfù6Xlã8¼^=å8_9êêd9}¡ù>9"Ð=ÏQ¢7ÏQ¢7<è¬°=_}=×2?0CF<T×<º5/?`1¸V(W9×E6¾^Ðu¸ê¶@9´D#¾f(Ð=Hg¢7Hg¢7<Áû<Û¸<].?£;ÝÔ.;F
^?9»¹wâ09¯,ç¾t96ÈjZ8Ã´<ßBÐ=Â|¢7Â|¢7<Þ±>dûv>"]8?4Û>é¤>«e*?Fí9þÏ9ºø>cç9)õ¥9?2?wÐ=<¢7<¢7<ýé>>KZB?Ñc?zÄ>/?F².¸¬9½(ò+:%Ù:)?Ü¼Ð=µ§¢7µ§¢7<y>Ô#L>{/7?V¸>kÈ>-?HL=6!²<B¡I?#o<ÃØ$<à:?$ÎÐ=/½¢7/½¢7<7Ð=%*@=Èî0?©¶;¸zr;z??­T¹êÇè7øãiÀxÁk¹,f9ã¿«æÐ=¨Ò¢7¨Ò¢7<y£#?x$Ä>§U?©9?ëð>E?6Ù99
?Ý
9î9 t§>]çÐ="è¢7"è¢7<O¯Q>#>Îö3?¿/¨>	|>Ü*?y=8¶­<ÓM?4ÒÀ<¼ª<¡W>?µÑ=ý¢7ý¢7<àd=8þB=Á,?ë`<	É;÷(?å¹zW+9 P¿¾î»94¦½9(ý>ÔÑ=£7£7<R'?K?²Ûk?u,?'D?~¯B?äÃõ8hàÐ9ý>nB:&Ú:p· ?å0Ñ=(£7(£7<ßX¼=¬è=S0?Øö<}Ë;ßÊ)?h¹ð|9Ø¾héP9ta9¥Â>^JÑ=>£7>£7<ÎÎ<·¬<>8?;<Çë;5&?f.ê¸É98i
\¿	S9ðq9ß>ÁtÑ=S£7S£7<¿ØÜ>:?>RQ?]t	?3Ñ>r4(?<Ï÷8«>39jö°>½»â9f9:\?ØÑ=ûh£7ûh£7<Cò>7
>°NE?`Ú?{%?ðªO?ÆÁu9ÐÁ×96Ì>Ï¥¦;ý=; `?®Ñ=u~£7u~£7<%´>Éz>yä7?k>óS>b'?ö¸d¸í'9ÄË½19Ü5a9HÉ>4ÆÑ=î£7î£7<jê>[/>±b?L]?'zª>(ÆL?$f¹¶29OÆF¿ôÁÃ9Àº¾9Ú_?ÝÑ=h©£7h©£7<V0=Üû<*/3?Jb;?q;ke?ò÷¸	9qô¾b§¸´÷8¾­¾FóÑ=á¾£7á¾£7<Û>>#.K?!?zgÚ>ÕÌ.?Ð#¸¸(9ú2¾G»3;C#ñ:"Ï>?{Ò=[Ô£7[Ô£7<ðG>ä¹
>34?xvÞ>ë]«>T*&?v`p;Æ;§¬M?á¬<ÎF<Î;?Ò=Õé£7Õé£7<Âó>¤=>FvH?#X?.Ù¼>hg3?èÙ½8åo9çJ>.þh:ð4:()%?Ò=Nÿ£7Nÿ£7<Ú^õ>C>ÆsF?sT?ûÎ?7¥1?Bo9¸ûo9ÿE>%å|9¡9ò|Ø>4Ò=È¤7È¤7<GkL=+¯=ê3?f; `K;WH8?È¹
°8Ñ¿Êí
¹-9\Ì¾h6Ò=A*¤7A*¤7<7 Â=O=4?+æT<&<¿"$?I¹03Ì8¸"Æ¿\Ë·ô»b9·e½OÒ=»?¤7»?¤7<uÜ
=JôÎ<Å+?«;|;É?¦÷¸i¥9zF¾Úm_¹²9©6Ñ¾öTÒ=4U¤74U¤7<v&?Ó¶>yi?B0­?ý[?Å[J?¨ü9éã½9W?*?±$	<¡;ê%m?¨UÒ=®j¤7®j¤7<üÙ5?ÈNÇ>i??Þá)?¾ºi?a-9Ö=9#ü?Ý6:XÞ5:ãë<?eÒ='¤7'¤7<r©>ÉYM>{¾R?å;?ðÙÊ>TI7?¬Ï·¬9 û½TÉ<qÆ<cE?ÃÒ=¡¤7¡¤7<¤pÇ>:L>d>?à?ÛÕ>¶-?¡ÉA=rýñ<ÆM?'¶=;Ò<¦µ=?8¤Ò=«¤7«¤7<IÆ=ô9ã</?½ÈÂ;îþ¡;Qè?$ª¢¹!¿­8ô«ï¿Ã{æ8\Ó8zÇ?V¹Ò=À¤7À¤7<Æf>þk>[qB?ÜÑ>(>.)?X
;uÊÃ:4?==¯<ï>?ûßÒ=Ö¤7Ö¤7<<Å?@>'?F?Áþ>aò?}ºj==0Xd?ûG1=	å<'F?×ãÒ=ë¤7ë¤7<dÌ©=Rüv=âþ/?¨ý;cS;Ò¾*?
Y¹û.9WÀ¿RÄû7.Q9¤Ó=H1Ó=¥7¥7<ðÑ>g>½D?RÅ?a¼L?wD,?6÷¸à9ÚÈñ¾òêÐ9|R:í¡Ë>JÓ=z¥7z¥7(~<GñH?äa>í¹ã?aA?¨ð?&?dÍz<¢<îDN?j.=!6â<¹aE?hJÓ=ô+¥7ô+¥7(~<]¤?Ò3?i?$U?ÝXÖ>½~? è<¥Ôß;î&?*fB<Rã;ßìZ?ÌLÓ=mA¥7mA¥7(~<H=Ápc=ÓH3?G÷<õØ;¿+?°4¹x>9Nx¿~¸%8ÉÉô¾ÉbÓ=çV¥7çV¥7(~<y?C$´>N¶G?h
Ñ>Ã>[4?mM¹®÷q9_WÙ¾3/9`¶9Du>rlÓ=al¥7al¥7(~<`à>â>LPM?e5Q?Ø¨?60?fÉ.¸5K©92'½Irñ<Ô¸<L~A?+Ó=Ú¥7Ú¥7(~<pç<È©<íH/?ÛV;ÿv~;õ;?S°¸\^J9Ú»^¾öí¸A©K9bK¾áÓ=T¥7T¥7(~<ýÇ=SR=90?<ÈÕ;lé.?Q¹Ç(9X0h¿Ýô³89~ª>³ûÓ=Í¬¥7Í¬¥7(~<R?1¾>Aèl?K?S>
?-üt?÷_9ª9ò>
²;}©½:¥h0?ÐÔ=GÂ¥7GÂ¥7(~<#?`Ô>Ò(@?tg?×Í>má3?§·²®9yÒ¼t
;KºÌ:¬°,?O?Ô=À×¥7À×¥7(~<¤Óí=¡å¨=.=4?E<ê©ô;ì%?$Â6229<N¡);Uz;}u!?¹AÔ=:í¥7:í¥7(~<Lc>q>{z7?ßü?ÂÞ><ì(?â|Î<Ë<ÂâH?"í=ÉhÉ<3?_BÔ=³¦7³¦7(~<x?<3Á>^¤?¤y?õäõ>ø
?ª7:99P×·<q49/¨§9°Â>ÞUÔ=-¦7-¦7(~<å©¶>ª
}>gÊ8?Rþ>ªÁ>.(?ÎQ<Í/<ºäB?P=Pö¼<D8?ygÔ=§-¦7§-¦7(~<?­rÏ>/oB?s3?ZÐÍ>Ãì&?Å¸+¦`9ø3¾:v<ï<©_E?Ô= C¦7 C¦7(~<eÛ\=ÿ$=Ë+?_(>º#>²ª ?Â>@9ÍÊ94ó>XÚÁ:¥:!ë)?ÌÔ=X¦7X¦7(~<F?ØTË>â®:?pÜã>Û?¦>¾o/?À<Ñ7p9¤_=¿Å:ø²[:lf?äÔ=n¦7n¦7(~<$f?¶ã>3´?tIË>Q+>ûâ?V¹Ã.9¬¾Ì^9ãîÅ8tO=?íÔ=¦7¦7(~<+IÑ=©=eþ2?å!Û>ß¢>7,?Æ?´8¾´|9@6>³NÊ:¾:}G?³ñÔ=¦7¦7(~<ÅhA?ý­>?N¯?1­ >=h?t·¸¹9xä¾½üõ9®ñ9H?[/Õ=®¦7®¦7(~<[É>m>FG?>á#?wò>Ø-?P2·UA±9àÃ¼aI999[»>u;Õ=úÃ¦7úÃ¦7(~<«=l=Zá)?3ª;èr;
ì?¶cZ¹ï@9þâ¿`a¹Íº49íÞ¾gUÕ=sÙ¦7sÙ¦7(~<Ä=Rs=:?w>´ F>ÁX-?æ:vK:Þg:?gW=éíÆ<x-7?8jÕ=íî¦7íî¦7(~<B/Î=%ç=x½-?ÍÉº;öÙ;µ!?¢á¹ö{®8×@¿k+8Ë9?4=§uÕ=f§7f§7(~<T/?sè>·XA?3n?çd"?À;? m9÷19g°?¯XÒ;_;Ù©R?9Õ=à§7à§7(~<7?5½¦>mH?Ò?»ðÒ>Í"6?ÞÏÏ9£W 9å%?:~n]:C&?ÀÕ=Y/§7Y/§7(~<	³>:u>.<;?Þ7¿>Ù	>F+?ð=Îç©<³ÒL?Z7®<Qm<*î;?Õ=ÓD§7ÓD§7(~<\ 8?3õ>T@?¼$0?`ðÿ>}/0?Ã9Êï9å©>û¯.;áè:t@?%¢Õ=LZ§7LZ§7(~<FÌþ>'>9Óc?MF?Õâ>_?#Ò¹`è8ò¿¯[<õ­;}=`?}°Õ=Æo§7Æo§7(~<+?·Ý´>:&r??Ç?r>i*y?0|¹Gê9O©¾§Ã9­9Z8ê>p·Õ=@§7@§7(~<ÚË>Æ{b>¾kf?"8?¾>["C?¶ôO¹x}09Ò¿59¹9J?®¹Õ=¹§7¹§7(~<¹ø>ê>sG?
ò>²#ª>%6?· µ¸eN9,© ¾ë®9Ð<Ó9üÓ>oËÕ=3°§73°§7(~<=ÒÂê<+ñ,?z1;ü_;ù½'?I`¹ã9^¹Ñ¾N7DLî8=ó=pÐÕ=¬Å§7¬Å§7(~<«åj=àµ/=¥+?2¸;Cµ;âù)?ÝI¹?%95¬b¾æJw8öÕ©9v`º=îÒÕ=&Û§7&Û§7(~<ÀO«=®}=_í,?ÔX°;ä; !? Vé¸µ}9¹þk¾7¹e±9K¾ÔÕ=ð§7ð§7(~<òS>àÏ®=,Û>?ùke>.>ÙG(?I·ùc9ºî½=::%?BÞÕ=¨7¨7(~<;4ö>#©>ÀR:?¿/>?&û?¿¬,?¨ÀN=%=,L?¡X=µ<ÁX8?ÀëÕ=¨7¨7(~<±Ú<LØ¥<"²(?³<'-<ÚÛ%?ÿQÂ¸dc:9r¾²d¸E~9äo¾D!Ö=1¨71¨7(~<ëVå<Ì¹¤<C52?c¡;f;hg?&¢¹]÷9)]¿¯Û¸óq9EñM¾F%Ö=F¨7F¨7(~<©>R0>bJE?úú?XÂ>Õ3?¦Ì­8F¨9G!>´<ì.5<_®F?LÖ=ÿ[¨7ÿ[¨7(~<
j?m¯>ZÞ^?éo?:ß5?WæI?Ôü¨9i-Þ9¶Â>½h;ä;TÒG?PÖ=yq¨7yq¨7(~<É>9>¿<?r`ò>þ©>Ü6?fÀ¸O9ýG¾Þ:ÿY:b~æ>¿WÖ=ò¨7ò¨7(~<?¥>=&h>6?£Â>L>[w+?#;u²«:&E?!Ù<mù<Â¨3?iÖ=l¨7l¨7(~<ãó<@ç±<ày/?Ô;ÈÛ;àl?Æ`	¹Ê
9Ìdý¾x4Æ8[å`9a>lÖ=å±¨7å±¨7(~<Á.?×2Ï>8W?ê©z?t» ?G?¡à$9î9@9ìÛ>F6î:_ñ:ðg?ÞÖ=_Ç¨7_Ç¨7(~<à[â=%¡=EÚ3?¿úJ<ú þ;[yL?·ji9Q½EãÍ¸aÛ98å%¾Ö=ØÜ¨7ØÜ¨7(~<ôi?%Ù?µ¼I?ÅiV?I?û{0?Ý9£·9êñ>>);Z½:`td?OëÖ=Rò¨7Rò¨7(~<yv2>MÖþ=ôF3?:Û>è4­>±"?ç6·ptS9 ½'h9æRd9²º2?TôÖ=Ì©7Ì©7(~<,ëé>°1>ÞrC?>'?ù>óÛ+?®<b¸t89U¾t¾9S¬-9é@Û>íôÖ=E©7E©7(~<3të>ëý >ß3;?ùU?QË>]3/?=¸F9¾6n¾q+:Ã9k+a?:×=¿2©7¿2©7(~<Ä4>ÒñI>%=?Ô%p>C%7>¶Ö'?¾¹%°39È:¿¥}ô9á
:¬â>&L×=8H©78H©7(~<Á²>áo>	w??¨>¢q>ì2?(ÛÅ¸¢·8Òë	¿´!t;¶¥9;áR(?^×=²]©7²]©7(~<ð(I=Õ>=:,?¸ë½;ñÑ;ÌÜ'?-Â¹/I9uæ¿ó8­ª8ûÎ>¢c×=+s©7+s©7(~<Ô5¼>f`>¤¶V?±?ðÅ>Çõ5?Üp¾8øÊT9e>âCH:
 :³+ ?òs×=¥©7¥©7(~<\V®==84.?ó¿;Gí¦;ÿ/?¸#Þ9Ù÷½{¿D¸òh9"û½Òy×=©7©7(~<ý¼8=Ä	=p¤+?JUÃ;½)£;¸<?"Þ½·Ò{.9I½jU{·tR9ävà¼¸×=³©7³©7(~<VÅ=°<®G;?`½É;Êr;
ôE?ëþ¹¢8K3û¿áç¸vY9½g£×=É©7É©7(~<r{×>L{>=VD?3>$q<>
0?àí¸£J8¿n¿Üº:Xc:Õ}?«×=Þ©7Þ©7(~<+9=ü>=Ó;?N<[<34?÷_¹Ø9âU¿êh9õò8Wu?ûµ×=ô©7ô©7(~<îH-?O¿É>6â[?áF?ü?]ß@?Q-P9Ò¸9ôá§>ÿ;#I;°K?bá×=~	ª7~	ª7(~<kõ<7¼¨<,:?È¹ç;iÎ³;Óõ$?(r&¹¡t¡8Ïô¿ö88©9$¥9>æã×=øª7øª7(~<6¥£=Æo=¦Õ.?í;>·;ôö%?öóY¹Ø°h7.ÉïÀ DÌ7ÞZ9%¿,=
í×=q4ª7q4ª7(~<ÍØ>ñã=r0?&<±<¬?A¢¹Æ¡9®O¿o¹X9ã]}¾sü×=ëIª7ëIª7(~<;?]Îù>¶%@?Ì>Õ>Ü/>ÿ.2?Ç8^bÛ9Ý=È<µ9±9¬¨?6Ø=e_ª7e_ª7(~<>XêX>X1?*Ø>SyÛ=s,?øÁ:K	:p<"?P	õ<¸Û­<Qg4?Ø=Þtª7Þtª7(~<Â0Ä>Ú?}>BRF??÷>«>3i8?ÎÊ&=ÇÐÐ<!{L?R¦º;Ý};KÖ<?µØ=Xª7Xª7(~<[¶< )<¹8.?;ý$;Í¼;æè?@z¹:W9ÏdK¿(7¸m8£ï>¦/Ø=Ñª7Ñª7(~<Ii?øï><4y?F?ªM>·Ï}?Î³|¸+=9ý*¾¥Ô :bTí9£{-?¬NØ=Kµª7Kµª7(~<´¯?ÅPÂ>oÊK?Ë_*?ã>u®??-Ä¹Ø:9¨XÆ¾°b:²^?:b?XOØ=ÄÊª7ÄÊª7(~<wYg?þçö>ËÞo?¦y?´ø>òw?h?·ªy9¡CÄ¼´9¾S¹9Vù>¸OØ=>àª7>àª7(~<²w?'eÆ>(B?ÞrØ>ÿE>ç%7?@8Õ9°¦=É:FM:=?¾VØ=·õª7·õª7(~<2Nõ>£>è@?Ø>×Ö>d°0?!88Á%{9Ü¯»=?Êi;d/;*?WWØ=1«71«7(~<ÙñK=É=·`3?T®;÷;Ô%?'¹»ê8ì±6¿<J
8së9j=PvØ=« «7« «7(~<¾|¿>Q¾>C7?>ä
H>
+?Æê%¹Ü9	J"¿ú=:I : ø?´Ø=$6«7$6«7(~<Ï>af<>?Ò5?©>ôO>S&?=G«;ìÖc;©r@?XòÎ<I<½A0?Ø=K«7K«7(~<á¹ó<Ô<¸<vT)?-¢f;l·G;¢Ð?üøx¹äÊ8¿þy#8Ä«9öà
>0µØ=a«7a«7(~<uò=ñb=Áf+?Þoª;¡;}à?ãë&¹49=¦¿WÓ7bÙT9ß}~=ÇØ=v«7v«7(~<õÅ<z<ü3?s(;d5Q;è)$?ßöH¹)a9®3,¿ éQ¸@ì8p¨¾»ÖØ=
«7
«7(~<ðÉ>áâ>ÓÔ=?E>fzS>Õ+?Ta@¸¶&9cµ¾Kb9÷v¿9¢w>z	Ù=¡«7¡«7(~<Ó?=$?ÏêK?@?ÂHÌ>¹;?t .8ªlu9J¡µ=@Z/:j:Ðj?3$Ù=ý¶«7ý¶«7(~<»y?1¨>*n?¸G)?ñÁ>{r_?Z_88¸æ;9=1û=y.:<
1:$¡û>P3Ù=wÌ«7wÌ«7(~<Îß=
¥=J-?m©;q;(?¾ÿ·!§%9(Å½Â³?¸IõÇ8nu¾7Ù=ñá«7ñá«7(~<&~">"Ô=º½C?5=1?Ð>ü>à3?h)<M3< sF?¤ý<LÒ¢<qJG?¢AÙ=j÷«7j÷«7(~<§>>ý.>;6<?"Î»>;4>/u+?÷¾ò<u<7V?i#U<p`<9?BÙ=ä¬7ä¬7(~<ºÛ=¯</2?Qn<±;p&ó?æ;;ÂE?ÒC9:*t¼9«{?XEÙ=]"¬7]"¬7(~<¥¬>«>>Þ7?M>áj;>z0?Ñ].=~9Ú<ÆL?µlø<Mb¨<#Ø<?wÙ=×7¬7×7¬7(~<ÒW>8>¶Æ9?û*0?Ûx?5*.?sñ«<æ·V<9M?Ê@î<v¢¤<¡<9?®Ù=PM¬7PM¬7(~<¸>!ºg>ÓRK?Üô?]YÁ>¢U5?Ên2¸Ô¿9¦¾@¼;º[;·ß[?½·Ù=Êb¬7Êb¬7(~<Hÿm?¾)?«ÛQ?\î?úº>\ÍG?J:¸dñ9ÊZ
?zÅp:©g&:
49?ÀßÙ=Cx¬7Cx¬7(~<A£>ÑA>6¡W?Éûÿ>h³ª>ó??}¸¯9&Z¾ú5
9Ë29^Ë>×âÙ=½¬7½¬7(~<¬?)¦¸>o¥A?=?4Ó>%-?éP¸æ´9´²Ç½0á9Í9¨6?TÚ=7£¬77£¬7(~<y§>S÷N>&O?J¤s?ð"?Ï??aÍ9ãg9Ub?=;O¥:uFF?_Ú=°¸¬7°¸¬7(~<7Ç=¹ä=9r-?Ú¼;yC;uh&?¬ði¹}9C@g¿cÀ¸t[9ê5'¾vÚ=*Î¬7*Î¬7(~<+?J>¬K>8?Ç·>\>ä"(?¯=´}»<>0D?e±<³x<b	7?¾xÚ=£ã¬7£ã¬7(~<ê+ð>·#>ÐeB?Ý<?J,?51?öÝß¸·«<9Óà¾<b:ä0:´#?ÑÚ=ù¬7ù¬7(~<d`?gÁ¯>#r<?þö×>`><4?¼£	¹·9c¿¾Þ::BÚ8?>Ú=­7­7(~<' >JÅÊ=\o3?ó >¯Bv>±h&?Aø:îÅ«: þ8?ºº<ð<Äú4?³Ú=$­7$­7(~<,>!Èò=Dx5?ÀM<Õ_<¡¿?ç¹Ztã8ÐÖ ¿9%:9¦Å?H´Ú=9­79­7(~<)[g>p>ùÉB? ¯?Ïæ>ÊY)?¶­8ks9C°6>¬§µ:À:'?´´Ú=O­7O­7(~<±?n¤>æU?;ó>lì©>87?	S9ËE9Æ¦¦>XC:6þÜ9'?NÛ=}d­7}d­7(~<V?Äqª>LÃF?t\}>Ö6>Ï¡1?:þ£¸êó9ÆÑ¾ÐÆ62p9T<Û=öy­7öy­7(~<üº>>@~>¤ç;?N?ñ¥Ë>øp/?
:ò×C:(ßD?= :¶4:Xw	?§ Û=p­7p­7(~<É"$=î$ê<ót3?³È;dc;/a?Ý¹KB-9îÕB¿îõ¸¤;Ì7ïíÀ¾<Û=é¤­7é¤­7(~<óÅ=¼¾=Â§:?^>ÑO>0?EÎ3¹îb8ñ¨Ë¿&9ÐOÁ8X®-?Ü\Û=cº­7cº­7(~<
ÐR=Çé=Å÷+?={Í<Jy!?à&|9ìÛø9±>ÜÁ;¾;"?LfÛ=ÜÏ­7ÜÏ­7(~<7Â<\<à0?ð;&J;tn?¯÷f¹ì9»På¾K8ÅP9M&>mÛ=Vå­7Vå­7(~<îØ=Ø=Á1?UÓ;æ·;-S?w²¹ú[9´,¿¨;8ùhç8ÏX>¬Û=Ðú­7Ðú­7(~<Ú²P=üv=ñ,?ê;Hh;lB?K¹,`8ªè¿¡p·xH69Úø(½t·Û=I®7I®7(~<[?¾Ñ>gE@?_?×»>3?hxÓ·eÄË9ÁÖ½z¡ð:ey«:3?ª¹Û=Ã%®7Ã%®7(~<Ûz¡=zm=F.?;¸W;*+?u¹:è8¿,×\· Cd9¡¬÷¼ðÇÛ=<;®7<;®7(~<à	=iöÉ<Ä.?;UÙë:Ö?Àº¹Î¥¸8Á3Î¿±÷¸zÂf9§d¾RýÛ=¶P®7¶P®7(~<?½>QD}>Ç??2?ìw¼>s0?T#@;rM÷:7åF?!p<Ò+<f'3?U_Ü=/f®7/f®7(~<`	+?î#Ï>WaS?8¹>~>ø84?
ô7Czn9=ÂW:§Íõ9Vµ?±bÜ=©{®7©{®7(~<i)?oª>¸Ý@?3ªÈ>]ä>Ü)?âÓ¸V}9U¾Y*L:Q%:Ì?XcÜ="®7"®7(~<áñ=l(ª=ó5?­.< wô;D$??2¸-9 ½ÊI¼7±rÙ8 «Ý=¿nÜ=¦®7¦®7(~<®E¤=Æ<p=î/?ñÓ;r¼;õ?¨àû6ÿ3y9«_<ðàÇ9ú­9§¬(?qÜ=¼®7¼®7(~<µ,?Ô>BöO?vÑ?+S?9Æ0?¨.´99¹t&?&;£À:<z1?©Ü=Ñ®7Ñ®7(~<(5?×`¾>!s?7×æ>`Ú>B?ÕF¹b<³90È¾uÌ9Õ¶û9GðÏ>¶Ü=	ç®7	ç®7(~<
ä>u½>¤I??Ì>?á9?M²¨9¯u¿9;á>0ÕÖ:[2:xc=?8Ü=ü®7ü®7(~<üù==K=~T-?{;àQ;û4?Ø¹ñÅ8Æ¿¥Y7=rÂ8bE=A¥Ü=ü¯7ü¯7(~<b¼>\¢Z>±8?Q?²oÒ>@³*?$Ë<É+<
XM?AeÈ<j<K<?³¦Ü=u'¯7u'¯7(~<²'Þ>V>ÓB?À?<]º>«2?P&·¼9ì¼í«:¥=9:¼#m?Å§Ü=ï<¯7ï<¯7(~<ù°=L·è<?«/? 2Ï;E	;ùâ(?]0¹²Ät9Ó)¸¾lØ·799J½w¯Ü=hR¯7hR¯7(~<:k?'õ>Õ[?áL?´»?Ë??ÒÄE9=Î9)Ä>ã]>:eø:>ï<?S¹Ü=âg¯7âg¯7(~<lÜ>ÃÑ=Òs4?Tk<àà9<.×!?´Ý¹Ö^e9 ¿¼&9Ûâ¦9kÈ~>ÇÜ=\}¯7\}¯7(~<àÂ=L=¦¼9?*äö;ÁÀ;($?µR¸{±9"ö½ú &¸hx9}«½gËÜ=Õ¯7Õ¯7(~<Ðó¶=^ú=p1?1Î;¢¨;íÛ?÷.¹În8¢ ¼¿é÷¸ºÿk9Ù$¾?ÓÜ=O¨¯7O¨¯7(~<_°ç<¼²«<¹,?éO;n¤/;ñ?U-n¹i<9©Å¾LV
¶éÑ?9b¸»ØÜ=È½¯7È½¯7(~<Ç¶>ÈA`>!ÞO?gF?Ô
?MÎ2?(&9¹FL9_ÄÐ>ï:Âj:±d?ñÝ=BÓ¯7BÓ¯7(~<Ôc>C>Å:?Kj?»>x
1?k	=/ï­<	BJ?P½<À¨<
8?,Ý=»è¯7»è¯7(~<^?×>W?ìÓ?ýv,?
n[?¡$83ÎÉ8=Ç1>Ö®:¥Ê:mr?».Ý=5þ¯75þ¯7(~<PZ?Nî?>M?Uþª?6+Y?xI?¬¥9ØÕ¬9åcõ>âË:{:	pO?/Ý=®°7®°7(~<&Sõ>²>ÑBi?®õV?R?¦>?Kw?9÷9Ô?´>XB:»+:y?~KÝ=()°7()°7(~<Ö½}>xý=°W?Ðn¥?ÍV9?(d?
¼@:9ð9 dM?£{<<8:p?kRÝ=¢>°7¢>°7(~<¯3>¿Ý/>8CF?Þ>çc>«Ü'?Ü û8~E¨9Vh?>¦'/9sZT9ç'Ó>uÝ=T°7T°7(~<*[é>I>Û;??Í>ÆO>Þ³&?Ûl¹B+O9Î,¿ÿ88iô9±£=ê~Ý=i°7i°7(~<{ºC==L]-?)xÆ;
;ª ?	Ï¸Ð#90Ñª¾S"¸))9ÍsÆ½jÝ=°7°7(~<2M?1 ª>E?'Æ?aCÆ>U@?¹Dø¸¼±\9!þ¾|9m´9VN>êÝ=°7°7(~<¼	?dÀ¶>Iñ@?òæ¶>·m>8+?
¡"¹°üh9K±²¾Ç.´9f»9öõ>3¨Ý=ª°7ª°7(~<ð=¤A=^.?;X;"Õ!?Cs÷¸b±92¾Û­Ò7G9Øx=ÚÝ={¿°7{¿°7(~<.Ä<?å?%;?w?3È>xú1?39oº9NÆ>°×9	Óî9í	ç>£êÝ=ôÔ°7ôÔ°7(~< üÿ>£v>°jQ?? Ã>øS<?Kú9Æb8g?{Ý:­à:î/R?3óÝ=nê°7nê°7(~<Ä¾>ÝE>\>?Ùjà>ÞR¦><µ,?
@n=F=8HI?3=/Ò<8"=?h
Þ=èÿ°7èÿ°7*<öÞº>eN>ªÈg?g¢>òÄ;>Ô4?xý29#a9l.Ë>nÑ;R6Ç:´7?B#Þ=a±7a±7*<Úu=®õ<±H?C==!=sZ?.üº9îP®9M	?»ÔN<²¹;ã
?CAÞ=Û*±7Û*±7*<±Ù¦>}ìR>ùJ?ÀÈ>Uë>(?ÑÅ8Ï95>	F0:gb:2c.?ùqÞ=T@±7T@±7*<ö:L>·x	>Â(>?WÝÕ>?Ç¡>6)?FgV;* 
; ¯F?¿Ðr<!Ú3<Ï,?KrÞ=ÎU±7ÎU±7*<lÍ¤=Lj=.?oùO=ëp<ì5¼?pD:ÅãG:Ú<-?ÏX;/>x:c?¹Þ=Gk±7Gk±7*<KR?sÞ>Äir?Zhó??R?aî9ú«9ë>
é:t|:i?tÇÞ=Á±7Á±7*<ÛW>J2Á=>@?+a;?n?d}6?µFø9ú·:Ùãö>­
t<}<fÖF?äÞ=;±7;±7*<ÛÌ>!Ãá=Á4?o£><'&<k(?I[¹¼:9ÐO¿¨³9Å³³9(Áÿ>Bß=´«±7´«±7*<	X-=Ôû<í_0?@¸;æÄ¤;äT?û*¹õ&T8·QÎ¿°9÷9¶«?0ß=.Á±7.Á±7*<I=Ë=
ò0?&;ìj;ýÛ?æ¸UÖÐ8À¨¾Òî7.79~V¦=!ß=§Ö±7§Ö±7*<ú=pD=}ÿ/?oIª;ßw;ªÞ/?d¹9'9Þ¾>%8Ö';9fóÖ=%ß=!ì±7!ì±7*< ?È×§>jt?f¹?(1?eùc?FÐ9îª9·ø?v;ß:Û{?à-ß=²7²7*<>>³¯=~¶O?o/'<tÖ;=qG?²
-¹Î(9X8¿ÎKO919®Ì¨>Mß=²7²7*<ìÎ·>rh>ÁaJ?ÒdÆ>}ü>¯1?BÐ«8
®97	ü=¹e:¤h:¦R?4Sß=,²7,²7*<qr=ÿ~2=2è-?=
®<q1<7{?³ý¸¯¯9'Â{¾Àz5r+Â8L/¥;hß=B²7B²7*<þ#Ú<(<ÔÎ2?éG±;º;Ü?ë¸þ
$8B^·¿êÐ©7[ÑH9¹zX=Jiß=W²7W²7*<`I?v9Ë>½«}?50©?>?,ßc?f9ÙÍ9ü¸>Ró$=²<¡l?ß=úl²7úl²7*<®ÿ=®¶=¹3?*<ñ&æ;åï!?¡¹fòÿ8
©¿g19( ¢92¶>¥ß=t²7t²7*<ä>¾E>ÇJ?E>e)D>îÀ5?.T9¦û9²L­>è9ò¤9ðkÓ>Èß=í²7í²7*<qª>X5>¨þ:?«Õ>âF>_¨4?þ;:W?hð$=ðä<Bo8?ÎÕß=g­²7g­²7*<ÛU=F7&=YpP?é7 <½Í;[G?¤:û¸ð°9Ê»Ù¾3Î¸aF9#ù¾èß=àÂ²7àÂ²7*<xûÕ>dø>í@?FÜ>K>¶A?ní¸i"K9­ç7¾QÖ9{ò
:^nÅ>üß=ZØ²7ZØ²7*<éÊ(=É£<k?oü¤;GÈ;"þ?/¦K¹nè7xL`À¶
¨Q9l
»¯Xà=Óí²7Óí²7*<U@>É>¾¯=?~Y>!Ã>Ûã9?°xI;	;¥H?Ð¥<ð¤;¶H?"`à=M³7M³7*<ëL> à?>M0;?Ë¼Ø> >Ô,?ýÖ<¬ó<H?<¸	=9h·<¸:@?à=Ç³7Ç³7*<w!>ñè=µÙ1?$s>lYn>	(?»:WU:ìV?ÝÎ<VêR</g3?à=@.³7@.³7*<÷²O>©p>M=?v`>«n>K+?õ_=Ã[¢<*þK?Ü.=Uø¦<G?bÊà=ºC³7ºC³7*<g=B£ð<¶)?ÃM{;
;Y;»?OÎ¸ß8~¾¡.49äD±9y>ºËà=3Y³73Y³7*<Ý£?Gs®>Áµ??~¼>Ø;>ä1?80Ûa9ì¤=r¹9¿n¹8·ÿ? ßà=­n³7­n³7*<Ml?bÍ?Ë
b?ï±È?Ë*f?X8_?l`©9ÓÇ:Ã«>¹@;¶[°:Ò3W?tá=&³7&³7*<Úé?~ð­>âëM?Ö?`7?Þl8?ß¯<-zV< Q?Ï=ÝÅ<ù6K?Íá= ³7 ³7*<¨²!?²¼>ã^[?Chq?Ì?_A?´é§;QQ;7\M?_*;î1;ðï?Iá=¯³7¯³7*<ÈK>2ÿS>Þ1?Ì>W×>Þ²(?0B;0´Ñ:x2A?î¢<&j<Id1?¨á=Ä³7Ä³7*<]Ðá>äp>ó9?QJä>O©>Ä,?­®<¢\<>K?{*U;K
;`A?(á=
Ú³7
Ú³7*<ô¼¿>d>£ÃV?à?Ä5?þÀ8?Â9êX9NF>Í±:LQ:&­Y?æ1á=ï³7ï³7*<æ:Ê>VH>ð=?ðð>Îb>Ök/?RÍ¶É91Ê¼
çø8ôè_9I>©4á=´7´7*<´T?>áu?ÔÊ8?ÈÀ>Q u?Èz9Yú9Äó>5]Æ:gÉ:fÒ1?r8á=y´7y´7*<lvß<æÉ¥<4,?*(;B;ñ+?ã<1¸4»§95A½±¸d9?ç ½fPá=ó/´7ó/´7*<pÄ>û}>ùÿE?à/º>¯E>OÒ2?ö`·mK9»ï¼`±¯9¢;µ9¥,ø>Xá=lE´7lE´7*<ðPT?y@ª> ?%[?Ï6?Õú?0%·8^ù8¡?¼>¿Yf:×i:rüQ?¸dá=æZ´7æZ´7*<ÉÙ¯>1`V>©þQ?×\Ý?ï;?|%??¸æ÷9['Ò9¾ý?Ñ´;÷f;hH?+ká=_p´7_p´7*<bs6=!
=%?xÁ;©¼;Ê?¶¸ð8ãc¾Nt7à¿9÷É¢<osá=Ù´7Ù´7*<¦.=V_Ø<ÒøM?é;¾8;vQX?a×¸]N9â«¾ß¸ãT9R¬½^wá=S´7S´7*<?´ã¶>"9?r(æ>:£®>±(?`d191ÿ9¤>1'è9¾UÄ9ÿY?9á=Ì°´7Ì°´7*<%=©ò[=1??¦;¤W;·h?R<¹d^Ø8Ñ^¿8Åá?9n.>ªá=FÆ´7FÆ´7*<fà>5GÝ=Ó-3?»T9<ð¾<_T?¤.¹RX9e¦¾ÔÀ8´9íö=Óàá=¿Û´7¿Û´7*<À`n>Â&>Á7?]A>|"`>Ï0(?,É:­
A:ÌíK?úõ<ñ©<s8?~èá=9ñ´79ñ´7*<á©>VGY><G?ú#?TW?ç3?cSS9JÀX9ù>Mù<P<%L?ùùá=²µ7²µ7*<.l?qç!?É¸:?æD?:D?W'1?$È_92*9i(?9Ò::ô0?2'â=,µ7,µ7*<º%
?D°>ÜþL?Ä?ÆF½>ÝrB?¤9¾h9
?âÌÐ;ø;£M?à1â=¦1µ7¦1µ7*<Ý¥¿>D~>#ô@?g:>Å¿Z>¹L,?ùoY¸e-X9¿¾ÂÖ9¢9)?Gâ=Gµ7Gµ7*<; ?n¿?ù=T?[á?4?MÁ=?6âê9ô¿9Æù?is:	(:9?>fâ=\µ7\µ7*<Õ?EwÆ>ÓI?Ááã>i>ã:?¨¨û7ux9ÞÛ=ëæè9Y?
:n£×>Oiâ=rµ7rµ7*<XY?f¤>Ð?Ô?Óé>ó¡¦?®7?:ñ9K?<©9}9à?â=µ7µ7*<¹Ù>àðB>ª÷8?YY?aã>;+?áÌ<Ò<(I?­^Ð<Ðð<Ì5? â=µ7µ7*<]º=ª°d=,?ÉX·;ÈU; J?$»Q¹\'¢9h¥¾±8¯x­9vd¿=aáâ=²µ7²µ7*<
i<?¼\â>9U?°mq?PÕ ?c$@?)÷¬8¶>9¨²
>§ÜN;¿Uè:¯îc?øâ=øÇµ7øÇµ7*<v?ñÈ©>ýd?mlç>Ô>_?¸¢7ìâ9£i=Ê#©:4*:L'?ï=ã=rÝµ7rÝµ7*<4µ<w<6Ø'?»Î=I¬=zq?öFÃ¸$DÐ8´ð¾º9l9+ø>±Oã=ìòµ7ìòµ7*<'~?d³?×4g?ªª?r:?8|X?s9Þ9­­?@<;ÍÉ:Ôn?JPã=e¶7e¶7*<ño> ã>Q?ëÖØ>k	>º6?´¥.·w9!­¼§58n9x¯=dUã=ß¶7ß¶7*<)L?=?ìE?ðÊº?_Ï~?@ª;?*/9f9,æÂ>G]O;â¸;ÐK?cã=X3¶7X3¶7*<$?r?r^?y?¸;:?¡\[?¹9méÇ9ÑF¼>;\D§:\*q?¥ã=ÒH¶7ÒH¶7*<Tf>^%>§G2?R÷®<¥÷<gS"?Â ¹Éä9e¾¤¸8o®¿ã=K^¶7K^¶7*<=='´
=ÍÈ*?ùY¢;6m;¡5/?Hï¸%49vª¾j"9tÍ8ËC?xÌã=Ås¶7Ås¶7*<pz6>$å=·K?J)#?Ó>pE?Á27¸7³9Uø½00=¦°<õ%N?Æ×ã=>¶7>¶7*<Jûy>r3>ëO2?¹OÖ<i<µa/?íf³¸ts9uü<¾<þÕ·@)88	¼¾5îã=¸¶7¸¶7*<?aÄ¾>B? ÐR?È?WE3?æÙ79õP¬9>öì<xÇ<Ú<E?5-ä=2´¶72´¶7*<÷Ì+?Ø>RK?×?È5¸>pÇ<?­ë5òb39=*¨;jç:<´:8q$?>1ä=«É¶7«É¶7*<æ¿ú=Óÿ´=S1?gî<°®Î;/R-?lY¸ÁÁC9bcP¾ 9Öço9w¤>±Jä=%ß¶7%ß¶7*<ò=¸ºM=Ëå,?tìÆ;É;<¢!?Ê«Ô¸å©P9Pu¾D£z·<Ã8ÝR¤½7Xä=ô¶7ô¶7*<>MÌÌ=ö@?ßÛ«=²q=ì,6?érj¹<Ì*9 ³/¿r¦9ùPÏ9¶Í>ceä=
·7
·7*<¤î=8qß<ù.?qCä;^Wµ;½!?'±ò¸æ:ª8_|6¿2ö\9©78b£±?®mä=·7·7*<d¹?^ªÊ>¹c>?Ú×W?¾@?©6?ªM9ðÕZ9´ÿ°>	a9¦ì9Q*©>ðqä=5·75·7*<y3?HçÕ>#UV??h/?ýÄ<?¯L9ß¯9¬ø>lÈ}:á::Ó-?dä=J·7J·7*<5m>:>u2?K}¨>ðH>(?ïQ<¦Ð;äC?¢LÜ<5C<ZË6?©ä=þ_·7þ_·7*<,¥=]Ên=ý0?Ô;ðÈ;u³1?§Çd¹ÆÍD9Ì¿§9Ì(9?£ å=xu·7xu·7*<a(>&f8>íèJ?ÔÖÖ>Þ¸>Ow/?Ñ¸WË÷8÷ñ¾ÃÒ9Ðs<9)
?S$å=ñ·7ñ·7*<5P'>,Uä=:;?Å>FT>
.? qÅµì¡9Qs»{²<[¶;	I>?ì%å=k ·7k ·7*<J;Æ< <#»*?@R;´È,;fÁ?W
¹>
#97Ù¾;wÔ7Ãi9­h=TPå=äµ·7äµ·7*<TÆò>µA«>)t5?[F?½?SÎ)?Ýµ<ªëm<é®C?z=ª[Å<9?Wå=^Ë·7^Ë·7*<s|?§Î>MC?8?Ò
ÿ>P9?ø¸tæ}9|¾\/9NÒ9õ>®³å=×à·7×à·7*<L­Â<¯
<üþ,?Q·+;þ%;Üi?rn¹:r[8¦"ÀÈüÈ5Ô[9ÈÀ';µ¸å=Qö·7Qö·7*<§¸¯>>eh>ÄA?ñbº>l%>Ú4?).¸ÀM9oøD¾½û:,Ç9£K?Uëå=Ê¸7Ê¸7*<ùÁÕ=t6=»	.?Ap¬;ï;Ö7?«S¹å=¸8â
¿þ¸mc9Btñ½ïå=D!¸7D!¸7*<Úä[=5#=Çt,?©Æk;+1R;l?ä·©æ8ëý½¶	#¹#.a9<Z¹¾èøå=¾6¸7¾6¸7*<ã©ø<ê¨<\=?å³Î;±õ;òB?
¹ìyã8^X¿=p¸Dè9³^ç½xæ=7L¸77L¸7*<yF>>`6?»ù>e>]+-?ÌO¸±ÈH9[¾ÉøB9|r9/'Î>(æ=±a¸7±a¸7*<Ú]S=S"=³G-?ª;Î;b±?e
¹9ðüâ¾gç¸¤ò.9ä4a¾µ)æ=*w¸7*w¸7*<½ñÐ>O>B>?Z#>?go
?;Î/?üz:Y:r?+Ñ`;ñØ
;·ÞJ?i<æ=¤¸7¤¸7*<¿¥>ñp>K<0?õo>	<> #?½< i<Ë²O?Jí\< <±0?M>æ=¢¸7¢¸7*<¢.?ôÔã>ËC?^Ù>ùh>@2/?ýé¸1Ö8=¾`9*¯G9ßö3?Eæ=·¸7·¸7*<ÃhU=\é=F¤2?0<~0Ý;»ü(?âXb·Þ=9!B½P¸¾¶h9ø_¾Ræ=Í¸7Í¸7*<hU>oT>ü2?*?ö4Ù>þã#?,=TÛ<9I?/Rl<³j<{äC?]æ=â¸7â¸7*<M­>àaa>ç×D?_?d7Ã>Ù-?ÛO9wz9.Ê>J<j><;8?Ñfæ=ø¸7ø¸7*<ÿ5=³'=¹þ+?â¢;ÚÌ;I=?ön	¹vÚ9Iö¾:ÇÈ8ÖçA9f>ãæ=}
¹7}
¹7*<J?~?4PD?Ë?ð{?b[N?ýGÍ9
§9RW?§Â÷9Ä9-r?Ïæ=÷"¹7÷"¹7*<²Ü>Ec>L`9?ý>¶>sê1?D¯8]19_°|>Ù¿]:nj:'ò>ûÁæ=p8¹7p8¹7*<Ó	=°Ê<.?)ÞÐ:*Ê:àL?Ä;0¹>9}sí¾ÂWÁ·4þ9X®½ÓÕæ=êM¹7êM¹7*<3='MB=«\@?B?<ä«
<<,?"Ì¸'	X9-åq¾Åá"¹rú)9óOõ¾ÚÚæ=cc¹7cc¹7*<îü+>
·é="c<?Ï^?c(?(?P= ®£<ËðN? Ø<À<i)9?§ç=Ýx¹7Ýx¹7*<ä-?.K¹>ÌN?DÔH?uÃ?âõ;?áþ·9M9Êq&?ò!;¤YÝ:ÕK;?Øç=W¹7W¹7*<»È>Ö>½Õ@?S\¹><>{¢+?RW8Vt9Ö>«#:  Ì9RQ*?$ç=Ð£¹7Ð£¹7*<Ko>Èn»=&2?:_:<t×<qF ?i%¹¤ç806¿rzî¸àÌ9"ç¾}cç=J¹¹7J¹¹7*<~Ë!?ð
¼>¯@\?Quç?Ö»?;=>?úãl9ð9©|>Ù:yeL:}rD?ëtç=ÃÎ¹7ÃÎ¹7*<ÀpÍ<p|<¨)?¤o>;ù¼;?§Í0¹7s9Ó¿Yµ8¬{9{/=4xç==ä¹7=ä¹7*<«>gh>êp<?÷ >úh>+%1?[N89ú$Ì=<%::Iq:L? ç=¶ù¹7¶ù¹7*<!>høÇ=Ô¡2?®6<lr<È§ ?g ¸~öB9ÆÒ½q;8g³Ã8J?>á½ç=0º70º7*<l]?Õ¡>+²j?­?Q³>~Î=?¹n8sH9=.>D½â:1J¡:ßð3?_×ç=©$º7©$º7*<ûÍß>>jÊK?
ªç>.¨>@ú/?¯¥¹}Óµ9×»Y¾)c9&}9ÿ&Ø>©Úç=#:º7#:º7*<0,?g¡>\{?
îm?K?XT?,*9à`)9ñÌÍ>ÀP:XE:e?ôâç=Oº7Oº7*<Æ=Ö¶<Ù>?ö¬Ý;Õ·;?2T?#v¹æ~&9óò¾8¼%9AR>Säç=eº7eº7*<¨Ëh>ô¬>[û<?Xö>w¶>N3-?´<þè`<M?E=(²<³@?,÷ç=zº7zº7*<dß+=.Wþ<wþ,?ë¢;+þO;"?,o¹£O9{6(¿à¸<KÝ7Î]¿Æüç=	º7	º7*<áÔµ>	k>F?¼{>Õ«:>Ås,?ÃüÑ8Jq¦9Ê|!>\Ñ8ÃC¤9C#>	è=¥º7¥º7*<"B?AÆ>àz?×ê÷>7>H?8ÌfP9Ä=KX:Ä$:P?è=üºº7üºº7*<íG	>Æ=¿ú0?d«
<¯êË;Ú1?¤¼ß7«-9
µ=x
¹a9ã¿E*è=vÐº7vÐº7*<ï:
?p~>úe?:?»¿>¥_D?ùÅ<9j»d9GÓ>Ì­£<xòB<tðV?Z.è=ïåº7ïåº7*<ÅÔ~=[9=¤ù/?ù) ??&¸ ?Y7*ª9ú"¯<óÙ#9nk]9âp½>SOè=iûº7iûº7*<nrµ>Pc>(3?ók>¦GZ>ï`)?9~È;úD;2F?ÃËÂ<Ó<é4?¼Rè=ã»7ã»7*<Ü3=`¨K=B~1?rÌÀ;^;ñ#?àA¹óÕp9,=Í¾EÍ¸¹¼þ8IÎ¾£dè=\&»7\&»7*<Cée=l~+=+?+\;;[?-D¹ë93Mý¾Q"9­«9Vr>©qè=Ö;»7Ö;»7*<?À;?/òÛ>Z?6*?ÁÙÖ>¢J?NC±8ÔÕÌ9]Ý=¯A!:Ñ:À>?(è=OQ»7OQ»7*<UË<`q<0?mØ;ÖKã:F-?/?¹{Â8$_{¿Ëá6òZ9ß<7£è=Éf»7Éf»7*<È^?­¬á>kã{?É°ü>l>G^?NåQ¹àË9IF¾LyÓ9òe9aok?Ä¨è=B|»7B|»7*<r1f=í#=m¾3?Q4ä;{°;Vò%?v§G¹ÐË8®{¿z=¸*W8R!¿½è=¼»7¼»7*<6?øö>ÍºU??z¤?O[?{À??1®½9\£­9jÓ?£Ð:Ô¸:¯¡E?>Îè=5§»75§»7*<=µ¸=3	l=§TH?m|U>ï><.??dH:¼:áë$?°;¹R;¶2?(0é=¯¼»7¯¼»7*<ë?I>_QW? ÐÊ>ÖW>á`6?ÐÎ¡¶z9Þ5¼7q:Ò(=:"o#?9é=)Ò»7)Ò»7*<'qx=bÃ4=ì/?ç÷Ì;^;;)?·ö¸¹|!9YÃ¾p98Z¡ª8þ>Éé=¢ç»7¢ç»7*<÷+d>~E >m:6?¨èG?ÎG?=E*?^;+d#;sT?´]<Í< 7?hé=ý»7ý»7*<0§>hEI>}T?Øy?4E?^:?PÙ=m¶<ÆW?NSX=Ò@=QT?¢é=¼7¼7*<£¾=Ã<QI?Eç;Ì¯;V_?0ã¹^å/9õÏ¾R{Í9g·9Ìh?å¯é=(¼7(¼7*<ñò<ø¸<(?µ);Ø;9o?Æ'¹Ð}É¶ñö:AÖ«8fÀe9Wf>¦çé==¼7=¼7*<L{Á>ë><@?Üv¦?Ûr?òx/?ÝRÔ;¿u;Ã.]?AY>ð#Æ=«??²ê=S¼7S¼7*<çÁ>Ï/~>¯IC?»èÈ>~h>ÿ¥/?Ùë8ê}9Èm>m`:à@:W?õIê=|h¼7|h¼7*<ÁAD>º>ÎÇ<?æë#?¦Hó>P},?[æÃ:ØÍz:SõG?²Þ<ÿ4T<b	<?üê=õ}¼7õ}¼7*<¼/
=Ï!Ì<\L-?ïr;=-;à~3?Æ70Ðï8îìÓ=1¶¬Ä79ÆÍÚ»äê=o¼7o¼7*<Â¼c?8Ô>Ë[?Loª>(>ÉÄ?Ö?¸ç9ç¤½×0:­Fâ98?Ú¯ê=è¨¼7è¨¼7*<MàÁ=ªM=c.?LöÙ;S¼;$?\8F39nÒ=,æ85J9ÇµÞ>X²ê=b¾¼7b¾¼7*<È?þÇ>Ö???òæá> µ+?}ÀO9 G9C?o:Îøt:÷+%?{áê=ÛÓ¼7ÛÓ¼7*<Ié>B>¤r9?Ùè>È:­>¯
,?êKð;ô;çM?Û<ÃA<;?ë=Ué¼7Ué¼7.ÿ¡<L=³cØ<æ)?±¡6;ö;pª ?_¡Á¹ù'9Í¿¸Ú8}-'9ÿ¦>Ö1ë=Îþ¼7Îþ¼7.ÿ¡<â×>yB>Ê:?«¥>©Fy>¡û)?á:Òð:çëô>Ó»G<æ<ùâ7?"8ë=H½7H½7.ÿ¡<w?Î>ÃJ<?z©?BÓ>ãß,?Û¸ü:8¿*?9)e9?Õ>ãcë=Â)½7Â)½7.ÿ¡<®=Ð§p=ô+9?@±+<Jõ;03?4!¸­9g6½K_¹õX9©Ù¾&më=;?½7;?½7.ÿ¡<uº=¶@=×+?y;ç=Ó:¡©,?À9¹5j9ÀuÊ¾l÷Ý·î¾8Î¾rë=µT½7µT½7.ÿ¡<ú½v=Î¨8=¤+?}ì;a
;`æ	?$¹"9=¤Ì¾o)¹­9B¾Äë=.j½7.j½7.ÿ¡<¹°=Úr=Jh-?ñy
<Çè;Ë?ÚÔ¹F*¹8¦Û¿EZ¹ã+9øøH¿ë=¨½7¨½7.ÿ¡<¤Þt?L{ù>D{?HO@X¦}?`?WÐñ9¢·9Ø(?Û:Ra%:º©?ýë=!½7!½7.ÿ¡<Y÷?Ñ?«>
"o?&O?|ñ>"[?;R7Ô<Ò9qÈÀ<ëü¿:4Øe:âÕU?AÝë=ª½7ª½7.ÿ¡<ãBã=É=-5B?IÈ<z@< +?De%8Tµ­9Í¿s=Ú,L9½9¢±>µâë=À½7À½7.ÿ¡<=´çÈ<Ó÷-?mz;DX;ÍÖ)?(ñS¹ñh?9òº
¿6BÂ8ÆO9z)p>üë=Õ½7Õ½7.ÿ¡<©?å>ZY?A'?êð¶>º;?dÁô8,9Übd>Ø¹9}9ý?ì=ë½7ë½7.ÿ¡< Å×>3Ò>1	@?¤Ø·>ÊN>?6/?fÿ§·k9­N(½^Úß;ÖX;é"E?OSì=¾7¾7.ÿ¡<µ¥¥>Ïl>ö3?+Öu>f@>¶#?Ì¶=?Ä<èE?VùÓ<'5<9²-?¤^ì=û¾7û¾7.ÿ¡<E'?ëÜ>×B?Ùeg?Ç»?~N?kê~989¯>ç>eáå9ÆXï9àõ>ì=t+¾7t+¾7.ÿ¡<8=ï¨=Y½0?ØR;ýF;W ?ñRÔ¸bÆ~9NXU¾ûE8Xîg9à~Ù=ºì=î@¾7î@¾7.ÿ¡<ù>R>/\?£ºñ>DÄ«>Á"4?kù8Ð=l9¢=Ñ+:½
:7á?L­ì=gV¾7gV¾7.ÿ¡<khn>ï*>¢ð2?&ÍÐ>Â¦¡>ªU%?í1;þ:v2?ßÌ=ØA»<Os1?G
í=ák¾7ák¾7.ÿ¡<:ë>¨ã>ðö@?Ñ?|µÎ>»ã,?bä6Øp!9aµ<ý4!:Dü:ØO?f7í=Z¾7Z¾7.ÿ¡<(ó	?]S¼>;?KÀ?ã>¯4?Ô86O95K>á/;;È/?W:í=Ô¾7Ô¾7.ÿ¡<ü¿>¤><?¦é>1	¬>Ö×-?±³8*¼[9YQ>L¿9+ö9,Ç>/;í=N¬¾7N¬¾7.ÿ¡<­=?Æ
¾>üD?Í¥ä>5¹ª>¿m+?àÙ·zí»8f¾Í¾9®\9K²]?ñ_í=ÇÁ¾7ÇÁ¾7.ÿ¡<7#>A>ì=àI1?Å/???Ù'?4	8\9>;;¬!	;k/?ûbí=A×¾7A×¾7.ÿ¡<¸?!$Á>S@?à?®Ó>¢ú,?8þ°¢9ÕÒé=Õ9ê-.9f?~í=ºì¾7ºì¾7.ÿ¡<¨?ÊÊ>-}D?äú?uÒ>9:?781+Â9
XR=m:ÌH:p?uí=4¿74¿7.ÿ¡<6Ð>>2)J?wV?ø¯´>L?7?^½9ö"V9»â>hna:bÚ:mfT?B³í=­¿7­¿7.ÿ¡<ô>?P>w@?ïý?ÉûÂ>ù.?û9]9Ö£è>6ê:$T:ú§	?Õ³í='-¿7'-¿7.ÿ¡<Ðô>¿¢>h_A?¾Ñ>#>c¾+?K995{>-D·:¦0:5?Éí= B¿7 B¿7.ÿ¡<P=~¼M=ÅY-?m¸£;Ò*|;v5&?]bú¸J!9´Æ¾~,·i©92I½øí=X¿7X¿7.ÿ¡<~°>ÉD>/7?ÒËè>;¯¯>A)?ËE<;Óü;àí*?ç<Õò¤<Z3?¢$î=m¿7m¿7.ÿ¡<ÛN??SÇ>S[u?±,?KÕ>'ôN?m-9OÔ9&¦>ü^µ9ä¥9»ñ?÷'î=
¿7
¿7.ÿ¡<\©µ>d>K?Ó>Üa>.é4?ý"¸á·9B ä½ÃÉ9Lõ9J>»0î=¿7¿7.ÿ¡<
>oÎ=º;?Æ?$ôÖ>,-?[;b;:þ0?£Èü<P®<S9?Þ:î=®¿7®¿7.ÿ¡<ÿDs=ñU$=${=?1>hÊd>K*?$îo6ypR9ð<ï1F9<³µ9¶>î=zÃ¿7zÃ¿7.ÿ¡<uõ:=E·	=ÑÄ-?ÙhÙ;	Æ;l?ñm^¹°ß8ðB¿F¹l h9Kw¾g¢î=óØ¿7óØ¿7.ÿ¡<H÷?|>Â>ô;L?T?i7?57<?Á9Uw§9M+×>Í¿;Ï·²:ÕïW?§î=mî¿7mî¿7.ÿ¡<·XÓ>ö§>C?
ã¬>m>XY:?öÚ8úl\9+m¢=ÈlÒ;ñ;á.?Çî=çÀ7çÀ7.ÿ¡<±3!=PYÑ<ÀE?sëÞ;Úþ;¨¿5?¤^)¸î¨Æ8rAZ¾Æ6¤.8J<=Ìî=`À7`À7.ÿ¡<sî?ê>Ì>ðtH?ªTñ>QT¨>â7?ý
9\Õ9n?t>	Ê:±«:Ý+?Öî=Ú.À7Ú.À7.ÿ¡<@[(?3°>òÂt?H½!?*	¦>)`y?Ñ&g79`X=nt8V·j91=¿öî=SDÀ7SDÀ7.ÿ¡<Ëº=í=Ø:?d9<kÀ<`Ú!?
¹Äú¥9t¾V!ã8½òQ9¶y> ûî=ÍYÀ7ÍYÀ7.ÿ¡<Ôy=°5=e0?ÆkË;RÁ;~t*?Þ%Ê¸ù9B1¾åÛ8`2²9n¾>hï=FoÀ7FoÀ7.ÿ¡<¥>·ö8>`;?Æ©;?<ÿ
?ÜÐ,?X½8bM9ýB>é£<4´N<ÅK?Òaï=ÀÀ7ÀÀ7.ÿ¡<°R!?|Õ>×rA?
?ÙE¼>ÛA6?ÑÏ?9zC*9
3?yhá:zd:ÊL?7iï=9À79À7.ÿ¡<5ÞW?4Ð>þµ?V?Ùx?îÜp?ú7uç;93NU=y%9Òõ¡9µÆ>]ï=³¯À7³¯À7.ÿ¡<èf#?ÑõÄ>ìaT?#5V?¸Ö?È¹:?qwI8T¤9±=õÂ<q8c<m¦[?ã¨ï=-ÅÀ7-ÅÀ7.ÿ¡<öÚ%=	ð<èâ0?bÆ;R¥;;c?79¹î9­	¿Ë§¸eR9L¾¹ï=¦ÚÀ7¦ÚÀ7.ÿ¡<3ªé>¬k>#ÖF?§#¶>ºÝ>#W*?X Ê7n|9{ÉM=*T":$¯9Èl?Äï= ðÀ7 ðÀ7.ÿ¡<MÒ>Ã> :?s?|Ã>bM/?ýÖz=e=°¯R?;.+=¾bÞ<E?3Åï=Á7Á7.ÿ¡<ÅÜ>ô>T¹6?&¸>¨Þ>s(?ÍM=b£<ÌmI?M.=Ï0Ò<'!8?öÎï=Á7Á7.ÿ¡<ÝR=ÄU=V+?ð;(°;ká?ø¸5°×:9Í|;óS¸BC«9³h½ÄÓï=0Á70Á7.ÿ¡<x/=(B=£ø,?Î¸¡;Z;º<?zÀ¸ú¾»9z½7½è2Ï·°òC9uY½£Ôï=FÁ7FÁ7.ÿ¡<Ï?Ú £>eòk?ÍLó?fA{?òäw?Ïæ<Ì<,[?õ¿ë;Mg;öu?)Ûï=[Á7[Á7.ÿ¡<?Ië¼>¾½L?í>'©>þj3?_]9ÒÚ9Æ6¤>åâ²:À.k:x¸B?æäï=ùpÁ7ùpÁ7.ÿ¡<¿ó>o!¢>6o@?R~ ?©ÆÚ>Í;?HÌ7l09RÓ<¶A9¨Ï9î¿'?Xåï=sÁ7sÁ7.ÿ¡<OF?üJ?AVA?8?ª	?F+?T;9çp9Õ>þþ#:´ß
:zõ?éîï=ìÁ7ìÁ7.ÿ¡<BÌ<ò1<¿ï8?_ÇÍ;)Ø;C)?=g4¸xL¾7*°r¿ n¸u/º8WT¾[õï=f±Á7f±Á7.ÿ¡<[=hEÑ<ØA3?PóÆ;^µ¦;qÁ?èªw8V¥O9¸«>=¸oÅ&9Bâ½ð=ßÆÁ7ßÆÁ7.ÿ¡<­`ê>xI>ìô??æ-?ÒÉ?(?TÔ·×;A9\¦½|oÜ:#¦:ñé)?®ð=YÜÁ7YÜÁ7.ÿ¡<¨Û=ìîÕ<D¼/?L+~;¶z;±Ã?d\F¹O9£$¿%w89a9#>Û±ð=ÒñÁ7ÒñÁ7.ÿ¡<èþñ=u¥=¸;?<g9<Dû;|å<?N¹Ã¸»¾r9GiN¾UU´8ÚÝÔ8ÝßØ>½ð=LÂ7LÂ7.ÿ¡<ûQ>ÛE> >?Pµ>&0>_Ù/?ç 9Ç_9H
·>¶aÐ8C¢ 9-&>gñð=ÅÂ7ÅÂ7.ÿ¡<óh?^§>âLM?-*^?S?C5>?W9y9Î<ø>¯	:48:ýP?kúð=?2Â7?2Â7.ÿ¡<'>-SN>_K=?LÌ>XAO>ó$?Þ7'¹øb9 Ë¾àÐ¿8õªÅ8Õkø>fñ=¹GÂ7¹GÂ7.ÿ¡<»>¥)?>ôâ:?P?tÞ×>½1?ô<S+<z&K?I÷Î<ÝK<.>?gñ=2]Â72]Â7.ÿ¡<9¯
?$³>ÅúI?q¿?C?å2? 0á8£Øã9gý=S5*;kû:4-?ð:ñ=¬rÂ7¬rÂ7.ÿ¡<þ°=RXß<I¹,?{Eð;ú­;H­1?Se¥¸òu9vô¾Æö8|À9U>2Xñ=%Â7%Â7.ÿ¡<7}ÿ>÷R>{\?oóà?Rå?^¸F?_©):Zó9`O2?b±;©M;Ü\?mñ=Â7Â7.ÿ¡<Ðô>Ap>Ì
?/zP?µÖ>e´x?á9èÍE9fI?ur´: Æk:àìC?Æñ=³Â7³Â7.ÿ¡<Ñg=aa)=Ã./?]qI<[ <ü	"?Ãk¹%V´9+§¾Ð§8NºR9vÝK>Õñ=ÈÂ7ÈÂ7.ÿ¡<z= @V=60?òÑ
<³pØ;a1$?²[¹79ð
¾ÍwÚ·´úC9"°½ñ=ÞÂ7ÞÂ7.ÿ¡<´ã>ûl3>ï¿:?>eü>x6Á>5'?¸Ó7=ÿð<EC?be7=õ8ÿ<iô7?ªñ=óÂ7óÂ7.ÿ¡<Ã=± Â<ÌË.?ÞP6;¶ ;ª4?ª
¸Ç¿P9°\¿½Ycú¸¦Ø?9#§¾Ýñ=ÿÃ7ÿÃ7.ÿ¡<¥&ò>©Þ:>¬Ý¥?<·?.E?Jn?iz9D
¨9ñ×>æª;D;´, ?äñ=xÃ7xÃ7.ÿ¡<0:>^s=>¡8?MwÖ>æø >Z*?õOå<#<ÏM?¿O<Ý¼<®ñ<?zò=ò3Ã7ò3Ã7.ÿ¡<øð<x¸<C4'?×ü>:_x:ªÄ>
W¿7Rµ9Ú+·=É·:Æ92ü¼ò=kIÃ7kIÃ7.ÿ¡<âÃ×<3¨<&2$?l5m;£3;Á)?ãé¸I>&9r³¾u!¸ýF9Ú6¾)ò=å^Ã7å^Ã7.ÿ¡<°ï>û¿@>Û9?Æø!?åoí>¢.?^¸<ffa<!fQ?ÿe<Ýo7<hõ<?È]ò=^tÃ7^tÃ7.ÿ¡<ú¿>C>÷Z8?Ï ¶<í<ñ1?#\y¸àÀ7fé¿ØC9Yo92¬Ñ>®}ò=ØÃ7ØÃ7.ÿ¡<WCá=ïª=à)?í_<Ö;­ò?6(¸zçA9(|O¾jxÚ8Bx)9¥>ò=RÃ7RÃ7.ÿ¡<M}?ÕE¤>SËI?	ös?÷#?ìr>?ÇÆ8ª¬9§'>¡F;KÂ:/F?@¤ò=Ë´Ã7Ë´Ã7.ÿ¡<F=à<µ&?]L;½R;;eÏ?;S3¹#®9ð¾c7³¸8Ì!]=ó½ò=EÊÃ7EÊÃ7.ÿ¡<¸ü>Þ×<>ÃG4?àT>Ø!N>|#?Íku;Ú+;Ô¡7?æI8=Ø=ø/?®Îò=¾ßÃ7¾ßÃ7.ÿ¡<Õ?N·9>º±?Ëó?â>n?RÈ8Ú9{(>ýÖ<ýÆ-<¹¢?Ýò=8õÃ78õÃ7.ÿ¡<a>¾B>³Ä??¿à>ß×=Ïþ,?Ì¸ä7]7³Â?wÆ9?úª9wC?¸ýò=±
Ä7±
Ä7.ÿ¡<uLw>È >÷E?,,>W¢>ä*?Lå-¹ÍM9: Ø¾v×!:é:¥?Có=+ Ä7+ Ä7.ÿ¡<TqF>&
>
8?®êË>§>%?èGr;³ß;M?T=erÚ< ¾9?¹4ó=¤5Ä7¤5Ä7.ÿ¡<úS?Ì®?8?zÚ?+Pã>á4?l3,9ÛÆy9Ä}°>òÓ9b9ez-?YAó=KÄ7KÄ7.ÿ¡<î¢Ó<°v<ûô8?ÿ
é;u²É;~ä?D,U7 ü7;X>Frß·Ù89jù½Khó=`Ä7`Ä7.ÿ¡<o£Ú<ÿ <á.?Tf;SJK;:?@®¸ØVV7ôPÀxÝ»·>Ö9­Ê7½gló=vÄ7vÄ7.ÿ¡<À#Ç<¡<×È/?öw;÷V;jD?7¹JZ9pº¾õ%8Þ!U94Æ=yó=Ä7Ä7.ÿ¡<ÙOù<D®<47?øÑ;Ñx¨;>?R¹«w9Byþ¾þü¹8	aa9åAS>ó=¡Ä7¡Ä7.ÿ¡<ÜS=I!=k1?Ì;9;ãy
?¿¹ÈúÈ7VÃ±Àjô8"®¬9¨ÓÜ=(ó=~¶Ä7~¶Ä7.ÿ¡<í~>´o/>c9?	E±>0¨>(?Àñ;ëÝ:eZ7?­í<Rw¥<Ü7?g«ó=÷ËÄ7÷ËÄ7.ÿ¡<¤>AÂH>X·7?rÊ><;>9*?¨º=_CÇ< ÉF?¢®<¦fu<&5?­ó=qáÄ7qáÄ7.ÿ¡<OÄ?+·>È[?_2?d6í>!@?·_`¸ÓM9M¯¾¡9ÎÑ9p°÷>iïó=êöÄ7êöÄ7.ÿ¡<¿å=è=Ò<ÜA$?3@=õº"=a.?f Ò6I<9%0<Ô
Ç:+ ³:=?ýùó=dÅ7dÅ7.ÿ¡<	Å=®*E=³óH?ÄO<°y
<Ár?ã]¹&­ 9TËj¾ì~¹¯©Û8¿Ôüó=Þ!Å7Þ!Å7.ÿ¡<ò³
>Ù}Å=sË3?vH+<7<å?¦3Í¸Ñ¹H9®Ú¾g]Ö¶¡ÜR9_ ¼s#ô=W7Å7W7Å7.ÿ¡<"	Ë>­>Bù8?AtÊ>`>ìí$?·Ó<<(iF?M½<Jú<>l:?ô;ô=ÑLÅ7ÑLÅ7.ÿ¡<Òñ>£d >HU@?Á*?7³ö>d11?
¹Fu9kÛ¾î£ :A:¹Õ>ô=JbÅ7JbÅ7.ÿ¡<uY=\s=aQ/?¼l~;ze;Ô
?oÕv¹H0s7(ëÁVæ·¬pe9ù½4Åô=ÄwÅ7ÄwÅ7.ÿ¡<vÝú>ÊO¦>\A?«Ë?3hÃ>0?ò'¥7Ä_9ò<=!¹9F9×?Ôô==Å7=Å7.ÿ¡<ÕÝÝ>Á>ÚVH?iôÝ>^l£>"Ø-?Í ¸{»V9·ì¾j¿î:Ùµ:Û\(?¸Ôô=·¢Å7·¢Å7.ÿ¡<Á5¬>pq>r6?¢(?4ÞÅ>Ï-?|Ôr6r 91>Â;¦»8?',9*>Hõ=0¸Å70¸Å7.ÿ¡<8^?/ö?¨
S?ÆÃr?à,?
4?aËó8/9h_>Òä9£¬9z>?õ=ªÍÅ7ªÍÅ7.ÿ¡<q»Ë>ìÚ>÷ØK?+×>>4û0?>¸q/9Ý¦½?Y9¬½ 9ôLd>1'õ=$ãÅ7$ãÅ7.ÿ¡<$äs>»_+>Ø)6?®Ö>Â¼>*,?èT=C*®<¦ÌL?Uæ*= è<<?1õ=øÅ7øÅ7.ÿ¡<s»^>x>j46?OO>  >@ù%?Y-¦:¥p:áÇ0?ê¹°<:<ùB1?»5õ=Æ7Æ7.ÿ¡<2©>,>à=>?òæ?
5á>ÿñ.?îpN<ï4<²N?òX=Â²Â<*;?oHõ=#Æ7#Æ7.ÿ¡<õ6?£>"ÞJ??¶æÒ>";?sÅ7¯9ìl=ìÜ9:v>:á>?Úiõ=
9Æ7
9Æ7.ÿ¡<ïX?|[Ñ>¼<?(ã>VÚ¦>.?îÃ´¸(õ8x¼¾rLØ:^©:­@#?Kõ=NÆ7NÆ7.ÿ¡<üèL?QÊZ>ZÂï?qT?ÙðÌ>T¯?àQ8kb9Uªí=>u¿9«Dg9µîS?õ=ýcÆ7ýcÆ7.ÿ¡<æ8g?ØÕ>Ñá?Ùa?¿×>@þ?pIA8Âå49:Ä>B¬:¿9V:f?õ=vyÆ7vyÆ7.ÿ¡<(à>,V>wÚ>?õ£?çÍ>û /?®CÈ<ùÚ|<EÁJ?´<\Èy<I8?¢õ=ðÆ7ðÆ7.ÿ¡< §>ª`>¨[??^õP?i?)û8?Å1(99\>Fì98:yÍÐ>Ôõ=j¤Æ7j¤Æ7.ÿ¡<¡í>Í¹Z>ñ?Ð?IÓ?dv?¾Ò8N9-^³><3:ì÷!:ûí
?rÕõ=ã¹Æ7ã¹Æ7.ÿ¡<ÍDË< Ô<ó¦-?Õ;E{w;ºf!?N§¹uJG9»¾ ]'8n
9,R> Úõ=]ÏÆ7]ÏÆ7.ÿ¡<tþ>é¨>½á@?ZZä>y¨>Ïn-?>¦c9$X9ºÐ?­öÞ:9µ:«ÓJ?/åõ=ÖäÆ7ÖäÆ7.ÿ¡<
5=¥=b1?hª;Í;¬N?5ª)¹ Û&9='¿S¹ö9=ô¿êýõ=PúÆ7PúÆ7.ÿ¡<îl>³F>?aD?®µ =Gå<º/3?lü7s9Ãnc=ÌJ·Fw9µ¼ÿõ=ÉÇ7ÉÇ7.ÿ¡<SI?ªµ>+X?Ò×E?|%ó>>MP?ë\9:#9uL?ð>;¡Tá:I'?!ö=C%Ç7C%Ç7.ÿ¡<>á<Å½¢<§(1?Í¡;	w;xp'?¸Ä¸l 9ug¾±J&7(*]8ð{À=ö=½:Ç7½:Ç7.ÿ¡<Ç¹«>.óW>îK?£Äó>(°>l 1?è`8¥2Å9Ë==Ü::à8Æ9Sq?0ö=6PÇ76PÇ7.ÿ¡<=J>Ê=¯[6?²ï>7°>Å-?%é<Iw<µE?T=q
Á<:?mxö=°eÇ7°eÇ7.ÿ¡<^Òø>Q>$R?L"?wu¿>êY? 9ê49s×>ðÒ9IM9¨!4?={ö=){Ç7){Ç7.ÿ¡<E=à='@?Ñd#<sWó;¶ä+?ñv²¸³EÍ8JÞ¾¯Ó¸F(A9ñF¾Ú}ö=£Ç7£Ç7.ÿ¡<l¾O?Ø[ç>³Þe?^õ?·>9^?dJà8Üä~9Ca>DÔ#:Àk
:Ô~?ö=¦Ç7¦Ç7.ÿ¡<?\È>[ÁG?|>vag>DÌ-?ýà°8ø8*9Y>VG:¿:°xã>B»ö=»Ç7»Ç7.ÿ¡<¥¿<_î<+?@;J*;Þ¹?d¹ÉäÂ8ùG¿ØÏ8e9lC²=Åö=ÑÇ7ÑÇ7.ÿ¡<Ôå?oÞ¶>È¤M?ãay?Ó?åIK?LÉ:¯:Y!?GÂP:b:]§'?èö=æÇ7æÇ7.ÿ¡<=y¡à<^s2?ëQ©;¨;¾t(?&É¸P*Ý8Áè¾ê¹øf9×t¿Àûö=üÇ7üÇ7.ÿ¡<?Cé®>Ð¼`?¼l4?Jî>B?¥¬9b9#?a; ´;±6?j÷=|È7|È7.ÿ¡<¤ÉÁ>öRr>p¹L?ÿ >wG_>u7?¸ác8[µv9Øvì=9wd&9Û|W?æ4÷=ö&È7ö&È7.ÿ¡<¼à>¾>r1A?ä½¨>px>òÓ-?Þª®8úg9A>X0;+f;?h??÷=o<È7o<È7.ÿ¡<Á»=rTÖ<ìB/?¾¸<= ò=?Ð'?e÷8¶9½VK=ëÀ$9´Ð9J>ÿm÷=éQÈ7éQÈ7.ÿ¡<@ú;>¥î=Û­I?ôá>Ó¨>¦+? +=û-»<¢°Y?A=¥øõ<kI?2z÷=bgÈ7bgÈ7.ÿ¡<°º¬==#]-?Ew=Ê@=ó$?Î9yõ­9¢?£:<´<yÀ.?¹÷=Ü|È7Ü|È7.ÿ¡<rß<F£<jã.?%^Ì;Æú«;?äG^¸|Ü9ËÃ½ù·A9Ò^g½ù¹÷=UÈ7UÈ7.ÿ¡<û3¯>*[>ÍL?`¼?{Ì>Ã´7?+9Ç49¼e7?Ãä7:êEÿ9Ðj8?Ã÷=Ï§È7Ï§È7.ÿ¡<_[Ô>Ðý>ÿbL?F=+?ïç>×¶=?½Ûv8kI9»¤ß=\×: ­=:»W?[Ö÷=I½È7I½È7Ãdª<ÇªÑ>}K>§VI?ãc?çH?v=9?:z8?ö9óó=ÓW:îV9úZY?è÷=ÂÒÈ7ÂÒÈ7Ãdª<2×?¹Å>b\L?¤Q?¸=?>?6?:¾9C39ª?ª
;JË:e2?²ø=<èÈ7<èÈ7Ãdª<âô]>âÓ>T*Q?ï?°Ì=?QíL?Pá=Ç <ZX?('<À­;Âi?â4ø=µýÈ7µýÈ7Ãdª<Pë?>>
z?g|ª?¢aN?zyS?Ì9üþ¾9r»?#ö:{:X[?êEø=/É7/É7Ãdª<?§\¬>±H?ÑõÈ>|>G¹;?(O¤<ÜÊP<uI?]=j´<£K?ùbø=¨(É7¨(É7Ãdª<û>|Z£>6¶D?rö
?ÖËÌ>ät1?K$=
Ñ'=V»R?ô=¦¿<ÖÄ??ø=">É7">É7Ãdª<ç>ÀJ>A?´Y?Ãuº>ð70?ò8´9ÓÆì>eq :å:­U?ªø=SÉ7SÉ7Ãdª<³ÿÌ<}«<tQ/?©;~;½y??9+¹[+9õÿ¾~8Ãï®8b!R>ëÁø=iÉ7iÉ7Ãdª<ò@=0=Bz,?Q#¯;4ù;ÄË?Î¸Ú)N9Û¾v[-9 ª9v>­Ùø=~É7~É7Ãdª<
åI?s=±>$Î?ó@;X?Iöe?::Kî9n?¬:Y.:©}?"ù=É7É7Ãdª<Ë>0v/>°Ê:?íf?\î>ú'?70;&Rï:ÎZ<?³¥:=Scÿ<4;?g$ù=©É7©É7Ãdª<¥m7>*éþ=J68?Ï¢<O,n<".?ù`¹kw9ñóØ¾\¼·J95N"½ÛBù=û¾É7û¾É7Ãdª<$ëX>á±>B?OOL??U$)?ÚËó¸j9Oâo¾­X:þ­/:i?ÀJù=uÔÉ7uÔÉ7Ãdª<v(ü=+B·=Ä0?³	> óÌ=Ôÿ+?¸®:Wp:ï9?O¹®<
Øv<p45?ìWù=îéÉ7îéÉ7Ãdª<Æ¹=o^=~·-?ÄÜ«;cC;[à(?O@H¹?9?y0¿É38íï
9iö>kù=hÿÉ7hÿÉ7Ãdª<®é<U¬<Í-?¶¬ó:¯à:PÑ
?¬,¹U9RÐÎ¾sJ9j9h7ï>®ù=áÊ7áÊ7Ãdª<û>oN²=WÏV?Zo?EL!?Çð=?WJ*9¡¾9KPe>
=<vh?QÑù=[*Ê7[*Ê7Ãdª<ß´Q?ê>çd?Oô>£t>êM?Í¹ß9iYj¾ë½-:#wÁ9´æe?ÑÖù=Õ?Ê7Õ?Ê7Ãdª<_ =bm=R_-?ÿow;±V;ë?Æ@¸X¦>9m¾S9A®9B>µÙù=NUÊ7NUÊ7Ãdª<ï?=ö>Qa??¿@?cãH?
]9³9x¿>ÿ-;Ü¨Û:ÏÈJ?ßù=ÈjÊ7ÈjÊ7Ãdª<2U=8=0?Ý#;ýë_;ï?à¸±09ïÐm¾÷XP9V¡9p¥>7)ú=AÊ7AÊ7Ãdª<£@>¡?Z>t8?¼Ä>>z)?ÚÓÙ7¶Ji9Ëo=:©x9ñx9©µÿ>bú=»Ê7»Ê7Ãdª<¶<ii<F+?{Z¬;hø;¢?¾Ý¸j+9
k¥¾Ií8¾Â49ÂëA>Âcú=4«Ê74«Ê7Ãdª<FÕ§>epg>Þ¤9?Väo>t4>ã~*?}
é·Ü9yà½Ìj`:n74:Ñd?Slú=®ÀÊ7®ÀÊ7Ãdª<O1?Í>¹x;?ç·?dÿÎ>ÌØ'?¾²Ã8	
9±,>ô±:£x:
vi?ú='ÖÊ7'ÖÊ7Ãdª<±%}?iô?áe?u×?Ë­s?ìa?Âó¨9
c9äg	?×¿:$W:2°4?Øú=¡ëÊ7¡ëÊ7Ãdª<&n©>'ú\>HD?®ò>³>Ë-?O17Z29ÙáÕ<§;Õ8++9iû?>½³ú=Ë7Ë7Ãdª<ÙO	?ÇÅ>Ôg?Ñ©?b >7Ù~?kÈ¢=:r9=Þ¶`?ù=<¡lz?%¾ú=Ë7Ë7Ãdª<£ë<ûç¯<¯v+?>Ý$;§Q;ðc?NC·x¼t9Q ½T1Ç¸ô]9p¿e¾øû=,Ë7,Ë7Ãdª<ä?û3>/0e?Â²?½³M?Z@?=¦9ïÖA9%Ô1?øBê:NJ:eG?eUû=AË7AË7Ãdª<FÜ>·>³OS?óþ?Ñ?
K?Ö&U:7ÂÛ9°Mx?'R.;ËÎ:¢X?
[û=WË7WË7Ãdª<ÇÕ='=èi,?H<úaÃ;,?.Fê¸OÂ±9÷±(¾ãcå8ÖCr91er>Dcû=zlË7zlË7Ãdª<J§?óÐR?j%K?înâ?$P?ñ¨K?ÿèÏ9`é²9"¿?äYá:O#:Ú½F?Õkû=ôË7ôË7Ãdª<	]#?Ò2Ä> (U?T`ö>2ô>··S?·®"9¨Ã9uO?qÿ;Ò?î:­x¥?(lû=nË7nË7Ãdª<­CÀ>Rç;>vø?¶C§>.gN>ïtO?y¹9"ÚÇ9=í>¯{<÷Â,<d:?B¤û=ç¬Ë7ç¬Ë7Ãdª<@¬?2>ßÐT?(YÞ>Íä>ö3?Åmï¸sg89µ1¦¾ä«9èÃõ9óµ²>®û=aÂË7aÂË7Ãdª<Å>3m>ßB?«Ü>k>?3?y¹¬9i¾E9ð¢9z>rÇû=Ú×Ë7Ú×Ë7Ãdª<^Ó+?¥:³>ælu?¡*6?\²È>]h?Â§	9b¡Ó9ý&>q9òÚ9;¬>Îû=TíË7TíË7Ãdª<$>"½æ=æý5?)§x=sL@=ß%?¾¨J8^93ö¦=N:!8|59¯Eã=ÚÑû=ÍÌ7ÍÌ7Ãdª<ÝK>¥j>>ÜE;?¯²>L}>tü)?Ù<»L<4]J?ó»<Óp<ÃI4?Ïâû=GÌ7GÌ7Ãdª<B@ø>ß¤>£A?fwé>eÏ®>ó*?EÐ*99¡¥>ò·*:¥O:Èê#?øû=À-Ì7À-Ì7Ãdª<«_?òÔ>8?Á>ÃcE>az?4m82gÖ8g>á'9À<9å>0ûû=:CÌ7:CÌ7Ãdª<ß%<=
={­*?\<"Ûù;´:!?ù£r¹è5,9QY4¿ü*<¸Ó8×S¾Ûü=´XÌ7´XÌ7Ãdª<Õ¿< a<>,?ÿa;é;]æ4?#4¹ã9&½¾(8E9½³Ù=9ü=-nÌ7-nÌ7Ãdª<ô=zÃ±="0?gë;£8È;?>¹Þö8Ò¿Zë9tC9·®>Lü=§Ì7§Ì7Ãdª<±r/=¹úþ<y&0?bÂ<Ïá;>*?úiæ·¾N9à§½ç*#9øê¼7.]@åWü= Ì7 Ì7Ãdª<¤AD>!>ô??JTá>¤Ä¢>21?@¶<Óõ`<E@O?Õ^¬<ÃYh<3ê=?4gü=®Ì7®Ì7Ãdª<(aÛ>>â@?íë>â÷¯>^+?©ÿ¸Fp9Ík¾¥:´øZ:"??~ü=ÄÌ7ÄÌ7Ãdª<ýÆ0?É#·>4w?.6ç?»£?z5?@:÷:&"?mY;wð;<K?¢ü=ÙÌ7ÙÌ7Ãdª<l>ò<>æ§5?i¹>¡>Ò³-?<)©<~DX<:=H?PB´<Àz<?8?ü=ïÌ7ïÌ7Ãdª<§µ>_¯\>b8?7?:?=u1?Ýß<4Y<Ë¡M?#[,=ç<ø>?½¶ü=Í7Í7Ãdª<»?Zº>Ï:?ÒIÅ>¢^>á3*?ëÅ7î9Á½
=UÓ<1w<§=?zÆü=úÍ7úÍ7Ãdª<w^?^¿>X?1Kz?Òüô>·Å?Jò=
J=2u?Þm=úë<?Ùü=s/Í7s/Í7Ãdª<MÀ>4Ã}> ÿA?ó>¿b´>Nt,?Ò46¹OÑ8T^¿ù5G9¨·9>×>áü=íDÍ7íDÍ7Ãdª<·oã<Hª<µ8+?¦TÁ;76¡;?eI¸h?99må
¾£¹Räg9Oü¢¾ìæü=fZÍ7fZÍ7Ãdª<Åß·=¬v=	/?¨<Oç;¦ø"?ô¹xá9}å¿L599Pn?¤èü=àoÍ7àoÍ7Ãdª<´;=ø	=P/?\N;ÏZ;VÖ ?yß¹ØóÉ8í	°¿0¡Ã8h­f8ÛY?ý=YÍ7YÍ7Ãdª<kd=¨çÓ<Op.?¸;o;ûÔ?NÅ¹i 79ZÇË¾RRÂ¸nA*9Ó¾ôý=ÓÍ7ÓÍ7Ãdª<Sáï>&7¡>u>?I-?*ù>
2?%Ñ"=L±Ñ<ÌÅF?\%;Èà:2³<?t*ý=L°Í7L°Í7Ãdª<8>åL>ÇÊA?Ü>ëíQ>.d.?Éj¹gúj9
«¾V9ñÑ92ª>Dý=ÆÅÍ7ÆÅÍ7Ãdª<Ë.ú<E¶<»°/?®h;#<;->?öe¹,¦9Õ8¿^Ü75Z8alè={Uý=@ÛÍ7@ÛÍ7Ãdª<®µÒ>
?>O@?*³ü>áª·>0?/E¯8¡ÚÂ9QEæ=:S=;Û:Æ\?Ûuý=¹ðÍ7¹ðÍ7Ãdª<©lÈ<ñ<q>,?RÏ;F¡;É¯$?É¹ÊÑé8¬¿ R¸Bù9Þ16¾jyý=3Î73Î7Ãdª<Ý}
?µ¤>ê[?ÿ>ÞX>058?ì>ä¸ÌIÊ8Æl¿3ñE:/k:{}<?ý=¬Î7¬Î7Ãdª<ýÕ?ÞÉ¸>ðkK?ñ B?Åà?Ù{;?8¿8vå«9É?>@e:.:Zö;?^ý=&1Î7&1Î7Ãdª<2êD?ö>ÝL?á/(?«Ø>¥ßF?-ÃF·Ä9±®C½W¿;½:ÕþP?Cý=FÎ7FÎ7Ãdª<]
>ÉM>­)8?³¯É>ñ>D,,?Öñ¹nA9và+¿Á£©8FÏ9¬Ñ=Y°ý=\Î7\Î7Ãdª<O@é<bÀ¡<8?_¼;¼;Í©?FÖ¹<y9Ìë¿ºöô8¾w8ü }?náý=qÎ7qÎ7Ãdª<_F?AÖÒ>Árp?Ýæ?L¡?zT?>TÎñ=v¨?lI=¾8==UY?Ãýý=Î7Î7Ãdª<KÙ¿=Øò=`9.?v~=H½A=îä'?¥2ü:Çî¼:Ü*?îð<ï!Ó;Bq9?Å4þ=Î7Î7Ãdª<Ûð¨>ùb>å>?=Ë?°Â>¦L-?RÀK=Í0=ÁrK?à'(=9jç<2:?^þ=ÿ±Î7ÿ±Î7Ãdª<YÒE=tJ={G.?P°;]C;\?Ñ}o¹þ¦9z·¾}J;ð;(2$?kþ=yÇÎ7yÇÎ7Ãdª<ÐÈ<rV<½*?(gh;YE;¼?ù)7¹Ìî 9®¿Fñ*¹zhu9R²¾óxþ=òÜÎ7òÜÎ7Ãdª<MÔY?µ{?ýSO?L?kkN?~z4?]Ð8tö9z£;>_ñå:9:,:?|þ=lòÎ7lòÎ7Ãdª<x«>8t>Mâ3?]J>nT>)?^ É¶&Bª9à4¼¼"Y<ç¥<F7?Ôþ=åÏ7åÏ7Ãdª<â>w¸>w9?U¢>wm>«3/?øg¹@¨9LCø¾w:±ï9®ù	?¡þ=_Ï7_Ï7Ãdª<Ö=¥=N	,?Zø$<0ó;ó¨-?I6^¹Ó5í8SÐo¿
á89
9æÆÉ>èµþ=Ù2Ï7Ù2Ï7Ãdª<íå=f\N=Bþ4?¤A<9,<n%?0rÆ¹.®8ÁÔÀÁFw7M9®ï=ÐÀþ=RHÏ7RHÏ7Ãdª<ò,ì= ã§=å4?åa<pRä;×ù+?ù0V¹J9ÉX¿ýp9ú9âå>IÁþ=Ì]Ï7Ì]Ï7Ãdª</?ýâ>¹}?|Au?!?gÓT?2K9Q09ß0É>"=¦¹<ÀSr?Ðþ=EsÏ7EsÏ7Ãdª<®vÙ>>±uY?ðüã>°">yT=?;$8/`9ü>e:£´:dÿ>ôþ=¿Ï7¿Ï7Ãdª<e0=òéý<Ñ1?æ9;¹¬R;ã!?i¸h	29tuÈ½i7J9Ü=õþ=8Ï78Ï7Ãdª<ª¡»>Ê¦y>!g@?,Å>;ÄW>Z#.?) ¸GÀ9ûT½=®|95§õ8g©?#ÿ=²³Ï7²³Ï7Ãdª<:>x8>íF?uT?h¿>ñG-?DÈ¹"ÜR9gþ¾'á¡9ÑÀÞ9i
º>3(ÿ=+ÉÏ7+ÉÏ7Ãdª<Î´x>¸£)>»¨;?£(?1`Ê>;0?jôd¹Y×ñ8í[r¿r9¼ä}9]ô>>vÿ=¥ÞÏ7¥ÞÏ7Ãdª<ZS>t:>SB?d9?ã>$+0?Çø:¹lê¾8)¶z¿À:ÆÉ9öD@?Ûÿ=ôÏ7ôÏ7Ãdª<0]>â>²F2?js£>&Äz>½Ü&?AÕí<®u<¯TJ?W<Þ¿?<".?2ÿ=	Ð7	Ð7Ãdª<>Z4P>Ý°6?m3?·ü? È'?b¹!=FÕ<EB?Î[è<Tn¤<´à4?6Éÿ=Ð7Ð7Ãdª<>@Ä:>°\A?&°?'Ó>nª2?È÷¹M29ª§Ä¾[Ú³<`mj<RgD?îÿ=4Ð74Ð7Ãdª<ìô>K >Dó`?IO4?ÚÖ>ñW?Ì:9aÀ9ËGx>Âí:;À@ü:´=?éúÿ=JÐ7JÐ7Ãdª<¨7>Í>¯2?ÜjU<g$<z&?÷(¹ñ9Eº¿899õCx>n>~_Ð7~_Ð7Ãdª<ù<V²<vä2?wk;5 t;|3?.£/¹Ò¶9T2¿ë¸±Hå8ß0¾ì>øtÐ7øtÐ7Ãdª<Äô>al7>`9?s/>_£g>û%?Ä¸W9Ê0¸½,Â9¤y­9pE?1=>qÐ7qÐ7Ãdª<Æ.á>s>ÃP?ÅHY?Sq?±Ç1?¦o9lg$9N:?*H9Vú®9m>M>ëÐ7ëÐ7Ãdª<Í£Ô<ÔX<Aã+?÷1;R;?vgw¸©9yÉ½(·\ó9î	¼.\>eµÐ7eµÐ7Ãdª<x3>Å¬F>ÀgE?ní1?iÉ?+×0?9X£,9é]Å>"¡:Ô
:D?j\>ÞÊÐ7ÞÊÐ7Ãdª<Z/?·~ä>GvD?«

?ÈHÐ>^-?C*¹8mm9'¦G>a;r H;8?_>XàÐ7XàÐ7Ãdª<h"=±î<½.?³;ðGf;N%?5U¹­_8=rÈ¿Ø|Å·´¢9q]½z>ÑõÐ7ÑõÐ7Ãdª<ñ·>åRb>P?è>ÅÉ>rA?pÎ8Ø¬Ð9ºx =Íu<:ý9ÎD>?¡>KÑ7KÑ7Ãdª<C6û>ñ+>]V?Øéu?qï'?Oo;?»9ßç92<>ýñR:í:¥@G?b>Ä Ñ7Ä Ñ7Ãdª<b?óÇ®>MÂG?> ?8Sê>"/?ï_8ÿ09õß=\Á:QËÕ9åï*?à>>6Ñ7>6Ñ7Ãdª<óøÁ<|<
-?E¥\; 2;d§?Ìi¹K69É#¿Ô©¹Y8Ýjs¿I>·KÑ7·KÑ7Ãdª<DI=
=3?ß\ç;ÀÃ¥;L§2?
8Ï·Ð<9£½`¶O¸¥°#9l"¾á>1aÑ71aÑ7Ãdª<ê>y>ÄÀE?Ò>æl¡>Vó&?\¶ØÊ¹8ÊH¼j;üdÄ:Zñ:?Ü¦>«vÑ7«vÑ7Ãdª<uØ³>wl}>¬5?ðÏ>În>P¹'?%FÒ:è:ªËP?¹<²N<aÔ5?.ª>$Ñ7$Ñ7Ãdª<×=Ä^=å)?ô Ú;õ ¨;Û%?ãùÀ¸ú)9kQ¾ýüt8²%95è=¼>¡Ñ7¡Ñ7Ãdª<2o>|qB>èB?iÛæ>ÚÖ¬>e÷*?|m8N·ú8)r>ì{¨9ÂPª9L?ý>oß>·Ñ7·Ñ7Ãdª<¤?O£>£Go??,^?!Zç>Ä×u?|59¢9n±>êÀÛ:§/Y:\?Pô>ÌÑ7ÌÑ7Ãdª<O±?]¸>ËY?«?§'?ÙÔC?§Í9ß9Æ«>í:":D?[ÿ>
âÑ7
âÑ7Ãdª< {>L®>]?Þa?M?´O@?£C=»Êß<Ë_?{½<Ñ%]<¢W[?à>÷Ñ7÷Ñ7Ãdª<¶>Å;>6?ØÀ>ñù>Ü-?³µ¸ÿ^93¾³;Ì9æûã9¡Tå>>>ýÒ7ýÒ7Ãdª<¦aR?Öà?ä$I?
;?#±?:?x`8
/9à!Ú=À-: á9j*E?^>w"Ò7w"Ò7Ãdª<õ>æª6>È@?Èg?òÏ>9ï+?pÕ­µïm9`;» 9«_­9í>>ñ7Ò7ñ7Ò7Ãdª<ejU?ú>xZ?B E?%Aø>¼ÊK?Z/7¬´C9¬ML=|¼:áM]:$Y?>jMÒ7jMÒ7Ãdª<\y?ef¾>Ñ??ä­*?Gwù>U&/?Ü¨3·îýÿ8Pª3½¶:E#M:<.3?Õ>äbÒ7äbÒ7Ãdª<îH>°û;>ðI?yñ>Xcª>I5?U¸hÁ9O¨ë½Õ9Â9ïëÜ>E>]xÒ7]xÒ7Ãdª</~>Å2>Àþ5?Ïß<4
S<î©)?`V.¹|^(9¿¶Þ8Pe¦9o8+>V&>×Ò7×Ò7Ãdª<z>:¿¿=5¥+?;¥<R×;&7'?¶å¸pÒ7"¹À@s¸¨[%9ü<¾¿*>P£Ò7P£Ò7Ãdª< ±Ö>E>ó:?âú>-áº>Ö+?ÁÃ!¸M9bú¾@4:¦6:j£ü>hD>Ê¸Ò7Ê¸Ò7Ãdª<ÌâJ=è=|×.?.æ;26;?SÄz¹ÊÓ8.±¿¼ì¸ÊØ88²¾O>DÎÒ7DÎÒ7Ãdª<ï¢?±´>ëU_?ÏT?¶´>#:?±Ã9±³9MZ?wÄe:":'ë4?µY>½ãÒ7½ãÒ7Ãdª<zDõ<p
·<×+?i¥;æJ;²Á#?õ8¹u319"V¿gg8èÄk9T9¢=±`>7ùÒ77ùÒ7Ãdª<w´>k(C>&8?÷U>j>ä -?¦ú;Kí7;<÷M?÷PÏ<X<×7?l>°Ó7°Ó7Ãdª<(}=D²Ã<.?É3ï:³¸Ü:¢·
?=}¹¸d¼79±8¾n")¹l*9Ç7¾w>*$Ó7*$Ó7Ãdª<5oÍ<Ë<*à)?Ã:)d:h8??æ¸"9\ÕK¾Ìü<9t8:¬?)x>£9Ó7£9Ó7Ãdª< Æ>?(«Ï>-k?4ó·>ÀY>+CX?~¸I:9Uòa¾Û!:æy­9ò¹m?à>OÓ7OÓ7Ãdª<½Ü<£<±,?Cè;ß
B;W4?×áð¸ÄK|9-kt¾¥"f¹Ç¾'9/¿Î¢>dÓ7dÓ7Ãdª<×§=§Ä<ÚÅ/?Gæ?=ÏÇ=T²?<0¹=Ð>9p°¾q<°¾:<Ü%?Y±>zÓ7zÓ7Ãdª<Ñ÷?à;Ê>N;?¬¥]?Y8'?a©)?Åµ²9ZÑ9páÚ>÷º<Cw<A?Uµ>Ó7Ó7Ãdª<,À><,K>Þ3?8ã?N:Í>B(?o,e;ýu;PDD?5þ*=¤@ó<+ô3?­>¥Ó7¥Ó7Ãdª<êq>_r'>
í8?]Î>Õç>.*?Xµ9©Â9:ï>¿ÿ´<fu<yÑ<?
>}ºÓ7}ºÓ7Ãdª<À>ç=>Õ;?¿>< >y,?ß4·$97Ü«¼.í79«9T±>>öÏÓ7öÏÓ7Ãdª<&}h?¿L­>¢·«?v??x£?Ûüù8R;»9ç*>¼:Ã¼:áM?Ø>påÓ7påÓ7Ãdª<-=¬Ç<±*?7xL;í -;t¼?ÜQ¹ÌA9æ
¿N¹ÔÙ8âÆr¿>éúÓ7éúÓ7Ãdª<#í>Ú·¦>6?tú]?6&'?¶ü)?¢\¸ñb9Fæù½ºUÔ<
<|Ó8?I">cÔ7cÔ7Ãdª<@ ">u5Ú=vÊ>?½Í<:0<>w??öm×¸Ð]9]-¾"ª[¸Ã9ÊcÕ½%>Ü%Ô7Ü%Ô7Ãdª<vjB==~06?ÆR=ÿò=Ù/*?³üâ:4¹:OÈ;?ó4;RP;K,?#2>V;Ô7V;Ô7Ãdª<Èà¾=¯=Òg5?Í>Ä=Wð=À!?;pÍ:=ÎA?ÄB<öb<Þ-?]4>ÐPÔ7ÐPÔ7Ãdª<ÿ)>o3:>¯´@?ã-É<
_<(*?Ne¸ò9Ç×½M9N­9C0á>CG>IfÔ7IfÔ7Ãdª<já<+í< j4?\;Dt;>÷%?EF+¹±S 9~½¾c%¹ª84Wy¿G>Ã{Ô7Ã{Ô7Ãdª<Y=L¿ =:-?ù;Í<c;®v?.?'¹°*9¶«û¾Xe@8L®T9Wç=¤S><Ô7<Ô7Ãdª<½êÉ<R¸<É-?½Ñ<?É;¡©+?a|q¸ln8$¿Þ$7"V9Bü=íY>¶¦Ô7¶¦Ô7Åþ²<±>¼G/>SA?Êé¹>kö>X¿-?i8)'¡9þf=M 9,÷9a>`>/¼Ô7/¼Ô7Åþ²<hç)?F\Ü>
bE?Eì>f(©>ù2?L¯ ¹Ò¤]8¹¿)u;z$;äFQ?èa>©ÑÔ7©ÑÔ7Åþ²<¡R>(4>Zc6?ôdj>+0>Aú)?£ß:4Å:âßI?Î=Xb¿<ø§5?Uq>"çÔ7"çÔ7Åþ²<T¾§=àAx=ù,?sÂù;ÑÔ;B¾?\×¹òñg9°§¾­89Áíz9úh¼>§¤>üÔ7üÔ7Åþ²<Q5=ôä<ê»J?Ë;Ò´@;¥®R?E¹wÛ8KI¯¿án¸Aø9ëæ½Î§>Õ7Õ7Åþ²<=#>Fà=H¼:?½`{<¼¼7<$/?ñÖ¦¹¿l9Á%¿ê[
¹~ÐT9bª¾Ë>'Õ7'Õ7Åþ²<g¤>	L>YyN?ðÀ½>õ­>±5?7å,=Yª¹<qdn?%]=æ<|He?:ð>	=Õ7	=Õ7Åþ²<õ> 4>Uc?è?Êh?	8.?ÔÜ8A(9y.
>sH¯:ð<:¶m?1ó>RÕ7RÕ7Åþ²<uÉ>ôLS>%¾<?ë<ß>¥ª>'?8ý=9w2N>ºö8/©89dìª>+>ügÕ7ügÕ7Åþ²<H¶%?u°Ú>ùûA?ÀV×>rd>12??Á¸÷680ä&¿¹0K9TÂÃ9éÛ>¾	>u}Õ7u}Õ7Åþ²<J¹V=/=M¼,?¼;ËÉA;÷´,?pA¹?k 9úX¾§÷8ÎHM9e>
>ïÕ7ïÕ7Åþ²<Å+?ó·É>þY?óÙ­>­rN>[W?Îí¸ú$9®y¾{þI9÷fä9¦fb>ß
>h¨Õ7h¨Õ7Åþ²<ýâ=Ú¯=VhC?tG??Ì41?6Ç©7=Ø9)!=spD9°9É>¨!>â½Õ7â½Õ7Åþ²<í/?¨³>{?Bß?òù]?U?yL«82x9C¾0>-a;ô:`'l?HA>\ÓÕ7\ÓÕ7Åþ²<^[?Ûéè>úq?þõ>U¥>}Ç>?Ve8éF½9ÔÝ=Ì9_9úý>SS>ÕèÕ7ÕèÕ7Åþ²<r.U?T Ï>ñ½?Ã8w?\>Õ>=e?k0ë8Ït9Yå_>&Ú£:yö9}/ª?S>OþÕ7OþÕ7Åþ²<`Á?¬Ã2?÷ÀZ?«??êö?m?Áta9j¶9Ã3>ýO;£q¢:ç[?"Z>ÈÖ7ÈÖ7Åþ²<¼?Sé°>XÈU?e?<O­>W?HÏT9,;9?Â>]¸+;/¦Î:¾ºT?´>B)Ö7B)Ö7Åþ²<}aÁ>¤rf>¯ÒV?PÛã>^>ÊõA?æk8å,9TÞ=>;Ü:ÈÒW?;>»>Ö7»>Ö7Åþ²<üÖ>m¹>ÃøE?Õk>0>2s*?>³88ÇùÜ8ùU>/9Àö*9lk?>5TÖ75TÖ7Åþ²<ØZ=/#=#j+?znà;ZÉ;iç?à6©D9û=<AmB¸\8Ê(â¾Å>¯iÖ7¯iÖ7Åþ²<¹É?ú+ >	5l?êã
?¤¶>LG?De9ÏQx9qK#?"§9é¶Â9Z½Û>¨>(Ö7(Ö7Åþ²<Á¶>R[>j×T?=¦F?Æ?¤.?ç999Å°ö>¸%:V2à9!¹5?Ë²>¢Ö7¢Ö7Åþ²<?À>ÄÃs>HåI?r½?L¤Å>1?Ìh×8¡96ª*>:9ÜÎ9ÊE>'Ì>ªÖ7ªÖ7Åþ²<ý>\ª>v>?ÕE?%Ë
?Ë2?úl>½]=ò­d?ú4D=U×<¥i?UØ>¿Ö7¿Ö7Åþ²<gú§>¼[>øÓC?ÿ#>sßt>>_&?¸,¦\9ì\¡½lgq:4:í&+?Ù>ÕÖ7ÕÖ7Åþ²<7!? â§>÷`C?¯$?®,ë>"¦2? æ49ÌÝJ9
Hä>¨-Ú9Oº9þ?ZÙ>êÖ7êÖ7Åþ²<ðò?kø­>Ë8??f^?ßÅ>X"/?1×ì669
9´RÛ<A²k9íÖÄ9D>¯Ú>×7×7Åþ²<¥gå>Ð>´`I?ï»Ú?ÎÔ?Ý:?:ELõ9¼P ?[D=Ï<{¬C?}Ü>{×7{×7Åþ²<! ?>ä"l?³>÷ws>BW<?HÝÛ¸R9.òW¾AY9Øµ9éF?$ò>õ*×7õ*×7Åþ²<Âþ>êXª>¢m??åD?Ú?Á4?
j9Ï	ñ9&>(:üA::q06?uú>n@×7n@×7Åþ²<ÎÔ>?>etB?¡Xb>pj>½5?*"Ã¸Á¬9*à¦¾(j:u:¹:]?¼ü>èU×7èU×7Åþ²<=uR=h}0?û¥;«[;3Ô'?%
¹·y9¨¾°\
9xË9Lîy>ÿ>ak×7ak×7Åþ²<?Ø£>hS>ÝgF?nN?S@? ·1?R)µ9¨§9±È
?h[:\t:â9?]>Û×7Û×7Åþ²<Wö2=AU=äC)?¡°<HÒ; ?ìY¸Mj9H9¸½V(38C´9tn~=ì7>T×7T×7Åþ²<;¥Ö>>£;L?S?0U¹>]£2?·é¨;WÝT;R$K?0ÝF9Å9Ä0>µ?>Î«×7Î«×7Åþ²<=!eQ=7-?ò®;Ç;L_#?µ7øB9ýd=t ¥¸7]9¯«?¾¹J>GÁ×7GÁ×7Åþ²<Å5Å>ñ}3>¢?ÂR?£/ó>zÝ]?=sb=¼Æ}?ÅÓ<<ÒþÏ;khh?iW>ÁÖ×7ÁÖ×7Åþ²<' >MuM>Ô/9?¿_ä>WC¬>x±)?Ï<JÌ<"C?è=Çµ<¼w6?:Z>;ì×7;ì×7Åþ²<UÊÞ>Ø×>?P>?GÚÒ>K¥>ó}#?8ÁU8Yj9áW2>G´:{0:Í?Ùc>´Ø7´Ø7Åþ²<|Û	?sk>eo?Ùö|??P?Ö3:N$:Þ¹Z?UÃ 9|ZX99>?ôo>.Ø7.Ø7Åþ²<È =|h=J1?ÃZì;Û±;]*?T®¸l9k"¾ôË¹hê99f Ä¾©>§,Ø7§,Ø7Åþ²<×»>~h>½Ë9?»H~>±³:>TU.?!à<><@Q?x9<«$L<g8?p>!BØ7!BØ7Åþ²<=øA=Ë+?=,;q;õê?Ô¸«À9½¾3¸<è59]2Ó½V>WØ7WØ7Åþ²<)8?ÎW«>?¡¨?VÕ1?õ¿r?CKØ8XZ/9â>¥Ô<mÀ`<®5r?>mØ7mØ7Åþ²<,ÿ=ÄD¼=Ø½-?É;~I¼;þ?¹K¹Â%9ì.¿tý»8Ì¤e9ÒQ>>¤>Ø7Ø7Åþ²<ÇÁ>«<o>øZO?µ¨>³?L>Â,?¼·ËÏ8^é½¦
:¦9[T?¦>Ø7Ø7Åþ²<=¨3= 6?]v<ý¹Ó;Òì5?ºÑr¹O)9à7¿|%9E9Æ>û­>­Ø7­Ø7Åþ²<«n=ä2=É·*?©?;ii=;	i?¸Ì¤b9xÈ¾§/Ü9òu¤9_+?zË>úÂØ7úÂØ7Åþ²<óH"?¯ÒÕ>ÆKB?òQ ?Llê>/?Ð¯a¸Éï¨9ÿª½g9Ðq9Ö¹?Cá>tØØ7tØØ7Åþ²<¸§9?@1>À$?rWá?¨|?ld? :££ï9Å+?e&¶:ÞÚS:ô\?>ííØ7ííØ7Åþ²<~Z=³A =¡.?Ò¶S;$F;ÀÄ?H$y·< #9x~C½ê¶·ã9S)½1>gÙ7gÙ7Åþ²<#P=Ðý=bÊ+?s¼{;ñY;Á?-SK¸)9BlF¾8¼%09õrc>ç>àÙ7àÙ7Åþ²<Ó<È5<tÜ+?@Ã;÷ïã:?¾a­¸:9wø¾Bp·Rzm9Æ©½^>Z.Ù7Z.Ù7Åþ²<hÝ=Y=x1?n¹;×5¡;ï:?o¹,¹:Ç9ª	¤¾@|
9Þ£i9>>ÓCÙ7ÓCÙ7Åþ²<
lø>>>öôG?ÿ^?a´Æ>×3?T9ÒG9	/¼>g:ýI:¤æR?Þ>MYÙ7MYÙ7Åþ²<ë¿>Ø^>y\?[?ÇÐ>÷t??b·9,t9½¯ô>²v<#Í;©5?6*>ÇnÙ7ÇnÙ7Åþ²<E?PÇâ>¡c^?g"8?OÖ>Á[?V8eg9¾w=Ø::iI?X+>@Ù7@Ù7Åþ²<È_|>X&5>´S2?ø
?jÆÊ>¶r/?å@«</Z<ßI?¸<Yh,<4E?kM>ºÙ7ºÙ7Åþ²<i·D?Õ¨Ñ>92p?¶?x©>åò^?îT×8Ý
9·{Æ>Iû:õ*º:ñ,?ÙO>3¯Ù73¯Ù7Åþ²<¡j=¸:0=Ëa*?à#à;^Æ;ÑÊ;?V=¸áy 9'½ëÔø¸Ðb9ÊS¾ÛZ>­ÄÙ7­ÄÙ7Åþ²<þÇn=ûä.=¾Á.?á^;?sB; 3?ièK¹Rc9¨¡å¾,_¹8´)¢9ÇQ>
É>&ÚÙ7&ÚÙ7Åþ²<Eï=Ã3É<Î2?%¸;Î;íÓ2?S
»¸Iû"9å¾Bm8qÓ4BðÉ> ïÙ7 ïÙ7Åþ²</=½<»6<(A/?ÅÓ:á´ó:¼sÞ>>1%¹Y´Ë8×O¿Ñ·­õ¯8ûh¾Ö>Ú7Ú7Åþ²<Âhò=rö¢=Ùf>?&OÊ>úî>w=0?ÕF7z9	ª·<):)9mf9í¼>ò×>Ú7Ú7Åþ²<¯Z¬>Wl>y:?¤?è>l,?JRÓ7`ÿ9JqE=¨é9µ:õÝÑ>;å>
0Ú7
0Ú7Åþ²<¾>Ú>]¥>©î;?Âé×>8N>m°/?íMO·ff9+.½àC¶F9ÿ°§»¯æ>EÚ7EÚ7Åþ²<û¢i>à`>ë<??*­>üme>ï,?ø·I¦94»ì¼ÍH9Ú÷X9?\ê>[Ú7[Ú7Åþ²<þÂ<q½<ÌÆ1?M[;¸ô1;#½?
`¹LHA9P`¿Âûß¸t91wÝ¾w!>ypÚ7ypÚ7Åþ²<Fý>?)Á=1?(b9<¤ <?Wc¹XNÂ8;¾¿Ù¸Z0\9Ãñ|¾ö!>óÚ7óÚ7Åþ²<ê=É<Üß4?Nnç;Ð¦Á;¬ø?!
¸É×u9ûÕ½`z$¹´®97Q¿ÿ+>lÚ7lÚ7Åþ²<é,=ëý<¼C.?å´;#¼P;kã(?R72¹7Å8Gg¿-ê¹ÃÖ9óK¿Õ?>æ°Ú7æ°Ú7Åþ²<9%>2°ò=.?¨Æ;Û¹§;Í?BÁ2¹[U9¶{Ö¾HA¸¼	19æ¾F>`ÆÚ7`ÆÚ7Åþ²<ÈX[=õC%=úâ)??»o;çI;û?Ú¹E´p9;¿âÄ¹ F9å%»¾H>ÙÛÚ7ÙÛÚ7Åþ²<|R2=ã}=vü*?ÀÃ;¤;]¤?¨Ü¦¸
8.W¿P|¸YÉ9ÏÆý½ûI>SñÚ7SñÚ7Åþ²<ÙÄ>gt>|<?e±¤>ý>í²$?Ã`¾¸0Dã7¡rÖ¿F¸û9tn9Å?VT>ÌÛ7ÌÛ7Åþ²<,ò>ã>åT?+Uß>x¦>|6?ò8ôã9!>Áâf8M79¶ä=T>FÛ7FÛ7Åþ²<G'>výU> 3=?ÀO?ìÖ?ü-?§<ÄúN<
¦N?¶ÊF=79=èA?ùg>¿1Û7¿1Û7Åþ²<Ñ0Î?Ì5?º?"Çâ?õ|:?Y§?ß\9<ü©9Ï¿¥>» ;´:§w?Qi>9GÛ79GÛ7Åþ²<Lp?­¡>A9c?vëé>É8¥>®85?J9}Y9P>¿:Gí9RR ?¸>²\Û7²\Û7Åþ²<±?¸>ì1N?Ò:?ú?Þ{2?úÓ¹·(Î9tg%½ÔvÀ:­i:uêR?_>,rÛ7,rÛ7Åþ²<®|=$8=¤/?Í´=0Ï=×÷"?GA¨9ÿÉñ9à$²>ã¤/;hhö:H{6?ú>¦Û7¦Û7Åþ²<íàÁ=uh=L3?ö<)=á;þó1?ê#¹^³9*E¾8Åi7,=9:F=Ä>Û7Û7Åþ²<Jb	>çÁ=0$6?ñÂ·>U>Ù,?v|6()9±	?<rþ7+¢9[ìH=õ>²Û7²Û7Åþ²<þ)=lö<&/0?)8Ñ;v+¡;#)&?>K·¸l9$ã³¾mEÌ7d93°=>ÈÛ7ÈÛ7Åþ²<?2¼>îrM?ÄÖÝ>Ø¿>¦/@?U·µ(9Í´	½RúÛ9<9·=?«>ÝÛ7ÝÛ7Åþ²<)>Ç>N#>·|E?3dµ>Ç>ç2?+:8v9B°£=tª:6Þà9æ¡4?t®>óÛ7óÛ7Åþ²<A=,½<a/?Ôs;O;l>?Ì¹Ã¸n9)D¾¤'³¸#°9vZ¾¹¹>Ü7Ü7Åþ²<ÂÂ=g>=ê.?Ä¡;vç;>? ¬¸³u:9ïl¾¢û¹{.°8ñ"D¿¢Ã>øÜ7øÜ7Åþ²<Ôq?|Î>´69?}
?OÑ>³,?O
8Bÿ9kë>#9Q959ù_¸>Ç>r3Ü7r3Ü7Åþ²<ÖÄ
?ðÆ·> {E?=ä0?GF?Í-?Ó^Ê¸¦Ü8fxë¾îû9ì÷9Þ?çÇ>ìHÜ7ìHÜ7Åþ²<¥h?»?bËf?=Ór?þM?´E?ön9füÀ9°ï>'7©:ßa:]	@?CÈ>e^Ü7e^Ü7Åþ²<+ùE?¸¹>¾?y©?y§7?Ñ»k?\ç9ó¹Á9°?åß:úAu:ê`i?©É>ßsÜ7ßsÜ7Åþ²<sq>>2%>Ñ;?õØ'?Ùí>C¨4?¶á8D­9=[>¾9ã:Î·>%Í>XÜ7XÜ7Åþ²<Jº>/âp>üÆE?eYB?s×?D(?fM¹'.92÷¿R®:©A:!¶0?«Ð>ÒÜ7ÒÜ7Åþ²<oí?y ?µP?Ò!?$ÍÓ>ÎC?9ð,9P9? 9[9#Y?[Ó>K´Ü7K´Ü7Åþ²<£ör>bµ">"??¡Õ?ØÆ>¨÷,?·ñ=:ÍÀ<ÍgL?¶Kì<´ý<ºp??¼Õ>ÅÉÜ7ÅÉÜ7Åþ²<?Ì¯>3ÄD?yâ?y$??ºK/?»"%9Cà96>Ä¿:P:ð'?8Ý>>ßÜ7>ßÜ7Åþ²<eJ>3>.?F<I^<*??L3'¹9å8»:¿±4:^Í:í>Âè>¸ôÜ7¸ôÜ7Åþ²<|H=ß'=½4?¨Àâ;úÍ«;"ð(?û¸0Ñ%9(9Â¾-¹z`9>Å¾ ê>2
Ý72
Ý7Åþ²<$ý=Ça»=4ß,?ÏÚ<"Û;(?4¹h±³8Å_¿ÇÛ\8H69Ðâ>&ñ>«Ý7«Ý7Åþ²<?öV=1-!=Ö¶*?||@;Ê^#;ñÏ?(¹¾v9&®¾dü½8
L9ÓÇm>¶÷>%5Ý7%5Ý7Åþ²<ó=è¼I=ôÔ/?ã¡;tõr;*?ºó´¸à9[e¾Tr9£Eô8¨µ?Rû>JÝ7JÝ7Åþ²<ç\.=¹÷ÿ<b.?	Ë©;[ ;P?½\Ô·j¤L9(Ô½ý-:4ûù9Î?1?´>`Ý7`Ý7Åþ²<«î<ö'¯<·î-?=ô;"o;²j?w¨¹fW¤9YªÜ¾¶Î·æ8Ë *¾?>uÝ7uÝ7Åþ²<¯ë=êNB=¸|,?g;èXT;¼7?|;Ð¸9?,L¾d£©¸Þ§9
Æ¨¾Ê>Ý7Ý7Åþ²<¥r>Ü¤)>
7?Ó?JüÒ>Wß*?=Yý¥<·HM?
][=b=<:? B> Ý7 Ý7Åþ²<·¥{=>==:5*?'>uÃ>Ë÷#?4rU¹ä)9."J¿ìX¸èK!9SÐ+¾EN>þµÝ7þµÝ7Åþ²<í¾É>®?>$E4?D­>8.l>"¨'?àHg8Ô	D9s>9kÉ9J9?G2?«g>xËÝ7xËÝ7Åþ²<¾>=¡Å
=µï/?wÛ¦;
b;ã?ä|¸Eæ8î¾¼½0¶²ªª8G¼`k>ñàÝ7ñàÝ7Åþ²<o+M?ºYó>¢ÕW?`?§º?WÂh?Ô8Z.Ñ9$>"ÜL:Ïu
:)b=?l>köÝ7köÝ7Åþ²<W>¸A©=ÿÀR?xåj>à>DøE?+!=ý»<cy[?	;ï<4®<ôM?Â|>äÞ7äÞ7Åþ²<?¡Õ>Î>÷ÊU?b70?ïÿ>C0?ø ¶·¸z9¨ö9½Sf}<½þ<jeU?¥>^!Þ7^!Þ7Åþ²<Ó>8ÚL>»B?A?½
?Õ.?þ¹9@¯9!å>':ôC: +?è>×6Þ7×6Þ7Åþ²<j£3?ýÛ>sQ? ñ<?BÒã>YPT?"Ð8#Ï90ò7>+;EÅÏ:lÇ'?~>QLÞ7QLÞ7Åþ²<¸ü=ÃÚ[=ù0?w®;[w;b
?]¾[¸n9*ö´½èÐê¸³x9vµq¾L¨>ËaÞ7ËaÞ7Åþ²<y>A(>;¼I?§¡L?§ª?È;?ÊÅ,<¯Ë; VY?»Åª;ÌÇh;Î;?®¬>DwÞ7DwÞ7Åþ²<üÀ=t=Du/?.;sQè:õæ?&¹ 369K"É¾í9¡8þ®c9G5>Ý¶>¾Þ7¾Þ7Åþ²<ß)}>ìë1>e!6?¡Nô>Êô·>Fþ)?µ«»<×ßo<vIH?z<=vß=P54?=½>7¢Þ77¢Þ7Åþ²<©54>V>íp3?¶á´>y>`(?¢<ñùR<SGE?µ®<¸»v<5?¿>±·Þ7±·Þ7Åþ²<-=@[=ç$?´[;ØOG;p
?C©¹
Î8wJÒ¿ÝN¸t$9Öî ¾.Æ>*ÍÞ7*ÍÞ7Åþ²<¤'=õ</?ÈÉ;y;ñ°?ú¹Ð)9÷ã¾ÎÇ¸Æ/09°¥¾=Ì>¤âÞ7¤âÞ7Åþ²<`´ñ>*(>øC?±¶?¦¾Ð>[/?¬¶8¾49£a>ØÚ:Àè:ó6?Í>øÞ7øÞ7Åþ²<Ê;?£¢>¤?¯·º?×ñG?o?B¼;Ö¤³:®:X?H5:ü½9Õu?TÏ>
ß7
ß7Åþ²<G?/®>zº¤?ÞJ/?a6n>¹a¼?â]59Ý½k9ÐóÄ>­:*E:@9?ÏÝ>#ß7#ß7Åþ²<ï_=fMA=dV+?6;/°ì:Æ(?äÊ1¹Ú)
9Â¶$¿Ù ¸Äüô8(¾mâ>8ß78ß7Åþ²<±>>±f>³E?%Ý>uÃT>5?ñ¹&>9òS´¾*99
A>ù>Nß7Nß7Åþ²<`">ïb>Ä3?pÙ>(5¥>7(?ëXf¸Ã9Í^¾K©ü9ýÍ9G?f>}cß7}cß7Åþ²<Ö{ß>ßj>.M?6ñr>§¹6>¯.*?Kê8¸6:9å¡>#:µ:¯Åì>µ
>÷xß7÷xß7Åþ²<wH_= %=z-?0¨;Ô»;6Ç?rØé¸]X9wGR¾P(t¹¤O9æhÅ¾'>pß7pß7Åþ²<SÚ?9ÿ>4K?¸`J?tÍ½>{?h´6S&92ê<@âR9·Q9){¸>JP>ê£ß7ê£ß7Åþ²<÷D'>-é=,»7?³Ù8=mÎ=Eå?\UR¹èH±9wÜ¾¦.¹·^Dy9&/>½àP>c¹ß7c¹ß7Åþ²<ÙBó>Ðw>¼
|?íá?Ì·>]ðW?¦Ôv¸d¿ª9	¹½ü9-2:_ã>ì>ÝÎß7ÝÎß7Åþ²<ïü?D¢>|bS?
	?×¹>C=?284'k9$? >~`ù9m/):«¼>>Wäß7Wäß7Åþ²<nÜ>óda>Epz?9Û
?Õ¬>ócR?¨8´¯h9;=Ì:m9kÎ?b>Ðùß7Ðùß7Åþ²<lá<ª®<8J%?l×;Â«;N ?4¨_¹Ä«9×Ë¾¨n4¸
z9f¾Å>Jà7Jà7Åþ²<VW×<«<ºÝ-?l75;&)";
?¤¹b9pö°¾Ð ¶ ¿I9÷*K¼?­>Ã$à7Ã$à7Åþ²<ºÇ>rQg>å?\?Tû>Î4»>¼¨+?Ðô<Î×£<??=~ÞÊ<4?­>=:à7=:à7Åþ²<ØiÒ>Þl>Áhc?¼q?6àÉ>m¢4?õEã¸9Ê>?¾ígÆ9ù_«90?}²>¶Oà7¶Oà7Åþ²<+³=!ÂZ=Z//?Õ&ì;QC·;­ð$?¾¸5%93¾j<È¸59P4¦¾´>0eà70eà7Åþ²<hK>A>Hä/?ay>H?>à&?`Y.=

á<^SF?HRÆ<ï<s4?öµ>©zà7©zà7Zd»<2¶Ä>Òë>Æm=?Jª?Ú>&¥*?ýca=¾ï=oH?r
=?¾<=U>?ÇÊ>#à7#à7Zd»<Ñ®>ª-n>~;?Û? Äå>_(?¾uE;ü÷Ú:Úf??0=ý"ð<Ä²;?YÌ>¥à7¥à7Zd»<Ø°>~!à=J/?¿<a<²*?ýÉ¹¤9I¿¾,_9ã±9;Ý¹>{Ó>»à7»à7Zd»<æØ®>ta>wF?Íxª>§>)}(?ÅÆ¸88bû>¿fÛ8§Ìa9þx>{à>Ðà7Ðà7Zd»<W·ú>Î\>¥J?´T£?×Cs?á+?Jx¤8°0¤9Ò7>Ð9249P½O?Sá>	æà7	æà7Zd»<¥~C?ÑÉå>fËY?g~?°;¹>é^Q?&8P9ì¦è=¦m:A|:¦£é>,ï>ûà7ûà7Zd»<=f@Q=ð/?â·;:ï;(U?Ê%¹6ìé8Ap5¿]À>7hö8-F=ýð>üá7üá7Zd»<Õg=?º<i3?¶W;¾Æ;úºM?N
Q¹n!.9S©¿æw^9y)@9ì/?û>v&á7v&á7Zd»<_3?9}Æ>ÙWg?[ù°>â
f>ñD?Èà5©ç8vø;":`K:iX?L	>ð;á7ð;á7Zd»<[´=¡æé<ó²-?¨;é1y;Kñ#?¦z¹üa9Öi¿g¸`9p¾Cf	>iQá7iQá7Zd»<¤¡?eÎ>D?2?±×­>|º??4¸²9ê9h?p÷¸9Ùy9PX?r	>ãfá7ãfá7Zd»<â¥Þ<é¬ < ^1?U|;,±Q;BÚ?Îªº¸åª/9Ï¾Sªæ¸ü»9Ù¾·z	>\|á7\|á7Zd»<¶1ÿ>2>òV?¾;û>Ð7>öX?q=Ç3¸<!J?`<~7<£r?	>Öá7Öá7Zd»<FÚ<r<üå4?I#§;ß|;vt)?î2¹èü85¿td8|^9Iå¹=T 	>O§á7O§á7Zd»<ñ;÷=ôz²=ÕN1?Xý;ãÆ;PØ#?Qb¹iÄÂ8¿! 9ä 9H8>³	>É¼á7É¼á7Zd»<¢]
?ÑÛµ>ÆB?[]¨>é;|>áà*?pá6¹È·Å8Êl¿J<9n@@9S¹ú>w³	>BÒá7BÒá7Zd»<¼b*?CÕ>vL? ¹%?Ýô>/Í-?R1Û·yl9ïJm½Àµ: I:Äf?/Å	>¼çá7¼çá7Zd»<ß­=¡ÎÐ<my,?C;#;gì;W·?g¤¹w@9­Z¿í÷7 s9:B=ç	>6ýá76ýá7Zd»<i{=`ü:==,?n¨º;Æ¿;r?BÉï·Cp9
m½ßk8âÐ8¸L>§ò	>¯â7¯â7Zd»<ub>l¸ >óZ4?	U>d>Â)?kr<»YÎ;ÚB?ky<>1<Í4?c2
>)(â7)(â7Zd»<µ½>e«:>Ûi7?>1p>
)?äl:í\:`	%?ÅiÛ<Åº<n5?m7
>¢=â7¢=â7Zd»<`'>Ð;È=·è1?uJ¢>³ær>ê
+?fL=Vü<è]O?ñfÁ<	<ö:?8
>Sâ7Sâ7Zd»<^"?µ>ÔgU?Ðv¤>Î_Q>»I?~¥¹ÐÞq9$¾DÈ9º\:zß±>@8
>hâ7hâ7Zd»<®J7?)ß>¹CR?0Ý
?Ù±>âG?¾±\9PS*92Ú%?Ç2º:ßt:SçB?9
>~â7~â7Zd»<Îü	=m¤Ê<-R.?ý];N;nÚ	?k,>¹îF8[àõ¿5@í¸!uç8+4¿|?
>â7â7Zd»<´,?å>N@?Ø8&?X^â>ûú;?{s8×zP9Q}>¼Q:ìB:gQ?%C
>©â7©â7Zd»<}Û>§=>¬×O?Ê·?±Â<?H1?Ó9~9eú>q¢<ÑP<º¯F?ìK
>|¾â7|¾â7Zd»<A\>;o>ÚÍE?ð?á>Ìc0?À¿8	;¦9(ðr=Ì&~<-r <ÁJ?Ia
>õÓâ7õÓâ7Zd»</³>³Ù=;0?û`I<Ú©%<r?ÕZ¹®J9íO
¿,Ô7 áÀ8
>¦d
>oéâ7oéâ7Zd»<>2¯Í=LÎ5?õÖ{<o$<0îC?Ép¹Û!9R¶N¿¥6s¸ôy§9â¹½g
>èþâ7èþâ7Zd»<)Ò³=oz=Í&3?åðü;îªÊ;\À?¹'«9F[¿vÿý¸Úg09
M¸¾Zj
>bã7bã7Zd»<½"=%åô<Ã*?¥e;p;*Ù?0$¹©E!9uP¿Í¸!F9þÂ¾¤l
>Û)ã7Û)ã7Zd»<@B>	>àÿ4?o/«<þ©<+?ül¸>^«93±½´6qö8Ù°$<t
>U?ã7U?ã7Zd»<XM4=êþ<5?r+´;^©;ø-?ÿ¸TY8Cq¿4Öî8`fG9ÇP>!y
>ÎTã7ÎTã7Zd»<q>ë	<>RB?ú«?þeÛ>Ï6?,FÐ¶nâ=9ve¼'$â;i1;B? 
>Hjã7Hjã7Zd»<1ì=;»¯=×	,?z<[?Ê;·{+?¹ÐT¹j"ú8GÎY¿þ&7v9öÛ=$
>Âã7Âã7Zd»<l>Q6>x>?Sî>bo¦>J7?¨¦Þ5ÙÖt9âÌh;usÇ¸_9=÷d¾
>;ã7;ã7Zd»<ÐNÛ>[g>9ÀC?æê?çÍ>AG.?¦é·?9"½[ÂC:ØzÜ9øKc?¸
>µªã7µªã7Zd»<S ¾<«¦<êz-?Òd;üò*;Å*?[ÃÖ¸r9Éñ·¾æÝ¹ë9Ìi¾Á¤
>.Àã7.Àã7Zd»<s]?¡$£>[mI?~r?B?îÓ??¢9]ZÝ9fu°>="Ã:ùÍ:K=?Y¦
>¨Õã7¨Õã7Zd»<
ô<ï¡¶<]+?hA=@=X÷$?@¹2¹Þÿ©9¾öû¶a©9{å»-¬
>!ëã7!ëã7Zd»<Ý>]u>³Ì8?Ýï>b²>ÀÛ+?b
0=ã<'F?2ñ<ñª¥<ª:?­»
>ä7ä7Zd»<Äö´>­T>Ø}Z?ãBë>'ð>)H<?né¸ò49¯Ùk½[3;Ñì;¡ª'?é¼
>ä7ä7Zd»<J¹Ã>]¿w>M>J?óÎ¡>o>­ë,?cj¹·Z9·©Ç¾~û8OCÝ8Æ?	½
>+ä7+ä7Zd»<áS><îË@Ùÿç=û=Éø;?ûwY¸¢æ9"w¸½%ò¸ñW9×£½?½
>Aä7Aä7Zd»<øÛ>¥¾=|,A?=«>-^j>"!+?³¨3¹ ¥^9Î¾¶¦9¬9i÷>ÄÁ
>Vä7Vä7Zd»<¬|¿>>SÅ;?Üõ>|]>¯d&?<þ7]Ùw9xL=Ê9	;A9²L?ÇÇ
>ûkä7ûkä7Zd»<ÁÎ>ªq>V[?¸n>¯)&>ÛÐ7?n¡8ZÐ9{4Æ=»l\99[hÒ>*Þ
>tä7tä7Zd»<Õ ñ<Ñ­<üªF?¸}<ÒÑ»;w"/?:¸%)9/
¾$9æ^9ú>Çà
>îä7îä7Zd»<AEì<ë8©< ·2?uq;#HX;æ?Þ¹mø9.µx¿ï	9?P¢9sY>ªê
>g¬ä7g¬ä7Zd»<,!!?
ÜÇ>
dN?	ëö>k·³>üÜ/?=ÌÄ¸J9I<¾Mí<#Ö;t.?í
>áÁä7áÁä7Zd»<éy?%->W!X?`
?òDÁ>¯t7?¸as39ÛÅ8¾l£µ:bV:¿1Y?ó
>[×ä7[×ä7Zd»<
=tòÉ<dÄ2?l¯µ;.;Å*?Ì²~¹þ"9Íó¾3n7I9Æ«=Ïô
>Ôìä7Ôìä7Zd»<5?R\Ë>G?âÔ>r>×7?$Ê7Ô»9B¡<~ ­9'É«94_?!>Nå7Nå7Zd»<SeE>Î8
>?Ì6?Çè6?[?,?+³=òÒ7=¢ºF?¼¥=Vä¸< ©7?L>Çå7Çå7Zd»<T>L:>Â;?1DÂ>ÍD>©µ'?GØ8 ÞG9ù¼=uí:æÛ©:ð2?¦>A-å7A-å7Zd»<È9=?H ó>*ÖF?ffV?Âd?CE5?©f¨9-À9¸Sà>EÝé:ê¦:¸_I?»>ºBå7ºBå7Zd»<É½<<Y6?y®c;áj;Ï6?0,¹Vè8ô®©¿l]¸UÕb9·üù½ü6>4Xå74Xå7Zd»<¸Þ>iB;>þ;?g3?ôCÀ>\-?Ö°"=t£È<ÜO?,6G<uþ	<¸È8?Ê<>­må7­må7Zd»<ã?Õm>ô!?LM???©n?BÈ9ÝP²90À?;";ÊÝ«:&r?lY>'å7'å7Zd»<S^>0%A>C>?MÃ¾>Áÿ>Á*?ñ¹X:	82wÀGv®8Ï^9}>°\>¡å7¡å7Zd»<p8>m71>ÇQ?GÚ?*¾>61?¦xª7(9
]=Pÿ:ïÖ:ë?á]>®å7®å7Zd»<5ûâ>I>S§<?+U>, M>^:?í¹|9´¾
Py;p;`?b>Ãå7Ãå7Zd»<£L`>VÖ>
=?Hó?5ÇÅ>¨ø/?þA=Iñ<q¤M?èÂ<öð<è ??c>
Ùå7
Ùå7Zd»<
W?g³Ô>>e? ªæ>èÎ>8e?ÿ¸%E9!×¨½Ph19?9í>pr>îå7îå7Zd»<ê >À"R>CC?I?LsÄ>*j/?Y8Äî9ÓëÒ=ô2k·V~¢9E¹¼>æ7æ7Zd»<]l?f¶Ç>Ø7?¡?çÍ>p-?1Yö·§5©91Z:½j9Üa9}Æ?*>zæ7zæ7Zd»<ùE?ôÞø>é¤K?Üj>ü3>
7?<S¸Zªj9¿Næ½9!9¬ò?@§>ó.æ7ó.æ7Zd»<Rñ«=ñÊ=ü,?5nÀ;¨!¨;Ã?Tæ¹`s¹¶ºìNAXå6M5¶8Æ!=¯¾>mDæ7mDæ7Zd»<À?êh¢>ýàM?7
h?Í±?cB?m«9Æ×¬9çý>èü§<dC<¢i\?¾Î>çYæ7çYæ7Zd»<Ä>þ>Ø;>S?klj>Bx/>I+?º0¸vn97O½½°9ð9`>ÇÏ>`oæ7`oæ7Zd»<È>Ä45>Ûï5?©IÌ>¼|>i,(?Æ{
¹ðy9h×¾ÅH:½õ9)ÇQ?úÒ>Úæ7Úæ7Zd»<%
?e&Á>OE?ñí?ï"Å>ÌÐ1?O*¹æÖ@9w²á¾@X;é ;µ<?æÖ>Sæ7Sæ7Zd»<rùû>¦>}°A?ë²>Ñ>ËL(?¥¹ál,9&.^¿MK9(x9<ÎÑ>²×>Í¯æ7Í¯æ7Zd»<ke>ö >~7?5.?fóé>Î..?ý_;ã;Ã<?Ù¶Û<{`<W!@?«Þ>FÅæ7FÅæ7Zd»<á¾Á>|>Ä<?eÜñ>À¯>%0?øX:¸;À*9±¾mè9ei	:#Ø>3ä>ÀÚæ7ÀÚæ7Zd»<Êì<q¬<§/?[Ò;l¡;|*'?Zùw¹94Íæ¾.,¹#94È¿mæ>9ðæ79ðæ7Zd»<æ«?9½>â¹C?æxÐ>q7>F-?À_8£x9ÿJ=OÄ.:9:¬î+?&ê>³ç7³ç7Zd»<'pÜ<ñ¤<À+?EÔ';;7¢?e7¹99I¯¾µ1¹o­96z¿ë>-ç7-ç7Zd»<òï=¾³Â<É0?ª¶¸;¿;Ç?³ÃP¹¢942¿¡|´·ä9Äs½ø>¦0ç7¦0ç7Zd»<mÆ>b>¸æ4?ú>>þB>h'?}¦a¹,9»ÊÚ¾!R:þ9:da?S	> Fç7 Fç7Zd»<=?oHÆ>LL?eCñ>Õ¨>Íé6? ¹õ9Öf¾zä9e{9Fh?/>[ç7[ç7Zd»<¯zï>±>Ü[?Mz>û?U>>¤.?ë¹Z9ºc¿q(9S¤9,7 >O0>qç7qç7Zd»<²¹>²Q>£3?JH¸>'>ä'?§½<v<èHD?áe<B<Yy3?f8>ç7ç7Zd»<å=åX==É.?æ¤;§¹;9i?=C]¹7þ8éÐ^¿½Zø8¶`Q9ëÓ>@E>ç7ç7Zd»<ú¡=GÛ<Û/?Fj;?ªz;¶¨?~¹¬¨M9ã®¾÷ÚC;Zø;K*?E>±ç7±ç7Zd»<Hv°>ýWs>Ë£9?å&ª>Ä>5Ö'?B
6L9J;h&<ôUº;î6?G>ùÆç7ùÆç7Zd»<£y>pOX>¹s4?ã<>}N>b+?úÎ´<¨´j<}6E?°<ÝÁ<j³0?Ik>sÜç7sÜç7Zd»<Ãï>-g¢>¹ø<?«Ò>>Áê(?J©¸.ú§9øÿ¾ÀÝ9ãÑ¸9~q?Òk>ìñç7ìñç7Zd»<eè>ø#>S>B?P½?+J½>&3?ûÅ9AÓ9qï>åò½:{Ï :u1?l>fè7fè7Zd»<ö.0?Ì~ê>0W@?ÞÈA?>÷	?nÉ3?@²·þ×9¿Oª½¨Xy:&WY:xÙ?>o>ßè7ßè7Zd»<;M>Õaæ=ÿàc?ó½?èÈÁ>_#G?=®<eb?+0<¥@Ó;{|U?Úo>Y2è7Y2è7Zd»<ÔAÃ<²,<Ùú*?¥Ü<;»";ëÞ?K¹Å7àsÀ¸öV9%q½÷x>ÒGè7ÒGè7Zd»<3á>8>tO?'¨>X
m>,5?m%3¸¢¡9{Þ½\Ð9_l9úâ>>L]è7L]è7Zd»<í?ýQ¶>lR?¢à×>_>º¢1?Q·a¤9	£¼1
:;;F4?¨>Ærè7Ærè7Zd»<B?û>¿Ó[?Ð© ?ÆÓæ>5/2?E¤78¡;9ú=I:¶: !?þ>?è7?è7Zd»<l=
».=UH-?$fÌ;êA³;Õó?'M¹:'m8»ÀÉñv¸>9þP¾s©>¹è7¹è7Zd»<»=í@À<ó¾,?¸?;¹úY;S?FF¹uå9S¾á½G¹ûg9;lÜ¾à©>2³è72³è7Zd»<s=øW=)?eðþ;ómÕ;ÿä?Áy¹O)9fl¿j¢y·h:9?U+½ñº>¬Èè7¬Èè7Zd»<ÁÓ¦>[>6îB?Ð>¾F>F,?VÕ<¶@<¥Q?N$=´ñÇ<ÐE7?Á>%Þè7%Þè7Zd»<9=Í>%ª>ÑF??Ø´>÷>12?f9pË9Bi>ü<;y¶Á:7Â.?ÓÈ>óè7óè7Zd»<9Òj?4þ×>g(?¤ Ú?þe?ó¶¾?ðèÐ;gôv;ÎX?÷=aF~<PÙ?É>	é7	é7Zd»<ÉË>­¼=êS´?Ëy?m|Ã>è£?¡ÑÔ=ËEd=L«n?æá#;¨:öðx?*Õ>é7é7Zd»<õ²æ= f«=ûH,?ÄJ<¢^f<ÿ;?@éG¹Êh8ç»Å¿GI¸Ì+9VàÑ½ëÖ>4é74é7Zd»<¨=»¦Ö<¹Î.?k;²OF;º?ô4|¹ÅÐ9õíX¿qA³97þÚ9)Ñ>,Ü>Ié7Ié7Zd»<µM?»õ>¤3V?´Ö?äß?]C?#é=L_=$S?õc=â"
=ï:S?ì>ÿ^é7ÿ^é7Zd»<ô`z?ìU?Å^d?P»?÷û\?Î¨X?S
:¬8«9ÑR?y¾:¤=):¤ÑK?þ>xté7xté7Zd»<ÿñ-?ã¸>ÜØp?ªgF?ø>±ÃL?=á8ÄÒ9!é>Q.":®¡±9»i?Ë
>òé7òé7Zd»<Ô¦?Ëo­>ÒRÂ??¾8?DÀ?Mr'8¶9Á¦=q:Jdç9·1?
>ké7ké7Zd»<Ó6?b*^>\ß£?ðäa?{¨?e_?EÑÃ=I=fy?É£=Í=Ç,?m 
>å´é7å´é7Zd»<¤±M=6Ë=s-?v¥;';«?v¹¸1X9+£»¾Zs¶¸9ã¾3
>^Êé7^Êé7Zd»<Á¥ò<é-µ<m+?ÉD;Úü*;ÝO?ú¸µNR9³¾3Î8À£9_õB>B
>Øßé7Øßé7Zd»<8À<=<ó0? `©;`;÷Î?"[¹©J9ëÖ¾¾@×£7¹9¯8^ï=iP
>Rõé7Rõé7Zd»<ëp>¢©1>­J-?pìh>^&5>J$?SÇ=sÅ<êøI?å®¿<ñ<ðÞ-?Y
>Ë
ê7Ë
ê7Zd»<Ê:>^ïÙ=Ñ2?mÃõ;ÈQ¼;_'?ø08WÄ9è=BÊ¸wÚ8
Ùì¾CY
>E ê7E ê7Zd»<	k>[¨#>ÐÓ7?
)?ö??6¶(?7=5,®<ÏE?ôaÂ<Ò<ËD6?@b
>¾5ê7¾5ê7Zd»<®=Ð>(>³bO?Iò>È §>kÌ9?Èÿ·¾ º9)µ¼íe:ü':«30?ì
>8Kê78Kê7Zd»<E=ÛÎÕ<GX*?iR;{¬>;Î?
?¤Y¸W9»=¾K1ò·ì9¾e½=
>±`ê7±`ê7Zd»<¶>åB>ñD?t>Ú¡a>1?ÀÇ¹Yo9i;	¿£9Á©9ç>d
>+vê7+vê7Zd»<\©=}"¾<\E1?¦¬;ÃVM;:)$?è=¹¸G9ëÝó¾ä}¹¬ 9¦mó¾¨
>¤ê7¤ê7Zd»<8{Ó<áÝ<ÿÊ.?Ý0[;n=0;Ë1?c]¹ìÖ9ÿO¿Îç7Ü.h9F=a³
>¡ê7¡ê7Zd»<g s>
£ >éºA?U¸¥>åaz>+p)? í4j9Ú9n½¡7c9Id6=Jº
>¶ê7¶ê7Zd»<j«=±½n=QÎ7?õá>ð`>%*'?$7úùQ87=->8Ák;]X+;¬0?¡¼
>Ìê7Ìê7Zd»<;¡>ee>¦±3?GAÒ>:>Ôº.?;c=òé¢<ÿ¾I?mÊ=%Ø<³9?Ð
>áê7áê7Zd»<´f?,²>)JU?¶ä>Õõ>VíC?äF¹ýØ½8ë¿(½:^a:ÝV?ùÙ
>÷ê7÷ê7Zd»<û>µ* >I?G?i?è$3?8t7gv¶8*?«=¾ì<:¨è	:¶Y/?kå
>~ë7~ë7Zd»<éZØ<Ô¨¡<­N+?ô:{ðÕ:Z?Òä¹'81*x¿>oÅ·$w9üL½ø
>÷!ë7÷!ë7Zd»<qù8?	oº>ÿ}?Ú?Ä>Tð|?xM ¸9m¾xa§9ßRá9"+¾>o>q7ë7q7ë7Zd»<¢í?qP±>b\A?
*F?f)?xl2?&ð£·|o9ú=/½ô±:rGW:*R?/>êLë7êLë7Zd»<ô>T>=ÙO?ó1?[Çù>³a6?B×¸r t99ºa¾Ë.9,R¿9âi>/#>dbë7dbë7Zd»<g	?®c®>,´I?V=?Ô!Û>x3?9ÎÊ·A	9E¡G½	Ì9î9+>U*>Þwë7Þwë7Zd»<¯8>J£>oô4?ëG<<ç(?¯´T¹8hè7xLjÀ?F®8²9AÕ >H>Wë7Wë7Zd»<q·>df>äK?X|*?,ý>&,?sñf8ö£C9á>¼uÓ:Â:I<?rr>Ñ¢ë7Ñ¢ë7Zd»< W2?pé>´}C?\â>8T£>e1?¥3	¹Y}³9ª¯C¾&	9(b9³j[?>J¸ë7J¸ë7Zd»<­Ü¼>Á>¾À;?Ib?I%Å>4-?õ.<È ç;U@?­l =víÜ<\ä9?>ÄÍë7ÄÍë7Zd»<?,È>NUA?VÝ?,Ð>¿J4?ÌM7g_³92óÍ<^c²9Øe9sÆ-?>=ãë7=ãë7Zd»<I(T>qW
>!@?T×ý>+¼>û«,?ó#<5Æ;XÀS?õs?<lmõ;N³G?ö¦>·øë7·øë7Zd»<xÑ>Óg>@ÊB?83?º|?Í/?¤'=\WÌ<R?Ui=ìÌ<*wG?¬¶>1ì71ì7Zd»<Â<¸C<YS0?Ò®;¨l;¼ï?eU¹×{/9¯Ò¾]Ü¸D×97¿Ò¾.Î>ª#ì7ª#ì7Zd»<:Ú?¶þ­>ÔþA?²?ÿT=?®Á,?aß²8Eü9º*,>C44;y¢æ:ëH?Ï>$9ì7$9ì7Zd»<îÙ>YI>C?P¨>H
y>J-?¯}\¹r 9VD¿öå8u¹Õ8ªu	?Ô>Nì7Nì7Zd»<º]ó>1IE>¥å?¡ ?ú?Vz?Æ}Ô:[¥:¢-?¯8=la<ø"?üÕ>dì7dì7\þÃ<õÏ>+â=ª.?rêË;Y¨;&?
1Õ¸v#þ8ÏÀÖ¾$a9¬9ºN?uã>yì7yì7\þÃ<m¼==Ñõ.?)½Í;LF«;©Á?+R?¹}Qæ8}§T¿9z8Æ¥ö8Ì>ýí>
ì7
ì7\þÃ<ÆÜÛ=[=û*<?¥Èl>Ï23>ù!)?Þß_:¨D:à¶?oÝ<õ<oO2?-î>¤ì7¤ì7\þÃ<,x%>[Êí=	$2?¿G< <ìXk?¦­82/8(?æH:pGÊ9©ò©?­2>ý¹ì7ý¹ì7\þÃ<~P=µö=W+?çd;GG;ñù?1ÿ¹¿v9#oz¿J3\9øj9F¶>S>wÏì7wÏì7\þÃ<Ûô*?&PÉ> eY?¾­?¨6?0H?n
ë9÷ë9A?ùm¡:àûx:ú%?¡[>ðäì7ðäì7\þÃ<¨¿Ä>>Õî@?;8õ>E ³>­:/?X%=|Ñ<dJ?<Çñ<:Þ§<V[8?Ak>júì7júì7\þÃ<µi>K'H>??Þ>v´h>eø%?gÓ¸ø87JÀ¦Z8U9>>â>ãí7ãí7\þÃ<§>S\>Ó!B?Ç«Ü>Xz£>õÇ,?²¶É¸Àmo9´¬W¾Ý§¸¸9å»ç½áè>]%í7]%í7\þÃ<jé×>ô">lH?7ÐP??|:?´ËÝ;ÂÒ;®ÆF?Në'=ýÛ<Ë¼C?îñ>Ö:í7Ö:í7\þÃ<^È!=x£ð<;,?";^;+¶?2¹VøC9JÃ±¾È8@+9v@>÷>PPí7PPí7\þÃ<s´=ßV=K;.?57$<f<àí
?~mR¹"8&9 "¿3³8^¢!9öÎ>ßù>Éeí7Éeí7\þÃ<O<>ÇCD>O4?È>/L>;ð.?¨<eêÌ;Eö??Zöñ<bé§<s8?/>C{í7C{í7\þÃ<Z4>Ð4>K-;?u8k?1#%?}R6?;=ÑÌ¼<«J?Ï)<ÙÚJ<VF?Þ>½í7½í7\þÃ<ìK=ÍãI=Ø/F?aÓE<¥</?4f/¹Cóp9ÌZº¾&¦8¢à7@©³?f)>6¦í76¦í7\þÃ<P>v¦>pQC?ôm?Ú*?E2?ñÃ;`E;[>?@°&=ZMè<`±7?Ý1>°»í7°»í7\þÃ<þÉ¿=¨-==õ6?©R<Ç[æ;¸ñ%?_©Ì¸NÁí8ò]Ü¾Jc8{9F'a>á7>)Ñí7)Ñí7\þÃ<Úø:?0íË>W·j?¦R?ßÆ>³:?ªåU7hG9õ6	=©:°S:Ë$?J8>£æí7£æí7\þÃ<Ø=óüD==K,?-É;Ù©;ôÓ?Ðaä¸xú9S0_¾ÍÓ;6Ê:«Y8?^@>üí7üí7\þÃ<ÔH=-W=h¸C?Æ³<¨	Ê;-8?^¸L­N9s	¾ÄÛ}8l9eÊü=`A>î7î7\þÃ<×,?Qâ>È¯B?«*? ÏÛ>ÛÄF?~9¨£9Öx>åó¸:æol:zAH?ÕB>'î7'î7\þÃ<¸T¨>ç^>ØRA?¤}ö>ù-®>½#5?8pÿ698>yT9¡9>ým><î7<î7\þÃ<¨Và>°k>Ô*;?¸ë?+qÞ>ûÖ.?´9·¶ô9Ë1>"äu;ã!;kB?6n>Rî7Rî7\þÃ<Ç>g->K¾@?ËKÑ>P>ö|,?JÛÁ¸q§9áy<¾X)É9PÞÜ9(é>n>|gî7|gî7\þÃ<ë£?>Õj?Yà>7¹>®Ô;?-äÞ8ªW9sP>"9p"z9C?Ôy>ö|î7ö|î7\þÃ<¯e=]ø+=lõ*?|;#;Ú?hY ¹ö]9õN9¿hã69Òà<6>oî7oî7\þÃ<¢>ã1C>åc6?òV>Ð#>ð8'?ÑE±:ej:FÜA?¼Ø<;?<¼¶4?;>é§î7é§î7\þÃ<=i=T=lð?ÁÄ¨;v×1;ðr?Âfß¸pö8èç¾OfÆ¸æ§9c¨¾d>b½î7b½î7\þÃ<Z'7>Ñ!õ=F??L<=G<J?
Ã¹4lú8¤º¿"ñ·CÙM9Áð½9>ÜÒî7ÜÒî7\þÃ<ÌI>Åþ>v03?ÿÇß<£<ù,/?

¹~I9¦¢¿XT±¸æpË8~$ß¾m©>Uèî7Uèî7\þÃ<ø?->»bh?Z	?J¹>Ó³=?NÍ¸\9C¾&5:* :ï²?N®>Ïýî7Ïýî7\þÃ<Á-ê<°[³<~'?v&8;Å);)ö
?¢&¹96ê¿"CË¸Ï°95¾4Ñ>Iï7Iï7\þÃ<dO=¦º=÷k1?ç;qT;Cl ?5ì¸ôå´8#'¿bÄ7ûvô88¦Í=+Ô>Â(ï7Â(ï7\þÃ<Ð1>ò=Õã:?9ÆÜ>~4ª>¡&?x;([Ô:k6?dµ=ëé¸<02?Üå><>ï7<>ï7\þÃ<8g>ßUU>®;?Nc>ýã+>x)? Í¸µP.9xY¾ÇP9
{â9>&k>îé>µSï7µSï7\þÃ<oF:=]¶=Ê¨*?£^;ýÚD;Ã?~Ô¹kE9[¨¾¾Ø±¸%c!9ç
¾¥ø>/iï7/iï7\þÃ<Ý»
>Çµ=G?BÊI?å×?FÒ4?ùÜ<%E<5Q?T[¦<rZ<OôB?!ú>¨~ï7¨~ï7\þÃ<;@=©*=ù*?í]W;®Ü/;ÜÀ?o¿U¹PÔB9Üm¿eTÂ8#9Îé§>>"ï7"ï7\þÃ<"L=¿æ<-*?9²;S4ã:¤?×°¹ÀmÞ8¶Ô(¿/9°·9a?03>©ï7©ï7\þÃ<Xù±=H=y2?£ñ;'vË;?õ]¹°U*8üòLÀ¼r¸y093Öà½J>¿ï7¿ï7\þÃ<C\6=gÈ<ÌÃh?Î;Ç`;åEk?M±+¹39:³ô¾¤æ¦¸NPó8e¯¾?J>Ôï7Ôï7\þÃ<MBp=Ö$="Q?»2<8èÍ;'7?³³×¸®ð=8\\¿¯¸%9'¾@P>êï7êï7\þÃ<
w>öÑ=Gu7?B<£Q<ã¤>?ôÖ~¹h×·´@²=¹$·9Eo¿Y>ÿï7ÿï7\þÃ<{$>½¨Y>x6?ª>:n>¾ç&?ìYÌ:ß@:¢f'?CÂ	<i^Ë;i-?Ðr>ûð7ûð7\þÃ<tH?r6>p]?³Fø>Æ>'H?¿j$9$9 Ðÿ>ÐÁ::Êõü>Ls>u*ð7u*ð7\þÃ<ÊÃN>9Ô>*½6?%ó>øè±>Å?/?aë<³3<E¹R?XÂÝ<²<òä>?Êz>î?ð7î?ð7\þÃ<´¼>2Pr>o9G?úç>ï¨§>Õf0?am92Vù81?ð¥):*wæ9Æq<?ö>hUð7hUð7\þÃ<¶H.=®}=G,?þ±;^¤;ÙÙ ?â
¹~E9Bi¿ì)R7§	9ilC=>âjð7âjð7\þÃ<½=H]=¿,?à´¤;¤ ;Y¡?Ý¸¾c÷8Ù¾æb·nV9]å;½B>[ð7[ð7\þÃ<ýU=úX=§}4?}=#p=ºõ(?'øp9ö²94­>	<<rÀ;ç/?>Õð7Õð7\þÃ<Ë
ë<]±<¢j)?$R
=I;Ý<% ?m*+¹I8Ë$ÀÁ¶L:¾:±*?-´>N«ð7N«ð7\þÃ<}iS?£´>9Î?7H@î³?3B{?Û+H:Æ:PÃ/?þCÅ;ëÏ3;l?¾>ÈÀð7ÈÀð7\þÃ<J/s>hß >~A?ÍÐ?òæ>Ä·0?@Ò9Î·9
]s>Z;; +B?¸¿>AÖð7AÖð7\þÃ<A+ò>bl>ro?\!É>>¡2?`õ8k¦9§£Ñ=Éâ:å*ó9?|Á>»ëð7»ëð7\þÃ<¼¯>À!3>ã³6?Tª>ê|>¡g,?;Ý>-;ÀWB?nEÊ<<çý4?(Â>4ñ74ñ7\þÃ<®'ã>ý>äÅL?¥«?ZoØ>Ù/?àY8FX9{>Nîh8Þâ9Z¬Ö=&Ë>®ñ7®ñ7\þÃ<ë6?U*>)H¦?º%?¹>\d? É}·lD9ÁR½ÿ_:,)ö9¤óh?Ð>(,ñ7(,ñ7\þÃ<pÑ§>ÿ;T>­lJ?^ò>{e®> 1?®=Gá¼<¥Q?$
=N´<UD?0Ñ>¡Añ7¡Añ7\þÃ<2Ö=Ë<Å'?¹X;s/;Î?^L¹H89D@¿Rw¸÷ô9"Òã½²Û>Wñ7Wñ7\þÃ<Ña8=ØÊ=B/?SÞ°;Só;>E?a÷s¹æxw9_ü¾Fb8¤U9>7à>lñ7lñ7\þÃ<Z>øR>á!??	Ý?ÌãÔ>n0?Í-<ñ,<½kU?¶=6>°<ýÑB?Sã>ñ7ñ7\þÃ<¢'?Íâ>ðY?¥û>Ê%>NeJ?õÏ¸`Ìf9É¥½?Ç9´9`&?ç>ñ7ñ7\þÃ<hb=·hV=ñT8?[5<zÙ<-)?Ú¹@Q9Û/¿ø=²7¿gF9Òûe=cì>­ñ7­ñ7\þÃ<#È>³`>d?ZG?ï
Å>ËñA?JÖ7$§9üL$=L9mÓ9ø¹>÷õ>zÂñ7zÂñ7\þÃ<éñ>OÀ5>¢îG?¶>ÆUW>q)?q=¸Rm9¤£½þÏ9Ã¹9\5?¦ü>ô×ñ7ô×ñ7\þÃ<o0B>W4>2?Ì9<â9<q^?6¹»9Ó]¿Ër8	9 «b>à	>níñ7níñ7\þÃ<à=ÂB==Í3=?ùÇ¡<Xc<ß6?$ëA¶d9k ¼3Xg¸)uÍ8¤ ¾u>çò7çò7\þÃ<ÆÑ>W>:?Öî>sw°>¹=-? z¨8®LT9.(K>E[l:±:ÞtÝ>3>aò7aò7\þÃ<"Lß>eZ>Ý¤K?P?2?6?_99
Z?$ü<Ð#/<obU?K3>Ú-ò7Ú-ò7\þÃ<ä6õ=»*°=5+2?y<<0Ì<$?tÊ%¹Ú?9É#Þ¾17Y&9k=I?>TCò7TCò7\þÃ<Dà=Ôu=Í=?6ç=õè¦=¡1?Z:««T:R;?Ì&<K<vh??+`>ÍXò7ÍXò7\þÃ<­Ñµ>k>WE?¾ã>â®>ðê&?Vý8þ9/kP>¼¥J9çf9ö«à>oe>Gnò7Gnò7\þÃ<k?ý,±>È©?ì_?Dº>¦?Süù·ÏA	94 é½Ï¾:Æ¸!:K6Ý>1l>Àò7Àò7\þÃ<
½É>C>{H?®ñ¤>62v>*+?>có·!N9tR½F5:Ð£þ9¯è?íp>:ò7:ò7\þÃ<¹=î=ì71?«<¤û;A?Ýrr¹ûÕY9cv¿ßLè8ËÜ#9¯uµ>²r>´®ò7´®ò7\þÃ<Î,>ç µ=)6?&5<ã<Á3?&ò¸­2.9%Õ±¾ª·80|9Üe:>s>-Äò7-Äò7\þÃ<¸÷Â>¥Â>R@?VÂØ>Ó¬¤>û{(?:ß¸êÝ8ú1¾ß9e_9lÛx?¢u>§Ùò7§Ùò7\þÃ<C?EG»>³??é >ý	d?çt¡9-Ö9?"²¨:µR:AõL?ëu> ïò7 ïò7\þÃ<(%#?¼¨>dÓw?±?	¡
?o­?þ=ÿ
¤<ghL?Ïø7=
aÍ<Qe?;>ó7ó7\þÃ<e¦=<<¿<å.?(î;n;
¶?ö]¬·84«¾g18RQ9·.£=>ó7ó7\þÃ<8ý->õ=ên5?Y-<O	<ï!?ní·959µÏ¼p¸Å96Á½ª>/ó7/ó7\þÃ<kîÍ=]=²M/?íi<å¸;¸8?Î8Å¸jU^9ôc¾L;¶^É9¬»¤>Eó7Eó7\þÃ<¶¢>«ìg>Hë2?¼!ÿ>11¿>xÎ*?]¯<5©$<^H?ç;Õ&§;J1? ¢>Zó7Zó7\þÃ<¾3?\Fp>®?ßû~?e!?{rb?:9ïiÁ9§S>Ç}=îZ<,|?®¥>úoó7úoó7\þÃ<Iá?á, >º»z?Ë?ôáb?Ñ²e?qÿ<2<%@V?Äyø<£C<ïgi?òª>só7só7\þÃ<¿bÙ>nT>ýJ?¯·Ê>oº>üv.?¨°8£áu9þB&>b:$)J:n?M²>íó7íó7\þÃ<,¬>k¾E>!å^?}l$?ós>ý?;XB=å1Ë<Ùt?äJ=ïâ<;Ú?½²>f°ó7f°ó7\þÃ<Â¤±>ËX>ûñQ?D?&?
5T?¯¸%9.l9æ ³>¾ST9)À9¨/?+»>àÅó7àÅó7\þÃ<P>å¿ã==´/?ª}<§¨ê;°D%?®+T¹9o\Î¾§î¢¸J698Ðd¾ä¾>YÛó7YÛó7\þÃ<Aô~>L¹3>N5?a_<+<i¢&?0ô¸bz9YQ¾á9%9)ì>ÑÑ>Óðó7Óðó7\þÃ<ë»<¦=<XD/?I;,;ºÓ%?C¾¸cÓ[9×]¾ÊG·Ü9K".½}ê>Mô7Mô7\þÃ<5a?¬·>+W?ºhî>p>!Y?â)û¸©lO9¸ý¾iBN:ÅÒ:¦L6?]>Æô7Æô7\þÃ<u?Zâ¡>ôW??û7?ïyó>äqA?õW<Ò»<ÉU?È8<Mð;\¦D?ÿ>@1ô7@1ô7\þÃ<­ÙR>à>Í¦L?#þÇ>a>O/?|¹Ý?Q9ÛT¹¾Uº9{99iQ?ê>¹Fô7¹Fô7\þÃ<lç<-+©<=/?ðH¨;Å(;?Ñ¸F,+9Ú¿¾Íwu¸Ï«9·½@#>3\ô73\ô7\þÃ<9>¦·>ú7?pË>Ù>5*(?ÒVË8jù8ìÐ>-9Ö«¼9!º>R.>¬qô7¬qô7\þÃ<ç<3ð­<V
*?~ºu;#O\;ÉÄ?¹
ã£9(r¾=D¸rE=9¶¾K5>&ô7&ô7\þÃ<è >Åë\>Â}9?ðÚ>Wa§>¾m'?yê?9øT9^±æ>vÆ	;(Ò:å'?;>ô7ô7\þÃ<ÄNB=¨©=-?ZÂ©;+2; ?ö¤¢¸l8"9¥U¾ì7Fe9Ö»=Ú<>²ô7²ô7\þÃ<HþØ>	Hc>tit? ]?¾"ÿ>ËW^?'Y7î9Ô=Î<:/¸9uAK?QE>Çô7Çô7\þÃ<M:?ÑÈÐ>nd?_¾è>ö>b?q3¹rT+9' ¿ÂíZ::AA?E>Ýô7Ýô7\þÃ<ó?(È>üQa?=Æ?÷o¶>
·;?Dÿµ7¿S9·Õ$=â×:åxé9$ú+?ÆF>òô7òô7\þÃ<ÿH?Èÿõ>k+Q?öû>ï©>3q=?»zÂ¸7âÏ9E~ï½ûµ:1:-!?TH>ÿõ7ÿõ7\þÃ<¶*=?­ÙÊ>5»n?¶Ï?Ö?ôÇ;?¯¦9blî9Aù²>³J~:n£m:Wø?XX>yõ7yõ7\þÃ<3?L=Z=vá-?Õû:P2é:¤:
?Byx¸+Æ19ç2¾æ(Ô¸]»î8ã¾)m>ò2õ7ò2õ7\þÃ<àb3=P=ÆB/?©g;b2;|C?q%¹QÈ9Cþ¿6op8!_­9,±=t>lHõ7lHõ7\þÃ<Ä'=.çÏ<V¾B?¬»;mò;0:?,hà¸c 9Â¾«·ö·ü9c^½í>å]õ7å]õ7\þÃ<Ðô>²>ÑK?%?Ê¯A?807?T%9õ9ßÉ>Ù=|ó®<Ce?+>_sõ7_sõ7\þÃ<·]í<ýý¬<¥¡/?&Õ==_=?uy¸æH9ÏFÚ½\R8p¹9~n> >Ùõ7Ùõ7\þÃ<D0»<g<V&?Èú:(óÐ:& ?G­¸=@9*Àf¾nó¸fÍÒ8o,¼¾w­>Rõ7Rõ7\þÃ<×{à<-ý¢<-K0?Mk¼;µ;Â2,?R·k\F9þ¯?½ íµ:9 È?»Á³>Ì³õ7Ì³õ7\þÃ<òW¼<ñ<I)?ª;fu;Ñ
?
¹»A9´K¿cF8´Û¯9°òä=k¶>EÉõ7EÉõ7\þÃ<7ç=P=kêC?¯@­<¡óu<µT4?
¹+ 8Å`]¿íy¸8K{9Æþ½nÆ>¿Þõ7¿Þõ7\þÃ<Û=ÔKÚ<¹½/?ØCH;(!;ï?²âK¹`*S7 ,÷ÀÉS·*_9Ûæ½ÍÓ>8ôõ78ôõ7\þÃ<l>(">ØM?ß?(´H?ÑÝ3?ÁBÂ<&b`<	¢]?ú÷<,<~Ç[?~Ü>²	ö7²	ö7\þÃ<jÄ	?&-¦><T?Àyô>2Í>Y?%¸A_@9¾DÜ½Ýa9|99¤®Ò>¸á>+ö7+ö7\þÃ<º>1Ê=h7?daP>H>,Å+?(]¹eÿ8@®]¿
W94G9î¤
?íì>¥4ö7¥4ö7\þÃ<êÛ=QÒC=áþ.?+7<<DÌ;Ny.?Ëí¹7Å8Ã
³¿Í¸[¸×8|¸¤¾û>Jö7Jö7\þÃ<Iì>ú4>Ù°_?Ðü?Æ¶¦>5HO?©UÅ8f;ã8IQÞ>´Ùê9UÐ9¸[?[>_ö7_ö7\þÃ<|¼?oó½>ä2?dß>¼¦>XV,?¨Î=Ò¾Ç<iÿ??¡<?g^<éó9?ü>uö7uö7\þÃ<ýö>¯ B>x'4?ß	>(øm>É&?1ð=oÀ®<$G?¨Vù<
¯<ºÃ5?}">ö7ö7\þÃ<¸M?Í?oPI?Ù?jÖG?³ï.?!Q:<Ö9KN?u:$ÃA:5?Ó"> ö7 ö7\þÃ<ðZ¿>¼r>ÐI?9?¶ÏÐ>£ò6?Q/8E`94;=÷³9J¬9Ò³?M+>~µö7~µö7\þÃ<+­>»c>{JC?"Íþ>Lç»>"-?(àÚ¸ÇÊ9ºØÏ¾xmÈ9¬ZÄ9È§?¨U>øÊö7øÊö7\þÃ<çVþ>2>Mg?\?¸>Ö¡I?Ke¹ª,9Ky¾iÇ9)Z:ò ¾>_>ràö7ràö7\þÃ<«¢¬>M*p>8?^?z+$?ã$-?¬a4;êð:8T@?rØ9ÑÒj9>Þ>ëõö7ëõö7\þÃ<fM>¨ô
>ï8?>/>O>±Z'?Ö¬¸fÓV9!7¾r9>î9K\£>Î>e÷7e÷7\þÃ<jB>éK>!:??æ>'¨>'D/?bëÈ<ô±<¶(I?}o=c°<5g:?¬>Þ ÷7Þ ÷7\þÃ<7Ü<ª«<#q$?&Z%;];_	?¤ù(¹t¥Û78ñDÀÒL¸Ü¯n9XÀ½R´>X6÷7X6÷7\þÃ<UU-=Èñ<c7?«¹;Ê;A1?N%¸´9%½¾Ð¶O·-9³¼Ð>ÑK÷7ÑK÷7\þÃ<e§>@n_>ç{??2DÐ>I>«9?ßüO¸öãr9¨6Û½Zþå9rO:xêá>}Õ>Ka÷7Ka÷7\þÃ<ºO?þ?ÖG?ªðD??Úi=?Äõ·ó!K9YÝ½Bªâ93í9É!D?yï>Äv÷7Äv÷7\þÃ<@L'>¹¨ì=bø4?Yc>4.m>f£&?8ñ·þ 9'É?½à¿9+g÷829??ü>>÷7>÷7\þÃ<LAú=ÈÓ¥=4+A?íCÙ>%£>8v*?;À:¨W:(3?¦<B}e<RÜ9?Ñ>¸¡÷7¸¡÷7\þÃ<äÖÕ<Û,<ÚB/?¥;yRL;:5+?L;¹E9¹	ó¾µÔ8àÖw9Ì>>1·÷71·÷7\þÃ<ðw?¯
í>>â?i?ª×>¡?Õ19Ø°9C^>9f9ç9¶À>#>«Ì÷7«Ì÷7\þÃ<Ò$?}°>xGK?}	å>´y>W²P?8É8´ß9ÝPF>ôz9¤·9oïê>0>$â÷7$â÷7\þÃ<¸­>Þcl>×!<?÷6?WÍ>})?SÚ8=@Vè<®K?Â=rä»<×÷8?C!>÷÷7÷÷7\þÃ<
7>CK>;«:?ÓS?ò%Ç>Z'?ý<D·;ù¼G?ªí<2¬¢<b;?**>
ø7
ø7\þÃ<0=`=#-?lÁh;ÆÛ4;ºº$?Q·S¹\d9^®»¾ÈBÃ8Ïß99R>E;>"ø7"ø7_Ì<ÙM¢=Ìn=ÿ-?jÕå;ÜeÅ;T?kJ¹¶I29S¿ué·Öå8v¾©=>
8ø7
8ø7_Ì<Q=Í=ò@*?ã¦ô;æ)Ä;®£?*E¹û%9¿­D9Eyc9±»>?>Mø7Mø7_Ì<Ü?UÝÌ>jÄ=?g¯?¿$Û>±-?w9ó79î§>Àg,;õ:iÄ3?Éi>þbø7þbø7_Ì<PÓ>§K>"S?ïUZ?§G?S÷9?Ë°9pÙÅ9dÁä>GQ¡:^³?:mW?âl>wxø7wxø7_Ì<~Ôó<¹·<rà)?¢;¿;H)?=@¹+B9à>ý¾TI¸ê?9¬Ù¾R}>ñø7ñø7_Ì<$VT=Hñ=ÿI.?1;Õ:ÆÓ6?|¹¼a9P¾óbV9S9\±?Z>j£ø7j£ø7_Ì<¿=ÿßÂ<ä*?Z;Êy;ÈJ?B´¸üq8¤°?¿¥¸rÛ<9¬_`¾>ä¸ø7ä¸ø7_Ì<±R>O7>`1D?J?tõÈ>»º1?æ	¹9#{¾%-:\è:¬ñ?ý>]Îø7]Îø7_Ì<×o>!>>E´7?9g?Z<'?31?l;H¥;æO?"=òýË<%D?©>×ãø7×ãø7_Ì<Ï=ò²[=}¦-?é;âdy;Ü?v¹Ó¥<9Âþ&¿òûµ7W§93=2¹>Pùø7Pùø7_Ì<Ó?Q<À>VG?'	??±Á>_F5?o$49Ä®Á9an>¼9:èÐj:Ë?¹>Êù7Êù7_Ì<E!;=ý<	=.?r-;ÚJd;*2?`SN¹® 9ø¤¾\8=(9Ô=&Ë>D$ù7D$ù7_Ì<ü=}Þ<¢0?Ü_;ôÓH;p,?<é¸âµ9híº¾L¸%¿E9ô®(¾"Ì>½9ù7½9ù7_Ì<÷M?[¾Ú>9p?øý>ë½>¼m?ìRÖ·mû[9Ujy½çÐA:z>:N*2?zÍ>7Où77Où7_Ì<ØIý>o«>?=?>Ïg>ö50?ö°8Æ5É9ìà=ä®:6TM:øZ?Ö>°dù7°dù7_Ì<®ø<[#³<Ã¢1?e?<)ëT<5i!?&¦¹%V9B¿|¶:9d²U9¬ß>ûÛ>*zù7*zù7_Ì<´^É=I=0>?í¡<Ø³Ù;¿Õ5?ð8¸E"¾8ÄÃ¾ê©8£9¡¥>ÔÜ>£ù7£ù7_Ì<ä¨Ý>qx>Od?·þ?¬s8?jLB?É9ú«Ý9 r°>mÐã:_:[VD?ýà>¥ù7¥ù7_Ì<³6>p>þ«4?T/f<G9<»,?T{H¹¨d8ºá¿ûX8Ô8/^>#ð>ºù7ºù7_Ì<½Ùä>ù·>K`?;úá>(>DäR?ÂÈJ9×v9
¨>)-<¹D£;·Á?³ÿ>Ðù7Ðù7_Ì<goS?ÉÂ·>ØF?;ì?â)­>`òj?þ+9÷CÄ8[=?2M:pfº9Õ±?1>åù7åù7_Ì<ì²ú<N'º<¶a,?dT;º@;æ¢
?e¹ÌxR8÷´¿ø¸G9^<¾Ú>ûù7ûù7_Ì<ì&o>¦'>L½6?ÎæH?Á¥?óþ,?C×¡<=*R<#E?*=N²å<=?S>}ú7}ú7_Ì<7=£<è¾N?iÆÛ;ØÆ;þ!8?ß°¸n=9¾
Ã70î7'Ñ>8>ö%ú7ö%ú7_Ì<*[>¡?>îµ:?©&÷>sµ> 6.?3È¸>æB9L¾A:×ÖN:³Ó.?Ü&>p;ú7p;ú7_Ì<å3?Hô>ä<?Ø³2?ª?m/?Po6oõ8¸y<¥:±WM:ÉM?p^>éPú7éPú7_Ì<Ûñ=¼;¿<²¡0?ß<¹ùª<^ø&?Øw39/£9Å>_Ä:ØdU:òª9?g>cfú7cfú7_Ì<ÈÔ<~­<ãý)?õ<¢eÂ<Y\!?Ì)7Ç8¡L=ÐË:-¦:g?¶g>Ý{ú7Ý{ú7_Ì<ù}='OÀ<+?Ã:ò³Ñ:¬ªî>çë®¸[T91¾ÓË'8Zs9KH=>p>Vú7Vú7_Ì<"Ó>>	>l42?L_Ü>[§>ÿ(?b¼÷<õ< ÷M?×lÍ<<<N5?%>Ð¦ú7Ð¦ú7_Ì<K¯>ÿMP>£nW?È,?iÜ>ú¿G?ðÎ¸9jÊª¾7>t:'P:vJI?>I¼ú7I¼ú7_Ì<àÂ>2ë0>Å}^?X(?UÜ>$C?D"ö8¨êE9/>ß=»	±<ªY?ñ>ÃÑú7ÃÑú7_Ì<c?qþ´>\5?8Þ?
 Þ>=à-?E+98ô49vÓ>än:+ªA:K«? ><çú7<çú7_Ì<p»<·B<÷X,?,Fµ:M¾§:-S
?0>Y¹¦Óñ8¯ùe¿Bº¸Z.9À½¾9¤>¶üú7¶üú7_Ì<8¡»<e.<Î-?haÜ;¡³;??¬ï·U9`½v@ñ·[y9×çG½à¦>/û7/û7_Ì<3DØ<öU¢<*?àêÃ<ü¯¢<%?Ý~µ89p9z3>êù~<§><ì­+?¼>©'û7©'û7_Ì<µ,O=Ø=ªC?Õ²<þ¤Ê;éôE?áê*¹P¥	9¯ð¿Rj9q[|9b>©½>#=û7#=û7_Ì<ªéÖ>b>½%8?	E?b*?g1?]5c8³9#QÖ=o):'V;:`o;?p¿>Rû7Rû7_Ì<KpÌ=µ=_S4?6 <[õ;)'?7§8¹YË8ü©¿è¸¶6?9Ä<ðÅ>hû7hû7_Ì<
á>r\>ú³Q?Êx?ïÅ>K%<?V~8ãc9 >ýN:
ù:F¼2?JÏ>}û7}û7_Ì<ð7?Ëá>iP?aãf?Á<?b}_?íbÃ8è I9ü°x>·:û9é9#"?Õã>	û7	û7_Ì<s%?#´>"!k?¬Ð?Èº·>Ä¾P?8Ò|*9co>v¿<cÄT<þóe?4ñ>¨û7¨û7_Ì<}#Ô>L;>Âm8?,¿>¬¾>aö%?EE=H¤<I?GX=<Þ <ÚÓ8?	>ü½û7ü½û7_Ì<¯D=ï%=v¦.?pTÑ;7ü;d(?ìÏ¹Gt69O/K¿½ï·%i[9ÞÛ½u	>uÓû7uÓû7_Ì<~´À>At>¬(J?Æº©>§;t>4è1?r8zú8È×>CÌ:òÆÖ9iz?>>ïèû7ïèû7_Ì<k6¼>±6g>¡cP?;?ßÒ>¬/?qÐ9¢æ9À!ö>iK:4A:+Ã?È>iþû7iþû7_Ì<O Ì=Ã3=1?¢¦;Ft;»Z?Åñ¸Ø899)Å½CLG¸9û¤½^>âü7âü7_Ì<³j»>Z´y>T$@?õØÙ>>>cù7?Ã²Ð:GO:ÙäF?¡®µ<²;h<FH?{)>\)ü7\)ü7_Ì<ÀT?7#Ä>VÂ?+
>VÕ2>µYU?&É8a8Se?SÛ9ü}9iF?8>Õ>ü7Õ>ü7_Ì<÷¤>n'c>Áð8?ÂýÓ>MÃ >ÇÉ(?ÀÕ8ÚÝ,9Ó=_0£8Ìß8¯Úº>Æ@>OTü7OTü7_Ì<>ÔN>N;?>j>¸Ô\>%?Hsò¸V¾:9é.¦¾ù9"ø8t?{Q>Èiü7Èiü7_Ì<2
>{ÑÇ=¯
1?O¤'<Bñü;«)?0pÈ¹Ée8<ÀtJ*¹ò 8?n¿üS>Bü7Bü7_Ì<ô?+Ë>ç5I?¯¨Ì>ì >AÙ0?]¸~N9Xâ½ï»â:ûâ·:HÓ?_>»ü7»ü7_Ì<ß.Ó>b>â«n?}6?5$Ý>ÈR?PZ 9t9"í?ÊÍ¤9UÓ9ZàÇ><`>5ªü75ªü7_Ì<ÀtT?øÍË>o?<iã>ag>{?ji¶¸Îae9FK¾Ì9t'9£òa?*c>¯¿ü7¯¿ü7_Ì<U÷Ù<Ë¤<L)?Åï;ëJë:½u?Ë!¹G.=9É¯Á¾n¸¿9Äý½
f>(Õü7(Õü7_Ì<>ç9>t;?Lm?ê>Ò+?­¬§¸lG9<>W¾Y<áL<:?©o>¢êü7¢êü7_Ì<à>a>I§7?ß?¼ãÁ>xÁ)?d×9¸¯9/b×>ö«:ù:¿%?µ>ý7ý7_Ì<¶«=v=.2?Lÿ
<æ;³²?ê¹r$9£ì¾ÁÃµò39a>»¥¹>ý7ý7_Ì<n¢>Ì·;>ß»]?) ?e©*?2m?EK8²"9¾d><y<Ý´r?[¿>+ý7+ý7_Ì<í´V=;h=R4?C6<Ò;ÚÓ]?È3:v¯9çÌC?1À9Ä9Ñ!?|Î>@ý7@ý7_Ì<Bb4===
§2?Öê;ìÂ;5?Z°ì¸bÙ9z¢X¾28ÓW9WÔ=ZÓ>Vý7Vý7_Ì</?zÍ>4ªD?Na$?:é>M74?Ý¹9äUÕ9Z	ß>ºê&;üäí:Ú3?×>{ký7{ký7_Ì<¡Õ>A>Z=?1'>Ü.P>ûl'?0«¸ý¥9¾¬ÞÞ9ø/:âr»>©à>õý7õý7_Ì<{­?È·½>ÄT?S`>ÍFO>Ï1<?o@9«9¦ÿo>É;ÔÊ:y?pý>ný7ný7_Ì<Äº>¹\f>Â¹N?èk?¸ª7?E?1>L849Jç@>QÔ<_yd<ÿ)n?A>è«ý7è«ý7_Ì<ó>]âÔ=D/?[_¦;µk~;¼g'?þ
8xÐ69OO> ®8äeb9trE>°8>aÁý7aÁý7_Ì<Ü»+?KVÚ>[I??RÈ«>nÇP?ÂÌ¿8T(9'Ù>Ø[:ÊF:Z/
?W>ÛÖý7ÛÖý7_Ì<BÐm={m-=G/?~ªE;Üh ;º?Ü¹÷Ï9Ãóq¾,789~A9Yò=×Z>Tìý7Tìý7_Ì<òV	=SÉ<ë¢.?ð`V;d&M;Â?>@¹9ã¾úÃ8
×N9®cq>Ëb>Îþ7Îþ7_Ì<çdÓ>§@>H?wë?¯>]x=?;58É9EËê=K:ë:
ê>§c>Hþ7Hþ7_Ì<3?q×ï>??ví	?8É>Qz/?8½Ã9á¾¿=µf:Çq:.ß9?+i>Á,þ7Á,þ7_Ì<Õ_>æ=>ùC?­U?²?¿ó1?qY<°;QWN?µ=¼,«<)úD?ts>;Bþ7;Bþ7_Ì<-¾Ë>¢R>:¸w?>;?ý»è>qöM?ªZ9@æº9o¨6> DÑ9:!Ò9>óþ>ô>´Wþ7´Wþ7_Ì<GS=td=/½*?lu;7=; &?­ÑÉ¹~Æ¼8&ØÀ~?9´ ©9yí>v>.mþ7.mþ7_Ì<T#?þÎ>(<?®ôý>hµÄ>P@%?ÂX:Ü£
:ÇâC??9ø\96¼?â>§þ7§þ7_Ì<Àý=ÂF=p_8?  <{Ò;K2?Õø¹wô8­Î¿ù¸:Ìï8K{¾®>!þ7!þ7_Ì<ËÏ>ù><ÐO?²H?
o¬>Ið??ÜÔ8Xð94=.¢9µÍµ97^ä>/´>­þ7­þ7_Ì<D >í©\>·î9?da?Å>Ô,?ÈÀ=¸Á¹<àF?\²ò<ÎÐ¤<|<?µ>Ãþ7Ãþ7_Ì<Û=¾Í<b¤-?Ãj;É?I;ÿP?=¹¹N9(8(¿uåþ·2d9Ëj½Cï>Øþ7Øþ7_Ì<G>vc	>+|?B1	?®£>Î»V?<b¡=lQ"=Ä~?[-[=.Ë<þ?ï>îþ7îþ7_Ì<.ª>W¥l>Â8?§?½}Ä>ú	2?l@=øPÆ<ÆhH?±´<7©*<®A?>ÿ7ÿ7_Ì<ZY>×n	>ónJ?§ä@?½Á?+ô,?iT(9¨º+9µîú>®ë<-í <úa;?!>úÿ7úÿ7_Ì<6êÊ<ú÷<,?¦Ã;OS¯;²Ñ?¯u¹M'9²÷;¿¾k98ø9L>û">t.ÿ7t.ÿ7_Ì<^
=#PÏ<".?_£2;·;É?|°C¹Ìåø8FI¿èò8¸(29
®>à#>íCÿ7íCÿ7_Ì<¦{!>Èôà=Ä7?§^û=í»=6+?§"=ÉçÆ<MWQ?ë4<ì<u]3?9>gYÿ7gYÿ7_Ì<Ëù=j¥<ÚR?¯<àã¯;â«L?^ó¹P£{9}¿Þj·K?Y9Å#½à<>ànÿ7ànÿ7_Ì<K·<(<-?ÎWs;¥8;s°(?Ñi+¹{Qõ8à2¿:rl':£èó>==>Zÿ7Zÿ7_Ì<øn>! 9>\V?L]f?gè$?Î2?o%=Ð<TK?]¥<{¦U<>$F?Ì=>Ôÿ7Ôÿ7_Ì<@=ßF=ï(/?½&;æâa;DM+?MÞm¸9XÜ½ze²·kw`99uK½.O>M¯ÿ7M¯ÿ7_Ì<n?b>ÊW?àV?°³?K½@?¬}-9P{¸9¿p>Uâ:$Ê:¾§ê>`>ÇÄÿ7ÇÄÿ7_Ì<¦^>Í>Û1?,'­>k^>¾*?ÄÉ:<:GD?ðg<'<¬1?~a>@Úÿ7@Úÿ7_Ì<:F?çá°>r?¥¥?y?3Ä?à=íÝa=è}??h¸=ç¾=³£?ý{>ºïÿ7ºïÿ7_Ì<ÐÅ<C<÷/?À;Ï;¡,?:
¹G±8XÌY¿+9¸Tb­9³½c>88_Ì<Ð2=<=ñ@-?>ÓO;5hC;h"?M¹ °8ÏÀú:ý8p<z9>^>V
8V
8_Ì<E!?=º>n¼E?!>p_>	1?^Åd¸æ®9BkÙ½ÝÀ9 È¼9ÒÄ?z>88_Ì<)u:=$T=/?
w;ÿj;i?HÕ¹°?97´ê¾60¸-999eR¾¨Ë>Ð"8Ð"8_Ì<òG>Rà>h/?·L¤>q{{>S@'?¯Y=ÌÐ<6kB?Å8Ù<ÞÍ<,3?ûá>-8-8_Ì<4ñ¤>Ó>>ø¡]?«´>@v>W ;?±í¸9$=Ð¾Ø¼S:ê$ø9ßpZ?ìî>J88J88_Ì<ûz>@.>YZ?ô?â/?ót:?_h9¤9~Í?Y&Ì:é}:ñN?Ûñ>C8C8_Ì<÷I÷=*A=½J?v¦+<xï;BÉ7?¢µ¹eªo9DØ¾¾

8*õ¥9äY=Ôø>ÃM8ÃM8_Ì<Zgj=Qü*=y/?Ú<^ñ;Ã#?¹t]b8MÀB9!ù9\6>¤>X8X8_Ì<æ=ü`<=>+/?éäÓ;µ;<]?Î¹ø8©w¿Z¹îzb9_º¾!>=c8=c8_Ì<V4
=ïÐ<w[-?MXg;RC;?]û¹ÌJc8HÀ,à-79 #=Ø:>ùm8ùm8_Ì<áIp>ÛÕ,>ô1?>Ã0>>Éõ ?]):ñ/V:«Ê>³ :3Ã:F-?âC>¶x8¶x8_Ì<;yú<U»<*$+?þIQ;CÀ=;.
?§®¹i$9fÔ!¿0¹ »7¾®0ÀP>s8s8_Ì<Ü¯=aäæ<dJ)?ºÇb;9;ªÚ?×@=¹I9Ä³¾ÉÝþ¸´an9þÙ¾»V>0808_Ì<ëÇ=ÑkË<é/?*l;úSJ;N?8¹Ù&9BE¾ñ·hßk9ÞØ½Ö[>í8í8_Ì<¶	?¢lâ>Ûu??÷Æò>¸¤? yÜ¸ËÎ9>ÌO¾ià:¤
¯9¥L?ù[>©£8©£8_Ì<lrt?8â¢>oÀ?x ?­Øò>%)©?¿øE9!£9Üö>í~):Y9R±?2f>f®8f®8_Ì<_ý)=Û^ö<C¢0?Ó:²;Ç§;åZ#?L=¹ ´õ8.¿vÚ8tAR9ìî->+l>#¹8#¹8_Ì<+2>ùÆ=,3?È±9<:ï
<½v'?Ð@G¹E87¿¿Ó>9Ü;9º.¨>¨o>àÃ8àÃ8_Ì<»|?z«>Yf?¼?Z²>R³??0|ï¸ÇÛ9õ@j¾ÔIô9Ø÷n9Ù?js>Î8Î8_Ì<Ká/>Iô=Æ8?OfÍ>Xj>4C*?)Ò'=öfÑ<o*M?-,{<µi/<GH7?u>YÙ8YÙ8_Ì<ó<¼«»<a#&?éR:;2 ;à?zW÷¸z2&9»~¾¾^n8Ïg9G·>M>ä8ä8_Ì<¬'>úâ=g¾=?Ìäu<<G?Ò¸XI9ÙíÈ½Ï8tK8#Iº>p§>Óî8Óî8_Ì<Ç¶>×>½2?sí>±[>ð7$?Rö<æ;<õ@?÷6Ä<<u2?Z©>ù8ù8_Ì<ìD«>.ÿe>ü¡>?_Ä?ÓõÙ>Äç/?æÎú:àf¼:f*?^6<Æ2¢;+O?$¬>L8L8_Ì<|ì>àYS>ßp:?±¼>L>6u)?5 =°È©<<J?÷Ú<ºT<Jô<?Ã¼>	8	8_Ì<)m?ë>W?Èè>Cx>T5p?t'¸H«99÷âæ½'«Ö:	é:ídD?ß>Æ8Æ8_Ì<bÎv>E+>¦+8?[Ê>oj>á²$?ü}<Ú@<GH?/fÞ<¥<=å6?û>$8$8_Ì<ÐJ==(]2?¨;éwK;Ã:2?ý¹XBC9Í~'¿9Éx8ÄS9c.^>\>?/8?/8_Ì<¹°>9Óg>èB?í¹Í>;ü>v+?ª8vÑ8i¦>M^9ºÊÈ9>>ü98ü98_Ì<ÀE=ûî=ß0?~t£;Û;«ö?=-¸&¡9mYô½Fõ8bÁ×8e?¹>¹D8¹D8_Ì<ÀSB=øb={+?R<QÚ;-?ULq¸ÆÓ9é|G¾ù7	¡9TÂæ<x>vO8vO8_Ì<Üà=W¤¡=Ú2?<ò<¢`ë;ÿ!?;ç ¹Á99bÀÝ¾d8­8/E9*©>®#>3Z83Z8_Ì<÷O=£¹=7*-?sn;W¾R;åÓ? ¸·5u9á±
½º8SË69ý¾=¹4>ïd8ïd8_Ì<ñ=ö¤¿<Oê.?áÞt;³Q;üë?ôy¹HÜ:9	8+¿ë£6¸¶¨9IB¾\Q>¬o8¬o8_Ì<ÔÏö>¯Ã>ÑJ?í²>cæh>q¼C?¥f8î¬d9v50>j­9¼¼9ûÁê>0S>iz8iz8_Ì<CNY?¨	?ÓJ?ÐõW?Ôv?D1:?e9à4J9k§>¡:0c:æ..?{T>&8&8_Ì<ÚÈ¦>ê(e>±Q:?Û?ÜÅ>#'?nÊv¸ÐD¶ÔÐ@ÑÏÝ9j9\c[?w[>â8â8_Ì<o´>&ål>½üB?ßµ>$>Ef3?tM¸R­9¿á°½ª:®¨9ÌäM?Zo>88_Ì<Mÿ=Ië«=>?9|<C/<²»7?¹!¹RK9ó¾q|9.Ö9ôá>Ð>\¥8\¥8_Ì<¾c>.JC>,÷;?È£>ïr>G,?³àä¸ã%9?9¾.Àr:%:
;<?j®>°8°8_Ì<Ü=éH=½I)?U×;ï¨;Þ#?êÀ>¹ÎÎ`88Ù¿n2¹19c¾±°>Öº8Öº8_Ì<?\¡=Ìf\=4l;?ü@"<â
Ô;
áC?Åö2¹Bê8îC¿t¸h6F9'Å;w´>Å8Å8_Ì<ë8X>VÆ>ÄI;?äúÊ>ö >i&?4'¹C8cº¿ä{·¸a9@0#½·>OÐ8OÐ8_Ì<o}==%:=E.?°pu=´(D=U( ?ç¸+9i¬¾6<ÌD<N-?hÉ>Û8Û8_Ì<ï>Þ>ÊW?,ø*?Àõ>Ç2?çZ9í,Æ9	Æ>Uá;áÐ¿:8D?Ô>Éå8Éå8_Ì<br>We>bíS? b?í¶>ÕÇ=?bkv¸ø5
9±]_¾· <
@<`sG?_>ð8ð8_Ì<V> ¶U>«=?rð>#²>á,?AØ7A9}Üà<ã<m:z,:c¢X?¢>Bû8Bû8_Ì<µv1? zÛ>PþN?uu
?îMÃ>«k9?äã@¹&Hã8HCY¿;N:p:õ[/?² >ÿ8ÿ8a2Õ<tÞ<é2¤<fi-?ä¢;®u;4W?3p¹bÚ90é¾Ð/25
qý8Kü3;¹5>¼8¼8a2Õ<Éèm=È-=Ê~/?
;¡ãi;ªT%?I¯¹ªâ»8xÊ¿d{£¸`v8¤¿6>y8y8a2Õ<.=¯ü<)Ë0?ù´;~ú;kl?£¥¹[9(Í¿%69l¢;×c>5&85&8a2Õ<ML=ÿ~=³-?ÏÂ;Ê¼ ;3"?ÐÉ¡¹¼8À0Ü¿ü9yÑK9#<À>¸e>ò08ò08a2Õ<Û=è>Ý¾U>?÷ ?#x«>´â`?àí;¤D;ì±I?Å½8NC9¾x>Sq>¯;8¯;8a2Õ<î>Q}I> 5?T¸>ê¤>`$?¼¯<3ÈW<}P?d<ÚP<a7?>lF8lF8a2Õ<X®?É)¢>¤$K?}£?óÝb?â8?LÆ9çÅê9Ö>í	`;ê!;·2?Ñ>)Q8)Q8a2Õ<tiÂ>ùH>??Úa>Ãz\>.?.äã¸ÞMB9< ¾;«:"??ï>å[8å[8a2Õ<j­>öV>N?0±*?í>÷7?afK8'Bk9,UÝ=ûó½:ßz]:-[?[¢>¢f8¢f8a2Õ<·b¸=¢7v=+¶??Gy>ÕLä=³1?ýÄ:@;N:qt?D3<ï;%??æª>_q8_q8a2Õ<qêÓ<Ï6<
1?°D0;±;Ã?¿_0¹R´Ü8L¿Ú¤7»Ê9Æ#=ØÊ>|8|8a2Õ<û!>§Â9>¥::?X	?t÷Í>/µ*?H}O==[E?%â¿<<»Ã:?BÐ>Ø8Ø8a2Õ<¾>°RÊ=W-?Ë(	<Z Ú;|ù ?É¶¹æûI9w«g¿;E9¼9§¯7>"à>88a2Õ<ñ$=$ÛQ=)1?)Â<¿}ê;Ñ ?¹9ZÊ`¿ÌP8k9óö&>T>R8R8a2Õ<Ð­>Ðf>»
A?M>
s`>åã(? å¼¸+ºS9¾dd¾.-­949a
+?I>§8§8a2Õ<s=Õê<¬¿+?õÕs;o`G;ó?n¹Sv9Ç#¿R­>;Ïi;p)?À>Ì±8Ì±8a2Õ<Ñf=KÍ*=±ù,?=9±;§T};J3?<¹ðª8ÉçÂ¿¥H9Ûüq9eCÔ>%)>¼8¼8a2Õ<iJ =8åj=9±.?+¼;¾2s;u?ï2y¹9õéÛ¾´N7Ì\9@0=;8>EÇ8EÇ8a2Õ<³??%¨>æi?õ_µ?ô¤-?Í²?§e4>Ô¹=Üx?E¡=ò=÷=??>Ò8Ò8a2Õ<ò
ë>%æ>ò²`?5
?$«ª>AI?ûcç8uag9e>ÚÍï8êÈ8?+O>¿Ü8¿Ü8a2Õ<»¬~?ãü>¢ç?Ò¤??=m~?ÔO9Ú%¢9s¤>Y3:s§W:¿Ü5?TO>{ç8{ç8a2Õ<n
o?ìÍ>¬à?üF?.Òµ>®t?¸i9Ì)Ô9b/¢>Mv:¦n :øD?c>8ò88ò8a2Õ<í±<Ö<Z*?¯];`+;vù?ÀPx¹¤]9¬g¿ýÏÆ8f»¢98a>ýk>õü8õü8a2Õ<xº<G<êH/?p;üï¼:¡a/?t¹¸I®9ï¾
¸`¸l¹69éj¾,s>²8²8a2Õ<Æfz=Ù5=
0?²;+;$x?d§1¹¹¸8uw¿}=9Ø9ÂY?9>o8o8a2Õ<®«>Q>n73?ý°§>¨æ>Á<%?Õ$=VÕÙ<Ô@?)<Õyö;/?Y>+8+8a2Õ<åä.?zsã>¥ØD?¨d?DK[?¿º)?ìjn8 v×9@£=hË-;ïtï:)Í9?Ä>è'8è'8a2Õ<½]>×¯ä=V9x?©sI?ô>¦äR?òY9×¼8U?Â<>o
<÷¢q?ùÔ>¥28¥28a2Õ<ÓP!=Hå<àT4?Gº;;9×?ð¢¹½'9#x¿H~é¸,³8mÜ&¿Øþ>b=8b=8a2Õ<Vè3? Ñ>Mµ[?Ñö>.>j¦T?­q¸Ú$9<¾PïZ9zg9à7?¶>H8H8a2Õ<H8>=:>j¾@?QM1?4¥?D¶-?¦])8 âD9U8Ü=Ì|;|º:lÇF?¼>ÛR8ÛR8a2Õ<£°<H<ÇÃ+?Ö]³;³D;F,?sW¹ª9.9ÈI¿ð­:Ðr:Î_?ä>]8]8a2Õ<	Ù'=P÷<Ñé-?] *;Ð;ÀT?Lõ¸bº8²u(¿üUß¸°M94û¾ç>Uh8Uh8a2Õ<$=±~ó<âô,?ç½ç;öª;Òò-?ãÙò¸Ö-ü8ßö¾8±9V*9rªË>a>s8s8a2Õ<ª8+>ßé=k;?xn?,?1?*>;Í¾>;_SL?oôî<­ï<K%D?*>Î}8Î}8a2Õ<°å¢>VÓR>HÍE?Ní>üÐ«>¿0?Ý<*m3<³D?*8Í;à<;ç®C?í>88a2Õ<lÂÐ>ºú>M?!Î?M?577?ÿÂò9cé9?Ð[§;¦K;aR?ì,>H8H8a2Õ<~3=¨ÊÝ<Ô0?«¼Ü;Ó­;*"?æð¸t9	ºÔ¾ÕÚ¸E¯*9´ã£¾´A>88a2Õ<HÍ?´£¡>DW?Ì|v?gp/?7Ö3?ðUy6RP9#3<ú:\:	é>F>Á¨8Á¨8a2Õ<lçÑ<\X<õ´2?¼³¥;g!w;.¦+?5¸*ä9¦½8?99>Øb>~³8~³8a2Õ<.ÆD>z
>Râ5?|À>r7>«¹$?W;æ;Ý7?Ð<îQ<`3?¾i>;¾8;¾8a2Õ<·ñ³=;=/?W<Ë;W­/?=¹[>9gv,¿O.¹"9à¿Uy>øÈ8øÈ8a2Õ<ªl?õ­>j?>#?c@Ó>ýE?õô¡8îdK9dØK>"Ð:ËÏö9pm?E>µÓ8µÓ8a2Õ<|ß<£<øR4?Êµ!<Q*<<#?ìù#¹LVÜ7N>À"$ÿ7Á:9z¯=i>qÞ8qÞ8a2Õ<áÝ>:">w¯C?HÎí>eJ®>Z¥.?hi¸wº9Xmô½PÊ8Ô¸½9¨>>.é8.é8a2Õ< K¡>e\a>t97?é?ØÞ>{*)?'õ<ç<å¯G?oæ<àn<+:?i§>ëó8ëó8a2Õ<¢}ÿ=Øå¹=ë/?«}^<4,<
%?À¹üÉ8 ±¿¸Ö¸|GÑ7TÀX«>¨þ8¨þ8a2Õ<y>bÝ¶=~§6?|Í8<¨<B03?yN¯¹Òp9êZ:¿hOñ¸:Êv9ÔPz¾7É>d	8d	8a2Õ<PïI>¨>G5?Ûz8>Dh>ïÐ%?sìD:s`0:Hé?oÞ<}£<j¥.?÷>!8!8a2Õ<ûp>¶H>/äK?÷É?d÷Ü>%}4?8»9X$=Âý¾<eIr<ÍI?Ä>Þ8Þ8a2Õ<±Ý?Á­>;E?Ì%?ìÿÙ>´²B?=Ý¹Õ$s9¾Ø[9«,9â\"?	>)8)8a2Õ<o>\T×=Üi6?ñj>Ã->lO-?ÚR8¨Þ!9Þig>Fí8s69pÿT>ÃD>X48X48a2Õ<&ø=\d9=2?·>ö;z!Ç;ãH?ÈV°¹4Ç9wÕ¿:9¶Ë9Gó>'F>?8?8a2Õ<Å>>t>"O?¯Ç >Yl>ó-?B8MOo9¢=4Á::í8
:nñ,?jy>ÑI8ÑI8a2Õ<©ã>#2i>Uy?Þó?É>Ëe? ¯5T±9®ü: Î=lÛ<ØOx?>T8T8a2Õ<ØÏ'?DGÜ>vC?"¿õ>Êh¶>èq,?Ì¿Í8#9'>n£2:?
:M"?G>K_8K_8a2Õ<)s³=ÕÏ=Ãò,?«þ<}Ó;T¶?-µ¹P29cv¾8F×·\9ÏË²½½>j8j8a2Õ<	 O>îw>%:?Ù\Â>¯>(?ª*ä:õs:É-J?
Dê<Þ<á)=?ï¢>Ät8Ät8a2Õ<sD= ;=
,?Ì{;?©W;½Â&?ÿ»¹³ÓÛ8~5­¿¢*8æê9Ü¹ü=Qº>88a2Õ<7?bÐ>Ö¯`?¾½Ú>z|>3^?N-¹ëò8ÚÝ6¿~á2:ò,:"d? Ñ>>8>8a2Õ<Ü>3ÿ6>÷I?ìÃ>ë>~)7?ê*ê<u~<ûL?þ<u¾;nE?üÔ>û8û8a2Õ<ìñÆ>
>0;?\?>)V>,?hß+¸!\Ñ8^)R¾¸J:"î:¹B?ÔÜ>·8·8a2Õ<ÉÕ2?6Î>!]?ÔÖ>×\>KTQ?åâÄ¸oa9Ä/¾yÒÿ::zN?9ß>tª8tª8a2Õ<Ý<<þÀT?ÿ¡´;y|;	(7?Mé¦¹,9ZE¿ê´·ñt"9Ù½bß>1µ81µ8a2Õ<i='x¯<]A?c~;â
;e??Æ¸oã 9%\æ½òÆÂ9I©9WF?á>î¿8î¿8a2Õ<_¤=ÀKÈ<»¤.?7;È ;Bf?4-®¹©8zÀñ>8¶ïF9è¶õ=:ã>ªÊ8ªÊ8a2Õ<Æ=t'æ<TN+?VÐ<½C;s?Q#¹8MM9ÊæË¾K·ú8©^-9ï¹>è>gÕ8gÕ8a2Õ<ªm>i(>Ó4?÷s<b5<Ò),?nê¸5
9Á<Ø¾zÔy:=|5:ò30? >$à8$à8a2Õ<¦Jº>'ÃY>Ó[?	áÅ<V¡n<VHT?ÙÚ¹
à#9Yie¿³*9¡¹9Í9>¯ >áê8áê8a2Õ<ët>8{1>ç[?ìT<Ú1<&]?÷êê¸39x§¾5C9¶o®9Ú\>N >õ8õ8a2Õ<ÖÎ>Ø8>	 A?Ã>ØóX>Ág,?Èu)=õÍ<ºS?)¢Ä<¸<C? >Z8Z8a2Õ<üAW=i¦=l,?ø§;Ù­j;(;7?Xôc¹Ä_9v¿Ú}¸dq9V£¢½v >88a2Õ<}>$>»E?9?@?É*9?°º*¹Ã@9*½â¾Ûðï;ý´;]¾B?Ö0 >Ô8Ô8a2Õ<ïÊ>L>äjA?·¿>«ÂX>%?:¹ú9óóÞ¾x÷:í¸9Öº_?2 > 8 8a2Õ<(Ó
>GêÏ=ø.?u¿¸;;r#?p²¹ðR¼8úñ¿£¬u8Ô^9E
>l7 >M+8M+8a2Õ<ÐC8>xý=z:?Eþ±>ðr>¤t)?Pû=VüÂ<-ÚH?¶	Ý9Rü9éBà>; >
68
68a2Õ<Dæ=jrP=3Þ6?þO<p¸&<}d?&Û¹:o9@t¾Ek¡8;9é	>'N >Ç@8Ç@8a2Õ<=}ÕÄ<Í-?ÍþD;7w;U1"?á	¸þ÷s9QZ¾(é7äÅÿ8f	=¯R >K8K8a2Õ<eì
=É1Ò<2)?Lu,;0(;H?y¸¹] q9ø¿ì 8Áo9Ó+>Lu >AV8AV8a2Õ<·º¨=³u=Í/?Qð;Ì;[?^J¹ÿ8C c¿~ Ù¶Cñ$9yâ¨¼É >ý`8ý`8a2Õ<iY>
0¹={OJ?pZ>ã÷>ôp:?|Ò=º<5ÌU?ÙíÓ<°o<ncN?7 >ºk8ºk8a2Õ<0ôÈ=ù­=Ù+?B;£úK;I0?¬¹¨å9q¥¿G¥k¸\)9c2¾m >wv8wv8a2Õ<e"ð>,Õ>6ëO?hgÈ>G9>{C?N 8*¤9­÷=Õ9Io9ù7?ñ >4848a2Õ<\÷4?"Ú>aT?ËS¬>ÇñG>è£\?¦ft·³yC9	 ½o&9vkü8°
?Ê >ñ8ñ8a2Õ<:>"C>V=?ù.?áÖ>"÷,?1Ñ=ÏÁ<ÈãE?ª®[<<Ë<Uû<?6§ >­8­8a2Õ<q/>6Âà=õ/?íý;ÑÆ;Ç#?n8i¸9:9=2E8X
9Åv>`½ >j¡8j¡8a2Õ<ÊQ=sc=,?¾ö¾;êN£; ­?t¹"§H9Ý2¿érw8/ßÛ8ß
>ü½ >'¬8'¬8a2Õ<ìù´>×Wf>g"I?Wô`?Ë%?½ù-?Æ/9å» 9|Ä>}s;É¯@;ñ7?fÃ >ä¶8ä¶8a2Õ<im=Æ/B=\2?Ó¢;wÏ;ñ?ô}¹CÁB9­S&¿e¶9"o9ÅÃ§>CÐ > Á8 Á8a2Õ<tí/=Äúÿ<
ñ/?JÄ¬;];dý ?õ)¹À$e9¤á¼¾d08x¬%9¶[>Ø >]Ì8]Ì8a2Õ<&òp?®û>uu?oÌÃ?zm?yS?à9¬¾H9²è#?)ó<ú<·vt?3ù >×8×8a2Õ<H=ÞÜ<60?-óÑ;ÀJ;OO/?ÌH¹ÙÔ-9Ô«¿Ägµ9TÊ{90p8?Èù >×á8×á8a2Õ<pó=´V=³R)?î<×´ñ;ë?ã·¹´ª÷7bÈ½À s·,.9È®ù¼Ï	!>ì8ì8a2Õ<¤ª>î`a>ÈÓA?¯0@?¯?A"-?¯[;?;]@?zB'=Zé<ì}7?!>P÷8P÷8a2Õ<Éñ[= =ÖÕ/?Se;i6;Ö ?å<B¹wl9>6¿Ä,â7Éo9#r=Ë!>
8
8a2Õ<¶
?ëÝ½>Ø½S?%ý>³>e4?=*6³OQ9:6Ð;Dq9ªyQ9Û·>!>Ê8Ê8a2Õ<Û»>,äs>1éD?d«Ç>V>#K,?Æ'¸¬Õ`9$j&¾Ñòm9&Ðx9TÒô>!>88a2Õ<yª>w=q>C5?è«>|;>ðD*?8¸õ29§õF¾'	¸æ/k99¢½ê3!>C"8C"8a2Õ<R?&£>Èc?þä?[¾³>YÊO?À+9ðéz9¯>^±:÷Ì9Ïú&?j=!>-8-8a2Õ<sñ?Âç²>ýW?83>?·êè>¿Q?õsÑ9
r:6lÊ>¢:uV£9(j\?ß>!>½78½78a2Õ<VR³>­8v>~q:?É{Å>ã>²D-?îc;1Ì3;E?+ÿ7<Ìó;U¿A?WF!>zB8zB8a2Õ<«>4'5>aëT?Ô±°>Èq>çM;?fì¥¸º'|9t(¾R:å9çøo?F!>7M87M8a2Õ<Ö/Ö>°É>ÓøF?*&>hI>Ö8?>µ·[èp9
g@½Àn;8É:Ï??Wf!>óW8óW8a2Õ<³K?$ÿ>Â:L?*¿f?Í´?5z<?F9¢u9mì>Ï"ò9$í94²?/t!>°b8°b8a2Õ<
Â3=\ïû<¨6? v;L`;&?ít½¹±ò9(¦¿©üô8²¶9Q_e>tu!>mm8mm8a2Õ<=}3Ú<0-?Ê;};K¯?¹sF9íK¿K
^¸´e9¬÷½!>*x8*x8a2Õ<A?JÀ>CD?k´?úùP?M·3?4ø)<ÀÞÚ;ÃÍF?ÑÃ9='ò<KcD?¨!>æ8æ8a2Õ<Ö_?zõ?öä8?[?M?a64?áH8¡9ÿ%¸=}W;÷É:26-?Xª!>£8£8a2Õ<y>Ý9>	79?|Fó>Î¹>áJ(?-"é:9ô»:Ä?:¯;Ù96?«ª!>`8`8a2Õ<7=¤A
=ñ)?Zè;3Ìg;³x?¾9È¸Mã39ªx¾z8090>´!>£8£8a2Õ<gæ<Çª<ø°,?À;ù;Øÿ?¼«¹?{9ga
¿¾Ø¬8Ê`9!>µ!>Ú­8Ú­8a2Õ<Cº>§'c>ð±Q?ë1?G¹ÿ>äC1?Uä·k9±Y½|ó:Ñ;£:jô>?Ïµ!>¸8¸8a2Õ<>æ>÷>qàd?ñÔ9?·íì>LÊH?°`8öª9É=¨Gþ:Á°:ügR?ØÜ!>SÃ8SÃ8a2Õ<`!=9¿â<W26?Û<±-Ï;F%?8À·*R9`¹j½89Î¸æ9=ÛJ¾°ç!>Î8Î8a2Õ<Ìý'>ÿªí=÷ò4?ü:<'<¾¿3?Ä¹q_9<*¿yÁL9JÌ9&¦>!">ÍØ8ÍØ8a2Õ<­ï>*bF>Û¤F?ü]?mÕ>ëp/?93<j?ç;hF?¿½ <qY<µ=?
">ã8ã8a2Õ<E½¦=Ov=aL-?¥üÊ;¥÷¬;7?Á/¹$
N9Þx¥¾­B¹øw9hÈ¾(">Fî8Fî8a2Õ<æ-=z#è<Æ??dçê;4¼;Â?Ý"¹ªU8;©¿±`¹$)9
ï¾1">ù8ù8a2Õ<èôU>D¾>5=?_`Ó>ª>&0? âk¸½*9WÁ½kÄ;)æ;~)C?,I">À8À8a2Õ<^ª<÷]<çø&?§þª;ª¦;d+ ?|¹xB49ò2¿j)9<729Æò>î`">}8}8a2Õ<ê<<>4>½9?Çã>ÎY¯>fE&?qCþ:ü7³:
5?¦u<äæ6<ãe9?ív">9898a2Õ<\ÉÓ=¶Ç=6H0?±ð;lì¾;û]!?Ab¹829ýBÁ¾ÙÎâ8p¤þ8kä>ø">ö#8ö#8a2Õ<¯ø«=,x=ôd1?öýì;üµ;`
'?yñ^¹
¡û8ßÐb¿)8Æñ8@>">³.8³.8a2Õ<h©n>|!>Ò=?òQ?¸lÃ>-2?Í;=Ñ°ê<ÕÚL?=V=/#=R¯C?ì">p98p98a2Õ<&=ã ö<e,?îÒ;º;QØ)?÷	¹÷gÆ8°Ú0¿o#8¦¾9@=">,D8,D8a2Õ<VG_?Ü>?ÙÑ¾?3P?&Öj?º:j¼½9{8?Æ;r[;ïì?®">éN8éN8a2Õ<nì>±>^é??»o?ÿ¸>îC7?Eä8
Åª9¶+>±:w:RP!?²">¦Y8¦Y8a2Õ<4¨=ûðL=ä17?öO<³<,?2
¹(Ä39ÍÄ¾Nk7²v9U=Ü¶">cd8cd8a2Õ<éL1>÷=O«7?Ña<í(<Þ*?j^¹:x9+å¾Ó&9}9``?á"> o8 o8a2Õ< ¸à>À>û;?ë
Â>aA>´.?û#ú·TJ9[?½Õ6:áK:å>ä">Üy8Üy8a2Õ<õº¨>Dúh>fg9?, <ªt<QO%?3£"¹è±9_Â¡¾`iP4dbÕ8¿z:Øä">88a2Õ<ÿ.?º>,Õp?%T?#@>ë¸T?¦À0¸F©a9È½ötì9ðÎ9EB?ó">V8V8a2Õ<z?±Ñª>ßR?vK?ºN?Ê7?áâ9¦Ë9©>t;É ;i¢P?b÷">88a2Õ<.>?Ã>o;?À?àL?®î2?F:x9>/^9Ü?@=sÃ¥<ÛE?Ñ÷">Ï¤8Ï¤8a2Õ<D¾>Tóq>øPI?é>£F¯>r*?Ðme5|Ó8ðÈ;P+:":V?¤ú">¯8¯8a2Õ<8s>.HP>K@?nV=Ë®<ã>?ãw¸ò9!à½rTÞ8a9 X>r#>Iº8Iº8a2Õ<í%=ÔÄ<--?ã¤S=½#=§&?Îúä89côC>Aü;·vÂ:o¶J?þ#>Å8Å8a2Õ<×C§>g>¹R9?Ø\><±*>Å^%?;¸¤¸O¦9	a!¾ÚùÞ8;9+([>ç##>ÃÏ8ÃÏ8a2Õ<ö÷&?uÑ>wL?ï9?FÈÈ>ÂÐ@?@+s8@*9Q6>Mx:¾¥':éo=?Í7#>Ú8Ú8a2Õ<2¡è=
é =
9?Fò>£³>S¡,?ù_Ø¸9Ã*X¾a:Üò9ß?\A#><å8<å8a2Õ<À[ú>ãÙ>êS?ä?ï>æ6¤>Î|:?EÇ#·µ¸9ñ:c¼'+9AÈn9b~·>þB#>ùï8ùï8a2Õ<ìQÆ<7¯<êè1?â'=Ú=O·"?à@
¸u19ÝcÇ½½;8N;uµ*?L#>¶ú8¶ú8ù~ê<É0}>Û>8>Úå/?°Þ@>]5>t%?ÏJ=:±<
@?]Ù<h7 <T¨-?T#>r8r8ù~ê<þ]?Ãê>
Ör?Íaà>äÃP><?3·8Ü8æ%?Ö9Bó9´">ç\#>/8/8ù~ê<Õóz>Ãh2>Ù4?>ÎR>y)?>gµ:ùV: X?=ÐÁÆ<?¸3?p#>ì8ì8ù~ê<®9b=<o=½Ä6?0ø;L»;üÊ)?|Qf¹M$H9L¿Õ¡¸ï9E¾,}#>©%8©%8ù~ê<èÙÁ=Ý³=/?ðz\<!â(<8'?b8)|9ÛÀ>J8Ø¸]Ô8S¿©#>f08f08ù~ê<«?W$£>Ò^N?©t?ÝÓ>ùa3?Tø8üûG9Wñ>¤c;S¼:1òU?ê¡#>";8";8ù~ê<ÇÛj>]È$>þn6?@FP>×@>¹¶+?>:Ù
:Ù[?¯Tj<â]<Ò??ó¨#>ßE8ßE8ù~ê<]Ü{=Áã;=+?K;/_ö:4?ÞAÌ¸=9_Ãª¾×9[rN9?"?¬#>P8P8ù~ê<q¥5=®=;}-?5ÐÏ;Å¨;3?O²,·À¨&9£½j¶n:ñ9:[A?Ø#>Y[8Y[8ù~ê<Ç¸7=¾A	=ÑT+?»	Ã=¯C=Ô½?X¸ÐAa9T¬½ð ;O'`;ËN6?*á#>f8f8ù~ê<+Ô=)>=6=?óÍC<ÕE<½ô3?¹¸Q9_à¾Áì¸þìq9z¾V-$>Òp8Òp8ù~ê<Ì=!®a=ç-?þÕ;ô°¼;Ô)?5¹p99eiÅ¾¾Ñ¹@J?9¸t¼¾1>$>{8{8ù~ê<ð¤$>á:È=«R?áÙ1?v`ð>i=?ÞJw<E¯
<\h_?¿ÅB9`9s*´>ÝA$>L8L8ù~ê<ËÄ<ø<[÷.?Û­x;¶·K;@?âPk¹
|V8nÀU)77Gc8Z¥ª=áD$>	8	8ù~ê<MV>WÜ.>:Z=?>1¯<Zû<(è)?Kv¹^e^9jß¾xÅv¸:­õ8¾­N$>Å8Å8ù~ê<m?Éw£>C°J?ÿL?ªà>~Ò/?9Þ9è>Ð:º;&;ë6?çZ$>¦8¦8ù~ê<Öð= Ì[=ú)?;/m;_§	?iÿ¹Sn9.È¿w¸ßZ9øªê½¸_$>?±8?±8ù~ê<d	?\¯>I?1´?ë7?:?º&9r%9Ð>kw;ñÐ:¡È#?4d$>ü»8ü»8ù~ê<¬¸*?©ÓÂ>fS`?¸Å÷>rÃ>²p?zmÕ8 f9T	m>ã«:GQ:&CR?dd$>¸Æ8¸Æ8ù~ê<ØG?ø?¤z?¿¦?Ýn,?uw?cÈÚ9©þ9Ñ??¯õ);fª:ÅÑ?V$>uÑ8uÑ8ù~ê<ðsÊ=þÌ=ò&.?öWï;uÂ;q?N
¹Þ«9_N¾¡\9èÐ8­
4?$>2Ü82Ü8ù~ê<#B?îû>½ýE?|?^¢>ïO?y<9Êo¨9Ø9>ø¿:	Ïq:Ï9J?ß¡$>ïæ8ïæ8ù~ê<¡ã<ó<1JU?IàÜ;¹;u.D?ÿ)6¹]ðí8ÐýC¿B.2¸my|9=«´½8¢$>¬ñ8¬ñ8ù~ê<[4 =A-ä<I½3?$Ø;[¹;?H¹7H½ÀæA¹PF9Lú¾§$>hü8hü8ù~ê<Ùo>zý>O~Y??X£.?öD?Shy<<½ñI?¬þ9¾\9Y·>®´$>%	8%	8ù~ê<Bûv>Ú.>x5?£²>ì%>àF$?w%=ej¸<¹RE?¶<\·<5?¿$>â	8â	8ù~ê<ïÙ>mEC>G;?L>¤>ÏFt>2 ,?ð4¹
Â¦9a2k¾&:{Æ:U?!Â$>	8	8ù~ê<¿Æ?Óó>áu?¥?Þ8u>ÀW?:{t7 ±8í.°=¡):Y ":H?zÈ$>\'	8\'	8ù~ê<ýS>â@>3?Þ´>Ê×>¾&?/Á9
 9éÖ>&19ý"9~hH?×Ë$>2	82	8ù~ê<5?f£°>Uþ:?>»d>ró#?,¯8=·9ÁÆ=]Ãç9Ã#Ù9É?Ï$>Õ<	8Õ<	8ù~ê<ëÐË> #>C6?(L=Òd"=çê ?v¸ú³G9ô¥-¾ÜÜ®8s¨Ê8ãÜ>ñÞ$>G	8G	8ù~ê<µ(?H\§>]¾N?=%?kçÔ>¿yF? ¹±`(9GìË¾Ý×8D9ñ×ð=Và$>OR	8OR	8ù~ê<²Ñ^> Q>ö{<?°ù5=Rù=163?r»¸~º§9ìzá½	,80é"9ÃL>Âà$>]	8]	8ù~ê<qr>kZÀ=9?±^<fÏ< 4?Ç%?¹ML9ª¿`69Xw;÷$>Èg	8Èg	8ù~ê<Hþe?T$à>nW?+ú?D÷>Zµu?A¸Z9½Bä¯9H~9kä0?dþ$>r	8r	8ù~ê<åç>mN>¹9?¯t>{Æ\>f3?lÇ9¹9U>"R;ó:R«e?Ò%>B}	8B}	8ù~ê<ï:>É¤D>`FB?
ÐJ?´?]/?«ÓJ:â:9:ô(?y£°<=i<YB?[6%>ÿ	8ÿ	8ù~ê<4>NbH>èã;?fâ>4¥>1¾.?
¹Tq8L+¿
+e:8{0:6&?aV%>»	8»	8ù~ê<æÊ!>é(Ò=7E?~&<äõ<</t8?Fÿ?¹þªÿ8?@¿³]9ÇÒ¸98>_%>x	8x	8ù~ê<G+{?o³ >È?)Òj@]²?FI¨?>`>÷?V½N>_=ëì¸?(_%>5¨	85¨	8ù~ê<V?X¾>ÞÚ¸?¢·@
²?~ÑÆ?\º>d>??>=Ã«?m%>ò²	8ò²	8ù~ê<ãâ>k>Oô>?3ý¿>#>10?Þ~©8`9
é)>Ï3;ÚR;ÁJ0?
%>®½	8®½	8ù~ê<Älj>Õe">YÅ8?Ó£<ô5T<£YE?%V°¸Ì¹8³<ó¾?<Ì8¦¨`94ºh>&%>kÈ	8kÈ	8ù~ê<Ãø=Ê<°Ë+?Gç;Hµ;M#?k­¹ZØp8%y¥¿Èr6¬499,L<ñ%>(Ó	8(Ó	8ù~ê<£ý¾>¦Ë>}9?<Ö>WF>V?.?OüN¸9óvL¾59¯h97Ç>Ã%>åÝ	8åÝ	8ù~ê<UW'=&ó<3/0?EC_=Û¤4=Ü2?U:ùhn:¸z?¤;©¶l;Aj1?
Å%>¢è	8¢è	8ù~ê<~W¨>×\>8XC? iè>iT©>¯/?õo¸GN9}¾}²2:l}:êý?É%>^ó	8^ó	8ù~ê<Ò0=_=ò ,?¦3h=r:=Mi?8Y9Ô¾8Ý.?1>¡;ÿq;3Ú*?ÚÍ%>þ	8þ	8ù~ê<s³>Tll>OB?Âµh?4<+?ûó-?);«È6;ÃV?Å :Wy:x?wÑ%>Ø
8Ø
8ù~ê<¼=Üè¬<@?qï;F²;cZB?88¸9â³ó½6vë7öØq9=y=]Ø%>
8
8ù~ê<Þ+7?#Ý>T?zq5?Û÷>bg;?¶a 9îrd9K¹³>Í_¹9)q9ÐÆ?Ué%>Q
8Q
8ù~ê<î;2=¢Z=+?QEµ;Õ;¸ä?<R¹)ý,9¿ip+¹æô8Þ53¿6ý%>)
8)
8ù~ê<«ì
=UÌ<Ó-?o;%Ûi;è?¯q¹©g]9	ª¿G¹Ô-z8B¿¯
&>Ë3
8Ë3
8ù~ê<µ=·O=fq0?ù<u?Ó;ºZ"?ùÈ>¹tÖV9ÄVã¾¨Qc76R¦9ñ®<m&>>
8>
8ù~ê<9Ñè<Åª<-/?z;ql;j© ?I)¸Ä9ú.¾XM*¸_8O91dÒ½C2&>EI
8EI
8ù~ê<UAØ>é½i>#Ùl?³ä>Þþ>í8?}Ó¢¸|JÂ9¥Ö½Pº:à:bÝ?nH&>T
8T
8ù~ê<d>Û4>&¢P?ÆA?
?·>? AB¹{{£9à¾	à®<\\<»(K?ÍK&>¾^
8¾^
8ù~ê<¢ô=¼ßª=æ@7?ï?¯Á>k*?¡ï:Ã»:±[#?t=áÙ<|U9?bM&>{i
8{i
8ù~ê<È­´>ÈS>Z?]aL?+¤?t??X>üË£=Í¹d?µ=°ò(=³¡M?+Z&>8t
88t
8ù~ê<¢%?	²>^m?°FÞ?çZ\?«?'ÆÄ9cÇ~9·E?%®Ä;þþp;ØìP? m&>ô~
8ô~
8ù~ê<2áÙ>ôÝ> <?ñ¬>p>V})?Jô¹6Ç8sþ/¿ã¦:6}:úÓ(?ýt&>±
8±
8ù~ê<¶	>È¿=Q8?ºÁ=§Þ= ?èê(¸"×h8¸¹¾Fà¸z	9|+Ñ¾+&>n
8n
8ù~ê<(´¸>c>OÅO?'?E?F¢?z1?+7ª9û\à<Äø#:iì9ýÍ1?&>+
8+
8ù~ê<5÷>¯>L 4?h ©>Da>@Ñ'?~¹¿àz9{Á¾Ý:c:\ô>Nµ&>è©
8è©
8ù~ê<QÙò<Ä°<4Ú/?4k;ÒÏ];º?n¹¢ï±9gã¾ðP8]CD9H
>ÿ¶&>¤´
8¤´
8ù~ê<dH?_ù>;·M?·?¯m©>|B?`!õ8ç9ú±o>WàÆ99ÐÓ3?&Ê&>a¿
8a¿
8ù~ê<úY>¶_Ã=kA?>mC>QS0?q\,=dïÍ<CV?ö"=µwÑ<**G?Ù&>Ê
8Ê
8ù~ê<GJ¸=Ô=Ü7?ÊsK<ú8&<8«?®÷®¹çìc9ßD¿Ù7¾¶J9}&='>ÛÔ
8ÛÔ
8ù~ê<HÇÍ<Ô<u;1?h;àJ;YG?Ï¹ùíJ9E¿2H ¸L¨9K¾/'>ß
8ß
8ù~ê<kÙÄ>³>ó;?t?ÌÎ>?q&?¶¨<9^<B?Î:Ì,Ø9¶?ø?'>Tê
8Tê
8ù~ê<>ã>7>?3;?Mé>Y¯>ú¶*?ÝäÅ<8y<Õ^K?¹Ê<å<<?9W'>õ
8õ
8ù~ê<N]=Uò½<Ç²/?&3;4ß
;Ýô!?ª,	¹;>9¼âl¾îÐb8Rsá8~Æ>1Y'>Îÿ
8Îÿ
8ù~ê<&ó>@¸¦>Ì­:?¡q>Âß2>è,?o¤¸t#8¨E¿l9Y¡9ìõ»>b'>
8
8ù~ê<Ü=tßÆ<ó,0?®è\;EÙW;0?¹ Ùe9ò¿²/8ó<9î=f'>G8G8ù~ê<×=ÕÂ<í;?-Zh<1<àx'?÷}¹n+9Q5û¾`.8"Tv9á>\}'> 8 8ù~ê<HBÂ<¼¦<$É0?Pî;Àª;æm2?¹
üÈ8Âû¤¿|0å:!xÊ:pä?ç'>Á*8Á*8ù~ê<g=\0,=zÍ+?Y;à;õm?åÛ	¹¹8¸´¿U8(Í9`½å=E'>~58~58ù~ê<¯lh?è"æ>ÎE?X >@>å¦?³W¸¸#f9½M¾ûCË9f9Ê=?t§'>:@8:@8ù~ê< !3=+	=h''?Â6;:Èp;yÂ?e
¹:9ßCÂ¾°j8·hÀX9dÏÙ¼p®'>÷J8÷J8ù~ê<Í[=ý!=4.?Úþ;Syß;}?Aá¸ú?g8b]y¿TÝ7890=o¶'>´U8´U8ù~ê<+9±>
ñ_>J?.>ý\>4P1?ç@Ç8nc9IH`>Ò9ã9É8?)Â'>q`8q`8ù~ê<õ½<øs<¼¾.?ð´ü;mDØ;-?Óí¸,*8Äß²¿j&9¢Ã9>ºÇ'>.k8.k8ù~ê<ØR>!F>;B?@p9?²ï	?,?^ñ]9A^J9a?J:È:P8?ê'>êu8êu8ù~ê<§>Yi?>6Ä6? f>lY>¸2+?Fy&:D+:XÖø>üâe<èi <_o7?[ï'>§8§8ù~ê<Ãsù<Ïà»</ó)?G;¶l+;5?.î¹NË7CÈÀÚÏa¹|ð8uap¿@(>d8d8ù~ê<Q?
?·>?~*â>=?§>¾-?+·¢q9æ½ìÅ:6&}:þ?(>!8!8ù~ê<
U=Åø<«<¯?eI7=,f=a21?Ü`¹Rº9{²¾¡r$<gïö;|*?(>Ý 8Ý 8ù~ê<YT=,ò<l7«??²1=}¬=¼o+?6q·yÎ9pª¼ã-<ö;ã#?
	(>«8«8ù~ê<~Ø7?dBÀ>Ìt?Ãµ>ù­n>XÆB?Jik8!äw9§ó=¬ú9
¾9	Ô(?³(>W¶8W¶8ù~ê<¥e?L±?þ\?«RP?ë?üÀB?å9Íò9&}î>4Iy:ßâ9TÚ?Ä.(>Á8Á8ù~ê<Ýç<qª<áÌ-?VÀ;¦!Z;C$?NF×¸äaQ9 ¾z©9úõ¢91f[>6\(>ÑË8ÑË8ù~ê<öß>ÿ>,õ:?9uà>r	 >a3?Åª8Z9zA>A:Ý':	4?n^(>Ö8Ö8ù~ê<wôS=üy=­1+?üáE;°u);x?Þk¹¦ÑÓ8¿)ð)9@*6¸ÿAoo(>Já8Já8ù~ê<ÀÛ>>÷U?³Ï{?Ý?b]?e=®<Î®F?ý8Ó<ý<0E@?«o(>ì8ì8ù~ê<Ø/?Úº>4ëp?Ó?Ø±>"ËY?o9s9R&?9ðQ±9ÍÎâ>P(>Äö8Äö8ù~ê<1==<D,?µz;µrx;wb?&5¸ïb*9qe¾à¨%¹²ëG9å Ô¾Þ¥(>88ù~ê<?y¾µ>=?d¬>ßÜ|>¶.?¸·±8úB9Îl>Þî9è2â9¾ø?ñÇ(>=8=8ù~ê<øw=¶Zß<êÀ.?hþT;z,;(?]{¸ÜÏA9£&¾XÆ¸9ø
¼¾é(>ú8ú8ù~ê<Ïìt>þ¢#>Þ??1È>Õ>+,?ßüv;BÝ(;Ï7;?WSÚ<«õ<ÈZ:?kþ(>·!8·!8ù~ê<ÿ>Ô.>Ê¼O?$ù>gM>½h=?&¹Ü¨9L:V¿!9@89
F?m)>t,8t,8ù~ê<¾?«<_Ù<ÿ$?^«';$_;2¡?ïÏ¸qCc9Éài¾¤®9­f8u@.)>078078ù~ê<£>+aÔ=M2?zÞ/<$Â<Î?ýN¹ëÍ8E¿¸´ud9ö½g3)>íA8íA8ù~ê<Ã>ûZ8>I¿9?~NË>§­>)'?Dy<ï(<Ô¶M?ïìD<8	<!ö7?fG)>ªL8ªL8ù~ê<Õ</ß<Iµ,?W$ò:E{Ñ:ãô?æþ¸¢¡l9Þá¾g¸lÙ9÷¨õ½öJ)>gW8gW8ù~ê<L=XÒ=÷-*?y½;VÕA;P/?Ä[¹#YË8åU¿½O¸På9{KN¾`Z)>#b8#b8ù~ê<Ï>ä>O>Ü8P?U"E?a?ßb:?	=8ð}9×Û¾=½Yl:e:ÜWQ?Ìd)>àl8àl8ù~ê<3nµ=Àá=@Í2?_x<Õâ;3Ñ)?e¹¶x,9­Û¾Ææ6©ë9_I<)>w8w8ù~ê<T?R½¬>Î.>?=?edè>ÉÐ%?y~9H9 îä>^K:ÔR:Êì'?M)>Z8Z8ù~ê<¿Þ<¢d<8>?´<¤æ¿;O{3? n¹r¸ç8ÜÌ¿¹³¤·ó9gÕ½å)>88ù~ê<wq='=à4G?±U<<·ö,?¦V%¹LSg9zù¶¾lB:±áê9çS?£)>Ó8Ó8ù~ê</=îßh=»J.?Ì³³;Ô;X¡?ÀUc¹U9­?¿FÂ·º9b=¨½Ê§)>¢8¢8ù~ê<JS=ð·Ç<Å-,?Vb®;bÁ;?½6690ë79 ý>À8hW9q1)>J¾)>M­8M­8ù~ê<ªr>T->KÄ2?Q>¥Ca>c|&?!ä=ªÌ<dH?Ì±<PX|<<%4?ØÒ)>
¸8
¸8ù~ê<µC=¼9O=t3?ü¢<'ò; ?1}«¸yS9¾ÎÛW8ä9É«->×)>ÇÂ8ÇÂ8ù~ê<Â¥v?ý:ó>YÌ?æ)?f >Ó?D9¸> 9ö?ú¡:ÿ§Ó9;ï.?½ê)>Í8Í8ù~ê<ôr=0V4=¿q,?àr;P?;±?*©Ç¸=9ûÜ¾¬Â7îH+9+z=ð)>@Ø8@Ø8ù~ê<Çs>4×D>É*=?îî>ÔL·>Ù&?¦+; ï:Ã7?'Ü<º< «7?5ö)>ýâ8ýâ8ù~ê<Áî<Y¬©<4?î;íH;üu.?{F¹>s39U
¿XkÆ¸ô§Ù8Ö_é¾%ø)>ºí8ºí8ù~ê<¸º=[ÆQ=×õ,?G¸¨;pä;C&?ÛVù¸n9gío¾iñÅ8ìº8eÐ?Þü)>vø8vø8ù~ê<_9Z=¥P=øo0??6;y;vý?PÁ7ÔÎ9:£4=©7¯FF9PZ=Äÿ)>3
83
8ù~ê<LÑ=Ñ0Z=JB,?BÝ;ñªx;?È3¹Ö59G3¾2>¡7Òö9°/=£
*>ð

8ð

8ù~ê<ÖÓ>Ã·{>qW?Ò%?ÊÊ>ÛC?qeY9ö²Y9Ø¤ÿ>Øü:Ý,:NËP?Ê8*>­
8­
8ù~ê<CHT?þ
ü>wW?¨3?Ã>G:?9·Q8mï8:;`>[/:ÚC:öØ8?K*>j#
8j#
8ù~ê<õ7?°ø>*â=?&}=?u¢?Þ6?v3%¸]9õâ¾½À/;Í¾ë:Ù>?ðK*>&.
8&.
8ù~ê<SkÙ>è>y¼>?ß?E×Â>ý-?hs¼¶/Ô91>´¼êÌ9L_Õ9	nõ>P*>ã8
8ã8
8ù~ê<µ4?¯âÂ>¼`m?{b?¨`
?&Q?08_Z9,ø">Þ9ÓÅ9È-?d*> C
8 C
8ù~ê<ý5=«Ø@=..?¤v;õE;Þú%?+ª-·Dë8°k½`¡O·=D9Bn½Qn*>]N
8]N
8ù~ê<1>±89>A?Ä¤>gt>³´+?7*kD959=]øw:
÷8:Ú+?dq*>Y
8Y
8ù~ê<+Ò<â9<`-?8¢¬;ÍÊ;
?t¹&9Ð
Þ¾e@t·9±Þ8Ud½O*>Öc
8Öc
8ù~ê<GE>ª>B?Px>BT>Ý#?dû8®à8À>ðü8ßæð8*e?ý*>n
8n
8ù~ê<ÁÆ>>íp>ð0S?ªG?³Ñ?¥ÇE?´1¢9I+Ö9ßÁ>¤¯:ây=:«Nm?v*>Py
8Py
8ù~ê<5b>@ë>ö#;?4÷>"6´>Z×/?¢=ôûI=MaM?öÇ
=qè¼<¼"@?÷*>

8

8ù~ê<>{O?>±`??Ã?Ë>º/?V`	9ð`(9TÝÐ>	­=Þõ·< M?(*>É
8É
8ù~ê<ìW=æ=0?ïÀv;%j;Nä?±øá¸íX9
V¾pÑ=6»
9Àm+<¸*>
8
8ù~ê<¶z%=ûXú<07)?öÐ;Æt	;!?÷¹cp9àuö¾xî·_*9Û(³½þË*>C¤
8C¤
8ù~ê<Czô<µ<[,?zª;wº;B?i¹°08´ã¿ØHÂ¶c9[¼=Ù*>¯
8¯
8ù~ê<eÆ>v|>!>>?CP	?Î·>¨@?Ð98o9>³j,:0»:'?ò*>¼¹
8¼¹
8ù~ê</°=iìw=hì5?¹º<O
×;Ï?¡9¸ /9¼¾7Ð(8¹ja9·¿==+>yÄ
8yÄ
8ù~ê<­)ä>N>DC?ðõç>A¤>Â4?Å¡N8YM9ÜÌ>Ý}91µ9C´ò>I#+>6Ï
86Ï
8ù~ê<ÀÁt>ª÷)>£R8?Ø>db>>*(?Nä:4`:ÇUB?Ää<Êÿ¡<Á4?Ï<+>óÙ
8óÙ
8ù~ê<FoÌ>Ï>VA?ÝÕ>Ì_>50?Vx¸±F
9e¾©g¹^¼9ü8¾#^+>°ä
8°ä
8ù~ê<!Ôé>¶>?ÇD?%SÞ>ðÚ>(ÒE?I[H7\9
é<¿ë:A¡:¾ ;?Cq+>lï
8lï
8äò<ù·<!<â0?1öI;x/;>?Ü1´]*X9"£Ò¹S$¹3b9²s¾¢t+>)ú
8)ú
8äò<®cÈ<£*<¶v'?ÕB;+;:i#?÷+¸GXY9"mÉ½dZ¹EË§8¶`¦¿{+>æ8æ8äò<,#¿=ïQ=kà0?¯Êî;Å²;*+?FÇ6¹¶ð8u¿@¸¢lx9X
¾D|+>£8£8äò<@Q>¤uÂ=VðA?¹9>Zhc>¥},?o	U<áëú;CYY?H8=ö<£??Ç|+>_8_8äò<<>=Ö=î`:?*¼?5ç7?343?Ni9ë%9ü3?µ«:bê:Uè"?+>%8%8äò<Oj>E><?/Ý>÷ä§>Ö(?ÂÈP8­»9ÞÊ=ULW:ô:@9?*¢+>Ù/8Ù/8äò<Bio?¤è>Ø?²=?Ù>8?ít9^£~9/@>:$Â<,1<³L?å¶+>:8:8äò<é??¿Ö>%ïc? ?F»>ÞZ?¤Ç791¯9ü'>ô:Þxç95?Å¹+>SE8SE8äò<q[>áå]>W5?>÷ýB>	Û(?þeR<w<E5K?o8M<(E</F*?S¼+>P8P8äò<)À=()=0a>?Á3<Ö+û;667?óä¸ô¡19eZ¤¾´¸,§ 9oæ½J¾+>ÌZ8ÌZ8äò<Ê	à<¤<¶6.?o
;ÔÚÞ:?|ô¸ÔÑP9Ü¾X@)¸½-D9ÜÜ½êÀ+>e8e8äò<ç±>¦×h>_?C?owæ>åª>!-?´@¹¦491Í¾;º=:ä:	4?Rß+>Fp8Fp8äò<=M÷<#	®<Ãâ5?×¬;
ï;$ê?u¾¸bx9)D¾.ø¹S9¾eå+>{8{8äò<IÙ?¨?WxT?cg?Ñ@?ÄèR?J<É9oW991?¸RÅ;àh;¾4Y?-ë+>¿8¿8äò<Ð ="ò<M*?ðD;#Ñ;'»?pè¸h)9Twq¾`29D`9³Ë>{í+>|8|8äò<Nô>v>gID?4?úÿ>[¨4?<ÚB9Æ	Ú9Çd>oÎ:pve:4?o,>9898äò<òrO>M>Áö:?JÞ>ó­¥>°¼+?äü<Ö<<úI?Èúñ<9ª<Z5?¼,>ö¥8ö¥8äò<FÊ> x>¢±P?i¢?Þ;¼>ÝM0?
8Y
Ï9+²=ka_<(<IlD?,>²°8²°8äò<Óù>+>\?H¨>¥M[>þD?ALê8Rß9sJ>+á!::?>,>o»8o»8äò<{>?ÄmÊ>TD?¾¼>ÿ´>2?ÊÑ8Ö¹Ì9Á>VÚµ8hr9Ôí?>',>,Æ8,Æ8äò<uúá<Ð«<iZ(?=Å;ú o;{'?3D¸9i²½×¸È9Ø	¾ß*,>éÐ8éÐ8äò<;u?Ã|>XÞ?0È|?äÒ½>tª?!kj<)á<#6[?JF­<ªº
<Y}?<.,>¥Û8¥Û8äò<ø|S?óÓ>e8?
?V>L°?k×­8èll9<<> J8Q9þÅ§=.,>bæ8bæ8äò<V°?4[¬>$??&©:?U¯?ge1?©m9ÒñÙ9N>ÝF9M9I±>69,>ñ8ñ8äò<ý!>Î°\>ðE6?°®¼>Àÿ>Dä(?µ§ <bR<C`C?0à<5=¡<2ù1?(:,>Üû8Üû8äò<÷Ñ=¤u=ä5?	<P<¶3?Ã¸Ð±9FÊ!¾hý·ùÁ8÷X'¾ÅD,>88äò<'S?/T¬>-fV??J¿>¬rQ?~ê8"O9´Ü@>»:JÕ:(ø>fP,>U8U8äò<ûñ.>?hí=q¥<?a¦ä>-¿¦>Î/?Pè<è½<ÂÒJ?Kà<V<±:?T,>88äò<ÔñÅ> ß>£9?ïb>Jk1>Í#?)¡7ù9i¡ð<Î3ê:½q¿:?ye,>Ï&8Ï&8äò<Ç:?hô¶>(iO?'*Ñ>3>¹A?$æ8óÆk9Jáy>9â­9#ÜQ>,>1818äò<þ*¸=É=DV,?(FÍ;k¬ ;ç#?s ¹äý9¸¿UeÉ8?
ª9Ô>aª,>H<8H<8äò<	t=óÝ<
ü.?:k;pB;}
?;/¹5&9÷ò¿oÈ8xÚQ9åºt>0º,>G8G8äò<Y>QÃã=·{-?"¼;~;ÜÝ-?Cîo¹Ë/9@ñ.¿,÷3¸ |9&0¾ø»,>ÂQ8ÂQ8äò<·¢º>Òz>ö|>?v³ù>ek¶>Å5/?G$³¸;°8ÄÝ¿(7:òh:ú±?»Þ,>\8\8äò<³>)EP>ù5<?~Á>
>.?/ð;j©à:lÚ*?Õ/=+Õ¿<¾9?â,><g8<g8äò<f"S>Ç>ìn4?áÿÌ>T>éÙ'?·ò::ÛôU?\ä<¤<P1?Íø,>øq8øq8äò<ª¶>éfX>bX?íÉ?¡>?ÏÜ2?±9°|9ê?$¨;wG;¥£B?Ê->µ|8µ|8äò<%>:C>T>?EÛ>´G£>Åä+?b¹¸=W8{2\¿ù<«Ç;ýE;??->r8r8äò<ãÈ>"fe>x.`?t¯À?À?lA?ÝÇÀ8_Ù°9ï>þE:¿Ì9uw?P"->/8/8äò<>åM>ç=?²¨>P>q-?q0¹Ú9'¿3~9¦99à]?à%->ë8ë8äò<ù>Ë¦>ê}??oÌ>Y¾>¼¿.?&h¢::ïY?öê9Õ¼9\D?&->¨§8¨§8äò<Ö¸Ñ>KS>ð<?>.nK>/?\U0<?aç;¨C?¥r<vM&<ÂÂ:?î6->e²8e²8äò<J#>Ôå=F5?Ñ<M$C<ÉÌ'?ä3¹¶R93Ú¾4ó;8-Á]9ùØ=O->"½8"½8äò<ñOÊ=pè=F0?A-"<T<( ?¡Ö¸¥s9dõ½:ï
V:Ò7?KX->ßÇ8ßÇ8äò<s^??3îÀ>í}?¹5?j/>Ö?1¬<9¾äx9FÂ>"X 9û­9Ø?¤\->Ò8Ò8äò<ÜrÅ>('>ÖS4?áN>$kQ>Ù'?HwÞ<.<E?Á=\â»<Pú5?f->XÝ8XÝ8äò<UÃ?øv±>ïvf?GîÄ>Ù©>gB?àûð¶Ãf9°¼çó:#:HR?¤i->è8è8äò<6C>>U>Á¢8?àÑ¸>´">Y'?.e¸:t89Kñ¾j2u9?ÄË9y>èu->Òò8Òò8äò<c=+Q=¾[3?£<BªS<­'?l0¿7yz94VC=ç¿9$Å9cºä>%->ý8ý8äò<¤LG?÷P?ÊÁC?P:)?êí>6?>¹Õß9Ì*2¿1Pß9Ìór9dNk?Í->K8K8äò<+¥>§X>9C?ÐMÖ>@>.?Iõ¸g9</¾aW:åi_:D:?b->88äò<4?¸gÝ>ÉP?Bôl?­)?ËÀ2?ÖÒ
8ðvb8õQ >§>³9¥ñ9  ?ä·->Å8Å8äò<ÑM >òe>Zw2?X?ÛÐ×>³y&?é(í<=K<F?ÀºÊ<q <ç02?È->(8(8äò<Ó	7?Veâ>ùN?xL?Æ:
?i9?R
~7aÞ99<àKM;^;ÞI7?m×->>38>38äò<P=°?G=c#/?¼Z;ìH;Í?²~¹
îÞ8t=¿%j:8Ao9>1.>û=8û=8äò<8³>RD>Mý=?=ù>¦©°>¼Ç4?"3= 1¼<
O?¸þ=)[¤<5M?.>¸H8¸H8äò<>">öO>
>?x?''?EÚ=?gY7=BTà<<Q?ÀJ=ò<tV?°.>uS8uS8äò<v½~>+.>mË:?¢® >LXy>ø$?]<ô÷(<K?îÜ<z¡<(4?é-.>1^81^8äò<ìä>â>ÙE?¢*W?Ê?Þ7?C8k¤9©<=LC	:?·9Ïo??Ó/.>îh8îh8äò<Ü> B>ØH?.>î@><,?Ü}i·±9´®ä¼J­H:Ò:®¯1?0.>«s8«s8äò<ï_f=B*=¦1-?ïù;Ý¿;o'?¹ir8q¿ QÓ´v¶79ú;ºÚ[.>h~8h~8äò<êq¹<Ã <Î1(?Á°9;!Ì;?âË¹&99nB¿@¹6ºì9$s®<d.>%8%8äò<5âP?¥Ó>ø¨|?|®¾>rt/>¿?ÈÔÉ·|¾Ê7éØþ¾µ}9tô%9gC?i.>á8á8äò<Þ×7=§Ô= >-?N4;ôÏ ;N?ÆR¹ò/9¬¿zcù8Ó9- ]>w.>88äò<¶p>2$>ü;?Ú.?.ÿ?½(?3=½ïå<GçG?^=KÐ<<?Â.>[©8[©8äò<©e=!ð,=Þ)?Þ;3íË;dd?Ñ<¹o89#¤¿¢:¯7k9{=#Î.>´8´8äò<Xy>>©C>@1?¨}>'C>2³%?I×:¢A¢:d*?WM<S<Ýn1?9à.>Õ¾8Õ¾8äò<4U>û6:>	-3?Úè¾>Pú>cB&?é²â<?<HÇG?Àm²<`u{<¸¦5?O	/>É8É8äò<
?ïÌ©>C0P?@LI?k?zö@?e69f­9¸>h9:!½ô9wB?L/>NÔ8NÔ8äò<Ã8>7á->ëO?Ó#U?Þ?²;?á,<<©;ÒR?âC9$Ï¬9à}ç>b,/>ß8ß8äò<!Ç={G=úí/?ÝÞã;Ð»;åå?HÁC¹.Qì8:T¿ú\¸¼å9Ì?¾øB/>Èé8Èé8äò<?=>ôâ<c/?¥ØÂ;¯;î8?È¸²g9zA¡½lCÞ¸dï8qH¿RO/>ô8ô8äò<ZÀ >j]>ù1:?]%ì>´ª>71?,)==~Vò<6ÓG?Q&=ýÀ<ÉÝA?PQ/>Aÿ8Aÿ8äò<­q=7ø0=ò¯.?h];2Äo;øÐ$?pXÚ5È{9¿1^;Ãâ7TùÁ8>>\/>þ	8þ	8äò<¸6 >éa>5?òð?¸Bí>ß,?j8Ø9b^==Ý:úUt:ò?&x/>»8»8äò<E>ÙRâ=
y4?g&M<À <¬$?1õì¸t­9aÔB¾¼7J8¤´È7Þö?÷/>x8x8äò<³ñË=ÿs=E?2?G	5<Ê(ô;ÒÐ=?m¶x¹Nèø8³Ì¿Y!7¾WL9å"Ê<õû/>4*84*8äò<(Ü>$hÕ=Û+0?Êdd<vô?<YL?ÿO¹/ "9,{#¿Né9«89?±0>ñ48ñ48äò<¶ûÞ>v>Uh?µ/?ÊDÏ>C8?=u¸à<9h¾z¸8_'9`~>¤
0>®?8®?8äò<7&={ýÝ<Æ0?i;®	»:·Ü3?$¹F+9bDT¿µª¸õÔ¥9D¾m0>kJ8kJ8äò<t/?ÂD¬>Ó]?Ïÿ?Ý>á\[?îª¹_ó8hí¿J6¤9è°«96Ùô>õ0>'U8'U8äò<Iþ>±Ð¦>ùýB?¡á??(?'6?Y>o8ÔK¡8TÛ½>IG8:Ì¾Ã9àq?çG0>ä_8ä_8äò<ö>l,>ø0H?¤vk?R»%?(Û5?ó9;ì';~L?";=ÞÏó<¢ßD?âP0>¡j8¡j8äò<Þ?&¹À>¢ø=?·>YÌ>¾¿1?©o¸Î/90á½¯¦¢9Â¢:_>m0>^u8^u8äò<¦Y#?p¹>_a?@=d?#ù>£j?àª9`¢9ø	?Zð<:º;wÞ:?_p0>88äò<p¸>-õs>ÝA?É?Ü»Á>§0?Áù5=¢àã<ðnL?ô/=pÓª<÷D?0>×8×8äò<ä=¼¾ç<÷4,?#Î=Ógð<Î?­+.9X¼y9²>}¦;ÔÆp;\1?Ö°0>88äò<ká?¨>Ð1n?Ev?¸>[
R?Ñúu¸2?9ìWÝ½¦¾:GF>:©@1?¹±0>Q 8Q 8äò<&²=tVG=òA7?ôG<y¢<®µ"?çaÏ¸è&9)i¾yÍ7¼c¦9A=&»0>«8«8äò<Zé-=³Àõ<È)5?0bÑ;¯¦;³É ?i~¹¶
9 Ê¿¨88^êS9+$>1¿0>Êµ8Êµ8äò<-r=9(=ª8?å]T<+m<u0?~6þ¸B9ðR¾ßð·#ÿ8
úð½É0>À8À8äò<Å
ê>@¡>Ê9?©°>ö>þæ+?9&;¹nìÁ8©w¿<L:bp1:`ß>?i×0>DË8DË8äò<|==~¸À<jù4? ;v;Öÿ
?$/¹÷÷9 ¾2"9e9à?á0>Ö8Ö8äò<°fÇ>F`>Ð\c?l*?6è7?¨IG?YH}9­9	Ë>+Ý<G<X[?|ö0>¾à8¾à8äò<Ñh>R>4þ;?÷¨³>_ >)t+? o¸\9M¾XÛ¢9¶ò´9®gæ>Ò1>zë8zë8äò<ZeÖ=ÉÔ=¤ß-?ï_<7ç;hn?wNs¹·8B*ª¿¦#£8©¶ð8Ø­>1>7ö87ö8äò<>
m.>ðZC?¦u>èI>­	,?9,¹z»Ï8T¿9rj9Úä>É%1>ô8ô8äò<îùÅ=¹=¯+?T8<Áå<,~?¡W,¹³`ý8< .¿Ql:¸f%9¾nD1>±8±8äò<v¥?6sÌ>äá=?('÷>?D¸>
¯+?	;zF©:¯P?7á;Ìì¾:8??oU1>m8m8äò<Ñ1=,=4,?Ó)<ÐJ<¶$?e¹>9²nç9nøR>HÀ>8]'9Ä'>R_1>*!8*!8äò< ò>Ù'¦>:?ô@>©ìb>`(?eT\¸ù8vb¾[ÇÓ9Så9Aiì>±_1>ç+8ç+8äò<Êë<¦²<iS)?ß%à:v¾:ìü?î¸zà8ºñ¿M<à7t_9ÇY='s1>¤68¤68äò<Ìi>;ÞS>i??z>Ê>
>r'-?¡¹âÿ9¹V¾ñ+M9ôî¬9Ü>|1>aA8aA8äò<6®f?¹3?ZK?m¦?6¥Í>~9?áL9ÿ
9¢«<?öÉ98È98é?Ð1>L8L8äò<°¨>sæo>74?Þ÷?µÎ>Gê%?xM=óË=ð9I?üÛÃ<²<rf7?,£1>ÚV8ÚV8äò<)ØL>¶p>d5?5<$Jü;88?Î@¹¡-Û8à`¿\¾5Ý&9i;¥1>a8a8äò<P=¦rÎ<Öd:?æ6<jÜ;0Ë.?ý&N¸øl8hµÞ¾j¸Á;90äs½=¦1>Tl8Tl8äò<Ñ?Á=ÁL=J/?«JÌ;Ù­;Ë'*?N¶¸àg#9ßÍ¾öJ±9ïÓ9(Ö>Ç®1>w8w8äò<Ì[>>G9?ä?­Õ×>3-?G=,þ<,H?g=dÔ²<	k>?
¯1>Í8Í8äò<Â)>Ôô=1?Oô#<û2<ua?´Éß·s½~9å`½9ßl£9no>¿1>88äò<Q>î2>=?	NI>åi>2õ'?J1¸B9(9¥Ç½©:AÏ_:=þA?¿É1>G8G8äò<P$D>£>Çà>?ð_U<Á<¶¡1?^o$¹Gò(9ÿ)ù¾
8Ü@9²¼=QÎ1>¢8¢8äò<1M?fÑ>üA?ñ?Ö>É6?æ!9[=9B|>E|0;©ù:)÷4?ïØ1>À¬8À¬8äò<=æ>Û>¨ T?Ùf*?+­ë>ª9?:d7$9)æ<}Må<;<PëL?	Ü1>}·8}·8äò<V"û=½¹=^--?É:<ázý;òÊ?Ðiy¹ÜÑ8~¯¿¼í8ÂÀ¤9W8>Pá1>:Â8:Â8äò<Òí>cü§>£65?ëÁ>Þ>%)?þÉ;|; ??òø]<eò <0?Êí1>÷Ì8÷Ì8äò<që=M#@=Å+?Ðu;~L;ø%?Êc¸Úh99íÛ½`48÷'9ü÷	>Fþ1>³×8³×8äò<òª=ñ|=¥¨,?â`;Î2
;ô?[¨¹
´Ä8/M¿òäö¸Ô9[î¾	ÿ1>pâ8pâ8äò<áØ>ý>#L?ËÈ>ð>I3?^Èg779_!=-©9
9ÜÅû>2>-í8-í8äò<Çc=
=°N?½ê<ÎÑ¹;<1?¼§¸éT¯8í®ô¾Nf¸ªJe9¯Ù0¾z2>ê÷8ê÷8äò<p>>m@>ç2?X)>òQ>çë(?ÿc9:Q:®X%?Ò¢G<ù<î;?2>§8§8äò<¯ß
>ÏÆÇ=/Í5?ß!Ì>X3>É6&?Ã,=sÛ<I?iw:y%<:>h(?(2>c
8c
8äò<ûÓ=é<*?r;µ7â:¦m?X¸yÑX9Þ£-¾
s89RÚ9m´>Z 2> 8 8äò<- =x$i=4á/?´â;©+;@¹?Þ%-¹í9^c¾ôð7pà,9ÖÉ±=Ä+2>Ý"8Ý"8äò<öd=!	Ù<EQ*?	À;N;ï&	?lû{¸øÚf8Å¶¿¦&Z8i9¬3>Ì-2>-8-8äò<Ã)>@>¿Q:?T°?Ì>^Þ.?·<Ó4<Ç6G? Úü<Ò8¬<-í;?222>V88V88äò<©F=
=hü7?àß;]§;Q*?/r¸5ë8:¾OóÈ839ÜÄ>E2>C8C8äò<ò7?è.â>#=O?þÌ?íÒ¹>@µ9?9éZ8Õ¨9tÖ=?!»9KdÙ9]Ü>6G2>ÐM8ÐM8äò<{ÿX>ýe>çA6?õR8>gq>æ1.?§«x;ù?;1´V?Å<fQ<|7?R2>X8X8äò<öûÖ>4"z>¹\?úz]?V?p;?ë¢°8¼uU9ÖS>":ËÆ9X3?}2>Jc8Jc8äò<
K>¯¥7>ã+B?H¹>é&>m;*?r¬Z¸]Ï8,¾Æég9µbW9sÒ	?2>n8n8äò<$í>îêp>ü{?Û;¹?ÂK?Vwi?·}ù:NÖ:üV?x¼:åíi:ÆM?Í2>Ãx8Ãx8äò<þEÖ>¸G>üWF?,ÂÌ>Íì>Ø4?É
n75@9ÔÆ<âù;·à³:®Ó;?2>88äò<ó=I´=r2L?xd<×Ì<WU@?µ3¹¸2î8º¹Æ¾ÿ¸G9¥JU9Î¶ï>	2>=8=8äò<(/=M>ô<Íp7?1[£=×^w=)?ó±9³~ö9ÁÏ¸>½<ËZÊ;I6?º2>ù8ù8äò<S?)ÞÅ>ÄB?
g?T3Q?î1?òV9½C
9ÃB?ç:¹ú>:åb<?öº2>¶£8¶£8äò<3ñ>?vÊ>Áâq?år³?È?þ©?´×¹9Q9DË/?:üÊ$:Ít?$Ç2>s®8s®8äò<M!>¦èC>½7?½«>Y>'?©F=S¡=©B?Ì0K=¬=fâ8?Ô2>0¹80¹8äò<%¬>¸)e>N@?>>ÂID>éb(?/·<_%9,t½R£8)9Z©>\ð2>íÃ8íÃ8äò<ÍK5?	Ló>Ã>?¯>I²>.?¸,9µ9¯2>|Ñ';zõ:*/?Ï÷2>©Î8©Î8äò<@èá>Ø¶y>þg?AF?L¹>ã5?Åö*9G94d>Í:6§Ô9+4?u3>fÙ8fÙ8~û<ë¢ø>ÆV¤>M¨A?åûo>£0>ç-?Ý9©h¢9-Cw>vz;ÃeÑ: ¿A?	3>#ä8#ä8~û<¼Ì>>âÖE?U[0?Qü>
î2?6©·¶²9+·½?I:bí9Y?Þ 3>àî8àî8~û<sá>²Ì>ÛZ?sÔç>Î¦>A'2?´bÝ¸¶Ku9âg¾á9ñ5w9ìÍ>°"3>ù8ù8~û<||ó>Þ¨>OÜ8?ò¾?½ðë>L(+?¾£D=M¸ï<vþQ?¹ =vÛ<ë];?&3>Y8Y8~û<i{ö>«û¡>ÅB?¿Ú>Ió>w`3?¹Üy98x¾Aka:Ö$:ß
/?83>88~û<m»ê>Ñ>d/=?ô¦æ>Â£>I4?¸äÜ9P¤¾Îu8|u9Rlÿ=aS3>Ó8Ó8~û<e&=c`=q,?­Ð;*1®;5?Õ	¹¬Å£8kW¿%7l$¢8yZ=U3>$8$8~û<V©I?t,Ú>ÿl?"ï>÷È>Øk?Ö É8^û8ìÍ>×:øº:?@W3>L/8L/8~û<Þîd>pÍ>ÁBF?ã±>?>v.?L0¥¸ãx9äè)¾ºÿ]:vM:R
?KY3>	:8	:8~û<ò(>ÞBß=4¸A?>d<1<¡x=?ëÒ¸ä©9î<¾IÑD· ô9Ý`À¼ìj3>ÆD8ÆD8~û<E =(Hï<£w+?ï ;4Ñ;?:Å6ð:	9µÅ·<ÛM<úæ;X.?<3>O8O8~û<k|ï=§â©=Èp4?jO<@×;4k%?À§6ü
9b<NtT9t/R9»a?ê3>@Z8@Z8~û<¢/?Ê[ß>ÌLI?ðè?oÙ> ë9?ZA¹,^8¼N¿¿¬%(:$
 :~y?³3>üd8üd8~û<Â¥=ë
r=(/?G=<U=9¼?m:Å¸úD9)¾tVÙ9öî9·Õè>¨É3>¹o8¹o8~û<ê¾>Qöt>×G?øù>¾dº>¨+?K?9oÎ9_K¡>Ö:)n:×	?5Ó3>vz8vz8~û< h>ÆÀ)>rßk?>¯P?zý>ÂR?áö5=:ÌÑ<}	^?ÌÛ<÷;d][?Ìì3>3838~û<©d>ÑìÏ=]Ç1?JBî;u}À;Vo?åE¹äù·8-%¿h!>8ÑØÐ8Ëi>5ÿ3>ï8ï8~û<Rr=R4=,?¨I0<ðw	<;%$?k@8ÞQ9ü¶ê=RþÏ¶ø99®l¼S4>¬8¬8~û<Á=nO=+?ÈM¯;ó5;5#?
¹4Ô]9y/¿¤©6QP79øÞ;¿-4>i¥8i¥8~û<vï>,>¼ªZ?¾º>Xv>EB?zgÙ¶ÌØH9Q¼[Jé:÷­:}¦+?®.4>&°8&°8~û<¡Sä>Z[>Y`B?Y?1#È>ÖÁ=?V¬9	0ð9é$	>ÉO­;gªs;¯6?äD4>ãº8ãº8~û<¸ÔR=ïù=áé+?-;+dT;õ(?ºX"¹ÈìÌ7=ÏJÀJU
9¥9l8ù>T4>Å8Å8~û<@~>æ²2>¿]6?
Ù>½¡>LÃ+?	=Í©<ØQM?¥¼<ëä<Bp2?^X4>\Ð8\Ð8~û<±ê=¥ËU=©S,?]J;Vk;X?Ö¸
1"9Îpò½ÄÁ38:K9Oâ=,]4>Û8Û8~û<:§Å>â>(>?ìPÍ>$E>J?1?k£f=Ûd=üRO?&Î=6­<È>?4>Öå8Öå8~û<³>²%¿=øa0?yú;KÕ;O?·¹-9\y×¾6ÓÀ¸
9z¡%¾|4>ð8ð8~û<ÝË<~<÷2?Gô;=_;tÚ?N®`¹bà8w+¿^®8\9P)>-4>Oû8Oû8~û<X¿?¿Äº>
gF?öZ?<?+«/?¶he9@óÉ9ig>/@Í:5¿:?ùB?£¶4>88~û<¹¥S?LãÏ>P?ÓñÃ>.z=>u^?0,µ)£¤9Îº3¤ý9:øÐí>·4>É8É8~û<3>¢î=I @?^5<|Q</y0??Ò¸@u9[¾ëÅ9~ÝÇ98ý>¾¹4>88~û<~¿>ëA>õ»H?4ÜV??t
6?|o=dv9=®¦O?,ô<¡Q<}M?ä4>B&8B&8~û<$3>x³ñ=#½=?ìñ>¨ý±>Rº-?ÏÊ<I<úG?jè=£_Ç<:?¸î4>ÿ08ÿ08~û<Op>³ëÀ=-?õä;ïâ­;Ò(?B«"¸RÑ79ëâ½`ì6 P9>­Á<àï4>¼;8¼;8~û<H,2>½õ=9?úw³>Å­>ÃO)?sÆ;¾J¾:ÂkA?£3f<k<²C?=5>yF8yF8~û<'±É>¿>©Ú4?8r?À>,?Ä~=ÌF§<FÅJ?=Ô#=\#Þ<rÍ<?ã5>5Q85Q8~û<=mè=¤=¤d5?/¨3<©F<ÜJ?Ìi¹·º9ëä¾¤9¹¼Yx9Á²¾b25>ò[8ò[8~û<*ÛÒ>üs>Ê4?i±¿>¸L>¯$0?¨8´&ò8Ëß>¸9ÿ!«90
?³>5>¯f8¯f8~û<JÔ<J<$Â,?ÞN4;+6;âbý>
ñ8¹©1¡8}Û¿°b·8ÛÔ9Ñ">yN5>lq8lq8~û<M\3?wI©>ä?ï>>^?¡å±7åS9W:W=×â@8k:}9VÿÂ==T5>)|8)|8~û<^?òO	?sxO?kOv?eà?wO?D8Þ%9Ê¿=(é;+M¥:¾bO?^]5>å8å8~û<¬¬\=ð%=¥*?öz9;¸ý#;ãÅ?ÿ¹¾9UÀ¿wº,9·9f¬>´f5>¢8¢8~û<ë'U?(Ô÷>/\?;k7?î>ÞD?Â-ª8þ¾Â9´ß=D»9¤§Á9¢î÷>kh5>_8_8~û<mÙ>ÚU>÷@?Öäõ>¼ü¶>Û,?Ä./¹ø/9±M¿S[9èRª9¥>h5>§8§8~û<;ý¶=¼û"=3¶?×Ç=9Ê2<°¼?"÷'¹»Äp9Y²¾Üª8[¤9®R>Jt5>Ø±8Ø±8~û<¸4Z=lþ=Â7?¤Øæ;èÚ\;`Ê?ç\¸»÷!91.¾ì9v9câ>sz5>¼8¼8~û<4ý?uV¡>êxd?Mi>^m1>KïA?tcE¸D«9P[Á½o,L9¨X{90ôÏ>«5>RÇ8RÇ8~û<'W?b>D	±?¾?t«/?@"]?.9gJ9öxÃ>N:ìõú9{7R?5>Ò8Ò8~û<Z÷q=G/=¼ï0?3~<]ÿ;»?¸Ò¹.&ÿ8÷D¿ '7v§o9Ã²<¬5>ÌÜ8ÌÜ8~û<ûã>¥f>_bT?§5Û>OL>_­4?Ù´9´Z9Å¹>BgH:UP#:Ð?«À5>ç8ç8~û<}â>) J>\³F?¹k°>©>#Ô,?R·îx9âÁö¼¦¬9þ©9@K>âÙ5>Eò8Eò8~û<bW=R=B¯/?íÃ;@õX;@?N_¹¶?Ó8N¿èµÄ¸94s8¾þ5>ý8ý8~û<Ê=ä¿<¢è*?«6>;
¥;w?8C¹§MÅ8[L}¿{½%¸J°9îd½	ÿ5>¿8¿8~û<·Ð¥=S^-=ÉØt?W9B<ûfÒ;ÌPl?Ô:¹Fb[9Å¡¿09À»ã9T÷E>6>{8{8~û<B¹>î(2>ÝC?Év
?÷ôÌ>Ô±0?T«<ÉáO<àüR?D=Æ´¯<A??96>8888~û<1é<Yª<J}/?àÊZ;¯G;e[?Â¸Ó29k§H¾ÚG¹zV9ðî¾!6>õ'8õ'8~û<	=£÷¿<,?3;ï7k;Kf?÷ñ9g,9ÉÈ>c£¸æz9ð× ½å16>²28²28~û<Áü®>l®Z>vÙL?.ú?¾>R\5?
³É¸\I9ó6¾a9;æ9Õ1?ì46>o=8o=8~û<¾¾<2e<(Î*?Þ;·g|;?"Û¸çð8é¾d6¸a:9FM¾CF6>+H8+H8~û<F?÷Ç>KE?)Ö>û>´k2?#}9s9:?=;AÎ»:0?d6>èR8èR8~û<9f>ä%>Z1?Ôxg>¤{4>m)$?=K<¼Ô+<ÖB?û»¾<Âð<cF6?[t6>¥]8¥]8~û<ð¾#>&
Ú=õ@@?V>?>|8.?w/=yÔ<P]S?¿Í=N¦©<"]B?Ät6>bh8bh8~û<3ü=34µ=¾2?gõÐ;×;Q1?§L2¹s89ËP÷¾±Ã7ëBs9+s=@6>s8s8~û<×>ÿ¢Æ=8L<?×^>xl>¡!?m=¹Dt8K¬Æ¿o9¾9ó>\6>Û}8Û}8~û<Jd= û%=ã0?´ð; ;%?AT¹?å\9ýÉ#¿à¸/È8`;¿6>88~û<õ:=rÖ=ä6?Ì{;p^Z;-?É-¹æ>R9ö¼Ò¾	-$9ú
9â>' 6>U8U8~û<ig¬>;Zp>¼ 7?&ö>£ê´>Ò.?tÓF=Nú<$YK?};0=5í<_[>?d£6>88~û<¸H?õìÍ>y?Ecc?"ý>âe?ytæ9OÄ9Ês?½Á:þ"[:¥za?¶6>Î¨8Î¨8~û<:í§>H°d>Dû;?¹P?Õ?.r/?N8¶~×8·Ït>8Gç:á²u:ùp?ÇÖ6>³8³8~û<^tÅ=ä0=Ï3?¡Ñ<0ÿ;4" ?J§þ¸ä 9Ê¾ý¸R9º¾Øó6>H¾8H¾8~û<IÚ×<}¤<Hø'?qÃ©:8*º:(ré>¨¸¤É+9v/{¾|Nu¹Á¸8õª¿4õ6>É8É8~û<3ý>Üâ>­h?¿M¬>èN>W/U?øÍ8cK9O >ôy`:J:av@?^õ6>ÁÓ8ÁÓ8~û<Âò	?Dø>Ê%^?ñ:>W>}ñ;?z7!8ºp9`~>,÷];wï	;;úM?ýõ6>~Þ8~Þ8~û<Ê¶!?ÏÉ>¤WM?}o[?>?ãE>?J¾¬96ð¡9`?Æ;¶;
`G?ë÷6>;é8;é8~û<
äØ>>R??ú>dºZ>ùX-?(Ó©8F9íZ>|ëß:¹8 :^ã2?ù6>øó8øó8~û<?Ñ4?²Þ>ÇeP?KR?Äx*?k¶I?å×{9æS9G^?&«:Ö:Md^?Ó7>µþ8µþ8~û<¸¬>DÜg>í{>?¼$?äö>V*?~þ<¤m¤<ÉF?Sp¦<0e<l
:?}7>q	8q	8~û<âãe?G½>80?¼t?¢1?G@Y?q<9g¢9E>l7Y:5/:S°?È7>.8.8~û<&¸=º=5ô.?Æ¯;±;¾¦*?ärü¸ÀóF7k¢Àcv9´ç09tF2?À7>ë8ë8~û<ÖÖ<]b <ÉA+?tî7;02;@?Ê"´¸÷9é§¾Ð~Ò·¹ªU9;3|½¼7>¨)8¨)8~û<XÖº>°¿d>tQ?VÖ>LÐ¡>
)?mÏ¸&¤9³Ù½2Hê9@f9?'7>d48d48~û<ÍÜ=%µ²<¶8?ÍÉË;F;Òn,?,
¸ÒªC9×Æ´½P)E9étq9f	Ñ>ë 7>!?8!?8~û<kYï>gd>L¶K?³?p²Á>72?³±¸¯8ù¿/":º:D"?ü/7>ÞI8ÞI8~û<Ï?K·>'h\?»?49?d"G?ýk9¬ö9Ørû>Ñ¯O:Æ.:ÃE?Ä:7>T8T8~û<.Í> >¥A?å?´)Í>m3?O9= Ô¢<bS?ô=ì¿<ÞA?s7>X_8X_8~û<#ÔÈ=ÿu=g/3?xì&<Kâß;lÞ>?Þ®W¸q8Ó=®¾ÏW¶
Yß8è[w¼Ós7>j8j8~û<§bá>>ÞK?D?ÛE?[@?§Ù18®û9~5=ÎH:Üù9Û½M?t7>Ñt8Ñt8~û<1$?yÔ>*F?Í?IÓ>#9?&]Q9BSm9¡Öá>¬":úQË9L?j7>88~û<¼9?¡c¸>:q?ÔÂî>£!>®Kg?ßQ8zb9*->	G9ì[69¡¶@?²7>K8K8~û<Ën>üg+>vR2?I:K>_¿>ÎÖ"?ô:Gs¤:Òü=?qíÃ<wÈ<á0?¤¾7>88~û<f¢À>p5>à]=?¶JÏ>B>ö:?¨ÈÙ·d9^»½¸Q9;>ñ:¼nD?ØÉ7>Ä8Ä8~û<+
H>a>e6?÷#¼>9>ù*-?ÿÜ!=¿ÎÉ<GTM?Z+
=×¢¿<N<?Ï7>ª8ª8~û<Ü>æ£=?KK?@*°<Ë[<Ø.M?»»¹P8¢­¿ÐM¶ÐD9p­¼¯Ò7>>µ8>µ8~û<7~î>?c >OU>?c®>y>t2?
ñ¢9o:YN>Z:Oõ:õÝ?Mø7>û¿8û¿8~û<þ~=,X=¾«.?ËÉ;5¯¢;¿Å?5N·dÚ9Kø.½L¹÷7D9+7/¿<ü7>·Ê8·Ê8~û<8¹)?,O²>b¬s?þÒ>à;>¢íC?S1<·Ä+9P=½ÍM»9áçÒ9
Zã>Ë8>tÕ8tÕ8~û<w}Ñ<ß<±<?Á/ñ;~öÂ;ôX?!R¹T:f9\§é¾Ñ·Ï¸'	9Ó,¾8>1à81à8~û<`·î>õ>R)C?ð·î>î²>û¢+?­S9¢à8ºp?é : õ:	c?\8>îê8îê8~û<"Ê>ÿ¹l>Z?D\-?µ é>m^>?¨E0=lÝ<ÌK?o°:Ê/N:#[?e$8>«õ8«õ8~û<TØ?T`Á>xA?GÊÒ>Ó>+4?¡Ç8pç91>Gm);|Ôß:ÇA?Ü$8>g8g8~û<¯<?.Úõ>PÅC?Ñ¢ ?qpæ>>t2?o·È9Â½92%;üûõ:%ì+?)8>$8$8~û<FÛ>@;>ùÝ>?É¬?l¼>+)/?þÃ<Ã4?<>H?î¦$=oØ<ÀB?18>á8á8~û<Ã[S>>½/9?c²ç>uK¬>m!,?À<[h%<:$J?ÿ<ÁÕD<ú9?ù<8> 8 8~û<u>×@>|ò=?¹Å¥>
x>!Å*?/9ÑÌÚ9ò9>â¸Ú8 ô+9]Ð¢>ÂM8>Z+8Z+8~û<à¼=XmÜ<'k*?vý¥;ï
;Ä?cóà¸:Y9*¾{¶S,9ßÉh¼­U8>6868~û<tDU=?¤=E.?ÿs;'i;¬È?Ý%¹x9\¾ÝNk9Ü¬9¡<?0r8>Ô@8Ô@8~û< s>´Î9>X>9?!áÖ>7Ù¤>øØ&?×ãJ;¡×;{F?LÎ<ÐH<{J8? x8>K8K8~û<èW¥>D§`>j<?æïó>7h¶>b-+?Û±¸;0¿p;eD?¥ç=ÙGà<Ø`5?«8>NV8NV8~û<ÓïB?ñÏé>yoU?N?;?ÕÑC?DÄ9Sù¯9?Ô>$ò:]ß:
ab?8>
a8
a8~û<µø>À>®]?Ç??¶?Á;^?MEù<Ò¹<ãk?lME=|8Ø<îi?Ç 8>Çk8Çk8~û<ëÇU?£ìò>³Ia?Ws?¡ß®>Ì$L?ø8ðT9f>^·8àÁn9,D>¦8>v8v8~û<}O}=åI9=ý.?*Â;2¢;:?  °¸¦s~9x21¾Æt¸¾;9z8v¾É´8>A8A8~û<¥Â×>/
>e>?ÎV?*Ô¼>¡Ö8?ôxÏ8¸ª«9²>CGK:Kº:¼]*?¿8>ý8ý8~û<ð~¤>a>í«:?¤?Y?y?Ny/?¢<!ÇE<óÉQ?ÅÝQ=Mã=s=D?Ã8>º8º8~û<]s,>s¦ñ=ò°6?sÂ~<\G<be#?´°¸ÍëS9IÓ4¾Ð·8)99:>ÜÍ8>w¡8w¡8~û<O>À;>ãb;?ø³È>,Â>(²,?RS8w³9ÜÐÂ=dKs9÷ 9°Íê>«Õ8>4¬84¬8~û<³>ôÄ=¦z9?OU<DB<ü7?¤Jß¸`f$98Ú­¾HjÃ8àÑB9"d>kë8>ñ¶8ñ¶8~û<ËU>Êù>U7?´SÊ>|>é£'?½=:­<E?»Lñ<à§<ÜR8?âí8>­Á8­Á8~û<_ó±>IYg>éD?óc6?_=?i ,?äF<2.í;§¬V?³=¬@²<D?ø8>jÌ8jÌ8~û<-^/>?ñ=M:?áåp>QP4>Õ+? ;Å:¾ËC?$ø<.%²<C¡2?°ø8>'×8'×8~û<´ú7=UÚ<ç·W?©;<¿S;ÅÛ ?dÍA¶Ë½9Ë³»´\L:üãú9%P?
9>äá8äá8~û<j{ó>Ø~¤>_v=?ÌSÑ>ô#>ö.?Óõ5¸Lâ9
N½¯Ò¦9àj9vÙ?"9> ì8 ì8~û<#=V=j6?æ/r<1×<<Ë($?ti78ZÂ9ÍÀ<ts09Í9Å>¢$9>]÷8]÷8~û<,X=È(=ó01?üÝ½;¶;ÛÚ)?ªÌ¶29ærT¼D9§²k9Õ>179>88~û<@ec>úå >æ4?ñ¦>]¥>0!?ny:"39:{d,?3!4;;Î//?p;9>×8×8~û<iR>(°V>8?£	?'ÓÏ>)?p.<(1<<8ÚF?Xr"=_tä<6?ø^9>88~û<e?ß0«>uK?+?R5Ä>!:?!?39h8E9[«è>àµ9ï9Ùpü>oe9>P"8P"8~û<»¤þ=R%«=®r>?&1d<ÚV)<L|,?0K1¹{i89Mö¾í8î8'xL97!>üg9>
-8
-8~û<q?í÷µ>p¹J?Ã47?\k?~1?D¢¸)/9'm¾êZ:öá:ïB/?Ùj9>Ê78Ê78~û<Â?¡iÈ>ÊõF?QtI??ÏÈ8?
I9ù9%Ù>éà9N=þ97xâ> q9>B8B8~û<Üµ>íi>Y¸G?r<Û>7£>î+?Ýúm9Æé9¯??Å¤¦9ê93±?Mw9>CM8CM8~û<`#?·aÉ>vñC?ð*>ÀK>Q/?ÑUU¹9b=<¿i:bÈ9²=?¡|9>X8X8~û<é×=¨í=`Þ2?9bß;k7°;ãB"?¹U3·¥t9¨»¼È¥ö8°a£9ì;A>×9>½b8½b8~û<e???æº>|?·ü*?<k¸>×Zm?¬Åæ8-9%Ü>_Bí9ÿ%:»µà>9>zm8zm8~û<ÖÓ¾>Ö>°è8?KÑÜ>mF >ÐY0?ÛI8 r9ö\½=Ûª:Iôn:®7?H9>7x87x8~û<¼¿>ñ}r>û¿I?+2¹>àú>/?¶Ý·)ä?9çÇ½uÞ:Îø:Q6:?ä9>ó8ó8~û<»?NK»>7¦I? ÉC?4?7É-?<¾8W8È92ó=G0:êS):J]?ü9>°8°8~û<R>Ë5>ça5?9Ó¶>/>fm)?<MA<¶F?ÍwÐ<¿<7?9>m8m8~û<ØôÏ>d>£G?ú½?Æà>iÂ0?i¢A8»®94=Bj:S:E:?´«9>*£8*£8~û<C?i~°>¼YN?ä!?ââ,?µI?0]8*Á¢9c5Û=iJ;uþ;HNG?¯9>æ­8æ­8~û<îA=1=}.?ï4µ;nVx;@Ì:?*üf¹¹b9¼g¿¬5n9XRV9GD?Á9>£¸8£¸8~û<Ø)l>×)>â¼2?&«`>N*>Û(?èd=U¾<[»D?<Ð<õ<#4?ÍÎ9>`Ã8`Ã8~û<ïµ­>Z¿p>R·8?bß>÷¢>f0?ÆÖi:;ôR:Æâ
?Í<:<ÜÉ>?OÙ9>Î8Î8J=">D'%>HF?Ä=?`d
?©T/?ýI9o9%§>h:%5:²ö#?ÿÙ9>ÚØ8ÚØ8J=°|'?éñÃ>ïÑZ?>+?Òïá>znB?þI©=:=°Lh?³ç8=k
Õ<Ý0^?^Ú9>ã8ã8J='y>º=Ó5?¹á<ÂQ<®
2?Á¾¹ß'9øúë¾8Ò3^9Õ°+>ëß9>Sî8Sî8J=oÿÕ<§4<~F??,pÉ; ;ê¡?båÎ6¿Y_9ß#m<]Ø8rq9úÊ>&à9>ù8ù8J=.Ä>à©Y>x»f?¹¹)?à>£æA?±o;Âl ;º³>?vCü9tí92,K?:>Í8Í8J=H±=vU=h+?XÄ;úg;¾T#?.®¹óí&9Ù%ê¾:zØ8¢~µ9ú«>3:>88J=]µ>Ü¯=Ú°[??=?äò>ÄØG?a±;=þQÝ<vY?qÆ,=²×<CM?:>F8F8J=gõ>À¡>cB?sè>t»l>t×+?·eÛ8a9l=E>¿i¿:{v:Óö8?%:>$8$8J=Ø©=ß0Ï<áÌ-?©iÙ:Éqµ:²_?½¬¹¼ü8¼·¿4K8¶9æ.>¬*:>À.8À.8J=÷*?q £>s?À;?à[Æ>Or?¤µ=?Y=ì-V?ëm>=Ô
Á<|?1:>}98}98J=©Ô@>>½É0?ù
>ôùÔ='?Ú}:¥PG:nÔ"?¿qÁ<C@<Ð3?7:>9D89D8J=ß,÷>>ÅH?Êü?õÊ½>¦2?0¥8À9ï¯>N9 a96Ã>DB:>öN8öN8J=YU?ü>GX?si?¢;/?2]D?óZ¬9:àz9(à/?°Ú<y®;§d?`o:>³Y8³Y8J=Öï§>*>´Ø|?
?ú>¶R`?rÓ²7 ÀF9Uf=¾¸<¿><%x?Íu:>pd8pd8J=þúß>?s>Z?¬Ý>^Ä>;§B?S§ë7¬C9m'=³N9¬Þ9òZ©>t:>,o8,o8J=}<=Aÿ¼<Mh0?é,;LÃt;±L"?2r¸+9;Í½Cht¸¡Gd9ý
	¾¹:>éy8éy8J=4è»>Í>â7?5>¼°g>»í+?pdæ·àXg9ñ~½¬ö9}Y9·~j>Ä§:>¦8¦8J=p<>Á>Ý¯5?Ü\~<|-=<ã,?¢f¹EÂ`9k4¿Î©¸Îò`9ÿA¾9¬:>c8c8J=©÷>>IYI?&EÊ>ò|>ºO<?+¹ g8^¾¿TÔ:Öüw:«?¬:> 8 8J=ç>Ä><DX?ªö?cÁ>ö:?8æ¹W.9&Ã¾»ì9(CÂ9àû?Õ±:>Ü¤8Ü¤8J=-?1Q©>êä\?tÅ>|>¹%H?Û¸Ë¶¥9]iä½P×F¸óh9LÚ½4´:>¯8¯8J=A&=,ø<~+?¯Àì;Ä;ù0?³x¹4Ò9=¾³±¹½49@òÌ¾I¸:>Vº8Vº8J=9>¬S>r<?t>ï¡a>'(.?½¢¸U¹8]}à¾j9o-9EOL?«Ù:>Å8Å8J=ý=c¯·<
D>?ãüÄ;!ê;q)8?I¹Ï¸nz#9°¤¢¾`,8{ó8¶ê>éÚ:>ÏÏ8ÏÏ8J=«ô=y[=¿-?­Ä;Fô;r#?||¥¹³9h¿à·9CËë¼ÔÜ:>Ú8Ú8J=Í­¶<g~<¦O+?&}å<`¸<ë"?Ì¸ÝäY94¾ãë¦;
u;ïb.?¥ä:>Iå8Iå8J=&">¬ÑC>FD?¬ÿ?ËÁÖ>v05?ÑÉ<Ãv<¿_Q?CÓ=?¹<M|F?þä:>ð8ð8J=«Sï<|³<Á¬*?%;)§o;L?ç¹Ó>9K2¿©8M8kÀí>xë:>Ãú8Ãú8J=áZ>P£>7?ï^>ý2g>9·(??|=:Ê<ßÓD?7<]RM<r5?+ì:>88J=gå>%>dg8?©¾>9>ÇÀ+?öð8$¶N9Õ*>H´9;;8?"þ:><8<8J=h+Z?ýÆ>?õ¤ë>«æ]>xí?hò
¶b4@9¸¹»´G:DèÖ9¢ãm?û;>ù8ù8J=Aå<âw¢<`4?6±;¬T;H?¸Ò¸r:9:Â­¾ÞÙ·Â9[U°½
;>¶%8¶%8J=n>Æ½Â=2?a[P<"þ'<KÁ?A©¹L¸8ý4¿É8>ØE9çª=);>r08r08J=VÀÌ>Vu>pU?cç?jêÖ>*S7?æÆÎ·Í9XJ½ÎíK:	Ô:$D?t.;>/;8/;8J=K½>¼{>ìA?ñvµ>»¹>f®1?P×¹ì8øå¿ÈÀ9¸:hw>4;>ìE8ìE8J=u¥> F>>yC?5¹?ß?cô7?Æ?=Wô<m¨H?N°`=^
=K?8:;>©P8©P8J= b>ðìÐ=V7?§>(<>üD'?oÛÚ<Ù<p3<?C¯Ô<Æ+<ÃH5?ü?;>f[8f[8J=­èý=CÍº=¦û-?¦É;f¥¯;é?3]1¹v%a9s«É¾s÷8d-D9Ä»²=ÙA;>"f8"f8J=Ø´µ>KöS>Uu[?Oò?ÓJ?½@?+	::S s?÷Æ;=r;RQ?D;>ßp8ßp8J=`°æ>)xl>ÿ½y?ÉìD?Æö«>[?Æ+.;¢úà:µ/F?li<¾"<87?ìH;>{8{8J=M]?Ðï>pzl?kp>V4>9Z?Þ*À¸¡
9a®¾Ûµ9ãü9t-?rM;>Y8Y8J=µ§=zÜB=/?cÃ;Î2;¨ç ?K¹9ç6¿¸q¹è³K9 µ¾¿Y;>88J=ûê<
§<ÁÌ2?`ô3;n;?Ñß'¹Øâ{¸¶ª?ÁÛå¸â¶Ó8<ø
¿b_;>Ò8Ò8J=nÉ=øÿâ<-+?¨Là;º)Ï;
?åR¹>×"8 Æ%Àø¸ü9Ëí½);>¦8¦8J=1øO>ø>§]6?¥2²>ÃP>á&?:îá<<RnG?»Æ<ca<ßø.?W;>L±8L±8J=¦Ö=(á½<´q4?[=û;²ªÌ; ?²¶T¸ó?ì8f¾óÀÃ7K9(Áv=b;>	¼8	¼8J=t7Ö>r´r>óa?Â4D?)×>i?»3þ9¨Ü?9
©?Be¥:uô2:Zl?Ñ;>ÅÆ8ÅÆ8J=_ìN>Cø>pø7?ææê>Z±>²Ï)?ç]=ð¾=Ú@K?eûÐ<r
<é;?Þ´;>Ñ8Ñ8J=>_´>¯ks>v±=?ng?,ó'?¹a0?ðñ²=3¾^=¬©M?x«K=ÿ=lE?.Ä;>?Ü8?Ü8J=¨æé>½õ>oE?9Pä>®¢>[¤3?ÞÑ7s9¤P=GäB:Ìý$:U2?uÊ;>üæ8üæ8J=0,>:0B>CùE?G?â>öð3?.Z8Ü9C9-0>`'ü9¾ÒÙ9},?ÓÎ;>¹ñ8¹ñ8J=¡7ü>
ª>±K=?vn÷>ü¼>´'?r§â7Æ9À=åIÎ:QW¹:w?o<>uü8uü8J=´¾&?ßß>cg??m­ý>ìH¿>%À)?«
9Î19¬¤å>#;*Ò:Ã5? <>2828J=J	=ÙÍ<Õ¼*?jB";´À;{?¯Þ
¹ªì®8<K¿±6¿·û:9Æå½$<>ï8ï8J=c	=E{Ç<P0?Yñ;Ñ=J;Ç¿%?.'¹V²J9{©Ó¾eþX9]»¿9bÝ>-<>¬8¬8J=áÕ>x!>4]C?Y_?.#?³/?¤G=T²ö<õ+O?
uB=é×=-/A?À-<>h'8h'8J=ü7ý>|Ê>4t?áMé>&ù>ïÞP?À¨ï4b9±:ü5<m<¯Hm?V:<>%28%28J=DÚ1?
zÔ>HV?ó.Ë>{ë>óø5?¾øN8-9(Ê=© ù:;tÈ:?6><>â<8â<8J=¶ý>Z)§>^FB?¼L?â·?H5?Ë¬60ìb9ÜïB<Ý?:Òð-:w?g<>G8G8J=3n>xw5>
¥=?Ùv>Òt6>´,-?Ç:¸o(49´¾áKR9ù¯9/û½>Hn<>\R8\R8J=æ>äÃ>ø}J?ìM?´Í
?%=?f`9ÚoT9i5?"1:M+:]?Ôt<>]8]8J=Û5I?üûô>ýAR?pµÙ?Á?j×D?ë:à}9M?µ¼:W=:/æ:?<>Õg8Õg8J=ÒÓ÷<¬²µ<.?æ-M;.Â;XD?jÒ{¹¶Î)9tÒ=¿+;¾¸ h9âQ¾<>r8r8J=÷È>Às>ù¥R?nüô>(¢¢>¹Ð@?¯ÿh=ýÓ=.¿I?Ã=Å·<à1N?Í<>O}8O}8J=¹K=7=-ó5?Ú;4V;@³%?Ww°¸`O6-
0Á{Ô8ÛÌ9aÔ;>ÛÛ<>88J=§L?^ô
?kö7?<@Î>dE>5`-?¯TÛ¸q-9ÎÍR¾:.:þ4:`ø)?cà<>È8È8J=ò~Â>õs>eL?ú^%?Qå>nm8? Þ9=ç<ñM?"<cÔF<CG?=>88J=ÕO=G7=â17?ÁG<íÉ;<o&?zÙo7oO99
¬%=¬¼>8*j9°ø²=i=>B¨8B¨8J=%v>M>½I?{?ìõ¹>÷5?¹õ8Ì9ZÛ>|°9õB®9ÉöØ>Æ
=>ÿ²8ÿ²8J=g*L=þ²=:*?t¹Ô;ø¥¬;K¶?93u¹»!R9\¿ U7Û9}²<ì
=>»½8»½8J=¶õ<Ö±®<±3?øW¸;÷;H+?)ä¹´C9 ·¾9Ja9!ä>¿=>xÈ8xÈ8J=7Æ>®>@¬@?þ> b>Ú,?¬¾7bÌ9«<ù>:·Ñ<:¿×?G=>5Ó85Ó8J=dn>VÞH>F³1?á8ª>RÈ>_â'?Aú(=0ÌÖ<	dI?tW<~¤Í;²21?2=>òÝ8òÝ8J==ß>üI>YS?stè>>v:? ;Æµà	99¸»â7Í9¬¥9Î?Æ%=>®è8®è8J=e>+!>ß5?âÔ>þ>à,?Ü:=Ç>¸<ÝG?7Ù<^<&Ü;?º.=>kó8kó8J=¼U>~4>ÍI?=>:ég>µ-?pÍ¯¸<Ø99ª¾Õ7C9Ù9^°º>:=>(þ8(þ8J=Î?	P>Êf?¾±>í?S>V?ü>¹Ê 9R¾ú:©Ð&:oÃj?L=>å8å8J=ªDA?;ÚÆ>Ïx?yÕ¿>HY>®a?Ôs7nÝ(958=/Ò¤9p£9Ü?¹^=>¢8¢8J=lÚ<÷õ<±1?~à{;õcX;·ý?Kò¸Î9Æ}½ÐÄÑ¸îf9Nti¾c=>^8^8J=yÍ?¼¶>(=]?÷k?ô?*V?«#P9\@)9êh?ðö9* :tÄ>\e=>)8)8J=f%?6±Û>ÎÜ@? %?Ý"û>@Õ(?+*o7XÀ«9 =²<«H9 .Þ9A| >g=>Ø38Ø38J='Ï^?]Û>cî?
?ãË®>í®N?Ðr8ì89äÿ=TÉ:÷qn:EäW?Õl=>>8>8J=®>CÃ6>%t??-Ò_>{º(>HË)?L ¹Lo9,¾O;î¸©':9ÕÎ£¾#=>QI8QI8J=eF=Ji=öÐ-?ÊÌ;ÿê;ðd?uÏ·7°;99½ìö.¸U­9|¯½í=>T8T8J=¾8=OçK=c-?Ùb;^t;RÔ#?Lö¹Öà8®Æ¢¿ÿQ+¹ûU9¦ÔÍ¾¦£=>Ë^8Ë^8J=ëg5='ì=9,?zW;
Ø9; w?E0"¹Â8¾8åEZ¿dN9Å>Ù8N^9?Á¾=>i8i8J=½>vÍä=º2?°ô)<÷w<¢¡?ÙJË·H¢T9×Àt½kãM8n"G9]W>í=>Et8Et8J=ùú>n	5>a<?X9?ºxÛ>u:(?Ò~;oÓ*;ðï>?b&@=ÔÙ=Wc6?´í=>88J=2rQ>"8>=I?Ò>"rB>CBB?û=6«<tk?ßs=[=I?að=>¾8¾8J=_iÅ<áC<@&4?={;ß&;
A?X~·¸P9ÐÆa¾j$9-o9E{>ü=>{8{8J=Ê3á<-÷<_34?Ü©;Êu;
0?¹>å8SF¡¿|ü;¸¶09¿*¾ô>>8888J=º>îy;>ã)@?íví>Éh¬>[L0?Î<£÷<rI?lx)=°Ý<4D?0>>ô©8ô©8J=þø?s¾Â>ôI?Ä	ò>ËÁ®> G1?l}ç8^Q9á´>*ní:Æ)¦:&æ6?¥,>>±´8±´8J=d6?_>É>úg?M?EQ?ßB?É¿:=¢:ÿã?(³Ó;½k;¤f?5>>n¿8n¿8J=!þ>Ô] >¦ÖJ?¾_?À?Ci<?÷Y09ã99Gó>Àó;F¾:
/?»>>>+Ê8+Ê8J=U} =#wo=2+?àòþ;ÁuÄ;x&?ác¹FM8¹vÄ¿²Ê3·9S,½aK>>èÔ8èÔ8J=Øg¡=/k=àÑ/?ê§<h×ú; Ö?(Ò¹¬#9!H¿îÅ7{=9íË=çK>>¤ß8¤ß8J=¶ý=/»¶=Z¸1?îAÙ;O­;D, ?Æó¸:Ù»8°¢%¿DN,·h´9}t¼SV>>aê8aê8J=_Mº=ì=?/?Q-ý;å,¾;rg*?@¢¸§h9°r"¾t¸T=9ÅZH¾ùi>>õ8õ8J=uk?ÿ÷>ds?¬¨?¯E?®nZ?wÿ%:^ª:²å?ÚÚH;:Ð:Jïv?©r>>Ûÿ8Ûÿ8J=È&>NöI>§¸6?=bÌ>¶
>B&?EeË<P¹~<!jL?Ý³ï<Y¦<»q8?ór>>
8
8J=iOÈ>[Á>·E?6^	?k{³>|îC?¹äe9fNr¾©îè<_<ÍªJ?@s>>T8T8J=R>90@>Öé:?4Ùß>èì¢>Ý/?=D;U É:Çq-?¨C³<-¡t<´;?!u>> 8 8J=nñ>ÄöÎ=Ä´:?]ÃZ<÷<O²4?9Y¹8ÉG¼¿éÉ6­9¹(Å<¬>>Î*8Î*8J=|ÅK?c®Ù>D¤o?[9?%±Ú>v¯X?&â¹:X92@©¾ëw9);9ñ>I¸>>5858J=!ª<ú<5C&?<*%;Jô;%ã?ç	¹R:8W²¼¿d)Å¸Åy}9
 G¾.Ð>>G@8G@8J=}½>ù8P>lh?v.ö>,>ùY?ñJJ<õ<ÅÉH?ç3Ä;èfZ;ªúe?Ý>>K8K8J=òåÌ<º<Î.?a·;, ;Ç>?²82¸9Z9qÑ½|½9¦Q9³ëÁ>ß>>ÁU8ÁU8J=ßØ½=v=vï,?*Y³;6Ý;½.?E#¹97_¿TÖà8$8Âi>?Mà>>~`8~`8J=ïñ¬>

.>_~?ØæÈ<*d<×ha?®¹8M²á¿¤*H9St9g»Ñ>jà>>:k8:k8J={>¹=UmÒ?#Ä <C×<<ÛðY?Eg¹¶8ÜÅ¿ýí9/¤9¡Åi>ã>>÷u8÷u8J=¯´¹>Bx>ÙF??z*?j¾>Ã1?NL'¹ò9!¾N9Ò9¾«??>´8´8J=Ï =»~9=f52??M;±¸^;®O)?jð¹´S
9r¿åN¸#Üt9¯NØ½¨?>q8q8J=ªÆ?GD­>ÁçU?®Ü>e<¢>¦-?Ú¶Ñ9!2¼îO
:R¬Ë9ËØ-?1>?>.8.8J=¦#9=ü<ý;?jg<÷<çº9?´Éù¸9pe¾;f8Äl9@óá=bI?>ê 8ê 8J=[¹5>
>Û2?¿<äê;¹?}Fò¸KKä8ÉÖ¿~´N8á¢7×p¢?ÛM?>§«8§«8J=2Sx>õy.>T-6?´Ï >ls>í)?l=LÅ<È#J?r¸ª<RVj<:?6X?>d¶8d¶8J=F|=ÉZ5=R2?à4
<¢áÞ;:¾?U¸=9¾:¬Ó¸(¡9û.¾s?>!Á8!Á8J=îÊ=§=<1?VI<Uß;'£%?ºj¹\Xs9î>ö¾¿º7¦.59Rî=ê?>ÝË8ÝË8J=Î>¼K>CA?Í>>áÅ4?Ñi%<AÏ;¹{L?°3=ÕÇ<ÛE?<?>Ö8Ö8J=Iï=ûàY=d8?7í7<¬<I"?xS¸RÍ7¸¿YG¸³u9=J¸½¥?>Wá8Wá8J=K@Ä<á<:k+?[%C;øD+;(Ø?=i^¹a8j¿3ÀSÚ8ì9	>±?>ì8ì8J=±=ã>'V>k"H?hÂÒ>Qã>Óê8?8ÙL9A,7>{+:êüõ9n2?O¾?>Ñö8Ñö8J=æÁD?Ä>å?êõ?ö>°úv?DC4Kañ8¯O:@3:ê:Ð{,?èÓ?>88J=o=+*>=qæ,?é»«;y;ßå?cEW¹B^£9ª¨¾ñ.ô88^µ9íT,>¶Õ?>J8J8J=ÇdÕ<+'<é5?¬9\;éÃ;­2?îQH¹ïø\9ìè¾{²@¸z59¬®½7Ø?>88J=%=e=SÄ,?LH;ó¢u;@>?ªÀ¹79-¾ëèQ8Û[94kô=Ú?>Ä!8Ä!8J=8ÉÈ>'ý>V@:? >³Ãn>T7,?=ÀþÈ<H?1=ã¾<Z2?LÝ?>,8,8J=>Å=Ú=«K.?ÍÕÛ;õÆ;n
?Ç¹v!9óø¾mm8Ù¨9åè=l@>=78=78J=ÐÏ=¬Á<½C*?vä ;¨;?¶2¹99¾ÌÎÛ¶îx8Þ_b½C4@>úA8úA8J=&Ï?ci¬>wQ?õØ±>¾çf>
-E?½Ø¸ò·|9[¾Àn¼:ò:0?I@>·L8·L8J=rÇ>§O>Úv?Íh?y¸>-P?5Ó¹%>9ná¾s_:RÈ>:ZÍM?&M@>tW8tW8J=ÀÎÀ>£>{;?{ÝÇ>^ó>7.?<zå7bæ9CõQ=¼»·:ã8}:´¿9?áN@>0b80b8J=Ù=dý=%à/?Ò®<2û;Ã¨?mä¸¯9P&¾r/¸â998½o@>íl8íl8J=_³?§¶>3O?Ù8?	?qâ.?89^>ò×´9ÀQ³9?q~@>ªw8ªw8J=p=ÈzÕ<ËÌ6?æ;ësª;»¹,?ÿ5¹Þ\9ñÒ¾I:ÍÖ1:g}Ì>Õ@>g8g8J=Ð'Ã>8ë>±[=?Îò?óZ»>10?x%Z¸N79QT¾õZ<Ù-<ÑlA?v@>$8$8J=½w >3/Å=åTP?¿Óø>ø»>Ç)?Û<kÕ<MáK?ò<@(<iæC?«@>à8à8J=øË=c)­<=J?&wë<´Ö<Å¦B?p^(µný9û-º¸ ¸8°d/9Ô_>¥@>¢8¢8J=Ì,¤=¬$n=@|0?Ü¥;Þ;©±?ý¾y¹ßî_92Á¿¯8x9°>³@>Z­8Z­8J=³Î'>¬èî=äÏ3?yû<ëg<d%?¨-¹æÏ?9@¬ç¾N,9°qâ9>W¤@>¸8¸8J=!Öª=ùÌ}=Q,?í"n;ÁãE;Z?¼	{¹;9ÃyT¿üD9Ô¶9Óf?>³@>ÓÂ8ÓÂ8?=CÃ=»d[=Ýj,?UÒ;§;çß ?^¢¹ýwU9ûçB¿ v¹ß}Z90R·¾D´@>Í8Í8?=²Âo>Í'>¢B?2"?+¿ï>-?âÕ¦9V9»È?®¤j;¯ù;xïF?Ø¼@>MØ8MØ8?=¹S?uÙ><?y?Iñh?Øo%?Î:4??[r¸[½9`0Ç½*:§]:By2?áÏ@>
ã8
ã8?=óGÌ>·ù>L@?tu³>%ñ>ÝÆ0?n};×ì :+þM?ç<8I7<wÑ=?^å@>Çí8Çí8?=#Ë?g«>6C?Aç>Yæª>--?H£5{CX9÷@;wnt9µ9Ú¬>ëè@>ø8ø8?=ëÃ\>,)">DB.?Ø^=÷Æ.=&4#?îW=f
=FêF?<¡íÎ;UØ:?A>@ 8@ 8?=vu«=-Ö3=øt?ÛÃ<HÒ;Lv?dH%¹9ï¥¿0#9Fta9¯¹>3A>ý
 8ý
 8?=ôå?·g´>_M?,½
?°»Ä>æ4?Éµ7_v9ïã<=­Jl:²Z:À­
?dA>º 8º 8?=*)í>i>/-G?Áå>ñC¤>93?ÀÍÊ7ÜN_9n~h=õá;a»:öB?'A>v# 8v# 8?=¼Þ£>çéh>à4?©¡>¶ox>ý&?
q;QÇ5;¤³7?`ñ£< :g<Ø5?¯)A>3. 83. 8?=1r/>Y$ö=y6?½Æ>ýÍ>l;"?Æ<¼}<ðßG?*­ï<óª<@u3?u3A>ð8 8ð8 8?=V_=Ù&d=´1?Lç;.È¾;Y
?¤2¹d9¾o¿{Ô¶÷í8¥ä¼+>A>­C 8­C 8?=tä<ç,¦<ø/? r;æ\r;¯?þð¦¸d½]9 ¼@¾¥¯¹y e9z©¾fjA>jN 8jN 8?=5üv=h/.=A5?èê;U·;÷#?f¹\Ù­·ôSÊ@)¶»8ÿôO9Îg>èvA>&Y 8&Y 8?=[F?íÅ>G??òó>Ä6x?q.9º9&ò>R9Hr'9Ñô ?ôxA>ãc 8ãc 8?=iº=ô#×<æÈ/?j~;ÁUj;ø
?,3Ø¸¼óÔ8Áó¿G¶MmY9øê»¦A> n 8 n 8?=÷Kô>2Ô>1«H?Ã. ?½Õç>á0?9ë²w9ð¹>á÷:+ª:{o9?A>]y 8]y 8?=¨t=£r1=S{0?3ü ;x;Ì%?4¶ð¸/!9òLÔ¾5×r8Z­%9;>5A> 8 8?= v?§¢>Ze?÷K?G!>ca?º®¹ã9ô£}¾sX8:Ã©:!ã ?PA>Ö 8Ö 8?=lp>ëÜ>·QI?%?:'ê>]5?ñÖø6Ç9sg<Í¼:G»:	Õ?,A> 8 8?=
[?J	?þL?{(Z?õ&
?¬ÔE?Ì²¹8H-p9µîE>öÐ´9ÖÄ:þY²>×A>P¤ 8P¤ 8?=¼Z=	!=3-?è@¸;þ;82?×.}¹þf9{Ñæ¾C¢S¹9S¿£A>
¯ 8
¯ 8?=b*?Øþâ>;¹??Ã<Õ>S¤>7&?§<9è/ 9Néd>à7D)9Ow©=Ò´A>É¹ 8É¹ 8?=«Ñ >Va>´6?å<ú>ý­»>aª*?Û%<]@<úL?Ö·<Ät=<Ø@?àÙA>Ä 8Ä 8?=2>GäM>ó<=?`¥>@ën>Xë0?--­8,ñ-9ß~>î°÷9Â:ãÙ>$úA>CÏ 8CÏ 8?=Îä.>1²ï=7Ê:?­³k<Dé1<ý)?aQ¹ë+±8«b¿[:­:Ô¯Y?B>Ú 8Ú 8?=ÚS=u
=q,?éÔ;*]¨;s0!? ð}¸aE9;ò$¾M®·lòU9cIP½íB>¼ä 8¼ä 8?=Á¦>¢:d>6:?ÇÅ?¥Ô>´(?ãl\77/9f¾<BÓ;:Ö
:y; ?m7B>yï 8yï 8?=9÷=q¯=4?7¨B<<öß$?{¹
9Ç÷¾þÊ¹1B?90ÖÉ¾jRB>6ú 86ú 8?=Úç¥>î>d>U:?=û>
VÄ>hË#?CÞ%9²$Ë9¯Q>O]¾·?ñ=9ÒH½
\B>ó!8ó!8?=\YN?ÉiÌ>R6?!C?(g>P^?pÎ,69¸c9cDÂ;=}49yÜ9ÇQ>fB>°!8°!8?=»ÃÅ>
@>%Ê9?ÔÍ>:_>1*&?¨7¡6¡1^9¿9<ÊV:±æ0:j?¹lB>l!8l!8?=æ§Ñ>|p>g<?iMÚ>·¤>/G*?ìÚ½7­h9ÈxQ=Ê_J:üÕ:Ù2?(uB>)%!8)%!8?=Øéj?õ·ä>w?{ß>t;@>Û?±¿]8K9ó4>?¼:5>:*Â}?ûwB>æ/!8æ/!8?=Ý>Þx>*ÀL?7]ç>><?rÝ·ên¤9¬a,½P:ÓO:µ¾/?¢B>£:!8£:!8?=à°< Ê<O$?©G;- ;_?rX¸²/9 Y¾X6~9¾9¶ª>bB>_E!8_E!8?=²í>ND>oz6?êÂ>C9> v)?c8 =¯Ì<cH?"Ö<p<~j7?ñB>P!8P!8?=}*	?­_>#sf?î»!?Ò>SE?:G/¸99»ò½Øj:ÍM:Õ?ÂB>ÙZ!8ÙZ!8?=vô´>`y>Ã9?ÓoÒ>Ä>,?N×¸¹Þø8»yÝ¾_ÂO:ßµG:¢(?¨B>e!8e!8?=y=1f9=·T,?OOÛ;_0¿;§Ó?R¯¹dç¸º¦@M¥¸sP9¦¾Ê«B>Sp!8Sp!8?=âWY>ú@>¨03?)±<ÈèÉ;
+#?9ü¸y9ëZ¾Ã²¸ö§½8÷ñ¾y¼B>{!8{!8?=?Ì­±>[?Á?Ë?éf]?|Ï	9¢ø	9§³ÿ>	ñ;è;Ý^?OÂB>Ì!8Ì!8?={Ük=(P-=Þ1.?£ý;ãÒÍ;¼?"¹y'ß8þ¿XÒ¸Ýù¶8úù¿%ÃB>!8!8?=T>ìõ>>
4?©	§<Áb<p'?5Ô·Òû8ü×½÷ä8ü49 K¿>]ÍB>F!8F!8?=U &?M¯ >¤»?ÉÄ?9ãU?¼j?Ó9Øßu9|Ô?Æ+;Õ>Ù:­jJ?<ØB>¦!8¦!8?=¿=ÔÄê<V1.?k+d;M;ñr?þÁ¹TÕ7V]<Àë«ª¸æf±8§Iö¾×ïB>¿°!8¿°!8?=}«<<WÎ#?°]:;á.;
	?¸ÿV¹#ï`9O±ô¾ùÛ8	úý8ÃPÝ>!òB>|»!8|»!8?=R3?®q£>ý@?9A?Ú_¬>	=V?|¸µ#9wX¾ñ_ê9Nè9"N? C>9Æ!89Æ!8?=òQ?Ô¨­>Íu?Ýºý?kKg?vj?þ:å°9(F?øñ;9×:¶?m
C>öÐ!8öÐ!8?=É¸©>îßo>!5?A«>Iâr>À<'?EÁ:AV:üG0?T#=R{ã<Ê8?×C>²Û!8²Û!8?=-I¤>­t^>=?Éß ?zßì>LÝ-?þù·0A9ÊZ½8ao9f!9&¾Ê>C>oæ!8oæ!8?=b_>roT>:Ó8?MU
?G(Ì>ÿ81? [=Qù=ÔaH?©Ç=PÉÅ<ÁÍ8?C>,ñ!8,ñ!8?=ÝJ«=z=/?]<Ø]Õ;=g*?¥¹49DÓ¿!Ô75C9µÈ
=!C>éû!8éû!8?=¤.=!ü<V1?©h;òED;aZ<?b¹ê/p9µ¿Õ¼¹É
9w:¿|)C>¥"8¥"8?=|*>UX%>»oF?¤»>ÀU>Vð)?ÌÔ:¦:Ð;?;WÊÄ:7;)?³)C>b"8b"8?=Ló3?ÞÆ>s¥g? "
?
Á>çª6?jNl·U[99/#½%gü99¹9v.?ºJC>"8"8?=7¹­>Óx>a»2?âà>/ÔI>ZF'?ËR¿<1Qr<w J?§e<Û&<©0?=RC>Ü&"8Ü&"8?=2^=MÂ(=Æ(?Ð³;ÿ¼;Ým?Ò{¹9tÙ¾)$å8´9¾F>]UC>1"81"8?=¼=Ê£^=ì,?Áb;¡Ï4; ?ªP3¸U29hð¾'ï¸VJÅ9ç(¾ã^C>U<"8U<"8?=­¿p>ÓÞ,>B2?2h¡>GYu>j(?±éØ<Ô?<²cG?fwâ<µø<45?{C>G"8G"8?=PFI?Ä*¸>áã?!"Þ>¶{>ÿa?Ï¸V9`Ë¾^¬9>n9®:9?)~C>ÏQ"8ÏQ"8?=½P=Ó<ln1?¶;Ñ¿y;E¬?JÑ¹·í)9"I¿¶09[öú»èC>\"8\"8?=üæå>Ö><eD?òA1?8gÛ>ÓN?Ôµ_8ì	v9{Äè=C:WR:ò5?/±C>Hg"8Hg"8?=J>Tf=> ;=?ß>ºvf>ï0?Ím·;¡k9$½ÝÀ9-4¢9Ä?ÁC>r"8r"8?=þÇ¶<ûj<+?qcG;²;l×!?ò¼¸ÞÏ9ìI¾õB¸õ8T§¶¾%ÅC>Â|"8Â|"8?=o?yâ¥>ìM?q*?Ìã0?@¤8?âv¶íE9ÙUÛ»(uÑ:R:k*?ïÆC>"8"8?=:6?(+Ä>V4n?G?ìñÊ>È¯{?»{8¢O92Dw>ZG0:(:ff?ÈC><"8<"8?=aM"?k±>±/j?ñz? À(?>?9¯8Ó9«7>q+:i8å9¿??ÍÌC>ø"8ø"8?=ÝW=±Þ<â5/?³;/Éh;÷?îÓP¹j=9
¿(
¸*
H9)@Ê½ðÒC>µ§"8µ§"8?=Kn·>¿XJ>h?
?}É>6d4?Áùs8Afª9ÈD·=×U«9;$9}?óëC>r²"8r²"8?=ïë>ø>6B?ç±¼>h>¼@-?¥«¹7ÿ·8sÌ>Û9öb9¬(¨>°îC>/½"8/½"8?=Ó~>8d$>äiF?ÖM?õPê>ô,?<òì9­ë9QÈ?Au<§L><pó<?ýîC>ìÇ"8ìÇ"8?=>FB>¾E?¢R?Ó?6?(Z8sé9óCú=:zW:nn-?"ôC>¨Ò"8¨Ò"8?=~¸?½Ï­>ºlF?:Ï,?ýjö>}3?¦9¦93%u>³Ú;YLÉ:æÛ1?©þC>eÝ"8eÝ"8?=C@¢>«l>u/?æ®>Ãé>»·$?1ù`;\Ë;gA?ae==aà<e'0?ùD>"è"8"è"8?=>M¯= F?½ë°?)^?Û$?é×!:§C:/ÃÓ>xÕ9ðL9rí*?ï+D>ßò"8ßò"8?=\v>Y(>;?tÆ>ªx>c#?cÚÄ<=K{<%H?Íýº<
<@5?¿1D>ý"8ý"8?=Ôý<?t¶<å2?¢¡<Bº;îO?þ¸¸ÞÚ7«@§¿f'9¿9àú>J=D>X#8X#8?=xÁ<w<Å/?ý;¬/	;?úF¹s;9é0¿Øy¹;9#*¿
MD>#8#8?=ÐD?$¢ô>§õM?Åï>³5£><?uR1¸Øjp9²Ð¼½kÁ:A5:H ?ÔOD>Ò#8Ò#8?=Ö =ñ´ß<U:+?8;4x|;¿?ê÷¸59Ø
ê¾¬ÆH8!B9¦a>À\D>(#8(#8?=V,>tI>ÃvW?q\-?Ë¿ï>©9?á7l=Nu=õH?u<¦Â<5¾I?\tD>K3#8K3#8?=I'¬<xF<¹Û'?ÖcV;824;J?ï8¸	üi9HëÉ½|)¸fb9Ð¿½xD>>#8>#8?=Ð?Y¸>S?UV+?FAÏ>x¢S?!LU8ù¡9A¨=8oW:ºU+:ò ?D>ÅH#8ÅH#8?=S<?ºäÞ>}LX?V}?ùÙ?ÿ[?TDR9¸¦¿9Ûn>ö¸¾:ß:S(?%D>S#8S#8?=6ºê>®à>mb?gä??¤¦æ>IûT?äwò8¾ñ²9kp->ð.Ê:Ö:}q*?ÿD>>^#8>^#8?= Ã5=µ=&1?âíÃ;l;Y#?çöL¹Þ©Â8øÅ¿78è¢9ú8=³¢D>ûh#8ûh#8?=0Ø×<8Z<g×1?ÂÂ;;B8!?É¸!cø8¸<Ï¾ÿÄ	9C·8ä@?A­D>¸s#8¸s#8?=t×=| =!×+?'Ú;$z;U?Ó}b¹\±9³4:¿pßù·hN9Isu½
ÄD>u~#8u~#8?=û×>B'1>aOQ?¥´>3> &/?D¸(9<¾ÛF9ÁL9¡Lø>ÔD>2#82#8?=Ã=w*Æ<$4?;ñÉT;Á#?ª)¹Â9Sgq¿72«Ñ8¥îµ=ñèD>î#8î#8?=Ç©>ín>¹6?S¨Á>è¹>×*?<`¹Ù86;¿\k:b	ø9pêr?¨ëD>«#8«#8?=ì?ÇA¶>èH?Rd>¨%%> ÷0?qÔ¸¨~59µ¾øS:
þ :|6(?_E>h©#8h©#8?==í@=÷ç-?à;;Í÷?ò)®¹úÍ*9u¿dz¡7Ê 29ìkg=u@E>%´#8%´#8?=Ë´3="§=V¸.?½;)uk;ÿT?<sF¸äEE9Ã¾ç.¸³õ8Ë5¾ICE>á¾#8á¾#8?=v>C~<>ZP1?ß¾=c@=_Ë&?mQ=ÂDÑ<'åB?<ý:<¨b0?@EE>É#8É#8?=ÃËo>Ç+>_k3?¥>cq~>¤
&?E½=§rÀ<H?ç<¨<|á/?FE>[Ô#8[Ô#8?=d·?¦?Ñn?ëÄ?{R~?08F?ØÍ:ì8Ó9õ$?/Ôá:1í:©B?¨SE>ß#8ß#8?=¡?£R?IDw?ôí«?>\@?XÏd?sýÃ9qÝ9â>/Ç;} ;F?XVE>Õé#8Õé#8?=!ò?ú@>ÃÃn?X·Æ>0+>btF?)zG¹ý²8¦¿½?¨9Ðùû9ïª>_E>ô#8ô#8?=Rc>Q8Î=c÷6?¡gÄ>>aR*?o¹x9z¾$69û¯9üz>¿~E>Nÿ#8Nÿ#8?=LíG>5ß>Ç÷:?°Æ?Þ2¿>Ìk,?~*=SÊ<U F?z=	¿<³B4?E>
$8
$8?=âRÞ>«>gL?à¥ç>õ>ë=?Û9£9u?çjo:«oH:Ðä?WE>È$8È$8?=¢`=ðyU=ÿ 9?åI$<Ìè;q©4?Ëm¸ºê>9¤5¾%t£¸á(9Ú@x¾E>$8$8?=9=È$k=,?íM;õ;ÂÑ%?Á×¹JÕ9Èk¾ßu¬¸ Ï79¶1p¾²E>A*$8A*$8?='÷<Õ	¹<õ÷*?²2;Åñ$;D
?ñ!8Ôü>9¸Ù=@a85Î8Rd;ª¹E>þ4$8þ4$8?=È Ñ>pt>'[?b?Ì­>¹À]?q	)9 Ð±9k]s>cÅ:ha:ÄE?ÔÎE>»?$8»?$8?=AÝè>æ¬>>>?X>pU>A+-?ü8x9	º×=º¡9
]29îh?èE>xJ$8xJ$8?=E?aÁ>ì¼?Å
?P6¢>ã·Z?¿¤ê8íH19¿i©>ÅPö:~:MíF?ÊèE>4U$84U$8?=Ïq>:¦>÷ÛL?õ>,l>·î+?Ð§ò:Ì´:h,?¼B±<*Æ<Ñj1?JøE>ñ_$8ñ_$8?=Ù¤> `>{;?zñõ>Í¯>
3?b³³¸b|®9VÓ¾ý>§9ÂhÉ9¾Ô>øE>®j$8®j$8?=9oé>©>ZJ?·è0?\Êö>Ä7?+,9°9â£>·.;/,ñ:@Ô8??ÿE>ku$8ku$8?=îÂ<Ç{<+?´°;(ã;ýÙ"?|ÛK¹8?D9¼ö¿q½7FûX9V_=F>'$8'$8?=2®>],>£=?§	®>¦z>ÚÀ1?1C=¼<éeM?Àr<:M(<|y8?ÔF>ä$8ä$8?=_Ý>ýÐ³=O:?äq<ñM0<ó/?,á7DºÚ7wÿ?-t 8w99z]>=F>¡$8¡$8?=Ø!=Âë<d½/?µ÷	;ÇÜ: ?Hwg¹¤T9úT¿ÏÛ¸àwg8ár¿"F>^ $8^ $8?=WH#?ý°Ò>eeF?E?²Í?UA?A_9µNà9¡£>R;úS;;âÃ@?h/F>«$8«$8?=Tº>r%v>sA?yý>No¸>Öé/?<ñ"<<3NN?½F¸;Ãv;ÒS???F>×µ$8×µ$8?=ñò?f>	Z?Êtì>cæ¡>ïñ:?áN¸~±9×¸½-:a/:2àý>îXF>À$8À$8?=ú?³>xÑA?÷¤_>,>/Ü%?õã¸N9q¾7½§9ã9Ä§¼>~gF>QË$8QË$8?=Ì%>Í=0lN?óðR?E¶?Z*?V"C9s¦9ü>Ôs¯9¯°¿9Pê>»gF>Ö$8Ö$8?=oX>QT½=)j<?	1<9X<r.?lý§·£\98t"½=¹Ïn9Ò¾¤xF>Êà$8Êà$8?=FA*?:Âµ>&Ìo?nµ>ìrq>®]@?óu8vJí8ï«>ÆCf:ò|@:ß?F>ë$8ë$8?=Ñb	?Ó¯>H?I	?*«¿>7?*$¸º;9à½ÏPY9^z9±è2?ÒF>Dö$8Dö$8?=g
>¼Ç5>.
H?>SR?o?Ñ¿2?­L,¸Ú¯9Ê§½8ø;aÁ:³5?mF>%8%8?=Á»¼>i²>¶;?æÃ>®%>m,?ÒÃ!;~hÁ:¾V?¤<×êG<ãÏ>?¸£F>¾%8¾%8?=78æ>dû>FzD?U~Z?dï ?uÇ-?Õ8<ik9>Á2:«ü905?Ë¤F>z%8z%8?=Ë#/>ï=Ã;?Ö!<òN><Ùw8?Þp¹kÉ9É¾q&±8ðFë8ÙÀÀ>ç°F>7!%87!%8?=æ?#Y>ó6i?TT?¶Ø>ïT<?}ÚÉ¸_Q£8Ã3¿L9a9ZÅÄ>$ÄF>ô+%8ô+%8?=s=?ã(£><ÃU?yN×>p>Ê¬Q?ú&·ÜD9%sÙ¼³µº8j|9r8=>ÉF>±6%8±6%8?={ù	?>~?ÖèË>óh>¤C?,ð[8ý8ØÒ>çÉì8ÐÇ9Å¯>ÌF>mA%8mA%8?=­Ü?oÙ¹>mÎO?n?§KØ>Ãõ6?­¸7i9BZ¨=ËG8°²9µÚõ=ÑF>*L%8*L%8?=?¢öÈ>öñ=?ín@?j¾?÷:?¤O9'G9ÔÂ²>¬1;Y%;q.?}ÖF>çV%8çV%8?=Û­o>¦l>`áB?Å	 >Ñdg>t1?+)ü¸q"9òù¾?bä9Ûâ9?jáF>¤a%8¤a%8?=ô=Òâ<¾0?7w';g;¼?ÌN¸x]98¾J
Ü·`29-8½ÙáF>al%8al%8?=Ð=Æ·<ÎÒ<?ã
<Î;ª§+?ön¹K»9cí¾Åj
¸*¨92º}½]êF>w%8w%8?=u0u=Ç
1=E1?ÕGB<_<?EE·!'9Ç÷½W:%¹¢9Ïu¾wöF>Ú%8Ú%8?=c
Y>j>2¢2?t\G>Í>Z*+?Ð¾Ó<<K?aæo<Û#<Åf;?G>%8%8?=æIË<ï­<¼m*?}fî:¨H¸:%?¢¹U48è_¿B«J¹æR=9Ä	¿G>T%8T%8?=ÏØÎ> >®??8Nß>,><4?{I·KI 9«@c½aR98³9 }>s)G>¢%8¢%8?=>É>`>7R7?O÷>¸>c+?}i=®<#F?'Ê=ÂøÕ<^È<?ã+G>Í¬%8Í¬%8
=?
Ä­>
vV?ï?£nÊ>ºG?RàD9QÞª9{>Â#;2:×:LÈB?4G>·%8·%8
=Ô¢!?¿:Æ>÷½P?J(6?Øgú>::?µr»8â~9D<>^ÅR:âC:_ö5? LG>GÂ%8GÂ%8
=Óú<à¿< '?×;ªÝ
;Dïö>è¹K»H9/á/¿ùm5¹2à8Ç*O¿¢rG>Í%8Í%8
=êº<<Þ -?û"X;Á2;NÄ?Dái¹çÒ8°ñ¿ln9ràã9ØD>%|G>À×%8À×%8
=&O->¼ô=jI5?ò>ëT>{'?dô¸S9Iù;¾îæâ8ß 9â~5>öG>}â%8}â%8
=Ý¼>ô1>ad@?º(Á>À>þk.?ÔÆ¸²9Ùñp¾ï:oª	:õ>S·G>:í%8:í%8
=':#=bê<¼2?Í<®;¥;Íµ*?6¹Hó8¿Oµ¸rü9
7¾YºG>÷÷%8÷÷%8
=è>m¢·=¾<?ªWÖ>Ï§¡>È·)?lØY;3;n=?¡2<Á9<ïGC?'¼G>³&8³&8
=ôú>ûB>3øJ?`¿?cÍÓ>Ôi7?Þ¸7®.s93à=Ëô:73:Fa?¿G>p
&8p
&8
=wÇ=Êsê<<_-?ô};Wº;U
?á¯g¹U^v9¾ð¾&±7õ$9e=ÖÏG>-&8-&8
=¤¥.=
.ü<ëJ1?e¼;7/;&?¾ý¹ûy790âÏ¾ô£8¢	¢9Ü9>Ò×G>ê"&8ê"&8
=Ý¢>Kg>sB4?<Q+?]÷?¤*?Ù3<`ä;]ÂH?âs<M;<	8?àøG>§-&8§-&8
=ÕÇN=x=Bv,?gMq;÷/;/?¸¼¸Y9{¾bÕ¶7¿P98`=H>c8&8c8&8
=Í&Q=Ô=©ä9?(î<W¿å;ú'?«¶/¹#L9ÖÓ¿jýµ"r9wGùºH> C&8 C&8
=ò¦>÷xj>F6?	Á>î>më-?UPK¸@¯9GG½Ã©89¦¢>Þ#H>ÝM&8ÝM&8
=';ý>(\¯>×8?Çè>ÿÀ¨>|ù/?â!7jã9A<z°´:º5L:°b?;H>X&8X&8
=Æ>HRL>)mD?¼!?ùá>bÄ7?@x8Üáý7¦Ê?M%:Á9NZ??H>Wc&8Wc&8
=\=	{»<ÊJ0?=.Ã;ÃÆ¯;N!?Ø¹4Îl9£¾íÊ::r:,?ÁLH>n&8n&8
=ks{=ÀÇ:=Q,?Þè; {j;u½?÷ãx¸Æ29w2¾´ºK8N#u9¯ÁÔ=iMH>Ðx&8Ðx&8
=<?~¹>ú"F?ô?ö>Èã¸>Öz*?>]¶ã29ÞH¼+öH:ämü9æÍK?¶NH>&8&8
=
±ß>ve>¬G?#Do?þ;*?Åç3?6É9ç9êsÞ>&á!:Òñ:Sk?æSH>J&8J&8
=Â>P9>Æ;?¯º>ù¥>;å)?u/;ÙÛ:Ô}L?=©wÇ<oâ6?bH>&8&8
=!Ï?èØ½>sS?¿®?ÅX?À?N?6×9Èãß9+ö>¢Ï:µe: F?ÚcH>Ã£&8Ã£&8
=áö?ñ¸>uO?(aO?Ó­?Ë¿8?£9K­9åÕa>¯0	;³0«:è'M?´H>®&8®&8
=÷ÞÎ<u< T*?zã;rÒÇ:%ßC?zS¸)R\9h=õ½Ó=C¸N9^EÁ½·H>=¹&8=¹&8
=ã¸==E7/?BG¼;êõ;L0,?íÉ¼¸*9Á¤­¾<·Ø	9CìW½\H>úÃ&8úÃ&8
=oÙÒ={=x,?}Y<
â;i?-¹;9\°¿lO9©è8l¡?4H>¶Î&8¶Î&8
=ø¦>õ=G>/6?+è>G®>Gt*?WÐ²<õ|e<µxG?Ýx<[?Q<Ön??jH>sÙ&8sÙ&8
=ê"Õ>h>ë<?$ ?Ë8ã>Ül4?l8Údæ8_ª>²6:Nøâ9gM?SH>0ä&80ä&8
=í±? >U?3'é>Ì>S??T7Ø8h¼£9´)>:Ak:3:ûO?8§H>íî&8íî&8
=Ð©>ÿj>-å8?#tÊ>xò>Mû-?y=Ï³<¡ªP?øs=9³Ç<#N>?-±H>©ù&8©ù&8
=DnC?¥ÑÃ>~?/#?hÆÇ>¨Q? ( ¸ò\9x¾¾:=9½É»9û>û²H>f'8f'8
=ÚÀ_=6¡(=×)?
éQ;í';ÞP ?HÎ¹Dú³8ÜF¿
}2¸ßà@9æì½¿¿H>#'8#'8
=o=?¥Ó>Äd?1ùª>o D>ÿ*_?¡K¸#9rÔ½¯|9n
9}ï>«ÌH>à'8à'8
=w/ü<Îè½<qù)?tRv;£SJ;OÕ?[Ñ_¹æ9d-à¾Ì8¹ ì¯9¿
\¾
ÔH>$'8$'8
=Ô`÷>q>çI?&?Iáö>5,?ZÆê8Y9ïc>Y:p6:ä?tàH>Y/'8Y/'8
=,=?IÄ>î¸v?-²>	P>¤Z?s¹Z9Vó¾.!9eË9ê?ÏäH>:'8:'8
=¸Ô<jÜ<S*?êP­:ÉP²:Òø>º¼¸è9I½Æ9Ý·²8©PÏ¾åH>ÓD'8ÓD'8
=T:ï>©>W?Ñn>?}ÿ>Ð>?ÍA9C£9]Å>ì)1:!:þ"?µèH>O'8O'8
=®»=ê³<¯ù8?6¾Ü;¬£©;S&?ñ§ù¸\ï8½]¿Zj·®[9Ì½ýH>LZ'8LZ'8
=i/>@eí=µ(=?ãâ;?FS?,?käy;^/;úT?]´Û<<î©>?I>	e'8	e'8
=Ò>YÒ=¼B?%¾®>j£>µ6+?§Íh9âÈ9_ù>ùD':?Ò#:µ±?8I>Æo'8Æo'8
=í=Ý<«6?×x ;X{;E#?mÔÃ¸3-=9n¾ë];9©09Ë;?JI>z'8z'8
=Å<Êù<n_0?æ;,ü:$O!?ê	¸¦¹9×¾Bò·M+:9S¦½I>@'8@'8
=<È?ÀLÈ>ýA?Ë¡Z?f?¤<?ë)9F9©>»À9ÆÈ:§¿>²'I>ü'8ü'8
=þOn>i&>ÉM7?¶áo>Ç 3>´i+?ï_a;¡x;å3=?ëZþ<_»¸<Ý=0?ø3I>¹'8¹'8
=[?´l·>FW?¬?<º>Ô@?Ýú8°9ï)Ë>·:S:^?ÚAI>v¥'8v¥'8
=Û­ü>¯£>E?Å)(?º4ë>´7?%Õ8ù±9Ñ>¸É&:¾»:¢
?ÿ^I>3°'83°'8
=ö5H>¤>ShA?¶n<Ú,<*Å0?¦jZ¹Ì8TÀ@9i9s9ø×>o_I>ïº'8ïº'8
=Í0?`Ò>%W?ó;?+?]QG?(9¢9³¹v>ªè9+®Ù9Ø{?I>¬Å'8¬Å'8
=?Ù³>Ã*H??«¡e?ÕÐ1?«9!Ð·9U+î>é;ß¹:¬´E?ªI>iÐ'8iÐ'8
=%ËÑ>¨Æ>Æ:?>z#?^¶ó>E¸+?È&5=Ê-ç<ïH?Ï¤3=§èø<þÂ8?I>&Û'8&Û'8
=¡ù>?Ý>õåL?Ó¡?j±Ð>9¯=?æé8s9ec>gÊU:&ä9ão?$I>ãå'8ãå'8
=v¡>
¡T>vôA?°>.j>8y-?øª¸Ã#9+¾1þ¥9Dñ9­?ªI>ð'8ð'8
=÷=!ON=},?V"<Tº<
¤!?¶Ü)¹o639£¤ò¾:*9Þø9ë?«I>\û'8\û'8
=ÔòB?Ñ²´>?Ô¾?D?
w?¡Vb9"ª]9ê²?Q9:Â:
·(?¸®I>(8(8
=<à>îD>êW?R.^?p{?ÇÔ@?ò¬;Ü?;e?=âãº<pbG?û¯I>Ö(8Ö(8
=Ì=3µÓ<bJ1?>é;Æþ·;¯"?1ÿ¸c³4r6Ãb;O7TXF9/¼=³I>(8(8
=ÿc0?mÍ>wÐ[?>6È<>n<?ÍúQ¹z{c8Mì¿ñ¨¯9ÙÔ9Ó>Ê¼I>O&(8O&(8
=v¯>þÐe>ÑñB?]íä><g©>Õù,?Ë1<Wà;[âJ?
=TWÉ<en8?ÜÉI>1(81(8
=Ðxü>,7|>P!?Ï	¢?ã+?r?,Ü<J|<OëQ?£¶Ý:A
p:}ql?áÔI>É;(8É;(8
=#ÜÀ>ìÕd>óÀW??(ÄÊ>E?¾³=Õ¿½<;vW?è¶9<
Ø;O
\?ÖI>F(8F(8
=Ä¦>Ôv`>ìÌ3?u´?ÚÓ>gn)?à2=Eíâ<&ÐH?yéá<´-¡<zh3?NâI>BQ(8BQ(8
=Õ>OX|>%³X?ùðm?+?,M?¬9ì¾9ÿí°>|¶;6"°:¹Ý`?@ùI>ÿ[(8ÿ[(8
=ø¼?
k*?úî?Ê§Y?(¨×>¬/?5dg9²(«9_­>g@:(ó9RJ?iùI>¼f(8¼f(8
=r?¬|>ÏóÓ?7/?ì¤>8?_?e9¤à=9C?
.:-ë9s=?-J>yq(8yq(8
=ºä>Þ%>S?n¶?À>é¼5?¹@s9À¤¾À×<Ü½<¥ÚT?Ü	J>5|(85|(8
=F7h=¹(=
+0?
¯T;ÝG;ç5?t¯_¹à37tÁË9Í~ 9_2Ú>J>ò(8ò(8
=U,¸>Íl>M7?8??L±(?ä6=.æ<
:J?O<K@<^:?{%J>¯(8¯(8
=z×h>ø >¦9?7û>t>;Ã&?Ý¸6ªT9¾%jú:µ):½Î\?(&J>l(8l(8
=ÍÚÅ>È³|>ÉoH?­?S²>ãz;?Ocð·*ë49ª½Aõ©9Ê9ê"?°4J>)§(8)§(8
=d0g>³ª>-°;?Ë}n>_¶0>Â¿,?gy«¸ßò8û½´¾ôª9É9¶&!?e5J>å±(8å±(8
=;ê2?Xðå>o1G?¬8?Áý>}U:?²»:ûdË9D?!:ã:iû>*:J>¢¼(8¢¼(8
=mXë<"c±<_Ò)?
Ë;Apü:ó ?MAV¹èG9ß¹	¿Z¸R·¼4!9¢P'½T`J>_Ç(8_Ç(8
=F¤>d>`8?É¤q>KÞ7>h8(?D99ùuÙ>8'<{+í;
W4?·bJ>Ò(8Ò(8
=o$=}ø<¸g)?Îò¡;Ëx;» ?×ùð¸ 29m­¬¾(>Ù¸1\9ù1|¾fJ>ØÜ(8ØÜ(8
=10>àìÙ=jO?¯õ#?Òcá>::?{¸Ñ79Ûcé½=kÛ<µp<+ßJ?¼J>ç(8ç(8
=BÌ>ë>+E?´>Ð)>Y-?´´û8ûr^9®Õ>Ñ¨79ô²_9Ì-Ò>J>Rò(8Rò(8
=OhÂ<´O<£-?I;(¯};Ñú?Û¼­¹ã9\¿è³q6Sð94ðÖ;¨J>ý(8ý(8
=
=wÉ<n0?T¹M;»7;àÞ?½<¹ÐµÎ¶Ó?A@x8JvY9¦E>½¡J>Ì)8Ì)8
=?=PvS=8k-?!aª;ðä;§ä?Næ
¹ª"9ËÚ¾Ç3K8Zº39×·>¹ÁJ>)8)8
=(Ñ=¦=ý,?I!å;¯¿;þ?·¸¯s9y½Ñb¹®>9)¿¾ ÅJ>E)8E)8
=ä?«°>;uB?"d>Ü(>Yî,?Zk8·t¿l9jÇ¼¾Ë 8tþv9®¨&>HÖJ>()8()8
=sW=}L=G6?$xe<l.<÷d(?%ý¹ËL8=°¿Æ7 ½8¶´=ÖäJ>¿2)8¿2)8
=nßï>ñ>riK?e6?;ù>êX;?rd»7®«e8þßP>±º<v=<fK?ÈëJ>{=)8{=)8
=®ú<áÄ³<Ni2?òð×;¬;; ?ñ°^¹v9îH¿1U¹ÔÍa9Ê£´¾dùJ>8H)88H)8
=ÄK¥>u¿I>ë¾Q?×N?H	?Û@? µ|
9LÚ»5¼w;(,;ò[?K>õR)8õR)8
=H\(?|°Ô>í¤J?÷ã"?e&Ò>÷mF?l±·
Ì¢9å¼Á:Dó:W¿ý>õK>²])8²])8
=¨¶>×É|>.ú8?æ«>Ñeo>æ¬)?ÔÙ<<éÏG?Hé=ü»¶<Vg>? 
K>oh)8oh)8
="r=ô/G=ý\/?Bxz;>©J;2?Úñ¹X9ÑD}¾ûãõ¸H.9­ÊØ¾SK>+s)8+s)8
=°áÇ>:>¯A?ãÙ>×^c>]Ú2?²=ªA®<@U?,<UA<fù??ÖK>è})8è})8
=Þ¬=zÎ=5+?Ìw.;²d3;¨øø>¬%ü¸~Þ®8Ð8¿ÑU·0Þ/9«½K>¥)8¥)8
==ÐdÅ< Ã:?B*1<nk
<.Ô#?P¹ÁðÖ8Ç¬¿ìQ8§9_º=¯K>b)8b)8
=¬¢>ía]>ð<?p>rÕg>¤+?ÂD¸·I9)ú½ ;¢æÈ:Ï¢)?"K>)8)8
=þÛ<M½¢<
-?k'<pcü;_Ð)?5ÿ¹ºU8öß¿§ÉÃ8Ù£9ÆÔ?>)K>Û¨)8Û¨)8
=Z«Ú>hd>©ju?°-?F¥Ô>YP?:\'7âV)9ý<;ÅX::½Ý9xCz?S)K>³)8³)8
=
Ý$=BÉÇ<I@S?Y&<kö;ó?*¹_ø8ßä¿%¼:9á|¾9Úôz>¥*K>U¾)8U¾)8
=ß¹=VÐ<&?Äè:ôWÌ:ÇW?zH5¹p§X94Ö¾lå90ß9­¯7?GK>É)8É)8
=PJ>ïv3>òG;?L8­>²>/x*?Y:7=wà<PÖP?Gò<À£<b=?Ê[K>ÎÓ)8ÎÓ)8
=d;=³v>=êZ,?BÓ¨< %<Ö!?MFª¹89GÌl¿r	9ia9'>
aK>Þ)8Þ)8
=o³Ø<Tp<Æ4?Ç³;çý\;?B,?T¡¸«
9Þ~¡¾@`¹+}9ÐË¾¬eK>Hé)8Hé)8
=Y?±L'?J?½#?Vá>¯:?9â 9Sj>óG9S9êÖð>¤gK>ô)8ô)8
=Ô/?ù]À>j¥i?Í"Ó>Ûd[>7]v?=x7¿:9ZR*=ª:8R'9]>mK>Âþ)8Âþ)8
=:=S¹ã<~T*?3M;R$;GÅ?Öe¹ðe9à¿0¹Ìq?9ô6¿½{K>~	*8~	*8
=º=v$@=³[*?4Ëe;7Ê1;³p%?·=¹Z®8_|Â¿Aý«¸ª
T9¢O¾«K>;*8;*8
=ùSw>?R>ÌJ?âÕ1?ãû>i_5?(8ºÆ8°®>Ø.Ï<£z<µ¥S?¿K>ø*8ø*8
=/³<;<ñs-?u®;¥ÂQ;µ ?ä_¤¹O¤U9ôöD¿HP6/×8é<K>µ)*8µ)*8
=8=K;=N*1?Ý{;°c;¾l
?«ï¹¬­S9¯%¿°k5n9f»~:'¦K>q4*8q4*8
=dbP>³¿>£Ú:?lü?±ÊÛ>I3+?ËS)=wÂÑ<§N?	DÍ<¬<LØ>?_«K>.?*8.?*8
=¢¸>¢#~>-ü9?MØ>Mä> ê4?3V¹Ùð8Md¿n9ù×¡9ØÚõ>´«K>ëI*8ëI*8
=Ù>k^I>{­4?¸J>T]>FL(?;2=|ä<º±G?Y*<LQ<©4?[¸K>¨T*8¨T*8
=ÛÙ=@ÄÞ<?.?dv£;ZÂn;D/?ï	t¹.9²3¿²A8Iü@9è>8¾K>e_*8e_*8
=¹sJ?(?B?!"?ÔMF?1s.?Ðî9¸ß9¾0?pZ:ç:÷µ<?nÅK>!j*8!j*8
=[ÿA?dÓ°>#n?D,?^p>Ü$?¯ó¸Ô±U8ãö¿T·T;+;7;?qÒK>Þt*8Þt*8
=ó?n±º>ÃF?3çK?Ñ ?ì:?ã¸N
¾9`ò¾Ç¡;];è:?ÛÝK>*8*8
==ïï<2)?HB7=¯Â=?ó°k81{¢9r¬¹=Â»
<à	Ó;ôí+?°èK>X*8X*8
=_U»=õã=¼t0?×	<Ì!Ü;KM ?Ë:Y¸0o9^85¾û«ö¸ÞÏ)9\ï¹¾t÷K>*8*8
=Ta?öÄ>²üR?ÂÊ>ÿ>ô9?ä4¶Àr9Ïé½»§]:*::K&?HL>Ñ*8Ñ*8
=qú>Ö>yçI?¥Ka?Ï?*G:?·8)­9sj¼p¼<æðx<÷ÇA?qL>ª*8ª*8
=·°=ÕÒ|=ÆÕ2?Óª<²·ñ;Áû&?À·%!9ô2õ¼Aô6"`9·<<
L>Kµ*8Kµ*8
=ÅH?£å>K¥_?è0?
g¢>[9M?tsð¸Èû9ÉHÔ¾¢êv:»:tÚh?Ë
L>À*8À*8
= <o>%§>jH?ø¥>?m>P3?¸Þç£9æPQ½Äàu9Ôq:H"s>pL>ÄÊ*8ÄÊ*8
=îÕ<Wõ<èð+?66;j$};ãó?W:U¹òÇ 8ðÀ©¿e;¤`;(È%?:L>Õ*8Õ*8
=å
^>o>®;?Dd>ì:k>²)?<¿;ÐâK?rO²<l6s<u¯;?2L>>à*8>à*8
=5M&=üø<´¥+?¢n;eD;Â?µX½¹]9P²¿&n­8UD9}¸>5L>ûê*8ûê*8
=þ×Ó>¶å>	L?ÄµB?ùù>+gG?Z¶9%¥²9`r?Ø¨³:0g:ðF?5L>·õ*8·õ*8
=¾O=`=0-?UiV; Æ>;°Û?Ã ¹e9;õÞ¾ÝN9
ï8÷¿?êUL>t+8t+8
=¡à=ÁO=ë©(?ü÷;¬zX;éà?H®º¸rù29ò¾ai8X9ÅaÅ=fL>1+81+8
=¾ûÝ>¢µ>Ô`K?EO
?Ï¬Ì>²¾0?¬a¸kÞ 93¾m`9|ð^9ä·>mL>î+8î+8
=å~p=-=ïe1?"XS> |&>Ü|"?éXd¸ès9¢9¾YnÛ8øc9Ãiw>¼zL>« +8« +8
=à?«>yÎ\?¸û?oÙ$?¸Q?d9´9Ey>eßÔ::õ#/?'L>g++8g++8
=bD?Yû>FÎG?ºë?íØ>*7?8Òc9Ïd>2¸9pqÛ9kËÖ>&L>$6+8$6+8
=n>ëlY>¤Ù4?,¿>f>_(?À1<$Ê;«ÏE?ãF<giW<Ké:?Ê­L>á@+8á@+8
=ðmÌ=Ä6=­ö2?|<»Çó;VÔ?
Ñ·¸¸Ï8-½Tï¼¸åm9ÍL¾µL>K+8K+8
=ý<?ÜÞ÷>ò·B??îÐ>©*?þ¹â9'×ú¾'j:ÍÎE:n@/?û¼L>ZV+8ZV+8
=ÛÈ>Iu>=á??Ïæ?^Þë>¥ó%?ü¯¸¾k$9H¾. ö:¾ø¾:pM%?oÉL>a+8a+8
=j0>C¶=%
7?»×L<-<.?6¯¸á½T9&×R¾®d%9Äï9B?®ÐL>Ôk+8Ôk+8
=Rc?ô¹Ö>-?LÞí>(õ`>X?%²A¹Tó²9¾CS9L¿9Í¾Ð>iÑL>v+8v+8
=üª=`Úâ<ûì1?7;m;G{T;Íè?6°¹ø¤89Z9¿tÓR¸0ã&9=³!¾åL>N+8N+8
=y>?>×>?Ãí>µo´>ª(?pñ7V#¼9³»<a&Â9ø°9;m?æL>
+8
+8
=ÊÃS=¯Õ=§ð-?g?|;?;²(?
a¹'79aZ¿"^!95Ù9Q>íæL>Ç+8Ç+8
=Xé=A=N=?Çj>Þ£1>Å+)?ÄG2=!\Ø<ñR?ï7;9ÚK9ì> þL>¡+8¡+8Ù=Ù>MFA>>7?3Ú>RÊ¥>v(?s<öÕD<ÊøD?¦ìÏ<Ç<2Ê6?&M>A¬+8A¬+8Ù=é²9=ÝÉü<Ú<?ÛÛ;=¡;ã".?¸å§9ø¾n8i9ñí=fM>ý¶+8ý¶+8Ù=¯¨=*É<º1?è¼;öÓ;?.Ó·£[}9w3U½×æ7BõR9==´M>ºÁ+8ºÁ+8Ù=`Û5=[T=ê,?¡;MÞ;0?ÇðÃ¸îÅ$9,6¾ZRÐ¸ôæ88Jç¾.M>wÌ+8wÌ+8Ù=®§=`By=û!,?Ûs;56;¿N+?£5¹£v8ÿ»¿
Dõ8Ö9oÊÛ>«M>4×+84×+8Ù=½<1²<èÿ.?/(;
d;i?âQ¹^.9]¿ý+1¹R9ÿ*¿8"M>ñá+8ñá+8Ù=(»ä>£(_>:2?B1Á>Î>v:;?»6ç§½8§ü<Ó(,9¨Q9_LÒ>_$M>­ì+8­ì+8Ù=Ppþ>û¶>ÁªV?Dë>øùR>ïB?Xéë8Þ9´Ï>J;:²e:`1?`3M>j÷+8j÷+8Ù=Úu=Ç_Ý<¯v1?Ë;ç_;è?mDæ¸+Ðn9ÐÖv¾Än7º^9!M	=4M>',8',8Ù=²5>×àç=õG?£?°>¤0|>Jé2?çÅ°=,mO=+Z?X_æ<¤<¾$I?ºWM>ä,8ä,8Ù=nî>><[?`ã>ü>pãE?ÎÖÛ7\T9J®=ËS¨9®k9×6?M> ,8 ,8Ù=¨&?§óà>Û=?#ÔZ?ð!?ÑÞ-?î¯.8G
9â)£=±Fb9¡G9}?¾M>]",8]",8Ù=àÆA>2&>uH:?Ó?}Î>s¡)?c^y8(àJ9uU>â(};?4-;;?AM>-,8-,8Ù=ün>6f8>Ùh=?Áý±>ÓM>Ë1?î;
6Á:|=?0o¯<yr<µ89?jM>×7,8×7,8Ù=åsÚ>Çz>4@?¡o­>æ¾>wn,?­n8Ü9ÿ²Â=z:{	:t?'M>B,8B,8Ù=FÂ±=Ã=qa+?tã;m_;h?ú£~¸#-9yx¾BB'·Äd9K+»¼é¡M>PM,8PM,8Ù=¾t«>îf>×>?®>0&~>Ù/?H¡!8ºq9,«=kpí9M :ßuê>£M>
X,8
X,8Ù=z?¾Î¾>y<?-?ëßÙ><	5?è4·H9^hâ¼¨f¯9ªJó9&¸>ÈM>Êb,8Êb,8Ù=h´>;ÓG>vPg?W=?p:?·=?¶î8¨F9,3X>\¦o:joþ9«q?ËM>m,8m,8Ù=ñà£=«/k=¿a2?<Dã;
(?k¡l¸æh9¥|¾%ð¸vpF9J=3¾¡ËM>Cx,8Cx,8Ù=Ëò<7¶<Á*?ºÿC;Ëg1;Xj
?°-8¹Ôþ9h¢.¿âð9¸à©9ûª¥½ÏM>,8,8Ù=Ãø>Eá>ÛG?p<Y?Ø?Wl2?få8}k9EÊy>ß9V&±9W¾>ÜM>½,8½,8Ù=,È>â<>æÚ=?^ÊÂ> >o6+?HÆ
8y»¶9´F=õ:::=â?àM>z,8z,8Ù=>¾(J>3H?;H?W?z/?©X<L<ûúJ?E[,=Ubâ<çB?+ñM>7£,87£,8Ù=V-? £ç>^??:?XHÕ>h":?YrÝ9¾9c/?Xs:7*:Æ6?ÖöM>ó­,8ó­,8Ù=Îñw?ÅP?Ïé[?ÃRß>az>ü!d?Öì`7ÁA9¿=Ø:ì:y\
?øM>°¸,8°¸,8Ù=ÉÏÙ<¸ñ<#h/?§û2;aÅ	;J&?4Ç_¹Ø9N9îä
¿x'æ¸LB)9
®¾\N>mÃ,8mÃ,8Ù=ÏT³<<Ý*?öþ};±O;?K¦¸/Ä9:¾òN¸dï88(¾VN>*Î,8*Î,8Ù=?¸²º>fsL?:e?@ê+?Bw^?¿÷ç8þë»9M>þ
;Ld;Ë^\?@N>æØ,8æØ,8Ù=XÜD>>þ93?oti<¯><H0?*ø¹j
ã8{,¿sÿ49g9O>V8N>£ã,8£ã,8Ù=\¾(=¿¦÷<¢n.?àr;B;°?1þ¸¾Ý8æª/¾ÄÙ¶8#f9kK>?N>`î,8`î,8Ù=^oK=Ìæ=iB1?05ý;TÌ;/e?0=7P-9¹=9÷Hq9G¹>õ?N>ù,8ù,8Ù=0û>+¤>	VC?Ûû>2?¦>HêA?Ò3û8ä
Ö9¾6>E¡;Ûî±:öR?QCN>Ú-8Ú-8Ù=FQ?·Ë>C?w 0?¼¤>!2?	9<>ï;Ð-F?wDM<"<!?tCN>-8-8Ù=Q?ÅB>èm¸?Íùï>pk~>ewq?z=Q«<WøB?ôò­<Òs<£6?íPN>S-8S-8Ù=©gç>Z]>`¤G?&wý>åb¾>Àh*?q4¸ó09¤¾Í:F:0:?]QN>$-8$-8Ù=Ö	>
Á¿=]¹7?èð|>B>\&?.£Ü·Î C9Ê»½Uê9c:ÃÎ>ÓSN>Í.-8Í.-8Ù={¬=IT=3ÊO?§<ÚÜÞ;5?<¹Ì9Õ¿:e:³9 ??\N>9-89-8Ù=ªx?Û3?rÑ<?LÚa?iÚ?T!=?OÊ39ýG«9á[>&;¯)ù: !+?øwN>FD-8FD-8Ù=+â=ñÿ»<Ü«7?õÍ;/Î;ïE?¬åø¸Â_*9Tþº¾%¹ºÆ8ã?¿Ã|N>O-8O-8Ù==o¶>*¶y>[;?°>D¤>4+?±r;5;x5J?Vì<³Z <%§<?ÃN>ÀY-8ÀY-8Ù=kz=¢ß<"¹,?¯³;Çe;gæ'?*v¹W{â8U,¿¶8<ë8åÅ>3N>}d-8}d-8Ù=§Ö)?L·>Ýl?/
×??XèC?xÕÉ9ç¶÷9µÐ>ª¾;Øy&;+[U?ZN>9o-89o-8Ù=óú>kª>ó{<?+¢µ>Q>Û|5?Èâ¸¬Åp9àq¾Ù^,:.µ­9~~?<N>öy-8öy-8Ù=_ =Êúß<ã3?v;¢~;7F?\¹ò¬¯9³ ¾èò9
r9Pä>k§N>³-8³-8Ù=ZVÒ>Ú>1N?gù><Ú¥>iB@?ØÐ¸4§*9½T¾¶v9ªÑ9Å?¸°N>p-8p-8Ù=F0?lq¤>Ì5?Mh7?!2Ë>¹g?âSV¸÷ö9oÓ½î ;ì #;¨"{?
±N>,-8,-8Ù=Ëà>>ìº??{!ñ>uð¸>&ä&?EÊ¨¸©²B9Zï]¾Þ¡9)È9rÜ?Õ³N>é¤-8é¤-8Ù=oRÆ>²|t>7©O?G²>-ós>;?ê¦°¸¾o98¡<¾ïú*:No*:Ýh?T¾N>¦¯-8¦¯-8Ù=3?Ûº>tv?ÑØ?,=?lN?Â-9JM9%áØ>|ÆÜ:¥Ò:êí1?ÅòN>cº-8cº-8Ù=¥*_?Áù>ç¾d?<ÍZ?.à>ÿz?X9ùJ9¢>¨:¸¬<:^¢E?ÉO> Å-8 Å-8Ù=k8Ò>õ´>Ó@?Â"Ê>rþ>Ïq2?+CX;U§
;D¥G?p>=§;²<ø@B?§O>ÜÏ-8ÜÏ-8Ù==jü<{?·<LP0?¦	;ßw;'!?6$¹ÄR6ð7*Â-¬·LÏr9ý5½1O>Ú-8Ú-8Ù=_û£>üh3>Müi?àÂ	?¢Ã¼>Ô:?ý);8í@9ìÎø=PÐÍ9¢É9zè¥?9O>Vå-8Vå-8Ù=¼h? -?	_?~ÁM?<{?2ø@?@ û8×Çl9@Á>Òß|:e3$:¾E?³EO>ð-8ð-8Ù=qpÅ>çjk>³V?K?q¾+?`Q?gi9ôr½901>	½98:R¸¼>ÈMO>Ðú-8Ðú-8Ù=ÑE=g¾<{S,?<^e;µÜ9;8ö?\¹«f9Êu¶¾¶6*¹v³Ç8"3Z¿1NO>.8.8Ù=ö­»>»=Z>&\??vÂ>ç]??ùÁ·¸Ïz9K;¾ç0;²Ê:l_?ÁZO>I.8I.8Ù=ÓÙ=@ã<w*?+Ã7;à»#;K¨?°(Ð¹îÞ'9&¸¿²µ!«È8¢çÇ»{]O>.8.8Ù=E]!=*:î<g-?;ý¦h;$?¹99g,þ¾ÛÌ®7%ø95Ú=m^O>Ã%.8Ã%.8Ù=}¸=!u=}0?K*­;Þ;³%?¬%¹Î89.Ù¾O,É8?`9c¨e>(O>0.80.8Ù=N=PÝ<æ0?,¬;·e;kù,?àéñ¸5k9ßçW¾¹²#9rÌ¾£O><;.8<;.8Ù=³Ø=Õß¡=D+?d];ÃN[;m×?E=¹½9¾ìÙ¸Ó8PP¿ËO>ùE.8ùE.8Ù=P>éÅ=½C?ø? Ù>îï(?*·¤ë9LDq¼¯ÿ<ôÐ¦<
D?]éO>¶P.8¶P.8Ù=ü>
¦>jBB?ÔgÌ>éS>°Í2?áb\8~á8i3z>ÄÃ9°<Ã9ºX?<P>s[.8s[.8Ù=ÉO>åÚ>­u=?g<)P7<à9?i®Y¹Èòj9/í¾pf¶4(98l/¼P>/f.8/f.8Ù=H¡#?ÉßÔ>ÇD?Fg?Ò?Ç>A/?d~¸%9oxù½Íþ9ä<ß9ù?+P>ìp.8ìp.8Ù=/Ò?<z>Wr`?îÞ?uõÞ>j6?}lX¹îWx9¡ß¾m:¸}®9àY??IP>©{.8©{.8Ù=`Ð?AÆ>S!A?þ?¥á>^-?Hûò¸8Âr9¾×V799+f>; P>f.8f.8Ù=¼ÝN=H¡=Xö0?W×Ã;-;§#?Ý¿¸wæ8Sª*¿æ{8(9|ú=W0P>".8".8Ù=ÀøB??êÅ>]1|?ÈÓ>W>¯±D?C9¸§9nY>í¹Ò9ðR9XV8?8CP>ß.8ß.8Ù=éÂ]?ôÓ?¦T?·>Qá;>Ç>? ö	¹&±X9Ùü¢¾FÛ8ê<±9#åY=KP>¦.8¦.8Ù= ¨ä>¹>åÑ??\¦¬>J4}>`.?Z<¹ÔÝî8ÅJ¿ÖÑº9ò_9öU?æTP>Y±.8Y±.8Ù=à®=¨ù|=[³0?(<×é;c±?@Ò¹Ìþ9~¿\#¸ÿ9WÇ¾^P>¼.8¼.8Ù=æHf>Ì>*ý;?ú
>¾L>*?½	<7ß¥*9D
=x!V9°8D?âgP>ÒÆ.8ÒÆ.8Ù=WÂè>F®>kD?¡>³Ín>3-?ø·øÎ9¸È½@m:ÍR:zê?uP>Ñ.8Ñ.8Ù=â=¥¢]=Än/?/ÁS<Çm.<üc?èØ¹Ü½8½|Ó¿©Õ¦9¢O½9á>
P>LÜ.8LÜ.8Ù=ÊÀå<Å§<Iq/?b`;nfH;?gû¸Ñí8~¿<Z9º29²zN?»¤P>	ç.8	ç.8Ù=Ñ×¼<²<1"2?Æµ1;U	;gä%?¹&l¹/î8ør}¿3%8æ9`=±P>Åñ.8Åñ.8Ù=°ÚÌ>0º>ÛE?óâÁ>Ê >¤5?\¶¸(Ç8oê¾V¼;÷å´:Ú)G?å²P>ü.8ü.8Ù=b
>"%Â=py6?êÒV<ð!<ëÌ)?%ã¹yÐH9Í=¿6y¹8¦8Ê ?
¿P>?/8?/8Ù=þê>±]>½|??Ë÷>û?¬¹¼9ïë¾g<¡ê<÷)?ôÄP>ü/8ü/8Ù=û×>ÜSJ>;?Rà<#©<iÍ)?
·à¶T9±¼v9ô*r9,N?¬ÈP>¹/8¹/8Ù=C=¬Ð=Ò.?55<®Ý<&»?rÎÆ¸i"H9#M~¾T8í8Î¨>ªËP>u'/8u'/8Ù=	G?a>¤)?Ú½?§
<?^9?¬oó9Í9SP?µ<µ:g
A:Up?ÌÕP>22/822/8Ù=Ó>ãö> H?Àñ&?é³ð>Ö1?iØ(¹A¥¨8Ô&¿QÊ8_9ë»g>áÖP>ï</8ï</8Ù=¾¿ü>F|¡>ØVH?J~?ÿ 6?Æß2?È°¸¬49Ù½½W9T0D91C@?CÛP>¬G/8¬G/8Ù=©B>½>ÜN2?+C<
*<w?Z¹ Pî713ÀòóJ8*Ò9a¿v=íéP>hR/8hR/8Ù=(/ê>¿ë>²a?RÕ¼?ïk^?GWY?|æ(:M·æ9ôh;?-;8ó:¹Ê6?óP>%]/8%]/8Ù=i±?Ú«>û¯B?Y?Þ¥C?åU6?[=¢=@R?`.F=PÜ÷<l°L?&Q>âg/8âg/8Ù=A	Ð>æRu>ñY?¼ß:?`?6S:?Û¡8=¥9>¬fÈ9¥9V1?Q>r/8r/8Ù=ßå<¥§<Æ/?ÇÁF;¬g*;ðK?J(¹%P94¿s,¤¸Eyh9¸É4¾½Q>\}/8\}/8Ù=ûY>í>ÐÀ??Pkê>¬}¥>"P5?oý:Y:ÑP?:Ü/<W¥í;Hq=?NQ>/8/8Ù=d
Ù<ú«<>x2?ê;ó×û:S?ù¬¹
é8¤¿¸·¸>9Á·.¾Q>Õ/8Õ/8Ù=	sÈ>=m>ôt=?&¶>P]>'»)?8ßÛ5N¶H98;Ò:õÚ:áÚ?ý Q>/8/8Ù=ûg ?%º>£°\?îó?ä0?T¥H?$:r:k²÷>û|F;,ê:WY?IQ>O¨/8O¨/8Ù=ÅÃh>$>f<?Ùj?ûO(?Ú2?O¬=×W=¦£L?7T=2Ç=WUB?½UQ>³/8³/8Ù=&AC=@½=ÒQ*?þl;J@;Kø?N!¹@|â6M±Á´t÷7¼ßü8Òú=#YQ>È½/8È½/8Ù=ºü=ß¸=ã°/?Þ;É]N;Ì!?e¹Ëá"9Ê×d¿9G9
l0?cQ>È/8È/8Ù=qe?À\ó>%ìp?XÇ?n7?5?Nø9ë:Rßï>Qy=á<(?jQ>BÓ/8BÓ/8Ù=H=÷È<WT,?J+;~;5G?Çì¹ÌØ7!À¼°¿8ÓA9Ø-}>qqQ>ÿÝ/8ÿÝ/8Ù=T§>ÿO>S:<?å>m«>Å+?a[=£=)I?_¬=áÔ<Wç;?wQ>»è/8»è/8Ù=fÍZ=5!=+ô-?ð;\;ô?©Ë¹H+9 [¿ì©ú6¶|9í}<Q>xó/8xó/8Ù=:?ü>¬]T?e°?`»Y?ÕeO?=5 8
d9F×3>·z¥;P>_;Â=?\Q>5þ/85þ/8Ù=I¯?ÆoÈ>¬E?6_?H¿?ì@? 9´w¥9Ôqx>c/:¢$:Ta?tÉQ>ò08ò08Ù=.Ë>Í4>°A?eR'?wò>w©0?!}=nÇÀ<gÛC?+h8<Ãû;µ;?ÄÌQ>®08®08Ù=¬	=a[Ê<(.?;AS;Ð8?e"¹7	8)ÝS¿º·L±o9jØ½öÏQ>k08k08Ù=j>2©&>+4? !	?Ì>»,?-";-IÆ:	ÕA?ÅJ=-
=)7?ÅÑQ>()08()08Ù=d©1?å²>;~?VS?µ|?\W?üÞ9 i÷9Äºå>±p:¢æ+:êF??fÖQ>å308å308Ù=%èö>Í>ÆJ?¿ðø>u´>S0?aÚ¸@Z¿8 1¿ 9>µ9ÙD>²äQ>¢>08¢>08Ù=5ß>¡>\¯I?úu?æ[$?ÀF??Ä{"8âZo9aÈ­=¤
±:M:3,?õéQ>^I08^I08Ù=¹?Hô>%?
Îá?,ôz?lXf?ò:ßäÞ9M0?Ê;X;I?zïQ>T08T08Ù=}¬ä<l§<ô¥.?N;Q³9;h
?¦È¹^9Ö|¾®­·¤w9,µ¼¼R>Ø^08Ø^08Ù=kÖ</<Yj,?Àà<P<%?>¸î´9ãÍ¾{Á:Âm:Ly+?7R>i08i08Ù=)õ=<ÄÃ<{,/?
; Q;ð ?¢¥¹<úG9ÓT¿è¸!¸®ï9½h¾y"R>Qt08Qt08Ù=_e&?±ß><+?¦i^?~º>?st<ÞL-<q4?{¥<mù</?"R>0808Ù=|«?f`d>öÅ§?"uC?+Â>¦?X(=ðì¯<®óK?/Ü<³¯<8?3R>Ë08Ë08Ù=æví>m>MA?!¥ø>H¹>ñ+? Ê<3<7¾H?ÆÂÜ<ªW<BA?6HR>0808Ù=åÔ<¿ñ< ~.?=HI;H·;Ï'?	û¸v!9û¶j¾¬¹ÑËµú³BBÙZR>E08E08Ù=º[©>ÁNK>y@U?ëè>óY¬>!\,?4¹TÜ¹9®75¾ì?9Y 9¹>ÕdR>ª08ª08Ù=Þø¢=É9b=âk8?Lk4<É
<ÿe&?å¶¥¹®W9Ï¿è¿¹¬Æd8O¿kR>¾´08¾´08Ù=ö.?¹>Ý?ßøà?D?¹à?»Ã
9öÌ91>À¬£:1ÿr:ín,?åqR>{¿08{¿08Ù=?ì®Ã>¼G?ËX>>·/?ºûÙ7/E9k=3
:à]Ê9ª¶.?FR>8Ê088Ê08Ù=Í=¾D@={7?ãñ;øîµ;)?Þb¹p*·8gÈ¿Ü·¹Ät9Ð¿aR>ôÔ08ôÔ08Ù=µ0=ò³ö<®6?l)±;Æ;÷á!?Â¥¹XÑ98¿WË¸ôv9S¾R>±ß08±ß08Ù=ñì>VQ>,B?Ô
?ø×>-L.?ïI8ÀEc9Qâ=ñÆ:ë.}:AH?¹R>nê08nê08Ù=K¡>ýXa>ö7?Tí>Ïº>m#?f&À::f:B?o;º;ö;Uk7?hR>+õ08+õ08Ù=üz¾>ªs>@H??Æ¦Ä>©.?DE·18A½ÿ|:¬î9Ñ	?T¤R>èÿ08èÿ08Ù=jù=®=y7?®ô>;¹>c(?X9ÿ;mF«;î¼>?p~:m¶:T«V?5°R>¤
18¤
18Ù=ó8Ø<&á<®Û3?Í¥ã;H3»;¨?ú-¸Ä²;9VF¾m91)9yÔ>Ì¾R>a18a18Ù=»°>°Àc>óÔE?yð?(,Ê>|d@?ê]ô8Kg9ÿa>AS:w:DI?|ÜR> 18 18Ù=>»ß>%>}¸F?'£>³p>í.?|PÜ¸l;¾8Á=¿°ÒÁ9ðáø9©]Ç>¡ÝR>Û*18Û*18Ù==m?8{ú>wr?iÍ>\|>fÉP?¡w2¹))¯9j¾´o9À Þ9+Ä¨>õßR>518518Ù=õq=VÞ+=3?>f¦<å<+#?n§>¹HzÀ8}¿Èv98÷ç^9¿ÿÔ=êR>T@18T@18Ù=-J
=¬;Â<p8:?7³;`
;/?cU¹us^99é³¾ïòú¸ºQ9`m¾ÆíR>K18K18Ù=27!=Ò<ð<Ë+?Ù¦(;´×;¼#?ÒUY¹üì91£¾¾iz¹àé"9(QÓ¾øR>ÎU18ÎU18Ù=ÕÔ¶<ð</Ã*?A;tÙ;A?^+¸K;9§X¾<Y¹u²9äÉf¾S>`18`18Ù=%@>üÒ=R:?¹íÇ<
x<¾y ?^&Ë¸uf9ËyA¾aK¸&7)9¦ñ¾Ä)S>Gk18Gk18Ù='
=µÑ<O,?¹;4/;º@÷>â±¸öø¿8æH®¾Å¢·Ñ9û'½40S>v18v18Ù=xvð>qT>BfB?áØ;?å<?ÂÓ5?tÒ7þ²9%Ý=j:Zó±9Ò#@?º2S>Á18Á18Ù=ç¬ë>Ìà>¡A?GË>ñ®>X.?wú 9L´9Gä>ÓÅ:Ã:ä*(?6S>~18~18Ù=Ê
?-¤>rW?¸?Kó\?ð4U?2ä:ø:ÐOb?O^¢<lg<t3?y6S>;18;18a2=·/D?c?QA?µJ?à?Ø-H?8DÆ9ÌÝ©=gd1:?#Ú9«.P?D9S>÷ 18÷ 18a2=/_=^á'=í**?\¬;ý(;ëà?Xv¸#çc9Ès
¾ÞR¹â7yímÀV:S>´«18´«18a2=­Çh=âZ)=éï/?¸!<¤úÏ;¡- ?³Ä+¹ÊùG9âãÛ¾Õ8"69¯+>]BS>q¶18q¶18a2=<eà<×3<rá7?×¡;Dl;È/?üç·\ú^9Ø+½òî
¹Í´8hwE¿ODS>.Á18.Á18a2= ä^?«>Ç¦?6@ÞG?Ëé? ×@:°:ïb"?0Dc;ãnî:¯t?hDS>êË18êË18a2=üê?l>¯Ù@¡)@ßK?eõ?ös:%I:Nð.?Äp;èQó:z!}?DS>§Ö18§Ö18a2=Ùw3?Ëò>6:?,G?hÑ>qïs?tT¢9kÅ9ÖÒ>,:l:Y`?5TS>dá18dá18a2=_f>k©5>¢Î>?Õ»Ù>+¤>±Ã)?þ¹v[8¬z¿0¤:b:%R9?[S>!ì18!ì18a2=Úf£=Þt=FÔ*?9>ÔPè=D5?58_9£9"x=Üm¹:eê:b?V_S>Þö18Þö18a2='ìk>w0!>lX;?¯ó>²>éF.?1¬¢<$¿Q<F?~ò¦<u^`<«{>?`S>2828a2=Ò¤=¥Qp=QF/?tNÝ;C¡;¬ð/?k­ì¸BüW9EC¾c¸(9 ÷½cS>W28W28a2=³==	=Ïk0?¤b;rd:;S?)·º¸bL`9òU¾´$9 i9§?eS>2828a2=2©É>H$>ßA?UVX??R[7?þÝ9à!9>o&¿;>Ki;#ÁQ?lS>Ñ!28Ñ!28a2=çÙ@?!½>?°?X×?-x?E«99r>¥^;d
;"^I?:uS>,28,28a2=|?Qé®>#\g?3c?	tý>$Je?¢9Î9#ãD>5:?Æ9×0?_S>J728J728a2=î2?Ë¹>bìv??).*?_ü]?ÿ:íÒ:y¹ü>¦SW;^þ;
«U?£S>B28B28a2=jé>Ý;>q¶;?àî×>=>®<2?n	8Â¼Q9ß¾§=;Ä:ä::?ó¹S>ÄL28ÄL28a2={¤>'·C>%3N?«!?
eÜ>ç¬;?Ø·ó8gü½wI/:k :ùç'?ÄÒS>W28W28a2=.Æ5?¤nú>ÄÐ9?¢¢>Ý^q>O)?DÚ¹´9ÈØ¾
<¹4ùÍ8V÷;¿®ÛS>=b28=b28a2=¶FR?ý²¾>ñ#?¤ãw?û>AÒ|?%T59ì½9´jt>d:%Ê×9Ò&?ÔèS>úl28úl28a2=~¨=ZY¥<q9X?uIò;ñ};DtO?dG¹6µ,9¡Æ¿¼Zæ8Bg³85Z$?ÔìS>·w28·w28a2=R¸Å<Îb<á6?&»;yw;P?ñôÓ¸´ãy9È#Y¾gH9:ÛÚ8jj?ßT>t28t28a2=Úk4?SÀ>\'p?¼>|Áy>ÜBA?pL`5³h£9²¯:gD9tl¸9E>}T>028028a2=DáX=/=j.?J;<®;e&?!#¹~ñ8eÒ,¿vÐ9âPä8Òú'?®T>í28í28a2=J0$?ÎÜ¯>¬o?Ýë-?	Þ×>uAN?¨¢78Q>Ó9ÅA²9ù\>#T>ª¢28ª¢28a2=ë<0<@A?l²<æ;¤'?i_¹ÖðÄ8#x©¿Ú<[¹VÐ8¤²¿«UT>g­28g­28a2=m_=fR=øO3?§ö;B½;1Ñ&?1¹"u9L¿.÷8RS>9Ó<¦>½VT>$¸28$¸28a2=ð+?AqÇ>i[?6>?ðù>ÄV?PA%¸[Pg90ä¶½z|9R~9ºý>Ô\T>àÂ28àÂ28a2=¼0P>2ñ=÷\?Ð¯~>ûé>Xg?H:dq:L|?	«<3<ïÍd?YaT>Í28Í28a2=Å< <Ì)?ÊnÙ:T2¡:­§,?EN¹èÎ(9+©¿TF8²Ü9ýh¸=uT>ZØ28ZØ28a2=&=íUÆ<ëÜ+?áé1<-<Ð#?ê¸À'94Á¾.B<¸ùõ8jîC¾wT>ã28ã28a2=£ ?C?mÌR?$Î?5ì1?0éN?¼b9L¤Þ9!>ÆéË;k;ýF?M«T>Óí28Óí28a2=é/=]Ôû<ñì1?x¤;ì;&$#?È¶ª¸§ñ99	¾(6;~9ÚÜ<³T>ø28ø28a2=DÎp>|P">Ñå=?¦Ë>vK>o)+?ÁE=^{û<OI?cå<F6<Ã:? ¸T>M38M38a2=û<²½»<¨+?ïz<;Ý;Ì?þ#¹Ô@÷8(Ë)¿]G"¸ò	9cý¾¾T>
38
38a2=ìÓH=Ê{=L.?w_¤;­ l;Ù42?Ößa¹ö2ô8-Êl¿zÛ:$:V§ç>²ÆT>Ç38Ç38a2=<e?ÞBï>¢Eu?èèá>z>>ç¨Z?NÃ·½qH9E?½k9,}·9~Ð>ªÇT>#38#38a2=¾(?k®×>ÙY9? ?!i¶>ç©8?U8Ûk9Óç=â':÷:ñ?2ÏT>@.38@.38a2=fã<	¥<"U0?!6c;u"I;T?óu¦¸oæ9^L%¾äß8~j9"g`>ÔT>ý838ý838a2=ÓRÖ>¯V>>?_>R(T>R¼'?ó8H9ùfÂ=¢!ú9ª*	:[jé>ÞT>ºC38ºC38a2=â,=Ùþ<Ë,?_Õm;I5;Üì'?þ¹y9 |!¿ÆI9Úc29öâÇ>×U>vN38vN38a2=äÛ<_<ÃXE?=}=;½ú:÷A?Óç¢¹øw9å¿c'8ì:i9'o·=U>3Y383Y38a2=Nb>äõ>27?âª>1;o>'¦'?ë
¹j»ø8-¿å~9Nw9¿?¿U>ðc38ðc38a2=pB°<ô<Öt+?ú,Ý:Ñ9â:Iú>1Z¸®9ÅT¾'{9¢9+qË>U>­n38­n38a2=ï¹>üíc>{cP?4àË?é&?Ö2:?ý®=¥MQ=|U?Á,=ýÐ<ÁüS?Ú6U>jy38jy38a2=ï³â=ø£=pü1?gÃ;Q7;g%?ÁN¹rÚ'9C¿ÎlP9Ñ9R,?&9U>&38&38a2=oãÛ<w¡<P.?8v;µV;º??bh\¹Úi9³U¿q8$µ9[¶ª= UU>ã38ã38a2=#=»ºì<-c0?FK;®[;.Ê?8C,¸Êm/9&aû½KA_8tÆ"9/>sYU> 38 38a2=ñæI>A>ÎÝ7?0-?çÜç>¶´$?±6=gÝè<-ØH?àé<¦<-3?uoU>]¤38]¤38a2=ÁÖ=åÂ=>.?-Ü/<¤¤
<$\"?0¹fu[9¾N7ý¤9}`<bvU>¯38¯38a2=7><oE>47L?I?û9Ï>É·4?é79½zO9|##?Ñb;÷f¨:øÄJ?°U>Ö¹38Ö¹38a2=½¾u>%>'
>?=È>ï>Ð)?¸é<á<;%I?ù±ù<®<Ëª7?zU>Ä38Ä38a2=mÓ?#d¦>Z
h?[_<?ñÆ>Ffr?b~8Æ9©¿Ñ=D:c59­?¨U>PÏ38PÏ38a2=Ù3?V½>Çq?Ó&?Ó¯ß>vì>?hÜÈ8m9B³>-°:|ER: _1?ïºU>
Ú38
Ú38a2=ÈÍÿ>¡>AQK?·Ë?S}?;®M?~Êj9¨UÄ9S>Çÿ4;YÁ:ÃVo?ÁU>Éä38Éä38a2=µÙ=1Ì<Q*?'ãR;ÅL';4Y!?¢78¸5î7xYE?Zô®8Ê9ù>ÈU>ï38ï38a2=ä* >%Ý=xi9?l3{<¨1<jü4?Ö¬¸¸Öè8y
¾éoú¸êg29
®³¾ÐU>Cú38Cú38a2=0=,<=Ó§3?_¨X<Qä<q-?N¸¦}ñ8'¤¨¾f8ÉÆ8v²>´ÛU>4848a2=qk>B>ÔÇ>?ê?ôÇ>ª·3?1*=y¤Ñ<K;P?­(=öIÄ<´ì??#V>¼48¼48a2=!=ì<"¹.?/¸;í>ø:xÍ?«WS¹ía9B«¼¾ Ì¸¢&8lV¿± V>y48y48a2=.2>	Å=Ú4?ãÚ<`÷Ú;7#?¾r*¹òù/8?õ÷¿ì±9]Ø®9?(3V>6%486%48a2=;¹>í\>¹sW?Ruð>íêª>04?ºÛ7*9òn=D8ÿÝ¯8aæ>4V>ó/48ó/48a2=ÌÔ°<Ç2<î)?¢/;Û¶;N)?âÝ6\R8.=8Ï9#y='NV>°:48°:48a2=À>
^>&R]?ÞÒ?¢o?A?k)=ú|<¦k?ÓÓí<ðv<³ew?
TV>lE48lE48a2=
eµ>n>9£B?º>¨L>qà8?Øl8¢6Ê8»r>
:³_:k!?äVV>)P48)P48a2=ð÷Í>íÄ><6?zV?9[?·b,?/*8ÒÒ¨9yY=2ã::¾8:Ë>XV>æZ48æZ48a2=`Æ5?{Â>aFo?ôÿÐ?T.w?ätX?)V:98:vy/?!ÕÇ:Áo:_U?ß[V>£e48£e48a2=PÂ>=½=/.?pó*<Þ¾<h#?ÕÞI¸óÌÁ8vT¾,¹Ãd86¿bV>_p48_p48a2=Í¡=þug=£¥2?lgí;Õ^Í;"÷?µ¸¤8f
P¾í8ó¸1!9#Á¾ÑbV>{48{48a2=Ê!=òÌè<ê1?çß;Rm;À"?-õ8¸ªÉ8âj¾öCf¸}s9@Y¾eV>Ù48Ù48a2=â¾?/Ë>}E?®?ÎÓ>-64?Zõ8<19ÀR±>	]:6:o?wV>4848a2= ¢Ý>#->ó[?@ã>|ù>)%G?é·æ½q8Mw¾Y«8E»o9§f	>äxV>S48S48a2=åÛ<Ñ}<õ¯6?=¾;Ó;>?ê¹µQÂ8gM¿^o¹\V9úa¾V>¦48¦48a2=1Z/>.ì=¹Å=?~?¸}=?q+?;wµ;w};ÝG7?")=ìOì<£7?NV>Ì°48Ì°48a2=,g>áé>N<?¯Ù-?£=ù>¥2?î/=g>Û<TmM?2=Æ¾<¶-D?¶V>»48»48a2=Á>Ð¹D>êA6?ee´>Kl>Ã(?0ð7UX 9¼¿=Ir<Oý"<ªs>?H½V>FÆ48FÆ48a2=
yâ<Hó©<*?¬Ö>;&è9;Ee?X¹p6$®8Z°<öïy¸ø39Ã1¾æÅV>Ñ48Ñ48a2=Zþû>
ÿ>U?¬?,ò¸>¶,O?c9ì.9?&?){9ìß[9Ò6?xÌV>¿Û48¿Û48a2=jE=k=á-?<ak;Î2;W°(?z]8ô'9gY>Ó¸=z9°á½ÏV>|æ48|æ48a2=Ëîs>Z>ÐV?®Û!?{PØ>??æi1=#CÁ<®k?åÎÒ9d9K1?)ÜV>9ñ489ñ48a2=¹¿>º>õË>?Î1?Ëú>þ5?Ú
8b¤T9Æª=Ç.>:5º9i?W>öû48öû48a2=>Î³9>e¡H?Òp> Q>=û-?9.	¹rS;9¡x»¾CÁ39à#9Mg?2W>²58²58a2=3Ì>¾¼>=ÒC?
?¦VÁ>Fh;?C?¹8¿9Åó¤>¨:èz:´+?tW>o58o58a2=8é>u>ãQS?«ù>ÚÒ®>ÒÌ6?Z.9[9íFË>_q:@3:¦ö?a(W>,58,58a2=ðºÖ=Hy=Ip-?CV¤;DM;Ló#?®ÆÛ·Íþ8ôÎÜ½N¶7©59%=8+W>é&58é&58a2=Ã¤>+b>:?IWa>*>0*)?È,ï:üª:eþ3?vã<×<®O7?Ê/W>¦158¦158a2=Ï	*=¿ë<¥8?÷;á)Ã;QU"?§xl¸zµ)9¹Z2¾2mÚ8¦ã9âÂJ>JW>b<58b<58a2=û?®üÔ>¬;?I|ÿ>%D> Ô¦?¶ç`8FÃ9÷8»=ðÉ9Í9ý]H?æYW>G58G58a2=ðjD?,ý>³HF?9Û?w¼Ê>kp9?9.ÀA9§Õ±>Ç%:óÏ:õí?ä`W>ÜQ58ÜQ58a2=e??ßÔ>??M?9?%,?Q9T¸À90>ã´;ªp;Ò@?eW>\58\58a2=Ó+?-s>£´?Ò¥?O1?3?9«L´9kÅ>u»À<²<·°?»W>Ug58Ug58a2=Ç?1?÷ã>¤G?2l?¤bÅ>2Ó4?Ìc8Ý89º=²Õ:º§:dB?W>r58r58a2=QºÞ<!£<½Ã.?ºn;'^L;?T¹V9]4¿$_8¿¸u9Òs=²ÇW>Ï|58Ï|58a2=H¦=ÄBÁ<½+?²ºg;xx7;«!?ì+ ¹F9F|N¿l±Ô6®)s9òë_<`ÌW>5858a2=Ã$%=ë<÷<
ÿ*?ýZ;aI;Ì?âg¹ú29Üà¾"¸~á9¦ ½gÜW>I58I58a2=âfF>¨´
>´7?¼·>dÐ=g??Dïv¹
8¡?_ÀÔZ#:º®:?ÞW>5858a2=,¼>|q>Í«G?$¥>Y[u>úM,?Zq$¸(
&9 ý½{:iM :§fü>¦X>Â§58Â§58a2=ù¶>$x>ï\<?!Ô>H:h>í^'?q1b¹JÇÿ8cb¿InÄ9ðÇæ9håÙ>ìX>²58²58a2=Qò?0¶>ÌÛH?â?Jg?P0?A9ð®9åF>,;;¹ì:jJ? X><½58<½58a2=mÔÃ>]/~>d:E?þUð>ºÎ¤>ÿ¨:??ß8XB9ÇºH>È³\8r¡9d¯=X>øÇ58øÇ58a2=
Ñ>öë>v\>?ºÄ?!èé>ÀÃ-?/~=óMÁ<ÕåQ?Hï=ïü´<;°A?!X>µÒ58µÒ58a2=o)>~ç=
;?$71?~u?v÷)?é¸ïéó8µ¼¥¾µ¸|:¶:OùX?&X>rÝ58rÝ58a2=ä|>ÁY$>ID?úh?ænã>¥N2?ØîF<þié;µ.Z?½¶©<^oc<|??·DX>/è58/è58a2=ö/?xÁ­>Ï¿^?i¡|??2kU?»SÕ8s{90Y>°©:VS#:âü?IX>ìò58ìò58a2=À@=ù*=Kè,? c;c£R;ÇF
?"Æ¸Ê9ü¥¾MtÉ¸Ù99³¿¾ªNX>¨ý58¨ý58a2=Öñ/=lb=*?ßc¥;x)¢;O?ßS9¹N9tz¿Î©¬8Ùñ¦9rb>kSX>e68e68a2=÷½=]ªG=s4?X¼â=iç¬=öÙ'?cÞ9Üi:y4¾>·_O;Ð;.1?îbX>"68"68a2=\j?Úu±>I?KjH?¼Î?g¢3?bô`¸9ÿF¾Å:{¿Æ9Xº)?hX>ß68ß68a2=NP?B"²>Û¥I?Ût>¥<=>:8?D`ÿ6'9þm<7ç8Â99S>IkX>(68(68a2=L?Õò±>?[?·Ê?k?Úy¸ØûU9û¾¥`:G::t
E?JmX>X368X368a2=ßGÐ<<Tz8?6Å;ZDa;ö?çØ¹ÙÁE9D¿f%Ö·*9»½*wX>>68>68a2=®Z?|¡Õ>¼?H°>};>{<q?p**6Ýêo9µ;ëêÁ9Â9ÒÚÿ>X>ÒH68ÒH68a2=%oV>O>ÛÞ@?ißÏ>À>à0?Ô 6<Ïä;ØTL?©n<Õö2<cÞ>?½X>S68S68a2=¨9O?]tã>^;i?ú¡?Ö°'?eS^?º½9ø©ä9­»Ó>·2M:·:~5?ÖX>K^68K^68a2=c	ú>ù£>¤¢C?0Â?7Ü>ö:6?bQ·¦º9zÊÓ¼4û<?Æ;s!H?¹X>i68i68a2=|%=ÿDó<%.?ûa;Ð;;¡?ªûe¸®9£úd¾I®§¸0d9·¾¹X>Ås68Ås68a2=³=b¾<·.?;;Út;Î¨?7¹IË9¨iò¾W9h-&9ô"I?{ºX>~68~68a2=->(.>Rþ;?µÀ>RT>$µ)?#o¤¸f 8¾¿·áÂ9u«9]?u½X>>68>68a2=R@?7>l?åuÓ?ØæX?öy?RNv;¶I;W»`?BÔÆ<8M<YÔA?ùÔX>û68û68a2=¦N>r>Á¤=?B«?à2¿>¢1?QO2=IÚ<Q?4â<3/<ÙBG?ØX>¸68¸68a2=¡?Ä>ýBG?<²?V
Z?·q4?t9Z±9ô0¿>=V:n¾":¢~w?QÞX>u©68u©68a2=´H!=ø¢×<:y??]È<J$¢;-P?+ä¸@9aÂ¾í·Ì8m)½¢ìX>2´682´68a2=Ê})>Få=O?=?äÉu<Oæ4<ïé-?uØ*8@o8bS>Ð8(bn9Ía_>úX>î¾68î¾68a2=cË8?Bö>Öè??p3Æ>Ê>Iç+?+¹9§ÂÈ9±ä°>íâ:Ë` :Åv4?:Y>«É68«É68a2=í$«=ír=
¬4?`%<-»;ÊS?B¹¸ì9Ûo¿qk8ëbV937>sY>hÔ68hÔ68a2=Ì½k?Nµâ>£?c?Pk>C¶g?´í79-¢j=n¡@:¼O:gý0?4%Y>%ß68%ß68a2=°i?0f>&?yi??¼þa?ª9§Ä9í_z>_k:ÿÃ::#Ä2?%Y>áé68áé68a2=?JÂ>a??ù0Ë?±?ã<?Á9\­9 vÁ>QÎ:úë¿9ÙÓS?;Y>ô68ô68a2=µÂá=Z=U;?T<mò<Ù*?ã"¹Ç9¬G
¿ÞãÈ¸`9¹$¬¾Ë>Y>[ÿ68[ÿ68a2=8¥ê<à¨<A§2?9A½;ËÁ;ÌØ"?áæ¸Dtí8, 
¾jçj9¹e9¹â?1HY>
78
78a2=½ª>àZH>)Z?Á<?à>Â>QG?øè®·¹û9ÖH½¨û:Å¡9Hr?nWY>Õ78Õ78a2=ü¥u?°º>iñ¨?±ò@ïñ÷?Î¸?àÊ<ÚQ<¨Ìw?R;
Û:¿Ë?bY>7878a2=ðvú>«>ËÎ:?ùb>]>ß.?Ã@¸îÔL9Kêð½'o:Ñf:E³?ÒcY>N*78N*78a2=ãÐÅ>'U>º5?>é^>ò(?W7î9ÈV<½C9G2ö8TK?0oY>578578a2=¬S?k¿>?¿q?w?i?-9P9Ú>9=;*;©m?£~Y>È?78È?78a2=S¢>^G>B2?²p>Oi>](?Ò:7M':CØé>a6<ø<®õ5?¹Y>J78J78a2=Ðq>@>íÛ5?hLw>>><&?¾<7«;FF?É×<ym<ñ4?Y>AU78AU78a2=ä!¥>îÄU>9ÁE?Úl`>e>mÆ5?Òóõ¸ÿru9.C¾¬Ê9¡9lD?x²Y>þ_78þ_78a2=04\=$P =°Ñ/?,Úæ;Ð³;§T$?x·6ò(³8=ü2 8Þ69_K>µY>»j78»j78a2=s>+ª'>µñ9?B,$?²]õ>¼I+?ùð¨¸È4J9±âU¾l:9y)9qª¥>æY>xu78xu78a2=wq±=Â=f¿1?/<6û;u72?¹Â:9ô¯Ø¾Gä¸·<Ö8Ða¢¾àøY>478478a2=Qj">Ðé=Ö
2?å>ï«>û*?p6ì<{`<²hJ?Ñ<TÖ<Ö;?KZ>ñ78ñ78b=nÃ<¯
<Gû.?ç`;ó_;0Ä ?¤R¸b¢?9UÆ4¾Í÷849$°>A'Z>®78®78b=øè>¼÷C>¿þ;?2kÉ>Y>B.?Æ¸ °9n!Ë½0¸Pèe9¿¾¡'Z>k 78k 78b=ø5=Ø´Ï<¢Ï,?ûA>;É®;5p?èBY¹f_Ñ8 Ò¿'8	=I9äxÔ=r<Z>'«78'«78b=aÂd??aàI?rN?^?M6?É]ú9yÆ¯9AQ6?ÅÞ:m°:êú;??LZ>äµ78äµ78b=L=eb=³.?¿¸;Ç;"?%Å8¸U9>¾B|9`´Ê9ÕJ>/RZ>¡À78¡À78b=.Å?z¼?òõ?uA©?A,?cÅ{?­ì9ü4»94Ó!?+²®:,7:`t?8VZ>^Ë78^Ë78b=¯Îð>?ý>)WD?õ?º>ì.2?åiì;7Ú;ùE?òZ<<pÎA?_Z>Ö78Ö78b=$8ª=ôs=¥2?¸­à;8ï¦;ÀF,?Ó8¹úþ#9w¬¿È7ê7s9°O=³pZ>×à78×à78b=;,N==­¯4?5Jõ;&hÅ;6?ðë¸/}9æ<n¾ò_:¸EîU9sß½1|Z>ë78ë78b=5?y8Õ>½bY?>\?ö7?98>?	9]9(9(ÍÅ>Ïh:kô:É#J?a|Z>Qö78Qö78b=»fq>9X>V?û­Ï>]3>4?mM8HÁt9m×=u:ºUÇ9=8?½|Z>8888b=9?BÅ>ì@?9ïÆ>:>b3?­»8ãí9÷\>Ãb:îM:Á;?¼~Z>Ê88Ê88b=UT?vÕ>
x?i&?êÊ¨>Ðî{?ÆE8Âð9É,Ä=i^2:óä9ÓÁG?Z>8888b=rÇ=gÏ<Æ<?~í;1;¤a?oÍ¸5Æ¬9W³Ê½Õ8d¦9¬¿>[Z>D!88D!88b=c¦´>§x|>Â,7?Ð$²>ëC>O(?ÿñ<o½¸;3xG?W&=é<H
6?Z>,88,88b=ºM>W¥	>OO??ÒÄ>&w>×*?); ]Ç:OY?¶ìÍ;ç;RÔG?BZ>¾688¾688b=©íð>bø£>f<??ôXÁ>1Ù4?å99u>Ú:u9i9`?ð Z>zA88zA88b=¼Î>)>£)A?¹úÎ>Uq>(p*?E76í>9äA=,'Ð6 m\9û¾q<ë¡Z>7L887L88b=3Á>~`>Ó5?%Æ>e>E
)?Æ<))<fvK?MÞ<À<85?@ÕZ>ôV88ôV88b=-?S|¿>bgg?}þ?çþ>mÎs?9të8«q9Ñjy>#ÞÏ9Â9Ð¹?îéZ>±a88±a88b=>_y8>õÀS?>{?P{5?1?´%9ó97£>íH;þ);5Ã.?$óZ>ml88ml88b=³mÇ>Íj>«Y?a¾ñ>ç ¬>L?3?ÖÖÎ·Ág9ûyd½ÄW:U:jäT?ÓôZ>*w88*w88b=ã>Êl>ÇÙ7?ðÈ>ah>k®-?cº 7YW9±O?=Dß8{9Ô>-ûZ>ç88ç88b=l©²>ýÞd>ÚÖG?t³>K=>q÷+?­¼¸×¤8Hî¾÷9Y¤:Ësî>[>¤88¤88b=zr?¼F?x{?ý@ò·?7p?(ÏÊ9|9ïM?ªÌ(;ß¿:¦$b?Ì[>a88a88b=¢?Ûµµ>¥M?Ì5É>è¢>çÅ9?j;7%g9 <®9QÆ9té>' [>¢88¢88b=ñK=½ò=í4??<Û%Â;I|)?V+M·À48ìJ¾¶¾­·Ú¾z9Èb1½,[>Ú¬88Ú¬88b=]¦>	7>é 8?øQa>¢¥/>Õ2$?¸/¹¤e9&1Ä¾d¥8E19
>,[>·88·88b=h
?aÚ¾>Ë79?o
?VÏ>)+?Ø·S9ï9®¬>º¢:IÑd: Ä*?×,[>TÂ88TÂ88b=ð3Û> o>3¶P?<1O?¥x?öm1?Út¸8³íå84_Í>@::ô9/{?i-[>Í88Í88b=Ð£?÷ù>\ô¦?N:Ï?/?A?M·9W¶9®¬?¿¿:¸G":­?5K[>Í×88Í×88b=q¢C>1>99?<½<]°<
±'?u¹ö·p9ã¬	¿¸79r99:³>AU[>â88â88b=Vù ?pÅÄ>zmQ?.H×>Ù>­ç@?¼8aÜÁ8`ø>;¦ê;BVR?g[>Gí88Gí88b=É¸=|=áA;?Éµ^<½)<)(?7¹8!R9ÔõÞ¾$(¹2j9Òþ¾~m[>ø88ø88b=V­ =úÌî<é?,?ño;Z;Ñ)?0~¸Mß(9ª@¾ÐP6§Y9§?<Þt[>À98À98b="¦>º.9>1÷G?º Ü>bê§>Í'?X!9ýº¡9ÿÅ>cR;eÍ;
ú:?C[>}
98}
98b=¦Õ³=P=K2?ÜO¨<z<DP,?A¹1Ê8W'¿ëØ9èL9¢í0?©[>:98:98b=fcÊ>¶{>Ð7?çÿÚ>cò¢>,?)ÌÆ¸õ8kÏ¾IÛj:ö:
P?ª[>÷"98÷"98b=JP=³
¸<äôE?ØÜ;{èP;{P?ÁÃW¹Á9ï8Ýäf¿£v¸ü8×öy¾Jª[>´-98´-98b=jv?+ª>õ\?Í>tá>oÁ:?ïã§8V£8ýÑ?aÎ9¡9ÈJ?È[>p898p898b=u·<æ<|x/?§vf;¹};sA?ö¸
ÝD9J³'¾
@ú6Ül69¯<ÕÚ[>-C98-C98b=(uw>hJ3>ª0?¬f>&5>]A"?Pqö:e¬:îG7?¦=·Â<¥Ë/?[Þ[>êM98êM98b=Ún>³X>Òêm?b^<??ï;?Ï8)9}°d9Fn½>}&¥:½®Q:¡I?Lð[>§X98§X98b=§.{>_Æ3>×2?LB?å?Ép+?(Ö<ái<KL?æ~û<Ãª<¨<?\>cc98cc98b=Ë¡¿>ºU>ie?¾?¸>¹#F?p¸XÜÉ8ÓÌ4¾É¥9Ö:Z>â\> n98 n98b=.{»<Õù<ª¬,?Ç;qK;â?ç-¸ø9´¾r°8~!29=}>$"\>Ýx98Ýx98b==6¢Ö<Ú-?  ;Õ];Ü?Æ½ó7ø¶9Sé=)[®¸µk89kr¾p%\>9898b=
¢>bb>@7?ü#¶>L >qù&?YhÃ<y<×åH?jÞ<K£<T8?)\>W98W98b=ºqÄ<ÿè<>*?¸:½ü¢:$ì?)Ú¸Fé8á«¾NV%¸üÎ8÷|L¾,\>9898b=èDr=¾0=\0?TÃ;À¶;^x#?0ã¸V9eir¾JLC¸ÁÍ09¥c
¾øE\>Ð£98Ð£98b=É9>~1þ=!;?;:¹>T2>®Ï,?Í7Ä19VÖ=rÐ9ý! 9I&?ØL\>®98®98b=e5]>¡z>\|8?ÍIß>®ë©>3(?9Ó;mG;gÃR?ô_=q®Ô<Ì3?T\>J¹98J¹98b=¼=?dÎð>OµI?ûßq?.?iÛ1?ë=9ï79Ð)?Ó	;;O¶:µh9?¶g\>Ä98Ä98b=Lê>t>ÛI?® ?-w½>ª:5?Å&·LÐ99þ¼ß8½&9úOo>;r\>ÃÎ98ÃÎ98b=úÒ¹>5k>½[J?©Bö>¤+±>Nê1?Uç!¹iÐ8·¿m´#<OÏ×;1B?8\>Ù98Ù98b==Üq>G3+>oÔ4?ÿ>iG>ÔR$?ÙyÅ9¡9}?¤¸<j8<dn9?.¢\>=ä98=ä98b=áv=¸ïC=þè4?NP<}fÏ;zA(?!¸¦áµ9äb½R¿¸³´29KA¾P¦\>úî98úî98b=ø?Æ3´>ì)A?SÔ~>í<>ò,?	|y¸Ë\9O/ê½4ê9BÝ9æb?Z©\>¶ù98¶ù98b=M>­è
>9?ZºX>y$>(?ô;)¬:®¿F? <ÙFQ<+²:?ü¸\>s:8s:8b=Éô=u´=&z-?Ã×;öû­;Â¼?#J6¹ñÔ9yº¿ÁÇ*9V(w9åã°>wÑ\>0:80:8b=©f'=nö<µ3.?×¨;mw;P¡?I|¹ÌMM9¥m¿f9wâ09q}&?*â\>í:8í:8b=$py?Óà>+6?Çtr?²=û>|w?i¯9ÒM¶9tö>;;´:R\?¹å\>©$:8©$:8b=¹8>ûJ>ªà6?B`>=ýO>)Û'?<MÓ'<ëßG?¸ø;øÉª;ÞN:?xì\>f/:8f/:8b=h%=ÉÎ÷<cà*?ï×;õ0;TW?â¹YC9>2¿5±9M98&?Íñ\>#::8#::8b=&&£>P>5DH?ï*?EÉÊ>¦ÊW?(£9¾ÕÃ9 ±.>AË996Ñ>:]>àD:8àD:8b=¤ýW?ÆØº>÷?d-¨?<L?ÂG?ßÅW9ÍªÓ9{>uÿ-:Ó9ôR?]>O:8O:8b=m,?¤¿Ë>µ¥X?d>+9>¹j8?
nQ¸#D9Õ¬¾Ñ;9!;9»{?þ]>YZ:8YZ:8b=*-=^Õ\=@/?ÆÞ;Àñ»;
?´j¸[ 9&º½¾°²8zW+9d}>6]>e:8e:8b=Ù»b=L[%=×/?«;À;ü(?8ãA7eV²83)=à	9hà9õï>æ]>Óo:8Óo:8b=	qL=iK=µ*?tq;ý*î:2È"?²ÝÍ¸8£9't·¾\8ð|9¨_ü=~]>z:8z:8b=<q?X&Ý>@ ?E+í>
]>öT?~¹ðïX9Óã¾~Ü9äD976(?E%]>L:8L:8b=}£C>9j	>	<6?°i<Eç:<Xñ?=¹!ã°8-.É¿Ü8«>95ax>c]>	:8	:8b=4~>Îa+>§>?÷¬>7n>³-'?8g<£Þ<zE?B¦&<|æ;9?±j]>Æ:8Æ:8b=`Ü
>ì_«=éS?ºÛ>à>Àn4?qú8N9+¥=f;Í< À<âE?Aq]>¥:8¥:8b=©ÒÝ>'\>*¯D?[»?[Å>ë^0?c8819ÕËä=zVE:[ú9oþI?z]>@°:8@°:8b=ýÒ¨>]wf>K;?#ã_><+>²'?±¡À¸Kü9	±2¾6»8	A9w>s]>üº:8üº:8b=C5Ù>ò.v>Þa?=1?öð>L<??á8Êé­9PÈ%>Vùt:2:Ì!0?]>¹Å:8¹Å:8b=ÔÙ"?#ÅÌ>çK?Þ0>äq8>Ø½F?9YË¸ÇW97µ¾ é:1ÆÌ9é=?í]>vÐ:8vÐ:8b=°.h>áD>bG?Ëå"?¤=ñ> Ý,?N¦=âÇ<ÈqI?b#o< ¾<HD?A]>3Û:83Û:8b=bY=dæ<Ýò%?¤<ÏÂÒ;µå?ÖÝ¸À¯O9å0¾Mî9Üý9.µ>P¤]>ïå:8ïå:8b=á=
k=f:r?y+<Yy¿;×Be?xë°´ì8mæ¿º¬6#·
ð8ë.½(¶]>¬ð:8¬ð:8b=HÙ=<àR=÷ü*?¥;Èãq;(o?³*¶Æ!9î¼XÜt¸`f8M¨M¿§¶]>iû:8iû:8b=ðd~>¯ð6>Äþ1?`
?EãÓ>OÏ*?p¿4=ã<ïºK?:0 =¾Ý<Bï8?°À]>&;8&;8b=cºk=eñ'=Ò©3?¤Z,<xò
<Uk?-¹.Ìo9¦©¥¾q;}¼E;À2?Å]>ã;8ã;8b=ýO=t=2ÿ-? J<þX*<´à?û·ëÈû8ËÊÿ½ë09¬{^9Ë>Í]>;8;8b=Òzð<ó®®<k60?òÎO;Fr;¾Í0?Áiõ¸ëß8
Ù¿4Òº¸9ä(*¾nÜ]>\&;8\&;8b=ÁÅ<qÆ<¨u,?¢;l:à:Ü?3U¹Ó
<9¿H9Ä¸>9>´>á]>1;81;8b=±_ù>ôI¤>}JB?ÌÙ>>$U4?w¬¸æî9k¾¾¨::ä·:G­2?»ä]>Ö;;8Ö;;8b=¬qò>À>k+o?Þ¢?GU?~C?"?9cYd9GÖ>øÃ:uÊ: é=?té]>F;8F;8b=K%7>¡>
Ú4?ÉøG>>Î"%?¼Qÿ9¢=ä9/?¤=;(¼<yl8?`ì]>OQ;8OQ;8b= Æ+?üÂ>a?Ñ6?«Ø>nW?zb
9+9ÜXi>=:}÷9bD?Eú]>\;8\;8b=Î^=¢pÛ<Fl/?V¸<©×;Ö+?¤¯¼¸5+Ì89ì¾Ü»:\b¬:~? 1^>Éf;8Éf;8b=ùøè>©A>Ü&E?üds?'/?ëÞ1?·=jd=M?=EÑ»<p5I?@^>q;8q;8b=ú8"?b¯>°4m?ä¬2? ü¥>MÉ?ùÃ[9r9Ö>?:%¥:ÛO?B@^>B|;8B|;8b=-Ã? Õ=0î@7]?Ü>Ä³?Q¯)8¯b9¯¿=ú`Y;ÏGÓ:Í±?k@^>ÿ;8ÿ;8b=!Z?©ôð>/¸g?K8%?C¤>Ò?Ù8
9Ã>°S;{S;ÔÄ>?;F^>¼;8¼;8b=Í¤==mB=«G?jç2< ó;¸ý;?-?©¸xm9ßs6¾No75K9j<ÆG^>y;8y;8b=ÁË*=Ôøô<|2??ZÉ; {;?Ö&?¹&}¹õ·9Ö[Û¾K7\^j9WÈ=6H^>5§;85§;8b=ËJ=©«[=Í¦+?l²;x;/ò?9Ël¸
Y#9w9¾]I¶8Çh9ÄxH>«h^>ò±;8ò±;8b=)Ã<5<°Þ4?Xë;,¹;ö"?ë9	¹t+E9Ã+²¾Cï_¹T%9>\¿Ì^>¯¼;8¯¼;8b=Þèê>©u>çïC?s4¥>ÁTe>¤j8?
ð¹¼êZ8ÅÏ¤¿Áú:§¬³:&£2?w¸^>lÇ;8lÇ;8b=®\?ºpÅ>ó?ñ<?háÕ>ï&b?Bf99êi?Y:Ç9h«8?ù¸^>)Ò;8)Ò;8b=J?õ þ>K?	?Â>]È4?Ã²8 8ý?¹u:ÇrÔ9o$?þ½^>åÜ;8åÜ;8b=C¬=Éhä<þ)?ä ë:<ß:ÙÑ?Í\¹%Õ³9¶M¾¤0¸Nêd8eÅ¾Hà^>¢ç;8¢ç;8b=ñÏË>ê±>ÞD?1zÝ>Õú>94?øÕ6ê8Ý­<¿:eö:83?Dá^>_ò;8_ò;8b=qÐê>eÿ¡>ò9?½3??W=	?YT2?UF8íÍ"9oò=Á¦9S9åä?£ä^>ý;8ý;8b=¶1½<È÷<Bm3?[k;õßH;¾ø?çY¹Eæn9m¾8W9©ê>Éë^>Ø<8Ø<8b=oòË>´^>zpj?¸	?ØL£>æW?a©8Ö^9q(B>ª@
;´²:C#K?0ô^><8<8b=x©³=fG=µ,/?ý<íé;?wA¸Ò\D9½Kü½Äi8]^9Ñ=Þ_>R<8R<8b="5º<ïÅ<(?bÜë<f½<|f?ë8Òyñ8¨>ÎD:0-7:í6?Ò1_>(<8(<8b=,NÞ<èÛ <å0?ç¯;mþO;¶Ù ?_âR¸Ê)9V6¾,R72s9&ô1=²N_>Ì2<8Ì2<8b==¸F×<ÀV.?¦ûD;¥¶<;ê?ø|i¹·\9Î¿SÙ8UA92¾?>)c_>=<8=<8b=Ñ>e>F/E?Áë>cC«>¡¨/?CÒ9~.9ìG?À`õ:ô¬:{6?¹o_>EH<8EH<8b=3;»<vé<;/?W©;"5;èù?ðì¹48Ý`¿,k8×y9æ.V>s_>S<8S<8b=2=ôvA=ë,?¬Þ;PrÁ;ÜV?º¹Ä>9æhæ¾ðY7ö{î8|£=x_>¿]<8¿]<8b=S$?óIÏ>kðJ?¬o)?»É>~W?.¬8Ù89ôû">_Ê(:÷1ü9GV+?z_>|h<8|h<8b=¥$?;Ëª>¿C?.gÄ>5>z»4?¿ËU8·8âÝÃ>Î:Ò+:æd]?ZÄ_>8s<88s<8b=Ó>·b>Õ÷R?Ð]ã>ö§>øD-?ºª8VÉn9yW6>¥7¦:ç|:Q? Í_>õ}<8õ}<8b=4"?ÖÂ>ìU?àil?ò?b>?&Ñ9y99?gC¸:ó;:I!?SÚ_>²<8²<8b=+Ä>S½=>Ñ0?µÔ<Èßÿ;è?|Á!¹bq 8$À¦[D8
049¨|>ªÜ_>o<8o<8b=V>p8>|b=?\!#?·ò>Î&,?ÂÅ;ý¦;á¾A?ñ»<©W<Ö;8?ûß_>+<8+<8b=ò­>ÄF_>2úF?Q}?ñ.?¶:?S<Ç*<½5R?×#=û É<P?ò_>è¨<8è¨<8b=fØF>Ýù>ñ4?M·l>Ó6>ië%?Å25=;ã<ª#L?Äã<sZ<ÍÎ7?Ò÷_>¥³<8¥³<8b=¤ºK>é	>ý=?@Ó?-Æ>tà0?h;ù9Â:ËM?ßQ=Æq=º°9?·ø_>b¾<8b¾<8b=ãyË<L®<Ð.?NÑB;^;!¾$?ÒI¸6T«9]=½¬6¶~JF9ë¦ë»æù_>É<8É<8b=ef>ë4>>?>ìÆT> ¿)?8>9|=Þ:Úþ9h¶?ø`>ÛÓ<8ÛÓ<8b=å'?c,¦>hS?¶lÊ>ð'^>ACi?dÅ=8p9S(¥=·Ø9ýÉ9Ã±=?ß	`>Þ<8Þ<8b=*Ñ<Ø<÷)?c);aW;?Ê¹sI8ÏZÈ¿fñ9²$^9'?þ`>Ué<8Ué<8b=Üû>§±=õ9?øÕ=v¡=ïá(?Ç1='íä<ÛÍF?nä<Çô<{8?`>ô<8ô<8b=cR¢>S> cD??,Ø>Ã>=B;?0Éó·±b9
½½è°Ú9¯ûÂ9??i8`>Îþ<8Îþ<8b=3Ã>z>TA?J¨(?)Pì>=µ6?^86 9?È±=0¤:#Ôl:éÚ1?B`>	=8	=8b=Zûx?wYÂ>5û£?#©T?m¸>%î?A8aÏÉ9
B¸=ÁBî;×â;Z?IO`>H=8H=8b=H=¼âÞ<
*?¶Br;5ËR;?öo¹ØÜ9HT¿ÎY¹wºl81ë¿_`>=8=8b=T?­\°>ûÈA?G÷?Ë¹>Ø57?ò©8J0`9nB>T);u²ó:z.2?Fh`>Â)=8Â)=8b=.Ì5?§Ñ>'ü]?õ¬>èB>ßc?ãE¹=Þ9K±¾%®Á9@eÅ9.û>îr`>~4=8~4=8b=\=å#=¥¶,?'&Ü;©µ;N­2?No¹A79%^'¿¡ÿ¤¸î9 9ûÏ¾Í`>;?=8;?=8b=Ã\=?Ã<w-?Ue;$;§?L<R¹{>È8c¿b0]¸ji9ò½`>øI=8øI=8b=Ø>n÷L>]fA?ìæ>J²§>±B0?%»¸(D²9¨G¾aâ$:£·î9TÒ0?å´`>µT=8µT=8b=Ü°ÿ<&·<ÒC2?ýKU;É0;o?ÒSa¹ìA'9®p,¿ú¸ßèæ8-¾ÛÇ`>q_=8q_=8b=úsY?tÊ>q{?)ê:?°©¾>¨÷z?P<ûâÿ;ÂP?ËÖB<:`&<Ýå?ûÇ`>.j=8.j=8b=(¨*?kãe>o
¾?U
?ë->lG?Dt"=EÐ<A¯G?1Ý<u¸Q<Ë:?É`>ët=8ët=8-²=>N=&=	­,?R;tL;Ú?²U¹ô
U9XJ¿?;¹%°9çH"¿gÕ`>¨=8¨=8-²=ÛÊ?¨>5n?Ù«?x>
?Svp?	v9Q9dî>ü"é:ôó^:ºØ?Îà`>e=8e=8-²=«_j?K#Þ>ï?B Æ?í+?Ä9?oë99*>ÀÞ9$¯9B"?
ä`>!=8!=8-²=$.»<ª<¸ê1?k?;Ñ£;¼#?w¹ð#9r|¾¯t 8|e9úf>ê`>Þ=8Þ=8-²=¡è=¨=
>1?\B<²H<°5 ?tPØ·ì¨}9UOZ½°i:ï:àÅ?&ì`>ª=8ª=8-²=µå-?Ú#º>)o?K\j?Bä?òf?øÍ8¸7e9êeÎ½ ½:ôc:c´T?Óñ`>Xµ=8Xµ=8-²=ã"=JýÖ<ëd0?=S;W,,;~I?Î¨·èd98Ûi¾¶ ·PQ9ö¿1½Åa>À=8À=8-²=®B>^6
>­»3?Es<Óë;¾ú?Ò¹H9'¾Ðâ]9R%I9¸2
?la>ÑÊ=8ÑÊ=8-²=I2=i=g+,?D¹ ;¾;g<?å;ß¸Ç9ª½¾:¦7Ø&9¯-å<
+a>Õ=8Õ=8-²=«\?/kÌ>/=?þû±>Og>,?ä´6¯m(9x<#Ôi:i\7:õ:#?ý-a>Kà=8Kà=8-²=Ã<äâ<V.?Ç<oø_<Ä!?4Y·)ÍY9Lÿ¼â
<ÓÑ;|k,?Ra>ë=8ë=8-²==<ó@=Ø-?éK;`Üs;!?<ªW¹mÁ9"XK¿ÖÅÐ8Ý8î½ñ>¢Ta>Äõ=8Äõ=8-²=ª/?×¥º>D0p?ò>ü«>V?hZ!¹ØÉ8³¤L¿Ô9H9ãP9ä[µ>6ma>>8>8-²=ö³>	úd>¼3I?Ôü?]ã>|ÿ3?Èi59pÏ9ÿá_>µ,¬;Llc;1ÏA?Äta>>>8>>8-²=¢Ã?cÌ¬>ïòW?8Å|?Ì'?EÑ@?é9ô¦R9Èª>V;¥,;D?ua>û>8û>8-²=%£=Ü
p=èû-?ã<ý?<£Û+?¥¸óÖ,9¸Du¾Ö<48JÇÐ8ù]>¦ya>· >8· >8-²=4$>Gxá=oÎ:?>Ý>¤>+,?û5=×á<iÌM?3.e<]õ<±å:?a>t+>8t+>8-²="?7õ­>9N?×«©>5Xn>]=6?oÂ;8K Ú8TÛ[>Ñ9Á9ßû>¼a>16>816>8-²=<3®?«å?íà¢?3·§?cl?9£?7^M9¡;x9<ËÓ>|ø:ClÝ9	Ô!?a>î@>8î@>8-²=P={=C=/?Iß;íþU;9¸)?¾!¹áÁ9{É¿»Û]¹T³8_[¿Áa>«K>8«K>8-²=È:C=§r
=,4?jãð;ÕI®;xé0?')¹úO9»Ð¾Ü¶ªg9Ò£¼$a>gV>8gV>8-²=>ý>ÂpT?EÄ\??08?s
¤=µöA=°X?Í~]=&û=å2U?ìa>$a>8$a>8-²=Eh?ÈÊ>L%C?ªG?}æ?t=?±·9êp9ów?Ø*;º«Â:b«`?/a>ák>8ák>8-²=ªí>v[;>ûÓ=?@¡>£4l>a/?¸Nî8Ç¥9Óÿ7>2j+9Bn±9ùQw>zºa>v>8v>8-²=M°<À<°,?ùëØ; Ì£;¦)?üÉ<¸°¡9£½½Î<vëÉ;µJ0?Öa>Z>8Z>8-²=^?±>8Æ??ëtû>ÍG·>÷/?Gú¸¿v[9¦G*¾=;I®´:A?³Ýa>>8>8-²=Í­=¬y=Âd2?ÆúÐ;A{;
U?àS¶þ9Ã»_ãÍ8gû8£ùÑ>êa>Ô>8Ô>8-²=Üv_>6 >2?(Y>Rÿd>N×%?ÿsI=Vs=¯B?¬Á"=Âjç<¼4?ïóa>¡>8¡>8-²=10=ö¯=@/?öo§;C¸;!ô#?*¸b	9.è¾äÌ!9¶&9uø>[÷a>N¬>8N¬>8-²=ó£y>»¿>sÑV?7]Ï>%þ>?9?&·Æ8ËÓ9¯ñ=ó~:*[
:Àvf?b>
·>8
·>8-²=U¢ì<«´°<i+?ÊXÌ:¾­:i¹?¿è{¸ÈH9:É ¾ð)8¸æ9_;a>b>ÇÁ>8ÇÁ>8-²=jæ<RÈ¬<Ø*?×; À;L?îê¸09qq¾¿ñ¯8Ó9¥$,>E$b>Ì>8Ì>8-²=â=ûS=íÄ/?ù<"Bà;¤~%?zàª¹
Z8Y HÀDK¸\9÷áI¾~$b>A×>8A×>8-²=X§­=&Éx=u°2?x>>
A>z$?u:·vx:B¸?øã<uÜ¡<L3?*b>ýá>8ýá>8-²=¿ß=XG=(ì+?æ,<^ÿ<I,#?÷[¹Â9?µ¾89tóB9B<?%@b>ºì>8ºì>8-²=?X°>:l>8??¦éô>Ìý³> +.?ñF_7	
8
8½=§ý:Ù:K¦?CRb>w÷>8w÷>8-²=þ^Ú==2½<?kyµ>EÐ>eV'?£:¹ùµm9$ÿÈ¾^.j:b~:ô:K?Sb>4?84?8-²=eè<v"®<Ó*?ôF;($;ÉÇ?ÅL¹:êj9ácÞ¾àAa9§±8¹p¢?ÐTb>ñ?8ñ?8-²=þ¢5=Ìx=b3?Ò;	¾o;7)?ÄÍM¹ú·à8¾sj¿gRK9oÉb9/å> bb>­?8­?8-²=hø¹<=3<Æ.?£Ñ);9c;?&Ðé¸A{9A:n¾X9¯9ÔÆ?5hb>j"?8j"?8-²=8ñ?A
Á>ã>?"¾?)î¸>$9?(9
ÏÈ9÷à¼>7W:sÚB:ª 
?¨ob>'-?8'-?8-²= ª=[A=×¤/?{Ã;pê;:?Jµ¹á;8AÀE)9Ç8y"?$yb>ä7?8ä7?8-²=þ#=5ì<Êi1?2/];(J;y¿?ý P¹VÞ8V¸¿ÈÎ8¾9ÏÜ6>Ób> B?8 B?8-²=KÆã=[Ã=g}6?NQ|<Ã:C<Ûm%?¶¼U¸NyÀ8$¾*18û³ý8!3>¨b>]M?8]M?8-²=hÆÇ>Ë|>ßJ?4?·ä>­±)??0s8{9ø¾j>díQ;»Ê;æÖH?´b>X?8X?8-²=wÿ²>äc>ÎI?×¹?gÅ>Ô<?ÛA9Â@9«É>ÖS9·Ô9;E¥>½¶b>×b?8×b?8-²=_c><¤!>/
4?hTc>¥2>(ú"?ló;WÍ:h-A?Ä°<¾øF<Ü.?QÅb>m?8m?8-²=Iá®=<D=6*?EüÛ;¯;p ?Bb^¹U8_À f¹Ztã8³F)¿'äb>Px?8Px?8-²=þÇÛ>\>G?`³>p?x>|9?f,8R=X9Â:>åh:Éµé9óØ?«c>
?8
?8-²=áN°>>ÅÕ?Ð @´?ü?o?1:Ø:[Z?,;óGy:æ.?Æ!c>Ê?8Ê?8-²=v÷?@¯Æ><?
Æ>ÄU>f(*?#s6·ã¯Î8àúa½[R9õù§9K >Ó9c>?8?8-²=¦@=P
=·92?7¸;Í;AE?MmÌ¸_o9{Z¾rs¹Ê_/9:ÜÒ¾³=c>C£?8C£?8-²=%=Ó==Ã
-?ÇY<ÛÉ'<"&?ä&¹Cì8{¥3¿BË¹KBM9ë¡ ¾ojc>®?8®?8-²= ¦Ü<3¢<" .?+;×;?^´-¸u¢©90½ì¶÷ñ8H?û¼Mxc>½¸?8½¸?8-²=x*+>Tpï=A7?«ý>9é¶>D1?Î¹æ9à>|¾N³9ìÛ¸91<V>ñ}c>zÃ?8zÃ?8-²=>tD>¤M@?d®Õ>Æ¨>ªX4?÷¦Ö¸.Qª9ÏQ!¾û=a:v0:gb#?;~c>7Î?87Î?8-²=Å à<á¦<Ké+?ùo;»@;(`?<à¹Äs9ø®¾ù	¹}9
.`¾c>óØ?8óØ?8-²=«úL?w®ì>Æµ]?Còc?p??]&F?qé4>ô·=Ä{?@`=°ï<
`o?îc>°ã?8°ã?8-²=£«>$á=-?Àm¥;ï;F¢?²¢¸4º~9øÝ"¾·Ð¸eÄ9T¾­c>mî?8mî?8-²=¨ÀÚ>y>è
=?×>f^>R§+?É]ì¸Ò·8E%¿dG'9T9 ãÉ>Yc>*ù?8*ù?8-²=kº<H<­,?]ÈH;G³#;Íþ?S©¸J½8è;ä¾?TH¸Î¥¸8ÜÞ¾c>ç@8ç@8-²=­Òë>ØØ>>?6õÍ>)>¹.?¬¸Ä»þ8k¾ßWù:rM³: 2?+c>£@8£@8-²=hb
?oð¸>??vA?÷O?!7?0'7ºí#9ßØ=~¡:[:ÐR<? c>`@8`@8-²=a{*=7Wÿ<ì*?¯";·^;×¬%? ¢¸~¦8¿µ"µ¸V9L¾«c>$@8$@8-²=Ñ(>})>©²S?Sc?_!?f4?=È]³<ôP?péÎ<9ø<·ÆK?,¿c>Ú.@8Ú.@8-²=8v=¹¬O=rO3?ba°=cN=6Û&?Çí :XK:÷]J?®gJ<Ðd<?ù0?^Æc>9@89@8-²=$?×ã5>xþÎ?©Ò?NI?c·?ÓêÁ99^?7kä;ÄQy;j?xÆc>SD@8SD@8-²=_[
?¸1>üË?Ð?lF?~Ô´?LÞ9u9^9?Þ<Æ3;ü?­Æc>O@8O@8-²=|l>Û%;>wû;?X´>uÙ>bX/?çPÄ¸á+t9ÓM¾éo»9¯u92u?Îc>ÍY@8ÍY@8-²=­à>e>LÌ`?d,9?`Uà>èOS?ç«9þÖ9ÅUo>&w:¾Ø:GgZ?ðc>d@8d@8-²=fz>Nà*>;?¤hÚ>.±£>7É*?ÛRì8f]9 >Xd¯<Éf<éB?d>Fo@8Fo@8-²=®÷
=*Ì<±?.?Ç;«q;î¨?Mö¸ãî9G!~½É«P7w;w9<Ø<4d>z@8z@8-²=×Ëo=÷D2=[-,?§Ò<0Ýú;,Ô?  Ù¸(9Ù¬×¾E¸²ÄT9Ý-+¾~d>À@8À@8-²=?^>N¦K>;??Óù>OI>¥¾1?§§z7890Ë<Þ9=Î9??Â&d>}@8}@8-²=~:?|¨Ý>icW?²Õo?s¶?W?§¸U9ý¼9m>©C;Û«è:0GW?C)d>9@89@8-²=7%»=ã¦=¼0?dE8<ä<N}1?»w¹ s9v!¾ðbé6{9Ò¶f<m/d>ö¤@8ö¤@8-²=âü+=7ñï<r7?¦ý;Þ¥º;µò-?±Ë¬¸<Ô#9r¾ù¸g·8.ÙÃ¾X]d>³¯@8³¯@8-²=rj>Û&>ò3?@¢>Xs>¸f*?Ü:3=4ä<@I?·<ãÑP<­¦3?dd>pº@8pº@8-²=Ä´>ôwC>¾l?÷E?rZ?O6;?<T9<þ¿9ø~>j}:®:Û\?Þod>-Å@8-Å@8-²=º!ô=Ö&¨=[Ö9?{ó;\b²;Í.?J)Þ¸}$9nèº¾6ð¸ ·Äîä@Ðpd>éÏ@8éÏ@8-²=Mú=`t]=_-?YÂ<ëºL<6#?Äã¸Ò9B
Ê¾x­[¸ç$9`*¾¨{d>¦Ú@8¦Ú@8-²=YU=+S=#+?·?=ä=I?¼T¼82±9/Ù>ògA:ìj:á$?`d>cå@8cå@8-²=\©¢>Ã\>®<?7t>cåX>¹Æ%?§ü¸F¤9òÍD¾Ý696îo9ì"?¦d> ð@8 ð@8-²=1C?³>&?`?Ä¤>ú/i?e8xÎL9äÅ%>øµ_9s@9ÉÊ?¥d>Üú@8Üú@8-²=@Mo?,ð?WïJ? `x?pÑ%?º??Éæ>9ûÍÁ9M*|>þÊ:¿"D:¡.?Á¢d>A8A8-²=Ú4S?Z¶>±@?ñt?%h?W?¨Ò¸)08'²à¾Ý
½9¡§9ýe?¹©d>VA8VA8-²=ÒÅ=ô¿=P-?ö»Ø;´;<
?\hâ·¡à±9ì"½ç£9Ð#{93?Æ¼d>A8A8-²=¡2T=)é=²-?;p;5?mW¹ ö8j¿s ¹ÞX9Z5z¾½¾d>Ð%A8Ð%A8-²=Ö,õ<´<VG.?_;28;>÷?é©V¹Ì¸M9I¿QS¾¸°ü(9±)¾{Úd>0A80A8-²=ß2>÷=û8?Yÿ?´;Ç>sR(?×XL;;gI?(
=Ã<¹P9?ÿd>I;A8I;A8-²=ù©ð=3¬=°ã2?ç&<*ù<#?õ«¸V99åk¾îDÐ7<¼é8±ä=®e>FA8FA8-²=ê;7=¦]=vC-?=ÂJ;MQ/;ï?ÑÆR¹bÂ`9ãð¾08c±9:v,>e>ÃPA8ÃPA8-²=|h§>Áýa>H£=?ÑO£>ºv>-à)?¢¹kðV9²®¥¾f9Æ"9?¬e>[A8[A8-²=à®=/RÃ<ç-?ÿµ~;íBO;ÂM?HW¹uç8y%¿ù©·#a9DÝ¼@e><fA8<fA8-²=ã?6À>å¿S?B}>6:)>Es??Ë ¹b=9oÙ¾à9îP9ÎÙ>§
e>ùpA8ùpA8-²=²>m>hÚ??Ö??NÚ>Ê1?.9N¥Z9Äÿ>ç*:Ëç
:M(?íe>¶{A8¶{A8-²=(L">Å2ê=çg1?ÏH<Öâ;\n,?Äåé¸Úú9à\T¾À'¹
8@ÖÀTe>sA8sA8-²=ÞÓÊ>Ñ><F?û{Ý>II¢>õ°.?<(¸uu89=é½r9_9£à
?à e>/A8/A8-²=á¢î>>îI?ûâÐ>s0>1@?w$¸ËZÇ8pGS¾)íâ82ôW9í><"e>ìA8ìA8-²=6r
?¾C¼>æA<?ÃoÝ>Ð¤>eù+?.þº¶Þ' 9èr¼<µ8;þ-
;¿+?y(e>©¦A8©¦A8-²=KN?Üê>äa?}Ý>Èô>D?Rú'¹¾)9á¤ý¾ÎH
8^9sg=/e>f±A8f±A8-²=oÍ=hç>=g/?×¤ý;OgË;¥?
á¹ÂX9
*¿íÆ¶8ß9h>=e>"¼A8"¼A8-²=h?Ôü>k?z?¸,?ôª[?±39d_9WÀ>©1';e
á:u/>?SMe>ßÆA8ßÆA8-²=ý>ãÍ6>D?u~·>f>[4?ÄPT¸òû8»W¾ªo:ó9Õ?kOe>ÑA8ÑA8-²=`óZ=(Û=ú4?b§;ò;Sa"?SÅ·¸Ã9 ¾6£c¹Ý9nÈD¿%^e>YÜA8YÜA8-²=ïE?¹>î?Üì>íR>×µa?ò')¸qs9*²½¤þ9Fgä9§?dre>çA8çA8-²=8ZÐ<Ä4<Zh6?¼º£;5.;¯?<ÝD¹7ä#9zÀ¿}	¸
9ôýå½Êue>ÒñA8ÒñA8-²=ÍÃç=1¡¡=Ý7?´<û<ÿ}À<,'?Enk7	39}¾<Me¸^_a9[J¦½m|e>üA8üA8-²=o±>Ep4>®ZC?à©\?@?
1?ke=w=iR?8^ð<R<ÛC?e>LB8LB8-²=ûÿ/>i´ÿ=40?It<j]ü;Ô­?§<¹ÒÏÓ8Íõc¿r{Ç7Ù½9R
=µe>	B8	B8-²=UÁ?¨ª>³¥o?u?¬Ð>ôÀn?\E9o9¼?²É9ü¿9
y?²e>ÅB8ÅB8-²=§´= Ò=­2?IþP<È·#<Öe#?è÷,¹ÌÊ²9L©w¾ E·L÷y9WÊ¼ÖÚe>'B8'B8-²=`À	=@ÒÊ<Þ-?V; Ö[;ñ?ö^æ¸ñ9/Ã¾^ÙÊ¸|À9úÝ½¾äe>?2B8?2B8-²=%Ü>fp>oj?åÈ?Òk>k?¥x<½Ä;s²¡?¯hd=b'¸<«Â?Ðæe>ü<B8ü<B8-²=Y;X?Ì Å>g?ôw?d>-õr?ï89XJ9ò>>öÃ[:È
:°J?ªìe>¹GB8¹GB8-²=Þ®=×ä<Í*?É«;%;©?ß ¹#ä7u ³ÀQcã¸J7t8(\n¿'óe>uRB8uRB8-²=D|¼>jDf>Q?2?AªX?|l2?ó7ÚB¦9^;=²¥ó:$b:í?Sóe>2]B82]B8-²=4-·>¯À_>yQ?Åð>p>ìKA?XA7c¤9¾0Ô<2Q
;¾:·:$@A?/÷e>ïgB8ïgB8-²=XÛ>U?>Zà?7T`?|Í½>´H?Çc47uØ¢9FÊ<w :­ª¢9Ñ{?¢f>¬rB8¬rB8-²=Æû>¥>5>7?æ¼Ö>Ul>qi,?Û@!;UÑ:g3E?¦C<
oÖ;Eñ<?x7f>h}B8h}B8-²=Dï¥>w_>õ>?*ï>4þ­>Ö/?¢+Ì¸Î°S9Þçv¾ß¬µ9å9f+?FOf>%B8%B8-²=(äð=EÑ­=¹d1?.q2<àè<KÓ?éÃ¹>aS9t"¿_9íÀ9©yÓ>S^f>âB8âB8-²=¸M=·Ü=9L3?Æ;Áa;ã|?oó¸%³9|vÝ¾¼W8¦¯9-=
af>B8B8-²=ø-K?\ìÐ>Iöx?Ðª??<?g?©Î;ãÀÈ:õÛB? {µ<-ú<A5?df>\¨B8\¨B8-²=Ì®¸>£+q>÷	D?.å?Þ>2?l}<#<i&G?oÙ¾<cÔe<ÂT?`gf>³B8³B8-²=¯ñ>d,>aÓD?°é>Çª>½&/? >·¶9«¶i½vt;0´­:¦ÿN?hf>Õ½B8Õ½B8-²=F!?)ÐÂ>dHE?¾A?r?Ø;?pð9®19Äàõ>F¼;E	;%ç4?>}f>ÈB8ÈB8-²==f¬>,uU>;ÂN?b?ÁÒã>å-2?8i8?|9°ì=6r:u¬:Ío?Kf>OÓB8OÓB8-²=vÍù>°­>V8?ó>Vè­>¼ß2?¦4J<ÛÌ<`D?u¹z;&;3A?(¥f>ÞB8ÞB8-²=ýÎ=ôÿ=dv/?hx;ÊAt;F?7½67j@&9«±=nÂ6Yú9ì,ö;Í¥f>ÈèB8ÈèB8-²=Pó?>KöN=uní?iw{>=ÙC>Y$?	bp¹Y)T9Á¿Õíb:ÝC:ÛL?ô¥f>óB8óB8-²=ÿBº>'ùn>dG?¬?ÄI¾>>;?%g¹Ú»9u¾2:mK¬9*OP?¿¦f>BþB8BþB8-²=9Åã=<¥=7¬0?fã;%È;
s?[L¸\íL9Qÿ½@L9ØC9I·>OÍf>ÿC8ÿC8-²=r=Oãæ<Ëê'?Ç}m;[F;	~?\'¹ùî=9 .¿§«·µND9B¬_½æØf>»C8»C8-²=WÑ=@ç<MÐ/?+ç;2^;î}#?5ª¹H*¯8´Áø¿O'9ð8i2?ñêf>xC8xC8-²=}í>øk>|#F?À-?õíô>iq5?Y(B=Xò<ðUM?gR=^®=!L?õïf>5)C85)C8-²=3>Í=ª=G?V!<íìÞ;êE9?Þµ¹ÎÐy9í¿÷ÙÛ8bþ39#X>]@g>ò3C8ò3C8-²=|´>+o>3Ö@?½-?Uÿ>¬-?Åà¸ôj9!h¾þì>:Í:ï?Qg>®>C8®>C8-²=Õ>øï=>7?ýÓ¼>Í>)?Ô<x<HèB?ñè<aÙ£<~@5?ÔUg>kIC8kIC8-²=ñ«¯=Ú¥=xÉ.?¶;0q;v?Ø¸rñ	9¯èÈ¾÷7gm8õÏg>­ug>(TC8(TC8-²=1bý>ã¨>L
@?óå>«§>"0?.ø48ÄFE9ÂÖê=>N:%`Ì9eU?·{g>å^C8å^C8-²=¾Y>z>àU?»?âÀ>Î<2?­¹9«C9þr?h:L*:Ò:.?U}g>¢iC8¢iC8.ÿ!=<ô<»<-º&?¤6;M	;P]?Z¹¥,v9	§¾¶¸{Ñ:92y¾g>^tC8^tC8.ÿ!=¼£×>à÷>Q=?+§?ARÈ>+Í*?4=_(=
H?ÙØ<[ð<ræ<?g>C8C8.ÿ!=[±J>¢ò=óÛU?³)?ÜÑ>À2?,¢±<W<ÛêR?aü;½á×:6?Çg>ØC8ØC8.ÿ!=Kº>
 m>ÄI?M?E/Ù>³ï-?)v·J¥9¯rÞ¼åpp;ç%;Úô9?pg>C8C8.ÿ!=øÍ*>ç=m9=?Þ¿¯>Ë}>Òv1?ô'¹<cúk<­ÝH?ûY¼;"z;òÄ@?¥g>RC8RC8.ÿ!=å¬<ôm<b(?hQô:Êoð:÷?¤[^¹dö9nZK¿j{¹&Ò8{h¿«¶g>ªC8ªC8.ÿ!=\é=hxA=]Þ/?ß ;S;­Ã?9aE¹ñqÕ8R»l¿2ñ7\'Â9f=·g>Ë´C8Ë´C8.ÿ!=l<>¼î>¦´9?¸>xiP>·4'?ÏEÅ¸ÎòS8&Fn¿iéd9¶>Ü9r	>Ïg>¿C8¿C8.ÿ!=p1>WÁæ=ÚD?½.8?xÞ?ãn1?#¸	j9·¾cìÛ:»x:l;?ãg>EÊC8EÊC8.ÿ!=WÜÌ>*>âK?m·>qS>¡1?¿¸hu¦8Øîó¾0::\-?óg>ÕC8ÕC8.ÿ!=è¯?[ò³>õËW?\E?dõ,?¹7H?JI9}Ð9ý©w>¼;w«:û®H?²ûg>¾ßC8¾ßC8.ÿ!==>,Û>§¥6?&D±>Ð>º(?*é=«¹<åB?´Ö<½><àS8?¸h>{êC8{êC8.ÿ!=Åô=n$¶=iÖ+?¶Å;9m;þ#??Ø¹JôU9e²¾°áz8&9
\A>`#h>8õC88õC8.ÿ!=j&?rÕ×>+bE?Üô?rL?ÈÔ:?0ef9|¼­9S¾©>¼U4:·ô:I?q4h>õÿC8õÿC8.ÿ!=6S]=#z!=¾p/?ìEº;SÑ;i*?._·!¥÷8¼F½i>¸É19ÿ/	¾;h>±
D8±
D8.ÿ!=îÁ=FÐ<v­/?»;6¡;UP?Ün¸h9«!O¾¦58%T9Ú=<h>nD8nD8.ÿ!=À ý=]ó°=9w7?Ct <"áu<þ'?Î¸f¹dp09Va'¿s97£9j>mBh>+ D8+ D8.ÿ!=Õ­©>UêZ>GlF?°s%?BAÝ>o??úª8<d9uÀ
>kÌ<Ìt<[ÞU?ÿBh>è*D8è*D8.ÿ!=°%>çä=5*9?¾¢î=±=#,?^\:' O:8?~x<â.<Æß5?ýQh>¤5D8¤5D8.ÿ!=wd=¼ã$=!Z1?<<'¢ÿ;#Ä?=l·\>n9ö½þh¸åÅæ8n÷¾Vh>a@D8a@D8.ÿ!==ÁCÓ<ª1?!>m;lú9;mH#?Fß¹ÖU9ñz¾h:pðh:'?üdh>KD8KD8.ÿ!=LïÕ>ús~>B<W?¨?W;Â>ÙmR?æ·|9ÇA½rÖ:óT¨9úF?beh>ÛUD8ÛUD8.ÿ!=âú>4¸>;êh?Él8?wß>FS?ÚÿÜ¶ÝX9×f\¼ØN7f9syÆ<qh>`D8`D8.ÿ!=3´?ÔÓµ>$M?f³?G?T23?òòr9åu9Ð>¤gÖ:®£¢:½(?`th>TkD8TkD8.ÿ!=2Ù>ó]>¡_F?±ol>½->¬i.?7¢l8&á+990>÷X¸9øjÍ9Æ½å>ñ|h>vD8vD8.ÿ!=QÙ<²<q1?ª;;
¤;Ê`?í´¹TýÌ8´¹ª¿k¥¹ß9¤gT¾¤h>ÎD8ÎD8.ÿ!=P>áÊ>j7M?XÍ?Ç·Þ> 0,?ý·\|'9ÂÁ½ó¡9cÚ9Ù¼?Óh>D8D8.ÿ!=«8?3,À>È-u?ÕÓ?L)Ã>#O? ¬Ø89*!µ>À®ñ9ãf9ñMS?Ëh>GD8GD8.ÿ!=ó=)[ª=ÿ6?B<^â<KÕ-?®*¸ÜÍ8yN®¾°9¬å[9³?Ï§h>¡D8¡D8.ÿ!=*r?£>ÝþO?$û>Y>ôq0?!v$9Â0B9õÎØ>T3:öÄ:×j?w©h>Á«D8Á«D8.ÿ!=T>C>{,>¨;?§?â!â>`¯+?ì¿<-2t<ßH?Ìo<)'<7?Ý©h>~¶D8~¶D8.ÿ!=r6?8©>ûÖp?zY,?µÜ>8}H?]Lv¸Åå9©Ç½6k9têz9IÇï>M³h>;ÁD8;ÁD8.ÿ!=¹N>ëvÒ=W?y>"¿*>n?ìJ=&í°<(?¹ül=Í{Â<Pù?L´h>÷ËD8÷ËD8.ÿ!=¤P&?µ¿Ü>¨ß@?/ò>«T°>ó¿/?¬Ât6¾ð9©§Ù;Z9q9Üv9_'ú>Nµh>´ÖD8´ÖD8.ÿ!=gËø<o¥ <(<F?ÿ&§;OK;xR?ìÕf¸¨\K9àJ¾Øõ·àÊ9×½ Éh>qáD8qáD8.ÿ!=5ß<²¡<HU1?';|ÎR;Ç2?"¯C9Äû81ùF?Xº¥7Ê{p8Åk0>Ñh>.ìD8.ìD8.ÿ!=V÷Û>Yú>VìD?»[?²fÈ>õI?­Ò9²c9P	*?Ìe:Cªé9åz?SÙh>êöD8êöD8.ÿ!=p=\ÂÜ<4,?>;O¯t;0x#?ÿ8¹
[9FÙ¤¾X¸ìyã8¡£¾µÝh>§E8§E8.ÿ!=¶m?:Ç>A?cÀB?e
?Ú4?m;%=+ÔÑ<I?Ë.=Ñß<¸G?ßh>dE8dE8.ÿ!=±ù?DVÂ>kQ?í?%)?KeJ?ß¢î7â¼9pk=6 =:Áÿ9õ÷=?îh>!E8!E8.ÿ!=·;?Þ¹>3{?®ò2?ÏÙ>>SR?P8®iV9µÓ;>¾Z:0³þ9'?Õúh>Þ!E8Þ!E8.ÿ!=ûÉ=ûã<]m3?¸/=Ãwa=2'?Êò¡9Ïò9ìC«>Íî«;Pr;±¤5?´
i>,E8,E8.ÿ!=|C¶<I<l^1?d;+zH;Xô?l^;¹ãS9`â¾òìK71Ö8¢Ds=Çi>W7E8W7E8.ÿ!=³>ØC×=`U1?G[>WrX> 0'?zÓ<<kXG?1Å<|*<!^9?%i>BE8BE8.ÿ!=·?®?îú?ü?8~>wc~?ú¾c8ä³9ÑV>qª':ª:´S?:.i>ÑLE8ÑLE8.ÿ!=Qa×=Yõç<´í?y©0<<;c?ùm¹9Õ¾±F[¸îôF9
¾O.i>WE8WE8.ÿ!=/ß=Ú¡^=Ô?O:/<=;M?
`¬¹;y9_Ê0¿í¸vÚN9òìÅ½:i>JbE8JbE8.ÿ!=î··>zØh>ÔüI?¦á?ür½>é4?,ì89` 9>zÇ::`u?EEi>mE8mE8.ÿ!=£ëÅ=]=¹¹d?Þ< è!<ÀÌL?ëÊ¹Ç²09F·¿Þt¢6]199{j<êOi>ÄwE8ÄwE8.ÿ!=mD=¸=0?Qw®;À;­Y?!<¹S¡9À&¿¹¼(¹^9dÂ¾0Si>E8E8.ÿ!=¸E?Ë>±x?¼o?Ò?T?[P:9ùø*9D|?xF
:J:j­þ>ÐSi>=E8=E8.ÿ!=]^t=ú)3=.?Ïz;¢áP;ì#?|Õa¹)9ÍvW¿`¸ÔW9$^¾xXi>úE8úE8.ÿ!=:g>¨>_??ºv/?]?é÷*?wÂ<6]}<Ì¤D?0Gô<ýµ¥<°<?7bi>·¢E8·¢E8.ÿ!=Ãm=ÍÊ*=Ä02?ä;<ø¦Ç;èð8?úÛP¸L$d9é\ê½W¸«è,9F>¾»i>t­E8t­E8.ÿ!=ÆØ¸>(ÿ>%k7?ºI?²o×>ÿÔ-?É=º+Ä<,AL?vÄ=èÑ¸<H<?øi>0¸E80¸E8.ÿ!=B¥=Ê<Ç1?rs;Í÷@;ì{!?Pÿ¹íµ8Ëå<¿à×¸ 9½­,¾©i>íÂE8íÂE8.ÿ!=63¶=ËÈ=¢/?­ü;ÁñÉ;Á?oâ÷¸Ï9¨£Ë¾x{'¸7s^9ô½À½ªi>ªÍE8ªÍE8.ÿ!=ápw=÷v,=[¥7?	=^^S=«)?ÙÐ:~ú8:îóM?­±<v<ôN8?Ài>gØE8gØE8.ÿ!=f¯Æ>9ô>²C?<f	?^Ã>
4?xdö¸
<9È7§¾»:½:|Å?Ûi>$ãE8$ãE8.ÿ!=GL?;T×>5>s?s¿>5ÂL>kãn?Ì­¸9ÿ÷¾ÜL9sh9Ë%?dài>àíE8àíE8.ÿ!=Ï>j>wÿ?A1J?*â>Ýd?è 7rI9k+0=­Ú<®R<Ä?»ïi>øE8øE8.ÿ!=©ß0=ú=¬.?i;³K;E¹?ðW¹Â¿P9vh¿ÊË7à`)9Ä,D=øi>ZF8ZF8.ÿ!=Î9=bÕ=^2?H­;V;÷)?³Á1¹4õ­8Ë¿ù¹æ~F9®¾sj>F8F8.ÿ!=
×H?\à?
mD?æÌ>z:>ÏA4?HÉ¸Û9¸ò×½ðì«9s?Z99ªI?}#j>ÓF8ÓF8.ÿ!=Y"=hì<¬Í/?gY;s¹L; ÿ'?sû´¸Tÿ7ó¡µ¿ï	¹Ñ9×þ¾%j>#F8#F8.ÿ!=0¤>êf7>ð;?Øp¥>9y>4ð)?Ú =¥Ô<Ì4A?íF=Å¨<gÏE?2j>M.F8M.F8.ÿ!=µ*?>'?W^M?cú ?AµÖ>×ï??.	 9=e®9Ïëê>ø£;m;ºt?|@j>
9F8
9F8.ÿ!=QaW=c=õÉ1?3±£;p8¥;Ì¡ý>0¸ÝU9JÃ¾?+:k':àê>éIj>ÇCF8ÇCF8.ÿ!=E­«>ÁÙ\>G?t¾>pª>-*?öE¹	e<9[A¿XD:Û.	:F5?ôTj>NF8NF8.ÿ!=ê>'O=>2é??Od¾>t>¶3?&ï8§H9ªiô=kë9U:DªÞ>Vnj>@YF8@YF8.ÿ!=[?×Á?¡!I?ÒÁM?¨Ç?©4?úõ¸aK9dæ½ð]X9O9_¼º>|xj>ýcF8ýcF8.ÿ!=n8Í<<jM-?Þ!
;Ý:èr#?ç4e×á8e¦:¨¹óÕp9Êe¥¾V~j>ºnF8ºnF8.ÿ!=ð?ì>\P?^2Ø>Í>*:4?Õ½80	9´>P?¢9ë<9.Û[?7j>vyF8vyF8.ÿ!=#vÜ>ë¶>×À=?sç>/ê§>õn0?JæÉ¸&N9îÙz¾=Þ8ÔÕ9yüI>ßj>3F83F8.ÿ!=¬¢ê>Òåo>nbz?¶yw?/?¨öa?Câ9X/9º@8? í:H(:õCm?u¢j>ðF8ðF8.ÿ!=;?^·°>¤;?4
?­Â> Æ-?Á91°­97%á>é3:pE:1"é>é¤j>­F8­F8.ÿ!='	¦>}i>Ç6?P?£
Ó>¿û(?Ãô#=_Ô<E?`Ã=Ø<<8?æ¦j>j¤F8j¤F8.ÿ!=>eáD>UëL?Ü}"?øbÕ>ùðB?c'å<ÒÉ<dnV?Ê6<m4< ça?lÓj>&¯F8&¯F8.ÿ!=yÁ>?¹¦ã>V?ý:?&Mô>òùB?U9¶7Î9É>Wø±:¼K:ºÙ_?³Ûj>ã¹F8ã¹F8.ÿ!=N>äzP>V´>?×4½>IÆ>s	,?ñèæ¸E¯~9=h¾	¨9zË9YÝ¡>BÝj> ÄF8 ÄF8.ÿ!=KMã=R¤=K1?p#<÷;R)?´i¸×8yG¿× ¹rù8ñ/¿=òj>]ÏF8]ÏF8.ÿ!=7?ª*©>{H?ûB?`i?@@/?qy9ôs®9±·>±­Ã:VÈ:dk/?	ùj>ÚF8ÚF8.ÿ!=|Ãì>NÜ>çAF?5"?´ræ>ö3?®Ù¶g£9ÐoJ¼<>j:í0:w)?üj>ÖäF8ÖäF8.ÿ!=7²9=Ò =¶.?§Öõ;"Ê;¨Â?å#¹ùu9®©¾7w·^å9Ûç[½"k>ïF8ïF8.ÿ!=OG/=Îî=Ò«,?;Êk;«Ä_;nà?`´¸¨
9g£¾¨Ô(¸FÐf8è@»¾¨k>PúF8PúF8.ÿ!=`$=ø<Ù)?ÁQX;Uu:;¿?
W¹Öáf8u®¿bÝ\8Íø9ú Ç=mk>
G8
G8.ÿ!=0ÞF>ø	>îU??'f¤>Ïïi>kç3?ªy·~ù¡9\LÅ¼b-©<ªwR<ñÆM?x%k>ÉG8ÉG8.ÿ!=QgF==W:?Ã<E7Ö;Wì0?Ê´¹¥9g¿Â¾·7~Ý,8b>Á&k>G8G8.ÿ!=0h½>Psm>4L?tB?«?Ð¸;?Dfa8µ ç8Êy>¿9èW9Ôi½>u6k>C%G8C%G8.ÿ!=C=ÅW=l-?Pç\=ºä/=#Á ?ÆE°¸ü8Êò*¿ºÃ_;ò,;Xî%?19k>0G80G8.ÿ!=Âñ=Gr³=Kø+?zðÛ;Ú´;®©?ÕYø¸Tqj9ó¾	¹·
£9&)½ @k>½:G8½:G8.ÿ!=ÚcØ>´>¸B:?4¼>þ->êÙ+?0{ù:/ò²:*t2?®´</v<ñg;?Sk>yEG8yEG8.ÿ!=;;ô>|Þ>ÚT?(.`?FG
?2K?è9Y 9öl>ò@;BÐË:KÆF?jVk>6PG86PG8.ÿ!=ÜÒ`=á)=öF*?}P ;Í;è,?
ð·dÿ9¯½ð¼!© 7ù9ð<=6Wk>óZG8óZG8.ÿ!=Óð2>Óö=W9?Ñ¡>òr>+?÷8v£Z9ïÏ°=cð¢:Òðn:w.?ìck>°eG8°eG8.ÿ!=Ð<óC<L4?ê.b;I$;q90?I	¹pð¨8Å¿ëVW·øu$8T'¾tk>lpG8lpG8.ÿ!=Q¼=¢=<©4?Ú:<?<h'?Ö¹t¸æ%8çÖ=¿Ó<¹­9Bp¾ vk>){G8){G8.ÿ!=­³=d
½<1G.?ÝÕ:¸Ö¯:®?¼mÐ¸9ï99>|¾pV¥¶5J9Q¼{k>æG8æG8.ÿ!=°â>ï¯>{;?XÇ×>e>:G-?¨Öþ5
FP9;ì:áX:úÌ?ë~k>£G8£G8.ÿ!=úbâ>«J>gÓH?Î©?¶ÄÒ>r~.?6m
9Øñx9Lo>UÆ9J9,{é>k>`G8`G8.ÿ!=µä=õª=<+?VÇ£;Ó;~Â?¤|¹´e9$O¿L2·D7/9½¹®k>¦G8¦G8.ÿ!=°Õ<+¢<ª(?¼,§:ÓÐ·:úÒè>ùvÞ¸ÐçD9o¾×LÈ¸¨yD9ì}¾	»k>Ù°G8Ù°G8.ÿ!=ì\.?ìFÝ>b¹I?Ð#?AJê>îý2?úº¦89ø>yÙ:ªÚn:ñ,?¯Ëk>»G8»G8.ÿ!=;x
=CÉ<]!4?
8:;¢=1;Þ{?ña¹ô8¹Ü~ÀDùó¸x´9OY¾Xàk>SÆG8SÆG8.ÿ!=Î]ì>â©>Ã#Q?â=?å®Ä>+<5?)²"=NÉ<æN?ñD<eIB< èM?Äâk>ÑG8ÑG8.ÿ!=Ðð=~ê´=a*?~î=Êø¼=ì7!?e8'9Ï¿þ=ÕÊ:íð³:?>ék>ÌÛG8ÌÛG8.ÿ!=ñf8>Ç
>lW8?s<!øj<»*?»FM¹
m:9Rñ¿W`7ÿ8:Û=êk>æG8æG8.ÿ!=|Y>¥þ>o49?V+»>ë²>»~+?2Q¹bk9·y+¿èe÷989ál`?ìk>FñG8FñG8.ÿ!=ÒÐ¯>¬ïi>Øe@?¡?Í»>AK3?Dál·'Ðo9nÞü¼ú9±:4(ß>Õôk>üG8üG8.ÿ!=;
%=Ýú<ø(?£i;þ(f;ù-?`¹,?86bÙ¿}úï7Ð=L9e=cúk>¿H8¿H8.ÿ!=»½>½%_>zªY?¤ßn?|F?¡0F?,K99µ¿§>8T;ú:9ÈX?úk>|H8|H8.ÿ!=É5þ=ìàg=ÈS?«n=yzÚ<ì4¢?ÔíÇ¸OÝ+9Öæ¾Ò3:6\:q?»l>9H89H8.ÿ!=Ærç<â7<Ko<?.ºì;U×;->Z?m§C¹8ý9æÅ$¿-óµ:Âæ¡:·Ù?Ð,l>ö&H8ö&H8.ÿ!=/'=Rù<Ñi+?tñ;±;¦.?vÔ´¸FI9®²e¾ÙQ9*¼[9àÎ¥>7/l>²1H8²1H8.ÿ!=DÚ>A>+F?÷Ä?Æä>ð]-?]Þ¸¥)9nÆ§¾K¦9½ö]9çÊ??é5l>o<H8o<H8.ÿ!=täJ=ü=Áß*?19;)È;õè	?FR ¸¥@9JU½b·\¬9
OÃ¼?Ml>,GH8,GH8.ÿ!=Pb£=²m==÷/?ÛÐ<LØ;Ì®%?!Ã<¹µÛº8äM¿A$9þ°¢9Ã:>Ool>éQH8éQH8.ÿ!=Y9=.®	=YQ,?@»;2;^û/?Xv¹2O38¨Ú/ÀWÑ.91+Ò9¨ðT>¨ol>¦\H8¦\H8.ÿ!=àtV=0£=ó".?ï	±;Ú;º?}¹z¼9üþ¾
Væ7ö"69ß¡=©xl>bgH8bgH8.ÿ!=b0ð>í{>ÝDV?-Ú?âc3?IM?}a8è%9 É=å:B:<P?¢l>rH8rH8.ÿ!=GÚ>*>Æ¢9?:-Õ>¿x >B
*?¹÷¸nv\9§¸½a:ö9ý?l>Ü|H8Ü|H8.ÿ!=ÝN>a>©5?sÒú>¯º>ù+?a6=Zâ<äCN?L¦½<<:?®¢l>H8H8.ÿ!=Ü>Uæ7>[Z4?ñ©>P>P'?ü©¸Ù99Ì"C¾=v9æç97ê>NÅl>UH8UH8.ÿ!=À?-û¼>¿_A?;éì>S§¬>s£/?	;¸ðZr9Å½8T[;º;ñîQ?óÉl>H8H8.ÿ!=ô?y%§>¢K?©`?Çt?g:?sï<¦ä<HïN?Ã<¿
6<BT?Ól>Ï§H8Ï§H8.ÿ!=¥è<Õ+©<£0?k`©;îö;ÁI$?¬}T¹\9z'¼¾ãÎ739Î4=Ôl>²H8²H8.ÿ!=jØî<©<jÕ4?Ëö;¯¦;w`=?­¹	9`w¡¿Hà~8<8©9ªÊÀ=Yðl>I½H8I½H8.ÿ!=d=Íè<×»+?/;Nt;ûZ?ð5Ø0A9á8Â:øÛ¸XO9I«¾!õl>ÈH8ÈH8.ÿ!=sÃ¸>Á>x®7?/bï>|Ê´>Ê{)?Ñÿ,¸hZZ8ÓÊ¾vøÓ9ª»:¶öÍ>Î÷l>ÂÒH8ÂÒH8.ÿ!=£A=}ëß<|6/?6~<¾þI<Q!?Rèj¸fUf9³¾BnG;ÐÆ	;tG9?hm>ÝH8ÝH8.ÿ!=É´?ø»>IE?²rÿ>´>L¥5?åKX=Ûß=*ÎN?[ªâ<©F<òµG?Ìm><èH8<èH8.ÿ!=X»>u=>8??t>ÓÕB>Zh+?vNA¹¨E¡9ål¾#9\Õ9ÆÇ>"m>øòH8øòH8.ÿ!=¬{=8á<a/,?S?;{
;aÈ-?%¿^¹ðN	9u¥O¿ùna¹!38ÉºÆ¿d:m>µýH8µýH8.ÿ!=Jô<o´<#(-?±+;8Ø;.?ë¹àp9¨·¾ÌD9Äú9^>*\m>rI8rI8.ÿ!=Oè?> >Ö²O?[?:È>ö>?FuD·B*X9S©è¼2Rê9ü:óÚ>·bm>/I8/I8.ÿ!=Qùý<ÊHº<Î.?;À­;7?±¸¹9v¾îBÈ¸5y8ó·M¿qm>ìI8ìI8.ÿ!=Éä~>C">ãCI?Òä>ä©>0),?\ÌU¸9Ý8g	w¾E5;oH¹:#Ð:?um>¨(I8¨(I8.ÿ!=qþ>½=mü8?J<F,<RM?*ªO¹VÄ9Ç<Å¾â×¹uç;9µ;Ð¾ñm>e3I8e3I8.ÿ!=õ=ìCY=2+?Ã*É; t¬;ÚO?|+¹âùÖ8Z¢K¿ÕV<¸T¤92ô¹½m>">I8">I8.ÿ!=ê<J?Ä
ñ>ÇV?6ô{?HD&?Q÷A?Þº9ÅØ9£¯Ü>AÁ;Ñ}Ó:*)? m>ßHI8ßHI8.ÿ!==$=äï<D/?Þ¹;ë;ìa?³¸WÍm9N;"¾K_%7n|9ªó§<ò£m>SI8SI8.ÿ!=¹³=^=PfN?¯Y:<Ñ°û;y=?ø¹)ác9û¿¿8ó¸%9pYb¾ò²m>X^I8X^I8/L&=8ä<¾b¤<?´1?fø;ô<¯;Áp5?üú¹>59'ôÉ¾Sª¸41h9Ú<¾«¶m>iI8iI8/L&=nJá<Ï°¡<Y2?¥z;?\q;É¢?þS¹;9P¿Òx7°×9\Y=P·m>ÒsI8ÒsI8/L&=¬¨¶<
m<í~&?ÓÁæ;=@»;_½?ú¹¥e9¼&¿~I7ô}w9t=ÑÖm>~I8~I8/L&=$é*?~¬â>ÂA?Û¨ÿ>ÚÀ¸>þ1?6T¸fv9×Ü½4~;ÁÐ:¾.?{ìm>KI8KI8/L&=uËé>>ÉL?¥ÄÍ>IÛ>ð0?Y¬7^g9Á=ðÐí9Òª932?~ïm>I8I8/L&=]D'>^&Ù=S1E?Çü>o
¸>ñË/?vëú<j<¨N?=:=Ùà°<G*E?/õm>ÅI8ÅI8/L&=]°>ôT_>Ú3?õ6j>ñ8>ýk"?ï<°<ýD?<ÃY<81/?Ó#n>©I8©I8/L&=ªr5=W=ÍÔ0?DwS;;n£)?­¸[9³ÍJ¾H;9ï8¤H?'n>>´I8>´I8/L&=²Ð>£>¶XP?VÙ?WÅ>Ë©;?D³<¯Ú]<¾6O?¼pì<K<¢K?c,n>û¾I8û¾I8/L&=îó?Ùà§>/Jl?)]>ðJG>q9?Eò¸aDú8æ&ø¾§9×;9Y?YVn>¸ÉI8¸ÉI8/L&=«®=y{=õ1?a>Ýý,>z&?Ó°¹,ik9ò!§¾n]9'½9:×>÷`n>uÔI8uÔI8/L&=»>D|>»ï=?D¸2?ô>°x;?h³9BA9Ý¾-?aÛ,;×WÎ:tV?~fn>2ßI82ßI8/L&=¯­,=Þý<JS.?Öc;,À(;1Ñ,?ý¹¹$3a9mS¿ò'9¿8¸Ü_?jnn>îéI8îéI8/L&=s§Ú>)´>L|=?3¹ÿ>^ö¸>ø0?
Ã9ú9{EÇ>Ýz;äÚ:¢&?<n>«ôI8«ôI8/L&=V=¥AÓ<X\0?ÁÊ¡;IËr;*?N}S¹¾8£Ã¿é¶.¹øb9HÌ¾!n>hÿI8hÿI8/L&=t>µ8*>Ð I?`fÕ>ÓT>Sf9?÷ù;=Ggá<~U?©ö¥;:LY;ÔC?þn>%
J8%
J8/L&=(XI=îå
=ì9?Éø<	À;Ií??|Í¸DÊå·bä?#®î·G±g9DÜ½n>áJ8áJ8/L&=t>)N>T5?8Ñ±>é>ô´(?¨<ýZ<ÝE?Ô|<Øå+<Ý	<?¶n>J8J8/L&=û3?ð>F?4?÷>ô>´Ä¤?Ø¬F=tâ<Õx`?ëë<«d<u0?Ð¹n>[*J8[*J8/L&=	©Ô<Uó<¬/?]¿;èÂü:à?ëñ¹sJû8t¿ú®»8Ð8Ï,?\ºn>5J85J8/L&=¦X
=5Ñ<®\)?Öá8;;Î?ç$5¹³(9ñ	¿o|¸%V´9g,³½Ân>Õ?J8Õ?J8/L&==xS?Wä>KYm?mÚ«>(ÈC>"¶`?(
¹*9>o¾1kH:7ä9½Ñ`?äÂn>JJ8JJ8/L&=1i=ûã.=<¿D?Tâ<h°;Î:?Kä¸i¾S9Ñª ¾M9ì8­Á9UR>¬Ùn>NUJ8NUJ8/L&=ëE=z|=6Å+?cpN;;=ø.?äì¹h9P¿x­§7Ç¿p9±L2=aân>`J8`J8/L&=´JÒ>ûç>E;?Ð-?U«¹>o?6?L»¸«!@9¡y¾è­>:¢:hÝ8?ìn>ÈjJ8ÈjJ8/L&=&ì}=$):=l.?CÙò;Ëk°;20?zÆ©¹-g9<¿P!9o9Òö¬>2ín>uJ8uJ8/L&=Ë³%?çýÓ>âH?j?Á ?¦í:?®C9½8±9òA>qÅ,:©ÚÂ9Èüb?±
o>AJ8AJ8/L&=ðk?rª>ÔR`?£»Ô>8_>'7?ªu ¸Ð9¿¾A8I>f9á2×=Mo>þJ8þJ8/L&=½4>¿É^>ð6?ª>û×V>XÆ%?ç½<|5<ÞïG?<ff9<²<=?îo>»J8»J8/L&=|?ó²>
[?ö>Có >o£C?P´÷·`»°9g3½Ë·Á9¨9?o>x J8x J8/L&=)>È##>@l?Á5î>¼0«>f2?'µ2¹£9=¿B¹9½óÀ9i>ö>o>4«J84«J8/L&=\3>¼ôô=²;?5×>Õ¢>¼Ô)?Ûq19-è19¾Uÿ>®`<e½<ayC?-$o>ñµJ8ñµJ8/L&=6?L¼>ôßQ?Ð>é>B2?Ü3å¸É+u9So¾¸T:D:Ó>6To>®ÀJ8®ÀJ8/L&=g7=´ø<T¦?YÒÀ<»ûÛ;-dà?á¸V°9½¾"%¸19z>à½fTo>kËJ8kËJ8/L&=ÒÓ>>n1G?ëùÙ>§Û>»7?fi©·F`@9Ópa½­È9Ú¨9$Û>Ùjo>'ÖJ8'ÖJ8/L&=¼k>à¨Ó=(1?U
·=|e=µ%?Sç<=J<ñ<wH?Ý<Ì¢<(.?woo>äàJ8äàJ8/L&=`=é+â<§¯0?ÔS!;ãñ;¸?Ú¹su%8hñ¿hÍ9fÀÖ9%Üô>²o>¡ëJ8¡ëJ8/L&=¨Þ$=M÷ó<-?xÝ;	;
?Ià'¹Éqª8w$|¿2»ñ8*ûM987>io>^öJ8^öJ8/L&=à=eò¿<[71?2úä;,f¸;ñ?FÆ¸¶8dûA¿¶8ÛÆ9Ûàx>8o>K8K8/L&="=ÄøC=á`2?H®æ;ÀÚµ;ê]"?£¹Nv9ù¿h°8~8/ô1?/¬o>×K8×K8/L&=S?µ>#¾'>N?t?pØ>Ò?~G9R9Ì¸>¹	=µp<Cy?;ºo>K8K8/L&=¼e=YKÆ<§Ì.?~22;
,;?{¹m9Ök¿7¹J:9§hÚ¾åo>Q!K8Q!K8/L&=¯»<Dª<¯0?.ð$;Ò ;îÈ?@½£¹0O9fJ¿Ða·«w9`7½'÷o>,K8,K8/L&=­º>,´>{Ð6?A¯£>R`w>
d)?L³;äÌ:°Ì*? 
=?²À<Ò}7?ùo>Ë6K8Ë6K8/L&=VÇÞ=®¢=¨æ/?sÚ;qö§;y&?ª¸a9²­ ¾p.¸y\9!@j¾Ðp>AK8AK8/L&=$Ûc=©Û&=ïÊ.? nÕ;H°;Sù?SP¹Àó8²ËZ¿ßW¸u¯A9äÄ½I6p>DLK8DLK8/L&=8¾=Õ=¢z/?	<äâ<Ú?8,¹9 ¾ô7§5Û8ÊI°=­;p>WK8WK8/L&=¸ÿ¿>ôÏP>ck?ã>Þ>$??¢Ú¸õz9ò¾xjþ9$¾9uD+?£Ep>¾aK8¾aK8/L&=¼? ³>qhf?½åÿ>VÕ>S?,7ý591Ñ<0:VH:G.?ÏSp>zlK8zlK8/L&=8`>uë>+»:?'Ó>vÇ>r 3?z>-=ÁÒ<ÖoR?mîÍ<tQ<õ??ãUp>7wK87wK8/L&=l`>·>]æ5?½^>ZG%>²ù+?¹:À_:§%?_<<<4ï6?Wp>ôK8ôK8/L&==J:Ã<Ðð6?­r#=E= ×!?µ@C¹A·99¶¿HxÌ6#À9 <<Zp>±K8±K8/L&=Æ?¼÷>Í+?ð!?l®¯>-Wk?ßF¸Ôë9pó½K¯:ÁÌ3:Py?^jp>nK8nK8/L&=ñqT?®Hï>HIc?E·ê>Ê>PL?U6³¸U9±¾Ï5ë9âÏ9Ó?{p>*¢K8*¢K8/L&=ë>OÁ;>j=?÷ÔY?Þ?/?Np<Á<ÐT?K®m<îÚ#<Â«9? p>ç¬K8ç¬K8/L&=Cö=LD=Ë*?²2«<ýÃ<?©p¹ê@ã8ïW(¿<V¸r°9×Ï½Np>¤·K8¤·K8/L&=óÍ>>¡nI?ûò-?^¬ì>_'<?ýÂB9$9ôÇ?íÈ:/»99Z?kp>aÂK8aÂK8/L&=chÖ<³f<û¾1?-Ãß;]«;?#'?ÜÊo¹øëT9P'¿¸*¶â^d9]2¿»p>ÍK8ÍK8/L&=É[}>_ø,>};??c>»çA>k)?Z¥j¹¢9`¿mýT·¸!59a½Ê©p>Ú×K8Ú×K8/L&=F
?F¬>p%M?0×<?"Ò?õ]7? Õ7ä9Ö3º=;Rý:R´:JÑ3?µ´p>âK8âK8/L&=h=N-=VÌ+?8;%;ùgí>¶¨;¹jh9³Î¾1Û2·Ë;
9ð"½ÕÄp>TíK8TíK8/L&=£í>XÖ}>ç¢o?Í;?¾â>BT?a¸²U9*¾ÉTÐ:lÆ:J{M?#Üp>øK8øK8/L&=½Ï=}f=ô-?°ó;èÞÈ;I?5ìÇ¸~W9S:¾~V4¹(µ8O~¿¶Ýp>ÍL8ÍL8/L&=&÷÷>)>L?	1+?)­ü>}q-?%:>8¾Ê&9ü>cY9µÑ9l>öìp>
L8
L8/L&=(ÿ=EGf=£2+?1Ê;íµ¤; ?IG¹âÇp8(%À+V¹Ë©8\¡¿ ùp>GL8GL8/L&=Wòs=0=?Þ0?/ä<óÕ;©K1?¹ÂmÞ8×æ¿vM(¹[¾V9£È¾üp>#L8#L8/L&=G¦¾<.ä<)?¸¯:;n*';vò??P¸ð9	1¾#8
0f9<Pµ=¨q>À-L8À-L8/L&==Ý?A&?^p?´¨°?sP?~}?0qN¸H9eF«½Wy:'ë9D¹?7q>}8L8}8L8/L&=0>øñ#>I?A¯>J
>1,+?|ó¹(Ú9â´ï¾ã9:¥Ã9w?:q>:CL8:CL8/L&=N>É6±=ù?;?½´<¿Bá;²Ü'?æpz¸Ç8ï ¾+>9$9=þ?hQq>÷ML8÷ML8/L&=Eô©>j9C>îÜ^?Vª¿?Y
o?CM?f½<fb<µ)V?°:è¶Q:EvW?PSq>´XL8´XL8/L&=Æ?Ö>Â8>m×<?Æ@?â`
[truncated: 1,168,578 more chars]
