# Supplementary material for: LKB1‐SIK2 loss drives uveal melanoma proliferation and hypersensitivity to SLC8A1 and ROS inhibition
Source: EMBO Mol Med. 2023 Nov 15;15(12):e17719. doi: 10.15252/emmm.202317719 (PMC10701601; doi:10.15252/emmm.202317719)
Supplement: Supplementary file 11 — Source Data for Figure 6 [file EMMM-15-e17719-s009.zip › Figure 6/6C/FCS files/Ctl2_KB.mqd]

MQD3.1    1036544 1039190 118784 1036288 1039564 1180457 0 0                                                                                                                                                                                                                                                                                                                                                                                                                                                                                                                                                                                                                                                                                                                                                                                                                                                                                                                                                                                                                                                                                                                                                                                                                                                                                                                                                                                                                                                                                                                                                                                                                                                                                                                                                                                                                                                                                                                                                                                                                                                                                                                                                                                                                                                                                                                                                                                                                                                                                                                                                                                                                                                                                                                                                                                                                                                                                                                                                                                                                                                                                                                                                                                                                                                                                                                                                                                                                                                                                                                                                                                                                                                                                                                                                                                                                                                                                                                                                                                                                                                                                                                                                                                                                                                                                                                                                                                                                                                                    /$EXP/thomas s/$SYS/MACSQuantify,2.11.1817.19623/$CYT/MACSQuant Analyzer 10,2.11.1817.19623/$CYTSN/21337/$DATE/2022-Sep-19/$BTIM/16:20:13/$ETIM/16:20:13/$PROJ/AnnexinV/$TIMESTEP/1/$PLATENAME/Single tube rack/$WELLID/A1/$TR/FSC,15.9187/$FIL/gfp kb.0020.mqd/$PAR/16/$TOT/0/$ABRT/0/$LOST/0/$MODE/L/$DATATYPE/F/$BYTEORD/1,2,3,4/$P1N/HDR-T/$P1B/32/$P1E/0.0,0.0/$P1D/Linear,0,160/$P1R/160/$P1G/1/$P1S/HDR-T/$P2N/HDR-CE/$P2B/32/$P2E/0.0,0.0/$P2D/Linear,0,1000/$P2R/1000/$P2G/1/$P2S/HDR-CE/$P3N/HDR-SE/$P3B/32/$P3E/0.0,0.0/$P3D/Linear,0,1000/$P3R/1000/$P3G/1/$P3S/HDR-SE/$P4N/HDR-V/$P4B/32/$P4E/0.0,0.0/$P4D/Linear,0,40/$P4R/40/$P4G/1/$P4S/HDR-V/$P5N/FSC-A/$P5B/32/$P5E/0.0,0.0/$P5D/Linear,0,1000/$P5R/1000/$P5G/1/$P5S/FSC-A/$P5F/488//10 nm/$P5L/488nm/$P5O/30mW/$P5V/424/$P5T/-110/$P6N/FSC-H/$P6B/32/$P6E/0.0,0.0/$P6D/Linear,0,1000/$P6R/1000/$P6G/1/$P6S/FSC-H/$P6F/488//10 nm/$P6L/488nm/$P6O/30mW/$P6V/424/$P6T/-110/$P7N/FSC-W/$P7B/32/$P7E/0.0,0.0/$P7D/Linear,0,1000/$P7R/1000/$P7G/1/$P7S/FSC-W/$P7F/488//10 nm/$P7L/488nm/$P7O/30mW/$P7V/424/$P7T/-110/$P8N/SSC-A/$P8B/32/$P8E/0.0,0.0/$P8D/Linear,0,1000/$P8R/1000/$P8G/1/$P8S/SSC-A/$P8F/488//10 nm/$P8L/488nm/$P8O/30mW/$P8V/470/$P8T/-110/$P9N/SSC-H/$P9B/32/$P9E/0.0,0.0/$P9D/Linear,0,1000/$P9R/1000/$P9G/1/$P9S/SSC-H/$P9F/488//10 nm/$P9L/488nm/$P9O/30mW/$P9V/470/$P9T/-110/$P10N/SSC-W/$P10B/32/$P10E/0.0,0.0/$P10D/Linear,0,1000/$P10R/1000/$P10G/1/$P10S/SSC-W/$P10F/488//10 nm/$P10L/488nm/$P10O/30mW/$P10V/470/$P10T/-110/$P11N/V1-A/$P11B/32/$P11E/0.0,0.0/$P11D/Hyperlogarithmic,-1.0,1000/$P11R/1000/$P11G/1/$P11S/VioBlue-A/$P11F/450//50 nm/$P11L/405nm/$P11O/40mW/$P11V/340/$P11T/-110/$P12N/V1-H/$P12B/32/$P12E/0.0,0.0/$P12D/Hyperlogarithmic,-1.0,1000/$P12R/1000/$P12G/1/$P12S/VioBlue-H/$P12F/450//50 nm/$P12L/405nm/$P12O/40mW/$P12V/340/$P12T/-110/$P13N/V1-W/$P13B/32/$P13E/0.0,0.0/$P13D/Hyperlogarithmic,-1.0,1000/$P13R/1000/$P13G/1/$P13S/VioBlue-W/$P13F/450//50 nm/$P13L/405nm/$P13O/40mW/$P13V/340/$P13T/-110/$P14N/B1-A/$P14B/32/$P14E/0.0,0.0/$P14D/Hyperlogarithmic,-1.0,1000/$P14R/1000/$P14G/1/$P14S/FITC-A/$P14F/525//50 nm/$P14L/488nm/$P14O/30mW/$P14V/375/$P14T/-20/$P15N/B1-H/$P15B/32/$P15E/0.0,0.0/$P15D/Hyperlogarithmic,-1.0,1000/$P15R/1000/$P15G/1/$P15S/FITC-H/$P15F/525//50 nm/$P15L/488nm/$P15O/30mW/$P15V/375/$P15T/-20/$P16N/B1-W/$P16B/32/$P16E/0.0,0.0/$P16D/Hyperlogarithmic,-1.0,1000/$P16R/1000/$P16G/1/$P16S/FITC-W/$P16F/525//50 nm/$P16L/488nm/$P16O/30mW/$P16V/375/$P16T/-20/$NEXTDATA/0/$BEGINANALYSIS/0/$ENDANALYSIS/0/$BEGINSTEXT/7268/$ENDSTEXT/118664/$BEGINDATA/4096/$ENDDATA/4096/                                                                                                                                                                                                                                                                                                                                                                                              /@MB_P1_BASE/HDR-T
HDR-T
0
4/@MB_P2_BASE/HDR-CE
HDR-CE
0
4/@MB_P3_BASE/HDR-SE
HDR-SE
0
4/@MB_P4_BASE/HDR-V
HDR-V
0
4/@MB_P5_BASE/FSC-A
FSC-A
5
4/@MB_P6_BASE/FSC-H
FSC-H
5
4/@MB_P7_BASE/FSC-W
FSC-W
5
4/@MB_P8_BASE/SSC-A
SSC-A
2
4/@MB_P9_BASE/SSC-H
SSC-H
2
4/@MB_P10_BASE/SSC-W
SSC-W
2
4/@MB_P11_BASE/V1-A
FL1-A
4
4/@MB_P12_BASE/V1-H
FL1-H
4
4/@MB_P13_BASE/V1-W
FL1-W
4
4/@MB_P14_BASE/B1-A
FL2-A
9
4/@MB_P15_BASE/B1-H
FL2-H
9
4/@MB_P16_BASE/B1-W
FL2-W
9
4/@MB_INSSET/PEJhc2ljRW50cnk+CiA8bmFtZT5Tb2Z0d2FyZTwvbmFtZT4KIDxmbGFncz4xMzEwNzQ8L2ZsYWdzPgogPEJhc2ljRW50cnk+CiAgPG5hbWU+RGV2aWNlPC9uYW1lPgogIDxmbGFncz4xMzEyMDI8L2ZsYWdzPgogIDxCYXNpY0VudHJ5PgogICA8bmFtZT5EZXRlY3RvcjwvbmFtZT4KICAgPGZsYWdzPjEzMTk3MDwvZmxhZ3M+CiAgIDx2YWx1ZSB0eXBlPSIzIj5GTDg8L3ZhbHVlPgogICA8QmFzaWNFbnRyeT4KICAgIDxuYW1lPlBtdHM8L25hbWU+CiAgICA8ZmxhZ3M+MTMxMjAyPC9mbGFncz4KICAgIDxCYXNpY0VudHJ5PgogICAgIDxuYW1lPjU8L25hbWU+CiAgICAgPGZsYWdzPjEzMTIwMjwvZmxhZ3M+CiAgICAgPEJhc2ljRW50cnk+CiAgICAgIDxuYW1lPkdhaW48L25hbWU+CiAgICAgIDxmbGFncz4xMzE3MTQ8L2ZsYWdzPgogICAgICA8dmFsdWUgdHlwZT0iMiI+NDI0PC92YWx1ZT4KICAgICA8L0Jhc2ljRW50cnk+CiAgICA8L0Jhc2ljRW50cnk+CiAgICA8QmFzaWNFbnRyeT4KICAgICA8bmFtZT4yPC9uYW1lPgogICAgIDxmbGFncz4xMzEyMDI8L2ZsYWdzPgogICAgIDxCYXNpY0VudHJ5PgogICAgICA8bmFtZT5HYWluPC9uYW1lPgogICAgICA8ZmxhZ3M+MTMxNzE0PC9mbGFncz4KICAgICAgPHZhbHVlIHR5cGU9IjIiPjQ3MDwvdmFsdWU+CiAgICAgPC9CYXNpY0VudHJ5PgogICAgPC9CYXNpY0VudHJ5PgogICAgPEJhc2ljRW50cnk+CiAgICAgPG5hbWU+NDwvbmFtZT4KICAgICA8ZmxhZ3M+MTMxMjAyPC9mbGFncz4KICAgICA8QmFzaWNFbnRyeT4KICAgICAgPG5hbWU+R2FpbjwvbmFtZT4KICAgICAgPGZsYWdzPjEzMTcxNDwvZmxhZ3M+CiAgICAgIDx2YWx1ZSB0eXBlPSIyIj4zNDA8L3ZhbHVlPgogICAgIDwvQmFzaWNFbnRyeT4KICAgIDwvQmFzaWNFbnRyeT4KICAgIDxCYXNpY0VudHJ5PgogICAgIDxuYW1lPjM8L25hbWU+CiAgICAgPGZsYWdzPjEzMTIwMjwvZmxhZ3M+CiAgICAgPEJhc2ljRW50cnk+CiAgICAgIDxuYW1lPkdhaW48L25hbWU+CiAgICAgIDxmbGFncz4xMzE3MTQ8L2ZsYWdzPgogICAgICA8dmFsdWUgdHlwZT0iMiI+NjEyPC92YWx1ZT4KICAgICA8L0Jhc2ljRW50cnk+CiAgICA8L0Jhc2ljRW50cnk+CiAgICA8QmFzaWNFbnRyeT4KICAgICA8bmFtZT4xMjwvbmFtZT4KICAgICA8ZmxhZ3M+MTMxMjAyPC9mbGFncz4KICAgICA8QmFzaWNFbnRyeT4KICAgICAgPG5hbWU+R2FpbjwvbmFtZT4KICAgICAgPGZsYWdzPjEzMTcxNDwvZmxhZ3M+CiAgICAgIDx2YWx1ZSB0eXBlPSIyIj42NzI8L3ZhbHVlPgogICAgIDwvQmFzaWNFbnRyeT4KICAgIDwvQmFzaWNFbnRyeT4KICAgIDxCYXNpY0VudHJ5PgogICAgIDxuYW1lPjE8L25hbWU+CiAgICAgPGZsYWdzPjEzMTIwMjwvZmxhZ3M+CiAgICAgPEJhc2ljRW50cnk+CiAgICAgIDxuYW1lPkdhaW48L25hbWU+CiAgICAgIDxmbGFncz4xMzE3MTQ8L2ZsYWdzPgogICAgICA8dmFsdWUgdHlwZT0iMiI+NDc0PC92YWx1ZT4KICAgICA8L0Jhc2ljRW50cnk+CiAgICA8L0Jhc2ljRW50cnk+CiAgICA8QmFzaWNFbnRyeT4KICAgICA8bmFtZT4xMDwvbmFtZT4KICAgICA8ZmxhZ3M+MTMxMjAyPC9mbGFncz4KICAgICA8QmFzaWNFbnRyeT4KICAgICAgPG5hbWU+R2FpbjwvbmFtZT4KICAgICAgPGZsYWdzPjEzMTcxNDwvZmxhZ3M+CiAgICAgIDx2YWx1ZSB0eXBlPSIyIj42MDI8L3ZhbHVlPgogICAgIDwvQmFzaWNFbnRyeT4KICAgIDwvQmFzaWNFbnRyeT4KICAgIDxCYXNpY0VudHJ5PgogICAgIDxuYW1lPjY8L25hbWU+CiAgICAgPGZsYWdzPjEzMTIwMjwvZmxhZ3M+CiAgICAgPEJhc2ljRW50cnk+CiAgICAgIDxuYW1lPkdhaW48L25hbWU+CiAgICAgIDxmbGFncz4xMzE3MTQ8L2ZsYWdzPgogICAgICA8dmFsdWUgdHlwZT0iMiI+NjQ0PC92YWx1ZT4KICAgICA8L0Jhc2ljRW50cnk+CiAgICA8L0Jhc2ljRW50cnk+CiAgICA8QmFzaWNFbnRyeT4KICAgICA8bmFtZT4xMTwvbmFtZT4KICAgICA8ZmxhZ3M+MTMxMjAyPC9mbGFncz4KICAgICA8QmFzaWNFbnRyeT4KICAgICAgPG5hbWU+R2FpbjwvbmFtZT4KICAgICAgPGZsYWdzPjEzMTcxNDwvZmxhZ3M+CiAgICAgIDx2YWx1ZSB0eXBlPSIyIj41NDI8L3ZhbHVlPgogICAgIDwvQmFzaWNFbnRyeT4KICAgIDwvQmFzaWNFbnRyeT4KICAgIDxCYXNpY0VudHJ5PgogICAgIDxuYW1lPjk8L25hbWU+CiAgICAgPGZsYWdzPjEzMTIwMjwvZmxhZ3M+CiAgICAgPEJhc2ljRW50cnk+CiAgICAgIDxuYW1lPkdhaW48L25hbWU+CiAgICAgIDxmbGFncz4xMzE3MTQ8L2ZsYWdzPgogICAgICA8dmFsdWUgdHlwZT0iMiI+Mzc1PC92YWx1ZT4KICAgICA8L0Jhc2ljRW50cnk+CiAgICA8L0Jhc2ljRW50cnk+CiAgIDwvQmFzaWNFbnRyeT4KICAgPEJhc2ljRW50cnk+CiAgICA8bmFtZT5DaGFubmVsczwvbmFtZT4KICAgIDxmbGFncz4xMzEyMDI8L2ZsYWdzPgogICAgPEJhc2ljRW50cnk+CiAgICAgPG5hbWU+RlNDPC9uYW1lPgogICAgIDxmbGFncz4xMzE3MTQ8L2ZsYWdzPgogICAgIDx2YWx1ZSB0eXBlPSIyIj41PC92YWx1ZT4KICAgICA8QmFzaWNFbnRyeT4KICAgICAgPG5hbWU+QWN0aXZlPC9uYW1lPgogICAgICA8ZmxhZ3M+MTMxNDU4PC9mbGFncz4KICAgICAgPHZhbHVlIHR5cGU9IjEiPjE8L3ZhbHVlPgogICAgIDwvQmFzaWNFbnRyeT4KICAgICA8QmFzaWNFbnRyeT4KICAgICAgPG5hbWU+TW9kZTwvbmFtZT4KICAgICAgPGZsYWdzPjEzMTk3MDwvZmxhZ3M+CiAgICAgIDx2YWx1ZSB0eXBlPSIzIj5saW48L3ZhbHVlPgogICAgIDwvQmFzaWNFbnRyeT4KICAgICA8QmFzaWNFbnRyeT4KICAgICAgPG5hbWU+VHJpZ2dlckxldmVsPC9uYW1lPgogICAgICA8ZmxhZ3M+MTMyOTk0PC9mbGFncz4KICAgICAgPHZhbHVlIHR5cGU9IjciPjE1LjkxODcxMzU3PC92YWx1ZT4KICAgICA8L0Jhc2ljRW50cnk+CiAgICAgPEJhc2ljRW50cnk+CiAgICAgIDxuYW1lPlVzZXJOYW1lPC9uYW1lPgogICAgICA8ZmxhZ3M+MTMxOTcwPC9mbGFncz4KICAgICAgPHZhbHVlIHR5cGU9IjMiPkZTQzwvdmFsdWU+CiAgICAgPC9CYXNpY0VudHJ5PgogICAgPC9CYXNpY0VudHJ5PgogICAgPEJhc2ljRW50cnk+CiAgICAgPG5hbWU+U1NDPC9uYW1lPgogICAgIDxmbGFncz4xMzE3MTQ8L2ZsYWdzPgogICAgIDx2YWx1ZSB0eXBlPSIyIj4yPC92YWx1ZT4KICAgICA8QmFzaWNFbnRyeT4KICAgICAgPG5hbWU+QWN0aXZlPC9uYW1lPgogICAgICA8ZmxhZ3M+MTMxNDU4PC9mbGFncz4KICAgICAgPHZhbHVlIHR5cGU9IjEiPjE8L3ZhbHVlPgogICAgIDwvQmFzaWNFbnRyeT4KICAgICA8QmFzaWNFbnRyeT4KICAgICAgPG5hbWU+TW9kZTwvbmFtZT4KICAgICAgPGZsYWdzPjEzMTk3MDwvZmxhZ3M+CiAgICAgIDx2YWx1ZSB0eXBlPSIzIj5saW48L3ZhbHVlPgogICAgIDwvQmFzaWNFbnRyeT4KICAgICA8QmFzaWNFbnRyeT4KICAgICAgPG5hbWU+VHJpZ2dlckxldmVsPC9uYW1lPgogICAgICA8ZmxhZ3M+MTMyOTk0PC9mbGFncz4KICAgICAgPHZhbHVlIHR5cGU9IjciPjA8L3ZhbHVlPgogICAgIDwvQmFzaWNFbnRyeT4KICAgICA8QmFzaWNFbnRyeT4KICAgICAgPG5hbWU+VXNlck5hbWU8L25hbWU+CiAgICAgIDxmbGFncz4xMzE5NzA8L2ZsYWdzPgogICAgICA8dmFsdWUgdHlwZT0iMyI+U1NDPC92YWx1ZT4KICAgICA8L0Jhc2ljRW50cnk+CiAgICA8L0Jhc2ljRW50cnk+CiAgICA8QmFzaWNFbnRyeT4KICAgICA8bmFtZT5WMTwvbmFtZT4KICAgICA8ZmxhZ3M+MTMxNzE0PC9mbGFncz4KICAgICA8dmFsdWUgdHlwZT0iMiI+NDwvdmFsdWU+CiAgICAgPEJhc2ljRW50cnk+CiAgICAgIDxuYW1lPkFjdGl2ZTwvbmFtZT4KICAgICAgPGZsYWdzPjEzMTQ1ODwvZmxhZ3M+CiAgICAgIDx2YWx1ZSB0eXBlPSIxIj4xPC92YWx1ZT4KICAgICA8L0Jhc2ljRW50cnk+CiAgICAgPEJhc2ljRW50cnk+CiAgICAgIDxuYW1lPk1vZGU8L25hbWU+CiAgICAgIDxmbGFncz4xMzE5NzA8L2ZsYWdzPgogICAgICA8dmFsdWUgdHlwZT0iMyI+aGxvZzwvdmFsdWU+CiAgICAgPC9CYXNpY0VudHJ5PgogICAgIDxCYXNpY0VudHJ5PgogICAgICA8bmFtZT5UcmlnZ2VyTGV2ZWw8L25hbWU+CiAgICAgIDxmbGFncz4xMzI5OTQ8L2ZsYWdzPgogICAgICA8dmFsdWUgdHlwZT0iNyI+MDwvdmFsdWU+CiAgICAgPC9CYXNpY0VudHJ5PgogICAgIDxCYXNpY0VudHJ5PgogICAgICA8bmFtZT5Vc2VyTmFtZTwvbmFtZT4KICAgICAgPGZsYWdzPjEzMTk3MDwvZmxhZ3M+CiAgICAgIDx2YWx1ZSB0eXBlPSIzIj5WaW9CbHVlPC92YWx1ZT4KICAgICA8L0Jhc2ljRW50cnk+CiAgICA8L0Jhc2ljRW50cnk+CiAgICA8QmFzaWNFbnRyeT4KICAgICA8bmFtZT5WMjwvbmFtZT4KICAgICA8ZmxhZ3M+MTMxNzE0PC9mbGFncz4KICAgICA8dmFsdWUgdHlwZT0iMiI+MzwvdmFsdWU+CiAgICAgPEJhc2ljRW50cnk+CiAgICAgIDxuYW1lPkFjdGl2ZTwvbmFtZT4KICAgICAgPGZsYWdzPjEzMTQ1ODwvZmxhZ3M+CiAgICAgIDx2YWx1ZSB0eXBlPSIxIj4wPC92YWx1ZT4KICAgICA8L0Jhc2ljRW50cnk+CiAgICAgPEJhc2ljRW50cnk+CiAgICAgIDxuYW1lPk1vZGU8L25hbWU+CiAgICAgIDxmbGFncz4xMzE5NzA8L2ZsYWdzPgogICAgICA8dmFsdWUgdHlwZT0iMyI+aGxvZzwvdmFsdWU+CiAgICAgPC9CYXNpY0VudHJ5PgogICAgIDxCYXNpY0VudHJ5PgogICAgICA8bmFtZT5UcmlnZ2VyTGV2ZWw8L25hbWU+CiAgICAgIDxmbGFncz4xMzI5OTQ8L2ZsYWdzPgogICAgICA8dmFsdWUgdHlwZT0iNyI+MDwvdmFsdWU+CiAgICAgPC9CYXNpY0VudHJ5PgogICAgIDxCYXNpY0VudHJ5PgogICAgICA8bmFtZT5Vc2VyTmFtZTwvbmFtZT4KICAgICAgPGZsYWdzPjEzMTk3MDwvZmxhZ3M+CiAgICAgIDx2YWx1ZSB0eXBlPSIzIj5WaW9HcmVlbjwvdmFsdWU+CiAgICAgPC9CYXNpY0VudHJ5PgogICAgPC9CYXNpY0VudHJ5PgogICAgPEJhc2ljRW50cnk+CiAgICAgPG5hbWU+QjE8L25hbWU+CiAgICAgPGZsYWdzPjEzMTcxNDwvZmxhZ3M+CiAgICAgPHZhbHVlIHR5cGU9IjIiPjk8L3ZhbHVlPgogICAgIDxCYXNpY0VudHJ5PgogICAgICA8bmFtZT5BY3RpdmU8L25hbWU+CiAgICAgIDxmbGFncz4xMzE0NTg8L2ZsYWdzPgogICAgICA8dmFsdWUgdHlwZT0iMSI+MTwvdmFsdWU+CiAgICAgPC9CYXNpY0VudHJ5PgogICAgIDxCYXNpY0VudHJ5PgogICAgICA8bmFtZT5Nb2RlPC9uYW1lPgogICAgICA8ZmxhZ3M+MTMxOTcwPC9mbGFncz4KICAgICAgPHZhbHVlIHR5cGU9IjMiPmhsb2c8L3ZhbHVlPgogICAgIDwvQmFzaWNFbnRyeT4KICAgICA8QmFzaWNFbnRyeT4KICAgICAgPG5hbWU+VHJpZ2dlckxldmVsPC9uYW1lPgogICAgICA8ZmxhZ3M+MTMyOTk0PC9mbGFncz4KICAgICAgPHZhbHVlIHR5cGU9IjciPjEwPC92YWx1ZT4KICAgICA8L0Jhc2ljRW50cnk+CiAgICAgPEJhc2ljRW50cnk+CiAgICAgIDxuYW1lPlVzZXJOYW1lPC9uYW1lPgogICAgICA8ZmxhZ3M+MTMxOTcwPC9mbGFncz4KICAgICAgPHZhbHVlIHR5cGU9IjMiPkZJVEM8L3ZhbHVlPgogICAgIDwvQmFzaWNFbnRyeT4KICAgIDwvQmFzaWNFbnRyeT4KICAgIDxCYXNpY0VudHJ5PgogICAgIDxuYW1lPkIyPC9uYW1lPgogICAgIDxmbGFncz4xMzE3MTQ8L2ZsYWdzPgogICAgIDx2YWx1ZSB0eXBlPSIyIj4xPC92YWx1ZT4KICAgICA8QmFzaWNFbnRyeT4KICAgICAgPG5hbWU+QWN0aXZlPC9uYW1lPgogICAgICA8ZmxhZ3M+MTMxNDU4PC9mbGFncz4KICAgICAgPHZhbHVlIHR5cGU9IjEiPjA8L3ZhbHVlPgogICAgIDwvQmFzaWNFbnRyeT4KICAgICA8QmFzaWNFbnRyeT4KICAgICAgPG5hbWU+TW9kZTwvbmFtZT4KICAgICAgPGZsYWdzPjEzMTk3MDwvZmxhZ3M+CiAgICAgIDx2YWx1ZSB0eXBlPSIzIj5obG9nPC92YWx1ZT4KICAgICA8L0Jhc2ljRW50cnk+CiAgICAgPEJhc2ljRW50cnk+CiAgICAgIDxuYW1lPlRyaWdnZXJMZXZlbDwvbmFtZT4KICAgICAgPGZsYWdzPjEzMjk5NDwvZmxhZ3M+CiAgICAgIDx2YWx1ZSB0eXBlPSI3Ij4wPC92YWx1ZT4KICAgICA8L0Jhc2ljRW50cnk+CiAgICAgPEJhc2ljRW50cnk+CiAgICAgIDxuYW1lPlVzZXJOYW1lPC9uYW1lPgogICAgICA8ZmxhZ3M+MTMxOTcwPC9mbGFncz4KICAgICAgPHZhbHVlIHR5cGU9IjMiPlBFPC92YWx1ZT4KICAgICA8L0Jhc2ljRW50cnk+CiAgICA8L0Jhc2ljRW50cnk+CiAgICA8QmFzaWNFbnRyeT4KICAgICA8bmFtZT5CMzwvbmFtZT4KICAgICA8ZmxhZ3M+MTMxNzE0PC9mbGFncz4KICAgICA8dmFsdWUgdHlwZT0iMiI+MTE8L3ZhbHVlPgogICAgIDxCYXNpY0VudHJ5PgogICAgICA8bmFtZT5BY3RpdmU8L25hbWU+CiAgICAgIDxmbGFncz4xMzE0NTg8L2ZsYWdzPgogICAgICA8dmFsdWUgdHlwZT0iMSI+MDwvdmFsdWU+CiAgICAgPC9CYXNpY0VudHJ5PgogICAgIDxCYXNpY0VudHJ5PgogICAgICA8bmFtZT5Nb2RlPC9uYW1lPgogICAgICA8ZmxhZ3M+MTMxOTcwPC9mbGFncz4KICAgICAgPHZhbHVlIHR5cGU9IjMiPmhsb2c8L3ZhbHVlPgogICAgIDwvQmFzaWNFbnRyeT4KICAgICA8QmFzaWNFbnRyeT4KICAgICAgPG5hbWU+VHJpZ2dlckxldmVsPC9uYW1lPgogICAgICA8ZmxhZ3M+MTMyOTk0PC9mbGFncz4KICAgICAgPHZhbHVlIHR5cGU9IjciPjA8L3ZhbHVlPgogICAgIDwvQmFzaWNFbnRyeT4KICAgICA8QmFzaWNFbnRyeT4KICAgICAgPG5hbWU+VXNlck5hbWU8L25hbWU+CiAgICAgIDxmbGFncz4xMzE5NzA8L2ZsYWdzPgogICAgICA8dmFsdWUgdHlwZT0iMyI+UGVyQ1AtVmlvNzAwPC92YWx1ZT4KICAgICA8L0Jhc2ljRW50cnk+CiAgICA8L0Jhc2ljRW50cnk+CiAgICA8QmFzaWNFbnRyeT4KICAgICA8bmFtZT5CNDwvbmFtZT4KICAgICA8ZmxhZ3M+MTMxNzE0PC9mbGFncz4KICAgICA8dmFsdWUgdHlwZT0iMiI+NjwvdmFsdWU+CiAgICAgPEJhc2ljRW50cnk+CiAgICAgIDxuYW1lPkFjdGl2ZTwvbmFtZT4KICAgICAgPGZsYWdzPjEzMTQ1ODwvZmxhZ3M+CiAgICAgIDx2YWx1ZSB0eXBlPSIxIj4wPC92YWx1ZT4KICAgICA8L0Jhc2ljRW50cnk+CiAgICAgPEJhc2ljRW50cnk+CiAgICAgIDxuYW1lPk1vZGU8L25hbWU+CiAgICAgIDxmbGFncz4xMzE5NzA8L2ZsYWdzPgogICAgICA8dmFsdWUgdHlwZT0iMyI+aGxvZzwvdmFsdWU+CiAgICAgPC9CYXNpY0VudHJ5PgogICAgIDxCYXNpY0VudHJ5PgogICAgICA8bmFtZT5UcmlnZ2VyTGV2ZWw8L25hbWU+CiAgICAgIDxmbGFncz4xMzI5OTQ8L2ZsYWdzPgogICAgICA8dmFsdWUgdHlwZT0iNyI+MDwvdmFsdWU+CiAgICAgPC9CYXNpY0VudHJ5PgogICAgIDxCYXNpY0VudHJ5PgogICAgICA8bmFtZT5Vc2VyTmFtZTwvbmFtZT4KICAgICAgPGZsYWdzPjEzMTk3MDwvZmxhZ3M+CiAgICAgIDx2YWx1ZSB0eXBlPSIzIj5QRS1WaW83NzA8L3ZhbHVlPgogICAgIDwvQmFzaWNFbnRyeT4KICAgIDwvQmFzaWNFbnRyeT4KICAgIDxCYXNpY0VudHJ5PgogICAgIDxuYW1lPlIxPC9uYW1lPgogICAgIDxmbGFncz4xMzE3MTQ8L2ZsYWdzPgogICAgIDx2YWx1ZSB0eXBlPSIyIj4xMDwvdmFsdWU+CiAgICAgPEJhc2ljRW50cnk+CiAgICAgIDxuYW1lPkFjdGl2ZTwvbmFtZT4KICAgICAgPGZsYWdzPjEzMTQ1ODwvZmxhZ3M+CiAgICAgIDx2YWx1ZSB0eXBlPSIxIj4wPC92YWx1ZT4KICAgICA8L0Jhc2ljRW50cnk+CiAgICAgPEJhc2ljRW50cnk+CiAgICAgIDxuYW1lPk1vZGU8L25hbWU+CiAgICAgIDxmbGFncz4xMzE5NzA8L2ZsYWdzPgogICAgICA8dmFsdWUgdHlwZT0iMyI+aGxvZzwvdmFsdWU+CiAgICAgPC9CYXNpY0VudHJ5PgogICAgIDxCYXNpY0VudHJ5PgogICAgICA8bmFtZT5UcmlnZ2VyTGV2ZWw8L25hbWU+CiAgICAgIDxmbGFncz4xMzI5OTQ8L2ZsYWdzPgogICAgICA8dmFsdWUgdHlwZT0iNyI+MDwvdmFsdWU+CiAgICAgPC9CYXNpY0VudHJ5PgogICAgIDxCYXNpY0VudHJ5PgogICAgICA8bmFtZT5Vc2VyTmFtZTwvbmFtZT4KICAgICAgPGZsYWdzPjEzMTk3MDwvZmxhZ3M+CiAgICAgIDx2YWx1ZSB0eXBlPSIzIj5BUEM8L3ZhbHVlPgogICAgIDwvQmFzaWNFbnRyeT4KICAgIDwvQmFzaWNFbnRyeT4KICAgIDxCYXNpY0VudHJ5PgogICAgIDxuYW1lPlIyPC9uYW1lPgogICAgIDxmbGFncz4xMzE3MTQ8L2ZsYWdzPgogICAgIDx2YWx1ZSB0eXBlPSIyIj4xMjwvdmFsdWU+CiAgICAgPEJhc2ljRW50cnk+CiAgICAgIDxuYW1lPkFjdGl2ZTwvbmFtZT4KICAgICAgPGZsYWdzPjEzMTQ1ODwvZmxhZ3M+CiAgICAgIDx2YWx1ZSB0eXBlPSIxIj4wPC92YWx1ZT4KICAgICA8L0Jhc2ljRW50cnk+CiAgICAgPEJhc2ljRW50cnk+CiAgICAgIDxuYW1lPk1vZGU8L25hbWU+CiAgICAgIDxmbGFncz4xMzE5NzA8L2ZsYWdzPgogICAgICA8dmFsdWUgdHlwZT0iMyI+aGxvZzwvdmFsdWU+CiAgICAgPC9CYXNpY0VudHJ5PgogICAgIDxCYXNpY0VudHJ5PgogICAgICA8bmFtZT5UcmlnZ2VyTGV2ZWw8L25hbWU+CiAgICAgIDxmbGFncz4xMzI5OTQ8L2ZsYWdzPgogICAgICA8dmFsdWUgdHlwZT0iNyI+MDwvdmFsdWU+CiAgICAgPC9CYXNpY0VudHJ5PgogICAgIDxCYXNpY0VudHJ5PgogICAgICA8bmFtZT5Vc2VyTmFtZTwvbmFtZT4KICAgICAgPGZsYWdzPjEzMTk3MDwvZmxhZ3M+CiAgICAgIDx2YWx1ZSB0eXBlPSIzIj5BUEMtVmlvNzcwPC92YWx1ZT4KICAgICA8L0Jhc2ljRW50cnk+CiAgICA8L0Jhc2ljRW50cnk+CiAgIDwvQmFzaWNFbnRyeT4KICAgPEJhc2ljRW50cnk+CiAgICA8bmFtZT5QYXJhbWV0ZXJzPC9uYW1lPgogICAgPGZsYWdzPjEzMTIwMjwvZmxhZ3M+CiAgICA8QmFzaWNFbnRyeT4KICAgICA8bmFtZT5IRFI8L25hbWU+CiAgICAgPGZsYWdzPjEzMTcxNDwvZmxhZ3M+CiAgICAgPHZhbHVlIHR5cGU9IjIiPjA8L3ZhbHVlPgogICAgIDxCYXNpY0VudHJ5PgogICAgICA8bmFtZT5UaW1lPC9uYW1lPgogICAgICA8ZmxhZ3M+MTMxNDU4PC9mbGFncz4KICAgICAgPHZhbHVlIHR5cGU9IjEiPjE8L3ZhbHVlPgogICAgICA8QmFzaWNFbnRyeT4KICAgICAgIDxuYW1lPlVzZXJkZWZOYW1lPC9uYW1lPgogICAgICAgPGZsYWdzPjEzMTk3MDwvZmxhZ3M+CiAgICAgICA8dmFsdWUgdHlwZT0iMyI+VGltZTwvdmFsdWU+CiAgICAgIDwvQmFzaWNFbnRyeT4KICAgICA8L0Jhc2ljRW50cnk+CiAgICAgPEJhc2ljRW50cnk+CiAgICAgIDxuYW1lPkNyRXZDb3VudDwvbmFtZT4KICAgICAgPGZsYWdzPjEzMTQ1ODwvZmxhZ3M+CiAgICAgIDx2YWx1ZSB0eXBlPSIxIj4xPC92YWx1ZT4KICAgICAgPEJhc2ljRW50cnk+CiAgICAgICA8bmFtZT5Vc2VyZGVmTmFtZTwvbmFtZT4KICAgICAgIDxmbGFncz4xMzE5NzA8L2ZsYWdzPgogICAgICAgPHZhbHVlIHR5cGU9IjMiPjwvdmFsdWU+CiAgICAgIDwvQmFzaWNFbnRyeT4KICAgICA8L0Jhc2ljRW50cnk+CiAgICAgPEJhc2ljRW50cnk+CiAgICAgIDxuYW1lPlNuZEV2Q291bnQ8L25hbWU+CiAgICAgIDxmbGFncz4xMzE0NTg8L2ZsYWdzPgogICAgICA8dmFsdWUgdHlwZT0iMSI+MTwvdmFsdWU+CiAgICAgIDxCYXNpY0VudHJ5PgogICAgICAgPG5hbWU+VXNlcmRlZk5hbWU8L25hbWU+CiAgICAgICA8ZmxhZ3M+MTMxOTcwPC9mbGFncz4KICAgICAgIDx2YWx1ZSB0eXBlPSIzIj48L3ZhbHVlPgogICAgICA8L0Jhc2ljRW50cnk+CiAgICAgPC9CYXNpY0VudHJ5PgogICAgIDxCYXNpY0VudHJ5PgogICAgICA8bmFtZT5Hcm91cDwvbmFtZT4KICAgICAgPGZsYWdzPjEzMTQ1ODwvZmxhZ3M+CiAgICAgIDx2YWx1ZSB0eXBlPSIxIj4wPC92YWx1ZT4KICAgICAgPEJhc2ljRW50cnk+CiAgICAgICA8bmFtZT5Vc2VyZGVmTmFtZTwvbmFtZT4KICAgICAgIDxmbGFncz4xMzE5NzA8L2ZsYWdzPgogICAgICAgPHZhbHVlIHR5cGU9IjMiPkdyb3VwPC92YWx1ZT4KICAgICAgPC9CYXNpY0VudHJ5PgogICAgIDwvQmFzaWNFbnRyeT4KICAgICA8QmFzaWNFbnRyeT4KICAgICAgPG5hbWU+Vm9sdW1lPC9uYW1lPgogICAgICA8ZmxhZ3M+MTMxNDU4PC9mbGFncz4KICAgICAgPHZhbHVlIHR5cGU9IjEiPjE8L3ZhbHVlPgogICAgICA8QmFzaWNFbnRyeT4KICAgICAgIDxuYW1lPlVzZXJkZWZOYW1lPC9uYW1lPgogICAgICAgPGZsYWdzPjEzMTk3MDwvZmxhZ3M+CiAgICAgICA8dmFsdWUgdHlwZT0iMyI+Vm9sdW1lPC92YWx1ZT4KICAgICAgPC9CYXNpY0VudHJ5PgogICAgIDwvQmFzaWNFbnRyeT4KICAgIDwvQmFzaWNFbnRyeT4KICAgIDxCYXNpY0VudHJ5PgogICAgIDxuYW1lPkZTQzwvbmFtZT4KICAgICA8ZmxhZ3M+MTMxMjAyPC9mbGFncz4KICAgICA8QmFzaWNFbnRyeT4KICAgICAgPG5hbWU+QXJlYTwvbmFtZT4KICAgICAgPGZsYWdzPjEzMTQ1ODwvZmxhZ3M+CiAgICAgIDx2YWx1ZSB0eXBlPSIxIj4xPC92YWx1ZT4KICAgICAgPEJhc2ljRW50cnk+CiAgICAgICA8bmFtZT5Vc2VyZGVmTmFtZTwvbmFtZT4KICAgICAgIDxmbGFncz4xMzE5NzA8L2ZsYWdzPgogICAgICAgPHZhbHVlIHR5cGU9IjMiPjwvdmFsdWU+CiAgICAgIDwvQmFzaWNFbnRyeT4KICAgICA8L0Jhc2ljRW50cnk+CiAgICAgPEJhc2ljRW50cnk+CiAgICAgIDxuYW1lPkhlaWdodDwvbmFtZT4KICAgICAgPGZsYWdzPjEzMTQ1ODwvZmxhZ3M+CiAgICAgIDx2YWx1ZSB0eXBlPSIxIj4xPC92YWx1ZT4KICAgICAgPEJhc2ljRW50cnk+CiAgICAgICA8bmFtZT5Vc2VyZGVmTmFtZTwvbmFtZT4KICAgICAgIDxmbGFncz4xMzE5NzA8L2ZsYWdzPgogICAgICAgPHZhbHVlIHR5cGU9IjMiPjwvdmFsdWU+CiAgICAgIDwvQmFzaWNFbnRyeT4KICAgICA8L0Jhc2ljRW50cnk+CiAgICAgPEJhc2ljRW50cnk+CiAgICAgIDxuYW1lPldpZHRoPC9uYW1lPgogICAgICA8ZmxhZ3M+MTMxNDU4PC9mbGFncz4KICAgICAgPHZhbHVlIHR5cGU9IjEiPjE8L3ZhbHVlPgogICAgICA8QmFzaWNFbnRyeT4KICAgICAgIDxuYW1lPlVzZXJkZWZOYW1lPC9uYW1lPgogICAgICAgPGZsYWdzPjEzMTk3MDwvZmxhZ3M+CiAgICAgICA8dmFsdWUgdHlwZT0iMyI+PC92YWx1ZT4KICAgICAgPC9CYXNpY0VudHJ5PgogICAgIDwvQmFzaWNFbnRyeT4KICAgIDwvQmFzaWNFbnRyeT4KICAgIDxCYXNpY0VudHJ5PgogICAgIDxuYW1lPlNTQzwvbmFtZT4KICAgICA8ZmxhZ3M+MTMxMjAyPC9mbGFncz4KICAgICA8QmFzaWNFbnRyeT4KICAgICAgPG5hbWU+QXJlYTwvbmFtZT4KICAgICAgPGZsYWdzPjEzMTQ1ODwvZmxhZ3M+CiAgICAgIDx2YWx1ZSB0eXBlPSIxIj4xPC92YWx1ZT4KICAgICAgPEJhc2ljRW50cnk+CiAgICAgICA8bmFtZT5Vc2VyZGVmTmFtZTwvbmFtZT4KICAgICAgIDxmbGFncz4xMzE5NzA8L2ZsYWdzPgogICAgICAgPHZhbHVlIHR5cGU9IjMiPjwvdmFsdWU+CiAgICAgIDwvQmFzaWNFbnRyeT4KICAgICA8L0Jhc2ljRW50cnk+CiAgICAgPEJhc2ljRW50cnk+CiAgICAgIDxuYW1lPkhlaWdodDwvbmFtZT4KICAgICAgPGZsYWdzPjEzMTQ1ODwvZmxhZ3M+CiAgICAgIDx2YWx1ZSB0eXBlPSIxIj4xPC92YWx1ZT4KICAgICAgPEJhc2ljRW50cnk+CiAgICAgICA8bmFtZT5Vc2VyZGVmTmFtZTwvbmFtZT4KICAgICAgIDxmbGFncz4xMzE5NzA8L2ZsYWdzPgogICAgICAgPHZhbHVlIHR5cGU9IjMiPjwvdmFsdWU+CiAgICAgIDwvQmFzaWNFbnRyeT4KICAgICA8L0Jhc2ljRW50cnk+CiAgICAgPEJhc2ljRW50cnk+CiAgICAgIDxuYW1lPldpZHRoPC9uYW1lPgogICAgICA8ZmxhZ3M+MTMxNDU4PC9mbGFncz4KICAgICAgPHZhbHVlIHR5cGU9IjEiPjE8L3ZhbHVlPgogICAgICA8QmFzaWNFbnRyeT4KICAgICAgIDxuYW1lPlVzZXJkZWZOYW1lPC9uYW1lPgogICAgICAgPGZsYWdzPjEzMTk3MDwvZmxhZ3M+CiAgICAgICA8dmFsdWUgdHlwZT0iMyI+PC92YWx1ZT4KICAgICAgPC9CYXNpY0VudHJ5PgogICAgIDwvQmFzaWNFbnRyeT4KICAgIDwvQmFzaWNFbnRyeT4KICAgIDxCYXNpY0VudHJ5PgogICAgIDxuYW1lPlYxPC9uYW1lPgogICAgIDxmbGFncz4xMzEyMDI8L2ZsYWdzPgogICAgIDxCYXNpY0VudHJ5PgogICAgICA8bmFtZT5BcmVhPC9uYW1lPgogICAgICA8ZmxhZ3M+MTMxNDU4PC9mbGFncz4KICAgICAgPHZhbHVlIHR5cGU9IjEiPjE8L3ZhbHVlPgogICAgICA8QmFzaWNFbnRyeT4KICAgICAgIDxuYW1lPlVzZXJkZWZOYW1lPC9uYW1lPgogICAgICAgPGZsYWdzPjEzMTk3MDwvZmxhZ3M+CiAgICAgICA8dmFsdWUgdHlwZT0iMyI+PC92YWx1ZT4KICAgICAgPC9CYXNpY0VudHJ5PgogICAgIDwvQmFzaWNFbnRyeT4KICAgICA8QmFzaWNFbnRyeT4KICAgICAgPG5hbWU+SGVpZ2h0PC9uYW1lPgogICAgICA8ZmxhZ3M+MTMxNDU4PC9mbGFncz4KICAgICAgPHZhbHVlIHR5cGU9IjEiPjE8L3ZhbHVlPgogICAgICA8QmFzaWNFbnRyeT4KICAgICAgIDxuYW1lPlVzZXJkZWZOYW1lPC9uYW1lPgogICAgICAgPGZsYWdzPjEzMTk3MDwvZmxhZ3M+CiAgICAgICA8dmFsdWUgdHlwZT0iMyI+PC92YWx1ZT4KICAgICAgPC9CYXNpY0VudHJ5PgogICAgIDwvQmFzaWNFbnRyeT4KICAgICA8QmFzaWNFbnRyeT4KICAgICAgPG5hbWU+V2lkdGg8L25hbWU+CiAgICAgIDxmbGFncz4xMzE0NTg8L2ZsYWdzPgogICAgICA8dmFsdWUgdHlwZT0iMSI+MTwvdmFsdWU+CiAgICAgIDxCYXNpY0VudHJ5PgogICAgICAgPG5hbWU+VXNlcmRlZk5hbWU8L25hbWU+CiAgICAgICA8ZmxhZ3M+MTMxOTcwPC9mbGFncz4KICAgICAgIDx2YWx1ZSB0eXBlPSIzIj48L3ZhbHVlPgogICAgICA8L0Jhc2ljRW50cnk+CiAgICAgPC9CYXNpY0VudHJ5PgogICAgPC9CYXNpY0VudHJ5PgogICAgPEJhc2ljRW50cnk+CiAgICAgPG5hbWU+VjI8L25hbWU+CiAgICAgPGZsYWdzPjEzMTIwMjwvZmxhZ3M+CiAgICAgPEJhc2ljRW50cnk+CiAgICAgIDxuYW1lPkFyZWE8L25hbWU+CiAgICAgIDxmbGFncz4xMzE0NTg8L2ZsYWdzPgogICAgICA8dmFsdWUgdHlwZT0iMSI+MTwvdmFsdWU+CiAgICAgIDxCYXNpY0VudHJ5PgogICAgICAgPG5hbWU+VXNlcmRlZk5hbWU8L25hbWU+CiAgICAgICA8ZmxhZ3M+MTMxOTcwPC9mbGFncz4KICAgICAgIDx2YWx1ZSB0eXBlPSIzIj48L3ZhbHVlPgogICAgICA8L0Jhc2ljRW50cnk+CiAgICAgPC9CYXNpY0VudHJ5PgogICAgIDxCYXNpY0VudHJ5PgogICAgICA8bmFtZT5IZWlnaHQ8L25hbWU+CiAgICAgIDxmbGFncz4xMzE0NTg8L2ZsYWdzPgogICAgICA8dmFsdWUgdHlwZT0iMSI+MTwvdmFsdWU+CiAgICAgIDxCYXNpY0VudHJ5PgogICAgICAgPG5hbWU+VXNlcmRlZk5hbWU8L25hbWU+CiAgICAgICA8ZmxhZ3M+MTMxOTcwPC9mbGFncz4KICAgICAgIDx2YWx1ZSB0eXBlPSIzIj48L3ZhbHVlPgogICAgICA8L0Jhc2ljRW50cnk+CiAgICAgPC9CYXNpY0VudHJ5PgogICAgIDxCYXNpY0VudHJ5PgogICAgICA8bmFtZT5XaWR0aDwvbmFtZT4KICAgICAgPGZsYWdzPjEzMTQ1ODwvZmxhZ3M+CiAgICAgIDx2YWx1ZSB0eXBlPSIxIj4xPC92YWx1ZT4KICAgICAgPEJhc2ljRW50cnk+CiAgICAgICA8bmFtZT5Vc2VyZGVmTmFtZTwvbmFtZT4KICAgICAgIDxmbGFncz4xMzE5NzA8L2ZsYWdzPgogICAgICAgPHZhbHVlIHR5cGU9IjMiPjwvdmFsdWU+CiAgICAgIDwvQmFzaWNFbnRyeT4KICAgICA8L0Jhc2ljRW50cnk+CiAgICA8L0Jhc2ljRW50cnk+CiAgICA8QmFzaWNFbnRyeT4KICAgICA8bmFtZT5CMTwvbmFtZT4KICAgICA8ZmxhZ3M+MTMxMjAyPC9mbGFncz4KICAgICA8QmFzaWNFbnRyeT4KICAgICAgPG5hbWU+QXJlYTwvbmFtZT4KICAgICAgPGZsYWdzPjEzMTQ1ODwvZmxhZ3M+CiAgICAgIDx2YWx1ZSB0eXBlPSIxIj4xPC92YWx1ZT4KICAgICAgPEJhc2ljRW50cnk+CiAgICAgICA8bmFtZT5Vc2VyZGVmTmFtZTwvbmFtZT4KICAgICAgIDxmbGFncz4xMzE5NzA8L2ZsYWdzPgogICAgICAgPHZhbHVlIHR5cGU9IjMiPjwvdmFsdWU+CiAgICAgIDwvQmFzaWNFbnRyeT4KICAgICA8L0Jhc2ljRW50cnk+CiAgICAgPEJhc2ljRW50cnk+CiAgICAgIDxuYW1lPkhlaWdodDwvbmFtZT4KICAgICAgPGZsYWdzPjEzMTQ1ODwvZmxhZ3M+CiAgICAgIDx2YWx1ZSB0eXBlPSIxIj4xPC92YWx1ZT4KICAgICAgPEJhc2ljRW50cnk+CiAgICAgICA8bmFtZT5Vc2VyZGVmTmFtZTwvbmFtZT4KICAgICAgIDxmbGFncz4xMzE5NzA8L2ZsYWdzPgogICAgICAgPHZhbHVlIHR5cGU9IjMiPjwvdmFsdWU+CiAgICAgIDwvQmFzaWNFbnRyeT4KICAgICA8L0Jhc2ljRW50cnk+CiAgICAgPEJhc2ljRW50cnk+CiAgICAgIDxuYW1lPldpZHRoPC9uYW1lPgogICAgICA8ZmxhZ3M+MTMxNDU4PC9mbGFncz4KICAgICAgPHZhbHVlIHR5cGU9IjEiPjE8L3ZhbHVlPgogICAgICA8QmFzaWNFbnRyeT4KICAgICAgIDxuYW1lPlVzZXJkZWZOYW1lPC9uYW1lPgogICAgICAgPGZsYWdzPjEzMTk3MDwvZmxhZ3M+CiAgICAgICA8dmFsdWUgdHlwZT0iMyI+PC92YWx1ZT4KICAgICAgPC9CYXNpY0VudHJ5PgogICAgIDwvQmFzaWNFbnRyeT4KICAgIDwvQmFzaWNFbnRyeT4KICAgIDxCYXNpY0VudHJ5PgogICAgIDxuYW1lPkIyPC9uYW1lPgogICAgIDxmbGFncz4xMzEyMDI8L2ZsYWdzPgogICAgIDxCYXNpY0VudHJ5PgogICAgICA8bmFtZT5BcmVhPC9uYW1lPgogICAgICA8ZmxhZ3M+MTMxNDU4PC9mbGFncz4KICAgICAgPHZhbHVlIHR5cGU9IjEiPjE8L3ZhbHVlPgogICAgICA8QmFzaWNFbnRyeT4KICAgICAgIDxuYW1lPlVzZXJkZWZOYW1lPC9uYW1lPgogICAgICAgPGZsYWdzPjEzMTk3MDwvZmxhZ3M+CiAgICAgICA8dmFsdWUgdHlwZT0iMyI+PC92YWx1ZT4KICAgICAgPC9CYXNpY0VudHJ5PgogICAgIDwvQmFzaWNFbnRyeT4KICAgICA8QmFzaWNFbnRyeT4KICAgICAgPG5hbWU+SGVpZ2h0PC9uYW1lPgogICAgICA8ZmxhZ3M+MTMxNDU4PC9mbGFncz4KICAgICAgPHZhbHVlIHR5cGU9IjEiPjE8L3ZhbHVlPgogICAgICA8QmFzaWNFbnRyeT4KICAgICAgIDxuYW1lPlVzZXJkZWZOYW1lPC9uYW1lPgogICAgICAgPGZsYWdzPjEzMTk3MDwvZmxhZ3M+CiAgICAgICA8dmFsdWUgdHlwZT0iMyI+PC92YWx1ZT4KICAgICAgPC9CYXNpY0VudHJ5PgogICAgIDwvQmFzaWNFbnRyeT4KICAgICA8QmFzaWNFbnRyeT4KICAgICAgPG5hbWU+V2lkdGg8L25hbWU+CiAgICAgIDxmbGFncz4xMzE0NTg8L2ZsYWdzPgogICAgICA8dmFsdWUgdHlwZT0iMSI+MTwvdmFsdWU+CiAgICAgIDxCYXNpY0VudHJ5PgogICAgICAgPG5hbWU+VXNlcmRlZk5hbWU8L25hbWU+CiAgICAgICA8ZmxhZ3M+MTMxOTcwPC9mbGFncz4KICAgICAgIDx2YWx1ZSB0eXBlPSIzIj48L3ZhbHVlPgogICAgICA8L0Jhc2ljRW50cnk+CiAgICAgPC9CYXNpY0VudHJ5PgogICAgPC9CYXNpY0VudHJ5PgogICAgPEJhc2ljRW50cnk+CiAgICAgPG5hbWU+QjM8L25hbWU+CiAgICAgPGZsYWdzPjEzMTIwMjwvZmxhZ3M+CiAgICAgPEJhc2ljRW50cnk+CiAgICAgIDxuYW1lPkFyZWE8L25hbWU+CiAgICAgIDxmbGFncz4xMzE0NTg8L2ZsYWdzPgogICAgICA8dmFsdWUgdHlwZT0iMSI+MTwvdmFsdWU+CiAgICAgIDxCYXNpY0VudHJ5PgogICAgICAgPG5hbWU+VXNlcmRlZk5hbWU8L25hbWU+CiAgICAgICA8ZmxhZ3M+MTMxOTcwPC9mbGFncz4KICAgICAgIDx2YWx1ZSB0eXBlPSIzIj48L3ZhbHVlPgogICAgICA8L0Jhc2ljRW50cnk+CiAgICAgPC9CYXNpY0VudHJ5PgogICAgIDxCYXNpY0VudHJ5PgogICAgICA8bmFtZT5IZWlnaHQ8L25hbWU+CiAgICAgIDxmbGFncz4xMzE0NTg8L2ZsYWdzPgogICAgICA8dmFsdWUgdHlwZT0iMSI+MTwvdmFsdWU+CiAgICAgIDxCYXNpY0VudHJ5PgogICAgICAgPG5hbWU+VXNlcmRlZk5hbWU8L25hbWU+CiAgICAgICA8ZmxhZ3M+MTMxOTcwPC9mbGFncz4KICAgICAgIDx2YWx1ZSB0eXBlPSIzIj48L3ZhbHVlPgogICAgICA8L0Jhc2ljRW50cnk+CiAgICAgPC9CYXNpY0VudHJ5PgogICAgIDxCYXNpY0VudHJ5PgogICAgICA8bmFtZT5XaWR0aDwvbmFtZT4KICAgICAgPGZsYWdzPjEzMTQ1ODwvZmxhZ3M+CiAgICAgIDx2YWx1ZSB0eXBlPSIxIj4xPC92YWx1ZT4KICAgICAgPEJhc2ljRW50cnk+CiAgICAgICA8bmFtZT5Vc2VyZGVmTmFtZTwvbmFtZT4KICAgICAgIDxmbGFncz4xMzE5NzA8L2ZsYWdzPgogICAgICAgPHZhbHVlIHR5cGU9IjMiPjwvdmFsdWU+CiAgICAgIDwvQmFzaWNFbnRyeT4KICAgICA8L0Jhc2ljRW50cnk+CiAgICA8L0Jhc2ljRW50cnk+CiAgICA8QmFzaWNFbnRyeT4KICAgICA8bmFtZT5CNDwvbmFtZT4KICAgICA8ZmxhZ3M+MTMxMjAyPC9mbGFncz4KICAgICA8QmFzaWNFbnRyeT4KICAgICAgPG5hbWU+QXJlYTwvbmFtZT4KICAgICAgPGZsYWdzPjEzMTQ1ODwvZmxhZ3M+CiAgICAgIDx2YWx1ZSB0eXBlPSIxIj4xPC92YWx1ZT4KICAgICAgPEJhc2ljRW50cnk+CiAgICAgICA8bmFtZT5Vc2VyZGVmTmFtZTwvbmFtZT4KICAgICAgIDxmbGFncz4xMzE5NzA8L2ZsYWdzPgogICAgICAgPHZhbHVlIHR5cGU9IjMiPjwvdmFsdWU+CiAgICAgIDwvQmFzaWNFbnRyeT4KICAgICA8L0Jhc2ljRW50cnk+CiAgICAgPEJhc2ljRW50cnk+CiAgICAgIDxuYW1lPkhlaWdodDwvbmFtZT4KICAgICAgPGZsYWdzPjEzMTQ1ODwvZmxhZ3M+CiAgICAgIDx2YWx1ZSB0eXBlPSIxIj4xPC92YWx1ZT4KICAgICAgPEJhc2ljRW50cnk+CiAgICAgICA8bmFtZT5Vc2VyZGVmTmFtZTwvbmFtZT4KICAgICAgIDxmbGFncz4xMzE5NzA8L2ZsYWdzPgogICAgICAgPHZhbHVlIHR5cGU9IjMiPjwvdmFsdWU+CiAgICAgIDwvQmFzaWNFbnRyeT4KICAgICA8L0Jhc2ljRW50cnk+CiAgICAgPEJhc2ljRW50cnk+CiAgICAgIDxuYW1lPldpZHRoPC9uYW1lPgogICAgICA8ZmxhZ3M+MTMxNDU4PC9mbGFncz4KICAgICAgPHZhbHVlIHR5cGU9IjEiPjE8L3ZhbHVlPgogICAgICA8QmFzaWNFbnRyeT4KICAgICAgIDxuYW1lPlVzZXJkZWZOYW1lPC9uYW1lPgogICAgICAgPGZsYWdzPjEzMTk3MDwvZmxhZ3M+CiAgICAgICA8dmFsdWUgdHlwZT0iMyI+PC92YWx1ZT4KICAgICAgPC9CYXNpY0VudHJ5PgogICAgIDwvQmFzaWNFbnRyeT4KICAgIDwvQmFzaWNFbnRyeT4KICAgIDxCYXNpY0VudHJ5PgogICAgIDxuYW1lPlIxPC9uYW1lPgogICAgIDxmbGFncz4xMzEyMDI8L2ZsYWdzPgogICAgIDxCYXNpY0VudHJ5PgogICAgICA8bmFtZT5BcmVhPC9uYW1lPgogICAgICA8ZmxhZ3M+MTMxNDU4PC9mbGFncz4KICAgICAgPHZhbHVlIHR5cGU9IjEiPjE8L3ZhbHVlPgogICAgICA8QmFzaWNFbnRyeT4KICAgICAgIDxuYW1lPlVzZXJkZWZOYW1lPC9uYW1lPgogICAgICAgPGZsYWdzPjEzMTk3MDwvZmxhZ3M+CiAgICAgICA8dmFsdWUgdHlwZT0iMyI+PC92YWx1ZT4KICAgICAgPC9CYXNpY0VudHJ5PgogICAgIDwvQmFzaWNFbnRyeT4KICAgICA8QmFzaWNFbnRyeT4KICAgICAgPG5hbWU+SGVpZ2h0PC9uYW1lPgogICAgICA8ZmxhZ3M+MTMxNDU4PC9mbGFncz4KICAgICAgPHZhbHVlIHR5cGU9IjEiPjE8L3ZhbHVlPgogICAgICA8QmFzaWNFbnRyeT4KICAgICAgIDxuYW1lPlVzZXJkZWZOYW1lPC9uYW1lPgogICAgICAgPGZsYWdzPjEzMTk3MDwvZmxhZ3M+CiAgICAgICA8dmFsdWUgdHlwZT0iMyI+PC92YWx1ZT4KICAgICAgPC9CYXNpY0VudHJ5PgogICAgIDwvQmFzaWNFbnRyeT4KICAgICA8QmFzaWNFbnRyeT4KICAgICAgPG5hbWU+V2lkdGg8L25hbWU+CiAgICAgIDxmbGFncz4xMzE0NTg8L2ZsYWdzPgogICAgICA8dmFsdWUgdHlwZT0iMSI+MTwvdmFsdWU+CiAgICAgIDxCYXNpY0VudHJ5PgogICAgICAgPG5hbWU+VXNlcmRlZk5hbWU8L25hbWU+CiAgICAgICA8ZmxhZ3M+MTMxOTcwPC9mbGFncz4KICAgICAgIDx2YWx1ZSB0eXBlPSIzIj48L3ZhbHVlPgogICAgICA8L0Jhc2ljRW50cnk+CiAgICAgPC9CYXNpY0VudHJ5PgogICAgPC9CYXNpY0VudHJ5PgogICAgPEJhc2ljRW50cnk+CiAgICAgPG5hbWU+UjI8L25hbWU+CiAgICAgPGZsYWdzPjEzMTIwMjwvZmxhZ3M+CiAgICAgPEJhc2ljRW50cnk+CiAgICAgIDxuYW1lPkFyZWE8L25hbWU+CiAgICAgIDxmbGFncz4xMzE0NTg8L2ZsYWdzPgogICAgICA8dmFsdWUgdHlwZT0iMSI+MTwvdmFsdWU+CiAgICAgIDxCYXNpY0VudHJ5PgogICAgICAgPG5hbWU+VXNlcmRlZk5hbWU8L25hbWU+CiAgICAgICA8ZmxhZ3M+MTMxOTcwPC9mbGFncz4KICAgICAgIDx2YWx1ZSB0eXBlPSIzIj48L3ZhbHVlPgogICAgICA8L0Jhc2ljRW50cnk+CiAgICAgPC9CYXNpY0VudHJ5PgogICAgIDxCYXNpY0VudHJ5PgogICAgICA8bmFtZT5IZWlnaHQ8L25hbWU+CiAgICAgIDxmbGFncz4xMzE0NTg8L2ZsYWdzPgogICAgICA8dmFsdWUgdHlwZT0iMSI+MTwvdmFsdWU+CiAgICAgIDxCYXNpY0VudHJ5PgogICAgICAgPG5hbWU+VXNlcmRlZk5hbWU8L25hbWU+CiAgICAgICA8ZmxhZ3M+MTMxOTcwPC9mbGFncz4KICAgICAgIDx2YWx1ZSB0eXBlPSIzIj48L3ZhbHVlPgogICAgICA8L0Jhc2ljRW50cnk+CiAgICAgPC9CYXNpY0VudHJ5PgogICAgIDxCYXNpY0VudHJ5PgogICAgICA8bmFtZT5XaWR0aDwvbmFtZT4KICAgICAgPGZsYWdzPjEzMTQ1ODwvZmxhZ3M+CiAgICAgIDx2YWx1ZSB0eXBlPSIxIj4xPC92YWx1ZT4KICAgICAgPEJhc2ljRW50cnk+CiAgICAgICA8bmFtZT5Vc2VyZGVmTmFtZTwvbmFtZT4KICAgICAgIDxmbGFncz4xMzE5NzA8L2ZsYWdzPgogICAgICAgPHZhbHVlIHR5cGU9IjMiPjwvdmFsdWU+CiAgICAgIDwvQmFzaWNFbnRyeT4KICAgICA8L0Jhc2ljRW50cnk+CiAgICA8L0Jhc2ljRW50cnk+CiAgIDwvQmFzaWNFbnRyeT4KICAgPEJhc2ljRW50cnk+CiAgICA8bmFtZT5MYXNlcnM8L25hbWU+CiAgICA8ZmxhZ3M+MTMxMjAyPC9mbGFncz4KICAgIDxCYXNpY0VudHJ5PgogICAgIDxuYW1lPkJsdWU8L25hbWU+CiAgICAgPGZsYWdzPjEzMTQ1ODwvZmxhZ3M+CiAgICAgPHZhbHVlIHR5cGU9IjEiPjE8L3ZhbHVlPgogICAgPC9CYXNpY0VudHJ5PgogICAgPEJhc2ljRW50cnk+CiAgICAgPG5hbWU+VXY8L25hbWU+CiAgICAgPGZsYWdzPjEzMTQ1ODwvZmxhZ3M+CiAgICAgPHZhbHVlIHR5cGU9IjEiPjE8L3ZhbHVlPgogICAgPC9CYXNpY0VudHJ5PgogICAgPEJhc2ljRW50cnk+CiAgICAgPG5hbWU+UmVkPC9uYW1lPgogICAgIDxmbGFncz4xMzE0NTg8L2ZsYWdzPgogICAgIDx2YWx1ZSB0eXBlPSIxIj4xPC92YWx1ZT4KICAgIDwvQmFzaWNFbnRyeT4KICAgPC9CYXNpY0VudHJ5PgogICA8QmFzaWNFbnRyeT4KICAgIDxuYW1lPkdhaW48L25hbWU+CiAgICA8ZmxhZ3M+MTMxMjAyPC9mbGFncz4KICAgIDxCYXNpY0VudHJ5PgogICAgIDxuYW1lPk1pbjwvbmFtZT4KICAgICA8ZmxhZ3M+MTMxNzE0PC9mbGFncz4KICAgICA8dmFsdWUgdHlwZT0iMiI+MTAwPC92YWx1ZT4KICAgIDwvQmFzaWNFbnRyeT4KICAgIDxCYXNpY0VudHJ5PgogICAgIDxuYW1lPk1heDwvbmFtZT4KICAgICA8ZmxhZ3M+MTMxNzE0PC9mbGFncz4KICAgICA8dmFsdWUgdHlwZT0iMiI+OTk5PC92YWx1ZT4KICAgIDwvQmFzaWNFbnRyeT4KICAgIDxCYXNpY0VudHJ5PgogICAgIDxuYW1lPlByZWNpc2lvbjwvbmFtZT4KICAgICA8ZmxhZ3M+MTMxNzE0PC9mbGFncz4KICAgICA8dmFsdWUgdHlwZT0iMiI+MjwvdmFsdWU+CiAgICA8L0Jhc2ljRW50cnk+CiAgIDwvQmFzaWNFbnRyeT4KICAgPEJhc2ljRW50cnk+CiAgICA8bmFtZT5UcmlnZ2VyPC9uYW1lPgogICAgPGZsYWdzPjEzMTk3MDwvZmxhZ3M+CiAgICA8dmFsdWUgdHlwZT0iMyI+RlNDPC92YWx1ZT4KICAgPC9CYXNpY0VudHJ5PgogICA8QmFzaWNFbnRyeT4KICAgIDxuYW1lPkFyZWFUcmlnZ2VyPC9uYW1lPgogICAgPGZsYWdzPjEzMTQ1ODwvZmxhZ3M+CiAgICA8dmFsdWUgdHlwZT0iMSI+MDwvdmFsdWU+CiAgIDwvQmFzaWNFbnRyeT4KICAgPEJhc2ljRW50cnk+CiAgICA8bmFtZT5TZWNvbmRhcnlUcmlnZ2VyPC9uYW1lPgogICAgPGZsYWdzPjEzMTQ1ODwvZmxhZ3M+CiAgICA8dmFsdWUgdHlwZT0iMSI+MTwvdmFsdWU+CiAgICA8QmFzaWNFbnRyeT4KICAgICA8bmFtZT5DaGFubmVsPC9uYW1lPgogICAgIDxmbGFncz4xMzE5NzA8L2ZsYWdzPgogICAgIDx2YWx1ZSB0eXBlPSIzIj5GU0M8L3ZhbHVlPgogICAgPC9CYXNpY0VudHJ5PgogICAgPEJhc2ljRW50cnk+CiAgICAgPG5hbWU+VmFsdWU8L25hbWU+CiAgICAgPGZsYWdzPjEzMTcxNDwvZmxhZ3M+CiAgICAgPHZhbHVlIHR5cGU9IjIiPjEyNTgyPC92YWx1ZT4KICAgIDwvQmFzaWNFbnRyeT4KICAgPC9CYXNpY0VudHJ5PgogICA8QmFzaWNFbnRyeT4KICAgIDxuYW1lPkJMQzwvbmFtZT4KICAgIDxmbGFncz4xMzE0NTg8L2ZsYWdzPgogICAgPHZhbHVlIHR5cGU9IjEiPjE8L3ZhbHVlPgogICA8L0Jhc2ljRW50cnk+CiAgIDxCYXNpY0VudHJ5PgogICAgPG5hbWU+U2NvcGVNb2RlPC9uYW1lPgogICAgPGZsYWdzPjEzMTcxNDwvZmxhZ3M+CiAgICA8dmFsdWUgdHlwZT0iMiI+MDwvdmFsdWU+CiAgICA8QmFzaWNFbnRyeT4KICAgICA8bmFtZT5MZW5ndGg8L25hbWU+CiAgICAgPGZsYWdzPjEzMTcxNDwvZmxhZ3M+CiAgICAgPHZhbHVlIHR5cGU9IjIiPjY0PC92YWx1ZT4KICAgIDwvQmFzaWNFbnRyeT4KICAgIDxCYXNpY0VudHJ5PgogICAgIDxuYW1lPlNhbXBsZVR5cGVJZDE8L25hbWU+CiAgICAgPGZsYWdzPjEzMTcxNDwvZmxhZ3M+CiAgICAgPHZhbHVlIHR5cGU9IjIiPjA8L3ZhbHVlPgogICAgPC9CYXNpY0VudHJ5PgogICAgPEJhc2ljRW50cnk+CiAgICAgPG5hbWU+U2FtcGxlVHlwZUlkMjwvbmFtZT4KICAgICA8ZmxhZ3M+MTMxNzE0PC9mbGFncz4KICAgICA8dmFsdWUgdHlwZT0iMiI+MjwvdmFsdWU+CiAgICA8L0Jhc2ljRW50cnk+CiAgIDwvQmFzaWNFbnRyeT4KICAgPEJhc2ljRW50cnk+CiAgICA8bmFtZT5GcGdhQ3RybFNldDwvbmFtZT4KICAgIDxmbGFncz4xMzE3MTQ8L2ZsYWdzPgogICAgPHZhbHVlIHR5cGU9IjIiPjE8L3ZhbHVlPgogICA8L0Jhc2ljRW50cnk+CiAgIDxCYXNpY0VudHJ5PgogICAgPG5hbWU+Q29uZmlndXJhdGlvbjwvbmFtZT4KICAgIDxmbGFncz4xMzE5NzA8L2ZsYWdzPgogICAgPHZhbHVlIHR5cGU9IjMiPkZMODwvdmFsdWU+CiAgIDwvQmFzaWNFbnRyeT4KICA8L0Jhc2ljRW50cnk+CiAgPEJhc2ljRW50cnk+CiAgIDxuYW1lPkNvbXBlbnNhdGlvbjwvbmFtZT4KICAgPGZsYWdzPjEzMTIwMjwvZmxhZ3M+CiAgIDxCYXNpY0VudHJ5PgogICAgPG5hbWU+TWF0cml4PC9uYW1lPgogICAgPGZsYWdzPjEzMTk3MDwvZmxhZ3M+CiAgICA8dmFsdWUgdHlwZT0iMyI+MQowCjAKMAowCjAKMAowCjAKMQowCjAKMAowCjAKMAowCjAKMQowCjAKMAowCjAKMAowCjAKMQowCjAKMAowCjAKMAowCjAKMQowCjAKMAowCjAKMAowCjAKMQowCjAKMAowCjAKMAowCjAKMQowCjAKMAowCjAKMAowCjAKMTwvdmFsdWU+CiAgIDwvQmFzaWNFbnRyeT4KICAgPEJhc2ljRW50cnk+CiAgICA8bmFtZT5BY3RpdmU8L25hbWU+CiAgICA8ZmxhZ3M+MTMxNzE0PC9mbGFncz4KICAgIDx2YWx1ZSB0eXBlPSIyIj4wPC92YWx1ZT4KICAgPC9CYXNpY0VudHJ5PgogIDwvQmFzaWNFbnRyeT4KIDwvQmFzaWNFbnRyeT4KIDxCYXNpY0VudHJ5PgogIDxuYW1lPlZhbGlkaXR5S2V5PC9uYW1lPgogIDxmbGFncz4xMzI3Mzg8L2ZsYWdzPgogIDx2YWx1ZSB0eXBlPSI2IiBzaXplPSIxMTIiPgpOd0F6QURjQU5BQmhBR0VBTkFBM0FESUFNZ0E1QURFQU1BQXpBR0VBTXdCZkFEQUFNQUF3QURBQVh3QXlBQzRBCk1RQXhBQzRBTVFBNEFERUFOd0F1QURFQU9RQTJBRElBTXdCZkFFMEFZUUJqQUhNQVVRQjFBR0VBYmdCMEFGOEEKTWdBd0FERUFPQUF4QURFQU1RQTBBQT09PC92YWx1ZT4KIDwvQmFzaWNFbnRyeT4KIDxCYXNpY0VudHJ5PgogIDxuYW1lPkNvbmZpZ1ZlcnNpb248L25hbWU+CiAgPGZsYWdzPjEzMTk3MDwvZmxhZ3M+CiAgPHZhbHVlIHR5cGU9IjMiPjAuNC4yNTwvdmFsdWU+CiA8L0Jhc2ljRW50cnk+CiA8QmFzaWNFbnRyeT4KICA8bmFtZT5GaWxlVHlwZTwvbmFtZT4KICA8ZmxhZ3M+MTMxOTcwPC9mbGFncz4KICA8dmFsdWUgdHlwZT0iMyI+RGV2aWNlPC92YWx1ZT4KIDwvQmFzaWNFbnRyeT4KIDxCYXNpY0VudHJ5PgogIDxuYW1lPkNoZWNrc3VtPC9uYW1lPgogIDxmbGFncz4xMzE4NDI8L2ZsYWdzPgogIDx2YWx1ZSB0eXBlPSIzIj5kMTRkMWUwNGJjMjY3YjhhMjBhZmQ1YzYwZDRhNGU2NjwvdmFsdWU+CiA8L0Jhc2ljRW50cnk+CjwvQmFzaWNFbnRyeT4K/@MB_ANALYSIS/PEJhc2ljRW50cnk+CiA8bmFtZT5Tb2Z0d2FyZTwvbmFtZT4KIDxmbGFncz42NTY2NjwvZmxhZ3M+CiA8QmFzaWNFbnRyeT4KICA8bmFtZT5WYWxpZGl0eUtleTwvbmFtZT4KICA8ZmxhZ3M+NjcyMDI8L2ZsYWdzPgogIDx2YWx1ZSB0eXBlPSI2IiBzaXplPSIxMTIiPgpOd0F6QURjQU5BQmhBR0VBTkFBM0FESUFNZ0E1QURFQU1BQXpBR0VBTXdCZkFEQUFNQUF3QURBQVh3QXlBQzRBCk1RQXhBQzRBTVFBNEFERUFOd0F1QURFQU9RQTJBRElBTXdCZkFFMEFZUUJqQUhNQVVRQjFBR0VBYmdCMEFGOEEKTWdBd0FERUFPQUF4QURFQU1RQTBBQT09PC92YWx1ZT4KIDwvQmFzaWNFbnRyeT4KIDxCYXNpY0VudHJ5PgogIDxuYW1lPkNvbmZpZ1ZlcnNpb248L25hbWU+CiAgPGZsYWdzPjY2NDM0PC9mbGFncz4KICA8dmFsdWUgdHlwZT0iMyI+MC40LjI1PC92YWx1ZT4KIDwvQmFzaWNFbnRyeT4KIDxCYXNpY0VudHJ5PgogIDxuYW1lPkFuYWx5c2lzPC9uYW1lPgogIDxmbGFncz42NTY2NjwvZmxhZ3M+CiAgPEJhc2ljRW50cnk+CiAgIDxuYW1lPlZhcnM8L25hbWU+CiAgIDxmbGFncz42NTY2NjwvZmxhZ3M+CiAgIDxCYXNpY0VudHJ5PgogICAgPG5hbWU+MTwvbmFtZT4KICAgIDxmbGFncz42NTY2NjwvZmxhZ3M+CiAgICA8QmFzaWNFbnRyeT4KICAgICA8bmFtZT5TYW1wbGVzPC9uYW1lPgogICAgIDxmbGFncz42NTY2NjwvZmxhZ3M+CiAgICAgPEJhc2ljRW50cnk+CiAgICAgIDxuYW1lPlAxPC9uYW1lPgogICAgICA8ZmxhZ3M+NjYxNzg8L2ZsYWdzPgogICAgICA8dmFsdWUgdHlwZT0iMiI+MTMzPC92YWx1ZT4KICAgICAgPEJhc2ljRW50cnk+CiAgICAgICA8bmFtZT5TYW1wbGVzPC9uYW1lPgogICAgICAgPGZsYWdzPjY1NjY2PC9mbGFncz4KICAgICAgIDxCYXNpY0VudHJ5PgogICAgICAgIDxuYW1lPlAyPC9uYW1lPgogICAgICAgIDxmbGFncz42NjE3ODwvZmxhZ3M+CiAgICAgICAgPHZhbHVlIHR5cGU9IjIiPjEzNDwvdmFsdWU+CiAgICAgICAgPEJhc2ljRW50cnk+CiAgICAgICAgIDxuYW1lPlNhbXBsZXM8L25hbWU+CiAgICAgICAgIDxmbGFncz42NTY2NjwvZmxhZ3M+CiAgICAgICAgIDxCYXNpY0VudHJ5PgogICAgICAgICAgPG5hbWU+UDM8L25hbWU+CiAgICAgICAgICA8ZmxhZ3M+NjYxNzg8L2ZsYWdzPgogICAgICAgICAgPHZhbHVlIHR5cGU9IjIiPjEzNTwvdmFsdWU+CiAgICAgICAgIDwvQmFzaWNFbnRyeT4KICAgICAgICAgPEJhc2ljRW50cnk+CiAgICAgICAgICA8bmFtZT5MUjM8L25hbWU+CiAgICAgICAgICA8ZmxhZ3M+NjYxNzg8L2ZsYWdzPgogICAgICAgICAgPHZhbHVlIHR5cGU9IjIiPjA8L3ZhbHVlPgogICAgICAgICA8L0Jhc2ljRW50cnk+CiAgICAgICAgIDxCYXNpY0VudHJ5PgogICAgICAgICAgPG5hbWU+VVIzPC9uYW1lPgogICAgICAgICAgPGZsYWdzPjY2MTc4PC9mbGFncz4KICAgICAgICAgIDx2YWx1ZSB0eXBlPSIyIj4wPC92YWx1ZT4KICAgICAgICAgPC9CYXNpY0VudHJ5PgogICAgICAgICA8QmFzaWNFbnRyeT4KICAgICAgICAgIDxuYW1lPlVMMzwvbmFtZT4KICAgICAgICAgIDxmbGFncz42NjE3ODwvZmxhZ3M+CiAgICAgICAgICA8dmFsdWUgdHlwZT0iMiI+MDwvdmFsdWU+CiAgICAgICAgIDwvQmFzaWNFbnRyeT4KICAgICAgICAgPEJhc2ljRW50cnk+CiAgICAgICAgICA8bmFtZT5MTDM8L25hbWU+CiAgICAgICAgICA8ZmxhZ3M+NjYxNzg8L2ZsYWdzPgogICAgICAgICAgPHZhbHVlIHR5cGU9IjIiPjA8L3ZhbHVlPgogICAgICAgICA8L0Jhc2ljRW50cnk+CiAgICAgICAgPC9CYXNpY0VudHJ5PgogICAgICAgPC9CYXNpY0VudHJ5PgogICAgICA8L0Jhc2ljRW50cnk+CiAgICAgPC9CYXNpY0VudHJ5PgogICAgPC9CYXNpY0VudHJ5PgogICA8L0Jhc2ljRW50cnk+CiAgPC9CYXNpY0VudHJ5PgogPC9CYXNpY0VudHJ5PgogPEJhc2ljRW50cnk+CiAgPG5hbWU+V2luZG93czwvbmFtZT4KICA8ZmxhZ3M+NjU2NjY8L2ZsYWdzPgogIDxCYXNpY0VudHJ5PgogICA8bmFtZT52aWV3NHQgMzwvbmFtZT4KICAgPGZsYWdzPjY2NDM0PC9mbGFncz4KICAgPHZhbHVlIHR5cGU9IjMiPldpbmRvdzwvdmFsdWU+CiAgIDxCYXNpY0VudHJ5PgogICAgPG5hbWU+UGFnZXM8L25hbWU+CiAgICA8ZmxhZ3M+NjY0MzQ8L2ZsYWdzPgogICAgPHZhbHVlIHR5cGU9IjMiPlBhZ2UxPC92YWx1ZT4KICAgIDxCYXNpY0VudHJ5PgogICAgIDxuYW1lPlBhZ2UxPC9uYW1lPgogICAgIDxmbGFncz42NTY2NjwvZmxhZ3M+CiAgICAgPEJhc2ljRW50cnk+CiAgICAgIDxuYW1lPldpZGdldHM8L25hbWU+CiAgICAgIDxmbGFncz42NjQzNDwvZmxhZ3M+CiAgICAgIDx2YWx1ZSB0eXBlPSIzIj5wbG90MjwvdmFsdWU+CiAgICAgIDxCYXNpY0VudHJ5PgogICAgICAgPG5hbWU+UGFnZU5vPC9uYW1lPgogICAgICAgPGZsYWdzPjY2NDM0PC9mbGFncz4KICAgICAgIDx2YWx1ZSB0eXBlPSIzIj5UZXh0PC92YWx1ZT4KICAgICAgIDxCYXNpY0VudHJ5PgogICAgICAgIDxuYW1lPldpZGdldFNpemU8L25hbWU+CiAgICAgICAgPGZsYWdzPjY1NjY2PC9mbGFncz4KICAgICAgICA8QmFzaWNFbnRyeT4KICAgICAgICAgPG5hbWU+V2lkdGg8L25hbWU+CiAgICAgICAgIDxmbGFncz42NjE3ODwvZmxhZ3M+CiAgICAgICAgIDx2YWx1ZSB0eXBlPSIyIj4xMDI0PC92YWx1ZT4KICAgICAgICA8L0Jhc2ljRW50cnk+CiAgICAgICAgPEJhc2ljRW50cnk+CiAgICAgICAgIDxuYW1lPkhlaWdodDwvbmFtZT4KICAgICAgICAgPGZsYWdzPjY2MTc4PC9mbGFncz4KICAgICAgICAgPHZhbHVlIHR5cGU9IjIiPjE1PC92YWx1ZT4KICAgICAgICA8L0Jhc2ljRW50cnk+CiAgICAgICA8L0Jhc2ljRW50cnk+CiAgICAgICA8QmFzaWNFbnRyeT4KICAgICAgICA8bmFtZT5XaWRnZXRQb3M8L25hbWU+CiAgICAgICAgPGZsYWdzPjY1NjY2PC9mbGFncz4KICAgICAgICA8QmFzaWNFbnRyeT4KICAgICAgICAgPG5hbWU+WDwvbmFtZT4KICAgICAgICAgPGZsYWdzPjY2MTc4PC9mbGFncz4KICAgICAgICAgPHZhbHVlIHR5cGU9IjIiPjM8L3ZhbHVlPgogICAgICAgIDwvQmFzaWNFbnRyeT4KICAgICAgICA8QmFzaWNFbnRyeT4KICAgICAgICAgPG5hbWU+WTwvbmFtZT4KICAgICAgICAgPGZsYWdzPjY2MTc4PC9mbGFncz4KICAgICAgICAgPHZhbHVlIHR5cGU9IjIiPjM8L3ZhbHVlPgogICAgICAgIDwvQmFzaWNFbnRyeT4KICAgICAgIDwvQmFzaWNFbnRyeT4KICAgICAgIDxCYXNpY0VudHJ5PgogICAgICAgIDxuYW1lPlRleHRWYWx1ZTwvbmFtZT4KICAgICAgICA8ZmxhZ3M+NjY0MzQ8L2ZsYWdzPgogICAgICAgIDx2YWx1ZSB0eXBlPSIzIj4mbHQ7YiZndDsxLzEmbHQ7L2ImZ3Q7PC92YWx1ZT4KICAgICAgIDwvQmFzaWNFbnRyeT4KICAgICAgPC9CYXNpY0VudHJ5PgogICAgICA8QmFzaWNFbnRyeT4KICAgICAgIDxuYW1lPnBsb3QwPC9uYW1lPgogICAgICAgPGZsYWdzPjY2NDM0PC9mbGFncz4KICAgICAgIDx2YWx1ZSB0eXBlPSIzIj5QbG90PC92YWx1ZT4KICAgICAgIDxCYXNpY0VudHJ5PgogICAgICAgIDxuYW1lPlZpZXdGZWF0dXJlczwvbmFtZT4KICAgICAgICA8ZmxhZ3M+NjY0MzQ8L2ZsYWdzPgogICAgICAgIDx2YWx1ZSB0eXBlPSIzIj5GU0MtQQpTU0MtQTwvdmFsdWU+CiAgICAgICA8L0Jhc2ljRW50cnk+CiAgICAgICA8QmFzaWNFbnRyeT4KICAgICAgICA8bmFtZT5WaWV3TXVsdGlMYXllcjwvbmFtZT4KICAgICAgICA8ZmxhZ3M+NjU5MjI8L2ZsYWdzPgogICAgICAgIDx2YWx1ZSB0eXBlPSIxIj4wPC92YWx1ZT4KICAgICAgIDwvQmFzaWNFbnRyeT4KICAgICAgIDxCYXNpY0VudHJ5PgogICAgICAgIDxuYW1lPlZpZXdTb3VyY2U8L25hbWU+CiAgICAgICAgPGZsYWdzPjY2NDM0PC9mbGFncz4KICAgICAgICA8dmFsdWUgdHlwZT0iMyI+MTpsaXZlPC92YWx1ZT4KICAgICAgIDwvQmFzaWNFbnRyeT4KICAgICAgIDxCYXNpY0VudHJ5PgogICAgICAgIDxuYW1lPlZpZXdQb3B1bGF0aW9uczwvbmFtZT4KICAgICAgICA8ZmxhZ3M+NjY0MzQ8L2ZsYWdzPgogICAgICAgIDx2YWx1ZSB0eXBlPSIzIj4xOmxpdmU8L3ZhbHVlPgogICAgICAgPC9CYXNpY0VudHJ5PgogICAgICAgPEJhc2ljRW50cnk+CiAgICAgICAgPG5hbWU+Vmlld01vZGU8L25hbWU+CiAgICAgICAgPGZsYWdzPjY2MTc4PC9mbGFncz4KICAgICAgICA8dmFsdWUgdHlwZT0iMiI+MDwvdmFsdWU+CiAgICAgICA8L0Jhc2ljRW50cnk+CiAgICAgICA8QmFzaWNFbnRyeT4KICAgICAgICA8bmFtZT5WaWV3QXhlczwvbmFtZT4KICAgICAgICA8ZmxhZ3M+NjY0MzQ8L2ZsYWdzPgogICAgICAgIDx2YWx1ZSB0eXBlPSIzIj5BcyBhY3F1aXJlZApBcyBhY3F1aXJlZDwvdmFsdWU+CiAgICAgICA8L0Jhc2ljRW50cnk+CiAgICAgICA8QmFzaWNFbnRyeT4KICAgICAgICA8bmFtZT5WaWV3Wm9vbTwvbmFtZT4KICAgICAgICA8ZmxhZ3M+NjY0MzQ8L2ZsYWdzPgogICAgICAgIDx2YWx1ZSB0eXBlPSIzIj4wLjAsMS4wCjAuMCwxLjA8L3ZhbHVlPgogICAgICAgPC9CYXNpY0VudHJ5PgogICAgICAgPEJhc2ljRW50cnk+CiAgICAgICAgPG5hbWU+Vmlld0hpZGVSZWdpb25zPC9uYW1lPgogICAgICAgIDxmbGFncz42NjE3ODwvZmxhZ3M+CiAgICAgICAgPHZhbHVlIHR5cGU9IjIiPjA8L3ZhbHVlPgogICAgICAgPC9CYXNpY0VudHJ5PgogICAgICAgPEJhc2ljRW50cnk+CiAgICAgICAgPG5hbWU+SGlzdG9ncmFtVXNlT3ZlcmxheTwvbmFtZT4KICAgICAgICA8ZmxhZ3M+NjYxNzg8L2ZsYWdzPgogICAgICAgIDx2YWx1ZSB0eXBlPSIyIj4wPC92YWx1ZT4KICAgICAgIDwvQmFzaWNFbnRyeT4KICAgICAgIDxCYXNpY0VudHJ5PgogICAgICAgIDxuYW1lPkhpc3RvZ3JhbU92ZXJsYXk8L25hbWU+CiAgICAgICAgPGZsYWdzPjY2NDM0PC9mbGFncz4KICAgICAgICA8dmFsdWUgdHlwZT0iMyI+CgoKCgoKCgoKPC92YWx1ZT4KICAgICAgIDwvQmFzaWNFbnRyeT4KICAgICAgIDxCYXNpY0VudHJ5PgogICAgICAgIDxuYW1lPkhpc3RvZ3JhbU92ZXJsYXlDb2xvcnM8L25hbWU+CiAgICAgICAgPGZsYWdzPjY2NDM0PC9mbGFncz4KICAgICAgICA8dmFsdWUgdHlwZT0iMyI+I2ZmYWE3ZgojZmZhYWZmCiNhYWZmN2YKIzk2ZDhlMQojYWFhYTdmCiNmZjg2NGEKI2ZjNTdmZgojNmJmZjQyCiM0MGJjZmYKI2EyYWEzNDwvdmFsdWU+CiAgICAgICA8L0Jhc2ljRW50cnk+CiAgICAgICA8QmFzaWNFbnRyeT4KICAgICAgICA8bmFtZT5WaWV3RGF0YUVuZDwvbmFtZT4KICAgICAgICA8ZmxhZ3M+NjYxNzg8L2ZsYWdzPgogICAgICAgIDx2YWx1ZSB0eXBlPSIyIj4yMTQ3NDgzNjQ3PC92YWx1ZT4KICAgICAgIDwvQmFzaWNFbnRyeT4KICAgICAgIDxCYXNpY0VudHJ5PgogICAgICAgIDxuYW1lPlZpZXdEYXRhU2tpcDwvbmFtZT4KICAgICAgICA8ZmxhZ3M+NjYxNzg8L2ZsYWdzPgogICAgICAgIDx2YWx1ZSB0eXBlPSIyIj4wPC92YWx1ZT4KICAgICAgIDwvQmFzaWNFbnRyeT4KICAgICAgIDxCYXNpY0VudHJ5PgogICAgICAgIDxuYW1lPlZpZXdEYXRhU3RhcnQ8L25hbWU+CiAgICAgICAgPGZsYWdzPjY2MTc4PC9mbGFncz4KICAgICAgICA8dmFsdWUgdHlwZT0iMiI+MDwvdmFsdWU+CiAgICAgICA8L0Jhc2ljRW50cnk+CiAgICAgICA8QmFzaWNFbnRyeT4KICAgICAgICA8bmFtZT5TY3JpcHRUZXh0PC9uYW1lPgogICAgICAgIDxmbGFncz42NjQzNDwvZmxhZ3M+CiAgICAgICAgPHZhbHVlIHR5cGU9IjMiPkVkaXQgdGV4dCB2aWEgUHJvcGVydGllczwvdmFsdWU+CiAgICAgICAgPEJhc2ljRW50cnk+CiAgICAgICAgIDxuYW1lPlByZWRlZmluZWRTY3JpcHRUZXh0PC9uYW1lPgogICAgICAgICA8ZmxhZ3M+NjY0MzQ8L2ZsYWdzPgogICAgICAgICA8dmFsdWUgdHlwZT0iMyI+PC92YWx1ZT4KICAgICAgICA8L0Jhc2ljRW50cnk+CiAgICAgICA8L0Jhc2ljRW50cnk+CiAgICAgICA8QmFzaWNFbnRyeT4KICAgICAgICA8bmFtZT5TY3JpcHRUZXh0QWxpZ25tZW50PC9uYW1lPgogICAgICAgIDxmbGFncz42NjE3ODwvZmxhZ3M+CiAgICAgICAgPHZhbHVlIHR5cGU9IjIiPjA8L3ZhbHVlPgogICAgICAgPC9CYXNpY0VudHJ5PgogICAgICAgPEJhc2ljRW50cnk+CiAgICAgICAgPG5hbWU+SGlzdG9ncmFtTm9ybWFsaXphdGlvbjwvbmFtZT4KICAgICAgICA8ZmxhZ3M+NjYxNzg8L2ZsYWdzPgogICAgICAgIDx2YWx1ZSB0eXBlPSIyIj4wPC92YWx1ZT4KICAgICAgIDwvQmFzaWNFbnRyeT4KICAgICAgIDxCYXNpY0VudHJ5PgogICAgICAgIDxuYW1lPkhpc3RvZ3JhbVBsb3RNb2RlPC9uYW1lPgogICAgICAgIDxmbGFncz42NjE3ODwvZmxhZ3M+CiAgICAgICAgPHZhbHVlIHR5cGU9IjIiPjA8L3ZhbHVlPgogICAgICAgPC9CYXNpY0VudHJ5PgogICAgICAgPEJhc2ljRW50cnk+CiAgICAgICAgPG5hbWU+SGlzdG9ncmFtU21vb3RoaW5nPC9uYW1lPgogICAgICAgIDxmbGFncz42NjE3ODwvZmxhZ3M+CiAgICAgICAgPHZhbHVlIHR5cGU9IjIiPjA8L3ZhbHVlPgogICAgICAgPC9CYXNpY0VudHJ5PgogICAgICAgPEJhc2ljRW50cnk+CiAgICAgICAgPG5hbWU+U3RhdGlzdGljRmVhdHVyZXM8L25hbWU+CiAgICAgICAgPGZsYWdzPjY2NDM0PC9mbGFncz4KICAgICAgICA8dmFsdWUgdHlwZT0iMyI+RlNDLUEKU1NDLUE8L3ZhbHVlPgogICAgICAgPC9CYXNpY0VudHJ5PgogICAgICAgPEJhc2ljRW50cnk+CiAgICAgICAgPG5hbWU+U3RhdGlzdGljUmVnaW9uRnVuY3M8L25hbWU+CiAgICAgICAgPGZsYWdzPjY2NDM0PC9mbGFncz4KICAgICAgICA8dmFsdWUgdHlwZT0iMyI+UGF0aAolLVQ8L3ZhbHVlPgogICAgICAgPC9CYXNpY0VudHJ5PgogICAgICAgPEJhc2ljRW50cnk+CiAgICAgICAgPG5hbWU+U3RhdGlzdGljRmVhdHVyZUZ1bmNzPC9uYW1lPgogICAgICAgIDxmbGFncz42NjQzNDwvZmxhZ3M+CiAgICAgICAgPHZhbHVlIHR5cGU9IjMiPjwvdmFsdWU+CiAgICAgICA8L0Jhc2ljRW50cnk+CiAgICAgICA8QmFzaWNFbnRyeT4KICAgICAgICA8bmFtZT5TdGF0aXN0aWNTb3VyY2VJbmZvPC9uYW1lPgogICAgICAgIDxmbGFncz42NTkyMjwvZmxhZ3M+CiAgICAgICAgPHZhbHVlIHR5cGU9IjEiPjE8L3ZhbHVlPgogICAgICAgPC9CYXNpY0VudHJ5PgogICAgICAgPEJhc2ljRW50cnk+CiAgICAgICAgPG5hbWU+U3RhdGlzdGljVGFibGU8L25hbWU+CiAgICAgICAgPGZsYWdzPjY1OTIyPC9mbGFncz4KICAgICAgICA8dmFsdWUgdHlwZT0iMSI+MTwvdmFsdWU+CiAgICAgICA8L0Jhc2ljRW50cnk+CiAgICAgICA8QmFzaWNFbnRyeT4KICAgICAgICA8bmFtZT5TdGF0aXN0aWNGZWF0dXJlTmFtZTwvbmFtZT4KICAgICAgICA8ZmxhZ3M+NjYxNzg8L2ZsYWdzPgogICAgICAgIDx2YWx1ZSB0eXBlPSIyIj4wPC92YWx1ZT4KICAgICAgIDwvQmFzaWNFbnRyeT4KICAgICAgIDxCYXNpY0VudHJ5PgogICAgICAgIDxuYW1lPkhlYXRtYXA8L25hbWU+CiAgICAgICAgPGZsYWdzPjY1NjY2PC9mbGFncz4KICAgICAgICA8QmFzaWNFbnRyeT4KICAgICAgICAgPG5hbWU+Q29sb3IxPC9uYW1lPgogICAgICAgICA8ZmxhZ3M+NjY0MzQ8L2ZsYWdzPgogICAgICAgICA8dmFsdWUgdHlwZT0iMyI+I2ZmMDAwMDwvdmFsdWU+CiAgICAgICAgPC9CYXNpY0VudHJ5PgogICAgICAgIDxCYXNpY0VudHJ5PgogICAgICAgICA8bmFtZT5Db2xvcjI8L25hbWU+CiAgICAgICAgIDxmbGFncz42NjQzNDwvZmxhZ3M+CiAgICAgICAgIDx2YWx1ZSB0eXBlPSIzIj4jMDBhYTAwPC92YWx1ZT4KICAgICAgICA8L0Jhc2ljRW50cnk+CiAgICAgICAgPEJhc2ljRW50cnk+CiAgICAgICAgIDxuYW1lPkNvbG9yMzwvbmFtZT4KICAgICAgICAgPGZsYWdzPjY2NDM0PC9mbGFncz4KICAgICAgICAgPHZhbHVlIHR5cGU9IjMiPiNmZmZmMDA8L3ZhbHVlPgogICAgICAgIDwvQmFzaWNFbnRyeT4KICAgICAgICA8QmFzaWNFbnRyeT4KICAgICAgICAgPG5hbWU+Q29sb3I0PC9uYW1lPgogICAgICAgICA8ZmxhZ3M+NjY0MzQ8L2ZsYWdzPgogICAgICAgICA8dmFsdWUgdHlwZT0iMyI+IzMzMzNmZjwvdmFsdWU+CiAgICAgICAgPC9CYXNpY0VudHJ5PgogICAgICAgIDxCYXNpY0VudHJ5PgogICAgICAgICA8bmFtZT5UaHJlc2hvbGQxPC9uYW1lPgogICAgICAgICA8ZmxhZ3M+Njc0NTg8L2ZsYWdzPgogICAgICAgICA8dmFsdWUgdHlwZT0iNyI+MTwvdmFsdWU+CiAgICAgICAgPC9CYXNpY0VudHJ5PgogICAgICAgIDxCYXNpY0VudHJ5PgogICAgICAgICA8bmFtZT5UaHJlc2hvbGQyPC9uYW1lPgogICAgICAgICA8ZmxhZ3M+Njc0NTg8L2ZsYWdzPgogICAgICAgICA8dmFsdWUgdHlwZT0iNyI+MTAwPC92YWx1ZT4KICAgICAgICA8L0Jhc2ljRW50cnk+CiAgICAgICAgPEJhc2ljRW50cnk+CiAgICAgICAgIDxuYW1lPlJlZ2lvbjwvbmFtZT4KICAgICAgICAgPGZsYWdzPjY2NDM0PC9mbGFncz4KICAgICAgICAgPHZhbHVlIHR5cGU9IjMiPmxpdmU8L3ZhbHVlPgogICAgICAgIDwvQmFzaWNFbnRyeT4KICAgICAgICA8QmFzaWNFbnRyeT4KICAgICAgICAgPG5hbWU+UmVnaW9uRnVuY3Rpb248L25hbWU+CiAgICAgICAgIDxmbGFncz42NjQzNDwvZmxhZ3M+CiAgICAgICAgIDx2YWx1ZSB0eXBlPSIzIj5Db3VudDwvdmFsdWU+CiAgICAgICAgPC9CYXNpY0VudHJ5PgogICAgICAgIDxCYXNpY0VudHJ5PgogICAgICAgICA8bmFtZT5GZWF0dXJlPC9uYW1lPgogICAgICAgICA8ZmxhZ3M+NjY0MzQ8L2ZsYWdzPgogICAgICAgICA8dmFsdWUgdHlwZT0iMyI+RlNDLUE8L3ZhbHVlPgogICAgICAgIDwvQmFzaWNFbnRyeT4KICAgICAgICA8QmFzaWNFbnRyeT4KICAgICAgICAgPG5hbWU+RmVhdHVyZUZ1bmN0aW9uPC9uYW1lPgogICAgICAgICA8ZmxhZ3M+NjY0MzQ8L2ZsYWdzPgogICAgICAgICA8dmFsdWUgdHlwZT0iMyI+TWVhbjwvdmFsdWU+CiAgICAgICAgPC9CYXNpY0VudHJ5PgogICAgICAgIDxCYXNpY0VudHJ5PgogICAgICAgICA8bmFtZT5Nb2RlPC9uYW1lPgogICAgICAgICA8ZmxhZ3M+NjYxNzg8L2ZsYWdzPgogICAgICAgICA8dmFsdWUgdHlwZT0iMiI+MDwvdmFsdWU+CiAgICAgICAgPC9CYXNpY0VudHJ5PgogICAgICAgIDxCYXNpY0VudHJ5PgogICAgICAgICA8bmFtZT5GdW5jdGlvbjwvbmFtZT4KICAgICAgICAgPGZsYWdzPjY2MTc4PC9mbGFncz4KICAgICAgICAgPHZhbHVlIHR5cGU9IjIiPjE8L3ZhbHVlPgogICAgICAgIDwvQmFzaWNFbnRyeT4KICAgICAgICA8QmFzaWNFbnRyeT4KICAgICAgICAgPG5hbWU+RGlzYWJsZWRHcm91cHM8L25hbWU+CiAgICAgICAgIDxmbGFncz42NjQzNDwvZmxhZ3M+CiAgICAgICAgIDx2YWx1ZSB0eXBlPSIzIj48L3ZhbHVlPgogICAgICAgIDwvQmFzaWNFbnRyeT4KICAgICAgIDwvQmFzaWNFbnRyeT4KICAgICAgIDxCYXNpY0VudHJ5PgogICAgICAgIDxuYW1lPlZpZXdIZWlnaHQ8L25hbWU+CiAgICAgICAgPGZsYWdzPjY2MTc4PC9mbGFncz4KICAgICAgICA8dmFsdWUgdHlwZT0iMiI+MTQ4PC92YWx1ZT4KICAgICAgIDwvQmFzaWNFbnRyeT4KICAgICAgIDxCYXNpY0VudHJ5PgogICAgICAgIDxuYW1lPlZpZXdXaWR0aDwvbmFtZT4KICAgICAgICA8ZmxhZ3M+NjYxNzg8L2ZsYWdzPgogICAgICAgIDx2YWx1ZSB0eXBlPSIyIj4xNDg8L3ZhbHVlPgogICAgICAgPC9CYXNpY0VudHJ5PgogICAgICAgPEJhc2ljRW50cnk+CiAgICAgICAgPG5hbWU+V2lkZ2V0UG9zPC9uYW1lPgogICAgICAgIDxmbGFncz42NTY2NjwvZmxhZ3M+CiAgICAgICAgPEJhc2ljRW50cnk+CiAgICAgICAgIDxuYW1lPlg8L25hbWU+CiAgICAgICAgIDxmbGFncz42NjE3ODwvZmxhZ3M+CiAgICAgICAgIDx2YWx1ZSB0eXBlPSIyIj4xMzwvdmFsdWU+CiAgICAgICAgPC9CYXNpY0VudHJ5PgogICAgICAgIDxCYXNpY0VudHJ5PgogICAgICAgICA8bmFtZT5ZPC9uYW1lPgogICAgICAgICA8ZmxhZ3M+NjYxNzg8L2ZsYWdzPgogICAgICAgICA8dmFsdWUgdHlwZT0iMiI+MTU8L3ZhbHVlPgogICAgICAgIDwvQmFzaWNFbnRyeT4KICAgICAgIDwvQmFzaWNFbnRyeT4KICAgICAgIDxCYXNpY0VudHJ5PgogICAgICAgIDxuYW1lPldpZGdldFNpemU8L25hbWU+CiAgICAgICAgPGZsYWdzPjY1NjY2PC9mbGFncz4KICAgICAgICA8QmFzaWNFbnRyeT4KICAgICAgICAgPG5hbWU+V2lkdGg8L25hbWU+CiAgICAgICAgIDxmbGFncz42NjE3ODwvZmxhZ3M+CiAgICAgICAgIDx2YWx1ZSB0eXBlPSIyIj4yMzQ8L3ZhbHVlPgogICAgICAgIDwvQmFzaWNFbnRyeT4KICAgICAgICA8QmFzaWNFbnRyeT4KICAgICAgICAgPG5hbWU+SGVpZ2h0PC9uYW1lPgogICAgICAgICA8ZmxhZ3M+NjYxNzg8L2ZsYWdzPgogICAgICAgICA8dmFsdWUgdHlwZT0iMiI+MjA5PC92YWx1ZT4KICAgICAgICA8L0Jhc2ljRW50cnk+CiAgICAgICA8L0Jhc2ljRW50cnk+CiAgICAgIDwvQmFzaWNFbnRyeT4KICAgICAgPEJhc2ljRW50cnk+CiAgICAgICA8bmFtZT5wbG90MTwvbmFtZT4KICAgICAgIDxmbGFncz42NjQzNDwvZmxhZ3M+CiAgICAgICA8dmFsdWUgdHlwZT0iMyI+UGxvdDwvdmFsdWU+CiAgICAgICA8QmFzaWNFbnRyeT4KICAgICAgICA8bmFtZT5WaWV3RmVhdHVyZXM8L25hbWU+CiAgICAgICAgPGZsYWdzPjY2NDM0PC9mbGFncz4KICAgICAgICA8dmFsdWUgdHlwZT0iMyI+RlNDLUEKRlNDLUg8L3ZhbHVlPgogICAgICAgPC9CYXNpY0VudHJ5PgogICAgICAgPEJhc2ljRW50cnk+CiAgICAgICAgPG5hbWU+Vmlld011bHRpTGF5ZXI8L25hbWU+CiAgICAgICAgPGZsYWdzPjY1OTIyPC9mbGFncz4KICAgICAgICA8dmFsdWUgdHlwZT0iMSI+MDwvdmFsdWU+CiAgICAgICA8L0Jhc2ljRW50cnk+CiAgICAgICA8QmFzaWNFbnRyeT4KICAgICAgICA8bmFtZT5WaWV3U291cmNlPC9uYW1lPgogICAgICAgIDxmbGFncz42NjQzNDwvZmxhZ3M+CiAgICAgICAgPHZhbHVlIHR5cGU9IjMiPjE6bGl2ZVxQMTwvdmFsdWU+CiAgICAgICA8L0Jhc2ljRW50cnk+CiAgICAgICA8QmFzaWNFbnRyeT4KICAgICAgICA8bmFtZT5WaWV3UG9wdWxhdGlvbnM8L25hbWU+CiAgICAgICAgPGZsYWdzPjY2NDM0PC9mbGFncz4KICAgICAgICA8dmFsdWUgdHlwZT0iMyI+MTpsaXZlXFAxPC92YWx1ZT4KICAgICAgIDwvQmFzaWNFbnRyeT4KICAgICAgIDxCYXNpY0VudHJ5PgogICAgICAgIDxuYW1lPlZpZXdNb2RlPC9uYW1lPgogICAgICAgIDxmbGFncz42NjE3ODwvZmxhZ3M+CiAgICAgICAgPHZhbHVlIHR5cGU9IjIiPjE8L3ZhbHVlPgogICAgICAgPC9CYXNpY0VudHJ5PgogICAgICAgPEJhc2ljRW50cnk+CiAgICAgICAgPG5hbWU+Vmlld0F4ZXM8L25hbWU+CiAgICAgICAgPGZsYWdzPjY2NDM0PC9mbGFncz4KICAgICAgICA8dmFsdWUgdHlwZT0iMyI+QXMgYWNxdWlyZWQKQXMgYWNxdWlyZWQ8L3ZhbHVlPgogICAgICAgPC9CYXNpY0VudHJ5PgogICAgICAgPEJhc2ljRW50cnk+CiAgICAgICAgPG5hbWU+Vmlld1pvb208L25hbWU+CiAgICAgICAgPGZsYWdzPjY2NDM0PC9mbGFncz4KICAgICAgICA8dmFsdWUgdHlwZT0iMyI+MC4wLDEuMAowLjAsMS4wPC92YWx1ZT4KICAgICAgIDwvQmFzaWNFbnRyeT4KICAgICAgIDxCYXNpY0VudHJ5PgogICAgICAgIDxuYW1lPlZpZXdIaWRlUmVnaW9uczwvbmFtZT4KICAgICAgICA8ZmxhZ3M+NjYxNzg8L2ZsYWdzPgogICAgICAgIDx2YWx1ZSB0eXBlPSIyIj4wPC92YWx1ZT4KICAgICAgIDwvQmFzaWNFbnRyeT4KICAgICAgIDxCYXNpY0VudHJ5PgogICAgICAgIDxuYW1lPkhpc3RvZ3JhbVVzZU92ZXJsYXk8L25hbWU+CiAgICAgICAgPGZsYWdzPjY2MTc4PC9mbGFncz4KICAgICAgICA8dmFsdWUgdHlwZT0iMiI+MDwvdmFsdWU+CiAgICAgICA8L0Jhc2ljRW50cnk+CiAgICAgICA8QmFzaWNFbnRyeT4KICAgICAgICA8bmFtZT5IaXN0b2dyYW1PdmVybGF5PC9uYW1lPgogICAgICAgIDxmbGFncz42NjQzNDwvZmxhZ3M+CiAgICAgICAgPHZhbHVlIHR5cGU9IjMiPmxpdmUKbGl2ZQpsaXZlCmxpdmUKbGl2ZQpsaXZlCmxpdmUKbGl2ZQpsaXZlCmxpdmU8L3ZhbHVlPgogICAgICAgPC9CYXNpY0VudHJ5PgogICAgICAgPEJhc2ljRW50cnk+CiAgICAgICAgPG5hbWU+SGlzdG9ncmFtT3ZlcmxheUNvbG9yczwvbmFtZT4KICAgICAgICA8ZmxhZ3M+NjY0MzQ8L2ZsYWdzPgogICAgICAgIDx2YWx1ZSB0eXBlPSIzIj4jZmZhYTdmCiNmZmFhZmYKI2FhZmY3ZgojOTZkOGUxCiNhYWFhN2YKI2ZmODY0YQojZmM1N2ZmCiM2YmZmNDIKIzQwYmNmZgojYTJhYTM0PC92YWx1ZT4KICAgICAgIDwvQmFzaWNFbnRyeT4KICAgICAgIDxCYXNpY0VudHJ5PgogICAgICAgIDxuYW1lPlZpZXdEYXRhRW5kPC9uYW1lPgogICAgICAgIDxmbGFncz42NjE3ODwvZmxhZ3M+CiAgICAgICAgPHZhbHVlIHR5cGU9IjIiPjIxNDc0ODM2NDc8L3ZhbHVlPgogICAgICAgPC9CYXNpY0VudHJ5PgogICAgICAgPEJhc2ljRW50cnk+CiAgICAgICAgPG5hbWU+Vmlld0RhdGFTa2lwPC9uYW1lPgogICAgICAgIDxmbGFncz42NjE3ODwvZmxhZ3M+CiAgICAgICAgPHZhbHVlIHR5cGU9IjIiPjA8L3ZhbHVlPgogICAgICAgPC9CYXNpY0VudHJ5PgogICAgICAgPEJhc2ljRW50cnk+CiAgICAgICAgPG5hbWU+Vmlld0RhdGFTdGFydDwvbmFtZT4KICAgICAgICA8ZmxhZ3M+NjYxNzg8L2ZsYWdzPgogICAgICAgIDx2YWx1ZSB0eXBlPSIyIj4wPC92YWx1ZT4KICAgICAgIDwvQmFzaWNFbnRyeT4KICAgICAgIDxCYXNpY0VudHJ5PgogICAgICAgIDxuYW1lPlNjcmlwdFRleHQ8L25hbWU+CiAgICAgICAgPGZsYWdzPjY2NDM0PC9mbGFncz4KICAgICAgICA8dmFsdWUgdHlwZT0iMyI+RWRpdCB0ZXh0IHZpYSBQcm9wZXJ0aWVzPC92YWx1ZT4KICAgICAgICA8QmFzaWNFbnRyeT4KICAgICAgICAgPG5hbWU+UHJlZGVmaW5lZFNjcmlwdFRleHQ8L25hbWU+CiAgICAgICAgIDxmbGFncz42NjQzNDwvZmxhZ3M+CiAgICAgICAgIDx2YWx1ZSB0eXBlPSIzIj48L3ZhbHVlPgogICAgICAgIDwvQmFzaWNFbnRyeT4KICAgICAgIDwvQmFzaWNFbnRyeT4KICAgICAgIDxCYXNpY0VudHJ5PgogICAgICAgIDxuYW1lPlNjcmlwdFRleHRBbGlnbm1lbnQ8L25hbWU+CiAgICAgICAgPGZsYWdzPjY2MTc4PC9mbGFncz4KICAgICAgICA8dmFsdWUgdHlwZT0iMiI+MDwvdmFsdWU+CiAgICAgICA8L0Jhc2ljRW50cnk+CiAgICAgICA8QmFzaWNFbnRyeT4KICAgICAgICA8bmFtZT5IaXN0b2dyYW1Ob3JtYWxpemF0aW9uPC9uYW1lPgogICAgICAgIDxmbGFncz42NjE3ODwvZmxhZ3M+CiAgICAgICAgPHZhbHVlIHR5cGU9IjIiPjA8L3ZhbHVlPgogICAgICAgPC9CYXNpY0VudHJ5PgogICAgICAgPEJhc2ljRW50cnk+CiAgICAgICAgPG5hbWU+SGlzdG9ncmFtUGxvdE1vZGU8L25hbWU+CiAgICAgICAgPGZsYWdzPjY2MTc4PC9mbGFncz4KICAgICAgICA8dmFsdWUgdHlwZT0iMiI+MDwvdmFsdWU+CiAgICAgICA8L0Jhc2ljRW50cnk+CiAgICAgICA8QmFzaWNFbnRyeT4KICAgICAgICA8bmFtZT5IaXN0b2dyYW1TbW9vdGhpbmc8L25hbWU+CiAgICAgICAgPGZsYWdzPjY2MTc4PC9mbGFncz4KICAgICAgICA8dmFsdWUgdHlwZT0iMiI+MDwvdmFsdWU+CiAgICAgICA8L0Jhc2ljRW50cnk+CiAgICAgICA8QmFzaWNFbnRyeT4KICAgICAgICA8bmFtZT5TdGF0aXN0aWNGZWF0dXJlczwvbmFtZT4KICAgICAgICA8ZmxhZ3M+NjY0MzQ8L2ZsYWdzPgogICAgICAgIDx2YWx1ZSB0eXBlPSIzIj5GU0MtQQpGU0MtSDwvdmFsdWU+CiAgICAgICA8L0Jhc2ljRW50cnk+CiAgICAgICA8QmFzaWNFbnRyeT4KICAgICAgICA8bmFtZT5TdGF0aXN0aWNSZWdpb25GdW5jczwvbmFtZT4KICAgICAgICA8ZmxhZ3M+NjY0MzQ8L2ZsYWdzPgogICAgICAgIDx2YWx1ZSB0eXBlPSIzIj5QYXRoCiUtIzwvdmFsdWU+CiAgICAgICA8L0Jhc2ljRW50cnk+CiAgICAgICA8QmFzaWNFbnRyeT4KICAgICAgICA8bmFtZT5TdGF0aXN0aWNGZWF0dXJlRnVuY3M8L25hbWU+CiAgICAgICAgPGZsYWdzPjY2NDM0PC9mbGFncz4KICAgICAgICA8dmFsdWUgdHlwZT0iMyI+PC92YWx1ZT4KICAgICAgIDwvQmFzaWNFbnRyeT4KICAgICAgIDxCYXNpY0VudHJ5PgogICAgICAgIDxuYW1lPlN0YXRpc3RpY1NvdXJjZUluZm88L25hbWU+CiAgICAgICAgPGZsYWdzPjY1OTIyPC9mbGFncz4KICAgICAgICA8dmFsdWUgdHlwZT0iMSI+MTwvdmFsdWU+CiAgICAgICA8L0Jhc2ljRW50cnk+CiAgICAgICA8QmFzaWNFbnRyeT4KICAgICAgICA8bmFtZT5TdGF0aXN0aWNUYWJsZTwvbmFtZT4KICAgICAgICA8ZmxhZ3M+NjU5MjI8L2ZsYWdzPgogICAgICAgIDx2YWx1ZSB0eXBlPSIxIj4xPC92YWx1ZT4KICAgICAgIDwvQmFzaWNFbnRyeT4KICAgICAgIDxCYXNpY0VudHJ5PgogICAgICAgIDxuYW1lPlN0YXRpc3RpY0ZlYXR1cmVOYW1lPC9uYW1lPgogICAgICAgIDxmbGFncz42NjE3ODwvZmxhZ3M+CiAgICAgICAgPHZhbHVlIHR5cGU9IjIiPjA8L3ZhbHVlPgogICAgICAgPC9CYXNpY0VudHJ5PgogICAgICAgPEJhc2ljRW50cnk+CiAgICAgICAgPG5hbWU+SGVhdG1hcDwvbmFtZT4KICAgICAgICA8ZmxhZ3M+NjU2NjY8L2ZsYWdzPgogICAgICAgIDxCYXNpY0VudHJ5PgogICAgICAgICA8bmFtZT5Db2xvcjE8L25hbWU+CiAgICAgICAgIDxmbGFncz42NjQzNDwvZmxhZ3M+CiAgICAgICAgIDx2YWx1ZSB0eXBlPSIzIj4jZmYwMDAwPC92YWx1ZT4KICAgICAgICA8L0Jhc2ljRW50cnk+CiAgICAgICAgPEJhc2ljRW50cnk+CiAgICAgICAgIDxuYW1lPkNvbG9yMjwvbmFtZT4KICAgICAgICAgPGZsYWdzPjY2NDM0PC9mbGFncz4KICAgICAgICAgPHZhbHVlIHR5cGU9IjMiPiMwMGFhMDA8L3ZhbHVlPgogICAgICAgIDwvQmFzaWNFbnRyeT4KICAgICAgICA8QmFzaWNFbnRyeT4KICAgICAgICAgPG5hbWU+Q29sb3IzPC9uYW1lPgogICAgICAgICA8ZmxhZ3M+NjY0MzQ8L2ZsYWdzPgogICAgICAgICA8dmFsdWUgdHlwZT0iMyI+I2ZmZmYwMDwvdmFsdWU+CiAgICAgICAgPC9CYXNpY0VudHJ5PgogICAgICAgIDxCYXNpY0VudHJ5PgogICAgICAgICA8bmFtZT5Db2xvcjQ8L25hbWU+CiAgICAgICAgIDxmbGFncz42NjQzNDwvZmxhZ3M+CiAgICAgICAgIDx2YWx1ZSB0eXBlPSIzIj4jMzMzM2ZmPC92YWx1ZT4KICAgICAgICA8L0Jhc2ljRW50cnk+CiAgICAgICAgPEJhc2ljRW50cnk+CiAgICAgICAgIDxuYW1lPlRocmVzaG9sZDE8L25hbWU+CiAgICAgICAgIDxmbGFncz42NzQ1ODwvZmxhZ3M+CiAgICAgICAgIDx2YWx1ZSB0eXBlPSI3Ij4xPC92YWx1ZT4KICAgICAgICA8L0Jhc2ljRW50cnk+CiAgICAgICAgPEJhc2ljRW50cnk+CiAgICAgICAgIDxuYW1lPlRocmVzaG9sZDI8L25hbWU+CiAgICAgICAgIDxmbGFncz42NzQ1ODwvZmxhZ3M+CiAgICAgICAgIDx2YWx1ZSB0eXBlPSI3Ij4xMDA8L3ZhbHVlPgogICAgICAgIDwvQmFzaWNFbnRyeT4KICAgICAgICA8QmFzaWNFbnRyeT4KICAgICAgICAgPG5hbWU+UmVnaW9uPC9uYW1lPgogICAgICAgICA8ZmxhZ3M+NjY0MzQ8L2ZsYWdzPgogICAgICAgICA8dmFsdWUgdHlwZT0iMyI+bGl2ZVxQMTwvdmFsdWU+CiAgICAgICAgPC9CYXNpY0VudHJ5PgogICAgICAgIDxCYXNpY0VudHJ5PgogICAgICAgICA8bmFtZT5SZWdpb25GdW5jdGlvbjwvbmFtZT4KICAgICAgICAgPGZsYWdzPjY2NDM0PC9mbGFncz4KICAgICAgICAgPHZhbHVlIHR5cGU9IjMiPkNvdW50PC92YWx1ZT4KICAgICAgICA8L0Jhc2ljRW50cnk+CiAgICAgICAgPEJhc2ljRW50cnk+CiAgICAgICAgIDxuYW1lPkZlYXR1cmU8L25hbWU+CiAgICAgICAgIDxmbGFncz42NjQzNDwvZmxhZ3M+CiAgICAgICAgIDx2YWx1ZSB0eXBlPSIzIj5GU0MtQTwvdmFsdWU+CiAgICAgICAgPC9CYXNpY0VudHJ5PgogICAgICAgIDxCYXNpY0VudHJ5PgogICAgICAgICA8bmFtZT5GZWF0dXJlRnVuY3Rpb248L25hbWU+CiAgICAgICAgIDxmbGFncz42NjQzNDwvZmxhZ3M+CiAgICAgICAgIDx2YWx1ZSB0eXBlPSIzIj5NZWFuPC92YWx1ZT4KICAgICAgICA8L0Jhc2ljRW50cnk+CiAgICAgICAgPEJhc2ljRW50cnk+CiAgICAgICAgIDxuYW1lPk1vZGU8L25hbWU+CiAgICAgICAgIDxmbGFncz42NjE3ODwvZmxhZ3M+CiAgICAgICAgIDx2YWx1ZSB0eXBlPSIyIj4wPC92YWx1ZT4KICAgICAgICA8L0Jhc2ljRW50cnk+CiAgICAgICAgPEJhc2ljRW50cnk+CiAgICAgICAgIDxuYW1lPkZ1bmN0aW9uPC9uYW1lPgogICAgICAgICA8ZmxhZ3M+NjYxNzg8L2ZsYWdzPgogICAgICAgICA8dmFsdWUgdHlwZT0iMiI+MTwvdmFsdWU+CiAgICAgICAgPC9CYXNpY0VudHJ5PgogICAgICAgIDxCYXNpY0VudHJ5PgogICAgICAgICA8bmFtZT5EaXNhYmxlZEdyb3VwczwvbmFtZT4KICAgICAgICAgPGZsYWdzPjY2NDM0PC9mbGFncz4KICAgICAgICAgPHZhbHVlIHR5cGU9IjMiPjwvdmFsdWU+CiAgICAgICAgPC9CYXNpY0VudHJ5PgogICAgICAgPC9CYXNpY0VudHJ5PgogICAgICAgPEJhc2ljRW50cnk+CiAgICAgICAgPG5hbWU+Vmlld0hlaWdodDwvbmFtZT4KICAgICAgICA8ZmxhZ3M+NjYxNzg8L2ZsYWdzPgogICAgICAgIDx2YWx1ZSB0eXBlPSIyIj4xNDg8L3ZhbHVlPgogICAgICAgPC9CYXNpY0VudHJ5PgogICAgICAgPEJhc2ljRW50cnk+CiAgICAgICAgPG5hbWU+Vmlld1dpZHRoPC9uYW1lPgogICAgICAgIDxmbGFncz42NjE3ODwvZmxhZ3M+CiAgICAgICAgPHZhbHVlIHR5cGU9IjIiPjE0ODwvdmFsdWU+CiAgICAgICA8L0Jhc2ljRW50cnk+CiAgICAgICA8QmFzaWNFbnRyeT4KICAgICAgICA8bmFtZT5XaWRnZXRQb3M8L25hbWU+CiAgICAgICAgPGZsYWdzPjY1NjY2PC9mbGFncz4KICAgICAgICA8QmFzaWNFbnRyeT4KICAgICAgICAgPG5hbWU+WDwvbmFtZT4KICAgICAgICAgPGZsYWdzPjY2MTc4PC9mbGFncz4KICAgICAgICAgPHZhbHVlIHR5cGU9IjIiPjI0NzwvdmFsdWU+CiAgICAgICAgPC9CYXNpY0VudHJ5PgogICAgICAgIDxCYXNpY0VudHJ5PgogICAgICAgICA8bmFtZT5ZPC9uYW1lPgogICAgICAgICA8ZmxhZ3M+NjYxNzg8L2ZsYWdzPgogICAgICAgICA8dmFsdWUgdHlwZT0iMiI+MTU8L3ZhbHVlPgogICAgICAgIDwvQmFzaWNFbnRyeT4KICAgICAgIDwvQmFzaWNFbnRyeT4KICAgICAgIDxCYXNpY0VudHJ5PgogICAgICAgIDxuYW1lPldpZGdldFNpemU8L25hbWU+CiAgICAgICAgPGZsYWdzPjY1NjY2PC9mbGFncz4KICAgICAgICA8QmFzaWNFbnRyeT4KICAgICAgICAgPG5hbWU+V2lkdGg8L25hbWU+CiAgICAgICAgIDxmbGFncz42NjE3ODwvZmxhZ3M+CiAgICAgICAgIDx2YWx1ZSB0eXBlPSIyIj4yMzQ8L3ZhbHVlPgogICAgICAgIDwvQmFzaWNFbnRyeT4KICAgICAgICA8QmFzaWNFbnRyeT4KICAgICAgICAgPG5hbWU+SGVpZ2h0PC9uYW1lPgogICAgICAgICA8ZmxhZ3M+NjYxNzg8L2ZsYWdzPgogICAgICAgICA8dmFsdWUgdHlwZT0iMiI+MjA5PC92YWx1ZT4KICAgICAgICA8L0Jhc2ljRW50cnk+CiAgICAgICA8L0Jhc2ljRW50cnk+CiAgICAgIDwvQmFzaWNFbnRyeT4KICAgICAgPEJhc2ljRW50cnk+CiAgICAgICA8bmFtZT5wbG90MjwvbmFtZT4KICAgICAgIDxmbGFncz42NjQzNDwvZmxhZ3M+CiAgICAgICA8dmFsdWUgdHlwZT0iMyI+UGxvdDwvdmFsdWU+CiAgICAgICA8QmFzaWNFbnRyeT4KICAgICAgICA8bmFtZT5WaWV3RmVhdHVyZXM8L25hbWU+CiAgICAgICAgPGZsYWdzPjY2NDM0PC9mbGFncz4KICAgICAgICA8dmFsdWUgdHlwZT0iMyI+QjEtQQpWMS1BPC92YWx1ZT4KICAgICAgIDwvQmFzaWNFbnRyeT4KICAgICAgIDxCYXNpY0VudHJ5PgogICAgICAgIDxuYW1lPlZpZXdNdWx0aUxheWVyPC9uYW1lPgogICAgICAgIDxmbGFncz42NTkyMjwvZmxhZ3M+CiAgICAgICAgPHZhbHVlIHR5cGU9IjEiPjA8L3ZhbHVlPgogICAgICAgPC9CYXNpY0VudHJ5PgogICAgICAgPEJhc2ljRW50cnk+CiAgICAgICAgPG5hbWU+Vmlld1NvdXJjZTwvbmFtZT4KICAgICAgICA8ZmxhZ3M+NjY0MzQ8L2ZsYWdzPgogICAgICAgIDx2YWx1ZSB0eXBlPSIzIj4xOmxpdmVcUDFcUDI8L3ZhbHVlPgogICAgICAgPC9CYXNpY0VudHJ5PgogICAgICAgPEJhc2ljRW50cnk+CiAgICAgICAgPG5hbWU+Vmlld1BvcHVsYXRpb25zPC9uYW1lPgogICAgICAgIDxmbGFncz42NjQzNDwvZmxhZ3M+CiAgICAgICAgPHZhbHVlIHR5cGU9IjMiPjE6bGl2ZVxQMVxQMjwvdmFsdWU+CiAgICAgICA8L0Jhc2ljRW50cnk+CiAgICAgICA8QmFzaWNFbnRyeT4KICAgICAgICA8bmFtZT5WaWV3TW9kZTwvbmFtZT4KICAgICAgICA8ZmxhZ3M+NjYxNzg8L2ZsYWdzPgogICAgICAgIDx2YWx1ZSB0eXBlPSIyIj4xPC92YWx1ZT4KICAgICAgIDwvQmFzaWNFbnRyeT4KICAgICAgIDxCYXNpY0VudHJ5PgogICAgICAgIDxuYW1lPlZpZXdBeGVzPC9uYW1lPgogICAgICAgIDxmbGFncz42NjQzNDwvZmxhZ3M+CiAgICAgICAgPHZhbHVlIHR5cGU9IjMiPkFzIGFjcXVpcmVkCkFzIGFjcXVpcmVkPC92YWx1ZT4KICAgICAgIDwvQmFzaWNFbnRyeT4KICAgICAgIDxCYXNpY0VudHJ5PgogICAgICAgIDxuYW1lPlZpZXdab29tPC9uYW1lPgogICAgICAgIDxmbGFncz42NjQzNDwvZmxhZ3M+CiAgICAgICAgPHZhbHVlIHR5cGU9IjMiPjAuMCwxLjAKMC4wLDEuMDwvdmFsdWU+CiAgICAgICA8L0Jhc2ljRW50cnk+CiAgICAgICA8QmFzaWNFbnRyeT4KICAgICAgICA8bmFtZT5WaWV3SGlkZVJlZ2lvbnM8L25hbWU+CiAgICAgICAgPGZsYWdzPjY2MTc4PC9mbGFncz4KICAgICAgICA8dmFsdWUgdHlwZT0iMiI+MDwvdmFsdWU+CiAgICAgICA8L0Jhc2ljRW50cnk+CiAgICAgICA8QmFzaWNFbnRyeT4KICAgICAgICA8bmFtZT5IaXN0b2dyYW1Vc2VPdmVybGF5PC9uYW1lPgogICAgICAgIDxmbGFncz42NjE3ODwvZmxhZ3M+CiAgICAgICAgPHZhbHVlIHR5cGU9IjIiPjA8L3ZhbHVlPgogICAgICAgPC9CYXNpY0VudHJ5PgogICAgICAgPEJhc2ljRW50cnk+CiAgICAgICAgPG5hbWU+SGlzdG9ncmFtT3ZlcmxheTwvbmFtZT4KICAgICAgICA8ZmxhZ3M+NjY0MzQ8L2ZsYWdzPgogICAgICAgIDx2YWx1ZSB0eXBlPSIzIj5saXZlCmxpdmUKbGl2ZQpsaXZlCmxpdmUKbGl2ZQpsaXZlCmxpdmUKbGl2ZQpsaXZlPC92YWx1ZT4KICAgICAgIDwvQmFzaWNFbnRyeT4KICAgICAgIDxCYXNpY0VudHJ5PgogICAgICAgIDxuYW1lPkhpc3RvZ3JhbU92ZXJsYXlDb2xvcnM8L25hbWU+CiAgICAgICAgPGZsYWdzPjY2NDM0PC9mbGFncz4KICAgICAgICA8dmFsdWUgdHlwZT0iMyI+I2ZmYWE3ZgojZmZhYWZmCiNhYWZmN2YKIzk2ZDhlMQojYWFhYTdmCiNmZjg2NGEKI2ZjNTdmZgojNmJmZjQyCiM0MGJjZmYKI2EyYWEzNDwvdmFsdWU+CiAgICAgICA8L0Jhc2ljRW50cnk+CiAgICAgICA8QmFzaWNFbnRyeT4KICAgICAgICA8bmFtZT5WaWV3RGF0YUVuZDwvbmFtZT4KICAgICAgICA8ZmxhZ3M+NjYxNzg8L2ZsYWdzPgogICAgICAgIDx2YWx1ZSB0eXBlPSIyIj4yMTQ3NDgzNjQ3PC92YWx1ZT4KICAgICAgIDwvQmFzaWNFbnRyeT4KICAgICAgIDxCYXNpY0VudHJ5PgogICAgICAgIDxuYW1lPlZpZXdEYXRhU2tpcDwvbmFtZT4KICAgICAgICA8ZmxhZ3M+NjYxNzg8L2ZsYWdzPgogICAgICAgIDx2YWx1ZSB0eXBlPSIyIj4wPC92YWx1ZT4KICAgICAgIDwvQmFzaWNFbnRyeT4KICAgICAgIDxCYXNpY0VudHJ5PgogICAgICAgIDxuYW1lPlZpZXdEYXRhU3RhcnQ8L25hbWU+CiAgICAgICAgPGZsYWdzPjY2MTc4PC9mbGFncz4KICAgICAgICA8dmFsdWUgdHlwZT0iMiI+MDwvdmFsdWU+CiAgICAgICA8L0Jhc2ljRW50cnk+CiAgICAgICA8QmFzaWNFbnRyeT4KICAgICAgICA8bmFtZT5TY3JpcHRUZXh0PC9uYW1lPgogICAgICAgIDxmbGFncz42NjQzNDwvZmxhZ3M+CiAgICAgICAgPHZhbHVlIHR5cGU9IjMiPkVkaXQgdGV4dCB2aWEgUHJvcGVydGllczwvdmFsdWU+CiAgICAgICAgPEJhc2ljRW50cnk+CiAgICAgICAgIDxuYW1lPlByZWRlZmluZWRTY3JpcHRUZXh0PC9uYW1lPgogICAgICAgICA8ZmxhZ3M+NjY0MzQ8L2ZsYWdzPgogICAgICAgICA8dmFsdWUgdHlwZT0iMyI+PC92YWx1ZT4KICAgICAgICA8L0Jhc2ljRW50cnk+CiAgICAgICA8L0Jhc2ljRW50cnk+CiAgICAgICA8QmFzaWNFbnRyeT4KICAgICAgICA8bmFtZT5TY3JpcHRUZXh0QWxpZ25tZW50PC9uYW1lPgogICAgICAgIDxmbGFncz42NjE3ODwvZmxhZ3M+CiAgICAgICAgPHZhbHVlIHR5cGU9IjIiPjA8L3ZhbHVlPgogICAgICAgPC9CYXNpY0VudHJ5PgogICAgICAgPEJhc2ljRW50cnk+CiAgICAgICAgPG5hbWU+SGlzdG9ncmFtTm9ybWFsaXphdGlvbjwvbmFtZT4KICAgICAgICA8ZmxhZ3M+NjYxNzg8L2ZsYWdzPgogICAgICAgIDx2YWx1ZSB0eXBlPSIyIj4wPC92YWx1ZT4KICAgICAgIDwvQmFzaWNFbnRyeT4KICAgICAgIDxCYXNpY0VudHJ5PgogICAgICAgIDxuYW1lPkhpc3RvZ3JhbVBsb3RNb2RlPC9uYW1lPgogICAgICAgIDxmbGFncz42NjE3ODwvZmxhZ3M+CiAgICAgICAgPHZhbHVlIHR5cGU9IjIiPjA8L3ZhbHVlPgogICAgICAgPC9CYXNpY0VudHJ5PgogICAgICAgPEJhc2ljRW50cnk+CiAgICAgICAgPG5hbWU+SGlzdG9ncmFtU21vb3RoaW5nPC9uYW1lPgogICAgICAgIDxmbGFncz42NjE3ODwvZmxhZ3M+CiAgICAgICAgPHZhbHVlIHR5cGU9IjIiPjA8L3ZhbHVlPgogICAgICAgPC9CYXNpY0VudHJ5PgogICAgICAgPEJhc2ljRW50cnk+CiAgICAgICAgPG5hbWU+U3RhdGlzdGljRmVhdHVyZXM8L25hbWU+CiAgICAgICAgPGZsYWdzPjY2NDM0PC9mbGFncz4KICAgICAgICA8dmFsdWUgdHlwZT0iMyI+QjEtQQpWMS1BPC92YWx1ZT4KICAgICAgIDwvQmFzaWNFbnRyeT4KICAgICAgIDxCYXNpY0VudHJ5PgogICAgICAgIDxuYW1lPlN0YXRpc3RpY1JlZ2lvbkZ1bmNzPC9uYW1lPgogICAgICAgIDxmbGFncz42NjQzNDwvZmxhZ3M+CiAgICAgICAgPHZhbHVlIHR5cGU9IjMiPlBhdGgKJS0jPC92YWx1ZT4KICAgICAgIDwvQmFzaWNFbnRyeT4KICAgICAgIDxCYXNpY0VudHJ5PgogICAgICAgIDxuYW1lPlN0YXRpc3RpY0ZlYXR1cmVGdW5jczwvbmFtZT4KICAgICAgICA8ZmxhZ3M+NjY0MzQ8L2ZsYWdzPgogICAgICAgIDx2YWx1ZSB0eXBlPSIzIj48L3ZhbHVlPgogICAgICAgPC9CYXNpY0VudHJ5PgogICAgICAgPEJhc2ljRW50cnk+CiAgICAgICAgPG5hbWU+U3RhdGlzdGljU291cmNlSW5mbzwvbmFtZT4KICAgICAgICA8ZmxhZ3M+NjU5MjI8L2ZsYWdzPgogICAgICAgIDx2YWx1ZSB0eXBlPSIxIj4xPC92YWx1ZT4KICAgICAgIDwvQmFzaWNFbnRyeT4KICAgICAgIDxCYXNpY0VudHJ5PgogICAgICAgIDxuYW1lPlN0YXRpc3RpY1RhYmxlPC9uYW1lPgogICAgICAgIDxmbGFncz42NTkyMjwvZmxhZ3M+CiAgICAgICAgPHZhbHVlIHR5cGU9IjEiPjE8L3ZhbHVlPgogICAgICAgPC9CYXNpY0VudHJ5PgogICAgICAgPEJhc2ljRW50cnk+CiAgICAgICAgPG5hbWU+U3RhdGlzdGljRmVhdHVyZU5hbWU8L25hbWU+CiAgICAgICAgPGZsYWdzPjY2MTc4PC9mbGFncz4KICAgICAgICA8dmFsdWUgdHlwZT0iMiI+MDwvdmFsdWU+CiAgICAgICA8L0Jhc2ljRW50cnk+CiAgICAgICA8QmFzaWNFbnRyeT4KICAgICAgICA8bmFtZT5IZWF0bWFwPC9uYW1lPgogICAgICAgIDxmbGFncz42NTY2NjwvZmxhZ3M+CiAgICAgICAgPEJhc2ljRW50cnk+CiAgICAgICAgIDxuYW1lPkNvbG9yMTwvbmFtZT4KICAgICAgICAgPGZsYWdzPjY2NDM0PC9mbGFncz4KICAgICAgICAgPHZhbHVlIHR5cGU9IjMiPiNmZjAwMDA8L3ZhbHVlPgogICAgICAgIDwvQmFzaWNFbnRyeT4KICAgICAgICA8QmFzaWNFbnRyeT4KICAgICAgICAgPG5hbWU+Q29sb3IyPC9uYW1lPgogICAgICAgICA8ZmxhZ3M+NjY0MzQ8L2ZsYWdzPgogICAgICAgICA8dmFsdWUgdHlwZT0iMyI+IzAwYWEwMDwvdmFsdWU+CiAgICAgICAgPC9CYXNpY0VudHJ5PgogICAgICAgIDxCYXNpY0VudHJ5PgogICAgICAgICA8bmFtZT5Db2xvcjM8L25hbWU+CiAgICAgICAgIDxmbGFncz42NjQzNDwvZmxhZ3M+CiAgICAgICAgIDx2YWx1ZSB0eXBlPSIzIj4jZmZmZjAwPC92YWx1ZT4KICAgICAgICA8L0Jhc2ljRW50cnk+CiAgICAgICAgPEJhc2ljRW50cnk+CiAgICAgICAgIDxuYW1lPkNvbG9yNDwvbmFtZT4KICAgICAgICAgPGZsYWdzPjY2NDM0PC9mbGFncz4KICAgICAgICAgPHZhbHVlIHR5cGU9IjMiPiMzMzMzZmY8L3ZhbHVlPgogICAgICAgIDwvQmFzaWNFbnRyeT4KICAgICAgICA8QmFzaWNFbnRyeT4KICAgICAgICAgPG5hbWU+VGhyZXNob2xkMTwvbmFtZT4KICAgICAgICAgPGZsYWdzPjY3NDU4PC9mbGFncz4KICAgICAgICAgPHZhbHVlIHR5cGU9IjciPjE8L3ZhbHVlPgogICAgICAgIDwvQmFzaWNFbnRyeT4KICAgICAgICA8QmFzaWNFbnRyeT4KICAgICAgICAgPG5hbWU+VGhyZXNob2xkMjwvbmFtZT4KICAgICAgICAgPGZsYWdzPjY3NDU4PC9mbGFncz4KICAgICAgICAgPHZhbHVlIHR5cGU9IjciPjEwMDwvdmFsdWU+CiAgICAgICAgPC9CYXNpY0VudHJ5PgogICAgICAgIDxCYXNpY0VudHJ5PgogICAgICAgICA8bmFtZT5SZWdpb248L25hbWU+CiAgICAgICAgIDxmbGFncz42NjQzNDwvZmxhZ3M+CiAgICAgICAgIDx2YWx1ZSB0eXBlPSIzIj5saXZlXFAxXFAyPC92YWx1ZT4KICAgICAgICA8L0Jhc2ljRW50cnk+CiAgICAgICAgPEJhc2ljRW50cnk+CiAgICAgICAgIDxuYW1lPlJlZ2lvbkZ1bmN0aW9uPC9uYW1lPgogICAgICAgICA8ZmxhZ3M+NjY0MzQ8L2ZsYWdzPgogICAgICAgICA8dmFsdWUgdHlwZT0iMyI+Q291bnQ8L3ZhbHVlPgogICAgICAgIDwvQmFzaWNFbnRyeT4KICAgICAgICA8QmFzaWNFbnRyeT4KICAgICAgICAgPG5hbWU+RmVhdHVyZTwvbmFtZT4KICAgICAgICAgPGZsYWdzPjY2NDM0PC9mbGFncz4KICAgICAgICAgPHZhbHVlIHR5cGU9IjMiPkZTQy1BPC92YWx1ZT4KICAgICAgICA8L0Jhc2ljRW50cnk+CiAgICAgICAgPEJhc2ljRW50cnk+CiAgICAgICAgIDxuYW1lPkZlYXR1cmVGdW5jdGlvbjwvbmFtZT4KICAgICAgICAgPGZsYWdzPjY2NDM0PC9mbGFncz4KICAgICAgICAgPHZhbHVlIHR5cGU9IjMiPk1lYW48L3ZhbHVlPgogICAgICAgIDwvQmFzaWNFbnRyeT4KICAgICAgICA8QmFzaWNFbnRyeT4KICAgICAgICAgPG5hbWU+TW9kZTwvbmFtZT4KICAgICAgICAgPGZsYWdzPjY2MTc4PC9mbGFncz4KICAgICAgICAgPHZhbHVlIHR5cGU9IjIiPjA8L3ZhbHVlPgogICAgICAgIDwvQmFzaWNFbnRyeT4KICAgICAgICA8QmFzaWNFbnRyeT4KICAgICAgICAgPG5hbWU+RnVuY3Rpb248L25hbWU+CiAgICAgICAgIDxmbGFncz42NjE3ODwvZmxhZ3M+CiAgICAgICAgIDx2YWx1ZSB0eXBlPSIyIj4xPC92YWx1ZT4KICAgICAgICA8L0Jhc2ljRW50cnk+CiAgICAgICAgPEJhc2ljRW50cnk+CiAgICAgICAgIDxuYW1lPkRpc2FibGVkR3JvdXBzPC9uYW1lPgogICAgICAgICA8ZmxhZ3M+NjY0MzQ8L2ZsYWdzPgogICAgICAgICA8dmFsdWUgdHlwZT0iMyI+PC92YWx1ZT4KICAgICAgICA8L0Jhc2ljRW50cnk+CiAgICAgICA8L0Jhc2ljRW50cnk+CiAgICAgICA8QmFzaWNFbnRyeT4KICAgICAgICA8bmFtZT5WaWV3SGVpZ2h0PC9uYW1lPgogICAgICAgIDxmbGFncz42NjE3ODwvZmxhZ3M+CiAgICAgICAgPHZhbHVlIHR5cGU9IjIiPjE0ODwvdmFsdWU+CiAgICAgICA8L0Jhc2ljRW50cnk+CiAgICAgICA8QmFzaWNFbnRyeT4KICAgICAgICA8bmFtZT5WaWV3V2lkdGg8L25hbWU+CiAgICAgICAgPGZsYWdzPjY2MTc4PC9mbGFncz4KICAgICAgICA8dmFsdWUgdHlwZT0iMiI+MTQ4PC92YWx1ZT4KICAgICAgIDwvQmFzaWNFbnRyeT4KICAgICAgIDxCYXNpY0VudHJ5PgogICAgICAgIDxuYW1lPldpZGdldFBvczwvbmFtZT4KICAgICAgICA8ZmxhZ3M+NjU2NjY8L2ZsYWdzPgogICAgICAgIDxCYXNpY0VudHJ5PgogICAgICAgICA8bmFtZT5YPC9uYW1lPgogICAgICAgICA8ZmxhZ3M+NjYxNzg8L2ZsYWdzPgogICAgICAgICA8dmFsdWUgdHlwZT0iMiI+NDgxPC92YWx1ZT4KICAgICAgICA8L0Jhc2ljRW50cnk+CiAgICAgICAgPEJhc2ljRW50cnk+CiAgICAgICAgIDxuYW1lPlk8L25hbWU+CiAgICAgICAgIDxmbGFncz42NjE3ODwvZmxhZ3M+CiAgICAgICAgIDx2YWx1ZSB0eXBlPSIyIj4xNTwvdmFsdWU+CiAgICAgICAgPC9CYXNpY0VudHJ5PgogICAgICAgPC9CYXNpY0VudHJ5PgogICAgICAgPEJhc2ljRW50cnk+CiAgICAgICAgPG5hbWU+V2lkZ2V0U2l6ZTwvbmFtZT4KICAgICAgICA8ZmxhZ3M+NjU2NjY8L2ZsYWdzPgogICAgICAgIDxCYXNpY0VudHJ5PgogICAgICAgICA8bmFtZT5XaWR0aDwvbmFtZT4KICAgICAgICAgPGZsYWdzPjY2MTc4PC9mbGFncz4KICAgICAgICAgPHZhbHVlIHR5cGU9IjIiPjIzNDwvdmFsdWU+CiAgICAgICAgPC9CYXNpY0VudHJ5PgogICAgICAgIDxCYXNpY0VudHJ5PgogICAgICAgICA8bmFtZT5IZWlnaHQ8L25hbWU+CiAgICAgICAgIDxmbGFncz42NjE3ODwvZmxhZ3M+CiAgICAgICAgIDx2YWx1ZSB0eXBlPSIyIj4yMDk8L3ZhbHVlPgogICAgICAgIDwvQmFzaWNFbnRyeT4KICAgICAgIDwvQmFzaWNFbnRyeT4KICAgICAgPC9CYXNpY0VudHJ5PgogICAgICA8QmFzaWNFbnRyeT4KICAgICAgIDxuYW1lPnBsb3QzPC9uYW1lPgogICAgICAgPGZsYWdzPjY2NDM0PC9mbGFncz4KICAgICAgIDx2YWx1ZSB0eXBlPSIzIj5QbG90PC92YWx1ZT4KICAgICAgIDxCYXNpY0VudHJ5PgogICAgICAgIDxuYW1lPlZpZXdNb2RlPC9uYW1lPgogICAgICAgIDxmbGFncz42NjE3ODwvZmxhZ3M+CiAgICAgICAgPHZhbHVlIHR5cGU9IjIiPjM8L3ZhbHVlPgogICAgICAgPC9CYXNpY0VudHJ5PgogICAgICAgPEJhc2ljRW50cnk+CiAgICAgICAgPG5hbWU+Vmlld0hlaWdodDwvbmFtZT4KICAgICAgICA8ZmxhZ3M+NjYxNzg8L2ZsYWdzPgogICAgICAgIDx2YWx1ZSB0eXBlPSIyIj4zNTc8L3ZhbHVlPgogICAgICAgPC9CYXNpY0VudHJ5PgogICAgICAgPEJhc2ljRW50cnk+CiAgICAgICAgPG5hbWU+Vmlld1dpZHRoPC9uYW1lPgogICAgICAgIDxmbGFncz42NjE3ODwvZmxhZ3M+CiAgICAgICAgPHZhbHVlIHR5cGU9IjIiPjYxNjwvdmFsdWU+CiAgICAgICA8L0Jhc2ljRW50cnk+CiAgICAgICA8QmFzaWNFbnRyeT4KICAgICAgICA8bmFtZT5WaWV3RmVhdHVyZXM8L25hbWU+CiAgICAgICAgPGZsYWdzPjY2NDM0PC9mbGFncz4KICAgICAgICA8dmFsdWUgdHlwZT0iMyI+RlNDLUEKU1NDLUE8L3ZhbHVlPgogICAgICAgPC9CYXNpY0VudHJ5PgogICAgICAgPEJhc2ljRW50cnk+CiAgICAgICAgPG5hbWU+Vmlld011bHRpTGF5ZXI8L25hbWU+CiAgICAgICAgPGZsYWdzPjY1OTIyPC9mbGFncz4KICAgICAgICA8dmFsdWUgdHlwZT0iMSI+MDwvdmFsdWU+CiAgICAgICA8L0Jhc2ljRW50cnk+CiAgICAgICA8QmFzaWNFbnRyeT4KICAgICAgICA8bmFtZT5WaWV3U291cmNlPC9uYW1lPgogICAgICAgIDxmbGFncz42NjQzNDwvZmxhZ3M+CiAgICAgICAgPHZhbHVlIHR5cGU9IjMiPjE6bGl2ZTwvdmFsdWU+CiAgICAgICA8L0Jhc2ljRW50cnk+CiAgICAgICA8QmFzaWNFbnRyeT4KICAgICAgICA8bmFtZT5WaWV3UG9wdWxhdGlvbnM8L25hbWU+CiAgICAgICAgPGZsYWdzPjY2NDM0PC9mbGFncz4KICAgICAgICA8dmFsdWUgdHlwZT0iMyI+MTpsaXZlPC92YWx1ZT4KICAgICAgIDwvQmFzaWNFbnRyeT4KICAgICAgIDxCYXNpY0VudHJ5PgogICAgICAgIDxuYW1lPlZpZXdBeGVzPC9uYW1lPgogICAgICAgIDxmbGFncz42NjQzNDwvZmxhZ3M+CiAgICAgICAgPHZhbHVlIHR5cGU9IjMiPkFzIGFjcXVpcmVkCkFzIGFjcXVpcmVkPC92YWx1ZT4KICAgICAgIDwvQmFzaWNFbnRyeT4KICAgICAgIDxCYXNpY0VudHJ5PgogICAgICAgIDxuYW1lPlZpZXdab29tPC9uYW1lPgogICAgICAgIDxmbGFncz42NjQzNDwvZmxhZ3M+CiAgICAgICAgPHZhbHVlIHR5cGU9IjMiPjAuMCwxLjAKMC4wLDEuMDwvdmFsdWU+CiAgICAgICA8L0Jhc2ljRW50cnk+CiAgICAgICA8QmFzaWNFbnRyeT4KICAgICAgICA8bmFtZT5WaWV3SGlkZVJlZ2lvbnM8L25hbWU+CiAgICAgICAgPGZsYWdzPjY2MTc4PC9mbGFncz4KICAgICAgICA8dmFsdWUgdHlwZT0iMiI+MDwvdmFsdWU+CiAgICAgICA8L0Jhc2ljRW50cnk+CiAgICAgICA8QmFzaWNFbnRyeT4KICAgICAgICA8bmFtZT5IaXN0b2dyYW1Vc2VPdmVybGF5PC9uYW1lPgogICAgICAgIDxmbGFncz42NjE3ODwvZmxhZ3M+CiAgICAgICAgPHZhbHVlIHR5cGU9IjIiPjA8L3ZhbHVlPgogICAgICAgPC9CYXNpY0VudHJ5PgogICAgICAgPEJhc2ljRW50cnk+CiAgICAgICAgPG5hbWU+SGlzdG9ncmFtT3ZlcmxheTwvbmFtZT4KICAgICAgICA8ZmxhZ3M+NjY0MzQ8L2ZsYWdzPgogICAgICAgIDx2YWx1ZSB0eXBlPSIzIj4KCgoKCgoKCgo8L3ZhbHVlPgogICAgICAgPC9CYXNpY0VudHJ5PgogICAgICAgPEJhc2ljRW50cnk+CiAgICAgICAgPG5hbWU+SGlzdG9ncmFtT3ZlcmxheUNvbG9yczwvbmFtZT4KICAgICAgICA8ZmxhZ3M+NjY0MzQ8L2ZsYWdzPgogICAgICAgIDx2YWx1ZSB0eXBlPSIzIj4jZmZhYTdmCiNmZmFhZmYKI2FhZmY3ZgojOTZkOGUxCiNhYWFhN2YKI2ZmODY0YQojZmM1N2ZmCiM2YmZmNDIKIzQwYmNmZgojYTJhYTM0PC92YWx1ZT4KICAgICAgIDwvQmFzaWNFbnRyeT4KICAgICAgIDxCYXNpY0VudHJ5PgogICAgICAgIDxuYW1lPlZpZXdEYXRhRW5kPC9uYW1lPgogICAgICAgIDxmbGFncz42NjE3ODwvZmxhZ3M+CiAgICAgICAgPHZhbHVlIHR5cGU9IjIiPjIxNDc0ODM2NDc8L3ZhbHVlPgogICAgICAgPC9CYXNpY0VudHJ5PgogICAgICAgPEJhc2ljRW50cnk+CiAgICAgICAgPG5hbWU+Vmlld0RhdGFTa2lwPC9uYW1lPgogICAgICAgIDxmbGFncz42NjE3ODwvZmxhZ3M+CiAgICAgICAgPHZhbHVlIHR5cGU9IjIiPjA8L3ZhbHVlPgogICAgICAgPC9CYXNpY0VudHJ5PgogICAgICAgPEJhc2ljRW50cnk+CiAgICAgICAgPG5hbWU+Vmlld0RhdGFTdGFydDwvbmFtZT4KICAgICAgICA8ZmxhZ3M+NjYxNzg8L2ZsYWdzPgogICAgICAgIDx2YWx1ZSB0eXBlPSIyIj4wPC92YWx1ZT4KICAgICAgIDwvQmFzaWNFbnRyeT4KICAgICAgIDxCYXNpY0VudHJ5PgogICAgICAgIDxuYW1lPlNjcmlwdFRleHQ8L25hbWU+CiAgICAgICAgPGZsYWdzPjY2NDM0PC9mbGFncz4KICAgICAgICA8dmFsdWUgdHlwZT0iMyI+RWRpdCB0ZXh0IHZpYSBQcm9wZXJ0aWVzPC92YWx1ZT4KICAgICAgICA8QmFzaWNFbnRyeT4KICAgICAgICAgPG5hbWU+UHJlZGVmaW5lZFNjcmlwdFRleHQ8L25hbWU+CiAgICAgICAgIDxmbGFncz42NjQzNDwvZmxhZ3M+CiAgICAgICAgIDx2YWx1ZSB0eXBlPSIzIj48L3ZhbHVlPgogICAgICAgIDwvQmFzaWNFbnRyeT4KICAgICAgIDwvQmFzaWNFbnRyeT4KICAgICAgIDxCYXNpY0VudHJ5PgogICAgICAgIDxuYW1lPlNjcmlwdFRleHRBbGlnbm1lbnQ8L25hbWU+CiAgICAgICAgPGZsYWdzPjY2MTc4PC9mbGFncz4KICAgICAgICA8dmFsdWUgdHlwZT0iMiI+MDwvdmFsdWU+CiAgICAgICA8L0Jhc2ljRW50cnk+CiAgICAgICA8QmFzaWNFbnRyeT4KICAgICAgICA8bmFtZT5IaXN0b2dyYW1Ob3JtYWxpemF0aW9uPC9uYW1lPgogICAgICAgIDxmbGFncz42NjE3ODwvZmxhZ3M+CiAgICAgICAgPHZhbHVlIHR5cGU9IjIiPjA8L3ZhbHVlPgogICAgICAgPC9CYXNpY0VudHJ5PgogICAgICAgPEJhc2ljRW50cnk+CiAgICAgICAgPG5hbWU+SGlzdG9ncmFtUGxvdE1vZGU8L25hbWU+CiAgICAgICAgPGZsYWdzPjY2MTc4PC9mbGFncz4KICAgICAgICA8dmFsdWUgdHlwZT0iMiI+MDwvdmFsdWU+CiAgICAgICA8L0Jhc2ljRW50cnk+CiAgICAgICA8QmFzaWNFbnRyeT4KICAgICAgICA8bmFtZT5IaXN0b2dyYW1TbW9vdGhpbmc8L25hbWU+CiAgICAgICAgPGZsYWdzPjY2MTc4PC9mbGFncz4KICAgICAgICA8dmFsdWUgdHlwZT0iMiI+MDwvdmFsdWU+CiAgICAgICA8L0Jhc2ljRW50cnk+CiAgICAgICA8QmFzaWNFbnRyeT4KICAgICAgICA8bmFtZT5TdGF0aXN0aWNGZWF0dXJlczwvbmFtZT4KICAgICAgICA8ZmxhZ3M+NjY0MzQ8L2ZsYWdzPgogICAgICAgIDx2YWx1ZSB0eXBlPSIzIj5GU0MtQQpTU0MtQTwvdmFsdWU+CiAgICAgICA8L0Jhc2ljRW50cnk+CiAgICAgICA8QmFzaWNFbnRyeT4KICAgICAgICA8bmFtZT5TdGF0aXN0aWNSZWdpb25GdW5jczwvbmFtZT4KICAgICAgICA8ZmxhZ3M+NjY0MzQ8L2ZsYWdzPgogICAgICAgIDx2YWx1ZSB0eXBlPSIzIj5QYXRoCiUtVDwvdmFsdWU+CiAgICAgICA8L0Jhc2ljRW50cnk+CiAgICAgICA8QmFzaWNFbnRyeT4KICAgICAgICA8bmFtZT5TdGF0aXN0aWNGZWF0dXJlRnVuY3M8L25hbWU+CiAgICAgICAgPGZsYWdzPjY2NDM0PC9mbGFncz4KICAgICAgICA8dmFsdWUgdHlwZT0iMyI+PC92YWx1ZT4KICAgICAgIDwvQmFzaWNFbnRyeT4KICAgICAgIDxCYXNpY0VudHJ5PgogICAgICAgIDxuYW1lPlN0YXRpc3RpY1NvdXJjZUluZm88L25hbWU+CiAgICAgICAgPGZsYWdzPjY1OTIyPC9mbGFncz4KICAgICAgICA8dmFsdWUgdHlwZT0iMSI+MTwvdmFsdWU+CiAgICAgICA8L0Jhc2ljRW50cnk+CiAgICAgICA8QmFzaWNFbnRyeT4KICAgICAgICA8bmFtZT5TdGF0aXN0aWNUYWJsZTwvbmFtZT4KICAgICAgICA8ZmxhZ3M+NjU5MjI8L2ZsYWdzPgogICAgICAgIDx2YWx1ZSB0eXBlPSIxIj4xPC92YWx1ZT4KICAgICAgIDwvQmFzaWNFbnRyeT4KICAgICAgIDxCYXNpY0VudHJ5PgogICAgICAgIDxuYW1lPlN0YXRpc3RpY0ZlYXR1cmVOYW1lPC9uYW1lPgogICAgICAgIDxmbGFncz42NjE3ODwvZmxhZ3M+CiAgICAgICAgPHZhbHVlIHR5cGU9IjIiPjA8L3ZhbHVlPgogICAgICAgPC9CYXNpY0VudHJ5PgogICAgICAgPEJhc2ljRW50cnk+CiAgICAgICAgPG5hbWU+SGVhdG1hcDwvbmFtZT4KICAgICAgICA8ZmxhZ3M+NjU2NjY8L2ZsYWdzPgogICAgICAgIDxCYXNpY0VudHJ5PgogICAgICAgICA8bmFtZT5Db2xvcjE8L25hbWU+CiAgICAgICAgIDxmbGFncz42NjQzNDwvZmxhZ3M+CiAgICAgICAgIDx2YWx1ZSB0eXBlPSIzIj4jZmYwMDAwPC92YWx1ZT4KICAgICAgICA8L0Jhc2ljRW50cnk+CiAgICAgICAgPEJhc2ljRW50cnk+CiAgICAgICAgIDxuYW1lPkNvbG9yMjwvbmFtZT4KICAgICAgICAgPGZsYWdzPjY2NDM0PC9mbGFncz4KICAgICAgICAgPHZhbHVlIHR5cGU9IjMiPiMwMGFhMDA8L3ZhbHVlPgogICAgICAgIDwvQmFzaWNFbnRyeT4KICAgICAgICA8QmFzaWNFbnRyeT4KICAgICAgICAgPG5hbWU+Q29sb3IzPC9uYW1lPgogICAgICAgICA8ZmxhZ3M+NjY0MzQ8L2ZsYWdzPgogICAgICAgICA8dmFsdWUgdHlwZT0iMyI+I2ZmZmYwMDwvdmFsdWU+CiAgICAgICAgPC9CYXNpY0VudHJ5PgogICAgICAgIDxCYXNpY0VudHJ5PgogICAgICAgICA8bmFtZT5Db2xvcjQ8L25hbWU+CiAgICAgICAgIDxmbGFncz42NjQzNDwvZmxhZ3M+CiAgICAgICAgIDx2YWx1ZSB0eXBlPSIzIj4jMzMzM2ZmPC92YWx1ZT4KICAgICAgICA8L0Jhc2ljRW50cnk+CiAgICAgICAgPEJhc2ljRW50cnk+CiAgICAgICAgIDxuYW1lPlRocmVzaG9sZDE8L25hbWU+CiAgICAgICAgIDxmbGFncz42NzQ1ODwvZmxhZ3M+CiAgICAgICAgIDx2YWx1ZSB0eXBlPSI3Ij4xPC92YWx1ZT4KICAgICAgICA8L0Jhc2ljRW50cnk+CiAgICAgICAgPEJhc2ljRW50cnk+CiAgICAgICAgIDxuYW1lPlRocmVzaG9sZDI8L25hbWU+CiAgICAgICAgIDxmbGFncz42NzQ1ODwvZmxhZ3M+CiAgICAgICAgIDx2YWx1ZSB0eXBlPSI3Ij4xMDA8L3ZhbHVlPgogICAgICAgIDwvQmFzaWNFbnRyeT4KICAgICAgICA8QmFzaWNFbnRyeT4KICAgICAgICAgPG5hbWU+UmVnaW9uPC9uYW1lPgogICAgICAgICA8ZmxhZ3M+NjY0MzQ8L2ZsYWdzPgogICAgICAgICA8dmFsdWUgdHlwZT0iMyI+bGl2ZTwvdmFsdWU+CiAgICAgICAgPC9CYXNpY0VudHJ5PgogICAgICAgIDxCYXNpY0VudHJ5PgogICAgICAgICA8bmFtZT5SZWdpb25GdW5jdGlvbjwvbmFtZT4KICAgICAgICAgPGZsYWdzPjY2NDM0PC9mbGFncz4KICAgICAgICAgPHZhbHVlIHR5cGU9IjMiPkNvdW50PC92YWx1ZT4KICAgICAgICA8L0Jhc2ljRW50cnk+CiAgICAgICAgPEJhc2ljRW50cnk+CiAgICAgICAgIDxuYW1lPkZlYXR1cmU8L25hbWU+CiAgICAgICAgIDxmbGFncz42NjQzNDwvZmxhZ3M+CiAgICAgICAgIDx2YWx1ZSB0eXBlPSIzIj5GU0MtQTwvdmFsdWU+CiAgICAgICAgPC9CYXNpY0VudHJ5PgogICAgICAgIDxCYXNpY0VudHJ5PgogICAgICAgICA8bmFtZT5GZWF0dXJlRnVuY3Rpb248L25hbWU+CiAgICAgICAgIDxmbGFncz42NjQzNDwvZmxhZ3M+CiAgICAgICAgIDx2YWx1ZSB0eXBlPSIzIj5NZWFuPC92YWx1ZT4KICAgICAgICA8L0Jhc2ljRW50cnk+CiAgICAgICAgPEJhc2ljRW50cnk+CiAgICAgICAgIDxuYW1lPk1vZGU8L25hbWU+CiAgICAgICAgIDxmbGFncz42NjE3ODwvZmxhZ3M+CiAgICAgICAgIDx2YWx1ZSB0eXBlPSIyIj4wPC92YWx1ZT4KICAgICAgICA8L0Jhc2ljRW50cnk+CiAgICAgICAgPEJhc2ljRW50cnk+CiAgICAgICAgIDxuYW1lPkZ1bmN0aW9uPC9uYW1lPgogICAgICAgICA8ZmxhZ3M+NjYxNzg8L2ZsYWdzPgogICAgICAgICA8dmFsdWUgdHlwZT0iMiI+MTwvdmFsdWU+CiAgICAgICAgPC9CYXNpY0VudHJ5PgogICAgICAgIDxCYXNpY0VudHJ5PgogICAgICAgICA8bmFtZT5EaXNhYmxlZEdyb3VwczwvbmFtZT4KICAgICAgICAgPGZsYWdzPjY2NDM0PC9mbGFncz4KICAgICAgICAgPHZhbHVlIHR5cGU9IjMiPjwvdmFsdWU+CiAgICAgICAgPC9CYXNpY0VudHJ5PgogICAgICAgPC9CYXNpY0VudHJ5PgogICAgICAgPEJhc2ljRW50cnk+CiAgICAgICAgPG5hbWU+V2lkZ2V0UG9zPC9uYW1lPgogICAgICAgIDxmbGFncz42NTY2NjwvZmxhZ3M+CiAgICAgICAgPEJhc2ljRW50cnk+CiAgICAgICAgIDxuYW1lPlg8L25hbWU+CiAgICAgICAgIDxmbGFncz42NjE3ODwvZmxhZ3M+CiAgICAgICAgIDx2YWx1ZSB0eXBlPSIyIj4xMzwvdmFsdWU+CiAgICAgICAgPC9CYXNpY0VudHJ5PgogICAgICAgIDxCYXNpY0VudHJ5PgogICAgICAgICA8bmFtZT5ZPC9uYW1lPgogICAgICAgICA8ZmxhZ3M+NjYxNzg8L2ZsYWdzPgogICAgICAgICA8dmFsdWUgdHlwZT0iMiI+MjI0PC92YWx1ZT4KICAgICAgICA8L0Jhc2ljRW50cnk+CiAgICAgICA8L0Jhc2ljRW50cnk+CiAgICAgICA8QmFzaWNFbnRyeT4KICAgICAgICA8bmFtZT5XaWRnZXRTaXplPC9uYW1lPgogICAgICAgIDxmbGFncz42NTY2NjwvZmxhZ3M+CiAgICAgICAgPEJhc2ljRW50cnk+CiAgICAgICAgIDxuYW1lPldpZHRoPC9uYW1lPgogICAgICAgICA8ZmxhZ3M+NjYxNzg8L2ZsYWdzPgogICAgICAgICA8dmFsdWUgdHlwZT0iMiI+NzAyPC92YWx1ZT4KICAgICAgICA8L0Jhc2ljRW50cnk+CiAgICAgICAgPEJhc2ljRW50cnk+CiAgICAgICAgIDxuYW1lPkhlaWdodDwvbmFtZT4KICAgICAgICAgPGZsYWdzPjY2MTc4PC9mbGFncz4KICAgICAgICAgPHZhbHVlIHR5cGU9IjIiPjQxODwvdmFsdWU+CiAgICAgICAgPC9CYXNpY0VudHJ5PgogICAgICAgPC9CYXNpY0VudHJ5PgogICAgICA8L0Jhc2ljRW50cnk+CiAgICAgPC9CYXNpY0VudHJ5PgogICAgPC9CYXNpY0VudHJ5PgogICA8L0Jhc2ljRW50cnk+CiAgPC9CYXNpY0VudHJ5PgogPC9CYXNpY0VudHJ5PgogPEJhc2ljRW50cnk+CiAgPG5hbWU+UmVnaW9uczwvbmFtZT4KICA8ZmxhZ3M+NjU2NjY8L2ZsYWdzPgogIDxCYXNpY0VudHJ5PgogICA8bmFtZT4xMzM8L25hbWU+CiAgIDxmbGFncz42NTY2NjwvZmxhZ3M+CiAgIDxCYXNpY0VudHJ5PgogICAgPG5hbWU+VXNlcmRlZk5hbWU8L25hbWU+CiAgICA8ZmxhZ3M+NjY0MzQ8L2ZsYWdzPgogICAgPHZhbHVlIHR5cGU9IjMiPjwvdmFsdWU+CiAgIDwvQmFzaWNFbnRyeT4KICAgPEJhc2ljRW50cnk+CiAgICA8bmFtZT5UeXBlPC9uYW1lPgogICAgPGZsYWdzPjY2MTc4PC9mbGFncz4KICAgIDx2YWx1ZSB0eXBlPSIyIj4yPC92YWx1ZT4KICAgPC9CYXNpY0VudHJ5PgogICA8QmFzaWNFbnRyeT4KICAgIDxuYW1lPkZlYXR1cmVzPC9uYW1lPgogICAgPGZsYWdzPjY2NDM0PC9mbGFncz4KICAgIDx2YWx1ZSB0eXBlPSIzIj5GU0MtQQpTU0MtQTwvdmFsdWU+CiAgIDwvQmFzaWNFbnRyeT4KICAgPEJhc2ljRW50cnk+CiAgICA8bmFtZT5Hcm91cDwvbmFtZT4KICAgIDxmbGFncz42NjE3ODwvZmxhZ3M+CiAgICA8dmFsdWUgdHlwZT0iMiI+MDwvdmFsdWU+CiAgIDwvQmFzaWNFbnRyeT4KICAgPEJhc2ljRW50cnk+CiAgICA8bmFtZT5Db2xvcjwvbmFtZT4KICAgIDxmbGFncz42NjQzNDwvZmxhZ3M+CiAgICA8dmFsdWUgdHlwZT0iMyI+IzAwODAwMDwvdmFsdWU+CiAgIDwvQmFzaWNFbnRyeT4KICAgPEJhc2ljRW50cnk+CiAgICA8bmFtZT5Jc05vdDwvbmFtZT4KICAgIDxmbGFncz42NTkyMjwvZmxhZ3M+CiAgICA8dmFsdWUgdHlwZT0iMSI+MDwvdmFsdWU+CiAgIDwvQmFzaWNFbnRyeT4KICAgPEJhc2ljRW50cnk+CiAgICA8bmFtZT5Qb2ludHM8L25hbWU+CiAgICA8ZmxhZ3M+NjU2NjY8L2ZsYWdzPgogICAgPEJhc2ljRW50cnk+CiAgICAgPG5hbWU+UG9pbnQwPC9uYW1lPgogICAgIDxmbGFncz42NTY2NjwvZmxhZ3M+CiAgICAgPEJhc2ljRW50cnk+CiAgICAgIDxuYW1lPlg8L25hbWU+CiAgICAgIDxmbGFncz42NjE3ODwvZmxhZ3M+CiAgICAgIDx2YWx1ZSB0eXBlPSIyIj4zPC92YWx1ZT4KICAgICA8L0Jhc2ljRW50cnk+CiAgICAgPEJhc2ljRW50cnk+CiAgICAgIDxuYW1lPlk8L25hbWU+CiAgICAgIDxmbGFncz42NjE3ODwvZmxhZ3M+CiAgICAgIDx2YWx1ZSB0eXBlPSIyIj4zPC92YWx1ZT4KICAgICA8L0Jhc2ljRW50cnk+CiAgICA8L0Jhc2ljRW50cnk+CiAgICA8QmFzaWNFbnRyeT4KICAgICA8bmFtZT5Qb2ludDE8L25hbWU+CiAgICAgPGZsYWdzPjY1NjY2PC9mbGFncz4KICAgICA8QmFzaWNFbnRyeT4KICAgICAgPG5hbWU+WDwvbmFtZT4KICAgICAgPGZsYWdzPjY2MTc4PC9mbGFncz4KICAgICAgPHZhbHVlIHR5cGU9IjIiPjM8L3ZhbHVlPgogICAgIDwvQmFzaWNFbnRyeT4KICAgICA8QmFzaWNFbnRyeT4KICAgICAgPG5hbWU+WTwvbmFtZT4KICAgICAgPGZsYWdzPjY2MTc4PC9mbGFncz4KICAgICAgPHZhbHVlIHR5cGU9IjIiPjM4NDwvdmFsdWU+CiAgICAgPC9CYXNpY0VudHJ5PgogICAgPC9CYXNpY0VudHJ5PgogICAgPEJhc2ljRW50cnk+CiAgICAgPG5hbWU+UG9pbnQyPC9uYW1lPgogICAgIDxmbGFncz42NTY2NjwvZmxhZ3M+CiAgICAgPEJhc2ljRW50cnk+CiAgICAgIDxuYW1lPlg8L25hbWU+CiAgICAgIDxmbGFncz42NjE3ODwvZmxhZ3M+CiAgICAgIDx2YWx1ZSB0eXBlPSIyIj4xMjg8L3ZhbHVlPgogICAgIDwvQmFzaWNFbnRyeT4KICAgICA8QmFzaWNFbnRyeT4KICAgICAgPG5hbWU+WTwvbmFtZT4KICAgICAgPGZsYWdzPjY2MTc4PC9mbGFncz4KICAgICAgPHZhbHVlIHR5cGU9IjIiPjQ3NzwvdmFsdWU+CiAgICAgPC9CYXNpY0VudHJ5PgogICAgPC9CYXNpY0VudHJ5PgogICAgPEJhc2ljRW50cnk+CiAgICAgPG5hbWU+UG9pbnQzPC9uYW1lPgogICAgIDxmbGFncz42NTY2NjwvZmxhZ3M+CiAgICAgPEJhc2ljRW50cnk+CiAgICAgIDxuYW1lPlg8L25hbWU+CiAgICAgIDxmbGFncz42NjE3ODwvZmxhZ3M+CiAgICAgIDx2YWx1ZSB0eXBlPSIyIj41MDI8L3ZhbHVlPgogICAgIDwvQmFzaWNFbnRyeT4KICAgICA8QmFzaWNFbnRyeT4KICAgICAgPG5hbWU+WTwvbmFtZT4KICAgICAgPGZsYWdzPjY2MTc4PC9mbGFncz4KICAgICAgPHZhbHVlIHR5cGU9IjIiPjQ2MDwvdmFsdWU+CiAgICAgPC9CYXNpY0VudHJ5PgogICAgPC9CYXNpY0VudHJ5PgogICAgPEJhc2ljRW50cnk+CiAgICAgPG5hbWU+UG9pbnQ0PC9uYW1lPgogICAgIDxmbGFncz42NTY2NjwvZmxhZ3M+CiAgICAgPEJhc2ljRW50cnk+CiAgICAgIDxuYW1lPlg8L25hbWU+CiAgICAgIDxmbGFncz42NjE3ODwvZmxhZ3M+CiAgICAgIDx2YWx1ZSB0eXBlPSIyIj41MDI8L3ZhbHVlPgogICAgIDwvQmFzaWNFbnRyeT4KICAgICA8QmFzaWNFbnRyeT4KICAgICAgPG5hbWU+WTwvbmFtZT4KICAgICAgPGZsYWdzPjY2MTc4PC9mbGFncz4KICAgICAgPHZhbHVlIHR5cGU9IjIiPjM8L3ZhbHVlPgogICAgIDwvQmFzaWNFbnRyeT4KICAgIDwvQmFzaWNFbnRyeT4KICAgPC9CYXNpY0VudHJ5PgogICA8QmFzaWNFbnRyeT4KICAgIDxuYW1lPlRleHRQb2ludHM8L25hbWU+CiAgICA8ZmxhZ3M+NjU2NjY8L2ZsYWdzPgogICAgPEJhc2ljRW50cnk+CiAgICAgPG5hbWU+UG9pbnQwPC9uYW1lPgogICAgIDxmbGFncz42NTY2NjwvZmxhZ3M+CiAgICAgPEJhc2ljRW50cnk+CiAgICAgIDxuYW1lPlg8L25hbWU+CiAgICAgIDxmbGFncz42NjE3ODwvZmxhZ3M+CiAgICAgIDx2YWx1ZSB0eXBlPSIyIj4zMTwvdmFsdWU+CiAgICAgPC9CYXNpY0VudHJ5PgogICAgIDxCYXNpY0VudHJ5PgogICAgICA8bmFtZT5ZPC9uYW1lPgogICAgICA8ZmxhZ3M+NjYxNzg8L2ZsYWdzPgogICAgICA8dmFsdWUgdHlwZT0iMiI+MTA8L3ZhbHVlPgogICAgIDwvQmFzaWNFbnRyeT4KICAgICA8QmFzaWNFbnRyeT4KICAgICAgPG5hbWU+VGV4dDwvbmFtZT4KICAgICAgPGZsYWdzPjY2NDM0PC9mbGFncz4KICAgICAgPHZhbHVlIHR5cGU9IjMiPjwvdmFsdWU+CiAgICAgPC9CYXNpY0VudHJ5PgogICAgPC9CYXNpY0VudHJ5PgogICA8L0Jhc2ljRW50cnk+CiAgPC9CYXNpY0VudHJ5PgogIDxCYXNpY0VudHJ5PgogICA8bmFtZT4xMzQ8L25hbWU+CiAgIDxmbGFncz42NTY2NjwvZmxhZ3M+CiAgIDxCYXNpY0VudHJ5PgogICAgPG5hbWU+VXNlcmRlZk5hbWU8L25hbWU+CiAgICA8ZmxhZ3M+NjY0MzQ8L2ZsYWdzPgogICAgPHZhbHVlIHR5cGU9IjMiPjwvdmFsdWU+CiAgIDwvQmFzaWNFbnRyeT4KICAgPEJhc2ljRW50cnk+CiAgICA8bmFtZT5UeXBlPC9uYW1lPgogICAgPGZsYWdzPjY2MTc4PC9mbGFncz4KICAgIDx2YWx1ZSB0eXBlPSIyIj4yPC92YWx1ZT4KICAgPC9CYXNpY0VudHJ5PgogICA8QmFzaWNFbnRyeT4KICAgIDxuYW1lPkZlYXR1cmVzPC9uYW1lPgogICAgPGZsYWdzPjY2NDM0PC9mbGFncz4KICAgIDx2YWx1ZSB0eXBlPSIzIj5GU0MtQQpGU0MtSDwvdmFsdWU+CiAgIDwvQmFzaWNFbnRyeT4KICAgPEJhc2ljRW50cnk+CiAgICA8bmFtZT5Hcm91cDwvbmFtZT4KICAgIDxmbGFncz42NjE3ODwvZmxhZ3M+CiAgICA8dmFsdWUgdHlwZT0iMiI+MDwvdmFsdWU+CiAgIDwvQmFzaWNFbnRyeT4KICAgPEJhc2ljRW50cnk+CiAgICA8bmFtZT5Db2xvcjwvbmFtZT4KICAgIDxmbGFncz42NjQzNDwvZmxhZ3M+CiAgICA8dmFsdWUgdHlwZT0iMyI+I2ZmMDAwMDwvdmFsdWU+CiAgIDwvQmFzaWNFbnRyeT4KICAgPEJhc2ljRW50cnk+CiAgICA8bmFtZT5Jc05vdDwvbmFtZT4KICAgIDxmbGFncz42NTkyMjwvZmxhZ3M+CiAgICA8dmFsdWUgdHlwZT0iMSI+MDwvdmFsdWU+CiAgIDwvQmFzaWNFbnRyeT4KICAgPEJhc2ljRW50cnk+CiAgICA8bmFtZT5Qb2ludHM8L25hbWU+CiAgICA8ZmxhZ3M+NjU2NjY8L2ZsYWdzPgogICAgPEJhc2ljRW50cnk+CiAgICAgPG5hbWU+UG9pbnQwPC9uYW1lPgogICAgIDxmbGFncz42NTY2NjwvZmxhZ3M+CiAgICAgPEJhc2ljRW50cnk+CiAgICAgIDxuYW1lPlg8L25hbWU+CiAgICAgIDxmbGFncz42NjE3ODwvZmxhZ3M+CiAgICAgIDx2YWx1ZSB0eXBlPSIyIj40NjM8L3ZhbHVlPgogICAgIDwvQmFzaWNFbnRyeT4KICAgICA8QmFzaWNFbnRyeT4KICAgICAgPG5hbWU+WTwvbmFtZT4KICAgICAgPGZsYWdzPjY2MTc4PC9mbGFncz4KICAgICAgPHZhbHVlIHR5cGU9IjIiPjE5MjwvdmFsdWU+CiAgICAgPC9CYXNpY0VudHJ5PgogICAgPC9CYXNpY0VudHJ5PgogICAgPEJhc2ljRW50cnk+CiAgICAgPG5hbWU+UG9pbnQxPC9uYW1lPgogICAgIDxmbGFncz42NTY2NjwvZmxhZ3M+CiAgICAgPEJhc2ljRW50cnk+CiAgICAgIDxuYW1lPlg8L25hbWU+CiAgICAgIDxmbGFncz42NjE3ODwvZmxhZ3M+CiAgICAgIDx2YWx1ZSB0eXBlPSIyIj40NTwvdmFsdWU+CiAgICAgPC9CYXNpY0VudHJ5PgogICAgIDxCYXNpY0VudHJ5PgogICAgICA8bmFtZT5ZPC9uYW1lPgogICAgICA8ZmxhZ3M+NjYxNzg8L2ZsYWdzPgogICAgICA8dmFsdWUgdHlwZT0iMiI+NDYyPC92YWx1ZT4KICAgICA8L0Jhc2ljRW50cnk+CiAgICA8L0Jhc2ljRW50cnk+CiAgICA8QmFzaWNFbnRyeT4KICAgICA8bmFtZT5Qb2ludDI8L25hbWU+CiAgICAgPGZsYWdzPjY1NjY2PC9mbGFncz4KICAgICA8QmFzaWNFbnRyeT4KICAgICAgPG5hbWU+WDwvbmFtZT4KICAgICAgPGZsYWdzPjY2MTc4PC9mbGFncz4KICAgICAgPHZhbHVlIHR5cGU9IjIiPjIwPC92YWx1ZT4KICAgICA8L0Jhc2ljRW50cnk+CiAgICAgPEJhc2ljRW50cnk+CiAgICAgIDxuYW1lPlk8L25hbWU+CiAgICAgIDxmbGFncz42NjE3ODwvZmxhZ3M+CiAgICAgIDx2YWx1ZSB0eXBlPSIyIj41MDI8L3ZhbHVlPgogICAgIDwvQmFzaWNFbnRyeT4KICAgIDwvQmFzaWNFbnRyeT4KICAgIDxCYXNpY0VudHJ5PgogICAgIDxuYW1lPlBvaW50MzwvbmFtZT4KICAgICA8ZmxhZ3M+NjU2NjY8L2ZsYWdzPgogICAgIDxCYXNpY0VudHJ5PgogICAgICA8bmFtZT5YPC9uYW1lPgogICAgICA8ZmxhZ3M+NjYxNzg8L2ZsYWdzPgogICAgICA8dmFsdWUgdHlwZT0iMiI+Mzg5PC92YWx1ZT4KICAgICA8L0Jhc2ljRW50cnk+CiAgICAgPEJhc2ljRW50cnk+CiAgICAgIDxuYW1lPlk8L25hbWU+CiAgICAgIDxmbGFncz42NjE3ODwvZmxhZ3M+CiAgICAgIDx2YWx1ZSB0eXBlPSIyIj4yODg8L3ZhbHVlPgogICAgIDwvQmFzaWNFbnRyeT4KICAgIDwvQmFzaWNFbnRyeT4KICAgPC9CYXNpY0VudHJ5PgogICA8QmFzaWNFbnRyeT4KICAgIDxuYW1lPlRleHRQb2ludHM8L25hbWU+CiAgICA8ZmxhZ3M+NjU2NjY8L2ZsYWdzPgogICAgPEJhc2ljRW50cnk+CiAgICAgPG5hbWU+UG9pbnQwPC9uYW1lPgogICAgIDxmbGFncz42NTY2NjwvZmxhZ3M+CiAgICAgPEJhc2ljRW50cnk+CiAgICAgIDxuYW1lPlg8L25hbWU+CiAgICAgIDxmbGFncz42NjE3ODwvZmxhZ3M+CiAgICAgIDx2YWx1ZSB0eXBlPSIyIj43MTwvdmFsdWU+CiAgICAgPC9CYXNpY0VudHJ5PgogICAgIDxCYXNpY0VudHJ5PgogICAgICA8bmFtZT5ZPC9uYW1lPgogICAgICA8ZmxhZ3M+NjYxNzg8L2ZsYWdzPgogICAgICA8dmFsdWUgdHlwZT0iMiI+NjI8L3ZhbHVlPgogICAgIDwvQmFzaWNFbnRyeT4KICAgICA8QmFzaWNFbnRyeT4KICAgICAgPG5hbWU+VGV4dDwvbmFtZT4KICAgICAgPGZsYWdzPjY2NDM0PC9mbGFncz4KICAgICAgPHZhbHVlIHR5cGU9IjMiPjwvdmFsdWU+CiAgICAgPC9CYXNpY0VudHJ5PgogICAgPC9CYXNpY0VudHJ5PgogICA8L0Jhc2ljRW50cnk+CiAgPC9CYXNpY0VudHJ5PgogIDxCYXNpY0VudHJ5PgogICA8bmFtZT4xMzU8L25hbWU+CiAgIDxmbGFncz42NTY2NjwvZmxhZ3M+CiAgIDxCYXNpY0VudHJ5PgogICAgPG5hbWU+VXNlcmRlZk5hbWU8L25hbWU+CiAgICA8ZmxhZ3M+NjY0MzQ8L2ZsYWdzPgogICAgPHZhbHVlIHR5cGU9IjMiPjwvdmFsdWU+CiAgIDwvQmFzaWNFbnRyeT4KICAgPEJhc2ljRW50cnk+CiAgICA8bmFtZT5UeXBlPC9uYW1lPgogICAgPGZsYWdzPjY2MTc4PC9mbGFncz4KICAgIDx2YWx1ZSB0eXBlPSIyIj40PC92YWx1ZT4KICAgPC9CYXNpY0VudHJ5PgogICA8QmFzaWNFbnRyeT4KICAgIDxuYW1lPkZlYXR1cmVzPC9uYW1lPgogICAgPGZsYWdzPjY2NDM0PC9mbGFncz4KICAgIDx2YWx1ZSB0eXBlPSIzIj5CMS1BClYxLUE8L3ZhbHVlPgogICA8L0Jhc2ljRW50cnk+CiAgIDxCYXNpY0VudHJ5PgogICAgPG5hbWU+R3JvdXA8L25hbWU+CiAgICA8ZmxhZ3M+NjYxNzg8L2ZsYWdzPgogICAgPHZhbHVlIHR5cGU9IjIiPjA8L3ZhbHVlPgogICA8L0Jhc2ljRW50cnk+CiAgIDxCYXNpY0VudHJ5PgogICAgPG5hbWU+Q29sb3I8L25hbWU+CiAgICA8ZmxhZ3M+NjY0MzQ8L2ZsYWdzPgogICAgPHZhbHVlIHR5cGU9IjMiPiMwMDAwZmY8L3ZhbHVlPgogICA8L0Jhc2ljRW50cnk+CiAgIDxCYXNpY0VudHJ5PgogICAgPG5hbWU+SXNOb3Q8L25hbWU+CiAgICA8ZmxhZ3M+NjU5MjI8L2ZsYWdzPgogICAgPHZhbHVlIHR5cGU9IjEiPjA8L3ZhbHVlPgogICA8L0Jhc2ljRW50cnk+CiAgIDxCYXNpY0VudHJ5PgogICAgPG5hbWU+UG9pbnRzPC9uYW1lPgogICAgPGZsYWdzPjY1NjY2PC9mbGFncz4KICAgIDxCYXNpY0VudHJ5PgogICAgIDxuYW1lPlBvaW50MDwvbmFtZT4KICAgICA8ZmxhZ3M+NjU2NjY8L2ZsYWdzPgogICAgIDxCYXNpY0VudHJ5PgogICAgICA8bmFtZT5YPC9uYW1lPgogICAgICA8ZmxhZ3M+NjYxNzg8L2ZsYWdzPgogICAgICA8dmFsdWUgdHlwZT0iMiI+MDwvdmFsdWU+CiAgICAgPC9CYXNpY0VudHJ5PgogICAgIDxCYXNpY0VudHJ5PgogICAgICA8bmFtZT5ZPC9uYW1lPgogICAgICA8ZmxhZ3M+NjYxNzg8L2ZsYWdzPgogICAgICA8dmFsdWUgdHlwZT0iMiI+MjczPC92YWx1ZT4KICAgICA8L0Jhc2ljRW50cnk+CiAgICA8L0Jhc2ljRW50cnk+CiAgICA8QmFzaWNFbnRyeT4KICAgICA8bmFtZT5Qb2ludDE8L25hbWU+CiAgICAgPGZsYWdzPjY1NjY2PC9mbGFncz4KICAgICA8QmFzaWNFbnRyeT4KICAgICAgPG5hbWU+WDwvbmFtZT4KICAgICAgPGZsYWdzPjY2MTc4PC9mbGFncz4KICAgICAgPHZhbHVlIHR5cGU9IjIiPjUxMjwvdmFsdWU+CiAgICAgPC9CYXNpY0VudHJ5PgogICAgIDxCYXNpY0VudHJ5PgogICAgICA8bmFtZT5ZPC9uYW1lPgogICAgICA8ZmxhZ3M+NjYxNzg8L2ZsYWdzPgogICAgICA8dmFsdWUgdHlwZT0iMiI+MjczPC92YWx1ZT4KICAgICA8L0Jhc2ljRW50cnk+CiAgICA8L0Jhc2ljRW50cnk+CiAgICA8QmFzaWNFbnRyeT4KICAgICA8bmFtZT5Qb2ludDI8L25hbWU+CiAgICAgPGZsYWdzPjY1NjY2PC9mbGFncz4KICAgICA8QmFzaWNFbnRyeT4KICAgICAgPG5hbWU+WDwvbmFtZT4KICAgICAgPGZsYWdzPjY2MTc4PC9mbGFncz4KICAgICAgPHZhbHVlIHR5cGU9IjIiPjIzNTwvdmFsdWU+CiAgICAgPC9CYXNpY0VudHJ5PgogICAgIDxCYXNpY0VudHJ5PgogICAgICA8bmFtZT5ZPC9uYW1lPgogICAgICA8ZmxhZ3M+NjYxNzg8L2ZsYWdzPgogICAgICA8dmFsdWUgdHlwZT0iMiI+MDwvdmFsdWU+CiAgICAgPC9CYXNpY0VudHJ5PgogICAgPC9CYXNpY0VudHJ5PgogICAgPEJhc2ljRW50cnk+CiAgICAgPG5hbWU+UG9pbnQzPC9uYW1lPgogICAgIDxmbGFncz42NTY2NjwvZmxhZ3M+CiAgICAgPEJhc2ljRW50cnk+CiAgICAgIDxuYW1lPlg8L25hbWU+CiAgICAgIDxmbGFncz42NjE3ODwvZmxhZ3M+CiAgICAgIDx2YWx1ZSB0eXBlPSIyIj4yMzU8L3ZhbHVlPgogICAgIDwvQmFzaWNFbnRyeT4KICAgICA8QmFzaWNFbnRyeT4KICAgICAgPG5hbWU+WTwvbmFtZT4KICAgICAgPGZsYWdzPjY2MTc4PC9mbGFncz4KICAgICAgPHZhbHVlIHR5cGU9IjIiPjUxMjwvdmFsdWU+CiAgICAgPC9CYXNpY0VudHJ5PgogICAgPC9CYXNpY0VudHJ5PgogICA8L0Jhc2ljRW50cnk+CiAgIDxCYXNpY0VudHJ5PgogICAgPG5hbWU+VGV4dFBvaW50czwvbmFtZT4KICAgIDxmbGFncz42NTY2NjwvZmxhZ3M+CiAgICA8QmFzaWNFbnRyeT4KICAgICA8bmFtZT5Qb2ludDA8L25hbWU+CiAgICAgPGZsYWdzPjY1NjY2PC9mbGFncz4KICAgICA8QmFzaWNFbnRyeT4KICAgICAgPG5hbWU+WDwvbmFtZT4KICAgICAgPGZsYWdzPjY2MTc4PC9mbGFncz4KICAgICAgPHZhbHVlIHR5cGU9IjIiPjIxPC92YWx1ZT4KICAgICA8L0Jhc2ljRW50cnk+CiAgICAgPEJhc2ljRW50cnk+CiAgICAgIDxuYW1lPlk8L25hbWU+CiAgICAgIDxmbGFncz42NjE3ODwvZmxhZ3M+CiAgICAgIDx2YWx1ZSB0eXBlPSIyIj4yODA8L3ZhbHVlPgogICAgIDwvQmFzaWNFbnRyeT4KICAgICA8QmFzaWNFbnRyeT4KICAgICAgPG5hbWU+VGV4dDwvbmFtZT4KICAgICAgPGZsYWdzPjY2NDM0PC9mbGFncz4KICAgICAgPHZhbHVlIHR5cGU9IjMiPjwvdmFsdWU+CiAgICAgPC9CYXNpY0VudHJ5PgogICAgPC9CYXNpY0VudHJ5PgogICAgPEJhc2ljRW50cnk+CiAgICAgPG5hbWU+UG9pbnQxPC9uYW1lPgogICAgIDxmbGFncz42NTY2NjwvZmxhZ3M+CiAgICAgPEJhc2ljRW50cnk+CiAgICAgIDxuYW1lPlg8L25hbWU+CiAgICAgIDxmbGFncz42NjE3ODwvZmxhZ3M+CiAgICAgIDx2YWx1ZSB0eXBlPSIyIj4xNzwvdmFsdWU+CiAgICAgPC9CYXNpY0VudHJ5PgogICAgIDxCYXNpY0VudHJ5PgogICAgICA8bmFtZT5ZPC9uYW1lPgogICAgICA8ZmxhZ3M+NjYxNzg8L2ZsYWdzPgogICAgICA8dmFsdWUgdHlwZT0iMiI+MTA8L3ZhbHVlPgogICAgIDwvQmFzaWNFbnRyeT4KICAgICA8QmFzaWNFbnRyeT4KICAgICAgPG5hbWU+VGV4dDwvbmFtZT4KICAgICAgPGZsYWdzPjY2NDM0PC9mbGFncz4KICAgICAgPHZhbHVlIHR5cGU9IjMiPjwvdmFsdWU+CiAgICAgPC9CYXNpY0VudHJ5PgogICAgPC9CYXNpY0VudHJ5PgogICAgPEJhc2ljRW50cnk+CiAgICAgPG5hbWU+UG9pbnQyPC9uYW1lPgogICAgIDxmbGFncz42NTY2NjwvZmxhZ3M+CiAgICAgPEJhc2ljRW50cnk+CiAgICAgIDxuYW1lPlg8L25hbWU+CiAgICAgIDxmbGFncz42NjE3ODwvZmxhZ3M+CiAgICAgIDx2YWx1ZSB0eXBlPSIyIj4yOTQ8L3ZhbHVlPgogICAgIDwvQmFzaWNFbnRyeT4KICAgICA8QmFzaWNFbnRyeT4KICAgICAgPG5hbWU+WTwvbmFtZT4KICAgICAgPGZsYWdzPjY2MTc4PC9mbGFncz4KICAgICAgPHZhbHVlIHR5cGU9IjIiPjE0PC92YWx1ZT4KICAgICA8L0Jhc2ljRW50cnk+CiAgICAgPEJhc2ljRW50cnk+CiAgICAgIDxuYW1lPlRleHQ8L25hbWU+CiAgICAgIDxmbGFncz42NjQzNDwvZmxhZ3M+CiAgICAgIDx2YWx1ZSB0eXBlPSIzIj48L3ZhbHVlPgogICAgIDwvQmFzaWNFbnRyeT4KICAgIDwvQmFzaWNFbnRyeT4KICAgIDxCYXNpY0VudHJ5PgogICAgIDxuYW1lPlBvaW50MzwvbmFtZT4KICAgICA8ZmxhZ3M+NjU2NjY8L2ZsYWdzPgogICAgIDxCYXNpY0VudHJ5PgogICAgICA8bmFtZT5YPC9uYW1lPgogICAgICA8ZmxhZ3M+NjYxNzg8L2ZsYWdzPgogICAgICA8dmFsdWUgdHlwZT0iMiI+MzExPC92YWx1ZT4KICAgICA8L0Jhc2ljRW50cnk+CiAgICAgPEJhc2ljRW50cnk+CiAgICAgIDxuYW1lPlk8L25hbWU+CiAgICAgIDxmbGFncz42NjE3ODwvZmxhZ3M+CiAgICAgIDx2YWx1ZSB0eXBlPSIyIj4yODA8L3ZhbHVlPgogICAgIDwvQmFzaWNFbnRyeT4KICAgICA8QmFzaWNFbnRyeT4KICAgICAgPG5hbWU+VGV4dDwvbmFtZT4KICAgICAgPGZsYWdzPjY2NDM0PC9mbGFncz4KICAgICAgPHZhbHVlIHR5cGU9IjMiPjwvdmFsdWU+CiAgICAgPC9CYXNpY0VudHJ5PgogICAgPC9CYXNpY0VudHJ5PgogICA8L0Jhc2ljRW50cnk+CiAgPC9CYXNpY0VudHJ5PgogPC9CYXNpY0VudHJ5PgogPEJhc2ljRW50cnk+CiAgPG5hbWU+RmlsZVR5cGU8L25hbWU+CiAgPGZsYWdzPjY2NDM0PC9mbGFncz4KICA8dmFsdWUgdHlwZT0iMyI+QW5hbHlzaXM8L3ZhbHVlPgogPC9CYXNpY0VudHJ5PgogPEJhc2ljRW50cnk+CiAgPG5hbWU+Q2hlY2tzdW08L25hbWU+CiAgPGZsYWdzPjY2NDM0PC9mbGFncz4KICA8dmFsdWUgdHlwZT0iMyI+OGQ4MzM5ZjhlN2QzNjc1Mzc2MjQyMjAxMzY4ZmIyYTQ8L3ZhbHVlPgogPC9CYXNpY0VudHJ5Pgo8L0Jhc2ljRW50cnk+Cg==/@MB_EXPERIMENT/0
PEJhc2ljRW50cnk+CiA8bmFtZT5Tb2Z0d2FyZTwvbmFtZT4KIDxmbGFncz4yNjIxNDY8L2ZsYWdzPgogPEJhc2ljRW50cnk+CiAgPG5hbWU+Q29uZmlnVmVyc2lvbjwvbmFtZT4KICA8ZmxhZ3M+MjYzMDQyPC9mbGFncz4KICA8dmFsdWUgdHlwZT0iMyI+MC40LjI1PC92YWx1ZT4KIDwvQmFzaWNFbnRyeT4KIDxCYXNpY0VudHJ5PgogIDxuYW1lPlZhbGlkaXR5S2V5PC9uYW1lPgogIDxmbGFncz4yNjM4MTA8L2ZsYWdzPgogIDx2YWx1ZSB0eXBlPSI2IiBzaXplPSIxMTIiPgpOd0F6QURjQU5BQmhBR0VBTkFBM0FESUFNZ0E1QURFQU1BQXpBR0VBTXdCZkFEQUFNQUF3QURBQVh3QXlBQzRBCk1RQXhBQzRBTVFBNEFERUFOd0F1QURFQU9RQTJBRElBTXdCZkFFMEFZUUJqQUhNQVVRQjFBR0VBYmdCMEFGOEEKTWdBd0FERUFPQUF4QURFQU1RQTBBQT09PC92YWx1ZT4KIDwvQmFzaWNFbnRyeT4KIDxCYXNpY0VudHJ5PgogIDxuYW1lPkV4cGVyaW1lbnQ8L25hbWU+CiAgPGZsYWdzPjI2MjI3NDwvZmxhZ3M+CiAgPEJhc2ljRW50cnk+CiAgIDxuYW1lPlJhY2s8L25hbWU+CiAgIDxmbGFncz4yNjMwNDI8L2ZsYWdzPgogICA8dmFsdWUgdHlwZT0iMyI+U2luZ2xlIHR1YmUgcmFjazwvdmFsdWU+CiAgPC9CYXNpY0VudHJ5PgogIDxCYXNpY0VudHJ5PgogICA8bmFtZT5SYWNrSXNTZWxlY3RhYmxlPC9uYW1lPgogICA8ZmxhZ3M+MjYyNTMwPC9mbGFncz4KICAgPHZhbHVlIHR5cGU9IjEiPjE8L3ZhbHVlPgogIDwvQmFzaWNFbnRyeT4KICA8QmFzaWNFbnRyeT4KICAgPG5hbWU+Q3VycmVudDwvbmFtZT4KICAgPGZsYWdzPjI2Mjc4NjwvZmxhZ3M+CiAgIDx2YWx1ZSB0eXBlPSIyIj4wPC92YWx1ZT4KICA8L0Jhc2ljRW50cnk+CiAgPEJhc2ljRW50cnk+CiAgIDxuYW1lPkZpbGVJZDwvbmFtZT4KICAgPGZsYWdzPjI2Mjc4NjwvZmxhZ3M+CiAgIDx2YWx1ZSB0eXBlPSIyIj4yMDwvdmFsdWU+CiAgPC9CYXNpY0VudHJ5PgogIDxCYXNpY0VudHJ5PgogICA8bmFtZT5GaWxlQmFzZTwvbmFtZT4KICAgPGZsYWdzPjI2MzA0MjwvZmxhZ3M+CiAgIDx2YWx1ZSB0eXBlPSIzIj5nZnAga2I8L3ZhbHVlPgogIDwvQmFzaWNFbnRyeT4KICA8QmFzaWNFbnRyeT4KICAgPG5hbWU+RmlsZUlzQ3VzdG9tPC9uYW1lPgogICA8ZmxhZ3M+MjYyNTMwPC9mbGFncz4KICAgPHZhbHVlIHR5cGU9IjEiPjE8L3ZhbHVlPgogIDwvQmFzaWNFbnRyeT4KICA8QmFzaWNFbnRyeT4KICAgPG5hbWU+UHJvamVjdDwvbmFtZT4KICAgPGZsYWdzPjI2MzA0MjwvZmxhZ3M+CiAgIDx2YWx1ZSB0eXBlPSIzIj5Bbm5leGluVjwvdmFsdWU+CiAgPC9CYXNpY0VudHJ5PgogIDxCYXNpY0VudHJ5PgogICA8bmFtZT5SYWNrUHJvY2Vzc2luZ09yZGVyPC9uYW1lPgogICA8ZmxhZ3M+MjYyNzg2PC9mbGFncz4KICAgPHZhbHVlIHR5cGU9IjIiPjA8L3ZhbHVlPgogIDwvQmFzaWNFbnRyeT4KICA8QmFzaWNFbnRyeT4KICAgPG5hbWU+UmVhZ2VudHM8L25hbWU+CiAgIDxmbGFncz4yNjIyNzQ8L2ZsYWdzPgogICA8QmFzaWNFbnRyeT4KICAgIDxuYW1lPlIxPC9uYW1lPgogICAgPGZsYWdzPjI2MjI3NDwvZmxhZ3M+CiAgICA8QmFzaWNFbnRyeT4KICAgICA8bmFtZT5FeHBpcmF0aW9uRGF0ZTwvbmFtZT4KICAgICA8ZmxhZ3M+MjYzMDQyPC9mbGFncz4KICAgICA8dmFsdWUgdHlwZT0iMyI+PC92YWx1ZT4KICAgIDwvQmFzaWNFbnRyeT4KICAgIDxCYXNpY0VudHJ5PgogICAgIDxuYW1lPkxvdE51bWJlcjwvbmFtZT4KICAgICA8ZmxhZ3M+MjYzMDQyPC9mbGFncz4KICAgICA8dmFsdWUgdHlwZT0iMyI+PC92YWx1ZT4KICAgIDwvQmFzaWNFbnRyeT4KICAgIDxCYXNpY0VudHJ5PgogICAgIDxuYW1lPlJlYWdlbnQ8L25hbWU+CiAgICAgPGZsYWdzPjI2MzA0MjwvZmxhZ3M+CiAgICAgPHZhbHVlIHR5cGU9IjMiPjwvdmFsdWU+CiAgICA8L0Jhc2ljRW50cnk+CiAgICA8QmFzaWNFbnRyeT4KICAgICA8bmFtZT5DYXRlZ29yeTwvbmFtZT4KICAgICA8ZmxhZ3M+MjYzMDQyPC9mbGFncz4KICAgICA8dmFsdWUgdHlwZT0iMyI+PC92YWx1ZT4KICAgIDwvQmFzaWNFbnRyeT4KICAgIDxCYXNpY0VudHJ5PgogICAgIDxuYW1lPkFjdGl2ZTwvbmFtZT4KICAgICA8ZmxhZ3M+MjYyNTMwPC9mbGFncz4KICAgICA8dmFsdWUgdHlwZT0iMSI+MDwvdmFsdWU+CiAgICA8L0Jhc2ljRW50cnk+CiAgICA8QmFzaWNFbnRyeT4KICAgICA8bmFtZT5UaW1lPC9uYW1lPgogICAgIDxmbGFncz4yNjI3ODY8L2ZsYWdzPgogICAgIDx2YWx1ZSB0eXBlPSIyIj4wPC92YWx1ZT4KICAgIDwvQmFzaWNFbnRyeT4KICAgIDxCYXNpY0VudHJ5PgogICAgIDxuYW1lPlRpdGVyPC9uYW1lPgogICAgIDxmbGFncz4yNjI3ODY8L2ZsYWdzPgogICAgIDx2YWx1ZSB0eXBlPSIyIj4wPC92YWx1ZT4KICAgIDwvQmFzaWNFbnRyeT4KICAgIDxCYXNpY0VudHJ5PgogICAgIDxuYW1lPlBhcmFsbGVsPC9uYW1lPgogICAgIDxmbGFncz4yNjI3ODY8L2ZsYWdzPgogICAgIDx2YWx1ZSB0eXBlPSIyIj4wPC92YWx1ZT4KICAgIDwvQmFzaWNFbnRyeT4KICAgIDxCYXNpY0VudHJ5PgogICAgIDxuYW1lPlByaW9yaXR5PC9uYW1lPgogICAgIDxmbGFncz4yNjI3ODY8L2ZsYWdzPgogICAgIDx2YWx1ZSB0eXBlPSIyIj4wPC92YWx1ZT4KICAgIDwvQmFzaWNFbnRyeT4KICAgIDxCYXNpY0VudHJ5PgogICAgIDxuYW1lPk1pblZvbHVtZTwvbmFtZT4KICAgICA8ZmxhZ3M+MjYyNzg2PC9mbGFncz4KICAgICA8dmFsdWUgdHlwZT0iMiI+MDwvdmFsdWU+CiAgICA8L0Jhc2ljRW50cnk+CiAgICA8QmFzaWNFbnRyeT4KICAgICA8bmFtZT5WaXNpYmxlPC9uYW1lPgogICAgIDxmbGFncz4yNjI3ODY8L2ZsYWdzPgogICAgIDx2YWx1ZSB0eXBlPSIyIj4zPC92YWx1ZT4KICAgIDwvQmFzaWNFbnRyeT4KICAgPC9CYXNpY0VudHJ5PgogICA8QmFzaWNFbnRyeT4KICAgIDxuYW1lPlIyPC9uYW1lPgogICAgPGZsYWdzPjI2MjI3NDwvZmxhZ3M+CiAgICA8QmFzaWNFbnRyeT4KICAgICA8bmFtZT5FeHBpcmF0aW9uRGF0ZTwvbmFtZT4KICAgICA8ZmxhZ3M+MjYzMDQyPC9mbGFncz4KICAgICA8dmFsdWUgdHlwZT0iMyI+PC92YWx1ZT4KICAgIDwvQmFzaWNFbnRyeT4KICAgIDxCYXNpY0VudHJ5PgogICAgIDxuYW1lPkxvdE51bWJlcjwvbmFtZT4KICAgICA8ZmxhZ3M+MjYzMDQyPC9mbGFncz4KICAgICA8dmFsdWUgdHlwZT0iMyI+PC92YWx1ZT4KICAgIDwvQmFzaWNFbnRyeT4KICAgIDxCYXNpY0VudHJ5PgogICAgIDxuYW1lPlJlYWdlbnQ8L25hbWU+CiAgICAgPGZsYWdzPjI2MzA0MjwvZmxhZ3M+CiAgICAgPHZhbHVlIHR5cGU9IjMiPjwvdmFsdWU+CiAgICA8L0Jhc2ljRW50cnk+CiAgICA8QmFzaWNFbnRyeT4KICAgICA8bmFtZT5DYXRlZ29yeTwvbmFtZT4KICAgICA8ZmxhZ3M+MjYzMDQyPC9mbGFncz4KICAgICA8dmFsdWUgdHlwZT0iMyI+PC92YWx1ZT4KICAgIDwvQmFzaWNFbnRyeT4KICAgIDxCYXNpY0VudHJ5PgogICAgIDxuYW1lPkFjdGl2ZTwvbmFtZT4KICAgICA8ZmxhZ3M+MjYyNTMwPC9mbGFncz4KICAgICA8dmFsdWUgdHlwZT0iMSI+MDwvdmFsdWU+CiAgICA8L0Jhc2ljRW50cnk+CiAgICA8QmFzaWNFbnRyeT4KICAgICA8bmFtZT5UaW1lPC9uYW1lPgogICAgIDxmbGFncz4yNjI3ODY8L2ZsYWdzPgogICAgIDx2YWx1ZSB0eXBlPSIyIj4wPC92YWx1ZT4KICAgIDwvQmFzaWNFbnRyeT4KICAgIDxCYXNpY0VudHJ5PgogICAgIDxuYW1lPlRpdGVyPC9uYW1lPgogICAgIDxmbGFncz4yNjI3ODY8L2ZsYWdzPgogICAgIDx2YWx1ZSB0eXBlPSIyIj4wPC92YWx1ZT4KICAgIDwvQmFzaWNFbnRyeT4KICAgIDxCYXNpY0VudHJ5PgogICAgIDxuYW1lPlBhcmFsbGVsPC9uYW1lPgogICAgIDxmbGFncz4yNjI3ODY8L2ZsYWdzPgogICAgIDx2YWx1ZSB0eXBlPSIyIj4wPC92YWx1ZT4KICAgIDwvQmFzaWNFbnRyeT4KICAgIDxCYXNpY0VudHJ5PgogICAgIDxuYW1lPlByaW9yaXR5PC9uYW1lPgogICAgIDxmbGFncz4yNjI3ODY8L2ZsYWdzPgogICAgIDx2YWx1ZSB0eXBlPSIyIj4wPC92YWx1ZT4KICAgIDwvQmFzaWNFbnRyeT4KICAgIDxCYXNpY0VudHJ5PgogICAgIDxuYW1lPk1pblZvbHVtZTwvbmFtZT4KICAgICA8ZmxhZ3M+MjYyNzg2PC9mbGFncz4KICAgICA8dmFsdWUgdHlwZT0iMiI+MDwvdmFsdWU+CiAgICA8L0Jhc2ljRW50cnk+CiAgICA8QmFzaWNFbnRyeT4KICAgICA8bmFtZT5WaXNpYmxlPC9uYW1lPgogICAgIDxmbGFncz4yNjI3ODY8L2ZsYWdzPgogICAgIDx2YWx1ZSB0eXBlPSIyIj4zPC92YWx1ZT4KICAgIDwvQmFzaWNFbnRyeT4KICAgPC9CYXNpY0VudHJ5PgogICA8QmFzaWNFbnRyeT4KICAgIDxuYW1lPlIzPC9uYW1lPgogICAgPGZsYWdzPjI2MjI3NDwvZmxhZ3M+CiAgICA8QmFzaWNFbnRyeT4KICAgICA8bmFtZT5FeHBpcmF0aW9uRGF0ZTwvbmFtZT4KICAgICA8ZmxhZ3M+MjYzMDQyPC9mbGFncz4KICAgICA8dmFsdWUgdHlwZT0iMyI+PC92YWx1ZT4KICAgIDwvQmFzaWNFbnRyeT4KICAgIDxCYXNpY0VudHJ5PgogICAgIDxuYW1lPkxvdE51bWJlcjwvbmFtZT4KICAgICA8ZmxhZ3M+MjYzMDQyPC9mbGFncz4KICAgICA8dmFsdWUgdHlwZT0iMyI+PC92YWx1ZT4KICAgIDwvQmFzaWNFbnRyeT4KICAgIDxCYXNpY0VudHJ5PgogICAgIDxuYW1lPlJlYWdlbnQ8L25hbWU+CiAgICAgPGZsYWdzPjI2MzA0MjwvZmxhZ3M+CiAgICAgPHZhbHVlIHR5cGU9IjMiPjwvdmFsdWU+CiAgICA8L0Jhc2ljRW50cnk+CiAgICA8QmFzaWNFbnRyeT4KICAgICA8bmFtZT5DYXRlZ29yeTwvbmFtZT4KICAgICA8ZmxhZ3M+MjYzMDQyPC9mbGFncz4KICAgICA8dmFsdWUgdHlwZT0iMyI+PC92YWx1ZT4KICAgIDwvQmFzaWNFbnRyeT4KICAgIDxCYXNpY0VudHJ5PgogICAgIDxuYW1lPkFjdGl2ZTwvbmFtZT4KICAgICA8ZmxhZ3M+MjYyNTMwPC9mbGFncz4KICAgICA8dmFsdWUgdHlwZT0iMSI+MDwvdmFsdWU+CiAgICA8L0Jhc2ljRW50cnk+CiAgICA8QmFzaWNFbnRyeT4KICAgICA8bmFtZT5UaW1lPC9uYW1lPgogICAgIDxmbGFncz4yNjI3ODY8L2ZsYWdzPgogICAgIDx2YWx1ZSB0eXBlPSIyIj4wPC92YWx1ZT4KICAgIDwvQmFzaWNFbnRyeT4KICAgIDxCYXNpY0VudHJ5PgogICAgIDxuYW1lPlRpdGVyPC9uYW1lPgogICAgIDxmbGFncz4yNjI3ODY8L2ZsYWdzPgogICAgIDx2YWx1ZSB0eXBlPSIyIj4wPC92YWx1ZT4KICAgIDwvQmFzaWNFbnRyeT4KICAgIDxCYXNpY0VudHJ5PgogICAgIDxuYW1lPlBhcmFsbGVsPC9uYW1lPgogICAgIDxmbGFncz4yNjI3ODY8L2ZsYWdzPgogICAgIDx2YWx1ZSB0eXBlPSIyIj4wPC92YWx1ZT4KICAgIDwvQmFzaWNFbnRyeT4KICAgIDxCYXNpY0VudHJ5PgogICAgIDxuYW1lPlByaW9yaXR5PC9uYW1lPgogICAgIDxmbGFncz4yNjI3ODY8L2ZsYWdzPgogICAgIDx2YWx1ZSB0eXBlPSIyIj4wPC92YWx1ZT4KICAgIDwvQmFzaWNFbnRyeT4KICAgIDxCYXNpY0VudHJ5PgogICAgIDxuYW1lPk1pblZvbHVtZTwvbmFtZT4KICAgICA8ZmxhZ3M+MjYyNzg2PC9mbGFncz4KICAgICA8dmFsdWUgdHlwZT0iMiI+MDwvdmFsdWU+CiAgICA8L0Jhc2ljRW50cnk+CiAgICA8QmFzaWNFbnRyeT4KICAgICA8bmFtZT5WaXNpYmxlPC9uYW1lPgogICAgIDxmbGFncz4yNjI3ODY8L2ZsYWdzPgogICAgIDx2YWx1ZSB0eXBlPSIyIj4zPC92YWx1ZT4KICAgIDwvQmFzaWNFbnRyeT4KICAgPC9CYXNpY0VudHJ5PgogICA8QmFzaWNFbnRyeT4KICAgIDxuYW1lPlI0PC9uYW1lPgogICAgPGZsYWdzPjI2MjI3NDwvZmxhZ3M+CiAgICA8QmFzaWNFbnRyeT4KICAgICA8bmFtZT5FeHBpcmF0aW9uRGF0ZTwvbmFtZT4KICAgICA8ZmxhZ3M+MjYzMDQyPC9mbGFncz4KICAgICA8dmFsdWUgdHlwZT0iMyI+PC92YWx1ZT4KICAgIDwvQmFzaWNFbnRyeT4KICAgIDxCYXNpY0VudHJ5PgogICAgIDxuYW1lPkxvdE51bWJlcjwvbmFtZT4KICAgICA8ZmxhZ3M+MjYzMDQyPC9mbGFncz4KICAgICA8dmFsdWUgdHlwZT0iMyI+PC92YWx1ZT4KICAgIDwvQmFzaWNFbnRyeT4KICAgIDxCYXNpY0VudHJ5PgogICAgIDxuYW1lPlJlYWdlbnQ8L25hbWU+CiAgICAgPGZsYWdzPjI2MzA0MjwvZmxhZ3M+CiAgICAgPHZhbHVlIHR5cGU9IjMiPjwvdmFsdWU+CiAgICA8L0Jhc2ljRW50cnk+CiAgICA8QmFzaWNFbnRyeT4KICAgICA8bmFtZT5DYXRlZ29yeTwvbmFtZT4KICAgICA8ZmxhZ3M+MjYzMDQyPC9mbGFncz4KICAgICA8dmFsdWUgdHlwZT0iMyI+PC92YWx1ZT4KICAgIDwvQmFzaWNFbnRyeT4KICAgIDxCYXNpY0VudHJ5PgogICAgIDxuYW1lPkFjdGl2ZTwvbmFtZT4KICAgICA8ZmxhZ3M+MjYyNTMwPC9mbGFncz4KICAgICA8dmFsdWUgdHlwZT0iMSI+MDwvdmFsdWU+CiAgICA8L0Jhc2ljRW50cnk+CiAgICA8QmFzaWNFbnRyeT4KICAgICA8bmFtZT5UaW1lPC9uYW1lPgogICAgIDxmbGFncz4yNjI3ODY8L2ZsYWdzPgogICAgIDx2YWx1ZSB0eXBlPSIyIj4wPC92YWx1ZT4KICAgIDwvQmFzaWNFbnRyeT4KICAgIDxCYXNpY0VudHJ5PgogICAgIDxuYW1lPlRpdGVyPC9uYW1lPgogICAgIDxmbGFncz4yNjI3ODY8L2ZsYWdzPgogICAgIDx2YWx1ZSB0eXBlPSIyIj4wPC92YWx1ZT4KICAgIDwvQmFzaWNFbnRyeT4KICAgIDxCYXNpY0VudHJ5PgogICAgIDxuYW1lPlBhcmFsbGVsPC9uYW1lPgogICAgIDxmbGFncz4yNjI3ODY8L2ZsYWdzPgogICAgIDx2YWx1ZSB0eXBlPSIyIj4wPC92YWx1ZT4KICAgIDwvQmFzaWNFbnRyeT4KICAgIDxCYXNpY0VudHJ5PgogICAgIDxuYW1lPlByaW9yaXR5PC9uYW1lPgogICAgIDxmbGFncz4yNjI3ODY8L2ZsYWdzPgogICAgIDx2YWx1ZSB0eXBlPSIyIj4wPC92YWx1ZT4KICAgIDwvQmFzaWNFbnRyeT4KICAgIDxCYXNpY0VudHJ5PgogICAgIDxuYW1lPk1pblZvbHVtZTwvbmFtZT4KICAgICA8ZmxhZ3M+MjYyNzg2PC9mbGFncz4KICAgICA8dmFsdWUgdHlwZT0iMiI+MDwvdmFsdWU+CiAgICA8L0Jhc2ljRW50cnk+CiAgICA8QmFzaWNFbnRyeT4KICAgICA8bmFtZT5WaXNpYmxlPC9uYW1lPgogICAgIDxmbGFncz4yNjI3ODY8L2ZsYWdzPgogICAgIDx2YWx1ZSB0eXBlPSIyIj4zPC92YWx1ZT4KICAgIDwvQmFzaWNFbnRyeT4KICAgPC9CYXNpY0VudHJ5PgogICA8QmFzaWNFbnRyeT4KICAgIDxuYW1lPlI1PC9uYW1lPgogICAgPGZsYWdzPjI2MjI3NDwvZmxhZ3M+CiAgICA8QmFzaWNFbnRyeT4KICAgICA8bmFtZT5FeHBpcmF0aW9uRGF0ZTwvbmFtZT4KICAgICA8ZmxhZ3M+MjYzMDQyPC9mbGFncz4KICAgICA8dmFsdWUgdHlwZT0iMyI+PC92YWx1ZT4KICAgIDwvQmFzaWNFbnRyeT4KICAgIDxCYXNpY0VudHJ5PgogICAgIDxuYW1lPkxvdE51bWJlcjwvbmFtZT4KICAgICA8ZmxhZ3M+MjYzMDQyPC9mbGFncz4KICAgICA8dmFsdWUgdHlwZT0iMyI+PC92YWx1ZT4KICAgIDwvQmFzaWNFbnRyeT4KICAgIDxCYXNpY0VudHJ5PgogICAgIDxuYW1lPlJlYWdlbnQ8L25hbWU+CiAgICAgPGZsYWdzPjI2MzA0MjwvZmxhZ3M+CiAgICAgPHZhbHVlIHR5cGU9IjMiPjwvdmFsdWU+CiAgICA8L0Jhc2ljRW50cnk+CiAgICA8QmFzaWNFbnRyeT4KICAgICA8bmFtZT5DYXRlZ29yeTwvbmFtZT4KICAgICA8ZmxhZ3M+MjYzMDQyPC9mbGFncz4KICAgICA8dmFsdWUgdHlwZT0iMyI+PC92YWx1ZT4KICAgIDwvQmFzaWNFbnRyeT4KICAgIDxCYXNpY0VudHJ5PgogICAgIDxuYW1lPkFjdGl2ZTwvbmFtZT4KICAgICA8ZmxhZ3M+MjYyNTMwPC9mbGFncz4KICAgICA8dmFsdWUgdHlwZT0iMSI+MDwvdmFsdWU+CiAgICA8L0Jhc2ljRW50cnk+CiAgICA8QmFzaWNFbnRyeT4KICAgICA8bmFtZT5UaW1lPC9uYW1lPgogICAgIDxmbGFncz4yNjI3ODY8L2ZsYWdzPgogICAgIDx2YWx1ZSB0eXBlPSIyIj4wPC92YWx1ZT4KICAgIDwvQmFzaWNFbnRyeT4KICAgIDxCYXNpY0VudHJ5PgogICAgIDxuYW1lPlRpdGVyPC9uYW1lPgogICAgIDxmbGFncz4yNjI3ODY8L2ZsYWdzPgogICAgIDx2YWx1ZSB0eXBlPSIyIj4wPC92YWx1ZT4KICAgIDwvQmFzaWNFbnRyeT4KICAgIDxCYXNpY0VudHJ5PgogICAgIDxuYW1lPlBhcmFsbGVsPC9uYW1lPgogICAgIDxmbGFncz4yNjI3ODY8L2ZsYWdzPgogICAgIDx2YWx1ZSB0eXBlPSIyIj4wPC92YWx1ZT4KICAgIDwvQmFzaWNFbnRyeT4KICAgIDxCYXNpY0VudHJ5PgogICAgIDxuYW1lPlByaW9yaXR5PC9uYW1lPgogICAgIDxmbGFncz4yNjI3ODY8L2ZsYWdzPgogICAgIDx2YWx1ZSB0eXBlPSIyIj4wPC92YWx1ZT4KICAgIDwvQmFzaWNFbnRyeT4KICAgIDxCYXNpY0VudHJ5PgogICAgIDxuYW1lPk1pblZvbHVtZTwvbmFtZT4KICAgICA8ZmxhZ3M+MjYyNzg2PC9mbGFncz4KICAgICA8dmFsdWUgdHlwZT0iMiI+MDwvdmFsdWU+CiAgICA8L0Jhc2ljRW50cnk+CiAgICA8QmFzaWNFbnRyeT4KICAgICA8bmFtZT5WaXNpYmxlPC9uYW1lPgogICAgIDxmbGFncz4yNjI3ODY8L2ZsYWdzPgogICAgIDx2YWx1ZSB0eXBlPSIyIj4yPC92YWx1ZT4KICAgIDwvQmFzaWNFbnRyeT4KICAgPC9CYXNpY0VudHJ5PgogICA8QmFzaWNFbnRyeT4KICAgIDxuYW1lPlI2PC9uYW1lPgogICAgPGZsYWdzPjI2MjI3NDwvZmxhZ3M+CiAgICA8QmFzaWNFbnRyeT4KICAgICA8bmFtZT5FeHBpcmF0aW9uRGF0ZTwvbmFtZT4KICAgICA8ZmxhZ3M+MjYzMDQyPC9mbGFncz4KICAgICA8dmFsdWUgdHlwZT0iMyI+PC92YWx1ZT4KICAgIDwvQmFzaWNFbnRyeT4KICAgIDxCYXNpY0VudHJ5PgogICAgIDxuYW1lPkxvdE51bWJlcjwvbmFtZT4KICAgICA8ZmxhZ3M+MjYzMDQyPC9mbGFncz4KICAgICA8dmFsdWUgdHlwZT0iMyI+PC92YWx1ZT4KICAgIDwvQmFzaWNFbnRyeT4KICAgIDxCYXNpY0VudHJ5PgogICAgIDxuYW1lPlJlYWdlbnQ8L25hbWU+CiAgICAgPGZsYWdzPjI2MzA0MjwvZmxhZ3M+CiAgICAgPHZhbHVlIHR5cGU9IjMiPjwvdmFsdWU+CiAgICA8L0Jhc2ljRW50cnk+CiAgICA8QmFzaWNFbnRyeT4KICAgICA8bmFtZT5DYXRlZ29yeTwvbmFtZT4KICAgICA8ZmxhZ3M+MjYzMDQyPC9mbGFncz4KICAgICA8dmFsdWUgdHlwZT0iMyI+PC92YWx1ZT4KICAgIDwvQmFzaWNFbnRyeT4KICAgIDxCYXNpY0VudHJ5PgogICAgIDxuYW1lPkFjdGl2ZTwvbmFtZT4KICAgICA8ZmxhZ3M+MjYyNTMwPC9mbGFncz4KICAgICA8dmFsdWUgdHlwZT0iMSI+MDwvdmFsdWU+CiAgICA8L0Jhc2ljRW50cnk+CiAgICA8QmFzaWNFbnRyeT4KICAgICA8bmFtZT5UaW1lPC9uYW1lPgogICAgIDxmbGFncz4yNjI3ODY8L2ZsYWdzPgogICAgIDx2YWx1ZSB0eXBlPSIyIj4wPC92YWx1ZT4KICAgIDwvQmFzaWNFbnRyeT4KICAgIDxCYXNpY0VudHJ5PgogICAgIDxuYW1lPlRpdGVyPC9uYW1lPgogICAgIDxmbGFncz4yNjI3ODY8L2ZsYWdzPgogICAgIDx2YWx1ZSB0eXBlPSIyIj4wPC92YWx1ZT4KICAgIDwvQmFzaWNFbnRyeT4KICAgIDxCYXNpY0VudHJ5PgogICAgIDxuYW1lPlBhcmFsbGVsPC9uYW1lPgogICAgIDxmbGFncz4yNjI3ODY8L2ZsYWdzPgogICAgIDx2YWx1ZSB0eXBlPSIyIj4wPC92YWx1ZT4KICAgIDwvQmFzaWNFbnRyeT4KICAgIDxCYXNpY0VudHJ5PgogICAgIDxuYW1lPlByaW9yaXR5PC9uYW1lPgogICAgIDxmbGFncz4yNjI3ODY8L2ZsYWdzPgogICAgIDx2YWx1ZSB0eXBlPSIyIj4wPC92YWx1ZT4KICAgIDwvQmFzaWNFbnRyeT4KICAgIDxCYXNpY0VudHJ5PgogICAgIDxuYW1lPk1pblZvbHVtZTwvbmFtZT4KICAgICA8ZmxhZ3M+MjYyNzg2PC9mbGFncz4KICAgICA8dmFsdWUgdHlwZT0iMiI+MDwvdmFsdWU+CiAgICA8L0Jhc2ljRW50cnk+CiAgICA8QmFzaWNFbnRyeT4KICAgICA8bmFtZT5WaXNpYmxlPC9uYW1lPgogICAgIDxmbGFncz4yNjI3ODY8L2ZsYWdzPgogICAgIDx2YWx1ZSB0eXBlPSIyIj4yPC92YWx1ZT4KICAgIDwvQmFzaWNFbnRyeT4KICAgPC9CYXNpY0VudHJ5PgogICA8QmFzaWNFbnRyeT4KICAgIDxuYW1lPlI3PC9uYW1lPgogICAgPGZsYWdzPjI2MjI3NDwvZmxhZ3M+CiAgICA8QmFzaWNFbnRyeT4KICAgICA8bmFtZT5FeHBpcmF0aW9uRGF0ZTwvbmFtZT4KICAgICA8ZmxhZ3M+MjYzMDQyPC9mbGFncz4KICAgICA8dmFsdWUgdHlwZT0iMyI+PC92YWx1ZT4KICAgIDwvQmFzaWNFbnRyeT4KICAgIDxCYXNpY0VudHJ5PgogICAgIDxuYW1lPkxvdE51bWJlcjwvbmFtZT4KICAgICA8ZmxhZ3M+MjYzMDQyPC9mbGFncz4KICAgICA8dmFsdWUgdHlwZT0iMyI+PC92YWx1ZT4KICAgIDwvQmFzaWNFbnRyeT4KICAgIDxCYXNpY0VudHJ5PgogICAgIDxuYW1lPlJlYWdlbnQ8L25hbWU+CiAgICAgPGZsYWdzPjI2MzA0MjwvZmxhZ3M+CiAgICAgPHZhbHVlIHR5cGU9IjMiPjwvdmFsdWU+CiAgICA8L0Jhc2ljRW50cnk+CiAgICA8QmFzaWNFbnRyeT4KICAgICA8bmFtZT5DYXRlZ29yeTwvbmFtZT4KICAgICA8ZmxhZ3M+MjYzMDQyPC9mbGFncz4KICAgICA8dmFsdWUgdHlwZT0iMyI+PC92YWx1ZT4KICAgIDwvQmFzaWNFbnRyeT4KICAgIDxCYXNpY0VudHJ5PgogICAgIDxuYW1lPkFjdGl2ZTwvbmFtZT4KICAgICA8ZmxhZ3M+MjYyNTMwPC9mbGFncz4KICAgICA8dmFsdWUgdHlwZT0iMSI+MDwvdmFsdWU+CiAgICA8L0Jhc2ljRW50cnk+CiAgICA8QmFzaWNFbnRyeT4KICAgICA8bmFtZT5UaW1lPC9uYW1lPgogICAgIDxmbGFncz4yNjI3ODY8L2ZsYWdzPgogICAgIDx2YWx1ZSB0eXBlPSIyIj4wPC92YWx1ZT4KICAgIDwvQmFzaWNFbnRyeT4KICAgIDxCYXNpY0VudHJ5PgogICAgIDxuYW1lPlRpdGVyPC9uYW1lPgogICAgIDxmbGFncz4yNjI3ODY8L2ZsYWdzPgogICAgIDx2YWx1ZSB0eXBlPSIyIj4wPC92YWx1ZT4KICAgIDwvQmFzaWNFbnRyeT4KICAgIDxCYXNpY0VudHJ5PgogICAgIDxuYW1lPlBhcmFsbGVsPC9uYW1lPgogICAgIDxmbGFncz4yNjI3ODY8L2ZsYWdzPgogICAgIDx2YWx1ZSB0eXBlPSIyIj4wPC92YWx1ZT4KICAgIDwvQmFzaWNFbnRyeT4KICAgIDxCYXNpY0VudHJ5PgogICAgIDxuYW1lPlByaW9yaXR5PC9uYW1lPgogICAgIDxmbGFncz4yNjI3ODY8L2ZsYWdzPgogICAgIDx2YWx1ZSB0eXBlPSIyIj4wPC92YWx1ZT4KICAgIDwvQmFzaWNFbnRyeT4KICAgIDxCYXNpY0VudHJ5PgogICAgIDxuYW1lPk1pblZvbHVtZTwvbmFtZT4KICAgICA8ZmxhZ3M+MjYyNzg2PC9mbGFncz4KICAgICA8dmFsdWUgdHlwZT0iMiI+MDwvdmFsdWU+CiAgICA8L0Jhc2ljRW50cnk+CiAgICA8QmFzaWNFbnRyeT4KICAgICA8bmFtZT5WaXNpYmxlPC9uYW1lPgogICAgIDxmbGFncz4yNjI3ODY8L2ZsYWdzPgogICAgIDx2YWx1ZSB0eXBlPSIyIj4yPC92YWx1ZT4KICAgIDwvQmFzaWNFbnRyeT4KICAgPC9CYXNpY0VudHJ5PgogICA8QmFzaWNFbnRyeT4KICAgIDxuYW1lPlI4PC9uYW1lPgogICAgPGZsYWdzPjI2MjI3NDwvZmxhZ3M+CiAgICA8QmFzaWNFbnRyeT4KICAgICA8bmFtZT5FeHBpcmF0aW9uRGF0ZTwvbmFtZT4KICAgICA8ZmxhZ3M+MjYzMDQyPC9mbGFncz4KICAgICA8dmFsdWUgdHlwZT0iMyI+PC92YWx1ZT4KICAgIDwvQmFzaWNFbnRyeT4KICAgIDxCYXNpY0VudHJ5PgogICAgIDxuYW1lPkxvdE51bWJlcjwvbmFtZT4KICAgICA8ZmxhZ3M+MjYzMDQyPC9mbGFncz4KICAgICA8dmFsdWUgdHlwZT0iMyI+PC92YWx1ZT4KICAgIDwvQmFzaWNFbnRyeT4KICAgIDxCYXNpY0VudHJ5PgogICAgIDxuYW1lPlJlYWdlbnQ8L25hbWU+CiAgICAgPGZsYWdzPjI2MzA0MjwvZmxhZ3M+CiAgICAgPHZhbHVlIHR5cGU9IjMiPjwvdmFsdWU+CiAgICA8L0Jhc2ljRW50cnk+CiAgICA8QmFzaWNFbnRyeT4KICAgICA8bmFtZT5DYXRlZ29yeTwvbmFtZT4KICAgICA8ZmxhZ3M+MjYzMDQyPC9mbGFncz4KICAgICA8dmFsdWUgdHlwZT0iMyI+PC92YWx1ZT4KICAgIDwvQmFzaWNFbnRyeT4KICAgIDxCYXNpY0VudHJ5PgogICAgIDxuYW1lPkFjdGl2ZTwvbmFtZT4KICAgICA8ZmxhZ3M+MjYyNTMwPC9mbGFncz4KICAgICA8dmFsdWUgdHlwZT0iMSI+MDwvdmFsdWU+CiAgICA8L0Jhc2ljRW50cnk+CiAgICA8QmFzaWNFbnRyeT4KICAgICA8bmFtZT5UaW1lPC9uYW1lPgogICAgIDxmbGFncz4yNjI3ODY8L2ZsYWdzPgogICAgIDx2YWx1ZSB0eXBlPSIyIj4wPC92YWx1ZT4KICAgIDwvQmFzaWNFbnRyeT4KICAgIDxCYXNpY0VudHJ5PgogICAgIDxuYW1lPlRpdGVyPC9uYW1lPgogICAgIDxmbGFncz4yNjI3ODY8L2ZsYWdzPgogICAgIDx2YWx1ZSB0eXBlPSIyIj4wPC92YWx1ZT4KICAgIDwvQmFzaWNFbnRyeT4KICAgIDxCYXNpY0VudHJ5PgogICAgIDxuYW1lPlBhcmFsbGVsPC9uYW1lPgogICAgIDxmbGFncz4yNjI3ODY8L2ZsYWdzPgogICAgIDx2YWx1ZSB0eXBlPSIyIj4wPC92YWx1ZT4KICAgIDwvQmFzaWNFbnRyeT4KICAgIDxCYXNpY0VudHJ5PgogICAgIDxuYW1lPlByaW9yaXR5PC9uYW1lPgogICAgIDxmbGFncz4yNjI3ODY8L2ZsYWdzPgogICAgIDx2YWx1ZSB0eXBlPSIyIj4wPC92YWx1ZT4KICAgIDwvQmFzaWNFbnRyeT4KICAgIDxCYXNpY0VudHJ5PgogICAgIDxuYW1lPk1pblZvbHVtZTwvbmFtZT4KICAgICA8ZmxhZ3M+MjYyNzg2PC9mbGFncz4KICAgICA8dmFsdWUgdHlwZT0iMiI+MDwvdmFsdWU+CiAgICA8L0Jhc2ljRW50cnk+CiAgICA8QmFzaWNFbnRyeT4KICAgICA8bmFtZT5WaXNpYmxlPC9uYW1lPgogICAgIDxmbGFncz4yNjI3ODY8L2ZsYWdzPgogICAgIDx2YWx1ZSB0eXBlPSIyIj4yPC92YWx1ZT4KICAgIDwvQmFzaWNFbnRyeT4KICAgPC9CYXNpY0VudHJ5PgogICA8QmFzaWNFbnRyeT4KICAgIDxuYW1lPlMxPC9uYW1lPgogICAgPGZsYWdzPjI2MjI3NDwvZmxhZ3M+CiAgICA8QmFzaWNFbnRyeT4KICAgICA8bmFtZT5FeHBpcmF0aW9uRGF0ZTwvbmFtZT4KICAgICA8ZmxhZ3M+MjYzMDQyPC9mbGFncz4KICAgICA8dmFsdWUgdHlwZT0iMyI+PC92YWx1ZT4KICAgIDwvQmFzaWNFbnRyeT4KICAgIDxCYXNpY0VudHJ5PgogICAgIDxuYW1lPkxvdE51bWJlcjwvbmFtZT4KICAgICA8ZmxhZ3M+MjYzMDQyPC9mbGFncz4KICAgICA8dmFsdWUgdHlwZT0iMyI+PC92YWx1ZT4KICAgIDwvQmFzaWNFbnRyeT4KICAgIDxCYXNpY0VudHJ5PgogICAgIDxuYW1lPlJlYWdlbnQ8L25hbWU+CiAgICAgPGZsYWdzPjI2MzA0MjwvZmxhZ3M+CiAgICAgPHZhbHVlIHR5cGU9IjMiPjwvdmFsdWU+CiAgICA8L0Jhc2ljRW50cnk+CiAgICA8QmFzaWNFbnRyeT4KICAgICA8bmFtZT5DYXRlZ29yeTwvbmFtZT4KICAgICA8ZmxhZ3M+MjYzMDQyPC9mbGFncz4KICAgICA8dmFsdWUgdHlwZT0iMyI+PC92YWx1ZT4KICAgIDwvQmFzaWNFbnRyeT4KICAgIDxCYXNpY0VudHJ5PgogICAgIDxuYW1lPkFjdGl2ZTwvbmFtZT4KICAgICA8ZmxhZ3M+MjYyNTMwPC9mbGFncz4KICAgICA8dmFsdWUgdHlwZT0iMSI+MDwvdmFsdWU+CiAgICA8L0Jhc2ljRW50cnk+CiAgICA8QmFzaWNFbnRyeT4KICAgICA8bmFtZT5UaW1lPC9uYW1lPgogICAgIDxmbGFncz4yNjI3ODY8L2ZsYWdzPgogICAgIDx2YWx1ZSB0eXBlPSIyIj4wPC92YWx1ZT4KICAgIDwvQmFzaWNFbnRyeT4KICAgIDxCYXNpY0VudHJ5PgogICAgIDxuYW1lPlRpdGVyPC9uYW1lPgogICAgIDxmbGFncz4yNjI3ODY8L2ZsYWdzPgogICAgIDx2YWx1ZSB0eXBlPSIyIj4wPC92YWx1ZT4KICAgIDwvQmFzaWNFbnRyeT4KICAgIDxCYXNpY0VudHJ5PgogICAgIDxuYW1lPlBhcmFsbGVsPC9uYW1lPgogICAgIDxmbGFncz4yNjI3ODY8L2ZsYWdzPgogICAgIDx2YWx1ZSB0eXBlPSIyIj4wPC92YWx1ZT4KICAgIDwvQmFzaWNFbnRyeT4KICAgIDxCYXNpY0VudHJ5PgogICAgIDxuYW1lPlByaW9yaXR5PC9uYW1lPgogICAgIDxmbGFncz4yNjI3ODY8L2ZsYWdzPgogICAgIDx2YWx1ZSB0eXBlPSIyIj4wPC92YWx1ZT4KICAgIDwvQmFzaWNFbnRyeT4KICAgIDxCYXNpY0VudHJ5PgogICAgIDxuYW1lPk1pblZvbHVtZTwvbmFtZT4KICAgICA8ZmxhZ3M+MjYyNzg2PC9mbGFncz4KICAgICA8dmFsdWUgdHlwZT0iMiI+MDwvdmFsdWU+CiAgICA8L0Jhc2ljRW50cnk+CiAgICA8QmFzaWNFbnRyeT4KICAgICA8bmFtZT5WaXNpYmxlPC9uYW1lPgogICAgIDxmbGFncz4yNjI3ODY8L2ZsYWdzPgogICAgIDx2YWx1ZSB0eXBlPSIyIj43PC92YWx1ZT4KICAgIDwvQmFzaWNFbnRyeT4KICAgPC9CYXNpY0VudHJ5PgogICA8QmFzaWNFbnRyeT4KICAgIDxuYW1lPlMyPC9uYW1lPgogICAgPGZsYWdzPjI2MjI3NDwvZmxhZ3M+CiAgICA8QmFzaWNFbnRyeT4KICAgICA8bmFtZT5FeHBpcmF0aW9uRGF0ZTwvbmFtZT4KICAgICA8ZmxhZ3M+MjYzMDQyPC9mbGFncz4KICAgICA8dmFsdWUgdHlwZT0iMyI+PC92YWx1ZT4KICAgIDwvQmFzaWNFbnRyeT4KICAgIDxCYXNpY0VudHJ5PgogICAgIDxuYW1lPkxvdE51bWJlcjwvbmFtZT4KICAgICA8ZmxhZ3M+MjYzMDQyPC9mbGFncz4KICAgICA8dmFsdWUgdHlwZT0iMyI+PC92YWx1ZT4KICAgIDwvQmFzaWNFbnRyeT4KICAgIDxCYXNpY0VudHJ5PgogICAgIDxuYW1lPlJlYWdlbnQ8L25hbWU+CiAgICAgPGZsYWdzPjI2MzA0MjwvZmxhZ3M+CiAgICAgPHZhbHVlIHR5cGU9IjMiPjwvdmFsdWU+CiAgICA8L0Jhc2ljRW50cnk+CiAgICA8QmFzaWNFbnRyeT4KICAgICA8bmFtZT5DYXRlZ29yeTwvbmFtZT4KICAgICA8ZmxhZ3M+MjYzMDQyPC9mbGFncz4KICAgICA8dmFsdWUgdHlwZT0iMyI+PC92YWx1ZT4KICAgIDwvQmFzaWNFbnRyeT4KICAgIDxCYXNpY0VudHJ5PgogICAgIDxuYW1lPkFjdGl2ZTwvbmFtZT4KICAgICA8ZmxhZ3M+MjYyNTMwPC9mbGFncz4KICAgICA8dmFsdWUgdHlwZT0iMSI+MDwvdmFsdWU+CiAgICA8L0Jhc2ljRW50cnk+CiAgICA8QmFzaWNFbnRyeT4KICAgICA8bmFtZT5UaW1lPC9uYW1lPgogICAgIDxmbGFncz4yNjI3ODY8L2ZsYWdzPgogICAgIDx2YWx1ZSB0eXBlPSIyIj4wPC92YWx1ZT4KICAgIDwvQmFzaWNFbnRyeT4KICAgIDxCYXNpY0VudHJ5PgogICAgIDxuYW1lPlRpdGVyPC9uYW1lPgogICAgIDxmbGFncz4yNjI3ODY8L2ZsYWdzPgogICAgIDx2YWx1ZSB0eXBlPSIyIj4wPC92YWx1ZT4KICAgIDwvQmFzaWNFbnRyeT4KICAgIDxCYXNpY0VudHJ5PgogICAgIDxuYW1lPlBhcmFsbGVsPC9uYW1lPgogICAgIDxmbGFncz4yNjI3ODY8L2ZsYWdzPgogICAgIDx2YWx1ZSB0eXBlPSIyIj4wPC92YWx1ZT4KICAgIDwvQmFzaWNFbnRyeT4KICAgIDxCYXNpY0VudHJ5PgogICAgIDxuYW1lPlByaW9yaXR5PC9uYW1lPgogICAgIDxmbGFncz4yNjI3ODY8L2ZsYWdzPgogICAgIDx2YWx1ZSB0eXBlPSIyIj4wPC92YWx1ZT4KICAgIDwvQmFzaWNFbnRyeT4KICAgIDxCYXNpY0VudHJ5PgogICAgIDxuYW1lPk1pblZvbHVtZTwvbmFtZT4KICAgICA8ZmxhZ3M+MjYyNzg2PC9mbGFncz4KICAgICA8dmFsdWUgdHlwZT0iMiI+MDwvdmFsdWU+CiAgICA8L0Jhc2ljRW50cnk+CiAgICA8QmFzaWNFbnRyeT4KICAgICA8bmFtZT5WaXNpYmxlPC9uYW1lPgogICAgIDxmbGFncz4yNjI3ODY8L2ZsYWdzPgogICAgIDx2YWx1ZSB0eXBlPSIyIj43PC92YWx1ZT4KICAgIDwvQmFzaWNFbnRyeT4KICAgPC9CYXNpY0VudHJ5PgogIDwvQmFzaWNFbnRyeT4KICA8QmFzaWNFbnRyeT4KICAgPG5hbWU+U2FtcGxlczwvbmFtZT4KICAgPGZsYWdzPjI2MjI3NDwvZmxhZ3M+CiAgIDxCYXNpY0VudHJ5PgogICAgPG5hbWU+MDwvbmFtZT4KICAgIDxmbGFncz4yNjIyNzQ8L2ZsYWdzPgogICAgPEJhc2ljRW50cnk+CiAgICAgPG5hbWU+QW5ub3RhdGlvbjwvbmFtZT4KICAgICA8ZmxhZ3M+MjYzMDQyPC9mbGFncz4KICAgICA8dmFsdWUgdHlwZT0iMyI+VmlvQmx1ZQpWaW9HcmVlbgpGSVRDClBFClBlckNQLVZpbzcwMApQRS1WaW83NzAKQVBDCkFQQy1WaW83NzA8L3ZhbHVlPgogICAgPC9CYXNpY0VudHJ5PgogICAgPEJhc2ljRW50cnk+CiAgICAgPG5hbWU+UmVhZ2VudHM8L25hbWU+CiAgICAgPGZsYWdzPjI2MzU1NDwvZmxhZ3M+CiAgICAgPHZhbHVlIHR5cGU9IjUiPjB4MDwvdmFsdWU+CiAgICA8L0Jhc2ljRW50cnk+CiAgICA8QmFzaWNFbnRyeT4KICAgICA8bmFtZT5GbG93UmF0ZTwvbmFtZT4KICAgICA8ZmxhZ3M+MjYzMDQyPC9mbGFncz4KICAgICA8dmFsdWUgdHlwZT0iMyI+TG93PC92YWx1ZT4KICAgIDwvQmFzaWNFbnRyeT4KICAgIDxCYXNpY0VudHJ5PgogICAgIDxuYW1lPkF1dG9GbG93UmF0ZTwvbmFtZT4KICAgICA8ZmxhZ3M+MjYyNTMwPC9mbGFncz4KICAgICA8dmFsdWUgdHlwZT0iMSI+MDwvdmFsdWU+CiAgICA8L0Jhc2ljRW50cnk+CiAgICA8QmFzaWNFbnRyeT4KICAgICA8bmFtZT5FdmVudExpbWl0PC9uYW1lPgogICAgIDxmbGFncz4yNjI3ODY8L2ZsYWdzPgogICAgIDx2YWx1ZSB0eXBlPSIyIj4xMDAwMDwvdmFsdWU+CiAgICA8L0Jhc2ljRW50cnk+CiAgICA8QmFzaWNFbnRyeT4KICAgICA8bmFtZT5FdmVudExpbWl0ZWQ8L25hbWU+CiAgICAgPGZsYWdzPjI2MjUzMDwvZmxhZ3M+CiAgICAgPHZhbHVlIHR5cGU9IjEiPjE8L3ZhbHVlPgogICAgPC9CYXNpY0VudHJ5PgogICAgPEJhc2ljRW50cnk+CiAgICAgPG5hbWU+R2F0ZTwvbmFtZT4KICAgICA8ZmxhZ3M+MjYzMDQyPC9mbGFncz4KICAgICA8dmFsdWUgdHlwZT0iMyI+bGl2ZVxQMVxQMjwvdmFsdWU+CiAgICA8L0Jhc2ljRW50cnk+CiAgICA8QmFzaWNFbnRyeT4KICAgICA8bmFtZT5HYXRlRmxhZ3M8L25hbWU+CiAgICAgPGZsYWdzPjI2Mjc4NjwvZmxhZ3M+CiAgICAgPHZhbHVlIHR5cGU9IjIiPjM8L3ZhbHVlPgogICAgPC9CYXNpY0VudHJ5PgogICAgPEJhc2ljRW50cnk+CiAgICAgPG5hbWU+TW9kZTwvbmFtZT4KICAgICA8ZmxhZ3M+MjYzMDQyPC9mbGFncz4KICAgICA8dmFsdWUgdHlwZT0iMyI+U3RhbmRhcmQ8L3ZhbHVlPgogICAgPC9CYXNpY0VudHJ5PgogICAgPEJhc2ljRW50cnk+CiAgICAgPG5hbWU+U2VwYXJhdGlvblZvbHVtZTwvbmFtZT4KICAgICA8ZmxhZ3M+MjYyNzg2PC9mbGFncz4KICAgICA8dmFsdWUgdHlwZT0iMiI+MjAwPC92YWx1ZT4KICAgIDwvQmFzaWNFbnRyeT4KICAgIDxCYXNpY0VudHJ5PgogICAgIDxuYW1lPlNhbXBsZVZvbHVtZTwvbmFtZT4KICAgICA8ZmxhZ3M+MjYyNzg2PC9mbGFncz4KICAgICA8dmFsdWUgdHlwZT0iMiI+NDA8L3ZhbHVlPgogICAgPC9CYXNpY0VudHJ5PgogICAgPEJhc2ljRW50cnk+CiAgICAgPG5hbWU+UGVyZm9ybUF1dG9MYWJlbGluZzwvbmFtZT4KICAgICA8ZmxhZ3M+MjYyNTMwPC9mbGFncz4KICAgICA8dmFsdWUgdHlwZT0iMSI+MDwvdmFsdWU+CiAgICA8L0Jhc2ljRW50cnk+CiAgICA8QmFzaWNFbnRyeT4KICAgICA8bmFtZT5NaXhpbmdQYXJhbWV0ZXJzPC9uYW1lPgogICAgIDxmbGFncz4yNjIyNzQ8L2ZsYWdzPgogICAgPC9CYXNpY0VudHJ5PgogICAgPEJhc2ljRW50cnk+CiAgICAgPG5hbWU+TWl4aW5nRnJlcXVlbmN5PC9uYW1lPgogICAgIDxmbGFncz4yNjI3ODY8L2ZsYWdzPgogICAgIDx2YWx1ZSB0eXBlPSIyIj4wPC92YWx1ZT4KICAgIDwvQmFzaWNFbnRyeT4KICAgIDxCYXNpY0VudHJ5PgogICAgIDxuYW1lPk1peGluZ0R1cmF0aW9uPC9uYW1lPgogICAgIDxmbGFncz4yNjI3ODY8L2ZsYWdzPgogICAgIDx2YWx1ZSB0eXBlPSIyIj4wPC92YWx1ZT4KICAgIDwvQmFzaWNFbnRyeT4KICAgIDxCYXNpY0VudHJ5PgogICAgIDxuYW1lPk1peGluZ0FsZ29yaXRobTwvbmFtZT4KICAgICA8ZmxhZ3M+MjYyNzg2PC9mbGFncz4KICAgICA8dmFsdWUgdHlwZT0iMiI+MDwvdmFsdWU+CiAgICA8L0Jhc2ljRW50cnk+CiAgICA8QmFzaWNFbnRyeT4KICAgICA8bmFtZT5NaXhpbmdEZXZpY2U8L25hbWU+CiAgICAgPGZsYWdzPjI2MzA0MjwvZmxhZ3M+CiAgICAgPHZhbHVlIHR5cGU9IjMiPk5vbmVNaXhlcjwvdmFsdWU+CiAgICA8L0Jhc2ljRW50cnk+CiAgICA8QmFzaWNFbnRyeT4KICAgICA8bmFtZT5NaXhpbmdLZXk8L25hbWU+CiAgICAgPGZsYWdzPjI2MzA0MjwvZmxhZ3M+CiAgICAgPHZhbHVlIHR5cGU9IjMiPk9mZjwvdmFsdWU+CiAgICA8L0Jhc2ljRW50cnk+CiAgICA8QmFzaWNFbnRyeT4KICAgICA8bmFtZT5NaXhpbmdOYW1lPC9uYW1lPgogICAgIDxmbGFncz4yNjMwNDI8L2ZsYWdzPgogICAgIDx2YWx1ZSB0eXBlPSIzIj5PZmY8L3ZhbHVlPgogICAgPC9CYXNpY0VudHJ5PgogICAgPEJhc2ljRW50cnk+CiAgICAgPG5hbWU+VXNlTGlxdWlkRGV0ZWN0aW9uPC9uYW1lPgogICAgIDxmbGFncz4yNjI1MzA8L2ZsYWdzPgogICAgIDx2YWx1ZSB0eXBlPSIxIj4wPC92YWx1ZT4KICAgIDwvQmFzaWNFbnRyeT4KICAgIDxCYXNpY0VudHJ5PgogICAgIDxuYW1lPlNhbXBsZUlkPC9uYW1lPgogICAgIDxmbGFncz4yNjMwNDI8L2ZsYWdzPgogICAgIDx2YWx1ZSB0eXBlPSIzIj48L3ZhbHVlPgogICAgPC9CYXNpY0VudHJ5PgogICAgPEJhc2ljRW50cnk+CiAgICAgPG5hbWU+UGF0aWVudElkPC9uYW1lPgogICAgIDxmbGFncz4yNjMwNDI8L2ZsYWdzPgogICAgIDx2YWx1ZSB0eXBlPSIzIj48L3ZhbHVlPgogICAgPC9CYXNpY0VudHJ5PgogICAgPEJhc2ljRW50cnk+CiAgICAgPG5hbWU+R3JvdXA8L25hbWU+CiAgICAgPGZsYWdzPjI2Mjc4NjwvZmxhZ3M+CiAgICAgPHZhbHVlIHR5cGU9IjIiPjA8L3ZhbHVlPgogICAgPC9CYXNpY0VudHJ5PgogICAgPEJhc2ljRW50cnk+CiAgICAgPG5hbWU+U3RhdGU8L25hbWU+CiAgICAgPGZsYWdzPjI2Mjc4NjwvZmxhZ3M+CiAgICAgPHZhbHVlIHR5cGU9IjIiPjI8L3ZhbHVlPgogICAgPC9CYXNpY0VudHJ5PgogICAgPEJhc2ljRW50cnk+CiAgICAgPG5hbWU+QWR2YW5jZWQ8L25hbWU+CiAgICAgPGZsYWdzPjI2Mjc4NjwvZmxhZ3M+CiAgICAgPHZhbHVlIHR5cGU9IjIiPjE8L3ZhbHVlPgogICAgPC9CYXNpY0VudHJ5PgogICAgPEJhc2ljRW50cnk+CiAgICAgPG5hbWU+QW5hbHlzaXNUZW1wbGF0ZTwvbmFtZT4KICAgICA8ZmxhZ3M+MjYzMDQyPC9mbGFncz4KICAgICA8dmFsdWUgdHlwZT0iMyI+PC92YWx1ZT4KICAgIDwvQmFzaWNFbnRyeT4KICAgIDxCYXNpY0VudHJ5PgogICAgIDxuYW1lPkluc3RydW1lbnRTZXR0aW5nPC9uYW1lPgogICAgIDxmbGFncz4yNjMwNDI8L2ZsYWdzPgogICAgIDx2YWx1ZSB0eXBlPSIzIj48L3ZhbHVlPgogICAgPC9CYXNpY0VudHJ5PgogICAgPEJhc2ljRW50cnk+CiAgICAgPG5hbWU+QWR2YW5jZWRNb2RlPC9uYW1lPgogICAgIDxmbGFncz4yNjMwNDI8L2ZsYWdzPgogICAgIDx2YWx1ZSB0eXBlPSIzIj48L3ZhbHVlPgogICAgPC9CYXNpY0VudHJ5PgogICAgPEJhc2ljRW50cnk+CiAgICAgPG5hbWU+QWR2YW5jZWRTdWJNb2RlPC9uYW1lPgogICAgIDxmbGFncz4yNjMwNDI8L2ZsYWdzPgogICAgIDx2YWx1ZSB0eXBlPSIzIj48L3ZhbHVlPgogICAgPC9CYXNpY0VudHJ5PgogICA8L0Jhc2ljRW50cnk+CiAgPC9CYXNpY0VudHJ5PgogPC9CYXNpY0VudHJ5PgogPEJhc2ljRW50cnk+CiAgPG5hbWU+Q29uZmlndXJhdGlvbjwvbmFtZT4KICA8ZmxhZ3M+MjYzMDQyPC9mbGFncz4KICA8dmFsdWUgdHlwZT0iMyI+Rkw4PC92YWx1ZT4KIDwvQmFzaWNFbnRyeT4KIDxCYXNpY0VudHJ5PgogIDxuYW1lPkZpbGVUeXBlPC9uYW1lPgogIDxmbGFncz4yNjMwNDI8L2ZsYWdzPgogIDx2YWx1ZSB0eXBlPSIzIj5FeHBlcmltZW50PC92YWx1ZT4KIDwvQmFzaWNFbnRyeT4KIDxCYXNpY0VudHJ5PgogIDxuYW1lPkNoZWNrc3VtPC9uYW1lPgogIDxmbGFncz4yNjI5MTQ8L2ZsYWdzPgogIDx2YWx1ZSB0eXBlPSIzIj5hZGRjMjYwYTZkNzFhM2NmNGYwMjQ2ODU4MDgzNmU5YzwvdmFsdWU+CiA8L0Jhc2ljRW50cnk+CjwvQmFzaWNFbnRyeT4K/@MB_WELLINFOS/d2lzIDEgMSAxNiBTaW5nbGUgdHViZSByYWNrIDAgMCAwIDAgMTEgMjAyMi1TZXAtMTkgOCAxNjoyMDoxMyA=/@MB_SESSIONID/301104e6-a4fc-45d4-8051-dfab8052cb78/   37232                                                                                                                7?õè9õè9' :ÁÐ>ÚN>2ÈI?fE>Wÿ>.o8?,F4¹ÂP9+¾aÕ9êB¬9ÖÌ>8?¤ë9¤ë9' :Añ<"<ÛCY?Å¥÷;!*;ãg?¦¨Ð·¾D9RÀ½}99¢`H9:&³>B9?Sî9Sî9' :¿UI?Oåò>n2T?>)?×>ÆI?~-b899ùo>ª}²9;¼9ùHò>Úu6wÌ+2wÌ+2' :úI?9«>ÀQ?O??Vö?3?äP¶º9¸ñ»ÙDn9Ç9¾á>±Üb8wÌ«2wÌ«2' :<Ù+?ñ
à>ÃYD?³ë>à¨>¹3?H¡27æû£9¢n<¢IÁ9m®¦9n?$hæ8YÙ3YÙ3' :E¾î<^$®<ä{/?4n4=^T=Vê?°*	¶@3c9Ð»|Í:úr: Ì?ü9wÌ+3wÌ+3' :«½ï>ò>Àe?ò±?ß*? ¤]??ö=µ <»dU?}ê9Q+î9Íû>Ä9¿V3¿V3' :½XÕ<X£<Tó&?ä]¯;¥;Ö?D¼¹7u9Pá¿xÏæ¸+s9týr¾,!ñ9YÙ3YÙ3' :«g?G¯Å>íÅB?ö_ü>»>´I,?h¡ý7t9À=Ì¯9Â_×9Ç¨Ð>9ôþ9èR3èR3' :¡5ó=^-=TG?}ñ,?ðËú>0?<´8Y99ôT>þ-J:[:I$?òh:wÌ«3wÌ«3' :~=Þ<iÔ)?N@C;è&;?½5Å¸Pe¦9-´¾gR9s^9ä"ò>Dd:FÁ3FÁ3' :_¿?J!>³Ç[?ö?J×Å>B?ÂÒ6Ô­9«ë7<àéÈ:k6{:¾L?#3:¿Ö3¿Ö3' ::
?-5Á>'7?nb>Ó·B>ç»,?QÂú7T:9Ü¬=qýÈ9ÝóÓ9[Âò>.H?:$9ì3$9ì3' :é)¹>²ùv>î??b]?:	á> 1,?FçÁ8CeL9ßÛr>0<×92z9ùõO?T U:YÙ4YÙ4' :ÌxG>T>$>?1(?È4ø>~a-?¥Ï<|<CÿI?àb<à<óF?E:!4!4' :Mõ½>WÚ}>??a<?É?ý7?µÛ¤<¯U<]E?Du;´$;ÀQ?:èR4èR4' :r¯?5S>ñq?æü?÷H?Sm?âüþ<Ø<?Ê_?ó´<ä<ÂÛi?&À:°!4°!4' :Y?¹ðþ>	÷Y?
¿ ?øÎÐ>VE?,#8l*9]=H,:´ÄÒ9³Q?Y¸:wÌ+4wÌ+4' :ãÛ>dª>Ã/M?Íc>K>ÖÚ8?¢Õ8 9-`9>R$;ã'×:R%?6):>64>64' :[!?ÌÐ>÷ÕE?L?.à>Ë2?±¯28Ìó:9Y®ô=`>X:BK:-?Ù»:FA4FA4' :YL=¼º<z0?ÂE®;^â;X?$W¹}Ï8¸¿-?;qÚÉ:B*?ì¼:ÍL4ÍL4' :l"ÿ>úx§>C?-ô>ÚÛ«>Ü5?3kE6Ö9¬º;~9ä¿9­>CÅ:¿V4¿V4' :Ê@?Y?h½=?Ù¾>xW>W¹0?Ë¸Õå9%W³¾-Æ9Mwè9'=Ú>ÃuÆ:\|a4\|a4' :q6?N&ã>¸M?(4?ìbÑ>_¤7?ó9ì(9Ì>îÝÆ9
z	9(¹?Í$È:$9l4$9l4' :íÈ«>«÷X>e°J?Ø>J>á®8?N ¹ÔÁ9¥¾:lÍ±9¼ØC?VÌ:ëõv4ëõv4' :;A?<é>ÐJT?Pª4?¥é>)óE?{íÙ8V5)9ºÚ¤>ê5;¾Ì:äN%?gÝ:YÙ4YÙ4' :g!B?
ò>^QM?0?Ï½>²ëA?^ðë8óv9t>²4:ë »93w?ä¸Ý:½74½74' :ÒB?Bw·>Ñ°J?ò¦>s\>ÎFA?òb¸@ê,9ö¿'¾pÓ:>g¿9ÐK?à:!4!4' :¿Rö>k¤>©(@?´Þ>A¨>82?¼88ló?cB9Ru9Öz¦>8Aå:ô4ô4' :4îR?êÌ?,ÙL?YYø>×;¦>:??jÍ©¸Ã³9`Ðñ½>:/ë9P
?ô*ó:èR4èR4' :z¿?`2¦>àïJ?D>rE
>K¦1?4¬¸Â)E96_¾àHÃ9Í^9Aa?7]ô:L±4L±4' :9¸;=®`=¸9?ëÆ>ÀÕá=É·1?5¿1:Z/.:?N;³Û:;MA?Ôû:°¡4°¡4' :ñ=
_Ï<áf5?ÈE·;¾M;.Ýd?U.¦¸Zñ8íC°¾Y,9f69±¦ñ>²;n¦4n¦4' :"Gü>>"KL?¡Ú>*Y>ù½9? l-µ&9}E ºÊÍ´9ÜK_9¾HO?@;wÌ«4wÌ«4' :Lg?=á
?î«P?l$â>D>AD?ó9&WÊ9B¢A>mö9Î9@?ëñ	;Û*±4Û*±4' :;?9 ³>ä~`?!ñF?uÓ÷>êM?t)z9"V9p;J?):è»:ã}u?Ð8
;>¶4>¶4' :=²¦Ñ<­@:?çG(=Dô<þ\0?(:ï9û:\ìÎ>Uã
;¿EÄ:('5?¿.;¢ç»4¢ç»4' :|?fØô>?òWe?íNÊ>ê?©~98 9ßWp?Á^:.(:h¤z?{;FÁ4FÁ4' :ÆE?åÉ>ÓÆz?)}D?Å­Æ>¦-}?b 9,q9ò>*?ö\è9ÕïÀ9(?¸Ü;j¤Æ4j¤Æ4' :(4?OLÓ>Ö	<?þ¨>ür>çS2?zÅ·àv9G½&¬9x:á>»{;ÍÌ4ÍÌ4' :Á`>Ó>"¢A?s>o[4>.,?#ñX¹ðg9Xrï¾á:°K:Õè>ÖG&;1aÑ41aÑ4' :÷=?æ²>êé7?ä¦>¶p>-Ë0?Põ5~ÐT9*À$;9¬Ã9AÁ>öó2;¿Ö4¿Ö4' :ÄÎ?õu¨>Ô½C?¦?¦ÒÖ>[f6?Õ39xy£9+°^>VÐ::Ó£?õ±3;øÜ4øÜ4' :² ?¿Ô>@?¦¬>An>+9?éÕ´8
ÀS9
 Z>¯4õ9ëçÉ9Hs?x:;\|á4\|á4' :0.?¥fÏ>oÈV?åÇ	?Àc¹>B>?zV6T9W©¯;W~9tÕ¡9>^É>_g?;ÀÚæ4ÀÚæ4' :µª>ä@\>DF?5±>Zv>ü%8?àU£¸TÂ9ì¬¾óÒ@:ÎKG:¼¯÷>©7B;$9ì4$9ì4' :&E?ßß>8qa?©\?
Â?s
P?T9g¤¦9Ì>8:ýËÏ9'm ?<C;ñ4ñ4' :+?WÉ>g{@?7Ö¿>D>V1?\º¥¸÷f9½7 ¾¤¯ñ9"Ú9
W?%¾O;ëõö4ëõö4' :$d£?Ë?(? d?Û¢?E_?
q9ð9¬¤>¥Ob;]¨ð:$½p?£Q;OTü4OTü4' :Må>Ç74>À5?7Å=x|=9"?S
8ý Á8»7>YïF9`j9
¼>àV;YÙ5YÙ5' :H?U/«>¹×??>ÅÆ>R'><»+??1¸9Y¹¾
È¦9º§:Û7>³V;55' :Ë?\¶Ã>=aO?:H)?!á>=~@?#Ú±8:òL9(^>³a;§«
;'ìK?2W;½75½75' :ã8É>ÔU>»??õz§>5Kv>.?C³¸9¾cñ8Ã
9&ß>¥X;ïæ5ïæ5' :G¨÷><7£>è8B?HÒ>¶L>-?Ó7èÅT8þæ}>Åc :£z:Ò#?HX;!5!5' :L¸>m>¶8?æÚ>Ë¡¡>;"-?æ ;8øà&9`ê>I]:ÇÚb:Tù>)o];SE5SE5' :"b?W?A??>V>{4?ÑÐ)7Àö
9îj=%¥9ÿÆ×9\ÊÃ>à];ô5ô5' :FÁ)?tÕ>^K?lÛ>T>û=?-¬¸M
®8Bý¾P°:Sôo:K<?%^;¶£5¶£5' :um?R@?ðÕS?~BP?¿?³q9?ò[9é¶²9¶]>ÒpÒ:ARy:ðX?Ra;èR5èR5' :ÿ=_Ì\=3¢2?Ø<F]<z?Ï%¹WÉ8¤¿Sû¹q9V&¾Ff;55' :Äò?L²>fxA?
¨è>dè¦>l2?*¸Ü®9HøÂ½n¤X9lCd9÷ò>ñÄg;L±5L±5' :ór&?Jbà>çæ=?jÇ>o³>0/?qÞ_¸¥*C9
Ó¾2²9:z¼O:ÖÖä>ãm;~`5~`5' :á>¹ß>á¦I?/º«>*'l>æ(:? ¿·<9ôw2½:á8;u9èÌ	>øto;°!5°!5' :Å£&?®Ù>D?Ýj²>·êp>q=?K¸9Nù/¾!ë9ª9¨ïN?óßp;á¾#5á¾#5' :ÄW?cÓ>)?R?G=>¦?¦(A8íÖ9(º=¬:0:¡.ò9¸H:?7Tq;n&5n&5' :é
>rf=>~µB?×v>¦B4>UG/?Xº7¸ã9pO²½iÚ:¿:ð?ks;E)5E)5' :U?üoÒ>FN@?Dn>).>­|.?îàæ6°k×8W/	=oÅæ·n¨£9}4½`t;wÌ+5wÌ+5' :X Ö>´>Å	>?=V>pk>¨+?F(·ð)9Îqf½K:ç~:²åñ>ëKx;©{.5©{.5' :ÃÛõ>8!§>ÍK<?¬]>kE_>õØ/?á¥O8Ô9~g(>
|¸Ü	ª8Îg¾>};Û*15Û*15' :/D >wìL>F6H?õc?Í?^XC?è×29xË 9^>:à9UÄ?q5;
Ú35
Ú35' :=
?¦Æ¹>P¡B?ne²>Å=>S/?$1Ð¶nÑ93Û¨¼F7 º9Ù¼×<³;>65>65' :Ì?E"´>Ê=??gÈ>ÛÑ>À 1?ôà8C¤9ïò.>´ 9$}ª9/ëÙ>¶;p895p895' :Ó?0§>qÐD?BF­>ukn>
:?X}6J9 <]¢U:TH1:??0@;¢ç;5¢ç;5' :6{A?Óô> PJ?Ik?(*È>k~E?±77]9&ëL=ª:æáÛ9>?øI;Ô>5Ô>5' :Eü>£o­>Öh:?Ðn>à3>\g)?"Ñâ8í9ç·I> Ñ9>9«-?Áô;FA5FA5' :HO´?«>?|?r?É@?ÅpÁ>²Ç~?¤Î­6zÉ#9¯Ô<Âé¾9½^9k[?;8õC58õC5' :¾?%?j,h?ðBA?-wð>¿M?7Í8ìÁ9ã7>Ì/û9üÌ½9ðe)?;j¤F5j¤F5' :8È>%Ä>®LB?tã±>>H¿1?¦Ó¸òia8'9p¿½¦9<9ëb?æ,;SI5SI5' :,j?Sîæ>,Ì?êþ*?Ü>Iê?«¸hê99Ï:¾J±n:ùñ9|?íN;ÍL5ÍL5' :¡>±Û:>Í%F?[~>Ò÷N>¹2?ÉcU¸Q9\Î½Ò9
üõ9Û>÷#;ÿ±N5ÿ±N5' :nÕ>2H><´??óÞÐ>ø}>¥×*?´3´·ô9EÛ½3YÞ:cÎ:²@?¯;1aQ51aQ5' :ÍxQ?V?ÇõJ?Ø!Ä?ös?YN?69¯
¨9×{ï>ÏD;û0õ:§|M?0;cT5cT5' :RFÎ?(??v\?\¦?Ôv?i³9fÒ9vª	?R×:Q«$:²,a?¨L;¿V5¿V5' :7sñ>Ù¢>[">?|~ö>ñØ¶>,?·K7>m9´Ü<EÚ;X;Ç¶4?åÄ¢;ÇnY5ÇnY5' ::Ñ<®<¯×)?Ý*=	=>&&?85
¹y8!°¿dEw¹+95wó¾
-¤;ø\5ø\5' :Ñ=--²<4[?Võ;M*v;"Ê~?×¹åë(9zaÏ¾Ä"¶u59+N¼Óé«;*Í^5*Í^5' :ØÊ<½Ä<+-?nCf;ù?;Ö7?´¹8~ÃoÀÃ8¼9Fç=Fu¯;\|a5\|a5' :_dæ>O¯>!l=?å >Ò¿u>×L'?1¹¼µ9?¦¾©-:Ãl:¼?3F³;+d5+d5' :ÿ)ò>H|>áúM?äc½>d4>ý5?ê¶·ã9¼½KP9Ï]91·ð>/>¶;ÀÚf5ÀÚf5' :x¸ ><NH>hM?ÐË>eh>Bê5?¦~«8Þ9ÃQ!>L³j:¹:dE=?ºT¸;òi5òi5' :·!?ðoÈ>¸eN?ä×b?´O?ÓÁ9?^h9Rzm9Ì?¸
Ú9¤9G¥)?½á¹;$9l5$9l5' :?×D>ÉËX?ýH2?²î>\??Ð8ïÑ9Vè2>E¼?9ø9µo >Þ^¿;Uèn5Uèn5' :Â?a°>ÎÜ:??ý>$(i>ä.?ð9ô'U9£>r­¬8pà9>WÅ=wwÂ;q5q5' :,?Ç©«>Ñ÷A?µ3µ>:~>í6?FÄ¸c9;Á¾g=9ý|Z9ÙÝ>m0Ä;¹Ft5¹Ft5' :û5å>O>UL?EÄ>ÅÙU>OE9?5í·;X9«b½i:°¼9Ë¥3?÷ZÄ;ëõv5ëõv5' :¤\?jÒö>äØd?Òk?	º2?¨DF?ò*;ÉBÃ:.?ÜéÁ:Ûªy:ûÔF?c§Æ;¥y5¥y5' :ËÙÊ>xø>rÆG?õJ>·:<>8?â¸Ô«¨9»ÁO½âu;9æ[½9ñn}>QÊ;OT|5OT|5' :´Èá>û>=ùE?Ç{>=D>=Ë8?ÔÖé¸Ðb9ÖG¾Ub
9pû$9nºÖ>Ë;55' :GîD?s\?ÒÛB?oÎ>j>¶3?Ù©	9´)9q>¡5;5<Ç:L?ü1Ö;YÙ5YÙ5' :¹u¥>uæL>A¹N?Íß>_ü>Øz6?HèØ·qÓ8FW¾gª<vm(<Ú¤I?ÊâÜ;ò05ò05' :EÑ<N{¢<)%?Ë<;£]
;»¦.?b0¹Öú9­S¿Z¹°q9ç¸v¾ÙäÝ;55' :÷+?úÛ>¢H?rpð>¥Ú¡>à%>?°¸m&9ØÌ½ÏSã9zZU92b?ß;$à5$à5' :7×Õ<¸P£<'?b];ìQ;?£Ý)¹j9g.¾Õ<M¸Îèj9ªß½TÔà;½75½75' :×Ñ4=Ãq=±14?¬$=fØD=ì¦&?ÉÏ8F9Ü=»¿9ä¿±9RÍ>X÷æ;V5V5' :<>üÝ2>Ñ+??|?? ¥¿>Ãý1?VµT8µïñ8¯a>ÑY;×ë:	ã+?ç;ïæ5ïæ5' :M *?é/à>¬ÖB?½aÝ>)x>ó3?û¤h·éÂ8ÆÇ½`Ò9î>é9ææ>#½ñ;>5>5' :s)?MÎ>CÈA?ÝñÌ>%8>ßy-?æD¹³`ø8,L¿½'ã9§ä9âRþ>Yíñ;!5!5' :fÂô>75C>Ñ} ?±Z?»&Á>GG?¨Àÿ8ZW9?y>ýn:ný:oTk?]þñ;ºí5ºí5' :Ý`#?x}·>Ñðc?1ý>¢>?÷fX9ÃÖo9ëûæ>K:Ñ0:¥ô?wò;SE5SE5' :ÉhÚ>ç>ßF?¦Ti?V?pË>?Ûª~;;µ`?¦Ñ'<«Æ;±×X?kÇö;ë5ë5' :Ã³=ó|à<:ÿ,?AÚ};DE;$ç$?ô¸Ð9ÜíT¾"ü¸sñ®9¸e½E÷;ô5ô5' :=)Ï>>¿¾>?U.>ÂªW>Á38?£³¹³+9Ïé¾hö:áf:PK?6ÿù;L5L5' :/?Ïj>»=^?Lf
?{´>OD?9J:9Ò	>Þ,:1Å:¯x?Ìþ;¶£5¶£5' :Óia?<s?ª^F?Å=?·>ÂB?¤k 8M79*é>£ò:ïu=:¤ý4?÷ïþ;Oû5Oû5' :ÿ£?×q·>åI=?ë3ù>Ö3¯>;6?¾Û¹äÝd8Øé ¿xÛ9Ä.:ËkÏ>ÿ;èR5èR5' :Tè?é	¸>kzW??jÂ>ÏI?¬©@¸@û8ND¾¿é®:1ZU:àQ?Üôÿ;ª5ª5' :q©µ>h>ÃýG?Ó]?ý?Ü4?«E9G9Û²>ÁÍF:<+0:(r?Å"<55' :çß ?qÜ>Ó:?>çE>U1?­d/9³jf9ÞÂ>,E9gd9e ±>	<³Y5³Y5' :ä
?Ì»·>~¡V?ztF?9?Xû>?Ø39BC39Êÿ>;S;u(4?s¾<L±5L±5' :ëk}>é)>°]??}?­j¾>§Æ0?D+8,}9ñº>
9¦æ9'?âÐ<å5å5' :ðé;?AÚ>¢i\?wª"?%Ð>Å¬G?Â7+9¸f*=Ó@9M!»9«±><~`5~`5' :­}Ù>®|>&Á<? ¹>N¬>¦¼6?|8@29ªvé=µm:|@ø9±ç?]a<¸5¸5' :l;×>Ø>½ê=?QY/?Åæ?e.?RÅ9<Ä9¬E®>;d*;Mÿ:KÛ*?Õ,	<°¡5°¡5' :ãÀß<ê÷ <í1?¹e;2t;v?ôðÇ¸l¼!9q<¾U¶¸ÛL9G¾U\	<Hg¢5Hg¢5' :D²z?g?Ö±Y?:$?×%»>4¿N?Þk58#°<9$ö=Ò/:8g9´zZ?ÇÞ	<á¾£5á¾£5' :&ÿî>>5M?x>¦0>¬¿3?¸>9!|¾¨:î÷6:>i5?n
<z¥5z¥5' :-_-?OÛÞ>Ü'G?Rß	?Ô»>1é;?/
9¨9d>RF;)x;Îb;?j<n¦5n¦5' :rc?¿>%Q?z'Ñ>Ài>ÛP=?xo¹.Ø9Ë¶T¿Âþy9&¦9ICP?Û2<¬Å§5¬Å§5' :Ø9s?þÃ?gFQ?[*??ü¬>=óM?¹zO&9ë¾øCª:öpw:¢'0?¶<<E©5E©5' :VKh?òµ>Ï-¤?»³>?nPº>¸?èyG9ôÚ9Ú±i>aEI;;ÄRE?C<Þtª5Þtª5' :2Ût?5¾>¨Æ¤?=3?ë0>dè?Ü)9?ÆÉ9¨!F>]2;¬;4q"?"Õ<wÌ«5wÌ«5' :s7?çB«>7$D?YW>cG>÷/4?qå8LÍ8ú¡>¨9bg9_g:?!4<$­5$­5' :¶zÜ>$	>£>?sú>È·R>´-?Û¢j8,¶:9ÉÚ >©bÿ9ñÃú9´[?ü=<©{®5©{®5' :!uP=¾Æ=ÊX3?=Æ;ç4;ö/?i	Õ¸ÊÙ~9YÿU¾®5J8m|<_|<BÓ¯5BÓ¯5' : Q>æÁ8>0ªQ?Ç³Ð>ø>Él;?¬·2T9x¶)½x&:'&Ç9ÄU?ôÙ<Û*±5Û*±5' :Á>$t>K?$«>§\o>>7?Ð¹©¸àÕ,8äd{¿Ä?¾8*ßg9ÑR>é<t²5t²5' :HWB?8ï> ­O?®Qí>º >3wN?Ì#¸=G91Ø¾Ü:ÇÁ98-?Æ<
Ú³5
Ú³5' :´ª;?lò>(-F?UØ?;±>F(;?=fª8H9ç>G¸ä9C¦9»/?;0<¦1µ5¦1µ5' :û©?¾Æ>nF?À
¶>ÒÂ>e/?8
l9Òµ>Âë9tÎ9r+?ì<<>¶5>¶5' :[ñ´>Öûn>ÓA?6¤ú>Ï·>ø.?ï]8Ò"9©M8>V·×9$÷:TÌ>Ã<×à·5×à·5' :?uöÖ>8?d¢Ë>¡>(X9?HÉ7gö39%*=ï,¥9hý9°7?yà<p8¹5p8¹5' : Oý>Þ¡>Ê]I?è?¶>??î/Ú8ó-9ï >²:º:ìO?´ú<	º5	º5' :>dQ<>ä¼P?Íõ?£Î>:F?¿"9Þ§`9ä<¹>OW*:Ü:5$?(<¢ç»5¢ç»5' :ð (?J,Î>âÂP?~´?Öÿº>/A??v 8ç°9_=ã:AÏ9 ¬!?ä<;?½5;?½5' :$?ºÉ®>¾P?:?í>åX¢>¯
;?¨¯¦7èK!9íF=´øP:©[W:hø>ä\<Ô¾5Ô¾5' :½ÆP>8V>ÚxK?ö©Â>è>­4?9ñ@9J 9lÃ>	F:HÐ²9|)a?:<mî¿5mî¿5' :Ô:?Þ>eV?Dë?jÊ>¿»C?ÔL9YU9_k?¢¦:Dº:	?_í!<FÁ5FÁ5' :íò®>_>?ÔH?Á¹Å>L>c4?Ûå8;×i9LV{>¤7:¸Á9æù7?X*"<Â5Â5' :h4&?Þ>:??ät>´§Q>~6?ÉQd7ì»9ûÒ<w*¢9Ò¬9÷<ñ>Yb"<8õÃ58õÃ5' :#¸	?K¼>=;?¸>®ÞO>©V.?* 9F^ÿ8Ýú ?^:Ð7*:DA?YÁ"<ÑLÅ5ÑLÅ5' :ø*&?þRÚ>Ø×B?QÞ>Ç>¹¢6?Oî8ÏoN9oÃ>Æ:Z:{'?º&#<j¤Æ5j¤Æ5' :]¹&?B
Ï>w&N?Ð>4(>H?F,¶(*~9­»¿SÞ8V
k8$r?÷x#<üÇ5üÇ5' :Tà>¶ö>¤ÖO?A½>·Ex>8C?Ø®¸³89¦Wr¾9Ì9ÛÆ9®¨>¯#<SÉ5SÉ5' :½U¤>Z;>ü`?íE?nô>AÚN?·<ó1U<JÂ[?nª<.¤-<Æm{?½õ#<4«Ê54«Ê5' :¾8]?)2?öS?¤CN?c¿?tïC?Öf9×9ÌUÊ>>G:cì:½6?C$<ÍÌ5ÍÌ5' :ÒÜñ=*=U_N?e"?ÿß>Ðù9?$0¤<Öý;<Ô_?¥.ä9¬9¦N??¡$<fZÍ5fZÍ5' :e?y¹É>yY?l¿S?ÐßÌ>[K?	í9w·9àº>§½;þ³=;OÐ?Áº%<ÿ±Î5ÿ±Î5' :ar[?PË
?RaJ?»	?á²>ÍF?
É»9:DÒ9¡ä>GãÑ9
´9×?ÈÜ%<	Ð5	Ð5' :"Öÿ>?s«>??Ô
¸>1å>±ø3?m=¹Æ/p9sûÉ¾%ú:6S:Xô>!Þ&<1aÑ51aÑ5' :Ûl?Sa?aáH?¿Àû>Ê>ïJ?A¹üEG9µø¾¬8Àè7I»½?Çù&<Ê¸Ò5Ê¸Ò5' :(Ï>®»>z??ii>J¿;>£8?­î¸ø	9¤Ò¾ë^:]$:-?äà'<cÔ5cÔ5' :¾?1À>wC?Gù>ïò8>vÓ:?Õò¹ T9Óæ¾«:fY:ÖHa?}¤)<ügÕ5ügÕ5' :{R=¥=hY/?	=TÔî<V ?0D7ùi8o¨Ö=W[;ÎÔ:ä,?µ*<¿Ö5¿Ö5' :/½¾>»±>Äµ=?R¸>ßl>?K(?¢m¡¸'H9xN¾{Ü;t÷Î:µ0?©ì+<.Ø5.Ø5' :íe9=C=¡Î-?=ûR;1L<;|k?oU8¹û?{9Ñ»¾g¸4ó­8p¾¾ó©,<ÇnÙ5ÇnÙ5' :èô>Ôt¤>&ó=?ð>G'«>pà3?Ë%¹k?§9:}¾)*;ïü:øÏ,?<.<`ÆÚ5`ÆÚ5' :fã>ïR>ÍY@?õ>,_>/?­N¹G\9RÑï¾&9×r9»,>Ëí/<øÜ5øÜ5' :ä©?ºø_?s/B?K3?e*?Ø¬1?òô/¸·Q9PÓ¬½Z:ÐZ`9¸«?·s1<uÝ5uÝ5' :93>s>Ch.?§Å=I!=m#?$	x¹^Dy9B¼þ¾¹09Ë É9
;Á>ïÇ3<*ÍÞ5*ÍÞ5' :øê>Ìe>QI?z_?°¢Ä>M¨:?ØÛ¸¶ÈX9ÿR¾X©û8õ<95Vw>í3<Ã$à5Ã$à5' :ù½>­>KÒ=?I>ÊD>w0?cßz¹Ú^²9-´¾+:vód:dg?Ñ4<\|á5\|á5' :¸-?êß5?º~B?ã¬?µÕ>zN-?(`ä¶"8£§=½Ì: :É7?¢5<õÓâ5õÓâ5' :6?â>ÎN?$ïÊ>+;>ç;9?´ë6
zt9¤Ðv<¼Èo9Ò*9°Êë>C=9<+ä5+ä5' :y	?Rô°>VF?kì>S$£>Û9?á=8 ¿	9~q0>nI:Er!:ÅÜÜ>4·9<'å5'å5' :ó?ÎÄÍ>D?Y¡>ú*d>5?ö&¹j9=[¾oL:èV:G 6?ä9<ÀÚæ5ÀÚæ5' :-!?6xã>,d5?Ù)c>+>q)?â¸w·ò¿69å-½ßéÈ9uÁ9:4??ý;<Y2è5Y2è5' :}ºò>
ù>;_?Ü¦?²ñ=?ìã`?s]<Öh<[xT?L;:;#~?ÀÃ<<òé5òé5' :äE0?`Ù>/O?À5?Ñ$Ð>»º^?!8Á;9¶Á=O¸9§F9å¨$?Ï<<áê5áê5' :¯$
?ê±>ÅF?¥¹£>ï³c>X8?yÑ6·xÈ?9ô¼½Á9ÀS9E§?Wú<<$9ì5$9ì5' :Ôç> ä¡>9K7?º¶?øÚÕ>49?ºJ8Zý¢8H5>	×9~~á9"ô>Á¯><½í5½í5' :	¿?p4?ëÛA?Tñ?µ`Ò>u1?8ã±9©Nn=@.¬:yt`:aD?®w?<Uèî5Uèî5' :.Ë'?§9ß>n@?+ÙÔ>Tä>xû6?>	¹Tæ9m¾.â97³9¯!??@<î?ð5î?ð5' :9GÎ>¯o>35?1Ø¤>"r>ùH.?£B¸ÊÐ8^GÁ¾Mª8ÉE9_!>òJ@<ñ5ñ5' :Ô2>_O3>­àC?»ÂÛ>J >Ñ}/?êã¸ø9|ìQ¾Sù:3Ð9¤Ì/?ß@< ïò5 ïò5' :5?½w°>Aq;?Zä>z¢>È4??xM¹
4;9Z}¿æ¦¢9¹Ï¤9N¥ü>î@<¹Fô5¹Fô5' :®®¹>Gt>¾B?fO~>#->`<?7H8y)@9]>¡Ð;Ç8Ñ:§>?çA<Rõ5Rõ5' :(?q-Ì>ÐYS?~«>õ4_>°D?¾½F¹-}9åôÈ¾`A9@¨©9þ>MzB<ëõö5ëõö5' :ÄÑ==¦×<Sª0?Ù<Ûõ;ß?Ûd¹`9÷6!¿Uæ+¹EOæ8?¿U3C<Mø5Mø5' :?±Gª>Â
K?ZE«>GEa>W¢B?¬«½¸dçõ8<uÅ¾ÌH9t69C°?nrC<¥ù5¥ù5' :H?b'²>ÏB?o¯>ë#}>îj1?çz!¸ü»G9.øÎ½¾u999A])?ÀF<¶üú5¶üú5' :õ#?Ð/§>!6D?3	¨>y~s>ª0?ù\O¸¿Û8óq¾ÑÂT85£9ÔÜ­=Z¬F<OTü5OTü5' :O=þç=x6?¹wÜ;¢ó ;ÍT/?Ä	¹ðyõ8û«¿ÞÃ7Ïë8²UÔ=H<è«ý5è«ý5' :ó>T@>ôm?¸ø?,¶>:ÕI?¶½¸ä 9¼/-¾ä :¢W:¬4"?6H<ÿ5ÿ5' :Q?õI§>¿^?A<?[|í>cOK?L-9n@ 9wk
?59(}¾9·Å½>d°I<-6-6' :~»?Ý]Ô>Ãº;?óò>5¯>ùÎ0?·£Q9A³9²>"9T:!Ô!:.Ü'?ª»J<YÙ6YÙ6' :×(<?ÙSî>¨J?9I?8Õ>tq:??çs8 39lÍ->¤¸v;Æ;ÚR?ÛJ<&6&6' : þ<ñ/Á<Qµ(?Äyn;.@;ÄÕ?#N¸âÐ8òº¾Ão¹¸[¯!9¢Í¾¾HK<ò06ò06' :æç<@¤<>*4?é;»YÄ;;æ?©?8|Ï&9­¢>¼¢9éÊ¶9jéã>ºL<¿Ü6¿Ü6' :¦$Ï=7C=d>?÷¹Ã>wJ>ãñ(?&»¸µb}9Y=¾é¹9ÐÛ9¸Ø>Â
M<66' : _?Z{À>­B?æµä>hÍ>Ù17?ã)¹C9n¾hda9Ã¦=9M?(ÙN<X46X46' ::Á>Îz>ô(F?J£>x4E>g¬2?Ê~(¹êra9T¿¾&n)9\"h9uÙº>ãP<$à6$à6' :ÊÆ>ûn>C«T?Ì
?¥b4?2*H?s*=$¤<ðZ?Ù:@ù9ý?,R<ñ6ñ6' :GÅ=òÉ<z¤6?Ý;¨;;(?}F¹!uç8^¿ Èù8~r9eñ>FS<½76½76' : D?X~þ>PFE?I\?:¢>.W?P·_Â8 ´;½òZÚ9!NÃ9N?AvS<ã6ã6' :#G?b¹><?1Ê¦>¿h>7?õP|¹ª9·ó-Ad:ªvþ9;?ÑÂS<V6V6' :¨·÷>1¦>Ê>?g@X>ë>H/?:R¸,\9çe¾oså9³ë96ù>S*T<";6";6' :WMÉ>OE>ÄRG?ö®²>¡
{>v66?|#¸p`9º½m9½1¿9xrÑ>YsT<ïæ6ïæ6' :¬>gÀK>yC?>c°W>3[0?ïâ¸çón9·r¾Ã¯9/Þt9À7?jT<»	6»	6' ::@g?¬²å>Ý?)Y?5W>úÉp?B÷¹´Ïà8"¿ Ü9¡R9à?X<>
6>
6' :¬F?'Èè>ý|Z?Û$?)¨Î>×7L?«¸£9S
¾÷[:ÊD:=>?ê:Z<Tê
6Tê
6' :GA/=þéõ<dq6?É7ë;äµÄ;?ìG¹8{9¢¹Ë¾qÁ¹ê8Ûý¿ev[<!6!6' :ð9?¥¸>OV?Åÿ?v|Ö>ýÅ=?@.ß6`fG9÷C<åã9gÖ£9ÿ2?Z\<íA6íA6' :ç/?þÕâ>KF?Øw?¼×³>,i?? 9%-f9A²>åc9~;9÷A>Å\<ºí6ºí6' :`V!?ý¬Ñ>nûD?¡>Do@>S3?§£¹v9*Ï¿³Ä5ÞDq9µP;ßÄ^<
6
6' :
?bgª>e\@?jkg>6U%>*3?b+T¹9{Í*¿t":{ký9ó¡?_<SE6SE6' :/·?çÎµ>??e(Ù>à>-@9?Ü9Øz9yn>{l:kÕD:Ü?H«_<ñ6ñ6' :¡Ï>æ>ü/M?ôÒÈ>®æ>ÿ%=?{n8ö9KÔ=ô¸¹
8T¿øua<ë6ë6' :D?@?ß±C?kû>W_±>±o5?HY8ä79®®=vh9°{9×Ù>«Qc<¸H6¸H6' :ñ!?(Å>ßâQ?Ý¤>íc>+9?é"8ÂRo9·C®=@:Ã¹:
<?(»e<ô6ô6' :®Ë&?öÏ>ÐRM?³¢?q¢ ?Ê^?/94¼ª9g2Ì>QA:G²>9I¼?;eg<Q 6Q 6' :li9?'Øô>
ÜA?À?
²>ßU:?Êå7ÍN9É=dçÿ9§º®91w;?¿¥g<L6L6' :Qd >TT>*aA?°¦O?Ë¨
?&°??¢=CÝ¸<ÐqL?ÁÑ£:ÚZ:íë??3h<ê÷6ê÷6' :¾mÜ>Ä>¢¯Q?ÝÁ§>sSn>°24?ðëÕ·âî8¼æ½5g:µË:ôCb?Wi<¶£6¶£6' :}?·>f,²?ð3W?ÕgÝ>Ôx?j¿ 99Aj>p¡:,²9º°>?mi<O6O6' :q?D¶Þ>m?-«E?ûòã>Gþ]?ý¿99!î)?}å8¾S(98®>·õi<Oû6Oû6' :¥}b?Ø4ÿ>ñ1c?±ì	?Ð >u[?Tòõ89	Åj>wo:,º:nB?Nk<§6§6' :(ïÓ>V~>«QU?mYo?f(?qí5?£2ò8æ^²9Í->¢<:d:7(?6´m<èR6èR6' :b?­>bX=?H4û>ÿ1¬>»:?äE¸?P9-­½ª:UX: J?Go<µþ6µþ6' :Ü z?kÇø>ó?±a?g5>¹(?Ýëñ¸ø_9íé¾qQ9ô9P¤>eOo<ª6ª6' :l¥E?òì>ÙÃ¿?£æä>ÝdQ>¢ì?V¸»ð8º-d¾¨äI9¬9@¶>Loo<NV6NV6' :yy=Ð%6=O/?K<0bë;à?³<¹
8æ¿õG¹=#8·×¿¿Ýp<66' :q)?Ã>¨Ô]?A?/5·>õ]L?Hy8NW9ò1>¯:ßÁ9C²8?kp<æ­6æ­6' :¡_)?¶äÍ>µR?9æÝ>^Â>A?zP82+9L6>oxØ9Ê9ÉÄ?íõp<³Y6³Y6' :§Ü>Í>gK?qø>üt«>9?¸¸1ß.9©eR¾º~:7:!á?Iq<66' :Æá??qõ>"H?¦U?Ø±>+
=?ö.ö¸¦9Dq¾ãG9<L9P.ú>9q<L±6L±6' :¯
?Ö¦¼>|D@?{Ù>>>=´C?$O>¹UÕb9ÇÖ¾ÝcÎ:4:¨;?¯Àq<]6]6' :äµ?ô/½>²F?'T?76³>´â??~²¿8¯:ÿ8±FÀ>²u:ª;:'?EVr<å6å6' :kò?=ÎÇ>j®B?¬"å>d>;4??ø+¥¸'w9Ì]¾~¹ÖÁ91=¿ëqr<±´6±´6' :Q¢¿>ß^>$\?¦Â«>`a>C?¾k¹<{y8^@ñ¿C½Û94Ú¾9¯_?r<~`6~`6' :;åÛ=Ø¡=é-?¬>>)°è=ÿ!?n|a¸¼[Ã9h½½;9%9~>Es<J6J6' :¿ö?ÈÂ>øªK?bZ:?ì>eJ?:ð¢¸	Ã8MMÕ¾óm:¬¬9ÉW?ø;s<¸6¸6' :¯¤I?5Cü>|¡L?Å³7?õ¯ó>ëû@?%¦8=9Éï>Þjo9)9:pÂ>ãËs<ãc 6ãc 6' :Ë¦L?è¢À>Ñû?w¥$?¥Ø> £?Cð¸?9¸;¾¯d:|À:·&=?;×s<°!6°!6' :ví¨?¦·?Ûi?¾±?¾×6?×Ûx?B­h9V~²9Û¦>wë¨:ëË:O?¬Yt<|»!6|»!6' :Z ?ÿÈ>ÌÝK?7ë¬>üW>ôL?
ÀW¹·7Ã8uv¿Q9³Ð9©F>n7w<Hg"6Hg"6' :Ë¬×>~±>E?¾£?Uä>¿Ï2?}C¸Bn9	½	o<Â«<OmL?\yw<#6#6' :kä>(>DD?çê½>GÏ>ÿ2?2q¸M5ö8BÊz¾ ^ß·"Lg9¾9w½Ãw<á¾#6á¾#6' :O?/ú>IP?Ûk)?6_¯>FPw?¦A	¸êg9½w :ý¯:uw?fÓw<®j$6®j$6' :¡?!Üú>|h?'DB?À]Ð>:­n?Ê19¸ß9=9¸ú½`N¦:ÜÃl:$Ñ3?bÕy<z%6z%6' :´?¼ô¹>jID?Â >|9>[8?ÿ÷¸{*9BÎ^¾Ø0¥9.¹9Sáã>½¯z<GÂ%6GÂ%6' :z·Z?xõ?6=? È>\>]õ6?52¸J93Éá½Ô;::û×?cËz<n&6n&6' :^öã>>µN?¸·>ãy><?£M0¸(9g¾¨;:õ:³?ÙT|<à'6à'6' :ª?fÂ>x¤C?é>Ç>cA?e]9Ü¨9e`>		Æ9þÂ9â¤?B~<¬Å'6¬Å'6' :Eäà<Î	ª<ÅJ)?ý=Uô<ðX?Mx¹¥E9ª ¿¼Ç7Ðe9<x#=»~<yq(6yq(6' :µô>J¬>,nG?TU§>Ãq>Ø]1?q&9¹GÈ8Ú©l¿09âH9}å6?ðø<E)6E)6' :»Þþ>q¥>eE?'>)öF>ç6?¶²¶Ëá8ßË½ß»¨97<à9í¢À>½{<É)6É)6' :lC©>Be>ã=?,Ã>®Z>o&.?r
¹o­9Itæ¾íQ9ß99?0S<Þt*6Þt*6' :íZª>üå^>c§C?ÄùÜ>´>å@1?£8ä9a!û=5f9(õ9Õm¤>|<« +6« +6' :&oï>«>ÔØS?Ai>jA>@4?ô_¹óÈ8!I¿]rË96½¡9à!?ú?<wÌ+6wÌ+6' :÷c·>6*z>«;??á§>û½q>	È1? ù·e;9ç}ª½Â#:ïb:°§?Øû<Cx,6Cx,6' :Âé4?ý«ì>°C?FU£>"³`>É:?¹6·S¤9óº¼%Â9Æ9èÑ$?ñ<$-6$-6' :aVó>×>F?Eµ>H¸{>*Z8?rH¹k¡c9â°¾Ú©9]åx9æÙ-?àr<ÜÏ-6ÜÏ-6' :¢A?çî÷>nïG?~´ñ>ãç>²B?Ö7[°97ö=_i9³ã±9¤¨>RÙ<©{.6©{.6' :¤?TY¤>:2o?É'+?µÓ> 
O?¸Æ÷6/9±´<WL:«ü:¹r5?Ò<u'/6u'/6' :,Ì>>yG?f>FV>ä9?|v¸¾
9fc¾:nà¾9´T?th<BÓ/6BÓ/6' :§¨4?Áç>ñ½G?éþ>¥µ«>âº=?¸ÚÌ¸¨;9°>,¾Ú||9Ö³Ì9Gá><0606' ::º>uY>[?r,®>ý+w>e4?3=²¸ãÑ9Ê¿&¾p|F:yï:/æ:?óÚ<Û*16Û*16' :Ò¥>V¬O>ghL?ób?Ðì¶>·E9?Æ¸ì=93Ð½¸o9Ä1»9{¶>1e<§Ö16§Ö16' :Q?}Õ>":?_Z>vQK> ú1?3,¹M®9¼¨¾-w9ªc9Òq"?â<t26t26' :f<?èÈª>ò6I?JW>¶ËL>.8?§æ´8R
9]/>¾kP¸õXV9õëø½ºi<@.36@.36' :²>àq>k<?[»>#N>ñ/?¡¤Â7ì­n9ÄP=µFC9¢6Â9Q³>L<
Ú36
Ú36' :nõç>,á>·5B?yf«>Ñàw>*1?vù8_l9¡=}=4g;þ ;õÑ7?¡ß<Ù46Ù46' :þ'/?_îÑ>U?DM?å«>H?v&µ8À9w4>u6;Rã:ºM?9ï<¦156¦156' :¥µ>c>YL?Ã.K?º?Eê3?Lx9m9ÊåO>gr·;Î°};ç9?&ù<rÝ56rÝ56' :à??ð>Ã^K?p¢?i?Ê>*W8?0,=¹>9p ¿±¼9Y;Ð9½úç>#c<>66>66' :j«?õ±>U?£/?¹à>fG?$¸t¹ý9«©Ó¾ÂBM:	>0:G?\ù<576576' :&^?ÜÂ	?hN?I?åèÎ>Nä??Ö²£8hz9XK'>ÉÈê9¶:õ;Æ>5P<×à76×à76' :ªÈ?°1?ÊG?2Ä?-?
ZB?58ÔÙx9>«:}I:è0|?Y=<¤86¤86' :¤tÜ=dL=Àd3?5gé=Ë³=ôg&?þRÚ9æÙÖ9°?ô;3c;2()?ý<p896p896' :âºú>üÿ¤>{B?áÐu>Òû4>5Ú-?.¹V0£8Ôâ¿ñ§h¸G­95öÆ½bö<=ä96=ä96' :´êð>m(>±ªJ?}p>sAc>:0?øuÉµ9Â.F»ß®:9ã¶9-4>4Þ<	:6	:6' :&³È>õ¶>~29?õ%K>-h>Yâ,?Ü¡ ·Ì+9­Pp½ D09£®9UÏ>G<Ö;;6Ö;;6' :+Ïx?P$?TQ?úÿ>.§>OC?·HÀ8müu9¡H>Å:@»:7_A?E¹<¢ç;6¢ç;6' :w³?Û¶>³Q?÷7#?Ó»Ô>jD?í_9ëp¡9mB±>R9Ú¼^9KË?è<o<6o<6' :enØ>îg>"¹F?j?ÎÚ¯>??R¿6I{9ì;<#ä½9Wiþ9ª¿><;?=6;?=6' :¾ò´>:!o>¼¶A?p¢«>Jùu>m¡2?¶ÙM¹·Æ8è¸¿?e::¬«÷>É<ë=6ë=6' :é÷Þ?¾Ps?j?ÿ;á?Àq?°n?Ê
J:%²+:Ë¡?ÝÞø:Ì0:EòO?ª¡<Ô>6Ô>6' :Ëõ?ö®><Òf?pl9?ðÜ>ÙV?O9of«9@ùÎ>s¢:gÍ2:PÊh?i< B?6 B?6' ::? ¿>>?ðj>+>i/?2¹9mz¾Ó[R:½:³*?Ôó<mî?6mî?6' :¸î>ú>ç­K?UIã>J^>±=?«¿H9À£9!q½>P´9SÏ9ßm?òU<9@69@6' :^á>.¨>y??#qu>¥2>O÷/?Lêw¸ÜW96-¾,ú¸&9õ2À¾1<FA6FA6' :×>/>;H?H§>b¦i>=7?E8xN9ØQ:>"[9=^¯9ºJ¾>;<ÒñA6ÒñA6' :éà?GUÈ>ÂK?«>bFP>!>? Vt6¼N-9v4<ÒÝ:-::6P?=´<B6B6' :±Ü>­Û=íÇ5?2x>Í>>!o&?_<£2<óN?<9<å1<ï£7?.<kIC6kIC6' :yz?Èõ>åÖ?Dk?DU?kj?à>«9ð|9tã-?NÅ:pÛQ:À°p?×Ë<8õC68õC6' :Àà5?Yç>GI?~Û?òòÖ>eÐ:?ã¢9ìÇ9k{@>¹$;²òÑ:%H?û=<¡D6¡D6' :¬@?í`ñ>³JL??î}¼>Ê8?[¹939TÕ>vé9.¸9^Ü!?¹|<ÑLE6ÑLE6' :Obf?W¡
?Ó·T?y9?áÝ>·ÙV?Î6YAÎ8gÒÿ<5¶ðN9ûk½:y<øE6øE6' :À*â<®¢<±ª2?VVÉ;·F¦;wý?4ñ¹¸]Ð8ÿ'¿}¸])91¾*ã<j¤F6j¤F6' :ªQ==NÍ.?±|ß;G «;¦­&?7nå¸C9¾~ä<¸¬aû8ê\@¾·<6PG66PG6' :;&?G®>Û3H?2øþ>2ª>Á??â7ë8õO=yÒ;:µ:åò3?
<üG6üG6' :0lc>tü>yN?2 ?¶·>CC?´Ñ\9ÌE©9oú¦>Ýd:{W$:%­L?-<Ï§H6Ï§H6' :ÌþÚ>ÕY>èêD?ä:2>vû=T5?&Ù»·~ôÊ8àñì½ºñx9Ò9å><SI6SI6' :nÌ>Óz>)=?x¦>Ïm>ú3?Jºò¸ ¢'9xV¹¾à®959Uÿ>Ý<hÿI6hÿI6' :³@
?ðÉ²>HõE?ÿ8>eAK>ËY/?Ì³¸9+ÝS½©íq7L%¬9)ã³<b. <4«J64«J6' :
>(M><6?n>aHo>â5*?×¸ßR9Í£
¾åÉ*:öá :á?£¡<WK6WK6' :ø~?ÍÖ¶>8êO?a²>ßh>ËÄD?­¤8ä99R>Q
¸  9 e¾H¤¢<ÍL6ÍL6' :ÓÅ&?[ÓÊ>È~R?Â>åz>©
F?ºd*¸X¤^9WìÃ½Wæ8máú8cÆ>Ñ¤<®L6®L6' :n?ê?¾mm?\X?A?Êöo?Ø9î9ákï>:Ú)M9d Ä?$¤¤<fZM6fZM6' :oh5==ý0?$I;ÐÐA;úq)?%A¹e59Ó·¾+¨N¸e9ÃÄ¬½º¥<3N63N6' :ô0?,êê>Ö@??t¬Ç>áÆ8?ôö8
9Ù>6:ß:y[/?V4¦<ÿ±N6ÿ±N6' :Z¦>oA>óëA?ÌG­>ßì>u¶*?ô»,8OÄ¸8To>©{Ã:ä:ã+?ò¦<Ì]O6Ì]O6' :Bÿ>Iuª>Ü­??y>}@>4Ú.?¼)9)»9?/¯;æb;MÑ?¡¦<	P6	P6' :ÂÐç>,e>b'[?üâÐ>Øè>Ô¿=?Ý|¸Øe9Bõ½X¥·:¸:v=(?¹Ñ¦<eµP6eµP6' :W$[>?>UY??kB-?Ê¾F?
u<¶¶<s4Y?øM;fÓ×:çNt?ø¦<1aQ61aQ6' :ç'á>tm>Ú:?ÑÙ>ìúY>âv,?P<5¸ûµ9¿ó~½ó¨9ùíÐ92­>¥§<ýR6ýR6' :Ô$?Þ7?6ÔS?¸º?øvg?ÌM?x9¢ë²9Ûâ>y:k:	]U?@x¨<Ê¸R6Ê¸R6' :Ø+3?ÿ¡ð>
>?ìE"??Iæ>d4?¶F8'ê8@Y>):%ó9?¤¶¨<dS6dS6' :¶Ø9?$Iî>©G?ºÐç>ô}¦>82?À46]n9n,;´9Èb²9Au¸>ìÜ¨<cT6cT6' :Wü?õ¥>þÙO?St>KÁG>×H?Ð)5
[9c:tI:+U:Õý?K©</¼T6/¼T6' :ð>då>qÒF?ÉÆ>â>ð4?$a9¬k9ò¹ô>möÝ;«©;&ûI?Ãv©<ügU6ügU6' :û3&?­Â>ÇZ?J#>Ê´<>"dN?ÀiÛ·Æ¥ö8»ã½
29ÑZ9ò>Wû©<ÈV6ÈV6' :\`Ï<{V<(4?Þ_<ê;Ý0?àX¿4G­9Y
:Ð	 9Lµ49Ô·â>ª<¿V6¿V6' :·¸? K?I9h?²%(?ÈÃ>"Ý[?ã:'9àt9Ö
¯>O1_:Q­:E/5?µª<akW6akW6' :äga??£I?­ã?÷#4?8A?WÕ9øjú9#
>fò%:[Ð9à§K?~ª<.X6.X6' :ú?Qß¼>^IE?p4É>Ã">H@?©8À÷9/&>æð9B9"ÀU?ÄËª<úÂX6úÂX6' :¸d?E|> g?ÂN??Hlý>Ç@A?·^81o9õ¹í=©9ÃÞ9»#µ>©g¬<ÇnY6ÇnY6' :h?;¦¢>åS?Ã={>â²)>u=?Ð9¹U9Grb¾[¢:[S:­êD?by¬<Z6Z6' :hT1?XÒß>òÒJ?­%r?÷?NòE?ÖÚ9Ø9á9>ïÓ:¼Ñû98?­±­<`ÆZ6`ÆZ6' :·ý?GÃ>Ù@G?#ô?Kç²>c;?£T÷8sþ.93é´>Ù!:ún:bà
?Ô¹­<,r[6,r[6' :´¥=2SÃ<ÄÈ1?OÈ;Ã;0j)?B ¹@9r(¿óû8qßu9^­>¯é­<ø\6ø\6' :X²>¡]>PN?¥>ÁK>V<?ð8^¢!9^aT>Ã:!§9â«C?õ®<ÅÉ\6ÅÉ\6' :tÌ>>1K?Ò>S¿=>úÚ8?ÃóX¶±T9e¼½¯v:§H:äl?	I®<u]6u]6' :Ú??bnù>rçD?5mã>Í >qZ5?É8)[9ø>zÉ9æÁ97ÌÁ>æ+¯<^!^6^!^6' :}2I=fé=¾.?Ê¬;;þ!?ò·P<99ÔJ½ÒÔ¸ð²ó8©ß¾lÀ¯<*Í^6*Í^6' :üø?Ï>M+=?êÍ>¥8>Õ8?Öô8xV9IY
>aE:Ô&:	q?êu°<÷x_6÷x_6' :\Å>ÞBK>Â9I?=7Û>Üê>ñö3?l)Ç6{V9ªm<Vaé8À¤91R5>´±<Ã$`6Ã$`6' :5,?ß_ë>¼;?mn#?ñá>x9?7(9¿N9`>ãè9¸yî9¼ú>ÇN²<Ð`6Ð`6' :Fë=¶¦Ü<·ï-?ü;O_X;4"?ÿO¹\è81pe¿G2È8Y®8»ù?E¥²<\|a6\|a6' :¡s?'l±>HâD?Æ²>«z>®Q6?©ìÓ·l9rS½ó<EÀ;:QJ?Ñ#³<)(b6)(b6' :«)=úÄ<,\?<:JÁ;yNK?Æ^¹\þF8oÑÀ<®Ä9(&¯9C¼?g³<õÓb6õÓb6' :ä#?ù©Ø>_¥A?ºòÄ>à2>k0?`Ü¶¡¸9Ä9»Ý9­}]9¡µ>Ä)´<Âc6Âc6' :êè>+5>B?f­>[
u>÷'5?ZY±80~92>î×¬879]ë>V´<+d6+d6' :Â>ý ~> C?>ÔÑ<>ç1?ØÖ¸ ¼9á²¾lZ":ó1*:^4ô>¢­´<[×d6[×d6' :]?<?N²K?Qí+?ôvæ>÷ù>?Ä3³7p"Z9<OR=,Ó;åÂ;á*P?YEµ<'e6'e6' :
/?¸ë>Ð>?]k¡>a'p>,?`'89à_>ÍÛQ8G9>@àµ<ó.f6ó.f6' :¿>?EPý>á@?Áá>}¤>8­/?mc77lÇ9"¢<ÖÑ9T9×É|?§/¶<ÀÚf6ÀÚf6' :Ë«>^WU>û$N?§>Ô¾N>e2?l¸æ§9¨Y¾¼:]:~è0:s ?ÕY¶<g6g6' :ï*>èä=
??Èý£>Not>À+?Ñ~4=³á<\ÏL?5wä;Ø;7D9?ÓZ·<Y2h6Y2h6' :¨ª>Ðj>1è9? à>)$¨>Èÿ*?!¹s¸%9Ä/ñ¾.ú8WÔ9=f·<%Þh6%Þh6' :Ö ?J/À>ó%U?Á>.ã}>h3C?#9T90j>.·:v#:-Wg?
§·<òi6òi6' :(é.>ù3<Õ@Ùi=¥<àEð?3=bÿ=ß?·<[ªq;îY?¥«·<¾5j6¾5j6' :qz~?ø?;K?H^>.T>ù¨<?f¢1=;	=G×%?-4;Éß÷:«:?»·<áj6áj6' :YÈ?~´>èc?ô²½>¶Hu>üE?n·¤õ9Í×½¼=F:`¾«9¿?Ö
¸<Wk6Wk6' :çÙ>ÿ)>L7?Ç»{>Û;>Ø+?­§¸öD9o74¾Å9ª.«9úoí>\C¸<$9l6$9l6' :ÖQñ>¶! > å@?Äé>[P>µ8?¾Ø±¸%cA9mk¾ÍP99+)
?Ð¸<ðäl6ðäl6' :mu±>Gk>BA?:þ¬>¥Ø>Ö-?¶Ñ"¸_§|9Áù¤½"f¶¶È¨J95hf¼;z¹<½m6½m6' :U¢?¹¯¿>ýÔC?¬X?[,Õ>À5?µæ67Fè8_Fþ<Ã9$Á¯9¹`?XÝ»<<n6<n6' :,¤
?4O­>sÊL?|hÀ>Îk{>éC?Dr"9`o595å>¯99@H9½Tí>;¼<Uèn6Uèn6' :æà>ÙÙ>¦5?2>¥@>ÂÆ+?
,ê7y0º9ü =Èô9f8Ñx?L¼<"o6"o6' :kw
?i·>+DA?8±Ï>t>Î3?°ñ/8'¨99rò=-ØX9¶Õd9ò>Û÷¼<î?p6î?p6' :2Ô©>BZ>åëF?K7Ü>ð¥>­t7?>9%9
|;?¶d:¤:¶¡F?g½<»ëp6»ëp6' :ÝWó<Ñ(¨<:9?bè;û(­;~Ç+?²=¹$·Z9uQÝ¾è¦\8Çä8ðÒ>D½<q6q6' :ÂÉ>:ª>¿Å??Æïx>88>?÷,?=u5Í9î`;Ûé9 ÆÉ9éÏ?6s½<TCr6TCr6' :×ÿÿ>*ª>u@?]yà>>Á;?K¹·¿94ø¼æ÷:>qØ9v+?SÃ½< ïr6 ïr6' :&ö>ø¦>:=?FÕ>Q>l¥,?²2	8À
y9K=:M3:k2:])?¦ö¾<ís6ís6' :¦4??x²?+>?ïÃ>>0?¨8Tî9ô$h><µÃ:¶µ:ÐÙ?@¿<¹Ft6¹Ft6' :
Õ=iÓ<o5?_w¤;X$p;¶S/?½W­¹§)9SÈ¿5°·¤9|	½£Û¿<òt6òt6' :éÂü>>åÇJ?qã®>ì®o>OË:?&¹K79q&¾]3¹:I:Ù +?BÀ<Ru6Ru6' :Mñù>c£>-D?C>
qE>85?@Uï8!9ï³b>öK89n®K9Ù¢ç>KrÀ<Jv6Jv6' :ït»>iWx>Û<A?VÃ>-ø>4?cªD9|)9£ì¿>5ã9w®9ºò&?húÀ<ëõv6ëõv6' :3á>pg}>±c?¡T´>Ç	W>Z®V?¾Mm¸²þ\9/r	¾§69ãÏ®9³½>äÁ<¸¡w6¸¡w6' :¦ô>ò0>å}H?Uûþ>îÊ´>~4?²d9Ý¨9\Ê>2e:WÄ :_6?Î-Á<Mx6Mx6' :ªd?Ï#?~ç`?Å (?e¿>¤à`?ê;9å*£9Ð°v>oE:Â¿:$?ÉÁ<Pùx6Pùx6' :!kØ>Né>ßkP?
?~*²>©,G?Ae8$9_ï=¼w:.3:5B=?5Â<¥y6¥y6' :cj?­ß?ãP?!?û©>ûûC?R«99Þâ9·«>®Ö¹9_R¹9b[?Ô*Ã<éPz6éPz6' :Q?Â£
?A?áøø>Iã®>à86?ÅÙ8XRL9m>Qù;Ûÿ<;BÂ2?úÄ<¶üz6¶üz6' :cÀ/?{
Ë>t]?Ë?B¨>ÑÒ]?;ì¸Gg9Ñ½p9Bæ¢9ðÖ>ØÅ<¨{6¨{6' :¥ ó>æ²¥>Ð;?Ë5¸>Ó>&5??ph8÷ôª9l®=l´C;­;%-?õÆ<OT|6OT|6' :z¿õ>ÍÓª>:#8?üo>ÞÝ+>Î2?Ï·¤9.?±½BnÊ9÷:É>RÇ<}6}6' :Ï+?Ì?Æ>ÏM?êA?÷ù>¯F?Ò8n¯9°Úâ=¾£±;`fK;÷_?ÄÇ<è«}6è«}6' :ø
?Ê¶>G?ó>Úì§>G9?/[9ÎÎ8D?È¡¢:¦-r:ëé+?]%Ê<´W~6´W~6' :¢
?Ìf¸>~¿??Þc>.>@'?ÄºR¸¿g&93"¾H
¸ý79l¾jÓÊ<66' :Ýa;?ïöç>XÌN?¬ ?ÉùÒ>(B?"¬9mÃ9¨M>¬Ó:DOP:w<#?SèÊ<M¯6M¯6' :Ö-L?rU?WB?ÕÖ>>¿3?@Î¸#293¾«NÌ9h­¨9 	?¬óÊ<-6-6' :"¿²?èÖR?uY? M??­ED?kXâ89C>È}@:b° :1U?óýÊ<s6s6' :v´<¬Ä<iû-?=uÈ<s$?¢¾¸Rê8{¿/C:ç:u&à>Ì<YÙ6YÙ6' :¸V>æö>D)M?5?Ï>­\=?Ì´è·åd9^!½ÁÄ5=T&É<|Ug?¢Í<?/6?/6' :9º ?ùÕ>æK@?Ö¯:?Àû>¦Ö=?2±8ôyÄ9Ô½=ºÓ9¶ºú9×>ìÏ<&6&6' :ýM?br¼>·D?!¤¿>âc>Á@1?$8¬@9Á.=9I8V¨k9DÚ=´ÒÏ<Û6Û6' :}Ú<Ô#<CD4?*'=¯=Wß#?mJ9vÀ?9-?Ò7Ê/ß9"E©<&ÐÐ<ò06ò06' :UK>Å{>ÅúB??^½>å*>q2?öÐ<Ï<0ôK?f«<Z<F´H?(Ñ<Ø6Ø6' :Oµ?DÅ>}H?U×<?(µÿ>=?³t8q9Qß=Bá:£:æÉþ>rfÑ<¿Ü6¿Ü6' :O}'?ùÕ>ðbH?>'ÒF>ÉÏ:?´8Ð£Î9=ß=µÝ:-÷7:JZ?$ÑÑ<¥26¥26' :®H>LZ>WF7??¨>uz>þ+?C¸ËÜc9±(Û½4v
:as:#÷?s±Ó<66' :ÍúÝ<Êñ¥<ê8+?õª ;q;_u?{¹0<9óµ¾²¹+9¡	¿iÔ<qÞ6qÞ6' :ºàÌ>¦±u>ÈxU?|ÝÃ>Ð>+lA?EAU7Ê¾ò8@æ`=½"£9Ý9è¼>`ØÔ<X46X46' :´vÇ<<U0?;TÞ;±¾®;ïÚ"?ï©B¹/ÔJ9Ì±õ¾z"7y¸ë8é=Ö(Õ<>6>6' :!°>%Z>ËN?+¢]>À9>ò7?ÿ¥¹AP9Ã±¾>9:ï9U)F?ÀÕ<$à6$à6' :Ó%?
Ù>>³B?sõ>23L>jv/?ý¼ß8RQ«9*'>
S9ö9¡Ï©>´äÕ<
66
66' :ÂUO?Ð?¿úA?!®?§Ú»>Îr3?hXµ·Å¯9`½ïÌô:@£:õð??ÓñÕ<ñ6ñ6' :`²õ>Ó>$rL?Ü&Ñ>Ëß>±	>?JË·^É9W};½77©9¼U¹9¼é>YåÖ<×á6×á6' :²_Ò>ajz>¸W?«&?JQé>úÞ6?Õ38Um9í*=u9ù·¬9Ú>ÓF×<½76½76' :ò
?ËÒ¾>Êg:?Ûf>µp*>3+-?b¦18Êvm9V¿=UN:ÑÁ	:H¸??;S×<£6£6' :[?è{>çs?µ±d?âø?cøb?Õ5·NÑ!9yê¼¹9Ü¸9¹"?½Ö×<ã6ã6' :g?oÂ©>d,I?£a¥>xåc>Æ9?êÔ%¹IR9w¾ð	w9Ö¼9Cs§>»ý×<p96p96' :Áqf?óæ>	Ú?D=
?>Ó?ò·pÇ9V.¼Þ~@:@9x³?²Ø<V6V6' :¹f?=)ø>±Èm?Ç¶?i¤>Å_?.]Ç7¤k8[-Y>az:«ò:]Ni?û(Ø<<å6<å6' :W8?£â©>D¼E?;l>ÍYF>ñe:?~å8J9>0}9$¢9I!É>jWØ<";6";6' :fU?\ü	?ôE?7Øî>Lª>´:3?IÀ8üõ8iÈ>Û:]Ú:øæ3??üØ<	6	6' :ËÞ=ay¡=ð0?Q<Nï<Ã`:?rk¹Ü29Ó¾÷my·ð¥D9["½L$Ù<ïæ6ïæ6' :}æ?p»Å>¦¹M?ý
?îm¶><&J?°S8Kc9úlî=õ9BÓ9C¾ü>ZÙ<Õ<6Õ<6' :ûh³<ê^<î+'?Ôä9;Hï(;Ù?Ì{¸ôL7ïä¿<º&¸Y8$¡¾óºÙ<»6»6' :«D?a!í>éQT?À]"?(2Ý>êé;?ã»8{Y9ÇB\>Þù9e:3Ë>ÛÐÚ<¢è6¢è6' :ÍÉ=1Jã<Ò0?;Ä²`;«?=Þ¡¹+w9¦'¿4
!¸¿K9(i½Û<>6>6' : ?Qó>nÝ§?£I?ª>©G?´Üø8Ö«Ì9þ¢>¤öP:`:ÝG?Û<n6n6' :ÜÛì>è£>ì÷8?'>òùI>	*?Ú¸rE}9ñh\¾øe9ûo9Áõ>lÛ<Tê6Tê6' :C>]õè=º÷V?ÚdP?P
?:=?Øca9 L¸9Õ>ÅË:jZ:ô÷m?À*Ý<:@6:@6' :å
?ÉÈ>Óª>?Kü>G0´>Ý3?¸H£9Á¾Zïd:W	:iW?¤UÝ<!6!6' :­?¾®>áýC?#?BDÉ>È8?º©9/9V>VùÍ:xÑ¤:Kö?òeÝ<ì6ì6' :ô»á>öß>eC?ï>kÙ«>`2?ÿ
·	9~R¼xù9ÎO:MYÝ>²}Ý<íA6íA6' :Ê ?÷£Ê><ÄG?|æ¨>ªæe><?!ßJ7åx9M3©<fßU9¿9X<>Þ<Ó6Ó6' :U¶Ä=n=¦U.?=ÄX=¿?Sf·¸pa9Í,P¾6¶§7.µ9P\=ß<ºí6ºí6' :×²>°nx>-J8?}w=Ù\O=¡='?´ô¸¸v9#æ}¾°Ü:>¢&:ù`ì>áà< C6 C6' :¹<R?`?IK?\2?9bÎ>¯;?¦Ë6®]9¾6¬<´:j:J?_¨à<66' :üõ=&#©="(:?~Ñ"<C6õ;Bû)?ÅÁQ¹|õ8½Z¿ÛÏ8Ñ39¿A>µÚà<lï6lï6' :}q?ÊSÉ>WbD?Þe8?tÚë>5&H?N78ù|9g>Úsâ9Éº9Ï.?!øà<SE6SE6' :¢:¢?Ê/2?ài?ù3?åkÐ>\?ó«84¾y9\B0>£«9±þ~9½J??á<9696' :¶¾Ã>fßu>¾ÎK?-#Æ>T>ÿ¬8?":¹árq9¤¾Ä ;6[X;<9>?JTá<ñ6ñ6' :Öûö>óè>ÿZ`??(?]V?#õ:=ÍÕ<k`?lÆ';ÓÒ×:ÓG?xá<G6G6' :ù¨g?;Pì>õz?^â?Ìd>ñg?/R7u }9ÄÔ<xh9¸x)9õÆí>îá<ë6ë6' :&?>«<>\L?ç>7>L@?B8´Û9iÓ=që¥98PÀ9¥ÝÜ>iÜá<Òò6Òò6' :[=è\H=¼8.?Bæ%==÷å#?,jE¹8K;9´ê¿à	¼;Q/;¾±+?<êá<¸H6¸H6' :b?(í?ËÛu?fM?¦uà>j?±9/±9YÂ>¿lÉ9¬':í?§>×îá<66' :^SO?PÆ>?£?¼ì>"¾r>iªy?¶ÇØ6&V9©<ÊÈã9x¤9¼#1?:â<ô6ô6' :åæ3?2í»>u?àl³>hS>ÌEY?ú¸|99ôs½V:ÒÌ0:ù?3'â<kJ6kJ6' :|¸Ð> >¿K??xÐ>ö>6?í½R74'9Ï!=$§²9u(©9E/?>â<Q 6Q 6' : 9=?È?{<?>§xT>n2?òw¸-ÜK9z¾%ä«9´ç9Â?-Zã<7ö67ö6' :´Ô>Æ®>½:?(Ol>gÔ0>+?Ç"z¸VA£8^Ä¾:º9ù~?å)ä<L6L6' :þLÄ>¼Ó>¾*=?üÍÆ>í÷>ø4?û{¶°Ïy9Í¼q9]Á9Ç[½>êrä<¢6¢6' :Ãý?¬©>x¬K?nû"?|Þ>¼;?! U9q¥96¥>©»Õ:xª:Vë ??å<ê÷6ê÷6' :§VÜ>Ôø>ÉÏ:?éo">=&ò=uº+?Z¸"Î8kµ¾¹:¾:µÝ?ºeå<ÐM6ÐM6' :qaÂ>lb>³[?+?ÝÂ>`ä??ø$¥8089m
e>»ò9ëB9oÑL?¶å<¶£6¶£6' :G?L¿»>F??«§ª>³ñ|>w·,?|·¬Z´9×¼Rë;ê1¿:ßS7?ÙÇæ<ù6ù6' :Ùä3=w=6+?z¡È<³°<&?ä:8¤hy9b¡=Ó¥í;©Iµ;&Ë'?l	ç<O6O6' :4.ø>ó.>`V?/?¨>ûE?>F¸ÑÒ
9à
¾HÍ9ù¡29ûD?Gç<i¥6i¥6' :¶90?ç>àB?Dn­>µ]w>ì{3?®Kø8>¾9:'>´û9¾7£9Ï±Þ>°ç<Oû6Oû6' :þé>?»÷>IE?äò¾>
>§S6?*²¸IÎ9h¾X6ú9¾P:q<ð>gùç<5Q65Q6' :½æú>% >µK?!^	?oG»>#Æ;?ó ¹Ü¯.9T~ê¾NÏ9J'¢9ã#? :è<§6§6' :R±?O´>ºV[?3ï>-³¡>uY=?Ýµ8§Û9ø,>Å¼9Û¼9R.?fé<ý6ý6' :9?¤É?zbj??.!?ßÀz?ª9ãä9 b¾>è:U÷_:ºç?é<èR6èR6' :xÙ>*X>9Ø@?Þ½®>È¢{>°Å1?ÇÙ¸gÚ'9¦¾z¸Ôr19bQÓ½«!ê<Î¨6Î¨6' :
¡>4¶.>¾»F?,oG? ö?ªìB?à/:=gwÕ<þH_?U<><P@V?u¯ê<µþ6µþ6' :ÆÐú>M«>:j;?ýD?X´>h6? Zä6P?9üÇ<LG:£6û9&K?¾Ëë<T6T6' :QàÀ>J¡m>YÉO?p
V?Pb?aßK?¿(9pë«9ØBÉ>¡~:»ª9>)W?ôZì<ª6ª6' :p?^¤>ÒI?4Ì>&>6?g«Ç¸Î19½¾Î>Ó9¶Ol9vØd?\Aí<g6g6' :?´I>õñr?æ?<þ"?rU?|\9¤·9|Å½>=:$ÞS:*³0?ýí<NV6NV6' :®ü?+±3?2®U?¥+?dMÍ>æDU?¯¹Ô8â8r9HÓ`>Ku«9>×9É
Ì>§»í<4¬64¬6' :PA?òÃ>Ì{F?ËÃ¢>%²g>Ö3?¹¿7+69¿¤=´æë9Ä¯·9b$?óQî<66' :Bè?¸Å>ßM?Ú?Ä¿>¿dQ?J9Ïß9¸>Ñoæ9ä
¦9¤1?î<X6X6' :Ùo=»l/=Õi.?<'IM<a ?Æ¹¬/J8FÕ3À8*Í9LÉe>Iï<æ­6æ­6' :92ý<y
¾<*?´dÉ;Ø/;ÉG(?"¸¢¼9Xd ½ô
ä¶SÕ8ËÔ½éîï<Í6Í6' :h¦Ý>¿`>àE?6Lâ>Î¸>.§7?D/Ã¸{9q|&¾Ü:§£:È,?µñ<³Y6³Y6' :n,?M¯ä>Ê@?Þÿ>váª>??Ö£88zÍ~9ô¹=¸©ù:§:%¶>?7ó<¯6¯6' :³>¨>ðf>Ý:?i>PO>®)?ÅÄ1¹ê_9ûË¾x9`HQ9#"?9Øô<66' :Ã?±½>$)N?©®?!¯>áéB?âË8KË9µd=> ¸e:æÿ:Z}<?¾lõ<f[6f[6' :Öé?8æè>ód?9¼ü>÷>`Ks?TO¤8rÛ9ã>çî9<e9ú,?¯õ<L±6L±6' :W$?tYÈ>GR?È>'Ã>ß[A?ï,F¸n¡c9½ßÞ½1à9#9àÐ?)Íõ<2626' :lß^?Z?jG?d9:?Kì>DûI?Óýk9|ï9C|>Ê^9×ñ9ÈgA?]@ö<]6]6' :pA?Ê¦Ã>ÂO?Ú
?GÅ>)Ó>?fð8WÇ9î\>¥&9:h¢@:ö>³h÷<ÿ²6ÿ²6' :ÙÜý=ý´­=;?ò`\>×H!>æ.?/Ôz:èÐB:VÍ$?%a;ÏÏ!;Å2?¶¼÷<å6å6' :Ö%?>Ñ¤[?¥(?Ô>Ã#K?òe7=(§9Õ¯<8Õ::Ð:ÄóH?Å÷<Ë^6Ë^6' :XÕ>¨å>_3C?ðz>íO,>¸9? ¾¥¶%¿E9oV¼ªóG95jÉ9ô#~>jä÷<±´6±´6' :d[?ë±°>Ã??ö¢>ÿ¾h>%>3?¹G¹èù,9|!Î¾íp9.|9Bô>ø<
6
6' :Z"?Çû±>n<?þñ¾>MV>ì4?Ð´"·ØPU9|CÃ¼,Ä¤9r­q9ã.?bø<~`6~`6' :?mM?Ysý><~O?v¹?«ÈÊ>??vÖ9d²u9S?ø;7©:í[?ºeù<d¶6d¶6' :Þzò>Ï:>ÞfE?/­´>â>ñy0?X7Ã9µ<½F:-áæ9²\\?òù<J6J6' :Ò>¯îj>õd?ù#?kë¼>I÷A?`G»7}²9â=Û|P:$'À9á?ðú<0b60b6' :NÞÔ>¤!}>ÛGW? ¸A? Çé>1"T?©9M*9É~?~y¥:tñW:m+D?Ótû<¸6¸6' :÷?´­>ä??Éò>;-?>ï«,?x:6$.Ñ84d<V::$¥U?Lû<ý
 6ý
 6' :A'?âÙ>;D?+Ã6?D(þ>c8?¨ÔB9ßÌt9¾Ë>#F:¿é$:øÉ?	<ü<ãc 6ãc 6' :[ê>+¸>¹P?¯W«>(­a>]B?èï¥6G²9Gî;û:¦:¨'?Ù.ý<É¹ 6É¹ 6' :E§ß>£>ñK?Ò1I>¤B>Ó5?º¸ù&99Ý¢Í½Îþú8$Ä8(Û#?%$þ<°¡6°¡6' :c|å>{>C,G?él>5B>í=?¯7û8Ç=yÇ9øB9îá1?Ñ)þ<e¡6e¡6' :ÔP?s»ã>píi?J]í>]>a:E?àÿ²6Z[{9ZN6<U"9<²9bÏ>0Òþ<|»¡6|»¡6' :FDÐ>*~>aÅQ?~Ç?©:?>ü>?å<¾*<$Z?H;½»·:+eW?ôþ<b¢6b¢6' :y=¹ùÉ<¦2?åü!=¾Ló<q*?Mp8_U9A½$>ª:¼¯u:0°1?Mÿ<Hg¢6Hg¢6' :è/>h¹î=43<?Ù¹>ô@T>2Y-?¨5=ÑâØ<TkV?z×;<;÷.@?·<=/½¢6/½¢6' :¬"b?Ú4?sÅa?ÎA?K'í>ÀòP?.Ø{9ZsÌ9ú«>!9á9v¨¡>øN=£6£6' :^ °?Ïy?µ@?Fäo?RÏÍ>W2?Èe|9>9*?°´Ê9müW9lBp?`=ûh£6ûh£6' :ñ?it³>a&Q?^¤>ÆvY>1A?½½=8@m9¼Ì=b9Dd9_ò>··=á¾£6á¾£6' :5öQ?D?	9E?«7Þ>½@>$>?8Ý$9×)^>¢²Í:5q:Æ.>?0Å=È¤6È¤6' :,Í>
>ó@?;Û>Â>¹3?ô°8VT9
«= v";j+Ô:åD?Ì=®j¤6®j¤6' :0Ðø>¾¿¨>»<?$Ä>§>ìò4?R
¹Zn9%U¾Ø|29ºÊ\8'óÎ?|
=À¤6À¤6' :ñû9?cvÏ>&e?D?D¥®>ûwS?938[y9«¥=¢Åu9ãú*9¾ý7?H=z¥6z¥6' :X?óº>®ßE?L'Ð>\8>í00?%8SÍ8tµ¸>x9l§9½>¯S=al¥6al¥6' :qÞ>
>C?*Ç>5	>Ô6?«-;nÛ:3mJ?n6²;2¡;æý+?=GÂ¥6GÂ¥6' :Xî>Ã> ÞC?ÕÈ¤>Ú»s>Ö-?ÜÅ	9N¬¦9mS>Ù.:0µÝ9åI?2ó=-¦6-¦6' :%1?niê>øuA?ø²Ñ>½Ü>â:?ÐÇ8?Ä9AA:=4¹8c9mÏP>s÷=n¦6n¦6' :P`â>ß>Ê>?AÔ>çA>t÷0?¸6äo9$ê¾Ûõ9)Î9_¡>>B=úÃ¦6úÃ¦6hm;2=L=¢+?Á£;I;¼á ?@=S¹÷s29M¿fW6´89sZ<¹=à§6à§6hm;Mñ{?d«?	b?ó_?¨¾(?àÒH?&Øé91F:ÁIâ>l â:K:ÏoJ?[ñ=Æo§6Æo§6hm;
)?¬ná>áù??V¸>õ¡>.6?TxA¸Ç9t»½+oú9¢{	:)é>Þ?=¬Å§6¬Å§6hm;½¸>â/z>b=?
7>Åb>cY0?"ò³8%i{9;7>Ñ)9=9zìä>8=¨6¨6hm;´nM=®=º¬/??¶<{:<Þ"?&ÿ­¸äm9Ü;¾Ý%;yX·:é9?Î=yq¨6yq¨6hm;Î3&?ßQà>½¬=?$Æm>z->Då/?4Ê87Ò9:2=SE9XÃ9q<?
=_Ç¨6_Ç¨6hm;û1?Ñ¹Þ>Ó%L?at>NÞO>%C?ª8?u9C=@}9ÏÌâ8Îí?=E©6E©6hm;Ê?>¡«>A?ËÂ>ON>Þú8?^M,¸|ì9O¾ÖÊa;¢#;¦0?s=+s©6+s©6hm;å§±>V_>9íK?Gm>#>%M:?>¨¬8ùûZ9×I>{¡9±Ûî9 ¬>m=É©6É©6hm;Õ²Ä>M>}Ã;?J`>7Ã >!Â2? K¹æÉ/9k­Ð¾
£9¨9O?ì=øª6øª6hm;A#?\ª>qlH?9<>°><>x2?°ùñ8"¸8Ã'?H96õ"9f¤ö>Ã:=Þtª6Þtª6hm;ï>Å§£>`j;?v>
\>¢1?RÍ¹Hy09[hÖ¾	pX9ÎªÌ9~\>ªL=ÄÊª6ÄÊª6hm; tM=dG=*ÿ.?¸FÐ;èt;à#;?VR¹í9©\»¾¥é¸Gp9ï¾n¼=« «6« «6hm;Ù.?5¤á><E?Kð>Æé>É@?§_¥¸«(f9æð7¾6(;÷±:I?{'=v«6v«6hm;aÃF>>a¶;?c>±2é=`­.?99=éNå<ÈN?Í8fÏ%9Hc>é+=wÌ«6wÌ«6hm;¦èJ?K?´>À?+³?Ó¡?w?ÊDÕ9¿É9#O?h«:QçF:\?n7=]"¬6]"¬6hm;SèÞ>ú>X??ºÈ>ÛéW>9	.?õú£¸9{¾Áë9Á:_ê>oÀ=Cx¬6Cx¬6hm;§Ê?¼Ó«>ËÜB?»
>Ü·E>Uí7?¼m87È9iUÿ=})9ð'9Öð?ëÐ=*Î¬6*Î¬6hm;Þ·A?(ï>\O?Ñ?È¸>¦´A?1ÇK8òs9ØÕ=ËÄk9ß¿9J>¸æ=$­6$­6hm;"Á7?Ê2ð>Ä×C?©ü?VhÔ>ÐÄ4?x¿¸V^F9IJ¾t;[­:-??=öy­6öy­6hm;9?Løé>K?G7á>Þ>X:?ðÇ8Q9â1s>*sl:c?:ú"?.=ÜÏ­6ÜÏ­6hm;Üp?²²>cÎL?î
?öR­>Û×K?vw$9Ów9Liª>n:ô>:1?u=Ã%®6Ã%®6hm;«²¹>tJY>lÇZ?Âù?«Ð$?IpK?ò<?y­;Ð;`?]K<<E@Ñ;\f?ä=©{®6©{®6hm;ßbU?·×?ðG?Æó>A«>|36?ÄÇ8ð_ 9aU=tp9N>~9>^>/¤=Ñ®6Ñ®6hm;,þ=3[=Å?/?Y£º==Ò ?^J:Q+¿9aâ??òy*;R\æ:Ws=?þ
	=u'¯6u'¯6hm;PÛ ?omÔ>æÙA?Áâ>ñ>=Á8?% 79ØW>9õJö>¹¤9d]â9Wº>U\	=\}¯6\}¯6hm;H±?×Ä>1?_¤c?Újò>ep?ù8ò2Ñ9Ø´>°é9*¹9m!?u8
=BÓ¯6BÓ¯6hm;xÍ>R>mC?j£>N>Ê4?`ðÝ5)
95SÉ;u6ª9ézM9ÊT?ñH
=()°6()°6hm;üÝ#?Ò Ü>>?-xÙ>4¿>O@.?©ï|79~A9­R'=Cð:9©:ì5?ÞR
=°6°6hm;Æcü>M">ÿYT?hà>OG>Ä??À~9
×.9	¤Ð>cÛ\9¸²9õG>æ
=ôÔ°6ôÔ°6hm;U=?ó>Û¬F?@ø>òJ²>¶k2?»ù«¸|®[92hH¾>¤È:p:dC?¥X=Û*±6Û*±6hm;ÎgÜ>è>7H?&ÑÒ>ïx>­½>?<Ç:¸Çy9]n¿½.q9>9Ãß>w=Á±6Á±6hm;ùã>>è@?¸õ>nz«>Îö6?9£8	^V9NTC>U¥9¡
:ük>'¶=§Ö±6§Ö±6hm;«Õ=Ë?Ô<¨(?U´;È\;¾5?ÿL¹tB$9¦zp¿ðë¸Ó99N¾Vî=,²6,²6hm;êJf?7ã?ÍRG?ÙoØ>Ìo>à/=?{09´ É9×§`>$KÝ9<Ê9¶+?È
=t²6t²6hm;!X&?hmÉ>niS?"<p?i?ûwe?3ÿz9ø|9þ>ÒÝø9Þ`9ò?U?f@
=ZØ²6ZØ²6hm;ãÁ9?"nä>H-P?ê;?Ioû>T??óNÅ8æ9ÚC¦>¨Uã:ßy:î3i?}Â
=@.³6@.³6hm;ó¹>¶c>£P?02>ø©3>ëÏ5?Bà ¸µÍ¥9Tdø½(ò9ÀÙ³9/X,?ÕH=&³6&³6hm;"*>K<Õ=Ó@L?¾?äÄ>©1?I¸3´9ö<Q½Fmb:NÐ7:¬?ßQ=
Ú³6
Ú³6hm;;Ï1?Zå>±wF?Ùâÿ>Ò²>t7?¾9dÈV9é,$?Õû§:Öº:Ò?f=ó/´6ó/´6hm;¸ÁÊ>®Ö>´âG?GÒ>-n>èÐ<?:,9~«9>÷£ý;Ñª³;[³4?­=Ù´6Ù´6hm;¾fÁ>z3n>LÚO?E?ÙÑ>Ù2<?®H8ªMj9Ã§Ú= ¯×9>­Ý9Yù>â¥=¿Û´6¿Û´6hm;äÙÌ>zc>0<?P>ïJ>G/?X,¹¸BV9äè\¾&Gä7ý[9·Ò=Nß=¦1µ6¦1µ6hm;Émv?M!÷>F?Ð%Ê?u[?2l?Ë9|ß9Ï¢è>¥k¨:W*:}?é&=µ6µ6hm;9é>
ò>p:?¾ý·>Ó>O,?øýû7¸(29Çµ=áæ99i9;ÂË>[.=rÝµ6rÝµ6hm;Õ«Ç>c>,¥>?ªÍË>}r>NÛ5?ÈËA8] 9þ®=ÛO9&µk9ÅÛà>Ä=X3¶6X3¶6hm;ºm?³>¨òM?"w¦>ég>Ao8?$¨H8K?y9×Î=Ï#P9¬49(?C×=>¶6>¶6hm;¦Å½<±T<y/?:¨;ª-;üw?p3¹c»8Et¿ÈZ¹ÚA9\åÁ¾¥ù=%ß¶6%ß¶6hm;Ò*~?gÔ?]?S|?¼>?xf?~ô?9VÏ´9Óã>ÛÓ:à:iA?
=5·65·6hm;¦)³<]¼<Üi/?9Òi;ã@I;©¶?ÿ/w¹kw98Jv¿¿`V·á+9~h ½²V=ñ·6ñ·6hm;?aó©>f¤M?e4&?òÙ>9C?%¹9H9tu>#Å:º9cZ?cÁ=×à·6×à·6hm;=%?6[?®`?­x?í?8ÊN?Æåx9£9qÃ>¦|%;æ©:}Yy?­Ï=¾6¸6¾6¸6hm;È<?òþ>þ=?ù0¥>{Ol>ô2?RùÓ8¤s9)*>4Ø9Ýr:0s×>¬=¤¸6¤¸6hm;C?
¥>ÛAK?P8?÷Î>xB?¼P9TbÝ9ë1q>ï¨E:þû9ØI?Ú=â¸6â¸6hm;9=-È<Ú:?íÓ<ÀÄ;Ê®C?4i¹p<9UA¿ºî?8JÏÓ8Íùg>¶ù=p8¹6p8¹6hm;Þw>p>íNT?ÌøP?Ö,?>1@?ÀÝ<Af}<)`?ÑI:7º9U¤J?ã<=W¹6W¹6hm;¥8?,¼>þz?ÔÍç> 
z>òSm?¬Ë6-y9ì?Q<nj5;Ù(è:H?1?==ä¹6=ä¹6hm;I?¹yÝ>MYh?P.ý>\>P?icµ8åîf9ÇI>& î:PÓ4:*ê¨?KI=#:º6#:º6hm;yâ2? Ñá>rËJ?)!Î>An>:?ä²7ÕIP9øÞ[=Ö?y9!º9Ø«>¬¼=	º6	º6hm;è>5<>¯ÆN?¨?iÞ½>mè6?¬7¤W9s=3í;J¸:CP?\á=ïåº6ïåº6hm;ÕA>ÄS>Õ®:?<IÞ>õM¦>d+?(tÍ8Têk9îñ^>0^:T(Î9½É0?áì=Ö;»6Ö;»6hm;Ýæ>!>éM=?Ñ >&nB>^­*?£8!ù¢9x>¢À:?p:=£ ?)=¼»6¼»6hm;­R?X&Á>5×Q?sÿà>ß>W¡=?O/8¸w=±9î½&¬:ßH::\?lO=¢ç»6¢ç»6hm;ü¡?¤Î·>aùU?|ì?}C?«lQ?X¹99ý< ?Êô:¶Û9Ýà6?e==¼6=¼6hm;·á>ø>D?û;ô>¬>'35?
ã~8Ë¯9Ü`º=õI<;Vª;9ÚX?|=o¼6o¼6hm;ÛßJ?Àß?ùA?S.)?ä> =?Ø9tb79¬&?/Ë9<©9>?_=Ué¼6Ué¼6hm;ÑzÏ> ~>ùB?¢>¥ëd>Ö5?Bé¤¸Ú09¥¾¾9#ô9R?&=;?½6;?½6hm;OÛb?¨ôâ>iã?|Å>|[>Vf?y¹´ï9§C¾F;¡ì:·LV?DH=!½6!½6hm;->Úú=S1?£L>Ïé=kÆ!?OV¹¸G9¾Pml:Âp:d?£u=ë½6ë½6hm;^Ç>ZQ~>6°H?{?â<Ã>¢7?ÇØ80²9'ì·>¶z9om9/?=î@¾6î@¾6hm;¢è>>u#>ÎN?ùn)?[§è>o:?0=dÏ<@Y?s[:îé9 ?sß=Ô¾6Ô¾6hm;ª?z;É>|d<?ie>±ðS>j.?¾É8Ü;Ñ9Õö=økm9Õéµ9³§>é=ºì¾6ºì¾6hm;'f?ZÀ>U'C?¼>nÙ]>?0?"48Ø÷9Zô
>ê9YI´9Î3&?bK= B¿6 B¿6hm;½eÐ>X&>*A?Â®¡>ßTe>|4?V¶	¸gÚ´8úîB¾´¬:¼»:3)?m=¿6¿6hm;v²>ÈXW>BØ=?Ç¯»>Æ>2?¥eË¸Ïg9uÓ*¾9)ô!9:X?"=mî¿6mî¿6hm;r?R°?®W?E+?+Ý>IßE?E!ì7tK8>j½y:¨ÿ:U?]=SDÀ6SDÀ6hm;yÁ½>Ñ|>%@?Vê¬>>ðx>Ò1?Zñ·¿G9Ù½&ôû9@[î9HM?wa=9À69À6hm;úQò>Óe>#3J?k­n>Î0$>:?8Y,9¬=ÃWk9<À9¤ä>,³= ðÀ6 ðÀ6hm;@`?¦?ò~@?oþ>¤²>¯n6?~(9¨¹Ô8a3?\Õ9<
99è>#=FÁ6FÁ6hm;,m>C¶>@ìN?À{!?5GÛ>Ë<?%=I<Búú;DM?J.:´D:[:^?ú°=ìÁ6ìÁ6hm;t_ö>on>XZ?Ê>®`5>3:?¥ü~82Ê9éX^>g.ç9_:Àã>Ü=ÒñÁ6ÒñÁ6hm;ª(d=·%=ú:0?ØÄ$=BC=Ë(#?ë²¹ÄSO9_¶¾«I;,Î^;Ø½?=v=¹GÂ6¹GÂ6hm;?ß<´Ã§<)'*?¯0»;nD;YÕ/?¿Ø¹tq9¿°üð¸?ûN9¾l®=Â6Â6hm;ôgE?wæÒ>Ão?4Ò?1ô?LZw?aóÇ9±àk9Y?³ :>|ñ9Kk?dù=óÂ6óÂ6hm;¸[&?yÔ°>×p?ý¡\?­½?í\[?^%[9	¡´9_K>ÓCR:¥+*:(?.æ=kIÃ6kIÃ6hm;Bæ>y>.:?rF>p6>>U/?i&7/EY91s4=²,:Ãh:??=RÃ6RÃ6hm;ÀnÉ>}>Wl=?>MS>'2?\þØ¸¦­8 ¿â;Ö;ù@?Ù=8õÃ68õÃ6hm;ò_ß=X=ßÜH?fÌ?\sÐ>Ô1?Ge=©=ÁHJ?kóÀ;}×c;ÌX?=¥=KÄ6KÄ6hm;2*?1C>_h?8ç?ø>õ½?ìwú78yY9k=WAÎ9­Ð9®!ý>§=¡Ä6¡Ä6hm;w½??¨%Ë> q?F=E?Gñü> G?ÝjÑ8 a9ËyG>ä¼:é8:ÒtS??X=êöÄ6êöÄ6hm;;)ü>Ü.©>}Ç>?ypÄ>iS>!o/?q
7ÿÓ9Ôb
=­X:&m:`#?Ñ=ÑLÅ6ÑLÅ6hm;Îÿ>$ó¨>Â<A?>Í¼>+>N].?UwØ·\9d¾½ÊÏ9èv9HW?o=·¢Å6·¢Å6hm;ùÜ?údÇ>ôÖ=?~`v>¦/4>8/?F8.ÖS9`<>
0Î7b\Ä9Þg=6 =øÅ6øÅ6hm;¡É>Èo>¶7?ÄÑ¬>¿z>·p0?íÉ¸ZL49±Z¾ÂM+:æe
:÷n?!=NÆ6NÆ6hm;
?0Z°>%jH?É¦Í>û>®Æ>?èËé719qi=hYÚ:Ù:ó@?rh!=j¤Æ6j¤Æ6hm;ül=?8xû>Ö@?rØ?¤FÆ>p¯0?ã09FÇ9_b>=;¤:}V>:/ã\?Ì!=PúÆ6PúÆ6hm;öP?öp>&Ë^?÷äú>6«>|;?t#(8\ 9=; § :+S?Ñ!=6PÇ66PÇ6hm;Ôa?F?1\?Wf-?r)Ô>:Q?9ñ9àXn>H:k¼!:&Jl?õ!=¦Ç6¦Ç6hm;?h(?Àú×>ÙG?Þû>Á­>Ä9?Zó8
½8¹¼6>­¦8Z9ZÙ>-"=üÇ6üÇ6hm;M¹´>Ú÷i>ê½E?jÅ·>§E>å4?(µÁ8~D#9]Ý>±	:| :×?K§"=éQÈ6éQÈ6hm;=á*?#Ú>}H?I«?Ä>`@?y¹ø8è±9ÏÜ>q¥:?E:,6V?Ð"=Ï§È6Ï§È6hm;ã<çÞ©< +?ìX5<F<+?ëJÃ¸*ó8AQÍ¾/%,;.ó:85?Û×"=µýÈ6µýÈ6hm;ê?×UÇ>Q<H?
¦>íIm>+3?M 1¸âz8½´¾º²9@äÂ9üÄê>ï"=SÉ6SÉ6hm;6Åj?ä³?ÓQ?Iôæ>¾s>®ÍE?r\8`vÕ8µ>]:Ú+Ö9ø\+?o#=©É6©É6hm;=ê3?ê3ç> 6G?JÔî>Ë>¨??%6Â9¥»Y;Kù9óþ>9°§?"#=hÿÉ6hÿÉ6hm;«o?ó*>HzÎ?¢P?ÂãË>½é?r%Ø8yÑk9û¤j>í*:Ü.:Ì~A?#=NUÊ6NUÊ6hm;ªÏw?#Ü¼>Lô§?¯/X?IõË>¬?]É8I§9´¿>a.:Q-:ù%I?QE$=4«Ê64«Ê6hm;j5?ê8ê>2HF?Å-?BRÈ>W]=?Ò7ö¤v9;¨=H¯F:t+:;?Ù¤$=Ë6Ë6hm;¿f?æ»¬>Yc?-?±ÒÂ>!d?ÐÓ9T'¸9ûÊ\>j:ñ1:
V(?HÅ$=WË6WË6hm;',=ß<½'?¤#=Nâ=Qç?æ¹9?ð¾<m;½K;m4?è$=ç¬Ë6ç¬Ë6hm;Kä?cÁ>Ú\N?Í×W?´
?
4C?hBu9½õª9¡·>©A`:è
:âFJ?ô$=ÍÌ6ÍÌ6hm;Ob>j9>ER?ìþ>?´>)s4?@¾p¶:K8Ë½ª!£<í<<]?Ö%=´XÌ6´XÌ6hm;Oj?²P?¯mC?ÝÃ>ËA>Y3?3à7»Ê9¹-_=üf:»S:F
ò>ß%=®Ì6®Ì6hm;¹
.=?wý<0È/?Ä<¥<G1!?ö]¹Â8=¿Svô9êW9:ùÓ¨>Wã%=Í6Í6hm;±Ø>P>AnI?«D>ú
>Ï0?V8Ñ¸?99b¸¾
¸9ª"Ð½6@&=fZÍ6fZÍ6hm;ñåb?÷©¯>$U¥?,ØH?ò2½>èà?ì&9GÕ9ß¾G>£u:À ÿ9ÿu?)B&=L°Í6L°Í6hm;
Àl?Ù>õ?Ô ?wf§>óu?19h2C9Ë;?%R:@a¥9Nò¢?ôp&=3Î63Î6hm;ñ´?`¯"?ÓP?Üé?³¯?Ã°H?bc»:Ó:44?²µÌ:ÇR;:\á?O&=\Î6\Î6hm;Bs?©>¨>	I?o

?¢rÅ>¡Ý6?ÆØá7¶ù£8L0>¸8ã;Á) ;5?&=ÿ±Î6ÿ±Î6hm;²£ú>e.§>æ??S?C º>öb0?vÓ¸Ì<9"¦T¾`9ª$y9¼­æ>&=åÏ6åÏ6hm;^wã>èé>ZG?f©?%Ù¼> 05?Ð_A¸áR92ë½#i:I:µ?ï¢&=Ì]Ï6Ì]Ï6hm;^X?$è>kn?øKk?ìÈì>"d~?h\J9;%9^<±>N\:A3:0SR?¦H'=²³Ï6²³Ï6hm;<ÖÐ>>YØ8?
Kæ>D¥>¾\2?Hªm6åN93õ¾;Îú7ª¯³92=¾k'=	Ð6	Ð6hm;?ÑÐ>.þ>æ9?'(,>R>º+?©0V¹ºa9ïéò¾L:¶ºq:£Ø>M'=~_Ð6~_Ð6hm; N?+ÇA?£~N?Æù?Ú5A?4
H?¨9f»²9ÂÈ>¸Ó:ò :P?¢'=eµÐ6eµÐ6hm;Õä?ðpÂ>·?M? ç>ö:>"2:?¡¹l¹69r=×¾	Õ:8öc:c'?Øâ'=KÑ6KÑ6hm;ÅB@?V?»Ä>?Æ»>÷> !6?¦Ê¸xb¿8ï¿
J:k:F?£(=1aÑ61aÑ6hm;ëÍ?¨êË>Ö>?
?UÃ>wÊ4?ç 27:O9+«Ü<µ49 çÝ9fyP>ìS(=·Ñ6·Ñ6hm;Ûc>>ÝKL?Ö9n?ïº?ZÎC?¶=O·´<§¹Q?Vß<Z?<o£T?Õ¹(=ýÒ6ýÒ6hm;æAL?é?>C?.Ã¦>·j>+â5?þ!¸Ï{96¿¾2Ð39ì£`9DêÌ>Ó(=äbÒ6äbÒ6hm;2pï>Ô >q>?÷EÊ>øP>å+?\·°tÌ7ÞFÁ¾%zF9	9¡g°>'r)=Ê¸Ò6Ê¸Ò6hm;Æ¨+?.uÛ>>H?z¦®>qu>Ú)6?<:8zg9,I>z¤	:Lú9Kð?Ù²)=°Ó6°Ó6hm;HY<?h¾à>V?I°?ÔÀ>W@?%à9à£9¹I?'x9¤g9³=?9*=dÓ6dÓ6hm;Røõ>uª>>´8?Î`>«<>1.?í¸@K9Ñ9¾Äÿ8å9»W\>@*=}ºÓ6}ºÓ6hm;n ¹>B}>üO;?¥BK>L_>^à+?¬é·CØ9HF½l»9X_9ëÒV?,=cÔ6cÔ6hm;n?îº>LD?\Û>Ã×>"5?jÓ8V
9XMÃ>¡ª»9F<_9è5W?ÿ},=IfÔ6IfÔ6hm;°Ô>$Â>ïþF?Í¯?~aÖ>«L<?¶Ø8¼Öw9Àb>(Ø3:V;:Ãõ>
-=/¼Ô6/¼Ô6hm;)b?ü¨ê>Âºv?Æ¹)?iµ>ÂZo? ô4	g9H¿%:"F:ás%:¬/?¡p-=Õ6Õ6hm;;î>>>îôC?¾±>Çäw>7?ÖY	¸¨hz9ðj½=81Te9£=^_.=ügÕ6ügÕ6hm;ë>8íÄ=È/?m¼1>	>Ðo%?Ò»Ï9£WÕ9Eù>R¡:à³:2?8e.=â½Õ6â½Õ6hm;á2W=qÆ=±|-?UJ=¥àÿ<]? È9.¹9¢î?E«:{:k/?<.=ÈÖ6ÈÖ6hm;Êa?!¯?½©`?È)?ùÚ£>üZ?O/+8?99=ÇÔ:P'õ9r®!?g
/=¯iÖ6¯iÖ6hm;ÌÕ3?r³ö> :?®J>$ÀK>D0?$`à¸ûa9÷-~¾S:V:¤E:Í
?ÍÔ/=¿Ö6¿Ö6hm;¢ß>2>WE?ÜÁ¶>_~>	í7?¨þi¹9®M¼¾'fe:7
2:ì$?Í®0={×6{×6hm;mË>c`>fö??"ï>ÙQ>Ðé3?C­a¸m9)!ó½^L=;;£Ô8?åÃ0=ak×6ak×6hm;àM£?©¦B?ÆV?N£?¹/R?12G?ÍS9à
½9õf>ªæ;:¾:Í~T?J1=GÁ×6GÁ×6hm;ï&¡>ÊLK>*íJ?Þ>Ý
A>þ~5?`!¹¨q{9¤¾Á:Ôd:??1=.Ø6.Ø6hm;3Ê~?l?ûL? ú>u>ûdJ?ÿ¼*8Ãß®8òy>Ö)9©×å9Ð¿>
¿1=mØ6mØ6hm;êwÍ>Z>JA?ÑÌS?Pv?íb5?§¯8ð(9·_>õ:ó°f:M>)?Fb2=úÂØ6úÂØ6hm;1º?L¶>8D?:±/?êæ>[ÇB?NÙ6e9¬¿2<³=¢;
jS;ÛtD?÷¾2=àÙ6àÙ6hm;\?"¿>{L?
?0º>
>?0£¸>9Þ!¾*äÒ9´l9\9?¼3=ÇnÙ6ÇnÙ6hm;d±>ÈÆd>1ÁF?À¦>^èp>É1?ô®¸\YR9ÃÝ®½Æ
Ç9Z`¤9Û?{l3=­ÄÙ6­ÄÙ6hm;:+&?ì»×>/E?ß>eú>gá9?¦CP¹2VÙ8HPu¿XòÅ:Þ-j:/dX?´3=Ú6Ú6hm;Q?aÚ°>nB?P*Ü><<¤>+?*¯¹¹L9´*ð¾ì|9@.Â9Ý}¦>GÅ3=ypÚ6ypÚ6hm;Ãè0?PØ>]Q?cc?9µ>àT?¯R9¶Ë9bH?Äãá9e:¬À>Yð3=`ÆÚ6`ÆÚ6hm;¡Î?É+?µaJ?r@?êÀ>1Ä??rÅÈ·iÇÑ8õõ½&Ï:û"2:ÚU?7[4=FÛ6FÛ6hm;y;?ÉÍ>©¾F?µ³?+Z'?ÉþJ?}µ=l[£<ÄðZ?¤é9":çÓÑ>c4=,rÛ6,rÛ6hm; ?ÊÇ>{A?ÐC?IÌ>J3?³OE9<ª9[>(}l9øÔÏ9:¦>°¹4=ÈÛ6ÈÛ6hm;tû½=Pk=uN?Í;>S>?Â5?Í¹Y=;ôÿ<ÐÃY?:üÎ;Íý;lÒB?»5=øÜ6øÜ6hm;ã?¯X>:gT?Kù¥>èV>9F?OÚ¦87¡9xy>l°9½9´Aî>5=ßsÜ6ßsÜ6hm;ù~"?R{Ù>F??Ì>½->&«0?¤£þ¸ÌÕQ9£T¾óÝ¨:Ã`:+V@?H5=ÅÉÜ6ÅÉÜ6hm;Hgô>½í>AìI?Y>T.:>H4?®8tÊ39n_>{¼:3O:~i+?Ô´5=«Ý6«Ý6hm;ì?/Û>d°?s?Ï÷|>+ý?
¡¸¶Q§9Åvf½²óÆ:¼:Da8?Ý5=uÝ6uÝ6hm;K=¤ø=x:)?7¥;áj;pT4?­¹q§8f[¿m¼»¸m®!9 ¾ó5=xËÝ6xËÝ6hm;XÄ>×T>Ýê=?í®>Ø>â'?<¨ð7Â¸T99Ï=a¶:¦:êØ&?Í6=^!Þ6^!Þ6hm;LfQ?y2?¨ÝM?a?§·>Û¼H?JÕQ8ñtb9)5í=y:×g:ÎH
?ô6=DwÞ6DwÞ6hm;c¥>W`>ø_<?,.`>r  >ÿ¤2?¦¤Y¹#29Ó¿.z9ð9®ïÙ>ig7=*ÍÞ6*ÍÞ6hm;ÖI?0Ðã>õãa?ØÚÔ>2%}>VAW?¶f¸¶ï&9Øqt¾K¹9î:S»²>Pô7=#ß6#ß6hm;C?x?­ó>±f?ü?ª9ù>?Èc9T¯¦9¦&Ù>Vix:°Ñ 9·Å?x
8=÷xß6÷xß6hm;¾÷#?ÏÁ>MX?'?R]«>Ô½C?58õð59Íµ=«KÓ9°&:8Î>Z\8=ÝÎß6ÝÎß6hm;&L=U¨='È/?´=à£J=lÛ#?ö$39¡9¶A>7K;-õ:Ëç"?O8=Ã$à6Ã$à6hm;]ý>W ¬>X<?^>àä&>³D*?¾.í·¶o®9ì
.½¬9¦)¡9°?JÈ8=©zà6©zà6hm;áº>Ø»F>ÂÛ7?m>H>B)?à6P®9¡Â;øû9]4Ã9hú$?Û8=Ðà6Ðà6hm;Äú6?\qå>¦(L?·/?òãô>²¯7?å[82ÍÈ9w:=i#::y½?·9=v&á6v&á6hm;gU?>ÐÇ>DsD??zÎ>`>Á/?qt¤·69f½°jÁ9ìEd9ëèX?j9=\|á6\|á6hm;&0?V1²>ÙäT?S?3«>%
A?kÛ¶Úq9ÿ·¼vì:
Gº92ªL?G­9=BÒá6BÒá6hm; ^?R?d @?@-?Åw±>@?+	¸Ô9ÐT¾VFà92¨9N*?æû:=)(â6)(â6hm;&º?ðÂ±>²@?v¸¾>Å_>l0?^Q´¸¤x9¦§9¾KK,::éO&?k;=~â6~â6hm;YÍ?â,?;Ú?ï[?òÀ>³í?¬9"w,9©ç>ù9%_Å9óà!?á¨;=õÓâ6õÓâ6hm;ÄG?w'?BA?âm?Æ>ú+?îì8ÿ7:d?Õ:*rÌ9Z5?`¼;=Û)ã6Û)ã6hm;ñü>P¨>­ìQ?@@?$Z¡>ÔQ?SçI8Êà9)ª=)<àÁ;Â.?°c<=Âã6Âã6hm;EÔ½>	´~>®Ë>?`	à>Ðm¤>Õf.?u-~¹¢x9þ\ù¾üA:H8:}í?O==¨Õã6¨Õã6hm;à¯>ã`>&&H?î²å>J>D?úN7ùë9ìW½<lËj:¡ü6:`=$?m==+ä6+ä6hm;$_Ú>õ/>ç=?Î«>9 ~>$ý+?VÃí¸\i9á¾D:b,:.n?Á==tä6tä6hm;yú<jT·<gá.?TCÔ;!õ­;/?,8C¹.$=8ÀÊIS¸×Ït9¾ñÜ½<)>=[×ä6[×ä6hm;Rþû>ä¦>|¸A?Ì?oÄ¸>¬|1?Ây«¸Þ9H`¾HS:°DÄ9¨?|->=A-å6A-å6hm;M²×<<5¿/?9ñä;Z>©;&-?D@¹äÎR9§º¾0 m8k9t²e>ü2>='å6'å6hm;2ì+?chè>ù_=?"å>ª>P¬7?Äê·XM9^½9O±819æ8a)Å>t@>=
Ùå6
Ùå6hm;§L>wZ7>9ãC?`>*Ba>"h1?»û¸ï
9oâ¾ò°9å­9Ú¢?:P>=ó.æ6ó.æ6hm;âá?ë²>fPY?Ú ?/lÔ>ÙA?9ü
9tM?bÚ§9ã9xt
?¦>=Úæ6Úæ6hm;+'ó>>?¢>Ô??Í¸>X >ði.?Cxß8"9&×Ç>O,9Üa}9C®>ß¼>=ÀÚæ6ÀÚæ6hm;¨­@?tñö>¶¾G?áÄ?¥ÔÍ>ëÂ<?ê$è8x¬e9x`>ß`;dD);	h)?ûð>=¦0ç6¦0ç6hm;­ï<NO°<|î-?èS;ë*;§
?QO¹Ùz8[ÎÓ¿<.8Ï	O9uè×=h*?=ç6ç6hm;=?+ê>°UN?É
?»¥»>¥W=?ý·§÷8K¡½noÞ9m:¼>?Ò?=sÜç6sÜç6hm;}>§åG>`!G?Ö?ï/-?Æð@?Ë8,.·9¤Ü
>×9:3î(:¨ÜF?¸Õ@=Y2è6Y2è6hm;ü¹>¾úv>ÆP@?+vQ?7?þ]7?¹ð?m9 ù¡¾ÿd;¡¿:iù,?¶ü@=?è6?è6hm;?M¯>ÎO??)7>zW>°77?è
K8?Þ8«ài>dd-:T«§9q^?8A=%Þè6%Þè6hm;Ò+È>ß>XÑF?î>Ú>*²>5G2?.êð8Õ¼9UåI>í»7:^Wè9yqJ?A=4é64é6hm;>Ý?>z;??ÈÀ>"o1?dÂÕ¸L ñ8¶yâ¾:FQ9òíª9ä¶>A=òé6òé6hm;ß>|>¢G?KK>½D>ª±0?RÒ¹æ/k9«À¿G&9c9Å>A=Øßé6Øßé6hm;(¿	?[µ>^-B?L>º9>Ïþ5?}>8Ö¼g8~ôÑ>÷.b9NÏ9Ì×>ÍÝA=¾5ê6¾5ê6hm;îÍ>·^>;ÖI?-ã >r,^>b9?æå¶ÓY88/P½Ò &9bY9L>A+B=¤ê6¤ê6hm;B@ª>Q>zP?Ö?Ì­G?¾¦H?«<æ<]¨c?¶½:84:Nrt?R:B=áê6áê6hm;=À¸>È7x>>?åO«>
'y>20?ÇC¸6Ê9»+¾ æ:Ð`s:B?pcB=q7ë6q7ë6hm;Ïk>hø>#I?vÃÖ>ò>Q2?<a ;gDY?Eræ9Câ9ý]?ÙB=Wë6Wë6hm;*Éo?­Ý>¤t?(¡h?úÂ>·?«Ý×¸_´8s¿¶e¾9÷Ö»9*¾?qB==ãë6=ãë6hm;t`?2ar>Ç§ì?j~b?>úÂ>¤°?þå8²¶9AÆ@>I÷9]ß9æ°`?-D=$9ì6$9ì6hm;Q0(?ÎÌ>;R?Ú-
?Îpº>»=?@¸h	Ë8'+r¾Oö>9*9>oD=
ì6
ì6hm;¦Õ>õc>»@?vá>{ß£>0?´_ÿ¶Ç9"Ý¼£o¿:ém:éýM?Ö·D=ðäì6ðäì6hm;ÂÜ&?Ê>ÊñR?WE?è"ð>æ`R?3¥8Û9Ë>UÀé9©9Zç@?ìD=Ö:í6Ö:í6hm;ç?Îß¹>4<?1/ >èÏc>"4?ê¹:·_w9/#½üp:ùh:vcJ?¶"E=½í6½í6hm;~L=Ã=S1?ö¼;;Öö$?[K¹`þ8(K¿ðüÎ¸Í#9ä¢¾AwE=£æí6£æí6hm;Ô~á> >AF?Õg>¾%=>yC7?üõ¹Á29Ñ¾.:ã¦g:.??¬E=<î6<î6hm;Ìî¸>:~>¥8:?Ð
©>âs>ª1?â%8Dï9$>kN9)(:>´E=oî6oî6hm;RÑ>·5>w@?=y>U÷:>¥*?dç(¸	9.¾rcT8CÎÏ9¢Ò=ÞÁE=Uèî6Uèî6hm;×ûç>·4>+ÑA?¬¨>ìv>È.?ë¹æ9¾`Qµ=ýU9F«&»ÛÌE=<>ï6<>ï6hm;ý"L?ª?ÑôD??òçÁ>è=?g¥7{9Ôg <A :m*J:«ªJ?qçE="ï6"ï6hm;->H?m£þ>JPI?=G?	?r:?·@9%Î9@Ú½>xÌA:$å:þQ1?F=êï6êï6hm;¬?ßó¾>ðíO?ªjÛ>ÂU>!ñC?½¸øwÁ97ÛÍ½6:Þø9(º?ñ2F=î?ð6î?ð6hm;´Ú>ÒX>$[A?G·J>Ëû>g64?b¹H&8J¿Ü¿æ429Y9þ,Ò>åBF=Õð6Õð6hm;)
t?NO
?BÙa?P*?9?FdW?D:b¾9esD?ÿ:¬:ã¾C:?a?ã[F=»ëð6»ëð6hm;33?¾´>§^?Ê>Þ>aG?î69½ëÚ;W$:T:t?tF=¡Añ6¡Añ6hm;",?ÎÍç>ü=?ÜõÏ>8>*.3?²ýJ8¹99µæ>W¬9)¶·9ý]>sF=ñ6ñ6hm;
Hë<û«<Ö/?ÞÄ×;®;7?nX¹È-µjC+/¹.#8qq¿jF=níñ6níñ6hm;/?.k#?:&`?«?ÝX?ùJ?å9ãx9>ÁI:x|:ãsè>	ÑF=TCò6TCò6hm;ãa(?¸Ì>ÄR?S2?
s±>ÍE=?X÷¶/9`¼û6þ9¾8¸9Ý¡0?4WG=:ò6:ò6hm;bÕb?t­?¯H?YLé>f¢>L8?+HÎ7M}c9s"h=ê*S:.5:SÓR??ÍG= ïò6 ïò6hm;ê¥?3Ä?Ó_?4Ù>o>o~N?âr8·%9}jè=ô³9¤Z¦9=Ç	?.+H=Eó6Eó6hm;ß9i?>óË?j?YÝ?ò:`?<¹Á8FÞ¡9¬0>æt¨:Ö>D:ó¿[?ô,H=íó6íó6hm;Ü¸t?
÷>£}?!ø/?yÉ>n_?
@ù8²vd9]¥>C/>:ûÃ/:&
?_©H=Óðó6Óðó6hm;:¨>ÙF[>¡ÕD?åþF?o	?eU9?1É 8]9ù»9>_Øm:çG:?ÚH=¹Fô6¹Fô6hm;G÷>a9>þ[T?!>+>@?_ç¸9duÎ¾£7:ÅC2:bw]?ÌðH=ô6ô6hm;Íød?gL ?"Ö6?P`¾>, >ôæ-?«¸db8_¿ùa:i:mä?I=òô6òô6hm;å'È>#4>­ÄD?yF¶>5d>6¸5?-»»9ð¾9d³û>,:;xØ;É*'?ÎI=lHõ6lHõ6hm;?º¤?a¸o?¥@?êR¶>)P?Ä+a7D9ìaÇ<´i:î7:¬ÞP?°^I=Rõ6Rõ6hm;y>ßM>XMF?RYØ>Æg>Ã8?ø7ÌÜÐ9É\=)KÉ9VT:Vâ®>S¡I=8ôõ68ôõ6hm;/Àµ<4*<Î,?L;l;P?Ê"¹Ç7÷2Á71)·¸`9l¾À¼.íI=Jö6Jö6hm;¥%¶>q±L>}Íc?=:?D£õ>ÑB?/Z±86ÃF9ld>ÂÆ:::}Y?êóI= ö6 ö6hm;Ë?¸'»>¼àK?
4¿>e¥>Æ<?¡i"9ÝÚ9WÍ>I:È*Ü9F·i?yªJ=ëõö6ëõö6hm;3;±<âI<9.?ïÉ;e*;%©'?â»·v$9õù½C7:`,9¼c=ßëJ=ÑK÷6ÑK÷6hm;*ê>Fì>éËG?Ê{?¨/?þ7?fF=.½¼<ÏåO?=5å<6¤< ·F?ÚK=¸¡÷6¸¡÷6hm;úw?À§?âl[?ÚEã>,>QQ?#7¸$9|ÓÒ<ç ò9C§9<ü8?ÅNK=÷÷6÷÷6hm;)àà>æN>À^?q?½(?UøK?Ö ^=È.=`W?B¯Ã<o^I<	Æx?FK=Mø6Mø6hm;ïùç<=´<!ÊK?«gø;;¨V?ý%¹þæ8"È¿+»K9k96Ê'?ÄL=j£ø6j£ø6hm;ux>]Í>ßN?õ9?©÷>ÅK@?]=h7¡<ö[U?ï¤:9{(ì8vSJ?øL=Pùø6Pùø6hm;b5>Èçç=cÖG?Ûà?ÞPº>Gt2?'=yÒ<ùK?A.<eÐ;oÃV?¥M=7Où67Où6hm;ùæ>H>CLG?L>ùÞW>t*8?Î+Á¸t95}@¾°m":Ï3:ZAç>­>M=¥ù6¥ù6hm;e¬ù>eì©>ú<?) >	ºl>73-?­ö·ï§9=½+x:¡îI:"$?Þ¼M=ûù6ûù6hm;5
?³>C[J?óÊ?0P¹>¿ø<?;*·A9N¤¼P0:¹®H:V	=?ïËM=éPú6éPú6hm;Ì?n?r?D¯D?ÿXå>[?Þ^`9öb9xý>	Ç:x]@:`Í?¸ÐM=Ð¦ú6Ð¦ú6hm;Öôø>k>¸S?²Ä>Â5>äÿ:?n×¸L¼9ý~E¾ÿë:"ð:ËÒ??àN=¶üú6¶üú6hm;-R?_N®>VVB??#oÑ>ýo7?Õ7B9[r9U.?+:WÒ9Ç"?QäN=Rû6Rû6hm;Þ è>w>Z[@?nÝ¤>ª1q>Cü.?z 
¸Ïñ8íÂ¾Øq9ö½9#Ûm?ÀöN=¨û6¨û6hm;»?ìø>R?à¸¦>P]>
A?"8ïé8>ñ4:»(®9\»_?5nO=iþû6iþû6hm;áêÁ=u±g=ãBV?@ÙÓ>j3>78?§=v=í1=JY?Ü1m<8	<A]?ÌO=OTü6OTü6hm;þ´>mu>¹L<?§¶>`ÞJ>"Z5?éf:Ò?:?Ú	;T¸º:Ðù;?]ÙP=5ªü65ªü6hm;Ë>vÐ>êw>?4Õ>z±>ª¸0?û<S9<>.O?òn¹<:ðk<[3I?"Q=ý6ý6hm;È?oÜ>2õ¦??Z-?J?u_!9¤±$9zÖú>¨¹y:ùV:â{W?¡Q=Vý6Vý6hm;f8î>¶o>ý???=\>'d>FR.?BWÕ¸:­µ8O¿þÎ9\F~9µîO?UÆQ=è«ý6è«ý6hm;Tí?ÖÀ>á°I?"Å>->a§9?@%7´^R9óå¹§:>¶9NmR?¯ R=Îþ6Îþ6hm;i|?/?>]n?ZRi?éR
?	SS?Æ9½µz9/~?CÜ:<·:ù³s?£R=´Wþ6´Wþ6hm;ÒºK?=?YK?Åw?Éh·>ÝJ:?°ØÄ¸Ãs¢9¾²¿9¤î9ÝtÍ>¼R=­þ6­þ6hm;æÑ÷>rÛ>K?j¤> ¡i>XÍ3?fLÚ¸²9Ê|¾¤]µ9"Ä9#ì>S=ÿ6ÿ6hm;Â?º©Â>òD?ÆÖ
?p³>¢F?0þ·/£P9Qò½gëV9jþ¬9t>raT=gYÿ6gYÿ6hm;ãzÍ>VF>«ZH?kp8?ä&ï>ÈnE?­Û9t(9ñaê>¥D9eØî8@ÅR?ñT=M¯ÿ6M¯ÿ6hm;x¸>=ðÒ=SZ-?°¡¿<¿a<.Ú?^}¹Ex8*uó¿è¿:3¯:j$?óU=77hm; (¾>æ y>WgC?ü×6>¾%	>ÿ¥*?8ý¹my\9I¶¾¼2¸uA­8<¾Ð0U=-7-7hm;\º¸<Wb<A2?¸e<ÏÃ8<£$?Ý+¹Pf9Õ@*¿¨e¸=ç59²@Ò½bU=X7X7hm;üí>¯®>7D?"k>Xq]>w+?ù¹ý¸ßL9:d¾o/:Ù":µÍe?v«U=s7s7hm;«Æ>Øó3>
ã<?p­>Mez>õë0?Ýf=\·Á<§R?[<ÑÖ8<¡_E?òÉU=f®7f®7hm;æxG?´?FD?õøö>±©>í:?ðîd8ì_9X>ýH:Í¦:í<.?Ù÷U=YÙ7YÙ7hm;,?o8¦>DåI?¦Q?'½>}è=?ªíÁ7³@9A±;=T,¡9?H9ÉN?Â]V=L7L7hm;¯&Z?å¹?æ×G?®\ô>h$¤>m>?«»,9À~9½ª>r$:ØÌ:=<{?+jV=?/7?/7hm;tb?Ý{²>w²W?¤kD?÷B?u>?=§P9Ã#9_¿Â>:ü9!¶!?BÞV=3Z73Z7hm;D!?Ô>hC?´³>ö@>0?Ée8s¨Ê8<">y@9¦±9ÓÑ>ûáV=&7&7hm;A´Ú>k¯>bÇ9?*U>c>¹þ-?a÷¸"9Æ ¾¤Î?8m$9$?>W=°7°7hm;MF´>Uîp>Å??cu>Ý£0>1?mJ6¹0é"9:¿½È·ÕT9Ä;q½TñW=Û7Û7hm;ª?{Ú¾>oK?õ?Jã>¡U4?
Ä79Ãß;=ÉÆ):{§8:¸_ë>öW=ÿ7ÿ7hm;YÉ<Aô<â¾,?é;«s;ý>LúÒ¸5z8®ÜW¿ð'2¸Üg9¼³¾	X=ò07ò07hm;¼>{Þ6>7P?¬?nÙË>¹<E?Ä[¤8ª9¿Ñ>9Ö9É9*ê?7X=å[7å[7hm;eö>h5>R;F?[nï>,ª>È4?Aî¹9ÆU¾Ê9Ô9\µ>Ù&X=Ø7Ø7hm;Xæ?4eÈ>ýJ?Çsý>Óª>Xé=?±
9ßìa9gK¬>t¡;*Q;M=?)EX=Ì±7Ì±7hm;B:?¯wÄ>óõH?ã/´?ými?E?`Ì×9ÇÒ¨9­#?Q0%:á»Ý9m·>?,HX=¿Ü7¿Ü7hm;(Ñ?u­¯>T¾K?[?°pÅ>KÄ=?²8g_©9Zø>s/;,;1`+?XX=²7²7hm;ÊÔ·>k`t>(@?üÂ>dh>ç,?Ùò¸½>+9Þú´¾(IB:=Ö$:)Þ?H¦X=¥27¥27hm;@ºÐ>k>Jì<?*?ìÖ>@b>?T·m¨m9ü½´7;êÂ:]F?å¸X=]7]7hm;?°E>íy`?6Èo?Í?H"K?19ST 9_>û9ö94É?êY=77hm;¢ã_?æ?-H?VÆ%?çä>Ìe9?¼$¸¬4X9­Ã½DG:Wî9ÓU?ìUY=~³7~³7hm;C÷?«$¼>ü~Q?>?3PÂ>¹f;?¿Ê¶¯H9Q¼`)	;Éh¦:S?­Y=qÞ7qÞ7hm;Þ>7±(>³H?~2;?4Çþ>R<?·^$=ÕÇ<ÓR?^M1;®5;l¤/?¿/Z=d	7d	7hm;®?iDÇ>«II?ü>Á5®>u9?ix\8×ú¬9?$£=Ç9¯9ò<<?íKZ=X47X47hm;Êâ?Q>^?@N?í/ö>,yV?``J·ò99%½eÈ';*Ê:vT?]Z=K_7K_7hm;Sû>hP¤>7ÈC?äÑ>>48?ih·¹ÊS9gÂ/½ ¬°:}e:iE?ÖZ=>7>7hm;Ç>É>Äî@?C%
?¹À>b7?t³18{ì¨9¦=ºS:KG:YI?ÙéZ=1µ71µ7hm;MÅè>>íP;?ÔüÒ>`>6?ú8·Sâ*9[
½¬yØ9¨:ë·>¥ÿZ=$à7$à7hm;xa1?V/Ù>Q?7d?Ð|?«:?%w~;1§!;}I?`zp:¯*:¬j?G
[=77hm;~?¶[¯>eWD?/j¥>Z?n>½1?Û9³¸u~9*@4¾Ä8ô¶9Ñ|>D[=
67
67hm;£s4?þ¨Ë>½Ób?óß>¶U|>¿3c?W²86R9ò)>¤G+:Tq×9K?Þ$[=ý`7ý`7hm;O¨X?4?aO@?ëG?ùâ?7¢5?ç¶¸80·9Å>Nê9,¤w9;7r?@Ð[=ñ7ñ7hm;UÖ0?Þ*ã>"HG? Ý}>%a5>'3?è*¸ç<9ú3¾íM¾:ÿ:Cm6?Ø[=ä¶7ä¶7hm;È¬=Ùp=Á¦7?A8<Ü!<c?}à¸ì9Ô8¾¡©¸w9ëf)¾^ù[=×á7×á7hm;66ê>ï>jA@?r?Ä#»>#-/?úÉõ¸G8£9À@¾|¼¤9Û³9ªÛê>Ð\=Ê7Ê7hm;,i=gÈ<½7?b4<Â¿³;ös?hÒl8t`¥8?L·>tQP8Uv¦9R/ =& \=½77½77hm;­)?ÎíÔ>ØK?¿>Ù§>e=?Ð
¹àï9ï|õ¾´¹å8÷£/9=j§>¶Â\=°b7°b7hm;ËÝ<þ6¥<ÛÕ+?çÁ;Ú;5?ºÇl¸¯yè8È^¾ÿJ±88K9gö^>Jö\=£7£7hm;æM?ªÇä>mef?OQ?Gïø>Î?W?Ç´8zi9AF>?Bî939[ê_?K]=¸7¸7hm;áK'? ã>?<?sJ!?kè>1?¦:µ
>:W1?°6:5%:º^\?4å]=ã7ã7hm;ê6ì>DM¢>£J:?Ù¬>¸nO>Ô`,?©$7|a97¾º<¾£9Èb9Òy9?z$^=}7}7hm;Å&? SÙ>êrD?6=¹>ø8y>ÎF>?¸]C$99¨j¾]ý9$R¾9f*?s^=p97p97hm;}2=y
N=&3?k=ÎC=òµ(?SÇ(:½9¦ïc?L©};´ö);i??Á©^=cd7cd7hm;ÀE?þ­>r^?YI=?ö¦Ã>¾«w?üÂ&9 í­9Ztu>s:Éä9-m?¬Ì^=V7V7hm;?äÞ4?>}`?/??\?ó)f?Ôk9¾¶j9Ë>¢Áý9ót§9÷A?uÑ^=Iº7Iº7hm;Na?Áé÷>{_h?²Ãs?¯.	?®rc?6T9L¨59Ç?M²\:e{Ì9Z&?{_=<å7<å7hm;Å¡¾> >-û7?âüD>¤Ù>_*?¹J¹Yp9¾«¸S`9;Ó½÷Á_=/7/7hm;g7?Yxä>70M?Dë>Úì¥>	¾5?ZN93¹9i°>á$9b*Y94G,??9`=";7";7hm;n&(?¾O¡>*m?÷?L!?Ún?m=ý9©¹P9jL?¯;Ã?À:m7M?ð`=f7f7hm;u?áÓ²>þ<?,Ã>²À>LÉ-?¼«¸Y9*¾ë:=÷:nz>?éà`=	7	7hm;Ú=Ýc=üW1?e8<É.ð;ù6D?Vt¸y9Ñ'Å½2à49Iõ¯9Ê>*å`=ü»7ü»7hm;&K?µÀ÷>MdR?ÏX?Kd¾>TØL?²ê·"TV9í%½Bçà9ø®é9£aö>Ka=ïæ7ïæ7hm;Z|B?»Þ>K_?PR?Hv	?¼D?PÇ8
ç8¯>lî	:.Ø9V#?uQa=â	7â	7hm; \â>Wx>X-G?s	?°Ñ>q<?t¹7(Í69S=}:Ð
: nd?Ôa=Õ<	7Õ<	7hm;öÍ>¤>EE?ß?Ä4Ñ>;?Hª7Ì,9
N=Y:àæ:ÑHù>©àa=Èg	7Èg	7hm;|®>!#\>éJ?ßu½>Ts>º1? Ý8hÀX9Ü'>¨L9bý@9o£? Rb=»	7»	7hm;¨?å¯>ïÅE?ÉT´>:_>Þ1?KbÌ8859wx>Ñ9^¢9 %ì>¦c=®½	7®½	7hm;sÛü>2©>1J??­.¯>Ü v>ÏÖ5?pÒ9Æ5D9åWº>êjÈ98üy9b=M?Uc=¢è	7¢è	7hm;»¿)?ÁÓ>Ã7M?-è>P>=Ë=?_9¢Ã¯9}øf>aÁ98Â9Î>l_d=
7
7hm;z?dÄ>tL;?ëÚ>jO>(a+?.ô[¸!w¦9û ©½'9^±²9Ò¤Ã>RÂd=>
7>
7hm;Òä>N>Ç?W?z?¢QÝ>Dÿ4?:"9îyZ9ùg¾>²ïÈ:ð:®5?Ïd={i
7{i
7hm;
=?Ù6>~ð?t¹?û3?Uõ?!ô:9C@o?B$>;K3±:Y?Ñÿd=n
7n
7hm;|ë	?=µ>2oB?lé>.7¥>¿×4?wÕ8Út9u_>î^:Z1¾9!µG?)e=a¿
7a¿
7hm;Ò?Å´>flA?æ>Nå\>q	/?{´¸Øì}9:5¾":zE:ò?ªHe=Tê
7Tê
7hm;On=}/=%Ã-?
<¨èç;kQ?¦¸·!`9æ2R½¦g¸Ú#39Xi%¾ØÑe=G7G7hm;­(?ü2×>`H?n?ý.³>ñ;?M8=<9½Ç=å9]9¨áõ>óe=:@7:@7hm;8?êí>i?c?^<? ?ë9¾%9Xô>ñÀ¿9R\À971ÿ>þe=.k7.k7hm;o|>ø7>¹P??Ï­>X?>Ë-?:Æ7ôë%9ñms=JØ9ú«9¯/!?f=!7!7hm;Ë>r½>¦LD?È?0ÍF?úF?½vð7t9úp={¡:n:U-?f=Á7Á7hm;P?ëÆ>@?£¾>=a>Ý©3?¡Ü7TÅ8À>):Ð9 B?cf=ì7ì7hm;{Æ<¯»<$-?Åð;Oh¶;ËÅ(?Ìñô¸¾þn9¶/¾ÎÖ8ØZ9©F>Rñf=ú7ú7hm;~¶$?Øsß>Y´<?Ö
?rÒÊ>¡Ü.?þa¹ÁG8Ø¿¥«Ë:}"R:öx?kg=íA7íA7hm;·½?å¼>;ó_?[y?¦0"?ÁóD?P'Q9Ùõ£9H£>Î':°ñ:)¬R?Ág=àl7àl7hm;­¹>ß,y>w>?¡>¡$G>á/?±É·ÐeD9s½I8øµ8ìp>Ó$h=Ó7Ó7hm;£?õü©>@ÎC?ã>:¸>7?8ÜµÎ8ÀÑ¼3P:pþ:ïpK?lBh=ÇÂ7ÇÂ7hm;ïÕE?Ã´?ü;?'õ>»-±>Ô1?»¸DÕ:9õN¾×ì92QÛ9;Å	?¡Vh=ºí7ºí7hm;æþ=T|5=oõ5?Ò6ñ;GÍ½;û«"?2¹@89(¿1;9ÚW91YZ>h=­
7­
7hm;,y+=å«ü<r»-?.}<
y<â!?ºç¸Ö¬9?9¾|o;ÄJÌ:Fþ4?F§h= C
7 C
7hm;±è>>"¤T?º?ß4©>ED?ôÈ¸´u$9¡g¾"&:öå9××8?ti=n
7n
7hm;_[?§¥¦>í-E?1â¢>oùn>÷|.?ï«O·Na9äöë¼vßÕ:Ñåk:*h?ñi=
7
7hm;¥?{I©>1£N?Ö¤?Ê8?E?;Ê·lÙ9Æ½f´;{%K;Vc?pi=yÄ
7yÄ
7hm;¤i>U§>Âç>?Wí>¶T­>Æ/?½O¸På`9Fxì½\&´::>ï/?ûi=lï
7lï
7hm;®??A1\?DJ?²Ç±>7Q?x¹
"9ûM÷¾Ñ|Æ:(àh:2Z?2Wj=_7_7hm;ì.$?VË»>KÐ_?Dæ>Á>QõU?sð¸©ë9÷{Q¾¨Ø69ßG9×Ç>Ècj=SE7SE7hm;òËÄ<S<¹½0?á2==kæ+?)i)·dP9§½¾K;%;,?3sj=Fp7Fp7hm;LC¢>5'O>JH?ï©â>|Þ>b<?m9¹óX9èäÚ¾"	:×¿9ùm?Çj=9797hm;µ?à»>.E?îõ>êX¬>g6??,8bÃ9G7>îþ9Üö¿9¸)?¼
k=,Æ7,Æ7hm;R?¬>'P?Ú??³>7N?Õ¸º49·Ð¾6d4:	ü9Æ¢?7
k=ñ7ñ7hm;Õàô>ó> Dh?©#?ýØ>¡4A?®Â¨7hWÁ9ésß<f;ØÂ:ÔS??Àk=77hm;wµR?é*?L?Á?A?ëDÙ>­²c?K9ô9ê=-?b_O9îÝÜ9ñ[p>â9k=G7G7hm;÷%?	j©>}ÌV?Ëí^?u]?dJK?cÃß;¿ø;ÍTH?2:þù
:ù]î>k=øq7øq7hm;À÷G?3d?+u>?Ü5A?Üç>­SU?ÎµZ9ÿ§£9'«>]Tè:úÅ¦:¡P2?I¥k=ë7ë7hm;ÜË>ýp>º???
>`w>>Ût-?ãW¹îHK9x¸¿Q9JÎ9ò+?^ák=ßÇ7ßÇ7hm;!?ÔÒ>þáA?E¼>@N~>³=?-·¼~ú8b1½¡#ï96»9é#?eõk=Òò7Òò7hm;-dá>Û	>"A?ý>Ý6>ßã4?_&[¹úÓ,9N"¿s0Ú9b-ã9$ßõ>cl=Å7Å7hm;XÁS?Éa?vB?¹â>Aa>YI?ä¸ìº8~ý´¾ ü:FRø9q?ò"l=¸H7¸H7hm;l¿ÿ>%>pc? ¯0?4ô>XU9?&xj8¯Ff9±T>¦:74T:)ìH?¡+l=«s7«s7hm;']?VMº>0à@?+Z>ëE> 8?D8Òö:9¼]2>£29¿9Â>=0l=77hm;ÐG?@×?=ÄE?Ë­>m_>ÞÀF?Ät!¹èæ83¿®i&9üø9¼->xl=É7É7hm;¤Æ0>y0þ=	2?zó=Ûë½=AÈ#?úYT¹Î>8©ö­¿Á~à;î«;*÷3?T¤l=ô7ô7hm;¸e?êÈû>i?$æ!?²¿Í>ÄpI?X£¸kö]9¼ <¾3:ëJ 9&÷?bÌl=x7x7hm;}?E«ð>RÔ?Ûj?]4?µ.Z?9¾j9k?YÏØ:7¯:h3?Ól=kJ7kJ7hm;?ÿ>O±>#^?^]?¦ß?C;R?ÅQª<Ï¨G<xaZ?2ÙW9£U99º°>yïl=^u7^u7hm;ÜN?á?rF?áäý>ù>%K?8ÝÍ¸9#V4¾`«9]b9²)?Pòl=Q 7Q 7hm;¦?3n½>°fG?]û¼>D>Yâ6?\1¹4ÜC9Ïè¾g©¼9px9Úb?îm=DË7DË7hm;µõ&>­lÉ=x2T?tu?ÒÚ>,$4?Ëñ+=±Ê<ÖÇY?k:ÚÅ9Q'?ã
n=7ö77ö7hm;_>BÚP>±A?ÝN?	Ò¿>	ê5?|æ¹¾Ía8ô¿8»9õ{9µþ>³n=*!7*!7hm;¶=b6¼<ó8?ì=WìI=Ww,?<R¹9Åó9/?J¢;èÏV;´hA?ï@n=L7L7hm;Í%?"Ê>PÛQ?À?~{½>î>=?8:9ºùÜ=Ì$,:ö9ÿ?XÖn=w7w7hm;Æ¤É>2>²è>?[P?Ð
?óÒ;?³õÃ¶ïz9zêG¼M¶9s9ñ>wÿn=¢7¢7hm;Bé<±¨<b1?l¿ü;mÇÀ;NÑ'?ä­®¹»-9ç²¿åsú7ª}L9Å=\o=÷Ì7÷Ì7hm;äVm?u'?>ÍC?ý*?.ë>ùR9?©9_*9Ó??N F9EÇ9]îÀ>³_o=ê÷7ê÷7hm;y¢D?uãù>qI?K0Ò>Á>MC?Sû9¹#9ú¿n}+:ñë:C*?fko=Ý"7Ý"7hm;Ôw>S->ÀL?®ú>ô!ª>}<?º
p7`v9WÔâ<eÎR:8:_ø-?UÉo=ÐM7ÐM7hm;470?)ÐÆ>
çb?R(Q?â­è>êf?awª¸\µ 9Å¾YdQ<ÿ¥Ü;ªðr?òdp=Ãx7Ãx7hm;Áü>mª>ÑH=?q®>VCw>84?·À<¹bjk9ÑAÍ¾´Ò98©~9·>p=¶£7¶£7hm;³>È<Í=_5?êY<ÌX<pq7?Rº¹tØ³Ê¯ÜDæº7½ðÌ8=ýè=ë¯p=©Î7©Î7hm;ýÿ>f¦>IÉD?ÿã>â]>.?`Q¹^¼9ÝÎ¾ÿ1C;Û;®E9?	8q=ù7ù7hm;7#?ð²>£j?¡Øù>>ø_?ì9|¸ñ
9Ýi¾À9B9)Ú!?®Eq=$7$7hm;®R>F&U>Ló<?JJµ>3>÷¢+?ï|¹3b9PnÜ¾ ë8LQ59<ü¥>¹r=O7O7hm;á?:E¶>ñVO?,vÕ>+Û>,T6?ZC{·¢å9ÀuY½/jÇ:=ïñ9Ó?r=vz7vz7hm;>YR=¯Ûî?÷=ñUÇ<@§©?¸ÿ8Q6¬9òñ=>XjÔ;@Z;iL1? µr=i¥7i¥7hm;É:?-0÷>*rA?ãgÊ>°G>Ma7?FúD8ì9ÞH»=jÿ9ú<É9ðu"?.s=\Ð7\Ð7hm;ê5þ>k>óÐS?]?½Ã>¯K?°ä8©»9Fì>é@ 9Ìª9òAñ>p;s=Oû7Oû7hm;:¸¼=Þ=f`8?Ý¤,<»;ß;-üE?ÀÉ4¹Ð729Ø¿Í*·09´r§¼÷~s=B&7B&7hm;6?/ò>,î@?N-?Ô«ô>'5?ä*¡9åó9Z*©>Äõ9wýÂ9íqK>s=5Q75Q7hm;@!?NØ>·>?W?lM¾>¥Ê<?$·¼ñ9)¾j½ð:¼ð:Òê?s=)|7)|7hm;$?û~ >ÆµN?ñï><p¢>Ò=?tDm¸¥¨9´½C:M(ù9N9?s=§7§7hm;?¯üÑ>å;?-V@?í?¶	<?¶¸,§°9Ôù»½É(9Fâ9¢>.Tt=Ò7Ò7hm;{Âs=×*=Àp7?yi<ð;8'!?;O¹ ·6Å^ÆÁp Î6>9èo<(jt=ý7ý7hm;V?å÷µ>lK?fÝ>Ò>å;?Oá·7{9Ìe½÷Óî9T$	:]èÞ>¶t=õ'7õ'7hm;2¥?Þ³K?KO?§»V?Só>Këa?Ðâ8SÓ9a	>qzõ:Ú :W=D?°Du=èR7èR7hm;©ö>¡©>_¶U?iP§?+4N?¸O?æâ<R<Û×Y?Íy:ÔC:ÿV?··u=Û}7Û}7hm;>Å>¢§>@?êÂ?1¼>0?`29¢A°9`©>P`~9Ìá8 3?óu=Î¨7Î¨7hm;ûÑ>ú>qE?«¯¾>&>kO7?íw8¾Ù9<ÆS>Ðº«9ãÌ9âÝÖ>¦#v=ÁÓ7ÁÓ7hm;í?ó1¸>DM?³'A?Xá?Óx;?Ø5g9^G9¬¢?ù :$:[?lvv=µþ7µþ7hm;`²?Þ£Ñ>9>9?@}Å>Ã¯>s)1?å}¹õI9Ý©u¿:­à9rW*?ÿ·v=¨)7¨)7hm;V?iÃ?çÓI?A/Ú>Õ>3-H?¹x@9õ¿0q©9¹·9óì>¹åv=T7T7hm;Îà>ÿ >,ÔH?rØ>]vD>p;?Áèn¹Ñå8öw¿9á´9{F>Îw=77hm;b,?BÛ>giI?1ì>CM>m­5?â6¨9oä;ÜI[9£9ì&¬>YBx=ª7ª7hm;­I}>ÈM'>ÁÈA?·ª>nz>¸S.?jHÜ8<U9¬Q:>|b;·òÃ:ïW*?Hx=tÕ7tÕ7hm;m	?V®>?I?T¢>»Y>%Ü>?ô:L¹¢u9çPÕ¾?ïÃ9Ê£9<£?y=g7g7hm;ã­«<ª<-(?fH;:>;H?]±7¹,_9 ¶Ò¾qÄ8H7c9BT]>.Ty=Z+7Z+7hm;)Á>À'>Ko??õS>]>ïÒ.?¿1¸SM9Ç¸½õ·98üÀ÷?;µz=NV7NV7hm;óWÜ=ñP=A)>?®Á>²ÊÜ=Ao3?YD:2?:]øC?e<³½;ãÄE?À{=A7A7hm;fd?@?ÁG?CÞ>Ô>²À;?Ðr7ª9eô<Û³90?¨9·/?0É{=4¬74¬7hm;èqä>->X>?éK>½'>lS,?Cµ¸§Lk9;§½C
C9ý}9?ZÅ>ýì{='×7'×7hm;«Øï>¥]>ß¤W?\¼?¾2¶>V@?b¹h7Ð÷8q=Ë%:^Ð:?K\|=77hm;â?_·>´=?P+Á>y½>jE:?³é3â½9^9,:Ã:¸«?øo|=
-7
-7hm;s"?²J­>¡G?ñ®>¿Ôs>9¬7?Gâ+7?
9i^<GýF:c^:­ÿ$?|=X7X7hm;$?á4Ù>¼\A?¸¡>1h>0*2?ÒQ]8xÚ19IH>âR9«P9+Í>É|=ó7ó7hm;î*é>ú>;`?¼üS?òÅø>9%Z?¦bJ9P>92pÈ>ùU):9:é:?M}=æ­7æ­7hm;8?eØ>¸Z?æ~?	»¿> C?èp¹8oÊc9àgP>E«:)}:S1-?y±}=ÚØ7ÚØ7hm;oÖ>=>YÿG?X4>SQ?>Õ3?¶Ü¸ÍJ9ÇòS¾Y>=9%9·L©>ªÐ}=Í7Í7hm;\=ÏAè<«#*?zìm;Å6;Ô&?}©Y¹-ÿ8KoZ¿Kà8¥;9;>ìþ}=À.7À.7hm;íÒ?Ã>(@?t¡>%a>á¬7?ðgØ·y79jù½Îâ9
Ä9ð?E~=³Y7³Y7hm;È\?´ëÍ>ë¡C?ÀÉ>¹b>v.?ÎS®¶­º¨90?¼,w_9KD9:ìË>c ~=¦7¦7hm;¹Ë>O>nM??>m0T>?2?^b8ùË7aï.?@²:«ë9fÉ,?·~=¯7¯7hm;]C=?É»è>/P?"~ç>Û¢>dN6?î8¦9)4Ð>c8gñ8û>÷Ó~=Ú7Ú7hm;¾û>Yª>ÿM?èÆí>Ë ­>Ì/?ÃH8Õ9Ö¨£=ú³I:z:¨Í"?¶Ý~=77hm;Ì?ó6?=fS?÷3?Aå>+úG?Ct9|]39q~.?Jý;;LÉ:6eo?ù~=r07r07hm;È§/?"ÅÞ>~ÛI?ÿî*?Wê>¢õ:?l.9à9v>¢f:ì7:lù<?£b=f[7f[7hm;²º>Õñw>§@?%ê?ÝýÉ> 5?½E¢8êÞ`8o¼8?°á9Ü19`-¢?=Y7Y7hm;Ì¹<6<ÿV.?;ßÒ;&Ç;6»;?}¹ö[9:ó¾u¬è8¡9ÆS>ûÚ=L±7L±7hm;H?ê>òÙZ?´ê>è>8F?ªS8ù-Q9$&>ÁSM9¿W9£ó>ì=?Ü7?Ü7hm;|ÒV?ì¸	?6¨G?ªÁ½>ÃL>Íü8?Î8%N,9½´Ü=|} 9|9ÜV>Zú=2727hm;H?Zÿ?,òF?p&?å>+¢9?»19?Ä9Ä¢>n;G¸T;¡m1?©=%27%27hm;Å>¤u>öM?;E:?©G?-Ý9?^R9$Å9cq»>ü*G:QÜ3:½
?´2=]7]7hm;
tp?êà>ê×?ïè¨?D(?}?îU²9ÌóR9kX?Ö¡½:vS:Á]3?[=77hm;? -?VFI?~èù>¯¢>1 D?À®79ÉÓ®9Ã{>[(à9áÞ¾9R?0_=ÿ²7ÿ²7hm;
å?*B´>cjB?
D>'¶>_,?×=5¹Iãw97,»¾a
!9+ýi90°>¶=òÝ7òÝ7hm;xã>Û¸>Ù8?«>hz>?/?®>¸¯8p9g4Ë½î9êVÕ9O«½>!=å7å7hm;?Z?­>,e?¾CN?Ù>Çr?;91ôª9ZË>-I:ì:UÅ2?\°=Ø37Ø37hm;é[ý> ¨ª>Ã>?ÎÂÁ>ïÕ>?ï3?=ëÀ7AoZ9£b=Ð§9Pj9l?f²=Ë^7Ë^7hm;*?¦Þ>íD?êB?_Ý>p3?´¸¤m9íÂ½Àù:ØúÖ:F?éÖ=¾7¾7hm;äÃè>N>§«B?ã´>Dñ>dõ/?àXË4NÀ#9~ó:´H:V:Äh
?æï=±´7±´7hm;O:Ù=ð=¹+1?Vµ=ý}g=="?¹¿y¡8þP¿lv8
?92%>êù=¤ß7¤ß7hm;Ûól?p?on??Mi?mÂ>á8?Q¥·~/9a®q½¢w9ø¨9#¼>_=
7
7hm;T®W?;Ô?×O?DÌ>¬>;B?ë·¥9ôùh½/]8A9\èÂ=õ=5757hm; ±?$"?ßi£?ðtr?·ìÎ>Äú?Ã:n8v¶79éû%>¸1:Ê0ø9Z®6?î=~`7~`7hm;`|?9¹>buÊ?Á?j>
?÷~°8sÙÏ8bÙ>ý7ô90:Rð>Á-=q7q7hm;H§"?9æÂ>%¥U?ñÜì>+Ë>+#E?±xÅ¸tô9f±¼¾$Þ.:©)%:u?DK=d¶7d¶7hm;¼v_?Ð¢?æ[^?Î]>äS>ÃYe?=Ý\¸¦ 90¾]tt9Yc¶9ê«>³]=Wá7Wá7hm;ø]t?\Öñ>ÅV?ÁG?ü.å>
!_?f7äÀ¢9Öö<=ë9<!p9ò£z?2x=J7J7hm;â9ä>µ÷>ÎéJ?¬È>G>;Ä6?\¿£8k9%>>í9£|Â9hÎ>¾==77=77hm;8=8qÍ<b{-?~Y§=é=Ç?Hßç·´ee9a½4;Ë¾	;9N'?-=0b70b7hm;ßä<þä¦</?\¬ò;$þ;id?(_å¸þW}9ÒÆg¾A°9½Ã9{æ>*=$7$7hm;¿H?Õ®ö>X-P?««t?­M#?çÆ??×3¸BzI9Ûã½º½ì9¨nÂ9cÚ?¬1=¸7¸7hm;¸È?þ¢>Òäk??x
?·r? ~Å9GY9¾Sh?Ã9¹½£9.ÍÞ>Fd=
ã7
ã7hm;5i2?_Üã>qH?Ç¢Ð>Åj>ï;?ª
¸¼åR9³ý)¾É<*9j½9Bf>=ý
 7ý
 7hm;Q2¨>E\]>KB?G§æ>àX¡>iû6?+¹²÷F9%Ü¾«¿|9©19]6?;³=ð8 7ð8 7hm;ð¬?,Ã>E³A?ö
<>ÐÚ>´+1?Vö¹À>9â¦Ò¾bªg7ã689ø =ØÌ=ãc 7ãc 7hm;b	?³>FwD?Uù>r{±>pÑ3?u9·¸Tù8q4¿w÷;ð!;÷`W?.=Ö 7Ö 7hm;O?¸j¼>¢ C?²0Ô>¶Ð>*ÿ8?åîÂ8æWQ9Ó`n>â9:àØâ9º_Q?y!=É¹ 7É¹ 7hm; ß>¼p~>>~`?àe?v}
?[õO?ïÐ9J9I>?JÉ:¹ÿ:|6?tL=¼ä 7¼ä 7hm;J`#?£°>þ?]kÁ?Ç]U?@h?´v¢9ß+¦9¼Iú>¼:Ê;1;ù:?ÒO=°!7°!7hm;KÑ<;z<âª0?Äaâ;;J?Qmb¹Vq09ÑB$¿D7[§9Û><ow=£:!7£:!7hm;í>ÊÀ>ñR?Mú?èÄ¶>ãCH?x}8_'µ9³=$¾:©^9'O{?Ð=e!7e!7hm;Ê%?
Gµ>Ô	T?¥l>Ò >Ô¨<?1<¸õÔ9·y½©99:R
?=!7!7hm;+Å>ÝS>å²=?æg>c>)>?#/?~G8Ða79«iÉ=ó4Õ9Ã¢9Î«'?ÿµ=|»!7|»!7hm;ÔÜ>Pê>×ÏP?)ù
?ê»>ÕiA?£Ë9Ì¾9l0?Ì¨::ák7:uB?ªr=oæ!7oæ!7hm;ã=ô>£"¢>òÑ@?z>h¬7>¯:.?j¶¸ÕîG9¸½R+L9u9ÌÅ>	=b"7b"7hm;\·>²B>P?I/?ë>ñy>?V=Å¢<%_?Èí9.Eâ9K?Vå=U<"7U<"7hm;M ¡=©X=ù>?
`ä>i7¦>Þ/?ð%¹:ê:%?;w¯<ÕRf<ÒC?=Hg"7Hg"7hm;Î2?Ü+>.?×??
e?^m¹7òÛ¤9.ø=@¦
<äõy;Ûÿ?.=<"7<"7hm;[?}6Á>µ<?ì>8>ëA?Ç2Ç¸Am9µ¾íÖø909³`?Ú®=/½"7/½"7hm;Ò)=:)õ<M1?ö<óãØ;Ûz ?Hçc¹Y9í^¿X8øsV9ì%%>¹="è"7"è"7hm;ôâ>->£GY?Ëb?Ñ¨>ß'E?07xÇl9ïP=:Z:yô?¨ç=#7#7hm;Iïs>}E>F?m¿Ë>a´>45.?$ur8^ê39É~,>Ðvá:3:©I?ì=>#7>#7hm;[%z?µw?¢P?Cñ#?Ö>BC?®¹³8Ï9Ró>¾¡õ:®3h:7g?ï=ûh#7ûh#7hm;!Á?ö.ù>Þà?Ó1"?Ø>F¶?W9Åà²9æC>}ã:½:ý
?)=î#7î#7hm;t?ÚÀ>
@?%Ë>þn>
6?ÆQÇ8e9Î¨>Å:äEd:;Ý#?ïP=á¾#7á¾#7hm;]!=±Få< r4?Þ'ö;Ðú;ÎR?§hµ¸ÚQD9dl¾Â9¤9l¹?
[=Õé#7Õé#7hm;Óñ>_à>1T?u±>$OZ>¿7?f®8¶ò¤9ÈãÛ=Èr9É´9å«>c=È$7È$7hm;yÍ¸<!<¢[0?;$¸w;?Î%¹Rma8UK¼¿|3¤9/3T9F?P¯=»?$7»?$7hm;ÊÊ¹>èÁt>SB?(î>÷)[>yy8?AO9åÔ\9*>×UÆ9¹9Ó?óÎ=®j$7®j$7hm;í!=àrì<3S.?áª;ë;Ò *?¬ÿ¹fE9¨s+¿I]9Þ­Y9Ð2?\â=¡$7¡$7hm;]*¦>(T>ÈH?¶¡>Êe>Mö3?ÀÁP8ºÌ®8Ý>Õv:ðK:
º*?%ü=À$7À$7hm;u?$»>=F>?M>·s7>!2?2´)¹]'9]¿\g9Æ~9yè>P=ë$7ë$7hm;9]	?Tö¥>
ãS?2;¯>"b>F?Qw81§
9 >í]a:ÄÔ0:"#?LÐ=z%7z%7hm;sW=W Ê<%?Ö;J®;`h?¤^.¹t?9Tóè¾^ë´¾v9ê{VºCê=mA%7mA%7hm;ÄÑJ?ª?]®F?¯Ü¬>±k>]Á;?ë!8ôîÌ9[#I==Î9lË½9
G?Èî=al%7al%7hm;m
?6í´>ëfC?}¢>Àò`> ë8?­¸p90/q¾²mY9Üåì9ñõj>Ý=T%7T%7hm;
~
?y>G
r??~Å >0ÂT?He ¶_¬9Jî»H.]:òká9/{?õM=GÂ%7GÂ%7hm;Ý{]?)é>>s?b]Ð?Ùq?>]?äÎ9n³9?{7V:e©ì9¸g?=:í%7:í%7hm;oè?·>ÑC?µL?hÏü>±N?WS9Á;È9Võ>©iÊ;w;áHQ?Ö=-&7-&7hm;õ
?·R·>eB?§þ>mä°>D8?Xø8Þg9ÿ¯=·Dý9 :'hÐ>= C&7 C&7hm;_%?­aÒ>ë:I?Ïó®>õ}>Á[0?âb|¸Þc8Ç´Ù¾z99ùDú>^P=n&7n&7hm;Ú?µÔ>"Û>?J£>¯WY>B/?H¹ßl9´e¾w¦9~^:9d?c=&7&7hm;Ò>Ê3Ò=ð-?Zý<ÊAø;êº?Àp,¹z¾8hÂg¿çD¹Ë9WR¿·=úÃ&7úÃ&7hm;cNí>
¥>Áp7?D>=úK>Ã[+?RN7Ü@9r 	=:9©Vá8AaS?Ë=íî&7íî&7hm;IÔ?É°>ÐiZ?ÌLc?P?+A?\É¶LM9¹»Ü&09gl¯9
>¨=à'7à'7hm;&?+íÚ>­ÊB?">W/>È4B?V$ê¸»]9G¾è£9½Þ9Ùö»>¬¸=ÓD'7ÓD'7hm;¦R/?ìÅæ>ú|B?9?mÜ>þÁ7?O8ÂÀ9±=z
,:7Æ :Lø?ÚÍ=Æo'7Æo'7hm;8Ì"?Æ>~mR?Og?
j?²´C?ú2i9L9V¼>n4e:0Ó:ù??=¹'7¹'7hm;ªá>;¸>Â¨E?!wø>)«>±Ï9?¶Ó¸÷g9ù%¾©:ÛÊè9ÂH?3
=¬Å'7¬Å'7hm;²ô?f¼ >ybM?÷(î>K§>¤6?Qì_¸Ô$9Õ%.¾k S:=:59?E<=ð'7ð'7hm;N>ÁÃÍ=8A?-Ñÿ>ónµ>)z4?ì:x:K¦?ö·;Üø`;Q_P?\=(7(7hm;¿?G©> üI?ùd?õj³>ò8?{b¼¸U¥9Í8¾sl°9ôÙÐ9j@Ø>=F(7F(7hm;èñý=ä£¼=ÙO,?Ó´<#<<"?òØ!¹´F>9iÀÙ¾É#¹L;8 
¿LË=yq(7yq(7hm;½%?XØ>hÁC?
c9?7ù>2!>?É9âp94¨>#¿í9Ek9²X?"Î=l(7l(7hm;æ ?8òÈ>4øK?ó?ëÏ>!ðD?Mme9RÚÂ9C¶>4A(;û´:,n?}Ü=_Ç(7_Ç(7hm;åf?W 
?cT?¼%æ>ûn>ÕAA?rÆQ¸pà,9ðQ¾a~L:"$:ì*?¿ç=Rò(7Rò(7hm;óÙÌ>/Ú>åC?ÐU>n6R>Þ»:?ÄÍ¸5Óö8jÕ¾È(:~Ê9U?Nü=E)7E)7hm;çý=9»=G-?è=p*´=ë5%?X÷#:5:»é?Ná°;ìÐ;nÂ/?Ý=8H)78H)7hm;a/ï?¡?ðûM?v??]#?¦÷g?T:9÷æÑ?)ç0;Ûç¾:9m?¹=+s)7+s)7hm;jW>ÙÝ>QrL?[h?Uð?ÌTA?xg=Ér=jû[?m_:fý-:^$?$=)7)7hm;Ñ<5K<9+?VÅ,;ù?;}^?ä¶g8¢y9Õí=L	9-ÐH9f®®>O&=É)7É)7hm;p¦?¬Bµ>kÔ[?ZÍæ>¯¦>½F?£6Ï¸
9_T»¾Eÿ7ú»v9=}B=ô)7ô)7hm;°è>éÞ>7»F?®j§>â)o>Í33?¹Ãq¸jÅî8Í¾+Ñ:î*:¦dW?,D=ø*7ø*7hm;á­=;Ë<ºØ3?à;'kX;6ì.?Là[¹·9¦_O¿E>9Ô¿}9\q?K=ëI*7ëI*7hm;¤î?!5>X»Ö?_2?P>3®©? .Ý<~<ûèM?.-<D×;kóM?=L=Þt*7Þt*7hm;b?g>·?dÅ+?é>¿t£?/jÏ<ê<^@?p<6ùÒ;%?he=Ñ*7Ñ*7hm;csä=lß¡=l¥4?½f?Ð8M?^¥,?»©i9ª¬9y¾ß>£»9¤Ø90ºÝ>©w=ÄÊ*7ÄÊ*7hm;E=~j<¬»£?oT<jù;	Z?<¡¹ËÕ÷8ò¦¿=¯·L^×8Yö½ux=·õ*7·õ*7hm;ÑëV=õØÏ<1[?(v<º<8[?0:¹ð+9töl¿Q²î8"9+é»>Ê=« +7« +7hm;Ñn?Ym³>Ñb?Ý@?F?7?WÃ8,9gñ>XÕ:õ·9:<;?ñ=K+7K+7hm;xµæ>á>¶K?×Ñ>¬,>Ð:?1|â¸)9(N¾ÌÓ»<t<«E?ªò=v+7v+7hm;åpà>I¦>´ø??	C¯>Î|>>§1?Éý¹£Ðk9ýW©¾ê5;lÃ:¦vC?Û=¡+7¡+7hm;u´?Láª>÷Ð@?Eþ¥>¤j>å5? %µlN)9` o»ê59-V94ZØ>Ãb=wÌ+7wÌ+7hm;[¤+?±>Ä?Ô	?Mø?J¼?ë¿æ:Ë":-nµ?
·:PI:$i?\d=j÷+7j÷+7hm;g#>GfÔ=òD?|lÛ>->>M6?Ï
=Äz2=³WT?®¢]<@<ËÉR?~=]",7]",7hm;<¶>¹s>Þ@??ÓÏ>©n>/
*?pñÜ7ñ579\=kÀa9Fñ^9ä?½Â=PM,7PM,7hm;\rÐ>½(>*ýL?¢é>
E>¦g4?sù¸ø
l8E¿ÃRÁ9«9vô?UÄ=Cx,7Cx,7hm;º4?Is>Ïm?[R·>D[>Í°U?èð6üYs9º;f9¸!h9y,©>tû=7£,77£,7hm;¶ç«?I ?G?¡àW?÷lÜ>Á·z?@~¶8¾Ì9"æ>G:à@:RÅL?É=*Î,7*Î,7hm;	Ì>ÅÀ>ûa@?¾>y4c>æ»1?8!8l$¢8«~>Áè":éç:#ç?Ð,=ù,7ù,7hm;?÷ÐÑ>Q@?sjì>±¨>3?áa7àë"9òv1=Q9,ßº9±>0=$-7$-7hm;*n?Å>YM?4	P??aJ?LÎ8Ø]49EI>!%6:o	:r¤)?×N=O-7O-7hm;Ocõ>¥>\ÄM?!V?ªK¯>qÍ??&IÈ8 ô²9B>
:ò:Õî?æ=öy-7öy-7hm;ß±?Eó¯>nE??P>OÂG>N2?¨ð¶&C_9éâ¼A¦*:§â9á¾@??'=é¤-7é¤-7hm;Éi3?aNÇ>Êrf?ÉÔ>s>3z_?!\8è^ä8rÃv>3;:ª(9u?gD=ÜÏ-7ÜÏ-7hm;MHú>;¤>qC?Ç!?Õ>TuA?¹Ö¸49û³Õ¾&x:«º2:q9?:K=Ðú-7Ðú-7hm;¯þµ>Tl>Ô$E?¦P>?9P>VÒ(?¹ö9Î±}¾p5:j¡Ì9ic?ÏP=Ã%.7Ã%.7hm;5¯Ð>¾´>8?OîÚ>ôÑ>Z1?j88SÌ9×M§=y@:<Æ:»T!?ã³=¶P.7¶P.7hm;vâ>â>÷ó9?±>Ék>a-?¬l7×~!9Õ×Y=@Ä«:GhF:J ]?¬Æ=©{.7©{.7hm;|·>ì»q>°PB?ì)>ÿ?>gý1?öZ1¹ÑØ85º¿·,:T5:VÖó>z=¦.7¦.7hm;ýLÔ<ø»<#~.?ÐÍ;õ;ûG?Þë#¹ø9:¿ÉÈÄ8QÛÊ89Vø>=Ñ.7Ñ.7hm;+¯>°É5>ó;w?ð$@ï0?àn?%J):Ô:´ê!?jþj:h@:¡?q =ü.7ü.7hm;xDb?Ö9?1N?%1?ýÍ>ø\?új¸£¸O9Î`9¾sò9Nf9Ní?sQ=u'/7u'/7hm;´$?1Çß>@§;?wÕ>=>¹'1?D,5¹6S9g¾o»9÷Ì91»>Y=hR/7hR/7hm;"ýH?Èø>
O?|óþ>4ª>òG??UÔ9¥.9\oÖ>Èà¦9Kk9ßT5?)u=\}/7\}/7hm;°	4?]ó>|b=?Ïß>Ým >×2?õl7yu9O=Åç:«t:iZK?n=O¨/7O¨/7hm;ó«Í>­*>VA?¾Ä»>F8>Æ5?&§î6:+9²<(ï­99[?r¢=BÓ/7BÓ/7hm;òýº<@R<*?)Åç;Ö&;C;?ËÓ5¹ M9Éeµ¾þG¸ÇÇ8MÇ©¾pì=5þ/75þ/7hm;
<Æ>.¹>ÎB?¢£>aû]>%¶<? Õ±¸
Õ9·Õ½©OI9b92%¯>æ =()07()07hm;È?þZÂ>°Ç=?ãÁ>¢>:V8?·\9¤Ç	½º«:gúÂ9G1.?0j=T07T07hm;I×>(>tÜ;?xj>úTP>+*?(Jí·©ù9HÊ½ö$á:K:é4?Í­=0707hm;îMê>Y>´NB?°6È>)ù>å>3?B÷9þ9Ñ×>i9¡9r§æ>ãÔ=ª07ª07hm;%>EJ>é×??Á#ç>°¤>E4?:¢·~Ý9äø¼Ý_:ÕÝ9È5?Óá=ôÔ07ôÔ07hm;`,?2ÿÏ>útT?R?Ì¶¸>4UP?j9Wh9-{>`Bî8ïF9M>K=èÿ07èÿ07hm;v¾\?Ô?Z?J@i?ìZ?Û½9¬è§9ýº?.XN:©Ù
:o2:?¥+=Û*17Û*17hm;Ü$>ÇJ>Å¦G?®¤>ôUZ>5A?Æ ¥¸ P9ç7¾H®:!ÉV:å51?@=ÎU17ÎU17hm;,Ô?Å!>	?Ñ"?KÞ±>ÒVj?ôjª8d-¢9þ>¾­º9j¾9×û>H=Á17Á17hm;E{>%v*>G®<?õs?mlÒ>øV>?oj8Ý­q9QSø=¼$::±è?MQ=´«17´«17hm;?5r¤>qÔS?Ã>]i/>da=?ïzæ¸¼Y89z ¾ðè±9öï96?<i=§Ö17§Ö17hm;Wã?¸|Â>zF?>E~Y>Z 3?ô¶¶ÿ!9c'¼´ð«9óÂ9zMâ>^Í=2727hm;¨?V±>¤Q>?\bÌ>>$À:?jo°¸ÛÔ°9%mÿ½WYÁ9Ú9'%?]=,27,27hm;Õ¸;?Áý> b=?Væ>æ;>O1?>j¼¸k:9¨c¾9µ9ø_9±SP?
=W27W27hm;%â>Ë\>P?Ø?É½>5g8?è9[iJ9,aÅ>£Â:ó»:Oeê>+B=t27t27hm;W½>û>¶ó7?FÍ¢>ðu>(Ã)?º]í··9²7c½A:p¡Ð9ÙH"?q=g­27g­27hm;àô<÷°ª<£f7?`¹;ð+;«1?p¤¹HOc9ï¢¾ÁÜË8úÓ9§²¶>Zz=ZØ27ZØ27hm;G_?^j	?÷?@µ1?¦ö©>Õ?ã£9èRº9ºF>®:ïN:)òW?jÚ=M37M37hm;e¢,?Rºà>M¨D?	U#?.ì>ï	1?è`>9[¤®9£>Ën¾9õ59÷?[=@.37@.37hm;d{É>¶
>OÖG?§>~d>© <?Æ0¹=í8ÚÀ>¿(£:?é:Zm?º>=3Y373Y37hm;îf?¯Ó>¹<?áLÑ>«Ü>uÄ2?À£*¹¨X[9}'Ç¾-c:ÔÄ:xé[?b=&37&37hm;ÏD³>ÑÍm>cü@?àQé>M¬>-?$b8ìõª9{:É=ù7Ê;m´v;uÖQ?Ïl=¯37¯37hm;@?MBµ>>?É>òW>b:?æ 
¸v§O9Iª½[g®9:Ê9'fÜ>=
Ú37
Ú37hm;Õ'?O$Ñ>L?Nkð>W«¥>æÀ9?¢òO8ª 9ñµÅ=É?:Ô(:??i­=4747hm;nIø>é¨>½&<?È%ô>^:±>âT0?iÒ¸û?9®ç¶¾ÄÁ9*RH9IÃv?ü¶=ó/47ó/47hm;#ÈÔ<¨Þ<FÝ/?wH=@ÓÐ<ú¶?j¸9ø½0; M;.à$?Zº=æZ47æZ47hm;!Õ>Jë>ý<?ªÀ>UØ>	1?ûa¹J°9)o¾Óâ:bÊ«:x(?µÁ=Ù47Ù47hm;¦ê>>\úG?VÜë>lË§>`ì3?&»¸À»9¯36¾Qù9ÔÛ9êó>(=Ì°47Ì°47hm;®MÝ>÷x>¹B?>o>®H>ìQ/?DÕ[7×bz9Ãà<m_o9d9Ø»Ë>'D=¿Û47¿Û47hm;Á9?«Û>zX?(ÓÇ>üf>Çv]?®b¹zv9»²¾_k9¨Ñ{9y ?©L=²57²57hm;§\¬>àtW>ËËL?R?ÊÜ
?=?Ë
°8sÍ97_Û=²(:Øì9uW6?hÃ=¦157¦157hm;gÑ>>u÷J?È@>WZ>ö0?|ïd¶wÌM9ìc¼eæC:Lù9j*I?ûÚ=\57\57hm;Võ?Ïà>´a?àq?ã£>R?+§0;¬Bû:8ü3?w|f:cfÞ9j§?Áê=5757hm;°ÿx>÷/>J{I?ü¸>sZ>tµ4? º8r>92z>Á÷<Ë;k@?Î=²57²57hm;méø>Ò¬>ê¬8?þ>L_>°º(?|5Ï8Ð`x9BU>
¢:­%ú9pÔ?=rÝ57rÝ57hm;çÇ>äN>;C?ZÎG>s>ÜH2?&SÝ7Ü&39¶!=0{[74fH9)0=º5=e67e67hm;ßã?¸vg>â©?Aö]?g©>°¶§?n¶v¡©9È»©:i:.ñ?6=X367X367hm;U"?xe\>ü¼?¡ßZ?¢O©>0x¥?¡î9¾³9¿é^>2!:9Í9G¸¹?>=K^67K^67hm;G¸>aDu>@?_R>9w>)4?×n~¹/È8¯¢¿ÙA´9&99â¹%?³=>67>67hm;Ì!=Îç<â2?b¡Æ;î#M;Fàw?&<¹õB92+ø¾Ísì¸®v9[ÜK¾<Ç=2´672´67hm;Ì/?£Ô>¨¾S?Ù/@?t?oï=?¯É?8R9ã>> ";ô°:ðj?{ä=%ß67%ß67hm;EN?"?Ó>¾y?±)?]½>he?Þ³8ø9î£>VlÊ:ëGH:^?uì=
77
77hm;ð3?~À>ÀA?éü>x±>æÆ6?2/Þ8Ë69ü>¦;ã8ä:c?<=577577hm;¾7?ý
Ö>I[?z?N?z?:GG?$j9)ß9·d>µ:|£_:iÊO?D]=þ_77þ_77hm;Õ|­?*?N:?l?½?z^?á©809O]>ïï:NÜ²:
+?no=ñ77ñ77hm;Á1?Fèí>±E??-a>Ù^>¸6?6·.9äõ¼<B9`±9·ìá>µÃ=äµ77äµ77hm;_ b?Áí?>9Z?Ù?ÎX·>oÙH?UW9ÒÝ{80&Û?9æ9I;¯9E+(?Hâ=×à77×à77hm;	?{à°>;I?©(?|pë>¸c7?ZTj8f;93õO>bý3;<Ó:@Z?æ=Ê87Ê87hm;ËO	?2¡¤>9U?ÜÀ"?ÓlÖ>COB?î8Ã8ÂùB>Çk/:1Æú93?Ò=¾687¾687hm;»?)¸>[M?ºØ¸>r>Pá5?¯²Ñ8´þ¼8?X:D$:5Ç(?!=±a87±a87hm;®S½>Çm>`L?rNâ>Úò>p5?þµ9f9êJ>Ñ]C:o::v?;=¤87¤87hm;²7B>
=û=þåE?.XP>4>¸0?ì=Ö¼1=oðW?Î}(879s=Z=·87·87hm;ã÷Å>ÄZ>ydB?&I>c>»Q2?0Û|µiÏá8ºT»1K9.19´§?h=â87â87hm;¬@	?
±>2hF?Î¢é>!§>q2?Ð~Ò·¹ªU9;3|½Ì9Ü_¯9rù?¹=}
97}
97hm;[?LÐ¹>{ËC?Ê>$i>íÕ/?¸9@F9¸!Æ>ÂH«9CIÍ9$Õ>£=p897p897hm;O¢=ÒHU=ÈB?ü>ÕÁ¾=ÔB?º0:tº¨9[?â§¤;3N;ÑkL?¢=cc97cc97hm;ÛÂí>pf >¼=?ay>h6>#È.?/&8èb9¯%>i9ëa9Pëã>¢ü=W97W97hm;*âç>Õ>ä@=?)=>{W>F+?"ú·)9¡8c½
ñ9±ð9?å=J¹97J¹97hm;SÃ¹?Ú6/?Ê´?ºð4?J©>
?ªß9ðuN9gê/?ÁÊ-:@ÿ
:Ä
 ?C.==ä97=ä97hm;+a=I"=91?á>Ý<r^©<¥4'?]9¬o9êì>ò^ó;ßÇ¬;yK4?ß2=0:70:7hm;½àß=Õæ=ò*??6 1>Ãå>c0?«d=¸s%=ñO?Ú7<EÞõ;n??KW=#::7#::7hm;¼Ø=sÙé<´+?gæ;j ;Ö7?
2!¹ô£9ú÷¿Ë7®	90}¥=Ø}=e:7e:7hm;^?£Á>E?d>XS>$T0?NDê8ì[V93ã>ãg9¤ø9¨±ø>=	:7	:7hm;¯ÆÆ>°c>Xí;?Jpð>sd±>î}-?Âx»¸Ø9l8¾Y29P+9O:×>·=üº:7üº:7hm;ËU?¡
?¤)F?ºp?¡.Ä>C7?Ì
é8ó!,9EM­>½j¾81+³9.	>½Ò=ïå:7ïå:7hm;¼ß>9>0'P?Ù¬>ØñP>==?}4¸_kQ9^7¾È:
sn:%[W?ÃØ=ã;7ã;7hm;ñ	;?]é>¸eM?Â>
|>E?á²09h9î{>}¢:Q}6:ÇzB?Úæ=Ö;;7Ö;;7hm;«t?L/³>PA?c>o¥M>m2?ÎÇ\8ê9¼=J:ë:Ë?¨=Éf;7Éf;7hm;Ã£ð>½Â>rQS?Ñ9E?Ûý>¤G?ºQÇ¶û9k.¼ç:U±Ì9L=?q=¼;7¼;7hm;\eÆ<¾<Õv(?Iº=âå=ã# ?öW¸áç¢9ç¯Ô½s,;÷½é:pß<?í4=¯¼;7¯¼;7hm;%ù>Ú >òG?þ?Ç,Ç>ÑB?½¢¸'	9À;¾¨h9ÐÔ9=áÈ>ÀI=¢ç;7¢ç;7hm;Iç?w¹
?Bn?Í(C?	ß>
`?£¹Ö;9äÉ¶¾ù9oýg92&>é{=<7<7hm;ßÃ>µ0>¾ÎB?Ü>}V>¦4?jM·&¿9 à+½`\?9Ò¡"9l?ð==<7=<7hm;Í¼>ÇV>5¾`?Øß>ú§>Wx:?D·ù9÷¨: ë>J8¶9ÄBú=>§=|h<7|h<7hm;á#?qØÙ>¢¢??(?¡"Ê>1?ÍÚ8òï·9?C>÷Z:Xþü9Á?!?A¸=o<7o<7hm;v3?l_Ö>=OV?Ä?¦ÙÔ>áa??TQ9âË9Üj>~KX9Î9!èÂ>2Ì=b¾<7b¾<7hm;°?=¦=V/?3)<[è<YÓ ?é¸¸1p9¡¾7Z¹N»ø8k`¿=Ué<7Ué<7hm;^È6?Í®>BØ?|¹\?³êÒ>»ó?Õ 9 ôk9«0-?CÉ:Õ:];E?E/=H=7H=7hm; ç>,Ä>¹M?ï>'Ã¥>µ8?R\8ª
9ÐcÒ=ë~­:Ð:ó?ãk=;?=7;?=7hm;=0Ã<Û/?{ÿ;W;ô=	?Ü¸r³~8úÏ¿nT8DÎZ9q>9>[r=.j=7.j=7hm;5¤Û>7µ>;¢C?úæ>¯Ù£>Úp4?<É¸ðgD9X¾£Â[:C: XD?¸¸=!=7!=7hm;û_¡?X?F?% í?¿hB?ì?£Ø9(öñ9]£ä>éo;`ñÿ:Nw?w»=À=7À=7hm;ÖÃ6?%Cî>_D?2Ê>þË>ç1=?|>8êúF99}ô=Xr¹9Ãÿu9bü@?½=ë=7ë=7hm;®?~µ>«·Z?ã?©>¼ÉM?,9.><9êé>.ü¤:;£:3?bK=û>7û>7hm;"þ?¡w©>êcG?ìCü>ú©>æö=?³¢9ð`ç9¸F³>Í:òÔ9ë.?ðX=î@>7î@>7hm;e>?ÊÈå>äT?}ö-?ÎÜ>øéI?â©9ß«9PËW>éù:	]R:= )?f=ák>7ák>7hm;Ü>ThT>Ü&<?ÜF>Õµ>Sè0?vj¹+éb9OC¾zm:[:¡??zn=Ô>7Ô>7hm;&í<¦ ¨<Áz4?{5=Èñ=K*,?1oY9­¦Ñ9À>
"=ÍYÚ<ã
7?=ÇÁ>7ÇÁ>7hm;.å¥>&©g>,S7?2\??¯?¦â3?ýB<ãÉð;ÕßN?äÏ9hþZ9sõ-?=ºì>7ºì>7hm;ÑÂ>Wü~>ïRC?­Q>Zm>ÑÑ4?B=D¸îA)9 g¾à8!Ò8á?ÿ=­?7­?7hm;ÎL?ªð>öÚY?2Ü?P²>N=?:L¡9àÑ"9\}?=¼9¢£9»L?B½= B?7 B?7hm;t£¢>%5>ée?m³?*O?$¹]?1/9ç7¤9ÚÄ`>ñ2:-Ò9d5?­Å=m?7m?7hm;oJA?¾êñ>L?\Æ>¹>/0B?)8ç*°9¹©Û=Î-k:Î7:¿Æ#?ë=?7?7hm;k7">£@Ù=ï%??Êt>Ãk>îø*?n/P¸aK¹9Ð½n~9dõ9OÆ>ð=zÃ?7zÃ?7hm;_¤?OÑ¢>³S?k>æÞ?>vB?Ü|2¸øÇ59©\û½0w9^`9Ú¢Ë>+=mî?7mî?7hm;Î¯Õ>ô·>Îê7?MÃ¹>>ø6)?¯¸àj9*ãi½c9GM9F»>1=`@7`@7hm;6{?º^¨>EdF?>-©U>ô'6?Üý¬8Í¥9¾>¤«}:ó1*:­Ç>?þ=SD@7SD@7hm;¯>¦`n>üö;?&w>7>5,?]yÝ¸Ê.8/¢¿y;g~G;¥<?ÈÌ=Fo@7Fo@7hm;«0Ô>]
>Ô,F?6Å
?°Ë>Å-2?ÔÓ¸øÈ9ÛîT¾ÒN©9Pà9/9Á>ÕØ=9@79@7hm;§S?·?¼¦8?0pÇ>Á>:]5?Ý	¹¤/Z9MÂ¡¾ºgF:0zã9ZH_?ü=-Å@7-Å@7hm;Ôbÿ>RM«>@Ô>?>Nyg>Ê¤,?M¿Á¸ï9zL,¾úG:ªQõ9ÿ ?= ð@7 ð@7hm;49?·Â¶>TÏ7?
Ï>X>¡h&?Ã¹Nð8?c¿,19Üj_9e}Ë>1=A7A7hm;GýB>qí	>kô4?
½==!.&?T­ò¸Ø9}¶Â¾ÂÜÇ;Eh;ü».?*U=FA7FA7hm;e[R=a=.,?<q;¿sG;Û$?àWY¹N=9!Ï¯¾l97´o9£Ï>=Y=ùpA7ùpA7hm;ý>7]£>¹µF?Ó-¢>º·_>Ò9?§8·Ó29¡Ç½>Ý³:n;:ªu?£Ý=ìA7ìA7hm;wH?`>å¡n?è&$?"Ö>ößC?l¤¸ÅQ9Ö$¾¼=g;ôiû:uk?é=ßÆA7ßÆA7hm;cQ³?oP?`°?[c?ªÛ>V{?Äk9°a£9Úµ¸>Þ
8:|~:j¤?RL=ÒñA7ÒñA7hm;?<sÊ>èG?×µÂ>Æ>\F9?1%H¹û\9Eè¾Ðé	:ÞWÓ9ì
'?o=ÅB7ÅB7hm;î)´?6??ª?:?ï>Ã?}r9èÝ9oª>z:#ñ:¥Ìk?`{=¹GB7¹GB7hm;~?àb>Z?ÿd¾>ùçm>ùßL?­¸9ã9c½P:¡&:ÁA ?¿=¬rB7¬rB7hm;{ªi?ô?"'J?º­E??ÇM;?´à¸§Oe9¤Ûz¾%á9OÙ9?Á¹>
=B7B7hm;éÝ>/×>âH?¸g?iîÕ>`6?ÜHÛ8ÈÂ9¶°¯>àð9:ëî>ß=ÈB7ÈB7hm;Xu?Æ\Í>ñÆF?­ßÉ>ìþ>´4?8¾¹U^9­êó¾ªP9áHS9Æü>~ =óB7óB7hm;O'?ÄñÃ>d N?>¤?°È¼>ºï7?Wñ7¨ó¿9mï =j¦A9V¨9?>2¦ =xC7xC7hm;Ñô<Î
²<]Î/?fêG=º&=Ö­?jB¨¸±¤ì8Ä¶¾Ö#¹OZ9p£¾Øº =kIC7kIC7hm;}>->äB?%G?ûO?äw3?C!´¸<=£9>
¾¾ô4;Ö;°/?½¡=^tC7^tC7hm;2>î1E>ÖüB?1»>ôòX>À/?s&õ¸û%9y½¾Ï>U:§C:]>?_¡=RC7RC7hm;¾&O?`ê?ÖL?1?Vð>=?g.±8:Kª9G->£J
9Ho9æ)>}'¡=EÊC7EÊC7hm;{Æ>Ò>§];?qü>ä«@>øµ,?7¹jÊ8g¿©µ7:n
:\*?¯F¡=8õC78õC7hm;|Vð>¡>Kù>?­¿>øYO>Ói6?Ún8¤gü8øwq>¾¡*:Õ:I"?Úm¡=+ D7+ D7hm;Z?½>¿A?1B>Ö]>2?à	O6åâ8è¶<×z]7_À9Sß¿<f¡=KD7KD7hm;BdÅ>>ù@?¼Ë>Úd>Y85?Jqå8çÚ}9ag>ág9"»®9Þæ>`¡=vD7vD7hm;ª=>lÎ0>)H?Ç³>»1D>­3?ÞÂ¸¢~9Ñ!½'¡:w:ÞÇ?9¡=¡D7¡D7hm;E¼¹>ÉKo>\³F?D@O>@*>¿}/?$÷¸Oò8Q¾
T9þî9©>«¢¡=÷ËD7÷ËD7hm;­'³<¤[<(¾%?ä÷>=Â=?sòq9îÙÑ9·>G¤¤:ð
:ôN?ã²¡=êöD7êöD7hm;}Ü?r­¹>qN?tÕ­>ßn>'L:?¸?Æ¸¶T9ªn¾1Ø8ÎC9e>\ñ¡=Þ!E7Þ!E7hm;¯?à§>væ\?ÃWg>Ð>»B?¾¹)¨8r*uÀlëg9Ä(9ã±E?z¢=ÑLE7ÑLE7hm;µ$?}Òî>º?Ê?¨ßû>TÈ?÷G9Ü°9JÚ>QÒ¥:
C:Ù Y?X¢=ÄwE7ÄwE7hm;?Z?õ
á>´H?©âf?xõý>·½h?Cu9 a¨9uqº>A
:6=:úUS?¶¡¢=·¢E7·¢E7hm;vÓ>}Ñ=Àú@>Ýq>¸æI>áU?Vx6§9
<|þ9²! 9µgá>¢¢=ªÍE7ªÍE7hm;}îì>úG>il?òS>°ÙK>6?399Ó¯9Û?ûip9«ùY91-
?'©¢=øE7øE7hm;*>v?/þ?4Ën?ñò5?vä>ÀJL?¾Í9$X}9*m?0ã9OÐ9Õ4J?<´¢=#F7#F7hm;!Ä?5¦>_`?Vñ>+>úcq?|ªË6¡G$9$°<ÙJH9l(9¤8?µ¢=NF7NF7hm;?/?#Ûb??ëì>g÷o?äq79}Y9ÝZ>Îw:
:þWY?ê¼¢=vyF7vyF7hm;ÇÃV?lÅè>Y2l?ï+y?ê?¦áM?d^9gy 99±>*ÂX:9:<.M?Å×¢=j¤F7j¤F7hm;¬ú'?òhØ>µF?á>r&U>ÜI=?§9Wó_9Ä³>üåý9¨:'à>£=]ÏF7]ÏF7hm;´)a?õ>Çj?æÂ!?Ë!±>Éi?º8(C9Éh=­r39cÄÄ9wi>Y £=PúF7PúF7hm;ÖK?K#µ>ù:?Ï>ÛúX>-£.?¹y9=
¿Vj¸ì&9öã3¾±+£=C%G7C%G7hm;2ø?&:©>C?2M®>éT|>âÕ0?¨2	¹½T9¥¾F®:ÂU:Ðy?­/£=6PG76PG7hm;?çî>÷ä>ß«A?5?SÑ>
4?ÈT¸o-9'x¾âa9©Ø9&ÿ>2£=){G7){G7hm;"ò#?©k¹>ÝYb?A?8.?¡??µ½9æÞ90Èà>æ;Ý;3f?P:£=¦G7¦G7hm;j-?Ñ×Ý>gH?yú>íc¦>¼®@?MÕ¸9S¾èp:ØÌ:hÿi?¤£=ÑG7ÑG7hm;]
?f­Å>l5F?É>={>_ü=?º¸)©09±5¾cÓ97X£9¥¼Q>Óà£=üG7üG7hm;É!?ËÙÌ>T;?hY«>0ìv>þ¥1?$8 9Ì>p,ý9Ä:±	ï>º¤=ö&H7ö&H7hm;è¥s?§?£¯o?	½C?Ú+Ê>·Úw??ÄD9cS9è¼>oH:òO:òcR?a8¤=éQH7éQH7hm;ØW=?~åÖ>a?Æ_?ÕK?xsQ?}ö]9KÚ9&>Dï:J:¡?X¤=Ü|H7Ü|H7hm;=:?¿%?gR?;-?×%ä>î`B?Çh½¸¶²£8²¿ôg:ù1:3GN?Û}¤=Ï§H7Ï§H7hm;`e&?UÇß>ßZ>?À>
.>,C?1}¸ÐM9M\¾~¯ì:7üf:¨(?¤=ÂÒH7ÂÒH7hm;Z½?S±¬>ñt_?×g?g >GîN?Ã%7Â9{=¬F:'ã:¼n(?#«¤=µýH7µýH7hm;Ç>ñc>hE?g>
,>È+?÷Ú¸>ØE9ª¾ú$ù8Xq9Ê">Ø¤=¨(I7¨(I7hm;g;¾>j2>ð=?`Ã£>g1n>0?`Î¹K æ8À ¿§T9Îw9LñË>¡ó¤=SI7SI7hm;Oï?»Ñ«>IUh?@¸¤?`Ï\?Y:o%Ò9<%>?|ÂÖ:ÂJ:x?ö¥=~I7~I7hm;:==JC_=nµ/?*=K=2'?$%ä·§»°8J<%¾òÊ9ß99k;?@L¥=©I7©I7hm;6êD?((ë>S^V?Úßa?Í?ùA?"92ã9Aq
?=:"Cí9	L?Ìk¥=uÔI7uÔI7hm;(ò>>ÙT?F»ù>%¢>£¢D?öÕ7²9R=n¯9*y9DÐ3?¦¥=hÿI7hÿI7hm;f7?Ó´-?«²g?^l?
ü>iÌo?&a8ñØC9
b>ï5¼:e:´4'?wÂ¥=[*J7[*J7hm;x©Þ>ÆJ>~L?£XË>ûx>:!@?ª»·ÓÏ9dZ0½%V;:¤@ç9cbO?Å¥=NUJ7NUJ7hm;æ?+ðº>øLG?@`ª>Do>ôo6?sØ8ÆùK9Ká>áý9=þ9t£ÿ>"È¥=AJ7AJ7hm;¸Ç°>k>[#@?
l>ë[>§C0?Ù+8ôÙ9MV¤=º9BÑ9¯ã>Ïâ¥=4«J74«J7hm;Æ?wÚ>h9;?>B2>hÐ;?ÒÊÇ·¸í9tb@½Ø9
þ9G?7è¥='ÖJ7'ÖJ7hm;Ì6s?S
?ºf?#¾>?mÒ>·
h?Â8øw9\=¤9f9u;?ãô¥=K7K7hm;§â>Ã¬>-µO?ª~>ChX>Q 9?Fõ8ÂX9¿Bf>t9ßP9,?¼ú¥=,K7,K7hm;%ï>«ú>´@?Díµ>Ä>íí.?YÍw8k9"ì>¤N9Ç19°Ç? ¦=WK7WK7hm;/%q?)3ó>WÖ}?%'?þ?5n?ìX9êèµ9¶>ø*:cC:\5*?Z¦=ôK7ôK7hm;C?Z®>¦W?Xa?ï?uùD?¬ó9c9õä>4É·:H¯;:¢®z?ht¦=ç¬K7ç¬K7hm;«	?Xj²>¨E?#§>Çc>þ±;?¹¸lÿ9ð\¾`í9õö9¦Nö>&¥¦=Ú×K7Ú×K7hm;¶!?2Ç>(ÔO?änÆ>Hàu>N?D´·0÷s9)=½ãÃ×9Ås9mW?çæ¦=ÍL7ÍL7hm;Å4Ä>Ö>îó??/×x>Î8>i¢,?Þ¹ä+7{ØpÀxÉ8!' 9©ú=ôò¦=À-L7À-L7hm;6?Ç>î³??ø?áÌ>µ2?òÔæ·uÕ8*k
¾J'g:é½:K?Û §=´XL7´XL7hm;É@m?v°
?÷Z?E?¦¿£>Â»Y?{Ü¹d¨9À7l¾Bx:z#+:®9? (§=§L7§L7hm;^Z?	Â>²¤K?dQá>ïB>·õ:?«T&¹ûZ9ÿrÂ¾t¨;%Úe;*Î;?*¥§=®L7®L7hm; ?>0?¯O@?ó>V«>96?bU8]»Ï9ËÌ6=·T;Lxµ:êmN?ý«§=ÙL7ÙL7hm;fý?[ì¬>§×G?:(?%sà> ??Ó<¸DéW9ç#¾Â:Ò{:¼)?Ó¨=M7M7hm;.?&ýÇ>ÃÕ^?û>B¬>J?Î8âÆö8IA>«JÅ9ºfP9\Zr?k$¨=s/M7s/M7hm;À·?{sÂ>ÅôP?·ã>ÃÜ>.5A?aå4¹²CÇ8Ñfh¿§:~fõ9Ë?u&¨=fZM7fZM7hm;7Ö:>×>ª9?+>»X>=Ë-?¥5¸¤á«9WE½429ð½û8®75?ë7¨=YM7YM7hm;û×?iÆ¡>õró?¸l?Ñ>T¢¤?"9ù¯½9Õ_¶>ß:îß9Oö¨?Í8¨=L°M7L°M7hm;xu½?´+?ÃH?ÖÜ?Ñ>¡?)Ë79V®90ñ>¡8:ïï9üi¢?P¼¨=@ÛM7@ÛM7hm;Úã2?sð>£u>?)
²>¿?y>¾ß6?rü0¹]õ9¿bª¾7Dº9«Ì9°ûè>®Æ¨=3N73N7hm;Ú>_>µB?^?:ù­>|Õ??¦J·Ð¤9
¼û?V:£0:Z?Ú¨=&1N7&1N7hm;¡Õ>(V>/xH?üÐ?Ò¹>Z8?ØyN8ûÄb96é=¼;â9Îë9áõ>>ð¨=\N7\N7hm;¤`??PD?¥´?0à>-4?a :nf(:
ÜÛ>zZ^:x!:&C0?©=N7N7hm;Â(>Éª9>ÌQ?¾Ì¬>Je>í@?d{÷¶÷ÓL9µ§¼n}9ÄS69¨ê1?Ê©=ÿ±N7ÿ±N7hm;
ò¸>¢ {>°<?e­>b\>Çû)?úß¸È59O¾8Å9DGw9¼,L?G©=òÜN7òÜN7hm;OÎë>¶?>Õ;J?_³R>Tv>$8?S}½¸TÔ9wx§¾#ýe9&Ë9ÿè>J©=åO7åO7hm;¹þè>ìA>ô@?¸ä¤> t>ê,?ÆÖÚ¸é\9~¾·C:!ù9^H?þf©=Ù2O7Ù2O7hm;­H?þõ>['P?"£H?"ó?$D?È¦7Û9ª°=S	+:Ï::·ì?Ki©=Ì]O7Ì]O7hm;±D?ÜÛ§>^%E?3o«>æ¸o>@7?Ñ9:R&:$3?l×+9ú¦49¯ó>n©=¿O7¿O7hm;4î¶=ð=-?¬:=>ðú<ba?ÖÂ]¹ÛF39;U¿·ì9·«9ä@?Lw©=²³O7²³O7hm;º?RÁ>©FB?:Þ¯>v>u6?'¸ÙGª9í­Û½Ø¾:A÷c:H)?L~©=¥ÞO7¥ÞO7hm;f0ð>«>ýB?B,?<÷>g&2?Lá7¬9fo@=¾w¯:Æ:¿-?£Ó©=	P7	P7hm;|ùÐ<åo<ù¡0?P8=cÿ=!?fT¸9{½oÆ;¼/;Ãc1?´â©=4P74P7hm;f²M>:9>MD/? ÿý=l?Í=g?üÜ5:ì:gp?öæ;/°;÷'?Fì©=~_P7~_P7hm;W*?÷±>öRv?m?,?u?z×&9R¡9É>Óo:µv:Y&?Wª=qP7qP7hm;ÙË>Hëv>×S?
>7zY>-7?N¥¸¾Æ8µ!Õ¾¨6ª8·}­9ç)û=Xª=eµP7eµP7hm;OçÉ>¡x>6ãO?	>Ã*>Z<@?ÍY,¹w9íb¨¾:Åx	:?qª=XàP7XàP7hm;ùUÏ>è[>ã½;?çÞ±>(­>ç,?>3Õ¸S 91WS¾ÇN:²l:ª9+?Nª=KQ7KQ7hm;,ha?nU?_?¤æ?ðb>ìGV?vü¸ .9àJL¾îNn:¹&:õ6?À¬ª=>6Q7>6Q7hm;RX%?ãÿØ>ÑC?49}?gÞ$?¬D?é­8íã9'>¨¬99\Q?Éª=1aQ71aQ7hm;·É?>I´>ß¶9?ý¼>>m`8?7l¸©'9TqD¾bA:':NM?ñËª=$Q7$Q7hm;§i?¬µ>F?±>ìs>2:?æq¢¸ªZe9AQ5¾â"^9NG9f©?«=·Q7·Q7hm;UD¦>zé_>>?Yñ³>
>,Ò-?ÿQ+¹ûu9ô²¾u)8;uÂ;¾],?Ô«=
âQ7
âQ7hm;¸E?°·ó>YO?àú>äG§>d÷??î'¸b,9®^¾ÂX:»:n*B?9.«=ýR7ýR7hm;äæ?ÀÁ>ÉÆB?ÎkÍ>Ê>é1?=ï¹n"'96Ð¾¸£Þ:ó¶:uØ5?Ìo«=ñ7R7ñ7R7hm;Þ>ºÔ>F?ôæ8>NC>Rñ2?`!¥¸¯ÓY9B¾PF8ßC 9þ=jÈ«=äbR7äbR7hm;aV'?ÕÏ>´N?«á>3!>J@?.!V¸"[99¸Þ¾íJ:,|:TI?uæ«=×R7×R7hm;å>_N>êä>?9c¬>d}>«).?Ñr¶ZÞj9±5¼Y8:-ËÝ9zÇT?é«=Ê¸R7Ê¸R7hm;?Ò>J©;?Ã>X*>¦6?(ã8¶p9@'>«Ï&:ÊíA:ç3Ü>ù«=½ãR7½ãR7hm;)X?Éx>T?ë?½3?Iü?tªÓ9¬·91?º:$æ\:0X?AM¬=°S7°S7hm;¬:A?æ?õ°??S÷þ>#â¶>as2?Á«×8§È9	>t8[9ã{©9¥>t¬=£9S7£9S7hm;­7ë>*¥>`v6?Ê¬>Ñ8>~,?Ûc¸ÒY9Uû#¾[×²9-Q×9Ú¡Ô>}¬=dS7dS7hm;éH.?qå>	uB?á%·>ex>+÷<?ó'¹4Z9p|¿_¯8:ÃÈ=:(ù>Ü©¬=S7S7hm;Êí<p¥<È7?\Ñ;5Q¬;­?Í¹9k¿N¹r9´¾·Ù¬=}ºS7}ºS7hm;¸0?^[³>e|?$V?vH§>\c?g¸{}9¾6¾6à½:»U:c?¸õ¬=påS7påS7hm;0pÿ>yjª>NÜ??Í[?¾Ø> ª7?¨Ñ&8h¤9dà=Iê9tì9He?Sú¬=cT7cT7hm;V!Õ>gy>¦Z?Rü>q>Ñ(a?#¹§z¸8EG¿É¥Ù9<\9,þ|?û¬=V;T7V;T7hm;Î­>DLP>ÀÁT?ä*>ª8>3L?ïÁx¸¨Ã8B½¢¾­8Æs²8â¡ã>ö­=IfT7IfT7hm;öZ?¶á>Æx?LïA?ËÕ>hõh?¶Tà8E9?ÚU>®Ð[:äµ*:¬Ñ$?{­=<T7<T7hm;â?¶#?»âL?»²è>î>òW?ç¹À¯.9âÅC¿SR!9Ôq9\Ã >(G­=/¼T7/¼T7hm;a?è$ý>:â?|ì??ÜG?6¬390KH9Ñ¤å>â÷;rØT;À*?éz­="çT7"çT7hm;{?¹Ç>ÿ>? >>sbX>s0?Õ-8­c9Cª£=¥;:®ÆL:KÞé>­=U7U7hm;ÓÐ"?%Û>ÌQ>?Ô(?Õ>ò.?hA8Sv9>:!99üÄÓ>÷­=	=U7	=U7hm;íù<¹<DX,?¤~ÿ;)u°;U9?Z¹Åy]9¿¯V	8øò9WG=Ùß­=ügU7ügU7hm;vPm>1>ÈÐ>?b0?¬{Ð>ok8?J.·>79RÈ©¼Q:p.Ò9#?Ì@®=ïU7ïU7hm; ?² ²>güO?é?G[¿>!0??»-9Lã83ÔC?rZ:Ö::H5ë>DN®=â½U7â½U7hm;óV9?u÷÷>X??/ñ#?òÿî>{/? Ý9k9áMp?ôº:	}:¶<?B®=ÕèU7ÕèU7hm;ØK	?Ty°>Ö*G?0h>c&>Ml2?Ì¹ST9È(¿²9ñ9>ê§>:Ç®=ÈV7ÈV7hm;/ø?ºº>|îF?»>[i>²6?Ñæ³¸/94.¾©*¦9{9Ì?ó®=»>V7»>V7hm;8Å>j>bk9?M>j;>6?>hÁ¸Ò9Í5<¾\.:Ó®O:
>?´¯=¯iV7¯iV7hm;v"ã>q=>
A?	ô>UÓ]>I6?X!o¹#ÜT9Ì¿¤U:Ã:n
?	¯=¢V7¢V7hm;þ?2?h?4¹?4«>Ä|Y?UÖã¸R¬9þU;¾Ê¹9®9ÿñ?:&¯=¿V7¿V7hm;;Åä?LF?Ù{?DÄ?rã4?îá?+¶£9Äl¢9?
¼:5]:äÍY?¼5¯=êV7êV7hm;#É
?g¿>¼¢=?ßÚ©>äq>ÏÂ3?U¤|·G¸è8õ½»Ì:=õ	:>Å
?§¯={W7{W7hm;§2Y?e
?sâH?rG:?ª¨?Vå7?P¹GÊº9è¢L¾¡Ó9È9~®?ÀÏ¯=n@W7n@W7hm;w>
!>®£K?ÇÜ>£X>EÀ4?Êµ¸(¡«9-êË½¼ :Ü¦Î9v¤5?Ñ¯=akW7akW7hm;Ø%? Ë>P?#³>Ö6>"8N?Ü¸¦.9ãhû½ZX\9<'9Í£Í>Ìô¯=TW7TW7hm;¶ºV?È?Z@?î?YÐ·>m:?/Â¸<`µ9<
	¾JÈ:_:6$?Üü¯=GÁW7GÁW7hm;Wª?À³>j:?L¸>5O>ÑK2?¤»(6eët9ß]°;8:\Y:\«&?E°=;ìW7;ìW7hm;O8?­>2úE?Á¸>æ¹{>ä;?û®¸ì97¾G*:¨9LE?]°=.X7.X7hm;·?Q+º>I¿I?Õîu>6Ë&>»<?tÔ8êü9·=¦×j9F6¬9 ®>n°=!BX7!BX7hm;Ny?®>ükA?ZêÀ>3>£á.?§8¨49òb>*Ô9²µ9À>xu°=mX7mX7hm;]?ó?%3K?b¦w?l¶-?{6?||x88^µ9V^¯=MçÁ9~39Ö4?ï°=X7X7hm;õ*n>Ç>Q?,Ñ;?Cö>>C?±¶09z5­9	>a»:¿Ã::5.?0"±=úÂX7úÂX7hm;Rí=^4Ê<[-?vül;g`G;:%?é¤¸Û;98»`¾é 8¹;	9Ëòï=S5±=ííX7ííX7hm;²xà>Ùá>âN?}ÖD?öE?³ç4?Éli=Ì
=ÈW?s<ßÐ1<ðR?¹>±=àY7àY7hm;¶Jÿ>Ô©>
7A?¾!­>^x>([2?ùK39Ù¨9|>*=:³:#âö>KV±=ÓCY7ÓCY7hm;`5?P1ì>0ÉD?"K?ÇÙ
?ìL7?ÙZ9¼$^90?û>æ¥:âÆ2:±Z?.^±=ÇnY7ÇnY7hm;`A=ñ½à<çJ,?ÀG=¸ü={Ñ ?{Z9ÊG9
á?/áP;Fä;òÈ4?±=ºY7ºY7hm;i
>ñþ*>d$Y?ã?HÓ½>:@?Wº,<
ÙÚ;÷J?­j³<bX<DT?Ü±=­ÄY7­ÄY7hm;ø>^¢>µçC?°?úv¼>à2?R8ã49¶×=¯­3:Ècý95?°±= ïY7 ïY7hm;×Õ?Ê¡>TPW?Ã>ãË>õZB?×n7â99ëÁê<ÑÄ9®E¼9ø¬?ºÕ±=Z7Z7hm;5z?_ø>0ò?ÙÆ6?ð¹>-¥{?aª8GÍ8Êí¬>^:Y:A®z?â±=EZ7EZ7hm;YÇ>Ó[>H'h?lâd?Î7?²¿<?²n9­9\§>
C9Qá9­9±><å±=ypZ7ypZ7hm;C<?ó.ù>É¸A?¾é;?êæú>0»??s ²8¢39ÆQ>×Ò»943¿9²zû>?è±=lZ7lZ7hm;1&?øÉ>æR?3Ñ?WÇ>5¿B?þÞ¸ìt9×i¾mß9k,
:û»Ê>ºê±=`ÆZ7`ÆZ7hm;CÁ?kE¢>~ÛO?JÂ>ÿL~>ìC?¤«Ü¸`ÉÞ8ý¾g9ÞU9K>#²=SñZ7SñZ7hm;kó>xç>Q!Z?[?ÿ?µX??ÿN¸¸ð\9ÚU¾6X©:ÃU|:ßÍ+?¹4²=F[7F[7hm;^Y>°þ>TB?Ç¬ï>úC¥>¡9?sc=ã$=ÍW?ëâ;Êg;8WW?~²=9G[79G[7hm;[?ÈC¶>IZI?©¬>Ïi>Ë=?ÙA8©mÝ8o/±>Cy%:°]ò9@È.?à²=,r[7,r[7hm;`$*?pì²>os?®?WñH?Ê??îÜC9ï>Í9Lt>yÈt:øÌ:ç¸f?²=[7[7hm;Ö6	?+¤>aU?ü?è·Â>²LA?Þ@8ø9j@>U9¾9=ÇB?¹¶²=È[7È[7hm;.j?¯Õ>Ó9?Èôú>ïR¶>Ü.0?Se7XV9Æ=úC9LÜÆ9I|>Jà²=ó[7ó[7hm;eY>JK>ñH?åc>Ú9E>=U2?êVÕ7ýMR9ÞØ=æ=9µ9¿>³=ø\7ø\7hm;MNù>YÆ>¹ÚL?)>ÞQ>©1?.É×¸93^9¾Mvq:Ê+1:¶r.?b³=ìH\7ìH\7hm;}N,?ß¤É>ÁZ?î`m?iP!?[<?g6-:Úþ9+þ-?pQ:D
:ªe=?jÃ³=ßs\7ßs\7hm;Q?IÓ¹>O?Æ·>àUV>f`<? hÃ6Ft!9@ë<£ç:Ïmg:¾?nÍ³=Ò\7Ò\7hm;hÐ½>_÷y>UeB?`h>E$>>5?¢Tm¸c1¤9¹½2:h9O9¬lÈ>aÏ³=ÅÉ\7ÅÉ\7hm;QJz>áW>÷K?µ>Ô4>nµ9?lgï8u9üW>­M:{ç9:e
?2´=¸ô\7¸ô\7hm;=?Ûå>×ÂS?^
?[¸>ú#@?|M¶N9?@¼þ@:,:®þ?78´=«]7«]7hm;º
À>ýÝ>¡Õ;?í >À<>ÿ/?èM9XÄy9Á>>:T¶:¾P?ÿ<´=J]7J]7hm;gàí>!;>§A?(?Íë>üö6?I9ÊûV9Vª>
Q:æ]:Cf$?U´=u]7u]7hm;z?ºh´>q+7?1b÷>¸Çº>)?,9y E9Ïñ¬>åÈ9.´Ç9m¹>a´= ]7 ]7hm;¾÷?¯?¾ÁN?ui?IñÏ>j@?Ó7ú§9ÊÞ =ÈJ:B:5?´=xË]7xË]7hm;gÑ?òã¾>ëH?`4?Ø²>ñ8?sÐ¸HrG9¨Ú¾n£:8?:m?¸´=kö]7kö]7hm;s>W#>J>?\F´>O>_X1?|U¹MmY9¿Íú¾&§æ9Éð99õ> ´=^!^7^!^7hm;"­?½¥´>û¯A?è¾~>í;>1C.?6¹ÌÊ¡7·lÀÝ#¹Q9ë¾(¹´=QL^7QL^7hm;íð?$¾>ÛA?FÁ°>$Ö>}/?±i8µZ8­ú>18
9ñô=ÊÃ´=Dw^7Dw^7hm;jÚO=7=`»0?åÉF=Çe=øv+?D¬;qª\;ÙG?Ø¾´9ÖÙ9OiÔ>×Jµ=7¢^77¢^7hm;/·?:µ>¼@?¤-Â>g>xJ7?W©¹íj9ò¶ª¾b#®9ÜPÊ9qXÜ>STµ=*Í^7*Í^7hm;»?ê»>7<J?:DÒ>B>mï1?.*¹Z'9­³¿ÞsÒ9Më9Áä>5\µ=ø^7ø^7hm; ¯&>á¯Ü=­[A?û7ù>±>14?88ý<<pP?©mr<
Û#<	a=?Ònµ=#_7#_7hm;É`??ð>L?b:?û><>?·h¹DI9¤¾aj&;.ã:Ý§;?zµ=N_7N_7hm;Fk=êï-='#-?.l;u4;ñâ'?­é¹ö09&©z¿þv¸ö9ÈÝY¾µ=÷x_7÷x_7hm;ü> mª>æD=?·,?ßÄ?¥
+?íª¸+Ã9§Â½êÛ:1:Á;?=µ=ê£_7ê£_7hm;ìS?Jý>5XV?ýv?O?u³G?þn?8eð8-L>59::]K:B/?9°µ=ÝÎ_7ÝÎ_7hm;>?uó>I3H?.8Ò>¢H>Ìñ7?±¹lò9îÁ¿T«
:C9aúr?Ùèµ=Ðù_7Ðù_7hm;Ø ;=)Å=½^+?çÔ;óB°;Ð?ì¸Y+x9µþs¾ü
ó8»9ÅtV>ë!¶=Ã$`7Ã$`7hm;ô?øXÇ>¶û8?²uK?2?úI?&X9¡¯9íÍ>v:Pî:<ñÏ>¶=¶O`7¶O`7hm;Ê[æ>
r>rúG?Jªg?e?©;?JÀ8?ñ}9ðØA>Ê:#×9yJ,?-¯¶=©z`7©z`7hm;º\ê>F|>·ºD?+1û>w ®>'8?¡=8ò99¹§Ò=þw:"(:ô´æ>^²¶=¥`7¥`7hm;º[?Îó?öH?þ±?Æ{°>HL?ceA7bÍ¡9Uþ<6/O:Oø:ÁA?+ä¶=Ð`7Ð`7hm;"Ù>·->q??L¨>BE>:Ý*?R¯ì6ïWC9Ô<»T;õë:u/$?à<·=û`7û`7hm;§]?ºí>Yén?¨A?³¢>9v?à»9pÖX9? ?1[:vã9_±v?kG·=v&a7v&a7hm;øÞ>é>ÃuP?É>M>ú5>?Ù5ü8 Á
;-é9Â9m?´Q·=iQa7iQa7hm;æBU?.	?
#G?×úÍ?~^?i^5?ÝÀ+9®9¶Ð{>´Ïß:J@:çg=?ñY·=\|a7\|a7hm;«?C)¡>SçM??òV¤>%Q?c 9l9X>@Ç9	´¾9ñ?zh·=O§a7O§a7hm;é.Â>Ì>`Ä9?Ô9ê> Cª>30?Æ>Ù6^4w9ù`<D\9d	Ð9B>¬·=BÒa7BÒa7hm;ÿ|(?Ä´Î>«P?³Ê>÷>§Ñ2?à.µ¿k9Ïïº·¡Æ8y9Ø,>6Î·=6ýa76ýa7hm;$³>y^>nN?!J?É³>û=?Dð¸sP9[BÂ¾mÞ9oô90C[?R¸=)(b7)(b7hm;Ïf!?£'Æ>P?·pû>Þ$¢>~F?@ê·ûÓ^9Ü¶½Ù×9ï1×9ºc?ß±¸=Sb7Sb7hm;ÿ)ä>>tUQ?uz??õÈ>s%=?Qr39'=9Gùò>Í¢:
\:Ñh=?ò¸=~b7~b7hm;>î>Ls>¨¦I?O`>å»>9=?Ô~Y¹Ýù¶8Û%¿;ôØ80±9¤·>;ø¸=©b7©b7hm;N´Ó>C>6Ô??ÿú>¸ã¹>0Õ,?Ü¸g¸ü499Á% ¾$929Añ>y¹=õÓb7õÓb7hm;·>]>æ´>;p2?Ì=ð=+?óþ¥=÷	S=X\I?wq=<©<*?g;¹=èþb7èþb7hm;É@?
2ü>rñB?êY
?TW¹>R=C?#g]¸s³9²9¾JLx:::ß*?ß¼¹=Û)c7Û)c7hm;F?µ>ËK?Um¡><ha>V7?ç\¸	ú½8v¾[Á96¸9É+ô>ø¹=ÎTc7ÎTc7hm;È"?ÚcÛ>äñ=?µ"¿>w8>Ëq:?kF¹p9F¡Ó¾6Y9df9Ê!?3º=Âc7Âc7hm;BHI=«ö=ö.?§U.;};cÕ?6¹s½8­<¿ê¬¸ÂÛ9ÓÚ¾³0º=µªc7µªc7hm;]C^??ïI<?ï?VÜ²>Õ<?mÃ¸ò¨=9£ò¾mþ:_­d:°d,?Fº=¨Õc7¨Õc7hm; ¥?zï>.¿§?+ç¹?Hì"?à
?8:f!Ç9}(?ÕÅ:ï¸:|L:?
º=d7d7hm;?GtÁ>lã??Î¦¤>T^i>~4?w¹T9ªó¾<e
;P©:¡Q?hº=+d7+d7hm;gFà>wá>Éü6?Ic¬>>)?©¹jÎ87¿Ç:$:l??¸º=Vd7Vd7hm;;?pÙ>9H\?­Zð>ê>þO?¾¾¹1Ô8ëR¿õ9J©À9J>hïº=td7td7hm;¸©ê>ÀÝ>ö=?yª>ém>öò6?.è¢<Kk<Øc1?TÆR;ß?;úÃ4?öº=g¬d7g¬d7hm;íl0?
Kà>]I?¸8?+ä>?ºN?{">899[à°={wÅ:ºc:Î*^?Q»=[×d7[×d7hm;³Q
?ö´>fëG?¹¹D?Eá?e@?Ùe|:¶=(:@?Cé`;Í$;ýD?+»=Ne7Ne7hm;ðs?ôÈ>vz@?bAT?2?;?¾9´´9©Æ> ´]:gò:½9?[»=A-e7A-e7hm;¨?Ðö?ßz?6ñW?@öì>£Ji?t4¸VJ¥9êÚÏ½Úñ	:k¥9rOy?3d»=4Xe74Xe7hm;øKÎ>¤>ÄòJ?ÍýÏ>ýÇ> )9?)X¸Z\9ÁÓ¯½Y9Ò9l¸î>¥k»='e7'e7hm;·±=l=,?¦¶r<Z<J³q?÷ ¹÷H:8X4]Àø¥³:L°:Ò'?7Ô»=®e7®e7hm;2hô>G>IxI?²ïþ>>q±>°æ7?_<909Õãr>ÇåI9êt9ºÓ>íÛ»=
Ùe7
Ùe7hm;;ê>8#>d_F??Á>Áú>A7?Î]·­:9ÝÔ¼§>Ø9e§¬9Q ?Öâ»=f7f7hm;pgÓ>];>R:?q{Ä>t]>u,3?
ÝÁ7[h$9Òî=p8p}u9_Ëú=ôö»=ó.f7ó.f7hm;ïLô>d¥>ÇÒ<?Ó·>´ï>ã,?ª9ÎúC9¿7?×ù]<(O<Æ5?w"¼=çYf7çYf7hm;x6?£°>|9?#?¿>Z?ì«¸8J9M%¾ºú:è¡¼9QæL?¨,¼=Úf7Úf7hm;ü'?ìí>®þ4?à¤ê>JØ³>}'?³ñ¹@¹Ø8®d¬¿[·:[:¸,?¥0¼=Í¯f7Í¯f7hm;7K÷>?À¬>;7?½Óo>Oã/>æ.?¥gu¹¤áÔ85¿D@:(¬Å9\³>?*<¼=ÀÚf7ÀÚf7hm;IÖ?!Ç>Ó2L?ö"?­Ï´>;?mý¸9ÿað½ëQ:^~Ñ9Ö?"¼=³g7³g7hm;Ð¾!=ÔÇé<G1?G¸:<2S<mê?=¸Ú!18gê^¿ÇÛ·¥ÿ8~øÛ½Q¿¼=¦0g7¦0g7hm;;,?ðÈ>Em[?-"-?rÚ>UÎJ?¹:F{Ñ9Ô£$?/:ü7:¯a?â½=[g7[g7hm;YÍ>õÔ>ÒJ?ºÿZ?pß?ÚÖO? 9Ö¹9t¸\> ¸:ïV:`Õ\?ôR½=g7g7hm;ÝóU?§>É4¬?nIä?Ýë4?·¡?õÉ9ô69à\"?^ú:ly:Õy?Õ^½=±g7±g7hm;f;¦>ú]>®@?H	p>M#1>Ns-?²X¬¸Çb*9y¾¬õ0:¤ª?:O[ì>
½=sÜg7sÜg7hm;Ñ+
>çÌ=¤ ,?ÛD<®eØ;?úÞ¸¹ <á8÷Ò¿H8Øi´8XL>Í¢½=fh7fh7hm;Ø
?¦<Á>¦×:?>>§g>c,?¨~¸àÙ8â¾¢ó9î²¢9<ò>	à½=Y2h7Y2h7hm;ÏRÍ>ª|>.j<?>´dc>C],?% e7JÅ9[Y=Yÿ9Û:cÎ>©¾=L]h7L]h7hm;:U(?
%Ü>ä¿C?³/>×Æ1>Ñè<?¼Ä7¿»9µ =¿õ9È9] Ý>¾=?h7?h7hm;%V?_jÌ>ÇÉC?e?·å?}R=?Fö9ÆÁ9c>gº<~Ä^<rfV?ÌK¾=2³h72³h7hm;¤:#?³Ú>H$??
á»>ü>éã;?âv8ªq9R=¤Ä¢8<<9
>#¯¾=%Þh7%Þh7hm;æè>ðÈ>ÁÙA?tL¬>æk>°;?xµ¹!b9µÒ£¾:Úèò9.Â?¬Ò¾=	i7	i7hm;¯´[?Ëë±>?º·?Uÿ? º?õB9ÃT¨9dè>ôîC:õ¡9®-?¤ú¾=4i74i7hm;Ä»?2æ?Ø´?¿2s?@ÍÇ>"Í?÷²z8³B9Aø='É:Åd­9²yH?pû¾=ÿ^i7ÿ^i7Ãdª;.Ã?£4?Ìï?®qi?~ÈÇ>ü?D8êVm9!G ={Ï9ÈÐE9g;?g¿=òi7òi7Ãdª;´³>âI>,Îd?pñ?ú#?ãY?p£{=ýÆ=a?Àu;?W;ê?z.¿=å´i7å´i7Ãdª;ÁV?R·?FmM?Øø?^¼)?îQ?)8MX9ãÅe=<,<ª]º;µm?É0¿=Øßi7Øßi7Ãdª;­?ªö>Û?<gK?+(Ð>]'z?ÀÚÊ9èÂ988?SÁÍ:ñF[:¨6p?¼2¿=Ë
j7Ë
j7Ãdª;fÕ?Vä´>ÿK??G¹>Ö8?58C÷8]>*ù8áò8©½?Ek¿=¾5j7¾5j7Ãdª;Ãs=EOb=2)?'W<Åî<[E.?pßù·hN9Isu½ð9Ü8&®9­!>¿=±`j7±`j7Ãdª;¶â>3>ZD?ÝÙ>Ñ>¬Ô1?¬`8=8\U»>#_¿;ºSw;F?!°¿=¤j7¤j7Ãdª;È ?õÐ>"D?;¾§>åp>/2?<F9Õ(9?n9=Ùµ9F§>ôÄ¿=¶j7¶j7Ãdª;Èj?è¥×>©8?sØü>¸>ýâ/?èJe9Ä09W°&?Ò	ß:ÇÁ:T? Ê¿=áj7áj7Ãdª;0?Ôbµ>i­H?'Ó
?°»>ªB?Iº·5ø#9l½`M99E¡®>?Ò¿=~k7~k7Ãdª;Í\æ>Y8r>Ãws?ùS?Zyï>¨¯a?ñ>=Bå¢<T?b¸(:ÝÓ9Ý'L?¢û¿=q7k7q7k7Ãdª;èê>êâ>¦FG?Îº>Qa{>g=?c&9Úz9gª>>;69O;o4À=dbk7dbk7Ãdª;ü<¶<Â©1?A;&;³ì>ï>¹]9ä^4¿GD¸q9Þ4¾ëRÀ=Wk7Wk7Ãdª;ø³>c!T>??r¿>*>ßw1?/«··õ@(9º½q9Ö·Ð9"ú:>\À=J¸k7J¸k7Ãdª;)H?{L?¡D?àwÃ>Î>|ô3?R8ig9Uè=_Â 9Îµ9*Eã>É~À==ãk7=ãk7Ãdª;Ió>|ª>»U7?´>\>Jé-?øt¢6²Ï8u=È<¾[$:ô:¯â!?ÆÀ=1l71l7Ãdª;î?0û¯>WÂC?ûº¢>`Îe>_G5?T8ß8Ðù9DL>\:(L:óI;?_À=$9l7$9l7Ãdª;On=°&=äþ6?Õ<7Ò;@?Ë³¹7ö?9¾ø°¾¢9tÔ|9B>?Á=dl7dl7Ãdª;ýK?Þ6Ä>s=?Ú=ó>M°>â0?ÎÏ¾·ýÃD9ú@x½¦½p:QU):6ú5?èÁ=
l7
l7Ãdª;Sî>õo>NH?Qo?Á
­>äìC?l-ì8ª¾a9Zê>b:	|6:JJ?(Á=ý¹l7ý¹l7Ãdª;¬í>2³>¾øM?[vð>Ý©>ë6?øw¸ðF9+'¾ R9·Ç9YW?a7Á=ðäl7ðäl7Ãdª;Ï@?ë¹¾>yND?J>ë{9>§í6?¸ Ï79¼½6ï:BuÂ99?×Á=ãm7ãm7Ãdª;n1?äm·>
sF?°Qä>àï>9D?¢]8È?9¶@>:Ä9àg?Ë¥Á=Ö:m7Ö:m7Ãdª;T9?ñ>¨D?E7?:ü?ïx4?T 8¢=9ck®=\x:Ì:©p?Ó¹Á=Éem7Éem7Ãdª;Ú?8Ë¬>ÒûV?Q\?Âõ	?´iL?¼ý9
]R9]Ã?Ã:Ö#R:ã*n?ÌÁÁ=½m7½m7Ãdª;=?Pú¶>H?7Ö>)Î>±<?BÖ·&ð39¾AÁ¼Rç9Ût9h=?GÂ=°»m7°»m7Ãdª;¯?¿Å>ê{@?c×·>|>³(+?zµ69p<ü(:e@Ä9n\?1Â=£æm7£æm7Ãdª;µkå>­>}ÚF?«Â©>>·n>K
6?|¿5¶Âh©9¡R»Ói`9 $9aþR?a~Â=n7n7Ãdª;ÃÊ>\¶>¡¨@?ö$¾>Ç>C×4?@4(¶xaI98ÓÕ»ìm:áxw:Ñ?PÎÂ=<n7<n7Ãdª;Í*?/â>o@?e¹Ê>>d92?ÚN/¸£}9Â¸½}:\:5÷?^èÂ=|gn7|gn7Ãdª;§?ÿ±>iH:?Ø>ápE>7Õ+?>
ã¸
¦8%l.¿®.9Hý96>WÃ=on7on7Ãdª;²>ßäk>KA?ä>¬½ã=U\0?zû*8»9T=GÎ9 9az$?aÃ=b½n7b½n7Ãdª;RÛ>Ì>.U?U?JU
?^A?cE9øÝ99µ
?ÂÔ:úq:Q*?ÖÃ=Uèn7Uèn7Ãdª;h%ú>dk>yØH?,Õ>t>M)4?ýµ8Òº9¤ù= Î9¨ãÚ9¨ñ>õ Ã=Io7Io7Ãdª;7æ>N¿>UE?$C>/[>g.?àsÛ89öS>Ã
9qê9$>µÃ=<>o7<>o7Ãdª;7|?cþ´>2JE?ÿÖ>¬>ï5<?!¸Á93Z½ûBM:Æ4:å?kêÃ=/io7/io7Ãdª;Çç>6>yXA?Ñè,?TXñ>«h7?'çÌ<ðw<ET?ëY;âÁ;ZwM?ÀXÄ="o7"o7Ãdª;¿Ê>l>DØ<?/CÂ>¢Ý>d\4?ÂÁ§¸^a_9A@¾yVq:B(:zVm?Ý^Ä=¿o7¿o7Ãdª;cá?
°>T+d?ÅäË?ðu?ì;T?½Nþ9g·9ë{1?»[:ps,:Ä#?pÄ=êo7êo7Ãdª;½?»î?'?ñ5C?ÕâÐ>}=o?¢p9åùÐ9b¤?>W6Å:±,G:Sz}?rÄ=ûp7ûp7Ãdª;~¹?*G¯>/ÅD?Ðmq>ÆN*>t5?`¹^z9£©¿O49¢w9ø¡>tÄ=î?p7î?p7Ãdª;]®B?ÞP>ëº?¬?l7Ù>+?Ô¶E´9LÞ»´Ç:gÑ:gh?vuÄ=âjp7âjp7Ãdª;ôc?®¹Û>íG?NBv?h©Ú>¥'?Ã> 9Óµ:9¨¶Û>R:¶È:?5ÐÄ=Õp7Õp7Ãdª;èî÷>Çþ¤>vW@?Ý|>Ú8>tT/?ï	"¹­>²8w¹h¿,0¦99zÌ&?ÁÉÅ=ÈÀp7ÈÀp7Ãdª;L>ï9>äD?¨Ì>òN>Âí.?pjW¸x£59|Í¾)]¾9ä99Õ>¿÷Å=»ëp7»ëp7Ãdª;Ä%?¶Ò>ç=?
ª>j}>,?5¹a9êÒ¿:ºÅQ:½:?öùÅ=®q7®q7Ãdª;ç~D?$>Õº?ÀP?>­?5|9·j\9F?×¼T°9¿9ª?ÚúÅ=¡Aq7¡Aq7Ãdª;(i?ótÝ>¬?*?Àt>ð?b?ü·Ð9¼m½ªÄç9L¼¥9~ÿ2?UÆ=lq7lq7Ãdª;é
?§³±>ÓH?æ?û>Ý§>ì??aÄ¹ÀÊ"8LÀ¢9ðÊ9"i°>) Æ=q7q7Ãdª;_n?ÔØÆ>ØE?y»>¥>`(9?q¢8É*Ñ9úÆ=r¤:<¦$:à®?Þ5Æ=zÂq7zÂq7Ãdª;¼`Z?4×?£U?Áõ>$ì>Lãj?eë´¸¶9e9>
J¾*·9Ñ§9Á¶?I>Æ=níq7níq7Ãdª;}?Ï|©>H? ü>²ë¥>ÊãB?~ý)¸Àä8Ø>¾Ì-9Ú¡9O>:YÆ=ar7ar7Ãdª;eùi?9?ì¢I?fé>/ >Ï½>?Åj
¸SP79MÁ½K9*Çj9 ?UxÆ=TCr7TCr7Ãdª;Ò¥¿>øº>o7? >Çéd>$~)?µJ¹6E79
¿¤:Åig:ù6?¯ÂÆ=Gnr7Gnr7Ãdª;Ð?æ2£>Wºd?¸Ë>°y>÷J?øe5Mæ69_;«Mb9­{«9bë¨>³ÓÆ=:r7:r7Ãdª;¼1?Iü¶>þgx?þ'?Â&?·ul?¤CÊ9s©¾9Ê?ºQ6;È:zÊh?aÜÆ=-Är7-Är7Ãdª;/!?,rÌ>;AJ?^Pñ>	¼>B?mwe8pfI9mÖ>!ì9(½9:??Ç= ïr7 ïr7Ãdª;Z?{À>P«:?ý5É>¸>33?vWº¸÷`<9K;}¾Àµ9 2Ð9!;ß>´Ç=s7s7Ãdª;yqØ>£Â>>?Ä>¸F>¤E)?s¸Ñ9þVl¾M3:R}5: Oý>ZÇ=Es7Es7Ãdª;FÂr?ìi?¢ßK?ò`?î¡?Êl@?ÂæM9ÃØ9os>i:ÜB:ÙÍ4?
,Ç=úos7úos7Ãdª;h?»_ï>t«x?ßó"?Ã>FU?\Õ-809Iµü=ß:Q:£;?5Ç=ís7ís7Ãdª;±¨ý>
¨>	4A?éh ?.!ê>Ød/?ë9rà£9ÎAx>¬^;å);e%(?¯6Ç=àÅs7àÅs7Ãdª;êÕ<[W<2?ò=J;aú:HÈN?=ç2¹ß9	ß²¾ë¹×wP9ùO³¾/XÇ=Óðs7Óðs7Ãdª;+	?·><X@?ijX>!µ#>(6)?m+8»©&9ÎÎ=Þå´9×9}L×>ÐÇ=Æt7Æt7Ãdª;S&4?ÆÑ>Ø[??L?5Ï>>|?`+9rü9_ 
?ÂÃ»:q6q:FG?½*È=¹Ft7¹Ft7Ãdª;-a)?Ï»Ù>×%G?Àý?f¢Æ>²k4?Õ×9àÌ8}¨?¯T:võE:G?ä+È=¬qt7¬qt7Ãdª;$ë=2<÷{F@ bV=]¦°<pW?pN¶Ü.9X¼b¦	9mÊó8(?eÈ=t7t7Ãdª;ê2µ>ÓÝp>`@??¹Û>Ì>-e1?æ68Ïz¢9xë=<Ç9'Û92Êè>ãÈ=Çt7Çt7Ãdª;Z¾?½D«>éG?UÌ>ïv>Î\7?jr¸¢	â9ÕW½øÂ9Å9B¡?§È=òt7òt7Ãdª;ÒÆ0?»fß>gJ?ù-?%»>-6?háK¹p&Â8Aj¿ûõ9ÊX9_?s­È=yu7yu7Ãdª;è
>Ü÷6>»I?ÄgÈ?S
m?LoX?óÊ9Ê_È9i?ýª:õ:1W
?Ç®È=lHu7lHu7Ãdª;T=Öo<4?=¹=L[*=Z?\ás¸"r9®|í½h1·ÚC9Øç¼¿ëÈ=_su7_su7Ãdª;Õ$?îEÍ>|­L?æsÃ>áÏ>9?Å8üe8Í¸?:le:TP:Üd?%É=Ru7Ru7Ãdª;ÊCW?ÿý>ñÌY?soD?9oç>2IY?&Zí8ukØ9]a>v»:?$:E94?[VÉ=EÉu7EÉu7Ãdª;=!?ù6Ú>(=?¿z3?üa?³1?(¾¶,?c9ä¶V¼2Y[:aG:êÑ?
_É=8ôu78ôu7Ãdª;*ò>£>ìZC?¨>4;_>Üg6?8È}@9¸Û@>¬:ó÷:^s	?¬pÉ=+v7+v7Ãdª;Àñý>ö©>º±??|!>¡D@>B1?Já9N#U9A:»>?3Y9¥Bª9öI£>¼É=Jv7Jv7Ãdª;}+?äÁ?gm?îß?.<?oU?Y!j9ÉÛx9]Ùð>E±Î9Ñ×Å9³¹?ÎûÉ=uv7uv7Ãdª;r^È>ú|>IyK?ên½>äE>­¢+?4H!8JÇ9\4>Að79ÆÚ9qbW>YeÊ= v7 v7Ãdª;I®þ>ù­¨>ÁBA?<ÅÇ>Ú¯>653?­r9tÔ[9Ä;
?èK:Ï:ý(?miÊ=øÊv7øÊv7Ãdª;ª?E³>O8?>òJ>°
2?N8¨-9¹y>o9\XH9l¹>Ä{Ê=ëõv7ëõv7Ãdª;©>L?J>:`8? ýW>n">I4*?i-À899>é\8Of­9Ý×¢=JÊ=Þ w7Þ w7Ãdª;c»Ç>Ò>ô>?Zn>¯S>ñª.?:a¸N9ôÞ½;q<ú<á?D?¤Ê=ÑKw7ÑKw7Ãdª;E5¬>¯?Z>ÙþI??ª>Ë:p>ÜC5?`+9Ø	x9¾à°>S34:ËÉ:ý?N¦Ê=Ävw7Ävw7Ãdª;OR·<ä<Ïñ(?ût;$9;)K(?@F4©è8Y:Æ[¹f¥¯8x£¿×Ê=¸¡w7¸¡w7Ãdª;uá>G>/ÔN?åü$?èßÞ>y=?ßü·hë9mÛm½ÒLæ9m>:kä>ÜèÊ=«Ìw7«Ìw7Ãdª;p=VT=0-?N<×;5
1?ðÅ¶ðe9å^\¼é=¸
ß9.ó6¾ã
Ë=÷w7÷w7Ãdª;#?§>VËE?fF³>Þùq>Aª=?4Ô7Ìpd9Q%*=Çï:²þÿ9ð?Ë="x7"x7Ãdª;£ºs?<ý?g?úÓ?|&?6îY?ÎÖ9+Îì9I>¸ö!:6¶9c?
Ë=Mx7Mx7Ãdª;ÏB1?h®í>Fì>?-nÄ>×t>)0?ÖS¥·zw9îó*½h:ð9Ú?÷*Ë=wxx7wxx7Ãdª;!é?2KÙ>46?t¿>@C>d¶*?|Aû6ßà@9´½¦<½|9£9¤9àÄ>gKË=j£x7j£x7Ãdª;ôÕ?8|µ>??y:R>Â`>¸N.?´¶Ý.9Î»>aZ;lF;³Ç8?OË=]Îx7]Îx7Ãdª;<°õ>§X§>"ì;?Uö[>æ#>Qª,?}¯· ì9
4a¼¤C8Hc9Î=è¤Ë=Pùx7Pùx7Ãdª;êÏ|?¥F?ÖéU?åä>½>'¶I?þ²¸ÂÙl9u/¾)áÛ9
w9ÒwT?=´Ë=D$y7D$y7Ãdª;U2[?{â>ºÃw?½ÅE?Ðç>x®Z?/q8eËw9Ú§">ò3³:7S:ÈÚX?Ò;Ì=7Oy77Oy7Ãdª;¬ÿ?Q¶Æ>ÀBJ?[>Á>ºa>«v1?A ¸¬%9:¾ê§92¥þ9q¨>JÌ=*zy7*zy7Ãdª;¦d¯?Äü(?"Ú?[??ÑüÑ>®Ii?ÐæU9,9ã´?¾Ë|8ú¢9lÆ=MÌ=¥y7¥y7Ãdª;3 ?­/>Ï?¢?úB>( ?ÏFÎ8®[%9¬>èéµ9ô?Å9ì>0Ì=Ðy7Ðy7Ãdª;Ç?j>Îi?;F?_¨>r?£F9,ÿ80[G?Ùv9|6S9DÓ'?®Ì=ûy7ûy7Ãdª;Ù¸B?µË? °;?þD6?©?U5?gÊq9þHO9±N?d$c:Àó9Co?÷ÂÌ=ö%z7ö%z7Ãdª;Zÿ>+.«>Ã>?E1Ì>¦3>--/?àÐÑ8©0@9+½>M8r9rB=XÉÌ=éPz7éPz7Ãdª;+?-ÔÊ>E?Ïð>w|§>ÓÒ7?ì,9M+9·æ?¦8³9Wiã=½ÙÌ=Ý{z7Ý{z7Ãdª;þÔ?i¥>L?·z>ÐJ>»ä8?Â0¹#c98Ç¾Þh:Q:_¿
?¡ïÌ=Ð¦z7Ð¦z7Ãdª;üqE?düæ>ÀÓZ?DP?yÎ.?ÏEV?zýÊ9Ë×®9-?2:/g:El?2¾Í=ÃÑz7ÃÑz7Ãdª;pàY=Kä=[k.?â=r=V"?6«Ï9V8,9ÄX?øXÌ8Ö¥x9ÌcR>äÍ=¶üz7¶üz7Ãdª;¢Á4?ºÇ>Zth?÷Óè>~@>üR?çg9öîz9 >Eê´8ËGÁ9Cï=¹Î=©'{7©'{7Ãdª;&¬3?Ð2ì>3¼B?-]å>Ô>0Ø8?îÄ8*æT9al>0:¦/!:òQ?rÎ=R{7R{7Ãdª;r!?1+²>½O?q&&?ÃÞ>Ð??sà
9+®¹9C>-¥í9´9å(?I9Î=}{7}{7Ãdª;¯é?VÊ>_/<?ÞÍÀ>ôa> V2?o4z39Yrç9 x9âAu9úÁ?CÃÎ=¨{7¨{7Ãdª;¼¦M?/?ïßH?$Yî>ÝF¡>C+=?"39´S9
?[T&:_~:îT?¼×Î=uÓ{7uÓ{7Ãdª;ë4Ñ>j>©2=?ým>ºqV>ðj,?dG8 M9'>¨ü®:Q:4)?=*Ï=iþ{7iþ{7Ãdª;e?_Ã>(îL?Òy×>cÐ>°F?K9â}9¥È>·­9oÇ9xµÞ>áWÏ=\)|7\)|7Ãdª;·mG?Óáø>Ò!M?ØÚ>g>Â:G?ºØÙ8»ñ99üõ>o9½B9TzÅ>i¾Ï=OT|7OT|7Ãdª;°Â>8>ÒÑ>?ð>k¿P>¶0?D91É9ä®´>¡;:wf;Qü#?PìÏ=B|7B|7Ãdª;vT?p?1G?/¾>rÏz> B?ðÉ9ø98¶<?o-:©Lí9u²?*ùÏ=5ª|75ª|7Ãdª;Âq*?ûÒ>Ò·O?¬Ñä>X>QpE?¦Ìë8TX&9°qµ>Ëã*9(/9£>
Ð=(Õ|7(Õ|7Ãdª;Ì ?H´>O?í>8O>¼C@?æs¸ÙÄ9Ö½ó~:Çý: MU?Ð=}7}7Ãdª;êGØ><>tc:?Ä>¸JU>FÁ-?¸VT8¶^¾·:Î9XÎ9ýÚÿ>þ>Ð=+}7+}7Ãdª;ïKß>Æ¯>lL?ÖÚ¯>×`>q9H?¹¹¸ 9à{¾¡ 9×«9^Lï>j@Ð=V}7V}7Ãdª;m?(£>º_?ÒP?ÿK?G?¹!9^ÙÐ9ÅF>^w:}Ô.:¨×4?ùbÐ=õ}7õ}7Ãdª;??Úæ>Z4T?_ÂW>©->{??ÏÈ
¹(Ú9Lë¾N9z9ÄX
?~Ð=è«}7è«}7Ãdª;k]?V¶¸>óT?;ne?Ñ?{R?I&9¯!99\?Û,:Qè9Cù?å¯Ð=ÛÖ}7ÛÖ}7Ãdª;Yiþ<Á<ÌH(?¯*V=Q,=L?à7(9­=(";S¬À:+?DÝÐ=Î~7Î~7Ãdª;dev?G-?o¶5?ÈqË>¼>¢W/?Él¹;Zv9Jt¾[K3:ÖÝ:*$?äÑ=Á,~7Á,~7Ãdª;æCò>>èMI?5.Ý>h2>4?P´¸=î9}8¾Å;ÄC;ÛG?7SÑ=´W~7´W~7Ãdª;Iè>º>TJ?L¸>ÎÒz>Ô;?ñó8g?9*X>ÿl9Øi9³°a?hÑ=§~7§~7Ãdª;{?	a²>1B;?iy»>Ã¨>`/?Ð¸U©9Ñ÷½¿×;ÔûÈ::E?kÑ=­~7­~7Ãdª;Eç>O>ËTJ?¡2>+N>??<@9UÒ8ì?Û9p×9Sï¼>uÑ=Ø~7Ø~7Ãdª;«î
?¶>ÖG?pu?V²>A?ÿ.9ÊÅ9Ãb>DK5:ü²
:"O'?~Ñ=77Ãdª;p?0c¸>ÊV?àvÿ>.»>¥TS?\A
8O9Zª=Ü[9¹^9<Ä?êÑ=t.7t.7Ãdª;_¢n?aê	?<z]?$¥?m»5?¨¡h?»e9Ç!Á9¢Ú>­¸):tÈè9¦:?WÑ=gY7gY7Ãdª;ì­?88d?ÆC?Ü±>ä°>·ª0?DÆ8¼4A9ÿ>*ä{9<9á>G¥Ñ=Z7Z7Ãdª;©
?%Ó¸>Ý@?pN
?O¿>.9?þÚ¸jo%9`'©¾º:Y°:?øÑ=M¯7M¯7Ãdª;Øþ>Æ;+>Á×C?Râ>Tú>º9?_¶=ÜU=\Z?ë:¨ßÌ9ëù?æÒ=@Ú7@Ú7Ãdª;3å>Òÿ>Ý®9?7À>t>,?C¦õ¸Z9ÝaÎ¾tñZ:?ÖS:<K?Ò=77Ãdª;`?ÐáÐ>ßØ7?è>ïE>*?1+!¹ÐË~8"î¡¿¥D8×ÙG9¸9û=-+Ò=77Ãdª;-×>^«>D´C?ê!¥>åÇi>¾Ó4?SO9Sð9Mþþ>;ö¼;¥Ý]?[Ò=-7-7Ãdª;<$å>Î>ö(I?|
>cVd>óN2?`EI¸ì²8ü¾Íô:æ:Ïþ>¿Ò=C7C7Ãdª;mÇ?ïÐ>ÛQA??UÆ>0?ÆA·¸´t§8ù¿váe:SD:Ìà?ÂîÒ=X7X7Ãdª;ÜÈÉ>¾î>ÈF?¬¬>Ä$y>m1?Ø'¹®>98D¿ÍJ\;NU1;?úÒ=ùm7ùm7Ãdª;Kì<`²<j)?¼7¼;üe;Á8?Q+¸tþ9#¾ò°:8ßo:ð;?Ó=s7s7Ãdª;bÏ>eg>ÔIB?¹>f>R5?Â­X8 ý8G#[>Lþö9#3¶9è-?hÓ=í7í7Ãdª;*õ?³>2¬U?®g?¹ ?«b8?jh$:¾ó9)-?ÅÉ: 8:rú3? Ó=f®7f®7Ãdª;sÑº=
H=í,?ª<±sè;#?Ìb¹ÔÍ9©¥_¿£¸Õ}9ÉÑ½7ÌÓ=àÃ7àÃ7Ãdª;¦»2?0`ì>ZA?¢é>P]£>Wø6?ü+9Â9t\?·:ï9Ùv?ZÑÓ=YÙ7YÙ7Ãdª;\Ä>Êu>.SL?Ì-?³èø>¿2?Ì¶
9æ9<|>Ú=¡; uJ;ÎáK?ÜÓ=Óî7Óî7Ãdª;O=EV=£(?[=ð<Qä?µþ9ãþ®9´´¼>;Cÿ\;ïs#?cÔ=L7L7Ãdª;X*à>R9>±??eë>Ö(¦>Ïj5?û·H.Q9à40½u:Ès:ñq?Ô=Æ7Æ7Ãdª;rÎú<»v¹<Ô-?¬b8=Õ=r4"?íÏ8ê9DKK>xp;LÏ[;;!?"Ô=?/7?/7Ãdª;ux!?ÉÏ>á+G?öY?wë??/?	=90Þo9¿¿É>Ç´:\:µÉQ?J!Ô=¹D7¹D7Ãdª;Tþq?®?sbN?Ùü>o>®aM?¿	38§¿9êDo=b|s9ÚÓ9¡>`/Ô=3Z73Z7Ãdª;P3?¹
ð>Çw??ÜqÀ>!ý>Ý×7?È`ø759a#ë=ßº89S9³w>ÏAÔ=¬o7¬o7Ãdª;+5?!é>$ñF?hxú>å­±>Ip4?s·7Ù£9¾3="­:´g:¬¬÷>$QÔ=&7&7Ãdª;-?FÅë>|<?&Z?+µÂ>iz<?Dã©¸Ôém8Í6¿F:1(1:³9?Ô=77Ãdª;?Ú¿¶>À,I?ò>D>TE??Ä¸Âù9 ¾6hé:hU­:£\,?»Ô=°7°7Ãdª;mT>°À>Y³Q?pÿ8?­?ò8?ûQ<óýÀ;ÉUS?!Ã<õnq<îæN?½Ô=Å7Å7Ãdª;¢LÑ>²l>uØK?ô¸»>ocr>¥CF?nÚú9z°9Òo6?^Í:Y9pØ?ìÔ=Û7Û7Ãdª;KC#?ZÛ>¥Á>? é>c¦>;º3?/Ú)¸i!9U±¾0:z
N:¹&?¹Õ=ð7ð7Ãdª;Ö?ü¹>5Q?>µ>ðy>Dh9?;¹VúZ9§Ú¾ÒWs9(k9ú?O£Õ=ÿ7ÿ7Ãdª;Æù?V>3yP?úýé>è)>üéL?R&}¸Î9¡¬Ò½Kµ:Èåç90?¯Õ=y7y7Ãdª;óe¼>mö>ç"8?FÕª>¤6~>,?ª:8©90ì´=h:X*_:e7?µÕ=ò07ò07Ãdª;Çæ´>Hi/>?¤%?'>U?¾ÍI=ä¾ò<ÒT?ÒyÈ<Ø4<_?óÕ=lF7lF7Ãdª;Îá>G>??üX?qO?k:?^?\=´
=m@K?:<ó£;<êU?üÕ=å[7å[7Ãdª;óâ=(æ<ÔÒ*?É*=]cF=A¢$?ÞÂL¹vÑ8[º¿²99rMû>å8Ö=_q7_q7Ãdª;_>B>>÷=?Ô´>iE>x.?äÎk¹/×Î8í¿F	;#sÁ:ª©5?ZJÖ=Ø7Ø7Ãdª;çÎ?aÏ¸>´¼:?Ña÷>v¹>E*?xÚß¸Ü(j9»t¾E·:nÙ:;®,?dLÖ=R7R7Ãdª;í
?±¢>ªa?¼e?'Ê>Å C?Ü¦ÿ¸ô69±Å³¾D	ã:.Ñ:·Û_?»PÖ=Ì±7Ì±7Ãdª;bZ ?MÔÇ>`mM?¿à>+>ÀE9?ú#8ò¯c9^¸=Ó
ú9Ä­y9µ/?eÖ=EÇ7EÇ7Ãdª;Ñ?ª¬±>ñ>?hrÈ>Áÿ>+?Z-¹Ü!s9;¶¾=Â9îñ9
Î>çpÖ=¿Ü7¿Ü7Ãdª;H°N?Â¶?¶eJ?¬A?àh?>?X8Iü`9áe=óÁ:ÿôÀ9"É2?Â¼Ö=8ò78ò7Ãdª;CÈ>§>(2G?×ª>Ü¯w>p0?óÛ¸Ü<ß8LËû¾ê½©9½9è:å>ýÝÖ=²7²7Ãdª;aþ>^8¥>+E?ä>®º¡>Åâ4?qK3¸ì°9s¾Û*%: Ü:Ûô?êçÖ=+7+7Ãdª;<ä>¡5>9<?ý0Ò>ç>P)?i>¶ôAe8Ô¼)£97ã9nè?À^×=¥27¥27Ãdª;Ký>=¯=.+)?ÙÞ};fO`;GÞ?ºko¹ÿ;9O"m¿)*¹8ég9ûÉ¿G¢×=H7H7Ãdª;UEì>4>ÂH?å ?.¯à>]R7?¼8ïç¤9>ÃOÅ9Ië:à¤>Þ×=]7]7Ãdª;Þ%?ÿôÛ>ä!@?Á$Û>Xª>¨®/?ÔEâ·|,*952ª½{¹9Àh9.?AØ=s7s7Ãdª;TÉç>ß>ZC?Åþ>ÞI>½V5?Q×T¹9|9ÐØ¾ÂbÙ9¢jé9kî>?EØ=77Ãdª;LIö>ßâ>4þg?Ý½>du>PF?ÓJ¹E9Ò||¾îÜ9X®9/é!?»\Ø=77Ãdª;m*â>
¿>ëÿG?H
?ú©>åÈT?B¸6Øý8Ê¾1:$:1n?Ø=~³7~³7Ãdª;¿ ®>·m>1;?û¯>ú`>Íõ%?ædS¹RÇE9ÓÏ¿©};9ÈU9>1éØ=øÈ7øÈ7Ãdª;q³>|e> ·G?S-Õ>ö>Oõ5?÷.¹>Jh9ñÒÀ¾X¥A;IÂû:rèD?ÍôØ=qÞ7qÞ7Ãdª;å8º>ì:t>T2C?y°>¸$}>+2?P6¹ò58ÇY¿Àe:ußX:â9?^]Ù=ëó7ëó7Ãdª;Æ$>ÓÌ=\íM?á³¦?Jm?Ø3?\;=±<vP?~¾«:lC:îú`?y`Ù=d	7d	7Ãdª;dWÌ>9>î@?Å²>SáU>ØÌ*?ãq¹èæ7uÀ&¶9:#:9?ênÙ=Þ7Þ7Ãdª;Ö¾Ô>>H?ªÃ>Sk>¹7?OÆE8÷$9»t>R 9Ú°9Øºè>ßÙ=X47X47Ãdª;4)U>ëÑ>;?^Ë>_Ú>2+?M±l<Àº<è¬G?$ýï;ah¤;Ø:?ÏµÙ=ÑI7ÑI7Ãdª;0ØO?Ï¸Õ>½õx?«ø>> sm?]h¸øàý8ºÿi¾Ä&l:6Á!:(ß:?ºÙ=K_7K_7Ãdª;¾²> ün>w??@4^>]_&>Xô*?Óy8ü9÷çÿ=$7	: Bð9«4?ß½Ù=Ät7Ät7Ãdª;KÛ-?ÞÛ>¶J?-ö¹>Úe|><?fú71<9¯ª=H9´ÇJ9@ý>ðÌÙ=>7>7Ãdª;fß=µ·=°:?¼,>dPú=¨0?F#:¸¸%:©8ü>
1;Ü:?;°I.?-Ú=·7·7Ãdª;Aå>fÍ>1"A?¾?Ã>á/?ÍC8ÅY:9¿}>HE`:Úa3:Ó ?Ú=1µ71µ7Ãdª;Ne?k±>ÈW?ú?~^(?j«H?úö¸åm9HJ¾Y:ðqû9O¿?×`Ú=ªÊ7ªÊ7Ãdª;¼?îÀ>×;?¦ª>È>u>Þ!2?¾u`¸5;9Íú=¾ùÎ:>%Å9Z0?i»Ú=$à7$à7Ãdª;K?^þ½>{äH?$eÖ>,>Ð(3?çì¸úâ9ÆX¾?:¡BÅ9¿p6?VÅÚ=õ7õ7Ãdª;(àë>l>A??¦É>Ö>z.?N°·Äï9^X½!í:õçs:u?þÇÚ=77Ãdª;)9=¡4=
)?Þ¸;5/ ;G¹?%³H¹L¿9>ÿÅ¾¾ö8
¦9=>zßÚ= 7 7Ãdª;Â}*?÷(×>AÚJ?¦p¼>)~>ôÕ=?X*¹0ã9C¿þ~:ÊW:=?àÛ=
67
67Ãdª;åÂ?µÆ>VJ?ÈÛ>	×>~7@?Np¹5ðA9´¾ZùK:Åk%:ëÔ?hØÛ=K7K7Ãdª;x>DL>9C?">Åµ^>¶ 1?ü¹Ôd×8&®¿DB:» :½#A?%ûÛ=ý`7ý`7Ãdª;ÛPõ>ïÙ¤>/z>?Äàª>u>m2?¢p¸³!Ö8l×¾X¡:§&:ÿ?çÜ=wv7wv7Ãdª;½I?R"È>? ­?XÑ.?w}?gx9Íq¶9åìÎ>®KQ:MwÂ9ÓÂ?ÇyÜ=ñ7ñ7Ãdª;-7?mÞ>û?JQ.?uì¡>Ì?228iÀ9f½l=V¡:ÍAM:{I?ó§Ü=j¡7j¡7Ãdª;uM?P÷>%Ì?J?WW{><0?Îí8¡z9<]>¤ :Ä
:êp|?¿¨Ü=ä¶7ä¶7Ãdª;Íö_?ySÔ>?ë?|>qD?°oI5úI39ÉÏ;vl:ç:
rk?
Ý=]Ì7]Ì7Ãdª;|A?jÌ²>a:?Jì>µ'±>÷*?e¸Ön9.õ½ü9h99ÀS?íÝ=×á7×á7Ãdª;óÅ?È0­>·Ò??+²>Ì-> á0?ªt¸R9Hx¾·9¬F±9Ã}?o§Ý=P÷7P÷7Ãdª;·*)?ÎKÑ>êN?çßE?Ú«ã>ë~^?ß±7TÉ9¦r&=<½<UßN<åäi?CÃÝ=Ê7Ê7Ãdª;Þí?ü´¹>6ìK?¯>xL0>7Ä=?jfa¹­¬8º§¿^:ìø:ÌW?·ÔÝ=C"7C"7Ãdª;jæ>2ë>¾<J?
>´C;>'4?ð¸t/½8Çd"¿Ö9z®A9I?ÒÞ=½77½77Ãdª;O:?RÀ>m5?ØÃ?¦Á>÷å,?3Ù7^¤Ù8*Øº=ßô9r44:ï¼­>êÞ=7M77M7Ãdª;êÉ#?üºÞ>
A<?>C?VÄ>]«1?e¢¸®9ß¾-^`9Î9Ç>ß=°b7°b7Ãdª;ù?àM½>÷H?sÃ>C¾>Pô6? +¹N8·
À#7ÚÇx9ôB<p
ß=*x7*x7Ãdª;J/?5¹>¼r?åS?\=Ó>Ús=?+G¸ö¡9M¦½Éo;:lì9ÌôJ?µß=£7£7Ãdª;Ä1?Óß>Ò»6?èº>l"K>-?z¹¼8O$ª¿®B9árì8NR?6!ß=£7£7Ãdª;|Bî>æR>6H?Ù×Ü>7>W>?*¶6õ<Ã9cLï;	KR9Ó9J~>Ánß=¸7¸7Ãdª;ëÖ?Ú»>ïM?h:?fØ>´~7?UÑÈ¸Fb9/¾öf°:ï^:hK?Ð&à=Î7Î7Ãdª;Ò?ß´>\O?|©?X?ïÌG?G-:M ):É?wé=;_;Î	9?+.à=ã7ã7Ãdª;Å9C?ëù>/6H?~Ñ¸>È>5ã4?i9ªJ9£ßg>Ö¢r:g;:&ñR?ä¬à=ù7ù7Ãdª;UT?àX³>à½??¤>£n^>C.?BJ»·ÔÞ\9$Y½§R;Võ¹:Z2?ÿàà=}7}7Ãdª;×?	dÌ>õ5?d~>b6>T2?¦Ë¯6vpF9¹Éb<EÜ9äá9º·F?Ãôà=ö#7ö#7Ãdª;Û^ ?ÐæÔ>ºÕ@?@·>À~>$°8?íW¸ÁS9¸~Ø½ÂBí9$µ9·¶'?3?á=p97p97Ãdª; ~L?:Pû>ãNP?Ê?cÃ>)ÐB?D$Þ¸¬Lb9æK{¾":åÄ!:VðM?zá=éN7éN7Ãdª;ùØ>°>Å<?$EÅ>¯i>,#*?°CJ¹èp9ÓïÖ¾%¼8fùB9CH>áá=cd7cd7Ãdª;²¤Ú>$ú>eE?xLÛ>Ü>¶¡7?èp8E*9¢kT>Ú¼¨9®9÷>lßá=Üy7Üy7Ãdª;2s?X°>Mq?z(±>N>q[?¢9}¸Ñ8À64?­Öq9-+9#Î>øá=V7V7Ãdª;,ÐÑ>0Í>¹¼>?A?#àÁ>ô=?æ8ü8F²{9wD>Âb¯:7v:[6?-â=Ï¤7Ï¤7Ãdª;(Ù<¬¸¤<V¿(?º;ã`;ø?ò2¸LBi9Þ¾¸l7e9cþ<°7â=Iº7Iº7Ãdª;ó"?bÛÝ>;?º?S>âi>	±*?04Î8dï8-Ü>ðâ8ÅÃu9cl>H9â=ÃÏ7ÃÏ7Ãdª;¡}g>i>iq=?¦n>öÅ)>óp3?#á8`"9Jê>â:ñ 9+	n?Oâ=<å7<å7Ãdª;hÿ<WM¹<Dm0?£H´;*;ZH?¯²ü¸,Ý8Äô¿H×·¢_S9|*½Zâ=¶ú7¶ú7Ãdª;Y?Ì°>¿·M?Â
¤>°`>¨s;?|Ê98#F9ð=ñ7M9^ÌF9?"?<zâ=/7/7Ãdª;¼¨?=3+?ÖP|?G¥?Õ??¶¤9÷HQ9zI?¨V_:U4:!?¾â=©%7©%7Ãdª;ç"q?÷?,G?BX?ÂÒ?B?ô¢`9l»·9*>ë4:½nK:¤Hã>$â=";7";7Ãdª;¯­=â%u=Þ_5?Ý<>Û;8?< ·)À9P<½a¹&¤X8ú¿ãâ=P7P7Ãdª;Âpz?Üz)?E%=?ÿ9?QÛ>üÚ2?²ó8Ø T9þK>[Ê:2´R:-í@?Þ²â=f7f7Ãdª;+Â?åzÆ>vÞ??j6»>Â>]ß5?Qæ8C591A>
te9üB9ºT?Òâ={7{7Ãdª;N.?
Ä>úK?{?dÀµ>«:?U»¸Å"Ò9óã½µ:e$Ð9b3C?øßâ=	7	7Ãdª;Ü÷/?sïâ>XF?Å>³~J>(gB?,~Z¸",G9j¾jÛ9FÛ9|Ù>píâ=¦7¦7Ãdª;p?i?
Dc?@HV?i?ç
R?\4q6|M)9a\6<Øîä:þ:ðd?{ã=ü»7ü»7Ãdª;Ç>97>Á;?ä
>âH>Óa-?´õZ·ºÆ8G&½¯zt9ò©89v)?Õ9ã=uÑ7uÑ7Ãdª;]?D$é>áÛ?S#?7+©>à'w?mÉ79¤¬9&!>r®¦:?ôX:û­D?htã=ïæ7ïæ7Ãdª;®,?3Â>î¡c?[L"?(~Ì>w-K?°Å8Ä9Él¨>1ì®:N:¦ÀX?tÑã=hü7hü7Ãdª;$ú>;¤®>¢7?G7§>Ûãr>Ë=0?$¿
¸G9
Éµ½²:6:0?DÜã=â7â7Ãdª;¦Ab?)ý	?¿àQ?
M?&ø>ÓS?b=,9[j{9la¯> Õú9z²Þ9á+?|ìã=\'7\'7Ãdª;½±ö>D>ëS?*.c?ö?*C?ÌéÍ<»h<Õb?4=¥í<®`?Uä=Õ<7Õ<7Ãdª;5)?<âÖ>ÉJ?¸æ½>U9>³Õ7?$N8ªÑ9N±=µfÈ:ók:`©:?ä=OR7OR7Ãdª;$AA>hÿ=Ä³A?¦á>~$©>òÂ*?Õ¼7c­9ÿY<&ã9ê>¼9È±?Û'ä=Èg7Èg7Ãdª;Är=?uDó>0]G?h?VÈÁ>{|9?¸R¹8D¸¾5J:Â±<:@q	?W1ä=B}7B}7Ãdª;b?Ë?ßY?ýí?ø¥Ð>F@?Bi¸Þ9ª0ý½§¯:Ü46:ÃÊv?q;ä=»7»7Ãdª;Î\Ó>X>è\E?ô`º>Gë}>úç;?ÖËr¹)v9¨ü¾¾Ìè::b³L?³iä=5¨75¨7Ãdª;òÎ>.>Ù¸:?ßaµ>_U>6é4?É-ø¸Þ²9Ø¾ØÅW9Ô9ªÑ>enä=®½7®½7Ãdª;È>rÒ>An8?­>²A>Ðµ,?`¶E¹¨Ó}9ºgÇ¾ûþ9ÔÞß9ñÉ?Myä=(Ó7(Ó7Ãdª;Ô½>¾»>3K;?Ék>Ó¨.>,A,?YöÏ¸LÏR9Ê|¾Öj:¦ûX:s
?åä=¢è7¢è7Ãdª;u?Ñ?v¤J?T6F?¬è>ÉZ?E>39¢É9L}?Ä:(ù9ñ?µ¯ä=þ7þ7Ãdª;à>>Þ)û=B?·Ö>á>F1?ìâm8Í9/HR>°:æj:yë??Ð²ä=77Ãdª;0
?ãd¾>ük>?;x>¹i>P)?Âü^84p°9Å¡=i9L3'9E]?èä=)7)7Ãdª;ä'?¹¿Ë>öR?«®?M%?yïe?T9Þì9Ï
º>NÅ:¨ºM:u?ê)å=>7>7Ãdª;+.¥=´B=¸dY?¥S¯>´þe>&C?	;²¦:7R?Á¥²;ÊB;7Éj?²qå=T7T7Ãdª;0Õº>ðq>¬F?èÕ>øÑF>:
4?a¸UD9!3¾H9(9ð>Èå={i7{i7Ãdª;ZÌß<àÔ¦<µ+?D;1-;ê?÷x¹àï8µW¿Çü¹8B*9XÞ¾Ú,æ=ô~7ô~7Ãdª;N*J?½¡?³d=?¦â³>Ö}>=k5?ö38?9î>E&s9 &ä9*j>ï7æ=n7n7Ãdª;ñT=[;=&õ5?"Ãu=ÖC='Ï ?³Ü¬<wA<z£d?3¬?<¦~<+9?CNæ=è©7è©7Ãdª;ä>&>åö8?Ôp>_Ö3>wi+?©¬¸Ó8Ð5Ð¾vS: ô%:ªÍ>;}æ=a¿7a¿7Ãdª;+Á¬>à_>AE?nÅ?»2Í>å4?9üóÐ8Ï2??öPZ:H:i§?æ=ÛÔ7ÛÔ7Ãdª;}Û|=Hß7=ç0?=Â;ú¦;0(?®qÎ¸`y&9»¾]¹Ê9a½¾%æ=Tê7Tê7Ãdª;UÍÍ>^>{=?I¦>½w>6¡+?aÁ·4H96>½á[9D~9aÝ>oéæ=Îÿ7Îÿ7Ãdª;­î?é1?2?þ'P?Éï>÷«?"¿9ä<9?.C:Yîø9ì[?hêæ=G7G7Ãdª;[hR?ué>~v²?ý¯$?û«>Ñ$u?§9¸}9j?¥9%Õ9Â÷Æ>'ç=Á*7Á*7Ãdª;iÒ?uÊ>Ýé:?ù±ñ>X¢±>H).?sÔ·n9}d½Q/:øQ(:iR?Ñcç=:@7:@7Ãdª;`M@?Z?¾.=?RJû>þ µ>À1?±­?9(£9>mù9X}:çhã>Fç=´U7´U7Ãdª;-=ùü<¾/?Ý¼;òX;å^?aE¹8À¼è¿FG9ß9è±>«ç=.k7.k7Ãdª;æ#?¨ØÏ>cI?Ú@2?wø>°¨7?ÚÅµ7ê<¡9CM=ÀÃ:"r:?Ý²ç=§7§7Ãdª;Ó}?%º½>?ÎQ?Nc?îb©>	B?î3v9å¿8³9¤?6:ÔÌ9ûc?@øç=!7!7Ãdª;Å`?^×Á>ØO?'ð¬>b>n_C?xÎ¸ÿG9×¾ÿ9}9úp>¥è=«7«7Ãdª;ë_À>Ns>0iJ?l>©ê(>Òè2?°á8ð8°>Ì9þé9uà>Tè=Á7Á7Ãdª;Å*?Úzº>|oj?§8D?ºjì>yT?o7·9å¼<7;Tè:µI?îè=Ö7Ö7Ãdª;öTw>Ü®$>&=@?5#?ÞÊ>ù(;?ªä<?µ<ÈQ?X°¬9¿âO9.¨T?"©è=ì7ì7Ãdª;Ã>±.>D?òßt>°})>î8?±T8º2'9úÓ">FÔ8ôd8*1?Õè=77Ãdª;ç?=z¸>m²G?²Cî>èz>vfM?Ó;9æ´9:>E­Ô9±¿9G?d=é=ú7ú7Ãdª;?Ê ´>|9?èO>âC>Í[,?3Ï'9·/'9z?CFz::Z?æEé=t,7t,7Ãdª; |÷>×>N²H?Gµâ>>YB?Ó79GÓÉ8ó+%?;_,0;¯;?¬Né=íA7íA7Ãdª;±?CÌ>ôiÂ?uïO?]Â>Èï?{²8xPõ8áAº>Z':P·Ç9ÈV?bOé=gW7gW7Ãdª;µT ?Eî>B¬?gT?jÂ>½ð?>¨9ô*9­T?*ì:ÌU9'T@¶Pé=àl7àl7Ãdª;ô?ín>pFh?(MÛ>}>¾ð@?ös9V9?É¡;D°;;=«\?8ué=Z7Z7ûË;ZÛ>M>òô<?8p>Éê->1?W)8590>Ëæª9V7î8ú¨·?©é=Ó7Ó7ûË;ãl?ôS?
U?i-?½>Õ'j?áT¬89«K>lþG:,:Q1?7Ôé=M­7M­7ûË;Éç>ÿ¡>#<=?À>M×>¤9?@;Ý·§`83¤O¾m+h:w5:ù$?þÕé=ÇÂ7ÇÂ7ûË;~©$?ÄÁ>óY?»U°?ÝW?°uQ?HM 9*Ò9äÂ>¯Â:T~o:²P?h×é=@Ø7@Ø7ûË;°ò²>»ï^>×|M?hþ>®-¨>%¡A?°ûÖ8¿x9xé]>´*z9Ï`9Û$Ò>Yùé=ºí7ºí7ûË;Å³?»ç¬> ×N?®å>Q<>mdB?wcj7ò9¢Æ<:ÓËÕ9ò¬!?ªê=3737ûË;@¬?½>ïÐO?ÄÍ>in>Ü|7?ÿè¬¸KA9,e¾Lå¬9b9­!?<ê=­7­7ûË;õv?hÆ)?¹D?âÐâ>þ>°P;?4hP¸Ey9wC¾¹,:cÚ£9ºaK?ü
ê=&.7&.7ûË;^m?ÖÆ?Ø
C??YÓÍ>¡jA?¸uU9´¾1	:þº9Ñ;?Qê= C7 C7ûË;5ú>Ø>#H?xü>Â³>N~3?R	9O9+v>·¤¶\õ¤9 ÿ»ÍÁê=Y7Y7ûË; è4?P)ç>üXH?ãI?`?³D?ô$:õÚ:?L»9"è9Î>Ãë=n7n7ûË;ÕN?Èú>¬²S?G??9Lí>3N?7°D¨9Âò<È::H<:Ð0?<ë=
7
7ûË;
V?ûÝ?,H?jK?à¿>9KA?°¸&³9æ¯û½®:ø¾9Ç<?fë=77ûË;Ô¨)?µâ>Î??;l>Å!7>´>?Ðir5Þo~9	çó:î;À÷Ã:ò'?Käë=¯7¯7ûË;ÝrÝ>¼Ì>ÁC?Ï(?\ï>'Ë4?bdú8g9Ya>bnÉ9³91
?Ì6ì=yÄ7yÄ7ûË;.2F?4èû>jI?÷óû>@v¹>Ûã-?	e8ñC9
×=Ò×B:pàý9ýxD?í?ì=óÙ7óÙ7ûË;ÿ?;Ì®>^µE?:Ø>bÃ>ü0?¬Q9Óa9ÿ"¨>"EË7´þ9Ê&=`¢ì=lï7lï7ûË;e|A?7?Ë:?¿>áÈQ>n´1?j
¸´àÖ8ý'¾_ð9]ð9.;?¥ì=æ7æ7ûË;±7?r=Â>0q?¥Ú?²?LÝ~?.¤d<Øò
< R?ÓcÜ9|K¢9£Ñ-?áßì=_7_7ûË;fN?`«?4x?
Åm?°÷>W¿u?ã69ò9³©>øT\:1/:l¨ ?2óì=Ù/7Ù/7ûË;*dÅ>Ú>áú9?D®>^!>øÑ(?æö¸åä80	¿4?Ü8M4Ó9ñz>O5í=SE7SE7ûË;ÉN?§ä>^g?^Ûú>wè>Õh?]{8.ü9
ÞÓ=Á|;Û<;Nò4?Ê7í=ÌZ7ÌZ7ûË;Ö©È>~>üÓD?¿ëÕ>Á>V4?º8L±/9õ÷O>ö902:RÙ>ËSí=Fp7Fp7ûË;UÚÞ<¦<·½+?n¶;K;UÒ?©Ð¹Ä-9qé¾ ã7fcL9OÂÅ<ÿuí=¿7¿7ûË;£^[?µÀ?;ïQ?iôÛ>Úí>¼O9?r8CÍ9BÌ=t9I:Óf>°¯í=9797ûË;È./>Óî=`û;?9 >ë¿o>Iô*?Ñ%¸|*+9Ó%Ä½<:½B:D?Ïí=²°7²°7ûË;Rw?æÙ?tÔI?
þ>ëñ¥><D?ýpB984­9Ø±>×u:Ø(:º®:?}î=,Æ7,Æ7ûË;Öð>Y >ÎN?çÒæ>¹>µú:?²Æ·¥!9RÛ½§:
#:ñdi?gï=¥Û7¥Û7ûË;ª>Í¾M>à1T?xæ2?²Ü>ÙO?ÿ¹&=#¯Ë<ÉQ?#(=o·<o^?wlï=ñ7ñ7ûË;zÔ.?A¸ë>ß=?v°>ÚÛ{>Ú\3?xø7·9E=ì³Z::¶°A?¡ï=77ûË;¡H?F5Ç>¾×??Ü
?ÿ´Â>,:?0F8×w³9I=èú8êÂ9º4`>¿ï=77ûË;ßw?~àþ>É?Û?3Sa?Ùx?µ[@:7[Þ9v]?{a³:eP:.[\?Ýï=1717ûË;ûõ>+'>@L?h?Ï~Ö>'´4?Ü8Ù79(>:bu:É[:a_?ð=G7G7ûË;¼f<?H	ã>¯oT?ïB?9/ü>ÀE?¯ÓÙ8ïÔK9ÛÉ>tØ:õ:â2?>(ð=\7\7ûË;=uû\=6?kAî;§;`ÿ5?¬¹¼Ðü8÷¿ÐB5l8ã!<Uð=øq7øq7ûË;Ô?óU >9N?aç¾>wÞ>P.5?´ÍR¶².A9ï¬¼ÔÎÊ9¡ä¼9Üm	?ð=r7r7ûË;Çº>d]>«W?
*>Vg*>(«??¸Vcò8:¾Z³:h
": ù>1¥ð=ë7ë7ûË;Ñè?9µ¹>Ö5?$@?á?.?§p^9Åük9ÆMñ>:t®Û9Oº&?QÎð=e²7e²7ûË;èf¹>Îp>}E?Bmè>¦\£>g6?q¸~wé8
¾ÐÆ9_9Ü-?ñ=ßÇ7ßÇ7ûË;Æ²X?¼õ>áa?Ú):?sãÎ>óZf?'<9ÄtN9T@é>ÅÁ:D~F:\E?¥<ñ=XÝ7XÝ7ûË;¾Íÿ>S(¬>ý0>?+>tåh>°Q/?WË¸z9$4;¾ìê8¯
9ÓØ>¿iñ=Òò7Òò7ûË;a?`§>zd?c%Ý>ip>úC?T9«»t9`Þ>ÁÓ9;ú±9 K?ñ=K7K7ûË;n?ÏÖ>Î¡?®8?f5Þ>¢ÃT?°¥¸âÐ^9¶=¾ô :à2:7Çf?¸¦ñ=Å7Å7ûË;¶?Æ¤>¬^?¡q;?ãùø>[»@?#¸X}9°Ê¤½Ljs<U<{Ti?¯4ò=>37>37ûË;«`!?;"Õ>¢ÕA?áí1?ü>Ã^4?zîJ8k³½8hí>Å<½;mÝV?ØXò=¸H7¸H7ûË;)(?ÍDÐ>³N?ñ?v/Ä>ÛöD?ã£71I9×P=h+:×¯:H£?]ò=1^71^7ûË;àF?(Pø>§L?±Oî>>	¹?? <¸ZÜ99C¾÷oð8ÿð9¹Úÿ=rò=«s7«s7ûË;ñ!?Ù§Ò>ØÌD?3Â>ä¿>¢ß1?x¸ðá9ÌÁ½ 9&à¬9Vm>N¢ò=%7%7ûË;B²D?®Ìê>ÕtV?%?ÊÉ>aE?!é
¹À ®9|¢P¾²üî9þ*¿9¨ ?
¬ò=77ûË;½dØ>Ð>YPC?Y%º>P>ªe1?/"±¸÷ç>9m¾«F9öê®9ïÛ>¼ò=´7´7ûË;Ä
?6Ô¾>T?Fz¦>'i>'Ê6?çoH¹ºQ9½¾É9d4¿9y­>äò=É7É7ûË;óÙÑ>¯Ï>LéB?¾W>öÈ=>)6?_¸àé"9¨»è½mùP9üû²9r>tûò=ß7ß7ûË;áx=/[È<QC)?6<íd<£ß?$¡¹êdc95/¿S¨á·¦÷?9Ãv½Âýò=ô7ô7ûË;>Ü>C>cüH?¼1Ñ>=>Q1?­NA¹Ln8íù¨¿OÙ×;+Ö;oN?ó=þ	7þ	7ûË;-ú>^^>bK?÷ã?È°>w=?$ë8Ñ:9µ
¡>0¹Ê9pÅñ9s§Ö>Ýó=x7x7ûË;$¦å>Éµ>\H?F	?¤°·>¬95?th*¹³æ92^%¿	`Ô8m.99O>p;ó=ñ47ñ47ûË;e¬?ñ¹>ÑD?O®>&Êp>å9?á­µ8T9ýÇZ>³9²À9Ìî>qWó=kJ7kJ7ûË;=?Ñ>nÑ<?Ý¯>ñ)~>D"1?ü`]¹ò {9O¬á¾b»j93-V9áH?¸Îó=ä_7ä_7ûË;æ§?àu?ßj?cP?ué>Èd?U19~Ft9yØ¹>x¶:WX:ÊX?Fô=^u7^u7ûË;gþ­>Hh>{??Z>ú%>ón)?¢Ë4¸ç¸8rÕz¾
J!9ýp½9óôY>|rô=×7×7ûË;¤?ë{Ä>½C?Ð?ÿt°>dA?Ù·8"6Ï97Èâ=ÓÌ:k=:Ó2?Éô=Q 7Q 7ûË;¸g?Ã>J?ir>¿¿W>å<?ás¹;h8kÀ¥a$9Ô9qrF>%éô=Êµ7Êµ7ûË;°¤>ôX>m§B?iÈã>`«>!*?(X$¹w9²¦¿&kä:l¼:¡+?á9õ=DË7DË7ûË;b:Û>{?>ð1A?o®>%y>Ù¥2?M¸@9©¾×8ü-96GF>Bõ=¾à7¾à7ûË;	
?t²>¾hJ?á%?G±à>{þ<?Í¦8Ø94ç=:8k:wï>	eõ=7ö77ö7ûË;Kò>ß>¶fC?Ò{>¡/>l7?ö¹ø»8Cqt¿Äz9Ì^9ë5?nõ=±7±7ûË;Jo?Ê?*[?tuX?g8?8­9?9)Sg9i>Ðî:KîÀ9qh,?ºõ=*!7*!7ûË;$!?_Ò>¼üC?-æ>ùí>p§@?
¹Q79|Nµ¾S!: i4:¯êä>ÛÊõ=¤67¤67ûË;P¹>0>Ñ>9?MXÔ>C>æ½+?ï¸¡Ì8³W¿Ûß9}M¸97æÀ>õÍõ=L7L7ûË;´U?É¬¸>éB?tFÌ>
ä>>·5?È"^¸ i9ÔãÄ½¦d<ú®;î´B?ö=a7a7ûË;ÕÑY?0è>(p?óo&?Í>ðPO?Ã%¹Þ³t9ª¯¬¾Þè:;®Ñ:Xd?Ãö=w7w7ûË;º"ú>±ª>]W?ûÈ>H«v>àP?Ð9¹#39Ï¤©¾=¤9¹C¥9@æ>÷=77ûË;®C?	Lä>em[?WZÄ>o>/ÛQ?µÑ¹üd8w<¿©u8*§9z¼=÷=¢7¢7ûË;,Ð$?RÐË>lO?,:Ë>i>j:?÷q\¹Ùåo9Ý=ë¾þ~9Íê~9Ï?ö0÷=}·7}·7ûË;iLW=è=½$1?ÊOÕ;æ£;Üð&?SYÉ¹Ù\8í¿iÀX·,5ù8óT¢½©C÷=÷Ì7÷Ì7ûË;Ò# ?
Ç>ýM?/¯>rh>®;A?°ñ¸¬v9A½b^A·b9ò¢²¼þR÷=pâ7pâ7ûË;cc?·/?h¸L?¤ç>w{ >ÚÁ8?ó=¹ü9·0¿k9êw9í>ù÷=ê÷7ê÷7ûË;2:?MÀ>ÛüG?Ô>ö6K>'>?I¹J9Ëc¿ßæ8V¦9_1>÷=c
7c
7ûË;Bh,?øAÛ>oLI?ß×>Á>·Y:?òd¸¡³9Ñ©>¾¡<#:i³È9«6P?,ÿ÷=Ý"7Ý"7ûË;°e>¼cB>Ø<?ð)O>y®>T*?þì¸:Û8ªå¾º 9è\9&?ìYø=V87V87ûË;nq?¾¤>t¨N?4ü>´ù;>Åx6?ËÉ¹çØ9R²¿Î:ã90?Øø=ÐM7ÐM7ûË;ÿ83?\{Ù>ööR?/?·>g_\?Í[¬99©9{?$:9ã9¶ä8?
ù=Jc7Jc7ûË;F= Þ<g1?"<
<ñ?í;¹D9¾¾Qÿ¸19`-ü¾øù=Ãx7Ãx7ûË;ÊÛ?~8É>®`K?sTü>O¨«>´'<?â7°8VÐ8ºØ>'9hEÃ9±
¹>Afù==7=7ûË;bg?î?ÍE?Ðh?¤Û>dÞ9?»N9RS~9
hÏ>.K:¢Å9Ô?<ù=¶£7¶£7ûË;³Í>ß£u>`V?Ú¦?êx´>F?"aÊ·XHy8;ÕO¾ß³:?J1:©¹I?¨®ù=0¹70¹7ûË;Ý?þx>ö§m?ÛD8?9Zè>ÚK?F§8gÀL9ÇQ>Ù:dS:ùP:?Ö"ú=©Î7©Î7ûË;+,J>e>CÖ>?"õç>
¥>ã3?uG9²Ü9¦>÷	:*{Õ9]$?¼¡ú=#ä7#ä7ûË;JÛ>!>Î;?¾è>Ê]>,?ë+8ùõ8ó2>o9nÚ¸9Vé¥>à´ú=ù7ù7ûË;FIB=R=ü0?ü®;Eê;2ñ?ú¸!b-9Ôù<¾¿kÎ¸`9+81¾tÚú=77ûË;Ð<{F<#©,?Þ¤;Ï;XÖ!?ÿ¹vüâ8¦ä¿uÆ×8ßî9¤Ô>ÅEû=$7$7ûË;óÉÇ<c÷<eÔ,?ýx;óÚG;Éw?Á¹l8ÜÎ«¿s@¹ñ±½8ï¿õHû=	:7	:7ûË;t¯í>»©>kýE?½5>èÎI>.?­¥·ò	9²½ïó.9÷ä9EÒ>Åaû=O7O7ûË;
ú>A>ÜK?*u>2>²7?à{¸ûr9é¾9lì9xë9v?ßdû=üd7üd7ûË;VÓ=ÔS-=³¿??.$Û=9Ô=	ù9?ßÅ%¹Wú.9cò¾ôöG<YÍ<!K??Érû=vz7vz7ûË; ·>Bv>>?<
!?{Uì>Íp.?×:í9ù9öâ#?£P¨9E´9Ü´î>²yû=ï7ï7ûË;VÓj?EÒ÷>Er?c?:|ñ>Âp?Bm9?µ¯9µY>:>7:^:CÞ/?Ûû=i¥7i¥7ûË;
à)?)há>iî@?ÝÁ!?¡ç>×Æ2?òI8UU9¥°=Ú:2;:¸50?Â*ü=ãº7ãº7ûË;~Õ
?ª>ÄXP?aª?cI?\X?Ö¹9í1©9å?­Ø:ÌóC:Ex?oZü=\Ð7\Ð7ûË;¦¿5?È>°ðg?ÓÑ"?*½><X\?¹S7v¤9)ð<¸©ÿ9 ÈÛ9På?¦\ü=Öå7Öå7ûË;× ?I¦>ù@E?v>ßh>ÝM.?ÇA¤8Nw9?*>P:%;9_õ:lb,?\kü=Oû7Oû7ûË;¥Ëº>t>~;?þ¼>v>tç*?|8¢9Õæ=´|97ø9bç>{ü=É7É7ûË;¨þÀ>Eÿ_>x\?R	?µÝ½>zâ8?~_¹Z~/9×Ô¾rG<ñ;hS?[®ü=B&7B&7ûË;T2>»0>§a?%:?û ò>ÏD?:ð¢=ÑB=ãWV?:|={=ýP?1¿ü=¼;7¼;7ûË;âé>ð>êÁ>?~£>Áh>$Ò3?lS·7IJ9h=e:×®þ9RKf?¦Âü=5Q75Q7ûË;?ïÈ>¸H?VÌ>î
>L&9?x=}8çÅ8W¤>Çñ;/È;gåK?îü=¯f7¯f7ûË;öC ?s¨%?©ªw?8
§?ë¨4?@³l?I
ì9b:é>Ûm3;>¹À:0Wn?göü=)|7)|7ûË;ÀÒ¹>J:B>/ìt?è¼>Ýi>tÂN?0ïÂ5ý¤9y¢;à×9¤wî9·¿ç>ý=¢7¢7ûË;ç<®_§<Æ±0?á:Q={o"=Ôß$?SÛ:ïÍ:þd?\r;ýAí:ÏT"?ý=§7§7ûË;-r¿?ÀÍ;?{?Íà?¿°?HÛu?õâ9Zb9Ô?Ðçá:Ú":_29?ý=¼7¼7ûË;e<¸>º`>ÉßQ?XÆ>ýI>´I;?B«¸Õ|8g-¿1Üë9;X¡9;?oBý=Ò7Ò7ûË;C>¥ïE>eK?¸>î>Ra2?£?B8÷Ä9ÿ}=8Ò¹:¾!n:¥ÃG?Þbý=ç7ç7ûË;AæÖ>¥Ô>h"F?&1:??´}6?"Ä¸8fe9ù/>¡×È:×#~:îOJ?cgý=ý7ý7ûË;ëÏ?R¼>oB7?«¨>ru>'0?z8Ê;9L¿=:Å9C?ý={7{7ûË;Ð5?Eùí>RC?
ç?¢Í>ç1?#Þ·êg9Û5Â½éP:Ï+:²[?ú²ý=õ'7õ'7ûË;Zà=ì¦=]8,?£<÷Åð;"?CH¸dC9¨?¾OÅM8°¦9+-=åÀý=o=7o=7ûË;è(á>ôø>¤=?òOÆ>H>ED0?ý¸÷úD98¾v;5Ñ:!Ã??rüý=èR7èR7ûË;vÚ,>üàÛ=Ñ?I?°-?Øð>õ49?z=»<ÔU?
Yz<µH<mR?[Mþ=bh7bh7ûË;cF?Ý¸>J?èõ>ý¦>u}<?H¨8»°}9ÀÐ)>^ñ8Ù¿9
!>íßþ=Û}7Û}7ûË;$(Ê<Íî<î2)?7ü<Ú<ó?|<7¹ÿÝ¯8]¿$F9EcY9àBé>¦Bÿ=U7U7ûË;ê)?nË»>³VK?¼>ª><=?£È6j9øx[<ô;eë:hê,?À¤ÿ=Î¨7Î¨7ûË;!©»>
õ\>9lY?7?Ðü>ö:?öó¯9ö9À?i¹ :a}:!"?ý¥ÿ=H¾7H¾7ûË;Ïâû>Ôs¦>²A?7,M>Gá>-j:?(6"f9×Ì;®@Ç9Z´Ã9R?ÀÀÿ=ÁÓ7ÁÓ7ûË;È«?9gU?N?õ?(?5M?Ò7z9:¾:98j>²^:¨Tì9w
?pe>;é7;é7ûË;-ð>¨|>¹tD?ÏrÉ>v>Q~2?8ÿ799¿@=xá½9 )Z9¥Ð^?qj>µþ7µþ7ûË;Ïð)?÷5Ø>ü6I?²Ê? Ñ>
;?i87::Ó ?}2i9Ñþª9Ì®>>.7.7ûË;GÊ"?{Aà>lÕ9?.ï³>Iz>Ç,/?úhº61!9<f'9h<³9-Qc>>¨)7¨)7ûË;ö?7À>S8=?IÞ?Å>}1<?RR'9}s'9KÍÿ>±;eË:þ2"?®>!?7!?7ûË;jF?®>ç÷C?v">OJ>±«8?íÛ8Úhl9'n>cX:ô9ê!?jÃ>T7T7ûË;ií?|ÁÖ>s®8?ÂÎ¥>s>÷.?À&ç¸E»O9Kn¾j:(º:~9Ô>Æ>j7j7ûË;òHj?|?B?
n?%È«>oâ@?bî8I.»9 G=µHµ9C.¼9&ö>ðñ>77ûË;ºµa=zû%=T.?Ut?;w9;:"?Yf¤¸ÞõG90yR¾B¥¸B'9ÒÐ½Òû>77ûË;ä
?£ùµ>;5G?»>Í÷m>òFI?Pm9X¡Ñ9áÃ>Ô=:Ð:¶¶?>ª7ª7ûË;?KøÉ>òA?Àþ>à²>ÜK6?KÚ7¹§¾8ÞÝv¿öâ9èÑ¬9ái>E>û¿7û¿7ûË;[å<=¨<T.?Ý¼u;tM;§?
er¹ø9Ô®Q¿C";Ñë:]¹0?">tÕ7tÕ7ûË;H'?,æÑ>«LL?WÝ?ÞÅ¬>ZYF?TÈ¸ìß{9tý½ï%9àµ9Éfi>©>îê7îê7ûË;C=­=È#/?À©< _<)?w%¹Æ9vè¾á«:?:§Ð?ì¬>g7g7ûË;e°>ö@p>v;?Ñ>d0T>¦ù.?ªFá·
Èp9¾o½yY:ZsA:aå?åÒ>á7á7ûË;J?e>?j7?´²>)Ý}>t54?q »8Ôê8¦Ì>æ:Í:¼?²ï>Z+7Z+7ûË;`/?[È>`?q ¥?µ8?¾Of?N@;9àc9½\Ò>4%:â|:øV?[ù>Ô@7Ô@7ûË;>A_?¦Û>,?¸?üð ?ò|?	M9Ñ!9·û¯>¬Ð<!a;B?P>NV7NV7ûË;³G£>´õ->¡Hp?H-8?r#ð>WD?MÕ8f¤9yÜ%>ùzÇ9àG¹9IÏ	?)>Çk7Çk7ûË;äÇÚ>5>NC?->ÚS>õØ.?;¹©59B¬¾þO¬9¶9ï?óY>A7A7ûË;(zR?Ëdý>\¤T?·!k??R<?1Z8¿µ¡99ðâ=Ë¤:ã7:`je?A\>º7º7ûË;ª¯b?Tð?xE?Dè0?7-ò>O;?ïr­8¦ã©9®>rh$:¦·â9¤9?0¥>4¬74¬7ûË;K=*iÚ<FÑ-?Â§<
g<Þª$?À¸9÷V¾ª3<e<z-?9®>­Á7­Á7ûË;øG?wLý>uJ?¡C?8à¾>6E?Ç9Ê?c9Á½1?³9qU9ÃX#?çë>'×7'×7ûË;_>ã8>Ô>?YX>\H#>h)?µ Ê8L=´9Aæ>ÖºK:5:?|$> ì7 ì7ûË;iHÖ>¦>îS?8±>&"<>ÿC?ö£8Õ,9+Rs>]òH;ÒÂ;ÅJ@?º3>77ûË;J?¤>°>îc>?f@>ªa>Vü.?+9Ô=e9¯>(&:÷?¸9IÇ;?WÁ>77ûË;4.?¼Þ>.I?Þï?ËÃ>Ão2?rÞ8¿¸u9:ìg>ýã9å°°9­z$?çã>
-7
-7ûË;Èâ>ñÖ>êà??ü$r>¥É0>R/?cy}·®)s9m½Úë8©:9X=>^ê>B7B7ûË;äî>>öX?h³>¤r>-ñ<? ³25üÂ!9"g
;Ð&h9¨¡9W§J?U>X7X7ûË;-ò>²'>±&N?¦z!?mXá>r7?o^ò8u]½9ÛÓ#>¬Í´9>ðm9&B?¬D>zm7zm7ûË;:ß>¬>Ýß:?þÂ>Â0>i	2? â½¸HkÂ8·ú¾8·9<©9
?ÁT>ó7ó7ûË;-?$¥¯>gHA?ðê·>üó>lh2?j^8ðÇÆ9=|9_9þá9ÇÜ|>>m7m7ûË;îh?@õ>J°r?M-ÿ>£>ROH?ÝV47ÀÈe9ýéÈ<º.:°\:e?ÿ>æ­7æ­7ûË;Kñ=èz =¬@?i	?+È>½/?#¹8=FÄâ<YP?;Íú3;b??Ò>`Ã7`Ã7ûË;Ðå?!¨>	?k?&<?ß´ç>#àO?@¢9¡;¯9gví>À:Ú
:Âõø>n©>ÚØ7ÚØ7ûË;¤?ýâÂ>s1G?Û<??§Ä>¦)9?¾´8ØZ9`á~>ÎÝ#;àè:#4?²>Sî7Sî7ûË;ÿ@>Ì½.>?ÁA?oe%?¨¥ñ>Z8/?6R82¯÷8Ì>ÖÕN9ø½+9¶'?íý>Í7Í7ûË;b?
ý´>÷áM?Q!?n¿Ð>
ÕE?m©r8®8çÈ>L9¶|å9$=­>G>F7F7ûË;&Þ?GÕ¸>º8?»Æy>34>~1?Ã¬M¹Ù99Ú§
¿R»;zM¸: %;?*>À.7À.7ûË;a?¦ô½>xE?DÜ?óÆ>Æ×0?¥ÄU9Ùñ¶9ê>$>7:.å9_¯L?ê>9D79D7ûË;{³>µ³t>J;?!Ñ3>j½>ÝR(?ç9:}9á7>}Ìé9Ég·9+#?æ#>³Y7³Y7ûË;[Ô>xu>ÝK?«ÈÇ>!>°ñC?	F	9õ~-9qÊ>ËM©9É9ú×>¤T>,o7,o7ûË;y}D?SVô>{ÞM?©?eÊ³>+=J?Æ­¸ÂY9L¾ÅK:Í©}:è?_>¦7¦7ûË;¹")?nmÛ>oSE?',Ò>¿^>OW:?/3¸I9óä½\
:P:>oú>n> 7 7ûË;Ôø^?F÷>ÇÖf?Â½?\Q?gUh?RD¹99U	-?Ê :JøB:yµ4?²>¯7¯7ûË;­q^>}R >û1?BX=ë/,=DÃ ?qb.¹¢9Ã¾"©:Ê:å?>Å7Å7ûË;6?à>ÌP?ÓK?<ë·>ãA?þD?8ÚÎ9¶l=ð&¿:¤\:0n3? >Ú7Ú7ûË;?>XC>{D:?<j?*Å>{)?HÒ·4o9A9½5¶9â9Ëe"?³>ð7ð7ûË;ø²>	¿K>}[`? ø-?¯Ò>SøS?^aÔ8·ñ9ä¿7>¯R:ÚH:k?üè>77ûË;®v?Ðé?ºQh?½dp?Tá>Ñ?õrÜ90dÖ9ß?]ã:V:e N?éë>ù7ù7ûË;qz?Ú<??êsx?Ùã>ú¾?ÒÕ9´³9ñ@?Zà¥:L(;:äb?ü>r07r07ûË;±åJ>
>Òj;?[¸>ú>4^0?NÐ<j.<UE?d<åR<W¼5?W>ìE7ìE7ûË;ä?±¸>I?^º>'au>V&B?èI³¸ú7Í8W§ß¾õL:krO:%îü>B>f[7f[7ûË;>Áµ5>Bð<?=­>4ér>³ï6?þáH¹jw9Ï²Ï¾öÍ×9N+î9öç>´!>ßp7ßp7ûË;®°;?¬è>ÞÿN?~íû>W«>u<?¸Ô 9Ü|9t¶	?ÿ:ã½è9	 ?Ã2>Y7Y7ûË;YÖ?¨Ä>tr@?\µ>d>!;3? óxµ@f9~e
»	Y;¸`¦9ú½I>Ò7Ò7ûË;RëW?2ó÷>èí^?
ª?G®>NåF?f²819·>i¸i:Y:-pI?HL>L±7L±7ûË;±.>ÁH>ö;>?Ù?É0?{+F?[¡=:=­]?ûvä;Îþs;´o?y{>ÅÆ7ÅÆ7ûË;M{?íÉ>{`C?¤>;o>DÌ/?RãÁ7ëb9¥¥=®G¥:êj:ÄX4?è>?Ü7?Ü7ûË;	Î>P>\°;?2÷>eÄµ>]U.?#ã7ñ>-9Ñ§=£
9c"À9|D­>
>¹ñ7¹ñ7ûË;6ê¶>m@u>hî>?Ùµ>q¤>àN3?í>= ä<¬ÒU?]§;à$c;õL<?÷>2727ûË;Ìÿÿ>þ¹>XÀO?b4í>W¥>9[7?ôú8õ×9øõÈ>ë;FkC;62*?¢6>¬7¬7ûË;ÅAò>>ÔVK?±Oä>Ù >÷6?jó	8`59µÂ=R:x÷99f?Ð`>%27%27ûË;¬?ø<s0®<Ük6?£% ;¢k;© ?2ÙÛ¸¹9¯oÒ¾Ã£à7ÿÀ9ÝùV=
h>G7G7ûË;¼Và?póq?]m?®?ß?®ÿ?È®9Å¡9K
?yý:D°¡:Õ¾H?>]7]7ûË;ÔÁ>»K>Â<?Øe>n	&>4ñ0?@=´¸4l92\*¾Û8&<¸9£7>>r7r7ûË;âÛÒ>>\??>~¢>53p>.-?÷79£9Là¦>É',:^N:Ñ)?´>77ûË;H?e
?ØÉ8?Ð#ö>E§±>EX1?õi9G2¶85µ£?¿Õ9ÕÌ9<ð±>â¾>77ûË;V??ËÐM?~Ü?¦ÍÁ>°ôE??D¬8)(9/ >Ñjå99½90?¾Ç>ÿ²7ÿ²7ûË;tdE?î>DÄS?Ü1?§ëç>
TD?³±Õ8áýc9-òo>ãË¨9A:¤9?û>xÈ7xÈ7ûË;ËQ?ü?jyE?ZX?ÜÅ>Ýj8?¡|Ú8f¼69Ð
>¬Q:jî\:Ò§1?p>òÝ7òÝ7ûË;àS1?2ã>-ûG?Â6Ë>®>9?aBo9vÎ8&U?n98¸9)!Û>Ô>kó7kó7ûË;ªÑ
?BG´>k E?rï>3«>g2?)/¾8Þ692Ý.>¼¶:*r:Ên@?1,>å7å7ûË;ó$Ã>dz>ÐÊG?'?Gí±>×è;?X9òR 9¥ç,?È9á§9ß?/>^7^7ûË;N©ÿ=#¾=K&,?Â!<Öü;!#?i¹.9×Èg¾¤;v¹¨>8®ëÅ¿PG>Ø37Ø37ûË;îÞ>%æ=>â	J?Î????¯ô=?=8Å9@Å=vq9r×&9sT9?È[>QI7QI7ûË;ùô>$Æ~>Ô&v?»âÞ>ô>h(S?ä
949ÿtÅ>9~¥:"Þ:£ ?§b>Ë^7Ë^7ûË;E2?Y8Î>Ðû\?4?#ï>åXA?	î´·Pèe9¼vI½Æ´;~M:ÿ`?üo>Et7Et7ûË;«Ý¾>»º{>B?*Üw>,Z6>û-?´9	=)9léÝ>Ã¥P:%':Þ(?i>¾7¾7ûË;Äû?UÎ>0Ï=?Ù3ª>ãïn>e[6?å¯w¸e]9×¾Äm9e:9÷F#?~>8787ûË;?r;??Þ>êW?LNø>+>'£M?!L19`´Ê9¦é_>çqÓ9«Í9æWM?>±´7±´7ûË;µ>½f>âÔH?Óúª>v>ð1?
7²\9³ì)=ÖÊý7$õi9Ú=åÀ>+Ê7+Ê7ûË;@OÕ>><9?<«>iÏ>¥4)?¢à$·ªÆ9Fâ#½òS:K :Â¨,?Ú>¤ß7¤ß7ûË;ãô?½ß¾>$I?2»õ>Ì«>z7?U¤¸õ9W|½ôë_9Ì9±Æ½>ß>õ7õ7ûË;ÀF?¡Ýý>ÀkH?gÓ>¦s>F»A?óâ7"÷9 Q=C5^9Äc9ÎÀù>¿â>
7
7ûË;{?ö»)?°a@?ÐlA?å·
?Íz2?òÝV¸¬Ñ+9Æ ¾dþO9¦r 97î¥>åú> 7 7ûË;ì?]Ç°>ÕD?Ð~¾>J>I,?2æ7èVÝ8¥×°=¯£:µ|:ÆG%?û	>5757ûË;ÏÏ>$¥>öÎ?{à>w¦>dX?\&z¸no8V¨Ú¾þ;;O;¾Û;?a 	>K7K7ûË;Züë>Õ½q>çy?>x->WÐY?QÅ¶æ-I9j{¼§ÛU;ê81;Ûu?%	>~`7~`7ûË;¡)?ÂÎ><R?ósZ??=UQ?óÒ¢9d¦Ñ9WÒÆ>÷9ÙNÁ9wô#?0	>÷u7÷u7ûË;ìX3?ë#ì>BnB?íT?{W?­H5?ô»8>48Ã?ô/{<pÕ<K_R?L<	>q7q7ûË;x?
?&µ>°åB?ö¸>^§>ÉÌ0?`×u7!ð9¤H=Ù¾«:RÃ`:BC?é>	>ê 7ê 7ûË;&?ô>-õ¡?P:¹?`bD?ïtq?°§9AÌ9í*?Ù:¥È9·9(?8M	>d¶7d¶7ûË;Z !?U±Ã>ÈR?Ï?ÞsÖ>Å>?æ¦¸ m<9IÁb¾ÀO4:]N: ß>¨V	>ÝË7ÝË7ûË;^bÅ>i>FB@?÷Á>Ü>íÉ-?Õ¸
ÀÄ8J²¾Þû9Má9?ÈZ	>Wá7Wá7ûË;VÄ>ç®>á79?	à>k|j>CÏ%?%&¸4%9&»¾¬Ã8ë½Â9>	>Ñö7Ñö7ûË;Y-?¡¶>ö?ÒX)?}üÌ>Ç}S?¨uç7Þ29hÜ¥=m×æ;¬y;3>?à	>J7J7ûË;FÕå>ç>ÇNT?B¬j?|º?QIG?7TÍ9ò¨Ê8¯@&5|:9:ðô-?Í	>Ä!7Ä!7ûË;"Ë?0l.?t>?o£?âÐ>y??|Õ8
÷9É>ít:üF:;³4?ô×	>=77=77ûË;GÙ>K>IÂ@?J
j>(>½­1?¸g7e29%=â:+ñ
:âÝ?
>·L7·L7ûË;dÛ<vü<ÈE?P¼C<èà½;Æò?ë¸î]ñ8?äù¾KéC;lí:;Û&?û
>0b70b7ûË;\é>èâ>DB?®
¯>ÉYt>%f7?67¸¢?9?ÂH¾Îû^9½r9*ë>y¯
>ªw7ªw7ûË;°}(?¹>mh?ð·?ÓX1?àËF?§Ì¬9m_Í9e×>ïQl:$:

E?ùÐ
>$7$7ûË;Ø=
íÏ<(2?o<(ÿ;ó?$h¹b,9¼P,¿ü¤8G9>}>¢7¢7ûË;x`Ù>&> E?çÕ_>x#>´,/?²Fß8¢©9ºy(>¹Õ9ÏÌ9ìQ?7ª>¸7¸7ûË;¶Qâ>KQ>_ò<?>¾D>56?f¥¸
t(9­[{¾¨¯<;B;7?Æ¾>Í7Í7ûË;MÞ¾>=ç>¢:?v&§>,s>D­/?×¸~{$8^w¿ï8Â+9 îO>Ôï>
ã7
ã7ûË;P¡5?ëç>}H?É_>.ü2>¡6?fC¸ärf9ØÙ½MV%99¾µ9äh>Q>ø7ø7ûË;*Ä>]>4$??£z«><hz>O/?¹ó¹l©z8³ÀT4x9òË9)ðÜ><>ý
 7ý
 7ûË;+?æ¤>dðG?&9?DªÄ>*¤??8Ö72jÂ9Uò=w:R:m>ó9Î@]?+Z>v# 7v# 7ûË;·ö>7d >¼D?ë+?)ð>½a6?xiØ8§YK9É8>ôý¹:(]:N&?£>ð8 7ð8 7ûË;3¥>Ätc>Ûî9?ÆF>Ý>)?"Û¸TÖ|9m]^¾ÞÒ:~h:Ô2$?Û¸>jN 7jN 7ûË;çB?qñ>½O?_j?Qò!?Va9?§±e9èL¼9L#>èÊ9÷Ø9y5?<Ï>ãc 7ãc 7ûË;'á>cö>¿h<??RÈ>ÏK'?Ò9Øÿ9M?d):¨¬ò9$L?ì>]y 7]y 7ûË;P"?ÑÍÕ>`YB?êªâ>ôN>6?BÝ8L9³>hö+9´Â8b?Qí>Ö 7Ö 7ûË;/
=AWË<sw.?v<Þ;'!?Ý)¹C9¹Kô¾Hê¸1æ8­4P¿;û>P¤ 7P¤ 7ûË;åÜ>ûô>Å¯C?8ph>79+>Ã-?½Ií·Ül9ÔéÉ½£Ç:Ù3:üÖ??~ý>É¹ 7É¹ 7ûË;ÍU!?¹Í>%ÃH?ýÃ¢>9°[>*«=?V8Û9}>>D:rf±9-b<?Á)
>CÏ 7CÏ 7ûË;¶Èù>%C«>¾¯:?Í¾>,	@>Þ +?ù(ì¸õº9ê\à¾¡Í9½½¼9Äd?)T
>¼ä 7¼ä 7ûË;J§>ÆY>?	E?Ò><­V>lä-? h'9óä 9T.>KÌr9Æ+µ9Y«>õ
>6ú 76ú 7ûË;Ü U?ä>­Ao?å?O;?'ÂR?9àè:ë¨:Íj1?ù¦ô9::ðç>Ò¥
>°¡7°¡7ûË;÷!?nÄ>©C?/Hà>?:£>µà/?âû8~!9ÃîÛ>è:wø9&Ù#? >)%¡7)%¡7ûË;ãZë>¼>÷`]?(Wí>·x>VåI?JrC·µkx9ÓhÉ¼ála:X":w1?&>£:¡7£:¡7ûË;#u?&¦?mNH?Ã>\>©<?B¸¥Q9B(¾aÈ:Ô:ký>·¡>P¡7P¡7ûË;[ù>ý>KtX?&S?RÍ>øfE?%t~8üÎ8Z>E°{93_Í9	Þ>®½>e¡7e¡7ûË;¨
>¶ý,>ÂM? ¬"?ç>KC4?)~`8ÁÍP9	>áZ;É/;õå9??Ü>{¡7{¡7ûË;±Û?TJ²>ÆC?Ð?2¶¸>nê3?¡½8ûC 9U>hK:ë 2:±dW?kÞ>¡7¡7ûË;Ë?®'Ñ>SÐ²?í=?T	?
? i?<á\<"Y6?Z ':ÊÙ9f§D?/>¦¡7¦¡7ûË;å?Á¢>úR?ÇÊ>þ.>Åß3?D8ê<9÷Ü=ìÇê9A;ð91ú>7Â>|»¡7|»¡7ûË;kz?-£¬>ë¹W??4ïÀ>vÎ??É]8½9C±R>«i:5:e¦
?ç>öÐ¡7öÐ¡7ûË;çÈ\?¤ßé>A¬q?"3?Á>øl?_X9öô9Ìpù>w£:êFc:8?Æ>oæ¡7oæ¡7ûË;8Ï?¼À>¾M?½U"?bÞ> $;?®úR;PãÜ:&t?};;øöÍ:i?Y>éû¡7éû¡7ûË;24²>4=>Ûp?X°>ñ2a>}vH?À6+=i%Ù<^ÙI?Ðº<Íx-<oì@?
>b¢7b¢7ûË;[Yú>÷à²>R$3?ÛA>.lZ>P?*?½ó»¸ºM94ái¾95Z¡9Gl|>~>Ü&¢7Ü&¢7ûË;Îcâ>yQ_>´Â?¦âR?@á>¬o?C´;9,¶192?!:»::¾§??%>U<¢7U<¢7ûË;A?ð»>Ék:?tÂl>uí/>zB,?´·+9tö¼Ê |:º-X:ó?ge>ÏQ¢7ÏQ¢7ûË;+?ÞÐ>-öQ?Ï'ç>ª >¹ê8?CN8wâP92>ºé:YMÛ9
§?Vt>Hg¢7Hg¢7ûË;µ4Á>²1>´I8?k£>'{>Öª&?ÃçO7ýe9Éç<Åê8Rêk9FÂ~>³>Â|¢7Â|¢7ûË;ãËº>=Õh>ÿaM?·Y¡>5í`>¤7?V¾79¦@-=r&Î8J²9.]H>·­><¢7<¢7ûË;ëøÄ>êI>45?¦3>Ö(e><.?©U·MÈ9$¼=@¯9P9E!?C±>µ§¢7µ§¢7ûË;Ç	?E9§>BêQ?Á©£?{öV?0èB?õ8$:?F:üù?ü¢4;ÅÜ:øuQ?Ñ·>/½¢7/½¢7ûË;J ?xhÖ>b??ioû>ëÐ­>×(9?CA¸'9³`R¾jó:Go:@*?Ð>¨Ò¢7¨Ò¢7ûË;)AR?åÎ?ás<?¸Î>°>ìÜ1?¸B8¶8jzÑ¾Ó9.^U9rë5?äþ>"è¢7"è¢7ûË;²qÏ>§{>µS?|î
?&»>f8B?®Ñ
9zWK9²>wJ:Ó:%,#?µ>ý¢7ý¢7ûË;=(M?©?§L?C4?%ï>:ß@?U\9hàÀ9Æ8>y8;&ÚR:fc¥?®>£7£7ûË;?0É>+ú>D?½«>éO>1?VW¶7ð|9Â)=^ðû:]X:S¨K?>(£7(£7ûË;
Þ<·l¨<éÈ(?ÿÞ;Ç²;o¨?1¹äD9C!ç¾z8¿ÇÑ89,À>!>>£7>£7ûË;/Õ>:s>i??f¿5?Ëý>øS7?&Ñè8«>s9u>zÁµ9Ë8g9©;I?YC>S£7S£7ûË;tùá<mã<ßç4?q;zc;M ?¾¹ÐÁ9
ùÿ¾DÄA·,°ÿ8ÃB½OO>ûh£7ûh£7ûË;g
.=.=Ç,?ß;¹áL;5?O¹ÚO9:N¿B7Ü5A9Ü=Þz>u~£7u~£7ûË;Ú1?[?Õ>¹5?dè®>'>"T&?hÍ¸¶249cè¾Ï9Àºî9.úÝ>g>î£7î£7ûË;ÚW6?EÞ>¢R?ùµ>þül>«-D?ùM%¸	a9.»½hº1:ñ:;(?Ä>h©£7h©£7ûË;ñ)?vÐ>Ñ±P?Àò>z3¢>??^<¸H9³øð½ö13:F:²0?ª>á¾£7á¾£7ûË;K>äM>A?ÍÑ>ë>rg/?¸¢á¶b99q§¼~½9áÂÉ9ÞÕï>D>[Ô£7[Ô£7ûË;ký<A·<+¬0?K¬;K;y$?^ôÇ¸å/9hÏ¾¦/¸¿GR9rªª½ûÈ>Õé£7Õé£7ûË;á;Ù>>&Ø6?c>ìÓ@>:Ç+?çG8¸û/9Íe>îiW9B
k9¡ê>ßÉ>Nÿ£7Nÿ£7ûË;þ¢#?å¹×>/B?Ý2?ÀúÑ>_Í/?1Â¸89Öçµ½®::?Éå>È¤7È¤7ûË;:5?ÈGÒ>ÀÒA?]W>rV>Ø3?þã8¸`f8îI¿ö´;~Wì:Ó*?~æ>A*¤7A*¤7ûË;[?E{Ï>Ö!A?>À>ðí>¦½2?ÐZj6i¥9<æ»;Bä°9²9øG?Ð3>»?¤7»?¤7cî;,?Ê;?®+u?Ð`B?úmÔ>?j?Æj]8éã9Ø½Ç=í(ä9º 9Õ³5?¾;>4U¤74U¤7cî;.ß?ÈÚ©>2½C?,ìÎ>½W>&>?lãø8X÷¼8è(?i/9°¼»9{(0>Ø\>®j¤7®j¤7cî;F?rz?ÿk?â?øt? Mb?ò9Ü9Ía°>à$	;g¨:U{P?ab>'¤7'¤7cî;C
Ü>:Ì>ÄÝC??Vw>ç9>ºL*?c9¸b\9P¾bý9ÒÎç9Ðé?´e>¡¤7¡¤7cî;ûÏ>[>ñ??^C|>÷?4>r#3?~e>¹!¿í8´M¿Ü0:lzò9n¹:?p>«¤7«¤7cî;^?ÿ©ª>ù&j?Fò>Ø>H?W+8Ò)¿9Ùµ;={¸:²Ð:äí-?>À¤7À¤7cî;Ö^? 0?{Ö?ÍÁD?}Ý>;jc?Î\Î9m:¬Æ>2·¥9ùCÒ9ÂÉ>ó>Ö¤7Ö¤7cî;SH?«Á>æãª?º?eV>¢?}r´9}÷9éóº>é¡9\¢ð8g@¬?·>ë¤7ë¤7cî;¿a?gB¯>lÔB?6¿>Ã>¡23?%
Ñ7àC9õ)=5åý9|R:Å;Ñ>_Ó>¥7¥7cî;¨üê>b¡>î`:?õ$>¡²U>©E0?}¹"Q¤9\[¾(­9[9¦ÌJ?ß>z¥7z¥7cî;? TÃ>D¸D?hjw>¹±/>w@4?¸~æ59eÜ¾;Ö: ¥9Ç¿a?ö>ô+¥7ô+¥7cî;ocO?~û>ûS?dý>TÌ©>N??xï8<9C>ï½º;Tf;ÓO?À>mA¥7mA¥7cî;BÔ9?CHî>¥G?º`î>Ã=¤>Ç9?=f(·×û9õZ¼´1>9`¶9MO>0>çV¥7çV¥7cî;Ò>>¯A?u	á>¯9¡>L©2?ö^¸5K9 Òö½¸ÈK:~:%ò#?W>al¥7al¥7cî;nÇ°<È<ú%?ou-;ÿv
;bY ?¹·¼Ô8# ;¿V8A©K9JÛ>B]>Ú¥7Ú¥7cî;FIA?bñ>ÅDM?B?kPÅ>××F?O8cÄ9»ü²=©Æ9J£9z?Ýú>T¥7T¥7cî;%??1Zí>*N?½Ëó>¥d¦>;?Ç¸T%B9I-C¾!9ó¥¦9ÈÈÔ>§N>Í¬¥7Í¬¥7cî;ÜÐ>`þ>¨8?¢?×:Ä>å)?NÈ!¸9e]9Ä»½ÿ5:tI:·4?<¥>GÂ¥7GÂ¥7cî;àË>ÑÊ,>°L@?8ñ>¨®>Ad1?~ýd822.9QC(>à
:Ré):¶`?©>À×¥7À×¥7cî;ø¯4>1Râ=ÐaL?Zsq?!?í??@Á<#`<¹\?H«Z:@2Ê9m?ª>:í¥7:í¥7cî;ÒÑÞ><w>_lE?$Ê>ë_>µw0?p?Q5:9ªË.;Ç:Ô:Þåé>.Å>³¦7³¦7cî;÷=U+=´år?Î>SmZ>r?¯Ý;eö:¾á?¯;úd:?äÚ>-¦7-¦7cî;àµ>ZÝ{>Ü8?ZØ[>³8!>).?ô;0¹+¦9SX/¿í	:ò½9Á¦4?ö÷>§-¦7§-¦7cî;?ß >gÚ=â<?©z7?î:?¾F0?sð#<­¼´;5h?´U=zà´<Wõ@?k> C¦7 C¦7cî;éó>Ø>0sG?v Y?í?C?27Î
9U	¨<)"±:ø²C:µ¶g?à[>X¦7X¦7cî;¡"Ì>mï{>ÆmO?o¤?½>?A?Uhb¸Ã.9Y¶½¤Ýp:Ü½:ºwa?´~>n¦7n¦7cî;N¥=s=Îà-?%}<çÅå;w/?Ñ:J¹|iù8IO¿Ô¿:ûùÖ9v ?
>¦7¦7cî;5>úÏ5>òK?AÕ>còJ>¦1?]¨¸¹9µ
¾AÔ9®Ñ9F?>¦7¦7cî;é?m9»>qH?!öÕ>>Ø5?¹7UA9hB=:Ün99©9RK´>ÿ2>®¦7®¦7cî;>Æ~W>Åå<?K>KH>µ,?Úé¦¸ï@9¿x]¾õ$9f]ª9{àw>24>úÃ¦7úÃ¦7cî;@?Õ÷>IG?Ìà>Z¼>î¡=?8Gµ®ó8&¼Ùq:½
:5£?òu>sÙ¦7sÙ¦7cî;\-?É=Í>º;X?<Ò?hoÍ>o>?y!9þ90Ð>ßÍ9Ë§9Ìh?>íî¦7íî¦7cî;ä[>1M>K'>?=Z>ëH>Ü1?³î¸îc9Úø½rå1:|u:3×? ô>f§7f§7cî;?5=¯>]C?dgØ>»¼>ý8?*Â9G¯9¢û?ÿ ;?·ò: X)?±õ>à§7à§7cî;)Np?No
?zY?¡dx?íN?­ñT?Ç·ª88çs9X/3>ÿë@;^â:Z?+>Y/§7Y/§7cî;ÓK>f>(¯B?ôÛè>`\¢>7?Á;ª¸ßq9	-4¾%¢3:4Ã):Mq?ð >ÓD§7ÓD§7cî;EÇ
?®>P?ñùú>]¤>qsC?È6
049Zñ:<(±¢9Nß9tô?¯1>LZ§7LZ§7cî;²¿>oc>çX?Y[º>>>/%7?ó]¹ÔK90a¿Ô%:Ã:w?M>Æo§7Æo§7cî;9ö>ãÕ>ßL?
í¡>pN>=ÍH?öd¤·¼>¨9$ú¼3Ë8¹9HE>WR>@§7@§7cî;ª`>Ó¥3>íVB?¥?²+Ã>2÷+?ÿÑ
9Ê`9n£¡>,©Á9Ð<Ã9½îý>}q>¹§7¹§7cî;Ðä>->VA?©eÒ>:.>iú6?ãñÕ9q:VÄÎ>#©:Ée:´ß1?J¬>3°§73°§7cî;saâ>¼f>ç«;?^AÃ>ÕJ>¯%2?7?%£9$ö<M(f;¿:%;dL2?A¯>¬Å§7¬Å§7cî;NH?»í?WB?&Jð>d©>ßù5?z8Ú9òþ=©#1:3ÅH:MÞá>öÍ>&Û§7&Û§7cî;0Ä>øS>ò:?P>!^>¿;-? <)8ýÉ9pç¦=089¿°=Ñ>ð§7ð§7cî;ÕU:?+ä>Q?)*T?&?Xç=?ô9²$9õÕú>Þ9¾¦à9¨ý>èÑ>¨7¨7cî;Ä+ª>	]>fªD?,e>¥M(>ìJ.?B#¹dc9Ì¯ë¾|M 9"Ï9Æ>=Ø>¨7¨7cî;UÉF?oë>;&X?,6?R|«>Mä@?°È8]÷E9=a>½Ä9óqØ9º
ª>>1¨71¨7cî;ñøë>)h>)äD?aÝ>>>¨®5?éÆÚ8P9Ã¾>n:ÁîZ:Ã2?6H>F¨7F¨7cî;±/
?mª¿>£<?A+0?tþì>L>?n9ÒZ<9û®>óò::¯ø9ær@?»q>ÿ[¨7ÿ[¨7cî;n´?Ë¾&?FM?èV?/?té8?9O9ö6s>Ü:ÿ¬:ÓN?>yq¨7yq¨7cî;·à>û>¡eF?<w>4>µ£/?¾Î÷6P'»8®{)=dÇÅ8¶|9õYH>\>ò¨7ò¨7cî;°:?t*ð>QXF?.ò>¸7¨>Å8?ø)9Ê*9Äþ>»9®r9è?Í¨>l¨7l¨7cî;º#ë>×>&·B?è©º>è>¯\,?nY¹î9 91³-¿]	[9ö9¯mÛ>²>å±¨7å±¨7cî;Ê
?Iºµ>KB?ÄT´>áx>¤}9?,{¸ji9=½	¾ëê¸aÛ¾9Ú¸Ã½;Ä>_Ç¨7_Ç¨7cî;æ>JÞ>-òA?¡S®>">fñ.?'$ÿ¸,zë7[°
À',9j	9Þ>sÔ>ØÜ¨7ØÜ¨7cî;?Ê0G?Í=??è¼>XÍ7?SX¸pt39þ¾Xå9s)9úV>	ý>Rò¨7Rò¨7cî;Í?°íÅ>H°N?¹e
?ÛÁ>'¹:?öÔ·tX9å{½/Ø\:*Öö9e?¬>Ì©7Ì©7cî;Ã6ß>ëý>*Ë[?üT?)¾?óÕH?÷8£9h<é=q+:ó9£³4?>E©7E©7cî;jºÖ<Î<ÕG/?Q;p¨;6·?õ@,¹%°S9OÐ¾ùy¸?H9ïA;¾ò/>¿2©7¿2©7cî;_:?ñÃ>$I?¥êà>Õ>W7?wëû8¢·8/?øT¸7a[Z9ûX=À<>8H©78H©7cî;¢éÖ=k_=Y²-?óº=­=Û ?i¸^¼8>ÃÆ¾24»;[¨;G3?l>²]©7²]©7cî;Õbü>H¢>ÄºF?3g¡>ah>4Ï1?6iú8øÊT9Ò >*Ù_92°9ã¸¢>z>+s©7+s©7cî;3»>Fv>Ô9?t#>j>>ì0?æ¹=8G¼K9eî=/vç8äÑ^9Ýö>}>¥©7¥©7cî;;*Ý><>p±=?hIþ>§º>î.?Ã¢n9Ò{n9ç?1<,::©/:Úû>Ö>©7©7cî;D9P?,T?iI?û>3+>ÁÙF?	¹7¢8sô=M9D»¬9 ¹á>ù>³©7³©7cî;"Êá>L³>¨9?áG/?dÿ>²/?ÒÉ`=%©
=K?±M:<Kcú;°z>?y´>É©7É©7cî;f0>h:>|dG?æ£!?ÙþÛ>$<?ET¡¸Ø9c
¾PL:c½ì9àï\?Ï>Þ©7Þ©7cî;Qa>&>xI?á~?1?µ7?"=ãzÄ<E½S?ñh;9¹¨98->«á>ô©7ô©7cî;6.
?Ão¹>Ã>?0>söI>~©/?Óì8(]9rL^>V698ù9Ì>îã>~	ª7~	ª7cî;x
?¹G>aa?Þß½>ðáy>ÙB?#Þ
9.9KÐ>8¯±9ÞZ9GD?Ië>øª7øª7cî;¶¡P?þ]
?ýÿ@?B?ÔÐ>Ø9?PÉ9ãPÍ9û>rÊ/9X¤9$>í>q4ª7q4ª7cî;J í>].>ÌpW?FN«>¸l>OU9?xr·^b9KºÞ¼û7¹89í7>'X>ëIª7ëIª7cî;b°	=¾Ñ<÷0(?ò8;o*%;,T?dÔ¸+%9t½#rÿ8áÛm9Òv>ín>e_ª7e_ª7cî;*]<>³Ïç=ÞP?·Î?¸>b<?!7M;:;8CC?ö<o«;gU^?Âz>Þtª7Þtª7cî;Øó3?Öð>H??ÕÚ>z->62?+§8u®º8µË±>½ý¦9nÛ¤9,¨?c~>Xª7Xª7cî;Ó?H>=q?WÙ½>Th>\øP?Ã¸+}9?½O}9bT9AÎ>>Ñª7Ñª7cî;Baõ>Åd>ýG?cä?§L?>?F> 8Ø:9/[>Yû;Öë;ÒÅS?¿>Kµª7Kµª7cî;xÚ<Þÿ¡<Â¬,?Ä;L`;`ò"?^G¹T³8N¿×(/¸|§r9Ë¸½ Æ>ÄÊª7ÄÊª7cî;9ü$=uRõ<*,?ÍâÚ;Ñª;\S$?­¸ª9ÀÌ£¾'¸E9ÿ>f¾@ >>àª7>àª7cî;}?ë´>qã:?%?×Öè>ßp5?Â}9Á%9Ô>5l: Û9é7?pm>·õª7·õª7cî;Ç ?ù´Ä>4>Q?Àò>Ü£¡>å@?>È¸Í]9|z«¾ÜT:sëæ9=´?,t>1«71«7cî;Ñ$?QR»>èÔ`?Mß×>r>Ú¨I?êâç7Ü9çÐâ=iÎ­9 9Ó?Íy>« «7« «7cî;8?1³í>x½F?
?ô{·>:Ï=?u9Çn}9Rr>ÕÃ:d9¹?¦>$6«7$6«7cî;Æ´?ÍWÂ>ÞF?"ìA?·ç?c.<?
O¸$¹9Å\½ÿú;^µ;©Y?j¯>K«7K«7cî;Ì
o>eÔ&>ýi7?òR\>%'>¹(?ÿ·4=9TÍ¼¾c9±lÊ9e"9>#Ö>a«7a«7cî;Ê?©#ª>ËD?.£>ÖÌg>Ä74?nìX·)a59a½ç³8 ö9Õô>ê×>v«7v«7cî;4ªi?q÷?]?Ìy?3i¨>T?¸Ð9¶f9C>-·:÷vÏ9E?3M>
«7
«7cî;¡ü
=Nâ<¬[~?*<m0ð;5S?,Ñ¸TÙª8'ûä¾;µV:jf:Ö_î>\}>¡«7¡«7cî;c'9?Eð>0FE?g¤?n'?±D?l[:\óí9¥2l?Vó9xâ9	¡	?Vª>ý¶«7ý¶«7cî;c±ñ>ä>/E?.¬>e>Â@?jH9Ó¢9¼>ø49¤úc9/?fì>wÌ«7wÌ«7cî;°¨>Òm>kç4?
¯>Ðò>Ð)?V·¹&Â8Þ}½©;_D;®¬D?>ñá«7ñá«7cî;>x?>½>³¹@?ïE?;XÚ>±2?z.¸·+9ð{.½7m^:&:>{+?&>j÷«7j÷«7cî;F}?ý	+?=?ô´>{>Ö,8?}k¯¸çæ8°'¿]¨:*tì9k"?y3>ä¬7ä¬7cî;ÿÈ>û\>Qh?q¥,?q¡Ñ>¸ÕR?`8Ä¾|9#»>X9:ø9Á_>:4>]"¬7]"¬7cî;¬¾?E¢>`L?ÖÁ>·>7?tæ6óÛ8*Ú=kñÎ9¸9
{?¸l>×7¬7×7¬7cî;\nö>Í¥>H?>?Íx§>»2t>Ì/?Z¢Ò8§ñ8?Hß>¼Â9Ñe¼9.N?½m>PM¬7PM¬7cî;XiM?|Oð>ÒZ?#?¯>íû>?Á»â8oÉB95þ>BJK:©g.:3?b>Êb¬7Êb¬7cî;Øt?Æ4Î>I¸D?ÊþX?´=?i:?(ä9ÌW¸9éDÂ>ïxD:æé9/ÛW?Ò>Cx¬7Cx¬7cî;C]G?)æí>V?IÀ?4²>EÔ<?ÆJí·æ´¥9ÐK7½èÄ8{9¯G>å¦>½¬7½¬7cî;øû>ª©>Î5>?_0>¾óD>1?®§6Ç8ß)=H*9zL9tÕ>¬>7£¬77£¬7cî;¾É$?.>Rã?ù¦J@CF»?³?5ê!>¿ =m?lÙÃ<Ü <Ý?ö®>°¸¬7°¸¬7cî;3ÑÀ>¬k>¦Q?±üN?`?>?X½8þÙ>9~d3>ßC9TÓ9Sl>­Â>*Î¬7*Î¬7cî;¤
?·ó²>© J?é?xÎ>ë=?àßÐ¸nW¹8@¿t9:È¡9ñ>£Ð>£ã¬7£ã¬7cî;ºÐ<mV<Cþ+?,;Ü8;°>?,T¹·9ÂÍ¾Õ8øð09?§N>êÚ>ù¬7ù¬7cî;7²Ì>¥v>Î~T?v?XmÍ>³þ=?.óý8º9QL> 9
:þ>«A>­7­7cî;&Æ-?æÑ>ñðS?B¦>RµZ>FUB?^ÿ¶Zt£8&ÄG½tûÜ:h:"¹s?8o>$­7$­7cî;¶R³>pWk>oC?Ê>D>Îî-?Ò±6Éµ9*Æ<¦Í:-5:">?¨>9­79­7cî;wç-?n(ã>üC?*Ý>lä>Ü;?±Äp9Ëe9G?UY96þ¼9ÑÀ>>¡>O­7O­7cî;ÌË>³?>cQ?ÐÖ?ëèº>(E?6°·õù9ðß%½Q::ê6K?Ó>}d­7}d­7cî;JÂõ<óº<ª(?CØ;C|¯;
ò?£p¹¿8APç¿å]¹li9ìI·¾Ö>öy­7öy­7cî;à?ORª>²L?Õå>É6>kJ?2±8&¡9Gx(>7:ºÃÌ9íÌ'?ý>p­7p­7cî;oí&?¯»Â>6r[?]?4«!?çÇY?§<9üX9-?t]:ôS 9ÇöL?
>é¤­7é¤­7cî;GL?9Yè>Na?°A¼>sï]>ä&Y?&$7ìÛ9Ql=J
I:ó
:Ï-?r>cº­7cº­7cî;ð?;?Æó>Ì6E?-Q:?JÕ?¹¯7?ûMb9ìÐ9O¦>:cAè9fù?HC>ÜÏ­7ÜÏ­7cî;í¾ê>v>3öF?¼Ù>çM>!¯+?ýq¹ú[9Âð0¿#à;v¢:ôR?ñZ>Vå­7Vå­7cî;÷¹«>¿Íc>Wû@?C
§>úm>é°3?84·°8£ì»½fÞo:=:0ö!?'_>Ðú­7Ðú­7cî;*:?¾ïä>n,P?ô>¯?R>C??
RÐ7eÄ9c/+=Lê¿8(Ë9s­>Úa>I®7I®7cî;vh?CÂ>l,G?Æ>q#>Ål-?^849"â=·ò:èy:¦-?v>Ã%®7Ã%®7cî;_
?gëµ>fWP?9W?íß?]N??ýÓ9t)9#R>u°':=aÃ9Ë·[?sÂ><;®7<;®7cî;>¤"?):¼>º3]?·Ó>ìï>PD?»fî¸D®i8ò¿¬W:Ý0:½ö?ÄÇ>¶P®7¶P®7cî;³û?îs¯>@?íÙ>~>
q2?²å·Czn9LG&½x»9§ÍÅ9¼ ò> ò>/f®7/f®7cî;zkj?¸Ò
?RS?³'@·Î?<îN?Û¯9+Î9ã÷Ù>:ú®;gA;zg?¿ù>©{®7©{®7cî;XP?Y?
:?°±Â>Üá>Jp3?|4ó7-94õD=/t<9X¹9	j+?² >"®7"®7cî;×Ä?Û¬>zP?[¾??Ê½ü><7B?>ÄY99oþ±>²È«:ýÖK:Ð½W?J >¦®7¦®7cî;Pk?
ÿ>õ2l?G?!Ò>ÿr?Pó;9;u9ùLÄ>v­:>Ð9yj?? >¼®7¼®7cî;`9ÿ>×¸­>/
<?ð{>ÀÜ<>À*?
!¹b<9¾{:jÛ%:ÖöÎ> f >Ñ®7Ñ®7cî;8#?uQ>£í[?¯K0?òâ>7ÝF?¯ø39¯u¯9J>4"ü9kÉÔ92«?Ïn >	ç®7	ç®7cî;FW?`1ÿ>[®W?:?6«Ç>áB;?zX9øbc9.¸ó>Ë'<É	Ú;+?»z >ü®7ü®7cî;Ðo¡?&?ÆY?|h?²£Ö>P¤?áí8ÓG29 ª>s$*:Åú9½Ê-? Ì >ü¯7ü¯7cî;PÑ>V£>D?Ú¢>w
l>S0?pû9¼Ë9·1'>?~÷:Ò¨:Xß;?®â >u'¯7u'¯7cî;øl?u©>ülI?Î¡Ý>%È>®¬>?¯è8²Ät9]6s>T:àM6:Äy3?Âû >ï<¯7ï<¯7cî;
,?'¡É>ÀrZ?.S	?g×>%`?'9{a9ü?;»:eøx:þJ@?ü >hR¯7hR¯7cî;Ô?æl¶>ÚY?ïW?ó?Er:?þù8k¯9dY>N7ô9Ûâö97;ý>y!>âg¯7âg¯7cî;ûOö> ÿ>#KF?@Ñ?sR´>¦L8?h{à8{9E>~Sª9´M¼9Cç>)!>\}¯7\}¯7cî;l>/½F>å3H?>?{Ä>\pA?­e8g·8È >ý!Õ9ÝÿÅ9~È	?TM!>Õ¯7Õ¯7cî;C¹>Xî_>S?íX
?Ik®>vK?rKä8i<Ú9Pæ>Í\B:zô:à¸#?Ú_!>O¨¯7O¨¯7cî;uV,?ä(Ù>L)K?ç?`Ë>
=?=Æ8¹Fl9øÉV>x9Õ¶9Ü¹>a!>È½¯7È½¯7cî;à~¹>v>A?¼>	¶L>ô~-?Ú`S¸Ü.¯8Tr¾_>:þE:°D÷>h !>BÓ¯7BÓ¯7cî;ZDØ>×I>AQ?A,æ>ú->OV@?x­[¸ç9ãS¾uÔ:¥Êt:ú/^?¯!>»è¯7»è¯7cî;K^t?èþ>"ju?Ì'«?6½7?«wn?m9ØÕ¬9;¼ä>º<^::s¿K?EÜ!>5þ¯75þ¯7cî;r?Y?Yc?êxP?Þé4?©ã>oK?ÌgÏ·kÜ8&¾®Ô9»:c¯>ð!>®°7®°7cî;ÊÚ>h><øC?ß>4SN>S.?j¹2æ4e`ÃH$9Æ`á9Ðg©>ù!>()°7()°7¹ü<BjÂ>¿k><S?î9?s0Þ>-?ÞÆH9~E¨9Þ¹>_6:}:Ç	?õ">¢>°7¢>°7¹ü<H`>Ð7>S??+?cõ>âß2?2ã<W^<¥ÔV?Óó9iô¯9üûÏ>*">T°7T°7¹ü<¡ü×>b >©¶F?GZ?<â?=8?þÈ8Gö8·Ð>ç¶+:HJ
:ìï?5">i°7i°7¹ü<?1Tü>£?³\?°Ï?û?9ÞXÎ9ö¿²>L3:mÄ9'?>">°7°7¹ü<ªuÛ>dx>IÚ5?«`>n£)>Èe)?øZ¸°üH9	&¾Mî·9fË90Wç>\">°7°7¹ü<G©:?´{ù>|?? «Ã>3À>Pñ1?ð20¹b9P®¾êÁ9£9á ?»o">ª°7ª°7¹ü<~C%?Éï¤>ö@?·@ÍÅ?k©t?çí9o9Iù[?H';Â´Ë:ï~R?³y">{¿°7{¿°7¹ü<£N?£6¥>N?2&?´µ>¶D?X÷·c±9µkò½Yf:[ÁM:½ù%?ü">ôÔ°7ôÔ°7¹ü<ç¿>Ý½> :?¥°>Þ6>òÞ.?U6E"9B¡ö;é$;í"á::?a">nê°7nê°7¹ü<YBì>>î}@?U1>ò>Z+/?^Ú¹#!9µQ×¾@à9IÙ¬9ß&?¸">èÿ°7èÿ°7¹ü<ÿP?Ü?HwC?Gî>´§£>&:?8îP9úl=Ý¬P9Db9ÙHì>">a±7a±7¹ü<,??â>;qC?rø>U7°><&4?vZS9Ï9î ­>j:ÏÄâ9ª#?±">Û*±7Û*±7¹ü<@?[®>ªÇ>?D??»¶>·æ7?Bª¸¡9ó§¾qá9$DË9NÀ
?¬­">T@±7T@±7¹ü<F³i?¥?Þ­a?Ú¾?ç°>&}^?\8Ç9 dÄ=©P!:^|°9þi?SÉ">ÎU±7ÎU±7¹ü<èé?:ú?ôf?è_?;ú?=¨m?Ðô¦82ôw9Á_,>_Ç-:t|:E-$?Ê">Gk±7Gk±7¹ü<¢é?|¾>¸xI?5ñÝ>\>ò3>?^P¶¶æßB9Þo¼È>Ô9­oó93ß>êá">Á±7Á±7¹ü<Âæ6?ÈÙ>'FW?dý>1½>­M?wx¸¼:G99«¾¨³9Å³³9(Áÿ>¹å">;±7;±7¹ü<÷?·>b;?óº>·>GÃ-?,±¸½	U92¿T¾qq:æý:ÅJ?-ë">´«±7´«±7¹ü<+¦þ>q±®>¶:?¯F¥>0(p>å-0?ÅÏ8UÖÐ8±þ>SÓ³9ÆË9óéá>#>.Á±7.Á±7¹ü<sê>"tl>Z}?¯¾>~b>váW?j+Ø79'9Bw¥=ÉYÂ7ë9ÛÞ=Ê'#>§Ö±7§Ö±7¹ü<âÁ?È?>ül?9È?P~¤>ÎRa?Þ:îÚ9Ì8$?­Íó:ß²:Á.?î:#>!ì±7!ì±7¹ü<1ø<Ìî¶<á-?RS=fÀ<ó¾*?9Fg´9íKÔ>_O:&:8T?N#>²7²7¹ü<µ?¹àÇ>ðõG?Ì7?}Øô>"ù??_9
®9Kü`>ÀÚ:G1á9!P2?U#>²7²7¹ü<äÊ>à'>ä9?XT>Ï>>,,?ÌlU8^_a9Çmò=ª:Ü 9èi{?ìo#>,²7,²7¹ü<pE3?ÚÁ>+¾l?ªy#?2 >Ý?Ñª=8Ò80g>M#:W4R:ØÎA?Þ#>B²7B²7¹ü<ÍÁ>ëB[>1b?Wè¹?&d?¯P?«p=C4¦<mP?ÞÒ<Z<>w?v¿#>W²7W²7¹ü<Ì	?¬x¼>íÞ:?Ò0§>8Iq>áb1?Êu¸Éÿ7·u¿hM©:Pq:S3?¨À#>úl²7úl²7¹ü<÷ò>¾¤>x=?}Fÿ>³üµ>
3?ù?"7¦û¼9mÉ[<º£©9òä9¾>uÈ#>t²7t²7¹ü<ç?¬;°>]ÒJ?¬?âæ­>¿5@?Bíö8|ÀH9öp>ãI:>:å1,?LÐ#>í²7í²7¹ü<5mÊ>Òí~>ëFK?ýÎÔ>ö>&;?+w8ð°39ô0>>Óÿ90Ó9 
?ù#>g­²7g­²7¹ü<~jA?dú>£E?EiÜ>KE>Õ¾;?ñç;8i"k9£Ì=®Y_:{ò":Ñr/?î$>àÂ²7àÂ²7¹ü<?"(?¼M?;J@?§è>ÇS?i±8¥ú8ùµ>£Ô9Ô92?P"$>ZØ²7ZØ²7¹ü<ê >ÑY> =?¦?A¿>1?K98p(9Pd>3£}:}¯8:àÉ/?¿Y$>Óí²7Óí²7¹ü<¦?à»>L6?ã/>2D>¦Ï.?jÄ7á«³8
Q=U9>ê9~>ÎZ$>M³7M³7¹ü<^}>ør>¾KO?	½>¶> )5?£xF¸µªÊ8H³z¾3J:`¥.:´!?$>Ç³7Ç³7¹ü<}Ö2?UdÞ>.ÝM?Y&î>V>_??ó¿7¢á-9¨=«c¾9?9°+?À$>@.³7@.³7¹ü<´©ñ>4>#âP?
è#?vBà>Ô;?éë\9å9£Ð>.³¨:r¢x:²-?e½$>ºC³7ºC³7¹ü<)FL?G«º>e?Ùú%?lÞ¤>ÒÜ?a8í9sâß=:°[®9Â¿?*%>3Y³73Y³7¹ü<¦\?Äë>?¹¡?Ë^?³Þ?(¹ò8M?9¢>Ov:Ún¡9OLÃ?Y%>­n³7­n³7¹ü<9m?~Ø³>AwF?¡ú>ÁL¤>øAC?'9U9þ¬×>SÁ":áE§9ùy?[!%>&³7&³7¹ü<¾Î+?¶à>ºC?.s?
¼Ç>Ô??äqi8Óu9_Ôó={ËZ9t9EfÀ>1$%> ³7 ³7¹ü<°IZ?Íï?÷O?$ô	?W´>P C?Þ­ì8ÀÐ9Ò¶`>QÕ:/):8ùB?e%>¯³7¯³7¹ü<?äP³>OU?¶þ>ó>uRN?ÐF8(!9Æ®>°Â8¼°T9=j>ñ%>Ä³7Ä³7¹ü<ÛÉ=ìÅ<lí0?Nû;ùáÒ;V?½=Î¸§cÍ8ê¿.>y¹0m$9ÄB¿®%>
Ú³7
Ú³7¹ü<p8?V¼æ>¢L?Ä,Ò>g>>D?ø§7É!9oK=¹ï9zôÏ9m­>%>ï³7ï³7¹ü<Ðä<?Pê>+`N?11)?Èàè>ªý9?ß:-ýK:Úp:?¼:%Û9Éb?ß¢%>´7´7¹ü<éÖ<æ	¢<BÄ)?Èô;K¡¶;×e+?ø²¸iv/9E¾Ö{9$9ùë>a«%>y´7y´7¹ü<Aà>Ä>®+6?È÷>^»I>u,?ðÈ¸Úx9ñV¾@UY;t§;v1?h¿%>ó/´7ó/´7¹ü<²²K?yÌÀ>q<?À¢?5É>j5¦?ìã;=ä;Ñÿ@?iþ;;£;EG?ü¿%>lE´7lE´7¹ü<]d"?|>« ?'Ø?ß=I?s?|\ñ='2=8Öb?ð=>l<¨Z?*&>æZ´7æZ´7¹ü<ÜÊ1?d`Ú>|lP?ùDÔ>ó>h?L?%8
`80?vÏ9àß9º>%]&>_p´7_p´7¹ü<I >Õ'Á=_oT?ÏÝ>y>"Ù:?ÑAS<írú;ðW?<Rp:¹:ZíC?r&>Ù´7Ù´7¹ü<¿=?´ïñ>3ÇH?Ù>:>Á¸:?àÛÌ8Äüç8Aâ>(i~9¾U9¼Û>&>S´7S´7¹ü<1O@?UJä>Ò¦W?
=?_
·>ö·I?X
99o>Ó9âð¿9Ø|²> ('>Ì°´7Ì°´7¹ü<¦¹<Ô\<ùû2?=xì<&?þ*8¤°l9áñ¸=è 9´9ÄÁ?¬@'>FÆ´7FÆ´7¹ü<új?aN¿>FòG?à>>e>+<? ²¸´6D9ëah¾{¡9Yx9ÔQ&?w'>¿Û´7¿Û´7¹ü<«V?«Ãó>Pa?@¸V?Td?ÞL?áW8JÀX9©þ=D¶ú9"Ä9y#?û|'>9ñ´79ñ´7¹ü<á6?â¾ú>ek:?´Ö>t>òÕ1?´Ñ92j9ÌÀ¢>ÚvÏ9dD 9Û±%?ê'>²µ7²µ7¹ü<ixÚ>X>¤C?:r?Æ¢¶>Ø6?Ò	·{Ñz95`¼|,P;ð
;K»;?ì	(>,µ7,µ7¹ü<ôÎ¬>X>wJL?6)x>Å·.>Î5?yÑ¹e-X9¢¾ùû99sw?ñ!(>¦1µ7¦1µ7¹ü<çÏÀ=q»=
Ô5?O>Bê==.?Â­:zÃ:SÙÿ>Ú;bT;c7?{.(>Gµ7Gµ7¹ü<z¬Ã>Eï>Ö=?p×>Ó.k>¾æ,?øs¹u9êîù¾W,£:Y?r:Éo,?½\(>\µ7\µ7¹ü<ôØ2?f3ë>Ì©B?k§>¦w_>òT??·dÑ¸BÄ8¿U9'úV9¯*?(>rµ7rµ7¹ü<h
?pÈ>V^?oU?¿
?¥í@?¬&O7JI9ç¹=Ë`:ï3ü9	.d?ÆÛ(>µ7µ7¹ü<7±Ü>+|t>+g?*E?Wñö>UeL?9o¸\'Â9|¶½HÂ:,^:$?23)>µ7µ7¹ü<
Ú^?^n?^?Gw?P?ÐuY?­à¸¶>9·uè½Ê	:üVñ9\)?å<)>²µ7²µ7¹ü<TÂ=Ì<ã+?¶ç<Ô°<Á'?,¦.¹×Å39)´ø¾³%4;;¹!?VM)>øÇµ7øÇµ7¹ü<Ä ?qÃÈ>ÿÿL?ùe1?grç>º7D?9-8"9©C>1Ég:¶,:È+?³)>rÝµ7rÝµ7¹ü<bþ?ÉÎ¾>ÑF?0ó?PÏ>ò94?TËù7¼;X9ÒÝ=P*¹96WÖ9r'Ý>t°)>ìòµ7ìòµ7¹ü<ë`?èZ?oG?þï>kM¦>0¸8?Èü79w9çµ>¢:
7B:I8C?·ì)>e¶7e¶7¹ü<p?O»>*­B?½Xê>¿î¬>þt-?¨8¹MP8	.À
:Çµ9ø??âþ)>ß¶7ß¶7¹ü<:=5ÎÙ<Ig-?¼;·i;ØùM?¹mé9¯8û¾Í¸ÈEô89ÙÖ¾<+*>X3¶7X3¶7¹ü<QE?EÚ>Ýàg?|¤I?zëü>$L?óSE7Éä9	¸<«t;,: ;ütC?¼5*>ÒH¶7ÒH¶7¹ü<¬	?z±>úF?ýX÷>mÊ«>L8?[,¹%49ô¾Bº:]9mÊ?G^*>K^¶7K^¶7¹ü<.Ö>	ï>ÜÂC?©À>¼X>Â>3?ýÄ¸7³9X¾Åâ7©9éZ=£s*>Ås¶7Ås¶7¹ü<?BáÜ>Æ8?è*`?bµ>Õ0?k£h9tS9m
?ñ
9 Ü8?áè*>>¶7>¶7¹ü<I >Â8]>~|9?aÅi> O->²§,?`¸õP¬9z¦½_9:	ï:ùZâ>7+>¸¶7¸¶7¹ü<a*?úÑ>¥ÝO?h$>;:>fdC?
n¹åÅæ8¿¿Á :`ðð9-?í0+>2´¶72´¶7¹ü<w.?õ_á>D½E?6%?»2ä>:+/?ô!8àà9»=æñ<¿F<E?¤w+>«É¶7«É¶7¹ü<½"?W{×>:/A?,Î>v>×À/?ñP9óT9î3¯>x:g8:bC?5+>%ß¶7%ß¶7¹ü<Ë>Ó>lÀB?¢¦>,¸k>¶ø4?#x¸f9ëÔ½b«Þ9ùPÿ9Dß>g+>ô¶7ô¶7¹ü<³ÇÎ?³?Î2³?0Â?¯@?'©?û·9¹ª9|:ë>÷qý:õæk:Ð?
+>
·7
·7¹ü<¬ó>^¢>áG?DÄ>øRz>Í·H?¥#Ï¸øj9V|;¾`ä: )³:Í(#?ÓÔ+>·7·7¹ü<ùõí>Hw>ÉK?ÿ§/?ÐDí>ÿ=?Z8¾_9j¶=}ù¼9-Â¥9yí? î+>5·75·7¹ü<Ú1Z>?>â9?³'?ðÚ>ÍÈ3?¿×9¹Æ´9s!¿ú:©f:Ìý?ï+>J·7J·7¹ü<xÓ¼>Lm>U%5?=kÞ>$¿£>$Ý-?H]¹ÆÍD9éë¿ô9Ì(9m?äÿ+>þ_·7þ_·7¹ü<i1a?3Ö>Æ?Ç?of?ÞGq?¥HÑ9Öò9ÿ)?òË:ô7:üB?o,>xu·7xu·7¹ü<yÑ>K=>`ü4?Uh>à1>/'?8ü·ì9gÓ]½sh:×z:?á£,>ñ·7ñ·7¹ü<R®?âe·>\_D??Ò>~=?Âé89Tf>í®):áÔ9y
L?oÖ,>k ·7k ·7¹ü<3Y?µÍ±>oA?Èâ,?ysë>uù;?	M9têZ9wÃï>ã¸&:Eu:Û¸?Ú,>äµ·7äµ·7¹ü<·ÐÈ>"§i>\?y¹F?Òú>+K?ÇE¨·tæ}9	ª)½|9â:´¯:Í$?Ká,>^Ë·7^Ë·7¹ü<?6?«´Á>;û7?NÐ>ü>ip-?õ¶8¹í8Û¢Ä>n)ø9ê­$:eãÀ>)è,>×à·7×à·7¹ü<Ò\_?ÞÛ>?á­W?lÄ>kz?~Æ>9àÊ9~ð¡>½û:,Ç9£K?aï,>Qö·7Qö·7¹ü<èoÑ>Ù>Ñ°??Â>y_W>ñ23?Õ8ò\9¦=M9ÚÆr9>Ø>kñ,>Ê¸7Ê¸7¹ü<Öå>²Ò>Ü>?`x>ÅXH>F¨/?âK9TS9úö>â 8:K:ì,?=->D!¸7D!¸7¹ü<0S>½úM>_3?ÀÞ$=lýó<Rü,?H¹ìyã8áÿ¿]ì9"t:ñ¦Ã> ->¾6¸7¾6¸7¹ü<Ì?ËT¦>¦F?H>D>çZ9?çw¸7±Èh9¥ÝJ=§{,9|29²ç÷>qÅ->7L¸77L¸7¹ü<=¦Dé<\.?äÒ;Î;
;?q¹
N|8`¸¿+ðI8HåÝ8¤ùh>dÜ->±a¸7±a¸7¹ü<¤?W¤>dH?9?ÍþÕ>A6?@N6`f}9è´Ð;úUÂ9}9ð4D?Åé->*w¸7*w¸7¹ü<ê%ô>ø>¯ôH? &1?¼ç>þ²C? ÙÐ´ê93óÈº|ø: :w%F?.>¤¸7¤¸7¹ü<¯
?ô`´>CI?Uè?|r¦>àJ?Òî¡71Ö8,Á=ÒàØ:Ëëy:G'^?¬ .>¢¸7¢¸7¹ü<­k2?+Ý>Ü¯?Qö?ÂX>×Ì?¦8Þ=59Uk>91:_[Ä9AÊf?!.>·¸7·¸7¹ü<Z??8&>Ä®?À?ö¤>¡±?²ç7U9ý<E<:SV½9(ð~?#.>Í¸7Í¸7¹ü<
p>gV=O@×þ=u=í¯?ÞBy¸wz9²ªò½Q;§;¨7?£#.>â¸7â¸7¹ü<:>?öÈä>wÛT?W©³>gz>{7?pêÇ·vÚ9!³½×å:û<:ñd?<%.>ø¸7ø¸7¹ü<¤?üB­>¯SN?íÚ>0àU>$>?Gp¿8.9üÓ>
Ð9Ä9ËÊ?F.>}
¹7}
¹7¹ü<	BQ?Eý>!­S?GA?J£>[³n?Å¸]19F½I¾WÍ8ÜÄ9¹NÉ=V.>÷"¹7÷"¹7¹ü<ó'?oÚ>8ËC?Ç>">*5?Ä;0¹9P¿¾WX:ÿ/:í#L?]h.>p8¹7p8¹7¹ü<ëQ?Òr?ñ?ÓîL@X¦Ô?Âµv?	<<IÀË;°Al?¸I:9ýä9V¿`?Ol.>êM¹7êM¹7¹ü<S>0>½F?%È"?ÅØ>°h@? ¸ê9ZÄ\½=J:=:äÀ3?}.>cc¹7cc¹7¹ü<!´?.´>27?:kv>ÓU4>Êç.?¥¸þ9`fu¾Nõ¼:¤Y:bü:? .>Ýx¹7Ýx¹7¹ü<þä<¾éª<ü(+?õß;"!½;x?Ì¹«èl9¼]¿êC¸@Ay9w¾§.>W¹7W¹7¹ü<íI?Ùï?fE?{?¼2Ö>u¡8?ò]¸ÒóH9µ]5¾É:pæÁ9åP?4³.>Ð£¹7Ð£¹7¹ü<
?ðí²>7F?ú<í>Zÿ>'Ë=?xæ6¹ 9NM¾YÜ¼9òÊÈ9Éð>Ê½.>J¹¹7J¹¹7¹ü<ª\?Ç£°>V E?¥EÆ>zc>Ì:?³L8¹99E(¾2 Ã9¬{Ë9bö>É.>ÃÎ¹7ÃÎ¹7¹ü<ã0Ø<¼¼<0?u^;>";S/?¾G¸/c9ÙÛ¬½ Èô8$Å!9)¯Á>óÊ.>=ä¹7=ä¹7¹ü<cà`?À>ÌÜ?¦q@å|?t?¹ÐÛ9?{Ñ9yP?Z©Ä:mv :+à?"ç.>¶ù¹7¶ù¹7¹ü<=ÕÈK=ñ+?ØGà;,Ô§;+?z v¹sh9JÎ¿là8Q*9ó¼¨>B*/>0º70º7¹ü<gH$?ÎÎ>Ñ\K?lZK?è?b:?u¹8}Ó9b1>ÿÄ¸9&}9ÍÚ/?q=/>©$º7©$º7¹ü<-?gÍ>×fW?Äañ>F>JçJ?¶hü¸¿ÁÒ8þK¿¸±99±Ê9qUà>f/>#:º7#:º7¹ü<H?ýQ¹>vKM?{¯?ß¨>ö¯N?}ý³¸æ~F9)"h¾Ï6Ý:·:1i9?dÃ/>Oº7Oº7¹ü</Á×=èI¡=9+?Aìa=·S0=¹$?+·9º9Ê"&?N;ô@m;L¨(?3Ç/>eº7eº7¹ü<cý>s¢>üH?ö>ù§F>5/?*âr¹£/9þ1¿a9h©{9%ý?Ì/>zº7zº7¹ü<Ô>Ç°>óJ?D\
?êåË>l{1?Ñ³¸â,9"¾f¿9ÃC´9^ª?LÓ/>	º7	º7¹ü<¹ëW? À? `S?Áû>«>¦'P?¾©8f39>-n:1ø99v?¼ê/>¥º7¥º7¹ü<³¼Ö>âp>:l:?»>UX>¡ó,?Sg9Ö9½z>Ý¥Ë809{8F>0ð/>üºº7üºº7¹ü<È«>à4k>Yø:?)êV>ÿ>ï+?q.¸j»$9Á¾;¾ß:2È?S0>vÐº7vÐº7¹ü<¿*?º×	?¾¾~?ÕùG?wÅ>¦ ?³|ä7*ª®9\q'=Æ-E;n­÷:òÍK?Ñ0>ïåº7ïåº7¹ü<ýR"?PÔ>Æ{C?½U¶>¦w>vè<? ÷¦¸69+n¾SÔ9¾ÃÔ9ª°>P0>iûº7iûº7¹ü<Î?E»>ÃS?Sx?2»>0NH?ö:û¸új9Nºk¾ Ð¸9.¯¿9fÓö>30>ã»7ã»7¹ü<g#4?ÍKç>Ó`G?Ó>> ÔG?<W¹ì\ç7ü'nÀ.ç9Ö
: Ð>Õ70>\&»7\&»7¹ü<ãáü>/Ö¨>¯·??#×>Á±>/¤??Ë¶¸ÔÕ9Fþ¾Yð8£9Û\>O0>Ö;»7Ö;»7¹ü<X³?G>óTg?br?¦ñ?^i?ÎF9¡9ÕÅ>M1:£¼&:AäG?F0>OQ»7OQ»7¹ü<÷ó>­ô>¶F?èn>Ø6U>.?7çB¹¿99Q&¿mÁ9ù¢9±è>0>Éf»7Éf»7¹ü<?Ò*?óx^?<Ñ>,z>ÈV?ÉgÌ¸hE9ºr¾Ý¶²9Ê9>«?f¢0>B|»7B|»7¹ü<ý-?øÊÔ>QQ?Y¨?Ð©>üG?d8oö8mÓl>pb;:Rãº9W?Ó¨0>¼»7¼»7¹ü<0{v?<?äaG?g?CÄ>°C?2¸în9¹u£½qnº9ÈÅ9Oñ>Í0>5§»75§»7¹ü<æ¾A?%Å?ïÈ:?z>¬§Z>Óª,?²mÇ7/õv9»N=õn9£Q94Æ>Æë0>¯¼»7¯¼»7¹ü<ýÎX?l0Ô>^É?ú7?|È>+_j?
|?9¹|A9­Yý>£o;U;Tl?ý1>)Ò»7)Ò»7¹ü<>I=ù5=£,?ÜüØ;?ç¤;·m(?ö¬i¹l²7õ§Àj999Õõ>9+1>¢ç»7¢ç»7¹ü<z&÷<Bë¯<Ô3?uëë;6¦;A5?Ô
¸8Û±9SdÂ½¾8Ò9Ø>O-1>ý»7ý»7¹ü<)?dÍ>tdS?E?¿V¥>xF?ÞoQ9^åo9ß>5þ9g×9'? 1>¼7¼7¹ü<È>÷>
B?öàq>b{5>*?Æ'¹FÐf86£¿¨[93àÒ9hc»>ö¥1>(¼7(¼7¹ü<ñè?ë¤¤>J¨N?hÑ>7>¨|=?/6Íø9Å<;]G93àG9õ¬ÿ>´1>=¼7=¼7¹ü<Ñ.=>=u¬*?tÔ;´;iù?béS¹Õû8%kW¿4¦É¸Á
 9æC!¾ÜÕ1>S¼7S¼7¹ü<?çÐ>Ý,>/Â>?¯Îa>LÑ->I&?)r¹¿n8)R~¿ß®U9ÝÆ9K´>Þ1>|h¼7|h¼7¹ü<ý>*­>t;?¢>ôTc>0;/?­A¯¸` _8µ H¿-í):+ñ
:U<?í1>õ}¼7õ}¼7¹ü<Nt>.Q#>J¦??Li¬>r>=P6?gâE¹ç¤9e¾ãäa:W#:e8G?A2>o¼7o¼7¹ü<¢>Õ¶b>¦õ6?DRw>R<>¸(?ÚÇ9
£9©Í>}.×85J$9y¦§>æ-2>è¨¼7è¨¼7¹ü<ë^à>þU>÷¦R?ý¦>ä­a>m=?/G9 G9n5Ç>w69ñÉ9Æ>ñ62>b¾¼7b¾¼7¹ü<pÅ>
z>¾I?°«>Ýg>=?`£¸
>9|Ò½$eú9¦pð9µL?=I2>ÛÓ¼7ÛÓ¼7¹ü<ÍÔ?;Ö²>ÃÞC?·ö>k¯>©4?/Û·Çü9pãT½îC:¾ã9c\?§a2>Ué¼7Ué¼7¹ü<hFÁ>òD{>ñéD?óGî>T§>ý5?<²8IÃ;9Js>½t:Z~H:mÔ?q2>Îþ¼7Îþ¼7¹ü<¥M?ÌÈ>rC?¹±¡>me><l4?Cp:`G*:¿4?P;ã:2¥:!F[?¡±2>H½7H½7¹ü<]æá<¥<R¦.?"©;;[?7.¹Zs9ãr·¾a8ê±f9ÚD>¨·2>Â)½7Â)½7¹ü<Qû?×3Â>G?Ö>>Ï>¥A@?Y¾.95J9ToÝ>ÎË9w?9ñ?¼Â2>;?½7;?½7¹ü<2?!°>cg?¿É©?÷2?~ßr?É§9b9Ô=?¤:­ú9§á?Ë2>µT½7µT½7¹ü<®c>m >\5?æÈh?]-?èÞ+?eã<*y<S%I?üw<°,6<í¾8?ØÑ2>.j½7.j½7¹ü<Uâ>LÇ>d<?Vg >aql>Ø«-?¹¦¬8D79ÛN>îä-:Ra
:Þo?MÜ2>¨½7¨½7¹ü<Ù]î>ÑË>#@?kë>4©>,2?ÁN¹¸¨yd9Ç¡O¾o:i°Û9xé'?áø2>!½7!½7¹ü<Ë¤>´Y>wA?×>xI>L;4?Õÿ1·Tµ9ÇÇ ¼ú9:^È:ÞË?ú3>ª½7ª½7¹ü<£Å¾<´ç<Ø.?zø<H¸<³,?Úw¹ñh9+Ö¾äì ;ñX;ùå=?Î3>À½7À½7¹ü<!³ø>ån>³!N? ø?êÄ·>¨;9?á¡¶5Y29Ý\h¼´º9}9°?ª3>Õ½7Õ½7¹ü<Üe®=qf=½A?ù¤>o>×/?µ¬.=¿×<åCO?áÚ9\Å9^÷É>¦K3>ë½7ë½7¹ü<%uø>ÁS¡>!E?U?Nk¿>©ð;?ë¸ÿ8+¾}²9¾I½9Ò½ð>©N3>¾7¾7¹ü<Y­
?ëB«>ÇS?ðP«>çi>0;?ç.3o49'.9Éî:ÆXï9#ù
?6W3>û¾7û¾7¹ü<pï>é >>?m)>ôË[>91?+b¹1c9ÖÉ¾t¥:Ëý:]>?5g3>t+¾7t+¾7¹ü<5Óý>R­>·²;?SXb>`)>
+?Þf,¹è9»¤¾º:{9!ôv9Y7?,s3>î@¾7î@¾7¹ü<Óüv>ï¹'>ô|<?ÈÃ>eM>z÷'?à®;¹nÐé8á}M¿×¾ë8ì`9Ø(>3>gV¾7gV¾7¹ü<uùX?ÔÁ?F	V?Ã?|u³>[Q?RQq¸°áÂ8è¾>¡9ñ9>Z?³3>ák¾7ák¾7¹ü<1ñ>]>Ë'R?±g?¶>ðG?»<96O9+é>B
:?J:ÿ¬?lí3>Z¾7Z¾7¹ü<1C?8 >N?PÊ(?1eí>·6?ÙQ9Ux÷8¬9?¡82:Í:Ô.?¨þ3>Ô¾7Ô¾7¹ü<äë?Æ%§>MV?{i>iºI>KÍ9?îéÉ7èµï7¢×>Í¾9®\9K²]?4>N¬¾7N¬¾7¹ü<Ê9$?cÇ>kÚR?+Îæ>s>ÔG?wÀ8\Ü9¯ß=§Ò¥9Çr9W/?Ê84>ÇÁ¾7ÇÁ¾7¹ü<n;ó>!Ü>áYJ?J?®{Ø>I:?Ce7þ°9¥È<Oº:õ9>êv?is4>A×¾7A×¾7¹ü<ixP?Ê0ð>#1^?·!?EÊ>±«L?V	91+¢9¶ÌX>iÞ:Ì:âè×>¢­4>ºì¾7ºì¾7¹ü<ÖK ?xÚ>fÕ;?É·¿>ø«>¡,?
Væ7ö"v9üo=W'9i_9µv¿>°4>4¿74¿7¹ü<Lj?Ä7Ä>vI?#m3?Éçü>.5?Z!9]9Ü><ÄE:$T$:°?¾¼4>­¿7­¿7¹ü<Åµª>~y^>UoD?tÉº>£>È´-?ä89èõ=ª;¦0½:>ßK?ÁÆ4>'-¿7'-¿7¹ü<Û?×>xQ?}-?V@å>øÛA?2å7M¥94	=ñÄë:Z*: M?wÜ4> B¿7 B¿7¹ü<ïl!=¡Èá<c7?ï;ÌÎ©;4?K¹2Ío9ÀHÙ¾¯xy;¬/;áÛ5?º5>X¿7X¿7¹ü<{þå=M¥=ÄK2?~.<lI<°.?ùå2¹¨9:¿º5F¸1È+95±¾ú35>m¿7m¿7¹ü<hW ?IÝ>d~9?C>¼j>.??Ç7Áo#9=í=ã:S½:m.
?ñ?5>
¿7
¿7¹ü<@ÿ?ÜçÄ>E?{ ?$ Ö>æÝ??¨@s93³9Þ­>Hð;:R;B7?
Z5>¿7¿7¹ü<h.?¾ºæ>®A?K>h²^>µ1?ä`8<8©9Oª=¯\9<³Å9uá>9f5>®¿7®¿7¹ü<F·)?érâ>Ý??Öè>& ¢>¢7?> ·¬Ä§9/ô¼È÷:B:À>lu5>zÃ¿7zÃ¿7¹ü<yô>|Ö¦>m;?ÌU«>¦Ås>÷í3?[Ø¸ªî9ÑõÁ¾~:
:o=:Ìº>5>óØ¿7óØ¿7¹ü<¬F]?û?Ð¯Z?wsL?eÚ?I?eh9úl<9£EÈ>.þ:Ã°:#Ë8?5>mî¿7mî¿7¹ü<+i?¡Å>lE?Æé>ûï­>ÍÔ+?d	9wTc9ãê>¾9tÓµ9?b5>çÀ7çÀ7¹ü<Õn?ê
Ç>>éG?ÀoÊ>QP>Å«8?e8·ªg9/=ºm9Ä"î9[ã>±5>`À7`À7¹ü<LÆ>3.>K9?Qål>T
.>N:.?¸ÈL9ï)½JÃj9«[Õ9d×>+×5>Ú.À7Ú.À7¹ü<§µ5?°õè>]®G?S?Âµ>²½4?Î±8õk9y°@>zG}:¯|4:¦3?[ñ5>SDÀ7SDÀ7¹ü<²v?ñ?$`?HÈj?3
?ÿÔT?ªg:ùñ93Ù?ÇÄ
:0	:?\?¬ö5>ÍYÀ7ÍYÀ7¹ü<	à?\;Á>?F?²T?wfÓ>ëÕ4?Ï)e8bM9ûK9>tÃº9¦9R?Kþ5>FoÀ7FoÀ7¹ü<É&?¸>ÑF?¹z*?Ùåè>Öc;?w×9zC*9;Æ>z·æ9è9]?6>ÀÀ7ÀÀ7¹ü</Z?E?äeO?}_?ÙÊ?²u<?6uç9²p<yiL:Òõñ9åEX?b6>9À79À7¹ü<
û>BW¾=1?¹ä`=}Ë.=À¯$?E¹T¤9ÕÂ¾¸.D<q¸<9Ê;?_C6>³¯À7³¯À7¹ü<oÙ? >gUW?Í\?ó?KH?­9D÷½9àÒé>q¯92©9	Þ?ÏE6>-ÅÀ7-ÅÀ7¹ü<VÏ?¬À>s°3?n>s³1>zÕ+?f7Ì¸·9Ïg%¾*^9G_9½ßþ>Sa6>¦ÚÀ7¦ÚÀ7¹ü<Qýë>Ãî>ÙÝQ?ù¬>øxr>6?¾çë¸e9òÑ¾æn(:{¯¨9ý?§p6> ðÀ7 ðÀ7¹ü<ó?ô|>U?â¶3?¨¶ï>©ì??	8ê8¤9«²6>Ëô:ª3¼9Ô!2?n6>Á7Á7¹ü<Ã?¸Þ°>ÓED? 7Ù>`c>®C5?þÌ§8`¯µ8Ãoì>r$Ê9BCë9ÒõÛ>è6>Á7Á7¹ü<®Ê?V,?Ï½F?¯4J?-N?â=?S°U9ú¾«9gB>å;V~È:t-9?t¹6>0Á70Á7¹ü<z ?ÚÉ>MnL?ÃH?ÍÊ>ã:?ø5m9ä:âÕN:V6%:? ?Ì6>FÁ7FÁ7¹ü<»é	?I¬>Ú§L?ë=?kð>ÑI?kðÔ·Ò9kWD½zO·9]9?.7>[Á7[Á7¹ü<É§{=wk7=Q/?±J<U<¼P*?ÆW¹4Ù 8¼µ«¿Êç9Ôç¹9?7>ùpÁ7ùpÁ7¹ü<+ ?øeª>iX?Òa?7?ë'L?­3@9çP9Éë>Ç¸T:´ß%:µ&$?E7>sÁ7sÁ7¹ü<R\?ë¹>«¯?ôÃ?°»+?Ø¹?=Ê&=æi?n¨:ïE:?»7>ìÁ7ìÁ7¹ü<Ýïý>WÐ>P?ÿ>ÕÚ§>zåB?@ß9«Jß8a.?åÁ9·bÓ9
¿>S7>f±Á7f±Á7¹ü<¢>ðZ[>n¹=?æ>IW>N°)?ï¼¸×;9o8º¾{É9<9D>ù7>ßÆÁ7ßÆÁ7¹ü<¶oè>ïò>lI?Ê¡>ÚB^>û9?éËö¸O9¸Ì¾ã<ß:'":å@?Ã¿7>YÜÁ7YÜÁ7¹ü<=ª?8¥>¾L?¶^Q?ð?.b6?¼¾â6^_9`FS<5Ã9v79L_;?©Ã7>ÒñÁ7ÒñÁ7¹ü<Ê>?Iè>DR?è$?&ø½>JF?¢L8ã9Òg=­Ü:C¢à9#(?¯Ò7>LÂ7LÂ7¹ü<s|?/÷?q\?B¿?¥Ã>
WE?,Ä8ò$w9öK>·¡;:4:àÊ?ðJ8>ÅÂ7ÅÂ7¹ü<X>?íÅ>|Ñu?á>¢?VfA?ÃV?'Q 8øbé9»Ù¯=ãð:¯Z:Áq[?e8>?2Â7?2Â7¹ü<%:+?ÓÜ>',G?ÕK?tJÃ>åA?Äøa¸Ôaª9Ã©½þÔ³90÷ò9Àz½>æf8>¹GÂ7¹GÂ7¹ü<ÎðÕ>$È>ò­I?7=>ÒPO>Oà0?à¸£Ø9B	Z¾Ó¾Ç9®Q956?Í8>2]Â72]Â7¹ü<±"?áÑ>ÞE?o¬>`P>®+?ÇÝ4¸òu99{¨ù½¶¤;x|;3a&?8>¬rÂ7¬rÂ7¹ü<ç%=w¯õ<mñ+?ëê;ÏQ;½<?Ãõ¸³*G9x6¾ôt©9LÕü9P«>q8>%Â7%Â7¹ü<¹?Ãx»>
ÒM?Ö­#?µ[Ø>6«A?ÖÏ9èÍe9VX«>Rb:A×9ÁÙ?5¡8>Â7Â7¹ü<Ãðõ>,`>:U?Pæ>í>ÎD?z"¸%V´9=¦f½:®$:+	R?Õ½8>³Â7³Â7¹ü<
¦Ò>>w¨8?íÕ->>¤&)?¯Hó·79k½ßS8:­þ:Å6?º9>ÈÂ7ÈÂ7¹ü<[?~V·>¢,H?UÌ­>ðLq>³b8?>9;¸µÿ8Bð;¾Vº7::
.? 9>ÞÂ7ÞÂ7¹ü<oã>*>O9?ñ²>Ú²H>Ð+?äß8Ç¿09+?>ß:Sìÿ9é?Ç9>óÂ7óÂ7¹ü<@q3?US¿>p?ÁÓ¡?lF?DÉP?úm9D
¨9àBµ>·çR:!Ä9U?ñ$9>ÿÃ7ÿÃ7¹ü<#c¬>^KV>ÜïM?ÒL¿>æ¸>¬Ë1?¾Ì>¹O9üâë¾F7ª:êæ:??99>xÃ7xÃ7¹ü<q¹=¸¼<Ú
4?ÕL<Þ;4
?w¢¸RµE9×Q¾ÉøK8tk9y®Ý=o9>ò3Ã7ò3Ã7¹ü<®@
?8ß³>"	I?»q	?FwÁ>ÕÞ5?ú
ø¸%9*&r¾Vgs;Ño;ZbL?v9>kIÃ7kIÃ7¹ü<Ý>ûÿK>yA?ëÖ>åw>½Ð/?:ß±¸þ2³8þ¾lº:è~:]È!?9>å^Ã7å^Ã7¹ü<e2?C»À>,F?ß§>^q>1?#r819ÏË=?^l:Ç:«7B?9>^tÃ7^tÃ7¹ü<îëÆ<½<FÕ*?»ò~;:5;^14?c$»¸zç!9ðó¾K·!¼9j½±9>ØÃ7ØÃ7¹ü<äl?Õí>®g?ZÒ>=>@BN?½ü9TYO9JÄ>u":{.é9{2?ì³9>RÃ7RÃ7¹ü<x¹?é¹>øüU?Òbî>¥r>Ö¸W?ïô7#®9\3=¯Í:ã,9Sm?Â9>Ë´Ã7Ë´Ã7¹ü<ªÓ"?ï7Î>-"J?}?ì Ù>rù:?KÀ8Î9
>4>,Ïé::1XS?ßÓ9>EÊÃ7EÊÃ7¹ü<
mm>N>Þc?a??=SK?E=$p)=.lR?º<ýÆ<<¢?W?îä9>¾ßÃ7¾ßÃ7¹ü<9¢+?_1Ú>_I?þ6?Åõ>ö%??:9³ËÒ8¹æa?JW´;H_q;'E??û9>8õÃ78õÃ7¹ü<K?äC²>©Y?p*?,½Á>6a?Ë·fÀ¦9ÅTÊ¼ª92Ó­9aú>ô:>±
Ä7±
Ä7¹ü<\W?²é>êék?ÓE?§vå>7w\?LÎp9*û-9í)1?êÈÀ:¤Lv:´`H?:>+ Ä7+ Ä7¹ü<û6i>1;>xbI?ÄC?+ÄÂ>3?Ì}¤8¶ó8Áå¬>xÑ::G6?ï#:>¤5Ä7¤5Ä7¹ü<þÕ4?k+¿>r)r?@²;?ùõy?÷g:bÀß9!³?ä$;»ã:ã9?¿L:>KÄ7KÄ7¹ü<ËÃ5?pà>¨@O?[!?Ë>;?Â5ª8ne-9ÁK{>'ä\:k::K8?Ya:>`Ä7`Ä7¹ü<¤gÄ>x>Àô:?"gÕ>"è>Ôp7?4¸JZ9Ã3¾;à:ï9 {?#m:>vÄ7vÄ7¹ü<=>¸R>ó8?Á>ãÝ>»Ì+?ÔRN¸«w]9©~î½'iG:BX:¥Ô0?c:>Ä7Ä7¹ü<ú)ø>)>"G?­ÏÆ>ä<>Dv5?WÓS7YY90Áù<Ùáú9"®Ì9¦ä?Ò:>¡Ä7¡Ä7¹ü<Iâã>Úc>CAC?Wp«>`m>
¸8?"¯8y\O9Å6+>¯²P:4ê6:á
?=;>~¶Ä7~¶Ä7¹ü<:ø>A29>{A?èp?.?N0?]m=¯=æK?¯¥­<¦fr<c7?G;>÷ËÄ7÷ËÄ7¹ü<B?¹><?hÕ¸>d>ú.?ÞÐ·Ó-9Òÿ½[Ä®9çè¿9Ú!é>û);>qáÄ7qáÄ7¹ü<á	î>Þk>hïU?·*>½7>Ò4?¿¦¸I9S¾B¦:+ §:µ«þ>	-;>êöÄ7êöÄ7¹ü<Í?VÁ>óáU?{?ÍwÔ>Ç9?ðª8&­9o>º1(;ºù:ùj,?üE;>dÅ7dÅ7¹ü<ô>v£ >òrB?s§>#z>)+?/:r9è\Ä9å>Q¥9Pn¹9;ä>µ^;>Þ!Å7Þ!Å7¹ü<¨^×=´=/?-7<øk<ô\?§7¸ÄB9´><¾ôÔØ·`Jº8#ü¾Åf;>W7Å7W7Å7¹ü<ÙÍ>£>¦A?Æ>7>M,?¶¸Fu9~é=¾Tìù:MÐ:fl?îl;>ÑLÅ7ÑLÅ7¹ü<Zå>l">ee?gz?ã*?bqR?j9·9r²>Á-p:+\:MvH?H°;>JbÅ7JbÅ7¹ü<"¹ï>Ê'¡>Pg>?/>fp:>Â2?¬J8Ä_9±ç=¯Ú9F²9¶?¡²;>ÄwÅ7ÄwÅ7¹ü<vÓö>>¸½O?(û>^`³>83?Í ¸{»V9·ì¾ðd9e¶9íuÌ>¾;>=Å7=Å7¹ü<ï¬°>8x>k66?dÑÜ>4:¡>?O/?iR¬¸r 9³×	¾u9Æ9¹µ>¿Æ;>·¢Å7·¢Å7¹ü<#ø>^ì¥>Sl??[?ÀÁ>8ý2? A¤·ºTî8n°½n:£¬¹9½*:?Yé;>0¸Å70¸Å7¹ü<À«>ìZI>]Z?ÇjÈ?Où~?C9I?×£9q/Â9¾¨×>×ÿS:Ö^P:®:?ûü;>ªÍÅ7ªÍÅ7¹ü<ñ>Þ;¥>}¶:? ï>Âª>¯f3?0-¸¸!u9ÃÝ´½Ï :rl:³
.?^<>$ãÅ7$ãÅ7¹ü<éC?C¾>ê??:ðÕ>PJ>Zë9?U
×8J±9C>¿;?èH;¨*7?¹<>øÅ7øÅ7¹ü<=?	:´>NA?Ù
?
¶>×:B?C½9Ë;M9¦Ä¿>XV:AX:-?j^<>Æ7Æ7¹ü<Â/?Êß>öRH?Ð0?¶Òí>!T>?
­9¯9ûÚ>4^Ü:;:j³A?=l<>#Æ7#Æ7¹ü<EëÕ>|Ç>w =?ÿ>¬LS>æî-?*q¸(õ8÷â{¾ÒÕM:½.:´Ç)?éq<>
9Æ7
9Æ7¹ü<=°?
?|s?¦¯?m.Q?éV?F_w9µ¡9 Ä>uü³:+ÑY:S?L<>NÆ7NÆ7¹ü<ô¤>?ØÛ>+»^?í	5?Ï¼>dvu?pIA8Âå9Ï(&>2&:Ìß:íß"?<>ýcÆ7ýcÆ7¹ü</R¥?,É>jÒ?9Ñ?óâ+?t,Y?B#=}-ª<¯ÆF?<\HU<µ.?<>vyÆ7vyÆ7¹ü<¡û@*ËQ?®å»?-@µØ?vC©?>>©¿?HoP=*H¯<½5?«<>ðÆ7ðÆ7¹ü<á?æÈÌ>|Ë>?$s?Î>G2-?^58NV9§Ø=Ö$:9Øï£9ÆV>c°<>j¤Æ7j¤Æ7¹ü<-Q?¥v?ë3D?Hyæ>÷:>X>?îy8uJG9M8>Ð`/:7Éö9í5?PÈ<>ã¹Æ7ã¹Æ7¹ü<zâÌ>ý>Ê
>?¾º>ó0@>î!.?ø 8¼ Á7î_U?æ­ï9äÔ²9[+?L=>]ÏÆ7]ÏÆ7¹ü<Ø:ä>²ü>D?Aa©>i~v>é/?¡eÌ¸ Û&9Ì¾1Å:?Â:­)?R=>ÖäÆ7ÖäÆ7¹ü<x#?Ä¿>"d:?´_Ë>¤>)/?f{7s91Ö<Ö]Ç:Ñ¢:8i?Î3=>PúÆ7PúÆ7¹ü<@ ?ª[Æ>mÑN?µàJ?¾z?BE?öÛ9:C9+Æ4?ûoé9B©:¼Ë>ßI=>ÉÇ7ÉÇ7¹ü<Ê>¹t>s}S?Æ>&J>ÞG?ÿÿ9C69H¼>zr:¢Ò:¹¨D?J=>C%Ç7C%Ç7¹ü<?É²>*@N?¬Mä>¨>[9?úBÊ8¥29c^B>	¥¤:p#:4?Ãf=>½:Ç7½:Ç7¹ü<ÈÖÆ<.¼<Ù/?b.<<Öf<Î&?½m·¿¤{9%Ûñ¼æÊy9¼8e9°|?Ón=>6PÇ76PÇ7¹ü<e>¡FO>:B?´>wí>Bz0?r|8Ôid9w
>°};RS¹:Ç9? =>°eÇ7°eÇ7¹ü<(äó>\°>P?j	Å>^)>9à7?¨
95³EÍ8ÕÈf;Ù	9F(a9Af>=>){Ç7){Ç7¹ü<âÍO?Ø·Í>IL?;©Ð>2A>Qø?{Hï8nr9&@>òø9Àk
:«4æ>	¦=>£Ç7£Ç7¹ü<e>¸¢?>*á8?¨>véW>ñb(?ó§¸ø8
9<¾HÓ9,~Ù9òvø>µ«=>¦Ç7¦Ç7¹ü<fp?æR±>ül9?}>(Ù>>	*?AÕ¸Éä8X^P¿ÕÈ:° :Ãú?ÀÉ=>»Ç7»Ç7¹ü<åó2?o~Ù>¥¢R?µò>¥×>ÑF?Od9º
L9)µ>kh9	ÄÞ9*Â>&Ø=>ÑÇ7ÑÇ7¹ü<æIÃ>ö>&m=?i¤Â> þ>´0?¡Ì·(n9e[½´:|£9dM?né=>æÇ7æÇ7¾0<û8>å=w .?%ì>=Qâ=k`&?~ü£¸Ä69²e¾§ 9ý¤9]->µì=>üÇ7üÇ7¾0<_?{áÚ>KÄ4?`ó>¼O±>A±/?obe9®Z9Ìþ¼>qSe:<2ã9*3?`ô=>|È7|È7¾0<øé?òÉ>
>?°>pA>Yï/?Rð7ú'9÷Ør=¥ç:V1Ë9h9?>>ö&È7ö&È7¾0<FE=9j=l3)?û== r=K·"?ñ¥_9æ9ax>¿.;;f\$?æ>>o<È7o<È7¾0<)u?éÍ>¦?4Üh?Ó²î>½y?LÈ8TýV9C>>¡:;)®9mF?.>>éQÈ7éQÈ7¾0<à">XÔ=³õC?ÕÍq?mg?äE?j·$=Ö÷»<3U`?ÐÐ¬:ZI+:$?}`>>bgÈ7bgÈ7¾0<:¦8?¤ô¶>Y/?Â¯?öÓE?Àpc?MG9|Ü¡9Ù>~.X9Aê95ql>^c>>Ü|È7Ü|È7¾0<5?Ò>	Ù\?ÂR?;Í> >?9Çt9ì>-T:õ¢:eý)?ÿo>>UÈ7UÈ7¾0<1?Ð©¾>'B?»¤½>ïµ>:,?40¹kI½9?!4¾
ã9@Z»9­"?Ë¿>>Ï§È7Ï§È7¾0<ýÜ>û.D>l:?d_>«N>3¯'?`¢8¹~ì9ñÞ-¿;:w+<:P>??3ê>>I½È7I½È7¾0<Õ]Î=Ö=Â£??ë®>á6x>'ú3?¥çC=Íì<KT?úûë;§Ò;I?
?>ÂÒÈ7ÂÒÈ7¾0<wÜ>ñ­>N?¯*?`áÖ>
Ü8?3¹8¹ç9Å{6>8O9Ü9>G«>Ø?><èÈ7<èÈ7¾0<b{g?"ò>#½t?.¡?¢A?Çë|?&U9üþ9«>-?9ëU 9Cäï>U+?>µýÈ7µýÈ7¾0<ýí>§t§>ê5?s÷Ý>|r>]02?Ìª¸q[9h)¾9Â¸9Ì§¾î,?>/É7/É7¾0<Ã-û>|.>Ze?	M?Ö®>1ON?Ô8ô19¬>sè9iÇ9¹í?&R?>¨(É7¨(É7¾0<ÛRô>h£>nb??(Ó>ÃY>
 0?Â/u8´#9#h@>!Æ9C¤9hÓ>	h?>">É7">É7¾0<Å.¯>p=g>¼ðA?ûcê>	±§>jé2?J¶8.Å9:Ë>àK:øÝ
:ñò7?Ù?>SÉ7SÉ7¾0<ç(=áñ<ÝÃ2?Á<4ù÷;Ñ^?C¤·Ú).9îÔq½'¸A+T9tX°½8 ?>iÉ7iÉ7¾0<Çõ>s) >FäC?´Ç>ìT>ÿz9?¬8K9a~g=¡ý9²*Ü9t?¥?>~É7~É7¾0<ÅgL?ú>oÛP?ÎÁ!?ä×>Ï??ð`¢8,9x>fÃd:`j:^4;?§?>É7É7¾0<g)?KêØ>-íG?/µÅ>by>e=?¸&ï¸Öîh9Ãj¾|ÛÞ8J9]@>Hª?>©É7©É7¾0<2X>á
>îgD?gy?É'?C>?v1è<ZH<âP?¤5©<àz@<Ôa?£Û?>û¾É7û¾É7¾0<TrC=VD=¾Ø/?ô%+<<v½"?OçL·/¯9]ÐË¼üa¶69=¼&ä?>uÔÉ7uÔÉ7¾0<ù}?ÎWÆ>"É;?èu>B\>_31?8 ¸?q9æq*¾Ü:û{:~Uc?@>îéÉ7îéÉ7¾0<Ô)?Ñ½><
e?<XL?°@¨>u?ôß9u9?g¡::ì{?~@>hÿÉ7hÿÉ7¾0<Ø^ú>7'>ÈÜ?>Ù5?Ø¿>Ý¨r?6Í9¡9á >®å:¨(:;(e?Þ!@>áÊ7áÊ7¾0<gO?þ>ðP?Òö?£<Å>{F??6¾\9¯í6<
1u9Gîb9ÍL
?ÔK@>[*Ê7[*Ê7¾0<-Ï?l^ >ðM?ð¡j>ÄR#>ùâ7?sY«¸,S¿9¥Eå½áVú:AÇ:Q ?ùl@>Õ?Ê7Õ?Ê7¾0<¦%?=Ö¯>ÂD?U­>üo>$Ë9?½·x8¢Ò)¾p_8:p£¾9w?¨@>NUÊ7NUÊ7¾0<§b?ç@·>L?A	Þ>Ø>Õå4?å!´7±0q9m1?=oò";ÖFð:(-?l¬@>ÈjÊ7ÈjÊ7¾0<?Ñû´>×R9?Û>VG>z.?Ynª¸[¥¤9]¾¨Ó9ñ9§\?o¸@>AÊ7AÊ7¾0<)
?Ú¤>·hV?ß3?â«ì>1B?0¢:8j+9ì\>bê:X:wX?$Î@>»Ê7»Ê7¾0<?<?åâ<?Ê?ºìÙ>u/8?Ú¡8Bn9rÎ>a~u9Ýn¨9Øº>]Õ@>4«Ê74«Ê7¾0<Ã?´¶>
O?Öb?d§>SF?Ô°Ò8	
±9òQ>*)t:£x:uëk?Né@>®ÀÊ7®ÀÊ7¾0<m=0Ç<O?¥Db>,W$>Î;0?ÈÐ:ÃX:÷%??Íb<åj@<£È6?øé@>'ÖÊ7'ÖÊ7¾0<?È>¬u8?c>.Â7>A4?Y·b9ZR9RÐ	?DpP:++9|®¨?¹ÿ@>¡ëÊ7¡ëÊ7¾0<¾?Çm°>^b?fô!?êÌ>(TJ?¦§8>:R9&L>·I:J:;ë>¡A>Ë7Ë7¾0<ßÜ>Â>åS?¥ýÚ>£>
PA?98<^9Ñê=¬i:}/:&êI?PA>Ë7Ë7¾0<ÙÈí>û>ôHD?7Zú>yÃ­>új8?~¨8ïÖ9î>¦GL:,:Ê?ZA>,Ë7,Ë7¾0<Í??Ü¥?|:?:>Vük>·»,?Þ­·¸^8üh¾ l°9.g¨9É?Â
A>AË7AË7¾0<zÈ×>Ê1>ÚmF?Üë>a«>Ûö/?wÊ$7OÂ¡9,f<E:öd:/'?A>WË7WË7¾0<F4?åUø>`Ö9?©Â>d>9z1?8`é9×=úl9vi9Î£?¢A>zlË7zlË7¾0<çr?ig?´þM?Ï['?2â>g$=?2$u9¨Ã89æÓ)?¶Å:£,:ÞÉÜ>4A>ôË7ôË7¾0<¥Ð?©SÒ>¦7?û]>.'(>Âù(?Í#7D´9úæ=èÄ9¹½P9Ý-?A>nË7nË7¾0<®>eèr>m7?hôy>Q8>²-?2¹Ëa8|]²¿apÆ:úp:n%?ÝA>ç¬Ë7ç¬Ë7¾0<»ý>3ù¢>zÈF?ã ¾>k >Ë:?Ið8¼9YS#>Z::øi:ôE?A>aÂË7aÂË7¾0<Ö>¥><G?c?\¶Æ>>?ï£'9b¡9hY>ºêu:y@E:^?3A>Ú×Ë7Ú×Ë7¾0<¼lË>I>pú=?»>ËP>Êv/?´!Y¸^9â²½r
¸¾Í9ª½ekA>TíË7TíË7¾0<¶Ô>SÍ>C?·Ï´>L>äÝ/?ëÆM9ª.£9Ii¡>ê:.
¯:ó+?yvA>ÍÌ7ÍÌ7¾0<bËÝ>ß©>ÂE?<s°>Éæc>4F?
U9¤9Z|O>â©9Kª9ºý>Y{A>GÌ7GÌ7¾0<KÐ>^>ClF?¾Æ>Ã{N>t,<?kªT¸39oC¾¿Ê:`C:WN?JA>À-Ì7À-Ì7¾0<§?Bs®>ÔG?¬ù>m{¶>Å	/?pª¸ô9·­"¾ä;:ºÃ;:J@?A>:CÌ7:CÌ7¾0<zË)=Ð=0µ)?T5;ék;w?ß¹Æ+]9Óï¾¤U@75*Ë8fZr=õA>´XÌ7´XÌ7¾0<] ?ßXÌ>Q&I?A?ã¸>·æ=?§%8oD;9µsâ==:&Ý0:LD?A>-nÌ7-nÌ7¾0<JÎ>¬³>0:?ëv>ÜH>b3?W-/¸¾9½¾F1:°ÎË9c_?½©A>§Ì7§Ì7¾0<±L\?eè?J÷M?Búþ>¤ø¦>/wC?üá,8eº®9ÛK}=Øt¾:-u:bF?·±A> Ì7 Ì7¾0<8É?Ñ¦>¡Ëb?Y?ñs?g#>?ÉÜK9#J9áX«>[Ô:´ør:¾_?YÚA>®Ì7®Ì7¾0<[«ß>É×>??­,A?vg?l,?¶Z9ÚK^9÷°>À;íàÉ:=Î%?ÔêA>ÄÌ7ÄÌ7¾0<¯ÅÀ>H!>»+<?(À>b7>7!5?ôM¸Ê9½Èá:<I:
¬>?ÆõA>ÙÌ7ÙÌ7¾0<C½?°O>_q\??:½$?>H?(7öL9Ná;=è¶ã:ìá:µY? 	B>ïÌ7ïÌ7¾0<r²!>i»=Ã\?îv=UG=*h+?Ówr:Gw@:
A!?m\<aî"<èã,?û	B>Í7Í7¾0<£b>Ü5ö<P @rc=fG=?Ü8:\J:¯é>3<õµ!<¡?ØB>úÍ7úÍ7¾0<C4?!í>§äB? ø¡>5_>Ã9?â¡7OÑ8ÒQÅ=î¶?9¨9öä´>Í5B>s/Í7s/Í7¾0<Òâ¥>Éèh>þT6?;Ñ>Ù>¸À/?´Í8h?Y9s!»=&µ:ü:~?!EB>íDÍ7íDÍ7¾0<««>V£g>à=?Ìß¢>B°h>13?¹}ò¸xá&9þ¹¾, :Ìÿ9±/ ?ceB>fZÍ7fZÍ7¾0<h?¹ù>en?ø. ?q«>\0o?s³¸ìùD9]0¾!:­Õ9ÂÞt?ã²B>àoÍ7àoÍ7¾0<íÒ?{¾Ò>?I=?ô°>k¤y>v}4?\4Ú8i W9ÔÔ>Y·U:[":ÅF(?éÆB>YÍ7YÍ7¾0<b	?&°>§.G?¦Â>®>¨¨>?ô>J¸æ¥9Ý)¾3d²:9a:cÄJ?å
C>ÓÍ7ÓÍ7¾0<ëc?óÇ>©ªK?:à>öê>¬->?³àQ¸gú*9¾:?9ñÑ9}k&>dC>L°Í7L°Í7¾0<êm&?YÕ>pxG?øh?FÇ> N9?9¹9SÏ9´ï3>êº_:V÷9¶g?þC>ÆÅÍ7ÆÅÍ7¾0<,J-?
gß>9F?À®>Áíl>Ñ<?Y¡7¡Ú¢9¼¢ý<}: 9)£Q?)C>@ÛÍ7@ÛÍ7¾0<*\À>$}>=B?ø£>1êk>Èí1?.TÛ¸ÊÑé8~"ð¾'b:¡üÙ9o6'?5C>¹ðÍ7¹ðÍ7¾0<gº
?=¯>H©J?dÿ>CÇ¦>DD?Z¡8æ$9fQ>ê9^Ö¬9OÜÐ> =C>3Î73Î7¾0<.ý	?ÞÝµ><B?/>cF>æq.?¸dÃ·ëÊw9ÝI½§2:.: c?:ÒC>¬Î7¬Î7¾0<ÿÂ>ô>Zn9?±Uñ>«²>(ð,?R¥¸Ä9Y{	¾Zc9t4Æ9©¥>ÔC>&1Î7&1Î7¾0<Í>q$>=£Y?\\(?
æ>üY;?ÌùG¸nA9Ò@¾î:£':FÚ>óC>FÎ7FÎ7¾0<ûåO?
?¦ý;?¯úÌ>ð>Ó1.?Ø»G¹xòº8<Á¿\Û:à{:ë\?ÿC>\Î7\Î7¾0<ÆA?AÒô>J??0e¤>lûH?úê)¹S¾9£d¾uzß:½÷¦:hR+?xD>qÎ7qÎ7¾0<8?¶»>Å~B?õö!?©³á>ñ´7?M¸»9»²½{ho:vA:º?D>Î7Î7¾0<ËP?B ?ïùF?E?(Ã>w:>?Ag©·Ìp9Û4½ÐVk:G5:1,&?D>Î7Î7¾0<%=èï<¯m0?Æ<]Cà;²Ø?78¬¹<ýM9V¿F99sû>kD>ÿ±Î7ÿ±Î7¾0<é>Î
J>6??WT>dma>aÍ3?ÚÕ7Ìî@9áà=<§û7=´ª9Ø²<=kE>yÇÎ7yÇÎ7¾0<¡¡?µ¿:?\]?û£ ?Õ"Á>qíT?(Y8èì{9·=6#¹9ÎÈq9ËD?*E>òÜÎ7òÜÎ7¾0<¨ä<Õ¤<wó1?O
<µÁò;M?1¯P¹Mt9|Ú¾©ò¸óÒ8Í=¿ºVE>lòÎ7lòÎ7¾0<·	?wø²>A×D?*H>?Ås?³%<?¼µ T9ù´3»tÃ¯9±Ï9)ÊØ>fE>åÏ7åÏ7¾0<F.=2Ø<Í-?ä<(®<J(?Ù?¹ê9ÀKú¾æ¶9
/9ä1¨¼©lE>_Ï7_Ï7¾0<]¼>·u>í?D?sí?b=Þ>ï7?ó(ó7 9»
_=­h­:¢³:-¤?.xE>Ù2Ï7Ù2Ï7¾0<\|é>èH>:??ñÄ>Jå>ë2?±¬<·HH9»Æ¡¼=¥:¥>w:x+?ÕE>RHÏ7RHÏ7¾0<b=Õo¸<º1?yU<Z×;{¨&?6<Q¹CÁÄ8~¿ZÖ8¥ù8x>E>Ì]Ï7Ì]Ï7¾0<·û?ä¦>ud^?Ôæ¶?X­L?¬Ãd?2ðã9À9¤ð?oÖ:£´R:z2B?z¿E>EsÏ7EsÏ7¾0<.?Á>WK?°¾?Yíª>ÑC?·p 8Ðä8à4>[¤8j90,3>àE>¿Ï7¿Ï7¾0<4I?²5'?[Þs?Ç1V?ZØ>qr}?lÁù8G99]>¯9Ó9À}c?­ãE>8Ï78Ï7¾0<Ø{?^V ?
I?¿=@Z¥Ç?Í<?Q¯<qK:<¥OW?Cå;4°³:C?UæE>²³Ï7²³Ï7¾0<Ø>Ü­>´(T?Øè(?10ë>7Û7?5¸¬ë9eä½þU:/y7:Hp;?OçE>+ÉÏ7+ÉÏ7¾0<ËÏä>:a>4@?Ê`_>I&>ò+?þ
¹6u?9Ü½¾í:cd:õi?+F>¥ÞÏ7¥ÞÏ7¾0<Ù"=Gï<:.?o÷=j=FÕ!?¦¥8xk9õÍ>1{)9êîß8$ÀA?!F>ôÏ7ôÏ7¾0<,÷;=j	=mä.?üÇ;w[¦;ç-?mÝÒ¸>#n9}®b¾Î)d¹(*W9»¿Ã&F>	Ð7	Ð7¾0<ù=ý¡Ì<Û\0?ÔS;~@;P?Nìb¹M9qF¿m·ò«9ÒÖ¼Ò'F>Ð7Ð7¾0<ÒÁ>=>ÕNJ?Íà?6u?!ìF?fF<Û<Æ\? p<<U^}?^9F>4Ð74Ð7¾0<`	`>Í#>{Ó/?sô0=Ú¥=Æ
!?;a<¹Äx9¤â¬¾ö~99^©÷>UF>JÐ7JÐ7¾0<6KI?ÃÖ?­ûG?J®-?@ôß>uF?8_¸Ò¶S9Ú=¾Ìð9X¤r93~?îF>~_Ð7~_Ð7¾0<Y·?1Fï>«*Ä?2yõ?Ø@I?è?{ß;òïî:N(?}:Ò¼:{V?TF>øtÐ7øtÐ7¾0<¦ö»?s*ÿ>õ¼?»Ã@S9I? ¥?Ã,k;wF;«j?ÔT:+}':¡ãk?u¦F>qÐ7qÐ7¾0<8°,?ÍÜ>:7H?N×÷>ù¬>g7?è°³6©í9Ð¥Á;D99\ó©9S>ÅÙF>ëÐ7ëÐ7¾0<0Ç>ÅÌt>E!P?­üû>Ò²¡>ÚxG?DC8¬Q9Ûß=­¼1:Q79?¢?ãF>eµÐ7eµÐ7¾0<
¼æ>·Ú>ªhF?a&Ö>È>&^:?C*¹8m
9¡§>®µ¸9Å9ð>5ñF>ÞÊÐ7ÞÊÐ7¾0<oQ=±Ê<²=,?ÂÖ;ø#¼;H?=»¸­_8Ë½/¿¯Z¸*he9Àô½·òF>XàÐ7XàÐ7¾0<Àô/?sä>zE?Iûã>Åå>UÐ8?ë%Z¸Ø¬9äÙ½Û{ù9í9Äk?\G>ÑõÐ7ÑõÐ7¾0<õÿ>ñÃ¢>H?FÛ¥>ÆÕk>»	4?@¹¾ÏG9à½¾îÅ9µ>9VÕQ?¸*G>KÑ7KÑ7¾0<µJ?ú4?gîM?ù[??9C?HXJ8ÿ09Vù§=´9QËµ9 Dþ>É+G>Ä Ñ7Ä Ñ7¾0<íäÝ>Á?> ò6?!«> >¥°'?î3µ¸KV9©wX¾Õc:#:âõ\?¯DG>>6Ñ7>6Ñ7¾0<¶?AáÀ>9M?¸?cÚ>²â8?NüF9 1¹8K?mp9RØ9í>1FG>·KÑ7·KÑ7¾0<hë[?þ?|äV?gGG?æxë>Ä¦X?b8ØÊù8>V?Î:üd:ÆA?¤bG>1aÑ71aÑ7¾0<µ­>w?>¹h?Ô?ÎbÌ>#M6?äõÈ8eÎ8{!ù>{h	:$+:Pò>SdG>«vÑ7«vÑ7¾0<D,Ç>%	z>ìK?è:ø>6°>P4?ÙÛR9?ý9»òÊ>Øv¶8²%9Ð,>G>$Ñ7$Ñ7¾0<çHõ>¾D>ïO? XÄ>´u>(¥L?9ë7§[]9¼=\ró9a(
:ÁÜ>&G>¡Ñ7¡Ñ7¾0<Iâ?©>¡F\?Kú<?!ô>bÅE?¿b9¢9ëTÅ>Ýa:§/	:R½R?ÏG>·Ñ7·Ñ7¾0<ë>
>6§G?ó>ú:>½5?%½¸~;¨8«é¿Yr:¬9+ØT?ÀÇG>ÌÑ7ÌÑ7¾0<ñ¬>Lb>yB?_ÌÍ>Ñ>ï©.?í\¹±]E9t¼Á¾}9ºä9ZÃ>ÕG>
âÑ7
âÑ7¾0<-·÷<+µ<.?ü½L;øH;àf?ÛDn¹ÿ~9|4ï¾òB8æû9Q>jôG>÷Ñ7÷Ñ7¾0<»?¬é¨>Y?ÑÏ^?#??F?ÈJ8
/9±X¨=
;hf:Ã?ùG>ýÒ7ýÒ7¾0<ý³2?së>57B?ûÇ>ò¤>ì..?ô@9÷9¨¥þ>:Ö¯:Æzç>¾þG>w"Ò7w"Ò7¾0<é>Ó>ÇU?F*>KK>9b??ÓÏõ¸¬´9@åî¾.ÙÁ9Âª9o?½H>ñ7Ò7ñ7Ò7¾0<ÇÝÀ>e>=s9?l©D?¤q?ôE.?·)N9÷þ?9âq	??Áª:E#]:¬E?i)H>jMÒ7jMÒ7¾0<ÚB-?Øß>ÓF?ë"?X;ã>Î7?U¡:Zð:
é?öA!:ÂÜ9ã*;?Ú7H>äbÒ7äbÒ7¾0<`¦1?ÃF°>Qÿ?Þ?jð>à¡?ÙÜ7<z¡<9=?¦ÂR;Tí:7c?A8H>]xÒ7]xÒ7¾0<r¶?>tY@Âp?J	ð>?xî<8é<üV?p#k;u«ä:ó?4{H>×Ò7×Ò7¾0<ÛX×>>wº>?Sß`>[b$>/?ve¹M?9Ð~®¾^\9*L9çÎâ>SH>P£Ò7P£Ò7¾0<|?ýÐ³>ïÑ9?è£>²o>õ/?*©ö¸åÌ	9Gå¾§¬:Q:Ô?¥H>Ê¸Ò7Ê¸Ò7¾0<¬¼­>=êk>D<?uQ>t>í#(?8î·c=9Ö%ã½Êê]9	¥9¬>DH>DÎÒ7DÎÒ7¾0<báï>§H>·OL?§¬ì>,é¦>5?Bb¸u3q9ç#ð½aÂ&::ñ
:U ?ª¨H>½ãÒ7½ãÒ7¾0<AO??Öü9?õcÝ>5w >10?Úq¡7²Ô^9òy9=Â»ï9o:#¿Ü>°H>7ùÒ77ùÒ7¾0<vV>Iæ>æÃ>?×Ú>¹X>©Ê/?&§k=¼÷=RûR?Õ2I;Må
;Ò~5?ëºH>°Ó7°Ó7¾0<ñç<Ë±<6S&?lM=C¦×<} ?¬H¸"9^¾¢<Ò1â;á/?pXI>*$Ó7*$Ó7¾0<!°>P6^>øèJ?ý^%?àç>6?¢Õ9$9È?:µ5:æyý9e7?cI>£9Ó7£9Ó7¾0<èÇí>¡ý>ûÞA?iÑ>>'4?Âí¸ÄK\9c°½Ù&E9Ç¾g92ÉÙ>YvI>OÓ7OÓ7¾0<å?ÚÕ½>CB7?ý>ô1C>ÿî-?¡§F¹=Ð>9B¿}S
:ÖÇ9µ5?ÇzI>dÓ7dÓ7¾0<T¾=?=z,?
N¶;¹,;úW?Ð.¹Z9Ëo­¾§_8ÕåP9Å
	>+}I>zÓ7zÓ7¾0<®)?Öî>êD5?kÑ>Ìe>á=*?à¹Ô_9Kðo¿¬«µ9ì(°9?I>Ó7Ó7¾0<ù¸>_zv>_@?xP>«7c>©Ü-?[e¹R$93¿±):ê`:³ÛØ>¬I>¥Ó7¥Ó7¾0<Üa?s´¢>Á$M? ÇÏ><p>Z·:?É·$¶9ÛÒ¼`°9V5)9,ÚT?fI>}ºÓ7}ºÓ7¾0<¿z?¿¸>9K?9u>&!>~B?á¹¤v699¶¾hØ9y«96!?AÕI>öÏÓ7öÏÓ7¾0<äIÍ>ÈZ>®N??:h
?BÎ>3æ+?#Ïï¸ÌA9Üc¾ÛÀ9@ê9í>(J>påÓ7påÓ7¾0<22?ÚÓ¬>ú?ø,?k>×7?;M¸ñ9h¾ùÇ
:F9nÓ¶?")J>éúÓ7éúÓ7¾0<L]?¯T?îÍZ?Oa?êÂ?WS?ÀVù8»>9T§>àÉI:ÇáQ:Õ ö>rUJ>cÔ7cÔ7¾0< ?à.Î>Q>?I?`Ê¾>0?ðP¡¸=«8h±ð¾ºÁ9áÒ9¹ê>â\J>Ü%Ô7Ü%Ô7¾0<ä >¯ê=Ì¦.?Üu>W0ë=k?ÇÃ¸ÀK9ýu¾ïÓº9Z/:h7²>âlJ>V;Ô7V;Ô7¾0<Îe?Ü?"F?Ölã>ña>ÃX;?¼2¹8ò9@F.>ú¸o:S+:rÿA?J>ÐPÔ7ÐPÔ7¾0<XGX=v=q³.?";DV;¯+?
Ë¹b§`9"v¾
e7ê8Xz=	¨J>IfÔ7IfÔ7¾0<òØ<¾¥<gC'?,³Â;f;È!?C	¹°j9Y¾¼ÄG6L®T9(uð;ÕÛJ>Ã{Ô7Ã{Ô7¾0<x ¼>
?f>^+Q?=Ó­?ò\?JgI?§zo9Ò9:Â>:':<f^?÷J><Ô7<Ô7¾0<²oº>¼Oy>#p??il>Öt->Ít.?Ò
¹)'9´¾ø:,÷ç9¬p/?húJ>¶¦Ô7¶¦Ô7¾0<OQ«>àT>N?Á>ÌXC>ßðB?Ò£z¹iÒ®8·¿ÐX¸8 '9e¾óK>/¼Ô7/¼Ô7¾0<|?³>S@?éfÎ>±>V5?î¡×¸ )9&Â¾fUA9,19­?<+K>©ÑÔ7©ÑÔ7¾0<AM?<Ðð>?3Z?I
Ú>O4>ððI?QX¹òñg9P¾)5:àvý9÷é6?.K>"çÔ7"çÔ7¾0<3O?¥ñ?	J?l­?jéØ>$»7?
·Ï»
9j«ì¼¬:þ:{
?L:K>üÔ7üÔ7¾0<){?¦Å>K¤;?Mz¡>Ìës>]y)?R÷¸¿l9×t¾|²°9?hª9¹?ÎBK>Õ7Õ7¾0<9 ?ÇXÊ>¬Ï3?»aF>ê[>"*?²7,U9s/=|¶S:¼¼1:Ïw?üuK>'Õ7'Õ7¾0<h×>?L@ö>eF?Ük;?ÊË?OC:?öÈE8Pf9»×Û=ÿáá:x:Ís6?ÿxK>	=Õ7	=Õ7¾0<©­ü>z§>¾A?®T>J5!>âÇ(?ûÊÎ¸ý=9IR¾Â7/©89>tK=&zK>RÕ7RÕ7¾0<H=Í>u>·ÕJ? >ä e><\3?1+¹÷680/¿©A:*á):ÏÈ>p³K>ügÕ7ügÕ7¾0</ú>Lÿv>½¦?àÆ?ÊEo?ÙvT?zË:?kð9?<O:g¤¶9&?T¹K>u}Õ7u}Õ7¾0<ß?óS±>(DA?WCÝ>W>ø2?òë8ý9+¸	>ï8÷f´9d )>ÉK>ïÕ7ïÕ7¾0<Öm©>íwa>@_@?LÌë>42£>­ñ8?_4·z°M9y®¼09Ð9ÿÂ>ÁL>h¨Õ7h¨Õ7¾0<I-?¨ÌÐ>»uT?\È·?òñm?QºE?\9¼9V#>~g;´:ëQ?y$L>â½Õ7â½Õ7¾0<Ëä?Û!Æ>ãË=?#H>«VV>Æè/?AU×¸éF­9¾¥§:¢Äw:ä"?OJL>\ÓÕ7\ÓÕ7¾0<Ñ2?Tàç>$lE?Ä>¸4Z>ÍC:?zÝ7éL9ý=Tç9y9wê~>ML>ÕèÕ7ÕèÕ7¾0<¬Ç=u5Û<3,?À»;u;Wh?jÂ¹<ÔL90=s¿Q¹39b
Ò¾,ZL>OþÕ7OþÕ7¾0<2¨?Sù«>þûC?r¥>yk>¤A4?£D
¸,;9j|½³V:½ê9K2j?Ï]L>ÈÖ7ÈÖ7¾0<£í/?R!>µ)?R§?G3%?f?ZÜ9å,·90?1:;n ;¬ÈW?y^L>B)Ö7B)Ö7¾0<¿*,?m§>
}?Þ÷A?º>?/	:r>94Ã?¹Ý\;l¯ ;{ð/?2bL>»>Ö7»>Ö7¾0<~ ?ù-?_¯l?~?x>.`h?xí9©9 ?Lè8&W9{z>[L>5TÖ75TÖ7¾0<,1ú>ú?­> Ø8?ù²æ>¤¨>F¼/?°Y8ÏQ89,>óK:t[):Ï?wL>¯iÖ7¯iÖ7¾0<tÀÚ>©4>-+B? Â>>ùf3?BIô¸19¹$°¾JOB9¬d`9Ø­Ý>Y¹L>(Ö7(Ö7¾0<*	=?â±÷>Æ_C?åÌç>L°>æQB?c½¸±9<¾K½7Ü®9.=ÊL>¢Ö7¢Ö7¾0<µ>±G>bì??F½«>lx>ú0?Ð¶z[9÷©r¼ÝK :Rñ9¸Ü)?¨ìL>ªÖ7ªÖ7¾0<ìäD?Þ'Á>8z?ÅC×?Ýûn?f?
Å­9):Ä¤>Ð©^::|	W?M>¿Ö7¿Ö7¾0<Í? ªÀ>ÒsA?µä>®T§>´Ù.?êîM¸ÌÝj9£và½Ð;¶:|7?vM>ÕÖ7ÕÖ7¾0<]µ<ª<+?¦×à<§ù³<òè?Ã°ï869
9OöÝ>Âû;Þ`;T'?R7M>êÖ7êÖ7¾0<³£?ð½>ºM?Vè-?9;ø>¦Y3?íq8
9
>ªgU:ÌñQ:?ôHM>×7×7¾0<Ê7?ûì>:F?ûX¹>üÇ>ïg5?á½¸R9Ï~:¾F:ví:ÜU?»fM>{×7{×7¾0<¬*?êÄØ>øI?mös?Úõ#?´t>?`Òç7Ï	±9Ý'=ºO:üA: ,5?ðsM>õ*×7õ*×7¾0<<'>ÀP>=Ñ;?Á>8¹>8Ü0?_4¸Á¬9]@¾Ôÿ\:u:Çf1?yM>n@×7n@×7¾0<^½Á?P§]?ÀÂ_?í×?U/?>´]?yA9ÅÛ¬9ÆÊI>o>;Þ2:ÅcY?%M>èU×7èU×7¾0<çÛO>è>Â7E?¶ö>¦Nª>Ül9?
3¬<­¸U<CN?jÜñ8Ü¢û8(ö>M>ak×7ak×7¾0<´mà=¡
=]P?ô®Ü>E~>1?¸Z¶<R;a<êCO?`zH:!":>F?¡M>Û×7Û×7¾0<VêS?P?AA?ðL>`"_>É,2?à¥°·¹ê9s'½s×s9å9êF>úM>T×7T×7¾0<ë$W>H9>÷P7?ÓQ»>O>».?Dnø¸øB9ÐèÚ¾¯:ÅMO:B$?÷M>Î«×7Î«×7¾0<N§>ñu4>,FC?_DÌ>£/>FB/?2¹úå8
¿'Ú&;Gûó:=/?ÉªM>GÁ×7GÁ×7¾0<H®<ij<t5'?ÆYÐ;©Õ­;Pj?ùè¹%&9ìTN¿z.¹zÉ9w)¿ÈM>ÁÖ×7ÁÖ×7¾0<îÐÏ>Ø>h`I?²,G>`>ªü,?àþ¸²Ôò8¾{Óc9ìÁ¤9yÿ°>*ØM>;ì×7;ì×7¾0<r½²<4·<S!&?ÿß:ø$¬:|&?-µc¹È	7mÞÀº-¸ù´ð8"é"¾õöM>´Ø7´Ø7¾0<
=?ÿÒ>8_e?;I?S¾Õ>Y×p?¬O=:6
9:Eò?éhn84õ9W~Ø=1N>.Ø7.Ø7¾0< b?~¨>?,K?¾m >±C]>&9?µP¸ H9g¸'¾T¨µ¸£*I9[,g¾N>§,Ø7§,Ø7¾0<Ñ>>àJG?ùÎ·>2¦>8?Él¸«À9ÖR¾Øo9ôª9Ã³>eAN>!BØ7!BØ7¾0<ié=æ¼ç<f!+?)ÓØ;Óª¤;(?syø¸¥u7;yÀß¶ÿ¸_09uÜ¹¾N>WØ7WØ7¾0<ËI?t?J=?Æ-Ö>&>"/?vC+9á9@>æñ9fÒÒ9Þ?u¨N>mØ7mØ7¾0<F×#?VÂØ>tA?Y|¼>ÙC>qÃ/?dk8æ9&x^>V:@+:°J?¿©N>Ø7Ø7¾0<Þ\Ö>>òØS?~Ù>è
>9ÊF?Ws·'9Ê
½Ë9<@9À/?iªN>Ø7Ø7¾0<¦.?Á>«dL?¸>Óò>}«6?ºHø·Ì¤B9GF£½ðï+:ù::þ(?§ÀN>­Ø7­Ø7¾0<¬l?¯Ò>òµ;?Á;?&~	?Ê.?H"8ßq9Ñ÷=ÌÔ9Ðq9èùü>-ÃN>úÂØ7úÂØ7¾0<>Ò.>VÜU?MPí>Oû£>»=9?L{"9FG_9Kº>nF<\{þ;ûJG?¹éN>tØØ7tØØ7¾0<­Û>6>å"C?è>Hd£>Ø66?2r¸±9®½©Y9ãº9²Z>­ëN>ííØ7ííØ7¾0<Ø_A?º;û>E?ÃvÍ>3>u1?~ý7S8»q>¹9Þ9íïu>IþN>gÙ7gÙ7¾0<¼/?]ßñ>³ÿ9?¹6Ï>ð7>¿1?zl¶&tö8Y«¼ªBÛ:J¯:;?97O>àÙ7àÙ7¾0<'D?!qª>1¨C?lcc>¯)(>-?¢m±7:ÇÆ9
ä<Òïn9ïÑ9	Dæ>¥iO>Z.Ù7Z.Ù7¾0<½é>>R>ßA?².³>a<>¬Ã.?v¸¨¶ÒG9Z(¼Õa;þ¤Ê:¶$?ÝO>ÓCÙ7ÓCÙ7¾0<äü>ôª>*=?ó¯>Kw>%6?	î8Yè9mCÒ><»92±9]E?±O>MYÙ7MYÙ7¾0<ÔÎþ>PÃ²>^s6?(J¶>O>V°)?´¸²9
c½íµw9;X9+åÒ>|´O>ÇnÙ7ÇnÙ7¾0<üj&?,»>5c?³-½?5f?R?ëØ°9íEÀ9#vë>e:&:£0?ÅO>@Ù7@Ù7¾0<Kd>=«=&6?»rû;
Æ;¿t"?A{¸Ý
9Á¾2nº8§Wq9ÈÀE>¢P>ºÙ7ºÙ7¾0<È<pµ<!(?c+;½+;ÒÁÿ>)¸Âó9W¾é¹Ðb¦9tõJ¾þP>3¯Ù73¯Ù7¾0<w!?xÏ> ;G?Þ>æô>	J??hÁµ#¥Æ8ßø»ã¿é9Ú	:CÚ>kEP>­ÄÙ7­ÄÙ7¾0<´ó?<7´>´_`?É?×+?BÌH?Rª8Iû9¾>ãX:n:\{?þUP>&ÚÙ7&ÚÙ7¾0<RÇ>l»>nÖD?':Å>µ³>¬8?í|k7Y´Ë8¶ø=¯</:kýû92?fP> ïÙ7 ïÙ7¾0<¤*?©Ù>,H?È9#?úÖã>^f7?ÓÁÛ8zª9¾è$>,*R;Øf;K:? P>Ú7Ú7¾0<jÛ+?«ä>Íß@?{©þ>·>ç2?Lö¹`ÿ9÷¾</µ9jý9OQ·>ÍP>Ú7Ú7¾0<í¶>ºrn>ÝjC?U?8R¸>K¡3?8339ài=Xà¹9£Á":Ç.>Q>
0Ú7
0Ú7¾0<??p¤>¡P?§ó>þÒ¬>u4?ø·I¶9ú×¼Ü!9Ú÷X9á¨>sQ>EÚ7EÚ7¾0<~>ý>×>úf?Øùê>Óg>!ã?O=H=]c?Ó¼;I;¡ê?¾Q>[Ú7[Ú7¾0<É.Ú>P
>F?½?=½>ú8?V5`8,'a9íþ=êJx:':A>?¡?Q>ypÚ7ypÚ7¾0<¥?*)Á>ZB?­>7t>ù5?¾Ë7åë9£#(=L¢¬9´®f9§??¼PQ>óÚ7óÚ7¾0<h?*?J?] ?xM±>¤RJ?ÚDó8B9ý >:£ë9bëç9V
?äVQ>lÚ7lÚ7¾0<õ;æ>h>Rüa?òÜ
@ºt­?j_Q?5wá9ÆV
:ë/Ì>S¬Î:oB|:Ù¼Q?¤YQ>æ°Ú7æ°Ú7¾0</¡?È¯>ÕE?0>T>4?6§¸E´09Êr¾´-:è:Í?ÖZQ>`ÆÚ7`ÆÚ7¾0<^Ì<Æ;<rT.?&Æ;d;c®?ÈU¸+9Y ¾©tÐ¸³K9ï¾ÉlQ>ÙÛÚ7ÙÛÚ7¾0<´
>¬=¬ÎW?`O-?ÏNö>8!4? n=Ñ¸ <ÁO?¬<Ò¹:<xÒS?t¥Q>SñÚ7SñÚ7¾0<P]=#=¨ê-?,f-;ìwþ:Wq.? g2¹ÏS8ãà×¿¢bå¸n"9¸Â´¾°Q>ÌÛ7ÌÛ7¾0<Ç²=Øp=*j>?ñµÅ=]G=Ô+?Pj+=b=Ô<ÂN?QÀ8y79ío >LÉQ>FÛ7FÛ7¾0<¡e?Ì¿?ëÔu? Bä>Òûu>
m?nX×8<ü9i3>¡Ó®:h:Ûa?ÔÉQ>¿1Û7¿1Û7¾0<#?­Z>'?Î>>ú]?nÔ¶}Y9÷¼z¼mp:Gý9s?uôQ>9GÛ79GÛ7¾0<D~3?ôØ>=ÌS?%Ç'?yä>þ;?t8P_9¡È>éH+:Z5Ó9O?ð)R>²\Û7²\Û7¾0<1v>Q>>§?:?cã>Ìª>-+?øI8ÿÉ±9ì¿=E[:¡¡©9ÚÑS?õdR>,rÛ7,rÛ7¾0<È»ë>v>è7G?æXñ>õÔª>ÝÕ4?¸ê78vÍê8<H>y¨9,9N?öiR>¦Û7¦Û7¾0<9y#?ú}Î>ÝªJ?zËÙ>É>D?¸89R=]Êÿ9+²9Ã7?9R>Û7Û7¾0<o7?Èâ>.¢r?L÷F?®lÚ>¬1i?AU=mb=T?ÃÂ;HFc;Sa[?#­R>²Û7²Û7¾0<#
?¯>^I?t&?Øº>:½6?Ý¶'8µ(9Ì =l÷:@:fI?
ÆR>ÈÛ7ÈÛ7¾0<'å3?Ncç>³G?uU<?¿Ó?ç;?îsb9í(c94ÿ>Ýù96Þ9Å\?>ïR>ÝÛ7ÝÛ7¾0<«)?ÊÞ¥>ÍE?´?¯>àD?¯'é8a\§9R2>äô:§:Õ:?güR>óÛ7óÛ7¾0<	U=?3ú>O¸A?ÿÖ·><}>D9?y?»8³uZ9»l[>¶àÂ99kÚ?´S>Ü7Ü7¾0<[Î?|gð>Â?: &?O°>\Sr?ürS9Bÿ9>b¹>êªn;*§þ:îo?VS>øÜ7øÜ7¾0<?ðö½>OÔF?OBÉ>ô>Gy5?uÏ·Ó.9Òf\½T·p9ì9åÏÊ>uS>r3Ü7r3Ü7¾0<óJ?5Wþ>sdK?Øv?ûÿ¬>ßùF?p^Ý8ÌøA9:>M9|:ß9:ì÷-?ª8S>ìHÜ7ìHÜ7¾0<1Z?¸ÿµ>ÜM?T5?ònú>ê[9?ÏÂ8ó¹±9ìèº=z±½9ô9ëJ/?JS>e^Ü7e^Ü7¾0<=ñ>ý>A?%>!7>É^3?r´8Z'9á>òÐå7ûç8þ=aS>ßsÜ7ßsÜ7¾0<7Ç$?ýÜ>Tâ>?jÓì>çf§>V5?¾ì¸9Á¾î9SÃ9_?PdS>XÜ7XÜ7¾0<[Ø²>ã1u>õ¹:?>HjX>n"2?Ç96==~Þ<«Q?H;c«S;Â??õS>ÒÜ7ÒÜ7¾0<ºÍ>b@>
=?Ân?lº+?ö1?t·Z==Þ#X?Wò;í%;a¨N?LS>K´Ü7K´Ü7¾0<¦g
?ÌÈ«>­AN?k¥¦>æ¡q>0?ñ7Cà9ÏrA=kc1:@ê9ïûA?Û¡S>ÅÉÜ7ÅÉÜ7¾0<D<?Êø>ßA?:Í>?&??Go>?^8À291Ú:>¹±<Ö¬J<%|`?lÐS>>ßÜ7>ßÜ7¾0<6Wá>üè>@®E?
Îò>8¦>:?ñ90ÑE9c§>1<:#8:f«3?|áS>¸ôÜ7¸ôÜ7¾0<T)?rüÜ>Ò(D?û?¼>6I7?ÃB49h±ó8E]=?ÅË9¤B«9"L?T>2
Ý72
Ý7¾0<G!?¦MÈ> N?Û<?_Í?ÈÏ8?pu·¾V9é-½bb|:Ã":ø<P?YT>«Ý7«Ý7¾0<j7?óà>ßáP?V4?ëÝÃ>ñ5?â_Q9à<9·}?!k):´:²0!?þT>%5Ý7%5Ý7¾0<¡Å>|«>ô>?:>ë<>iu+?â­¸5R9Tã$¾ üÇ94û9,9?T>JÝ7JÝ7¾0<º>ÿüX>D;?¤>ÞP>ß$$?~ZP¹fW¤9G¢¾pÓÉ;Hl;^G?ýT>`Ý7`Ý7¾0<|QÞ>Ý>ËB?¦Y~>d!6>kÁ2?\ö79ù¹q=xÅ9ïS 9V§?UT>uÝ7uÝ7¾0<©è?nê>öR?L@>O>6?é¸_V9ck½÷q9ç°¯9üÀ>8T>Ý7Ý7¾0<Á_¦>¡·_>Ía>?{@Þ>ºí¦>ík*?âPÐ·ÉSÎ8Õ;¾Ád:ô¥°9 ©E?TkT> Ý7 Ý7¾0<û>®Ç§>Þ??¼AÔ>ÿ>|X6?àC*9Ô	D9ôWÞ>fí^9J 9ß¨±>mT>þµÝ7þµÝ7¾0<Î?´´½>ÒeD?½Ë>y>ve6?p7Eæ8Ð¬=OÂÛ9¬ª9Þ5?óT>xËÝ7xËÝ7¾0<½y»>uã_>M]V?îrö>Mñ¢>BA?$¸Z.9åø~½Û
¤;tF;tS?Ä®T>ñàÝ7ñàÝ7¾0<â?7`?üþ?ïu??èÃ>Æ0z?ò;éìC;(F?/U;q;G7S?§¯T>köÝ7köÝ7¾0<S9?ç>âðL?Ïþ??»>+3?Å9¸Z9«a?9F^¿8·¬Ê?È¸T>äÞ7äÞ7¾0<èa¦>8RT>YH?Mië>þN§>.4?Èü86^9,6>ÂS:ôC:Dr
?_ºT>^!Þ7^!Þ7¾0<Ó>Â2>A?G¸³>Bþ>ý/?ÝR08FA9 "é=TIÈ¸(*~9»I¾Õ½T>×6Þ7×6Þ7¾0<ÈÆ	?XÃ >de[??ó>¶z>OY?ú¢·n9'üå¼kc9³X9U?îÐT>QLÞ7QLÞ7¾0<? 5Æ>HEF?Á>O¥>ô@?¸Ù5P9QÇ$¾H:0:Ñs%?bU>ËaÞ7ËaÞ7¾0<W=)N=-?~&¯<<Vo"? ¹ 39¦4`¿À=8×9,a>@,U>DwÞ7DwÞ7¾0<¾°3=²o=þ.?<7<P<Õ?gD¬¸Vëï8AÐ·¾Í>Ô7+ëþ8K%Õ=À/U>¾Þ7¾Þ7¾0<D=þ>+­>Ó<?)ª>óªK>	-?U8]|~9xàÖ=áß9wÇ9«?(5U>7¢Þ77¢Þ7¾0<£ü4?hê>FE?D}î> ª¢>ö©;?8ÇG9~*>¾O9:D9õ?îRU>±·Þ7±·Þ7¾0<VTÙ> =>ç\F?g¤>~Vl>{2?WX9ÐI9ïe	?Ò¬ú8ã9÷R>ÏUU>*ÍÞ7*ÍÞ7¾0<¯<Â<HQ+?N§¹;©;&?mÉ¸¾T9YÄr¾/«h¸þ¢£9ÿµ½U>¤âÞ7¤âÞ7¾0<>f!?£Ë>"þJ?3©>\<>½«8?3óÄ¸¯&]9<üc¾o&F:~:¯ù1?U>øÞ7øÞ7¾0<7XÝ>/î>Ó8?ìV>aþS>,-?Èjº5Ý½K9Z;j;Ãl9 TÊ9í}¢>wU>
ß7
ß7¾0<Myi?Ö ?GeH?ñ¦?°àÁ>'3?lI¸³SÔ8ÊÚr¾ê:1?9­?±U>#ß7#ß7¾0<9úJ?`Ü>Ék?­%?»±Ç>dT?`·9§kÈ¼'O:À	J:å¿!?sðU>8ß78ß7¾0<´Øª?|U5?¼1q?9?(í¯>ú]?úÆ7a9ËWC=KI:ÿÏ.:½c?çV>Nß7Nß7¾0<ã «>¾=f>pÔ>?Ú/`>§>÷¨6?<S®8¸6Z9öL>+Ëï:ÛÏ:záL?p'V>}cß7}cß7¾0<ûÕi?	¨?{Wc?M)Û>ïb>AiF?í69»°|9âR¹>Ñ_:Ò'G:ñÙ?=V>÷xß7÷xß7¾0<È-=æ=Êc,?J;Ø¹6;ß
?ÁÉ¹§Ì8­+¿û`··Q9_Ä¼DV>pß7pß7¾0<äÐ<¶<	¶2?µ¡;hs;|?$Ú,¹èH±9ey¾¶4â¸/¢9âM¾þRV>ê£ß7ê£ß7¾0<¨×ï>h6 >??êC>;@>Qv9?d¨¸É~U9ëI¾ÒÏ9[dì9ZÕà>ÔcV>c¹ß7c¹ß7Ãd*<Y$?¸à>cq;?Ó®>­ãu>à±5?æÊú·4'K9½<çF9Ú^9ð­>¼eV>ÝÎß7ÝÎß7Ãd*<q?=3?qD?6?ê­?"4?`ëE9´¯(9¥.?°b:æ9þ0?áV>Wäß7Wäß7Ãd*<Æ ?P??ìéT?sê> |h?L
9Wy9¥x?®;[:%:ñò)?¦V>Ðùß7Ðùß7Ãd*<v>©0>j¹;?V?Ú>R° >|Ù-?|8M±9ºÚ=iâ[9Ðß9~ÑÓ>£ªV>Jà7Jà7Ãd*<[5?¹0»>ëäR?nVÞ>Î>ïK?êå°¸ÌæK9Ò^¾9VS:µÏ:¢{A?W>Ã$à7Ã$à7Ãd*<v.?	oá>ºF?²¶Ì>6>v8??²K¶¸9Íe¾B6Ì:ý¯u:ÈT?ë/W>=:à7=:à7Ãd*<Goì>D>Ö=A?·0?
Õõ>©8?x85%9M>÷*<¬ÑÖ;É½K?D2W>¶Oà7¶Oà7Ãd*<ÖÅ> w>qï:?À<º>>zÃ3?eªÐ¸5F9¾OÕ:àb:+1?,;W>0eà70eà7Ãd*<õëÌ>Òï>Î(>?¤Àõ>v²>5C0?íþ©·âÞ9¼F½±:ò:1\?ÂcW>©zà7©zà7Ãd*<&à¯>ªír>ÕV9?¼¶> X>D¼0?ºÒ\9Ý¿9kC:?íÚ:V¿È9÷r7?ÁsW>#à7#à7Ãd*<W)?`ß>ÇáA?4½
?á¬Å>©¬3?4£8AÒ9¯>ï9òØ:\Mæ>\W>¥à7¥à7Ãd*<±Xd?8
?·vS?ý?Ó(2?k²;?<v9Ab9òÎ?Lf§:9:ï?xW>»à7»à7Ãd*<é^1?Îâ>mH?¾>¯G>-5?8`a9,ß>Ô>N9eh9'M?³±W>Ðà7Ðà7Ãd*<æ?ÑmÅ>>^;?vÍ>°>È[0?t·¸¡P9³"¾ÀÞf9øª9:Ø¬>@ÁW>	æà7	æà7Ãd*<È>
Ø>SÖ??Â>z×?>+?_µ6ìé8å¹t»Ï¹
4[9,j¾ïÉW>ûà7ûà7Ãd*<j_,?4ÙÞ>îF?ßJã>>¹a=?·ul¸n!9xóT¾Br:¼Ð9Úf5?.çW>üá7üá7Ãd*<<f?ø?
4C?{,?qmÖ>"B9?XgÕ8ÁÔs9Ø
`>µ}÷;lé¬;J57?còW>v&á7v&á7Ãd*<Ï=¡fç<,ÿ/?løç;õÐ;W?	ûm¹þ°9(üÖ¾¥
¸ 9±ãá½`X>ð;á7ð;á7Ãd*<èÌ>e>ËË??×>±ã>g0?9þ·Ôu9N+½¾U:Ùy­9&M?CX>iQá7iQá7Ãd*<?ÏÒ>Jø]?à{>Åf(>"fI?+8åªO9H}0>ó:þÝó9 ?sKX>ãfá7ãfá7Ãd*<
Î
?2cÄ>@ð4?¶I?è=?»Ó.?oS8uã99þÉ=û¨9ßm9Ü5?åRX>\|á7\|á7Ãd*<6Pþ>)¬>Ç#=?U«æ>
¥>mã2?õ¢¸@t~9tò#¾¼Â9ø¼z9mÌ?óUX>Öá7Öá7Ãd*<c?^ó?ü¯??cð>T>±xD?Ö¹@±5úOÂàlc:r.:X='?KZX>O§á7O§á7Ãd*<Cx(?Ñ×>äH?c*ï>õ½¨>k5?ê×È¸äÛ9tÄ¾³C#:7 À9Y?ØX>É¼á7É¼á7Ãd*<y×?k­>mèO?©2?Ý1î>r@?ñ¾¸yL9mH¾å'ú:BÐ:+W?xX>BÒá7BÒá7Ãd*<R>ÔyF>-C?Úù(?Ùð>ùÅ3?ë­<ÜX<e0M?«Ê¨:"è<:½d?%X>¼çá7¼çá7Ãd*<±­>W_>`7?ñ$U>þ% >[*?ÿð¤8Cp9º#>d:ø#¤9ÅçT?^¯X>6ýá76ýá7Ãd*<xI>lØ>6;B?3X?BÊ?,Ì0?¿Í8©9Ýv/>ê:ïÙ:PO?;ÝX>¯â7¯â7Ãd*<ÔOä>³I>A[?Zù»>Î¼>½	8?cô¹G´s9:¾öÁs9[±Î9ô>òàX>)(â7)(â7Ãd*<â>èM>>»©M?dM?Zw©>?YF?;§ò<<3ëH?Þ´<Z<¤×S?£ðX>¢=â7¢=â7Ãd*<!E=N;Å<®+?÷ñX;óa;ÎËõ>Á3¹ÐÞ9Z¿Øôd¶u¹9ûªã»¼óX>Sâ7Sâ7Ãd*<Õ=EPØ<V¯(?ì·r;]Ä&;ªK:?N­¸ ¦8«:¿L¹}Cr9.Ì¾BY>hâ7hâ7Ãd*<Ñ>G>A?£	G>~¸>
0?(\¹îF8wRÀL>ü¸º39Í¤³¾^Y>~â7~â7Ãd*<ØSÕ>Ð>
I?;\ß>X>º`D?MÓ9l=9}>ÇÕ:Ø9Ág?yIY>â7â7Ãd*<W}´>§9`>N?ÄV¶?±¶i?ð¹G?ÓÃÞ9~»9?ÂÌ:Xe:Äd?oY>©â7©â7Ãd*<õ0?{´>o{?>@/?­à>3¯G?LC¤·	;¦9:øü¼®¯n9,\9
?:vY>|¾â7|¾â7Ãd*<^?ívï>úcm?0`Y?OÑþ>gbZ?ýsP9®*9Òy?~:$ :%K?¡Y>õÓâ7õÓâ7Ãd*<S
=Ç<Ç<2?Wù;ÝÓ;0S?DhP¹Û9íM¿jb7çón9øµò<£Y>oéâ7oéâ7Ãd*<d}A?ÎÈ>ë«v?L->We6>ÇR?_l8'«9¿ãD>]:í3ø9àm?Ý±Y>èþâ7èþâ7Ãd*<ï?R¸>pF?cR°>N{>Ðy3?:7Ô¢9 ÷<â9£³9!?´Y>bã7bã7Ãd*<¹?G¢>ó!S?l? úÐ>.??WÓ8>^9pB>ð-:#Î:,g?AÒY>Û)ã7Û)ã7Ãd*<¢5?©Î®>LÂ;?N>K5O>Y,?bö³TYÇ83ºhä+90³³9àt>âY>U?ã7U?ã7Ãd*<yï>ëV>âÉ>?¬^?þQã>0?3~É;ï;H?Åðô9£9ð=@?]
Z>ÎTã7ÎTã7Ãd*<Á§?Ï¶¹>rêL?7ÚÎ>ýh>ó6?øß:¶59J¼Öo69v£9n1>R"Z>Hjã7Hjã7Ãd*<¦©Ë>)>).8?úI>Ã¶>´b'?ª÷¸ÙÖ49IcÊ½ÑZ¾8_9Z>43Z>Âã7Âã7Ãd*<³GD?[sî>Ï¹R?÷>ç2¨>^j<?VÐ¸_9
+o¾÷ß±9°õx9«ç6?CZ>;ã7;ã7Ãd*<"$@?kæú>õD?GN?æ®>???t^9rU9ýf?`¬ ;½ã×:i>?
iZ>µªã7µªã7Ãd*<_qÑ>¡,>"NI?2=ã>=>JA?¾2W9¹´Z9åäû>T¼9ä79\g?`vZ>.Àã7.Àã7Ãd*<qz8?N÷>Øö>?°I©>P$q>ú·3?Ìí¸Þÿ9L\¾¦9a©§9
Jþ>4Z>¨Õã7¨Õã7Ãd*<¦-c?®ê?[ÔO?¾0?Êê>´µ@?Ç9£9´6?Óò&;
¯æ:*E9?ªZ>!ëã7!ëã7Ãd*<e9×>ÖÇ>ºñ@?->NPM>¢2?ím¹ò4¬9¥ZF¾/DZ7Í9»¤C=°ÌZ>ä7ä7Ãd*<ä
?¯¯>Õ_N?ú>C¦>Å@?Ý¹·Z9*v¾=AK8¨¡9g6>wÎZ>ä7ä7Ãd*<ùXö>B1>xTG?ê«>ýo>Rz6?VK³6¢æ9V*< z9x9DÎ>Ú([>+ä7+ä7Ãd*<ÖÓa?³?*à`?R??Í>yE?Aæ±·ÐR9á½a$:ü9Çè?9[>Aä7Aä7Ãd*<Ïã¦>éL>P?ý>?D:«>Ý6G?ë}Æ8]ÙW9jk>Ê9	;a9X/?k;[>Vä7Vä7Ãd*<ð¼?
Ô>ò 9?o|>¯;>mÈ,?,GÃ·Z9Ü5C½øÈ8
0,95e>$?[>ûkä7ûkä7Ãd*<³¸!=Ñmî<º£-?Ö'¿;ÒÑ¤;ås?Í¹%i9Ëü¾Z8Ì½$9¶-ð=¦N[>tä7tä7Ãd*<ôé9?+â>-oR?g¯>!B>Â7?¨Ñ£6mø/9|Rn<s.9?P²9>AÉ>J^[>îä7îä7Ãd*<¼>
Ü>¥\9?A/®>×æz>W¹1?«s¸:+9'6¾j&:þ:´ê?Je[>g¬ä7g¬ä7Ãd*<{¹Ë>I}>N?Þ*?ò4à>bC?\7as39¿úI=ÎÌç9b:$EÝ>¼l[>áÁä7áÁä7Ãd*<)T?+?¨¡=?òÕ?º¸Ã>ô
/?i¸þ"¦9AaÏ½©Z»9Hä9õãÑ>ft[>[×ä7[×ä7Ãd*<ÛÒ>RÐ>õ2?ïî>ÝI>|(?Näú¸Ô»9¸ñq¾\#9'É9-e
?O[>Ôìä7Ôìä7Ãd*<·ðë>g¨>L'K?m?¶¸>ç9?K-9ñ9ä>Éõë9ù9èò>Ãº[>Nå7Nå7Ãd*<j1=/5=ïg.?%-¥;fx;Ç:*?²kñ¸x8
ÇÁ¿!#81ßn9äA>ÔÂ[>Çå7Çå7Ãd*<,j?$l?§D?4J
?e¾>wð9?pöÃ¸[@9|f¾kC:ÓM!:q·é>YÇ[>A-å7A-å7Ãd*<N:ê>Å>ðÔ<?bÇ>Öf>WÏ:?To¹«L9µÝ¾"3Å9ªj±9×E?hí[>ºBå7ºBå7Ãd*<<ù®>iÊs>¼7?l)>èïf>zä*?A»´¸Ð¹9c¿¾<ß9¯:ÿ8kU?Ð%\>4Xå74Xå7Ãd*<©Èd?ÕÉû>Rh?ÕÑV?=òý>X?l®9ÝP9¹í*?ùm:»':Z5?z&\>­må7­må7Ãd*<¦?½>4%P?þ­©>ßV>(J?ÝV@·,Ä8*oz½±¥p;íå);EM5?.\>'å7'å7Ãd*<FkÆ>mwj>U¤X?~,?rÞ>!F?Þ=9(9º>µÙ8¼[Ó9y>ÜA\>¡å7¡å7Ãd*<]¹j=Kê(=QÞ1?#Ë<÷;¾t!?ð¸9\m¾`·	8²ýÙ½?r\>®å7®å7Ãd*<,g=Y+=Ûð,?Í¹;q;°+?ÇJÓ¸\¤_9ûÜq¾·{9üf½ùs\>Ãå7Ãå7Ãd*<Ú*D?g£Ý>b?E,?èrÑ>Y>R?g9Ò9c43>¹'º9È9E ?Þ\>
Ùå7
Ùå7Ãd*<ÓÑ2?`í>e#A?I;?¦Í?ÜÕ1?39Äî9¤Ì>Æû3:+?):À?`\>îå7îå7Ãd*<j`?3á?nR?Ú/?+Ê>$]?×P8§59YÂÞ=zïH:îÍà9Ñd?\>æ7æ7Ãd*<|·/?ôZï> ï;?Æ>ü_>û24?Zk7ZªJ9àl=):!Ç9{Y?\>zæ7zæ7Ãd*<§>¼Úc>$F<?PÓ><>â,?ìþ8e49Ó>_;ª±5;1_D?
\>ó.æ7ó.æ7Ãd*<Ã%?ê0Ë>Ý×P?î$ª>5_U>Þ"L?Ð¸¯99Ù½&:×9uó9;â>Û\>mDæ7mDæ7Ãd*<ÿt?ìC?NH?y?!ô¯>­ùE?Àè·vn9Qy½xÅ6ð9õ[1<È\>çYæ7çYæ7Ãd*<þN ?b.Ð>!E? À?¼°>²+;?¬|6Aø¬96Ýº;JäÓ:ßz:X? Ô\>`oæ7`oæ7Ãd*<ÉØ0?e>rh?Ò6@¼7?$ª?pÖ9sk 9[2O>¢:¥
:ðv?ê	]>Úæ7Úæ7Ãd*<¹2?°ì>NNA?"Ó?U³>µS9?dXB¹áll9oÒ¾½H:¼9|v5?Ï]>Sæ7Sæ7Ãd*<!ß>{4>-9?B>ËþU>}÷.?ºXm¸ð7~9ï½¾UO9Ü9H÷Â>u$]>Í¯æ7Í¯æ7Ãd*<àæ>>Å)@?Äö>Ô²> 0? y-8`9L{¦=#D;²´¨:#'D?Ü@]>FÅæ7FÅæ7Ãd*<å×?ïã>?¿R?J0¶>§?àU99ö`>¤j9#D9N ?þN]>ÀÚæ7ÀÚæ7Ãd*<BÊ=q=ú1?#±>áæG>Q&?Ü2:æ(:?,¥­;|;p0?ÁT]>9ðæ79ðæ7Ãd*<ëæ<ñ@ª<þ,?²0=	¨=¾7)?ö¾899è=Ôé9¸V9#îY?m]>³ç7³ç7Ãd*<U?<¦>µÑ]?i¢>üe2>Ä_H?ÛÜª·¢U9r¿L½Óß³9äx99F9?<]>-ç7-ç7Ãd*<\ÂÒ>DM>Ã=?p>>ÖG>Ç4?r'Z¹,9Ó¾AÇ9ýÒ9o·ò>[]>¦0ç7¦0ç7Ãd*<Ä>o>ÇtD?88>6âG>¦%6?!¹&êw9
y¾¢Ä:M`:ì?<½]> Fç7 Fç7Ãd*<³7?±¤ë>G?¼ë>ý?¦>æ5?mP¸Zl9á½ür×9S¤Æ9Ô
?
Æ]>[ç7[ç7Ãd*<ëyú>²µ>Z?·R?G>ú>N?Dd9ú°9÷{¥>PÄ;;Å<?bÜ]>qç7qç7Ãd*<PÏ?ÿº>_ZJ?Á>ç²>võ7?{è·7þ8µ÷½§¹):.X:Ór?ñ]>ç7ç7Ãd*<0Ê]?<j
?ðM?øbÞ>TA>7½9?Tÿ7¬¨-9d2¼=	ÐZ;Zø;BO?®!^>ç7ç7Ãd*<¾Ó=ù_=µ
/?4Ø§<*À<EP$?¾@¹e9`×¾Î.¹¾j9²Ó½¾èT^>±ç7±ç7Ãd*<ì>pOD>7ÆN?³Ù>Á¢>áDC? 8*-9ì=Î¤Ú:ê:X1?U^>ùÆç7ùÆç7Ãd*<tm?-óÀ>b2R?Ó4-?ê>Ó=?p:*9.úÇ9¾êY>î¸:ñh\:H"?S]^>sÜç7sÜç7Ãd*<n[?=|¿ï</TL?=­¢Ñ< >?¬9A9yHü>X9ì=Ó9þx½>·_^>ìñç7ìñç7Ãd*<qoõ>Ìê>Úh?Z¢>údU>9ÄB?{3¹û¯8©M¿¢~J:&W9:ÚØ?o^>fè7fè7Ãd*<2Ô=?uTþ>O??k	?èX¾>RI8?äzÿ¸	×n9õê¾m}:)B:Òý&?^>ßè7ßè7Ãd*<H/×>Ëz>ø??Y>@Q>¼Ù0?>rd8²9aI>+:{«:9?Ò^>Y2è7Y2è7Ãd*<F¹?°¼>¥kH?J8°>X¢|>R2?°8¢9½q=a=Ó:©:¶k?aâ^>ÒGè7ÒGè7Ãd*<µÎ!?ýÏ>ºG?3Ú¥>½ôh>)B6?ÌÿO¹Â9w«C¿ãK9À9ÿ³>Wð^>L]è7L]è7Ãd*<NÂ'?/Ö>ñH??ãÉC?é>?^Ã9ÇÐ9xu?a$á:EÛ:}F4?kû^>Ærè7Ærè7Ãd*<¬@?b[ù>K$E?ÉÓ¾>ro><L?¿Ñ·ÎI9Ùã¬½Nç9AÛ9bì?Ñ_>?è7?è7Ãd*<aØ>Ü><?ÙÙÔ>õÿ>T2?d9uå9¹>ã:ÇþQ:À+?"_>¹è7¹è7Ãd*<³R?àÈ>¬=?Z>p>>4?iÎ¹O)'9¤ÃÝ¾KB9´?½9ni>Ð0_>2³è72³è7Ãd*<|ëÂ>?`>Í^?º>|]D>'J?8/[ 9qã=ñy9êl9ÐÌ>'5_>¬Èè7¬Èè7Ãd*<êòð>%&>ÚgM?è³>2Ær>v^=?3e?7pË94V <w}:ól;:×-?jZ_>%Þè7%Þè7Ãd*<-àÇ>4º>·P??¸ýy>ø78>Q³-?xv¸íÞ8¾0§:fd:Jd;?Q^_>óè7óè7Ãd*<Hð?kÃ>¨½=?`?mÈ>V(2?3x·£Êe9``½'¿î:¬:z 1?»o_>	é7	é7Ãd*<Tí=¾<X+-?+H¼;D½;0 #?ãt¹e´9Fs¿W¾¸;Ö8r$ã¾c_>é7é7Ãd*<|?6?þ?1D?PÎ?z!?9bhª9Ç>|:%:À8I?F_>4é74é7Ãd*<B±>v^>FL?«>Ï9>)8?¨¢#¸r9$¾+9ëpÁ9Âmb>P½_>Ié7Ié7Ãd*<=¼>Ø>ù{;?!Õ>Ü×A>Èv+?21Â7YqV94Óg=f29I{Ò90ûX>aÓ_>ÿ^é7ÿ^é7Ãd*<¦Ù?ã­>9B?`ÓÏ>>u2?K8¸Ä96E½hê9®¡á9dú?Þ_>xté7xté7Ãd*<ã}>-¯¢=®t?{û=óe·=d/?Ý9¶°9«Ëá>"Ï8Jd·9>Fõ_>òé7òé7Ãd*<³®'?1éÜ>QB?.rã>öL>²OD?Äæ7·9¦À7½O9ofÛ9:±¡>($`>ké7ké7Ãd*<1Å5=6k=c´/?ÊÜë<á	½<v´?øµÜ¬9¤üÅºAË9ª9¾ÒÔ>Ú(`>å´é7å´é7Ãd*<G³æ<é­¬</+?÷;m~;õ&M?s8jä8Ö>:Þ<:àÑC:léö>aG`>^Êé7^Êé7Ãd*<0&B?´<ø>z8H?çÊ>.T>:45?Á
I8Rf9)7ß=Ïò9nÎ»9~\%?1K`>Øßé7Øßé7Ãd*<½½>¢9|>'o@?EÊ~>^>9>-0??%Ö6Q9 ²<¹ä9%:oÞ>QT`>Rõé7Rõé7Ãd*<ÊV?ìÕ?O¨r?î®Q?Gê>fßd?/À8®9 >×Þ:¯SK:£?O_`>Ë
ê7Ë
ê7Ãd*<R=ÚBË<ç°+?u:;õ;Á?ÑsÕ¹¨4ì8Wç¿L9pt°9¨e><``>E ê7E ê7Ãd*<k!?(KÊ>pL?¡ÑR?d°?Ã=?î+9¾ ª9Lwà>#!:ü7:×Æ[?Ri`>¾5ê7¾5ê7Ãd*<L¤>Û1O>Î¡J?à-Æ>Yõ>%:?ÞÝ8Æ9@eJ>ûµ';ûÀÕ:mÛH?/`>8Kê78Kê7Ãd*<z¶>å[m>fD?ìV>Úé>¹q0?áD0¹Yoo9Ëv¼¾Ôo:Áù9üÓu?`>±`ê7±`ê7Ãd*<9Íf??kßJ?]¯?®jÃ>µÙ>?ú%I8¸'9<&> Í9V9Þ[2?g`>+vê7+vê7Ãd*<9½Æ>Þ><??Ïá§>öèv>
.?¨Ü¸ìÖ(9ùA¾ªk9n¤9é>©`>¤ê7¤ê7Ãd*<5=)L=}*?à;3y`;÷$?].ð8j9ÔG>Q·9ï½Ì®`>¡ê7¡ê7Ãd*<Ûn#?¶sÔ>çîD?y·Å>Gh>Ù6?Åü>8ýü¨8Ê©>|_&9åÂª9Òky>k½`>¶ê7¶ê7Ãd*<Ïq?Í²>$9?Æl>tä.>$-?º­Ê¸2ùT9 s¾®¡¦9ÌE9ý'?6Ç`>Ìê7Ìê7Ãd*<gùò>,>ðT?K3?ÕYÊ>@?Åë
¹ýØý8Q¿[:^!:.º-?òÍ`>áê7áê7Ãd*<[rÐ>µ">ã=?~ì>¦­F>Î#/?«¹4;9µÞ¾ê³:¨è	:Vö>b×`>÷ê7÷ê7Ãd*<õ>:>Ho?^ó;@|mÕ?ëpa?ø6Ì=%[=n?°8=.<¦«q?ÞÙ`>~ë7~ë7Ãd*<Æ{#=°ï<¬.?Xî;·;*þ>oH¹w8`
?À{6¹ßR¡9jÉ¾Cñ`>÷!ë7÷!ë7Ãd*<²«B?qÜù>tG?¸¼>Í>fv1?é7|o9¹H=*÷9äÎ9*?õ`>q7ë7q7ë7Ãd*<±é>@>'>?Ú>·®b>D4?B×¸r 49ýö¾Í9,RÏ9qRE>Na>êLë7êLë7Ãd*<#¹>\·\>R;W?÷:?Ôª>ð?!5=%Hâ<ÌêL?^á9îá9*R?ð'a>dbë7dbë7Ãd*<òö>¥§> ù;?,>`éd>¤§.?¸eÙ79È=C=¸Ù:²Ú9Q´#?à`a>Þwë7Þwë7Ãd*<(	?G°>}G?V?,®Ù>;?ÿØ<¸ö£C9÷½Çú8
¾9Ø¯=wa>Wë7Wë7Ãd*<£&¶>àTv>áL=?2gA>o>¼#*?Ò/'¹²úf9L¹¾sñX::u.?za>Ñ¢ë7Ñ¢ë7Ãd*<Ý?±>9K?ÆÖ>IY>}B?be¹9¬ß¾T :Ê®:<&?a>J¸ë7J¸ë7Ãd*<¨,?,9Ð>äT?¶¨)?,â>¸)@?xy9Î¾f9{e¡>àÈ9Øeã9°$â>Ba>ÄÍë7ÄÍë7Ãd*<ÙÜ8?¹kó>rjB?5¾?;¿>¼\0?é9U°f9$$¤>Olù9ÇÖö9W?á¨a>=ãë7=ãë7Ãd*<ÁQM?ê?¼G?ÀRû>t­>å×9?©á8×¥9Ñ+.>î;À~å:å$?_®a>·øë7·øë7Ãd*<¥C?;4ª>??d?w?|pØ9ì½×9ñi?,rp:ÑuQ:kï?³a>1ì71ì7Ãd*<UÝÿ>¶>GU?(fÆ>ÿ>Ü8?¨Fß6ø)9|$¨<-«9ã9ä¥
?ûåa>ª#ì7ª#ì7Ãd*<=×y>*>Ê;?¾ß?$Q×>Ã1?a(¹r o9V³¾Ìá:]nµ9ÙmL?ëa>$9ì7$9ì7Ãd*<?t§>K¡J?ÁèÁ>õ>²7?2³9l9çõ>vî;ÃÞ:Ù6?%øa>Nì7Nì7Ãd*<æ?Æ½>¾ÎK?Êç>d­§>õð0?|Ý8Þ9êE>s÷B:ÖÁå9T<Y?Týa>dì7dì7Ãd*<+úÃ>§Ö>ÇÖ<?
Í >2"k>$/?ÑY¹¾(39Õ¯»¾Ó:r©­9nSB?öb>yì7yì7Ãd*<!»u?ë?ÌL?+,'?hUæ>Í9?|Í«8¢r9yD5>tW¿9G½9\e?«b>
ì7
ì7Ãd*<<É>¾>ÊoH?/t´>}>T:6?¼¼8É8÷ð>Ä«:¸#]:ä×F?8(b>¤ì7¤ì7Ãd*<#zÉ>×:>:9?µm,>ÚHÿ=jé,?1¹~íþ8AÎ1¿cí9øjÊ9#5?eb>ý¹ì7ý¹ì7Ãd*<çôå<eÂ¦<00?V#;=ú=ñè)?©>¸îV9n8¾ý%t:àûp:L®?Tjb>wÏì7wÏì7Ãd*<Ó?<°>¸:?±ò>E0±>æ.?ÌµÉ¸Å=b9ý=d¾tw99f¶u>¬nb>ðäì7ðäì7Ãd*<Ñì>¦w¡>W»;?çL>v\C>øK1?Æcñ¸à+9N ´¾%þd;ëB0;K&?Pb>júì7júì7Ãd*<Úã>ñ>oÿ=?É>±DM>½2?È´Ø¸à¶§9d%¾l"9è9¨>©b>ãí7ãí7Ãd*<¶Õ?z_A?`v?Ë|?OÖ>=?k 9#,½9"Ù>w;çï;{;?¦©b>]%í7]%í7Ãd*<Ó»?7é>ØFÎ?#z?3aÓ>ì²?':+ü9ÒAb?´Q;Hsù:5W?ÀÑb>Ö:í7Ö:í7Ãd*<ö.?¼Ú«>¸P?NÉ?f4??d9Ó9ñ(5>n;L4:ïj?è×b>PPí7PPí7Ãd*<\|?òd2?ÝlB?N¾?ß>)Ñ5?ì!«7M¦¾9úÊå<Þ:":ÃÑG?Þãb>Éeí7Éeí7Ãd*<¸ÜN?%??F?ÔÑñ>b^ >ÏA?=eØ¸xhF9³¾
¿:;ÊÖÞ:IV?-ôb>C{í7C{í7Ãd*<Ô'ð>z4¢>D=?ítÐ>->øx2?JÒ·¢y¸9Ç¼RÛ9(
Î9{@?²ÿb>½í7½í7Ãd*<úñ?;>î*Y?4*?èÂ>C
<?58¤v9!c>H ;;Õô:Å.D?)$c>6¦í76¦í7Ãd*<äU?µé	?ÐF?3¤?oË> Ú5?ç$¹8NÁí8ZÇ>Iy&:¡
:s?0Hc>°»í7°»í7Ãd*<Xeà>0]>A?ÿ?ßË¶>aÍ4?:K#94Ä9R >
Û9¿N9ÈiF?5Wc>)Ñí7)Ñí7Ãd*<G9E?Ï?µC?ùZÿ>k*­>¯À<?g·¸xú9ä;3¾*Ñ&9®	T9NgÉ>ªhc>£æí7£æí7Ãd*<[§R?sË?»I?ûÝí>'>	C?<Ï¼8L­n9bJ>Bª¦9lÀ9Ý>Öqc>üí7üí7Ãd*<8FÌ>±>é±@?bÈ> >c1?F«:7 Ò8Òôb=1e:ÌßÈ9B¦1?Î{c>î7î7Ãd*<­Ïó=&/°=Ä!1?s5a=Ë)=*?c:¸ë9B?ÜàÜ:d(²:v±?0c>'î7'î7Ãd*<ö~Û>°¯>(KF?·V>VP>@5?¢Ü/¹·¶9©¾Úyä:Æ·:¿"?¿c><î7<î7Ãd*<¨a>ÎÂ>Î??
Z??Þ?Þd5?0=Í<ÏÑ[?ú
:PÞì9©j%?yc>Rî7Rî7Ãd*<h/??ñè>+R?`ò>7Å>ÒãI?-äÞ8ªW9sP>ÁH:8í9ýX?;c>|gî7|gî7Ãd*<o
?Ã¯>#5N?7-?è>??	Á7{Â¾9E=Ø:çb:Ãuw?¼¡c>ö|î7ö|î7Ãd*<Uþ>ñ8¬>î7=?Ã?E³>Å7?z8aH9¯¡Æ=åÞâ9lÇð9d6ñ>Ê»c>oî7oî7Ãd*<KQ?VÕ>@-??%ñ>¯Ç­>U1?.ïé·8N{9äMn½¸·>:óSû9TCB?¼c>é§î7é§î7Ãd*<¬¶>è({>Æ1:?æ2>t¬Y>`&?Ì4¹6]9;Ñ¾wÕ~:Qv{:]·?fÇc>b½î7b½î7Ãd*<tx2?b#Ø>§bS?;¾? ¾?|ÍX?Zpu8ýÂ8v¡>pH:n:8·\?XÉc>ÜÒî7ÜÒî7Ãd*<ÞÌ>,C>0?Õ¦>¶}>
V(?X¸\9Xø½î:Tð9Ëð?*Òc>Uèî7Uèî7Ãd*<[±>vj>¾A?N>Î@>ñ
6?¤f]7+9¢¶%=[Kæ9hØ':Â¯>Ûc>Ïýî7Ïýî7Ãd*<Aõì>UÃ>yW?1.?+ð¶>6+=?Ù<Y8úr:9#>};¸£;òV?^d>Iï7Iï7Ãd*<`&ª>ÀOd>ëÈ>?Iè>~§>KF1?¹x8=Ùb9þW>ß#:i=:?§d>Â(ï7Â(ï7Ãd*<µ=:>ß5	>G½-?5=èßò<ª3?K\¹µP.9±¡å¾F2:=Y:'?Õ!d><>ï7<>ï7Ãd*<Ýv¹>q>|D?¢>l«M>ò4?²¸¸k9j2±¾BêÊ9±À9-Ê?»,d>µSï7µSï7Ãd*<¦Þå>ä±¡>Û÷5?²Ã>·B>lë+?d0¢¸B9¢dU¾Uþ:°S9}$t?ðGd>/iï7/iï7Ãd*<®'	?U¹´>HB?ÛÇ>¹#>é/?b¬¸PÔ"9Î²¾:Ç:Ê?1qd>¨~ï7¨~ï7Ãd*<!7?ðÌ>:9f?i+?4£Í>¶U?û½ü9p×9Å?¥;ì­:?
d>"ï7"ï7Ãd*<Ç>5>¹B?~F®>±ëx>U;3?úûA7¶J9kHº<çz7:y0ú9Í½;?!d>©ï7©ï7Ãd*<8Ö?åÕ>Q9?Ûø©>«~>`Ü*?M±+¹ÿ=ç8$>¿zbï9'¨y9wu?U®d>¿ï7¿ï7Ãd*<Ýó>Ô>,æL?ûõ>BÇK>d<?§Ø7,|9ÓEÁ=ás:	¡9Eu?Ød>Ôï7Ôï7Ãd*<Óß§>£\>êÇB?½¥î>r®>>/?Ùÿ8SE9bR/>+=7:[í9v¡E?~e>êï7êï7Ãd*<O/?^`Ñ>ÁV?Ã)®>t¤n>³Ô:?úam¸ø"9¸;¾Àh!:æõ9Ø	(?óe>ÿï7ÿï7Ãd*<Ì¾*?rÔ>¨M?¼Æ>&>4?¸6µ9/¦÷º²8¯9Ì>6e>ûð7ûð7Ãd*<n/?âà>ìCG?Ç?øÔ°>mE?98æ,9¾Å>dxZ:pC>:èù?¥Ge>u*ð7u*ð7Ãd*<U­µ>2@O>1i`?N:z?xÖ?aM?èar9«\9l?>^:*wö9ÿ¶f?îHe>î?ð7î?ð7Ãd*<B>k?&>úQR?8P?VÃ>«A?>5~E"9@«Û:ÛS&:çi:Ë?#?e>hUð7hUð7Ãd*<tè>>H=?Ã> >¨,?¼ð7ß±[9yæ=i8K79ØG>ëe>âjð7âjð7Ãd*<_¼á>>>SÊ=?<>ÆC>à1?W
¹ö9¾Q
9!·9&Ì>ðe>[ð7[ð7Ãd*<BÊÄ>v>ëC?=>ißG>[e,?Þù7ea9å=IÇ9|)Ã9ÈÝ?úe>Õð7Õð7Ãd*<È'?ûè>m[8?Æió>¸'ª>Ó7?ª99Ó9gm¢>tR:¬?7:®¹?e>N«ð7N«ð7Ãd*<i.?´o¤>I?O(?òHé>Çö8?bO9Î·9UT>*²9Ý¨°9?©e>ÈÀð7ÈÀð7Ãd*<-²?b|¡>òS?AÛ>{>WD9?àÁ¸k9j%¾ÚA½:¹Ê:Ï"?me>AÖð7AÖð7Ãd*</?àØß>ÎH?µ°>êi>lLA?DKN6ìö90«;}¯ö9$Ó9ü?e>»ëð7»ëð7Ãd*<(L?§><f?òY?Z?°>¹«Q?8.ð8ã¡>[_:oq
:Òö>3e>4ñ74ñ7Ãd*<¯@?UfÂ>½}?ÒOV?ë>eàh?+96"9Ó>o¨:,)ö9÷Ö ?t£e>®ñ7®ñ7Ãd*<uÄâ=ÿw§=ÂR-?(a=ØË-=4#&?ät¹]£P9)
¿ôL9#9O8?­e>(,ñ7(,ñ7Ãd*<í¬ö>ºà >{CD?+¸>æ¾>D"6?ã§Þ7¤9K=5?9÷ôÚ9ÜÑ©>sÖe>¡Añ7¡Añ7Ãd*<íì9?[eë>3J?Wò?ÍóÂ>79?0Ú¸æx79"¾Fb8RÉ9°Ð=$ôe>Wñ7Wñ7Ãd*<òi?"ì??O\?.í?Ì·>(	>?¯ñ¸\f\9k\¾Í:[ã:SÝ6?ÿf>lñ7lñ7Ãd*<"÷`?fÁ
?O?í ?Êá§>·L?®XÂ¸0f£9%>¾Þmn:ÚÁ:D3k?5f>ñ7ñ7Ãd*<¢n´>.¢t>ÎÐ<?éR§>v>5.?É¸¢8]¿µÆï9à39]ìi?¯8f>ñ7ñ7Ãd*<mÜ>u>ÈEX?Èû>ÞC>¿xC?ª<É¸þHN98¼y¾ãé7m£9@£7=ÛAf>­ñ7­ñ7Ãd*<P=zæ<óH(?¬¿;Å¸¥;·ì?aX¹¤Ú09dÏF¿b3;8#29é>ùGf>zÂñ7zÂñ7Ãd*<Xºë>+*>i¸C?ÛÅ>Ï
>iH2?4¯d¹»99é¹¿Ìº:ÄF:«4?%Xf>ô×ñ7ô×ñ7Ãd*<Â²2?X,Þ>äçM?MI4?KÌå>È×H?#Ðø82F97oa>þ9J]³9k×>²f>níñ7níñ7Ãd*<*Â>Ã>XÞ??EÒÝ>so¨>ç(?<Rì¸®Lt9¼£w¾E&:Årò9È?ÑÃf>çò7çò7Ãd*<`M?3Ý?4½??øè>¹>/F>?· 8 9>Â×Ä·ôy91>½ïf>aò7aò7Ãd*<¿p>]A>1À=?Ç>Ãm>	*?GÎ¹Ú9$N¾a]9¬@£9µ­><ñf>Ú-ò7Ú-ò7Ãd*<¡?uuÉ>¾
>?§´>=þ>öB3?wã7VW9þS=7­;üC;¼H?éûf>TCò7TCò7Ãd*<æY¾>7t>ýG?t-D?ñð?ß¾B?»é7ý+w9©r=õQ:å¹:ì)O?[g>ÍXò7ÍXò7Ãd*<öñA?ýò>|M?ì>D>æÆ@?±q§¸è ¤9k0¾¾9q9Wü>R+g>Gnò7Gnò7Ãd*<¥½¼>(q>F[H?)oo?:#?.Â;?àuà´!N9}ºAºÍú9Ð£þ9^³>%9g>Àò7Àò7Ãd*<4(?üÓ>CK??Ö>Cj>0M;?bý¹ûÕ99>eÜ¾.s9fî¡9À>Ç<g>:ò7:ò7Ãd*<aaâ<Ã¤<%Þ/?Çt;'Ç;·?!´¡¹­2N9YÂH¿@§í50\9Û&;ðPg>´®ò7´®ò7Ãd*<i?SË?CÚO?²ag?i$?ÉGI?ög¸ê8fÞ¾Á4¬:ÙW6:¡Äq?²Xg>-Äò7-Äò7Ãd*<	?E«>¥iL?:§>Óál>(¹4?Å£¸-Ö9X¾ïÛ:µ*:
¼ã>¹zg>§Ùò7§Ùò7Ãd*<BÂü>¼²>8¯5?>%$D>ñË)?PB¶mÿ&9XO¼>:!<:®?Üg> ïò7 ïò7Ãd*<¼÷Ì>Ä§>>^5?8÷	?uÂ>D¡5?,Äñ8`d9eDf><ê:©¨:Ó[ã>¼g>ó7ó7Ãd*<üÐH?ÅÏí>Þ,X?ø¤Å?øz?<I?S
Ñ9º9wd?2ï+;1Æó:¨4?³g>ó7ó7Ãd*<GX`? ? 7J?±D:?Êc?D8?a±8µ*9Ç>§;X²ª:)@Z?¡Ëg>/ó7/ó7Ãd*<=§õ>Uv>X÷H? ý>aX>ï;?
¦I·LM
9Ê :½ë·L9Um¢9ÙS¡>OÏg>Eó7Eó7Ãd*<Ùû>.>m$K?`5_>Õ>W5?)g¸ïi9ÎË½m×:9Êv
9)?×g>Zó7Zó7Ãd*<4?áä®>??#?¨>Ñs>ãÐ0?ÒÃ·N9nSr½#ý0;*:ô:;9?Ýg>úoó7úoó7Ãd*<ða§>Ü %>S¿?zÎ!?oÊ>`?åö?=Ã+Ø<_Uc?	[:$)R:h?ÆÞg>só7só7Ãd*<(Æù>6¬>Ì9?e¹s>æ3>Ä-?y÷m8ä±8³9«>4­99pÇ9ì>ñ÷g>íó7íó7Ãd*<Á?e®µ>2P?+Áñ>=½£>­ü<?=$¹9\Ø8.B¿Ø.9)Àz9²>´ûg>f°ó7f°ó7Ãd*<ÜÀ>óß|>nB?6>EÅY>¤Á1?á=¸þ4g9GÑ½Í:E%«9R?(h>àÅó7àÅó7Ãd*<ñJ?¦Ðù>!O?;«?\TT?ùÊN?j91­9ä­è>&Ó:¿>:3¼G?h#h>YÛó7YÛó7Ãd*<&¸q?í?Ú*C?í&Ã>°>¿rC?í~7cÓ;9ØÃ<=ô"g:nù99m?G8h>Óðó7Óðó7Ãd*<}H=LIÚ<üæ-?p<äÛæ;à»?)#¹©lO9ü?É¾º:bi:«	*?fCh>Mô7Mô7Ãd*<<Å>Z">ú<?­?ï¥±>l^>?¾¶9|ôN9®>\þ:hj<:þHB?¿Lh>Æô7Æô7Ãd*<Ðw?Bìª>hC?ú>ÂRI>»þ1?ä¸î9ÒU¾ëº:â^^::0W?¸Mh>@1ô7@1ô7Ãd*<ÂÈà>³>>¦¡N?ù??R1?WvD?#78=YØ<Á¼Y?h+9èÊ
:Àa>îQh>¹Fô7¹Fô7Ãd*<o"?Óç­>!n?Á«>þR>çÆP?_¸j¹8®Ú¾pâË8Ö«9ì9>YSh>3\ô73\ô7Ãd*<ÅË>>|>8ÎN?Bd?Ov?"¨K?ÜU@=Þ<D»]?²$9¹¢®9ûO½>!h>¬qô7¬qô7Ãd*<0£K?ñl?þdI?XÊ?WAÃ>4<?hl¹ø9,!à¾fO:P&:Úï>Òh>&ô7&ô7Ãd*<ë"?5¯>ØÏm?b<?Éò>G?[i96Ñ96ñ>¥%:¤Qa:Ûi?¦h>ô7ô7Ãd*<v<?XÖ>Üa?Ãl>|M)>CK?M¹¸Ü#8Ç~3¿XJ¡9/¸9-à>¹h>²ô7²ô7Ãd*<÷é>Ñ@><^?¬Ô²?ûgL?ø_?¨å==©Vå<.ùS?Jô;A@|;ëw?h>Çô7Çô7Ãd*<Hyö<~B²<7û0?Dj¡;ûq;ûÃ*?¬¹¿S9Ùñs¾U¸¸Éñ9Û¾ ¾±éh>Ýô7Ýô7Ãd*<ÙSí>È§>dêA?»>¯W>#{.?¯Ó¹nÄ?9Áü3¿-L;;;©¹?Ôõh>òô7òô7Ãd*<	f9?­ýô>ÒºA?)³>Xû>Ãm0?m ·bl9rE½p*8ÜF«9G=&ûh>ÿõ7ÿõ7Ãd*<1õ?QÇ¹>Õ<B?Ûã>2ñ¢>5þ2?éÆ9ãØ9Am.>çÄC;Ûu;Áü8?züh>yõ7yõ7Ãd*<¼Ë?jÎ>ÿÙB?©×Ó>ÊØ>ª)??Ä©¸QÈF9*¾½%å:¯^:ø?qi>ò2õ7ò2õ7Ãd*<6Ù?9E?%B?øÓ?ÊïÅ>ÕJ?q*92Ð9y>ü:ü¾9sVV? )i>lHõ7lHõ7Ãd*<
ç	=$«É</?¾ú;É;;H5?ÐÂI¹ê+9¸?"¿Pö_8g|ó8yk>N;i>å]õ7å]õ7Ãd*<¯?ð>?½G?)E?³Ý>}I2?uy¸æHÂ9cY¤½wÁ¸9¸\:Ð{¨>Ci>_sõ7_sõ7Ãd*<¡>m\>º;?mD>æ>B+?)¹=9ÆU¿@í:Z³ô9Yc?_i>Ùõ7Ùõ7Ãd*< >¦ï2>
zH?
Ú>;\>d6?C8k\&9±£D>ô);¤ó:ª2?({i>Rõ7Rõ7Ãd*<ÎwF>¼të=ãÈW?ùË>Ö>1À:?xb:Ån@:]µ?½Ä9´ÛÏ9Nò>Qi>Ì³õ7Ì³õ7Ãd*<QðÜ=P¡=k/?|Ã
<CçÓ;ªC+?÷¸+à8Ä

¿¼à88K;9®0¿=í±i>EÉõ7EÉõ7Ãd*<r?½(Ã>»=?RØ×>PB>§6?Bì¹LeÚ8¿º;åK¼:_0?Ì½i>¿Þõ7¿Þõ7Ãd*<P,?]à>¯D?¯í>PH¦>ö6?ª]Â¸.±8¸¿ÿï9»9íò#?aÃi>8ôõ78ôõ7Ãd*<Qä>&1>M_B?å>d
>>(T0?UÓ·¡/9åËR½KãÊ9|9¹9Ï4?pÆi>²	ö7²	ö7Ãd*<0R[?ftç>br?[!?(º> ^?¦ÂÑ7eÿ8àAÒ=§´:§à:Îc3?iÇi>+ö7+ö7Ãd*<©´?JÖ×>Ö<<?»±>"*~>¬3?áK¸b9áRæ½û"9î9-Ä>EÒi>¥4ö7¥4ö7Ãd*<Sº
?úÄº><CB?&²>Å]>WC0?Êª7³19ä:=mG;;Ùñ<?bj>Jö7Jö7Ãd*<¹H?o½>wG?Je?¼{®>§P??Zá¸ôh?9ç²¾ôs9Øç¼9pªÒ>j>_ö7_ö7Ãd*<ØÙ>W<>ðØ:?Ñã?¨Â>]#,?z8[o8M'ù>ÿC:8ÁR:Lô8?Îj>uö7uö7Ãd*<õï>b>oâB?Ü\ ?Ôñ>sé)?ÚV8<9NÌ=¬®:á:×0?j>ö7ö7Ãd*<ÁÅ"?bÔ>r3D?NÀ>¶Ó>M=?§|V¸E`96¶½\h909#
C?°j> ö7 ö7Ãd*<ú"?]ÐÑ>~gF?¾W>>G>w0?¾â'¸ÇÊF93Ø½¤49¬ZÄ9­¼>íèj>~µö7~µö7Ãd*<ù?ã?u@~?
¿"?Â¢>wú?tt#9ª,¬9	s>
Þ9R´ì9x'ð>òéj>øÊö7øÊö7Ãd*<D­Í>'a>WßF?}Í³>çM>ëJ4?]½3¸LÇ 9s¾8ÑÒ*9(à=¿øj>ràö7ràö7Ãd*<ÎK?T²¿>ä·L?×cÙ>>RNE?)°8³i»9-¡ð=q¥:G:×³T?`?k>ëõö7ëõö7Ãd*<£'=oæj=t(?­=cxÕ<Þ?Ûi¹ë|,9kì¾dà7:s:t?FCk>e÷7e÷7Ãd*<^îÑ>¨Ú>ìÅ>?èn~>I°?>Ïå)?ÞÇÉ8]éö8=5Ñ>m±ù8Ü¯N9)¢>VDk>Þ ÷7Þ ÷7Ãd*<ÂÒÌ<È<º,?ù©;'z;Mò-?q÷¸iY9J®¾?ú¸O·m94¾øGk>X6÷7X6÷7Ãd*<¤
? 3¥>
~[?Åá>Ig>Lõ9?Ogo¹öãR9WN¿{z9ãÔ9Ù>.hk>ÑK÷7ÑK÷7Ãd*<Ã?ü+·>F´R?6¯
?*¹>ÅnC?^p²8ó!K9)á`>dO:ö:ÍÓ
?Iyk>Ka÷7Ka÷7Ãd*<«?.âµ>ò?L?¶_
?w·>ÑA?ÀY+´þ°9øÖw¹Eèy:åì:m?ßk>Äv÷7Äv÷7È;<xÊ?òÄ>ÖI?¸'?Íç>c9?¦o8>½j9wl¨=Ó!:'Ôg:N^!?äk>>÷7>÷7È;<L£?gÏ<?ôN?ô?¥¬ª> ÛF?çá89õE>²8;Üúæ:^L?Óëk>¸¡÷7¸¡÷7È;<2?"?¯vÀ>ÜÎW?òÓÕ>b>k]D?eYÚ¸Ø9jIA¾8ú8çØ93>ók>1·÷71·÷7È;<Ûb?á·>Ö
B?Vú>g³O>ì3?×¸h¿c9R¾Ãý<zKº;ÀH?ëùk>«Ì÷7«Ì÷7È;<q?øÄ?Æ8|?59?Wú>ÃÖu?3³Ý89~wT>má9qé9¿÷>l>$â÷7$â÷7È;<>£?>+p<?(?òU¿>ãÇ2?îu¬<O"S<ÊQ?ù¹;aw;+@?l>÷÷7÷÷7È;<º>Øó;>N?-¿Q?Ü
?8×A?JÖ;F;ª8?wá»;úo;»H?%l>
ø7
ø7È;<­7?õÚ>|¿V?ô?9©>ÊöY?Õþ8Û$9þT>´·:û¢4:VF?=l>"ø7"ø7È;<£¯ô>>ÀÍF?û;Ì>¨>¤A?ú6*9ý9T9>¸Ã9¢¼9»Ì>eFl>
8ø7
8ø7È;<ûæc?«J?AïO?ÅÝ?_h.?ÒÈd?þx9ó79gò>mWw:=#:j1B?Cbl>Mø7Mø7È;<¸é½<qú< 7+?OQ<XÓé;Wz#?®[·à²k9î¼DÅ8zÍ^9
©b>&cl>þbø7þbø7È;<j¿>"ßr>aÃI?Ö<í>
¬>D0?ä79tU
=dû:=ãÓ:\Ý?el>wxø7wxø7È;<®®)?)&á>Øî@?Àç>i¤>9m4?Ì·+8^9	«=!n9s9:?Ãl>ñø7ñø7È;<#ÆÁ>D>ÙTB?%2>oÌD>¥.?£t·þø8"ý{½z±7rÛ\9¸M=Êl>j£ø7j£ø7È;<LáÚ>¨°>ÏúB?7R>èz>>Zæ9?d'·5Y9qIÅ¼Ñ]9·Ð¡9?N>ù£l>ä¸ø7ä¸ø7È;<Õ({?Á$é>ä?ë~~?Zò	?1%l?llÍ;H¥y;ü¦R?åõ:J¾:H£ü>v¤l>]Îø7]Îø7È;<à ??¼Ì{>QÂ?#p?Ê^>Z«?G ;]Ê;²?øDÝ9Í«:©×>§®l>×ãø7×ãø7È;<ù?QdÖ>p;?¿!??Uæ>/Å3?»a¥8Ä®9ÜN>Fä9Ð¡õ9j«í>Â¯l>Pùø7Pùø7È;<¡üP?Ð?ÊÉL?PÔ?Ì«>,éH?¿Ù¸® 96.¾ñöz:;:Þ@+?Âl>Êù7Êù7È;<½ÿ?è;?ài^?»?¨M»>W?U9xí:þ$>Cøa;ò[;N?eÈl>D$ù7D$ù7È;<èH?[.Á>ÁQ?ì>ë¦>Ä5?~P8¶ý9zé>`\9ô|¶9É°>Îl>½9ù7½9ù7È;<"Ø>>.öO?Y?ãc?a`@?fX¸k29%h¾`üì;ª;,_?9Ýl>7Où77Où7È;<>??¿é<?æY:?­1?ô57?Hs¸7«9ù =].:2Ùê9ÛË=?Íòl>°dù7°dù7È;<1b»>$sW>Â¦^?¶B[?h×?ÄA?&ÀL9E"þ8AN?F9³9þÁ>üþl>*zù7*zù7È;<9>qc>¦g?Ï?¬ó/?ÞK?×<`í&<¬S?Õ°¤<¬1<ón?m>£ù7£ù7È;<\Ñ?
¸>ÒH?«$
?Ò»>°<?à·ª99ªX½ó6é9È&µ9É$?m>¥ù7¥ù7È;<b"\?ü'?gz??Ncú>Ä°>ÁO5?hÐ9®í493Ê>ªØ	9H9ì¯>ð]m>ºù7ºù7È;<×-à>É>Ñí7?#¶¶>â5>£6)?Á÷·ü!"9yly½I °9pf9ä"?ncm>Ðù7Ðù7È;<Ü>êd<>C4F?L³½>+¼>/?;þ73T9C=${:#):=È>pm>åù7åù7È;<\V
?Ó	½>öf??`"è>G§>M 1?®./7Gµ9¾cw<h´9¾I:ü «>Ïm>ûù7ûù7È;<^>?Aã>XV?sÆ>7&h>?[?P4Æ8ÛzV9àl>/Æb9Æ}9Ãä>¸m>}ú7}ú7È;<5?è>?ºlD?àsõ>s§>:<?3È¸>æB9L¾å,F:×Ö:ë²?°m>ö%ú7ö%ú7È;< ³ý>§>nB?¤µ?%¹>gC:?üÛ:ÜGí9ÀÂ"?ö>±:±We:ÙE?Óm>p;ú7p;ú7È;<Íÿ>¼¡>2¨J?Äõ?­>WÆA?ÑÑ8/£9Ññ#>L9°ÉÊ94Ç>	óm>éPú7éPú7È;<Ñ^?lù?|>V?í
?Z¾©><>P?\69Ï#9Y?F
9¤hQ9ù?¯ùm>cfú7cfú7È;<Gó6?òÈö>!È=?âË>´1>Ñs3?=øG·[T9Ú%½¹k:­9N:Ä÷;?%n>Ý{ú7Ý{ú7È;<PPß>E(>ò|S?òêv>=§&>è¥=?Pð/¸FZ9ÄÎ½`û8:ü8K>/7n>Vú7Vú7È;<ÒG?'ô>ÛQ?l?ix±>§??øi¸;99 ¾1dE:M æ9Ñ[?<n>Ð¦ú7Ð¦ú7È;<Ø[?]ù>ä±a?MLZ?¢
?RI?e(9¨êE9w\Ù>tµ9¿n²9×eß>ôOn>I¼ú7I¼ú7È;<Iõ>q>êE?ò?
Ã>.?D:=
:R)2?ú:VTÓ9þ2-?>Vn>ÃÑú7ÃÑú7È;<¶û>+Ä¢>ÀòE?) ?¾/Ý>è^9?çLQ¸Óé9?3/¾¼7V9-÷9Ý]>-Wn><çú7<çú7È;<¾|ú>æª>çw<?.­>Å,|>Ï/?8ë8U¥9Äø=ØØ9[y92yß>òZn>¶üú7¶üú7È;<»Ô<ö<k©*?5n	<ð¿Î;+*?0èJ5qàb9ôä:[+Y:rªI:×	?q|n>/û7/û7È;<¦?ÛeÂ>Õ¶7??ÊÃ>,*?fÚû7P¥	9@4ê=|:ÜW:³	?%n>©'û7©'û7È;<Ád>
E>¥H?´Ô¸>Ã>4?]5c8fo9Ýöò=@`):'VC:(úÝ>~n>#=û7#=û7È;<¸ßÈ>m>Û8?*Ñ>n
>ä+?å(¸¬å9Au!¾'
9?Ô9å«¡>è®n>Rû7Rû7È;<Hó>r,>WY?ë?ÇÅ>{H:?ßµ	:òÍá9+ ?SOL9ò·9¨+>·Ân>hû7hû7È;<Ãë<	ø±<ô)?H¾;q`;AÂ ?eï¸è )9:.µ¾W;b¹ÚÏI8}ÀÝo>}û7}û7È;<ó¿Ü>>_7?QZ>= >o0.?ýI¹¸¤ù8u3¿àN:1F:yÆ<?:/o>	û7	û7È;<âU?¦S	?Ê[G?k?¬ÊÎ>tä7?ûv:é3:.B?}l9Çô9Íx>¼Eo>¨û7¨û7È;<ÛÕ?¾±>q5J?G>â¯1>­29?
Ú·$:»9ù½G^:IÚf:Xü?Nto>ü½û7ü½û7È;<cÝ^? à>~~?`yN?Ó1ë>'½`?2H­7D==9Èij=Ü:yc[:%?ro>uÓû7uÓû7È;<,r$?XwÕ>^6E?BþÃ>ßÝ>+¥8?«ow8¢æ9H>H±ª9i¢9?Ão>ïèû7ïèû7È;<¦Ù<
£<8*?³k;è@;#Q?<q¸°qò8¯Ê¾y¯Ú·965½'Òo>iþû7iþû7È;<!#ý>-¡>È=I?ì{ø>>õ¦>·>?×½¾84zr9aI>a_9>v9¦?NÚo>âü7âü7È;<_Rã>7ï>ó=?[ö>«:­>6?¹Î7O°8×ä>~I:þ¾:­4?Áßo>\)ü7\)ü7È;<º0/?·×>ÃþO?Ü?M¼>9J?t·¸ín9	¾Jb:zò#:Ä\?ÿço>Õ>ü7Õ>ü7È;<F?êæÇ>¡¥}?Ñ?.?Ë¹?)¨ð:ËW:ÌK?­é§<>qL<BR?ío>OTü7OTü7È;<hB÷>_@ >EE?Þ¦>_i>"·6?S÷\¹\6
ÒÁ>&Ç8Hyp9ìT>Õøo>Èiü7Èiü7È;<ÒÖ>+G>Ä®??uÝ>ìD>Lø3?06)5ün9µ:P?:÷Å:DNó>1Vp>Bü7Bü7È;<Å?	V®>íäD?@>jøP>íi0?¤°8ç2n9ù×=>&w9U³9[§°>]p>»ü7»ü7È;<WÆù>ø¡>¤åE?¯Ç>qS>Îe;?C v9ç°²9N°>*Vº;¤;;Í^0?Nsp>5ªü75ªü7È;<sù?º,©>!a[?Á2?K#³>í¢B?`è9#9¯F;? ¿:åo:Â};?Æp>¯¿ü7¯¿ü7È;<¾2?t·>âöy?æöy?Ñ?~3H?-8K¶9å=Ê2;çÜ:l[N?5¯p>(Õü7(Õü7È;<{U??aPñ>lúJ?ÉU-?¼«ì>×};?b7d9¸9½@Ë>ýv¤:ò:¿?©Ép>¢êü7¢êü7È;<<JW?qV	?ý¦H?(ó?¬¶>ó7?Dä999Biê>çâÅ9Dù©9?¢Úp>ý7ý7È;<4ãÔ>æ>:?¯>Õ\>R0/?{¸eÅ8{qÈ¾^8+/9úA>8üp>ý7ý7È;<æß>m>åeB?f
>X]>Û/?IP\¹4í>9³¿FS	:b: lú>"q>+ý7+ý7È;<ã÷>²'«>D*9?Hx?²÷À>¸3?=­À7bÙ9*?=í;:âÂ:¼-?'q>@ý7@ý7È;<;ß>z>ºæ:?L>t
R>¿4?É¸WÕ8L»¾å¡l:÷É:"­X?Mq>Vý7Vý7È;<A·>Êk>¥DG?Ñ>nC>wç=?@6ý9ùQ<·]æ9ø/:îÀÁ>tq>{ký7{ký7È;<pT?Ès§>Y?G?¢D>Í>H>Yî,?×CÊ¸W89¼³¾ùß9Q+9Dk>øq>õý7õý7È;<jâ>\r>8ÿA?[»>ÞRf>Zm0?½¸Ô¸iÏ8Ù¿äk:ö:(é]?¤q>ný7ný7È;<Ð«è<v¯<h©)?÷ÎÈ;Û5¡;Íp?Ð¬7¸xÐ69G¾*G9ò2±9ãÅT>pÁq>è«ý7è«ý7È;<¢5;?KÂÂ> v?¹D.?RÜÁ>¹ f?~Ò8TH9â;>^:¦9£Þl?Âq>aÁý7aÁý7È;<÷ò`?¯ñ÷>Bh?ÍíP?iV?ó&D?&¾S9÷Ï9þyÀ>¼9:¿À9°v?[Ûq>ÛÖý7ÛÖý7È;<à	ð>:e>çùA?Oô¢>¼r>¶Û+?ß¸94	¾at9k9ë?÷>r>Tìý7Tìý7È;<dÁ"?§4È>éP?ô
?~Â>å6?¢º¸79L"¾Õi:ë:äZ?¥lr>Îþ7Îþ7È;<i_i?q{»>µT?j?ð?j?Ú9Þ	:½÷>7p;r;:»e?ôr>Hþ7Hþ7È;<-*ð>Pã>HÃG?:?-Å>òUG?F==æ¦ã<ß©T?Ô7';ÁË¾:O]`?©°r>Á,þ7Á,þ7È;<÷>¢e>`Ím?}w?þó#?<:A?&¹ì8@æ9QC>aû::«?ðÃr>;Bþ7;Bþ7È;<î%?<>NúT?R>Ü´M>B?À¸üy8<E¿y9´ 9âñ>Çr>´Wþ7´Wþ7È;<K?Ø>µp?*I?hÍ¨>m?÷é9n695K?Fgà:#>_:^ª?½õr>.mþ7.mþ7È;<hÜ=Ã<î5/?¶-¤;{;jÌ?9pU¹îi8Ðhê¿&¢¸æ9ñ¾²ür>§þ7§þ7È;<E»×=C=ý/?Ü)=Nø=¸'?0¸Xð9aH½îïÕ8µÍ¥9»(%>Û	s>!þ7!þ7È;<ZWÖ>ö>O±O?#tï>K¥>­m9?N²¸ÖÛ@9@Ð.¾i¶\;t;&6>?Vs>­þ7­þ7È;<®6ª>ÐÇT>xÉL?§l
?¬>ïzR?Ò¹n9æ¢ª¾Up:²M:ö>?¶s>Ãþ7Ãþ7È;<Û[?»MÔ>?%7?W9?ÞÈq?~9Ñµ¨9$)_>¸:¿À5:ùúA?|s>Øþ7Øþ7È;<;¯>W\><ÆK?4È>zÃ|>øJ?v5¹|h9G-¾ËôG9Õ&¥9ù>rs>îþ7îþ7È;<¾G?k¼>Ô(K?þ±Å>z?>Áä1?<J9·¨º+9
½è¸:¥]:0*?%}s>ÿ7ÿ7È;<âÍ>Ó>o4??ÍÉ>Me>ã2?{º¹Ã¦9Äh¾c´9|9Hò?s>úÿ7úÿ7È;<S>RJ>yÍE?Ã§>Ôq>ã0?E5¹Ìåø8ü¸"¿J
:\É9¹ D? s>t.ÿ7t.ÿ7È;<ÍñÉ>2Ù>P;?ÌgÊ>c£>y{/?çåD7CäS9¡âí<-_æ9Å.:Ø>k®s>íCÿ7íCÿ7È;<»u?wÝ©>>¤J?Öâ¹>>ªÝ9?ó÷¹¨Ñ9°î¾Iyò9¦¬91Ë3?o¸s>gYÿ7gYÿ7È;<ß:Å>â>â@?l
?K±Ã>	÷1?Mè/¸¾¨:9Añ½ªkU8Ê±}9.\×=åÀs>ànÿ7ànÿ7È;<(	?Äº>=<?ÁWÄ>Í¼>0?Ñ©È¸(à9EÛ?¾Ät:«g
:d]b?UÃs>Zÿ7Zÿ7È;<¤3?áâ>R
K?Ö?Æû>ÚP?ì¥89Ïâ	>J#:Û0:àU?{ùs>Ôÿ7Ôÿ7È;<vÁÉ>bÉ>súF?Ç:Ì>a_>þ/0?7 öP9ç}=¨9$Ê:b>t>M¯ÿ7M¯ÿ7È;<ªkâ>>¸÷:?#>Ö|S>Âè.?k¥¸g8"S$¿¯çi99T©Ë>Þ t>ÇÄÿ7ÇÄÿ7È;<oÓ*?çÒ>[²O?fêâ>òÔ>:ZK?Q>·ö9¼
;éÜ¯:¾N?:6t>@Úÿ7@Úÿ7È;<`«Ø>9>RÆ8?üé>ý¯>.*?¨Þ8b9¡K>Ù	Ü:X£:Çl,?O8t>ºïÿ7ºïÿ7È;< {8?Çñ>ëC?¹?hßH?@D<?½I¸9, 9©E?4¨:G:%~?_9t>88È;<Ü ?F?®5?aH?G¼>zY?'uÈ8æ®¶96t>(¨:d>:b?lxt>V
8V
8È;<ü£}?æ¨><8À?æÖg?,ôÀ>®Ë?G±B8`j9Ô=-:f:ì9y?»xt>88È;<#?)±>±º?ïEe?¹Á>

?9­¾8îå9Y½>iqj:swÓ9Uè?Ct>Ð"8Ð"8È;<ê_@=æö<âvG?¦<$<ô{?åÈ"=d»<b^?½);!;ÁäV?t>-8-8È;<Ïo8? Ü>V?í
Ú>i>ÇR?à69Hs9oÀ>Â?;ze;~=?M·t>J88J88È;<vÖÁ>J<>ü??d°>Äw>òÊ6?þ¢½72Õ·9
={Ô9*õÕ9¨Kþ>sÍt>C8C8È;<Ò?;Í>ÕîC?HÁ?!ÞÉ>+	5?aA9]x9¬>yR·9|	:D¬ª>íu>ÃM8ÃM8È;<È§1? Þ>Ö_L?ÃÕ>Xz>:?³¹Ê9Ý¾(:¼:qÙÿ>ECu>X8X8È;<[¬?Ox·>ªï4?ü¼>¤î>jÇ-?]¼¸³Ò895F¾½9ä9SCÔ>Q_u>=c8=c8È;<µ>Û=5>:?1µ¦>±h>h7?°»¸á_9§¡¾èÐ9f:ÿxÄ>¦gu>ùm8ùm8È;<Býy>²
,>Mþ9?óq>7>#(?êf¹i$ª9 Qh¾¼¸H9tb79Ü?!qu>¶x8¶x8È;<N?F»>é??ÌÄ>@X>ÔÁ5?x9¡8I9Í>âm;6Ì¹:½>D?Sru>s8s8È;<ÑC?½6Ç>A?Ìô¯>Pi>\0?§:8Ù&¹9¢q5=8´ï9üû>L|u>0808È;<V8õ>¢L¡>B?Oú>÷Z¸>.ñ-?
¸O9Tú­½¸I:Ò?:Ð?gu>í8í8È;<ïTö<#¶<Â-?n;wV|;/» ?NZ¹BG9?Æ¾;K¸ad­8|j½¾Au>©£8©£8È;<¹E5?î©ê>ÁE?½A«>>=l>û9?§,®¸PÚZ9õ¼K¾wg-:]:Ä
?ã¢u>f®8f®8È;<ºZ?E&>6g?8£>ô~b>{8?
¤¸"Â9µÚ{¾%ñ9Ü;¡9Ë??¥u>#¹8#¹8È;<àB¸>õd>ÿeN?ÄV>´>h??:;¹ÇÛ9Ú¾Ç<&9Ø÷9EÕ?§Ëu>àÃ8àÃ8È;<8rg? ?v[I?:%?XÚ>£ïA?{-9*öæ8§I@?wX?;¦Mó:³TI?>Ïu>Î8Î8È;<æX >w5]>ö9?xJ?d|Â>2?á°9=³9Ì®[><;ú;Q\?%Ñu>YÙ8YÙ8È;<×??x¬>v@I?Üh)?¥èñ>G3?}ÞO9¬¤9Í¡>Fe;Ò-;¬D?,Þu>ä8ä8È;<bæN?É
?È:?'ÝÓ>>!+?9²|À9DîF>;c\9à£Á9=®>`æu>Óî8Óî8È;<|?W¶>nG?ñÂ¹>Ó­>²Þ1?8""¶9 »Å2r:,:ñðT?j0v>ù8ù8È;<¸¶>àip>³B?Z#>/më=ö 1?R.#8ÉW$9¢0þ=)Ë9j.¥9ãóá>ùDv>L8L8È;<N·>ª>V3?±C{>C:>§Í,?ma"8H«Y9°ù¾=p9&¤¯9ïS¯>|Rv>	8	8È;<°3,?"Ò>üãQ?êå>o^>_j=?d¯8¶B95f>ò{+:eù90?¼Xv>Æ8Æ8È;<ürÏ>¹>*¥C?>àí=>ï:,?f&ñ¸XB#9½¾v:ñÔ:²­p?Ïcv>$8$8È;<³B"?É×>@?$uÏ>;L>µ8?×¦8vÑ8ûKË>-d:]e<:^±:?/sv>?/8?/8È;<°¼>¿u>­D?w>ïD>õ/?ó·LC9
Ê¼.	9±à+9ñ­Á>.uv>ü98ü98È;<Å[Û>_ü>Q?vTÅ>yü>^»5?üS5¸Ok8ÂEÅ¾°ÇÃ9	¡¤9V8?1v>¹D8¹D8È;<T)ü>Ù¡>mG?Ï?Õ>.Ì4?ò
9Á99~¿>a/O:¢ü9ÑñQ?YÁv>vO8vO8È;<=Ì?4Ã>§ºF?Û?}íÓ>é5?%î@9º9õV>BM:Õ²:¼&?×v>3Z83Z8È;<w`?(o?Y»S?ÍC?!Îó>mMM?×¸HÜZ9£{¾{<F¥´;iìZ?çv>ïd8ïd8È;<YÂ?¯·¥>Ëp?ål­>c&;>ð9m?Vù¸î¬d9½Â98yY9	>çv>¬o8¬o8È;<+>P?&è>kFe?ÜN?¨Å¦>ÀK?tÜ8à4j9íñ
>èû": aö9#Y)?mèv>iz8iz8È;< z?u¢>.T?l¤>¹Ý_><?^øh8ÚE9Ú@>ÍD:já9?w>&8&8È;<¸>&t>·A?G5>Hv>}¾0?tM¸¤Zi9Çdá½vä9®91Á?_w>â8â8È;<*>IKÈ=³iY?/?úx´>	Ô5?¸=-=¡<SS?©iâ9ë9~I<?mw>88È;<p&?	¬>8¬w?Æ"?È³Ô>C?óÖÿ·ÆK|9?Ì½Z¬9-&9Æé>úmw>\¥8\¥8È;<U
?3ñ­>ÝÜK?4§>_,u>3b.?±D}¸´39ÞþT¾\ÄÍ91°9|?@w>°8°8È;<Õûó>ÚT§>¢:?
fÌ>8P>x.?Hl¸!U9îÊ
¾:)Õ:ÑÅ:Go1?w>Öº8Öº8È;<O?	?Ö5I?¥íü>ö\¯>¬8? B4Â9£Ïy:û-:®E0:^a?Òw>Å8Å8È;<.Ù ?Td?PZ?îQ?1 >¾§?2\¸*$×8W¾ã:ùÀ$:ìCs?X¤w>OÐ8OÐ8È;<(Ý>Þ4>ÍÒH?§Á>-~>ÑæB?Ã4¸¶³Ø8è ¾ô^:Á¡:t2?³w>Û8Û8È;<æM?«ÎÎ>?@?î¥>Ú×l>$ç2?¯ÃH9ø5-9\?'»o:Ñ:¶ÌH?È»w>Éå8Éå8È;<cá>Ps>ÈM?*£È>#>¯6?Ýè94l9:¬>Tä9è±p9ÍÙ?(àw>ð8ð8È;<þÈ? ¾µ>á«@?Q`?÷ä?	Ñ3?^ó8¤Q9 þ;>Ø
Ý9
àÌ9Î
?Ñâw>Bû8Bû8È;<Õ§½>]îv>÷D?§?×Ù>Å*?¾&:1í:4B?2·<âzw<=?x>ÿ8ÿ8È;<»T?]j?{CR?+Pî>Ç»¨>YÈ4?Ë6ªø9ª*;C:Ì®
:4?\x>¼8¼8È;<M?mµ>A7U?Àb?ês¿>K·;?/Ë§¸[&9B¾ô89:úkp>
x>y8y8È;<¢Ú5>Í=b?FZ?z÷?qdP?®j=|»<ñV?	;/z:«Hp?mx>5&85&8È;<7?n'÷>S>?YPë>#Ð©>a_1?à@Ú·þHJ9±½{§:I§ñ9À(?l#x>ò08ò08È;<ó&Î>©j>{@?¯¦»>ê>På1?,eå¸É29~é¤¾j5;Oj1;Íp:?Gx>¯;8¯;8È;<ì_=FÎ$=ÿé-?ñç;{ù;L?FÅ¸ÎU9ÞÉl¾¸¨Np9½¿¾%ox>lF8lF8È;<ü$Û>ù|>Aè<?0RÁ>bQ>`v+?Ó¿6ÞMb9pÿX<Ýî: "W:f´'?^vx>)Q8)Q8È;<þ|D?Çû>ÈG?{¦ï>§>:7?¶ãâ7¡9æTY=J9½õ9ý>rx>å[8å[8È;<ÖÄ>é]~>F?ák>jnV>VÎ.?T·8þì89ØÉ}>ïZ:'`9=?àÆx>¢f8¢f8È;<3>´må=þ0?Ðù>Æªr>À%?Ï!<ÑrÕ;eB?Ïíñ;¬©;¶.7?ÁÐx>_q8_q8È;<Ã?Tùª>}JE?¡64?t;ó>U¬=?ê`ü8îA9E[k>ñÛ9D 9.ª.?RÕx>|8|8È;<Ûæ>¬,>Öc;?v>¡2>>\0?cû¸æûi9r¾}7l:C&:&Û5?ëx>Ø8Ø8È;<=$[*=u@?ó><¿}©;Þ{j?É±F¹>ï8Ó¹T¿¶Qâ·+93V©½¼ôx>88È;<§½!?è»±>Óöh?Z³6?}Õ>Z[?Ð.9Ý9@'?¤;Mf¬:g?y>R8R8È;<·Ñq?¬$?æZc?øò@?Áþð>göL?I`9)«9æí§> 0:|Nó9`P9?¦y>§8§8È;<fc?©©ì>Æ?!°?U£	?6Æ£?Æ9øu9ÎÛ?å:nþø99?Öky>Ì±8Ì±8È;<;P'?§Ø>_ÀE?á#ü>e"­>èh:?j<ì89kyP>ãòF9f9Õ²>xy>¼8¼8È;<Ü½?%3>®îd?*þ§?ô$T?£¸J?LB8î9ÊX	>Ü<·:<R:Wù3?B{y>EÇ8EÇ8È;<^?%¢¼>Ò>?|!>HM>x1?ºëÍ7uaG9Ü2=·¶;O´:Z9?§}y>Ò8Ò8È;<Ùê>ã>#:G?Ú>¿>Å>û2?¢Ý9Ú%9L¬>~$9åN¿9·C>y>¿Ü8¿Ü8È;<×>ì>¤ËA?ºÃ>\ÌV>ê.?®¼M8Ì)9AÇ=`B¹9LÝà95éÒ>y>{ç8{ç8È;<)Ûó>Ý°>alL?ÓÔ?W2¸>çºC?ü#N8¤]9×î=`áY:³]:üÙ??÷Ìy>8ò88ò8È;<]q»<<Bô+?&~;þw;8P?t¹¸I®W9$\¾ãN¹Ør­8x¿)Îy>õü8õü8È;<Ï¡?ûQ®>6?D?N¨É>¬°>-w;?ùý7Ü
9·^b=³b:Oì7:÷p<?ÿy>²8²8È;<§¨C=fê=Ç¹1?g<ô©ç;x
#?L^Ë¸U9l;C¾á
b;©ó;F-=?Æz>o8o8È;<&Ã>ôþX>Á9f?ìse?D	?NrU?r28 v9O¨='Ü:ÞéF:Ðª?pz>+8+8È;<V&?ökÐ>AOL?oø?2©>H­G?Å;9<¯y8ðÆ¿?çÈ9ÇçÍ9fù>ýz>è'8è'8È;<jÑ?Æ>ÂU@?e	?ôÃ>à3? È¸ÉÞ£9­¾-E9KÇ9#-
?æz>¥28¥28È;<¡HÏ>´>y­@?Mí½>.a>--?Ó28´/È8Åc>:½3¼9£÷2?~z>b=8b=8È;<ô?â>¨X?¸¸ð>h&>wÔB?>Å89 âD9
@ð>][>9à£9u(?Îfz>H8H8È;<<¢7?õtä>ÞÅM?ÉÄõ>Y>ekE?sß9Õ§9ø¬Q>î8 ¥902Õ=çz>ÛR8ÛR8È;<å>%¡>ÝíQ?ø3¦>B+\>^@A?¥81}9¡¢=rÓ8CØ9Ý¶H>X»z>]8]8È;<Vö¼>Ö>C¨=?f&>o(ø='¨+?ø-8Ö-¼8*«l>àÇ9Vj9*9Y?>Ýz>Uh8Uh8È;<'3?èË>­Ia?!¹æ>$J> ]?Â9Ìì9·E?}$­9¼ÖW9ö[M?öþz>s8s8È;<?«Ë>ÁD?jÂ?üÂ>vE?¯¥8mJ[97JA>r8N:ç!:´	#?¸{>Î}8Î}8È;<Ô¸>tÍ~>;å8?O>|üH>BÔ*?,f¸6Æ9Jq <½	:T4Ý9t<?j{>88È;<Î e?U?"P?\ð?N³Ã>KM?+S9tp9à~§>Î:Ñ«J:FËC?>{>H8H8È;<Û?´¿Ã>s@?
°>ùy>ÌK4?ÊÓ7Rp9ÏØ`=Èù:.¹¢94_j?{>88È;<ñ¸>#!>ÍZ?n«??!;?»k5?ð39*ä9Å>¤>w7b: : I?Ú7{>Á¨8Á¨8È;<vÆ²<<<'?»;ö¸o;À?ô¿v¹^ 9S·D¿$`à¸Äý9º¦^¾ck{>~³8~³8È;<ÝËÉ>µe>vä`?
÷?VK?ó;?à9Æ-¿9' ¸>B!9:/:;?2}{>;¾8;¾8È;<×>¹>Ýü??H>Å
>¿ÿ5?ëð9îdK9	FÄ>èy9ËÏÆ9¬E>{>øÈ8øÈ8È;<°¡*?0ã>úW@?èÌÅ>Se>E¡5?LÇÓ8Ê9JG®>"ß¥9Áz9fÇ)?\{>µÓ8µÓ8È;<h¦?:>Ñ>bn>?ý	Ã>eÆ>¿0?»7ït79ÞX¸<& Î:5n·:/?¢{>qÞ8qÞ8È;<ò?2®þ>&?=Ì?Ø@>/
?¸B9½óL9Íuò>÷«Ð:øÛE:¯þ?ZÆ{>.é8.é8È;<÷{?»T,?w&;?ãÕ>Zd >±*?4*ô¸þ9Þÿê¾O*9ð(Z9õ|Ç>LÑ{>ëó8ëó8È;<ñ?X>rPY?øqÆ>*8x>dªL?Vªu¹Ai9æ¾õ|£8e»9CWß=
Ö{>¨þ8¨þ8È;<<0?ÔFå>ÇD?¤,?"¸>E9?¸ÎA9	=Ã½.Wÿ9Ï:»ý>mè{>d	8d	8È;<Ë½
?[0¾>ÇÉ>?Ç>d£>VÓ1?òÖâ¸v9wGà¾©]:W4:%?Rî{>!8!8È;<|X?¼>Òþ?\Ô?öQa?»óp?X±²9j©9â?ùIÔ;Ye;§/J?ï{>Þ8Þ8È;<*?ì>ú8?òX?afÂ>çH.?cn9¨Þa9Yë?®î;.ÓÂ:z2?Ì*|>)8)8È;<ì^H?hñ>`{T?7'?Î>k¼O?~µò·4ÇQ9å½!	:ÛeÃ9÷~3?Þ@|>X48X48È;<åg)=ôý<	Å*?Ä<Ìr<Z>'?`(Õ´MOo9&dº¤:w:	?¼G|>?8?8È;<Î
?Õµ>lC?nèÌ>É6>4?%ij¸©b9q`¾A:Ûæ9Ñf$?ôW|>ÑI8ÑI8È;<m?¢ë?-²p?ßÅp?Ê¬ð>W
?@Ø"96GZ9ü¾>üYÏ9<Ê9Î<?Z|>T8T8È;<4$?õkÓ>TÓF?S:õ>J«>ëê6?$9P29¿U>Ëñ¼9®Ý9¢ÏÚ>²j|>K_8K_8È;<v3?÷ßÑ>õúZ?\é?¯ü¤>rUQ?`Ù8«C9Ü;>OÚ¦8*ob9£<>{|>j8j8È;<ÙW?d¯ÿ>ÎÒW?^:?R'«>0HD?F+¸Úém9¾Gh9æê¨9r.°>Z|>Ät8Ät8È;<M'?bÈÕ>ØVH?¯:ò>½-¡>Å]@?-°Ä¸öN99FÜ¾!Dd9:åÉ9¸>´|>88È;<hÁð>ó>\ÎJ?ªì>¤>8?byA8y:9Â=¿Á9¶Q§9ä-N>_Æ|>>8>8È;<1
?6µ>ìG?O ?[Î>"r@?>p9®9D?n9¸S9ú
0?ÔÞ|>û8û8È;<ý=×¥=ãUD?gµ>×>$3?0ø:\Ø¯:©4?Ð::ÝØE?ë|>·8·8È;<Å?L²>Ý2=?­9Ã>ò´>W0?]'Ì9M:B¤>; :<x:§ý$?ï|>tª8tª8È;<ÓpU?[ÿ>QúU??©×>Å>¨N?ãFÛ·oã9õÃY½2j:¤:$U?õ|>1µ81µ8È;<8÷?¼ä¦>ÑãH?óc>_è2>=%9?:ô¹ÀÈ9`!û¾_9¶ïf9ÅB?$}>î¿8î¿8È;<dy~>ïÄ6>³72?.
¹<ïÐ<
d.?#¸8Mm9÷¾ÿp<{5+<x×3?tC}>ªÊ8ªÊ8È;<fsÛ>4>LE@?hr&>C¬ô=
'.?Øº85*9à½i>Ñ H¸õðU9Úð½\x}>gÕ8gÕ8È;<þ¸?q>¡Z`?yð.?µÚ>ãÄL?U9¸
à#9uÂ¾. X9¡Ù98Ñ~>{}>$à8$à8È;<¨S?áÈ>´eC?ãý>W²>qy6?Õ×ô8¿©9< 8>zá9¶oþ9pâ>}>áê8áê8È;<_?Jd>Íúx?â?ìÉ·>@ôT?$787ý9µ °=uÏ:(_:ÝQn?½ª}>õ8õ8È;<éí?Í>¼ j?VaË>\I>m@?º¸bÇ9U %¾×­ú9f:ÐXò>­°}>Z8Z8È;<àý==Hì
=cZ+?ÌÐ;y;¬z-?±u¹Ã9Ñ<t¿`ÂÕ8v9ìâ]>-´}>88È;<jÊ>`>v{@?§>«êS>¤ê/?÷zÝ¸ú89|B¾ x9ÚqY9úþ?7¶}>Ô8Ô8È;<µÞØ>">/ðA?\ÍF>@>#h0?¬`¸x)>9ó:¾¹å;Ú·:	>?Þ}> 8 8È;<¨-?$®½>¾B?*Ñ>áE]>õ1?`GÙ·+^9Â]z½«Õ9RÜ9ø>ê}>M+8M+8È;<ççT?'a?-Q?*¥
?Ä}¸>Lb@?<8Ç9§/>Ý9;9%pä>ô}>
68
68È;<-8ë>X>QK?[2?îªË>³ý3?ÌÉ8ÿû9þ1;>g ;^ü¿:aãU?dþ}>Ç@8Ç@8È;<A#ð>§>S?L}?PÑ>Z_@?r¸.¨9Xë½(;2øÙ:°eE?r~>K8K8È;<¦í?2õ?'°m?ö(¤?Õ1?yQl?d8È9â?9qq)?0e;O;øf?~>AV8AV8È;<
_?Æ>HxK?¯ý>òk«>Íl=?Ë_!82'9!=:d:üõ:·B?Ì!~>ý`8ý`8È;<5Ñ<å·<ß0?c<Rýå;ó· ?ñî¹§e5w¹Ã^Òn¹\I9»¿üP~>ºk8ºk8È;<­Ú>,ñ>GH?ì£>âG>v(+?­¦8¨z8S!*?EÂ8IO9õìo>°~>wv8wv8È;<t®>4M;>#.<?ûè>äD¬>SÓ,?S¸³yC9µ.
¾Ré8»5^9½f>|~>4848È;<³}ù>¦>'M@?,>O>6º/?¡«f¸7ËG9È¾´89rgÙ9ÊÂX>~>ñ8ñ8È;<Ú?=?G¤?B5?U¸É>c@>Ìµ*?%¤Ø8i9Üð5>e_;K°Õ:ZX5?~>­8­8È;<ºDù>dZ¨>@=?®W>wª\>/?c¦X¸S9	Ñ½NNí:ó½­:?Ô.?³§~>j¡8j¡8È;<ÁK?ë{¢>ùoP?ª?ïÎ>ÈÏA?
9å»À9¨V7>>ò3:J~Å93Ai?aÀ~>'¬8'¬8È;<ù?ù¤>y§H?P¬i>|#>ß6?åO¡¸¢`9§¾	Ù9"o9Xh?É~>ä¶8ä¶8È;<ÌÙ>¬C>W[B?7Ð>tá>¶3?
5¼¸`9
8¾òV:k1:Ê?nÌ~> Á8 Á8È;<à9?¢ü>ÖY<?")?õ¸õ>J0?/kÅ7¬¾96Ë¸=5¦9[R¯9ÿ°ò>D>]Ì8]Ì8È;<se=
/$=ó2?å =Xk=(?MF9mê9:>Î[<SÞÒ;ÃÓ,?LG>×8×8È;<´¨¸>m·p> bD?Õ¦Û>Ón>pº3?³·Võ9Å.½ã$:+:EÃô>4I>×á8×á8È;<¼Û>w>ê5?ØEä>_E©>Ã,?Úí7ªì9ÔY^=à8;9ø¦9Ò>ên>ì8ì8È;<u:Ø>¿>g7?ZèT>Ú>Ü.?³Ú¶wl9BÍ¼ø¹>:òÇ:Ñ¦.?©>P÷8P÷8È;<¨?ëá¾>ÆÁP?Ø(¿>§>¹<?V87³O19QäK=¶H?:j^<:û?Æª>
8
8È;<h^³>,Ìb>ÜvJ?Ð)>m^>2¼3?
"¿¸¬Õ`9t Y¾wH9&Ð9ê'?Å³>Ê8Ê8È;<ôô#?»ªà>²Ò:?Ú°Ð>|7>ª6-? 
8z9QÜ=8ÓS:ùË":&?7Þ>88È;<tô>&;¡>Ç"B?Ø>[">/p7?@AXµðé9¯2»nT9kÞ³8C,?Sô>C"8C"8È;<ÀF?á±+?õ"T?j?[S?òR?Ð'82È19ÀVU>ÂÀÅ::«y:ÄJ?>-8-8È;<r>Y!×=<?L§>wx>ç^,?zê<¹<H?X"N<æ<ÃG?*>½78½78È;<5+?Í	?ª?ÔOh?äþ>o£i?É<ðC<¥·D?àcï:r,:C°±?H*>zB8zB8È;<(Y?aQ>aí@õs?(
?>5a?ÓM=Ñáì<o^?Fõï:os:×Â|?6>7M87M8È;<0ªñ>¸>ÉãB?
Mí>ù¨>íÁ3?Àa³4¢u9»Ô%:Ì<::5D)?éS>óW8óW8È;<X:Ã>ë=n>¤ÇQ?ÉÇ)?(à>ÁåA?÷{Ê<ËÇs<B¢T?v9emQ9ë!?i>°b8°b8È;<à ?8¸>òOM?ÿ?ÞÀ>^4?*;ü89Ã9``%>¼ÍH;KX;{<?ûo>mm8mm8È;<N^ç>ö>zn[??õSÎ>©°??Ã¥°9ì­9?F(J<.í;©ÍY?t>*x8*x8È;<>é¥J>ÒÆE?þ8e?Mþ?ÃìD?k¦=î¯<ÔQ?©õ<?0!<eÐL?H{>æ8æ8È;<¤=k¬É<×*?d
»;ó¤;c&?×âi¹Å¡_9Þ¿Ç5d9_wr9³òð>E~>£8£8È;<`Ðß>4L>y8?7|C>1_>vÀ/?úÚ7Mã39Ù=½99þ¯?Ø~>`8`8È;<?pÌ»>×WF?ù±è> &¦>MD3?v¹~öV9æ}¿&!Ð9Ê`é9ÓMä>È>£8£8È;<ß?Ï>§Ga>Ëk?pä?R7?îZI?¯hA9ÁÄ9¹>¸:Dïì9·¬?»>Ú­8Ú­8È;<Q(>(®;>=tK?>b«>mKm>¾ä8?;Ñ¸öª9
¾þN9	U9¯l#?ó>¸8¸8È;<oÍ>ôC>ù@?³:H>nñ>©/?k¸*9L-¾iþ7æ²9î6=û>SÃ8SÃ8È;<¥?Àº>ê§J?l?9«>Ç H?&f¸q9Êì8¾ÈÄ9JÌÝ9KQâ>Z>Î8Î8È;<¶Ö*>UÉ=ëY?M­J?·?sF?ë9@íg9>SÎI:%ÎÁ9¼H?¸>ÍØ8ÍØ8È;<Æ÷>óa>üF?w¶>ßÃ>\.?çðS·$
n9Èëã¼ü9øw¡99u>»>ã8ã8È;<?a?±?ÌäE?Ç½ä>Òp£>$3?;Ë¾¸Õ*/96k¾*;D2á:UDA?¾>Fî8Fî8È;<xf?"Â>E}P?B?N	?J<?àü¸½*¬9ý<¾³Ú:b9Ùur?Ã>ù8ù8È;< Ìå>ßù>??¼>5e5>Fu4?s¹<!ª9ÉR¾»u®9ù9eI³>+Ò>À8À8È;<Ü=N?$A?¼ I?û
?Î¼>æ.=?¶â¿Y9Ît7¼þ9ÜÜ96?~Ü>}8}8È;<4çå>î©>°x9?òq>c¯2>ñ-?X`¹829¬ÒÖ¾áßñ:Gê«:§4?Lâ>9898È;<ú?É>?F½?«S?\nÅ>uÙ? à9
¡û8MA?çò:òG¬9)Â?¦ã>ö#8ö#8È;<ñÃ?¾¢>éM?ÔPØ>¸,>ó5?éÝ8?49 >:¹99Éº"?è>³.8³.8È;<*ËÞ>®>ýÞG?ïÀ>è>6?zúÄ·ü3#9o}½nPª9¦¾Ñ9±ßÏ>§÷>p98p98È;<ã>L>»YA?º	´>Ì |>æp6?_ò·Ôx;9|¥½oª:ÇmQ:Á{P?N>,D8,D8È;<XÚ?Ùª>K?\ß>'`>7)3?ù¶9¹U9¤Þ¾´!:FÞá9Ù6?{">éN8éN8È;<]iÂ>>bä@?±>:}>-3?ëØ:x:3?^Í;kG\;Pd7?
+>¦Y8¦Y8È;<êùC?âïú>'îG?ë,?mW¶>ÒÂ6?äÉ ¶H9°¼N¥/:Îî9ªJ<?->cd8cd8È;<t`Ô>À>ëù=?¶/ó>a1­>»º3?×Æ6<¨Ô8è]ï<0^:áC:¼0?í0> o8 o8È;<ó=â<)?,?ª40=k¦
=À«"?ìpô8è±°91>ã¬;U;ïÊ)?ÕN>Üy8Üy8È;<¤?¤>üj?©Ã½>F Y>²9_?J5F©!9® ;z3Ä8ð9p²/>4X>88È;<ÒÚð>±i£>Þ¨<?tÊ>s¡>°5?Fçì6¦9-ÒB<å2·9Dð9ìõÂ>=>V8V8È;<BGð>>E?ÊÄ>À³>Å9?úâ8}^ü8Ùå> Ð*:fn(:]Ï?R>88óýT<^>T2>ì­>?¤4u>F4>Ý-?{»7¾i)9'Y=b6:8þÄ9m?.¡>Ï¤8Ï¤8óýT<±æ>.F>e<?¯2(>á2ú=,?øtÕ¸ò½9
¾ì_86Ãf9Ú>Þ¡>¯8¯8óýT<¬?A)¸>Ø
K?àÒõ>¸­>uÙ5?bÕ¸%k9Ä¾Ë:ní:i?î¢>Iº8Iº8óýT<YDz?È>Ä¬?¦Ý?O8G?oi?¢}Y9O¦Â9'>Ã::ÌÔ?¹¬>Å8Å8óýT<ý²=`ìV=^O2?áVì;¦;)6?Ä¹@
9
°¿cæ0:¾¥:^¡?±>ÃÏ8ÃÏ8óýT<{ý¤>X>#C?°~>76>yÑ2?­¹9û¾l	:î	:e?I¹>Ú8Ú8óýT<lO?ñ¦	?·à@?ájÒ>æ>Ù¢=?'-¹kq9C¾>þ9!dÇ9=6#?	»><å8<å8óýT<F½?ó>­>
}N??ó>D©>7?ö¸uq9!¡(¾IÆ`9óh9®÷>Ç>ùï8ùï8óýT<\I?mWõ>R?£Âe?W	?³D?Ú@ð¸n¤9YW¾Þ$:
í:³¨?â>¶ú8¶ú8óýT<²ñ>Ãú¤>;;?ªî>ò³>*?¦aÂ7î&9­=fç9BÓ9TÇ?ûâ>r8r8óýT<á¦Ì>b¨>B?%  >î_>j7? t>¹È·8ù¥¿øUÃ9tÐ9èãï>ê>/8/8óýT<?èÍË>a>?ìÞ>eÜ >¬0?¿½ú¸M$9ô¾ë¾ë7£8ï·9¨Rä=è>ì8ì8óýT<lÝ>÷8>Èª<?±°>"F~>½O1?b8)|9ÛÀ>WÃ9.j9Ío >¨>©%8©%8óýT<Å>¯à%>á&X?½7>?mù>-;C?Gù/=øÏÏ<SÇX?ð<p
<Wd?3>f08f08óýT<
=ìç<Ê,?iËy=ZD=´"?ÌÏ¸d+¤9qÚ½A¹¸xW9.\¾þ6>";8";8óýT<?áÉ>x8>??U`¼>_>>qú0?3!8=9Ä>¼9[r9>×??>ßE8ßE8óýT<ç/?x­>åb?ÝñÙ>7>E?ÃR8À¨9n~>5È9âs9TS6?n>P8P8óýT<ÚÓ?8½>zHB?DÔÿ>ìÁ>Å!)?EJ9è  9³¡>Bê{:>:2ù^?cq>Y[8Y[8óýT<ÿ±>O_>#ïJ?#à>/V>¿E?[89¨½9Ò/y>:?{,:wV?m>f8f8óýT<¸M?Ä=ã>Ág?s?ÄZ¸>?ÝW?¹kO88À9U¡¼=¾1': ¥ÿ9-m'?>Òp8Òp8óýT<¤¦T?\Ó?ÙdK?·>íøx>,<?¿=N·DÑ9AÏ<½(G:`ê9^4
?
>{8{8óýT<`?Á?öS]?Tí?o¸>ë©R?
½8u9ÿE>b!Á9ÒX9ë(?S>L8L8óýT<ÌÞL?+ZÍ>3f?¥
?¶o>°j?ðØ}9¯2¿9ñ©>ØP9ÖZ9þ)?>	8	8óýT<t³×>Éo>_M?çx?)=?ëü5?Ä< <¬U?¡':/©T:»ð/?q>Å8Å8óýT<{?QÉ>êÊ9?üEÄ>^n>c0?p×þ7*J9hW=W§8½µz9i=>¦8¦8óýT<UÕ>\÷>¸8?Åg½> s>Ö'?¯§9äJ9Ýøú>u
9Ãs9ÎDw>¤©>?±8?±8óýT<~?©í>K}?ÔA?rû>#?kä8P@9¢F>,ã:Gq:­q?·>ü»8ü»8óýT<u,=>I=-d*?<ú;ÚÜv;Ò?vÙ·¢ú8gÚL¾wä¸^Fá8Ð¿F»>¸Æ8¸Æ8óýT<£Ö.?@Ûá>F,F?¡Î>VÞ>¡=5?D-8Þ»9YjÃ=È9:¤9e?%È>uÑ8uÑ8óýT<KØ?î¯>NZP?ÃR?^v¯>[A?`ÿ7ßP9Iè§<¥å±:ç:Õ!?­Þ>2Ü82Ü8óýT<Ù/Ý<ó¥<_z+?M$<]<9}!?Kcô¸]ðí8x¿¹my9ªÜ¾òå>ïæ8ïæ8óýT<%	=¡öM=FE4?y¶;[;¨Ì?
P¹7Î[ÄÀè¸Pf9:.¢½²æ>¬ñ8¬ñ8óýT<ÖÜB?½Æ>î{?êl3?¯Ù>S?©ô9>`e9¤²> îÕ9ßLþ9-\×>mç>hü8hü8óýT<Ý>m	>Ë:? k>Øë=>ß$,?{/9259éA÷>û	:~ë:#'÷>vê>%	8%	8óýT<ji¬>mMR>;àQ?ëÑ?´G?çA?xuf<¶<\?»~Ö;ño;(Ùd?õ>â	8â	8óýT<4Y?Ó9¾>%Q?rîb?8P?
.E?vá8PÏ89(>`ï<D­;Ypc?g÷>	8	8óýT<i?Ð?~L?®	?Ê_´>åB?aOÓ9
 Ñ9b?zJ:À~á9ÁÞe?¿û>\'	8\'	8óýT<­áx>Í.>µìY?Ñ¿	?Ýg¹>·2>?¬ç;Ïí½: ¿L?<Ó:ñH:ÅµI?ý>2	82	8óýT<&? «>x?³?MR!?zU?ÖÆ9ýÙó9°hÐ>Z¼:Uy:Ã¯?@>Õ<	8Õ<	8óýT< yH?H8ý>¬J?4õ>k¤>ý>?6¹±`(9_î¾^J:"÷9Hø#?ÇV>G	8G	8óýT<÷> a.>ì#F?dp?*á>(\-?7 8~º9[Q>Ü§x:Lº@:%%?ÆW>OR	8OR	8óýT<e¤>5=d>|d8?&?>¥=?Â×.?u47ML9¢W=RçÒ9@È:¹jÎ>Ãi>]	8]	8óýT<VUd?TÜú>Üi?.&?Dï­>t?Sá9Zó9Û¤>óT~9H^94G?>Èg	8Èg	8óýT<^è#?mnº>Ha?'2ä>=O>8?Ñ8¹9H><&9S1ÿ8\?#>r	8r	8óýT<áj?dò«>LU?´
r?´X?m´L?Yq9ÃuÒ9	ï>ì.:²9ØA?³©>B}	8B}	8óýT<Ï7õ>'ñ>1ÿG?k©>gl>~ë6?5-¸`9ì`¾
+e:8{:ÁK?«>ÿ	8ÿ	8óýT<¥!s>u¼>ÓB?aì>¯ª>#1?¼8Õ9py>äîk;Y;0ÜG?­±>»	8»	8óýT<,Æð>oÿ>³×N?Gª>é2n>57?{s=¸¬À9vv¹½åÀ$:´¯:@ï?å²>x	8x	8óýT<QFÝ>X²>7?áB>kg>ôY(?ðÈ	¶È9¹Ú»Ä_9^Å9ßî> º>5¨	85¨	8óýT<á#?kÚÕ>GÙC?b£Ò>×>Æï3?°8`9ÿ=ÁÇç9j:,å¾>À>ò²	8ò²	8óýT<Æ^D?u§?-_C?1eÖ>°>C3?Ç¸fË9Jé½\Fó:°:+Ø0?ÉÀ>®½	8®½	8óýT<?X?ð?x?HN? ùæ>¸ød?þN96\9I)?4B¶:+
>:Æu?æÇ>kÈ	8kÈ	8óýT<%2ú>¦[>k;J?<±¦>W±d>¬:?kx¸(8ºå¿@9Å8¯h9üX>æÕ>(Ó	8(Ó	8óýT<"mm>Ò$>ëâC?Y¢?tË>­º4?ÖÁ{=¤=$ÌQ?{p.<U[×;H\O?#Ø>åÝ	8åÝ	8óýT<f"¶?6S:?>z?E?5`?ª?¡,9#9!R>á)v:l}6:H©,?Ø>¢è	8¢è	8óýT<*%=¾Î<M?æ Æ;h([;{og?®¸Fj9¯Ç¾/3Ü¸å?ó8þ½ç¾üì>^ó	8^ó	8óýT<*6?*®Ì>_ed?gB?hDê>/T?Ïp:­":áG?z1t9\åÉ9ëÐ>=ø>þ	8þ	8óýT<aK?G?²QF?ö4?ÉVø>¢:?ý5è8¦9U3>¹b:>v4:	¾ ?û>Ø
8Ø
8óýT<o?Ác?ÃK?;ü>w>$M?¸ÒÈ8îrD9Ù>e9Sâj9©?J>
8
8óýT<: 1?TÛ>8O?§2?Vè>FE?}8Â8)ý,9Æµ>D;aNï:"õ#?¼>Q
8Q
8óýT<">+1>qUA?ø>m'W>1~,?\U¸©g=9Áø:¾_Ô·9u>9aúv?0>)
8)
8óýT<ÿâ;?í>J?éG¨>üql>À26?`%¼8tÖv96!C>x4:)#:.Bb?©2>Ë3
8Ë3
8óýT<°í>Üé >Yø<?g®>Z
z>¼2?+8Ä/9µLL>Ñ`90÷93_>8>>
8>
8óýT<_g ?õ²À>U?³´>½¥A>Mú=?+V8|J9PÒ=EG:sî9õ;?:>EI
8EI
8óýT<ótD?«>Þ?? Ã>?D}T8{{9jk¸=Ò¹:vÀ5:­?Ö:>T
8T
8óýT<H?ïc°>Ä?«â$?§>h¥|?á|9Ø^9ðº?;ë­:$a:XE?½L>¾^
8¾^
8óýT<Ê®>Èb>zwE?È×y?+Â)?yb<?4Ó9GøW9÷»>>E:¬D:C}:?Óq>{i
8{i
8óýT<©{?Ïr?M¤a?ã~?ç &?Ò4C?]Ý`8cÇ~9Fñá=´u;üý¹:	ñ4?y~>8t
88t
8óýT<3?ôi¦>ÚP?BØ8?pù>ªø=?X1¯6E#9<Ã½:lê9L*?U>ô~
8ô~
8óýT<|æj?rÝá>Ó?ò@i?ÕS?óî_?ë 8È5:9:Ý=2)¢:EJ:
<M?S>±
8±
8óýT<¤m	?
µ>áTB?ïË>j>¹-?ff7ª¥9+\<k5>:µ
:e
?}>n
8n
8óýT<??Êè>\ R?äÄ7?DýÏ>a0b?f:e8`p­9M,©=`È9c:¾»>~>+
8+
8óýT<D¿? ?! ?aö?èÁ?ÞX?1Í9¢ïá9µÚè> à;l:Ëo?]©>è©
8è©
8óýT<÷?w¶>d5U?"ú>¯¨>l>?	69ç9@>*ä¨9+{9À,,?¬>¤´
8¤´
8óýT<1ç
?í»¹>Ás??ò
ý>¶¶>G1?¹ðØ9ê¾\Øh:ö&:ï2?É>a¿
8a¿
8óýT<I?mã>ôÓb?¿?Èa>J/]?W¹çìc9,|ñ¾Rg;ØV©: C?ÃÍ>Ê
8Ê
8óýT<AJ?ï?JC?hh?Áù±>W=?¢_â·ùíJ9É½<68L¨59`¶=/Î>ÛÔ
8ÛÔ
8óýT<ÒD½>>îw>ÏmC?¯t>Y0>Ñ1?ZÓi¹&9o^¿÷To¸Ì,9Ïöà½Ð>ß
8ß
8óýT<H?
à¢>ãêO?ºzy>²&>Ô]@?à
¹ìÍ9È¶¿³ü}:Ü":G?ðÖ>Tê
8Tê
8óýT<\jù>%G¥>)A? Þü>¾ç¹>ì.?TL7;>Ä9e<ÿ=:Ô\¸9 7?Ù>õ
8õ
8óýT<Ìf?@`í>>èx?5µ?ñ?IF_?*¯¹ºe9íê¦¾£Ö':,:Ý?üÜ>Îÿ
8Îÿ
8óýT<Ç&ù>÷©>4O?¶µ>eÿm>@uC?>ÿx¸ì9oó½ëg9yÞ9ï¨>ïÞ>
8
8óýT<1¯?ý#¼>UG?õ>µü¥>]`=?p#¹ÜVb9û¸¾`.8*«9y#Ù='à>G8G8óýT<NY?l¥>Sò_?*Ù?9(?J*J?üö8~d9>¹
E;<;ÆO=?|à> 8 8óýT<ú1?bÝ>ÎM?e³?WÄ>/=g?ðû09Üd9÷²Æ>¤:(ÍV9m¦?Ïã>Á*8Á*8óýT<Âe?èÞ>C?KÓv?Ð	?4@e?£³"9Ä£9;l>Ø¦;Í");¸|?qç>~58~58óýT<B#?s%Ú>`??ÄÏ>±>>®*?¨£l¸?µ8§¾@å9hÀ9~ô>(í>:@8:@8óýT<ÃPü> ¤ >ûI?B¿>ËH>g49?¥4¸ý³8kº¾¶ÿõ9ª9w¢8?eï>÷J8÷J8óýT<:Ã?Ã>-@?æg?>³>Å=?¶9nC9k½>Ú¨:r
Y:Qi6?yù>´U8´U8óýT<HP(?@GÕ>FJ?T£>#BY>t@?ºO¸Õ8
¥.¾Á½°9Ñá:0}¦>ßù>q`8q`8óýT<ë&³>9g>fYF?»>ÇNy>S¨@?.©{¸¼89Ø¾`
:;: 	ð>õ	>.k8.k8óýT<]Î>¬t>!W8?Äåf>,>È+?4¹ü8`<b¿ö79÷<½9
¿>l>êu8êu8óýT<ÇS?+?xÅ@?ðb?ÙÂÅ>¢º5?d!A¶¢Óò8K¼­5::X-?
>§8§8óýT<Ø½>g{>s/A?õf?=¯Ù>ó²/?E8Æe8g|Û>­y;I);àÑF?w >d8d8óýT<(À·>¯t>¥?@?)Â[>É>3º5?a
¹R95Æ¾G»:6{g:ùQ?$>!8!8óýT<¾Qþ>#¥>¾AE?¬>cp>Ê7?Ð¥¸y9­F¾eÜ:AX: 1?t$>Ý 8Ý 8óýT<ö²?d~©>åC?ÿè>üª¦>ôð2?(a8¸!ä79W¾ËO:
î9av_?Ó&>«8«8óýT<ÌË>^>J´@?r¯>^>ò.?Æ¬8åE9*_>É68|'Ê8Æ:«>ç)>W¶8W¶8óýT<·É>8>¸)<?Ý·>CÔ>_G+?£z¸äaQ98¾§9úõ¢9ór>0>Á8Á8óýT<~ÊF=õw=Q)?\¨;\;)'?âc¹³39UV½¾¸¶n·t99ï¼EK>ÑË8ÑË8óýT<·@7?@ûò>9A?¡øG?v
?7Î4?¬ÿÓ7Óè	9ýÃÄ=R´;¤*>;Q?O>Ö8Ö8óýT<qR>ÈL>më;?Ú.ü>»¹>Ùÿ-?bWÝ7ó9AR=t­:°¿:Fú>ÐO>Já8Já8óýT<?K)?6µr?àW?Ø>ÃA}?LZ9ÊÇ9k
Ë>|¹·à£B9/es½P>ì8ì8óýT<qÛÐ>
>kD?
½µ>Ëv>~=?Ei7ïbj9³Çþ<Õ9Ùõ£9;Ò>R>Äö8Äö8óýT<\Ã>yê>Xû7?døO?8É?nà*?w<J><Z0U?¶p;ºä:Sý,?ÓY>88óýT<Ç?«áü>«?¡Î3?õ(>£¦?Ö
9îç 92öi>¾¤9Î8¡ÚË?Z>=8=8óýT<Í?­>)ß?RX4?M>)¡?[ð9êÆ9dÅ?|9¢j9>h>ú8ú8óýT<'ÝÏ>Ôr>TþB?©Ö>/>!ß8?M¾8Ü¨993>Ãª:Î!:¸a?çk>·!8·!8óýT< Ûu?)Ø>?AÞ$?¾ê>Ì£?½<9¸¡91+º>Þ%T:Ö¬ó9Ïà^?äv>t,8t,8óýT<Å#*?KLÕ>3L?ä-	?º¹>e=?7ãz9T=db:m):3+?X{>078078óýT< òQ?~ã>¶1l?fg?Ó,?ûO?>(j9¸»E9?rO:S(:ñ¾J?÷{>íA8íA8óýT<»½!?óY´>le?9~º>÷¢e>DçO?Aë9ÑP9->39lÙ9¥õ\>²>ªL8ªL8óýT<i³>´I>áF?ÏI¬>U/s>
^5?Ï¥Ö¸#Y8Ó*E¿åÕ<*Ï;`hD?>gW8gW8óýT<S=XN=m.?ª#=É1ê<#?ny8ð]9	Ü>Èb;Ù `;¦è4?©>#b8#b8óýT<`Äî>p>b¤B?½§>­&n>3?9¹¶xL9¢¨ç¾ä¾à9©ëò9·Øì>b°>àl8àl8óýT<M@?RÍë>ÿP?©ÔÖ>e>5F? 8(|9'>TÜ¹92¨9ïö? ¼>w8w8óýT<ðz?JÔ>´o?#´?ß÷>ôÎ ?Ã9îÉ9ç÷>N3¸<Îãv<Qÿ>?S¼>Z8Z8óýT<:O?à1Q>þ?ø?PÙ>?K±Â9ÓÔ:ãª>Å<×n<¢ô?ÀÐ>88óýT<çÆ¡>ûg\>ç;?¾L>X>2{/?ÀUc¹6ª°8X¶¤¿á":n]:ºÊ%?ÎÓ>Ó8Ó8óýT<èáO=ø;=â,?×ª=¼=|6?w®H¸0ë79ª¾Ø3÷:ÚUÐ:7á?[Ö>¢8¢8óýT<i©?Â£>"I?I9?Ò]Ì>Ý*7? Í)¸ª8nY¾ny:ý%:/ä@?ËØ>M­8M­8óýT<Dp>?od>UÕ?.vU?	N¡>Oc©?4Ø':ÞÔ:nc?0Øª<`üN<æLS?òØ>
¸8
¸8óýT<èMA?ý²>Eê?9Q?fT¡>¦?Òî9:®:?F<@Q<1;?ý>ÇÂ8ÇÂ8óýT<}M	?Æ®¯>ÞH?Á5?ýÄ¹>u7A?Â,8ÀÎ9/¡=<G;´;­+@?å>Í8Í8óýT<¥ß>Ï>ù«A?¨ãu>§Y.>O4?3{8¼9AÉ¾=.À :ØOw:Ýe&?>@Ø8@Ø8óýT<YÄ(>kÒ=tSM?Ñ±>¶ão>²Â=?µÒ=s5=hâZ?T%<P³8<8P?ë>ýâ8ýâ8óýT<ÇÉö>Ë°>]ÒX?ËX?Éý?'S?*M9nÅ9J>}¡y:{£þ9'÷z?>->ºí8ºí8óýT<XA
?B¨>ùYR?ê¼1?Ýå>òE?BB9ÔÎè9,	>W¯S;kd;ïÿ@?WO>vø8vø8óýT<kø>2>µOO?D*ù>Vuª>*;?Z9Ö5Æ98>H?;Ú^Û:ç^?L]>3
83
8óýT<±Á>á§>ýó7?Q>­@>Sß,?ìéQ8ö²9½Ð.>üd
9tS9Ñ§>É]>ð

8ð

8óýT<?þÎÓ>îÎ=?²^Ó>(>ìý)?à¾8
Û^8B¬>ypO9´9
Ä>÷c>­
8­
8óýT<ý(?°©>CÐ}?~ýä>ê>»^?9TÑ7»8ü3>Í:}?:øN=?zd>j#
8j#
8óýT<ÏrÞ>>Ç8?TÆ´>E£>\ç&?g*V·/ÔE9ÿ
½"yZ:¦¯:g¤>?ë>&.
8&.
8óýT<3?¯Úõ>6:?âçç>O­>B<?3x8_z9;ý=Î9Óµ9.ù¿>Å>ã8
8ã8
8óýT<Kàd>+6>±+9?H³>þ>`.?àåV¶¢õ,9p	¼Za¯¶=d9n¶D¼¼> C
8 C
8óýT<®?Y,Ä>±G=?êzæ>3"§>¥0?. 9*kd9³>n¨¸84Ü#9
?>G>]N
8]N
8óýT<r:?»ê>²K?.s>VNG>E?/Î+8&9
>e:'Ö:4ëi?W¦>Y
8Y
8óýT<±4w?A¨>E¼?p?!%Ö>ó?6®9ë"9;ÿ>ugÈ:Üf:ó^?¬>Öc
8Öc
8óýT<p×ç>>àX??Ê­>Ì&y>´F2?\z9I+9PLv>A¢;y^e;+2?­>n
8n
8óýT<ë!? yÏ>"SG?7Ì·>Düd>5{M?êÔ9ó{9ìU>ih};C3;óð4?R­>Py
8Py
8óýT<àwÀ>Ú{ä<ª¥×@+Íi>
>¬¯h?hÆå8ð`(9I¬®>õ°¬;ò®i;ã.=?5®>

8

8óýT<nï>Ê¦>¾7?Õ6>à<>M"/?J¾18í89Ö
ö=$K:ÅnS:Çõõ>µÇ>É
8É
8óýT<Î?Èf2?6PD?]¢?u/F?tÞC?ßÒ.92¸9¬£>2:È/µ9u{?RÑ>
8
8óýT<á7?ò´¾>¢Õv?
í>u><àb?°<K9,"l9ÿUÜ>[9ÉÑ9À&>ç×>C¤
8C¤
8óýT<!±<`G<*?Ï* ;ç;ç?ÿ¤«¸8O9³£S¾QÖo¸¿ì.9Ë/¾cà>¯
8¯
8óýT<)v!?©¾>âÊX? üµ?ül?ÔD?	=<Ú`?Sù8\µ9l\>ßè>¼¹
8¼¹
8óýT<;¦>0ý`>$=?Î´!>Qú=%?ÝÄ¸Y-9ò¾¸ÄÔÖ8FÝµ¾ê>yÄ
8yÄ
8óýT<£âî>ª|>¦2r?âD3?2×>UU?ÊË9Ñ©9("S>óÝ9òä9^?ê÷>6Ï
86Ï
8óýT<?Ï°>±ª^?­Tû>fF¥>¸¥B?^ñó¸±FJ9Û]¾ha9^¼ñ9µn>Úý>óÙ
8óÙ
8óýT<üÖ<a[ <ÀO+?Ç	<¼ã;^ê!?ÞL¹<9¤e¿ÊR)·ñJ9ÍÖ¼ûÿ>°ä
8°ä
8óýT<Íé>æ>óQ=?ß:8>Fæ>È2?Jpõ¶]*9ÜuÎ¼|ª83b¢9½b>S
>lï
8lï
8óýT<q9=QU=<Ü0?o´²;N;	æ0?´«O¹GXY9öô¾ÿ¢¹¢å9_¿>)ú
8)ú
8óýT<v±c?|´È>66?¨ÀR?Kí>c?Äæ¸[øJ9p¾c9Q6ì9>Ø>æ8æ8óýT<¡?µú1?·K?øXõ>-h>ÒU?êO¸¾9Íwz½FúD8×?m9¢Ô=ù>£8£8óýT<ï¶"?OÊß>A":?ÞÀ>ÖÄY>80?ê8ë%9í==j9©ë9t~>ø'>_8_8óýT<²/
?z´>±D?«>ïÉL>ð1?º\¤8µîÎ8èUË>Òâ:ôD:Ò`.?4>%8%8óýT<ÝS?¤d¿>1_>?ßýñ>G®>Æ»1?RìW9¯Q9ó×À>sÊ&:Çò):b>û>µ4>Ù/8Ù/8óýT<u1?¿tê>ÄA?ÝÂ?Ë>gA?R¤Ê81¯¥9:>àI9¼ñN9Ü§ø>µQ>:8:8óýT<Ç8?ñrõ>m¸@?^¼Þ>û">r£<?Ä7Ðî9ó<Z9¥¸9d'>ìR>SE8SE8óýT<Ìt"?J~É>"gN?¤eß>¯À>ò/D?óK8ô¡q9¬×=üy9,§ð9åö>zT>P8P8óýT<Çp=Æ<JÞ/?×:n;jmG;¥ç?2T¹ÔÑp9Ýá¾D¹z[È8H)¿Äb>ÌZ8ÌZ8óýT<8¶=,ýÜ<Â.?uRÓ;&ù¤;ö#?$ó¸K9¨8XL9¿JPÝ¸¸Ü7éwÀ7h>e8e8óýT<Ó?Èª>qB?¨b>x¯O>Ú½0?ç|7±G9Ð³~<ª9À©:>ú>Mi>Fp8Fp8óýT<:)?t«>ÁU?P>BÃQ>Âý??×?¸Þ®91ý½¥æ¸9ä9!Ï>|n>{8{8óýT<Ìø@?g?ç]@?êi>E%>pÁ4?ÈP 64Ä´9£	c;#$ü8¢A9£{>ûy>¿8¿8óýT<º?V®>í>?î>ú¢>½Î;?éãB:ã:­f'? ç;8»¾:Æ[.?>|8|8óýT<¤Ø>'_>äh8?0õ>æ;M>uT-?¼ÌÂ8îÂ9g!>ã´n9^'9äÖ6?¾>9898óýT<¨?F¸¶>ÞÛ9?\ð>Þ³®>õ0?C¯¸Y
¯9_@½&h¥9ú$9m®"?>ö¥8ö¥8óýT<=b#?+HÔ>E?iv>¥Ý9>­E?+NÛ8R9Ì00>ÿ.:< ü9ß¯1?Ü>²°8²°8óýT<Q;?ÄyÂ>YÏA?´ûÂ>ÿ´>¡î3?$ÿð·Ö¹9/ÓD½­©9hR93P2?&·>o»8o»8óýT<?¾>CN=?¬ É>Bk>mã-?¿A89q=_´:::·ö4?­¹>,Æ8,Æ8óýT<È®>9T>{ùQ?Ôo?r	"?es=?&\9%9!É>óO`:ª#:n/?ÜÆ>éÐ8éÐ8óýT<]=ÿ="<?¹V7<fÕü;¢9?/Ì·ÐÙ8$ý*¾ºS¹¢59T¦¿ßÞ>¥Û8¥Û8óýT<	?4°>×H?­Z>Sµ>>Ã3?Å°19Òñ9s¾>e:'Ë:ã7?üì>bæ8bæ8óýT<?gTÒ>ß<?³úÙ>À¡>¿,?ÀëÌ53, 9Â#;­Q:UÓ:Uî>û>ñ8ñ8óýT<ô¬ô<°<kZ1?ÄFì;À;*x?+5¸ c59°ÿ½e[¹ù8(Ç×¿d>Üû8Üû8óýT<â½ä>/$>ÄXH?Wð>=;>T??¢UM¹E9ã.¿¿ÿ¿9ª9à?>88óýT<VÛ8?rì>%H?¸Q?-_µ>î¤D?óG¸z9âa²½Bpg9§Lk9§Ìû>û>U8U8óýT<×'? ·>õ>H?m°>¥Ù>3d/?¬B¸ù9#{Ú½®óI9è9Ê-&?>88óýT<ñ¿>Ðz>öD?åiÇ>>18?Jæ·yã9ò±½ëgÙ:ñf:íþp?
>Ï&8Ï&8óýT<1?bæÜ>yËM?$]ö>²º¥>G>?Zúª¸Éû¥8ûÙ¿äk:]:"?¹>1818óýT<ó·S?ê?=?õìÝ>á¡>4Ö/?w= ¹59Ó¿À2:v:Ä?â>H<8H<8óýT<Ò>Ô<>I"A?án¿>ú>c22?ÊM³Ë9@7¹lØþ8 |"9ÁÈ>Ã'>G8G8óýT<vâ>I>ä!C?SH>ÉVU>ò»6?öÕ°·;°8Ó1¾1a®¸oÊc9|ùC¾g)>ÂQ8ÂQ8óýT<ÈS
?~º>á=?¡2Ñ>>A4?«9î·§¥¢9z;½'©8ÍJÕ9ÎóÊ=¼?>\8\8óýT<;?ÅOò>Û¢E?ûF?tÂ>øu/?ç·Z7I¼h9ëð<_::ã:ü?7B><g8<g8óýT<=¶>u£>ê$5?X>

\>§)?±9XJÞ9ª>Y¿_:Å¼Ë9O?I>øq8øq8óýT<Í
?´1?´7? 
?´Ã>hº8? ¸«8Zôn¾C:W]:£?ÂM>µ|8µ|8óýT<åRÇ>>`¶E?ñ§>ÿq>©1?òòa¹¾²!9^Ü2¿È :¿¼9³Y?¼U>r8r8óýT<Bê°>ul>??d~>ç8>l0?q0¹Ú&9Òx¿EÑ9¦R95­~?u_>/8/8óýT<Î'?Cã>Ö=?ÀÇ>YÖ>Á3?ë¸`8/Ä¿s:Õü9)j?De>ë8ë8óýT<hÃ<¬4<¤­3?ë\w;o9;b¥*?÷øÊ¸Ö'l9L\¾$Ò·@(J·$Ü4?j>¨§8¨§8óýT<@QÃ>R{>?ôF?v?"5Ú>T -?¬¹¶R9ª¬¾%î9à9ä6?(l>e²8e²8óýT<Åk>?Ñ>!i?Îf
?ë»>}A?UQ7¥s·9ÞÎÃ<¾W:Ý9?l>"½8"½8óýT<;¤n? ?Pá>?à+­>ÓÖ{>R0?|Ü¸Phã¶6#@¨Lú9û­ß9®;?¸o>ßÇ8ßÇ8óýT<N&?(÷Ê>!R?àtä>->®ª=?ñ/¹B79ô¾/R9ü9Ä÷Ä>ªz>Ò8Ò8óýT<ÖÌ>ðA>L=?ö>±c<>?/?q¸Ã9CÚ¾À>8'9÷àä=´}>XÝ8XÝ8óýT<d¾ä>f>gÃJ?Í
?´Ê>K(>?±E9:t89!	?Í?9?Ä9Yf>D>è8è8óýT<z'ä>q1>TÈ9?lÍ>RÕ>¸2?8yz9ð=äp=:â/:Ý	?à>Òò8Òò8óýT<§>	?î®>¼5I?à ?ä>j4? `"¸ëo9éï½ìà':æyù9ÆD,?h>ý8ý8óýT<ù\O?ª?U{9?ÔÆé>@§>]¤2?ñ¹Nù8NÛ¿ª°(9ÉÓ®9gw>7>K8K8óýT<*;?¸û>Y?}b?*FÇ>1A?<¸ðvb8SÔ¾%²;iü:õæ[?µ>88óýT<HàÁ>òv>¼ûH?Òk>·iG>P5?U(¹=Ë8ËT¿Ð¸6¯8p9¤Ñ#<å>Å8Å8óýT<ë?VI¬>5èO?Þÿà>ù>
;?¶X¹Ã<9]Ð¿aä:z5:©èÛ> >(8(8óýT<NÌ>ìï~>©(M? ²É> <>TT@?¸»§9DIä½\µÒ9 79³ü>?¶­>>38>38óýT<^X?¥(?ø¥N?Èý>¦>=+W?í»¸H9Àl½Óñ:RÊ¦9¬ËV?ÆÄ>û=8û=8óýT<	¨>ö%Z>&1E?³;?N(ý>Ï=?èÌÀ9s¥9?Æw9'à92ô>ÎÞ>¸H8¸H8óýT<EÑ£=«v=.f*? ¶[<È(<ma'?YP*¹ èï7½5À[:8/,:bE?Þç>uS8uS8óýT<X>ÃïT>Ù9?a^ï>µ>0)?D`=×(=(ª;?Oø¶<r<~<I=8?è>1^81^8óýT<ðç? â>ÃÑ?¸Ó?;?bn?ñ 9:bE9ü8?qÏ7:¥á9=Q?Ö>îh8îh8óýT<ô>Px >t¶B?L[ù>G(±>a*4? Ö¸irË8?¸¿#é^:í:«4?S>«s8«s8óýT<ñ9?þê>qJ?¤{Ö>Á>ÀH?h¹&99;^¾${Î8ºì9VqÂ>Æ!>h~8h~8óýT<Í·e?f?»mQ?Y?9ÂÆ>XD?ëd8ÐW99D>n9tôe9\Ï?u#>%8%8óýT<ü{?J
?wc?1åB? }Ï>ºup?9ùÇ9o>WD7Ó9h/®<?)>á8á8óýT<%d=×<20?´­;ï;,¬?Úâq¹Þ79]c(¿Âõ¸È9ìë¾¬.>88óýT<ÿy+?.×>L?]¥¾>jgq>J,J?*!í¸89u=F¾Ø
9k­9ácQ>)6>[©8[©8óýT<[$?»>üq`?PEI?Cð>etV?'01¸
r9/f»½ëy­:mYQ:"T?òH>´8´8óýT<^5Â>~·>8?ß^?PF¾>12?=y·Ä_9â½êÍ9ÿ«Î9R¸>2]>Õ¾8Õ¾8óýT<ò?ï<½>_X?¬$L>ªe
>Í8?J&·f­9ëõê¼¨h9Bz	9ØX?a>É8É8óýT<K9 ?ÀÉ>NK?ÉÇá>þ8>QÚ=?â·{9Úâ½yéG;ä;·´<?h>NÔ8NÔ8óýT<; ?ï|ô>>¨?¾¼j?_4¬>{®?¤9(V9ÚF >8¤:o¹$:ïÍ?k>ß8ß8óýT<|î>Ds>àC?7~¨>Ev>ù.?Oxk¸²g9x¾4ãÅ¶²÷9ù«»¼Mm>Èé8Èé8óýT< Ïû<Rãµ<û41?Îò;¸T;ß?8O8k9&-±=Ñko¹À~9ð¾\w>ô8ô8óýT<¨?¶>Â,@?q+×>w>¥'1?vK¸È[9Åì½û8ªü9Q¢ù>
>Aÿ8Aÿ8óýT<Xr{?D?Ép?á9\?\³?ºO?à'³8Ø9TB/>®
;ý*:ãr?>þ	8þ	8óýT<Z¯>lM>Z?Gé?/,?¸½[?ZR7t­»9+C<cGå;i[;;©?Q>»8»8óýT<8Ä>á>r>?§»>£¬>;Y.?í¾·'t|9UFA½k:ß+ö9/þ?È>x8x8óýT<I=IÐK=U11?-Ð=O="?ÆÈ9á9ã>¡<¾;âß0?E>4*84*8óýT<8©>Ó]>O¦C?l>%>6?¡¸¿yÎ8nª¾*â9_'¥9úÍ>>ñ48ñ48óýT<=k¦>¯_B>.[?¤?
Ç¹>¥2?ÂB¹F9y]2¿ä,z¸õÔ¥9Á½z >®?8®?8óýT<ªØT==6ô,?àZ=ìV=Ô|?H£D¹¾,f8D³Ú¿±:tØ}:TØ?÷ >kJ8kJ8óýT<Û`¾>±>H>?ªó>ôJ>65?2Um7¨B8/>Àl:fß):ëd2?8¦>'U8'U8óýT<  >lÏP>ñOD?dâ?£Á>¾+?Ç[¹bÏ¸9¾
¾Ææû9µû:Üø>y±>ä_8ä_8óýT<fm?&Õ§>@N?Í²µ>²x>;?Yq7_P9Ú=)9EÑ9u«>ã²>¡j8¡j8óýT<ätµ>#}>{7?ª«>F"I>h0?ön¹ÀD9ön¿Wâ9M¨ã9J¯>º>^u8^u8óýT<¢ã>>Ðk;?¹y>¸?:>h+?Óï>¹¡à8ÃY¿9òÛ9Á)
?¼>88óýT<°1?ìæ>$E?L`?}b½>±f<?^â,¸X¼Y96DË½
Ø£9 6¶9#1æ>¶Á>×8×8óýT<=ÿ>ÿ­>×Ã;?Êh>'Õb>_¦1?^V·c~95ì¼HÝË89©9>nÎ>88óýT<oýÎ>ÎN>bõ@?öö>]®>¨5?ÞL¸è&9¨z¾Ð_:Þ1[:Z²?Ò>Q 8Q 8óýT<Ø!ã>>õÀE?mÏ¥>}}s>@T.?8¹kÆ8Þm¿	È:út:f¡Q?ã>«8«8óýT<Dnf?é?*9?ö»¹>iï>ÀÖ2?ËE¸t9¤¾ÍÇ~9Ï?9l*?&ç>Êµ8Êµ8óýT<ï>t>Ô{F?³Ô>öB>¹¡7?q¡`¹nìÁ8±D¿¸8Áe9T­=Qñ>À8À8óýT<§>G[>*C?js>µ+E>¨D-?ì	¹÷÷9¢Øa¾¦9²«9±÷>Èù>DË8DË8óýT<¨8?#ú>7nv?héE?kPÕ>öm?ëb·­9¼°:;:Ó¸?ß>Ö8Ö8óýT<1ÍZ?U?A]O?ù â>_t>è;8?«§3¸\9|Ð½Ç9¶ò¤9Më>&>¾à8¾à8óýT<yo>eK>kwC?ðS~>"<=>,?Ú[
¹F9tÄã¾ÞX;µ;Ð4?ø>zë8zë8óýT<¨ïk?ê­>]¥­?Í?ôÐï>E?
H:ÞîÃ9x<?$üù:95o:LÄ?~>7ö87ö8óýT<u?cÚÅ>=óI?ø(R??
?µr>?kí¶Z°9'£¿¼%UB;vQ;ý;?\>ô8ô8óýT<>¥"?6kã>7?ËàÏ>?4>üp+?×Ðæ¸¥gÔ8G¿A©:Ù]:_«C?ó)>±8±8óýT<±9?Èz?7Ý^?!E9?ß>¯1T?¤^·²n94£½T¨:ÃI:ì>U?âM>m8m8óýT<bË?Ù§µ>}jF?rÑ>Tj>C3D?
h69ÞÊ<(]91§j9Gñ>¦Q>*!8*!8óýT<frÐ>j>ù:A?¤dÝ>Î¢>/.?'O¸z 8"¥¾Sö"9ºÏ9>©i>ç+8ç+8óýT<ûã>Ó>Ú~I?çü>
ª>
f>?ù¸âÿ9ãX¾®C¥:½;:K1!?ÿi>¤68¤68óýT<TÀì>s[>;I?Ë|£>lúX>¯ã@?¤ùG¸:þÕ8ù:o¾b{¤989æ2?L§>aA8aA8óýT<,;?9×ñ>"F?¸çú>y«>IK;?A¹8sóK9³¿=?ì9_ì9êr>®>L8L8óýT<0?[«>5¹f?Bj?
?^?<Õ6Ñm9:£;úå¿9nÓ9ZYè>ë®>ÚV8ÚV8óýT<ð6?*É>Îûh?Î3?ã>·BJ?*Èµ8>;9Üx>6:àD:É°í>"Ü>a8a8óýT<%!ú>0Ë¨>À­=?f¹>o}z>¬=?U ¹àgc9¯¡¾¾:ïã9¸Ï$?Åß>Tl8Tl8óýT<´?ã¢C?Ñ«O?M;P?×?L?â®9ã»9¢Ï>»:|2:ß<?3ë>w8w8óýT<hëß>5>öùJ?-R÷>u¥>T??Yà^¹s½>9Ô¿ 9ßlÓ9ÒA>>Í8Í8óýT<&­¾>L3>6t;?äÎi>å¡*>/d/?çÕ¹¡9Ý[¿§Úo9zþ89Jq? >88óýT<ÃÕ~?ÑÄ>¼ë¥?ßs?
¿>_£?ç9Gòh9	­>:÷P:80?G>G8G8óýT<Uò}?f­>u»?ÃÔ[?¾>y?­±n8·z 9b>>	t:!S;:ZØ;?ê>¢8¢8óýT<¤=?Û§¶>*¾:?¾>WÒa>nJ.?AJ½¸$®9"¾~É'9»]9áÁ>(>À¬8À¬8óýT<Y¨K?¯wë>j]?ûb@{ï÷?#]j?Ð±=(=s?rºÍ<¦U<v?ú>}·8}·8óýT<Îì0?cà¸>Pýt?G¹?n>ô^u?(8·Àg 9½Èß¼;É;;]$K?= >:Â8:Â8óýT<-
?jD²>à¼J?Eã>;>xç6?ë´Ë¸Úh9:ìD¾Añ¤9÷g9!¸6?"%>÷Ì8÷Ì8óýT<üÜ?3É>O8G?á>fp>J.<?t8Z9ÂÁ>¬ai:êJâ9?,'>³×8³×8óýT<±¹3?Ñã> õI?Ø¿>á}>7B?{ëS¸9Só2¾8:@:Ác-?Í,>pâ8pâ8óýT<+"?ò­Í>ØI??®>.v>!25?Új8tª9WôE>ÏYï:U©¤:Z:?8>-í8-í8óýT<DYÝ>6X>0ú9?µø>òIL>õª5?N|%¹C~9¾¦¾ïâõ:ÖÈ:5J?þ=>ê÷8ê÷8óýT<ï?´á¬>@ì>?´®>±vy>m¦2?}ª{¹È7jOÁü<´9ñJ9à|?3C>§8§8óýT<ÿ=F+R=öõ,?-[®;í;
?"sn¹yÑ9¹G¿ý¼8RÚ9=Þ8>J>c
8c
8óýT<AÑ><>ºC?äÂ>¯>¦Â8?HÀõ·í9hÍ`½Öí:8[:/?LN> 8 8óýT<J¨>$Ña>R>?8Ý¬>]¼~>×¸-?lû{¸|mó8¾÷ö9i{9r
?×g>Ý"8Ý"8óýT<]Øí>²>£>?ÇTé>çª>=Á.?¬à7ËßT9>¾=/:5g:&$?h>-8-8óýT<]°?D¯Î>í=?Fã?uâÔ>-? 
â¸Î9V#Á¾3
 :±9´f?;r>V88V88óýT<\põ>èÖ¡>B?f>ÙEg>0?¨1¹Õ¨¢9(Í¾<F:%²:~4?N~>C8C8óýT<Ð_'?ÿfÇ>áV?Ëà>gQM>ÄÜ??¨5¹ÿ#9fø¾Ç-:h:Nk?ç~>ÐM8ÐM8óýT<Úð\?²?â¼V?µD?¬¶Á>&ßK?Î8¼u59¬¿>ðb:Ëæ9Í$?7>X8X8óýT<Ø«i?l¹?£xJ?G¥?é¨>ruH?¨x¸®9%Öj¾&è9Z±9ZÛ>?È§>Jc8Jc8óýT<1Qç>wõ>¤P@?q
Ú>¡>Q1?ã°¸t²&9©1¾8{¦:åíY:C?¬>n8n8óýT<7å#={ñ<¿-?¤CI;Hf$;Ø³?q|¹jr9Õj¿Ü[¥6u¾8.¿Þ<Á>Ãx8Ãx8óýT<
¢æ>í>¡ìH?Ñ¹>gz>rw1?]~>¸J9I+!¾×;B:S¥ú9bF?Õ>88ø1f<ßV?ò÷?Ä 8??À?Û3Ø>Ü!0?Ü§c:Z?;:`?mx:UÖZ:üt?åß>=8=8ø1f<BÃ°>Rôo>0<?0>PB>Bþ(?ÊZ6¹½C
9S;%¿¹9sõ­9M
â>à>ù8ù8ø1f<oO(=^×ú<Å+?^\={Ì1=`¥?g©8Q94>)/;~eæ:Ö	C?ê>¶£8¶£8ø1f<ã?SÇ>1­J?2Xô>Y¡>ÎA?§ï]¹ìR!90¿:b S:Lv*?^ô>s®8s®8ø1f<~Í?¸±r>ªw?\?q?Xa?ñjJ>°B»=O\?±á<ùäR<?õ>0¹80¹8ø1f<'<.=H`=>+?ÿ;(;Y¡f?ô¹j9W9Óß$¿éL:z:Ê?ü>íÃ8íÃ8ø1f<I÷g?l¿á>?·D?Ly½>î¾?±ô9*^9ï¯?¾©ð:Sr:>~?>©Î8©Î8ø1f<
­?cã?J~h?¨2^?mÐ>Üt?_w4¹©h9"±¾Bü9Ë:8²ö>>fÙ8fÙ8ø1f<ÚøÓ>h>YLS?Á£È>$[~>¼ïI?5_¹leQ9§¬¿È9;ÄZ9D&j?=>#ä8#ä8ø1f<è·Ï>²h>ÝéB?élÂ>ÎØ>{ô1?øÞá·¶Ku9Bºk½qR:|Í]:vÍ ?Å&>àî8àî8ø1f<B¢Ê>¼>üK?ª¹­>záz>'E1? B¯¸d&<9un¾c9¾[9?3>ù8ù8ø1f<ñç>«#>ë:?ÊpÏ>I#>|Ú0?ì-R¸Üy9ÇØ½Í°ô9þ¬9ðÎK?7>Y8Y8ø1f<Vi=?Iç>Õ¦Q?BV?	?G?T:rî9:Óu>?XP:_f:¿m)?H<>88ø1f< ö>p¨¦>ÿj=?×Þ>ÅD£>^´.?fAæ¸kñ9*´@¾"¤®:D<:xm?¹<>Ó8Ó8ø1f<éÑ?: ?V?ï^?{ì?h~S?ØÏÎ7¼.v8-W>8·9ðuÑ9!îß>M>>$8$8ø1f<­e	?¸¹>q=?7þ¶>>¿(6?È6ô¶q9^¼h:ì.Ú97?F>L/8L/8ø1f<jkÍ>¸>=?+9ë>i®>ø ,?{¸ä©9QXó½t·#:z):L÷>M>	:8	:8ø1f<%S6?Ð»>lx?ïi!?Eç >òg?(+9ð:i9ÉÆ»>S}:ÉÐ7:s
E?5c>ÆD8ÆD8ø1f<=N?=Ó[.?äÛ;0m;ÝX?jpå¸üM9#¾ùÈ½¸è^¤8tÊ¿l>O8O8ø1f<«?Ê¯¾>&¬S?¨H¸>Ær>ÙRB?ZA¹¯ 9ï¿;:$
@:ÑÿI?>>@Z8@Z8ø1f<
ÞÚ>]
>Wô;??>T>>×-?m:Å¸úD9)¾Ç:½:Të?e¨>üd8üd8ø1f<7À?(³Ë> ¯9?Æ{¨>||>hÀ*?%¸Ý/9e¾x:)&:b×É>´©>¹o8¹o8ø1f<}ÿ>cÐ¨>¸A?E·Ø>¢>¡:?{»¢¸4&9ÔÉz¾G9k¿ 9Ë¨Ò>8®>vz8vz8ø1f<)±?¥?Yq?A4?öÅÜ>ÞXQ?§VÇ¸yþ9e±3¾Ù¯;
Õ:«¢ ?Á®>3838ø1f<ÓÚæ>ªê>àmF?¢|ò>À«­>¸2?òíÌ7Þ9'Ó³=íl9ø9÷ï>ø¯>ï8ï8ø1f<Bâ?®Ì­>­ZX?V4ù>ØÄ¨>G=? ^c¸4Ô}9|På½£"â9(¨ë9¨õ>´>¬8¬8ø1f<è~?Ì³>©¦<?;G?¬¯Æ>M.?±{ß¸±8£WD¿
:)î:`}?Ë¾>i¥8i¥8ø1f<yX?Zk§>ióh?G:G?1î>3V?
lÏ¸``9C¨l¾h µ:ÍT:1?ß>&°8&°8ø1f<x¬`?>ãù>W+f?Cû>È(>iwV?92;ó8 ?%õ¹:)S:Ía?&ä>ãº8ãº8ø1f<¡C
?s%¿>1=?DÑ>=>Î,?R]·xæ.9xG½D;,9yur9ºÙµ>ôð>Å8Å8ø1f<ê>u1>9??%á>ZK>¸±3?N89÷>RÍ:âR:&?xö>\Ð8\Ð8ø1f<Ù³>ÄGy>æ7?ôÎ¨>Hzr>ð82?×8^m9S>éì8 MÀ9À>
>Û8Û8ø1f<ÀÆä>l]>rI?¢¢#?.yè>24?¤(¸-9ºÞg¾xdÿ9*:¹¿>ß
>Öå8Öå8ø1f<HñÌ>ÈÈ>íE?»>ýÝ8>øj1?Y-h¹bà80r¿c«9\ä9À>Ñ
>ð8ð8ø1f<Þ^?¿X>8dY?:ú?(üÃ>Ì5E?¬÷8@óÉ9oÉ=°Zø:5¿Ê:Ë?>Oû8Oû8ø1f<¸0ø>LS«>Sm9?i#â>Á©>í*?y6¸QF)9h
¾'	¼:@B:û5?s/>88ø1f<«>Ñ/$>±d?R>]F>A:?c¹@59¢Ó¾rw£;°ûN;-J?ë5>É8É8ø1f<îÿì>uk>ç¬I?ö¿»>2«>kU9?³æ7¸Çì8ýlù=/9®Ð9>H$?b6>88ø1f<X©?Þ¸©>Hi?Y+?¨m¨>ò*^?78k$m9Û§Å=p«9¬è×9xãÊ>(8>B&8B&8ø1f<DóE?í>ù>~PK?f

??½>ßÉ>?;ê*·RÑ9ì½Òþ9(®9"I;?S>ÿ08ÿ08ø1f<çÅô>e_¦>dQ<?ª>ï>Åe±> ,?öyÑ6ïUr9¶I]<-:²1:|<ú>V>¼;8¼;8ø1f<RC(?ÓØ>µ©F?çäÝ>¿>¾7?^þ·ù²Á9,5(½>9ïÖ9?úd>yF8yF8ø1f<Q»H?aD?ÃF?5?5N±>¿â>?W¹muE9o5Ä¾ûµF8Þ,¬92º=uf>5Q85Q8ø1f<³à>üã>uzB?5¶>¸d>[Ý2?V`§7´&²8Gð=n0j9ÿ!«9Ù)¯>zw>ò[8ò[8ø1f<¤øæ<
®<'ß)?.åÉ;¥;Å?Õñ¹©1¡81æ¿óñJ¸¶©a9e:æ½~>¯f8¯f8ø1f<çS?wió>^?¦
?íµ>]M?*ë8sÌ9JT=Ùs96®98²>m>lq8lq8ø1f<2;©>Æÿ`>]@?A¡>ù=>k5?ìç¸Þ%9ëb¾Ãò-:W:à?A>)|8)|8ø1f<
$?Þ,ò>[?Ôe?ûº>?KE¸¾9¦ø¾0×b:ÈÛ:¶E?¢>å8å8ø1f<_}?(¬²>-M?Òm¬>s>]75?zK¹ü}%9¿Ùã¾¨£©:éi:Æ[?æ>¢8¢8ø1f<?9?Úã>UèP?1'?¼Dã>Â<?îK9üª9sÎ>b}é9èRú9ÂÈî>¤>_8_8ø1f<(?x+¥>É¡F?k>¤tf>^ú/?OóE¹»Äp9#yÒ¾Çã'9[¤î9ú4>­·>§8§8ø1f<Ò¬Ñ>Í+>ßK?o»>l#r>ï)F?Ò£V9Þû°9ç;>wO;èiG;Î1?÷·>Ø±8Ø±8ø1f<¥<>Ò¹=¨?çét>»à=ö??¯C:¢U1:¼>
?ÿÍD<ÅÚß;Õa?^¸>¼8¼8ø1f<£:?bÓö>[?éS?éNÒ>ñz?FfF8g*9²>$Ð´:özU:ÓX?a»>RÇ8RÇ8ø1f<>å>iÝ>M·F?¾åê>Mú >ÎÆ:?L ^·9¸,2½jå9»Ó·9çGÝ>IÃ>Ò8Ò8ø1f<ç&?¥
Ò>K?ñn©>Xa><{@? Mü¸´:9Ýø¬¾£ï9ª Ö9Hê?÷Æ>ÌÜ8ÌÜ8ø1f<Å<ù>ø>Ø®H?#> 
S>-Ø.?ê½6Üñ29 <j¨9þ9ý¿?Ú>ç8ç8ø1f<°±9=RH=U2?Gç; z;¼R?M¡¹Û)9cl¿7U¹<q9Z>¾ÞÞ>Eò8Eò8ø1f<éi? ?Þ¤?QØk?JÞ>ù?¯B9Ô¦B9téÿ>Sû:%XV::?â>ý8ý8ø1f<&Þ<¦<£<ú&.?a|=ßÌB=Q%?!¸Fb{9Y¤¾$6/:àÝ9:Sñ>Gã>¿8¿8ø1f<Éè>w>>-@?ØÙ?÷¾>aö6?@C¸Rr89=`¾Q4W:¶.:7Å?'è>{8{8ø1f<~>dÍ=_}1?,·<ìaJ<X%?þ=¸ÓR9±æ½koc9½«9Ç.ª>ñê>8888ø1f<÷>z£>Õvn?ÉÝ?8«q?ðj?®i»9´OÆ9\îñ>á×Î:¹~:áO?ð>õ'8õ'8ø1f<
\Ø>6>cçB?sìÔ>÷>î¾.?eÆz¹L®9íñ¾3B:s:L2?Áõ>²28²28ø1f<K>¦?>iF?æ¾T?hÚ?Uþ;?Ôk¯=Z=éM?!Y¡<VèK<cJ?4>o=8o=8ø1f<(U<?kÛ>Ìº[?Z?û3Ã>U¸D?Ôs¾·7ç8 ÞÒ½ý9r>9<d-?	>+H8+H8ø1f<_è>Ò>ìf?U?Òåþ>tV?¢Ç.=^ªÔ<ødR?ì;£:¥d?E
>èR8èR8ø1f<?yM?E?äÜD?O?
¹>¦Ä9?T,Õ¸c<n9e¾U¼Ð9n©9
?>¥]8¥]8ø1f<Þ¬Ç>

>=#9?*>¸>B>iÑ0?½JA¹ºG¬9z¾Pæ9»Ð:]öÝ>>bh8bh8ø1f<8ó>)5>cu:?údð>¼µ>s)?ÒÒ<"ú<À-L?Îê99¾£9cí>Ù&>s8s8ø1f<Ô5?d3Ù>·OV?yóÒ>0v>e1R?Ú6*¹?å|9ÅM¬¾_!´9å9Mß?°6>Û}8Û}8ø1f<
$?Î§>e©P?e:6?½ó>ù??:Á+9s93>ÚX9:}0:Rf?9>88ø1f<æ?É»>YCH?*·>E=s>Æ@?2£4¸¥£9Ç¤¯½Õ×8¥4Á8Õý?
<>U8U8ø1f<ü.q?z¦?Ee?åû>"?>æe?ÁÙ¸ h9ýýo¾C=h9øl9Vû>Ç>>88ø1f<×?$0Æ>%-M?c?ê°>å9;? ÙR¹[¿9& A¿:á²-:ÍA? @>Î¨8Î¨8ø1f<õ>9>(Y?Ô Z?þü
?âH?Ëà3ä@9f+9×%«9)¿9Éä>JF>³8³8ø1f<2&?Òë´>_ÌN?ÖØÎ>*V>E?Ãoþ·H×8¾÷{.9Áø8å
4?L>H¾8H¾8ø1f<J&?ÜÖ¿>E\@?ÁÐ¨> l>ô7?¡öÜ8ck9=Pp>Û9.Ú9Ùt¡>íl>É8É8ø1f<XG>>¯ß<?wéÓ>ë>í`1?|@¹táÌ8gp¿:Ý½G:YxC?n>ÁÓ8ÁÓ8ø1f<û	(?ÏÖ>~H?ÂåÍ>{ >,[4?T686ð¡9I=Æ;mÂ:îF?!>~Þ8~Þ8ø1f<xwW?Ëô>¦Ta?´:?2æ>²HO?|¸&9øQ×½y9äâ9Á(?a>;é8;é8ø1f<µG	?²¢>ÈÎa?<#Ì>ó|>{N?¸Í!§8GJ¾<c;ëÏ·:ârQ?,>øó8øó8ø1f<ùø>"­>!48?ë³>ä#>Ë«,?7]d¹Òv9gÛì¾O9 Ì`9X%3?ï±>µþ8µþ8ø1f<Úì?GÝ>qÕY?Rµ>`>O? »5.Îd9µ;¸9
k9ÜA}>Í>q	8q	8ø1f<¯û>¡þ¥>ìA?ì&>]9>4ü0?]~¢¸xÞ8¿Ö°9Ús9µ0õ>¾Ó>.8.8ø1f<©ð¤>LY>ÍB?¬§ë>
4¡>ä;?¾ã$:üì9°w2?wõ9\Õú9jú>Ö>ë8ë8ø1f<KGF?Ø_Ô>0o?¦?L°>­a?mÏ¸&9o¾ò: O9Uâh?ã×>¨)8¨)8ø1f<öËU?©ç?f^L?Ù=À>>V
;?/¢{8Òª#9ÒËD>ë9tº9¡ð>{Ù>d48d48ø1f<ºd?4ø?O^<?Ç+®>àÜx>*3?à+8ÀWb9~>:º :òU?Ïê>!?8!?8ø1f<U5ã<ù©<+?|;tF;ñ«?ås¹Wí]9«¿ò¸)­9ÁK3¾ô>ÞI8ÞI8ø1f<{ô> ¨>9?¨Ý®>´>º.?F·PJ9¢~·¼0Ôç9ðun9`áx?©ö>T8T8ø1f<f?m>d?vð>?>ï	]?±²9¸Ä8O9çhå½åMM:BÖ÷9T?ø>X_8X_8ø1f<]KQ>?~>g9?,WY>j+ >6°-?Ðn%¹\
W9ÇîÄ¾K	Ò:w:×.?H!>j8j8ø1f<'å>yß>Aç:?ßØ>Ù>Ü/?t¨¯7BS
9|=x¤:ý¨=:}ïE?:>Ñt8Ñt8ø1f<üþ?¡Ï«> L?N?£å³>mQ?áª¸zB9èy`¾ð|9ì[v9÷?3<>88ø1f<@) >üT>^XA?Íõñ>°®>x1?Ls¶69´Þl¼x+:ì!:F?Ë>>K8K8ø1f<)ØÈ>áT>´hr?÷?¡\?>:T?-/9du9H·>4Q:}:¿b?A>88ø1f<PÄ7=Væ=*²3?Ð¬;V;>M?¹¿8âÄÀµ·°µ9ü~)½üH>Ä8Ä8ø1f<õ=æ\´=õ-?[L<K<Y_%?Þ£¹ (8]wÀgS+·Ð$9÷½ìM>ª8ª8ø1f<0ó<ëó´<J,?íÙö;ïÒÊ;É?ªi¹%Þ9äî¾7®É7ê9-Å@=ÄO>>µ8>µ8ø1f<jéE?5Ø>ØUj?·ã5?½Z×>8X?¦Æ72m9 "û<-P¿:ÿ:/]3? Q>û¿8û¿8ø1f<Á:>±õ=tC?>ÁçQ>¡&/?¸Ü8Äk9tC=ÅîÐ:ø¹ :d&?wR>·Ê8·Ê8ø1f<¸Ëõ>¾í>l¹D?Z¿>Ú³>Üa7?4ª¹T:F9Z>¸¾Õ:J:îA?k>tÕ8tÕ8ø1f<Hò?õ<Â>^ñF?Eh?wñ?Sÿ@?¢K9QJ09áÇ?Ò¬9Aë½9Ñóè>)n>1à81à8ø1f<`ý>5>öP?V?ZfD?ãñ@?RC4;UÁæ:ßûG?ÃH<ùÅ¤;Ïr?n>îê8îê8ø1f<Ù=¢Bc=/?¶ Q<»ñ<ÞÂ,?Ù¹ßÎ9¿+¾Ð*]¸Ü£9Vs2¾w>«õ8«õ8ø1f<o¸Á>.&>6×8?°¹>âHe>ØÀ,?;¨E¸Èº9Õ¤½Öl9òï9\Ç>Ó>g8g8ø1f<^éÔ>@û>NA?Î ²>ÙÖ>½2??Ö¸e9ÿÙø½>0:Gñ-:v?©>$8$8ø1f<EÕî> >jë>?oóà>u{¡>O2?ï½7b­9[6=J¸1p9p¾Æ>á8á8ø1f<äMÎ>Ç>ì{B?ª·ï>ñ¯>Ýe.?iâ8ÑÌÊ9>ç>÷PG9 ô9ÜJ6?#> 8 8ø1f<a«î>Õ2¢>ôX<?`ð?,ì¿>ÐR1?*àî6:99í¥<09;UÁR;üT;?ª>Z+8Z+8ø1f<aõ?¤¿>EQH?§>®h>¬Z8?ö°·ï*C9PYD½d]Ä9Ü¬?9¶!?Ô­>6868ø1f<®¶?­M,?´µ?JZ*?7U´>	Õq?Ü½h9zm9@åú>µ::ø3â9x'S?§®>Ô@8Ô@8ø1f<­*2?¢_Ç>Åd?Çk??NL?c9ù9ë?ÿ=`:û`:Ù(ÿ>±>K8K8ø1f<Èu-?ñKç>|ü??¾Â>%>O
5?H8§ò9DP>Ì:»¾:7#
?(¿>NV8NV8ø1f<¤¯=}==1?º÷ù=ö±¿=þè&?Ðìy9þè<9W)?õ§^<ùp <¢1?íÖ>
a8
a8ø1f<¸?£Ü»>ïyQ?ÒUU?ÑÙ?®M?Ø9ðt9Ä4?9ó;<Ø:-#Q?wÝ>Çk8Çk8ø1f<Y¾>yºm>Í¶L?«>9l>Fó9?&®Õ8¦s~9þúV>m³:xç:Ä3?=ß>v8v8ø1f<A§>]b>º=?ß¯>*H>Zb-?È59¸ª«9-óh>è\9tá9PÖz>!>A8A8ø1f<Ó ?P÷Ø>e9?L¼>
Æ>=®-?Û·^È9¸t½m»9­¦±9\?E>ý8ý8ø1f<ð!>:Û.>)ÅH?XT?pÖ>µ1?wÏ¢<¯ÏA<D
W?×b9)9J|Î>ã>º8º8ø1f<K¥?`©>ÒB?>Wì]>P<2?LÂ¸îfU9zi¾e¡E:÷ Ä9î¦?±,>w¡8w¡8ø1f<ºý=RÄ<ú@?ë;	{;µo?¡
¹`f$9eÜ¾í£h9À£Å8«?¹>>4¬84¬8ø1f<ÖÌ=OÊ<1?q;J	~;nF?¦¹9÷¾o8Îoh9ý(>.I>ñ¶8ñ¶8ø1f<®±>IÙt>Å9?æk>{M>É,?à8<Æ%9Dê=	#;º
ø:YÌ(?S[>­Á8­Á8ø1f<àÃï>ç>HB?È¢	?)TÅ>2?Ù}8Hl9Ï	>7Q<¶Â;Ð"*?`>jÌ8jÌ8ø1f<}H?­®?1=?É¼>OÁ>§2?
u¹;[9!©¾[f:þq-:º-*?c>'×8'×8ø1f<÷?ØâÄ>&G?o?ô··>WQ5?`éJ¹L¢9G ¾*£9àj9Õ?g>äá8äá8ø1f<¬&ü>Ó¢>G.J?¦¶@?]q?¾£/?|q¸8Z¢9ác¾½ÞX:Ãæ
:{G?r> ì8 ì8ø1f<¶¡7?yí>FõE?gÞ>S$>¼~7?[)¹2ä81>¿R}å9SÙ¥9ò1?Tv>]÷8]÷8ø1f<&=Ío»<¤d0?Z=ëJ&=Ý/(?ßÃ»9"3:õ¥>bÉ=³ã<qe1?øw>88ø1f<ðæ?|Ð>M©@?Òò>'o¥>?;?@¸7%9E=ÜÀæ¸¤/z9l¾X>×8×8ø1f<LÌ¢>½©X>ùZ@?·b?Rõß>\06?ØÊ=qJº<s÷Q?ø;ÇûÇ:?Æ,?F>88ø1f<V~?ª,?Ü?keQ?·vÙ>·v?°&ª8½4¬9úñü=HÁ;¡:o²X?Ë>P"8P"8ø1f<Y	?í³´>	B?Îlµ>¹>>wð0?:í¸9SH¾·«9ìÃ9yâ?ý¤>
-8
-8ø1f<µÄ>¡q>½éA?ê ?2È¹>t2?H:¹ò;9n^í¾Ox9N=9®´>/®>Ê78Ê78ø1f<ÅJý>÷­¥>ó¯C?x'?7Yè>¡8?@9Æé>9Õb²>i:ê¹9oX?Ç>B8B8ø1f<~L"?·ÕË>ÕK?q³>Àìr>¢=?ô¼8A¨9«Í>@?T;¬!;³«(?ûÊ>CM8CM8ø1f<L{?jßö>¯v?FR?Þ`É>e§?µ9R9=>~ñ9Ø°	:÷à>qÌ>X8X8ø1f<ô¢? =?=[X?Ë?<ëÇ>A?;Ú69Ã9J>H9þK9ª	Ü>þÍ>½b8½b8ø1f<á?ÖÌ¦>KE?N´>ÙÜl>ZC?i9?äp9Ï(¥>íhÞ9èí9¤Rï>sÙ>zm8zm8ø1f<¿Á<ï<kÊ3?á.<Ü<!Ã$?·Q¾¸)ä9â[¾	8#<4>ç;v±4?`ò>7x87x8ø1f<>
=ÝtØ<äY'?þ;Ä&;õ>Ø¶®pP9ÏF½»´à¸§O%9ý­¾|ù>ó8ó8ø1f<Ãè>eæ>-ôC?%>^va>Ç³4?<J9ò¢9S¼>~Ð9ÈÂ_9¿n?ç>°8°8ø1f<RÕ>(>Z/A?¾X>I_>õ0?°/&¸v]79,è½'¯8U^L9uÃÁ=^>m8m8ø1f<ò\¡>ÒZ>i
=?ÿ¸Ã>ÄA>vª-?¸4¹SE9I+É¾ÔB¡9¨óÏ9jÆ>þ>*£8*£8ø1f<v5>8æ=]I?6æ>­H¢>ø|5?àq=sÅ<µèY?¬bP;KÊâ:9k?%>æ­8æ­8ø1f<+&?ëç>l«7?±ó>.B>0?êÌ7vª9ZÒL=Îf::¼Wú>¥8>£¸8£¸8ø1f<íÿ>­£>/H?ooù>÷´>½Ù0?iA9íÐk9;©>"[9~Î²9Y!Ú>
;>`Ã8`Ã8ø1f<+?Ñ>¢Ã>T¢??"®>u>?í5?)ý8o9QÓQ>éù¶9:Kª9X	?à=>Î8Î8ø1f<¯y=HÏ4=SÂ0?Íîì;uô­;0W.?±ö¸¤/9óº³¾ Í·j8Í >¾¼?>ÚØ8ÚØ8ø1f<°M?íì>L?^?
&?.Ü>0A?·V¹ßG9H	¿)Ï:zÆ:F=?ËA>ã8ã8ø1f<Ui?J'¹>ØXQ?¤õ>Üª>¯õ7?0ëa¹à¬9=µ¾hm/;.á:YG?ÚD>Sî8Sî8ø1f<éI?ðÄ»>??æ?T,|?.488fÃ9LUq=¬¤:ºvo:0)?cE>ù8ù8ø1f<7®-?¯«à>HæE?¯>l^w>65?pO¹óíF9j/¿X¶¢~¥9ì(Ð»G>Í8Í8ø1f<çÉ>?wsí>I±M?Ø?äË>ö7?»Î8eä9ògç=Àl:ÊA:à®I?8m>88ø1f<ð ?Àk¤>Ë+S?½Ý>º>{È8?Ö6a9>­<´nË9îÙÑ9i+ø>Eq>F8F8ø1f<0w?%?¢m?Øóx?¹Ú?GzZ?î29¯9ç" >àÎ:¢-E:{K?-t>$8$8ø1f<u?q¤¬><jD?©ø>àc¯>y5?×»¤7ù>c9ó9=$£9uÓ9K7>>À.8À.8ø1f<¤Ç<Rl<ÉÂ(?>q;>K;;î?Á/W¹B9&/¿Ó³+¹Ü98«¾ô>}98}98ø1f<?'?¹Â>ð$@?­±>ê­w>÷ó6?m¸À+98dÝ½~}ñ:h®:ú1?y>9D89D8ø1f<ÎÀÓ>>V=B?70?Eý>øÝ1?úI;9:àz9E¿>ý&;äiâ:jç*?n>öN8öN8ø1f<+p·>à[>U?8c}?ý1?£6?NG,9P`9Ø >Ù7:õk!:3[?[>³Y8³Y8ø1f<aÔ>?>XC?'¨>»Ð8>@?æ
9
Ö9Øä>e[':	V:js?±>pd8pd8ø1f<­ö>ôû >n"D?ÂK?q¹>ÇÞ3?5K~9+§9µÂ>wDI9Ñ#9>õÅ>>,o8,o8ø1f<QA?q§>öE?ü?^LÃ>r_C?~9p¬£9úYl>zFZ:¿¬:Ôù.?>éy8éy8ø1f<%?ÁàÅ>NK??lñ´>é":?ý5à70:áß<­»Á9³<:ú_Á>î¶>¦8¦8ø1f<_?Î#?ç8S?%Q?yN?ÂG?Ø}7ó8¬i=Z®Ä:Öü:È°D?¨¿>c8c8ø1f<³Ãû>t©>`,>?X7>/'J>L0?ÔÍ¸Wn9d]¾K9(C9aÈ>À> 8 8ø1f<*(=Sý<Eñ)?ã];¶¥W;A#?Wv¹m9&b¿q¨¹ó(9`Xê¾~Â>Ü¤8Ü¤8ø1f<IÊõ?ib=?¦?ÒÏ?{	?U»À?`^:é:g5?cÀÇ;ÑK9;Mü?Å>¯8¯8ø1f<	?V³>ùÑD?­,Ì>÷ >ì8?v^·ªÊ9W5½9:å[:rr?Ø>Vº8Vº8ø1f<.2?öVð>¶=?=?Ô?f4?ù-9nzc9ô@Ã>âîý9æÞÌ9H§?ã>Å8Å8ø1f<ã?$ÓÆ>yL?·çý>Ñ¦>7C?Ü\/80f_9ôÈ=·IÜ9	:ðÎ>aç>ÏÏ8ÏÏ8ø1f<£ö?óû?Î¨e?æý?³+?
Q?,:nòì9z
?
Ô':T9É?{ñ>Ú8Ú8ø1f<+Á>¬r>|LL?ÌÇº>ûu>cB?¡¨²¸>Á9Çú¾ 
F:è:eF?Ññ>Iå8Iå8ø1f<à?És¹>^ò<?±>öy>ÐÚ5?>Ë8i9¶45>c\9cS¥9ýÝ>8þ>ð8ð8ø1f<²?¨A¬>À!??äÞ©>ýÊy>~.?e@8·N}9^Î=Øù8>t9ÃQ>o>Ãú8Ãú8ø1f<¨	?%P´>;pC?ì>r¦8>½2?è¸$¶.9mÝÒ½Çh½¸[ÙQ9¦g¾E(>88ø1f<ã>ý>øÎ6?Ã«>«fL>.0?!@9b4 9cø>QU>:"t:B¸?)><8<8ø1f<ÙfC?~¯ô>óoL?;%?S
æ>Þ7?{}B9ätö8sJ?ª8Â=9¢gf>ä.>ù8ù8ø1f</Û>ã6P>aPC?sÈ£?ùçW?2B?F!<=MøÒ<÷Hd?gßl:v1:CÚ*?9>¶%8¶%8ø1f<W¬µ>V¤u>yU=?¡ï>ÓlT>(¤(?Ì[#¸Í²96ãi½ä¶:¨¹9¦ÿ6?FK>r08r08ø1f<õ)>xµØ=ÅH?Àëè>»Ý>1>?º­¸v9­¾ßóÿ9o%Ò9æ?»N>/;8/;8ø1f<ºe?ÅÁ>~DQ?tH?i4ÿ>n(I?Ê\9Ó+9G$?Ë<ïÂ;êTl?S>ìE8ìE8ø1f<òÙÏ?KC?º:?F{Ã?]?pb?'Á¨9!g¶9@Øì>^z;Íxe:r­?S>©P8©P8ø1f<Ê?Q·­>ªÎc?ÜL?Rø>|1S?\8»°9ý=R×E:Y1:$	?ØT>f[8f[8ø1f<%¿L?%þ>ÏRN?ª¹õ>§¢>ºB?Ó¤9)9¤§
?t;=;8)c?Q[>"f8"f8ø1f<èû>¡>`KG?¼õ>ÆÖ°>Þ1?öå³6Õg9î¦F<Q±$:êçK:»ÄÎ><u>ßp8ßp8ø1f<{¦ý>Ð}ª>én>?ú%o>Và*>&$3?¯lL¸¡m9ÂÜ½è#:ãüÕ9Ï°?u>{8{8ø1f<Òßö>G¢>¦¹B?÷>A;>¦u;?·¹*18_Êv¿6£O7è³K9õx=ç|>Y8Y8ø1f<ª>J?( ?J@?í>/¬>40?ïª9¥ 9O?­°9¸íÔ9®» >g>88ø1f<¦1×>¸>j¾C?%ø?§ Ð>b??äeI9Ðµ9ý<?}ÄA:þÀ:8?E£>Ò8Ò8ø1f<~Ã?E Æ>UK?t³>qw>¥¨9?Ëõ°8va9MI>¸:
:ÂXè9U?°³>¦8¦8ø1f<áÌ+?*Ë>µzX?~ O?UI?ºC?¬v9úv9ÜH?×æ;:L¥9}I?º>L±8L±8ø1f<RE×>9>;:?Áji>R1>ÂL(??iZ7 r8 âÚ=À¹9êèµ93?¿>	¼8	¼8ø1f<jaí>">FÁG?³Î>Zè>B¬B?iÛ9àý8þ?Èh;S";id7?WÀ>ÅÆ8ÅÆ8ø1f<GÌs>¯ë>XZ?ÚU??XZà>4SZ?*ü8R¿9;CÊ=Ë£C:Û?:¶Õ3?Â>Ñ8Ñ8ø1f<~©?½ýÄ>adF?´L?o?®×7?U(27åa9TÊ<Ç:æ~:Ù¿)?ïÇ>?Ü8?Ü8ø1f<Ã	=ÏÁÅ<nl1?<kð;!!?¨}´¸Ü9c9ÀXK¾©8|¥9>xÈ>üæ8üæ8ø1f<ýò>
>½C?Cuâ>©>|+?lDi8Æ9^²E>-=9ºj9[7(?
Ò>¹ñ8¹ñ8ø1f<Ö<»?oÆ+?¥?Ió@vLm?U7?Hd:çÞ9ÀD?9¦;
;4?ZÒ>uü8uü8ø1f<¡ÐÏ?É:?U³Ê?ãoÀ?Át?Ö¸?´O:UvW9¸¼?5;Ç¾v:Ã-¥?Ò>2828ø1f<0h©?´÷Ü>ÒCÄ?v?|Ìô>¥?kÓ®9+Y9`Ð'?¸¸:®ÝW:TÛZ?×ß>ï8ï8ø1f<	?x©Í>ZE8?ø½ï>[D«> -3?ç
è7ø)99j =ØY9Qú:Ý>A>¬8¬8ø1f<Ù?|ú»>N(P?`?&Ì>ã:?1Ì8	9Í÷=:íÒ9qc{9ÅËV?]>h'8h'8ø1f<¬¹+?
Ré>ãj<?JÛ>öl>`\-?^ºõ·-9up½6ô8Ù¡9ß>}>%28%28ø1f<2â&=ø<U5,?±ac=%~1=Hú#?Ë¬6v¡93ü<¥Åo:Òð%:Vó8?/%>â<8â<8ø1f<2©>x§G>Öå??Gê>Òm>¼G+?Ï+_989Öe¹>6è:ù¯Ý9ò?ð%>G8G8ø1f<"pÝ>ä>ÿÆK?Á¸È>h+> ÿ5?.è¸Úo49dÒ@¾&Y½9M+:ØS >,>\R8\R8ø1f<=Þß>=âk.?Z;=8
=ûô)?Íç%9÷ý8Ó;'?¦<«'{<û»)?m->]8]8ø1f</1?+ì>T??ëX?Ç¾>©õ6?GÉ8¶Î)9<>T±9ÐÄ9éç>Õ2>Õg8Õg8ø1f<@
?C¤>Ä¬o?¿M?m?IëI?Ó$94ýs9=ð¬>4  :?±8:Ôò]?B>r8r8ø1f<ÃÞ>ç]D>HL?^?
Í¾>!0?¤ÈX8{D9ê
>ÿI;;0.?I>O}8O}8ø1f<åË>ya>îK?õú´>Éx>0c:?y'¹âZj9$\¾xÎ9÷ÓL9;;?­O>88ø1f<:c»>w>ÔÁA?jo>¢h1>½,? H88ò>ÚJ9Èu9ºàÓ>©T>È8È8ø1f<G¸=G7t=kA?ýâÒ>¶3>«2?ÎÜ=2£<GM?«å%<£Ü;d@?\>88ø1f<">5>>3E?±Èµ>ìu>¬-?-Û¸Ì9z|x½á'×9õB90A?t_>B¨8B¨8ø1f<,?`nÌ>ÂgW?NÚ·>0p>ÒD?:I8ÞÉ9LW±=þ,:n4:aÞó>ºb>ÿ²8ÿ²8ø1f<¸	?S>I:X?PÜl?î#	?í]?­ó.9ÚÌÑ9NzU>f:R:L?l>»½8»½8ø1f<²=S*=0/?ÒÂ;[; ø%?!Ó¹Äx9ô¾r8n£9tXv=¸m>xÈ8xÈ8ø1f<Q;?+È>ì8?Å¬>¥q>é6?P»9f9&'¬>,Êb9ÙGÚ9_ý>pz>5Ó85Ó8ø1f<ít&?üùÜ>ÔÖ@?È]ä>ë§>r.?Cv¸àI9¾MÖì:k:]V?s>òÝ8òÝ8ø1f<Eû>Æí¡>7F?ï?þ*¸>zd7?9ec9h>mÀD:Ë:Õ.?Å>®è8®è8ø1f<àä<ïK¨<Þ.?ä7ÿ;H'É;2g"?TÙ@¹w°½8Ð!¿?Öj·²k92ÿ¼>kó8kó8ø1f<¹Wl?	ä>ÞÂ?¢Kï?û>?¡?=µ2:
e:(2?ZaÝ:©Ð6:y?¾>(þ8(þ8ø1f<¢	A?;:>ü(?PàV?¤¡«>U@ ?ï½ó9nÝH9¶R?¹:p£±9JU?D>å8å8ø1f<ÈTö>_¥>Ìm>?Ó+?ÈÔâ>Ç2?às9ÎÇ9t>/:ÞÀ:9?8>¢8¢8ø1f<ïÊ¦>yá]>ßp@?ZëÈ>èC>K,?Úg¡8\@	9²>TÏã9*:àÏâ>¢>^8^8ø1f<3?6y¾>·~D?ðâ7?ÝÎ÷>÷=?¤\;9XÀË9ahk>d·ô:×:½R?¦>)8)8ø1f<Õó>]Ã¡>òð@?äí>ãK¨>n·4?r"9ì8³9ð.h>ã­
:íãÌ9_1?©>Ø38Ø38ø1f<R±õ>¢m¡>ªÐB? ¯>{>©Ã/?LÙ¸Lo9ÄX¾b:ê:ÕD?3ª>>8>8ø1f<V:?Sç>©6N?¦L?Öe?Á^H?p]97°[9è?Å:ªV	:Ä
?Áª>QI8QI8ø1f< ç?êÁ>ózO?*`Ê>½(>Ü<?Øhø·Lk09w;´½Û=:ÿD%:éÎ?8«>T8T8ø1f<ã$?UÕ>ÝE?-F?°Sµ>Ù6?k9Â8þ8Âl?Æ:±OÆ9MÂH?°«>Ë^8Ë^8ø1f<Ö)?^7Õ>ñêK?¥F?À³½>ü$L?°½8H¢T9wc>7àö97ó9½?Êµ>i8i8ø1f<8O?[B?;YJ?(*Ø>º>n77?ê½C¹î6
9»l1¿´}W:ìt:c.?R¶>Et8Et8ø1f<ÙÒ>"Èe>j?3?.?ÐpR?pñ 9bÍÄ9¿ZQ>}x©:ÉV.:ïÙx?5½>88ø1f<%-ð>>T>ªP?¦E»>0¬>DÛ8?:"99_? !9ZÞj9È¯>b¾>¾8¾8ø1f<3ò:?s¿Ì>ý½i?ÂÃë>ï>@»d?B0¶Á29òæE¼á«9[9Sç>·¾>{8{8ø1f<2Y?÷¾>ðCM?K+Î>Éü>¯<?RÊ¸¦Ñ[9õÛk¾&fõ9¬÷9~¦ý>4¿>8888ø1f<ºûê>s>>¡>?]L>cP>´	0?;·^9%½¢9§¸9üqá>öÆ>ô©8ô©8ø1f<3r?_û>_äv?WR?*þé>øf?ss8zD9ûLÓ=uÙ::ôf:¾?>Ç>±´8±´8ø1f<%s?ê*?Qq?(¿
?9>UÌf?U%9ãY9jO.?À9-è9ÈKÔ>É>n¿8n¿8ø1f<3ü=F.ê<3ä.?úr=¸N?=ÞS"?¨(O9£&J9Ã+?jó;q±¸:<5?Tí>+Ê8+Ê8ø1f<­?f( >ÇïO?>»Þ2>Æ ??«rµ@ÖÁ90? ºö¼9½9ò8?ú>èÔ8èÔ8ø1f<¶±Ô>Ì²>ü K?ÞT§>ò|b>"=?z~K8ì}9T(Í=j¶:P4*:F?>¤ß8¤ß8ø1f<aÒÜ<²K¤<Þ	,?Ç};å,;Sü
?úOM¸ÅS9þ,±½p±8§z¸8Djö>õ>aê8aê8ø1f<Gh>O">hÿ6?g@6>DÔ><-?÷Q:^ª/:]?ï[<P<È9?¡#>õ8õ8ø1f<!ç>'·>ºP?Q¨>lýB>j3?¶HY¹T.9L¿#Ë9E¶9%Q½>.>Ûÿ8Ûÿ8ø1f< .?[íÑ>ëóT?îÁ'?kûÆ>ÿÓW?[°8ÇËp9º;>x:ð«:Ôº?%0>
8
8ø1f<î_?x¥>
-Y?
Ã>èD>Ä§??:¸¦i9¸Ä¾ï90KH97®:?b2>T8T8ø1f<Îf?±õþ>¿g?Ì¼ä>¹>g/W?aí·8.ãM¾Côx:kÅ(:
Ð<?3> 8 8ø1f<f?c~Æ>;?³µþ>%·>1?Êð¸9¬\¾#ó·9);9)?-5>Î*8Î*8ø1f<P=(?¡Ñ>¬}M?ã#?é-±>^@?°E\¸)J8A³¾×º9â¼®9×Ý?Æ5>5858ø1f<Ø­)?}pÊ>tV??Ï>êÇB?i9Èb}9yë>¯ii:	:¢Y?vS>G@8G@8ø1f<ZÕ&>.B×=ÚhF?1g²>²>§/?Ñ^)=sôÜ<Û;D?:¯;ê[;ML?'h>K8K8ø1f<¯Ø\?Z? Å:?iû>u§³>` 3?¬¬7_9¢E=úáÑ9ÉÅ9CÔ?j>ÁU8ÁU8ø1f<®	?Þ©>ý}O?¬óu?ª²3?p1/?@ü7Æ9Ï
=Û+:Â:_K%?Ðj>~`8~`8ø1f<6óæ>D4>&wG?¯V>t]>oZ4?Ë>¢¸LÛ
9\¾¡ãï8/9?6O>Ft>:k8:k8ø1f<Ôò<¶<Q¯*?ýB;<µ;Ñ$?zHE¹å5j9£×¾Ñq­:iÄy:ÕÅ1?ýx>÷u8÷u8ø1f<a[I?ì¥?ÌF?¿?qÒ>ÉP3?I°¶´Sm9^(>¼Ü­;ÂMa;CE?Ã{>´8´8ø1f< ;?GÃ>r°u?Ì£+?e@½><-h?TG¦8Ñ9ô$>}¯Á;uM;Tq?r|>q8q8ø1f<ôÝÿ>âÉ >°K?ãø>/ÉU>°9?ûÖ89ûä0>zR:ÄlÒ9Î©5?n>.8.8ø1f<åîÝ>.>pE?z?3²>8?±"8¦%29ÙÐ=Äï±:	5:Ë{?Ú>ê 8ê 8ø1f<w?û»>vH?ã>&>ã<?j/m8¦J9Ð>Ý;²Ö:Xm=?F>§«8§«8ø1f<iT?­í	?XE?]k?sÐ>2?d»8=9kÚ7>Y¬Q:Ð%:;Û!?>d¶8d¶8ø1f<æ`?ª[Á>ÀÅE?ãÿl?ª"?~:?¾~û8.¬¹9`->j©:©K-:»ÊO?Ô>!Á8!Á8ø1f<¿¬?%kJ?¨Y?%Ú>Ï>urL?þËv81Å8íå>Äß5:°:ë~?°>ÝË8ÝË8ø1f<Sb>?hM>Áê=?.â=5b¦=MQ.?¸©f8ª§¾¶eë49$
\¼Á°>Ö8Ö8ø1f<é>¸r¼=üîH?B?>Ï>>?ôý<1O<Í,^?x:ö*:ÞÌ>à´>Wá8Wá8ø1f<|/?'ä>öD?Z?Q_µ>i§>?¥:¸l9óË½¼:êü9·n?[¾>ì8ì8ø1f<hë·>t>0ß@?è">MJ>¹-?"o¸Kañ8Ã}¾Y§9Ô9Ú+?|Ç>Ñö8Ñö8ø1f<Ù§>êK>NÄQ?~ÚQ?óÀ?$Û:?yv<ò<iO?ý¶:W:{5?µÍ>88ø1f<³3Í>sÞ>©4D?+²?¾>ó<?¹"<ÇçÍ;iPJ?à¤<¬iC<MJ?ãø>J8J8ø1f<+'$?Ä-Î>¯ÑK?*?Fû¾>íC?hj87»9 =(¿9í9Ée,?ù>88ø1f<«XÃ=4=3,?¤¿C<+;&<º?<§ú¸ÁµÝÔÈBZ(¹uÌ19Õeò¾Iú>Ä!8Ä!8ø1f<¬¥7?õ>x~??­ÛÙ>Ôs>¨h>?FVÛ¶v9£ÛØ¼ºà9Ù¨Ò9ú>û>,8,8ø1f<ÒS/>!ûç=	{A?Ï~÷>PÙº>¬)?û±¸99×Â¾½u:^ß9¸È%?C>=78=78ø1f<«=?cú>À4B?Þø>¾çZ>Î½8?6U7¹ù[9/¾<ð9eÊ£9Â½;?±>úA8úA8ø1f<ße¼>×e>ÕÖQ?¿#Ì>y'>Æo:?n7·(ñÑ7Y©#¾õrÕ<C¶<?Q?ª>·L8·L8ø1f<?ÓÁ>H?CÌ¿>^ó>:C3?XMÀ8ÄÌ79Êë>Ï:ã8:kO?¿>tW8tW8ø1f<#ÿK?Y»>{C?³l?Ê$>Åûs?ï²°89Q1>
#:ñ:@!?J2>0b80b8ø1f<À??ýØU?ñ>¡>£ñ??89^>!øu:ÀQã9a?<>íl8íl8ø1f<p¹?ÖC)?èk_?Ùá;?ÐµÚ>wê[?+Ñ@9Koî9O>çÅ9­Ã9Öt?XE>ªw8ªw8ø1f<j*?8ã×>e.J?íV?ó"Å>U??]¿ú8
§9m3N>F´µ:éÌ:"ß"?ËJ>g8g8ø1f<òþ/?Íkê>V2@?2Ý>ø>26?g>·kµ
9>½tÝÙ9û
:¼Å>K>$8$8ø1f<Ä
?6±>ôH?¨¶°>Özl>ßL??v·ný9V	r¼r7±9X²99*'?ÂO>à8à8ø1f<ÚÄÕ>>þø=?¨>ñ~>.ß)?h_[¸p÷9ë¯½
¯9x®9o?1a>¢8¢8ø1f<L[ý>+ö¡>;H?à^?X£â>4?«
·æÏ9-Å¼¨$Á9°qÂ9Iþ>?e>Z­8Z­8ø1f<z!6?½Õ>ï#Z?
?È°>rJ?üou6«9x·;Èå:ÛÖ:Á[?tk>¸8¸8ø1f<f(C?ð³>HÓ??8L?ëj?±uê8þ»Ú9Ç3	>'Ý:x:Pj?p>ÓÂ8ÓÂ8ø1f<=4P=Ã2?;Ú;ÝÊ¿;^¥?9Ê¸­>9¢¾¾4*:¾æ:¬M?½>Í8Í8ø1f<
ÜV?5¬>³?µz?Ø$?¿ûm?4o18[½9Ô=ÌÜ:§E:Ð?>MØ8MØ8ø1f<T#?·­­>1G?	ù>%®>/£6?t¬8ºfG9Y4>9þ&¹9³>d«>
ã8
ã8ø1f<¡:?gó>OD?>·>±ì|>ÓÚ9?Q7{Cx9|°<Ïü99~>à«>Çí8Çí8ø1f<õüû><¡>XH?,Õ>ß>ÙÙD?*kp¸TÍ8Ö
¾ºT::Úî9ZµG?¸>ø8ø8ø1f<ïv?Æö>L[?cÀª>Ö^>{)D?b¸(þî8s("¾nú9#ºà9Í£?z¹>@ 8@ 8ø1f<±Å?·¿Ã>ÃM?8?°Ó»>A4?õôP¸_v9Ù½Æ·Ê9c1ô9Ô>Ý½>ý
 8ý
 8ø1f<Ä£>(2E>1CB?Bj>á¿,>p-?5¸ÜN9C¾mM9u¾9ûnÓ>GÁ>º 8º 8ø1f< Aþ=Ïsµ=[3?>,<^û<^`?f®Z¹u<90¿Û:Ñ:I;?#Ã>v# 8v# 8ø1f<4¸×>±>G³9?>y>ùÃ7>½Í-?Põ·O9ÂÂ¼a¥»8,â¼9¤Rþ=½Ñ>3. 83. 8ø1f<BÄþ>Û´®>¨:?*P>AJ>ÎÀ.?LüÊ¸d~9DL¾å
:ó¾:í?»á>ð8 8ð8 8ø1f<5?Î¶>3V?k>tÉO><?áÀ8d½9°>¬u9=²9¼°>óã>­C 8­C 8ø1f<Vgh?÷~?û>?Ï­ö>-¦¥>ù>?ÆÌ¸ÔDj9ÖÄ_¾TÜµ9úç9B±È>Àê>jN 8jN 8ø1f<1¤?¸>{£\?Ð\½>åy>q©B?Læõ7º9åW=b¡9$¹9Nð?Åë>&Y 8&Y 8ø1f<Ç²??N®>'T?þÊ>¬(>·8?Ec8ÞyJ9Î¬>Êe:S[:x÷>
ù>ãc 8ãc 8ø1f<ýÐ?2 Ê>ÝiJ?
½Å>½e>Å68?Ðø7¶ë²92;¼Á¿V9­9¦Ç>Rú> n 8 n 8ø1f<´?TÂ¡>R°K?¯~?$AÅ>PC?©5¸/!Q9iDÞ½9Z­E9~G?oû>]y 8]y 8ø1f<K6?§¦Ü>²FS?Ç»ñ>G	>¤LF?îàÅ·"Çe9àu\½¢L9§j9R%?> 8 8ø1f<Ã?v.«>MúC?ÌÆ?:·Ü>Qá.?ÆP¸Ç9Ï/Â½Ñ/À:£]:²$?* >Ö 8Ö 8ø1f<;ÎÑ>F>àÑ@?-?Ñ>ê¥>í,?
Â·¤9î½4[9­Ã9ß}>3*> 8 8ø1f<°Dì>á~>EpN? Òý>ø/>'bM?@L¨8þf9qn>þ':£H:µ	$?\i>P¤ 8P¤ 8ø1f<° ?ØþÁ>¹ß<?ÕM%?Wá>1Ë;?²µ8è/À9Ìñ=*:¢Ä9c]?Âj>
¯ 8
¯ 8ø1f<5­I?õ?´@?nÚ>ý¡>?4?Ñ¹c·¤.Â8s½æ(Ê9{Þ9Tè>q>É¹ 8É¹ 8ø1f<;z ?$öÂ>@¸R?P½?ÐÄ)?-K?Ý¾9øÖ9¥§>C9+³9j>7u>Ä 8Ä 8ø1f<f?Ì>
Á9?Û£>>i>ø×3?j<û6ö89Ý7®<Tâ9Y9ô²9?bx>CÏ 8CÏ 8ø1f<Ùbü>¯ý¢>+4F?z/?u¥ô>«77?sô_¸±²9m ½°¹:M¾:s&?A~>Ú 8Ú 8ø1f<¹?QË>ûOB?%ç>JAT>fj8?M87/9±=x½Ã9­ì9@Ô>>¼ä 8¼ä 8ø1f<²ðD?D<þ> NF?½!?øìË>I
K?PÔ
9
Ñ9ý)>¤¶Í9Ð:¢q­>Ù>yï 8yï 8ø1f<]
?wW·>"ëD?Bç>
ú>¾<;?ÒËÓ8dIV9R}>§[v;ß/;ìL3?ú>6ú 86ú 8ø1f<Ö<Ü <×Á*?2;&#H;6.?é3@¹9¸9rÆ:¿¹37y¬9§¼?<Ø¤>ó!8ó!8ø1f<·K>¨R>ÛJ:?oÔ>ç>-?|S¶¡1~9¨q»X89bÍÁ9Î¶s>¨±>°!8°!8ø1f<ñ$0>ø`>cD.?2=o[Ò<ö %?ïå·V¤9r3½æ2:üÕ:B&?Ã>l!8l!8ø1f<àL?õkÐ>à¤{?A{Ó?ÝH?O?á#¹9%Í9Mó%?5	:8k9Ö`?vÓ>)%!8)%!8ø1f<@%>»9>Sw?·?
Í>£çD?Þ·.9ên9Þ¨> b-;êÈÛ:uôI?ÅÓ>æ/!8æ/!8ø1f<}Ñë>¢Ð>Î4L?ëJ?[lÓ>Þ>=?½wá8Ù9JqT>_§:ÆMW:5?+Ô>£:!8£:!8ø1f<fö>@³¡>çC?Ù>C>Z7?;89tw9,¾>á7µ:¶v:â<?¿Ô>_E!8_E!8ø1f<ct;?­«>Cd¡?ÍJ?s>s7?PÏ¸9\¦­¾çÇ:ÍE:_?÷Ô>P!8P!8ø1f<@JJ?|«>zþ?_ï>ÑS>e¦?CV¸]o<9ÌS¾¢¼|:ßµ:¥`n?øÛ>ÙZ!8ÙZ!8ø1f<t?ÆÜ¹>´÷F?p¡>ÙP>jF?PªÀ¸N¼8Ë¿\¤8sP^9v=>³Ü>e!8e!8ø1f<éö>}Ä§>qÂ;?wL¼>£ÿ>7î/?´Â9 òf9«º>_¨N;@í;=?Oá>Sp!8Sp!8ø1f<:È?ÌÅ>E?¬·9?Ë¿?£8?h]8CñÓ82·>;t$9'=9q¬Þ>±æ>{!8{!8ø1f<í²C>(û=yG?y¹?L«Þ>Ú3? 18y'8ûs>ó:o¯:¾1?+ë>Ì!8Ì!8ø1f<â5Ï>öÊ>¾9?/q>,v8>"'?÷ês¹Òû8}Bx¿ã¯:~Ì9ñ7?ë>!8!8ø1f<ÂG?M±>ÄÁH?%I?9?<?N"¹Øß59lxÉ¾¤û;j.;ãS?öì>F!8F!8ø1f<Q?MìÍ>;F?Eï?
ª·>î5?À£Ú¶ÕBµ89e½öj
8æfñ8ÈÉ>ç>¦!8¦!8ø1f<ÓÞ>->º8?Y2£><èo>Ñ$.?l
Ç7#ï9<Å=s8ý9²P>>¿°!8¿°!8ø1f<ñdæ>®>2F?r>´*>Ñ»5?q0=¹µ9~Ü7¿1«:Nø9ù¦?`>|»!8|»!8ø1f<?Ô(¬>½
Q?`?ÕF¸>C?Ú¹7Ê'A9¬Rv=&^V:â\¿9@c?%>9Æ!89Æ!8ø1f<g"É>÷·>ÖN<?Kï>Ijj>
K*?Ôy7²9®=×~9yÔ9I#ä>§->öÐ!8öÐ!8ø1f<Â'n>­\>±~@?J®>ôÞ~>6K/?&«9_d9ß¿>ÇæÁ8Ü8Êá>>>²Û!8²Û!8ø1f<bh9?¹ã>éúP?9É,?G\ì> $;?N_j9'¡ò8ªIw?G;J;F6?×?>oæ!8oæ!8ø1f<¨½}?ò?MZ?K¦]?¼
?I?¡#
94<9-*À>[9¡Ã9º8Ï>D>,ñ!8,ñ!8ø1f<?©¢>ìXd?5î>N>dCF?ÒE¸ê/p9yÒ½Ó:2J:<?õD>éû!8éû!8ø1f<%
?*ü¬>éáP?[?P?àH?*W;?Â²[9¢9~­>$z¦:®Q:wYK?EL>¥"8¥"8ø1f<¶¸?NÅ>ë&F?óC?
cÉ>à??¥9ª­¼9ÆäU>©é999±¹B?Q>b"8b"8ø1f<o>B>ÆFC?û·>¢>.?è+92L91
?ª<Y<Û<Ï:?×c>"8"8ø1f<á?JÌÆ>öÞD?Ï?Õ>ôê>Jó-?Ç&2·´9QH}¼Cù´9´´9,£?£d>Ü&"8Ü&"8ø1f<V?y$>VÀ_??É>>ÂvD?,ñ7U29vX­=Ò@0:+¥2:ü>Ce>1"81"8ø1f<*,?i·¤>
Ê?a`r?R2?ye?P}9õ9æÊ>yOJ:E-®9Ë¬?¯>U<"8U<"8ø1f<»:?Ä2½>
 L?í`Ù>Û+>$8?þÒ9V"9nuú>¥nà;t;ÎE?/>G"8G"8ø1f<!>Áë=m/?ïÐ°=ÿí=ëç"?jkë¸Üö9L¡b¾Æ:ÌD®:iz?>ÏQ"8ÏQ"8ø1f<ý´Ó<:è <(i(?S¢<ÎË;o +?Ìb¸ì	v9Ý7ë½5Í·:«N:é?6>\"8\"8ø1f<Ûc?Á?héa?¦Bo?]Oõ>Ì¯y?èÚ;ºH;?<C#Ë;ÿ·'?u>Hg"8Hg"8ø1f<:>?_õ>
@Já'?dÿ>Wß?ú=?û¶<uíJ?ï§<ëL<µ­R?R¨>r"8r"8ø1f<qN?y>©>EE?
S>.Ï8>ã4?Òô¦¹Ù09r¿ÊÀr:¥":X??&µ>Â|"8Â|"8ø1f<Ö¼è>(>F?s>Øë2>A.?ôé¸¢O9[Îå¾Öó7 \9c'Þ=¾¾>"8"8ø1f<¿	=&ùÂ<v½*?6W;¡D;*u?à'¹§;-9Ôèö¾h9¤áÔ8¤?áÃ><"8<"8ø1f<±Õ¾>Ö>0-??±Q>%C>±ß,?³^«·j9Y½Yu99*Ô>lÐ>ø"8ø"8ø1f<«]¢>¿XR>E?)~>úa>¥.?R7Afª9GÍL<÷^3:;$ö9:?\å>µ§"8µ§"8ø1f<Ä©Y?øóÇ>PV?X%f?¸ÿ>ef?f{797àN=gÍ%;Ñ^ :æU?ùæ>r²"8r²"8ø1f<µ­ß<Àá¡<ØÜ0?³mÎ;\=¥;ýç?º¿u¹³î8)'¿®È7¬)S98.s=âí>/½"8/½"8ø1f<¸M?­>I?Miþ>§ß´>w
4?4rù¸sé9k_¾Í)h:z:îN?ý>ìÇ"8ìÇ"8ø1f<äw>y?'>TÓM?ò
?ý¦Á><7?Õ<iÇ;
ëB?íj<SÅ;#M?y>¨Ò"8¨Ò"8ø1f<t)?ÕÇÅ>IV[?ìb?â:?ßJ?ä9àZ¶9äèÈ>Ú¾:'l:ÓãN?z
>eÝ"8eÝ"8ø1f<®a?Gû»>ÿXG?1p½>¦¸>FU5?¥¶;N9ú¼EÌ@;é:ES?W>"è"8"è"8ø1f<:¡
?­x³>;¾E?ç>ªð>¤®;?ñ62Ïr9íÂ;³9¥bã9,Ê>ß>ßò"8ßò"8ø1f<ÃÁ?DCÔ>;8?¾+Ç>
>SM)?oÕÉ8×[9lJ¦>«Ý©:Êß}:ÌI+?Ê>ý"8ý"8ø1f<8?ÿ>9X8?TtÔ>_Â>;L9?»K¸¹9¾µ£ý9ÆÁí9õ?!>X#8X#8ø1f<Ô_?$±>UD?Ógï>³Å >¿>?e·Øjp9gô¼éwÄ9Õ¨9Õó?¯>#8#8ø1f<Ëé?O§Ì>òC?iÈ>ð>Q4?í_U95'9Ûø"?£:b@:)~??x>Ò#8Ò#8ø1f<k@¾>t}>ªt@?°s>L>K3?YÕq¸§ª9Ñcµ½³ñÜ9ÃT¨9Ý(?>(#8(#8ø1f<ÊW
?gx¿>ú<?>ÉàT>Ì8?ÈÏ8	üi9c>°:Y¡P:+X?i#>K3#8K3#8ø1f<ûÙ?YCÄ>??qõ?FùÉ>S,?ÇS8ò#9ikï=¢:ºUK:qB?*>>#8>#8ø1f<±¾è=è«=ð²-?Ø_Û;Nü«;áD#?æá¶7pM?9x»t=d
¹³üF9­
²¾Ã+>ÅH#8ÅH#8ø1f<·p}?Wb#?|F?ûrN?Ro?á9?¹9¾ñÒ9»k.>_Ù<:'¬7:?n:>S#8S#8ø1f<ï8È>w>IÃ3?±F>;>)?T¢G8ïTA90,>­³ñ8è²9fí,>X>>^#8>^#8ø1f<®·=F=¾1?.L=`Ö<Nu!?&P)·!c¸8Bk½0:Ñç½9aM?^>ûh#8ûh#8ø1f<2¼*?!SÙ>I?ºæ?é±>º[?þ¨¸®Ø9¶¾
Ì9hNÒ9[Ý¾>èc>¸s#8¸s#8ø1f<ñ1#?¡«É>Ô(O?
=0?3Hç>ÝC?ÀÏ¶	>Ð8OZ¼ßLx:h0#:#ÂB?Qn>u~#8u~#8ø1f<³Ì>Oíy>Ý¬Q?P_?Qµ>õ¨N?ÓÎñ¸Âs9÷#~¾´NK:f5:ãü1?Tq>2#82#8ø1f<D>í&>ûUG?´k?ô$?èÆ>?Vã<Y<ÖTX?²1Ö:X:àL?Üx>î#8î#8ø1f<1jü<p\¶<Ç+1?§;µ;"È?æï»¹Oýê8½Ì¿` c75ø9nK\=
|>«#8«#8ø1f<Pì9?¢áý>y;?×>Y°g>ªL-?ljª¹úÍ
9&¿E9ePÉ9)¸Æ>W>h©#8h©#8ø1f<ÆïÆ>ä¨>$hA?µ?ê¢Þ>.j/?lýØ·ò¢9xi=½):íCý9ÜÛ*?Ò>%´#8%´#8ø1f<±õ?"¯>ÞØQ?W1?\è>wbC?%o¸0Ñ9bi©½Ñt:¯¿ó9-u?>á¾#8á¾#8ø1f<?d
»>³":?©>c)Y>ÎÈ2?pî8£S99ÑÆ=	?:z ô9TH?Y¥>É#8É#8ø1f<ä:?.dð>)G?¿)?öxË>Üq??{;g ;@M?ïî¤9Å´³9ôê>z­>[Ô#8[Ô#8ø1f<ò1×>Ei>=îL??æ>|>µ¶:?&ë¸q9&U¾:Bö):é§l?¥¸>ß#8ß#8ø1f<ð:?úlÆ>³-q?VÐô>0£>ü«c?6IË7À~99ÉF=ßT*:èü
:%?Â>Õé#8Õé#8ø1f< C?îä>?¼?(Ì_>Ïü ?3ï8x9ËÄæ=­Ë9û9øì4?HÂ>ô#8ô#8ø1f<*b{?>XÜ?pÊ?¼MW>u"?díb9¢)(9Óº,?<¤9ÿa9)<!?Þã>Nÿ#8Nÿ#8ø1f<ªÑ>«h>g¯J?ô6ß>õ>M3?0H9ì8c?e#;Õ7à:©:?ì>
$8
$8ø1f<þËG?
?÷99?Rèµ>2>,1?`,¹tÕý8ut¿*a:x#j:õö>9ó>È$8È$8ø1f<0ü>4°>a27?
ZJ>Ö>íª0?¹À¸JÕ§9ËÜ½5·6:çû9­¯9?»ó>$8$8ø1f<"?(Ò>Á;?Úä>ä¡>¨
5?cæT9j~9xé½>mn%;ùçÐ:¹J?2ô>A*$8A*$8ø1f<¦,?Ü>çH?£#>!O>Y¾??\Ø97@ c9ØÑ<Ç©8Dû8uÛ¬>»ú>þ4$8þ4$8ø1f<1³G?æpç>ä\?Cíè>8·>9¯[?Ô®Ø·ñ0¸8Z¾orá9.É9Fp?8>»?$8»?$8ø1f<±h»>Ý>þê5?k> ÄD>_ú*?Õ¢ù8Úâ8
?k*,:	ü:m¶%?e>xJ$8xJ$8ø1f<¹Y?¿³>aø?Þu?Ûö>S~?«~91°9C¹>Zý½:¨b$:Þï?Ù>4U$84U$8ø1f<jÔu=(2=0?É	<Aç;!?Æo¹b|¾9ý¡¾FùÙ:1Z²:~o?[>ñ_$8ñ_$8ø1f<ô*?U¹>#l??.m9?ÔM?B;Vã@;:J?÷:^Xb:XË3?¡>®j$8®j$8ø1f<2?¼ß×>«¿S?H?Æy?Ú´3?ö99>»ó<ÚÇ¹;ßK?°;>ku$8ku$8ø1f<ºô/?®
ô>ö8?¥÷³>>º"+?2d@9²Â9÷Ç½>	¡:¡Ól:.?ÈO>'$8'$8ø1f<å><>÷O?N?8?R4?5}9¤«9b©ä>¨À:Ä]:Ô3Û>"Q>ä$8ä$8ø1f<¤Æ?þ.?GL?MÄ?JÎ?¶|?^´9Rº9ÚÒ÷>#:üîì95,?@V>¡$8¡$8ø1f<Òüú>ýÄ«>9;?>Çþ]>:.?Vh¸j`9df¾8
':éO:"e ?è`>^ $8^ $8ø1f<{õ
?¹R½>lô??Aï>Nû®>g?/?·ÅË;âE;0E?rY@:C
:³2?lf>«$8«$8ø1f<ü??¶ä>ÂãV?UD?cB¿>
ÏK?Ø8~±¾9ØË=SíË:a:°L?Ím>×µ$8×µ$8ø1f<~¯/?në>	??:Á>Ø>µ"2?¶ 7N¡9óþ<> :Ïa:Ãd5?Ðq>À$8À$8ø1f<0D3?×ë>½B?Ð>à>îV3?{è¶æM9¼A±8^a9>1>Í>QË$8QË$8ø1f<Øä?«>úÏI?ÄËñ>
ü¡>!??_é9£\´9Þa>,Û9g×9äjº>â>Ö$8Ö$8ø1f<v­>s,h>Ý>?¿y`>ìª#>c/?cç¹vJí812(¿ºÇÂ:y>:SØ,?°>Êà$8Êà$8ø1f<á@?Ï¼>;B?Çö±>T¦z>BÃ5?«ÊÙ8º[9­y~>¥(:/½Í9·ØQ?ò²>ë$8ë$8ø1f<ÏC0?Þê>m@?tg?ÞXÉ>´¯<?M°¤·´_{93¸'½AO8:Â"2:¬o?¼>Dö$8Dö$8ø1f<*?iöê>HM9?Ahé>®%¨>­­1?ÓÞ¸îCk9ö¹¾Ç:ºV:Zµ1?¼>%8%8ø1f<é/U?dÝ>âNv?0E0?ÇÆ>8?c?ÔÂ¸<ik9{5'¾é¤;ë#:h?øÁ>¾%8¾%8ø1f<÷Vq?ñ{?ïìK?ÛZ=?<u?¿_8?pÁ«7kÉ»9B%ê<¹3:Þh%:Eô
?§É>z%8z%8ø1f<ªø>?#Aì>¨îN?±?¶«Í>Zp;?Ó#¸°¨q9s­½=9aÅ9kK¿>ç>7!%87!%8ø1f<ÞP?ãö>fØX?)f?
&?ßJ?êlÐ9nJ¢9c$?þw£:&G:Ø!R?Mí>ô+%8ô+%8ø1f<X?$»>§÷M?¶?ó8±>ÇB>?Éèå8g9@c>Zú9è:ðò>4ï>±6%8±6%8ø1f<q?oq¹>fG?:¸Ó>§W>A?Xf·iL9==½Úü9XYä9¾
?ð>mA%8mA%8ø1f<çÅè>¢v>ß7=?OÉ>¨QL>q£,?ª
88¡t>Á9É*Ñ96>ñ>*L%8*L%8ø1f<ºT÷>S¨>ß;?Íe|>Ñ¤>>Lv)?þ,Þ¸âD8JNZ¿:mN:hB?(>çV%8çV%8"ýv<>TB:>]5?º6>)
>_ (?Ö¹Þ=v8n¾ ¿3^c9°9I5¾>§
>¤a%8¤a%8"ýv<ÖCk?1È?qQ?éa?9	<?`K?yÅ8K»°9ÜÆ=.i:Ô=:%H?l>al%8al%8"ýv<^òë>Y)>9M?Z^Ù>øN>y;?H8!g9dd>ì5.:MÑ:;×?þ>w%8w%8"ýv<ª?µ_¶>sE?sê>ÍåI>};?¸-9	Nf¾1p:&sû9Ìt?­ >Ú%8Ú%8"ýv<º²>¾ÝQ>Z?ý}>7>H3:?³7+9L*=M7:ºT:VI?q%>%8%8"ýv<µM!?Ï>pG?´>Wôz>:?8?]¸KI@9æ(¾¿I:Y
:Æ§:?¤+>T%8T%8"ýv<%Ù?`Ï©>GH?Ye?{¾>¯<?¬Õd¸Ád9¾á§9÷`\9B?Ý3>¢%8¢%8"ýv<¯ü>
 >|J?pTÓ>£>ô39?×Õ8QÞ9 E>¼î9ÇèÜ9Á÷	?¼G>Í¬%8Í¬%8"ýv</Æ?¿NÈ>Î±@?~?Ø¸>Â3?§YÙ¸â9¨¯¾-¹B<|ô;¿ÚK?P>·%8·%8"ýv<`ð>nA¢>0È=?ß>w¯N>å22?4¿¸¥]9v½d9¬:CL:;X?kP>GÂ%8GÂ%8"ýv<&?Êµ>fE?¬Ø²>>B2?!áã¸Ãs	9t5Ô¾²N:ràã9?¥e>Í%8Í%8"ýv<&O?¼>d6?S¢>ëi>õ1?È·s9³R½r:ï0:=þ/?Òt>À×%8À×%8"ýv<ú
"?êÌ>tJ?YÜ>¨>aö=?Ë<8dé8>N°:oª	:Ø÷
?Uu>}â%8}â%8"ýv<Ròð>Æ£>Ý<?âê¼>B>/+?hÏ9N¤y9Ý7>Íº¾99~ß9¢xÚ>w>:í%8:í%8"ýv<<¹ÿ>>ÝkY?Ðû>Ï¢>FF?À?r´*9®áÉ¹5Þ¯<ÁS<ÅT?ü>÷÷%8÷÷%8"ýv<¢?û
±>æ4S?¹"?cÙ>.??,:¬Ë|:P?Q*e9ÜN9Cd?ä>³&8³&8"ýv<ÚÝÜ>=³>Z¶@?\:É>é¢>²Ú5?"¯T8U^69G>À@;ZO; =?à>p
&8p
&8"ýv<Î=+?áî >æ2?VÃE@/o²?Ý?ëZ>½»¤=;ßo?ÿ¹<M<#Ô?Ù>-&8-&8"ýv<÷I
?À%¯>j J?ÆÌ>vJ>I}7?¾û:¹9Þ*¿0:ÎDH:/98?l>ê"&8ê"&8"ýv<TmÊ>ÿ>kÃ;?¨>Üÿ]>K,?59²4e9+Ê>á/¤¸¿09lÎm¾` >§-&8§-&8"ýv<&?{DÚ>jC?I?ýÚÊ>Z<?ºO­8¦9¡>©fF:¹:xE.?j£>c8&8c8&8"ýv<|^@?{¬ñ>ÈÅK?©?î%×>¦²3?ÇÎ¸@Ï9pâþ½!4:ÀÌò9T>?¹> C&8 C&8"ýv<³!ï>(Ð¨>fQ5?_»>ÿ@>{½.?8£ê¸ÔÆy9Ô{p¾Æú:ukø9¦Ô#?Ý¼>ÝM&8ÝM&8"ýv<$Qª>Hªi>¿:?5d>ñ}!>á4?t	8Üáý7,
?°¥9¡98?ÌÓ>X&8X&8"ýv<kwk>a>êD?Áê>×¨>0q1?X>S;ãÌ;æ¶5?×Ì+:r:?Ý>Wc&8Wc&8"ýv<£c?ø8Ó>­-A?Çeõ>ö\°>~2?<¬9ÆR9T³>8:ÔHU:yù#?tí>n&8n&8"ýv<ñ#á>b>KC?ô®à>ÈK>;?qÿc9Äq©9Z;¬>b<:äm¬9b?ÿ>Ðx&8Ðx&8"ýv<L0Ü>vÉ>ªR?ØÅ?ýÏÐ>§B?Æ999O9bµä>iÛN:Òñ:±ÄB?>&8&8"ýv<" =ªÝ<+?Àb²;'~;)?R'S¹½8¿T\8:ê9òøÆ=ì>J&8J&8"ýv<'U8?è@ø>¢>?sß>Ù>Öç9?ú38Ç?9P>»Õ¯9Ôµ9Cã÷>&>&8&8"ýv<èÕ÷>I>PP?3?¦Wî>±×@?Ö}D·K½9l¼îjÇ:³0:®b7?ø:>Ã£&8Ã£&8"ýv<á=!?ZûÌ>_I?ÒWÜ>Ò3>8?D|Ã¸)9g0¾~.\:§@:bJ?~F>®&8®&8"ýv<
+^?( ¬>»6¥?.¹?Ø>?¾õE9T8¨?Äã:vf:·H}?0o>=¹&8=¹&8"ýv<Ó>ÊÕ9>bçI?ÄÓî>HF¨>®ª5?(G§¸v$ó8®°¾Bû9*Ú9?o>úÃ&8úÃ&8"ýv<?ú²Õ>¬g:?Ã7>^?>Òå8?ß+¸Âô|8­­¾ÔÕò9´õ:dë>=s>¶Î&8¶Î&8"ýv<^í>Ì>#0L?¶?Ë µ>¼H?¯´8m29ñ>,]2:Nøâ9[-I?ýu>sÙ&8sÙ&8"ýv<ÌY?Nà?*,M?k£?CüG?ÀP?â9h¼Ó9y0>©)£9f8¢9^¾?Lw>0ä&80ä&8"ýv<X?X¬>iiV?Wù>x~>f¬R?;û¸hÏ8±!¿ä¾:3:{?>íî&8íî&8"ýv<§?ÒrP?w*M? ?hf°>¢L?ÖÜ·å¹f9Ðu½3y9Þä:Ö:n>`>©ù&8©ù&8"ýv<F^ë>'>Û1J?ðH>d>E>öC;?Új)¸Dú³8ªúp¾Qá8ßà9¯à>Õ>f'8f'8"ýv<Æ¼>ò]>(?8?ù¬_>oX'>
+?D¹"Æ8Å
=¿!þ):·:,~?ñ>#'8#'8"ýv<e5?úÂ>0*n?J@)?§pÈ>t*X?}½í¸sË9½o>¾àp©:Pöo:÷Ã4?:>à'8à'8"ýv<Ì2?qP½>Ç¹p?)?IQÆ>êÎZ?6uÛ7
²H9_÷=öä:8:båC?e>$'8$'8"ýv<Æ£Ö??¶àµ?þEñ?Â4?x«?û¤Â9Zn9ÃíP?(Ò­:Ùò%:t?§>Y/'8Y/'8"ýv<ûfW>>{ìL?p±?([?øN?Jc<@78<4ÒL?6:k:´«r?t°>:'8:'8"ýv<uÓè>©ç>Í/D?Ò\->$ú=1?v¸8#³ù¾$:!:! ?ÙÁ>ÓD'8ÓD'8"ýv<{­³>}±n>´@?[Oá>¾>x¬5?S¹.Î9Ì%ß¾´:ëVi:y)F?»Ð>O'8O'8"ýv<{°> e>@ÓD?²Y>}G>K±-?r7$7òz9×V¢<99xN?ÝÑ>LZ'8LZ'8"ýv<Uw×>Î\>´¡z?>à?jg>{?oRC9âÈ9úy>R
:¤Ç9EØ4?Ø>	e'8	e'8"ýv<5è>Â¼¢>¤6?ó §>Ux>iq,?°Ií´3-]9ðRºE{;";öÅF?8Ù>Æo'8Æo'8"ýv<]?É>Ð>K?UY>YHL>$ë>?¶	8¦¹C9´=à5:Ó:@R?SÛ>z'8z'8"ýv<#cÝ>À>=r=?-Ñþ>%µ>×4?©6F 9Ú_×;í 9Ñ9w&D> â>@'8@'8"ýv<d^P?Ãd>ûp·?©bX?dø>$¿?å°=O¾<¦ôí?õ¬*<}í;#µ?oâ>ü'8ü'8"ýv<®F>:=?X@l°>&R»=­ñ?ñ)>ýG=}Ø?/X<Ãa³;ïIÈ?³â>¹'8¹'8"ýv<­é¤>¦¸g=16@kê>t)>;%À?8ÏG>òCH=Êjÿ?}_¨<x×¸;ÿ0é?ìâ>v¥'8v¥'8"ýv<bÓ>¤Ð@>L%?úóë>¡¥N>'?1ø'>ó=³7@e<1§;ìà?cã>3°'83°'8"ýv<i>¿Ä$=.QÓ?û[>Æü=Þú?4>Î:=^÷?#1<Å55;×ú?öã>ïº'8ïº'8"ýv<ì?Ø?b?þÕ?­Îq>|Ý¢?n>Ð§=WÓ?7:<8C;bæ?nä>¬Å'8¬Å'8"ýv<àÙ®?¨«>B~@Â 3@/ñ\?Ï?ö?¹å>èÀì?wµú<OÑ-<~¸?ä>iÐ'8iÐ'8"ýv<	µ??=â>G·´?<@µè\?6¶?N?ºY>ü@A¸=5¡-<æÓ?xå>&Û'8&Û'8"ýv<Wç>
)W> ?û?¹
?Ûux?Äû9>#E=ñ?f_<(Þm;mð?æ>ãå'8ãå'8"ýv<Ç3ò>·ê=ü@éé8?¥ËJ>Fmé?úv>9=[Ê?H°<Ï;
Åò??æ>ð'8ð'8"ýv<ibJ?¡Ýy>^ZÏ?U¹??;ü¨?¿>Õ=U@º©<±;a§ó?gæ>\û'8\û'8"ýv<ÂE?ÝYA>éê@úH×?p?4þÃ?Mb>å®=q¬@sª<®;ã}ù?Øæ>(8(8"ýv<u?Sç§> Ùº?ØkI@ÿè?~¯?[?:>@Ø?f'=aW<Ã:Ç?ué>Ö(8Ö(8"ýv<l²=^l1=®F??ÌÐ>Ò´6?bÕ$9ÞÞx97©>wh³9íE:Üþ>iê>(8(8"ýv<.(?H>?¤Ü?xr>Hf?í¼ß8Tàj9(Üs>u:9+ª9Ã{?¨ê>O&(8O&(8"ýv<j/?,A>wªÆ?¼£¹>§>(w°?6Ã8Ú$9>:Ð90?òê>1(81(8"ýv<äá'?ìU*>Pü?A?PV>sË?F)8Bõ9ÑÌì=­:¯l:cn?*ë>É;(8É;(8"ýv<JHn?j£¬>¶«°?hru?Úµ¶>ló«?>þ39+Q9V>¸Ü»:¶:x?ë>F(8F(8"ýv<º¶G?'Pá>êb?°Ï?VB±>®E?ËÖ8Ø	=9
UÐ=»:lD`:O(V?Wì>BQ(8BQ(8"ýv<*!­>)\i>í=?pi>P +>/§.?Aç¦¸dQv9¾v-¾åä½8(9;R9>í>ÿ[(8ÿ[(8"ýv<ÝÒ×>Y¡~>üX?5.?Ù>uM?BË8¤à]9æïj>/!w::ÄºH?8ï>¼f(8¼f(8"ýv<ÜÞ>ïm>úåK?øå·>÷v>: >?®ý¸@9kÜ¾þ¤8zÜ½8;ÓÝ>ñ>yq(8yq(8"ýv<#b¾>Gîm>x×L?>t'j>-+?@¢¸þ89¥i¾t(f;í;­k:?óö>5|(85|(8"ýv<Ó=53=ò1?+>&=K=Å?1î+=.Ìé<øA<?fu9ªRG9Ñe4?(û>ò(8ò(8"ýv<%¨?~?e'h?à°¾?Ec?ËV?Cª<©Ò[<VHF?´X<7¥<ÚÖK?>¯(8¯(8"ýv<µ1?ä=ì>ð??îbÞ>[>i8?`÷B¹TÖé8éqU¿=!:Iåb:B¸?|!>l(8l(8"ýv<À¡I?­b?ÇI?dÁD?5	?¦7?ê?9Ãoy9¹ªÄ>5Y;1ù;Ug3?'>)§(8)§(8"ýv<!}c?X¤µ>¶N ?F¡@?ÁÀ>øZ?9°u:~²=:ÒÇ%?ÃµG:Ç!Ñ9owt?3'>å±(8å±(8"ýv<=ö§?2>¦&@ç+Ç?8VI?0?}?`<G<Z*?ìô§:^À9¿=ß?g'>¢¼(8¢¼(8"ýv<9U¥?Ï§Ï>ÓË?¸Ù¼?«J?5n?=Hð°<²T?)mV:µ·Ò9¾@?¦'>_Ç(8_Ç(8"ýv<¹?Øý>Lä?tÌt?ã	²>.ÿ¯?÷TË<Aå¦<Üñ?¥Kê9B9<=?F4>Ò(8Ò(8"ýv<ï½?­+?zÞQ?éì?Ò£Â>*F?$°*¹Ñ79K~¾UK:J-ì9	£\?[L>ØÜ(8ØÜ(8"ýv<k	>Öë8>Æµ=?¯¡?ÐÌ>)B6?³Í=æ¼®<ê6Q?»ª(9ô²9Ý¨>ÖN>ç(8ç(8"ýv<Â.>í¸=DA?Îº>^û> ¨/?E8¸Æ%ÿ8½¾0):)ø7:Àì>{O>Rò(8Rò(8"ýv<µ
?z×>Ç«X?¼ ?/!?;?l:æ9)Å¬9¢*?n°:]:õ ??[>ý(8ý(8"ýv<#¿?eß?·ßu?Q×Q?wÇ>7¨?tðö8DU9Ýdt>°ç:î$:öd?I\>Ì)8Ì)8"ýv<Aï>*F>7
S?æ
??¾Zò>¹ÏI?¸}ï7Ø©9kÒ4=»cè:ÔÕ«:\-?k]>)8)8"ýv<zþ>ªÊÐ=µt5?®½T<4@ <(í)?tö
¹º_9Âl¾´w=¹tþV9ßá¾§_>E)8E)8"ýv<m?ðKË>;è:?åi·>eã>!.?VÌ§8â239¶o>hY:&H¿9ã7I?b>()8()8"ýv<Qo?E©>ÀC?NÀ>c>V;?}ç7×Õ²8A=¢c9¾9=dt>%u>¿2)8¿2)8"ýv<X?Nà¦>V?¤4d?½?z¤L?²<8
;9 ¶=OùS<oç;Ûj?¹z>{=)8{=)8"ýv<¢·0?»ÿÞ>ÞJ?Âx?,(?òU=?uY¸@>9F½G|8;PXð:D?ü|>8H)88H)8"ýv<)¶!?|@Ð>ôÉF?-Ó?eRÁ>ã/?rk¹e9£Y¿^*o9æß9º>§>õR)8õR)8"ýv<NM?ëh£>ñJ?w²ã>é¢¢>t43?ð }8¤9jø=÷q):ãþî9F5?>²])8²])8"ýv<-3?ÿy©>.F?éÈ>Rå>aC3?ð ¶*±&97ö»;l9$¨9B`á>">oh)8oh)8"ýv<ÞuÞ=èÀ¥=rÊ+?EÒ7=^Û=Ýí?O¢8mj 9>Òh¹:¦º¤:À?$©>+s)8+s)8"ýv<é+?Õ>IN?nÝ?ÉÊÃ>¦.8?Ê©·~Þ®8k÷½Ö:ïÇ9
ä6?à®>è})8è})8"ýv<q»?MvÃ>÷K?ð÷>[W°>Ö»3?(sÜ¸0¼92s<¾fTh:TÇ?:´?²>¥)8¥)8"ýv< (?÷0×>H?{5ï>¹2¦>ø:8?6~8·i9åë+>´':DÍ:½$?yÓ>b)8b)8"ýv<+¹>ª7t>B?þK¤>j>©3?#ü¸Ý*9Õlá¾`ÝÕ9Ù£â9Ûñ>Dß>)8)8"ýv<f¡>h¹A>ÂT?hä>Fí£>sY2?X¸âV)9KC¾j¶9:½­9~d?ì>Û¨)8Û¨)8"ýv<»C3?tÆ>>g?÷#:?Úëë>ûI?Ã¸0<9³T¯½	°:p>w:eP6?Sþ>³)8³)8"ýv<Þ¡Ç>U]>ÉE?q,>°8Q>h0?_u¸p§x9×ü½«ð90ß9`°@?w>U¾)8U¾)8"ýv<üÑ?¼?{f?CÔæ>²>ýßR?Û¨¶¯Ý¦9¼¡:=X:Cï>?>É)8É)8"ýv<~¯?ÖZ§>R4W?.?ZRÖ>ÊÞO?Ç@¸892¾ä:gZ0:çhH?µ>ÎÓ)8ÎÓ)8"ýv<·-?g®>Ø`_?6	(?üqÇ>/¯W?~¢X8«
@9Nd>Ø·9+}­9:¤?Ê0>Þ)8Þ)8"ýv<÷%?cmÒ>ÑÜH?À£õ>V{®>34?DóÞ·ÄAo9_n½>B:HçD:AG?ó7>Hé)8Hé)8"ýv<8Æõ>ùÙ¡>É^B?®Xø>m:µ>¯g/?g¹ý:j8ÔI£¿ûÌ,:Ô:c]*?A>ô)8ô)8"ýv<?çË>¥"G?å>¤Ð>!)<?Ø8ðe9ù·û=ûá®8æ¸9qÀ>F>Âþ)8Âþ)8"ýv<
?À>I¤~??Ê±?ªÔr?TÈO9V9_¡¾>t;Û@9;Ñ£E?T>~	*8~	*8"ýv<)x ? 9Ð>JE?4Ò>ã->=H<?°¹ºÆ8;³@¿W9^49ÇÑ>&U>;*8;*8"ýv<?°«±>ÒíS?£T?Ãµ?¸>?Ü»:´:e-?õ.Ð9kg9Kf?Ú]>ø*8ø*8"ýv<HCZ?s	ç>Øq?_e}?±G?H½Z?*ÞA8ÖÖ©9ù=-p:72:X)8?'q>µ)*8µ)*8"ýv<è>Ù«>¯ÐC?hcl>a%(>ðò3?¶ «¸h;A9.·b¾,O;:½:)8?³>q4*8q4*8"ýv<#Ä?Ñ±>Z}c?Úoå>M>3`?È¹!¹ì?X9t¿¾:üëH:Us2?¤>.?*8.?*8"ýv<_è,?6ÿå>Ôt@?óy>TéG>*»7?á£>¸\
92g¾e¬7Ü!s9È5=ó¤>ëI*8ëI*8"ýv<ï6= "=gõ,?Ã¤½==%?Â¹
9u¿äû:¬:ÿ
;?À«>¨T*8¨T*8"ýv<	åù>=>³oR?ðéu>N'*>×ý8?ê ¹:p9¸j¾­4æ8n/9%É§>µ>e_*8e_*8"ýv<Üó?d¿>©C?.3À>^À>«95?ôDh8ulu9`Gò=><ã;©;³+?@¶>!j*8!j*8"ýv</,Ô>ny>ÔN?Â/>CO>\©;?N¹|9Eû ¾4ìø8}P9lÒÏ>8º>Þt*8Þt*8"ýv<Z0?|+?jt_?`+?V0Ê>88Y?ÙP91{9làÌ>i:ÿÐ9þC?s½>*8*8"ýv<2;?ý¼æ>lO?é?èÒ>¼O7?#9aÞò8ßæ+?¬!9ïç9R>IÀ>X*8X*8"ýv<ÍÚ?öìÄ>bµF?4Í?@?9?Wä=Á²6=!<V?Tt+=YÖ<7M?­ç>*8*8"ýv<»`?ÖÇ>|D?>¹>&t>ïâA?OT¹pRZ9óø¾eçõ9Íî970?âì>Ñ*8Ñ*8"ýv<x©!?[ÎÖ>ª@?1T¤>¾Õj>±#3?7¾8È 9Ï²>Å@9E90æè>Gý>ª*8ª*8"ýv<Od?µ>i??RÒ>
«>
ß3?Ø¸ÈûP9	ý%¾ß
u:»:L9Z?>Kµ*8Kµ*8"ýv<+¢>%ïV>'A?ô)¥>ot>Sú,?¨ô«¸Þç94Ý&¾¥ê§9©ãò9ûú°>F">À*8À*8"ýv<ý½I?«M?.C?Ë%Ï>IÎ>Ç«9?èC
¹òÇ 8W&\¿G+:%´9»A?`4>ÄÊ*8ÄÊ*8"ýv<¦q,?ÂkÛ>
1I?'<>ìÒc>§í2?øk.¹WÁ¥8G±¿Ê:¾f;:ë19?è<>Õ*8Õ*8"ýv<v¥=~m=Î·2?ðÃ>ÓÏ=#)?,3Û9¯ô9(ìå>6O:+¢::ñ?M>>>à*8>à*8"ýv<æ$N?¶=>~½?ó@ÍP?z¡?¿ù9%¥9nyt?&"è:0O:ñh?âJ>ûê*8ûê*8"ýv<ý<=À=Ìu)?É; ÆJ;m+?J`¹ez9ðpå¾OÆE8
ï8ý·> P>·õ*8·õ*8"ýv<²Z?*?.?Y?{ê?æy?É¶¹9¹|©9:A?ñÇ,;Ö±:'¹x?KW>t+8t+8"ýv<¬2Ö>¢>'£??ÖðÇ>ÏT>Ü0?¯Ü(¹5o9yJ¨¾{ª:¼:ë>îW>1+81+8"ýv<ÊX)>£Õ=üìJ?`»?PÐ>j0?®7ès}9q=ÖüÙ:a¤:¾)?q`>î+8î+8"ýv<¦@?\á>i×Z?ên?ÞÆ>VM?1Î¸h9É®¾T©91|9R+?#f>« +8« +8"ýv<Ptæ>Y>é@?
²>í->y/?¨qµµ¤Ç@9Wòp»bÉ:¸¸:¹ð>i>g++8g++8"ýv<ê]Ã>ë{>ÒF?sæw>ÌÒ.>"5?å=$¸ØD9AöÕ½Éç
9â,9Eâ{>k>$6+8$6+8"ýv<\s?±5Ó>J4;?/P$?#ç>êü5?[Eí8\Ü9ëß>ôä69åm9Å>n>á@+8á@+8"ýv<[!?ÜNÓ>|C?{zô>îÆ¯>+2?©{.¹â9(ú¿Jæ9Ë9Âð?q>K+8K+8"ýv<*G¾>Úr>H?°E¶>¼|>V£6?ùü)¹¾kD9µÝ¾F¹0;_|;á	,?>ZV+8ZV+8"ýv<T)?Q1×>ÔpI?0`ß>l>íH?x8 ¸ñ^9K6¾Bð9âwÛ9)?¨>a+8a+8"ýv<%qÖ>ôÑ>\ëB?±É?&Õ>h/?ä¸TóÂ9|´Á½D~Ö9L¿±9.v?>Ôk+8Ôk+8"ýv<¼4H>L»>¤e7?.Ä>÷<>­-2?íêÌ¸ø¤X9$r¾ö±:fÜ:ã/?õ>v+8v+8"ýv<¾Òð>Ë>âç@?i>kÿK>7s0?C¹V#9lá¾ô'9:
|:U¥-?ó>N+8N+8"ýv<Ûì>¶î>¶L?úh?"7¶><Ö<?~=´¸'79©
|¾ÄÈ95Ùõ9èÐ>Í§>
+8
+8"ýv<îvë>P¬>iò=?ÃÌ >ÞÃj>/X/?7r.9ÅæM=]H÷9mÅ9Í< ?%Á>Ç+8Ç+8"ýv<ºD=59=e-?Róµ;b;Ú!?P3,¹}9úq¿Ð9z8ãL9ºR>Ì>¡+8¡+8"ýv<Ï?è¯>7ÕO?yö?mªË>CÈB?Ó|Q¹å§C9	¿J:4D(:cST?ãÌ>A¬+8A¬+8"ýv<ÙÖ¼>Ba>BMV?hrÑ>P?>Û9?ÚÍ(¹£[]9º8Ã¾|¯:P½L:iëZ?Ï>ý¶+8ý¶+8"ýv<¢5é>ê>ÌE?Pµ?y+Û>\+?þ9÷bò9ôt?ÐÌ»9ý¤¹9z|?ëü>ºÁ+8ºÁ+8"ýv<Ç8?Lÿ>h59?ÿ¥Â>j°>³1?T¦¹á¨9"åÐ¾»é9µ:	&ã>2>wÌ+8wÌ+8"ýv<Eº¨>F^e>Q<?}
>©`>³û*?,Ûï¸/9<c¾x6:T:¬4?>4×+84×+8"ýv<,æ>Rè>q]?
Ò?ç§;?~×Q?©Á99ôÓ^9çhÕ>ê\4;U2ú:é8?z>ñá+8ñá+8"ýv<ñ@í>ûÊ>0D?QÓØ>üØ>2?`þµÞQ9Äì»i©¤9d+û9Ô§>)>­ì+8­ì+8"ýv<jÀ?üeË>A?ß>2Ã>Yá8?X	¹h9±h¾îd9º^9ãÃ#?D>j÷+8j÷+8"ýv<É?6t·>mÀ;?ôaò>R¬>``4?ÙÖ¸=9ø5¾pê8i9æl_>­Z>',8',8"ýv<£»?Ê¨>{rU?7$?ü:Ö>§;D?ôæ½9\t9k,G?Ø@;Âu±:D¼e?÷`>ä,8ä,8"ýv<æÌ>§>ÐH?2jc>Á+">3?=¹G
9§~¾CZ¸9Ð9að?yq> ,8 ,8"ýv<</z??¥'[?·úÕ>e>&|D?mÅL9(à*9ÿc?Oð:ûÐ:	?t>]",8]",8"ýv<?Ç«>rdC?
º>Ó¡>×â0?KB9`Ó8È?¼[/:!¯9*?>-,8-,8"ýv< ¢ñ>Çv¡>Ð??	F>Ë>PW,?ä<%¹*¹99RÃã¾àÆ9õ<ã93¬>»´>×7,8×7,8"ýv<µ"?áÐ>)-H?f×«>´p>Dæ6?L*8#-9oä>jp£9Fbò9Ö¬>½×>B,8B,8"ýv<Û?Ûº>ý·C?º>0ÞA>m[2?	Û¸º9jcÀ¾´²¸4f9Ý³ ¾ ë>PM,8PM,8"ýv<T²q?_u?«cP?&
?ë3²>½ G?,08H9=±¯=ÊS×:«Ò:Z4?í>
X,8
X,8"ýv<hýè>Y>ê=?3cª>ÀÙu>ík1?Ù
-¹Pz9Î°¾8ÔÞ|9¼é>íø>Êb,8Êb,8"ýv<h ê>õ9>õ*F?k«>øj>DV:?i­·æ(9½ôáÜ8;8£9n8->	ú>m,8m,8"ýv<Zô?xÃÂ>.»G?dí>Ð£>H:?*+7j9¿§<bÙ§7ÁS?9ý`=à >Cx,8Cx,8"ýv<,Ùí<QÔµ<Wo'?ÑZ;Ö>;\<U?Öe¯¸}k9Ðü>¾p#¹¬LB9z×¾f >,8,8"ýv<MÜ>â|>ÙLG?ú>©F>õY6?oø¹y»9 h¾ÈÉq::d: ?Ò >½,8½,8"ýv<¶EZ?0J?P?Jôî>$¦>×D?89É%É8øÑ+?ÔÎ&;I%Î:&O?î >z,8z,8"ýv<p*? ¯Õ>~½K?ËU?XHµ>ö,F?-9®9Ò~>Õ::nô9y­C?U >7£,87£,8"ýv<ÛÀ>Cl>5øP?
Á¾>0ñ>£J6?rË¸ÁA9h@I¾w´1:ì:Ü(? >ó­,8ó­,8"ýv<@?¿Å>9-D?qþù>£±>ë"4?©´¸ì9î¾PÜ9&¡ô9>p >°¸,8°¸,8"ýv<uÎô<<OÎP?ð;±);®;h?+x¹^g9e2	¿A9dï8!sN?.! >mÃ,8mÃ,8"ýv</Ü>¸>=?÷ôm?@|?äC?3-½9ÿõ%:Êç>7:0E:f%8?R& >*Î,8*Î,8"ýv<.Ý?|¸>B?-ú>ÕT²>ós3?¡`9Â9#}>BìF:³+:K?U8 >æØ,8æØ,8"ýv<W?lþ³>;~@?ø?|Ã>Z_3?7ä8¾Ý8A¬>[:Ó9¶?sS >£ã,8£ã,8"ýv<z6m?m.?×H?÷>y§>U)=?@	8PM9"«=5:{¤9H²X?éU >`î,8`î,8"ýv<>VÜY>eÝ:?¶¶>27>ªp*?h8ä
9	Þ=|:¶Ý:$K?v >ù,8ù,8"ýv<q<U?ÜÂ	? F?áë>¼Ä¡>k:?P"8Ýc9æÅ}=bB9`Â9Çþ½>º >Ú-8Ú-8"ýv<LÄT?Åß>s?FïP?¸eé>+e?A
9 g¤9[½[>e¬«:6(}:î-?å¡ >-8-8"ýv< ?ZÅ¶>98?¯X>ÊÅ\>Û*?LJ¹ó09¿· å9"Ú9Ã1?&§ >S-8S-8"ýv<>É>èU>¶&q?»¢?ç.?S/n?~h	:g9¨q?`:c	:ÉTú>Ä¨ >$-8$-8"ýv<«Ò>Ð~>Ü¦S?½}?º·)?ðVF?}»9f9á>rà+:ó9Ó¢4?K« >Í.-8Í.-8"ýv<Ýºk?·YÓ>ÒÃ?U¨ ?Óô>ï?ë£ï8ù69à¨>7 ¿:_S::¤?=­ >9-89-8"ýv<áU«>þ·c>B@?°É?9ó·>Û6?½j9¿Ô8ùú.?«T:÷Ñ:^v;?¬² >FD-8FD-8"ýv<é8?/­>]I?¬Üô>Dð©>ñn8?
n8øÉÍ7ú@"?n»:RV:²0p?ËÊ >O-8O-8"ýv<_9?zPþ>:?$µ>ç>õÁ3?Ù]@9Ö9:´>!wi9<ë8êÀ}?Ð >ÀY-8ÀY-8"ýv<# ?LÂ>½R?t8?;¬>3ºJ?¶ÅA9ç¶§9-ã>ô9ÂÎ³9±Á>ýÒ >}d-8}d-8"ýv<!h?Î»-?BV?ÆTý>Q¢£>*F?e¶¸¬ÅP9!|¼½U9.µ9t?Û >9o-89o-8"ýv<ÎB?­ù>GG?ªU?Dá°>p¢<?E=7ò¬¿9#Ê|<ë`9
r9dÔ>ñÛ >öy-8öy-8"ýv<i?Ú
¤>£N?ÏÌ³>y$_>FN?ï$&84§*9u<ù=<69ªÑÄ9:Å³>á >³-8³-8"ýv<kT?¶B?ãÊN?4?!Rð>[@?¢³¢8÷ö9T­>äN:±>:ÔÈ
?Zõ >p-8p-8"ýv<;F?¿>öB?
)Ø>uÄ>O6? w¸©²B9¼Ë"¾
p:
2:jFc?îü >,-8,-8"ýv<4Ê>Y¢>x~F?SD>-sN>Y_5?!]i¸}ß8æ§¾ÁjÕ8Þ9oM>¡>é¤-8é¤-8"ýv<¥H?ó$?¾D[?U@.©?Ç´C?(Îì9%9uUI?vb:J¥5:EG?o¡>¦¯-8¦¯-8"ýv<'*M=,='(?,M¨;B;<ü]?gW+¹ù*9¢F¿ÉR;\VÚ:~¼,?8(¡>cº-8cº-8"ýv<ÌíÌ=ÔÃ=ót6?GÇ<¯;ðf?Ì·£êÔ8hçõ½ÚÿT;:Ý;Y*?Ê1¡> Å-8 Å-8"ýv<"?øGß>'Ð9?ßX¤>|t>c,?+8K9´{>¥±å:êYº:aÅ?½B¡>ÜÏ-8ÜÏ-8"ýv<#"?~LË>áB?âm
?¢ïÂ>×Ê5?*&Y8í@9©U>à":Ñd¯9»m?éS¡>Ú-8Ú-8"ýv<¹<	¤<[)?Ë0Ê;á;Ä2$?_¦Æ¸®8V%¿ZÞó·%á8\
¾Ïf¡>Vå-8Vå-8"ýv<ý	?sùº>#O<?y*>ÆÙZ>pÓ0?+t
¹ôr9|a¾7A:4pà9eJ?-q¡>ð-8ð-8"ýv<ãd?æ|>#s?sÐú?Ý^?!9?«9«fÊ9ð\Ø>=,;=*;5ÅL?¡>Ðú-8Ðú-8"ýv<ÙÐú>Ýj§>BÃ??e>í0`>TÞ4?¶Ç¸Âg9T?û½B:jÊú9Û'F?½¨¡>.8.8"ýv<GÎô>ñ>XðH?1°>ð.q>qÕ:?Bïè¸îÞg9U¾8Ï9È*Â9ç¾Î>4Ç¡>I.8I.8"ýv<T=}H=Ü¨(?Å?|=p
C=V%?O(¸9S9Ç>¾NÊ
9JðW9q¨>{Ñ¡>.8.8"ýv<8S?Há¦>¬i?º?z»½>{®=?)²9g¬9®(l>Îr:à:½kr?îÝ¡>Ã%.8Ã%.8"ýv<¦)=Mè=3N(?=·¬ä<5!?¹æ#95kÏ97JJ>{;`:Ùñ9u£m?uî¡>0.80.8"ýv<º6?õÇü>$Z8?)¤>;Õo>ß¥/?:P9½¬9!'>×9çå´9?Wñ¡><;.8<;.8"ýv<dÕà>úÊ>W ;?Å"»>>Á7?¸ÐµI×U9y»»Kd:*:àÅ+?ö¡>ùE.8ùE.8"ýv<¬?
\¶>ÿD?\>ÒßQ>O1?_z8~á8>G:X!:Å«?8¢>¶P.8¶P.8"ýv<¨H?s½²>*}G?sÝ>N>Fm5?yÒ¸dy9«×I¾|\®94h9ã:@?@¢>s[.8s[.8"ýv<Ï¾>É×>38?°¨)?Òoé>¾:?ØÉ*8%9¸=ZD:r:)?ã&¢>/f.8/f.8"ýv<·ö?<¶>ÊÎK?Ô,í>u©>!C?0Çw5÷+9ÞË:ªÖ{9¸}9:â>·3¢>ìp.8ìp.8"ýv<3«?A9¿>ÞQ<?Ýä>Í¨>I-?¢­i88Âr9lö=¬ë:Ç;:ÃA?ú<¢>©{.8©{.8"ýv<¥lÜ>)>ãzR?Y¯Q?Z?¹;:?[ø8<ó9áæ>Ç×9(³9×?=¢>f.8f.8"ýv<6u&=ë£ó<óæ.?Ì¾;	æ;v+?¦ð¸q!9ü5×¾d´º¶8£½ðG¢>".8".8"ýv<ÌÄX?çì>®j?«z?¨°>áb?Äc8&±x9yuê=½"C9ê<9»ù«>\X¢>ß.8ß.8"ýv<,Æ>¹À>v@?y>Jü2>î2?ìò¸ênW9¶Ô¾«9I9ò9!?ÆY¢>¦.8¦.8"ýv<hª½>jök>ÅM?Æðo>½*>	4?+qü¸ýi9ð¾^_Ë9åÿ	:Î¢¼>ka¢>Y±.8Y±.8"ýv<UA?AV²>UI?íu >fZ>Û<?Êâ"¸ß¥*9
[ô½l9JC89¾^$?jb¢>¼.8¼.8"ýv<@Ò>Fn>¤??U?Ú>Û>nÊ/?¸|ç9ÜÇ¾ëÀÕ;¢Y;Ö=?àd¢>ÒÆ.8ÒÆ.8"ýv<¨à>U>¯ì8?4c>ÜÞY>U[.?,Ï¸Ü½8õ¿fÞ4:Ñ§.:±?ñe¢>Ñ.8Ñ.8"ýv<t©5?üaä>#¡K?¬'?Íð×>
F?Ñ¨9ô_93H>â:ð9]9³TP?j¢>LÜ.8LÜ.8"ýv<~ËÌ>A~p>úÿY?Pµ>y¬v>lg<?q¶/®8Ñ°¼¢^l;}
;wTZ?Ô¢>	ç.8	ç.8"ýv<Õ=1?0ê>OhA?mIÏ>Ê0>Ð,?ZÇt¸c9@³	¾#-:îË	:îÓ ?l©¢>Åñ.8Åñ.8"ýv<B.?I°>¸X}?·QB?«ü>TáD?¶r­¶<h¤9ò	¼»R;4Ô:ï|?ï¯¢>ü.8ü.8"ýv<Ä>caÒ=«.?Oùæ;àË;{?µ~¹xL9°¿6õ·<¨:9âi¨½È¢>?/8?/8"ýv<©0?îYÏ>ÎZ?ï?-¥>iO?X¿8p[9Q,1>è°B:zÙ9Äe?Ö¢>ü/8ü/8"ýv<vÀ>f>¡:?>>Û[>Í)?Èh8i"h9Äîÿ=®:¢]:c*?>ê¢>¹/8¹/8"ýv<	´þ>a>ÎHL?$T©>n>²µ5?TÐ¹3KÖ8Å*¿mrâ9ÎÒ9¿ô	?aÿ¢>u'/8u'/8"ýv<)Pn?rÙ?Ö%Q?kü>éÿ>oÍQ?ètd9P)ª9ïÙ«>¾	9FÀ¯9³ÈÁ>w£>22/822/8"ýv<ì?FPº>¡A?ÿÜ>ÿõ >A¾/?ÔN¸Yiz9lÀ¾þ9T9T0$9$s%?£>ï</8ï</8"ýv<øå?ÚÉ>G.C?Ö^?HÓ>ð@<?·H8Ê9O³">7¥:
¤:é_?®£>¬G/8¬G/8"ýv<½ì>¿>FB?Øqu>»',>ê}6?
i»7nM9Ëi=ât9à9!\Ù>T£>hR/8hR/8"ýv<¬¦>0V>ÿzF?<>wG<>'(5?Yæ98FÅ8þwq>$9ò×98ãC>6£>%]/8%]/8"ýv<DÑ5?sÁò>²¼??oÖ>½>±2?(À·zJS9§Ñh½×î8¥9<8
>t£>âg/8âg/8"ýv<O,¢>±¼Z>ÐÌ=?Ý?ÏHÌ>ðÍ;?,8I¸9Åo=he:¢<ä9òõ!?]£>r/8r/8"ýv<_Õ?÷ÔÂ>H!J?¬>WKt>¨M4?u¸-õ8­È
¾F9uUº9N>&£>\}/8\}/8"ýv<¤ùz?`?uWr?¡=?ØkÏ>j?¾ók8bC9ÈÃ=,°2:':gô?v&£>/8/8"ýv<5?=ÙÂ>ÛJI?SÓÔ>Pñ>:®5?ÚË8N¶(9Pëí=À¨¨7Ôk[9ÆD=1£>Õ/8Õ/8"ýv<CÛ<M¢£<þ^+?;r;ôî
?j¹rÃ8²I¿
æ¸`09ÑÕ¦¾V2£>/8/8"ýv</7ü>G¡>6dH?Í³>í_}>ª5?¶´E·øw9èÌ¼b8:ÌI:,é>>£>O¨/8O¨/8"ýv<¬¶¨>PV>[I?]Y¹>¹>^4?¦W¹O8lô¿¦9ï79ïÊë>+E£>³/8³/8"ýv<,>ð75>ØH?o?¼|´>87?LÀ¸Ëá9]¼¾X¯a;Áy ;K4?ÀQ£>È½/8È½/8"ýv<<l=à<Á1?ºË5=¤a
=Û$?Y9ÕÿØ9.Ïº>çí0;üþ: F2?d£>È/8È/8"ýv<Þ6à>xï>4GV?OÀ?ôm?{2O?µ&Ï9
9MP(?/^S:àt :û(?þg£>BÓ/8BÓ/8"ýv<RÁ÷>¿¤>~@?¦Â>m>30?º»·PC9üt½Og:Ü:pý>?j£>ÿÝ/8ÿÝ/8"ýv<Ì>Ë>l>aüB?¦Ç>äJY>5Ñ2?ôû[¸$¥9	ª½/´9[Î9Ðfß>°£>»è/8»è/8"ýv<O¬=KÂ=ù)?©Ó< °÷;®?7½j¹
9ßc¿Þ i:AùT:ÿ?`£>xó/8xó/8"ýv<NS?Æo½>à¡=?÷×Ì>V>/9?6ç8iï*9,#­>I:D99o]?j£>5þ/85þ/8"ýv<û!å>ÍÈ>ôJ?2>8ÞV>b7?Êði¹0·9bWc¿I
:.üç9Cé?«­£>ò08ò08"ýv<¾?l[|>f·??Bc'?.Y?>Ï¶99âÃ¤? :¦Ø×9¿£9?¯£>®08®08"ýv<¶>2i}>×î7?Wc>+>¶¢)?ñ¹fI9ÿLæ¾dB9Ä
9o~0?×¾£>k08k08"ýv<{F·>ãz>¥;?Ô@:?µ`?ÅÏ.?FêK;4í;h[G?a^l=¯=²Þ??&Æ£>()08()08"ýv<$%?ÍÝ>??u¯Ê>u¬>U/,?L9 ­_9µ£¦>øU1:Ê":o?Ê£>å308å308"ýv<QmK?¡Fì>¯h\?%?ËÌ>ý-O?0º8âZo9"#G>Í±9849mÅó>âÍ£>¢>08¢>08"ýv<9³»>@>ÿ?<?'²>Y¤>§C)?S©¸¾É98\¾5³;±4Ä:òë'?Ö£>^I08^I08"ýv<äOr?Ã ?iûO??gO´>ß??ý$7¼"p9¾<}¼ :ÒÈû9mm#?â£>T08T08"ýv<c>ã
>°W?Ié·>Xs>yA?k¸¸î´9".¾ª6Ì9·¡9i£!?Ýâ£>Ø^08Ø^08"ýv<®\Ø>D>ÝWI?9H!?Fuà>=ò7?v¨7<úG90¨W=;WH;ûn;ÎÀ>?é¤>i08i08"ýv<wL­>au>ª4?h÷Y>ûØ$>Ö>)?ãT¹ðnæ8¿tÌÛ97[9ª1?¤>Qt08Qt08"ýv<5b>f0K>E?.RÑ>+Û>Bþ3?w|:<û9Â!?Èôt:`ö:½
j?#¤>0808"ýv<9ø¢=Klr=Ç,?2Þ;R¬;%?¥¹RÅY9D°¿cd77wê9<Q(¤>Ë08Ë08"ýv<Ý;¼>8&z>ì¢@??¸\>Ý6>2?%ÞY9v!9%Ö>?û:t::çf? 0¤>0808"ýv<²d?`³Ì>`U=?
!²>óñ>n.?$(Ú¸¨¸s9Æ%e¾E|ê9­K:õñé>5¤>E08E08"ýv<8;?9®>¥??Ç~£>p>ZP.?TL¸®W]9gÅ´½¿Å9«1994B?NI¤>ª08ª08"ýv<7D	?ù´>,B?çÝ>9¡>÷/?7â¸öÌ9CF
¾Iî½9bþµ9?hL¤>¾´08¾´08"ýv<P?ì²ý>ÁR?í?DWµ>~z>?L­)9¢9Ý>-N;¼K;h{5?2P¤>{¿08{¿08"ýv<4
Ê>|>¥i9?"4z>x8>Bð-?æW¹àTn8J¿ÜÇ9b:9D³ñ>ÎZ¤>8Ê088Ê08"ýv<Ù(å>?k>F(9?ª­>¦hs>º6?~Tü¶XÑ59
¤±¼Ãü9=:øQò>s[¤>ôÔ08ôÔ08"ýv<¸|?VÙÇ>ALL?r9à>>¸L7?¤´¶ÀEc9²}»xü9Ö]ú9s?Ç\¤>±ß08±ß08"ýv<®or??°?MC?0C?Ï×>®=?ûÅ58é¥9á=hþí:Ú:A>?¤>nê08nê08"ýv<½AV>">
´C? ?ÆêÍ>f£:?oD=1î<Ë¾R?U¯;Õ_;ÎIH?y¤>+õ08+õ08"ýv<¿¸>Øq>^dC?ºp¸>;Z>ï7?^DÌ9Ôf´9ãî?cY5:Ûlï9LçA?¤>èÿ08èÿ08"ýv<¾­?	?%?M?9|b?Íx¯>Y6¥?ý^9bÙÍ9Ø¤>%9:Ë9þ²?e¦¤>¤
18¤
18"ýv<ìx?,?t?ÖYQ?(pñ>@ú]?Ó_å8Kgª9ãK,>ÿë9-î9lÃ?? «¤>a18a18"ýv<.á?%TÉ>m>?äÛ>³w<>øc0?eRÍ¸°íø7'Ó¿ÝÎß9ðáè9Sö>F²¤> 18 18"ýv<a?8ÇÉ>®)D?>ÒÒ>®È>UÉ1?¦üû¸))9§J¾&P=;Ä;Øª?G·¤>Û*18Û*18"ýv<¬Ð[=Vþ=B83?Çò3=r¤	= W'?,9$=9ã?4s< ûg<-V)?æ¾¤>518518<=×"?»'Õ>~C?uÆ>6Ð>G§6?IÔ8êæ¼8³?ÃL:Ý¨+:8¯? È¤>T@18T@18<äÝÎ>Í;>¯ò@?)>_ÏC>í6?Î¤¸øÙc90*9¾\L:ðtÑ9Uy ?Ê¤>K18K18<24?¿ á>õçL?'Í>fK>æ/H?0x8¦9ºëá=àØÊ:l¬:§?qï¤>ÎU18ÎU18<U,]?ÿù?Ö?J?cï>>'TF?dJ(9uf¦9Bt>^³Ã9¤9-?+ù¤>`18`18<yZ&?Y§©>{?hê?/Ñ?4©^?Fø´9{ü9ÎÉ?:ÀhÝ9½P(?¥>Gk18Gk18<i?qÏ>G??Çî»>É5>ã0?xBÊ¸þ¢9ÏB¾¥Ö9Zó9;?<?ë	¥>v18v18<£7?fø?Æ¥f?7?yñ%?ûE?}~9(9¿5A?Ù:Ã:èH?ô¥>Á18Á18<ð>É>-L>'d>?5Ò>>!c6?D}(6Ä9ýÙ<æö8yÍ9æ¼>~'¥>~18~18<[6¸>­t>¼@?tð?À3Ò>9?Â¤X¸D¶9$½¢=;Ðö:~aD?0¥>;18;18<âÀ«=^aw=ì¼1?+}<"<¬êV?:·¸ó9¦y4¾Ð9:!9Öò>·<¥>÷ 18÷ 18<ÞBË>\w><kG?°ÿÆ>ëó>Æ'>?5¦8ÊùG9ÆT>z:8"69ºÏ|=/J¥>´«18´«18<<0=?=oï>GJ?¯? ·>û:?è8.}¿9c·=wO:sÍ9t5 ?.L¥>q¶18q¶18<x'Ý>á>k;?Ra>ôn&>óI-?Þ«¹
À8×H¿Ü°:ÅÝ:ý?¶L¥>.Á18.Á18<@òé>l>V~N?Tâv>õ)>ÆV:?CÝ7D9ä=´Ó9 G9Daz>[¥>êË18êË18<ÞU?Ë¶ñ>öb?^æJ?O?c<C?\å8kÕ9±Ý	>÷tK;6ù:ÞÿP?8\¥>§Ö18§Ö18<ð?¶É>ú¢:?©j?ßÒ>0?_¢¸»-D9¯S¾>]::òÙX?©y¥>dá18dá18<´M?ÒGü>r¼P?$Wã>58>:©E?T +¸_99Öh§½/yH;eêè:¨W\?¨¥>!ì18!ì18<¤ÌÅ><L>#ð=?;0>;ÆQ>Ã½.?üy¸ÿÈ/9á6¾!ç:ªó:Ëë>?¥>Þö18Þö18<þ#f??Ú
K?^rð>Ä>HËJ?ú¸À7!þ9#=X:(£9$K?Å¥>2828<Ð>ê>(@?Æ>AH>Y4?l±ç¸1&9z¼M¾nè:h¤:îõ4?L¥>W28W28<3B«>hd>Mò??÷$
?hÏ>´*?±bÃ7à!9ÿ&=Â8Þ³T9·8j>l¤¥>2828<Àò>U¢>,Þ>?õà`>b
">é1?d0¹, m9º¾CÆ8Gf89ø>¦¥>Ñ!28Ñ!28<ªß>Qõ>ùüK?¥>Ðc>Î:?çG88®9ÿz=y9?9P?F©¥>,28,28<F?z>ûé?b]?Rø>Ýd?_@"<^Úº;\K^?¨eê;/; qb?·ª¥>J728J728<Üo?ï
?ÚZ?®';?=BË>º·k?Þ©­8aÞ9wi>gÝ:ä:§[2?=­¥>B28B28<+(þ>+©>ÉM@?ÿ>ÂP>Î0?FÝå¸³8Û#¿µ­9¬69
TE?ù»¥>ÄL28ÄL28<ÚT!?¤îÛ>þÉ;?¨T¥>Ýîm>}â1?>·´[9Þ¼¸J±8M~9ð,>á½¥>W28W28<áZü>ýR>YL?Ö²>³y>ÄY7?µ5Ø{9ø8;*E$9Jo9|¯>Æ¥>=b28=b28<?½²>FvA?É9Ü>øÕ>Â!<?"Ùc¸Z9Ù½'R:èl:dH??È¥>úl28úl28<Ú»?-þ>Ð?ìÞ?ï"?'?:Úñ¼9s9?ÓRå:´­:Ú3U?NÊ¥>·w28·w28<T©?/Á>Ëe:?z©>|éF>t¼*?&Á¸fÑf99V¾$}\·çØp9X\ê¼Ð¥>t28t28<;è@?æÈë>=rQ?¹ð>\¢>
O=?72¹~ñ8·<¿Gj:4:ÔðI?	Ò¥>028028<mQ1?Î°ç>-ìC?J(Ò>	þ>ÛA8?x¸8èWç¾û[:â :IÖ>÷Ó¥>í28í28<éZ¹<0<«)-?cE;?H;$ü>ÄW¹Öð8°¿Ï¿¦þ·V8ÃÓa¾ßë¥>ª¢28ª¢28<Ð±¶>£	m>EOE?ü§>"j>Nª6?t.¸"u9ÖD¶½Â9RS9 ]?qî¥>g­28g­28<Zý>A­«>Xå<?×WÏ>ð]>4?­9.¨9Kc>^9R9y'p?ò¥>$¸28$¸28<e?S?MdF?G¤?þèª>P-H?/-E8ÅQ9¡ð=üÇ94`9õ>û¦>àÂ28àÂ28<+A¡>dû_>EN8?þ>eÚE>Û[1?à#¹èÎH9ïa±¾Ì=Å9²Ü©9º¡?-¦>Í28Í28<¿Ü>_Á>ì??!l>Cè?>P/?7À'{9ÐÞ='z|:2¿:K?c¦>ZØ28ZØ28<ØX+?7Î>ßû?óD{?jÜó>yã?!UÌ;Ô{;B·O?»;:Xc:¥k+?Ó¦>ã28ã28<³öÊ>Fé>ÄvC?hV\>Ï >`Ë1?ÈÒ¹Oã99àvÒ¾ÿ¹vüâ8¦ä¿R¦>Óí28Óí28<ñt?|]>u¨?rÀ?»I?Nt?»wV:×î9àße?YÉ;ÉÈ~:5o?r¦>ø28ø28<àJ$?ÛãÇ>øhR?þq4?»ç>HG?é×%9j 92g?oÔ9|d:'5Ð>Þ&¦>M38M38<<£*?yËä>tí>?¤?ATÚ>°R5?¹·{:9¦³º¼Z:,:	è>'¦>
38
38<Zû>Þ6>éqL?T?z³>ë:?U$0¹½q9¦=%¿g`9,}9°K½>F;¦>Ç38Ç38<2?k*¸>:?q
Ù>!¹>6i2?Y¬·Û+9¹½I¢û9í9ù9<?	@¦>#38#38<!Òî<	Ò­<¢Ý/?dû9;u";% ?	tµ¸ÞÌa9È¸M¾Þ_~9?µÏ9Â>C¦>@.38@.38<W?¯§>MD?Å²>)°>g1?é¸h9c?$¾Òâ|9UUÂ9¦>OL¦>ý838ý838<Ç¶5?Yí>	þC?CÍ>ª>há6?`5Q¹Ë9
¾¾Ð¶¡:ö,:Ûo?Z¦>ºC38ºC38<{ >èWÒ=QC?Ôá>~¥>Áy.?g
¹øwª9ÙO¾S
Å9vÄ9ÓH?»Z¦>vN38vN38<T?yÉ!?Ì?f?å?¨?ÌâO?§0O?lã¡;ÛÅE;óQ?%ú:Áé:f|I?[¦>3Y383Y38<+=?_
ð>Z¼I?Ç¸¢>t4b>²'8?ÄHß7®c94{=¶Ò­:):}?Ge¦>ðc38ðc38</¤þ>þ­>ÓÐ;?nµ>££>½B3?è	¸DJÛ8þ ¾ó9-¿§9ÿí>i¦>­n38­n38<ý
>|ìO>!ÑC?!hj?o?Ù#B?w
S=µÏø<{&Y??Ï:ÑZ9=ª?o¦>jy38jy38<ó=÷Ç<Ä,?J;¢;µx;!q'?¡éõ¸µÓ8]f¿q8$9ºAè=[p¦>&38&38<ÒGT?¬¿Í>F?ÍE?óÈ>Úý{?ï"8:å¶ç9{oK?Ôè:±:bëm?dr¦>ã38ã38<±l=ù=§^K?n?=oÔ<-4?3ý6³9Bã<©Ãµ:A±:ß^?£r¦> 38 38<ü¿6=Ë<P%?C£´<¤$8<q {?¨i»¸fu;9÷ï¾Ý
:~F":Ïó>z¦>]¤38]¤38<Vû>?¤>lD?È½>û->æ0?´^£·½z/9{Un½¯x:ïÍ`:
?V¦>¯38¯38<gI?B)Ó>r;?¹ó>çY>K*?i¢¸8ø9æ,¾ßÔ9­9u8;?l¦>Ö¹38Ö¹38<j]?#ô>;h?ò>?¡ó>3¤H?Ã|¶v9$x¼#::YÍ:vä/??¦>Ä38Ä38<`Ç>¬X{>K?|>¥Ï3>5u3?÷¸mo9ëî¾ÏÆp:|E2:
á,?Ìª¦>PÏ38PÏ38<íu??_W?AU?¥ø¹>«;?8_I·P«H9Âr½h:³2:ú°?F¯¦>
Ú38
Ú38<W7ø>g>é#K?Å²>3}>ûÊ3?"\»7nû8(¬¾=±9eÅ9&jñ>±¦>Éä38Éä38<p£=@TÞ<53?õå;.QÁ;C?zy¹q­Q8ÕXÀËdL·ÕÏ¤8²½½}²¦>ï38ï38<#Ò/?å>	D?$5?#3»>Â±0?ÆØ·Lûb8Ï9t¾+Â:@²Á9-R??¼¦>Cú38Cú38<"n?¡Å>¶ú<?!>ç±S>ul)?>(¸c<95[î½ø¦):¾>!:|¬?y½¦>4848<k
ç>>êã9?8¢û>?Ø´>2?ÂÑ¸ía9§l¾F\9()9ýS&?.¿¦>¼48¼48<b?#??b?Bm;?ÝÛæ>ÖO?Æ;8|þ9ª¯+>o¯:/lW:{P?¢Â¦>y48y48<zû¿>ö¯>|=?Sw>ÚM<>(?s ¸Õ8?Ò@¾ÕV9ïw9ÁÝ>êÅ¦>6%486%48<ñÙ<Ç2<'8?Z'<nÛö;¤?ñõ¹\R8þx¿@B\7Ï9fôÓ<îÇ¦>ó/48ó/48<©Ï>>;K?ÕÀá>ö>G9?ãÒ5ó|^9Ñ¦r;9s;¿c;¹öI?×¦>°:48°:48<Oä[>}>[XH?¿¼?ê5z?A?¸u9¨Â9Ií°> ^ù9"f¯90û5?Ü¦>lE48lE48<Õ>íØ>O@?r>ã$)>à7?ñ[¹¤¥Q9©Â¿ê>{8s|Ñ9=$÷¦>)P48)P48<¨Y?Å
?zD?Ý´ø>¨\©>÷;?Ï.<8ãà098.>oNü:Çà:ÄÿI?§>æZ48æZ48<ùû?Eû¦>Ü#o?Ö·?û\O?õb?æÒ9=s 9×>(?^+;Lµ:ÞWr?a§>£e48£e48<å>À~>£@?P>÷J>E)?V D8@D29àÒ>zH:eL:g.(?»§>_p48_p48<î}d?Ïí>yÎv?Âªâ>-¾w>Â8j?ËÐ©7ÕÊd9>=òÚ9}sg9WÇq?s@§>{48{48<®Ü?#´>X`?ágI?ï>l;W?|Þ46<9Rg<âù9m49ÀñT?C§>Ù48Ù48<'I³>Fb~>¾l4?ç>÷*T>iC-?2X¸ !d¶K¢A9¢Ý90M?G§>4848<³[*?Ý¿×>ö#J?À4ø>ô¨>Ê
<?èêÅ8m9¥8/>SgÂ9I.»9nð?n]§>S48S48<	xf>>¦B?
Ã»>o×>(3?bJæ¸Mp9Ð¥Â¾Ö±·ïú9Ó½ë]§>¦48¦48<¡Í>ñ@>II?]­>F=>Ó"3?Áá¹k3?9¾VÇ¾f|9°BC97?%?ê^§>Ì°48Ì°48<Í~Ý>è>y:6?Ê>xn>v*?½Íï¸UX9²(ï¾3os9ç©9äØ>)e§>»48»48<Ð#¢>i~M>ýI?~Ç)?ÐÞ>?C?Áp¬8H79æÚp>,DÖ:þt:Àä_?j§>FÆ48FÆ48<Ö6F?
÷>fM?.Ü>,ö>[2=?9*ÙÝ8Û0?iyÊ8ìß{9\ÊM>6x§>Ñ48Ñ48<d^Ò<<V<ex.?dý;Î8;iJF?­~¹8ô'"9:l>îHÐ9ÆÝ9Ø#ñ>7~§>¿Û48¿Û48<<ã>õ>T·??>ö`D>óÿ/?	Ù·¸p9mµ¾ZR:2T: Æý>,§>|æ48|æ48<^Ä<K<åÏ+?§;¾Êà:Ä?Hö¸1R9Qy¾DÎ7j
59kR=§>9ñ489ñ48<§"?çiÀ> I?Éò>3£>|k>?äÅ·¹©9{Î2½þ;L:ðñ9øX?§>öû48öû48<î'|>}á>O¼M?´¼³>Ks>¥ò<?Û¸9ß8ùzû¾3+:è:X?
¢§>²58²58<¶
?ÂÔ9?ñK?¹Û÷>Úâ¤>%i@?hÃä8;9Ô>­:@3B:Â4?A¬§>o58o58<uÁ?R>%_?»Ô´>jêa>[éL?ÑíÇ8Îf?9ä³>Z9©59/¦Ø>À§>,58,58<x?Ï>¼[6?³¦>ñw>,?G7ã¯09`¶Ø<wBÁ9¿µ±963?%É§>é&58é&58<mF	?ò'·>ß??´?¨Ô>¸.?Lÿ9½Úô9Æu?Ô~:Óñ:(
?ÚÊ§>¦158¦158<ÓÇ?®0»>÷O?OHÐ>â>YÃB?¤b÷8FÃ©9á:>Ï!³9A9ÛÝl?¿å§>b<58b<58<ÓO?!?6Äc?"Á?;~?;Û]?µ·à9àÐ9Nµ	?t:óÏ:ü}?ç§>G58G58<ÓJÀ>+>z @?°X÷>rÖ­>; 6?Må6T¸9+d<UÞC:¦":`¥?ií§>ÜQ58ÜQ58<;U?Îæµ>òL? T?ÚÉ>äuB?b¦â8«L¤970>"-:ê@æ9ù0?6õ§>\58\58<Kô<Z¸°<æ-1?Ý<sÔD<£(?Ä´ºqj9VºhtW:uO!:®ö*?¨>Ug58Ug58<Å>Þ>AD?îÛ³>¼D>®¿,?ê:Ç¸VV9õm¾YÅ:·:Ït#?ø¨>r58r58<Eìå>,>»N?(X¾>â}z>®B?éI¸f9p+à½g{l8×É9C)=5¨>Ï|58Ï|58<>R
?ÏGº>»6B?ÂÝ#?wó>M,?ß _·úR9C½½Ù9¿p:|þØ>?¨>5858<zì>Tò>«MD?>²\>äS3?"ýý¸LÊÆ8Æ#¿-	:u]ý9;
?8¨>I58I58<J?¾1¨>ÄM?(¹?¬Ì>©_6?£#÷¸(
9ûë¾cí9iM:ÇÓì>Á¨>5858<&¼ü>O­>Ð÷:?¤[Z>Hz#>dø*?9¶<¹¥ã9ô¿\²:ðÇÖ9½!? ¨>Â§58Â§58<Ê´?>^ÇQ?u>'ÑG>{??Éµj·à-<9¦½µê
;¹¤:ÛäW?Ô¨>²58²58<t?®÷½>{w??­7Þ>ºÖ>K54?èA~·°\9{½pÔ:\DÄ:T
?á'¨><½58<½58<¼?ö3©>RF?çÑ>!T>"5?¼·­8Ð|£9r>¤æ9Bw~9£eg?É>¨>øÇ58øÇ58<?£³>	óF?ø>úMY>x.3?#í
¹ïéó8nÏ¿¼fª:¶U:`·L?,Q¨>µÒ58µÒ58<¬Ú>á >9???©>ÌÕn>i5?ªº8à9Ñ>ýØ9Ìë½9>? c¨>rÝ58rÝ58<®û>xµ>M?¯ôs>º,>×È4?Lù¸¶s[9OÈW¼tqõ7WMM9Ý=¹h¨>/è58/è58<îö?_Ç>ll:?¼>êK>áõ6?*Þ·Ê9f^½·Æª9ì¼9Áhç>ãm¨>ìò58ìò58<m?Mx±>cå:?Ý¢>L!Y>pl0?·ú¸§Ì9ÏúM¾SÁ9ÙñÖ9çøå>8¨>¨ý58¨ý58<º
Á>Êm>%ÖO?T,¶>µ3z>e:?rÐJ¸¸Óº9ô½ýc;Ð;Hº=?ó¨>e68e68<}zð>Úm§>°Ø7?$³>ð:Q>.?bô`¸Q9ÌÀ	¾Ïå8õ~M9½þ>¨>"68"68</ø??!·?ô:?c¿>S>\2?Õ w7'9fæ<=?«8á¼9%è=Ï¨>ß68ß68<ï°Î>ÕF>F?ûÄ>n>!ù.?¸¯÷ë8Á]¾±Ë<x$E<ÐiF?2 ¨>(68(68<>:>1ý2?*Ø>µn>^"'?§+Æ:;¸ :Ó?Vq<aÈ'<8?Ê¢¨>X368X368<\à>øª>á`?$»­?ÒD?(÷a?º9nõ9n?`,(:!:±?©¨¨>>68>68<p"$?Ë{æ>:N6?aa>-Á+>÷'?°æ¾¶Ãó8Î{È¼î
¸Ú¾9EÝ9½5»¨>ÒH68ÒH68<Á;?]l¡>ØÁ? Y,?¬Å>¢Q?ñe9ø©Ä9Â¶>j:·@:]1?ø¿¨>S68S68<4¤?ùKÅ>®ÂD?Mê>w¡>ö¼9?´8Ku}9N>Ôµ:Üø!:/e^?xõ¨>K^68K^68<¹é¸<ÿÄ<P~#?`wD;Ð-;É®?ð)¹[Á8òDa¿s¸0d9ð½öõ¨>i68i68<òþâ>V©>VÅD?dd>hãT>'n,?{S¸Ý8úËs¾åh:Z:UL?k©>Ås68Ås68<=ç?yÏ>WME?l+?Beñ>Ë5?ä8³09ÖsÛ= d:;Í:ZC?þ©>~68~68<À<J>n`>§7??,¼?±ÁÄ>Ø0?±ë8^D9òb>|a:þMó9ê?ò%©>>68>68<êRZ?Ýó
?tI?q!Ñ>àâ>>?åÃÛ¸ºÎ9UÏÓ¾í/9µÌË9ÑÜ³>1©>û68û68<ù?Î>U;F?ü6?¬^ò>GA?t 8Z9;g=
¶o:n¾:¤Q?Ç8©>¸68¸68<õ)?/ÞÊ>çU?27?¨ñ>ÐB?ÂH9 9_´¸>q
:!:Óü>G©>u©68u©68<?¤°>E*g?&?2Ã¹>Ye?Å'9 7*9óXé>Ç² 91§9¹ö>µH©>2´682´68<iW-?Bå>ºRA?ek>I`>e1?ë
ÿ8
ã8NÉ?SY;Ë`È:êC?OO©>î¾68î¾68<¯X?ÿå?Pj??ûøþ>í²·>¶©1?Ió¸¸ì<9Ô¤¾éCÚ9v1û9%qÞ>&W©>«É68«É68<+Sæ>N¥>5Õ9?g¢> þp>Oª,?sV8¡9ì= ]b:¼OK:`?ø_©>hÔ68hÔ68<»a??ë¾?NÀ?ü?¥?55Ý9§ÄÑ9ÿú?³:ÿÃ":%Âa?	o©>%ß68%ß68<ñÛ>ìf>KÖr?K³?ÿ(G?/wf?á#Ï<äêd<m¥g?;ÿú:,¶u?gq©>áé68áé68<y:>ZûÉ=p:?ä>'§>>ý¶.?
{ã<-<ÚËL?f;VE;ón7?ls©>ô68ô68<À?Þí«>ªE?R??³¾>K5?ô/6"ºV9}p5<4aÓ;Í-;b<E?ü~©>[ÿ68[ÿ68<wuÖ>p±>öÑH?u¾ë>àò>°×=?/eO¸¹û¶9½¾Ð9Å97?©>
78
78<ÅE>a#
>!\3?¹Êz=ÕJ=o?ZÝ=mËÉ<EH?6<b»<ù)4?ý©>Õ78Õ78<«ÛÕ>ê>Ò7?g>Þ3>5?ØX+·wj9×Ï¼ÈgZ:Ñ6:?#?©µ©>7878<[Ý>'å>ß|9?5úß>Ê>×¿4?M£9î9x­>ó:IÆ:DÃs?u·©>N*78N*78<:Þ?Gª>úÁG?Í
?2GÄ>4?Xl8 ,-9~1H>Ôër;;
Çc?ðÇ©>578578<íú>N×­>´q8?Ó>[>ë)?³Ø¸n9B¾Á¸);¼à:[A?Ë©>È?78È?78<z¬Ï>9>Îç:?õ>Rk>,.?É@8ºp9D>8f¼69N4>ýÌ©>J78J78<OÕP?wð>¬^?Þ?2Ø±>"P?:é9¹9u?Eç:¡³9,l=?LÎ©>AU78AU78<A$?VÑ>µ+@?ÿ§>öm>.²3?ÚÎ¥7y9ý0=Vñ8:o:Q3?cÜ©>þ_78þ_78<â?É>·??&Â>²¥>«â9?ï·¸d9Åá0¾9ä9¼:ä>å©>»j78»j78<j?ü:?G*W?EÅ?	¶»>8ÍF?{¸Âz9¿½ó
9.¥9-~[>ûª>xu78xu78<ÞX?ô©Ú>:?_¸>%^5>Ú8?$7Ý¨9Â|z<9¥9_gR>ª>478478<b©l?m?$B?ëå>£>s4?¶b:è:¢¦I?ç]?9J	9J>%ª>ñ78ñ78<ÞÔê>Þ;>örE?È¸>²È:>l0?¦·  9và¼xG;9(ô9Ö£>
)ª>®78®78<?Mÿµ>ð;?ìÒ>^ý>Ï2?©jR8³¯H9Ã4>	¸:BO:mxf?æ+ª>k 78k 78<¬(?ãá>`(???¶>Äw8?èßW9yÆ¯9P3>ï:Ù`:²?à,ª>'«78'«78<w¸R>þ
>ßó=?!rö>­>Û¼5?ý;X?;~T?w<£U5<ú I?/ª>äµ78äµ78<HÍ>óð>eA?¨äE>í>¾3?ée	7øiV9ø¤<âÎ7²9Ø©=ú/ª>¡À78¡À78<¤ô>}z0><?1 >i>Ð/?è*¹ÞF;9õé¾$@9UcÀ9ò>f7ª>^Ë78^Ë78<?½<©<>ó.?«I=ç=:¾"?ø&¸}ÿ9~¤½
¨;3Y;*Ñ?§;ª>Ö78Ö78<´?Âñ±>ýé>?@ê·>¡ñ>ÁÇ3?_7/9Âäú<ÏV7"÷9"Å<Oª>×à78×à78<öM=Äc=²x0?Äô<ÆúÙ;8Ì?g¹	P>9Ãí2¿<i¸¬Ñk9Bt%¾êQª>ë78ë78<dRâ>>?üK?Z¬1?]ï>Ú=?ÖÚ9HÁT9û¡>¢ß:Ýªc:¥2?±`ª>Qö78Qö78<ù$?BÈ>²R?É(?$íz>þ??¸¸ãí¬93E¾,(:Ü¤9Þ§?û`ª>8888<exõ>ìR>:?Üã?uw,?ñb?Nt9Âð9hò>¼ÿ9óÔ9óÛ?lª>Ê88Ê88<uã>r&>¼èB?Ð?²¾>4?Ë¸5Æ9Þ÷½C©:2Ó(:;!F?+mª>8888<WÜ1?T´Õ>ïU?Cez>Öß(>0Ê=?¡°7Â[ï8Åè¼=}ê4:D: É?övª>D!88D!88<zÈ>WÕC>üW9?!¶G???671?z|f9ýìZ9UÂ?6,;³:6[F?xª>,88,88<ï;?bä°>?I?×,ÿ>ô ®>

;?ð
99È>»ü:3½:#û*?¨ª>¾688¾688<nç>)B>ì)I?
Ð¸>U9>k}8?E76í^9s&=ÊJ*:H':©p?ª>zA88zA88<
Þ>DK>`J?«`É>±>ú<?q7WÊd9Ï¬<¡:0Ñ9õr9?&ª>7L887L88<`C?SÄý>¶E?YÀ©>Ï¥p>®4?Orú8Õ9VÀQ>PÚí9²9Ìv*?Àª>ôV88ôV88<-?¯ÄÓ>¤é:?ì?¡³>6?£	U8&ÎÇ8z>Rá9Þ29¤ß¿>Ú¡ª>±a88±a88<·?ç×>óó:?õ>ÎÁS>xÍ1?\_¸*Ï8tÆ¾ü-è:ª:éES?/°ª>ml88ml88<^>©P>C?·U[?0Ö?¦ :?_=7
=,J?>~9<¸'à;mØS?²¾ª>*w88*w88<¨-?~·à>mÕE?p>2X>ÂÞ6? û·×ä8í¾à;:Y¤<:6¼C?[Àª>ç88ç88<Ã'V?y]®>¬5?%?Ç>Á?$E²¸
:ø8EÚ·¾ô-;ß¿:2i?Àª>¤88¤88<ÎïK?Ûm>MÐ¥?¼;à>Ñ}J>\¾?9Í9­>­¢:QÆÏ9ÁµÇ?Ãª>a88a88<iÀ=^y=38>?0b>^ÂÓ=ÙV-?+:ö9·1?ý½;î«;PÈ=?éÇª>¢88¢88<¡ñ0?Á¸æ>TD?ïÛÂ>Ñ>2?L2¸R9*¾e|;:¢:$»?ªÈª>Ú¬88Ú¬88<l$Ó>a:>^B?1õ®>&Ô{>Û1?3;8ßy9þÊ¿=(G9¢é9Ç>Éª>·88·88<=? Ã¹>hã??æÜ®>rt>t 7?â¨¹³í¥8ù«L¿9:Ä9A¾>PÖª>TÂ88TÂ88<hé¡>%Î;>F´\?}CÄ>=¿>®>?lB{·W¶9è`°¼¹«:¸Gb:¬#?Þª>Í88Í88<¿8Ö>Ë,>C?¨KÊ>Ï>s1?­¸ö·09
z¾r1:¹:¹¦?²ãª>Í×88Í×88<_`)>¾¾=/d?Å]>Wä¸=ä
:?sâ=îÀ=çIR?ì¸í8ØRõ7dø?Tçª>â88â88<¹Z?óÓ>hÞ@?Æ÷Ô>æt>£1?ZµÌ·8!29L½Ë&t92jÒ9Õ>(
«>Gí88Gí88<a×i?h^?h+i?wßü>7T>PW?WÐ·Mß(9-½ 8<:Ô¬õ9©!D?w
«>ø88ø88<\f?]#>Ãq?ÚÉ>ÄLw>
ôP?æ=¼8ýº¡9oû>	x:5:ôiG?+«>À98À98<£¯É<<<ÏÑ0?²å;&;{?.="¹1Ê8rM¿¨nÉ·3ñ8hÊÕ½ö9«>}
98}
98<Û"=?¶¯>3D?Ùë>ÆdH>k¥?,8õ8:Â3>:ìÿÐ9DA?4:«>:98:98<ÊúV?«èÃ>Ïu?ï?ÑÙ°>dtS?HgX8Á9¯8r>¹M:&ÿ9RiN?C=«>÷"98÷"98<#2?+äÞ>;M?]¹ ?tÁÏ>F?Ùå8+9#>¬59¡9>1?«>´-98´-98<Ø?þ<Ç>m®<?øÂ>÷1\>j7?Ó7n9#%
=Pµh9n69÷Õ>¶I«>p898p898<o?4ý±>êI?9ï>ª>§3?¬Ap7q 9z¬¿<l0:èö:×W!?lK«>-C98-C98<7=Í"=î)/?g«;DÉ;d ?Dz·ôÁ8dÄ}¾¹õºF9Ðk«¾ÃO«>êM98êM98<`#?÷<?Ù
J?mè?	£¼>O?Ý+59Yx9- >óEG:zr@:F?P«>§X98§X98<¥/?KaÛ>éöL?¢>?Ö>C3?8,îd9æ>¹-;ë´:é=@?½W«>cc98cc98<*;Y?Ï¹
?Z1D?-'?
õ>1.?*cA8ø97)>¼ôÁ9¿Ù9Ø¾ä>¯Z«> n98 n98<ZÕÚ>#Ê>à*D?×2M?^V?s¦@?çÝh9ø¶e9¢Á?ÃÀ:Ú5Ì9¬'?G\«>Ýx98Ýx98<Ae
?@y»>EA?^Üe>(->)ê)?Ç'¹@9s'¿
d9ÌÒ9Øy>kh«>9898<ÂHõ>>vÅI?ö;
?ýº½>^:?0÷
9#Ï9ßï>-uæ9$¿Ó9O?«>W98W98<wÚ!?XCÍ>=ÜI?º¯>¶5u>v7?¡s9V,9ºÕ>AºÄ9àfè9
´Ø>«>9898<È¹>¿0k>¸8J?Ð>TÊ>Fj8?E2É8ÄQ9ÈÆu>æKO:ý!à9Ål?H¬«>Ð£98Ð£98<zò?P±¾>éZQ?RØ?®ÛÑ>¯T??Èk9¬íh9ê¢>³î:.û9-d?ä¯«>®98®98<Ö!/?dÔ>xS?ËZ?J
?6F?ë=9¿÷9ô­­>,µ:;O:&f2?Æ«>J¹98J¹98<æª ?Ô>»xA?¸º>-Û>B5?X°ª¸ 99óek¾ i:`¯A:ï?uÑ«>Ä98Ä98<Ý%î>Î>ÁèD?9xº>¤c>I4?3j¹Ò #8Ú¿UØ9öô¼9f[?Ò«>ÃÎ98ÃÎ98<Iàü>£¹>´ÚO?+a?Az?D?+9(Æ8æT+?º]: Æ9:6Å?ä«>Ù98Ù98<ö>?÷½Í>Ym?9Ú9?õÃ>ÞËr?\½8¦áÅ9Fúô=ân:-­L:éD?ãä«>=ä98=ä98<.8ø>o>bç?£ÊØ>íz>@v]?·®ô¸+s¡8õüA¿ù¬	:BÝÖ9$?zè«>úî98úî98<è{Ç<iE<Rë)?'Q;?^B;ø
?¤¹DQ9 °¿Ë$¹,¶9;¿:¬>¶ù98¶ù98<þX?\Ù>?`QÐ?ø	i?Û×d?Ð1ç9xêº9qR?ðe;åê:~z?¬>s:8s:8<ÛÙ>è>½4J?M'>»ËV>Åa/?0«8ÌMm9.¬>³9wâ09óâQ?1¬>0:80:8<iÚ>Ó>]B?Âç>²>fï:?»#9£97ï?*Í:ÿgQ:°4?¬>í:8í:8<Fò	?}á¯>ÉH?÷õÝ>>>ÂöD?E_F¸EÓ9*¾]Ü:à':÷Ë5?¬>©$:8©$:8<6îK?vø?O5?¢v>Ô{A>
á5?f¤à7¬9
¾]=LÊÖ:b:M?·)¬>f/:8f/:8<r!U?c?ÌM?çgÌ>E!>nC?$Jí8|«g9ß>È<:®9¶àD?>¬>#::8#::8<3ûZ?Æê>Éùn?s¨é>ñày>Éao?Hs8Ug9Ö¾=z¤:Ó9Àö"?¢>¬>àD:8àD:8<yÕ>¤{>ñÆT?Ä>ct>ÂÛM?ÿ8#d9£!>©ô;Â±C;ï>?å\¬>O:8O:8<êyÇ>¬>·¯@?Iý>Ç'¹>b/?©M¨·[Ð98Î¼ýç:½«å9s$?Fc¬>YZ:8YZ:8<£Ý>j÷>Ææ;?ð>FäU>	$1?99J«|>VË:hàð9Í1?di¬>e:8e:8<ëÑ¿>Ú|>ÎÎB?ÔK5?+fø>Ø:?tðw88£o9,o>+Þ&:x¾,:¯J÷>Ði¬>Óo:8Óo:8<ÞE?,;?g!C?~º>å|>ÝÇ<?ìf7ðï89(Ô=:9	:Q?q¬>z:8z:8<0ãí>ù>[ÂE?
ùÁ>:>ix/?¹q9@×¾<X:«Ï:zÏD?}¬>L:8L:8<æè>çl>ÞD?Ô>nÌM>×Ð3?³¸´¨9é+¾ü¼6ÐÁ9KM1<W¥¬>	:8	:8<Í>ö/5>÷ÙC?÷P?àÊ>¢¿*?ëmº8n9<pH>ãÒ9í'À9¿>¦¬>Æ:8Æ:8<aQ?'(¡>ÇS?
?[Ó>K¿<?øõÃ9O¸9¥Þ?Àô9[ê9èÒ?«¬>¥:8¥:8<)zñ>¯>8m?nÿ?©®>xA?*x9Kü¹9W«>)M;ñ2;b?P¯¬>@°:8@°:8<Æö(?yÑ>|òN?(?^Ñ>,~<?î9Êéí9~k¡>ªSç9Ô9`¡?¶¬>üº:8üº:8<Ô
?#¡ÿ>¨C?k?ò>±?¸P,7ä«§9<h:bY9r`¹?O¶¬>¹Å:8¹Å:8<´Qc?q³>Àq¢?P¦õ>HSp>÷Õ?E319Úp)9Ü?â:ùáK:3?zÂ¬>vÐ:8vÐ:8<ºÞ>Iz>P=?Ó	>]>w»-?á}¶À¯O9kx¼
(:ÜýÇ9W?Ç¬>3Û:83Û:8<æá?b]±>Ó:N?â?å}²>²>?u9ì8F`*?ÌQ¹¸9Ù	¾ÙÊ¬>ïå:8ïå:8<ßý7?|Å>[n?ô>Èï>üg?`»G9Æ9¶ÿD?vÎ9f9©Ä?#Ë¬>¬ð:8¬ð:8<¯Ng?,^?´pT?^ø>EW§>¢ú=?yç¹9mo9	µF?wæ9i¥ß9^ç?Ì¬>iû:8iû:8<Ë<½>-Ê>º<?ûÕa>((>ù+?1-	9æ94>Tâ9éãÍ9¾´?ªÌ¬>&;8&;8<Ó¢?È*?¹°s?xè?dSd?R?~
;:;òÞ9ÅV?ÌW;uÏ·:§F?]Ð¬>ã;8ã;8<ñù>ï>PM?âE?åäÆ>:²9?ß$19u/9j0?¥F\:BDN:±?'Ü¬>;8;8<À?g¹>àqB?YÀø>:­>Vò7?¨«¸Ó
9Ê°¾Û\H:1®:h ?hà¬>\&;8\&;8<Ä7?ôì>(HG?	ÇÇ>>
89?`¸ÌÝ_9Ë"4¾Cl£9ßv9êv)?÷¬>1;81;8<ë0>=19>¤9?w@?¥	?2?8;,Ô:»3?bÜ<OùB<ëÓ@?~­>Ö;;8Ö;;8< !?ÑÏÊ>=K?Â'Ù>@¤>ìé4?£B¹E{(9e¿=Ã9ÛÚ9å>@"­>F;8F;8<ïW)?á>;@?ù ??Ê>2?ý³k8V8v9¶õ=w÷Ò:¿{:Æ³V?$­>OQ;8OQ;8<¼ö?_P?§D?CéG?g²õ>XKP?6T^8F9¥ª>}Ì¼:¸Ä@:mºz?²7­>\;8\;8<Ð?©Q¨>ôÔH?¥Ø¬>¼f>ÞÅ??ç¹ Õ8fú1¿í¹Â;E;dC4?}G­>Éf;8Éf;8<
¿>ÄNw>:F?'0>A`S>âB2?¾ãÜ·å9Ñ½ç
ñ:R:m§A?0L­>q;8q;8<TÐ>?Hqô>íÕG?:2>0¤3>qö:?Zú¹¯"9M×û¾³Êð:ÏG£:aÃ<?²L­>B|;8B|;8<e6?© Ô>#ï>?hÈÕ>C>,?®9
9ì>(ê9×ûØ9¸@¦>?U­>ÿ;8ÿ;8<ÿ¡>Os]>´:?ïÎ>Ú>î+?RD¹x
9KXo¿Õ9¥:ç>Á]­>¼;8¼;8<Ý-Ø>ÿ>^)@?=_e>Ù#>|3?âR¹õ·9¶Úá¾5±9./µ9Bú>×_­>y;8y;8<@PÔ=ÕU=;º,?~Î<&¥< ?!B¹
Yc9âÚ¾¸û9Ç1
:`&é>y­>5§;85§;8<:!?ãLÖ>	A?M¹>1ú>âI1?=¸t+9p¾5¾w¥¡9ªá9©Û·>A­>ò±;8ò±;8<â©ð>©Y>¾K?>Á4U>ô5?.m#¹^u­8¹1q¿ïÄÜ:§¬»:^?¾­>¯¼;8¯¼;8<áuÏ>ºp>BH?Õ2¯>Ñp>
u:?
¸4=599¾k?Ç:FÆ:ª9?½­>lÇ;8lÇ;8<8>éAY>;?õì>ø¬>5/?8S¯7à8IYÈ=qY:c9:y#4?!¶­>)Ò;8)Ò;8<l7Ã>=>~ÌC?I¥>xîm>ÑÖ1?Á¨¸%Õ9f½þ@9:99£A±>ßº­>åÜ;8åÜ;8<4B?êa¾>±<?Ë¨­>ªÅs>Ë^6?ÚÉ¸ê8}nÛ¾¯P79&³g9xÊ>p½­>¢ç;8¢ç;8<÷>e#ª>QÜ9?ÆW>Z=R>:Ù5?¶Þ¸íÍ"9û¯¾
{9S9þjú>¾Î­>_ò;8_ò;8<<?}Ä>T«?±Ar?àÔ?f±p?Q79Eæn9ª®?é¿+:ÍÊ9[?ÚÏ­>ý;8ý;8<zj¤>\_>Rq<?~->°Á>A(?8Ö>9ÉÜ«=æB809½p
>äÑ­>Ø<8Ø<8<.±>³O>[?sÝ¤?Û+U?	ýE?ÛØE=ºÈä<ýa]?TÅ@;±Ëç:oæT?°Ò­><8<8<%§?_Ç>ËïÖ?;A?`>Y?à°l9é¼x9íó>èúÑ9_Z®9Æ'?âÒ­>R<8R<8<ÃÝ¨?ß?g?u()?ý{>á?9eÅ9qá>ÀB9¹9.Ìî>oÕ­>(<8(<8<Ó?lØÇ>©É9?ÿÚ>m¹>¹1?ª5¹·<9eö¾R=]9UA9PÛ>Ýà­>Ì2<8Ì2<8<U2?e*Ü>9\O?6}ý>co¤>WRE?,f8÷¹Ü8ý¯>Î©¯9Îw 9í?5å­>=<8=<8<B?f¨>úB?qä>Õ¼ >&ê5?YåÝ¸Î9,#Ù¾äöZ:v:}ÁU?«î­>EH<8EH<8<*Ë<ém<Q,?ÿÊ;Pr;µ,?f1O¹b9aC»¾ô¨}¸ö{®8%º¾rý­>S<8S<8<BË<,<F),?Ç>Ì;#Æ;@,?LK¹ÇÆ98äÉ¿`ì¹îc89®ÝÙ¾×þ­>¿]<8¿]<8<ï=Öyh=/?«Ñy<­&><X*(?Jr¹·Ë8D¿ö8^Á82#?S®>|h<8|h<8<ÕC¸>n%v>:¤??Þ«>:n>ø7?_½½¸«d9þ`3¾y×Ú9ó©9eÒ$?^®>8s<88s<8<ê[°>x>ô¤5?¶Ñ>3u>Uµ0? »Á·Æû8ë%±¾+8Êï9µ/>T®>õ}<8õ}<8<qr®=ó=&9)?Ð{<äïE<O["?@)¹X(9xÞ¿»97`è8L=n.®>²<8²<8<U?¸º>¿µ9?ÔÅ>·©>Ì.?EïÎ¸ßt9ZVX¾Z<¤^Í;q=?/®>o<8o<8<î3?b+«>Æ¸E?æ±>Æs>/[;?bÌ¸Ú9¼#ú½I:^:'Úÿ>º:®>+<8+<8<ÎI?îÄ>%A?|>ÓÝI>M(2?±q·]9W¡½Út¹::ÕO ?;®>è¨<8è¨<8<+6ñ>Ï>ñVL?ëV?-¸>µ8?,íÒ8âç9¡4E>¦8-Æq9Ôå/>R<®>¥³<8¥³<8<Õ É>å®>ÌH?×2>x}>mm/?0~©¶6T«9±Aý»G9?%³9·>'@®>b¾<8b¾<8<¨¶?uÚ³>ûM?õ7>ì^5>C?oK8|c9
tå=þ§k9ÚÎ9>@®>É<8É<8<èP?1t?	+P?Ò6/?øWÚ>§nM?I«9p£9ÇüÉ>¶Ù9ùC9l÷)?A®>ÛÓ<8ÛÓ<8<
ø?ý®>v??W¾7>
n>%D0?>Öò·]g9OÔ½ö/9²$^9áý3?ñB®>Þ<8Þ<8<=ç×>*Ø>¾6D?»í>	 >þ=?¦gÁ7V9Ð½f=¶ :²1ý9«/?ùF®>Ué<8Ué<8<X#í>ÉG>%¥H?§/Ë>+>É/?ï²8±B9»sk>bñÖ9¯ûÂ9Y
?M®>ô<8ô<8<Ö?"´>Ë ??ò÷º>)Ð>S5?ÚÀ0¹6 9ù6¾ïæ':F¨Ù9×zE?^®>Îþ<8Îþ<8<ó¤Þ>wq>zû??¼>m>h5?ÌÁ¹Âs9à§¾¶Ù9i-9u-0?¤®>	=8	=8<4ë>,v>ÓÉJ?
&?ã>£Ý:?Å8ln9Éâü=0±:§Ëv:¦7?®>H=8H=8<¹6?­´á>?O?û|.?×ä>y2C?09%°9òüÅ>Vº(:ÔÉþ9¾)?û®>=8=8²<TV¨>.¿c>i8=?ë?tÊà>Ù×3?Ø7z¼}9çîY=æ:@eÅ9(F?Y ®>Â)=8Â)=8²<Æä=ËÁ×<94?ÌÁG=µÖ
=wD4?&q¥8Æ 9]>·É;P;D-?¦®>~4=8~4=8²<È\ñ=Åß©=ÌÝ5?#÷=¤Ù<rV)?=QÎ¹=d9Øg¿KG8j)9Z>ä¹®>;?=8;?=8²<È3Q?Û9?U@?JØä>J2¤>e2?ø¸PD9L¾la,:£·þ9¤?-?Ì®>øI=8øI=8²<å¡:?­ï>WG?Vh»>å>B7?x[%¹ìAg9·¾ç6·ßèæ8ª½TÙ®>µT=8µT=8²<ð?0Å>èÙG?íË>°±>>?9¶/®9êõè>Õ 9:9c>MÚ®>q_=8q_=8²<÷©?¶éµ>NH_?ÄÊ>Ör>³DU?°÷÷·¾B9(£½º?D9£9þ¹>Ú®>.j=8.j=8²<üBÿ=¦g=)?tA¯<F:Ò;çiÕ?ÿ¹ô
U9Ô1¿8à¸%°9l¡Â¾
Ü®>ët=8ët=8²<|¼?²>ä­??Ó?ñT½>!>?u¸¡>H9­¾Nñ9ÑÏ[9§ ?²Ý®>¨=8¨=8²<S¾?KgË>D?|Ë>Ûw>¨0?º·­9ÒÏ`¼À¹:&É:Í?î®>e=8e=8²<õÀß>¡º>ïãE?ì>v^>4?£:¸ð#9¶x£½ñ¢7øÊT9ü÷B=é¯>!=8!=8²<*}>;>úÓ,?¬H=-ò={#!?ãw)¹ì¨}9 «¾hÊ:#Þõ9×?;¯>Þ=8Þ=8²<Ô¾=Ò7=gÞ?²©=?H«<µÙ?ìJ¹7e9¿Üæj8Ò{9S>¯>ª=8ª=8²<8<?Õ³ø>,B?wÞ?,H?äG1?xÆä·t²8Ãà:¾8ME8¢89Ü>:	¯>Xµ=8Xµ=8²<e&}>^ö(>Ç??0ªº>L>Ï2?w5ù¸d9é¾m@<+Iû;ÿD?¯>À=8À=8²<áT?m»>;÷K?UñH>	>K½;?¦b·ÇV9½"º9ì9n>¯>ÑÊ=8ÑÊ=8²<µ?/KÖ>ÑÊ>?ôð«>N~>ø-?#9×69dà>Õ9£q=9A-5?"¯>Õ=8Õ=8²<«zü>.§>#à@?>U>X1?Z¢¸æ9c:¾ak:J:¡"?]-¯>Kà=8Kà=8²<êË>hJ>§o7?ýZw>r1>cP2?½¸mÁ9Ù¾¢m89ácU>V.¯>ë=8ë=8²<<·§>­3j>eS7?ÀAÂ>ük>m^-?JÀè¸±8ò·É¿~Þ7ãP9}I=]:¯>Äõ=8Äõ=8²<ØÄ>	J}>%5F?5[?.s
?]F?Íâ<û)<²$K?_Â9^b9>«Z¯>>8>8²<²y?c`®>¼X?¶û¦?àT?&ÏH?¶Ih8zS9GØ=øÁ:r:í M?]¯>>>8>>8²<Õ°?»!Â>4ÂB?üà«>Ún>¯}8?²;q¸óÖl9Þ_¾	h;u:h?^¯>û>8û>8²<Àáì>º>vA?}B²>$}x>æ¥7?5»}¹iæ9h©Ø¾ø9«9 S?qc¯>· >8· >8²<û¢"?7yÆ>©ÆQ?}$º>x>wv9?H6¤·&P-9r½Kv:áJ7:[1,?Óv¯>t+>8t+>8²<O8?U«´>K°W?qpª>q`>gB?sç{¹¡;89/¿.9Ø:9­F?¢¯>16>816>8²<ãÐè>¯>;ùV?Î»Ú>üOa>ox?OÑÏ9ð`¢9Ñ#?Sw9Õ98(m>ì¯>î@>8î@>8²<ÚãÙ>ªtg>ëþp?®H2?'ÑÞ>·ÕL?ðûÑ;¢ÿ~;ÏR?p²:êA:é??² ¯>«K>8«K>8²<JÝ>Éæ>Êp9?lrÞ>·>f3?3j¦¸¾´69i,i¾·¥:¸d:zÉ ?¨¯>gV>8gV>8²<`yô>Èª>Ä8?W­>òQ>U-?÷Ðn·Óá~9Ýï¼¡ÌG9Í]u9JuÐ>\©¯>$a>8$a>8²<±e?Ý<?¼\?vúÐ??ùVE?^óM:ÎãB:¸C?á-:Bnñ9VÂ?aÕ¯>ák>8ák>8²<ð"ð<@¶<¸§(?Ô«; Ì;Db"?T =¹ØÐ9ÈÅ¨¾M0§8Çn]9¾IA>Þ¯>v>8v>8²<Ã!=ÉÆ<r¼,?ÛªT=jÞ)=í? ?Àï1¹¿v;9Qýò¾?ü;+¾;AÈ)?ûâ¯>Z>8Z>8²<>¨°<Xm<ª^-?Ðö; ;²Õ	?=1U¹û!9¤78¿ë84}9"Z>m°>>8>8²<Ó±?¾¸>G?ÜYî>©;>g??ïGÜ8GV39-9>ó©:JXM:iOC?Õ°>Ô>8Ô>8²<Fð>ÿí>Ê[?üì¢>ÂUN>_$J?Êå8±Ì9-«E>À_9¶F9vÓ+?9°>¡>8¡>8²<Ð,?Þ¹>5¹D?òË?%RÅ>&z1?ÙL¸Ë£9t_½x
,:*[
:ÏË?$°>N¬>8N¬>8²<H7?¥?3X6?¼>g>¹ý,?àÝE8È(9KE>;ï÷9\ó½9®'?%°>
·>8
·>8²<V{?ôÈ>!á;?§Îæ>¦>@Ú1?Âg·a8s³½½¨Í:ÈiA:¡C?ô,°>ÇÁ>8ÇÁ>8²<B¤?¼þ>+J?³?Za>³?ÄÆ¸9t¾t:®À9àp1?!5°>Ì>8Ì>8²<Ê*=LÒü<RB,?H<l;OS;?Tr¦¸mí9w¾Vg7W:n9ø<pL°>A×>8A×>8²<
Öî>¿>ID?ê",?ûñ>¦Ö6?º¾Ì8ÂË9O	>âÃ:Ý¼8:¯<Y?LN°>ýá>8ýá>8²<ÚÆë>o>QK?§£>b>)D8?
ëp¹	
×8zg¿Ü²£9b_¾9x!Ü>ÀZ°>ºì>8ºì>8²<:??Î?©V?#¾?Ü·{?®49üÚ¶9Oô|>=:b~:Ls?¢c°>w÷>8w÷>8²<"S1?'ÊÃ>MÛg?ÌV5?5è>nëG?X¸:ê
9éG¾²ø:õ/:8´r?^d°>4?84?8²<.
?C>Þ(b? °¯>ø^>DJ?|²ç¸ú·à8ù¿®¸9¸dÁ9l¹ó>Qe°>ñ?8ñ?8²<<h>hæ>?ÓÉ"?ÆpÕ>z?C?.Ì7+¶8(2>æ:ÌWè9.0?i°>­?8­?8²<K?,?AJÛ>I?áã>)J>RF8?²s(¹
Ï9¾j`Ë::m:Ä6.?P°>j"?8j"?8²<ÄiN==¼V*?û¶ <pêô;ý'?Ït¹dø.9cÑT¿«e 88­?°>'-?8'-?8²<7F@?õç>´3T?£?.e©>L?ÒÇÎ979C2?ÜÃ;¡/Ì:ã=?¬°>ä7?8ä7?8²<SÃ¼<n
<«K+?ÂÁÅ;
ëj;üW?ÝC¹§<9_C¿X½8þÙ9ÌW>]¦°> B?8 B?8²<Í>Ë|>*QP?UI©>oh>KY:?ö7{D9²{ =©èá8·«\9Ñ	>Cª°>]M?8]M?8²<2)?rlÊ>Ò7?a±>g=>-?]ò8Â`9IA>ð!;ä-Õ:+wB?¼®°>X?8X?8²<'k?²¨>Cd?EÂ?R!>á^{?QJ®6b¼J9½\<ÆÅ`:Ý?:	4?¯°>×b?8×b?8²<­§ù>2w>þE?o?·>ùH?ÿg1¹ê8îA¿ýëý8-ºq9u>N²°>m?8m?8²<æÊ?½>·>?-G>pL>¦7?P.8R=89KE>éÇl9kS9§Z?ú·°>Px?8Px?8²<i½3?ÀjÔ>JX?o?7ö?ïxL?=9,±±9½>.h:óG:è=B?²¼°>
?8
?8²<·=¼>x>>B?)ð?Ä½>ÿ3?ëÊ8òW9ø¿>sj9êóo9W4?È°>Ê?8Ê?8²<1á|?	?N?æ¯ð>¸>Gm?b¶_o9Ü"¼7h9Ê_/9õÌ>øÈ°>?8?8²<$q?:»>À?­a?O6´>ö7 ?WKX9Ñ$9s²>YÃ:P:"0j?ÇÍ°>C£?8C£?8²<ûk?1®>H?`@Ö>¯{><?°§·u¢9Æ½ew¬9üx9:«1?Ô°>®?8®?8²<ÎQ>*XC>³!=?²|¤>ròo>Ú}/?&K#¹æ9î¾à	É9öm:oPÂ>Õ°>½¸?8½¸?8²<+ÆØ>¦>ãC?Ñr>Ù9>*q6?ðÆ·.Q9Ì%½W9ì9«>LÙ°>zÃ?8zÃ?8²<á
ß>f>óV?i_.?v¹í>'Ç;?û	8bÎ©9Ó6å=!Å9}­9íb?¹Þ°>7Î?87Î?8²<]4?wÊ>,d?´ ?ßFÌ>SeI?OÂ6?¤9(¦<99yÑî>¶ø°>óØ?8óØ?8²<>¤=HVq='9.?.=ð½=U)?Âa7]9¾ê<¾Ùs;xC;.®?±>°ã?8°ã?8²<LO	?yo©>vO?ÍÿÚ>C÷>u^A? èv8é9ê3K>J·:è8Ë^½Æ±>mî?8mî?8²<	?è¼>«c:?ôè>g×©>i/?ÆÌ¾8¥Ê>9n>!­9t)Î9(×>C.±>*ù?8*ù?8²<[+>±O>k8?dÍ>)>@3?Ý¦Â¸â]9p"C¾+Òd:ä:ãyB?$1±>ç@8ç@8²<òtµ?7A?Üp?t?÷×?´n?Õ!8Ýö9Rc=òé9"=×98 ?ÌW±>£@8£@8²<×7>çM>zÃA?I2
?oÁ>>7?¨½²5 éb9:§I;ód:E:ý
?Z±>`@8`@8²<¿ÒM?Î"â>6i?ÖØü>>ýR?H¤8r9cÙ
>á9-®9ô%?Øl±>$@8$@8²<;Z¢>.3e>V5?¾c>1ÿ&>l.?#[¹¾¢Ü8p~'¿<é°·ÿ399Çt½m±>Ú.@8Ú.@8²<Î!2?ëÕ½>£7p?fðë>>e~`?¬á5¹	y9øº¾%ÿ9;59øR´?L±>9@89@8²<Èö>ØS>¥ã>?¥>¯j>Öi+?{¹ê9
¿7m:1Q:ÔÇ?¶±>SD@8SD@8²<¯#ô>îº >lB?-Ò>é:M>óh.?:I¹á+9Ó¼i¿ú:Øº:ñJá>±>O@8O@8²<ÿ/í>2
>MuN?<¬Ê>`!>{ú??·°¹ý­99®ÝÈ¾d·øb#9¶ÐÒ¼©¢±>ÍY@8ÍY@8²<dÿ?'>_?qøç?K¿?÷UJ?zü<Jö<Ka?â :ê#Ù9J­=?»¨±>d@8d@8²<	K?¨îÈ>ßB?o.>¬þS>LÅ7?è×¸ãîÄ9úT¾¢´9¼»9Ìå»>¿±±>Fo@8Fo@8²<Wë>>h?%I?º?£û??WÉ;t;%mS?øÝ4:Ybú9xì8?Ë±>z@8z@8²<ÆÞ>'ó>aF2?Ô±]>Oj(>d~(?¿¹89í~¾ðÖ¼9=Î 9P?ç±>À@8À@8²<fò=ÃÀ<¡t+?ËP;ÅrJ;?r¹åß`8DR¦¿|é6k¯¢9ÉÀè;ñ±>}@8}@8²<["´>qÓg>ëF?/Ï> >Û,?ÏÐ8Ì9*É->¡s«:ã^:æô*?ó±>9@89@8²<Ä?o²>xz_?mU?L½?áS?+59ê9eý>`Zò9ÚÂ9ÁÓZ?«²>ö¤@8ö¤@8²<m5ì>1>ÓÑB?Þ¡>XîG>I4?.[°8l#9~ð>ÿÄ¥95
:'\>X6²>³¯@8³¯@8²<X©>ô7[>
F?¬S>È1G>>Æ1?Æ1¹xü?9¸Æì¾£y9\#9ÂRÔ>Ò8²>pº@8pº@8²<ºÉ6?µ±Û>¯þT?®ñ?uÌ>æG?]98}$X9Û=;îòÂ:C?lG²>-Å@8-Å@8²<Û¾>õi>ØP?Ó?×ÅÈ>À>?_ç7Ò/9q¨=\k:Æ9:}Ii?ÙM²>éÏ@8éÏ@8²<þÌ7?eR¢>õï?æP?¤í>µ`?b\8dbs9®>Þ~;v5£:ÔT?N²>¦Ú@8¦Ú@8²< +D?Ï¥>ç«?,s}?Y?äz?<-ò8Fä9¶Ë>¢¹¾:û:ø¤?O²>cå@8cå@8²<Ó¯>;X>)P?îû>¯>±©7?©¸Þ938M¿Ü¾á¨:Æ:Á?CP²> ð@8 ð@8²<ç^a?,ä?{H?%¹>¿Ý{>«<?µbl¹öC9Â®¿pº9~E¨9Jð
?_f²>Üú@8Üú@8²<£Æ>r>ÝE?,»>Ip>ìä0?ØH¹)08 ,«¿J×9¡÷9âÞ>úk²>A8A8²<AT?ý÷>/N[?nQ³>Åo>¥??ö9¡à¡9èc>,G:èÝ9Äîe?m²>VA8VA8²<M¸Å>%>¡©6?#²>bHJ>ÿB.?WY¹Ð[9²1¾§¦9ÞX®9;ô>Jr²>A8A8²<RÂ> I>µ8?¦ó?dÁ>,1?Vt®¸Ì¸-9.¾¨JÏ9X~ä9ë>è>õ²>Ð%A8Ð%A8²<Ã5ÿ>â~¢>II? î>´¿¥>B78?J±¸óA9ÇÅj¾x3M:G±@:O?Ë²>0A80A8²<|þ>=§=384?|µ;Uò;Á¹?"É¸V99® ¾*·Þ9½N½±²>I;A8I;A8²<4¾¾>ju>;G?µI>EM>Õ°1?aÐ¹1a9i¾=eþ9c±b9Y¤?N²>FA8FA8²<jÒA?á¦ï>1O?
?ÝUµ>¶0N?ÖOÕ·kðv9#]½*
:c:jh?²>ÃPA8ÃPA8²<jã</R<mý[?|±;íB';:Ó?¸M`¹:Æ9ßIB¿ÚnÒ6F
Ã8
=²>[A8[A8²<rµS?=?þ:?²£¨>6:w>.?äM
¹b=9²¹º¾½¯9îP9ï?¤²><fA8<fA8²<Iü?CH»>[Y??ÑÓÀ>?.>ò7?ñ¸N¥Z9Ùj¾	]}:Ëç=:Å*?Ç´²>ùpA8ùpA8²<±"?±ì>Èt?Ã
ð>[>T?p¹³õy9Î¾¿=¶9Pá9cXÏ>¤¼²>¶{A8¶{A8²<+!?ÑÆÏ>ìG?îÝ®>Âq>²*9?~ôé¸uuX9X¾?69ÇÏ9üõ`>ÿ¼²>sA8sA8²<ô÷>T§>'­=?WÅ>çÐP>>)5?J¸³Ö9£½@q92ôw9fÖ?À²>/A8/A8²<´VÚ>¾G>ÜY?>%¹K>d1B?¬¸½OÀ8,-Ã¾rVa:ú·P:1
?zÀ²>ìA8ìA8²<ãR?Üü>YZ?}>
?ÈÄ¤>øÉV?]y/¹¾I9äÞ¾ÍÎß9^Ó9`?ãÊ²>©¦A8©¦A8²<7vX?vÊ?¹°@?	2
?¹¿>\8?$·aN¼9Â¼ÛÚ9½	9^n?CË²>f±A8f±A8²<ÐH:?¬Ü>þX?¥Î?qÕ´>øUG?Æ*ý8d_9§n|>Æª:5ä9?´Û²>"¼A8"¼A8²<0ß>ò¦>o¡=?­ã÷>þ¥>ý&??mH`9Iù]9áT?ç;GÎY:°k?ç²>ßÆA8ßÆA8²<?"?e÷Ä>JàR?\?ÈÛÁ>SP=?¬,J8ÃR9ßõ=iT:wm:%?©é²>ÑA8ÑA8²<é/?rª>	H?×ä>í¦>Eä@?R¸qs9í>¾;:£3":]öK?³>YÜA8YÜA8²<?Ò®>6\>;;K?ë×>¹Ì>MF7?ùâ¹ò9Â¾ì»:BW:È ,?[³>çA8çA8²<¢?LÀº>c;?dS?àG¿>£o2?ÕVÑ8	39¦`)>:×W:°·?³>ÒñA8ÒñA8²<jà>#>Ù|??°½>b>zt/?I?ó¸rî 8³xA¿E]r:°@
:
d`?0³>üA8üA8²<Â?áº>3X??výÈ>wµ??nLã¸õó9¶ÔZ¾»(:m:v?¬-³>LB8LB8²<òWr=Bà4=¡+?è<ä*ò;&³"?Ü¼¹(Þ$9Áíô¾|OD¹fòÿ8ëYD¿:/³>	B8	B8²<ùÂ= =L,?H×X<È·*<ø"?½5¹%98
Q¿Ã¹Ú·¦û¬9ûØ!½0³>ÅB8ÅB8²<.%?$Ø>PC?âbÁ>¬>qñ9?"\¹ñW9Í¿{Ð7|Àh9ád=>³>'B8'B8²<3÷?	¬>R¶É?£»æ?tmq?î¨t?ÿ29Ø9>P;v¢:ÇZ¤?ÀF³>?2B8?2B8²<>Ø<ÂÌ<ô;6?Ð;á«;?"­á¸r°Ô8ÚÐ¿ôáë¸i"9}Ù¾`G³>ü<B8ü<B8²<õñð<¨<ºî6?éØ;%;Û¼A?M1u¹Êr8Ã¦ÀË«=;ÝÐ5;¶?J³>¹GB8¹GB8²<;Ò^?5nð>@m??Ó©?A¬K?ÍtU?¦ÏÒ8µL9ï>¡ðI;±:ý?8V³>uRB8uRB8²<Ò>¯`C>§9?8Ù¦> l>4?Q×m¹c9ö)Í¾^D9ðÕ9¸#?êZ³>2]B82]B8²<E7>JÖ=íñZ?Pþ1?|=î>C??FÒ=b·<DS[?oÖ;VUp;ýid?­^³>ïgB8ïgB8²<¬?SóØ>j<?£/Æ>U>/?¹K¬*9AbÈ¾ãÔ:4¼:ªÁ,?`³>¬rB8¬rB8²<ÒXÞ>W{>*xb?Òg?=	?f7X?£¢¹8Î°39<>D:Àò:õ?d³>h}B8h}B8²<#±
?QÀ¯>ïJ?-xß>G¢>à0?¶9Í¸°9_È>¾3:íà9µ½K?±i³>%B8%B8²<Càí>»¡>C<?|><>+?Y¸Y¦9Vú¦½éu8M_9à>q³>âB8âB8²<J?\¸´>Á9?@>û`X>ªò2?¿n¹9WÞÏ¾^Ò/:Õ¢:®?v³>B8B8²<?Ñ>ÿ²m?Ë?BMd?øBd?½1Y=g =¥U?>¸<cÔ)<L?nv³>\¨B8\¨B8²<úÐ/=>ý<{1?WH;Ìi;P-?Y:­:ý|?má9ÀÐ¦9Ó>xx³>³B8³B8²<ö?)«>XF?óÛ¤>ÈQg>âr6?^¨Ï·[c|9#¡R½â:$J8:&CI?ÿy³>Õ½B8Õ½B8²<ß>,w>C¶f?·G?Á
ø>]N?C8?9ºê=ü]4:u¬:
2?h}³>ÈB8ÈB8²<ðe?ìá>?¹
?V|>D*?±Ñ¹±69"$ó¾³¿9ÁäÀ9Ojþ>Ô}³>OÓB8OÓB8²<räÝ>ýC>®?F?Õ" >Ád>53?Za8Ô8Í>NoÛ9Yú÷9â>³>ÞB8ÞB8²<ÑH?e¯?vx{?9#?`°>·l?í8Y)T9Ú!>®k4;Íîá:XnL?³>ÈèB8ÈèB8²<Â§ý<;I¾<n *??
=B\Ø<Íö ?$'­¹³wm9ª:¿¬
J:¶%.:­?+ ³>óB8óB8²<½W?§è?°/K?Ìf?y¬>}@?"ú7®v91|n=zú¡9ØC9¼?®³>BþB8BþB8²<Ý)k=§/=ð+?¥7<<Ô?¯ÃØ¸ùî=9ö¾?88µNd9pÎ=r¹³>ÿC8ÿC8²<¥?
>'?±r/?dðµ>âÝv?&PG9Ê9M¶>9:ñ6:
m`?¹Ä³>»C8»C8²<¯2@?øú>GÉD?«>ë«m>ÃÆ8?±	9ï9%>L9]N9³¶>Ê³>xC8xC8²<øíK?6Ì>¥?tNÿ>gÏv>h?ýÆÝ8gè9ë4>ÐZ|9bþ39du3?Cà³>5)C85)C8²<l?9½>ÿN?Á±>ªl>¹^@?ÙÇ¸Fz9"+¾®Ü9ö9
å>îü³>ò3C8ò3C8²<Fý?üÃ²>³=?k>ë+>Z/?ÈµÍ¸
Þ9a-¾n::?ÿ³>®>C8®>C8²<¨D
?we¬>FRM?ïY>Â|6>w®@?¸¹ø9k@ó½YÍC9´6D9vÿ>´>kIC8kIC8²<êæ>S >õ²7?>VD>X,?_Â¸ÄF%9Í¾à°9JÀ97?LA´>(TC8(TC8²<ò
?	¡>¿a?4'?â²>}®o?Éw9«#9j+å>±c(:
õ9ë/?NF´>å^C8å^C8²<ã÷f?	ê ?¹7?z¥>%0e>UZ8?¶¬8R9ñ>èÆ9¾h­9å9?G´>¢iC8¢iC8²<?ðK4?Ô:? |ó>A®°>Ïe0?¬÷7`?9øè¥=sA9³ì9ÐKQ>&M´>^tC8^tC8²<±D?D?a:?±S±>¹z>5?.7a·$8§gÌ½ð÷¼:½á:-+?ÃW´>C8C8²<Ù)?d°>ßv?*'Ý>}>²_?Qã6J{9rg<6#T::J?¹z´>ØC8ØC8²<¨ð? í>¿ä¡?Ö[?fçô>	?
¶9YLï9eÂÂ>pá9Ñ9ÅÃ	?±}´>C8C8²<t+?ßÒ>iqP?ä9Ê>ph>o~C?`Ê)¸döK9Õ½»<¸&8m?¤¾~´>RC8RC8²<î?
 >8¡M?mØ>Ö>ø>?´t9|\9C~>«~;×ð:Û&?¿´>ªC8ªC8²<-ã1?^»î>$Á>?á;¾>¼8>4?¾c½·´üT9£c½&ï79¶>9	¯>n´>Ë´C8Ë´C8²<Î<\<#2?D< <Ð;Û­q?#´ç¸	jD9aÿ¾g¸×ÅS9(¾a´>¿C8¿C8²<¼?úQ?«Ie?$m?¸?6"g?û9Z9b>Çþ9	´9
5?5´>EÊC8EÊC8²<A­>¶k>+<?·V>M\>c/2?(«7}9Úõ=R:ïN:þ(?·´>ÕC8ÕC8²<Ï¢?A>Ú®q?H?Ðy>}ËS?yÆæ·Üª¥9ðM2½ª¿:æ]:cW9?ï´>¾ßC8¾ßC8²<ÞÁ>nÜ=Wá?1Q>
æ?>ûT?PMÍ¶%ú9)¼_i:q:°÷>ý´>{êC8{êC8²<$æ?rñ¯>ÔR?´?ãXÌ> C?âë19øx;9'õò>t¶.:·ô+:V
?ç¬´>8õC88õC8²<\[>½½=.?/>æ>Ý ?A!=ÓûF=¸C?±¦Û;M£;æ+?;¯´>õÿC8õÿC8²<Íñ>tÀ¤>òÜ;?¶ôÜ>r>\Ç4?Ñ´8h399Ö>,8Âº9eÏ==³´>±
D8±
D8²<ú?×x±>úm`?2µ?	Ç»>aQ?8dpp95µ¦=/C97Ã9/)É>Ö´>nD8nD8²<]	?*¹>£H?zCâ>B>F_8?nÝN¹wÈT9Báø¾Àº(:Á:Ð¯"?<Ø´>+ D8+ D8²<ÿêe?Áé>l|?ó?1î?ûYi?ª_8M@Þ9Ã}=küó;Å;÷f?Äá´>è*D8è*D8²< ??xL>°?ë?D
#?¨y?*®8.×9Ô´Ï=ð+H;^lÆ:¹ ?öá´>¤5D8¤5D8²<¨I?<H>!ª?¯Jy?úq?ÿôV?éðt9ëº9Õ»§>gc;<;×X?"ä´>a@D8a@D8²<@IÖ>úR>Z?Q?«?Ît?w#59|9
>* 
;=¢:0)Z?[ò´>KD8KD8²<Å@g?4$>ÐxÆ?ã??>Oþ?I8ÝX 9!s=¡M:fÕ9x®v?}ò´>ÛUD8ÛUD8²<ïÇg?ÔS¦>ï^²?f$??>*«?¤y>9åu9®¶>ch:¹Ú9Sä?°µ>`D8`D8²<µBN>ÎWö=§XV?³Ò>½w>ô.Y?È÷ì:%|:§\??<<¯Ö¿;d5{?/µ>TkD8TkD8²< ®?*kÚ>û9?Ä>Hã>m.?±|6U?9A©Û;eÇ¸¾9²ë½¬Aµ>vD8vD8²<Ê£;?qÁç>æDO?gòK?ä	?Ãe>?+µ*9.¾9aå>õ9cÚ9fô>KIµ>ÎD8ÎD8²<\>gh>D2?>¾M>²>Aw,?=8=<2¹<>J?fñ;n&­;Æs2?_Kµ>D8D8²<?Ê2þ>³?¡?ã§>@Bj?×P9îF9|Fª>&Ý :Öòí9C-?1Lµ>GD8GD8²<>ÿ->¦F?/ã>
I>ë/?7t39Â0B9®ì>Zú9öÄ:*Mê>Lµ>¡D8¡D8²<Õð$?=âÙ>ËA?ëd>Äã>@ê@?GCÎ8¤E9:±/>·89±9»¿Õ>FOµ>Á«D8Á«D8²<aR?8I¢>âM?¨>jN>g7?à^ÍµË[93o»Ãóå9:u­9[°)?Rµ>~¶D8~¶D8²<ÁÍ>uã<>³Ô>?74Í>>,|9?3­V8öv9âÞ=!l::óÞ9f3?_µ>;ÁD8;ÁD8²<FT	?µ®>°sI?Â×±>V±l>Y@?Q;è¸¾ð9N¾Ã9Gn«9÷?;cµ>÷ËD8÷ËD8²<¥ð?WVµ>ËI?J~Î>Ê>Þ8A?9EÞ9T®Õ91%?Ü9àÊ¦9©ñâ>Ô{µ>´ÖD8´ÖD8²<JM¢?æ?¯?	ØG?Q¹>R?ÉR9'ñ9kõÙ>NÑ9yÞ9,ôð>ìµ>qáD8qáD8²<	Æ>Yn>Di??³y>c6>À/?J8d%Æ8^úJ>Køµ:j:52?wµ>.ìD8.ìD8²<XMº>L`o>{=G?7§~>½:> -/?SÛ¸
[¯9P ¾Ò+r9ö¼Q9Ë?Xµ>êöD8êöD8²<G?:µ¡>íT?ÿÂ>ù3>wéM?¯í+8Ë
µ9çs=T*ð9Xd¤9Ëÿ:?gµ>§E8§E8²<´?Dn >fas?,L?Jàä>ûÔd?ª²7Äyc9êI=N¦«:áÄ7:óo?²µ>dE8dE8²<qKä>ÞÁ> C?ÙÏ>g>2?ptl6\Óì8e<¿E¹90³®9¿?F¼µ>!E8!E8²<yå?²;Ê>5$I?SN?|Ñ?ôâ<?Z¨8Ïâ9§F¾=ýM;:õÒ91Æc?Ìµ>Þ!E8Þ!E8²<Ð?Xª>3-A?!`?ô@Æ>Î.?Âß:r|:~4?Í 9L¦9ÚG?¬Ñµ>,E8,E8²<³¶$?öº>Zb?óy?+¤>ÖK?ýâ9Þó9ï>Ë°9Þ=U9EþS?VÒµ>W7E8W7E8²<âÕ>>Õk??&Ìb>oÜ'>ëð,?6¤7Ï8!äz>fF9U¥9>÷×µ>BE8BE8²<¡È?VgÊ>Q7?ïÈ>à¹g>4P.?ïO89í¨=+9wzã9|/£>yÙµ>ÑLE8ÑLE8²<rºø>;>\cS?éÝ>ö>·ÅX?éAï·;Y9N¼½³®9vÚN9ºq%?	ßµ>WE8WE8²<±>X?x?sHB?Ø­ã>üú£>Ó¸1?oæe9`°9·×¦>Åã9
§9÷.?nàµ>JbE8JbE8²<´ú²<<¥)? S;¢);A¯?¿©Y¹Ç²09¾¬¿=¸]9«ð&¾(êµ>mE8mE8²<ÍAE?7uú>7I?0
?±>#K?íy8ªP9[k>¦@®9ï9¡¥º>	¶>ÄwE8ÄwE8²<Oêg?²?/c\?c?¥>,U?î8ùøj9v=­]9Ì9Èî½>-¶>E8E8²< 2??
ë>B?g
?Ã}¹>ÿ??fÍµ¸)F9	Þj¾c®9êÛ9ì[Ë>ø&¶>=E8=E8²<bJÃ>ð>ÝÞA?fB¹>.¯>¸2?7C
7M79ÎÁ<D8:M­9Ï³Z?ß)¶>úE8úE8²<û©?ZÂ>àcM?Õ#Ð>>ý"L?Wf¤¸&¢9ÜÖ¾g¾Þ9VtÖ9ò?i5¶>·¢E8·¢E8²<èÝ?(GÊ>Vg<?@`¢>dGk>0­0?N"g¹â¹ë8Q{¿ÔÜ%:õ<*:kù>Ó7¶>t­E8t­E8²<·Tú>z¦>h@?ÃÖ>ð>=\:?éÉ¦8vÌZ9£%C>æé8ð9&yù=þ;¶>0¸E80¸E8²<Û'?3&Ú>úúD?É>7R>Ó+<?×ë8Ï[9lI%>Ëür9Î:VX>Î?¶>íÂE8íÂE8²<`àF?ßêð>¹SS? æ>Ì'>¯H?kd.8îÓ8W¤>Q99Óè·>OB¶>ªÍE8ªÍE8²<Í+?9×>ºK?Óñú>æ²>D3?Öö¸
<9ìy´½IÚ9?{Á9z¨¿>ÄL¶>gØE8gØE8²<ñwö>;Ü>M?´ô?Å¯>á/@?¨c¸ õ8_Öm¾ÅN9Ä99°é>a]¶>$ãE8$ãE8²<Î'9?Jñ>åD?M½Þ>>l;?ò*¸D¹9Ì½¡?
:¾é
:ë&?b¶>àíE8àíE8²<.>?»:>hH?uñ>gçª>Ú×4?0h=ÀP+=¦NS?Æ
=ÂÒ¬<M?Õ~¶>øE8øE8²<âJ>Y½>-B? Ä?ýáà>/?Ä?È<êÛ|<¼J?{[;îgL;	TF?Ð¶>ZF8ZF8²<qõ\?¸ù>E¤b?³E_?zò>¹¡k?Ý¡¸$·S9ØÖ¨½	ïÞ8s?Z9¿>G¶>F8F8²<zd>Í>»:?Y>æ:P>A<0?+ô·ªâ9Gt½p¹£o9¨X¾¶>ÓF8ÓF8²<ÚÐ>u>":?¡>±B>µ/?uWß¸R/9Ð£¾·s9Jq9+ ?Í¶>#F8#F8²<§ÛÍ>>b??Í>ÂH>r`*?.
Æ·zÊ\9e¢e½.=8Ìfp9îÜÉ=Ã¶>M.F8M.F8²<Þ?Î³>G¸U?çvö>âÐ¤>i??_¥¬8îª9nå>~!Ü9ÖÏ9?Å¶>
9F8
9F8²<(ûÈ>à¤>ùG?ÂÌä>pR¡>55?-¸ ¸	e|9æ£½CU°:Û.i:VA?á¶>ÇCF8ÇCF8²<µ>'§e>*ÆI?¢.>èÆO>zW5?äS¸§H9|­½<s¯9*ª¾9dë>ã¶>NF8NF8²<ªXi=k)=P0?íêG<j'<æÙ?·í¹-ý8¯ª¿`8¸6H9?Íê½í¶>@YF8@YF8²<?1³>KA?>Ô>Y>Ê+?¨¤¸e×á8¥º¾
U9újø90*£>ù¶>ýcF8ýcF8²<iº0>¯Ïó=19?>ç?ÍÜ>m'?±Ä=%®<rQ?
&<®ó><é??E·>ºnF8ºnF8²<Æê>ëN>î,B?ÍÂ>/j>ß1?¨åÏ·&N9Ç&½¾¼É9êj&:*>·>vyF8vyF8²<4fc>Òµ>	fF?ñ/?=>?7C7?-D=½ôñ<;þO?qý9¡9;ú_?;·>3F83F8²<9Â«>½ND>ü_?èoö>­Ä­>c5?1G¸b`[9à·½úÄÓ:8Ç¦:¹"?â$·>ðF8ðF8²<fú>}a.>ØÕT?7j>G£>Í>?+k¸Ð^Á8ðª¾ò
¸hE9p´½c-·>­F8­F8²<ÎÞM?Y?LËC?¶^¤>ïý`>ñ;?J«8¸
Ò8§«¾'ò9\£9? D?U1·>j¤F8j¤F8²<Ï]?¹N¿>-Õ;?O?n?M0?Ra¸¶7®9Î¥½z Ù9¼#:£ó©>4=·>&¯F8&¯F8²<ÝW?¹¢,?k7G?uíE?IFå>Áÿ\?®ÝÚ8¢W¯9´Å>8_c:L½E:~.?kA·>ã¹F8ã¹F8²<ÿîâ>Æ>D?LÓ±>Øèn>Ñ>?Ëg¥¸Äë9N9¤¾^¶9]¾ 9½ü÷>:F·> ÄF8 ÄF8²<Ç0?ªç>>C?N ?¿Ú>$Á;?;øD9ôs®9a>[ #9®Bv9ª>ñK·>]ÏF8]ÏF8²<Ù>NÐ>>?Sy¦>h=m>\£3?Á£¸g£9Ä=¾{:í8:êÎ-?VM·>ÚF8ÚF8²<U°?¬È>ÞA?«)$?üã>ßU8?Ø¤·Àü9N$½	ê@:¯òç9(ëT?òQ·>ÖäF8ÖäF8²<$?ÚA¬>,,D?cYö>¿£>v@?H÷P8¨
9ú<>dój:	ÚÜ9ä+?JU·>ïF8ïF8²<q ?¸tÏ>üE?dýý>ë¶>ã2?Ï´8v¸9ñ>ü~ü9gü:·mï>[·>PúF8PúF8²<ü>ü8§>¬ô@?&f>ÏÏ(>y.?%¹üòc9*æ¹¾ìi$:¤z:^V?k·>
G8
G8²<Ur?©>èG?·{À>Ý°>Fù=?áx¹J/E9çÜ¼¾Ë+:°Å9`ô??in·>ÉG8ÉG8²<_äC?¨aô>4M?(ñ?Ë>h¸6?àô57[ÐS9êÛ<Þ¹L9è79}?c·>G8G8²<ô¿</<èÍ,?Cè;Ì%;JW?A¹ü8@»¿raM¹Ïi9ßà¾R·>C%G8C%G8²<tª>#ÙO>×õ@?Výw?µ(?¢Y<?²9ª898`> TÆ9Ñ:âF´>Ú£·>0G80G8²<Å|+=Hþ<¥,?k¥;`;µ??A¹u79D¿=f9ÐÅ9ònÇ>Ä°·>½:G8½:G8²<Ñ6?|î>¶C?Ô¾>f>
¾5?ê@M¸Y 9½Ö¼½¬Ó§9A¯9&õ>Å·>yEG8yEG8²<?HÁ>,F?QÚ>;>´þ3?NÏ8dÿ79+>£29ÇüÓ9Ý¶>íà·>6PG86PG8²<w²ü>æX >K¸I?éú>y¬>`9?®qÃ8»Q9	1>æ
o9¤á9µ§×>â·>óZG8óZG8²<¯7??Ã>hÅ<?,î>&1O>a]/?±f¸ààQ8Ù±¿£r9~i9'#?ë·>°eG8°eG8²<iã==jã7?lÂ<<!*?p8= 9ÿ=U9­¹9@Í>ø·>lpG8lpG8²<VÈ?k7?P?åw?×ß¢>9ZS?²
¹rÞó8¾¿ÿ,:Å9ÄË`?¸>){G8){G8²<¬S8>¼¿ç=K?ØmE?´?[ÕB?Â>²=FPO=ã\?±;¸ \;âM?	¸>æG8æG8²<¢Ã«>Wd>©]@?wÛ>¶>Õ´??Îç±8ìx9">h8:J¾9<¿H?\	¸>£G8£G8²<8*k>Ëú>|O?^ªI?¦ß?ã«4?l·´E9:Ç¼Ne:ÑÍ:¶ÖF?(¸>`G8`G8²<´Ç«>a}j>°;?ëP>¢w>}2?
0æ·ès9Üa½ýÐ:5¤:ÎE"?.¸>¦G8¦G8²<.ÿ>ìÎ¨>ñ}A?·>Af>Û2?	²¸-=`9ÌRK¾g9Tµ9È?_#¸>Ù°G8Ù°G8²<ÿt?ä³>ç<?
H>÷äF>ñh/?Â³è¸ô8¢aÍ¿>bQ:<Ú?:N²?B¸>»G8»G8²<-)>Wô=ú?1?Â>ån>%?é|:ãÓY:?iÌ;Ê;ªi)?E¸>SÆG8SÆG8²<¬È>ö>C?úf>eLN>q¬5?Âhë¸'9ôX¾»*¤:Ûá7:kd?Q¸>ÑG8ÑG8²<.â`?c9¾>kR?¦
º?áW)?"?½9
mz9Ñõ?©:óá:6]~?s¸>ÌÛG8ÌÛG8²<òµ>¥{>·{9?Uî>×ÕZ>6ç2?_o¹­q8Nºý¿Tf:::?<t¸>æG8æG8²<«µï>Ö>½qJ?ó?Í>&Å5?8;¹'ÐO9x¡æ¾ÄV¶¸1c¿9åó½9¸>FñG8FñG8²<x>üÉ&>Çg>?G>¤hP>eæ-?uH¹"9Õ«`¿i×Ã:ts:oDN?t¸>üG8üG8²<æÄA?ßì>WR?ø!+?ø$ã>mß@?ÁQ9Ë9Âª>E¢397è9¢i?«¸>¿H8¿H8²<Ê?¤ ?CvR?e&C?¨së>V.T?Ø×G8OÝK9Dóú= T:6\:
c?Î¸>|H8|H8²<»îi?~¿É>mk?Ãeu?]w÷>#Ü}?°I@µ8ýw9×ÆºR¸9Ç9xeì>Ä¸>9H89H8²<¸¼?ÚO?roh?ôÜ(?H¥>Æ?æ÷ß8£Ä´9ò>h9*¼{9°8?¸>ö&H8ö&H8²<æ«?-·>ûL?j×Ê>Æõ>3?ð^Ï¸¥i9Ð5c¾mp:¯}:A?¡¸>²1H8²1H8²<fï>K>»5I?
+
?×¿><`8?¦)8Jx9x ®=k¯:£:ía	?J«¸>o<H8o<H8²<¹?CÆ¦>Ò$V?Å?!«>¦®G?é|.8Úm}9
B°=ÐÞ1:þ°â9óÝH?í¬¸>,GH8,GH8²<	?ÆÙ·>ÆÙ>?=(>éL>ÑX5?d¹§8G¿Ã¼91+Ò9ô¼å>°Ö¸>éQH8éQH8²<é,%?f<Ó>¸-H?Àß>>ÄT6?yÉ8=Þ9|>*T9{Ë9µ@¼>ÒÞ¸>¦\H8¦\H8²<Y?í>T?*@¢>¯V>lyA??Q$¸è%9Üí½X®T:]ò9Æ¥`?'ß¸>bgH8bgH8²<=!3?*në>ÏÇB?qØ>¿>W1?lÇ¸nv9m%£¾Ëê¼:Æ¢:¸º*?ß¸>rH8rH8²<Dù>1)¥>Í.A?zMv>·2>Xh0?ñ<U¸!­"9±È'¾(Aí9M¥Ð9
?ñé¸>Ü|H8Ü|H8²<nÑ8?*ëÀ>0@u?lÌ?¼Ê>n'=?r_A¸Èì9=£¯½ý 9æ·9ïß>í¸>H8H8²<]Ð,?-å>ª@?}µ>Sß>¸1?ô¨¸ðZr9§þ1¾bh?:OÔÝ9kä\?[ó¸>UH8UH8²<±¢?yI>|@a?qæ3?á>N®L?¸A¶h)Ù9.#d»Ô´»:ðÛX:à]? þ¸>H8H8²<Ä@Â>½¢>KA?±ìt>·/2>úð/?«N ¸\ 9r½  6::u4?4¹>Ï§H8Ï§H8²<Yú>Ý©>¦<?ðu>|í.>¶¦3?M'¹i9PS·¾ç%N9<8Ù9§ór>C¹>²H8²H8²<*?m¦>mZ?ý(?éfä>!Z<?x9lÀ9¬À®>F	¨:+ñ:×ì?¹>I½H8I½H8²<%I?¡Å>64?OãC?|¢¯> Â?[£5969ôªþ>dÏ:ª»c:_i?¹>ÈH8ÈH8²<_î>p58>Cè<?>ì_f>w©/?=ïå·fUf9u½'
:>:Ìæ?¹>ÂÒH8ÂÒH8²<ù¯B?d´>÷$?e$?*|>r?iÇ×7MÛ9)Ç¬="¿9wT9?â¹>ÝH8ÝH8²<oC?u¶>G!?»F?ê2¶>cÄX?³·°¸¨E9ï´¾zû9\Õ9Gu?%
¹><èH8<èH8²<ì¢À=#~=¦*?AG^=:=Äè?{´!:¼S":Ùÿ>ç9ÈL9`Ýû>Ö ¹>øòH8øòH8²<¿J{?WÍÛ>V?'6)?°m>Ïî?ò9p
9f>á\F:bý":Ç?*¹>µýH8µýH8*<=óÑP=w*?7í;vÏ;3??³)¹B*9À¿¤Ù8ù¡9Kþ+>¥-¹>rI8rI8*<´¾8?Dæ>ØcM?ûlý>\3£>¶ÃF?ø¿7¹39]=¤a:±&¿9aE?È:¹>/I8/I8*<Ý>CÓU>\9?²'>O2ü=y*?´ÚÄ¸98Aí¿;¾8zCJ9î5>íE¹>ìI8ìI8*<[=$k?=rÁ*?ìù<£Á<QK%?Ç¹¬m9B¿s²9»óÍ9þÐÝ>OK¹>¨(I8¨(I8*<Ù?}t°>wî:?½ã>Ñ-¦>j/?¼¶8âùÖ8$Ù> >S:*Ò8:wL?L¹>e3I8e3I8*<ôÅõ>Ä9>ØP?x5Ê>x>oz@?Ã¸>q9/!¾|s:¢ûF:cj<?NT¹>">I8">I8*<µ]>=?\iò=c]t=*ô}?_4>ç=¤?8£ö<Fð~<ªw?0V¹>ßHI8ßHI8*<Cê]?ð?õC?ÇR?b?M.I?¼å¶)áC9á¯­»3í9e9>è?ØY¹>SI8SI8*<>ÚÏ>,Ê>âR:?Y¢¼>ôø>ñ1?rÄ¸$}ê8üÕ¾aN^:MJ:rÕ?[¹>X^I8X^I8*<Ü>4,ç=@/?ýØ´>¸>9*?(:"¹{9Ès¥¾uÑx9Øk9e4á>g¹>iI8iI8*<?Ñæ÷>nj?Å?l	?!?¶>9¥eÁ9{>ïG:}ß5:¾;A?Áh¹>ÒsI8ÒsI8*<±!=?~tý>Û??ù?ÚË>H0?!<Ä¸fV92Oj¾_dð9mÃ9&È?×o¹>~I8~I8*<ÜSö> >ôD?PÝé>I¬>~þ-?ÙC¹^g9çG ¾»û:´¾:üÕ(?ýr¹>KI8KI8*<)í'?ÝÖ>H?àÿ?oA¼>vÑC?×X÷8,Eu9w>C:&T:¦\%?M¹>I8I8*<@s?zzÙ>ü6?Âc>ñÃQ>´,?¿4¹Ø 9IN¿¸²G9ç09~?ç¹>ÅI8ÅI8*<²u?x¹?-k?£iE?Ãê>EW?'F9­9%å>%;|9;ÜUA?¦¹>©I8©I8*<+?££>"P?.Â£>­h>¿4?Ã¸¶«69ë@7¾×S9V¥/9±`?{¹>>´I8>´I8*<Îô?ÙøÂ>ì³;?53Ï>xå>©Â/?rsÄ6aDº8ÿ=½XF9ì9Z¯>§¹>û¾I8û¾I8*<ÕoS?ò×>¯§z??ïÞ>éûh?®ü$¸´9`ò½;áI·:ö4?·¹>¸ÉI8¸ÉI8*<b·Ã>"è>E;?u×>>öÙ1?´ö·9%Äæ½øÂ8^_¹9>Ç¹>uÔI8uÔI8*<[(?NÙ×>SG?¯¹>#{>G=?ãB¸$3a9­ð¾Kt	:ãÿ9	?þÖ¹>2ßI82ßI8*<T?)ë>íf?Ûâ?^þ>yc?àV¸&(U99W!¾ :<É
:L?ÔÙ¹>îéI8îéI8*<¼Ý@?
n?F¼>?c©û>a®>È¹8?'³Ý8D_9ÅÔ>5Å9øbé9£Ø>pÞ¹>«ôI8«ôI8*<vâ>[ >¥B:?á>¥I>¢D(?äýè¸O£s9LÐt¾w¥;uâ:4(!?8å¹>hÿI8hÿI8*<Ã?¾xø>?(óW?$Î>âË?±­9¸F#9N?^S.:£ØÃ9Þc?ö¹>%
J8%
J8*<.ü>«®>©¶8?±¤>
[truncated: 695,605 more chars]
