# Supplementary material for: LKB1‐SIK2 loss drives uveal melanoma proliferation and hypersensitivity to SLC8A1 and ROS inhibition
Source: EMBO Mol Med. 2023 Nov 15;15(12):e17719. doi: 10.15252/emmm.202317719 (PMC10701601; doi:10.15252/emmm.202317719)
Supplement: Supplementary file 11 — Source Data for Figure 6 [file EMMM-15-e17719-s009.zip › Figure 6/6C/FCS files/LKB1_KO2_KB.mqd]

MQD3.1    2265344 2267990 118784 2265088 2268364 2409257 0 0                                                                                                                                                                                                                                                                                                                                                                                                                                                                                                                                                                                                                                                                                                                                                                                                                                                                                                                                                                                                                                                                                                                                                                                                                                                                                                                                                                                                                                                                                                                                                                                                                                                                                                                                                                                                                                                                                                                                                                                                                                                                                                                                                                                                                                                                                                                                                                                                                                                                                                                                                                                                                                                                                                                                                                                                                                                                                                                                                                                                                                                                                                                                                                                                                                                                                                                                                                                                                                                                                                                                                                                                                                                                                                                                                                                                                                                                                                                                                                                                                                                                                                                                                                                                                                                                                                                                                                                                                                                                    /$EXP/thomas s/$SYS/MACSQuantify,2.11.1817.19623/$CYT/MACSQuant Analyzer 10,2.11.1817.19623/$CYTSN/21337/$DATE/2022-Sep-19/$BTIM/16:22:10/$ETIM/16:22:10/$PROJ/AnnexinV/$TIMESTEP/1/$PLATENAME/Single tube rack/$WELLID/A1/$TR/FSC,15.9187/$FIL/2-2 kb.0022.mqd/$PAR/16/$TOT/0/$ABRT/0/$LOST/0/$MODE/L/$DATATYPE/F/$BYTEORD/1,2,3,4/$P1N/HDR-T/$P1B/32/$P1E/0.0,0.0/$P1D/Linear,0,160/$P1R/160/$P1G/1/$P1S/HDR-T/$P2N/HDR-CE/$P2B/32/$P2E/0.0,0.0/$P2D/Linear,0,1000/$P2R/1000/$P2G/1/$P2S/HDR-CE/$P3N/HDR-SE/$P3B/32/$P3E/0.0,0.0/$P3D/Linear,0,1000/$P3R/1000/$P3G/1/$P3S/HDR-SE/$P4N/HDR-V/$P4B/32/$P4E/0.0,0.0/$P4D/Linear,0,40/$P4R/40/$P4G/1/$P4S/HDR-V/$P5N/FSC-A/$P5B/32/$P5E/0.0,0.0/$P5D/Linear,0,1000/$P5R/1000/$P5G/1/$P5S/FSC-A/$P5F/488//10 nm/$P5L/488nm/$P5O/30mW/$P5V/424/$P5T/-110/$P6N/FSC-H/$P6B/32/$P6E/0.0,0.0/$P6D/Linear,0,1000/$P6R/1000/$P6G/1/$P6S/FSC-H/$P6F/488//10 nm/$P6L/488nm/$P6O/30mW/$P6V/424/$P6T/-110/$P7N/FSC-W/$P7B/32/$P7E/0.0,0.0/$P7D/Linear,0,1000/$P7R/1000/$P7G/1/$P7S/FSC-W/$P7F/488//10 nm/$P7L/488nm/$P7O/30mW/$P7V/424/$P7T/-110/$P8N/SSC-A/$P8B/32/$P8E/0.0,0.0/$P8D/Linear,0,1000/$P8R/1000/$P8G/1/$P8S/SSC-A/$P8F/488//10 nm/$P8L/488nm/$P8O/30mW/$P8V/470/$P8T/-110/$P9N/SSC-H/$P9B/32/$P9E/0.0,0.0/$P9D/Linear,0,1000/$P9R/1000/$P9G/1/$P9S/SSC-H/$P9F/488//10 nm/$P9L/488nm/$P9O/30mW/$P9V/470/$P9T/-110/$P10N/SSC-W/$P10B/32/$P10E/0.0,0.0/$P10D/Linear,0,1000/$P10R/1000/$P10G/1/$P10S/SSC-W/$P10F/488//10 nm/$P10L/488nm/$P10O/30mW/$P10V/470/$P10T/-110/$P11N/V1-A/$P11B/32/$P11E/0.0,0.0/$P11D/Hyperlogarithmic,-1.0,1000/$P11R/1000/$P11G/1/$P11S/VioBlue-A/$P11F/450//50 nm/$P11L/405nm/$P11O/40mW/$P11V/340/$P11T/-110/$P12N/V1-H/$P12B/32/$P12E/0.0,0.0/$P12D/Hyperlogarithmic,-1.0,1000/$P12R/1000/$P12G/1/$P12S/VioBlue-H/$P12F/450//50 nm/$P12L/405nm/$P12O/40mW/$P12V/340/$P12T/-110/$P13N/V1-W/$P13B/32/$P13E/0.0,0.0/$P13D/Hyperlogarithmic,-1.0,1000/$P13R/1000/$P13G/1/$P13S/VioBlue-W/$P13F/450//50 nm/$P13L/405nm/$P13O/40mW/$P13V/340/$P13T/-110/$P14N/B1-A/$P14B/32/$P14E/0.0,0.0/$P14D/Hyperlogarithmic,-1.0,1000/$P14R/1000/$P14G/1/$P14S/FITC-A/$P14F/525//50 nm/$P14L/488nm/$P14O/30mW/$P14V/375/$P14T/-20/$P15N/B1-H/$P15B/32/$P15E/0.0,0.0/$P15D/Hyperlogarithmic,-1.0,1000/$P15R/1000/$P15G/1/$P15S/FITC-H/$P15F/525//50 nm/$P15L/488nm/$P15O/30mW/$P15V/375/$P15T/-20/$P16N/B1-W/$P16B/32/$P16E/0.0,0.0/$P16D/Hyperlogarithmic,-1.0,1000/$P16R/1000/$P16G/1/$P16S/FITC-W/$P16F/525//50 nm/$P16L/488nm/$P16O/30mW/$P16V/375/$P16T/-20/$NEXTDATA/0/$BEGINANALYSIS/0/$ENDANALYSIS/0/$BEGINSTEXT/7268/$ENDSTEXT/118664/$BEGINDATA/4096/$ENDDATA/4096/                                                                                                                                                                                                                                                                                                                                                                                              /@MB_P1_BASE/HDR-T
HDR-T
0
4/@MB_P2_BASE/HDR-CE
HDR-CE
0
4/@MB_P3_BASE/HDR-SE
HDR-SE
0
4/@MB_P4_BASE/HDR-V
HDR-V
0
4/@MB_P5_BASE/FSC-A
FSC-A
5
4/@MB_P6_BASE/FSC-H
FSC-H
5
4/@MB_P7_BASE/FSC-W
FSC-W
5
4/@MB_P8_BASE/SSC-A
SSC-A
2
4/@MB_P9_BASE/SSC-H
SSC-H
2
4/@MB_P10_BASE/SSC-W
SSC-W
2
4/@MB_P11_BASE/V1-A
FL1-A
4
4/@MB_P12_BASE/V1-H
FL1-H
4
4/@MB_P13_BASE/V1-W
FL1-W
4
4/@MB_P14_BASE/B1-A
FL2-A
9
4/@MB_P15_BASE/B1-H
FL2-H
9
4/@MB_P16_BASE/B1-W
FL2-W
9
4/@MB_INSSET/PEJhc2ljRW50cnk+CiA8bmFtZT5Tb2Z0d2FyZTwvbmFtZT4KIDxmbGFncz4xMzEwNzQ8L2ZsYWdzPgogPEJhc2ljRW50cnk+CiAgPG5hbWU+RGV2aWNlPC9uYW1lPgogIDxmbGFncz4xMzEyMDI8L2ZsYWdzPgogIDxCYXNpY0VudHJ5PgogICA8bmFtZT5EZXRlY3RvcjwvbmFtZT4KICAgPGZsYWdzPjEzMTk3MDwvZmxhZ3M+CiAgIDx2YWx1ZSB0eXBlPSIzIj5GTDg8L3ZhbHVlPgogICA8QmFzaWNFbnRyeT4KICAgIDxuYW1lPlBtdHM8L25hbWU+CiAgICA8ZmxhZ3M+MTMxMjAyPC9mbGFncz4KICAgIDxCYXNpY0VudHJ5PgogICAgIDxuYW1lPjU8L25hbWU+CiAgICAgPGZsYWdzPjEzMTIwMjwvZmxhZ3M+CiAgICAgPEJhc2ljRW50cnk+CiAgICAgIDxuYW1lPkdhaW48L25hbWU+CiAgICAgIDxmbGFncz4xMzE3MTQ8L2ZsYWdzPgogICAgICA8dmFsdWUgdHlwZT0iMiI+NDI0PC92YWx1ZT4KICAgICA8L0Jhc2ljRW50cnk+CiAgICA8L0Jhc2ljRW50cnk+CiAgICA8QmFzaWNFbnRyeT4KICAgICA8bmFtZT4yPC9uYW1lPgogICAgIDxmbGFncz4xMzEyMDI8L2ZsYWdzPgogICAgIDxCYXNpY0VudHJ5PgogICAgICA8bmFtZT5HYWluPC9uYW1lPgogICAgICA8ZmxhZ3M+MTMxNzE0PC9mbGFncz4KICAgICAgPHZhbHVlIHR5cGU9IjIiPjQ3MDwvdmFsdWU+CiAgICAgPC9CYXNpY0VudHJ5PgogICAgPC9CYXNpY0VudHJ5PgogICAgPEJhc2ljRW50cnk+CiAgICAgPG5hbWU+NDwvbmFtZT4KICAgICA8ZmxhZ3M+MTMxMjAyPC9mbGFncz4KICAgICA8QmFzaWNFbnRyeT4KICAgICAgPG5hbWU+R2FpbjwvbmFtZT4KICAgICAgPGZsYWdzPjEzMTcxNDwvZmxhZ3M+CiAgICAgIDx2YWx1ZSB0eXBlPSIyIj4zNDA8L3ZhbHVlPgogICAgIDwvQmFzaWNFbnRyeT4KICAgIDwvQmFzaWNFbnRyeT4KICAgIDxCYXNpY0VudHJ5PgogICAgIDxuYW1lPjM8L25hbWU+CiAgICAgPGZsYWdzPjEzMTIwMjwvZmxhZ3M+CiAgICAgPEJhc2ljRW50cnk+CiAgICAgIDxuYW1lPkdhaW48L25hbWU+CiAgICAgIDxmbGFncz4xMzE3MTQ8L2ZsYWdzPgogICAgICA8dmFsdWUgdHlwZT0iMiI+NjEyPC92YWx1ZT4KICAgICA8L0Jhc2ljRW50cnk+CiAgICA8L0Jhc2ljRW50cnk+CiAgICA8QmFzaWNFbnRyeT4KICAgICA8bmFtZT4xMjwvbmFtZT4KICAgICA8ZmxhZ3M+MTMxMjAyPC9mbGFncz4KICAgICA8QmFzaWNFbnRyeT4KICAgICAgPG5hbWU+R2FpbjwvbmFtZT4KICAgICAgPGZsYWdzPjEzMTcxNDwvZmxhZ3M+CiAgICAgIDx2YWx1ZSB0eXBlPSIyIj42NzI8L3ZhbHVlPgogICAgIDwvQmFzaWNFbnRyeT4KICAgIDwvQmFzaWNFbnRyeT4KICAgIDxCYXNpY0VudHJ5PgogICAgIDxuYW1lPjE8L25hbWU+CiAgICAgPGZsYWdzPjEzMTIwMjwvZmxhZ3M+CiAgICAgPEJhc2ljRW50cnk+CiAgICAgIDxuYW1lPkdhaW48L25hbWU+CiAgICAgIDxmbGFncz4xMzE3MTQ8L2ZsYWdzPgogICAgICA8dmFsdWUgdHlwZT0iMiI+NDc0PC92YWx1ZT4KICAgICA8L0Jhc2ljRW50cnk+CiAgICA8L0Jhc2ljRW50cnk+CiAgICA8QmFzaWNFbnRyeT4KICAgICA8bmFtZT4xMDwvbmFtZT4KICAgICA8ZmxhZ3M+MTMxMjAyPC9mbGFncz4KICAgICA8QmFzaWNFbnRyeT4KICAgICAgPG5hbWU+R2FpbjwvbmFtZT4KICAgICAgPGZsYWdzPjEzMTcxNDwvZmxhZ3M+CiAgICAgIDx2YWx1ZSB0eXBlPSIyIj42MDI8L3ZhbHVlPgogICAgIDwvQmFzaWNFbnRyeT4KICAgIDwvQmFzaWNFbnRyeT4KICAgIDxCYXNpY0VudHJ5PgogICAgIDxuYW1lPjY8L25hbWU+CiAgICAgPGZsYWdzPjEzMTIwMjwvZmxhZ3M+CiAgICAgPEJhc2ljRW50cnk+CiAgICAgIDxuYW1lPkdhaW48L25hbWU+CiAgICAgIDxmbGFncz4xMzE3MTQ8L2ZsYWdzPgogICAgICA8dmFsdWUgdHlwZT0iMiI+NjQ0PC92YWx1ZT4KICAgICA8L0Jhc2ljRW50cnk+CiAgICA8L0Jhc2ljRW50cnk+CiAgICA8QmFzaWNFbnRyeT4KICAgICA8bmFtZT4xMTwvbmFtZT4KICAgICA8ZmxhZ3M+MTMxMjAyPC9mbGFncz4KICAgICA8QmFzaWNFbnRyeT4KICAgICAgPG5hbWU+R2FpbjwvbmFtZT4KICAgICAgPGZsYWdzPjEzMTcxNDwvZmxhZ3M+CiAgICAgIDx2YWx1ZSB0eXBlPSIyIj41NDI8L3ZhbHVlPgogICAgIDwvQmFzaWNFbnRyeT4KICAgIDwvQmFzaWNFbnRyeT4KICAgIDxCYXNpY0VudHJ5PgogICAgIDxuYW1lPjk8L25hbWU+CiAgICAgPGZsYWdzPjEzMTIwMjwvZmxhZ3M+CiAgICAgPEJhc2ljRW50cnk+CiAgICAgIDxuYW1lPkdhaW48L25hbWU+CiAgICAgIDxmbGFncz4xMzE3MTQ8L2ZsYWdzPgogICAgICA8dmFsdWUgdHlwZT0iMiI+Mzc1PC92YWx1ZT4KICAgICA8L0Jhc2ljRW50cnk+CiAgICA8L0Jhc2ljRW50cnk+CiAgIDwvQmFzaWNFbnRyeT4KICAgPEJhc2ljRW50cnk+CiAgICA8bmFtZT5DaGFubmVsczwvbmFtZT4KICAgIDxmbGFncz4xMzEyMDI8L2ZsYWdzPgogICAgPEJhc2ljRW50cnk+CiAgICAgPG5hbWU+RlNDPC9uYW1lPgogICAgIDxmbGFncz4xMzE3MTQ8L2ZsYWdzPgogICAgIDx2YWx1ZSB0eXBlPSIyIj41PC92YWx1ZT4KICAgICA8QmFzaWNFbnRyeT4KICAgICAgPG5hbWU+QWN0aXZlPC9uYW1lPgogICAgICA8ZmxhZ3M+MTMxNDU4PC9mbGFncz4KICAgICAgPHZhbHVlIHR5cGU9IjEiPjE8L3ZhbHVlPgogICAgIDwvQmFzaWNFbnRyeT4KICAgICA8QmFzaWNFbnRyeT4KICAgICAgPG5hbWU+TW9kZTwvbmFtZT4KICAgICAgPGZsYWdzPjEzMTk3MDwvZmxhZ3M+CiAgICAgIDx2YWx1ZSB0eXBlPSIzIj5saW48L3ZhbHVlPgogICAgIDwvQmFzaWNFbnRyeT4KICAgICA8QmFzaWNFbnRyeT4KICAgICAgPG5hbWU+VHJpZ2dlckxldmVsPC9uYW1lPgogICAgICA8ZmxhZ3M+MTMyOTk0PC9mbGFncz4KICAgICAgPHZhbHVlIHR5cGU9IjciPjE1LjkxODcxMzU3PC92YWx1ZT4KICAgICA8L0Jhc2ljRW50cnk+CiAgICAgPEJhc2ljRW50cnk+CiAgICAgIDxuYW1lPlVzZXJOYW1lPC9uYW1lPgogICAgICA8ZmxhZ3M+MTMxOTcwPC9mbGFncz4KICAgICAgPHZhbHVlIHR5cGU9IjMiPkZTQzwvdmFsdWU+CiAgICAgPC9CYXNpY0VudHJ5PgogICAgPC9CYXNpY0VudHJ5PgogICAgPEJhc2ljRW50cnk+CiAgICAgPG5hbWU+U1NDPC9uYW1lPgogICAgIDxmbGFncz4xMzE3MTQ8L2ZsYWdzPgogICAgIDx2YWx1ZSB0eXBlPSIyIj4yPC92YWx1ZT4KICAgICA8QmFzaWNFbnRyeT4KICAgICAgPG5hbWU+QWN0aXZlPC9uYW1lPgogICAgICA8ZmxhZ3M+MTMxNDU4PC9mbGFncz4KICAgICAgPHZhbHVlIHR5cGU9IjEiPjE8L3ZhbHVlPgogICAgIDwvQmFzaWNFbnRyeT4KICAgICA8QmFzaWNFbnRyeT4KICAgICAgPG5hbWU+TW9kZTwvbmFtZT4KICAgICAgPGZsYWdzPjEzMTk3MDwvZmxhZ3M+CiAgICAgIDx2YWx1ZSB0eXBlPSIzIj5saW48L3ZhbHVlPgogICAgIDwvQmFzaWNFbnRyeT4KICAgICA8QmFzaWNFbnRyeT4KICAgICAgPG5hbWU+VHJpZ2dlckxldmVsPC9uYW1lPgogICAgICA8ZmxhZ3M+MTMyOTk0PC9mbGFncz4KICAgICAgPHZhbHVlIHR5cGU9IjciPjA8L3ZhbHVlPgogICAgIDwvQmFzaWNFbnRyeT4KICAgICA8QmFzaWNFbnRyeT4KICAgICAgPG5hbWU+VXNlck5hbWU8L25hbWU+CiAgICAgIDxmbGFncz4xMzE5NzA8L2ZsYWdzPgogICAgICA8dmFsdWUgdHlwZT0iMyI+U1NDPC92YWx1ZT4KICAgICA8L0Jhc2ljRW50cnk+CiAgICA8L0Jhc2ljRW50cnk+CiAgICA8QmFzaWNFbnRyeT4KICAgICA8bmFtZT5WMTwvbmFtZT4KICAgICA8ZmxhZ3M+MTMxNzE0PC9mbGFncz4KICAgICA8dmFsdWUgdHlwZT0iMiI+NDwvdmFsdWU+CiAgICAgPEJhc2ljRW50cnk+CiAgICAgIDxuYW1lPkFjdGl2ZTwvbmFtZT4KICAgICAgPGZsYWdzPjEzMTQ1ODwvZmxhZ3M+CiAgICAgIDx2YWx1ZSB0eXBlPSIxIj4xPC92YWx1ZT4KICAgICA8L0Jhc2ljRW50cnk+CiAgICAgPEJhc2ljRW50cnk+CiAgICAgIDxuYW1lPk1vZGU8L25hbWU+CiAgICAgIDxmbGFncz4xMzE5NzA8L2ZsYWdzPgogICAgICA8dmFsdWUgdHlwZT0iMyI+aGxvZzwvdmFsdWU+CiAgICAgPC9CYXNpY0VudHJ5PgogICAgIDxCYXNpY0VudHJ5PgogICAgICA8bmFtZT5UcmlnZ2VyTGV2ZWw8L25hbWU+CiAgICAgIDxmbGFncz4xMzI5OTQ8L2ZsYWdzPgogICAgICA8dmFsdWUgdHlwZT0iNyI+MDwvdmFsdWU+CiAgICAgPC9CYXNpY0VudHJ5PgogICAgIDxCYXNpY0VudHJ5PgogICAgICA8bmFtZT5Vc2VyTmFtZTwvbmFtZT4KICAgICAgPGZsYWdzPjEzMTk3MDwvZmxhZ3M+CiAgICAgIDx2YWx1ZSB0eXBlPSIzIj5WaW9CbHVlPC92YWx1ZT4KICAgICA8L0Jhc2ljRW50cnk+CiAgICA8L0Jhc2ljRW50cnk+CiAgICA8QmFzaWNFbnRyeT4KICAgICA8bmFtZT5WMjwvbmFtZT4KICAgICA8ZmxhZ3M+MTMxNzE0PC9mbGFncz4KICAgICA8dmFsdWUgdHlwZT0iMiI+MzwvdmFsdWU+CiAgICAgPEJhc2ljRW50cnk+CiAgICAgIDxuYW1lPkFjdGl2ZTwvbmFtZT4KICAgICAgPGZsYWdzPjEzMTQ1ODwvZmxhZ3M+CiAgICAgIDx2YWx1ZSB0eXBlPSIxIj4wPC92YWx1ZT4KICAgICA8L0Jhc2ljRW50cnk+CiAgICAgPEJhc2ljRW50cnk+CiAgICAgIDxuYW1lPk1vZGU8L25hbWU+CiAgICAgIDxmbGFncz4xMzE5NzA8L2ZsYWdzPgogICAgICA8dmFsdWUgdHlwZT0iMyI+aGxvZzwvdmFsdWU+CiAgICAgPC9CYXNpY0VudHJ5PgogICAgIDxCYXNpY0VudHJ5PgogICAgICA8bmFtZT5UcmlnZ2VyTGV2ZWw8L25hbWU+CiAgICAgIDxmbGFncz4xMzI5OTQ8L2ZsYWdzPgogICAgICA8dmFsdWUgdHlwZT0iNyI+MDwvdmFsdWU+CiAgICAgPC9CYXNpY0VudHJ5PgogICAgIDxCYXNpY0VudHJ5PgogICAgICA8bmFtZT5Vc2VyTmFtZTwvbmFtZT4KICAgICAgPGZsYWdzPjEzMTk3MDwvZmxhZ3M+CiAgICAgIDx2YWx1ZSB0eXBlPSIzIj5WaW9HcmVlbjwvdmFsdWU+CiAgICAgPC9CYXNpY0VudHJ5PgogICAgPC9CYXNpY0VudHJ5PgogICAgPEJhc2ljRW50cnk+CiAgICAgPG5hbWU+QjE8L25hbWU+CiAgICAgPGZsYWdzPjEzMTcxNDwvZmxhZ3M+CiAgICAgPHZhbHVlIHR5cGU9IjIiPjk8L3ZhbHVlPgogICAgIDxCYXNpY0VudHJ5PgogICAgICA8bmFtZT5BY3RpdmU8L25hbWU+CiAgICAgIDxmbGFncz4xMzE0NTg8L2ZsYWdzPgogICAgICA8dmFsdWUgdHlwZT0iMSI+MTwvdmFsdWU+CiAgICAgPC9CYXNpY0VudHJ5PgogICAgIDxCYXNpY0VudHJ5PgogICAgICA8bmFtZT5Nb2RlPC9uYW1lPgogICAgICA8ZmxhZ3M+MTMxOTcwPC9mbGFncz4KICAgICAgPHZhbHVlIHR5cGU9IjMiPmhsb2c8L3ZhbHVlPgogICAgIDwvQmFzaWNFbnRyeT4KICAgICA8QmFzaWNFbnRyeT4KICAgICAgPG5hbWU+VHJpZ2dlckxldmVsPC9uYW1lPgogICAgICA8ZmxhZ3M+MTMyOTk0PC9mbGFncz4KICAgICAgPHZhbHVlIHR5cGU9IjciPjEwPC92YWx1ZT4KICAgICA8L0Jhc2ljRW50cnk+CiAgICAgPEJhc2ljRW50cnk+CiAgICAgIDxuYW1lPlVzZXJOYW1lPC9uYW1lPgogICAgICA8ZmxhZ3M+MTMxOTcwPC9mbGFncz4KICAgICAgPHZhbHVlIHR5cGU9IjMiPkZJVEM8L3ZhbHVlPgogICAgIDwvQmFzaWNFbnRyeT4KICAgIDwvQmFzaWNFbnRyeT4KICAgIDxCYXNpY0VudHJ5PgogICAgIDxuYW1lPkIyPC9uYW1lPgogICAgIDxmbGFncz4xMzE3MTQ8L2ZsYWdzPgogICAgIDx2YWx1ZSB0eXBlPSIyIj4xPC92YWx1ZT4KICAgICA8QmFzaWNFbnRyeT4KICAgICAgPG5hbWU+QWN0aXZlPC9uYW1lPgogICAgICA8ZmxhZ3M+MTMxNDU4PC9mbGFncz4KICAgICAgPHZhbHVlIHR5cGU9IjEiPjA8L3ZhbHVlPgogICAgIDwvQmFzaWNFbnRyeT4KICAgICA8QmFzaWNFbnRyeT4KICAgICAgPG5hbWU+TW9kZTwvbmFtZT4KICAgICAgPGZsYWdzPjEzMTk3MDwvZmxhZ3M+CiAgICAgIDx2YWx1ZSB0eXBlPSIzIj5obG9nPC92YWx1ZT4KICAgICA8L0Jhc2ljRW50cnk+CiAgICAgPEJhc2ljRW50cnk+CiAgICAgIDxuYW1lPlRyaWdnZXJMZXZlbDwvbmFtZT4KICAgICAgPGZsYWdzPjEzMjk5NDwvZmxhZ3M+CiAgICAgIDx2YWx1ZSB0eXBlPSI3Ij4wPC92YWx1ZT4KICAgICA8L0Jhc2ljRW50cnk+CiAgICAgPEJhc2ljRW50cnk+CiAgICAgIDxuYW1lPlVzZXJOYW1lPC9uYW1lPgogICAgICA8ZmxhZ3M+MTMxOTcwPC9mbGFncz4KICAgICAgPHZhbHVlIHR5cGU9IjMiPlBFPC92YWx1ZT4KICAgICA8L0Jhc2ljRW50cnk+CiAgICA8L0Jhc2ljRW50cnk+CiAgICA8QmFzaWNFbnRyeT4KICAgICA8bmFtZT5CMzwvbmFtZT4KICAgICA8ZmxhZ3M+MTMxNzE0PC9mbGFncz4KICAgICA8dmFsdWUgdHlwZT0iMiI+MTE8L3ZhbHVlPgogICAgIDxCYXNpY0VudHJ5PgogICAgICA8bmFtZT5BY3RpdmU8L25hbWU+CiAgICAgIDxmbGFncz4xMzE0NTg8L2ZsYWdzPgogICAgICA8dmFsdWUgdHlwZT0iMSI+MDwvdmFsdWU+CiAgICAgPC9CYXNpY0VudHJ5PgogICAgIDxCYXNpY0VudHJ5PgogICAgICA8bmFtZT5Nb2RlPC9uYW1lPgogICAgICA8ZmxhZ3M+MTMxOTcwPC9mbGFncz4KICAgICAgPHZhbHVlIHR5cGU9IjMiPmhsb2c8L3ZhbHVlPgogICAgIDwvQmFzaWNFbnRyeT4KICAgICA8QmFzaWNFbnRyeT4KICAgICAgPG5hbWU+VHJpZ2dlckxldmVsPC9uYW1lPgogICAgICA8ZmxhZ3M+MTMyOTk0PC9mbGFncz4KICAgICAgPHZhbHVlIHR5cGU9IjciPjA8L3ZhbHVlPgogICAgIDwvQmFzaWNFbnRyeT4KICAgICA8QmFzaWNFbnRyeT4KICAgICAgPG5hbWU+VXNlck5hbWU8L25hbWU+CiAgICAgIDxmbGFncz4xMzE5NzA8L2ZsYWdzPgogICAgICA8dmFsdWUgdHlwZT0iMyI+UGVyQ1AtVmlvNzAwPC92YWx1ZT4KICAgICA8L0Jhc2ljRW50cnk+CiAgICA8L0Jhc2ljRW50cnk+CiAgICA8QmFzaWNFbnRyeT4KICAgICA8bmFtZT5CNDwvbmFtZT4KICAgICA8ZmxhZ3M+MTMxNzE0PC9mbGFncz4KICAgICA8dmFsdWUgdHlwZT0iMiI+NjwvdmFsdWU+CiAgICAgPEJhc2ljRW50cnk+CiAgICAgIDxuYW1lPkFjdGl2ZTwvbmFtZT4KICAgICAgPGZsYWdzPjEzMTQ1ODwvZmxhZ3M+CiAgICAgIDx2YWx1ZSB0eXBlPSIxIj4wPC92YWx1ZT4KICAgICA8L0Jhc2ljRW50cnk+CiAgICAgPEJhc2ljRW50cnk+CiAgICAgIDxuYW1lPk1vZGU8L25hbWU+CiAgICAgIDxmbGFncz4xMzE5NzA8L2ZsYWdzPgogICAgICA8dmFsdWUgdHlwZT0iMyI+aGxvZzwvdmFsdWU+CiAgICAgPC9CYXNpY0VudHJ5PgogICAgIDxCYXNpY0VudHJ5PgogICAgICA8bmFtZT5UcmlnZ2VyTGV2ZWw8L25hbWU+CiAgICAgIDxmbGFncz4xMzI5OTQ8L2ZsYWdzPgogICAgICA8dmFsdWUgdHlwZT0iNyI+MDwvdmFsdWU+CiAgICAgPC9CYXNpY0VudHJ5PgogICAgIDxCYXNpY0VudHJ5PgogICAgICA8bmFtZT5Vc2VyTmFtZTwvbmFtZT4KICAgICAgPGZsYWdzPjEzMTk3MDwvZmxhZ3M+CiAgICAgIDx2YWx1ZSB0eXBlPSIzIj5QRS1WaW83NzA8L3ZhbHVlPgogICAgIDwvQmFzaWNFbnRyeT4KICAgIDwvQmFzaWNFbnRyeT4KICAgIDxCYXNpY0VudHJ5PgogICAgIDxuYW1lPlIxPC9uYW1lPgogICAgIDxmbGFncz4xMzE3MTQ8L2ZsYWdzPgogICAgIDx2YWx1ZSB0eXBlPSIyIj4xMDwvdmFsdWU+CiAgICAgPEJhc2ljRW50cnk+CiAgICAgIDxuYW1lPkFjdGl2ZTwvbmFtZT4KICAgICAgPGZsYWdzPjEzMTQ1ODwvZmxhZ3M+CiAgICAgIDx2YWx1ZSB0eXBlPSIxIj4wPC92YWx1ZT4KICAgICA8L0Jhc2ljRW50cnk+CiAgICAgPEJhc2ljRW50cnk+CiAgICAgIDxuYW1lPk1vZGU8L25hbWU+CiAgICAgIDxmbGFncz4xMzE5NzA8L2ZsYWdzPgogICAgICA8dmFsdWUgdHlwZT0iMyI+aGxvZzwvdmFsdWU+CiAgICAgPC9CYXNpY0VudHJ5PgogICAgIDxCYXNpY0VudHJ5PgogICAgICA8bmFtZT5UcmlnZ2VyTGV2ZWw8L25hbWU+CiAgICAgIDxmbGFncz4xMzI5OTQ8L2ZsYWdzPgogICAgICA8dmFsdWUgdHlwZT0iNyI+MDwvdmFsdWU+CiAgICAgPC9CYXNpY0VudHJ5PgogICAgIDxCYXNpY0VudHJ5PgogICAgICA8bmFtZT5Vc2VyTmFtZTwvbmFtZT4KICAgICAgPGZsYWdzPjEzMTk3MDwvZmxhZ3M+CiAgICAgIDx2YWx1ZSB0eXBlPSIzIj5BUEM8L3ZhbHVlPgogICAgIDwvQmFzaWNFbnRyeT4KICAgIDwvQmFzaWNFbnRyeT4KICAgIDxCYXNpY0VudHJ5PgogICAgIDxuYW1lPlIyPC9uYW1lPgogICAgIDxmbGFncz4xMzE3MTQ8L2ZsYWdzPgogICAgIDx2YWx1ZSB0eXBlPSIyIj4xMjwvdmFsdWU+CiAgICAgPEJhc2ljRW50cnk+CiAgICAgIDxuYW1lPkFjdGl2ZTwvbmFtZT4KICAgICAgPGZsYWdzPjEzMTQ1ODwvZmxhZ3M+CiAgICAgIDx2YWx1ZSB0eXBlPSIxIj4wPC92YWx1ZT4KICAgICA8L0Jhc2ljRW50cnk+CiAgICAgPEJhc2ljRW50cnk+CiAgICAgIDxuYW1lPk1vZGU8L25hbWU+CiAgICAgIDxmbGFncz4xMzE5NzA8L2ZsYWdzPgogICAgICA8dmFsdWUgdHlwZT0iMyI+aGxvZzwvdmFsdWU+CiAgICAgPC9CYXNpY0VudHJ5PgogICAgIDxCYXNpY0VudHJ5PgogICAgICA8bmFtZT5UcmlnZ2VyTGV2ZWw8L25hbWU+CiAgICAgIDxmbGFncz4xMzI5OTQ8L2ZsYWdzPgogICAgICA8dmFsdWUgdHlwZT0iNyI+MDwvdmFsdWU+CiAgICAgPC9CYXNpY0VudHJ5PgogICAgIDxCYXNpY0VudHJ5PgogICAgICA8bmFtZT5Vc2VyTmFtZTwvbmFtZT4KICAgICAgPGZsYWdzPjEzMTk3MDwvZmxhZ3M+CiAgICAgIDx2YWx1ZSB0eXBlPSIzIj5BUEMtVmlvNzcwPC92YWx1ZT4KICAgICA8L0Jhc2ljRW50cnk+CiAgICA8L0Jhc2ljRW50cnk+CiAgIDwvQmFzaWNFbnRyeT4KICAgPEJhc2ljRW50cnk+CiAgICA8bmFtZT5QYXJhbWV0ZXJzPC9uYW1lPgogICAgPGZsYWdzPjEzMTIwMjwvZmxhZ3M+CiAgICA8QmFzaWNFbnRyeT4KICAgICA8bmFtZT5IRFI8L25hbWU+CiAgICAgPGZsYWdzPjEzMTcxNDwvZmxhZ3M+CiAgICAgPHZhbHVlIHR5cGU9IjIiPjA8L3ZhbHVlPgogICAgIDxCYXNpY0VudHJ5PgogICAgICA8bmFtZT5UaW1lPC9uYW1lPgogICAgICA8ZmxhZ3M+MTMxNDU4PC9mbGFncz4KICAgICAgPHZhbHVlIHR5cGU9IjEiPjE8L3ZhbHVlPgogICAgICA8QmFzaWNFbnRyeT4KICAgICAgIDxuYW1lPlVzZXJkZWZOYW1lPC9uYW1lPgogICAgICAgPGZsYWdzPjEzMTk3MDwvZmxhZ3M+CiAgICAgICA8dmFsdWUgdHlwZT0iMyI+VGltZTwvdmFsdWU+CiAgICAgIDwvQmFzaWNFbnRyeT4KICAgICA8L0Jhc2ljRW50cnk+CiAgICAgPEJhc2ljRW50cnk+CiAgICAgIDxuYW1lPkNyRXZDb3VudDwvbmFtZT4KICAgICAgPGZsYWdzPjEzMTQ1ODwvZmxhZ3M+CiAgICAgIDx2YWx1ZSB0eXBlPSIxIj4xPC92YWx1ZT4KICAgICAgPEJhc2ljRW50cnk+CiAgICAgICA8bmFtZT5Vc2VyZGVmTmFtZTwvbmFtZT4KICAgICAgIDxmbGFncz4xMzE5NzA8L2ZsYWdzPgogICAgICAgPHZhbHVlIHR5cGU9IjMiPjwvdmFsdWU+CiAgICAgIDwvQmFzaWNFbnRyeT4KICAgICA8L0Jhc2ljRW50cnk+CiAgICAgPEJhc2ljRW50cnk+CiAgICAgIDxuYW1lPlNuZEV2Q291bnQ8L25hbWU+CiAgICAgIDxmbGFncz4xMzE0NTg8L2ZsYWdzPgogICAgICA8dmFsdWUgdHlwZT0iMSI+MTwvdmFsdWU+CiAgICAgIDxCYXNpY0VudHJ5PgogICAgICAgPG5hbWU+VXNlcmRlZk5hbWU8L25hbWU+CiAgICAgICA8ZmxhZ3M+MTMxOTcwPC9mbGFncz4KICAgICAgIDx2YWx1ZSB0eXBlPSIzIj48L3ZhbHVlPgogICAgICA8L0Jhc2ljRW50cnk+CiAgICAgPC9CYXNpY0VudHJ5PgogICAgIDxCYXNpY0VudHJ5PgogICAgICA8bmFtZT5Hcm91cDwvbmFtZT4KICAgICAgPGZsYWdzPjEzMTQ1ODwvZmxhZ3M+CiAgICAgIDx2YWx1ZSB0eXBlPSIxIj4wPC92YWx1ZT4KICAgICAgPEJhc2ljRW50cnk+CiAgICAgICA8bmFtZT5Vc2VyZGVmTmFtZTwvbmFtZT4KICAgICAgIDxmbGFncz4xMzE5NzA8L2ZsYWdzPgogICAgICAgPHZhbHVlIHR5cGU9IjMiPkdyb3VwPC92YWx1ZT4KICAgICAgPC9CYXNpY0VudHJ5PgogICAgIDwvQmFzaWNFbnRyeT4KICAgICA8QmFzaWNFbnRyeT4KICAgICAgPG5hbWU+Vm9sdW1lPC9uYW1lPgogICAgICA8ZmxhZ3M+MTMxNDU4PC9mbGFncz4KICAgICAgPHZhbHVlIHR5cGU9IjEiPjE8L3ZhbHVlPgogICAgICA8QmFzaWNFbnRyeT4KICAgICAgIDxuYW1lPlVzZXJkZWZOYW1lPC9uYW1lPgogICAgICAgPGZsYWdzPjEzMTk3MDwvZmxhZ3M+CiAgICAgICA8dmFsdWUgdHlwZT0iMyI+Vm9sdW1lPC92YWx1ZT4KICAgICAgPC9CYXNpY0VudHJ5PgogICAgIDwvQmFzaWNFbnRyeT4KICAgIDwvQmFzaWNFbnRyeT4KICAgIDxCYXNpY0VudHJ5PgogICAgIDxuYW1lPkZTQzwvbmFtZT4KICAgICA8ZmxhZ3M+MTMxMjAyPC9mbGFncz4KICAgICA8QmFzaWNFbnRyeT4KICAgICAgPG5hbWU+QXJlYTwvbmFtZT4KICAgICAgPGZsYWdzPjEzMTQ1ODwvZmxhZ3M+CiAgICAgIDx2YWx1ZSB0eXBlPSIxIj4xPC92YWx1ZT4KICAgICAgPEJhc2ljRW50cnk+CiAgICAgICA8bmFtZT5Vc2VyZGVmTmFtZTwvbmFtZT4KICAgICAgIDxmbGFncz4xMzE5NzA8L2ZsYWdzPgogICAgICAgPHZhbHVlIHR5cGU9IjMiPjwvdmFsdWU+CiAgICAgIDwvQmFzaWNFbnRyeT4KICAgICA8L0Jhc2ljRW50cnk+CiAgICAgPEJhc2ljRW50cnk+CiAgICAgIDxuYW1lPkhlaWdodDwvbmFtZT4KICAgICAgPGZsYWdzPjEzMTQ1ODwvZmxhZ3M+CiAgICAgIDx2YWx1ZSB0eXBlPSIxIj4xPC92YWx1ZT4KICAgICAgPEJhc2ljRW50cnk+CiAgICAgICA8bmFtZT5Vc2VyZGVmTmFtZTwvbmFtZT4KICAgICAgIDxmbGFncz4xMzE5NzA8L2ZsYWdzPgogICAgICAgPHZhbHVlIHR5cGU9IjMiPjwvdmFsdWU+CiAgICAgIDwvQmFzaWNFbnRyeT4KICAgICA8L0Jhc2ljRW50cnk+CiAgICAgPEJhc2ljRW50cnk+CiAgICAgIDxuYW1lPldpZHRoPC9uYW1lPgogICAgICA8ZmxhZ3M+MTMxNDU4PC9mbGFncz4KICAgICAgPHZhbHVlIHR5cGU9IjEiPjE8L3ZhbHVlPgogICAgICA8QmFzaWNFbnRyeT4KICAgICAgIDxuYW1lPlVzZXJkZWZOYW1lPC9uYW1lPgogICAgICAgPGZsYWdzPjEzMTk3MDwvZmxhZ3M+CiAgICAgICA8dmFsdWUgdHlwZT0iMyI+PC92YWx1ZT4KICAgICAgPC9CYXNpY0VudHJ5PgogICAgIDwvQmFzaWNFbnRyeT4KICAgIDwvQmFzaWNFbnRyeT4KICAgIDxCYXNpY0VudHJ5PgogICAgIDxuYW1lPlNTQzwvbmFtZT4KICAgICA8ZmxhZ3M+MTMxMjAyPC9mbGFncz4KICAgICA8QmFzaWNFbnRyeT4KICAgICAgPG5hbWU+QXJlYTwvbmFtZT4KICAgICAgPGZsYWdzPjEzMTQ1ODwvZmxhZ3M+CiAgICAgIDx2YWx1ZSB0eXBlPSIxIj4xPC92YWx1ZT4KICAgICAgPEJhc2ljRW50cnk+CiAgICAgICA8bmFtZT5Vc2VyZGVmTmFtZTwvbmFtZT4KICAgICAgIDxmbGFncz4xMzE5NzA8L2ZsYWdzPgogICAgICAgPHZhbHVlIHR5cGU9IjMiPjwvdmFsdWU+CiAgICAgIDwvQmFzaWNFbnRyeT4KICAgICA8L0Jhc2ljRW50cnk+CiAgICAgPEJhc2ljRW50cnk+CiAgICAgIDxuYW1lPkhlaWdodDwvbmFtZT4KICAgICAgPGZsYWdzPjEzMTQ1ODwvZmxhZ3M+CiAgICAgIDx2YWx1ZSB0eXBlPSIxIj4xPC92YWx1ZT4KICAgICAgPEJhc2ljRW50cnk+CiAgICAgICA8bmFtZT5Vc2VyZGVmTmFtZTwvbmFtZT4KICAgICAgIDxmbGFncz4xMzE5NzA8L2ZsYWdzPgogICAgICAgPHZhbHVlIHR5cGU9IjMiPjwvdmFsdWU+CiAgICAgIDwvQmFzaWNFbnRyeT4KICAgICA8L0Jhc2ljRW50cnk+CiAgICAgPEJhc2ljRW50cnk+CiAgICAgIDxuYW1lPldpZHRoPC9uYW1lPgogICAgICA8ZmxhZ3M+MTMxNDU4PC9mbGFncz4KICAgICAgPHZhbHVlIHR5cGU9IjEiPjE8L3ZhbHVlPgogICAgICA8QmFzaWNFbnRyeT4KICAgICAgIDxuYW1lPlVzZXJkZWZOYW1lPC9uYW1lPgogICAgICAgPGZsYWdzPjEzMTk3MDwvZmxhZ3M+CiAgICAgICA8dmFsdWUgdHlwZT0iMyI+PC92YWx1ZT4KICAgICAgPC9CYXNpY0VudHJ5PgogICAgIDwvQmFzaWNFbnRyeT4KICAgIDwvQmFzaWNFbnRyeT4KICAgIDxCYXNpY0VudHJ5PgogICAgIDxuYW1lPlYxPC9uYW1lPgogICAgIDxmbGFncz4xMzEyMDI8L2ZsYWdzPgogICAgIDxCYXNpY0VudHJ5PgogICAgICA8bmFtZT5BcmVhPC9uYW1lPgogICAgICA8ZmxhZ3M+MTMxNDU4PC9mbGFncz4KICAgICAgPHZhbHVlIHR5cGU9IjEiPjE8L3ZhbHVlPgogICAgICA8QmFzaWNFbnRyeT4KICAgICAgIDxuYW1lPlVzZXJkZWZOYW1lPC9uYW1lPgogICAgICAgPGZsYWdzPjEzMTk3MDwvZmxhZ3M+CiAgICAgICA8dmFsdWUgdHlwZT0iMyI+PC92YWx1ZT4KICAgICAgPC9CYXNpY0VudHJ5PgogICAgIDwvQmFzaWNFbnRyeT4KICAgICA8QmFzaWNFbnRyeT4KICAgICAgPG5hbWU+SGVpZ2h0PC9uYW1lPgogICAgICA8ZmxhZ3M+MTMxNDU4PC9mbGFncz4KICAgICAgPHZhbHVlIHR5cGU9IjEiPjE8L3ZhbHVlPgogICAgICA8QmFzaWNFbnRyeT4KICAgICAgIDxuYW1lPlVzZXJkZWZOYW1lPC9uYW1lPgogICAgICAgPGZsYWdzPjEzMTk3MDwvZmxhZ3M+CiAgICAgICA8dmFsdWUgdHlwZT0iMyI+PC92YWx1ZT4KICAgICAgPC9CYXNpY0VudHJ5PgogICAgIDwvQmFzaWNFbnRyeT4KICAgICA8QmFzaWNFbnRyeT4KICAgICAgPG5hbWU+V2lkdGg8L25hbWU+CiAgICAgIDxmbGFncz4xMzE0NTg8L2ZsYWdzPgogICAgICA8dmFsdWUgdHlwZT0iMSI+MTwvdmFsdWU+CiAgICAgIDxCYXNpY0VudHJ5PgogICAgICAgPG5hbWU+VXNlcmRlZk5hbWU8L25hbWU+CiAgICAgICA8ZmxhZ3M+MTMxOTcwPC9mbGFncz4KICAgICAgIDx2YWx1ZSB0eXBlPSIzIj48L3ZhbHVlPgogICAgICA8L0Jhc2ljRW50cnk+CiAgICAgPC9CYXNpY0VudHJ5PgogICAgPC9CYXNpY0VudHJ5PgogICAgPEJhc2ljRW50cnk+CiAgICAgPG5hbWU+VjI8L25hbWU+CiAgICAgPGZsYWdzPjEzMTIwMjwvZmxhZ3M+CiAgICAgPEJhc2ljRW50cnk+CiAgICAgIDxuYW1lPkFyZWE8L25hbWU+CiAgICAgIDxmbGFncz4xMzE0NTg8L2ZsYWdzPgogICAgICA8dmFsdWUgdHlwZT0iMSI+MTwvdmFsdWU+CiAgICAgIDxCYXNpY0VudHJ5PgogICAgICAgPG5hbWU+VXNlcmRlZk5hbWU8L25hbWU+CiAgICAgICA8ZmxhZ3M+MTMxOTcwPC9mbGFncz4KICAgICAgIDx2YWx1ZSB0eXBlPSIzIj48L3ZhbHVlPgogICAgICA8L0Jhc2ljRW50cnk+CiAgICAgPC9CYXNpY0VudHJ5PgogICAgIDxCYXNpY0VudHJ5PgogICAgICA8bmFtZT5IZWlnaHQ8L25hbWU+CiAgICAgIDxmbGFncz4xMzE0NTg8L2ZsYWdzPgogICAgICA8dmFsdWUgdHlwZT0iMSI+MTwvdmFsdWU+CiAgICAgIDxCYXNpY0VudHJ5PgogICAgICAgPG5hbWU+VXNlcmRlZk5hbWU8L25hbWU+CiAgICAgICA8ZmxhZ3M+MTMxOTcwPC9mbGFncz4KICAgICAgIDx2YWx1ZSB0eXBlPSIzIj48L3ZhbHVlPgogICAgICA8L0Jhc2ljRW50cnk+CiAgICAgPC9CYXNpY0VudHJ5PgogICAgIDxCYXNpY0VudHJ5PgogICAgICA8bmFtZT5XaWR0aDwvbmFtZT4KICAgICAgPGZsYWdzPjEzMTQ1ODwvZmxhZ3M+CiAgICAgIDx2YWx1ZSB0eXBlPSIxIj4xPC92YWx1ZT4KICAgICAgPEJhc2ljRW50cnk+CiAgICAgICA8bmFtZT5Vc2VyZGVmTmFtZTwvbmFtZT4KICAgICAgIDxmbGFncz4xMzE5NzA8L2ZsYWdzPgogICAgICAgPHZhbHVlIHR5cGU9IjMiPjwvdmFsdWU+CiAgICAgIDwvQmFzaWNFbnRyeT4KICAgICA8L0Jhc2ljRW50cnk+CiAgICA8L0Jhc2ljRW50cnk+CiAgICA8QmFzaWNFbnRyeT4KICAgICA8bmFtZT5CMTwvbmFtZT4KICAgICA8ZmxhZ3M+MTMxMjAyPC9mbGFncz4KICAgICA8QmFzaWNFbnRyeT4KICAgICAgPG5hbWU+QXJlYTwvbmFtZT4KICAgICAgPGZsYWdzPjEzMTQ1ODwvZmxhZ3M+CiAgICAgIDx2YWx1ZSB0eXBlPSIxIj4xPC92YWx1ZT4KICAgICAgPEJhc2ljRW50cnk+CiAgICAgICA8bmFtZT5Vc2VyZGVmTmFtZTwvbmFtZT4KICAgICAgIDxmbGFncz4xMzE5NzA8L2ZsYWdzPgogICAgICAgPHZhbHVlIHR5cGU9IjMiPjwvdmFsdWU+CiAgICAgIDwvQmFzaWNFbnRyeT4KICAgICA8L0Jhc2ljRW50cnk+CiAgICAgPEJhc2ljRW50cnk+CiAgICAgIDxuYW1lPkhlaWdodDwvbmFtZT4KICAgICAgPGZsYWdzPjEzMTQ1ODwvZmxhZ3M+CiAgICAgIDx2YWx1ZSB0eXBlPSIxIj4xPC92YWx1ZT4KICAgICAgPEJhc2ljRW50cnk+CiAgICAgICA8bmFtZT5Vc2VyZGVmTmFtZTwvbmFtZT4KICAgICAgIDxmbGFncz4xMzE5NzA8L2ZsYWdzPgogICAgICAgPHZhbHVlIHR5cGU9IjMiPjwvdmFsdWU+CiAgICAgIDwvQmFzaWNFbnRyeT4KICAgICA8L0Jhc2ljRW50cnk+CiAgICAgPEJhc2ljRW50cnk+CiAgICAgIDxuYW1lPldpZHRoPC9uYW1lPgogICAgICA8ZmxhZ3M+MTMxNDU4PC9mbGFncz4KICAgICAgPHZhbHVlIHR5cGU9IjEiPjE8L3ZhbHVlPgogICAgICA8QmFzaWNFbnRyeT4KICAgICAgIDxuYW1lPlVzZXJkZWZOYW1lPC9uYW1lPgogICAgICAgPGZsYWdzPjEzMTk3MDwvZmxhZ3M+CiAgICAgICA8dmFsdWUgdHlwZT0iMyI+PC92YWx1ZT4KICAgICAgPC9CYXNpY0VudHJ5PgogICAgIDwvQmFzaWNFbnRyeT4KICAgIDwvQmFzaWNFbnRyeT4KICAgIDxCYXNpY0VudHJ5PgogICAgIDxuYW1lPkIyPC9uYW1lPgogICAgIDxmbGFncz4xMzEyMDI8L2ZsYWdzPgogICAgIDxCYXNpY0VudHJ5PgogICAgICA8bmFtZT5BcmVhPC9uYW1lPgogICAgICA8ZmxhZ3M+MTMxNDU4PC9mbGFncz4KICAgICAgPHZhbHVlIHR5cGU9IjEiPjE8L3ZhbHVlPgogICAgICA8QmFzaWNFbnRyeT4KICAgICAgIDxuYW1lPlVzZXJkZWZOYW1lPC9uYW1lPgogICAgICAgPGZsYWdzPjEzMTk3MDwvZmxhZ3M+CiAgICAgICA8dmFsdWUgdHlwZT0iMyI+PC92YWx1ZT4KICAgICAgPC9CYXNpY0VudHJ5PgogICAgIDwvQmFzaWNFbnRyeT4KICAgICA8QmFzaWNFbnRyeT4KICAgICAgPG5hbWU+SGVpZ2h0PC9uYW1lPgogICAgICA8ZmxhZ3M+MTMxNDU4PC9mbGFncz4KICAgICAgPHZhbHVlIHR5cGU9IjEiPjE8L3ZhbHVlPgogICAgICA8QmFzaWNFbnRyeT4KICAgICAgIDxuYW1lPlVzZXJkZWZOYW1lPC9uYW1lPgogICAgICAgPGZsYWdzPjEzMTk3MDwvZmxhZ3M+CiAgICAgICA8dmFsdWUgdHlwZT0iMyI+PC92YWx1ZT4KICAgICAgPC9CYXNpY0VudHJ5PgogICAgIDwvQmFzaWNFbnRyeT4KICAgICA8QmFzaWNFbnRyeT4KICAgICAgPG5hbWU+V2lkdGg8L25hbWU+CiAgICAgIDxmbGFncz4xMzE0NTg8L2ZsYWdzPgogICAgICA8dmFsdWUgdHlwZT0iMSI+MTwvdmFsdWU+CiAgICAgIDxCYXNpY0VudHJ5PgogICAgICAgPG5hbWU+VXNlcmRlZk5hbWU8L25hbWU+CiAgICAgICA8ZmxhZ3M+MTMxOTcwPC9mbGFncz4KICAgICAgIDx2YWx1ZSB0eXBlPSIzIj48L3ZhbHVlPgogICAgICA8L0Jhc2ljRW50cnk+CiAgICAgPC9CYXNpY0VudHJ5PgogICAgPC9CYXNpY0VudHJ5PgogICAgPEJhc2ljRW50cnk+CiAgICAgPG5hbWU+QjM8L25hbWU+CiAgICAgPGZsYWdzPjEzMTIwMjwvZmxhZ3M+CiAgICAgPEJhc2ljRW50cnk+CiAgICAgIDxuYW1lPkFyZWE8L25hbWU+CiAgICAgIDxmbGFncz4xMzE0NTg8L2ZsYWdzPgogICAgICA8dmFsdWUgdHlwZT0iMSI+MTwvdmFsdWU+CiAgICAgIDxCYXNpY0VudHJ5PgogICAgICAgPG5hbWU+VXNlcmRlZk5hbWU8L25hbWU+CiAgICAgICA8ZmxhZ3M+MTMxOTcwPC9mbGFncz4KICAgICAgIDx2YWx1ZSB0eXBlPSIzIj48L3ZhbHVlPgogICAgICA8L0Jhc2ljRW50cnk+CiAgICAgPC9CYXNpY0VudHJ5PgogICAgIDxCYXNpY0VudHJ5PgogICAgICA8bmFtZT5IZWlnaHQ8L25hbWU+CiAgICAgIDxmbGFncz4xMzE0NTg8L2ZsYWdzPgogICAgICA8dmFsdWUgdHlwZT0iMSI+MTwvdmFsdWU+CiAgICAgIDxCYXNpY0VudHJ5PgogICAgICAgPG5hbWU+VXNlcmRlZk5hbWU8L25hbWU+CiAgICAgICA8ZmxhZ3M+MTMxOTcwPC9mbGFncz4KICAgICAgIDx2YWx1ZSB0eXBlPSIzIj48L3ZhbHVlPgogICAgICA8L0Jhc2ljRW50cnk+CiAgICAgPC9CYXNpY0VudHJ5PgogICAgIDxCYXNpY0VudHJ5PgogICAgICA8bmFtZT5XaWR0aDwvbmFtZT4KICAgICAgPGZsYWdzPjEzMTQ1ODwvZmxhZ3M+CiAgICAgIDx2YWx1ZSB0eXBlPSIxIj4xPC92YWx1ZT4KICAgICAgPEJhc2ljRW50cnk+CiAgICAgICA8bmFtZT5Vc2VyZGVmTmFtZTwvbmFtZT4KICAgICAgIDxmbGFncz4xMzE5NzA8L2ZsYWdzPgogICAgICAgPHZhbHVlIHR5cGU9IjMiPjwvdmFsdWU+CiAgICAgIDwvQmFzaWNFbnRyeT4KICAgICA8L0Jhc2ljRW50cnk+CiAgICA8L0Jhc2ljRW50cnk+CiAgICA8QmFzaWNFbnRyeT4KICAgICA8bmFtZT5CNDwvbmFtZT4KICAgICA8ZmxhZ3M+MTMxMjAyPC9mbGFncz4KICAgICA8QmFzaWNFbnRyeT4KICAgICAgPG5hbWU+QXJlYTwvbmFtZT4KICAgICAgPGZsYWdzPjEzMTQ1ODwvZmxhZ3M+CiAgICAgIDx2YWx1ZSB0eXBlPSIxIj4xPC92YWx1ZT4KICAgICAgPEJhc2ljRW50cnk+CiAgICAgICA8bmFtZT5Vc2VyZGVmTmFtZTwvbmFtZT4KICAgICAgIDxmbGFncz4xMzE5NzA8L2ZsYWdzPgogICAgICAgPHZhbHVlIHR5cGU9IjMiPjwvdmFsdWU+CiAgICAgIDwvQmFzaWNFbnRyeT4KICAgICA8L0Jhc2ljRW50cnk+CiAgICAgPEJhc2ljRW50cnk+CiAgICAgIDxuYW1lPkhlaWdodDwvbmFtZT4KICAgICAgPGZsYWdzPjEzMTQ1ODwvZmxhZ3M+CiAgICAgIDx2YWx1ZSB0eXBlPSIxIj4xPC92YWx1ZT4KICAgICAgPEJhc2ljRW50cnk+CiAgICAgICA8bmFtZT5Vc2VyZGVmTmFtZTwvbmFtZT4KICAgICAgIDxmbGFncz4xMzE5NzA8L2ZsYWdzPgogICAgICAgPHZhbHVlIHR5cGU9IjMiPjwvdmFsdWU+CiAgICAgIDwvQmFzaWNFbnRyeT4KICAgICA8L0Jhc2ljRW50cnk+CiAgICAgPEJhc2ljRW50cnk+CiAgICAgIDxuYW1lPldpZHRoPC9uYW1lPgogICAgICA8ZmxhZ3M+MTMxNDU4PC9mbGFncz4KICAgICAgPHZhbHVlIHR5cGU9IjEiPjE8L3ZhbHVlPgogICAgICA8QmFzaWNFbnRyeT4KICAgICAgIDxuYW1lPlVzZXJkZWZOYW1lPC9uYW1lPgogICAgICAgPGZsYWdzPjEzMTk3MDwvZmxhZ3M+CiAgICAgICA8dmFsdWUgdHlwZT0iMyI+PC92YWx1ZT4KICAgICAgPC9CYXNpY0VudHJ5PgogICAgIDwvQmFzaWNFbnRyeT4KICAgIDwvQmFzaWNFbnRyeT4KICAgIDxCYXNpY0VudHJ5PgogICAgIDxuYW1lPlIxPC9uYW1lPgogICAgIDxmbGFncz4xMzEyMDI8L2ZsYWdzPgogICAgIDxCYXNpY0VudHJ5PgogICAgICA8bmFtZT5BcmVhPC9uYW1lPgogICAgICA8ZmxhZ3M+MTMxNDU4PC9mbGFncz4KICAgICAgPHZhbHVlIHR5cGU9IjEiPjE8L3ZhbHVlPgogICAgICA8QmFzaWNFbnRyeT4KICAgICAgIDxuYW1lPlVzZXJkZWZOYW1lPC9uYW1lPgogICAgICAgPGZsYWdzPjEzMTk3MDwvZmxhZ3M+CiAgICAgICA8dmFsdWUgdHlwZT0iMyI+PC92YWx1ZT4KICAgICAgPC9CYXNpY0VudHJ5PgogICAgIDwvQmFzaWNFbnRyeT4KICAgICA8QmFzaWNFbnRyeT4KICAgICAgPG5hbWU+SGVpZ2h0PC9uYW1lPgogICAgICA8ZmxhZ3M+MTMxNDU4PC9mbGFncz4KICAgICAgPHZhbHVlIHR5cGU9IjEiPjE8L3ZhbHVlPgogICAgICA8QmFzaWNFbnRyeT4KICAgICAgIDxuYW1lPlVzZXJkZWZOYW1lPC9uYW1lPgogICAgICAgPGZsYWdzPjEzMTk3MDwvZmxhZ3M+CiAgICAgICA8dmFsdWUgdHlwZT0iMyI+PC92YWx1ZT4KICAgICAgPC9CYXNpY0VudHJ5PgogICAgIDwvQmFzaWNFbnRyeT4KICAgICA8QmFzaWNFbnRyeT4KICAgICAgPG5hbWU+V2lkdGg8L25hbWU+CiAgICAgIDxmbGFncz4xMzE0NTg8L2ZsYWdzPgogICAgICA8dmFsdWUgdHlwZT0iMSI+MTwvdmFsdWU+CiAgICAgIDxCYXNpY0VudHJ5PgogICAgICAgPG5hbWU+VXNlcmRlZk5hbWU8L25hbWU+CiAgICAgICA8ZmxhZ3M+MTMxOTcwPC9mbGFncz4KICAgICAgIDx2YWx1ZSB0eXBlPSIzIj48L3ZhbHVlPgogICAgICA8L0Jhc2ljRW50cnk+CiAgICAgPC9CYXNpY0VudHJ5PgogICAgPC9CYXNpY0VudHJ5PgogICAgPEJhc2ljRW50cnk+CiAgICAgPG5hbWU+UjI8L25hbWU+CiAgICAgPGZsYWdzPjEzMTIwMjwvZmxhZ3M+CiAgICAgPEJhc2ljRW50cnk+CiAgICAgIDxuYW1lPkFyZWE8L25hbWU+CiAgICAgIDxmbGFncz4xMzE0NTg8L2ZsYWdzPgogICAgICA8dmFsdWUgdHlwZT0iMSI+MTwvdmFsdWU+CiAgICAgIDxCYXNpY0VudHJ5PgogICAgICAgPG5hbWU+VXNlcmRlZk5hbWU8L25hbWU+CiAgICAgICA8ZmxhZ3M+MTMxOTcwPC9mbGFncz4KICAgICAgIDx2YWx1ZSB0eXBlPSIzIj48L3ZhbHVlPgogICAgICA8L0Jhc2ljRW50cnk+CiAgICAgPC9CYXNpY0VudHJ5PgogICAgIDxCYXNpY0VudHJ5PgogICAgICA8bmFtZT5IZWlnaHQ8L25hbWU+CiAgICAgIDxmbGFncz4xMzE0NTg8L2ZsYWdzPgogICAgICA8dmFsdWUgdHlwZT0iMSI+MTwvdmFsdWU+CiAgICAgIDxCYXNpY0VudHJ5PgogICAgICAgPG5hbWU+VXNlcmRlZk5hbWU8L25hbWU+CiAgICAgICA8ZmxhZ3M+MTMxOTcwPC9mbGFncz4KICAgICAgIDx2YWx1ZSB0eXBlPSIzIj48L3ZhbHVlPgogICAgICA8L0Jhc2ljRW50cnk+CiAgICAgPC9CYXNpY0VudHJ5PgogICAgIDxCYXNpY0VudHJ5PgogICAgICA8bmFtZT5XaWR0aDwvbmFtZT4KICAgICAgPGZsYWdzPjEzMTQ1ODwvZmxhZ3M+CiAgICAgIDx2YWx1ZSB0eXBlPSIxIj4xPC92YWx1ZT4KICAgICAgPEJhc2ljRW50cnk+CiAgICAgICA8bmFtZT5Vc2VyZGVmTmFtZTwvbmFtZT4KICAgICAgIDxmbGFncz4xMzE5NzA8L2ZsYWdzPgogICAgICAgPHZhbHVlIHR5cGU9IjMiPjwvdmFsdWU+CiAgICAgIDwvQmFzaWNFbnRyeT4KICAgICA8L0Jhc2ljRW50cnk+CiAgICA8L0Jhc2ljRW50cnk+CiAgIDwvQmFzaWNFbnRyeT4KICAgPEJhc2ljRW50cnk+CiAgICA8bmFtZT5MYXNlcnM8L25hbWU+CiAgICA8ZmxhZ3M+MTMxMjAyPC9mbGFncz4KICAgIDxCYXNpY0VudHJ5PgogICAgIDxuYW1lPkJsdWU8L25hbWU+CiAgICAgPGZsYWdzPjEzMTQ1ODwvZmxhZ3M+CiAgICAgPHZhbHVlIHR5cGU9IjEiPjE8L3ZhbHVlPgogICAgPC9CYXNpY0VudHJ5PgogICAgPEJhc2ljRW50cnk+CiAgICAgPG5hbWU+VXY8L25hbWU+CiAgICAgPGZsYWdzPjEzMTQ1ODwvZmxhZ3M+CiAgICAgPHZhbHVlIHR5cGU9IjEiPjE8L3ZhbHVlPgogICAgPC9CYXNpY0VudHJ5PgogICAgPEJhc2ljRW50cnk+CiAgICAgPG5hbWU+UmVkPC9uYW1lPgogICAgIDxmbGFncz4xMzE0NTg8L2ZsYWdzPgogICAgIDx2YWx1ZSB0eXBlPSIxIj4xPC92YWx1ZT4KICAgIDwvQmFzaWNFbnRyeT4KICAgPC9CYXNpY0VudHJ5PgogICA8QmFzaWNFbnRyeT4KICAgIDxuYW1lPkdhaW48L25hbWU+CiAgICA8ZmxhZ3M+MTMxMjAyPC9mbGFncz4KICAgIDxCYXNpY0VudHJ5PgogICAgIDxuYW1lPk1pbjwvbmFtZT4KICAgICA8ZmxhZ3M+MTMxNzE0PC9mbGFncz4KICAgICA8dmFsdWUgdHlwZT0iMiI+MTAwPC92YWx1ZT4KICAgIDwvQmFzaWNFbnRyeT4KICAgIDxCYXNpY0VudHJ5PgogICAgIDxuYW1lPk1heDwvbmFtZT4KICAgICA8ZmxhZ3M+MTMxNzE0PC9mbGFncz4KICAgICA8dmFsdWUgdHlwZT0iMiI+OTk5PC92YWx1ZT4KICAgIDwvQmFzaWNFbnRyeT4KICAgIDxCYXNpY0VudHJ5PgogICAgIDxuYW1lPlByZWNpc2lvbjwvbmFtZT4KICAgICA8ZmxhZ3M+MTMxNzE0PC9mbGFncz4KICAgICA8dmFsdWUgdHlwZT0iMiI+MjwvdmFsdWU+CiAgICA8L0Jhc2ljRW50cnk+CiAgIDwvQmFzaWNFbnRyeT4KICAgPEJhc2ljRW50cnk+CiAgICA8bmFtZT5UcmlnZ2VyPC9uYW1lPgogICAgPGZsYWdzPjEzMTk3MDwvZmxhZ3M+CiAgICA8dmFsdWUgdHlwZT0iMyI+RlNDPC92YWx1ZT4KICAgPC9CYXNpY0VudHJ5PgogICA8QmFzaWNFbnRyeT4KICAgIDxuYW1lPkFyZWFUcmlnZ2VyPC9uYW1lPgogICAgPGZsYWdzPjEzMTQ1ODwvZmxhZ3M+CiAgICA8dmFsdWUgdHlwZT0iMSI+MDwvdmFsdWU+CiAgIDwvQmFzaWNFbnRyeT4KICAgPEJhc2ljRW50cnk+CiAgICA8bmFtZT5TZWNvbmRhcnlUcmlnZ2VyPC9uYW1lPgogICAgPGZsYWdzPjEzMTQ1ODwvZmxhZ3M+CiAgICA8dmFsdWUgdHlwZT0iMSI+MTwvdmFsdWU+CiAgICA8QmFzaWNFbnRyeT4KICAgICA8bmFtZT5DaGFubmVsPC9uYW1lPgogICAgIDxmbGFncz4xMzE5NzA8L2ZsYWdzPgogICAgIDx2YWx1ZSB0eXBlPSIzIj5GU0M8L3ZhbHVlPgogICAgPC9CYXNpY0VudHJ5PgogICAgPEJhc2ljRW50cnk+CiAgICAgPG5hbWU+VmFsdWU8L25hbWU+CiAgICAgPGZsYWdzPjEzMTcxNDwvZmxhZ3M+CiAgICAgPHZhbHVlIHR5cGU9IjIiPjEyNTgyPC92YWx1ZT4KICAgIDwvQmFzaWNFbnRyeT4KICAgPC9CYXNpY0VudHJ5PgogICA8QmFzaWNFbnRyeT4KICAgIDxuYW1lPkJMQzwvbmFtZT4KICAgIDxmbGFncz4xMzE0NTg8L2ZsYWdzPgogICAgPHZhbHVlIHR5cGU9IjEiPjE8L3ZhbHVlPgogICA8L0Jhc2ljRW50cnk+CiAgIDxCYXNpY0VudHJ5PgogICAgPG5hbWU+U2NvcGVNb2RlPC9uYW1lPgogICAgPGZsYWdzPjEzMTcxNDwvZmxhZ3M+CiAgICA8dmFsdWUgdHlwZT0iMiI+MDwvdmFsdWU+CiAgICA8QmFzaWNFbnRyeT4KICAgICA8bmFtZT5MZW5ndGg8L25hbWU+CiAgICAgPGZsYWdzPjEzMTcxNDwvZmxhZ3M+CiAgICAgPHZhbHVlIHR5cGU9IjIiPjY0PC92YWx1ZT4KICAgIDwvQmFzaWNFbnRyeT4KICAgIDxCYXNpY0VudHJ5PgogICAgIDxuYW1lPlNhbXBsZVR5cGVJZDE8L25hbWU+CiAgICAgPGZsYWdzPjEzMTcxNDwvZmxhZ3M+CiAgICAgPHZhbHVlIHR5cGU9IjIiPjA8L3ZhbHVlPgogICAgPC9CYXNpY0VudHJ5PgogICAgPEJhc2ljRW50cnk+CiAgICAgPG5hbWU+U2FtcGxlVHlwZUlkMjwvbmFtZT4KICAgICA8ZmxhZ3M+MTMxNzE0PC9mbGFncz4KICAgICA8dmFsdWUgdHlwZT0iMiI+MjwvdmFsdWU+CiAgICA8L0Jhc2ljRW50cnk+CiAgIDwvQmFzaWNFbnRyeT4KICAgPEJhc2ljRW50cnk+CiAgICA8bmFtZT5GcGdhQ3RybFNldDwvbmFtZT4KICAgIDxmbGFncz4xMzE3MTQ8L2ZsYWdzPgogICAgPHZhbHVlIHR5cGU9IjIiPjE8L3ZhbHVlPgogICA8L0Jhc2ljRW50cnk+CiAgIDxCYXNpY0VudHJ5PgogICAgPG5hbWU+Q29uZmlndXJhdGlvbjwvbmFtZT4KICAgIDxmbGFncz4xMzE5NzA8L2ZsYWdzPgogICAgPHZhbHVlIHR5cGU9IjMiPkZMODwvdmFsdWU+CiAgIDwvQmFzaWNFbnRyeT4KICA8L0Jhc2ljRW50cnk+CiAgPEJhc2ljRW50cnk+CiAgIDxuYW1lPkNvbXBlbnNhdGlvbjwvbmFtZT4KICAgPGZsYWdzPjEzMTIwMjwvZmxhZ3M+CiAgIDxCYXNpY0VudHJ5PgogICAgPG5hbWU+TWF0cml4PC9uYW1lPgogICAgPGZsYWdzPjEzMTk3MDwvZmxhZ3M+CiAgICA8dmFsdWUgdHlwZT0iMyI+MQowCjAKMAowCjAKMAowCjAKMQowCjAKMAowCjAKMAowCjAKMQowCjAKMAowCjAKMAowCjAKMQowCjAKMAowCjAKMAowCjAKMQowCjAKMAowCjAKMAowCjAKMQowCjAKMAowCjAKMAowCjAKMQowCjAKMAowCjAKMAowCjAKMTwvdmFsdWU+CiAgIDwvQmFzaWNFbnRyeT4KICAgPEJhc2ljRW50cnk+CiAgICA8bmFtZT5BY3RpdmU8L25hbWU+CiAgICA8ZmxhZ3M+MTMxNzE0PC9mbGFncz4KICAgIDx2YWx1ZSB0eXBlPSIyIj4wPC92YWx1ZT4KICAgPC9CYXNpY0VudHJ5PgogIDwvQmFzaWNFbnRyeT4KIDwvQmFzaWNFbnRyeT4KIDxCYXNpY0VudHJ5PgogIDxuYW1lPlZhbGlkaXR5S2V5PC9uYW1lPgogIDxmbGFncz4xMzI3Mzg8L2ZsYWdzPgogIDx2YWx1ZSB0eXBlPSI2IiBzaXplPSIxMTIiPgpOd0F6QURjQU5BQmhBR0VBTkFBM0FESUFNZ0E1QURFQU1BQXpBR0VBTXdCZkFEQUFNQUF3QURBQVh3QXlBQzRBCk1RQXhBQzRBTVFBNEFERUFOd0F1QURFQU9RQTJBRElBTXdCZkFFMEFZUUJqQUhNQVVRQjFBR0VBYmdCMEFGOEEKTWdBd0FERUFPQUF4QURFQU1RQTBBQT09PC92YWx1ZT4KIDwvQmFzaWNFbnRyeT4KIDxCYXNpY0VudHJ5PgogIDxuYW1lPkNvbmZpZ1ZlcnNpb248L25hbWU+CiAgPGZsYWdzPjEzMTk3MDwvZmxhZ3M+CiAgPHZhbHVlIHR5cGU9IjMiPjAuNC4yNTwvdmFsdWU+CiA8L0Jhc2ljRW50cnk+CiA8QmFzaWNFbnRyeT4KICA8bmFtZT5GaWxlVHlwZTwvbmFtZT4KICA8ZmxhZ3M+MTMxOTcwPC9mbGFncz4KICA8dmFsdWUgdHlwZT0iMyI+RGV2aWNlPC92YWx1ZT4KIDwvQmFzaWNFbnRyeT4KIDxCYXNpY0VudHJ5PgogIDxuYW1lPkNoZWNrc3VtPC9uYW1lPgogIDxmbGFncz4xMzE4NDI8L2ZsYWdzPgogIDx2YWx1ZSB0eXBlPSIzIj5kMTRkMWUwNGJjMjY3YjhhMjBhZmQ1YzYwZDRhNGU2NjwvdmFsdWU+CiA8L0Jhc2ljRW50cnk+CjwvQmFzaWNFbnRyeT4K/@MB_ANALYSIS/PEJhc2ljRW50cnk+CiA8bmFtZT5Tb2Z0d2FyZTwvbmFtZT4KIDxmbGFncz42NTY2NjwvZmxhZ3M+CiA8QmFzaWNFbnRyeT4KICA8bmFtZT5WYWxpZGl0eUtleTwvbmFtZT4KICA8ZmxhZ3M+NjcyMDI8L2ZsYWdzPgogIDx2YWx1ZSB0eXBlPSI2IiBzaXplPSIxMTIiPgpOd0F6QURjQU5BQmhBR0VBTkFBM0FESUFNZ0E1QURFQU1BQXpBR0VBTXdCZkFEQUFNQUF3QURBQVh3QXlBQzRBCk1RQXhBQzRBTVFBNEFERUFOd0F1QURFQU9RQTJBRElBTXdCZkFFMEFZUUJqQUhNQVVRQjFBR0VBYmdCMEFGOEEKTWdBd0FERUFPQUF4QURFQU1RQTBBQT09PC92YWx1ZT4KIDwvQmFzaWNFbnRyeT4KIDxCYXNpY0VudHJ5PgogIDxuYW1lPkNvbmZpZ1ZlcnNpb248L25hbWU+CiAgPGZsYWdzPjY2NDM0PC9mbGFncz4KICA8dmFsdWUgdHlwZT0iMyI+MC40LjI1PC92YWx1ZT4KIDwvQmFzaWNFbnRyeT4KIDxCYXNpY0VudHJ5PgogIDxuYW1lPkFuYWx5c2lzPC9uYW1lPgogIDxmbGFncz42NTY2NjwvZmxhZ3M+CiAgPEJhc2ljRW50cnk+CiAgIDxuYW1lPlZhcnM8L25hbWU+CiAgIDxmbGFncz42NTY2NjwvZmxhZ3M+CiAgIDxCYXNpY0VudHJ5PgogICAgPG5hbWU+MTwvbmFtZT4KICAgIDxmbGFncz42NTY2NjwvZmxhZ3M+CiAgICA8QmFzaWNFbnRyeT4KICAgICA8bmFtZT5TYW1wbGVzPC9uYW1lPgogICAgIDxmbGFncz42NTY2NjwvZmxhZ3M+CiAgICAgPEJhc2ljRW50cnk+CiAgICAgIDxuYW1lPlAxPC9uYW1lPgogICAgICA8ZmxhZ3M+NjYxNzg8L2ZsYWdzPgogICAgICA8dmFsdWUgdHlwZT0iMiI+MTQ1PC92YWx1ZT4KICAgICAgPEJhc2ljRW50cnk+CiAgICAgICA8bmFtZT5TYW1wbGVzPC9uYW1lPgogICAgICAgPGZsYWdzPjY1NjY2PC9mbGFncz4KICAgICAgIDxCYXNpY0VudHJ5PgogICAgICAgIDxuYW1lPlAyPC9uYW1lPgogICAgICAgIDxmbGFncz42NjE3ODwvZmxhZ3M+CiAgICAgICAgPHZhbHVlIHR5cGU9IjIiPjE0NjwvdmFsdWU+CiAgICAgICAgPEJhc2ljRW50cnk+CiAgICAgICAgIDxuYW1lPlNhbXBsZXM8L25hbWU+CiAgICAgICAgIDxmbGFncz42NTY2NjwvZmxhZ3M+CiAgICAgICAgIDxCYXNpY0VudHJ5PgogICAgICAgICAgPG5hbWU+UDM8L25hbWU+CiAgICAgICAgICA8ZmxhZ3M+NjYxNzg8L2ZsYWdzPgogICAgICAgICAgPHZhbHVlIHR5cGU9IjIiPjE0NzwvdmFsdWU+CiAgICAgICAgIDwvQmFzaWNFbnRyeT4KICAgICAgICAgPEJhc2ljRW50cnk+CiAgICAgICAgICA8bmFtZT5MUjM8L25hbWU+CiAgICAgICAgICA8ZmxhZ3M+NjYxNzg8L2ZsYWdzPgogICAgICAgICAgPHZhbHVlIHR5cGU9IjIiPjA8L3ZhbHVlPgogICAgICAgICA8L0Jhc2ljRW50cnk+CiAgICAgICAgIDxCYXNpY0VudHJ5PgogICAgICAgICAgPG5hbWU+VVIzPC9uYW1lPgogICAgICAgICAgPGZsYWdzPjY2MTc4PC9mbGFncz4KICAgICAgICAgIDx2YWx1ZSB0eXBlPSIyIj4wPC92YWx1ZT4KICAgICAgICAgPC9CYXNpY0VudHJ5PgogICAgICAgICA8QmFzaWNFbnRyeT4KICAgICAgICAgIDxuYW1lPlVMMzwvbmFtZT4KICAgICAgICAgIDxmbGFncz42NjE3ODwvZmxhZ3M+CiAgICAgICAgICA8dmFsdWUgdHlwZT0iMiI+MDwvdmFsdWU+CiAgICAgICAgIDwvQmFzaWNFbnRyeT4KICAgICAgICAgPEJhc2ljRW50cnk+CiAgICAgICAgICA8bmFtZT5MTDM8L25hbWU+CiAgICAgICAgICA8ZmxhZ3M+NjYxNzg8L2ZsYWdzPgogICAgICAgICAgPHZhbHVlIHR5cGU9IjIiPjA8L3ZhbHVlPgogICAgICAgICA8L0Jhc2ljRW50cnk+CiAgICAgICAgPC9CYXNpY0VudHJ5PgogICAgICAgPC9CYXNpY0VudHJ5PgogICAgICA8L0Jhc2ljRW50cnk+CiAgICAgPC9CYXNpY0VudHJ5PgogICAgPC9CYXNpY0VudHJ5PgogICA8L0Jhc2ljRW50cnk+CiAgPC9CYXNpY0VudHJ5PgogPC9CYXNpY0VudHJ5PgogPEJhc2ljRW50cnk+CiAgPG5hbWU+V2luZG93czwvbmFtZT4KICA8ZmxhZ3M+NjU2NjY8L2ZsYWdzPgogIDxCYXNpY0VudHJ5PgogICA8bmFtZT52aWV3NHQgMzwvbmFtZT4KICAgPGZsYWdzPjY2NDM0PC9mbGFncz4KICAgPHZhbHVlIHR5cGU9IjMiPldpbmRvdzwvdmFsdWU+CiAgIDxCYXNpY0VudHJ5PgogICAgPG5hbWU+UGFnZXM8L25hbWU+CiAgICA8ZmxhZ3M+NjY0MzQ8L2ZsYWdzPgogICAgPHZhbHVlIHR5cGU9IjMiPlBhZ2UxPC92YWx1ZT4KICAgIDxCYXNpY0VudHJ5PgogICAgIDxuYW1lPlBhZ2UxPC9uYW1lPgogICAgIDxmbGFncz42NTY2NjwvZmxhZ3M+CiAgICAgPEJhc2ljRW50cnk+CiAgICAgIDxuYW1lPldpZGdldHM8L25hbWU+CiAgICAgIDxmbGFncz42NjQzNDwvZmxhZ3M+CiAgICAgIDx2YWx1ZSB0eXBlPSIzIj5wbG90MjwvdmFsdWU+CiAgICAgIDxCYXNpY0VudHJ5PgogICAgICAgPG5hbWU+UGFnZU5vPC9uYW1lPgogICAgICAgPGZsYWdzPjY2NDM0PC9mbGFncz4KICAgICAgIDx2YWx1ZSB0eXBlPSIzIj5UZXh0PC92YWx1ZT4KICAgICAgIDxCYXNpY0VudHJ5PgogICAgICAgIDxuYW1lPldpZGdldFNpemU8L25hbWU+CiAgICAgICAgPGZsYWdzPjY1NjY2PC9mbGFncz4KICAgICAgICA8QmFzaWNFbnRyeT4KICAgICAgICAgPG5hbWU+V2lkdGg8L25hbWU+CiAgICAgICAgIDxmbGFncz42NjE3ODwvZmxhZ3M+CiAgICAgICAgIDx2YWx1ZSB0eXBlPSIyIj4xMDI0PC92YWx1ZT4KICAgICAgICA8L0Jhc2ljRW50cnk+CiAgICAgICAgPEJhc2ljRW50cnk+CiAgICAgICAgIDxuYW1lPkhlaWdodDwvbmFtZT4KICAgICAgICAgPGZsYWdzPjY2MTc4PC9mbGFncz4KICAgICAgICAgPHZhbHVlIHR5cGU9IjIiPjE1PC92YWx1ZT4KICAgICAgICA8L0Jhc2ljRW50cnk+CiAgICAgICA8L0Jhc2ljRW50cnk+CiAgICAgICA8QmFzaWNFbnRyeT4KICAgICAgICA8bmFtZT5XaWRnZXRQb3M8L25hbWU+CiAgICAgICAgPGZsYWdzPjY1NjY2PC9mbGFncz4KICAgICAgICA8QmFzaWNFbnRyeT4KICAgICAgICAgPG5hbWU+WDwvbmFtZT4KICAgICAgICAgPGZsYWdzPjY2MTc4PC9mbGFncz4KICAgICAgICAgPHZhbHVlIHR5cGU9IjIiPjM8L3ZhbHVlPgogICAgICAgIDwvQmFzaWNFbnRyeT4KICAgICAgICA8QmFzaWNFbnRyeT4KICAgICAgICAgPG5hbWU+WTwvbmFtZT4KICAgICAgICAgPGZsYWdzPjY2MTc4PC9mbGFncz4KICAgICAgICAgPHZhbHVlIHR5cGU9IjIiPjM8L3ZhbHVlPgogICAgICAgIDwvQmFzaWNFbnRyeT4KICAgICAgIDwvQmFzaWNFbnRyeT4KICAgICAgIDxCYXNpY0VudHJ5PgogICAgICAgIDxuYW1lPlRleHRWYWx1ZTwvbmFtZT4KICAgICAgICA8ZmxhZ3M+NjY0MzQ8L2ZsYWdzPgogICAgICAgIDx2YWx1ZSB0eXBlPSIzIj4mbHQ7YiZndDsxLzEmbHQ7L2ImZ3Q7PC92YWx1ZT4KICAgICAgIDwvQmFzaWNFbnRyeT4KICAgICAgPC9CYXNpY0VudHJ5PgogICAgICA8QmFzaWNFbnRyeT4KICAgICAgIDxuYW1lPnBsb3QwPC9uYW1lPgogICAgICAgPGZsYWdzPjY2NDM0PC9mbGFncz4KICAgICAgIDx2YWx1ZSB0eXBlPSIzIj5QbG90PC92YWx1ZT4KICAgICAgIDxCYXNpY0VudHJ5PgogICAgICAgIDxuYW1lPlZpZXdGZWF0dXJlczwvbmFtZT4KICAgICAgICA8ZmxhZ3M+NjY0MzQ8L2ZsYWdzPgogICAgICAgIDx2YWx1ZSB0eXBlPSIzIj5GU0MtQQpTU0MtQTwvdmFsdWU+CiAgICAgICA8L0Jhc2ljRW50cnk+CiAgICAgICA8QmFzaWNFbnRyeT4KICAgICAgICA8bmFtZT5WaWV3TXVsdGlMYXllcjwvbmFtZT4KICAgICAgICA8ZmxhZ3M+NjU5MjI8L2ZsYWdzPgogICAgICAgIDx2YWx1ZSB0eXBlPSIxIj4wPC92YWx1ZT4KICAgICAgIDwvQmFzaWNFbnRyeT4KICAgICAgIDxCYXNpY0VudHJ5PgogICAgICAgIDxuYW1lPlZpZXdTb3VyY2U8L25hbWU+CiAgICAgICAgPGZsYWdzPjY2NDM0PC9mbGFncz4KICAgICAgICA8dmFsdWUgdHlwZT0iMyI+MTpsaXZlPC92YWx1ZT4KICAgICAgIDwvQmFzaWNFbnRyeT4KICAgICAgIDxCYXNpY0VudHJ5PgogICAgICAgIDxuYW1lPlZpZXdQb3B1bGF0aW9uczwvbmFtZT4KICAgICAgICA8ZmxhZ3M+NjY0MzQ8L2ZsYWdzPgogICAgICAgIDx2YWx1ZSB0eXBlPSIzIj4xOmxpdmU8L3ZhbHVlPgogICAgICAgPC9CYXNpY0VudHJ5PgogICAgICAgPEJhc2ljRW50cnk+CiAgICAgICAgPG5hbWU+Vmlld01vZGU8L25hbWU+CiAgICAgICAgPGZsYWdzPjY2MTc4PC9mbGFncz4KICAgICAgICA8dmFsdWUgdHlwZT0iMiI+MDwvdmFsdWU+CiAgICAgICA8L0Jhc2ljRW50cnk+CiAgICAgICA8QmFzaWNFbnRyeT4KICAgICAgICA8bmFtZT5WaWV3QXhlczwvbmFtZT4KICAgICAgICA8ZmxhZ3M+NjY0MzQ8L2ZsYWdzPgogICAgICAgIDx2YWx1ZSB0eXBlPSIzIj5BcyBhY3F1aXJlZApBcyBhY3F1aXJlZDwvdmFsdWU+CiAgICAgICA8L0Jhc2ljRW50cnk+CiAgICAgICA8QmFzaWNFbnRyeT4KICAgICAgICA8bmFtZT5WaWV3Wm9vbTwvbmFtZT4KICAgICAgICA8ZmxhZ3M+NjY0MzQ8L2ZsYWdzPgogICAgICAgIDx2YWx1ZSB0eXBlPSIzIj4wLjAsMS4wCjAuMCwxLjA8L3ZhbHVlPgogICAgICAgPC9CYXNpY0VudHJ5PgogICAgICAgPEJhc2ljRW50cnk+CiAgICAgICAgPG5hbWU+Vmlld0hpZGVSZWdpb25zPC9uYW1lPgogICAgICAgIDxmbGFncz42NjE3ODwvZmxhZ3M+CiAgICAgICAgPHZhbHVlIHR5cGU9IjIiPjA8L3ZhbHVlPgogICAgICAgPC9CYXNpY0VudHJ5PgogICAgICAgPEJhc2ljRW50cnk+CiAgICAgICAgPG5hbWU+SGlzdG9ncmFtVXNlT3ZlcmxheTwvbmFtZT4KICAgICAgICA8ZmxhZ3M+NjYxNzg8L2ZsYWdzPgogICAgICAgIDx2YWx1ZSB0eXBlPSIyIj4wPC92YWx1ZT4KICAgICAgIDwvQmFzaWNFbnRyeT4KICAgICAgIDxCYXNpY0VudHJ5PgogICAgICAgIDxuYW1lPkhpc3RvZ3JhbU92ZXJsYXk8L25hbWU+CiAgICAgICAgPGZsYWdzPjY2NDM0PC9mbGFncz4KICAgICAgICA8dmFsdWUgdHlwZT0iMyI+CgoKCgoKCgoKPC92YWx1ZT4KICAgICAgIDwvQmFzaWNFbnRyeT4KICAgICAgIDxCYXNpY0VudHJ5PgogICAgICAgIDxuYW1lPkhpc3RvZ3JhbU92ZXJsYXlDb2xvcnM8L25hbWU+CiAgICAgICAgPGZsYWdzPjY2NDM0PC9mbGFncz4KICAgICAgICA8dmFsdWUgdHlwZT0iMyI+I2ZmYWE3ZgojZmZhYWZmCiNhYWZmN2YKIzk2ZDhlMQojYWFhYTdmCiNmZjg2NGEKI2ZjNTdmZgojNmJmZjQyCiM0MGJjZmYKI2EyYWEzNDwvdmFsdWU+CiAgICAgICA8L0Jhc2ljRW50cnk+CiAgICAgICA8QmFzaWNFbnRyeT4KICAgICAgICA8bmFtZT5WaWV3RGF0YUVuZDwvbmFtZT4KICAgICAgICA8ZmxhZ3M+NjYxNzg8L2ZsYWdzPgogICAgICAgIDx2YWx1ZSB0eXBlPSIyIj4yMTQ3NDgzNjQ3PC92YWx1ZT4KICAgICAgIDwvQmFzaWNFbnRyeT4KICAgICAgIDxCYXNpY0VudHJ5PgogICAgICAgIDxuYW1lPlZpZXdEYXRhU2tpcDwvbmFtZT4KICAgICAgICA8ZmxhZ3M+NjYxNzg8L2ZsYWdzPgogICAgICAgIDx2YWx1ZSB0eXBlPSIyIj4wPC92YWx1ZT4KICAgICAgIDwvQmFzaWNFbnRyeT4KICAgICAgIDxCYXNpY0VudHJ5PgogICAgICAgIDxuYW1lPlZpZXdEYXRhU3RhcnQ8L25hbWU+CiAgICAgICAgPGZsYWdzPjY2MTc4PC9mbGFncz4KICAgICAgICA8dmFsdWUgdHlwZT0iMiI+MDwvdmFsdWU+CiAgICAgICA8L0Jhc2ljRW50cnk+CiAgICAgICA8QmFzaWNFbnRyeT4KICAgICAgICA8bmFtZT5TY3JpcHRUZXh0PC9uYW1lPgogICAgICAgIDxmbGFncz42NjQzNDwvZmxhZ3M+CiAgICAgICAgPHZhbHVlIHR5cGU9IjMiPkVkaXQgdGV4dCB2aWEgUHJvcGVydGllczwvdmFsdWU+CiAgICAgICAgPEJhc2ljRW50cnk+CiAgICAgICAgIDxuYW1lPlByZWRlZmluZWRTY3JpcHRUZXh0PC9uYW1lPgogICAgICAgICA8ZmxhZ3M+NjY0MzQ8L2ZsYWdzPgogICAgICAgICA8dmFsdWUgdHlwZT0iMyI+PC92YWx1ZT4KICAgICAgICA8L0Jhc2ljRW50cnk+CiAgICAgICA8L0Jhc2ljRW50cnk+CiAgICAgICA8QmFzaWNFbnRyeT4KICAgICAgICA8bmFtZT5TY3JpcHRUZXh0QWxpZ25tZW50PC9uYW1lPgogICAgICAgIDxmbGFncz42NjE3ODwvZmxhZ3M+CiAgICAgICAgPHZhbHVlIHR5cGU9IjIiPjA8L3ZhbHVlPgogICAgICAgPC9CYXNpY0VudHJ5PgogICAgICAgPEJhc2ljRW50cnk+CiAgICAgICAgPG5hbWU+SGlzdG9ncmFtTm9ybWFsaXphdGlvbjwvbmFtZT4KICAgICAgICA8ZmxhZ3M+NjYxNzg8L2ZsYWdzPgogICAgICAgIDx2YWx1ZSB0eXBlPSIyIj4wPC92YWx1ZT4KICAgICAgIDwvQmFzaWNFbnRyeT4KICAgICAgIDxCYXNpY0VudHJ5PgogICAgICAgIDxuYW1lPkhpc3RvZ3JhbVBsb3RNb2RlPC9uYW1lPgogICAgICAgIDxmbGFncz42NjE3ODwvZmxhZ3M+CiAgICAgICAgPHZhbHVlIHR5cGU9IjIiPjA8L3ZhbHVlPgogICAgICAgPC9CYXNpY0VudHJ5PgogICAgICAgPEJhc2ljRW50cnk+CiAgICAgICAgPG5hbWU+SGlzdG9ncmFtU21vb3RoaW5nPC9uYW1lPgogICAgICAgIDxmbGFncz42NjE3ODwvZmxhZ3M+CiAgICAgICAgPHZhbHVlIHR5cGU9IjIiPjA8L3ZhbHVlPgogICAgICAgPC9CYXNpY0VudHJ5PgogICAgICAgPEJhc2ljRW50cnk+CiAgICAgICAgPG5hbWU+U3RhdGlzdGljRmVhdHVyZXM8L25hbWU+CiAgICAgICAgPGZsYWdzPjY2NDM0PC9mbGFncz4KICAgICAgICA8dmFsdWUgdHlwZT0iMyI+RlNDLUEKU1NDLUE8L3ZhbHVlPgogICAgICAgPC9CYXNpY0VudHJ5PgogICAgICAgPEJhc2ljRW50cnk+CiAgICAgICAgPG5hbWU+U3RhdGlzdGljUmVnaW9uRnVuY3M8L25hbWU+CiAgICAgICAgPGZsYWdzPjY2NDM0PC9mbGFncz4KICAgICAgICA8dmFsdWUgdHlwZT0iMyI+UGF0aAolLVQ8L3ZhbHVlPgogICAgICAgPC9CYXNpY0VudHJ5PgogICAgICAgPEJhc2ljRW50cnk+CiAgICAgICAgPG5hbWU+U3RhdGlzdGljRmVhdHVyZUZ1bmNzPC9uYW1lPgogICAgICAgIDxmbGFncz42NjQzNDwvZmxhZ3M+CiAgICAgICAgPHZhbHVlIHR5cGU9IjMiPjwvdmFsdWU+CiAgICAgICA8L0Jhc2ljRW50cnk+CiAgICAgICA8QmFzaWNFbnRyeT4KICAgICAgICA8bmFtZT5TdGF0aXN0aWNTb3VyY2VJbmZvPC9uYW1lPgogICAgICAgIDxmbGFncz42NTkyMjwvZmxhZ3M+CiAgICAgICAgPHZhbHVlIHR5cGU9IjEiPjE8L3ZhbHVlPgogICAgICAgPC9CYXNpY0VudHJ5PgogICAgICAgPEJhc2ljRW50cnk+CiAgICAgICAgPG5hbWU+U3RhdGlzdGljVGFibGU8L25hbWU+CiAgICAgICAgPGZsYWdzPjY1OTIyPC9mbGFncz4KICAgICAgICA8dmFsdWUgdHlwZT0iMSI+MTwvdmFsdWU+CiAgICAgICA8L0Jhc2ljRW50cnk+CiAgICAgICA8QmFzaWNFbnRyeT4KICAgICAgICA8bmFtZT5TdGF0aXN0aWNGZWF0dXJlTmFtZTwvbmFtZT4KICAgICAgICA8ZmxhZ3M+NjYxNzg8L2ZsYWdzPgogICAgICAgIDx2YWx1ZSB0eXBlPSIyIj4wPC92YWx1ZT4KICAgICAgIDwvQmFzaWNFbnRyeT4KICAgICAgIDxCYXNpY0VudHJ5PgogICAgICAgIDxuYW1lPkhlYXRtYXA8L25hbWU+CiAgICAgICAgPGZsYWdzPjY1NjY2PC9mbGFncz4KICAgICAgICA8QmFzaWNFbnRyeT4KICAgICAgICAgPG5hbWU+Q29sb3IxPC9uYW1lPgogICAgICAgICA8ZmxhZ3M+NjY0MzQ8L2ZsYWdzPgogICAgICAgICA8dmFsdWUgdHlwZT0iMyI+I2ZmMDAwMDwvdmFsdWU+CiAgICAgICAgPC9CYXNpY0VudHJ5PgogICAgICAgIDxCYXNpY0VudHJ5PgogICAgICAgICA8bmFtZT5Db2xvcjI8L25hbWU+CiAgICAgICAgIDxmbGFncz42NjQzNDwvZmxhZ3M+CiAgICAgICAgIDx2YWx1ZSB0eXBlPSIzIj4jMDBhYTAwPC92YWx1ZT4KICAgICAgICA8L0Jhc2ljRW50cnk+CiAgICAgICAgPEJhc2ljRW50cnk+CiAgICAgICAgIDxuYW1lPkNvbG9yMzwvbmFtZT4KICAgICAgICAgPGZsYWdzPjY2NDM0PC9mbGFncz4KICAgICAgICAgPHZhbHVlIHR5cGU9IjMiPiNmZmZmMDA8L3ZhbHVlPgogICAgICAgIDwvQmFzaWNFbnRyeT4KICAgICAgICA8QmFzaWNFbnRyeT4KICAgICAgICAgPG5hbWU+Q29sb3I0PC9uYW1lPgogICAgICAgICA8ZmxhZ3M+NjY0MzQ8L2ZsYWdzPgogICAgICAgICA8dmFsdWUgdHlwZT0iMyI+IzMzMzNmZjwvdmFsdWU+CiAgICAgICAgPC9CYXNpY0VudHJ5PgogICAgICAgIDxCYXNpY0VudHJ5PgogICAgICAgICA8bmFtZT5UaHJlc2hvbGQxPC9uYW1lPgogICAgICAgICA8ZmxhZ3M+Njc0NTg8L2ZsYWdzPgogICAgICAgICA8dmFsdWUgdHlwZT0iNyI+MTwvdmFsdWU+CiAgICAgICAgPC9CYXNpY0VudHJ5PgogICAgICAgIDxCYXNpY0VudHJ5PgogICAgICAgICA8bmFtZT5UaHJlc2hvbGQyPC9uYW1lPgogICAgICAgICA8ZmxhZ3M+Njc0NTg8L2ZsYWdzPgogICAgICAgICA8dmFsdWUgdHlwZT0iNyI+MTAwPC92YWx1ZT4KICAgICAgICA8L0Jhc2ljRW50cnk+CiAgICAgICAgPEJhc2ljRW50cnk+CiAgICAgICAgIDxuYW1lPlJlZ2lvbjwvbmFtZT4KICAgICAgICAgPGZsYWdzPjY2NDM0PC9mbGFncz4KICAgICAgICAgPHZhbHVlIHR5cGU9IjMiPmxpdmU8L3ZhbHVlPgogICAgICAgIDwvQmFzaWNFbnRyeT4KICAgICAgICA8QmFzaWNFbnRyeT4KICAgICAgICAgPG5hbWU+UmVnaW9uRnVuY3Rpb248L25hbWU+CiAgICAgICAgIDxmbGFncz42NjQzNDwvZmxhZ3M+CiAgICAgICAgIDx2YWx1ZSB0eXBlPSIzIj5Db3VudDwvdmFsdWU+CiAgICAgICAgPC9CYXNpY0VudHJ5PgogICAgICAgIDxCYXNpY0VudHJ5PgogICAgICAgICA8bmFtZT5GZWF0dXJlPC9uYW1lPgogICAgICAgICA8ZmxhZ3M+NjY0MzQ8L2ZsYWdzPgogICAgICAgICA8dmFsdWUgdHlwZT0iMyI+RlNDLUE8L3ZhbHVlPgogICAgICAgIDwvQmFzaWNFbnRyeT4KICAgICAgICA8QmFzaWNFbnRyeT4KICAgICAgICAgPG5hbWU+RmVhdHVyZUZ1bmN0aW9uPC9uYW1lPgogICAgICAgICA8ZmxhZ3M+NjY0MzQ8L2ZsYWdzPgogICAgICAgICA8dmFsdWUgdHlwZT0iMyI+TWVhbjwvdmFsdWU+CiAgICAgICAgPC9CYXNpY0VudHJ5PgogICAgICAgIDxCYXNpY0VudHJ5PgogICAgICAgICA8bmFtZT5Nb2RlPC9uYW1lPgogICAgICAgICA8ZmxhZ3M+NjYxNzg8L2ZsYWdzPgogICAgICAgICA8dmFsdWUgdHlwZT0iMiI+MDwvdmFsdWU+CiAgICAgICAgPC9CYXNpY0VudHJ5PgogICAgICAgIDxCYXNpY0VudHJ5PgogICAgICAgICA8bmFtZT5GdW5jdGlvbjwvbmFtZT4KICAgICAgICAgPGZsYWdzPjY2MTc4PC9mbGFncz4KICAgICAgICAgPHZhbHVlIHR5cGU9IjIiPjE8L3ZhbHVlPgogICAgICAgIDwvQmFzaWNFbnRyeT4KICAgICAgICA8QmFzaWNFbnRyeT4KICAgICAgICAgPG5hbWU+RGlzYWJsZWRHcm91cHM8L25hbWU+CiAgICAgICAgIDxmbGFncz42NjQzNDwvZmxhZ3M+CiAgICAgICAgIDx2YWx1ZSB0eXBlPSIzIj48L3ZhbHVlPgogICAgICAgIDwvQmFzaWNFbnRyeT4KICAgICAgIDwvQmFzaWNFbnRyeT4KICAgICAgIDxCYXNpY0VudHJ5PgogICAgICAgIDxuYW1lPlZpZXdIZWlnaHQ8L25hbWU+CiAgICAgICAgPGZsYWdzPjY2MTc4PC9mbGFncz4KICAgICAgICA8dmFsdWUgdHlwZT0iMiI+MTQ4PC92YWx1ZT4KICAgICAgIDwvQmFzaWNFbnRyeT4KICAgICAgIDxCYXNpY0VudHJ5PgogICAgICAgIDxuYW1lPlZpZXdXaWR0aDwvbmFtZT4KICAgICAgICA8ZmxhZ3M+NjYxNzg8L2ZsYWdzPgogICAgICAgIDx2YWx1ZSB0eXBlPSIyIj4xNDg8L3ZhbHVlPgogICAgICAgPC9CYXNpY0VudHJ5PgogICAgICAgPEJhc2ljRW50cnk+CiAgICAgICAgPG5hbWU+V2lkZ2V0UG9zPC9uYW1lPgogICAgICAgIDxmbGFncz42NTY2NjwvZmxhZ3M+CiAgICAgICAgPEJhc2ljRW50cnk+CiAgICAgICAgIDxuYW1lPlg8L25hbWU+CiAgICAgICAgIDxmbGFncz42NjE3ODwvZmxhZ3M+CiAgICAgICAgIDx2YWx1ZSB0eXBlPSIyIj4xMzwvdmFsdWU+CiAgICAgICAgPC9CYXNpY0VudHJ5PgogICAgICAgIDxCYXNpY0VudHJ5PgogICAgICAgICA8bmFtZT5ZPC9uYW1lPgogICAgICAgICA8ZmxhZ3M+NjYxNzg8L2ZsYWdzPgogICAgICAgICA8dmFsdWUgdHlwZT0iMiI+MTU8L3ZhbHVlPgogICAgICAgIDwvQmFzaWNFbnRyeT4KICAgICAgIDwvQmFzaWNFbnRyeT4KICAgICAgIDxCYXNpY0VudHJ5PgogICAgICAgIDxuYW1lPldpZGdldFNpemU8L25hbWU+CiAgICAgICAgPGZsYWdzPjY1NjY2PC9mbGFncz4KICAgICAgICA8QmFzaWNFbnRyeT4KICAgICAgICAgPG5hbWU+V2lkdGg8L25hbWU+CiAgICAgICAgIDxmbGFncz42NjE3ODwvZmxhZ3M+CiAgICAgICAgIDx2YWx1ZSB0eXBlPSIyIj4yMzQ8L3ZhbHVlPgogICAgICAgIDwvQmFzaWNFbnRyeT4KICAgICAgICA8QmFzaWNFbnRyeT4KICAgICAgICAgPG5hbWU+SGVpZ2h0PC9uYW1lPgogICAgICAgICA8ZmxhZ3M+NjYxNzg8L2ZsYWdzPgogICAgICAgICA8dmFsdWUgdHlwZT0iMiI+MjA5PC92YWx1ZT4KICAgICAgICA8L0Jhc2ljRW50cnk+CiAgICAgICA8L0Jhc2ljRW50cnk+CiAgICAgIDwvQmFzaWNFbnRyeT4KICAgICAgPEJhc2ljRW50cnk+CiAgICAgICA8bmFtZT5wbG90MTwvbmFtZT4KICAgICAgIDxmbGFncz42NjQzNDwvZmxhZ3M+CiAgICAgICA8dmFsdWUgdHlwZT0iMyI+UGxvdDwvdmFsdWU+CiAgICAgICA8QmFzaWNFbnRyeT4KICAgICAgICA8bmFtZT5WaWV3RmVhdHVyZXM8L25hbWU+CiAgICAgICAgPGZsYWdzPjY2NDM0PC9mbGFncz4KICAgICAgICA8dmFsdWUgdHlwZT0iMyI+RlNDLUEKRlNDLUg8L3ZhbHVlPgogICAgICAgPC9CYXNpY0VudHJ5PgogICAgICAgPEJhc2ljRW50cnk+CiAgICAgICAgPG5hbWU+Vmlld011bHRpTGF5ZXI8L25hbWU+CiAgICAgICAgPGZsYWdzPjY1OTIyPC9mbGFncz4KICAgICAgICA8dmFsdWUgdHlwZT0iMSI+MDwvdmFsdWU+CiAgICAgICA8L0Jhc2ljRW50cnk+CiAgICAgICA8QmFzaWNFbnRyeT4KICAgICAgICA8bmFtZT5WaWV3U291cmNlPC9uYW1lPgogICAgICAgIDxmbGFncz42NjQzNDwvZmxhZ3M+CiAgICAgICAgPHZhbHVlIHR5cGU9IjMiPjE6bGl2ZVxQMTwvdmFsdWU+CiAgICAgICA8L0Jhc2ljRW50cnk+CiAgICAgICA8QmFzaWNFbnRyeT4KICAgICAgICA8bmFtZT5WaWV3UG9wdWxhdGlvbnM8L25hbWU+CiAgICAgICAgPGZsYWdzPjY2NDM0PC9mbGFncz4KICAgICAgICA8dmFsdWUgdHlwZT0iMyI+MTpsaXZlXFAxPC92YWx1ZT4KICAgICAgIDwvQmFzaWNFbnRyeT4KICAgICAgIDxCYXNpY0VudHJ5PgogICAgICAgIDxuYW1lPlZpZXdNb2RlPC9uYW1lPgogICAgICAgIDxmbGFncz42NjE3ODwvZmxhZ3M+CiAgICAgICAgPHZhbHVlIHR5cGU9IjIiPjE8L3ZhbHVlPgogICAgICAgPC9CYXNpY0VudHJ5PgogICAgICAgPEJhc2ljRW50cnk+CiAgICAgICAgPG5hbWU+Vmlld0F4ZXM8L25hbWU+CiAgICAgICAgPGZsYWdzPjY2NDM0PC9mbGFncz4KICAgICAgICA8dmFsdWUgdHlwZT0iMyI+QXMgYWNxdWlyZWQKQXMgYWNxdWlyZWQ8L3ZhbHVlPgogICAgICAgPC9CYXNpY0VudHJ5PgogICAgICAgPEJhc2ljRW50cnk+CiAgICAgICAgPG5hbWU+Vmlld1pvb208L25hbWU+CiAgICAgICAgPGZsYWdzPjY2NDM0PC9mbGFncz4KICAgICAgICA8dmFsdWUgdHlwZT0iMyI+MC4wLDEuMAowLjAsMS4wPC92YWx1ZT4KICAgICAgIDwvQmFzaWNFbnRyeT4KICAgICAgIDxCYXNpY0VudHJ5PgogICAgICAgIDxuYW1lPlZpZXdIaWRlUmVnaW9uczwvbmFtZT4KICAgICAgICA8ZmxhZ3M+NjYxNzg8L2ZsYWdzPgogICAgICAgIDx2YWx1ZSB0eXBlPSIyIj4wPC92YWx1ZT4KICAgICAgIDwvQmFzaWNFbnRyeT4KICAgICAgIDxCYXNpY0VudHJ5PgogICAgICAgIDxuYW1lPkhpc3RvZ3JhbVVzZU92ZXJsYXk8L25hbWU+CiAgICAgICAgPGZsYWdzPjY2MTc4PC9mbGFncz4KICAgICAgICA8dmFsdWUgdHlwZT0iMiI+MDwvdmFsdWU+CiAgICAgICA8L0Jhc2ljRW50cnk+CiAgICAgICA8QmFzaWNFbnRyeT4KICAgICAgICA8bmFtZT5IaXN0b2dyYW1PdmVybGF5PC9uYW1lPgogICAgICAgIDxmbGFncz42NjQzNDwvZmxhZ3M+CiAgICAgICAgPHZhbHVlIHR5cGU9IjMiPmxpdmUKbGl2ZQpsaXZlCmxpdmUKbGl2ZQpsaXZlCmxpdmUKbGl2ZQpsaXZlCmxpdmU8L3ZhbHVlPgogICAgICAgPC9CYXNpY0VudHJ5PgogICAgICAgPEJhc2ljRW50cnk+CiAgICAgICAgPG5hbWU+SGlzdG9ncmFtT3ZlcmxheUNvbG9yczwvbmFtZT4KICAgICAgICA8ZmxhZ3M+NjY0MzQ8L2ZsYWdzPgogICAgICAgIDx2YWx1ZSB0eXBlPSIzIj4jZmZhYTdmCiNmZmFhZmYKI2FhZmY3ZgojOTZkOGUxCiNhYWFhN2YKI2ZmODY0YQojZmM1N2ZmCiM2YmZmNDIKIzQwYmNmZgojYTJhYTM0PC92YWx1ZT4KICAgICAgIDwvQmFzaWNFbnRyeT4KICAgICAgIDxCYXNpY0VudHJ5PgogICAgICAgIDxuYW1lPlZpZXdEYXRhRW5kPC9uYW1lPgogICAgICAgIDxmbGFncz42NjE3ODwvZmxhZ3M+CiAgICAgICAgPHZhbHVlIHR5cGU9IjIiPjIxNDc0ODM2NDc8L3ZhbHVlPgogICAgICAgPC9CYXNpY0VudHJ5PgogICAgICAgPEJhc2ljRW50cnk+CiAgICAgICAgPG5hbWU+Vmlld0RhdGFTa2lwPC9uYW1lPgogICAgICAgIDxmbGFncz42NjE3ODwvZmxhZ3M+CiAgICAgICAgPHZhbHVlIHR5cGU9IjIiPjA8L3ZhbHVlPgogICAgICAgPC9CYXNpY0VudHJ5PgogICAgICAgPEJhc2ljRW50cnk+CiAgICAgICAgPG5hbWU+Vmlld0RhdGFTdGFydDwvbmFtZT4KICAgICAgICA8ZmxhZ3M+NjYxNzg8L2ZsYWdzPgogICAgICAgIDx2YWx1ZSB0eXBlPSIyIj4wPC92YWx1ZT4KICAgICAgIDwvQmFzaWNFbnRyeT4KICAgICAgIDxCYXNpY0VudHJ5PgogICAgICAgIDxuYW1lPlNjcmlwdFRleHQ8L25hbWU+CiAgICAgICAgPGZsYWdzPjY2NDM0PC9mbGFncz4KICAgICAgICA8dmFsdWUgdHlwZT0iMyI+RWRpdCB0ZXh0IHZpYSBQcm9wZXJ0aWVzPC92YWx1ZT4KICAgICAgICA8QmFzaWNFbnRyeT4KICAgICAgICAgPG5hbWU+UHJlZGVmaW5lZFNjcmlwdFRleHQ8L25hbWU+CiAgICAgICAgIDxmbGFncz42NjQzNDwvZmxhZ3M+CiAgICAgICAgIDx2YWx1ZSB0eXBlPSIzIj48L3ZhbHVlPgogICAgICAgIDwvQmFzaWNFbnRyeT4KICAgICAgIDwvQmFzaWNFbnRyeT4KICAgICAgIDxCYXNpY0VudHJ5PgogICAgICAgIDxuYW1lPlNjcmlwdFRleHRBbGlnbm1lbnQ8L25hbWU+CiAgICAgICAgPGZsYWdzPjY2MTc4PC9mbGFncz4KICAgICAgICA8dmFsdWUgdHlwZT0iMiI+MDwvdmFsdWU+CiAgICAgICA8L0Jhc2ljRW50cnk+CiAgICAgICA8QmFzaWNFbnRyeT4KICAgICAgICA8bmFtZT5IaXN0b2dyYW1Ob3JtYWxpemF0aW9uPC9uYW1lPgogICAgICAgIDxmbGFncz42NjE3ODwvZmxhZ3M+CiAgICAgICAgPHZhbHVlIHR5cGU9IjIiPjA8L3ZhbHVlPgogICAgICAgPC9CYXNpY0VudHJ5PgogICAgICAgPEJhc2ljRW50cnk+CiAgICAgICAgPG5hbWU+SGlzdG9ncmFtUGxvdE1vZGU8L25hbWU+CiAgICAgICAgPGZsYWdzPjY2MTc4PC9mbGFncz4KICAgICAgICA8dmFsdWUgdHlwZT0iMiI+MDwvdmFsdWU+CiAgICAgICA8L0Jhc2ljRW50cnk+CiAgICAgICA8QmFzaWNFbnRyeT4KICAgICAgICA8bmFtZT5IaXN0b2dyYW1TbW9vdGhpbmc8L25hbWU+CiAgICAgICAgPGZsYWdzPjY2MTc4PC9mbGFncz4KICAgICAgICA8dmFsdWUgdHlwZT0iMiI+MDwvdmFsdWU+CiAgICAgICA8L0Jhc2ljRW50cnk+CiAgICAgICA8QmFzaWNFbnRyeT4KICAgICAgICA8bmFtZT5TdGF0aXN0aWNGZWF0dXJlczwvbmFtZT4KICAgICAgICA8ZmxhZ3M+NjY0MzQ8L2ZsYWdzPgogICAgICAgIDx2YWx1ZSB0eXBlPSIzIj5GU0MtQQpGU0MtSDwvdmFsdWU+CiAgICAgICA8L0Jhc2ljRW50cnk+CiAgICAgICA8QmFzaWNFbnRyeT4KICAgICAgICA8bmFtZT5TdGF0aXN0aWNSZWdpb25GdW5jczwvbmFtZT4KICAgICAgICA8ZmxhZ3M+NjY0MzQ8L2ZsYWdzPgogICAgICAgIDx2YWx1ZSB0eXBlPSIzIj5QYXRoCiUtIzwvdmFsdWU+CiAgICAgICA8L0Jhc2ljRW50cnk+CiAgICAgICA8QmFzaWNFbnRyeT4KICAgICAgICA8bmFtZT5TdGF0aXN0aWNGZWF0dXJlRnVuY3M8L25hbWU+CiAgICAgICAgPGZsYWdzPjY2NDM0PC9mbGFncz4KICAgICAgICA8dmFsdWUgdHlwZT0iMyI+PC92YWx1ZT4KICAgICAgIDwvQmFzaWNFbnRyeT4KICAgICAgIDxCYXNpY0VudHJ5PgogICAgICAgIDxuYW1lPlN0YXRpc3RpY1NvdXJjZUluZm88L25hbWU+CiAgICAgICAgPGZsYWdzPjY1OTIyPC9mbGFncz4KICAgICAgICA8dmFsdWUgdHlwZT0iMSI+MTwvdmFsdWU+CiAgICAgICA8L0Jhc2ljRW50cnk+CiAgICAgICA8QmFzaWNFbnRyeT4KICAgICAgICA8bmFtZT5TdGF0aXN0aWNUYWJsZTwvbmFtZT4KICAgICAgICA8ZmxhZ3M+NjU5MjI8L2ZsYWdzPgogICAgICAgIDx2YWx1ZSB0eXBlPSIxIj4xPC92YWx1ZT4KICAgICAgIDwvQmFzaWNFbnRyeT4KICAgICAgIDxCYXNpY0VudHJ5PgogICAgICAgIDxuYW1lPlN0YXRpc3RpY0ZlYXR1cmVOYW1lPC9uYW1lPgogICAgICAgIDxmbGFncz42NjE3ODwvZmxhZ3M+CiAgICAgICAgPHZhbHVlIHR5cGU9IjIiPjA8L3ZhbHVlPgogICAgICAgPC9CYXNpY0VudHJ5PgogICAgICAgPEJhc2ljRW50cnk+CiAgICAgICAgPG5hbWU+SGVhdG1hcDwvbmFtZT4KICAgICAgICA8ZmxhZ3M+NjU2NjY8L2ZsYWdzPgogICAgICAgIDxCYXNpY0VudHJ5PgogICAgICAgICA8bmFtZT5Db2xvcjE8L25hbWU+CiAgICAgICAgIDxmbGFncz42NjQzNDwvZmxhZ3M+CiAgICAgICAgIDx2YWx1ZSB0eXBlPSIzIj4jZmYwMDAwPC92YWx1ZT4KICAgICAgICA8L0Jhc2ljRW50cnk+CiAgICAgICAgPEJhc2ljRW50cnk+CiAgICAgICAgIDxuYW1lPkNvbG9yMjwvbmFtZT4KICAgICAgICAgPGZsYWdzPjY2NDM0PC9mbGFncz4KICAgICAgICAgPHZhbHVlIHR5cGU9IjMiPiMwMGFhMDA8L3ZhbHVlPgogICAgICAgIDwvQmFzaWNFbnRyeT4KICAgICAgICA8QmFzaWNFbnRyeT4KICAgICAgICAgPG5hbWU+Q29sb3IzPC9uYW1lPgogICAgICAgICA8ZmxhZ3M+NjY0MzQ8L2ZsYWdzPgogICAgICAgICA8dmFsdWUgdHlwZT0iMyI+I2ZmZmYwMDwvdmFsdWU+CiAgICAgICAgPC9CYXNpY0VudHJ5PgogICAgICAgIDxCYXNpY0VudHJ5PgogICAgICAgICA8bmFtZT5Db2xvcjQ8L25hbWU+CiAgICAgICAgIDxmbGFncz42NjQzNDwvZmxhZ3M+CiAgICAgICAgIDx2YWx1ZSB0eXBlPSIzIj4jMzMzM2ZmPC92YWx1ZT4KICAgICAgICA8L0Jhc2ljRW50cnk+CiAgICAgICAgPEJhc2ljRW50cnk+CiAgICAgICAgIDxuYW1lPlRocmVzaG9sZDE8L25hbWU+CiAgICAgICAgIDxmbGFncz42NzQ1ODwvZmxhZ3M+CiAgICAgICAgIDx2YWx1ZSB0eXBlPSI3Ij4xPC92YWx1ZT4KICAgICAgICA8L0Jhc2ljRW50cnk+CiAgICAgICAgPEJhc2ljRW50cnk+CiAgICAgICAgIDxuYW1lPlRocmVzaG9sZDI8L25hbWU+CiAgICAgICAgIDxmbGFncz42NzQ1ODwvZmxhZ3M+CiAgICAgICAgIDx2YWx1ZSB0eXBlPSI3Ij4xMDA8L3ZhbHVlPgogICAgICAgIDwvQmFzaWNFbnRyeT4KICAgICAgICA8QmFzaWNFbnRyeT4KICAgICAgICAgPG5hbWU+UmVnaW9uPC9uYW1lPgogICAgICAgICA8ZmxhZ3M+NjY0MzQ8L2ZsYWdzPgogICAgICAgICA8dmFsdWUgdHlwZT0iMyI+bGl2ZVxQMTwvdmFsdWU+CiAgICAgICAgPC9CYXNpY0VudHJ5PgogICAgICAgIDxCYXNpY0VudHJ5PgogICAgICAgICA8bmFtZT5SZWdpb25GdW5jdGlvbjwvbmFtZT4KICAgICAgICAgPGZsYWdzPjY2NDM0PC9mbGFncz4KICAgICAgICAgPHZhbHVlIHR5cGU9IjMiPkNvdW50PC92YWx1ZT4KICAgICAgICA8L0Jhc2ljRW50cnk+CiAgICAgICAgPEJhc2ljRW50cnk+CiAgICAgICAgIDxuYW1lPkZlYXR1cmU8L25hbWU+CiAgICAgICAgIDxmbGFncz42NjQzNDwvZmxhZ3M+CiAgICAgICAgIDx2YWx1ZSB0eXBlPSIzIj5GU0MtQTwvdmFsdWU+CiAgICAgICAgPC9CYXNpY0VudHJ5PgogICAgICAgIDxCYXNpY0VudHJ5PgogICAgICAgICA8bmFtZT5GZWF0dXJlRnVuY3Rpb248L25hbWU+CiAgICAgICAgIDxmbGFncz42NjQzNDwvZmxhZ3M+CiAgICAgICAgIDx2YWx1ZSB0eXBlPSIzIj5NZWFuPC92YWx1ZT4KICAgICAgICA8L0Jhc2ljRW50cnk+CiAgICAgICAgPEJhc2ljRW50cnk+CiAgICAgICAgIDxuYW1lPk1vZGU8L25hbWU+CiAgICAgICAgIDxmbGFncz42NjE3ODwvZmxhZ3M+CiAgICAgICAgIDx2YWx1ZSB0eXBlPSIyIj4wPC92YWx1ZT4KICAgICAgICA8L0Jhc2ljRW50cnk+CiAgICAgICAgPEJhc2ljRW50cnk+CiAgICAgICAgIDxuYW1lPkZ1bmN0aW9uPC9uYW1lPgogICAgICAgICA8ZmxhZ3M+NjYxNzg8L2ZsYWdzPgogICAgICAgICA8dmFsdWUgdHlwZT0iMiI+MTwvdmFsdWU+CiAgICAgICAgPC9CYXNpY0VudHJ5PgogICAgICAgIDxCYXNpY0VudHJ5PgogICAgICAgICA8bmFtZT5EaXNhYmxlZEdyb3VwczwvbmFtZT4KICAgICAgICAgPGZsYWdzPjY2NDM0PC9mbGFncz4KICAgICAgICAgPHZhbHVlIHR5cGU9IjMiPjwvdmFsdWU+CiAgICAgICAgPC9CYXNpY0VudHJ5PgogICAgICAgPC9CYXNpY0VudHJ5PgogICAgICAgPEJhc2ljRW50cnk+CiAgICAgICAgPG5hbWU+Vmlld0hlaWdodDwvbmFtZT4KICAgICAgICA8ZmxhZ3M+NjYxNzg8L2ZsYWdzPgogICAgICAgIDx2YWx1ZSB0eXBlPSIyIj4xNDg8L3ZhbHVlPgogICAgICAgPC9CYXNpY0VudHJ5PgogICAgICAgPEJhc2ljRW50cnk+CiAgICAgICAgPG5hbWU+Vmlld1dpZHRoPC9uYW1lPgogICAgICAgIDxmbGFncz42NjE3ODwvZmxhZ3M+CiAgICAgICAgPHZhbHVlIHR5cGU9IjIiPjE0ODwvdmFsdWU+CiAgICAgICA8L0Jhc2ljRW50cnk+CiAgICAgICA8QmFzaWNFbnRyeT4KICAgICAgICA8bmFtZT5XaWRnZXRQb3M8L25hbWU+CiAgICAgICAgPGZsYWdzPjY1NjY2PC9mbGFncz4KICAgICAgICA8QmFzaWNFbnRyeT4KICAgICAgICAgPG5hbWU+WDwvbmFtZT4KICAgICAgICAgPGZsYWdzPjY2MTc4PC9mbGFncz4KICAgICAgICAgPHZhbHVlIHR5cGU9IjIiPjI0NzwvdmFsdWU+CiAgICAgICAgPC9CYXNpY0VudHJ5PgogICAgICAgIDxCYXNpY0VudHJ5PgogICAgICAgICA8bmFtZT5ZPC9uYW1lPgogICAgICAgICA8ZmxhZ3M+NjYxNzg8L2ZsYWdzPgogICAgICAgICA8dmFsdWUgdHlwZT0iMiI+MTU8L3ZhbHVlPgogICAgICAgIDwvQmFzaWNFbnRyeT4KICAgICAgIDwvQmFzaWNFbnRyeT4KICAgICAgIDxCYXNpY0VudHJ5PgogICAgICAgIDxuYW1lPldpZGdldFNpemU8L25hbWU+CiAgICAgICAgPGZsYWdzPjY1NjY2PC9mbGFncz4KICAgICAgICA8QmFzaWNFbnRyeT4KICAgICAgICAgPG5hbWU+V2lkdGg8L25hbWU+CiAgICAgICAgIDxmbGFncz42NjE3ODwvZmxhZ3M+CiAgICAgICAgIDx2YWx1ZSB0eXBlPSIyIj4yMzQ8L3ZhbHVlPgogICAgICAgIDwvQmFzaWNFbnRyeT4KICAgICAgICA8QmFzaWNFbnRyeT4KICAgICAgICAgPG5hbWU+SGVpZ2h0PC9uYW1lPgogICAgICAgICA8ZmxhZ3M+NjYxNzg8L2ZsYWdzPgogICAgICAgICA8dmFsdWUgdHlwZT0iMiI+MjA5PC92YWx1ZT4KICAgICAgICA8L0Jhc2ljRW50cnk+CiAgICAgICA8L0Jhc2ljRW50cnk+CiAgICAgIDwvQmFzaWNFbnRyeT4KICAgICAgPEJhc2ljRW50cnk+CiAgICAgICA8bmFtZT5wbG90MjwvbmFtZT4KICAgICAgIDxmbGFncz42NjQzNDwvZmxhZ3M+CiAgICAgICA8dmFsdWUgdHlwZT0iMyI+UGxvdDwvdmFsdWU+CiAgICAgICA8QmFzaWNFbnRyeT4KICAgICAgICA8bmFtZT5WaWV3RmVhdHVyZXM8L25hbWU+CiAgICAgICAgPGZsYWdzPjY2NDM0PC9mbGFncz4KICAgICAgICA8dmFsdWUgdHlwZT0iMyI+QjEtQQpWMS1BPC92YWx1ZT4KICAgICAgIDwvQmFzaWNFbnRyeT4KICAgICAgIDxCYXNpY0VudHJ5PgogICAgICAgIDxuYW1lPlZpZXdNdWx0aUxheWVyPC9uYW1lPgogICAgICAgIDxmbGFncz42NTkyMjwvZmxhZ3M+CiAgICAgICAgPHZhbHVlIHR5cGU9IjEiPjA8L3ZhbHVlPgogICAgICAgPC9CYXNpY0VudHJ5PgogICAgICAgPEJhc2ljRW50cnk+CiAgICAgICAgPG5hbWU+Vmlld1NvdXJjZTwvbmFtZT4KICAgICAgICA8ZmxhZ3M+NjY0MzQ8L2ZsYWdzPgogICAgICAgIDx2YWx1ZSB0eXBlPSIzIj4xOmxpdmVcUDFcUDI8L3ZhbHVlPgogICAgICAgPC9CYXNpY0VudHJ5PgogICAgICAgPEJhc2ljRW50cnk+CiAgICAgICAgPG5hbWU+Vmlld1BvcHVsYXRpb25zPC9uYW1lPgogICAgICAgIDxmbGFncz42NjQzNDwvZmxhZ3M+CiAgICAgICAgPHZhbHVlIHR5cGU9IjMiPjE6bGl2ZVxQMVxQMjwvdmFsdWU+CiAgICAgICA8L0Jhc2ljRW50cnk+CiAgICAgICA8QmFzaWNFbnRyeT4KICAgICAgICA8bmFtZT5WaWV3TW9kZTwvbmFtZT4KICAgICAgICA8ZmxhZ3M+NjYxNzg8L2ZsYWdzPgogICAgICAgIDx2YWx1ZSB0eXBlPSIyIj4xPC92YWx1ZT4KICAgICAgIDwvQmFzaWNFbnRyeT4KICAgICAgIDxCYXNpY0VudHJ5PgogICAgICAgIDxuYW1lPlZpZXdBeGVzPC9uYW1lPgogICAgICAgIDxmbGFncz42NjQzNDwvZmxhZ3M+CiAgICAgICAgPHZhbHVlIHR5cGU9IjMiPkFzIGFjcXVpcmVkCkFzIGFjcXVpcmVkPC92YWx1ZT4KICAgICAgIDwvQmFzaWNFbnRyeT4KICAgICAgIDxCYXNpY0VudHJ5PgogICAgICAgIDxuYW1lPlZpZXdab29tPC9uYW1lPgogICAgICAgIDxmbGFncz42NjQzNDwvZmxhZ3M+CiAgICAgICAgPHZhbHVlIHR5cGU9IjMiPjAuMCwxLjAKMC4wLDEuMDwvdmFsdWU+CiAgICAgICA8L0Jhc2ljRW50cnk+CiAgICAgICA8QmFzaWNFbnRyeT4KICAgICAgICA8bmFtZT5WaWV3SGlkZVJlZ2lvbnM8L25hbWU+CiAgICAgICAgPGZsYWdzPjY2MTc4PC9mbGFncz4KICAgICAgICA8dmFsdWUgdHlwZT0iMiI+MDwvdmFsdWU+CiAgICAgICA8L0Jhc2ljRW50cnk+CiAgICAgICA8QmFzaWNFbnRyeT4KICAgICAgICA8bmFtZT5IaXN0b2dyYW1Vc2VPdmVybGF5PC9uYW1lPgogICAgICAgIDxmbGFncz42NjE3ODwvZmxhZ3M+CiAgICAgICAgPHZhbHVlIHR5cGU9IjIiPjA8L3ZhbHVlPgogICAgICAgPC9CYXNpY0VudHJ5PgogICAgICAgPEJhc2ljRW50cnk+CiAgICAgICAgPG5hbWU+SGlzdG9ncmFtT3ZlcmxheTwvbmFtZT4KICAgICAgICA8ZmxhZ3M+NjY0MzQ8L2ZsYWdzPgogICAgICAgIDx2YWx1ZSB0eXBlPSIzIj5saXZlCmxpdmUKbGl2ZQpsaXZlCmxpdmUKbGl2ZQpsaXZlCmxpdmUKbGl2ZQpsaXZlPC92YWx1ZT4KICAgICAgIDwvQmFzaWNFbnRyeT4KICAgICAgIDxCYXNpY0VudHJ5PgogICAgICAgIDxuYW1lPkhpc3RvZ3JhbU92ZXJsYXlDb2xvcnM8L25hbWU+CiAgICAgICAgPGZsYWdzPjY2NDM0PC9mbGFncz4KICAgICAgICA8dmFsdWUgdHlwZT0iMyI+I2ZmYWE3ZgojZmZhYWZmCiNhYWZmN2YKIzk2ZDhlMQojYWFhYTdmCiNmZjg2NGEKI2ZjNTdmZgojNmJmZjQyCiM0MGJjZmYKI2EyYWEzNDwvdmFsdWU+CiAgICAgICA8L0Jhc2ljRW50cnk+CiAgICAgICA8QmFzaWNFbnRyeT4KICAgICAgICA8bmFtZT5WaWV3RGF0YUVuZDwvbmFtZT4KICAgICAgICA8ZmxhZ3M+NjYxNzg8L2ZsYWdzPgogICAgICAgIDx2YWx1ZSB0eXBlPSIyIj4yMTQ3NDgzNjQ3PC92YWx1ZT4KICAgICAgIDwvQmFzaWNFbnRyeT4KICAgICAgIDxCYXNpY0VudHJ5PgogICAgICAgIDxuYW1lPlZpZXdEYXRhU2tpcDwvbmFtZT4KICAgICAgICA8ZmxhZ3M+NjYxNzg8L2ZsYWdzPgogICAgICAgIDx2YWx1ZSB0eXBlPSIyIj4wPC92YWx1ZT4KICAgICAgIDwvQmFzaWNFbnRyeT4KICAgICAgIDxCYXNpY0VudHJ5PgogICAgICAgIDxuYW1lPlZpZXdEYXRhU3RhcnQ8L25hbWU+CiAgICAgICAgPGZsYWdzPjY2MTc4PC9mbGFncz4KICAgICAgICA8dmFsdWUgdHlwZT0iMiI+MDwvdmFsdWU+CiAgICAgICA8L0Jhc2ljRW50cnk+CiAgICAgICA8QmFzaWNFbnRyeT4KICAgICAgICA8bmFtZT5TY3JpcHRUZXh0PC9uYW1lPgogICAgICAgIDxmbGFncz42NjQzNDwvZmxhZ3M+CiAgICAgICAgPHZhbHVlIHR5cGU9IjMiPkVkaXQgdGV4dCB2aWEgUHJvcGVydGllczwvdmFsdWU+CiAgICAgICAgPEJhc2ljRW50cnk+CiAgICAgICAgIDxuYW1lPlByZWRlZmluZWRTY3JpcHRUZXh0PC9uYW1lPgogICAgICAgICA8ZmxhZ3M+NjY0MzQ8L2ZsYWdzPgogICAgICAgICA8dmFsdWUgdHlwZT0iMyI+PC92YWx1ZT4KICAgICAgICA8L0Jhc2ljRW50cnk+CiAgICAgICA8L0Jhc2ljRW50cnk+CiAgICAgICA8QmFzaWNFbnRyeT4KICAgICAgICA8bmFtZT5TY3JpcHRUZXh0QWxpZ25tZW50PC9uYW1lPgogICAgICAgIDxmbGFncz42NjE3ODwvZmxhZ3M+CiAgICAgICAgPHZhbHVlIHR5cGU9IjIiPjA8L3ZhbHVlPgogICAgICAgPC9CYXNpY0VudHJ5PgogICAgICAgPEJhc2ljRW50cnk+CiAgICAgICAgPG5hbWU+SGlzdG9ncmFtTm9ybWFsaXphdGlvbjwvbmFtZT4KICAgICAgICA8ZmxhZ3M+NjYxNzg8L2ZsYWdzPgogICAgICAgIDx2YWx1ZSB0eXBlPSIyIj4wPC92YWx1ZT4KICAgICAgIDwvQmFzaWNFbnRyeT4KICAgICAgIDxCYXNpY0VudHJ5PgogICAgICAgIDxuYW1lPkhpc3RvZ3JhbVBsb3RNb2RlPC9uYW1lPgogICAgICAgIDxmbGFncz42NjE3ODwvZmxhZ3M+CiAgICAgICAgPHZhbHVlIHR5cGU9IjIiPjA8L3ZhbHVlPgogICAgICAgPC9CYXNpY0VudHJ5PgogICAgICAgPEJhc2ljRW50cnk+CiAgICAgICAgPG5hbWU+SGlzdG9ncmFtU21vb3RoaW5nPC9uYW1lPgogICAgICAgIDxmbGFncz42NjE3ODwvZmxhZ3M+CiAgICAgICAgPHZhbHVlIHR5cGU9IjIiPjA8L3ZhbHVlPgogICAgICAgPC9CYXNpY0VudHJ5PgogICAgICAgPEJhc2ljRW50cnk+CiAgICAgICAgPG5hbWU+U3RhdGlzdGljRmVhdHVyZXM8L25hbWU+CiAgICAgICAgPGZsYWdzPjY2NDM0PC9mbGFncz4KICAgICAgICA8dmFsdWUgdHlwZT0iMyI+QjEtQQpWMS1BPC92YWx1ZT4KICAgICAgIDwvQmFzaWNFbnRyeT4KICAgICAgIDxCYXNpY0VudHJ5PgogICAgICAgIDxuYW1lPlN0YXRpc3RpY1JlZ2lvbkZ1bmNzPC9uYW1lPgogICAgICAgIDxmbGFncz42NjQzNDwvZmxhZ3M+CiAgICAgICAgPHZhbHVlIHR5cGU9IjMiPlBhdGgKJS0jPC92YWx1ZT4KICAgICAgIDwvQmFzaWNFbnRyeT4KICAgICAgIDxCYXNpY0VudHJ5PgogICAgICAgIDxuYW1lPlN0YXRpc3RpY0ZlYXR1cmVGdW5jczwvbmFtZT4KICAgICAgICA8ZmxhZ3M+NjY0MzQ8L2ZsYWdzPgogICAgICAgIDx2YWx1ZSB0eXBlPSIzIj48L3ZhbHVlPgogICAgICAgPC9CYXNpY0VudHJ5PgogICAgICAgPEJhc2ljRW50cnk+CiAgICAgICAgPG5hbWU+U3RhdGlzdGljU291cmNlSW5mbzwvbmFtZT4KICAgICAgICA8ZmxhZ3M+NjU5MjI8L2ZsYWdzPgogICAgICAgIDx2YWx1ZSB0eXBlPSIxIj4xPC92YWx1ZT4KICAgICAgIDwvQmFzaWNFbnRyeT4KICAgICAgIDxCYXNpY0VudHJ5PgogICAgICAgIDxuYW1lPlN0YXRpc3RpY1RhYmxlPC9uYW1lPgogICAgICAgIDxmbGFncz42NTkyMjwvZmxhZ3M+CiAgICAgICAgPHZhbHVlIHR5cGU9IjEiPjE8L3ZhbHVlPgogICAgICAgPC9CYXNpY0VudHJ5PgogICAgICAgPEJhc2ljRW50cnk+CiAgICAgICAgPG5hbWU+U3RhdGlzdGljRmVhdHVyZU5hbWU8L25hbWU+CiAgICAgICAgPGZsYWdzPjY2MTc4PC9mbGFncz4KICAgICAgICA8dmFsdWUgdHlwZT0iMiI+MDwvdmFsdWU+CiAgICAgICA8L0Jhc2ljRW50cnk+CiAgICAgICA8QmFzaWNFbnRyeT4KICAgICAgICA8bmFtZT5IZWF0bWFwPC9uYW1lPgogICAgICAgIDxmbGFncz42NTY2NjwvZmxhZ3M+CiAgICAgICAgPEJhc2ljRW50cnk+CiAgICAgICAgIDxuYW1lPkNvbG9yMTwvbmFtZT4KICAgICAgICAgPGZsYWdzPjY2NDM0PC9mbGFncz4KICAgICAgICAgPHZhbHVlIHR5cGU9IjMiPiNmZjAwMDA8L3ZhbHVlPgogICAgICAgIDwvQmFzaWNFbnRyeT4KICAgICAgICA8QmFzaWNFbnRyeT4KICAgICAgICAgPG5hbWU+Q29sb3IyPC9uYW1lPgogICAgICAgICA8ZmxhZ3M+NjY0MzQ8L2ZsYWdzPgogICAgICAgICA8dmFsdWUgdHlwZT0iMyI+IzAwYWEwMDwvdmFsdWU+CiAgICAgICAgPC9CYXNpY0VudHJ5PgogICAgICAgIDxCYXNpY0VudHJ5PgogICAgICAgICA8bmFtZT5Db2xvcjM8L25hbWU+CiAgICAgICAgIDxmbGFncz42NjQzNDwvZmxhZ3M+CiAgICAgICAgIDx2YWx1ZSB0eXBlPSIzIj4jZmZmZjAwPC92YWx1ZT4KICAgICAgICA8L0Jhc2ljRW50cnk+CiAgICAgICAgPEJhc2ljRW50cnk+CiAgICAgICAgIDxuYW1lPkNvbG9yNDwvbmFtZT4KICAgICAgICAgPGZsYWdzPjY2NDM0PC9mbGFncz4KICAgICAgICAgPHZhbHVlIHR5cGU9IjMiPiMzMzMzZmY8L3ZhbHVlPgogICAgICAgIDwvQmFzaWNFbnRyeT4KICAgICAgICA8QmFzaWNFbnRyeT4KICAgICAgICAgPG5hbWU+VGhyZXNob2xkMTwvbmFtZT4KICAgICAgICAgPGZsYWdzPjY3NDU4PC9mbGFncz4KICAgICAgICAgPHZhbHVlIHR5cGU9IjciPjE8L3ZhbHVlPgogICAgICAgIDwvQmFzaWNFbnRyeT4KICAgICAgICA8QmFzaWNFbnRyeT4KICAgICAgICAgPG5hbWU+VGhyZXNob2xkMjwvbmFtZT4KICAgICAgICAgPGZsYWdzPjY3NDU4PC9mbGFncz4KICAgICAgICAgPHZhbHVlIHR5cGU9IjciPjEwMDwvdmFsdWU+CiAgICAgICAgPC9CYXNpY0VudHJ5PgogICAgICAgIDxCYXNpY0VudHJ5PgogICAgICAgICA8bmFtZT5SZWdpb248L25hbWU+CiAgICAgICAgIDxmbGFncz42NjQzNDwvZmxhZ3M+CiAgICAgICAgIDx2YWx1ZSB0eXBlPSIzIj5saXZlXFAxXFAyPC92YWx1ZT4KICAgICAgICA8L0Jhc2ljRW50cnk+CiAgICAgICAgPEJhc2ljRW50cnk+CiAgICAgICAgIDxuYW1lPlJlZ2lvbkZ1bmN0aW9uPC9uYW1lPgogICAgICAgICA8ZmxhZ3M+NjY0MzQ8L2ZsYWdzPgogICAgICAgICA8dmFsdWUgdHlwZT0iMyI+Q291bnQ8L3ZhbHVlPgogICAgICAgIDwvQmFzaWNFbnRyeT4KICAgICAgICA8QmFzaWNFbnRyeT4KICAgICAgICAgPG5hbWU+RmVhdHVyZTwvbmFtZT4KICAgICAgICAgPGZsYWdzPjY2NDM0PC9mbGFncz4KICAgICAgICAgPHZhbHVlIHR5cGU9IjMiPkZTQy1BPC92YWx1ZT4KICAgICAgICA8L0Jhc2ljRW50cnk+CiAgICAgICAgPEJhc2ljRW50cnk+CiAgICAgICAgIDxuYW1lPkZlYXR1cmVGdW5jdGlvbjwvbmFtZT4KICAgICAgICAgPGZsYWdzPjY2NDM0PC9mbGFncz4KICAgICAgICAgPHZhbHVlIHR5cGU9IjMiPk1lYW48L3ZhbHVlPgogICAgICAgIDwvQmFzaWNFbnRyeT4KICAgICAgICA8QmFzaWNFbnRyeT4KICAgICAgICAgPG5hbWU+TW9kZTwvbmFtZT4KICAgICAgICAgPGZsYWdzPjY2MTc4PC9mbGFncz4KICAgICAgICAgPHZhbHVlIHR5cGU9IjIiPjA8L3ZhbHVlPgogICAgICAgIDwvQmFzaWNFbnRyeT4KICAgICAgICA8QmFzaWNFbnRyeT4KICAgICAgICAgPG5hbWU+RnVuY3Rpb248L25hbWU+CiAgICAgICAgIDxmbGFncz42NjE3ODwvZmxhZ3M+CiAgICAgICAgIDx2YWx1ZSB0eXBlPSIyIj4xPC92YWx1ZT4KICAgICAgICA8L0Jhc2ljRW50cnk+CiAgICAgICAgPEJhc2ljRW50cnk+CiAgICAgICAgIDxuYW1lPkRpc2FibGVkR3JvdXBzPC9uYW1lPgogICAgICAgICA8ZmxhZ3M+NjY0MzQ8L2ZsYWdzPgogICAgICAgICA8dmFsdWUgdHlwZT0iMyI+PC92YWx1ZT4KICAgICAgICA8L0Jhc2ljRW50cnk+CiAgICAgICA8L0Jhc2ljRW50cnk+CiAgICAgICA8QmFzaWNFbnRyeT4KICAgICAgICA8bmFtZT5WaWV3SGVpZ2h0PC9uYW1lPgogICAgICAgIDxmbGFncz42NjE3ODwvZmxhZ3M+CiAgICAgICAgPHZhbHVlIHR5cGU9IjIiPjE0ODwvdmFsdWU+CiAgICAgICA8L0Jhc2ljRW50cnk+CiAgICAgICA8QmFzaWNFbnRyeT4KICAgICAgICA8bmFtZT5WaWV3V2lkdGg8L25hbWU+CiAgICAgICAgPGZsYWdzPjY2MTc4PC9mbGFncz4KICAgICAgICA8dmFsdWUgdHlwZT0iMiI+MTQ4PC92YWx1ZT4KICAgICAgIDwvQmFzaWNFbnRyeT4KICAgICAgIDxCYXNpY0VudHJ5PgogICAgICAgIDxuYW1lPldpZGdldFBvczwvbmFtZT4KICAgICAgICA8ZmxhZ3M+NjU2NjY8L2ZsYWdzPgogICAgICAgIDxCYXNpY0VudHJ5PgogICAgICAgICA8bmFtZT5YPC9uYW1lPgogICAgICAgICA8ZmxhZ3M+NjYxNzg8L2ZsYWdzPgogICAgICAgICA8dmFsdWUgdHlwZT0iMiI+NDgxPC92YWx1ZT4KICAgICAgICA8L0Jhc2ljRW50cnk+CiAgICAgICAgPEJhc2ljRW50cnk+CiAgICAgICAgIDxuYW1lPlk8L25hbWU+CiAgICAgICAgIDxmbGFncz42NjE3ODwvZmxhZ3M+CiAgICAgICAgIDx2YWx1ZSB0eXBlPSIyIj4xNTwvdmFsdWU+CiAgICAgICAgPC9CYXNpY0VudHJ5PgogICAgICAgPC9CYXNpY0VudHJ5PgogICAgICAgPEJhc2ljRW50cnk+CiAgICAgICAgPG5hbWU+V2lkZ2V0U2l6ZTwvbmFtZT4KICAgICAgICA8ZmxhZ3M+NjU2NjY8L2ZsYWdzPgogICAgICAgIDxCYXNpY0VudHJ5PgogICAgICAgICA8bmFtZT5XaWR0aDwvbmFtZT4KICAgICAgICAgPGZsYWdzPjY2MTc4PC9mbGFncz4KICAgICAgICAgPHZhbHVlIHR5cGU9IjIiPjIzNDwvdmFsdWU+CiAgICAgICAgPC9CYXNpY0VudHJ5PgogICAgICAgIDxCYXNpY0VudHJ5PgogICAgICAgICA8bmFtZT5IZWlnaHQ8L25hbWU+CiAgICAgICAgIDxmbGFncz42NjE3ODwvZmxhZ3M+CiAgICAgICAgIDx2YWx1ZSB0eXBlPSIyIj4yMDk8L3ZhbHVlPgogICAgICAgIDwvQmFzaWNFbnRyeT4KICAgICAgIDwvQmFzaWNFbnRyeT4KICAgICAgPC9CYXNpY0VudHJ5PgogICAgICA8QmFzaWNFbnRyeT4KICAgICAgIDxuYW1lPnBsb3QzPC9uYW1lPgogICAgICAgPGZsYWdzPjY2NDM0PC9mbGFncz4KICAgICAgIDx2YWx1ZSB0eXBlPSIzIj5QbG90PC92YWx1ZT4KICAgICAgIDxCYXNpY0VudHJ5PgogICAgICAgIDxuYW1lPlZpZXdNb2RlPC9uYW1lPgogICAgICAgIDxmbGFncz42NjE3ODwvZmxhZ3M+CiAgICAgICAgPHZhbHVlIHR5cGU9IjIiPjM8L3ZhbHVlPgogICAgICAgPC9CYXNpY0VudHJ5PgogICAgICAgPEJhc2ljRW50cnk+CiAgICAgICAgPG5hbWU+Vmlld0hlaWdodDwvbmFtZT4KICAgICAgICA8ZmxhZ3M+NjYxNzg8L2ZsYWdzPgogICAgICAgIDx2YWx1ZSB0eXBlPSIyIj4zNTc8L3ZhbHVlPgogICAgICAgPC9CYXNpY0VudHJ5PgogICAgICAgPEJhc2ljRW50cnk+CiAgICAgICAgPG5hbWU+Vmlld1dpZHRoPC9uYW1lPgogICAgICAgIDxmbGFncz42NjE3ODwvZmxhZ3M+CiAgICAgICAgPHZhbHVlIHR5cGU9IjIiPjYxNjwvdmFsdWU+CiAgICAgICA8L0Jhc2ljRW50cnk+CiAgICAgICA8QmFzaWNFbnRyeT4KICAgICAgICA8bmFtZT5WaWV3RmVhdHVyZXM8L25hbWU+CiAgICAgICAgPGZsYWdzPjY2NDM0PC9mbGFncz4KICAgICAgICA8dmFsdWUgdHlwZT0iMyI+RlNDLUEKU1NDLUE8L3ZhbHVlPgogICAgICAgPC9CYXNpY0VudHJ5PgogICAgICAgPEJhc2ljRW50cnk+CiAgICAgICAgPG5hbWU+Vmlld011bHRpTGF5ZXI8L25hbWU+CiAgICAgICAgPGZsYWdzPjY1OTIyPC9mbGFncz4KICAgICAgICA8dmFsdWUgdHlwZT0iMSI+MDwvdmFsdWU+CiAgICAgICA8L0Jhc2ljRW50cnk+CiAgICAgICA8QmFzaWNFbnRyeT4KICAgICAgICA8bmFtZT5WaWV3U291cmNlPC9uYW1lPgogICAgICAgIDxmbGFncz42NjQzNDwvZmxhZ3M+CiAgICAgICAgPHZhbHVlIHR5cGU9IjMiPjE6bGl2ZTwvdmFsdWU+CiAgICAgICA8L0Jhc2ljRW50cnk+CiAgICAgICA8QmFzaWNFbnRyeT4KICAgICAgICA8bmFtZT5WaWV3UG9wdWxhdGlvbnM8L25hbWU+CiAgICAgICAgPGZsYWdzPjY2NDM0PC9mbGFncz4KICAgICAgICA8dmFsdWUgdHlwZT0iMyI+MTpsaXZlPC92YWx1ZT4KICAgICAgIDwvQmFzaWNFbnRyeT4KICAgICAgIDxCYXNpY0VudHJ5PgogICAgICAgIDxuYW1lPlZpZXdBeGVzPC9uYW1lPgogICAgICAgIDxmbGFncz42NjQzNDwvZmxhZ3M+CiAgICAgICAgPHZhbHVlIHR5cGU9IjMiPkFzIGFjcXVpcmVkCkFzIGFjcXVpcmVkPC92YWx1ZT4KICAgICAgIDwvQmFzaWNFbnRyeT4KICAgICAgIDxCYXNpY0VudHJ5PgogICAgICAgIDxuYW1lPlZpZXdab29tPC9uYW1lPgogICAgICAgIDxmbGFncz42NjQzNDwvZmxhZ3M+CiAgICAgICAgPHZhbHVlIHR5cGU9IjMiPjAuMCwxLjAKMC4wLDEuMDwvdmFsdWU+CiAgICAgICA8L0Jhc2ljRW50cnk+CiAgICAgICA8QmFzaWNFbnRyeT4KICAgICAgICA8bmFtZT5WaWV3SGlkZVJlZ2lvbnM8L25hbWU+CiAgICAgICAgPGZsYWdzPjY2MTc4PC9mbGFncz4KICAgICAgICA8dmFsdWUgdHlwZT0iMiI+MDwvdmFsdWU+CiAgICAgICA8L0Jhc2ljRW50cnk+CiAgICAgICA8QmFzaWNFbnRyeT4KICAgICAgICA8bmFtZT5IaXN0b2dyYW1Vc2VPdmVybGF5PC9uYW1lPgogICAgICAgIDxmbGFncz42NjE3ODwvZmxhZ3M+CiAgICAgICAgPHZhbHVlIHR5cGU9IjIiPjA8L3ZhbHVlPgogICAgICAgPC9CYXNpY0VudHJ5PgogICAgICAgPEJhc2ljRW50cnk+CiAgICAgICAgPG5hbWU+SGlzdG9ncmFtT3ZlcmxheTwvbmFtZT4KICAgICAgICA8ZmxhZ3M+NjY0MzQ8L2ZsYWdzPgogICAgICAgIDx2YWx1ZSB0eXBlPSIzIj4KCgoKCgoKCgo8L3ZhbHVlPgogICAgICAgPC9CYXNpY0VudHJ5PgogICAgICAgPEJhc2ljRW50cnk+CiAgICAgICAgPG5hbWU+SGlzdG9ncmFtT3ZlcmxheUNvbG9yczwvbmFtZT4KICAgICAgICA8ZmxhZ3M+NjY0MzQ8L2ZsYWdzPgogICAgICAgIDx2YWx1ZSB0eXBlPSIzIj4jZmZhYTdmCiNmZmFhZmYKI2FhZmY3ZgojOTZkOGUxCiNhYWFhN2YKI2ZmODY0YQojZmM1N2ZmCiM2YmZmNDIKIzQwYmNmZgojYTJhYTM0PC92YWx1ZT4KICAgICAgIDwvQmFzaWNFbnRyeT4KICAgICAgIDxCYXNpY0VudHJ5PgogICAgICAgIDxuYW1lPlZpZXdEYXRhRW5kPC9uYW1lPgogICAgICAgIDxmbGFncz42NjE3ODwvZmxhZ3M+CiAgICAgICAgPHZhbHVlIHR5cGU9IjIiPjIxNDc0ODM2NDc8L3ZhbHVlPgogICAgICAgPC9CYXNpY0VudHJ5PgogICAgICAgPEJhc2ljRW50cnk+CiAgICAgICAgPG5hbWU+Vmlld0RhdGFTa2lwPC9uYW1lPgogICAgICAgIDxmbGFncz42NjE3ODwvZmxhZ3M+CiAgICAgICAgPHZhbHVlIHR5cGU9IjIiPjA8L3ZhbHVlPgogICAgICAgPC9CYXNpY0VudHJ5PgogICAgICAgPEJhc2ljRW50cnk+CiAgICAgICAgPG5hbWU+Vmlld0RhdGFTdGFydDwvbmFtZT4KICAgICAgICA8ZmxhZ3M+NjYxNzg8L2ZsYWdzPgogICAgICAgIDx2YWx1ZSB0eXBlPSIyIj4wPC92YWx1ZT4KICAgICAgIDwvQmFzaWNFbnRyeT4KICAgICAgIDxCYXNpY0VudHJ5PgogICAgICAgIDxuYW1lPlNjcmlwdFRleHQ8L25hbWU+CiAgICAgICAgPGZsYWdzPjY2NDM0PC9mbGFncz4KICAgICAgICA8dmFsdWUgdHlwZT0iMyI+RWRpdCB0ZXh0IHZpYSBQcm9wZXJ0aWVzPC92YWx1ZT4KICAgICAgICA8QmFzaWNFbnRyeT4KICAgICAgICAgPG5hbWU+UHJlZGVmaW5lZFNjcmlwdFRleHQ8L25hbWU+CiAgICAgICAgIDxmbGFncz42NjQzNDwvZmxhZ3M+CiAgICAgICAgIDx2YWx1ZSB0eXBlPSIzIj48L3ZhbHVlPgogICAgICAgIDwvQmFzaWNFbnRyeT4KICAgICAgIDwvQmFzaWNFbnRyeT4KICAgICAgIDxCYXNpY0VudHJ5PgogICAgICAgIDxuYW1lPlNjcmlwdFRleHRBbGlnbm1lbnQ8L25hbWU+CiAgICAgICAgPGZsYWdzPjY2MTc4PC9mbGFncz4KICAgICAgICA8dmFsdWUgdHlwZT0iMiI+MDwvdmFsdWU+CiAgICAgICA8L0Jhc2ljRW50cnk+CiAgICAgICA8QmFzaWNFbnRyeT4KICAgICAgICA8bmFtZT5IaXN0b2dyYW1Ob3JtYWxpemF0aW9uPC9uYW1lPgogICAgICAgIDxmbGFncz42NjE3ODwvZmxhZ3M+CiAgICAgICAgPHZhbHVlIHR5cGU9IjIiPjA8L3ZhbHVlPgogICAgICAgPC9CYXNpY0VudHJ5PgogICAgICAgPEJhc2ljRW50cnk+CiAgICAgICAgPG5hbWU+SGlzdG9ncmFtUGxvdE1vZGU8L25hbWU+CiAgICAgICAgPGZsYWdzPjY2MTc4PC9mbGFncz4KICAgICAgICA8dmFsdWUgdHlwZT0iMiI+MDwvdmFsdWU+CiAgICAgICA8L0Jhc2ljRW50cnk+CiAgICAgICA8QmFzaWNFbnRyeT4KICAgICAgICA8bmFtZT5IaXN0b2dyYW1TbW9vdGhpbmc8L25hbWU+CiAgICAgICAgPGZsYWdzPjY2MTc4PC9mbGFncz4KICAgICAgICA8dmFsdWUgdHlwZT0iMiI+MDwvdmFsdWU+CiAgICAgICA8L0Jhc2ljRW50cnk+CiAgICAgICA8QmFzaWNFbnRyeT4KICAgICAgICA8bmFtZT5TdGF0aXN0aWNGZWF0dXJlczwvbmFtZT4KICAgICAgICA8ZmxhZ3M+NjY0MzQ8L2ZsYWdzPgogICAgICAgIDx2YWx1ZSB0eXBlPSIzIj5GU0MtQQpTU0MtQTwvdmFsdWU+CiAgICAgICA8L0Jhc2ljRW50cnk+CiAgICAgICA8QmFzaWNFbnRyeT4KICAgICAgICA8bmFtZT5TdGF0aXN0aWNSZWdpb25GdW5jczwvbmFtZT4KICAgICAgICA8ZmxhZ3M+NjY0MzQ8L2ZsYWdzPgogICAgICAgIDx2YWx1ZSB0eXBlPSIzIj5QYXRoCiUtVDwvdmFsdWU+CiAgICAgICA8L0Jhc2ljRW50cnk+CiAgICAgICA8QmFzaWNFbnRyeT4KICAgICAgICA8bmFtZT5TdGF0aXN0aWNGZWF0dXJlRnVuY3M8L25hbWU+CiAgICAgICAgPGZsYWdzPjY2NDM0PC9mbGFncz4KICAgICAgICA8dmFsdWUgdHlwZT0iMyI+PC92YWx1ZT4KICAgICAgIDwvQmFzaWNFbnRyeT4KICAgICAgIDxCYXNpY0VudHJ5PgogICAgICAgIDxuYW1lPlN0YXRpc3RpY1NvdXJjZUluZm88L25hbWU+CiAgICAgICAgPGZsYWdzPjY1OTIyPC9mbGFncz4KICAgICAgICA8dmFsdWUgdHlwZT0iMSI+MTwvdmFsdWU+CiAgICAgICA8L0Jhc2ljRW50cnk+CiAgICAgICA8QmFzaWNFbnRyeT4KICAgICAgICA8bmFtZT5TdGF0aXN0aWNUYWJsZTwvbmFtZT4KICAgICAgICA8ZmxhZ3M+NjU5MjI8L2ZsYWdzPgogICAgICAgIDx2YWx1ZSB0eXBlPSIxIj4xPC92YWx1ZT4KICAgICAgIDwvQmFzaWNFbnRyeT4KICAgICAgIDxCYXNpY0VudHJ5PgogICAgICAgIDxuYW1lPlN0YXRpc3RpY0ZlYXR1cmVOYW1lPC9uYW1lPgogICAgICAgIDxmbGFncz42NjE3ODwvZmxhZ3M+CiAgICAgICAgPHZhbHVlIHR5cGU9IjIiPjA8L3ZhbHVlPgogICAgICAgPC9CYXNpY0VudHJ5PgogICAgICAgPEJhc2ljRW50cnk+CiAgICAgICAgPG5hbWU+SGVhdG1hcDwvbmFtZT4KICAgICAgICA8ZmxhZ3M+NjU2NjY8L2ZsYWdzPgogICAgICAgIDxCYXNpY0VudHJ5PgogICAgICAgICA8bmFtZT5Db2xvcjE8L25hbWU+CiAgICAgICAgIDxmbGFncz42NjQzNDwvZmxhZ3M+CiAgICAgICAgIDx2YWx1ZSB0eXBlPSIzIj4jZmYwMDAwPC92YWx1ZT4KICAgICAgICA8L0Jhc2ljRW50cnk+CiAgICAgICAgPEJhc2ljRW50cnk+CiAgICAgICAgIDxuYW1lPkNvbG9yMjwvbmFtZT4KICAgICAgICAgPGZsYWdzPjY2NDM0PC9mbGFncz4KICAgICAgICAgPHZhbHVlIHR5cGU9IjMiPiMwMGFhMDA8L3ZhbHVlPgogICAgICAgIDwvQmFzaWNFbnRyeT4KICAgICAgICA8QmFzaWNFbnRyeT4KICAgICAgICAgPG5hbWU+Q29sb3IzPC9uYW1lPgogICAgICAgICA8ZmxhZ3M+NjY0MzQ8L2ZsYWdzPgogICAgICAgICA8dmFsdWUgdHlwZT0iMyI+I2ZmZmYwMDwvdmFsdWU+CiAgICAgICAgPC9CYXNpY0VudHJ5PgogICAgICAgIDxCYXNpY0VudHJ5PgogICAgICAgICA8bmFtZT5Db2xvcjQ8L25hbWU+CiAgICAgICAgIDxmbGFncz42NjQzNDwvZmxhZ3M+CiAgICAgICAgIDx2YWx1ZSB0eXBlPSIzIj4jMzMzM2ZmPC92YWx1ZT4KICAgICAgICA8L0Jhc2ljRW50cnk+CiAgICAgICAgPEJhc2ljRW50cnk+CiAgICAgICAgIDxuYW1lPlRocmVzaG9sZDE8L25hbWU+CiAgICAgICAgIDxmbGFncz42NzQ1ODwvZmxhZ3M+CiAgICAgICAgIDx2YWx1ZSB0eXBlPSI3Ij4xPC92YWx1ZT4KICAgICAgICA8L0Jhc2ljRW50cnk+CiAgICAgICAgPEJhc2ljRW50cnk+CiAgICAgICAgIDxuYW1lPlRocmVzaG9sZDI8L25hbWU+CiAgICAgICAgIDxmbGFncz42NzQ1ODwvZmxhZ3M+CiAgICAgICAgIDx2YWx1ZSB0eXBlPSI3Ij4xMDA8L3ZhbHVlPgogICAgICAgIDwvQmFzaWNFbnRyeT4KICAgICAgICA8QmFzaWNFbnRyeT4KICAgICAgICAgPG5hbWU+UmVnaW9uPC9uYW1lPgogICAgICAgICA8ZmxhZ3M+NjY0MzQ8L2ZsYWdzPgogICAgICAgICA8dmFsdWUgdHlwZT0iMyI+bGl2ZTwvdmFsdWU+CiAgICAgICAgPC9CYXNpY0VudHJ5PgogICAgICAgIDxCYXNpY0VudHJ5PgogICAgICAgICA8bmFtZT5SZWdpb25GdW5jdGlvbjwvbmFtZT4KICAgICAgICAgPGZsYWdzPjY2NDM0PC9mbGFncz4KICAgICAgICAgPHZhbHVlIHR5cGU9IjMiPkNvdW50PC92YWx1ZT4KICAgICAgICA8L0Jhc2ljRW50cnk+CiAgICAgICAgPEJhc2ljRW50cnk+CiAgICAgICAgIDxuYW1lPkZlYXR1cmU8L25hbWU+CiAgICAgICAgIDxmbGFncz42NjQzNDwvZmxhZ3M+CiAgICAgICAgIDx2YWx1ZSB0eXBlPSIzIj5GU0MtQTwvdmFsdWU+CiAgICAgICAgPC9CYXNpY0VudHJ5PgogICAgICAgIDxCYXNpY0VudHJ5PgogICAgICAgICA8bmFtZT5GZWF0dXJlRnVuY3Rpb248L25hbWU+CiAgICAgICAgIDxmbGFncz42NjQzNDwvZmxhZ3M+CiAgICAgICAgIDx2YWx1ZSB0eXBlPSIzIj5NZWFuPC92YWx1ZT4KICAgICAgICA8L0Jhc2ljRW50cnk+CiAgICAgICAgPEJhc2ljRW50cnk+CiAgICAgICAgIDxuYW1lPk1vZGU8L25hbWU+CiAgICAgICAgIDxmbGFncz42NjE3ODwvZmxhZ3M+CiAgICAgICAgIDx2YWx1ZSB0eXBlPSIyIj4wPC92YWx1ZT4KICAgICAgICA8L0Jhc2ljRW50cnk+CiAgICAgICAgPEJhc2ljRW50cnk+CiAgICAgICAgIDxuYW1lPkZ1bmN0aW9uPC9uYW1lPgogICAgICAgICA8ZmxhZ3M+NjYxNzg8L2ZsYWdzPgogICAgICAgICA8dmFsdWUgdHlwZT0iMiI+MTwvdmFsdWU+CiAgICAgICAgPC9CYXNpY0VudHJ5PgogICAgICAgIDxCYXNpY0VudHJ5PgogICAgICAgICA8bmFtZT5EaXNhYmxlZEdyb3VwczwvbmFtZT4KICAgICAgICAgPGZsYWdzPjY2NDM0PC9mbGFncz4KICAgICAgICAgPHZhbHVlIHR5cGU9IjMiPjwvdmFsdWU+CiAgICAgICAgPC9CYXNpY0VudHJ5PgogICAgICAgPC9CYXNpY0VudHJ5PgogICAgICAgPEJhc2ljRW50cnk+CiAgICAgICAgPG5hbWU+V2lkZ2V0UG9zPC9uYW1lPgogICAgICAgIDxmbGFncz42NTY2NjwvZmxhZ3M+CiAgICAgICAgPEJhc2ljRW50cnk+CiAgICAgICAgIDxuYW1lPlg8L25hbWU+CiAgICAgICAgIDxmbGFncz42NjE3ODwvZmxhZ3M+CiAgICAgICAgIDx2YWx1ZSB0eXBlPSIyIj4xMzwvdmFsdWU+CiAgICAgICAgPC9CYXNpY0VudHJ5PgogICAgICAgIDxCYXNpY0VudHJ5PgogICAgICAgICA8bmFtZT5ZPC9uYW1lPgogICAgICAgICA8ZmxhZ3M+NjYxNzg8L2ZsYWdzPgogICAgICAgICA8dmFsdWUgdHlwZT0iMiI+MjI0PC92YWx1ZT4KICAgICAgICA8L0Jhc2ljRW50cnk+CiAgICAgICA8L0Jhc2ljRW50cnk+CiAgICAgICA8QmFzaWNFbnRyeT4KICAgICAgICA8bmFtZT5XaWRnZXRTaXplPC9uYW1lPgogICAgICAgIDxmbGFncz42NTY2NjwvZmxhZ3M+CiAgICAgICAgPEJhc2ljRW50cnk+CiAgICAgICAgIDxuYW1lPldpZHRoPC9uYW1lPgogICAgICAgICA8ZmxhZ3M+NjYxNzg8L2ZsYWdzPgogICAgICAgICA8dmFsdWUgdHlwZT0iMiI+NzAyPC92YWx1ZT4KICAgICAgICA8L0Jhc2ljRW50cnk+CiAgICAgICAgPEJhc2ljRW50cnk+CiAgICAgICAgIDxuYW1lPkhlaWdodDwvbmFtZT4KICAgICAgICAgPGZsYWdzPjY2MTc4PC9mbGFncz4KICAgICAgICAgPHZhbHVlIHR5cGU9IjIiPjQxODwvdmFsdWU+CiAgICAgICAgPC9CYXNpY0VudHJ5PgogICAgICAgPC9CYXNpY0VudHJ5PgogICAgICA8L0Jhc2ljRW50cnk+CiAgICAgPC9CYXNpY0VudHJ5PgogICAgPC9CYXNpY0VudHJ5PgogICA8L0Jhc2ljRW50cnk+CiAgPC9CYXNpY0VudHJ5PgogPC9CYXNpY0VudHJ5PgogPEJhc2ljRW50cnk+CiAgPG5hbWU+UmVnaW9uczwvbmFtZT4KICA8ZmxhZ3M+NjU2NjY8L2ZsYWdzPgogIDxCYXNpY0VudHJ5PgogICA8bmFtZT4xNDU8L25hbWU+CiAgIDxmbGFncz42NTY2NjwvZmxhZ3M+CiAgIDxCYXNpY0VudHJ5PgogICAgPG5hbWU+VXNlcmRlZk5hbWU8L25hbWU+CiAgICA8ZmxhZ3M+NjY0MzQ8L2ZsYWdzPgogICAgPHZhbHVlIHR5cGU9IjMiPjwvdmFsdWU+CiAgIDwvQmFzaWNFbnRyeT4KICAgPEJhc2ljRW50cnk+CiAgICA8bmFtZT5UeXBlPC9uYW1lPgogICAgPGZsYWdzPjY2MTc4PC9mbGFncz4KICAgIDx2YWx1ZSB0eXBlPSIyIj4yPC92YWx1ZT4KICAgPC9CYXNpY0VudHJ5PgogICA8QmFzaWNFbnRyeT4KICAgIDxuYW1lPkZlYXR1cmVzPC9uYW1lPgogICAgPGZsYWdzPjY2NDM0PC9mbGFncz4KICAgIDx2YWx1ZSB0eXBlPSIzIj5GU0MtQQpTU0MtQTwvdmFsdWU+CiAgIDwvQmFzaWNFbnRyeT4KICAgPEJhc2ljRW50cnk+CiAgICA8bmFtZT5Hcm91cDwvbmFtZT4KICAgIDxmbGFncz42NjE3ODwvZmxhZ3M+CiAgICA8dmFsdWUgdHlwZT0iMiI+MDwvdmFsdWU+CiAgIDwvQmFzaWNFbnRyeT4KICAgPEJhc2ljRW50cnk+CiAgICA8bmFtZT5Db2xvcjwvbmFtZT4KICAgIDxmbGFncz42NjQzNDwvZmxhZ3M+CiAgICA8dmFsdWUgdHlwZT0iMyI+IzAwODAwMDwvdmFsdWU+CiAgIDwvQmFzaWNFbnRyeT4KICAgPEJhc2ljRW50cnk+CiAgICA8bmFtZT5Jc05vdDwvbmFtZT4KICAgIDxmbGFncz42NTkyMjwvZmxhZ3M+CiAgICA8dmFsdWUgdHlwZT0iMSI+MDwvdmFsdWU+CiAgIDwvQmFzaWNFbnRyeT4KICAgPEJhc2ljRW50cnk+CiAgICA8bmFtZT5Qb2ludHM8L25hbWU+CiAgICA8ZmxhZ3M+NjU2NjY8L2ZsYWdzPgogICAgPEJhc2ljRW50cnk+CiAgICAgPG5hbWU+UG9pbnQwPC9uYW1lPgogICAgIDxmbGFncz42NTY2NjwvZmxhZ3M+CiAgICAgPEJhc2ljRW50cnk+CiAgICAgIDxuYW1lPlg8L25hbWU+CiAgICAgIDxmbGFncz42NjE3ODwvZmxhZ3M+CiAgICAgIDx2YWx1ZSB0eXBlPSIyIj4zPC92YWx1ZT4KICAgICA8L0Jhc2ljRW50cnk+CiAgICAgPEJhc2ljRW50cnk+CiAgICAgIDxuYW1lPlk8L25hbWU+CiAgICAgIDxmbGFncz42NjE3ODwvZmxhZ3M+CiAgICAgIDx2YWx1ZSB0eXBlPSIyIj4zPC92YWx1ZT4KICAgICA8L0Jhc2ljRW50cnk+CiAgICA8L0Jhc2ljRW50cnk+CiAgICA8QmFzaWNFbnRyeT4KICAgICA8bmFtZT5Qb2ludDE8L25hbWU+CiAgICAgPGZsYWdzPjY1NjY2PC9mbGFncz4KICAgICA8QmFzaWNFbnRyeT4KICAgICAgPG5hbWU+WDwvbmFtZT4KICAgICAgPGZsYWdzPjY2MTc4PC9mbGFncz4KICAgICAgPHZhbHVlIHR5cGU9IjIiPjM8L3ZhbHVlPgogICAgIDwvQmFzaWNFbnRyeT4KICAgICA8QmFzaWNFbnRyeT4KICAgICAgPG5hbWU+WTwvbmFtZT4KICAgICAgPGZsYWdzPjY2MTc4PC9mbGFncz4KICAgICAgPHZhbHVlIHR5cGU9IjIiPjM4NDwvdmFsdWU+CiAgICAgPC9CYXNpY0VudHJ5PgogICAgPC9CYXNpY0VudHJ5PgogICAgPEJhc2ljRW50cnk+CiAgICAgPG5hbWU+UG9pbnQyPC9uYW1lPgogICAgIDxmbGFncz42NTY2NjwvZmxhZ3M+CiAgICAgPEJhc2ljRW50cnk+CiAgICAgIDxuYW1lPlg8L25hbWU+CiAgICAgIDxmbGFncz42NjE3ODwvZmxhZ3M+CiAgICAgIDx2YWx1ZSB0eXBlPSIyIj4xMjg8L3ZhbHVlPgogICAgIDwvQmFzaWNFbnRyeT4KICAgICA8QmFzaWNFbnRyeT4KICAgICAgPG5hbWU+WTwvbmFtZT4KICAgICAgPGZsYWdzPjY2MTc4PC9mbGFncz4KICAgICAgPHZhbHVlIHR5cGU9IjIiPjQ3NzwvdmFsdWU+CiAgICAgPC9CYXNpY0VudHJ5PgogICAgPC9CYXNpY0VudHJ5PgogICAgPEJhc2ljRW50cnk+CiAgICAgPG5hbWU+UG9pbnQzPC9uYW1lPgogICAgIDxmbGFncz42NTY2NjwvZmxhZ3M+CiAgICAgPEJhc2ljRW50cnk+CiAgICAgIDxuYW1lPlg8L25hbWU+CiAgICAgIDxmbGFncz42NjE3ODwvZmxhZ3M+CiAgICAgIDx2YWx1ZSB0eXBlPSIyIj41MDI8L3ZhbHVlPgogICAgIDwvQmFzaWNFbnRyeT4KICAgICA8QmFzaWNFbnRyeT4KICAgICAgPG5hbWU+WTwvbmFtZT4KICAgICAgPGZsYWdzPjY2MTc4PC9mbGFncz4KICAgICAgPHZhbHVlIHR5cGU9IjIiPjQ2MDwvdmFsdWU+CiAgICAgPC9CYXNpY0VudHJ5PgogICAgPC9CYXNpY0VudHJ5PgogICAgPEJhc2ljRW50cnk+CiAgICAgPG5hbWU+UG9pbnQ0PC9uYW1lPgogICAgIDxmbGFncz42NTY2NjwvZmxhZ3M+CiAgICAgPEJhc2ljRW50cnk+CiAgICAgIDxuYW1lPlg8L25hbWU+CiAgICAgIDxmbGFncz42NjE3ODwvZmxhZ3M+CiAgICAgIDx2YWx1ZSB0eXBlPSIyIj41MDI8L3ZhbHVlPgogICAgIDwvQmFzaWNFbnRyeT4KICAgICA8QmFzaWNFbnRyeT4KICAgICAgPG5hbWU+WTwvbmFtZT4KICAgICAgPGZsYWdzPjY2MTc4PC9mbGFncz4KICAgICAgPHZhbHVlIHR5cGU9IjIiPjM8L3ZhbHVlPgogICAgIDwvQmFzaWNFbnRyeT4KICAgIDwvQmFzaWNFbnRyeT4KICAgPC9CYXNpY0VudHJ5PgogICA8QmFzaWNFbnRyeT4KICAgIDxuYW1lPlRleHRQb2ludHM8L25hbWU+CiAgICA8ZmxhZ3M+NjU2NjY8L2ZsYWdzPgogICAgPEJhc2ljRW50cnk+CiAgICAgPG5hbWU+UG9pbnQwPC9uYW1lPgogICAgIDxmbGFncz42NTY2NjwvZmxhZ3M+CiAgICAgPEJhc2ljRW50cnk+CiAgICAgIDxuYW1lPlg8L25hbWU+CiAgICAgIDxmbGFncz42NjE3ODwvZmxhZ3M+CiAgICAgIDx2YWx1ZSB0eXBlPSIyIj4zMTwvdmFsdWU+CiAgICAgPC9CYXNpY0VudHJ5PgogICAgIDxCYXNpY0VudHJ5PgogICAgICA8bmFtZT5ZPC9uYW1lPgogICAgICA8ZmxhZ3M+NjYxNzg8L2ZsYWdzPgogICAgICA8dmFsdWUgdHlwZT0iMiI+MTA8L3ZhbHVlPgogICAgIDwvQmFzaWNFbnRyeT4KICAgICA8QmFzaWNFbnRyeT4KICAgICAgPG5hbWU+VGV4dDwvbmFtZT4KICAgICAgPGZsYWdzPjY2NDM0PC9mbGFncz4KICAgICAgPHZhbHVlIHR5cGU9IjMiPjwvdmFsdWU+CiAgICAgPC9CYXNpY0VudHJ5PgogICAgPC9CYXNpY0VudHJ5PgogICA8L0Jhc2ljRW50cnk+CiAgPC9CYXNpY0VudHJ5PgogIDxCYXNpY0VudHJ5PgogICA8bmFtZT4xNDY8L25hbWU+CiAgIDxmbGFncz42NTY2NjwvZmxhZ3M+CiAgIDxCYXNpY0VudHJ5PgogICAgPG5hbWU+VXNlcmRlZk5hbWU8L25hbWU+CiAgICA8ZmxhZ3M+NjY0MzQ8L2ZsYWdzPgogICAgPHZhbHVlIHR5cGU9IjMiPjwvdmFsdWU+CiAgIDwvQmFzaWNFbnRyeT4KICAgPEJhc2ljRW50cnk+CiAgICA8bmFtZT5UeXBlPC9uYW1lPgogICAgPGZsYWdzPjY2MTc4PC9mbGFncz4KICAgIDx2YWx1ZSB0eXBlPSIyIj4yPC92YWx1ZT4KICAgPC9CYXNpY0VudHJ5PgogICA8QmFzaWNFbnRyeT4KICAgIDxuYW1lPkZlYXR1cmVzPC9uYW1lPgogICAgPGZsYWdzPjY2NDM0PC9mbGFncz4KICAgIDx2YWx1ZSB0eXBlPSIzIj5GU0MtQQpGU0MtSDwvdmFsdWU+CiAgIDwvQmFzaWNFbnRyeT4KICAgPEJhc2ljRW50cnk+CiAgICA8bmFtZT5Hcm91cDwvbmFtZT4KICAgIDxmbGFncz42NjE3ODwvZmxhZ3M+CiAgICA8dmFsdWUgdHlwZT0iMiI+MDwvdmFsdWU+CiAgIDwvQmFzaWNFbnRyeT4KICAgPEJhc2ljRW50cnk+CiAgICA8bmFtZT5Db2xvcjwvbmFtZT4KICAgIDxmbGFncz42NjQzNDwvZmxhZ3M+CiAgICA8dmFsdWUgdHlwZT0iMyI+I2ZmMDAwMDwvdmFsdWU+CiAgIDwvQmFzaWNFbnRyeT4KICAgPEJhc2ljRW50cnk+CiAgICA8bmFtZT5Jc05vdDwvbmFtZT4KICAgIDxmbGFncz42NTkyMjwvZmxhZ3M+CiAgICA8dmFsdWUgdHlwZT0iMSI+MDwvdmFsdWU+CiAgIDwvQmFzaWNFbnRyeT4KICAgPEJhc2ljRW50cnk+CiAgICA8bmFtZT5Qb2ludHM8L25hbWU+CiAgICA8ZmxhZ3M+NjU2NjY8L2ZsYWdzPgogICAgPEJhc2ljRW50cnk+CiAgICAgPG5hbWU+UG9pbnQwPC9uYW1lPgogICAgIDxmbGFncz42NTY2NjwvZmxhZ3M+CiAgICAgPEJhc2ljRW50cnk+CiAgICAgIDxuYW1lPlg8L25hbWU+CiAgICAgIDxmbGFncz42NjE3ODwvZmxhZ3M+CiAgICAgIDx2YWx1ZSB0eXBlPSIyIj40NjM8L3ZhbHVlPgogICAgIDwvQmFzaWNFbnRyeT4KICAgICA8QmFzaWNFbnRyeT4KICAgICAgPG5hbWU+WTwvbmFtZT4KICAgICAgPGZsYWdzPjY2MTc4PC9mbGFncz4KICAgICAgPHZhbHVlIHR5cGU9IjIiPjE5MjwvdmFsdWU+CiAgICAgPC9CYXNpY0VudHJ5PgogICAgPC9CYXNpY0VudHJ5PgogICAgPEJhc2ljRW50cnk+CiAgICAgPG5hbWU+UG9pbnQxPC9uYW1lPgogICAgIDxmbGFncz42NTY2NjwvZmxhZ3M+CiAgICAgPEJhc2ljRW50cnk+CiAgICAgIDxuYW1lPlg8L25hbWU+CiAgICAgIDxmbGFncz42NjE3ODwvZmxhZ3M+CiAgICAgIDx2YWx1ZSB0eXBlPSIyIj40NTwvdmFsdWU+CiAgICAgPC9CYXNpY0VudHJ5PgogICAgIDxCYXNpY0VudHJ5PgogICAgICA8bmFtZT5ZPC9uYW1lPgogICAgICA8ZmxhZ3M+NjYxNzg8L2ZsYWdzPgogICAgICA8dmFsdWUgdHlwZT0iMiI+NDYyPC92YWx1ZT4KICAgICA8L0Jhc2ljRW50cnk+CiAgICA8L0Jhc2ljRW50cnk+CiAgICA8QmFzaWNFbnRyeT4KICAgICA8bmFtZT5Qb2ludDI8L25hbWU+CiAgICAgPGZsYWdzPjY1NjY2PC9mbGFncz4KICAgICA8QmFzaWNFbnRyeT4KICAgICAgPG5hbWU+WDwvbmFtZT4KICAgICAgPGZsYWdzPjY2MTc4PC9mbGFncz4KICAgICAgPHZhbHVlIHR5cGU9IjIiPjIwPC92YWx1ZT4KICAgICA8L0Jhc2ljRW50cnk+CiAgICAgPEJhc2ljRW50cnk+CiAgICAgIDxuYW1lPlk8L25hbWU+CiAgICAgIDxmbGFncz42NjE3ODwvZmxhZ3M+CiAgICAgIDx2YWx1ZSB0eXBlPSIyIj41MDI8L3ZhbHVlPgogICAgIDwvQmFzaWNFbnRyeT4KICAgIDwvQmFzaWNFbnRyeT4KICAgIDxCYXNpY0VudHJ5PgogICAgIDxuYW1lPlBvaW50MzwvbmFtZT4KICAgICA8ZmxhZ3M+NjU2NjY8L2ZsYWdzPgogICAgIDxCYXNpY0VudHJ5PgogICAgICA8bmFtZT5YPC9uYW1lPgogICAgICA8ZmxhZ3M+NjYxNzg8L2ZsYWdzPgogICAgICA8dmFsdWUgdHlwZT0iMiI+Mzg5PC92YWx1ZT4KICAgICA8L0Jhc2ljRW50cnk+CiAgICAgPEJhc2ljRW50cnk+CiAgICAgIDxuYW1lPlk8L25hbWU+CiAgICAgIDxmbGFncz42NjE3ODwvZmxhZ3M+CiAgICAgIDx2YWx1ZSB0eXBlPSIyIj4yODg8L3ZhbHVlPgogICAgIDwvQmFzaWNFbnRyeT4KICAgIDwvQmFzaWNFbnRyeT4KICAgPC9CYXNpY0VudHJ5PgogICA8QmFzaWNFbnRyeT4KICAgIDxuYW1lPlRleHRQb2ludHM8L25hbWU+CiAgICA8ZmxhZ3M+NjU2NjY8L2ZsYWdzPgogICAgPEJhc2ljRW50cnk+CiAgICAgPG5hbWU+UG9pbnQwPC9uYW1lPgogICAgIDxmbGFncz42NTY2NjwvZmxhZ3M+CiAgICAgPEJhc2ljRW50cnk+CiAgICAgIDxuYW1lPlg8L25hbWU+CiAgICAgIDxmbGFncz42NjE3ODwvZmxhZ3M+CiAgICAgIDx2YWx1ZSB0eXBlPSIyIj43MTwvdmFsdWU+CiAgICAgPC9CYXNpY0VudHJ5PgogICAgIDxCYXNpY0VudHJ5PgogICAgICA8bmFtZT5ZPC9uYW1lPgogICAgICA8ZmxhZ3M+NjYxNzg8L2ZsYWdzPgogICAgICA8dmFsdWUgdHlwZT0iMiI+NjI8L3ZhbHVlPgogICAgIDwvQmFzaWNFbnRyeT4KICAgICA8QmFzaWNFbnRyeT4KICAgICAgPG5hbWU+VGV4dDwvbmFtZT4KICAgICAgPGZsYWdzPjY2NDM0PC9mbGFncz4KICAgICAgPHZhbHVlIHR5cGU9IjMiPjwvdmFsdWU+CiAgICAgPC9CYXNpY0VudHJ5PgogICAgPC9CYXNpY0VudHJ5PgogICA8L0Jhc2ljRW50cnk+CiAgPC9CYXNpY0VudHJ5PgogIDxCYXNpY0VudHJ5PgogICA8bmFtZT4xNDc8L25hbWU+CiAgIDxmbGFncz42NTY2NjwvZmxhZ3M+CiAgIDxCYXNpY0VudHJ5PgogICAgPG5hbWU+VXNlcmRlZk5hbWU8L25hbWU+CiAgICA8ZmxhZ3M+NjY0MzQ8L2ZsYWdzPgogICAgPHZhbHVlIHR5cGU9IjMiPjwvdmFsdWU+CiAgIDwvQmFzaWNFbnRyeT4KICAgPEJhc2ljRW50cnk+CiAgICA8bmFtZT5UeXBlPC9uYW1lPgogICAgPGZsYWdzPjY2MTc4PC9mbGFncz4KICAgIDx2YWx1ZSB0eXBlPSIyIj40PC92YWx1ZT4KICAgPC9CYXNpY0VudHJ5PgogICA8QmFzaWNFbnRyeT4KICAgIDxuYW1lPkZlYXR1cmVzPC9uYW1lPgogICAgPGZsYWdzPjY2NDM0PC9mbGFncz4KICAgIDx2YWx1ZSB0eXBlPSIzIj5CMS1BClYxLUE8L3ZhbHVlPgogICA8L0Jhc2ljRW50cnk+CiAgIDxCYXNpY0VudHJ5PgogICAgPG5hbWU+R3JvdXA8L25hbWU+CiAgICA8ZmxhZ3M+NjYxNzg8L2ZsYWdzPgogICAgPHZhbHVlIHR5cGU9IjIiPjA8L3ZhbHVlPgogICA8L0Jhc2ljRW50cnk+CiAgIDxCYXNpY0VudHJ5PgogICAgPG5hbWU+Q29sb3I8L25hbWU+CiAgICA8ZmxhZ3M+NjY0MzQ8L2ZsYWdzPgogICAgPHZhbHVlIHR5cGU9IjMiPiMwMDAwZmY8L3ZhbHVlPgogICA8L0Jhc2ljRW50cnk+CiAgIDxCYXNpY0VudHJ5PgogICAgPG5hbWU+SXNOb3Q8L25hbWU+CiAgICA8ZmxhZ3M+NjU5MjI8L2ZsYWdzPgogICAgPHZhbHVlIHR5cGU9IjEiPjA8L3ZhbHVlPgogICA8L0Jhc2ljRW50cnk+CiAgIDxCYXNpY0VudHJ5PgogICAgPG5hbWU+UG9pbnRzPC9uYW1lPgogICAgPGZsYWdzPjY1NjY2PC9mbGFncz4KICAgIDxCYXNpY0VudHJ5PgogICAgIDxuYW1lPlBvaW50MDwvbmFtZT4KICAgICA8ZmxhZ3M+NjU2NjY8L2ZsYWdzPgogICAgIDxCYXNpY0VudHJ5PgogICAgICA8bmFtZT5YPC9uYW1lPgogICAgICA8ZmxhZ3M+NjYxNzg8L2ZsYWdzPgogICAgICA8dmFsdWUgdHlwZT0iMiI+MDwvdmFsdWU+CiAgICAgPC9CYXNpY0VudHJ5PgogICAgIDxCYXNpY0VudHJ5PgogICAgICA8bmFtZT5ZPC9uYW1lPgogICAgICA8ZmxhZ3M+NjYxNzg8L2ZsYWdzPgogICAgICA8dmFsdWUgdHlwZT0iMiI+MjczPC92YWx1ZT4KICAgICA8L0Jhc2ljRW50cnk+CiAgICA8L0Jhc2ljRW50cnk+CiAgICA8QmFzaWNFbnRyeT4KICAgICA8bmFtZT5Qb2ludDE8L25hbWU+CiAgICAgPGZsYWdzPjY1NjY2PC9mbGFncz4KICAgICA8QmFzaWNFbnRyeT4KICAgICAgPG5hbWU+WDwvbmFtZT4KICAgICAgPGZsYWdzPjY2MTc4PC9mbGFncz4KICAgICAgPHZhbHVlIHR5cGU9IjIiPjUxMjwvdmFsdWU+CiAgICAgPC9CYXNpY0VudHJ5PgogICAgIDxCYXNpY0VudHJ5PgogICAgICA8bmFtZT5ZPC9uYW1lPgogICAgICA8ZmxhZ3M+NjYxNzg8L2ZsYWdzPgogICAgICA8dmFsdWUgdHlwZT0iMiI+MjczPC92YWx1ZT4KICAgICA8L0Jhc2ljRW50cnk+CiAgICA8L0Jhc2ljRW50cnk+CiAgICA8QmFzaWNFbnRyeT4KICAgICA8bmFtZT5Qb2ludDI8L25hbWU+CiAgICAgPGZsYWdzPjY1NjY2PC9mbGFncz4KICAgICA8QmFzaWNFbnRyeT4KICAgICAgPG5hbWU+WDwvbmFtZT4KICAgICAgPGZsYWdzPjY2MTc4PC9mbGFncz4KICAgICAgPHZhbHVlIHR5cGU9IjIiPjIzNTwvdmFsdWU+CiAgICAgPC9CYXNpY0VudHJ5PgogICAgIDxCYXNpY0VudHJ5PgogICAgICA8bmFtZT5ZPC9uYW1lPgogICAgICA8ZmxhZ3M+NjYxNzg8L2ZsYWdzPgogICAgICA8dmFsdWUgdHlwZT0iMiI+MDwvdmFsdWU+CiAgICAgPC9CYXNpY0VudHJ5PgogICAgPC9CYXNpY0VudHJ5PgogICAgPEJhc2ljRW50cnk+CiAgICAgPG5hbWU+UG9pbnQzPC9uYW1lPgogICAgIDxmbGFncz42NTY2NjwvZmxhZ3M+CiAgICAgPEJhc2ljRW50cnk+CiAgICAgIDxuYW1lPlg8L25hbWU+CiAgICAgIDxmbGFncz42NjE3ODwvZmxhZ3M+CiAgICAgIDx2YWx1ZSB0eXBlPSIyIj4yMzU8L3ZhbHVlPgogICAgIDwvQmFzaWNFbnRyeT4KICAgICA8QmFzaWNFbnRyeT4KICAgICAgPG5hbWU+WTwvbmFtZT4KICAgICAgPGZsYWdzPjY2MTc4PC9mbGFncz4KICAgICAgPHZhbHVlIHR5cGU9IjIiPjUxMjwvdmFsdWU+CiAgICAgPC9CYXNpY0VudHJ5PgogICAgPC9CYXNpY0VudHJ5PgogICA8L0Jhc2ljRW50cnk+CiAgIDxCYXNpY0VudHJ5PgogICAgPG5hbWU+VGV4dFBvaW50czwvbmFtZT4KICAgIDxmbGFncz42NTY2NjwvZmxhZ3M+CiAgICA8QmFzaWNFbnRyeT4KICAgICA8bmFtZT5Qb2ludDA8L25hbWU+CiAgICAgPGZsYWdzPjY1NjY2PC9mbGFncz4KICAgICA8QmFzaWNFbnRyeT4KICAgICAgPG5hbWU+WDwvbmFtZT4KICAgICAgPGZsYWdzPjY2MTc4PC9mbGFncz4KICAgICAgPHZhbHVlIHR5cGU9IjIiPjIxPC92YWx1ZT4KICAgICA8L0Jhc2ljRW50cnk+CiAgICAgPEJhc2ljRW50cnk+CiAgICAgIDxuYW1lPlk8L25hbWU+CiAgICAgIDxmbGFncz42NjE3ODwvZmxhZ3M+CiAgICAgIDx2YWx1ZSB0eXBlPSIyIj4yODA8L3ZhbHVlPgogICAgIDwvQmFzaWNFbnRyeT4KICAgICA8QmFzaWNFbnRyeT4KICAgICAgPG5hbWU+VGV4dDwvbmFtZT4KICAgICAgPGZsYWdzPjY2NDM0PC9mbGFncz4KICAgICAgPHZhbHVlIHR5cGU9IjMiPjwvdmFsdWU+CiAgICAgPC9CYXNpY0VudHJ5PgogICAgPC9CYXNpY0VudHJ5PgogICAgPEJhc2ljRW50cnk+CiAgICAgPG5hbWU+UG9pbnQxPC9uYW1lPgogICAgIDxmbGFncz42NTY2NjwvZmxhZ3M+CiAgICAgPEJhc2ljRW50cnk+CiAgICAgIDxuYW1lPlg8L25hbWU+CiAgICAgIDxmbGFncz42NjE3ODwvZmxhZ3M+CiAgICAgIDx2YWx1ZSB0eXBlPSIyIj4xNzwvdmFsdWU+CiAgICAgPC9CYXNpY0VudHJ5PgogICAgIDxCYXNpY0VudHJ5PgogICAgICA8bmFtZT5ZPC9uYW1lPgogICAgICA8ZmxhZ3M+NjYxNzg8L2ZsYWdzPgogICAgICA8dmFsdWUgdHlwZT0iMiI+MTA8L3ZhbHVlPgogICAgIDwvQmFzaWNFbnRyeT4KICAgICA8QmFzaWNFbnRyeT4KICAgICAgPG5hbWU+VGV4dDwvbmFtZT4KICAgICAgPGZsYWdzPjY2NDM0PC9mbGFncz4KICAgICAgPHZhbHVlIHR5cGU9IjMiPjwvdmFsdWU+CiAgICAgPC9CYXNpY0VudHJ5PgogICAgPC9CYXNpY0VudHJ5PgogICAgPEJhc2ljRW50cnk+CiAgICAgPG5hbWU+UG9pbnQyPC9uYW1lPgogICAgIDxmbGFncz42NTY2NjwvZmxhZ3M+CiAgICAgPEJhc2ljRW50cnk+CiAgICAgIDxuYW1lPlg8L25hbWU+CiAgICAgIDxmbGFncz42NjE3ODwvZmxhZ3M+CiAgICAgIDx2YWx1ZSB0eXBlPSIyIj4yOTQ8L3ZhbHVlPgogICAgIDwvQmFzaWNFbnRyeT4KICAgICA8QmFzaWNFbnRyeT4KICAgICAgPG5hbWU+WTwvbmFtZT4KICAgICAgPGZsYWdzPjY2MTc4PC9mbGFncz4KICAgICAgPHZhbHVlIHR5cGU9IjIiPjE0PC92YWx1ZT4KICAgICA8L0Jhc2ljRW50cnk+CiAgICAgPEJhc2ljRW50cnk+CiAgICAgIDxuYW1lPlRleHQ8L25hbWU+CiAgICAgIDxmbGFncz42NjQzNDwvZmxhZ3M+CiAgICAgIDx2YWx1ZSB0eXBlPSIzIj48L3ZhbHVlPgogICAgIDwvQmFzaWNFbnRyeT4KICAgIDwvQmFzaWNFbnRyeT4KICAgIDxCYXNpY0VudHJ5PgogICAgIDxuYW1lPlBvaW50MzwvbmFtZT4KICAgICA8ZmxhZ3M+NjU2NjY8L2ZsYWdzPgogICAgIDxCYXNpY0VudHJ5PgogICAgICA8bmFtZT5YPC9uYW1lPgogICAgICA8ZmxhZ3M+NjYxNzg8L2ZsYWdzPgogICAgICA8dmFsdWUgdHlwZT0iMiI+MzExPC92YWx1ZT4KICAgICA8L0Jhc2ljRW50cnk+CiAgICAgPEJhc2ljRW50cnk+CiAgICAgIDxuYW1lPlk8L25hbWU+CiAgICAgIDxmbGFncz42NjE3ODwvZmxhZ3M+CiAgICAgIDx2YWx1ZSB0eXBlPSIyIj4yODA8L3ZhbHVlPgogICAgIDwvQmFzaWNFbnRyeT4KICAgICA8QmFzaWNFbnRyeT4KICAgICAgPG5hbWU+VGV4dDwvbmFtZT4KICAgICAgPGZsYWdzPjY2NDM0PC9mbGFncz4KICAgICAgPHZhbHVlIHR5cGU9IjMiPjwvdmFsdWU+CiAgICAgPC9CYXNpY0VudHJ5PgogICAgPC9CYXNpY0VudHJ5PgogICA8L0Jhc2ljRW50cnk+CiAgPC9CYXNpY0VudHJ5PgogPC9CYXNpY0VudHJ5PgogPEJhc2ljRW50cnk+CiAgPG5hbWU+RmlsZVR5cGU8L25hbWU+CiAgPGZsYWdzPjY2NDM0PC9mbGFncz4KICA8dmFsdWUgdHlwZT0iMyI+QW5hbHlzaXM8L3ZhbHVlPgogPC9CYXNpY0VudHJ5PgogPEJhc2ljRW50cnk+CiAgPG5hbWU+Q2hlY2tzdW08L25hbWU+CiAgPGZsYWdzPjY2NDM0PC9mbGFncz4KICA8dmFsdWUgdHlwZT0iMyI+N2E4NzVhOTcwMmMzZWZjODEyMTkyOTUxNjdhMWUyNWI8L3ZhbHVlPgogPC9CYXNpY0VudHJ5Pgo8L0Jhc2ljRW50cnk+Cg==/@MB_EXPERIMENT/0
PEJhc2ljRW50cnk+CiA8bmFtZT5Tb2Z0d2FyZTwvbmFtZT4KIDxmbGFncz4yNjIxNDY8L2ZsYWdzPgogPEJhc2ljRW50cnk+CiAgPG5hbWU+Q29uZmlnVmVyc2lvbjwvbmFtZT4KICA8ZmxhZ3M+MjYzMDQyPC9mbGFncz4KICA8dmFsdWUgdHlwZT0iMyI+MC40LjI1PC92YWx1ZT4KIDwvQmFzaWNFbnRyeT4KIDxCYXNpY0VudHJ5PgogIDxuYW1lPlZhbGlkaXR5S2V5PC9uYW1lPgogIDxmbGFncz4yNjM4MTA8L2ZsYWdzPgogIDx2YWx1ZSB0eXBlPSI2IiBzaXplPSIxMTIiPgpOd0F6QURjQU5BQmhBR0VBTkFBM0FESUFNZ0E1QURFQU1BQXpBR0VBTXdCZkFEQUFNQUF3QURBQVh3QXlBQzRBCk1RQXhBQzRBTVFBNEFERUFOd0F1QURFQU9RQTJBRElBTXdCZkFFMEFZUUJqQUhNQVVRQjFBR0VBYmdCMEFGOEEKTWdBd0FERUFPQUF4QURFQU1RQTBBQT09PC92YWx1ZT4KIDwvQmFzaWNFbnRyeT4KIDxCYXNpY0VudHJ5PgogIDxuYW1lPkV4cGVyaW1lbnQ8L25hbWU+CiAgPGZsYWdzPjI2MjI3NDwvZmxhZ3M+CiAgPEJhc2ljRW50cnk+CiAgIDxuYW1lPlJhY2s8L25hbWU+CiAgIDxmbGFncz4yNjMwNDI8L2ZsYWdzPgogICA8dmFsdWUgdHlwZT0iMyI+U2luZ2xlIHR1YmUgcmFjazwvdmFsdWU+CiAgPC9CYXNpY0VudHJ5PgogIDxCYXNpY0VudHJ5PgogICA8bmFtZT5SYWNrSXNTZWxlY3RhYmxlPC9uYW1lPgogICA8ZmxhZ3M+MjYyNTMwPC9mbGFncz4KICAgPHZhbHVlIHR5cGU9IjEiPjE8L3ZhbHVlPgogIDwvQmFzaWNFbnRyeT4KICA8QmFzaWNFbnRyeT4KICAgPG5hbWU+Q3VycmVudDwvbmFtZT4KICAgPGZsYWdzPjI2Mjc4NjwvZmxhZ3M+CiAgIDx2YWx1ZSB0eXBlPSIyIj4wPC92YWx1ZT4KICA8L0Jhc2ljRW50cnk+CiAgPEJhc2ljRW50cnk+CiAgIDxuYW1lPkZpbGVJZDwvbmFtZT4KICAgPGZsYWdzPjI2Mjc4NjwvZmxhZ3M+CiAgIDx2YWx1ZSB0eXBlPSIyIj4yMjwvdmFsdWU+CiAgPC9CYXNpY0VudHJ5PgogIDxCYXNpY0VudHJ5PgogICA8bmFtZT5GaWxlQmFzZTwvbmFtZT4KICAgPGZsYWdzPjI2MzA0MjwvZmxhZ3M+CiAgIDx2YWx1ZSB0eXBlPSIzIj4yLTIga2I8L3ZhbHVlPgogIDwvQmFzaWNFbnRyeT4KICA8QmFzaWNFbnRyeT4KICAgPG5hbWU+RmlsZUlzQ3VzdG9tPC9uYW1lPgogICA8ZmxhZ3M+MjYyNTMwPC9mbGFncz4KICAgPHZhbHVlIHR5cGU9IjEiPjE8L3ZhbHVlPgogIDwvQmFzaWNFbnRyeT4KICA8QmFzaWNFbnRyeT4KICAgPG5hbWU+UHJvamVjdDwvbmFtZT4KICAgPGZsYWdzPjI2MzA0MjwvZmxhZ3M+CiAgIDx2YWx1ZSB0eXBlPSIzIj5Bbm5leGluVjwvdmFsdWU+CiAgPC9CYXNpY0VudHJ5PgogIDxCYXNpY0VudHJ5PgogICA8bmFtZT5SYWNrUHJvY2Vzc2luZ09yZGVyPC9uYW1lPgogICA8ZmxhZ3M+MjYyNzg2PC9mbGFncz4KICAgPHZhbHVlIHR5cGU9IjIiPjA8L3ZhbHVlPgogIDwvQmFzaWNFbnRyeT4KICA8QmFzaWNFbnRyeT4KICAgPG5hbWU+UmVhZ2VudHM8L25hbWU+CiAgIDxmbGFncz4yNjIyNzQ8L2ZsYWdzPgogICA8QmFzaWNFbnRyeT4KICAgIDxuYW1lPlIxPC9uYW1lPgogICAgPGZsYWdzPjI2MjI3NDwvZmxhZ3M+CiAgICA8QmFzaWNFbnRyeT4KICAgICA8bmFtZT5FeHBpcmF0aW9uRGF0ZTwvbmFtZT4KICAgICA8ZmxhZ3M+MjYzMDQyPC9mbGFncz4KICAgICA8dmFsdWUgdHlwZT0iMyI+PC92YWx1ZT4KICAgIDwvQmFzaWNFbnRyeT4KICAgIDxCYXNpY0VudHJ5PgogICAgIDxuYW1lPkxvdE51bWJlcjwvbmFtZT4KICAgICA8ZmxhZ3M+MjYzMDQyPC9mbGFncz4KICAgICA8dmFsdWUgdHlwZT0iMyI+PC92YWx1ZT4KICAgIDwvQmFzaWNFbnRyeT4KICAgIDxCYXNpY0VudHJ5PgogICAgIDxuYW1lPlJlYWdlbnQ8L25hbWU+CiAgICAgPGZsYWdzPjI2MzA0MjwvZmxhZ3M+CiAgICAgPHZhbHVlIHR5cGU9IjMiPjwvdmFsdWU+CiAgICA8L0Jhc2ljRW50cnk+CiAgICA8QmFzaWNFbnRyeT4KICAgICA8bmFtZT5DYXRlZ29yeTwvbmFtZT4KICAgICA8ZmxhZ3M+MjYzMDQyPC9mbGFncz4KICAgICA8dmFsdWUgdHlwZT0iMyI+PC92YWx1ZT4KICAgIDwvQmFzaWNFbnRyeT4KICAgIDxCYXNpY0VudHJ5PgogICAgIDxuYW1lPkFjdGl2ZTwvbmFtZT4KICAgICA8ZmxhZ3M+MjYyNTMwPC9mbGFncz4KICAgICA8dmFsdWUgdHlwZT0iMSI+MDwvdmFsdWU+CiAgICA8L0Jhc2ljRW50cnk+CiAgICA8QmFzaWNFbnRyeT4KICAgICA8bmFtZT5UaW1lPC9uYW1lPgogICAgIDxmbGFncz4yNjI3ODY8L2ZsYWdzPgogICAgIDx2YWx1ZSB0eXBlPSIyIj4wPC92YWx1ZT4KICAgIDwvQmFzaWNFbnRyeT4KICAgIDxCYXNpY0VudHJ5PgogICAgIDxuYW1lPlRpdGVyPC9uYW1lPgogICAgIDxmbGFncz4yNjI3ODY8L2ZsYWdzPgogICAgIDx2YWx1ZSB0eXBlPSIyIj4wPC92YWx1ZT4KICAgIDwvQmFzaWNFbnRyeT4KICAgIDxCYXNpY0VudHJ5PgogICAgIDxuYW1lPlBhcmFsbGVsPC9uYW1lPgogICAgIDxmbGFncz4yNjI3ODY8L2ZsYWdzPgogICAgIDx2YWx1ZSB0eXBlPSIyIj4wPC92YWx1ZT4KICAgIDwvQmFzaWNFbnRyeT4KICAgIDxCYXNpY0VudHJ5PgogICAgIDxuYW1lPlByaW9yaXR5PC9uYW1lPgogICAgIDxmbGFncz4yNjI3ODY8L2ZsYWdzPgogICAgIDx2YWx1ZSB0eXBlPSIyIj4wPC92YWx1ZT4KICAgIDwvQmFzaWNFbnRyeT4KICAgIDxCYXNpY0VudHJ5PgogICAgIDxuYW1lPk1pblZvbHVtZTwvbmFtZT4KICAgICA8ZmxhZ3M+MjYyNzg2PC9mbGFncz4KICAgICA8dmFsdWUgdHlwZT0iMiI+MDwvdmFsdWU+CiAgICA8L0Jhc2ljRW50cnk+CiAgICA8QmFzaWNFbnRyeT4KICAgICA8bmFtZT5WaXNpYmxlPC9uYW1lPgogICAgIDxmbGFncz4yNjI3ODY8L2ZsYWdzPgogICAgIDx2YWx1ZSB0eXBlPSIyIj4zPC92YWx1ZT4KICAgIDwvQmFzaWNFbnRyeT4KICAgPC9CYXNpY0VudHJ5PgogICA8QmFzaWNFbnRyeT4KICAgIDxuYW1lPlIyPC9uYW1lPgogICAgPGZsYWdzPjI2MjI3NDwvZmxhZ3M+CiAgICA8QmFzaWNFbnRyeT4KICAgICA8bmFtZT5FeHBpcmF0aW9uRGF0ZTwvbmFtZT4KICAgICA8ZmxhZ3M+MjYzMDQyPC9mbGFncz4KICAgICA8dmFsdWUgdHlwZT0iMyI+PC92YWx1ZT4KICAgIDwvQmFzaWNFbnRyeT4KICAgIDxCYXNpY0VudHJ5PgogICAgIDxuYW1lPkxvdE51bWJlcjwvbmFtZT4KICAgICA8ZmxhZ3M+MjYzMDQyPC9mbGFncz4KICAgICA8dmFsdWUgdHlwZT0iMyI+PC92YWx1ZT4KICAgIDwvQmFzaWNFbnRyeT4KICAgIDxCYXNpY0VudHJ5PgogICAgIDxuYW1lPlJlYWdlbnQ8L25hbWU+CiAgICAgPGZsYWdzPjI2MzA0MjwvZmxhZ3M+CiAgICAgPHZhbHVlIHR5cGU9IjMiPjwvdmFsdWU+CiAgICA8L0Jhc2ljRW50cnk+CiAgICA8QmFzaWNFbnRyeT4KICAgICA8bmFtZT5DYXRlZ29yeTwvbmFtZT4KICAgICA8ZmxhZ3M+MjYzMDQyPC9mbGFncz4KICAgICA8dmFsdWUgdHlwZT0iMyI+PC92YWx1ZT4KICAgIDwvQmFzaWNFbnRyeT4KICAgIDxCYXNpY0VudHJ5PgogICAgIDxuYW1lPkFjdGl2ZTwvbmFtZT4KICAgICA8ZmxhZ3M+MjYyNTMwPC9mbGFncz4KICAgICA8dmFsdWUgdHlwZT0iMSI+MDwvdmFsdWU+CiAgICA8L0Jhc2ljRW50cnk+CiAgICA8QmFzaWNFbnRyeT4KICAgICA8bmFtZT5UaW1lPC9uYW1lPgogICAgIDxmbGFncz4yNjI3ODY8L2ZsYWdzPgogICAgIDx2YWx1ZSB0eXBlPSIyIj4wPC92YWx1ZT4KICAgIDwvQmFzaWNFbnRyeT4KICAgIDxCYXNpY0VudHJ5PgogICAgIDxuYW1lPlRpdGVyPC9uYW1lPgogICAgIDxmbGFncz4yNjI3ODY8L2ZsYWdzPgogICAgIDx2YWx1ZSB0eXBlPSIyIj4wPC92YWx1ZT4KICAgIDwvQmFzaWNFbnRyeT4KICAgIDxCYXNpY0VudHJ5PgogICAgIDxuYW1lPlBhcmFsbGVsPC9uYW1lPgogICAgIDxmbGFncz4yNjI3ODY8L2ZsYWdzPgogICAgIDx2YWx1ZSB0eXBlPSIyIj4wPC92YWx1ZT4KICAgIDwvQmFzaWNFbnRyeT4KICAgIDxCYXNpY0VudHJ5PgogICAgIDxuYW1lPlByaW9yaXR5PC9uYW1lPgogICAgIDxmbGFncz4yNjI3ODY8L2ZsYWdzPgogICAgIDx2YWx1ZSB0eXBlPSIyIj4wPC92YWx1ZT4KICAgIDwvQmFzaWNFbnRyeT4KICAgIDxCYXNpY0VudHJ5PgogICAgIDxuYW1lPk1pblZvbHVtZTwvbmFtZT4KICAgICA8ZmxhZ3M+MjYyNzg2PC9mbGFncz4KICAgICA8dmFsdWUgdHlwZT0iMiI+MDwvdmFsdWU+CiAgICA8L0Jhc2ljRW50cnk+CiAgICA8QmFzaWNFbnRyeT4KICAgICA8bmFtZT5WaXNpYmxlPC9uYW1lPgogICAgIDxmbGFncz4yNjI3ODY8L2ZsYWdzPgogICAgIDx2YWx1ZSB0eXBlPSIyIj4zPC92YWx1ZT4KICAgIDwvQmFzaWNFbnRyeT4KICAgPC9CYXNpY0VudHJ5PgogICA8QmFzaWNFbnRyeT4KICAgIDxuYW1lPlIzPC9uYW1lPgogICAgPGZsYWdzPjI2MjI3NDwvZmxhZ3M+CiAgICA8QmFzaWNFbnRyeT4KICAgICA8bmFtZT5FeHBpcmF0aW9uRGF0ZTwvbmFtZT4KICAgICA8ZmxhZ3M+MjYzMDQyPC9mbGFncz4KICAgICA8dmFsdWUgdHlwZT0iMyI+PC92YWx1ZT4KICAgIDwvQmFzaWNFbnRyeT4KICAgIDxCYXNpY0VudHJ5PgogICAgIDxuYW1lPkxvdE51bWJlcjwvbmFtZT4KICAgICA8ZmxhZ3M+MjYzMDQyPC9mbGFncz4KICAgICA8dmFsdWUgdHlwZT0iMyI+PC92YWx1ZT4KICAgIDwvQmFzaWNFbnRyeT4KICAgIDxCYXNpY0VudHJ5PgogICAgIDxuYW1lPlJlYWdlbnQ8L25hbWU+CiAgICAgPGZsYWdzPjI2MzA0MjwvZmxhZ3M+CiAgICAgPHZhbHVlIHR5cGU9IjMiPjwvdmFsdWU+CiAgICA8L0Jhc2ljRW50cnk+CiAgICA8QmFzaWNFbnRyeT4KICAgICA8bmFtZT5DYXRlZ29yeTwvbmFtZT4KICAgICA8ZmxhZ3M+MjYzMDQyPC9mbGFncz4KICAgICA8dmFsdWUgdHlwZT0iMyI+PC92YWx1ZT4KICAgIDwvQmFzaWNFbnRyeT4KICAgIDxCYXNpY0VudHJ5PgogICAgIDxuYW1lPkFjdGl2ZTwvbmFtZT4KICAgICA8ZmxhZ3M+MjYyNTMwPC9mbGFncz4KICAgICA8dmFsdWUgdHlwZT0iMSI+MDwvdmFsdWU+CiAgICA8L0Jhc2ljRW50cnk+CiAgICA8QmFzaWNFbnRyeT4KICAgICA8bmFtZT5UaW1lPC9uYW1lPgogICAgIDxmbGFncz4yNjI3ODY8L2ZsYWdzPgogICAgIDx2YWx1ZSB0eXBlPSIyIj4wPC92YWx1ZT4KICAgIDwvQmFzaWNFbnRyeT4KICAgIDxCYXNpY0VudHJ5PgogICAgIDxuYW1lPlRpdGVyPC9uYW1lPgogICAgIDxmbGFncz4yNjI3ODY8L2ZsYWdzPgogICAgIDx2YWx1ZSB0eXBlPSIyIj4wPC92YWx1ZT4KICAgIDwvQmFzaWNFbnRyeT4KICAgIDxCYXNpY0VudHJ5PgogICAgIDxuYW1lPlBhcmFsbGVsPC9uYW1lPgogICAgIDxmbGFncz4yNjI3ODY8L2ZsYWdzPgogICAgIDx2YWx1ZSB0eXBlPSIyIj4wPC92YWx1ZT4KICAgIDwvQmFzaWNFbnRyeT4KICAgIDxCYXNpY0VudHJ5PgogICAgIDxuYW1lPlByaW9yaXR5PC9uYW1lPgogICAgIDxmbGFncz4yNjI3ODY8L2ZsYWdzPgogICAgIDx2YWx1ZSB0eXBlPSIyIj4wPC92YWx1ZT4KICAgIDwvQmFzaWNFbnRyeT4KICAgIDxCYXNpY0VudHJ5PgogICAgIDxuYW1lPk1pblZvbHVtZTwvbmFtZT4KICAgICA8ZmxhZ3M+MjYyNzg2PC9mbGFncz4KICAgICA8dmFsdWUgdHlwZT0iMiI+MDwvdmFsdWU+CiAgICA8L0Jhc2ljRW50cnk+CiAgICA8QmFzaWNFbnRyeT4KICAgICA8bmFtZT5WaXNpYmxlPC9uYW1lPgogICAgIDxmbGFncz4yNjI3ODY8L2ZsYWdzPgogICAgIDx2YWx1ZSB0eXBlPSIyIj4zPC92YWx1ZT4KICAgIDwvQmFzaWNFbnRyeT4KICAgPC9CYXNpY0VudHJ5PgogICA8QmFzaWNFbnRyeT4KICAgIDxuYW1lPlI0PC9uYW1lPgogICAgPGZsYWdzPjI2MjI3NDwvZmxhZ3M+CiAgICA8QmFzaWNFbnRyeT4KICAgICA8bmFtZT5FeHBpcmF0aW9uRGF0ZTwvbmFtZT4KICAgICA8ZmxhZ3M+MjYzMDQyPC9mbGFncz4KICAgICA8dmFsdWUgdHlwZT0iMyI+PC92YWx1ZT4KICAgIDwvQmFzaWNFbnRyeT4KICAgIDxCYXNpY0VudHJ5PgogICAgIDxuYW1lPkxvdE51bWJlcjwvbmFtZT4KICAgICA8ZmxhZ3M+MjYzMDQyPC9mbGFncz4KICAgICA8dmFsdWUgdHlwZT0iMyI+PC92YWx1ZT4KICAgIDwvQmFzaWNFbnRyeT4KICAgIDxCYXNpY0VudHJ5PgogICAgIDxuYW1lPlJlYWdlbnQ8L25hbWU+CiAgICAgPGZsYWdzPjI2MzA0MjwvZmxhZ3M+CiAgICAgPHZhbHVlIHR5cGU9IjMiPjwvdmFsdWU+CiAgICA8L0Jhc2ljRW50cnk+CiAgICA8QmFzaWNFbnRyeT4KICAgICA8bmFtZT5DYXRlZ29yeTwvbmFtZT4KICAgICA8ZmxhZ3M+MjYzMDQyPC9mbGFncz4KICAgICA8dmFsdWUgdHlwZT0iMyI+PC92YWx1ZT4KICAgIDwvQmFzaWNFbnRyeT4KICAgIDxCYXNpY0VudHJ5PgogICAgIDxuYW1lPkFjdGl2ZTwvbmFtZT4KICAgICA8ZmxhZ3M+MjYyNTMwPC9mbGFncz4KICAgICA8dmFsdWUgdHlwZT0iMSI+MDwvdmFsdWU+CiAgICA8L0Jhc2ljRW50cnk+CiAgICA8QmFzaWNFbnRyeT4KICAgICA8bmFtZT5UaW1lPC9uYW1lPgogICAgIDxmbGFncz4yNjI3ODY8L2ZsYWdzPgogICAgIDx2YWx1ZSB0eXBlPSIyIj4wPC92YWx1ZT4KICAgIDwvQmFzaWNFbnRyeT4KICAgIDxCYXNpY0VudHJ5PgogICAgIDxuYW1lPlRpdGVyPC9uYW1lPgogICAgIDxmbGFncz4yNjI3ODY8L2ZsYWdzPgogICAgIDx2YWx1ZSB0eXBlPSIyIj4wPC92YWx1ZT4KICAgIDwvQmFzaWNFbnRyeT4KICAgIDxCYXNpY0VudHJ5PgogICAgIDxuYW1lPlBhcmFsbGVsPC9uYW1lPgogICAgIDxmbGFncz4yNjI3ODY8L2ZsYWdzPgogICAgIDx2YWx1ZSB0eXBlPSIyIj4wPC92YWx1ZT4KICAgIDwvQmFzaWNFbnRyeT4KICAgIDxCYXNpY0VudHJ5PgogICAgIDxuYW1lPlByaW9yaXR5PC9uYW1lPgogICAgIDxmbGFncz4yNjI3ODY8L2ZsYWdzPgogICAgIDx2YWx1ZSB0eXBlPSIyIj4wPC92YWx1ZT4KICAgIDwvQmFzaWNFbnRyeT4KICAgIDxCYXNpY0VudHJ5PgogICAgIDxuYW1lPk1pblZvbHVtZTwvbmFtZT4KICAgICA8ZmxhZ3M+MjYyNzg2PC9mbGFncz4KICAgICA8dmFsdWUgdHlwZT0iMiI+MDwvdmFsdWU+CiAgICA8L0Jhc2ljRW50cnk+CiAgICA8QmFzaWNFbnRyeT4KICAgICA8bmFtZT5WaXNpYmxlPC9uYW1lPgogICAgIDxmbGFncz4yNjI3ODY8L2ZsYWdzPgogICAgIDx2YWx1ZSB0eXBlPSIyIj4zPC92YWx1ZT4KICAgIDwvQmFzaWNFbnRyeT4KICAgPC9CYXNpY0VudHJ5PgogICA8QmFzaWNFbnRyeT4KICAgIDxuYW1lPlI1PC9uYW1lPgogICAgPGZsYWdzPjI2MjI3NDwvZmxhZ3M+CiAgICA8QmFzaWNFbnRyeT4KICAgICA8bmFtZT5FeHBpcmF0aW9uRGF0ZTwvbmFtZT4KICAgICA8ZmxhZ3M+MjYzMDQyPC9mbGFncz4KICAgICA8dmFsdWUgdHlwZT0iMyI+PC92YWx1ZT4KICAgIDwvQmFzaWNFbnRyeT4KICAgIDxCYXNpY0VudHJ5PgogICAgIDxuYW1lPkxvdE51bWJlcjwvbmFtZT4KICAgICA8ZmxhZ3M+MjYzMDQyPC9mbGFncz4KICAgICA8dmFsdWUgdHlwZT0iMyI+PC92YWx1ZT4KICAgIDwvQmFzaWNFbnRyeT4KICAgIDxCYXNpY0VudHJ5PgogICAgIDxuYW1lPlJlYWdlbnQ8L25hbWU+CiAgICAgPGZsYWdzPjI2MzA0MjwvZmxhZ3M+CiAgICAgPHZhbHVlIHR5cGU9IjMiPjwvdmFsdWU+CiAgICA8L0Jhc2ljRW50cnk+CiAgICA8QmFzaWNFbnRyeT4KICAgICA8bmFtZT5DYXRlZ29yeTwvbmFtZT4KICAgICA8ZmxhZ3M+MjYzMDQyPC9mbGFncz4KICAgICA8dmFsdWUgdHlwZT0iMyI+PC92YWx1ZT4KICAgIDwvQmFzaWNFbnRyeT4KICAgIDxCYXNpY0VudHJ5PgogICAgIDxuYW1lPkFjdGl2ZTwvbmFtZT4KICAgICA8ZmxhZ3M+MjYyNTMwPC9mbGFncz4KICAgICA8dmFsdWUgdHlwZT0iMSI+MDwvdmFsdWU+CiAgICA8L0Jhc2ljRW50cnk+CiAgICA8QmFzaWNFbnRyeT4KICAgICA8bmFtZT5UaW1lPC9uYW1lPgogICAgIDxmbGFncz4yNjI3ODY8L2ZsYWdzPgogICAgIDx2YWx1ZSB0eXBlPSIyIj4wPC92YWx1ZT4KICAgIDwvQmFzaWNFbnRyeT4KICAgIDxCYXNpY0VudHJ5PgogICAgIDxuYW1lPlRpdGVyPC9uYW1lPgogICAgIDxmbGFncz4yNjI3ODY8L2ZsYWdzPgogICAgIDx2YWx1ZSB0eXBlPSIyIj4wPC92YWx1ZT4KICAgIDwvQmFzaWNFbnRyeT4KICAgIDxCYXNpY0VudHJ5PgogICAgIDxuYW1lPlBhcmFsbGVsPC9uYW1lPgogICAgIDxmbGFncz4yNjI3ODY8L2ZsYWdzPgogICAgIDx2YWx1ZSB0eXBlPSIyIj4wPC92YWx1ZT4KICAgIDwvQmFzaWNFbnRyeT4KICAgIDxCYXNpY0VudHJ5PgogICAgIDxuYW1lPlByaW9yaXR5PC9uYW1lPgogICAgIDxmbGFncz4yNjI3ODY8L2ZsYWdzPgogICAgIDx2YWx1ZSB0eXBlPSIyIj4wPC92YWx1ZT4KICAgIDwvQmFzaWNFbnRyeT4KICAgIDxCYXNpY0VudHJ5PgogICAgIDxuYW1lPk1pblZvbHVtZTwvbmFtZT4KICAgICA8ZmxhZ3M+MjYyNzg2PC9mbGFncz4KICAgICA8dmFsdWUgdHlwZT0iMiI+MDwvdmFsdWU+CiAgICA8L0Jhc2ljRW50cnk+CiAgICA8QmFzaWNFbnRyeT4KICAgICA8bmFtZT5WaXNpYmxlPC9uYW1lPgogICAgIDxmbGFncz4yNjI3ODY8L2ZsYWdzPgogICAgIDx2YWx1ZSB0eXBlPSIyIj4yPC92YWx1ZT4KICAgIDwvQmFzaWNFbnRyeT4KICAgPC9CYXNpY0VudHJ5PgogICA8QmFzaWNFbnRyeT4KICAgIDxuYW1lPlI2PC9uYW1lPgogICAgPGZsYWdzPjI2MjI3NDwvZmxhZ3M+CiAgICA8QmFzaWNFbnRyeT4KICAgICA8bmFtZT5FeHBpcmF0aW9uRGF0ZTwvbmFtZT4KICAgICA8ZmxhZ3M+MjYzMDQyPC9mbGFncz4KICAgICA8dmFsdWUgdHlwZT0iMyI+PC92YWx1ZT4KICAgIDwvQmFzaWNFbnRyeT4KICAgIDxCYXNpY0VudHJ5PgogICAgIDxuYW1lPkxvdE51bWJlcjwvbmFtZT4KICAgICA8ZmxhZ3M+MjYzMDQyPC9mbGFncz4KICAgICA8dmFsdWUgdHlwZT0iMyI+PC92YWx1ZT4KICAgIDwvQmFzaWNFbnRyeT4KICAgIDxCYXNpY0VudHJ5PgogICAgIDxuYW1lPlJlYWdlbnQ8L25hbWU+CiAgICAgPGZsYWdzPjI2MzA0MjwvZmxhZ3M+CiAgICAgPHZhbHVlIHR5cGU9IjMiPjwvdmFsdWU+CiAgICA8L0Jhc2ljRW50cnk+CiAgICA8QmFzaWNFbnRyeT4KICAgICA8bmFtZT5DYXRlZ29yeTwvbmFtZT4KICAgICA8ZmxhZ3M+MjYzMDQyPC9mbGFncz4KICAgICA8dmFsdWUgdHlwZT0iMyI+PC92YWx1ZT4KICAgIDwvQmFzaWNFbnRyeT4KICAgIDxCYXNpY0VudHJ5PgogICAgIDxuYW1lPkFjdGl2ZTwvbmFtZT4KICAgICA8ZmxhZ3M+MjYyNTMwPC9mbGFncz4KICAgICA8dmFsdWUgdHlwZT0iMSI+MDwvdmFsdWU+CiAgICA8L0Jhc2ljRW50cnk+CiAgICA8QmFzaWNFbnRyeT4KICAgICA8bmFtZT5UaW1lPC9uYW1lPgogICAgIDxmbGFncz4yNjI3ODY8L2ZsYWdzPgogICAgIDx2YWx1ZSB0eXBlPSIyIj4wPC92YWx1ZT4KICAgIDwvQmFzaWNFbnRyeT4KICAgIDxCYXNpY0VudHJ5PgogICAgIDxuYW1lPlRpdGVyPC9uYW1lPgogICAgIDxmbGFncz4yNjI3ODY8L2ZsYWdzPgogICAgIDx2YWx1ZSB0eXBlPSIyIj4wPC92YWx1ZT4KICAgIDwvQmFzaWNFbnRyeT4KICAgIDxCYXNpY0VudHJ5PgogICAgIDxuYW1lPlBhcmFsbGVsPC9uYW1lPgogICAgIDxmbGFncz4yNjI3ODY8L2ZsYWdzPgogICAgIDx2YWx1ZSB0eXBlPSIyIj4wPC92YWx1ZT4KICAgIDwvQmFzaWNFbnRyeT4KICAgIDxCYXNpY0VudHJ5PgogICAgIDxuYW1lPlByaW9yaXR5PC9uYW1lPgogICAgIDxmbGFncz4yNjI3ODY8L2ZsYWdzPgogICAgIDx2YWx1ZSB0eXBlPSIyIj4wPC92YWx1ZT4KICAgIDwvQmFzaWNFbnRyeT4KICAgIDxCYXNpY0VudHJ5PgogICAgIDxuYW1lPk1pblZvbHVtZTwvbmFtZT4KICAgICA8ZmxhZ3M+MjYyNzg2PC9mbGFncz4KICAgICA8dmFsdWUgdHlwZT0iMiI+MDwvdmFsdWU+CiAgICA8L0Jhc2ljRW50cnk+CiAgICA8QmFzaWNFbnRyeT4KICAgICA8bmFtZT5WaXNpYmxlPC9uYW1lPgogICAgIDxmbGFncz4yNjI3ODY8L2ZsYWdzPgogICAgIDx2YWx1ZSB0eXBlPSIyIj4yPC92YWx1ZT4KICAgIDwvQmFzaWNFbnRyeT4KICAgPC9CYXNpY0VudHJ5PgogICA8QmFzaWNFbnRyeT4KICAgIDxuYW1lPlI3PC9uYW1lPgogICAgPGZsYWdzPjI2MjI3NDwvZmxhZ3M+CiAgICA8QmFzaWNFbnRyeT4KICAgICA8bmFtZT5FeHBpcmF0aW9uRGF0ZTwvbmFtZT4KICAgICA8ZmxhZ3M+MjYzMDQyPC9mbGFncz4KICAgICA8dmFsdWUgdHlwZT0iMyI+PC92YWx1ZT4KICAgIDwvQmFzaWNFbnRyeT4KICAgIDxCYXNpY0VudHJ5PgogICAgIDxuYW1lPkxvdE51bWJlcjwvbmFtZT4KICAgICA8ZmxhZ3M+MjYzMDQyPC9mbGFncz4KICAgICA8dmFsdWUgdHlwZT0iMyI+PC92YWx1ZT4KICAgIDwvQmFzaWNFbnRyeT4KICAgIDxCYXNpY0VudHJ5PgogICAgIDxuYW1lPlJlYWdlbnQ8L25hbWU+CiAgICAgPGZsYWdzPjI2MzA0MjwvZmxhZ3M+CiAgICAgPHZhbHVlIHR5cGU9IjMiPjwvdmFsdWU+CiAgICA8L0Jhc2ljRW50cnk+CiAgICA8QmFzaWNFbnRyeT4KICAgICA8bmFtZT5DYXRlZ29yeTwvbmFtZT4KICAgICA8ZmxhZ3M+MjYzMDQyPC9mbGFncz4KICAgICA8dmFsdWUgdHlwZT0iMyI+PC92YWx1ZT4KICAgIDwvQmFzaWNFbnRyeT4KICAgIDxCYXNpY0VudHJ5PgogICAgIDxuYW1lPkFjdGl2ZTwvbmFtZT4KICAgICA8ZmxhZ3M+MjYyNTMwPC9mbGFncz4KICAgICA8dmFsdWUgdHlwZT0iMSI+MDwvdmFsdWU+CiAgICA8L0Jhc2ljRW50cnk+CiAgICA8QmFzaWNFbnRyeT4KICAgICA8bmFtZT5UaW1lPC9uYW1lPgogICAgIDxmbGFncz4yNjI3ODY8L2ZsYWdzPgogICAgIDx2YWx1ZSB0eXBlPSIyIj4wPC92YWx1ZT4KICAgIDwvQmFzaWNFbnRyeT4KICAgIDxCYXNpY0VudHJ5PgogICAgIDxuYW1lPlRpdGVyPC9uYW1lPgogICAgIDxmbGFncz4yNjI3ODY8L2ZsYWdzPgogICAgIDx2YWx1ZSB0eXBlPSIyIj4wPC92YWx1ZT4KICAgIDwvQmFzaWNFbnRyeT4KICAgIDxCYXNpY0VudHJ5PgogICAgIDxuYW1lPlBhcmFsbGVsPC9uYW1lPgogICAgIDxmbGFncz4yNjI3ODY8L2ZsYWdzPgogICAgIDx2YWx1ZSB0eXBlPSIyIj4wPC92YWx1ZT4KICAgIDwvQmFzaWNFbnRyeT4KICAgIDxCYXNpY0VudHJ5PgogICAgIDxuYW1lPlByaW9yaXR5PC9uYW1lPgogICAgIDxmbGFncz4yNjI3ODY8L2ZsYWdzPgogICAgIDx2YWx1ZSB0eXBlPSIyIj4wPC92YWx1ZT4KICAgIDwvQmFzaWNFbnRyeT4KICAgIDxCYXNpY0VudHJ5PgogICAgIDxuYW1lPk1pblZvbHVtZTwvbmFtZT4KICAgICA8ZmxhZ3M+MjYyNzg2PC9mbGFncz4KICAgICA8dmFsdWUgdHlwZT0iMiI+MDwvdmFsdWU+CiAgICA8L0Jhc2ljRW50cnk+CiAgICA8QmFzaWNFbnRyeT4KICAgICA8bmFtZT5WaXNpYmxlPC9uYW1lPgogICAgIDxmbGFncz4yNjI3ODY8L2ZsYWdzPgogICAgIDx2YWx1ZSB0eXBlPSIyIj4yPC92YWx1ZT4KICAgIDwvQmFzaWNFbnRyeT4KICAgPC9CYXNpY0VudHJ5PgogICA8QmFzaWNFbnRyeT4KICAgIDxuYW1lPlI4PC9uYW1lPgogICAgPGZsYWdzPjI2MjI3NDwvZmxhZ3M+CiAgICA8QmFzaWNFbnRyeT4KICAgICA8bmFtZT5FeHBpcmF0aW9uRGF0ZTwvbmFtZT4KICAgICA8ZmxhZ3M+MjYzMDQyPC9mbGFncz4KICAgICA8dmFsdWUgdHlwZT0iMyI+PC92YWx1ZT4KICAgIDwvQmFzaWNFbnRyeT4KICAgIDxCYXNpY0VudHJ5PgogICAgIDxuYW1lPkxvdE51bWJlcjwvbmFtZT4KICAgICA8ZmxhZ3M+MjYzMDQyPC9mbGFncz4KICAgICA8dmFsdWUgdHlwZT0iMyI+PC92YWx1ZT4KICAgIDwvQmFzaWNFbnRyeT4KICAgIDxCYXNpY0VudHJ5PgogICAgIDxuYW1lPlJlYWdlbnQ8L25hbWU+CiAgICAgPGZsYWdzPjI2MzA0MjwvZmxhZ3M+CiAgICAgPHZhbHVlIHR5cGU9IjMiPjwvdmFsdWU+CiAgICA8L0Jhc2ljRW50cnk+CiAgICA8QmFzaWNFbnRyeT4KICAgICA8bmFtZT5DYXRlZ29yeTwvbmFtZT4KICAgICA8ZmxhZ3M+MjYzMDQyPC9mbGFncz4KICAgICA8dmFsdWUgdHlwZT0iMyI+PC92YWx1ZT4KICAgIDwvQmFzaWNFbnRyeT4KICAgIDxCYXNpY0VudHJ5PgogICAgIDxuYW1lPkFjdGl2ZTwvbmFtZT4KICAgICA8ZmxhZ3M+MjYyNTMwPC9mbGFncz4KICAgICA8dmFsdWUgdHlwZT0iMSI+MDwvdmFsdWU+CiAgICA8L0Jhc2ljRW50cnk+CiAgICA8QmFzaWNFbnRyeT4KICAgICA8bmFtZT5UaW1lPC9uYW1lPgogICAgIDxmbGFncz4yNjI3ODY8L2ZsYWdzPgogICAgIDx2YWx1ZSB0eXBlPSIyIj4wPC92YWx1ZT4KICAgIDwvQmFzaWNFbnRyeT4KICAgIDxCYXNpY0VudHJ5PgogICAgIDxuYW1lPlRpdGVyPC9uYW1lPgogICAgIDxmbGFncz4yNjI3ODY8L2ZsYWdzPgogICAgIDx2YWx1ZSB0eXBlPSIyIj4wPC92YWx1ZT4KICAgIDwvQmFzaWNFbnRyeT4KICAgIDxCYXNpY0VudHJ5PgogICAgIDxuYW1lPlBhcmFsbGVsPC9uYW1lPgogICAgIDxmbGFncz4yNjI3ODY8L2ZsYWdzPgogICAgIDx2YWx1ZSB0eXBlPSIyIj4wPC92YWx1ZT4KICAgIDwvQmFzaWNFbnRyeT4KICAgIDxCYXNpY0VudHJ5PgogICAgIDxuYW1lPlByaW9yaXR5PC9uYW1lPgogICAgIDxmbGFncz4yNjI3ODY8L2ZsYWdzPgogICAgIDx2YWx1ZSB0eXBlPSIyIj4wPC92YWx1ZT4KICAgIDwvQmFzaWNFbnRyeT4KICAgIDxCYXNpY0VudHJ5PgogICAgIDxuYW1lPk1pblZvbHVtZTwvbmFtZT4KICAgICA8ZmxhZ3M+MjYyNzg2PC9mbGFncz4KICAgICA8dmFsdWUgdHlwZT0iMiI+MDwvdmFsdWU+CiAgICA8L0Jhc2ljRW50cnk+CiAgICA8QmFzaWNFbnRyeT4KICAgICA8bmFtZT5WaXNpYmxlPC9uYW1lPgogICAgIDxmbGFncz4yNjI3ODY8L2ZsYWdzPgogICAgIDx2YWx1ZSB0eXBlPSIyIj4yPC92YWx1ZT4KICAgIDwvQmFzaWNFbnRyeT4KICAgPC9CYXNpY0VudHJ5PgogICA8QmFzaWNFbnRyeT4KICAgIDxuYW1lPlMxPC9uYW1lPgogICAgPGZsYWdzPjI2MjI3NDwvZmxhZ3M+CiAgICA8QmFzaWNFbnRyeT4KICAgICA8bmFtZT5FeHBpcmF0aW9uRGF0ZTwvbmFtZT4KICAgICA8ZmxhZ3M+MjYzMDQyPC9mbGFncz4KICAgICA8dmFsdWUgdHlwZT0iMyI+PC92YWx1ZT4KICAgIDwvQmFzaWNFbnRyeT4KICAgIDxCYXNpY0VudHJ5PgogICAgIDxuYW1lPkxvdE51bWJlcjwvbmFtZT4KICAgICA8ZmxhZ3M+MjYzMDQyPC9mbGFncz4KICAgICA8dmFsdWUgdHlwZT0iMyI+PC92YWx1ZT4KICAgIDwvQmFzaWNFbnRyeT4KICAgIDxCYXNpY0VudHJ5PgogICAgIDxuYW1lPlJlYWdlbnQ8L25hbWU+CiAgICAgPGZsYWdzPjI2MzA0MjwvZmxhZ3M+CiAgICAgPHZhbHVlIHR5cGU9IjMiPjwvdmFsdWU+CiAgICA8L0Jhc2ljRW50cnk+CiAgICA8QmFzaWNFbnRyeT4KICAgICA8bmFtZT5DYXRlZ29yeTwvbmFtZT4KICAgICA8ZmxhZ3M+MjYzMDQyPC9mbGFncz4KICAgICA8dmFsdWUgdHlwZT0iMyI+PC92YWx1ZT4KICAgIDwvQmFzaWNFbnRyeT4KICAgIDxCYXNpY0VudHJ5PgogICAgIDxuYW1lPkFjdGl2ZTwvbmFtZT4KICAgICA8ZmxhZ3M+MjYyNTMwPC9mbGFncz4KICAgICA8dmFsdWUgdHlwZT0iMSI+MDwvdmFsdWU+CiAgICA8L0Jhc2ljRW50cnk+CiAgICA8QmFzaWNFbnRyeT4KICAgICA8bmFtZT5UaW1lPC9uYW1lPgogICAgIDxmbGFncz4yNjI3ODY8L2ZsYWdzPgogICAgIDx2YWx1ZSB0eXBlPSIyIj4wPC92YWx1ZT4KICAgIDwvQmFzaWNFbnRyeT4KICAgIDxCYXNpY0VudHJ5PgogICAgIDxuYW1lPlRpdGVyPC9uYW1lPgogICAgIDxmbGFncz4yNjI3ODY8L2ZsYWdzPgogICAgIDx2YWx1ZSB0eXBlPSIyIj4wPC92YWx1ZT4KICAgIDwvQmFzaWNFbnRyeT4KICAgIDxCYXNpY0VudHJ5PgogICAgIDxuYW1lPlBhcmFsbGVsPC9uYW1lPgogICAgIDxmbGFncz4yNjI3ODY8L2ZsYWdzPgogICAgIDx2YWx1ZSB0eXBlPSIyIj4wPC92YWx1ZT4KICAgIDwvQmFzaWNFbnRyeT4KICAgIDxCYXNpY0VudHJ5PgogICAgIDxuYW1lPlByaW9yaXR5PC9uYW1lPgogICAgIDxmbGFncz4yNjI3ODY8L2ZsYWdzPgogICAgIDx2YWx1ZSB0eXBlPSIyIj4wPC92YWx1ZT4KICAgIDwvQmFzaWNFbnRyeT4KICAgIDxCYXNpY0VudHJ5PgogICAgIDxuYW1lPk1pblZvbHVtZTwvbmFtZT4KICAgICA8ZmxhZ3M+MjYyNzg2PC9mbGFncz4KICAgICA8dmFsdWUgdHlwZT0iMiI+MDwvdmFsdWU+CiAgICA8L0Jhc2ljRW50cnk+CiAgICA8QmFzaWNFbnRyeT4KICAgICA8bmFtZT5WaXNpYmxlPC9uYW1lPgogICAgIDxmbGFncz4yNjI3ODY8L2ZsYWdzPgogICAgIDx2YWx1ZSB0eXBlPSIyIj43PC92YWx1ZT4KICAgIDwvQmFzaWNFbnRyeT4KICAgPC9CYXNpY0VudHJ5PgogICA8QmFzaWNFbnRyeT4KICAgIDxuYW1lPlMyPC9uYW1lPgogICAgPGZsYWdzPjI2MjI3NDwvZmxhZ3M+CiAgICA8QmFzaWNFbnRyeT4KICAgICA8bmFtZT5FeHBpcmF0aW9uRGF0ZTwvbmFtZT4KICAgICA8ZmxhZ3M+MjYzMDQyPC9mbGFncz4KICAgICA8dmFsdWUgdHlwZT0iMyI+PC92YWx1ZT4KICAgIDwvQmFzaWNFbnRyeT4KICAgIDxCYXNpY0VudHJ5PgogICAgIDxuYW1lPkxvdE51bWJlcjwvbmFtZT4KICAgICA8ZmxhZ3M+MjYzMDQyPC9mbGFncz4KICAgICA8dmFsdWUgdHlwZT0iMyI+PC92YWx1ZT4KICAgIDwvQmFzaWNFbnRyeT4KICAgIDxCYXNpY0VudHJ5PgogICAgIDxuYW1lPlJlYWdlbnQ8L25hbWU+CiAgICAgPGZsYWdzPjI2MzA0MjwvZmxhZ3M+CiAgICAgPHZhbHVlIHR5cGU9IjMiPjwvdmFsdWU+CiAgICA8L0Jhc2ljRW50cnk+CiAgICA8QmFzaWNFbnRyeT4KICAgICA8bmFtZT5DYXRlZ29yeTwvbmFtZT4KICAgICA8ZmxhZ3M+MjYzMDQyPC9mbGFncz4KICAgICA8dmFsdWUgdHlwZT0iMyI+PC92YWx1ZT4KICAgIDwvQmFzaWNFbnRyeT4KICAgIDxCYXNpY0VudHJ5PgogICAgIDxuYW1lPkFjdGl2ZTwvbmFtZT4KICAgICA8ZmxhZ3M+MjYyNTMwPC9mbGFncz4KICAgICA8dmFsdWUgdHlwZT0iMSI+MDwvdmFsdWU+CiAgICA8L0Jhc2ljRW50cnk+CiAgICA8QmFzaWNFbnRyeT4KICAgICA8bmFtZT5UaW1lPC9uYW1lPgogICAgIDxmbGFncz4yNjI3ODY8L2ZsYWdzPgogICAgIDx2YWx1ZSB0eXBlPSIyIj4wPC92YWx1ZT4KICAgIDwvQmFzaWNFbnRyeT4KICAgIDxCYXNpY0VudHJ5PgogICAgIDxuYW1lPlRpdGVyPC9uYW1lPgogICAgIDxmbGFncz4yNjI3ODY8L2ZsYWdzPgogICAgIDx2YWx1ZSB0eXBlPSIyIj4wPC92YWx1ZT4KICAgIDwvQmFzaWNFbnRyeT4KICAgIDxCYXNpY0VudHJ5PgogICAgIDxuYW1lPlBhcmFsbGVsPC9uYW1lPgogICAgIDxmbGFncz4yNjI3ODY8L2ZsYWdzPgogICAgIDx2YWx1ZSB0eXBlPSIyIj4wPC92YWx1ZT4KICAgIDwvQmFzaWNFbnRyeT4KICAgIDxCYXNpY0VudHJ5PgogICAgIDxuYW1lPlByaW9yaXR5PC9uYW1lPgogICAgIDxmbGFncz4yNjI3ODY8L2ZsYWdzPgogICAgIDx2YWx1ZSB0eXBlPSIyIj4wPC92YWx1ZT4KICAgIDwvQmFzaWNFbnRyeT4KICAgIDxCYXNpY0VudHJ5PgogICAgIDxuYW1lPk1pblZvbHVtZTwvbmFtZT4KICAgICA8ZmxhZ3M+MjYyNzg2PC9mbGFncz4KICAgICA8dmFsdWUgdHlwZT0iMiI+MDwvdmFsdWU+CiAgICA8L0Jhc2ljRW50cnk+CiAgICA8QmFzaWNFbnRyeT4KICAgICA8bmFtZT5WaXNpYmxlPC9uYW1lPgogICAgIDxmbGFncz4yNjI3ODY8L2ZsYWdzPgogICAgIDx2YWx1ZSB0eXBlPSIyIj43PC92YWx1ZT4KICAgIDwvQmFzaWNFbnRyeT4KICAgPC9CYXNpY0VudHJ5PgogIDwvQmFzaWNFbnRyeT4KICA8QmFzaWNFbnRyeT4KICAgPG5hbWU+U2FtcGxlczwvbmFtZT4KICAgPGZsYWdzPjI2MjI3NDwvZmxhZ3M+CiAgIDxCYXNpY0VudHJ5PgogICAgPG5hbWU+MDwvbmFtZT4KICAgIDxmbGFncz4yNjIyNzQ8L2ZsYWdzPgogICAgPEJhc2ljRW50cnk+CiAgICAgPG5hbWU+QW5ub3RhdGlvbjwvbmFtZT4KICAgICA8ZmxhZ3M+MjYzMDQyPC9mbGFncz4KICAgICA8dmFsdWUgdHlwZT0iMyI+VmlvQmx1ZQpWaW9HcmVlbgpGSVRDClBFClBlckNQLVZpbzcwMApQRS1WaW83NzAKQVBDCkFQQy1WaW83NzA8L3ZhbHVlPgogICAgPC9CYXNpY0VudHJ5PgogICAgPEJhc2ljRW50cnk+CiAgICAgPG5hbWU+UmVhZ2VudHM8L25hbWU+CiAgICAgPGZsYWdzPjI2MzU1NDwvZmxhZ3M+CiAgICAgPHZhbHVlIHR5cGU9IjUiPjB4MDwvdmFsdWU+CiAgICA8L0Jhc2ljRW50cnk+CiAgICA8QmFzaWNFbnRyeT4KICAgICA8bmFtZT5GbG93UmF0ZTwvbmFtZT4KICAgICA8ZmxhZ3M+MjYzMDQyPC9mbGFncz4KICAgICA8dmFsdWUgdHlwZT0iMyI+TG93PC92YWx1ZT4KICAgIDwvQmFzaWNFbnRyeT4KICAgIDxCYXNpY0VudHJ5PgogICAgIDxuYW1lPkF1dG9GbG93UmF0ZTwvbmFtZT4KICAgICA8ZmxhZ3M+MjYyNTMwPC9mbGFncz4KICAgICA8dmFsdWUgdHlwZT0iMSI+MDwvdmFsdWU+CiAgICA8L0Jhc2ljRW50cnk+CiAgICA8QmFzaWNFbnRyeT4KICAgICA8bmFtZT5FdmVudExpbWl0PC9uYW1lPgogICAgIDxmbGFncz4yNjI3ODY8L2ZsYWdzPgogICAgIDx2YWx1ZSB0eXBlPSIyIj4xMDAwMDwvdmFsdWU+CiAgICA8L0Jhc2ljRW50cnk+CiAgICA8QmFzaWNFbnRyeT4KICAgICA8bmFtZT5FdmVudExpbWl0ZWQ8L25hbWU+CiAgICAgPGZsYWdzPjI2MjUzMDwvZmxhZ3M+CiAgICAgPHZhbHVlIHR5cGU9IjEiPjE8L3ZhbHVlPgogICAgPC9CYXNpY0VudHJ5PgogICAgPEJhc2ljRW50cnk+CiAgICAgPG5hbWU+R2F0ZTwvbmFtZT4KICAgICA8ZmxhZ3M+MjYzMDQyPC9mbGFncz4KICAgICA8dmFsdWUgdHlwZT0iMyI+bGl2ZVxQMVxQMjwvdmFsdWU+CiAgICA8L0Jhc2ljRW50cnk+CiAgICA8QmFzaWNFbnRyeT4KICAgICA8bmFtZT5HYXRlRmxhZ3M8L25hbWU+CiAgICAgPGZsYWdzPjI2Mjc4NjwvZmxhZ3M+CiAgICAgPHZhbHVlIHR5cGU9IjIiPjM8L3ZhbHVlPgogICAgPC9CYXNpY0VudHJ5PgogICAgPEJhc2ljRW50cnk+CiAgICAgPG5hbWU+TW9kZTwvbmFtZT4KICAgICA8ZmxhZ3M+MjYzMDQyPC9mbGFncz4KICAgICA8dmFsdWUgdHlwZT0iMyI+U3RhbmRhcmQ8L3ZhbHVlPgogICAgPC9CYXNpY0VudHJ5PgogICAgPEJhc2ljRW50cnk+CiAgICAgPG5hbWU+U2VwYXJhdGlvblZvbHVtZTwvbmFtZT4KICAgICA8ZmxhZ3M+MjYyNzg2PC9mbGFncz4KICAgICA8dmFsdWUgdHlwZT0iMiI+MjAwPC92YWx1ZT4KICAgIDwvQmFzaWNFbnRyeT4KICAgIDxCYXNpY0VudHJ5PgogICAgIDxuYW1lPlNhbXBsZVZvbHVtZTwvbmFtZT4KICAgICA8ZmxhZ3M+MjYyNzg2PC9mbGFncz4KICAgICA8dmFsdWUgdHlwZT0iMiI+NDA8L3ZhbHVlPgogICAgPC9CYXNpY0VudHJ5PgogICAgPEJhc2ljRW50cnk+CiAgICAgPG5hbWU+UGVyZm9ybUF1dG9MYWJlbGluZzwvbmFtZT4KICAgICA8ZmxhZ3M+MjYyNTMwPC9mbGFncz4KICAgICA8dmFsdWUgdHlwZT0iMSI+MDwvdmFsdWU+CiAgICA8L0Jhc2ljRW50cnk+CiAgICA8QmFzaWNFbnRyeT4KICAgICA8bmFtZT5NaXhpbmdQYXJhbWV0ZXJzPC9uYW1lPgogICAgIDxmbGFncz4yNjIyNzQ8L2ZsYWdzPgogICAgPC9CYXNpY0VudHJ5PgogICAgPEJhc2ljRW50cnk+CiAgICAgPG5hbWU+TWl4aW5nRnJlcXVlbmN5PC9uYW1lPgogICAgIDxmbGFncz4yNjI3ODY8L2ZsYWdzPgogICAgIDx2YWx1ZSB0eXBlPSIyIj4wPC92YWx1ZT4KICAgIDwvQmFzaWNFbnRyeT4KICAgIDxCYXNpY0VudHJ5PgogICAgIDxuYW1lPk1peGluZ0R1cmF0aW9uPC9uYW1lPgogICAgIDxmbGFncz4yNjI3ODY8L2ZsYWdzPgogICAgIDx2YWx1ZSB0eXBlPSIyIj4wPC92YWx1ZT4KICAgIDwvQmFzaWNFbnRyeT4KICAgIDxCYXNpY0VudHJ5PgogICAgIDxuYW1lPk1peGluZ0FsZ29yaXRobTwvbmFtZT4KICAgICA8ZmxhZ3M+MjYyNzg2PC9mbGFncz4KICAgICA8dmFsdWUgdHlwZT0iMiI+MDwvdmFsdWU+CiAgICA8L0Jhc2ljRW50cnk+CiAgICA8QmFzaWNFbnRyeT4KICAgICA8bmFtZT5NaXhpbmdEZXZpY2U8L25hbWU+CiAgICAgPGZsYWdzPjI2MzA0MjwvZmxhZ3M+CiAgICAgPHZhbHVlIHR5cGU9IjMiPk5vbmVNaXhlcjwvdmFsdWU+CiAgICA8L0Jhc2ljRW50cnk+CiAgICA8QmFzaWNFbnRyeT4KICAgICA8bmFtZT5NaXhpbmdLZXk8L25hbWU+CiAgICAgPGZsYWdzPjI2MzA0MjwvZmxhZ3M+CiAgICAgPHZhbHVlIHR5cGU9IjMiPk9mZjwvdmFsdWU+CiAgICA8L0Jhc2ljRW50cnk+CiAgICA8QmFzaWNFbnRyeT4KICAgICA8bmFtZT5NaXhpbmdOYW1lPC9uYW1lPgogICAgIDxmbGFncz4yNjMwNDI8L2ZsYWdzPgogICAgIDx2YWx1ZSB0eXBlPSIzIj5PZmY8L3ZhbHVlPgogICAgPC9CYXNpY0VudHJ5PgogICAgPEJhc2ljRW50cnk+CiAgICAgPG5hbWU+VXNlTGlxdWlkRGV0ZWN0aW9uPC9uYW1lPgogICAgIDxmbGFncz4yNjI1MzA8L2ZsYWdzPgogICAgIDx2YWx1ZSB0eXBlPSIxIj4wPC92YWx1ZT4KICAgIDwvQmFzaWNFbnRyeT4KICAgIDxCYXNpY0VudHJ5PgogICAgIDxuYW1lPlNhbXBsZUlkPC9uYW1lPgogICAgIDxmbGFncz4yNjMwNDI8L2ZsYWdzPgogICAgIDx2YWx1ZSB0eXBlPSIzIj48L3ZhbHVlPgogICAgPC9CYXNpY0VudHJ5PgogICAgPEJhc2ljRW50cnk+CiAgICAgPG5hbWU+UGF0aWVudElkPC9uYW1lPgogICAgIDxmbGFncz4yNjMwNDI8L2ZsYWdzPgogICAgIDx2YWx1ZSB0eXBlPSIzIj48L3ZhbHVlPgogICAgPC9CYXNpY0VudHJ5PgogICAgPEJhc2ljRW50cnk+CiAgICAgPG5hbWU+R3JvdXA8L25hbWU+CiAgICAgPGZsYWdzPjI2Mjc4NjwvZmxhZ3M+CiAgICAgPHZhbHVlIHR5cGU9IjIiPjA8L3ZhbHVlPgogICAgPC9CYXNpY0VudHJ5PgogICAgPEJhc2ljRW50cnk+CiAgICAgPG5hbWU+U3RhdGU8L25hbWU+CiAgICAgPGZsYWdzPjI2Mjc4NjwvZmxhZ3M+CiAgICAgPHZhbHVlIHR5cGU9IjIiPjI8L3ZhbHVlPgogICAgPC9CYXNpY0VudHJ5PgogICAgPEJhc2ljRW50cnk+CiAgICAgPG5hbWU+QWR2YW5jZWQ8L25hbWU+CiAgICAgPGZsYWdzPjI2Mjc4NjwvZmxhZ3M+CiAgICAgPHZhbHVlIHR5cGU9IjIiPjE8L3ZhbHVlPgogICAgPC9CYXNpY0VudHJ5PgogICAgPEJhc2ljRW50cnk+CiAgICAgPG5hbWU+QW5hbHlzaXNUZW1wbGF0ZTwvbmFtZT4KICAgICA8ZmxhZ3M+MjYzMDQyPC9mbGFncz4KICAgICA8dmFsdWUgdHlwZT0iMyI+PC92YWx1ZT4KICAgIDwvQmFzaWNFbnRyeT4KICAgIDxCYXNpY0VudHJ5PgogICAgIDxuYW1lPkluc3RydW1lbnRTZXR0aW5nPC9uYW1lPgogICAgIDxmbGFncz4yNjMwNDI8L2ZsYWdzPgogICAgIDx2YWx1ZSB0eXBlPSIzIj48L3ZhbHVlPgogICAgPC9CYXNpY0VudHJ5PgogICAgPEJhc2ljRW50cnk+CiAgICAgPG5hbWU+QWR2YW5jZWRNb2RlPC9uYW1lPgogICAgIDxmbGFncz4yNjMwNDI8L2ZsYWdzPgogICAgIDx2YWx1ZSB0eXBlPSIzIj48L3ZhbHVlPgogICAgPC9CYXNpY0VudHJ5PgogICAgPEJhc2ljRW50cnk+CiAgICAgPG5hbWU+QWR2YW5jZWRTdWJNb2RlPC9uYW1lPgogICAgIDxmbGFncz4yNjMwNDI8L2ZsYWdzPgogICAgIDx2YWx1ZSB0eXBlPSIzIj48L3ZhbHVlPgogICAgPC9CYXNpY0VudHJ5PgogICA8L0Jhc2ljRW50cnk+CiAgPC9CYXNpY0VudHJ5PgogPC9CYXNpY0VudHJ5PgogPEJhc2ljRW50cnk+CiAgPG5hbWU+Q29uZmlndXJhdGlvbjwvbmFtZT4KICA8ZmxhZ3M+MjYzMDQyPC9mbGFncz4KICA8dmFsdWUgdHlwZT0iMyI+Rkw4PC92YWx1ZT4KIDwvQmFzaWNFbnRyeT4KIDxCYXNpY0VudHJ5PgogIDxuYW1lPkZpbGVUeXBlPC9uYW1lPgogIDxmbGFncz4yNjMwNDI8L2ZsYWdzPgogIDx2YWx1ZSB0eXBlPSIzIj5FeHBlcmltZW50PC92YWx1ZT4KIDwvQmFzaWNFbnRyeT4KIDxCYXNpY0VudHJ5PgogIDxuYW1lPkNoZWNrc3VtPC9uYW1lPgogIDxmbGFncz4yNjI5MTQ8L2ZsYWdzPgogIDx2YWx1ZSB0eXBlPSIzIj5lNTc5YmQzNDkxYzU5YTU4MDNmNDkwNGY0YTliM2ZlYTwvdmFsdWU+CiA8L0Jhc2ljRW50cnk+CjwvQmFzaWNFbnRyeT4K/@MB_WELLINFOS/d2lzIDEgMSAxNiBTaW5nbGUgdHViZSByYWNrIDAgMCAwIDAgMTEgMjAyMi1TZXAtMTkgOCAxNjoyMjoxMCA=/@MB_SESSIONID/72180b9a-3b30-4730-ade5-d0e61b89dd4a/   58026                                                                                                                °9wÌ+2wÌ+2Ùy?Ú>¯>­>?P(¶>«>Ç*/?¶YS¸ÂPª9öÖ½Yñ;]/;3XC?IWF9wÌ«2wÌ«2mM?!²¶>M?í-?©@Ö>ÚN?ÅØÓ9O_9A9?
ZB:(
:'%4?
8a9YÙ3YÙ3N¥G?OEý>ÌI?:Ñ>B>'A<?Ç #¸99VYâ½V9;93UÃ>8¨9wÌ+3wÌ+3¯êß>¡>^J?OË>¬ >!f8?FýÖ·9ti9Àk½Æ³8Ç·9ÞÌ=9gµ9¿V3¿V3Ä?ùÆ6?ÁÂC?ô!?à÷è>æö1?ÿ(9æûÓ9AK>óVM:7W#:xé ?\º9YÙ3YÙ3i{2?FÜ>
®O?Ù?ÊÉ>8³8?5È9þÌ8»X@8@@;úrí:EEO?iÄ9èR3èR3>6=GJ=Þ¶2?gæ=øV¶=ñß!?QÁ#9«_9¢C>Ï:©_:Ãè1?>kð9wÌ«3wÌ«3í¨ï?rV?}?Dâ?;
?Ê}?D×Ð9Âº9÷??o5;be²:W?¬óð9FÁ3FÁ3v>í«=/(`?o»??,ò>®J?8¼O=)ö<ì	X?lÇð;øëX;Ú?9
:¿Ö3¿Ö3m'?X×>²äF?Û	¦>áÿc>ùm:?lQ58Y9­ÈÕ=Ñ1:[:8?fL:$9ì3$9ì3ó´=§A=+?¾)=/$=îý?ØK/8ÊL9#!Û="ð9Â9ß9,²	?X~:YÙ4YÙ4ywV?JÝ>Ýw?¦Ë?¥q?XÀW?ÉïØ9Ô­â9Zÿô>ñBÿ:5:OO?ª/:!4!4ü¢?6?ë?!N?ê>eÂ?Æ-9*L9k>«í¼:ïùi::¶N?<"&:èR4èR4%ý?l¾?wªU?@J?n?={C?Jàw·Ce9¸ýa½Ázâ92z´9K  ?¿):°!4°!4P>ÄF>5O@?¯?ÈÄÈ>^2?ö¼8	µ9h>2;§ì:ç¸%?VÙ*:wÌ+4wÌ+4pM>W²>ù×0?ÜÜ>øè=-­$?£H,9èÄK9²qØ> À®;Z
;è­.?DZ3:>64>64Ë¿?5³°>Aà>?Ò÷Q?í¥?3?Ð;9Ý9/¦>3R<É°;âoR?9Ç7:FA4FA4¦O?¹ì>!`?b?ø´>>?²ÿ|8l*9Ç2â=Ç?Ñ9´Ä¢9[$?ýçM:ÍL4ÍL4Ñ6?dfÐ>bA`?£6?&àñ>æ:A?À«ð9 £9}Ü<?.¿D:ÆO:ä'?ì~[:¿V4¿V4hD?É>sy?/?Ê¨>°?ËÃ¤9Ìóz93(?÷XÓ9$Ö9È6ü>ò[:\|a4\|a4úrK>70>hÞ5?FJ\>7!>^ç.?îä2=~Oá<ëBK?b<vÞ;þ0?b:$9l4$9l4Úî>úÔ>üuE?Oµ>´~>4ê6?ì;^8Ö9êiÑ=ZÄ:ùß:#¯3?¥e:ëõv4ëõv4¨ß@?³î>fgO?]Ç>A>Ë;?J|¹ÕåP9Ø³¾K9:§;:]3?Ìn:YÙ4YÙ4&?NÄ>ÁóX?FB?ìæú>	9F?xjU9ì( 9ôª>jW;A/Ñ:Eä?q^q:½74½74ê(?Õ§´>rF?
?Ë>hz;?U6ÔÁ¬9ßnÑ;O<:¶æ:É=0?ôìt:!4!4u3?<ò>ïr=?ÞÊ>Ñ>Ø3?÷ÜÉ¸VÕ$8TÁ¿%þ:¾À:GÁ(?¥gw:ô4ô43®=¨k=s<=?"C>
>Eâ4? _:Ã¼U:î&?z=;d;¸Ñ5?Rz:èR4èR4Ø7?B·Ñ>k`?5ê?: ¦>¼«J?Ù!¹ÔÙ8ë=¿ú;ÐÙÃ:IJ?:L±4L±4õZc?6?ÐüG?½?AÄÄ>A?¶O@9f9¤Õ>¿«:Ruå97)?~¨:°¡4°¡4¯·?ê²<?Ày?×d?×{é>,éz?
óV9ÃÃ9_>GÜ:À}:d^?«Ä:n¦4n¦4eH>i»=ö1?©->rm>µ¾+?«:áÒ9e'5?cËã:zÃ:·I]?~:wÌ«4wÌ«4B?î>þÐP?Ò«×>pu>D?6×Ê6´^9%
&<hS90»m9þ¦ã>Ðn:Û*±4Û*±4I2?ñ9Ù>ÃR?än?'?2MB?hÆ:9N­x9qFÀ>yI:Y¥:1
?qJ:>¶4>¶4º=IÄb=\R?e>*>^`?í¹'=*¶<Éµk?} <_ú;ÖBh?üO:¢ç»4¢ç»4X´\?=O?F?¸ÇÈ>DM>2?ó9L®t9s  >mK 9Î9 Ç>Ê:FÁ4FÁ4J?9Ð>kx?J/?u#«>
ª]?Mµ9+9/"?67j;ôÝ÷:æq?>Ò:j¤Æ4j¤Æ4ù+>­¹ï=l¦7?ýÔ>'aÑ=M2?Á³@:û#:áj?	;¿EÐ:vi(?S¤:ÍÌ4ÍÌ4a´Ò>fè>avL?IÂ>ÚX>uX7?88 g9!Å¤=P]i9]PÊ9$¥>ê»¥:1aÑ41aÑ4·[º>+U>Yß_?)?Å9å>ßÝ<?
£9
¨9äÚí>¼1;õ;ð:
¸<?¦:¿Ö4¿Ö4n½e?( ?Da?ôhÄ>üYa>Q_?t.19àv­9,¾>F#:x&:a¦ú>×Vª:øÜ4øÜ4Á(¹>ÓrF>NÛn?ÃN[?Ü*?dT?c@=áÏå<ýxV?ÐÐq9`9Í>V®:\|á4\|á4Îà¤>ÌU>¯E?Ñú?.'?A©E?ÞÅ
=¡é§<ÔS?
Ú×:Vy:Îm]?TÎ±:ÀÚæ4ÀÚæ4±Ú??õ-é>a¡R?Ñ×6?¦õ>¤>?E*Y9xyÃ94>´m&:0á9q3=?jt²:$9ì4$9ì4e?Ï>±Ô=?öä¤>9s>%-?BÎð8
À39Fz«>c:ëç9¤fX?Û¸:ñ4ñ4&L=(u=Æ.?¸M0<ôw
<ù"?Õ·/©89ë¯½ÂZ³8çª#9±D>ê<¹:ëõö4ëõö4|?rh¾>|P?kê1?Caó>'$;?Ì°9*á:´®>
:ÎKG:»`(?ôd¹:OTü4OTü4>£?GÂ>¤·O?B<?Ø´>XI?É(9ÎH
9Qê?/9ýË9ÿé>U/¾:YÙ5YÙ5rúM?«È?¹L?Vðì>>4oE?0¾¸îÍH9-¾¥ë:ö:~Q?çÀ:55j>ÏÑ=C??"?¶Û>µ=?øD=bî<aS?úÓT<<P?;ãÇ:½75½75¹¸==$-?©¤=X]=½Y ?¦ú¹9?hð9¬
Æ>o8Ú;¦v£;à*?ßË:ïæ5ïæ5í?U¿«>ýÍG?ÔÓ>Rÿ>÷b2?Z'´¶D¯9ø]¼k:ÝS:a@?ü·Ì:!5!5Ú;x?.{?3þU?
t9?
à>tåS?Tç9:òl9Þ«>äg:4]9³¼?=Û:SE5SE5ÐÌ?Ô­>Zd??ºk?9Å>V1?Û·9ý½½<Mÿ9aJõ9`9?ôÜ:ô5ô5aéÜ><¯>¬Å@?Úèx>~;>Ïí)?S9z1U9ú±>~c:£B:ñT?D<æ:¶£5¶£5û7?û>r;?nå>Ë%>±9?hNy9|p9[Èò>æ;²¶@;F 0?Ïæ:èR5èR5B÷.?Ö>ZÊP?4ë?Ð1±>ÛÏE?Ë
9Àö*9	·Î>»n:ã;:1."?0ì:55vìÿ>h>aÌN?zºÀ>)|>Å©C?j%è¸M
î8E©ù¾³t?:Sô:W5?Å_î:L±5L±5C?¤dÍ>@F?&sÑ>
g>@2?Hi7é¶9b=Ã:AR:Ê.?&ù:~`5~`5ç*?9×>nHK?¡7?1ÿ>ZM8?E»£8WÉÀ8kÙ>!:¹Ã:ðì?¬ú:°!5°!5v!?Lì­>ym?c >?dTê>ZAP?S9Ü®9k0>Ó^:Û!:ã1?`:û:á¾#5á¾#5A?Jöæ>ïU?+W?¸%?n7?¨ó8¥*#9'MÕ=9éñ^9É9(?,ü:n&5n&5Ê¼ ?Ýe%?aÉx?»?Ê?dj? ¿·y(R9mÑh½è-:@:ì
'?EHü:E)5E)5ÚÂ>[Io>Ô6P?« ?\QÂ>é+A?À¡¸T9]­½%E:@Õ:§Y?øèý:wÌ+5wÌ+5ã5\?Í?BýV?ÀL
?Ga³>§I?Ã«8Ù­I9è¾Y>Ôu:P:~~s?©@;©{.5©{.5#?9KÓ>¶/F?s$
?SA¼>ñî??ºô29ã³9¬~>Á9è|9X¹?;Û*15Û*15³ùÖ?þã?o}Õ?z@Jf(?sÆ?êY:Øµ+9ê?Â¨G;êØ:²¢k?;
Ú35
Ú35­tD?´ð>qQ?°b?BÈÊ>c??âf
9ø9 n>R9ÎýÀ9ÊCÐ>þ;>65>65O>pZ.>(¶U?Ê}n?[;?ð&B?nLg=Ô==3^?8¨9wÊ9§Ô>Á©;p895p895I~B?;þù>©*G?ÒÛ>7+>~æ=? SX9xË°9ª>æmb::Yb?Óþ;¢ç;5¢ç;5Áû´?S÷5?~?b7r?Å1þ>Õïs?®9·è9Q"Ô>|¯;#¨®:PÝ\?;Ô>5Ô>5¹<Rä<¢K)?%Ë<©]¤<ú2?),8C9]=¹ð);¤O;+#?>;FA5FA5wÏ<Ó<&0?ñô=Õs=ëÅ ?Å¸Å9¸½A»o8BÊ8°¶>ÄE;8õC58õC5-ò?G¢>âT?u:?Û*?#g?ä:ÅM7:jeM?ì×r;=|;úØ^?Õ;j¤F5j¤F5D?£çÈ>«I?ÉÕà>N4>¦=?ê`-9;Ú9z­>È-;¦ê:À=?þÊ
;SI5SI5<W?«e?býL?«Uì>ÅÌ¢>êÐ9?du·zÉc9!\½Cõ;²×Ç:Ñ>?1;ÍL5ÍL5£È!?KÌÀ>ÑV?5?-ÿô>Ï±=?dÉ¹8ìÁ9¶Ü>r10:~æ:<.'?rZ;ÿ±N5ÿ±N5^?%d½>úa<?Þ°¬>¬x>Ç1?½¹|Z9^Iý¾¬::Ë?G;1aQ51aQ5=?SÎÇ>ïuI?á?ä«>¦©D?5§¥¸ÐÔó8ë­¾ô:ü0:y!`?¸];cT5cT51Û'?ØÝÏ>¹N?Uù>é'¡>ÈE?ö_s¸Q9-öê½Ê9
üµ9od¹>F;¿V5¿V5Efl?w?md?Ç]?ü:?ÆV?äÛQ9ôÊ9éZ>ÜÍ¹:ÅW:³\?F|;ÇnY5ÇnY5SQØ>«Þ>¿ ??üAÞ>ë>½é9?²ºá¸¯
¸9Äû¾Oþ:÷aR:96?ùì;ø\5ø\5]§^?ø?i@?ÆÛ¸>¸¼>ÉÌ7?08fÒ9[ù=É:Q«4:5Q9?óÝ;*Í^5*Í^5!R?íA	?eõC?>G6?ñèó><P??t¸>M9\%.¾;#µ:²W?!í;\|a5\|a5Â7>Ð>þ5?üe>BR4>ßê"?ªÏ0=yÀÞ<Ã3K?Njï; «;3?³;+d5+d5ª1?Óºè>¹mC?&³õ>U¦>ýÝ<?9òuÄ9®7>u»:F]E:%o:?±1;ÀÚf5ÀÚf5¤²>ÀG>h3d?v?Õ?`×K?}[K9 ãb9ñrå>±b;:¼õ9äËC?k;òi5òi5î?O»>¯f?}¤Á?ô]w?fH?þÏc9¼µç9ª±{>Ë:Ãl:â;?ºÆ;$9l5$9l5Ón?$F?)6K?Â½?d ª>D(A?7«´ã9ðIº3:Åç®9{k? g ;Uèn5Uèn55B=ïø=tÒ6?°®¥=*v=,?¤8K:o	:E?M:¹.:maR?²ì";q5q5åâ=ÿþÎ<å6?qä=:;D=&(?tÍà8Rzm9Vr>È99
Ò8ÞK8?Sh$;¹Ft5¹Ft5+VÜ>× >X@?-ø>²í±>t2?@|
9Þ£i9>EÌ9ø9R*??½$;ëõv5ëõv5é2?aì>(A?	?ô¹>½E9?3Ö8ô'u9$­_>ÿV¦:¸P:"¹L?.+;¥y5¥y5÷W]?ä?µ`C?m
?FÌ>o=1?\&O829ÆÍ=ù1E:?:Ä~;?IS-;OT|5OT|5¥?O!¼>RR?Ò+R?qx?Õâ@?´8;XÆ9³é=Ã; ,·:õNQ?Ý¸-;55Þ?j¹>õs[?È+?¬µ>Ky>?ò¸#9×i½d;·j:;ED?4.;YÙ5YÙ5^£>ðC>àôU?y6#?\Þ>kÁ;?Á¨M9Ô«¸9>=']:ó­6:5õ?û0.;ò05ò05äP¯>3A>©h?.^g??ð/T?[ù8Ðb¶9ßÅ=o«	:¸}²9ºsE?/;55ü
8?æÔî>ÖEE?×â>jÄ>ªu7?aª8´)¢9C|>¹:Õð9u?0;$à5$à5t½?Ë.?O?©`?0ú?õ´6?REM9¸i9TL?êxÚ9`×:NcÏ>+0;½75½75ßÅ<N»<K
-?ÿª=´ü<1?_8ÖúW9) =O¾9Ø8:*À>º´3;V5V5PB?úúÞ>*Õ^?ÝÈ*?¥«>Ç~? Ú8mF9õ>"É:VM:oÂz?ÇÅ3;ïæ5ïæ5pX?²>}=S?ó[? Q
?g9G?9SÅ;WÐ;¢A?
t0:3º2:)¾ü>:5;>5>5c«=ÃÑs=s3?³=f=gà3?ÉÏ8Fµ9¬µ=ºBî;þ©;RW4?G6;!5!5ý?C?EET?¹Í+? ¹â>¬üA?uIñ8µïñ8Pÿ>û9G\Ï9ú?
è6;ºí5ºí5 =Lß`=
»6?D,>Rp>Ùj+?¶f.:Eºà9«F?³:»O:T!?	°8;SE5SE5_Õ?¥¨>ÕE?6ËQ?R?ðK0?TE¸Z0|9§P½Ô%ò9§ô9aý>¬¾9;ë5ë5SVÝ>7õW>90?ß?] ?6än?Ø=¯æ=àßd?"k:ný	:1>î>D=;ô5ô5®=WÔ<­0?ïÓ=Dá¯=)=?Ös¸ÃÖo9k"¾ÊV9¢1Ð9á>U/>;L5L5à+?ç.Ì>ìW?zÊ4?«Þ>BiP?+¹b8y¢8*³>nñv:[ý:ê¼f?Kg@;¶£5¶£5#?ÏÄ>=?Eã?ÎÄ>Â0?®@8Ð³9Dº=ö);]¼ï:ã}5?U@;Oû5Oû51Lk>0@>ÆsH?àà?a!µ>]&6?ì1¸YÉ9H½¼A;áfü:D?ç@;èR5èR5¶A&?Ï²>[øn?ç?Çó&?MýT?q9tN9þu?
¤:1ÅK:-N?sA;ª5ª5¢¬=?<	?ô=?§?þ½>½¼2?:î8nB9¹=s:ïu:X?B;55È Ø>×Ý>óö>?°²>¬|>	Ä4?"¿ã¸ònò8Ê}ð¾·9d9]®9Ç§>ø{H;³Y5³Y5¬?õ+?þG?(Þø>z¥>¹@?$E8@û8ªÞH>÷©-:1Z%:o?×
J;L±5L±5sT?ÉÆ>mF?o?9?z8p?.Z	:G½9.Å9?ýV;ø:MÑ?âøJ;å5å5ûØß>!>mmE?Ìà#?ôóã>
8? p:­:¥m?²±Ç:M:®ä@?¿K;~`5~`5,?ÌÇ>¬Q?m·?9T?æm]?]ª´<
M[<'æR?ï°Æ:f:d:lÞ^?ÎM;¸5¸5,?õdÑ>óR?	?©?VuS?uåL?± y<9ô<p{Z?ú6H:Só:¸T$?Y	N;°¡5°¡5Ü³Ú>ý>ÇC?ú?%1±>¢b:?¦Æ8+9ã->o@:¦:|°$?
P;Hg¢5Hg¢5I@J?®í>vZ?pè?N`É>¬½H?=@8@29åt=F¬:|@¨9ÙVk?&{P;á¾£5á¾£5>)?ØÖ>
BJ?Ùì?mÜ>x8?å9xi9Æí>ÁB;Í¦;c2?VQ;z¥5z¥5³)?Ø>ÅI??eP¾>]@?ÄÍe8l¼!9¥Þ5>¼¨:7m:g5?Ì5R;n¦5n¦5¤þ>©>J@?SÏ?×¥Ö>q7?Ì9X9Ùå>n:3/:	S?R;¬Å§5¬Å§5¸¿+??¾>Vg?»¼÷>6|>êt{?M³{.ð8[¹DPÂ:÷{:*=?ÓÇV;E©5E©5ÄK3?Oá>üæK?Á#í>d§>^U5?À«8Q959u­q>Ö²@;Qðê:#ùQ?1W;Þtª5Þtª5=½?D¯>ÊW??À©É>÷ùB?Ó8.Øo9JÑa>xn;iv:Ï\?IåW;wÌ«5wÌ«5°?û»>tóP?¸n??Ñ>³ª<?¼lF¶zOF9â¼Å9ìá¾9y?Y;$­5$­5ä=1?ò^Ú>ÈO?´P?7ò?=?½v9çu9)?9y;;Â
`?:Ñ[;©{®5©{®5©I?<2?GîJ?ë+?ë$å>,@?)m¶¸~S9"Â\¾à:X±:ÉW"?u`;BÓ¯5BÓ¯50?çÖ­>¨Ð>?eÎ>Åù>A.?«Ã7¦&9®lu=í}H:ã:æè/?æb;Û*±5Û*±5äÀ?H9?Û<E??ä¸>LR9?àê·Ylõ8ý½P:ñÃú9?8öc;t²5t²5©
?Ø´¹>&??K·>Ô>Ûa4?%rü·ål9Ka½Y]98Òc&9É>3øh;
Ú³5
Ú³5=G?yÂ?ù@??øOÈ>,-?yh!·2T9	ºÂ¼¯oµ:C:X~m?d]k;¦1µ5¦1µ5Xq¼>n>Ô,J?O~?*'?VãB?;=5+3=õ9U?}Ú;ù>;ú¸V?©5q;>¶5>¶5ÃhË>ph>Ôñ_?!N?]ì?ÈâF?^R9=G°97ÚX>W{U:ã:÷<?ß1y;×à·5×à·5ù:?Dò?%*W? :ù>;#>´vH?j8HV9'>ÌB9C94?)Æy;p8¹5p8¹5ïyX?_g?§#K?ëjØ?ik?gÀk?¯q:EÖ9ª<?«l×::Q?dóy;	º5	º5ÿú?õ?tÑQ?´×?Á©8?n4\?¹éE9Ò"z9}Ê>Ãm!;{Ë:K?NÝ|;¢ç»5¢ç»5wà©>ë$X>3I?(?Ê4L?LÀ>?½c©<ÚOU<¶IK?¹;­?K;­i?¾ë~;;?½5;?½5XÉ>½±S>a|s?îC?iÜ>c?* ~=m=`?¢;¦î ;µí?ÑÄ;Ô¾5Ô¾5dö"?²Ô>ªFD?^Ð>£x>N6?Ôô¸Þ§`9-]¾:Ü:e?,t;mî¿5mî¿5[o,?JÐá>]|C?¨ß>Öo£>©)/?Áõ©8Îa9	_*>³ÝÞ:bÐ:2?µÒ;FÁ5FÁ5Á«?º­>ª³_?] d?sb?IxC?¨Æ9ô¥9%y>#ºE:©[?:¢B?¿ú;Â5Â579­>8Öf>:@?j?Ã>¹A3?2à7J99pF=Wä9HÐÒ9?¤
?kM;8õÃ58õÃ5;R?Ä&?î¤E?¾q?jþÐ> H8?®ÉÙ7YU9Ú¬º=}ê:Dº©:Í0?Ëô;ÑLÅ5ÑLÅ5¥·>Âs><@?ùå>Lª>a,?k8ë¤9_ð=xÜ:n¤: +?;j¤Æ5j¤Æ5õY?4û>^?S3?ÚwÌ>fË`?y£8ì9á>þ,;µ¯:{»X?úB;üÇ5üÇ5UÌ??où>ÒØD?a?WÚ>QÒ:?;º8F^¿8<!ù>c:Ð7:(_?`­;SÉ5SÉ5Ú?þNº>GJD?ë×
?ÇS¾>hÀ:?& 39ç79N>»¼#:
 ä9¾7?Á;4«Ê54«Ê5H+Î>Bö>£yF?K?¶?I5?Âþ$=TüÍ<M?éåº;5¬c;õ&R?Eb;ÍÌ5ÍÌ5Z½>°õ=Í²ø?h?>o«=i¾?&¡=³8=·?;;Ð;a£?g;fZÍ5fZÍ5ü2?Oª>~åG?ü ñ>¢>u>?ý=úØæ<b ?}«:àB:¨?u ;ÿ±Î5ÿ±Î5àµ?)üN?×`?Ö?c58?lY[?×;8×9X>d:cìK:W÷)?ï;	Ð5	Ð5è?eÌ!?QkK?b(?ÿ&é>Dâ8?üÊ8u?9â´>;+ª:ô¨R?[ñ;1aÑ51aÑ5?½&?W?	j?è	1?}ÏC?	í9în9u~?øÇ
;ûg:d?K;Ê¸Ò5Ê¸Ò5~ÅÐ>?%y>ãV?¬<u?p6?áL?bú=D2=Õ1P?ÖÆD<HÝ;¦c?^Ò;cÔ5cÔ5FÚu? /
?+ä^?ä/?1)×>ÉFQ?»9ã¸9=Ô>Yd:6S :þT?þò;ügÕ5ügÕ5¬Êä>¦B>ÝK?>%Q>û¡<?ñM°¸üEg9q'C¾«±F9]9Uæ>Ãõ;¿Ö5¿Ö5Ù>¸Þº=°K4?¯>J·\>Ö¥#?,ao:~:ÉW?8 ;@i;Ù÷/?h	;.Ø5.Ø5¿?1÷>@?',?xÁ>±¨c?DßS9 TÊ9	>¢<-k;µMu?W[;ÇnÙ5ÇnÙ5\Ê·>`yr>õ
B?Ø W?£
?u5?Ì®9b~z9¥£2?½¥¨:=Q:×UN?ò¦;`ÆÚ5`ÆÚ5ºÌ??»éÑ>îèi?P`x?ÅWõ>#?»ó¥·'h9Öÿ6½xÖ³:çîu:ö2;?äN;øÜ5øÜ5ÎLi?º?÷@B?kIÏ>È>¢";?ùõc9ý9Ö¹>×:f¾5:|cN?Þú;uÝ5uÝ5©AÓ<;M<Ñ*?m=m´Ê<&?;9k?·9CzP>¹¢L:Þ% :«#?;*ÍÞ5*ÍÞ5¬>ß0>-¾z?ð@[?ËS?nT?|d¯=¼D=æ9d?÷â;[j;sªv?W;Ã$à5Ã$à5?B?tô>¢ZK?
d?ÊÏ>·:?úà8·Q²9§é\=øñ:Z:n{F?»â;\|á5\|á5ÿ¿o?ç
?µ.^?ûÈï>R¼>Z?Íê7/¢9¸?=@%ò9Ë Ù9k?R1;õÓâ5õÓâ5PÒ?ÌE²>Y8J?öñ>°ê¤>Ç#;?ä¶[d94¼ðxK8ëy$9Y>¥{ ;+ä5+ä5vOä>×a>ï·T?Ê?².?ú×N?W}9={ä<ÇO??	&:ëæù9p*?tÂ ;'å5'å5È9?êÍ?T?~¡?¡¢>X¡M?êH9m9I¢>Â:@]:*8?°Î ;ÀÚæ5ÀÚæ5À¹>Îr>LC?í2?+³í>E@?ª8
z49-KT>C.:i:Í,?
¡;Y2è5Y2è5&Ú
?R¬µ>%ãG?ni×>S>´47?áÖ8Ðß9ÿN>Â¸8äÂ9ú¯ò=èÕ¡;òé5òé5_#=ßÌí<là/?	GÙ=óU¤=h<)?Ýµj90Q»¶:Ð%Ü9¿R-?÷]¢;áê5áê5ä>#?6ÐË>M?·Á?n?9KP?µì 9ù_»9ËÜÛ>³<:uÁ9ÿy?¶¢;$9ì5$9ì5_Úè>
Q>Þ­C?È8µ>e>O1?LÚ75:9×:=³;u Ó:r¤A?*¹¢;½í5½í5]F?¤ý>íâG?üo?Ñ<Ú>:Ú9?	·9Á;9a·>9¦1;ªÑë:,Ú@?¢£;Uèî5Uèî5}X?æ»>õ¨D?.ô4?ü0?e7/?êü 9xÈ9÷?»Ð9ÀSË9Ûf?*Q£;î?ð5î?ð5®÷<úI±<hÆ2?a1<ÿ½¸;£1?¥xä¸Zý¢8¦l3¿Yóy:?¿P:éC?Ù¤;ñ5ñ5`;?áß>V?²oú>µì¥>ú1A?Ïº9ã±É9Çì>^©:ytX:øOH?¦¤; ïò5 ïò5¶na>M>KB?q±?TÚ>9.?à÷¨=ÍáP=2O?ÎU;óf;?3?nÖ¤;¹Fô5¹Fô5H°ë>¯>5¸=?`n?Æ>X-:?I×¦9eh`92T>?%9ÉE9?ó÷§;Rõ5Rõ5k^$?°·À>«WZ?Åñè?ã?¸ND?º|<Ä×<ºDV?-5*;ÃÔ:L|M?L¨;ëõö5ëõö5eì9?½7ø>ªÀ??Â5?*¾>G]7?O1@¸
4;9Ui¾Ù#Ô:î3:ëM@?Ec©;Mø5Mø5«Æ?Ç«
?Ù»q?`?Äiä>qµ{?t|9¼94Kü>Â3m:ãô9^÷w?+/ª;¥ù5¥ù5ký?qí>ïr?(Íý>{j>Ç_N?÷¸-=9
§¾kI9PS9¢ó>+Çª;¶üú5¶üú5M`"?d2Î>bI?Fã>l>û5>?L7`9Ò¢=\L!:éÉ,:Ýùî>
­;OTü5OTü5j§>ba>ø>??£fÄ>È÷1?°F·²ó:9X½4r3:N:Û9ªQ?®;è«ý5è«ý5N?±
?Æô?)<°?û¾<?óo?ï|t9þÝ£9ù¾>Ç®M:Ç¼9kv?Ï®;ÿ5ÿ5õ·?Ð{É>Cõ<?Îâç><K¨>Ó]0?%ñ8ß
9äÙ>f1_:Q>:?r®;-6-6ûs>ÿÃ =ó^?¾+?Ï³>äG?LÅÛ<zµ<F?õ«;}^=;Q?Û®;YÙ6YÙ6éú?T´®>m<]?á3(?,¨Þ>#dA?,'9ä Ì9'R>ð@;Ñû:"%D?à>¯;&6&6Þ3?õ«>?§U?¤@b?.Ê?òEU?`%:7 Ð9ï®8?ÄÁû:J¯:b}7?°d¯;ò06ò06'¿¾<ËÝ<
S-?®Þö<òÀ<$?f³8f9=G>Ãò¶:ê:/0?qÊ°;¿Ü6¿Ü6dî>²+>Y±V?yÓ1?á>ÝI?fOà<A'<N^?%+<ã¹;@l?XÓ°;66ý>ÿê¥>>C?AÖ>\Ä>ï??Âu·ñG9Ø/s½â&:×k:g%?8±;X46X46òã>t>9C?+£È>ge>ì6?Ç¸9¾g9Ü>è{:ue:¦eu?~à±;$à6$à6> ?Îô¼>ùE?EJD?;Õ?¼W:?Z¦Ù8[±9%=C>O<½£;R0c?t²;ñ6ñ6;?ZÿÞ>s@W?û`ì>hu>ïP?Ò$7C9Ò=<>åÒ:Ø´:ð1?\w´;½76½76íÞÆ>çË>MA>?ë7"?<âê>QÍ0?PS?9u¹9<7©>ùq9\"H9Ã^²>ë¬µ;ã6ã6^}?yÆ>7·M?.åñ>JE>q¡C?RÃ9¾!9Øw>mÇs;h#;@uN?åQ¶;V6V6,&P??ðù>z2U?ZÓ?0ª«>wF?A/8º39A
Ý= :?9¢9!U}?¶;";6";6¦á9?X¢æ>CSN?
v|?]?|T?µº9Ø9 \%?Ç¦!:Bf9ër³?æ¹;ïæ6ïæ6É.=Öú<-b2?ã%½;Áoy; B?B`¹Q8g±¡¿I!8Sí<9tÚ=ö¹;»	6»	6õX7?1æ>oçK?´è>í>ªA?3:9,<9(Ô>HÁ;Åì²:Ç<?¸ð¹;>
6>
6ÝÌ>êg>¿@a?Ä¹¥?¨tP?.K?¹ñ:H8°9H[?äÜ:oÌ:~ï0?&º;Tê
6Tê
6?ª.?ñ#@?¢Úö>1À¯>êÈ3?m>²8ôy§9¼:>fõ:7=:³â3?>º;!6!6ÏÓ?V8?09J?\ãç?Í?D?~ÿ9í3è9
?Ú;J;TR¦:F£?½d¼;íA6íA6Þcd?²	?ôNT?{?ð?,M?zU9££9*Qn>ÚM;eGþ:9?O?B¼;ºí6ºí6&/? Þ>¾IJ?ß?lå*?ÀSA?Ìx°:g:öæ+?d%;Ú¨Ò:Ñ2I?B¯¼;
6
6¼b?Së?:YF?<ï>vP¢>y<?JÔý8`fG9ð¢>*­:4ëy:>a1?¥Ã¼;SE6SE6\?þ)½>àöU?Ë¾%?¼OÜ>6@?ÖE9%-F9+)ÿ>É1;àÎò:é>;?«×¼;ñ6ñ60Í>û{>Ç¸P?­?Ñ'>?K÷3?Ù8v9"Zb=Ë¿;(:õÂf?%½½;ë6ë6Qy?bÔ>¹ø?ÐM-?>YÆ? ¨9
9º¨l>züA:¾µ:RÁ$?:Á½;¸H6¸H6¨T?tÃ?B?ô!=?àÃ>÷<x?Àâ9°õ898Ñ?Ô#°:kÕ4:óZy?¯Ï½;ô6ô6Ãâ>ÌÃ->ÝR?l?Wù?ZC?EÇá¸ë9Zb¾T9ÀE9k
?Æ¿;Q 6Q 6åµH?9ý>céJ?12?WãÄ>Eã8?³Dw8Èo^9J>Ý²à9°{È9éu?£ý¿;L6L6pb?(>¥	}?¶»n?Nþ>ªRp?¹Ä9a©÷9$Ë>X;â\ý:ðù?TdÀ;ê÷6ê÷6u|ä>ú>¢ûF?f°>Ät>È8?²ÇG·4¼9C¥¼Æ:¬?:@
H?À;¶£6¶£6Î&>`Û=<§B?à·P>V>T9?:D³+:qN?ð×;U×;6ëc?+¼Â;O6O6l~B?Có>ùÏL?ÁE?Ë@?(9?ÔµOC8õ,¼¢;÷ .;8a?4QÃ;Oû6Oû6û6?b#'?þc?¤%?º·>»Æf?bØ8ñw9E9`>e@Ã:µËZ:Ìsd?8±Ã;§6§6jÅ?/«>{^?ÇC?ÕCú>DH?D:ì9Í
?Î<ã ;Þom?B	Å;èR6èR6Âª%?D^Ú>z7B?ôö?û"»>];?µ<Æ8	;!9a>Âh:ð
:²{u?¯fÅ;µþ6µþ6¥¶¶>¯±Z>²áU?K?8(?þÎG?"ì=`Ø«<	=n?Ýb¹:Ý:fJ?÷ðÅ;ª6ª6·Ó?Gó«>­CD?V>Ij>Y:?>8Ì½d9b*>åêÖ:²:5?]¬Ç;NV6NV6$½g?H?ZüO?Üý?ÿùÑ>·.>?eê¸?P¢9¤ú½7:ª29ý?æyË;66>#?kØ>½@A?Ä]?g1¿>
@5?ûý7¸ø_D9Ûï½±':I::ü6?zÌ;æ­6æ­6ª@?òøè>=µS?í?n¼>	VE?Kü8]89KT¯>ñäÍ9Ü9lëî>¤^Ì;³Y6³Y6]<û=è¯=Ä97?cÄ >³t>
1(?àH<=
ë<pM?ZD<F<NT4?Í;66W?Ê¤>ó5n?© S?/ë>Ëpe?î=8$ï8úJ>::ß±9n?&Î;L±6L±6>¹>mq>¦D?Uõ>^r¯>%3? `92+r9:^í>å½:à¥:.?5þÏ;]6]6GY	?Í\¯>H?EªÕ>ü>dÄ8?dº8o9ãO>Ý9o ±9$¸?ÆÐ;å6å6µ
#=EØæ<OÒ4?=NÑ<¶¡<Ïf&?Ô7¹L79æä/¿­=:O"K:&½0?Ä Ñ;±´6±´6Ø4
?Öª>ÌöS?ÝE?EÓ?ÖZ>?È9ªj9Éÿ>ª:zÒô9èw?Ò;~`6~`6
õZ?úù?XQA?Wí0?7ò>;?çJP9X9KÐ>2`:ªC:Z6?Ò;J6J6ÕS?=®¨>ýÊE?é©1?4÷>ûû7?I,9'w¯9æ\{>LÓ9ë`96>óÓ;¸6¸6öXh?áÑ?F?ÕÄ!?J(é>1?`&:h/Ï9?M?z:4Úþ9Ì!?3Ô;ãc 6ãc 6Y­9?¦í>ñH??
<Ì>¦2?x¸¼[£9à,È½Á8K*9"t>|Õ;°!6°!6ÑåX?>
?ìD?ÿ<é>S¢>ê7?Ii9	Ã8#`O?*ª:?V&:\ò?áÖ;|»!6|»!6÷?,?´J?×Jè>õ§>ó;:?Ü8=¬9uò#>³­:Î:?ªÖ;Hg"6Hg"6ðSx?tß?ìO?DG	?¥«>màL?í9È9v/`>¤|Ù9øµ9@`?²
Ø;#6#6`~
?L_¶>(F?+Ó>|Ã>o9?F@¶7V~¢9B=¬¸9Õù9j½>#Ø;á¾#6á¾#6
?7ª>afV?d
?M~­>­l>?k¤¸Ü!9¹Jh¾ú9³Ð«9ù§â>ï<Û;®j$6®j$6¹M?¿d	?R¨??¼õ>UA©>ëÖ9?S9!9µÈ>³FÉ:^:k>6?íÜ;z%6z%6ãáK?Cf	?Qï=?¨u?£¡1?
1?ãJ9¦[9éì>Ð:ÓQ:(Í+?»]Ü;GÂ%6GÂ%6ù¸C?ÿ>üD?ó*?6³ô>}Ø2?"8u9W
=
^:ý¯:$ÌE?ÞÝ;n&6n&6qÖê=P¦=º¼4?"Ýs>+:>Åª'?×â:xNO:^6?xE;÷0;DÆ=?)Þ;à'6à'6w¾?^Ð?nÂ?ã±?Ù	?¤?á#Ç9½¥9fz?Ý;Ëd:ß?ÈÞ;¬Å'6¬Å'6ý?ï¾>ÞßJ?¾º?<º>/:?ÃÂ´8K9í->MÉ9RZD9M):?{éÞ;yq(6yq(6r$=í<x1?Óï=mÌP=d ?çÏ49(93?<®L8gÖC9¦Ç>Eà;E)6E)6\?fCî>þl?¬:?Çà>¿T?D"«9Ü9­ì ?ÙWF:þò9;ËQ?s¾à;É)6É)6e? õ>0o?0Ç=?XÍÞ>)Z?lÒ9ÉÒ9Aþ>.<:è26:ËS?éÌà;Þt*6Þt*6zZ?JDª>q>¤?µÉ?bÆá>õ?9#D9gÍ'?v;*;O°f?ÿÒã;« +6« +6Õ¿,?qkÚ>ÉxJ?>^?}
?jhM? ¢9æp(9hgv?ÝÀ::û?Ìä;wÌ+6wÌ+6"?½Ã>I?lµ>u>øV=?è96o­291<:Äw&:è L?å'ä;Cx,6Cx,6-=?þ2¥>yN?È?´&¯>úR?ÿMw9äx9ºþ>»:R:E#=?=ä;$-6$-6ÍÀS??ê@?ÙØ>-></2?Ü9úd9õ\©>ýLE:Þ(:á?©gä;ÜÏ-6ÜÏ-6ça|>6>Íxw?Ñ±?ý^>®~?y;&°;²?æã;¼XB;ú?ä;©{.6©{.6"(^>û¿>ôÐE?_l>"»X>³Å+?B8=æ<êL?ü»;<blñ;¾G?Åä;u'/6u'/6º3¤>ýb>M9?>HJ>y!7?ED3=CGÛ<¨IQ?Mpj:®rü9À¼m?¬Ìå;BÓ/6BÓ/6]$?ç.Õ>¤£E?ç#Ð>ã§>ÂÁ:?z`Ë8¶`Q9±©x>T1£:íx:å®?ßsæ;0606á\?ªr?ÅÆ6?ÚÃ?ÛØ@?'D?Y¥J9ÏÂ9´¿>fQ;Vþ»:àW?û-ç;Û*16Û*16Rù¶>Ð`>r[P?	e?R°'?ÃÓ.?éÚ9G_¥9(gÕ>åP¨:7p:¤¯(?pç;§Ö16§Ö16©?Á>¼>CîV?Sü?iþ£?Ù&E?Mn69¨;¸9í~}>Óë;{;^Kh?ç;t26t26Se?jÃ>t¤G?"^?ÿ¾>eSC?)â8Æ£Q9T>H:yïG:Sv7?WTè;@.36@.36ãH^?i?EU?å¯k?hh?i?=W9ì=9sìÑ>a¿:â%:Ó«K?ré;
Ú36
Ú36°ê?}Âû>çR?Çq|?»,î>9«?òÒì·M®²9Ç¦)½q:¦ê:z?Àé;Ù46Ù46O> Þ=2Zo?=<>l7Ì=ql?2Ñ::?bO?ÿ>r;e;¥G?øZì;¦156¦156ïÅ=?Eøý>JJ??úûº>#Ê>³-?>8¿¸öV§9D¾¿g:¨:Àö?°hì;rÝ56rÝ56{?,¿>¤ÉS?ð?ihÀ>¨.>?º)¹¿Ø,9õSä¾÷
9ô9`i>qêì;>66>66Dð>_Ú>>}g?ü'@Aw ?7?uÎ9À°9÷?]p ;R«: p?Å/í;576576©c]?ãá?C?·Ý>t¡>gA0?¸/¢9m¿9åØ>íÂ;a¯:Þ>?B\í;×à76×à76BT>d=[v??ë>i>)d@?~);Ðç¶::m?PV,<¶Â;¡ec?ví;¤86¤86rÆJ?õ×ï>AoX?m,?¹£à>ID?âù¸ý9er¾ú½r:	> :gæA?eí;p896p896ªU?¸éë>ÛÛg?/¯V?å8ÿ>ªVW?j¢y·´?­9ro¸¼>B:l3Ï9ýà%?Cî;=ä96=ä96H?¾é>½C\?ç?>Hë_?Lª8êl9©%>
Ìw;_;J½u?±§î;	:6	:6$?w¨>Ó>D?"°>fy>¶4?ú1¸Ë³
9÷¾òCt9Ñ¨9T4¹>ûð;Ö;;6Ö;;6 @f?üOî>öVw?b{?ôÞ?g´Y?{C8V0ã8->Èð9£Ö:OÇ>dÄñ;¢ç;6¢ç;6ÆDÄ>Ù`p>Q?î±?¹­>rÄ=?r·9ëÂ¼	Ê9ãÖ9ñ>ø)ò;o<6o<6	ú>õN>ÞDX?·S?°?hL;?ÜS'9æ9?5>»s9F]S9?Ùò;;?=6;?=6©?P\?t2D?wÃw?MÁ+?%¥8?"W¸7þ9<Æ½,c©:vM:
S?Eô;ë=6ë=6¶[?Èí	?»KK?Ó_ø>ÓÃ£>¢!B?ð&u¸ëp9úÀ×½îT9Ú¼~9Ô?2ô;Ô>6Ô>6á­?÷õ>?£h?¦MI?Î.Ö>p?5Bd:¤=A:2?|C;VÓ:wB>?Eõ; B?6 B?6ø?(£>#¢T?=·>Jq>åwB?,·A¸\CC9øý½ø 9
-ï9Hõ>+ö;mî?6mî?6TÚK?}qÿ>LL?È.?.â>E?Ü¨7Jd§9¸=ä»:ab:î%?wÔö;9@69@68?öð¥>ÃoJ?U?Ü½>öC?38of«9«¹=öO:gÍ:ñ4??÷;FA6FA6Ø><19>^Q?Ûä?c¾>4ÔB?ð~";á£Ú:C>?ÖIã;¤·;E^?a^÷;ÒñA6ÒñA6ºV?ý?+¹>?´Lå>JÎ£>-3?ð¡8GO9ÒG>g;9SÏ9Û><ø;B6B6¹ÊP?*?É±H?÷F?i@@?,@?SÜI8nÎ9]Ð¸=ã:¥¡Q:æB?Vø;kIC6kIC6OËº>^Vo>{ÌG?^Ã?1W³>Í7?73¸x.9_{¾9<äõ;+i?ù;8õC68õC6¾+?GùÄ>?5_?S??6AA?é8:^§ö9¹??àoü:-:ut?Èù;¡D6¡D6a*?ë+½>äf?Gn?Ãfþ>Fo?^DZ9pt 9b®>¾ª:P:Þq?þ¸ú;ÑLE6ÑLE6T¶:?Èà>LZU?4>à>>ÈlQ?9ø
9|ü>>;¸í :O?ÞÎú;øE6øE6÷>Yy>|N?T[®>ãEh>ã*@?Í¤9ì9>?d>H;²òÉ:±*8?cøú;j¤F6j¤F6qþ?=j=":?¼=¸ç=!n(?[¹9s9°g>í
:.¸9¤C?ZGû;6PG66PG6Ñç>¶
Å=Lª9?Eõ;<<°?èô¹¬ 9j¿¤ñ8¶ð.9þc°>dü;üG6üG6éÆF?{ô>"P?Ëó>¢>º@?bß/8n9=\®a:W
:âq\?¦ü;Ï§H6Ï§H6í#?ò¸Ë>XM?n~
?f¹>Â_C?` 8#9@Û{>ýG;¶³:Q`?;ý;SI6SI6¤%>9>=Û;?à'> e^>²%/?n7=+å<èL?V×;mfG;­Ñ4?~ý;hÿI6hÿI6?:æ³>*k??0Ñ>>c>y¿3?¸9úíy¾¨pP:{W:I?]þ;4«J64«J62ÉÉ=U§=/D?7¹Ý>ÞC¥>Oº+?ÚV;H¯À:¦Ï3?ô¡9Òº9/ìÝ>ô/ÿ;WK6WK6öÂ
=.­Ë<¤h.?Q=;û=(I(?UÏ8PÑ£9JÇ!>ÄûÍ;R£;	5?¨Tÿ;ÍL6ÍL6~×>ð5>«J?¼Ä>²ð>2?ÕL79pí»<Ù];S	Ã:;ÞO?Êÿ;®L6®L6òr?í>æ?@dw?8?.Sñ=¦]=îÃ?¹·<	<«?°<fZM6fZM6Vw?Í¢>óçK?XÒ&?ðÒ>ÄJ?$ù+=<zÔ<ø2O?YÅ<;V?
¡<3N63N6»"?®?0xZ?½Þ?&Æ>K5D?Yù7,R9]Nß<ÜÓØ:.\o:­æg?!¯<ÿ±N6ÿ±N6ã[;?Ô±ï>¨H?0ß>4>÷:=?Hn¹Üb9¿Nl¼:vJs:DF?Ã<Ì]O6Ì]O6ÎËë>°>×Y?|O?ÑÏ"?Yw?(I=Êjê<Ò­[?ûU;ÙFê:T?x)<	P6	P6Ï(a?¹?©ËZ?i&L?tõ>;U?Ýø8
®93Õ=±_{:¿ù9Õ?C<eµP6eµP6â8?8|Ë>Úh?ÕY
?ßÈ»>Ø<?ÚJì8(b9ÔgÁ>5ö:ä©:Á9?½Ê<1aQ61aQ6%9,?IaÜ>DH??V¯>÷Ö=?PR_¸)»v9¶ç½¸{¾:Ì+:p¿1?2Ù<ýR6ýR6¶ã=ÄÒ<sN?ï±L=¿=)?¸°Ëf9	l¾Ïx:%qg:0-?Æ<Ê¸R6Ê¸R6ÿ:>'>¹=S$U?Q ¢?kÖE?ÖoR?p·\=®-=d"T?v:MÏ9*¢3?íg<dS6dS6bÂ&?tÉÉ>ËS?Å?v¥Ð>ÐD?öP8û¥9Ø =Sç-:üv:AF-?W<cT6cT6Í2?
%¾>ôAN?Ö5ý>ïY§>«A?M"7¢ë9¯¦<¨@¼:kM:øj?Ú&</¼T6/¼T6Å?ÿù´>tE?]VÎ>?>xE?Ø]¸'ª8§N¦¾v«:9:~¶K?×c<ügU6ügU6Ö>H(>¸ü_?0;?ô1ê>¯L?¥]=Ý=­W?au7<-&Ý;¦^T?¶õ<ÈV6ÈV6äZ?õ¹>i\?ñæ@?¥@ï>µgN?C{z7
[¸9pé­<Ñs:+=:ó}$?§+<¿V6¿V6:?dù¾> |P?VÝ>â/>¯KP?pëñ7¬+9´=K':VMe:
,?
<akW6akW6ÜGE?Ù>×h?Üg?3m?éÆ\?÷=9ãR9?g<­õ;U1a?lB	<.X6.X6pÌ=?hMà>ÉX?ó?TþÈ>B	J?9¬8G9ç?õ=Ã°2:S-:?Þ*
<úÂX6úÂX6þ>ê1>jVc?¡¨°?I??l?y7=.=Ó«h?L;Tk
;RDw?¿·
<ÇnY6ÇnY6UÁ(;L!%?7Ó>$ÃG?I¥>Þa><?9/9ðÕT9KÂÒ>÷01:[à9ÕöI?§Ê
<Z6Z6UÁ(;U½L?Q{¥>®]?k¦?b×$?ó?¶9ïc9Ã-?ö:
!8:íÓ]?FX<`ÆZ6`ÆZ6UÁ(;ô
%?E°ä>1Ä8?>8U>[9?búÈ81o9Á+W>l
_:aK:§µ<?)<,r[6,r[6UÁ(;k¾9?;jÜ>:»W?s9!?qéÒ>Ä°C?QÎ8U9K>Ôú§:[3: $p?L_
<ø\6ø\6UÁ(;Ñ#i?,Û?=?è§>Û[{>Ä+?Ý§¸9I+¾Cò:Þè:µ?×{
<ÅÉ\6ÅÉ\6UÁ(;¸2$?Ï±>hgl?v<À?¦³g?NeT?ã]9:9éáÐ>»°:únl:¬>?h
<u]6u]6UÁ(;À0?3aé>ÈáA?8G¢>þpg>p3?¢¼Ú8@+9o(£>xkç9¸ïº9zu?¡®
<^!^6^!^6UÁ(;Àê
?Ë«>%ÕO?./<?ÇÌê>ë,M?¶{B9/Ñ9å?Á>U¶;ÄñT;¶2[?Ãé
<*Í^6*Í^6UÁ(;>/¾V>M4?È>SçU>Ø"?èý`=±t=¡£D?xé;u©;ÛÀ0?Ô*<÷x_6÷x_6UÁ(;w>>Äü>	¶8?EE¡>Ùq>Â´*?S¤L=m-ý<`ìN?CÃ9æ±9¬?ÞR<Ã$`6Ã$`6UÁ(;8?-Õà>¦R?B??rê>­Q?ÆÃF9P\9Ý4ç>¤Cç:/;:ìa?Ú<Ð`6Ð`6UÁ(;¢?¬Ì>újF?àLô>À
ª>ùå7?Ðq
9ñ¬f9À¤>YÞ94¨ý9Öfà>¯a<\|a6\|a6UÁ(;UL>Þª>µÔ0?*¨>p;ü=µ
"?èß¢µ{9V»Á¯:0:Hü#?kÿ<)(b6)(b6UÁ(;(í>½Os>%y?kð?yì~?gq?°ü0:¿N­9±·?K:Ü<O:T38?F¿<õÓb6õÓb6UÁ(;k,?kj³>¦IL?H¤?_R?¥»G?lC·<'PX<ûâX?Úy;å®:>=?/<Âc6Âc6UÁ(;sý4?'L²>Ùî?÷]?ë?!c?o¦Ä9l°9?Ù­*;Y:Ç_?·<+d6+d6UÁ(;±>@->W=?L'á>)Å£>èù/?Z=Àñ@=DÇP?rêË;cò;S6=?ää<[×d6[×d6UÁ(;Ø°×<<~=?îùy=ÿö;=}:*?Ú%ß7¡¨9a)=g8:×¾þ9þ?R¹<'e6'e6UÁ(;+?+=õ>,?ç%ú?ÞZ?ÝJ?úµ;ã%;­j?ìû;áf:?U<ó.f6ó.f6UÁ(;vÚ<ëÇ¢<tÈ+?qûÁ;w:«;g?<åÍÊ;ª1A?¢f8ÊÇh9Î>Z<ÀÚf6ÀÚf6UÁ(;~Ì?>/?îp?µ3?z?¾¤?Ø¥::÷æ?UÕB;ë:ÿ3T?bv<g6g6UÁ(;à	?à>ÕÅ\??)è?Øik?v|?ÝB=ÃÔ<ßsi?]áo<\<ì;ù?ò"<Y2h6Y2h6UÁ(;'âª?#¸?i?ÄE¢??>?ÄaÌ9lÇà9Åè>k¬
;$ }:??ñ<%Þh6%Þh6UÁ(;<mk?¯Sù>Pºq?g?µë<?[¸R?A	³9óSÛ9«øÐ>¤è; :;ks?PÀ<òi6òi6UÁ(;c%>t&>­¶c?¶x¨>NÏI>°µU?Ú=Ùí&=m%u?Í+ÿ;Ø;3øY?`M<¾5j6¾5j6UÁ(;¸>x>ù[?Çý?B4?äJ>?[7æp8a
=ÆnH;Âñ:-ÕT?n^<áj6áj6UÁ(;o9?¥Å-?Ó3c?Öáý>>Q?D9¨@9ZSÍ>êD7-Øm9òÓ<$g<Wk6Wk6UÁ(;«?@£>N¼Q?¡Ø?`uÔ>ô@?E¼¸a_9äÂW¾âã:ØR½9@¼N?ç¡<$9l6$9l6UÁ(;·?)?hY?^-?Nsº>¼ÒL?Z)8~;z9Î¡=Ì_:%ÿ9î<`?ÇÝ<ðäl6ðäl6UÁ(;ß?~T°>Ò¨b?Ôf?.Þ:?¦¶A?~µM9¤õT9¶H÷>j/;ïÒ:$T?º÷<½m6½m6UÁ(;}Wø>ÿ¡¤>+A?nÆ>Ê>gÒ4?ÌÂ·
{9?½Tó:ªË:ÇåC?þ<<n6<n6UÁ(;+Ø?¶©Ô>?4Ò?WdB?Li?ÿ$ô9± 9÷xB?±v:
Ç:gËv?Ü~<Uèn6Uèn6UÁ(;p>?Ë«á>«¤W?k&W?)þ?@J?Ì0)9¾Nù8|»-?;9dT¥9ZH>PK<"o6"o6UÁ(;¢~5?¹ûñ>ó@?%Tú>[ø°>(5?4¶·#9mo½ú":àO:C©7?f<î?p6î?p6UÁ(;å´?1?¿M? Éw?óH?ÞtT?.í®9`ou9Òt6?,®;±:e][?w<»ëp6»ëp6UÁ(;}³?ìØE?yÀg?h>?©85?P?Ñ(~9y0Ê9æ >«-:§Ä9â·b?ôz<q6q6UÁ(;ø_?)ô>Égj?Óº+?tÅ>ò^?&Î·NP³8pâA½1Î:·:]ìF?/<TCr6TCr6UÁ(;]»Î>Bÿq>·±Z?4?ð
¬>;¯G?>9%B9ÏPû>²Ïì:R:
c?XÛ< ïr6 ïr6UÁ(;ðö>fª>~9?K?¤PØ>Ö1?áUÁ·$·Z9%Kb½þÌ:L^::?Z<ís6ís6UÁ(;E3Á>:*>ð´9?ïgà= =7ä2?KNt=ÍK=ÌTM?s48;Ô8;v6?¼<¹Ft6¹Ft6UÁ(;x£?:·>ewR?³Þ?¼Æ>z>?J:ï9þQ?ü±`<Ã!<ÓË1?Ó<òt6òt6UÁ(;w?øèÙ>4W?KÔ=?]¬>ö÷?T¾9àÜ9Y*>hs);5:at?­<Ru6Ru6UÁ(;u?ï¤Ý>_?ÍS?ë>0Ï?R]9Tî,9*Ñ#?ÓÍý:¶µ:"b?ùÈ<Jv6Jv6UÁ(;ì@?6º>ÐV?ýô>IÔ>çC?2°8§I9®_>*<:$:¹?Q<ëõv6ëõv6UÁ(;3ó9?(ô>ø÷B?í1¿>vã>4?ÿü$7nv9æd«<.Ê:>,:µßC?f<¸¡w6¸¡w6UÁ(;J?2À?TÛY?¹ÿ>¡>ÑJ?Ø±§:Ê#:6;?ú³¿:Îu:t=?°i<Mx6Mx6UÁ(;16?µË­>
®a?¨b¹?U?5^?dt+=¦Í<uU?qü;Â»:ç4?L<Pùx6Pùx6UÁ(;3^#?¸c×>+B?´Ô>ã>ê5?8²¸²þ|9_¾4¾sõL:òg/:Ñ?T<¥y6¥y6UÁ(;¸¤R?ò°á>rîn?
)r?îÞñ>8'?ò9Ý¨À9LÎº>ÓqP:®Á9Ü?cÚ<éPz6éPz6UÁ(;ÏTÂ?Ï£c?®Z?àÀ?Á:?Y^?.NÊ9å*³9¯?Æ¡×:áß¤:Ég'?&<¶üz6¶üz6UÁ(;.R?§ò?+í?YÀE?~bÈ>À¢|?í
9$£9·S]>[¢®:.[:øK?/<¨{6¨{6UÁ(;C{£?­?[ÿ?ÿÃ%?s>£^?Úgì8»Åu9V>v>\ù:_RÙ9k¨?1´<OT|6OT|6UÁ(;1?¿>â-f?·ö?Ò	 ?SE?nZê9,)ö9p¸ó>tÁ;µÿ±:T?¬E#<}6}6UÁ(;B
l?½?üL?@0?Â±>§O?6©89G'9õ~
?sà:!sQ: ¾??ÃÔ$<è«}6è«}6UÁ(;ín?s???ýM?OÀù>W¦>/@?Ó(ì8÷ôº9Á¯!>Ûkò:þZ:áo?4õ$<´W~6´W~6UÁ(;S³<Õü<.?r=ò®Ç<»«$?Iv97G%ë8ÿèI=È-Î9÷:x¶>%<66UÁ(;Kî>Ì>bÎX?zÊ'?Ï>øæN?j2z9n9¸È>á}:-:÷:?ÂÙ%<M¯6M¯6UÁ(;{*O?ÊiÉ>é§?²ÅÓ?m´z?Â>X?£>Ë9´9[0?¬Jé8L[9Úa>~û%<-6-6UÁ(;XQL?Ìvñ>X?Ç]?JÑ>xÇ=?r89¿g&99ËÚ>:ÿ:1°ö>¦ç&<s6s6UÁ(;Ó1?ïî¡>l
\?"B:?É}ß>äYU?L9mã9:Ý¬>´:¢':<Ì)?~+'<YÙ6YÙ6UÁ(;üC??ãÊé>ùnQ?87$?×>·
C?578#9·³	>£6:´V$:f«n?M'<?/6?/6UÁ(;Y?è *?/]?yÏ?3ó³>þ`?(^µ8	9R©>¥:b°p:0?ò(<&6&6UÁ(;ºÁ>ào>%N?Õ(??©é?YÎ=?C
'9ºF9®1×>aä:Íþ9êÜ?HB(<Û6Û6UÁ(;Uÿ?¹S?ÿÐc?íDM?Ô>È/w?{U8åd9¾Âî=;;e¢:/L?I(<ò06ò06UÁ(;´NÌ>2x>S»R?5?¤>S«X?Bu9ôy´9gò­>dz:[]5:9?M(<Ø6Ø6UÁ(;ãL>Ãl
> p9?ív>ÄI>ÿç)?Tâ6=Mä<®M?ú»±;C];ÓP)?6)<¿Ü6¿Ü6UÁ(;Ë>{L>Gg4?ÑAG>¬¬>t+?OGÛ:ø:¢¯=?9 ;ùåm;ðI,?£)<¥26¥26UÁ(;â@?ñL?ë8?ô9?å~Î>2H5?`ð8Ês9cj>u×::	ù!:§?ÏÆ)<66UÁ(;á?D¿¥>¹NN?y¥é>(U>¯â<?ö,)9q9\¾¤>mLâ:RC°:ÑU$?^*<qÞ6qÞ6UÁ(;Úr?þ1?¬"^?by?°?²U^?Sº9Ð£¾9DJº>_\:-÷:p#O?·Ç+<X46X46UÁ(;õ·.?CJÈ>ÞP_?WCØ>;ÿ>¸PS?ÒÃ8fî9Ã=©öæ:±9 :Ì8?x×+<>6>6UÁ(;íÖ?O¼>ªûH?
?Æ¸>©,@?¡¨80|9É-+>´4;`¥ê:~&E?ê+<$à6$à6UÁ(;îÞ0?Ólã>G?]ü>Ð
­>¸©:?ÒÃ9Ê¾ò8s?Z!O:6:Ó>?k^,<
66
66UÁ(;Oc?u?ßÈL?ï*?}-?c =?Ê÷í·j9sOd½YD;Ä];I<?g,<ñ6ñ6UÁ(;~Á>%ÌR>¾92?ß¹<ÿ
<>)?r¹A9CkV¿È#J8>9>£,<×á6×á6UÁ(;vvØ>é>ðàA?hÞ>2³A>366?ºÂ²8RQ«9 >Uú:}ÅÃ:U¬#?Á,<½76½76UÁ(;°f?^?	N\?ZÒ[?T?»D?yà8Å9¤¤4>hÝ9P9þõ>N³-<£6£6UÁ(;wvW?Ê×?
V?)Ê?å/?íäY?U69¼u9Ï¬?+R:Þª:²ÆJ?£á.<ã6ã6UÁ(;÷¬)?1ÙÂ>Ní^?Çp?¥V?ýH?q©8Um²9ÑEó=tk±:ü[v:Ö\8?ãs/<p96p96UÁ(;¼?ËªÌ>D?ês?-8.?ð43?TQ9e»9õÞÆ>ò[Û:éà:eNG?t¤/<V6V6UÁ(;L?ô³%?räV?å?âö?.nk?ØVû8NÑ!9ÐÆ>±Ã;7`;qo_?É/<<å6<å6UÁ(;?ÓH?oþí>êX? ?^×??ÉÿD?Þ¢Ò6IR9ÓÁK<B:Ck.:<N?RÛ/<";6";6UÁ(;!3?óÇÇ>Pe?ö<;?ÿî>)H?J«H9pÇ9GÂ·>ä#:@Ù9Ô-4?Èé/<	6	6UÁ(;®¯?tC?ÏJI?+?]À>A~R?"ùH·)À:9¿	½Ø9ªÊ_90Àw?qÔ1<ïæ6ïæ6UÁ(;(X\?QY
?G?C	?ç¿>ªô7?«á78J69à>Åïó9$²9ÔÔ.?Äó1<Õ<6Õ<6UÁ(;µ¢þ>¸t>MgL?ì?LãÇ>ÏÃ;?:kå7%9&O=K:siß9½1?äJ2<»6»6UÁ(;*ØÃ<å<5.?ãÝ =Ó{u=Â'?,ñ9n9P
r>ÕTf7ð¥d98ñ=7j2<¢è6¢è6UÁ(;óHp?¸a
?B^?tr/?î5Ý>
K?¹¬q8KC9If>TiÏ9¡i©9Èµ?±3<>6>6UÁ(;èO%?ï¥>é?pA?ït?KY?°ä{9©q9:k?ÂC;ÆA¨:ÂJ?Áø3<n6n6UÁ(;Tßä>aU>MÆ`?¼ö?2?¤J?(=÷2¿<a?n:>Ëú9Ì-?A4<Tê6Tê6UÁ(;DDB?Rv?@?ð>f1ª>bó4?zR¹Ï9Rüx¾²9¿K¿9÷æî>i6<:@6:@6UÁ(;±åY?	£>«?·³?Ìi?¬ù?¥Ì9Ö«¼96Ö
?x;0¿:àaÄ?Ú6<!6!6UÁ(;y?¨»>ö>R?J?|P	?¦Ã<?BÌk9¹¢¾9ÚR>_~;_â©:Mg?dl7<ì6ì6UÁ(;¬]O?W	ù>*U?Ü?PQ*?M7P?:+¥9 L¸9Kmå>çB~:j:xH^?}7<íA6íA6UÁ(;³!?É<Ð>]ÊF?g?GÊ>zè9?F½7FE9cv=Uéâ:«¬:°Ø(?7<Ó6Ó6UÁ(;©±?¾º>Ýþ?^?!6?$;?]ð8_p9Ãý>p5:ï¢:¾%3?Ö7<ºí6ºí6UÁ(;K"Ü>ö·>N?=¤I?µÈ?¤8?À
9	9\w>ïI:ÎOX:a©#?V8< C6 C6UÁ(;?÷Â>?G?ï××>UÛ>êh2??©¸Éñr9®§2¾.~:ÌG:l,?ÑØ8<66UÁ(;	¦Ö>m>ÃÄg?-V³?ü79?¿Þw?Bë98ÄÐ9l>?³§1:Z:ER?ù9<lï6lï6UÁ(;Ä"J?XCÝ>°Þi?a?Î]?ã»N?O9ÜF9«>ÆÚ(:>¢:à ?h:<SE6SE6UÁ(;2G(=%ú<çC,?Íì:Å8Ò:ù.?&b¹]»î8f^r¿½íT8¨9»=;<9696UÁ(;¹%?Ê¬½>*¬_?°$V?mÔ?ñQ?ÆÅî·!_950X½)`[:hË¹9"?L;<ñ6ñ6UÁ(;ßð?å!?0Íp?ÁpU?tþ×>9ù|?
9ü9Ï9>¬úÇ:dU:{èo?t¯;<G6G6UÁ(;Lx?Ó¤>jG?È:?ó?Dh6?ñº8g|ó8AÄ>Ö:Xÿ9WR?¸¸;<ë6ë6UÁ(;<Ôh?Úu
?F=W?Ñ??Ã>ZQ?XwÅ7árq9å]Q=rð:Úl:»?vß;<Òò6Òò6UÁ(;$?z"?êL?²(3?|á>´gK?¤è9³fI9[çÄ>ÇZD;ÓÒÿ:t}D?+ã;<¸H6¸H6UÁ(;\áp??»T?´Ï7?ÌTß>ü²R?V}9:Þ9­>KÊ¦:.^::e?¹Ç<<66UÁ(;V¢?ë#?lô~?X·?3?7Ñ?É:Úí7:÷B?úñ¬;
<;isk?ý=<ô6ô6UÁ(;,?¼> úS?úºÔ>^>'I?×i98K;9s}É>d9;F½ð:$E?;T=<kJ6kJ6UÁ(;F[¥?(aB?ÃÆY?óR?¦­õ>¾k[?®9/±9gW>1:¬'2: !ÿ>xe=<Q 6Q 6UÁ(;`DÙ<ÿ<?2?&L=;;Æ2?Á¹&69nN¿¯-8ð0I9l@Ü=^><7ö67ö6UÁ(;>·?>??åðK?p©>°?4å»9ørr9ªeF?,;if:ì0?Ýb><L6L6UÁ(;Åö§=m=ëm5?ËôI>í7>7'?y:MÁ	:!mö>/:::¦Ó?½6?<¢6¢6UÁ(;?4?1_?/jÔ?*:q?Pla?ÊK:÷
:µ;?gÖB;íù°:ë?ªõ?<ê÷6ê÷6UÁ(;"?c0?å¤`?µ65?4²°>ÈE?\9« Q9²õ³>Bñ:Ýf:ò?·@<ÐM6ÐM6UÁ(;0?¼¿>K&A?
Oá>í¤>Õ/?û{¶ØçÌ9ih»@;hW¼:vÊF?o¬@<¶£6¶£6UÁ(;f-?üÈ>pw\?ÿh<?pð>äH?d8q9N>=ð9à	è9û?^ÁA<ù6ù6UÁ(;ir?j?+f\?ú?Õ´>I?|¹¨8g9ïñ:>zÎ8ún9óû¶>9§B<O6O6UÁ(;² s?Û9?4Òp?/Ò?¥>Õj?ã`8_*±8KY>=±
:u¡9¾¨`?Ü°B<i¥6i¥6UÁ(;|^Q?¦m?B5@?©:?ÙÖ>Îm.?B8¬Z¤9+/=9ZC:Õc:ÜÞ?aÕB<Oû6Oû6UÁ(;ó¸ò>¾>ÚfK?ïÓæ>k>V9?>3Y8R´¬9dú =rgI:ô9¡ÉR?mD<5Q65Q6UÁ(;&f?óJ³>N¤?I³«?v	?óá?%É~9hiµ9aÅ³>d";?T:î?DD<§6§6UÁ(;#??³>ªÿJ?ÂÌ?Ú.³>çß:?ÍyR¶?||9ÚgÕ»#Ò":¾7Ó9WE?gjD<ý6ý6UÁ(;ÞY?Å>¹eL?õ'?ë>ú|6?°¥Ä8IÎ9ö¡¬>69}¡Ú9x´¥>ND<èR6èR6UÁ(;Ê<LB<2?Sô@=u[=^"?ìpF7îW9¬»<ÃJÂ;u";úg9?°ÝE<Î¨6Î¨6UÁ(;,?(d*?Ba?<?-Õ>tVa?÷ê9§Û¶9È>>ë:7 :ç¤R?óE<µþ6µþ6UÁ(;O>ï>I[>Ø`??.7(?¦ÑB?õ¢9ã¤9¾ü>$¼:U÷w:¨B?#F<T6T6UÁ(;³p?¼
?a6o?=?²:!?Sðk?5qd93í£9Q`²>Ð8n:µ\$:9?~G<ª6ª6UÁ(;èj?£Ë>'G?ÁµÞ>@>F<E?ë>9³[9Á?Õg :ÁÇ9ÝÍ?iH<g6g6UÁ(;[9?]Ë>Q-G?³d°>¯ºr>	:?´ÿì7P?9§=Õ¤_;Ôf;ZM?hÂH<NV6NV6UÁ(;T?¥,ü>õ?ÆHL?¡ìÃ>/v?gS9àÖW9²j?ÁP;Å®æ:Êªg?áQI<4¬64¬6UÁ(;«>4t7>U??ê
?&Å>/?7¢=Î7=r
T?ø;÷Å:h9?ôqI<66UÁ(;2V?ÚT?À @?Ïxþ>x¼­>b{;? Ò!¹¤·9G¾jY®:$Þs:æ7?b%J<X6X6UÁ(;ÓSÞ>W>¹{E?ý>È:A>;?ÚÞ¸q9¤£9¾*9>9n>0gJ<æ­6æ­6UÁ(;äÃ?òI¯>åA?d¡>%Ba>7?¤ÚK9+v9[Ô>ú±:â×C:Ñ¥h?ßJ<Í6Í6UÁ(;ð>oÃ=>Tñ>?>2Pf>V/?£5=3Þ<DQ?[;\ÁP;a';?ýpL<³Y6³Y6UÁ(;øQ?Ê>L²?"J?I~>	Øv?¢]Ö¶ëR9eR¼ök:J3
:îæU?|L<¯6¯6UÁ(;¸p­>O¹Z>½ÿJ?!}?¿´Ö>Ñ5?­D9¢¼¡9³o\>ùo:dª:·nQ?M<66UÁ(;ôáM?_T?%G?6W÷>ÎTª>ëÞ9?"}¸{9u®½Ì¤º9Uî9ð>È>Ö¾M<f[6f[6UÁ(;7U*?M×>ÍIJ?°;?vÁÂ>÷T8?BÔ8zÍ^9ãs>$¨::¨Á?¨N<L±6L±6UÁ(;/ÁÝ>
>Ô«C?OßQ?#?#51?¶º¸9õ¿96âö>!;)¾:dW??÷·N<2626UÁ(;Í1>l´÷=OÁ7?µ\>A`M>t1?j¦:¦åd:ü:?zZ:æÿ3:\?)"Q<]6]6UÁ(;úÉX?ß?ô§;?¹?¼>[5?B'æ6ã¶ù8Sòë<,ÖG:O:sÐE?QCS<ÿ²6ÿ²6UÁ(;Q?º(?mU;?=C?O? z-?ý¨8·Ð9&g=ÒK;`N;£@?¦bS<å6å6UÁ(;!JB?µÈô> 1K?ôôþ>Kg¬>J=?û9|ï9>/>´ê9ìxÙ9X$
?(}S<Ë^6Ë^6UÁ(;B?ÊÞð>uÄN?·Á>Ó>Ö??°o¥8W§9ý=0Àk:h¢X:K?²RT<±´6±´6UÁ(;À>:>jð{?ÿ¶Ä>×x[>te?d;th­:Ðrc?SÀ9t~¾9í&½>¡~T<
6
6UÁ(;
c>+	>OS?àd
?<»>ãRA?ÛÅù<¡<ðRY?Z{Ç;ès;\_Q?ãT<~`6~`6UÁ(;CY> ¶ô=Å c?Ý?÷¿>nO?j=~º<>±V? º;G-g;ºªN?rU<d¶6d¶6UÁ(;(Ob?ö
?OQ?g¥?K¼>¨D?wk9ô|9VÈ>ú`;áÂ1;ª¤>?ý¤U<J6J6UÁ(;D|,=m¼Í<6 V?=lòO=BW?¨r¹ØP59;+¿¨Õ3:¹ÖØ9PT?W<0b60b6UÁ(;VB?Yg>+V??Uª6?¦ðD?.=92Ù9\w>51º:n$[:
Y?ÈW<¸6¸6UÁ(;+Ø6?Ïbî>ÃZD?*ç>â;>Â/<?¸8Ó9?ß=£p;&Ü,;òòR?X<ý
 6ý
 6UÁ(;Bä«?¬e?P_?"?µO?µ;?l°9}²9Eæý>=.9;É	Ð:kßc?*LX<ãc 6ãc 6UÁ(;Î>2?Ò·>ËGy?r
? >5Rb?°5ä8M
95Ó>O Ì9éâ¿9?§X<É¹ 6É¹ 6UÁ(;tÑ?ä>D2q?c_?Oå?²8?®ä9K¤9ÖÈ>V:M:>Â#?ô¤X<°¡6°¡6UÁ(;cä>ÇÃ=½ëG?ü>D²>°4?ëØª=ÍÔF=Tø[?+öH<8þ;0J?"ÁX<e¡6e¡6UÁ(;Éù>+¡>ÜF?´>(]r>;>?`½¹G¢9GUd¾7ÁÓ9%L÷9ß4Û>¹Y<|»¡6|»¡6UÁ(;Û?½>,E?dß>R
>A<?®n¸ù&9£{G¾¤|:D0:7?vY<b¢6b¢6UÁ(;¼<¶q<1/?¶I;®g+;Ô? '¸û8x½¾Î9ð~9®>aY<Hg¢6Hg¢6UÁ(;T?¹Å?¸>A?OEë>](>Ù@?
¿8­­½95õ>Ý¬I;ä:ãa?BxZ</½¢6/½¢6UÁ(;ê*?YÄ>þV^?`?©Ñ#?ñT?Ã9Ä^U90?ÍV;½»»:¹êW?U5[<£6£6UÁ(;c=Ý|*=9Î*?èB¦<¾<Ü·?¤ n¹¾&ë8fä¿ :¼¯u:!?wp[<ûh£6ûh£6UÁ(;YA?Z®Å>+þ??{{?zÈ½>o=?Ì¸HÑâ8z3¾ú`:çä	:ÖP?`ú[<á¾£6á¾£6UÁ(;ò?´MÑ>??r¾ü>K®>UP9?³ÔÚ8³æx9sa>ãc*:@:â>P+\<È¤6È¤6UÁ(;Ó~8?oÌ>¥g?8th?©s?ØS?cî899¨Þ>Ã«W:6þ»9bØ?(]<®j¤6®j¤6UÁ(;£/$?i Å>®T?·?c¯Ð>MtB?Á8M 9ä=i:"2;:cDW?ªQ^<À¤6À¤6UÁ(;¿MK?ó>#-V?Àgµ>{ñj>æ©E?v	Ú8¿n9søU>õÐÚ:5q:¡,:?*Ù^<z¥6z¥6UÁ(;°@²> i>SC?8]?N»>&F6?K¸8VT93>«Ì:j+:~='?_º`<al¥6al¥6UÁ(;G6?¾oÏ>ô`?¢þs?§$?­=?<"K¶-§9»Ýiú9WÛ9ö?mûa<GÂ¥6GÂ¥6UÁ(;³@B?cö>£§I?´ì>Dõ£>W?8?¦]õ¶[y9PK¼_\b:¹¾: rE?Eb<-¦6-¦6UÁ(;´>ÿº=oRQ?pñH>p¡ö=­P?q(:äTÃ9ÈÂ\?ÏRí;Áv;lwl?Gb<n¦6n¦6UÁ(;Z©U?Jñ?mC?`?5½Í>[<?â»8¸-9	>:Ê98xD?6Áb<úÃ¦6úÃ¦6UÁ(;h<U?Ã¼ß>ýûs?(fs?í-ú>Ùy?n9k9N¬Æ9>ú:0µ9(?çÛb<à§6à§6UÁ(;e^P?nô>\Z?,Ý?^®?A¨[?±RÎ8?Ô9Ûø=:@äX:B?c<Æo§6Æo§6UÁ(;"ò?­>£DW?»?:¦4?eî>?ü¦:
ùk:®04?áÎ:7:¿]M?mQc<¬Å§6¬Å§6UÁ(;rP¿>Ãs>WëH?i?$EÄ>³2?ýB&¹÷s29Ìî¾õ¿k9ZM9ÓÁ>Ûc<¨6¨6UÁ(;Ïë>51>Ê¯;?aÿ>P´>U½4?qÞ:#:Ì¤=?ÐÇ:B.½9%úG?ïc<yq¨6yq¨6UÁ(;%p?V»?D?â¢Ý>õý>½h>?Æ®É¸Ç¤9N¾Y¢:¢{):ùaN?éd<_Ç¨6_Ç¨6UÁ(;ÿÆ=Ã=~¿C?y@>õ>>Âô/?aÉµ:IÚ~:ã6?0;:ÐM;ÝF?õLe<E©6E©6UÁ(;Ø4[?Ó}ø>}Ôa?Ë?Ôÿ<?±ÄB?RûË¸òÆ9Ñ*-¾í×;=¬q;kWd?e+f<+s©6+s©6UÁ(;ó»L?ß)ý>,O?íMü>½¿¦>¬A?Ù®A¸Ò9=§:¾dr:¬áq:%?f<É©6É©6UÁ(;äf>¢«	>\dV?
?ÿ/?\6J?úÉ79z&=¢º9hf19§¢?Îf<øª6øª6UÁ(;Ð¢Á?ªa?þ©[?	?O*¦>´ßS?}w8|ì.9_5>-w;¢;¼éS?"åf<Þtª6Þtª6UÁ(;Þ;!?«
Ì>JJ?³>F8>Þ8?.ÞÒ7ò÷õ8ÃwÛ=ëùë9Ùm:ß>ã@g<ÄÊª6ÄÊª6UÁ(;eM?¦§?nÝG?*nÚ>=>ÖA?Þs08æÉ9É>Wý9¨»9
Í,?ïLg<« «6« «6UÁ(;òb?\Ò²>lEM?­óÓ>°6x>ÉZ? 88"ø8M=>Ý¤:N½8:©ud?©°g<v«6v«6UÁ(;
?Å§©>xFJ?×¹?C>D?µ@?ûº=y°(=kW?Qñû:´*:ôJ?
2i<wÌ«6wÌ«6UÁ(;Ik±>Ù¡r>§1;?$·¡>§ón>Í@-? *=0~Ô<ìM?6Ñ3;y	;¦û'?7i<]"¬6]"¬6UÁ(;ýû"?5Þ>u;?Îxñ>Æ«>B34?oÒ4¸«(f9´É½rU:/ï:é?1i<Cx¬6Cx¬6UÁ(;çZ? Û>¹·~?²Ø¥?V`%?(]?,¾:Bºã9j?é];í¹è:(s?vi<*Î¬6*Î¬6UÁ(;±é?¥»&?üÙm?Åa?¦wñ>\o?+$9¿é9ÏË3>B÷9Qç:vÑ>F'j<$­6$­6UÁ(;?­?ëé?ÜR?î`Ò>Û#?fð9ã9N?££>;Ì`Ü:@t]?§k<öy­6öy­6UÁ(;8ã¹=Þ=ý:?waü<â~Å<g#?¿(¹Ü 8xÀþª¸ð9h¡¾P3k<ÜÏ­6ÜÏ­6UÁ(;b*ô>>ÿÍE?ö_?GÔ?f;?1ÇK8Dù90½=/Ñü9ðË:/Õ>/Dk<Ã%®6Ã%®6UÁ(;Iâ?ÊV²>ºT^?B'?V Æ>AX?ä·6V^F9²(<î£­:µr:^¤7?wØl<©{®6©{®6UÁ(;k¾G?&´?ÀE?ÇÊ>»ÇQ>Ë6?è|.9Ä9÷M£>r9Ç9JÀò>Þl<Ñ®6Ñ®6UÁ(;ú,?²ï¾>¦jU?¨Ý>ö>"jM?9þÐ8Ów9X>Ý:ô&:¥þW?âäl<u'¯6u'¯6UÁ(;Ð¯*?:É>sÃX?·?U>öQ?6Ü'O9o4;hê9Hä9Ê«?Äm<\}¯6\}¯6UÁ(;¯L?n/ó>7WW?°Ã%?Ù>mC?Ôº8ð_9ñ£%>R þ9N>~9Y1? m<BÓ¯6BÓ¯6UÁ(;¹¶8?f3µ>H{?Ó@ÀsÁ?ÜS?^J:Q+9"vf?z¢â:¤¸d:!ª}?m<()°6()°6UÁ(;"f¤?¸?,ó?t+C?ñÅ>mô|?ÐÊ9ØW~9D¨?$ó¢:².Q:kG?Mm<°6°6UÁ(;%>^CÁ=:éB?WÞ>Úº£>äÑ-?2È¸ò2¡9|÷¾În:4:ð)?qâo<ôÔ°6ôÔ°6UÁ(;s²e=B)=W´-?0i2=Th=a\ ?¤iì¸R6Ú8­
¿Àà;×k§;Ô+?Up<Û*±6Û*±6UÁ(;¶M?i?eD?Õ?4ÓÓ>ü 9?ü8<99~a9î¯Õ>ä=:s":àøQ?	p<Á±6Á±6UÁ(;>Ì$þ<C@Öx>OY>Ûgp?V*ì9k9L£G?ù9¸9U$t?L¢p<§Ö±6§Ö±6UÁ(;ÏÞp?~Ð>·à?]Ì?òú>
?HÚ¬8|®[9ßmI>¶w­:4á>:Ë¥h?q<,²6,²6UÁ(;ºý>6Ð­=T?l?ï¢>EÑO?i¶=ÇÙD=8Òl?ô®80|:9,p>o.q<t²6t²6UÁ(;I?i>Í¯T?Fä#?n&à>ê-;?£¼+9/9O§>2V :¡e:¡¿2?3q<ZØ²6ZØ²6UÁ(;¢Z?þã?ÿvO?O9?ºÎß>j 6?Kú·:!9%´ã¼©ÝS9Ó9²9ï(>îq<@.³6@.³6UÁ(;ß1?n¬>àA?Ó§>m>B4?@5·´ 9Çh	½æ|ÿ8x(t9ð>xDs<&³6&³6UÁ(;YÉB?hÉí>È´Q?@®,?Òï>F8?ðN9ø<9<?>:Þ`å9tT?ÒÈs<
Ú³6
Ú³6UÁ(;\¢>D´,>J?O?IÂ>¥ÌA?ú®=æK=°\?ýÑ;¸cv;ðAY?ôÝs<ó/´6ó/´6UÁ(;mD:?
ïä>	JP?¢Z?~L$?åªL?Eq9µÍ9j<>/«±:àìQ:æ©X?½t<Ù´6Ù´6UÁ(;¯!n?ß?SôP?q/
?tµ>·ôB?i¡®·3´9âø¼3í8 9dS>¡ót<¿Û´6¿Û´6UÁ(;ó¯s?@ù?¨®U?¼01?Òá>úI?H9dÈ69Zº>¨ÿ:¬uK:|¢-?vu<¦1µ6¦1µ6UÁ(;Ô>®¾>°)>?^ù>-ö´>0?:,9~«9><Ð:V:Y
?gv<µ6µ6UÁ(;n¦?ßÚZ?ÜB?=Mô>9¡>|õA?ú9ªM
9Øn?SP;Pk¿:J2?"v<rÝµ6rÝµ6UÁ(;Pu=ÍûC=ð0?UÝ=»+n=¤;#?³;di{;ß6?í3b;Ñ¿5;¢N?ÿáv<X3¶6X3¶6UÁ(;B&:?M­Ô>`?tbË>Ó!x>fÕQ?.j¸ø^9	Ï¥½'ð
:¯9?q-w<>¶6>¶6UÁ(;ÖÇö=6=hI?<>.>¨ÿA?Ò7Á:.d:(oX?R;2å:[+?F<w<%ß¶6%ß¶6UÁ(;ÖÉ?c¯>sÛ^?¼×W?>?#K?¼;c°:i;X?8î­:JíZ:JbK?Ä+x<5·65·6UÁ(;:G>g;>e):?¨E$>Ò-ë=ÇÐ2?UN8¦9\í=~ÛÝ:+}:Ï|`?Ë»x<ñ·6ñ·6UÁ(; K?KMú>¯&P?Ó9'?UÓ>ýØJ?Ögs8Ê±=9>$>ÆÆ¤:w:r?óóy<×à·6×à·6UÁ(;æµp>1>9F?¿ÿú>x°>î6?úS#;Ö3å:{l6?
À²:Áo:»Ü>?z<¾6¸6¾6¸6UÁ(;I?ÆC÷>P?Ý+?nå>åÃ??FÒ8kw`9IÐo>çúo;±;¸`?qz<¤¸6¤¸6UÁ(;)ý?aµ>ªN@?$I²>Â>Z<1??ù·H91a½4U:=:^J?ÆÊ{<â¸6â¸6UÁ(;y+?kÎá>]gB?{·>yîo>qIC?÷8&9Ýàk>J:Ís:M~&?'Ð{<p8¹6p8¹6UÁ(;óP?òèî>gn_?ª.?¾ëÎ>aX?æq9¤sÏ9§¹>(w:Ýr:³?!|<W¹6W¹6UÁ(;öï4>|6ü=~§7?Z R>1v> ®/?P«:*±~:H1,?p÷É8þ9´Ó9>dy|<=ä¹6=ä¹6UÁ(;-&=-ô<.?Îê=°Ë<'?µ$9p<z9Uà§>úäÚ9éy:~½Ö>r"}<#:º6#:º6UÁ(;bÏm=4¢*=bd2?Ðæ;îj¹;P0?M{?¹@y9kÄ¾Sò97ú9¿×÷>ay}<	º6	º6UÁ(;ÑV?~?»½J?]i?P)Á>õ]C?Y.:FK&:|ï?ã|®:Ù(:FE.?÷}<ïåº6ïåº6UÁ(;5T?Ü?(<?þ+?°÷>´Ã1?ì,9åî&9.Ä>s[ò9¦Ù9?²Ú}<Ö;»6Ö;»6UÁ(;Ò­.? ýï>>U:?>Df>Û0?Lóó¶ÕI09Ò ±¼9M9!Ê9Êm6>pM~<¼»6¼»6UÁ(;H?1©>.]`?
5?iâë>ðD?§än9¤W69²'?¯
:þ)¡9~K\?ÛY~<¢ç»6¢ç»6UÁ(;"ÁA?bdô>	õJ?»ç.?õ½ñ>89?Þ¨m9*õÅ9á«>1ê;â;2T?iÌ~<=¼6=¼6UÁ(;¼ú=¨=âqS?3E?³	?7?o4O8!ù¢9b½¢=:9gü 9ðN?ý<o¼6o¼6UÁ(;é°*?XÊ>èBX?ñf&?{Ð>$TL?\È^7w=¡9ûÚ°<4÷s:ß:ïW?Ca<Ué¼6Ué¼6UÁ(;´}i?R±?¼E?
]?ûÑ>©i=?Ïª8H9¤lH>-U:IÛ:µÛ,?¸<;?½6;?½6UÁ(;ðÓ>d>µD?ò·>0Îi>BhI?³êB8Ë9gÝ=z :Õ±j:§.?óÂ<!½6!½6UÁ(;ß-?º>øÈG?Î½!?æ>H3?×9èÄî8 Ê?|¾:F:K/;?¨N<ë½6ë½6UÁ(;æ/? >ç>»B?FÄ;?é?WE3?tì38Ú09}Zª=Í*å:	½:B?<î@¾6î@¾6UÁ(;+Ø+?¨`Ü>/G?öÌ%?JØ>pD?|J38´ïÅ9âg=$:hò9T¬-?Øþ<Ô¾6Ô¾6UÁ(;(º"?÷Ù>Vè??5ÞË>ôÙ>Ù~0?ÅZ#·G~9a¤¼Z9£8¥«?Ô<ºì¾6ºì¾6UÁ(;n
õ<Ï
±<»+1?=Nà<	*?Ï78ad­8¡¯D>JÏ¡¸om/9² l¾àí< B¿6 B¿6UÁ(;åÝ>J>â¤I?ÐVÄ>[·>ª\=?ÐÒÊ8º ¹9*<>=E¦9î9C?P<¿6¿6UÁ(;OW>ô6F>Ùà@?Z{Ó>X<>Á©??/_8Ü;¡9Â}±=s:ëô*:ó5?ñl<mî¿6mî¿6UÁ(;à^?­Á?h L?L$.?·¼á>Õ|E?²9ì{§9ó@Ï>RÇ­:¬$Z:¯ïK?s<SDÀ6SDÀ6UÁ(;Yî9?X>ã>«uQ?4?oºø>ãZ9?Qº84mz9$(>>#5|;Þ]!;¦H?<9À69À6UÁ(;g?2î%?$Th?NÅò?2y?ÁÌ^?Vù9è3:'Ì>ëW;C;U?â¢< ðÀ6 ðÀ6UÁ(;n|È>¥@>O¼=?IÉ?X;?¿9?OÛ;é;ÀK?<;Ôÿ¾:XE?É°<FÁ6FÁ6UÁ(;í?F3?|]?¢?ü"?P¥k?ìé'9¿GC9ÏÜ>Ý·: -7:ûz?Á¸<ìÁ6ìÁ6UÁ(;6>Ë>§3_>Ái?^¿ ?3FG?N?Eé9,:ijæ>g9<ÀÓ9·>CÀ<ÒñÁ6ÒñÁ6UÁ(;ê-?L§ã>¦B?'CÓ>\>J7?×08Ô\
9í#>^ù{:D:Î$?tþ<¹GÂ6¹GÂ6UÁ(;©1?"ßÅ>ªL?qé>5£>Qý??lR9&¤9¿ª»>B:´D0:ôW?Õ.<Â6Â6UÁ(;ÓÙ>o>2ÖB?ÒÄæ>W(§>Àµ0?1'72Ê9Éî=æk:_B:Âa?/A<óÂ6óÂ6UÁ(;0\c>à>¯7]?Àjh?4r?g?$­=T)=c}c?ZÖE<gâ;H³_?VD<kIÃ6kIÃ6UÁ(;v>?;Õ>md?ç@DF¢?S½{?e¼ê=1|=\Gn?ã6r<í»<&m?Û<RÃ6RÃ6UÁ(;ô,?<g)?Ô@I?(?bØÂ>J]?À8bÁ8`×?Þ¬¼9|øb9ÎT?¡Å<8õÃ68õÃ6UÁ(;m|?=Â?P¬]?Mh?Zÿù> 4n?_:P:ÿà>®:IWÄ9~)?Óâ<KÄ6KÄ6UÁ(;4ûD?áç>dxY?W?8½>Ã3A?7<8/E99ÞêE>ÖGÝ:a4:®è1?f<¡Ä6¡Ä6UÁ(;îù$?}Mç>t6??§^Ó>óÆ2?Î»8SË69/>ñuB:±:í?ú\<êöÄ6êöÄ6UÁ(;Ê?>X½=±v?xÄ´?®`?`N?÷©;J?;ØQb?±';ú®Ç:\ÕV?e<ÑLÅ6ÑLÅ6UÁ(;Ð¿E?w?C?µ«>+yk>5ú9?kC±¸8y9Y×¾3N:×K@:wA	?à<·¢Å6·¢Å6UÁ(;E¦
?¨¡»>+=?§?GÑ¿>7`2?hc´¸?Âl9`C¾[Õ<2;cíW?;<øÅ6øÅ6UÁ(;#?Ü²>G§i?EÅ«?´O?ðOT?lX9ÿÓ"9Ô©r?OðØ:
:r=?î<NÆ6NÆ6UÁ(;2 3?$æ>ÓnG?Å`ö>+%«>PD8?dÇ8\Q9{>>
:º¤=:°;?©Í<j¤Æ6j¤Æ6UÁ(;Ö_?}?ïV?¹0?Óé>8·A?x 9.Ö9qð
?
Ì9b\Ô9øõ>©à<PúÆ6PúÆ6UÁ(;	?ÈÇ¼>7w:??ÅH?4?þï<1Q'<j£W?ÿm):ÌËÄ9f\?Õä<6PÇ66PÇ6UÁ(;ÑZ?ß?,gM?dý'?gæ>C§:?  `91 9Ú³>¾;Ù¸:0
M?<¦Ç6¦Ç6UÁ(;Æ'0?8h°>z¢?Jg?RÇ?cu?×:F÷9_½?&=:}V&:¯e?<üÇ6üÇ6UÁ(;Ô?ö½>"¹O?§,?²à>DD?
8¸a9÷Ñ#>µ; §Ä:°-I?/<éQÈ6éQÈ6UÁ(;:u?UÑ>@?Sç?rùË>«C?Î-9ã39g÷>A):ÖxÓ9%åL?®Å<Ï§È6Ï§È6UÁ(;³Òo?ÀÚ>}Î?-°j?}Ò>û¶?Å£9^9D;?Ïã:Vm:Ç¸u?-H<µýÈ6µýÈ6UÁ(;F³?ö!?Ì?ëù@j0?^y?~U:?¢ñ9ô/b?ìC;>P«:ÃÆ?bI<SÉ6SÉ6UÁ(;ï?90?^Áb?${0?áÉ>~Ê_?ûUý9è±p9ì¸?\Ô;Æ:þÿM?n<©É6©É6UÁ(;p?÷?ô·A?'?5ê¿>c¿4?îY²7*ó8¤»=	:Bº¼9È§:?<hÿÉ6hÿÉ6UÁ(;Jþ?×9»>"[J?§?{Z+?³A?1-9¸^9ùùÆ>ï)q: r9:Ju&?$B<NUÊ6NUÊ6UÁ(;&¼?äé=?0K?Äb)?¾Óá>}@?ÄH90»J9µÅ=?([:Ú+Ö9§H=?Z<4«Ê64«Ê6UÁ(; M?êûÿ>æM?_àJ?fª	?à¡<?Xþ.9ò9Ç
9>rõ:Þß:0D?ë<Ë6Ë6UÁ(;´~2?óç>Ì¿E? ýÿ>Â[°>Ë9? 9yÑk9qI®>97¹Í9iÄ>A<WË6WË6UÁ(;¨q[?(?Á=?=Í>IÝ>Q¿2?$z¸&Æ8r5¡¾Î)¦90¢9>	?Á¤<ç¬Ë6ç¬Ë6UÁ(;$Õ=§s=m9?æÂ=©=Ýò(?ñ#=J-Ë<°jM?*}9è"·9ú%Ü><ÍÌ6ÍÌ6UÁ(;²ö[>Ìw>ØA?÷>æ>±ª¦>,Ô0?2)è< <"L?>¼;">;HE:?`<´XÌ6´XÌ6UÁ(;ôÐz>ÃZ->29?jgC?%?`ÅA?W¢
=y°<ùI?5Ï<_À;Í§R?E»<®Ì6®Ì6UÁ(;¦Õi>6¿>
­B? $8?hî>j¦E?®²;¸^7;¬ó^?Ýs;Mô¾:O?±<Í6Í6UÁ(;sj?5«>`;v?þÌ?q?°Y?
H®9'`©9µ?p9²³9¿Rð>4%<fZÍ6fZÍ6UÁ(;Ì?²ô?ðÒ?¡J|?ËIø>U?,¹9»Ê°9qmÇ>ÞV:v§:uþd?m`<L°Í6L°Í6UÁ(;TC?t/ø>{I?v?Pöª>ß~@?y¯¸A9ÊAµ½ã©9êW:3½§>)}<3Î63Î6UÁ(;OÞ¹?A\<?ø|?-|? Ø	?Å)j?\Â9¬9dj>Ù:ÉF:®GK?x<\Î6\Î6UÁ(;3??û6+?¦`?õos?yG
?OWa?Fb9GÅ9eÒ>F:`ÐW:÷)?Ô<ÿ±Î6ÿ±Î6UÁ(;1ÆX?ï> g?ÓjZ?wö>!Ìb?µèi9h2c9È?/;(¬$;¶S?ñ¥<åÏ6åÏ6UÁ(;è===Å.?;²;»Å?2Ã¸ø9¹¾ÝAi:ÇR3:l&?³<Ì]Ï6Ì]Ï6UÁ(;Aq6?©Öî>6C?¿ôî>¢æ¤>½{9?Á¬9Ûü9÷®ö>0©:§:N?zÞ<²³Ï6²³Ï6UÁ(;»p1?eâç>×äC??ÙC?!?´7?¹ÍÉ¸f9B#¾s:+IN:h?9<	Ð6	Ð6UÁ(;]Q>WÏ=có0?H
>Ø=êÝ-?]9ðH©9`§>{:Il:xô!?+<~_Ð6~_Ð6UÁ(;*K#?$·Õ>C?9Ö>ì>:8?/ð·uJ9;eè½yê9f9à?mD<eµÐ6eµÐ6UÁ(;á?=©(=ðÅ%?³F=L=®ñ?~$9åN¿9·C>¿HÇ9Õ×:ÇÎ¥>XN<KÑ6KÑ6UÁ(;¢=?.þé>«ãN?e?
ýÍ>ÚÈ@?O»"8LÝÀ9ÈX=pÃr;®n(;ã|8?c¡<1aÑ61aÑ6UÁ(;¹?+w?ç¨z?[ËÚ?Ú¿4?'ñ?e2:³]:oÿ?_§:ò0:&r?yª<·Ñ6·Ñ6UÁ(;§>à->5ÖD?TÙÿ>ö.²>·Ê7?r6l¹69°î)<®"'9pì§9kÌ~> [<ýÒ6ýÒ6UÁ(;Hò>¬ü>
QE?u>·\>$Õ0?)¬8xb¿8»Iæ>tóÔ9×2Õ9ã³ÿ>þ<äbÒ6äbÒ6UÁ(;SÿÑ<}ê<á-?!=;³ª*;Ã
?,9C¸:9Ww.¾tIî¸ ç­9µc/¾÷W<Ê¸Ò6Ê¸Ò6UÁ(;;¡-?öÕ>¾O? ãW?ïú?¹DA?¬zo9z§9©îD?H;¦õÃ:M«B?0ò<°Ó6°Ó6UÁ(;$HZ?{
?üÂI?ì?ÍÄ>è;?þzC8ÇçÝ9×a=}N:û((:å?éh<dÓ6dÓ6UÁ(;þ(G? Ý>#f?mÀJ?ø á>ëf?Y 
9,ó8r?t
O:0:?Ûx<}ºÓ6}ºÓ6UÁ(;|t¤>]a>5ª:?¥Ò+?AÄ?0(?Þå<Ï0<_H?kf;j@g;~u0?0Ö<cÔ6cÔ6UÁ(;êô>h>¿fF?o­Í>P>+5?G]/9ðQ9J©¤>í;ôÐ:­9?à<IfÔ6IfÔ6UÁ(;î®&?Ó>V:J?UL?Ç±Á>n1?âã·Ö8iü¾©;:òI2:G ?×</¼Ô6/¼Ô6UÁ(;@=É>BãF>n?Êü±?Ó÷D?²Tg??@s=±
=Û.U?DÑ<Äú¤;^e?S<Õ6Õ6UÁ(;8:¶=oÈ=-?ÝÕ;·ð ;á)?ºc·X=*89+¾Uý58F<9lJ>;<ügÕ6ügÕ6UÁ(;X?$¾µ>J.U?«S&?~Ö>
÷F?Ëâ9¼Ö79X]È>Ë92¬Æ97Á>(Ì<â½Õ6â½Õ6UÁ(;F, ?ü¯>i?ë?µÉ#?J?"S8	'90!>«´:ás5:V±~?ß<ÈÖ6ÈÖ6UÁ(;Ñã>>>÷ÊB?[rG?2)	?1 :?½Ì_:*:P6>?1.:U:jo
?ø<¯iÖ6¯iÖ6UÁ(;Oß>&	>eáy?Vy?­>òZ?ì<=_¨<}ùM?¦;ðÙ+;5aw?4<¿Ö6¿Ö6UÁ(;pD?ÎØÊ>ÈmA?Èa>TD>Å9/? 9]re9³	£>&9ÿ¶9ãfi>¨7<{×6{×6UÁ(;(?CNÓ>K?éø?}­E?ªU>?
±|9?9¯9	¸>¯¢:¨R:=ÇE?D»<ak×6ak×6UÁ(;¯¼È>r¿>¯D?Îÿ>\±>q8?Ëg¤¸Äý9#¾¼!:HË9ÌÈD?#<GÁ×6GÁ×6UÁ(;BÓL?2PÚ>þ.p?è?æS%?ùÌM?¨!·¸¯9ç¾¨í9n99Qf?!9<.Ø6.Ø6UÁ(; ,?c>É;?DRð?[F?h?Ã2:åg:rï><Ï&;!0¦:z?VM<mØ6mØ6UÁ(;¸§b?©z?ß3J?°>ãÖj>Æò??ÜCJ¸ÁZ9{gí½ø:ýt:&«?<úÂØ6úÂØ6UÁ(;{i?3
?ci?¨Í?ïj>÷k?æ¶d9Ô¸Í9ON>]:¨É9;ã?3<àÙ6àÙ6UÁ(;GÓ8?Øà>¹*S?'ú>Ñ>_~M?è 9Ãßî8@&?¶Ì:Ôëj:îW?ØÙ<ÇnÙ6ÇnÙ6UÁ(;£#?ZÄ>¤U?ÍÓ> Ø>çI?0y¸ð(9%0O¾w9ÍÃZ9d¶>ÿ@<­ÄÙ6­ÄÙ6UÁ(;Kô¨>*Ø_>9A?Û½>5d_>5ä-?áZ¸:Êv9ä¾>$:3¨:þ+?'\<Ú6Ú6UÁ(;t3¡?À(?)t?èvk?¦?4ðd?ÖC9}>c9¤Ü>ôÔ:-[:U]T?Å_<ypÚ6ypÚ6UÁ(;®(H?d{ó>sR?BÇ?/h¿>ö>?\ó8\Y29f®> Á:Z`ä9!È?ãÉ<`ÆÚ6`ÆÚ6UÁ(;N3¡?öK	?ýH?fU@·?NÆ?fô£=«&=÷|?fÓ<¼EË;â«?À	<FÛ6FÛ6UÁ(;6~?1¡?ìh\?@k?<4¿>P?näM¸¹L9Õ0½½	¦ý:¤:OPE?u
<,rÛ6,rÛ6UÁ(;Õ¤=/äm=7a1?qìù=ä´=m°1?{ùD:î²:/
$?Ø§?:eF:'÷>Z<ÈÛ6ÈÛ6UÁ(;Ì¶ü=³Ü°=jå6?^üá>ê¶>Åz?¸ÈV9´ã9ÖH?t¶9öEÔ9çª>?<øÜ6øÜ6UÁ(;?ÉúÀ>¤kF?øB?Uôú>äF?±p9ÛÆ9àí>Bï:C»:#?P<ßsÜ6ßsÜ6UÁ(;J?Êé>|]?ì5=?IÓô>ËØE?-Ç7ýxt9ÍP=Þ?:|êo:ü#?2m<ÅÉÜ6ÅÉÜ6UÁ(;O¢a>%>êt.?Ûm>2Bî=©í%?-c¹\Z9W).¿@y:fî:ÛÙX?5<«Ý6«Ý6UÁ(;¥ú>¯¤¡>¡zF?æà>t¼>Ðª7?8Ü8*o"9ËUo>Âz¬:Èn:Íê8?Òì<uÝ6uÝ6UÁ(; á>R£>,ÇN?Õ>zF>lH?zÃo¹«ã8Ì¿è®;a´:AQ?ë<xËÝ6xËÝ6UÁ(;Nb?ßN	?±R?I¤?*KÀ>YáI?ÃÝ9:å©9gÎÞ>§Ê
:3:Àø>ÚC<^!Þ6^!Þ6UÁ(;ÿ.?Ü>ÓK?ñ`Ù>ç;>F>?ÞH¸k£n9 ¾<&:x;:T?åJ<DwÞ6DwÞ6UÁ(;¼´>)6Y>A»T?hC?ý>í«E?£8¸9Üe>d=§:kH:5U?È<*ÍÞ6*ÍÞ6UÁ(;uk¨>­	[>×D?LØ\?ìÛ?éÔ0?*ü`9a\ê9+Âu>S±:L1X:°3?æú<#ß6#ß6UÁ(;³ð>äN>2E:?k®>;>ÈÕ(?E=uBC=µ´J?Ëè<àÉ;QÂ7?ì<÷xß6÷xß6UÁ(;Hô?ã#?»M?õÉF?9Ìì>²èV?ågÃ¸#9Â¥ª¾ÌÐ­9ð9ýi?Æ<ÝÎß6ÝÎß6UÁ(;Àä?0Ì¡>íb?§Ã?MkW?h?x=ð=ß¢R?µ;Hw:Òr?A<Ã$à6Ã$à6UÁ(;öl^?ê?{K?Åw	?ª%¿>¹8?½Í8T¯9ãC>oK:°Ñð9BX?¨<©zà6©zà6UÁ(;ì8?K÷>¹??óþ>Raº>	Ö.?Ñ¹{ø9\¾ÓÑº:X:J8?ü<Ðà6Ðà6UÁ(;XV? ?qY?<1?|(ð>S@=? c7¡É9b<#ÃG:Z8#:/¨?52<v&á6v&á6UÁ(;ßa?+	?8R?ì:?pú>ó>?½Ó·9¶oÞ9 Ó>Ë;5%~;W	M?Y><\|á6\|á6UÁ(;N?ì­Æ>ÓoF?GØ>?u>Mf4?eD8P9w=ÿb:.:%1`?"<BÒá6BÒá6UÁ(;¶®r?®:
?.ó[?j?ùÛ?ÒP?å[82Í9Í4u=IP;Ä;dës?8<)(â6)(â6UÁ(;j¤5?>0ç>ì"I?×è?(Ý>x¡5?Y8v9¯åá=íª9ö"9ñ¶?´G<~â6~â6UÁ(;2¶?Vq²>y§8?n-?Gç> $@?¥%9´ãò8Y~.?Ý:#%:ªx]?Jk<õÓâ6õÓâ6UÁ(;ÃÏ\?ü>ÅÛ_?"ïm?ãi?Gd?r´X·Ô~9³Ù¼xÃö9H:ÃÆî>Go<Û)ã6Û)ã6UÁ(;;¬ >áM>ÚH?1Ûs?ãÍ$?äe=?g¨9Rü9³«>Ì;§&;ù^s?ð<Âã6Âã6UÁ(;>S1>CíW?f^?ùÆ?ßzG?/m8"wl9ß>¦®9¯
:*1¡>F£<¨Õã6¨Õã6UÁ(;; C>ÝU>fQ;?0º>þìF>óÎ*?c03=Æà<UL?3(8¦Èñ88£>¿ù<+ä6+ä6UÁ(;q?Pô>Ë{?½¶?9N?×Øb?¥Ô9Êà×9_*ü>³h±:ÇD:nÍf?X<tä6tä6UÁ(;ÅHs?Õ?þD? 3?Ð±Ò>â¶7?ÒX®·¢x9q+½9y:HP:|%?³><[×ä6[×ä6UÁ(;Rä´>ã¯n>@B?é¡6?¥È?¾¾2?1Ì¯8ùë«9»â>©¶:Cù­9ãW?½Å<A-å6A-å6UÁ(;2ç<T¿<Z;?S==æ`=?.?	y-9®9¿{>Ë5I:ÅX:Eü/?<'å6'å6UÁ(;Îc?£4?gW?ËÀ?Õ²>ÆâS?ùF³8¤9-)>mº:ö3u:¢B?,<
Ùå6
Ùå6UÁ(;é¥2?äDÝ>h°N?÷@æ>oÐ>vkW?:$Î·»5^9û|m½"ñc:°D´9ÍÙ¡?R<ó.æ6ó.æ6UÁ(;
i?Å ?8?V?ô>ùì>$F_?´8ø8rg9£;g>/7y;±F0;¹ö4?ôÇ<Úæ6Úæ6UÁ(;Æ'?cØ>92F?ÇÏ>®>Ä=?=Ä8XM9=tt>±Ms:&Ç:
SQ?)<ÀÚæ6ÀÚæ6UÁ(;)n?
?µX?¡Ã?%È>B?(ªó8ï-9IP³>±Ü;yë³:òuc?dZ<¦0ç6¦0ç6UÁ(;½lA?'ö>?)I?Ú>/>_ö4?9ü
96Ìø>f:ã÷9OÝ?s]<ç6ç6UÁ(;#k?>µ>x³K?g#?X,é>3?²:9C9¨F°>££;<¬Ï:mÃ4?Nr<sÜç6sÜç6UÁ(;Êê=£|=_?m?â>¥ì>|èK?uc;µì:{þu?wé:È:¿<?yv<Y2è6Y2è6UÁ(;@a?z?;;e???Ý©>KÓM?¸lIý8ã
¾ÊÔ/:tÂ:iÐ*?´Ü<?è6?è6UÁ(;i^q??.Ôj?¼­>uR>l¿S?n3¶§÷8Ê¼O;EÛ;h?y4<%Þè6%Þè6UÁ(;
?Ó2¶>§B?q¨>½p>FÔ3?Âö¸,.93ìP¾BÁ[;;;ÍC?¡ç<4é64é6UÁ(;Vþ%?_Ø>¤D?·_â>;>5?Cp¸ø¦9T×¸½ØB:Î9,¹:?.h <òé6òé6UÁ(;
?)°>P"W?¤©£>RU>$hD?¯H9Éo9\ÙÖ>Âÿq;kõ;óO?`¡<Øßé6Øßé6UÁ(;ÞëE?ÿÖ>$«k?\³s??XIE?U)Ã9Õ¼Ø9éæ>åÊ9^W¨9à?ZL¢<¾5ê6¾5ê6UÁ(;Z}?H ?dñc?üw?
d?M
^?øP7L ±8=Kå²:ùv5:/`|?¿M¢<¤ê6¤ê6UÁ(;ýB?|³>Ùvr?Xø>_r>ÁXW?òÈR8æ/K9NÉ>ä:cü9Á?~¢<áê6áê6UÁ(;q<.?[Þã>¿C?ZÏÜ>]s>3?;76ï9¥6i=©Hå9§:Qü·>¢<q7ë6q7ë6UÁ(;ü>·¥>z?C?,}'?9ð>ôC2?«¥8uV9Ð>4d:±¬x:¢¬?ð¢<Wë6Wë6UÁ(;Ø°X?ãý>&~Z?ù?ûÃ>*M?A8ºÜ9çW>ÿ\:84':÷Y?÷â¢<=ãë6=ãë6UÁ(;o%?ä§Ë> O?þ5G?Â#?H??Èö96Ê9¨è?ö;h°:#,V?%£<$9ì6$9ì6UÁ(;FÒ¿>h8v>¼pG??Rµ>Ûî6?
ñ®·¼!L9d[½ÈÚ:!Q:è?Ý$£<
ì6
ì6UÁ(;àhf>2Ã>íD?ÊO,?è>¾±=?\°=H:H=b|a?í[<o½ò;Íg?õ7£<ðäì6ðäì6UÁ(;&Æù> >Z?ÞN?>6õ>ð÷W?üïj9²¶9öÛ>Ý3:]ß¬9-?eX£<Ö:í6Ö:í6UÁ(;¼ë<á®<,?	8=æÌÍ<Òè0?Ú 6´e9¬<3:*ê92W?<¤<½í6½í6UÁ(;Òâ=O?Ý<<_4?^$d=Ø[/=:&?o$9äÂ©9G÷w>5Ã;$½;Ãg5?d¤<£æí6£æí6UÁ(;ÍMª>5¹X>ú*I?ÌË>ÑíF>tÅ@?¶_¹·L9²¾ C:T:wæ?²h¤<<î6<î6UÁ(;3E=r=Åü0?ø=¢W=à%?Hµ9¯;9ù«?
ÜÈ9óÑÀ99V?¯½¤<oî6oî6UÁ(;Û?¹>G?{X?|Þ½>øC?
qç89¹´9>FÀ:óß@:®3?ÜÆ¤<Uèî6Uèî6UÁ(;ö(î> R>(E?¹âä>ßî>A9?µñö¸ÁR9sú¾EM;¹é
;°%9?OÞ¤<<>ï6<>ï6UÁ(;Xp?GIº>ö??Ös>âêH>¯1?z©a7Þy9å2ç<¸9RP¬9	?õ=¥<"ï6"ï6UÁ(;1?·y³>]4}?Ô1?«ß>wa?Å"k9	59åÍ%?9åð:ó:3V?I¥<êï6êï6UÁ(;Ø>nY.>üÝK?º	?B>«>ÐåM?nË'=È<Ó½V?²Á;Ô_e;.X?»N¥<î?ð6î?ð6UÁ(;¬þ=ãt¥=E?Ï?òÃ·>93?@ä«=;I=`¬Z?;6Á:îB?^¥<Õð6Õð6UÁ(;nAR?m¯÷>WPY?à{?Ì?ó+o?K:«9Kc9¬@?6k:$å:GW?Ê_¥<»ëð6»ëð6UÁ(;Ì]?ßÿ>;É\?Ôlü>ÂÍ¤>Ì
D?Ê·øw¡92 ½Ó9½19ÜZV?Dá¥<¡Añ6¡Añ6UÁ(;tº<&<%?í;[åñ:@É ?õ"¸¹H&8(¾ÀÕ~¿899_s>J ¦<ñ6ñ6UÁ(;±	?Î >O4[?¹³>.h>ÜòE?RÖå6Å\9ÔA<Ò>:ã¾+:T?b¦<níñ6níñ6UÁ(;êP×>Â>F? ?"Æ>Xí8?=99¹sh>uØ;*GÊ:q;?{q¦<TCò6TCò6UÁ(;à;=s®8=V¯8?¸=àl=&¯*?*^:Üì95#?îv%;íé:®5?ä¦<:ò6:ò6UÁ(;·}-?²Ø>M?ìqþ>@Ö¥>:dD?Ôµ88R_9pP>'o~:f$:Hj?¢¦< ïò6 ïò6UÁ(;!+¡>¸S>C?èl>t÷]>\·6?
È4= ñÖ<rPW?¯ZÌ9ðøþ9-Í>¦Ô¦<Eó6Eó6UÁ(;7º5=À=/?ø.=h]=¿É%?RI/9±98­|>^j8{q9
èO>1ÿ¦<íó6íó6UÁ(;Ñ>Ñ)>ZJ?ý?fX´>ùÆ<?X½=}c_=ÀüX?ï|O9\j9ÑÎ>I§<Óðó6Óðó6UÁ(;ß+a?3î?U?Öý
?o¯·>UäE?<kR8·%9">»>:¤ZÖ9xÉc?KU§<¹Fô6¹Fô6UÁ(;|ø½?À/?å?2?Y?
?4?¬9FÞ9	?9µ:Ö>:¸¥?Å§<ô6ô6UÁ(;¦N=?Eà>»X?­ ?y®É>«>?¨cÙ7²v$9ý0©=ÎC:ûÃ:à?¾¸§<òô6òô6UÁ(;õï:?mö>{pB?O¬.?Sò>Ü8?Æw·=9X?8½ÝY9Í¿9îÍ>ò¨<lHõ6lHõ6UÁ(;ª?a¯>ÌÊG?b?KÀ>£X??0Ñ,·O9®/Õ¼;ã!©:+E?X©¨<Rõ6Rõ6UÁ(;Æ>Í>=?§;ë>,®>,?ýo¸2±J9dø¾L]:Ò2:d ?ÿT©<8ôõ68ôõ6UÁ(;&<Q?#8ç>Ö¨g?>og?
?~V?½¬9ðî9Ý¹>zg :áak:Qt.?ëc©<Jö6Jö6UÁ(;þ5?s±è>D9G?Ûá>ê¾¥>0l.?ÞC»·A9î?x½:¹;üÍk;¿I?Ý©< ö6 ö6UÁ(;.>Ð=å+7?¤çc>%>Þ»0?8¿:fn`:0?&F:VTC:}Ð?2Ö©<ëõö6ëõö6UÁ(;¦³4?£Ú>&S?.¼?-ñË>?H?k 98þ9Çö>SÃ8:.0:i<?Ú©<ÑK÷6ÑK÷6UÁ(;¢#?¸ÈÒ>¼F?²Áí>D¡>Ôg<?óÆ6a9ÇÔA<y':::°xõ>rã©<¸¡÷6¸¡÷6UÁ(;k!5?¸Â>Mçn?/ ?eÓ>A?ì9ºµS982©>«£0:È*Ì9Í{]?¼ª<÷÷6÷÷6UÁ(;ÉiÌ>ì>;ìA?8jð>ªH¨>DÝ6?]s:9;¢9>l%;ÆV;u:?ôª<Mø6Mø6UÁ(;73=0=1?u¨;t¨d;Ï<?D½¸æ[z8rBA¿«9ðr9A¾>X«<j£ø6j£ø6UÁ(;ÓLo?À[?ÝoF?ï-?î>é?:?t¹8¸$9Óï=2x:"ÅS:|3?ZL«<Pùø6Pùø6UÁ(;n#?æÆÑ>ûG?È!?!Zè>µy1?4#I9AÈN9ù>í³÷:wó:ÄË]?da«<7Où67Où6UÁ(;`Õ>]³=¼:?&>`>>@á-?Ç±:à<j:A?OGk;°¶;ØF?xe«<¥ù6¥ù6UÁ(;ì?Wq+?öJ?uZ%?©æ>·ø7?¦0é8Ú9CkR>jy::Ãn?)h«<ûù6ûù6UÁ(;h0?òè>ËÝA?zÅ>Þp>"80?.Ò89B£9P>ËJ:(ÃP:´!'?° ¬<éPú6éPú6UÁ(;Ø
ý<|t¹<ý¥.?xõ=äl=*­#?Xs8t9|ò=FÁ=¸</9H
¾`¬<Ð¦ú6Ð¦ú6UÁ(;ÃÇ#?ehÒ>áDG?ëª?×>>?K¨:<À:þH&?`:4:¡î:ä?Ðd¬<¶üú6¶üú6UÁ(;U?5?´óB?ô?0Î>ÔB7?X9A¥9æ>Çu:¹® :wÉC?j¬<Rû6Rû6UÁ(;:~?X?T?&¬ì>ÿ,>Q>?f$9ö9½!?\;9ðº°9Ö²>¬<¨û6¨û6UÁ(;C%?kà·>7U? c?¤?¨F?]oò<ñ®<üL?ÂË:"ð :Ò÷>£º¬<iþû6iþû6UÁ(;ìX(?_*­>àx?t^Ø?·V?ü?´
è9.9§9g1?Ör:Wâ9z¬?¬¼¬<OTü6OTü6UÁ(;ê?>=7Z? Ì ?ÕHÌ>I?^7\9Äç89¡q?E:ûÞð9guQ?,­<5ªü65ªü6UÁ(;¨Z?ìÄü>s]?zÖ2?(´Ø>DS?hU9øt"9Þ'?Õ0:»(î9úË=?À­<ý6ý6UÁ(;åav?»"?ZÌA?I?jÛÍ>*ò0?<jÀ7þì9FÇ¨=ä,:S#:-?ý®<Vý6Vý6UÁ(;Äô®>åY>ðM?¯Ü?ý2?t??²7@J9ë&ê<<®ª;cH?bb®<è«ý6è«ý6UÁ(;ÿ½k?;¤?v^?£¨?½À1?Ù7S?¬8`ª9ÐYÊ=·e;êÀ;,_?ÊÃ®<Îþ6Îþ6UÁ(;xD?oî>nÕR?Î"?´¢Õ>C?â¸¤±D9[L¾ËS9ò­È9±>ùÑ®<´Wþ6´Wþ6UÁ(;OjË?ÛH?É?5rH?Í_á>8¯c?Týh8ÖZ9óF>k(ü::[|?Nû®<­þ6­þ6UÁ(;¶ó8?Â>¡és?ò
?®.?»*P?å×9^R¹9#Eº>Þ	";­:o?)¯<ÿ6ÿ6UÁ(;°=ñR^=@SK?¨Í>¥S?>eb8?Ýá:o­f:þ,?öA;[ë:úøR?^¯<gYÿ6gYÿ6UÁ(;xw? ½>V?Ãd?e?çI?ÝË¤:ñ¨:4ú>½:¤î9*ú?&`¯<M¯ÿ6M¯ÿ6UÁ(;¼é?r×ª>×$\?÷ø¼?hôd?KS?v§=<
¤<¨mf?z K:O:~(?oÉ¯<77UÁ(;»ÿÒ>sSf>Åj?£Tq?@È?3sR?ý/Ï<Â~<)2P?]D;?·:&´[?{°<-7-7UÁ(;¨áh?+U?¹ùD?;ãí>äN >»ñ=?¿÷8t9äé>e3@;íê:ÃpQ?°<X7X7UÁ(;<í>^*>¥AF?!£
?VÄ>XÄ4?2'¸9¤ø¾¹ì¶9Ì¼¦9/m?«ß°<s7s7UÁ(;w±?9nY?òP?~??ßFá>MY?B.2¸my<9·ò½Qb:º v9M?û±<f®7f®7UÁ(;.ut>K3>Ê.?VõK=ôp=½#?3cX¹PF9+ª¿Á:è¼¢:Ö?ß±<YÙ7YÙ7UÁ(;Z?¯¥>½4O?Ò×"?¬¼ß>:S:?4Ý¶¾<9JZ¼:Ù::ÞA?z_±<L7L7UÁ(;?ìÍ>BQG?Ðn;?¦îû>u>?vÀ$·ýÖ9ô¼d>;¶ò:7ÐH?IÌ±<?/7?/7UÁ(;6?´)?«5[?[!?±iÇ>«$O?ÃòF8Ø3þ8æZH>{:Í¦3:A3?@Ï±<3Z73Z7UÁ(;P`Ø>o>òT?K¼>4¶m>K?Ïi¡¸³@99¾óO:Âô9]?üë±<&7&7UÁ(;<>r?åÅ?KBS?"L?4t?Ì:?~¿9ý9H}?û=;lf÷:²!D?H&²<°7°7UÁ(;I#?ÝkÜ>7¤=?¦Uâ>îM¨>,",?Ú!È6Gr9KwS<§R:Å@6:v?ó'²<Û7Û7UÁ(;¶>5ée>*ÀJ?Ü¹>ö$>wc2?Ô8:T9Á=>ïÇ9L?b9Ù?¸F²<ÿ7ÿ7UÁ(;S{+?kOâ>úA?ÏÅÞ> >®62?hö¸D.9¼<¾ñ: 	:ãd?RN²<ò07ò07UÁ(;L÷l?!	?æ/]?ÇÎ6?ïã>M?L&¯80éB9f>ði:d5U:ö??e²<å[7å[7UÁ(;¯÷]?>G?ÑÅ[?°?¥ß/?Í´_?s/9Å9D¸¾>´ýp:{§(:dæ6?¦m²<Ø7Ø7UÁ(;ÁÉJ?D?¹>Ê?ïæ?t:?xx}?Mc·9H9ß?00;ül¾:Ül?
³<Ì±7Ì±7UÁ(;­&?=Ñ>p¡K?0"?n
Ï>'7?Ä[¤8S1ÿ8àà¤>+;adÚ:H?øE³<¿Ü7¿Ü7UÁ(;Üì_?´ü?btH?	j%?á>Ý3<?\çU86%9²à%>k=	:ô9¡?j³<²7²7UÁ(;Í±?B?U9?JH@ãÔ?8Ú?;:pö 9wT??É;*K;ø¥}?åñ³<¥27¥27UÁ(;F>½¾û=\öI?¤ø>ûÓ¤>A?Ä?H=Kcì<éÜX?!:ðÝ:x~?J´<]7]7UÁ(;LD?ué>¯«?YðÐ?XjR?4~?ùT¬:´¯l:îd:?@bX;$XÆ:C¤?M;´<77UÁ(;þ)?6@Ë>CU?ß´?Y(?ãV?KÇ<û¬n<ÕV?UE`:=Ö:ß@?XB´<~³7~³7UÁ(;²$?Ò>G?
É\?ö
?®NH?ª97Ô9¢Ý>-R:ÕE::ýH?ñ´<qÞ7qÞ7UÁ(;`½?ØD?eÖv?Ðe*?ÿÂ>´_??<Ì8¦¨`94ºh>c09ì9?q¹´<d	7d	7UÁ(;RÛ
? É²>DK?»Ó>¯>}@?"Kè¸V9:T¾ãì9WÎ9Æ?Sµ<X47X47UÁ(;Þ=®2=UA?nÒ>3À>;¬2?r¼A=^ð<íN?(¯8<2æ;NM?Âµ<K_7K_7UÁ(;áH¿>7>Í??c0Ê>4>Îu5?·9j+9\î>+j;®5Y;^+7?a#µ<>7>7UÁ(;;çÐ?u?ßI?(0D@p?÷?"K?ùÇ9×úì9ØØ>Zx:Í×:×n?tµ<1µ71µ7UÁ(;)Ùf?(C	?WEW?Û³I?÷m?yG?4:ùÏì9ùC?À:¨è9Ò?¶<$à7$à7UÁ(;dz?4
?Öçp?'?ù¿>ïÄ^?Ð¹9\å9èz,?&ß:¿:Û&[?¶<77UÁ(;X<?É«>JH?dxÞ>±>Z4?6vë7{ì¨9k2=Ë¬Ò:%:M?¶<
67
67UÁ(;É? 7t>ì?Läº?G6$?­­?5Ý">qå=
?á"J<Õ;K©?t¶<ý`7ý`7UÁ(;¢?V >Ù²M?5N?ÐX/?ÿuH?Öâ89­9º'>¥Ø:¯*+:!i?a¤¶<ñ7ñ7UÁ(;§ª7?¶g»>¢äz?n{?ÖU?`?¡9u^9	$?+Ê:z[9ÿl?Wµ¶<ä¶7ä¶7UÁ(;¶C!?þ<Ñ>NE?ÜÏ¿>ÛÞ>Ï;?p·6R¦9òK¼s!È9¨âN9G¤w?`Ø¶<×á7×á7UÁ(;
x?¦?sØb?­q'?òáÒ>DK?Ð¸©80·9ã¢ì=w\ð:ô:Gi]?³i·<Ê7Ê7UÁ(;b+=åmþ<m,?Ým°;¨$;´ª$?Wý¹s9iû÷¾I!9ö7L9V >Ö·<½77½77UÁ(;<º`>Af>ÇJ?y?o6?dF?_DÛ<n<¸M?>Å9Ç»ÿ9öÒÅ>o¬·<°b7°b7UÁ(;Ø¸1?Oß>_½K?ÿá0?ÄÏü>3?èöø8G8Ó9ß>±×à:7ä¸:v¨?ñ¸<£7£7UÁ(;æÿ+?VPÜ>#ÜG?¯>þ|>ë1?a²8:°29I>Õt:*;:h8ô>Öú¸<¸7¸7UÁ(;FA?Îõ>DI?ôX?ìU?L7?a>7àï/9É
=¬:ûÑ·9H£Q?èE¹<ã7ã7UÁ(;"'?p«º><W?Ã;?sî>°I?¦¡9l9-?Ê];¹;»¬F?aP¹<}7}7UÁ(;?ª±>Öf?´p?£3?üL?×ø¤:EZ:½|A?qð;Á¢:ì/s?h[¹<p97p97UÁ(;¶lð>>íc?ÇLK?k1ì>6Y\?}U9i9|.Ã>ÉTb:jú9=ag?â¹<cd7cd7UÁ(;w­>zH>¤
]?Xh*?\gÆ>jà[?1>9>ÆÀ9|>ÑøÚ:@:6ïS?ÔKº<V7V7UÁ(;pZâ<úù¢<Æ1?<ðP<}!<Õ&?jº;¹]C$9ëH¿j9I¤9[Øã>Ôqº<Iº7Iº7UÁ(;
c¨>^sX>x'G?·l?]H#?t9?·Õh99Ò>r<Zûº;ÝOV?¹³º<<å7<å7UÁ(;ñ?ª¼>[OV??öÌ>¶w<?Ö8 í9	ú="ÉÆ:e
z:K?,¸º</7/7UÁ(;Rh\=>Î=\0?Y>öqç=Ûß!?Z`b9¾¶j9èö>hú8ÌÓÝ8­}?¥B»<";7";7UÁ(;êaÇ==0?Ù%(>wþ=%u)?Þ.:j:%1?¡±K;m
;.8?b»<f7f7UÁ(;Â?èÅ>[M?­?ÒÀÌ>H²6?Ny8Ì,9Âp=á7;b
ø:(È=?u{»<	7	7UÁ(;GM!?Y¼È>¬µM?ªÚ?Út¾>Äû;?îÎÊ83¹9Æ B>):J&:>n?»Ç»<ü»7ü»7UÁ(;VMI>úó=àS?ÈÃÎ>Å>wÙH?T;5æ:cnl?f/Â;âZ;[çc?{¼<ïæ7ïæ7UÁ(;X©f=
ÿ!=ZA6?¨#>d	U>{ÿ%?«&8Y¡9Ql=ýdX9óÜ9âÞË>}#¼<â	7â	7UÁ(;'­O?³[Ý>Q-p?Üó?»ø«>ÁZ?/^9y9Q{>§¡9ê_9Ð8?J¼<Õ<	7Õ<	7UÁ(;îÕ>iI+>0Þ?«?%~?oÁ?ç,=¨¬Æ<¿Ê^?il;¾kº:.X?ÎY¼<Èg	7Èg	7UÁ(;µ®?C6?ut?Ì8?|Ç>"l?\9Á39¦xÆ>°;Ã];îK?®¼<»	7»	7UÁ(;ú¡¸?Wú>|¬¼?<à6@ ?7s¢?m!;¥Ù:×~?CØ<º¤;q<È?¤¾¼<®½	7®½	7UÁ(;Å,Ë?W?ÎRq?/³?ÄÀ¢>zv?Xó8Ì,r9u>µC;psí:ÛÌR?/Ã¼<¢è	7¢è	7UÁ(;.?¯>=T?½i?T{«>å
_?ig/7hÀ89)ó<=9±~9ýHê>½<
7
7UÁ(;_?åÝô>Á0i?P
?:×>§f?ä e99ü0¾>~øì: :¤ô<?Q7½<>
7>
7UÁ(;S1?bñ>!Î;?ÂÝ>n>à2?àÈY9Æ5D9?½nª9þì9¸>|t½<{i
7{i
7UÁ(;SN3?ùÜ>pºO?g?P±¤>ø$I?H9¢Ã¿9O¯?>×98ò9õ÷$>vÍ½<n
7n
7UÁ(;£½ä>d#>»I?Â'?¦êU?c{8?¾ª:;;:OñØ>é<u;,V;ºcK?é½<a¿
7a¿
7UÁ(;°?'ÃB?·~??UJ2?Ñx?ª¢1?ë¸9÷<9½¶Ù>ÍÊÏ9¾3ø9RÖ>Á¾<Tê
7Tê
7UÁ(;Kª?ÙÒ>"B?é±>->uü0?7ÀÄ¸>89®°¾þÌ:K3:ân>?K¾<G7G7UÁ(;gM ?q?
?F?.«ø>ÞÁ?ÿº9mLª9qd>¢
­9´b|9/?aN¾<:@7:@7UÁ(;3m?ÅXÏ>Tõ:?B?Sç?ü9?áN;9lö®9%>Ò§/:zE:)?
Y¾<.k7.k7UÁ(;ÿÚT?ÈR?xO?Ó«á>£ã>FÀH?ò¥¸!`9=¾àÏ.:íé9r??I\¾<!7!7UÁ(;kjX?~+?û X?-?ýÂ >ugb?^²8=|9>Ú4>Õ/9!ºT9/Ó>}¾<Á7Á7UÁ(;QéØ>f>ÔJ?GN??^¼?'g4?faô6|'Ê8¼=f¸;n;§NF?¤ø¾<ì7ì7UÁ(;¾(w=â4=Aæ.?ÏÖØ;;¯3?$³	¹ôëE9D²¾Z=_9ú»9>@C¿<ú7ú7UÁ(;±µ'?rqÊ>éT?¨?`F©>E?W3t_9+9_GÂ:?:â(?zX¿<íA7íA7UÁ(;}gD?vy?Î­C?T÷=?n	?µí0?E÷8AªB9,^R>]^/9#! 9u.?Z¿<àl7àl7UÁ(;!?»[§>)iY?<?¡uú>MA@?Ú`19_99§>*û¶:l-u:è??Qv¿<Ó7Ó7UÁ(;Â
b?Øëß>8?a?rf¢>Nçy?|¹·à£B9/es½¶÷:?:ÚÃ`?+ø¿<ÇÂ7ÇÂ7UÁ(;³½=WNÇ<¬-?Ý=Æ¿<ü-?Ìd7²ë'9ÿÍ-=,_$;Øxæ:6?!	À<ºí7ºí7UÁ(;ñ8?oBá>.R?Èçþ>Q®>_ë:?Ü²9è29>¦§:~­æ9@&?À<­
7­
7UÁ(;×M?õäÉ>õþI?ù?z:?Jf/?Ò9g9º?^;¿;":?HÀ< C
7 C
7UÁ(;¤(>F¾=¿R?Âg?»á´>¬8?Ö}.=«uÙ<«jM?vV<Ú
<²E?¥fÀ<n
7n
7UÁ(;þF?Å?
ÝC?Æ3ê>5³¥>§ê4?<ó²¶@8'9ªú¼ÈÓs:í+S:CË?½²À<
7
7UÁ(;8?¾ê¶>'£S?áù>h<©>»þ<?ñ9«Yg9âÿ?ËlR:+ñ9´]_?ÕÀ<yÄ
7yÄ
7UÁ(;3ûP?ì>b?Íÿs?o¼?fP?,gz¹´uD9S%#¿¸\:MûJ:ª(@?JçÀ<lï
7lï
7UÁ(;@mÂ>§i>éM@?w§>o	r>zÀ0?¥ñ¨8Na9æõ?>ÉV9D/9Ùf?ÅûÀ<_7_7UÁ(;3¡>÷â4>ÀG?w3R?Êx?ý7N?Å=³M#=[?ìÜ<¾;¶Gt?FþÀ<SE7SE7UÁ(;ÖÑ?«Û®>*N?Oõ#?¶í>N·0?$ÑÐ¸På@9¾XE':5":<£?õÁ<Fp7Fp7UÁ(;vØ?_.?%ñ?G%,?²>?¤Ó8
B9ï>n¹:PÀÑ9íK4?L*Á<9797UÁ(;4¨>­T>`K?s?©Ó>%V2?Ææ6©ë²9á%<ëÒc9ßG¥9o°>p\Á<,Æ7,Æ7UÁ(;Ó÷>e>y;M?Sç÷>G¨>­<?)i)·dP9§½ú@;$Jþ:qËA?GÁ<ñ7ñ7UÁ(;V}-?>½?w7@ë©?þ3?ÛAÓ<Îcn<òÜb?¿| <ûwp;QÚª?¬ÚÁ<77UÁ(;rN?(©>QÓR?äC?uX
?r>5?þ19bÃU9æ)Õ>±Ä:·ý:¥%?ZùÁ<G7G7UÁ(;O>>oÔ*?¶¾q=Uø@=hZ ?.¸s#¨8*Þé¾Ä!¢9	üÝ9Øùº>Z$Â<øq7øq7UÁ(;Üñ=Y°¿<é74?#<x=ë6=ñ.?ìGÃ6hW¡9í<7d9¾9iK?e&Â<ë7ë7UÁ(;w>¥#$>;¢@?Ù
?ëì¾>4,:?-yo=v=ºR?3F:÷nF:wÿ>ÑJÂ<ßÇ7ßÇ7UÁ(;å{
?	âµ>t#G?Ú(0?êêû>§3?X·_|8Î!Û½ ~:þùM:Í9?#xÂ<Òò7Òò7UÁ(;~Þ£>ÍM>ÏL?Ìö??4ÿ>9@?ùÿ¡<@N<j5I?¯D;úÅÊ:>I?ÎÂ<Å7Å7UÁ(;©e?ý§>vXJ?B3Ô>°'>üã4?>¸îH+9%'D¾c¡9%g9?ÏØÂ<¸H7¸H7UÁ(;l÷<;³<¯b0?; ÷:øñ?#C7¹^?9-¿¼½û·l,V9Às½ðÂ<«s7«s7UÁ(;ê,Ð=lç=sê*??ÄÀ<æ&<­'?_&[¹ô§8ë¶¿}Gp:±i:ª?&-Ã<77UÁ(;!?·Ç>¼H?1|ç>Au¨>Üã/?oÂ5öF}9ç¨D;5°:#)T:U?+.Ã<É7É7UÁ(;U²«>Oó<¡v´@'0m>gT >;\=?È
:9X#³9	ñ>ÃW;Ê:+*?)Ã<ô7ô7UÁ(;·6?VÚ>úU?Sg?Ç¾4?ËÅa?¾.=îõ²<j_?³ë=þÀ<«K4?/!Ä<x7x7UÁ(;ÅO©?@Q6?í¼m?$ë(?6GÈ>XêW?ËÍö8ts9Ã>¾àã8ñãï8J.ó>eÄ<kJ7kJ7UÁ(;Îâ>yÌ=³dD?L`>ÛÐ=ir=?é:Ú:åÙ_?NÖ.9Ý¾Ú9L>;Ä<^u7^u7UÁ(;
<3?êÔ×>T?Â?²;±>XßI?íªè·6û9JP½qAk:u%:cëE?âÄ<Q 7Q 7UÁ(;Í?E¤>McR?bMô?/%?ºý[?ub:L_µ9n4M?ØVt:o^%:
 =?s!Å<DË7DË7UÁ(;¬?O=ª>AOY?V¢?¦½Q?|F?ÙG¼9ÓÅ9Gô>T,:Ñ*:?z'Å<7ö77ö7UÁ(;+?Î©>½B?j_?¶>t4?;õY8=D9Â*>ðë9]b9h?]Å<*!7*!7UÁ(;öS?3þõ>z\?ÑB?Pé>îU?Ë9î9ïk>æø·:8<o:IÝD?Å<L7L7UÁ(;ñãÄ<³r<F'?Õ;a4¢;¸(?\kÿ¸9±8ôN¿´>Ù7Ì&(8ë^¥>ºÅ<w7w7UÁ(;ã<ª<ùë*?Ò^=FÐ5=ß?e¹ps9´Ëð¾õÝ8ê÷T9á>6»Å<¢7¢7UÁ(;¢x?³1?ceN?vbÚ>9>*??µº8ç59ãF>ü: ?+:×ÏC?C>Æ<÷Ì7÷Ì7UÁ(;ßJ?"òÑ>(Sv?k2?~³Ï>üè[?ûÞ8t8t9h¼i>NÜ:H{?:ä?P]Æ<ê÷7ê÷7UÁ(;4ó?Cv?mù|?÷g_?!Ì>v?Ü^u8w9=tÇ=çÀ:9:!
]?¶9Ç<Ý"7Ý"7UÁ(;Ô,?K|Ú> 9J?9?Ç¬>ÐØB?"F¸»m9@Õ½ÐOÇ9Õ>Ö9è'î>dkÇ<ÐM7ÐM7UÁ(;\>?êîÑ>,"h?Hç?«;?ÙK?3>¿9È/¥9È0?§6$;Ññ¬:js? °Ç<Ãx7Ãx7UÁ(;O?º§?ÈEE?S$3?÷>;89?m¢¸É9´¾Èug:ñëH:wt?NÔÇ<¶£7¶£7UÁ(;?Î)¬>ãnA?åï?ôÀ>K/1?7o9`vÇ9¶Î¶>;±:÷+Y?hñÇ<©Î7©Î7UÁ(;ãÊR?:	?D?÷ù£>ÃKb>9?\1¶¹ja9.¤É»(:ù/%:DC?¹'È<ù7ù7UÁ(;ÞE=¡¬=<?)¡=YÍI=ôR-?8±@:Ú*:`\?Uþ:'Õ§:èÀA?!*È<$7$7UÁ(;<>d&>öPQ?5?`Û>¶ÅS?@8=ÊÿÙ<L^X?P;Ïð:y²]?èMÈ<O7O7UÁ(;`w?3¡?
¦\?
&?IQÈ>ÉT?\ÐO¸^¼¡9w¤½²:-l[:¤eP?MTÈ<vz7vz7UÁ(;_,Ö>ðj>yP?¸=O?ÂÅ
?Q'??àS)9ñj95¹>äD;B;Â<?ÔôÈ<i¥7i¥7UÁ(;z#?#·>5d?9.?Sã>D?y$73bÒ9#H<nêe:ST%:ç2??üÈ<\Ð7\Ð7UÁ(;~p&>é4Ç=äU?
?+û¸>gåC?ÝÚ+=ËgÑ<R?1Æð;ô;×U?S>É<Oû7Oû7UÁ(;?KÓ>@?8¹Ê>_	>*z0?+3ï¸¢lX9[x¾LþÁ9¤9-Î9?.@É<B&7B&7UÁ(;à(Ã?ªu?Ô^K?¥%D?Ø
?B?fw8ì¶9ÎÉ=3X;'#;óJ?¿.Ê<5Q75Q7UÁ(;¯7?kÖÚ>hÎV?­U?½PÈ>ËG?2E.9©«9Ùñ>?çë:ó¦:±W5?×FÊ<)|7)|7UÁ(;ªg?|NH?Ôÿ5?BÈ¤>Þ©x>Ø¤)?y+8Ð7r9½>Í¾):H!:·?Ë<§7§7UÁ(;³¤A?C>ñG¾?ò÷Ç?ê=A?¥t?áà8åã9Mü=Wk:»~:AÌh?Ë<Ò7Ò7UÁ(;2=P?>E|>OQÓ?ÂÒ?¶@A?+?ôÅ9Þx9a	;?!:ñÂû93Ê?QÌ<ý7ý7UÁ(;âr?ûîò>¢?~Ì`?<ðÜ><?>-9¥Ø9¬L>J¾5:&$:Y
?áÌ<õ'7õ'7UÁ(;F	?¯Ð>`?«Û*?4¢Ý>ëYE?´¸,§ 9oæ½ãQK:#q:íl'?®¬Ì<èR7èR7UÁ(;{A?ÛÒ§>±F?!Û4?Úý>çb6?t:É7½-$9¦â=NUJ;ÃÒ÷:PQ?»Ì<Û}7Û}7UÁ(;ä>åÛ>÷âA?Ëo?ÆÄ>21?EY87{94ßÜ=9:T$A:w7õ>:Í<Î¨7Î¨7UÁ(;'6?¼Ãä>SL?] ^?Õ?h3?³^<9Sã9G!T>üøO:µ;@:íz
?zºÍ<ÁÓ7ÁÓ7UÁ(;Ã<?¡áé>fÈM?u¿>?Vpî>îËL?Xá¸89~2>·
j:ÔC$:G_6?JîÍ<µþ7µþ7UÁ(;÷ü>E¯9>µ`B? [V?¦?ÜC?£ó÷<Á<öR?XÇB:$sÈ9ßÁx?
Î<¨)7¨)7UÁ(;í-F?ú>ý>¦UH?c	
?®¸>W??ÿj=9ßì9~>Bð<:rM:,ç ?Î<T7T7UÁ(;N?ùx?Õ'J?Fõ>±¥>'>?À8^9Ëk¶>z;G:Iñ9¦S?¥Î<77UÁ(;l8ò<Ü½²<Pu-?t=~V=®?%?Uå%9ú$²9÷en>®ê:d+:ßD?JMÎ<ª7ª7UÁ(;&?Ò~È>gT?xh?ê±!?ó¶7?â¹8x@x9¾a?>hìÎ9¹Ç9
?aÎ<tÕ7tÕ7UÁ(;1??ãu?Çg´?c@?Û
p?Úp9´G9ñ É>Ñ8:p:?Î<g7g7UÁ(;×M?BÛÿ>õM?Õ?!÷Ä>~7?¹3¶99»¹y:9:K,?EÏ<Z+7Z+7UÁ(;ìß´>ÈÍb>(L?ÿ?{7?¹D?*9<U9â>åþ¶:·ò:)1?HÏ<NV7NV7UÁ(;÷þ>VÓ>v|Y?øq?Ç^?ïO?9QÚ9úx->¼:òhV:z/a?LÏ<A7A7UÁ(;K®6>§zæ=¶èJ?×ª?>&?\ÚH?Y°N=Y¾ù<âÝS?Üí;º;tJ?ïxÏ<4¬74¬7UÁ(;?Àó¬>PN?F$?ÔË>ÃJ6?m¸SM¯9Ô{­½Éo(:d¤å9üÄ;?êÏ<'×7'×7UÁ(;+}?è?ÔLn?xM?V¹?«¤u?~8Æü@9¨SB>wý:]@:GC?ÕÏ<77UÁ(;Õ[?@+?[3??Z~Î>Ôþ>Ye1?9ª9V>Gy:4:qpÔ>´Ï<
-7
-7UÁ(;zr?-É>1D?åe?ß§É>ºFE?Çrµ§LK9fm»)¹E; û:×(I?¸Ï<X7X7UÁ(;É¼?¥©>£Y?4s·?_çj?ÞìG?ñív9ôÆÍ9>¬X;4;¬K?¯Ð<ó7ó7UÁ(;ïþ<?ïÝ>
Z?t6é>yA>ÃîN?¶¬Â¸â9ÿÓ¾b+9e9ûi?wôÐ<æ­7æ­7UÁ(;Å?²´>I2Q?Ñ)Ï>`>eÔB?Ò,¹~t9[°¡¾Â<9yi9¦øÎ><Ñ<ÚØ7ÚØ7¹ü;kUU?qZ?4ãO?ôÓå>Ç>B;?ûH9<í9@Ð>âd:U¨1:Cè$?º?Ñ<Í7Í7¹ü;?Ó
?ú¦>±Z??ùìC?RäM?üèG=ùé<¸'[?<:r"Õ9üæa?âZÑ<À.7À.7¹ü;îÏ?e·>êÈL?N®9?	oú>ÔÎ=?Òrª87å9ö'>ËM;;ö:uB?ÙÑ<³Y7³Y7¹ü;³J°>*KT>T?v*Z?UÈ?·ÆG?AG8ÍJÅ9{`M=`>6:/:ã?Ü*Ò<¦7¦7¹ü;øF¬?:??»¡f?C\?!>âwR?ß";99C"?èjØ:Cé>:ì?-aÒ<¯7¯7¹ü;¸?Ê¿>¹5B?$ù>W­>ÄJ8?ù¸(æ]8ª¢¿f:Cr:Ûü#?ÐÒ<Ú7Ú7¹ü;+
3?´á>ê+K?ÃO?\;?ÕJ?Xx9­ºÈ9TaK>íV;Ë:ÿç?£­Ò<77¹ü;ñR?Àm
?¥é>?-ó>6>*ÍD?ºd;ó;¼E?×HB;ëÇÚ:Vc?æ#Ó<r07r07¹ü;[~?ä­
?Ìe?¯"?Û°½>×m[?r¶g9S9ºú×>pº9³X9Ôú?!üÓ<f[7f[7¹ü;z&?Y"×>F?õ4Ý>ËT>Rµ1?G=¸Õ9Ò¬½þ»:½J:óä+?êbÔ<Y7Y7¹ü;?ÃÄ>éC?¥?}Ï>z¡3?V9|]S9äê?D:J:qm??åÀÔ<L±7L±7¹ü;G?"AÔ>9u=?ñÃ`?+?*G;?
ð¨8-Á=9gêc>8ª:ì7|:	)-?LÌÔ<?Ü7?Ü7¹ü;»µ"=ªÎô<)&*?×Ëß;:w°;ÓT"?qÀ¹êÞ`8Ê¦£¿r¬:wfD:ZÇ`?þÔ<2727¹ü;/]?µy?æI?í1?Ë>2!9? %·ö[_9Á½µ­;1U;t5P?¼Õ<%27%27¹ü;sõC?uø>ùçI?Óe&?èòè>	Ý6?¬-a9ü¨9Ýöª>;â÷¢:Â~a?òÕ<]7]7¹ü;eZ?ì\??m4m?Ã8Á>û"?ò$9'9²>wÆÙ:>]:÷ü{?5óÕ<77¹ü;Ä?Z?8?._\?Ó?EY?*OÉ9?Ä«9Þ?0¦:á:X?÷aÖ<ÿ²7ÿ²7¹ü;àìl?©Ø?G¾K?×ÝG?©
?÷¡8?+â8H9Èb>è;(î¹:Ý2?'gÖ<òÝ7òÝ7¹ü;úa ?['?yUu?ã³=?	Å>yv?ÖÚ8çå8rfó>Fb:ÖMÝ9<!?ò¬Ö<å7å7¹ü;òí>@>hS?Èþ>¬>=?×¬F9ÉÓ9 >(o:áÞÎ9èe;?¹½Ö<Ø37Ø37¹ü;|=?*ªô>KÜE?:ý>ÿ¬>];?t¸Iãw9Ç¾=9+ýi9Î?OÜÖ<Ë^7Ë^7¹ü;s+?Ûê>5¤;?°(?´xî>q4?®8X¨9Zâ>F¶Y:u«2:Wø?ñóÖ<¾7¾7¹ü;âãÿ=0¶º=Ýl/?G>1> ?ðI591ôÚ9QöS>w8P°_9ý°
>ò¶×<±´7±´7¹ü;E±9? è>6ÜL?¢?ïåÉ>Ë¼G?^=9 7­9Ø¯>MK:F(µ9¤Æ=?ÿÂ×<¤ß7¤ß7¹ü;##?¦­É>ÈO?èæ`?É
?åkO?ZÃg;JÙ;ßJ?ýò :Øú:Ò;?ù×<
7
7¹ü;ùf?NT©>é¢C?^Ü©>Zs>°2?àÑ¸NÀ#9år£¾M:¬*:Ýi?Ä@Ø<5757¹ü;Bl?&$¤>À5S?;W?à?ï7?§Æ9·à¼9ÞJ$½A§:GÃo:O2?­~Ø<~`7~`7¹ü;ù>¨O>wÐ2?ù>6ªG>¯¥&?£¯9=9Þì<¯H?Dª;9ñq90UÇ>y¶Ø<q7q7¹ü;¢)Z?wøß>\y?õ;?¬8²>sþ?h9¥¡9B{>@:AÑ9S:?:Ù<d¶7d¶7¹ü;-ñ-?GÐ×>èTN?ÞªÂ?\}?ÖæD?üI9v¶W9Èµï>:>:Ê0ø9Y6D?4Ù<Wá7Wá7¹ü;¨¶D?Ì?ÿ%C?$·>#y>/<?O[¹ºì9-SN¿¼V#:0*:²õ>ØaÙ<J7J7¹ü;[ò²>rÄm>7«@?Bê=?ñ?QÑ2?)9¸tôE9ÏNï½¦OÐ:Õ:s1L?ÁÅÙ<=77=77¹ü;r¢M? Á½>ìµ?õ?ù?¥<l?O%^9Ó°9f¡>þñ:¬13:´68?&ßÙ<0b70b7¹ü;G«>·Üb>µFA?8?üJÒ>Æ<?à^Ø7äÀ9¸<=Å9Ø9¸%ê>'
Ú<$7$7¹ü;./¡=¦ÝU=ð@?,
>éÒ='(?å
H=¬5ý<DBJ?Ä¬ 9£|â9¶µ>åÚ<¸7¸7¹ü;2N??å?±¡?!3?2ü?©©°9Ú²¢9iü
?»Ñ>;}«:Gm?qMÚ<
ã7
ã7¹ü;îð?P>÷>Îî?ÊV?ùçÉ>Ð*?¡|9ÿ«®9õ ¹>_hè:ÅÞq:üu??îÚ<ý
 7ý
 7¹ü;,·k?ÕVû>,p?V\?Zð>j?Ê9Bzi9x×?éT:¨nâ9EÄo?õöÚ<ð8 7ð8 7¹ü;OëX?X
?pD?Ã{?0á>6+4?¬8GY93|¥=¡>¯:ÝÞi:¦Ó??^Û<ãc 7ãc 7¹ü;·à>¾z>çf?&Ïv?c]?j«g?
®<K0<rV?{Qº9j½9Iü>^kÛ<Ö 7Ö 7¹ü;ê©#?#Î>ËJ?*|?p8+?l<?i©·²÷f9ëÅ;½4;$5:Þ"h?á5Ü<É¹ 7É¹ 7¹ü;º¾?ÀÏ>=8<?sÝÒ>h>À8?úÐ¸À>9§:¾s
:r¼9L<?XoÜ<¼ä 7¼ä 7¹ü;¨æ>Ë>²kF?Û`$?r·â>&9?@i8ªü@9Ì´>[Qs::}Qq?½Ü<°!7°!7¹ü;ð8?¸&é>N
J?Hì?¶lÆ>£KE?Rdw9æWq9:5?^;[;S?ÊÝ<£:!7£:!7¹ü;¾ÿ?^Æ>ÆÀE?Ë¯>ë>c-?¾û8)-²8W4?::sÿ:D¦7?2Ý<e!7e!7¹ü;Ä0N?£þ>[gO?åôô>3>`©L?øF 8¾WL9{ËÈ=#ÊL:($:FÄ?mSÞ<!7!7¹ü;!Ù?ÒÑ?*ÞX?bR?D4þ>%T?ª:«8ø9AK?$m9[·9|Ú¥>ÁÞ<|»!7|»!7¹ü;â£>A/>co?æ?tÀ3?r|U?#8_'9Ü/=Ø¨ä;Õëy; 8j?Þ<oæ!7oæ!7¹ü;}?w*?÷C?A0?i¼>82?dÁ½8õÔµ9é>Û¿ ::í?=Þ<b"7b"7¹ü;ÜE?Ý¿»>tCN?üíª?ïW?´¤J?±É9è°9Ò%?o#:a:Ö¿?q¥ß<U<"7U<"7¹ü;az?Pò©>l¬b?Ð%Æ?
s`?Jb?oso=~§=mR?ê=<|íÂ;]^x??®ß<Hg"7Hg"7¹ü;B+?£ªæ>j>?koJ?Í?E0?µ9j÷9a¡?íDé9uä9?³ß<<"7<"7¹ü;ßÜª<Å<Â='?È;úm;,?±oG¹	b9Y^á¾ð{ö8.EÒ9|>öáß</½"7/½"7¹ü;M=©>=ù5+?¢Ý;&Ú¯;jB!?uk¹PG996¿ lé·®Z9ôW½Áà<"è"7"è"7¹ü;ÒÛV=ßþ=L0?O=Q=¶@.?ÃR9ä·i9H©æ>ÿü:×O:/2?]á<#7#7¹ü;ÓL=ê3`=Â,?¡%>o	>Ò?CM7 69Ä<)ôÇ:&:L2?3oá<>#7>#7¹ü;(?v>$Ú?ûÚ?È¯\?~?ZÞg<ÉÈ÷;yo?I:þ:?á<ûh#7ûh#7¹ü;z«>(`>óòC?ë®´>¡ÁW>bV?¬ã =ÙÏ<$)F?8<Ë;©i?µá<î#7î#7¹ü;°?¾FÈ>èK?ÚM?1V?¥CA?Ä9/õ9Ãæm>Q
b:7g:ã^@?b»á<á¾#7á¾#7¹ü;hg?iC¸>jH?z`M?ó>BX?l#9Éç9ÂIé>hK2:®3:Ô'?ßÁá<Õé#7Õé#7¹ü;µ7?ö·>ë?²áK?DÞ>EÓj?·Ò-9Åà²9Äx>rd:½:üß?ºÃá<È$7È$7¹ü;_P?ÚÜ>3dr?î¼Z??³ÙM?}9eW9\*?s?:ÇØ9¯Öa?-Íá<»?$7»?$7¹ü;ôè@?kê>:R??ë×>&<?[k£8ÚQD9U>A9Iu9ÿÜ?éá<®j$7®j$7¹ü;¢á?/?ÿU?23??ò>·=?®L9¶ò9>/:dZ:(Æ+?àÿá<¡$7¡$7¹ü;ï?.?õD?ø²	?pÃ»>Ì½;?%8T[89ä·M>,9:Ì:ì?Ï+â<À$7À$7¹ü;ãíí>ô(>ÝE?L©>÷o>ï&5?@¤Ý8åÔ9<å´>ø;£b¶:;E?pVâ<ë$7ë$7¹ü;²¢+?.¿Ù>¼ÉI?\ä>Ö·>Ø:?Ql:¸³9¬É¶½A¡4:ïÖì91>C?nâ<z%7z%7¹ü;#ÃU? è?.B?Ë>F¥>Å¬6?Éz´¸ºÌ®8Â(¿[Ì9á?æ9øeã>»â<mA%7mA%7¹ü;³Ý>à>Z¿K?Uà?wd??UD?Ä°=ç*=ß:]?ªj:cÿ9zj?c®ã<al%7al%7¹ü;ñB>©ì>ì$=?Á­?×>9õ,?hu81§J9èF>%¤0:ÄÔ0:¹ÿ>Åã<T%7T%7¹ü;-Jí>N>ZÝ??53ê>	v¢>8?Ê&=¿=bÖT?lN;ØE;âÏ5?ôã<GÂ%7GÂ%7¹ü;?
ñ±>ÂZ?6?ÀT¢>A1J?¨¹ôî9Ñc¾ÁÙ(:¶å:?!mä<:í%7:í%7¹ü;Î>6u>Ú+G?ÕE?°(?M:?é&Ð8pQ9ß~>cF[:îr.:þã ?]7å<-&7-&7¹ü;3)?9É>ÄÚB?áà>~Ù>[6?ë9_¼9ym0>¡D:ùµ(:ÚªE?`Yå< C&7 C&7¹ü;õ9?)
Ø>XW\?A?³¹°>iK?Äß8ÝF9°¨È=îÕ:Y*:qÄP?Rå<n&7n&7¹ü;74?Ý>[:P?4K]?´÷?dC?xi9Á;¨9T½±>Æk;10«:¬ñ`?¸å<&7&7¹ü;ÒÕ?\ ?ëÀ{?¦A?m·>Úo?©L9ï³9>o: K:ÏV?°¢å<úÃ&7úÃ&7¹ü;Í3?­Eº>.Æ?@`mR?_È´?ro0;>F:+?µ"J;¡:8² ?çkæ<íî&7íî&7¹ü;¯ø?=®>S?¾P*?Ø7Ù>*¹H?2×8ßl9¨×:>Ö¦::3t?ææ<à'7à'7¹ü;ëò>ò\>¿J?\?Õ>T6?[h9=9
é>';yÑË:ütF?læ<ÓD'7ÓD'7¹ü;-?
Võ>Õ¨?¸Û?®f?ë´s?'=0ÀÂ<t[?ÆJ<[É;z±?ÅÛæ<Æo'7Æo'7¹ü;tõ?æY?çô?8ÿÑ?ê?;%©?§»Ð9B¦¦9ÒR ?Z
	;3¶W:§¢¢?)ðæ<¹'7¹'7¹ü;RÚ??k[?hE<?Óî>8ÏI?ø¡76ÞÅ®9};õS:^:¤)?2ç<¬Å'7¬Å'7¹ü;-& ?ìÄ>P?Bÿ>>5þM?f
·i9»¼¡ð:c :B
@?ÆRç<ð'7ð'7¹ü;|?ó?>O?F?¼Ã>s??wÓ8L9Õ	+> ¶9`¦±9=ë:>(pç<(7(7¹ü;Ì ?;ÈÔ>Ë
=?¼
$?¥í>L¶0?ºp8÷G9LY>#Í:·2:u¬I?+Ëç<F(7F(7¹ü;ðÒ>fì>±³G?*kÜ>KÐ> Ç2?lð¸©+É8¶Ç¾ë(:=:<æ%?èç<yq(7yq(7¹ü;¿?ð0²>h´8?Ño>å=]>Yq)?§7
°9mÁó<EÀ£9áÆ9-
?EGè<l(7l(7¹ü;OÀ
?G·°>(YM?£w?õfÇ>ëºL?áiØ8U¥9å<>©,#:ôÙà9kÇ9?¨Vè<_Ç(7_Ç(7¹ü;8?ù>Ç{?-)?Â²>ê0s?÷)7´F9à¹=Ôªh:ig+:ø¿-?wwè<Rò(7Rò(7¹ü;Ü?X_¬>YB?¸©¸>7Á>ÁÅ4?ª®·âp9øÚ9½¹6<:dÑB:bR÷>Nè<E)7E)7¹ü;Î­Ý>8>)Î;?3-Ê>ï>ì2?@7¤´E9÷RJ=dºÓ8Öwd9!>m>H°è<8H)78H)7¹ü;ë}
?¯ ¹>¹??Vd,?ûÖõ>D3?&´7pà,9Åb=Åa9DH¢9a²>R$é<+s)7+s)7¹ü;º§T?+?æfL?Ó?É(?ÌI?õS9i[9ÏM÷>gÑ:?-:Í(_?)´é<)7)7¹ü;.¿?{Í>GD?I|·>ò>ëZ3?Ä&%¸Òh\9·Ñ¿½äÆ9¼­9Î?µê<É)7É)7¹ü;Î7?u*ç>K?Â?º¦½>0ÀD?Zj\93#9&à,?ÐI:¶Ï-:ó­K?Ð÷ê<ô)7ô)7¹ü;Ãë?íÎ>=D?ë&a?UX?Jð;?kè9Kd9.ëó>¨ü°9Ìúë9À>¢ë<ø*7ø*7¹ü;e(?³P½>¶c?Y_?º>jV?ÑUu9ÑÌ9xR>Ggp:4:ºxR?Îë<ëI*7ëI*7¹ü;ýp?¬¾¦>°ÞL?OÕ>¯>7F6?
L¸m9bÜ½ãK	:ý]9E2|?Xì<Þt*7Þt*7¹ü;Èe?tK?â.<?@?ñPâ>þ/?ã÷²8µb79jÕy>aìP:î*:xs?%dì<Ñ*7Ñ*7¹ü;à<;X§<¹+?:;'k; M?Üé¹'o8õQ¿ÒÐy7Ô¿95´J=ì<ÄÊ*7ÄÊ*7¹ü;,[ø>ÍØ>*÷Y?S?(#?nV^?Ï|ç<><9a^?oo6<DÌ;[£d?äì<·õ*7·õ*7¹ü;hRê>g>ææC?ôa?énÇ>Ä6?+µe9S¥º9
>U o:¯ÉG:?'í<« +7« +7¹ü;¤÷?íí&?ëb?%}0? %Ö>aûR?.D9ª¬9Ú»> ?l:BR$:N8?­Bí<K+7K+7¹ü;³É4?¨Âî>u×A?{Æ?¨¡Ô>µ#9?´ï8sõ½9v!>((/;åuÑ:V?Èí<v+7v+7¹ü;8Oü>©>¡p>?pT?ÔñÌ>
.?×9ø9i>·Æ:S:È0?´í<¡+7¡+7¹ü;?YÕ¹>ÒI?;?*hÄ>ÑòB?WÃ8L9³t>:Å:õ·!:ÓX?Çí<wÌ+7wÌ+7¹ü;âM?áxí>Ò]?¨0ß?+\?ì
S?ß»9)¼9Ïý>~Ø:òP:äH=?ÐÎí<j÷+7j÷+7¹ü;Åà?If®> ìH?ãÌ?ç¹>[í4?¿ã8RèÅ9ÑL>z>:4Ø&:ùi?(î<]",7]",7¹ü;°?L	º>q7?L¼§>¤'j>Zb7?³û86§9
®y=>U:Éû9Ùð?ÿî<PM,7PM,7¹ü;G0?ië>«±??ít? Ç>}Ö2?R¼Æ89r
*>f÷:P:eò>Æüî<Cx,7Cx,7¹ü;·ü;>$;>Ø[7?RV>YÜ!>¸)?®é5=õå<LJ?Jb	;þ±°:|G?Pï<7£,77£,7¹ü;[G?ÎÅ>hJ?Á_@?U÷?Î7?á9ø9ªJ>Y¥9£x9è?Ïï<*Î,7*Î,7¹ü;º?½LÁ>\PO?¯ÍÝ>G>î«;?te¸¾9¶=¾ùöp:ÆU?:3!?°'ï<ù,7ù,7¹ü;ìIS>ö>3âI?¯¡>D6e>ü4?.(=´¦Ã<Zù[?MË:Ü´9dbV?Wï<$-7$-7¹ü;O?:ü>%R?5¦ ?÷hÎ>Æ>G?vò8|U9òK>ðÒÌ9
ÁÁ9'P?Q1ð<O-7O-7¹ü;k9?Å,Ü>²W?`b?1?ßÛD?­B96q9¾S>V* :éç :dÒ~?´@ð<öy-7öy-7¹ü;eW>Ücü=á²Z?þy?Ù?|+H?ÙJ=Øâ<Ûßd?,ÍÛ:Ë·:7×P?VEð<é¤-7é¤-7¹ü;N?É>E=?ÊÁ>>r+?På8·Ø]t9¯²Á¼nÜÝ9Þò9¡Ûé>êqð<ÜÏ-7ÜÏ-7¹ü;g¼=f,B=®-?iËÚ<¨z­<o!?Ü¸ ô9²Ìû½éj:ã	â9ÿZ*? 6ñ<Ðú-7Ðú-7¹ü;'o?E»>î®d?u$?'Ä>9aA?Åä8¡¯9ùÄ=â¨9Ne9È<?à@ñ<Ã%.7Ã%.7¹ü;Ü¨
?a²>¾ÃF?1Ö?À¼>K4?Þ}	9t/9Æð>-&:TQ^9LÓ¿?Vò<¶P.7¶P.7¹ü;u/?kì>ôý=?Î¥t>,@7>·â*?Ð¶4 9J:Ô»§i9®êj9Óþ>÷¤ò<©{.7©{.7¹ü;x/?.ã>e8E?_â©>?r>¦P3?¹ì]9+¸µ¾¨Ñ:j¡¬9GöD?(Õò<¦.7¦.7¹ü;e?_?OìG?¯~M?ú4?óA?Ò¶+98SÜ9G>
;c:V?£äò<Ñ.7Ñ.7¹ü;:?Þ>]V?äW	?ÄP¬>0L?ôI©8k¿9¡³>¬I:ÐÌ9»\{?&ñò<ü.7ü.7¹ü;cMJ?öÍþ>^@K?1Ö>s>:6?°pÛ·ÑØÐ8~¾íh;&U+;Z.?Â;ó<u'/7u'/7¹ü;È×Ø>ÀÃ>M=?Z?<nÎ>¤~5?ê%9øy9Ì&ª>¢×:µ­ :Ç+?X_ó<hR/7hR/7¹ü;SÓ>Ø >â@M?@?»[·>Z×;?àcT9(¨»9×Þ>
,:Ð:À9±*?-àó<\}/7\}/7¹ü;3?¬ó>¯<?OLð>a >§È??új¸Fqß8ÈU¬¾Í:'³^:ç6?V_ô<O¨/7O¨/7¹ü; ø?1±>ê%X?ÏQS?R?JãG?«96SÝ9¿>6·:Ð{n:E?¬ô<BÓ/7BÓ/7¹ü;c@?Èüì>ÖÒO?þ>4£ >mÌJ?Ê»8¥9¶X>9Ç®:æB:Xe?ÑÍô<5þ/75þ/7¹ü;Q
?I¨>õV?
Eè>Ý¹>üÆT?5Y9òê¤8ì¨?O&:¬Ò¥9Z0?"õ<()07()07¹ü;nIÿ>­Ú >%K?¥õ>F<­>z5?d9:k9eÂ>Ð+È99ò ?[õ<T07T07¹ü;åæ>$q>ÙjB?¯$?|ß>Pñ;?¼Î8 M°9ê>ù#Ä9ò±9É;?®Zö<0707¹ü;H?.Ü>ºÍh?x{4?°©×>G=V?øs-9
¥9i>#.:±	:Êë!?^ö<ª07ª07¹ü;!º?þ¾¯>}ªh?Cz	@Ï³?ÊºC?ûW1:.":´?çÜx:4}!:)AE?¯÷<ôÔ07ôÔ07¹ü;ó'=?æ?"d:?;?}
á>æ"5?\>ú6Õü9U«N<-p:9:c?ô÷<èÿ07èÿ07¹ü;.??æë?êô?>q?uò?´:p:;)@?\Õ;2ôK;ö?á,ø<Û*17Û*17¹ü;ìò?»>]O?Pé>°>>vL?h8~Ý9¼ø=	\;:Õí9«I?GÐø<ÎU17ÎU17¹ü;¡?ñA?2B?tql?fs&?êÒ5?T9Wh9mPa>9»®;ñnX;¡¬N?mæø<Á17Á17¹ü;øÅ|?Ô%?D?¤TÓ>¥->4?)8WÑO9ìÑÐ=Q«p9¤fW9ó?G¦ù<´«17´«17©;hØi?÷ý> ·k?N*?ú¶Ò>kèN?ù¸8 P<9§%7>ªÊ::BÍ9h?Ì·ù<§Ö17§Ö17©;æ?ã%?édl?~
h?%	?¤X?ôjª8d-¢9þ>7÷9jÎ9æÑA>¢ãù<2727©;Q??ÿ>kR?pÝ?mª>òåE?z8ïÖ9L%==:	:\?«ú<,27,27©;PÚ?G?Ã±?a<Î?W0??º:Þ,ì9Éè+?z';ýûÏ:´$N?ú<W27W27©;Fy\?\X
?·üK?=5?"Óø>°Ð:?ð8ÿ!«9?Ï=a[:y@1:.+?
$ú<t27t27©;êw?V¼ª>î@?/fø>Ö¸>,?°b·8ÛÔ 90ó>·`>:í::"]?Emú<g­27g­27©;?Ö3?sßE?2ÀQ?:ë
?á-=?¦>96®9dÁ>Ú1¶:>ÆG:ÿxi?pú<ZØ27ZØ27©;:Ó?ËÄ>C?~\ì>É>Õ=?3!Z7[ij9ù7î<ëW9æw9óê>Èú<M37M37©;¥?û«¼>³UH?åpå>x4>$<?è9·õ9ÝEò>t¥:¸PX:¤ÎC?pöú<@.37@.37©;Sy(?Ïà>QÙ??À@?XN?Ý9?°J9¤§Á9Àø>lRã:Ú:aY?û<3Y373Y37©;±?¼l°>eP?©S?¦b×>.<?Í¥9èRÚ9]>ÏL:,Þý9ÙN?ê9û<&37&37©;ñõ:?Rë>Ð6K?K?ñC?5¯4?¥f9[¤î9ú>Àdq:û:¡A?íû<¯37¯37©;ãï?Û4?ø???DÛ>l´?r2õ9AO«9'57?n
Ö:?éL:ó³?)´û<
Ú37
Ú37©;ÁÎ >»ÊÑ=:D?7ÑÆ>«è>j.?F½=Y[e=fúR?æ9O{9Úq>ûñû<4747©;{÷B>£Ëü=.pE?(Äø>MÙ®>¯6?¤¤$9ìõ9vÿ>1Ö;:³Ñ*:tÀ?©ýû<ó/47ó/47©;y´_?'õ?­A?f¢?òÛ·>­8?é^ 9»Ó9!>à	$:I:Ê¥?<Kü<æZ47æZ47©;O»>O>5?çã>W×£>2?ª³=AÍ]=Ç¦N?Píô8¨Q 9@C>]ºü<Ù47Ù47©;"7?Ý>7T?Ùm?^¶><?Tä8û?s97²=þc:)ä9·1?ºý<Ì°47Ì°47©;è_}?êéÇ>Ñ:¢?µ­?â?7?²Í9è9^zâ><JË:Zl:ë\?ý<¿Û47¿Û47©;ä(?J·Ï>o&P?ÿF:?Uðý>Ê;?¹ø9J°ì9¡á>:Ä_:#t?3Eý<²57²57©;Ñ¸Ï>8+p>j]?B=?lßú>Ò A?`§~8À»ã9!=V:ÔÛñ9mé?Ïþ<¦157¦157©;X©Ô>÷Ð>jNA?×>.A>>ý7?BèV¸×bZ9ìû½®:dÖ9ï4#?Þþ<\57\57©;º!?ÃÎ>ÀH?Yr?A¢Ã>|G?¨\8zV9U>Ré:5z:(E?Fæþ<5757©;]Ê;?pFé>N?Ó8?5³>:?º]·æz9X
½[õÑ94°y9
DW?±ÿ<²57²57©;÷>?°>3²A?Àí>,m¦>sÛ6?¸÷8wÌm9õV>¹Q:D¦:û3?³ÿ<rÝ57rÝ57©;0i%?Ï Ø>!íC?éÆ>>T´8?J9°
Í9~é(>æ=[:cfî9omk?$#=e67e67©;¯âð>û>Ä^?è ?s*²>Ëüe?îM999j5¥>¹[;-;áøY?@>=X367X367©;JºV?Ò©ó>ma?Æ
ü>¦b>Ñe?ð@9h0¼9êË>=ß8­%Ê9Î
>Ö¡=K^67K^67©;úk?õ?z[`?~ì^?Èú>è5d?£¯9n©9?µ&::'"~?©=>67>67©;Á[?®G?W¥T?ÿÃj??&ßJ?
¼Î7ëBs9tY=i:i:±?P¬=2´672´67©;$E?¼¶ð>ð¡?Â¿@é?^*?*~:ß:2+T?·+a:È:ÜI?GÕ=%ß67%ß67©;ÖO>Â8Ø=&3?èÞ³=sÞ=íÊ%?d=:ó1:Iñ?q<³½;rÇ,?¹à=
77
77©;Ki>z">Â7?ÿÈ>^>ÃÐ-?ûÉ&=,Ø<2©E?K»:W;2:óáÏ>6ç=577577©;Ûl<?Qm?N 6?«wó>éü®>b2?Í!8)M 9æ2=m:ô:bõ?À=þ_77þ_77©;?4?"Çô>­S<?gï>Áª>Óu3?ïm7Þ/28ê¦*>c:× 9|-`?
6=ñ77ñ77©;Fs>6)>DÖ7?m¹q>ð/>à90?¤Ô=íÂ<h÷M?Ë<9®;äõ??¯=äµ77äµ77©;]f4?ýÍò>,4>?iÅ>¼>*u7?Àe8)¯9§=!£9ð~99k
?0²=×à77×à77©;¥?*J¦>F?l³ø>yU¯>5?	¥
¸`|9Ý½k::që9Å"?¤Î=Ê87Ê87©;G}??F\û>C?qÕÊ>lá>µ5?×5¨¸.9w]¾Â 9°:>·ì=¾687¾687©;ðî<-8¬<Ã1?*÷î<áÁ<Æ?( 99éîý8ì";?!<µóï;d`,?§ð=±a87±a87©;~W«=ÚÃy=x/?,Ö=ð!ª="!?üu¾9³¨9N?Õ:<:h+?;=¤87¤87©;²>dJ5>pB?üm?iöZ?£´.?3=Æa'=X×Q?ùol<2Ö<ÙW=?ÕQ=·87·87©;0?»>mq?À`?9?£M?Æ9Z93c ?bqÃ:DL:@ñt?ìk=â87â87©;n?äOÄ>9ÇF?Ú±>µåt>½9?uÂ8 Ì`9es]>ÜÜJ:o*:Õ>?¬v=}
97}
97©;bð&?CSØ>`E?¤÷§>4it>î/?[«d7
k®93Ð§<Y23:A=:/eò>	=p897p897©;¥R	>û¼=º:?öb>û(>GB+?ÕÄ1=ÏáÕ<~ÆT?-9]â8¬C?r»=cc97cc97©;Ö?R?Áþt?
Ú?!'®>VY?XB8¹ªu9ÇÉÊ=¢aI:Ü_Ï9x?Á=W97W97©;d?&®?bm_?«( ?$ýÑ>m@C?¸9@f9´£ª>!ã :¡¤~:¾!?U=J¹97J¹97©;£X,?Ý>(G?'ø>uX¯>¶5?#-'9étQ9SÌ>ÊmF:Î8:¸o	?ë|==ä97=ä97©;È*=çý<+?Mg=X5=´#?`~9èb 9BÓé>Í1ù8«ù8è§ÿ>(=0:70:7©;²ì>>ñÑG?%Ô?¾ã×>á&;?¢P9)­9ß)>s¿=9b 9&É?Ê=#::7#::7©;w¿þ>´ù©>Ö??X?J¥·>Î?3?pk8ðu9S>âGD:@ÿ
:hÀ4? Ö=e:7e:7©;¯F?;ª>k?yù?çq÷>C?ôøµ9BÖ9g?ãï;¿#;~'^?=	:7	:7©;£¥i?ÛÖ?%M?¡@?âRú>0âD?ñq93¸s9Ã&ý><`|:Qäý9²x~?F=üº:7üº:7©;/Ð«?¹þ>Y¬¬?:ÏW@k>Ò?sc?L< µ;nj?ÿp;6¡³:Îº«?3¦=ïå:7ïå:7©;¹w?Ò~
?`?K?O<Ò>eQ>?eBù8ì[V9×>Áa:RüW:Ê?Ë=ã;7ã;7©;õ
?°ó¶>jôJ?LÏ>?s`ù>¤àC?UÊ8°;d94ób>34c:¨Áå9ç'}?æë=Ö;;7Ö;;7©;E
?BÉ¹>R>?çâ>¡ö¨>pä+?r­8ú9@%>Mz;ÌÊÐ:{+?^ý=Éf;7Éf;7©;%æû>9¥>°B?ßË>ì@>m2?®¹°µ9+¾!:
s>:?oR?^U=¼;7¼;7©;¯K?]*â>f?"a2?EÝÙ>Q?.V9ÐD9K?¯C:Q}V:øG?¦a=¯¼;7¯¼;7©;[¨_?¦k?;ÚQ?	!y?\%?Ý@?r9ê¥9)»>gzv;{Á;WºF?¾=¢ç;7¢ç;7©;ý>zÅ=>zÓ.?(Ï£=mk=)"?/=pÈÆ<_¹E?D^<ËÞ;
/?°=<7<7©;/?àÿÕ>{fQ?±?y%Ä>®øN?8áçÒ9ËH£=ÔðÕ9Ý÷9Ud5?N³==<7=<7©;qU\?í?ÏE?×¿>ù{>gªB?k¸Ot9[	÷½d+8ÐÔ£9¦¦Ñ=¨·=|h<7|h<7©;1?w?­?ø?%?=Û}?2i9Aë9*½>Ô"+;®ÿÄ:3d^?=o<7o<7©;	é"?µH©>\v?4Ø?aá&?ÐÝe?$¾[=~±î<æ¬k?²Ã»;*X;Ä]^?F_=b¾<7b¾<7©;õí.?ç>`ÅA?5_º>ôWr>ÏßD?ý&{¸Ü£>9¡(¾Âø:¶9?=Ué<7Ué<7©;=¦ ?9°?²?¤[¸?Q*?\?¾àÈ9òïç9ã·Ý>´]Ë:,6:(£?D=H=7H=7©;f)+?lÛ>¤G?Í?¦}Æ>F >?ÆÚ9â9>Ã1:ç:©©?/b=;?=7;?=7©;wQ?º
?µ/B?Y»ä>C >Õê6?191pu9Â5¹>>¾¾9j:õº´>ìi=.j=7.j=7©;^?åÀ>DÚP?H?³Â>N>?1'8 ôK9ÇWÒ=0Ö9ûU9ÃD?Às=!=7!=7©;$È<¼<-?YÈ<tò<9+?z¶¸S,9@HW¾mF\;èC*;%?ÿ&=À=7À=7©;´b?Å?\?¨5?e°¿>A??ÿå9Ü¬?9à',?Ýx:"gÍ9>E?#:=ë=7ë=7©;~ò§>núg>¦V9?éûß>¯±¥>-?UÕ7ðg9®;Î=
ßw:CG:B9?±=û>7û>7©;P?7@ü>¥S?¤?~ñ®>÷L?FF7(ö¡9ðê<îN :Å¿9ÅÿU?JÇ=î@>7î@>7©;Ä?%¨>ôÂJ?V%?þ¿·>+K?÷9êúF9ï5§>È«E:âÿê9îUW?%É=ák>7ák>7©;ºX??`?TN?ú°?gÊ>Ì:?4~B9.>\9Ìâ>Ä[;Q;oI6?§	=Ô>7Ô>7©;IL'?¡{Á>¶Z]?h©><T>D¦K?$ûJ¸àÁ.9¬¾mÐ®9òÄ9;ã>RÂ	=ÇÁ>7ÇÁ>7©;ñVò>Ê$>æ¨F?¦í>ÎG­>B/?ø§9ß9R>Ëâ:.:¸ò<?PÞ	=ºì>7ºì>7©;ø¿"?*Î><J?³û>ë6ª>'=?ÊïÉ8+éb9Óc>Ñv§:[n:Û¨3?×ù	=­?7­?7©;JùQ?
rì>ÌVc? ?9>Í@X?&ðQ9­¦9»CÏ>4^:9;:Â/?ùû	= B?7 B?7©;'H¹?I¨U?C^?I ??£C?3!R?¡Ö9)¬93%?¡¥:¿N:½K9?-ý	=m?7m?7©;¾J>Wô>WD?'K?­ÒÔ>Ç07?â­=BiU=òP?:HÄ9HH?I
=?7?7©;J»B?rô>§ïK?N"j?Fb?<?dð8àÑ"9Ëû¼>y»:ÑÉY:e\?#S
=zÃ?7zÃ?7©;Ø?¼¿>Ë»F?^Ò> >e4?¬êX8Îoh9èî=1$:-Ò9CG?Þ}
=mî?7mî?7©;}~w?_ó ?hÓD?õÑO?\ú?t2?ÐõÆ9ç*°9?Ô:Ô:ç:ÍÆ<?+=`@7`@7©;Ñ>)È>/øG??Å,?!L?/_<[Ê<\?Ð-<BVÂ;>÷d?#>=SD@7SD@7©;Fø?OÝ°>)4c?Ø?¹/?@Y?ÜíC=kæ<®Y?w7;l!;¶¤l?ê@=Fo@7Fo@7©;U-?ô×>ùèM?Að> ¦>IÄ8?ò»8¿Õf9§ùO>E:¤¦E:4/?U=9@79@7©;ÙkI?]½?X??=ì>Ø°>Úü*?iô(9Íµ9èm>×M9ÍÇH9¾?³=-Å@7-Å@7©;¡0?Sp¨>0ÞE?¹ ?C:Á>]2?ÄÀ8SÙ99ç=iÌ95ó»96?Îã= ð@7 ð@7©;¼ê%?]È>6^T?î=?Ôò>ÊG?üÏ7øÈ9­=8;4:D((:Ï0	?=A7A7©;(Ï@?Ù?<?+Æ×>i >ø,,?R ]¸¤/:9S]¾QèÉ90z9ED?Å=FA7FA7©;Z$X?©n?ÑGL?Ó+?§â>mÖA?úJ9ï9Ôr¢>¨;5ª,;¿ìZ?d;=ùpA7ùpA7©;¥D>n}>yT?
¤7?
é>Î>I?g9<9ãÌÜ>ÍF;\í§:qÃo?gd=ìA7ìA7©;Mæè>¹b >(ß9?kG,?åô>D­4?û7¤9Ø93$?¿ÍÕ:*B{:£ÖY?Ü=ßÆA7ßÆA7©;Ñ¹w?Ò?\Èb?æHþ>ç®¢>H?´ï`9N=®95>¥>[ÈL;Cû;_S7?ì=ÒñA7ÒñA7©;lM?7Iï>áÅ[?7ö?Ý»³>qX?ã×\9Ór9Ìé>zöÍ9+ÜÆ9c?Ý=ÅB7ÅB7©;¬
?`êÁ>JfG?5ÛÜ>"ò>ZÛ1?ò·î·Åq9pw}½ºõ9Ð§Ý9Êæ
?é=¹GB7¹GB7©;?#>»Y>þY?Ë9?JÙ?rüS?§Q=Íë<£c?þ[<Ïò;..h?j=¬rB7¬rB7©;ï?<7¤>ÏæP?D?c@7?ñ+N?zw6=09×<	Y?òv:ï«9:{*?
=B7B7©;wè¬>ÙM>;ÎW?@
 ?µÚL?Ñ¸Õ<Eo~<m	W?xÃº;I|U;ßô_?:R
=ÈB7ÈB7©;æqC>Àõ>¿y1?N~b>ù_*>4)*?M5=Ïê<d©E?ä¹ö:ÑM·:I,?S
=óB7óB7©;¯?<<È>ÀI?Üy?"º>´ôC?íï9Ô§¢9¦Î<?ì9§Ê:¬Ë>i
=xC7xC7©;(>½¯=u±u?;	&?iÊ>ÊÏQ?®==¿æ<ïoR?ªÉ.<!½;ïl?½}
=kIC7kIC7©;&O~?c"?«5H?4å>ì¶>ÎáG?Bí¸U^l9¾´¨9áHs9íÏ0?
=^tC7^tC7©;/X>gò=qªd?rZ?Xî?ØF? =Ï?º<ÝWY?r/<U¢;
Gq?ç¤
=RC7RC7©; %?­XÍ>ÕÒM?kö>WÌ¡>ñB?rØ9XRv9ûB?ù:Jë:m?Íò
=EÊC7EÊC7©;Î¾{? /
?E0i?u?ûAJ?HF?ÌtQ8<=£9n=¤=Ö*9Ø´9sO>ü
=8õC78õC7©;Ú=s¿<o¦,?<ýå;^«;ãÈ+?Pû¸;ÐYz;ã'=?ÌW99Àß/?Ï=+ D7+ D7©;«L?`Â2?¥ZJ?-Bb?NÁ?ÁcA?òX9:K96³>Êy:Ò+:ÏO?LO=KD7KD7©;jìh=^+=îù-?_S'<C><>]?ò"¹F596&¿ø=Ý9Ü¤9,?·b=vD7vD7©;Þ<>?Þì>M?<­?~^3?cÉ>?
uá6Ò3~9.
c<P;5¥3;§M?=¡D7¡D7©;× ?Í>ÿÂH?È?ë;°>W>?ïÑ7rq(9]=¨­;x\;ÖI?kò=÷ËD7÷ËD7©;ÎÏ?D?@rm?ÂG4?Ú¿>-ðp?,­L9çÚ]9n-ì>&¿:]g:äS?Ê>=êöD7êöD7©;öTd??òY?mÓ?Þà¯>K?ßW¸¢~9Rwõ½Ùy;w»:y®U?=Þ!E7Þ!E7©;	ïá==§í6?È7>@ò	>º*?kÄN:ÊA6:´6?ã±¡;Òß[;øB<?Ä=ÑLE7ÑLE7©;âû=ÒL=ló7?â=Â<`=uÒ0?U
:÷ì:?Íþ:ð
:L½W?ü=ÄwE7ÄwE7©;g;<?rýô>ø°D?u¨ü>Á§£>¤E?_KÁ·¶T95¡h½ÆoE;½8;zB?§.=·¢E7·¢E7©;gºj?àÏå>ù¼?Ui?4 ?dPa?ËÇ9u³9M?:1:}?Of=ªÍE7ªÍE7©;ÁõÌ=ôI=¨`8?Ä@t>Q6>íH+?Ì%:7:j!?Ú;Å:°Ú??j=øE7øE7©;¡
?õ&±>µN?Çö>xA¦>u=?¡%©¸ a¨9¾TéC:6::<? Ó=#F7#F7©;?EkÎ>½??5{?\ûÎ>%¥7?ã»®9§¹9ñð>g½;X;Kþ_?Ñ=NF7NF7©;õ§ ?úÕ>A?ÿ§µ>Ø$>4?U¶(9¦_Ë8^T?'á9ÕüÌ9Ç?3=vyF7vyF7©;C©ä<Ú¨<À1.?ÙÓ;a´;	ü? Öf¸$X}9Bé½{]¸ 9)1¾µU=j¤F7j¤F7©;(?Ãú6?~>?¸Ý"?ËýÜ>®ª<?s9¡Gd9ïâ?Ur;Á;ÒÒV?Õ=]ÏF7]ÏF7©;²àÕ=x=uì2?	>¬³Ö=ñ#?FÙ¸ú²~9ª§¾Ñ¤:
y:?Y¤=PúF7PúF7©;
=P?l]ë>Ì~b?Ç[Ø> >}NW?3ë8Îò`9Õ>^5È:9?:Ì?tx=C%G7C%G7©;RZÌ>åQb>ð&g?]ª?i?+M;?û@;kþ×:¹d?ðZ+;TÐ:=`R?n«=6PG76PG7©;G@ë>«>á¶N?úY?ËÏ>Î;?I¯;eHN;6Y?0:cÄô9øÍ?gì=){G7){G7©;I6)?K¹>ui?T7?nÅË>®f?Ôs8y9þ>:öJÃ9µ@?»\=¦G7¦G7©;ïn?§?E T?ÌßY?:?ð¯=?[Ü8^9#ØK>oO!:«(:lÔô>0_=ÑG7ÑG7©;øFx?÷Èó>Ð[?´?Í$?Ú~[?X~9om9z	?ÁÖ:*ö:AæQ?Í=üG7üG7©;ß²(?©§É>)V?©V?8¤?ZRC?\h8Ì½99  >©*:sG:ÖKO?bú=ö&H7ö&H7©;cW?ék?÷M?c\?ö9?.¿??¤:99D1k>ÀP:ØÌ:9?=éQH7éQH7©;T?fÉ§>Z+J?î4?=È>â>?±E:7)©9ªÑ$=+_æ:Ö:F?³[=Ü|H7Ü|H7©;.¿?æ&)?²¡b?vN?+!?B
b?v¶9ÐÀ9¦4ó>¥¬°:ÄO:åY?ëk=Ï§H7Ï§H7©;Ë-%?NßÔ>Ú¤F?p)#?ÚKé>Q
3?ó8cS9~ài>Ë:ù§:mC=?áÛ=ÂÒH7ÂÒH7©;Í¶/?~ð>ÁY;?ë$¯>ª>
/?z7>T9µw<=De:J(:Ba.?Üè=µýH7µýH7©;Âø>9>c#a?]@;?×mô>D?%m8[ÙQ9>O+>[";ü¸:âK?d;=¨(I7¨(I7©;øÍC?Uù>KØH?D¼Ø>4>D¿2?wØ¸Ð
9kaÃ¾&:7ü:
S?ÿt=SI7SI7©;d}P?S¥ã>Cuj?G?gë>¢äX?}L]8Â=9Ìk>{0:'ã:,Uv?î=~I7~I7ûË;ª??ñ³·>÷G?3Ät?ÂE ?ïzC?Öi9ì9V^?@;+¾:Z~??ô=©I7©I7ûË;©
¶?5£X?É!W?}Q?Zà?HXE?åÿu9¨É9|%>Kë:ô]¥:Q6?Â=uÔI7uÔI7ûË;G?»Ó>ßp?/?Ô>À}>à V?,1
6o%¢9@.Z;ÚBC:?ô9ó§L?ÊÄ=hÿI7hÿI7ûË;}Ü>ih>
åD?ø>qQ·>Ô/-?ø¿¸Nwa8u÷Y¿Ç¥9Äï9¡?8õ=[*J7[*J7ûË;uÏ?(¸>ºF?£ ?å>3?z92ãU9°>&:"CÍ9Ì !?c«=NUJ7NUJ7ûË;R1
?J¾>ò=?äÕ÷>%h³>@Ò0?½*89²¢9_o>ôÂ²9A9G!?p=AJ7AJ7ûË;ÓC¬=8Ín=ß«8?ð9V<û;ûZ?©Ð·â±8eÔD¾Ó_9Q 9´²>r=4«J74«J7ûË;ñ"!?ÆÑ>mBE?ÔïÝ>û°>¶X@?¸¦¸ÓÏ9´¾Eª:R c:-Â??ç³='ÖJ7'ÖJ7ûË;Ñ{Ä<°Â<oñ.?Z*¿<Z<$?­+_8Æùk9»ò=ãÞ;¡ÇO;ª+&?Þ=K7K7ûË;Út?Ë,¸>ë½O? 0?Ã½÷>/ÿ5? Ùë8ôÙ90a>æ{:A¡P:y'?µ=,K7,K7ûË;Çî??/Ò>.Åi?
ü?@W?¶9?á¸¸í¤9I½ªÓr:ÿ/:ì0?Á`=WK7WK7ûË;]o6?§¤â>ÌN?04D?ì?aLA?!Î×8ü«9f!>³zW;";èB?hf=ôK7ôK7ûË;çGg?bb?=wN?ìAH?!Øü>ÅÁJ?&Pª8±P9lëP>ñ>`;|â:î}?Þ=ç¬K7ç¬K7ûË;Ã_#?«ÒÏ>B?I?+»>Ä>K7? 7L9cÈ<æ³:ð8:e:&?®=Ú×K7Ú×K7ûË;¯s?;?éQ?½%È>üc>ZzD?h»79ÕÑk9ztÇ>ì= :cC`:+ë6?NÕ=ÍL7ÍL7ûË;tY*?ZØ>¼ÙI?S8?Þ³>	P7?¥ö¹8Æ8%9¥>P¦Ý9^·9©¸?=À-L7À-L7ûË;OØ?,H?¬'?#o@ãt?z?
i:¶æ9T~+?aV:z:Ý:?â³=´XL7´XL7ûË;3u"?6Ì>s¨K?xbÛ>$>M¼;?AÐÂ80÷S9áHk>Ü3:â9:?H(?J	=§L7§L7ûË;ã`ð>~>¥m?>I?4è?øÏA?2ö9|¥9}½k?§Ðk9!'9 dÑ>à =®L7®L7ûË;aM?@¢?L?0Îl?pç?­K?õ¼7F]¥9nC=É<:Ñ{£9÷;?P)=ÙL7ÙL7ûË;¢Öf?v?¤I?W?ÓÛ??ÞB?Öÿ;
;~U?Bx:z#:{÷W?LG=M7M7ûË;g?­¶>_Q?;?ï×>69?X>·}9Ëuí¼Ö;:h:"$?®=s/M7s/M7ûË;¢@?|hÈ>o`=?/è>V¨>»:0?7¤8]»¯9Gï=]Pî:Lx±:9â+?Ä=fZM7fZM7ûË;ÒìL?.J?|áJ?Hæ>%Ç>\"A?C3Õ¸¢ô9¼û.¾¿ËÆ9Jïé9úÙ>/ã=YM7YM7ûË;;ÍÂ>&å>/Ø8?jd¶>B >H2?0¥I¸Äm8MÙ¾Ú¤¹ºf9tN¿¾{=L°M7L°M7ûË;;C?{+>5a?7Ý,?Ã°Ø>!9L?ðk8Ù¡#9y8>s:Y:~æ?;=@ÛM7@ÛM7ûË;d"R=%þ=Sª.?ë$=ìâ=;ß ?
z39GÃw9q¹>Ú:ß»:²E3?pl=3N73N7ûË;U?E?i¢ç>íþY?Q	S@¡ñ÷?²äY?Læ:ù¯í9J#?b;{ä÷: pi?ÿ=&1N7&1N7ûË;¯#?h¯Ï>(ÃI?e´?¨>ÃD?§(¸V9U×å½5äº:÷o:Ù`G?ã=\N7\N7ûË;ñdÓ>®m>>°c?d?ðë:?KZ?õÕ<«'q<P!c?hG(<°Êµ; øl?3§=N7N7ûË;È*ø>k>ÉI?¶óa?î?ã;?¾=9Ð´9¶ê>¸E):£ :fù?Ýö=ÿ±N7ÿ±N7ûË;u(?(ºÍ>QQ?"nï>B>9o@?J­7ö8ä%>÷ó:ó:µuD?¡=òÜN7òÜN7ûË;8:?,?Øc?k?À>
ük?¤:ú7ÛÌ 9â/G=b:x):²Lm?p=åO7åO7ûË;N?dÉº>4	C?ªïÜ>K]§>ºø(?Íõ28÷Ó,9§>©O:ñ:¾ûF?è=Ù2O7Ù2O7ûË;ìbí>Q>°QO?x¤?b¬Í>¨´F?,>ì·d9©AZ½kÔù:èè¦:û??´'=Ì]O7Ì]O7ûË;ÍE=±]1=¯!F?>c²=O9{=rÇ5?>~Þ95:i×>,;Ñde;¿ï+?u=¿O7¿O7ûË;QL4?ì=Ð>Ê¥]?î ?Ë>
´C?\n>9õB9±>bÓ9!Ù96~ø>j=²³O7²³O7ûË;à,?þØ>JóK?/¯>ôq>âZ9?1D¹Û9~x·¾}:Ï:N:4?ª=¥ÞO7¥ÞO7ûË;V?Ü§>hJ?2µÏ>s>Òy>?²Âª·Ja9p½=^ö:ßª:JÞ8?(=	P7	P7ûË;_ì1?t¾>k(o?pP?³?cO?ój@8n£©9'0=xä3:·«9Ýø?k=4P74P7ûË;éN,?RË>^>Y?õ3?ÃÔí>ù´A?¹ÙGº9é¹U¾ÖjF:îç9ý[?O°=~_P7~_P7ûË;¨îá>Ó>ày>?=°><É>Ù,+?xI¹°80 u¿ßÇ:l÷9î%?j%=qP7qP7ûË;)*>ùk¹=95?ûl>²oÛ=G¨)?Qè:Ë:CÂï>¨w¸y÷%9wã½F=eµP7eµP7ûË;Øb$?ä>°8?·Í?ÛïË>ôG8?(S8Ù9¡^´=»'»9ï"à9íÂÕ>2=XàP7XàP7ûË;·(?÷Ø>a±F?I²;?r?le5?Ä|n:©ÐV:ü?
;Z;Î:AÐ??É¶=KQ7KQ7ûË;Vïª?ÒàN?°S?øÔ?!Ì>@rH?î³8ßF#9y¼>G#:Ü¾>:
8?! =>6Q7>6Q7ûË;=q=LÖ<õZ+?ÏÞ<®<ÒË#?ùUJ¹w9®Å¾Øln:Åx!:j=?2 =1aQ71aQ7ûË;Ùg?èG¿>gT?Ê;Ö?J?©??@Øo=Aâ=5éY?@Ds;,
;ß¦`?9 =$Q7$Q7ûË;do`?n?[[`?:gB?ðâÜ>Na?X¸ .¾9¢b²½¸éâ:\:ùiP?ã)!=·Q7·Q7ûË;ÈÉÇ<*þ<.1?oü-=rÆ=>K*?°åË8ÛÇ99e{>Gó9¶9K*?|,!=
âQ7
âQ7ûË;Í45=ì	=Â&5?~´e=ß@1=}à%?¿NÒ9ÔÍ9±C?Åt:_:5Ü?´z!=ýR7ýR7ûË;³aQ?Ö??ÄM?á?v÷Ë>"A?¹u¸U­¢9µrÐ½Ð»:D§Ó9¾=?¡!=ñ7R7ñ7R7ûË;k?½°>8xT?T?
Í>â¡F?jò8ûU92j>U=¡:Ô	[:¬r<?	À!=äbR7äbR7ûË;ìØ#?°ÛÙ>~@?çÖã>ä¢>{æ3?+ªÑ8±O9ÐG>DeN;]û:~3R?»"=×R7×R7ûË;d0>ÿî¶=Á.D?9Ø§>)r>x~1?´#=EÃ<DñU?÷Öã;½-;ÐD?ë"=Ê¸R7Ê¸R7ûË;	U?]Ò?ÅpP?&{?§ù¿>÷ªL?¶P9×é9êS>;S1:ßCð9&ð<?#=½ãR7½ãR7ûË;³¢C>"r>ÝôB?ß¬Ô>3Í>­4?_\§=[yO=6N?v<Ë;ö'B?
#=°S7°S7ûË;Ñ¾Â=~Áy=>G?Ê)>ì>Je(?kø"=½Ì<YíK?ó°;f¹a;g¯H?ø#=£9S7£9S7ûË;æ2=@yú<h}6?ß=Â2B=[.*?á«9[È9è¯>l:åö:í7?§}#=dS7dS7ûË;"?d$?JR?|fv?½]?¥M?ºî\9¬§9¨¨>§¶ä:s¢:=64?½#=S7S7ûË;B0?ËÁÖ>R?ÀxÒ>#¾>É@?Jr]8.Nq9îê=¤¬:ò½l:¾¯:?ÔÞ#=}ºS7}ºS7ûË;úßè>*Ö>8@?áÌ>ÑÔ>o40?]¨¹£7³8C¢N¿::b:¨:çð[?V&$=påS7påS7ûË;I¼§?À L?~ØQ?×r?Ù?eK?)mæ84Zp9mu>Qï:ÃÈE:ÝkL?Í$=cT7cT7ûË;fØ=\×=nã2?G}>Ñ=Ô*'?	< :ÆÅò9÷(?ú§:¹Ëx:Ô) ?h/%=V;T7V;T7ûË;¤¤ú>^#§>oó??­ÊF?;n?ô15?ÞLô8½®9i/3>Q¥:»]:m6??$Ý%=IfT7IfT7ûË;£?yúó>Ð?Ê#É?ßuM?×z?=TM:P4
:&+>?Hß::vY:?Öé%=<T7<T7ûË;X?´DÃ>HOE?b3½>>û:?À=Å¸§zø86Ë¾NeÝ9<<9µ?ÅG&=/¼T7/¼T7ûË;©)?"æÛ>ÃÏD?U?ÕØ>p4?_¸Ôa9÷ý¾éºe:yN:v¢N?ù|&="çT7"çT7ûË;=°Z=§#3?eûæ; r;FK?N±,¹E9P ¤¾r9ÈkÕ9ì/>_&=U7U7ûË;YV?kç«>:H?¤B?

?óÑ3?J¤\8àW§9Ä¨=èÐ9ÔqÐ9Ëÿ>¯Ê&=	=U7	=U7ûË;ò
?è·>«{F?T>AbW>Þ3?î¤;¹_Ð8ãKf¿8M9Ã¶9<íÌ>AÎ&=ügU7ügU7ûË;àÂÑ<;<3Ã*?´	
=SÛ<!?üS¹­C9	
¿·]9Åó¼hØ&=ïU7ïU7ûË;@J?%µî>®IY?£?°>mì=?/~49Svv9Oz»>üb,:GB:
?%à&=â½U7â½U7ûË;ËøI?éì>XZ?ô?ÕÕ>ù+??¬8â¼¾9¸²=¼Y:|ùP:*B(?Zí&=ÕèU7ÕèU7ûË;@¼?½>EU?³ô>¬ó¦>;?óé8|n&9hI³>áù:¤:ðaB?<?'=ÈV7ÈV7ûË;e×D?YN?2_D?q?GÕ>Y´<?\ÈZ·¦9d@½2ùê9­uô9áö>l^'=»>V7»>V7ûË;r?uª>øa?u%?òãÛ>d¡@?Òþ89²é>Ä:	U:)ö?ç¦'=¯iV7¯iV7ûË;ÞÚ!?T¹Î>oH?W|?1ÕÌ>Ò9?p¾8)ª9s@>Z^P:Ã:r8?Ã$(=¢V7¢V7ûË;Ü£z?]ù?`L?.f?®Ò#?¸3?^éÂ8/Ô9º(ë=fÂç:ß ¡:7?¾P(=¿V7¿V7ûË;x­ò>j¯>/X?`q?£N? Y?Ð_E<8û;!I?Hfi:Ó®:%;?ëR(=êV7êV7ûË;$Ø?qq­>¤ík?'?ª®>OëV?ß×¶#Ü49·Ç¼Öö:Ã:"Â	?%{(={W7{W7ûË;Q?e<í>© b?\Wñ>4>kzS?JðÝ8£X79Oñ>Ã;«á:rf?ø}(=n@W7n@W7ûË;ýf?D²>U?f~	?ä­>ÜJ?8Äl9ìxã=÷ß9j4ª9bn(?@Ã(=akW7akW7ûË;ç!?ÓÒ>ÕC?UÌ?Ez´>"9?Þ39G¸è8ÄE?rað:ú:\n?e)=TW7TW7ûË;_#?æ¼>ÉgG?Ñç(?U½ñ>Þ2?&8GÊª9Îâ=uµ9Èz9eÉ8? )=GÁW7GÁW7ûË;ÂÛ>
i>Ip?_í>Eém>Jk?tÉ<	]}<4K?~<ÜÔ;½?q')=;ìW7;ìW7ûË;:/?pÚ> ¸M?¤±Ú>k>©ê@?¥Ä8S9öÊ">9ýy:<:W¯)?-)=.X7.X7ûË;r>!g1>åD?Ü?YÂ>Fò1?©=ÀêM=X<R?§«;¯V;LHM?ö1)=!BX7!BX7ûË;3>5Ââ=þ°J?Ã_Î>5>×»6?aB;mî:üÆP?¦;É;Wz;dÈM?dH)=mX7mX7ûË;ã²?Eq5?UDZ?Íã?z("?t?ÇS;½H;ÚG?a[:ø9æa?½a)=X7X7ûË;ö?¨¡?v??Î2&?X?ÿE²9êüµ9[Æú>ÇÒ£;É3;i?Ð)=úÂX7úÂX7ûË;ºûQ?DÁ?­$O?øÃ?).?G?»ÅE7Ôª9ÚÞ<70:Ù":?å'*=ííX7ííX7ûË;Ý÷?ó¤?ts?ê?l*5?~`?Ý=98^å9SS>Ï	®:`å:4ü?ÖJ*=àY7àY7ûË;×¨>oc>x>?Wk
?É>¼4?Ô9½:¤É>Z;ßáV;¨P4?ñs*=ÓCY7ÓCY7ûË;àÞ>FW>=Q?vZQ?`?Y??gJ9í9H¶>¦W:ÝÔ9Tm7?7{*=ÇnY7ÇnY7ûË;9üE?Ùýß>Gb?¶V7?ìKÛ>V?Já.·uÌq9¯&¹¼Ø,9:Þ7t9ÉÂ?¹*=ºY7ºY7ûË;Y?Ô±>8Q?»?/Dµ>÷ì4?ÉI9Ù¨9 ­Å>¤}:³%:¼:Ù>**=­ÄY7­ÄY7ûË;£> <>{[S?
5?÷ù>¹ì9?7wj=%þ=¨lP?·0<ÜXÉ;éÐ_?9*= ïY7 ïY7ûË;/|0?ßëÕ>03S?¼8Ù>>øB?X7®·)Ï8oI×½­]
:1"ï9 ?ùé*=Z7Z7ûË;¡¿$?y»Ë>ÒO?H>à>Hû>49?e=¸J!{9K4Á½Æ¬Ý:1:cü6?²+=EZ7EZ7ûË;¶?^¡>a??úú¹>µU?B%9ã49¤>ê>Àj:ä±:ÈF?;+=ypZ7ypZ7ûË;ÿ<T?Ê$ò>b`?ÿÚù?ùÁ?íÚi?²'L<#å;Qd?:×":ØV?a?+=lZ7lZ7ûË;fd7?·ï>ÐÙC?ì½@?Jî?³Y??M9£9ÈÚõ>T*­:YW:ÈÚM?ÕO+=`ÆZ7`ÆZ7ûË;ßÛ?Ð)º>QsD?6?¬>^??öhA9­£9@@>÷ÎS:¨p:	V>?2q+=SñZ7SñZ7ûË;6»S?z?ë³K?¥1?êÖ¹>)A?ÐWÛ6¢399±I<Á:43ï9²&?Ù+=F[7F[7ûË;ÃqË?|F>?äÛ?þGÜ?«LF?_0?}»`·ö9·º¼Ù~\:k,%:ß*?æ,=9G[79G[7ûË;Ù?¶Þ?UV?G<?Fº>C·V?ûå8X²9SX>G¨©9ÞUÂ9Ç}ß>ÿ2,=,r[7,r[7ûË;;'?x+¯>rft???þÎ>8Él?±Z¸ð|9òVÝ½F*(<¸·;j?,=[7[7ûË;é?¬å&?Úñe?]2?ú£Å>g?å(9°q9ìº¥>ó¦:M>k:+?
Ü,=È[7È[7ûË;¡ô?È£ª><wM?v'F?t_?î+>?ñ<Á7©mÝ8hß=Ñ;¶Kj;?çd?Øæ,=ó[7ó[7ûË;Í?pè>j4V?*?¯rê>p8:?N¸ß}z9Ò½Ü¤:øÌW:@6C?ðL-=ø\7ø\7ûË;ñÚF?+Cý>8I?$?èÃ½>uµ;?äD¸øO9¶v¿½}:ï:->g?!W-=ìH\7ìH\7ûË;Lw?¯£Ë>Ö.B?M»?xÕu?þRC?a9Xv9c?(a:&n:¾k9?y-=ßs\7ßs\7ûË;¶
>J
:>ºK?·?íÈ>þG?D)=äÓ<L?-I;agÑ:G*?üÊ-=Ò\7Ò\7ûË;ÄN?Yò»>Ñ?H?¥>?'5<(<+?W<y%î;6*?fË-=ÅÉ\7ÅÉ\7ûË;(¼B?¾ál>sÒ?_¦E?Ñ,ª>hª?&ÛÅ<Ñö{<vI?ö³A<h±þ;n²B?.=¸ô\7¸ô\7ûË;Ñ>IÏ>D9?e?x÷!?Än5?vñ=éÂÅ<°tL?O:ÛÞ9|©,?3.=«]7«]7ûË;³Y=|ýO=*+?8Hå<¿,²<·$?î¸Æbh9m¾ÓÂ9O9Ñ$(?7D.=J]7J]7ûË;è±>áçV>S?:»Ò>êó>"C?ær8u9qñ=6; 9öÎ9
Â
?P.=u]7u]7ûË;³BB?Û/ã>ÐåZ?×â>÷>SL?¡£¸N9H3¾f:,:4¥~?Y.= ]7 ]7ûË;±>ù+x>6?i?àÃ>S-?J§¬8XÄy9Mö0>7ö;*ÛÜ:Zª,?þe.=xË]7xË]7ûË;¥Ò?!Ï¦>Y`M?|Ù>Íó>õÕ;?íJ9Êû69U|³>Èm:æ:2A?©.=kö]7kö]7ûË;)Ûz?]"?ÖÆI?X]¤>oX>?EB??i8=9 å=¦ok:Ú#:Íë7?d¿.=^!^7^!^7ûË;>[ô4>v¢6?¯->*M>t(0?ça0=êßÛ<¬\M?³¼;³B;à6?ÙÍ.=QL^7QL^7ûË;£_Û=Ê¿¥=Yi)?=ë<âÑ?A1¸äÎ8T[¾U;;?Nû.=Dw^7Dw^7ûË;@Ú3=¸
ý<ô5?°=ôTä<Æ,?úö7§¶¬9B±å<	;h2À:.7?-/=7¢^77¢^7ûË;O6?½1¾>t¹<?r¿¸>öö>Ò6/?þ3ª¸³rè8Är»¾À6:Ì¨t:?½7/=*Í^7*Í^7ûË;§)?$aÂ>æo_?@*1?$Þ>E»K?%<9µZË8ôÚl?ô§:M:Ç8?vp/=ø^7ø^7ûË;L¢?GY¹>dõV?k?¹«>ßÅJ?ðê 8§J9UGË=­
;uÒ:}<,?³à/=#_7#_7ûË;Y÷>:' >èE?7rf?4õ?½:?ú£p9vµ9¾©>eW´:n(]:ÉÀP?)ô/=N_7N_7ûË;Ö'?ê±Ä>aqZ?è3?ç%?ÓE?6L9­9ô·Æ>Bò;E¸;x_?g0=÷x_7÷x_7ûË;U&?üË9?yY>?uô>¯>ùs2?Ìr8F9,>w:¨aÛ9aº?g70=ê£_7ê£_7ûË;&?Ô>èI?ícô>ð°>çË0?Ô°Ã·DI9¦èx½Ç&­9¹¬9ÜÈ?X0=ÝÎ_7ÝÎ_7ûË;j+?ýU¼>+gI?ò5
?#³>ÖE?Å«³9{î9ïÆÀ>D	À;Ïs;x@J?0=Ðù_7Ðù_7ûË;#b+? Ó>íO?+?¾ß>HÍD?é,¦8+³9Vøì=×J:bI:±E?±¬0=Ã$`7Ã$`7ûË;e$?J»Î>sK?,?óÑ>vàQ?ªÈ8e°8ë?XÐ×9tº9qE7?áË0=¶O`7¶O`7ûË;zÜi?º
$?®z6?Ú>¢ >HØ.?Ì¿¹7lò9ã=M)9*9+êM?ô0=©z`7©z`7ûË;62?¥¤á>O0J?Ýøî>Ñ>¨e??ð[9Y+X9·?@±:»ñ9@)?#1=¥`7¥`7ûË; ¤)?øXÕ>âK??cÙ>q¥:?pðè7¡9½È:=êû«9Pî:\&£>s.1=Ð`7Ð`7ûË;è?
ªÅ>ÇA?¤ní>É>EÐ@?ZW¸?ñ]92"ø½+\é9Ë:æiÊ>ãB1=û`7û`7ûË;*¬*?F4Ø>fJ?¤?wh±>Dõ=?`05y9Öÿ:ãÔ/:" :?Y1=v&a7v&a7hí;>0?È>©a?m6?Æá>³O?¢½8bÍ9&>ÿè:OøP:À?¥	2=iQa7iQa7hí;§K+?·AÁ>©èb?"?iÊ>ÞúL?Ý9ø«¡9/?ûá,;õë:Z;?­?2=\|a7\|a7hí;§¼8?ºiò>\C?¶ã>³ç>h8?f·8pÖx9¯b<>×ö1:vÃ9Íi?ôF2=O§a7O§a7hí;ÖmE?½ß>¨åa?/?¼>Ã¥S?Ïv%9LG^9þ¾>Ë¸:¢: -?øG2=BÒa7BÒa7hí;Çl4?[8ó>½ç=?%Ô>ö=>¤Ì-?ðÐ89óR(>ë¯:~:²0?ÿT2=6ýa76ýa7hí;où?Qö?ÿp?%w´?yí'??ò¦4:lÌ9#«b?Aè:ZG:ÖZ?;¦2=)(b7)(b7hí;&>Q>]ÙB?ö? {Ü>0É.?¦=iîÃ<IO?
 <:²:{3'?Ã3=Sb7Sb7hí;¸>c?bÞ	?úR?ã¶k?Ç ?ãl<?QÐ±8¿k9ã±>¼þâ:Æ:½eN?ë3=~b7~b7hí;A<3?ÁÐÆ>ÆÉf?Äà?ä9#?S?RzP;ÊË:ãñ?6<G;¢M\?3=©b7©b7hí;íVu>Fw>$st?~c?oÈ?pF?A]=¨½«<&1W?t^\:÷:í??±4=õÓb7õÓb7hí;Í?§>·q?>{? ?dX?l*:Î9ø=S?ò:
L:'>?G`4=èþb7èþb7hí;ÖÒ?L©>E?ê.1?ò5î>Cj>?^ªþ8î|;9ÞÜ­>28};{;ê÷U?&q4=Û)c7Û)c7hí;'oÒ>,ng>XÆh?|"?¸È>lO?ViÚ9ü4y9t]`?ÂÁ929Ò/?û4=ÎTc7ÎTc7hí;ð¹è=ÌÉ§=ÿ1?¡O>ð:í=ñÁ)?ÆÌ9Sû´9«Ó?ÿt	;GMä:6"?b¯4=Âc7Âc7hí;vmz?«?,V?(N?ª;?J?*8ºY9¬M>à(ä::åhI?x±4=µªc7µªc7hí;
§=îy=$õ+?ø&O=ïÀ!=Ôì#?¸<e8ý^9C>Ø?¥:®:¡?É4=¨Õc7¨Õc7hí;}öÇ=g=î1?ñÉ=Û=§(%?æàâ9':ÔlÏ>ï&:Ù§	:$Ò?Uã4=d7d7hí;Îùó>ÕÚ>øùJ?)3?%\¯>3';?ºÞ9Ä¹^9Ç6?-;xûC;ÏT<?5=+d7+d7hí;
£>IºB>¿;?ot?Vô¿>8¦4?¬O¤8yÔ®9üð=Q;*;°VÚ:XG?á85=Vd7Vd7hí;¸Bl>ô~$>¶×7?.b1>!¹	>AÜ$?QgC¹Ü82×b¿s:<<îÒ;	=?n@5=td7td7hí;úçõ>G¡>1ÒB?fÁi?Û*?Û/?¿M9T²9îHL>)Ô;PÅ:JË>?¬Q5=g¬d7g¬d7hí;î=v<G¼z?pe=8<y?d§¨85CG9	­X>ââY;;fS>?mU5=[×d7[×d7hí;.>0â¢=3zS?÷Ü>dO>u;?>QJ;Cý:(L?¬Ór;)(;ë8?Óì5=Ne7Ne7hí;_½ª>ëb>É@?ÓÃ>¸>Ê /?!j9[)9¬Xf>Lòû:¾Î:Å+?µ6=A-e7A-e7hí;(U?
Gù>èZ?Ú¦%?+KÜ>b@?0ü9r0S9¿¯>~ò9è&N9¢¸·>a-6=4Xe74Xe7hí;Íl?Ï?ËC?
ý>°><¿7?J¥Ü7l{9yC=)Â:I:é1?oV6='e7'e7hí;c¬= x=1?p $< 
<\P?ô7h'h9Y=ß;3yÈ:n|,?Ö6=®e7®e7hí;.Û
?-¸>,E?Öú?@òÑ>:?a8VJ9âÊ=":k¥½9gÌA?Ø
7=
Ùe7
Ùe7hí;7»?RôU?"`?mV?ýÛú>ÙìZ?\J9Z<9ÈM	?¸&:i:å?:-7=f7f7hí;ë¼?Ûè>.¢Ï?5Á?Kìì>3ÄÐ?=Vì9I§9ËÕ4?Ö÷;L°å:[`©?R7=ó.f7ó.f7hí;y
%?wÏ>î©K?¦À>>>¦4?
e709u#î<b(::%:h¹?y7=çYf7çYf7hí;v},?8wâ>6üB?b¯ý>Á²´>³3?Î]·­:9æ
¾¼Å:³Sv:]ü	?Ç7=Úf7Úf7hí;®Ù	?]­>³JK?«k>èR=>w8?ï,¸[h$9Y£¾·¬d:\_M:ô?v¤7=Í¯f7Í¯f7hí;­ôï>d3>bC?äÑ>´¿>6:?È$¸Îúc9¾/¸½Ño:ò:h¯û>Rë7=ÀÚf7ÀÚf7hí;è¦?§³>RLA?/É>J>ö·3?+ëA¸á(Õ8Uäh¾:E²9ÏC99ÄUv?8=³g7³g7hí;2o?ö¢?HHG?ô?J(Â>³??rÂS8P.9LÊ=ÀÑ:[·:å@?¯8=¦0g7¦0g7hí;E^>>×ÇB?f?§ñÓ>ùµ7?c¤<Ã©(<oêP?y³;µV;LV?å%8=[g7[g7hí;5?e >dY?
?­·>l÷S?Ï
8*
h9It=¦:/¿8:!Þf?¨l8=g7g7hí;²m)?}Ï>Q?°jø>F¤>A?^3·vH9ÿ_z½õa:Uð:NZT?8=±g7±g7hí;Âw ?OÖQ?ÅC?Ò"?r/Ü>÷M=?Ð
9F{9ø>Î(;þ¶:+<?÷8=sÜg7sÜg7hí;Þ?õtý># ?ô-Î?pçB?¬g?Ð5¦9ÖÉ9Ó>;:Þ	9ço?v©8=fh7fh7hí;ÖëI?ÓÃ?Ö&D?¢'?º£Ø>£
F?¶u¸ô69 (½ô:_:×òÞ9g)?	9=Y2h7Y2h7hí;?ý>ð9}?_Xg?ÓB?×ßf?q,]9Çbj9Âñ>oÕ2:¤ª:¢]?_%9=L]h7L]h7hí;a?ÃÇ>>?X®>-ã~>ÑÊ.?ï¼å¸ <á8Ù¿ã¸ì49"¿g¾Ó<9=?h7?h7hí;:Á>KqM>Ep?Íù|?ê,?S]?Q
=àÙ¢<"ª]?ì:wY	:Á	??9=2³h72³h7hí;¥ö$?ª´>7Üi?à<U?-÷
?\iD?¸8JÅf9#Ó$>edP:Û:¥%;?ç9=%Þh7%Þh7hí;dXµ>.>ñ?þT»?¶=?î}?8­=·==i?
,5:Èæ9êI?a9=	i7	i7hí;*5?_ºè>2HG?<b?·g?ñv9?Âý8ÆÁ9¢ë>[;÷;Ñ7?MØ9=4i74i7hí;L¡4?³Ò>¤[?W7?
&ñ>!¢B?£>9Õ¸9ó>0.;O«:åB?Ý9=ÿ^i7ÿ^i7hí;?ðLµ>F??¸ÞÓ>óx>2l:?Â:b0:i}O?:mtY:g¹:?ôÝ9=òi7òi7hí;Wû>O>Å??ù/u>TM8>I*?®=ªÐ-=IAQ?~Äþ;ß¢;,I?6:=å´i7å´i7hí;°
?dÄ¼>fø??¯.?@Ó>â0?º>8f"9\7>Þ):Ådý9?:=Øßi7Øßi7hí;èk¥>ÒV>;!E?f²u??¸#?z@?ëo=W-(=.ÆU?Ñ¸å;.;Øc?î:=Ë
j7Ë
j7hí;íW=^=ýº0?S>§oæ=Zo#?
ïU9Z~ã9¹½p>¤-9ø¹9zª>ß:=¾5j7¾5j7hí;üÆ×>¤>ÎA?ê\?^|?Ìñ9?½×<Âz~<Y?Ör;T»;êÕS?#¯:=±`j7±`j7hí;¤|=Ûáâ<­Ó2?:a=Ua5=¶Ì?ô¼Ò¶*Ð%9®¢¼LÍ·Åm9¹V]½º:=¤j7¤j7hí;ÜZ)?V0×><yI?Pé?WÂ>²ÖB?z:\9¢Ï{9Xäß>GÌ¾:ÜB^:¿Â[?âá:=¶j7¶j7hí;ÒN>ÑK&>ÝÕQ?pë>v>)¿A?3î*;ä:p??;eÐ#;<S?Äç:=áj7áj7hí;sv=a1=ä1?Âê½=4=7$%?ÛF9Ál9:½Ö>ÁÆß8Ìª9ºá'>;&;=~k7~k7hí;h[ü>9>öÏR?Ýæþ>rª>^ô\?)/¬8Õ9M¡>×"y;(»;õæH?Ã5;=q7k7q7k7hí;[ÈM?ôì?»J?Ï$?»>`Î4?Áa>:±:K8?=5<ÀqÎ;
ü=?e;=dbk7dbk7hí;TQ?Ô®ó>5é[? `?X'?Æf\?Û95ø9Ìé?²£R:D:ÝA?!o;=Wk7Wk7hí;HË=ÅÂç<¯&?oå_<8«'<¯ì*?ú~å¸eP9ãíU¾æ:7äÄ:ß?(Æ;=J¸k7J¸k7hí;vù>©[Â=!w0?µË=£r¡=ho!?Ëª";ûPç:z4?åX 9¼9½Y><==ãk7=ãk7hí;4Ò? ¯>gC?)?L º>Ff4?4Ë%8¯¿£9:=P¬:\ÇZ:ç?;<=1l71l7hí;æ>²ð>¶xU?YÂ?GW?UÑf?	±=A("=nq?¼:ë[8:$[?<=$9l7$9l7hí;\ø>ö>xM?"w¯?g^?¼ÏI?­9/=ÓNÌ<&[?	t7:g:â3?/<=dl7dl7hí;ÑÏE?|à>¤a?Ùu?®õ?i`N?x9ì£9Q°Ö>x³£:ô):Tv?Ø<=
l7
l7hí;:µÛ>0«>ôIO?eQ??îJ?Çú×<Îßz<ud\?Ý:($:<]?&==ý¹l7ý¹l7hí;¤¢?ªÍ>ë¥?=?o2?»%~?ðH¢9ûÏ9íÀÇ>G;§:í¥k?jH==ðäl7ðäl7hí;¼QN?Þ6ì>Ô_?Ó<?­í>»J?ØqL8ýÃD9Ôþ>oQá:©ª:sdY?	==ãm7ãm7hí;2Q.?õÃã>íC?ç8?ÁÞ>Õ4?Ð:8ª¾!9Þ³O><´*:øì9Íi8?|==Ö:m7Ö:m7hí;ár??So?®HÀ?ï
h?& T?sÖ9ðF´9_ó?vm×:÷:7mV?Gø==Éem7Éem7hí;<ö<±¸<ì.+?D!=Uû<ef$?{9 Ïw9b³?ÀêK9Bu¢9Sª >>=½m7½m7hí;-·Ó<9<D$.?9ü=úýï<)?Tâ8ä9\>¯9Ä°9±Ë>>=°»m7°»m7hí;,'?¸ >²!w?.j?:$
?"âX?"1T9¢}9DÖ>	:ó9n?M>=£æm7£æm7hí;í\?á?Ê@? v>ïF> T7?p/¸
]R9XÕ½¸;ëÅ:vâL?&>=n7n7hí;aà?P½>S??#:?)
ø>@?èÏ8ø9w×,>ù::m::ÀD(?ªf>=<n7<n7hí;Æ?y3?!Ð>?aD?ú>H9I?¼E9q9
?ø9e@Ä9ÁÂ!?o>=|gn7|gn7hí;*´<EÐ<c(?Wá<Æçá;)·?B;\¹Ñ29Ô¤¿~ã,¹øA7]ä)Á¯>=on7on7hí;èð ?\>Ä>¢òQ??ã¤#?tJl? U=Ãç<!l?r-:áx7:ÐÌ@?>=b½n7b½n7hí;ýÀ<Êø<(?ügA;óC;p~0?4Gk¸Fû9ÛD¾i®98r9zÖ÷>ó©>=Uèn7Uèn7hí;O\	?û>äZ?äRQ?q÷>^xX?úLv9NS9 2?Ùä:¤~0:6«`?Ó³>=Io7Io7hí;¡?pbµ>ÞV?ï)f?µ?ðH?ö&f9»Ü9\v>­Xø:á!:¶\?É½>=<>o7<>o7hí;í?J@?}k?ßt?Vð>j?=¦9üî9û?þí9ú	:ÜÇÜ>uË>=/io7/io7hí;|ÃU?d+ö>ÎL^??
-?yÈJ?o°¡9Ò9L?:ÔqM:ÀÌ9?´æ>="o7"o7hí;ÆA?§	?8??;³&?±å>!Ë9??3"97i9Ä,²>>â9qº9Ð?`è>=¿o7¿o7hí;Îî?1k1?XÀ«?ÀÀ?¬OÑ>ððÀ?Wê8Á9S>Ë;Æ|:ZE?÷>=êo7êo7hí;iç>À>(b?¸"?*lD?úD? ¿9Ï:L>r5<ñàÛ;hAS?x-?=ûp7ûp7hí;½¬,?Ñ>ÉpS?)!?¢½Á>ÁT?ÐW¸^a9¸Ø½xµ:B(":T?Ü`?=î?p7î?p7hí;®?
PÌ>Ú´A?·â>>«½8?}É]7g§9î©<ùR;¸9þ:?zS?o?=âjp7âjp7hí;¬?1?v}å>Q¹E?²­ç>ÕN>þ-@?ðéP9åù9hs¸>:;X:þ{?op?=Õp7Õp7hí;`ÚÚ>*?>ÿ½G?T?cÁ>õ=?_Z9^z9¦cê>´:Ñ»':58U?¾?=ÈÀp7ÈÀp7hí;¿#?Þh¿>
[?RR	?lÿ­>ø	J?GzG¸H9Õ£þ½ :gÑl:q&?\É?=»ëp7»ëp7hí;o?×?»3b?,?hU½>8Ti?ä»69Óµ9|/?ÿ¬:¶È>:u"h?Ó?=®q7®q7hí;Yf}?d?ÿW?ü¦?mÍ>f?«¹8V99¤`>õÏ:¿9:D?Ö?=¡Aq7¡Aq7hí;ñ_>ï">yS?Úü>ò¦¬>Mu;?T$´=£5Q=jn\?e`<l$<®V?ä@=lq7lq7hí;N=´=D=l4?°ßå=Ô8§=ðô/?í*e:°R:/V?ð;ÝâÔ:7á*?Ç4@=q7q7hí;Ùnè>À>Ü\I?ùD?àÅ>Y¥:?,#8j|9¹¥=µ¨:Ã/i:r69?ô=@=zÂq7zÂq7hí;
©=gh=4:?É­>Áá=)»)?³i:Ð÷9Fj?ç:&Þ::¹6?7I@=níq7níq7hí;ó¤?Ô
'?NÆ|?NÜ?Ç#?Ól?~8{8`eÑ8>	@<¨;Ñ?éo@=ar7ar7hí;}÷?j?M?«Æ}?ð>ÂJ?v¹P9É*Ñ9Mu>Ê±I;Sº:?uë@=TCr7TCr7hí;ó2?iz¦>ø¿I?Ôç>$,>;?è£8¶9e9Í
7>Eë#;ô)á: ^:?+û@=Gnr7Gnr7hí;þ?Ïü®>A?'±½>²>!Ý<?bE9`R9£ð>¡äð:·a:q¥[?ÓdA=:r7:r7hí;£/>ä,>¤Ø*?<Úm<\'?G»=¡.Ä<ÜbC?Öñ:åXÁ:?¥A=-Är7-Är7hí;§?ø"Ç>Ó7@?ÔóÆ>ã@>5?äÃ¸¢9!Î ¾rÁ9Ó®9âµ
?Â½A= ïr7 ïr7hí;gÈ?sñ
?Ü±?XÔ0?°Éª>+?ªÚ9&s9#H?>w;vo;;?µËA=s7s7hí;{>->ÃµE?"ú>Ñª>òe;?a÷:=¦úæ<38O?º®(<ÄÚ;%ùE?=ÞA=Es7Es7hí;ûç	?,ú¸>Û>?Õþõ>	ð®>þ3?úµ88³9Ø
>¡]:Àv:n½?vB=úos7úos7hí;Í¼ö<Í8½<è&?oR;!ä:k?£SØ¸Üq8Me¿è7 29Çâ=¹B=ís7ís7hí;|/?£¾Ü>>K?Ëö>¸ª>9?â9Çè9å{>z:R}e:á"?B=àÅs7àÅs7hí;¢Tô>Ø7>-+p?3>,?Ü#Ë>"Y?âö8Ã9´ug>ª~È;·j;8­Z?B=Óðs7Óðs7hí;öC^?Þó?CQ?õè?m¹>Ã®F?×ì8P9/®>¬E;çd
;ØÓ6?H^B=Æt7Æt7hí;zU§?Â2R?ªËK?áW?.í×>Nn3?wí9rà9U²>-HÁ:Ë:\ý,?B=¹Ft7¹Ft7hí;­ï>v
>ÚD?õFÅ>a¶>-½4?î¦8ß9ìæ&>ÍÂ6:ö4:ÿà?´B=¬qt7¬qt7hí;ï?ÔÊ>_??¦ñØ>®>·°4?Ù¢¸»©F9Lµ$¾p;ã;fWF?B=t7t7hí;¹/?ÎÒ>ÍT?n%
?5÷¶>=JA?µ~N8rü>9äd
>K¢%:q6!:¬?}«B=Çt7Çt7hí;_>>¿HL?F¥×>f6>>?}å6=áÌß<6Q?ã;]});Îgc?ËÂB=òt7òt7hí;hù0?céÕ>ËS?v ?f^Í>vG?089Ü.9æ}?¨:Ny&:å9?AØB=yu7yu7hí;¢÷é<î°<C)?9ñ¾;ó²;³ ?X½h¹õ$9
4¿ñÙ9N79£j¿>.C=lHu7lHu7hí;£ùÝ>½L>"ä@? iÛ>ï6>{6?ä¸¢	²9e[½¼-¼:c{:e??N)C=_su7_su7hí;¸
?»^Ö>&9?å?ÙÜ>c2?s989W?å ;Ù¯:®ºj?³GC=Ru7Ru7hí;I?î§®>êH?'õ¾>§¼>[u1?Q&ï¸¿9|zÓ¾PÉ):õ:®?EKC=EÉu7EÉu7hí;¶x?/#?9cH?@y?j£Á>§¶9?DåM8"r³9æÝ=NRN9	í9øù´>
RC=8ôu78ôu7hí;&D?÷?\ë?k?ðÃ?ÍÁ}?^U69%96ï?4é×:*(:¥W?'kC=+v7+v7hí;ºÝ8?ÿç>7XL?²÷g?!?âåA?K9uk¸9R=Ï>µÂ:~Hb:[?¯lC=Jv7Jv7hí;7z?ù¦ã>U÷¦?È?ø××>aµ?¢ð:Ñ9,?³
;a:å	?1mC=uv7uv7hí;I8?¯ð>ù?ö<?Í8"?°m?Ù+É9ä>°9:?`ù:ó÷:¯«P?C= v7 v7hí;[??ölË>R%G?,L?PÎµ>"á8?:Êû8§9vP>ù¨9¥BÚ9È·Å>½C=øÊv7øÊv7hí;	¢?ä}-?ko?µô¥?.3?Òl?;):ämì9£7?ÊéÄ:ôu:ÿ°B?øÐC=ëõv7ëõv7hí; ¼>úGy>2A?æ$?äÕ½>¶3?lÕ­9JÇ_9ÝF?ê:ãO:g?uèC=Þ w7Þ w7hí;ð21?ùå>hF?¶RÍ>Ú>Éç<?Î¥8tÔ[9ß$=nÏN:Ï:5?iGD=ÑKw7ÑKw7hí; K?Åþ>OL?þ·ò>ù >B?2G9Ô9Ìe>%q¢:J:vÇM?¬MD=Ävw7Ävw7hí;ÜÂZ?Óq?Õ¡<?¸ )?BÑ>v«N?àÿ9ÌÂ¼9(»>iíj:'³&:kc4?XD=¸¡w7¸¡w7hí;9ææ>¥Çd>/?Ðß?çÀ>\/P?î>®9N±9=û>K¬9>a9C?X`D=«Ìw7«Ìw7hí;fYo?ìG
?wÙX?I?³¾?0ãD?Ü9Ø	89q?Ô¦;sr!;+D?jD=÷w7÷w7hí;<Ø=¤ß<S+?zgÅ=ÉÌ=w%!?ÅGÎ9*9Ãq+?!ÿ+:­ô
:f?zD="x7"x7hí;C
W?G7ú>ä\?1x,?èØ>ÃïK?µì8ÑÖo90¨|>ÞÁ:m>	:p?§~D=Mx7Mx7hí;¬.!?ËPÂ>GYT?¼?fnº>ªºQ?®6D9Nø9 Ã¿>DÖ:Ã7Y:|?ÉD=wxx7wxx7hí;ª¸?CØ$?±¿`?Æs?x?+ßn?í9f8Â9{´>!Í:YÿG:MµH?»E=j£x7j£x7hí;à\>ñ9>|=?½=>ñ	>5?
'7=9³â<÷ÒN?ñÝ;3i;F?ÎeE=]Îx7]Îx7hí;ÛZ´=<k=°hD?(GÂ=]c=:¸>?ýàÆ:oò:c<-?JöÂ;²	;ùÿ<?ðgE=Pùx7Pùx7¹ü<Í=3Ð<¹1?#¿=úóã<S+?gð8ßà@9ð©>kÐg:ÒR:t8
?@qE=D$y7D$y7¹ü<ë¾J?8¤ó>§U?y`?aü¹>tùC?¯|9n
§9çÁ>
Ö9b3º9u%?sE=7Oy77Oy7¹ü<Û?T.?q
H?¤ù&?óÏà>¥#>?´±j8 ì9ºÐ=Tu¦9¤ÅÑ9!$Ë>òÐE=*zy7*zy7¹ü<ïá>I>9?rÓ>é>­-?Îie¸ál9rÚ½Þ:;2:«ø;?7ÓE=¥y7¥y7¹ü<,õt?â>E®?a£?èö?u?zÂñ9³å9eF?°\C:7:¨y)?õùE=Ðy7Ðy7¹ü<nÏ?Qb¹>-£Q? $I?ÝÐ?XTF?8¹[9¬%"9~s-?£¤:RG:9tS?F=ûy7ûy7¹ü<w¥H>ý<×òJ@N¬N>¢¡>'ü1?#àØ¸Ù8ÖÐÿ¾"`«8úÂ9á="F=ö%z7ö%z7¹ü<K,?V¡>;{?Gn?}?Dd?[:×­Ò9~u<?n÷;ýO©:cF?Õ"F=éPz7éPz7¹ü<z8?þç>ÅK?³ÿ?_ Á>H.D?G²99MY2?È+¯:Íd:(þC?54F=Ý{z7Ý{z7¹ü<î?j×Á>GM?2Öô>Z>ªD?ø¼¨8þHo9l4>Þ/	:ÀÃ9í4?¿?F=Ð¦z7Ð¦z7¹ü<¦M=Uh=O7*?öÞ;jé´;z?¸¤Â8²2¿þ8)å9OEÏ>óÅF=ÃÑz7ÃÑz7¹ü<Áï:?-Øö>¾ÞA?6å>w¦>þ0?J9M+:9]ô
?.$::F"?Ï+G=¶üz7¶üz7¹ü<³I_?x
?¿J?vq5?üú>²9?l}|89bÞ=^ß:i:ï"?k=G=©'{7©'{7¹ü<Oúo?2Â?Î`?ÃV@?ñÔÚ>áa?@ã8¯=9~Y>KIÏ:/ga:lk?SjG=R{7R{7¹ü<Zgó>Ì>u°U?bÔ0?°ÿå>òÑD?ÿ/ª9V8L9¦VU?b:ëRì9	ät?§G=}{7}{7¹ü<nyH?º ò>ôS?²(?~àÔ>üÞJ?bÝo9{w9úÂ>o;ù($;6ÆJ?ÊG=¨{7¨{7¹ü<MÙ?h¡3?HQ?5¾j?
?À=T?Ø9sª9$oç>º;Ó:sz?)ðG=uÓ{7uÓ{7¹ü<Ü¤?1>^]i?EÊ?â"{?BlN?~_9+®9+Óx>¨º*;¤¥:ql?æ
H=iþ{7iþ{7¹ü<?Vc>¢l?
¢Q?ôÁþ>Ã§R?Â?ì9z3ä9¡?¶:xP5:ó«F?·<H=\)|7\)|7¹ü<áØm?/?(J?¢??Ýø>b_E?`ËN8´S9zt2>Q°£;D;£U?mQH=OT|7OT|7¹ü<3ÔÖ>j
>F<?æ³×>Ý¡><ì*?¹þ;9AÐ8Ëµf?R3;)C;
s(?`H=B|7B|7¹ü<y>.?>uA?)?c$å>'è<?_P>=Å»î<L?¹";äÑ:ôxF?]¯H=5ª|75ª|7¹ü<ÁI>¥Ã>B?x>Î1>ù¤3?4=ã3Ø<8U?É<,´Ë;DA?ìH=(Õ|7(Õ|7¹ü<Bòë>8>SdE?aU÷>µ?®>È¯5?I91É9ö8>Q;:w;©D?õH=}7}7¹ü<À?áV¯>còh?9Û_?Ýï?4c@?C69ø9£3?ßm:U¦&: ËZ?½I=+}7+}7¹ü<z$>öP>O5?6? ?¾+?m=±ÌÇ<*4I?âuÆ:Ê:Ó¯8?=VI=V}7V}7¹ü< 2?Èß>³ÀK?Ò¸>8Æ|>Ìí:?g®:íE*:ç~M?ÒøQ:Çý:;¬/?WI=õ}7õ}7¹ü<½">ðüª=Ì¦s?¼Ä>¸úm>L¢S?^UÇ=ªËS=Ùïp?Ã#C<å¾;VØ?2bI=è«}7è«}7¹ü<Y¶ë>Æ>¥Ò]?îÅS?â_?WÆL?7¹9Ð9X²>Þ\:ë
:®4G?ÍgI=ÛÖ}7ÛÖ}7¹ü<{ì<~Â<º>?P»=ëßi=+?Ï09^Ù 9÷>º.9ú¨Í9Ä²¹>´ºI=Î~7Î~7¹ü<¿A7?ÚíÜ>öXT?wÜd?j?PÎ>?y½¦9m9NQ	?ÅÕ:½N8:óK?ÙI=Á,~7Á,~7¹ü<&\>>Y÷=7E?CÁ?¡wÒ>UÍ9?W¨=a:=ÒmT?3x;2
;ð]d?0éI=´W~7´W~7¹ü<¢A÷>(¼¡>å®C?lgM?eE?æÇ<?Ba¬=QN=­1V?õç<+;°ÊZ?iëI=§~7§~7¹ü<
ó?Ð¬>¿¸V?À(8?¼kø>Ç=?Qçí8;ZV9A>#Ð
:¬»ç9á©?ÍøI=­~7­~7¹ü<ì?{±>ª\?Gó?4i?þ§^?uo8=î>9ÕF >ÝY: Ì94T?=J=Ø~7Ø~7¹ü<,?ºkâ>ÍB?¸5ç>g >ÏÕ8?¥É9g?°9Êx\>87ª;fF;Ù¡[?¥J=77¹ü<CµÝ>z|>FÍ`??Ãä©>ÛM?,´¸U©9áDk½|@:§÷!:òÌ?Q>J=t.7t.7¹ü<¾í"?OË> 'M?®Õ>b>eæ<?^#w8ª6%8µx??ª:¸Ç3:­:?1`J=gY7gY7¹ü<¸?C¼>L?²¹â>2>AÓC?u 9Ê¥9w>æâv:ü²:ÜFL?J=Z7Z7¹ü<õ$U?o?O?øC??§¡A?µ9F8O9Gxô=I²Ç:]¯h:º´[?}¦J=M¯7M¯7¹ü<h?Á¬¿>
S?{nk?m
?äC?ãa¼8CB9×?x>B::d:íi'?MÓJ=@Ú7@Ú7¹ü<
m?8ª?AH?);?äÄ>)ç1?ó8¼4!9ê\Á>N(B::íé#?ÎÕJ=77¹ü<áàj?Ç?Ák]?yc?
?ç
R?ò&;í­Ð:^´K?&<öÉ;¬¾;?¥K=77¹ü<Ø
2?ãQÑ>Q¿Y?×­º?*qh?UM?Ø9Bþ9ËÇ>3?1;ê7ç:o>D?¢VK=-7-7¹ü<m/?ÒËÅ>%J?yÙ>´>ø1;?ê8Zx9³Qq>~";ëÍ:ØJ?>hK=C7C7¹ü<Jël?èþ?)A?
È`?çË?\}I?»ª(9ô²9Ý¨>ÕI:vö:¼0?<jK=X7X7¹ü<+¨?^ß¬>'÷B?1ò?òË·>+c6?è³q6Sð¯9RØ¯;Q½#:±ç9Áº?y»K=ùm7ùm7¹ü<7?é?Xe|?è¾?ÁP?Âi?aÀ9Jvy9¦Î?ëú9Í'Û9i?ÂK=s7s7¹ü<£½	?±>`F?¹º?U¹>"ñ8?¥½*9Zºs9}V³>ò¦;ÃQ;NiL?ÿK=í7í7¹ü<Wãn=ñ=µlA?
k>ÄüC>&÷,?r
5=]=â<gÞL?¯;NUg;Ë7B?gL=f®7f®7¹ü<[úO?§?ù³E?Ü?Ó>¢<?îeÄ·:9'64½ Í:o¾Ï9À&?L=àÃ7àÃ7¹ü<Ç
>ÊH>/GA?

¯>Í¤}>Nª0?È¢=>G=2'Q?D)à;2c;õ=?t L=YÙ7YÙ7¹ü<²Ü>s>R?	t³>[Æe>^ïG?Äà"9{F9¢wÒ>u: 0:XK?¡L=Óî7Óî7¹ü<^C?Êó>¦'M?Åþ>Ïý¥>äuD?»*9ÔÍA98á>q_:du:mG?§L=L7L7¹ü<\?
?ÙjL?à×#?P]æ>}6? _9ÂB9¼¤??;Ç{À:éÛ<?c°L=Æ7Æ7¹ü<ü(?eÊÔ>BJ?bÌ?³¶>b}=?N¡¹·æ¯9½U:ÖQ:¢°B?L¼L=?/7?/7¹ü<$Ë?é2>S?Õ1?©Èõ>N99?¬#¶Æý9ßc¼­:ý:}c?Ü M=¹D7¹D7¹ü<QÜ¹<(Õ<G3?VáÐ<bÍ¥<A!?5m ¹H.19ìÊç¾¯è°9ç 9D»?WM=3Z73Z7¹ü<òÅC?lo«>ñ+?Å@ ?Îý~?Âm:Ku!:}<?ÀÁ;LÏ
;	3?M=¬o7¬o7¹ü<`Cù>É^>1rm?ðp,@»â´?t?dc:÷#:"M?6½::²_?¢£M=&7&7¹ü<C¤=·µÊ<ª6?má;Ã[¢;¸1?\¸§¯9UBÛ½n 17Ú9co¬<NN=77¹ü<ø?¹®>Ï=?
¼>!½>
®6?ÝÞ¹5'9ÛõÌ¾i´é:ÎÔ:
;\?nN=°7°7¹ü<oÌ?Ç?0l?áå?yÎ?£ªc?ÒÍ*>¤=?Îhd<÷,Ù;ú?dN=Å7Å7¹ü<@p¶?£Ò?ÐÔ?°G¢?:?xÐ?Âdã9:½­9x'?5ÏL;¸:?¼N=Û7Û7¹ü<m§?ÚËÜ>ßÂ?%@ÀÙ>?õ·Æ?Õº<çó<÷l?G¦;hUÙ:´s±?DN=ð7ð7¹ü<àÇ?XTº>TiL?"
?+Â>6?}8`¾?9ª[8>ãA9¨Þ­9u¼>ºN=ÿ7ÿ7¹ü<LR=Å=]ç+?4Ü6;¶Û<;Þ÷>0¥¹éÀ8x>Ü¿n_|¹PÌZ8D¤ÀìüN=y7y7¹ü<8	>?Z:ç>$eR?@?cï>MöM?ó©¼9Î´ 9D?¤;=·:k[?'O=ò07ò07¹ü<O)µ>øsk>vøD?ög?8¼>ðÎ6?ý3¹Vúz9® ·¾âi¤:
Åz:Á×'?÷<O=lF7lF7¹ü<?z$?V/Ï>ô:K?rJç>èm>þ8B?ùÀ¹<:§8*H¿ü7ËO9=ÕAO=å[7å[7¹ü<FF?m¾ã>/à^?}®>¤e>BC?kÍÎ¸0¤Î8¿âv69`©\9¯Ó>DdO=_q7_q7¹ü<&q>"Ç=¦=?c$?ïÜ>A>?ßC1=äþÖ<ÌS?I
;À¸:sÑ??^O=Ø7Ø7¹ü<è6Å<G¹<h:-?2Ó=nÂ<×@,?ü¸8Õª9À=É	9Áüh9V>±O=R7R7¹ü<é;?ã9ó>yÇE?:¹Ñ>l>ÙA<?]19»h&9r?£ö;	Ø=;sG?,éO=Ì±7Ì±7¹ü<ðÞF?où>ÂL?c
ñ>µz>l°K?L9kg9æÄ>BçQ9Ì¥9¤¢>ªíO=EÇ7EÇ7¹ü<CÚ#?a«µ>°äf?D{U?;¹?GÜG?°èY9nå92s>Á8|:Ü²':£@?ÄP=¿Ü7¿Ü7¹ü<àf?±¹>LÂG?úOb>Op&>Æ.?Ìw5¸ôV9=Ù½Ñ¥:\¢#:ÍCI?åP=8ò78ò7¹ü<ú
/?MÄ>d?¢?·§>QèX?k.:ù×á9)$?]ô®:qkn:êÚ;?_P=²7²7¹ü<æT*?ª°ä>%¬>?Öð>Áë®>M<0?É
8Ü!s9>ßIæ:üCÔ:BÞ
?ý¾P=+7+7¹ü<Êö>?Â"?ýÂ>?ÜËû>À]µ>Ô´1?}8$~9b®ú=ÿ;@=Ì:ö$?[ÆP=¥27¥27¹ü<S?§»§>+V?mg?÷³?àE?9nO9Çå²>íÒ:EÈv:|?ÌP=H7H7¹ü<(jT?/	?øOF?ÊAÃ>®>Å§9?nF¹ì°R9	ß¬¾Êé¬9@¸9]%?ÈQ=]7]7¹ü<í¨?¡q­>ãØ_?X?ë©>ª\A?lG9}P99é¾	?ÎÚ:ñ}:#\?í;Q=s7s7¹ü<ëwê=WA¬=Æ:.?ObÆ;³'ª;A<?®;°·ÿ;!9;è½"(ñ68ég9b<¦Q=77¹ü<k~?¼²>)¯T?Ço?{?ôK?áÜ< <·R?; :Ië:{%?zR=77¹ü<H¬?Ì$?AÐ?£É?,É>?W9?â÷<YT<ÍS?ÖC:Àhø9ÒI?¥-R=~³7~³7¹ü<²8?µ?vW{?Adl?J#Ü>is?Èú9Í®9,X>·ãÑ9¢jé9[2æ>=R=øÈ7øÈ7¹ü<Èì>ßú>ÑIK?z?2PÈ>·<?u48E 9ÿ=´_È:@,o:¥xV?ÉER=qÞ7qÞ7¹ü<ÇI>>:GD?Û\?ZÂ>ªâ8?QH'=Ø}Ó<³|J?9ßD<äê;V?änR=ëó7ëó7¹ü<0m2?ÄsÞ>¸UM?¥Í>ú¤>fB?l¹©ã9ó¾:ÈUÝ9RC+?cR=d	7d	7¹ü<7÷Å<d<?ë+?N;@i;0Ò#?!v6¹>J(9WÇ
¿R¼9"	Ï9µ2é>TR=Þ7Þ7¹ü<`Íî>vu>^æ@?Wã>\ú©>Ðd+?ÐU	¹ò5Û86b ¿e9ê¾á9»>óR=X47X47¹ü<Aów>j`3>Óî0?q»==)¹!?¸¡\¹UÕ8H¿j?;@¶¹:XúJ?ËR=ÑI7ÑI7¹ü<jP?Í?z<I?CgÑ>©è>³7?¢ï;¸]Â9u¾È:# :ÂÐo? R=K_7K_7¹ü<« ?Ç?VÉh?lz?©û?2üd?(9Ã{¢9y»ï>wÚ};¶#ð:PO?ö¡R=Ät7Ät7¹ü<ð5?õÈÐ>.^?áût?0?Á"S?¿9Xç9j>ñÆ¼:	C{:CV@?ÐR=>7>7¹ü<ý?Ï¤º>ëI?°R4?þ?ï2?0J¸øàý8jÃK¾³Í5:6Á	:ùí(?LÞR=·7·7¹ü<¸R0?PJÞ>âK?í>®Ã¡>X;?´9D7ü9âêÁ<øoA:!0:?3S=1µ71µ7¹ü<Ê@?Þêû>íéC?l4?í¿>³R3?f2u8b8ù8ÿÝ{>)ÚÝ:öX:$>?sXS=ªÊ7ªÊ7¹ü<z:?í	Ì>	j?òL3?ÈË>é>a?ï$9pqÛ9S¢>½9:oë<:Á¡Ï>}hS=$à7$à7¹ü<ò_?³8?_?°Æ??ó>=I?`é9â,Í9Ë½>;wØ4;uzO?ÖzS=õ7õ7¹ü<:[*?ç¥>¢o?íÂ°?~I?£`?Tì:òæ9C+#?É®X:ø¸
:»³C?ÀS=77¹ü<ê?î¶¹>yåK?U
?dW¼>@?Ù85;79Q>.:2:F?S= 7 7¹ü<òN1?^>Ú>¡ûO?lÅ>Ü>¤??n#¹úâ91¾ÐÒ:¡Bå9	)?Ð¦S=
67
67¹ü<Æ>Øº3>" <?ª>/T>
à1?95:=àíä<:P?Î¡;ýùB;ø<?-©S=K7K7¹ü<dîö>¦>Û4S?\ûB?^?p­=?T=ýÆµ<JN?Ó)<i´;Væo?`ÒS=ý`7ý`7¹ü<¶¶z?{è?IAS?·S?ý>ÿÊU?|9q9ÑDÿ>®9®9é[?¿åS=wv7wv7¹ü<a(Æ>k'>ÐF?ÈNR?Ã?9ô4?[k95ða9½*¨>³¼1:×Ê9çP`?AXT=ñ7ñ7¹ü<º
?"G°>ÉÒM?¥¼+?âï>Q7?{V]95Ù¥9yÓª>¿V>:uAÁ9Û"|?×T=j¡7j¡7¹ü<ÈÔ?ø'?æ$g?½È§?áT?ùJ?:#:m9Ý`?	;§&:yªl?JæT=ä¶7ä¶7¹ü</w?)i?ëK?Õ$?°6ç>j86?1µê¸Íq9	u_¾WÀ:§;:×v?uU=]Ì7]Ì7¹ü<g«<>ÚD>GÑ:?	.À>u>-*?bb9="ã<ÃP?aî	;ç Ê:ûB.?$BU=×á7×á7¹ü<}êä>PÃ>q¦G?çA?«×Ñ>ùN7?`M8¡z9ú6¿=uì«:Äe:@?NnU=P÷7P÷7¹ü<¨0?yÓ>ø¬U?ñáÝ>d>]F?­·è'M8¤X¾÷§;ôK:y?Î|U=Ê7Ê7¹ü<LÀó>jH>:J?¡ô>µÛª>zD7?¬Û¸k9
9¾ÆâÀ:
#:E<?'~U=C"7C"7¹ü<þ]?Èó>×h?ª?Ì>;p?h?¶R9
,¼US:V£0:p¸O?U=½77½77¹ü<ôõ>Î>éEJ?lñ>Ú+>iK?À[´¨q9Ä$
ºó:UõM:²ñ4?¡U=7M77M7¹ü<H?~Ò4?>?ùL×><">ªö3?çð¸­ì8/I¿J:Øñ·9I­=?øÕU=°b7°b7¹ü<$?2{Ü>	>?¦?ÚÑÒ>.2?.o8º^9þÇ	>T/Z;è;Ô%??5úU=*x7*x7¹ü<M4T?)è?ÊÛG?¦)`?Ó6?ÎE;?¥:iö90<?hÌ;
y;FR?ûU=£7£7¹ü<?~Ó3?ÛEO?nC?A­?`5.?ã¶X9
×9 ¹>Él:Þ9M}!?
(V=£7£7¹ü<¯Ç÷>à¤>NA?´ÿÅ>Cö>£5? °±5¡9ya¨;ø9ícì9S?þ.V=¸7¸7¹ü<ýT=|L=þð9?õ<WÙ;Ì\4?2ÀÌ¸ìC9÷±¾*jQ¸ìÉÆ7×¿7jV=Î7Î7¹ü<·?ÓeÅ>îYG?1Ùï>6É¬>®1?XM¹>y8¸ZÓ¿ub:\%:À%/?êV=ã7ã7¹ü<l¨Í?sçF?¤X?¥(7?7+ª>^Å?/P9õ<Ó93|>(¢:ÍÂy:5&?_ÅV=ù7ù7¹ü<o§
?ÚJ£>¢^?.#?fÒ>U¾F?ùÚ8Fb¢9V,>YÀ9Þ9r/?òËV=}7}7¹ü<\=Á¸;=½0?·Ñz<êF<<ï*?÷¬½¸4f9­§R¾Ñ¸
ñU9¾î¦½ÚV=ö#7ö#7¹ü<px?õG?(_?æ¹#?´Ð>yÔH?Zâ99ªJ9°¡>¯K-:g;#:7ä?6êV=p97p97¹ü<ÁÌ&?àü¹>Êe?Îí>R>ª²X?Ù¹P{s8x¿µB°9WÕ§9Wm?ÞôV=éN7éN7¹ü<£Ã>xg>à^X?É^?ö?Ì¦I?þH=á<¥Æ\?*<Þ;%¼j?ÏW=cd7cd7¹ü<^à>Ð>Â@V?òîå>àP>¼8?íW¸à©¯9}V½×qp:":ÀY=?KW=Üy7Üy7¹ü<¹Gê>:@ >v!;?[ÌM?²Z?7:5?Ô-¸V&Á9Ã½y:åÄ9:Ø+?¢¦W=V7V7¹ü<LÞ;?¼Þ>¼ìW?É?¯eÂ>qöF?xÍî·èp9¥Ã}½d;-_ :h}f?ÂW=Ï¤7Ï¤7¹ü<Z±?$ª®>Nf[?0·^?Iô?GF?^ï¸E*19Çð¬¾ÀÅñ:ã:¼¤]?WêW=Iº7Iº7¹ü<@T?Xù>÷²Y?÷?¿>ØG?¼H8>Ü(9K)>udC:-+æ9&RY?-X=ÃÏ7ÃÏ7¹ü<mR?Ð	?}C?NR?#ìÆ>]N<?µ9#ÙÝ9Rê§>¬d ::ô?Æ+X=<å7<å7¹ü<7©@?Å?³ø<?§ >«d>ðÆ3?
'¹LB)9©jý¾ùb:Ì2B:'?¶ÓX=¶ú7¶ú7¹ü<;h?bì>gá{?5?ñLÚ>ìÙT?
Â9N²9Izh?¾+¸9ÅÃU9\? ØX=/7/7¹ü<+È'?äÄ>x&Z?ÎÃ	?û¦>[´S?ði9`"«9üþã>W:x :Ütp?åX=©%7©%7¹ü<Ç>«a>^?HH?1îì>8X?À;áì;B1j?< :è×:Û	
?äïX=";7";7¹ü<m Ã>:Ðf>BùX?´t?ìJ?ÅU?%n<u<û_?¬Þ9/f9BA?rY=P7P7¹ü<ÇPú>yN¥>øÒA?!Þ¾>ª)>¼w7?×¹î¢8ï`¿Uì¬;hg;??ÖvY=f7f7¾0<8ó#?2CÑ>=H?âM?ÂÂ@?5?ç28l»9/ì=ê-;^·Ñ:m@S?ÁY={7{7¾0<Ì¡>xyF>K:?YÈR?
?«8??Ea7=	Ò<h_?,^
<H±³;fI?;Y=	7	7¾0<úÍs>p3#>Ü7??°C`>4"!>:&2?Jó<B©<¹P?G¡;­@;OHV?XY=¦7¦7¾0<o½?åú>ñ©r?íì?§?n}?1,9"9ò?Âp:ÿ:e?tñY=ü»7ü»7¾0<À=R8`="g.?¡<ç;QR!?c	¹Å"²9DP<¾~f8e$9=æ=n÷Y=uÑ7uÑ7¾0<S?s×>2zo?*¼?­}D?u?Ù¾=,Ç=Hç_?ö\:£mC:áj>?Z=ïæ7ïæ7¾0<CÃ<(
<v2?¦z;iK;Õ¹?l¹|Mi9Á7¿Ü(¯¸Îðÿ8B3¯¾QZ=hü7hü7¾0<öwÓ?½?°?{ª?L)Û>Åý¯?H9ÝGC9è9O?lµ:}*V:;ÜX?âZZ=â7â7¾0<#2/?D°Þ>*gI?1¤?7_­>|ó=?ä_`¸GY-9a­%¾Øs:}èá9ä-?=kZ=\'7\'7¾0<I>=r=8-?E' ;í;¿?¶Ê}¹<«8+b½¿`þ)9<bZ9ZFÇ>PZ=Õ<7Õ<7¾0<oÊx?L?B_k?â4®?÷¬f?áTA?ñ%Ï;ì<;ªE?"©;	§:*QU?AZ=OR7OR7¾0<^;?QöÜ>¥Y?Ë&?ÂÖ>YF?im7[j9­DC=ö±:¬:ë@?³Z=Èg7Èg7¾0<,]"?D©Ì>´K?ñâÖ>ëC>¿aH?ï·äN96@½Éç²9(i9ËY?¡ÞZ=B}7B}7¾0<¯L?<Êà>ajh?t14?UÝá>)<L?s(08ªÑ9=Ä©=ÔV;ókå:Ùn?R[=»7»7¾0< ùH?!öü>!cK?ÆÙ?~Û>tÊ3?U{â·c­9Ù'½Öº:ê>¼9NÜW?X
[=5¨75¨7¾0<m1#?u<Ê>ÒN?G?+L?1>?@Xõ7R¹8<)>g>A:cù9Ü]F?A[=®½7®½7¾0<mæG?Ùþ>\ÍH?ÀÞ>øu>Éà??ï÷88½i9ùê«=Ó¡E:¸iì9V?[´[=(Ó7(Ó7¾0<1½?XÔ§>Xáb?4+­>GKR>HÎR?¼È¸)V9zo¾Ó½4:Hö9¢ß;?ñì[=¢è7¢è7¾0<u?.Ç>Â$=?]Î>_>¿21?FP#8Þ²R9DmÆ=&­:õ:§å?2ÿ[=þ7þ7¾0<AE?r>Ä>UE?ögl?§"?4:?e9ÔéÞ93Ó>±¨:jï_:(Ù@?ø\=77¾0<">ù>»=rY?ãG2?i¼î>N,??sÔS;õ,;ÎH?Zü:Ó}:kÒS?º9\=)7)7¾0<PÝ(?¢#Î>µQ?ó>ì>1½C?íý8Dý8öÿ>@õ{:,:¡ô:?CS\=>7>7¾0<9Þ?xÖ²>ÎP?Ðuã>Õ>C?ï8Í9Él>#âú9Í¥9/¯A?q\=T7T7¾0<ÜF?ãè>ÉZ?©ÀK?]ö>S?þpØ84pà9æàö=Rö ;jæ¸:vÛ^?§\={i7{i7¾0<sN?¹Wø>ÂbT?Èvö>®>N]?3¸»Ù9§p}¾{";TÝ:4?E\=ô~7ô~7¾0<Ý°?;H??	V?Z/¿>ÎY?Q9jÊ9ôû>êZ¶:
(:Ý?þá\=n7n7¾0<J+ã>xç>H+>?¬>ø)|>g.?¡Î8¸Ud9ó2Ï½5:JE:Oö?ê\=è©7è©7¾0<ù0?NÐ>ÅX?wý?cÖ¬>ÌúD?Õ¾g9Jðw9ÂGï>Ì,::´â_?í\=a¿7a¿7¾0<ÀL?zO·>(I?-@?á?Í;??9Á9Ø?:PB:è>K?_]=ÛÔ7ÛÔ7¾0<M?Ë.>Þåi?;e?íç?uRM?M9²c9[	¦>»Q;0õ:·2Y?]=Tê7Tê7¾0<1íç>º>@¡>?Rb??ÁG?]a </'B<xS?Ñè7<¾Ô;^M]?ì']=Îÿ7Îÿ7¾0<"M?à?D?1ª>vt>6z2?¢AS¹þy(9 ¿,È912 9NÚ>7)]=G7G7¾0<]Ø>é·>}AR?Í P?ç?$ôF?k`8`yf9]*>':	åb:Ìß?)E]=Á*7Á*7¾0<NHU?AC?ÜL?ÓÞ?^aÁ>¦)9?:×9ä9tõñ>V.:#W:T¹!?S]=:@7:@7¾0<£?Ò»>wF8?ÙÚÆ>É¯>Ï76?4U38Èy^9%[Î=\è$;;ú:Wµ(?]=´U7´U7¾0<ë7?u-ú>Ò2<?,¼>[>LE3?ØÍø8pû\9>wd :J:öÂJ?Ë^=.k7.k7¾0<S%¢?ÏU?DPB?ýRB?,
	?}}5?<*b¸n9Ó=ó½¬V:øQ :ie+?}[^=§7§7¾0<b^.?´ðÉ>(]?¢ÿ3?\?í}3?Xµ9(Ã9o,>¼¦+:X}$:®?.G_=!7!7¾0<#FL?Ìý?¹Æ:?ý?ä)É>ï×-?ù¸ÀKÉ8`§¾°7ô:xç:¹}C?ñH_=«7«7¾0<?¨(Ç>,!B?ä>,Æg>&:0?ðoÂ¸ÔyB9ûò¾c":Eäâ9@87?ßÓ_=Á7Á7¾0<Õt?%êî>n?&xæ>Üf>92?]À9ò_9¨
ª>'æ:j&:5k?bó_=Ö7Ö7¾0<ó5?^ñ>?0A?ö>@¯>Óh3?Èä8ÿG9ßk>ì\°:ß@:×O-?ªÿ_=ì7ì7¾0<ñ¨?¡§!?Ñ?Ê©?ªÀ*?»âX?õÀæ9JCx9úñm?h':ÿ:8
	?/
`=77¾0<
ý>³d>¤¾.?û>çZÜ=©ú?Ð]]¹>4+9ò%¿Ju9º¤B9-N!?5`=ú7ú7¾0<[:?nËÊ>?k?­5}?ïÁ?rOr?}Ù9¢O­9j$Ê>yT;Xü­:oj?Äa`=t,7t,7¾0<ÍäK>>[ª;?ÙÂ³>Ø6>#p+?é¬Ç:Wæ:SP@?ÙÙ<È·;3D?ñ£`=íA7íA7¾0<éí>=
>º°@?vï>èR¬>pÞ1?	8æ¤9ùô=ñu:Ø_4:Òß-?£Ø`=gW7gW7¾0<É|y>>t¥s??qÐ®>¸@?üÅî=0m=Hñ?7(M< Rä;6f?1ì`=àl7àl7¾0<©Õ>?ÂO?s;?Þ
?½>á;?ýq$7Òt9VY¡<Ø:}±P:ÉÝ'?a=Z7Z7¾0<
??´>$ÿC?íVó>!²>nÛ.?=\¸<¨:9;¾cGý:Ôí¥:bC?NEa=Ó7Ó7¾0<0>$»> Þt?é9?JÌ>øh?HW=V¤<åa?K¯9«9Þq?Îa=M­7M­7¾0<Ç
?í¡>§mz?Ü_?æ	?áK?9Å¢9V9
:B?kÌ;"Ø;¸uF?\a=ÇÂ7ÇÂ7¾0<C?MÌ>ÓBB?fÔ®>e>Ü.?W)85d9¥-/>©¤Ï:ëÆ5:Ã6?å´a=@Ø7@Ø7¾0<@ß?égº>>UH?÷ô?EE?Ø;?8o\;ðÿ:ð|\?´Í9,:6Ì>Qºa=ºí7ºí7¾0<]¢6?ÿõâ>wN?4X?Mwý>Þ]Z?Ù7§`È8\±=Ì8Æ9î:Ú9]è>1½a=3737¾0<*9£=Äl=´{0?Æ^=Ê}x=´ñ?þ&_9H	:§P>Fâº;Êï;Mñ*?¸Ña=­7­7¾0<C/?ÞÏ>ýX?"S"?®½Ç>P?­-G·¿X9Mì¼(:Ï`Ø9_+?âýa=&.7&.7¾0<ð?»Î>Ú+D?êü³>£Àq>m>?áÃ¸å'N9øàr¾ò4°:êåj:F	@?Ã$b= C7 C7¾0<ùç>i>\?2%?i^Û>àÇ@?Jáa¸¥9âÇ½Á÷´:§X:Õµ1?v1b=Y7Y7¾0<
´¦?Ï°é>"¶?Wo?	_?@C?¢¬9¢<¤9?¡î;2íi:xI?Ægb=n7n7¾0<ÊÛ°?Ö>>?vüm?SkÂ?­±6?7?¬ºÏ9º*:T«Ç>UÚ.;¤¿:¡?Awb=
7
7¾0<kr?ì×?(êT?nZe?Ú>ñ¨?;ÂË:Ô<?V;«\;-1?2b=77¾0<0 > z&>F?*Q??ÝßC?FD=Ø6è<Æ`X?R6-<2½;»ói?v£b=¯7¯7¾0<â@%?ÈýÛ>pM@?WçÍ>9¼>Ô21?Ê¹¸`P9	Ac¾]:H,: $?¥¶b=yÄ7yÄ7¾0<¯Yv?ûÏ?AX?|ò6?à2ô>ÕÉ??þû¸&³9E3¾´ÈÄ:üOO:»ÿr?,åb=óÙ7óÙ7¾0<T]?$?lÚK?ØÒ>âl>G¦B?|þÞ¸Þo9º'´¾«ì!:ï':7Öö>c=lï7lï7¾0<C<?¼\¸>
ºB?ÐÞ>\ ¤>O«,?K­¹g9@U¾*ë9ã9z?"6c=æ7æ7¾0<j
?4¤»>àÖ<?úÇ?@Õ>3?8qê8ñC¨9HW2>/7c;¼;û;B?Kc=_7_7¾0<Ôôc?¢?zO?×¬?b·>CC?JP9ÁéÐ9E<>%Z:Zÿ5:h?sWc=Ù/7Ù/7¾0<íª?7ï6?òöm?ÿÏO?pÇ>­G?\·6ZpK9Á³;0_#:.
:´?wc=SE7SE7¾0<à_>?rý>G3@?¯VË>c©>6´;?«Ã8¶<9"¨>%·Â:¾%q:KµN?c=ÌZ7ÌZ7¾0<½Å<,<?Þ1?&Ä;l ;Ü'?n8¹
O8£sã¿Ô7Â,~9*=l¤c=Fp7Fp7¾0<_ßh?HË?^D?nô?^E±>2=?³O¸r9	Jç½+ìt:&Q:Ê?&©c=¿7¿7¾0<mY?í>âi?âþ?wð¥>ÁY?¢P7\øo9iã=|_¹:lc:¶ªP?ã°c=9797¾0<Bb?BÑ	?òQ?)
?Á	¸>7[D?F~¸¦Ø·9²±½!Aº::-;?Ñc=²°7²°7¾0<$Ä>K~>&uE?rS?%i?àÿK?>&²=X|b?uªW;mé:ñel?Þc=,Æ7,Æ7¾0<<Q?k]ð>+_?ç¢Ö>Úu>7T?ÃO¸O9ø¾ó
q:IW:"?À)d=¥Û7¥Û7¾0<AD?u£>ÄþN?öçö>ö³¨>ÆU;?Ñ%¸|*k98Ä½ûA:½B
:Oó>u-d=ñ7ñ7¾0<*?ËwÁ>¢7G?ï?ëu·>ª??Ako984Í9W>´Õ¨:ØH:ÉW?ÿ1d=77¾0<@N?Y Ç>E?¶îÊ>¹>¢¿:?ýUë8	KÃ8»>?<96L9,F:?Tpd=77¾0<` N?gð>­c\?;@?ö}?v¶e=7=c?3Û&9W9(-Æ>Kd=1717¾0<ô³>ø'><Aj?{nE?íéø>[
K?2U9·¡9©>
Ò:@:5û?#d=G7G7¾0<±I-?FÂ>È	d?ìV?°?~}P?5ÿË8×w³9~>æ:ua7:\àP?¬Âd=\7\7¾0<D¢±=í#p=]=?+°#>Ùì=<ì0?÷:-W:<?jÇ";Ä2Ü:´>=?,æd=øq7øq7¾0<ÈÏ>V~w>ë¬V?l½?hk?OAN?ê==³ïÐ<²h?
1:%ö9÷\?²õd=r7r7¾0<ISQ?HÑô>üâZ?ªþ+?9ãÇ>òF\?R¾8ïÔK9R >ïP:ê7:ßJ(?þd=ë7ë7¾0<M?·í?wE?CÍÞ>DÆ >b1?Ð6ðBó7!"=|zÒ99fd>?!Qe=e²7e²7¾0<»4?óÙì>§WC?¯êÙ>w>ÂÝ9?°Õ7².!9&©= ?(;(9ë:7?
µe=ßÇ7ßÇ7¾0<ö
=¤Ç<[1?X;½ê;QF?ÿ½¹Vc²8&Q¿Z(8Ñ9n>ÇAf=XÝ7XÝ7¾0<âùG?9ýÝ>Ff?&ß>>>^?,û9bþ9:¸>²Î0::×:u)?ÃLf=Òò7Òò7¾0<ìÂk?D¨>©³?B-ñ?SÀr?ïV~?3
:à]Ê9ª¶.?êTy:/	:£h?Qf=K7K7¾0<³HÊ?ÞoG?ÅÓ?êQo?sÇä>Åå?'<9b:9*²>W5ú:D~f:Ìò?vRf=Å7Å7¾0<VUM?Så>²öd?8(?ºÅ>\Z?qç8z«9î5->\WÆ:À«:Ö#¤?(Sf=>37>37¾0<´Iò>>ô]W?y>ÑÐ5>ú'@?pE9Ö]ª9)u>(|:;úÁ9èR¦?^f=¸H7¸H7¾0<NN,?Ïªä>Øæ@??^J?fõô>d}S?KØÑ9qhÏ9?!(;ðE:ÃÍ?1f=1^71^7¾0<u<=-V=)?Ës;ñR;*ï?Ó@;7X}9^7½</.¸AB9À@æ½Tf=«s7«s7¾0<%åû=ëÈ±=v[5?°³U<7£<n,?¦êh8k³ý8k>ã.%9I9t#>Ä·f=%7%7¾0<áA?Í ø>;H?ÿÂ?v¬>TD?	î91	92ø>ìá(;ëW¬:ðÛz?;êf=77¾0<ÉT)?(¬×>[þH?,ý¼>>I9?Tf9ZÜY9S?÷9I :w¨Å>Ýg=´7´7¾0<åÛD?Ù[å>¤¹[? gr?òÛ?µÙ]?c;>%;Îäj?2}¿:
8:×0?z+g=É7É7¾0<1?®àÁ>[9>?î×É>ÊS>J]/?èÙß¸À 9{35¾uV5::Ê1+?7g=ß7ß7¾0<Dy?±>Ç f?[|?ä?55O?ñÒ9üs¯9.¢?¬ûÑ:½º:Ä;?eg=ô7ô7¾0<K-U?6`ç>BÝk?äÈ?Îç>Êk?Õ·8ºQ9>÷px:2:3ÃQ?vg=þ	7þ	7¾0<ÂÂ?Ø'e?·IY?¢w?>ª?²
I?»Öh9ðt9åÌ>½Zº:þ}Y:gY[?Âg=x7x7¾0<X±??³Aâ>täX?5?'+¬>qF?7~8êdc9A> p¾:éýO:ej?pçg=ñ47ñ47¾0<2d¼<
8<©3?ç;ÏÌb;Nv+?ô»¸&7i9Ü!¾ø|k9½õ8u?ég=kJ7kJ7¾0<ê=æ¥Ä<ã<2?dT=ü_!=iw(?Ê÷9Àh9¦8?:ô&:¸â:Î%?çÿg=ä_7ä_7¾0<ÜT?åê?Ì(I?´Ås?R¼ ? B?½ë¥9Zó9?Ë¯w:6:~¥t?9h=^u7^u7¾0<AoÝ>ãY>y?B!y?ð?Íßc?FX°<XÒN<¾FZ?R7:²ð9é+C?o3h=×7×7¾0<p@?2Ô>o<?k?ù0¹>Nÿ@?ã¸y9¼u½>[T:ME:	?ëBh=Q 7Q 7¾0<¬sA=þ
=c.?yy=,H=4?hÉ9~F496Ë?Òò:Ë+Ä:G?ybh=Êµ7Êµ7¾0<M?¤¬ô>mV?6.?}­>_ÎH?¾Ìè6Î	q8@w=Î×9ýp­9°?}jh=DË7DË7¾0<ÐèH?ë÷ï>âTV?Ïpÿ>ÿ(>ÐºN?'7"6¿9Á°G<æ`:Öz:Ì£>?h=¾à7¾à7¾0<Óñ>=Jä=è)<?¹%>}ïÒ=8Ì3?wO:s­9{Ö=?	ôð¸h9à¾i=7ö77ö7¾0<W®>ô]>;xI?s/©>`t>É;1?7wS9¬N<à*:<Ø:ft?bi=±7±7¾0< äî>{W>µC?Ù¥ÿ>Ü»>³/.?V'7@z9o=¶í9þ:EË>+-i=*!7*!7¾0<4º>=!u>ÔYB?ÇU?£@?V8?»Æ
=`«<ÃO?AÀ9pÖ²9Ä4Ï>-2i=¤67¤67¾0<­s>¦!>Âó@?@
?È>Ï4?¾U9ü]j96¤>©Å@;yÒÓ:úh?pDi=L7L7¾0<Ía?
?P?¢?gÎ2?¡B?+Ø:©Ó9WÐ2?;;À:j!??¤Xi=a7a7¾0<)Eð>>ÑkD?*¯>òsx>|`4?/P"9¨Î»9Ä?]>%: i$:å?hri=w7w7¾0<û>à£>mD?BÃ>Ã>´6?J&ð8P&9,¹>)Y¿9}Mè9)ÞÒ>yi=77¾0<¯A?d?%?mÿ£?G?BÝR?÷Re9 i9Vä>Òô9¤Á9C"?¹i=¢7¢7¾0<Ëv÷>h¡>?D?O?Áº>þ2?ü²î7ïYª9[3=O{f;×Å;jÇK?ç»i=}·7}·7¾0<¸î?±É>jsA?sé>¤ñ¢>©b7?³q7#3¬9P9X<0«:Ý¡:è&ü>ÄÎi=÷Ì7÷Ì7¾0<ûU>6>B?C?_Ñ>+/?M®e=2l=¾kG?àîà; r;ö¦@?NÓi=pâ7pâ7¾0<)ç?)v!?J¸R?ü>ië¨>O??¶	8ìò9@h=ô4Ð9gu9mÅ9?àÖi=ê÷7ê÷7¾0<üP??w~?÷I?8¦Ø>S3n?<Hx8ö 79-->í:¦&':H?Ñ+j=c
7c
7¾0<º§?Ô?u­?éNÊ?9Q?ow?F!î9Ö@Û9-?÷Æ8;ÌQ;Nä6?Í/j=Ý"7Ý"7¾0<Ç¶>ÝfW>OX?>>x?»=?P_K?P÷u=ýF=D½[?>w<T¿¦;åwe?Dpj=V87V87¾0<Ê(?Ú>ëðD? ¬?{_¼>Ùa8?Êõ·%Ê9íg½xzE:E+;:á?új=ÐM7ÐM7¾0<»/?øæ>qôB?`¿?	¿>:3?y`¹8Bgó8søÂ>;Ú,º:¦óU?$±j=Jc7Jc7¾0<¹<Þ<Ç*?aÖ;Ï¤;^¡&?áä¸m-9eí¨¾wí¸è<9)n¡¾Þj=Ãx7Ãx7¾0<??¾xÄ>¦:?1Ó>Ú >Î*?R[8tl¨9mÇÐ=+sÑ:äå¬:c?Ôìj==7=7¾0<þz'?\Ó>ë°J?5õ>×ª>ñ·7?gH:9É9$?ò1ü;3§;ýA?ÑAk=¶£7¶£7¾0<7?	f¤>[êH?.(ç>¬>àÙ<?)¸ÅA9Ñ½ª:fX:[·I?4dk=0¹70¹7¾0<-P?~Hî>§_?W,3?Oâ>jæJ?¸,8+H9í¥Ü=>
:´¢q:Zo'?Ul=©Î7©Î7¾0<L×?Ð/?âB?
s]?RÃ?°F?Ö:©)¿9ÿI?(Ð;(A:Fc?¯#l=#ä7#ä7¾0<ìl?ð!¿>#ÑJ?Jß%?ê¤ç>P7?Ý9R^9Bg©>Nu:?J:¬V?Ô/l=ù7ù7¾0<âî"?þ¼>.]?kâK?ù?AG?4C59gÀL9¹¡â>¤%<l³;NVl?~l=77¾0<;-n?$?°D?ÜÚ?u¦>7µG?Ý?Û8d¹s9åJf>Ò$;Ê^Ù:·6?2¼l=$7$7¾0<çgc>CÈ>ÎT?³{Ñ>e>¯ÖK?¯/=úõÝ<Ê J?ÔZ{<ÓÆ<N?ÃÍl=	:7	:7¾0<=ç>j<>è«G?Î?©s²>k<?¢e9!bM9¡3¿>Ð>ø9`å9²³
?7Ðl=O7O7¾0<@ù>hÜ>ç¶P?µ#?<¿×>G@B?(6vüâ8°s/<Þ9¸{:¾ÅÝ>¹Þl=üd7üd7¾0<¢?v§Ê>RìC? ?¶7Ò>KvC?üj8EFö81Ðs>Ó=E9|l9º°><ðl=vz7vz7¾0<wD?»Uè>xX?i´×>t>!H?rw>7ùÈ9ÓÛ£<À39÷ä9ôºõ>P!m=ï7ï7¾0<~>Ø%>1D?k£?Cã>N}2?²á§=G=âYW? È;os;gR?V.m=i¥7i¥7¾0<s8?zâè>^ÂJ?Iv?AÐ>Y¥<?Q1Á8,}9£6>w:Õ|:º ?+am=ãº7ãº7¾0<1yg?
?	R?ÔÇ?¾@;?Z]<?ÈëC9í9©91>R]*:"A:xj'?;pm=\Ð7\Ð7¾0<ÑY?"ý?¸E?¾÷?:»>/©4?±ãS¸?µ¿9y½U:^5:}:6?µm=Öå7Öå7¾0<º6>£ Ù=¼pW?®h?~=?ï$G?ÙgÉ9UUò9 ÃÔ>ç;A:Xo?DÅm=Oû7Oû7¾0<G±=Lú=¢¼/?Ùw=ù8=_+?~»V:ö:|IO?;æùÁ:7O??×m=É7É7¾0<ÚÜ?ã?
ÍÏ?+ö?Oý?ãõÍ?Éæ9v´9#?è;;(òº:µ³?¶×m=B&7B&7¾0<µ®í?Ì?:ì¿?Óå?Æ?©gÑ?QJ:§»9ª?ÈB`;9_±:VÖ¡?ôÚm=¼;7¼;7¾0<V~?:ºÄ>A<?ðGÊ>vd>¬{.?009E	|9ûõ²>Ý(;þÚ:{vD?ðåm=5Q75Q7¾0<[?£¶>FBK?û?µÑÀ>9}@?g"(8Z~/9ÍCõ=;r;!||:hQ?¤÷m=¯f7¯f7¾0<f"=ÔÄ<	~)?0=µOæ<Bô"?r#9h9+é>å³X:{à>:Q?n=)|7)|7¾0<F >#a>"6?oW{>!=>·*?Q!=TÆ<P?ô;Õ;ÛÕ;_U?/n=¢7¢7¾0<H|?)?æha?Y?î!¦>f? ÓÀ9:c9Ã)?¼YS;º Ã:J¤?ãFn=§7§7¾0<>Î.>ÓaJ?g?ÖÁ¼>62?¥D9Åò9|>:1¾:>¹:=?¬Gn=¼7¼7¾0<Í°?.?s÷d?Ïa?o7>Cr\?öðÔ8ý9{7>E@:Ò;:·?¹yn=Ò7Ò7¾0<¸?ûÝÀ>bI?>äµ>ß£z>È9?)1	¹¼7#9
.×¾Ùd:ú2:ã$?n=ç7ç7¾0<Ø_?À½?!DK?^V?¿&?0òO?nPG9Zb9=Àá><·;âìr?Òn=ý7ý7¾0<3?¹¾>MÁ?¤¤?a
?:°?®Ú8c59¥´¯>¦õH;V´:`£?jn={7{7¾0<>?é#?Ú°t?ÞÞ?÷p?dr?ëiX:|E:U3?!'+;ß¿:ÈQe?»n=õ'7õ'7¾0<èof?SV?¿ZL?!>?!¹>4?X'9fe¦9»>^Ý:×#>:BÚQ?O°n=o=7o=7¾0<¯@?Îê>[Q?!?¹'Ë>ðæJ?#e|9Ê{9o?H::·|Y?jÍn=èR7èR7¾0<ms!?EI¼>[?xá?nÎ>gEF?Nm7êgR9{½<àS:Ö9{?ÃÚn=bh7bh7¾0<Æ>E(>F?wß_?ã?.??{u=d£=âÓT?íÚ;vÐ;AW?TÞn=Û}7Û}7¾0<'ñ=;OÖ<Æ¸0?2~<ã×;ÒG6?îú¹÷úd9³4£¾À4Å8OÐ87³ò>|ßn=U7U7¾0<¶M­>~Ø)> ?*®Å>±]>-äd?¼ø=Â´=_hs?ü:´;Ó"C;ûql?ân=Î¨7Î¨7¾0<'¡?ï× ?j
[?We?ÀÈ?|XL?à©9»°]9­½C?É&<ý²;m?Qîn=H¾7H¾7¾0<È¶=f7Q=ö-,?B´ä=BÀ=?Ø¸·«ÃÖ@Wøå:i,:Î²=?=ýn=ÁÓ7ÁÓ7¾0<F_?n§«>jE?{Â>U>òþ4?ùj8j9[>5ß9®9$?ôþn=;é7;é7¾0<ÒÀ?&Í>ß[B?À?ÐÑ>¥3?"ùX9ì;9åN?ø_Z:a-:R!?ùÿn=µþ7µþ7¾0<CÂ<Bý<°>?úÄ	=7
Ï<DY*?òËÓ7EÌ>9]=Éã;vH;3¥2?)Eo=.7.7¾0<¶ò>Æ³==?¨åú>56´>Á42?Ç¯=ùQ=XW?¢À7<KÅá;[P?7uo=¨)7¨)7¾0<K: ?¨DÐ>óD?f!?bê>+m0?xd99_9'>Qö¼:H^:_Y?vo=!?7!?7¾0<½ê>÷!>àO?Ó­Î>> ð6?HRàµb2(9)¶ª»VÌÙ9ÑþÊ9U	?¶o=T7T7¾0<Ç)?{MÞ>XC?ù
?I¨>çS?>¾*9É9bó©>¸õ:Ï:f2Y?o=j7j7¾0<5¸E?sò>"ÅP?ÿ0A?÷>Ý0H?×9}sG9"§¦>vå;³w;Sm?1Ço=77¾0<Ú2"?â¶>Ïc?F?ß?Ø1B?ñ9Úh9c?
?ÈÏ]:F:ûB?õÔo=77¾0<È®(?|Ï>
P?K¼>wq>ÓkG?JÛ7E»O9ÍÖ>=K|9Pt¯9Ò¸>Yéo=ª7ª7¾0<Ï0?\Ù>bõO?{?%¸¯>ÏA?ì«7\V9$QM=ñf:"6:§;?ìp=û¿7û¿7¾0<u('?o#É>UÀT?,í:?î>ÿ>z;?ÀkÃ8ïúÃ9÷Dÿ=e@:á:=ö?:p=tÕ7tÕ7¾0<-I?£-ù>®N?É÷>æ>IÝK?ö19°Bc9ïÇ>oYÿ9< Ó9r?Sp=îê7îê7¾0<Êú_?%?KÃU?+?¼á>åñA?åõ>9ÎS9®v¿>í:ôhF:Îa/?øUp=g7g7¾0<³7?Ð7Ø>^ÌX?>ÏÂ>Ò}>2C?÷=¸ø39|¾Hm	:B39a;a?Òxp=á7á7¾0<uÅP?,þï>/²^?>^7?Þõâ>ÔN?;1?9öï½9Ø>¯iË:pÇz:Í¥O?U¤p=Z+7Z+7¾0<%é1?61×>¦S?9¨¢>H[>nä=?}8=Z9Î¸>w'å:?©:8-?:q=Ô@7Ô@7¾0<Æ½ë>{t>/¤??Àx¬>dèx>Ðb1?7À9d¨9î³f>ÿ8´æ²9ëÔ6>Ëdq=NV7NV7¾0<|ò<¬¯<Û0?Q´`=¤4,=­'?=9j
59À6?PT99~>wq=Çk7Çk7¾0<Ñ> @>rÅI?!$X?µ¯?Ìæ=?tô<1<]°N?Ò¥;9_J;%ÃQ?­}q=A7A7¾0<ê¹ó>¦º>DïJ?n?ø½º>ÙL?`69Ñ!¥9þ>,´:ö9K?q=º7º7¾0<Ïê5?Úêà>±O?é>r«>×ªN?8÷K9f¤9Î> ·á9àGÉ94?*Éq=4¬74¬7¾0<¤!?5©Ñ>à]E?ù·?íÝ>56?RD9©5»9ø8>uøO:Û
:p??Dôq=­Á7­Á7¾0<´¼²?e.?Î`¤?¹a?Ê®>Ç$¥?ÎLø8~kc9À><³á:ã:v¯´?Æôq='×7'×7¾0<×?¨å>j$¤?ÛS?7Áá>­=p?ÈEß9¦ã©98(?âÜ:Ó[):oñ¦?yúq= ì7 ì7¾0<}?Î¥>´ah?ékW?8?o[A?Ù99Í9Å±¸>d$:±¼9_?r=77¾0<9?w$õ>EÌA?,9Å>8T>`!0?êOñ8å9­In>uá:\£:!1? /r=77¾0<$?ræÀ>bZ?­_??õlM?÷¹9¦:R¢>'Ó·;âfs;ÝVA?9r=
-7
-7¾0<¦r?OE!?J@? ?Qà>«6?àYô´ªÙ8´»³9Î9Dß>?r=B7B7¾0<7ò?¤æ£>"÷J?ÿ²À>Nù>çR<?n8Ô=E9ùy.>ÒÃ:û|:F?hXr=X7X7¾0<OùE?¼Ôü>tH?Vö>ËNª>Qô8?¾3¸¿¸59jV¾¹V:sX8:±?\r=zm7zm7¾0<Þ?ñ»>·~W?*7?ÓÜ¥>GL?ßR¸×¹9S½[ó:ªÎ:Î^?½r=ó7ó7¾0<aÚ>«>ÉV?eË9?Bö>ËÜ@?ÎÚ=ÃÀ<KT?hé;
;P¸R?ÿ´r=m7m7¾0<¼Î>²#,>¤ÝU?°®?6tX?N?îd=võ®<1]?2¸9ø9©/?GÍr=æ­7æ­7¾0<M3?¬á×>¡T?öê^?a?ÆlA?oèL9¤5a9<ìè>OÇà:O:¦D?ÒØr=`Ã7`Ã7¾0<n="	*=©3?§ð¯=òO=§n&?Ã®À9ðÇö9váÇ>h#;Ò?;À?Ûs=ÚØ7ÚØ7¾0<þL?JÊ
?
°<?ÐîÕ>>+Ã1?+n÷8ÀÈ%9½	¿>ö°y:°\/:A6?È.s=Sî7Sî7¾0<Æ4Ö=è=*c<?°Òè>Ó±>2'?C=FD¸<Y¥E?Ç?°;Íúu;Ëm7?&Ps=Í7Í7¾0<e ?!ÄÎ>AÝF?6È>ß>;?â#\9Bw9/Ñ1?rn:Ú
7:z»&?uns=F7F7¾0<ÄO?ýÎÁ>&8?Ø?C?öi?(ÉP9ØZt9^¼Ú>R²:Á):yÀa?xs=À.7À.7¾0<Dö$?æÇ>sS?®X?Ôz?ý©L?¤9Ìë9äªò>U¢I:üÞõ9ÐðQ?ys=9D79D7¾0<­w?"?ÔC?µû4?nßø>*:?ìÄ9¬¦9D?¢¾:[¾*:xË>`½s=³Y7³Y7¾0<Ê;ö>G%£>Q0A?lÕf?É?É:?RRø8ì¼9E>(>.¦:ôP:Ú15?xès=,o7,o7¾0<äü>¦>å'c?Sû?za"?N?ÙÖÄ9ÙñÆ9lJý>å:.Å9ÛW'?ºîs=¦7¦7¾0<Hp?Úa÷>ì¦x?µJ?µ>þ>8L?Ùtß9î9§Ùï>-:ä³:A(?	
t= 7 7¾0<Åà>xÁ>¶]=?­Ø©>Btt>RÞ1?Å9õ~
9.ö?~:	L:²F*?,3t=¯7¯7¾0<¹XJ?)?Å@J?¨ã>eZ>eB?ÎA7Â9Øq=5ÝG;çÔæ:ì§]?m4t=Å7Å7¾0<ùÌ>n> åH?cA»>¿>#<6?êF48
¤9é9=èW«; T;rÈN?Ü<t=Ú7Ú7¾0<¦?ª>Vâê?7?¸`â>}7¤?9TØ89JJ><v;%|:ÜO?;=t=ð7ð7¾0<¯??çy­?Ú?ýUâ>!ã¬?ð19Ò9yãX>Lµ;Ê:Ñ´?Ã>t=77¾0<¨>-a^>{A?à?<ËÒ>Ëî<?_õ8ÚÎ9ó>ào:H¹8:E7&?Pt=ù7ù7¾0<ì<?¬!ê>áN?¸	?*¼>;?HÒ·4o9A9½¸ô:Lñ?:¡VU?ût=r07r07¾0<?µ¸>	Gr>x+C?=$?¯sê>ÜU3?¯];7~;csY?©³ü9Ú:ÿ¿ì>ît=ìE7ìE7¾0<óÜ,? ×>Q?M?@Ø?LÈ>4?ÀÛ¨70d9ïÓ =¨¬9wX9/q?P¸t=f[7f[7¾0<äo=¡
*=ÖQ4?À4>³k	>X\(?TÔ\:Z:Z8?9|Ê9P¦9qÖ?¾Ât=ßp7ßp7¾0<A;?Bá½>%|?¡r?¦í> s§?¤*:uË94È7?QÃ:Hn8:hDQ?QÉt=Y7Y7¾0<qíX?±î>ßOi?ýI?J?Ù??ª·;9ýF9ôõñ>p:kr:RK?oüt=Ò7Ò7¾0<Ì?àÊÂ>ÐÝD?ôM
? È>éy0?__¹jw9Eóæ¾®×c:§g:hü>@"u=L±7L±7¾0<«c7?¬"á>áP?¿?WØÔ>±>?§¢¸¸ù*9ä½Üï9ã½Ø9s
?övu=ÅÆ7ÅÆ7¾0<Â7Ü>4>I?fZ?daK?ÁIB?¿C=Ìë<¬T?àu:`Ö9T2?¨¤u=?Ü7?Ü7¾0<þ÷¥?/?q?º§?£>+?f¾z?nïº91Ç9?ð>g:Y:=7?¬u=¹ñ7¹ñ7¾0<
I÷>Êì¢>×FB?¾ëå>1ò>(9?S¸XC9#+¾Ú´Ø:ý:'R?6v=2727¾0<ÀN?vK?ìS=?+¯ç>Ó¨>3¨/?Þv8ëbv98@>å(g;;§;íÓA?zYv=¬7¬7¾0<C?P[>3ìh?Î¾?3´J?ùp?-+=~Z¹<ïkl?xÿì;Lh;~¿?ïgv=%27%27¾0<Ð¿?6¬É>©oD?pùâ>qð>«;?2¡ò8þ¥9&;>,ö¡9NR9'E?qv=G7G7¾0<->ý³5>9w4?@ºí=]
·=a;&?Ä×¸õ×?9JM¾w;Öº:É!4?ìÑv=]7]7¾0<'??ãÚ>o_?ÖõS?l/?3{=?M+§9°9kI?ÕÐ:Þ:û©A?Ëçv=r7r7¾0<>LË=¶'>?Tôû>×2±>6?i&5=sâ<é'M?þñ:ÿÀõ9}#?øv=77¾0<iå?p)?©R\?DR?ß:$?)W?N¡V9Å9Ew¼>Rpâ;l;Xó_?Iw=77¾0<>uD>Ò^C?õ&?·èÑ>¾.?¢,;
Û©:t³E?$è;Â¤;Üê4?§w=ÿ²7ÿ²7¾0<?¶
>:l·=A?CA>53>Sô9?úQ:Ñ:ÑÀ(?¢Ïí8¼9½ÓL>­Ñw=xÈ7xÈ7¾0<ÄQ?Êº>Ûê?äÉ?¢?×?_ú·9$;9»{?q8;µ³:ÿï?Øw=òÝ7òÝ7¾0<¶Z*?2#Ú>MìG?(`?¦©Ã>¨4>?¬9)(9²Ta?o;@N»:My:?ææw=kó7kó7¾0<?¦>f?pàn?Óa?ÜÅS?n¡9ðþ9³Öô>Àù3: :ù©?#ów=å7å7¾0<nº?<?BÅw?â?n¶G?:?ÑEý9f¼v9 d?èw:ÔÜÙ9Øî*?©ûw=^7^7¾0<£ÎQ??ý°Q?U?Wo0?¦E;?iQó9¡£9NZ>?Xl<#¢;U	O?qx=Ø37Ø37¾0<Ðe-?B³Ü>·!I?¥ã>3>jsE?Hÿ¶Þ69nÕ»âeË9(U´9,_??Zx=QI7QI7¾0<J­>dZ>æ9?kcs?£j7?+Ú)?[ñÛ;;lýK?ÅÒ,<~ä;¡A?}]x=Ë^7Ë^7¾0<?'?W	?%?X[©>î?z?¥ñÁ8.9ß9>ý7:ªÏÇ9V>-?æwx=Et7Et7¾0<ú»?%Vv>ÍÈ?sÿ??»<q?Hl=*Ë=^CK?·ÿ9r×f9
Ë?x=¾7¾7¾0<E¬S?÷?þR?À^?úã	?ôN?ôãµ9J	º9Kú>5:C¼:®?"¬x=8787¾0<V~$?Y>9G?­¥Ü?O?ûn?EÖ©=èåA=;`?sÉ:ü:J¼|?£³x=±´7±´7¾0<àë?^IÎ>3Æ=?¢¯>>þ..?f		8zÒ8­&>+é¸9IN¼9qbû>éÈx=+Ê7+Ê7¾0<Ox§?ô>¥¥¯?ò?ùM?(l?=øú8³Á9óa>Ef96Êô8Ðp?ìy=¤ß7¤ß7¾0<@¸>>D5?/þ>U^H>H/?²7`´97=x°Þ9«Í³9¯?¡ y=õ7õ7¾0<Iëk?A%?\I?Mi?Í>Ç>ñ9?i©M9²9pº(?z¥:I}":Ó¼`?c0y=
7
7¾0<P>¡>IWC?"£?i/Ì>"[:?ø³E=Áí<ßT?7<	¤·; K?SBy= 7 7¾0<à´b=ç+=')?ê?G=ÿ#=us?è8õ©9q/>z;ùà,;Â9?OFy=5757¾0<Ð³Ú>A«?>­
?"y?¦ÃÓ>?è1³<¹×G<Ôe?èÚG:
âÁ9Yñ?¨ry=K7K7¾0<*h±>ÖoP>ªãY?7?ÊÃï>c~C?,$g9Öè9ÝðÜ>©:S9H:áúB? ªy=~`7~`7¾0<j+?]¯Å>Ãú]?lTg?L?óEG?9ºU§9%«k>¡7:jÙ9ÜX?Ò¶y=÷u7÷u7¾0</æØ>$G>?îyi?3?íi?üSO9·7)9ÜÓ?^¯Y:ì$:Qó(?nây=q7q7¾0<f:?êîç>ÇæM?êÙ?<ÜÉ>T¹J?ä5q9ó9bÉÏ>HsÐ:Ôq:4Â,?èåy=ê 7ê 7¾0<ð´>
s>$>?N¸Õ>2C >(²*?¹/9d¦9¶m>%qè:¶S¸:si!?z=d¶7d¶7¾0<\?õ{?SN?ø¹^?{c?`L??/·M&9½ÜÅÌ:We:Àd?øz=ÝË7ÝË7¾0<¾E?&ö>­IM?äÕ>^k>õ?B?î°·Às8ýÑ9¾U>¢9¤±9Iöé>;z=Wá7Wá7¾0<ÓC?ô¼ì>éÁS?ë?Á ¤>ÌÂM?2É9	9
÷>í«n:R:ãmC?Ôz=Ñö7Ñö7¾0<OÅ>©òc>*]?sü3?Þçì>%~B?I`7 m|920ã<?5	:ºý9Ì
?èÜz=J7J7¾0<C-?ÆC?à/K?ßÕ>>vÏD?Úà9`9*?Õb_:¦:®>Q?Þz=Ä!7Ä!7¾0<Hq?to	?Óù`?¢6H?5:ñ>pyT?¾]9¢9°uq>:õ^	:É?+ôz==77=77¾0<¹)?¡Þ>
C?%%?}|å>vµ8? Z:9Þ9Ú®"?_;¯æ©:DY?P{=·L7·L7¾0<ó5j?sò?}h?
ú?|ì??
T?Óà9yT%9z­?A£
:ÿ'ã9^?PX{=0b70b7¾0<G?a>z?/1G@¹ò÷?#©M?±ä½9{¢9ø?Ój:üN:@¾?n{=ªw7ªw7¾0<)?K}Ö>ËY?üÁ°?!e-?|{?à
:²HÉ940?µá½:+ñB:ÉZy?ëp{=$7$7¾0<³q?Ç3É>m£?A¨ª?Â$?ºµ?Ldj;ï;Cd?íç;ÙÚ±:"O?Pr{=¢7¢7¾0<§o?è*>Ú¿?[w?r°?8Z?&³=ÿW=~ST?xvj<èÿ;Ë×j?û{=¸7¸7¾0<¬|>/A>oµr?·I
?¦Ù>Ôw]?è=~µ <ïåV??ÿ9HÓ9Ô?<{=Í7Í7¾0<:`?Ñ2Â>uO?Þ?¢¨Ö>»ë8?År¶7bl9xE=`­;Ra¾:-?n£{=
ã7
ã7¾0<U?
Ç?}®A?éð><£¢>wö<?°NNµ¢94â«º½ÙI;;ì>?Ë¬{=ø7ø7¾0<=«ÔÌ<1?Nþ<î%Ä<ó%?Óo¤8:9:.>·Ü:%f:{\#?~À{=ý
 7ý
 7¾0<q?=Ëþ>I©r?þfÍ?Ëî:?¥?% À9à	9#Ð³?¨:á):$~?#Á{=v# 7v# 7Ãd*<``?¨>[øª?ØÓ7@i ?"¯?]´:¹9:¹Âx?}Ðâ:ßz:{sg?ëÃ{=ð8 7ð8 7Ãd*<Çh??½K?9L?Ðÿ>Æ_L?ÐÔ29[ª^9Í>Ý7:ùå:(#?|Ç{=jN 7jN 7Ãd*<ÌU!?æüÉ>zL?3B¤?"\?ò??@ñ¦<RN<kâN?V¤;Îg;í|t?tÊ{=ãc 7ãc 7Ãd*<\Ò÷>7d>I?óÈ>]>;­4?Kmº8§YK9ñ±j>¯ËË:(]:³F?iÏ{=]y 7]y 7Ãd*<Ë^7?b~í>¼¨E?yû>o ¬>;?¶TÖ\9LS4¼:ûà9åÊ?Ó{=Ö 7Ö 7Ãd*<·(?qÖ>RPI??¢ì´>5?N¹)9Ðx9Æ®>[:÷Ø¾9ÂU?Ù{=P¤ 7P¤ 7Ãd*<Í%Ê>cJ>¿B?]Þ>Rw>KØ6?ÛÊL9ØÿA9?%2:TV:Åµ?#Û{=É¹ 7É¹ 7Ãd*<6?ÑÙÔ>oìZ?#+?ôÚ>p[?U9L>9´C?@¯³9­99ù?Xô{=CÏ 7CÏ 7Ãd*</%-?tÕÌ>VeX?·|?0Á>qlD?ñd¡¸C96¾éE:Æü):7¸?8|=¼ä 7¼ä 7Ãd*<@µ?ûhÌ>c@?Ao«>7w>o@1?ßH¸¸Ùì8D$¾h:eÏÔ9¬?Ï9|=6ú 76ú 7Ãd*<Ëh?ù´>u??­ç>´§>Ô0?ß³M¸Û97¾9Ñ:Y:ö+?Kt|=°¡7°¡7Ãd*<0Ã?+?ÅÓ³?°@&³ª?º¿?®ç:½®Q:m?üh<¸c;l/ ?Út|=)%¡7)%¡7Ãd*<Ä~w?	Ù>??O§
?õT?)+:óäà9ÖB?w&;òJ:U<?¦|=£:¡7£:¡7Ãd*<õ?§»>qC?-á?4ã>'A,?àÈ¬8­9¹,>ïÇÈ:L:.?V¨|=P¡7P¡7Ãd*<V"?âÎ>àH?`T??Ã>ÒÍ6?
9 9~!R92C?6{;¯';£·@?Oî|=e¡7e¡7Ãd*<áfì>¼ø£>l8?d7>n>>ª,?æ`¸Ú599ì½Õ+; :;[Ê:?}={¡7{¡7Ãd*<^+?Lp°>	D?`z>V>L7?F·¥q9ð!½~ A:Ô:Ô2&?ã4}=¡7¡7Ãd*<dD/?ýÜ>5cK?g?MY?Öf?
l9I~g9Ñ?Ï÷:¯.:Q?Õ6}=¦¡7¦¡7Ãd*<#µ*?Û.Ô>ªõM?Ù¾?ÝÒ>ñ0?±1Ù8àf9ÕÐK>I:#¿:¬<?~A}=|»¡7|»¡7Ãd*<	Ù>T¦>c;?¥>dLl>Ø2?9ûC`9¢Ô§>E^/9¬
9p"?ê}=öÐ¡7öÐ¡7Ãd*<#5?®à>jN?³?¬3?8:?jO:.»9¢8?áí;ù1+;iHE?÷}=oæ¡7oæ¡7Ãd*<{?Á>»?=%?þN¢>º³t?ç<À8Õyr9ÁõJ>|p];ÐÀ:ð?´}=éû¡7éû¡7Ãd*<°>F?ÿ?µA?Û_½>4> ;?íà8{Í8Ü¯>%98jê9Åª>¼É}=b¢7b¢7Ãd*<;ÃK?¤ïí>k;[?	?9¾> 
L?{¶e9öô¬9Øª>":Õö98(?eÍ}=Ü&¢7Ü&¢7Ãd*<ýøF?xû>kJ?'<?1F?÷¸8?h©8G9¥Z>B±:ñí:þ?v~=U<¢7U<¢7Ãd*<«J?Ý¶>§ÿP?oÁ?x»>(@?9ZZ9zÍ>±$:Ó7:7hQ?~=ÏQ¢7ÏQ¢7Ãd*<Å>í>Ïj?ôöX?	?(ìI?ªê.=uÓ<µS?Á¥9­:â¤>~~=Hg¢7Hg¢7Ãd*<Ï7?¼Ô>ÿ`\?"êW?EÀ?K?eÔ9,¶q9O	?\ë;]´:¼G?W~=Â|¢7Â|¢7Ãd*<ÅWL?ðSË>£?5­?]?Úlb?ñæ:+»9¢ë/?eþ;Ý:Zr?Â"~=<¢7<¢7Ãd*<Ù?ïâ&?Ñ [?0<?ª9¨>d;l?9<q9­\Ú>ÀÃ0:YM»9ýq?w9~=µ§¢7µ§¢7Ãd*<4_2?²ä>m7H?µø?i¾>A?:n9þÏ¢9½Î\>S%5:)õõ9º<?nu~=/½¢7/½¢7Ãd*<mk¦>=¥M>W+O?ky?ÚË>»8>?¨8&99Ø>tØ9J²Ã9ð
?_~=¨Ò¢7¨Ò¢7Ãd*<HWÏ<¡<0w.?<=YÃU=#õ!?¨X8p9wvæ=2Á§9Pë9ô«¶>¿°~="è¢7"è¢7Ãd*<Þàk?E5ä>^M?©?{'?üú?@99c¬>9Ã2;Å:ô?×·~=ý¢7ý¢7Ãd*<vÎ+?xÙ>£J?"é>ëô>¼A?r<k89_>ÌýÊ:£:ä4?áÑ~=£7£7Ãd*<m+?Éi>û*?
è?BÜ0?ñ§?^P¥=»+=(ov?1:¯9ây?çÒ~=(£7(£7Ãd*<$r´>K>4îb?[t?!?ì£A?g!:½«µ9eåb?>Í:Ó~:ã0N?üç~=>£7>£7Ãd*<d.Y@Ø ?ÐÔ¬?BR}@Ée¦?ÝÂ?-E?pÐ&>^Ï?Î*x<E[;hDÓ?è~=S£7S£7Ãd*<
Ì?+J>08@,]?ô¬>¹GÐ?I->}§=½?Ëb<.,Q;Ú±¥?
é~=ûh£7ûh£7Ãd*<xÐ?f?è1?fÉÙ><~8>O?Ô<t:<*A@?>ª;|©:<÷W?<=u~£7u~£7Ãd*<î?:¤>pxk?â´ö>Û>ÔÿY?Ð(9V©9zß>åd:3Î9:C:?X¯=î£7î£7Ãd*<
²?1<?Ùc??¹ö>õþ³>T/?z$Æ¸o9ÝÇS¾ <:ö:1?ýö=h©£7h©£7Ãd*<w)?LÅ>o[?Ð$?ÃÇ>AüR?qy×8í'°9å>:wM@:Æ'3?=á¾£7á¾£7Ãd*<Q?[K¼>ÇÎQ?2§>Nl>Çñ4?®Õ7¶29=y9ÀºÞ9%>e==[Ô£7[Ô£7Ãd*<Õ$>wÚ=U~A?J?@¥?i2??¼¼/=ÃÕ<-vR?úæÔ;f¼s;h_?AC=Õé£7Õé£7Ãd*<YüÎ>þTY>Ðs?YT?½/?ÏJ?îÅ^99¢À>[©v:F2:»1?ÐI=Nÿ£7Nÿ£7Ãd*<å>?òT>áZO?ø$s?õ#?èQ>?>h91Æ9K÷î>¾:pád:$5U?ªR=È¤7È¤7Ãd*<&ïL?Ò?,uJ?7M`?	?ReQ?ÖÛ8òÃ9Ri9>­:ðL:3!?"X=A*¤7A*¤7Ãd*<èþ`??
?.QP?(?öåÃ>äîK?¯9¸û/9¬wB?çI:QÃ:0?T»=»?¤7»?¤7Ãd*<c^?åñ£>±N?û¢>
W>Òã6?a/¹X9}Ï¾%C:(:d?¾=4U¤74U¤7Ãd*<AÌ?È+¨>o¡H?@I?Ü	?´;?5Å>
C=q]u?±`<à÷;Íh?{É=®j¤7®j¤7Ãd*<¢&?EÓÏ>L?èû>ðÑ¤>Ï^C? A8i¥9[ä=þá:¡,:GÖ??ìÝ='¤7'¤7Ãd*<¤;?·ç>M@O?Y)c?ýà?"·@?¬_F¸ÒÇ;98¾1;.Ä:û¡g?}ô=¡¤7¡¤7Ãd*<E?dß?ÿ¯C??Â>½>îÝ3?j89¬{>9Ø÷>1r:XÞ=:F#?w
=«¤7«¤7Ãd*<#ß?ræ%?*¹e?¶Y-?ðÈ>oF]?üÊ8¼9¸Ï	>Ë÷0;gÜ:×M?¥=À¤7À¤7Ãd*<R5?:¤á>K·M?u­?ë¬>HbG?ì¿I9b\9ð!´>åIn;Úù;w¬^?Æ=Ö¤7Ö¤7Ãd*<G¤?ÐA$?êfS?
è¯?þ#n?==?ò8ß69I>ë:6=y:7ïq?	0=ë¤7ë¤7Ãd*<1+é<ñß®<«*? =-2=Hâ?ðt9Ò)¯9Äü²>G39^9Î>Y3=¥7¥7Ãd*<×ú>þ@¹=3?Ò®+>>$þ=7ð,?VI :mM:a"H?Y<²:þ:ê?ÊY=z¥7z¥7Ãd*<ËäÖ<¤x<ÁÊ/?	MB<áØ<?óZ
¹û..9zÀÏ¾}:L:r?ð|=ô+¥7ô+¥7Ãd*<ù)?g.Ä>Ù¥\?ØÎ?Ã >V?!9àc9}µ>jjm;Ô$;É]8?r=mA¥7mA¥7Ãd*<Eâ<m ¨<\',?íÜÁ<U£<*í?r¹D¢H9eÐ©¾dÍ¸Bl8I^¿¤=çV¥7çV¥7Ãd*<ÒvÖ> >ê\6?è<ó=s´=(z,?Í=z-=·ÓE?¾;R;ØM4?ó¬=al¥7al¥7Ãd*<âä=?Fÿ>-o>?B?TÌØ>·Ê3?ò{Ñ8x>z9xMV>ü8%:R:µ?v­=Ú¥7Ú¥7Ãd*<úíü>Cl¢>ESG?Ëä>Ãm>7;?´á09×û¨9û>Qê:§©:.1?
=T¥7T¥7Ãd*<8á®=x=å4?¡û1>^£> &#?9Y±¸j29Q9~¾Bõ:?§:ü\;?`
=Í¬¥7Í¬¥7Ãd*<Öi<>²Çé=IRN?6ââ>îð>tf@?¯v<;ËKñ:µòG?	º;ºj;wåJ?7=GÂ¥7GÂ¥7Ãd*<[K=æá<ÿ@2?Õí^=Yc(=u)?¡:Ç1":Þ:ä>¼2ë:SãÈ:Ü?I=À×¥7À×¥7Ãd*<g&?1î×>äÑD?¶?¥|©>¢$B?Aè·ª9ÇRf½{7:ùR3:ø?J=:í¥7:í¥7Ãd*<Êo?`®Á>X×F?a?×¼>5?ød89e]9úÔ>º8ö:KºÀ:'#?q]=³¦7³¦7Ãd*<¢ ?´º2?f?ld?¨ý>>§f?±)99¤Æ >qg:¥ÒÃ9½cP?=-¦7-¦7Ãd*<_4?¤>¥X?Ù=?Vù>VB?}9Çr´9* ¹>_©i: :Öa>?çÂ=§-¦7§-¦7Ãd*<­«>xfn>$Z8?ÔI>ë<>1.?< N¸:y9Y=Ô½1mR9/¨9#±>ÊÈ= C¦7 C¦7Ãd*<¶,?kÑ?#õj?ye?ª¶ý>O?úg
:ÙÓ9'à*?÷ç9é­9Á+?á=X¦7X¦7Ãd*<(g>Z?>	È>?Ñ>³_>ã!0?0$=LÁË<¾N?·<!ßÇ;îJ?.ê=n¦7n¦7Ãd*<§RC=ÿÍ=8?$Ï>ºs;>é/?/.;³òÞ::yH?ÊÎ:¥¦:^×?J=¦7¦7Ãd*<Å'?ØØÓ>CìI?¥zÖ>Û§> {<?j6Î
9(Å;t÷9ðe9ÌBQ?à/=¦7¦7Ãd*<ì+?¶£Ê>Ý±X?î?Î>³Þ9?R«8Ã.9©Õã=;î^¨:²E?x3=®¦7®¦7Ãd*<*Jh?0+?jK?É:?_ý>¹<?Ãp9_Z9¬Ø×>Lp;¾Á:µN?QI=úÃ¦7úÃ¦7Ãd*<5?ýÝ>ÒLR?Å<A?1¡ð>M?ïA9¹9^Þ°>¹à®:k:$?,Q=sÙ¦7sÙ¦7Ãd*<-»O?m½Ö>¥w?$=ª?ÁÃ-?8Îz?<¶=B!=µY?M
<D;£y?©W=íî¦7íî¦7Ãd*<â=7=14?¸å=.'­=Ñ)?Ä_þ9ç;:ìÿî>Go¬9f]ú9ØP°>Ü=f§7f§7Ãd*<?j?e?5È??&C?ºÏ«9ë<¦9J?ðÚ´:½}:w6?g=à§7à§7Ãd*<ÀQ?ÉÙ÷>¥X?+9+?hÖ>lCL?îs9û=w9ü>9R;bù;5<?äÖ=Y/§7Y/§7Ãd*<Ê?«?Øäz?';´?çÔI?(d?
ê¥8îcX9ÏHD>9
:|u.:ÅA?éð=ÓD§7ÓD§7Ãd*<§Æ>5>í%:?>¿è>»¼§>ß1?úç8^8e?Ýýê9üÜê9ë?	=LZ§7LZ§7Ãd*<2Ö>:ey>Â[?£%?Ù1Ç>e>?HÓ9óÉ9Ý¹A>Z:w1Ú9µf/?
=Æo§7Æo§7Ãd*<TÄ=?3!õ>¡.F?rõ>ÀøS>¦Ä>?«=¸ß19Am_¾9h£9zùã>>=@§7@§7Ãd*<
2l?ÀK?J?þxW?þ??¡;?¢¼99IÏé>èé9Nßú9þ¯î>=¹§7¹§7Ãd*<,ô>Ý6Ü=Îø2?/#<ý¦ó;*t+?·pt¹Ô9oÂ_¿Cz8­9Þ¸=
=3°§73°§7Ãd*<ßÕ ?ãaË>rJ?!CÏ>@>³(=?',¸¼>9þ»¡½K¯:ÂÜY:Ì\,?'=¬Å§7¬Å§7Ãd*<i°ï<.´<þE*?Vy=ýH=BÊ?åuO8eN 9Á¦¥=j
:Ð<Ã9¯H?s<=&Û§7&Û§7Ãd*<:ý	?-X¶>_ºA?û$Ü>:>í=?¾¸ã¨9_½G:Û9è36?
S=ð§7ð§7Ãd*<TÍ>¼6>HÉF?çmL?k?c
J?ÁU<*.<ìU?ùi<_²;rZ?=¨7¨7Ãd*<ÑùJ=®;=4Ë+?	é=9Æã<&¼*?ö»·Ú9ï
½By67e9\{ <é=¨7¨7Ãd*<N?üÉ0?É[?©´?bN?^¿D?<ÎÛ9ýÉ±9@?,H;Çõ:ºªP?L=1¨71¨7Ãd*<ª¼*?/Î>-ýS?ÍÉ<?Mç>é¬P?fñ9²$~9y?õ~	:¾¦à9¿®?¶=F¨7F¨7Ãd*<Íôg?ÂÖ?ézG?µ#?ÒêÊ>xä:?®q8dcz9¯rö=ü{$:F:³ñ?î¶=ÿ[¨7ÿ[¨7Ãd*<?ë´>2??	þq?)"*?&6?9¯û9¹>",v:ù8\:5?	¹=yq¨7yq¨7Ãd*<5L8>¤Pÿ=ÊÊ8?t×;>è>e"?/þ>7.BM845î=0´h9ÝÅ9>Ä=ò¨7ò¨7Ãd*<I?mþ¿>cL?rõ>t²>]PG?j,z7¤µ¸8~]­=êo¨:WL:³S?É=l¨7l¨7Ãd*<Ù<7?YÛ>ÚU?ø["?Ï>âLH?9O9ö6s>¹À³:ÿYq:£©>?rî=å±¨7å±¨7Ãd*<ì=ëñÕ<Áõ,?50=aÿ<ÈÏ?ê8¨9Ý-õ=3Ã9B[9*?îõ=_Ç¨7_Ç¨7Ãd*<'qO?t*õ>ïX?[Ñ?Ü§)?®wQ?Tq^9Êj9Fò>óú¿9®r 9É'?==ØÜ¨7ØÜ¨7Ãd*<¤¥<?×â±>@¾?J&?t)?É3t?øáÂ9÷ 9ÅË?Ü.;_ñÛ:K?x`=Rò¨7Rò¨7Ãd*<XÉ?%³6?wÒ?Ué?BU?|?ÚN^:µô98h?5pú:Ø¶:Åpe?óa=Ì©7Ì©7Ãd*<p
V?%ó	?TF?¢¨?I~6?èå<?F¡9Fo=9_¶Y?ÆJD;-Á;C=?$n=E©7E©7Ãd*<¶B?¡ý>D?;Í?èä©>½B?ÙÏì8ßèæ8E?%B\:¹:SB?Óq=¿2©7¿2©7Ãd*<bá°>_ûq> ;?MeÕ>7>Rf=?öÔ·é°8®¾Là9*Öæ9s¿ø>%s=8H©78H©7Ãd*<0¶?ëQ>]Ô?¬?Q<>çu?C&9Fn9¨À²>ÊS:9ð?p¡=²]©7²]©7Ãd*<[R,?éÚ>uWJ?0ÆÞ>¢>.À<?6=o¸Ø9m'Þ½6:á":{T?a±=+s©7+s©7Ãd*<n¦!>ÃcÞ=©:?YÚ>±>I^2?$h­=ÐûN=ÄxV?Äý¸Á¶´8}¾3¿f²=¥©7¥©7Ãd*<Ø)0?Û;é>ä[A?8Ê>Hg>Oï6?i¸/I9Ël¾+$;k¡â:óÔ9?À=©7©7Ãd*<ÚC?Hî>6R?Nù?¼Ç>+yJ?Ær¯8|eª9Ë>^¦ 92Ð9í¤Å>Á=³©7³©7Ãd*<wQi?#/?<`?Ö7?µ_à>½ÏP?dÚL9#Þµ9c->â9òhÏ9îÌ?ÕÁ=É©7É©7Ãd*<¸Ï>¨>hM?'Ç?§è·>KöC?­¤_9é=9óªÓ>IÈ;Ôß:\5?È=Þ©7Þ©7Ãd*<ßêA?YÀý>É¢C?t`¤>Ãk>I|2?hy|¸â8ù¾2s8D»9tpÓ=zÉ=ô©7ô©7Ãd*<S÷?L>Xp?×9á?Ifx?	h?$o:©9ð¾`?ëG´;ÆR;SöZ?ÍÐ=~	ª7~	ª7Ãd*<ì±<øC</,?ån=Ç¶C=¡?ÊA¹°Ì8ñ8r¿»r;:²^:â2?Ý=øª7øª7Ãd*<ðÈ*?OËÑ>2fP?8ñ?é©>9FB?\¬W9£q]92Tù>- {:\L:SJ?7
=q4ª7q4ª7Ãd*<Xtf?Ãö>5Ão?®0k???ØM?)Ûf9Qºp9õ>%ã:g¶:]e?´
=ëIª7ëIª7Ãd*<QÜ?¹«Ì>âòB?*c?ø¤Â>BE;?©Òg9.9s*?²îc9ÞZ§9U®>5R=e_ª7e_ª7Ãd*<´öO?þÏ
?ÍÃ??c²·>¸>)1?ÙKÅ·Æ¡z9¢I½ñE:Xô9zF?Ci=Þtª7Þtª7Ãd*<ûi>º>kk=?H>¸`>iÎ-?Áç4=mÞ<Ð5P?R?;(cø:./E?Bp=Xª7Xª7Ãd*<å2$?,±Ô>ô¡E?Ðß?U®×>¦£6?ºëþ8+%ä9¹>@~:ñíæ9Y.?z=Ñª7Ñª7Ãd*<kN5?íØ>äÉV?~z?Í`?+®W?½99¥ch9Ý?:u#:ºÆm?k~=Kµª7Kµª7Ãd*<üÊ6?ÚÎ>÷8b?cQ?½ø?¯ÏO?2Æ)9:W=9}å>D-¸:·mj:ÍI?=ÄÊª7ÄÊª7Ãd*<^?HÐ>õA?ZC>T«@>+^:?u»@¸+9Lö¾å7;UÇ:¼79?F¥=>àª7>àª7Ãd*<ÎA9?ÅðÞ>ºT?§xE?ì>m¨U?F> 8Cl9K>Ç:Y¯:¤?<?Ú¹=·õª7·õª7Ãd*<a?þ»²>)y@?A²ß>¡>I91? ß¸ª99ú±1¾
;ïTº:lÚA?\Ú=1«71«7Ãd*<ÏTF?'yí>èÍU?ß3ã>ÿQ>6?òM9Õ9µù±>ùb,:"Ë9â?Y?rÜ=« «7« «7Ãd*<Ko?ë	?i^?h1?×ªÀ>¹k?unx9à9Ìà>±:B=:+o?hà=$6«7$6«7Ãd*<¨Æ1?ù´æ>DE?P?îy?1»8?}â9ç®9gõÖ>/;Ýºõ:æØ6?pä=K«7K«7Ãd*<U}+?Q*ä>i@?Éì>ri«>I0?]Þ·¹Å8W¤¥½°\):I0:­Sö>1=a«7a«7Ãd*<M¹<³<Ü/?Û¾=C¿<,?jþ¼7Çn9©=®8þÈ9z>­=v«7v«7Ãd*<©Õ>Í+>õÖH?£Ú>o>Î[<?
O¸$¹9w
½jÖ¬:ñªu:S4?Ü=
«7
«7Ãd*<`ÿ»<(#<
·+?â*²;¡;e)?Hcj¹gû8`
o¿xHb¶±l9ó=Ñ»V%=¡«7¡«7Ãd*<&ÞÌ<º<*?á>;d5!;Fë?û'L¸)a9Øï.¾g;9 öo9¯íÇ>w5=ý¶«7ý¶«7Ãd*<Û%?á
Ó>ýÛH?³?3É>4ö6?ÃO9¶F9²y³>};ßî+;n<?¨l=wÌ«7wÌ«7Ãd*<4?%F»>ýD?òç¿>ÂH>{??¹µTÙê8#¾É»î§9Ô*9&w?Ð=ñá«7ñá«7Ãd*<<OT?	½>Â?OV?ÍÕ>ÙM?$¼9¸æ{9[?N[:<
9:C?x=j÷«7j÷«7Ãd*<??Àø>Ó¤D?×Ú¾>Æ¹>à:?¿ñ¯8Ó9¥$,>µJ@:RýÑ9±lj?WÃ=ä¬7ä¬7îÉC<6?	m´>¶S?èØÀ>¡}p>¶HM?Ê5\!9¨ ;?ÿ:{I:)¾a?Õ=]"¬7]"¬7îÉC<>"?ÎÐ>KéF?cKY?ª?A?£¯7W:N9`Z=ç 	;:5vh?Jð=×7¬7×7¬7îÉC<ÞX}?ýc?.iS?ùQG?c­?fEF?p¨¶tó9?¤¼x¨¦::~:	Ò'?=PM¬7PM¬7îÉC<Í!?Ì¥Ð>­¤E?¦e>á
D>V7?nUT¹Ä¾|9p×¾SQW:I<:`?Þ=Êb¬7Êb¬7îÉC<K"?Eª>et?Ô¤?Û
F?ÌU?Å<Ù9ùM9¾ÿ?ñ;`'¢:ðK?=7=Cx¬7Cx¬7îÉC<&?¹Ì>u»O?¿ÿì>]©>áYI?ë«8§±8¬Ã>$ô:è2:ÄX?Î;=½¬7½¬7îÉC<¼Ü_=á*=ô'?¥Þ=¸àâ<Êì?n¸oÉ"9ßh¾d:©gv:U?ÂH=7£¬77£¬7îÉC<:?Æ¼´>ä4E??hkÈ>{	8?#Ìy9ÌW¨9!ï½> :s|:²K"?BK=°¸¬7°¸¬7îÉC<vXO??!½F?	@?4òÝ>3?0S8æ´9{´=ÉQ!:Äæ:¤ò?^=*Î¬7*Î¬7îÉC<X¤+?ªçÕ>kM?îÙ>?ßaô>ìG?vÍ9ãG9Ù\+?ö¢ :=MÖ9ä??mi=£ã¬7£ã¬7îÉC<ÍzY?	?ÆK?0Fó>Ý>ûD?TÎ¡8¾9âÞ >b :ÝÖ:Ù?y=ù¬7ù¬7îÉC<E?ÖÕß>AXa?¼Âí> >ë¥W?ý8û³ý8òß>S¾¨:å:Å'?I}=­7­7îÉC<b?Üu?PåB?*?J^;?(B?,ää9ÜUÎ9þ
?ô¹H<÷;OòO?ñ­=$­7$­7îÉC<MÉ?g9¶>¨gK?ôÁ\?	?>>?ù¶9·9)>uú:><D:~ÉL? ¸=9­79­7îÉC<h¥n?©	?¦^?ëãA?XEÞ>P_?ðI9º9e£´>ÐÚ:
:ê>é=O­7O­7îÉC<ÐÛ%?Ç>ÊT?¦?©~º>FÇC?hì7-º9¢[Ï=(Rd::q @?Ð
=}d­7}d­7îÉC<õé7?¸ãØ>üY?g¾>v>ËE?MÕ9k39¼>l
:[Ë9~.?'=öy­7öy­7îÉC<Ã@$>¸ò=dd-?Ú_¬=±=±m#?xÓ¶æ¢9<&¼¤
::úíß>±0=p­7p­7îÉC<ByK?âH?bF?ì>ëp¥>ÿ£6?t.ì·êóO9`½+ 9¸9 Tß>==é¤­7é¤­7îÉC<O¶>>ÐS>w®\?<39?ñý>xÿ:?ØÜ8Ê_/9á/¡>
:¶4u:Ê?>=cº­7cº­7îÉC<?O±>³ëI?½¥?eÉA?6;?Þ:P:³p?ç°::Ýa:
Ó1?¼E=ÜÏ­7ÜÏ­7îÉC<J
?¯w°>H?d:3?i²ü>"5?êC9~@¬9Ûè>v::ôSÐ9!e?êY=Vå­7Vå­7îÉC<(dN>rÊ>FuE?¿D?Ý?®<?*05=p#à<¼ñN?<Þ<¾Â;<vN?qb=Ðú­7Ðú­7îÉC<@·c>©>vA?n>)Ý@>ÝG?þÓÆ:;:t0?±';,;;ðw>?g¦=I®7I®7îÉC<¸?v9>RÆs?tm?:S4?D?øÃ	8}Í9²+=½£:í:»?1³=Ã%®7Ã%®7îÉC<ÉÈ?ß¢>'a?6Ç]?d?¥D?XÏ8X9öv>9É¦:m:g¹3?¶Ã=<;®7<;®7îÉC<H´5?¾ïÏ>K´_?ìØ?ö?ÆD?0®92â
:%>¦ë^;³¼;Á6R?pÈ=¶P®7¶P®7îÉC<Z5î>g>Ïú?3Í?¸ëK?yÍ?Ï[ò<tÐ}<rt?Q¡:èY:Õ@>?ôí=/f®7/f®7îÉC<Q#ñ>g¤>,<?²é>Ù§>Æ3?L&¸Î¥ø8~ÿ¾ýM9=a9°È>ñð=©{®7©{®7îÉC<ÐR¬>Q´#>A½?«.?ö+?ô÷^?ÂÆ»9È59ã?Ad93º±9Pµâ>FA="®7"®7îÉC<Êc?÷?Å__?NØ?? |?é [?]~â<é9z<D¸g?äÔ:Ôæ
:Fê?yD=¦®7¦®7îÉC< ?>ÞÂ
>±Ã0?z=êâ>=¡«'?;j
=)º°<H?öt;g+;AD6?f=¼®7¼®7îÉC<{1?Òë>ýª@?zñî>Üa¨>£5?Ã8-9|©ô=ÇW:V.:ôû1?Ï¿=Ñ®7Ñ®7îÉC<ª?ÌM&?÷3O?"/ê>Ê>²:R?6áò799F=	dE:ú­÷9L?ÒÉ=	ç®7	ç®7îÉC<Ev?ø>ÌÚ}?HÅ?Ï$?Ëlb?Y:G
:{E?å:F :Èù{?OÖ=ü®7ü®7îÉC<H
?×T°>;N?/Ò>`Î>y91?p,»¸b<³9-«¾D~{9Õ¶û9xÆ>GØ=ü¯7ü¯7îÉC<bi.?uÉÝ>
QI?Èî?Ó>Çí=?¯ø39¯u9	w>FÓå:[2©:ÒÝ-?:Ù=u'¯7u'¯7îÉC<¿]?°?ïQ?+g?6ë¼>ôæ<?²8øb#9´>tS:Ð9Ü'<?:æ=ï<¯7ï<¯7îÉC<jÝ!?.¶>ób?öS?²þ>=U?kBI9ÓGR9{õ>Àeç;ü©;CSZ?»î=hR¯7hR¯7îÉC<P¬}?«¿	?a¸k?ñGc?B?Èõ[?Éó@9¼ë9)¥Q>hØ§:¥=Q:ZM?t=âg¯7âg¯7îÉC<¼>À?º{5??¨Ð?¨G?ÄY?!Y:,15:?¤@?@v©;x;Ic¢?$=\}¯7\}¯7îÉC<Eî?'­«>Eb?,ØG?´Å?bÍ=?9{a9{?Ð9Êð¡9ãÌ><=Õ¯7Õ¯7îÉC<kÓ>Ë©_>
üq?µ?ó©>å,[?=Z=¾ý<Íº\?Ó`ÿ;.n;)Å`?¯@=O¨¯7O¨¯7îÉC<Û{ ? K¸>!í^?Ûì?:û-?p\?ºÎ9{ñ9ÍnÚ>Í8:Ú&F:EH1?B=È½¯7È½¯7îÉC<ôÅf?L±?×]I?RBÿ>{°>Ê9?¸8´9Týå=¼Ë:ÝÿÅ9??N=BÓ¯7BÓ¯7îÉC<æå0=^=5Ú(?ÆÝD<i<Û$"? Ú5i<º9ÅÚ;í¤:zô:ö>c=»è¯7»è¯7îÉC<¿ÊN?r¤?I?9¦?(¡>U·R?è9\#9!?]Ð:aµ:ò4<?Î±=5þ¯75þ¯7îÉC<­Ä(?Ð>O?O.+?Ó>¡O?6ð¸Ü.¯8XÐ/¿Ö½G:þ
:45?TÍ=®°7®°7îÉC<úr?ìh ?vâA?ÎÃ?úA½>ûï4?K±=¸s9Â º½P:¥Ê: Û÷>ò=()°7()°7îÉC< (?Å>M´Y?JË?l¿>¶\S?Sk59ØÕ¼98òu>÷':Nvn9Ñ?^=¢>°7¢>°7îÉC<ïO?²æ­>êU?ý´e?L?ô<?Ë8÷9Å ?>ÞRo:»3:?"+?_=T°7T°7îÉC<F&>x°Ø=±pD?Îkv?Í'?®G<?ÐÏº<Ì^<pjW?okW;,;"òA?* =i°7i°7îÉC<ý8#?à*Õ>D?ØñÑ>s°>>27?@®8~E9Ç	>9:e:Ç+?ä1=°7°7îÉC<ÛÉG?I`Ô>¨Óp?EQ?cÑý>©S?v· 9B+o9Ù¬>D§Y:5ú':~Ú%?==°7°7îÉC<Õ>B>ñø=aÀG?ï¬?x¼>Ó=3?äØ(=H¶Î<WQ?M¢¶;X;âW?-\=ª°7ª°7îÉC<´¦C?1ø>úI?ÂÊÍ>a>wÎF?!¹ÞX9\¤¾3ï¼9mä9Í«Ó>¨d={¿°7{¿°7îÉC<¸Ç"?døÉ>uSN?w­M?·]û>!xQ?Â¹f¸°üH9pð¾CÏ:fË9tA?¾s=ôÔ°7ôÔ°7îÉC<µ­->Òí=k;?·¦é>3X°>)?ïq=©<%M?Û99zí>\v=nê°7nê°7îÉC<qç>ÉK>ä0P?mN¶>fþ{>g49?rv(9Þt9°>j8M:i:ò|-?ç¹=èÿ°7èÿ°7îÉC<r´Ú>£>;8W?.ôý>¤£>¤F?öü8c±9(À÷>>1g:[Á:ê;?e¿=a±7a±7îÉC<¡þQ?î?ÆG?Z?o??	G?Í©8Æ"9FO(>/Ð:í":ü&H?(Í=Û*±7Û*±7îÉC< ø>Í_>÷2?ÚC?<·?Áül?dðÉ9Â 9É ?Pú:¤l&:ô>=Ð=T@±7T@±7îÉC<¹|¦>6i>*s6? d?Ú_$?	¢1?¿:Æ9îPþ9ÀÇ>Ø»;d!&;	E?(9=ÎU±7ÎU±7îÉC<¸?ó$?(AL?UÓ?UÛÆ>£*B?Kû7+w9
=l³:4±:è2?
_=Gk±7Gk±7îÉC<(£?[H£>®I?L
??Î> /?H
8¡"9äüÚ=´C:$Dë9Z2T?lh=Á±7Á±7îÉC<^ýl>:>Ï¥L?Áõe?Ñ?@?N´=¿T=DY?XJ¾:::Ô-?*i=;±7;±7îÉC<kË½>çpx>¹C?ÝÞ?;ôD?Ú³9?òdL=è¯õ<QùT?2Ë:t|:®Ïæ>E=´«±7´«±7îÉC<É=?³>HQ?âp!?ÜÚ>jÖ<?¨Eþ7æß9ç¯ø=	&&;ëÛÌ:8 O?£=.Á±7.Á±7îÉC<¿Æ(?ÈDá>Í??`ÿ?1Â>k/?B7Ö¸^9"UP¾~þ9Å³Ó9<ß?)°=§Ö±7§Ö±7îÉC<ßÂ?½>¡!L?Y{+?ûç>­<=?0Áã8½	U9×>¾Éî:ó~:x¯f?i¾=!ì±7!ì±7îÉC<Ò]?q-Ó>ls?ýÛu? ?«¡j?S¥9*kh9Sl ?!;ã}:j?à=²7²7îÉC<ºIe>"D>TZ?]r?à?/?A³K?þñø8£9ÂB>´ÙJ:öÉ&:È¬?+á=²7²7îÉC<@?È÷æ>ÔT?£ï>P6>E?äï·º#è8¬½Vá9zKú9¯ºæ>0â=,²7,²7îÉC<L¦?vß:?½Ðc?Ý)?bê»>óhg?ÀX9Fg9ªóº>YM::zÚ%?uä=B²7B²7îÉC<]pH?¹¨þ>~I?²Ù>}>'6?Px!¹=9¬Ú¾sÌ9G1á9]>º=W²7W²7îÉC<Ýù?à§¶>eO?æý?3Í>ý@?üI<9^_A9$Eù>j!:ÜÐ9ª%F?þ)=úl²7úl²7îÉC<Ú]æ>:>£³A?­>Ìq>áB7?L6þ
$8÷ó<5$:W4:ÇÐ!?B:=t²7t²7îÉC<gP§=­+u=X´.?ÞÍ
>ôÞ=[°?â9Ùí9°A>n¢µ8ÆA 9>H=í²7í²7îÉC<l9?¬Tå>¸N?¦å6?4ò>PPA?©G.83ù9ur>Ïü­:PY:4öL?ÈV=g­²7g­²7îÉC<*ðG?¾ñõ>âP?ô[?Y
	?ã£L?³9¦û9"4l>+K	:òÔ9Y%?`=àÂ²7àÂ²7îÉC<Ó
.?¬Õ>¥¤P?c|?âÊ®>xåG?7·|À9ýÃ+½Ûé :>:f??¸a=ZØ²7ZØ²7îÉC<L?é:¨>ÐëE?-á>ö:>t6?J¸ð°S9ßõ½Å:C:;Î? g=Óí²7Óí²7îÉC<¦¼%?d,»>T®b?>7?¦H?~J?10<YÝ;ÍÆK?Oå9{ò:à%à>©q=M³7M³7îÉC<Îx>y(">seD?'ª(?Ïî>Î4?
é.8Ò
]9ÂÊ=ååÁ9j:0o»>hv=Ç³7Ç³7îÉC<VaC?Ar?~2A?Æ0/?ÿ>ûv/?»/á8p9ÖAÓ>Y7;ß+;àX,?L=@.³7@.³7îÉC<
>@ÀÂ=Å5?½a>2'>6Â,?Ì<Ë9øê9Z8?©;Â:Y1?)¡=ºC³7ºC³7îÉC<ïºX?¾6?ÒQ?h1Ó>¶>ÍP?A¡ª8ZU%9»>½Í9ÀJÍ9-?æ¡=3Y³73Y³7îÉC<<¯
?U¸>Ïw?&y?«R+?UÛ]?}*9¢ám9í	?]à9?9nèI?­=­n³7­n³7îÉC<¯e¥>h\4>ÄÂj?Â»=?vÆè>í©P?%K=£<=U?::äDñ92?í­=&³7&³7îÉC<(Òo?¤?©F?a¶?l¾Á>îK?mHB¸0ÛA9!H¾[":°[þ9ª'?äÃ= ³7 ³7îÉC<§ ?ÄÓ>&¿B?Tã>}£>ßú1?aÀ¸M9¸@¾9³Ýb9%?iÛ=¯³7¯³7îÉC<I>ûH,>{M?>ºb?`D?a<?Ùå=)=Ç@R?+&à;^t;8ÔJ?¼á=Ä³7Ä³7îÉC<u¥=´k=¬M3?Äq=g`h=;Y,?¸ØÅ9jú9À&Ê>ùí¸ç9nç¾â=
Ú³7
Ú³7îÉC<Ë³>2§H>kd?-5?WÞ>ÞP?4ù;Ú";]?,ùZ:_R0:tö?Oã=ï³7ï³7îÉC<ë`?ä8§> I?¦Î>·>uC=?n8½8$QÂ8!Iù>b:^XÚ9ó8?1=´7´7îÉC<ÊDÒ<¬<Ò3?»Ós=?|G=±s?pH¹Ô±9f>¿ÄA;¦È:E·#?÷A=y´7y´7îÉC<ï=bEê<ð'?¿¡=7sb=y?EOI¹Ã8ñÀ¿ÕÙõ¸ôè?9=ú£¾F=ó/´7ó/´7îÉC<fÙÜ>ñ|>_?2ä?dÌE?>?Ý9²ô/9BÊ> ¬:Î5:®r?L=lE´7lE´7îÉC<îáÈ>D>È>?T?òÎ>!C?z74»9ILì<Qjå9ÎN²9 °$?S=æZ´7æZ´7îÉC<ã.?â,!?¡ U?R´?¯¦>ãN?×~9mK¬9y£\>e¦;èN±:JR?Tp=_p´7_p´7îÉC<¹½{?y ä>ð??Êr2?=§>ö?KS9¯\9Tõ>E¢²8¶Nã8´.É>=Ù´7Ù´7îÉC<K?ò	?Ëê<?ú'?¾;÷>êî-?8['Â937K=²:¸'ð9v*)?=S´7S´7îÉC<Ü®<B<¹Ò*?":Ñ<*o£<OÝ#? þÞ·°8@"¾~¼k·à9~¼¼¼c=Ì°´7Ì°´7îÉC<ü=V×<¥a+?O<¯ <@ø?Í³T¹]9?=?¿v·¶r9s)*¼Z=FÆ´7FÆ´7îÉC<Y+>Ïþî=ê77?Ôh<Cg6<¦b#?q¹ó7üsÀ6è};¸.;Í3:?ÈÒ=¿Û´7¿Û´7îÉC<¶F?Uò>{ÄQ?¹#È>_í>AÝ=?M99)Û>üß
:âðÏ97ª.?Ëî=9ñ´79ñ´7îÉC<Á?Í¹´>v·A?«â>ø]>5?b¸¤°l9tú&¾T½â9@Ú¥9£ý.?õ=²µ7²µ7îÉC<PC?a6Ù>Aäe?®w?²?O?Ò­ñ8´6D9Ç¨>XÒ:V#.:J?	=,µ7,µ7îÉC<ðÀ?Ö£ ?¢ns?o?Tº)?qj?zc9JÀX9OX6?IC:::¼E?³=¦1µ7¦1µ7îÉC<dÍ3?âêå>3H?1É?t¦>}J?/Gg92*9Ó
.?þ.I:2"H:ê«??=Gµ7Gµ7îÉC<aÕÔ>>kG?<A!?Æê>>_0?N:9{Ñz9ì'¾>f°è:;à:\O?¤J=\µ7\µ7îÉC<2(t? ñ?$V?Q3?ãç×>±ÛT?ÚÎ8³9)>fÇ:F:û?ªQ=rµ7rµ7îÉC<¸>¹ýW>}­:?±W
?ÑË>Ö`.?ì9ô9ÿ)>¨¯<1«;¾L?t=µ7µ7îÉC<µ+?E×Ü>äF?¿¿½>i÷>»S<?ÚÈW8éð8Ýf>m´9Y?:P±>w=µ7µ7îÉC<@4¯>Ë^j>_??6)]?ê?­åC?
/99>º´S9'úv9´pÛ>¾{=²µ7²µ7îÉC<5_)?pÓ>æL?ÐS?ÉÔ>«9?¬&O7&Ò8Ô{=_ÙÑ:ø~:ÂjS?j=øÇµ7øÇµ7îÉC<{>0?Í>ßm[?¯xö>Wq>¼óN?þ#õ6\'Â9:!<>Ï2;,^ã:©SI?A=rÝµ7rÝµ7îÉC<Má¤=ßet=µ,?~wì=~*À=#?É_¸m}X95P¾Ø:¿U¨:b@$?ó=ìòµ7ìòµ7îÉC<®"?ñÕ>õüB?§Ï>ü>à[4?tv8×Ås9¨	>	|;R;An.?ð=e¶7e¶7îÉC<N?q¸>!æL?d2ë>g¦>é<?q2h9"9"SZ?ÛÞ :¶L:ì,I?o=ß¶7ß¶7îÉC<ÂA\?É&ô>òf?Üë?*&?\oe??§-9¼;89qLñ>#%Z:+#: +?­=X3¶7X3¶7îÉC<z> 38>; .?°´=«Ü<ª#?Z
¹/ï9\@¿Ú¹:©:êx?6À=ÒH¶7ÒH¶7îÉC<,¤v=4Ø/=¹3?Ç1ï=úº=½ $?W$\9

9B	×>Û:ãr:|(?$Í=K^¶7K^¶7îÉC<¬k?r6	?K[?¹;?oëì>ö»J?Ï¢9mé·9á>©:¹:$Ñü>ÔÕ=Ås¶7Ås¶7îÉC<Ü£³>J>gc?=M?½µ?ØÐB?*Á)9Éä9>$ÉÖ:Yt:[zI?î=>¶7>¶7îÉC<<»(?Ô>`(K?­:å>mF¡>øî5?t¶2¸%T9«§×½:]ó9Ï!?=¸¶7¸¶7îÉC<)Ñ?g? »r?Ú^?Ë*?ák?g¾¾9:¢¼>°¬;e*:ìIy?ì.=2´¶72´¶7îÉC<>9?BY×>ï\?íA?fô>WJJ?I&R9tS9yòþ>UI::´.?G_=«É¶7«É¶7îÉC<ª=Ü<Û/?Þ<äÏ;å&?´8õP9w=8:	ï0:-Ü>?g=%ß¶7%ß¶7îÉC<ñÀ£?DåF?ÃÄR?~gQ?ä?ÓI?=L9y±9×ª>^Ø:0xH:T0?¼=ô¶7ô¶7îÉC<Û?õg©>¸¸B?Ö?]?6?´+3?¦9àà¡9O©Ñ>øÕ:öù3:ù­8?á=
·7
·7îÉC<¹±å>WÃ>ùF?è4?OO?U!B?âÃ<¨B,<§U?°õ¢:g(:2¹w?ô=·7·7îÉC<`5 ?Ã¾>cÿV?Õ!?4Ø>z??hÚ"9f9ô>zDv:}¨':Ó<?ñÓ=5·75·7îÉC<P^û>§>¶N?ãçD?¯ü?y<?ö§9¹º9ï{æ>*ev:õæ:N=U?=J·7J·7îÉC<ré>^ê>!ÏA?-Â>|e>êå4?du8ðÕZ9>­¼i:@S:·÷<?Q&=þ_·7þ_·7îÉC<¬p?¤?êAI?þ!?ÐàÖ>Ùþ@?yHÞ9ï:NÑ>ÃG<#\»;²<I?7=xu·7xu·7îÉC<[÷Q?Ç·ü>q±T?¬}?xh?"tV?RÖ½¶Æ´9¤¼~÷:©fp:H)?¼8=ñ·7ñ·7îÉC<*´2=]J=6U*?®
=yr=c^?|s9ãf¢9-è¿>õs;e;èC?ÛC=k ·7k ·7îÉC<!n?+Á>ÖJ?92?Þó>Ê";?a¸¬å;9
,;¾ää9è99u3?´G=äµ·7äµ·7îÉC<_9?Kiö>F@?÷e?FÔ¼>m/?Lã7ì9H=È::×zt:1s ?ÌS=^Ë·7^Ë·7îÉC<5mý>âU >+QJ?ü>%¬>Äv;?ÆG&8>
C9b@Ú=nÉT:Åp":¬'?i=×à·7×à·7îÉC<lk>j£">þ`9?<a>ón]>°R1?"M4=ÕõÙ<ÀÄS?|&9Õm9L>´s=Qö·7Qö·7óýT<L=ü=T/?~â;/iu;v?ýln¹èÌû8úfr¿A¸¤98·¾{=Ê¸7Ê¸7óýT<C?Uö*?Ã)J?Ã>üÇ>&ð=?Nò8Üv9{>°÷:õVÎ:?Ù=D!¸7D!¸7óýT<[ª*?®Ù>µH?Vô>lÝ±>Áý/?zf#8Àm9º°=j:JK:Uô"?r²=¾6¸7¾6¸7óýT<µ×5?á>NÕN?z?ÞíL?ùNB?CÉ9y9;0#?EüÆ:ÛX¢:
ã?kº=7L¸77L¸7óýT< ?²bÈ>tM?rù;?bLú>A@?¸¬9T39'®A?¬Ù´9À9eð>»=±a¸7±a¸7óýT<£É>½Ú;>»B?Ü¬?××>» 2?¢8{Þ9Fy>Ì×à9Dè´9"?pÂ=*w¸7*w¸7óýT<fè®>9s>88?¾?C-¾>zu2?8å°=ÉèW=ê½Q?¼Û;ì;³Q?iÃ=¤¸7¤¸7óýT<ºo>XS>sÌ3?¾9>ÞC>°ç*?sÿ'='>Õ<Û®I?°ê+:©¼:?
'?PÅ=¢¸7¢¸7óýT<Ù°"?ßÌ>îJK?9"?Í
Î>ôI?.¨90³9Óõj>0v9;ã±Û:X?JË=·¸7·¸7óýT<íCê>øZ>,Q?Ékw?Bn)?aë:?«ÿ:9êE9÷ò>r×;KBx;#H^?Cÿ=Í¸7Í¸7óýT<Ë¼<EO<õ'?5£<Ov<o*?'å·LK9·NÄ¼û::Ëëi:Ý.?
=â¸7â¸7óýT<7[¦>W²T>£9H?ÕÊb?aP?!X?.=|êÍ<>ðX?±ø$<¶E±;{<n?=ø¸7ø¸7óýT<¸<{#<Ýg1?q;>{(;	7?õî
¹1ª*9gÐ¾]¸¥¬:9ë¾0=}
¹7}
¹7óýT<ò¨g?ð ï>x?÷:?d§¸>?m9wz9)Î>%´:v(:à?^4=÷"¹7÷"¹7óýT<.Ç>ö\>À¿=?;_v?Ý.?W4?àäÌ8vÚN9>}>¶ð.;û<ô:i]7?@=p8¹7p8¹7óýT<×?üJÂ>>?ëØ>x>[s1?"Ì·4Ü8â°½6;X:;²ùW?ÜL=êM¹7êM¹7óýT<cM?£97?mE?¹@?O?\Þ;?´ú8Ä®9&j>Ñ(;7Ñ:áN?HR=cc¹7cc¹7óýT<o==?#ç>°Q?Ü¸P?
é?éJ?E¬8¿9Þåæ=Z]5:ÿ/:#ç?;Y=Ýx¹7Ýx¹7óýT<ú9\?Òü?'^I?DÏ>_¹>ÃBB?zÎ9Ì9½?>#:9ýä9LØ6?Â[=W¹7W¹7óýT<¡º>c=>oÚS?0ÿ\?cz	?ÂÂM?í3= nÝ<P?ÿÎà::1ÒG?¨j=Ð£¹7Ð£¹7óýT<Ûx=àr®<¼<?§Cc=N=ÐA?r=Ã9þz93"G?èÄ+:H³:ß?~=J¹¹7J¹¹7óýT<
>8mB>·tM?¶
2?Àâ>ÁI?ø<=ÑÝ<ÌZ?]µ¦;K;Ï¢Q?=ÃÎ¹7ÃÎ¹7óýT<Û>²Ë>§A?Ì>w=>W7?·}8éy9-­	>Ç9pæ9ç°?ß¡==ä¹7=ä¹7óýT<£H3?ðÚ>=R?Ç
?Zº>kB?pÇ'· 9Ý4¼§Uñ9òÊ¸9**'?L³=¶ù¹7¶ù¹7óýT<à«=p<é<v«(?ýû»;}Þ²;ß?³L8¹7s^9Ô¾Ð±¸W÷V9ÏR¾ÿÄ=0º70º7óýT<ð+?Ìç¢>ËÒ?@???;y?±}³9Ñ9íSÛ> g':âà9>?xÖ=©$º7©$º7óýT<bë?J·>ÛlC?ÀÞì>¿ >*<?²LG8~öb9,Ìà=ØVØ:mvp:cQf?Ù=#:º7#:º7óýT<KM?!ú>R?U?Qþ>nV?Á®9Ä99µX>¶¶:b:íè|?EÚ=Oº7Oº7óýT<·i5?å>ÌHJ?ü>.¥®>ü³8?ý?8}ÓÅ95-w=ZÑª:>s:}Æ3?õü=eº7eº7óýT<¶`?´Í	?ÿ,P?³ËÝ>Â>
ÆB?7+\·à`	9w#M½«}c:X%:½0?5ÿ=zº7zº7óýT<VÒV?ÿ?£öD?Ö>ß>S>7?î4¸æ~&9o
¾oÒ:BÞÒ9¾:?ð=	º7	º7óýT<1ì=è=Ò"L??w
·>Oý7?lI9s?z9I
Î>¦:ÎU:v=?=¥º7¥º7óýT<UÖ<.<z0?/=Åÿç<?Wë8Ñ§9üÛ=a­ø:-u¯:Hj5?T"=üºº7üºº7óýT<þÕµ<tL<D1?)n)=S=®ø?¥8Jq¦9ÚËý=F:â!*:«k?I(=vÐº7vÐº7óýT<¤? î?­Ú??Íù	?±4?ãÅ!:f3è9Z2?­Ù:ÄT:C^?%)=ïåº7ïåº7óýT<W¸p?qF?riN?5kl?Õ·?·J?ôè¯:kw:&ë5?Þ&:0ã9_ô?)=iûº7iûº7óýT<â¹¨?8Ã.?S(w?[v?Æ-?:Û?xØ°9µ]¢92j?Ñvq:}'/:Nu0?Ñ/=ã»7ã»7óýT<Ú>èn?>Ôè??_×ü>§ª>¥=?èY³=TýP=Ú±[?+;n­¿:¯dD?W?=\&»7\&»7óýT<ýïÿ>PÇ¢>EAI?t$þ>Óã«>@=?þU¸6h9ë½Ç;ï0Ù:î?ö@=Ö;»7Ö;»7óýT<tõ>q§>V;?§E°>>½2.?ö:û¸óÕp9H¾·oÎ:×g:mòc?sG=OQ»7OQ»7óýT<71n?Í«È>èî?êù
?ä>{ü?t£Þ·;×ù8 ä½q_:Ö-:»Üa?ÅH=Éf»7Éf»7óýT<Êù?/
³>PU?T¨?ÁÅÝ>áÕ4?dAÀ8ÔÕÌ9%Gð=
:Ñ-:¼iE?\=B|»7B|»7óýT<°à?§½>ÚÏ<?Ì>Lï>'<4?ÉT9{88?ë²:£¼V:tLU?}n=¼»7¼»7óýT<jtò>­T£>">?	<?¶?çH;?íi,9àË9¶NY>É®®:D¾:#?t~=5§»75§»7óýT<DûÈ=
w=öBP?³3>X`ì=ñA?EKà:M±¨:g0*?YÇv:seA:ÒT#?=¯¼»7¯¼»7óýT<ÛÞ>øÂ>ÉåI? ?OZR?øÜB?hô9\£9èä>*ú:©q5:G1R?I­=)Ò»7)Ò»7óýT<ÕG?&Ý¾>Ð:?tÙ>3>ß1? ß8îN9E&>~:r:5Ê?ÙÝ=¢ç»7¢ç»7óýT<³©I?%Ë?³<?Iô?ë? =P?	¨9z«9
À>ÂêM:Ò(:@ðE? =ý»7ý»7óýT<ÝY?lp>cf?~t?Ð?KLR?Xõs9]¾À9ï¢>Ad;U;8>?}=¼7¼7óýT<k¿?¿ÖÁ>çrD?­òý>ë¯>åÅ8?`·®BV9Yþ§¼¬FÄ:eN:Úf)?ö=(¼7(¼7óýT<i>h=>eN?6?iÚß>±$P?| =¶#?=iW?Ò¥:i°9;Rc?L5==¼7=¼7óýT<»/S?X?1AL?[?`4?ïg8?½ò:9¯ò9Á°>}ö:gÇ9üL?ÕH=S¼7S¼7óýT<®n?óÂ>¼zI?¹´>bKd>¶§J?8FÐf8Q>]P:pA:eà	?*Y=|h¼7|h¼7óýT<?ëÌ¬>îM?	?7Å>+²2?7cÈ8Íø­9to>âÞ½:
øi:Ñ¿O?Ì]=õ}¼7õ}¼7óýT<'?è'¼>XG?^`­>ýh|>×/?`W9ê]9`tø>pã0;pè:
-C?Øw=o¼7o¼7óýT<e\?Ýä>
uw?©Ê>LAp>TËW?·ó7¿nÖ8Âz>Ï:îO:_¸?¥=è¨¼7è¨¼7óýT<bÿ>:TF>Õ0?ÎE=ÐSQ=¨&?r?80Ðï8Ãø	>²39Vâ9dãç>«=b¾¼7b¾¼7óýT<.?8Â>(f?5¹t? x?ãÉJ?gÐ9çÔ9Üú>Öi´:W#I:ae?h=ÛÓ¼7ÛÓ¼7óýT<9>C?jWû>¡ÜF?þ¬â>N¦>õ4.?üD39Fs9¾¥¼>µ¬_:	:ÆÞP?$=Ué¼7Ué¼7óýT</A?þùê>ÕwR?Ñ×?yÇ6?TwI?\</<¬­e?\:Îø:-}=?Ï¿=Îþ¼7Îþ¼7óýT<?¿>'I?yê>Èf£>Ï¬7?fU7
^9õ<¶ìf9¦pà9¿²>áß=H½7H½7óýT<äÓ#?;
Å>ÙT?!&?ïÛ>Ñ_A?DEÈ7Çü£9R=Öø¦9}-g9}æ8?]=Â)½7Â)½7óýT<d£=É3e=â®6?Ø=Rý¡=¶°*?±4:Òð>:í:-?;P;lè7?1=;?½7;?½7óýT<ôL?J@?aL?+/@¤â?VF?¨L:¿ä9µ:e?¯0z:cJ	:tBi?Ê==µT½7µT½7óýT<ùÐ<Ï<è-?c£³;j;ø
D?{®q¹Zs9¯}þ¾¨8õX9ÉÑ#>ZV=.j½7.j½7óýT<× >­¿:>Ñ%B?|Ù?>ÿ¼>s.? h;S ;QÌM?±.<¸ûá;M¾E?p]=¨½7¨½7óýT<¶ã>å>=G?[ ?	å>.,3?P*9"9K?¦ä:b«:ÌA?¨u=!½7!½7óýT<´=g¯<xUA?'Í=ä1á<ðx#?0?¸#<9úÄ¾H:ùÊr:FÖ%?Ï=ª½7ª½7óýT<	S?¦û#?ã²Q?ùZ	?±à¦>¶R?¹¦¬8D7o9×Ã8>Æ :£ÂÊ9ÎýJ?²©=À½7À½7óýT<Óc?èw?X?J?Øî>C#Y?Ì8Ô<9¦þ2>-S9:i°ë9«KI?SÉ=Õ½7Õ½7óýT<+¬? C?ZÈf? }??Å+W?Ú¦9Tµ9¶?øÃ:^Èy:QûG?5â=ë½7ë½7óýT<Od?>?K?´L?8º>ß@?È<¸x´¯9½Ns:qÄ:Â÷R?®=¾7¾7óýT<ßÄ>+Ê=[È4?j¡=P'u=<&(?/öG¹5Y29ÿ¿ú[g;²O';Ôÿ0?$=û¾7û¾7óýT<Q?3¶Ï>ÐpC?>õ\>78?Ám#¹k9àº£¾[$:®Æ:ßù?"=t+¾7t+¾7óýT<2+?ÁØ>ggJ?#ñ*?Nè>ö<?D1â8Ì?9&*>.k:ß¤.:8^,?(#=î@¾7î@¾7óýT<ý¨?ëÆÆ>OM??»>xnB?Æ48o49¢z>éìe¸±~9×ç½'=gV¾7gV¾7óýT<Wí=x=>M?Z?úY¿>]0?Y£E;fì;¢Â??fò<s?Æ;Á=?Ó>=ák¾7ák¾7óýT<ã÷>R´>BwO?þÈ?DÔÏ>ùm=?ð9èÖ9oC3>â+J;Þö:%¦Q?z=Z¾7Z¾7óýT<{?|v?Ç¿p?$IY?ÂÒç>Bòo?©WÑ8t9_A>Ê;:;(:ëV?4¡=Ô¾7Ô¾7óýT<Ù=9?¨Oê>kcJ?ñ>|­>µ2?'þ8Øp9NSû>r¼j;¿;ÀF?òÇ=N¬¾7N¬¾7óýT<¬ë)?]ûÓ>e4M?úÑ>Ó>RÛ;?Æxú7·9.=m­:?J`:Á!%?ÏÍ=ÇÁ¾7ÇÁ¾7óýT< Í%?Ð>K?¤?1È>º4?IHY9*¼[9$ý>ú&:Í3:ö°î>xê=A×¾7A×¾7óýT<2v?ãj?«ü?gq(?5)¹>Óâh?m8zí»8Á¹Ó>*7.;ö»:=Úm?î=ºì¾7ºì¾7óýT<z±?wý>b?ad?ÿÓ>Hä?a±8\9ëé>ÜãD;YC²:û_?9=4¿74¿7óýT<É_ô>!d¦>zý;?ªW©>[çr>ýx2?¢=O8þ°9Õ´=£
u:{C:Dh ?U"=­¿7­¿7óýT<taP?e`?Þ)N?éä	?¶>ÂÚA?781+9Àá=	Ñ9Ì :da¦>,='-¿7'-¿7óýT<¶x#?ÄÒ>+F?ÆÔ?øó´>L9?i<
9{Ë9î2>þkq;ö;ZK?å-= B¿7 B¿7óýT<z;?Äç>±ºN?!w?å?ÌçK?Z!9]9Ñ%>,Î:$T<: r0?.=X¿7X¿7óýT<²
?`?û>i?Ïæ?Ço?|Tp?¥þ?99>£>Ì9:La:ñ|s?@9=m¿7m¿7óýT<Yû[?Ø>	ü?­½?+<?	»? =KA*=ä@i?3Ô:i©¬9ÞQO?JT=
¿7
¿7óýT<L?¬Â>¾B?­àÓ>;§>ÉÞ)?§t8¸æ§9ç½ã|:¯Zf:+?äh=¿7¿7óýT<kÍ&?S³¾>4ë_?¥@?&A+?ì·??7êC9OÔ93ã>¦;v:ò2:!0?`o=®¿7®¿7óýT<ö>¤>Âÿ??P½Í>J>>16?¦=8á·9Ýu¦=öI;S½Þ:3z2?ñs=zÃ¿7zÃ¿7óýT<Y°b?î¡?Q"Y?Ä?$ð¿>¤ÁS?8J(93Ã9XØ\>æ;t:=a?òx=óØ¿7óØ¿7óýT<\ÁÖ>¾>ÐÍ@?zÆ?è&?gH?Îð<á¤<R?
òD<4[Ú;ëåf?R=mî¿7mî¿7óýT<£@?éæï>¥þL?9Çe??o9?Já9¬Ä·9é¸^>×:6ô9?´=çÀ7çÀ7óýT<FO?|n¼>±HP?|V=?Óó>ÉøF?D0é8Uw9$V\>ËëÍ:Ï·:c\*?µ=`À7`À7óýT<ÿ?ök±>¼t>?o¦>Qm>3?"×)8óÙ¸86k>×u;ÃÀ:ã5?Ò=Ú.À7Ú.À7óýT<ÂÄ=¨,O=©z@?r>÷O3>$Å,?kò.:<ªÁ9×Ag?þèß;7];>-A?5=SDÀ7SDÀ7óýT<2`=M×=ª4?¤|z=â;=¦*?d2à9®ê	:Ð>`k¿5Ä"9Øð;H¯=ÍYÀ7ÍYÀ7óýT<2ñ>3ª>¹àK?A\ç>*­>U´@?H«·(9^Ã¼SU;ëV:»¯U?nÒ=FoÀ7FoÀ7óýT<äq?°
Î>?ÅÎt?å>\Ò?ÁÅ9ÄúÅ9F_@>T¼¸:¯|L:âEg?Ô=ÀÀ7ÀÀ7óýT<Z:?à>ùcT?f%?Çâ>b×:?ºÈ79ù9Î'¡>äK:0	:­>?2æ=9À79À7óýT<§?®K?9:g?û:?wVÈ>^µm?T7O9bM9ý'?õê:DC{:Øn?=³¯À7³¯À7óýT<p§=dH= ¯3?ìñ>d×Ç=)?o:ß2:Ïe+?öo:ôÈ*:-)3?=-ÅÀ7-ÅÀ7óýT<±ÿ#>)¢Ý=³m=?¶ñÇ>±µ>ÅU3?s(=Ï÷Ñ<aM?~%:éú:Â
?Â=¦ÚÀ7¦ÚÀ7óýT<U?Ñþ>Ë,W?9¼?puÆ>kG?sg8T¤¡9ÎG·=¨¦&:"÷9I¯,?-%= ðÀ7 ðÀ7óýT<Õ¶;>!>Ô¯8?cW+?1Rý>A'-?=ï»3=;`O?a:4:óv8?y,=Á7Á7óýT</M¹>Y{>s<?Ê`¦>s³w>Ôó+?ë¹·9{¾¹½9$9Z@?¤D=Á7Á7óýT<<Q>]>ö;?¡ÒÅ>|l>î,?$N«=V=émL?Bl¾;ïw;þJE?fs=0Á70Á7óýT<æ_"?ô¼Ý>Åv;?4ðÖ?ªo?©X9?9ä9M¯>híç9ª3¬9e,?0=FÁ7FÁ7óýT<?¸º>æý??á1Á>`>7?Ð(¸`¯õ8=6¾ã
¢:¡¡}:K#?=[Á7[Á7óýT<Æ?º?
¯?óUJ?Yt¬>¹-?l{Ù8ú¾«9&">¹´ë:V~:F¶c?U=ùpÁ7ùpÁ7óýT<}0?Ú8¾>ù¹?R-2?Íò>ß¦?nå9Úf9ñc??ä:«lÊ9º&Å?¼=sÁ7sÁ7óýT<ø}S?¤ñ?½¼N?ÌÄ`?¹?8ËF?äY}8Ò9/vÑ=s´¦:À.[:µB?AÓ=ìÁ7ìÁ7óýT<Ñ:?omµ>Õ°H?ô$¨>Qd>ê²<?¨ÜÎ54Ùà8ë;¢Ó9Ôç9ïm?Äÿ=f±Á7f±Á7óýT<H?øÝÃ>CL?
G??5?
ªD7s9Ö{¸<ó:h¿ë9·ñ)?Î=ßÆÁ7ßÆÁ7óýT<ô{=ù4=C2?(È·=ý=¬%?ýä:Èä9&v?{:Ý9
h?
=YÜÁ7YÜÁ7óýT<½Ó·?+ì[?¶ûU?Tå6?Õ2Ü>ß¡T?XL9V¥/95ê?÷R:\±Y:å*?ý4=ÒñÁ7ÒñÁ7óýT<êC=ÁkK=Ù.?	'H<t<HZ1?F{¹×;9H¿ñ]:E:n??JU=LÂ7LÂ7óýT<Õ?ï
À>&R?fuß>m}>®K?ab8'­9¾§=
-j9 9Ï·º>Ù[=ÅÂ7ÅÂ7óýT<úX?pô>=c?ÒÜ@Dº?ñe?ùo*:^_ù9÷.?õß;ï¦l;~Dr?àf=?2Â7?2Â7óýT< î?Q«>Vf?å)?&¿>c?ê È7Ç9ÍH=>;H8;ºS?ëg=¹GÂ7¹GÂ7óýT<kv}?/[?úßL?v2?¥Ö¤>´iP?°9y9ð|ê>sÑ%9"i°9ê p>Ón=2]Â72]Â7óýT<8@>-[>°4>?Xo?VÔ.?Õ;/?jKÍ8øbÉ9à{>`®:_µ@:Fg?w=¬rÂ7¬rÂ7óýT<7)Þ<*M<s¶:?Ôk\=£ó$="+?ã8Ôaª9£/Õ=Ä:{!:£ÑØ>g=%Â7%Â7óýT<ðü>IC>·vQ?&ù>i¨>c9=?%¤¸£Ø9ÅÐ¾ö±:×(F:|¹K?=Â7Â7óýT<õÞ!?q¾>Y?ÆBR?0T?ðN?¨Q9ùº¬9]>÷Ê÷:ð:)õT?C©=³Â7³Â7óýT< ?|[.?Â¨J?ù@-?GÙÙ>dK?mÚè8³*G9F¦>:LÕü9h:?Ë©=ÈÂ7ÈÂ7óýT<>:$?ÃÏ>J?!ÿ§>i·X>èrF?ÀÑ
9ÐË8.?Ò9A×9b¹>
­=ÞÂ7ÞÂ7óýT<õ C?,Èý>«VE?|GÈ>>~<?5¸%V´9ÔtÈ½q-;¥+; µ&?±Ò=óÂ7óÂ7óýT<üÒ??¤ç>ÿS?Z÷>ÃÙ>ÊÚI?¯Hó·79&R½Ùy	:­þ:mj?dä=ÿÃ7ÿÃ7óýT<¬´(=Ú'ï<4?Oz=¾3B=üú$?>.¹µ¿8íi¿gï$;O×:¿àC?Cô=xÃ7xÃ7óýT<26?.ó>uÍ??ð>mA«>Iq3?me9ã_9H>àê:û«:Q.?uù=ò3Ã7ò3Ã7óýT<¯M$?UÃÖ>ÚC?a?Å>¥·A?®ªà7p9o=þn®9!9'H?-=kIÃ7kIÃ7óýT<ÙÊ'?¯×>?G?cÔ>æ$>à7?ª!8o9§T)>&Â::ÔÍ:/n?Å=å^Ã7å^Ã7óýT<À>÷T>Õ>?	¢?'LG?å¢=?Ê	É;U[t;R?×âf;Ç¸;¬^?m_=^tÃ7^tÃ7óýT<tNV?Ý	?øF?é7æ>Fc¡>K6?PU9·%9Äë´¼Ç&:E¿:+?m=ØÃ7ØÃ7óýT<kè%?þwÔ>NæG?Ü?å×Ò>oÉ3?9ëñ89}É>®P;:Ñý:1?@=RÃ7RÃ7óýT<pP<>
ýî=û·I?BÜv?X"?£B?"ú8q9Ì>#%9-9/?3=Ë´Ã7Ë´Ã7óýT<*;+?¼Ç>[?@§W??\U?nC8½ó°9^='ä?;/á:Å&Z?Eê=EÊÃ7EÊÃ7Ée<*°Q?Õmá>Ün?vRB?=rÙ>¢Æd?8TYo9_´#>{½:>l:´L?Sí=¾ßÃ7¾ßÃ7Ée<%CY?éÕþ>IAZ?´'?¥º¿>Þ_?¯µ8#Î9ùsà=À&::ã,Þ9Û}V?ñ=8õÃ78õÃ7Ée<C#>¼_ç=0ç4?ë>ØÙH>%?å»¹Î¨9`LZ¾ç:>lÖ9E ?÷=±
Ä7±
Ä7Ée<§e,?§Â>ßb?¢n>?Øã>÷U?#9Ú¸9ÛI>
8à:ë7:}¤O?û=+ Ä7+ Ä7Ée<¼ '?_Ø>F?´X?Å/É><ò8?Ø9ÚeI9ûSÆ>ì¬_9~ôU9¸Ð?!=¤5Ä7¤5Ä7Ée<,#?äïÌ>ÚÔK?5È>,M>·>@?½,X7ÍM9¥=HÇ;Ít×:qç7?%=KÄ7KÄ7Ée<eO?
+?QH?bì>§R>ÒF?ÆÙ9*ûm9¾E¢>×7É:¤L>:X?ì;=`Ä7`Ä7Ée<\?ÌÈ,?{õO?r?3?²6?ç¨~9mãÌ9ý>¤	É:1n:yX?j=vÄ7vÄ7Ée<£ ?k«È>QºI??eÇV?R72?B9bÀ¯9ºä>KC);»ß:@B?ós=Ä7Ä7Ée<!?pt¬><H??°>)]w>Çª6?G"7ne-9¯ï<Has:ka:ý2
?Çu=¡Ä7¡Ä7Ée<\8?Lð>°¬D?ÌUú>"ô¬>ÊD9?(|¶6JZ9.°U<È;<¤Ê:¢ÍD?kê=~¶Ä7~¶Ä7Ée<jí>B¸>OD?ZØ>ã1>&]7?l®Ó8«w=9Ø>©½:!,:d¬7?Øû=÷ËÄ7÷ËÄ7Ée<$>??)ù>&D?<¥#?ä0Ù>úâ@?âÝh8YY9H	>ý:W&:Âc?<ü=qáÄ7qáÄ7Ée<¶Q?ík?1I??0ô¨>wC?|Ãb9=®§9ò­>¸h;º
;Q?É*=êöÄ7êöÄ7Ée<@Î>Aò/>õõI?A¸O??/G?bk|<¾<(uL?o<LÍ¬;fS?<=dÅ7dÅ7Ée<¹ù>»¢>iED?
¬?döÛ>2-5?·­8jÍÆ9^Ë=ç,~:tô?:v})?*n=Þ!Å7Þ!Å7Ée<ïô?ÞÓ­>D_[?¥j&@Øf½?Æî`?&lF:$92 ?ÿtG:V@6:?®t=W7Å7W7Å7Ée<âÒâ>V=>ÐL??Í¯»>6Ý8?	x69&­À9pr>ÿ+:lêÖ9N??Mv=ÑLÅ7ÑLÅ7Ée<­··<c7<¥é-?H4;Ü;AG"?-"¹Ñ¹H9¡VÏ¾f£|7¡Ür9'=-x=JbÅ7JbÅ7Ée<=Ñ:á<s+?7:=þzL=å ?Ü9b±9&¿¿>t	;¦¤Ã:nÜ3?&z=ÄwÅ7ÄwÅ7Ée<9ak?RT?mJ>?f-?7ñ>ÛÙ7?Z¸#Àº9PS½{Ù:i:=U!?þ}==Å7=Å7Ée<n×
=¸fÊ<×/?4=Øùw=»w?Ûr93/9býU?WT:+\:èÿ0?ý~=·¢Å7·¢Å7Ée<¢~,?Ê¯Ú>.íI?Sû>3 ¥>ÜB?¸7Ü9â¿9Áæ?"P):#O:%?¬=0¸Å70¸Å7Ée<et«?N?¡¤?KþE?^ì>Àw?,
L9¾]«9õi>Åº:²;:÷óL?Å=ªÍÅ7ªÍÅ7Ée<E$?@PË>ë<O?â¤·>hw>òé=?û8r°9¼D="":Ð	#:	þ>àÖ=$ãÅ7$ãÅ7Ée<è)?^DÔ>léL?ãu?À/´>t#F?
Þ59/9Æ¦>ú:QÖd:.?øè=øÅ7øÅ7Ée<Um:>Øuñ=$§E?s£-?6î>:?äFO<|<°M?':!;k/ä:Já4?Bó=Æ7Æ7Ée<>Á¡>»m>F³.?{K">ý=Ë+$?ã8A¹¸!9Ì×%¿#øÃ9ã ¸99;?Ä
=#Æ7#Æ7Ée<jC=?CÌî>¬åJ?×Nà>P>s	8?}69J±9ÿÀ>Í-È:~Ð:Xì9?r=
9Æ7
9Æ7Ée<w ?	jÈ>ÎL?·_â>
q>_á6?R«¸Ë;
9úô½:AX:äÖ?:=NÆ7NÆ7Ée<IL?E«?<T??C?¶Ð>ô7?Öô8^39IcÜ>ZP:v>+:­¼?p"=ýcÆ7ýcÆ7Ée<KÞ6?|Ãé>mCH?)jÑ>Vr>+2?AÂ8(µ8}Ò?úC:½.K:%F?#M=vyÆ7vyÆ7Ée<Z?)é¬>~@?:?ÙøÎ>p¸/?Úð¶µ9ÖS¼>u¿9V¢9âþ%?´k=ðÆ7ðÆ7Ée<Ö-F?Ø2Ã>Tô?0U?ûÞ>.t?ç8Âåt9%r>¿m:Ìß":B×:?=j¤Æ7j¤Æ7Ée<2ï#?,Ð>øEI?N@ü>ç½«><?~9¯:,øw>êç;·;ëS?]¨=ã¹Æ7ã¹Æ7Ée<ìÿ?U¾¾>VL?.8?Ò³>ðÀB?ÓÀ¼:Æ:>¥0? Ò;NA~;$T?hÕ=]ÏÆ7]ÏÆ7Ée<X¦?s	?ÕJ?Ud?¶>óè?(X°9'9´{?µä:ì÷1:½T?ó=ÖäÆ7ÖäÆ7Ée<<¶>â=>ìö6?K¥A?{%?ÎÜ0?½¦}<*%<Ü¢D?kk×;l;¥H?4=PúÆ7PúÆ7Ée<ljJ??ÕC??yÜÞ>¤%6?+>9/Hð8J?gØ:9µ:Ð6W?=ÉÇ7ÉÇ7Ée<èÇ>d¹v>lO?@:??[¾9?àz8 ÛF9Î{!>Ovt:~:W?Ñ=C%Ç7C%Ç7Ée<J?W>
>õaC??¤Â>Ü7?-^=!=×R?&=ú9£;:w:ò>l"=½:Ç7½:Ç7Ée<·Aà>ª¿>ZJ?É$?|áÚ>Ay@?>_9(tÆ8aý?@;Pª;j?B=6PÇ76PÇ7Ée<âÂ»<Å=<mÈ'? ú»<4á<7!?\9>8C6 9Yú=¸M>9®8È?D=°eÇ7°eÇ7Ée<Õ÷Q>.3>ìJ.?Ê>>>Ìí ?X0¨:©L:Æ[?l;ÇR;e¹5?q=){Ç7){Ç7Ée<DèÏ=O=åã5?å§ <­Íð;cË*?F38¿¤[9L>Mý:§À:K(?¤x=£Ç7£Ç7Ée<"?¨Å ?±Y?¢#?w½>Ý
R?3
79Ôid9Û(Í>Ã¤:¤¦j:[õ2?Ì=¦Ç7¦Ç7Ée<qí/?\hã>F?ï:?^a»>ÍÇG?hi9Ú¢F9~6?kU:J:ra3?ð=»Ç7»Ç7Ée<°Ù,?Ø_Ë>ÖY?þx?MÛ#?ÆB?~Õ9nr9Bc+?sÐ:Àkr:v§&?Ø¦=ÑÇ7ÑÇ7Ée<ó¿N>o÷=ÉCV?Òæå>»ä>!úF?E;Gá:Ë`?Pàj;Æ/	;Ü%[? ¶=æÇ7æÇ7Ée<àü?æê¿>$T?ÆÕ>¸>ðÍ=?,¥À·dr9ó}¾½tS;°ô:5;]?°¾=üÇ7üÇ7Ée<ý·?oÐ>/=?Þm¡>K?p>,?ôÂ;8º
L9íë=H²]8}9ÝÚß=À=|È7|È7Ée<ÓÁ>/m>fÚP?$? Ú>}±5?Ò09JÇ9"c>íH9|Ó9Ár>ÄÂ=ö&È7ö&È7Ée<nç>ÚO>ñD?ñàÞ>J@>yk5?ÞÏð8+­8| 1?ø)
9úI;96Ú¼>é=o<È7o<È7Ée<Ùãy>öR%>^yA?r?¼×Â>nU/?Ï=µÖ4=ÞkO?9Ë­9<29R)? =éQÈ7éQÈ7Ée<	?¢¬>3ÌC?ÏÌÆ>8>p¿3?±®8ú'9]>Ð;:«
:ðMv?
 =bgÈ7bgÈ7Ée<¼8?Ge÷>Þ(??Ã>¨$I>O²5?Êc¶¸9ö-¾Ûì9´À9ÕÊ?Ø =Ü|È7Ü|È7Ée<ÑX?éÄ>Ø
C?%ìò>Ó°>ä¤0?ÃÖ89TýV9Ü>þó9;)9wE?~' =UÈ7UÈ7Ée<*¶L?Îø>¶¡R?ý'?mB?×Ä9?ðÐa9yõ9Àü¶>p<;­¤:ØJ¥?y, =Ï§È7Ï§È7Ée<((l?RÄ?­c?s´?ëÈ>H?á9|Ü9GB÷>aX;B;0?ï, =I½È7I½È7Ée<?ÈÅ>ºAM?üèæ>>ª;?@63é8Y<Ô=n:õ¢?:!?/a =ÂÒÈ7ÂÒÈ7Ée<àï?èê?²º?ðçh?ï5ä>0¢?6K9kIÍ9æeÅ>¢{Z:@ZË9?*g =<èÈ7<èÈ7Ée<¥û>}¥>m3C?f?Ï	É>;l:?íÿ>8~ìG9¤ô=X:îVØ9x}?sw =µýÈ7µýÈ7Ée<Çª¿>õ>Ç<?y?qkß>y0?Á59C39±>_À»:J:j7?x =/É7/É7Ée<çp?øX?±ã`?(³S?`ë>f?[-æ8¹ç9+Íb>Ýù:n%:§G?H =¨(É7¨(É7Ée<mõW?©
?="C?Ï?DwÊ>\(<?D9üþ9Õò?­¸:{:$?P =">É7">É7Ée<\n?Tú?s?õìM?|"Æ>{?Þðl9q[9¼ÌÜ>=hä;PY;?Ä =SÉ7SÉ7Ée<ÿ?|®²>0û`?L*J?ë£?±(I?ÿ9z¸9©B1?rÏ92Ón9ÖK?Ú =iÉ7iÉ7Ée<B?î>ÅP?iH²>{j>¥¤B?i798´#9X>uZ:C¤9ñR?éä =~É7~É7Ée<xÉ>p
F>¸ú5?¿>>RS>¯(?l@>=ï<@HK?*a;~w9;ÓD?¨é =É7É7Ée<ÏP?¾ó>Æ[?gÕ>åG>ûM?¨Ã¨8Ú).9Vx>8:Ð
-:Æ­g?¾¡=©É7©É7Ée<\å>årC>FôF?ù,·>Øñ}>¨8?ðN2=,¹×<vS?»Ûý;«Â¡;aàH?C¡=û¾É7û¾É7Ée<º½¿>0Þq>ÁñJ?ôm?Ì?J?6 P9,Z9-[ô>ìh:`j:éóS?ÿ¡=uÔÉ7uÔÉ7Ée<N?Ì<¨¤<>æ&?¥2;<±;é?¯þ¹kw9û¼û¾Êð¹J9å¾ä"¡=îéÉ7îéÉ7Ée<3~?ñ°>_W?µbp?$?ª;?½29j9?Þ?Ú§Ù:ÿÖ:z{7?ú+¡=hÿÉ7hÿÉ7Ée<&æ+?HÛ>®H?"°?è¸Ë>jåD?9¯8/¯9
=a
: :U?o3¡=áÊ7áÊ7Ée<gü>Î'¤>îÏD?!Ç>Å>^éB?Å"¹?19bë¾H/I:û{:uÚC?£H¡=[*Ê7[*Ê7Ée<ô´í>>Nx@?saí>°(£>O::?¹u9¾X®:V:y/P?óW¡=Õ?Ê7Õ?Ê7Ée<¾x£>7M>¶L?(x?E<?µL?w=o8<n?À
2;ª$;Jæ)?Np¡=NUÊ7NUÊ7Ée<ñÿ¦>)hZ>¾C?6dþ>£H¯>Ä9?çU"9ß9|>³B:»:ùcä>|¡=ÈjÊ7ÈjÊ7Ée<5H?lòé>dïZ?ýc'?bUÌ>E·Q?Æ9,Sÿ9µw>qÿÙ9A¾9iª?Q¡=AÊ7AÊ7Ée<
|?["?·F?91?~¿º>Î1?F+9<G9(Ü>{Þ?:p£Î9Ú³m?Ñ¡=»Ê7»Ê7Ée<û?sT"?iK?5sY?ì?±L?æ~9X9Üî>Mqä:ÖF:&sP?]¡=4«Ê74«Ê7Ée<5|Û?è;?ø%?¿p§?çß>q¿?r´<<A)?À#;0:à?- ¡=®ÀÊ7®ÀÊ7Ée<Bî¥>-@>$\?UK?ñU4?QÿI?5=ÕÔ<{ªZ?"F«;,LI;IÑY?¸Ê¡='ÖÊ7'ÖÊ7Ée<.?3àÕ>KìP?Êï>ºl>ÐWB?RH9Bn9z>´®¤:n7d:-»8?ëÌ¡=¡ëÊ7¡ëÊ7Ée<;?û>É?­,J?dê>¶£\?§$#:	
ñ9¾B-?
¤;)?;ñ]\?©å¡=Ë7Ë7Ée<ø`C?iX?bÚB?²ð>§>|B8?b9
c½9§LA>¡0J:I®:)@?å¢=Ë7Ë7Ée<¨?¯>YóD?UÂ>.j[>/-?¾H¥·Z29vól½N:/:¯?#¢=,Ë7,Ë7Ée<×®?äz?{a?¡Îà>þ>Ä¦J?v¸9iÜ½j+:Jx:±¥?N'¢=AË7AË7Ée<N?¢¤>¦%c?ª'?£Ë>>OS?Â9<^9v¹q>«¼K:}/:¶?ÔC¢=WË7WË7Ée<Oñ<´ÿ²<ª,?gÑi=Ë;;=ÍØ?Áß8ïÖ!9ø°>:NJ:	Ñ?VE¢=zlË7zlË7Ée<Ò?·c¿>à³D?¦Ù>+>¼2?µjf9Üï8DÅv?
­:3t:*&"?uI¢=ôË7ôË7Ée<¹×<< À/?úÀ=Xè<ÏË"?Ö9OÂ±9á¹>rA:ö$:s?éf¢=nË7nË7Ée<Mdß<R^§<uØ*?¿(=	=r¤?îö8`é9%W>s9vi9Á?tj¢=ç¬Ë7ç¬Ë7Ée<ëç?Òú©>éÐm?nv??´H?V:ÔaÜ9[Ü1?}T:£4:à¯?hp¢=aÂË7aÂË7Ée<B}?Õ±?³ÕJ?V¨ô>¨>çÑ9?>z9"Ú9`©ë>²7:Ý^Ø9¥7?%y¢=Ú×Ë7Ú×Ë7Ée<\«ý>2Ø>1±Q?p}:?Í$û>>? a9¹39Fx¸>HÓ9ÏK9#9@?´¢=TíË7TíË7Ée</P?à?¼!O?,×
?k³>0qF?æ7¸9§tô½;:ðò9BtF?Ì	£=ÍÌ7ÍÌ7Ée<	}?¥z¾>¯8F?"þ?\º>Ï"@?îz¸b¡³9ÞçÍ½Ú26:y@=:uö>'£=GÌ7GÌ7Ée<[®?¤G2?¤óy?ò)?Ç°	?L?©· :¯:yo	?];¸Y;<¦n?¾%£=À-Ì7À-Ì7Ée<\8?SùÕ>¾\?î4¸?¦Æt?G§@?v½9ª.ã9Õ>äù;.
:ÎÓ?M+£=:CÌ7:CÌ7Ée<3»÷>ße>Ù®^?ºd?²ï?ÚÿI?ë!99½?m-}:¥O%:âD?.T£=´XÌ7´XÌ7Ée<C+?6¹>¸l?´¬#?â½¾>&¬[?E93k9÷*?z¯:`3:%Dz?Xf£=-nÌ7-nÌ7Ée<»Ì+?BSë>¶ä:?àÙ>m>Ð;1?£i8ô9µÜ=Y+;ÝáÙ:"SI?©h£=§Ì7§Ì7Ée<=%?¶Í>ZÎD?èjø>ÒS©>kÉ;?
@B9ã9HÉ>xÜ:Ge9:Æ½\?ìl£= Ì7 Ì7Ée<¶!?ßÈ>2´N?@;?ãù>+Í@?h]Ó7oD{9XW=Ã:&Ýh:WW?o£=®Ì7®Ì7Ée<ø\|?ÖÓ?äKO?UÀ>v>YH?Â¤88¾.9²@>~W:°Î«91= ?¼y£=ÄÌ7ÄÌ7Ée<²Ä?e
?YüZ?Nöe?¤dì>	y?ìÚ¥7Ét=9`=`l:-:FwU?~£=ÙÌ7ÙÌ7Ée<CE?Ýç>ùËY?/Z8?â§Ñ>ia?Öû°¸#J9jÁ¾ìË:´øJ:Í?Í£=ïÌ7ïÌ7Ée<[?É?ð>ìi?{c!?ìþ±>lh?2Ðk9ÚK~9¥dí>Ûò·9´9f?£=Í7Í7Ée<åçO?¤?µ0N?î?{?ê.?þÛ7?ÓÏ>9ÊÈ9s>@êÐ::éO?±£=úÍ7úÍ7Ée<«_=~}#=ó/?§=¦su=W"?(7öl96x"=0z:;öð;`®$?c¹£=s/Í7s/Í7Ée<Qj?ZD±>2©?5ü?©x?\Ùu?À¢L=ºCå<Æd?Í³:æN:®x^?cÅ£=íDÍ7íDÍ7Ée<Èe4?^«ä>oõI?säò>Ò>ïÁI?¦Ì8¸9}ÈD>`~W9¾Æ9É>GÐ£=fZÍ7fZÍ7Ée<=ÐA=êù+?*Q;¦_';¡õ?:	¹*#8N×¿ø8	Po9}é>è£=àoÍ7àoÍ7Ée<Âå(?e8½>?d?çÎó?6?²_?Ô8?=òÒ<Ûh?%
Ó9)òÃ9Ü	?-ë£=YÍ7YÍ7Ée<ÊÚv?«Ñö>»?@?!¤>Æ.r?¢ã¸ïÂÍ8°
¿hÇ:æ_:¸c?Jí£=ÓÍ7ÓÍ7Ée<ï«>þªX>J?¹®>/c>ÇGD?
=ô	¬<ÑîQ?¿¦<[Í¥;Tnb?ï£=L°Í7L°Í7Ée<[À>õLm>_O?£eA@î÷?Æ°G?(9:4û9#?¸È:[j:ßãZ?óð£=ÆÅÍ7ÆÅÍ7Ée<ÄÃ?÷3?<?ZT?Ê>+?\¸Õ8óR9$ÿ.>åy;dN;_yu?ó£=@ÛÍ7@ÛÍ7Ée<xì¿?óöú>CÆÃ?Üæ$@{Çt?v¬?`:¾:³`s?tC;|e¬:?u¤=¹ðÍ7¹ðÍ7Ée<JiÈ>Yx>2@?k°?#6G?y6?÷}8Sï9mX=pzc:G«+:Í)?V¤=3Î73Î7Ée<I°¿=)Ì=ÌÆ0??áÌ>âæ4?Y¡7¡Ú¢9¼¢ý<ÈZ8ìâ7s?©8¤=¬Î7¬Î7Ée<ìY=X!=­6,?qÎ;F£;Mï!?àBÅ¹ÊÑ©8¯ÀÍ;¹Ê7âDÀ*T¤=&1Î7&1Î7Ée<hD?éú>~H?P?C»>5??9æ$%9EÎå>¨Ø:5:ÐR?Ur¤=FÎ7FÎ7Ée<öB?Þ¶>_¹?µÁ@c-¯?c?È¸õ</<édj?êb;¦:Çè®?¤=\Î7\Î7Ée<ý?Kj;?UQC?1k?«­>DCC?ê
È8ÄB9ú>Râ::/fR?%¤=qÎ7qÎ7Ée<eME?cü?´ç=?L?I»>Ë46?1 ·na9}¯5½7*:£G:¦¬.?Ø¸¤=Î7Î7Ée<¶?¨¶>-P?È*?ð*é>µ;?¢?ª8<y=9^f>ø:à{':h?É¤=Î7Î7Ée<ßù>AZ>ÑL?µá6?01ö>Ø*>?îê8SÎ9ë6À=G9ôÞ9Ì?£Ê¤=ÿ±Î7ÿ±Î7Ée<3ä+?¶dä>«@?aLö>©3­>6?kW
¹»9£V¾§íý9v	:r$í>få¤=yÇÎ7yÇÎ7Ée<ö%×>¨>O
N?O.?Ôê>@X>?3b9Pf¸92>#®Ý:£:<«L?õ¤=òÜÎ7òÜÎ7Ée<SG¸?§²0?Ó}?.Mo?
Ï>?ûDp9þ¶9ò¨>"E:ï9=0S?£ö¤=lòÎ7lòÎ7Ée<zn?g·>·úB?åèþ>²Vµ>Wî3?6¦?9fw9Î©>,;­æ:®q??æû¤=åÏ7åÏ7Ée<*C?ks®>fÔM?°A?kc?6ã7?Û	9tö­9?E>CM:3r:s!F?e¥=_Ï7_Ï7Ée<Ñð3?M¨Ô>yX?Úx[??ìH?uÆ¡9&BÊ9ÂÌ><e_;;á=?Í¥=Ù2Ï7Ù2Ï7Ée<àÝD?wxò>ýÙO?|·î>>(°O?ø¡8 T9W>Í»ë9b9l?,¥=RHÏ7RHÏ7Ée<O(?	?ßÿ_?kNh?aZ?baU??µ9êv9='<?PIì9§94?¯¥=Ì]Ï7Ì]Ï7Ée<M£«>X>ý]K?4ØÆ>b>Ì9?S8@W9 Äû=oÙ9ÎÆ9R?¿$¥=EsÏ7EsÏ7Ée<¿ÿã>èü>;V?J¬?¥?äÈg?û6=!Ü<:BS?æô;©Ïc;a?ø'¥=¿Ï7¿Ï7Ée<ØÛ)?ýbË>ÌU?0r?!ï?ñP[?x?¥9Q0±9¿î>þhm;Yç: 5??¥=8Ï78Ï7Ée</$?Ç>ñÓ??ßY£>`k>õ1?ÜA9°9©¶>%ÿØ:QZ¥:Fú'?ðC¥=²³Ï7²³Ï7Ée<zÚ?Ì>é½F?Òè>Y¡¡>Á"8?´9h	r9>ÂsÆ9Ç:'wÂ>sV¥=+ÉÏ7+ÉÏ7Ée< E?²
???²iä>¢ >6?üÊ®8G9É.>xOº9Íi9y£(?X¥=¥ÞÏ7¥ÞÏ7Ée<*C?¼(Ì>©¸t?ÿÜ£?´j4?öh?ëÒ2:	·::ê?LÜ;
ì;5W?Èt¥=ôÏ7ôÏ7Ée<ü ?îJ?&uK?ø;?18ö>²óB?iâ¢9¬ëX9:@?üÅ:/yo:|¸R?ì¥=	Ð7	Ð7Ée<hL%?:©È>âR?Á&?pØ>E?ÛÃÒ86u?9mè>è:Æù9S%?®¥=Ð7Ð7Ée<yÓO?q¼á>V°k?S?rï>1b?¡:9xk­9G>ï:ÝýS:*?ê®¥=4Ð74Ð7Ée<RÉé>-æ>,S<?o;?·?Ã7?ê&L:Ð:¬F;?NÕ;Q¹;·M?f¶¥=JÐ7JÐ7Ée<e³?? ê>ù+Q?RÏh?ª?,ýM?wæ£9&¹9=â>Ï;üj«:·b?Ù¥=~_Ð7~_Ð7Ée<,ô>Kt£>ÿ??ÃV?mÖ?ÖN<?îC~9a9¥á>«*::?Xë¥=øtÐ7øtÐ7Ée<d²
?f¯>GJ?ä§¶>»ô>@M5?	ñÞ8ñv9'g>V@
;$Á:J^7?ÿ¥=qÐ7qÐ7Ée<AGª?ÃÊ??åÜÈ? 6?µ×?ü¶9iÛ©9/	?ssK;T:è:­?Ò¦=ëÐ7ëÐ7Ée<æ&²<ã<Z)?wa=öá<$K?R
9Ê¿Ë9¸p­>½:i^:¡>$?u¦=eµÐ7eµÐ7Ée<ÝN==p.?P¸Õ<fêª<w ?fCí7ØÎ8ßü]>i.*9Vú9Z> ¦=ÞÊÐ7ÞÊÐ7Ée<j6L?qñ>=X?ëÜÿ?E¼¢?î?I?ÂnB:TÆ.:e?7X;l>;â{?I!¦=XàÐ7XàÐ7Ée<,þ??c6ö> G?bÃ>¥%}>m´E?´9Î8X£,9!ç>O¿:¨&:m/?ì*¦=ÑõÐ7ÑõÐ7Ée<ÉÀ?·>À>y¿H?B%?ÈTØ>ñC?ÉM9mM9îÿ>tME:Ê:0A?:¦=KÑ7KÑ7Ée<#ÍÖ>»	>ÂªN?Á¤Å>ü>­8?ÁB¸­_8¿­|9
Z	:àxk>V?¦=Ä Ñ7Ä Ñ7Ée<=?s}ý>®ã>?4×>Å>7?Ì8Ø¬9þ>aöc;!²
;ªíM?]W¦=>6Ñ7>6Ñ7Ée<Vª?ñ_Å>º¶D?}u÷>ãª>^9:?¶ê7¾Ïg9YJ­<ü!9µ>9ïµÙ>÷e¦=·KÑ7·KÑ7Ée<ëY3?ó_Ú>¹@R?V¡?8+Ñ>o%B?"°8ÿ0Ú9õ§Î=µ¹J:QËå9#Øa?4j¦=1aÑ71aÑ7Ée<ìZ?àÓ?=ÌL?Ô7?|ó>GA?P3Û6É%«98ð#<Û*:#:^9?¶k¦=«vÑ7«vÑ7Ée<-/b? 
?DäP?:jo?µ&?êÒ7?9Ð<9¶ßÆ>«Qù:v¤:qB?e¦=$Ñ7$Ñ7Ée<0u=ÕÈ+=º±6?3+2>Ìù>É8*?Õ:[97:=÷2?×;~2\;Wá+?É¦=¡Ñ7¡Ñ7Ée<ÿP:?<âø>É¤??-0ç>Î¢>Q_9?'ðõ82@'98¼>@;ÉJ*;T?%ù¦=·Ñ7·Ñ7Ée<ñ>À>R
W?;ä9?BM?çØ3?ª9?ý´9:<º>^Dô9²%·9R·*?4.§=ÌÑ7ÌÑ7Ée<\é?¾l«>ógX?Ü½Ð>Ú>Ü@?JÏX9Ô­9	Â>ëÍ;0Â:ÐîP?>7§=
âÑ7
âÑ7Ée<|?s?OKY?\µ?!>7b?¸.D9öÀ¾I:§/9:OR?±§=÷Ñ7÷Ñ7Ée<Åy6?Éô>íÕ>?óÜ>OÝ¡>¹.?
¹~;è8LÕ¿r{9Ì9f\>Ô¡§=ýÒ7ýÒ7Ée<rÊ?&g«>¢TF?RÊÉ>
>Nm8?>ÇÁ¸Ø®9Ç)¾isü:.­:¡:?»§=w"Ò7w"Ò7Ée<íM?ñì?ÿB??ñÝã>43?ö¯°¸Æ94Ë
¾C::óý	:{ñ>{À§=ñ7Ò7ñ7Ò7Ée<ø#=ºÚð<rH-?w=/Ò|=fx!?ø)·
/9ÂÞ¼¿Ëó;²;(7/?æ§=jMÒ7jMÒ7Ée<éíê>sá>J"N?ï¿\?y?öd7?,¼«9÷Ö9Ì>LP%;ëWÓ:>H?!è§=äbÒ7äbÒ7Ée<ºq?Ï>Pµw?Gc?b?ÅG?ùòé8VÚ9PM>JÝX:áM=:¢?­¨=]xÒ7]xÒ7Ée<X¢H?eÞÉ>3o~?1é?¤Ó-?L@^?9|ÿ9çì>
Y·8Fª9¦Ó	>j2¨=×Ò7×Ò7Ée<?Ø´>û]?¡^?¬=?¡P?õ~Ô8hÁ9ß4=>s©:áGN:þR-?å2¨=P£Ò7P£Ò7Ée<£e?b?´üG?t	?j°Ë>¯7?¦S·>/Ô9uE£¼!ò:T:þD?Y¨=Ê¸Ò7Ê¸Ò7Ée<¨>?Î§£>
?"c?J-Ú>"A?©ªý9NZ9Û»?:êVA:¤B?h¨=DÎÒ7DÎÒ7Ée<ØÞ{?Î?mg?ä
?-¹>¿^P?:Ú¸þ8±¾«Xn:¦^:E	?¨=½ãÒ7½ãÒ7Ée<zTô>ý¬>dXF?nµ4?Ù´å>ÊdI?Át_¸åÌi9j¬ô½àv9¢2Æ9 p>i¨=7ùÒ77ùÒ7Ée<}ä?¾
?á3u?ª#?6¾>&\?²U:Y:XS?¨0:	å9¦î?& ¨=°Ó7°Ó7Ée<÷=8ÅC=þ-?wÞ>®DÖ=Ù±*?®¤':ÝLL:Ò>];xÉ:¡#?¢¨=*$Ó7*$Ó7Ée<Ö{?5´Á>!P?	?5cÆ>À;F?ß·²Ô^9ì8´¼«9Ý¦9>Õ>aÍ¨=£9Ó7£9Ó7Ée<É?I¶q>?:?á<P?¹ÀÙ>PÐt?ô19d¼w9·>ú;Ê«:
X?§Ó¨=OÓ7OÓ7Ée<#
?±¸µ>¢ÅF?Í>ÈÜP>>I;?¤¹"À9õ,¾Ìü<9A:f9µ$Ò>Þß¨=dÓ7dÓ7Ée<
H?	? ëD?¶ÒÓ>>.yF?ü¢$¸I:9Ù¾­q:æyí9ÊC?
ë¨=zÓ7zÓ7Ée<Áy?Ñ&
?d6g?7¥6?0Ó>§f]?×áð¸ÄK<9C¿£¾i:):²ï:Þm?Ê©=Ó7Ó7Ée<ãKÈ>Úi>H½>?Üu¦>ôk>Øñ4?òk¬¸{ ý8ô®¾÷r9¬o91Â?ÿ©=¥Ó7¥Ó7Ée<á!a?àþ>8Yb?ëA)?³Þ>k-C?ì¸ZÁ9@Ð+½2Å4:u9:ë?©=}ºÓ7}ºÓ7Ée<5ÆÇ><¤_>ë­d?\¤$?NØ>B?G¬í¸Ô_w9Úõu¾»gI:v:Nr=?h©=öÏÓ7öÏÓ7Ée<³8?/Yî>Ð¸E?Óy²>«p>î=?ë¹R$9Uñ¾ñ2|¸¨99½.¾©=påÓ7påÓ7Ée<)?sxÂ>/^?©¯Þ><t>½ãP?ß4·Hl9³"Ã¼ï(9«´97uo>ý6©=éúÓ7éúÓ7Ée<c?¿°°>RÛE?×£>&Zd>9d7?á¹¤vV9 ¾ÖÎ:bÞ:¦&?3=©=cÔ7cÔ7Ée<ÅE?d?
²B?H8?¡ÿ?YÛ6?m:sh:,`-?BÎÏ9 uÆ9?·N©=Ü%Ô7Ü%Ô7Ée<Ç?Ú#«>Ñ\F?`3?kh·>s8?ÇÌ8ñb9þ§g>Ô¾ì:âÐ :uo<?xX©=V;Ô7V;Ô7Ée</è?]­¦>.âV?³¯S?êÀ
?Ç%??cF¶9Ð]9Pf?7ÿ:ãð¬:Ç=?Jd©=ÐPÔ7ÐPÔ7Ée<§Ôå>àö>ÒF? 4?`
ú>¸î8?lR9Ïäª9Ö*í>Ü×9áÂ9wÎ
?i©=IfÔ7IfÔ7Ée<sZ?âë?nãX? ?É>{´J?G¡9`À9Ø?¶
;­Ç:M=?«{©=Ã{Ô7Ã{Ô7Ée<t¤>o#T>ñE?Ã'?ñå>|;?fq=ð=É÷Q??<jÅæ;rnT?Â©=<Ô7<Ô7Ée<Ó8?Ó.ß>ET?cô?Ä½>ÞC?n2§8±Sð9Ò²='X:@]:³$?ö©=¶¦Ô7¶¦Ô7Ée< :?éâ>ÚR?khÿ>zÎ¦>ýC?ÈÆ·°J9±v{½AM9&Wª9o>©=/¼Ô7/¼Ô7Ée<åÂ>ç>î'8?ÈâÞ>9Ð¥>§,?y¤8¥9;÷>¥'$;ÄÊ×:Ì½B?»©=©ÑÔ7©ÑÔ7Ée<M»ã>ÞC>JªH?ÝÀÕ>kÂ>ÄC?°¹RNb9:o¾þfô:Ëý©:§8?V©="çÔ7"çÔ7Ée<ï*[?#R
?QF??f¸¹>J?ëî|¸4i79È0¾A½:ô:Çá0?m©=üÔ7üÔ7Ée<>#J?úô>C;S?^h;?ò>ÌE?8=9Ð·9´ßÔ>.ð1;%Þ:þ
M?×ä©=Õ7Õ7Ée<Ýi?<|¼>]P?= ?OT·>NFB?mì8ùøÃ9ý,>ü
/;¸]×:4P?±ó©='Õ7'Õ7Ée<æ®q?¥-?ÄHK?/ç>jÅ>ÛI?â®6¸Ï»-9ù¾Il:!ü!:Ì>ýú©=	=Õ7	=Õ7Ée<B!?ÓÌ$?½vS?ºGC?æ}þ>ÿoD?^)7¿lÑ9£U¶<á)ô9?h9ígJ?:ª=RÕ7RÕ7Ée<!Ã ?Ç×>c??7µ>êka>Ù3?²7,59ßpN=öpº:^Þ:?N ?(ª=ügÕ7ügÕ7Ée<{©C?Lô>.ÝL?Åúà>>a6A?°7P&9?¥o=×µ:ð4:Ø£?	ª=u}Õ7u}Õ7Ée<^I?z²¶>àR?Ö?¥>¾>dS?ò¡9ý}9N:#?Dh:L*^:O),?fBª=ïÕ7ïÕ7Ée<¶¶?uì¶>D I?â>rÌ>V7?RB¹÷68§¿I;Kx;Ã<?¼Eª=h¨Õ7h¨Õ7Ée<¬8?¦Û>^bW?aõ?Êi(?ÍE?±g9?kÀ9ØlÍ>ÎÞs;Ô;õN?COª=â½Õ7â½Õ7Ée<,Ü?óË²>¿K\?"?WÏ>Þ{H?Ùâ[9ýÂ9d>ìú9÷fô9.j?[ª=\ÓÕ7\ÓÕ7Ée<y&0?÷ÿå>#D?C1?4.»>yË4?­^À8=Ø¦9>hê-;!è:ã??Þ[ª=ÕèÕ7ÕèÕ7Ée<6N>Q	&>÷(R?ÿ¹'?ã«Ô>öåI?u÷==:ðâ<-KV?EZ³;
`;íL?Çfª=OþÕ7OþÕ7Ée<=íW?í4?>¦R?©É?U»»>	>?Y¹¸éF­9·ê¾¦¨89C)>iª=ÈÖ7ÈÖ7Ée<íU?*Î?3ZG?;À>\v>s&8?n9Ït¶9OY>»^B;$Ï;)&A?nª=B)Ö7B)Ö7Ée<Ú|?W7Ç>¥I?Á²?ê@?µC?Ó8jÆ9·#>æÙÈ:Fãt:÷Q?"ª=»>Ö7»>Ö7Ée<<
?©Ô#?§I??<Æ>èT3?ÙØ	9,;9:àa>8gs;S!;®A?
ª=5TÖ75TÖ7Ée<0<7>Gµü=<9?.>Ý;>[«.?à<´Ü<½D?l"¢9|p£9¿ôý>"÷ª=¯iÖ7¯iÖ7Ée<[Ä=kkM=g2)?);ûa;
«?Ô¹8Îg79¢Á^ic¸þÚ+8ÿ`)¿[ÿª=(Ö7(Ö7Ée<óÜ>òm>â>?pÏ>ð>Hê/?úÔó·R?È8Ü¾(G:JÁ:÷!?B«=¢Ö7¢Ö7Ée<HBl?ýi?|
I?d?¤¨¯>/|??ß9ÏQ89ïÒ>0Ñ*;º­è:*ð;?¼
«=ªÖ7ªÖ7Ée<GQ>¥Ñ=Ø->?fÞÎ>M>Q7?!DE=	£ì<`hU?<{<%;H/T?,«=¿Ö7¿Ö7Ée<£Yå<¨<å.?ì[ç<ÄÄ¶<¡"?¿¬'9Ñ9ÕL>¤@©9n:n>(«=ÕÖ7ÕÖ7Ée<UÅL?ÿ>#M?kÝ>J®>\D?¥é%9'õö8Òü+?ÿÈ6:R¡9Ë?}(«=êÖ7êÖ7Ée<à8?ÞÇë>\ÕG??º>s·>N:?¸8¹,¦\9»g¾µw:,:5B7?ED«=×7×7Ée<ñ­s?P;?¨Q?
?®³>ÛE?ð.Ð¶ÌÝ
9ä¿¼µg;A;.ÜH?ÁK«={×7{×7Ée<çB?kPð>R O?:ã?_Ì>zA>?U969j9:>]k
;»5:Ñfa?S«=õ*×7õ*×7Ée<ÌåS?ìê>hèf?g÷Y?9Ëõ>`c?n³8EL¥9ñ
>);æøÈ:1÷W?b«=n@×7n@×7Ée<¹Á?¹>×iL?K ?üë±>h´A?uÙù¸R²9W3¾rW:ví
:<F?n«=èU×7èU×7Ée<é<¢Î¤<	5?f
Ý<=û¬<#?ë8Ï	¡98LÓ=CÍ#8ð)9ø=/«=ak×7ak×7Ée<ø¡|??¾>ª?e¯?8ið>¿{?¤Òï9`Ö9I]?o);uw:êï®?mÝ«=Û×7Û×7Ée<6ª3?¡²Þ>0N?Ù¤ø>;>·£L??8ÅÛ¼9ðÏÎ=²;Þ2Ð:ö\D?å«=T×7T×7Ée<è?d¾>çQ?"?SO4?¸·D?0¬9¨·9ÝÝ>	ãa;Ý	;º¹Q?ë«=Î«×7Î«×7Ée<?¨RÀ>aG?*?E
é>³U;?ÑÛú8Mj9³T>öÐ³9CÄ9gê>þ«=GÁ×7GÁ×7Ée<ý?Êª>,H?U?0??7?ÎJ9¹ê¦9²>w&£9õ9tª>0¬=ÁÖ×7ÁÖ×7Ée<ùôM?¤øõ>­ZV?Z¬U??QQ?#(9|¡9>ÂIw:Þ9þ0?Ñ6¬=;ì×7;ì×7Ée<Ý=oÑ<·æ1?<&==Ä?~ G9ýrB9H?ÏÝè9ö:U:Û>¹7¬=´Ø7´Ø7Ée<µ6-?§ß>³ÒF?­gÎ>WW>Æè0?w99º>ËL;/y¬:É6S?F9¬=.Ø7.Ø7Ée<Ë9?Øûñ>mÑC?ÓÉ>KL>"8?pÑ¶²Ô²8½Ë:ö`
:O÷>Æ<¬=§,Ø7§,Ø7Ée<°õ>sË>ó>_?£(?%Â>Âð]?~e909hÂ×>è¶$:>-Ì9N?MK¬=!BØ7!BØ7Ée<°ô?gÁ>ö"I?Ùâ?Sº>ÍÈA?R49l9E±>Ò:4õì9&Ó?P[¬=WØ7WØ7Ée<l??ê
?yY?ô®ì>Ø)>UjH?öV¸ H9«éW¾cÙÐ:©Jz:ÃU?o¬=mØ7mØ7Ée<ª<?yâ>*CU?íë>×>CI?Ü´9«Ào9'ç>H%?:z%:ýÚ?×¬=Ø7Ø7Ée<vù?çý2?.5R?²h?VÏ?¿iI?I\9XZ/9!?>Q<;lÊ:Ò¤n?±¬=Ø7Ø7Ée<ä<=SÖ<¬.?Z¹;~I£;IL?­æ7á9a=dá:´°:D#?ÄÊ¬=­Ø7­Ø7Ée<êÅ?V*>¶f?(?Ù{Ð>î`N?a¤9óÄ9Dc?Ác¯89ºé&>ù¬=úÂØ7úÂØ7Ée<ã?Ý=Ad="D?xKn?t),?;+1?rÕw=)=SBS?Æ%¼;Ér;G?û¬=tØØ7tØØ7Ée<³?@?Jãp?ÃÚ?i³F?¦ì?ó"J:fR¡9Yb ?­ :ù:2:M?
­=ííØ7ííØ7Ée<C@<?¯ß> 
X?ê8?L$à>uËR?1úö8Éï¸9¬ð*>m;t\´:<K?$!­=gÙ7gÙ7Ée<)õ'?@ÑË>õR?q§?Oÿ½>+<?ÄæH7FG9s!=(¸:oí:ZÇ*?S<­=àÙ7àÙ7Ée< Ø>m>~«T?¾=H?$?ÅB?EI=@ñ<¦U?ó¹A<^ å;úW?ØL­=Z.Ù7Z.Ù7Ée<f>t¯>ícG?WH?µ>'í4?Qú;;1eì:2K?8Ì;\{;°­P?N­=ÓCÙ7ÓCÙ7Ée<ýü?]/Ì>ÓD?Í`¨>àx>ÂÉ-?e¸:[9<s'¾jì9)½¦93A5?WW­=MYÙ7MYÙ7Ée<.?!mß>wH?Ó?×ü·>`>?+¯8:ÇÆ9P|?=~¶:|4:KZ*?Ëy­=ÇnÙ7ÇnÙ7Ée<gÔ<?>^à>sW?FZ?0r?õP@?õSô8ÒG9ÂX>é:úÚ9k.?²­=@Ù7@Ù7Ée<pý3?ð>Fí??è?ÇUÏ>ö5?ó}9,t97Õ>n:@:>?L?C­=ºÙ7ºÙ7Ée<i*?PÖ>ÛRK?7Aê>OÍ¦>þÂ3?V8²9Ws=9,:Õ>«­=3¯Ù73¯Ù7Ée<d
D?,kñ>áO?ÉØ>j
>¶<?Y`W8Ù@9G->Ó;ÉB«:uH?²®­=­ÄÙ7­ÄÙ7Ée<òU?Õ´ð>êc?u~¡?<^D?R?Ð8Çn9Gùz=WI:êU:õØ$?æÂ­=&ÚÙ7&ÚÙ7Ée<ò´?«CA?Pon?cP<?Ñ>f?5º9áy9Þø$?Þ:h1;:UB?Í­= ïÙ7 ïÙ7Ée<E9?l¾>ÐLK?Në?æpÏ>H?:?·¬9Rc9!?÷lÏ:m:.?ù­=Ú7Ú7Ée<»þ?<ÿ¨>ÝòG?~T»>:>ÅO;?{(¹öÅ8{àY¿Z¦9Ü4 9Qé?Âû­=Ú7Ú7Ée<Y?¶}?Z¢P?ßù>µû¢>Q=D?ÌP8,Ú9«G>/WZ:¶þ:lP?®=
0Ú7
0Ú7Ée<#*?YØ>ÓI?N<ò>úª>ÆI?É6ó$U9K=<~×:a1:ÓÅP?å®=EÚ7EÚ7Ée<K?«ö>Õ\S?0a?q¬>F?Ó»¸Àþq9àE¾</µ9jý9OQ·>,®=[Ú7[Ú7Ée<¸êÈ?¯¦5?Y?èQ?8Í>#¸?öx9ff89³¾³>à®	8K9ª­=¯/®=ypÚ7ypÚ7Ée<yDO?p$ý>vQ?ím?5?ëèC?O¤M9I¶9è:>Ä¬9Ú÷X9}ØK?+P®=óÚ7óÚ7Ée<§_;?×å>Æ]Q?#y?õ)?¬¡[?9U7Â8o/=õ<¤;Îýc?fQ®=lÚ7lÚ7Ée<,>?PÚð>Ò!J?4ùÓ>­>g+>?Ð@8,'!9¨DÕ=aèM;Ã;
«-?àS®=æ°Ú7æ°Ú7Ée<z?*%¥>òSJ?5®>7Õt>7'6?ìÝ'9åë9{«>²_:­«9:êÑ?\®=`ÆÚ7`ÆÚ7Ée<[H?ÿÄÂ>s?öæj?xù÷>/r?99[®?¨6	;Øú:r p?®=ÙÛÚ7ÙÛÚ7Ée<Ò-=c@>=E0?ä5;µsy;s;?Å¹­9P¾ÒÀ&8¼	9*>®=SñÚ7SñÚ7Ée<¼JA?´ô>º6J?C÷?Ï¶>Dc<?n-Å6E´p9µQ<d@9Ð³9rß>j¥®=ÌÛ7ÌÛ7Ée<3qR?¼ö>êZ?l^??8ó>ÐlI?ô9k9?¢>ô:Vr:"
?®®=FÛ7FÛ7Ée<_C'?gLª>ïo{??gÙ)?ÈHL?Ï¡·Ñø8u{¦½ªr;Î:n_P?q±®=¿1Û7¿1Û7Ée<ÙPv>Å>\\?Ù9?xÂ>àÈH?È7=È)â<ìP?¶6;ÓMÜ:#*T?¬·®=9GÛ79GÛ7Ée<îûa?]y?@\?ÂÒ*?×Æ>ãÈ\?$B9±^9±ß>D<¬:ÞM6:iÜq?<Ö®=²\Û7²\Û7Ée<6@5?+Ê>´e? U?õà?Â=?K9yøs9û?ì$:Ðþ9µâ$?¥å®=,rÛ7,rÛ7Ée<gH>Z
/>övT?ÓN?Éó>T2Y?[=r°<ÅcR?¾®Ð<9êc<Ñej?;ð®=¦Û7¦Û7Ée<Ç?Ì³>í ;?ã}>'a> w0?g¸P_9ÕU-¾"×9Z5Ó9ç`?
¯=Û7Û7"ýv<b*?$¾>ªe?¶u?ÌëÉ>ÚÓC?$9ÿÉÁ9PÆX>ñÛÐ:hh:C¾1?¯=²Û7²Û7"ýv<lÞ&?BÎ>O?6Í>õP>Ç;?b÷7»f9¨úè<c3Ù9¾9aë?è¯=ÈÛ7ÈÛ7"ýv<]Å>ó?>+3H?[¿'?í>å5?Å]!9(I9\Í>q§:á:ýP&?À-¯=ÝÛ7ÝÛ7"ýv<¯"?ÈÒ>(íD?uu?®TØ>Ý0?O¸l"9%¢q¾©Þ9 :2"Ö>0I¯=óÛ7óÛ7"ýv<¾?»>\G?òE?Øg´>cÜ8?õÏ­8µ(99Õ%>»pO:@:iÚK?ìQ¯=Ü7Ü7"ýv<ðêa?§©?©ÕC?}ÒÙ>c>´ä;?8í(#9>X>¾è:7:kÙS?R]¯=øÜ7øÜ7"ýv<ÆÊÊ=&{=Ú41?%
Ü=ì¨=ø»&?øý9a\Ç9o,Ã>|1!;»:Pû[?îh¯=r3Ü7r3Ü7"ýv<ö2?ã¿>À´9?Þ­><§O>!1?cA¬8³uZ9ÛI>jd;t5;ëT?¯=ìHÜ7ìHÜ7"ýv<VxN?|Ûò>¿¤Y?îÁU?¨W?[D?%ö9Bÿ9cç>àî0:¨Ú9l1O?G¯=e^Ü7e^Ü7"ýv<ümÇ<ï<<Z1?=Ôâ<á&?ò`8Ó.9ex%>`ç:öS:ôv7?ð×¯=ßsÜ7ßsÜ7"ýv<HED?=	?07?^DC?þ?å1?N9fü 96Ï>+¼e:ß:ôþI?îß¯=XÜ7XÜ7"ýv<æ=?¸·þ>JÛ>?øÐ>ò>u<?âV9ó¹Á9­³B>eâ:ý º:]F?Xâ¯=ÒÜ7ÒÜ7"ýv<7 ß>>²{>éðb?t:?©Ù>VÇZ?ýRÁ<ja<Ù[?<Ù:q:;*U?Cñ¯=K´Ü7K´Ü7"ýv<g`O?Éá>ª k?~?sw=?HIG?í89Êb>ùk9S£9Cf×>µ	°=ÅÉÜ7ÅÉÜ7"ýv<Á§?ò`ª>aÒH?ma×>$>öt;?þS8P?9öú
> :­:9?Ñ+°=>ßÜ7>ßÜ7"ýv<OA?±æÎ>µ.o?6?ØÅ>LÆk?1Y9kN9u\?ÇI:r¶O:ë@?&0°=¸ôÜ7¸ôÜ7"ýv<~?fÔ?ôa?ç½?y#?6B\?[:Càß9I%?ñÎë: }:Ún?J<°=2
Ý72
Ý7"ýv<Y?Ê±¢>Úg?6âG@{ð?ÈT?´\:`N9Òz?Ðõ®9¼¥98;?O°=«Ý7«Ý7"ýv<?~´)?}CG?©¨Ï>8×>~H?90ÑE9OÖÍ>få:Ï:Ê8<?úQ°=%5Ý7%5Ý7"ýv<Ghu?9? W?Fü?D`H?1tC?¼Nì9Zì9£V?ðt:R¡-:øhY?ýa°=JÝ7JÝ7"ýv<Gu1>vÙ=ÑçP?Üuò>¾&¢>e??«Âê<'-<«M?sÁ<,²n<O?n°=`Ý7`Ý7"ýv<Y?«ß>(}x?ùñ?õ(*?³ o?KÝú9à\9Fç?Ì6<Ñ;B_r?Üx°=uÝ7uÝ7"ýv<nG?|/ù>³âL?bò>uÖ>4H?4¯#8j¤,9·ò=Yß:ýl:LCq?Ûy°=Ý7Ý7"ýv<6?@ù?ãy?âo?oä ?èU?I19fWä9§Z±>Iz:yÄö9dÓ?©°= Ý7 Ý7"ýv<'=ÕÇ<A3(?O¨<<m÷"?D9Ò9Çõ>ËÏ¡:ø)X:¢¡??°=þµÝ7þµÝ7"ýv<ù\?7Ë?dXC?AÅ>J<>T9?±m9_V9ç>ý:tØW:µ¢6?K¨°=xËÝ7xËÝ7"ýv< ÿ<=·<¶2?Øà; n«;¯á'?Ê¸ä)'9­¾9;¸ÐÂ8É¾lÃ°=ñàÝ7ñàÝ7"ýv<UÝH?®'à>fe?!E}?-#?«F?Ûò9ê¢9 ??µí<Õ	;wZ?zÇ°=köÝ7köÝ7"ýv<óW7?´pë>ZG?æ?ª>TúB?äÈ¼8¢O9p	¤>6½Î:VUm:Þÿ^?¬Ë°=äÞ7äÞ7"ýv<ãô-?º=æ>!kA?6²>Ma>Ú2?Dò8Z.9>×U>Ç¦2;ç:í:]É@?Ð°=^!Þ7^!Þ7"ýv<T?nLá>>q?áY¬?X)?çE?"´¸Hg¯9ÿÈ¾õ\:vÆ5:?ªÓ°=×6Þ7×6Þ7"ýv<Cÿ?C&?Õ(H?«ò>§>Ü9?UUà8¸Z9ÏH>d;äõ»:M?pØ°=QLÞ7QLÞ7"ýv<J$>pD×==`C?f¢<Ç_^<2õ:?Ø¹Úx8¨"ÀlSÐ8ç79n4E>íØ°=ËaÞ7ËaÞ7"ýv<qx=Pç<ã,?`=R=ù'?­ÿP9#Ï 9[¦>o$;EÅÇ:ô}%?æ°=DwÞ7DwÞ7"ýv<ôS?¬Q?éÚO?Gã*?¶â>SA?Bf8n9,Ó=pj±:Ç,f:HRE?Øî°=¾Þ7¾Þ7"ýv<Õ? ÝÉ>ö{A?s9?OEû>(ñ<?¸Ù5P9i¶½È[:0#:àû`?Ä*±=7¢Þ77¢Þ7"ýv<²MW?à?QSL?º]?)?DïD?ñR¹ 39Í|3¿|±>:×ñ9lÛI?.±=±·Þ7±·Þ7"ýv<©\Ü>ö=>¼³G?Ãx>A2>Üq2?.a8«õ79¹®>+ô ;³î»:û?[?ÖC±=*ÍÞ7*ÍÞ7"ýv<SÒ/?+zÅ>:íc?-n©?½T?7L?e9]|>9¼ö5?!é+:w÷9úÖ1?_\±=¤âÞ7¤âÞ7"ýv<XW> Mñ=
 d?Þ~?P?¾ V?Uüj=g=¯æd?2®B<D$Ã;e?ú±=øÞ7øÞ7"ýv<Yñ°?vk?#`@?Ïÿ??ÛÙ>·2?*:hÅ¤9á\?@:ãØ9ñ
d?f±=
ß7
ß7"ýv<·Â;>SH>®5?d
?¦ÎÄ>14?¤µ"=#¨Æ<)­Q?v;`tL;´D?ì£±=#ß7#ß7"ýv<gñ>£ã>X§G?p¸?×/?Þ¼=?@¬9Xþ9mg>i¡;  W;E??ð¦±=8ß78ß7"ýv<Y?Y
??I?a±ï>1ÿ>q%R?Àà9Ý½K9	¡Ç>pÛq9 TÊ9Ó>¶°±=Nß7Nß7"ýv<@!?­Ñ¿>G?Û<¼>° >Ãü4?N¬¶Ú)J9¦ñY¼6+æ:ÌO«:ú+?	Å±=}cß7}cß7"ýv<3ñ?OÎ?âCf?-m?»5î>#ä~?`i99gÉ»>þøñ:à:Ì@E?ÙÅ±=÷xß7÷xß7"ýv<¹øî=ÞÛ²=+?ÌÈY=C	&=¾ä'?×"¹Ãd9ãµ¾	Î:ÿg§:Vê?õÆ±=pß7pß7"ýv<êº:?ß¿>q3z?Õ
L?Ôðá>3g?²9\­9ÿ?"!:k?×9Åj+?¦Ô±=ê£ß7ê£ß7"ýv<ÛÙ?ì¬>AgY?ê'?ïÊÝ>TdA?(î9]X9êé?Ø6:Ò':IB#?ºØ±=c¹ß7c¹ß7"ýv<xX*?­¿>Øc?þ>t>-FU?yu9SF9­u?É«:Û(q:,@%? ì±=ÝÎß7ÝÎß7"ýv<Ê?À»>±Q?Øâá>Î>Ä;?gÔY¹èH±9F¾9/¢¼9´1Õ>1ú±=Wäß7Wäß7"ýv<;
?h~·>7ÿA?ëÉ"?ÌÙ>kø??hÞµÉ~U9ºW»pÇ:-2~:nH?Aû±=Ðùß7Ðùß7"ýv<Bßf?H¨?ºR?6?ëvJ?#:?Íý94'K9 Ê@?ÊI/:m/1:XBý>È²=Jà7Jà7"ýv<hX%?z6¸>ªÇe?9±Ê>Õ?>¬E?£år9´¯h9ë? >?:ö9F?ö7²=Ã$à7Ã$à7"ýv< 9k?PÝ?kB? ¶>Ç>`d1?.kí¸W9.Æ¾Zh:5:ñ4$?P=²==:à7=:à7"ýv<ËøT?Eh?ñVL?håÏ>RÈ>O_:?vª­·M¡9æÏ	½m:èoB:B?pH²=¶Oà7¶Oà7"ýv</ºO?]j?TJ?£Ê,?Îç>Ss??æ9¹fó9O¤±¾ :µÏS:¶?¿R²=0eà70eà7"ýv<xM
=°Ò<Î°+?àæ;Òn;îã?_5¹:P94§Þ¾;»b;ÿk'; X-?eS²=©zà7©zà7"ýv<-Õ?Dh½>öÎG?w.?
Éì>{#<?ûy99è¸Ê>ß):`&:i?Òj²=#à7#à7"ýv<B{? Sö>K?«{}?tä>?
 Ó8B³9ËÀ>~>Ò:àZ:2v?#m²=¥à7¥à7"ýv<W´{>£ÿ>SN?v ?ÂÅ>
6?ÒO=¾¯=eeL?+S;ùó:±u]?p²=»à7»à7"ýv<C?Õ2È>NiI?á(? àê>¾57?e9Ý¿9Ùl?hPb:«_:i]N?¨q²=Ðà7Ðà7"ýv<oW?0r?XM?ú ?p+?sòA?â<¨9AÒÂ9Ý>´<;ylö:Ò	D?è²=	æà7	æà7"ýv<®Ã#?:Í>íùK?B?§YÌ>/¸4?bÃ·A9åz¿½ó¼:9:à±'?L²=ûà7ûà7"ýv<²ÿª>Ùn>ãF7?êÖà>¯«¢>'ë0?'~¤=a(J=¯MP?Îy;;«Q?²=üá7üá7"ýv<t2?Ñ­è>D?¤Òä>° >ùü6?ú«Ý¸¡p9¥ll¾Ðþ:A|%:+¥J?¥²=v&á7v&á7"ýv<{Ù>¨f>O`q?ü
r?Þ?`ÐI?<9ö49`ÇX?·Þ{;A³;\W?ßµ²=ð;á7ð;á7"ýv<ÐÝ/?4eØ>µ
P?ù?/Ú>ª-8?ðÔ¶n!9c¿¼¸Ñ:^
 :}ÛR?Ì²=iQá7iQá7"ýv<¥F>rú5>íC?pe!?qÅâ>á26?§9¹ÁÔ39À$¿9º´;ØÒu;5<?Î²=ãfá7ãfá7"ýv<~U+?jæÏ>TùR?]ê>d¦>o»@?Pÿ7üa;9=>®=&0;Ó¤:ðÑO?Må²=\|á7\|á7"ýv<Ö·"?eªË>ÑL?=ë>±#> J?' 8Ôu9aE'>Ï®A:ì¼:I¯-?>³=Öá7Öá7"ýv<6¾1?Ï*×>EyS?É²U?±¯?7H?dV9åª/9Èð?þ:÷:¡øT?
³=O§á7O§á7"ýv<£j?2K¸>~=?òS¨>¡r>A2?9uãy9«>(;ð»¥:ÙM?x³=É¼á7É¼á7"ýv<i>R>>«>?
ñé>Aª>­á/?"ÑU8@t~9®×=«w;Ï«;ÑQ?+³=BÒá7BÒá7"ýv<´>?½¶ý>ìk@?q:Ù>T¼>2?xµ±9¹»ÄÉ{:r.:µ'9?V-³=¼çá7¼çá7"ýv<YoR?é?O?xí>õÙ>>9H?þ8äÛB9Zw)>Ä«N;;wK?B³=6ýá76ýá7"ýv<öÊ?ÇÂ>8R?-¸*?ÝÔ>%N?Gú[9<Ö9n>gE: A:¾¾>?ËI³=¯â7¯â7"ýv<;ø?êh½>©±J?Ð&Ô>Ù>}5?ú8;9
´>èax9DÐ9±²Î>O³=)(â7)(â7"ýv<É$?çÑ>úøH?+â>ÿ¦>V;?k;9àB9²3ö>4u:ü2:üA0?U³=¢=â7¢=â7"ýv<­¦j?~$?6?)Î?Ä¿>Mõ3?ëº9©¥9ù¸Î>ê:ß³1:IðF?ÐV³=Sâ7Sâ7"ýv<_YB?³î>P?yÞ2?Îdã>ï^I?J¥ï7$Ú©9 4=GßC:­X?:
?;³=hâ7hâ7"ýv<oü>ô¤>åcD?Ç§¤>³æg>!Ä5?Jm¹<8ÌÉ¿í_:Â!:?I­³=~â7~â7"ýv<±Ö>µÛ>^%A?Ì^?çË¶>86?c±;9hï¸9¢è>Þ:].¼:c?²³=â7â7"ýv<ò?Ù>é¶u?s`?Õè>%Lv?³¦9PSj9õù5?+u§:ßt:jI/?Æ³=©â7©â7"ýv<B5?GjÉ>âaf?PÚ@??xò>FK?Ì£9À9\		?å_Í:¤îl:ç]?jÜ³=|¾â7|¾â7"ýv<ëhõ=9r³=a
/?ß9=ÃR=,?î¸×z09²­¬¾9À8°!9í¯>þÝ³=õÓâ7õÓâ7"ýv<I0?Ô°é>4à@?è;í>b1>vªC?Ü.
9~»9y¬<>î$;¬Ò:$H?¦õ³=oéâ7oéâ7"ýv<æX?_È>¤B?Ät?yÜ>¯4?ÅÝ59	;Æ9àÝj>áa
:EÞ9a?w´=èþâ7èþâ7"ýv<6?í>Ëæ?kX?§4?ñÂa?Þ&þ9WBÅ9Ðê$?å¿:$ :
i?_!´=bã7bã7"ýv<-¾Ó>ÌC>B?Ê`?¤#?Ô/?§´9·b: ´>á+¨;>ïb;çµ=?s%´=Û)ã7Û)ã7"ýv<B(?J×>áG?î"?¬½>ÜWE?>å¬7NVó8äµ=<;¾;~s;1cH?>>´=U?ã7U?ã7"ýv<9?Rö>Ìd_?nF?'ü>²H?°9Ô¢°9ã§¾>·¬:Äè:^ä?PK´=ÎTã7ÎTã7"ýv<A³V?G¦Þ>'Üv?ºY¤?PQ?dR?Æ¬9>^Ë9}Ù>ö·:#ÎN:b?úT´=Hjã7Hjã7"ýv<QÍ-?©²Û><J?:2?¥Æ¤>5+G?M9ª¬C9èËÍ>ÞBY:Ù:ç«>?äw´=Âã7Âã7"ýv<ójN?{?Û"H?âì>þ£>T9?íÞÓ8nâ=9#Ò>Ô ;¥Å¨:5L?ïx´=;ã7;ã7"ýv<{+?g?r?6>?ýD¼>78?Ð÷]95=9,F?GDà:;q:R±m?A´=µªã7µªã7"ýv<v\@?)Rã>2¡X?^èù>b>½Q?C¨&9lk9¯>H¶_9Ã§»ð´=.Àã7.Àã7"ýv<§?­Ë?á¦v?ò?ºÍ?ñd?qC'=>Ò<ÏªK?ÊûS;¶ó:Ë6_?)´=¨Õã7¨Õã7"ýv<±Ë=«Ù=Æ=J?qQ>Ìû>o#;?¸l§:\m:R4?sò 9{Ç:Õ¹>ç´=!ëã7!ëã7"ýv<Ì >BÉH>©¬L?DX?f*?ØR?-lö<iõ<ÃMf?Ä9ä7¯9KëÖ>A´=ä7ä7"ýv<×Y??nU?rÅ?(ò¿> U?¢9Þÿ¹9MªE>»
å:Xê¥:`³0?°´=ä7ä7"ýv<Ýâ>]õ>¤B?ç!"?Òæ>JÑ3?<998'?ÆN:^5:1î?¡´=+ä7+ä7"ýv<ÉéU>­ç>©;?ß?'à>ÉØ4?Úã·ò49P½Ðò:¢Ù¡:âÌ??©´=Aä7Aä7"ýv<ö½?¯ß¼>ïPL?ýL
?Cv¿>0î<?ð8¸·Z9«í¾z§:j¨c:{`<?°´=Vä7Vä7"ýv<¿0=Tû<W3?íU="6$=ÖÀ&?:9¢æÆ9-H>o¸ñ9s¾m½´=ûkä7ûkä7"ýv<3.?få>C/i?Ë?£@?ÞÂR?4õ¥=¦C=9½Y?a:Ì9u±C?Þ½´=tä7tä7"ýv<9¨?B?sf?¨]?"Ó?¹9W?r}:¯ìÛ9Ð?t
Ó:ÂNp:qÒ`?¢¾´=îä7îä7"ýv<É< >JA>9T?ZõÔ>Ø>=L?Hý19Z°9
j>\L+::g°?w¿´=g¬ä7g¬ä7"ýv<?ÝJ¿>0ÃN?ú :?Gö>×¼A?b7n9%i9ËÈ?ÐH:s/:qÌ'?åÏ´=áÁä7áÁä7"ýv<Âû÷<ë8²<J2?û5;$;×y
?È=¹mø/9/
¿ìÞø¸?P9|¸Y¾#à´=[×ä7[×ä7"ýv<HØ?
`Þ>¥¬?ÉëÈ?¶ã&?ð?ókÑ9JÕ9°ùú>WÜ:þ!:`l?@ó´=Ôìä7Ôìä7"ýv<d¥??û$?D}Ý?y^9?ñ?ºN,=çfà<õD?Èt<vá<'m?\û´=Nå7Nå7"ýv<y¹??8?ß?V­?]B+?ÇZ?<Î9þ"ö9·Ö>J6¯:¤AZ:M?	µ=Çå7Çå7"ýv<Þ¡>¤èW>G??È¸>.><¯5?0Ú.=ïÙ<5N?02;Jòî:¶ç>?¬µ=A-å7A-å7"ýv<ù4?gàå>pI?ö=?¶üú>&WA?W¬
9ñ29jcÆ>d~¨9¹9v
é>@&µ=ºBå7ºBå7"ýv<³Ùå>¦¾>DâA?Á¯?gÎV?wuQ?,Cõ<¼< ïV?H;óí;Ã[?s)µ=4Xå74Xå7"ýv<ú0ÿ>H£>H¾G?ªÝ>	I>/?ô·[@9r¢½Å;O:ÓM	:ß0A?ä.µ=­må7­må7"ýv<çN>Efù=øS?`?k÷,?âF?à[1=hÓ<³ÄV?à:Uµ0:éZ?#Xµ='å7'å7"ýv<}ìÎ<J<F37?×';=?=Ñq2?&ñÍ9èÜ¨9:?»:Vç':¡lM?`|µ=¡å7¡å7"ýv<Qti?ë?ß^M?üÉ?=~µ>BM;?wµ9ÝP9ªJ2?	¹q:»/:Ö0?¢µ=®å7®å7"ýv<<?Â>37>?,x>ß9>:ç*?j(¸N"9k¾U:´:	d
?¨µ=Ãå7Ãå7"ýv<jk?ÛW?ÅI?Ê?Í>öòD?Ü¢8(°9B<ì=/Ó:Þ­	:º8?Ñµµ=
Ùå7
Ùå7"ýv<#Æï>I>8Øl?÷¼?Ò,?GÅ`?Ì_r9FA9	Ä>°öÃ:ÁqH:Gz?,ºµ=îå7îå7"ýv<§{¡>VNZ>]=?}7??	?µ4+?Á8\¤9óÆA>Dß\<ìá<ÌA?®»µ=æ7æ7"ýv<¦?´5,?ý­F?ôH?èÒ¼>ú	I?ºc19Â9wdi>ï¾:Eä:;»_?ÓØµ=zæ7zæ7"ýv<R´>ÀW>Ì*V?":¬>æ]>j±F?`99Äî­9M%>ÙÑ9V~9¿f?ïµ=ó.æ7ó.æ7"ýv<¥Kj=0S"=tÀ8?½Å­=
¸~=z¥.?»9§5É9ìí>/Æ8îÍ9½òD>sóµ=mDæ7mDæ7"ýv<[×<Co¥<q^&?,O=ñK%=@m ?$Ã¸ZªJ9áöv¾¡â·8ªÂ9¾`¶=çYæ7çYæ7"ýv<?,?^õ³>úúE?g?Cô$?ª±3?Rì³9e4z908?";ª±?;ëÇS?
¶=`oæ7`oæ7"ýv<¨I?ut?æ­?öP?Ñ>	k?u9Æ×9MAe>°T::Æ	:2{E?Z-¶=Úæ7Úæ7"ýv<-ê?ì»)?b?>ê?!p¯>ÖW?ßê9»·9ÖìÇ>¯^:ðî9ìèn?.¶=Sæ7Sæ7"ýv<úË?bº¡>%P?SÃC?^?-@?Û79Aø¬9O>vØ5;o@í:+7D?gF¶=Í¯æ7Í¯æ7"ýv<Çt;?eû>¹"??7è?ïzÇ>73?Ò9sk°9êg>?]:¥2:Ø£?fM¶=FÅæ7FÅæ7"ýv<.x3?üË>B;a?#é+?}Ü>$G?s¦8q69ïX>¾v­:
N:ÚW?Ûo¶=ÀÚæ7ÀÚæ7"ýv<O4W?=4?ç=J?8Ù?fïÚ>é:?9ø¯9A&Q>¡õF;Û	;eÞ9?s¶=9ðæ79ðæ7"ýv<}, ? Í>èåG?/?N("?¸O?Fa9;ÀJ9@$?8g:eiA:V);?Ôv¶=³ç7³ç7"ýv<¥-á>÷>iO?Ït?%à'?Î¨:?EÍI9É9<->­9#90­?y¶=-ç7-ç7"ýv<2_=ãÈ?=6?bPÔ=Ã-=>º*?sÓ9ÌQÌ9w?Ã;<;¥E?{¶=¦0ç7¦0ç7"ýv<z?°?ò$\?ªI?Ý>jji?Oµ99ì9*Ä>=µ;®U¢:!ÛR?g~¶= Fç7 Fç7"ýv<Ø?<'ö>R?Ê?ë&?`Z?Éu:h:RÒk?Ç×4;<:`a«?Ý¶=[ç7[ç7"ýv<3R	?Dõ³>¼XC?3»>§>2¥3?kÓ¸,9ªÕ6¾½L:þ!:Ö"?Ð­¶=qç7qç7<5?o4ê>îE?|fà>å>Úo9?âÄ7õ9<¢`:À:yXU?kÀ¶=ç7ç7<¡{=?=t=? Ð>õÝ=¿³'?|X°9ZL9L·\?«µ	:*R:
ý>çÔ¶=ç7ç7<bE?ÙD
?8Wo?µ6?È>^îh?wÇM9ôA9c?y:[èx:ö ?Ü¶=±ç7±ç7<¶?ÿÆ>hp@?æW?sU?TJ?éÐ79C¨=é~:[°Ø9Î?wæ¶=ùÆç7ùÆç7<5À>ä¡Í=Â44?;?S>©â">&?>"G:+j:YÔ6?2:ÏÂ×9PS?{è¶=sÜç7sÜç7<âÂ<åÿ<?î,?Ä;E;S4;9@?âB¹E9©É¾¿8¾j9àòP>eÿ¶=ìñç7ìñç7<îü{?Ü?îc?m#u?`
?ýW^?úð9Æ9Ê/N>4Þ;u9;pæB?·=fè7fè7<mG<?-Ð>Õ¶g?~{?AW?çM?V9.ú×9ñ§>$üï:ñh|:ões?)·=ßè7ßè7<	:ð<|¿<	¸N?ÑÈ=­b°<2S?¯¢ë8f9íØ>ÜI:öQ:ö>wK·=Y2è7Y2è7<J)D?ÌNØ>(h?\ë=?}ºÊ>5Óo?q¢;9þ×99q3?ÞPû9M®ò9ò?¦X·=ÒGè7ÒGè7<öJ	?ut>§	e?7-,?è`Ð>US?`9k9!Ù½>ÂCÜ:¡:6/?-·=L]è7L]è7<Æm?Ë²ü>Ch?cS?Et¶>L?<§9²q91?»:¾Õ:õX?Á·=Ærè7Ærè7<îJ?G"?8@?¨Ëà>,9¥>°&.?J9¢9²>MÒ::DÌ*?ù·=?è7?è7<ÀM?ý¶>w?Ýl¶?/KV?äíY?b:a´9óà=?`;;öÝZ?ï·=¹è7¹è7<+^?'Å>ÕqH?zo?ÆOÈ>ü8?¨1¸¡;9ÍvÇ½ï ;¢í';â&g?§Ö·=2³è72³è7<=¡?±?´øN?¤?u¸>èyK?&Ø$¸¶8ü"g¾{Þ:Aë9®?8ç·=¬Èè7¬Èè7<À?Ñ>©õ??kß?õÔ>"2?:»8uå9fÒ>R»t;².;3?ºí·=%Þè7%Þè7<ëþ¯>>A> Íh?·N?¸±÷>¦U?Ê:;*åô:qBC?íL:´?í9ð@\?ñ·=óè7óè7<ÜfH?Í+é>»\?]å?°8?8N?ööß9-°9¸"?ÁeÞ:u6~:	ö_?ßÿ·=	é7	é7<;·>I,g>eUK?÷©I??âB?XaÐ9pËè9ã&å>ßâ:y¶:W><?{¸=é7é7<ø«=Òx=GV+?tî<¼¿¹<\k$?íÐ¡8vF/9Wl>M:f:sà0?;$¸=4é74é7<G?kE´>lJ?ó9³>Ùm>~A?ÛÜ¹FË8ÚI¿f¸::dé?R1¸=Ié7Ié7<á7?éÈ>jôA?Ê0?õvì>Å >?¢C ¶e´ 9_L¼×Á?:æå9IØU?Å¸=ÿ^é7ÿ^é7<¡n?lú´>çML?Ú&?ì>µ4? 8bhº9\=X:7þú9¶g?Ï¸=xté7xté7<TÒ>»¢>Ân??u>7f>ú40?®É¸ä.ý8]¾:Ù:;\ : d-?¤Ã¸=òé7òé7<ÑC?ØcÜ>Suc??îG»>üM?û³&9¬89BD>@Ák:¤=:ÅO?Æ¸=ké7ké7<Zé?Í/?yõi?i+?É>¢ÀY?âÄ9Äò9r>ôk{9®¡9oûÜ>ÃÈ¸=å´é7å´é7<çYI?æ
?DI?K»å>}Å>9Æ<?y
¹¶9¢H¾ÕQ:%²:5?¸¹=^Êé7^Êé7<«Ç>1>ÑG?å®?öPÄ>¾:?ãÞ9F
9h
F?/0J9of«9þ>Í
¹=Øßé7Øßé7<Éßµ>Í_>)HP?àe?O?>8?Ï_+9Ü¬9»ì~>"5H:ÂG:ï"?20¹=Rõé7Rõé7<vz?ß~¾>{¶?½Ô?ý´=?;?ô:Z'9ð?#I:àÑ:1?®7¹=Ë
ê7Ë
ê7<÷ÁW?´Ø>?µèú>.Ô>rl?E±@9©J9Tt§>Lo@;óÞ:©õ\?­k¹=E ê7E ê7<Ï?Ñx«>¬+B?[7Ü>/Ç>îj0??%Ö6Q9 ²<r8:J<÷9mg?l¹=¾5ê7¾5ê7<@Ï_?ì+?oïS?æC?¤\?â>?æ½9®y9>Ý;ìÔ$;¤c?m¹=8Kê78Kê7<|b?.Ï>Î­?ú}?ö?{|? ÆY9*
«9ö¢>ç;j;Ã©|?o¹=±`ê7±`ê7<UM?(ß²>? °?d4?öx?Ó
=h¶<O`B?å;¿Áq;js?}¹=+vê7+vê7<æ?îhª>Ü*R?kÅ?Vú?{8?ç;¢ñ®:°/N? !;ûÀµ:_÷C?®}¹=¤ê7¤ê7<"5?óYí>ÌC?>Gæ>í¡>ë6?&÷¸Yoo9\¾kLÊ9Á9Ñi(?]¹=¡ê7¡ê7<&?(ß>F9>?baa?WË?ÂO??@8\³9Ï=ÐóÎ:+Èi:äb?³¹=¶ê7¶ê7<vA?ÞÅ¯>ÀÐJ?øá>{>Ì½;?ñ8ìÖH9>»ª=ã}:nô9L?Ã¿¹=Ìê7Ìê7<Prå>A>GW?â?yH?·ð<?9jÊ9}´>ÐÎ¿:p`:!?[Â¹=áê7áê7<Ë#Ü=Ø=Õ1?­=8ây=Aw!?Åü>8ýü¨8Ê©>Ô§8åÂª9Kû=\Ç¹=÷ê7÷ê7<Ë8g>]>1f?ó*?:öÝ>&D?@ã<òé<aÂR?Á-<]Á;ÌÈe?ù×¹=~ë7~ë7<>WÄD>âwF?¹â?ë4?þ
B?LÞ9=Ù½á<;ÈR?­&J:^:Fÿ1?Ú¹=÷!ë7÷!ë7<gþº>iM_>ò_V?Å^i?i»?ka=?%p94;[9ç5?:5;TôÌ:ì\b?eã¹=q7ë7q7ë7<Ìq?G1?©ÙP?ä´/?ðâ>¡F?Ùp79vf=Ç®-;äàê:M=?©ô¹=êLë7êLë7<,ì*?	ÇÍ>g£T?úz?B'?Ë`???9A9RÜG?i:o©H:X?û¹=dbë7dbë7<ÃN÷>q8¦>/q>?Bû{>¥@>pl'?¼ì ¸.ùÞ8ÃÂ¸¾E2»9äÎ9öè>5º=Þwë7Þwë7<
)?tØ>[H?t¦>·>f>¦9?tª¸r 9½Òá½þb':©7:ûPé>º=Wë7Wë7<¸V?®S¢>ÀùK?×?Ô¸>´<?Jz
8A	Â9³6='¤:w@:KZ?§º=Ñ¢ë7Ñ¢ë7<y`
?¥YÀ>Ç(<?<Ã>°(>Q	1?ºdÊ·4t8+T¾I:²º9.O?kº=J¸ë7J¸ë7<³­>TU>*qP?¬­?3F?89?ËÐ9ö£C9Ë/?ï:	:²¤? º=ÄÍë7ÄÍë7<o9?pj¼>|ó{?Nj<?8HË>Gm?U_¯8Y}9Ø·*>ø{:1Þ9wò?6#º==ãë7=ãë7<Z?À>3F?­Øa?¥Ô?×áD?Îju99ëË>µÖé:e×:¨ÕK?Pº=·øë7·øë7<M?,½À>
öG?Ñ?,!Î>®C?ö'9g_9Gâ>²àé:vÙ¨:ÌK1?ÚWº=1ì71ì7<d>qÇJ>|G??£Ã>Ôè5?·Úë8U°9=$à>ÕÔ;ÙÚ~;lÊU?àjº=ª#ì7ª#ì7<ö¥Z?Óó>áAf?ÆG?t¤>O¯f?Êã¶1\×8ü9½bùÜ9ûÅ9¶Ý?Ëº=$9ì7$9ì7<¢?;°©>I?;h>d>Ü2?Î8ì½Ç9Ð>°Ä9¢ëÂ90»?ÞÒº=Nì7Nì7<§-?¶ë>°<?£B*?ÿYã>÷¶??ïê9Eü9ºú>9ò:òDU:ìÊ>?¿íº=dì7dì7<?k"?É Ã>CU?±^?X?ø.\?´6r O9|-<¼½0:]n¥9AÀ?v»=yì7yì7<ô(?t×>G?nýò>õY§>MÚ9?óÑ9l²9¼Å>]Öñ:Ãª:~þ5?t0»=
ì7
ì7<½Ñ?ÆV>ñU?¹õé>dÕ>,@?#¡8»?9X>LÕS:ÖÁµ9=.?4»=¤ì7¤ì7<Þ!?§RÁ>!H?õ?©Ò>½>?ü»8¾(39¥§>Ûåj:¹Ô:ÑR?·5»=ý¹ì7ý¹ì7<Þ	>[É=v	/?få<íYÕ;ýu+?#pl¹¢R9t®¿àX¿49x:ºw»=wÏì7wÏì7<¥?æÍ>?E?M{?´>q8?Y9Ìd9+&?M-á:Üª:ú(?#»=ðäì7ðäì7<?±Å>­g>ã[?Ó|?#*?È­=?8æ8`»¯9ô'>b©:|5=:´n/?F»=júì7júì7<#¹¨? 7?ØÝk?-n?Qÿ>Ëuo?`;W9îv9ãß>´©9À÷Ñ91éÎ>¼»=ãí7ãí7<wH?À½>«´F?Ã
Ù>E>ê1?9âÁ9:B>±üZ;Óñ;§·O?s©»=]%í7]%í7<skà=¤=j.?åõ&<\Ç<p?¡!x¹à9c¿&E;ëB;ýS/?ó¬»=Ö:í7Ö:í7<ùl=IK=«C-?µ4<K	<%a(?Ð¸à¶Ç94+½&Á±8=#q9Ôµ<>G¸»=PPí7PPí7<Ê?ôÚ>ºAV?x7?à>LQ?;è99#,9¨>¤¢¡:¿[:ÍL<?X¹»=Éeí7Éeí7<?5!?7Ë>¾9K?YÆ¿>fb}>#ÁA?±7¸Vø#9¹¦m¾52Ö:Hs:xG?êÏ»=C{í7C{í7<¤£?¼rÔ>]@?±gÇ>Ë4>}Á4?&ÄO8£9N£=x9/Ñ°9Q{È>TÐ»=½í7½í7<E?äò>ëTP?¶wþ>#¤>hqF?JMI9M¦9¡´>áÉc:D,:uC?|ë»=6¦í76¦í7<ÿ^î>J,>K¼P?µP?b®³>ÿ<?i­8<4Ã9*kã=4c>:­:úL6?h¼=°»í7°»í7<nz?=
?µt?D¿L?-Æ>0ù?3ål9¢y¸9O_¤>A_<:(
9"?¼=)Ñí7)Ñí7<'iU?;¯õ>_^?SNj?´?q]?Í<?9Ò9{°>FÏ;Õ:ÔÈX?3¼=£æí7£æí7<TAÜ>j>ÊA?±5f?¸Ò?Bµ:?ïÖ`=á	=¢îQ?ÿ¿é;4´;³4P?-@¼=üí7üí7<C	=Ò<ê¨&?ý<ë=Å<$?ö9â:¬Í>ñ$;;Ø©;¡0?ª@¼=î7î7<:
&?ïá>I"<?é>×DU>X*?jÛý·ðô%9ÓËÃ½LV:×ú9=[?zS¼='î7'î7<}Ø!?æò»>r\?Q»ç?
Û?¸:?£¡½9¦Vç9ÈØÑ>§I-:6E:OÅ"?r¼=<î7<î7<Åan>Qté=£³?¡P? Ûù>ÂU?ÂLC=Rã<ð[?*9¿q9î>$?Pt¼=Rî7Rî7<ù ú>Ê;>4VM?Ûæ×>ù]>1ß1?ý)i8pÿ9ß¦E>»Ç:ÈP4:)!Ì>?¼=|gî7|gî7<f®?Øß?AU?F}
?+ù¹>è¢>?øÿÊ8·¶9¹.>øT:7:üE?.¼=ö|î7ö|î7<}í?g±>×~\?½??8?§NP?¤j=Og=2v_?/<åÍ;Åwt?l¼=oî7oî7<Â¶.?%Ô>ÇÔR?;?7ù±>RºH?Cn
9ªW9ê§>kÇ;'¢5;W[?5¼=é§î7é§î7<(a?-	?ºR?w?Gf+?Ðæ8?xq9{ÂÎ9'>Î¥:çbP:þ°K?å¼=b½î7b½î7<É8?yL6?ïîK?	v?Ex­>´nF?ÿÞ9É09x¸ý>h;î$;@»G?S£¼=ÜÒî7ÜÒî7<ßY?HÙ?5¾l?ÂH?×å?¸ÓE?ô]ñ88N9(îÆ>%0»:ú©M:i?A©¼=Uèî7Uèî7<Ñ;=¢>=©u/?Þ3<yÎ;`e;?°ÊC¹6=9s¿Æbr·CÙM9*¸½Çß¼=Ïýî7Ïýî7<tJ|>Å~.>9?ÓFt? 2?=/?cS4=ã<2èJ?$ù<Ä-Ï;¯öA?Åú¼=Iï7Iï7<öv=®H<=ßã'?ân~;¥=;{º+?®¹\9Ô)
¿0¬Ø7¨@9Óô=¤þ¼=Â(ï7Â(ï7<Ó?v«q>×?ÿ? ¥?,}?ë=Ë=}l?¯H<
û¶;O?½=<>ï7<>ï7<$½E?U§þ>ÇÈF?5?+ÔÏ>M_6?ÈÂ9úr:9=_Ð>{¨ô9¿Í9õ¬?Ý½=µSï7µSï7<ß[>O½=(@? >ýxV>23?aÛÖ:([:P`9?r9¤õt9g¾?-½=/iï7/iï7<Êf?ð~¸>Ó]H?iß>ý[>µò4?·Ë¢¸µP.9o¾#9
{²9ài>Å3½=¨~ï7¨~ï7<a7?Ì¦ä>
PM??¶É¸>çy:?æë8µ98f>ëçÄ:e,¤:5?ê8½="ï7"ï7<[Æg?òB?ÞoE?R$ê>Ëß>þu;?^ZW8B9®«
>:[/:°Sþ90?=½=©ï7©ï7<XP?UýÓ>|T{?ú§?Ý9?Y§s?ä.Ù8PÔB9¦¯>¶9#t9ý ?xY½=¿ï7¿ï7<I£?øí	?Ñ?ôÔ?K&?²£?Ç±9p9Ð?­R;ì­Ò:ÿ?f½=Ôï7Ôï7<_Âj?
?}
U?:«?ÙÁµ>6pX?¸$ê8lj9>f:=E:Q÷>? n½=êï7êï7<®T*?Ð>Q?o\.?Iì>Nè<?_\¦8s9`Ð.>¶¡:
j:U ?½=ÿï7ÿï7<(§-?¸Ö>g	O?³¸$?¡÷Î>ç¾K?9,|/9ÇË>¤S:%b9ý±?<½=ûð7ûð7<"oÙ<X<DÄ/?0!á<Ñè¸<w×?hõ9S%9}è>±ü::É­:ë×?¾½=u*ð7u*ð7<4:\>y±×=Ò°?ÒK^??êY?¯©=BB=ën_?ã¯<Ò¼^;N²¡?Å½=î?ð7î?ð7<	,«=g=j¢=?æ>Jß=Î?1?c!:ÂDÂ9ï7T?÷;Ññ¢;âB?BÌ½=hUð7hUð7<þøo?y?&IP?SØ?ø ª>WãD?_98æ,9½%?¶;¸!ã:Ø3?'á½=âjð7âjð7<Gì>¬>O?é3?ïü÷>Le9?»eT9«|9²2×>yÊ^;åÎ;SÜ5?pæ½=[ð7[ð7<O%¶?ÛA?=R?1o?¢·>÷¹¦?üB¸7¿"9§"=l1:ÍÓä9~¨F?Së½=Õð7Õð7<­ÊÎ>Âd>üjg?6TË?!t?¸I?Gd÷9ðØ­9'&6?OÒº:ÓÍ:\d1?«ì½=N«ð7N«ð7<?§'?íX?(0?c¤Ñ>)W?¼7ö9FG%=íüú9!·9¿m/?ß¾=ÈÀð7ÈÀð7<éA%?v)Ç>mkT?x)?µëá>5@?¸&D9e!9?¥Þ:|)Ã9h;?<¾=AÖð7AÖð7<Y?Ï[%?ÕFP?)S?Ü¥?¼H?µµ9ö;0»%IE;Öë:XV?u¾=»ëð7»ëð7<tR>h'>¿N?äGÞ>ò8>|8?W8=ß®Ò<J`?IÁ:7*:`+'?¾=4ñ74ñ7<w1 >Ä¸E>õhO?i#{?Ï?h<O?z¯9k¦9Ü>à	ì9å*ã9ÿ?j%¾=®ñ7®ñ7<îM?p2?)K?ò>NA>æ0J?ªUç8ìöÉ90>5b;d;áC?K-¾=(,ñ7(,ñ7<?"?Q½>zd[?Í¹?Z°>@YS?Ê~¨8£9V6
>rm:oq%:Î7?/2¾=¡Añ7¡Añ7<Å¦?Uº>pQ?9?«>
d>;Á??ÿ-£8Ø´8þcç>Ãû}:3:³5?:¾=Wñ7Wñ7<w#=û_ì<¹0?ù£Ñ=ì5§=ëz ?°²E9]£p9QÒ>Ø8:Ã):_?H=¾=lñ7lñ7<\,?º £>\!T?f(?ænÔ>øuJ?ÆÃ"9¤¬9d6r>Ò1ú9|z%:yÁ>=¾=ñ7ñ7<K£>Øê=m@Màp>G>A?ÌD&¸æx9ì¾#9¤U9y¥¦>É?¾=ñ7ñ7<T?"ä?É@I?Rì>Ì§>½UB?$9\f\9C¾>ïx:·Æ7:ìÉ,?üA¾=­ñ7­ñ7<%F?Íÿ>Ë|F?E!?ÊÉÞ>O9?<±,90fÃ9:@b>o¬y:´ó9É<?G¾=zÂñ7zÂñ7<.C?B?GA?h&?Ìé>(À6?¸ÿ9 (9;§>:mv;|f;¾­I?R¾=ô×ñ7ô×ñ7<O·\?Ç	?nUM?&nË>ïÚ>/:?JÖ7$9±5=hý:7:|k?[T¾=níñ7níñ7<ù(?(ìÚ>ÎE?ãÃ>ã>>o:?Û¸Rm9íûM¾bQ¼9ÃÉ9ÑÃï>^¾=çò7çò7<æx??A½L?N¦Ó>Ïõ>îW8?Ö»¸»99¹R¾|½¹7)9L=3m¾=aò7aò7<'sO?X¬õ>~+X?j*?KØÝ>EÕD?©9dz9QÏ?úü¶:¥®I:pEh?,n¾=Ú-ò7Ú-ò7<¬s:?ÿí>H?nb?s¿µ>9?­/=9W&9Ê>#ý;±Ø:à?D¾=TCò7TCò7<zK=*³=1/?#Ðz=]G=tå ?@[º9 9÷?öt¶:}¥:²p
?®¾=ÍXò7ÍXò7<N?¯Ú>Ü7U?ã¹H?17?ÎC?m~©:ûá:ú$?ÖÒ6:¬@³9È?Ê¾=Gnò7Gnò7<[5/>Ô%Þ=bèI?ûF<?Ù?0?h"³9VWÉ9ÃÃã>t;ü;4_?9Ì¾=Àò7Àò7<ãÉ?æq)?a8?ôCd?âõ´>æu¡?aBÕ9þË9ù?Ô:Êsã9ãª?sÓ¾=:ò7:ò7<3?¯?~HA?{h?eIV?D×ß>»u?«Zí8è 9$e>Õ::qÓ9ìêa?éá¾=´®ò7´®ò7<Ã=5á<ºÃ-?¶Éù<¯QÄ<Ü"?!(28BH9ÈXã=Q¸¡G}9+ÅÓ½ä¾=-Äò7-Äò7<¢d?þK?ajI?9$?CÖÝ>Øæ=?bý¹ûÕY9ü¼¾éYá:{:(+=?0é¾=§Ùò7§Ùò7<Zu?:èÃ>,ÿA?tð?;Â>æ-?åk8V97Ç=
Q;û:ËT?k¿= ïò7 ïò7<>®6?¥Þé>÷G?cÄÜ>Óü>²4?Zñ¸êÝ8jÇ¿#?Ø:ÙWf:UUp?3¿=ó7ó7<Õ¯<?EOØ>	O_?@c?u\?D¾F?aµ9ë9;x?<k;C­2;FÈQ?¿=ó7ó7<{?^ù.?b?îé?æ«>MMY?ä° 9¶³9#-e>´£:!\:³`>?Ø¿=/ó7/ó7<tüo?â	?³W_?Ä¹L?©ç>N<b?'9ÁÈL90ô-?,ûz:©¨-:þ8?óB¿=Eó7Eó7<j¯>?p>Ëê:?ÉT??Ôu6?·"=rªÍ<J?Y6Y9Åï9h>X¿=Zó7Zó7(~<-F?@ÿÀ>´DS? ª@?×è>"ÔS?,A+9µ*¿9ªUe>!+-;X²î:¼¸9?³Y¿=úoó7úoó7(~<QáÁ=«òx=N_G??1Þ>ºÂ5?eE4=ÔÒ<³äZ?äâN<Õ&ê;Æ0b?¿=só7só7(~<¶÷>.ß>|G?c?eµ?@¹D?ô8ïi±9u0>AbH:²]:Ö?C?Å¸¿=íó7íó7(~<ÎÜ>á¬>"JM?Äê?èßÂ>ÝÍ7? ³à79ùi>=^G¯9§è 9Zn?.È¿=f°ó7f°ó7(~<ðô>ÜÐ->¤¨L?Í?oªÁ><?³&¸=âuZ=ËW?¤«ã;%E;ï	Y?Ý¿=àÅó7àÅó7(~<??6Ãõ>°?5](?ó>°?²9h7ä±8%§=$}9pÇ9kÐ>ÑÞ¿=YÛó7YÛó7(~<®HX?eZø>ñ^?aä?B?­{?ÓQ¥99ªÏ?öl:
°.:ïB?è¿=Óðó7Óðó7(~<ïZ?ý?@êT?	ÄË>Eím>x>[?´¸þ4g9;°½Î:¢U:a&?vô¿=Mô7Mô7(~<´6?¦ØÕ>Ò·Z?(B*?¸xâ>!u@?kÚ38bz9Iã·=/Û:É_:4?XÀ=Æô7Æô7(~<7e>µ·>EåQ?ÇVª>°\a>A?0jû:lz:;ûN?u÷;Á-1;Ië8?CPÀ=@1ô7@1ô7(~<6Sp?$þ>Èr?xmU?p'å>ann?ÎD.9T¶9]¤>Üu;±4;_q?_QÀ=¹Fô7¹Fô7(~<Ra=ÓÒ'=¤+?®};P÷<;/Ö+?ë$¹ñÑ;81xÄ¿F÷8=Sã85 ¢>vrÀ=3\ô73\ô7(~<"?BÌÊ>=%M?~ó?aùÑ>¢">?xÑÇµî9L4;»éLK:Ä½Ì9Ì2~?sÀ=¬qô7¬qô7(~<´ì@YW?¾Ü®?«?£(Þ>ý·?9#9÷?þÞP;tåª:[q?k}À=&ô7&ô7(~<7ö>Ó>WÉT?ÊMä>½>g>?4þ|¸j¹8®¾ì8Ö«¼9»í®=]À=ô7ô7(~<Ôô>¾<>±,R?â?DÈ>¯P>? ª*=Ñ<|P?-Å;,ê;r6B?
À=²ô7²ô7(~<	=&¬<;L?p¸6>¯>È6?Ùß::prN?1;	M;ÍH8?{À=Çô7Çô7(~<ýôV?P?õmV?PX
?É·>!'E?ß¦¸l8B9RB¾¶~¼:Ò¨:ñ?Z°À=Ýô7Ýô7(~<ÛÚ?ÈÈ>ý*D?`ö¸>¾Ê>5?»!¹î9¿u:Çd:ã?-¹À=òô7òô7(~<ýV?Ñ¡>÷W?á:?ûq/?àfB?°89ª9-M>è­¶;A@Z;FV?[ÚÀ=ÿõ7ÿõ7(~<u+?(ÔÜ>?F?4oÑ>÷W>dq8?UðR8¿S94«=·í½:r¼l:3bM?¥êÀ=yõ7yõ7(~<E¸?ÈÆ>ú%D?E!÷>¬>êK7?.Y¹7â¯9´
¾"³¤:b`:#è;?WÁ=ò2õ7ò2õ7(~<vî<Õ·<Å²&?ÅCH=¿ú==!?éÀC¸bl®91§½O=¸ÜF»9Pª0½æÁ=lHõ7lHõ7(~<â?©ÿ#?~ýP?%ßá>21>úÚU?ÞG9+Æq9é>F;¶ëæ:«%\?DÁ=å]õ7å]õ7(~<Û¢$?jø·>e?}¯U?eâ?7KL?0[ë·)d9[dL½ä:!_9X?N;Á=_sõ7_sõ7(~<3(?sÆ¿>û`?§#?Êû >b?Sß482Ð9=þÐ;?£:4§T?CÁ=Ùõ7Ùõ7(~<&î>²¶>.J?õC?Êù?×o9?±rT8õ9Jfª=.ª¯:of:'C?~GÁ=Rõ7Rõ7(~<Æ¼>À¯Y>;^?®?³Ñ>|=?ËQ¹æH¢9³Gp¾VS:¸\d:ÝF&?UÁ=Ì³õ7Ì³õ7(~<aO?¶Üý>² Q?Oç*?óä>íË??³k9=@9¹ï?¡+:­Y":_Av?=lÁ=EÉõ7EÉõ7(~<rC?Ó3õ>K??;$¼>,9?êC8k\f9_Ù=Wü½:Hw:¯D?GuÁ=¿Þõ7¿Þõ7(~<)?/¥¥>]L?£wÁ>Ö>W1??s¸Ý 9ì%Ù½Â%%;íöÇ:mS?¥Á=8ôõ78ôõ7(~<ûSë> >´Ød?Jk?/þ>7m?N6B¸À9ý,¾¤q®;³´-;:?ÌÁ=²	ö7²	ö7(~<ºTî?_øw?sv?ùu?(?­þm?gèÅ9S¦9?Äbï;ó%Z;v?ÜÁ=+ö7+ö7(~<G;¯>(úB>f?oÞ?(À?ê.i?t>=1Ï<Ãk?D3<°®;Ê7? Á=¥4ö7¥4ö7(~<òª>LE>ó]?¥
!?2Õ>AA?áÛ©=_ D=R&]?{ü¶;/'e;¦lL?æ¢Á=Jö7Jö7(~<*S?fxû>¿÷V?ü?l°>ÓQ?0e8²?9ö(>>ÀØ
;§à :z·a?³¬Á=_ö7_ö7(~<ÈO?JRö>û´?O?uø>È4?Ño9b9-">aiQ:÷*:ßÈ?Ñ¿Á=uö7uö7(~<ä$?ú\©>ë:F?B9ç>Æê>)9?õ.ª·³9i½?·±:+hd:a/G?·ÚÁ=ö7ö7(~<ê#
?o³·>V°D?°?¼?Å>Õ??nÑ8ôh9÷)¨>Îò:Øçì9¾?ëÁ= ö7 ö7(~<+°?Wð¶>)G??'òÃ>Ì>ß"2?[8¶Þ8.?F½	:qÕ9&%?ÕÂ=~µö7~µö7(~<Íî>n>ÅîM?õà>¨q?>ßG?iÔÏ¸7òØ8>õ¾®Ü´9HÓ9îãÚ>cÂ=øÊö7øÊö7(~<íB?>ê>/U?@D?¶_÷>K?®]7E`9ðÓ<ã`8J9
4=	Â=ràö7ràö7(~<ì³?]$¼>
,B?Åë>L«©>¼_1?6í¹ÇÊ&9¤|Ê¾þ,Ì9¬ZÄ9G?'Â=ëõö7ëõö7(~<ã7?2óâ>éO?i}Ü>*>mñ;?Vä¹ª,¼9ÁC¾¤¾.:)Z:$Ä?;Â=e÷7e÷7(~<-"?'Õµ>y:?Þn>ç=)> ¨4?Àx9LÇ 9ÕÙâ>8hi9==S?Â=Þ ÷7Þ ÷7(~<"|?*u?{L?-6?oã>ÒM?T_9³i9ÁÌ>®::J¼?`JÂ=X6÷7X6÷7(~<Óõ>Î§>½Ç;?rÉ´>r>Á>?áÕ¸ë|L9èà¾¸äµ:sl:qîD?KTÂ=ÑK÷7ÑK÷7(~<?Tã7?hÌG?,­?%$¯>=?WF9®t9ÍO#??Ä+:îWÇ9Ø\?CVÂ=Ka÷7Ka÷7(~<÷>?Ø÷>9ÝD?7?Oà°>~Ï@?"¸iY9<	½í Ý9§ÛÆ9)¨?bÂ=Äv÷7Äv÷7(~<£z? º>¦_J?êÕz?¤¥?LO?u<Ë,<Ú*J?ÕL<îIÞ;k?bÂ=>÷7>÷7(~<U?ü[¥>:fL?TÚ?*º>ÒÕ;?´9ú9S?,¬Ó93íó9H&Þ>nÂ=¸¡÷7¸¡÷7(~<ÑZ§??0§?gn?Ûò>Íðz?ä9þÐ9mÅ©>¨³:ËÙý9Ê?¬Â=1·÷71·÷7(~<O0¢?yL7?fb?ÇÕ?l?·j?ö·¿9^¥9e?ªÇá:ê:¸4?æ¹Â=«Ì÷7«Ì÷7(~<y?ÎÚê>?§«?í@RD7?¸¼?ç<N:EA	:ÝT@?¨³:¸õ:â?VÀÂ=$â÷7$â÷7(~<9¹a?WÇ?û;M?Ä?ZÍ>ró;?.79Ø°9nÅ>·P;Á9®:[E?ÎÂ=÷÷7÷÷7(~<³Vç>!>¹¢J?%\E?´}í>Ä½T?B9´ß9à%ö>Zs;ô;9ÙN?¹ÜÂ=
ø7
ø7(~<W?ïå«>º@?Ø?W*µ>{8?Ã¼8¥9Fäâ=3Îó:Gª:E7?KÃ="ø7"ø7(~<útÆ=6.g=cÃ[?jJl>å>hC?d:ì$":'e?BTÎ:KU:_w?þÃ=
8ø7
8ø7(~<¶ú>ìñ>l?£ç×>o£z>þ\?-Y¸\d9êÀ½Ú·:ÏßÜ9ÿ)2?JÃ=Mø7Mø7(~<îK?Éï>ì·Y?µxý>M>÷@N?JàQ9Û$9çj¯>AR:û¢$:¡W#?ó<Ã=þbø7þbø7(~<µ\?JÁ>ÞK?;?¨à¯>idB?í 9ûe9.2?cù9¢¼Ñ9MK?å>Ã=wxø7wxø7(~<'?U=Û>¬°C?~Åæ>¿¬«>î,?
&9æo&9dÿ>w::¥¢?5VÃ=ñø7ñø7(~<#þ0?§çÂ>yh?òH(?M¿ã>D)=?\©K9pÙ9E÷­>³Ä9zÍ~9Bu?YÃ=j£ø7j£ø7(~<Ô?Kµ>Í??ÆÎ¸>
>%6?G¡
¸9t½Øò:zÆ7:aA?^Ã=ä¸ø7ä¸ø7(~<Òã>¤¿=ÇD?¦U?$?¤Ï/?;ÈA=	Bð<¢zN?ÏÂ;i9{;#F?ËÃ=]Îø7]Îø7(~<5ç<ÿß <úÙ7?Y%=yãò<úE.?d:÷9"9*H?Èz×:n£:B(?CÃ=×ãø7×ãø7(~<9«2?¨ðâ>/I?@Ý>tá>÷??ÌöË89R®9>ù&;.tÈ:>U?¦Ã=Pùø7Pùø7(~<Mg?aÎ?j1G?ÃX?Z²?xL?Â
9~T:9ÃÂ>pÝ¬:J¾o:58?ÄÃ=Êù7Êù7(~<CÅ3?^6Ù>HßS?3ÿ>?Êú>"C?)gã8êRÞ9ì>8;æÕµ:÷¶W?«Ã=D$ù7D$ù7(~<Å\?)@=?GC?-Öå>?¡>p#6?Zá8Ä®¡9¿g2>\Ô9Ð¡¥9eò>­Ã=½9ù7½9ù7(~<ÅhO? ð>×1]??Ð>¾èR?¿»8®9 ë:>-ÀX9=(Ç9¸N>µÃ=7Où77Où7(~<¾i@?Ðò>¤K?(Ù>¨>IC<?'+}8ñÚ9à·Ê=bÔª:Éoq:L"5?­ÓÃ=°dù7°dù7(~<?0Õ>[ê>¦A?hÇ>ë>5@?U9¶ýÍ9Bi>µY;=ý:Û'[?äØÃ=*zù7*zù7(~<(n?ª>îW?-þ>·'>³®U?8A9kR9Në>ëñU;ªþ:%W?-ãÃ=£ù7£ù7(~<¾%?6Fß>Å=?V?Y«Ð>8Ú.?Ñ^¯·%Ve9tÂC½©¢M;&[;®aH?.Ä=¥ù7¥ù7(~<fU=,=T2?[Þ==;®=6[#?^;r9"_9Jÿ
?ÅÚ:'åÀ:`?WUÄ=ºù7ºù7(~<"á)?¸áÛ>ÃÈE?úE?¬?Öº/?ka8ú«ý9=IÝ;_¼:Ú9?õdÄ=Ðù7Ðù7(~<zhþ=' »=.?!ö=IóÆ=ó£?}Ä8ªy9©>Ç3ó8MJ9¨à>órÄ=åù7åù7(~<¸zB?ù+ð>ÚKO?KF?ôü>¯H?Í¤:×vê9ð)?ê¨:Ä%j:~.?æsÄ=ûù7ûù7(~<½;;?ÉÙ>'Ó\?2_?ñü?%¤S?þ+9÷CÄ8[=?5ïî:83}:q?~Ä=}ú7}ú7(~<á©û?:o?)Ä?mÏ?Þ*?9~?Îá9Oº9à"?ù!:#9:MFY?Ä=ö%ú7ö%ú7(~<ûí>Ó>Jæ>?¥ ±>»>ìÏ*?I*;äQé:×:?ÃH<d	<á	;?=©Ä=p;ú7p;ú7(~<é`(>±å=ª;?G³?_Ä>µþ,?^)=ö¬¿<ÎãI?{|<0îÄ;+SB?²Ä=éPú7éPú7(~<Æê9?Ñá>åqS?h$ù>s³>éW?f2(8s9¨=p":×Ö:R?q¾Ä=cfú7cfú7(~<¹!i?H.?RgV?¬V>?¨?a]=?ÒÚB8¸Z9;ä=eT2:b¯9Ë?¯ÛÄ=Ý{ú7Ý{ú7(~<¸7´>w·G>g?îÂ?ÎC1?Û+N?â¦þ9/ã9y?Ã:Ød:ôi?ðûÄ=Vú7Vú7(~<G?*?Øé>²:?È4?Z^ó>û=?´¥9Ï#9ïw?©µ:)Z$:+EP?Å=Ð¦ú7Ð¦ú7(~<XÈ?y.?v?:)»?Ú?Ìg¢?¶-
:.*­9}¶P?ùÂ_;Ö³:^è?Å=I¼ú7I¼ú7(~<7?Eü>?Lp?ÞZ?Ï?F3T?ìì9F:9#D?ý»¢:Ç':;¶x?(Å=ÃÑú7ÃÑú7(~<ZL?; >hÆQ?@ö?i`¿><??Öä·Ë9;N½hª:'P:Ó?ÿ0Å=<çú7<çú7(~<.¹,?Å¾>ÈÇg?	o??PbW?¨	:Tõ¢9+%X?;ØMH;M:?!@Å=¶üú7¶üú7(~<É»'?qö×>eÔF?{²
?
0É>>M4?«i88ôT9i2>::VTó9ÅC?økÅ=/û7/û7(~<°m>WH'>ªß5?ääÕ>¾ã>@4?"\g=êø
=&P?¦°; åP;Øi,?evÅ=©'û7©'û7(~<¬74?æ>à>¶¼M?%?>Åä3>ìv@?êáe8ª"J9>0:®<:.`?}Å=#=û7#=û7(~<E?°N?Í<=??»ä>ç±.?ê4-99p9.H«>9/:rªA:kR?Å=Rû7Rû7(~<!^?î 3?&Y?3?NÉ>Q¶c?{ái9¨Ò´9ñ¥>¶áU9¸-®9K->RÅ=hû7hû7(~<ãeF?>Ù ?ò×?bÖT?¾Z?¶:O:Ù:Á-I?ç:'V+:ðh?uÅ=}û7}û7(~<Wbì<Õ6°<ï´+?É=äó<Ô®'?0¤c9¬åE9=?è¸¶6?9Ä<bÅ=	û7	û7(~<ýøt?9@?2®H?>t?Ìo?¶ød?N09òÍ9>e:
ù:T0F?Å=¨û7¨û7(~<ôØ8?à>ZÅR?^ë>%>èA?%C9è )9°?|´þ:N¾:uP+?óÅ=ü½û7ü½û7(~<©Þ\?Ã?3=P?Ö£?Èf§>»OI?819Ò|
9ØÌ#?Ü¥%:bÈ9sS?©«Å=uÓû7uÓû7(~<;Q?¦ý?8ñk?×?¬¬>Êb?*@9:¤o9ºHÍ>ã:ä
:-V?µÅ=ïèû7ïèû7(~<ÈËm=ïe1=Z+?«÷=~=ºÓ?ý(¸$:«9¨|½b
´7%i9K=)ÖÅ=iþû7iþû7(~<LkN? ×>»u?5¹F?ÓYß>ÈÅc?Ä9D=9>¾ò>`;:yc[:-x0?ÚÅ=âü7âü7(~<D9/?X£å>ÈVC?g»>ßY>Û=5?²¨8w8j.?$s:iò9¦?íÛÅ=\)ü7\)ü7(~<6LW>âA>
S?e.?ép4?xL?JË<ãdj<¹^?1:ÁOe:IÊ(?ëÅ=Õ>ü7Õ>ü7(~<1Ù=³(=ï.?q¼=÷Ä=]d$?þ3x¸4zR9Mñ¾¸Eh¸ò±;8Wf¿,òÅ=OTü7OTü7(~<8?77í>b,G?AtÙ>«¢>Q:?ú«8Oð8þ¨¶>;_§:^\?ÿÅ=Èiü7Èiü7(~<1?·g¯>©vT?åé?M#²>I?ZüX¸ín9Î½A@£;ü:;ø_?Æ=Bü7Bü7(~<Ì«¸?ui?-?Ý&?\~¦>-I?XSÏ8­|µ899?MC(;ò:+?'$Æ=»ü7»ü7(~<ý$ô>_$>9E??ÅoÝ>53?Ò%8ä2$9$>mî¨:RL:ÞS?Æ=5ªü75ªü7(~<ib;?+Ïî>ßH?/Ü:?vö?¿	8?oR9~N§9º¡>d:÷ÅO:zÑ?rÆ=¯¿ü7¯¿ü7(~<»íþ?=?×¡¬?62£?ö
?}%?üe:t9Àg?Ý:Å:Ê[?(¡Æ=(Õü7(Õü7(~<Åº?üB?"v?< ?E¶#?Äz?¬àj8Îae9>Ü:Bºã9­W'?¶´Æ=¢êü7¢êü7(~<~?ºL¦>­áH?s·>ö{>d:?yyî8G.=9+Z¡>¤9¿¹9KÆâ>>µÆ=ý7ý7(~<Òxc?ºÏ
?[QM?¼«Z?ñ?A?&	+9K¶£9à¹>ìÜó9Î:ÎòÊ>3»Æ=ý7ý7(~<9ø#?a¨Â>$¤W?È¿o?Þ?k<T?®9¸¯9`ý>Æ0Õ:ù:Æ7M?ÆÃÆ=+ý7+ý7(~<C-^?ãØû>!×a?ôMp?8ú>>Ûu?Ä-:9â9ä£D?ÞBU:¢ü,:öÌ?®éÆ=@ý7@ý7(~<d¶Ý>æg>Q?»U?e5?OU?Z
/=eÉ<èé^?àý;ËË°:]?Ç=Vý7Vý7(~<Ù((?Ñ¼>7þc?M·»?&<M?Ò%j? =í~2=ù7f?Y<@;t?$Ç={ký7{ký7(~<Û?²¿§>ÀJ?!Â?²Û´>:?O9bÙ»9}:>(:éë9Í27?ñGÇ=õý7õý7(~<JSê>zs>iW?y?X)?ä:<?>7WÕ8î¬d=àôÔ:÷Éc:¦To?
PÇ=ný7ný7(~<V¯P?ýø>ÇV?úû?në°>dåN?½§8ý¥9­Ý=Þ;þ;Cfd?ÏWÇ=è«ý7è«ý7(~<Ó;?Èò>PF?×¼.?f[ý>|0?ÀE»¸WX9zò]¾¬ÃC:¨:4Ð8?¹cÇ=aÁý7aÁý7(~<89?\R°>rTD?G¡ñ>oý«>Ô3?9¸4'9`È
¾b>æ9ì+9S'9?{fÇ=ÛÖý7ÛÖý7(~<Qn?Ã>Ö/J?$,·>¯áy>O¨;?2öA9<h9.²>#º:¼L:ç%?ÉqÇ=Tìý7Tìý7(~<i9?K¤>Q0Z?ÃìÍ>¥Xy>~kS?S¥9TH9-H?d6:ÊF+:H?tÇ=Îþ7Îþ7(~<;>_S8>#2?Ö>Gcà=yª(?_3Î¸÷Ï9VP(¾mty:_0:¨	5?·wÇ=Hþ7Hþ7(~<#g??GJ?0?Mjã>'ÈF?G9Ò9Û">y*:kç9¬<?­Ç=Á,þ7Á,þ7(~<Æï¯?S?E?s?¶É>s?×'é879-¢>q'1:ë:â??±Ç=;Bþ7;Bþ7(~<t e?q#ú>÷~j?P!!?ØÄ>©Q?ã:_9½³9àø>òÿ
:ãÜ99$?ÑÇ=´Wþ7´Wþ7(~<eNÞ>P>ÖQ?ÆG]?X?ë9?bÈj9¹9q4Ú>æ·:ÁË:¦Ò?sàÇ=.mþ7.mþ7(~<Ú7%?Ñ¹>æc?[«?ýÉ>PH?;Îf9@æ9z¹¾>\VF::ãÛ%?`íÇ=§þ7§þ7(~<KlM?lþ>	²N?ÿÎî>n¶>UÑA?å>8?c9¡v>1":Z:Ü?øÇ=!þ7!þ7(~<;`Ç>
=}>ÓI? %?hEè>6?Ù½8nV9eb>'íP:F|î9%E`?w(È=­þ7­þ7(~<c}È<<·«/?«6=bé<<Å$?µ 0·<F:9¾ò¼¸
;b~W;c9?ä+È=Ãþ7Ãþ7(~<¯Õ>Ë=Dæ/?Ñ-<qÂë;LÂ+?÷ð#¹°àG9&ùÑ¾a(Ï9µÍÕ9å
ø>r-È=Øþ7Øþ7(~<@ô!?öÊ>u.M?
Àê>S>¬<?¬°¸«·Á8zé¾N]:ÐR:hÓ?â.È=îþ7îþ7(~<d=A¿(=o-?þá;ä«;9C(?^6¹F9´¿~´Ô92dË9Ü?7È=ÿ7ÿ7(~<Ë"?»­Î>þ¤I?ªýÔ>®Ê>ÿ:?¥¸Ñµ9¯¾¹S:¿À5:J?h7È=úÿ7úÿ7(~<¡=´*¶<G:?8¤=ô&=Wæ#?ª³é7>9AÊI=u9Õ&¥9Õ>³MÈ=t.ÿ7t.ÿ7(~<üÝ?k¬>#I?>±?½V?:òS?ÊFÄ<ë®h<ëñW?îÂ:¥e:çX?aÈ=íCÿ7íCÿ7(~<ÇM?¶>½K?O²$?Mã>F9?­7Ã¦£9Äÿe<0Ó:ß:ïÇF?ÖÈ=gYÿ7gYÿ7(~<O.½>½><?ÿ%?
zé>6?tñ¸ær|9Ùt¾:"ø9\¹9¡+?@´È=ànÿ7ànÿ7(~< ÐÆ<!Ó<øý9?$õU={=hþ5?3^9Cäs9©;é>¦j9]à9û6 >Æ·È=Zÿ7Zÿ7(~<w
F?wi¤>b.?¹?Â>ÿ0©?Ü[ë9¨Ñý9aí>	´<:¦Ì9l?Õ»È=Ôÿ7Ôÿ7(~<Î=?Õ>:?V	?KÁ>@5?çÄ8¾¨Z9³f>Ç?A:rl:Ù§6?¶¼È=M¯ÿ7M¯ÿ7(~<:y?8?o5L?R/?Í´Á>>?¢ Û8(à9Û$;>½/:«gB:^8?Ì½È=ÇÄÿ7ÇÄÿ7(~<±O?ð
?xï??ûüî>ÆË¯>å.?¯èÃ89­5>
	
;íÔ:B*?WÎÈ=@Úÿ7@Úÿ7(~<ÅÈ"?bÝÌ>~jK?¦7µ>a>ë5?h9P{¸9U2>÷yD:$ÊF:fý>ÔÔÈ=ºïÿ7ºïÿ7(~<
'?D1?áb?\I×>ÖÔq>bæc?ñî¸ÄäY9#*¾ÕË ;À¸:QÎ^?lñÈ=88(~<ÄÝ?çiã>Ì?sÜ?ò¨ü>b²?k?W9ö®9ºx>©¹:Ò¹W:òR\?DÉ=V
8V
8(~<¤=Ë¡]=Qî4?5>|Öñ=?}!?ÒoM8$ÄX9¼ò=d:*±~:
?õÉ=88(~<¡ÆO>]>)2?®º>Ðþ>¾-?E¬~=X=tøN?á¸;Ç£w;Í>?É=Ð"8Ð"8(~<Í.?=ß>â8G?&O?GÈÃ>:(6?äz8æ®9ÏÃ>ó;K;TÕB?¢CÉ=-8-8(~<k¤?"»>{§W?giñ>,>ªæK?»<¹°?9¨"|¾Ñ½}9Ì9±À>IÉ=J88J88(~<Lj+?)tÖ>¤L?{ç>¹Á>.´@?ë'¹îå9÷Ý%¿Í³W:¹»!:i¶*?ßaÉ=C8C8(~<Êvû>jî¤>(C?ÖÕ? ½»>:?Èü¸9~aÝ¾Zjà;;Ga?ÇmÉ=ÃM8ÃM8(~<*
x? Rú>Iª}?Êâ[?ô>>f?ÇÜ8Hs9:>y:é:rU?ïuÉ=X8X8(~<¤·ã>J4>ëpT?fK¦?1¤S?&I?92Õç9Ë®>Å3;K}é:lE?ÙÉ==c8=c8(~<*KÉ>Ï>^|F?%¬G?¹?ðî:?¤C=/±Ç<úãJ?#D</¶;×%S?É=ùm8ùm8(~<Ø~R? °ú>±ôV?l/?XÖÎ>Y?¬ôn¸Ê\9Ò¾J:¼:C?É=¶x8¶x8(~<nQ®>0h>1@?¦0?¤&ú>ß<4??8f¥±8Îm@>Ö<à@¸;çV?(±É=s8s8(~<×*?îÏ>ÉßR?³ø?±>3tT?[ªè¸á_9 r>¾9Ë¿9(nÐ>K²É=0808(~<<?YYë>
M?U?½>ðå??Èé¹i$9ått¾×"::±ë9ì¢0?ûçÉ=í8í8(~<@×j?#k?»7E?MaÚ> ¾>»£4?cDw¸"N97¾ëÈµ:m{:÷8?ïÊ=©£8©£8(~<<¹7?½Þñ>ätB?­?¨ÜÙ>5(9?Iæ8Ù&Ù9ã>£H:Ú÷J:û5?2Ê=f®8f®8(~<>YK?¢ê>N\^?sM·?{eV?SßZ?t>©¶O9¯P¼$a;iÃû:¤?)<Ê=#¹8#¹8(~</³>q{>.´6?8ø=´Rº=_¸*?{L=gF=eÍE?7U90²69Ëa?Ø?Ê=àÃ8àÃ8(~<À0?îµÅ>Üd?ôvO?^ÿ>úO?aDM9PÚ:9H?RÌ:]L:à45?âNÊ=Î8Î8(~<¯ô>,5>Âb?ïâ^?½C?ÔV?Ry=Âb=F®X?=<¾Ó;ãée?ÇQÊ=YÙ8YÙ8(~< }?zEª>*¿]?5»?ZC²>Âb?Ã!G;y[$;?ô)ý:ö½S:6
?RÊ=ä8ä8(~<I?M>æ:s?9S?,'?ÞÌN?~={³=î\?0ÆÍ;Ó¦W;BFt?ýWÊ=Óî8Óî8(~<¾[$?¼ªÑ>Ð­H?°¯>È8y>ýS4?Ìv8=£9ªß=Ère:è34:Íú"?àbÊ=ù8ù8(~<qÒ?\?¬id?Y?R&?
XI?ñª9¬ô9ª
>]Àÿ:¤[¢:1¡I?lÊ=L8L8(~<ÕG>6H>¹
;?a$?\Æ>³/?Ã8dù`9©=Ø·¼:ðÑp:&H?rÊ=	8	8(~<ÅËT>.÷>ßÝF?öw?êU?5?rñ=nFÆ<¢J?o"<Æ2Ò;
RE?ýÊ=Æ8Æ8(~<û	H?ðû>îK?y??LsÌ>LdB?§&¸ä+¢9à½¯:5*:. \?ÍÊ=$8$8(~<o$?VÍ>÷L?)ñ?"Ë­>uÅF?ÔHG6H«99îb	<Ö:&¤Ï94&?(¢Ê=?/8?/8(~<##?"Á>¨´Q?­?oæÙ>ÿ;?j¦ 7C[¡9áþ< :eÙ9sk$?+²Ê=ü98ü98(~<ZÕ+>
â=bB?m þ>ð~²>û6?²Z¬=BH=u\?wD <zÆ;ä¶N?îÙÊ=¹D8¹D8(~<B©X=Æ£<©?z6¢>í@ö=
¢¨?OL;·:3¦?738<Wu;}dÀ?JÜÊ=vO8vO8(~<ôËó>ßA¨>?w9?«?wBÀ>§0?Ý6»<9d<¦³Q?¬á;_;´F?àÜÊ=3Z83Z8(~<zà>_ð>[F?Êù>y(¯>»6?üS5¸ÆÓ9²è¾î.9	¡Ä9ö·;>àÊ=ïd8ïd8(~<»c?
®>ªE??¿>Y<?ò
9ÁY9Z£>â:LQ&:¡x]?höÊ=¬o8¬o8(~<ÍN?¡?¥¼A?TÍâ>}I¡>gþ3?Ìõ9ª9G>]x:Õ²=:'?[Ë=iz8iz8(~<¢y-?Oªè>ß>??!2Þ>1?È3\¸HÜz9´¶à½¼»9[Tê9l]Ì>,"Ë=&8&8(~<F7>¼ì=FIF?kþ?1ÿÏ>â9A?Y¶=­$R=³#^?{5ä;ÊË;´X?%Ë=â8â8(~<¹Â>LT>b:?»$/>OË>áf+?äÒÌ8p9øD> eþ8 a¦9t¶C>(Ë=88(~<ojà>uT>Z¨A?îÃ>Ü>>ðÒ2?ÌnÝ8ÚE;9 Y>FÙ:Z¤:ûo)?RË=\¥8\¥8(~<.§G?Öö>BO?O?$sº>$	N?D<9R­´9Ð>äz:W:~q?#Ë=°8°8(~<W.?ÒÆå>æB?ÔÙÓ>úP>%f4?µ9RKÏ9«'à>g;Æz¢:ÒW?¦Ë=Öº8Öº8(~<.^>.j>e`R?b7?ÈÃï>µóC?{ùþ<8<æEN?K=<c¢¤;ec?§Ë=Å8Å8(~<ù%?3YÈ>\T?qþ>0Æ >ÅJ?÷9´389à¶>æw7:Å:Áf?IÈË=OÐ8OÐ8(~<G~$?ÚÄ>¶ÆV?sí??8¤ô>®ÖH?²ËÄ89ù">üfU;ÑÅõ:TH^?ÖÉË=Û8Û8(~<j?S,?_O?6?{´&?fÊJ?(p9Â9ÌZT?«±:×":Îz1?ÈËË=Éå8Éå8(~<ä©==¥x=°.?¦Ö;BV;"?á/¹+9ò¿¼Ä8L8=ýu?ØË=ð8ð8(~<&×º>¼Ùt>.YC?®ý
?ÀúÇ>]Ä5?ü¤£8í,9èz>ÅÓ9~96ÿT?MÌ=Bû8Bû8(~<Æ$?«ºÜ>ê>?¡>Ú'Y>÷î3?hì8ø5-9Ú®>G:Ñ:Çû>Ì=ÿ8ÿ8(~<Fÿ?Pûã>Ò3??×?qp?æ¿9AÖ9så>m;=:^¤g?[Ì=¼8¼8(~<? ¿>y@®?46?îUí>MØ?bêD9
Ò98¸>û9
àÌ9§Õ?]DÌ=y8y8(~<Â±??ºû]?õ!?×¼>Gg\?;9bÚÃ9ñè9>w:¸~9c?¶KÌ=5&85&8(~<V<?¹\Ý>èZ?)}?ÇCÀ>0²Q?ÛÖ8ªø9ÿ,>s}:]å9Õ?òWÌ=ò08ò08(~<(ì??Ùê>í4Q?5D
?êß>Uf]?`ä7[&9²¸¯=ÉÜª:q:Éu5?ZhÌ=¯;8¯;8(~<Î{=þ}º<<7?î®P=7={/?9f¯9Ýß>.+«8½è9'>ÔÌ=lF8lF8(~<Ñß?n+²>³ÊA?R	ê>#¥>Èë4?"½ 8þHj9£¯={Üt:¥Ó(:º¥9?Ì=)Q8)Q8(~<¥§?T]M? B?àJ4?êdî>}A?ª"9e9Uó>®9{R9Ô?°¤Ì=å[8å[8(~<!Å¡>;3>Óg?U
j?ó?àÕM?¸ =u=÷`?6D<uÔ;\^l?¥Ì=¢f8¢f8(~<SF?ùP¶>÷D?É¿>b>ãû9?7ÀµÞMB9@}»ZéË9@DÎ9¼ý>ü¸Ì=_q8_q8(~<ª?3®>]>?xÄ>/>°Y4?äL¹'B+9}¿¶²8zëU9`h>(ÃÌ=|8|8(~<íxS?z?I?²½>j¶y>5GB?É9þìX9? ?Ì²:°T:ÚV?òÉÌ=Ø8Ø8(~<M=g;N={©4?DxÆ;ÊX;±81?¨a!¹)Z.9ôì¾ù¸va9hÕ²½ÇäÌ=88(~<ßü>Tù¨>??k_*?tî>ï,7?å&I9îA9M¨>b;É
;ÎüQ?úÌ=R8R8(~<@K8?¬´ì>çPG?läé>d¥>U5?ýd·8óý´9÷²>%Ê;ÄI;'×$?å	Í=§8§8(~<ºl>Éö>8<]?£u?ûê!?.B?¦<:Þ)<ª]?áÚ±;)±H;Þb?W"Í=Ì±8Ì±8(~<{ª7?èûñ>ØMB?«±>
»s>uù9?ùìª8+º9¿>:s9h2c9|¦ª>..Í=¼8¼8(~<ÉA?X	¨>K?}5?Ábö>Ñ<?&=5¸Sv9£[¼½»S:>§!:]§'?0Í=EÇ8EÇ8(~<aT0?©Í>¬[?ÚÙ¡?Uý7?]2a?Ñ9ü9Hâ>Èx3:nþØ9¬»S?2Í=Ò8Ò8(~<<è!?§ÈÈ>¢nN?2I?3»? B?i½Å9á9Uðà>N :3:Þµ?$3Í=¿Ü8¿Ü8(~<C?%´>]W?Ú¨¦?ô&l?²ª4?
9î9jÏ>æè:<R²:d-'?RÍ={ç8{ç8(~<j-?&?ÔÔN?HÆK?$ó>ç.V?YÌ9º°³9U?8m;O¤:]?yWÍ=8ò88ò8(~<î<±°<|,?øä¢=Td=s°?Ø)Z¸hÈ86¾Nx:¹Ó:'ûÜ>-nÍ=õü8õü8(~<R?ìã>-ðl?H$?.Æ¶>ë~V?¸i9Ì)ä9ÔÏ>ò:¦np:&?nÍ=²8²8(~<->??ÝÖ>(d?ËG?W¶û>F2K?²y+9¤]9ÕÆ>öW±:³]i:EB?	|Í=o8o8(~<J_<?yèõ>WD?þ>ð¸>7y0?ÿ_8%×9má>-@:¶\»9&vF?pÆÍ=+8+8(~<,]¡?þÆE?úÝP?äê9?¬°â>«ôQ?}¯9Ü
9ªYí>?nI:Oì:1¶)?ÉÍ=è'8è'8(~<b:=fJ=~µ.?-=>Uu=÷Ê?(,7U9äD¥<uý:Sç¹:D.?÷àÍ=¥28¥28(~<ñø>z¤>5B?Ê4?Rù>¢9?)&ï8 vÇ9ûw>Ó*;ïtÇ:ÚZ?9íÍ=b=8b=8(~<V%?ö¨>åO|?90??å>?/U?9Ïk^92È?%Ï:òy: J?zóÍ=H8H8(~<?)ØK>¬°?2½??¤?GY:ÉÞó9{î
?ÑaF;Ó1³:¬´?$Î=ÛR8ÛR8(~<s®!=@ç<Lü2?zÎ	>¹DÐ=³c)?W¼¦:ö9:w²f?ýI;x;Þ]>?£-Î=]8]8(~<½æ/?rè>z¹A?
N¹>hÆ>i_5?Î³E7q9pÂ<¯:ø(D:ý(e?O5Î=Uh8Uh8(~<~Ø >éy1>çh?å?À7?ÞI?^Ë9k:ßÅ>¹V:Ð::?RWÎ=s8s8(~< ó?%¢>{?ÂÃ>B\>²Çc?¸91=9Z½>xJÃ9CØ¦9ÄÒ?i^Î=Î}8Î}8(~<kI?ëïõ>P©Q?dÕ[?¡?nH?èW9ë~9Ù>L+;ëQ:\lo?ÓeÎ=88(~<sÂ>?è·ÿ>;ø>?/?$Òã>Ù`.?GÃ·Ù×88u½#ë:¯õ]:×^0?jÎ=H8H8(~<LÐ>«>b¿I?ðÑ>üà>,A??o¸mJ9±þô½]9Îã9a¥¨>InÎ=88(~<M?ºÞª>pD??j?>¾>Ôï5?oo¿8c¹95>ÝÈÙ:M:Ï3?ÖuÎ=Á¨8Á¨8(~<òY>UÑ>=«W?´¢>~]>Hõ;?	;=é î<ý'I?ï+3;éUí:CA?5vÎ=~³8~³8(~<½f?Úå?)<^?ÆU?Î ½>O?Ñè(;S
:<L¡?>u:\:Ìl?Î=;¾8;¾8(~<ê·?éæ>G#?^óJ?C´>$Ý?Wx9*ä9%ü>9 9?9¯9µßé>ÕÎ=øÈ8øÈ8(~<§2I?¥6?=ED?	lá>r¯>èÔ5?Ön8^9Æ>ãÀ¶:â~x:ÀE<?¬¢Î=µÓ8µÓ8(~<x±)?ÇÎÙ>ÞrG?ÂÜ>2`>¬RF?·8[9ÕîT>E´89ì=³Î=qÞ8qÞ8(~<Ç(z?r'?:??æ"N?1Z?íW=?"lA9îdK9óró>Çü9ËÏæ9/H>îºÎ=.é8.é8(~<{?`\}>&?½Åx?SÑð>f:?µ#=Û=ìKv?-^­9à
­9e;?×ÌÎ=ëó8ëó8(~<"M?:jî>Û+\?-6S?eú>H×W?o29wº9Ô½R>ô}:jÜn:½?GèÎ=¨þ8¨þ8(~<uÙ<'c<Vê<?)Ò_=¼f$=ZC.?â»9Þy¶9i.?Á¸¿]8.¾SîÎ=d	8d	8(~<J*ò>v¥¡>PÂ??ÍcM>³H>@f*?~=¹þ9ÿn6¿ÿëG:xý9:J?:ïÎ=!8!8(~<B8¿>±Þj>BlP?Ñ^?Ë>6?ùi¸Òp9Ó¸÷½Ýù>:²%:	?aÏ=Þ8Þ8(~<&L?ÔbÑ>Ãl;?ß(×>"´>5?01¸Î!9¹¾ÿàâ:Ðg:,>?MÏ=)8)8(~<+vË>[>>BB?¯?dcÂ> 4?Ûè7»9¦Áf= 
<Ë®;J?G&Ï=X48X48(~<[Ê?0?¨RF?*Ý¼?ö±K?C\m?÷:d²:RG1?Z&<YeÝ;[Þ6?Ö&Ï=?8?8(~<Ýs>.@>«2C?íØ0?aþú>ñ_4?ïD 9Tï9q?£o;.Ó:×]T?1Ï=ÑI8ÑI8(~<©L?´¶>°Í]?üm?,Ê>6=?àµ´4Ç19VºÇøþ:wÙ:Ý{n?C2Ï=T8T8(~<<
:?JÿÔ>«_?B?-K >ß2c?59§§9Îc>4Á::í8
:nñ,?;Ï=K_8K_8(~<º».>Ftç=CA?fd+>&kä=u@?U@­=©b?=Z¾g?d	j<Ø6<J?ÌQÏ=j8j8(~<jh¦?¢yN?RN?£c?eJX?äH:?ºú86Gz9½:>;G-;%ÄF?VÏ=Ät8Ät8(~<º?)?õûÛ>VõD?k?J¶Ç>Ì9?Äv8P29=ò=·:¬C:¹#?ñVÏ=88(~<ö&?÷¿Ë>©FQ?ççd?X¶?,b=?@4·ÖÏ¡9+h¼,º:ÊX:å\?ÚuÏ=>8>8(~<À+l?²)?;^?¡Î?©}?õgP?÷Æ7íô9(µ(=c=¯:º::g=,?^Ï=û8û8(~<Ì]¥?1~?Ö¸?~a?½=¾>^e?ì!£8öNY9-@>´;Ny:Õ·n?Ú®Ï=·8·8(~<Çc?Wé>¸åy?¦?¿>Äo?!³«8<Ï9&·Ó=JÃ:Û¨:°°ú>f±Ï=tª8tª8(~<DðI?­>ä?¸~?ïù>+?_í&9®h9F¨·>+¢Ä:"î<:
8?³±Ï=1µ81µ8(~<pôv?Ê?îS?·ò"?×Î>Ò~J?ú«7oa9J=H:a\Ê9×1?Ð²Ï=î¿8î¿8(~<?,¯>ý¸W?­Ô-?òÐÊ>ði[?07,9]<·wº:<`:íT?ÇÏ=ªÊ8ªÊ8(~<UÈX?«ã>Âs?SîN?Å¯ß>éÒl?`¬F·oã9ÍMÅ¼7 ;DRæ:a2?ßÚÏ=gÕ8gÕ8(~<>Q?¼Äì>=b?S?0È´>hcW?Ü#·ÀÈT9:2½dÒ«:í»y:"0?jßÏ=$à8$à8(~<M?wæÀ>cÚ­?ë,@Dã?ý?:NS3:¹K?ªF¢;ëÕ";É?æÿÏ=áê8áê8(~<?4,¹>«U?pó!?§ã>ü6?çR 9G9Ex>"G:¾:y%?éÐ=õ8õ8(~<Ówþ>¡°>	h8?ä<?Ó>W<?Å¸
àC9Ø"¾5:ÊÐ\:e/'?/8Ð=Z8Z8(~<Æ!?ÎT?Ðdm?µ3?WÔ>3ñX?(¦9¿9Uf?§:Û7_:i]1?è<Ð=88(~<rD>*±·=àDF?ÍNÁ>ì>»æ3?V·8=õß<¯S?ãîC:(7:²	?MVÐ=Ô8Ô8(~<ñ*D?Íàà>öP_?1§2?\Ð>Ð?[?Ô4¸bÇ¿9zz0½[=­:fT:äÌP?nÐ= 8 8(~<{á9?mË>ëi?.³?I?ºd?9a°9wbÕ>ÙL:å§-:-D?>Ð=M+8M+8(~<C?Lº>5M?Õâ>VÑ>an5?.¸úX92Ù¨½À:í¸Ü9ê`%?Ð=
68
68(~<N7?îà>ÀTP?ÃF?ú>xxK?¬`¸x)^9}r¾=\å9NjÏ9ð
?oÐ=Ç@8Ç@8(~<ÐR?$þñ>Ð½^?"3?ðÎß>æL?A9+^9ª_§>Vú@:):°$?=Ð=K8K8(~<ìr?MÎÖ>
Á?í?ÄEÐ>ã¢?Óó©9Çç9B¶»>z/;rÇ;N?í©Ð=AV8AV8(~<ø_	>_%¿=!ü7?1U>Ýu>èG5?ýãA:þ$:Qk?s°W;/þ;+6E?¹Ð=ý`8ý`8(~<ÿÁ>9^T>Úi?Â«?(¤/?xoa?Ö«= ñ0=x?7;2øí:pE?ÁÐ=ºk8ºk8(~<þ>ÇÌ_>7?"Æ/?Æý>íP1?Kúi=Î=Ú·Q?{#­;Ot;l5?ÐÐ=wv8wv8(~<Âz? ë>Ã8?Ñçz?ò#ö>^z?ôÁT92'å9¯m>OË:üõE: ??þÐ=4848(~<Äx)?~wè>¹ :?ÈÒ>ë_N>À*1?gh/¹OË8®û¬¿êhð9®Ä9Ñ?6Ñ=ñ8ñ8(~<<[?,åÅ>!E?Q>Û>G
>ì¯2?Ë±N¸THý8éP¾d:CÒ:mî]?%Ñ=­8­8*<Ü?6Ã>(ÈF?LÆ>ä`>T:?æÖæ6Ù¼9z¾J<CG£9Þ9I?+3Ñ=j¡8j¡8*<E:f?ò?Ã/G?h¡	?!Â>1~5?P\67Ëg9Û¿¢;kp¥:¹³|:&'?Û5Ñ='¬8'¬8*<Å?G?1`?g?cØÂ>oQ?Ü@s9Ï4:k>E³7;K°é:/=I?ÓVÑ=ä¶8ä¶8*<Þæ>dr>iE?ð$Î><±>+ë8?¸f¦7"§h97=È:Ì÷Æ9ü&?`Ñ= Á8 Á8*<b?ë#¶>hZH?-kÏ>£>L6?Ý¯é¸ÊwA9ø¾p:%¿2:é{a?éeÑ=]Ì8]Ì8*<´>òS)>D?{£>|VI>As:?>½=E±<l"A?
Ì<yÍ;¢:?HyÑ=×8×8*<Î×>¬ó>rä??Þ×>t9>¾/?ËÈ9`Ò9Ûÿ>Z;ÈZ@;rA?]Ñ=×á8×á8*<©è?Dß=?¼Ø?nØÔ?zð?Ö¯?RO²:«/j:>ëB?í3ð:.©G:®ý??¶Ñ=ì8ì8*<m?áÍÄ>¤A?)!?+è>"2?ÁD9mêÆ9l8}>'Òç:Jy:ÑN?_¹Ñ=P÷8P÷8*<xB?·+Í>þ¶F?3Ï>Ó6>ac5?9´¤¸Võ~9}`%¾.8,.9Éò=æ»Ñ=
8
8*<AA?wèé>S?.¿?_µ±>KY<?!h9ªì9CÙ>¤¨:üOs:Óo1?¡ØÑ=Ê8Ê8*<¤û>W>W×:?8þÐ>õ>W+?ÎgR;Ç;ðõ<?^<þx«;1VD?éÞÑ=88*<iä>Ös.>1C?S?#·>ph;?| =PÑ?=/V?^QQ<çE<MßP?èßÑ=C"8C"8*< c}>,ä >9I?!Qõ>þ¦><?3=«AÓ<yìX?ñ(=;Ó:@de?èåÑ=-8-8*<ïP2?»¢Ú>;ÊP?ùÀ>ør>GºJ?8¸õ29§õF¾uóQ:ùËJ:ü?øÑ=½78½78*<ó#Ø>&ç>^ V?º{D?[æú>2zH?(EW<¨ë<T?¢}:Í{:ï¼W?{Ò=zB8zB8*<B	?Âÿ¿>C·F?+Ð>·¶>eP=?-s7¸2ÈQ9ÖÝß½|Y::«):V*C?4Ò=7M87M8*<¦×ã>VÀ>®=?Eu?K³>¹hA?¸Y¸Ã|9­áÛ½ù:ºÜá9s?é#Ò=óW8óW8*<yq>4×C>¹ÎM?Ü.?äsÑ>r<?àáß8Ý9ÿ²I>¨*M:r:ýFF?÷'Ò=°b8°b8*<X_*?°Ç>òZ?1D?4î>òR?¶º~9[è09¦N8?m1¸Þ¶9Óyy½Ô-Ò=mm8mm8*<¿ýú>¤£>¸RD?áÍ>©>m:?Ã8Dët9tL>åëª9$½9Wç>À/Ò=*x8*x8*<?ö.Ä>MÑE?#W/?ðï>;?ðWY6±òq9l÷å;TDt:Y[$:Ã;>?9GÒ=æ8æ8*<Áxè=ßl¦=Ì2? f*==ÁÈ%?¸9£9GÅ×½N5:-a:?¥kÒ=£8£8*<r>*:ß=âb+?òIÙ;<ý;®ï.?ãig¹<`o8|÷¿çý8Ç39Üµ>ÚÒ=`8`8*<__?õ°>äD?¡Ì?$µ>ë??¾­9¡9h?Z>s¤s:î3:´5.?Ò=£8£8*<ñ0%?ÇªË>8£O?)?ç?ÅÝZ?¦fA9âÐ9Ê!¬>'Jõ9¯;é9à?TÒ=Ú­8Ú­8*<Ø«Ú>4>ìX?iì>«>Í5F?LE7Mã39c=G:Ão:P?¢¡Ò=¸8¸8*<¼1?pÓ>ÕW?,ZÄ> .>·<?ÐF&9?{«9Ù:x>ÜU9Ê`9¿BÇ>c¸Ò=SÃ8SÃ8*<Ò¿>§_y>{D?áª>:w>0?ßç§¸K96/S¾+9Dï9æ>ªËÒ=Î8Î8*<`9?Óâ>tàP?êð>·Í>XP?gÍ»¸öª®9 	¾ô×9	u9µ1`?9ëÒ=ÍØ8ÍØ8*<V>ÎOÑ=È£5?í3S>nÑ>=8*?iâ<:Ù9Î^?Õjú:ù¼:=*?Ø Ó=ã8ã8*<ñ+C?Àð>á¯O?²ë>95>Íg=?YD	9q?9m·>6Üô:s:}Z?Á7Ó=Fî8Fî8*<*?¡«>ì??°M?·Ù?4?Î`·@íG9°|½ô05:ç:; ?iWÓ=ù8ù8*<FHê<)©<Q1?¸?Ò;¥÷§;8 ?Á/¹$
n9:¾6øw9:< Ó=À8À8*<Ý97?8ä>Ï=M?köÓ>ÒH>Ñ®>?¸v9Õ*o9L	?Cav;"
;>c?^®Ó=}8}8*<Ãj¹?ÿ?2?»?N?¯Ì?U_ÿ9½*9ôOQ?s8;£:Ê?ÂÓ=9898*<=rû>ß>@W?P?×>ý;?ÃÛ7<!Ú9©§<\A:Ï4:ÊD?ÎÓ=ö#8ö#8*<Í@?G^Ý>±ö^?	9?ÎÉÜ>OW?
k9ñßÜ9)0>ä¡:Cn^:ÖR:?qæÓ=³.8³.8*<¢?÷^?Ê<?4Ï?Ù?Ç?ªÙ98R9Ïª?ª"R:©ÿ9jR?ìîÓ=p98p98*< Ì?ÉP?x?ö0?\f²>?ð}?Ð8Ð=9rO>{Çx:ù#:dm?FôÓ=,D8,D8*<Aæ?ß?÷8n?ß ?\\4?ó»_?^ê9?4¼9Óe?::ÃË0:JBE?ºÔ=éN8éN8*<-b?ï?(c`?G?è¡>op? ·ü3#94éV½×:Sß :ZEi?=Ô=¦Y8¦Y8*<Ód?
?<âV?°h?3Ö?ÂÁ=?`9Ôx{9¾ä>þÈD;ä¶Ì:v?'Ô=cd8cd8*<Ç?µ>ú?á)?K >¦§?3ÔG=+è<NW\?Jé:FÞ±9~K??êÔ= o8 o8*<ÁO	?J°>ÙeG?Æ¦¾>:k{> B?^e8(ÄS9:Y->êÚ:Ö:ÖöY?XÔ=Üy8Üy8*<&?âSÚ>W¶B?zÝ>m·>­5?õ¹H¬9:÷O¾×;:Ag':üúW?ä#Ô=88*<:©'?ÀÁ>	M^?A8?a=í>­F?òX9*µ9£°>t$:á#:"*?ü<Ô=V8V8*<çê\?"Iú>öa?ûG?ÍÔé>+ñZ?¹2'9è±9"è>Ý3:M¬:Ê-?@Ô=88*<Â!=ï<EÛ,?$Ö;³;Ì*D?Æ"¹£Ô9,¾¹J:x:¸4?`JÔ=Ï¤8Ï¤8*<õ<Á>b}>xC?ø@B?º?Õ¯6?*³7¦9W=Ñ4é:#:·I?QÔ=¯8¯8*<MÄL?ÿ>Æ$M?ù¸è>ÀG>pvN?Db·}^¼8gÀ½]ð(:fn:¤Ü
?y\Ô=Iº8Iº8*< ä>ªù>¨L?OÉ>F=>Qm??BS9|Ó8`åy?A%:8þô9ðó,?usÔ=Å8Å8*<­%
?­>ØP?°´?¸´½>J?
.L¹ò½9)<¾Ì9Û;3ln;Jck?Ô=ÃÏ8ÃÏ8*<?g"?A´>Df?ò/?Ü%.?:QB?Ü8¥9Ðut=äDQ:ní:I?©Ô=Ú8Ú8*<¹¶?Á>8O?w>?OÂ?â;?u;9O¦Ò9ßc>YC;aG(;(»J?ë­Ô=<å8<å8*<Áø<ÀX¹<_Ê+?
a=0bX=zÌ?°·R9 C¥9V4£>[>9ú^9îÚ>ñÙÔ=ùï8ùï8*<ø>?C¶¸>ü@?/=×>;>øW0?$F¹9óù¯¾t¹8p/È8ËD>vñÔ=¶ú8¶ú8*<¯?ÅsR>È®?}³§?s9?d/?S:ÛA:N?ö
;Ù¡:DÛP?:øÔ=r8r8*<¦ð>ó~¢>1=?½
Ñ>D÷>L6?f·õ8uQ9>öI:à<Z:mA)?1Õ=/8/8*<oQU?mï>Äåc?úI?®¶é>.=]?Ýr·n¤®9A²¼»¿9Ú­9ØWå>å%Õ=ì8ì8*<­Fc?añ?(úE?UW?ò
Ä>y<?IÆ8îF9+y>pU;Ès
;©îD?,,Õ=©%8©%8*<i{>?bdÄ>ÑKx?Ä	?HÇ>po?Z^¸È÷8%ue¾güS:
::½"<?»,Õ=f08f08*<×'>Ï³(>;ýC?q?ehÏ>¬À4?]4=$(==N²P?óÛ!<pØ;ôq??pJÕ=";8";8*< dJ>ï>õE?Ä?sD?MwD?y=|á=>]R?º:¡R:7í>?NNÕ=ßE8ßE8*<âhF?W÷>/M?k?±µ>&8?l9üûg9³õ?ô\o9öb9:4?ì]Õ=P8P8*<Ä%µ?jE?Úçj?ER?kÜÆ>ìW?'*8d+9ý=]á;ï:Øt?eÕ=Y[8Y[8*<5LD?xØõ>ÔgL?ìy"?_ò×>§@?È89O¡6>¢¸::çm?ìÕ=f8f8*<ÐK?\Ì>G?ì*¸>Ï>64?2Ié8À¨9Û¿Ý>Þ<:âsì9ô©K?%Õ=Òp8Òp8*<qy??ÀÜ\?r
*?ìüÌ>)[T?
$9è 91Â£>¯ü¼9|:±9~?nÕ={8{8*<ü¾3?Ñ>[?G-?/2Ë>Z?eÉ9¨½9~/¯>z!:?{:j?ËÕ=L8L8*<?Ä©>?T?<U?b?û#??+¸8À9acÞ½!!A;Héã:vîX?Õ=	8	8*<Çî?\o?ûè~?J9?;&?j?1'9¢è9Z>â$:N0:pD?ÄÕ=Å8Å8*<>>¯=Ó^?ÍC?o§ö>Ù8K?w°H=>ëí<êðW?8<%;_g?¥Õ=¦8¦8*<§Éí>+n>!_?Qh?Û??9ÏS?úå>:¯2ÿ9??2i<µÖ;»l?°Õ=?±8?±8*<mR
?Éµ><ÇG?P >,<a>t6?ìÔ6»#h9ij<$¯Ô:Tª:öÓ?±Õ=ü»8ü»8*<È?Ä>8I?ÜG?/q?{(A?¼¢Õ8*J9¿4>zÞ9o­:¾rÓ>C¸Õ=¸Æ8¸Æ8*<qï?\¦>êyN?á:?e>?4;?S~ê9r%9*Þd?Ó[`;xN;Ò_?<¿Õ=uÑ8uÑ8*<¢Õ(?©ÃÉ>ì7V?ê?¹/?=tM?ZEv=¦=ú\?*<ð(;ÍZ?sÄÕ=2Ü82Ü8*<Ä³l?r?U6S?s
?º
¾>+>?4³'9©þÁ9M]>µóI:Qø9ñ2P?ÔÕ=ïæ8ïæ8*<vÜ(?@cê>sn8?µ?V²¸>A3?ÚH7¹¼!w9Ü½¾P#@::o(?;ÚÕ=¬ñ8¬ñ8*<ÈÀ?î¶ÿ>Üç?Ü<¢?/³?åâ?©9ß09ký¹>µD;çÀ:ÿ?äÕ=hü8hü8*<©÷?¯Áº>RuI?Ê?sª>ñ³A?5eå¸.ø9a~Â¾9±Í;Ëã;5 G?¢Ö=%	8%	8*<ô>Ô¤>£7>?Eðì>%¢­>ëª.?ÒÅ7ÌÎC8Ö30>ÂeÒ9(:ÕÏ>9Ö=â	8â	8*<t<?½½>äçA?F¹?X#?É8:?ëÇ9°Ò9òéò>s¨;ÉQ;YM??Ö=	8	8*<lF?mð>*S?ºÿ
?ì£>PY?d 929BH	?s:~ë>:$K??AÖ=\'	8\'	8*<¶#?·¾Ì>´L?ôb?´¥?átG?ü 09
Â¶9"jw>0ò­:{Æ_:¾þF?SÖ=2	82	8*<áÔj?ê?	ÿJ?k4?oXê>E?Ë¯J9 ñ8ú¿V?¼½:³@ä9!V"?iÖ=Õ<	8Õ<	8*<Ï¾?mµ>ï??Â>Êû>l4?îæ8
 ±9Ý"&>Åvh:`¿(:¬T0?ÎÖ=G	8G	8*<H$?fS>©Y?Ûî?÷ ?0c?S>3=ÝÑ<ÞæZ?íG;ñH®:~h?UÖ=OR	8OR	8*<ÕMí> w>êAR?,ÙÄ?'?¥ë@?.H¬9ýÙÓ94/Ð>y0;ªÜ:»L?ÐÖ=]	8]	8*<6m)?Hü³>Sûp?1;?kkÂ>1|v?ú2Z9Y09åHÓ>-;È¹:Ûn?"×=Èg	8Èg	8*<%Ð©> yX>îÑH?Q>UÆj>¦.?¢9~ºÇ9Ó-K>´P3:Lº:yÞ'?×=r	8r	8*<çË??~ë>:P?1%?{RÑ>ýwJ?iª79'&9P¦>·â: d:q§<?n×=B}	8B}	8*<}å<<ª<þC,?.y;¢=;ú(?A¸ZÃ9áßI½;½:R£:cG[?9+×=ÿ	8ÿ	8*<â*)?mBØ>AH?Ú±?=Ë§>vP?ç<Y9¹¥9vÉ§>1V;:*æ:­Ü?7×=»	8»	8*<ßT?2	?8iE?Ü×>h}>Ô8?½X8ÃuÂ9ª=¯å;ç¡Ä:ÆW;?F×=x	8x	8*<¬³,?'ÍÞ>toF?øJº>4U>Yõ6?
î]7*Àø8Æed=\:8{:¬~?b×=5¨	85¨	8*<l6*?:&Þ>5&D?fÌ?¯ë¸>Û×7?Ùß9¿ê9M
?ú:ciL:¿³0?°k×=ò²	8ò²	8*<Î±b?·[?/ü@?øK¬?ºÒK?4gX?q19¬À¢9?>g:´¯<:á2T?Ðu×=®½	8®½	8*<ÙÚF>°t>]t+? f=×0=å)?s
c¹*E92¿-_9^¥9=²Ï>{w×=kÈ	8kÈ	8*<KEV?kZí>¥g?ð·u??£9U?"°L9°9"¤>è·;Új;q'H?o×=(Ó	8(Ó	8*<V ¤>ÕÅC>,V?w(?°ë>w6?~Nì¸Ìù8[`ò¾0Q:)*(:¥9?Õ×=åÝ	8åÝ	8*<ÕUF?àÿ>ßG?u¼?8?3?®$L9-l¸8õ¯?d;Ç:èôB?£×=¢è	8¢è	8*<Å_Z>K>J??Bl©>W!x>ÝË.?::eP:
í-?@;ò0;H­A?uª×=^ó	8^ó	8*<I,?iÊ×>L?øç?NpL?px??mÝ09óÑ9l\>mü¤;©¶T;eF?º×=þ	8þ	8*<ñú?kêÀ>ùYH?$Ä>i>À=?~Ç48Gn9ÜlÂ=àð:l}>:¿9P?.É×=Ø
8Ø
8*<Ø.A?öÌ?ò=?FH¡>¢<n>ÄN-?M{8Fj?9³2(>Ò9å?ó8-=?°Ð×=
8
8*<E{?*&¿>OÛF?Ê?hüÖ>Úä;?Ì0Y7¶9ÏE=¾MÐ9\åÙ9öºô>ðë×=Q
8Q
8*<Óór?GÍ?ýP?p?ÉÄ>þÅ:?Á~89÷Ù=ê:{ìÈ9è÷&?×Ø=)
8)
8*<g¦B?#ü>¡E?pV?ÈÏ?%S@?wý­¸îrD9¨»b¾º#;J\Ñ:I3H?¡Ø=Ë3
8Ë3
8*<D½?ªQ8?×C?±v?«û?Çæ?y»Â9~9( %?½µÇ:Ãv:êOO?Ø=>
8>
8*<a`?=>Míl?JþG?Û7?Tº>?­7#9Ô³Î9â$J>öK	;oÑ§:ÚpQ?ø'Ø=EI
8EI
8*<¨F>.Ç>£÷1?x[>÷à=Nj#?ÇM¹tÖ69C¿+UÁ8k¤L9&Úq>u;Ø=T
8T
8*<®=Q?Üuú>nÞU?Cn?ü?¬cC?·9âÇ9°?9J];ó;ã¤;?FØ=¾^
8¾^
8*<Òº?õ¬>cQ?õ®>½5o>@:?ç·ød9I¤½«ä;à»:ãÊ:?9OØ={i
8{i
8*<ãn:?ÁÔ>°S`?¶?Z?ëÄU?E9{{ó9E>Á4:vÀU:#?ØWØ=8t
88t
8*<ÛY>Þ>ßW5?B<ràZ<Q¾&?dL¹±9ü8©sO¿úÉõ¸G8Ã9(!¾<lØ=ô~
8ô~
8*<z?äþ>
?tO?V¿>£?y¡9$ü9Wk?c/½:¬4:û?!uØ=±
8±
8*<u?Ï0?\BQ?¥?çr?ýV?²9cÇ>9²ån?, I:øû#:©a?©Ø=n
8n
8*<	)?ô½¤>R?>I?¸0?L?Èã8Ec9Ð7>¶LÜ:6m:³æm?qØ=+
8+
8*<.q?r)Æ>tJ?aôý>ª{®>ËL:?òk8È5z9¦>×;9=9Ü¡>tØ=è©
8è©
8*<W
Ã>ìJ>uv?,ø½?F~Q?W$h?ÝY=ªÖà<x?¥a;ZÛ:Ö?ûªØ=¤´
8¤´
8*<Ç
?Î>ù_?¸>}?¢?î^?	E9`p½9h¾2>}:cH:1?ý®Ø=a¿
8a¿
8*</&?@HÌ>AP?´? ;È>÷¬@?[qã¸¢ï±9ö#¾05.:×):ä?
ÁØ=Ê
8Ê
8*<MZ?SÚ>à(?\n?Ø¢?¬üe?i>8ç9Ñè¥=ef¼:ÇF:÷¡r?¦ÌØ=ÛÔ
8ÛÔ
8*</:?íKÛ>ºY??Ö>§``?8¢¸à±w9H~'¾Bú;H{«:áca?gÖØ=ß
8ß
8*<û®B?Ò?Æ{>?ý+£>cm>àö/?ú¸sö96Qv¾teÍ:ØV:EK?×Ø=Tê
8Tê
8*<ú@9?Ýi×>h(\?yÐ>K|>_S?ê6A¹òÛ8¥¿½³j9L¨U9?ØØ=õ
8õ
8*<y?Õ#?#O?¤
?,±>qSH?
Ë¶¸&9Gã­¾i;3ò:§$?âØ=Îÿ
8Îÿ
8*<c4?
¼>àqU?ðp
?Y Ä>Ö8?µ8ìÍ9zá«>Ïe:Ü*:,?lãØ=
8
8*<Yº?%3>¤B?E¨?ß5?$ÿR?ÙÏ9
:*x>d:j.:\?ËãØ=G8G8*<·¬»? <[?±%[?!W7?áÏ>H-b?bÃ8ÝÈ99?>?::,: ?óØ= 8 8*<³:?÷­ö>ªA?ëèU?Ùñ?~9?
\ 8ìÒ9%¡Â=Zï9yÞ9¶	?¹ýØ=Á*8Á*8*<¢?ýé>õ(?8q?µTÙ>0ó?¿CS9n+¡9ÿÈ§>§ï:	-:ðßk?òÿØ=~58~58*<q5t?6	?£T?'?oÊ>oâ=?à§&¸~D9¤ Ù½.=m:Að:ºuW?ÎÙ=:@8:@8*<«äN?¶ó>[SY?$ ?WÑ>O«A?ä=6Ü9É<§Ô;¥Ù¦:³ÍK?¢UÙ=÷J8÷J8*<÷Æ?t¥L?%ÞB?]?Â>ïl3?r.¢7#f9øg4=Ãýû9f9mIk?fÙ=´U8´U8*<'Çf?º$?SZ?(?ù³>2øn?Ó89Ê¯>ºf;
:äX?ålÙ=q`8q`8*<±ã³>?hi>KME?_:?åÉñ>QSE?AtD= 3ê<6½V?§ÁÝ;ª¨;YëZ?vÙ=.k8.k8*<¶Ì
?Ø¦>¥÷T?°O7?ó>c°@?Q9nC9§ÐE?èÉ;¹À:xT?Ù=êu8êu8*<eF=üy@=î/?þú=hE=$(?ÈzÃ9&@Å9³ý>}QA:Ñá?:Dõ?ÙÙ=§8§8.ÿ¡<_?(÷>æ
g?|[+?dóÈ>¸LZ?îú9 /9UB>
_ò9!wö9`¿û>£Ù=d8d8.ÿ¡<Õ?¬·>ÀÍH?64Ú>Nv>ìÞ:?øt¸þM94é¾ùÝ :|N:BPG?ÑÚÙ=!8!8.ÿ¡<_Iï=4¯=¯m.?9uc<-Û=<ÔY?¾,ª¹NË7åGÖÀbU¸|°8¢é¾ãÙ=Ý 8Ý 8.ÿ¡<`Ë?F?u0¤?¡7@ÏÙ? ?ð®9Ñ¸9«?µî-;®:ì?EäÙ=«8«8.ÿ¡<Þkt?Æe?TI?Q/?ÅÔõ>³B6?âK¸R9/1ö½9a9lö¾9ûÞ¾>ÓäÙ=W¶8W¶8.ÿ¡<ZYÑ>E&`>²o?À°?ÈE?åËd?þï7y¾9Å =6¨¶:A8:I~?#ïÙ=Á8Á8.ÿ¡<o0%?d®Ç>ÇS?¨Ïn?~M?.eG?+©Ï8ò»9Sm
>ªá:;H:T°?Ù$Ú=ÑË8ÑË8.ÿ¡<´ ?
¹>'g]?e0í?ú?ÊsZ?²ÔF9Íò9?1­>fËÄ:ðDA:°U?x9Ú=Ö8Ö8.ÿ¡<, F?D?¼+C?û·ä>C>W:??"J¹¸äaq9¥D¾Oï¼:~½:L'?¸GÚ=Já8Já8.ÿ¡<ä?qB?=f>?¦®Q?¹r?We2?×¸Z9&ñ½Ù/;@÷-;mA?ädÚ=ì8ì8.ÿ¡<5?@«î>K;B?8+>×^> s7?\ôC8Óè	9Îß5>Ù
:AªB9÷µ?ÏÚ=Äö8Äö8.ÿ¡<>Ù'?Ý>FgB?)¨æ>»#¢>-6?ª9óÆ9H>û¬:°¿s:\¿4?ÎÚ=88.ÿ¡<Úfv?K?¾P?PFO?ì·?|C?_=ã8ÊÇ©9ÆQ+>ù}<®;õ?`?aÚ==8=8.ÿ¡<S??òH?ç·?å¸¹>WQ8?L:n8ÞÅÔ8(P>V:íúA:*Ø;?ÏÚ=ú8ú8.ÿ¡<â{?yN·>±ÃP?²ö.?oÂæ>èB?5Ô9úB9x>4º;º¤:µ^?üÏÚ=·!8·!8.ÿ¡<»4?«ñ¬>ÂA??Ö«>ê	r>ý¿5?êË¹îç9¹¾pì8'9×5µ>ìÚÚ=t,8t,8.ÿ¡<=³N?ÀB?MF?ö?mÎ>aA6?Aå:uk:2<&?Rr:Qµ: ´?
çÚ=078078.ÿ¡<Â?ÔÞ>Mb?Ð?Åg$?È½T? 9Ü¨Y9¡­>&2: ã9FÇH?çÚ=íA8íA8.ÿ¡<^{?¢>À(e?e,?¾rË>X?q9¸¡±9¬­><:Ö¬9+~?[êÚ=ªL8ªL8.ÿ¡<i?%Z)?MÊb?gÖ ?Ú¹>T]?£9ãz£9Taÿ>Y=:m1:eAI?RìÚ=gW8gW8.ÿ¡<E
¡>û¢E>¦P?48/?§¡î>ù;?Á©=¼H=H~X?;á,;$\d?#1Û=#b8#b8.ÿ¡<Ñ´ø>ó¤>pA?½ç·>÷z~>â9?$Åï7¢¡l9£²=ÜwE:¶l:R@?ÿ7Û=àl8àl8.ÿ¡<_·Ó<¯$ <³8)?u<«êÞ;À?Ä[¹¬9spR¿¯¬9¨r°9êú>ÃQÛ=w8w8.ÿ¡<Þè?ÃÉ>¿@?`ü>#´>åT3?W¾¸ð}9-@¾!g:Êá9X}?úbÛ=Z8Z8.ÿ¡<Ô%?86?$ê?Lï?«Ãf?ê»?ö=ñ<i?'îÁ:êº:Fc0?¸cÛ=88.ÿ¡<ip?©r?DK?-?eÈµ>]»8?¥39(<9ªµó>_[Á92¨¥97g?hÛ=Ó8Ó8.ÿ¡<+}?J6«>"C?QÎù>/¯>p6?ÄSÞ¸9Ü9ùvÀ¾±:ÌyÜ9¶?£§Û=¢8¢8.ÿ¡<cN?x?{\I?Qâ>t>~)G?jv·¦©Ó9n"¼
ð:Øp:Áü?z¬Û=M­8M­8.ÿ¡<ÖA>÷¯¹=õ4?÷O> Q>°'?8=ªðí<³ F?Õ; ;7ø+?jÄÛ=
¸8
¸8.ÿ¡<;i?ÀÃ$?1»M?fjK?!?25K? :õÛ9×ú,?>®¥:´«x:Z*?¢úÛ=ÇÂ8ÇÂ8.ÿ¡<¥Ü>>÷K?sÅ?ÒÕÉ>	C?ïô8ª98n>k¡ª:ýe:Q>?GüÛ=Í8Í8.ÿ¡<Zýo?7gé>±?B?	jå>¿Y?µ9ySw9À?®¼:ùÅ:¹	?vÜ=@Ø8@Ø8.ÿ¡<µ{$?ý
Ø>çB?hï>fx§>Yû6?MX8¸>`9Qîö=Àe :ÔY:Z<?.Ü=ýâ8ýâ8.ÿ¡<}R ?Æ.Â>3\S?¹YÉ>ýð>D+8?Ø*8À®9³©Ô=
G0;iå:jµD? EÜ=ºí8ºí8.ÿ¡<¯?»¿>ëÙC?i#ã>Ôl>\7?¹oæ8¼9z>v_¦:ì§:À=?`Ü=vø8vø8.ÿ¡<mÇ-?ÆZ¶>ös?ª½?îð:?çS?e9¹9{×>¤É;¥:Ùº\?¬§Ü=3
83
8.ÿ¡<r?fz
?V'q?c0«?ÉK	? ?³	9nµ9¼B>êè;oÔ;Æt?¨Ü=ð

8ð

8.ÿ¡<WÐQ?òä>j?Gg®?2? ýy?NöÝ9ÔÎø9Ò`ä>øÜ:¬y:-ªb?ÊÅÜ=­
8­
8.ÿ¡<Íþ?
?ò?ýiU?VÕ«>Iù?Õ/8Ö59Xeæ=6n^:i{Í9À?ÇÜ=j#
8j#
8.ÿ¡<RUú>áß>ÞQ?~w)?ß>wB?8dm=³y=*ÜY?CvÇ;@7u;å;P?²ÇÜ=&.
8&.
8.ÿ¡<{{b??eK?
£?Ê>®g>?\;9Â¶9h?¶)D:´ç9ÁUY?ÝÝÜ=ã8
8ã8
8.ÿ¡<KÇ
?°J>í7v?Ä*D?êþ>Î¢E?Àl9ÄÆ®9
â¬>iÝ¬96û®9Wçü>ÌäÜ= C
8 C
8.ÿ¡</?|¼>þKU?Ó?E£¦>fE?¦si¸/ÔE9¾X@9¾J9ÝÄÂ>«íÜ=]N
8]N
8.ÿ¡<hK?¯J»>?tÆ'?Oµ©>}?]©8_:9Y#h>­K9Óõ9®U¥>¡Ý=Y
8Y
8.ÿ¡<|/;>VÜî=ëH?ð"?BÜ>~a=?FÑ¬=ö,T=4P?%¤;ÐCN;.L?GÝ=Öc
8Öc
8.ÿ¡<ß(Í?,$/?Fð?;µ³?I?(Åd?³4:5Â9ªn?gÈ;Ã=;E?~Ý=n
8n
8.ÿ¡<l¥?sÌ>1$D?^i?+É>äÜB?Û¯8F9è×>	G¬9X/9{?ñÝ=Py
8Py
8.ÿ¡<Àµ>Zr>íû?? ¦¯>Bºx>ÞÈ4?ÚC¸®à8ñI_¾ü&ä9¸99ÏBP?'Ý=

8

8.ÿ¡<OD?.Þ>^ãa?=p?³3?Ý!F?}÷&9I+¶9è¢j>µöl:ây-:5Ø.?ë;Ý=É
8É
8.ÿ¡<Ã7ø> 	£>ãßB?ðµ'?""ð>ÆÊ2?"PA9Íù­9!:>àù;C9;uTH?=CÝ=
8
8.ÿ¡<\^?ßc-?(oC?¥0?úÀ>Þø9?Ì¨:<b:B>?
:Æ»n:oá?Ö^Ý=C¤
8C¤
8.ÿ¡<&Ì<Ì)<î*?ý=±ò<%Ô!?w¹íx9ä½¾,:Ån{:ññ?ÊdÝ=¯
8¯
8.ÿ¡<¿Lz?È¬?ÔØQ?få*?ê2Ü>i®F?µå82¸9¼@>%";òK½:r>[?xÝ=¼¹
8¼¹
8.ÿ¡<éj?ò(¯>Ï«?P@Ý¨?YV?_V :+:ýo?Ö=;rb°:_Ã?*}Ý=yÄ
8yÄ
8.ÿ¡<äÉ?;Â!?*QU?âS?çn?2}G?Å9Ï§9j¶H>=T;Ìî;´R?Ý=6Ï
86Ï
8.ÿ¡<Ù>u>Ý9?ÐË
?)¨È>¨ç4?$Y7?Þ8Ö z=IF¸;¬^;|iT?	§Ý=óÙ
8óÙ
8.ÿ¡<Téä<i¤<ú62?{m=¡,M=´¼"?È<¹Y
9]K¿.ÌÁ:Lm:*?ÏÝ=°ä
8°ä
8.ÿ¡<Ü?ÕOµ>º{^??2;¨>U¨I?£½8£s9áÆG>Ý7¼9òä_9D5W?
âÝ=lï
8lï
8.ÿ¡<Lü?Ï¼>3}?Ñf[?3!?VT?xf;ÖH­:ÓE?ã¡;7>;üßY?úâÝ=)ú
8)ú
8.ÿ¡<m ?¶Ó>{,B?ù¶?ð
Õ>?L0?r"9H9¾^>R<:<::À^?yóÝ=æ8æ8.ÿ¡<¦®?É7?0P?^<?#3ö> ÝC?¬]:
:¡!S?¯	:1):L
Ð>ðóÝ=£8£8.ÿ¡<y(?ªbÙ>ÎfF?(?:mË>@?àj9GXY9Ñ*
?·\*:iù:Dý#?ÿöÝ=_8_8.ÿ¡<Zg=Þã"=Ì5?ñ3=YN=¡E+?¼"9.|9@Â> 0±·¢lX9½Q½Þ=%8%8.ÿ¡<`·?iù¹>S@?>Zp>ÌÇ)?Pa¬µ¾9ÿ
»Æ:öOc:¯+$?MÞ=Ù/8Ù/8.ÿ¡<¡n?(?5ËZ?/?k®Í>nZ?~7õ9ÅÜø<Àh:ÃÔu:(w?¼*Þ=:8:8.ÿ¡<éç1?>Å>²æf?Ë·?|N ?cí[?Â¥9ZwG9·À>Â:ô:&ÿ]?:Þ=SE8SE8.ÿ¡<ì©?Rt'?¾a?xN?cÙ>$s?]Ï:¯Q¿9ôC?Ç¦;²|L;ÍíO?F=Þ=P8P8.ÿ¡<´&?¿lµ>ã(_?_N?O=?¢E?ÑÃU91¯Õ9[>¥q&:Þxç9Ã8?V>Þ=ÌZ8ÌZ8.ÿ¡<ËK?ñ¶ü>0/N?óÁí>ûö£>W9?8uú¸Ðî9Q¥x¾£L¾:B):m?xÞ=e8e8.ÿ¡<-¹>o>¼^F? ?¯h¿>óùC?Õ9úÐ9ÊÁ>]~;æ@;ÐS)?Þ=Fp8Fp8.ÿ¡<ÚB?¹Uß>yú^??ÛB¾>ìrD?­9êh¸9¶SÉ>C¿V;¸ä:p?#®Þ={8{8.ÿ¡<Ìõ<?Ó×é>GÝN?ØÒ>å>*B?¸K9è8×K©¾c	;r«:ý$M?ã¸Þ=¿8¿8.ÿ¡<ÊX\?I
?<W?Õ?¼ÏÀ>DF?Z¸8±G¬9tø>ç_;pj
;¸N?ê×Þ=|8|8.ÿ¡<°C?tç>qX?XU?Ñ¢
?zA?9Þ®B9Þ^®>ÆFÂ:Cj:tMT?ÛèÞ=9898.ÿ¡<>Â?±C?kî}?R¬ú?é=?©Êd?êaí:
1:oz]?ØÁô;4T;oÁ?åéÞ=ö¥8ö¥8.ÿ¡<kßh??ÿ´B?ü>ú¨>§X??)Ñ¤8t9bÞ,>»ê,:pv
:úu?ìÞ=²°8²°8.ÿ¡<H1ä>'û>©)R?|!
?ó°>§L?ÃÝ$9îÂ9>£å¢:ã:
Æ!?hýÞ=o»8o»8.ÿ¡<ÀQ?F$½>btK?t@?Þ7¸>ÚuH?Ôm·Y
¯9ÄÑ¼íÆ9:ú$ò9BhD?ß=,Æ8,Æ8.ÿ¡<õ8>®À=RK0?W<´æ;Õ?]¸R9rmÅ½={8x@9'8S>gß=éÐ8éÐ8.ÿ¡<é"?Ä)Á>õçW?3×?ÿ@É>ÈjB?`D;9Ö¹¬9Æ>®#;íQ²:-Ôj?ø-ß=¥Û8¥Û8.ÿ¡<!ú,?éÛ>X]I?X?BÂ>´A?<ÐØ89¿N1>c;ã9¸9fø?°4ß=bæ8bæ8.ÿ¡<r"?ÃÐ>ãF?@?äæÁ>yÕ<?nª8+Jx9}¹/>°U3:ªC:ã¡ê>¶5ß=ñ8ñ8.ÿ¡<Æ^?óï»>zJ?Q>«NR>ÌR3?(4B¶èll9ZHÒ»SC8Q9³Fò=6Qß=Üû8Üû8.ÿ¡<ê[#?4Í>ÊìK?ée*?ª²è>(v;?Q|8Òñ9èîñ=Î;ù9Mï9W'?»bß=88.ÿ¡<r?3¢0?ÓhA?JV0?ÀÏí>åÒ=?@]:X:;?7ñ:©¦:í>?Gyß=U8U8.ÿ¡<)^%?iYÕ>3mF?¼º?&?1P?=¨9Ð±º9+ç>`-Ù:¨:ÎX%?ë§ß=88.ÿ¡<?C+?/æ>+>?ÉBÛ>ö>Í2?ã¯½9"O»9 ?:JÕU:	$?­Ãß=Ï&8Ï&8.ÿ¡<ú?²«>Ð«V?L!?-sØ>¨Å>?äá¸8z¿9â.÷=3Ã|:*Ó2:cì4?Çß=1818.ÿ¡<Y|½>A¿m>L?6øØ>¥Á>Ñr9?ç86òU94§$>o:zã:^=?
Òß=H<8H<8.ÿ¡<'#=Fë<æ1?O=ó<yÁ<hì ?¤ÞÚ·óÆ+9Q£½9â9 g>Ëõß=G8G8.ÿ¡<`=&é<þø,?²\¹;k¬;÷w?ô¹Éûå8B*¿Új­¸?
9fÊ ¾ùß=ÂQ8ÂQ8.ÿ¡<äN?t?8(N?¹L*?áÍ>ËT?7@Û85F9>x;¨;
WO?vþß=\8\8.ÿ¡<å(±=¡¦x=We6?w>éÇÜ=*?áÜà9fÆ÷9ÆSè>¢d;Ê';Æ×=?ýà=<g8<g8.ÿ¡<çÉ:?I%è>zûM?ýë?eC­>Pö??ÿ©Ò8O$9i@>÷uT:ò(:÷ ?«Cà=øq8øq8.ÿ¡<?î´>u
??ã;´>e>/?¸§¥¢9~¬j½ñ:³R±:.?teà=µ|8µ|8.ÿ¡<ÔFC?Å£÷>ÞI?`ü?(À>íÓ;?ÆE¢8$^Ä9Ó=Ï0j:ã': 2?åqà=r8r8.ÿ¡<è^?ºí
?G°H?c/?²Ö>=;:?Ã9XJ98R>»;1ï²:Í^?¼à=/8/8.ÿ¡<þ6Î>9>?3C??ÚM2?R¢=?v
=«¨<)V?/:W]:÷?@¶à=ë8ë8.ÿ¡<Wï<ñ²< 4+?²@=ÿ»=Ôp ?íÍ6_Ù°9<ß/:¿¼9&	n?MÈà=¨§8¨§8.ÿ¡<xæ¿>~>»ý@?rã/?Éóò>£U9?ö8Úf9¿¯>Û;ÁT²:äM?÷Öà=e²8e²8.ÿ¡<&?/Ë>éÑQ?s?Y¦É>E@?Q'9 X&9ø¿?TU;°;*I? ôà="½8"½8.ÿ¡<YB9?K'×>(n\?Oq(?ÿÍ>TQ?D]F9ë9T_½>õz²9¾®9¹í%?£þà=ßÇ8ßÇ8.ÿ¡<ïH?´>I¾I?t}&?"ç>ý8?Æù6¶R9º<ÜeR:Kp:À;?³ÿà=Ò8Ò8.ÿ¡<£J?Ë??¾t¨?uÂ?o?q	:¥s·9#Ì??W:;ï
V:?5&á=XÝ8XÝ8.ÿ¡</ûo?	?Ê,e?N?j3ë>5Q`?L©9¾ä89vhj?7:ýÖ/:âd?û7á=è8è8.ÿ¡<óR?(Ã>	P?¬ø>±¨>¯<?@"9
¡9®¼>îÕ:~KT:7?¬Fá=Òò8Òò8.ÿ¡<
%?øJ¬>^QG?[ê?ÙÒ>ª7?ìÆî6â
9ÖO<¾ÆÏ;qb;m'O?Uvá=ý8ý8.ÿ¡<yãØ<ðé <,?ûâ=Akç<x;*?n¢9:9øz>DË;D¼;ñ,?ßá=K8K8.ÿ¡<ê©?¸ö?Üj?rì?©??5YÖ9<H9"q.?Ë°:âO:d~>?¢£á=88.ÿ¡<FeÚ>Ü+r>ÚÝf?|I-?Ø>qOM?C­¼8ÕßH9tp>«[9Ìó9gQh?Âá=Å8Å8.ÿ¡<Y>§þE>­7?.Í{>:?>~(?{(=9Ú<¶E?µ ;yÚ[;¥ü:?±åá=(8(8.ÿ¡<$ÜO?Ü­?MÃN?Ø ?*ªÑ>åD?Gè9¼x9ËÚ>«:Òø:RT?Ôÿá=>38>38.ÿ¡<"-w?@¹À>\*¤?H95?ÛÀ­>×?^E·%9£c½j²9X9¥B?â=û=8û=8.ÿ¡<z?V
¼>`V??©>hoI?m¨â8a®9g_&>Ö+ý:½¢:ú G?\â=¸H8¸H8.ÿ¡<#bB=a¿·<²h?M'=ýAö<_ë-?û49»§9Xm>{¨;ô¦w;f).?6\â=uS8uS8.ÿ¡<¬	J=¡<d@²?é=ZZê<­?ÿÌ8HÌ9
s>G;JÙt;ØM
?h_â=1^81^8.ÿ¡<$ß¸?}£D?I®p?NzÉ?'Æ?MÎ¨?¼ù9s¥9A?uB;
xÈ:WSx?djâ=îh8îh8.ÿ¡<aÌ>+i>X/`??Rf?T?-R?÷óÃ9ý]9Æùa?«Sæ9p^¨9E/?²|â=«s8«s8.ÿ¡<Q®>Ã';>ÈæE?¥ãk?¶?¬@?ù°ù<®Q<T?uÃÔ;Èñv;Ì\?â=h~8h~8.ÿ¡<!N? îõ>1V? æ^?;?÷59?µE9±²9Û¶>ËhC;éGð:f1P?â=%8%8.ÿ¡<WJ?(?	H?!?G,Ä><?½l¶ÜÂ9!ê1»¨¨b:í:±´7?°«â=á8á8.ÿ¡<*ú.?ÆÛ>ÏÑK? ?ÅÆ> x4?Üª¸&9Æ9·©Ü½³}$:]öã9à¸8?ÏÕâ=88.ÿ¡<¸£L?¤	?M>?G¶>9Ò>Ò,?h/9¯ò8B?s¥:}I:l-?wÚâ=[©8[©8.ÿ¡<Ñl?J?0àR?IÇÐ> é>¥=?!ß8ùÇ§9ÿ9*>|ÒH;5ô:÷°R?çââ=´8´8.ÿ¡<ÒW?9ý>
0Z?)~Ä?.+c?On]?·_ö9HïË9£?.Ü";9°¤:s(}?kã=Õ¾8Õ¾8.ÿ¡<8J?Êé>Ón]?inP?µ×þ>¾`Q?¢¡ò8o8r97> :µ.:ÔV?ã=É8É8.ÿ¡<Ç>}B¥=Æ¥O?_?ûÂ>)ÁC?ßs<4È<:S?ÿ,<.+¾;*Gh?áã=NÔ8NÔ8.ÿ¡<qj#?~ïÈ>Ç2P?EÑ>P²>b>?jÁ8Ä9þã>">:ÿUG:þÅô>
ã=ß8ß8.ÿ¡<omé>ï@>íÚF?Bò2?Õú>è/7?p>9f9ÿ>Ú?Î9!½9åâF?zCã=Èé8Èé8.ÿ¡<r¨=?°ç>ÓQ?#	÷>þ¡>j¶C??8{97>
Ë:g~:RL?^Gã=ô8ô8.ÿ¡<;³D?ïï>)°R?ÚÖw?0Ü ?6E?Âó:&-:p D?2Ýt:o¹<:y&?áSã=Aÿ8Aÿ8.ÿ¡<Íç>DÓ>§J?BÜÿ>#z­>VÉ<?9Y9y>	=4:ì½:a?ÄZã=þ	8þ	8.ÿ¡<p?5&>e?×éÁ?¦r?LL?)Â:kÕ9¶}!?µa:&°/:Ìí#?ã=»8»8.ÿ¡<k,?_@?(Q?¦O?Äk?1H?NÕ8dÈ­9>ìt@;è:Ð@T?¹ã=x8x8.ÿ¡<åaÌ>P>UA?SÐH?\ñ?÷XA?)
:Ø9íq?N:ó«È958?/ã=4*84*8.ÿ¡<T^B>lù>êz0?%¹V>¼`>_4?õ¨$=¶îÂ<p>X?ÓVÊ;iq;qmV?Öã=ñ48ñ48.ÿ¡<c_?mþ>tê`?Ví?R#?yÆT?äLi<Ñq<û^?·×
;øÅ:Üí3?®ã=®?8®?8.ÿ¡<iT>>Aík?%b´?ÒgZ?ÚnS?ñÁ#=@D¾<'U\?©¥:V<:@sa?µ©ã=kJ8kJ8.ÿ¡<ÂÕ?Á
¾>GC?e=?eà?º1?ô9p³94ÅS>²c+:°2:E²õ>^³ã='U8'U8.ÿ¡<nª?ØÛ>À`?HDQ?
ú>rÅU?4D£¸A£¥9ÇUü½\:zê2:Z¿?ÏÓã=ä_8ä_8.ÿ¡<	?Âp>_2_?
s1?Ýû÷>/7?ðlÎ8Å9u²;>÷·;:ì¢:UÓV?8âã=¡j8¡j8.ÿ¡<£¦?XÆ0?URq?zÿ,?PþÇ>×q]?k=J9ÔKá83Íe?£ ñ:fß):à°µ?åã=^u8^u8Ãdª<~N?¶c¿>°¿S?Ëj?£¶Â>L>;?PÕÞ7bÏØ9R=Ü½:µûa:«m0?«æã=88Ãdª<0në>&A><G?ÅÆ>YX>«G7?sºn·_09Â@-½7:Eñ9åå?0ä=×8×8Ãdª<¡7?Ø×>u»Y?&5?#é>lôF?e99ÀD{9Àâ¼>dÄ:&Ôi:¦W?úä=88Ãdª<þ!	?Zª>®N?N??Üü>oB?¶Øs9ÁP9XGX?w:ùmB:tø"?¢"ä=Q 8Q 8Ãdª<,(4?ì;Ö>GW?}ô?}úº>Ç¡Y?!r8,Þ91û=):P3:;1K?B7ä=«8«8Ãdª<Æþ«=a|r=¯5?3ß=NÚ§=«4*?ðÇ/::Df
?.';3;Çà5?ulä=Êµ8Êµ8Ãdª<wõ&?ÎrÑ>L?AA?mÍ>½=?ù$b9èf9F$û>þ¦9¼cö9²­>Ætä=À8À8Ãdª<^\Y?x?ãd;?Õ¸Í>¾>	Ç1?1Ë¸¶
#9N¾¸:ú<:¤½,?òä=DË8DË8Ãdª<<p>g>,>
2?o¾=K»M=Êª'?ÅR=
iÀ<ÂþK?Î1¨;ùüg;{9?¬©ä=Ö8Ö8Ãdª<
Á?©>ûøF?Õqp>ìµ+>³<3?¾ÝP¸7ö@9Ó
¾I(;1¸ì:üý5?CÔä=¾à8¾à8Ãdª<~>'>*p?ôi?í\	?/§Y?J°c=ð·
=xR?>p!<)»´;-¬d?»Ùä=zë8zë8Ãdª<Ô g?Ý?<&_?Âë>k>Ã\?E:¸Z_9ÿÕ½L9í(Â9éÊ>[Úä=7ö87ö8Ãdª<[?Uë?U?g¢²?/rV?¿?U?³1°9ËG®9Ðg?Cu²:®<:q+?$âä=ô8ô8Ãdª<×õB?2=Þ>É`?ù1?Å>úf?ü{09F9ÕC?X9ª-9ªp±>»åä=±8±8Ãdª<!:>
ý(>âO?âS?z6?ÑÉG?äúK=»Oö<æT?C;»:4H?Iìä=m8m8Ãdª<uT¾<*æ<áú&?Ù®P=p0=¯?8³`ý8hy>¸Í:í¢¬:.?»òä=*!8*!8Ãdª<É/5?6Ü>tÃR?øÝ#??TÙ>mA?~q9Ò3j9YB"?||ó9]fw9Kó{?wå=ç+8ç+8Ãdª<é^ø>i¤>9]A?¯oÑ>>¨²2?Ø£&¸²n9¶~½z¹9.³9<é?v)å=¤68¤68Ãdª<¦PÖ=c_=]±G?ÔÏ>T>k_3?þq];÷:"ýd?Ü6;sª:;laO?ç)å=aA8aA8Ãdª<.È=¦Õ<35?íî=,0C=ÕÕ'?C9$9¤>Æÿ¯8t_9'{I>ºLå=L8L8Ãdª<(7­>;^>öEG?tDÒ>
>Ò7?Q 9âÿ9>$×N:zw.:]À?ø[å=ÚV8ÚV8Ãdª<EÂ>s>(Ê<?òà>6 >Zï3?@Ýj9ÿj9Ûÿ>¸Ð;N"Ò:²u%?dbå=a8a8Ãdª<U>T?­?ÈäO?¯Y.?±Ú>L?%49sóK9Ç³â>dN:0B>:Ë¶4?­lå=Tl8Tl8Ãdª<Ê¤Æ?-J?y£{?°K??¥¶z?aH69hË¦9Äâ>[S ;£Û:Õ@?(uå=w8w8Ãdª<-?*Ç¡>át?C<¸?@>? èw?Ï9>{9S?nG<¼°;á¾?
yå=Í8Í8Ãdª<G#?0?¦>Wõ{?ÆU?·¦Û>U&y?_º9ð³9W¨>3e:÷:Ë>?Æå=88Ãdª<ÏÀ>?Çí>ÍñM?Êbù>­¡£>¸C?AíØ8ã«9]">±`e;£;ßÖM?å=G8G8Ãdª<`?eÂ>[G??ÁÏ>%Ã:?pÞm¹s½^9¨±¿ïL:p¶A:j?ï¸å=¢8¢8Ãdª<_¤û>LÓ¥>Ù=B?ÈÃ>ò>¤Ú6?~N8B9H9ÜS%>¥ñ+; çç:#Ï=?N¾å=À¬8À¬8Ãdª<äÓ?Ñg­>UT?­eG?
ô>8!Q?Â(¥9$yä9Ï¹>D5;ü°:F?N¿å=}·8}·8Ãdª<&¾=«==1?î<ÝC®;3@?Ø@ò··z`9"½OÛÍ:©¡:ìý"?æå=:Â8:Â8Ãdª< Å"?ÛOÈ>P?ë?+mÇ>1P??ý]8$Þ9Ó~=;ü9ÞÅÎ9ôW?ðå=÷Ì8÷Ì8Ãdª<)?¯ûÏ>iP?¬>¯>×Ûo>²	;?ÿ¸n9\¾^Á":ÂÀä9.$6?Ðæ=³×8³×8Ãdª<<DÔ>c>{P?¬m?>?~¨D?n=Ð@$=K\?ÁÈ÷9LÎ9`½?Ò(æ=pâ8pâ8Ãdª<|
»>ÓÈs>ílD?ÞÎr?ª?ÑaF?wûc9Úhä9f>A¢0;ÿâì:µâ>?³=æ=-í8-í8Ãdª<~1!?3Í>JÀH?ÍãT?3$?¢$K?ö¤o9-9ví>·-;»Ä:b?ðTæ=ê÷8ê÷8Ãdª<@Å1=h=t)-? ®<<Ú;ü?öbp¹.*¯8©¯¿M:¸
9´ÿ¹½ÀUæ=§8§8Ãdª<,*?ùâ3?®î>?³Èï>GÓ§>ûá6?N:å7tª79¿À=¸·C:«R9:ô-?Xæ=c
8c
8Ãdª<¹4}=´4=
4?ï¢=Ççy=Äè&?>h:Q/:O^)?BÌ¬:ÖÈ:èÕ'?þyæ= 8 8Ãdª<lO=?´1î>;vK?ç!?X³Ê>zL?fwé¸¹I9	$¾4:y%:l.?ôæ=Ý"8Ý"8Ãdª<Q§K?ieË>z)?fØ??8Xi?rÔK9½h9ÒÐ¹>p:)m:±«ò>zæ=-8-8Ãdª<hÇ½>9o>K?õù>¯ì¨>i»<?ÈõN8í9kQ½=< :8c:g4?Ðæ=V88V88Ãdª<ãêV?üý>X?Ïü?/*´>JéF?óÝ8¾¶99þZ>éöÔ:3m:ßC? §æ=C8C8Ãdª<áê­?Aí&?J\?
TP?SÍ>ß?tô¾8æoº9>oª:5_:$C?¸æ=ÐM8ÐM8Ãdª<¶á&?D÷Ã>Z?Iëj?;Ã?KB?»SB9
ç9Ø >;¦:ÁÌh:Ì6?ø¾æ=X8X8Ãdª<s?t
?òa?ø÷>íª>Yf[?P$c9Õ¨9>Æ>ªõÀ:%²<:lä?iÒæ=Jc8Jc8Ãdª<HÉ8?ÿí>ÌG?2±?³\«> >C?Y¸ÿC9O~H¾É:h:ú6?OÔæ=n8n8Ãdª<DÝ?Q¶>Q?6V²>Yj>«B?ÃH9xëê8ûÆZ?­=:e:Û©$?áæ=Ãx8Ãx8Ãdª<ªO?×^¸>ÏR?ú­	?éB·>S@?p¯8®G9&1a>×¦S:Z±û9FW?Yéæ=88Ãdª<ñ&Æ<q×<äg*?^ó<;XË<1?É^²¶t²&9ö¼þ+«9ÊÛ9²)&?îæ==8=8Ãdª<·¦>p×h>þK7?Ø]å>ÍÀ¤>32?­=òS=tQ?)Ý;.ø;'N?³ïæ=ù8ù8Ãdª<mgÃ<&<:ï1?ÎÆ<×Ìa<Â¬(?ôE"·J9K	½°?9S¥9HÁs>ôç=¶£8¶£8Ãdª<äù>Ê·I>À¤1?÷º>lÇ=¹Ö&?þÄ
=ûÙ¶<Ã{F?>Eã;ËZ ;
j5?A"ç=s®8s®8Ãdª<n?ß:?Ï¤Q?E?¨ªµ>×ðP?ûvÇ·½Cm9 7W½kW»9sõÝ9ÓØ>¬Aç=0¹80¹8Ãdª<ÿZ?v¯>i;^?$v?½Õ>Cý>?H^c8Q§9Æð­=§:ø9þc?úMç=íÃ8íÃ8Ãdª<;=?S\º>ÁO?·ý±?¬ÞT?ì
V?gc9v©9«·>f:b :¨Cl?cWç=©Î8©Î8Ãdª<õ%`>¸>v H?Öï5?áTþ>a!7?(¼8¯Ò9uä=î¨:Ê':
?[ç=fÙ8fÙ8Ãdª<nVA>$`ò=4L?À!ö>I¢>BÏA?6%=sîÄ<ñÃV?Høo;
½;iÅK?Újç=#ä8#ä8Ãdª<µe?¶?Y¿@?ã<?LE¼>-s2?·*~9²I½Ì+:96§9,N >ç=àî8àî8Ãdª<
O>
>7s5?µ}J=/=å-?ýÁ=£³<Q´H?ÔàJ:Ë:Â'?Aç=ù8ù8Ãdª<ý<ó>Ü>ÐÿS?[u?é¾>ÁI?}ã8¶²9ê±>>ç;X:ÇUe?.¯ç=Y8Y8Ãdª<ÜßJ=Å=&b-?Ú!¼=7#=Ñ"?®×·¶¶KU9^¦\¼Px;¾æÆ:ö3?»·ç=88Ãdª<Øjü>Þç¡>G?,uÐ>½¸>ô:?XM¡·d&|9ØÃ#½È;,°;¡i?ºç=Ó8Ó8Ãdª<o§?ÕS%?	»g??¤C?Kºc?Éã9î¼9ÈË>3þ:Öt:.å?Åç=$8$8Ãdª<ç<?%?>Q?½?:Ä>U|L?ÆYÊ·äÜ£9~½ÇÁ¸:_fM:Ef?Éç=L/8L/8Ãdª<!#]>áÈ>I8?
e>ÙQ>l&0?è?±;-g;UD?­ê;;?éL?÷ç=	:8	:8Ãdª<×À?t$±>¡½B?áê
?÷0Æ>êo3?69ØÅ9£EÜ>;|]´:=Ç<?bè=ÆD8ÆD8Ãdª<6?¸>¤
T?Û«5?Ê÷>ú°;?ï8q9FaZ>¸:vu:H@?$Qè=O8O8Ãdª<°$?¸HÚ>s@?3.?éÿ>fB.?h9ä©®9
ª>Hð[:z!:zW.? Rè=@Z8@Z8Ãdª<P4>
ó=«=?Ï>þO>&g/?)=vË<`¦T?Ï;2ô9;ùÒ7?hUè=üd8üd8Ãdª<>TÁ<>gQ?^)?aòå><?.5=üm@=yR?çöe<¾H<ÀàN?H]è=¹o8¹o8Ãdª<<?Êì>,L?ð½?cÎ>´ð??-tD9W°93>ä M:Gð9G>[?lè=vz8vz8Ãdª<~C?]¥Ü>óÐb? 1?æ>å¨E?\@+9H}9û¢> ¡9öî9¬>
è=3838Ãdª<Ã¸?½;?òB?õ(?¾,ã>=e>?½Ñ
9oÎ9_j>;Îß:`1?è=ï8ï8Ãdª<v{?2Ú?+N?»£J?J×? QI?Ï2:ã9"X)?;í;Ò f?è=¬8¬8Ãdª<ú>4¯¢>9ËD?¤ô>öñ¬>5?BÄZ¸òü{9é?Þ½¿t;Çb;l.?tºè=i¥8i¥8Ãdª<R2?Uû?¡è?í%?À·¢>?´>9Þq9QªÉ>zeN:þg:D?ºÕè=&°8&°8Ãdª<bÇx?W?¼R?v¤?Ø¦>MÐG?©¸ê®9Ä6è½ì:ÔU:ðy9?¢úè=ãº8ãº8Ãdª<>Q4?ø>s³9?y?¬GÕ>Hj??¤°r8ÌØ(9±ú7>óe:)î3:²J?þè=Å8Å8Ãdª<Õ1ý>Zó¥>åJC?"*¼>1ç>ph9?Mfü¸	0 9ä®I¾öø-:©:?%é=\Ð8\Ð8Ãdª<t=Þ³å<&Á+?W</<JÊ?ÀÀÌ¸9/ª¾ôØÏ9R×9m÷>7é=Û8Û8Ãdª<+~<?sê>
ÅM?}?Y®>ïGN?'¸<s95r½UÎ9½:92@?*é=Öå8Öå8Ãdª<äÈå<KW¯<¾'?¸'{;V_;Iñ?á·ñ¸9¡ªo¾R×¤8:+9¼v>¯Eé=ð8ð8Ãdª<ýÊ-?âKÑ>õT?j^?6
?CHI?·9^m¢9ÿÐ>yFq:Ð& :fÖ@?OFé=Oû8Oû8Ãdª<·§@¶]?`c¡?'É?R?P±?Lb-:ÃÁ¶9èÞr?àka;A¹:àÀ?öLé=88Ãdª<ÑK¹=?Fo=¥?F?|a>ý¥>üÝ@?2:D$:xô
?#~<F@;Â:Z?â\é=É8É8Ãdª<5{?¿ô²>-DW?..?(È¡>õRT?3ìø8@ó9´öN>Q¿9ÕüÚ9÷¦ß>	xé=88Ãdª<ÿ?L¸>gÛM?èþ>å¨>¹ò@?ºI9)£¤9úÕ>ï:`:bª+?F|é=B&8B&8Ãdª<v>Ñw/>9ç3?tF>->~l$?ÿ¸@59@ß³¾Èá2;°û; h"?ÕÁé=ÿ08ÿ08Ãdª<Á*P=«û=¯z0?Ö=ÉL©=ì2"?½_9Ücv9wè>¡T:,4J:?EÃé=¼;8¼;8Ãdª<*?Þ ú>?z/5?¨ùÇ>5òg?õ|Ó8k$-9#Y>ù¹:Vô3:.'R?ÐÔé=yF8yF8Ãdª<ôGN?í²ÿ>"N?	7?S¦>VWE?wm·RÑw9±:½'¹:_:C/?ê=5Q85Q8Ãdª<îOC?eCõ>¿ÜK?>2#?ÅaÜ>o=?ð_9ø*90$»>þÄ¤;¬EH;MR?ù ê=ò[8ò[8Ãdª<õÂ"?3µ>Øòe?<ÌW?ïù>	]?=
}9|Ù:F­l>ÌîK:wk:I E?E)ê=¯f8¯f8Ãdª<'½W?an?õN?K.?5>è>Y@?¸#9mue9Aj¶>Ç=Ú;ÎÂ;:jR?Ï:ê=lq8lq8Ãdª<Ð¼>øof>Q?ã5?¸ìß>ÖðO?.ÓW9Z9bx4?É¢:ÿ!û9ç/?=ê=)|8)|8Ãdª<ÎC=¥=X´/?ô~=°¢N=]c?¡¶jL9°2¼xìÔ:75°:Â«?è>ê=å8å8Ãdª<ÔÍ<hW<¾.?.N=ÃQý<¼ý ?2h³8ås9¡<>Üg«869R
>Üqê=¢8¢8Ãdª<57?ã/¯>" W?T?Ë¼Ð>ô@?p7­8Þ%Ã9Ù:ã=ÈuÜ9®4å9`;ö>¨ê=_8_8Ãdª<°Ûð>Þ¢> =?UË>û>Ûî7??Ä¸¾9¨«¾¾WùQ:ÈÛ:i-?§ê=§8§8Ãdª<d¤>Qà@>Ô1Z?ìg?é5?ÁU?±è/=ü
Ì<»³\?©ÿ9¤§ñ9
?k¸ê=Ø±8Ø±8Ãdª<.Ù?í P?V?àÄá?^¨V?- ?5û:üê9Êð&?7bE;º²: z?¼ê=¼8¼8Ãdª<<'?xÏ>(¢N?.ð?Rb·>iÉ6?ê{¹»Ä09Iø¼¾Ì:.R7:úÊ>Áê=RÇ8RÇ8Ãdª<p½?Í[Î>¸*F?ÉÛ>¶õ>Vº6?ßd8Þû9Ê=JÜ:ÐÓ:êcK?yîê=Ò8Ò8Ãdª<£¼6?uFÃ>o?^8?¯âß>ewR?,c|8D«Ò9üX=¸ý:T¬Í9;)B?Ñë=ÌÜ8ÌÜ8Ãdª<âM?±É?I?;§î>éò>åfA?ìm
8:Î8/&n>6:öz=:*í/?«$ë=ç8ç8Ãdª<9}
?i	¸>_¤@?§½>M:>Æ[.?#§8É9?ã>ú¨:Þék:òh6?%ë=Eò8Eò8Ãdª<xy¤?¥Vû>e§?+M?OüÔ>©Ñ?6IÖ9´z9ÀÏZ?Ö:UP:eº?'ë=ý8ý8Ãdª<»>)X?>Óò:?w\> ºH>*?ù C=äeú<gH?8);ÿgÎ:G5?R2ë=¿8¿8Ãdª< Çn?¬?C0H?.T?õ@?TG?_|D9íÏ9©>½ü"; Ê:¢mN?ÌSë={8{8Ãdª<Õg?@Æ­>¼F?j?J+Û>2?øI8jS9)Â>4L¦:%Xv:ÜÐ,?hë=8888Ãdª<B?Ê×¥>ÎUR?í4¿>8Sv>·F?Äü·#±9M½Îd9À»£9²²>îoë=õ'8õ'8Ãdª<Dóª>îP_>SøC?áÔ?÷»>'8?Ø¾$8Rr9S
>*Ý:¶:·
?ë=²28²28Ãdª<ÜG.?EÔ>Á.R?8òþ>«®>CÔ:?X 9Ó29öÉ>Ô:ïÃ:Z¢C?Äë=o=8o=8Ãdª<Â
=?zû>Ì@?·ÿ
?pvÂ>ü6?$õ8´O¦9Ü¼Ï=]õ;À\ï:¸º%?bë=+H8+H8Ãdª<ï/»=Ø=¿.?éáå;
Â­;1X)?__¹\	9È¿14`¸wÌM9r¾ë=èR8èR8Ãdª<Jv?*o?es?Æá)?ÏT¹>ß¨j?ëW9ú9Ü>;¬B£:%R?«¯ë=¥]8¥]8Ãdª<ÄS?ÃÀ>aTB?íã>û÷¥>òÈ/?E^©739Îgq=¿ÿ:/:»óa?Ç¸ë=bh8bh8Ãdª<¹º¿?u2??°4O?Ò5¿>0µ?Y#99ë?>+B:h0ì9ãR?6ºë=s8s8Ãdª<¨¯Y?:ã>Ï?u? ?a?Ú^?)·c<n9¼¥:·É4: qj?ñ×ë=Û}8Û}8Ãdª<?
±£>¬J?Ó®å>\g¨>³.?ªÝ¸sx9þLd¾4È9v¡¹9¡I>CÙë=88Ãdª<¤à9>ÿû=3=?þ>¼â»>ëc-?{ô®:$¢:9 *?s¹p;xb4;Ñ*?SÛë=U8U8Ãdª<k8Å>È~b>_é^?­C?Ñ?÷àA?JE9 r9±>'9å¢9vÕ>rì=88Ãdª<µS?gu?èH?Ï?½°°>M[<?)ê7sÙ9N
=(Òm:}:èG?äì=Î¨8Î¨8Ãdª<
K?¹Ñ>¼8A?ÊÕA?Q[?:?Sï8¥££9&Z;>§¢9)M9³E"?@(ì=³8³8Ãdª<?õ³>wóK?WÛ?"sÇ>KË4?
9O´9(E>§²::ì¢%?Jì=H¾8H¾8Ãdª<¾á7?$ Í>Ê|e?â7?bÓ>ù±^?kÑ9®ßÕ9¬ªú>ót;¸l;n?äJì=É8É8Ãdª<Ý?9ô©>C?U+ä>ýÕ¨>û,?î9Mr9>\"¶R_9²º»^Tì=ÁÓ8ÁÓ8Ãdª<ÐÕ>Ò>Sa=??*ÖÛ>ÌT6?9¤É+9Gáç>³e;ß: .?Mì=~Þ8~Þ8Ãdª<O>á>ÜÚ>c«R?¼§ç>F¬>ÖËD?°,8c+9ð>Fc:.Ú9sM1?·­ì=;é8;é8Ãdª<RW&?DTÖ>®F?Ûµ§>Ïq>1?>Û¸ºp&9c¨¾W:º{ÿ9àW?½´ì=øó8øó8Ãdª<ý7?Ï¿à>éQ?©íÁ>{x>A>?P9làc9_ç>®1à9³ø9cQç>¯Èì=µþ8µþ8Ãdª<k¢n?Ûë>?­NO?2%Ô>t)z?D½8f9Y±=Ç:rqp:îwT?oæì=q	8q	8Ãdª<Qß÷?Y
3?¨2±?,VÓ?Äh?LÌ?"Z:sÈ©9ô»¤?;Ç5;ëÏ¯:öW?Qíì=.8.8Ãdª<p0?"¹>Ât?Ù?ä>quw?(Ô7Òv98õ[=¾Ó¥:30:!îp?²í=ë8ë8Ãdª<\>%ñ=u0j?£¢â>C>fçL?å"*;ÆÄ:7]?çwU:5:2Ì>?*7í=¨)8¨)8Ãdª<)?¡>ß>]B?¶³ÿ>Äº>hx/? |\·xÞØ8¢"½X^:í9$:i^\?´Gí=d48d48Ãdª<©?&ªº>#I?ýðÛ>
$>GD:?O"0:þB:dë'?l;WµÂ:åi=?¤~í=!?8!?8Ãdª<õÙ=`?=6c3?8>È>ý"?>:GB:=û>I¿ó;ò4­;!!4?	í=ÞI8ÞI8Ãdª<«f?©ß?ÇZ?ï?£>»T?Ö©?8iÕ9²9¨=l²l::]:[5L?	í=T8T8Ãdª<ÓOI?4f	?Z;?ÓAÉ>pö>a}0?²øe·ÀW9Öa½\éR:º:íY;?¹í=X_8X_8Ãdª<=ß?>Åªp?r?Ì?´×{?K+¦=í=E=±«W?E¬;2¥E;_?	 í=j8j8Ãdª<×HÒ>è>\R?¸É!?´MÝ>I';?¥Ñ9(Å9Ã?iê;_ç";7»M?¨í=Ñt8Ñt8Ãdª<f?)½>%VJ?úá6?çô>+??kû9Ä89-ÿû>uX:BÖ÷9a®_?5°í=88Ãdª<PJü<ø±´<X·2?0e<Nmá;ÓÊ*?Äï¹\
W9T¼¾eí¼73¸9ô´£=ºí=K8K8Ãdª<u8=7ü<Rb;?QL=ºli=Ä(?µë½<MµP<ôh?¹±¼;?jq;H?w»í=88Ãdª<ábñ>¡>åS?AÜ?£UÏ>ä%D?Bù8L=9Þv>>Ã:;~Ëö:ºA?¼×í=Ä8Ä8Ãdª<b?þÛ>9?WM¡>_n>µ#-?ãw76#9(âi=éú:ì:Ò-ù>ÁØí=ª8ª8Ãdª<ñA?pï>ãOO?O¶?BMÇ>¾O7?¨ÈÙ·d9^»½xÑ:>:ùB?JÙí=>µ8>µ8Ãdª<äý[?e®?[E?Ì?9É±>Ev9?wÄ.¹à¯9Ïß©¾ 0:ØZ$:+	?}áí=û¿8û¿8Ãdª<7×L?í?ÍI?É&ð>]ú>6[A?<79(j9Ò¹È>U:hÂ9l^D?âí=·Ê8·Ê8Ãdª<UP??·ð>*T]?rnû>L3>g´W?é£07%Þê9@<9ê¥9Ì>æí=tÕ8tÕ8Ãdª<H÷F?ð>6T?5?½zæ>)¯I??ú92m«9bvá>ÞÅ/;ÿô:8?þïí=1à81à8Ãdª<Ë?!?£ú?À)?àµ>oIo?F\9Oâ9íÒ>Þ$¡:ðsy:_%?jðí=îê8îê8Ãdª<ý;?¾º>	ÊR?°4?Ú?°>">?u19*£9u*_>j;JÊ:¥m<?ÿí=«õ8«õ8Ãdª<Ú??õõ>apH?È¯Ê>î>_@?29QJp9ú> Q´9Aë­9oµ?åî=g8g8Ãdª<0>ÿãÈ=Ì9? 8?>iÑ>%?b¦:UÁ:å5?tE9&¿x9Ö ?Mî=$8$8Ãdª<<3
?TT¸>îD?¨À¢>og>:4?B+Í¸pç¯9K¾ë
»:|Ô:zÍ?@)î=á8á8Ãdª<RC?K?i@?0ü?qø¸>«6?JÐ¸È9Xî½]i¦:ù÷k:Ê4??6î= 8 8Ãdª<f=ù3Ò<ñl-?Ó=Ç¶Î<X9?¸8e9_ý.>¼e9âû9¨>°6î=Z+8Z+8Ãdª<0d^?Á1	?Ä|O?&í?ucÆ>M F?©59b½9eCu>0§;W/;ÑN?Fî=6868Ãdª<Ã??×ÿ>ná??VÒ?º>ùÉ6?h'Z9ÑÌÊ9Ø°>k&:úå9²Î8?ºQî=Ô@8Ô@8Ãdª<Ç
,?ÕnÝ>éF?3Î¾>,Ø>Y<?µ!ð·:99!ñ¥½k*Ä:ª:ìo1?Tî=K8K8Ãdª<vD>q>¸p??]ú>µ>0?Âs4=VFá<gM?Uî;Îú+;bb±?ü}î=NV8NV8Ãdª<Tõ*?ZÝ>RþE?éõ>7±«>±§6?n½ò7½9®f=¶§9ø39©6?^î=
a8
a8Ãdª<ø×>Dx>Ög^?P^4?78Ò>ã¥[?¼Å9ók9'?HÝe:û(:G.?»î=Çk8Çk8Ãdª<Ñ>ãu>ûY?QëN??Ì,=?H8Sù9ÎÔ>ä.¦9u}³9Wí>H¿î=v8v8Ãdª<É?`×?Ù«?°¡??v?F¤?</µ9t®9ÿï?·1Ê9®9£?ÔÔî=A8A8Ãdª<_Áu?Rþ&?ì^<?ïö>¡;¶>yr-?8Exº9%¸Ù=æÒY:x°#:ÝT*?Ùî=ý8ý8Ãdª<ãT?=ú>ðY?7?Êà¦>ñöP?9Ó9Ï9XÀµ>û¹ç:xç:O?`÷î=º8º8Ãdª<i?:?wgL?
ÁÛ>*>©B?ÝzÀ8¸ª«9Ó>ôåÞ9tÑ9
7?ï=w¡8w¡8Ãdª<q"\?Pù>Lb?iá'?
ÊÂ>®¢\?¬>9^ÈQ90?EÄ;Ö4^;Rob?Áï=4¬84¬8Ãdª<y°?²>ê$A?p>&Ia>/?|á8ÍëS9Sù>» ]:O.:f¿"?ï=ñ¶8ñ¶8Ãdª<6u?°!?qj?dÏ/?,6Ø>ã)P?¬.p9w³º9ª¤>D$/:|P:8?ø9ï=­Á8­Á8Ãdª<Î9?"ýî>_G?¡÷>ò¥>.é>?JR£¸039wý¾rÇÆ9ðhÁ9©?:ï=jÌ8jÌ8Ãdª<Y7´<O<UX/?Èm=àP=Ç#?w8 9êÜë=Kìý7ÎoH9(¢=¨\ï='×8'×8Ãdª<Ê>IQ~>ÛuK?U|?_&?ï2B?n=ÆÅ=¡xZ?ü:<W<Éf?Îï=äá8äá8Ãdª</@$?çÛÑ>.]H?3?È>)¬>Ì1A?¼ë9K$9Íx>õf:±¥,:ú*?eï= ì8 ì8Ãdª<-?YU>Ñf?`!È>n>ÇV?Mo>¹Ë½9dn¾RÒ8üã9ÃB>ì«ï=]÷8]÷8Ãdª<Ç
?Øª¹>ò{C?+$?ôÝ>=?fè8L²9ØÀ=hìç:¸Ú¨:<Ï/?~Îï=88Ãdª<6Ä?Óÿ>Ý?ùEP?ºÎ¨>ãì?ü98ZÒ9¤¹#>!×G;asá:[ëb?°ëï=×8×8Ãdª<9®I?YË>æ}?ºF?S0Æ>IY?¢99ª_ê>8å;Uvù:þE?<õï=88Ãdª<Û
U?ýï>cµc?*^*?]á©>	^?Ò1;ÉL;×+?è*¨:>rv:Ò¯.?õï=P"8P"8Ãdª<8"?È>Å?å\?w*?dOc?¬ =Ä<E9Q?ñ:Ò½9L?åð=
-8
-8Ãdª<´ý?ßd±>îJ?Ð/Æ>R->¹-1?ê949?ò·9ï¿9õXõ>_ð=Ê78Ê78Ãdª<ð®t?ªÂ
?µa?ø]b?[?j}H?ó ×8½49wH0><Æ9<Æ9M?½0ð=B8B8Ãdª<O6?÷1?ÿt?Îø1?¹"Ê>®ea?©8)o9¦E>fò:öá:Æx?"Cð=CM8CM8Ãdª<+}>&©=ÊH?©ß­>dl>r5<?ãEN=x.ó<^%Y?þÑ8N=9âÜ)>êKð=X8X8Ãdª<¸o=?÷½ï>mHJ?RE?b?45C?ÞóÁ9Æé>9¯	?d¼:u:ým\?gRð=½b8½b8Ãdª</ù>·y>°U?Ll?0??¸9P?àü<BD-<fCS?ÿ.N:bè9ýøb?ìið=zm8zm8Ãdª<K?j7>ãôj?þn?o?r¦a?¼209Rª9jj>~í:lØ:EßQ?xð=7x87x8Ãdª<«3ò>?f>¿ÄL?©Á¦>xFa>ÿ=?ôWØ·-9öaÎ½_ ;ÿë:hG.?öð=ó8ó8Ãdª< Èa=°&"=;2?2-=dó`=TZ&?ø'7: rè98·I?y;%zç:±?Áð=°8°8Ãdª<lWB?ùv÷>dI?N #?àòç>
4?ú®[9)ä9áÆÛ>_Ï:Îø:Bs<?	Äð=m8m8Ãdª<Q>¶>ßý??ôAÏ><ü>R9?ob«=qPF=©<]?H½;úT\;æì[?Õóð=*£8*£8Ãdª<k=+Ó'=AÆK?!»>^vM>b
=?@E;¼hþ:K|F?¡èâ;þ;­'W?úñ=æ­8æ­8Ãdª<ì 6?hð>yB?ÙMì>ÆÀ>^¹D?
(b¸v]W9éi¾Bò8+/9yN>#ñ=£¸8£¸8Ãdª<{ÅÃ<&<0
/?cÙ<qè;:W(?qú¸SE9ÝM¢¾"¼Õ9¨óß90Rô>(ñ=`Ã8`Ã8Ãdª<½-?!Ó>º=R?£P?VB?ªöC?ëû7Ã\9nx=¤:,)»9gm5?>Tñ=Î8Î8Ãdª<ÂvV?ö«?}éN?P?A°>dE?
uz9;Õ9BÈ>y°9<=³9àû>õiñ=ÚØ8ÚØ8Ãdª<½?­Ç¸>®L?è
M?|?RÛ@?:;ô":X¦ö>7;ÐY$;Kd?mñ=ã8ã8Ãdª</8Ä?Ñ«?Ùº?/ú?`ÐQ?Ñ?ªÎO:Ç7:úªG?õ3:%:~v?ªmñ=Sî8Sî8Ãdª<ÉVÇ?õ?LÆ?ö?éÑQ?æe?wMk:RÈ÷91s?EV\:£²9¡è? nñ=ù8ù8Ãdª<
}?Z?òár?Ç~?>0v?
9ß'93¶è>ÞQ;zÆÓ:±}?T|ñ=Í8Í8Ãdª<%[?¥Å?'N?ÀE??F4?d9¿Y9ÞÉ>3èõ:.:¥+S?e}ñ=88Ãdª<ï?ð±>JI?Ûµñ>ù¤>(;?â´^·f9<òØ¼^`À:]»:öj5?»ñ=F8F8Ãdª<Æð#?¯SÖ>ÑC?Qå¨>lvo>O4?Þ7óíf9)/=7Åü9Q¿:Ñ>ñ=$8$8Ãdª<Pm?¼½
?+[?¢.?äuÐ>ÚuV?°8eÔ9Ç´Ô=f]ü9ÊA:~ð>«ñ=À.8À.8Ãdª<6.?Ào¹>Ã/K?K¾>ºe>öå3?Úí(8a®9¼ÿw=Àc:÷ì(:0A?^±ñ=}98}98Ãdª<ùwõ>ç¢>?à@?ÿgè>rù >°Ì8?TïÏ8^>9º>¯9¶t9?.ëñ=9D89D8Ãdª<¬>Æqº=YÇ??zp>Á/>d/?:}á9ao?0©;¡nh;ÔW:?øñ=öN8öN8Ãdª<ÞQ?ÅÎ¾>éOD?@*â>}Ê>1+5?A¤9B}9N>è}º;z;ö>?ó
ò=³Y8³Y8Ãdª<Ñ>>D?]è'?õFð>å2?æG9Àk9Tæ>+8;4U;2?zò=pd8pd8Ãdª<zI?¶>o{S?ÏO?Eì>ª`?HJ9:à:9R
?ñÑ:ÈÓ4:pN?çò=,o8,o8Ãdª<¼Ì;?â>_BT?R?ú7ª>ôF?ËËî7 À9{Ôâ=:ê×â9^0?È$ò=éy8éy8Ãdª<wt??¿ó>$i?I1?/Ú?úq?J(9
Ö9Sï?I:¬þ9#J?<Uò=¦8¦8Ãdª<_¹/?ô×Ø>tO?¨ù>µ¤>@B?5K~9+§9µÂ>úä9Ñ#Â9ò^?V_ò=c8c8Ãdª<É?}ª>gV?ã:?^ü¥>ÁOG?9p¬92z>5³9ú²^9%$?®_ò= 8 8Ãdª<ï¦s?`$?¦K?Á.?lÕÛ>K?õ"9"aÐ9+3H>ï:Z:}ë?gò=Ü¤8Ü¤8Ãdª<@o?Îu?dÁc?¹¸D?òÄä>8#\?L ñ8Æ99©{¦>O}þ9¬ù9p@b?:wò=¯8¯8Ãdª<Îr?BB1?/,B?HGÐ>>ÜW>?SXO·+9ª¯¼â[:(Câ9äâ?ÿ|ò=Vº8Vº8Ãdª<²*Ñ>1->óàP?»M?¦?¸5?#É¸mk9J½7:À<Z:É?¢ò=Å8Å8Ãdª<CI?Ó°Å>B?üæÆ>&¦>¼3?Øô"¶4Ò9X»?DÉ9^9çâ&?þ¢ò=ÏÏ8ÏÏ8Ãdª<'@-?Và>\vE?Íÿ>÷°¬>W=?ø7ªÊ\9=£* :å[;:hØZ?ê«ò=Ú8Ú8Ãdª<n:>ìUJ>ÔíF?pÕ+?©÷ó>O4?î&9nzc9LÑº>t:æÞ9âÌ?O²ò=Iå8Iå8Ãdª<ot¾>$ç>6?üP>¢W >ªÔ&?½ï:Æì£:Ö2;?-Ï<Aá;!]2?7¿ò=ð8ð8Ãdª<!Ëþ>æû>nrY?ßt?³(?¯ÚL?¸Zô<Êó<{æ]?\8Ð9T¸9Õ?²àò=Ãú8Ãú8Ãdª<¹%P?kü	?sA?s?ËÍ¿>s3?^®¸>Á09hA¾t:ÐÐ9cm5?¶ïò=88Ãdª<ÆÍP?É[í>á3a?êoV?§}?ÂÅD?sØ:`Ú£:Á(?'d:cS9Ðé?@ó=<8<8Ãdª<P}v?Ô ?åZ`?¦Ö4?~¡å>ÌI?\ö9[§¾9ÍÂÒ>H$~:Ï%%:ßùD?ró=ù8ù8Ãdª<¢
?%p¨>²ëQ?_W?9CÀ>ÙF?åí9[9Ðñ
?Ú
ä:Wv|:é<g?È(ó=¶%8¶%8Ãdª<à?~

?eo?P[?Uwõ>`ûd?ÚÔ91°9r?G}ê9Dèö9ñó><,ó=r08r08Ãdª<>ø]¸=wÓ:?³Ge>¥+>;+?¶^:ÎF:j¤J?{Å:aÉî9!j?q2ó=/;8/;8Ãdª<ôÏ#?rÒ>ØªG?M}Æ>ñ÷>­{C?R49F&9ÓÛå>æÄA:v!:Ê?Á<ó=ìE8ìE8Ãdª<òÖl>Vd>ÿìJ?Qñ?jÐ>âu??ÖÛ=/=uÎV?ûtÛ;;	$L?¿Kó=©P8©P8Ãdª<n¨?¯?¼Ì£?úË¿?Ý¦?·?¹9;9u?¸³0:o%ò9ÄÏ:?Ló=f[8f[8Ãdª<4I?ñó>Aö¢?ð?iÅ>ÜU¦?H9Ók9§y?y«:ê.9Ù m?r]ó="f8"f8Ãdª<ÕéÑ=ðl=wN?ÈNu>P>·=G?ùn:3#:l´:?Q
;f¼Î:íý.?ybó=ßp8ßp8Ãdª<Áß>Qs>ö²L?ÌE?KÝ?-xA?ÕþÇ8»9¥1>6ü;¬ø:2?fqó={8{8Ãdª<
0?%3å>'4E???§­>
5B?ì9R09T?Üµ9xì9?7}ó=Y8Y8Ãdª<F*I=£ =£	2? Îù=«Ã=$j#?ÍÑ-:êó9En6?zYÉ:õó¹:!
?ºó=88Ãdª<¤x?Ð
Õ>Ï??±Ï>+>gÓ.?~¡Ô8¡m9/e>ò«;9­:L¶F?Ïó=Ò8Ò8Ãdª<ÊÎ?¤>áxY?¼D?f*?üü??¬9K9ÖÔ?,ã;?»*;±AD?ó=¦8¦8Ãdª<äá>¡pE>Øö7?ÝGÛ>>{m0?&u)9¥9Ç¨>®åÛ9¸íä9æõ>Þµó=L±8L±8Ãdª<´ú>L>³fO?HcÃ>§¤>Ð`8?Òàí8Ðµ(9Cz´>:þÀE:@<?Þ»ó=	¼8	¼8Ãdª<ã°U?E¸ÿ>ÔìU?©W?Ãäõ>f`?ù19v!9ÄQU?Ä¡:a,l:¹/?'Æó=ÅÆ8ÅÆ8Ãdª<;ðE?÷>=ªL?oí?«î¹>RD4?9ú9/~e?»CT:¦Å:¶9?ÔÓó=Ñ8Ñ8Ãdª<-S?9>¨>èLi?~?/0?kïa?6tú9¨Ü_9n4?0`;½;j
I?+âó=?Ü8?Ü8Ãdª< )a?B?ø^?âÍ_?-|?»[?^\9àý8go?$"x:2N:Ô u?éó=üæ8üæ8Ãdª<lWX=½n=Dº??¬1>a¸=;?ÚgL:©?:J?§<þ³^<M@?yûó=¹ñ8¹ñ8Ãdª<ü]?½=º>ìÐG?^î?ºÉ>Î°I?Ô38s9¡1>ÙÖ;æ~²:FÈ8?Rô=uü8uü8Ãdª<&R??OáN?ì>¡>!;?`9Ü9#9 0?²;°t:Ä[s?5ô=2828Ãdª<ûm> '>H¹5?×0?·>6?¯ø¿=Wd=×9W?Ñ:£®r:\?3ô=ï8ï8Ãdª<À)a?ßÝ>=X?ëÏ&@;Ù?©ã?¤N:tL:¨?Ãk;*¾:±?[Nô=¬8¬8Ãdª<þB>#k:>SÞ=?¢¢>Sr>Ù1+?âÜ-=í®Ø<ëhM?íãf;²¯#;m4?pQô=h'8h'8Ãdª<½þm?Ú[?#¤F?aG?|Äÿ>G?¨@9V²*9×Ü>Æ~:®Ýg:^¥?/cô=%28%28Ãdª<ìæ??xíó>LfI?Sn?[ô®>ùÙ>?ìí8ü9C¡X>};~S;x@?Ùkô=â<8â<8Ãdª<ËÐ5?|Úç><ÀH?*©â>&m >ÃØ4? dh·	±9ô¨¼æJE:¸±Ý9Òc?ýxô=G8G8Ãdª<h.?
òá>ÇE?¬c?{Ë©>G?*Q9-³9Ç>+>:vè(:óY?ô=\R8\R8Ãdª<K*?ZYÌ>VU?yG?âU?³©<?Æµ¾80ìb9²%W>}Áÿ:iø:n¾^?ô=]8]8Ãdª<ßB?¼Wæ>ÜX?Ô?iº>I?Ï+_989áÎ>cä&:ù¯ý9Üi(?Å ô=Õg8Õg8Ãdª<$ió>ä>¦4C?bHô>h7¯>ft2?Oí+9í7ª9çH>ã^9M+:¦¶>
«ô=r8r8Ãdª<Öx´>øçg>Þ8G?ÉüT??ðùA?»)>=÷ýê<Ï)O?ïv<VO«;ÙtD?`­ô=O}8O}8Ãdª<yë>+>eI?#ù2?+û>4j6?ø'9¶Îi9é·>Ò
ã:ô:ÀmH?KÝô=88Ãdª<¥¢2?Cí>ëu@?¶Ü{?!?ÇG?ðà9þù9§z>E&;XÄ:8ÉX?¿çô=È8È8Ãdª<¢NN?z¿?A?D»>
]>8?ç¡59{90?Üà:nf:X¥ì>7òô=88Ãdª<Qò??¼Tí>¦O?:Î>d¥>³=?7+7q-9øøó<tF:ûiö97QN?Ù÷ô=B¨8B¨8Ãdª<s2?ÊÞ¾>AÄn?Ë*@¾?Üe?{ºT:Bñ9xya?,:2F:j?¼õ=ÿ²8ÿ²8Ãdª<§5Ì>ÒM]>½9l?u{?Ûá?<TP?CÁI=òé<ÌÅ\?h¤¦;E
A;¡ú\?íõ=»½8»½8Ãdª<mn­?e'?z?æ+2?ì¸>Æw?¼gc9ÌÀ9I>ÇP:z!:þ´:?
õ=xÈ8xÈ8Ãdª<{?`®>N?o?Æµ>cá>?§¿¹»!r96¾dÄ:·G:u#?åõ=5Ó85Ó8Ãdª<KS!>vá=A7?6u>rïÁ=Ù.?/å;Î;÷Y>?'<
Ã½;ÂD8?Gõ=òÝ8òÝ8Ãdª<Uë>f>ûJ?u?L*?8?Ëx9b¬9_Èë>;;Ûhú:OÊ??õ=®è8®è8Ãdª<÷?+7Ã>H?r1?RÊ>Õ@?E<99*>t¿æ:öÂ:ÅÌ?,õ=kó8kó8Ãdª<5¨@?üù>$F?ÊPü>§>¾@?·ÙH9àI9¸²þ>áw:Ö
:Fò÷>Cõ=(þ8(þ8Ãdª<WÞl?ã¢?'FI?G?þZ¹>VÛ;?÷È7ec9=rI=K&°:æ:Â%?YFõ=å8å8Ãdª<TY:?¿¤ø>ÁÜ??dä>£>>C3?>Û1¹w°ý8õy3¿<£;DvÕ:Ôv'?#Sõ=¢8¢8Ãdª<Ts>#PÓ=-,?cè`=µ7=â?î¹Ê9sù¾Õª;Ú;x´)?Wõ=^8^8Ãdª<«?;jÉ>ËeH?³ö>¤5¥>L#??C¹µ7nÝH9Ëg=V@;n4;=@?oõ=)8)8Ãdª<JP4?_ì>ÑC?Lþ>ÈX³>ð}5?âÙ8Î·9^÷>xH:¼!:ï?gpõ=Ø38Ø38Ãdª<YQ?^p?(Øx?e4?èk²>[?ÈS7\@I9Ï²= ¸k:*:ÄE?bõ=>8>8Ãdª<	Å>mÂ>t?ÿàu?n¿?twV?Ûò=W(=áü`?H`<ââ¨;í\\?. õ=QI8QI8Ãdª<{é>rí¿=H-?	>¿â=²S?ìô 7ì89=Û:÷qn:x +?P®õ=T8T8Åþ²<På|>C)>ök??Bèk>{²>oF>?¸ÝÙ:Ó¬:Ð"?CÐb;{¢
;úL?Î´õ=Ë^8Ë^8Åþ²<?æ@?Õ>Æg?xbÕ>X÷y>Z?©w!97°[9ê'¼>Aå9U­â9t?©¼õ=i8i8Åþ²<éA?êøç>m¦U?_?_?¤VL?b¤9¦59z?4Q#:ÿD:Ü?'Îõ=Et8Et8Åþ²<&2?e²>@Ö[?e>Õ?Ø)u?]«^?Ô²=ßH=Ø¡c?¬©:Ù'3:PTr?Þõ=88Åþ²<Ïý6?^é>DI?w§ý>Àg²>ý5?d;¶H¢49¼9Ka;'r;6TM?½ßõ=¾8¾8Åþ²<ñíõ>·$>é[?½qÛ>tal>m¨m?ë =7Í!=ä*}?ø61<ÎÄ;Òf?Í'ö={8{8Åþ²<¹I??F?oþ>¯>±{9?z÷}8bÍÔ9£Â=çYï9­ü9{ò>Õ+ö=8888Åþ²<(?>ÐÚ>w¤D?Ã?0°Ç>V»8?v	909hæB?Ù8 :-oå9Æ2?.ö=ô©8ô©8Åþ²<ÎØÙ>s>°ø>?9ó>(OJ>)'6?·¸Ð`©9+UÂ½ç;Ãº:ð4?Á4ö=±´8±´8Åþ²<ÃoÄ>î¡d>=ó[?{·?d7?ljC?Û¦B8¦Ñ;9¨>SHÄ:Ö{:"G?Pö=n¿8n¿8Åþ²<Õ?s§>ä Q?Æö1?Ëið>~=?ü8¯9º>ÂþL:S:,ç0?¦cö=+Ê8+Ê8Åþ²<]O?_òÿ>cO?¾ 2?*Fè>°RD?3HÐ¸zDÃ9û¾sm:ôf:t#b?[mö=èÔ8èÔ8Åþ²<Âø1?Ô-è>-;D?H	0?í>s>?J¦9ãY9r}%?KÐ9-è9>pö=¤ß8¤ß8Åþ²<nø>ä¦>£??´!?×ÅË> 5?§u8£&J9òñ#>c²I;¹X;C?Zö=aê8aê8Åþ²<Æ"«?3,B?À a?<?^{>Å[q?h~»·@Ö9Ú$½NÁ:ï :¬n6?-ö=õ8õ8Åþ²<§ì>%{>?:q?µ;Y?yæá>-v?9ñ<²w<ã^?°È:(:ThF?Üµö=Ûÿ8Ûÿ8Åþ²<L)í<²K¬<s00?t¾»<9<.?~K9ÅS9¦¯>cI;ÕÃ;NØ0?²Èö=
8
8Åþ²<­ô>7>"Z?×Ñt?A?y_S?¼09¼T¯9L>a·:u0:Ë?÷×ö=T8T8Åþ²<!-?'¿ß>ëF?åé>¶¶£>`86?ç%8T.9ÖvF>îÑ¥:É"[:·A?àö= 8 8Åþ²<ÿÈ>ØJR=¯t@ò?k[>£z\?Û4;y²:¡¸9?@q=_È<l=?Càö=Î*8Î*8Åþ²<ÒÙ8?°¿>{Þv?îN?èÔ>Òx?²ß+;U ©:T?¦Y-=<K?Åóö=5858Åþ²< ¢?Ø*7?õJc?¹æ¥?ÜG?!RU?_¤©:rB:·W_?0f:kÅ0:a?£øö=G@8G@8Åþ²<¡?c¾À>ÑOA?Bµ)?%Ùó>H*2?«Ñ9¼9Aµ?EBî;³³¡;Õ<?X6÷=K8K8Åþ²<ã"Ã<º<½È-?~E;Jô&;¾i?ý¹R:8wDÑ¿´9â¼Þ97 >LB÷=ÁU8ÁU8Åþ²<®Fq?>H
?ëU_?B³?PÅ>;J?29Èb}9,?mK::òÓ2?G÷=~`8~`8Åþ²<1ø*?`Ï>WS??Y®)?p×H?Zä99z9?3¬:ªc<:ój?%q÷=:k8:k8Åþ²<zÍ(?Ø>müG?ãuØ>uÿ>66;?xß8_9ói>Vg9+9ýzÔ>(u÷=÷u8÷u8Åþ²<&Û&?Ø>¿E?Å	?TÅ>å8?)æ­¸)9$I¾l
:)ê9?Û÷=´8´8Åþ²<Ta??Dxï>BL?õá>º>ù=?Z·LÛ
9§jI½Ãª(:Á2:psò>Á÷=q8q8Åþ²<Q_>Bó	>v5O?¼õG?µÅ?CE3?ûÜü<l¤<R©D?â<8;'Y?I÷=.8.8Åþ²<Ùö>×Ë>§&P?­z/?q=õ>­-7? àÆ8Ú©9X	=>^]:nú9Â?W÷=ê 8ê 8Åþ²<al#?G´Ë>Ê`M?üU?e ¹>ßN?á³9:h:6	?h4ù;Åº;ÜÁl?Ãº÷=§«8§«8Åþ²<°ÐR?ñü?IO?O?Ô>Þ¤S?Úu'99Ë>)É:b6i:øÐ\?ÖØ÷=d¶8d¶8Åþ²<ÂA?G#?´ïN?(ª±>$k>"A?>¼9Ó9ùÃy>DÕ:	=:L6?ó÷=!Á8!Á8Åþ²<Î=?}(?õÔk?3ó9?RÌ>³ûh?Rß8¦j9ás>±9GÊª9¾¤a>Èô÷=ÝË8ÝË8Åþ²<sK?YÆ>5I?í6Â>>p5?1¾¸=9½·:Ð%:rÞ>¶
ø=Ö8Ö8Åþ²<fþ?ªGÊ>á¯F?p°>x>×Ã5?ËI·¸.¬9+i*¾	Ô¶:Õ¥:k?ø=Wá8Wá8Åþ²<kÛh?%ç
?R?¼%ã>>ÜuJ?vÄÃ9Èb9ný\?¤:°j:ºë2?ûø=ì8ì8Åþ²<¥? À> §F?º¤´>Éu>&<?uY9Tó8kd?à:Ù:E:0SJ?Z6ø=Ñö8Ñö8Åþ²<Øå??®pË>Äyq?De?E[?ÚsG?WÞ[91Ì9Õ>2Þå9ö:Õ:â>¡Pø=88Åþ²<¼]?'¾¸>voI?r	?¨Ï?¸m?.R=²ø<¼ßX?tö^<Ï_à;¶c~?Êjø=J8J8Åþ²<EP?E/?U-D?¸>¥}>B>:?P¬48¦°X9þrÕ=ËUÅ9Ôê9kØ×>Rxø=88Åþ²<	?£n@?Qô:?¸?óP=?<?:þ9!¯:~øn>µQ;Ç«;l4?Qø=Ä!8Ä!8Åþ²<7à¥>åN>sM?_I?Ä
?Ò×:?J8x|®9ÂÌ=|PÅ:½v:ÿÔL?%§ø=,8,8Åþ²<É)?ÄõÓ>àÐL?×
?F·>ò@?T{Í97»9#¤?B#;d{·:ö{c?¾¼ø==78=78Åþ²<§¨>Ozn>á4?Ùd>eç=Ý(?6~Àþ8_±<¹Î'::æø9C,?ªËø=úA8úA8Åþ²<lqq?CS?½÷F?"û?ÔË>×=?Õ/Ä8va9&Â^>!ºo:lTa:°-?zåø=·L8·L8Åþ²<¡¾>_>âÑZ?Mb?¨@?dz@?@<ã®;ÛW?bÂ:/:)©^?ªëø=tW8tW8Åþ²<#á¡>ÇzU>KB? ?ß¯½>¡5?Â0b8ò·\9],>$±©:2åY:÷]G?|ïø=0b80b8Åþ²<`²ô>É>ÕéM?P
$?y§Û>
/??½9­9¾SÁ>
oã9¥Ý9òc?ëù=íl8íl8Åþ²<Òã&??Ç>XmV?Ü%?^³á>4 <?è9ÄÌW9é¢,?¸Ò:ÇqÊ9$B?g ù=ªw8ªw8Åþ²<ÚF?¬;?zþ]?°?ÊD¬>nèJ?ÜÐ993ï>ÎW­:ñi:\>?Cù=g8g8Åþ²<	TÕ?; ?8jª?·Ñ?51?ëT?µ:L²9Oe?Då©;8j;";¤?jù=$8$8Åþ²<ØC~?Ö³?ê`?­£?Ð®>¾#C?nËm9Ko¾91Õ>¸Ï:­Ã9#+?½ù=à8à8Åþ²<²'¡?¯5?Jc?Ê?óz¤>Ær?Âæ9
§«9Õ²Ç>0*;éÌ:#??,Äù=¢8¢8Åþ²<
?ÍÃó>ü{?Á?|?¹ä?øæî9µZµ9
(?VÏò:ý:ñ|N?Éù=Z­8Z­8Åþ²<iY?*¼>ÇL?`}?kÐ>ÂL6?7~9ný9¢Ïë>rcû:ì¹:¯-?	Ðù=¸8¸8Åþ²<Â=??üä>CÍU?ya?¼Ñ<?
ªR?Ç¹²9p÷9­?Æý9x9ûúL?íù=ÓÂ8ÓÂ8Åþ²<@ë?+>lÌ?4l?¬?Ño?)<þ;ú.?b);lÔ:>óK?^íù=Í8Í8Åþ²<»×>}öã=Ã¬?·.?È[»>u¹n?Ö=;=ôO?í+Ç;mëd;»^?&	ú=MØ8MØ8Åþ²<Ú?hÄ>¬áH?Z?p¸ª>+øA?wÛ8ýwu9	âd>_X¯:xF:yÿa?*ú=
ã8
ã8Åþ²<³*£>Í8>áRb?Ð!:?+ú>¨>?×V9­>9l?²:¾æS:s6?¶ú=Çí8Çí8Åþ²<¡K>c>¡>?²0·>¯3>7¸2?3p=õnµ<RN?&#<ã´Þ;k;?<8ú=ø8ø8Åþ²<1.?·AÝ>OI?ó|ý>%e²>>á5?ªL9ºf'9[3Þ>É9þ&É9Ë>=ú=@ 8@ 8Åþ²<u>õ¢=0I?}W>±l	>ßµH?×:ßv:ÿq?.É×¸93^9¾©Uú=ý
 8ý
 8Åþ²<{Ð<^<rt2?Îö<îÍ½<íp&?½~9ªF9ê:$?x;CÛW;ìÐ:?SÃú=º 8º 8Åþ²<¡Zè>ÆÎ>§6E?iLl?¥Ã$?7?Ûy·9¿»9»,ú>{ã:]p:Sr?ÛÊú=v# 8v# 8Åþ²<¹#/?·Í>%Z?\Ü?°Û°>'¯Q?%49Ï/»9^v>9;Yý:YC;?fûú=3. 83. 8Åþ²<ýã<>ª<°+?ÑÔR;\ø/;[?£O¹¹þ8µ(P¿Vià8ë|9a%c>Àû=ð8 8ð8 8Åþ²<Ä>ç!O>À=r?§«?íé*?ßv?³8<=ê¸É<ÑÝn?0/<@t;T¨?92û=­C 8­C 8Åþ²<.6?që>mF?nf¨>ùKg>Ãb:?? f8/9¦¯(>õÛ9,âÌ9%¿½>¦Bû=jN 8jN 8Åþ²<±À?ÛØÁ>-UP? 
?!Ô>ò9?èºA8d~9:ôÂ=y:ó¾
:
?éFû=&Y 8&Y 8Åþ²<Ì$=çìå<g|7?Ù!ª=çò=i
%?uÙü8²Þ9ì·K>U:Hi:3.?Rû=ãc 8ãc 8Åþ²<b8Ä?÷®a?5^?Ó@È¤?×þ`?p:j"µ9óqW?Õ; þ¡:ÝêQ?£eû= n 8 n 8Åþ²<+¢?!³>x³N?8ò>ò¿¤> 0<?©9tD9[??6m¼:Iî:óo5?òiû=]y 8]y 8Åþ²<}]=úÑ=<?Ód%>®²ý=å&?Æ :xJ:þ!K?áÈ?9§¶96¥>Ulû= 8 8Åþ²<4CH?2üà>Þc?UE?½)Ô>_Ðm?¶ù8ë²W9ÅÕ>á):­º9÷«i?mû=Ö 8Ö 8Åþ²<Y>H?TÌ>®z?bÓ?$iø>ê?9¨9
rn>ü*;«µ:m]?wû= 8 8Åþ²<Ff>Mµ3>ÜºC?æþ>G
ª>??fÇ=Ç%(=b?ã;8U;¥[?}û=P¤ 8P¤ 8Åþ²<ÂÎ>ëä>*x?Ä±?%?¢`?n¢J=w¦ð<6W?ûoD<iWà;(`?ß}û=
¯ 8
¯ 8Åþ²<WçG?þô>8âP?ø­D?ê1æ>=ºZ?yè;j;æ`?XÔ©:ÖÄ!:Á`?Üû=É¹ 8É¹ 8Åþ²<À,=?ávä>ùS?zo?øÃ>zA?ÀÌ¹¶þf9¼Ø:ç:R :û8?2û=Ä 8Ä 8Åþ²<µi?l¥@?ÝÙO??Â><?ß·49è/Ð9ø8^>ÔÝ:(:ïC?¢û=CÏ 8CÏ 8Åþ²<è¯ô>³>öV?T[,?ýáæ>i??829RA9]ö©>\:>LW:m;?ò®û=Ú 8Ú 8Åþ²<Ó?$b¿>ÀK?c×> é>uò<?Wÿ9ø9Nè>Ì3á9Â:Ë%Þ>f²û=¼ä 8¼ä 8Åþ²<õà¦>)S>©PJ?>¤?JÛ¼>®¤>?ÖÆq;_;É]??¥:­:¸å?ºû=yï 8yï 8Åþ²<³ía?¯å>y|?þ2<?u]ª>7f?(g!9±9úý>WÜÓ:|e:kVl?áºû=6ú 86ú 8Åþ²<æ7?Q­>ö¯?~%?¥´>u3b?¶97/´9ßÑÎ>s:­ì9¸?+Åû=ó!8ó!8Åþ²<ëI?DÀÁ>ðÛK?"?øÃ>w¸2?@Ó7
¡9Ñ?'=[:Ð7:?SÆû=°!8°!8Åþ²<ðÈ?¼?i?s
k?
v±>	©?&9dIV9Ç'8?yä:P|':í®?Æû=l!8l!8Åþ²<v?äò??XLd?Fô÷>Ê´k?g}Þ9ÜÑ9´?|;/;![?#Çû=)%!8)%!8Åþ²<X¸?
£>j[?>G?ç¤>a?Õ*8Ð9Õ=	
¬:Xs:r+?Øäû=æ/!8æ/!8Åþ²<®?|¥>ÕG?i
?·Ã>s(9?êÈ¶V9¶B¼¨â3:üÕ:	E(?>êû=£:!8£:!8Åþ²<â<?ûc*?¹0N?±À?ºU¹>0F?ªß69K]9kBÓ>ü!:5:N?Oëû=_E!8_E!8Åþ²<bn0?Þ8À>@øj?2!?É¸>tR_?~ =8ÓÝH9Å	ñ=EÑ
:¦#¿9gì9?üû=P!8P!8Åþ²<Ü8?¢ÔÜ>ÒLV?áì?.æ<?ðC?A
q8Ù9ã=àà<¹é´;mM?W	ü=ÙZ!8ÙZ!8Åþ²<8~??@÷>4lF?"&?CU×>,E?1/c8:Ç9L¬º=ah):lì9ã½7?²ü=e!8e!8Åþ²<Ø	>´ÎÉ=cÚ-?Fc=Öø<y?ü7v¹²8L	±¿-<¹^49À>¿¢$ü=Sp!8Sp!8Åþ²<º0?¨Ú>¨N?Ìæ>Ä0>??,K6]o\9ª2<¤B:ßµ:8$?ã0ü={!8{!8Åþ²<PL?c8?Ã&<?zÙ?ajX?(B1?y¾9'F~9g£?ëô£:g:;?5?2Vü=Ì!8Ì!8Åþ²<Y
¸??¾(??]P?£wè>é?¶8 òf9£>8Ù
:þi9±Ùw?ënü=!8!8Åþ²<ãÛÀ>ëZ>Da?C_L?·æ>Äb?sª¹8Cñ8j£ ?rÉ;ÑI;'?9{ü=F!8F!8Åþ²<Àëx??[S??L´> ÐE?.®v9¼9Öê[?M?L:w¾í9]î[?ý ü=¦!8¦!8Åþ²<±ØT?{õ?ÿñ;?Ôµ>§>@/?Ç8·éÂ9¶¹½:~ì9¶?aµü=¿°!8¿°!8Åþ²<ÑZ?MËÒ>ß?l?9ï?Ò*?T9Øßu9i?[;Õ>Õ:µÊ?·¿ü=|»!8|»!8Åþ²<=?M\ª>{>W?]5?
.÷>ÈÕ;?Ø9j¡:9@ØØ>^b:Ý,&:p¥S?Àü=9Æ!89Æ!8Åþ²<Eîß>±>½D?]
?Ç>6?çÆj9w9Ð>túT:~ÿ9ffU?Æü=öÐ!8öÐ!8Åþ²<¼B?×²?Èw?-Èã?íG*?29«??Ü9ÇÚ9}IA?â^ÿ::ºéY?ÎÌü=²Û!8²Û!8Åþ²<'X?Ô Î>9?Ù£?kÇ?-je?ô9åà9è?ûj:â\ß9¤¨?Õü=oæ!8oæ!8Åþ²<Ü¿y?ûÁ?®£J?&}é>%>¨=?®Ãó8²B9B >ÈÕþ:µ:Õ\?ôÖü=,ñ!8,ñ!8Åþ²<Á4?W>¤']?l¨c?½?û<?&«90AÂ9ù'0>O
:f!÷97K?.Øü=éû!8éû!8Åþ²<pø	?¹»°>ÚG?>º>Àw>5@?éç&9Py9£a«>EÓà9TÒ9Ò?¾Ýü=¥"8¥"8Åþ²<8üä>Å>ðKM?©¢U?¼à	?TF?ÁÉ99o#?,è:ÍÐ1:,]?×èü=b"8b"8Åþ²<eöR? ?@?kÅ>ø>%(4?>48¹ê/P9Fâ¾s·":2:à?Åéü="8"8Åþ²<³ý6?*äà>ÄMP?¸?ÀÝÁ>SªI?&½0:K):Ó?TdÅ9[)£9Ú?Zïü=Ü&"8Ü&"8Åþ²<£
1?þÒ>ÅÑV?4g3?
ëÎ>Sõ]?ÚrÑ¸U[9?Ñ®¾¶½:Ì4:~Z_?Ìý=1"81"8Åþ²<®?ât?Ôæ?ôª?y??¯d?_D:&Ú9û§f?Ú)x;n;_V?bý=U<"8U<"8Åþ²<·õ>J4>g¥J?æº0?ôÞý>T62?¹1¬¸´9Ðô½/¥:í:dó?Ýý=G"8G"8Åþ²<,ºá>y>Õy\?Qi7?Yí>³ÒE?9Ur9®¦>â&:+¥:!
?G#ý=ÏQ"8ÏQ"8Åþ²<úl?iÆ>§æ?^á?RK??GT7:ú:x,?ôF:E-¾9Ø¤?Õ#ý=\"8\"8Åþ²<Cê>ÄÆ>ÂU?Gø?íå0?ä=S?Ùa9G+¡9ØdÝ>Fm;HÒ:¬[?3+ý=Hg"8Hg"8Åþ²<¾aH?°áè> F\?{s|?ÀÕ?¨`?_
9Üö´9#«Õ>JÐ!;ÌD¶:9Ec?"cý=r"8r"8Åþ²<Nk?Bé?¯b?Ä??>p`?3]79ö»9ÿz>;¸9­:Õ9b/Ý>·vý=Â|"8Â|"8Åþ²<O@?*Ïö>àxG?°ÂÛ>]Ï>:â6?°8Ð9->!:-4ò9Ï*?Àyý="8"8Åþ²<ÑXd?X#?IX?)i?d?²>»<?úÕõ8ÞÏ®984>»%Ç:Z:Ôn5?Ký=<"8<"8Åþ²<Ðò ?y.Ï>}ßF?W3Ú>7>*J?4b¸íE9|xÔ½D¹:¥Z:Å·X?<ý=ø"8ø"8Åþ²<Qí>(O>¦ÑL?Vc?öP?PA?D3¬=PBI=	[?Qê::B`?¥¼ý=µ§"8µ§"8Åþ²<Öà>%~>Æa?nÓ? ¤%?
G?O¾8§;m9Ä¦M>q4Ñ:N:åO?ôÇý=r²"8r²"8Åþ²<,D?k¡È>°Oz?U+?É)?~,d?²q´9µ9?£ÂÞ:E:²[??YÈý=/½"8/½"8Åþ²<æñ$?`|È>,R?12?}<ë>¿A?´)Ç9Afº9ÀÃ?ðFo;Ä;Y?àþ=ìÇ"8ìÇ"8Åþ²<íá>ø>{XF?é­Ñ>>®[8?×Ø¶;9§ý¼='ê:Ñ^ :×ã:?Aþ=¨Ò"8¨Ò"8Åþ²<ê
@ÕC?:µ?HË?{?½0³?ðS9­«9Ý>À:kÊ: ?n)þ=eÝ"8eÝ"8Åþ²<±>
|£=U?:Ö>§³>#ë:?4 ¯=Ó}R=¦U?W<oó«;S?­Qþ="è"8"è"8Åþ²<< ?½wÎ>ï¬F?Ð°?ý&Î>ÒC?9¦9t^>·ã;YLÙ:.a?\vþ=ßò"8ßò"8Åþ²<=«þ?=§2?ÅË<àpÎ;Oe(?ç*À¸k8ÝS ¿OÇ· <á8iâ½Â{þ=ý"8ý"8Åþ²<é¼>v7>E?¾7?S\?µ?ÿ=n9=m?\?^N;Ï ;lz?þ=X#8X#8Åþ²<ÑB?­0á>\?k?U.9?øðB?bðw:Ì³D:YW!?}*;©Ø´:ìYq?«þ=#8#8Åþ²<©Ö<?t<yº3?ÿy=TÈ=Ô?I^F9×[{9öÊ>BX<ù»Ö;³)?tþ=Ò#8Ò#8Åþ²<©ÿ>ñ >ºTK?þV??_ó>2I?xd·¹9éyò¼®
7:ÆÁý9ã¨8?éþ=(#8(#8Åþ²<$y?Ï?ËS?È<?³yé>o?N?à¥%5l5¸9¤4f:É©p:j:£h?C£þ=K3#8K3#8Åþ²<=4?O²>ì?ù¤?xB*?lh?ìe¹95G9Ím?Åó;";ù?ô°þ=>#8>#8Åþ²<MY>ty)>.nI?KÞ4?ËWõ>¹<?ã-9=jç<ÚÙL?:b*:Är?Õ¹þ=ÅH#8ÅH#8Zd»<<Î0?gß>eÞJ??d¤²>Y9?*D/8þ9è¯¨=S:Y¡:ö'?nÍþ=S#8S#8Zd»<L]-=uý<//?nè>õÞ=Çæ?é·òc9á½cÀ¤9u«æ9Ù×¶>Ê×þ=>^#8>^#8Zd»<0c?º¸à>àg?¦é?ñC>¯f?,©¥8¸¦Ï9;Ì=¿§æ9Z~Ã9±?ÈÙþ=ûh#8ûh#8Zd»<_±3?®½>øDs?RV?RO(?</f?&Ï°9¾ñò9Oº>ö:'¬o:§ç?uÚþ=¸s#8¸s#8Zd»<^è>wQ>BÂP?áæ>¢>ýá8?Bc7ïTA9
S=QÖ9è9y:?mÛþ=u~#8u~#8Zd»<©l?ÒÚ?P?¡?Vd±>?ÕM?_¢91\9Y'(?^¨:èó:Su?Ûÿ=2#82#8Zd»<Fq?!Ð>¹3??¼ã>é½¢>ô 2?·¸®Ø9
>%¾8qq:4'Y:/Q?ÿ=î#8î#8Zd»<¢Ù2?¡ïâ>sÁI?Dø>34¨>÷Ð<?ö»¸9.6¾ÓC:h0:ê??*ÿ=«#8«#8Zd»<¡Ô>Ou\>Îv?Aj?Êh?Ü¯H?)ö9áÉÉ9û<>Òò6;³å:ÿlL??ÿ=h©#8h©#8Zd»<Ùt?»R?F§`?Û÷?zÜ?5K?!=YÀ<­ùV?ñ:±:P?°Xÿ=%´#8%´#8Zd»<ê0?ÇÎ>.H[?üh(?ÔbÒ>XìL?êe¼·Oýê8,>Í½GÕ:üá9Ú½?ºZÿ=á¾#8á¾#8Zd»<<0?¢Í>³@?+Ç>,>Y¶2?Ál¹úÍ
9p{
¿m9eP9YÆ>[ÿ=É#8É#8Zd»<A«I?äô>S?ê'?êrª>Àz@?¢¹8ò¢9P
"> Ú9íCí9ÀYë>ërÿ=[Ô#8[Ô#8Zd»<pö?Ï5?îN?~?¨>¸ÇI?¨Û·60±98Ñ<`=:×ßA:¤6?ÿ=ß#8ß#8Zd»<ÙR?²<?ÝÔA?ù:?²@Ñ>ñ9?Õßu¸£SY9XÐ¾DgÉ:=Z:ql?ãÿ=Õé#8Õé#8Zd»<?ÇC?.$õ>NsL?üb·>í©~>QY8?Õ8·Ùq&9
½o,¡:bÚY:Me=?;£ÿ=ô#8ô#8Zd»<U	?E¡>O«^?0ý>|H¢>s¤G?ã¾¸q9r,¾q±Á9ì9Å'?¤ÿ=Nÿ#8Nÿ#8Zd»<c£?}B4?fUh?è,/?0»É>àL^?±&7`¿9</®:èüM:hyX?jÐÿ=
$8
$8Zd»<.2?êä>+CG?(÷>Öª>E(9?Áê%¹ðF9ÿÕ¾ÒQc:ý/:U%?åÑÿ=È$8È$8Zd»<ÉZ?#ø>O|a?ÈG1?Þ^Ñ>PÃX?{0¢9¢)h9×2?
{Æ::÷??\äÿ=$8$8Zd»<²:?« ÷>êÁ@?Î2?õØ>YQ0?´;b·F9
A½ÅíX:«oH:D
?K>A*$8A*$8Zd»<,_
?>°>.I?A)Ü>2/>æ£;?;dÒ¸èª{8lV¿þÂ:¼:aA?¾>þ4$8þ4$8Zd»<TÈj=È¤-=i-?÷>¬çî=?2F·JÕ9À
»¼·3:äù:¸?>»?$8»?$8Zd»<Fª?³>H?a?ä	Á>3?ú7j~Ï9_¢±<~Ú:äó96«!?õ>xJ$8xJ$8Zd»<Q¾?·>Í¼>??PÕ>Þ+?."Ú8 Ð±9h>¥Õ:ha:k6?y>4U$84U$8Zd»<Ýi7?æüØ>«cX?;+?8Ò>@ýP?V9x9	ÁÕ>åÏ9:.©9?>ñ_$8ñ_$8Zd»<ËC?¨?JA?v×>P:>ÿ¾9?¿¤ê8v¤9}Í[>f³á:~:é¾J?->®j$8®j$8Zd»<
?ç­>r¬O?jl?Ä>R8??m¸1°9EÅ½It3:OÅø9O«8?t?>ku$8ku$8Zd»<EÔ]> >äé;?Ú"?¹Í> 2?úá8b|Î9>ù&:Âhé9(6?C>'$8'$8Zd»<³R:?ö>ÕA?@¨
?\ÞÁ>)7?[fà8°×9>~.æ:/,¥:è`2?H>ä$8ä$8Zd»<Æ
?¼ËÅ>6L?|?Æe6?sû@?ö9Â9'­M>FKn:Ò>&:<y7?·J>¡$8¡$8Zd»<a9?®Îõ>wA?}|¿>K>,ö/?Á£Ð9²Â9­77?¯Q%;ÑiÊ:ßQ?2S>^ $8^ $8Zd»<Ñû>?ô§>.·??¼YÛ>pª>9?ØLì8HW9½µÂ>àÇ<¸Ë£;Ü¦R?ÏS>«$8«$8Zd»<<öÌ=0=²4?zFÿ=SÒÄ=·&?@9=H©ï<X/F?sÁ;ðÎ;ü;?éZ>×µ$8×µ$8Zd»<H=ÔÒ<Õ¾/?¾=J=û=9ö%?§ó8j@9¥ê¡>Ïö:õ§²:F¨0?u[>À$8À$8Zd»<jB¤>rÅU>µD?×´	?Nû´>lÉB?bÂ9(^Ô9Rê>î¬l<1$<o¹Y?4j>QË$8QË$8Zd»<Öa?C
?e:K?(?c´>{A?áN¸~±9×¸½_9Á9Mcä>!k>Ö$8Ö$8Zd»<Úc>D0>¨ºA?_Às?®4?¥®,?:G=8Eû<úJ?­9C<ð<uKB?°k>Êà$8Êà$8Zd»<·
?¢>Z_?Þ?À¿>®NN?ü)9æm9Ïö>¨ô:¯°ß9?¯l>ë$8ë$8Zd»<`>(@>(¼=?2>'0Û=£@.?¸W=¹¨!=©\?1åÉ;yv;^.?En>Dö$8Dö$8Zd»<©£=Î1l=Áb1?Îò<z]Ù;· ?`ìã8vJí8Öäõ>µÝÄ¸Êóa9¸_¾n>%8%8Zd»< ?Ëo!?o$K?$Í5?*ó>¿t??ÐZ?9]9Mw>© l;¦·	;cw[?´t>¾%8¾%8Zd»<;XV?ï?édM?y»>¼±r>jGE?l;8´_9Î{>>:9Eä9ë©>§{>z%8z%8Zd»<î<?i¦ô>Ú»D?Ñ>\£R>º9?¤Á6ÜÖ8±Ö<Ü©:u­:L\?Í|>7!%87!%8Zd»<0ÈP?d·ó>N[?°?Ç¢>§:W?.»Õ¸<iK9~~¾-;;ë#Ç:>?>ô+%8ô+%8Zd»<V:;?â7î>4I?Ð³ð>xj£>j<?eî¹kÉ9P¿q&±8ðFë8ÙÀÀ>&¢>±6%8±6%8Zd»<ÿf
?GR3>qÅ?â#@îÈ?Å·(?C9>©QW=åd?_mâ<[(|<¥àe?D¢>mA%8mA%8Zd»<B­$?ã(>7?#%@Ñ?H;J?½µ)>a=¦À?Ñë=jr|<XÎ?ð¢>*L%8*L%8Zd»<i=~	Î<R.?{WN='!=þã#?Úë©9g9|?_K
:Ð÷9ÿÜ??±>çV%8çV%8Zd»<Ê?oQË>AæB?¶$>O?N>û9?X9Â49îB>»c
;VÅ:¯Á3?E´>¤a%8¤a%8Zd»<ã?¢êª>¾
G?åLÈ>Ô°>Pò4?`u·NH9j×5½éÜ9d:«Û>À>al%8al%8Zd»<¾9ö>Sf¥>¼>?ÚÐ>ÑN>±,?H­5q"9á
¬;å~;7§¼:ç&5?´Æ>w%8w%8Zd»<×iÅ<Ò<øW7?"=ñÌþ<ÙÃ"?e9x]9*?íç©9°9¼?é>Ú%8Ú%8Zd»<?Ø)?bìÔ>Á4L?ä>r¾>ñ¥A?¼¿µ8K»°9F¢>|å:*¨ë9È?ê>%8%8Zd»</Iõ<Õ¸<Ý)?Âv;|;bæ?ÄU7!g9(=»±h¹6E79Ë"¿ñ>T%8T%8Zd»<¾Á(?µ»Þ>:öA?¸-?æì>g<?¹Ë8-9ÁI>F¥1;ÊÜî:d>?·ø>¢%8¢%8Zd»<{^N?ßzõ>6W?	5?Iôã>8ãK?|Ò9
¶9õµÙ>îÁ:]ª:rù6?Æÿ>Í¬%8Í¬%8Zd»<ûl?@Ä?;^b?m¨?,ÞÇ>£Ø;?c|9¦$°9.·>M:Y2:{?>·%8·%8Zd»<d#>
æ=1ð5?u>;>'?SÝ(¸`¢91½>m;Æ;;è5?D>GÂ%8GÂ%8Zd»<»9?
¸ç>ö1M?ñ?£n±>Î±B?e9¡¼59Mà>¼î9Çèì9c¦?¬>Í%8Í%8Zd»<¬$?¿ÊÙ>±A?èâ>Øã>:û;?ÃºÑ·â~9¥R½óì:ñ!:!U?>À×%8À×%8Zd»<áÖ<?n-÷>cC?!	Â>»K>¶96?üÔ8K»h9YGj>\ì:¨9q?[?#>}â%8}â%8Zd»<½Â¦?eÈ*?øy?G`;?%¿>Fóz?ük 9â¹¤9Où>úí:ràó9oï?/>:í%8:í%8Zd»<9å>Û>{~B?ªä>ër_>¯¿3?Ä·	9¼é¼d`ÿ9ï:Uð>É1>÷÷%8÷÷%8Zd»<#NQ?É?¤¨??x¤.?Û>«K?)úG9YA9ð¥>:ÞTÓ9È&2?=2>³&8³&8Zd»<ZT?ã
?.D?Ó§?ÂÇ>Ñ6?_¨À8N¤9  >Q&:9~Ï9M?5>p
&8p
&8Zd»<+:<?,Ó>.d?Þ[e?èÛ?ÙRA?J·9*É9Êé>	û9 8Ó9ò ?Ê@>-&8-&8Zd»<4=?ûñ>ÝÓH?p¸?cÜ>j2?Þ¸7W9q7â<Zûç:À:
!A?P>ê"&8ê"&8Zd»<|+	?=K¨>Ý§P?d?uu/?°ù<?ÌNñ;ó²;G©G?Ó7:h=!:ø¹?ëR>§-&8§-&8Zd»<EÝ<
î<\1?ØÇ*=ç=ê*?fÅÄ8þ¼9ó=4>ä¸¢	¢9q½T>c8&8c8&8Zd»<×â>ÀÉ>	xD?j>výS>ç1?B¤¸,9t¾¾¯;g"Ì:ÿ¢"?Z> C&8 C&8Zd»<ùB?å?x:A?æ¶ì>î³«>æv0?Ò9Y9Óm>LX°9¿P9CX?\>ÝM&8ÝM&8Zd»<!?{lÐ>¼ÂE?¬aÝ>ý" >>ô0?¢|ç¸¦9.Q¾që :¹:NÈ?Ü\>X&8X&8Zd»<Qà,?{há>¯VD?z9?î5Ò>
b9?ÞÝ¸@9ÚÒ1¾»Þ¸9ÀÌ9Þ1!?]>Wc&8Wc&8Zd»<Lo>Âê<P@V8>û°=3¬?à	9jã9«s`>9êÖ9dÿs?j^>n&8n&8Zd»<?&?Åj?.þ\?ùîé>¸Öq?Ú®9<¼9».?P;ågø:öV?]e>Ðx&8Ðx&8Zd»<E/>a>>¼bD?N?ç?8?±9g9§}>©c;Ü;P=?½q>&8&8Zd»<ÁvB?øT¿>d?·ó?{¾?ª%o?'S`:cAé9Ö2v?sÅ:ÔHU:pm?>J&8J&8Zd»<]<?fó>·F?ÏWà>È/>üt;?¶¸ã9­R`¾Ö:ò66:vD?·>&8&8Zd»<¸=°«\=ÙÏ5?qK§=çy=fé+?¦~9·93Â¿>±\;éø·:ÊÊ6?>Ã£&8Ã£&8Zd»<
r?¨Æý>)t??üÖ?£He?H³9ÈÌ>9p?PV:õ:,?>®&8®&8Zd»<_ÎE?è°þ>ÒF?
?qÆ>#2?WE¸Ç?9¶¾ Mó9jË:Tî>-¨>=¹&8=¹&8Zd»<;r>ê2>d-?Â×á<_:¨<fÖ+?ÞvÛ¸:9Cý¾§á:³0:ï
??¯²>úÃ&8úÃ&8Zd»<BÝ>Zß>T}C?ö8Ã>Òã>mê3?è5ò·)R|9¾u½:r:§X:0?"Ç>¶Î&8¶Î&8Zd»<îCo?D?]-M?c?Ø«¿>A E?dý	9*9öÖý>Ö±8Ø	X9;»R>:É>sÙ&8sÙ&8Zd»<dÙ>åÂ>þ¶A?õÚ?Hv¹>Ý1?p¡8¸;99Ò³þ½ô±s:*Ú9Ý?Ê>0ä&80ä&8Zd»<waÎ>ú>É;;?%®¡>j>p0?² 
¸0=9ñ¯ã½ÿÏH9ÑÖo9úWÖ>Ï>íî&8íî&8Zd»<Èw?\ê>77?~¼?e G?ÓTr?WüB:7ù9üG? ;;¾´:r?/Ø>©ù&8©ù&8Zd»<Ë0?àÒ>áHV?¼G?CÐ4?³<?úÖ·Ïxg9jVm½áÏø::@b?±ó>f'8f'8Zd»<Ö?üÆ>ïÄ@?-ä>x®¢>3?¹M74Å9RY{=¿h*;3ã:[@?yø>#'8#'8Zd»<Wð??¥!Û>w;`?ÑW*?h~¿>v¹c?"¹ò\9I`¾Ö9½É»9¯>?¥>à'8à'8Zd»<Ý>0À=/9?ÿ[>d¾>)7?ò<;¤?÷:.C?:opÐ9Ô%?¾>$'8$'8Zd»< ¢??®[?4¢?8È°>vWT?¤~89øßß=xeã;®áR;*?­
>Y/'8Y/'8Zd»<pnZ?F?óG?+ÿ?§X¯>¶@?;¡/¸sË9V½T[
:Pö':xàÒ>k!>:'8:'8Zd»<åjA?q´ö>z´H?l@?¥?_÷;?g9YÄ94&³>Ò§
;8±:P.L?½">ÓD'8ÓD'8Zd»<KÁH?qþ>üI?$Ø>ÿ>ä~=?)æ8Z9p><ur;¶|;¯PU?$>O'8O'8Zd»<S*?ÇMÅ>®P]?Ú?QÃ>}tM?Ù39è9Ïï>8e:k:Cd?ê*>LZ'8LZ'8Zd»<b@F?©ãì>Â>V?ß½©?ÄE?7ç[?Q¨9CÃ9ÎCÜ>^y³:!K:+0b?.8>	e'8	e'8Zd»<åÝ?¿p½>£ßK??¦È>K¦;?:ÇÈ7.Îw9ïjO=0¬:ëVQ:IR?
9>Æo'8Æo'8Zd»<j-?Pá>î8E?;úí>Z¦>L7?>jõ8òz9SíW>t;1ø;h?`B>z'8z'8Zd»<uEl?3é?¾Ëh?y«¸?µíP?Fb?£5¦<7@><s¦_?0Ë:?ÒK:Ì°?*C>@'8@'8Zd»<QÎã>Â<>\?"?+Ä>­5?wh7¾9ï<?!]:TÐ9?|D>ü'8ü'8Zd»<UúØ>÷>{tR?)ò!?-4Ê>M?ÖÏ8¦¹9R>ìùú9§9æL?tW>¹'8¹'8Zd»<<u7>!>CE7?z½¾>½>t@,?wÀ|= =R?Æ
<È;=b5?½^>v¥'8v¥'8Zd»<üU?a8?g±N?;C?d¸ÿ>ÀqC?î¡¹'9r£ä¾¶­:æk_:@ÌF?l>3°'83°'8Zd»<!?´`Ç>buO?T
?»>þyA?Ów@9°}9®[Â>+,È9V8l9ïX?W~>ïº'8ïº'8Zd»<¾kg?û?f]?XW?]*?sÄo?¼D9ù±9È~>vê¤:¾»V:ØD?²>¬Å'8¬Å'8Zd»<=Lº<<©D1?[^l<Z><ñ?%%Ì:d:ø??§É;cNO;6%?¿«>iÐ'8iÐ'8Zd»<V40?ë>8z??uÌ>1Ã>Sì/?îÕ¶DN9;×=¼Ëc¨9+®É9?¾Õ>	¯>&Û'8&Û'8Zd»<Ù~>
2>9.c?Ø÷>VÛ>&Æ]?e\=Aç<ßs?ßÃ<8C;Ý¼k?Ó²>ãå'8ãå'8Zd»<üá¬?T?(?£Ñ®?/u?`7?°Zµ9}r»9Á­÷>(/ ;v®:iñj?ïº>ð'8ð'8Zd»<4??Y¸>¸ýy?p|?µ,?(ê_?6½!9s£97R}>rI]:&Ô9'?H»>\û'8\û'8Zd»<¢d/?ôâ>×ÖE?×?C±>|:?0èr¹â9Õ¾Ýo;(Þ;ÜL?N¾>(8(8Zd»<\?äu>È]??@Q?ÓUø>µW?ñ[98©9.ý¥>K';7>:>ùy?~¾>Ö(8Ö(8Zd»<5_Q?h?Z+J?ß)þ>8ô¥>0	D?^\59"ª9ß<?Ï;aLæ:ª£'?ª¾>(8(8Zd»<Ãâ?îì¹>?J?ò}¯>Ám{>Á®2?ôû¸AÉ9ã½#y:G|,:²Ë8?ãÀ>O&(8O&(8Zd»<'¢J=º=ÉÄ0?½><cÿ <ý?1ÿ¸c³8¨°}¿í£Ñ:
Ë:s/?ÞÂ>1(81(8Zd»<ZG?á>û6b?3?¨Ô>@W?R;9ÞÞX9ÕÝ>ú#Y:íE::ÿ5?ÂÑ>É;(8É;(8Zd»<V??#?1GR?¿6?<_á>ÜÎN?ªÂ²8*p9§y+>¶:ÕÅ9
~C?4Ô>F(8F(8Zd»<JòÓ<b9<'1?3ï<e|·<ö¼&?F9m9qfY>Nìõ9A
:ÉÏ>â>BQ(8BQ(8Zd»<"t?öb´>óK?d!?(xÃ>ÐH? !Á8Bõ9­>À:¯l0:ÓA?fî>ÿ[(8ÿ[(8Zd»<ì'ä<¤¶§<O!.?G=ÍÎ=<y!?×ºÑ¸W¢V9&z¾ð":¶=:lÀ;?Øò>¼f(8¼f(8Zd»<Ö§×>'È>YXH?WD?+?/?o+¹Ø	}9.q­¾"Ë;;É??hû>yq(8yq(8Zd»<G?Êº>ÇD?*ù?(¨°>`Y<?çê29²(«9_Í>l;e:;åWQ?Ñ>5|(85|(8Zd»<+.?¬hÎ>X?ç?G??H@?ÒQß9Rðî9ýCï>`:-»9ùFO?È	>ò(8ò(8Zd»<Y»?ï¥Ã>¯>?i;?ûî>ÉgH?ðÚa·@39¥G!½qÖ`:»/:^Ä#?>¯(8¯(8Zd»<h¿L?$Kç>[b?/®
?º³¶>\F?·#¹þ8+9Æô¾öÀ.:³:º.?E'>l(8l(8Zd»<Dª>T>dM?:?0 ?ÇP?ý«Õ<[u<g¹^?qªE:«Ô:G-?dE>)§(8)§(8Zd»<ý>øé=>w±6?S	?Wä>U)?L'=T)Ú<DPD?¯³;Ûj;\`C?·E>å±(8å±(8Zd»<«?ä>vÇe?æ?§¶>>JO?4Pw9*ëT9P­?¾;¥rÅ:??ûH>¢¼(8¢¼(8Zd»<?#Ú<Õ¢<úx+?dL;¸/ë:5(?¢§Õ7á·9.XB= )9É9ï>jK>_Ç(8_Ç(8Zd»<Q1?X\Õ>ÍeT?Ød`?aæ?z=?ý+9öÉ9uó>«Éê:rH:\?nS>Ò(8Ò(8Zd»<ï?2²¸>ÃL?H?p¤Û>¨2?)+Ø8ô9Û;>_%:^Ð9½òJ?X>ØÜ(8ØÜ(8Zd»<º@d?ÏÿÌ>õ?³üI?%gÄ>¬£?|ª99kx?<s:µ·Ò9È ¢?
Y>ç(8ç(8Zd»<ê2È?ìÍ
?½µ´?d¢?ãÍí>íÐ®?If9NPÉ9óÃ>¶îØ:¦:ÀiA?`>Rò(8Rò(8Zd»<ïE>p>¢	=?ô9>¤
>úR,?{u*=ßÀÒ<O?Y#<ÕÂÚ;(??&q>ý(8ý(8Zd»<na ?ëqÁ>R>T?Çû>Ð>iCM?¿QA9ûr>9Õí?=:zÙß9À&?©t>Ì)8Ì)8Zd»<ÉÇ(?ûÊ>àÜU?Ä°?^Çº>ÆÔ@?V8rÉ¯9§êJ=Ú;ü¯:qK?lv>)8)8Zd»<Ôív?zCÙ>/z?¼¨?ß*?@Í|?l:æ9)Å9(ú;?4;É.£::?%~>E)8E)8Zd»<
óW?e
?:rG?D(?kâ>?>?µíM9DU¡9°a£>Æå¡:î,:Iªo?>()8()8Zd»<[ÿ=?*nÛ>v©]?W|à>¾:>|T?Tâ9¯S9u£>f^;ÔÕ:?k?P>¿2)8¿2)8Zd»<°å=ªZ=m°D?ÅR>üG>Êª*?./=ÙØ<¸ÎN?ªå¾:Ïß:â*5?x>{=)8{=)8Zd»<Þ>ðç>'S?Ö1Q?²-?ÝJ?§f9q9þUè>íÅ:¤W:3øj?q>8H)88H)8Zd»<â$
?¡®>ëèN?TD?Í?°C?A]9ìjY9(Î¨>pBS:¾ã9.0n?õ¡>õR)8õR)8Zd»<BÙ>N°>fA?_?Ø>Ô/?ª7
;·9© À<c:usP:M¸'?*¢>²])8²])8Zd»<zÍ>u>sÛM?µa??ùö??«í8@>¥98>
Ì: °`:É|h?õ¤>oh)8oh)8Zd»<ZB®>ø`g>aÍ@?1Ö>e
> º6?
c8
Ì¢9ª{²=4ä£:¢ù:R	
?O§>+s)8+s)8Zd»<×

?ëµ>irG?>*Û>éR>xb9?Â\9¤Â9â´I>gº¢9ãþ9Æ©?>­>è})8è})8Zd»<7g?ÿ4
?$V?R+?R¾>Ø)f?Lì9*±f9^Ò ?,:K:È?÷®>¥)8¥)8Zd»<yÌ1?:DÙ>ü~Q?½1ù>l³> 1?69mj9Ô>¼;©.;ç55?c¸>b)8b)8Zd»<É¸Î>=ge>[°f?­Ñ?²?¶C?7ò8?oW9à$><6<ò~ã;maM?¬¹>)8)8Zd»<¥$?MÖÑ>=ÞH?Ö?[²>_ÑB?éI¸0¼¥9@½:TÇ7:gO9?h¼>Û¨)8Û¨)8Zd»<ëv?÷LÑ>!@?í;Ò>¹Æ>Ã#0?¦tç8\9 _>&;;¢æð:¹¹F?DÌ>³)8³)8Zd»<Nì|=¦ =ÊI?õäí=7©=3?Ñ:nÇ9´(?9¡:ö¨:Ã?Iá>U¾)8U¾)8Zd»<^#>ÏÒÉ=Á1?ïèE>r>å ?DI:¸U
:Ê::? ý:Oo»:©3-?üì>É)8É)8Zd»<¬>PòÄ=?J?Ì¨%?Úwâ>úB;?wÈ:=8Þ<l-W?Ú<Îç«;§¥`?¡ô>ÎÓ)8ÎÓ)8Zd»<Ý+ø>UÍ¥>ç??¯¡­>°Àz>ÙC1?ÌP9p§X9Qdö>¸98;Ì÷ó:¦OA?}ø>Þ)8Þ)8Zd»<ÌÔ?¼?y'?(X?²`ò>Nd?1¢.9¯Ý99¾¥>oè":zà9Ð-:? ø>Hé)8Hé)8Zd»<W|?k©?[y?.?Z¦>:l?W	8X9ü_¢=6õÕ:4-:J÷3?>ô)8ô)8Zd»<w
?o²>ïõJ?Ô>üÉ>0-5?òAä8«
9í.ä>ðL9+}½9oK>Ä>Âþ)8Âþ)8Zd»<@?cÉÝ>«]?t@?V×þ>cA?@P6:â ×9rX?+±¡:Hçl:Õ¹.?>~	*8~	*8Zd»<ÃÔ>óKw>@\?òRE?7-?OB?Ûí;9¿Z9×Ü>°:©ó9h?t>;*8;*8Zd»<ÐÍÿ>>ÆN?h?R²?
*O?B79ðeÌ9º >bÃX:sÜ?:?Ê!>ø*8ø*8Zd»<}>!U>£<?Óø>±>íÜ3?Xð$=îÊ<ÑP?ÉÊ4<m ê;ëBE?j%>µ)*8µ)*8Zd»<Â9? õÕ>xB^?¸î>ãE>jg?k´8
]C9¢l>À9º9^4³9Ð?4&>q4*8q4*8Zd»<ö¡O?Ø?´¸J?ÛÖ?Ã³B?G)R?¶¡9(Ò9´²?di;¹v;v??)>.?*8.?*8Zd»<±w?º ?F?îJ?±?GC?jdF9ÖÖ©9å>â^;E­:{I?N->ëI*8ëI*8Zd»<8þ?Ù÷¾>1A?¢%Ý>±Ú¤>Hµ+?z¯Ë8´9ºµJ>î.=:½-: ?3>¨T*8¨T*8Zd»<-2?Ñ¯>½U?dÜ?MT¼>éD?&z7ì?x9×=ül:ù×Ñ9Õ>?4>e_*8e_*8Zd»<[?6ãÅ>'N???ªt¶>0ÊH?+>9.9vÇ>±¾:<d:äú?[5>!j*8!j*8Zd»<ti"?DìÚ>ë=?BÒ>e>³Ñ0?<­¸
9=?$¾Ä©k9Iü9ÔÜi?o9>Þt*8Þt*8Zd»<)A?=HÖ>¯Äf?6?§¹>9V?&}÷8¸ß9
>Þ}±97ÏÇ9ñgã>êA>*8*8Zd»<
B?d;>Pf?&?/<?âO?¶;9:¶ª9WLÃ>yÓ:;¬,:ÉÚJ?.V>X*8X*8Zd»<yâ?·®T?ûL?Å@h	?;p?u,:':%7g?ý;*:rz?WV>*8*8Zd»<TI?ù>º>kô¹?fC?VÄ>³Ã?Th:=:L?â#´9ÿ;a9¿L?W>Ñ*8Ñ*8Zd»<¡¯=õC=ÂÌ-? <æB<å)?Ú4µ6aÞò8ý¿<·ÞÏI9Ã:½âW>ª*8ª*8Zd»<¹º?{`?4T?Ã¤V?ÿ(û> ÇZ?©:ã9K`©9i¸+?íMÀ:Z:Ca?qj>Kµ*8Kµ*8Zd»<ï¸{?
ç?»¹R?\0?÷Æ>UÒL?s¯88)­9k>¾r:Íþ9Ëj?k>À*8À*8Zd»<ô>µ<V>%­>?Uêt?oã*?»r7?Ò»=á-=2V?Î^;²$;RÀ_?~o>ÄÊ*8ÄÊ*8Zd»<D[>?wÏ>ýâj?íye?
'ù>qÈk?Ó ±7Èû9Ò=¸ç;ÂîW;*M?Ào>Õ*8Õ*8Zd»<À
=%9Ô<bý*?¯;ñ;¿°!?£s
¹Þç9ý¢o¾£j&¹©ã96¾¢¾np>>à*8>à*8Zd»<=?Uó¬>¹ñY?w-f?$å?tQ?£:ü1ø94!?Â Z::&??´>ûê*8ûê*8Zd»<mß=	=¨6?_>ì
)>Óì(?æ*-=ÁåØ<ìbL?%sÅ9|Í¦9?>·õ*8·õ*8Zd»<./É<üÆ<A$?ÉQ;e*;¨µ?Cl¹º>Ð8à8¿@ó&8«J9ÒÓ=>t+8t+8Zd»<Û¢"?¶¡Â>êU??]É>àáJ?#	8JJ%9eÔ=Fj9ºù8Ås?ï>1+81+8Zd»<	ô<?ñ>¦H?«x?ÇÚ?Ûùa?EÒ8ez9õW>M¨;xO:;Qûf?û>î+8î+8Zd»<ÖT?6	?¿F?¹#?õXê>Ú2?Ú8¹|É9
>løv:¬:ÆK?x>« +8« +8Zd»<#Ð>¢>F?|?Ï¤ç>¨.?Ò:5oð9?ÀÀ0;Þë:úÖ??r>g++8g++8Zd»<¿½9?á¤÷>(@?ób½>P¶>ùt9?ãi{8ès]9BQ>
øE:þÂ(:'?³>$6+8$6+8Zd»<C¼5?dä>]´K?õ>Þ
¢>$A?âð¹¶hw9Df@¼[:':"ö9?¾>á@+8á@+8Zd»<oa=ÈJ(=Ê+?@<K{È;d'?­Y¹¤Ç9M¿å»ñ8pq»9å%>ÜÂ>K+8K+8Zd»<Ð)?vÍ>S? í5?f¡ñ>É¾@?Ù
9lA¢9P[>ÿ¢V:q:­@?EÅ>ZV+8ZV+8Zd»<P,#?±Î>J4J?JÁ>>ö{>V£D?EGÞ8\ÜG9v[>Ì:yA:W?¼Ë>a+8a+8Zd»<Ò/S?ÜÒî>`b?{g&?îj¹>­¿e?ÔÃ¾8â{9ºxB>ì¶ :ÍÎ5:Lb?TØ>Ôk+8Ôk+8Zd»<\^>%%ù=ï­d?!'?^:Ý>ofA?Íy\=ld=0S?3<0¾Ø;&S?Ú>v+8v+8Zd»<ïÃ»>¡:M>P7j??¶ì)?1b?ªÔ<øRx<o=[?I:ñ»E:6?Cà>N+8N+8Zd»<NE?ôù>§J?B!?:Ó>	pC?Ò¢9TóÒ9hO.>"À9L¿95k=?­è>
+8
+8Zd»<`g?¦¹º>R~@?
Ç>÷Ø>§\2?6øÛ·|R9;§H½Xç:Ì¸A:ØE2?é>Ç+8Ç+8Zd»<(?È>ÙéJ??µ³Â>i;?aô8V#¼9ÞC&>õ;>¬:Ìç[?®ð>¡+8¡+8Zd»<Æ5ï>¶î>2cP?_bà>"_>8D?@ã(´'79¬*ì¹I_Ì95ÙÅ9y8?Nñ>A¬+8A¬+8Zd»<#?Phµ>ÃE?´^?ïÙÉ>Nµ>?¿Ï:99Æk_?æ0\;±;o@Q?Þ>ý¶+8ý¶+8Zd»<ç~$?'£Ñ>àH?Ã?R^Ã>Éb??3²·}u9{Ô9½îlí9æ8#:Ñ0º>±>ºÁ+8ºÁ+8Zd»<Ë¨=ïÄy=ô-?æÄ;=;#?ÈýI¹òÓ9¼%Ç¾ÐTw·i9
Û¼Ë0>wÌ+8wÌ+8Zd»<$QÝ>¡>x¦K?ñzó>Pc¦>ZN;?ÕU`8£[]9½¸>äü8¡z99­R>?J>4×+84×+8Zd»<Y3 ?nÀ>U?3F?½ñ?6B?ÄÕ18îÅD9\ç=9ý¤9ùL?³J>ñá+8ñá+8Zd»<{Õ<¿D</Ø5?(!4=R£
=ÍN&?1:9ÂQû8>©=?(² 8ÖN9äÆ=L>­ì+8­ì+8Zd»<R3&?#·Ö>'(F?]ôã>È >N6?ÿÞÑ¸/·9à¥¾ÿ;@ªà:¦,5?W>j÷+8j÷+8Zd»<tpt?RX¯>&p²?ÒÉ³?ç#?Ó?
ãÐ<Pût<&HZ?}Ä:ªd:é?³s>',8',8Zd»<F=«ïÜ<n1?cµ;ò>;$?Åk¹"¼ã8ã{¿WíÃ¸ÉV69è¾_>ä,8ä,8Zd»<¬?þR?.Ï?+}?2+æ>Ê?±Á
:´:HÅ	?Pé:î¥:5¢i?ç> ,8 ,8Zd»<. Â?=?¾c?2¼?Rç>­?;ÛÁ9=ö9¯AÉ>1× :4:Å¥?>]",8]",8Zd»<=?¢ó>æ/G?,×å>üª>:?£i"9\49>áæ>#M<;Âuù:ê<A?>-,8-,8Zd»<Tü0?§KÈ>5b?Õ;?à}¶>¦__?n9G
9+ÖÞ>å:èÄ:êÄ?ü >×7,8×7,8Zd»<7=?sÛ>c»\?>¯?¡>Ðj?xDT9p¥9y;¤>É:ûÐ$:Âb?Ø¤>B,8B,8Zd»<Ü
ä>ç>br<?åó>Óå´>Úö+?Y9(Ø¤9LRÇ>è.h;1ä;÷]?·±>PM,8PM,8Zd»<à°?ÇJ>R}?!?s­+?nKj?,¾Â9Ü¼9hü?À~Ø9õ<ã9²åó>Zµ>
X,8
X,8Zd»<ò1>ð=`=?Ý7À>Ú>:A2?*=ZÓ<9_N?| ù;$&¡;GF?Ûº>Êb,8Êb,8Zd»<°î[?³â>È[x?¾?&?È=d?ç£9OÝ9í
?±g¦;h0;d|q?¶¼>m,8m,8Zd»<YM?¾Ñ>[??p>ÕoY>-?5D·(@9íÓ³¼W7ªJ9>Ò<
Ï>Cx,8Cx,8Zd»<L?ÏR	?´>?z`Ñ>à>P
5?¹ µ8»5¿&Á:µ7?:!¿5?Ñ>,8,8Zd»<ÀGj?õMÔ>Õ??Û?	>ûÜ?{áb·æh98ú¼¹²:9:]v?=Ñ>½,8½,8Zd»<ÝÃ?x«Ó>4ý¢?»?hg?aUf?K½9j£9Hû?=z¨:ðÔ':~?}Ó>z,8z,8Zd»<p#?E!Å>?T?¦K?:P¡>óQ?{.9>µ9V>jvw;Ë$;þ l?-Ù>7£,87£,8Zd»<^ôü>âT>ÒX?Ä¿~?B8?`Y?À×m9y»Ö9¤Æ>Õð::ÁêX?Ü>ó­,8ó­,8Zd»<höf?_ð>%Àu?¸DF?$bË>Òy?Oÿ9rI9 ?>#:#¸9k7b?ÀÝ>°¸,8°¸,8Zd»<ñ?ÐW,?À²H?@s?,\?$M?Â79l>R<ö:7:Ëc?.Þ>mÃ,8mÃ,8Zd»<ï$ì>Å>4U?V%?0Ç>ïT?~
9Áa9ïì >/,:ì:"
?ß>*Î,8*Î,8Zd»<ªFu??±°Z?YxR?£û>&V?æÉ¼7ì9Ù2=ÏÜ:I(::H?rá>æØ,8æØ,8Zd»<Äü>é©>?>??Õ>bw>¢¼1?ÌÒO:â!:S$?}¸Ô9'Ù9Ñ²B?.è>£ã,8£ã,8Zd»<BW=Äµ=_Ò/?É×<H<¨0?d¹ý×79~ö¶¾è8;Ld;¿Ï.?uî>`î,8`î,8Zd»<Û?´?Çx´?´?kv?8º?\äª9Â9f1?½;áì;î?ò>ù,8ù,8Zd»<ð§å>l:>N?e?¨/?àÖ>GQ?%l9ß¿n9l?gAa:Ã9Ñ?>Ú-8Ú-8Zd»<0v?Ú§>
áH?¹?yú­>^i=?`77¡Ú8Æû´=-è9{¤Ø9Å-	?¤;>-8-8Zd»<õN¹<­â<G-?%Dc=Y8=XÌ?R7ä
¶9Ô<Z¤:Ûî:3[?K>S-8S-8Zd»<àû1?·qÞ>4ÕL?=aü>¼H²>25?4zû8Ýc9xî^>;L4;j@?=S>$-8$-8Zd»<=¦?Å¾>ùR?¢W?¸Åø>Tæ]?±O:Ð32:ß.?äªè;¥;æ¿S?9g>Í.-8Í.-8Zd»<¯o?­j?!g?¿±C?åîæ>¥ïX?`38ó094Á>/²å:H£:¯U9?j>9-89-8Zd»<[#?B¼·>c?ØQ?m(?èÁS?Jñ9g9@,n?
dN;YD;JW<?¬u>FD-8FD-8Zd»<?6.?Z«a?¢?ºN?¾H?9\9:fÍ9ug?2¼:	Ëy:¿@?b>O-8O-8Zd»<
Õ?·añ>°©?
Ü?Ópô>ô?û9ýGÛ9?jï:_SR:ñ³?_>ÀY-8ÀY-8Zd»<Ðß8?ÿ[é>ÏJ?râÃ>9>Ö;?7Ûõ8Â_j9XE>¢Ú9ï£Ñ9Ã!?v>}d-8}d-8Zd»<k*?oÍ><^T?È>Dü>P*>?	9?¹y9+>ýÄ;)«:k?O>9o-89o-8Zd»<E)?zÈ«>ÑA|?ÿ ?×·>¦0`?âä®9¬=Q9IúU?r:Ä59ÒAÎ?p>öy-8öy-8Zd»<Ú?6v>Ãã?áAÂ>w >>p?î@g9ç¶·9D¡>®%ü9ÂÎã9­
?á>³-8³-8Zd»<ÃÞ?¿>GÇL?Q=?)G?3w4?£üí8Öb9Z_>3Wh:Ú.:%*?Q>p-8p-8Zd»<")Ø=²Î=×D?ffg>
>Q»F?å°ª<h}D<5c^?Íô;!w;¦hW?5´>,-8,-8Zd»<éu?ÚV·>îB]?ÊÛv??·¢F?º84§J9ÿÁ!>(WT<Mä;Rn?­¶>é¤-8é¤-8Zd»<¥Éõ>l©>v S?²e?!>©>'^T?Õµ÷ö¡9É-àºMwô9cÝ9
?ÏÈ>¦¯-8¦¯-8Zd»<÷¿?'Þ>ËÒ?~eT?u8Ã>C?"ó£9TY±9¨ì>ì;³:nT?÷Ï>cº-8cº-8Zd»<¸£?,Q	?W?o@f"?¨¨{?gOC:£ï:iý(?1³:NoB:Ãîk?ØÔ> Å-8 Å-8Zd»<ÉïB??²v>?.p·>X8>Ëï2?Ü¥ú7J-9'W¹=×Á:J¥m:ïî
?qÙ>ÜÏ-8ÜÏ-8Zd»<¾®?µ×>.=?0GI?F?ÄÁ-?¥/¸òÕ8ó#R¾Hd
:¸¬:§?ºÛ>Ú-8Ú-8Zd»<e£?õø²>"Ã[??~X?9?ôýB?¤Ó?9©:9§¤>NY:êt7:=Í>üÝ>Vå-8Vå-8Zd»<ú¤=¾c=ó9?â?¸<Å÷C<#±p?¤­&·KC9z}Ú¼_<9¦g©9
U>«ê>ð-8ð-8Zd»<Å³?~$ä>v£?À¬?¢«Ñ>ºý¡?	T9wI9Òt?u;4Ù:ÿ-?Ìê>Ðú-8Ðú-8Zd»<)Ú[?Aî±>U(?D?h?<Y?ØZ?=ù²9×Çl94A?½¨¶:Éfè9ê4É?Òí>.8.8Zd»<×J?sÝù>ÒO?öº>Æk>´°J?;¸ôr­9ÅÏE½º4:80:F?»ü>I.8I.8Zd»<|Z>Í	,>ØPU?|·?Ýwi?AI?òÖ=Í´=-G\?;í9Þì¡9;?Ëþ>.8.8Zd»<®6ß>Ý>h¥E?ö§°>í|>ro3?ºP[¹Ï9fU5¿`>:5e
:úV,?>Ã%.8Ã%.8Zd»<¢ü?a>Yj?£9?x·ï>Ã?F?FÙÉ8wï9é¥.> 4:dA:ÊÁQ?ç>0.80.8Zd»<Ã-?£sÝ>ìH?õ§o?§î#?@ ;?E]99S9Í+?QG;	þÒ:Ur?><;.8<;.8Zd»<,Ê?Hé®>ä½F?9?z³·>2óC?Íoã8Îx9ú·j>~±<ü¦;+N?>ùE.8ùE.8Zd»<EÏ?
ñ´>úY?Ð è>Ë2>o]B?®g95k¿9W,Q>Z¾I:Ùá9´ød?~>¶P.8¶P.8Zd»<Gõ=Sÿà<å,?(¾=vj=/ç"?;¯9½Ì9ªÛ>Õª9çå¤9"q?>#>s[.8s[.8Zd»<¬G¦>õÕ[>L¢A?Ë?øÙ>-?H]i8I×U9®¯>^@:R:??Ä&>/f.8/f.8Zd»<'Á>¨e>ý&W?Ji?ôÕ?>?V=¡º<XÆT?­Þ9°<£9.?;,>ìp.8ìp.8Zd»<é>Ê¥=?üì ?VÆ>¶O?|u;,¯;0-Y?áé¦;B,;ñ°w?u4>©{.8©{.8Zd»<Ón¨?ä½'??ù½?Òø>?ÌQë8%¿9ã>
¢Æ:9Ï:ÓÚ5?5>f.8f.8Zd»<44S??ÙO?LI?uÝÒ>O;?F§»7÷+9Í=ÒL:¸}¾9"Ì1?9>".8".8Zd»<`¡? B ??u?Ï2?Õ?ä§9aÙ9
¸Å>Ëû:Ç+:spR?ª>>ß.8ß.8Zd»<Ý{2?)ÔÝ>dúM?[~&?´ Õ>*üG?©q9ù£9²ol>ø¹8:Ä:¸56??>¦.8¦.8Zd»<{ì®?IV?ÅùP?ãd?ù>	Xj?1è9¸×9^ß	?u#:ðR²9©j?Ò?>Y±.8Y±.8Zd»<ý$?çËÌ>Ð=N?I?¨Ü­>õ¹E?å9X¼9x©G>§9ê<Á9óÛP>D>¼.8¼.8Zd»<²ê'?¹$È>ÇV?A|7?%ô>	@?Ig9u·9ÓãÓ>ï;(ÿ';ûi?vP>ÒÆ.8ÒÆ.8Zd»<Ñ]?5ï¨>ÝJ?ÉI'?^ã>Ô<?£9Ìþ¤9"v>g9Êÿ£9KÙß>óX>Ñ.8Ñ.8Zd»<x¬#?A^Õ>Z`D?á>A³>s9?öö8ß¥j9m=y-:¥!Ü9'½I?=]>LÜ.8LÜ.8Zd»<RÒN?#q?âG?#?·>³>Z7?">Ë7øÎ9Ï§­=~29Õ9w×>Ae>	ç.8	ç.8Zd»<¤¢3?U`Ô>¥X?þ¬b?·3?	L?F1Ô8
î9£åª>fÞ4:Ñ§6:è~ý>úg>Åñ.8Åñ.8Zd»<Ë?ü¡>îN?ð{¶>Yv>ä¡=?ç¦&9è¿V9Ø©Æ>F}Ý9]Ã9Nñ?Ij>ü.8ü.8Zd»<:B2? 'á>]®J?Ø!C?=nò>ß
N?M9/î8´Å?}ß:ú&:ªJ?cp>?/8?/8Zd»<Í»?0> >Y©M?â?Ê¼§>ìãD?Ï{8C9ps->ÿí9Ü³9¾S)?Ú>ü/8ü/8Zd»<´·d?I1ô>ÝÆo?>G^?Â
?×Q?!ëð9<hô9Xü>ZNÑ:i:Y:÷©v?©>¹/8¹/8Zd»<%ÃN?,J?nk7?Òwa?À?3`M?ýï8x,9à=]Ø:U:<K2?° >u'/8u'/8Zd»<Ãc§?÷DQ?·ÄL?:~?µ>¼<?àU¦7à¶T9ñ.H=íU:zÙ9«.7?>¡>22/822/8\þÃ<åN?ú½>f?Ïó?wgT?Â?{/:5´9OÈY?|Ï:¢:gz¨?^¢>ï</8ï</8\þÃ<ÉUs?°?Úk?@.u?§?¾Òe?}9%+9`&O?¸©Ì:g
Y:1cq?Ã¥>¬G/8¬G/8\þÃ<s +?ãÖ>Ù1L?×ÿó>é¤>Å=?ù8¡Rt9@Ü>³q¤:ð:×?6­>hR/8hR/8\þÃ<Þ&?FÌ>r?Î(A?ÿIÒ>%k?è9¬4Ý9È°>­E¤::Pc?Á­>%]/8%]/8\þÃ<Õ¯é>â>ÂZ?L÷>¡> D?Õ9Ê=9.¶M?k;
¤Ä:f5?»®>âg/8âg/8\þÃ<Q>~'=>BQC?/÷³>»_>!h4?³:=Ýâ<²R?æB;;2?²>r/8r/8\þÃ<j§>0l`>ä??-ãW?ÞO?¤9?â<<H?ù:ù:6e?²>\}/8\}/8\þÃ<F?sé>h.c?K¸ø>Ù¢>C?vYn9=¥9×Æ>£<:ÁR@:-¤J?E·>/8/8\þÃ<Z~ ?,¥@?TFU?°Îh?h|?½T?º£=&a<?v­¨;*;A8}?­É>Õ/8Õ/8\þÃ<Mvu>íi">sA?Ç
?¬]Ò>g,?Ç7-õ8Í=g6:º*:ç?Í>/8/8\þÃ<*g9?ÀÚÙ>ÉÝY?;à?Ø¯Â>X÷L?p9Åt9¤Ç£>ÙÆ{:':³T?lÓ>O¨/8O¨/8\þÃ< £À<ÕÓ<áá6?
=Î<¢,?9	9'[9à¸ý>·p&:õÚ:¹ú?â>³/8³/8\þÃ<KZ#?%¶Ø>³÷@?ÂÏ>È>3?b%Õ·9Èa98¬q½qÔê9°DÈ9ú?è>È½/8È½/8\þÃ<ÇQ=5²=$F*?¹aw=²_D=u?!?`¥¸øw9åu%¾+Íh:ÌI:#ª?¡ù>È/8È/8\þÃ<Ô ?¨'¾>W?Gjï>é>P?­Ó8â'9@²¡>cßÊ9ï7Ï9¡ú>l>BÓ/8BÓ/8\þÃ<g_×>ø>ºÜO?#K9?¼¬ê>¤!J?
D9ËáB9Ä?«R©:ó:ì(?d>ÿÝ/8ÿÝ/8\þÃ<äý>Àh>¶3d?/Â?8k?ëVS?Nø9ë:Ð6â>ñ[ã:ü:D¿_?±*>»è/8»è/8\þÃ<yn
?x»¼>"×??2Ä>vðd>Q-?péw83$ö8²ë>H:Áéà9¸Èc?ÿ9>xó/8xó/8\þÃ<?KÑ>ª§¤?.Õ?7Õ?¦,°?Üâ(<Ï;ãÀP?.Ã:Ü*:8?;>5þ/85þ/8\þÃ<?ì½>ê@?b_#?rõì>,0?ÎY|9$Å9¢£>Ê±;Ã³:[?bO>ò08ò08\þÃ<É3?tæ>~qG?OÙ>ÁÚ>ÀèB?ôuf8
$9WÐ3>æi9ò©9öä>P>®08®08\þÃ<O"?ÆÅ>ûÉR?Zî>¦>q7?ùk9iïj9MU?è¾ë:QN:ÞT?MU>k08k08\þÃ<{=?Íôþ>+\>?úÅý>«¶>,Ó1?õX¸0·c9÷ò½ä0:.ü÷9!6?^>()08()08\þÃ<(îõ>¶õ>vL?Æq
?~¶>+5B?8:97	Ü8`t,?nä%:Sì:/?Çb>å308å308\þÃ<þï<	®<\30?Ã}X=	l-=éÉ?Î?(9³$94>Q¹Ä
9se¿àg>¢>08¢>08\þÃ<õE=cÌ=£ö3?WÎ<=Xë=H"?d..9 i§9Ö,>tP:¢æK:q#?äl>^I08^I08\þÃ<À?æQ?ì??uàâ>!?§9Ö9
?_Þ";OeÅ:å8S?ån>T08T08\þÃ<*Õ>¡z>jL?%å
?ËÏÊ>3?h2«8âZo9$7>ÿ:®:M:¦Ù)?¥s>Ø^08Ø^08\þÃ<KÜ= =c@?;?>²X>
6?æä :or_:U8?v);±4Ä:Æ]?{>i08i08\þÃ<&=lX»<C?éhà<jö<ã3?¾É¨<@J<¤U?Æ8;5òê:CH?º>Qt08Qt08\þÃ<w¼Þ<o¡<10?ukg=Â:==?Ý19î´·9Üvw>â|9·¡9k$ö>>0808\þÃ<S?DÌ­>ÀCb?¦á>FE>ºX?ôõW9ý92oÑ>:\§:ë»I:7aT?>Ë08Ë08\þÃ<,=?±wþ>(>?²æ>~©>ïù-?zpñ7x7S9ºP=
­:-g:¼??¬>0808\þÃ<·Ì>ËPÒ=Tx1?2<bå<®ç"?çþb¸3x9<A¾¯¸ú ¸Í>z­>E08E08\þÃ<¹ß:?ùì>{àI?
{Ú>H!>£B?2ªN8©â¼9d=ÕWµ:z:?%¹>ª08ª08\þÃ<ß??Í>XjB?RZ?·U?nf8?¥»9»Ù9ZMÝ>Ví9/4¿9ÿá?m»>¾´08¾´08\þÃ<.³'?`'Ú>
ËD?Ò%?óiÖ>>¨5?ÄÃM9TÜ©9J>¨;Ö%¬:U
`?ìÒ>{¿08{¿08\þÃ<ôµ>rFm>íOD?<Åz?$§'?ru??Él=X=	= 3\?<Á:5&:"P7?¹Ü>8Ê088Ê08\þÃ<8x.?ùÍ>cØX?ó ?9iË>`I?Îr¸ö¬9¢}³½bL3:1ÿ: ?Pä>ôÔ08ôÔ08\þÃ<¡ðv?v!?<¸C?ù>D¥>èA?´J6/e9d*<ÔI:à]ú9^N?ýö>±ß08±ß08\þÃ<¦D?Àê>'sV?·?¼Ï²>+4X?}¤7898j=b:1S:{z5?¿ÿ>nê08nê08\þÃ<n/=ò³¾<x0?Þ=^=V.&?k¬Ò¸XÑ9Qþ³¾ä5
9z9µ8d>í	>+õ08+õ08\þÃ<EJR?«¢?e??kó>ð«>¡ò4?×yú8ÀEC9/¤>¸è:u¦:`Ï2?{	>èÿ08èÿ08\þÃ<î
æ>t>&¸C?øæ>Ï.¦>îæ1?ðùà¶Ò1K9¸¼w9âÐ^90?$
	>¤
18¤
18\þÃ<z_4?Fè>íF?úa?ÆÖÕ>d£1?Ä'9o9Üm³>äo:V':¿Ü6?/	>a18a18\þÃ<>?C\º>`«W?ÿr?E#?§*>??©9Ôf¤9uFo>t²k:Ûlß9Ñ?	> 18 18\þÃ<L}?Â>ìB?_j©>l> ¸7?L ô8Ä²9É>Ñé+:Ë¤9°?­.	>Û*18Û*18\þÃ<ÀU`>°>ÃM?Ùä©>Pe>¤=?vk:=iç<
:N?UZ99fqg8Í?Ô5	>518518\þÃ<uu>IÀ,>yß5?Ø>ÙÇ>Ëú1?8l;þ8µ- >.>;|8ú:yB?8	>T@18T@18\þÃ<K?8O¹>óÅS?½Ä?W&8?¤??¥9))¿9¾É>«¤:0:ù£?9<	>K18K18\þÃ< ?Ë·¦>á?q?§Ll?G	?ÄÈ[?ýÅ9°92?Ã.;î%;ÀÂE?B	>ÎU18ÎU18\þÃ<ï16>u¯>1?²á=Ö ±=?¡"?F9êæü8R?áe	;nÔå:?ËK	>`18`18\þÃ<ÃÇ>ïy>QêK?àó??Øá?£>?gmÊ9üìá9¦_å>\L:ðtÑ9Uy ?ÖU	>Gk18Gk18\þÃ<¬r(?¿0×>¡dH?çÎ?³ñ½>·m<?ðw[9K;99¨?¾Gi::Ù0:%Ø(?_e	>v18v18\þÃ<û	*?ÿÎ>´R?¢[»?ÀGw?ôöA?ðá/=Õ<IJS?¼~:ÉMB:z#R?ok	>Á18Á18\þÃ<M>±¦.>iS?â§>½$_>í@?Y±Y=ü=Ü+W?ñ/&:ÀhÍ96O?n	>~18~18\þÃ<ú2F?q4ÿ>ÑF?ñ¬Ð>É=>·0?cVÑ·þ9,<M½d(À9Zó¡9ëß?q	>;18;18\þÃ<?â>Ì>ÍZS?Ôq?y?ú¶E?÷	9L9§ï>;¦ñ8T9Ç>V	>÷ 18÷ 18\þÃ<íô?-°>5G?Sç>~>nÙ??
>9Ä'9hþ?wiF9yÝ9Ð?e>C	>´«18´«18\þÃ<â?ÆÆ>\?\?àc
?ûþK?±%K8D¦96d=»v: 
:ûß_?
	>q¶18q¶18\þÃ<ÂF?,»>ÆT?ºU?R?½§@?VÝ8ó¡9/>ÿ²q:G:j?	>.Á18.Á18\þÃ<Â?\»>þU?US-?ëóÔ>¾\P?[xÎ9åüÃ9Ø? Ò;Í¯:ûWT?Þ	>êË18êË18\þÃ<»Dg>{þ>!];?Mu¡>q>p+?öX<=õ=ê<®×M?A:<<h<6?Í	>§Ö18§Ö18\þÃ<s+?¥º>h°j?Æ	@Þ?tm?íC:° :Ð6}?©À:ÅÝ:n?.	>dá18dá18\þÃ<c?lô>,W?QòI?{§ò>®
U?rH9JÂ9VÏ>ÚÄ9 GÍ9ö}õ>	>!ì18!ì18\þÃ<j Y?f?:qM?Å¬ä>>lõD?Q-[8k9î'¼=@i¡:lj:ÊD0?åº	>Þö18Þö18\þÃ<Vú<ZK»<5+?ÚP»<ç°<?Ñ¸Ô8Þ94NQ>Úæ:þ.µ9w V?Å	>2828\þÃ<IÍÑ>Ò#>öAE?ôä°>jXu>8?ì9_99²¦|>éÞ:eê:ÈS]?îÑ	>W28W28\þÃ<Ü?9=Ý!
=9©+?¦<aÇÌ;Ì{)?u	¹ÿÈ9Á¼ô¾Â­Û8QW9©i>Õ	>2828\þÃ<W1¼?G?1(?Í'?à>~?{w©9!þ«9=ü>¹ª7;
À´:Å?
Ö	>Ñ!28Ñ!28\þÃ<?®><ÂY?£=r?d?ý3M?¤$=ÀÈ<aóQ?g : i°9+Åh?HÖ	>,28,28\þÃ<áU?$ ?ø\R?¦éR?Ü?µ0?È]Ë9à!9æb-?²:÷,U:ÇU?Û	>J728J728\þÃ<9îD?%ú>åI?^?±zÏ>ÙJ7?c
l·, -9.½¾e}:v:ªË?Þ	>B28B28\þÃ<o?Qµ±>Ù[?WY?¨	?J?m4¸9¾9¬
ø>ó:?¶9A2W?Sç	>ÄL28ÄL28\þÃ<ÙN%?Ë5Þ>÷q>?U!¤>¥Øs>O,?a9Ú¥­9}ÀÍ>ÿÂG:vùS:1@ñ>Úï	>W28W28\þÃ<Iæ>ÝÃ>ºêd?£öH?=nö>iÄP?¶¾Ý;æ;óÉ\?ÈJ<¹×;	¥p?ø	>=b28=b28\þÃ<üV?Êo?8??I³?
qÛ>	ù7?l19@ÈY9©Ð>rÊ¨;hk;}7?ã
>úl28úl28\þÃ<o
?¤f¬>uB?R?·3?VH?ùä@=i÷ã<wX?éÎ;ß°:ègd?
>·w28·w28\þÃ<¥}%?ýòÌ>¶N?,?qÆ>qM7?ÖÚ9ìÝ9<¤>}cº:åC:½s?Ð
>t28t28\þÃ<B2L=­L=Û+?à¿`=¾8=K?ªé{8Z9Êÿï=ä%:èl:Ô?@!
>028028\þÃ<âÔ=g1c=¨v.?¢.ý=x'Ã=a&?ì'¼·Úñ9à*½-S;ÚÖ;$8?N&
>í28í28\þÃ<U3?×>û4U?4&?¾×>ÜåE?¾@x9³h9è×>ïµ::6t:Ð·>?¿/
>ª¢28ª¢28\þÃ<¤]?æLÍ>P:D?õ>¹fn>cÄ+?ÀO9¿9t?]#;EÞ:_Q<?q0
>g­28g­28\þÃ<ã6:?Î°æ>ë¤N?ò>	J>"D?¶Ü8Â$9nX«>4:â q:£º?f8
>$¸28$¸28\þÃ<½%?38Ò>F I??~À>¿D?¶	.9kx"9	?1ô:Â

:ßÚr?<
>àÂ28àÂ28\þÃ<G?i?»?Ü|?
åü>g÷?ÿAu8Bº9)D¨=ô[Ã:ÔG:z?¬=
>Í28Í28\þÃ<;??AõÞ>[?Bb?øÄ?ÎRE?üFu¶.¨³9 À®»sx:)ÿ9Ö]y?w@
>ZØ28ZØ28\þÃ<ÏQ>J>>2?´>÷sÎ=oÌ#?G\¹Å19Ñ¿e:4`æ9ó;?UA
>ã28ã28\þÃ<II?²©Ü>Ñ9i?W"v?¼?zk?./U9tg9ÝÎ>õÄ+;-wÊ:ø/Y?C
>Óí28Óí28\þÃ<4
0?_eÓ>/U?n?!0>-s`?\	¹l8¤Ù¿|m:2¿:]óT?(N
>ø28ø28\þÃ<ç	;?7ô>­'D?Ú?jXÔ>yF8?AJ[9L¤®9X¹ >rc;"Ö(;Oo,?*S
>M38M38\þÃ<câ>FU>dm@?´(?hÐî>Ø4?ì9§ñÌ9J.>4:_:Ã?ä`
>
38
38\þÃ<+t?>tË>-XB?»>vû>ãÚ6?½¸3¯]9¶ç½äµö99÷iH?o
>Ç38Ç38\þÃ<ù^?Û¸>ãiL?Ñá>»Q> N;?ÔC9Ô@÷8ÁJ?Iª:|d::cÏJ?#v
>#38#38\þÃ<²??y£ >qáe??!"?ìe?éñ¢8{:9ý%`>W(ò:?@ª:È6?t
>@.38@.38\þÃ<!÷8?ÞÎä>jòN?e¦^?=?@'??¹.09Þ8Ä9ýÚe>¼¯9,}÷91Çµ> 
>ý838ý838\þÃ<ñ"À>Öü`>âZ?¡?H?ÄÀ@?fBA:áö2:b9
?ÒçF:÷,:7?J
>ºC38ºC38\þÃ<ë?!q±>nR>?ÂÝ>E&>×7?1×6oæ9Z><©Ä;Pí×:*ï3?«
>vN38vN38\þÃ<¬X?Xg?®T?ý?)ìÅ>Ü<?~ï99m(w>¤ã9ª*:&=¾>P
>3Y383Y38\þÃ<oZ?ÍØ?ºSW?·gA?êû>SD?ÍD9ËÌ9å¼>¹e:í1é9Ç0|?L£
>ðc38ðc38\þÃ<F|E?úÉã>ñ]?Gÿ?®°>ÿ1O?ÚÔç¸øw9C@¾v<×I±;CY?nÔ
>­n38­n38\þÃ<A?y¯'?-Y?ì«?­¢>§Óq?Ï7µ]9Q±Ñ<K!:§Û9Q¾;?ô×
>jy38jy38\þÃ<r±>¾U>à)U?G)O??åº6?ò §9F×9Y?L¶:Q7:ÞÓK?-á
>&38&38\þÃ<¼~\?+
?DL?f1?£SÉ>	F?¬ñ!8Ò9Hp=Ú§X:ß:µCF?tç
>ã38ã38\þÃ<@ß>>¢>Õ1C?®¿>ÝÜ>8ê1?nÎ(99í93È£>3è|;­-;Âd:?^õ
> 38 38\þÃ<Õ[æ>pC>pd?Ï
?	p1?0GQ?5­9Úid9V?Bæ:"I¡:û6?>]¤38]¤38\þÃ<ÄG>¯®ÿ=;ËG?¶?KÛ>Úð/?6á5=ÜÖ<	tY?Úê;ÎXÈ:ls:?Q
>¯38¯38\þÃ<â/%?!Ê>-QQ?³?s/?'O?UÂ=´n9= ËY?yÅ;¡XR;·Up?>Ö¹38Ö¹38\þÃ<64d>ré>tdL?;1u?Ä8?Ü)?Dc(=ë6Ô<p!K?a{Â;ÐH;]a9?>Ä38Ä38\þÃ<â9?OÝ>pW?BEP?ý?±ÀM? 9^½9µÇs>ÆE:ïÍ8:óOB?Ú5>PÏ38PÏ38\þÃ<jò?¡ê5?·@?/ò>G²>Áá-?qj¶88ø¥9¯>ðA@:W(:ò
?®;>
Ú38
Ú38\þÃ<ç@?#xó>µÔJ?b?-¾>hF?¡°07Æ»9Óq<EQ:YÍ/:ì>?û;>Éä38Éä38\þÃ<¦]>?Vtï>þK?ÃÞ>Ó>Ål;?<àª8m/9<\y>"1:|E::(ì=?>>ï38ï38\þÃ<ÖÀ>Ë>õ¥??¿n?¥8º>-.:?Å[8P«H9¢>@¤P;­Ì
;mh@?æQ>Cú38Cú38\þÃ<pò?»#?.½L?^r?MY!?a@?Ï¿9·Æ}9ªLA?A:²âV:"?úX>4848\þÃ<¢ml= /=f,?Å==¼!?[Õ9®5ª9zÙß>¤%:ûd:òv?1^>¼48¼48\þÃ<(îw?Á¢?îéO?" ?#wÈ>FL?¿V 9¦}±8áBg?Lí:l:µOR?<_>y48y48\þÃ<o6?¡Ë>yce?7?ô¬­>'êc?$929_?èI:¾>:ñG?`>6%486%48\þÃ<¨?É±>WR?¶£X??åB?ÜMä7íaÏ9Æé=Ìj{8QÓ8¸~>²`>ó/48ó/48\þÃ<¯¶?F¦¿>}©N?ûp ?ÝÔ>`¶A?µWy9>ÿµ9\]¯>¿T4:]Øþ9ñ%5?Ni>°:48°:48\þÃ<ÅT?û»?
åR?eÉ?»|?ÍºB?i\Î<*m<À^?º!:Àûe:L®,?2j>lE48lE48\þÃ<M°>Y>îc?I?·s6?àM?ù(¬<¥ªF<Ø]?n:è:)?k>)P48)P48\þÃ<1BS=3\=ÇÁ*?¥b=65=Û' ?Ó59z>9ï>ë<ß1¸;÷»2?ÿm>æZ48æZ48\þÃ<B¹>=v>°@?«2?ÔÔ>ýá.?=59Qe9gn?|«:"fß9»=1?¹o>£e48£e48\þÃ<ký<ÑÎ³<¯f4?N=Æ=Æ9=,x#?8ÒÒ¸9ôúÊ='::¾`:UÌ¾>©|>_p48_p48\þÃ<e*?¯Ö>´ÛJ?M»?¨¬¯>lA?wI¸ãàp9¶GÖ½ú}:Ág:$?{>{48{48\þÃ<,F?E÷>q¼«?õ<?÷õ>ÕÐ?Ææ=æà=ï¼m?ßç;& ;Sb?>Ù48Ù48\þÃ<»q?À"ö>.k{?Ù6?{á¢>?Rø==Dr=9´*?eû;eLX:ü¬¥?ä>4848\þÃ<ç@Ï>©~>WP?iO?o?M?z«&=IÆ<.W?¬:ßÜ:¨}?ú>S48S48\þÃ<®À<Öñ<i)?vù:¦ò:Àï?8¹<9±¬"¿Ô=¸Úh9
-¾>¦48¦48\þÃ<1x?#¾>­»J?b?¾F?ÝA?]T=ß8°<zJ]?Ð*;i÷Ù:OH?>Ì°48Ì°48\þÃ<ï÷ò>Ýç£>7¾=?FöÉ>¼>9+?+åò8m9ÈÌq>ý%Ì:Ë¢:¸ ?¶´>»48»48\þÃ<ÙÍ?1'?¿çf?Ý-?o{Ç>_?V99&¸«9q{[>JÃ9xý:çÀ>µ>FÆ48FÆ48\þÃ<õY?x²?J\X?}]?£E©> ëd?8¶9Ôó=Rµ::¬Ð:]%?Ì>Ñ48Ñ48\þÃ<µ'?èàÈ>ºU?@?KH¨>8ÅL?´ö9*, 9÷®o>(ðk9ç©9·6Ò>XÐ>¿Û48¿Û48\þÃ<³§È?Ý,?´?dÛ@ô
?vL?Í9H79}ÌN? :ü©9>Çq?
Ñ>|æ48|æ48\þÃ<¤cÙ>þf>ìp??)?EiY?þwí9Jv·9®%?¸:û÷.:B??V>9ñ489ñ48\þÃ<^Ë>d->qF?U>¬>kbj>Ô <?Ã|È8ô'B9,>Õ7`;Ù£;aÁV?(	>öû48öû48\þÃ<%Z?Ñ>*@?d,_?{ð×>½I?Ëö9pa9
ç>?':dÈ9©U?H>²58²58\þÃ<uQ=Í¥=ú*?Ñ¶=+S=Ñ ?R·1R9Ýû¼GIi:B%:M°4?ã#>o58o58\þÃ<»;?çÁò>ÄøE?Cþ>£µ>}k3?ë"f9rS[9O?hXh:ø:f?k$>,58,58_Ì<Gi-?¾Å>Aa?DÄ?¦r¼>:??9æ8¿9Í>®:èR:-ä?,+>é&58é&58_Ì<=H¦>	ã*>y?UJo?m%
?1·]?-¡Á<JnT<ºWi?ï<hF; t?2>¦158¦158_Ì<Ýòè>Rf>{M?ö?z3?â5?u09Îf9%?çÃ9©5û9/ÊÆ>ì5>b<58b<58_Ì<²Íï>¥>°4T?¿ØA?e¦?-
;?ãÈ9ã¯9¢ò>oQ§:ßÚX:hE?Ë6>G58G58_Ì<r¦?ò_>·q?`3?¨ÄÛ>òP?&Å%9zµ)9ùú>]Q;éx:r@?ª\>ÜQ58ÜQ58_Ì<lý`?WP?âiV??2»>O¡2?cê¸s9Ó½ç9ÍÐ9ãú
?]>\58\58_Ì<8#?,OÍ>K?Y!¾>îàl>^zM?¾¢¶·.Àa9O½{û9å±9I95?l_>Ug58Ug58_Ì<·w?Å!?kD?R?rÂÒ>`5?Må6¨pa9v1<ðf:¦:'HÕ>{h>r58r58_Ì<Øx?g)?Þ;?Vz	?É>E.?s8Vh9(ã¨=Î;;:O¥i?¸>Ï|58Ï|58_Ì<5^?s¼> DL?á£>Gm\>¢S>?óò·Ý89mi½Ø5L:uO!:
"?`>5858_Ì<ñ¦=áÄ<|,?ï­<ÅK<U"?Ty¹VV9¿¼O:0n%:ë» ?¿>I58I58_Ì<¦3P?,ù>V?LÆ%@¼¤Â?éZ?;m:"¥I:¨å9?7³ú9lÊ:MªÌ>&À>5858_Ì<uY1?Ïcæ>HE?Ó?«Î>:?BéR9}¹9Îæ>®,:~áð9Ük7?îØ>Â§58Â§58_Ì<:í>TF >¹=?¦?ÙA½>«^/?²n¸&e9£õg¾DQn:º®F:Ø?¡Û>²58²58_Ì<ÔJ)?¾ÍÝ>dC?ªgÌ>¬->ìw5?)è89û?c>"ñ9ÒÀ9w@ ?=ð><½58<½58_Ì<e	§>¬_>T-??cu¿>$µ>º+?q1b¹JÇÿ8cb¿çø9ðÇæ9T
?Ðø>øÇ58øÇ58_Ì<r(r=ý+=6¸4?¼¨ =äs=e¢(?/d:ð9%Q?¼ØC:0r:¨¨A?û>µÒ58µÒ58_Ì<®	?®£§>U(R?&Ç?ºÎ¶>¾C?M5:XBÎ9Xa?h	ä:\D°:ú%?Gü>rÝ58rÝ58_Ì<W?öï©>ù`?vÎË?äV?Ër?°<:h¾:}%?Ôs=;èÎÃ:Á°w?7
>/è58/è58_Ì<]6?¾>ÞcD?ã¤þ>ýÂ´>6Q4?´`l¹ïé³8ß+¨¿²8;[Ê:÷9i?á
>ìò58ìò58_Ì<³ò,?áÀÜ>ÐH?A?æ¾>½P4?oÍ­¸à9O²¾F<Ë:óz:ÛE?
>¨ý58¨ý58_Ì<daq?¼6?N¯M?
ãÛ>
!>º>?i¾v8¹9">È=låh;ÕÔ;¤E?7

>e68e68_Ì<n{?_y>Al?:ç-?GÕË>iZ?bÑ9Ce¬91>?RRø8ÙY9Êç>:
>"68"68_Ì<R+?MÙ>z^J?.,?¦¤Û>%®H?õ¸ë¸§Ì9±ÓW¾f¹:ìxc:íÿ#?D
>ß68ß68_Ì<¸`Í>"j>£`?(?Ú9Ö>µÖ<?JS·¸Óº9=ñ¼-:N@:Ç?|N
>(68(68_Ì<STÖ>´3i>MHk??áÌ?¼rc?Bf?)<D<i?ª:½_:þTl?P
>X368X368_Ì<)ë>5>¿èS?Çó>Sþ>è7Z?áî
=I&°<ÝEN?5|Ä9á9±P ?%_
>>68>68_Ì<2¡>ªõQ>D?D?·æP?XÌ1?°¼o;½_;¸J?qS<x¤<V@?a
>ÒH68ÒH68_Ì<&ç?@ÐÇ>ëK?¾ÿ?¢Í>³sC?6U9ìà²9âÎ>¿^;!;ô2G?s
>S68S68_Ì<x	?¾)?,Éd?ÛÝ??»>À?Q?v¸ÝêO9ð¾Lî:I:pÙ9?$v
>K^68K^68_Ì<Û)?Ëà>©B?¤ÇÂ>>]ö1?ØêÃ5Ãó8kÀÍ;HÞ9ÚÎ9ú·	?ù
>i68i68_Ì<øq,?]Ö>V¿M?®ÿ>¬i¨>òSB?Ñk9ø©¤9ÅO·>¹94o9E#?£
>Ås68Ås68_Ì<Ä±5>ñ÷>Cñ2?U>	h>É(?\6=ë:æ<ÑbJ?éÀì9Üø:»Ï>Ý¤
>~68~68_Ì<_5I?PÐý>ñJ?ÏlH?Ðá?OE?ÕZr9® 9Ä4A?ðò90dÖ9?g±
>>68>68_Ì<$
?VÝ¼>6í??ÞØ>´Å>`1?+¶·¥e9Á7,½};­ÅÈ:ÈI:?.»
>û68û68_Ì<ÉFt?Êv?%òY?ü¦?B9²>óD[?³,9f 88X?ã¨9uË9åW®>¼
>¸68¸68_Ì<@+?7´«>÷S?*6>b£-> ÒH?ÂÞ7vm8è¹Â>Ê¬9þMÓ9PÑ>.¾
>u©68u©68_Ì<×&?¹À> X^??à®µ>ÚK?~	9ºÎD9éØ²>óâ:-ó:yCW?0¿
>2´682´68_Ì<²ãX?Åÿ?ÙLF?´?¬ÆÐ>Å9?<i"6Z¡9%×;;":Ü|µ9NOK?àÁ
>î¾68î¾68_Ì<G¸??s&¶?Ð?Ôý>G¸?'ýI: û9ôèM?aÒ;d,;¢¢O?]Þ
>«É68«É68_Ì<%r?¤©>NmF?IC?ï;?³H?DÑn=8
	=P_?úq
:1ç9M?0â
>hÔ68hÔ68_Ì<w?B¸>G?åaÍ>Ê>è??Ø<q7N19Pñ-=A:Á::ªý>ä
>%ß68%ß68_Ì<?þ>ô¤æ?¤Úô?v¥A?'Ù¡?A8qÙù8¡ ><S²;/f;dü?³ä
>áé68áé68_Ì<r?N¹É>b¦?Àå?¨A?èá?á¨9Á9¡ÛÞ>iãº;ïÓ;a,¥?5å
>ô68ô68_Ì<kK?	¤ã>§íd?5
B?6Ë>Ý¶t?Å>9Nc9,$?oÿ9þÅ9O%?¯é
>[ÿ68[ÿ68_Ì<|¯?JöÅ>NêK?³½?þÊ>Â±8?²´¹z9YË5ºo:úë¿9#TG?Rñ
>
78
78_Ì<Í&>­%B>>?¡å>³¦>vQ0?ñ«=ÈT=äN?÷9L<U<¾??õ
>Õ78Õ78_Ì<éA*?ÞùÈ>ßX?9¼R?Gû>"²V?¢¨G9"ºv9£)Ï>éì:gna:úî/?ü
>7878_Ì<?¸0!?³°a?ðß?àþ>ùb?Öl¸¹û9UÌ½I§9-c9y5<?	>N*78N*78_Ì<`3?°Åï>o??Ðã>»S>\I?í#¹çlË8sKN¿,ÐÑ94l§9®h ?>578578_Ì<z¿?Þ¡>%S?¤\I?M?øâH? M¶îÔl9EÞ»q7;éFï:£CD?è>È?78È?78_Ì<`wª>NÂE>c«\?ª3y?e¬ ? F?-{û9îÝ9? (}:IÆ:öb?$>J78J78_Ì<+O?Û?×?÷?{d?Il?¨Ù9P9rã8?\,Æ:@
*:}-?q>AU78AU78_Ì<U,?NóÆ>á^?ä¹)??Ì>»T?ô89nî9jkE>ûk;¼:Ý?F>þ_78þ_78_Ì<i¾¸?`'?òG?ë¬??Q«?yT:]¸9:i'?úE:¯-:yêa?7#>»j78»j78_Ì<wÝ®>î´]>·éI?ÖQï>2Ü§> }6?¤º6ÿr59_I<÷Æ¥:ÑÎ9:gd?Ú,>xu78xu78_Ì<î¤?þÁ>.(D?×µÛ>B³>/Ê5?b°8yy9ì4>£5:Þ6ë9_$?ë->478478_Ì<ó>+7>8X\?áìz?Ù?ÿvW?å*-=jTÇ<Yf^?°Q:¼:Q?Å6>ñ78ñ78_Ì<õ>(?øíÅ>Y?*?	òº>eoM?p¹Â9¯Jà¾¶Âo:ÇR:g?·;>®78®78_Ì<Ýo?ôU§>Õ÷\?Dãc?5?·¼W?Öµ9Ý¨9×h>
Ø;BeÅ:±Ø;?pE>k 78k 78_Ì<¢
M?ÛÌ¾>Ð?%ëá?ïS?îq?>¾&:1Ñ9?îE;)A;®¸k?¡G>'«78'«78_Ì<i+?ÞßÜ>5F?¤@W?,Ú?8TI?q6 9l<dÆ:(ô¢9ßV?H>äµ78äµ78_Ì<S>>D>BN?'Û}>»:2>.P6?®ï¸³¯(9Óµ¾ñ½:´9¯R[?ÊK>¡À78¡À78_Ì<(ÁÚ>>¬Q?ÖYA?Ê
?[Q2?­Øì8ò?9 D>Íï;m°Ó:YÃ ?N>^Ë78^Ë78_Ì<A!?Mÿ²>èBA?.?/ê>>N>?FS9ÀªÌ9¨>Í,;­Â:3?¢U>Ö78Ö78_Ì<	å>ó>ÅK?.÷>º§>Ýò<?{Z9ü4ë9Ìm>q"J;KÀ;Ð>?]>×à78×à78_Ì<ê5??Aï>UJB?Û)?(ë>þ7?ü7ÞF{9¹w=FúÙ:Õ:Ñe<?Cr>ë78ë78_Ì<ZØK?Hß?,wJ?n?½Ó>KðQ?@­¸}ÿ9ìä¾çkæ9õé9»ü>x>Qö78Qö78_Ì<SmN?Â9Ü>¾õo?¡ó#?¡¡¶>ìÐe?ÓÞ·/}9Na½x~:{=:Wæ+?½x>8888_Ì<Ín?<P?Ñf?&t?ë'>Ú{[?.Ò7(9QD<=`Qs:Öèõ9QM}?*>Ê88Ê88_Ì<DB	>sPÇ=¹K0?¿ö=å:t=?¬'?±¹HÁt9;k¾{;nÕ©:\B?>8888_Ì<ÆÜ1?BÞÏ>ß[?-?¢Ü>pÍH?ÔI8ãí¼92=äf":Üô9ýö)?7±>D!88D!88_Ì<ìé ?vZÎ>É G?&K	?êþ¹>¬÷<?·áA9¤Ë>½¼<9ó¤9hÇ>Æ±>,88,88_Ì<:e?9I?7a?.î?c?ôY?+ö95ÆÜ9Ã¤>Êà\;Í4;hW7?ßÕ>¾688¾688_Ì<Þù>Tð>ú:I?B(??õ%?ke6?Ô9á­9²ï>º
3:&ã9ÈI?üÖ>zA88zA88_Ì<?UX?Vï?¡ì9?[???¿5?oý^9ýìz9Óã>Qì9xÞ9ñ÷?^×>7L887L88_Ì<?b§>"@U?yåð>ô£>Ð%=?DÊì7F9q=â:AÌ9æô?ÓÜ>ôV88ôV88_Ì<g´>S´F>-K?85v?ª?&°W?÷a<µû?<2S?0<iãÂ;Ö×g?·á>±a88±a88_Ì<Ì>=!ú=$^3?(x>4é= ?/ðJ:2:4)?vþú:L°:Ò;6?ë>ml88ml88_Ì<Í-?SøÇ>ì`E?\??ç¹>Ó2?:V¸¸Õ9Bb¾	:M:¡?0ï>*w88*w88_Ì<3Ì\?Xz?rX>?(`ß>¡¥>}5-?ü¼l¸&ÎÇ8þ¨¾$f9ÞR9¢5?¾ò>ç88ç88_Ì<ÛÒ>çq>ü+@?Ac?sQ?¤-?F5=ç<ÌgH?Ï`<R<%¸D?¤ø>¤88¤88_Ì<6m?ÊPþ>ÈÈn?Ñ§ð>aÔ>Ñ°T?¼²Ü7¬9³5=Ê¡:Â=:L$?z>a88a88_Ì<E3?~ßè>BXE?)2?¦&?é,?°V¹×ä8ü¿"L:Y¤:XÉ/?1>¢88¢88_Ì<ke?yà>â?c?äQ;?ºcY?ß=9
:ø8q2#?H[r;ï;.O^?Þ&>Ú¬88Ú¬88_Ì<¬ý'?ÛÍª>È{?µïN?èòý>P?
<ë·ÍÃ9&õ½û£;Êø);¤Cv?é*>·88·88_Ì<X§Ë>X.>·]K?#ù>L®>¼õ6?^Þ·0M9¼Ð½®ïÃ:ÛW:íò>?ó+>TÂ88TÂ88_Ì<¼?aH8?s¨?P:?Ñ¶³>?*·R9h¼ÄP:¢:²5?0>Í88Í88_Ì<?ü?aÏ>-#B?¬Ðî>ö>åÿC?s@9ß99{­Æ>G=:IÑ$:×?ãR>Í×88Í×88_Ì<	eW? ÷ÿ>lW?
?¥dC?¸"6?è¯.9m{©9Xî>ñ];A;r×X?HZ>â88â88_Ì<ÂÂ>?×Ð>Öi?¾~?»?0P?i÷9WÆ9Cj?r"K:pä9c?É\>Gí88Gí88_Ì<>ð2?ËÛ>¯Q?+?¯ê>D:?Ï7û[¸9=¯1/:r9ó9ue8?w^>ø88ø88_Ì<Ó^B?pµý>3 D?eý1?ø>®7?Õÿ790î@9:&ô>Wo:ª:§8J?i>À98À98_Ì<Ì<0ÿ<}.?(ï=/h=é!?G|¸8!9êú\¾
Á:°:ªJ?ìi>}
98}
98_Ì<a~¸>Ùu>I@?#ù>7 ·>ßr.? Wu=ß=qH?°:jÖ":RüH?¸k>:98:98_Ì<ÿ?]­>áqY?.¯Ò>b>Á=?¦V9ýº9³4Ó>ï±2:*kþ9GÎ3?/u>÷"98÷"98_Ì<õ:??É÷m?GB¹?8Jb?ùQ?ÚA¦9Ì²9hî>3³±:t&F:Qe?v~>´-98´-98_Ì<VP?Û?sÙM?Jðñ>c§>Éß8?õT¤7õ8³«=2¨:ìÿ°9êOA?Ì>p898p898_Ì<n©>ViR>X¤M?
`?è?ý§C?;©¬<tÞH<Ò\?ö;Áä);gk?>-C98-C98_Ì<Ü!?+ÌÜ>Sª;?¢XÀ>t1>%-?ÿÚ98V£8úì>;1´7;ì³??>êM98êM98_Ì<õg$?þÌ>õ2N?*Þ>û´>ó=?Rç'9n¢9ÝO>>Ø;Îf;
p?î§>§X98§X98_Ì<£/?4¼>ë|n?T,6?ÕÚ>ÏU?âï9q9Mk?Ú$;tû¥:}?mª>cc98cc98_Ì<-?Z£>fßM?X§ü>%Ã¯>%ÿ7? »6}°$9=V<ü9z]³9ß3?4«> n98 n98_Ì<Ã²>_s>g<?"Ò>	>y¿3?87Yx92~×<që;=9Ü:Bæ9?¶¼>Ýx98Ýx98_Ì<[S?Kî>hb?p`g?ÿ?ü]?[Æ8,îd9^>ìWù9­ð99õ?f¿>9898_Ì<àÊf?¿ÿ>ûg?ñ,Z?¦ô>ðKd?f!/:DüÈ9c_?¡ô
:¿é9²ì?ÕÐ>W98W98_Ì<éÅM>Gä>¹ÆJ?§Ä>¼t>d4?Uj9ø¶9Â ?&*ñ:w
£:ÚQ=?JÓ>9898_Ì<ÖÕ>@>©|N?ã1?L¸É>;>?¤ª¸6À8¶ìâ¾ãØÑ;Zu;E-[?ç>Ð£98Ð£98_Ì<÷AK=T=ìË1?FÃ|=æwD=­$?xhÛ9gº9­©?9I~'9Bß>éô>®98®98_Ì<+=?XÿË>dm?<5?Û>Aj?äm<9V,9äó?6;½9àf¨9
Õ?êý>J¹98J¹98_Ì<¶¾I?`Àþ>Õ»J?¹9í>T2¢>Ñ5;?O9Äq9Øb>4%;Ø:ÂÄC?	>Ä98Ä98_Ì<oJ)?PùÜ>ìD?fÿ?®Ô>Ý;?²m9Öv9Vî>Z+':.Û9¥ÞB?53>ÃÎ98ÃÎ98_Ì<°v?dË>¹ûC?nç?AÜ>e/?¢ÉÛ·¿÷97`4½rª|:u4:Ç3?ï@>Ù98Ù98_Ì<ÐJT?ç>@ºj??->^B\?uZF8LÐ9ÁM´=dVÂ:`¯9:æö?°G>=ä98=ä98_Ì<vQ¿>5%p>óK?áâ?éq?
BP?æÚ9t¤9l`*?l©:{z&:bM?*H>úî98úî98_Ì<?Â@?£ò>ÐK?W6,?Ðé>z<?*8
#9Û>à.:AÓ9S?8R>¶ù98¶ù98_Ì<Ï­?û0(?ch?aW?]æ>Åón?ãªÞ:ix:íC?t^;K+1;)O?ÇU>s:8s:8_Ì<@ã>Æ#>`dN?ªYB?{$?Ï1?jN*8¹p9íµ=ô1:¡n:²?ç\>0:80:8_Ì<uT
?W\®>NK?,?¼pÒ>3ü=?X8¢È8 ½>¢`:Û9ò?¾e>í:8í:8_Ì<Ra=ë$=N/?Â<öûð;?#J6¹xê9'÷§¾d»6V(79¢<¼p>©$:8©$:8_Ì<24?ì>B­?²J?ï(??vj;¹©¹:P(R?£qO:<qè9Ðwd?q>f/:8f/:8_Ì<"?ÓN¹>#£P?Á?²ÕÄ>{ÄB?ÍÃ9ÒM9?ÅÏ:´::Ø2?ås>#::8#::8_Ì<3õ&?}Ú>þôC?%#?^Ñ>ôzG?Ä±8EÓ49{/G>¤;à'¿:cÐ4?Uu>àD:8àD:8_Ì<??v2!?É5W?`pï>êY>AÌU?`N8¬9x=wô9MÈ9ò8?v>O:8O:8_Ì<´pS=1¶=ÇÆ4?7u=%J8=NQ*?¬9þ9¾Õó9Qt?ü	; £ß:ñ?Â>YZ:8YZ:8_Ì<ë7?ÆØ»>³DG?à>xÐ>¨³;?¢9ÍªÓ9H«>¶:FÁy:=$;?>e:8e:8_Ì<8,?¤¸>ZDY?~ø?ÉíÏ>@?Hý~9#D9Th&?Þ;c:NT?ö>Óo:8Óo:8_Ì<A?¬²¸>i,E?ë>ÇO£>N8?6b9[ 9^fY>²*;ïjÁ:¸¹J?[>z:8z:8_Ì<>?jÊ>Ö#p?yÕz?#æ>0?=öÈ92+y9³xN?";
;Þ?3>L:8L:8_Ì<^H?mUç>O»]?â'?+nÛ>9ÝC?ºî&9Ñ§9ç¥~>¬ä:<_:ÜÑ8?¡>	:8	:8_Ì<Æt?,-?ò®p?9??ËªÒ>°_h?Þ
9ðïx9ñä>m;9Y:7¨?§>Æ:8Æ:8_Ì<EÇ>i>õàF?ú¬'?:å>e;?G?B9q89±Í?Å}:«Ï4:k>?«>¥:8¥:8_Ì<ùs/?çÄÔ>S?i8-?7òí>ü\:?
O49´¨9..?B4»:èàk:h,K?õ±>@°:8@°:8_Ì<N?ûÓò>Z£?¬?C(?ÒÊ?.Áü9Ç
Ç9)"?BV:÷P:ýº7?ù¾>üº:8üº:8_Ì<ú©`?8?NÊH?¡B?­??â`<?98q9ÑO©>s%E9¶249ï	?3Æ>¹Å:8¹Å:8_Ì<1 ?¯Óø>FÚ?Q?t?8Ôu?ãº°9Kü¹9¡Bó>n³:ÂcH:59e?!É>vÐ:8vÐ:8_Ì<Jì>yc>æ½U?!!?v¼>Íü<?`Y9Êé9[°>¡Ñ:Á:ð9?ÖÍ>3Û:83Û:8_Ì<ñ¹,?#¹Þ>~F?ÙÀ?ò$®>B'C?´8ÇWo9ãJ=ebÚ:cV:öb?×>ïå:8ïå:8_Ì<7;>?qï>ÁK?/?¤ÑÊ>@?h8ÚpI9`²J>Ô(:ùá:c#?1á>¬ð:8¬ð:8_Ì<¤N?Iv­>!k?Ö?µ9?$D?Ï¬µ9à×·9ûü>8v;wÿ:m{??ã>iû:8iû:8_Ì<úæ,?bå>Ö@?¤Î?åµº>Âv7?76Â869">I:A^:YÙ#?]å>&;8&;8_Ì<ã
?°±>o¡G?ÏS?ÈCÉ>>:?Y8ÆA9òÓR>_;fQ:	³?Kï>ã;8ã;8a2Õ<xD?WÜÛ>R9d?Ccä>E¿>	ËL?Úf89¶À§9"´>i:´ÒO:È5?.÷>;8;8a2Õ<i!¡?;?Çá[?sm?Ê¡
?±_[?i¨.9æ·9Ï"s>eÜ
;úx:»¥d?÷>\&;8\&;8a2Õ<W
[?Ò?UQ?íKæ>ÈÒ>ÐF?39vä]9uÔ?^-:Ö=ß9F+?R>1;81;8a2Õ<¿Î?x}?¢üi?)Õ?åH>÷e?*9uo9C>ÇT:BD.:ÁI?J>Ö;;8Ö;;8a2Õ<¥®T?4	?
ÚE?Y}?:hÅ>-@?()9é®9TÄx>÷Õ:×:~WO?L>F;8F;8a2Õ<Ãê<;_ª<G`0?¶ß3=ú¼=û',?¸l6æî9bÒ;Kb;ùm;I4:?!>OQ;8OQ;8a2Õ<Þâ-?0Ó>ýÇR?>ßJ??!F?ù`¸cY$97/¾³VÕ:uÊ:é=?;#>\;8\;8a2Õ<ÉX?Ñú>pÌ\??êd? "?¢rZ?ÚFi9¢=9ÛlÉ>	Æ(:m:®d"?'>Éf;8Éf;8a2Õ<óÂ>P>´i4?.F¥>u>¡,?ZB-=q¬Ø<²´L?¿F«;ðâh;sF<?.>q;8q;8a2Õ<J°è<¢p­<Ø¹+?Ç =jfþ<!?ÇÌ7&9
Ò=âª:¸ÄX:ýÕH?Æ/>B|;8B|;8a2Õ<Ðr?©Ì>cÅ?ã<?N>æ,q?·C9j9+>ã·:(j:¬
I?\0>ÿ;8ÿ;8a2Õ<úIÁ?±=4?#D?Ci? Tð>U?K[¢9r£9«Jþ>»;R:¯Îr?o1>¼;8¼;8a2Õ<PQ-?HÉÞ>(G?áÏ>>>®ò5?u7XO9¿v=xï8<9Ú3Y>ÉC>y;8y;8a2Õ<G>R¹>¼!.?yÍ=
A¡=ñ#?L%¸.Ü8Èr@¾®Þæ9×û¨9wà.?ØI>5§;85§;8a2Õ<©rb?¨]ö>Mk?´?@s%?þlP?ø8g8xm9¡Cù=U´h:¥4:Ùâ$?L>ò±;8ò±;8a2Õ<Æ?Ê>6¥D?ÏÏ?í½Ê>ì5?Y{¸õ·9OÛý½	ºä8./9ÇÒ[>B[>¯¼;8¯¼;8a2Õ<óTþ>u>²üS?$½
?bZ­>âL?`39¬9(Z>N{:cô9|º	?0^>lÇ;8lÇ;8a2Õ<
6=?ãÄÎ>öBj?.&?1Ó>\I?ë§9t+E9¦Y?í:UX:pá!?n^>)Ò;8)Ò;8a2Õ<à>SóP>Ë¬9?³%>ÁdY>ý¾)?ëÁk=»=9G?½É2;§¬ÿ:3?6j>åÜ;8åÜ;8a2Õ<j>.?ºÜë>ã=?Jðý>h¡°>þ8?7hÿ79.×k=ÒîË:{:O?q>¢ç;8¢ç;8a2Õ<&
Ú=ÓS=g1?¿v=Ãü<ñ?¹à8©Ø¿o:c92:;,?|r>_ò;8_ò;8a2Õ<Í`?¾>Ï}?÷v9?<ßÆ>Ç½n?±¶9%Õã9>GÍ>}¢¹:¥N>:ð¶y?~z>ý;8ý;8a2Õ<P§/?êQä>ÛòD?½.?ÕVí>Åz<?øÕ6M59PÜF<×Æ­:eö:Óz,?÷z>Ø<8Ø<8a2Õ<ò@?²	?¾«~?(k?­âß>©q?øy9öf9>î>µ:):b¾u?Ò><8<8a2Õ<öwc>ùF>¤L?¬/?ÀÅî><8<?Æ¦¨=æ.K=ê}T?¨ÐÍ:³ò:.?/¥>R<8R<8a2Õ<àäU?¹?q±T?¢>°F>qQ?`Í6k94R;x09Î
9À«¥>(°>(<8(<8a2Õ<G?í?óÿ?z?¶ê>òw?^b.·i.9Yv«¼üv£:a/:Rn?é¸>Ì2<8Ì2<8a2Õ<â?_·>¶îS?òìþ>`¨>aA?Ô8é¼X9²)>*ªÕ::¹j4?±È>=<8=<8a2Õ<Òp=èÞ<{N/?¤À<Îÿ<ð² ?çí7eÅ9ô¯L=sþ²9¹Û9hÐ>å>EH<8EH<8a2Õ<2¦%?lµ>%j?$?·?«e?ÉÚº9n:`>Pß4:ª :î¯?Iô>S<8S<8a2Õ<
f»<Qæ<t±,?§SK<fl'<úr?×mÁ¸îs98U¿xÁï:ôÄ:U{?»÷>¿]<8¿]<8a2Õ<u?ç>x?ç]¹?j¦&?;`?V­:
g¡9Êxe?>0;;:Ç?Vú>|h<8|h<8a2Õ<NI?o?WOE?,¥ø>Éy©>\Ë;?Ê'9Ä>[9w¸Ã>sÄr:Ï5:Yê*?áú>8s<88s<8a2Õ<uÏo?ùº?<¢R?½?óÅ>Ó=?ñ18²q.9¬P>é.:÷1Ü9éÖ?³û>õ}<8õ}<8a2Õ<©7?;Ãà>f/Q?rf??Y?`i9·Ë86^!?§}8:£Wð9D?:ÿ>²<8²<8a2Õ<¸'Ã?\ã/?t?s¢?ÒÆ>IZ­?=÷j9«d·9Éþ£>z¦:Îù:)¯õ>Tÿ>o<8o<8a2Õ<C¸?öÓ>=çÞ?( c?3ÉÆ>??¦u9òþb9©
?ÆB:åw:é®?\>+<8+<8a2Õ<)«)?â¸ß>Ó%B?~À>ë>Äû7?}^J6±8Ð8Îx<¨;Æ:ï.?¼>è¨<8è¨<8a2Õ<Ô¼û>peM>á?FNa?·ñÍ>£?q<~S<úje?N¤;I½;O?O
>¥³<8¥³<8a2Õ<vñ>bo>8P?%¦v?ñl(?¿r;?äù8ÚÐ9ñ)>I:^:ÕÕ?¥
>b¾<8b¾<8a2Õ<;?ò>îÐ>CB?w)?ê®Ó>ïÎ6?>ÈQ9¿Ç9ê¼>Qa;Í	;Ö|E?>É<8É<8a2Õ<Ì*?ÏÈÏ>Q?í&
?- º>0>?äï9âç976>¤uè:Æ8²:3ô&?Ú>ÛÓ<8ÛÓ<8a2Õ<Â8?åç>2L?¤?¼BÏ>¾¶B?N"76T9<V:?%ó9¬ ?ø>Þ<8Þ<8a2Õ<Y]>ëH>å G?ìÓz?»?@øN?lo[=9Æó<·pf?T0<îè¾;%sl?µ>Ué<8Ué<8a2Õ<ã?1¨&?öÿW?9ä?øÆ>_üH?Û8p³9(`Ý=q:þäP:K#.?â%>ô<8ô<8a2Õ<¶N(?M>¥U?Ñxv?¿ñ>?½9®39P7ú>4á:,?:iµ?&>Îþ<8Îþ<8a2Õ<ÊÛ=ÂÏ<-?èdx;_Â;£[?Ò§¹69Pk¿¥8dcZ9ëB>/>	=8	=8a2Õ<dG5?É»>¡Ww?Xy^?Ïú>¦c?Zcf:,£:l3A?è°Ú9¯û¢9(À+?y1>H=8H=8a2Õ<ü6?ý?¼Y?mÎq?)¨Ú>0?969Lß>ãE:F¨é97ÏX?'2>=8=8a2Õ<¹%)?w¡Ô>Å¥K?§=Ð>mÊ>cºH?¹©¸ÂS9m'M¾xÎ9i-Þ9tæí>_6>Â)=8Â)=8a2Õ<]S`?û?½«K?Iþ+?5Ø>¥K?ÿ»Ñ8ln9_0>è¹9OÍ9Â§>>>~4=8~4=8a2Õ<]èE?Vø?gèB?µ®?	P?¸:V?æÖ9:p0Ê>:~É:êdW:ozo?H[>;?=8;?=8a2Õ<s?¸><S?'Rm?:?úD?CíË8=ÞÞ9+>ê=¤".;PYÑ:ðT?g`>øI=8øI=8a2Õ<S0?äÞ>jÑJ?j¾>×b>:?Õn¸Æ »9vî¢½ÎÜB9î9`9¬yÞ>v>µT=8µT=8a2Õ<» =ÿï<¡´*?ßVd<&É.<ú7'?L<R¹{>È8c¿o\:Z2:93?Q~>q_=8q_=8a2Õ<µÆR?·É>â?ÀGJ?J®Ò>ÝÊu?Ô_9(D97>©*:£·¾9øÞd?ô¡>.j=8.j=8a2Õ<>?¡ >.s?ì`?°>-gQ?n£q¸ö 9Ñ½EâÅ98º9<Ä$?bµ>ët=8ët=8a2Õ<{ÜN>¡>ì¡=?G?ØD??Öi:?Äc=¿xü<ýòf?Fe/<tÀÈ;gª_?º>¨=8¨=8a2Õ<ûÿD?Ûâ?Yñ:?\ô>ëa·>Á*?dµ¾b919»A%:£×94·D?»>e=8e=8a2Õ<¼-?Ä@ß>g8G?´ï?é·>ýQ4?ïzB¸ú9'¡½O9Ø©9Ë>E½>!=8!=8a2Õ<æ>á>³ÖI?÷wæ?<(¤?ª´3?½E;ê>;¯¤P?Hq<?ï<EO?ÈÃ>Þ=8Þ=8a2Õ<»/?Kå>.7C?Óöe?í?ÉS?Þë8Í9ó/>QCé9L:·öÏ>ñÄ>ª=8ª=8a2Õ<K@%?¡FÊ><$Q?f?H»Â>äôE?Tlâ7ð#²9^±"=Å9|eª9øb?WÓ>Xµ=8Xµ=8a2Õ<F6?Lâ>GðM?(¢?FÝ>­n5?Çæ8vÔ9\ÑN>¢P:#ÞÅ9÷?Ëß>À=8À=8a2Õ<é%?ÚW>?Þ´?B,E?Õj?jz8É²9|aÓ=&Þ+;zÏ­:#}?Rá>ÑÊ=8ÑÊ=8a2Õ<°á?Õ/>»?BíÅ?,2)?C¼?¸ò%=²²<\Ùm?:(9q?ãå>Õ=8Õ=8a2Õ<íà<í²§<¨
+?È$;hLó:î?+G¹D9Îô¿:m:©Ä97d=?yë>Kà=8Kà=8a2Õ<þ>q>!	]?xB2??Àî>l#??¤Ó8Ç69&>XR:ö	:nËC?Ûî>ë=8ë=8a2Õ<ü+?/>cêi?ø?OÏ¶>
iH?c5Î8¯mh9ûc>M¯9£q}901?ßð>Äõ=8Äõ=8a2Õ<¬Í9?.¾÷>ÿ??å9Ý>Ã·>Ù5?(#¹æ9Ü¾VB:.$:$§?;ñ>>8>8a2Õ<­ÕP?h&þ>ÔZR?}ç>¹> K?P ¸¶¶à923¼Âî8N9Ùö>Lü>>>8>>8a2Õ<}P]?ëÚ?K|X?Ì4?üwÏ>p_?d·Dì$9ÿj½>ý8:ãPÝ9ñúU?\>û>8û>8a2Õ<`$æ>Q>ùF?Ëæn?.µ+?ý2?Èi59p¯9\>lÞ3:/±:ÃÍ?^>· >8· >8a2Õ<¢?c >õæ^?ÝÞ?,9¾>7lP?yw¸zS9¨ªæ½ø,!:":Pþ>`>>t+>8t+>8a2Õ<Y?ÞF4?ð÷M?æ>í·>eB?6xj7óÖl9-pý<Z:Ò1Ä9:5A?c?>16>816>8a2Õ<X®?	É(?«_U?Ó"L?Ý>êÍk?} ±¸ÒÌk9é×@¾¯#:«Î9è6;?¸?>î@>8î@>8a2Õ<ú4?7eî>³WA?2µø>|°>­a4?/¸&P
9û>¾® 
:áJ:q¥ï>BI>«K>8«K>8a2Õ<(¼>ª]>ÁY?2Ò?Å¬Ë>Z=?yç<wp<:#N?ÖF<ÄÖ²;E^?©M>gV>8gV>8a2Õ<n
?¯«>øÿR?Û¶+?þóï>27?ëEA8áÁD9ywû=£ê:@5»:½m ?wV>$a>8$a>8a2Õ<÷¨?U¶>:?1?'që>ÚA?A=¸ú9¾2:Õó99?[>ák>8ák>8a2Õ<~n-?ÉÂÞ>bOG?2Wò>ë¨>£7?`fÄ¸¾´69ù¾:à­9-??`>v>8v>8a2Õ<àò?ÈæÀ>ÕWD?Ù¥?}tD?hX?"=â/=K>d?çÂÝ;ÝUW;ÙÑ?ýe>Z>8Z>8a2Õ<g=®Ô<©,?1C¹;]¦;"[?½ªp¹:+93¿ç»·¹Å8­Ió½¬r>>8>8a2Õ<~?D«> ùZ?ùrý>1¨>v@?-'¢7ØÐ9R=6³ì9c·Î9ë?Üy>Ô>8Ô>8a2Õ<Ñ)?´®>Öx?§Ü?çl?úGo?Þêo=wÛ=äc`?Ý;I®¸:MáT?o>¡>8¡>8a2Õ<7?Õêê>·G?ôV?A	?÷¢G?Q­8þª9:r>Ñh3:Áþ9fI4?Y>N¬>8N¬>8a2Õ<}?r¶>]ºO?¸¯H?ÕK?G??Q*9GVs9ö²>k}:JX%:|H?°>
·>8
·>8a2Õ<t¿?ÿ=±>TØI?ÛQÛ>áº>>À<?Èô8bI9çj>TªY;ak;SôX?P¥>ÇÁ>8ÇÁ>8a2Õ<õ?Þó¿>y©J?ËËD?
?Jò1?øÒ&9
f9¿£¹>;í-:*[
:=~?ó¥>Ì>8Ì>8a2Õ<ZÅ+?K+Ù>|J?ññ>¢>~??3é8È(9fZ>ª°ì9¸æ{9p?'§>A×>8A×>8a2Õ<é½Õ> >$ÚO?#?¨¾>GD? Ù¯·0.9_8½O:Èi:¨¬6?Óª>ýá>8ýá>8a2Õ<]B=õÇå<6Q0?®=ï<øÇ'?(º8v9Û8A>°¾:×D`:ÝÇ1?¶>ºì>8ºì>8a2Õ<ÌH>Iâ>ÊVt?ñ?ö¶>Ð]?m
ª=Û!O=\(R?ãF¼:+:y?X¶>w÷>8w÷>8a2Õ<ía¯<8ð<¿"?ó<»þÝ;ìÌ?6>¸Â9Æù½-	9tó"9×>~Ê>4?84?8a2Õ<Él??ßK?!?ÌÕ×>??ñF_7+9 &=ä©K:±/:æm,?åÑ>ñ?8ñ?8a2Õ<j>J(>mºL?¶ç?E¹>X4?}±=¶mP="Z?nÊ;ß$;}F?ÛÕ>­?8­?8a2Õ<³$E?µ?&>?6?=÷>Ùx<?òU7u9ù¶<¤AÍ:ú:Åâ<?iÖ>j"?8j"?8a2Õ<Q??N?Ðh¼>ø>Ü=?³J&8ý[p9Ü±=:\²0:dÌ8?ÎÖ>'-?8'-?8a2Õ<æ?×?y-?
_3?Æ»>-u?­ñ69A9»Ó??ñ9ÌWØ9d¤?wá>ä7?8ä7?8a2Õ<¦U? ±?`B?ô]¯>R,t>uÜ7?ªU7719¼=2;:mé:ÔU ?ºë> B?8 B?8a2Õ<Cr?sÆ>PM=?-?µ>ªÃ>Ã¡)?´}¹dø9Ñï¾Ó<4;püà:@M?¬>]M?8]M?8a2Õ<f	ú>é>{¬J?¤Å?.ùã>0?mP9+oH9ï1?ÏN;Ñ;&¼J?Ó>X?8X?8a2Õ<f<?×Xø>Ó4B?z¼?Ö¶>5?Ø¸NyÀ8öÉ¾+Ý¯9ÿl9ª2
?_>×b?8×b?8a2Õ<'ú?s>?·?ü M?·³Ñ>Ìjz?À9>M9Ñä>ÁÈ:î*7:,?>->m?8m?8a2Õ<m,?rDÑ>èS?15?gñâ>dL?*»K9Â@9n?/LÅ9·Ä9µ`?/4>Px?8Px?8a2Õ<2oñ>Æ>X«G?uÀV?©º?b:?Ï¯81^9¼(>0:Ýg:uð?=>
?8
?8a2Õ<³OK??×dJ?¬;?®·>}5?âî9FG9Xø>³¦
;F7º:G>?À=>Ê?8Ê?8a2Õ<¿ßí>$>«C??Ü!?©¨O?Í;9R=x9)6$?Êô»:åÚ\:­ÝY?¿B>?8?8a2Õ<oL?ÀvÒ>_ªx?½v?7è?u?X>ô8Yb#9þX¿>v·Ø;ýQH;z?T>C£?8C£?8a2Õ<Ó? 1?Õü[?Õia?Ä%Ô>??ùk9òWg9Ñ?Pè&:õù×9ÖE?U>®?8®?8a2Õ<Éc?¦´>4\?Wóú>$>ãÔX?&]×80Ä9d£5>ò9ò×:íÞ>[>½¸?8½¸?8a2Õ<p@Ä>55s>÷N?®(?OÊÒ>}KA?°}k8¢Iv9Çô=¶Ø9&¡9
N?Ùi>zÃ?8zÃ?8a2Õ<"?1;>3V?Üw§?Ø¥Y?fúD?¢¯´9u¢É9<gå>£LL:? :n0.?âk>7Î?87Î?8a2Õ<\1?ß>`<K?¦?9¹Ã>7ã;?çÀ7æ9?Ê,=à&:ömT:V*?:q>óØ?8óØ?8a2Õ<ã?q0?
:>?ã<?Æù>Á\A?-8.Qª9)ªÃ=Çø9v:ñÐÛ>z>°ã?8°ã?8a2Õ<6È>AÌ==50?`s%=aWÿ<¢à%?ª²¸bÎ9r½fK;c÷:¼!?S>mî?8mî?8a2Õ<á[?;??oA?6|?ßZÐ>p6? ¹·?9xÜv¼³ó9¼9z%?û>*ù?8*ù?8a2Õ<ºg®=H=/?¥ÿ=øË={Á ?.W59]94è¡>ë(ê92â:Þß>þ>ç@8ç@8a2Õ<;Æ?½?m­??ï?¡Õ?~?7Äá9ôÃ9Ý+7?ÚC;¡¾:Ï\?«Ã>£@8£@8a2Õ<¸º>v>ñA?í·ó>gï«>¶p5?°I8¥Ê>9¯O>¦9t)¾9* ß>ÂÊ>`@8`@8a2Õ<¸C?Ø°ñ>ì?%e¬?y	? ?p9â]?9 ?tv;rMû:¸z?ÝÐ>$@8$@8a2Õ<IËÀ<é<Å=?@¬<Ëýz<u/?ØÍ]8sÛÇ8W>o;HÏÕ:A".?£Ò>Ú.@8Ú.@8a2Õ<QXÎ>çR9>Ú?j«?¸þ?¹?©§M=ÓÅå<!e?íÌ­;EÑ;ÿ2?ìÙ>9@89@8a2Õ<G?Î.ø>xLM?çxô>Z¦>"<?¯9r§9³ê>X;ë:IÍj?ê>SD@8SD@8a2Õ<¥P÷>å>éc?<%?3À>âç[?#[·_Qn9f½oC!:ü9Ún#?Áû>O@8O@8a2Õ<ù'?ëÑ§>b?\:=?6Ò>qf?$¤7¬9ó<·ôà:£: ÝU?I>ÍY@8ÍY@8a2Õ<¦®?FH?^?_?A;?×Ï>h?í¸8ês9¦jB>w×:Ï:?J>d@8d@8a2Õ<=?î¾>L?ÓtÝ>uI>¬¹7?hÀ¸á+T9EN¸½7éï9¯uÏ9¤?4>Fo@8Fo@8a2Õ<Sb=&SÞ<¶Ä1?ÝN=Ë(==­?@¤?9þÖÌ9eo>&}©:¾Ø`:áø@?>z@8z@8a2Õ<ß	?'²>Ü»E?5ë>.	¨>¤h3?ÝA9f]9å!ß>¢$:õ:õ?o>À@8À@8a2Õ<ö$?¨
Ý>v
??¼¡>¬F_>bp9?­ï¸ãî¤9	ò½	H:ÞÎ:Ôê*?.(>}@8}@8a2Õ<Æf?Ä©>·S?Q£>ê[>qe>?¢Ê¸(!9Fñ ¾ O:,1E:o?u2>9@89@8a2Õ<´Gö>'{>IªE?/å>O:J>À=?.£¸8Ý9kó¼½î;X:g:EW?Î5>ö¤@8ö¤@8a2Õ<õa=âC=À|;?Ó==Þ\;?PÔ­:þ
^:gH?Î	¹k¯9¨ù¾I>³¯@8³¯@8a2Õ<óÝ>q«n>Ån?× ?©>?*?J?ª"»9ÌÙ9ÅõÛ>Kè:Æ½P:As%?åI>pº@8pº@8a2Õ<ÞÐ<71<,E,?ú§b;¼KE;T?ÕU¹<Ô#9º'¿Åz¸g·8\á®¾ïe>-Å@8-Å@8a2Õ<êø>{P>Û?Ô?ÁL?|?ïÄ±=G =Î?5e)<Ç£¢;Q?Öf>éÏ@8éÏ@8a2Õ<?ú«¶><ÂZ?iø?ä¸Õ>Ôj>?°Ç8xü_9bd>ëcq;lÄ(;7?kl>¦Ú@8¦Ú@8a2Õ<Ã?µÅ¹>çeX?H	H?ö>Ô¶O?ÌK9}$89{½>¦ï@:·Ë»9î?ël>cå@8cå@8a2Õ<Ö'.?ú¹>º¹o??M?×!ä>Qf?Þ9ÒO93ç¤>þM;ãÄ:?`r> ð@8 ð@8a2Õ<eë?e6>
e?é'?Ã>ì\\?t{º¸dbs9ÿ%D¾ãp;»;Nw?!|>Üú@8Üú@8a2Õ<ÚK"?ÏÆ>ì3Q?C?YùB?»8?©9
#
:Lî=po:û:Ï¾N?â|>A8A8a2Õ<¹¬w>«&>q6>?ÇM ><c>2µ4?×kô:Ï:^c?yÓó;;èNM?¿>VA8VA8a2Õ<9/?XìÖ>Ü¶P?g'?àÒ>
L?,ì8ö9Î>¥´:¿"|:Æi7?¤>A8A8a2Õ<L~>>ÍÈs?Ý ?%<?(¬K?ñz9
¥9N?j>J×9¡9rË5?;>Ð%A8Ð%A8a2Õ<¾5?ýÃÑ>êÌ]?á%?bðÀ>y\?à9¡à±9YÔ9>mð9è9ÙqC?Ô>0A80A8a2Õ<!?%ýÇ>k+N?·M??H<?R9è9ïür>Ç>Ó:7:.Ê-?©>I;A8I;A8a2Õ<ØØ[>@ª
>û£F?¶Jé>d¬¡>¤³8?ô.=r[Þ<
I?\b<æG¿;H@E?^Ã>FA8FA8a2Õ<nÿj?qy?L!j?!øM?´Ç>Ïk?¢I8úÌ9GW>!ª:G±x:i/?µÅ>ÃPA8ÃPA8a2Õ<»K?âàì>§-\?$>7=>sG?7^¸«Ë9/èÉ½¨Ñ:o9$a?*Ñ>[A8[A8a2Õ<Ü;Q?Ú?LH?§ê>£>Ú_=?+81a9ÉÆ>¥.:²Xá9¹E? Ò><fA8<fA8a2Õ< ?áÚ³>9/>?91µ>ºû~>-ê5?|H¸kð9Üs¾çD8:c:fµ,?Õ>ùpA8ùpA8a2Õ<w]=/Rº<%?Ö =/'=ÃP?½:ñ4:]?KH:Â 9}z?¾Õ>¶{A8¶{A8a2Õ<¡F?6õ>*SO?%b>6ªH>!®C?¤a_¸±Î908È½®:îPî9DÖ"?~Ù>sA8sA8a2Õ<çx?!$?¿J?AÅ
??ö¬>¾dM?F0ý8N¥9RÑ>§.:Ëç:?ó&?æÙ>/A8/A8a2Õ<`Û;?±ìô>ZD?uå5?.ð?¡4?Ýõ8ÚúÜ9Úi>×s:¨`:¼?=Ú>ìA8ìA8a2Õ<¥¹?Ñjº>AüN?®?I%¼>¨PC?Rã¼9º:¬9ma?ô¸é9Çï9ù>è>©¦A8©¦A8a2Õ<VÄº<ñ<ï3?là<7G¥<>é-?EÅ9³Ö9Ð>ãï%92ô9dÇ?Cí>f±A8f±A8a2Õ<Ô?ß£?øòj?J?dì>b[?y9Þ'@9â%?f¢:óoñ9ù?í>"¼A8"¼A8a2Õ<Å¾??nn?ç??H?dD?Ô/?ÆÀø8ßÄä9n.>.i:¯ÎY:h®"?¬û>ßÆA8ßÆA8a2Õ<
{×>Úát>wCa?Ê?Ï¢2?Ôýd?|Ì<sâo<Ú8Z?+<'Ô<»m?í>ÑA8ÑA8a2Õ<ÜA?ï>©ËN?Èmõ>q]¢>¯{A?9d_ 9)öm>Ë:59¬?>YÜA8YÜA8a2Õ<O
?òbµ>ìçB?O­·>>>#3?*N39Iù=9ªñ>ÑGÆ:GÎq:wëQ?^	>çA8çA8a2Õ<^#þ>e[¡>ÆI?ó?>?äW?8?8a@9ºþó=Û½
:îº9uC?>ÒñA8ÒñA8a2Õ<>Ùn?¹>Ê¤?|Ñî?vGN?ï0?zí98É9!Õ?C¶¦:£3*:GÀz?­>üA8üA8a2Õ<ºÖu?¦?à;g?Âÿ?\2?ïàh?	h8òÁ9b#=º&<Aè«;ÃIx?>LB8LB8a2Õ<Êü?LÄ±>.FE?L!?à_Ó>á;?®¥9	3®9*ë[>ï§l;ö$;M8?­ >	B8	B8a2Õ<ð©?#8ù>+æ?Î?@2?V?/:;Ø9âß9?¦Ðæ:°@Z:^?Õ!>ÅB8ÅB8a2Õ<h_?Q¨>Ð^?)5?v¬>êX?£8éçI9Þú·=6i:ÙÝ9ô~0?É+>'B8'B8a2Õ<D2?äÛ>YôO?US?¬Ä®>o°G?RÒj7(Þ$9O6=³:ü9ªVl?2D>?2B8?2B8a2Õ<É{D?¨LÃ>¬Æ?¡Y@ßV|?%E?,:ÌÊâ9ÀÎ?©ó:é>:f?jG>ü<B8ü<B8a2Õ<B ?$§>Ru?C?¬ßÜ>®b?Ðt/¶ñw9Ëµ»6®:0:þßq?N>¹GB8¹GB8a2Õ<øwµ>u>56=?D?é¿>#1?­x~·°w9n½A¸:<ìl:!?.n>uRB8uRB8a2Õ<Äb??ÌpÚ>K`?ä?d°¹>ÏëV?ö9,9ÑN>gC:È: !?s>2]B82]B8a2Õ<ÂD?½Ò?¡t?ü?=Ð©>he?¥<8r<9>éÜ:uCo:Upk?Sz>ïgB8ïgB8a2Õ<Ã¥?5Ò®>µC?v)?¨¨>®£K?r¸ÚB9 Þý½:H8ô9µ_?{>¬rB8¬rB8a2Õ<s?,T?G??¤?Ê·z?NïS9cÄ96">´:ðÕy9å?D}>h}B8h}B8a2Õ<Ao'?NË>ÔR? <ö>|>DJ?ÎÀ~¸uØÂ9ëZ§½¤þ=:­ªÂ9"Ûy?Ò>%B8%B8a2Õ<t ?S{©>A®V?aå?*Ú#?bI?+9K¬J9À4?O;4¼:.·j?à>âB8âB8a2Õ<j?C¿>güG?	è'?42ã>1=?Ï'ê¸Î°s9´ûu¾¾:Àò:ùb?a>B8B8a2Õ<²ô>Q>MK??Ï?GG®>ìA?¦Ç8°¹9Þ	>Òº;³;S?¬¦>\¨B8\¨B8a2Õ<Ê4?¾>µss?ê??ÄÝ>¦³]?ä##9Y9÷m>ï:êã:ûõN?kÅ>³B8³B8a2Õ<[o?.Ò?ÕV?¡J\??¬?èA?jnV89Ñ=©8;kÑ»:Ú}{?õÊ>Õ½B8Õ½B8a2Õ<õ>£ó>u?Ê9A?Ý>¬7_?JEA=Î@è<U? <Ç¨;;4o?LÚ>ÈB8ÈB8a2Õ< S?dá>
¦o?5"?¯¯>r÷d?´«6¶Z9}
5<-y:`hS:tØ9?ÉÝ>OÓB8OÓB8a2Õ<ÅB?)p°>´ÍB?±)t>ÈY/>;2?ñè8®19z{<>_}²9(A9l?.ç>ÞB8ÞB8a2Õ<ã(?">yð]?ç R?aß?ôE?ð¹W99ùIÂ>)ZR:êXó9J]?ì>ÈèB8ÈèB8a2Õ<Ò4?À>ØE?õú
?VäÅ>µ«7?GE9±69þ»+?Ut%;09Ð:ñjK?·í>óB8óB8a2Õ<Ü@?ýà>QJ\?/ë=?$û>A?öRN9j@&9<Ú?ma:-ý3:²ùA?¨ü>BþB8BþB8a2Õ<ÆPk?e?sR?Ôá?OªH?&}@?¡ï9V
%:DÙ¹>ë;g÷0;¿N?%	>ÿC8ÿC8a2Õ<Íaç>P>ÇßZ?¾å>ÄY>dC?­ÛÅ¸Ú»9.ø;¾Ð¶9mK¬9	Ò>
>»C8»C8a2Õ<z?OÝ¬>]°=?_é>y@©>¯M0?É¾7®v¶9­=çR:ì!:OßT?ð>xC8xC8a2Õ<¦J&=Oãõ<[!-?å<.Ý;$?S×>¹ùî9ª«¿t8['¢9óªÀ=Ë>5)C85)C8a2Õ<×r?¾?«Md?®ì?2Ø?óº\?7;Ry7;xºP?ã:ñn:'0t?2>ò3C8ò3C8a2Õ<:²>ðoL>RxE?{9?ûj4?þð5?u©<¯ M<d|S?*5:Î.Ç9¼h?g2>®>C8®>C8a2Õ<5Ð0=´=èØ/?_gÑ=Ïþ¯=6L?yqb¹ÎÐy9è¾\:ÿ$:k+?Ñ6>kIC8kIC8a2Õ<?$0?;3_?Q6?UòÍ>ß?b?äú8Fz9Ç>h	[:Í:Ô4?O8>(TC8(TC8a2Õ<çX?þ	?d(W?´¸?çL?Î¥?#¤ÿ;á};<²|?tj;
Ë;û·<?p8>å^C8å^C8a2Õ<g?íB>áí?Ôc?afÒ>?4<=ãã<7}S?.ÌÓ;kCb;¢o?0:>¢iC8¢iC8a2Õ<JU?>k_°?ËÀ?Ö¡?Ü®?Jð9b£²9ú+?+;	£:Js?>>^tC8^tC8a2Õ<çÿ?¦C?!k§?]Æ?q_?Ê-¶?Ä(ß9ÕÎ9xçC?)Ò;Lr:·¦?£>>C8C8a2Õ<%ü?èþ>ù(ý?ZT¦?¼>Çá?×9¥,V9àØ?«";/Z:Y?ÔV>ØC8ØC8a2Õ<E?ðI.?ÈÐ@?°«¹>AÚ>ã2?º0¸¿(¾8<õl¾q:Y:Ëû>5[>C8C8a2Õ<¶W?è¤>y<G?ê»?ÜÆº>«4?¸$Í8ìç¸¾È>:zÃ:£)?éf>RC8RC8a2Õ<ýq?à?PLb?1#?ES·>yd?ü³¥¸J¥9Í¾~::Ì9%?¡>ªC8ªC8a2Õ<b3? q¤>¼?e%?fö>ÂZ?¨	>L¿=±i?¹/F<ö;à/N?l>Ë´C8Ë´C8a2Õ<¡q'?ß¦²>ðo?lµ?8?a]?¡r'9dök9Ëªµ>O:J¥ä9ðUh?~>¿C8¿C8a2Õ<Æ+?
Ëå>]??³Õ«>+ìu>Rà2?êç¹ø¸
9´¿¿¨9\'Ò9ÀÍ>k>EÊC8EÊC8a2Õ<\¤>¼¾G>WR?U?¼¨>
r?{Ø:=ù©æ<b^O?ãÂ;®ë:ÇÚ?I>ÕC8ÕC8a2Õ<Õ?+41?Þ a?©ü#?ñT»>`?(Ø¹	j9	÷ü¾J;»xª: ­U?Z>¾ßC8¾ßC8a2Õ<»ë0?*è> C?Â°>q>0¢0?¨¸´:S9v.¾@;!;«4?ñ>{êC8{êC8a2Õ<,ºK?[ï>ð®Y?rõ>ÉÎ >±C?%¸} 9{Uó½­;w«:bI?ù >8õC88õC8a2Õ<F;?AÓ>'ðb?¾ª?è@O?m·R?Ïx9Üª¥9¸À>´Ôé:æ]:ªoD?¬>õÿC8õÿC8a2Õ<6½7?ñê>95H?Ìæ>Ï>=D?¾:	7%ú9ßÇ|<NÄÚ9

9¦p>?è¼>±
D8±
D8a2Õ<Ì7í>rY>³yO? .í>ãÄ©>\Ó2?tô8ññö8¸Á>¤¬É:[ú:g#?;½>nD8nD8a2Õ<Ñ&D?D{ü>âF?ý>E¥>»·C?A8Ò{9ôò>¥<:dr:Û¢"?¿>+ D8+ D8a2Õ<1;í>tð£>99?×ó3>:ý=Wì5??u7hS9 }=ËÕ9Âê9üÑé>}¿>è*D8è*D8a2Õ<×#?l?@§v?0Ä>?	S«>?r5Á728Ø9uÁä<ìÊÑ:i:üe?ãÓ>¤5D8¤5D8a2Õ<ÿ5?*éÙ>aÏU?bG?B½Ê>LI?ÐÑé¸wÈt9¼t¾bRj:Á:îa?¯Ü>a@D8a@D8a2Õ<w]ú>Á¥>$L?¤+?aðå>¦ù>?$&8M@9dW=¸X:z(&:wÈ&?á>KD8KD8a2Õ<6?x½>7àI?Ì;Ù>Ê>]{2?ê8\>n9ëü{>Nz:½Ø$:f J?zå>ÛUD8ÛUD8a2Õ<ä?<<ª>æ^R?rv?úÑ?ìR?æ 8ÖU9³?>4ï´;<B;\xn?Ýô>`D8`D8a2Õ<~`?ýE¬>ì[?ü2?W³ð>r\>?Åi9|¨9øy±>;Ë©;
;]§?þö>TkD8TkD8a2Õ<×[??¡D??{,??ñ>7?ª0¯·ÝX 9CÙ½!àX:³::C°?&>vD8vD8a2Õ<GÒ>Ô·>"@O?@ï>>òPI?Üôc9åu99Ã>åw£;×Qe;µ|6?1
>ÎD8ÎD8a2Õ<â9?óáÓ>:`?üi?/?J(R?GÁ8ð9ÿ$>
 =:|µ:¥*?=>D8D8a2Õ<¢x?¯%?@?;4?HÈ>¯÷I?÷77U?9²<ÃI:ï:j)?b>GD8GD8a2Õ<½	?qåÊ>«Ô??±?Ç/³>ÜA?¾Á·\|g9?V½©§ÿ9cÚ¹9Û0?È >¡D8¡D8a2Õ<+?3øá>ãºA?Ç?L®>dºD?ür¶9ÊÅ[¼ª°â9r3:<à>\">Á«D8Á«D8a2Õ<T-?ÊöÂ>c?<	?³£>¦V?(­®8îF9ãÉ`>3Ò;µ|«:ç4U?'>~¶D8~¶D8a2Õ<vC?CØ>£`g?[?K¦>'ªH?j39Â0B9av;?Ô ^:öÄH:¡ï
?z2>;ÁD8;ÁD8a2Õ<öf1?=ZÛ>
O?t1ò>â¬> 3?C·Hl9¨A¡¼T+ý9á9n±?7>÷ËD8÷ËD8a2Õ<²Ð<<É2?¸<Imé;K#?$|q¹Ë[9¡¿EÐ:ºN:0B?:>´ÖD8´ÖD8a2Õ<ÿ²Å>u{u>p+N?¢5?È<?å8@?YÆ9{I»9ØÈ>ãH::óî99W?d<>qáD8qáD8a2Õ<!I+?µ³×>$IK?ö?®?U]?ý_I?¨/=Ã´<@®Z?ù#G<ä¶à;Ýb?kK>.ìD8.ìD8a2Õ<÷3É>®_>qf?Å¯?PÓ;?ÄJI?99T®õ9=Ç>8òÈ:¸²:!Ë:?X>êöD8êöD8a2Õ<j;?ËEó>18E?íØ>Á>	÷9?È¶9Mâ9w
Ü>¨S;Þï:ð9b?Z>§E8§E8a2Õ<z&ý>Yî©>D¯>?8,©>c}{>è4,?¼'S·d%Æ8]g½þm:Cª¹9õù7?[>dE8dE8a2Õ<øg?ê?Îb?ý?_±¦>8]?×79
[¯9©>>¥/T9ö¼Q9u~?_^>!E8!E8a2Õ<¸4?:¡ü>Ê!7?h³>Ë>±.?¬l¹Ë
9x¾?:,2J:3*9?çd>Þ!E8Þ!E8a2Õ<Ðk>Ô(>#ºB?&§ñ>J«>[4?6=ôÆÝ<°#R?<zl:áÄ7:z¶$?íh>,E8,E8a2Õ<ºn:=ó.=EN7?E
n=|86=Ê5'?k×%:×4Û9­A?Ñ,3;fÖ;®õ-?/w>W7E8W7E8a2Õ<Aæ«=q=Ù6?Ff=Ã·7=Äo ?ÊP}¹Ï²9¶¾:ûAA::?Ô>BE8BE8a2Õ<²s?Bì?:ÑC?i?z,#?+7?ö9Êñ9ay>ã:&ÓJ:zG?>ÑLE8ÑLE8a2Õ<H(?öèÑ>B?'Ä>+q>\5?{ 9Þ³9²c\>ù8x9Þ=59öM/?Ä£>WE8WE8a2Õ<î(=·(=aZ(?ê¦Ø;ì¶;nè?d÷	¹Ï84fÞ¿æÜ}81ªj9Åx
>L¾>JbE8JbE8a2Õ<Bl?Vç©>xC²?ßX @<i?,?;ï:Ç&:M?f{s;Þ¸:¨?Á>mE8mE8a2Õ<J¶W?;æ>p?I|Q?öTé>BÖe?zJ9;Y93î>,:¶#:5t?ÀÁ>ÄwE8ÄwE8a2Õ<Íb5=èá=j-?ÑÙ{;~i;e
?·ä¸`9?p¾r19N9y)¸>­È>E8E8a2Õ<-oP=E=¹(5?ö÷>ÝÅ=	,?|ÂÑ9²,:
ë«>ËÊ;ì;zÍ9?Ñ>=E8=E8a2Õ<lÑ?7õ°>	C?Lkî>Oª>¸03?(18S¡p9Q¼=¼Ò{;à
;
2c?ÝÒ>úE8úE8a2Õ<3Ò?ø)?uL?¶+?¥±¼>;U?®·ùø*9{­@½öCk9ü9ûn>eÓ>·¢E8·¢E8a2Õ<¨TX? Ú?åV?".?Ã¢>a`S?rz»·£9[&½ô[ê9êë9ø¹þ>Ö>t­E8t­E8a2Õ<Ù>´>-¿A?îòe?i&?ÝÞ0?=.¥<O?Js:¦¿6:"óH?é>0¸E80¸E8a2Õ<µ?Z­>YØ[?-B?N
?ñ·3?Æ\ï¸&9ÀQ¾/:VtÖ9Q?Eõ>íÂE8íÂE8a2Õ<O$?(s¤>ÊîS?00'?²Þ>²N@?à[·â¹ë8ÇÉn½¨Ú;z­:8ÏN?Ë>ªÍE8ªÍE8a2Õ<X>óØ>P?)ó?ø&?rIH?72=µÖ<8YT?¾@F<Rè;¹ÂZ?a	>gØE8gØE8a2Õ<dqU?y?÷ÍO?êZE?äE?bïD?è/9Ëç­9dy>ºèl:Î_:x?Ê>$ãE8$ãE8a2Õ<ÆY?ßn¶>ÁG?~ü3?Ìö>)Ô:?Ò$À8îÓÇ8î'ö>Ý
Î:&`:!¬6?w>àíE8àíE8a2Õ<¾Ý<<Z6?ôN=ÏpW=)?0ï@¸6¹8bV¾#/¹?{9b­¾ú!>øE8øE8a2Õ<Ú<?;ôé>½aN?sÑ?åÊ>éi0?pC6:943<¦:âJ:ú%2?$>ZF8ZF8a2Õ<!R?¥?Ï	I?v®ì>ê>âÐL?]å8D¹9Ïc]>ÜS¤:¾éb:Xd9?(>F8F8a2Õ<ë?Å>@?3ö>g¿«>Ç|7?Ôx9á_9Ûé>@å9p°Ô9Â÷	?6>ÓF8ÓF8a2Õ<e²>YíH>îb?¬D?ý¡ù>¼°I?GN=õ-<H®[?£Õ9s?£9±'?V6>#F8#F8a2Õ<ïä?¸|>ÁF?ßu8?z
µ>ìj?¸YÁ:Éít:J?²f¨;÷£!;Z?>8>M.F8M.F8a2Õ<q81?Òç>´C?Oð>sª>Z4?/Ng7ªâ_9ÿ==â]9Ñ·9Ù>ÒB>
9F8
9F8a2Õ<V,>Õ=Î=1êU?úvO?dÜ?éD?rI=SÏ8=B[?Iy<g;}:Z?ËD>ÇCF8ÇCF8a2Õ<Óx>"ºa>¡¹3?X|?Aa®>è<?ö³=ÊT=£´X?E/<6â;êWF?åJ>NF8NF8a2Õ<ÙXg?Û?þC?>å>â¦>n0?ß]C8ÝU]9Ôöá=`ç9Öï9½÷>©R>@YF8@YF8a2Õ<ÂB#?àÐµ>Àße?ùÌÙ>àD}>1&\?Gõ¸29ÕÉ\¾<Ài9j»D9ê?éV>ýcF8ýcF8a2Õ<Ýî^?Êß?L?ú_'?tûé>ú7?î
9Mx9o,>QªO:UG:ØY??W>ºnF8ºnF8a2Õ<÷¿Ù>[7t>°Ad?Åt×?¨3b?»Ös?òP=.ýõ<¡X?\¦¯9O9I?y>vyF8vyF8a2Õ<Õ¡ô>1±>?D?í?É>­¥:?+´8Ùu9éÿ(>ÊYR:}5D:Ã9	?¢{>3F83F8a2Õ<k¸"?ì»>°^?<$7?Ísï>:ÌC?F¶0	À9» :ç::vo?]|>ðF8ðF8a2Õ<l_ì>ëf>s±B?I·
?/bÁ>¢¡7?Và÷89R>Z3:u5:Ñ²?B}>­F8­F8a2Õ<F?é:Ç>É;F?B$	?¿¾>¦8?ý0µ:¬V:c'X?¦3Æ:Pp:l#S?L>j¤F8j¤F8a2Õ<÷A?^«º>lÝ:?ÙX¯>Z9|>Ýø1?8Î8b`;9#ß>¿I.:p=::aë>õ>&¯F8&¯F8a2Õ<¨GD?¾´þ>îFE?q?£í¶>%=?-9´W9ð>¿V:bQ:?$?>ã¹F8ã¹F8a2Õ<ÊX
?³L¿>'=?ÈäÐ>øò>î®-?.u·t9úIâ¼û\;×hÓ:ä!<?=¢> ÄF8 ÄF8a2Õ<wöO?¹^õ>àøX?+òé>&	>i \?rÊ·¶79S·½¸Í:¼C:cÍ1?/Ê>]ÏF8]ÏF8a2Õ<Pj;?rî>ÄI?s?I6Ñ>áð6?|ð]¸E¯9ô3¾y/ð:¦ÞÂ:þÃ?ÐÓ>ÚF8ÚF8a2Õ<BM8>RJò=óºB?%¯>ØP|>­¨1?à+=ØÛ<V
H?®(Û;æ;*õ:?áã>ÖäF8ÖäF8a2Õ</Ã3?ª¢ì>yB?.Í?¿jÚ>3?S	Ç8ôs9¸×2>¯´:«u:*]<?Óé>ïF8ïF8öÝ<_ö=:a=õJ?»ô|>h1>×6?1¢:³Ñl:T/?÷s;ÎvÌ:;?.ê>PúF8PúF8öÝ<¾^U?
x?,I?ÕJ?ì°>7<?ÐQ9Àü9wU>åm·9¯ò9´,?ê>
G8
G8öÝ<åf7?Úæ>èL?Õë>«>etE?r³8ÔÄ9În*>ßu:	ÚÜ9¹íª?í>ÉG8ÉG8öÝ<&é	?¸³>D?\?ëØÃ>1?^ô~9;Ü9ÔÐ>Rx6:gü:Ð-?¤ò>G8G8öÝ<ý?üt>òO_?J!?ô5?²íH?ÜB,:¿ü:­õ ?$åI:GõÞ9ÃÐg?Ýô>C%G8C%G8öÝ<Y?÷>ª1?ïáq?Ýå>o)?¨àÈ9¥¢9Ì#?¹N:ØÍ
:^Tp?µö>0G80G8öÝ<H'g?¨Ð>ç?Ýü??ª?fTÛ9-è9i6?çª÷:úm:c6?zù>½:G8½:G8öÝ<Åîc?|?
?_	S?w×c?L?æ§E?2y9$ÿ93E÷>ø§À:Çsz:sìD?L>yEG8yEG8öÝ<ñ±? ´>Q@?cÃÌ>jç>3)?ð^8ª89<¿=Sè9
£É9ªP?¦>6PG86PG8öÝ<ó¶>)r>ÃgA?v«?þyÅ>\à/?în7»È«9!±^<ÅÔÁ9ÐÅ9Eå'?8
>óZG8óZG8öÝ<}så>|.>x3F?	¬w?F?"fL?7ö/=¬Ô<ÏS?F|í;ô;Ì^f?J>°eG8°eG8öÝ<ò0?ä>ç®E?õ¢>vdR>ÝE?{í8dÿ79/à¤>±k6:dþ:u3?>lpG8lpG8öÝ<k=?æô>öâE?Séó>yÞ>«D?]­;9»Q­9>Ku:Òð6:v +?*!>){G8){G8öÝ<´??$Ç>.iL?æKÎ>ô>Ìh??:{å88x9µ×Å>n:¿ä9|]?Ê">æG8æG8öÝ<8o?¥ð>¸	U?h¿Þ>úÔ>QÜD?/8z@	9C#>äMq:VÇ<:W#?ª%>£G8£G8öÝ<3ZÊ>Ö>¢ñ:?=ò>×ã²>ÏS-?&õ:ç=³:4b/?ZË9µ9Ýò?þ*>`G8`G8öÝ<§Ok?ïÿõ>|àt?U9?uè>ML?çâS9#¨9KN¡>Ä»i:ÂÁ93ÿ?Í,>¦G8¦G8öÝ<©Ú?« >ðIY?ZÝT?[(?=?yg:9ìx9>|>HðT:I%:T4?]>>Ù°G8Ù°G8öÝ<LêÌ=E=¾Í5?§ük>61>¬s*?7è :mai:0?oJW;tó;59?J>»G8»G8öÝ<ZÖ>aÕ>>ßU?õ@ø?ô^¤?aRA?>¥=èä1=1n?¯h;G;ÀTQ?c^>SÆG8SÆG8öÝ<*½<Â®<].0?f±;f ;Äi?ô$¹-=`9ô=»¾J!9Tµ9È¯>Âf>ÑG8ÑG8öÝ<ETz?äàé>Û?_VÅ?>%?L©«?|U9Þ ¢9ª¨>å2Ø:<ÚO:Í#?ªg>ÌÛG8ÌÛG8öÝ<KU=Ï[=`+?1c×;S¹®;Ê?<N¸Æ§9'È½¡ð75Y9I=m>æG8æG8öÝ<v¥õ=~=]~t? «>et?>J|e?(o¿:Êe:wU?óì9k_9m§>>FñG8FñG8öÝ<wúY?²X?¢L?í??Á¿Ü>
4? $Ì869D
9>H;úð:K}?>üG8üG8öÝ<¯Å.?RgÉ>>&^?·§>×õ`>Û>?ò2¸ÃÖ¸8W?w¾!¯:o4z9b>?\>¿H8¿H8öÝ<ÀZù>Ö¯>N¿n?$äB?9ô>JL?¾9¯=ÐP=$W?
Ø:±7:5:?á¨>|H8|H8öÝ<Þ5¦?þxâ>á»?¥Ó/?Rü>K¤?æN°9b9\G?ÛÐ:º:	÷6?ö¨>9H89H8öÝ<&x¦?ßø>Uq«?äÉ*?øô>?¿:9Åjh?BÌÒ::}:@U?¶³>ö&H8ö&H8öÝ<ü¢?¼Ç>ºzG?}Þ>¨Ç>19?ÞÌ8§î9æ.>Û!:6\X:Ëç,?¶>²1H8²1H8öÝ<o8?~7è>£xK?7{.?]Ûæ>|A?Ó`î88ý9ÁÈ>=ÙW:÷9*_?;»>o<H8o<H8öÝ<:T?%ú>*-Y?_`Â?a?]?Ah´=éF=/h?{z;wû:Ô?¯»>,GH8,GH8öÝ<Ðº0?ä>ôE?)k(?Æµñ>#`2?ü"7¥)9ûwÓ<Ç;Ø¾:û\q?
Ã>éQH8éQH8öÝ<°?¿´>NK?	Õ?_Ç>²/?¦)8¥@9´=ß+9:.6:?Ð>¦\H8¦\H8öÝ<ÄÚ&?CîÔ>¤H?´Û>!À>¬fD?]QW¸Úm]9Aïø½ø5w:X1:êl2?2Ô>bgH8bgH8öÝ<Hï>?Æý>»½@?Qù?ÊÜË>ð8?pÍ¸æi9ã&x½¢»;ÌÈ:A<?ñÖ>rH8rH8öÝ<÷Z?3ü?Ð¢O?ûá?¤J?+gB?ûºZ;Èû;dW?§G:¾:6g?8Þ>Ü|H8Ü|H8öÝ<3µ»>Úw>B?\1ë>Ä§¦>ï£4?-¤¬=L>T=Ç;P?¯	<Ð%°;jH?°â>H8H8öÝ<;?*Zã>ÒR?ö'Ý>¿ä>ÏK?ðZ¸Ýìø8)a¾àk£;cÑP; XH?ó>UH8UH8öÝ<&&?1Ã>I~Y?.y?½>òM?ç
9V9â >¡¶:¦RP:»_?Ð>H8H8öÝ<+ã>*Ó>õB?êÜ?E P?·??µv?=³sæ<°T?ú9æ×9Ù?->Ï§H8Ï§H8öÝ<(}?-£±>*ÑA?Äª>§t>lÇ2?QLÝ8x-9rì8>uí9OÔ9e?É3>²H8²H8öÝ<2~>?y1Ó>nèf?Û¬Ï>3r>%[?tÔ	8h)¹9g>=>ã.:ðÛ:¢?ñ8>I½H8I½H8öÝ<GUê>½î>¾¹<?Ü&Í>Ü{>°2?j²Û8\ 9&/>l(:a:Å×-?>B>ÈH8ÈH8öÝ<2CJ?éÜ>êcj?joO?_?P	M?Gü9ËÏä96¢>Lº:l:s>I?B>ÂÒH8ÂÒH8öÝ<Õth?¶ü?l\?ü+;?ébä>cÍQ?Åó¨9l9µ?¦Zü9¬Äç9{^?F>ÝH8ÝH8öÝ<­º«>Rk>Ò:?¤à>|J§>eÌ+?VC=--ñ<eO?ï
Î;uw;Ú??GL><èH8<èH8öÝ<ve7?¸þß>ºQ?9q?öS»>rÂF?F¨-9fUf9Á>;:>O:Ná??áP>øòH8øòH8öÝ<ø=~ ;=õ±2?z <2<³ý?l­?7§í¯9du<Ù;j°:ý×9?³Q>µýH8µýH8öÝ<óiG?uQû>ö K?à?êÚË>ë£8?©ä8¨E±9Â¯$>%ÛÀ:Wõ:§¸%?`T>rI8rI8öÝ<ï4?Þ>[P?,¨*?3JÞ>wD?YL9x§¤9Î>·:2:o+?ÊU>/I8/I8öÝ<K?«Ò?Á°B?ô>°¥©>À8?Üèó8p
9 SM>©á :bý::AÜ>Zg>ìI8ìI8öÝ<ÅÌ#?>6Ü>k>?dïV?i?\3=?V¹8B*x90?>zmï:G~:ÒNg?Sn>¨(I8¨(I8öÝ<ò§=Ê¹<Åÿ1?ö+=ÜÚ=Ö­%?tQ&9ÆÜ9k>áÑ¾:X_:k~Z?m|>e3I8e3I8öÝ<ýÆô>¢Í>EeJ?çHÏ>>¼n4?Ès¸Ç.9l2¾ÒÔ½:oH:ò;?>">I8">I8öÝ<
)?dÝÌ>ä?S?%g&?ôä>:?ÀÃ6VÄÆ9Tß7;zô{9»ó9è0ã>¤>ßHI8ßHI8öÝ<D?}¨Ý>&c?	th?èê?5PY??_©9x¾9$Ç?hÝX:*Ò8:A1?>SI8SI8öÝ<Ô-?ÄUË>xZ?gr?HÈ?^4f?K¥9Åø9Pq>Ö.:D÷ý9<0?»>X^I8X^I8öÝ<«ü>A>ì¹M?ó2ì?ëC?S?òe=£<Ð^?c\G:\:y ?Ã>iI8iI8öÝ<=4(?àû²>çp?µ?ÃÞ>ÖR[??¸)áC9Á§½ÌÌ:Î²9Ú O?¶ >ÒsI8ÒsI8öÝ<ùË<¾b<R-?x§=ÇV=ì?r¡¹$}ê8|A°¿	8ê89­oJ>¨>~I8~I8öÝ<Ë?
÷>°d?
·À?\U?ãþf?«9D91h×>ä]n:Økí9~?º>KI8KI8öÝ<:C?ÑÄ>¸ÝH?0]Ü>>ðð;?[£ 8¥eÁ9£T=l£;}ßm:ù?wÄ>I8I8öÝ<ìvÝ<å<<C6?Al0=Ñ=Ïÿ?9O3»9P¸>[H¿:Á:¦	3?òÒ>ÅI8ÅI8öÝ<z?BË>ô ª?dTØ?¤¹U?Q?jD:^gü9JWG?¦.;´Þ:(H?ÄÝ>©I8©I8öÝ<åp?¡¸>¼Ã¦?¿»«?·ô??¦ß9¢ª9(I'?ÉÉh:M6ø9p?å>>´I8>´I8öÝ<þ°?z¢©>5|o?ÙÐÁ?ü???ô°=Ø *=2y?÷U:À9,:ûëc?ùç>û¾I8û¾I8öÝ<W'?ð2Ø>&F?ßâ>>¦V>ç¯>?VJç895Q>©Æ:Èä9%`?vê>¸ÉI8¸ÉI8öÝ<P@?£{ù>*VE?ç±à>W¬>èa<?
ô8ÛU9g2`>4=:Ué:5j\?çñ>uÔI8uÔI8öÝ<J¹8?Ù¸å>¸ÚM?&©X?¼?A!K?e
90"9Õå>Ó×:{':U"J?ö÷>2ßI82ßI8öÝ<
£<?&ì>~L?dI8?ïø>þ8>?àÅn6´µ9S3¨;a
:ÂN:cA?Ç	>îéI8îéI8öÝ<"R>DÈ:>±A?ÛJ×>`>Ù4?y¦¸(9è|¾Áô:^_Ù9%?x>«ôI8«ôI8öÝ<ìX<?N½°>"h?aÌ?À?~Q{?çO%7ð9®ä/<½Õ:Äñg:Ëk?>hÿI8hÿI8öÝ<ÚÉ?)ÄÆ>ÆL??^Ò>O8?9OÂ¸&(u9WçJ¾IÀ:<É:ò?û>%
J8%
J8öÝ<g?Ñ>84=?¨û>}±>`5?èK8¾Ê8>}>ã/;¾XÖ:4?Ô%>áJ8áJ8öÝ<bég?-x?µL?Fiü>Óä®>»8?°A8O£s9ïË=.:ê0
:úì>R4>J8J8öÝ<)/>÷²Ç=7H??$·>S9?)þ==å<·^T?Âî¯;{^;ZpJ?D>[*J8[*J8öÝ<¤æÕ?Q?§«?Î%?Ãâ?Ï?Æóe8Nÿ9Ù°`>\:ùºì9Á+*?ÆD>5J85J8öÝ<b4b?ðTº>øc?E6?÷F«>r7?½g9è92Þ>­í:³*g9Õ?Q>Õ?J8Õ?J8öÝ<ý-?57à>§F?ªiF?az	?Ö»8?.àa9Ò9õnÊ>|¾ê:zsy:*èp?]>JJ8JJ8öÝ<6ø>ã!>¨ÜT?B<¸>X`a>ÖDQ?+u8³h9W¦">oUÁ9%VÔ9ñé>?n>NUJ8NUJ8öÝ<ph?WÔ>Dù?!
@X?Íê?Q!E::(+?ç®:":òq?¯x>`J8`J8öÝ<mâ>t >b4?wÉ>~¦>)-+?mkK94ß9ºÚ¼>jZ};6ø=;µ*?z>ÈjJ8ÈjJ8öÝ<D÷>ï>ï2O?êf/?Fó>í8?Üì9´Å9~Ì>ã;ùº:õH?W>uJ8uJ8öÝ<÷?ûÓÍ>,m9?qã?USå>\.?79!9Ö9>>_°8D
9@>å>AJ8AJ8öÝ<?%éª>Ý¨@?Ç?¯	¾>Å@1?")¢7ÌÃ9)?Ô<¤mù9fÄ:¸mä>¿>þJ8þJ8öÝ<õÙñ<o¹<A:'?#è<¸º<@?¡<18{q"9&¨>$Ú9©Ú²9^?6>»J8»J8öÝ<Í=ä<>/?cr<þÍ×;èY+?Ü¢·@cô8bÇ©½PU9·%9Ã>¡¼Á>x J8x J8öÝ<8ë?àD»>Z?«¿ ?þÖ>5:@?Hãþ5
¿9M*;Rë:03:Me?Ë£>4«J84«J8öÝ<-µ<ï÷<A.?b;ª¡_;7?`K¹`»98Ê¾4U:è9µd$?Î§>ñµJ8ñµJ8öÝ<ùÿÊ>ä>"H?]u?¼º>¬Ò4?±wü¸9G£8>ëE¿p`<:Þy:D#?ª>®ÀJ8®ÀJ8öÝ<ßè>^2>)i?1M¨?êä)?£}?(=Ð£Â<§µ]?ËpÙ;õR;»î?q´>kËJ8kËJ8öÝ<h>D>xò@?¨iÈ>é>/0?]M7ä9ª<da;Ñ;-@?Ð»>'ÖJ8'ÖJ8öÝ<Ñm?Æñ	?%¬\?¾?ï?¬>-Q?¬K7V°³9¦-B<Þ5:gGL:ý« ?¿>äàJ8äàJ8öÝ<þW?9é>³m?ð=n?Ó)?§pL?Ã9#09-?Ü:v:¥2?Õ>¡ëJ8¡ëJ8öÝ<¼/Ç>8.>&<?ÓM?°F	?ê??â9%~93	?ÞB:í²´9Ð?ÚÖ>^öJ8^öJ8öÝ<Ú*>új»=Ö_i?ï¾>È>TÒ\?©Q;¬+á:Ìªm?az;
Ø&;zÞ??àÝ>K8K8öÝ<¯?u3¨>ýÅ`?&­?
g4?$P?,(ã9ä8u9$m?Oë:Ë~k:µÌ?ªé>×K8×K8öÝ<¯)?&µ>r$F?]:Ð>]>Kq2?(§7[!9a=9ÛÆ99`S?~ø>K8K8öÝ<>bå=$¾0?Ðf>Ö>g>¯I$?&u:¦m:?Æ¼99Ä9
?äû>Q!K8Q!K8öÝ<lj?Ã?uOR?+(	?p>.^b?â191¥T9gÕ>¶Ð:[Y;:GV?yþ>,K8,K8öÝ<c²(?¶°>_u?ÿ?
(?Å]?E·=>=Øv?ÿ;òÔ;9v?#>Ë6K8Ë6K8öÝ<sÌM?¤6ß>øl?E?BÌÓ>Û&n?"¹0o9®¾<ÃÆ:õ®:@#6?=>AK8AK8öÝ</Ü?,ØÅ>oaH?RÕ?)pÆ>z¯5?¹#¹hÃ9K)¾?ú9¬ì9ãg?>DLK8DLK8öÝ<&?,Ó£>ePU?üq<?Ú7á>}3V?v¿È9ÀÀ9LO?ÿ¼:×C:Èv?>WK8WK8öÝ<%ö>u >b×D?²c?~"?I3?9
[truncated: 1,813,385 more chars]
