# Supplementary material for: LKB1‐SIK2 loss drives uveal melanoma proliferation and hypersensitivity to SLC8A1 and ROS inhibition
Source: EMBO Mol Med. 2023 Nov 15;15(12):e17719. doi: 10.15252/emmm.202317719 (PMC10701601; doi:10.15252/emmm.202317719)
Supplement: Supplementary file 11 — Source Data for Figure 6 [file EMMM-15-e17719-s009.zip › Figure 6/6C/FCS files/LKB1_KO2_MitoQ.mqd]

MQD3.1    1577216 1579861 118784 1576960 1580235 1721128 0 0                                                                                                                                                                                                                                                                                                                                                                                                                                                                                                                                                                                                                                                                                                                                                                                                                                                                                                                                                                                                                                                                                                                                                                                                                                                                                                                                                                                                                                                                                                                                                                                                                                                                                                                                                                                                                                                                                                                                                                                                                                                                                                                                                                                                                                                                                                                                                                                                                                                                                                                                                                                                                                                                                                                                                                                                                                                                                                                                                                                                                                                                                                                                                                                                                                                                                                                                                                                                                                                                                                                                                                                                                                                                                                                                                                                                                                                                                                                                                                                                                                                                                                                                                                                                                                                                                                                                                                                                                                                                    /$EXP/thomas s/$SYS/MACSQuantify,2.11.1817.19623/$CYT/MACSQuant Analyzer 10,2.11.1817.19623/$CYTSN/21337/$DATE/2022-Sep-19/$BTIM/16:16:06/$ETIM/16:16:06/$PROJ/AnnexinV/$TIMESTEP/1/$PLATENAME/Single tube rack/$WELLID/A1/$TR/FSC,15.9187/$FIL/2-2 m.0016.mqd/$PAR/16/$TOT/0/$ABRT/0/$LOST/0/$MODE/L/$DATATYPE/F/$BYTEORD/1,2,3,4/$P1N/HDR-T/$P1B/32/$P1E/0.0,0.0/$P1D/Linear,0,160/$P1R/160/$P1G/1/$P1S/HDR-T/$P2N/HDR-CE/$P2B/32/$P2E/0.0,0.0/$P2D/Linear,0,1000/$P2R/1000/$P2G/1/$P2S/HDR-CE/$P3N/HDR-SE/$P3B/32/$P3E/0.0,0.0/$P3D/Linear,0,1000/$P3R/1000/$P3G/1/$P3S/HDR-SE/$P4N/HDR-V/$P4B/32/$P4E/0.0,0.0/$P4D/Linear,0,40/$P4R/40/$P4G/1/$P4S/HDR-V/$P5N/FSC-A/$P5B/32/$P5E/0.0,0.0/$P5D/Linear,0,1000/$P5R/1000/$P5G/1/$P5S/FSC-A/$P5F/488//10 nm/$P5L/488nm/$P5O/30mW/$P5V/424/$P5T/-110/$P6N/FSC-H/$P6B/32/$P6E/0.0,0.0/$P6D/Linear,0,1000/$P6R/1000/$P6G/1/$P6S/FSC-H/$P6F/488//10 nm/$P6L/488nm/$P6O/30mW/$P6V/424/$P6T/-110/$P7N/FSC-W/$P7B/32/$P7E/0.0,0.0/$P7D/Linear,0,1000/$P7R/1000/$P7G/1/$P7S/FSC-W/$P7F/488//10 nm/$P7L/488nm/$P7O/30mW/$P7V/424/$P7T/-110/$P8N/SSC-A/$P8B/32/$P8E/0.0,0.0/$P8D/Linear,0,1000/$P8R/1000/$P8G/1/$P8S/SSC-A/$P8F/488//10 nm/$P8L/488nm/$P8O/30mW/$P8V/470/$P8T/-110/$P9N/SSC-H/$P9B/32/$P9E/0.0,0.0/$P9D/Linear,0,1000/$P9R/1000/$P9G/1/$P9S/SSC-H/$P9F/488//10 nm/$P9L/488nm/$P9O/30mW/$P9V/470/$P9T/-110/$P10N/SSC-W/$P10B/32/$P10E/0.0,0.0/$P10D/Linear,0,1000/$P10R/1000/$P10G/1/$P10S/SSC-W/$P10F/488//10 nm/$P10L/488nm/$P10O/30mW/$P10V/470/$P10T/-110/$P11N/V1-A/$P11B/32/$P11E/0.0,0.0/$P11D/Hyperlogarithmic,-1.0,1000/$P11R/1000/$P11G/1/$P11S/VioBlue-A/$P11F/450//50 nm/$P11L/405nm/$P11O/40mW/$P11V/340/$P11T/-110/$P12N/V1-H/$P12B/32/$P12E/0.0,0.0/$P12D/Hyperlogarithmic,-1.0,1000/$P12R/1000/$P12G/1/$P12S/VioBlue-H/$P12F/450//50 nm/$P12L/405nm/$P12O/40mW/$P12V/340/$P12T/-110/$P13N/V1-W/$P13B/32/$P13E/0.0,0.0/$P13D/Hyperlogarithmic,-1.0,1000/$P13R/1000/$P13G/1/$P13S/VioBlue-W/$P13F/450//50 nm/$P13L/405nm/$P13O/40mW/$P13V/340/$P13T/-110/$P14N/B1-A/$P14B/32/$P14E/0.0,0.0/$P14D/Hyperlogarithmic,-1.0,1000/$P14R/1000/$P14G/1/$P14S/FITC-A/$P14F/525//50 nm/$P14L/488nm/$P14O/30mW/$P14V/375/$P14T/-20/$P15N/B1-H/$P15B/32/$P15E/0.0,0.0/$P15D/Hyperlogarithmic,-1.0,1000/$P15R/1000/$P15G/1/$P15S/FITC-H/$P15F/525//50 nm/$P15L/488nm/$P15O/30mW/$P15V/375/$P15T/-20/$P16N/B1-W/$P16B/32/$P16E/0.0,0.0/$P16D/Hyperlogarithmic,-1.0,1000/$P16R/1000/$P16G/1/$P16S/FITC-W/$P16F/525//50 nm/$P16L/488nm/$P16O/30mW/$P16V/375/$P16T/-20/$NEXTDATA/0/$BEGINANALYSIS/0/$ENDANALYSIS/0/$BEGINSTEXT/7267/$ENDSTEXT/118663/$BEGINDATA/4096/$ENDDATA/4096/                                                                                                                                                                                                                                                                                                                                                                                              /@MB_P1_BASE/HDR-T
HDR-T
0
4/@MB_P2_BASE/HDR-CE
HDR-CE
0
4/@MB_P3_BASE/HDR-SE
HDR-SE
0
4/@MB_P4_BASE/HDR-V
HDR-V
0
4/@MB_P5_BASE/FSC-A
FSC-A
5
4/@MB_P6_BASE/FSC-H
FSC-H
5
4/@MB_P7_BASE/FSC-W
FSC-W
5
4/@MB_P8_BASE/SSC-A
SSC-A
2
4/@MB_P9_BASE/SSC-H
SSC-H
2
4/@MB_P10_BASE/SSC-W
SSC-W
2
4/@MB_P11_BASE/V1-A
FL1-A
4
4/@MB_P12_BASE/V1-H
FL1-H
4
4/@MB_P13_BASE/V1-W
FL1-W
4
4/@MB_P14_BASE/B1-A
FL2-A
9
4/@MB_P15_BASE/B1-H
FL2-H
9
4/@MB_P16_BASE/B1-W
FL2-W
9
4/@MB_INSSET/PEJhc2ljRW50cnk+CiA8bmFtZT5Tb2Z0d2FyZTwvbmFtZT4KIDxmbGFncz4xMzEwNzQ8L2ZsYWdzPgogPEJhc2ljRW50cnk+CiAgPG5hbWU+RGV2aWNlPC9uYW1lPgogIDxmbGFncz4xMzEyMDI8L2ZsYWdzPgogIDxCYXNpY0VudHJ5PgogICA8bmFtZT5EZXRlY3RvcjwvbmFtZT4KICAgPGZsYWdzPjEzMTk3MDwvZmxhZ3M+CiAgIDx2YWx1ZSB0eXBlPSIzIj5GTDg8L3ZhbHVlPgogICA8QmFzaWNFbnRyeT4KICAgIDxuYW1lPlBtdHM8L25hbWU+CiAgICA8ZmxhZ3M+MTMxMjAyPC9mbGFncz4KICAgIDxCYXNpY0VudHJ5PgogICAgIDxuYW1lPjU8L25hbWU+CiAgICAgPGZsYWdzPjEzMTIwMjwvZmxhZ3M+CiAgICAgPEJhc2ljRW50cnk+CiAgICAgIDxuYW1lPkdhaW48L25hbWU+CiAgICAgIDxmbGFncz4xMzE3MTQ8L2ZsYWdzPgogICAgICA8dmFsdWUgdHlwZT0iMiI+NDI0PC92YWx1ZT4KICAgICA8L0Jhc2ljRW50cnk+CiAgICA8L0Jhc2ljRW50cnk+CiAgICA8QmFzaWNFbnRyeT4KICAgICA8bmFtZT4yPC9uYW1lPgogICAgIDxmbGFncz4xMzEyMDI8L2ZsYWdzPgogICAgIDxCYXNpY0VudHJ5PgogICAgICA8bmFtZT5HYWluPC9uYW1lPgogICAgICA8ZmxhZ3M+MTMxNzE0PC9mbGFncz4KICAgICAgPHZhbHVlIHR5cGU9IjIiPjQ3MDwvdmFsdWU+CiAgICAgPC9CYXNpY0VudHJ5PgogICAgPC9CYXNpY0VudHJ5PgogICAgPEJhc2ljRW50cnk+CiAgICAgPG5hbWU+NDwvbmFtZT4KICAgICA8ZmxhZ3M+MTMxMjAyPC9mbGFncz4KICAgICA8QmFzaWNFbnRyeT4KICAgICAgPG5hbWU+R2FpbjwvbmFtZT4KICAgICAgPGZsYWdzPjEzMTcxNDwvZmxhZ3M+CiAgICAgIDx2YWx1ZSB0eXBlPSIyIj4zNDA8L3ZhbHVlPgogICAgIDwvQmFzaWNFbnRyeT4KICAgIDwvQmFzaWNFbnRyeT4KICAgIDxCYXNpY0VudHJ5PgogICAgIDxuYW1lPjM8L25hbWU+CiAgICAgPGZsYWdzPjEzMTIwMjwvZmxhZ3M+CiAgICAgPEJhc2ljRW50cnk+CiAgICAgIDxuYW1lPkdhaW48L25hbWU+CiAgICAgIDxmbGFncz4xMzE3MTQ8L2ZsYWdzPgogICAgICA8dmFsdWUgdHlwZT0iMiI+NjEyPC92YWx1ZT4KICAgICA8L0Jhc2ljRW50cnk+CiAgICA8L0Jhc2ljRW50cnk+CiAgICA8QmFzaWNFbnRyeT4KICAgICA8bmFtZT4xMjwvbmFtZT4KICAgICA8ZmxhZ3M+MTMxMjAyPC9mbGFncz4KICAgICA8QmFzaWNFbnRyeT4KICAgICAgPG5hbWU+R2FpbjwvbmFtZT4KICAgICAgPGZsYWdzPjEzMTcxNDwvZmxhZ3M+CiAgICAgIDx2YWx1ZSB0eXBlPSIyIj42NzI8L3ZhbHVlPgogICAgIDwvQmFzaWNFbnRyeT4KICAgIDwvQmFzaWNFbnRyeT4KICAgIDxCYXNpY0VudHJ5PgogICAgIDxuYW1lPjE8L25hbWU+CiAgICAgPGZsYWdzPjEzMTIwMjwvZmxhZ3M+CiAgICAgPEJhc2ljRW50cnk+CiAgICAgIDxuYW1lPkdhaW48L25hbWU+CiAgICAgIDxmbGFncz4xMzE3MTQ8L2ZsYWdzPgogICAgICA8dmFsdWUgdHlwZT0iMiI+NDc0PC92YWx1ZT4KICAgICA8L0Jhc2ljRW50cnk+CiAgICA8L0Jhc2ljRW50cnk+CiAgICA8QmFzaWNFbnRyeT4KICAgICA8bmFtZT4xMDwvbmFtZT4KICAgICA8ZmxhZ3M+MTMxMjAyPC9mbGFncz4KICAgICA8QmFzaWNFbnRyeT4KICAgICAgPG5hbWU+R2FpbjwvbmFtZT4KICAgICAgPGZsYWdzPjEzMTcxNDwvZmxhZ3M+CiAgICAgIDx2YWx1ZSB0eXBlPSIyIj42MDI8L3ZhbHVlPgogICAgIDwvQmFzaWNFbnRyeT4KICAgIDwvQmFzaWNFbnRyeT4KICAgIDxCYXNpY0VudHJ5PgogICAgIDxuYW1lPjY8L25hbWU+CiAgICAgPGZsYWdzPjEzMTIwMjwvZmxhZ3M+CiAgICAgPEJhc2ljRW50cnk+CiAgICAgIDxuYW1lPkdhaW48L25hbWU+CiAgICAgIDxmbGFncz4xMzE3MTQ8L2ZsYWdzPgogICAgICA8dmFsdWUgdHlwZT0iMiI+NjQ0PC92YWx1ZT4KICAgICA8L0Jhc2ljRW50cnk+CiAgICA8L0Jhc2ljRW50cnk+CiAgICA8QmFzaWNFbnRyeT4KICAgICA8bmFtZT4xMTwvbmFtZT4KICAgICA8ZmxhZ3M+MTMxMjAyPC9mbGFncz4KICAgICA8QmFzaWNFbnRyeT4KICAgICAgPG5hbWU+R2FpbjwvbmFtZT4KICAgICAgPGZsYWdzPjEzMTcxNDwvZmxhZ3M+CiAgICAgIDx2YWx1ZSB0eXBlPSIyIj41NDI8L3ZhbHVlPgogICAgIDwvQmFzaWNFbnRyeT4KICAgIDwvQmFzaWNFbnRyeT4KICAgIDxCYXNpY0VudHJ5PgogICAgIDxuYW1lPjk8L25hbWU+CiAgICAgPGZsYWdzPjEzMTIwMjwvZmxhZ3M+CiAgICAgPEJhc2ljRW50cnk+CiAgICAgIDxuYW1lPkdhaW48L25hbWU+CiAgICAgIDxmbGFncz4xMzE3MTQ8L2ZsYWdzPgogICAgICA8dmFsdWUgdHlwZT0iMiI+Mzc1PC92YWx1ZT4KICAgICA8L0Jhc2ljRW50cnk+CiAgICA8L0Jhc2ljRW50cnk+CiAgIDwvQmFzaWNFbnRyeT4KICAgPEJhc2ljRW50cnk+CiAgICA8bmFtZT5DaGFubmVsczwvbmFtZT4KICAgIDxmbGFncz4xMzEyMDI8L2ZsYWdzPgogICAgPEJhc2ljRW50cnk+CiAgICAgPG5hbWU+RlNDPC9uYW1lPgogICAgIDxmbGFncz4xMzE3MTQ8L2ZsYWdzPgogICAgIDx2YWx1ZSB0eXBlPSIyIj41PC92YWx1ZT4KICAgICA8QmFzaWNFbnRyeT4KICAgICAgPG5hbWU+QWN0aXZlPC9uYW1lPgogICAgICA8ZmxhZ3M+MTMxNDU4PC9mbGFncz4KICAgICAgPHZhbHVlIHR5cGU9IjEiPjE8L3ZhbHVlPgogICAgIDwvQmFzaWNFbnRyeT4KICAgICA8QmFzaWNFbnRyeT4KICAgICAgPG5hbWU+TW9kZTwvbmFtZT4KICAgICAgPGZsYWdzPjEzMTk3MDwvZmxhZ3M+CiAgICAgIDx2YWx1ZSB0eXBlPSIzIj5saW48L3ZhbHVlPgogICAgIDwvQmFzaWNFbnRyeT4KICAgICA8QmFzaWNFbnRyeT4KICAgICAgPG5hbWU+VHJpZ2dlckxldmVsPC9uYW1lPgogICAgICA8ZmxhZ3M+MTMyOTk0PC9mbGFncz4KICAgICAgPHZhbHVlIHR5cGU9IjciPjE1LjkxODcxMzU3PC92YWx1ZT4KICAgICA8L0Jhc2ljRW50cnk+CiAgICAgPEJhc2ljRW50cnk+CiAgICAgIDxuYW1lPlVzZXJOYW1lPC9uYW1lPgogICAgICA8ZmxhZ3M+MTMxOTcwPC9mbGFncz4KICAgICAgPHZhbHVlIHR5cGU9IjMiPkZTQzwvdmFsdWU+CiAgICAgPC9CYXNpY0VudHJ5PgogICAgPC9CYXNpY0VudHJ5PgogICAgPEJhc2ljRW50cnk+CiAgICAgPG5hbWU+U1NDPC9uYW1lPgogICAgIDxmbGFncz4xMzE3MTQ8L2ZsYWdzPgogICAgIDx2YWx1ZSB0eXBlPSIyIj4yPC92YWx1ZT4KICAgICA8QmFzaWNFbnRyeT4KICAgICAgPG5hbWU+QWN0aXZlPC9uYW1lPgogICAgICA8ZmxhZ3M+MTMxNDU4PC9mbGFncz4KICAgICAgPHZhbHVlIHR5cGU9IjEiPjE8L3ZhbHVlPgogICAgIDwvQmFzaWNFbnRyeT4KICAgICA8QmFzaWNFbnRyeT4KICAgICAgPG5hbWU+TW9kZTwvbmFtZT4KICAgICAgPGZsYWdzPjEzMTk3MDwvZmxhZ3M+CiAgICAgIDx2YWx1ZSB0eXBlPSIzIj5saW48L3ZhbHVlPgogICAgIDwvQmFzaWNFbnRyeT4KICAgICA8QmFzaWNFbnRyeT4KICAgICAgPG5hbWU+VHJpZ2dlckxldmVsPC9uYW1lPgogICAgICA8ZmxhZ3M+MTMyOTk0PC9mbGFncz4KICAgICAgPHZhbHVlIHR5cGU9IjciPjA8L3ZhbHVlPgogICAgIDwvQmFzaWNFbnRyeT4KICAgICA8QmFzaWNFbnRyeT4KICAgICAgPG5hbWU+VXNlck5hbWU8L25hbWU+CiAgICAgIDxmbGFncz4xMzE5NzA8L2ZsYWdzPgogICAgICA8dmFsdWUgdHlwZT0iMyI+U1NDPC92YWx1ZT4KICAgICA8L0Jhc2ljRW50cnk+CiAgICA8L0Jhc2ljRW50cnk+CiAgICA8QmFzaWNFbnRyeT4KICAgICA8bmFtZT5WMTwvbmFtZT4KICAgICA8ZmxhZ3M+MTMxNzE0PC9mbGFncz4KICAgICA8dmFsdWUgdHlwZT0iMiI+NDwvdmFsdWU+CiAgICAgPEJhc2ljRW50cnk+CiAgICAgIDxuYW1lPkFjdGl2ZTwvbmFtZT4KICAgICAgPGZsYWdzPjEzMTQ1ODwvZmxhZ3M+CiAgICAgIDx2YWx1ZSB0eXBlPSIxIj4xPC92YWx1ZT4KICAgICA8L0Jhc2ljRW50cnk+CiAgICAgPEJhc2ljRW50cnk+CiAgICAgIDxuYW1lPk1vZGU8L25hbWU+CiAgICAgIDxmbGFncz4xMzE5NzA8L2ZsYWdzPgogICAgICA8dmFsdWUgdHlwZT0iMyI+aGxvZzwvdmFsdWU+CiAgICAgPC9CYXNpY0VudHJ5PgogICAgIDxCYXNpY0VudHJ5PgogICAgICA8bmFtZT5UcmlnZ2VyTGV2ZWw8L25hbWU+CiAgICAgIDxmbGFncz4xMzI5OTQ8L2ZsYWdzPgogICAgICA8dmFsdWUgdHlwZT0iNyI+MDwvdmFsdWU+CiAgICAgPC9CYXNpY0VudHJ5PgogICAgIDxCYXNpY0VudHJ5PgogICAgICA8bmFtZT5Vc2VyTmFtZTwvbmFtZT4KICAgICAgPGZsYWdzPjEzMTk3MDwvZmxhZ3M+CiAgICAgIDx2YWx1ZSB0eXBlPSIzIj5WaW9CbHVlPC92YWx1ZT4KICAgICA8L0Jhc2ljRW50cnk+CiAgICA8L0Jhc2ljRW50cnk+CiAgICA8QmFzaWNFbnRyeT4KICAgICA8bmFtZT5WMjwvbmFtZT4KICAgICA8ZmxhZ3M+MTMxNzE0PC9mbGFncz4KICAgICA8dmFsdWUgdHlwZT0iMiI+MzwvdmFsdWU+CiAgICAgPEJhc2ljRW50cnk+CiAgICAgIDxuYW1lPkFjdGl2ZTwvbmFtZT4KICAgICAgPGZsYWdzPjEzMTQ1ODwvZmxhZ3M+CiAgICAgIDx2YWx1ZSB0eXBlPSIxIj4wPC92YWx1ZT4KICAgICA8L0Jhc2ljRW50cnk+CiAgICAgPEJhc2ljRW50cnk+CiAgICAgIDxuYW1lPk1vZGU8L25hbWU+CiAgICAgIDxmbGFncz4xMzE5NzA8L2ZsYWdzPgogICAgICA8dmFsdWUgdHlwZT0iMyI+aGxvZzwvdmFsdWU+CiAgICAgPC9CYXNpY0VudHJ5PgogICAgIDxCYXNpY0VudHJ5PgogICAgICA8bmFtZT5UcmlnZ2VyTGV2ZWw8L25hbWU+CiAgICAgIDxmbGFncz4xMzI5OTQ8L2ZsYWdzPgogICAgICA8dmFsdWUgdHlwZT0iNyI+MDwvdmFsdWU+CiAgICAgPC9CYXNpY0VudHJ5PgogICAgIDxCYXNpY0VudHJ5PgogICAgICA8bmFtZT5Vc2VyTmFtZTwvbmFtZT4KICAgICAgPGZsYWdzPjEzMTk3MDwvZmxhZ3M+CiAgICAgIDx2YWx1ZSB0eXBlPSIzIj5WaW9HcmVlbjwvdmFsdWU+CiAgICAgPC9CYXNpY0VudHJ5PgogICAgPC9CYXNpY0VudHJ5PgogICAgPEJhc2ljRW50cnk+CiAgICAgPG5hbWU+QjE8L25hbWU+CiAgICAgPGZsYWdzPjEzMTcxNDwvZmxhZ3M+CiAgICAgPHZhbHVlIHR5cGU9IjIiPjk8L3ZhbHVlPgogICAgIDxCYXNpY0VudHJ5PgogICAgICA8bmFtZT5BY3RpdmU8L25hbWU+CiAgICAgIDxmbGFncz4xMzE0NTg8L2ZsYWdzPgogICAgICA8dmFsdWUgdHlwZT0iMSI+MTwvdmFsdWU+CiAgICAgPC9CYXNpY0VudHJ5PgogICAgIDxCYXNpY0VudHJ5PgogICAgICA8bmFtZT5Nb2RlPC9uYW1lPgogICAgICA8ZmxhZ3M+MTMxOTcwPC9mbGFncz4KICAgICAgPHZhbHVlIHR5cGU9IjMiPmhsb2c8L3ZhbHVlPgogICAgIDwvQmFzaWNFbnRyeT4KICAgICA8QmFzaWNFbnRyeT4KICAgICAgPG5hbWU+VHJpZ2dlckxldmVsPC9uYW1lPgogICAgICA8ZmxhZ3M+MTMyOTk0PC9mbGFncz4KICAgICAgPHZhbHVlIHR5cGU9IjciPjEwPC92YWx1ZT4KICAgICA8L0Jhc2ljRW50cnk+CiAgICAgPEJhc2ljRW50cnk+CiAgICAgIDxuYW1lPlVzZXJOYW1lPC9uYW1lPgogICAgICA8ZmxhZ3M+MTMxOTcwPC9mbGFncz4KICAgICAgPHZhbHVlIHR5cGU9IjMiPkZJVEM8L3ZhbHVlPgogICAgIDwvQmFzaWNFbnRyeT4KICAgIDwvQmFzaWNFbnRyeT4KICAgIDxCYXNpY0VudHJ5PgogICAgIDxuYW1lPkIyPC9uYW1lPgogICAgIDxmbGFncz4xMzE3MTQ8L2ZsYWdzPgogICAgIDx2YWx1ZSB0eXBlPSIyIj4xPC92YWx1ZT4KICAgICA8QmFzaWNFbnRyeT4KICAgICAgPG5hbWU+QWN0aXZlPC9uYW1lPgogICAgICA8ZmxhZ3M+MTMxNDU4PC9mbGFncz4KICAgICAgPHZhbHVlIHR5cGU9IjEiPjA8L3ZhbHVlPgogICAgIDwvQmFzaWNFbnRyeT4KICAgICA8QmFzaWNFbnRyeT4KICAgICAgPG5hbWU+TW9kZTwvbmFtZT4KICAgICAgPGZsYWdzPjEzMTk3MDwvZmxhZ3M+CiAgICAgIDx2YWx1ZSB0eXBlPSIzIj5obG9nPC92YWx1ZT4KICAgICA8L0Jhc2ljRW50cnk+CiAgICAgPEJhc2ljRW50cnk+CiAgICAgIDxuYW1lPlRyaWdnZXJMZXZlbDwvbmFtZT4KICAgICAgPGZsYWdzPjEzMjk5NDwvZmxhZ3M+CiAgICAgIDx2YWx1ZSB0eXBlPSI3Ij4wPC92YWx1ZT4KICAgICA8L0Jhc2ljRW50cnk+CiAgICAgPEJhc2ljRW50cnk+CiAgICAgIDxuYW1lPlVzZXJOYW1lPC9uYW1lPgogICAgICA8ZmxhZ3M+MTMxOTcwPC9mbGFncz4KICAgICAgPHZhbHVlIHR5cGU9IjMiPlBFPC92YWx1ZT4KICAgICA8L0Jhc2ljRW50cnk+CiAgICA8L0Jhc2ljRW50cnk+CiAgICA8QmFzaWNFbnRyeT4KICAgICA8bmFtZT5CMzwvbmFtZT4KICAgICA8ZmxhZ3M+MTMxNzE0PC9mbGFncz4KICAgICA8dmFsdWUgdHlwZT0iMiI+MTE8L3ZhbHVlPgogICAgIDxCYXNpY0VudHJ5PgogICAgICA8bmFtZT5BY3RpdmU8L25hbWU+CiAgICAgIDxmbGFncz4xMzE0NTg8L2ZsYWdzPgogICAgICA8dmFsdWUgdHlwZT0iMSI+MDwvdmFsdWU+CiAgICAgPC9CYXNpY0VudHJ5PgogICAgIDxCYXNpY0VudHJ5PgogICAgICA8bmFtZT5Nb2RlPC9uYW1lPgogICAgICA8ZmxhZ3M+MTMxOTcwPC9mbGFncz4KICAgICAgPHZhbHVlIHR5cGU9IjMiPmhsb2c8L3ZhbHVlPgogICAgIDwvQmFzaWNFbnRyeT4KICAgICA8QmFzaWNFbnRyeT4KICAgICAgPG5hbWU+VHJpZ2dlckxldmVsPC9uYW1lPgogICAgICA8ZmxhZ3M+MTMyOTk0PC9mbGFncz4KICAgICAgPHZhbHVlIHR5cGU9IjciPjA8L3ZhbHVlPgogICAgIDwvQmFzaWNFbnRyeT4KICAgICA8QmFzaWNFbnRyeT4KICAgICAgPG5hbWU+VXNlck5hbWU8L25hbWU+CiAgICAgIDxmbGFncz4xMzE5NzA8L2ZsYWdzPgogICAgICA8dmFsdWUgdHlwZT0iMyI+UGVyQ1AtVmlvNzAwPC92YWx1ZT4KICAgICA8L0Jhc2ljRW50cnk+CiAgICA8L0Jhc2ljRW50cnk+CiAgICA8QmFzaWNFbnRyeT4KICAgICA8bmFtZT5CNDwvbmFtZT4KICAgICA8ZmxhZ3M+MTMxNzE0PC9mbGFncz4KICAgICA8dmFsdWUgdHlwZT0iMiI+NjwvdmFsdWU+CiAgICAgPEJhc2ljRW50cnk+CiAgICAgIDxuYW1lPkFjdGl2ZTwvbmFtZT4KICAgICAgPGZsYWdzPjEzMTQ1ODwvZmxhZ3M+CiAgICAgIDx2YWx1ZSB0eXBlPSIxIj4wPC92YWx1ZT4KICAgICA8L0Jhc2ljRW50cnk+CiAgICAgPEJhc2ljRW50cnk+CiAgICAgIDxuYW1lPk1vZGU8L25hbWU+CiAgICAgIDxmbGFncz4xMzE5NzA8L2ZsYWdzPgogICAgICA8dmFsdWUgdHlwZT0iMyI+aGxvZzwvdmFsdWU+CiAgICAgPC9CYXNpY0VudHJ5PgogICAgIDxCYXNpY0VudHJ5PgogICAgICA8bmFtZT5UcmlnZ2VyTGV2ZWw8L25hbWU+CiAgICAgIDxmbGFncz4xMzI5OTQ8L2ZsYWdzPgogICAgICA8dmFsdWUgdHlwZT0iNyI+MDwvdmFsdWU+CiAgICAgPC9CYXNpY0VudHJ5PgogICAgIDxCYXNpY0VudHJ5PgogICAgICA8bmFtZT5Vc2VyTmFtZTwvbmFtZT4KICAgICAgPGZsYWdzPjEzMTk3MDwvZmxhZ3M+CiAgICAgIDx2YWx1ZSB0eXBlPSIzIj5QRS1WaW83NzA8L3ZhbHVlPgogICAgIDwvQmFzaWNFbnRyeT4KICAgIDwvQmFzaWNFbnRyeT4KICAgIDxCYXNpY0VudHJ5PgogICAgIDxuYW1lPlIxPC9uYW1lPgogICAgIDxmbGFncz4xMzE3MTQ8L2ZsYWdzPgogICAgIDx2YWx1ZSB0eXBlPSIyIj4xMDwvdmFsdWU+CiAgICAgPEJhc2ljRW50cnk+CiAgICAgIDxuYW1lPkFjdGl2ZTwvbmFtZT4KICAgICAgPGZsYWdzPjEzMTQ1ODwvZmxhZ3M+CiAgICAgIDx2YWx1ZSB0eXBlPSIxIj4wPC92YWx1ZT4KICAgICA8L0Jhc2ljRW50cnk+CiAgICAgPEJhc2ljRW50cnk+CiAgICAgIDxuYW1lPk1vZGU8L25hbWU+CiAgICAgIDxmbGFncz4xMzE5NzA8L2ZsYWdzPgogICAgICA8dmFsdWUgdHlwZT0iMyI+aGxvZzwvdmFsdWU+CiAgICAgPC9CYXNpY0VudHJ5PgogICAgIDxCYXNpY0VudHJ5PgogICAgICA8bmFtZT5UcmlnZ2VyTGV2ZWw8L25hbWU+CiAgICAgIDxmbGFncz4xMzI5OTQ8L2ZsYWdzPgogICAgICA8dmFsdWUgdHlwZT0iNyI+MDwvdmFsdWU+CiAgICAgPC9CYXNpY0VudHJ5PgogICAgIDxCYXNpY0VudHJ5PgogICAgICA8bmFtZT5Vc2VyTmFtZTwvbmFtZT4KICAgICAgPGZsYWdzPjEzMTk3MDwvZmxhZ3M+CiAgICAgIDx2YWx1ZSB0eXBlPSIzIj5BUEM8L3ZhbHVlPgogICAgIDwvQmFzaWNFbnRyeT4KICAgIDwvQmFzaWNFbnRyeT4KICAgIDxCYXNpY0VudHJ5PgogICAgIDxuYW1lPlIyPC9uYW1lPgogICAgIDxmbGFncz4xMzE3MTQ8L2ZsYWdzPgogICAgIDx2YWx1ZSB0eXBlPSIyIj4xMjwvdmFsdWU+CiAgICAgPEJhc2ljRW50cnk+CiAgICAgIDxuYW1lPkFjdGl2ZTwvbmFtZT4KICAgICAgPGZsYWdzPjEzMTQ1ODwvZmxhZ3M+CiAgICAgIDx2YWx1ZSB0eXBlPSIxIj4wPC92YWx1ZT4KICAgICA8L0Jhc2ljRW50cnk+CiAgICAgPEJhc2ljRW50cnk+CiAgICAgIDxuYW1lPk1vZGU8L25hbWU+CiAgICAgIDxmbGFncz4xMzE5NzA8L2ZsYWdzPgogICAgICA8dmFsdWUgdHlwZT0iMyI+aGxvZzwvdmFsdWU+CiAgICAgPC9CYXNpY0VudHJ5PgogICAgIDxCYXNpY0VudHJ5PgogICAgICA8bmFtZT5UcmlnZ2VyTGV2ZWw8L25hbWU+CiAgICAgIDxmbGFncz4xMzI5OTQ8L2ZsYWdzPgogICAgICA8dmFsdWUgdHlwZT0iNyI+MDwvdmFsdWU+CiAgICAgPC9CYXNpY0VudHJ5PgogICAgIDxCYXNpY0VudHJ5PgogICAgICA8bmFtZT5Vc2VyTmFtZTwvbmFtZT4KICAgICAgPGZsYWdzPjEzMTk3MDwvZmxhZ3M+CiAgICAgIDx2YWx1ZSB0eXBlPSIzIj5BUEMtVmlvNzcwPC92YWx1ZT4KICAgICA8L0Jhc2ljRW50cnk+CiAgICA8L0Jhc2ljRW50cnk+CiAgIDwvQmFzaWNFbnRyeT4KICAgPEJhc2ljRW50cnk+CiAgICA8bmFtZT5QYXJhbWV0ZXJzPC9uYW1lPgogICAgPGZsYWdzPjEzMTIwMjwvZmxhZ3M+CiAgICA8QmFzaWNFbnRyeT4KICAgICA8bmFtZT5IRFI8L25hbWU+CiAgICAgPGZsYWdzPjEzMTcxNDwvZmxhZ3M+CiAgICAgPHZhbHVlIHR5cGU9IjIiPjA8L3ZhbHVlPgogICAgIDxCYXNpY0VudHJ5PgogICAgICA8bmFtZT5UaW1lPC9uYW1lPgogICAgICA8ZmxhZ3M+MTMxNDU4PC9mbGFncz4KICAgICAgPHZhbHVlIHR5cGU9IjEiPjE8L3ZhbHVlPgogICAgICA8QmFzaWNFbnRyeT4KICAgICAgIDxuYW1lPlVzZXJkZWZOYW1lPC9uYW1lPgogICAgICAgPGZsYWdzPjEzMTk3MDwvZmxhZ3M+CiAgICAgICA8dmFsdWUgdHlwZT0iMyI+VGltZTwvdmFsdWU+CiAgICAgIDwvQmFzaWNFbnRyeT4KICAgICA8L0Jhc2ljRW50cnk+CiAgICAgPEJhc2ljRW50cnk+CiAgICAgIDxuYW1lPkNyRXZDb3VudDwvbmFtZT4KICAgICAgPGZsYWdzPjEzMTQ1ODwvZmxhZ3M+CiAgICAgIDx2YWx1ZSB0eXBlPSIxIj4xPC92YWx1ZT4KICAgICAgPEJhc2ljRW50cnk+CiAgICAgICA8bmFtZT5Vc2VyZGVmTmFtZTwvbmFtZT4KICAgICAgIDxmbGFncz4xMzE5NzA8L2ZsYWdzPgogICAgICAgPHZhbHVlIHR5cGU9IjMiPjwvdmFsdWU+CiAgICAgIDwvQmFzaWNFbnRyeT4KICAgICA8L0Jhc2ljRW50cnk+CiAgICAgPEJhc2ljRW50cnk+CiAgICAgIDxuYW1lPlNuZEV2Q291bnQ8L25hbWU+CiAgICAgIDxmbGFncz4xMzE0NTg8L2ZsYWdzPgogICAgICA8dmFsdWUgdHlwZT0iMSI+MTwvdmFsdWU+CiAgICAgIDxCYXNpY0VudHJ5PgogICAgICAgPG5hbWU+VXNlcmRlZk5hbWU8L25hbWU+CiAgICAgICA8ZmxhZ3M+MTMxOTcwPC9mbGFncz4KICAgICAgIDx2YWx1ZSB0eXBlPSIzIj48L3ZhbHVlPgogICAgICA8L0Jhc2ljRW50cnk+CiAgICAgPC9CYXNpY0VudHJ5PgogICAgIDxCYXNpY0VudHJ5PgogICAgICA8bmFtZT5Hcm91cDwvbmFtZT4KICAgICAgPGZsYWdzPjEzMTQ1ODwvZmxhZ3M+CiAgICAgIDx2YWx1ZSB0eXBlPSIxIj4wPC92YWx1ZT4KICAgICAgPEJhc2ljRW50cnk+CiAgICAgICA8bmFtZT5Vc2VyZGVmTmFtZTwvbmFtZT4KICAgICAgIDxmbGFncz4xMzE5NzA8L2ZsYWdzPgogICAgICAgPHZhbHVlIHR5cGU9IjMiPkdyb3VwPC92YWx1ZT4KICAgICAgPC9CYXNpY0VudHJ5PgogICAgIDwvQmFzaWNFbnRyeT4KICAgICA8QmFzaWNFbnRyeT4KICAgICAgPG5hbWU+Vm9sdW1lPC9uYW1lPgogICAgICA8ZmxhZ3M+MTMxNDU4PC9mbGFncz4KICAgICAgPHZhbHVlIHR5cGU9IjEiPjE8L3ZhbHVlPgogICAgICA8QmFzaWNFbnRyeT4KICAgICAgIDxuYW1lPlVzZXJkZWZOYW1lPC9uYW1lPgogICAgICAgPGZsYWdzPjEzMTk3MDwvZmxhZ3M+CiAgICAgICA8dmFsdWUgdHlwZT0iMyI+Vm9sdW1lPC92YWx1ZT4KICAgICAgPC9CYXNpY0VudHJ5PgogICAgIDwvQmFzaWNFbnRyeT4KICAgIDwvQmFzaWNFbnRyeT4KICAgIDxCYXNpY0VudHJ5PgogICAgIDxuYW1lPkZTQzwvbmFtZT4KICAgICA8ZmxhZ3M+MTMxMjAyPC9mbGFncz4KICAgICA8QmFzaWNFbnRyeT4KICAgICAgPG5hbWU+QXJlYTwvbmFtZT4KICAgICAgPGZsYWdzPjEzMTQ1ODwvZmxhZ3M+CiAgICAgIDx2YWx1ZSB0eXBlPSIxIj4xPC92YWx1ZT4KICAgICAgPEJhc2ljRW50cnk+CiAgICAgICA8bmFtZT5Vc2VyZGVmTmFtZTwvbmFtZT4KICAgICAgIDxmbGFncz4xMzE5NzA8L2ZsYWdzPgogICAgICAgPHZhbHVlIHR5cGU9IjMiPjwvdmFsdWU+CiAgICAgIDwvQmFzaWNFbnRyeT4KICAgICA8L0Jhc2ljRW50cnk+CiAgICAgPEJhc2ljRW50cnk+CiAgICAgIDxuYW1lPkhlaWdodDwvbmFtZT4KICAgICAgPGZsYWdzPjEzMTQ1ODwvZmxhZ3M+CiAgICAgIDx2YWx1ZSB0eXBlPSIxIj4xPC92YWx1ZT4KICAgICAgPEJhc2ljRW50cnk+CiAgICAgICA8bmFtZT5Vc2VyZGVmTmFtZTwvbmFtZT4KICAgICAgIDxmbGFncz4xMzE5NzA8L2ZsYWdzPgogICAgICAgPHZhbHVlIHR5cGU9IjMiPjwvdmFsdWU+CiAgICAgIDwvQmFzaWNFbnRyeT4KICAgICA8L0Jhc2ljRW50cnk+CiAgICAgPEJhc2ljRW50cnk+CiAgICAgIDxuYW1lPldpZHRoPC9uYW1lPgogICAgICA8ZmxhZ3M+MTMxNDU4PC9mbGFncz4KICAgICAgPHZhbHVlIHR5cGU9IjEiPjE8L3ZhbHVlPgogICAgICA8QmFzaWNFbnRyeT4KICAgICAgIDxuYW1lPlVzZXJkZWZOYW1lPC9uYW1lPgogICAgICAgPGZsYWdzPjEzMTk3MDwvZmxhZ3M+CiAgICAgICA8dmFsdWUgdHlwZT0iMyI+PC92YWx1ZT4KICAgICAgPC9CYXNpY0VudHJ5PgogICAgIDwvQmFzaWNFbnRyeT4KICAgIDwvQmFzaWNFbnRyeT4KICAgIDxCYXNpY0VudHJ5PgogICAgIDxuYW1lPlNTQzwvbmFtZT4KICAgICA8ZmxhZ3M+MTMxMjAyPC9mbGFncz4KICAgICA8QmFzaWNFbnRyeT4KICAgICAgPG5hbWU+QXJlYTwvbmFtZT4KICAgICAgPGZsYWdzPjEzMTQ1ODwvZmxhZ3M+CiAgICAgIDx2YWx1ZSB0eXBlPSIxIj4xPC92YWx1ZT4KICAgICAgPEJhc2ljRW50cnk+CiAgICAgICA8bmFtZT5Vc2VyZGVmTmFtZTwvbmFtZT4KICAgICAgIDxmbGFncz4xMzE5NzA8L2ZsYWdzPgogICAgICAgPHZhbHVlIHR5cGU9IjMiPjwvdmFsdWU+CiAgICAgIDwvQmFzaWNFbnRyeT4KICAgICA8L0Jhc2ljRW50cnk+CiAgICAgPEJhc2ljRW50cnk+CiAgICAgIDxuYW1lPkhlaWdodDwvbmFtZT4KICAgICAgPGZsYWdzPjEzMTQ1ODwvZmxhZ3M+CiAgICAgIDx2YWx1ZSB0eXBlPSIxIj4xPC92YWx1ZT4KICAgICAgPEJhc2ljRW50cnk+CiAgICAgICA8bmFtZT5Vc2VyZGVmTmFtZTwvbmFtZT4KICAgICAgIDxmbGFncz4xMzE5NzA8L2ZsYWdzPgogICAgICAgPHZhbHVlIHR5cGU9IjMiPjwvdmFsdWU+CiAgICAgIDwvQmFzaWNFbnRyeT4KICAgICA8L0Jhc2ljRW50cnk+CiAgICAgPEJhc2ljRW50cnk+CiAgICAgIDxuYW1lPldpZHRoPC9uYW1lPgogICAgICA8ZmxhZ3M+MTMxNDU4PC9mbGFncz4KICAgICAgPHZhbHVlIHR5cGU9IjEiPjE8L3ZhbHVlPgogICAgICA8QmFzaWNFbnRyeT4KICAgICAgIDxuYW1lPlVzZXJkZWZOYW1lPC9uYW1lPgogICAgICAgPGZsYWdzPjEzMTk3MDwvZmxhZ3M+CiAgICAgICA8dmFsdWUgdHlwZT0iMyI+PC92YWx1ZT4KICAgICAgPC9CYXNpY0VudHJ5PgogICAgIDwvQmFzaWNFbnRyeT4KICAgIDwvQmFzaWNFbnRyeT4KICAgIDxCYXNpY0VudHJ5PgogICAgIDxuYW1lPlYxPC9uYW1lPgogICAgIDxmbGFncz4xMzEyMDI8L2ZsYWdzPgogICAgIDxCYXNpY0VudHJ5PgogICAgICA8bmFtZT5BcmVhPC9uYW1lPgogICAgICA8ZmxhZ3M+MTMxNDU4PC9mbGFncz4KICAgICAgPHZhbHVlIHR5cGU9IjEiPjE8L3ZhbHVlPgogICAgICA8QmFzaWNFbnRyeT4KICAgICAgIDxuYW1lPlVzZXJkZWZOYW1lPC9uYW1lPgogICAgICAgPGZsYWdzPjEzMTk3MDwvZmxhZ3M+CiAgICAgICA8dmFsdWUgdHlwZT0iMyI+PC92YWx1ZT4KICAgICAgPC9CYXNpY0VudHJ5PgogICAgIDwvQmFzaWNFbnRyeT4KICAgICA8QmFzaWNFbnRyeT4KICAgICAgPG5hbWU+SGVpZ2h0PC9uYW1lPgogICAgICA8ZmxhZ3M+MTMxNDU4PC9mbGFncz4KICAgICAgPHZhbHVlIHR5cGU9IjEiPjE8L3ZhbHVlPgogICAgICA8QmFzaWNFbnRyeT4KICAgICAgIDxuYW1lPlVzZXJkZWZOYW1lPC9uYW1lPgogICAgICAgPGZsYWdzPjEzMTk3MDwvZmxhZ3M+CiAgICAgICA8dmFsdWUgdHlwZT0iMyI+PC92YWx1ZT4KICAgICAgPC9CYXNpY0VudHJ5PgogICAgIDwvQmFzaWNFbnRyeT4KICAgICA8QmFzaWNFbnRyeT4KICAgICAgPG5hbWU+V2lkdGg8L25hbWU+CiAgICAgIDxmbGFncz4xMzE0NTg8L2ZsYWdzPgogICAgICA8dmFsdWUgdHlwZT0iMSI+MTwvdmFsdWU+CiAgICAgIDxCYXNpY0VudHJ5PgogICAgICAgPG5hbWU+VXNlcmRlZk5hbWU8L25hbWU+CiAgICAgICA8ZmxhZ3M+MTMxOTcwPC9mbGFncz4KICAgICAgIDx2YWx1ZSB0eXBlPSIzIj48L3ZhbHVlPgogICAgICA8L0Jhc2ljRW50cnk+CiAgICAgPC9CYXNpY0VudHJ5PgogICAgPC9CYXNpY0VudHJ5PgogICAgPEJhc2ljRW50cnk+CiAgICAgPG5hbWU+VjI8L25hbWU+CiAgICAgPGZsYWdzPjEzMTIwMjwvZmxhZ3M+CiAgICAgPEJhc2ljRW50cnk+CiAgICAgIDxuYW1lPkFyZWE8L25hbWU+CiAgICAgIDxmbGFncz4xMzE0NTg8L2ZsYWdzPgogICAgICA8dmFsdWUgdHlwZT0iMSI+MTwvdmFsdWU+CiAgICAgIDxCYXNpY0VudHJ5PgogICAgICAgPG5hbWU+VXNlcmRlZk5hbWU8L25hbWU+CiAgICAgICA8ZmxhZ3M+MTMxOTcwPC9mbGFncz4KICAgICAgIDx2YWx1ZSB0eXBlPSIzIj48L3ZhbHVlPgogICAgICA8L0Jhc2ljRW50cnk+CiAgICAgPC9CYXNpY0VudHJ5PgogICAgIDxCYXNpY0VudHJ5PgogICAgICA8bmFtZT5IZWlnaHQ8L25hbWU+CiAgICAgIDxmbGFncz4xMzE0NTg8L2ZsYWdzPgogICAgICA8dmFsdWUgdHlwZT0iMSI+MTwvdmFsdWU+CiAgICAgIDxCYXNpY0VudHJ5PgogICAgICAgPG5hbWU+VXNlcmRlZk5hbWU8L25hbWU+CiAgICAgICA8ZmxhZ3M+MTMxOTcwPC9mbGFncz4KICAgICAgIDx2YWx1ZSB0eXBlPSIzIj48L3ZhbHVlPgogICAgICA8L0Jhc2ljRW50cnk+CiAgICAgPC9CYXNpY0VudHJ5PgogICAgIDxCYXNpY0VudHJ5PgogICAgICA8bmFtZT5XaWR0aDwvbmFtZT4KICAgICAgPGZsYWdzPjEzMTQ1ODwvZmxhZ3M+CiAgICAgIDx2YWx1ZSB0eXBlPSIxIj4xPC92YWx1ZT4KICAgICAgPEJhc2ljRW50cnk+CiAgICAgICA8bmFtZT5Vc2VyZGVmTmFtZTwvbmFtZT4KICAgICAgIDxmbGFncz4xMzE5NzA8L2ZsYWdzPgogICAgICAgPHZhbHVlIHR5cGU9IjMiPjwvdmFsdWU+CiAgICAgIDwvQmFzaWNFbnRyeT4KICAgICA8L0Jhc2ljRW50cnk+CiAgICA8L0Jhc2ljRW50cnk+CiAgICA8QmFzaWNFbnRyeT4KICAgICA8bmFtZT5CMTwvbmFtZT4KICAgICA8ZmxhZ3M+MTMxMjAyPC9mbGFncz4KICAgICA8QmFzaWNFbnRyeT4KICAgICAgPG5hbWU+QXJlYTwvbmFtZT4KICAgICAgPGZsYWdzPjEzMTQ1ODwvZmxhZ3M+CiAgICAgIDx2YWx1ZSB0eXBlPSIxIj4xPC92YWx1ZT4KICAgICAgPEJhc2ljRW50cnk+CiAgICAgICA8bmFtZT5Vc2VyZGVmTmFtZTwvbmFtZT4KICAgICAgIDxmbGFncz4xMzE5NzA8L2ZsYWdzPgogICAgICAgPHZhbHVlIHR5cGU9IjMiPjwvdmFsdWU+CiAgICAgIDwvQmFzaWNFbnRyeT4KICAgICA8L0Jhc2ljRW50cnk+CiAgICAgPEJhc2ljRW50cnk+CiAgICAgIDxuYW1lPkhlaWdodDwvbmFtZT4KICAgICAgPGZsYWdzPjEzMTQ1ODwvZmxhZ3M+CiAgICAgIDx2YWx1ZSB0eXBlPSIxIj4xPC92YWx1ZT4KICAgICAgPEJhc2ljRW50cnk+CiAgICAgICA8bmFtZT5Vc2VyZGVmTmFtZTwvbmFtZT4KICAgICAgIDxmbGFncz4xMzE5NzA8L2ZsYWdzPgogICAgICAgPHZhbHVlIHR5cGU9IjMiPjwvdmFsdWU+CiAgICAgIDwvQmFzaWNFbnRyeT4KICAgICA8L0Jhc2ljRW50cnk+CiAgICAgPEJhc2ljRW50cnk+CiAgICAgIDxuYW1lPldpZHRoPC9uYW1lPgogICAgICA8ZmxhZ3M+MTMxNDU4PC9mbGFncz4KICAgICAgPHZhbHVlIHR5cGU9IjEiPjE8L3ZhbHVlPgogICAgICA8QmFzaWNFbnRyeT4KICAgICAgIDxuYW1lPlVzZXJkZWZOYW1lPC9uYW1lPgogICAgICAgPGZsYWdzPjEzMTk3MDwvZmxhZ3M+CiAgICAgICA8dmFsdWUgdHlwZT0iMyI+PC92YWx1ZT4KICAgICAgPC9CYXNpY0VudHJ5PgogICAgIDwvQmFzaWNFbnRyeT4KICAgIDwvQmFzaWNFbnRyeT4KICAgIDxCYXNpY0VudHJ5PgogICAgIDxuYW1lPkIyPC9uYW1lPgogICAgIDxmbGFncz4xMzEyMDI8L2ZsYWdzPgogICAgIDxCYXNpY0VudHJ5PgogICAgICA8bmFtZT5BcmVhPC9uYW1lPgogICAgICA8ZmxhZ3M+MTMxNDU4PC9mbGFncz4KICAgICAgPHZhbHVlIHR5cGU9IjEiPjE8L3ZhbHVlPgogICAgICA8QmFzaWNFbnRyeT4KICAgICAgIDxuYW1lPlVzZXJkZWZOYW1lPC9uYW1lPgogICAgICAgPGZsYWdzPjEzMTk3MDwvZmxhZ3M+CiAgICAgICA8dmFsdWUgdHlwZT0iMyI+PC92YWx1ZT4KICAgICAgPC9CYXNpY0VudHJ5PgogICAgIDwvQmFzaWNFbnRyeT4KICAgICA8QmFzaWNFbnRyeT4KICAgICAgPG5hbWU+SGVpZ2h0PC9uYW1lPgogICAgICA8ZmxhZ3M+MTMxNDU4PC9mbGFncz4KICAgICAgPHZhbHVlIHR5cGU9IjEiPjE8L3ZhbHVlPgogICAgICA8QmFzaWNFbnRyeT4KICAgICAgIDxuYW1lPlVzZXJkZWZOYW1lPC9uYW1lPgogICAgICAgPGZsYWdzPjEzMTk3MDwvZmxhZ3M+CiAgICAgICA8dmFsdWUgdHlwZT0iMyI+PC92YWx1ZT4KICAgICAgPC9CYXNpY0VudHJ5PgogICAgIDwvQmFzaWNFbnRyeT4KICAgICA8QmFzaWNFbnRyeT4KICAgICAgPG5hbWU+V2lkdGg8L25hbWU+CiAgICAgIDxmbGFncz4xMzE0NTg8L2ZsYWdzPgogICAgICA8dmFsdWUgdHlwZT0iMSI+MTwvdmFsdWU+CiAgICAgIDxCYXNpY0VudHJ5PgogICAgICAgPG5hbWU+VXNlcmRlZk5hbWU8L25hbWU+CiAgICAgICA8ZmxhZ3M+MTMxOTcwPC9mbGFncz4KICAgICAgIDx2YWx1ZSB0eXBlPSIzIj48L3ZhbHVlPgogICAgICA8L0Jhc2ljRW50cnk+CiAgICAgPC9CYXNpY0VudHJ5PgogICAgPC9CYXNpY0VudHJ5PgogICAgPEJhc2ljRW50cnk+CiAgICAgPG5hbWU+QjM8L25hbWU+CiAgICAgPGZsYWdzPjEzMTIwMjwvZmxhZ3M+CiAgICAgPEJhc2ljRW50cnk+CiAgICAgIDxuYW1lPkFyZWE8L25hbWU+CiAgICAgIDxmbGFncz4xMzE0NTg8L2ZsYWdzPgogICAgICA8dmFsdWUgdHlwZT0iMSI+MTwvdmFsdWU+CiAgICAgIDxCYXNpY0VudHJ5PgogICAgICAgPG5hbWU+VXNlcmRlZk5hbWU8L25hbWU+CiAgICAgICA8ZmxhZ3M+MTMxOTcwPC9mbGFncz4KICAgICAgIDx2YWx1ZSB0eXBlPSIzIj48L3ZhbHVlPgogICAgICA8L0Jhc2ljRW50cnk+CiAgICAgPC9CYXNpY0VudHJ5PgogICAgIDxCYXNpY0VudHJ5PgogICAgICA8bmFtZT5IZWlnaHQ8L25hbWU+CiAgICAgIDxmbGFncz4xMzE0NTg8L2ZsYWdzPgogICAgICA8dmFsdWUgdHlwZT0iMSI+MTwvdmFsdWU+CiAgICAgIDxCYXNpY0VudHJ5PgogICAgICAgPG5hbWU+VXNlcmRlZk5hbWU8L25hbWU+CiAgICAgICA8ZmxhZ3M+MTMxOTcwPC9mbGFncz4KICAgICAgIDx2YWx1ZSB0eXBlPSIzIj48L3ZhbHVlPgogICAgICA8L0Jhc2ljRW50cnk+CiAgICAgPC9CYXNpY0VudHJ5PgogICAgIDxCYXNpY0VudHJ5PgogICAgICA8bmFtZT5XaWR0aDwvbmFtZT4KICAgICAgPGZsYWdzPjEzMTQ1ODwvZmxhZ3M+CiAgICAgIDx2YWx1ZSB0eXBlPSIxIj4xPC92YWx1ZT4KICAgICAgPEJhc2ljRW50cnk+CiAgICAgICA8bmFtZT5Vc2VyZGVmTmFtZTwvbmFtZT4KICAgICAgIDxmbGFncz4xMzE5NzA8L2ZsYWdzPgogICAgICAgPHZhbHVlIHR5cGU9IjMiPjwvdmFsdWU+CiAgICAgIDwvQmFzaWNFbnRyeT4KICAgICA8L0Jhc2ljRW50cnk+CiAgICA8L0Jhc2ljRW50cnk+CiAgICA8QmFzaWNFbnRyeT4KICAgICA8bmFtZT5CNDwvbmFtZT4KICAgICA8ZmxhZ3M+MTMxMjAyPC9mbGFncz4KICAgICA8QmFzaWNFbnRyeT4KICAgICAgPG5hbWU+QXJlYTwvbmFtZT4KICAgICAgPGZsYWdzPjEzMTQ1ODwvZmxhZ3M+CiAgICAgIDx2YWx1ZSB0eXBlPSIxIj4xPC92YWx1ZT4KICAgICAgPEJhc2ljRW50cnk+CiAgICAgICA8bmFtZT5Vc2VyZGVmTmFtZTwvbmFtZT4KICAgICAgIDxmbGFncz4xMzE5NzA8L2ZsYWdzPgogICAgICAgPHZhbHVlIHR5cGU9IjMiPjwvdmFsdWU+CiAgICAgIDwvQmFzaWNFbnRyeT4KICAgICA8L0Jhc2ljRW50cnk+CiAgICAgPEJhc2ljRW50cnk+CiAgICAgIDxuYW1lPkhlaWdodDwvbmFtZT4KICAgICAgPGZsYWdzPjEzMTQ1ODwvZmxhZ3M+CiAgICAgIDx2YWx1ZSB0eXBlPSIxIj4xPC92YWx1ZT4KICAgICAgPEJhc2ljRW50cnk+CiAgICAgICA8bmFtZT5Vc2VyZGVmTmFtZTwvbmFtZT4KICAgICAgIDxmbGFncz4xMzE5NzA8L2ZsYWdzPgogICAgICAgPHZhbHVlIHR5cGU9IjMiPjwvdmFsdWU+CiAgICAgIDwvQmFzaWNFbnRyeT4KICAgICA8L0Jhc2ljRW50cnk+CiAgICAgPEJhc2ljRW50cnk+CiAgICAgIDxuYW1lPldpZHRoPC9uYW1lPgogICAgICA8ZmxhZ3M+MTMxNDU4PC9mbGFncz4KICAgICAgPHZhbHVlIHR5cGU9IjEiPjE8L3ZhbHVlPgogICAgICA8QmFzaWNFbnRyeT4KICAgICAgIDxuYW1lPlVzZXJkZWZOYW1lPC9uYW1lPgogICAgICAgPGZsYWdzPjEzMTk3MDwvZmxhZ3M+CiAgICAgICA8dmFsdWUgdHlwZT0iMyI+PC92YWx1ZT4KICAgICAgPC9CYXNpY0VudHJ5PgogICAgIDwvQmFzaWNFbnRyeT4KICAgIDwvQmFzaWNFbnRyeT4KICAgIDxCYXNpY0VudHJ5PgogICAgIDxuYW1lPlIxPC9uYW1lPgogICAgIDxmbGFncz4xMzEyMDI8L2ZsYWdzPgogICAgIDxCYXNpY0VudHJ5PgogICAgICA8bmFtZT5BcmVhPC9uYW1lPgogICAgICA8ZmxhZ3M+MTMxNDU4PC9mbGFncz4KICAgICAgPHZhbHVlIHR5cGU9IjEiPjE8L3ZhbHVlPgogICAgICA8QmFzaWNFbnRyeT4KICAgICAgIDxuYW1lPlVzZXJkZWZOYW1lPC9uYW1lPgogICAgICAgPGZsYWdzPjEzMTk3MDwvZmxhZ3M+CiAgICAgICA8dmFsdWUgdHlwZT0iMyI+PC92YWx1ZT4KICAgICAgPC9CYXNpY0VudHJ5PgogICAgIDwvQmFzaWNFbnRyeT4KICAgICA8QmFzaWNFbnRyeT4KICAgICAgPG5hbWU+SGVpZ2h0PC9uYW1lPgogICAgICA8ZmxhZ3M+MTMxNDU4PC9mbGFncz4KICAgICAgPHZhbHVlIHR5cGU9IjEiPjE8L3ZhbHVlPgogICAgICA8QmFzaWNFbnRyeT4KICAgICAgIDxuYW1lPlVzZXJkZWZOYW1lPC9uYW1lPgogICAgICAgPGZsYWdzPjEzMTk3MDwvZmxhZ3M+CiAgICAgICA8dmFsdWUgdHlwZT0iMyI+PC92YWx1ZT4KICAgICAgPC9CYXNpY0VudHJ5PgogICAgIDwvQmFzaWNFbnRyeT4KICAgICA8QmFzaWNFbnRyeT4KICAgICAgPG5hbWU+V2lkdGg8L25hbWU+CiAgICAgIDxmbGFncz4xMzE0NTg8L2ZsYWdzPgogICAgICA8dmFsdWUgdHlwZT0iMSI+MTwvdmFsdWU+CiAgICAgIDxCYXNpY0VudHJ5PgogICAgICAgPG5hbWU+VXNlcmRlZk5hbWU8L25hbWU+CiAgICAgICA8ZmxhZ3M+MTMxOTcwPC9mbGFncz4KICAgICAgIDx2YWx1ZSB0eXBlPSIzIj48L3ZhbHVlPgogICAgICA8L0Jhc2ljRW50cnk+CiAgICAgPC9CYXNpY0VudHJ5PgogICAgPC9CYXNpY0VudHJ5PgogICAgPEJhc2ljRW50cnk+CiAgICAgPG5hbWU+UjI8L25hbWU+CiAgICAgPGZsYWdzPjEzMTIwMjwvZmxhZ3M+CiAgICAgPEJhc2ljRW50cnk+CiAgICAgIDxuYW1lPkFyZWE8L25hbWU+CiAgICAgIDxmbGFncz4xMzE0NTg8L2ZsYWdzPgogICAgICA8dmFsdWUgdHlwZT0iMSI+MTwvdmFsdWU+CiAgICAgIDxCYXNpY0VudHJ5PgogICAgICAgPG5hbWU+VXNlcmRlZk5hbWU8L25hbWU+CiAgICAgICA8ZmxhZ3M+MTMxOTcwPC9mbGFncz4KICAgICAgIDx2YWx1ZSB0eXBlPSIzIj48L3ZhbHVlPgogICAgICA8L0Jhc2ljRW50cnk+CiAgICAgPC9CYXNpY0VudHJ5PgogICAgIDxCYXNpY0VudHJ5PgogICAgICA8bmFtZT5IZWlnaHQ8L25hbWU+CiAgICAgIDxmbGFncz4xMzE0NTg8L2ZsYWdzPgogICAgICA8dmFsdWUgdHlwZT0iMSI+MTwvdmFsdWU+CiAgICAgIDxCYXNpY0VudHJ5PgogICAgICAgPG5hbWU+VXNlcmRlZk5hbWU8L25hbWU+CiAgICAgICA8ZmxhZ3M+MTMxOTcwPC9mbGFncz4KICAgICAgIDx2YWx1ZSB0eXBlPSIzIj48L3ZhbHVlPgogICAgICA8L0Jhc2ljRW50cnk+CiAgICAgPC9CYXNpY0VudHJ5PgogICAgIDxCYXNpY0VudHJ5PgogICAgICA8bmFtZT5XaWR0aDwvbmFtZT4KICAgICAgPGZsYWdzPjEzMTQ1ODwvZmxhZ3M+CiAgICAgIDx2YWx1ZSB0eXBlPSIxIj4xPC92YWx1ZT4KICAgICAgPEJhc2ljRW50cnk+CiAgICAgICA8bmFtZT5Vc2VyZGVmTmFtZTwvbmFtZT4KICAgICAgIDxmbGFncz4xMzE5NzA8L2ZsYWdzPgogICAgICAgPHZhbHVlIHR5cGU9IjMiPjwvdmFsdWU+CiAgICAgIDwvQmFzaWNFbnRyeT4KICAgICA8L0Jhc2ljRW50cnk+CiAgICA8L0Jhc2ljRW50cnk+CiAgIDwvQmFzaWNFbnRyeT4KICAgPEJhc2ljRW50cnk+CiAgICA8bmFtZT5MYXNlcnM8L25hbWU+CiAgICA8ZmxhZ3M+MTMxMjAyPC9mbGFncz4KICAgIDxCYXNpY0VudHJ5PgogICAgIDxuYW1lPkJsdWU8L25hbWU+CiAgICAgPGZsYWdzPjEzMTQ1ODwvZmxhZ3M+CiAgICAgPHZhbHVlIHR5cGU9IjEiPjE8L3ZhbHVlPgogICAgPC9CYXNpY0VudHJ5PgogICAgPEJhc2ljRW50cnk+CiAgICAgPG5hbWU+VXY8L25hbWU+CiAgICAgPGZsYWdzPjEzMTQ1ODwvZmxhZ3M+CiAgICAgPHZhbHVlIHR5cGU9IjEiPjE8L3ZhbHVlPgogICAgPC9CYXNpY0VudHJ5PgogICAgPEJhc2ljRW50cnk+CiAgICAgPG5hbWU+UmVkPC9uYW1lPgogICAgIDxmbGFncz4xMzE0NTg8L2ZsYWdzPgogICAgIDx2YWx1ZSB0eXBlPSIxIj4xPC92YWx1ZT4KICAgIDwvQmFzaWNFbnRyeT4KICAgPC9CYXNpY0VudHJ5PgogICA8QmFzaWNFbnRyeT4KICAgIDxuYW1lPkdhaW48L25hbWU+CiAgICA8ZmxhZ3M+MTMxMjAyPC9mbGFncz4KICAgIDxCYXNpY0VudHJ5PgogICAgIDxuYW1lPk1pbjwvbmFtZT4KICAgICA8ZmxhZ3M+MTMxNzE0PC9mbGFncz4KICAgICA8dmFsdWUgdHlwZT0iMiI+MTAwPC92YWx1ZT4KICAgIDwvQmFzaWNFbnRyeT4KICAgIDxCYXNpY0VudHJ5PgogICAgIDxuYW1lPk1heDwvbmFtZT4KICAgICA8ZmxhZ3M+MTMxNzE0PC9mbGFncz4KICAgICA8dmFsdWUgdHlwZT0iMiI+OTk5PC92YWx1ZT4KICAgIDwvQmFzaWNFbnRyeT4KICAgIDxCYXNpY0VudHJ5PgogICAgIDxuYW1lPlByZWNpc2lvbjwvbmFtZT4KICAgICA8ZmxhZ3M+MTMxNzE0PC9mbGFncz4KICAgICA8dmFsdWUgdHlwZT0iMiI+MjwvdmFsdWU+CiAgICA8L0Jhc2ljRW50cnk+CiAgIDwvQmFzaWNFbnRyeT4KICAgPEJhc2ljRW50cnk+CiAgICA8bmFtZT5UcmlnZ2VyPC9uYW1lPgogICAgPGZsYWdzPjEzMTk3MDwvZmxhZ3M+CiAgICA8dmFsdWUgdHlwZT0iMyI+RlNDPC92YWx1ZT4KICAgPC9CYXNpY0VudHJ5PgogICA8QmFzaWNFbnRyeT4KICAgIDxuYW1lPkFyZWFUcmlnZ2VyPC9uYW1lPgogICAgPGZsYWdzPjEzMTQ1ODwvZmxhZ3M+CiAgICA8dmFsdWUgdHlwZT0iMSI+MDwvdmFsdWU+CiAgIDwvQmFzaWNFbnRyeT4KICAgPEJhc2ljRW50cnk+CiAgICA8bmFtZT5TZWNvbmRhcnlUcmlnZ2VyPC9uYW1lPgogICAgPGZsYWdzPjEzMTQ1ODwvZmxhZ3M+CiAgICA8dmFsdWUgdHlwZT0iMSI+MTwvdmFsdWU+CiAgICA8QmFzaWNFbnRyeT4KICAgICA8bmFtZT5DaGFubmVsPC9uYW1lPgogICAgIDxmbGFncz4xMzE5NzA8L2ZsYWdzPgogICAgIDx2YWx1ZSB0eXBlPSIzIj5GU0M8L3ZhbHVlPgogICAgPC9CYXNpY0VudHJ5PgogICAgPEJhc2ljRW50cnk+CiAgICAgPG5hbWU+VmFsdWU8L25hbWU+CiAgICAgPGZsYWdzPjEzMTcxNDwvZmxhZ3M+CiAgICAgPHZhbHVlIHR5cGU9IjIiPjEyNTgyPC92YWx1ZT4KICAgIDwvQmFzaWNFbnRyeT4KICAgPC9CYXNpY0VudHJ5PgogICA8QmFzaWNFbnRyeT4KICAgIDxuYW1lPkJMQzwvbmFtZT4KICAgIDxmbGFncz4xMzE0NTg8L2ZsYWdzPgogICAgPHZhbHVlIHR5cGU9IjEiPjE8L3ZhbHVlPgogICA8L0Jhc2ljRW50cnk+CiAgIDxCYXNpY0VudHJ5PgogICAgPG5hbWU+U2NvcGVNb2RlPC9uYW1lPgogICAgPGZsYWdzPjEzMTcxNDwvZmxhZ3M+CiAgICA8dmFsdWUgdHlwZT0iMiI+MDwvdmFsdWU+CiAgICA8QmFzaWNFbnRyeT4KICAgICA8bmFtZT5MZW5ndGg8L25hbWU+CiAgICAgPGZsYWdzPjEzMTcxNDwvZmxhZ3M+CiAgICAgPHZhbHVlIHR5cGU9IjIiPjY0PC92YWx1ZT4KICAgIDwvQmFzaWNFbnRyeT4KICAgIDxCYXNpY0VudHJ5PgogICAgIDxuYW1lPlNhbXBsZVR5cGVJZDE8L25hbWU+CiAgICAgPGZsYWdzPjEzMTcxNDwvZmxhZ3M+CiAgICAgPHZhbHVlIHR5cGU9IjIiPjA8L3ZhbHVlPgogICAgPC9CYXNpY0VudHJ5PgogICAgPEJhc2ljRW50cnk+CiAgICAgPG5hbWU+U2FtcGxlVHlwZUlkMjwvbmFtZT4KICAgICA8ZmxhZ3M+MTMxNzE0PC9mbGFncz4KICAgICA8dmFsdWUgdHlwZT0iMiI+MjwvdmFsdWU+CiAgICA8L0Jhc2ljRW50cnk+CiAgIDwvQmFzaWNFbnRyeT4KICAgPEJhc2ljRW50cnk+CiAgICA8bmFtZT5GcGdhQ3RybFNldDwvbmFtZT4KICAgIDxmbGFncz4xMzE3MTQ8L2ZsYWdzPgogICAgPHZhbHVlIHR5cGU9IjIiPjE8L3ZhbHVlPgogICA8L0Jhc2ljRW50cnk+CiAgIDxCYXNpY0VudHJ5PgogICAgPG5hbWU+Q29uZmlndXJhdGlvbjwvbmFtZT4KICAgIDxmbGFncz4xMzE5NzA8L2ZsYWdzPgogICAgPHZhbHVlIHR5cGU9IjMiPkZMODwvdmFsdWU+CiAgIDwvQmFzaWNFbnRyeT4KICA8L0Jhc2ljRW50cnk+CiAgPEJhc2ljRW50cnk+CiAgIDxuYW1lPkNvbXBlbnNhdGlvbjwvbmFtZT4KICAgPGZsYWdzPjEzMTIwMjwvZmxhZ3M+CiAgIDxCYXNpY0VudHJ5PgogICAgPG5hbWU+TWF0cml4PC9uYW1lPgogICAgPGZsYWdzPjEzMTk3MDwvZmxhZ3M+CiAgICA8dmFsdWUgdHlwZT0iMyI+MQowCjAKMAowCjAKMAowCjAKMQowCjAKMAowCjAKMAowCjAKMQowCjAKMAowCjAKMAowCjAKMQowCjAKMAowCjAKMAowCjAKMQowCjAKMAowCjAKMAowCjAKMQowCjAKMAowCjAKMAowCjAKMQowCjAKMAowCjAKMAowCjAKMTwvdmFsdWU+CiAgIDwvQmFzaWNFbnRyeT4KICAgPEJhc2ljRW50cnk+CiAgICA8bmFtZT5BY3RpdmU8L25hbWU+CiAgICA8ZmxhZ3M+MTMxNzE0PC9mbGFncz4KICAgIDx2YWx1ZSB0eXBlPSIyIj4wPC92YWx1ZT4KICAgPC9CYXNpY0VudHJ5PgogIDwvQmFzaWNFbnRyeT4KIDwvQmFzaWNFbnRyeT4KIDxCYXNpY0VudHJ5PgogIDxuYW1lPlZhbGlkaXR5S2V5PC9uYW1lPgogIDxmbGFncz4xMzI3Mzg8L2ZsYWdzPgogIDx2YWx1ZSB0eXBlPSI2IiBzaXplPSIxMTIiPgpOd0F6QURjQU5BQmhBR0VBTkFBM0FESUFNZ0E1QURFQU1BQXpBR0VBTXdCZkFEQUFNQUF3QURBQVh3QXlBQzRBCk1RQXhBQzRBTVFBNEFERUFOd0F1QURFQU9RQTJBRElBTXdCZkFFMEFZUUJqQUhNQVVRQjFBR0VBYmdCMEFGOEEKTWdBd0FERUFPQUF4QURFQU1RQTBBQT09PC92YWx1ZT4KIDwvQmFzaWNFbnRyeT4KIDxCYXNpY0VudHJ5PgogIDxuYW1lPkNvbmZpZ1ZlcnNpb248L25hbWU+CiAgPGZsYWdzPjEzMTk3MDwvZmxhZ3M+CiAgPHZhbHVlIHR5cGU9IjMiPjAuNC4yNTwvdmFsdWU+CiA8L0Jhc2ljRW50cnk+CiA8QmFzaWNFbnRyeT4KICA8bmFtZT5GaWxlVHlwZTwvbmFtZT4KICA8ZmxhZ3M+MTMxOTcwPC9mbGFncz4KICA8dmFsdWUgdHlwZT0iMyI+RGV2aWNlPC92YWx1ZT4KIDwvQmFzaWNFbnRyeT4KIDxCYXNpY0VudHJ5PgogIDxuYW1lPkNoZWNrc3VtPC9uYW1lPgogIDxmbGFncz4xMzE4NDI8L2ZsYWdzPgogIDx2YWx1ZSB0eXBlPSIzIj5kMTRkMWUwNGJjMjY3YjhhMjBhZmQ1YzYwZDRhNGU2NjwvdmFsdWU+CiA8L0Jhc2ljRW50cnk+CjwvQmFzaWNFbnRyeT4K/@MB_ANALYSIS/PEJhc2ljRW50cnk+CiA8bmFtZT5Tb2Z0d2FyZTwvbmFtZT4KIDxmbGFncz42NTY2NjwvZmxhZ3M+CiA8QmFzaWNFbnRyeT4KICA8bmFtZT5WYWxpZGl0eUtleTwvbmFtZT4KICA8ZmxhZ3M+NjcyMDI8L2ZsYWdzPgogIDx2YWx1ZSB0eXBlPSI2IiBzaXplPSIxMTIiPgpOd0F6QURjQU5BQmhBR0VBTkFBM0FESUFNZ0E1QURFQU1BQXpBR0VBTXdCZkFEQUFNQUF3QURBQVh3QXlBQzRBCk1RQXhBQzRBTVFBNEFERUFOd0F1QURFQU9RQTJBRElBTXdCZkFFMEFZUUJqQUhNQVVRQjFBR0VBYmdCMEFGOEEKTWdBd0FERUFPQUF4QURFQU1RQTBBQT09PC92YWx1ZT4KIDwvQmFzaWNFbnRyeT4KIDxCYXNpY0VudHJ5PgogIDxuYW1lPkNvbmZpZ1ZlcnNpb248L25hbWU+CiAgPGZsYWdzPjY2NDM0PC9mbGFncz4KICA8dmFsdWUgdHlwZT0iMyI+MC40LjI1PC92YWx1ZT4KIDwvQmFzaWNFbnRyeT4KIDxCYXNpY0VudHJ5PgogIDxuYW1lPkFuYWx5c2lzPC9uYW1lPgogIDxmbGFncz42NTY2NjwvZmxhZ3M+CiAgPEJhc2ljRW50cnk+CiAgIDxuYW1lPlZhcnM8L25hbWU+CiAgIDxmbGFncz42NTY2NjwvZmxhZ3M+CiAgIDxCYXNpY0VudHJ5PgogICAgPG5hbWU+MTwvbmFtZT4KICAgIDxmbGFncz42NTY2NjwvZmxhZ3M+CiAgICA8QmFzaWNFbnRyeT4KICAgICA8bmFtZT5TYW1wbGVzPC9uYW1lPgogICAgIDxmbGFncz42NTY2NjwvZmxhZ3M+CiAgICAgPEJhc2ljRW50cnk+CiAgICAgIDxuYW1lPlAxPC9uYW1lPgogICAgICA8ZmxhZ3M+NjYxNzg8L2ZsYWdzPgogICAgICA8dmFsdWUgdHlwZT0iMiI+MTA5PC92YWx1ZT4KICAgICAgPEJhc2ljRW50cnk+CiAgICAgICA8bmFtZT5TYW1wbGVzPC9uYW1lPgogICAgICAgPGZsYWdzPjY1NjY2PC9mbGFncz4KICAgICAgIDxCYXNpY0VudHJ5PgogICAgICAgIDxuYW1lPlAyPC9uYW1lPgogICAgICAgIDxmbGFncz42NjE3ODwvZmxhZ3M+CiAgICAgICAgPHZhbHVlIHR5cGU9IjIiPjExMDwvdmFsdWU+CiAgICAgICAgPEJhc2ljRW50cnk+CiAgICAgICAgIDxuYW1lPlNhbXBsZXM8L25hbWU+CiAgICAgICAgIDxmbGFncz42NTY2NjwvZmxhZ3M+CiAgICAgICAgIDxCYXNpY0VudHJ5PgogICAgICAgICAgPG5hbWU+UDM8L25hbWU+CiAgICAgICAgICA8ZmxhZ3M+NjYxNzg8L2ZsYWdzPgogICAgICAgICAgPHZhbHVlIHR5cGU9IjIiPjExMTwvdmFsdWU+CiAgICAgICAgIDwvQmFzaWNFbnRyeT4KICAgICAgICAgPEJhc2ljRW50cnk+CiAgICAgICAgICA8bmFtZT5MUjM8L25hbWU+CiAgICAgICAgICA8ZmxhZ3M+NjYxNzg8L2ZsYWdzPgogICAgICAgICAgPHZhbHVlIHR5cGU9IjIiPjA8L3ZhbHVlPgogICAgICAgICA8L0Jhc2ljRW50cnk+CiAgICAgICAgIDxCYXNpY0VudHJ5PgogICAgICAgICAgPG5hbWU+VVIzPC9uYW1lPgogICAgICAgICAgPGZsYWdzPjY2MTc4PC9mbGFncz4KICAgICAgICAgIDx2YWx1ZSB0eXBlPSIyIj4wPC92YWx1ZT4KICAgICAgICAgPC9CYXNpY0VudHJ5PgogICAgICAgICA8QmFzaWNFbnRyeT4KICAgICAgICAgIDxuYW1lPlVMMzwvbmFtZT4KICAgICAgICAgIDxmbGFncz42NjE3ODwvZmxhZ3M+CiAgICAgICAgICA8dmFsdWUgdHlwZT0iMiI+MDwvdmFsdWU+CiAgICAgICAgIDwvQmFzaWNFbnRyeT4KICAgICAgICAgPEJhc2ljRW50cnk+CiAgICAgICAgICA8bmFtZT5MTDM8L25hbWU+CiAgICAgICAgICA8ZmxhZ3M+NjYxNzg8L2ZsYWdzPgogICAgICAgICAgPHZhbHVlIHR5cGU9IjIiPjA8L3ZhbHVlPgogICAgICAgICA8L0Jhc2ljRW50cnk+CiAgICAgICAgPC9CYXNpY0VudHJ5PgogICAgICAgPC9CYXNpY0VudHJ5PgogICAgICA8L0Jhc2ljRW50cnk+CiAgICAgPC9CYXNpY0VudHJ5PgogICAgPC9CYXNpY0VudHJ5PgogICA8L0Jhc2ljRW50cnk+CiAgPC9CYXNpY0VudHJ5PgogPC9CYXNpY0VudHJ5PgogPEJhc2ljRW50cnk+CiAgPG5hbWU+V2luZG93czwvbmFtZT4KICA8ZmxhZ3M+NjU2NjY8L2ZsYWdzPgogIDxCYXNpY0VudHJ5PgogICA8bmFtZT52aWV3NHQgMzwvbmFtZT4KICAgPGZsYWdzPjY2NDM0PC9mbGFncz4KICAgPHZhbHVlIHR5cGU9IjMiPldpbmRvdzwvdmFsdWU+CiAgIDxCYXNpY0VudHJ5PgogICAgPG5hbWU+UGFnZXM8L25hbWU+CiAgICA8ZmxhZ3M+NjY0MzQ8L2ZsYWdzPgogICAgPHZhbHVlIHR5cGU9IjMiPlBhZ2UxPC92YWx1ZT4KICAgIDxCYXNpY0VudHJ5PgogICAgIDxuYW1lPlBhZ2UxPC9uYW1lPgogICAgIDxmbGFncz42NTY2NjwvZmxhZ3M+CiAgICAgPEJhc2ljRW50cnk+CiAgICAgIDxuYW1lPldpZGdldHM8L25hbWU+CiAgICAgIDxmbGFncz42NjQzNDwvZmxhZ3M+CiAgICAgIDx2YWx1ZSB0eXBlPSIzIj5wbG90MjwvdmFsdWU+CiAgICAgIDxCYXNpY0VudHJ5PgogICAgICAgPG5hbWU+UGFnZU5vPC9uYW1lPgogICAgICAgPGZsYWdzPjY2NDM0PC9mbGFncz4KICAgICAgIDx2YWx1ZSB0eXBlPSIzIj5UZXh0PC92YWx1ZT4KICAgICAgIDxCYXNpY0VudHJ5PgogICAgICAgIDxuYW1lPldpZGdldFNpemU8L25hbWU+CiAgICAgICAgPGZsYWdzPjY1NjY2PC9mbGFncz4KICAgICAgICA8QmFzaWNFbnRyeT4KICAgICAgICAgPG5hbWU+V2lkdGg8L25hbWU+CiAgICAgICAgIDxmbGFncz42NjE3ODwvZmxhZ3M+CiAgICAgICAgIDx2YWx1ZSB0eXBlPSIyIj4xMDI0PC92YWx1ZT4KICAgICAgICA8L0Jhc2ljRW50cnk+CiAgICAgICAgPEJhc2ljRW50cnk+CiAgICAgICAgIDxuYW1lPkhlaWdodDwvbmFtZT4KICAgICAgICAgPGZsYWdzPjY2MTc4PC9mbGFncz4KICAgICAgICAgPHZhbHVlIHR5cGU9IjIiPjE1PC92YWx1ZT4KICAgICAgICA8L0Jhc2ljRW50cnk+CiAgICAgICA8L0Jhc2ljRW50cnk+CiAgICAgICA8QmFzaWNFbnRyeT4KICAgICAgICA8bmFtZT5XaWRnZXRQb3M8L25hbWU+CiAgICAgICAgPGZsYWdzPjY1NjY2PC9mbGFncz4KICAgICAgICA8QmFzaWNFbnRyeT4KICAgICAgICAgPG5hbWU+WDwvbmFtZT4KICAgICAgICAgPGZsYWdzPjY2MTc4PC9mbGFncz4KICAgICAgICAgPHZhbHVlIHR5cGU9IjIiPjM8L3ZhbHVlPgogICAgICAgIDwvQmFzaWNFbnRyeT4KICAgICAgICA8QmFzaWNFbnRyeT4KICAgICAgICAgPG5hbWU+WTwvbmFtZT4KICAgICAgICAgPGZsYWdzPjY2MTc4PC9mbGFncz4KICAgICAgICAgPHZhbHVlIHR5cGU9IjIiPjM8L3ZhbHVlPgogICAgICAgIDwvQmFzaWNFbnRyeT4KICAgICAgIDwvQmFzaWNFbnRyeT4KICAgICAgIDxCYXNpY0VudHJ5PgogICAgICAgIDxuYW1lPlRleHRWYWx1ZTwvbmFtZT4KICAgICAgICA8ZmxhZ3M+NjY0MzQ8L2ZsYWdzPgogICAgICAgIDx2YWx1ZSB0eXBlPSIzIj4mbHQ7YiZndDsxLzEmbHQ7L2ImZ3Q7PC92YWx1ZT4KICAgICAgIDwvQmFzaWNFbnRyeT4KICAgICAgPC9CYXNpY0VudHJ5PgogICAgICA8QmFzaWNFbnRyeT4KICAgICAgIDxuYW1lPnBsb3QwPC9uYW1lPgogICAgICAgPGZsYWdzPjY2NDM0PC9mbGFncz4KICAgICAgIDx2YWx1ZSB0eXBlPSIzIj5QbG90PC92YWx1ZT4KICAgICAgIDxCYXNpY0VudHJ5PgogICAgICAgIDxuYW1lPlZpZXdGZWF0dXJlczwvbmFtZT4KICAgICAgICA8ZmxhZ3M+NjY0MzQ8L2ZsYWdzPgogICAgICAgIDx2YWx1ZSB0eXBlPSIzIj5GU0MtQQpTU0MtQTwvdmFsdWU+CiAgICAgICA8L0Jhc2ljRW50cnk+CiAgICAgICA8QmFzaWNFbnRyeT4KICAgICAgICA8bmFtZT5WaWV3TXVsdGlMYXllcjwvbmFtZT4KICAgICAgICA8ZmxhZ3M+NjU5MjI8L2ZsYWdzPgogICAgICAgIDx2YWx1ZSB0eXBlPSIxIj4wPC92YWx1ZT4KICAgICAgIDwvQmFzaWNFbnRyeT4KICAgICAgIDxCYXNpY0VudHJ5PgogICAgICAgIDxuYW1lPlZpZXdTb3VyY2U8L25hbWU+CiAgICAgICAgPGZsYWdzPjY2NDM0PC9mbGFncz4KICAgICAgICA8dmFsdWUgdHlwZT0iMyI+MTpsaXZlPC92YWx1ZT4KICAgICAgIDwvQmFzaWNFbnRyeT4KICAgICAgIDxCYXNpY0VudHJ5PgogICAgICAgIDxuYW1lPlZpZXdQb3B1bGF0aW9uczwvbmFtZT4KICAgICAgICA8ZmxhZ3M+NjY0MzQ8L2ZsYWdzPgogICAgICAgIDx2YWx1ZSB0eXBlPSIzIj4xOmxpdmU8L3ZhbHVlPgogICAgICAgPC9CYXNpY0VudHJ5PgogICAgICAgPEJhc2ljRW50cnk+CiAgICAgICAgPG5hbWU+Vmlld01vZGU8L25hbWU+CiAgICAgICAgPGZsYWdzPjY2MTc4PC9mbGFncz4KICAgICAgICA8dmFsdWUgdHlwZT0iMiI+MDwvdmFsdWU+CiAgICAgICA8L0Jhc2ljRW50cnk+CiAgICAgICA8QmFzaWNFbnRyeT4KICAgICAgICA8bmFtZT5WaWV3QXhlczwvbmFtZT4KICAgICAgICA8ZmxhZ3M+NjY0MzQ8L2ZsYWdzPgogICAgICAgIDx2YWx1ZSB0eXBlPSIzIj5BcyBhY3F1aXJlZApBcyBhY3F1aXJlZDwvdmFsdWU+CiAgICAgICA8L0Jhc2ljRW50cnk+CiAgICAgICA8QmFzaWNFbnRyeT4KICAgICAgICA8bmFtZT5WaWV3Wm9vbTwvbmFtZT4KICAgICAgICA8ZmxhZ3M+NjY0MzQ8L2ZsYWdzPgogICAgICAgIDx2YWx1ZSB0eXBlPSIzIj4wLjAsMS4wCjAuMCwxLjA8L3ZhbHVlPgogICAgICAgPC9CYXNpY0VudHJ5PgogICAgICAgPEJhc2ljRW50cnk+CiAgICAgICAgPG5hbWU+Vmlld0hpZGVSZWdpb25zPC9uYW1lPgogICAgICAgIDxmbGFncz42NjE3ODwvZmxhZ3M+CiAgICAgICAgPHZhbHVlIHR5cGU9IjIiPjA8L3ZhbHVlPgogICAgICAgPC9CYXNpY0VudHJ5PgogICAgICAgPEJhc2ljRW50cnk+CiAgICAgICAgPG5hbWU+SGlzdG9ncmFtVXNlT3ZlcmxheTwvbmFtZT4KICAgICAgICA8ZmxhZ3M+NjYxNzg8L2ZsYWdzPgogICAgICAgIDx2YWx1ZSB0eXBlPSIyIj4wPC92YWx1ZT4KICAgICAgIDwvQmFzaWNFbnRyeT4KICAgICAgIDxCYXNpY0VudHJ5PgogICAgICAgIDxuYW1lPkhpc3RvZ3JhbU92ZXJsYXk8L25hbWU+CiAgICAgICAgPGZsYWdzPjY2NDM0PC9mbGFncz4KICAgICAgICA8dmFsdWUgdHlwZT0iMyI+CgoKCgoKCgoKPC92YWx1ZT4KICAgICAgIDwvQmFzaWNFbnRyeT4KICAgICAgIDxCYXNpY0VudHJ5PgogICAgICAgIDxuYW1lPkhpc3RvZ3JhbU92ZXJsYXlDb2xvcnM8L25hbWU+CiAgICAgICAgPGZsYWdzPjY2NDM0PC9mbGFncz4KICAgICAgICA8dmFsdWUgdHlwZT0iMyI+I2ZmYWE3ZgojZmZhYWZmCiNhYWZmN2YKIzk2ZDhlMQojYWFhYTdmCiNmZjg2NGEKI2ZjNTdmZgojNmJmZjQyCiM0MGJjZmYKI2EyYWEzNDwvdmFsdWU+CiAgICAgICA8L0Jhc2ljRW50cnk+CiAgICAgICA8QmFzaWNFbnRyeT4KICAgICAgICA8bmFtZT5WaWV3RGF0YUVuZDwvbmFtZT4KICAgICAgICA8ZmxhZ3M+NjYxNzg8L2ZsYWdzPgogICAgICAgIDx2YWx1ZSB0eXBlPSIyIj4yMTQ3NDgzNjQ3PC92YWx1ZT4KICAgICAgIDwvQmFzaWNFbnRyeT4KICAgICAgIDxCYXNpY0VudHJ5PgogICAgICAgIDxuYW1lPlZpZXdEYXRhU2tpcDwvbmFtZT4KICAgICAgICA8ZmxhZ3M+NjYxNzg8L2ZsYWdzPgogICAgICAgIDx2YWx1ZSB0eXBlPSIyIj4wPC92YWx1ZT4KICAgICAgIDwvQmFzaWNFbnRyeT4KICAgICAgIDxCYXNpY0VudHJ5PgogICAgICAgIDxuYW1lPlZpZXdEYXRhU3RhcnQ8L25hbWU+CiAgICAgICAgPGZsYWdzPjY2MTc4PC9mbGFncz4KICAgICAgICA8dmFsdWUgdHlwZT0iMiI+MDwvdmFsdWU+CiAgICAgICA8L0Jhc2ljRW50cnk+CiAgICAgICA8QmFzaWNFbnRyeT4KICAgICAgICA8bmFtZT5TY3JpcHRUZXh0PC9uYW1lPgogICAgICAgIDxmbGFncz42NjQzNDwvZmxhZ3M+CiAgICAgICAgPHZhbHVlIHR5cGU9IjMiPkVkaXQgdGV4dCB2aWEgUHJvcGVydGllczwvdmFsdWU+CiAgICAgICAgPEJhc2ljRW50cnk+CiAgICAgICAgIDxuYW1lPlByZWRlZmluZWRTY3JpcHRUZXh0PC9uYW1lPgogICAgICAgICA8ZmxhZ3M+NjY0MzQ8L2ZsYWdzPgogICAgICAgICA8dmFsdWUgdHlwZT0iMyI+PC92YWx1ZT4KICAgICAgICA8L0Jhc2ljRW50cnk+CiAgICAgICA8L0Jhc2ljRW50cnk+CiAgICAgICA8QmFzaWNFbnRyeT4KICAgICAgICA8bmFtZT5TY3JpcHRUZXh0QWxpZ25tZW50PC9uYW1lPgogICAgICAgIDxmbGFncz42NjE3ODwvZmxhZ3M+CiAgICAgICAgPHZhbHVlIHR5cGU9IjIiPjA8L3ZhbHVlPgogICAgICAgPC9CYXNpY0VudHJ5PgogICAgICAgPEJhc2ljRW50cnk+CiAgICAgICAgPG5hbWU+SGlzdG9ncmFtTm9ybWFsaXphdGlvbjwvbmFtZT4KICAgICAgICA8ZmxhZ3M+NjYxNzg8L2ZsYWdzPgogICAgICAgIDx2YWx1ZSB0eXBlPSIyIj4wPC92YWx1ZT4KICAgICAgIDwvQmFzaWNFbnRyeT4KICAgICAgIDxCYXNpY0VudHJ5PgogICAgICAgIDxuYW1lPkhpc3RvZ3JhbVBsb3RNb2RlPC9uYW1lPgogICAgICAgIDxmbGFncz42NjE3ODwvZmxhZ3M+CiAgICAgICAgPHZhbHVlIHR5cGU9IjIiPjA8L3ZhbHVlPgogICAgICAgPC9CYXNpY0VudHJ5PgogICAgICAgPEJhc2ljRW50cnk+CiAgICAgICAgPG5hbWU+SGlzdG9ncmFtU21vb3RoaW5nPC9uYW1lPgogICAgICAgIDxmbGFncz42NjE3ODwvZmxhZ3M+CiAgICAgICAgPHZhbHVlIHR5cGU9IjIiPjA8L3ZhbHVlPgogICAgICAgPC9CYXNpY0VudHJ5PgogICAgICAgPEJhc2ljRW50cnk+CiAgICAgICAgPG5hbWU+U3RhdGlzdGljRmVhdHVyZXM8L25hbWU+CiAgICAgICAgPGZsYWdzPjY2NDM0PC9mbGFncz4KICAgICAgICA8dmFsdWUgdHlwZT0iMyI+RlNDLUEKU1NDLUE8L3ZhbHVlPgogICAgICAgPC9CYXNpY0VudHJ5PgogICAgICAgPEJhc2ljRW50cnk+CiAgICAgICAgPG5hbWU+U3RhdGlzdGljUmVnaW9uRnVuY3M8L25hbWU+CiAgICAgICAgPGZsYWdzPjY2NDM0PC9mbGFncz4KICAgICAgICA8dmFsdWUgdHlwZT0iMyI+UGF0aAolLVQ8L3ZhbHVlPgogICAgICAgPC9CYXNpY0VudHJ5PgogICAgICAgPEJhc2ljRW50cnk+CiAgICAgICAgPG5hbWU+U3RhdGlzdGljRmVhdHVyZUZ1bmNzPC9uYW1lPgogICAgICAgIDxmbGFncz42NjQzNDwvZmxhZ3M+CiAgICAgICAgPHZhbHVlIHR5cGU9IjMiPjwvdmFsdWU+CiAgICAgICA8L0Jhc2ljRW50cnk+CiAgICAgICA8QmFzaWNFbnRyeT4KICAgICAgICA8bmFtZT5TdGF0aXN0aWNTb3VyY2VJbmZvPC9uYW1lPgogICAgICAgIDxmbGFncz42NTkyMjwvZmxhZ3M+CiAgICAgICAgPHZhbHVlIHR5cGU9IjEiPjE8L3ZhbHVlPgogICAgICAgPC9CYXNpY0VudHJ5PgogICAgICAgPEJhc2ljRW50cnk+CiAgICAgICAgPG5hbWU+U3RhdGlzdGljVGFibGU8L25hbWU+CiAgICAgICAgPGZsYWdzPjY1OTIyPC9mbGFncz4KICAgICAgICA8dmFsdWUgdHlwZT0iMSI+MTwvdmFsdWU+CiAgICAgICA8L0Jhc2ljRW50cnk+CiAgICAgICA8QmFzaWNFbnRyeT4KICAgICAgICA8bmFtZT5TdGF0aXN0aWNGZWF0dXJlTmFtZTwvbmFtZT4KICAgICAgICA8ZmxhZ3M+NjYxNzg8L2ZsYWdzPgogICAgICAgIDx2YWx1ZSB0eXBlPSIyIj4wPC92YWx1ZT4KICAgICAgIDwvQmFzaWNFbnRyeT4KICAgICAgIDxCYXNpY0VudHJ5PgogICAgICAgIDxuYW1lPkhlYXRtYXA8L25hbWU+CiAgICAgICAgPGZsYWdzPjY1NjY2PC9mbGFncz4KICAgICAgICA8QmFzaWNFbnRyeT4KICAgICAgICAgPG5hbWU+Q29sb3IxPC9uYW1lPgogICAgICAgICA8ZmxhZ3M+NjY0MzQ8L2ZsYWdzPgogICAgICAgICA8dmFsdWUgdHlwZT0iMyI+I2ZmMDAwMDwvdmFsdWU+CiAgICAgICAgPC9CYXNpY0VudHJ5PgogICAgICAgIDxCYXNpY0VudHJ5PgogICAgICAgICA8bmFtZT5Db2xvcjI8L25hbWU+CiAgICAgICAgIDxmbGFncz42NjQzNDwvZmxhZ3M+CiAgICAgICAgIDx2YWx1ZSB0eXBlPSIzIj4jMDBhYTAwPC92YWx1ZT4KICAgICAgICA8L0Jhc2ljRW50cnk+CiAgICAgICAgPEJhc2ljRW50cnk+CiAgICAgICAgIDxuYW1lPkNvbG9yMzwvbmFtZT4KICAgICAgICAgPGZsYWdzPjY2NDM0PC9mbGFncz4KICAgICAgICAgPHZhbHVlIHR5cGU9IjMiPiNmZmZmMDA8L3ZhbHVlPgogICAgICAgIDwvQmFzaWNFbnRyeT4KICAgICAgICA8QmFzaWNFbnRyeT4KICAgICAgICAgPG5hbWU+Q29sb3I0PC9uYW1lPgogICAgICAgICA8ZmxhZ3M+NjY0MzQ8L2ZsYWdzPgogICAgICAgICA8dmFsdWUgdHlwZT0iMyI+IzMzMzNmZjwvdmFsdWU+CiAgICAgICAgPC9CYXNpY0VudHJ5PgogICAgICAgIDxCYXNpY0VudHJ5PgogICAgICAgICA8bmFtZT5UaHJlc2hvbGQxPC9uYW1lPgogICAgICAgICA8ZmxhZ3M+Njc0NTg8L2ZsYWdzPgogICAgICAgICA8dmFsdWUgdHlwZT0iNyI+MTwvdmFsdWU+CiAgICAgICAgPC9CYXNpY0VudHJ5PgogICAgICAgIDxCYXNpY0VudHJ5PgogICAgICAgICA8bmFtZT5UaHJlc2hvbGQyPC9uYW1lPgogICAgICAgICA8ZmxhZ3M+Njc0NTg8L2ZsYWdzPgogICAgICAgICA8dmFsdWUgdHlwZT0iNyI+MTAwPC92YWx1ZT4KICAgICAgICA8L0Jhc2ljRW50cnk+CiAgICAgICAgPEJhc2ljRW50cnk+CiAgICAgICAgIDxuYW1lPlJlZ2lvbjwvbmFtZT4KICAgICAgICAgPGZsYWdzPjY2NDM0PC9mbGFncz4KICAgICAgICAgPHZhbHVlIHR5cGU9IjMiPmxpdmU8L3ZhbHVlPgogICAgICAgIDwvQmFzaWNFbnRyeT4KICAgICAgICA8QmFzaWNFbnRyeT4KICAgICAgICAgPG5hbWU+UmVnaW9uRnVuY3Rpb248L25hbWU+CiAgICAgICAgIDxmbGFncz42NjQzNDwvZmxhZ3M+CiAgICAgICAgIDx2YWx1ZSB0eXBlPSIzIj5Db3VudDwvdmFsdWU+CiAgICAgICAgPC9CYXNpY0VudHJ5PgogICAgICAgIDxCYXNpY0VudHJ5PgogICAgICAgICA8bmFtZT5GZWF0dXJlPC9uYW1lPgogICAgICAgICA8ZmxhZ3M+NjY0MzQ8L2ZsYWdzPgogICAgICAgICA8dmFsdWUgdHlwZT0iMyI+RlNDLUE8L3ZhbHVlPgogICAgICAgIDwvQmFzaWNFbnRyeT4KICAgICAgICA8QmFzaWNFbnRyeT4KICAgICAgICAgPG5hbWU+RmVhdHVyZUZ1bmN0aW9uPC9uYW1lPgogICAgICAgICA8ZmxhZ3M+NjY0MzQ8L2ZsYWdzPgogICAgICAgICA8dmFsdWUgdHlwZT0iMyI+TWVhbjwvdmFsdWU+CiAgICAgICAgPC9CYXNpY0VudHJ5PgogICAgICAgIDxCYXNpY0VudHJ5PgogICAgICAgICA8bmFtZT5Nb2RlPC9uYW1lPgogICAgICAgICA8ZmxhZ3M+NjYxNzg8L2ZsYWdzPgogICAgICAgICA8dmFsdWUgdHlwZT0iMiI+MDwvdmFsdWU+CiAgICAgICAgPC9CYXNpY0VudHJ5PgogICAgICAgIDxCYXNpY0VudHJ5PgogICAgICAgICA8bmFtZT5GdW5jdGlvbjwvbmFtZT4KICAgICAgICAgPGZsYWdzPjY2MTc4PC9mbGFncz4KICAgICAgICAgPHZhbHVlIHR5cGU9IjIiPjE8L3ZhbHVlPgogICAgICAgIDwvQmFzaWNFbnRyeT4KICAgICAgICA8QmFzaWNFbnRyeT4KICAgICAgICAgPG5hbWU+RGlzYWJsZWRHcm91cHM8L25hbWU+CiAgICAgICAgIDxmbGFncz42NjQzNDwvZmxhZ3M+CiAgICAgICAgIDx2YWx1ZSB0eXBlPSIzIj48L3ZhbHVlPgogICAgICAgIDwvQmFzaWNFbnRyeT4KICAgICAgIDwvQmFzaWNFbnRyeT4KICAgICAgIDxCYXNpY0VudHJ5PgogICAgICAgIDxuYW1lPlZpZXdIZWlnaHQ8L25hbWU+CiAgICAgICAgPGZsYWdzPjY2MTc4PC9mbGFncz4KICAgICAgICA8dmFsdWUgdHlwZT0iMiI+MTQ4PC92YWx1ZT4KICAgICAgIDwvQmFzaWNFbnRyeT4KICAgICAgIDxCYXNpY0VudHJ5PgogICAgICAgIDxuYW1lPlZpZXdXaWR0aDwvbmFtZT4KICAgICAgICA8ZmxhZ3M+NjYxNzg8L2ZsYWdzPgogICAgICAgIDx2YWx1ZSB0eXBlPSIyIj4xNDg8L3ZhbHVlPgogICAgICAgPC9CYXNpY0VudHJ5PgogICAgICAgPEJhc2ljRW50cnk+CiAgICAgICAgPG5hbWU+V2lkZ2V0UG9zPC9uYW1lPgogICAgICAgIDxmbGFncz42NTY2NjwvZmxhZ3M+CiAgICAgICAgPEJhc2ljRW50cnk+CiAgICAgICAgIDxuYW1lPlg8L25hbWU+CiAgICAgICAgIDxmbGFncz42NjE3ODwvZmxhZ3M+CiAgICAgICAgIDx2YWx1ZSB0eXBlPSIyIj4xMzwvdmFsdWU+CiAgICAgICAgPC9CYXNpY0VudHJ5PgogICAgICAgIDxCYXNpY0VudHJ5PgogICAgICAgICA8bmFtZT5ZPC9uYW1lPgogICAgICAgICA8ZmxhZ3M+NjYxNzg8L2ZsYWdzPgogICAgICAgICA8dmFsdWUgdHlwZT0iMiI+MTU8L3ZhbHVlPgogICAgICAgIDwvQmFzaWNFbnRyeT4KICAgICAgIDwvQmFzaWNFbnRyeT4KICAgICAgIDxCYXNpY0VudHJ5PgogICAgICAgIDxuYW1lPldpZGdldFNpemU8L25hbWU+CiAgICAgICAgPGZsYWdzPjY1NjY2PC9mbGFncz4KICAgICAgICA8QmFzaWNFbnRyeT4KICAgICAgICAgPG5hbWU+V2lkdGg8L25hbWU+CiAgICAgICAgIDxmbGFncz42NjE3ODwvZmxhZ3M+CiAgICAgICAgIDx2YWx1ZSB0eXBlPSIyIj4yMzQ8L3ZhbHVlPgogICAgICAgIDwvQmFzaWNFbnRyeT4KICAgICAgICA8QmFzaWNFbnRyeT4KICAgICAgICAgPG5hbWU+SGVpZ2h0PC9uYW1lPgogICAgICAgICA8ZmxhZ3M+NjYxNzg8L2ZsYWdzPgogICAgICAgICA8dmFsdWUgdHlwZT0iMiI+MjA5PC92YWx1ZT4KICAgICAgICA8L0Jhc2ljRW50cnk+CiAgICAgICA8L0Jhc2ljRW50cnk+CiAgICAgIDwvQmFzaWNFbnRyeT4KICAgICAgPEJhc2ljRW50cnk+CiAgICAgICA8bmFtZT5wbG90MTwvbmFtZT4KICAgICAgIDxmbGFncz42NjQzNDwvZmxhZ3M+CiAgICAgICA8dmFsdWUgdHlwZT0iMyI+UGxvdDwvdmFsdWU+CiAgICAgICA8QmFzaWNFbnRyeT4KICAgICAgICA8bmFtZT5WaWV3RmVhdHVyZXM8L25hbWU+CiAgICAgICAgPGZsYWdzPjY2NDM0PC9mbGFncz4KICAgICAgICA8dmFsdWUgdHlwZT0iMyI+RlNDLUEKRlNDLUg8L3ZhbHVlPgogICAgICAgPC9CYXNpY0VudHJ5PgogICAgICAgPEJhc2ljRW50cnk+CiAgICAgICAgPG5hbWU+Vmlld011bHRpTGF5ZXI8L25hbWU+CiAgICAgICAgPGZsYWdzPjY1OTIyPC9mbGFncz4KICAgICAgICA8dmFsdWUgdHlwZT0iMSI+MDwvdmFsdWU+CiAgICAgICA8L0Jhc2ljRW50cnk+CiAgICAgICA8QmFzaWNFbnRyeT4KICAgICAgICA8bmFtZT5WaWV3U291cmNlPC9uYW1lPgogICAgICAgIDxmbGFncz42NjQzNDwvZmxhZ3M+CiAgICAgICAgPHZhbHVlIHR5cGU9IjMiPjE6bGl2ZVxQMTwvdmFsdWU+CiAgICAgICA8L0Jhc2ljRW50cnk+CiAgICAgICA8QmFzaWNFbnRyeT4KICAgICAgICA8bmFtZT5WaWV3UG9wdWxhdGlvbnM8L25hbWU+CiAgICAgICAgPGZsYWdzPjY2NDM0PC9mbGFncz4KICAgICAgICA8dmFsdWUgdHlwZT0iMyI+MTpsaXZlXFAxPC92YWx1ZT4KICAgICAgIDwvQmFzaWNFbnRyeT4KICAgICAgIDxCYXNpY0VudHJ5PgogICAgICAgIDxuYW1lPlZpZXdNb2RlPC9uYW1lPgogICAgICAgIDxmbGFncz42NjE3ODwvZmxhZ3M+CiAgICAgICAgPHZhbHVlIHR5cGU9IjIiPjE8L3ZhbHVlPgogICAgICAgPC9CYXNpY0VudHJ5PgogICAgICAgPEJhc2ljRW50cnk+CiAgICAgICAgPG5hbWU+Vmlld0F4ZXM8L25hbWU+CiAgICAgICAgPGZsYWdzPjY2NDM0PC9mbGFncz4KICAgICAgICA8dmFsdWUgdHlwZT0iMyI+QXMgYWNxdWlyZWQKQXMgYWNxdWlyZWQ8L3ZhbHVlPgogICAgICAgPC9CYXNpY0VudHJ5PgogICAgICAgPEJhc2ljRW50cnk+CiAgICAgICAgPG5hbWU+Vmlld1pvb208L25hbWU+CiAgICAgICAgPGZsYWdzPjY2NDM0PC9mbGFncz4KICAgICAgICA8dmFsdWUgdHlwZT0iMyI+MC4wLDEuMAowLjAsMS4wPC92YWx1ZT4KICAgICAgIDwvQmFzaWNFbnRyeT4KICAgICAgIDxCYXNpY0VudHJ5PgogICAgICAgIDxuYW1lPlZpZXdIaWRlUmVnaW9uczwvbmFtZT4KICAgICAgICA8ZmxhZ3M+NjYxNzg8L2ZsYWdzPgogICAgICAgIDx2YWx1ZSB0eXBlPSIyIj4wPC92YWx1ZT4KICAgICAgIDwvQmFzaWNFbnRyeT4KICAgICAgIDxCYXNpY0VudHJ5PgogICAgICAgIDxuYW1lPkhpc3RvZ3JhbVVzZU92ZXJsYXk8L25hbWU+CiAgICAgICAgPGZsYWdzPjY2MTc4PC9mbGFncz4KICAgICAgICA8dmFsdWUgdHlwZT0iMiI+MDwvdmFsdWU+CiAgICAgICA8L0Jhc2ljRW50cnk+CiAgICAgICA8QmFzaWNFbnRyeT4KICAgICAgICA8bmFtZT5IaXN0b2dyYW1PdmVybGF5PC9uYW1lPgogICAgICAgIDxmbGFncz42NjQzNDwvZmxhZ3M+CiAgICAgICAgPHZhbHVlIHR5cGU9IjMiPmxpdmUKbGl2ZQpsaXZlCmxpdmUKbGl2ZQpsaXZlCmxpdmUKbGl2ZQpsaXZlCmxpdmU8L3ZhbHVlPgogICAgICAgPC9CYXNpY0VudHJ5PgogICAgICAgPEJhc2ljRW50cnk+CiAgICAgICAgPG5hbWU+SGlzdG9ncmFtT3ZlcmxheUNvbG9yczwvbmFtZT4KICAgICAgICA8ZmxhZ3M+NjY0MzQ8L2ZsYWdzPgogICAgICAgIDx2YWx1ZSB0eXBlPSIzIj4jZmZhYTdmCiNmZmFhZmYKI2FhZmY3ZgojOTZkOGUxCiNhYWFhN2YKI2ZmODY0YQojZmM1N2ZmCiM2YmZmNDIKIzQwYmNmZgojYTJhYTM0PC92YWx1ZT4KICAgICAgIDwvQmFzaWNFbnRyeT4KICAgICAgIDxCYXNpY0VudHJ5PgogICAgICAgIDxuYW1lPlZpZXdEYXRhRW5kPC9uYW1lPgogICAgICAgIDxmbGFncz42NjE3ODwvZmxhZ3M+CiAgICAgICAgPHZhbHVlIHR5cGU9IjIiPjIxNDc0ODM2NDc8L3ZhbHVlPgogICAgICAgPC9CYXNpY0VudHJ5PgogICAgICAgPEJhc2ljRW50cnk+CiAgICAgICAgPG5hbWU+Vmlld0RhdGFTa2lwPC9uYW1lPgogICAgICAgIDxmbGFncz42NjE3ODwvZmxhZ3M+CiAgICAgICAgPHZhbHVlIHR5cGU9IjIiPjA8L3ZhbHVlPgogICAgICAgPC9CYXNpY0VudHJ5PgogICAgICAgPEJhc2ljRW50cnk+CiAgICAgICAgPG5hbWU+Vmlld0RhdGFTdGFydDwvbmFtZT4KICAgICAgICA8ZmxhZ3M+NjYxNzg8L2ZsYWdzPgogICAgICAgIDx2YWx1ZSB0eXBlPSIyIj4wPC92YWx1ZT4KICAgICAgIDwvQmFzaWNFbnRyeT4KICAgICAgIDxCYXNpY0VudHJ5PgogICAgICAgIDxuYW1lPlNjcmlwdFRleHQ8L25hbWU+CiAgICAgICAgPGZsYWdzPjY2NDM0PC9mbGFncz4KICAgICAgICA8dmFsdWUgdHlwZT0iMyI+RWRpdCB0ZXh0IHZpYSBQcm9wZXJ0aWVzPC92YWx1ZT4KICAgICAgICA8QmFzaWNFbnRyeT4KICAgICAgICAgPG5hbWU+UHJlZGVmaW5lZFNjcmlwdFRleHQ8L25hbWU+CiAgICAgICAgIDxmbGFncz42NjQzNDwvZmxhZ3M+CiAgICAgICAgIDx2YWx1ZSB0eXBlPSIzIj48L3ZhbHVlPgogICAgICAgIDwvQmFzaWNFbnRyeT4KICAgICAgIDwvQmFzaWNFbnRyeT4KICAgICAgIDxCYXNpY0VudHJ5PgogICAgICAgIDxuYW1lPlNjcmlwdFRleHRBbGlnbm1lbnQ8L25hbWU+CiAgICAgICAgPGZsYWdzPjY2MTc4PC9mbGFncz4KICAgICAgICA8dmFsdWUgdHlwZT0iMiI+MDwvdmFsdWU+CiAgICAgICA8L0Jhc2ljRW50cnk+CiAgICAgICA8QmFzaWNFbnRyeT4KICAgICAgICA8bmFtZT5IaXN0b2dyYW1Ob3JtYWxpemF0aW9uPC9uYW1lPgogICAgICAgIDxmbGFncz42NjE3ODwvZmxhZ3M+CiAgICAgICAgPHZhbHVlIHR5cGU9IjIiPjA8L3ZhbHVlPgogICAgICAgPC9CYXNpY0VudHJ5PgogICAgICAgPEJhc2ljRW50cnk+CiAgICAgICAgPG5hbWU+SGlzdG9ncmFtUGxvdE1vZGU8L25hbWU+CiAgICAgICAgPGZsYWdzPjY2MTc4PC9mbGFncz4KICAgICAgICA8dmFsdWUgdHlwZT0iMiI+MDwvdmFsdWU+CiAgICAgICA8L0Jhc2ljRW50cnk+CiAgICAgICA8QmFzaWNFbnRyeT4KICAgICAgICA8bmFtZT5IaXN0b2dyYW1TbW9vdGhpbmc8L25hbWU+CiAgICAgICAgPGZsYWdzPjY2MTc4PC9mbGFncz4KICAgICAgICA8dmFsdWUgdHlwZT0iMiI+MDwvdmFsdWU+CiAgICAgICA8L0Jhc2ljRW50cnk+CiAgICAgICA8QmFzaWNFbnRyeT4KICAgICAgICA8bmFtZT5TdGF0aXN0aWNGZWF0dXJlczwvbmFtZT4KICAgICAgICA8ZmxhZ3M+NjY0MzQ8L2ZsYWdzPgogICAgICAgIDx2YWx1ZSB0eXBlPSIzIj5GU0MtQQpGU0MtSDwvdmFsdWU+CiAgICAgICA8L0Jhc2ljRW50cnk+CiAgICAgICA8QmFzaWNFbnRyeT4KICAgICAgICA8bmFtZT5TdGF0aXN0aWNSZWdpb25GdW5jczwvbmFtZT4KICAgICAgICA8ZmxhZ3M+NjY0MzQ8L2ZsYWdzPgogICAgICAgIDx2YWx1ZSB0eXBlPSIzIj5QYXRoCiUtIzwvdmFsdWU+CiAgICAgICA8L0Jhc2ljRW50cnk+CiAgICAgICA8QmFzaWNFbnRyeT4KICAgICAgICA8bmFtZT5TdGF0aXN0aWNGZWF0dXJlRnVuY3M8L25hbWU+CiAgICAgICAgPGZsYWdzPjY2NDM0PC9mbGFncz4KICAgICAgICA8dmFsdWUgdHlwZT0iMyI+PC92YWx1ZT4KICAgICAgIDwvQmFzaWNFbnRyeT4KICAgICAgIDxCYXNpY0VudHJ5PgogICAgICAgIDxuYW1lPlN0YXRpc3RpY1NvdXJjZUluZm88L25hbWU+CiAgICAgICAgPGZsYWdzPjY1OTIyPC9mbGFncz4KICAgICAgICA8dmFsdWUgdHlwZT0iMSI+MTwvdmFsdWU+CiAgICAgICA8L0Jhc2ljRW50cnk+CiAgICAgICA8QmFzaWNFbnRyeT4KICAgICAgICA8bmFtZT5TdGF0aXN0aWNUYWJsZTwvbmFtZT4KICAgICAgICA8ZmxhZ3M+NjU5MjI8L2ZsYWdzPgogICAgICAgIDx2YWx1ZSB0eXBlPSIxIj4xPC92YWx1ZT4KICAgICAgIDwvQmFzaWNFbnRyeT4KICAgICAgIDxCYXNpY0VudHJ5PgogICAgICAgIDxuYW1lPlN0YXRpc3RpY0ZlYXR1cmVOYW1lPC9uYW1lPgogICAgICAgIDxmbGFncz42NjE3ODwvZmxhZ3M+CiAgICAgICAgPHZhbHVlIHR5cGU9IjIiPjA8L3ZhbHVlPgogICAgICAgPC9CYXNpY0VudHJ5PgogICAgICAgPEJhc2ljRW50cnk+CiAgICAgICAgPG5hbWU+SGVhdG1hcDwvbmFtZT4KICAgICAgICA8ZmxhZ3M+NjU2NjY8L2ZsYWdzPgogICAgICAgIDxCYXNpY0VudHJ5PgogICAgICAgICA8bmFtZT5Db2xvcjE8L25hbWU+CiAgICAgICAgIDxmbGFncz42NjQzNDwvZmxhZ3M+CiAgICAgICAgIDx2YWx1ZSB0eXBlPSIzIj4jZmYwMDAwPC92YWx1ZT4KICAgICAgICA8L0Jhc2ljRW50cnk+CiAgICAgICAgPEJhc2ljRW50cnk+CiAgICAgICAgIDxuYW1lPkNvbG9yMjwvbmFtZT4KICAgICAgICAgPGZsYWdzPjY2NDM0PC9mbGFncz4KICAgICAgICAgPHZhbHVlIHR5cGU9IjMiPiMwMGFhMDA8L3ZhbHVlPgogICAgICAgIDwvQmFzaWNFbnRyeT4KICAgICAgICA8QmFzaWNFbnRyeT4KICAgICAgICAgPG5hbWU+Q29sb3IzPC9uYW1lPgogICAgICAgICA8ZmxhZ3M+NjY0MzQ8L2ZsYWdzPgogICAgICAgICA8dmFsdWUgdHlwZT0iMyI+I2ZmZmYwMDwvdmFsdWU+CiAgICAgICAgPC9CYXNpY0VudHJ5PgogICAgICAgIDxCYXNpY0VudHJ5PgogICAgICAgICA8bmFtZT5Db2xvcjQ8L25hbWU+CiAgICAgICAgIDxmbGFncz42NjQzNDwvZmxhZ3M+CiAgICAgICAgIDx2YWx1ZSB0eXBlPSIzIj4jMzMzM2ZmPC92YWx1ZT4KICAgICAgICA8L0Jhc2ljRW50cnk+CiAgICAgICAgPEJhc2ljRW50cnk+CiAgICAgICAgIDxuYW1lPlRocmVzaG9sZDE8L25hbWU+CiAgICAgICAgIDxmbGFncz42NzQ1ODwvZmxhZ3M+CiAgICAgICAgIDx2YWx1ZSB0eXBlPSI3Ij4xPC92YWx1ZT4KICAgICAgICA8L0Jhc2ljRW50cnk+CiAgICAgICAgPEJhc2ljRW50cnk+CiAgICAgICAgIDxuYW1lPlRocmVzaG9sZDI8L25hbWU+CiAgICAgICAgIDxmbGFncz42NzQ1ODwvZmxhZ3M+CiAgICAgICAgIDx2YWx1ZSB0eXBlPSI3Ij4xMDA8L3ZhbHVlPgogICAgICAgIDwvQmFzaWNFbnRyeT4KICAgICAgICA8QmFzaWNFbnRyeT4KICAgICAgICAgPG5hbWU+UmVnaW9uPC9uYW1lPgogICAgICAgICA8ZmxhZ3M+NjY0MzQ8L2ZsYWdzPgogICAgICAgICA8dmFsdWUgdHlwZT0iMyI+bGl2ZVxQMTwvdmFsdWU+CiAgICAgICAgPC9CYXNpY0VudHJ5PgogICAgICAgIDxCYXNpY0VudHJ5PgogICAgICAgICA8bmFtZT5SZWdpb25GdW5jdGlvbjwvbmFtZT4KICAgICAgICAgPGZsYWdzPjY2NDM0PC9mbGFncz4KICAgICAgICAgPHZhbHVlIHR5cGU9IjMiPkNvdW50PC92YWx1ZT4KICAgICAgICA8L0Jhc2ljRW50cnk+CiAgICAgICAgPEJhc2ljRW50cnk+CiAgICAgICAgIDxuYW1lPkZlYXR1cmU8L25hbWU+CiAgICAgICAgIDxmbGFncz42NjQzNDwvZmxhZ3M+CiAgICAgICAgIDx2YWx1ZSB0eXBlPSIzIj5GU0MtQTwvdmFsdWU+CiAgICAgICAgPC9CYXNpY0VudHJ5PgogICAgICAgIDxCYXNpY0VudHJ5PgogICAgICAgICA8bmFtZT5GZWF0dXJlRnVuY3Rpb248L25hbWU+CiAgICAgICAgIDxmbGFncz42NjQzNDwvZmxhZ3M+CiAgICAgICAgIDx2YWx1ZSB0eXBlPSIzIj5NZWFuPC92YWx1ZT4KICAgICAgICA8L0Jhc2ljRW50cnk+CiAgICAgICAgPEJhc2ljRW50cnk+CiAgICAgICAgIDxuYW1lPk1vZGU8L25hbWU+CiAgICAgICAgIDxmbGFncz42NjE3ODwvZmxhZ3M+CiAgICAgICAgIDx2YWx1ZSB0eXBlPSIyIj4wPC92YWx1ZT4KICAgICAgICA8L0Jhc2ljRW50cnk+CiAgICAgICAgPEJhc2ljRW50cnk+CiAgICAgICAgIDxuYW1lPkZ1bmN0aW9uPC9uYW1lPgogICAgICAgICA8ZmxhZ3M+NjYxNzg8L2ZsYWdzPgogICAgICAgICA8dmFsdWUgdHlwZT0iMiI+MTwvdmFsdWU+CiAgICAgICAgPC9CYXNpY0VudHJ5PgogICAgICAgIDxCYXNpY0VudHJ5PgogICAgICAgICA8bmFtZT5EaXNhYmxlZEdyb3VwczwvbmFtZT4KICAgICAgICAgPGZsYWdzPjY2NDM0PC9mbGFncz4KICAgICAgICAgPHZhbHVlIHR5cGU9IjMiPjwvdmFsdWU+CiAgICAgICAgPC9CYXNpY0VudHJ5PgogICAgICAgPC9CYXNpY0VudHJ5PgogICAgICAgPEJhc2ljRW50cnk+CiAgICAgICAgPG5hbWU+Vmlld0hlaWdodDwvbmFtZT4KICAgICAgICA8ZmxhZ3M+NjYxNzg8L2ZsYWdzPgogICAgICAgIDx2YWx1ZSB0eXBlPSIyIj4xNDg8L3ZhbHVlPgogICAgICAgPC9CYXNpY0VudHJ5PgogICAgICAgPEJhc2ljRW50cnk+CiAgICAgICAgPG5hbWU+Vmlld1dpZHRoPC9uYW1lPgogICAgICAgIDxmbGFncz42NjE3ODwvZmxhZ3M+CiAgICAgICAgPHZhbHVlIHR5cGU9IjIiPjE0ODwvdmFsdWU+CiAgICAgICA8L0Jhc2ljRW50cnk+CiAgICAgICA8QmFzaWNFbnRyeT4KICAgICAgICA8bmFtZT5XaWRnZXRQb3M8L25hbWU+CiAgICAgICAgPGZsYWdzPjY1NjY2PC9mbGFncz4KICAgICAgICA8QmFzaWNFbnRyeT4KICAgICAgICAgPG5hbWU+WDwvbmFtZT4KICAgICAgICAgPGZsYWdzPjY2MTc4PC9mbGFncz4KICAgICAgICAgPHZhbHVlIHR5cGU9IjIiPjI0NzwvdmFsdWU+CiAgICAgICAgPC9CYXNpY0VudHJ5PgogICAgICAgIDxCYXNpY0VudHJ5PgogICAgICAgICA8bmFtZT5ZPC9uYW1lPgogICAgICAgICA8ZmxhZ3M+NjYxNzg8L2ZsYWdzPgogICAgICAgICA8dmFsdWUgdHlwZT0iMiI+MTU8L3ZhbHVlPgogICAgICAgIDwvQmFzaWNFbnRyeT4KICAgICAgIDwvQmFzaWNFbnRyeT4KICAgICAgIDxCYXNpY0VudHJ5PgogICAgICAgIDxuYW1lPldpZGdldFNpemU8L25hbWU+CiAgICAgICAgPGZsYWdzPjY1NjY2PC9mbGFncz4KICAgICAgICA8QmFzaWNFbnRyeT4KICAgICAgICAgPG5hbWU+V2lkdGg8L25hbWU+CiAgICAgICAgIDxmbGFncz42NjE3ODwvZmxhZ3M+CiAgICAgICAgIDx2YWx1ZSB0eXBlPSIyIj4yMzQ8L3ZhbHVlPgogICAgICAgIDwvQmFzaWNFbnRyeT4KICAgICAgICA8QmFzaWNFbnRyeT4KICAgICAgICAgPG5hbWU+SGVpZ2h0PC9uYW1lPgogICAgICAgICA8ZmxhZ3M+NjYxNzg8L2ZsYWdzPgogICAgICAgICA8dmFsdWUgdHlwZT0iMiI+MjA5PC92YWx1ZT4KICAgICAgICA8L0Jhc2ljRW50cnk+CiAgICAgICA8L0Jhc2ljRW50cnk+CiAgICAgIDwvQmFzaWNFbnRyeT4KICAgICAgPEJhc2ljRW50cnk+CiAgICAgICA8bmFtZT5wbG90MjwvbmFtZT4KICAgICAgIDxmbGFncz42NjQzNDwvZmxhZ3M+CiAgICAgICA8dmFsdWUgdHlwZT0iMyI+UGxvdDwvdmFsdWU+CiAgICAgICA8QmFzaWNFbnRyeT4KICAgICAgICA8bmFtZT5WaWV3RmVhdHVyZXM8L25hbWU+CiAgICAgICAgPGZsYWdzPjY2NDM0PC9mbGFncz4KICAgICAgICA8dmFsdWUgdHlwZT0iMyI+QjEtQQpWMS1BPC92YWx1ZT4KICAgICAgIDwvQmFzaWNFbnRyeT4KICAgICAgIDxCYXNpY0VudHJ5PgogICAgICAgIDxuYW1lPlZpZXdNdWx0aUxheWVyPC9uYW1lPgogICAgICAgIDxmbGFncz42NTkyMjwvZmxhZ3M+CiAgICAgICAgPHZhbHVlIHR5cGU9IjEiPjA8L3ZhbHVlPgogICAgICAgPC9CYXNpY0VudHJ5PgogICAgICAgPEJhc2ljRW50cnk+CiAgICAgICAgPG5hbWU+Vmlld1NvdXJjZTwvbmFtZT4KICAgICAgICA8ZmxhZ3M+NjY0MzQ8L2ZsYWdzPgogICAgICAgIDx2YWx1ZSB0eXBlPSIzIj4xOmxpdmVcUDFcUDI8L3ZhbHVlPgogICAgICAgPC9CYXNpY0VudHJ5PgogICAgICAgPEJhc2ljRW50cnk+CiAgICAgICAgPG5hbWU+Vmlld1BvcHVsYXRpb25zPC9uYW1lPgogICAgICAgIDxmbGFncz42NjQzNDwvZmxhZ3M+CiAgICAgICAgPHZhbHVlIHR5cGU9IjMiPjE6bGl2ZVxQMVxQMjwvdmFsdWU+CiAgICAgICA8L0Jhc2ljRW50cnk+CiAgICAgICA8QmFzaWNFbnRyeT4KICAgICAgICA8bmFtZT5WaWV3TW9kZTwvbmFtZT4KICAgICAgICA8ZmxhZ3M+NjYxNzg8L2ZsYWdzPgogICAgICAgIDx2YWx1ZSB0eXBlPSIyIj4xPC92YWx1ZT4KICAgICAgIDwvQmFzaWNFbnRyeT4KICAgICAgIDxCYXNpY0VudHJ5PgogICAgICAgIDxuYW1lPlZpZXdBeGVzPC9uYW1lPgogICAgICAgIDxmbGFncz42NjQzNDwvZmxhZ3M+CiAgICAgICAgPHZhbHVlIHR5cGU9IjMiPkFzIGFjcXVpcmVkCkFzIGFjcXVpcmVkPC92YWx1ZT4KICAgICAgIDwvQmFzaWNFbnRyeT4KICAgICAgIDxCYXNpY0VudHJ5PgogICAgICAgIDxuYW1lPlZpZXdab29tPC9uYW1lPgogICAgICAgIDxmbGFncz42NjQzNDwvZmxhZ3M+CiAgICAgICAgPHZhbHVlIHR5cGU9IjMiPjAuMCwxLjAKMC4wLDEuMDwvdmFsdWU+CiAgICAgICA8L0Jhc2ljRW50cnk+CiAgICAgICA8QmFzaWNFbnRyeT4KICAgICAgICA8bmFtZT5WaWV3SGlkZVJlZ2lvbnM8L25hbWU+CiAgICAgICAgPGZsYWdzPjY2MTc4PC9mbGFncz4KICAgICAgICA8dmFsdWUgdHlwZT0iMiI+MDwvdmFsdWU+CiAgICAgICA8L0Jhc2ljRW50cnk+CiAgICAgICA8QmFzaWNFbnRyeT4KICAgICAgICA8bmFtZT5IaXN0b2dyYW1Vc2VPdmVybGF5PC9uYW1lPgogICAgICAgIDxmbGFncz42NjE3ODwvZmxhZ3M+CiAgICAgICAgPHZhbHVlIHR5cGU9IjIiPjA8L3ZhbHVlPgogICAgICAgPC9CYXNpY0VudHJ5PgogICAgICAgPEJhc2ljRW50cnk+CiAgICAgICAgPG5hbWU+SGlzdG9ncmFtT3ZlcmxheTwvbmFtZT4KICAgICAgICA8ZmxhZ3M+NjY0MzQ8L2ZsYWdzPgogICAgICAgIDx2YWx1ZSB0eXBlPSIzIj5saXZlCmxpdmUKbGl2ZQpsaXZlCmxpdmUKbGl2ZQpsaXZlCmxpdmUKbGl2ZQpsaXZlPC92YWx1ZT4KICAgICAgIDwvQmFzaWNFbnRyeT4KICAgICAgIDxCYXNpY0VudHJ5PgogICAgICAgIDxuYW1lPkhpc3RvZ3JhbU92ZXJsYXlDb2xvcnM8L25hbWU+CiAgICAgICAgPGZsYWdzPjY2NDM0PC9mbGFncz4KICAgICAgICA8dmFsdWUgdHlwZT0iMyI+I2ZmYWE3ZgojZmZhYWZmCiNhYWZmN2YKIzk2ZDhlMQojYWFhYTdmCiNmZjg2NGEKI2ZjNTdmZgojNmJmZjQyCiM0MGJjZmYKI2EyYWEzNDwvdmFsdWU+CiAgICAgICA8L0Jhc2ljRW50cnk+CiAgICAgICA8QmFzaWNFbnRyeT4KICAgICAgICA8bmFtZT5WaWV3RGF0YUVuZDwvbmFtZT4KICAgICAgICA8ZmxhZ3M+NjYxNzg8L2ZsYWdzPgogICAgICAgIDx2YWx1ZSB0eXBlPSIyIj4yMTQ3NDgzNjQ3PC92YWx1ZT4KICAgICAgIDwvQmFzaWNFbnRyeT4KICAgICAgIDxCYXNpY0VudHJ5PgogICAgICAgIDxuYW1lPlZpZXdEYXRhU2tpcDwvbmFtZT4KICAgICAgICA8ZmxhZ3M+NjYxNzg8L2ZsYWdzPgogICAgICAgIDx2YWx1ZSB0eXBlPSIyIj4wPC92YWx1ZT4KICAgICAgIDwvQmFzaWNFbnRyeT4KICAgICAgIDxCYXNpY0VudHJ5PgogICAgICAgIDxuYW1lPlZpZXdEYXRhU3RhcnQ8L25hbWU+CiAgICAgICAgPGZsYWdzPjY2MTc4PC9mbGFncz4KICAgICAgICA8dmFsdWUgdHlwZT0iMiI+MDwvdmFsdWU+CiAgICAgICA8L0Jhc2ljRW50cnk+CiAgICAgICA8QmFzaWNFbnRyeT4KICAgICAgICA8bmFtZT5TY3JpcHRUZXh0PC9uYW1lPgogICAgICAgIDxmbGFncz42NjQzNDwvZmxhZ3M+CiAgICAgICAgPHZhbHVlIHR5cGU9IjMiPkVkaXQgdGV4dCB2aWEgUHJvcGVydGllczwvdmFsdWU+CiAgICAgICAgPEJhc2ljRW50cnk+CiAgICAgICAgIDxuYW1lPlByZWRlZmluZWRTY3JpcHRUZXh0PC9uYW1lPgogICAgICAgICA8ZmxhZ3M+NjY0MzQ8L2ZsYWdzPgogICAgICAgICA8dmFsdWUgdHlwZT0iMyI+PC92YWx1ZT4KICAgICAgICA8L0Jhc2ljRW50cnk+CiAgICAgICA8L0Jhc2ljRW50cnk+CiAgICAgICA8QmFzaWNFbnRyeT4KICAgICAgICA8bmFtZT5TY3JpcHRUZXh0QWxpZ25tZW50PC9uYW1lPgogICAgICAgIDxmbGFncz42NjE3ODwvZmxhZ3M+CiAgICAgICAgPHZhbHVlIHR5cGU9IjIiPjA8L3ZhbHVlPgogICAgICAgPC9CYXNpY0VudHJ5PgogICAgICAgPEJhc2ljRW50cnk+CiAgICAgICAgPG5hbWU+SGlzdG9ncmFtTm9ybWFsaXphdGlvbjwvbmFtZT4KICAgICAgICA8ZmxhZ3M+NjYxNzg8L2ZsYWdzPgogICAgICAgIDx2YWx1ZSB0eXBlPSIyIj4wPC92YWx1ZT4KICAgICAgIDwvQmFzaWNFbnRyeT4KICAgICAgIDxCYXNpY0VudHJ5PgogICAgICAgIDxuYW1lPkhpc3RvZ3JhbVBsb3RNb2RlPC9uYW1lPgogICAgICAgIDxmbGFncz42NjE3ODwvZmxhZ3M+CiAgICAgICAgPHZhbHVlIHR5cGU9IjIiPjA8L3ZhbHVlPgogICAgICAgPC9CYXNpY0VudHJ5PgogICAgICAgPEJhc2ljRW50cnk+CiAgICAgICAgPG5hbWU+SGlzdG9ncmFtU21vb3RoaW5nPC9uYW1lPgogICAgICAgIDxmbGFncz42NjE3ODwvZmxhZ3M+CiAgICAgICAgPHZhbHVlIHR5cGU9IjIiPjA8L3ZhbHVlPgogICAgICAgPC9CYXNpY0VudHJ5PgogICAgICAgPEJhc2ljRW50cnk+CiAgICAgICAgPG5hbWU+U3RhdGlzdGljRmVhdHVyZXM8L25hbWU+CiAgICAgICAgPGZsYWdzPjY2NDM0PC9mbGFncz4KICAgICAgICA8dmFsdWUgdHlwZT0iMyI+QjEtQQpWMS1BPC92YWx1ZT4KICAgICAgIDwvQmFzaWNFbnRyeT4KICAgICAgIDxCYXNpY0VudHJ5PgogICAgICAgIDxuYW1lPlN0YXRpc3RpY1JlZ2lvbkZ1bmNzPC9uYW1lPgogICAgICAgIDxmbGFncz42NjQzNDwvZmxhZ3M+CiAgICAgICAgPHZhbHVlIHR5cGU9IjMiPlBhdGgKJS0jPC92YWx1ZT4KICAgICAgIDwvQmFzaWNFbnRyeT4KICAgICAgIDxCYXNpY0VudHJ5PgogICAgICAgIDxuYW1lPlN0YXRpc3RpY0ZlYXR1cmVGdW5jczwvbmFtZT4KICAgICAgICA8ZmxhZ3M+NjY0MzQ8L2ZsYWdzPgogICAgICAgIDx2YWx1ZSB0eXBlPSIzIj48L3ZhbHVlPgogICAgICAgPC9CYXNpY0VudHJ5PgogICAgICAgPEJhc2ljRW50cnk+CiAgICAgICAgPG5hbWU+U3RhdGlzdGljU291cmNlSW5mbzwvbmFtZT4KICAgICAgICA8ZmxhZ3M+NjU5MjI8L2ZsYWdzPgogICAgICAgIDx2YWx1ZSB0eXBlPSIxIj4xPC92YWx1ZT4KICAgICAgIDwvQmFzaWNFbnRyeT4KICAgICAgIDxCYXNpY0VudHJ5PgogICAgICAgIDxuYW1lPlN0YXRpc3RpY1RhYmxlPC9uYW1lPgogICAgICAgIDxmbGFncz42NTkyMjwvZmxhZ3M+CiAgICAgICAgPHZhbHVlIHR5cGU9IjEiPjE8L3ZhbHVlPgogICAgICAgPC9CYXNpY0VudHJ5PgogICAgICAgPEJhc2ljRW50cnk+CiAgICAgICAgPG5hbWU+U3RhdGlzdGljRmVhdHVyZU5hbWU8L25hbWU+CiAgICAgICAgPGZsYWdzPjY2MTc4PC9mbGFncz4KICAgICAgICA8dmFsdWUgdHlwZT0iMiI+MDwvdmFsdWU+CiAgICAgICA8L0Jhc2ljRW50cnk+CiAgICAgICA8QmFzaWNFbnRyeT4KICAgICAgICA8bmFtZT5IZWF0bWFwPC9uYW1lPgogICAgICAgIDxmbGFncz42NTY2NjwvZmxhZ3M+CiAgICAgICAgPEJhc2ljRW50cnk+CiAgICAgICAgIDxuYW1lPkNvbG9yMTwvbmFtZT4KICAgICAgICAgPGZsYWdzPjY2NDM0PC9mbGFncz4KICAgICAgICAgPHZhbHVlIHR5cGU9IjMiPiNmZjAwMDA8L3ZhbHVlPgogICAgICAgIDwvQmFzaWNFbnRyeT4KICAgICAgICA8QmFzaWNFbnRyeT4KICAgICAgICAgPG5hbWU+Q29sb3IyPC9uYW1lPgogICAgICAgICA8ZmxhZ3M+NjY0MzQ8L2ZsYWdzPgogICAgICAgICA8dmFsdWUgdHlwZT0iMyI+IzAwYWEwMDwvdmFsdWU+CiAgICAgICAgPC9CYXNpY0VudHJ5PgogICAgICAgIDxCYXNpY0VudHJ5PgogICAgICAgICA8bmFtZT5Db2xvcjM8L25hbWU+CiAgICAgICAgIDxmbGFncz42NjQzNDwvZmxhZ3M+CiAgICAgICAgIDx2YWx1ZSB0eXBlPSIzIj4jZmZmZjAwPC92YWx1ZT4KICAgICAgICA8L0Jhc2ljRW50cnk+CiAgICAgICAgPEJhc2ljRW50cnk+CiAgICAgICAgIDxuYW1lPkNvbG9yNDwvbmFtZT4KICAgICAgICAgPGZsYWdzPjY2NDM0PC9mbGFncz4KICAgICAgICAgPHZhbHVlIHR5cGU9IjMiPiMzMzMzZmY8L3ZhbHVlPgogICAgICAgIDwvQmFzaWNFbnRyeT4KICAgICAgICA8QmFzaWNFbnRyeT4KICAgICAgICAgPG5hbWU+VGhyZXNob2xkMTwvbmFtZT4KICAgICAgICAgPGZsYWdzPjY3NDU4PC9mbGFncz4KICAgICAgICAgPHZhbHVlIHR5cGU9IjciPjE8L3ZhbHVlPgogICAgICAgIDwvQmFzaWNFbnRyeT4KICAgICAgICA8QmFzaWNFbnRyeT4KICAgICAgICAgPG5hbWU+VGhyZXNob2xkMjwvbmFtZT4KICAgICAgICAgPGZsYWdzPjY3NDU4PC9mbGFncz4KICAgICAgICAgPHZhbHVlIHR5cGU9IjciPjEwMDwvdmFsdWU+CiAgICAgICAgPC9CYXNpY0VudHJ5PgogICAgICAgIDxCYXNpY0VudHJ5PgogICAgICAgICA8bmFtZT5SZWdpb248L25hbWU+CiAgICAgICAgIDxmbGFncz42NjQzNDwvZmxhZ3M+CiAgICAgICAgIDx2YWx1ZSB0eXBlPSIzIj5saXZlXFAxXFAyPC92YWx1ZT4KICAgICAgICA8L0Jhc2ljRW50cnk+CiAgICAgICAgPEJhc2ljRW50cnk+CiAgICAgICAgIDxuYW1lPlJlZ2lvbkZ1bmN0aW9uPC9uYW1lPgogICAgICAgICA8ZmxhZ3M+NjY0MzQ8L2ZsYWdzPgogICAgICAgICA8dmFsdWUgdHlwZT0iMyI+Q291bnQ8L3ZhbHVlPgogICAgICAgIDwvQmFzaWNFbnRyeT4KICAgICAgICA8QmFzaWNFbnRyeT4KICAgICAgICAgPG5hbWU+RmVhdHVyZTwvbmFtZT4KICAgICAgICAgPGZsYWdzPjY2NDM0PC9mbGFncz4KICAgICAgICAgPHZhbHVlIHR5cGU9IjMiPkZTQy1BPC92YWx1ZT4KICAgICAgICA8L0Jhc2ljRW50cnk+CiAgICAgICAgPEJhc2ljRW50cnk+CiAgICAgICAgIDxuYW1lPkZlYXR1cmVGdW5jdGlvbjwvbmFtZT4KICAgICAgICAgPGZsYWdzPjY2NDM0PC9mbGFncz4KICAgICAgICAgPHZhbHVlIHR5cGU9IjMiPk1lYW48L3ZhbHVlPgogICAgICAgIDwvQmFzaWNFbnRyeT4KICAgICAgICA8QmFzaWNFbnRyeT4KICAgICAgICAgPG5hbWU+TW9kZTwvbmFtZT4KICAgICAgICAgPGZsYWdzPjY2MTc4PC9mbGFncz4KICAgICAgICAgPHZhbHVlIHR5cGU9IjIiPjA8L3ZhbHVlPgogICAgICAgIDwvQmFzaWNFbnRyeT4KICAgICAgICA8QmFzaWNFbnRyeT4KICAgICAgICAgPG5hbWU+RnVuY3Rpb248L25hbWU+CiAgICAgICAgIDxmbGFncz42NjE3ODwvZmxhZ3M+CiAgICAgICAgIDx2YWx1ZSB0eXBlPSIyIj4xPC92YWx1ZT4KICAgICAgICA8L0Jhc2ljRW50cnk+CiAgICAgICAgPEJhc2ljRW50cnk+CiAgICAgICAgIDxuYW1lPkRpc2FibGVkR3JvdXBzPC9uYW1lPgogICAgICAgICA8ZmxhZ3M+NjY0MzQ8L2ZsYWdzPgogICAgICAgICA8dmFsdWUgdHlwZT0iMyI+PC92YWx1ZT4KICAgICAgICA8L0Jhc2ljRW50cnk+CiAgICAgICA8L0Jhc2ljRW50cnk+CiAgICAgICA8QmFzaWNFbnRyeT4KICAgICAgICA8bmFtZT5WaWV3SGVpZ2h0PC9uYW1lPgogICAgICAgIDxmbGFncz42NjE3ODwvZmxhZ3M+CiAgICAgICAgPHZhbHVlIHR5cGU9IjIiPjE0ODwvdmFsdWU+CiAgICAgICA8L0Jhc2ljRW50cnk+CiAgICAgICA8QmFzaWNFbnRyeT4KICAgICAgICA8bmFtZT5WaWV3V2lkdGg8L25hbWU+CiAgICAgICAgPGZsYWdzPjY2MTc4PC9mbGFncz4KICAgICAgICA8dmFsdWUgdHlwZT0iMiI+MTQ4PC92YWx1ZT4KICAgICAgIDwvQmFzaWNFbnRyeT4KICAgICAgIDxCYXNpY0VudHJ5PgogICAgICAgIDxuYW1lPldpZGdldFBvczwvbmFtZT4KICAgICAgICA8ZmxhZ3M+NjU2NjY8L2ZsYWdzPgogICAgICAgIDxCYXNpY0VudHJ5PgogICAgICAgICA8bmFtZT5YPC9uYW1lPgogICAgICAgICA8ZmxhZ3M+NjYxNzg8L2ZsYWdzPgogICAgICAgICA8dmFsdWUgdHlwZT0iMiI+NDgxPC92YWx1ZT4KICAgICAgICA8L0Jhc2ljRW50cnk+CiAgICAgICAgPEJhc2ljRW50cnk+CiAgICAgICAgIDxuYW1lPlk8L25hbWU+CiAgICAgICAgIDxmbGFncz42NjE3ODwvZmxhZ3M+CiAgICAgICAgIDx2YWx1ZSB0eXBlPSIyIj4xNTwvdmFsdWU+CiAgICAgICAgPC9CYXNpY0VudHJ5PgogICAgICAgPC9CYXNpY0VudHJ5PgogICAgICAgPEJhc2ljRW50cnk+CiAgICAgICAgPG5hbWU+V2lkZ2V0U2l6ZTwvbmFtZT4KICAgICAgICA8ZmxhZ3M+NjU2NjY8L2ZsYWdzPgogICAgICAgIDxCYXNpY0VudHJ5PgogICAgICAgICA8bmFtZT5XaWR0aDwvbmFtZT4KICAgICAgICAgPGZsYWdzPjY2MTc4PC9mbGFncz4KICAgICAgICAgPHZhbHVlIHR5cGU9IjIiPjIzNDwvdmFsdWU+CiAgICAgICAgPC9CYXNpY0VudHJ5PgogICAgICAgIDxCYXNpY0VudHJ5PgogICAgICAgICA8bmFtZT5IZWlnaHQ8L25hbWU+CiAgICAgICAgIDxmbGFncz42NjE3ODwvZmxhZ3M+CiAgICAgICAgIDx2YWx1ZSB0eXBlPSIyIj4yMDk8L3ZhbHVlPgogICAgICAgIDwvQmFzaWNFbnRyeT4KICAgICAgIDwvQmFzaWNFbnRyeT4KICAgICAgPC9CYXNpY0VudHJ5PgogICAgICA8QmFzaWNFbnRyeT4KICAgICAgIDxuYW1lPnBsb3QzPC9uYW1lPgogICAgICAgPGZsYWdzPjY2NDM0PC9mbGFncz4KICAgICAgIDx2YWx1ZSB0eXBlPSIzIj5QbG90PC92YWx1ZT4KICAgICAgIDxCYXNpY0VudHJ5PgogICAgICAgIDxuYW1lPlZpZXdNb2RlPC9uYW1lPgogICAgICAgIDxmbGFncz42NjE3ODwvZmxhZ3M+CiAgICAgICAgPHZhbHVlIHR5cGU9IjIiPjM8L3ZhbHVlPgogICAgICAgPC9CYXNpY0VudHJ5PgogICAgICAgPEJhc2ljRW50cnk+CiAgICAgICAgPG5hbWU+Vmlld0hlaWdodDwvbmFtZT4KICAgICAgICA8ZmxhZ3M+NjYxNzg8L2ZsYWdzPgogICAgICAgIDx2YWx1ZSB0eXBlPSIyIj4zNTc8L3ZhbHVlPgogICAgICAgPC9CYXNpY0VudHJ5PgogICAgICAgPEJhc2ljRW50cnk+CiAgICAgICAgPG5hbWU+Vmlld1dpZHRoPC9uYW1lPgogICAgICAgIDxmbGFncz42NjE3ODwvZmxhZ3M+CiAgICAgICAgPHZhbHVlIHR5cGU9IjIiPjYxNjwvdmFsdWU+CiAgICAgICA8L0Jhc2ljRW50cnk+CiAgICAgICA8QmFzaWNFbnRyeT4KICAgICAgICA8bmFtZT5WaWV3RmVhdHVyZXM8L25hbWU+CiAgICAgICAgPGZsYWdzPjY2NDM0PC9mbGFncz4KICAgICAgICA8dmFsdWUgdHlwZT0iMyI+RlNDLUEKU1NDLUE8L3ZhbHVlPgogICAgICAgPC9CYXNpY0VudHJ5PgogICAgICAgPEJhc2ljRW50cnk+CiAgICAgICAgPG5hbWU+Vmlld011bHRpTGF5ZXI8L25hbWU+CiAgICAgICAgPGZsYWdzPjY1OTIyPC9mbGFncz4KICAgICAgICA8dmFsdWUgdHlwZT0iMSI+MDwvdmFsdWU+CiAgICAgICA8L0Jhc2ljRW50cnk+CiAgICAgICA8QmFzaWNFbnRyeT4KICAgICAgICA8bmFtZT5WaWV3U291cmNlPC9uYW1lPgogICAgICAgIDxmbGFncz42NjQzNDwvZmxhZ3M+CiAgICAgICAgPHZhbHVlIHR5cGU9IjMiPjE6bGl2ZTwvdmFsdWU+CiAgICAgICA8L0Jhc2ljRW50cnk+CiAgICAgICA8QmFzaWNFbnRyeT4KICAgICAgICA8bmFtZT5WaWV3UG9wdWxhdGlvbnM8L25hbWU+CiAgICAgICAgPGZsYWdzPjY2NDM0PC9mbGFncz4KICAgICAgICA8dmFsdWUgdHlwZT0iMyI+MTpsaXZlPC92YWx1ZT4KICAgICAgIDwvQmFzaWNFbnRyeT4KICAgICAgIDxCYXNpY0VudHJ5PgogICAgICAgIDxuYW1lPlZpZXdBeGVzPC9uYW1lPgogICAgICAgIDxmbGFncz42NjQzNDwvZmxhZ3M+CiAgICAgICAgPHZhbHVlIHR5cGU9IjMiPkFzIGFjcXVpcmVkCkFzIGFjcXVpcmVkPC92YWx1ZT4KICAgICAgIDwvQmFzaWNFbnRyeT4KICAgICAgIDxCYXNpY0VudHJ5PgogICAgICAgIDxuYW1lPlZpZXdab29tPC9uYW1lPgogICAgICAgIDxmbGFncz42NjQzNDwvZmxhZ3M+CiAgICAgICAgPHZhbHVlIHR5cGU9IjMiPjAuMCwxLjAKMC4wLDEuMDwvdmFsdWU+CiAgICAgICA8L0Jhc2ljRW50cnk+CiAgICAgICA8QmFzaWNFbnRyeT4KICAgICAgICA8bmFtZT5WaWV3SGlkZVJlZ2lvbnM8L25hbWU+CiAgICAgICAgPGZsYWdzPjY2MTc4PC9mbGFncz4KICAgICAgICA8dmFsdWUgdHlwZT0iMiI+MDwvdmFsdWU+CiAgICAgICA8L0Jhc2ljRW50cnk+CiAgICAgICA8QmFzaWNFbnRyeT4KICAgICAgICA8bmFtZT5IaXN0b2dyYW1Vc2VPdmVybGF5PC9uYW1lPgogICAgICAgIDxmbGFncz42NjE3ODwvZmxhZ3M+CiAgICAgICAgPHZhbHVlIHR5cGU9IjIiPjA8L3ZhbHVlPgogICAgICAgPC9CYXNpY0VudHJ5PgogICAgICAgPEJhc2ljRW50cnk+CiAgICAgICAgPG5hbWU+SGlzdG9ncmFtT3ZlcmxheTwvbmFtZT4KICAgICAgICA8ZmxhZ3M+NjY0MzQ8L2ZsYWdzPgogICAgICAgIDx2YWx1ZSB0eXBlPSIzIj4KCgoKCgoKCgo8L3ZhbHVlPgogICAgICAgPC9CYXNpY0VudHJ5PgogICAgICAgPEJhc2ljRW50cnk+CiAgICAgICAgPG5hbWU+SGlzdG9ncmFtT3ZlcmxheUNvbG9yczwvbmFtZT4KICAgICAgICA8ZmxhZ3M+NjY0MzQ8L2ZsYWdzPgogICAgICAgIDx2YWx1ZSB0eXBlPSIzIj4jZmZhYTdmCiNmZmFhZmYKI2FhZmY3ZgojOTZkOGUxCiNhYWFhN2YKI2ZmODY0YQojZmM1N2ZmCiM2YmZmNDIKIzQwYmNmZgojYTJhYTM0PC92YWx1ZT4KICAgICAgIDwvQmFzaWNFbnRyeT4KICAgICAgIDxCYXNpY0VudHJ5PgogICAgICAgIDxuYW1lPlZpZXdEYXRhRW5kPC9uYW1lPgogICAgICAgIDxmbGFncz42NjE3ODwvZmxhZ3M+CiAgICAgICAgPHZhbHVlIHR5cGU9IjIiPjIxNDc0ODM2NDc8L3ZhbHVlPgogICAgICAgPC9CYXNpY0VudHJ5PgogICAgICAgPEJhc2ljRW50cnk+CiAgICAgICAgPG5hbWU+Vmlld0RhdGFTa2lwPC9uYW1lPgogICAgICAgIDxmbGFncz42NjE3ODwvZmxhZ3M+CiAgICAgICAgPHZhbHVlIHR5cGU9IjIiPjA8L3ZhbHVlPgogICAgICAgPC9CYXNpY0VudHJ5PgogICAgICAgPEJhc2ljRW50cnk+CiAgICAgICAgPG5hbWU+Vmlld0RhdGFTdGFydDwvbmFtZT4KICAgICAgICA8ZmxhZ3M+NjYxNzg8L2ZsYWdzPgogICAgICAgIDx2YWx1ZSB0eXBlPSIyIj4wPC92YWx1ZT4KICAgICAgIDwvQmFzaWNFbnRyeT4KICAgICAgIDxCYXNpY0VudHJ5PgogICAgICAgIDxuYW1lPlNjcmlwdFRleHQ8L25hbWU+CiAgICAgICAgPGZsYWdzPjY2NDM0PC9mbGFncz4KICAgICAgICA8dmFsdWUgdHlwZT0iMyI+RWRpdCB0ZXh0IHZpYSBQcm9wZXJ0aWVzPC92YWx1ZT4KICAgICAgICA8QmFzaWNFbnRyeT4KICAgICAgICAgPG5hbWU+UHJlZGVmaW5lZFNjcmlwdFRleHQ8L25hbWU+CiAgICAgICAgIDxmbGFncz42NjQzNDwvZmxhZ3M+CiAgICAgICAgIDx2YWx1ZSB0eXBlPSIzIj48L3ZhbHVlPgogICAgICAgIDwvQmFzaWNFbnRyeT4KICAgICAgIDwvQmFzaWNFbnRyeT4KICAgICAgIDxCYXNpY0VudHJ5PgogICAgICAgIDxuYW1lPlNjcmlwdFRleHRBbGlnbm1lbnQ8L25hbWU+CiAgICAgICAgPGZsYWdzPjY2MTc4PC9mbGFncz4KICAgICAgICA8dmFsdWUgdHlwZT0iMiI+MDwvdmFsdWU+CiAgICAgICA8L0Jhc2ljRW50cnk+CiAgICAgICA8QmFzaWNFbnRyeT4KICAgICAgICA8bmFtZT5IaXN0b2dyYW1Ob3JtYWxpemF0aW9uPC9uYW1lPgogICAgICAgIDxmbGFncz42NjE3ODwvZmxhZ3M+CiAgICAgICAgPHZhbHVlIHR5cGU9IjIiPjA8L3ZhbHVlPgogICAgICAgPC9CYXNpY0VudHJ5PgogICAgICAgPEJhc2ljRW50cnk+CiAgICAgICAgPG5hbWU+SGlzdG9ncmFtUGxvdE1vZGU8L25hbWU+CiAgICAgICAgPGZsYWdzPjY2MTc4PC9mbGFncz4KICAgICAgICA8dmFsdWUgdHlwZT0iMiI+MDwvdmFsdWU+CiAgICAgICA8L0Jhc2ljRW50cnk+CiAgICAgICA8QmFzaWNFbnRyeT4KICAgICAgICA8bmFtZT5IaXN0b2dyYW1TbW9vdGhpbmc8L25hbWU+CiAgICAgICAgPGZsYWdzPjY2MTc4PC9mbGFncz4KICAgICAgICA8dmFsdWUgdHlwZT0iMiI+MDwvdmFsdWU+CiAgICAgICA8L0Jhc2ljRW50cnk+CiAgICAgICA8QmFzaWNFbnRyeT4KICAgICAgICA8bmFtZT5TdGF0aXN0aWNGZWF0dXJlczwvbmFtZT4KICAgICAgICA8ZmxhZ3M+NjY0MzQ8L2ZsYWdzPgogICAgICAgIDx2YWx1ZSB0eXBlPSIzIj5GU0MtQQpTU0MtQTwvdmFsdWU+CiAgICAgICA8L0Jhc2ljRW50cnk+CiAgICAgICA8QmFzaWNFbnRyeT4KICAgICAgICA8bmFtZT5TdGF0aXN0aWNSZWdpb25GdW5jczwvbmFtZT4KICAgICAgICA8ZmxhZ3M+NjY0MzQ8L2ZsYWdzPgogICAgICAgIDx2YWx1ZSB0eXBlPSIzIj5QYXRoCiUtVDwvdmFsdWU+CiAgICAgICA8L0Jhc2ljRW50cnk+CiAgICAgICA8QmFzaWNFbnRyeT4KICAgICAgICA8bmFtZT5TdGF0aXN0aWNGZWF0dXJlRnVuY3M8L25hbWU+CiAgICAgICAgPGZsYWdzPjY2NDM0PC9mbGFncz4KICAgICAgICA8dmFsdWUgdHlwZT0iMyI+PC92YWx1ZT4KICAgICAgIDwvQmFzaWNFbnRyeT4KICAgICAgIDxCYXNpY0VudHJ5PgogICAgICAgIDxuYW1lPlN0YXRpc3RpY1NvdXJjZUluZm88L25hbWU+CiAgICAgICAgPGZsYWdzPjY1OTIyPC9mbGFncz4KICAgICAgICA8dmFsdWUgdHlwZT0iMSI+MTwvdmFsdWU+CiAgICAgICA8L0Jhc2ljRW50cnk+CiAgICAgICA8QmFzaWNFbnRyeT4KICAgICAgICA8bmFtZT5TdGF0aXN0aWNUYWJsZTwvbmFtZT4KICAgICAgICA8ZmxhZ3M+NjU5MjI8L2ZsYWdzPgogICAgICAgIDx2YWx1ZSB0eXBlPSIxIj4xPC92YWx1ZT4KICAgICAgIDwvQmFzaWNFbnRyeT4KICAgICAgIDxCYXNpY0VudHJ5PgogICAgICAgIDxuYW1lPlN0YXRpc3RpY0ZlYXR1cmVOYW1lPC9uYW1lPgogICAgICAgIDxmbGFncz42NjE3ODwvZmxhZ3M+CiAgICAgICAgPHZhbHVlIHR5cGU9IjIiPjA8L3ZhbHVlPgogICAgICAgPC9CYXNpY0VudHJ5PgogICAgICAgPEJhc2ljRW50cnk+CiAgICAgICAgPG5hbWU+SGVhdG1hcDwvbmFtZT4KICAgICAgICA8ZmxhZ3M+NjU2NjY8L2ZsYWdzPgogICAgICAgIDxCYXNpY0VudHJ5PgogICAgICAgICA8bmFtZT5Db2xvcjE8L25hbWU+CiAgICAgICAgIDxmbGFncz42NjQzNDwvZmxhZ3M+CiAgICAgICAgIDx2YWx1ZSB0eXBlPSIzIj4jZmYwMDAwPC92YWx1ZT4KICAgICAgICA8L0Jhc2ljRW50cnk+CiAgICAgICAgPEJhc2ljRW50cnk+CiAgICAgICAgIDxuYW1lPkNvbG9yMjwvbmFtZT4KICAgICAgICAgPGZsYWdzPjY2NDM0PC9mbGFncz4KICAgICAgICAgPHZhbHVlIHR5cGU9IjMiPiMwMGFhMDA8L3ZhbHVlPgogICAgICAgIDwvQmFzaWNFbnRyeT4KICAgICAgICA8QmFzaWNFbnRyeT4KICAgICAgICAgPG5hbWU+Q29sb3IzPC9uYW1lPgogICAgICAgICA8ZmxhZ3M+NjY0MzQ8L2ZsYWdzPgogICAgICAgICA8dmFsdWUgdHlwZT0iMyI+I2ZmZmYwMDwvdmFsdWU+CiAgICAgICAgPC9CYXNpY0VudHJ5PgogICAgICAgIDxCYXNpY0VudHJ5PgogICAgICAgICA8bmFtZT5Db2xvcjQ8L25hbWU+CiAgICAgICAgIDxmbGFncz42NjQzNDwvZmxhZ3M+CiAgICAgICAgIDx2YWx1ZSB0eXBlPSIzIj4jMzMzM2ZmPC92YWx1ZT4KICAgICAgICA8L0Jhc2ljRW50cnk+CiAgICAgICAgPEJhc2ljRW50cnk+CiAgICAgICAgIDxuYW1lPlRocmVzaG9sZDE8L25hbWU+CiAgICAgICAgIDxmbGFncz42NzQ1ODwvZmxhZ3M+CiAgICAgICAgIDx2YWx1ZSB0eXBlPSI3Ij4xPC92YWx1ZT4KICAgICAgICA8L0Jhc2ljRW50cnk+CiAgICAgICAgPEJhc2ljRW50cnk+CiAgICAgICAgIDxuYW1lPlRocmVzaG9sZDI8L25hbWU+CiAgICAgICAgIDxmbGFncz42NzQ1ODwvZmxhZ3M+CiAgICAgICAgIDx2YWx1ZSB0eXBlPSI3Ij4xMDA8L3ZhbHVlPgogICAgICAgIDwvQmFzaWNFbnRyeT4KICAgICAgICA8QmFzaWNFbnRyeT4KICAgICAgICAgPG5hbWU+UmVnaW9uPC9uYW1lPgogICAgICAgICA8ZmxhZ3M+NjY0MzQ8L2ZsYWdzPgogICAgICAgICA8dmFsdWUgdHlwZT0iMyI+bGl2ZTwvdmFsdWU+CiAgICAgICAgPC9CYXNpY0VudHJ5PgogICAgICAgIDxCYXNpY0VudHJ5PgogICAgICAgICA8bmFtZT5SZWdpb25GdW5jdGlvbjwvbmFtZT4KICAgICAgICAgPGZsYWdzPjY2NDM0PC9mbGFncz4KICAgICAgICAgPHZhbHVlIHR5cGU9IjMiPkNvdW50PC92YWx1ZT4KICAgICAgICA8L0Jhc2ljRW50cnk+CiAgICAgICAgPEJhc2ljRW50cnk+CiAgICAgICAgIDxuYW1lPkZlYXR1cmU8L25hbWU+CiAgICAgICAgIDxmbGFncz42NjQzNDwvZmxhZ3M+CiAgICAgICAgIDx2YWx1ZSB0eXBlPSIzIj5GU0MtQTwvdmFsdWU+CiAgICAgICAgPC9CYXNpY0VudHJ5PgogICAgICAgIDxCYXNpY0VudHJ5PgogICAgICAgICA8bmFtZT5GZWF0dXJlRnVuY3Rpb248L25hbWU+CiAgICAgICAgIDxmbGFncz42NjQzNDwvZmxhZ3M+CiAgICAgICAgIDx2YWx1ZSB0eXBlPSIzIj5NZWFuPC92YWx1ZT4KICAgICAgICA8L0Jhc2ljRW50cnk+CiAgICAgICAgPEJhc2ljRW50cnk+CiAgICAgICAgIDxuYW1lPk1vZGU8L25hbWU+CiAgICAgICAgIDxmbGFncz42NjE3ODwvZmxhZ3M+CiAgICAgICAgIDx2YWx1ZSB0eXBlPSIyIj4wPC92YWx1ZT4KICAgICAgICA8L0Jhc2ljRW50cnk+CiAgICAgICAgPEJhc2ljRW50cnk+CiAgICAgICAgIDxuYW1lPkZ1bmN0aW9uPC9uYW1lPgogICAgICAgICA8ZmxhZ3M+NjYxNzg8L2ZsYWdzPgogICAgICAgICA8dmFsdWUgdHlwZT0iMiI+MTwvdmFsdWU+CiAgICAgICAgPC9CYXNpY0VudHJ5PgogICAgICAgIDxCYXNpY0VudHJ5PgogICAgICAgICA8bmFtZT5EaXNhYmxlZEdyb3VwczwvbmFtZT4KICAgICAgICAgPGZsYWdzPjY2NDM0PC9mbGFncz4KICAgICAgICAgPHZhbHVlIHR5cGU9IjMiPjwvdmFsdWU+CiAgICAgICAgPC9CYXNpY0VudHJ5PgogICAgICAgPC9CYXNpY0VudHJ5PgogICAgICAgPEJhc2ljRW50cnk+CiAgICAgICAgPG5hbWU+V2lkZ2V0UG9zPC9uYW1lPgogICAgICAgIDxmbGFncz42NTY2NjwvZmxhZ3M+CiAgICAgICAgPEJhc2ljRW50cnk+CiAgICAgICAgIDxuYW1lPlg8L25hbWU+CiAgICAgICAgIDxmbGFncz42NjE3ODwvZmxhZ3M+CiAgICAgICAgIDx2YWx1ZSB0eXBlPSIyIj4xMzwvdmFsdWU+CiAgICAgICAgPC9CYXNpY0VudHJ5PgogICAgICAgIDxCYXNpY0VudHJ5PgogICAgICAgICA8bmFtZT5ZPC9uYW1lPgogICAgICAgICA8ZmxhZ3M+NjYxNzg8L2ZsYWdzPgogICAgICAgICA8dmFsdWUgdHlwZT0iMiI+MjI0PC92YWx1ZT4KICAgICAgICA8L0Jhc2ljRW50cnk+CiAgICAgICA8L0Jhc2ljRW50cnk+CiAgICAgICA8QmFzaWNFbnRyeT4KICAgICAgICA8bmFtZT5XaWRnZXRTaXplPC9uYW1lPgogICAgICAgIDxmbGFncz42NTY2NjwvZmxhZ3M+CiAgICAgICAgPEJhc2ljRW50cnk+CiAgICAgICAgIDxuYW1lPldpZHRoPC9uYW1lPgogICAgICAgICA8ZmxhZ3M+NjYxNzg8L2ZsYWdzPgogICAgICAgICA8dmFsdWUgdHlwZT0iMiI+NzAyPC92YWx1ZT4KICAgICAgICA8L0Jhc2ljRW50cnk+CiAgICAgICAgPEJhc2ljRW50cnk+CiAgICAgICAgIDxuYW1lPkhlaWdodDwvbmFtZT4KICAgICAgICAgPGZsYWdzPjY2MTc4PC9mbGFncz4KICAgICAgICAgPHZhbHVlIHR5cGU9IjIiPjQxODwvdmFsdWU+CiAgICAgICAgPC9CYXNpY0VudHJ5PgogICAgICAgPC9CYXNpY0VudHJ5PgogICAgICA8L0Jhc2ljRW50cnk+CiAgICAgPC9CYXNpY0VudHJ5PgogICAgPC9CYXNpY0VudHJ5PgogICA8L0Jhc2ljRW50cnk+CiAgPC9CYXNpY0VudHJ5PgogPC9CYXNpY0VudHJ5PgogPEJhc2ljRW50cnk+CiAgPG5hbWU+UmVnaW9uczwvbmFtZT4KICA8ZmxhZ3M+NjU2NjY8L2ZsYWdzPgogIDxCYXNpY0VudHJ5PgogICA8bmFtZT4xMDk8L25hbWU+CiAgIDxmbGFncz42NTY2NjwvZmxhZ3M+CiAgIDxCYXNpY0VudHJ5PgogICAgPG5hbWU+VXNlcmRlZk5hbWU8L25hbWU+CiAgICA8ZmxhZ3M+NjY0MzQ8L2ZsYWdzPgogICAgPHZhbHVlIHR5cGU9IjMiPjwvdmFsdWU+CiAgIDwvQmFzaWNFbnRyeT4KICAgPEJhc2ljRW50cnk+CiAgICA8bmFtZT5UeXBlPC9uYW1lPgogICAgPGZsYWdzPjY2MTc4PC9mbGFncz4KICAgIDx2YWx1ZSB0eXBlPSIyIj4yPC92YWx1ZT4KICAgPC9CYXNpY0VudHJ5PgogICA8QmFzaWNFbnRyeT4KICAgIDxuYW1lPkZlYXR1cmVzPC9uYW1lPgogICAgPGZsYWdzPjY2NDM0PC9mbGFncz4KICAgIDx2YWx1ZSB0eXBlPSIzIj5GU0MtQQpTU0MtQTwvdmFsdWU+CiAgIDwvQmFzaWNFbnRyeT4KICAgPEJhc2ljRW50cnk+CiAgICA8bmFtZT5Hcm91cDwvbmFtZT4KICAgIDxmbGFncz42NjE3ODwvZmxhZ3M+CiAgICA8dmFsdWUgdHlwZT0iMiI+MDwvdmFsdWU+CiAgIDwvQmFzaWNFbnRyeT4KICAgPEJhc2ljRW50cnk+CiAgICA8bmFtZT5Db2xvcjwvbmFtZT4KICAgIDxmbGFncz42NjQzNDwvZmxhZ3M+CiAgICA8dmFsdWUgdHlwZT0iMyI+IzAwODAwMDwvdmFsdWU+CiAgIDwvQmFzaWNFbnRyeT4KICAgPEJhc2ljRW50cnk+CiAgICA8bmFtZT5Jc05vdDwvbmFtZT4KICAgIDxmbGFncz42NTkyMjwvZmxhZ3M+CiAgICA8dmFsdWUgdHlwZT0iMSI+MDwvdmFsdWU+CiAgIDwvQmFzaWNFbnRyeT4KICAgPEJhc2ljRW50cnk+CiAgICA8bmFtZT5Qb2ludHM8L25hbWU+CiAgICA8ZmxhZ3M+NjU2NjY8L2ZsYWdzPgogICAgPEJhc2ljRW50cnk+CiAgICAgPG5hbWU+UG9pbnQwPC9uYW1lPgogICAgIDxmbGFncz42NTY2NjwvZmxhZ3M+CiAgICAgPEJhc2ljRW50cnk+CiAgICAgIDxuYW1lPlg8L25hbWU+CiAgICAgIDxmbGFncz42NjE3ODwvZmxhZ3M+CiAgICAgIDx2YWx1ZSB0eXBlPSIyIj4zPC92YWx1ZT4KICAgICA8L0Jhc2ljRW50cnk+CiAgICAgPEJhc2ljRW50cnk+CiAgICAgIDxuYW1lPlk8L25hbWU+CiAgICAgIDxmbGFncz42NjE3ODwvZmxhZ3M+CiAgICAgIDx2YWx1ZSB0eXBlPSIyIj4zPC92YWx1ZT4KICAgICA8L0Jhc2ljRW50cnk+CiAgICA8L0Jhc2ljRW50cnk+CiAgICA8QmFzaWNFbnRyeT4KICAgICA8bmFtZT5Qb2ludDE8L25hbWU+CiAgICAgPGZsYWdzPjY1NjY2PC9mbGFncz4KICAgICA8QmFzaWNFbnRyeT4KICAgICAgPG5hbWU+WDwvbmFtZT4KICAgICAgPGZsYWdzPjY2MTc4PC9mbGFncz4KICAgICAgPHZhbHVlIHR5cGU9IjIiPjM8L3ZhbHVlPgogICAgIDwvQmFzaWNFbnRyeT4KICAgICA8QmFzaWNFbnRyeT4KICAgICAgPG5hbWU+WTwvbmFtZT4KICAgICAgPGZsYWdzPjY2MTc4PC9mbGFncz4KICAgICAgPHZhbHVlIHR5cGU9IjIiPjM4NDwvdmFsdWU+CiAgICAgPC9CYXNpY0VudHJ5PgogICAgPC9CYXNpY0VudHJ5PgogICAgPEJhc2ljRW50cnk+CiAgICAgPG5hbWU+UG9pbnQyPC9uYW1lPgogICAgIDxmbGFncz42NTY2NjwvZmxhZ3M+CiAgICAgPEJhc2ljRW50cnk+CiAgICAgIDxuYW1lPlg8L25hbWU+CiAgICAgIDxmbGFncz42NjE3ODwvZmxhZ3M+CiAgICAgIDx2YWx1ZSB0eXBlPSIyIj4xMjg8L3ZhbHVlPgogICAgIDwvQmFzaWNFbnRyeT4KICAgICA8QmFzaWNFbnRyeT4KICAgICAgPG5hbWU+WTwvbmFtZT4KICAgICAgPGZsYWdzPjY2MTc4PC9mbGFncz4KICAgICAgPHZhbHVlIHR5cGU9IjIiPjQ3NzwvdmFsdWU+CiAgICAgPC9CYXNpY0VudHJ5PgogICAgPC9CYXNpY0VudHJ5PgogICAgPEJhc2ljRW50cnk+CiAgICAgPG5hbWU+UG9pbnQzPC9uYW1lPgogICAgIDxmbGFncz42NTY2NjwvZmxhZ3M+CiAgICAgPEJhc2ljRW50cnk+CiAgICAgIDxuYW1lPlg8L25hbWU+CiAgICAgIDxmbGFncz42NjE3ODwvZmxhZ3M+CiAgICAgIDx2YWx1ZSB0eXBlPSIyIj41MDI8L3ZhbHVlPgogICAgIDwvQmFzaWNFbnRyeT4KICAgICA8QmFzaWNFbnRyeT4KICAgICAgPG5hbWU+WTwvbmFtZT4KICAgICAgPGZsYWdzPjY2MTc4PC9mbGFncz4KICAgICAgPHZhbHVlIHR5cGU9IjIiPjQ2MDwvdmFsdWU+CiAgICAgPC9CYXNpY0VudHJ5PgogICAgPC9CYXNpY0VudHJ5PgogICAgPEJhc2ljRW50cnk+CiAgICAgPG5hbWU+UG9pbnQ0PC9uYW1lPgogICAgIDxmbGFncz42NTY2NjwvZmxhZ3M+CiAgICAgPEJhc2ljRW50cnk+CiAgICAgIDxuYW1lPlg8L25hbWU+CiAgICAgIDxmbGFncz42NjE3ODwvZmxhZ3M+CiAgICAgIDx2YWx1ZSB0eXBlPSIyIj41MDI8L3ZhbHVlPgogICAgIDwvQmFzaWNFbnRyeT4KICAgICA8QmFzaWNFbnRyeT4KICAgICAgPG5hbWU+WTwvbmFtZT4KICAgICAgPGZsYWdzPjY2MTc4PC9mbGFncz4KICAgICAgPHZhbHVlIHR5cGU9IjIiPjM8L3ZhbHVlPgogICAgIDwvQmFzaWNFbnRyeT4KICAgIDwvQmFzaWNFbnRyeT4KICAgPC9CYXNpY0VudHJ5PgogICA8QmFzaWNFbnRyeT4KICAgIDxuYW1lPlRleHRQb2ludHM8L25hbWU+CiAgICA8ZmxhZ3M+NjU2NjY8L2ZsYWdzPgogICAgPEJhc2ljRW50cnk+CiAgICAgPG5hbWU+UG9pbnQwPC9uYW1lPgogICAgIDxmbGFncz42NTY2NjwvZmxhZ3M+CiAgICAgPEJhc2ljRW50cnk+CiAgICAgIDxuYW1lPlg8L25hbWU+CiAgICAgIDxmbGFncz42NjE3ODwvZmxhZ3M+CiAgICAgIDx2YWx1ZSB0eXBlPSIyIj4zMTwvdmFsdWU+CiAgICAgPC9CYXNpY0VudHJ5PgogICAgIDxCYXNpY0VudHJ5PgogICAgICA8bmFtZT5ZPC9uYW1lPgogICAgICA8ZmxhZ3M+NjYxNzg8L2ZsYWdzPgogICAgICA8dmFsdWUgdHlwZT0iMiI+MTA8L3ZhbHVlPgogICAgIDwvQmFzaWNFbnRyeT4KICAgICA8QmFzaWNFbnRyeT4KICAgICAgPG5hbWU+VGV4dDwvbmFtZT4KICAgICAgPGZsYWdzPjY2NDM0PC9mbGFncz4KICAgICAgPHZhbHVlIHR5cGU9IjMiPjwvdmFsdWU+CiAgICAgPC9CYXNpY0VudHJ5PgogICAgPC9CYXNpY0VudHJ5PgogICA8L0Jhc2ljRW50cnk+CiAgPC9CYXNpY0VudHJ5PgogIDxCYXNpY0VudHJ5PgogICA8bmFtZT4xMTA8L25hbWU+CiAgIDxmbGFncz42NTY2NjwvZmxhZ3M+CiAgIDxCYXNpY0VudHJ5PgogICAgPG5hbWU+VXNlcmRlZk5hbWU8L25hbWU+CiAgICA8ZmxhZ3M+NjY0MzQ8L2ZsYWdzPgogICAgPHZhbHVlIHR5cGU9IjMiPjwvdmFsdWU+CiAgIDwvQmFzaWNFbnRyeT4KICAgPEJhc2ljRW50cnk+CiAgICA8bmFtZT5UeXBlPC9uYW1lPgogICAgPGZsYWdzPjY2MTc4PC9mbGFncz4KICAgIDx2YWx1ZSB0eXBlPSIyIj4yPC92YWx1ZT4KICAgPC9CYXNpY0VudHJ5PgogICA8QmFzaWNFbnRyeT4KICAgIDxuYW1lPkZlYXR1cmVzPC9uYW1lPgogICAgPGZsYWdzPjY2NDM0PC9mbGFncz4KICAgIDx2YWx1ZSB0eXBlPSIzIj5GU0MtQQpGU0MtSDwvdmFsdWU+CiAgIDwvQmFzaWNFbnRyeT4KICAgPEJhc2ljRW50cnk+CiAgICA8bmFtZT5Hcm91cDwvbmFtZT4KICAgIDxmbGFncz42NjE3ODwvZmxhZ3M+CiAgICA8dmFsdWUgdHlwZT0iMiI+MDwvdmFsdWU+CiAgIDwvQmFzaWNFbnRyeT4KICAgPEJhc2ljRW50cnk+CiAgICA8bmFtZT5Db2xvcjwvbmFtZT4KICAgIDxmbGFncz42NjQzNDwvZmxhZ3M+CiAgICA8dmFsdWUgdHlwZT0iMyI+I2ZmMDAwMDwvdmFsdWU+CiAgIDwvQmFzaWNFbnRyeT4KICAgPEJhc2ljRW50cnk+CiAgICA8bmFtZT5Jc05vdDwvbmFtZT4KICAgIDxmbGFncz42NTkyMjwvZmxhZ3M+CiAgICA8dmFsdWUgdHlwZT0iMSI+MDwvdmFsdWU+CiAgIDwvQmFzaWNFbnRyeT4KICAgPEJhc2ljRW50cnk+CiAgICA8bmFtZT5Qb2ludHM8L25hbWU+CiAgICA8ZmxhZ3M+NjU2NjY8L2ZsYWdzPgogICAgPEJhc2ljRW50cnk+CiAgICAgPG5hbWU+UG9pbnQwPC9uYW1lPgogICAgIDxmbGFncz42NTY2NjwvZmxhZ3M+CiAgICAgPEJhc2ljRW50cnk+CiAgICAgIDxuYW1lPlg8L25hbWU+CiAgICAgIDxmbGFncz42NjE3ODwvZmxhZ3M+CiAgICAgIDx2YWx1ZSB0eXBlPSIyIj40NjM8L3ZhbHVlPgogICAgIDwvQmFzaWNFbnRyeT4KICAgICA8QmFzaWNFbnRyeT4KICAgICAgPG5hbWU+WTwvbmFtZT4KICAgICAgPGZsYWdzPjY2MTc4PC9mbGFncz4KICAgICAgPHZhbHVlIHR5cGU9IjIiPjE5MjwvdmFsdWU+CiAgICAgPC9CYXNpY0VudHJ5PgogICAgPC9CYXNpY0VudHJ5PgogICAgPEJhc2ljRW50cnk+CiAgICAgPG5hbWU+UG9pbnQxPC9uYW1lPgogICAgIDxmbGFncz42NTY2NjwvZmxhZ3M+CiAgICAgPEJhc2ljRW50cnk+CiAgICAgIDxuYW1lPlg8L25hbWU+CiAgICAgIDxmbGFncz42NjE3ODwvZmxhZ3M+CiAgICAgIDx2YWx1ZSB0eXBlPSIyIj40NTwvdmFsdWU+CiAgICAgPC9CYXNpY0VudHJ5PgogICAgIDxCYXNpY0VudHJ5PgogICAgICA8bmFtZT5ZPC9uYW1lPgogICAgICA8ZmxhZ3M+NjYxNzg8L2ZsYWdzPgogICAgICA8dmFsdWUgdHlwZT0iMiI+NDYyPC92YWx1ZT4KICAgICA8L0Jhc2ljRW50cnk+CiAgICA8L0Jhc2ljRW50cnk+CiAgICA8QmFzaWNFbnRyeT4KICAgICA8bmFtZT5Qb2ludDI8L25hbWU+CiAgICAgPGZsYWdzPjY1NjY2PC9mbGFncz4KICAgICA8QmFzaWNFbnRyeT4KICAgICAgPG5hbWU+WDwvbmFtZT4KICAgICAgPGZsYWdzPjY2MTc4PC9mbGFncz4KICAgICAgPHZhbHVlIHR5cGU9IjIiPjIwPC92YWx1ZT4KICAgICA8L0Jhc2ljRW50cnk+CiAgICAgPEJhc2ljRW50cnk+CiAgICAgIDxuYW1lPlk8L25hbWU+CiAgICAgIDxmbGFncz42NjE3ODwvZmxhZ3M+CiAgICAgIDx2YWx1ZSB0eXBlPSIyIj41MDI8L3ZhbHVlPgogICAgIDwvQmFzaWNFbnRyeT4KICAgIDwvQmFzaWNFbnRyeT4KICAgIDxCYXNpY0VudHJ5PgogICAgIDxuYW1lPlBvaW50MzwvbmFtZT4KICAgICA8ZmxhZ3M+NjU2NjY8L2ZsYWdzPgogICAgIDxCYXNpY0VudHJ5PgogICAgICA8bmFtZT5YPC9uYW1lPgogICAgICA8ZmxhZ3M+NjYxNzg8L2ZsYWdzPgogICAgICA8dmFsdWUgdHlwZT0iMiI+Mzg5PC92YWx1ZT4KICAgICA8L0Jhc2ljRW50cnk+CiAgICAgPEJhc2ljRW50cnk+CiAgICAgIDxuYW1lPlk8L25hbWU+CiAgICAgIDxmbGFncz42NjE3ODwvZmxhZ3M+CiAgICAgIDx2YWx1ZSB0eXBlPSIyIj4yODg8L3ZhbHVlPgogICAgIDwvQmFzaWNFbnRyeT4KICAgIDwvQmFzaWNFbnRyeT4KICAgPC9CYXNpY0VudHJ5PgogICA8QmFzaWNFbnRyeT4KICAgIDxuYW1lPlRleHRQb2ludHM8L25hbWU+CiAgICA8ZmxhZ3M+NjU2NjY8L2ZsYWdzPgogICAgPEJhc2ljRW50cnk+CiAgICAgPG5hbWU+UG9pbnQwPC9uYW1lPgogICAgIDxmbGFncz42NTY2NjwvZmxhZ3M+CiAgICAgPEJhc2ljRW50cnk+CiAgICAgIDxuYW1lPlg8L25hbWU+CiAgICAgIDxmbGFncz42NjE3ODwvZmxhZ3M+CiAgICAgIDx2YWx1ZSB0eXBlPSIyIj43MTwvdmFsdWU+CiAgICAgPC9CYXNpY0VudHJ5PgogICAgIDxCYXNpY0VudHJ5PgogICAgICA8bmFtZT5ZPC9uYW1lPgogICAgICA8ZmxhZ3M+NjYxNzg8L2ZsYWdzPgogICAgICA8dmFsdWUgdHlwZT0iMiI+NjI8L3ZhbHVlPgogICAgIDwvQmFzaWNFbnRyeT4KICAgICA8QmFzaWNFbnRyeT4KICAgICAgPG5hbWU+VGV4dDwvbmFtZT4KICAgICAgPGZsYWdzPjY2NDM0PC9mbGFncz4KICAgICAgPHZhbHVlIHR5cGU9IjMiPjwvdmFsdWU+CiAgICAgPC9CYXNpY0VudHJ5PgogICAgPC9CYXNpY0VudHJ5PgogICA8L0Jhc2ljRW50cnk+CiAgPC9CYXNpY0VudHJ5PgogIDxCYXNpY0VudHJ5PgogICA8bmFtZT4xMTE8L25hbWU+CiAgIDxmbGFncz42NTY2NjwvZmxhZ3M+CiAgIDxCYXNpY0VudHJ5PgogICAgPG5hbWU+VXNlcmRlZk5hbWU8L25hbWU+CiAgICA8ZmxhZ3M+NjY0MzQ8L2ZsYWdzPgogICAgPHZhbHVlIHR5cGU9IjMiPjwvdmFsdWU+CiAgIDwvQmFzaWNFbnRyeT4KICAgPEJhc2ljRW50cnk+CiAgICA8bmFtZT5UeXBlPC9uYW1lPgogICAgPGZsYWdzPjY2MTc4PC9mbGFncz4KICAgIDx2YWx1ZSB0eXBlPSIyIj40PC92YWx1ZT4KICAgPC9CYXNpY0VudHJ5PgogICA8QmFzaWNFbnRyeT4KICAgIDxuYW1lPkZlYXR1cmVzPC9uYW1lPgogICAgPGZsYWdzPjY2NDM0PC9mbGFncz4KICAgIDx2YWx1ZSB0eXBlPSIzIj5CMS1BClYxLUE8L3ZhbHVlPgogICA8L0Jhc2ljRW50cnk+CiAgIDxCYXNpY0VudHJ5PgogICAgPG5hbWU+R3JvdXA8L25hbWU+CiAgICA8ZmxhZ3M+NjYxNzg8L2ZsYWdzPgogICAgPHZhbHVlIHR5cGU9IjIiPjA8L3ZhbHVlPgogICA8L0Jhc2ljRW50cnk+CiAgIDxCYXNpY0VudHJ5PgogICAgPG5hbWU+Q29sb3I8L25hbWU+CiAgICA8ZmxhZ3M+NjY0MzQ8L2ZsYWdzPgogICAgPHZhbHVlIHR5cGU9IjMiPiMwMDAwZmY8L3ZhbHVlPgogICA8L0Jhc2ljRW50cnk+CiAgIDxCYXNpY0VudHJ5PgogICAgPG5hbWU+SXNOb3Q8L25hbWU+CiAgICA8ZmxhZ3M+NjU5MjI8L2ZsYWdzPgogICAgPHZhbHVlIHR5cGU9IjEiPjA8L3ZhbHVlPgogICA8L0Jhc2ljRW50cnk+CiAgIDxCYXNpY0VudHJ5PgogICAgPG5hbWU+UG9pbnRzPC9uYW1lPgogICAgPGZsYWdzPjY1NjY2PC9mbGFncz4KICAgIDxCYXNpY0VudHJ5PgogICAgIDxuYW1lPlBvaW50MDwvbmFtZT4KICAgICA8ZmxhZ3M+NjU2NjY8L2ZsYWdzPgogICAgIDxCYXNpY0VudHJ5PgogICAgICA8bmFtZT5YPC9uYW1lPgogICAgICA8ZmxhZ3M+NjYxNzg8L2ZsYWdzPgogICAgICA8dmFsdWUgdHlwZT0iMiI+MDwvdmFsdWU+CiAgICAgPC9CYXNpY0VudHJ5PgogICAgIDxCYXNpY0VudHJ5PgogICAgICA8bmFtZT5ZPC9uYW1lPgogICAgICA8ZmxhZ3M+NjYxNzg8L2ZsYWdzPgogICAgICA8dmFsdWUgdHlwZT0iMiI+MjczPC92YWx1ZT4KICAgICA8L0Jhc2ljRW50cnk+CiAgICA8L0Jhc2ljRW50cnk+CiAgICA8QmFzaWNFbnRyeT4KICAgICA8bmFtZT5Qb2ludDE8L25hbWU+CiAgICAgPGZsYWdzPjY1NjY2PC9mbGFncz4KICAgICA8QmFzaWNFbnRyeT4KICAgICAgPG5hbWU+WDwvbmFtZT4KICAgICAgPGZsYWdzPjY2MTc4PC9mbGFncz4KICAgICAgPHZhbHVlIHR5cGU9IjIiPjUxMjwvdmFsdWU+CiAgICAgPC9CYXNpY0VudHJ5PgogICAgIDxCYXNpY0VudHJ5PgogICAgICA8bmFtZT5ZPC9uYW1lPgogICAgICA8ZmxhZ3M+NjYxNzg8L2ZsYWdzPgogICAgICA8dmFsdWUgdHlwZT0iMiI+MjczPC92YWx1ZT4KICAgICA8L0Jhc2ljRW50cnk+CiAgICA8L0Jhc2ljRW50cnk+CiAgICA8QmFzaWNFbnRyeT4KICAgICA8bmFtZT5Qb2ludDI8L25hbWU+CiAgICAgPGZsYWdzPjY1NjY2PC9mbGFncz4KICAgICA8QmFzaWNFbnRyeT4KICAgICAgPG5hbWU+WDwvbmFtZT4KICAgICAgPGZsYWdzPjY2MTc4PC9mbGFncz4KICAgICAgPHZhbHVlIHR5cGU9IjIiPjIzNTwvdmFsdWU+CiAgICAgPC9CYXNpY0VudHJ5PgogICAgIDxCYXNpY0VudHJ5PgogICAgICA8bmFtZT5ZPC9uYW1lPgogICAgICA8ZmxhZ3M+NjYxNzg8L2ZsYWdzPgogICAgICA8dmFsdWUgdHlwZT0iMiI+MDwvdmFsdWU+CiAgICAgPC9CYXNpY0VudHJ5PgogICAgPC9CYXNpY0VudHJ5PgogICAgPEJhc2ljRW50cnk+CiAgICAgPG5hbWU+UG9pbnQzPC9uYW1lPgogICAgIDxmbGFncz42NTY2NjwvZmxhZ3M+CiAgICAgPEJhc2ljRW50cnk+CiAgICAgIDxuYW1lPlg8L25hbWU+CiAgICAgIDxmbGFncz42NjE3ODwvZmxhZ3M+CiAgICAgIDx2YWx1ZSB0eXBlPSIyIj4yMzU8L3ZhbHVlPgogICAgIDwvQmFzaWNFbnRyeT4KICAgICA8QmFzaWNFbnRyeT4KICAgICAgPG5hbWU+WTwvbmFtZT4KICAgICAgPGZsYWdzPjY2MTc4PC9mbGFncz4KICAgICAgPHZhbHVlIHR5cGU9IjIiPjUxMjwvdmFsdWU+CiAgICAgPC9CYXNpY0VudHJ5PgogICAgPC9CYXNpY0VudHJ5PgogICA8L0Jhc2ljRW50cnk+CiAgIDxCYXNpY0VudHJ5PgogICAgPG5hbWU+VGV4dFBvaW50czwvbmFtZT4KICAgIDxmbGFncz42NTY2NjwvZmxhZ3M+CiAgICA8QmFzaWNFbnRyeT4KICAgICA8bmFtZT5Qb2ludDA8L25hbWU+CiAgICAgPGZsYWdzPjY1NjY2PC9mbGFncz4KICAgICA8QmFzaWNFbnRyeT4KICAgICAgPG5hbWU+WDwvbmFtZT4KICAgICAgPGZsYWdzPjY2MTc4PC9mbGFncz4KICAgICAgPHZhbHVlIHR5cGU9IjIiPjIxPC92YWx1ZT4KICAgICA8L0Jhc2ljRW50cnk+CiAgICAgPEJhc2ljRW50cnk+CiAgICAgIDxuYW1lPlk8L25hbWU+CiAgICAgIDxmbGFncz42NjE3ODwvZmxhZ3M+CiAgICAgIDx2YWx1ZSB0eXBlPSIyIj4yODA8L3ZhbHVlPgogICAgIDwvQmFzaWNFbnRyeT4KICAgICA8QmFzaWNFbnRyeT4KICAgICAgPG5hbWU+VGV4dDwvbmFtZT4KICAgICAgPGZsYWdzPjY2NDM0PC9mbGFncz4KICAgICAgPHZhbHVlIHR5cGU9IjMiPjwvdmFsdWU+CiAgICAgPC9CYXNpY0VudHJ5PgogICAgPC9CYXNpY0VudHJ5PgogICAgPEJhc2ljRW50cnk+CiAgICAgPG5hbWU+UG9pbnQxPC9uYW1lPgogICAgIDxmbGFncz42NTY2NjwvZmxhZ3M+CiAgICAgPEJhc2ljRW50cnk+CiAgICAgIDxuYW1lPlg8L25hbWU+CiAgICAgIDxmbGFncz42NjE3ODwvZmxhZ3M+CiAgICAgIDx2YWx1ZSB0eXBlPSIyIj4xNzwvdmFsdWU+CiAgICAgPC9CYXNpY0VudHJ5PgogICAgIDxCYXNpY0VudHJ5PgogICAgICA8bmFtZT5ZPC9uYW1lPgogICAgICA8ZmxhZ3M+NjYxNzg8L2ZsYWdzPgogICAgICA8dmFsdWUgdHlwZT0iMiI+MTA8L3ZhbHVlPgogICAgIDwvQmFzaWNFbnRyeT4KICAgICA8QmFzaWNFbnRyeT4KICAgICAgPG5hbWU+VGV4dDwvbmFtZT4KICAgICAgPGZsYWdzPjY2NDM0PC9mbGFncz4KICAgICAgPHZhbHVlIHR5cGU9IjMiPjwvdmFsdWU+CiAgICAgPC9CYXNpY0VudHJ5PgogICAgPC9CYXNpY0VudHJ5PgogICAgPEJhc2ljRW50cnk+CiAgICAgPG5hbWU+UG9pbnQyPC9uYW1lPgogICAgIDxmbGFncz42NTY2NjwvZmxhZ3M+CiAgICAgPEJhc2ljRW50cnk+CiAgICAgIDxuYW1lPlg8L25hbWU+CiAgICAgIDxmbGFncz42NjE3ODwvZmxhZ3M+CiAgICAgIDx2YWx1ZSB0eXBlPSIyIj4yOTQ8L3ZhbHVlPgogICAgIDwvQmFzaWNFbnRyeT4KICAgICA8QmFzaWNFbnRyeT4KICAgICAgPG5hbWU+WTwvbmFtZT4KICAgICAgPGZsYWdzPjY2MTc4PC9mbGFncz4KICAgICAgPHZhbHVlIHR5cGU9IjIiPjE0PC92YWx1ZT4KICAgICA8L0Jhc2ljRW50cnk+CiAgICAgPEJhc2ljRW50cnk+CiAgICAgIDxuYW1lPlRleHQ8L25hbWU+CiAgICAgIDxmbGFncz42NjQzNDwvZmxhZ3M+CiAgICAgIDx2YWx1ZSB0eXBlPSIzIj48L3ZhbHVlPgogICAgIDwvQmFzaWNFbnRyeT4KICAgIDwvQmFzaWNFbnRyeT4KICAgIDxCYXNpY0VudHJ5PgogICAgIDxuYW1lPlBvaW50MzwvbmFtZT4KICAgICA8ZmxhZ3M+NjU2NjY8L2ZsYWdzPgogICAgIDxCYXNpY0VudHJ5PgogICAgICA8bmFtZT5YPC9uYW1lPgogICAgICA8ZmxhZ3M+NjYxNzg8L2ZsYWdzPgogICAgICA8dmFsdWUgdHlwZT0iMiI+MzExPC92YWx1ZT4KICAgICA8L0Jhc2ljRW50cnk+CiAgICAgPEJhc2ljRW50cnk+CiAgICAgIDxuYW1lPlk8L25hbWU+CiAgICAgIDxmbGFncz42NjE3ODwvZmxhZ3M+CiAgICAgIDx2YWx1ZSB0eXBlPSIyIj4yODA8L3ZhbHVlPgogICAgIDwvQmFzaWNFbnRyeT4KICAgICA8QmFzaWNFbnRyeT4KICAgICAgPG5hbWU+VGV4dDwvbmFtZT4KICAgICAgPGZsYWdzPjY2NDM0PC9mbGFncz4KICAgICAgPHZhbHVlIHR5cGU9IjMiPjwvdmFsdWU+CiAgICAgPC9CYXNpY0VudHJ5PgogICAgPC9CYXNpY0VudHJ5PgogICA8L0Jhc2ljRW50cnk+CiAgPC9CYXNpY0VudHJ5PgogPC9CYXNpY0VudHJ5PgogPEJhc2ljRW50cnk+CiAgPG5hbWU+RmlsZVR5cGU8L25hbWU+CiAgPGZsYWdzPjY2NDM0PC9mbGFncz4KICA8dmFsdWUgdHlwZT0iMyI+QW5hbHlzaXM8L3ZhbHVlPgogPC9CYXNpY0VudHJ5PgogPEJhc2ljRW50cnk+CiAgPG5hbWU+Q2hlY2tzdW08L25hbWU+CiAgPGZsYWdzPjY2NDM0PC9mbGFncz4KICA8dmFsdWUgdHlwZT0iMyI+ODdiNjlkZGIwN2NiMjJlNzZmZjA1M2QyYmIwODc3YzU8L3ZhbHVlPgogPC9CYXNpY0VudHJ5Pgo8L0Jhc2ljRW50cnk+Cg==/@MB_EXPERIMENT/0
PEJhc2ljRW50cnk+CiA8bmFtZT5Tb2Z0d2FyZTwvbmFtZT4KIDxmbGFncz4yNjIxNDY8L2ZsYWdzPgogPEJhc2ljRW50cnk+CiAgPG5hbWU+Q29uZmlnVmVyc2lvbjwvbmFtZT4KICA8ZmxhZ3M+MjYzMDQyPC9mbGFncz4KICA8dmFsdWUgdHlwZT0iMyI+MC40LjI1PC92YWx1ZT4KIDwvQmFzaWNFbnRyeT4KIDxCYXNpY0VudHJ5PgogIDxuYW1lPlZhbGlkaXR5S2V5PC9uYW1lPgogIDxmbGFncz4yNjM4MTA8L2ZsYWdzPgogIDx2YWx1ZSB0eXBlPSI2IiBzaXplPSIxMTIiPgpOd0F6QURjQU5BQmhBR0VBTkFBM0FESUFNZ0E1QURFQU1BQXpBR0VBTXdCZkFEQUFNQUF3QURBQVh3QXlBQzRBCk1RQXhBQzRBTVFBNEFERUFOd0F1QURFQU9RQTJBRElBTXdCZkFFMEFZUUJqQUhNQVVRQjFBR0VBYmdCMEFGOEEKTWdBd0FERUFPQUF4QURFQU1RQTBBQT09PC92YWx1ZT4KIDwvQmFzaWNFbnRyeT4KIDxCYXNpY0VudHJ5PgogIDxuYW1lPkV4cGVyaW1lbnQ8L25hbWU+CiAgPGZsYWdzPjI2MjI3NDwvZmxhZ3M+CiAgPEJhc2ljRW50cnk+CiAgIDxuYW1lPlJhY2s8L25hbWU+CiAgIDxmbGFncz4yNjMwNDI8L2ZsYWdzPgogICA8dmFsdWUgdHlwZT0iMyI+U2luZ2xlIHR1YmUgcmFjazwvdmFsdWU+CiAgPC9CYXNpY0VudHJ5PgogIDxCYXNpY0VudHJ5PgogICA8bmFtZT5SYWNrSXNTZWxlY3RhYmxlPC9uYW1lPgogICA8ZmxhZ3M+MjYyNTMwPC9mbGFncz4KICAgPHZhbHVlIHR5cGU9IjEiPjE8L3ZhbHVlPgogIDwvQmFzaWNFbnRyeT4KICA8QmFzaWNFbnRyeT4KICAgPG5hbWU+Q3VycmVudDwvbmFtZT4KICAgPGZsYWdzPjI2Mjc4NjwvZmxhZ3M+CiAgIDx2YWx1ZSB0eXBlPSIyIj4wPC92YWx1ZT4KICA8L0Jhc2ljRW50cnk+CiAgPEJhc2ljRW50cnk+CiAgIDxuYW1lPkZpbGVJZDwvbmFtZT4KICAgPGZsYWdzPjI2Mjc4NjwvZmxhZ3M+CiAgIDx2YWx1ZSB0eXBlPSIyIj4xNjwvdmFsdWU+CiAgPC9CYXNpY0VudHJ5PgogIDxCYXNpY0VudHJ5PgogICA8bmFtZT5GaWxlQmFzZTwvbmFtZT4KICAgPGZsYWdzPjI2MzA0MjwvZmxhZ3M+CiAgIDx2YWx1ZSB0eXBlPSIzIj4yLTIgbTwvdmFsdWU+CiAgPC9CYXNpY0VudHJ5PgogIDxCYXNpY0VudHJ5PgogICA8bmFtZT5GaWxlSXNDdXN0b208L25hbWU+CiAgIDxmbGFncz4yNjI1MzA8L2ZsYWdzPgogICA8dmFsdWUgdHlwZT0iMSI+MTwvdmFsdWU+CiAgPC9CYXNpY0VudHJ5PgogIDxCYXNpY0VudHJ5PgogICA8bmFtZT5Qcm9qZWN0PC9uYW1lPgogICA8ZmxhZ3M+MjYzMDQyPC9mbGFncz4KICAgPHZhbHVlIHR5cGU9IjMiPkFubmV4aW5WPC92YWx1ZT4KICA8L0Jhc2ljRW50cnk+CiAgPEJhc2ljRW50cnk+CiAgIDxuYW1lPlJhY2tQcm9jZXNzaW5nT3JkZXI8L25hbWU+CiAgIDxmbGFncz4yNjI3ODY8L2ZsYWdzPgogICA8dmFsdWUgdHlwZT0iMiI+MDwvdmFsdWU+CiAgPC9CYXNpY0VudHJ5PgogIDxCYXNpY0VudHJ5PgogICA8bmFtZT5SZWFnZW50czwvbmFtZT4KICAgPGZsYWdzPjI2MjI3NDwvZmxhZ3M+CiAgIDxCYXNpY0VudHJ5PgogICAgPG5hbWU+UjE8L25hbWU+CiAgICA8ZmxhZ3M+MjYyMjc0PC9mbGFncz4KICAgIDxCYXNpY0VudHJ5PgogICAgIDxuYW1lPkV4cGlyYXRpb25EYXRlPC9uYW1lPgogICAgIDxmbGFncz4yNjMwNDI8L2ZsYWdzPgogICAgIDx2YWx1ZSB0eXBlPSIzIj48L3ZhbHVlPgogICAgPC9CYXNpY0VudHJ5PgogICAgPEJhc2ljRW50cnk+CiAgICAgPG5hbWU+TG90TnVtYmVyPC9uYW1lPgogICAgIDxmbGFncz4yNjMwNDI8L2ZsYWdzPgogICAgIDx2YWx1ZSB0eXBlPSIzIj48L3ZhbHVlPgogICAgPC9CYXNpY0VudHJ5PgogICAgPEJhc2ljRW50cnk+CiAgICAgPG5hbWU+UmVhZ2VudDwvbmFtZT4KICAgICA8ZmxhZ3M+MjYzMDQyPC9mbGFncz4KICAgICA8dmFsdWUgdHlwZT0iMyI+PC92YWx1ZT4KICAgIDwvQmFzaWNFbnRyeT4KICAgIDxCYXNpY0VudHJ5PgogICAgIDxuYW1lPkNhdGVnb3J5PC9uYW1lPgogICAgIDxmbGFncz4yNjMwNDI8L2ZsYWdzPgogICAgIDx2YWx1ZSB0eXBlPSIzIj48L3ZhbHVlPgogICAgPC9CYXNpY0VudHJ5PgogICAgPEJhc2ljRW50cnk+CiAgICAgPG5hbWU+QWN0aXZlPC9uYW1lPgogICAgIDxmbGFncz4yNjI1MzA8L2ZsYWdzPgogICAgIDx2YWx1ZSB0eXBlPSIxIj4wPC92YWx1ZT4KICAgIDwvQmFzaWNFbnRyeT4KICAgIDxCYXNpY0VudHJ5PgogICAgIDxuYW1lPlRpbWU8L25hbWU+CiAgICAgPGZsYWdzPjI2Mjc4NjwvZmxhZ3M+CiAgICAgPHZhbHVlIHR5cGU9IjIiPjA8L3ZhbHVlPgogICAgPC9CYXNpY0VudHJ5PgogICAgPEJhc2ljRW50cnk+CiAgICAgPG5hbWU+VGl0ZXI8L25hbWU+CiAgICAgPGZsYWdzPjI2Mjc4NjwvZmxhZ3M+CiAgICAgPHZhbHVlIHR5cGU9IjIiPjA8L3ZhbHVlPgogICAgPC9CYXNpY0VudHJ5PgogICAgPEJhc2ljRW50cnk+CiAgICAgPG5hbWU+UGFyYWxsZWw8L25hbWU+CiAgICAgPGZsYWdzPjI2Mjc4NjwvZmxhZ3M+CiAgICAgPHZhbHVlIHR5cGU9IjIiPjA8L3ZhbHVlPgogICAgPC9CYXNpY0VudHJ5PgogICAgPEJhc2ljRW50cnk+CiAgICAgPG5hbWU+UHJpb3JpdHk8L25hbWU+CiAgICAgPGZsYWdzPjI2Mjc4NjwvZmxhZ3M+CiAgICAgPHZhbHVlIHR5cGU9IjIiPjA8L3ZhbHVlPgogICAgPC9CYXNpY0VudHJ5PgogICAgPEJhc2ljRW50cnk+CiAgICAgPG5hbWU+TWluVm9sdW1lPC9uYW1lPgogICAgIDxmbGFncz4yNjI3ODY8L2ZsYWdzPgogICAgIDx2YWx1ZSB0eXBlPSIyIj4wPC92YWx1ZT4KICAgIDwvQmFzaWNFbnRyeT4KICAgIDxCYXNpY0VudHJ5PgogICAgIDxuYW1lPlZpc2libGU8L25hbWU+CiAgICAgPGZsYWdzPjI2Mjc4NjwvZmxhZ3M+CiAgICAgPHZhbHVlIHR5cGU9IjIiPjM8L3ZhbHVlPgogICAgPC9CYXNpY0VudHJ5PgogICA8L0Jhc2ljRW50cnk+CiAgIDxCYXNpY0VudHJ5PgogICAgPG5hbWU+UjI8L25hbWU+CiAgICA8ZmxhZ3M+MjYyMjc0PC9mbGFncz4KICAgIDxCYXNpY0VudHJ5PgogICAgIDxuYW1lPkV4cGlyYXRpb25EYXRlPC9uYW1lPgogICAgIDxmbGFncz4yNjMwNDI8L2ZsYWdzPgogICAgIDx2YWx1ZSB0eXBlPSIzIj48L3ZhbHVlPgogICAgPC9CYXNpY0VudHJ5PgogICAgPEJhc2ljRW50cnk+CiAgICAgPG5hbWU+TG90TnVtYmVyPC9uYW1lPgogICAgIDxmbGFncz4yNjMwNDI8L2ZsYWdzPgogICAgIDx2YWx1ZSB0eXBlPSIzIj48L3ZhbHVlPgogICAgPC9CYXNpY0VudHJ5PgogICAgPEJhc2ljRW50cnk+CiAgICAgPG5hbWU+UmVhZ2VudDwvbmFtZT4KICAgICA8ZmxhZ3M+MjYzMDQyPC9mbGFncz4KICAgICA8dmFsdWUgdHlwZT0iMyI+PC92YWx1ZT4KICAgIDwvQmFzaWNFbnRyeT4KICAgIDxCYXNpY0VudHJ5PgogICAgIDxuYW1lPkNhdGVnb3J5PC9uYW1lPgogICAgIDxmbGFncz4yNjMwNDI8L2ZsYWdzPgogICAgIDx2YWx1ZSB0eXBlPSIzIj48L3ZhbHVlPgogICAgPC9CYXNpY0VudHJ5PgogICAgPEJhc2ljRW50cnk+CiAgICAgPG5hbWU+QWN0aXZlPC9uYW1lPgogICAgIDxmbGFncz4yNjI1MzA8L2ZsYWdzPgogICAgIDx2YWx1ZSB0eXBlPSIxIj4wPC92YWx1ZT4KICAgIDwvQmFzaWNFbnRyeT4KICAgIDxCYXNpY0VudHJ5PgogICAgIDxuYW1lPlRpbWU8L25hbWU+CiAgICAgPGZsYWdzPjI2Mjc4NjwvZmxhZ3M+CiAgICAgPHZhbHVlIHR5cGU9IjIiPjA8L3ZhbHVlPgogICAgPC9CYXNpY0VudHJ5PgogICAgPEJhc2ljRW50cnk+CiAgICAgPG5hbWU+VGl0ZXI8L25hbWU+CiAgICAgPGZsYWdzPjI2Mjc4NjwvZmxhZ3M+CiAgICAgPHZhbHVlIHR5cGU9IjIiPjA8L3ZhbHVlPgogICAgPC9CYXNpY0VudHJ5PgogICAgPEJhc2ljRW50cnk+CiAgICAgPG5hbWU+UGFyYWxsZWw8L25hbWU+CiAgICAgPGZsYWdzPjI2Mjc4NjwvZmxhZ3M+CiAgICAgPHZhbHVlIHR5cGU9IjIiPjA8L3ZhbHVlPgogICAgPC9CYXNpY0VudHJ5PgogICAgPEJhc2ljRW50cnk+CiAgICAgPG5hbWU+UHJpb3JpdHk8L25hbWU+CiAgICAgPGZsYWdzPjI2Mjc4NjwvZmxhZ3M+CiAgICAgPHZhbHVlIHR5cGU9IjIiPjA8L3ZhbHVlPgogICAgPC9CYXNpY0VudHJ5PgogICAgPEJhc2ljRW50cnk+CiAgICAgPG5hbWU+TWluVm9sdW1lPC9uYW1lPgogICAgIDxmbGFncz4yNjI3ODY8L2ZsYWdzPgogICAgIDx2YWx1ZSB0eXBlPSIyIj4wPC92YWx1ZT4KICAgIDwvQmFzaWNFbnRyeT4KICAgIDxCYXNpY0VudHJ5PgogICAgIDxuYW1lPlZpc2libGU8L25hbWU+CiAgICAgPGZsYWdzPjI2Mjc4NjwvZmxhZ3M+CiAgICAgPHZhbHVlIHR5cGU9IjIiPjM8L3ZhbHVlPgogICAgPC9CYXNpY0VudHJ5PgogICA8L0Jhc2ljRW50cnk+CiAgIDxCYXNpY0VudHJ5PgogICAgPG5hbWU+UjM8L25hbWU+CiAgICA8ZmxhZ3M+MjYyMjc0PC9mbGFncz4KICAgIDxCYXNpY0VudHJ5PgogICAgIDxuYW1lPkV4cGlyYXRpb25EYXRlPC9uYW1lPgogICAgIDxmbGFncz4yNjMwNDI8L2ZsYWdzPgogICAgIDx2YWx1ZSB0eXBlPSIzIj48L3ZhbHVlPgogICAgPC9CYXNpY0VudHJ5PgogICAgPEJhc2ljRW50cnk+CiAgICAgPG5hbWU+TG90TnVtYmVyPC9uYW1lPgogICAgIDxmbGFncz4yNjMwNDI8L2ZsYWdzPgogICAgIDx2YWx1ZSB0eXBlPSIzIj48L3ZhbHVlPgogICAgPC9CYXNpY0VudHJ5PgogICAgPEJhc2ljRW50cnk+CiAgICAgPG5hbWU+UmVhZ2VudDwvbmFtZT4KICAgICA8ZmxhZ3M+MjYzMDQyPC9mbGFncz4KICAgICA8dmFsdWUgdHlwZT0iMyI+PC92YWx1ZT4KICAgIDwvQmFzaWNFbnRyeT4KICAgIDxCYXNpY0VudHJ5PgogICAgIDxuYW1lPkNhdGVnb3J5PC9uYW1lPgogICAgIDxmbGFncz4yNjMwNDI8L2ZsYWdzPgogICAgIDx2YWx1ZSB0eXBlPSIzIj48L3ZhbHVlPgogICAgPC9CYXNpY0VudHJ5PgogICAgPEJhc2ljRW50cnk+CiAgICAgPG5hbWU+QWN0aXZlPC9uYW1lPgogICAgIDxmbGFncz4yNjI1MzA8L2ZsYWdzPgogICAgIDx2YWx1ZSB0eXBlPSIxIj4wPC92YWx1ZT4KICAgIDwvQmFzaWNFbnRyeT4KICAgIDxCYXNpY0VudHJ5PgogICAgIDxuYW1lPlRpbWU8L25hbWU+CiAgICAgPGZsYWdzPjI2Mjc4NjwvZmxhZ3M+CiAgICAgPHZhbHVlIHR5cGU9IjIiPjA8L3ZhbHVlPgogICAgPC9CYXNpY0VudHJ5PgogICAgPEJhc2ljRW50cnk+CiAgICAgPG5hbWU+VGl0ZXI8L25hbWU+CiAgICAgPGZsYWdzPjI2Mjc4NjwvZmxhZ3M+CiAgICAgPHZhbHVlIHR5cGU9IjIiPjA8L3ZhbHVlPgogICAgPC9CYXNpY0VudHJ5PgogICAgPEJhc2ljRW50cnk+CiAgICAgPG5hbWU+UGFyYWxsZWw8L25hbWU+CiAgICAgPGZsYWdzPjI2Mjc4NjwvZmxhZ3M+CiAgICAgPHZhbHVlIHR5cGU9IjIiPjA8L3ZhbHVlPgogICAgPC9CYXNpY0VudHJ5PgogICAgPEJhc2ljRW50cnk+CiAgICAgPG5hbWU+UHJpb3JpdHk8L25hbWU+CiAgICAgPGZsYWdzPjI2Mjc4NjwvZmxhZ3M+CiAgICAgPHZhbHVlIHR5cGU9IjIiPjA8L3ZhbHVlPgogICAgPC9CYXNpY0VudHJ5PgogICAgPEJhc2ljRW50cnk+CiAgICAgPG5hbWU+TWluVm9sdW1lPC9uYW1lPgogICAgIDxmbGFncz4yNjI3ODY8L2ZsYWdzPgogICAgIDx2YWx1ZSB0eXBlPSIyIj4wPC92YWx1ZT4KICAgIDwvQmFzaWNFbnRyeT4KICAgIDxCYXNpY0VudHJ5PgogICAgIDxuYW1lPlZpc2libGU8L25hbWU+CiAgICAgPGZsYWdzPjI2Mjc4NjwvZmxhZ3M+CiAgICAgPHZhbHVlIHR5cGU9IjIiPjM8L3ZhbHVlPgogICAgPC9CYXNpY0VudHJ5PgogICA8L0Jhc2ljRW50cnk+CiAgIDxCYXNpY0VudHJ5PgogICAgPG5hbWU+UjQ8L25hbWU+CiAgICA8ZmxhZ3M+MjYyMjc0PC9mbGFncz4KICAgIDxCYXNpY0VudHJ5PgogICAgIDxuYW1lPkV4cGlyYXRpb25EYXRlPC9uYW1lPgogICAgIDxmbGFncz4yNjMwNDI8L2ZsYWdzPgogICAgIDx2YWx1ZSB0eXBlPSIzIj48L3ZhbHVlPgogICAgPC9CYXNpY0VudHJ5PgogICAgPEJhc2ljRW50cnk+CiAgICAgPG5hbWU+TG90TnVtYmVyPC9uYW1lPgogICAgIDxmbGFncz4yNjMwNDI8L2ZsYWdzPgogICAgIDx2YWx1ZSB0eXBlPSIzIj48L3ZhbHVlPgogICAgPC9CYXNpY0VudHJ5PgogICAgPEJhc2ljRW50cnk+CiAgICAgPG5hbWU+UmVhZ2VudDwvbmFtZT4KICAgICA8ZmxhZ3M+MjYzMDQyPC9mbGFncz4KICAgICA8dmFsdWUgdHlwZT0iMyI+PC92YWx1ZT4KICAgIDwvQmFzaWNFbnRyeT4KICAgIDxCYXNpY0VudHJ5PgogICAgIDxuYW1lPkNhdGVnb3J5PC9uYW1lPgogICAgIDxmbGFncz4yNjMwNDI8L2ZsYWdzPgogICAgIDx2YWx1ZSB0eXBlPSIzIj48L3ZhbHVlPgogICAgPC9CYXNpY0VudHJ5PgogICAgPEJhc2ljRW50cnk+CiAgICAgPG5hbWU+QWN0aXZlPC9uYW1lPgogICAgIDxmbGFncz4yNjI1MzA8L2ZsYWdzPgogICAgIDx2YWx1ZSB0eXBlPSIxIj4wPC92YWx1ZT4KICAgIDwvQmFzaWNFbnRyeT4KICAgIDxCYXNpY0VudHJ5PgogICAgIDxuYW1lPlRpbWU8L25hbWU+CiAgICAgPGZsYWdzPjI2Mjc4NjwvZmxhZ3M+CiAgICAgPHZhbHVlIHR5cGU9IjIiPjA8L3ZhbHVlPgogICAgPC9CYXNpY0VudHJ5PgogICAgPEJhc2ljRW50cnk+CiAgICAgPG5hbWU+VGl0ZXI8L25hbWU+CiAgICAgPGZsYWdzPjI2Mjc4NjwvZmxhZ3M+CiAgICAgPHZhbHVlIHR5cGU9IjIiPjA8L3ZhbHVlPgogICAgPC9CYXNpY0VudHJ5PgogICAgPEJhc2ljRW50cnk+CiAgICAgPG5hbWU+UGFyYWxsZWw8L25hbWU+CiAgICAgPGZsYWdzPjI2Mjc4NjwvZmxhZ3M+CiAgICAgPHZhbHVlIHR5cGU9IjIiPjA8L3ZhbHVlPgogICAgPC9CYXNpY0VudHJ5PgogICAgPEJhc2ljRW50cnk+CiAgICAgPG5hbWU+UHJpb3JpdHk8L25hbWU+CiAgICAgPGZsYWdzPjI2Mjc4NjwvZmxhZ3M+CiAgICAgPHZhbHVlIHR5cGU9IjIiPjA8L3ZhbHVlPgogICAgPC9CYXNpY0VudHJ5PgogICAgPEJhc2ljRW50cnk+CiAgICAgPG5hbWU+TWluVm9sdW1lPC9uYW1lPgogICAgIDxmbGFncz4yNjI3ODY8L2ZsYWdzPgogICAgIDx2YWx1ZSB0eXBlPSIyIj4wPC92YWx1ZT4KICAgIDwvQmFzaWNFbnRyeT4KICAgIDxCYXNpY0VudHJ5PgogICAgIDxuYW1lPlZpc2libGU8L25hbWU+CiAgICAgPGZsYWdzPjI2Mjc4NjwvZmxhZ3M+CiAgICAgPHZhbHVlIHR5cGU9IjIiPjM8L3ZhbHVlPgogICAgPC9CYXNpY0VudHJ5PgogICA8L0Jhc2ljRW50cnk+CiAgIDxCYXNpY0VudHJ5PgogICAgPG5hbWU+UjU8L25hbWU+CiAgICA8ZmxhZ3M+MjYyMjc0PC9mbGFncz4KICAgIDxCYXNpY0VudHJ5PgogICAgIDxuYW1lPkV4cGlyYXRpb25EYXRlPC9uYW1lPgogICAgIDxmbGFncz4yNjMwNDI8L2ZsYWdzPgogICAgIDx2YWx1ZSB0eXBlPSIzIj48L3ZhbHVlPgogICAgPC9CYXNpY0VudHJ5PgogICAgPEJhc2ljRW50cnk+CiAgICAgPG5hbWU+TG90TnVtYmVyPC9uYW1lPgogICAgIDxmbGFncz4yNjMwNDI8L2ZsYWdzPgogICAgIDx2YWx1ZSB0eXBlPSIzIj48L3ZhbHVlPgogICAgPC9CYXNpY0VudHJ5PgogICAgPEJhc2ljRW50cnk+CiAgICAgPG5hbWU+UmVhZ2VudDwvbmFtZT4KICAgICA8ZmxhZ3M+MjYzMDQyPC9mbGFncz4KICAgICA8dmFsdWUgdHlwZT0iMyI+PC92YWx1ZT4KICAgIDwvQmFzaWNFbnRyeT4KICAgIDxCYXNpY0VudHJ5PgogICAgIDxuYW1lPkNhdGVnb3J5PC9uYW1lPgogICAgIDxmbGFncz4yNjMwNDI8L2ZsYWdzPgogICAgIDx2YWx1ZSB0eXBlPSIzIj48L3ZhbHVlPgogICAgPC9CYXNpY0VudHJ5PgogICAgPEJhc2ljRW50cnk+CiAgICAgPG5hbWU+QWN0aXZlPC9uYW1lPgogICAgIDxmbGFncz4yNjI1MzA8L2ZsYWdzPgogICAgIDx2YWx1ZSB0eXBlPSIxIj4wPC92YWx1ZT4KICAgIDwvQmFzaWNFbnRyeT4KICAgIDxCYXNpY0VudHJ5PgogICAgIDxuYW1lPlRpbWU8L25hbWU+CiAgICAgPGZsYWdzPjI2Mjc4NjwvZmxhZ3M+CiAgICAgPHZhbHVlIHR5cGU9IjIiPjA8L3ZhbHVlPgogICAgPC9CYXNpY0VudHJ5PgogICAgPEJhc2ljRW50cnk+CiAgICAgPG5hbWU+VGl0ZXI8L25hbWU+CiAgICAgPGZsYWdzPjI2Mjc4NjwvZmxhZ3M+CiAgICAgPHZhbHVlIHR5cGU9IjIiPjA8L3ZhbHVlPgogICAgPC9CYXNpY0VudHJ5PgogICAgPEJhc2ljRW50cnk+CiAgICAgPG5hbWU+UGFyYWxsZWw8L25hbWU+CiAgICAgPGZsYWdzPjI2Mjc4NjwvZmxhZ3M+CiAgICAgPHZhbHVlIHR5cGU9IjIiPjA8L3ZhbHVlPgogICAgPC9CYXNpY0VudHJ5PgogICAgPEJhc2ljRW50cnk+CiAgICAgPG5hbWU+UHJpb3JpdHk8L25hbWU+CiAgICAgPGZsYWdzPjI2Mjc4NjwvZmxhZ3M+CiAgICAgPHZhbHVlIHR5cGU9IjIiPjA8L3ZhbHVlPgogICAgPC9CYXNpY0VudHJ5PgogICAgPEJhc2ljRW50cnk+CiAgICAgPG5hbWU+TWluVm9sdW1lPC9uYW1lPgogICAgIDxmbGFncz4yNjI3ODY8L2ZsYWdzPgogICAgIDx2YWx1ZSB0eXBlPSIyIj4wPC92YWx1ZT4KICAgIDwvQmFzaWNFbnRyeT4KICAgIDxCYXNpY0VudHJ5PgogICAgIDxuYW1lPlZpc2libGU8L25hbWU+CiAgICAgPGZsYWdzPjI2Mjc4NjwvZmxhZ3M+CiAgICAgPHZhbHVlIHR5cGU9IjIiPjI8L3ZhbHVlPgogICAgPC9CYXNpY0VudHJ5PgogICA8L0Jhc2ljRW50cnk+CiAgIDxCYXNpY0VudHJ5PgogICAgPG5hbWU+UjY8L25hbWU+CiAgICA8ZmxhZ3M+MjYyMjc0PC9mbGFncz4KICAgIDxCYXNpY0VudHJ5PgogICAgIDxuYW1lPkV4cGlyYXRpb25EYXRlPC9uYW1lPgogICAgIDxmbGFncz4yNjMwNDI8L2ZsYWdzPgogICAgIDx2YWx1ZSB0eXBlPSIzIj48L3ZhbHVlPgogICAgPC9CYXNpY0VudHJ5PgogICAgPEJhc2ljRW50cnk+CiAgICAgPG5hbWU+TG90TnVtYmVyPC9uYW1lPgogICAgIDxmbGFncz4yNjMwNDI8L2ZsYWdzPgogICAgIDx2YWx1ZSB0eXBlPSIzIj48L3ZhbHVlPgogICAgPC9CYXNpY0VudHJ5PgogICAgPEJhc2ljRW50cnk+CiAgICAgPG5hbWU+UmVhZ2VudDwvbmFtZT4KICAgICA8ZmxhZ3M+MjYzMDQyPC9mbGFncz4KICAgICA8dmFsdWUgdHlwZT0iMyI+PC92YWx1ZT4KICAgIDwvQmFzaWNFbnRyeT4KICAgIDxCYXNpY0VudHJ5PgogICAgIDxuYW1lPkNhdGVnb3J5PC9uYW1lPgogICAgIDxmbGFncz4yNjMwNDI8L2ZsYWdzPgogICAgIDx2YWx1ZSB0eXBlPSIzIj48L3ZhbHVlPgogICAgPC9CYXNpY0VudHJ5PgogICAgPEJhc2ljRW50cnk+CiAgICAgPG5hbWU+QWN0aXZlPC9uYW1lPgogICAgIDxmbGFncz4yNjI1MzA8L2ZsYWdzPgogICAgIDx2YWx1ZSB0eXBlPSIxIj4wPC92YWx1ZT4KICAgIDwvQmFzaWNFbnRyeT4KICAgIDxCYXNpY0VudHJ5PgogICAgIDxuYW1lPlRpbWU8L25hbWU+CiAgICAgPGZsYWdzPjI2Mjc4NjwvZmxhZ3M+CiAgICAgPHZhbHVlIHR5cGU9IjIiPjA8L3ZhbHVlPgogICAgPC9CYXNpY0VudHJ5PgogICAgPEJhc2ljRW50cnk+CiAgICAgPG5hbWU+VGl0ZXI8L25hbWU+CiAgICAgPGZsYWdzPjI2Mjc4NjwvZmxhZ3M+CiAgICAgPHZhbHVlIHR5cGU9IjIiPjA8L3ZhbHVlPgogICAgPC9CYXNpY0VudHJ5PgogICAgPEJhc2ljRW50cnk+CiAgICAgPG5hbWU+UGFyYWxsZWw8L25hbWU+CiAgICAgPGZsYWdzPjI2Mjc4NjwvZmxhZ3M+CiAgICAgPHZhbHVlIHR5cGU9IjIiPjA8L3ZhbHVlPgogICAgPC9CYXNpY0VudHJ5PgogICAgPEJhc2ljRW50cnk+CiAgICAgPG5hbWU+UHJpb3JpdHk8L25hbWU+CiAgICAgPGZsYWdzPjI2Mjc4NjwvZmxhZ3M+CiAgICAgPHZhbHVlIHR5cGU9IjIiPjA8L3ZhbHVlPgogICAgPC9CYXNpY0VudHJ5PgogICAgPEJhc2ljRW50cnk+CiAgICAgPG5hbWU+TWluVm9sdW1lPC9uYW1lPgogICAgIDxmbGFncz4yNjI3ODY8L2ZsYWdzPgogICAgIDx2YWx1ZSB0eXBlPSIyIj4wPC92YWx1ZT4KICAgIDwvQmFzaWNFbnRyeT4KICAgIDxCYXNpY0VudHJ5PgogICAgIDxuYW1lPlZpc2libGU8L25hbWU+CiAgICAgPGZsYWdzPjI2Mjc4NjwvZmxhZ3M+CiAgICAgPHZhbHVlIHR5cGU9IjIiPjI8L3ZhbHVlPgogICAgPC9CYXNpY0VudHJ5PgogICA8L0Jhc2ljRW50cnk+CiAgIDxCYXNpY0VudHJ5PgogICAgPG5hbWU+Ujc8L25hbWU+CiAgICA8ZmxhZ3M+MjYyMjc0PC9mbGFncz4KICAgIDxCYXNpY0VudHJ5PgogICAgIDxuYW1lPkV4cGlyYXRpb25EYXRlPC9uYW1lPgogICAgIDxmbGFncz4yNjMwNDI8L2ZsYWdzPgogICAgIDx2YWx1ZSB0eXBlPSIzIj48L3ZhbHVlPgogICAgPC9CYXNpY0VudHJ5PgogICAgPEJhc2ljRW50cnk+CiAgICAgPG5hbWU+TG90TnVtYmVyPC9uYW1lPgogICAgIDxmbGFncz4yNjMwNDI8L2ZsYWdzPgogICAgIDx2YWx1ZSB0eXBlPSIzIj48L3ZhbHVlPgogICAgPC9CYXNpY0VudHJ5PgogICAgPEJhc2ljRW50cnk+CiAgICAgPG5hbWU+UmVhZ2VudDwvbmFtZT4KICAgICA8ZmxhZ3M+MjYzMDQyPC9mbGFncz4KICAgICA8dmFsdWUgdHlwZT0iMyI+PC92YWx1ZT4KICAgIDwvQmFzaWNFbnRyeT4KICAgIDxCYXNpY0VudHJ5PgogICAgIDxuYW1lPkNhdGVnb3J5PC9uYW1lPgogICAgIDxmbGFncz4yNjMwNDI8L2ZsYWdzPgogICAgIDx2YWx1ZSB0eXBlPSIzIj48L3ZhbHVlPgogICAgPC9CYXNpY0VudHJ5PgogICAgPEJhc2ljRW50cnk+CiAgICAgPG5hbWU+QWN0aXZlPC9uYW1lPgogICAgIDxmbGFncz4yNjI1MzA8L2ZsYWdzPgogICAgIDx2YWx1ZSB0eXBlPSIxIj4wPC92YWx1ZT4KICAgIDwvQmFzaWNFbnRyeT4KICAgIDxCYXNpY0VudHJ5PgogICAgIDxuYW1lPlRpbWU8L25hbWU+CiAgICAgPGZsYWdzPjI2Mjc4NjwvZmxhZ3M+CiAgICAgPHZhbHVlIHR5cGU9IjIiPjA8L3ZhbHVlPgogICAgPC9CYXNpY0VudHJ5PgogICAgPEJhc2ljRW50cnk+CiAgICAgPG5hbWU+VGl0ZXI8L25hbWU+CiAgICAgPGZsYWdzPjI2Mjc4NjwvZmxhZ3M+CiAgICAgPHZhbHVlIHR5cGU9IjIiPjA8L3ZhbHVlPgogICAgPC9CYXNpY0VudHJ5PgogICAgPEJhc2ljRW50cnk+CiAgICAgPG5hbWU+UGFyYWxsZWw8L25hbWU+CiAgICAgPGZsYWdzPjI2Mjc4NjwvZmxhZ3M+CiAgICAgPHZhbHVlIHR5cGU9IjIiPjA8L3ZhbHVlPgogICAgPC9CYXNpY0VudHJ5PgogICAgPEJhc2ljRW50cnk+CiAgICAgPG5hbWU+UHJpb3JpdHk8L25hbWU+CiAgICAgPGZsYWdzPjI2Mjc4NjwvZmxhZ3M+CiAgICAgPHZhbHVlIHR5cGU9IjIiPjA8L3ZhbHVlPgogICAgPC9CYXNpY0VudHJ5PgogICAgPEJhc2ljRW50cnk+CiAgICAgPG5hbWU+TWluVm9sdW1lPC9uYW1lPgogICAgIDxmbGFncz4yNjI3ODY8L2ZsYWdzPgogICAgIDx2YWx1ZSB0eXBlPSIyIj4wPC92YWx1ZT4KICAgIDwvQmFzaWNFbnRyeT4KICAgIDxCYXNpY0VudHJ5PgogICAgIDxuYW1lPlZpc2libGU8L25hbWU+CiAgICAgPGZsYWdzPjI2Mjc4NjwvZmxhZ3M+CiAgICAgPHZhbHVlIHR5cGU9IjIiPjI8L3ZhbHVlPgogICAgPC9CYXNpY0VudHJ5PgogICA8L0Jhc2ljRW50cnk+CiAgIDxCYXNpY0VudHJ5PgogICAgPG5hbWU+Ujg8L25hbWU+CiAgICA8ZmxhZ3M+MjYyMjc0PC9mbGFncz4KICAgIDxCYXNpY0VudHJ5PgogICAgIDxuYW1lPkV4cGlyYXRpb25EYXRlPC9uYW1lPgogICAgIDxmbGFncz4yNjMwNDI8L2ZsYWdzPgogICAgIDx2YWx1ZSB0eXBlPSIzIj48L3ZhbHVlPgogICAgPC9CYXNpY0VudHJ5PgogICAgPEJhc2ljRW50cnk+CiAgICAgPG5hbWU+TG90TnVtYmVyPC9uYW1lPgogICAgIDxmbGFncz4yNjMwNDI8L2ZsYWdzPgogICAgIDx2YWx1ZSB0eXBlPSIzIj48L3ZhbHVlPgogICAgPC9CYXNpY0VudHJ5PgogICAgPEJhc2ljRW50cnk+CiAgICAgPG5hbWU+UmVhZ2VudDwvbmFtZT4KICAgICA8ZmxhZ3M+MjYzMDQyPC9mbGFncz4KICAgICA8dmFsdWUgdHlwZT0iMyI+PC92YWx1ZT4KICAgIDwvQmFzaWNFbnRyeT4KICAgIDxCYXNpY0VudHJ5PgogICAgIDxuYW1lPkNhdGVnb3J5PC9uYW1lPgogICAgIDxmbGFncz4yNjMwNDI8L2ZsYWdzPgogICAgIDx2YWx1ZSB0eXBlPSIzIj48L3ZhbHVlPgogICAgPC9CYXNpY0VudHJ5PgogICAgPEJhc2ljRW50cnk+CiAgICAgPG5hbWU+QWN0aXZlPC9uYW1lPgogICAgIDxmbGFncz4yNjI1MzA8L2ZsYWdzPgogICAgIDx2YWx1ZSB0eXBlPSIxIj4wPC92YWx1ZT4KICAgIDwvQmFzaWNFbnRyeT4KICAgIDxCYXNpY0VudHJ5PgogICAgIDxuYW1lPlRpbWU8L25hbWU+CiAgICAgPGZsYWdzPjI2Mjc4NjwvZmxhZ3M+CiAgICAgPHZhbHVlIHR5cGU9IjIiPjA8L3ZhbHVlPgogICAgPC9CYXNpY0VudHJ5PgogICAgPEJhc2ljRW50cnk+CiAgICAgPG5hbWU+VGl0ZXI8L25hbWU+CiAgICAgPGZsYWdzPjI2Mjc4NjwvZmxhZ3M+CiAgICAgPHZhbHVlIHR5cGU9IjIiPjA8L3ZhbHVlPgogICAgPC9CYXNpY0VudHJ5PgogICAgPEJhc2ljRW50cnk+CiAgICAgPG5hbWU+UGFyYWxsZWw8L25hbWU+CiAgICAgPGZsYWdzPjI2Mjc4NjwvZmxhZ3M+CiAgICAgPHZhbHVlIHR5cGU9IjIiPjA8L3ZhbHVlPgogICAgPC9CYXNpY0VudHJ5PgogICAgPEJhc2ljRW50cnk+CiAgICAgPG5hbWU+UHJpb3JpdHk8L25hbWU+CiAgICAgPGZsYWdzPjI2Mjc4NjwvZmxhZ3M+CiAgICAgPHZhbHVlIHR5cGU9IjIiPjA8L3ZhbHVlPgogICAgPC9CYXNpY0VudHJ5PgogICAgPEJhc2ljRW50cnk+CiAgICAgPG5hbWU+TWluVm9sdW1lPC9uYW1lPgogICAgIDxmbGFncz4yNjI3ODY8L2ZsYWdzPgogICAgIDx2YWx1ZSB0eXBlPSIyIj4wPC92YWx1ZT4KICAgIDwvQmFzaWNFbnRyeT4KICAgIDxCYXNpY0VudHJ5PgogICAgIDxuYW1lPlZpc2libGU8L25hbWU+CiAgICAgPGZsYWdzPjI2Mjc4NjwvZmxhZ3M+CiAgICAgPHZhbHVlIHR5cGU9IjIiPjI8L3ZhbHVlPgogICAgPC9CYXNpY0VudHJ5PgogICA8L0Jhc2ljRW50cnk+CiAgIDxCYXNpY0VudHJ5PgogICAgPG5hbWU+UzE8L25hbWU+CiAgICA8ZmxhZ3M+MjYyMjc0PC9mbGFncz4KICAgIDxCYXNpY0VudHJ5PgogICAgIDxuYW1lPkV4cGlyYXRpb25EYXRlPC9uYW1lPgogICAgIDxmbGFncz4yNjMwNDI8L2ZsYWdzPgogICAgIDx2YWx1ZSB0eXBlPSIzIj48L3ZhbHVlPgogICAgPC9CYXNpY0VudHJ5PgogICAgPEJhc2ljRW50cnk+CiAgICAgPG5hbWU+TG90TnVtYmVyPC9uYW1lPgogICAgIDxmbGFncz4yNjMwNDI8L2ZsYWdzPgogICAgIDx2YWx1ZSB0eXBlPSIzIj48L3ZhbHVlPgogICAgPC9CYXNpY0VudHJ5PgogICAgPEJhc2ljRW50cnk+CiAgICAgPG5hbWU+UmVhZ2VudDwvbmFtZT4KICAgICA8ZmxhZ3M+MjYzMDQyPC9mbGFncz4KICAgICA8dmFsdWUgdHlwZT0iMyI+PC92YWx1ZT4KICAgIDwvQmFzaWNFbnRyeT4KICAgIDxCYXNpY0VudHJ5PgogICAgIDxuYW1lPkNhdGVnb3J5PC9uYW1lPgogICAgIDxmbGFncz4yNjMwNDI8L2ZsYWdzPgogICAgIDx2YWx1ZSB0eXBlPSIzIj48L3ZhbHVlPgogICAgPC9CYXNpY0VudHJ5PgogICAgPEJhc2ljRW50cnk+CiAgICAgPG5hbWU+QWN0aXZlPC9uYW1lPgogICAgIDxmbGFncz4yNjI1MzA8L2ZsYWdzPgogICAgIDx2YWx1ZSB0eXBlPSIxIj4wPC92YWx1ZT4KICAgIDwvQmFzaWNFbnRyeT4KICAgIDxCYXNpY0VudHJ5PgogICAgIDxuYW1lPlRpbWU8L25hbWU+CiAgICAgPGZsYWdzPjI2Mjc4NjwvZmxhZ3M+CiAgICAgPHZhbHVlIHR5cGU9IjIiPjA8L3ZhbHVlPgogICAgPC9CYXNpY0VudHJ5PgogICAgPEJhc2ljRW50cnk+CiAgICAgPG5hbWU+VGl0ZXI8L25hbWU+CiAgICAgPGZsYWdzPjI2Mjc4NjwvZmxhZ3M+CiAgICAgPHZhbHVlIHR5cGU9IjIiPjA8L3ZhbHVlPgogICAgPC9CYXNpY0VudHJ5PgogICAgPEJhc2ljRW50cnk+CiAgICAgPG5hbWU+UGFyYWxsZWw8L25hbWU+CiAgICAgPGZsYWdzPjI2Mjc4NjwvZmxhZ3M+CiAgICAgPHZhbHVlIHR5cGU9IjIiPjA8L3ZhbHVlPgogICAgPC9CYXNpY0VudHJ5PgogICAgPEJhc2ljRW50cnk+CiAgICAgPG5hbWU+UHJpb3JpdHk8L25hbWU+CiAgICAgPGZsYWdzPjI2Mjc4NjwvZmxhZ3M+CiAgICAgPHZhbHVlIHR5cGU9IjIiPjA8L3ZhbHVlPgogICAgPC9CYXNpY0VudHJ5PgogICAgPEJhc2ljRW50cnk+CiAgICAgPG5hbWU+TWluVm9sdW1lPC9uYW1lPgogICAgIDxmbGFncz4yNjI3ODY8L2ZsYWdzPgogICAgIDx2YWx1ZSB0eXBlPSIyIj4wPC92YWx1ZT4KICAgIDwvQmFzaWNFbnRyeT4KICAgIDxCYXNpY0VudHJ5PgogICAgIDxuYW1lPlZpc2libGU8L25hbWU+CiAgICAgPGZsYWdzPjI2Mjc4NjwvZmxhZ3M+CiAgICAgPHZhbHVlIHR5cGU9IjIiPjc8L3ZhbHVlPgogICAgPC9CYXNpY0VudHJ5PgogICA8L0Jhc2ljRW50cnk+CiAgIDxCYXNpY0VudHJ5PgogICAgPG5hbWU+UzI8L25hbWU+CiAgICA8ZmxhZ3M+MjYyMjc0PC9mbGFncz4KICAgIDxCYXNpY0VudHJ5PgogICAgIDxuYW1lPkV4cGlyYXRpb25EYXRlPC9uYW1lPgogICAgIDxmbGFncz4yNjMwNDI8L2ZsYWdzPgogICAgIDx2YWx1ZSB0eXBlPSIzIj48L3ZhbHVlPgogICAgPC9CYXNpY0VudHJ5PgogICAgPEJhc2ljRW50cnk+CiAgICAgPG5hbWU+TG90TnVtYmVyPC9uYW1lPgogICAgIDxmbGFncz4yNjMwNDI8L2ZsYWdzPgogICAgIDx2YWx1ZSB0eXBlPSIzIj48L3ZhbHVlPgogICAgPC9CYXNpY0VudHJ5PgogICAgPEJhc2ljRW50cnk+CiAgICAgPG5hbWU+UmVhZ2VudDwvbmFtZT4KICAgICA8ZmxhZ3M+MjYzMDQyPC9mbGFncz4KICAgICA8dmFsdWUgdHlwZT0iMyI+PC92YWx1ZT4KICAgIDwvQmFzaWNFbnRyeT4KICAgIDxCYXNpY0VudHJ5PgogICAgIDxuYW1lPkNhdGVnb3J5PC9uYW1lPgogICAgIDxmbGFncz4yNjMwNDI8L2ZsYWdzPgogICAgIDx2YWx1ZSB0eXBlPSIzIj48L3ZhbHVlPgogICAgPC9CYXNpY0VudHJ5PgogICAgPEJhc2ljRW50cnk+CiAgICAgPG5hbWU+QWN0aXZlPC9uYW1lPgogICAgIDxmbGFncz4yNjI1MzA8L2ZsYWdzPgogICAgIDx2YWx1ZSB0eXBlPSIxIj4wPC92YWx1ZT4KICAgIDwvQmFzaWNFbnRyeT4KICAgIDxCYXNpY0VudHJ5PgogICAgIDxuYW1lPlRpbWU8L25hbWU+CiAgICAgPGZsYWdzPjI2Mjc4NjwvZmxhZ3M+CiAgICAgPHZhbHVlIHR5cGU9IjIiPjA8L3ZhbHVlPgogICAgPC9CYXNpY0VudHJ5PgogICAgPEJhc2ljRW50cnk+CiAgICAgPG5hbWU+VGl0ZXI8L25hbWU+CiAgICAgPGZsYWdzPjI2Mjc4NjwvZmxhZ3M+CiAgICAgPHZhbHVlIHR5cGU9IjIiPjA8L3ZhbHVlPgogICAgPC9CYXNpY0VudHJ5PgogICAgPEJhc2ljRW50cnk+CiAgICAgPG5hbWU+UGFyYWxsZWw8L25hbWU+CiAgICAgPGZsYWdzPjI2Mjc4NjwvZmxhZ3M+CiAgICAgPHZhbHVlIHR5cGU9IjIiPjA8L3ZhbHVlPgogICAgPC9CYXNpY0VudHJ5PgogICAgPEJhc2ljRW50cnk+CiAgICAgPG5hbWU+UHJpb3JpdHk8L25hbWU+CiAgICAgPGZsYWdzPjI2Mjc4NjwvZmxhZ3M+CiAgICAgPHZhbHVlIHR5cGU9IjIiPjA8L3ZhbHVlPgogICAgPC9CYXNpY0VudHJ5PgogICAgPEJhc2ljRW50cnk+CiAgICAgPG5hbWU+TWluVm9sdW1lPC9uYW1lPgogICAgIDxmbGFncz4yNjI3ODY8L2ZsYWdzPgogICAgIDx2YWx1ZSB0eXBlPSIyIj4wPC92YWx1ZT4KICAgIDwvQmFzaWNFbnRyeT4KICAgIDxCYXNpY0VudHJ5PgogICAgIDxuYW1lPlZpc2libGU8L25hbWU+CiAgICAgPGZsYWdzPjI2Mjc4NjwvZmxhZ3M+CiAgICAgPHZhbHVlIHR5cGU9IjIiPjc8L3ZhbHVlPgogICAgPC9CYXNpY0VudHJ5PgogICA8L0Jhc2ljRW50cnk+CiAgPC9CYXNpY0VudHJ5PgogIDxCYXNpY0VudHJ5PgogICA8bmFtZT5TYW1wbGVzPC9uYW1lPgogICA8ZmxhZ3M+MjYyMjc0PC9mbGFncz4KICAgPEJhc2ljRW50cnk+CiAgICA8bmFtZT4wPC9uYW1lPgogICAgPGZsYWdzPjI2MjI3NDwvZmxhZ3M+CiAgICA8QmFzaWNFbnRyeT4KICAgICA8bmFtZT5Bbm5vdGF0aW9uPC9uYW1lPgogICAgIDxmbGFncz4yNjMwNDI8L2ZsYWdzPgogICAgIDx2YWx1ZSB0eXBlPSIzIj5WaW9CbHVlClZpb0dyZWVuCkZJVEMKUEUKUGVyQ1AtVmlvNzAwClBFLVZpbzc3MApBUEMKQVBDLVZpbzc3MDwvdmFsdWU+CiAgICA8L0Jhc2ljRW50cnk+CiAgICA8QmFzaWNFbnRyeT4KICAgICA8bmFtZT5SZWFnZW50czwvbmFtZT4KICAgICA8ZmxhZ3M+MjYzNTU0PC9mbGFncz4KICAgICA8dmFsdWUgdHlwZT0iNSI+MHgwPC92YWx1ZT4KICAgIDwvQmFzaWNFbnRyeT4KICAgIDxCYXNpY0VudHJ5PgogICAgIDxuYW1lPkZsb3dSYXRlPC9uYW1lPgogICAgIDxmbGFncz4yNjMwNDI8L2ZsYWdzPgogICAgIDx2YWx1ZSB0eXBlPSIzIj5Mb3c8L3ZhbHVlPgogICAgPC9CYXNpY0VudHJ5PgogICAgPEJhc2ljRW50cnk+CiAgICAgPG5hbWU+QXV0b0Zsb3dSYXRlPC9uYW1lPgogICAgIDxmbGFncz4yNjI1MzA8L2ZsYWdzPgogICAgIDx2YWx1ZSB0eXBlPSIxIj4wPC92YWx1ZT4KICAgIDwvQmFzaWNFbnRyeT4KICAgIDxCYXNpY0VudHJ5PgogICAgIDxuYW1lPkV2ZW50TGltaXQ8L25hbWU+CiAgICAgPGZsYWdzPjI2Mjc4NjwvZmxhZ3M+CiAgICAgPHZhbHVlIHR5cGU9IjIiPjEwMDAwPC92YWx1ZT4KICAgIDwvQmFzaWNFbnRyeT4KICAgIDxCYXNpY0VudHJ5PgogICAgIDxuYW1lPkV2ZW50TGltaXRlZDwvbmFtZT4KICAgICA8ZmxhZ3M+MjYyNTMwPC9mbGFncz4KICAgICA8dmFsdWUgdHlwZT0iMSI+MTwvdmFsdWU+CiAgICA8L0Jhc2ljRW50cnk+CiAgICA8QmFzaWNFbnRyeT4KICAgICA8bmFtZT5HYXRlPC9uYW1lPgogICAgIDxmbGFncz4yNjMwNDI8L2ZsYWdzPgogICAgIDx2YWx1ZSB0eXBlPSIzIj5saXZlXFAxXFAyPC92YWx1ZT4KICAgIDwvQmFzaWNFbnRyeT4KICAgIDxCYXNpY0VudHJ5PgogICAgIDxuYW1lPkdhdGVGbGFnczwvbmFtZT4KICAgICA8ZmxhZ3M+MjYyNzg2PC9mbGFncz4KICAgICA8dmFsdWUgdHlwZT0iMiI+MzwvdmFsdWU+CiAgICA8L0Jhc2ljRW50cnk+CiAgICA8QmFzaWNFbnRyeT4KICAgICA8bmFtZT5Nb2RlPC9uYW1lPgogICAgIDxmbGFncz4yNjMwNDI8L2ZsYWdzPgogICAgIDx2YWx1ZSB0eXBlPSIzIj5TdGFuZGFyZDwvdmFsdWU+CiAgICA8L0Jhc2ljRW50cnk+CiAgICA8QmFzaWNFbnRyeT4KICAgICA8bmFtZT5TZXBhcmF0aW9uVm9sdW1lPC9uYW1lPgogICAgIDxmbGFncz4yNjI3ODY8L2ZsYWdzPgogICAgIDx2YWx1ZSB0eXBlPSIyIj4yMDA8L3ZhbHVlPgogICAgPC9CYXNpY0VudHJ5PgogICAgPEJhc2ljRW50cnk+CiAgICAgPG5hbWU+U2FtcGxlVm9sdW1lPC9uYW1lPgogICAgIDxmbGFncz4yNjI3ODY8L2ZsYWdzPgogICAgIDx2YWx1ZSB0eXBlPSIyIj40MDwvdmFsdWU+CiAgICA8L0Jhc2ljRW50cnk+CiAgICA8QmFzaWNFbnRyeT4KICAgICA8bmFtZT5QZXJmb3JtQXV0b0xhYmVsaW5nPC9uYW1lPgogICAgIDxmbGFncz4yNjI1MzA8L2ZsYWdzPgogICAgIDx2YWx1ZSB0eXBlPSIxIj4wPC92YWx1ZT4KICAgIDwvQmFzaWNFbnRyeT4KICAgIDxCYXNpY0VudHJ5PgogICAgIDxuYW1lPk1peGluZ1BhcmFtZXRlcnM8L25hbWU+CiAgICAgPGZsYWdzPjI2MjI3NDwvZmxhZ3M+CiAgICA8L0Jhc2ljRW50cnk+CiAgICA8QmFzaWNFbnRyeT4KICAgICA8bmFtZT5NaXhpbmdGcmVxdWVuY3k8L25hbWU+CiAgICAgPGZsYWdzPjI2Mjc4NjwvZmxhZ3M+CiAgICAgPHZhbHVlIHR5cGU9IjIiPjA8L3ZhbHVlPgogICAgPC9CYXNpY0VudHJ5PgogICAgPEJhc2ljRW50cnk+CiAgICAgPG5hbWU+TWl4aW5nRHVyYXRpb248L25hbWU+CiAgICAgPGZsYWdzPjI2Mjc4NjwvZmxhZ3M+CiAgICAgPHZhbHVlIHR5cGU9IjIiPjA8L3ZhbHVlPgogICAgPC9CYXNpY0VudHJ5PgogICAgPEJhc2ljRW50cnk+CiAgICAgPG5hbWU+TWl4aW5nQWxnb3JpdGhtPC9uYW1lPgogICAgIDxmbGFncz4yNjI3ODY8L2ZsYWdzPgogICAgIDx2YWx1ZSB0eXBlPSIyIj4wPC92YWx1ZT4KICAgIDwvQmFzaWNFbnRyeT4KICAgIDxCYXNpY0VudHJ5PgogICAgIDxuYW1lPk1peGluZ0RldmljZTwvbmFtZT4KICAgICA8ZmxhZ3M+MjYzMDQyPC9mbGFncz4KICAgICA8dmFsdWUgdHlwZT0iMyI+Tm9uZU1peGVyPC92YWx1ZT4KICAgIDwvQmFzaWNFbnRyeT4KICAgIDxCYXNpY0VudHJ5PgogICAgIDxuYW1lPk1peGluZ0tleTwvbmFtZT4KICAgICA8ZmxhZ3M+MjYzMDQyPC9mbGFncz4KICAgICA8dmFsdWUgdHlwZT0iMyI+T2ZmPC92YWx1ZT4KICAgIDwvQmFzaWNFbnRyeT4KICAgIDxCYXNpY0VudHJ5PgogICAgIDxuYW1lPk1peGluZ05hbWU8L25hbWU+CiAgICAgPGZsYWdzPjI2MzA0MjwvZmxhZ3M+CiAgICAgPHZhbHVlIHR5cGU9IjMiPk9mZjwvdmFsdWU+CiAgICA8L0Jhc2ljRW50cnk+CiAgICA8QmFzaWNFbnRyeT4KICAgICA8bmFtZT5Vc2VMaXF1aWREZXRlY3Rpb248L25hbWU+CiAgICAgPGZsYWdzPjI2MjUzMDwvZmxhZ3M+CiAgICAgPHZhbHVlIHR5cGU9IjEiPjA8L3ZhbHVlPgogICAgPC9CYXNpY0VudHJ5PgogICAgPEJhc2ljRW50cnk+CiAgICAgPG5hbWU+U2FtcGxlSWQ8L25hbWU+CiAgICAgPGZsYWdzPjI2MzA0MjwvZmxhZ3M+CiAgICAgPHZhbHVlIHR5cGU9IjMiPjwvdmFsdWU+CiAgICA8L0Jhc2ljRW50cnk+CiAgICA8QmFzaWNFbnRyeT4KICAgICA8bmFtZT5QYXRpZW50SWQ8L25hbWU+CiAgICAgPGZsYWdzPjI2MzA0MjwvZmxhZ3M+CiAgICAgPHZhbHVlIHR5cGU9IjMiPjwvdmFsdWU+CiAgICA8L0Jhc2ljRW50cnk+CiAgICA8QmFzaWNFbnRyeT4KICAgICA8bmFtZT5Hcm91cDwvbmFtZT4KICAgICA8ZmxhZ3M+MjYyNzg2PC9mbGFncz4KICAgICA8dmFsdWUgdHlwZT0iMiI+MDwvdmFsdWU+CiAgICA8L0Jhc2ljRW50cnk+CiAgICA8QmFzaWNFbnRyeT4KICAgICA8bmFtZT5TdGF0ZTwvbmFtZT4KICAgICA8ZmxhZ3M+MjYyNzg2PC9mbGFncz4KICAgICA8dmFsdWUgdHlwZT0iMiI+MjwvdmFsdWU+CiAgICA8L0Jhc2ljRW50cnk+CiAgICA8QmFzaWNFbnRyeT4KICAgICA8bmFtZT5BZHZhbmNlZDwvbmFtZT4KICAgICA8ZmxhZ3M+MjYyNzg2PC9mbGFncz4KICAgICA8dmFsdWUgdHlwZT0iMiI+MTwvdmFsdWU+CiAgICA8L0Jhc2ljRW50cnk+CiAgICA8QmFzaWNFbnRyeT4KICAgICA8bmFtZT5BbmFseXNpc1RlbXBsYXRlPC9uYW1lPgogICAgIDxmbGFncz4yNjMwNDI8L2ZsYWdzPgogICAgIDx2YWx1ZSB0eXBlPSIzIj48L3ZhbHVlPgogICAgPC9CYXNpY0VudHJ5PgogICAgPEJhc2ljRW50cnk+CiAgICAgPG5hbWU+SW5zdHJ1bWVudFNldHRpbmc8L25hbWU+CiAgICAgPGZsYWdzPjI2MzA0MjwvZmxhZ3M+CiAgICAgPHZhbHVlIHR5cGU9IjMiPjwvdmFsdWU+CiAgICA8L0Jhc2ljRW50cnk+CiAgICA8QmFzaWNFbnRyeT4KICAgICA8bmFtZT5BZHZhbmNlZE1vZGU8L25hbWU+CiAgICAgPGZsYWdzPjI2MzA0MjwvZmxhZ3M+CiAgICAgPHZhbHVlIHR5cGU9IjMiPjwvdmFsdWU+CiAgICA8L0Jhc2ljRW50cnk+CiAgICA8QmFzaWNFbnRyeT4KICAgICA8bmFtZT5BZHZhbmNlZFN1Yk1vZGU8L25hbWU+CiAgICAgPGZsYWdzPjI2MzA0MjwvZmxhZ3M+CiAgICAgPHZhbHVlIHR5cGU9IjMiPjwvdmFsdWU+CiAgICA8L0Jhc2ljRW50cnk+CiAgIDwvQmFzaWNFbnRyeT4KICA8L0Jhc2ljRW50cnk+CiA8L0Jhc2ljRW50cnk+CiA8QmFzaWNFbnRyeT4KICA8bmFtZT5Db25maWd1cmF0aW9uPC9uYW1lPgogIDxmbGFncz4yNjMwNDI8L2ZsYWdzPgogIDx2YWx1ZSB0eXBlPSIzIj5GTDg8L3ZhbHVlPgogPC9CYXNpY0VudHJ5PgogPEJhc2ljRW50cnk+CiAgPG5hbWU+RmlsZVR5cGU8L25hbWU+CiAgPGZsYWdzPjI2MzA0MjwvZmxhZ3M+CiAgPHZhbHVlIHR5cGU9IjMiPkV4cGVyaW1lbnQ8L3ZhbHVlPgogPC9CYXNpY0VudHJ5PgogPEJhc2ljRW50cnk+CiAgPG5hbWU+Q2hlY2tzdW08L25hbWU+CiAgPGZsYWdzPjI2MjkxNDwvZmxhZ3M+CiAgPHZhbHVlIHR5cGU9IjMiPmJkYTQzMjUxZTU2YjQ4OTc4YmIyMzJhNTJlOWM5YWM4PC92YWx1ZT4KIDwvQmFzaWNFbnRyeT4KPC9CYXNpY0VudHJ5Pgo=/@MB_WELLINFOS/d2lzIDEgMSAxNiBTaW5nbGUgdHViZSByYWNrIDAgMCAwIDAgMTEgMjAyMi1TZXAtMTkgOCAxNjoxNjowNiA=/@MB_SESSIONID/d7fbb5d2-a326-45eb-9eb6-9573bfc26d3b/   60363                                                                                                                 #â>NF9NF9-?Ú¢À>¼P?bÑ>«c>ôJ?§¸¡t9§¾g:u!6:©U?;â>þF9þF9¿ô©>B3>)s?Ó+Ö>©>à=?Q09O_¢9þ>4-Å;
^;üÖb?`â>­F9­F9#Ý?OÝ©>¥<H?>>eM><?QÀ.·99`¼ñ¼ø	:;¼9H;?­s=8wÌ+2wÌ+2ÚV=6HE=3?×¨=^|=3¼*?ü9º´9]ôË>·à<:cÅ:ø,?5F8wÌ«2wÌ«2 Ô
?ñå±>L?YÝ?àwÆ>Ä²5?é9æû9Ú>/5;«ý:þÆ6?WUh8YÙ3YÙ3"ÊE=/R=ã1?%ff;âEU;MG
?^¸f8IÉt¾^(G·éË9¾¼Iª{8wÌ+3wÌ+3M?ò>è²k?ô_^?ßª?"V?:æ7«_9¥;=7<µâ²;Q`d?89¿V3¿V3/ôv?Â?SS?M*?w à>ãàA?Ï"9ÂÚ9û§>>;\^;±2
;nI?R¡9YÙ3YÙ3î=Ù>Gs>ÛÎV?i?º(?çïK?ß¸Fª9|W½\4<üuÉ;­/e?#Ê«9èR3èR3,e>¯Ö>¿:@?A>á×>E5?ú?7=?2Û<¤V?þ¢r;a#;>?^µ9wÌ«3wÌ«3§L?j\³>s?H?Å>???8?#[9Pe¶9¼>+¢:áw:Õ©'?I¤:FÁ3FÁ3â¦?J!±>+N?s2?J'ó>à;?6Á8Ô­9à=>c<µ:k6c:º2L?T(:¿Ö3¿Ö37L>¶¤Ë=mð<?Ü÷<6ý@<	3?'X¹T:9h1¿[@Û8»çG9/c>À	:$9ì3$9ì3²9ð>Ù>1S?bF?Ü?²=?]åÐ8Ce,9Ì>(Ò¶;FR;iF^?jj:YÙ4YÙ4Ñ½<`<7Ï2?Öa;ÖcB;!µ?Ê\\¹>
9"	L¿¸ªÂ88%9tÐ>J³:!4!4Lx¿>Wr{>êïB?O¹>&>º7?uÖî7èÄ+9ú±=%]:Òjh:ó>B:èR4èR4ÑX?¿?ëQ?k>?íÁ?ct=?ßyá¸º	l9zt¾Cd:H.:GK?ÉW#:°!4°!4¼@?¹Äª>w?5Ö?|,?^5?Û9l*Ï9×T?´*;ZbY:J?â2&:wÌ+4wÌ+4ú<=!S
=Æ(+?Ü@;Ä(;¾à?aÅ¸tÌ8Ûý¤¾dEY99xÄÅ>J'A:>64>64UÍ?Hº>ÿF? ?vÞ>Ì=8?;&¸.Ïk8Y¤¾«9#;I¡É:D=O?ô¿R:FA4FA44sù>,>Zq?\?û>Îu`?
æK·Ç¾G9[©½KO;qÚ:?2X?ÌsT:ÍL4ÍL4G?úP½>NG?Û,æ>Ú³§>Â®/?³½­¸Ö9Ù·#¾¥æ:ò¿/:ð_:?x5X:¿V4¿V4î;©>fA>¶e`?CuZ?!Z?(!P?p/=æP#=Ùi?Ón<uþ;|o?8b:\|a4\|a4{Ý§=q²t=/?©j=`÷O=0#?äí9v :8¾>w»§<è%h<B÷8?*q:$9l4$9l4ê)b?ëÅ
?01L?LW?B ??&:?Xf :ÔÁü9,u"?] ;[sÐ:4E?ë­t:ëõv4ëõv4¶/Ô=ð=Q.?µÝ;@b¼;;-?µÔA¸V5)9F ¾kÚ98úò9éÊå>èx:YÙ4YÙ4¿ºz?p?*ÎO?Rh9?Ï¶ß>C*T?í$¤7y»9P$à<à:ve:Jñ.?
y:½74½74)g?Bcû>Úfk???:é>,eQ? ö8 u9Ê¬j>ØÒ:ÐÙ:Î*-?Q:!4!4?kÅ>^ëF?ló>AP©>8?¼8F9úM>qg9:©º*:?\>:ô4ô4®ØÂ>Ô­>ù;?â÷	?×¿Ã>(o4?ø'8Ã9'=Ú
;Là®:É&G?_»:èR4èR48?`>å.n?Âa}?]O?¾`?¯¹9á¢9=?Ô^;zÃë:ó²q?È:L±4L±4+?>Gù ?.9ª?¸¤??N\]7´^93µ<Ö¦<í¶<a?è:°¡4°¡4¸?L=¯=Ö-?;¾;À=?Ç	<¹7µb8~UÔ¿ÉÙn7f69-r'=º:n¦4n¦4Ú?,¿>8øL?Ì¥·?¥?î3?ì¢M;%P	;}°??±³£</ýY</?@?ø¤:wÌ«4wÌ«4§ÿ?zÆÇ>SM?¤£?DqÈ>??+>9&Wº9cà>mö9®9?@5?+ü¤:Û*±4Û*±4¨R?9Àº>£óI?£?u'¸>¡q5?{¹8D¬¼81«û>Öm:è»/:Å;-?§:>¶4>¶44%£?6%Z?²t??§ê³?%ú^?îN?¹xú9,÷÷9+K?:ÐÊ:¿E:/CD?a©:¢ç»4¢ç»4
n?3!?|<?o	þ>í³>¹5?ÍÓ98 g9ì?b]:.(5:l?Üâ°:FÁ4FÁ4?5Ã>¯vA?×
í>Åe >ô)=?ðvÀ·,Q9Tk½ôV;û;'o9?Çhº:j¤Æ4j¤Æ4á¤?O Ã>½üL?¡ô]?Î?jÙB?ä$|9àv­9Þº>àïÉ;oÒ;¸??/Ú:ÍÌ4ÍÌ4cMà>j]>u«I?È?·Ì>^3:? Å	;þ¸:§>?JÅ;ìÒd;:]?ÎÞ:1aÑ41aÑ4cþ?æ!©>}^?,_?.?@RL?\rx9~Ðt9-æ?Ä';«Æ¨:?=b?aZí:¿Ö4¿Ö4?%=Sê<M4?§µ;d©;îº ?ê¥¹ñòF9ÛÊ¾Õ¸
`b9&Õ,¾|$ñ:øÜ4øÜ4þL??ã>½`f?´(L?Ê<ñ>§X?Yâ9
Às9Ñ¥>Ç:öó|:fqI?Ó`ò:\|á4\|á4vð=
¨=ä6?ùe=ú;ñ<T'?pê9Tü9Óví>@<Wµ;ÈG5?O]ø:ÀÚæ4ÀÚæ4K®?9R?_g?8@¢òJ?°÷¯?µÀ:*á	:×ª?ç'ê:ç¥:ôþJ?2û:$9ì4$9ì4fûn?Êu?ÏKR??
bT? 9?¢¹9ÎH
9O$¨?Ð;ù%;¡êQ?Ìçþ:ñ4ñ4X=?W5ë>ßN?©R%?0ê>?¸4?T¹îÍ(9µûã¾q;Dû	;x
`?¥;ëõö4ëõö4Å<T?4n÷>[?ÎW:?¶ó>äC?/ª=:B@:ÅÒü>zï$;]¨Ô:(F?µÛ;OTü4OTü4fØö=¯¶=-ô,?dÅ;êÀ;5Â*?,õ¸ý Á8Y"¿dù9`jÇ9E ?u¥;YÙ5YÙ5>V-Í=ÚÚ;?¦Æ>Rc>Fÿ4?ÒB=%þó<êhL?w;ï)(;£x<?»
;55XX,?\
×>,M?$?YÉ>ÉXF?Ãk8:òl9¹þ=+);§«1;ÖëV?Ì7;½75½75oÖ>Ô9>»AF?F{T?Í?^<?re¸9ø
G¾`´F;L©;à<?Z@;ïæ5ïæ5æX?M?8ûM?g?ó±>ä¦>?ôÊF9z19Å*?Ð;ÀQ:d(?ÀC;!5!5eu?jÍ>ß?ß'?Ëqû>Là?)]Ë9|p90?0;cm­:[??è;SE5SE5<?£ª>kÌI?æ÷>Ð¢>Ë*C?Æ²¸í8EÀÛ¾ª#;ÀñÉ:LLO?»;ô5ô5vû?4«>©ÖI?½Õ>¼>«Î0?2]a8M
®8)¿¥>« «:Sôg:`k=?@ ;¶£5¶£5¢ÖÙ<A<a2?}À;i;ý*$?÷E¹¢ÛÊ8ZÓy¿"9¤9jGâ>n;èR5èR5Ùþi>»>M^c?ÙÈ>1N>e>?Hd*:V2à9B?æ¶8q9=¥]!;55«b?&h?þÙH?Bìm?2â$?h³8?*¸Ü9Ö³Ö½y;m¸:uùM?'";L±5L±5KN.?JRß>ÜÏG?ú´Ù>o>«H:?[ä8¥*#9 ½H>ON:z¼:R¹7?ø$;~`5~`5*|b?¹?õ>Þil?PP?é>Td?iûf9<9¯×>È'y;P';×>?³3%;°!5°!5t7I?W´?H?­p=?®¼?ô8?í¹û¸T9±ê¾aN@<¨ï;(åM?ÑÐ(;á¾#5á¾#5e3)?GÓ>´M?98?GÙÂ>é*<?è¹/9íÖ9E>1{;ÔE;ÈN?³*;n&5n&5
bo>rÆ'>¥¡6?ÇÕÝ;ÄT;ü7?&·.Çg9Yè½49è<9»2õ>O+;E)5E)5æ?ü¥>cyM?Àí>>
¼D?ïZ¤8ìÚ9x*>þ:ê¤:4E?Ö+;wÌ+5wÌ+5ØÁ>h§d>.X?þ	?B¾>Hh9?Ý8ø9´>ã;º>;J;?,;©{.5©{.5CÕ^??4aL?uO5?¶®ñ>)
@?ÉÝÍ9êÎ9&´þ>ºî¢:<AM:à6K?õg/;Û*15Û*15Ê¼Ý<µ#<Ê;?µ=X<Þæ'<öÙ$?"Ï^7ða9>Øü<Â=À897@>>/;
Ú35
Ú35=fªÆ<9?Õ=W÷<ÕÊ#?$1Ð¶nÑ=9Úc¼çg;#¨î:-?î§/;>65>65 ­=R$Ò<Ín<?¢·<©]<G0!?$Q8C9v´=ô;IÆ:ªb4?x1;p895p895Î·<<-à4?Z¢;WÝ`;kÕ8?oéz¹*9Ú<¿6úÂ¸BÊ8=Èö¾é6;¢ç;5¢ç;5öMè>»>·ìG?â:×>(>¢`/?ÚW¸7}9ô½+g±:óðe:ûE?9;Ô>5Ô>5³I^?£c¿>4ª?É·?'º!?Bu?ñZÿ9íÏ92?L"Í:Me:Ðe?6«=;FA5FA51j÷>Wç>®ÅM?¬×?b0?Ä<?âV¬<&B<ûXc?É´;²×Ï:¥<?@Ì=;8õC58õC5§iÂ=T]=9¯`?>[A>h7?f?=Óâ<
X?·í:?s:fR>?òÎ>;j¤F5j¤F5PÒ??~<|?gÆ?M\?.f?lÁ¯9>-¬9©?-;Ç:XâJ?çA;SI5SI5ÂWý>SÚ>¥½N?äa?C?>?ÃÕy=ê9=&´P?ÿÂ;D~¤:ÌN?ôÛA;ÍL5ÍL5åÄ?Øî>úË?Ì_®?õ5?=èu?½9Q9û>É;¿Z;0Dk?atC;ÿ±N5ÿ±N5¯,8?_Þ>ÔT?=cF?øì>ÔªV?yÔÂ8ô9Âx3>%ÿ:Åw:Èä?þD;1aQ51aQ5Um=µj¼<7I5?Æð<µ^ª<Ü_4??kâ6_P9]C<Búá8îÃ´9É >¹E;cT5cT5ÎF?&9Ù>ØKj?$/?\Ü?ú}g?îr9Ì¤e9!?æsx:Q«4:è0?ÑîH;¿V5¿V5ø==½Ó<¥5?KÚ;O<;\X6?õ%c¹>
9B4N¿¼4¹@9X¾{L;ÇnY5ÇnY5ÙÆ>Ðc>Â^?pb?X ?»µi?§Ò4=yÙ<+ÔT?¢=È<¶j?èO;ø\5ø\5H©:?Óòç>IN?bÒ?ULÐ>r\9?óüO9òuÄ9«>;+:ºº9P·/?ÐÅP;*Í^5*Í^5*Ë>È>²µW?2?<¾>n
<?æ­=äM=#X?gH<P¬;]üH?2V;\|a5\|a5²?¨K?:;w?_¿?ô{]?N2]?[Ó9¼µç9§é>Y.;1,;éL?£EX;+d5+d5°?H¨½>dsO?Üs®>È8p>3é9?.<±7ã9PJ=6ûÍ:âso:17\?mN[;ÀÚf5ÀÚf5Ûø'=Þqó<¢0?Uñ;L·;à(?* )¹¼%P9ÚÐ¾2å9r½9?é[;òi5òi5ïÓ9?ðëä>ÏO?í?´õ$?¯§J?î¦9)½9Ey?²a¢;.;@"n?i'^;$9l5$9l5Á?×ØÄ>ªK?¦$?²º>9?èN8Þ£i9ÒØá=Zø:O|$:^?ãP^;Uèn5Uèn5=¹<-1?JB=ÿ<yÞ?,~x8ô'u9¾>Å£¿:\¸:FP?S`;q5q5ÈÑ<q<ãÇ+?..T;1;[d?üÕ¹8>LÉÀªj9~>­9kî¬>@\c;¹Ft5¹Ft5BÝ?§Ha?ÀÅ{?É?@9k?uW?J:;Xö9©­#?ÿò!<Ë¯;ùÖk?uc;ëõv5ëõv5£f?jø>ïm?!¸2?äÞ>VDM?«9FZ9|	²>ÈXÊ:nÕ:¸.?+
f;¥y5¥y5h?xtÇ>{TB?_Ê>\µ>6´5?_jØ8Ô«Ø9©²ÿ=7¡;}«E;0C?ék;OT|5OT|5`¿+?ÏË>uºW?z|?|$?ÓyD?i\9ÐbÆ9'6>§':¸}Â9.­\?ßcv;55·ák?sâ?7OS?<j?5?3W?RÞ9Ú:¤Ü>È;5<¯:]F?|;YÙ5YÙ5#µ'>ê|ß=Ý@?g±,=÷<îá?e?8qÓÀ8P~>I¿«:°k:2?_;ò05ò05à<h=§Ý%=D83?1<Ñ.ý;)ë?#¹Öú79Ãx¶¾H«ý:lÍ:õê?;55tö?ú²¸>ìH?[L"?¥"Ø>ª;@?¤¯{9mF9ùZ"?â:=­Ê9GA?MË;$à5$à5/Ù=¸³<Ì9?a:Ø=ÿè¢=rä)?÷×È:ZA:H8?c;®P;[x,?°&;½75½75s5?8Ù>6òU?³>Ì>
«>~C?§9Fµ9IÜ¶>g	<þ¦;ÂS?¶;V5V58*?þºÅ>;<\?? ñ½>çO?|`Ù¶Ú÷X9º=¼Ð:×:9?S;ïæ5ïæ5?éç¥>«B[?¯ý>)§>7gB?0Cì·t9Ié½;Þ'%;>¿O?Dp;>5>5Û´?¹¢>¡M?À ?¶M?ü@G?HÇ=a¸¹<Ì=\?Dm:S::tþ"?ðê;!5!5Þ>^>¾OE?
>ìjË=i2?é=¯Æ+=]ìU?®<×8< E?Ì¶;ºí5ºí5>?xEå>GÂT?ÿóç>Qø>ù$=?å¦¸­ß8¿¾sI};4*;×®>?=Ì;SE5SE5yi?tû?ÒH?áQ5?«>õ>E=?9Î·¼	9µÿµ½¤<Ö?<C\?f	;ë5ë5Í<ó|<Qÿ/?ú,<ÑB<]&&?ÎX:èY:Ù,ÿ>®[:¹x:¨?Nu;ô5ô5=Ð<©/?}ñß<
³<?ªg¹³+9Ô,¿´ÎÓ9Á9V?$:;L5L5 G"?ÏÚÔ>r,C?ÔÔ?Ï>¡·=?Dã8tN9Iç>¬=;âÉ:QB?Vî;¶£5¶£5R4?xÂó>`=?¸c?Â>¾l7?&H9M79ök°>Þ¿;|]=;`Ð4?~+;Oû5Oû5ìÈ<u]<<è)?yÒ9=±^=:"?þ9ònò8¹¸$?B|G:Ä.7:Ad?ÛÓ;èR5èR5.)?éý¿>pa?ÉO?@Ù9?ÆÈF?Ü6:ÐÞ9&R?þr;V3;³~>?q;ª5ª5ä8?ÉlÜ>·ÄU?&F?!Ã¹>*ÓF?'9:9c
?8Ñ;°:¼<?Ú;55êÈ®??Ñ?m}Ñ?úã;?í¶?bfµ9³jf9qI?Îã:Q:ó?/¾;³Y5³Y5ÂÆ?æ¯?\âb?i?9x?áK@?Q;ó9¡¡©97?sè`;;ó'U?;L±5L±5¢Õq=¥5=*?S;lVe;Ó?ÛÉ;¹,9(¿è$D¹LÍ9+.¿úÄ;å5å5ïE ?ÅÃ>.Q?ùh?%Ñ>àºB?¾7	Wd9eí=]õ!;SÈÊ:TvL?a;~`5~`5L¨%?®@¾>¸ç^?¶?N°Æ>"OC?jß!¹@29N_¾'ËÂ;Y;ëÄe?e';¸5¸5¿>±?m>¡¼N?Î0_?Åì?,
6?|H8<9ÇÁ=éz:6.:¨7?åç;°¡5°¡5®ý
?»³>K>J?ÕË-?eÈý>P/?kÕ)8×xÃ86l^>öZ:n&û9ü0_?Ü};Hg¢5Hg¢5o:þ>·£>ÄF?.y%?×1é>æ§5?ÁI49#°|9°¦¶>ÞÛ;çÌO;Ö´C?Ø;á¾£5á¾£5î÷=ïO=z/?©;®Ó;9±?Ý1¡¹ö\`8¨ì7Àò´9Ýï9\¶>ó;z¥5z¥5,ÊÅ<ñt<Vù2?õ;è?;)©?Ìl¹¡rê8TH¿xvÜ¸ï8æì¾7Å;n¦5n¦5Uù+?ÌÝ>ô}F?üÏ>Àý>(/? 3ý¸.Ø/9?O¸¾ãU:Ó¬9ÈdN?(Ó;¬Å§5¬Å§5tÜ>ûã>~ÁB?òê>~àg>[s/?É¸zO9­§¿¾h:õ:{¸:_ãN?ç;;E©5E©5X=WB=¿-?~O=tC(=É?"4F8ç9Ï;*>PM <ÈGë;3k.?Tÿ;Þtª5Þtª5'?y>ýô??vP?Uh?Ì`:ã$:oU.?,b¨:°.::Ïg?¡;wÌ«5wÌ«56Ä>Í¥x>]J?¿q>+Y>7*0?àK6¦9An<¸Ø%;ñÜ:3)@?|¡;$­5$­5|Íó>$ý>t'b?B´?òA7?WÏ{?ni2=lõÑ<Y?r¡< V/<1×k?5¤;©{®5©{®5µ?l?JÇn?Y¢¸?j>6?Ì­?É¤9ål9äÑü>û<=f~;ÁÊ?§Í¥;BÓ¯5BÓ¯5¡ç·?yü/?iÂ?°Cx?øì>dP?oÔ92t9,P¢>a+×:C:Ó?©ö¦;Û*±5Û*±5Ssµ?&§P?ö^?j¯k?Tâþ>·l?x|9¼9Ø>ª/«:Ë÷Y:8I?ñ§;t²5t²5º?8O«>Ö±A?QÈp>t,>Õ2?8Ü6z9ÅÛ<ù¬;Åq¬:'þA?Ð´§;
Ú³5
Ú³5>Á>>³÷=?ÞÒ>;?>g8-?Rö
¸H9Wì½2¨ä:¦©:,?Ú+©;¦1µ5¦1µ5èB?¾ö><D?M4?i-?vh?):Ã"K:3?ÒX<Bç¨;p?E©;>¶5>¶5#?ëÕ¤>(µX?u¿F?Áÿ?ã;?Êå¸£Eô8Ï¦¾ùT :$÷:ñ?P «;×à·5×à·5×?un£>uv?n²µ?ÊY?ËU?·úÖ94û©9yâ!?ÙÂ';Z¦:³ø?¨«;p8¹5p8¹5ÿQ?ÞüÊ>%E?g¹Ç>É>så:?~98ó-92IS>;LÝ±:zîH?æË«;	º5	º5Úî°>d¡H>;Ãa?¥O?Q¶
?ç??'ú8Þ§@9e3¦>+³:Üd:°)?Ö¬;¢ç»5¢ç»5!ÀP?JË>u?Ò%@ë#y?RÐ?áy:ç°ÿ9Ú.z?n!ä;ô;Bü^?P.¬;;?½5;?½5æb?ºõÉ>©Î?h?s?8*b?~v¸èKA9æ9#¾°î~<»u
<s¬k?O¯¬;Ô¾5Ô¾54"æ>8~q>Kõs?ò®?A¶'?§°S?î<ê<k?^W:$h:b³3?.­;mî¿5mî¿5i8>!þ=]~9?¼9>ÔN>X+?L:VUe:H?y%W<H7<MI0?¸®;FÁ5FÁ5+=ÓT÷<N1?åE=]=áT!?!»j9ë¤9§.¶>
þ;7P;\j8?²;Â5Â5VÄ>Øm>kSS?7D?í	?ó(7?MÅr¸Øw9û½Ån9Ò9¤Ò>ýü²;8õÃ58õÃ5¡?+½>üN?nxê>W³>Á@?
9#¯9µC>p$¼;úF;V¼;?ÇL³;ÑLÅ5ÑLÅ5¢Õ>?þÞá>8JX?ôa?ã?}}d?)Y£8ç7·9<ä=@8ÿ:z:Ê£?f³;j¤Æ5j¤Æ5
:?B²ê>,íJ?´?4@®>1ML?ßÏD7(*^9AÉâ<«Õ>:«aí9eÍM?sÿµ;üÇ5üÇ5§î
=a+Ð<,.?_z;Ñmi;±?/j¹³X9V"¿u2E;;Ð;bí+?ÖÛ¶;SÉ5SÉ5Cz6?OÏ>a?ã?¶©>ÐS? £o8À|l9º´>öP;p!Á:wß?e·;4«Ê54«Ê5èl>FáÅ=AÈG?o>UM>ÃÐ7?Ú:àu:yL?Ã²:cìC:Í_>?1Ú¸;ÍÌ5ÍÌ5ø~>#>MG?«ï/?ÿZò>d×9?cW¤;Y÷I;OP?Ø<aE<<Ð(N?3»;fZÍ5fZÍ5Aàí>yí>ÞÎE?8?Ð_Ú>O
8?Ms<qw;Pï`?îÌ<6<õL?wB½;ÿ±Î5ÿ±Î5K±? f£>©ãO?j?pà%?!¨4?¾O9td9?£y«:@j:~e;?óxÀ;	Ð5	Ð5«w(=ó³ô<¸>0?­L;­8;]ì
?i|¹Æ/9·d¿6õ8k¦9Sùs>ð&Á;1aÑ51aÑ5«>M(>øC?_½5?A¯?½R/?Æ=NÆ<Î÷L?Î<`tP<&j>?
Â;Ê¸Ò5Ê¸Ò5p'?®³> ÚG?âÄ?¥Ú>½_3?ßë8â'h8»?;lº:.:rL7?mÍÂ;cÔ5cÔ5Öø=?1â>]V?wK?¼d?"åA?êæ9 T9ù{>taÐ:fY{:<T?ÅÄ;ügÕ5ügÕ5HÛ7>Á­=U?4Oa?£à?g
^?ó-#=ýô·<Þc?½®1<´'Á;L~k?.Å;¿Ö5¿Ö5â?»ù²>¶ÎM?dið>Å£> Á<?^ÞÁ79©â;=	¿:t÷:ûÀ:?ÃÅ;.Ø5.Ø5r2?(¥>ÕQ?Ð¸e?L(?lùK?ý'9ý9åj>bM;3ßþ:ÉJN?÷Å;ÇnÙ5ÇnÙ5Òh?jF?ì]D?gë>GÛ£>Âã7?Äd7k?9kÁ<W6;ï:Çd?AÇ;`ÆÚ5`ÆÚ5¥`z=z7;=Û.+?o½;Ëm;ªù?[§{¹¤O9ÏXâ¾C°³:¶: d?*EÇ;øÜ5øÜ5ùX?tÇ>þE?¾?Ê¤Ö>í]7?sÛñ8·QÂ9SP>þÔ;­z;=Z?èÉ;uÝ5uÝ5X²Å<ÚÜ<¿`2?éd;);­*?[¾¬¹^Dy9Øh1¿zÝ¸-æ8Åp¾É;*ÍÞ5*ÍÞ5ÝÐ=2W=3§0?^>¿Úæ=¶$?2Ù'9[d¬9¹@y>²bb<è<Èæ7?­É;Ã$à5Ã$à5ë+B=´=£@?°¢='kb=ëñ7?àÏ·Ú^â9ë¼Ð:»yª:\?Ä	Ê;\|á5\|á5 u=Oý»<K0?;P{;û<;C*?B¹"8¡¿²Ü¸[u9Tf¾kÌ;õÓâ5õÓâ5Ø6=B8=®/?+g;y+;·,?J¹
z49ÿ£¿_Î9Ò*¢9ÿ¬"?ÂÎ;+ä5+ä5.gx?Rý>I{?y?@°?OÌ?S5=«<ç}?º-;#¹ð:ä8?m?Î;'å5'å5Ë{¥?gø?þ®?ò%?¾6$?Lee?[&n9j§9Ûµ>ÿC;t	:ª?i_Î;ÀÚæ5ÀÚæ5I¢?>
?T?«?rú>s?î9ù_9¥?tá:;:z1½?OjÎ;Y2è5Y2è5Al?à?
v?PóT?eËÕ>Cý~?:O9À½9D>Dú¡:ê@:?ÙÑ;òé5òé5Íú<?Ìö>ÑD?ªÎ>ÑH>F1?J$7w
9"=# :§FÏ9«â;?"¿Ó;áê5áê5IbD?îî>°iR??ø©>ÛH?qÐ7xÈ_9 sn=£5;ðÔÂ:Bªn?N2Õ;$9ì5$9ì5áü+? lÍ>ÖTV?×?|<?x*N?=Ã¶9V¿9_+?F;<èË;öml?zÖ;½í5½í5­zµ<<í1?-=¥%=HV&?e4#9Æcs9©«>¿<Ô;.;?íÖ;Uèî5Uèî5ä¼=6=¤<?L½ô;âµ;Xÿ,?E¹§Ìa9Aõß¾¥¸TÞÌ8am.¾_>×;î?ð5î?ð5È-»>]7_>u«V?ÙÅ·?^K?
Ug?_Õµ9249W5?Ës<.:8<ÂX?\3Ø;ñ5ñ51å»?Ø-j?IgM?³ºq?E?é{Y?J¦º9øú9Ïc¾>X`;Ã:`{?èËØ; ïò5 ïò5a}Î>z÷1>Ê?{¸?O¥L?~4f?ÚY9
4{9^L>K\;÷;Â? Ù;¹Fô5¹Fô5+?ª>{H?s+?ÄÁä>ÁÞ??Aµ£9y)@9åZ?·~¸;d`;&GR?;Û;Rõ5Rõ5'ôÁ<<¢.?,C³;¦;n%?9W¹-=9²W¿À°Ô¸P39$Ó¾éÛ;ëõö5ëõö5!Zí>d²>^FH?:-?l£õ>ä4?ÁèY:¦!@:e,?A£;z2[;ü>?½Ü;Mø5Mø5LA?±Ûõ>ÑEI?ÇÊ ?£òá>£-6?óÚ·dçõ8Ýðã½*Ï;ÎÆ:è@?l¤Ü;¥ù5¥ù5±?bc¡>åP?¬L?õÙ¬>N>?2WF8þÝ£9í=x´:cf:z±H?8à;¶üú5¶üú5 -?Ðs>[óh?6P?<?ë>¯rb?>K9ßM9¦wü>ã¥:Q^:>?\è;OTü5OTü5ÔÆ<ü<Å\-?Iì1=t>=B#?À:Ì8ø¼Z9o>èí;ú¼¾:¼Ç7?Lé;è«ý5è«ý5!Z~?*.?ª@`?¼ÜL?,¬ö>ÕT??~z8ä 9]Í=Q:Dÿ9üÁ?dê;ÿ5ÿ5²[?úR
?]F?i3?[\Ô>lÜW?e9n@@9©7M?»¾;J¿:³³>?£ê;-6-6¢ê<ËÝ<ÝZ?Î>=6´=AÁX?ud: 1:+¶$?õë°;u2;!Ì}?ýTë;YÙ6YÙ6Y`?ìá?ýM??5?Hò>Ù??lì%9 S9«¶È>tD::%&?ª±ì;&6&6Y¿ð<ñï <ïy??ñk<'<9p?¹âÐ8 |9¿Vb®8­×9m>->Üí;ò06ò06¨²=r=R©0?c&*=7+=>(?-KÓ9¾gÃ9^h
?È{À:º²:îL ?í;¿Ü6¿Ü6%_ù>Îì¨>õ<? Ö>w¢>¸Ð-?j¸[±¾9Xs4½:è=:>§6?Dò;66<¬"?Z'Í>ýJ?é±¯>Ðzn>G<?8C¢9bõ=¢W;lÚ;º`??±dò;X46X46Å»ð>Î'u>äa{?ó×£?J?O?#²9u¹À9Oì>'i::IÜe?(ó;$à6$à6\Ju?Äz?¿g?ôËr?JÁæ>õ­?9¾!9Vßò>Å;h#i;bíX?Kó;ñ6ñ6P=ùa=q3?Ö;;B07?G¹!u§80c¿=à9üäÈ8É[E?Îó;½76½76Í}¦?,1$?áÊ?Á:L?Å>q®?Tû9°A9©ú6?7Â!;Ó:?1õ;ã6ã6YÅ?b¹²>ÿ¢I?2ï>àr¨>¢Â5?«G¸ÀÊè8ü[¾cß×:ª:¼/;?6÷;V6V6ä{ñ>>-§F?å> >É¥6?³À8,<9²>ä~;ÅìÊ:Û=?ù;";6";6KÑJ=wÊ=éµ9?ø.<ª<Òo#?Ó7p 9®gs=â¸µ;8æm;tC?7ù;ïæ6ïæ6ù§X?3¨»>¹Ç?©ò@?b?]ô:ú¼3:É]=?P(Æ;ãM);fÐ?¾ú;»	6»	6,V?VI?Ó&I?C?É?A:?`ï¸Úg09 l­¾Õ2R;*)	;à(D?QÍü;>
6>
6hF?'ø÷>?/Ìk?)Õ>?N?oÖ9!Fg9R >aa:Ê:p8?]ý;Tê
6Tê
6òµ=Z=tW-?DÆ×;äµ·;,W?êV¹8[9øú¾ª8h£9"7
>ZÅþ;!6!6½ý)?¥ú¶><Ôm?Ü(1?vé>ª:B?ê90³9èü>$¬;Íz<;;oj?Y<íA6íA6{
¼=÷w=²5?sôV>yÿ>5-?=´:IY:T?Â';àÎþ:î(?<ºí6ºí6¤.#?ýàÔ><D?Ð?¢ç»>ìó5?ºÑ¸vã9I ½J¨L:7Q:8±:?æ<
6
6Ó?b¿>rÊP?q¬?M	W?JM?Ø#*9_9=QÃ>ú8:¾µ.:J?ú<SE6SE6kmz>Î½(>§ö=?K?ða?."/? R";¶Ë:HL?½°9Õª¹9Åò><ñ6ñ6Ê9Ô<_Þ<È0?/S+;!W	;`¬?
"´¹ë9¬Á4¿ô¸¹ÀE9Cµ¾r(<ë6ë6Õq=UÉ<0À*?Ð\;L«K;N
?ñ@¹Èo9ú²j¿1ð¶·_÷P9`½oH<¸H6¸H6Óª;=@±=?­3?5T[=´+=õ#?§aç8ÂR/9Mí¨>$X;â\½:¢ê2?Ó°<ô6ô6®+I=T=/1?[n5;ãp$;9
?|æ8¹hx9:W¿iÒ9G²~9ä?ÿê<Q 6Q 6xÑù>'Ì¢>kD?·À?«3?¥H?D:9ÍN9¼Qæ>oè;ª®:Iug?Ú©<L6L6F¤>¤_><?åf#?!ì>¬&1?b,=C×<PZL?$öÍ<<ñ»A?â°<ê÷6ê÷6&º={=1?ý×Â;jn;?æ&?¹â®8Ô¿û#§:µËj:$<6?ÎÑ<¶£6¶£6Õ¾ç=YÜ¨=þª/?W;Zê7;Ù­?¤?¹	$Y9nÜá¾¨³*9²889f ? ý<O6O6x9?Dª>ÕËP?Z³Ë?~Ï}?3uM?Ê9	;A9²L?)h;<;ûZ?¡n<Oû6Oû6UÁ(;Úæ<|Í§<ê/?Ç8;k0;«Ñ?ÂÜN¹
09Ìà<¿
Ã9Xt9ìF\>Ñ<§6§6UÁ(;=tô¾<À-?ó);¢$í:sC$?cA+¹Ì½D9oÖÞ¾ Bµ9Ç:9¡?M
<èR6èR6UÁ(;ÿ ?>¹XZ?í=?ÿQð>àQJ?ãc9?Pò9ÇÂp>Vh;«¨:"vZ?F<µþ6µþ6UÁ(;Ô
?k©>8Q?G­>Ï:o>¥l9?mõ¦¸ø_$9¾¡9Ô9ÇÂ>Y<ª6ª6UÁ(;¾Í;?òôê>­L?KêF?7­?QI6?Pµ]99D{»rñí:G':úøN?ºs<NV6NV6UÁ(;¹Ô³=Ð=¦r?§t=F¬==?Rp­=
Ró<z¶?ó¿G<;¨?äv<66UÁ(;ã0>Zª=K¢?Ñ6>¼dÉ={ch?TE>Éû=cå ?è <ç<Nç?eî<æ­6æ­6UÁ(;#i<?¶ì>ÃNL?Ç ?^"à>ur7?1ï895W_>H9º9k>#<³Y6³Y6UÁ(;Êà¾=53=CÊ0?¿<¼O<]r&?Ì²¼¸o9ï~¾Xß;$R;¬ì2?¨½<66UÁ(;:Ö#?EÌ>jSM?n?ÔÌ>nàA?êt=7¦9q¬¹<´;È<;7$S?ý&<L±6L±6UÁ(;XËÊ>¬i>­³^?²å²?EN?q·]?Z®ê9ªjÁ9àN?®=G;4é:/·Z?
<]6]6UÁ(;7ë>ôÏ> RF?Øì>7f­>ÇÕ.?ð{K8¯:¿8ï3> »;êt;hC?[Ü<å6å6UÁ(;¢Ùr?=²Ù>4Ê?)\? ì>An?Ü9'wß9*®«>c²Ï:u0=:?|<±´6±´6UÁ(;»P=?Áóú>A?ê§?%k?à5?Nb®<{yL<´SZ?ôyö<i»<ÛJI?±<~`6~`6UÁ(;Èj?ß>×t?Ú</?
¹>/sr?ü²Ð7¼[9TH5=÷:Æ:ÿÇ?@=<J6J6UÁ(;?Î?J?qTm?«Ù>?õßÓ8Ça9<p>Øz<ÈÊè;ûì?ÑA<¸6¸6UÁ(;9Á?70?Z?°6|?õ3ê>ì×?1Û9=¼9ipÊ>Ë#;
g«:õxs?Æ<ãc 6ãc 6UÁ(;Å]3?è"Ù>AxS?HÞ?¥Ä>ðÙE?ÆÉ6_9ø6<e|É:>`:=l6?/<°!6°!6UÁ(;Æ@?LCÁ>ôLP?ô>|ª>·8?Ô±·¬üd9_F½»«:õe:(?£´<|»!6|»!6UÁ(;Ö·5?ûê>#ùE?Ný>M¢§>fA?9Ç¦·ÜA9ë\½Xm;z;ÔP?Z#<Hg"6Hg"6UÁ(;OT?¿`?àI?s
?«>9?~éB?³j9!·9®£>v{";^É: N??L<#6#6UÁ(;ü?CN?H=?â?GïË>.¯?¤ùÜ9S9ß3?$;é:_?c©<á¾#6á¾#6UÁ(;ä<§¹<6à;?i9=°ù=ÔÛ0?%9uã9ê&>Ãz9ù_¯9ìÍ>Ûÿ<®j$6®j$6UÁ(;m=Á=ü??à>Õ=)¤-?ßvú9xN:xðì>9ps9ÿ>=<z%6z%6UÁ(;dV°=Ý=­ª0?¿Ê;Ï·;Å
?,ô±¸½9LA+¾®÷9\&s9ÝP¦>¨Ú<GÂ%6GÂ%6UÁ(;ÒÒh={·#=Ä6?ã!=®á<¢%?Y¢9K92d?§:Q:îP%?Ý<n&6n&6UÁ(;¹C?N?üe?!»?Ç\?°Y?!Î9(x9W5U?à`:õ :.2?<à'6à'6UÁ(;1-£?³E(?e?x?ÝÉ¢?ã'A?©ÀW?.Yò9ÜØ9£?EÔÊ;à@P;Uy?Á<¬Å'6¬Å'6UÁ(;ù$?0Ó>úG?R]?XÍÁ>²¨B?î¹·ÉÒ95½ÍfÀ:t:ñü"?NÚ<yq(6yq(6UÁ(;¼X3?Jâ>'K?QÆ®>ÃLp>1:?.,¹#94È¿×Á©9Nq¤9#?³% <E)6E)6UÁ(;à]?q±>k¼X?Cy?ý+?c¾9?Ëq9æpH9h?s©;j;§9?ÒA <É)6É)6UÁ(;:áò<Ð´<+ð+?XeZ=s$=¯Ö)?"¹¸V9)¾êõÑ8ï9°>>â <Þt*6Þt*6UÁ(;ôÞ?þæ¶>g÷U?m»?ZU^?ÏW?ä9òD9¾P?i;Å¡8;Ïä[?q!<« +6« +6UÁ(;¯px?Ö>{?½@âu?»? D}=ç<Q?ÑÊê;§7>;¼þ?í"<wÌ+6wÌ+6UÁ(;¶¬ô>¢>©¯@?À)ú>ý¾µ>I/0?[¡8e9k
[>T"Å:w±:A%?â2#<Cx,6Cx,6UÁ(;8Ib?ÿk?'Y?i?>Bj?¿]9S¤9ÐÒ>¢î:c:·[Y?c$<$-6$-6UÁ(;k@?çü>ÆB?Åý>H]>²]5?}Ç$¹¶Ð9y¢¾Ú:®r9»7?*Ä%<ÜÏ-6ÜÏ-6UÁ(;{®=5Y=bHM?Ô?ãg©>C®B?<E0<GiK?ÿwÿ9Úñ:Õý>§ê%<©{.6©{.6UÁ(;Ë<HÕ<Lû0?i=Q[è<ô#?M&C9ÏÂÇ9$z>Ió;+ÿc;u¼+?#&<u'/6u'/6UÁ(;9¼<*<· 3?µ¥#;Q;ûò?3q¹¾
9éÓ^¿1{¸ÛÀ=9%^)¾û'<BÓ/6BÓ/6UÁ(;ÞGJ=="ô4?¯=°;Pi;?4+¹Qwp9ÄI¿p';ö,ó:âj0?_(<0606UÁ(;Þú??á>`XZ?6Ý.?ÿiç>+qA?î?-9ãÑ¨9Ö[>;àÐ:½÷:J?)<Û*16Û*16UÁ(;ÚÖ{>VL>Ãe?:ù1?ÐLÙ>o«Q?&ä<ï|<Ö­g?q;qÌª:r¤C?¾*<§Ö16§Ö16UÁ(;µõ	?}Ú >[?p³>?»tþ>¬Û??Mþu7M®Â9½¼¡<nê»:¦êh:N?hB*<t26t26UÁ(;vI?t.?EG?º:]?í>?°È8?Bä58R
9oS°=zõ:Ë:}îE?ì-<@.36@.36UÁ(;
$=,¢8=Ó«1?¥;};àr'?¼H¹ì­N9Ôjø¾B¹Dmd9ÓÚ¾Ly.<
Ú36
Ú36UÁ(; )?,©ß>«B?]J?i$±>¥Ø:?×·_l9}½Óª;þ0;uK?A0<Ù46Ù46UÁ(;ÿÎn?_ÆÔ>E©?§kå?v?D1n?p9À9ÀªÔ>- `;Rç:`ãx?Å1<¦156¦156UÁ(;±Î<Y|<Ï-?êo4;2tï:¿ç@?ÍYf¹%Ú9¼9¿¡#-9rÍ9©W>©1<rÝ56rÝ56UÁ(;l =zî<¥,?íO:>ÒÖ>º#?,þ·}î8tT¾%â:Ö°:j$?#=3<>66>66UÁ(;nh=¬?d=M.?
t¼=åþ=È°(?|M9ýÃ9Èë>·,:	>p:¡M?ÿ3<576576UÁ(;²e?¸íÄ>ÏD??WÒ>åD>èÐ0?|8´?9p=èÊ:¶:Å`J?Yß3<×à76×à76UÁ(;=?¾ÞÄ>öàN?¹b?p?§9?¡{'9êl¬9n©x>6º;_u;ÆB?ë3<¤86¤86UÁ(;ªp[?5?©IQ?Kôû>3Â>pT?tý¤·Ë³M99UM½Þß:f4:O?4<p896p896UÁ(;6S?üï­>QÁB?¾#?é9æ>Í6?,J6V0ã8!Gd<$w_:£ÖZ:Ó´?~Y4<=ä96=ä96UÁ(;@Q'?m$¿>F`?mg?¹ÿ>´vh?KÁ¿8Â9~âü=»V<þaï;Éve?]4<	:6	:6UÁ(;EbY?õ:ó>ïËd?vå?äø>ö?7ÌK9AÃÇ<3Eè;Ô5[;> ?5<Ö;;6Ö;;6UÁ(;=ö	ã<¿'?é;Mw;$?{¹müU9%4¿Ó¸ü³ë86T*¾âÁ7<¢ç;6¢ç;6UÁ(;ÔÝT=|Ü=i1?D× =L/=¦]?n9ëp¡9}%½>[OÐ:×:Ð&?ï7<o<6o<6UÁ(;VÉ<ß~<ø(0?uÁ¹:+Î:ÿõ!?B+­¹öD9èa¿÷ð.¹Wi9?[¾g59<;?=6;?=6UÁ(;ÁÛI?¬ø>ÎO?á6?¥ï>­C?3ÎÉ¸\CC9çI¾Û"-::&W?úU:<ë=6ë=6UÁ(;ë$?}ÍÁ>&ÙY?l>[@C>»wJ?õ¾·Jd§9y½6¢Þ:Ì0©:n(?ª¯;<Ô>6Ô>6UÁ(;É'3>×Óò=ºß<?¹é?ðÛ>r*,?¨û=­¸<ãçO?â÷<­YÇ;Â¸E?kë;< B?6 B?6UÁ(;E	?$±>íÿE?<éÊ>_>Ìm6?¨ý8¸ª9UÔ½zc:9zë9Ò~#?Û<<mî?6mî?6UÁ(;^Ò?ú³>òÏT?ÏýS?%á?><?~Ã*9À£·9çn>Õ_±;êYf;ÔE?M=<9@69@6UÁ(;<A>[N>â±:?¹Â¶>Ó>Ã°'?
jÃ<sÞl<z2S?E<<ì~=?n><FA6FA6UÁ(;J=ìòÒ<`Q0?ì];u5;~Ö?|Ñ¸x.9¼¾Lâ7z¼9¾½¶=¡><ÒñA6ÒñA6UÁ(;~]=9=ÑF6?<#fs<À?½7¹wÚ8åûV¿·UN;Ï;B?Êf?<B6B6UÁ(;`8?ëãñ>ò]C?é~
?Ãòµ>cG?¡ñ8ptà9Ë	>pf»:Pn:OI?]x?<kIC6kIC6UÁ(;°&?ÈÓ>1éH?üÏE?D
?rk7?¾Á9ø
9
?ê£:pÛy:l'?³µ?<8õC68õC6UÁ(;M?Y=Ì>`Í?÷k?òªÝ>A?&B9ì§9Ä&>V!:ÈÊ÷9®&?ªÚ@<¡D6¡D6UÁ(;29X?íx»>Z¡?¯¤@{?û@m?¬:à:q?¤ìi;æ
;i=T?p<B<ÑLE6ÑLE6UÁ(;&%Ý<Øê£<&°,?/r;×àä:ë$?Ýu¹YA8¨Åó¿^ªô7má8&\F>¢pB<øE6øE6UÁ(;Ë0?{¬ä>ìE?3??3?!æ¢8Ü.H9ëQP>Þ;ÂJ;!CA?Þ¨B<j¤F6j¤F6UÁ(; ?òÔ>B3f?AG?Ai-?çÀD?ïG·C9'Í¼ª;
Û7;iT?«B<6PG66PG6UÁ(;
?$?ºP?9?ÎÊ>¶üH?õ.¸ËU9ð¸Ð½Jo;ÛÌº:O?¶C<üG6üG6UÁ(;$ó!?:BÕ>ahB?À"K?Öø>gûP?ÓM9ÌE©9)¤>Ò$;½+º:jFb?QD<Ï§H6Ï§H6UÁ(;­ª=S]Õ<Í,+?D'£;d÷;?Sáa¹~ôÊ8]u¿ê¼û¸¥U9 Ò¾bF<SI6SI6UÁ(;cÃL?ÓNò>sUX?Õ¯?g>Y\?9¶µPÑ9
ò0»Ì:m:tÛ\?þ|F<hÿI6hÿI6UÁ(;\4=o=Âä/?V;9YD;ê{-?ôL¹9´»¾Â`¹JX9û¿{kG<4«J64«J6UÁ(;H7? ð>ðeC?úLË>1P>Ú6?Ä¤8ßR9xþu=¢h:öá0:àW(?01H<WK6WK6UÁ(;mód?f?£`?WÚ?ø"@?>ÿD?Râ3;¹£ï::*@?È8<¥;Í«N?)ªI<ÍL6ÍL6UÁ(;)?[OË>»G?cø>Ê¶>>¾-?&!Ü¸,R9¨Ú0¾Y»^;×;#]2?ó@J<®L6®L6UÁ(;á©?Ôu±>´yI?lç>>$×L?xàä·î9c½¡H{:vJ:n_Z?âÐJ<fZM6fZM6UÁ(;R(?° Ñ>ßN?._?¢W×>Dv=?y9eU9Xz°>!×i;m#!;-À9?aK<3N63N6UÁ(;ál>Xä!>É®:?÷Ò>é>>1?Àû:Â³:3?ñ³;á7w;XU:?"jK<ÿ±N6ÿ±N6UÁ(;A$Q?8ðâ>ìk?âK?ß ó><­V?+u9(b<9kÝ&?E´,;äí:':?7dL<Ì]O6Ì]O6UÁ(;´d>:H>VÊK?(¾?¡:?°8?¦êØ=^«=,N?|<z%=<CF?LM<	P6	P6UÁ(;ý°Ä>,±>O-??3U?l.?ÿ0?¡K·Øe9ú¼â	:%q_:	)?FÕM<eµP6eµP6UÁ(;#%;?'â>²×S?Á?ÖìØ><?B8­
9M>áÙ:fÓ:Ð­F?¶úM<1aQ61aQ6UÁ(;UK>ÒUÊ=; ;?$=®<=L6?=¹ök9^´¿n×¡8ùí9¹ï><QO<ýR6ýR6UÁ(;à+>5´ò=¹ñ4?=|E=$®%?¶¹®8/C'ÀÑ|:kM:?þàO<Ê¸R6Ê¸R6UÁ(;~4Æ>ÿ=>ùÊB?ÔX??ÁÀ>m2?zæ¸Æ9äÅ¾|²`; d;ÊÞR?ãO<dS6dS6UÁ(;õ=BR<JO@½= /2=S*?¨¾9ºÜ*9_ÞØ>Oc:d1:Ñí=?©P<cT6cT6UÁ(;8Û>éË>Èà`?OïY?S:
?¹E?19½=¶°D=Hv?~vf:+:CE?Ö¿P</¼T6/¼T6UÁ(;?a¼==??3?ÍÄ;ø;N-?ú\þ¸¬9Å^é¾F??9¬9°>ÂS<ügU6ügU6UÁ(;ÿrÃ>2rx>KdI??3SA?´Ì4?£;.µ=;2Â\?yzÂ<×zy<¤G?ceT<ÈV6ÈV6UÁ(;âc8=>=Nf1?£ñ=¢Q=$?ºo¹z9;¶ô¾~Z;UK;;|@?{ÎT<¿V6¿V6UÁ(;p+=(D=k¶1?3N¡;^$;ÝÇ?ç¹à49I©Æ¾Ç&9Eµv9fú>U<akW6akW6UÁ(;n =´Ñf=	2?É;¶û ;A ?Ï¹ðÕT9¨ï§¾~9[92ä?5V<.X6.X6UÁ(;à:?Qÿï>*lF?«`È>Ã>ç2?«¼Í¸ï#9k£ ¾Ðµ;°:¿ÅV?OV<úÂX6úÂX6UÁ(;ö?EÈ>, =?~ÀG?$$
?z9?èºc¸9Ý×½°Kq;ØÒ;Ñ²C?çÚV<ÇnY6ÇnY6UÁ(;P9?;âË>i?Lð9?q­Õ>ZÄ^?Û¸¹U9o¾`O;-¡:;P?ØW<Z6Z6UÁ(;ãx?X¨>C?0?îÑÃ>>0?ãÆ8è9s'=íÝ;½;j¥>?OjW<`ÆZ6`ÆZ6UÁ(;äãÈ>%¾X>³Fm?öÙ?¦g?òwp?Ç6<ôwÔ;q:\?
¦z<ßî;N}?.{W<,r[6,r[6UÁ(;ð<?f9?5R?ÀNÝ>þz>"b?¾Ë8 Í9éB>	:Üw:dÞt?W<ø\6ø\6UÁ(;åMQ?f(
?bêA?MÆ>Çt>ÇS7?
ï8/Ñ°9u->¾¾:Çs:JH?¯W<ÅÉ\6ÅÉ\6UÁ(;#¹m?w?K?#:?ªß¹>Ä!A?B%8Xª9k×=t7;ÓIô:¥Ê??XâW<u]6u]6UÁ(;`??1?à<?Ó4?ÍÜö>CÀ:?ìÁË8)[»94>ø(:Dó:È¹'?',X<^!^6^!^6UÁ(;Ê5>³Dí=¯$D?_©H?a? C?×¶;EÁ_;ø0Q?J<ÌÎ;NKV?­<X<*Í^6*Í^6UÁ(;RM
=KË<û-?ÓÌé:5ÀÖ:¨Z?oÙ÷¸ñ¬&9V¾¾Â84¨­9²#ä=ÎX<÷x_6÷x_6UÁ(;¨V?¸^?æV?J@·S?f¿v?õZ:>Cë9uß&?ÑÍÌ:`r:QX?-Y<Ã$`6Ã$`6UÁ(;e4?ßÏÎ>^M_?ÁH?yê?2??Äù9¿N9¡J?/y³;7ÏU;sãV?îþY<Ð`6Ð`6UÁ(;»Ù<¶&<È 3?Úmè<êK³<pî%?¡¸®	49te¾;å¶:À=?6Z<\|a6\|a6UÁ(;4È?'Ä½>xN?ó"?ÖÙâ>Îã7?wk9l9íÜ>[;Y: v?d¬Z<)(b6)(b6UÁ(;¸2à<: <Õ3?n=Ü<vÊ(?ù1®¸¿9û¾îý:w:÷L!?[<õÓb6õÓb6UÁ(;)?ù9Ö>öJ?8%?àÒ>lI?ÒF<¸¡9¦ä½µÿ:¶¯:Ëc?
)\<Âc6Âc6UÁ(;{>V²E>R3??.!Í>á:?Lq?=`|ç<W·S?²:ÃÍj:è¥B?4\<+d6+d6UÁ(;,P?8ã>Üj?4®?u*?ç8V?¸´:(o~:%¦5?!î:ù:3sX?u\<[×d6[×d6UÁ(;f?ô	?6wU?¸Ó@½®À?ëcH?bã3:8Í95`?¾¼;:Àg?¼\<'e6'e6UÁ(;Qb?Gl?ÿWT?±]?Ø½?¦y??ÃµÂ9ÏÅ9«A?Ï«:ÈÅÓ9°Ã9?Ô]<ó.f6ó.f6UÁ(;V4?Eá>yûL?(?ç>åÀ9?µú«¸ÙA9Äuc¾»b:$ :½Z?½»^<ÀÚf6ÀÚf6UÁ(;qK>^'	>,Ý=?¾øÁ<v<r-?+¹Z8Ôaº¿yòý;ª;e??´`<g6g6UÁ(;5
(?:Ò«>º]z?+\Ì?Ó'z?q"Q?Å]:Qv:ÃíJ?i¬;=±M;9V?³`<Y2h6Y2h6UÁ(;üV=Ö<u+?ãð;f;<?PÏ¸æpË8ço¿y3:+*:y?Ëa<%Þh6%Þh6UÁ(;UV=¤tÀ<_-?];Ë~;)Ã
?¨P/¹¨`9WÆÇ¾v¼9-ØM9WpÀ>ad<òi6òi6UÁ(;qÞ^=ü$=ÁÖ-?^ÿ;9°f;Ï¬(?9V¹Ï°9«¾û0¸aKõ8£¾6d<¾5j6¾5j6UÁ(;9?+äô>8B?Ãb?N¯Ø>Âe6?´!Z8~;z9Í(ß= <ò÷­;ÑÞH?!³d<áj6áj6UÁ(;¢ÝH?~äî>@W?¨i?.¦?æè@?æa
:Òzº9B?Âß;Ìw?;*cH?Þÿf<Wk6Wk6UÁ(;x$?ÿÁË>¢¶N?.?Êmå>ç¶B?{8
{²9L]L=%:ª.«9É£w?g<$9l6$9l6UÁ(;Ü	?¶¥>©p?1¼?W¤k?7sL?W³9±ð9c>½²
;ã¥:
V?jüg<ðäl6ðäl6UÁ(; %ð=,O=ø&K?åz ?Rã>4?
ô>;ìÇ:´ît?Êk<£ªA<´ÞB?Íh<½m6½m6UÁ(;qá$?¹Ö>¯'E?FRE?-*?Mý-?Cr;c®:O8E?!¤:à_:×­;?i<<n6<n6UÁ(;®ÿ>4§><¾C?4 ò>çi£>~§=?DVH7üz«7+>8â:B:Å.?®j<Uèn6Uèn6UÁ(;Ãû?Ù]>8§d?Ý?©Þ&?éÆ_?¹j¿=aTP= 7k?;j:ú?Ð*k<"o6"o6UÁ(;Çô>}>â_?\M?tNú>-R?Sú«7'¨Y9&FJ=wám<W<ë»O?ik<î?p6î?p6UÁ(;¥?¡Où>®ª?W@ø i?I¨?:	ñ9@ª?æ·4;R­:S?.
l<»ëp6»ëp6UÁ(;OÖ?G?Z%?¸?RnW?¹Z?VÂ9[Í9Æëñ>ü¡;&/F;JþO?sºl<q6q6UÁ(;»Ôâ>:>G¿S?$Ôk? h?Lÿ@?ã©9ÍK9Ûb%?¢;Ô8I;íß@?No<TCr6TCr6UÁ(;ã==?.Æ>©st?Þô>l>TU?»Ð8¿9­>Xó:8:?hÅp< ïr6 ïr6UÁ(;Ð»>ï1n>ÚI?üü>-®>^9?ß.'8à9±G= HÇ:k2h:v¶[?q<ís6ís6UÁ(;É?ï¤¼>WO?ÞÙp?ËÛ?ûÌE?
ÓU9*w9Ë>»çu;ÛÚ;ÜL?§4q<¹Ft6¹Ft6UÁ(;ÆPÀ<i<v*?A;X$;ä;?ÂD¹§	9Àõ6¿º"";;ª?]³q<òt6òt6UÁ(;ã,}>¡>ÎVt?gE?vëë>ÇU?}Í:=Ý,ß<GV?Ù^;IÞ:k??4s<Ru6Ru6UÁ(;y'v?2?¯Es?úF³?BÒ3?·9?µÕ9!9%Ô4?ò¡Ï:ëB:
Y?Áu<Jv6Jv6UÁ(;ß?µ[¬>À¹\?ç+ ?C?E3R?\?	:¾:¬?´;áÎ/;ór?Vv<ëõv6ëõv6UÁ(;¥T>á®¿=m2?xÄ>#Ä=&(?f9Y¾9:°«>+<þì÷;1?Zv<¸¡w6¸¡w6UÁ(;^I?y,?äÔ?Ø;4?î"£>6j?¯Ê8ºQ!9\± >w#:®Á9:X?æw<Mx6Mx6UÁ(;Ö.?³Î>\W?k$?Ý¬>|§F?z¢=Vf$=íg|?¨!<ü<R©?Ú¡x<Pùx6Pùx6UÁ(;Wú?NÉ¾>àC?B¹9???Nº6?â9$£9eQ>xº2:+]Ö9dqU?;
y<¥y6¥y6UÁ(;.je>´Þ!>ai5?>\Ï=úc'?Ìñ7=ëæ<(ìK?;L*G;îs8?Vy<éPz6éPz6UÁ(;ýÛ>
¯:>èM:?ÛR¿<´<:.?Ïú ¹XR9Ø¿­69«ýO9#Øà>E{<¶üz6¶üz6UÁ(;ÂªM?½B?ÿJ?¯Î?ÎÎ>bë;?K§9#£9Jó?Cìj;È\(;2?<o{<¨{6¨{6UÁ(;,?æZ­>qD?]¬>~y>Ü0?ô:|z
:Rìï>ÚÑ<ÀVÕ;a7?½u{<OT|6OT|6UÁ(;½D=Õ¼<ÍÁf?ò[;w;áÞ9?³°ç¸¤U9·Û¾»È³¸î9+K2¾2Á|<}6}6UÁ(;¤þ?ÌÓÕ>Ñ??&\?Æí?Zç3?·A9nÏ9`© > â4<0³å;I?PN}<è«}6è«}6UÁ(;É=«>ãa>_B?3|?m/?IÛ7?G£Ì<p<"ºY?æ:¦-J:x6#?§Q}<´W~6´W~6UÁ(;æÒ?Ì*¸>XL?gê>JØ¡>Ì|9?ÀE÷9¿g&94¾?i(;ÿÙ:_,F?1¥~<66UÁ(;F®?ïî>¥a?.?É-Ñ>`±U?p%Q9mó9øO\>áá:DO`:B¢'?£ä~<M¯6M¯6UÁ(;#½Ô<1î<ÜC*?ú:TÞ:$`?Üu¹Gä8ö¯¿/E»¸ÐZ19ý'¾r<-6-6UÁ(;âò@?Ïñ>êÛL?¶?Y;?~B7??\Ä8)91¡>:b°p:~%(?x<s6s6UÁ(;	]=V"=3;?y<cÔº;](0?æy8º9ô=_/y8Í9Luà=k<YÙ6YÙ6UÁ(;°V2?sÓÊ>Éa?¡u?EI?uN?À]¥9År²9;í>3ÂÚ:;e:å.:?><?/6?/6UÁ(;ÈÄ=º×<õä/?äC;x;¹$?Í'¹ôy9êc¡¾¿È9kuU9I¦>D<&6&6UÁ(;ôN×>Ã<`>jÎu?Y?ñy%?±W?~/I=
ä<×a?ä<Q<íÏa?Q<Û6Û6UÁ(;}J,?=~â>¼B?çì?VNÄ>2?^!8vÀ?9ÒnH>w¾p:å_:vÑ	?Ãª<ò06ò06UÁ(;sà=o\=à5?)Z;ÀrO;*z>?}¹P8ÝWÀh¢¶#äG9;¹»íì<Ø6Ø6UÁ(;tu="Ú>=Æý.?À=½;J;1)/?P_Ø¸q³9W¾c%8F
9ð»£=9ô<¿Ü6¿Ü6UÁ(;&ã>=>ôÛS?±à?Q£>[B[?þ%9Ð£®9ãâq>½o:[îï9Ç$?q?<¥26¥26UÁ(;n1"?CÁ>W?Ø°7?;¿ô>õ"@?"J9fî9mÎâ>¯ë_:as(:U&*?Ç¦<66UÁ(;ø¤?!R?YmH?÷õ>Æí£>À@?9N9w?)M:ÀJ:bK'?ç²<qÞ6qÞ6UÁ(;N$?ÓPÉ>ïP?=?è¦?¾Ø7?{Õ§9e_9¥?<ÖÅ;`¢];=d?d<X46X46UÁ(;$.?éhã>D?àÝ³>ö=}>XÓ5?ÒjÑ¸/Ôj9$Ld¾ ?¥;Ä]S;.$H?ø<>6>6UÁ(;>?¦À>J??¬?àÀ>ù-B?Í¸Ap99©½¾°:7:8à;?ªÐ<$à6$à6UÁ(; ?Ä>ìwP?EÄ?Í2?D?Â9RQË9þ
õ>µ&;}Åë:wv(?¯Ò<
66
66UÁ(;]½û>*d>)_??Tí=? ½:?ÿ=9Åß9Ón4>8´°<èP<ÏX?í<ñ6ñ6UÁ(;Ï­R>(>Ö4?/?Ëûâ>5+?êß:X²¦:Ï®+?{²<®Jt<µ£:?Vu<×á6×á6UÁ(;^{=	Ó¾<X],?Û4;Õ¤R;¸
.?O1¹«Ú$9´ã	¿º£G¸òoy9`äÌ½þÀ<½76½76UÁ(;>+[¹=§42?p®Ê=já=n&?äÑ9e»¦9jë ?p¸DG9^¢+¾<£6£6UÁ(;GCD=B?=;õ,? ¦=îS=¤¦"?þ_9NÑ!9î}0?!|ì:7n¬:¡/?ÇJ<ã6ã6UÁ(;Ëì=êæ¿<_R-?T;^I;?ÑC¹¤h9z×¾??S¸­99Ä ¾s<p96p96UÁ(;7X
>Ë_¨=¡WR?w£?»>=¦Q?ï9=/ß<^FU?õýv<ªÌ<j?È<V6V6UÁ(;R²ñ<ËS<uÌM?"[=\X¡< 7h?
¾¸Rµ8z¿²GA9Uÿ8\A?Pû<<å6<å6UÁ(;î¡?£Î¡>V?o?çÈØ>ñF<?'~5JV9¥Ï;3óþ:	¦¬:z=?8ü<";6";6UÁ(;9/P?¸|ÿ>3P?S(*?Lãä>P>?9KþZ9V»­>½;]ÚË:B@?
<	6	6UÁ(;eë>X²>Âk\?­@ß£?ÜO?
!v:·:bm?K;;_J@;~þO?pG<ïæ6ïæ6UÁ(;(æV?pÀ>5?¦'?î-¦>"?¶Î´8Kc9¥¤K>Àï¿;4-%;¯¼?9<Õ<6Õ<6UÁ(;åX?÷|?:úO?f~?ïD*?>??cq9ÏÔ¨9#WÊ>ËØ;ã J;.?Z<»6»6UÁ(;âï.?a!Ö>$Q?Áa?%?aå.?Fýk9{y9'ò> C`;hY;¢n6?<¢è6¢è6UÁ(;úJP?£¼á>¨7l?0${?³Z?	e?¹9èÊ:ð>';ðÒÃ:N[?É<>6>6UÁ(;©ý>µ¢>G?8 ?§Ê>åS7?ê8Ö«9xó>m:`:°@?Ö<n6n6UÁ(;-ú>>)öJ?®&?ùâ>L¢<?(¸rE]9$ç6¾uó:¿Äk:1??K<Tê6Tê6UÁ(;ª'=tUð<2?¾Êf;O5;³î"?kÞý¸@9ºà¾¿üê8/Ô9Ñqb>ÔL<:@6:@6UÁ(;v·>±j>fH?ÞV?GÁ>\3?®sü¸F%9ÌÃ¾':­ð9W0"?<!6!6UÁ(;9x?¾
Ç>ZÎ?Hs?Btê>[?õ^:/Ø9_2?ç;ï¢I:`:¨?.<ì6ì6UÁ(;Î+=²?=¿x+?ì;M;Gµ&;¡?cÔ¸	9ÔNQ¾a'ö¸9íõt¾ª-<íA6íA6UÁ(;;?÷G§>aÔH?
x?UÃÑ>Ð¢7?Ç9Éñr9q£>ç4:Ì:OÐ*?Cc<Ó6Ó6UÁ(;}=+?à>Ü=C?à>ù{>®Q;?ògÎ88ÄÀ9	>;¦Ö`;Ð4?j<ºí6ºí6UÁ(;6Þ?X»À>¿dH?VF>6M>-;?Êf8ÜF9kéÓ=uì9>¢:ïøÈ>
ú< C6 C6UÁ(;m>e>år?-?=-?[b?{Pï9×®9_L[?ì¨;5D;g\?Ñd<66UÁ(;¯i?Ê²>rH?Lx?mÀ*?ó9? óï9!_í9åc?

;Úr®:RýN?×Â<lï6lï6UÁ(;Áÿ6?ÊÞ>M~R?Æê?tæ«>%oG?|X9ù<9fl?Ua;H²²:7<?Ú0<SE6SE6UÁ(;æ»8?[Þ>¯T?.¢?å»­>KéD?
507g|³8ÖR{=.;Öß§:ýl?u<9696UÁ(;¼Íú=Ín³=¼é2?ÊÞ<G<
×?88*¹ár19õ¾¥-Z8´Ù²9r%=\!<ñ6ñ6UÁ(;Æá=Í=ñ>C?x!?Øç>ßJ2?6È:Ö,:ÑÑ:?Û;ÓÒÓ:ø,=?0K<G6G6UÁ(;:ø=×E=ó·6?.Ô¦=\Fu=¯.?Bµã9:î9ëYô>(k`;;ú 5?fQ<ë6ë6UÁ(;æQ?Ö5é>if?å_?7°ù>Ý@e?b@®9´Ûï9gú¹>´UÏ::ºC?9C<Òò6Òò6UÁ(;º=Ñ9·<Å<?ºÉ;®;SÈF?òò¸8K9{n¾Ø*8õ9áü¦=Í<¸H6¸H6UÁ(;7?Pæ¸>XýE?â?¦E¼>á0?í6ß8*_B9qþ>òl;ë";è:?íî<66UÁ(;íE=ÿ¾</?é+?;3; L?(i¹&695ñ#¿%S¨¸ð0)9i°~¾°õ<ô6ô6UÁ(;Ê~~>d¢>L?;á>>öíI?Mö«=sòG=v+\?¹ý<Í<`f?ßz<kJ6kJ6UÁ(;Té?Á>¬"L?=Ð>ö>-:?Ê@Î890ù2>ÒãÛ;;Cq=?ú<Q 6Q 6UÁ(;¯Ê<Ñ<h.0?_Æ
;qSø:@?Í¸-Ü9©~¾w·´:Úóq:v5??H4<7ö67ö6UÁ(;àèT=1Ö=A+?2u;Ûc;&
?{wE¹VA£8ÏÒ¿àDÞ8/t[9[¤>¹I<L6L6UÁ(;9W>wwG>{C?Á?í¼>¾.?J.Q;û;pE?J2<Ú÷;Ê¸8?ÇR<¢6¢6UÁ(;y|!?dÓ>hC?íÉ>>ôÔ2?! U9q9Kä¶>i.À:x:ë5=?`<ê÷6ê÷6UÁ(;Îß?Ô¤´>OM?M¶?¥À>ðBL?;8'9F°>Cµ;ð!;~T?Uo<ÐM6ÐM6UÁ(;P?¶Oô>èúY?6@6?µò>;@?$C90890<?jÿ:Àº(:õX?â°<¶£6¶£6UÁ(;$?LÁ>õY?{9?mH;?HJ?ÍóM9¬Z¤9e >JÞÕ:Õcf:N¤m?fî<ù6ù6UÁ(;2jV?ð>5d?À%<?û¿>zãz?9R´9Ñúý>'Ý;RJ;<?t<O6O6UÁ(;a!u?óÓ>ºR?ta?Õ>ç9?$9hi9¤û>X¤;?TÖ:ñ¥?¤<i¥6i¥6UÁ(;ÑP?À¥	?Y.B?
ú?Újß>V)6?É¹b8?|\9n>ù2:ßY:%þ?­<Oû6Oû6UÁ(;M½@>^Ú=ôa?BD>?õú>B?C>ç§=1øe?Ê¾<UT<Àf?9
<5Q65Q6UÁ(;Ã`?Ú?ÕCW?T?oë¯>/??W³ê8Ü¯n9u¹{>vn;Ó¬:\A?²<§6§6UÁ(;9Õè>O4>E?¹â?-gÇ>ðp7?³÷7§Û9p+R=:n@:üÃT?Ï§<ý6ý6UÁ(;Úö<´³<óG/?²;?.;j,?@e¸Æ=i9^û½£.¸¥ºÿ8üÒ.¾µ<èR6èR6UÁ(;¡=Qá]=
Ì1?ªýÞ;Y¸;ÓÔ?Qh¹gÚg9â¿zI¹Ôr9"\1¿<Î¨6Î¨6UÁ(;É©@?³è>iôS?HÈI?@Ôê>Tù[?D
/9³9âå?Þ±Ý:àãI:k?9<<µþ6µþ6UÁ(;3Yý>¡>»H?:|?¬$+?µ¤<?ôR,:M¨ÿ9,?a¥;©ÍÂ:ÛM?±|<T6T6UÁ(;ÆÆ?RÜ
?·?/ÀC@(n?t{­?`É:pëÛ9^3?4®,;]E:Eûß?þ¥<ª6ª6UÁ(;É?
5?Þw?[Ðq?|?
o?ß*9ç9¸V>:o[;÷µ:2¸?/<g6g6UÁ(;u?Ú¼?¦ÃJ?E
?xH²>WF?È³À9¤·Ä9cÆú>fJ;÷6;o@?ç<NV6NV6UÁ(;Õq$?Wâ»>`?9t?²?1I?Üµò8q9çJ>¼!<´q¸;N`?»Á<4¬64¬6UÁ(;$v?ò-¿>!U?2ç>å>Ô=??c99{>9½:â×[:õW\?;<66UÁ(;É=y[ë<MÍ-?DÄo;L;Ûg?[8J¹¿y9-HÏ¾·"8ÈL9¹J2>s<X6X6UÁ(;Üñ>)>ö~W?w I?IRö>Q?ÝÕd:û¢D:®õ?`+<i¦Ç;	\?9<æ­6æ­6UÁ(;WbD?¨¨é>M)W?3t?`3?7;@?º:QÞ8:+i6?nY:dª*:X?A¦<Í6Í6UÁ(;w?_z5?×LM?@@9?ÎpÑ>Ònb?ñE,9{¶9;r>+Ì:*N':8®c?$û<³Y6³Y6UÁ(;Ì<Öô<Â­4?.·³;.»f;¸eG?"?
¹zÍ>9º½¾é}8D9`±ã=¥<¯6¯6UÁ(;o ,?
°Ú>«~I?¬öE?#v?ÀK??o58õ9Ím÷=>y;):´Øi?ì<66UÁ(;CLC?ÍÞ>f`?å ?!¸®>zzj?Þ79.=/²:æÿ:mr?½Í<f[6f[6UÁ(;Öíc??ê£L?
?¾>PàF?Ýrí7rÛ\9¢=n:Ò9wÈ@?Uþ<L±6L±6UÁ(;ÜÈ<A<--??Zm;P=;=B ?Wù¸·Ð9ëu¾ÛF¸·FÌ8a-ç½ <2626UÁ(;9`=PKÊ<´¤1?¼=©tø<#??9|9M>|)9ìx9(j> <]6]6UÁ(;èÏ>Ê>àfE?Õ%?/ì>«u3?	há8W×9pû>S}<&
<ÎO?ª <ÿ²6ÿ²6UÁ(;p$??}Ó>Ô=G?/ç>l£>{Ê4?,/8Ð¡9Ê§=ÚË::W«'?£Ê <å6å6UÁ(;¼?K?S]?ÿ[(?XÞ>	ØA?É9=(ç9a>sÿL;è;ÎÖ3?ò <Ë^6Ë^6UÁ(;ÜpÂ<~<Ñ3?¹uH<Ø~<ÎÊ,?ýf¸ß9²úÈ½ªß9µ:wË>n¡<±´6±´6UÁ(;ô¤È>Ö[A>­Ò?Xà ?ÀÁ"?Ì
}?;t¡=úl4=íe?>Ø<páþ;Øx?W¡<
6
6UÁ(;r¤=müÄ<æ¬:? â1=lR
=ò$?ì²9l¨9Ù$?È¤;×-;)¯B?Ã¢<~`6~`6UÁ(;Û6ø<u­<á)7?	j°;±*;ºõ?R¸ÉV8z"¿¨(¢7¸l9Tz/=»£<d¶6d¶6UÁ(;\¹?h_"?E?h?ñ¡?ï?¿â:Ó9u'?Ê{ö:pc:³·?c¿£<J6J6UÁ(;=(>^]¸=ÃH:?
<ÀÚâ;/?Á¸}9Ë÷=¾G¢Æ8HN@9H6>sÚ£<0b60b6UÁ(;Ä-=Æ=×c+?6ä;u ÷:?L6}¹M
9PYj¿.@¸ÑÅ?9N4¾ÐX¤<¸6¸6UÁ(;*?ôÇ>D?uÁ>ú>gt7?´?7(9Y=ÍFG:"û9k#K?h¤<ý
 6ý
 6UÁ(;Y>Ãk?>ôºP?é¡?"Æ_?ËI8?F<=é´<&îN?;èØ<N'<îêK?ï,¥<ãc 6ãc 6UÁ(;Û@¥?r?®¤?ì§?¾Ó>±ö?w:#:ÂP?áx,<Ât®;»}?ø¥<É¹ 6É¹ 6UÁ(;îN?ÁS"?Jc?!×k?© 	?¨W[?À»7:¾I:H%?'; <;*N?_¦<°¡6°¡6UÁ(;Xt@?£Ñ>kk?fÃ?hÓ%?i­T?g:ã®94F? ½ó:¾Ð:$_?«¦<e¡6e¡6UÁ(;9?s®>x?]æ¨?.f ?È?öP&:×Ö&:2ÿ>§<Á#ú;ûÂ?Ì[§<|»¡6|»¡6UÁ(;¥ù=¤¶=¤õ.?wQm=z:=å"?_z:b¯ª92E?,¸çÝ9±%õ½`Ñ§<b¢6b¢6UÁ(;àÌµ<¹ù<«1?Cl=¾ß<4$?d[#:ØdU:ùÃ>´Øà9y_«9ð'?*}¨<Hg¢6Hg¢6UÁ(;?Z²Ã>KûF?¤/?zøò>c8?(@9R´9÷s¡>5G :sò:gP?WÄ¨</½¢6/½¢6UÁ(;Ç=?Û¾<Õ 3?vJç;£Ò¼;×É?,à8³æx9"> S:@:¢¯?
Í¨<£6£6UÁ(;»r:?/Ì>ÒÂi?±,,?RÇ»>ºj?Z¾·^9#!½Q:ÿ:tk?kM©<ûh£6ûh£6UÁ(;êz`?5Ø?Û_F?|?c×¸>.U3?nÇ7M 9í)=Cl:"2:G¼B?äT©<á¾£6á¾£6UÁ(;ï9>)J>D§D?çÚÝ>½ >Iç;?I
¼8ÝD9t>@+;5qê:ãÿ:?Ü©<È¤6È¤6UÁ(;1_p>°(>Ëd6?¬o	?úÍ>ÜÏ*?¤;j:;.¥;?¼Xà<·Â¡<1?UÆ©<®j¤6®j¤6UÁ(;UG7?¾ë>öG?ê?SÍ>@¹@?°¸N9-×9ñu>7àk<Ë\<{HN?`Ê©<À¤6À¤6UÁ(;§¤½=¹=O<?3¸²<E<0?ºB¥¸¶òt9·,¾µ;®¯|;Uá7?0Ú©<z¥6z¥6UÁ(;¿?çÃ>í¹H?@©?.¶:?5Ç1?}<9äT³9âUÅ>~9;í;)l5?ª<al¥6al¥6UÁ(;
d= T=í7E?Ïg>ÓôÌ=Í=?dí:Ü_:'$?GW;Ç¶:wQ?ñ2ª<GÂ¥6GÂ¥6UÁ(;#?ÃÌ«>B;F?/Ê?í©à>=/?+?>9N¬¦9>¬°m<ªí< bS?LUª<-¦6-¦6UÁ(;C'9?n9ó>øàB?`ºô>½§>!;?±RÎ8?´9¨>ò#;9>;§]G?êjª<n¦6n¦6UÁ(;Mö?Ó>ÌV?~8J?:?'ÌA?Ô&9ò·9-h>}¥:G:xöT?kÿª<úÃ¦6úÃ¦6UÁ(;Ô<<ä2?vf;B;4§?W;b¹÷sr9Yßî¾2&é¸´X9ëÆ¾q«<à§6à§6UÁ(;IZï>È>;N?Û?Pý¿>~Ñ??ðMk9b9VpÅ>Ñüi:!&:çÈ3?D¬«<Æo§6Æo§6UÁ(;g<?¬ºÈ>èH?¾Ø^?ú2?§<?0)97h9ËUº>y,k<º<«ÁN?}¬<¬Å§6¬Å§6UÁ(;<¨ç<ÿ<	>?c=éìº<ÁÖ4?ß÷8´9^Û=o;t Ã:ÁE?]¬<¨6¨6UÁ(;èÀ@?Ó9ð>iM?Ö?¨Ê>9A?Óá9òÆ9Ò1>ê¬<Ö§;	ØH?â­<yq¨6yq¨6UÁ(;Ja<?ßÁç>ÖP?Pi?½OÑ>$øB?µ9Òd9¯k?JÚ:Öð:Ç²X?Á|­<_Ç¨6_Ç¨6UÁ(;sf?é<?ÛüF?Ð?'/Õ>¶>?\zz8Ê9;=Ò^:Y:>6?ÝÚ­<E©6E©6UÁ(;K/>÷dÞ=vI?b´'?O×>¿6G?ú´=ì®I=Id? <éæ<¿¼Z?ãñ­<+s©6+s©6¹ü;÷À?«ú¯><|U?ª´ë>³¢>¥o9?Äh¶ò÷õ8q¼¶¼.;ì¶ë:bÆ=?ÿ:®<É©6É©6¹ü;XE3?M#Ë>ìa?ßZ?ÎÒ?wï]?mÅ·æÉo9¦Ð¼î;º;BCm?÷Þ®<øª6øª6¹ü;pÒ=¾åÖ<i0?m·®;óÕ;î*?_·"¸8=±½V%¹(+t¸Y­?öæ®<Þtª6Þtª6¹ü;0=(ÞO=¿1??`<Ì%<Hä-?,¼9¤<È9ÓÅ>Æ0:gU&:×Ú>.2¯<ÄÊª6ÄÊª6¹ü;4>²CÂ=)Ú0?q.<t:<½;'?@ C¹Û9ÒÑÃ¾,í¹Gp9\¾K¯<« «6« «6¹ü;ÿÂ=Ó°=´-?ÌõÄ;q;³'?e#4¹«(f9]È¾Ñü¸yy8ÁJ¿t¯<v«6v«6¹ü; Ç­?Et?8%?3?V?pµ?9t'9À7\?ziS:³çÒ9ÃN?ëx¯<wÌ«6wÌ«6¹ü;
S?KÓè>òh?te?ÓÓ?ª6]?[¤X9¿©9K\£>ûü:Qç>:V2?Ø¯<]"¬6]"¬6¹ü;¼îZ?rè>#q?b5?îÌÁ>çÄo?¦¬99^¶?Ôæ:Á8:9?:§¯<Cx¬6Cx¬6¹ü;a|V?ÞÁ?öQ?*")?î7Ú>¥jF?pEN97ÈG9X(?£5h;_q;k`?¬¬¯<*Î¬6*Î¬6¹ü;ìU&?ã>Ú;?46?G¸?P.?Æe¯9Dù¹9qñ>-;øåÛ:I?#¯¯<$­6$­6¹ü;mÊU?ea
?©A?7¯Õ??òë9?9ô::¡H?;­.;NùY?ÞD°<öy­6öy­6¹ü;®e#?LÅ>¸PT?Ñê_?ïã?/Û7?Ö8Ä9SH>:L:c:ÝlA?¤±<ÜÏ­6ÜÏ­6¹ü;,?²Ù>¢	?^ï-@¾?Ý?o:uÄ:Óe?ñ[;z:{½?T±<Ã%®6Ã%®6¹ü;ýe?Ð?~=]?ZZ,?U9É>E[?N/9î9Úù>$Xk:$*:11?=9±<©{®6©{®6¹ü;m%'>¸ýã=%®;?\ÿk>ÿ/>,?ØÎç8ð_ 9W9>¤­¯;åão;×y;?Z»²<Ñ®6Ñ®6¹ü;xÙ<f6¤<õ)?´ãF;;NÙ%?¨D¸¡V>9ôá¾+!h:¤¸4:?i$?aÂ²<u'¯6u'¯6¹ü;ùþ¬>ÞbT>]P?ÊLñ>ñP>9?P?×E¸a_y8`EÊ¾èÞ:d]â9D?ëÇ²<\}¯6\}¯6¹ü;H+?× Ô>_`N?;P?Ú
Â>mòH?¢*6ò2±9l+à;Ú¬Ù:J:ÐC?m³<BÓ¯6BÓ¯6¹ü;ý1>=b=ö¨.?h²=T(V=±$?]ý¸)
9jµ¾az;¯×@;1&?c³<()°6()°6¹ü;7*¢>£¡4>Ôe?µx]?
?æH?Æ}k=~Á=½GI?6):1æô9¨±0?Sl³<°6°6¹ü;ïB¢=fÒm=ª.?ÔÖÐ;Ñ)¥;-Ù!?¡Q¸®Ý8ír¾µÁ_8p5%9\-><´<ôÔ°6ôÔ°6¹ü;PÿM=Ð={0?¸Z¯;2ys;S`8?òç¸|®9 ´¾¾;
¹Ï;9Ô+Á¾@´<Û*±6Û*±6¹ü;òv??Y?íÕ2?ïìê>ãàB?ñ'}9ã9$ÿå>ÃUP;Ã§;ýJ?p´<Á±6Á±6¹ü;CÆ"=Qì<U0?ã¼;;àe?L·z·/9æ¼¸C9'¶q½
â´<§Ö±6§Ö±6¹ü;uB.?ýÐ>áU?"c?ºº>»jI?{Æ"=
B<þ¸Ö?V¨;uü:ÓPª?'ä´<,²6,²6¹ü;'g­>¸¹Ê=ÅøÚ?Iç$?Ì>kþ?ú?>!é=Iº?Lh<D¡;8?Kå´<t²6t²6¹ü;áñR?hE>¨Ý¹?éÖ@i ?eSÑ?ç>>?>§Â?=«;<µ?Ôµ<ZØ²6ZØ²6¹ü;½=x=;Ã.?Ëx<2ÒÖ;?/4:¹:Ìï8òÈF¿è;Ë·~;F9Æ:½>#µ<@.³6@.³6¹ü;¨8?
×à>ý?R?¹fj?~?ÓB?rm=9µÍ¥9×<>²ý:àìi:jæ,?¹Dµ<&³6&³6¹ü;3
ù<+±³<f1?]IÏ:{À:$
?@3¹39Ñ¾v»Z¹r¾8\ö¿oµ<
Ú³6
Ú³6¹ü;}
?v£>þX?<?ÒÝ¿>B.F?6$Î82d9ÞÍ)>Íé·:¬uc:\ýN?kµ<ó/´6ó/´6¹ü;î©~?W$?ÀF?D>?? =? 8;9~«9º>;C«ª:àe?r·<Ù´6Ù´6¹ü;(	?½¹£>(l?ÿ´?¨>ÅÎX?0 8Õ&9[V	>ß:Ö>:P?ð·<¿Û´6¿Û´6¹ü;ÊP;=Í
=ê)?
F;«»V;-E!?'¹B9k¿@1:Fÿ:í?Â·<¦1µ6¦1µ6¹ü;Ê¯ ?MõÁ>úT?.X?ê<Ô>î2?"°8|9¨õ=wG;;ÚÑ=?Tù·<µ6µ6¹ü;¾Þ??E¥^?öèÌ?ÇKY?ihq??:\¹9Õ¶J?ãò:2©:{u7?«`¸<rÝµ6rÝµ6¹ü;µ\?cçÊ>{D?wò±>ùÜ~>©½2?<ó¹]9¾³¯;R»n;mN<?¹<X3¶6X3¶6¹ü;`?¶>4§U?Ûâ?ºÙC?mÿ???P8¦¬9AÁ=7¢;@A;ÀJW?¨±¹<>¶6>¶6¹ü;_÷î<±³<ÆÍ*?dïÿ:UÏ:t?´`¹Ê±]9ÁU¿FkV¸ÚA 9B«½ÖÛ¹<%ß¶6%ß¶6¹ü;7?Í8ó>©9A?=[E?¼´?Å1?Qø!9VÏ¤9¸{>~«93¿98Hå>÷¹<5·65·6¹ü;¨=.^r=K2?/Åñ;q º; Ò%?W¾¹­Ý8¹ÎÀ÷P;±;µ8?Whº<ñ·6ñ·6¹ü;xý=ý=/0T?ìð;µ;¢S?i¹({9Ïî¾Ô9Utè8üH?º<×à·6×à·6¹ü;Ãb?kÑ>ª_?X¾?á?C»?*Ï:³9l;L?
Ä:ÍS:qól?¹º<¾6¸6¾6¸6¹ü;Ä<Ï<Û6?MÍ};ÑÞE;u.$?dËü¸Gç~9Êá}¾ôn8»å9úx=½º<¤¸6¤¸6¹ü;ì%=ðÙì<V3?ôGµ;!Æ;`d!?×¹Tb9Ü¸î¾³ñö8ü;9¢eÒ>Wöº<â¸6â¸6¹ü;b'?¡6>ëÌ¹?ÐÀ?N?±o?ÀcØ<y4<'Ê4?Þò=ÏÓÉ<*EC?"÷º<p8¹6p8¹6¹ü;¯?ÀM>D¢?§Ä?ÖN?ÕGt?§'= óµ<ãk?Òá´<Iè<Å­&?Ë»<W¹6W¹6¹ü;lñm>XØ>LÝa?D?PÕ¼>ÛT?Q¾¯<´dN<¼ûY?
û6<6
Ù;±ÓW?c»<=ä¹6=ä¹6¹ü;tª?¹©§>³ûE?e¥ß>L>9?Re¦8sw9/n>é);¨iÒ:ª¹N?µ:»<#:º6#:º6¹ü;Z=é\=e/?S¤Ã;1;ñ9-?àåð·ÕI9´Õ½[Ê&9!9D&>(¼<	º6	º6¹ü;^q¥=Óy=ÿ*?b¨;4Y;Ê¾2?Ü7¸¤W9B¾à¤¸ýSB9Ó3Y¾ðt¼<ïåº6ïåº6¹ü;(ì¥>Ä1>[Lo?J?û*?L²`?û~:ú:¼£ó>3±<Cq<Ý}p?7¼<Ö;»6Ö;»6¹ü;7Óº>CÌx>³;@?Î3?sû>LI6?Ú<39!ùÒ9Î}Y>ÝqÔ;ã;bI?¦Á¼<¼»6¼»6¹ü;>°ô6>âó:?/Ì>Û>(I2?,]e={b=}wZ?×ô;¼¤;¥??½<¢ç»6¢ç»6¹ü;Ti·<C*<±û#?{Ö:Vó:Ñlá> 	8¹9-¿[;¸&mw9ÙÁ½õ½<=¼6=¼6¹ü;â¦î<}È±<üÒ+?6;ü/;j¶?©^÷¸Ë¯9µá4¾+¾¸SÇ*9wc¾¾<o¼6o¼6¹ü;öX?kç>Å~o?í)?ES!?N?2}9tb79"º0?PÏk;#%;Ç6?]UÀ<Ué¼6Ué¼6¹ü;;
? v·>¸â@?ª>¥ÛT>:?ãÑ¸Ú09Ä±1¾f{à:	½:,±9?M«À<;?½6;?½6¹ü;æ)?¨HÅ>c[?äßI?%ý?6MB?X9´ïå9ê-¯>Ù|:4CA:íN'?ª½À<!½6!½6¹ü;kç=Ú[§=þ0?ü>çcQ>CW#?Þ
É9¤
Ï9wø>¨9ã8×{?ÍãÀ<ë½6ë½6¹ü;Úp?­,Ò>I<?÷¢>Ãj>`11?²½ 90²V97ª¿>$äu:\Û[:7(?FëÀ<î@¾6î@¾6¹ü;Ä?P&?£G?Cý>[Kª>#>?æÐÙ8tAr9{,f>§ú;^";øöU?%;Á<Ô¾6Ô¾6¹ü;o?½?6	K?<P?,L?mõG?¾É8Ü;9
ÑG>éÆX:ëô*:N"?ÒsÁ<ºì¾6ºì¾6¹ü;ò#µ?­i?ÉO¦?Z?[?ÑÜ?-
Ú9ì{§9o¥&?dD<D;Â5?átÁ< B¿6 B¿6¹ü;q@,R?°?iÇ¿?o¦ß>ÑÛ?z-È94mz9û¡L?LÏõ;Þ]
;RÞ?~Á<¿6¿6¹ü;îØ?2è?pÙ^?ýyr?c?×I?¤\9Ïg9÷N¹>¯eÿ:>:fño?ßÁ<mî¿6mî¿6¹ü;æ"@?¥ê>\$R??ÈD?>*6?*îI9$Ýr9;ÚÔ> e:¨ÿ-:(?ýÃ<SDÀ6SDÀ6¹ü;,¤>Q >§-b?k<?Ô?#h?sYD=è<3£X?W;Ðÿ:Å÷W??Ã<9À69À6¹ü;>¦=ÎK=fæ,?óÀ;¸£;èl?qVÝ¸±X9½áÒ¾Ög):à:õ&?óNÃ< ðÀ6 ðÀ6¹ü;'Ýf>f>a.C?³'­>iu>s 4?1Ã,=ºTË<hY?¢c<)À<®4E?±Ã<FÁ6FÁ6¹ü;Æãm>Cæ/>-?T?ò<WóÀ<á³ ?x=H¿=£»F?¦9:´D : E?g.Ä<ìÁ6ìÁ6¹ü;®>½©¸=%1?-ü\<Ú
.<-"?¯]472Ê29Þ =ô/·½9ï¬ð¼a<Ä<ÒñÁ6ÒñÁ6¹ü;aÍd>àý&>Ì`/?Bü<=BÃ=üM?.­@¹ÄS9j,¿°Â¸bq9QÎ8¾	äÄ<¹GÂ6¹GÂ6¹ü;=´CÙ<Ñ*)?wµ;ÜT;eS4?08M¹t9Ìn4¿«õÀ:hß:Æ ?Å<Â6Â6¹ü;t]k?w.ø> Çr?õ¬@0¡?r·R?K:XðÕ9ør?RÕ;/;êòs?ãÇÅ<óÂ6óÂ6¹ü;¨Í=Ê#Z=19?5g<Ok0<TÀ'?è¨*¹Bi9nL»¾4ä·®h9ðèz½­ÐÅ<kIÃ6kIÃ6¹ü;3É?Á~?ÇDÅ?Kmþ?G'?¯Â?hüµ9¢¬9ãî?0ì;a4Ç:©?»ÑÅ<RÃ6RÃ6¹ü;!¤?¾È?©?ÐÔâ?S]m?É£t?î9ªe»9Þ¢"?\;XOÒ:)ô?AÚÅ<8õÃ68õÃ6¹ü;Q7}?G?·­W?ü&?\S¾>6XO?Z8[T90÷=Ö
(:ê»î924?»JÆ<KÄ6KÄ6¹ü;ù?1W£>NO?Ã
?$º>¡öB?¾
7pòò8²²=>¹:×K`:·ÉS?CîÆ<¡Ä6¡Ä6¹ü;rí?¨q×>Ã?òÁ?£?_|¦?^: aæ9Æ3?¤dÙ:é0:êI?KÇ<êöÄ6êöÄ6¹ü;Äß³>¹­h>#çE?8Y+?´M?rñ*?ü8ÿÓ"9§ðo>
[;I;.[>?}hÇ<ÑLÅ6ÑLÅ6¹ü;D¾5?$Ëò>¡??bê>+M«>Ô"/?Q\9\q9Ä®é>YF<´°;sB?äÈ<·¢Å6·¢Å6¹ü;||?}¸?kêM?2âb?éå?Z?z9.Ös9O¼>Vk:1.b:?	?ÈLÈ<øÅ6øÅ6¹ü;¤Ö<¼¡<Þ)?k;¼Ä;
?³ò¹µè8³¿KÅé¸)9Yp°¾È<NÆ6NÆ6¹ü;gvÙ<üb<c{U?Á\ ;;';u?ÿ¥a¹c@91!¿îB8Ì&9ÔO>yÈ<j¤Æ6j¤Æ6¹ü;æ|>ÞÐá=G#/?7>Ê=¶Í"?×:£+:
¸Ê>Ä]í;ÐÊ¦;ù(6?èÉ<PúÆ6PúÆ6¹ü;ÙÎ\?öÿ>È]?<'?
Ò>ÊÔK?ä{·\ 9¿Ëä¼ªmô: §:¬òd?ZÉ<6PÇ66PÇ6¹ü;ùÅ ?6?w
?¾IÚ?¹|\?Xr}?
S:ñ©9Êü\?!h;6Þ¸:p¡?tÉ<¦Ç6¦Ç6¹ü;ða?`U?ü T?Z{?Ë>^Á?? «(9
ý8+¢*?~è:C«¦:2?æ¡É<üÇ6üÇ6¹ü;>?íS§>ûÜe?ßÚ¼?ÓÖ_?EýW?ôä":Ñ:e?ì×:>P:{§6?CÊ<éQÈ6éQÈ6¹ü;WÁ=yD=¤f7?3>
£>þW1?©
:ôXø9?|l0:?:<z)?¨Ê<Ï§È6Ï§È6¹ü;Íò<ç¶<E.*?^}R;A1;b!?C¹ÀY9K^å¾*Eö8t9;kÍ><Ë<µýÈ6µýÈ6¹ü;&é>×¡ >MÉ9?Øâ±>÷<>[/,?ø­T8¸9Ó+>b±:¹:Ñ4?VË<SÉ6SÉ6¹ü;Ï
:=:þ=i*?Ðij;ßG;ý?jR¹`vÕ8Îâ¥¿<õ$¸µW9Us¾èÑË<©É6©É6¹ü;ÄÛ<þ<©­@?çö<Ø2Æ;Å/?X¹97ø¾[»8óþ9>Ì<hÿÉ6hÿÉ6¹ü;+Á?óR>Es^?Å@?Â?í>¿¸O?h½9½èÕ9Ï°>î;Nn«:ü¶i?cÌ<NUÊ6NUÊ6¹ü;©K?#¸ª>Nb@?ÒÄ>Ié>ä"2?èæ¸&Æ8[=¿Ù6Ã:¨:>??±ñÌ<4«Ê64«Ê6¹ü;ø'D=N'=¶Ê+?Ûù¼;f;m?²¹ö¤690·¾ºë¶è"9!_¼ÊgÍ<Ë6Ë6¹ü;/\?ó¹?ÑS?!?±ZÃ>ÚÊO?ñP59T'9>uª>ë!;øÔ:ñ¨A?3vÍ<WË6WË6¹ü;É=Y=é-?Þ±Ì;o;õÎ&?]Ü­¸<9ºl¾Ôb9é9º>ObÎ<ç¬Ë6ç¬Ë6¹ü;É`>6o%>s?@e?´¾?$,X?®>ö:=à;?<Ë=E¯<7õw?äÇÎ<ÍÌ6ÍÌ6¹ü;lOw=©ù=©I?ã¿Á=í¸|=*CD?êÿí9'`9F?HÉO;v¶;§èF?§OÏ<´XÌ6´XÌ6¹ü;Ì0=kg=>ã-?+tO>ë#>pþ!?xf9»ÊÐ9J>ï!;Ý©
;{?\óÏ<®Ì6®Ì6¹ü;ï?t÷¸>k=A?Ùp?(O=?ñÛ9?P:(99BÜ&?F8:êW!:¹?ÈbÐ<Í6Í6¹ü;û0=û<9|4?¯;ßO;ï ?éh¹?y9+î¾Lç«:d:pW?'zÐ<fZÍ6fZÍ6¹ü;ûÝ=¸/b=['?X;êxy;mÜ	?N²W¹G¥9AÉ¦¾ÓïY9A?9DÛ?uÑ<L°Í6L°Í6¹ü;&#X?Â
?ÓD?;ô>w®>à3?#7h2c9ä='K);PX¹:eÔi?kåÑ<3Î63Î6¹ü;
S?ÁzÍ>õL6?¢>=h>ù³2?Æ4¸ø9¸¡+¾ó;²Ô2;¤8?¨GÒ<\Î6\Î6¹ü;à:³=¥Ê=g/?·i=U>=×,?a9Ûüq9ñ%?Ø$:N):Bù>Å^Ò<ÿ±Î6ÿ±Î6¹ü;Ô =Xæß</?YËv;s! ;=FE?¦Õk¹Ì|9 Òî¾£Ñ8UIò8ºôÜ>ÒgÒ<åÏ6åÏ6¹ü;P`>×ó=><k?¤m?%EÏ>éD?A´ú:<R:ñO?Oe<:I:¤å+?3Ó<Ì]Ï6Ì]Ï6¹ü;­æ2?$³Â>(:k?zUY?ì¨õ>U{b?l©9;%9äò>þé: :§kP?Ó<²³Ï6²³Ï6¹ü;>TÔ©=£ÚJ?¤Ü>D>ä5?{Ã<wú<¶C?FP<}	<úmB?3½Ó<	Ð6	Ð6¹ü;ßÍ?.N¾>×U?Ï?
±Å>Ð<?³>9LÝÐ9°i>8N;[Ýø:º!T?M+Ô<~_Ð6~_Ð6¹ü;ýà=l%è<Á°)?';´ã:Û%?¸f»Â9Ëô¿½Z?¸È#9u¾ÿXÔ<eµÐ6eµÐ6¹ü;]ù>ðü>XL?@øÿ>öÂ²>±H7?Ò9l¹V9 5?màå;Ç~¡;Û26?émÔ<KÑ6KÑ6¹ü;+?¬`ä>NÏ??r?E?þ>5cF?÷}9<±9k8a?7ñ@;¶LÙ:üMc?´Ô<1aÑ61aÑ6¹ü;jG?¨Æò>øQ?ÎÓ?UÉ´> F?Á9*uÞ8_ß?qa;Èy¿:½dJ?\zÕ<·Ñ6·Ñ6¹ü;¼P
?b¨>ÕHR?i'?ï
/??K?¯µ³9ôN÷8º?Óg;Óú;*J?ÑÕ<ýÒ6ýÒ6¹ü;qY?;?¼YO?g¹?ÍÁ>;#I?L?9ÇçÍ9×m>ù;?
0;9¥H?òÖ<äbÒ6äbÒ6¹ü;9rZ?Ðÿ>3Z?ôh8?øÐô>Õ@?èQ8,ó8|Ï>iG:(:ß?T¬Ö<Ê¸Ò6Ê¸Ò6¹ü;Å«=äÔ<¹9.?§ö}=¤G=4Ô"?öð¡9zgx9¦ä&?vÇ9L9r>+ðÖ<°Ó6°Ó6¹ü; =fâ<ý0?%<'Ì;À4?Ê
¸à£9£wô½m¤:ô:?r4×<dÓ6dÓ6¹ü;Z6?¡Ü>/S?@Y?Ç1®>kBN?¾í9 9÷@v>ÿk:ù$:¢&?K×<}ºÓ6}ºÓ6¹ü;KO?¡Ñ¹>t¤?¡Ä?ÓÏ@?Æ?Â;:CØÆ9q?7};õ;ÐsJ?Ö¹×<cÔ6cÔ6¹ü;ÔXg?~ø>Vn?{F?áQG?oL?©C9V*9±Ö?«à;Äó};I{b?WFØ<IfÔ6IfÔ6¹ü;}!p>Ht>ß¸E?ràm<³/$<ÿr9?¸x­¯8:ûQ¾sjá¸eXm9"s¾ÂØ</¼Ô6/¼Ô6¹ü;¾U=Üg"=v(?Óo(<*í<·û ?æ¶Î³9O$¼ê¡£9ÏU9¯ëC?GØ<Õ6Õ6¹ü;þØU?>ö >Gª?÷Ù?23M?½?õ/:T4Í9JiZ?¦ë#;ª´:Eh?¬ Ø<ügÕ6ügÕ6¹ü;¢7?Noæ>!L?ó´1?úû>Q4?nD9E¯j9Õ?8Å;ðÙ{;>xH?¼íØ<â½Õ6â½Õ6¹ü;L??gJ?°ìq?¿s?
ê¬>Ál?¤(9]re9!¼>,gÛ:k:¬ön?÷=Ù<ÈÖ6ÈÖ6¹ü;O^?!3?¸C?ú&?ùè>Â7?qÜ8~r>9'7>.á;ÔIÅ:sl,?Ù<¯iÖ6¯iÖ6¹ü;$'>ÈmÂ=Q\?e+?4Ü>ZBG?9E=÷´<MN?h:Hë9©·?eÙ<¿Ö6¿Ö6¹ü;7O?2ø>Ú×U?^]$?ËÎ>0°K?÷ÇW9Ï9Vd>bï<GA;kT?£Ù<{×6{×6¹ü;ìý>?c¨Û>d^?èôh?¶ð?çÿa?ÿw(9ËÏÆ9ËíX>ÿ9ÀØ9Z?qÜ<ak×6ak×6¹ü;pÂ?S½>G?É -?qSò>¼å6?zÏD9à
½9\@>`í::¢:K;?ßÜ<GÁ×6GÁ×6¹ü;=*ST=´-0?ÛÒô;§»Ã;Y ?Ð
l¹¨q{9ÅTð¾Þ	9DMF8ïß§?åcÝ<.Ø6.Ø6¹ü;>c,?ØhÝ>ËQG?-£8?ö>é¬??Wf9Ãß®8j¨?Úd;êu±:LP?1Ý<mØ6mØ6¹ü;8?ZØ>ÃY?9#s?P&?j;?y^9x9âIµ>MÞ#;zXÏ:RJ?¸8Þ<úÂØ6úÂØ6¹ü;g(s?&?JO?Ùá|?
Û-?È.:?239e»9xÌt>P°<ÚR<RV?ÞFÞ<àÙ6àÙ6ûË;ªz=#ÂÆ<ö¡*?ÂuJ=!=2u ?òs8}>#9
?>ùe=9hÙ"9Þ?¡rÞ<ÇnÙ6ÇnÙ6ûË;Éu>È¦>ÁL?Ï?ÚN?Vú1?º<'=³¤Ë<Þ;R?ý6è<Q<{TR?ß<­ÄÙ6­ÄÙ6ûË;_á#=½>î<å0?]c;M2o;2Ô?Æ9¹«9z)¿ÖÔ7ónÑ8Ï¤=NVß<Ú6Ú6ûË;}=fÁ<Â.?Ù
;Õ;ø:-I?ã_¹æ2­8áu¥¿N¼¹@.9í¾°Îß<ypÚ6ypÚ6ûË;=Ï>q1>±V?.$?9îÕ>XØD?yï.=MÛ<H5L?kÓ@<6é<v??õ
à<`ÆÚ6`ÆÚ6ûË;âOå<Ì²<udE?¬¿=¨=19?ÜýT:Úqô9a_?£ø;¿>;ÂQ?kBà<FÛ6FÛ6ûË;2?Éú¾>ü±N?SZ5?U<ý>U7?~=9Û¶9½H>ûÖÈ:C:æ
>?]^à<,rÛ6,rÛ6ûË; y?Ê4»>PÉ3?)ä,?Iëû>%±/?L=8<º9F=÷;>õ¿:°©B?7á<ÈÛ6ÈÛ6ûË;	ð¹<$<£-?±;%#;!?¥¹\:9T2¿:ç¸¹?9J_¾¹já<øÜ6øÜ6ûË;(í<?X?¹:?&?tTï>¨°1?8Ü8*o"9ËUo>ÛH;dó:tR?â<ßsÜ6ßsÜ6ûË;Þ]V=Z=øì2?Ð9=ê-Q= ·&?g:¡9æêè9À4±>i?¨;b;wF$?j&â<ÅÉÜ6ÅÉÜ6ûË;¯Ö?½©Ä> P?y	B?/?U{:?­ß9:å9÷Ý>_+:fî9_?Ædã<«Ý6«Ý6ûË;ÇÞ>=&p>Ï{m?V£?ôA?pX?ì½$9Û¨:©) >ù;Þ);ðX?p½ã<uÝ6uÝ6ûË;T?C£>HËJ?N8??7?[±8¸39øÿ|>Ávs96×9(×>ñã<xËÝ6xËÝ6ûË;a??×ß>L[?_³^?ì±?ÉsX?û}o¸a\º9~¤½Vï;¦°:X?óä<^!Þ6^!Þ6ûË;c¸)?òðÉ>V'W?¤?ëÃ> N?Uño¸ñtb9d¾Áø:×7:D??jnä<DwÞ6DwÞ6ûË;±Ñ=o=ï.?îÙ;7¬;`p!?'¥¹F$å8c¸¿G¹ÀË8âÇz¿/ä<*ÍÞ6*ÍÞ6ûË;7Î=|!X=p1?¤:<F¦Û;Ê?]|¹¶ï9¡'o¿ÂÎd9ÝÉ9»>¹ãä<#ß6#ß6ûË;FËL?ñï>Z?Ñh?Õz?«??A¸T¯¶9ª¹3½éÐ:ØhP:O?Í%å<÷xß6÷xß6ûË;!K?¿?ÜF?9?RÅÔ>09?AÜ¸õðu95Ce¾ãõ:°&[:!5?lå<ÝÎß6ÝÎß6ûË;»y>Ê.>¶á6?Lz¸>|4>Ï&?C°;ehÖ:ÛN6?sKÏ<Ã<÷:?Ò!æ<Ã$à6Ã$à6ûË;ê©$?WøÒ>WÏG?Nx	?p:Á>Í 6?,¬9¶o9F?F­:Ó(:?ßæ<©zà6©zà6ûË;¸=bïP=p0?
ô>=úI
==þ,?<àÄ;Û4A?o<F3¾;0ç0?ã¥æ<Ðà6Ðà6ûË;"Ôë>·ê}>nÃm?'¯Q?ù?]ªP?lPl82Í¨9¥1³=°{-;å:<|A?4Zç<v&á6v&á6ûË;jÃ?>0Á>7I?9û^?!? ±0?Vÿ7ÊO9YoR=¯¾I;_D;0?­ç<\|á6\|á6ûË;-?VaÞ>Z5G?ZÔ4?û>áù7?Èw68´ã²8z>)ï;Ãª:kD?´¯ç<BÒá6BÒá6ûË;3«>¸\>9F?MV?Å¿¬>Àª??X¢¸Ô^9w#:¾%6.;
$æ:MÉA?´é<)(â6)(â6ûË;Y»U?ðr¹>t?áýI?Å»·>E¸?I,w9R¬9È·>:'L:pjr9å×?çé<~â6~â6ûË;ïS=®=Z?¶éB=ßð<¤'O?ÃE0=îX¹<Cws?õ£<ù*A<°IY?:ë<õÓâ6õÓâ6ûË;ã»?îË>	C?þX??U?ã3?Gå>8òâ9,Ó>uÜ';ï:·3?×Üë<Û)ã6Û)ã6ûË;ú²I=b=É*?ÆÉ³=Ø=üÉ?¾c[¹Êà9l«Î¾ë;À1s;
P$?ì<Âã6Âã6ûË;L7×<Fà<4}.?ý;üç;»Ï	?Ð¯¹âÉ8ñÞ¿÷6%8 9<>Êì<¨Õã6¨Õã6ûË;ÓüN?òù>WaT?"{ ?¥N??á¿V?Êb«9ùëÛ9vÇ>ÇU;Q~Û:bUy?ªì<+ä6+ä6ûË;ÅÝ?õª>d_Y?{?6,?³@?Ã­,:WE::ÞQí>A¹;1x;V'??í<tä6tä6ûË;ÏÝD?GÉà>	4`?Ub?ÕÃÂ>áúF?¡P8¤§9]K=U]%;ûÖ:ÎCE?Çî<[×ä6[×ä6ûË;o ?ä,Ë>·ºI?Mc?o¨È>PP=?2pö¸»5>9 Ö¥¾5:X":Ö2?*ãî<A-å6A-å6ûË;Ã?U°>úD?u?}¾?F?ë}½9rgÙ9ì!ß>­å:Åy:Ûk?Söî<'å6'å6ûË;ål?2,?RX?$LO?ªù>ÏT?7r8Xm99¸>iå:&Ç:%¬d?èï<
Ùå6
Ùå6ûË;¨îó<º»<¡æ&?R,è:äé:ÿ>¼¹^¾78æ?À¾[¹·¾8K$G¿öï<ó.æ6ó.æ6ûË;ù69?¥>ë1?¤T®?ðJ?°é[?óJ9ü
9;:?¥ßÝ:ñ{:&ra?pÚï<Úæ6Úæ6ûË;bïr?ñ?ÍX?4C?,Æ?ô×@?Õ¬g9"/9ÅR)?¢:wXg:;^3?Áãï<ÀÚæ6ÀÚæ6ûË;®ÜÙ>t)>±jQ?8]i?RÚ#?-M6?;>9<Ö9[zû>z;;dD;­1%?Ü^ð<¦0ç6¦0ç6ûË;û=õ>õø >(C?£Ý>¢> .?Ù¹lIý8 Y
¿ç;:á±:³>?ýð<ç6ç6ûË;æc?+Áù>#°h?@?»ñË>fÉq?í!¹§÷85o'¿9î<¢íª;l?Jò<sÜç6sÜç6ûË;@F?Ó÷>#QM??ï-?#M?Ëé8,.×9
>JÓK;wä:÷cd?@ò<Y2è6Y2è6ûË;ÈØ?_ÅÈ>
J?e?;Á>-q4?Æbµ·øÆ9Èé¼bð:¡£:Êì;?pó<?è6?è6ûË;È>u>DX@?óã	?Á>5e6?¿X¸Éo9~è½ô:Õê:-\?ä&ó<%Þè6%Þè6ûË;¸ê=±ä<ãK,?GYF;û+;f?|h¹Õ¼9fkz¾þuí·»®P9ß¦½Dó<4é64é6ûË;Iô<õ(µ<o,?Îu;[
t;~?Æ¡©¹@c8/?Àô(¦¸äÛ59æi¾uó<òé6òé6ûË;éa=Á÷Â<¸Ò-?½Ë=ê%Ì<S$?®ýn¸æ/+9Â²2¾°<fÉÙ;J/?>mô<Øßé6Øßé6ûË;Np=Ûò0=áÔ-?£¥;®a;­I.?xä¹kÞ³8oG¿xlÆ¶^9Ád¼õ<¾5ê6¾5ê6ûË;BX4?·ß>ÝN?à?9ÂÀ>%t4?ý¡n¸uV9~è½na;,+";ï1?îõ<¤ê6¤ê6ûË;EÄM?Á±?¨L?"T?Ì+6?ò½5?õö9ºÜ±9¹1?·òÞ:«:¸L&?Sö<áê6áê6ûË;V(0?äÁ>¦	i?QÜG?ç>Mô\?Èö9å9m¾÷>O5:Ð`k:%?¬ö<q7ë6q7ë6ûË;VÞ?Ì?¢Î?·¯t?¶>Ó«?ñ¯÷9ÞÆ9[ ?f¬À;cH$;Õ?Áö<Wë6Wë6ûË;'ò>M>ë\??¿>{qR?±î¼8_´8«î?ñ®;ßze;=)C?Àk÷<=ãë6=ãë6ûË;¶?Ë>P>?U?>ö¾>V¹.?2-¶emq9c¹'¼?uu:¯oF:ÀT?à
ø<$9ì6$9ì6ûË;½?>«>_ôC?Ó>Î>È3?Ò¸ZÂ9!ùõ½Ìm+::Ñ°?úfø<
ì6
ì6ûË;¶f+?õ§±> üv?X~ý>ö|>/q?ÝÒ¸§8!¿V(;ôÆ:®X?úæù<ðäì6ðäì6ûË;?½>v=?4­>Ñv>9Ë3?@Ãþ¸·L9Í¾.;UcM;¾o<?±Hú<Ö:í6Ö:í6ûË;Ï2c?ço?ÖA]?ÄÅG?ôÿË>ö±z?)Ø8_wR9±>j:ùhH:ùiA?J÷ú<½í6½í6ûË;;?#ò>ZGF?­?>ÏQ?MÔB?|80_9¡c">íG±:óß0:?K?7uû<£æí6£æí6ûË;!¯
? Ö¬>®ÛQ??oíF?cê;?nÈ%8Ê`É9ÀR=ãè:ã¦:ïÒh?Hü<<î6<î6ûË;Pa?GÙò>°m?í*2?qqÒ>Ï¼X?ý8Dï¬9U;>ør;
=;4K?µý<oî6oî6ûË;^¥?·Éç>øÈ¶?õ{ç?ÕÇ4?uæ£?ja:Ãê9§ûu?Tlh;ó»:UI?öý<Uèî6Uèî6ûË;;vß=Û2=À7?Ú¾<aÙ;8?}º¹Ë?D9Ds¿&¹=ý9:«
¿°Bþ<<>ï6<>ï6ûË;ß<Ó<Å<?GÍ§;ü;ªE?³¸[9RÊ£½-ê¹hSÑ8Í¨¿="ï6"ï6ûË;Zx?·?HS?6V?þüù>Í\[?>9KC9øØ8?Ù×;¤|;¾P?Y=êï6êï6ûË;"¾"?ß{Õ>N'C?ýæ>Â½£>ö4?|9øwñ9Ë>ýä :@ol:u5.?Ý=î?ð6î?ð6ûË;îI?ÒPä>Ëjb?R@4?åQÎ>|§_?ýÀ8$I9Ru>r=(:ÅÌ9ÉR?2=Õð6Õð6ûË;w-}?Na?b?r#i?¥?ß,T?|Õ9b9æ,?³.:ã¾+: lU?'=»ëð6»ëð6ûË;00=ª)ÿ<Ä0?Ë|D;(D);¸?%j.·<7R9ÉfÔ¼6Q929>KA<4Q=¡Añ6¡Añ6ûË;¨!?ÎÕ>}IB?åíô>83²>aî/?ó³9Ü9¡e>¥;Åö;Ë'Z?àg=ñ6ñ6ûË;u»=ÇÎ=c/?ë¦<$<z$?ç:¬·p¤¾8Fç½V:f$;:ç0?=níñ6níñ6ûË;ò¡9?\Öã>P?1:?ºkã>R?Wý9ã89EÚ9?·ÿP:x|:Ý¼'?<=TCò6TCò6ûË;SÙ?¸hµ>Æ:O?ÿÑ?D?þ3? Âc9±9¶(¤>ì¯S;
;Ö!@?ó=:ò6:ò6ûË;§ý"?è¦>S;?U<Ø?3xu?a?öÛç:ªo:ag?<¦¢;7\?ÀÛ= ïò6 ïò6ûË;oP?fÐê>ÒÑb?Ý"?o_Ã>µ
U?`9·e9Ü9§>|Ýu;TË ;w¸C?Ö&=Eó6Eó6ûË;Qª?;Ð>³JD?É·ü>±¦¨>¸Í??lO8FÞ9J¶=U 9¬}¸9DzÞ>¡'=íó6íó6ûË;,*=ÏÙô<@ì1?<m0;xö:q?7?Ï7>¹ÉÚ8Äî&ÀHÎ¹ë_9^°¾i=Óðó6Óðó6ûË;Ð¸>Ù>w>s>?âÃ>[>¤2?ò\9Î9{>Ç[95ü8ú?r=¹Fô6¹Fô6ûË;Úi?±´?ê¶G?1à>Kí>Jâ<?À´8/9bÇ=ívx:ÅC::L¾*?ÆÜ=ô6ô6ûË;!?Í »>¹¥J?<5?,Ôú>YG9?Ið82±J9Ï½>ä/N;µ;{%4?ù=òô6òô6ûË;uC-?#´>0[?x¿Å?¤t?ùíN?y:x:´ØÏ>Ù;ð°¡:·}?Õ5=lHõ6lHõ6ûË;BÍ<?sqì>kL?Õ8"?êfÝ>s;?uv9D9Ydõ>¤q;üÍ; I?Ú=Rõ6Rõ6ûË;~,i?à?qÚD?î?ÆÇ>«Ó6?SCV8ÌÜ°9V=ø¸ü:+ªµ:$2?¨ =8ôõ68ôõ6ûË;Öß>==Ëb:?8U=j)=Ï6?Rü98þ96ÅX?^B@:.:¶!?»¼=Jö6Jö6ûË;W©=?¸¤ò>H?Hw
?D{Ç>5?Rí8a£9¿í9>gÙ;GP;ìD?@= ö6 ö6ûË;à×
?¸/½>¦à;?)ÿ>eº>Ë~/?ê[¸ºµS9(ö¾°H	:È*¼9Æ:?Ð¡=ëõö6ëõö6ûË;=Ê<âÉ<ýÑ,?y[-;ÊT&;-h?»`7;9þ¼Ü<Î·:`L9¯]½7ö=ÑK÷6ÑK÷6ûË;e´?FxÄ>âJ?°^?¨6?#E?&9ú~9 ?É¼4;^CÖ:ñW?»=¸¡÷6¸¡÷6ûË;Ê>çd>	b?3r?0 ?·kA?AÊ=/<YZ?ï:"ÅK:ëû!? d=÷÷6÷÷6ûË;ü:=-7	=¥.?Y{j=q6=ß$?xv9!d9 Ð>µ°;wóÊ:£¢(?r=Mø6Mø6ûË;.x)?DKº>Sáh?*?0ÚÔ>"L?ÙÏ9ó9*?Ò¿9k[93Í_?=j£ø6j£ø6ûË;ýÊ>¹*ª=½ÁA?I>R¯>-$1?'é:
í^:uð?¶'\;Da;4??_·=Pùø6Pùø6ûË;´a=/#=ñ0?Ü÷<Ü»<()?Zc9B³9ÎÏÃ>ê®8QÁ9ßCÏ=àï=7Où67Où6ûË;d?¤¿?½?­??¾?Æ«?B#:tð9×Ð-?A;Àó;^ú?|"=¥ù6¥ù6ûË;Ð¥.?eôÄ>oc?§øS?¦?àEQ?P{l8ï§9`@µ=	;¨{;ÑF[?xJ=ûù6ûù6ûË;úð>w>jH?Q"ÿ>0·>&t2?4:É¸.*9ÂY¾¶)a:¹®: ÜR?²=éPú6éPú6ûË;h$?ñ¥>£:G?ýc?ÿÜ½>æ7??ÞÁ8öb91[>Í_;^;;F?â)	=Ð¦ú6Ð¦ú6ûË;Ì§þ>k,>þ^?i*w?Ô?R_P?:kk:&Þ=:[µ?;ûA<<r#A?§	=¶üú6¶üú6ûË;óU?_¶Ð>©oC?BQð>#7¢>Ù =?³º+9[rN9óÔ><e;âJ
;ì,T?µ
=Rû6Rû6ûË;bÜ<`1£<ÉÛ,?E¯;F5;|-?Ñ¯B·c8õÚ½UP°:~o`:HI?Ëü
=¨û6¨û6ûË;ý­?v %?ÑÆ?G?(<¿>ñ7?¾±9|:9
0?Mî;Å#;­e?f=iþû6iþû6ûË;K®G?/bê>ÇZ?(P?µ	?f§H?+0¼9öÈ9	ºï>kê,;)Ä­:6¿~?Ïw=OTü6OTü6ûË;·=?ÄÎð>,¯I?g?0[²>ÙL8?¾ÉÀ7@J?9=¬
;T¸¶:dB?:=5ªü65ªü6ûË;;º?;Â]?müV?ç¨?½L?ÚéR?eÍ9`9_>k;êÀ;é|?ò=ý6ý6ûË;uÏ¿=¾-=Åç-?Êrª;ø¬;Wõ&??û¹Gc8t¿+#¸ã[19¥H=¾"=Vý6Vý6ûË;Í1?¶_¾>¸"n?÷6?æç'?ïH?æ²9Nk½9MmR>*;ÌÈ»:ëg?2=è«ý6è«ý6ûË;àGâ<`a£<xG1?·>äÚ=è,?WWµ·½¤r9¿R?½é¹|::V¬h?:p=Îþ6Îþ6ûË;d §>¼,]>qA?_â>ÓA¥>V/?2H8ßZ­9Oå=uÛ;çÖ;mA?G®
=´Wþ6´Wþ6ûË;õ×> ¿>­N?=?e
2?nJ?$s9ÃsÂ9øM>Ý»:"©:7Ø+?§å=­þ6­þ6ûË;­8K=û=Ç/?ke¢;4;Ä'?ÄN¹e9_×æ¾<¿8D>i9Wñ*>û`=ÿ6ÿ6ûË;½
?ºYº>miB?ÁÎ>°>w.?ÐY¸/£p9"èæ½9lÛ;çÏ;;:?³=gYÿ6gYÿ6ûË;8Ù>W9Ò=Ó2?<+>È=_>o4,?5é==ì<CóM?Â§<b»¾;5J?x=M¯ÿ6M¯ÿ6ûË;G?^6ù>L?û>¦>¾ÙN?Õ^7#<'9ö)=ÖgA;3¯ù:6LF?£È=77ûË;Ôb¾<.<*21?-;oi;CM?Zz3¹Ùò¸8zmx¿ä¿¸º 69ÉÐ½Ô=-7-7ûË;"s?%®>ôÛB?Dð>Î¤>º:?¾ê¸P(9$[¾g2;è¼þ:9í2?^<=X7X7ûË;ÐK?X?tc?á~?VÈ	?ÎÈl?z:ßLÞ9?<­<&{?ë=s7s7ûË;²eq?öz?ÃP?x±x?S/?ªÒ5?'@9ýÖ½9>m¸;¶¾:DQ?ì=f®7f®7ûË;ú{å>g3>
<?ø3·>±>Ö(+?Hb¹¸ì9%¾/g;³é;ÙúN?)=YÙ7YÙ7ûË;ËÈ<ôÆ<,ý$?8¼;õS;û+?¦$P¹fh9-å¾ÚÚ³·?(9Ô½Ja=L7L7ûË;É8>)ÿÜ=­
V?ñ¶>Ð {>ç¹9?-:=ûÅÙ<ÌÛZ?kÅ9a3;9U?j=?/7?/7ûË;ùZ?Ýû÷>
b?ÑÞ>î>ÙN?2(I9Ã#¹9ë>ØS	;b ·:Êù??>~=3Z73Z7ûË;Kp?L«>ÎéH?@¨>íÙl>ÛÚ5?s!·æP8z@p¾A9¦¡9]¨u>§=&7&7ûË;C.?k7Ø>]SN?Aô1?ùí>Go??Ìã/9"9¨÷>ãñå::K?º=°7°7ûË;g©Ç?A?4Ä?·¡?ï©Ü>yéº?Ìy§90éb9ò<?ê²Y;²î:
i?ý=Û7Û7ûË;É?>9?8'Ç?r?JÜ>¤µ?í¥9Å9é×>ÚýE;¾Sà:8òa?Xi=ÿ7ÿ7ûË;È%?DûÑ>áDI?Þì>ç¦>²6?l`$9H>9ÕÜ>Þ²\;~6;÷T?àv=ò07ò07ûË;ÔU?=sï>zÆc?×j¿?·Zg?ÏS?ñWÂ8ª?9×Õ>ë´:ad:´0?=å[7å[7ûË;É;0?hyÐ>ÎhX?`?´®>$bG?Úï89uH>®Áª:MNr:3h4?4=Ø7Ø7ûË;+O>g>Am9?ä>k>v *?:¾«:8{x:ð0?W¸<Ø;þ ;?2=Ì±7Ì±7ûË;²?¯?¼>9dM?$.%?ûè>=à5?¬:cit:ë+4?6þ;ønÃ:&zD?%=¿Ü7¿Ü7ûË;Î
?uÒ>yP£?Y¨?X~#?XÍ?{¤:g_Ù9ì ?	:G°$:2c?$=²7²7ûË;#Éj?¨?¶é[?÷Ä&?²dØ>KE?"Õ9^µ9õ+?&;k¾:vËA?A=¥27¥27ûË;¢ö?ß>üX?Ä5?ìËü>«Õ7?HW¸7Ô¶9iOÕ½ó´:ê:\+?.=]7]7ûË;Ô«?°	¨>æh?K?SÚ>½8?Ä¸¦¨9yß¾ÚP-:{À+:b*?n=77ûË;´? }>`uj?L½?Ãû?¶x?Ç³é<Ó`~<51k?çÅ:,K_:Ôãb?²=~³7~³7ûË;<?«Dá>[V?t±u?p?-¢K?Öò7:Æ+:uá4?g´;d4k;D?2Ü=qÞ7qÞ7ûË;é)=µ	ý<Aæ+?d®û:}4û:>?W¸@¹!Õ8÷£¿ph¼¸ØZs9®2F¾¯Z=d	7d	7ûË;#´=HW=#è)?z#;àj;ç?^¡¸®õY9};¾°W¿¸4_/9¨¾fÀ=X47X47hí;iÇR?QR×>fz?ùñ?ûú?ÿ_Y?
­9ùÏ9©Ê?Vu~;;Ã½t?_&=K_7K_7hí;ó ×?4à ?*«?¸@Ém?ä?~-:\åÙ9ÔÔK?Ñý;}m:.¥?ÌJ=>7>7hí;(²?eµI?Âb?¥U?Â(?òý?@Î²8{ì¨9ç|>ÕM:Î9ùÄ?f=1µ71µ7hí;çÑ=~¼C=ï¢1?1±;#;àÿ0?7¹SâJ9(¿8·Q9'Öó¼¡Ä=$à7$à7hí;û%?V+Ñ>ùI?2ù> I°>ð4?¤è·9½9[ý½ã;Ve;æUZ?Æ=77hí;)=e{é<4.?ANo;{Ö;-B?¹ê½8ñÑÏ¿Fú¸çm¹8F,¿´õ=
67
67hí;ô>>÷#¾=ÖQ?üp>>k¿=~?|h­=¤l)=~?1º<;<ó£?A_=ý`7ý`7hí;ë=gÉI=åF2?Ð=Ïh=+	(?ÍL90÷9½S>æË<!½Ô;CÞ7?äa=ñ7ñ7hí;YM,?ÞâÊ>ÈhY?úcv?Iú?ØHR?ýJ59sÎ9¿Í`>%Éã:ÿ:Jé=?rJ=ä¶7ä¶7hí;E>
? ÿº>ÿ\A?úÂ?ß´Ã>ø.?F8ì»9k±¸=1i*;òîç:ø<?P_=×á7×á7hí;Z?S°>Ý	D?ô¡¶>Ä>X/?b\>¹G89°¹¾U7:nÈ9:òü>e=Ê7Ê7hí;üsú<gÅµ<X]0?*=ñ/Ø<=¬$?×+<¹èÀJ8í¿Âí;eg²;*?=½77½77hí;ºÔQ?ç¤?þ{J?ÌE)?ÙÞ>X´B?Ý`9ð÷§9$â>×@ï; }¡;Y£=?½=°b7°b7hí;XÖ >àN^>69?QÓ=Î =ÀÔ(?´¦==tS=ÓI?ä98+9òè>ý=£7£7hí;[{[?ªÓÄ>¥»?c¸?£C'?Ú?ób¡9=¤9sû>Õ ;`;w?ù=¸7¸7hí;ùm=¾Hß<é/?Xj;Pµ4;/þ%?#+l¹Ò*89U$$¿WÕ¸Ô9*|·¾è=ã7ã7hí;-¨>*X>ùF?«q?®*?ùND?4Ê7>ÆÀ9C=Ñ<<xD]?\=}7}7hí;¤Ên? 3â>Ì?úô¾?>?g?Ëò@:×:ýY!?3_@;:ýD?G=p97p97hí;Wp=y­,=M(2?Y	<8p<Â&?R^%9+;9>â>ýËP:ÒÚO:?r=cd7cd7hí;A?Îµ>?yD?ó+?ö.Ö>@M?7¿¸ í­9B¹¾¤:²:Ùõ?ÒË=V7V7hí;Á
=}Ò<Ü(?á_/;Î>";¦[
?$ëÎ¸¾¶J9¬§¾±¥m9æé.9dè-?ë=Iº7Iº7hí;Î<\<m0?çN=î
!=É#?çÇ8L¨59}><Y&:e{9?Èj=<å7<å7hí;F,Ö=&2=×J-?Ã;q4;c3?J¾o¹YP9ZI¿Ý*B8S`9®Ý=ûÀ=/7/7hí;Ã)$=ì<µ®1?F¤.=Î=>+&?ÂÒ¬8grk9ãè;>5d	<SÉÀ;úp6?ÅÉ=";7";7hí;¢Kå>¾><JF?OË>Ý>ZS:?ç^¼8©¹9¦>{Ý:Ã? :Ð0?ß=f7f7hí;?ñY?¾\g?+?Y9?`ÐU?¨{:,(:£$Ã>ðD<Ï}ü;BG?bë=	7	7hí;j°ì<){®<Ô¢-?´Ô2;]0;Ê?ña¹ó\9]ä¿ºõ¹Hª8«'¿0þ=ü»7ü»7hí;x">Óâß=Æ9?~¤>øz>Ø'?.¸;=¨,î<ÓÄI?tX<xÍ<:»<?3=ïæ7ïæ7hí;@è?¼>©c>?:F	?üÆ>$0?Y0@¸
ç8mT¾14;þ:5?ýf =â	7â	7hí;éþ<xE¿<º*?±:;^@t;nù?ÃÁ¹O­8zªÉ¿zu7WB9ÕºO=7· =Õ<	7Õ<	7hí;¨	(?tº>(·f?Õ?b\C?¥WD?ËÏv8Yä8=Y>È0:àæ":æç
?°!=Èg	7Èg	7hí;Í=ÙÝ<))?Ø=?5õ<O?ØÚ]64`9éµ;ì·:¬:qÁ?C!=»	7»	7hí;/«á>åy>©±>?tuF?k?;?|99ïè>úI;´:ÉDA?ÚÀ!=®½	7®½	7hí;ßW>=4	=:1?ú·;Ðmø:r8?øNn¸Æ59I¸f¾1ÃC¸qøó8<jM¾tÈ!=¢è	7¢è	7hí;§1Î>)>gWL?t[/?¨ò?w.?húÊ9¢Ãß908è>Vò;GR;TU5?Ï!=
7
7hí;³$=86î<1?PÕ;ä¥j;«w#?è[¹Bî,9;Å"¿jg¸½b%9|ù]¾UB"=>
7>
7hí;åt:?N¢§>R_?Ýä?ÑÐn?}Uu?WÓ=zúU=÷×|?ç<m<<Õ;$9?æF"={i
7{i
7hí;²
?Ùö¾>Åî9?ï$?-#Æ>,5?!Âµ¸>89o|¾Wâ±:fb:ó#I?0©"=n
7n
7hí;>V#?=¯Þ>Æ;?,Jà>.Ç£>êJ/?¸N¡¸Út9ÙÓ(¾#u;+Æ;<O?ó"=a¿
7a¿
7hí;ÓQÔ>Åä>F?{ú?SQ<?!6?ÌQ9lö®9ù{>Ç;½"Ã:ó,?÷$=Tê
7Tê
7hí;E?Mú>J?O?Ñ{C?«42?Eä:9!`9³wÕ>f<<Ù;15]?tO$=G7G7hí;ræ>üæ>ÒñH?x8?ý®ø>çå=?Æ'»·=9jv½Û½9]º9ä?!¥$=:@7:@7hí;[ðr>,
>U¼[?At5?½Tê>Æ;F?9îQ:ðD	:6ÁC?:Þ:¬:J%?e¬%=.k7.k7hí;ÿ" ?¸j>§®?gÒ?
A?A?ûÜ:ýz:ö>¾4;Ným:7lÂ?y&=!7!7hí;:_û>ra>	áI?m?`ÒØ>jø3?ä¿Ñ¸º9|Ì:¾R¹;ÄM;{«6?±&=Á7Á7hí;ÛÏ'?ëÕ>ô©I?Cúï>=¥>lZE?ª*8Aª9þ&>$ü9à9hM?¶'=ì7ì7hí;Å>v·>sSo?/(?¡iÊ>¬µT?Lh9_§9Áïè>Eó$<®¥»;	a?~'=ú7ú7hí;y¢?Øc¿>ìÒJ?I÷±?9ûl??@?¤9ðQ9ê"?7M);?Í:âYS?³b'=íA7íA7hí;?å,¨>~ëO?"$;?L
ú>½??Àél8²ëG9=¯> ó9`ãÉ9?zÛ'=àl7àl7hí;"£J?oé>«^?St?(ß?`g?ç1"9è2¢9jþ>	¯:¿VK:ho\?}ù'=Ó7Ó7hí;Þæ">ÔS¡=Ç??·5y?
?O?¦Ë=N´<z
`?Û:pþ*:9ij?RE(=ÇÂ7ÇÂ7hí;ÑZ?¯>üke?åU?ÝB?~.R?E¤8¢j½9_ÌÝ=,Ô´:¨U:ªX?³(=ºí7ºí7hí;ºöj?Å?b?MI?12?IO?«ÌS9@8g9ê>.l;ûÊ;Æa>?¬(=­
7­
7hí;B;5?¾è>,çG?/ ?h(Ü>Þ:?/9«YG9à7?r©l::¼É]??å(= C
7 C
7hí;ÉóÂ>>>r(7?*7?ßhË>¥w0?×=ë·<íÇF?¬<j_Ë;ä6E?ê)=n
7n
7hí;2GT?§íþ>¥+U?©?·à¸>¿±7?èS9§ 9Ö¨>hó¶:Ñåc:¹M?ü¤)=
7
7hí;³0=ÚË=+?¿=;Ê;·ô?ú©¹Ù²M9:Ñ­¾`Ä05´WR9ô"×:´¯)=yÄ
7yÄ
7hí;¿	=«úÈ<`J/?P¢;e-;îÎ!?/[Q¹På@94ì
¿Î8ª±8.Öc>Ê*=lï
7lï
7hí;#
(?÷á>ec>?LÓK?Ù[?|3?¡EK9
B9¸?YpÅ;
8r;¬P?×=*=_7_7hí;zDÒ>­¦g>h^h?Çbà?Èt?¥[k?Æ¤9©ë¢9u?<?ª<Én?Ä*=SE7SE7hí;!@?eðÒ>÷+i?w6?á>µ}O?P89dP9X)?\²ð:$J:É^?ú*=Fp7Fp7hí;µWí=j^¡=tC<?øÍÌ>|þ>±-?Oa;:7;ºÇC?û<ÿ¦<kðA?«b+=9797hí;á°>ÐJ>»NH?âÀ·>ê@>ác7?ø¡8bÃU9ê@>R$;·ýÃ:K+?(ñ+=,Æ7,Æ7hí;Cø<5¶<Ô.?x;©Â;?¹s#¨8¦"É¿5|à·ø;9½Ý½n5,=ñ7ñ7hí;FÝó>«¡>A?ÖfÍ>ý>Á+?ÍÎ-¹hW9æ¾·;ìo;D?pW,=77hí;!?ÒáÒ>øD?­F?uZ? =?iÒ8è'ì8Û©%>8-:|7:N¤?¤©,=G7G7hí;½< <;V-?ïS<NÝ)<I?èH¹É/¾8H7¿ÖÐ¸üó9)l¾¬Å,=øq7øq7hí;0þ
?f>áFl?xî<?ìÓ>J:d?cã8ÿ§9Ò4]>»ñü:úÅ:F\?V¬-=ë7ë7hí;|µ?ýD«>uWL?mú
?°³É>à24?°0ì5w¤9Ø7b;ÝÖ:37:å?¢³-=ßÇ7ßÇ7hí;¾²?Ô´°>Øå;?Ä+
? ëÈ>ä0?G"ó<ú<O?·H<²Ø]<WÎ7?iá-=Òò7Òò7hí;Q«µ>¶«m>ú­C?¥½>nî>wý/?Ù1¹ô§8÷>W¿ó8b-9fS>:D.=Å7Å7hí;?É¿-?;:I?¸g?¡(?}{D?î¡9öF=9[?³]Û;$;QJB?s.=¸H7¸H7hí;}7	?¥>üT?öt?W(?êB:?9X#³9;º>`æO;
;çH?Au.=«s7«s7hí;»V?VEÊ>ö©I?'	?y²>LDE?3÷ê9i{9Yú>?$ïG;dá³:E?.=77hí;Ï¿2?Ä>Si?m?¿?Uk?]+;nÖ:#£;?æÅ:~üU:¡Ál?G¡.=É7É7hí;h?@ >ÎOX?±ç?÷¾Ö>²>?ypO9g9Ó:?}Ë:o_E:Ñé7?¸Ï.=ô7ô7hí;3É&?êàÀ>H^]?Úµ?Ù/t?²Æ=?*Ii96ûÎ9^D>q6Æ:»:Û 5?¦¶/=x7x7hí;µ?E >k?úgk?]Z?åôa?Vø8¾J9]è>F>á:7¯:zV?kÆ/=kJ7kJ7hí;®¹>g>_RM?Á¿~?¦7?|2?)åÁ7Óµ9ø
	=»;iÇ:EL?k\0=^u7^u7hí;÷á/?2è>êA?ÙJ6?ÏT?Ý/?ù;8=d9?ÖÒ=ûò9]bÑ9L?d±0=Q 7Q 7hí;$zÃ<6c<jì*?P;³F;\ñ?î#Ü¸h¸Ç8M
¿¤ç¸|Ãs8Â-¿B
1=DË7DË7hí;ê&ô<³ò²<Ì£.?(;Âh;=&?ìt´¸rb=8îs¿<Ì80 7ÄÅ¢@['1=7ö77ö7hí;júã<Ò­<á'?OÈ¼:»¾:ZPþ>Ë_<¹ßæ°8M¿À³6ê÷49j^}<Â1=*!7*!7hí;Æv?³?ÆÎQ?%·U?½å>±$n?tÍÞ9Åóª9¢Ò&?êMõ: ?s:ð?ða2=L7L7hí;39?"Âì>>@H?NÖ>~k>óE?½t9:ª9üWÊ>³$;ÒÞ-;-W?¾ª2=w7w7hí;Ps?^Ã>'ïP???ñ°>~­C?TJ&9w9Õu>½ó:sê95ý?
À2=¢7¢7hí;b?KÈ¸>÷ùO?2ÖQ?A?è8?Ùª8Ý9ô>¼b;µ½:ªýB?F3=÷Ì7÷Ì7hí;SÕ=®Ø<¨.?};;Àâ?xî·_*9Û(³½æø~¸G9n#¾l3=ê÷7ê÷7hí;±©?u«Ó>Mä??hY?ÂN?µ6?é¨·É±9Úûò¼Ô:ñë`:pû'?u3=Ý"7Ý"7hí;#j=à\â</=+?èÙ:çó­:	X ?Uç¸`v9L¥
¾:68àhL9ÙãD>³ô3=ÐM7ÐM7hí;=¹>R¨X>ÀàZ?I?ñx?W67?O9\µ°9>Û95:ñ_Ú9\sT?½.4=Ãx7Ãx7hí;áó?±«>*R?Ï÷?Öþ"?ÉÖP?Ý}91µ9C´ò>M¸k;ê';¯3?5>4=¶£7¶£7hí;Gõì>2Ç>ÝÕG?·´?`~¹>8?¹èU·ãÉÿ8úV½¹;Ï´::§Y?ß4=©Î7©Î7hí;Ð3?fÆÍ>Qº^?Ý ?IõÍ>¹G?í¨9^¼ñ9Þä²>êhâ:-l{:)f?75=ù7ù7hí;/?xG?à[V??Â;?8C?Â8x9ÿ/Ý=?^;þ:úð_?¿t5=$7$7hí;rÃJ?##û>°N? b?á8?ÁF?K893bò9	>¯R;U;YA?G6=O7O7hí;«èÌ<¥<õ7?ýÏ=±2è<E&?ém8¢åS9W/>:÷0:JG?r96=vz7vz7hí;Ú>7?K:æ>-ÂK?=?°à?P<??Su7Q6¬9¸W¶<ÑK:Ò:±1?[6=i¥7i¥7hí;"7ü<ÒÂ´<2?ÆÃ;Ã×_;i?ñE¹¹×?M9g¿Å8ú<9;$>b]6=\Ð7\Ð7hí;ýÅ??kæ>ÊmU?²a?½@À>@D?m·8SW9MOZ><zÔ:ó:MZD?U¸6=Oû7Oû7hí;'>Þó=¿/?v]=wG2=?¹Ð7r9Ý¿eÜé:¤À:c?Ö7=B&7B&7hí;üú½=0Øt=à¢F?~Â,=G½ø<tÍ1?Øï7å9PO=°¹;×/;òÃ*?q8=5Q75Q7hí;½¢?ÚÂ>ãöA?Ï?lýÌ>zX2?p ±8¼ñN9?[>ú¥ê:¼ð:DÙA?G8=)|7)|7hí;ä&M>÷U>"B?¢?<|´>Åß7?èç§=JA=Â^?![<BI8<ëI?%8=§7§7hí;ñ_¾<õÊ<P.?í_<F:<%ß?6§ù¸,§ 9$éF¾C±:¸:ª?¨¿8=Ò7Ò7hí;â$?ÛæÉ>P?í(P?
c?D7?X@)¸½-d9Gã½½!;ÃÒ·:'a?LÓ8=ý7ý7hí;ÔM>ÉÿT>JC>?ºé?BK?Q;?±/L97[95î>ãFª:T$Y:¿H?SÞ8=õ'7õ'7hí;wÖ)?¼_Ö>äÐJ?¸@¹?¥~?Å<:?[cN:À©1:²?Ê0\;í;Q2?H%9=èR7èR7hí;ªæ?¡¥>o]?â9?V@î>»G?Üy99NT×>[;ê!ª:´F?C{9=Û}7Û}7hí;£ß9?¢Ý>qÓV?¤?1eÔ>£Ä??Zr.8¢A 9U=cFJ:9:ÓÏC?\|9=Î¨7Î¨7hí;R7Ú=é¡=_-?þf¨=
z=Æ?RâO¹¾Ù9B1¿_*À8ã¬9p>±::=ÁÓ7ÁÓ7hí;=+T=/=´"0?w:;^XY;Ó?åE¸¼8Î8u½¾.Æ70B9lÙ=c:=µþ7µþ7hí;×7#=Ü½÷<°¨(?K;Ká];ðîê>+°¹ê8ÇÀN;9­9¿k>¦:=¨)7¨)7hí;>l?is?X.J?
?Õo²>~ÂF?a(¸< 9i÷½)é9¹ç9)?4¢:=T7T7hí;¦=?ÿ å>mS?Î<?.â>ÔU?´k7Ñå8b±=(à:pz:Ö´#?Þ³:=77hí;SD?B½>eáB?D?!ûÝ>¥-?¨¸9Äà¾k¬;Ã¸:£éB?âÁ:=ª7ª7hí;²xÍ<Cn<|01?ü|5;E	û:«9?Ù.r¹<U9°×Ì¾$~ë¸¸9àk¾Ò:=tÕ7tÕ7hí;]¹¹<Zõ<Â"%?^C<gc½;Fº.?ºS¹¢u9S%Ý¾Ô
6Ê£9sÜ;Þ:=g7g7hí;{ÐD?ª^Ñ>÷¥p?È4ì??KS?h¸':Mï9Ã53?i¥;t3 ;)?À;=Z+7Z+7hí;Kúp?àÿ?ñiP?YK5?äú>{ü8?vyC9SM9>JS:d¤µ9?ì<=NV7NV7hí;@ ?<|´>èLJ?¹?¬6³>Þß@?¸K8Æü 9Wn!>õßü:Ë.¬:tü;?Lz<=A7A7hí;âQ%?âÍ>M?kÛ!?Ô2æ>¥ÿ3?.9'Uw9¯¤>»ï¯:Ì:O#?¯==4¬74¬7hí;I?-³>Hm?Sü¸?ïcv?M3@?êq¤9T¦9£§?({»9ÿ¾9Êîû>=='×7'×7hí;·º>JS]>5ÃW??zç?°Æ?þX?+Ù9ôÆ9D?Áû;/hÀ:+ÜT?JB==77hí;?ßÆ>'??·&è>y©>I;?³é3Ä{9/¡m9¦%;æ07;©¤F?å==
-7
-7hí;37?²ÒÛ>ûYU?Kó>`>å·J?p¸?
ª9<[Á½û>Þ:1/:ÄðC?ç==X7X7hí;Ü?>ÓÓ=j:?ã¨>A|>+?ÐáÈ:vt:°\R?æ»9«Pó9F²Å>è>=ó7ó7hí;iÃý<¥¸<i0?Ä;f|¥;~¨?so¹ |9Yo¿­qÚ·åD
9m8Ê½ô>=æ­7æ­7hí;Ý6?e§>*âN?¼>>z>Íè@?¢C·oÊC9ØËÿ¼Ý\9RÊ9Dó¤>A9>=ÚØ7ÚØ7hí;Þ¸?µ>T?nõ|?U?ØL?'©8ÍJ¥9Àñ>¨Ý;:/:þü?Øq>=Í7Í7hí;¯¤ú>:xs>|Å?µºK?õû>ÿN?UÐP8_9± ï=C=;¢tË:$n?è>=À.7À.7hí;ÕÉ8?è>»ÌK?b÷$?ßÙ>¦ÕA?Ã×8ó®8Ü?Wq;Q;8®G??=³Y7³Y7hí;ãú?´º>f«I?Í¤?\ñ;?#LB?Ènj9­ºÈ9í}>\;';+¥Z?=?=¦7¦7hí;ÏÕ?ÀÕ
?)?t`4?6®>¤?BO92Y9{óó>Få:ëÇ:îe`?>?=¯7¯7hí;1à%?ÉÄ>X?y-?ÛHÞ>QG?à9S9x?í>:ã,V:~,?
?=Ú7Ú7hí;;?Y2à>"©U?®?ËÐ«>¾-G?»; 8Õ¼9ó9Ù=·J´;^¥W;±V?E¡?=77hí;x1?)?·A?½Ñ[?Âì?Û39?É~9|]39ÓðS?Ä;¦t;¹ÕM?lÑ?=r07r07hí;àLî=­=îK0?cq>®T3>ël,?Sñ9à®9×wH>ÈÚÿ6®ß09)(¹<9@=f[7f[7hí;´<ª<)-?õù=ÏÖ</ ?Ù+u¸uoð8p¾;Õ:wfl:Ùk$?ýR@=Y7Y7¾0<¶=M;C=ú4?â÷;&ÇÀ;õ$?q¹Öo}8[ùó¿)ß9¡9¬8ø>Í @=L±7L±7¾0< @^?ÉÆ?+@G?¹x?t£+?q|9?5tÿ8ù-q9e>>ª<ø½¿;ÁÓK?7A=?Ü7?Ü7¾0<âp#?ÙÉÁ>ûèW?©Á@1®?`R?X9'Ö97®>Ýz.;Î:r-X?Î;A=2727¾0<xb=A+Æ<	-?[äå;¢Ã²;á$?JYÅ·?Ä9|+"½

z99ÂÅ9¹Ö¡>ÚÞA=%27%27¾0<-Jy?Rùß>Çw?#?R_Ý>?x:$Åß9e?R;÷;n?%_B=]7]7¾0<â)?Ô>GM?<ã>á¡>·­3?)»l9çå8öÌ?Ec²:ë¦N:ü\?ÍcB=77¾0<C?@µ¤>'LP?l?Íi!?¹0;?ºÏ9§}97?ë19áÞ9ª?ÀB=ÿ²7ÿ²7¾0<a1=?*jÊ>)Go?gYo?Ï#?h;?,#9¥ñ9õ>b1/:þÔ9âR?øÆB=òÝ7òÝ7¾0<löõ>Û>öÛd?±?ZÖ_?ÿK?ÍÌ9XÈ9
?ï:ºU:WX?HþB=å7å7¾0<CT?y¶>Å?¥¦ ?Ì­?'ñ?WÇ91ôº9{?¾õ:
ö:*^n?+öC=Ø37Ø37¾0<ùr? ·>0H?aÏ>ï>¹?8?19AoZ9bfº>Ï<R¢;þÈQ?D=Ë^7Ë^7¾0<w	=Z¸<&??N!<i;"a¢?¾Ð¸¤M9
.¾¦Ð;Øú:b~?Ï3D=¾7¾7¾0< Ë>N´>7ÒC?!ê?D¥¸>T5?!¸NÀ9â¾çÛ:¬*w:£ób?lD=±´7±´7¾0<Â§,?&ß>Î»E?/|É>À7>9ó;?ÔÔ·à¼09U#½fÓ;iø;
©H?6D=¤ß7¤ß7¾0</ú>H2>fÿH?¤5?X?­/?ÍH¸~/9 í?¾®÷B:øè9³ªV?ÂD=
7
7¾0<B?w4³>lW?\ÿ9?¬ú> >?<9¥Á9$D³>I:Ê 0:GD?½ýD=5757¾0<sM>8>_
A?2>n9X>Î·;?!ä7=m/Ô<Ý]?ËÄ9Ê0Ø9ké>ÖE=~`7~`7¾0<¨>a¶Ë=ò9?Z?Ù>¡>U,?p$3=Ùå<µ5H?·<FÈ;×w>?]E=q7q7¾0<®Ü>9R>:IG?Å l?y?fB?c¤µtô%9}»©<Ò#<¢ÞP?CE=d¶7d¶7¾0<>)ç> =>ÔBF?þ-'?òuä>úT;?	ñ(8Ó9c"=Æú/;Öý:¨¥1?MDE=Wá7Wá7¾0<DmF?\À>ô>?¾J?üjÊ>á4?Òö?9äÀ9én§> Xn;;Rùa?ùoE=J7J7¾0<¯4?µå>7AI? ÒG?GÂ÷>¥wN?f7k½9üÅ<dÕQ;O;@
E?&ÔE==77=77¾0< ó<81·<±à)?	.=©=ê\?î¹´e9I¿©	9Xö9o)w>ñE=0b70b7¾0<O?P>Ðc`?ÞA?ü¿?ô:?è/9ÿ«¾9Ù7<>9;bïØ:×7?)éF=$7$7¾0<ëN?kÁ?KçL?Q2?Zç>ùØD?5Q4Bzi9îcå9Ñn½:T7y:ãB?G=¸7¸7¾0<©ç??ñ?äS?o]6?d×>l¿X?âC9$Ï9Î?Åó:ÝÞ1:Ö:B?yG=
ã7
ã7¾0<ÄH:?_Ê>$l?<E?c!
?åè?	#«9Þr92Á?åN;í¡+;ä(f?P%G=ý
 7ý
 7¾0<Xø>#">8ÂG?rP?àøÖ>ñÃ7?Â9²÷f9¼H?9;_;oÞ1?ùhG=ð8 7ð8 7¾0<
r=û-=Ô3?Z<÷Y;§T?Æìg¹À~9é¾x×O8ã689Ðj>XG=ãc 7ãc 7¾0<úZ1?Ä>Í
g?RÉN?r?ë>#a?29n9ªü`9Ï?'H;Àü:5?äÍG=Ö 7Ö 7¾0<)?\W?<`?ÙN?[Æ
? À:?¢ô8æWq9ô>ñ;8¶¬:$\?H=É¹ 7É¹ 7¾0<Á{à>^>ÓlC?ò>×56>q43?Å¸)-²8PbÇ¾}a®9æþó9Ìõ¶>tH=¼ä 7¼ä 7¾0<´?RN-?MH?Ã?k«>
@?F×8ß+¶9à>,J¯;I;"<_?lCH=°!7°!7¾0<öÝ|?¤?ò>P?ßß?"¦?uGo?ÇÚ8Vqp9Íb>v5:[÷9o¯;?sH=£:!7£:!7¾0<­ú%=Ìø<qÈ*?/?;Îs2;
	?lN¹¾NJ9¯¦¿k¦8Q½>9\_>åÐH=e!7e!7¾0<¾·>y>Vä<?$ñÎ>iE>5?^8 ¸ê©k9Ñ®½$à9ó9»ì>>ÕH=!7!7¾0<ç@­=v_=À,?3X=,=E< ?6t:tØ:é>Ñ-®:ay:PÍ2?ÖøH=|»!7|»!7¾0<l\1?Pä>F?§®?^Í>Ø6?ö¿Ç70û8Ò2>÷;|í ;cßD?BáI=oæ!7oæ!7¾0<wÇ{?£Bÿ>?|?CýR?4®Î>$«?g|9j÷97b>ºhú::Kj:ÚÍ?âWJ=b"7b"7¾0<)ÛË=eQ=vÀ.?¿_>T->%?`/9EÑ9{V>Ö,;¦H;õ?ÛJ=U<"7U<"7¾0<¤·Ú>#Ù>¯W?½?iê>
.?= 	8M¨9~Í=íá:¬¶:xa?½J=Hg"7Hg"7¾0<ûA=ßþ9=¿;?]<´;ûL:?Á¸ä·)9*ô¾áÙ+8äx}8­>ÍÇK=<"7<"7¾0<R§1?}Á>8k?å??Vh?[9 69½Ý>X)g;&Û:mÅ?òK=/½"7/½"7¾0<X}M?Jm?~ªI?Fq?ÈI,? 3?VÕE899Î>Ø±G;@g;ÌB?aNL="è"7"è"7¾0<å¾=<ÑÉ<Uu-?XJ;Nh$;cF?m­{¹¼c9¶ï¾ëÆ¸iY9^a¾XpL=#7#7¾0<Ñ)x?_?DªI?ü>9?1Æ?	@1?{QO¸^ê39Þ~¾÷Á:;3û:9S>?¼M=>#7>#7¾0<ÀA?µ?a·A?Ö·>:>7?öCR¸Ï9Yi(¾Ð,¸9ºÎ@9Êt?þM=ûh#7ûh#7¾0<Æ_¶<`/<û-$?m²
;c;?5¹Áe9HÕ­¾%ù8z9Ì`>M=î#7î#7¾0<- ?ÚUÈ>C¯L?ýÙ?Ã0?"¥G?}9e79o[H?Jó#;ò"¾:1¾\?M=á¾#7á¾#7¾0<&t>Öp>w~F?Ü4?ö?
4?#n+;;Ü:yþF?`;T
;yúJ?UM=Õé#7Õé#7¾0<}4?_ø¬>wR?mCH?É?Å¡7?ñFF9¶ò´9 B>E¡:dj:Pl0?÷ÃM=È$7È$7¾0<MÿÁ<a<Or3?MÓ"=÷ù<±Á&?ps¸T[X9}¾xfP;3C;­Î+?ü:N=»?$7»?$7¾0<¦ä>ôð>R?´v?~Æ-?©·5?9rj9ñ>¿ã:£b:ô·<?KXN=®j$7®j$7¾0<ËðX=pù=:.3?
À<Ázi<Ç1$?7q¹fe9ð¿Kú:wkF:04?7zN=¡$7¡$7¾0<y¿=þp=9.?Æ¨;Q;Ó
?Jot·ºÌî8<½³`ç¸ÂL9ëÒ¾õ¨N=À$7À$7¾0<ßx?´>ÑJ?$?Üqé>Þ3?Ä 8]G9ÁÎ=²eÈ:±:3£H?·®N=ë$7ë$7¾0<^án?*ã?Y?>Æ?Éý8?K?«oÊ8S¥92»>2Q(;bjØ:G?#¶N=z%7z%7¾0<d÷|??±yS?ÌS¢?Q?ÜRF?H® :ºÏß97Ê7?T¢ò:¯£:9f>?x1O=mA%7mA%7¾0<§-?
qÄ>n-b?}?`?´À?(k9ôî¬9G®>yf;n¹	;×U?¬O=al%7al%7¾0<fó<_²<õ7.?ÎrA=ÿJ=1"?%ß8pq9_öl>­;w9Ç:	a*?!P=T%7T%7¾0<LÔ=B=q/?¯ê;_®;%,?ôñ¹¾Y9¥¾X¢ê¶ã×b9he¼Ô$P=GÂ%7GÂ%7¾0<Æ¼<Ò<__4?=.é<)!?çâK9n³9éq>À:²T:Õ?pP=:í%7:í%7¾0<¿"?$Å>ÌVS?Go?´ë5?"fA?tWÔ8Á;9.G>·Î$<ÌÒ;&H?P=-&7-&7¾0<Ö?·>µ>þT?ò¸#?mlÕ>GbD?ß¬.9ï9w©>&t¥:ÐÆ:¶?óçP= C&7 C&7¾0<í{>ZS(>é>?>ß>ÁÂª>òV'?Y¶(=dTË<WjT?)<A *<§yA?ÂòP=n&7n&7¾0<<?ÌÎ<?O®W?ist?ìA?ïU?i6¹8ßl9«b4>Øß:~^Z9×©?W&Q=&7&7¾0<Î0=§H=N0?%¿;z;å?Gü¸z¾8kµ¾û¸Ë95Aæ½~Q=úÃ&7úÃ&7¾0<e>?
&Õ>¬d?K?0?jEK?Ó19îÀ9jm>,>;kæ:IT?^
R=íî&7íî&7¾0<-Wû>}>èN?ñæ?Ï>ÒÔ=?±ô¸Ú8E/¿k@¶:Û:¶+?<jR=à'7à'7¾0<ö:>Wú>T5?ûã=$§=÷®.?Ù=;<&U?®g<ÒëÐ;â9?R=ÓD'7ÓD'7¾0<6wÍ<¸<W
9?
Z?=È=¶Û9?LW¤9ÂÀÔ9G¿Å>teS:7Æ0:Â?Y§R=Æo'7Æo'7¾0<Ôw?úá>]?9?¨ð>O¬?ªÊè9Lî9\ú>y³l:0Ó:.o]?9æR=¹'7¹'7¾0<ó±?;äÂ>uL?q 
?À><?x9÷G9êzÊ> aØ:·2:áf8?¨ S=¬Å'7¬Å'7¾0<äÉÑ<ZF<8±2?µ¦(; %;'?ï¹Ô9ã¿BOë7õ(9ö-³=²=S=ð'7ð'7¾0<"Ë×=Á³=÷2?È<©¼;Y°p?~ïK¹ 9#¿ñG:qã+:ñã?S=(7(7¾0<ßÆ
?G³>óJ?CDM?{!?:7?w)F9U¥â9¹Ó_>=õ;}6À:ù¸G?¿S=F(7F(7¾0<o4ñ<O³<È.,?¯@.;á%;v?5ÓN¹Ïy8ÌÔ¿2Òæ·L;8AT>¾ÃS=yq(7yq(7¾0<^Ùx?¬c?ýIt?34¶?ÐW?o!X?U5ð9ñJÈ96?(ø0:È¢Å9þ:e?ÍS=l(7l(7¾0<ùÇ=ßX=#ç.?ç¾=i,=*#?@7RÚ¢9Óõ<èñI<ß<ò5?qØS=_Ç(7_Ç(7¾0<Kñ>¯ô>Ú½M??5÷>ûv²>úM1?Zú¤88p9÷^>*;È:¢=?ÝS=Rò(7Rò(7¾0<<T?/v¹>þb?û×¦?Í?¶??:Í´9SU}?Ë0; ¦:Ä?ï(T=E)7E)7¾0<¶e?sÎ>WK??öý>?µF9i49M­ ><Í
:¼Í9ÁH-?2T=8H)78H)7¾0<HP?;ÿ? ²F?¤h?ºB½>k @?eñ×83C99>a:¶ÏM:Uÿ9?E4T=+s)7+s)7¾0<è¹h?v·?ã×M?·e?ªTÓ>oW1?«Í²8Kd9±&>5Hã;­¿;²N?YYT=)7)7¾0<ÿÏµ=ÍÒ=e,?>À;ù?T;Uð$?º·Ñ9
·¼.9-Ðh9¼â¿>ñpT=É)7É)7¾0<æ; =dX=`Õ=? æA=v	=U
5?å*=,Ë<ßV?Ò&<àµé;»6?T=ô)7ô)7¾0<Ù2?éÚà>¥ÉJ?ÔÔ?ñdÏ>C??5v9µb9aã>®hü;Ã];¡N?ÚT=ø*7ø*7¾0<«ËÇ<;<Gô*?ºî¡;'k4;Åe?á¸¸·g9û@L¾aT8Rÿv8¾Ü>bæT=ëI*7ëI*7¾0<t'=ÉLö<43.?·0(;(%;óY?eØ¹uþ8îë¿ÇØ¸Ö(9k¤¾U=Þt*7Þt*7¾0<>Ìd?3k
?O?ö>?é²þ>??ù8S¥9^\f>Af:¯É7:ì\ ?É!U=Ñ*7Ñ*7¾0<3mZ=×#=íß*?
=;ÖÏ2;f§?¼Pü¸§²Ö8Tm¿_Qw7
Iq9B3=@_U=ÄÊ*7ÄÊ*7¾0<©¤)> jò=!&3?Ä0<jô;Y8?R¹ËÕ÷8æñX¿§¼·L^×8?à½ÙU=·õ*7·õ*7¾0<o\a>û><?à¬u>©Ó/>UÙ2?ÆAÖ:~e:\ 1?Øtî;À;áF?U=« +7« +7¾0<2U]=ÆJ=U4?Æ¤;/X;7C?P)²·8Ð	¾·n8êo9þxè=BU=K+7K+7¾0<að?á4»>ÄÅO?i_?¬±>ª9?à}é7)¼9÷r=0»:ù:;?&µU=v+7v+7¾0<ß/=E=çò.?8;s%;/Ñ?öù9¹£Ðk99åÉ¾úîÀ9h°9Ö? ·U=¡+7¡+7¾0<Ìb?¦.?[?0?ÒÛ>Ò»M?¶-+9lNI9Ë¯Ù>4ç;²ÅÒ:4È.?aÇU=wÌ+7wÌ+7¾0<bÍ1?Åæ>p=E?QKÈ>|>L80?Y89()º=;@J;¯å*?Û×U=j÷+7j÷+7¾0<T?É`?J?¦É{?Ë"?QùE?¬ 9;ÄZ9S3?¥ö%;þ±Ô:ëÀG?«!V=]",7]",7¾0<ÐÞ~?Î,Þ>&Ö?Í_?©×>%?Ì28âkî8?Ì>¬;)Þ§:@U?õIV=PM,7PM,7¾0<RM»<ÔK<+Ü3?Vy;fÂQ;³V%?ý.O¹ðØ7tuÀ@¸W}9Â½_V=Cx,7Cx,7¾0<3-?Iê>Y=?ôD?c?¿2?ª&Ç8üYs9Q>ðný:7©:Jî??ÃqV=7£,77£,7¾0<°ªë>¢>!¢E?à!?÷<ë>)0?½1D9¾ÌÚ9e>é;;2A?ÂîV=*Î,7*Î,7¾0<o=KLÎ<|É(?¾Uu;-';è;?æ¹l$â8	¿èËý8ÓÏ¡9ÃH>ñV=ù,7ù,7¾0<ö¶1?÷Ö>ìT?Ö´@ìaº?Å¾Q?º&:øº :+§?¯;æ[+;ÂTN?¿W=$-7$-7¾0<ðÀ>Ìl>4(P?nØ?ÏÚ>þ3?¨A8ì.9Å =zÃ;·È:PD?³DW=O-7O-7¾0<Ù>Ñ>Ö§A?gK9?ÕQ?0?UÆ9 ôÂ9Ë¼>á«;<Ah;=?y~W=öy-7öy-7¾0<AU:?Eæ>cIO?+è!?')Ò>¤8E?ÝÂ8¡9O@>¿«U;Á©ð:¢Ic?é´W=é¤-7é¤-7¾0<g?aöÄ>¸G?ß?ÀQÄ>67?éü9è^ä8y"?ê:U?:Ãm:?­8X=ÜÏ-7ÜÏ-7¾0<ä¤Û==¿:?°× <yö;Æ]'?öb¹iÀ8cü¿êZÏ¸®ê
9j¿¾;X=Ðú-7Ðú-7¾0<22=y`Ð<3a2?e;©O$;wÈ2?6º¹ì=9`6O¿+üÀ8ÔB91-¡>M}X=Ã%.7Ã%.7¾0<«9?¾Ñ>ª·A?µ?ôÛ>3?/3µ8S¬9º'³ý:cÌ:õá?îX=¶P.7¶P.7¾0<³C?ú>"÷G?4¶ÿ>Äd¶>ÿs3?E9k¿À9!Ã>lïó;	Í¤;v=?jY=©{.7©{.7¾0<Bu=¯Ï-=0×4?}=ý»>=Ì)?]ä;cC;ÿÄW?î`¢;&Um;&/?	Y=¦.7¦.7¾0<Nh>þnç=·.?%3>x>zL ?	_ÿ9üÏÜ9p?rÑ:µ­¤:E"?ÈY=Ñ.7Ñ.7¾0<Ñ¥=¾T=k)?ß»"=¨»ø<}'?£"â9Ô:iIØ>vAá:´:ÖÁ8?ÈßY=ü.7ü.7¾0<|Vù>¬ã>I
N?~`?î?Û4?o ~9QÜ§9)Â>z²:'³6:ßz?/Z=u'/7u'/7¾0<t?1Ö>ó>?¡H?Æ)?²¬n?#Õ96S­9O?®â;ô;í0{?ï=Z=hR/7hR/7¾0<-!&=Lï<]¹1?<W§;Ú;'?üx{¹J18Î¿Ü»¸°97§À%RZ=\}/7\}/7¾0<û¹?©>èE?Þ?ÝÈ>&J4?³8yuR9eZ>Ðî:«t¥:K8?ÅWZ=O¨/7O¨/7¾0<\£ÿ<Ò*À<îF*?°Â;#^;ä7"? óþ¸:9Ýé¾n\9_9âùü>0kZ=BÓ/7BÓ/7¾0<ßìu?Ô?¿g?^c?N¶?v[?ÝS: Mà9¤?ÀC;>¶b;Ä1?Z=5þ/75þ/7¾0<÷÷×>.U>¼ÄJ?E??°QÚ>»:? Õ±¸
9®À¾÷ü;ö1;:W?ûZ=()07()07¾0<:>ý5B>Þâ4?È|ñ>Æ¼>E¾#?;µ:ç÷7?ºd<Ó <và6?R¶Z=T07T07¾0<9[?(8þ>¤\?iäÆ?>Ás?9âP?;d:ÕüÚ9ÀB?zö;K¯:þ=R?&àZ=0707¾0<'ÿê<rÑ®<å,?úu;eP;÷ ?)Ç¸þ9½Î³C8C_9)fà=|[=ª07ª07¾0<½æ=0¦=ïW1?<©ë;ú«¼;ùà?â¹üºo9ª©¾3cñ·'«{9Àu½m1[=ôÔ07ôÔ07¾0<6A}?? {?Ê?f?]lZ?&:Wh9$n`?mµÿ:Ã»q:hf?[=èÿ07èÿ07¾0<»å<}¬<jÜ*?½<;GÒp;<ó?QÿL¹WÑ9gs6¿ W£¸¤f9¾_©[=Û*17Û*17¾0<L¡Ý<¼¸<k»2?Å-<Eß
<e* ?;¹@ ø8ºA¿êØ9;dÿ:J:?Ïø[=ÎU17ÎU17¾0<k¸<TÜ<mÂ'?16;_%7;/«þ>á,¹d-9µ¶¾ù¾:£:ã?d\=Á17Á17¾0<¬?û¾>Å¶??&Þ?m°Õ>V%1?ò-:ïÖè9@??Öd:ÊÁ:?8?k\=´«17´«17¾0<Ðê7=ª1=2?Ï
;WW|;¡?Æ¶'¹¼Yx96á¬¾çÊ¸ëß9K¾\=§Ö17§Ö17¾0<ä÷¹>p@>0Dw?aT¶?³U?-kZ?:ÿ!Ë9ÔA(?ØÚ²:y@a:EK?Q\=2727¾0<~±=°âQ=*)?æÓ<ÇÍ;Jk/?]©H¹ÛÔ9Ô]Ç¾»F¹´9Hl5¿ ³\=,27,27¾0<Î1Õ<ÃQ<|Õ0?ðbó;Ç»;b
&?ó¢l¹Ötú8Îßq¿ÕW:>Æ:ÐÚX?Æ½\=W27W27¾0<z¯L?Ë ì><q]?	?ÉÄ¢>#U?ÌÐ·®49hû¼.áÄ:ó»1:ÀÉ?ù]=t27t27¾0<c5?ûÕ>ÞìY?TØ|?<à$?HKD?Ö9·9çeí>¼C¨:¸PX:N"G?ó]=g­27g­27¾0<?={8= 0?×;ð+©;ý #?Nà¸HOC9¾î
Ì·úÓ.9³c½¬]=ZØ27ZØ27¾0<YÀ+?¼Èº>ek?é¾?SÑ!?å+U?Æ9èRú9ñt>Ò`;Å»;O]?Û]=M37M37¾0<é>R>JfA?vK)?
õ>Þ0?(ý¸[¤9&Ð½
©O:û:9?§å^=@.37@.37¾0<è¡Ð<]<:+?m;|;ñ?CÀ]¹=í8´Io¿¦9~Ò93Q?`_=3Y373Y37Ãd*<[=ì*¿<­9-?\º9;hU; 	?W¹ bm8hè¿ý!9O{98»¤>W#_=&37&37Ãd*<ô?éÃ>éP?u+é>MQ>î>?Èn8ØëU9à>éZ;ÙhÁ:F,?ÀJ_=¯37¯37Ãd*<y)?MVÙ>5¸G?¨D8?ò×è>J?¸^Ó9»ÓÇ9Ôd?5;Î¤¦:vZ?j_=
Ú37
Ú37Ãd*< M§?(ö?Ñ?*Âv?WWî>=?ÿl:ª æ9^,?:è;5
b;.?½Û_=4747Ãd*<Y.?I×>RO?{«?/á;?E?Co9þ9%ÝÞ>o(:B:@WK?{'`=ó/47ó/47Ãd*<9?êu¿>$x?OÅ?
l?`2V?1Õ9è9O»ê>GÍa; ;~Õ_?8`=æZ47æZ47Ãd*<µj²=(Ý=W0-?ª
<7ç;}ß?ß(¹`9>î¿úf8)9²
>°«`=Ù47Ù47Ãd*<
ú>%«>Ëb;?èA?lGÀ>Á.?¬¸À»Ã9Ü¤á½4:ÔÛÑ9J¥[?%a=Ì°47Ì°47Ãd*<Õ¸?÷¸¼>ÚG?4'ð>§¨>D6?UÛå7k19aP=bªç;Af;fñK?3a=¿Û47¿Û47Ãd*<bL/?×>®/P?Äê?Aj»>1J?è#6½»9¤_;Óá:5z:ÊvI?6Ba=²57²57Ãd*<ø6?pVÕ>;wZ?G?Ê?ô@?wz99s½9_¢z>[Tø:6:+ìW?a=¦157¦157Ãd*<³Î?¨>ÂO?{`?¬
?áÐJ?Îd9wÌ-9H(?Á2;"S¶:üz?øa=\57\57Ãd*<O"?ÏÁ>V?¶¦Õ?À?ÂRC?lÁJ9°
½9I>
\<3ó<bÿg?çb=5757Ãd*<ç¼^=Ü?%= ,?J<ÜÂ;#>?j%>·99Ü¼p5Y9h9Ø92>Gb=²57²57Ãd*<$¼;?Òñ×>Ç^?)Ä?S?n?£R?®{¾9h0Ü9vvÝ>dæn;¶D;pU?Úÿb=rÝ57rÝ57Ãd*<åf	?
â¦>ÆR?åñæ>È¹>dH?P99Ü&9ÿ ?>ò:Æ¥:Ý<?Wc=e67e67Ãd*<c±ÿ=p-´=¥5?R.<>bV<$ò0?Æ=£¹ëB39;i¿,_;Ú_;Ø@?óc=X367X367Ãd*<ªJè<½ëª<¬õ-?E;;Ñ
;¾)?l¹|'&9Ñ0Ò¾`9¸9å@¶8Nb@õc=K^67K^67Ãd*<Ýø>0F£>ø×B?ÖÔË>?>G 3?:\ì·Ê9^	å½iº:IÎ:H#1?Õ6d=>67>67Ãd*<+Ç@=ç=W¾-?ÑÄ;î#_;w·?¬-¹õb9^#¾§7®v¤9`
Ð<?Vd=2´672´67Ãd*<@<?£þá>	ýT?Ê?tâ?ëè\?5á69)M9_8¢>sÃ;HzZ;¢3e?Sd=%ß67%ß67Ãd*<"l?"/Æ>­Ç?M?Ï>¼¢}?-?Y9üE9ÉÏ>È:ëGH:â+?e=
77
77Ãd*<?¹>a[?Õà~?¼?Ï·i?Ñ>:Áeû9kOB?hA:Æq8:ËR??e=577577Ãd*<þÉ?ýÕ±>dB?³î>ä­>FG/?¸+È·)¯9_ý½;¾ÑÇ:u¶D?ëe=þ_77þ_77Ãd*<ÈW=R1=£x;?Ã¾±;¼n;>?d¿Ü¸`<9óA¾Ù9:qË9¡Æ>Ù§e=ñ77ñ77Ãd*<Eü>Fà>+~P?nén?¶Ò!?éù<?Ä×§9.Ê9Ô>Xÿ­:°h:>??8ýe=äµ77äµ77Ãd*<ìT?Á%
?·HE?7É%?Î@ë>h4?yG 9t÷9?è:¤':ÔÜ_?f=×à77×à77Ãd*<¤ö>{x>G/M?çG?>ì?Ò60?õÅ9³9Ø&?iª;A;üa?+f=Ê87Ê87Ãd*<ÿå©?Â"?!?nm£?i4?¸?øgÂ8ÈÅa9o\>R²;±â:±â?Ãàf=¾687¾687Ãd*<í<=8L=Û¼2?ßÁ;;3?å³7hýy8Qm7>-c8QQ9å>g=±a87±a87Ãd*<¼ö×<9~£<k)?òÀ;!mK;ó¶=?îC¹ Ì@9¿5¡¸º9j920¾TÎg=¤87¤87Ãd*<s[>
­é=«jp?r©i?´ô>[rt?%}5=¬9Ô<xìZ?Ò:A]:I¸(?Ðh=·87·87Ãd*<ÆøÙ>Äö>WG?Íÿ|?Çz3?¥n4?]-=ÏáÖ<ØÔN?[V<ºÄ<ND?á@i=â87â87Ãd*<±^ó<¦À²<SE.?¶b<0ä <Ø3?Ê¸¹ª59¶¾³Õ»:î¯:<?[Qi=}
97}
97Ãd*<â`¢>Q>TF?&»?Te?HkQ?ùI=<Mä<zb?=%5¬<e?Hki=p897p897Ãd*<ã>Í>¤»C?3g?;;?!6?û+<§Å;ãÞ^?×c=8Ã=Û
D?Ði=cc97cc97Ãd*<øØ =³f=t|2?">ð`>à"?°:t1Ð9ä5>?¸
:ëa9e?Íºi=W97W97Ãd*<>d?9Ï>jä?R?ß£)?þo?ù¸Ø9)Ý9dÜú>%0Ò:l:ñÐK?Í×i=J¹97J¹97Ãd*</ÒÅ<BÛ<Q-?|´;R§;Å	?¼Ë¼·ðu.9~½Bç^9þ¥9"â«>¨Þi==ä97=ä97Ãd*<"]á<8©<w*?K;óX;Ó ?yä-·
Yß8PG½ëò·ëûx9Àª¼	ÿi=0:70:7Ãd*<k´?µù¨>J?Ä·>Ãk>o~G?O&Ô83¸S9B>	`,<EÞÀ;Ìd?Ëj=#::7#::7Ãd*<8¼(=sYú<1,?+;4ÕZ;*r?äP¹èG­8G5Õ¿ªÒ	9×9w>ìj=e:7e:7Ãd*<Ig=4Z¾<	.?àE;ª'0;¾?×¹Ù·¬8âö¾¿Úö
¹Hñ9Øþ¾W9j=	:7	:7Ãd*<?°[Õ>»¦¥?uå?:ÎD?<?6Á9Øâ9]Ú>`y;5¸;6.o?äHj=üº:7üº:7Ãd*<äÆê>Bé>_D?6&×>¡ê>©4?æé7;>Ù:·sX?út
<³2¶;ÁF?bj=ïå:7ïå:7Ãd*<L[C=È	={0?|5<<¸o-?¼¹_kq9ð¿´;9ß:l2?j=ã;7ã;7Ãd*<¿=s= +?lM¤< ¨{<#'?Q©{9h²9Ò´>·Jh:Q}.:çf*?jçj=Ö;;7Ö;;7Ãd*<=^ZI=Y >?Ú/<ñV
<?Ñþd¸<Õ9	Q¾8Íô7×9@ÕP=0!k=Éf;7Éf;7Ãd*<&=ÍëÞ<±·/?¬ïK;¦m);ò?ºQÇ¶÷7$9ñ[¼çZ
9ªb99¿2Ã>]>k=¼;7¼;7Ãd*<Õ$?àCÔ>F?!ü>yá©>2â=?8áçò9Æ=iË:÷½:°7?Fþk=¯¼;7¯¼;7Ãd*<~2=}÷<¡8?ñe;¥c@;²º?  ¹'	9~ò¿|P¹¡©g9§¾T1l=¢ç;7¢ç;7Ãd*<þ?w¥?p?¤?õ-?AWa?è
å9AëÝ9Ü?t&;×;T9h?ù8l=<7<7Ãd*<aAN?µ\¨>Ï?@Æ¼?aß=?ö~?õ,:_¼9ºk?<;~×?l==<7=<7Ãd*<¡äï>Ó>	?J?¢h?úÏÂ>s<?×¸rz8ä5\¿nåý: -:Êd?Î¶l=|h<7|h<7Ãd*<²ªä>qÌ>
	F?¤Õ?¡vÌ>ü;?"_)9òï·9Qºk>!;?ã:v¾%?&ýl=o<7o<7Ãd*<Þé=ÇvÝ<%[&?Io;
ÓB;?Ï)T¸â96®½T»8|9>Hm=b¾<7b¾<7Ãd*<`=K7Ý<ÜÜ,?ðz2=z	=@-&?¹bàê8®¿±Ò@:jG:ð÷>òfm=Ué<7Ué<7Ãd*<í|;?éì>kJ?Ùõ?­u?ÿÄT?':úµ9ÓQ?ÉUÓ;¿jQ;",?3ôm=H=7H=7Ãd*<Ü=¯`¤=SQ+?H<ÐÉÙ;?t·S9W½ÿ¥: y:E©)?µgn=;?=7;?=7Ãd*<&t(?Ú>1^E?ÐïÒ>e>38?{É:7ë/:Ee?D©;ä¬g;¬	;?Io=.j=7.j=7Ãd*<í%l?Æ
?¼ÏY?G$?¯­É>HP?H9ø39»Á>Ï½;ãÐe;æoS?òo=!=7!=7Ãd*<LR?7>§í?_Ã§?¿x$?Æ?¿Ô)9(öÁ9À&`>1ä!;`ñÃ:ùS?¯p=À=7À=7Ãd*<5Fé=¼=Xí:?£>ýOk>eó1?ºÚ.=ö
Ó<?T?2Ý<þ¯Ã;¬
D?¹#p=ë=7ë=7Ãd*<æ1Ð<ØG<tÛ-?ÖV<¤ó#<kw'?C³ð¸.>9Ì0Å¾dr8ê¢9¾=Pyp=û>7û>7Ãd*<º´?¡7¤>z$c?am?Oë?í³G?DZÕ8ð`§9e(#>îéø: <:d¡J?£­p=î@>7î@>7Ãd*<Í§l?eÌ?¯YN?øiC?Îø>6I?;¢L9ß«9- >6¥:	]b:ø×:?¿p=ák>7ák>7Ãd*<HçR=Q!=Ð3?Q=U÷ =¨F&?Jo(9tÁ9Ûã^>\9a;×§/;Ö$?Ép=Ô>7Ô>7Ãd*<¼Õ=S0Z=úÌ/?wÒ;c;ç^$?nWh¹­¦9ùaå¾NÒ³86s9à1+>öÔp=ÇÁ>7ÇÁ>7Ãd*<Võ>P>¹Íi?]??k?ST?F==yòÝ<e¢Z?L©;ç¯9;hi?q=ºì>7ºì>7Ãd*<öø?,NÉ>oCA?;v"?­jè>cò2?ÇX
9îA)9t?Ñ>ãÃ;éj;NwU?M#q=­?7­?7Ãd*<¡ð<"¡«<¶3?I<<{Ù0?Ûn¸àÑ"9Æ;¾Ì»È:èä:õ\6?2q= B?7 B?7Ãd*< ¨0?<á>÷ÉH?Pã>À>Ñ@?Öá·ç79õ¡Z½æWÔ:K¤ :/2)?ÒHq=m?7m?7Ãd*<þ4?¾"Ú>¹hT?:'+?¹ä>±$@?Â#Ä8ç*9Ê$.>^Î;ó;}Ìr?.q=?7?7Ãd*<`y*?)×>ûJ?²M?Ò>}-9?ÀÒ8aK9·ù/>ÏC<BVî;¤wQ?{×q=zÃ?7zÃ?7Ãd*<!Ö<ð<k/?êi);t¹;^ì?»³¹áW8âUÀ¦i²7^`»9áÀó<!ðq=mî?7mî?7Ãd*<úÞ¤=¡o=
;0?0~é<1¹< !?Ì%<®6Ò;ÎèI?<'9V9EòÇ> &r=`@7`@7Ãd*<Ï±<«<jv-?U/¨;¤%;P?»\F¹Í9í}©¾x:ó1
:ý8
?¤)r=SD@7SD@7Ãd*<<O?S@í>ùä_?W+E?Cúú>lI?r­y:ªì:Y?>l+<3¿Ð;!:R?omr=Fo@7Fo@7Ãd*<¾-F?]ù>?«K?ëV?M@?ª1?ËòA8|ä¬9¯=ÂP;
>;êù8?Jr=9@79@7Ãd*<Ê2?'×å>UF?Çp?1Á>«Å8?
´9Ò­9l2ì>£.ç;£7;ËÅK?åºr=-Å@7-Å@7Ãd*<æ==ê=~,?Áì«;Ã);8"?dÝ¶ï¯9_!¼Ãë¸U£J9+t¾$Ûr= ð@7 ð@7Ãd*<8=¶õR=§5.?¼óä;LÃÊ;_?T<<¹'x9±+¿Â·Üj9è5ü¼8s=A7A7Ãd*<Eò<k<ö}F?R]=)¯=-F?ä99ìÃ9Ïï>R°:¡:	å(?Çs=FA7FA7Ãd*<úÂ=ê<O-?`;¿sM;ç?>%¡¹z|9d#¿ÖZz7nh8É=Þs=ùpA7ùpA7Ãd*<D×??7Mð>_L?<X?Ý³Ã>Þ[C?^(9ê9ÕÚ>3Ê;Ûz;ÆN?BIt=ìA7ìA7Ãd*<r?`ºÃ>üJ?ëH¿>Dìy>¤ïC?¼F¹b9m¾(í:ôi:áT?zMt=ßÆA7ßÆA7Ãd*<¡Óª=íÆk=z9?`|?Þ>d0?.ê5=
à<ÚO?Í<Ïª;
ÓB?Û§t=ÒñA7ÒñA7Ãd*<nG=¾3Ø<,?ë[;ØbN;|d?'9¹û|9M¦»¾·ÞW9úÒ½+üt=ÅB7ÅB7Ãd*<JG[?6£	?¡ìK?$?:¼>©´L?Ì8èÍ9 À!=;øº:êkV?;u=¹GB7¹GB7Ãd*<
ÊÈ=='p,?ù]<7<D3?+l¹qÆ'9Î-4¿ÁP¢9B7­9Øãï>u=¬rB7¬rB7Ãd*<*óì><>'L?8?*þ>ôi9?F48Ô§9°= 1;TeÎ:P\?!Åu=B7B7Ãd*<æ$=ô2»<¸0?Jº¤=£=~õ#?ÜRÊ·¿8"8¾J:i:î'?ív=ÈB7ÈB7Ãd*<«#?Æ|Í>K?ßÇË>ì6>Ä!6?]FÔ8+/9Ù}J>¼:8Òd:Jí?3­v=óB7óB7Ãd*<±ñ<Cµ<²\*?	.Ã:J°À:¥§?«Ñ¸¨ó¯9\m¾ÈcÏ8V91.>qw=xC7xC7Ãd*<\Ç>­Ø>7ñ<?~59?,"?+,6?FÂ9,)»96¹?¸);Jëã:¼¡>?å:w=kIC7kIC7Ãd*<kN? 1?ñJ? à?õgÄ>H?s|8xzf9	
¦=fÍ/;6­ó:r±8?w=^tC7^tC7Ãd*<Yåë>÷Ð>qI?U?za÷>\?NË9ûe9íÛ>ÿê:Ó¡:ÕÅ]?fw=RC7RC7Ãd*<´jÁ<ü<Y-?Íï¢:ã:Ýï?¥§¸:K9Ø¾ÿqV¸Ho9Àmå½2§w=EÊC7EÊC7Ãd*<ÀÀ<=<Â|*?]e;
ùP;´}?VÁ@¸jÊ8Ès¾3¸¸H9çå½²w=8õC78õC7Ãd*<H>D¸Í=y­:?£1>øL>|Þ/?°;b=4¾=·ÄS?Z<Mé<½??Ê×w=+ D7+ D7Ãd*<¿©?Æ?eý??Âf?ëOÇ>ý1?+½9¹89*ý6?(Ø<<;~a?/x=KD7KD7Ãd*<²~=H;=(.?Lf;Âlb;S!"?Ö8tí9=	ý¸ìú8È¾`Bx=vD7vD7Ãd*<Û+?6?á>«QC?
yA?o?®2<?æ+s9Q¿:T>¿.;wó:º¾7?çtx=¡D7¡D7Ãd*<õ>ä}>®ëE?Z5%? ¡õ>/,?öâ=99ïJ>÷wï;éï¥;n¸8?ï{x=÷ËD7÷ËD7Ãd*<Ä}±>t;h>¨C?7®>1x>+c3?ÀíÒ9÷ì:Ù-Å>a°<¾ác<}$F?üx=êöD7êöD7Ãd*<a?rø>ê=h?Ù?á?e0_?,*:¢-:bø?Ç:óâ0:«?ñx=Þ!E7Þ!E7Ãd*<L:&?àïÞ>_á>?¹E?h0Ã>Ë.?E/â·
ê&9Âs­½Ö7:1
:
ü%?Köx=ÑLE7ÑLE7Ãd*<êÂE?}.ô>CUO?«Ée?Ôï"?M4?~a9Ü 9Ég´>d;ÃÃ*;
ùJ?2y=ÄwE7ÄwE7Ãd*<ó=QoÜ<%û,?(ÖE<¯< ÆA?P9 a9Gºk>¤õ9k9Ó>y=·¢E7·¢E7Ãd*<c­,?EÚ>ÿ´J?FU?®]?d5?î:¶9§é9_¨Ç>ÒJF:ÙÀ9I&?øÙy=ªÍE7ªÍE7Ãd*<R,Æ=é=*æ@?Áò<6;ÍZ?¾·B¸Ó¯%9xm¾T8Uó³8gÑ>[Rz=øE7øE7Ãd*<)=ÚE÷<
{/?Þ";Â:&;ù> Öf¸G°º8EE¾XOF8<Aÿ8ãF>îz=#F7#F7Ãd*<+Á<j<îÿ*?W=®ë<'Ü"?üZ¹¡G9tS¿¹ØÐ8Ë¿!±z=NF7NF7Ãd*<¡ã-?^4ä>¨C?YYÝ>ëÌ>J±4?N¢·ú²~9h½ß¶:À:7?óz=vyF7vyF7Ãd*<¦¸N?¶\	?À¡@?xõ>Ôµ>ÛÌ,?ªÆ¹gy9L¾/g1:9:eí'?g{=j¤F7j¤F7Ãd*<-ì<&Ï¯<mó+?pÚ:Á8Ã:Ô8?;±¹Wó?9ùÈ¾ë^¹¡"D9¢Ð¾r]{=]ÏF7]ÏF7Ãd*<¡2ß>C>1±@?BÑ=?åÂ	?^0?¡9(C9J
?N©D:2b:±ö+?áz{=PúF7PúF7Ãd*<êT-?Kö>/ì3??ñ>n=­>'2?W($7y¤9­<R:;¾Òø:au??{=C%G7C%G7Ãd*<úâJ=21=ò=/?»ÇA=¤S=íÿ$?|9^ê9ö>
1´9« :Y>¨{=6PG76PG7Ãd*<Ú?÷hÕ>Ð??§ò>Ýr?Õå¯9É·¶9Îqö>´
B;*ö¶:Â?Ã{=){G7){G7Ãd*<éàS>¢®ð=ý\a?Ï¯¾>ßðy>5OC?Ö~=¾ù
=OÀe?cÀ99æ9;Þ>Íô{=¦G7¦G7Ãd*<ç?¢gx>'.?Åd?í?æ>ö#~?¯¹9á9T >^ði<ùÜ;e?|=ÑG7ÑG7Ãd*<fUF?fÁÂ>Z?Õx??j?uê9)©p9 fy?ÉQþ9¬:*
û>38|=üG7üG7Ãd*<B$?ËÉÀ>¸ØY?büZ?»?«W@?ì19Ð9+º>±b;âÈÿ:½b?~|=ö&H7ö&H7Ãd*<0<à>N3>Y;?½¯?Úûä>Öï,?~];8Æ¦j9biÌ=èø;ù§Å:À0?õ|=éQH7éQH7Ãd*<È7C?~ùú>z G?dÔ>ª>X4?z7>t9lÏ#=µ12;%ü:9ë4?$}=Ü|H7Ü|H7Ãd*<|?#?G±E?§É6?×ù>V;?±j®¸¶²ã8Ä¾«Ó;ü¤:dNT?7}=Ï§H7Ï§H7Ãd*<:ôí>UG>3¨A?ýá>¬>)5?Ø
A¸¡Û8'a¾_j:7üN:nE;?nn}=ÂÒH7ÂÒH7Ãd*<p>KÐ=s9? ,s>Ïf3>2-?æ0=&ûÖ<Q?<2n2<[i@?4É}=µýH7µýH7Ãd*<a4?ñí>^çB?bE?Â?B*;?;R'7ì²9·fo<Eº;;ÌH;?6~=¨(I7¨(I7Ãd*<ûK?jú­>G?oÞÐ>³ >Ó|4?UO¹&P39
Â¾qþ;ú®0;è_?~=SI7SI7Ãd*<Ö=Ô
^=Yà+?N¨;°;¹U?ÍI
¸ÞJd9®o½g7þ8[è=0ø~=~I7~I7Ãd*<½Î¥?5²(?×{?SO¥?¸ª(? çz?¤¨9Ô]x9
J?V ;ñ;÷:rx?=©I7©I7Ãd*<T³=¡à=b¿,?ä¼j;äÌ2;o(?²T¹dÆ«8z~¿Qü¸j8;¿S=uÔI7uÔI7Ãd*<M±=Vª=z-?+Ô}=%AM=®J?!¢{9²Â9Eó¥>ë÷:P%¿:hv%?·e=hÿI7hÿI7Ãd*<{ã!?§³>Õf?]¢?ï`?_Ê8?Hß9xì¡99Z0?çý;;¶Æi?=[*J7[*J7Ãd*<Ï=Z,¹<§2?àBæ<ªO²<ÊJ%?/¸ÓÏ9rr½yY³8H9!¡>*=NUJ7NUJ7Ãd*<=«?z?ò?0­?ÑJ?&ü~?ù|8:ãüå9®ZM?â`u;A×:à´?¹L=AJ7AJ7Ãd*<rYo?f^?"k?c?â8?K]?ãk9è³k9?Þ©a;¡Pð:ndp?{N=4«J74«J7Ãd*<LæÄ<î±<]j4?mÌ<B<þ,?±î½8qÛI9nàp>Ä¹9
þ¯9ú?>»U='ÖJ7'ÖJ7îÉC<Cw*?§lÂ>t`?ßE¶?ÔJ?Ç
f?¸X\9üË9Q>ëõ|;Eä:UØ?:h=K7K7îÉC<¤m?Ãøà>F5?bï?Z?ö?R©<;ë|?ø®Ç<OÂ^<%{e?Ìh=,K7,K7îÉC<æ5 =Võe=Z2?,uÅ;±;øy>?h~ý5k9x;#V9Âã9ÍF³>Pn=WK7WK7îÉC<&ñÔ=¤L=÷2?Ê<åþä;óÝ-?NÑ·ÕÑ9î¿½DÃ³¸
!9»Þ¾?r=ôK7ôK7îÉC<©²)?ZXÖ>­J?Pó?ÞwÊ>8?ø+¹9c9_x5?³®:H¯K:áÐ0?·w=ç¬K7ç¬K7îÉC<«Ò>?Xõ>æéF?Z?Æ¯³>Aß7?'7lÿ,9KG÷<þF+:õö91?â»=Ú×K7Ú×K7îÉC<uðr>D&>;?aé>Ha>Ud1?)L:ÌýT:[o-?þ<Ï§<²B?Ç=ÍL7ÍL7îÉC<&ä>> ßM?"ê<?4?U^6?Èù&9|¥39§ñí>xÃú;r;éT?À=À-L7À-L7îÉC<IÝ°=ýÁ=÷Ñ+?Ó)¤;>¸;o3?¢Ï¸ºj9ûrb¾Ù»ê¸¢÷9ÆÞ¾=´XL7´XL7îÉC<ñB?ìlß>§]_?Pä$?¦cÙ>°-B?Ëñx9ÈPq9î?ìiÈ9óFö9rSÐ>=§L7§L7îÉC<]yÝ>}>oÙB?1s8?wc?45?ü8ûz95>NÇß:K´:öS?µ,=®L7®L7îÉC<cà?|tÀ>¯L?µW?«<?ç9?",9]»¿9ó¬e>obT:ð:åt/?xX=ÙL7ÙL7îÉC<&³?.Ð"?÷2?ô­Ò?É-?,?³9¢ôë9LÂ>toÊ:¥÷d:æUb?=M7M7îÉC<Z0?&MÖ>#üR?Ý^X?!ú???P¶9qc[9ÿ#?á;×Î:çº7?ø¯=s/M7s/M7îÉC< "?{k>,?¾G?bN?z?ýN:ìÐÁ9:S9?9z;Ð¬&;Î°T?ö·=fZM7fZM7îÉC<¹Ñ)?ÅSÐ>®P?NZ?/(?1h7?jió9¤áë9?Z'';ß»ã:æ;?CÎ=YM7YM7îÉC<Ü??izó>ºI?÷º'?ºæ>:?üÙÆ9ù¯Ý9-¡å>ñÒ;ù;x6?J=L°M7L°M7îÉC<DF?hg§>ÓÝN?<¥?Öá>ø1?`$¸VÎ9ðK½f;ãý3;eD?i=@ÛM7@ÛM7îÉC<î=5°ó<õ&? t;¼ï
;\?rü0¹]õ9¿bª¾Ôl·¬²8Û`½¶t=3N73N7îÉC<ù#R?³ñ>{^?o?:]²>'dM?ÞLí9ÐÔ9üC?ão¸;©!N; e?>=&1N7&1N7îÉC<ZÇ=¡¸=Ê2?áâ=ÿi­=¡v'?2G=Eÿ<ëH?ôºï;à¼ ;hç>?Õ=\N7\N7îÉC<EIP?
ü>Ñ$S?p7?¼©>aA?·9ÛÌÐ9ÓB>wW·;$^r;h§A?Jä=N7N7îÉC<c?dÍ§>×^?osY?¦¦	?|4J?¤o9÷ÓL9¡Á?0l©:ñ]:+½C?Hî=ÿ±N7ÿ±N7îÉC<Ñê=Ç<d.?Rë;è0l;©$?bz¹ÈU9¡¾'48®8|½>$ï=òÜN7òÜN7îÉC<<g?¶GÈ>4ÀK?pÜÉ>*g>õl=?À 8*j9Ö=mÕ<i²§;@4c?6ø=åO7åO7îÉC<×=¼ÞÃ<WV+?Ô+_;ºN;©
?ÍÓ	¸é\9  ½@¼H·BþR9×ó¼¤û=Ù2O7Ù2O7îÉC<ðÍ)?Ù>PH?8#?D.¶>6F8?qv¸Û9:
æ½N®:h:Òc*?=Ì]O7Ì]O7îÉC<ÃR?ÜwÛ>:u??:'?[N?µuá9Jax9i`h?*®;¿)}:
%?=¿O7¿O7îÉC<IÖJ?Ú?I?S?7À>¤:?}9n£©9Hä>n¼;ww;bB?Â4=²³O7²³O7îÉC<h>¥ø>X#B?ë?ÃÏ>:?Í=é£<aQ?hR­;ÐýN;Ð[V?áx=¥ÞO7¥ÞO7îÉC<±Ë>>ÉF?~þ?<¡½>¶ÊG? Ñíµ°Ö8Ê
¼Éö¶:6[:WU?)}=	P7	P7îÉC<ãùv>ý]>< N?"ý>ÙwO>(9?ô6=^ÀÎ<b?ý~<Þ< ¿R?.=4P74P7îÉC<7þE?¼õ>"CN?sE>?Û?ð>Í¾J?´º,9²k9ø»>ÓI,:x:S2,?ãÄ=~_P7~_P7îÉC<;ÉÀ>í×~>5©A?¶ ?3(í>_-?f9R¡9®Ð>rÔ:iíè9iF ?+=qP7qP7îÉC<>HK>_]9?2?¾>}­0?³}ê<F<ñÌK?Nä=÷µÁ<à8?(=eµP7eµP7îÉC<R2=?&=Î-?®¶;ºð~;þ^7?gg³·îf9.©G½¦·&Æ8Ï{¾}(=XàP7XàP7îÉC<Êw>?èè>oQ?^OU?²?md6?/IK8S Ñ9½Ùx=Æj;Y6:åj?èE=KQ7KQ7îÉC<ëÉ?Ý&Å>ç??Wë"?ð*í>Û/?,ù7 .Î9:é=s+;\û:æ·.?Kq=>6Q7>6Q7îÉC<Ç9?ã×ë>Ñ_I?rÂB?g¬??@?	ì9ÛÇY9I7?÷*;¡Í:¯×T?=1aQ71aQ7îÉC<ÚÃ<?>IÙ>¸e^?`Ã$?Î>26L?n!7©':9½·<õÿ9(%9ï|f?&¤=$Q7$Q7îÉC<.á>XÏx>c°g?bh?»õE?%N?9ªV:>ÙÀ;Ñé:ªµz? ä=·Q7·Q7îÉC<A?½t¾>JîE?|-?
ö>4?P:9ý9ç¢æ>E:Ô	S:ë«?:=
âQ7
âQ7îÉC<P¢?Ø?'?\ @ò÷k?ùø­?ø%:±O¦9§ö`?æ¯<°k<þ?w	=ýR7ýR7îÉC<¥Þ×<ü;<èë7?b1;$J/;¸?=ï¹7£9{ÀT¾@èª¸ÎÛ9{,'¾Ë	=ñ7R7ñ7R7îÉC<Oo=Ð-=ö´0?¨í#;oÓ;z?·q·¯ÓY9Zõ
½6¶ßC 9g»t=äbR7äbR7îÉC<¯r=3=ò,?f°©<6<?Â¶¹E¶²81­¼¿Ù9YøÀ9­Á>0%=×R7×R7îÉC<¿ë?0XÈ>§K?¡,?Òç>èö=?¾J÷8-o9DÒS>óÛ!:-Ë­9kn?qR=Ê¸R7Ê¸R7îÉC< ?º>[?A	?XÂ >Z?ÛÍ8¶p9³îZ>Eá;;åöð:kG?û=½ãR7½ãR7îÉC<£c?d4?¿_?_B?z³ø>ÙH?¯oU9¬§9ï¢>hq.:$æ$:h? =°S7°S7îÉC<=ZNV="è3?#¶Ý;Ë°;³Á ?õO¹§¸9¾Äó8ã{9½b>b=£9S7£9S7îÉC<¨?	?úd?
³?Ñøå>¡?A´9Ò99·>}N;KÔå:óxe?Í¤=dS7dS7îÉC<WTÿ=µ=44?.Tó=ÉÜ³=*-?Ê¼9-È9ªpñ>õ:ÃÈ
:{õ>Å=S7S7îÉC<q =p]Ç<éñ*?SA;j¢F;¬(ù>Í¹pq±67^ÅÁI¹ã.#90¿Õ=}ºS7}ºS7îÉC<êz?^'¿>ÍM?³N?vd¶>4?×wÜ¸{=9æI¾6P9ì^V9ú#?VÚ=påS7påS7îÉC<ñù·<'<¿<.?Ë=Ù;Ò<ÏC#?l9hä9=>X3m::v):O*3?Øé=cT7cT7îÉC<w?´Dò>
Ô?¾`B?õÈ>Qw?¨¿#9§zø8x´(?ðK :G:e&N?xï=V;T7V;T7îÉC<»H?"Ö>Do?{U«?ëqZ?#ÊH?Lº9ê9$?H2°<èdN<[Z?îñ=IfT7IfT7îÉC<t?¶:¯>Ò»K?%×à>Ë>+u8?þ¦í7$l9=<t;y­ ;FB?_	=<T7<T7îÉC<aj?k«»>ÛDB?·r?~¾>¾V3?-gÉ7àW×9mï<Kid;:&;À0?:
=/¼T7/¼T7îÉC<à í<}³<
)?&;*l;¤ì
?çÈ¨¹_Ð8n&Ï¿Ïë8(-9¦Þ=="çT7"çT7îÉC<|2ô<û¶<!Ò*?¤n; :;	D#?ÕBã¸­C9¾á§:Wc:?=U7U7îÉC<ô?%q¦>ð}L?eè>K >¡¿9?%9Sv69¸3è>P9:GB:ðú?Ò#=	=U7	=U7îÉC<Í¿>ÑÓK>	p?à
>?ÕÍí>µL?+§=zý8=Wg?h
<0¡;­,`?Ã£=ügU7ügU7îÉC<þÄ>1k>llV?äÒy?Öõ$?oÙA?§=Ý¼<e(O?À%S;ä:l?«=ïU7ïU7îÉC<ÑrR?Y?¦??º ?G[ì>¶.?kc:SÇÈ92*?ø
¸;¶p;²ÞC?¯½=â½U7â½U7îÉC<¦?u¯§>HqJ?ÑoÈ>òc>Ó8?Ø¸$8þ~¾Pè9ª9/?Á=ÕèU7ÕèU7îÉC<·Q?TÝÚ>ÞB?-¶°?¤?Y'?(:)ê9É7?MªU<øß;6u?6×=ÈV7ÈV7îÉC<Ðb?ºÞ·>ºÏK?H¾?[ÉÌ>1@?²½ï¶/9{O¼Å_ü:ß :Ëd?
=»>V7»>V7îÉC<2"¹<¨ö<GJ.?v(;^£;Kì?¡Í¹I#8MÀ8M»^9î0>Nr=¯iV7¯iV7îÉC<«	ù>q¡>êKE?Ã>ªE>z2?Ý«¹F¸é8J+¿mM:ÃP:4¶û>l=¢V7¢V7îÉC<sã?e¾>ÏV?M)O?ã?89?Äû8R¬9ïçñ=ñ{à:«á:¶??s¼=¿V7¿V7îÉC<]£?D±>'SE?ûô>ä±>¢0?É 8Äl²9²å=Õ_9j4Ê9p1>G¿=êV7êV7îÉC<¥Û<$y¡<á.?sx^;Z");\](?Ä¸G¸¨8ö¿ªè/¹ÒS86R
À9Û={W7{W7îÉC< ?
Ç>¦??¥·À>U¥>G¥0?0Í+¹GÊª9Â¾Ë9Jd9!<8?S0=n@W7n@W7îÉC<æ£ý<hø<'óJ? E;HQ;¬11?à³¸QBW9#j4¾YFì¸Ü¦9ÈT¾{=akW7akW7îÉC<:?äÉ>ÕD?µA?kÊù>ÇF?þ¿9S9Ì ?g)::wñ?3=TW7TW7îÉC<8%=ùø<åá)?Bf;,;lw??¹xÀj9üí¾{P¹õú9°7¿¯=GÁW7GÁW7îÉC<1,=Ö¿<¦,?];¤M;	*?Ñ·³u9+Ò½ª(4npe9v0¼9=;ìW7;ìW7îÉC<#æÿ<¨º<){/?ä$Ó;Ã<¢;ú&?x¹×;h9¾wE·469"b½ ¤=.X7.X7îÉC<Ú]?¨ù?oàC?É,Ô>>à6?,w«¸Óù9¥Ë¾_4:#&:p?¯®=!BX7!BX7îÉC<æ&À<s(<£4?öÀ;
K;¶1r?w¸¨t9õÔ½*Ô9²å9É>9¶=mX7mX7îÉC<iv?ó6
?&3d?A?l¢?cj?¾ué9¯:¹Ë>þ7<;°rÞ:X?¸=X7X7îÉC<0[ï<}8®<éÚ/?Àk;Ï;;ß4?Fö¸ôj:9V©¾É9ü97³?:Á=úÂX7úÂX7îÉC<U=/ú =FÕ)?s<3°Ê;~*?´Ýo¸=¶÷8Cäw¾¸©;w'Í:OÊ&?qÕ=ííX7ííX7îÉC<SÓi=ËÎ-=%3,?BÕ ;ö;!­?X7¹uÌ9Eö ¿~í8Þ79°Ì>Ä=àY7àY7îÉC<]N
?Ôo±>-ßK?ªò>/8¥><?hB~9Ù¨9íèÝ>¿â¤:³m:?®1?â=ÓCY7ÓCY7îÉC</ß>Pñ>l°G?Õé?;Ô>b¯??L(Ä8¼$9¥Ä>rSu:âÆ::Î(?<=ÇnY7ÇnY7îÉC<Xì>ß>ËH?"Iþ>³>L5?ðÈ9eÊ9IT÷>«½-;Èã:TCC? =ºY7ºY7îÉC<M=Äû==¸2?òA;â£3;GS?Èy¹B¶8uk¯¿i	¹89wÙG¿V=­ÄY7­ÄY7îÉC<xé>=ïz=z+?­ÇÁ<¯</$?É3Ã9Çqª9´?¬ ;y¬s;ÀÌ(?+\= ïY7 ïY7îÉC<Öv?eÜ?VaX?eöj?ò?¾üU?mÕ9â9â9¹ñ>Q:×"N:Ea??
j=Z7Z7îÉC<?sÑ>þ]B?°æ>&Ñb>X3?d8£9]¡>Iàû:¬Ã:ÂÃ$?¾=EZ7EZ7îÉC<±Ï3?ÐeÜ>~ÛP?F?Î5?$:?¾®9­³9uÝÉ>íÄ9<Îé;{gK?Û=ypZ7ypZ7îÉC<ëô?ó¦µ>IL?ó!?uÓ!?ê²J?ÀD39¢39GÙ><Jÿ943¯9b:?
ç=lZ7lZ7îÉC<¨=Ágs=èÏ0?Í¶<k<Ù?ÛòP¹×?è8Qf¿
;KS;Q-?³=`ÆZ7`ÆZ7îÉC<ç>Öò->¿§D?ûö? ê£?,#@?ÕK<½$<yÌS?FÅ;¼J<;:0F?i5=SñZ7SñZ7îÉC<¼ùv?¼ã?/Z?õ­5?þKÜ>ÀS?K1W9ð|9GÌÙ>G±ß:á*:fI?+N=F[7F[7îÉC<n>°þ>[òL?ñæ>ú[>~@?øÚ =ãÄC=7XR?Xuk<å3 <Û <?
t=9G[79G[7îÉC<K?ÈÛ®>Ê-V?ÀE?çz×>è4?¯¢9Ô¶n9Ð»-?²:Ø.!:Ï¹Y?=,r[7,r[7îÉC<eÎ?p@Ê>®B?90?¯þ¸>V(4?e9ï>½9Þ¯->±:øÌ':+Ra?X¨=[7[7îÉC<±n½<·r<ÿ"/?ÕrÚ;õù;ÞÈ.?|4þ9|Í×9Ç?QÖ·{Ø8
Aþ½3Ý=È[7È[7îÉC<Êø>¯>y?W?c"?ïÔ>ëC?x¸°8í83¤$¾/JP:&n3:e?!å=ó[7ó[7îÉC<ªS?%À>öS?+õH?v"?(1G?ö~½9þ&é9ÇÐ>Ä#ª;°³V;ÁÝJ?ð=ø\7ø\7îÉC<Ge>c	Ù=F	/?>To=C¸;=Ò0#?«-Å9:¼F¬>°:å:­í)?t=ìH\7ìH\7îÉC<]Å>¾|>>ÈG?/Ô>Ñx>âs8?ôQ8)´=9'µ>>¡s;Ñb;H?==ßs\7ßs\7îÉC<à0?I§Ô>uîT?W³
?ðB½>øª??­Ï8#º9-7>ª=:ÛÞ9ÂÞY?C=Ò\7Ò\7îÉC<&?°É>Á×C?óYè>Ì
¨>5ü0?ÐÆ+¹c19Ã^¾í{:Å':ø{P?½Q=ÅÉ\7ÅÉ\7îÉC<V.H?ø?õ~>?ßK?õ)?M5?ù­$9u9÷>Êi:{ç9:Qø ?vd=¸ô\7¸ô\7îÉC<o1¤?í??Áø[?îÈT?¯ñ>-ca?ïc9.9Þ&?ÙS;Lí:Ú¿d?dh=«]7«]7îÉC<Õë9?ýMÛ>ÚY?ÕÖ>àí>7P?BF?9XÄy9;Ä>¨<Ê6ª;ÖV?1=J]7J]7îÉC<­Øý>!Ó>½P?IË«?æ¹h?rù<?xì9å}9;¼B?A;æ}:x?ï¦=u]7u]7îÉC<|	=Ê<ÏÄ-?q 7;ÖÛ;¡?
'[¹=9$e¿¾!¸[hO9±ÌÆ½¼ï= ]7 ]7îÉC<²¢=kÑp=gô,?°m;M¤p;nÖ?¯÷¢¹ÿô/9m¿ãK095+¤9¬t>=xË]7xË]7îÉC<E¬?ùUS?­P?[=?Aü?Õ£7?¸9Hrg9äE>ò
;8?¾: ??A=kö]7kö]7îÉC<þ/±=\~=d2? q<ç©9<|;&?¹Mmy9ýa¾ðëd9É9	aÊ>s<=^!^7^!^7îÉC<ê0=×[ð<Gm<?£0Í=Ù;=í(?gTÅ9­9Ëá6?åÎ<JC<`õ5?Â`=QL^7QL^7îÉC<´¹?$ý¯>(b?_y?ÿ?¨ÁH?6	©9Z­E9èZ?F·:Mu: ??/f=Dw^7Dw^7îÉC<úÚ>G>Ëj@?p­>ra|>Ôì/?îk¸N8D¬¿EM(;uþ:1R)?ªp=7¢^77¢^7îÉC<ßìÌ<¢3<	W,?Ñ;¹3k;¨?Æg¹í*9Nt-¿°g9ÜPª9
Ó>w=*Í^7*Í^7îÉC<aI2?êmä>#ÎG?6Ïî>£>¿é:?¢h¸­9ÓÉ½ÔËW:'Â
:ÚB?Áµ=ø^7ø^7îÉC<,	C=Ã=ô0/?ò};à};ù?È,¹F 9h¬N¾5Å&¹¨a9Åa¾sÊ=#_7#_7îÉC<¶R=>ùÀ<Þ0?«­;ýX;ß?BÕä¸0%8rs±¿dìû¸r1x9~ì¾qÒ=N_7N_7îÉC<2j#=Ô_ó<tä+?¸;ê"ì:Ü¦&?dè¹{9[­f¾1¿ã9{Ø9>?ÓÝ=÷x_7÷x_7îÉC<{=¾<Dè-?ý­;ß;o¥?KÃX¹V
g9.ð¾¶£7Ã09!Ô =&ì=ê£_7ê£_7îÉC<jH=Q[=)°2?ª;°Ä; :(?t[d¸eð8Gs¾@	s¹¢Ó58å+Àîþ=ÝÎ_7ÝÎ_7îÉC<qý?ue§>[ÚI?Ç^Ö>¢(>þ1?oÐ¸lòU9Ëgy¾÷;ÁPµ:SyK?3=Ðù_7Ðù_7îÉC<ü?S2%?0rM?cÕ>¡>uF?¹:8Y+X9ýýÜ=Ôãò:oD:	.L?ÀO=Ã$`7Ã$`7îÉC<¹8=Ä'
=7ø*?ÚÂW;1D;0Ä?+Ç4¹1B?9Äøñ¾(|8 Ü­9°W=øf=¶O`7¶O`7îÉC<ùZ>T> <?AÒ?ÉÀ>®S:?-¶±=ñO=§[?LNü:åÈÅ:ÊH#?Ä=©z`7©z`7îÉC<K=2¢=jÍ+?¸<=¸£=z;%?
Ó8y¼9kO>´ä:"`:ÖÓ?=¥`7¥`7îÉC<dwê>»>ÉCR?¡@ÿ>Æ¯©>@?ÏÛ8bÍ9	X>vsù9ð±9êp3?Ô°=Ð`7Ð`7îÉC<.Z=·m=hO6?!ë=dª=70?ÀD:üÕ:8?¡; :õ:?y´=û`7û`7îÉC<é¯>tãP>¢W?.´?³óÇ>ò@?ÀQ:8pÖx9¥®¿=xY:vó9¯s%?úº=v&a7v&a7îÉC<º2?q¶>S÷V?P¯(?½Ë>SôS?×¸¼8K¶µ¾:£ö:¢ :cD?l¼=iQa7iQa7îÉC<É¢?.ü?Üz?Jj?öùç>ýF?89Úï=Ø¯.;J@×:±ÁO?×Ä=\|a7\|a7îÉC<Ï<,<o+?ø©;Îñþ:¥I?Ðél¹ÈvÀ7¼ÀP¬,¸	´9Æá½1Ú=O§a7O§a7îÉC<ié\?G?ÌèD?%z??³?!÷<?F­g9/«9nÏ¬>7R;,;:º:?Òè=BÒa7BÒa7îÉC<ó'z=&5=³Â0?ÊÇ°;{ã;?~4¹¿k¯9&Ë¾úW¹ò09]M¿÷ë=6ýa76ýa7îÉC<kÕ<Ì<,?³m;bä;ìõ?êG¹æ ü8o¿=¸¼Ñ8<ó¾¼î=)(b7)(b7îÉC<¡?Ò0?ð8j?,P?Þ`×>Õw?9þi9·Äê>$Ag;|Ìñ:Öt?Á=Sb7Sb7îÉC<Yå@Ë)K?=«?Q%¾? ?]ø¤?
­&:9E®?aÆQ;¢:_º¥?=~b7~b7îÉC<¾º?Lw«>Z#L?Íº?òÃ>§@?µIY9Ýùö8':a?g1:Ø»9Gq?h=©b7©b7óýT<è%?Ø>Ó C?HÒí>¸S®>ó.?Rý·8ü4y9<=>q;Q¦1;qbJ?¨=õÓb7õÓb7óýT<Þ]=.§À<ä/?º0;þ]G;óq1?Ìz¹¥ö	9h¿<ÚË95ñ9©ZØ>nF=èþb7èþb7óýT<$C>5èÀ=ÊÝ,?¨
¢<Cu<ÿÿ?eL ¹s³x9Á¥¾kà;R;uÐ"?,K=Û)c7Û)c7óýT<Á><E>ðO?Ù8?Ü¼>L#B?þi#=úý¹<jì`?nð;k;áV?Æi=ÎTc7ÎTc7óýT<a>´g5>Ë9<?%}þ=Ûñ¸=¢!0?z=0:=O?§à :²Oã9.5?Þv=Âc7Âc7óýT<LF=«V^=-?ÈDÅ;>	;%Ë ?æ½¸s½8ÿ¾¾é#8ÂÛ9?=­=µªc7µªc7óýT<Ú·´?ø?Çá¨?Uò@+NQ?e
¥?ìt9:yÔ¾9°Êx?x¿;X+/;é?=¨Õc7¨Õc7óýT<¤Î>ôvp>À`[?=#?|Í>ë/K?ê£8ÍB.9¢Íp>k¸:ßqO:úc?^=d7d7óýT<aß<u <¯2?];	E;&?2?º¨¹T9?¿Ý)d¸h92°û½©¡=+d7+d7óýT<QÁ2=»ë=3#,?Ad;cÀG;@(?®ÿ¹5Cg9U¿«Ñ¸<H9)KJ¾£=Vd7Vd7óýT<ÈS?F?'v=?Qà>>7?¶à·É
9à½å:R*:®ß?wÓ=td7td7óýT<¿ó=ùÛÑ<Nñ+?Z!X;ÓBL;p?}ò¹m¥8ê¿Z×%¹íýs9Í®¾Aå=g¬d7g¬d7óýT<Öà>
_>K?º?ËD?º>?g,Ó999êû/?:Í;ÝÄ©:äa?%=[×d7[×d7óýT<£0,?BÞ>®TF?Û·«>Õk>,g:?âym9l{°9ó<¬>uW;Í$;-ÈP?f=Ne7Ne7óýT<¡Êß<@/¨<R*?÷i;`;)?ÞÞ·´9ÜüW½Y«.9gò:þb->u=A-e7A-e7óýT<w$?=É>ÞÁP?o2Ú>@r>6@?'ï¸VJµ9Ú(¾ËÏ;[i:}k\?-=4Xe74Xe7óýT<p£}=å;=ZÉ,?¾a;£þA;ò?@R¹Z9m,¿7¹ICì8\F¿Ú?='e7'e7óýT<Î
?Û·>Í6A?¬CÏ>K>8?&Êâ¶|$Ý8ÅD½Kd;&Ø";p3?MA=®e7®e7óýT<{F?+Â>CrG?e?>ÍÚ>O¥4?Þ*809½\[=¸`ó9:
:þäÜ>ÄT=
Ùe7
Ùe7óýT<}|G=À9=M.?o	¸<l<÷&?ÓPM¸­:Å9?½ç';í;8%?W=f7f7óýT<D¿*?]/¸>Rm?áÌW?º?b>?þN9[h$99ÊG?eÛ;×W5;=oE?b=ó.f7ó.f7óýT<³XA?d/ë>^uR?X?´C»>ø V?ªÃ8Îú9Q
x>+Ç9þäé9sþÙ>v~=çYf7çYf7óýT<ÍÜË<qy<D*?MK;_;õY?íØ778J¥9ï^<w5@:è¡Ü9$_?è=Úf7Úf7óýT<õ>ì9£>±@?7á>JØ >3?#å9P.Æ9¦8>Ì;[³:$A?=Í¯f7Í¯f7óýT<ù? ¤-?#ÉR??Ô5?y;?ª+9i8Å9«>ùT;
kù:\Z?É£=ÀÚf7ÀÚf7óýT<C#·=IÆ=|;/?úÀ;Pë;ho$?ôñä¸*
h9ü|¾à¿·wù8Ú7¾¥=³g7³g7óýT<R?}¨>zD?¢æ?Má-?@??x¾8vHl9Ú}N>»j±:*ø:1y?_´=¦0g7¦0g7óýT<s&%?tÈ>oéR?ÏHl?¹a?,@?mv9F{±9Í±>ÀÑ:ü7\:½Ü$? È=[g7[g7óýT<ËÈ»>ë9z>@?øEÈ>à>>Ë5?7Ö¹¬)S9Ê¶»¾R9½89S?Ò=g7g7óýT<É¸>MïH>Êlk?XQQ?ÝÓ?_N?^*8èm^9C>&ÜU:ly:UË>?%=±g7±g7óýT<¼$b?~?ýDH?ò?¦m±>TA:?q,]9c19|Á½>Ì;©ê7;æA?.!=sÜg7sÜg7óýT<e?Ãù >Û_?±<@fÊ?ûE?Eù<yÂ+<Q\?U÷=jô<JJa?"=fh7fh7óýT<pÍÝ>¦´>
6Y?É2?Ô­É>Jñb?H9!9ð,9÷¨î>k­Ê9î²¢9Ås?Ü­=Y2h7Y2h7óýT<S4&=£
ñ<Å0?X1<=Ë<Aí?Ý¹JÅf9n¾6ë9µÍ9j·>=Ã=L]h7L]h7óýT<ß3p?
?ö÷Y?ð¨E?kïê>ìaW?=9¿«9¼<>Êf^:ä:CA?Ô=?h7?h7óýT<ø?_¶>SÆG?ê¾>nW>WU8?Ðô¸;9H§¾ãÿ
;î#¦:ÿ-V?ÊÖ=2³h72³h7óýT<Ý=mA=».?Ú´¾;W;Óö?F8¹ª19eÃ¿Í9<<Í9Í;?=%Þh7%Þh7óýT<ìÝý>ð¼¬>ô<?«ê>ól¬>5.?_8Ä¡97Ï=Qè;]<;ÔR?{4=	i7	i7óýT<2l?Ë¬>GøD?Øåë>ª~ >ð"<?¸[ã6©P9x<bìÀ;¿3n;VO?W=4i74i7óýT<8=GFÅ<NF/?^3;Á0;Ný?µ)¹f9pn&¿0]Z6ÉZ98ÿ;_=ÿ^i7ÿ^i7óýT<??Fé>&©?Ó@ V?0}?É³:u«ö9.é?ð=:dèò9(I?=òi7òi7óýT<»?ñû¿>yþL?NK?õg?}A?´ü»8Z~³9>	ºå:~®:P=K?R=å´i7å´i7óýT<Ý`U=5=$¼-?º/W<4<{ñ?)8MX¯9wÎP=qÖ8 ÚÅ9¼Ç
>+=Øßi7Øßi7óýT<x÷J=í=0?XÖ=ª°©=Û!?[c9è9íë>h:ñFC:`0?E=Ë
j7Ë
j7óýT<Ò
=`Î<Ú+?C;Ãm;	$)?6(¸}Þ7ÜóA¿Å1½8á²8Mû?¡=¾5j7¾5j7óýT<|"=ñ<,?¬SY=±4=ì?½î·hN¢9'ðÌ¼[/;eÐ;Q?
®=±`j7±`j7óýT<O4?3ï>³·@?%a?	¾>×û0?gN¬8Ál9¸O:>F<Ý©°;yD?È=¤j7¤j7óýT<ö¥=>Ï<Æ#1?0à};<9c;?Ó\C¸2«Ñ8Wn¾#þ·=Ù9VrY½xË=¶j7¶j7óýT<ké.?è5Ò> U?ûÔI?È
?æ=?R)9%à8bA?,{:[:o?«Þ=áj7áj7óýT< ?jÉ?a?¤YN?°f´>`i?RÇ9ü9{?H6:D:ü1?f=~k7~k7óýT<Ö>YÈ>~x[?J?ZIÊ>Èî<?M-=¡r2=¨^?ÙÜ<'<@R?»D=q7k7q7k7óýT<=­?u¿?>?èÉ?T/??ìL:íC½9Ù7?ÍÃ;Â
;Ç?¬y=dbk7dbk7óýT<f=Åi=æ,?á>1¡é=|>?xñ/¹]G9KÆá¾úµÉ8qk9ë [>=Wk7Wk7óýT<*z¿>²>ª¢>?YY#?*GÜ>ÇÖ=?S(*=Ñ<»[P?,XÛ;ûv;w-d?P=J¸k7J¸k7óýT<Dh°=´z=DB4?ÒQ=ræ=.T'?ïB9Å´9×r½>:kÍ;MQ;{2?4 ==ãk7=ãk7óýT<?$>øÀ>øl?
7?\×>øXY?Ü8Ù9DVÏ>ÌÑ°:ôQ:ìW?Üª=1l71l7óýT<~¾=s<SßY?Â;Ø/ÿ:á?Â9Z¹ ó79YÙ¿aî!¹¢091±ê¾ÔÛ=$9l7$9l7óýT<Þf?n>2ra?Å7?Þð>\îC?½ª9û9³f>¨ô:57:}*B?17=dl7dl7óýT<c@=ïöI=/=?S
=SÐÄ<ÖÒ7?(@b¹ÿa9¤Þ¾ÇÉe;TU$;®û2?Ç?=
l7
l7óýT<${e=ª?=4=?÷ôy=9=¤e,?&
A9UßÀ9h>hÆñ;Ï©;Ö>6?¹W=ý¹l7ý¹l7óýT<X­<"s<2Ø)?ÿ?;¬îa;D ?zÊ¹á9`½¿2$9·ÇD9©Õ>ìv=ðäl7ðäl7óýT<P¬?ëYª>ïâK?8~ë>õ¹£>J8?U)9ç9qp>¯=:¡:I:ë<?=ãm7ãm7óýT<ß2$?ä)Ô>ñF?g?àâ>h24?L$9Î8.
D?õ|¿:b@:Ô<?=Ö:m7Ö:m7óýT<q?pò>?ú?:ä?¹¢?Ô9ÑÂ¾9]½Ê>}êÓ:ÌA:B÷?ð=Éem7Éem7óýT<Éñ
?8¸>yðD?|Ã?½>j¾8?u'§8
]29_éo>}nÓ:ë::?^÷=½m7½m7óýT<7ÄT?(}?øôS?8h7?)ì>_F?ÕgI9ø9o§>ü#;=;ö??Uü=°»m7°»m7óýT<m??}¬M?åÙ?$?R7?éA 9q9²Ù)?Ù::*K?4=£æm7£æm7óýT<®ç~>	R2>ù6?W=ùüU=>²&?7¼T¹ÑR9î)¿®¼×;!A;\/?Â+=n7n7óýT<%E?\¢¥>=Z?´&@rm?½?Z?
=ÃR¢<çÂ^?»æ:áx_:,¾?oU=<n7<n7óýT<#C¸<Êx<Mµ0?%¦;ú!;}G?=È¹öñ8
¿S°98r59æù¶>½Y=|gn7|gn7óýT<ù³?+É>¹ÞD? fÆ>q>ÚO5?TM«7
æ8Ó(¾=ÒÜ:¤~:D??on=on7on7óýT<;;<=|	=¦Ä/?­<;uµK;:p'?Cr¯8wy9Ô
4>¿
:ð9«?á{=b½n7b½n7óýT<C?äå>Ì&Y?j],?¢î>Qè8?+ 9øÝ9'?SHñ:Fý:U?Y=Uèn7Uèn7óýT<jj§=ûs=º©/?NÉ<vQ<"ê0?-x'=*Õ<ÿI?ÝS;ê¸Þ:]/?O§=Io7Io7óýT<½Þç>NC>ÿëB?j¿>>Sv5?J²)991?>Ø{=;B;Ç8?±=<>o7<>o7óýT<ªSW=/æó<b?(þ®=c:=p?Ö=2|=GZ?ë2<¹½;à°q?¶=/io7/io7óýT<z3?DÎ>!ÝA?ÒýØ>T°>X=?çu9ó9W>@:î9+?MÊ="o7"o7óýT<Ô Û>]>%}?Cñ?hF?mqL?§}29¯°¯9Z
>ÕY<¢<ù®G?_×=¿o7¿o7óýT<ÕÛ>
ì> ­G?û<??ûâ8?R Þ8g§929*>;¸9Ö:Ýæ*?¡í=êo7êo7óýT<]u?»Î?»È^?ÈÚa?j[?K?Ïl:9åùÐ9Ú_d>F;,Ë;ãX?ö=ûp7ûp7óýT<Ãt?7?FËe?Ðsè?²í?ph?}(:/½Ý9º½(? ;ôî;ók?z=î?p7î?p7óýT<
t?Þt°>ÉöE?4ãK?¶ñ?Â+?	9E9{>4Z;Z4';O'?=âjp7âjp7óýT<\0!?®ÍÎ>ÂG?Ü}b?´h#?Îi1?'¶c9¦kµ8© ?/½¿:¶È~:r§@?I&=Õp7Õp7óýT<ÈfB?Ç¢ö>MÈI?,Á>m}>Û~6?Ti]8­>ò8Ðûi>@:Ä:8?(=ÈÀp7ÈÀp7óýT<Du÷=Þù°=ú2?_øW<KÞ<Þ;7?E*8x£U9X0>£º9ÄF:ÙZ·>7=»ëp7»ëp7óýT<rö?¶/¾>TP?´?5RÉ>µsC?ÎEH¹a9â­À¾MÐ:Ýâ:èÞN?68=®q7®q7óýT<ëù>4>úÌc?z¢?IFO?~¬H?`O795MÞ9	S>¥9;âà:0S?@>=¡Aq7¡Aq7óýT< ÿÑ>ó>Q:?Ým²>``>êç1?x¹Ð9sl¾¹;·4;åm=?lB=lq7lq7óýT<[.??§×ä>ÞU?ã^	?Å°>ðF?0"¹°²9Å¿?ô9ðº9¬É'?.c=q7q7óýT<t?j?fm?iI?ä>4b?àí8É*9¤rQ>×4:<¦:¸?-e=zÂq7zÂq7óýT<:?i*¨>j3C?6°Á>$ð>Ã`6?àâÐ8Û9(^6>5N:ô):QÌ?u£=níq7níq7óýT<þÉ=<S=1A?ÊÈ*>Èî=ÿ§7?Pì:°é9l9?9´
#9oà>Â=ar7ar7óýT<!?rÇ>å=F?îÂ?/å>V1?CíÊ7SPW9ºEq=ÿr¡:Ê±J:hèK?DØ=TCr7TCr7óýT<ð-?ø:Ý><6H?òh0?ã ö>:|7?bfí7¢9
?C=ó¿;9í;óÀ1?ô,=Gnr7Gnr7óýT<ýÁc=2÷ =ú5?MÈ<[< '?øe5Mæ95;öµ:ëÞª:ÙN?Vf=:r7:r7óýT<Ô!?I0¾>3Y?ñ23?5ñ>0>?È¸í7æR]9Ì{=D¦h:þ :Ôø8?²g=-Är7-Är7óýT<]0­>W4e>oA?2v> (>Ãá:?ÃU5=ÍÓ<|i[?~Å;
`«:jBX?®= ïr7 ïr7óýT<ÍÉ?Ëµ>ÍØD?¤kþ>d«>¼>?´¢Í·÷`<9Æ¹½@=;D;>A7?y=s7s7óýT<zèh=U-=þ+?×;Ê[7;õqO?»js¹Ñ9(J¿
a¾·GõU9ªÉc½=Es7Es7óýT<Pv±=¾þ~=Y)2?=b<û1<""?Ä¶Ã9åÖ»¡r;·4;ãÚ+?Æ=úos7úos7óýT<sÕ>í¾¾=/?Àj©;ÚE;¾@?íî-¹2d@8upç¿ 0$µ7'9MÑº&Ö=ís7ís7óýT<Û?y¼>FM?ï}?²(?[¬@?ZÀw:9ð1:R82?SJ<y`<w|I?=àÅs7àÅs7óýT<e©>ëÂM>°ÁR?·â?aê¹>ÃþA?hò8ßà9¦~=©[:öt:ßþ?£=Óðs7Óðs7óýT<ôÕ> >j¾U?Ì?æÇ>Xþ;?+Û9oª	:2ÈË>Óf­9×9`Î>è=Æt7Æt7óýT<À%þ>Î¢>ÐG?§?5[¼>|º9?^é7ãø½8>âÈ:8:e0$?ô;=¹Ft7¹Ft7óýT<(çî>Ï;>»±O?I6m?3?/£Y?_=á¶<âY?º-:ëêÛ9;J?lA=¬qt7¬qt7óýT<©=2VÅ<±.?µ;u;å?Á|¸Ü9ÀÔc¾x¤9mÊó8uI ?L=t7t7óýT<k¡=.É<WÄ6?ñ*=½ìõ<1?Ñ9Ïz¢99Ú>
:ÁE:{ÑD?M=Çt7Çt7óýT<	L?½í>fJ\?à@?ïBõ>lH?A18¢	â9ù¿H=dZó;p;UqP?V=òt7òt7óýT<Ó>>ìzÞ=Íá,?ÌÓÚ=	¬=K"?¦=?=¶F?Ëí;mW;¥39?øs=yu7yu7óýT<Î_?÷?¦M?Zµh?Sî?X??yTÎ9Ê_9ü¨A?!"æ:z:âK?:~=lHu7lHu7óýT<Çý?Ã(?ÖZT?Å?jsÎ>Ï¬>?é/8"r9ëµ=¡:ö(:a?=_su7_su7óýT<n?î]í>õa?þ%?á;¬>Ï¹v?Ð[9E9ôc?Í9Ó:TPH:ù?:=Ru7Ru7óýT<¸?ÿD¡>´M?ç ?9{×>»>?ù]Ï8uk¸9Qí>ç¦¸:~HR:âË`?ï=EÉu7EÉu7óýT<Ä¼;?ùB±>?êð?ü[?¿q?
):ñ9	3?QB¾:a:¯¸>?ð=8ôu78ôu7óýT<·	??s÷>£E?õâ«>4£m>+9?,L¡6ä>9¤!<þôÒ:ó÷¨:ÍÎ?5÷=+v7+v7óýT</{U?{À?öLL?Î*?PFõ>F2?ÅVn9§9ç^Å>F0:R!-:Ð4?À9=Jv7Jv7óýT<¡¯f?äg?y÷F?Ü"?\¦â>ó7?HÎ9ÉÛX9[Q ?F<}]«;8 ??óH=uv7uv7óýT<â>?ýù>ØC?¨Þò>äÑ©>7? ª8JÇ?9n¹c>zO;ñ§Â:lR/?\= v7 v7óýT<´i ?ù]º>6Y\?*?9?Ú»æ>-M?þ9tÔ[9É+?òú:ç:^L?¼l=øÊv7øÊv7óýT<Aú?ÅF?o?³RJ?ùo³>ES??B9¨-+9-@?Ä¸:.,9×?m=ëõv7ëõv7óýT<wäa=/½"=$¬1?£.]<2h<þÆZ?u.8Y9ïQÍ=}0¦:Ofí9Þ5³?&q=Þ w7Þ w7óýT<¡i>¥>¯<?¯A?Åå?¢ì)?¸Tÿ:S¸: N1?_<ú<0m9?Ð|=ÑKw7ÑKw7óýT<%á>¯ßy>¢f?¬"?³X6?)M?ª9Ø	X9Ö?ºz;sr	;å~i?=Ävw7Ävw7óýT<¹7&?H>Û>¢B?O¸>2ß>Ó6?&
¶7TT9ÎÍ[=×  ;VúÖ:¯>?Ò=¸¡w7¸¡w7óýT<ÑZ?¤u?N?È?ôg;?Ø:?ÎW9hë9§Óµ>¨+ò:6:>êE?¡Ù=«Ìw7«Ìw7óýT<»>?Ë0Æ>l|??ÊÌ>fþ>6?:&9ð%99?½:â:CÖ?Óß=÷w7÷w7óýT<Æ°?lº>Á2A?ù§%?ïpä>¤9?.é¦9f8¢9z³?¤Tß:­ÿ£:åN.?@="x7"x7óýT<'©Ñ>xò>cK?²oã>ùä§>Îd-? P¸+Î9|Q½ÿÁ¢96Æ9/ÓÑ>ñP=Mx7Mx7óýT<*i?4i?×V?íG[?l^?¾A?¨<.9½É»9Ðm>Tù;²	;R?Z[=wxx7wxx7óýT<zl?¡?¯ýn?R2? ?8?VÐä9op 9Ê6?¢Ú;4,;[^?Mi=j£x7j£x7óýT<×??8tæ>U?û´?a¸>vL?ä1f9Ýn9×~÷>FûD:±-:¹¨?O=]Îx7]Îx7óýT<
àë>§>]DK?Ø´-?óÕ>²P?þ9 ì9
ëy>ÙYÂ:iq:?§=Pùx7Pùx7óýT<#o,?IqÔ>ãÉO?Øñ?1¿>A)V?uq)¸ál9Æ.½ÖH;Âñ:¿;U?}ð=D$y7D$y7óýT<à>?>µkA?D> ëU>y<0?õÔ~¸eËW9À'¾W]:7+:W%?ô=7Oy77Oy7óýT<ÇÞ<
¥¦<+?	Hû< Â<¥³%?S7YK8>Är¯8eJ=9Gm>N
=*zy7*zy7óýT<$ÍÆ<<7þ,?ØK4;ah(;7		?Jë¹8t¿?3¹ú²9~G¾ò0=¥y7¥y7óýT<&j=ë¨Ì<%"(?v<q¾Û;ÄK(?f¨J8®[%9sß>uÑ:ýO:qà.?P=Ðy7Ðy7óýT<%Þã>>¿A?MÏ>_¼>à5?£F99ºùÆ>K~:ÍL:]B?îV=ûy7ûy7óýT<-<>Ón+>mN?u9?ô>k B?³Ü9=Ì<]h?¾!/<|0Ó;©JT?=ö%z7ö%z7óýT<=ùc??Z?d?¦Ð>kx@?öÜB9RaÀ8ì¦?ããÂ;SÎm;ÍQ?£Æ=éPz7éPz7óýT<ÚC?-Xì>®:S?Çb?<8?Û8<?B9§9ñ>¿;HÀ°:$*C?ÏÈ=Ý{z7Ý{z7"ýv<Vâ=iD£=Á1?4^W>à#>c8(?ÅÂ9Ñ9É,¢>ødå:ÃÀ:FS?±à=Ð¦z7Ð¦z7"ýv<Åº)?dtÞ>ýRC?	÷?ñÍ>aó/?Î]½7¯}9?=À¯:/gi:,Û+?=ÃÑz7ÃÑz7"ýv<VÄ?EjJ?}x?=p?Ø?oÖb?
¯±9+¦9ë?ï±;]/;ñc?¶=¶üz7¶üz7"ýv<ô2P>t9>NF?ù½?~`Å>C6?Uj9=Þ5Ô<­_?òs<>
<ø.`?=©'{7©'{7"ýv<?ÐZ£>aM?$ð?Àµ>]7?ý<s8sÚ9^=Ë7:L_â9¡ÙO?&(=R{7R{7"ýv<¹q=óç<ôÄ-?ðëb<e85<§G ?	¸V\S9²Ä$¾Cë;RJ;m(?È4=}{7}{7"ýv<èæ>­^ >ÎõP?ß´?ôm½>{Û@?"¶=gR=ðú]?CÖ:xP5:D?>=¨{7¨{7"ýv<²èõ>^>¨I?é%?ÝVí>eþ1?@ûr¸h§¨81i¸¾©=a;;ßYG?ÕT=uÓ{7uÓ{7"ýv<.Á=Q[=&Ý4?aaÅ;17¥;fë?¿¸Ò7YÀØX»;!;¥'?h=iþ{7iþ{7"ýv<ÒÅ"?KÊ>¼üM?Zµ?cô >÷S?@	9Dñ9u>'¿ç:ä:ÊÁ@?×=\)|7\)|7"ýv<6Ji?é?q[?yy?gNÏ>Á²C?ºØÙ8»ñ9"µ>é¸	;¯ÐÖ:q $?ò=OT|7OT|7"ýv<Ä>q`>>fÕ?f?Ûq"?B]?æâE=Æ¤Ï<køs?iY@<;Ë;dJr?õ=B|7B|7"ýv<äø<n»<pù)?\H<%÷<úA?¨¥~·ñ19H-7½}æÂ¸R:9Ê±¾Oý=5ª|75ª|7"ýv<RÒ¯=Ùf=Î*C?ÀnS>0>,,?A[ö9*,Ó9S?=¦Ã:Ê:.,?
=(Õ|7(Õ|7"ýv<=õù>Ø>²J?&L¿>{>ÄÓ8?¦åâ¸Ù9V[¾/I:ÇýH:ñ%?2=}7}7"ýv<LUi?Ã?C?Ö
Z?®0?ù=?c8+ªk9´C>Õ©;#:&£X?Ô9=+}7+}7"ýv<`ÿ
?Æ/±> (M?4ª,?Åã>¯B?=8à9Ñ~=Åw©:ëM:½®R?³e=V}7V}7"ýv<X*=~î<ñÕ6?O©=Õ¿Ä<ø0?¯<
º;üR?R´<Úá;Z/?u=õ}7õ}7"ýv<éé>Ú±>*H?ä3?ÔÙ>­Í7??U9(Ú69j{?®;^'¬:§wX?¨¨=è«}7è«}7"ýv<Õ.?V¶¸>0\?Q·þ>¡¡>*iJ?'9¯a9­Ý£>Û:Ç(<:éÅV?Yª=ÛÖ}7ÛÖ}7"ýv< ?(?:¥T?Õ¤?e@?EàZ?9¯:(Ó9?Ôg;S¬´:ÇÜP??«=Î~7Î~7"ýv<&5 >Q;>bóZ?Z N?Þ?2½G?©as::f¯E?	ßÅ;v÷f;JQ[?"µ=Á,~7Á,~7"ýv<úb?Ço?¬u`?5{?4Ñ1? Ô4?¬~9=î>9p»*?»7¤:G&:Ô|?|µ=´W~7´W~7"ýv<Ôb9?º¯Ý>µV?ØTá>gq>æ{J?J9g?9E>%Êe:v	:¨ÀU?Q¾=§~7§~7"ýv<(?>J>è3?#>I\>Hl'?GÁ:«ÔI:s$?ZG;ê};®º=?¿=­~7­~7"ýv<Ã@Û=L£=bÜ+?}>=ª=Ù(?c£:Õ¦Ô9äx?¿m;îñ*;÷2?~ð=Ø~7Ø~7"ýv<c¯à>>OK?3?>Ò>ìL4?dæ8Êµ9Éû!>:?;~Yá:ÓY?"=77"ýv<Á÷
=û²Í<¯0?>g;ü;»Ò;?/å¹LL>8¼e-ÀÀd8s½B9¤¥É=u[=t.7t.7"ýv<:¸ª>¡<>±g?³°?mO%?EJG?p>=Ää<¬,U?0Í<DF.<cEi?,j=gY7gY7"ýv<UÖ<G<ÜÓ1?T5= G
=»Ù'?T¥·xi8ºE"¾Áêé8x~9Sk>èu=Z7Z7"ýv<á?%Ï¦>¸W?å¢?7d?Tº6?À9µ·¢9lÚÐ>ty³:Y°o:°??z=M¯7M¯7"ýv<î!%?ãMÈ>qS?]ÎÉ?õ?|ÃF?h@9BÎ945>W(:Ôo6:°T?ÿ=@Ú7@Ú7"ýv<_ÁÂ< ý<!-?©õ:ô
:î>(·ZX989)½9¹üXO9Ã/¨¾*¨=77"ýv<Çu2>>÷ô=¤:?½4¬=sþ|=@.?¸ß$=f¿Í<¥$M?¿I<g2<lÜ7?jþ=77"ýv<µí"?^ûØ>:@?Ìã?ù#(?ÎH?ò­F9Sð¿9È~>Û´:Ùó:?¸u=-7-7"ýv<!É¶<÷`<·2?©;¥;»?ÙY¹L²Ë7[¥±À	PC¹Ov9ßþÊ¾É=C7C7"ýv<Uq?w½>´ëI?ò??U¾>Ûå@?Ãû8Zº9ÞïÙ>;)¶:6Ò6?KÐ=X7X7"ýv<Sß??¾Êæ>VÔT?#ï3?bZ×>ZåU?ÂØ¸®^9Ê¾äÅ:9UU:Ìxm?Õ=ùm7ùm7"ýv<÷m3?Þ×>¾ÉT?}üÞ>>·
B?¢çN7tþV96^ö<ï9o¾ß9O	?(à=s7s7"ýv<k&?e«>¡C?b\Ü>f²>}¼1?hKÆ8K>9[1>8ùì:É:JV?¼=í7í7"ýv<å
*?#Ç>KZ?£?Ó2?O??W& 9¾£9Joû>ò;N::î{?\4=f®7f®7"ýv<Ñ	e?K?-K?Âß>Ïe>=ËD?ú¸ÔÍ!9,Mù½];YÝ3;~Ñ=?5=àÃ7àÃ7"ýv<F?0¸Ì>ïª??WûZ?¨?!ª>?n9ÂB9:?\N¯:÷@:òh?¤6=YÙ7YÙ7"ýv<úD?e"à>Íû`??Z+?ÓJ??uß8æ¿9>¥/; u";¾îg?=L=Óî7Óî7"ýv<²ª>ÑÝ6>¿n?í­a?UZ?a?ÖU;¹¿ã:(]p?`áô;¡;_?}f=L7L7"ýv<I?Rý®>mÚA?Óç>Öd>:<?ÁÌ?7H.q9¹Ë<íM;ò";Ý#_?I =Æ7Æ7"ýv<@=?l'ê>ÃèN?´}N?
:?Û8?pÆO:Ku!:¸$?pç;¦ç;áÍ<?Bù=?/7?/7"ýv<2.?ÉRä>N±C?¨$¨>ÜÍa>× >?-¨80Þo9~|3>): 4é9õ·.?9ü=¹D7¹D7"ýv<25Ø>·æn>®®g?}Ñ¹?¸æ=?õ~z?Qg®<uüH<)$^?|:GíI:ÂD<?e4 =3Z73Z7"ýv<¶w^?\Ñ?§HC?Ûi$?!¹ç>w£5?ê$V85G9	>a:©/:ÖC?6 =¬o7¬o7"ýv<C=Ü½<;J2?n¥;=+¯=IÞ$?s·7Ù£9¾3= ë;Ú³ü:(û?çI =&7&7"ýv<ËC?FI¹>}ªZ?Ñà	?+»>¿><?\ 6uz{9¯>#<þÑ::{b>?×Z =77"ýv<cÿ#?ÚwÕ>>¬D?ù¿ç> >à²8?×6¸Âù|9¯Ç¸½àÌs:Ïª
:§a?Ðb =°7°7"ýv<=é<¬<º-?T=§Ø%=Rª#?x¸¿|¿8@¾50;Õ»;>ÿ(?7n =Å7Å7"ýv<V±?YÈ4?´{?'?À?ÜÄS?sfh?L0g7ô`9	=bWÁ:Å¬=:jy?Ñw =Û7Û7"ýv<#÷?Z²¢>Po?²??{#?ù8R?=O:Î´ð9,)?R«e;;¸0\?ç­ =ð7ð7"ýv<De?þ2?öI?ÌyA?Z?O;?­8+}9Öìô=b<Q,<&J?¼¶ =ÿ7ÿ7"ýv<¾?Vo¨>·F?p?èyÄ>=?l«¸9Â¾øËJ:Èåç9ãß_?¯º =y7y7"ýv<HÚ¿<Ø¦<xØ/?d$Þ:ØQÃ:å?Ö(¹R'9xCM¿ä­G¸¿R¹8^ê¾¿ =ò07ò07"ýv<Ï;=BJÙ<W+?è;|÷:p
?Íç[¹Ìq?9n¿ªt8;9Yyð=/â =lF7lF7"ýv<^m?'>íy?C\?q	?ÇM?Óç9ÕÚ9Ù\²>½z¿:0?*:·ö?Ôñ =å[7å[7"ýv<Õ==8ÿ0?4wÏ=¯Ñ = %?W:/	:Vïù>ö;ìµ;f-?å¡=_q7_q7"ýv<ý½®?Ãb?ÔÞE??ZC?^1?Bs®9Ìµ£9¸e?'ÇÄ:#s:üB?É¡=Ø7Ø7"ýv<Wâ?aÊ>5E?a¶>vf>à¨1?èöS8n¥9Z¤=ñZ:Ü²?:m7?q9¡=R7R7"ýv<ek>a½9>íÀ3?Så >@ù=`@%?x±à9zÛ9ÅQ?ÚìÆ:.Ñ:TÁ8?7`¡=Ì±7Ì±7"ýv<øÛ<ÖÄ£<ç.+?!íj;ÿK;mÁ?´æ(¹ò¯c9fç½¾XC¸Ä­9süg¾i¡=EÇ7EÇ7"ýv<´õ?ª8>õem?"
?Á§>»ÐR?#Á8îÙ9Tã=sUD:÷:Â$?!¡¡=¿Ü7¿Ü7"ýv<u?Ç>Á«=?Ää>À%¤>vc2?>µ9Iü 9£´ç>/Ì:@=:ÿÍK?]±¡=8ò78ò7"ýv<?Z>ÎË=ã@?3e¹>î'>1J.?ÒÆ;ÎóÝ:ý2?ì®9<	Ùø;#??Ã¡=²7²7"ýv<GÅ<è<À+?Ò;­Ê:&%?ÿ¹o¹ì°9Y.Q¿.,9pK9+B?áÇ¡=+7+7"ýv<àS	=Ê<ó-?(Ñ;¥à®;r?-¶Ë·èÊ7Á¿À8nÆ79[>Cý¡=¥27¥27"ýv<N§¬=W=*?¬;³';×F"?µý²¸þw8¬/¿58ô9üé=G*¢=H7H7"ýv<hj?4Ú>ÙÔ?´§?g,?PÙx?Ö÷¦9ïç9¸?)8;¤õà:~¤?*¢=]7]7"ýv<	^?ÿ8¤>¤­?ªüu?Xf¾>^¥?ÑA¼9>9½5?,0ª;
1;¦v?ø+¢=s7s7"ýv<FÈ?G­>->`?}-X?Jë>{k?Y39Í¾9ëòÌ>¬:QµD:àýG?ò-¢=77"ýv<CÊ>ß>is@?]>d ]>¸.?Aô6E9"½s<íh:@,:°D?»@¢=77"ýv<8+?
ëÔ>rON?Ò>>|_>?96Ø½8x3?ïÔ96IÎ9R ?_N¢=~³7~³7"ýv<s?ÄW¹>R?ub?}t&?6J?æW7©ã9#¼<£HÌ:rU:«6A?I[¢=øÈ7øÈ7"ýv<Èx$?IjÓ>((G?Ö·
?Æ>D.7?äÎ®8>Jh9¥¦@>¤¼:g:½P?îf¢=qÞ7qÞ7"ýv<"´>ìÂb>\K?ÌÅë>\j§>uC4?g89ùm9|P(?üf°:ußh:ÓëA?Xo¢=ëó7ëó7"ýv<ü«?5 Ï>¤A?-©Å>9>`'3?ùq8UD9©Æ	> Ví:@¶::_V?u¢=d	7d	7"ýv<ùO?³>>?ÐÄ$?©Tè>5?vó¸]Â<97Ö½d:#:¬9?8¢=Þ7Þ7"ýv<¯/d=j=Òú9?T$>J]ù=¯ý(?a!`:â=:ú]?zÃ;î;G`9?É¢=X47X47"ýv<Ï­Î<VO<¼'?_;/;=)?x#ä¸X9ó@¾§Ï7K8ø|,>_¢=ÑI7ÑI7"ýv<È&?Ï×>9F?Ú»?¼¾>'2?'9>x¿9ì¿Ä>Òã<'8È;A9?Ñå¢=K_7K_7"ýv<&ê>@¹=Ð1?
=<ëÉ;Ú#?æ¼É·øc9¶vc½}9 B 9WÉö>9ç¢=Ät7Ät7"ýv<"
?Þ´>ÐÇH?¡?í>Â>NË.?:98N9g¦=H_;öXÅ:¾ØJ?Y#£=>7>7"ýv<Ã¿=Ó^³<zã>?74¤<I<P?¿
=Æ­<%be?½:·u:Sù3?sV£=·7·7"ýv<ËW(?f	Ì>D7S?Dnì>¢>ê²:?9×Ù8ÅYZ9òf>äs:Úa:Ç/H?óm£=1µ71µ7"ýv<:f>>Ö&>ý0?¦B²<qs<¹³;?ëÚ¸åM9­¾^9Ì8ðq»95u>Jw£=ªÊ7ªÊ7"ýv<¤]=n÷$=ßù+?ëQ$;î±#;}?"0¹5;79Yùõ¾­:b:A$?Å£=$à7$à7"ýv<ëD
?^R¸>4D?^×>ô>A=?ó¸úâ9©Rñ½ÍDÛ;*T;fw9?Q£=õ7õ7"ýv<X=ÀÊ<àX1?7'n;ÞKA;9´?Zû¸Äï69=~;¾É«·ëÏ9Úç!½d·£=77"ýv<¥Ê?J/?S?uZ?^Ö?	?{ùû9L¿±9ìs5?Ú7;¦:#¦? ¿£= 7 7"ýv<+E'?÷Û>\C?¹*Ä>#>w4?²7`ÆÍ8ÏÝ=Éà;yà;åúG?ªî£=
67
67"ýv<P,=T;ú<è0?sVF=Gø=hâ$?æ99ø 9=Ó>Z¯9¯u9ï6?¤=K7K7"ýv<Qh,?"CÙ>Í%K?#?âBß>fî:?ç±C85Ù9ä$»=4òa:» :Þ×`?ý¤=ý`7ý`7"ýv<u/?ïáÝ>IpJ?Yvè>ÂÝ¨>¡40?¬=9Ú9$ì?$É;§&·:ÒbC?z¤=wv7wv7"ýv<HÁ[=2=£Î1?µ;í«;¼q?*ÎV¹ãL9é1¿0T8î$9ãÏÙ=ÀJ¤=ñ7ñ7"ýv<do?m>?**Î?:$c?«[h?f.¬9iÀ9ðä>Z­P;sP;iK?¸S¤=j¡7j¡7"ýv<Rí*?P3É>2{Y?V4V?Ö?;J?#^9¡z©9ÈöÊ>£x9<Ø¢ß;áOT?¶[¤=ä¶7ä¶7"ýv<f?y>£Þc?ïj"?Ä>7zS?ì{µ8úIS9Xã[>Äj5;ôKÐ:éö^?ac¤=]Ì7]Ì7"ýv<¯ßn>Ô%>Ý£8?·üÆ>µË>,Ë'?ûµ8ÖN9ÂÇ¡=¢Þ<bä4<t=?wg¤=×á7×á7"ýv<Ð=Ad=YÎ-?W<x¹"<)?RÞ9©Â9îO?ñ¢:V£p:i,?n¤=P÷7P÷7"ýv<O&*?ÎÓÆ>w[?ÌW?íS?û@F?j8TÉ9RZú=Ï¸;ªú:ûu?Ny¤=Ê7Ê7"ýv<·F>ï£¸=!=3?ä><J«>k*?#3=®lÕ<tÙV?KÞ<Ç_<PA?z¤=C"7C"7"ýv<þ_=9&=|,?}ß	>hWÜ=y/ ?iÚà9ÝK9X­4?):kP:(B?3¤=½77½77"ýv<DvM=B=!+?,[;ÈÒZ;8?
>¹^¤Ù8R_¿-ï7äh¨9oe<¤=7M77M7"ýv<ìH>ø-B>öþQ?fów?A?õÑR?çf=\Wþ<ò h?íP;ã¦Ç:ò?¤°¤=°b7°b7"ýv<NM2?àu>v¯?ÍÚ?!\?Q}?9Ð9ÇÜ? Ô	;û:Kßo?é¤=*x7*x7"ýv<6;?ö>|±B?1?\ö>«8?ÂÉ¸ìCs9¾bÇ:O6n:V?ýê¤=£7£7"ýv<çÕ>¦i>Üi?z?ì&?O*@?âÁ^¸C^9	I¾Ô;.Ç:';s?Yî¤=£7£7"ýv<º-?æ¤>ôe?ÝM?7ý>ÜO?
ºß:=Ï¬:â¶%?ú-?;fáè:Ã(R?¥=¸7¸7"ýv<ÅWu=Ñ:=ÚÁ(?ýG=ZÆò<Dõ'?<F=¶FbÂ9VEy»ÁX¢:ïf:°4?)¥=Î7Î7"ýv<äz??üñS?ìÆ?C?¥??5ü·:M Y:XmX?6;_';[?Æ8¥=ã7ã7"ýv<~=©~ä<°Á)?kU;	0;rM?êZ¹T&9Í5(¿8íl9ÔÕ=ûX¥=ù7ù7"ýv<ËÍº>Àád>ÅïP?W|N?©?üoN?¤=ß<.=T]?Þd<«><¤)r?Ün¥=}7}7"ýv<âY?	L²>VB?yÖ>u>0?hê·¸vpF9vCm¾»ö9äáÝ94?Ër¥=ö#7ö#7"ýv<ì,?ÐÇ>-S]?@Ö?pÀ5?+S?`l9à©Ï9ÅE³>ñ§:":0?G¥=p97p97"ýv<ñE?:8û>ØH?Wâ>c	¢><Ì2?;å¾7¬Lb9	óW=ÿòû:râ :sH?}È¥=éN7éN7"ýv<¢ö<:¶<ìl-?<þ9=wÍ=|.?Û18
t9ãã>)Å;/H;L5?É¥=cd7cd7"ýv<T?$v>ÁòN?|Ç? Î> <?ºï48E*9¡>_»Å:Ç?O:{>t?¤Ð¥=Üy7Üy7"ýv<	Dø>X>X\?´¼±?ÀóV?¤­S?àH9n9Ê¬>¨þ<Y±!<øo?Ø¥=V7V7"ýv<)=à<SÓ,?Xl<¶;ÄS{?¹Å¸#Ù9_D2¾Úz¶8n9èS&>úÙ¥=Ï¤7Ï¤7"ýv<DB?cà>2¢]?×?ä¾5?¶.>?è\G8&¡¤9_=§Ì;³ ; £?bú¥=Iº7Iº7"ýv<º5>Ä®>0P/?:a<!(<:{+?2­Â·dï8x.Ð½Õ)Ç9ÅÃu98uO?Xý¥=ÃÏ7ÃÏ7"ýv<ÉÜ<¤<I,? ù;À¾Ê;WH?·`"»9¦¿¼O¿:x`:=áZ?b¦=<å7<å7"ýv<¶è?Õô©>«Ui?o?1è>ýØ?¯5©9g§9¿a?¥²:è×t:zÉ:?/¦=¶ú7¶ú7"ýv<cA2?ÄÕ>6yU?ö?ì6!?_N?ha599X&±>·qÀ:³I:À@t?o¦=/7/7"ýv<é-?ós>Où?âà?ÕH?Ýa?Óo*:>R:íÞ$?
à;h;^yj??s¦=©%7©%7"ýv<X=Ù=S/?ª;¼ÁB;z_?Pî¸²íÞ8QR-¾8?9zÝ¦9DÒG>KÑ¦=";7";7"ýv<"*¶>x©W>¶<X?CV±?n[?SäN?Lõ<	<M6`?Åw;!Åî:ñá?×¦=P7P7"ýv<ÌüD?¸ýþ>SÄE?P!q?(?P7?ä9lPª9_éA>Cbæ;V;æl;?tØ¦=f7f7"ýv<LW(?å&Ö>­<I?OYõ>®§>ÿI;?ê9C9\é>ÎCá; ;øD?@3§={7{7"ýv<Ov?&?Ì=?
?dÄ>}ù0?Uê9Å"â9²£?8:e$à9jØ.?°3§=	7	7"ýv<À;?s×À>à
y?g??ZÛÀ>p7~?ùTº9ã9_Ñ>aÜ;Ò¶Í:û<?l=§=¦7¦7"ýv<¦]?ÓÉ>E¿?G?i?üº|?_Í¦9¾¦´9à_ì>\h;
ÿû:%:l?ôB§=ü»7ü»7"ýv<ÊøW?9ëÔ>ÚÕ?Ì?¦ö?ðþ?x¾Ö:÷Ñ@:Á?ôÒ;];ü?s?àw§=uÑ7uÑ7"ýv<x8?Dè¥>R?4?7ò>êJ?xH?9¤¬9Íµ>Z/5<;u?³§=ïæ7ïæ7"ýv<Áþ>[«>SÒ=?~y>O¼]>	k+?§8<«8[ù>Åv::°­j?È³§=hü7hü7"ýv<ë#=µ»<Ñf4?ÔE¬:tÛ3:c4u?s®¶G9_º_¼¸as8¬}¿T×§=â7â7<ÅM?QR>q?g?E#?êÏ>PI?ãÂ8[j;9(à>¬;¬Ã:M.?¼!¨=\'7\'7<½á<B©<d*?ä ;õ';Ã¢ô>%+¹ä9ÿj¿nÚú8(i9'Rf>c,¨=Õ<7Õ<7<¥è><Þ>(JI?\× ?Uuè>L!1?î8ªÑ9oµL>l;ókÁ:ÓL??¨=OR7OR7<:Ñ?!B¾>ùS?¦
(?~@æ>=Õ:?9c9Áíj>´1«:uF:d4]?\W¨=Èg7Èg7<M<?u¬ø>4ÙA?<?V(Õ><9?ß¸Rù8XIå¾vj¿;p,y;ò¨D?eg¨=B}7B}7<ª¼<e<ëä)?ú;;éû:;®?¸}¹Þ9øÕó¾)&9·ÄMc8ÿÐ½z¨=»7»7<Ô§?Xè»>k)I?ID¸>Gãr>Ý6B?9Ù	¹J9,Y}¾iI;±:Áß_?¨=5¨75¨7<w6>¹`Ã=h<-?(4þ;ÈWÏ;Èí?kV¹Þ²9Ã:¿ð±8[PÏ8g¢>Vµ¨=®½7®½7<qûº>r>Aª6?¬Sý>OE¹>Ç/?ì¯
8Ôé9ýmx=é(ì:µ÷§:K÷3?I¿¨=(Ó7(Ó7<¹M?ßK?0G?I?ièË>g3?úÂU8¦g9b!Ç=ÝÖ¹;ê>l;ò`I?·Æ¨=¢è7¢è7<¯Ì]?ÑM?V?SJ?	<?½¬8?Àß8¢É~9`>ñ-v;E ';Ï<?È¨=þ7þ7<?x6Æ>æJ?¥ÿÀ>á>4>?ì¸Í09¾Z¾$è9Íµ9q#?Ð¨=77<½HÆ=V=D+m?®Â>¹N}>D?øî';
è:ê79?UÌN<9î;p:^?"©=)7)7<§9?¹3ø>Uk??l
?M4?#H?e¾Ö9ÞìÑ9"ð?Óa5<U·Ù;ãFU?ø©=>7>7<Ãp?vÁ>.O?ã&?Zëì>Ãc3?;9jÊ9YÇâ>Ø%o:
(:ù[?.©=T7T7<ÌNï<|·®<R/?@¸u;ï}d;£¦	?/(¹È*9Ñwn¾RÔ9®9ô´?$©={i7{i7<<Þ
=àÍ<Ûì,?úD¶:cÂ:¸
ð>\*â¸Jð95¾¾\9!9/8>H©=ô~7ô~7<yÅ?½K"?ÚO?ÑÏ?7Á>Û×C?T9Á°9ßÉ=>Jéõ:¨	±:ØË1?Id©=n7n7<lñ>Ë¶>5A?.hú>Û;´>Ö1?ô!æ¸²C9¼ø¾±,i:`ê7:lH"?´p©=è©7è©7</O¶<Øé<>B.?8k«;ÐË;îÖ?è¸ÎË)9rð®¾u§8@é9m&	>ÎÜ©=a¿7a¿7<ÁO?Ô»>T
F?R´Ç>»þ>]L5?Ç£§¸þy9I:¾¶¡<#Á;lvF?uª=ÛÔ7ÛÔ7<nP$?éëÞ>6²<?Ð>F?	?Ør8?|Èv8°<90²ð= w:	å::KÑ6?ðª=Tê7Tê7<õÌ?Ak0?j?Ã§?^ýð>6²?öª99¸t?­&;ÈÃ:ÝY?¹,ª=Îÿ7Îÿ7<ÕÔê>¤·|>·ám?>W?Éþ>rX?Y[9ä<9pÜä>ÏÚQ:,w<:â?±Dª=G7G7<¥}c=¥K=U[D?d	>,Ê=I)-?ÿH":¸}¾9Z?`µs;e &;6;?ªTª=Á*7Á*7<pè=òD=-?Ñt¹=aÙ=Êz?B{0¹9ÿ¿Íï-·áGA9ü`æ¼^ª=:@7:@7<
ãº>iá`>¬¿T?îµ?®8?ÊúI?ÂÕ =%¾<¤X?ý¶<ÖÇI<+)h?à{ª=´U7´U7<¥ñJ>a®ö=JR?t(8?ää>Q7N?c®ê<LÉ<^U?ÉmÄ:xç:f>?ßª=.k7.k7<W2J?T~?[ÝG?Ó¸>,p>ßBD?FÛ8ê<9Yi=u ;¹Ø: ¡=?Üª=§7§7<Ê!k?}?¢tM?=?îÖÉ>WøI?µT¤9ò?9+[?Î"³:jF:e g?§ª=!7!7<;zp?¯­?õ¥M?öÈÿ>@½¬>y=?g9Êÿ³9wóË>ª¿;p 1;XÀB?Àª=«7«7<ã¤?¡$?S¥?+ha?U=æ>j z?¸]Ú8JCX9¯>>¢9P;Fî:â¶_?FÖª=Á7Á7<	?Úº±>O?$K?]ß?®®F?>õ99`>Ê|;T:Rv~?Çïª=Ö7Ö7<t·ü>në>ÎvO?±¿?ÞgÅ>æ@?
9¢O­9`ÀÚ>®;Xü½:¥E?ª«=ì7ì7<z?Í´>ä
Q?l	?Øn±>G=?Uz:]9Í?U¤ª9Þ¬9W;ý>«=77<ê[(?=Î>É6Q?ø	?èÎ¶>@?{­s9Ì7i9¡½?n:Ø_,:Þc?øD«=ú7ú7<3æð>ÊH>«)I?ÛE?qT±>ôHC?¯È8·/'9Ð¥>Q:*:ZN?Êc«=t,7t,7<¼=L8Í<r¾$?1|;^;@?=Qê¸GÓÉ8Y¿³«¸ôÅb9ÞÔ§½Þy«=íA7íA7<ß¿d?À©?KÏK?_4?ÅÂ>"OM?·
9T9§Y>¦Ô:Ôí:z©J?
}«=gW7gW7<Éov?q¾>=¢¥?&ö?Úå>é?¦ëk:½:Öc?fæw<®Â<gt?&«=àl7àl7<ôD?í>ðtR?sE½?$G?pOs?9úø9E9@M?Êö;D°7;I6N?ô«=Z7Z7<ö=jºK=£b2?åÌ;-Y;Xk+?¬­¸5D9ûb¾ä!9«79ÖVâ>f¨«=Ó7Ó7<T7\?ô-?
AF?®/?jù>¢!4?^7?9úG=GX:,x:ù?hì«=M­7M­7<íD>ýÃ>yÛ=?ßX=Ó4æ<Áj)?VC¸NÁ8ûr¿øÿ9î:º9ù2Ã>p#¬=ÇÂ7ÇÂ7<F{ð<È¨<7`6?:B~; Ü;{)N?û8*²9ZýL=¶Âý·Nù}9ùÈ½Y+¬=@Ø7@Ø7<zJM?Þô>UW?x_¶?×t;?Èy?cÔ:8:¨:O? Rs<C<iR?+9¬=ºí7ºí7<¦Áo>wß">l<?¯%?QÒ>Á*??8å'.9ÄUE>\QÌ:õr:ÛJ?§F¬=3737<£77?Õ>¬\?R>{?5§?áÝ_?@eU9¥ 9ª>T£×:§X:ê<?ÃP¬=­7­7<°G8=öà<ÝR?Eïª<MÂV<ÂK?vK=ó½<Ù?Jè;L{>;^(L?ÐW¬=&.7&.7<C?¬M¥>¡`?½¦?­ea?{`=?bz9uU9ÊÏ>GuÛ:I5:Å?&¬= C7 C7<ÍÃ?Ø­>.mD?ß*?ÂÀ>3Ó8?aæ8>9¿ö>æ¤A;«;<Ë-?Á£¬=Y7Y7<Ç	R> >2?Ú}c<Ù¢6<Õo?u¸©×ö82~¾Æû9"9ç>'·¬=n7n7<©÷>ÈÙ>©ÚX?c©¢?Z\?ú<?Þ9°D¨9þ7ó>d-ë:¤F:eS?x¾¬=
7
7<çïð=Ù¯=º/?2=>À>$?À¥9&ã9µoº>ÜL<õ<¤	0?ìÈ¬=77<w#2?9à>{bK?÷þ>â «>ä=?:Æñ8¼ßü8^Ãô>Åeâ9ï:Z.Õ>áÊ¬=¯7¯7<!Yó>¼<>åØD?ÍX>¸(Q>Ç+?äi¸'9HïT¾Èu:q:gÝ?¾Ø¬=yÄ7yÄ7<ATx?4ô>±ú?nyh?@Þæ>øã?ÜG8ñC¸9£?=\w;¼	;áe?	%­=óÙ7óÙ7<>Z>=Ø!
=Îc0?3ãb;"±/;fL%?­Y¸ÓA9ÀÎ½PØ·´þ9ð©1½X@­=lï7lï7<×1?m®â>vH?ûEÚ>p<>¼¨H?ÄùH¸´àÖ8øoo¾XW::çÅ?tQ­=æ7æ7<(ÓY?¹ì
?²H?#?c¥°>{«;?îð8¶\9>§Ã:ß:ç<?b­=_7_7<Ì¨?`³=?sÊc?Ê?A¼-?Jb?U+9å39ûwG?ù;Å¯:µg?zd­=Ù/7Ù/7<®þ>>¯Èy?¹ö?W?Â®v?vo:¢:¯ñM?&b;ÍØ:Ë?±t­=SE7SE7<Å+?ã-?]ãL?+Ôt?;d)?ü9?éW 9.ü9
>(;¶í:]
5?æw­=ÌZ7ÌZ7<Æï:>ü==?ù>ÁI®>ç6?8¶=±¯O=¢z`?þÀ<#g<ôPU?­=Fp7Fp7<÷1?Õ>{ËU?Y}%?I>É>R?ýg9b9ÇCÅ>ÑÓ9³1Æ9¬R?Æ®­=¿7¿7<5?ké>
G?²Ø?w?L?ÏÂ=/%=%Z?ìDg;Ræ;iÓY?l®=9797<[ãO?uàì>Ê«`?:?ös·>ëK?HSÊ·|*K9Õð~½|;^¡¦:
J?eP®=²°7²°7<R/=X~=©©*?öA;®õ~;êÞ?±Íð¸8494IZ¾
7¯9Ì±y<ôy®=,Æ7,Æ7<Ð>²p*>g?Îe?Ý£?FNA?O9¥9{üL?Í_<°aæ;Üjx?®=¥Û7¥Û7<¬<jö<r(?u;,%;wJ?¯¨¹¤W9u´¾CÏ8L*^8 ó?z¶®=ñ7ñ7<«¥>PO>åL?ù?í]¡>Ít?èÍA=ÜÆñ<4M?î¹<ò¬;9õF?Ä®=77<¬TÒ<hT¡<³à&?#É;;¤0;/?GW\¹®ïF9²Å
¿âÓ
:êÂþ9h?èÎ®=77< ¿?~tõ>9?IÔ?3ù@?¡Ï?	ö9n¶|9q<y?mù¡;Ä2ð:F¡¬?îÝ®=1717<û?>¬ìô=ú©H?vX?h=)?1$B?£l=Ú7=QæJ?Y¼<-±2<ÛÁF??ë®=G7G7<æð<±< o-?ÎË<çX<_¢"?Ær(¹ïÔ+9õú¾¸ª¨:ê7~:RÙ)??ü®=\7\7<ø1T?·¹?ûH?QÓÈ>D*>tÈ<?¯¸^h9|¾ô&î:@`«:öß1?Ô¯=øq7øq7<^ÅH?óùþ>µI?uI?wnä>ðD0? ¤,·².a9£DÄ¼Ý?Î:(9:|=?*=¯=r7r7<5ß=!9=4?ê>VçT>'?-m:kL:XU?w[:h
:°j6?1t¯=ë7ë7<LÇ?9Ë>cF?Óæ>>>R=?ñV9bþ9ATÍ>c3µ9t®«9æ?®¯=e²7e²7<ÿ²¸>öe>M?Wu?Sj,?ÀT6?DV¾8à]90>C>Ü:Â:Y¿8?\¯=ßÇ7ßÇ7<)î¯=ß½p=³;?v6§=|=XË)?çF9ÄtN9áV:?ïÃ<ÈÏÇ;i	<?2¯=XÝ7XÝ7<G7F?Sxò>ÉFQ?2i?º¾¾>wH?)7z«9ÆÚ<¸À:àU:á9?®¯=Òò7Òò7<;%?P´>I°]?Èk?id¼>êU?Zô:ë.-:áN?EÙ<¤·;&W?±¯=K7K7<	Y?g%?ÌbY?#G<?f-ã>N*T?¢7:qhï9\D?|:à:Å/Q?5¯=Å7Å7<*?Æ:Å>b³J?ÂN¸>Æ{>Ùë;?'QË8¬¾9}>u{:P(:îþ>?¼¼¯=>37>37<¶>vü,>tF?ÝQ?Å>¡Ù5?}Ó¢:m¶/:²9m?¤;4	9; =?DÆ¯=¸H7¸H7<Çõ?Íè§>*$Æ?«=7@Þ?7É?·µ:Ëô9Hÿ½?C;ëW :"?ËÊ¯=1^71^7<ü=ÂÖ<÷®.?
=©×<Òt$?àÅë8ZÜ9ý$Ä>:I0:Ä>0#°=«s7«s7<ô>f¿Ò=Õ»5?ï·t<wü3<	.?Ù:¸¸àÃQ9!Ö`¾'9&à9\F>F°=%7%7<$NÄ<â<^5?+$;%å;Ç?ÈZ~¹A|9¡¿Ú
Y¸ûU9vu/¾g°=77<É?GrO?{x?ØêK?ÈÛ>m?¹­9üs¯9,ü>u|;_Ý
;c¯r?ò¸°=´7´7<:¼<XC<±Å+?fr4;7ç;ô)?»s*¹t£.9úÜù¾ä¸d49Üm½[º°=É7É7<'ç={]J=ÙN7?yØ<h<Á§?¸àé"9f)j¾9üû9NÂ>1Ê°=ß7ß7<lGN?Ù8?VÂJ?d%?'OÚ>W:?¬8u²9	/>Øëã:éý:´íc?¾ò°=ô7ô7<1C?[ä>ÏÑZ?C?Í<?W3A?\%§·9V!½iú:¬X:ùl?2
±=þ	7þ	7<q9?^nó>Ñ4?/HÃ?¾l?Í*S?`ñ:Àh9,ý{?ükÆ<,o<}|T?ò/±=x7x7<yñ?É²>nB?3§­>G1b>{D?k.9Zó9Ò÷>$s]:61: ? ¶±=ñ47ñ47<Ða?ñö²>BÏH?|°Ü>¡>Ã2?Ó¶K9­ÔC¼¹:KYP:Kl:?6¾±=kJ7kJ7<íïG?&í>$ÔW??|5?¾H?âéØ8y½9w>Úg:M=:?ýÉ±=ä_7ä_7<=??ÀÆ>_XM?¿ã¿>Õ>üç8?$9~F49RmH?»`:W8:¥UD?]×±=^u7^u7<dô>¤t£>??åÆ¾>}È>-5?¢Ë4¸çø8Ù<:¾%@:~¸:ð(#?ë±=×7×7<S6?ë[Ø>ÀºW?¼}'?ÿd×>èG?gÏ9:_rÃ>Í:Öz:JS?<ð±=Q 7Q 7<Ò>Ì>G>?xÖî>ßG­>m0?2bd9sÍ9>T
;ÁP;&Ý0?®'²=Êµ7Êµ7<}â?z¬>§B?o4?ÀÐ>l/?z¸7wS9{Z_=³:<Ø@:3,?¡5²=DË7DË7<¦K²=ê½=<;-?ÅJ
>JÛ=(%?õ¹@z9Mà¾$':þ5:$ì>ÄF²=¾à7¾à7<`?»>Û)E?-%/?Guñ>±9?L+J¸Ø9&ÌÂ½KÝù;g-¬;Á9?¤U²=7ö77ö7<§ä<ç°£<ÞX2?Ó;ÜB8;üt>?Si·ü]
9%ØW½s_8Ì9n]4>Ål²=±7±7<_oK?5Äý>Â9M?ÝØ>Îð>5?%9©9=>#ú¨:&wp:´ä3?;²=*!7*!7<&?Ì>">P?Ø3?ù­Â>/âB?~ÉV9¨Î9Â¥Ä>ëâ8@Ò9¾e=>«²=¤67¤67<¦ô>d¢>ÊÏ@?¹Î>Û>§-?~49(³9+¿>ý:_Æ:
#?*´²=L7L7<aÉ>10>Y2H?-¥~?Ê ?c·J?$Ê<Mq<1DV?¨¥:¤Ñ9¡÷5?<É²=a7a7<ÙÛ]?Ê>E4?F£?Ä¸;?©^?F:ïYÚ98?¸=;®µ:Ã?ÓÑ²=w7w7<=«½<3?¾=@Þ<K#'? 4¼9:¤³>7µÀ:îP:ãË?~Ó²=77<x§÷<½<³¸'?=6üb=,?¸ô½9?¦9b?!¼9*×9Õß>Ô²=¢7¢7<bY?R$Ä>Ü%H?k?i·>S
=?8^9ìò9W>@7Q;­î;ÍE?<õ²=}·7}·7<³?=²¶>@[?Þ{?8¦Å>µº=?¶S8{9;5=Ã4;S«:ó±?h³=÷Ì7÷Ì7<³õJ?
Uû>ªºN?/ÈZ?Ã?(D?º:Ö@»9>F7?â ;£Ú:Ü_<?y)³=pâ7pâ7<¯T>Ý¾>i4?Ù>I>í¶>a'?%:&¿Y:ÐÕ?I<T¿×;cï0?/³=ê÷7ê÷7<µåû>>0^?ò?¾OG?Æ¬B?ÚQ18%Ê9Ñ%§=5¬A;ÑÊ;8{@?[³=c
7c
7<ìÀ?ü"?î?¥Ã¨?Ë²?bM?ÆÉ9ÐÙ9M?3øþ:´Yt:
?n_³=Ý"7Ý"7<«Ü?ï:?ÐLx?@Ïï?µX{?9:Ï¶Ö9»\?Ù«;/À#;_k?sc³=V87V87<ëÿZ?_.?)A?`4?ÚÜæ>yH?$}\·tl9ÞßÎ¼^;äå¼:\c3?7j³=ÐM7ÐM7<dÄ>¹ÞZ>öïe?G w? ?UE?ØÚ³999Wñ'?§
¶99Ó9ö¡Ü>+p³=Jc7Jc7<Ó¨Ù<`¤<})?Z§¶;&;(±?$O½¹$9ÁJ¿- C¹b08ëa¾¿w³=Ãx7Ãx7<=àGë<Æ)?Õç¥;'d;f':?Ý¸¹x°7~È´ÁVT·hE9%Õ½.³==7=7<×Ö(=¡Pú<¬,?³èa;(RG;?¸½U¹ò7+aÀºU9D	*92[ ?ø³=¶£7¶£7<?ð>Óo?å^·?u^?rS?þ:CÊ:!i?}E;R,;'h?­·³=0¹70¹7<Ä=ígA=ô(,?ns;Y1;ûí/?â=¤¹Ï8WôÀì#¹
M9E Ë¾ÈÔ³=©Î7©Î7<¤¡l=))=>
3?¿;ïl;uÐ?¹¸²Ü9F,¾Äq<9Töj9/QÍ>à³=#ä7#ä7<Ç>C¨>ÞÛW?`BL?²!?ã@?3=ú5Ì<`?ÁBÊ9nÚÈ9¡å?á´=ù7ù7<G?j\>ç4b?Mº]?Õi?²×A? ,9±¦9aÆ>Aý:°:n=
?¼´=77<xh?4°?>L?®ÈF?Y
?h4?AoÜ·;~Q9l¯½æÍ:Ü=:ÝûF?E´=$7$7<Ò?vW>äV?-ëæ?í?^¡;?·9Í9»¢>Ë,A;Ûï:T-N?Ý¤´=	:7	:7<³Md?»ÑÓ>ö?ÈfQ?t#Ñ>5)?Î»­8ùÈ9v>ºýR;>y:Y©?ï­´=O7O7<ç?A´³>MG?	?C×´>VB?Ö8ûr9±=:E¼:³Áó>²Û´=üd7üd7<_÷V=Ô3=l'0?Û-;p;#k)?Ã¹Wú9by¿ZX81VS9ë	>Tä´=vz7vz7<B³è>!é>¿J?»éú>{¯>Òú6?ý:7ÚsR9Ú¶¥<¼{; :çuk?å´=ï7ï7<??E6ù>ÀD?¶ï÷>:L¯>*
5?Þßq¸~j9smò½UR;W);üüA?lé´=i¥7i¥7<Ê
?)¯>tKI?HÆ@?t?.µ;?¢ñ 8UU¢9Ïý=ÆRO;Aí:Da_?Òü´=ãº7ãº7<)Ñg='=1?Ý÷;9;¶¸?î¹Ð7L,ÀÁ¸`8ÖÆ¿Ü
µ=\Ð7\Ð7<ú>Þ>ÙmL?»L?Òº>@@?5R¸v9£¾!µ;y{;Jd8?µ=Öå7Öå7<Ö[?Ì?sðA?
¶I?Æ§?E? :à8§»9²ò>ô;¯<;¯<?Î&µ=Oû7Oû7(~<Õx²>tÄG>Íµd?ßo?;,?®T?¿£9¢¾9­Û>ÿ:üe:ô8?«(µ=É7É7(~<Í!	?£©>O?Ók?Ú¢?Í*H?õu9Z~o9Á¨?d¦<°;]»Q?F;µ=B&7B&7(~<ÛÝ8?ÝXã>f*P?O¥"?û¤à>üX9?«eë9h½9'?Ø}k;¸;A?]µ=¼;7¼;7(~<µÑ*=ù<1D/?Ì=jp=%³#?
0P¸$¥9]¡½ôÉS9®]}9ýÕ>kµ=5Q75Q7(~<Û?¾>
H?Õ?îMØ>yg6?Ö¨7tÆB9Â@=w:uA:h?µ=¯f7¯f7(~<6>Îq=>c5?
yè=ZG³=¨ú%?¯Ó=%==êmI?¯N:{r!:2f#?¤µ=)|7)|7(~<>P£=)Én=:/?XDè;«Û¿;õ?`ë¹úi9Äw¿Sô¹Gï\9ö:±¾Ý©µ=¢7¢7(~<©Ì+?ûÕ>6bN?Áü[?øô?N9?ûf9Þ9KÊ>%rà;P;ZµO?Á«µ=§7§7(~<Èz?Ç>ØÚB?_!?~õÜ>^£:?±L)·Z"9À½R
;Ú" :a?ÌÙµ=¼7¼7(~<øF?]å>ð]?-f?a?|·C?0>)9²9KÚ>S;+&;¨4]?2¶=Ò7Ò7(~<Ôè
?Óg³>ú6F?Î/?îÍÊ>²/?M<:|E":?JúÜ;8Ä;ÈïH?g7¶=ç7ç7(~<IØ?SìU?!j?[?Ö?rf?¦9fe¦9­íÅ>5;ëã:.(?¨8¶=ý7ý7(~<Ñ@=ÌT=õ%-?aKH=Ç=ý$"?EÖ¸eÅ­9çxk½|Ã:D:"Û"?vC¶={7{7(~<å?E¤>y¹f?@4?Ï>YÓ^?I¸êg29<:¾Í©¾:Ïc:êÿV?5Ü¶=õ'7õ'7(~</?#o>	X?Ãw1?{¹>Âðt?åX9@²9/á>Ô;vÐ";(m?éí¶=o=7o=7(~<Orü=Ïs»=oa,?I?<ãÔ;X§?çó¹|}9!¿&'7O8¨å=ýî¶=èR7èR7(~<k,7??ê>ãG?=?Ø+«>ÆE?Î»A·(	9¼S4½õ¿»:L\:ûîY?U·=bh7bh7(~<,{Å<Ø½<¹Ú/?XÀÀ<ý<á(?C:2¹uaû8®5¿`V>5Ù9-j:rB·=Û}7Û}7(~<ÑZ
=ÍnÊ<>÷.?EÇ;T£; +?Êµk¹üw¿7}Àþ¼9¢±ì9õhÌ>ôS·=U7U7(~<\v?·3?dT?öJ«?«Ö<?Ë6h?çO9Ï9]A?ð;2Ã;Úûv?ÇU·=Î¨7Î¨7(~<þ÷H?ÒÔ>Ñ½q?é
s?èI
?ø`?Oõv9ì;F9v?ó;Ø@C;?¹H?V[·=H¾7H¾7(~<n+?Ô7Í>jU?Ýû?Rx-?N?r-9"f94ãÕ>¬³:-ÚI:¨,c?!i·=ÁÓ7ÁÓ7(~<IoU?r~ï>%d?ä?+?¦Y?s¹æøb9p¾D;*:ý?r·=;é7;é7(~<¢=
é<P*-?î¯=pÈ=Ù%?¡¸99Q¾ç¢²99ñ"?/·=µþ7µþ7(~<a0?÷È>IÂa?ú±Z?t?BÔ8?Vj·¸b2(9ß¾»¬å:´¿ª:S,,?>Ç·=.7.7(~<É7?{®>FºL??I:Å>X8?C8É9ëú>RÐ;gp;à]?vÏ·=¨)7¨)7(~<kôz??bäO?¿?@µ>&Y?ÛµÇ8úæÎ8û÷>`'Ø:e:ÎS?ðÕ·=!?7!?7(~<ù=J`å<6Ø+?Ð;å²;J?ÓÞ¸¸h£186¿]i·i9ú-½"ó·=T7T7(~<³Û?¾Ê?e)?ì0"?>¬Ö ?7*·¢Ý9S¼a:(ºG:äÀ??Ûl¸=j7j7(~<I]ã>> ]c?Ëc7?%ôÒ>Ü^?zíÏ6I.9f9?<ü;:":\=?À¸=77(~<y=?owã>>U?f{A?îÞø>HG?lÙ9ïúó9Ê<ä>¶¼Ê;Dxx;¢áP?Æ«¸=77(~<Or?£µô>}}?a§j?æÇé>\z?Ee9X¡Ñ90>âÊ:Ð1:Ûj]?0Ï¸=ª7ª7(~<P²Å<¯D<à«*?è¥;
;
?ü`¹ÎS9õÓ¾eÑá8Ï£Y9LÏ>Ç×¸=û¿7û¿7(~<RY?èý?ÀR?´_?u-7?L_H?ìË7ø39BNc=´$;Ñ·:4f?ºö¸=tÕ7tÕ7(~<ø³<Æ"<0?Î¶;ew¢;?N¹ìß;9åµI¿ÛÐ
¹ÀK9E½²¾(¹=îê7îê7(~<f?Æ?\GC?Õ¿?EÈÅ>i-?òW<7Æ98Õª<bKk:~Z:ü%
?À"¹=g7g7(~<+R¯>öÈ1>²s|?GÈ?ÒS?±r?¨2=aÑ<ÑoZ?·:ú:­¹:Á]L?Rt¹=á7á7(~<u±*?Ë¼Õ>ÍqL?Ùì?¶¾>×8E?Ê÷8Ôê8ú?Úu:Í3:[/?¹=Z+7Z+7(~<É½=AN=Ìo/?/K<Ní<"?¶6Ã¸À88¿	K¹ó%9þö¿Ê¹=Ô@7Ô@7(~<Øä=XjÆ<.?kõ&;úû;3±?Ê¹¢CJ9ôí°¾û8¶9ÿ0>Â¤¹=NV7NV7(~<HP±>´µa>ëI?«
?rÿÉ>±3?N>fû=¶Q?²;ü(7;m	M?Ó¹=Çk7Çk7(~<V!0?5éä>'ùD?Q&	?íÏÅ>@~1?¥8©5Ë9:Ð=ëî:î:"B?üÛ¹=A7A7(~<ÍÔ>Ñ}>K¡V?ìB?¯?­k8?	¼b8~k#9z1>®:ã:Ë×Z?á¹=º7º7(~<3Í>¨ì>´D?bÏ>7q>\V1?Ñ±9¦ã9
t>5}|:Ó[!:[JH?³ú¹=4¬74¬7(~<:â<*©£<Å0?ßÁ<
g<\?ì¨¸"4Ã8E]Ü¾é*N7Äò8hY=º=­Á7­Á7(~<9¹·<mG<}Ö-?¿S;4;)|?5¹å9ãV¾HîÒµqU9qd@»z,º='×7'×7(~<?.9?r¦é>åäJ?<[×>.ä>ÒEB?µ Ê8L=ä9ðEã=ùã¯:ÅÍ:#¨?:º= ì7 ì7(~<8À?ª½>.`C?°áó>¡©>§8?þì7Õ9­×=	O;ÒÂ;×F?@º=77(~<÷$¢>GÕ=>	©Z?Ê*?§$5?p@?DÙ9uO:p×>O¸9îP9Òb?ÉZº=77(~<¿¦H?¼Xñ>|ÕT?Gu5?Ë&ð>ånA?îÅæ7¿¸59ô¢=ó/<Ã;õÄe?Ë|º=
-7
-7(~<¿t?ñ>¸¤Ó?"Í?i2?¹?J9×¹9øõ8>âY;ªÎë:X?ò|º=B7B7(~<Ì4q?{À>g ?pù?!1?	?øZ9~á 9<­>¸\w;5TÞ:i?ï­º=X7X7(~<z¤`=Çî&=@,?WkY;R6\;ÓÀü>Ë¤_¹Óuõ8(?i¿ÐPÝ¸úÀ78=*¿Ôº=zm7zm7(~<[!?¬©º><
G?¯ß>Âl>:?ò=8¤5a90ê×=°µÍ9<9Þ??wóº=ó7ó7(~<³ªÝ<C£<-v-?ód;:þ);X,?ËY8¹ðÇ9p¾ÏÄ:Hÿ :"ïÏ>»=m7m7(~<6w"?äÅ>+R?÷ZÏ>ë>&àM?UÓ¸ÀÈe9&5½à;ë;É¶W?>»=æ­7æ­7(~<ª
=¡ëÇ<1?¢V:<ò<Gò?G¸¹r9|p¾ê8Y¿84Y/>Ù$»=`Ã7`Ã7(~<`	?:??8Z?p÷ç?8Û?Þ×O?±:Bw~9p?;vÃ7;Z?)2»=ÚØ7ÚØ7(~<ÏçG?ý¾ù>QéL?dL??3¯>'Z?(ÉP9l-9&V­>FÁ¼;Dpd;OS?:4»=Sî7Sî7(~<r?sû?ú?z·?¨A>!Ep?o9×[9¥2?
D:üÞå9ÍJZ?i?»=Í7Í7(~< ÿ?!?}W?LÃ?nw¸>]æH?KÁd·®Ú8ñ½­D:[¾j:C÷$?´B»=F7F7(~<6¶?G¥>IÄ?Ö_<?Ï>|_h?S¶¹Ù9¿Ù¾ý©<¯6<Ï*m?©U»=À.7À.7(~<¢ø?¦X>×X?m?z3?-:?LÌ9Ùñ¦9 ×k>¢ÓI;§Kù:+AO?üv»=9D79D7(~<{´4?ÚiÖ>ìÀW?Ø *?µá>#¯A?*899¢>Vëô:òÙ±:ÙD0?Hz»=³Y7³Y7(~<ÝúN?x­÷>PïU? D#?!½>Fz\?6B'9õ~m9QJ´>6h:	D:Kâ)?g{»=,o7,o7(~<C®W>¥|>Â5? >©ñ=&*?ú*x:p.:«6?Ãzÿ;:µ´;oö4?ì»=¦7¦7(~<¯¶q?· ?ÐiW?kÑ?°?÷ÓN?D?p8
9ðÿÎ=ûK<
æ;âìa?à»= 7 7(~<¡H#?¦Ë>µAM?;+?¸Ìã>¤m@?
¥Í79Vý+=ÇH;¾<;R?ó³»=¯7¯7(~<C$??Ø>ÂB?Ùä%?ýî>Kc2?ØÆ¸2d9|5_¾Êþ;ÊÛ:Ý?mÓ»=Å7Å7(~<¡?Ô>þz?}?»5?pR]?SÙ9Ú®95Ò>¶sØ:H¹p:0f?Ðé»=Ú7Ú7(~<Ùã±>X«g>D?ÔRò>* >d½A?»=½Å¤<ÀH?A¤<ÿ@<²àY?[*¼=ð7ð7(~<B?«í>ÊQ?0Çg?×7#?<Ä5?]ò8·ñ9Ñk>ç]!;íOè:Ò1?G¼=77(~<
ë<º®<ú.,?·¡+;û;{~!?©¹_È9÷¿1c7wX9îÃ<_¼=ù7ù7(~<	4?´¨>ÈXp?":?í?Mv^?"v9´9ôUð>Dº<	e;#º|?o¼=r07r07(~<sx
?Bá>__?©R??

P?¶Ëï8u»9B#>xÜ:HnX:
,?yt¼=ìE7ìE7(~<vþ?±}¥>Ûr?O3?ÄÉ>$+c?7¹ú7Í8"ï'¿baX<Mîß;E^w?¼=f[7f[7(~<²=WZ=/-1? ­Ò;v&;ý2C?,m¹jw9Ú¿9N+9ú-?¢­¼=ßp7ßp7(~<RÕ=°=r/1?ÁJ6>­¨>#?uÊ9Ü|9ìÀA?vkæ:y/²:Î%?(½=Y7Y7(~<Ol?ð>þBX?Y?d)>?R¬C? óxµ@F9>¼ »î¯:0GK:]?Å	½=Ò7Ò7(~<a0?2_Í>Ü[?Û¥ÿ>GY¢>:I?Öüü819o>Ûú:­A:A·a?É½=L±7L±7(~<Ì¯å>Ê>&>N?:B?1æË>qE?®%¦¶X#9s¼©Þ	;ý§:TR?D½=ÅÆ7ÅÆ7(~<òÅ>³Ë°=È&C?yúô>ç¦>à;?>À¹:]Ì:éÆ5?9¬:êj:Z~
?9½=?Ü7?Ü7(~<ä> v>e?ö¿Á?3>u??J?vç9x¶9¿Q"?s¦ý::ÈR[?M½=¹ñ7¹ñ7(~<dj?X?H¬L?ÆF?9J	?ÇR9?LAq9þ92Î>9×L;à$;®K?õM½=2727(~<Í=ó/=·u|?Ý©Ã=¹úp=ÜO?èB9=°?´<@?tû@<£µÇ;f`w?w½=¬7¬7(~<p2?¨>)?Hwã?l¡o?!s?{0=Àê¹<Ðs?\:¼:®Ùu?w|½=%27%27(~<Q\>V4>n'@?DB?×vÂ>h@?;s=ºe=c?Ì|:à":&sF?­½=G7G7(~< Ó×>¿]R>AR?[ãÖ?ßøa?mqs?«9Å±9Lö>HM^:`#:Z*.?º½=]7]7(~<`OÝ=ë~=1?îôò;´-Å;¡·?î¹hØ9sÿ¾CË·Lxp9
6X½ê=¾=r7r7(~<Ó?=t=ú/?;OÍj;GI ?Îf¹£9Çä¾=ki¹îrÒ8ø¿Û>¾=77(~<t
Ó=*=aä5?g+Î;/Ñ¦;2?FI¹dl8$«¡¿lj½·S;ð89ÙÉ½:b¾=77(~<­G?2Wõ>
5P?]j?¦9»>ïJ?VB»89zy5>rÊ¸:n:áAF?:s¾=ÿ²7ÿ²7(~<×ôÙ>g>O?Û?§»>eß??~6=üGØ<;X?zú¤<Ò!I<ØûQ?¾=xÈ7xÈ7(~<g¦¿>Út>H`H?1?Üý>²Ô2?·!9f¼V9
ËÀ>Ûæ;5wÞ:h@2?­¾=òÝ7òÝ7(~<Ec!>Ê@ã=Í5?C)>]­J>.«%?³Ä:ÑÎa:Øÿ^?Öû;#·;à©/?XÉ¾=kó7kó7(~<X>?BÉ>-r?@¹z?û(?¡ê=?ù½9Þ6ë9TÃÎ> }R;Jý:*êT?Ü¾=å7å7(~<RqH?²Ñø>7:N?tàÚ>GI>)2R?1¢8òR@9.Ã=Ý2M:ð+:sÂ?EÝ¾=^7^7(~<³ð#?	6Á>7Y?p9á>X>ÊP?Òíß8.9.¦?>@
;êó:fk??ø¾=Ø37Ø37(~<ãPD?ûÿ>«TD?dï?¦Ù>ÛZ0?
2ò89h>¥:Ýµa:Ýh,?¸B¿=QI7QI7(~<¹Á>$¾h>_óT?R´H?ú	?Ø<?ôãµ9J	º9Kú>ºM;"Þ§:Z]n?(E¿=Ë^7Ë^7(~<`_?Y¤ª>ùU?%:S?F?
!B?¥CY9(ô²9ýf>X:ü:¦Óm?ZK¿=Et7Et7(~<Å?^IÃ>aJG?bS>,RW>®<<?f		8zÒ8­&>É0;ó:¼/:?[¿=¾7¾7(~<¼/(?Iá>Ó??pñ>òã¨>J¬6?LÐ·¸e}9á9¾É:2ý9Ì'?þq¿=8787(~<]y?»´>ùW?pøÒ?ûb?Óðm?#=Ò*¬<]vr?öS;µy;¨ÁI?Ðw¿=±´7±´7(~<³â=ôD=»;?]=>5{Ù=WQ-?ìO9²9:f?r{;¤>µ:±y5?p§¿=+Ê7+Ê7(~<uÄ=±ÈÕ< 4?)8=G{=»q%?Q^9Uc9hÝ>ôJ²;	¤;\-?¼Ë¿=¤ß7¤ß7(~<æ?½g>ùN?=? µ>½]7?"zÐ7õ¹9*Å=
=:Ì÷9-çC?ÿä¿=õ7õ7(~<ðH=
=;Q1?÷(=^ºû<¨Õ+?sà9{: !¶>L~S<<­J0?dø¿=
7
7(~<R#B?öo?(::?>¯D?åÛ?È}=?êÊ«9Öè¥9ò?3÷;*²;ü1?ÎÀ= 7 7(~<ër=åz6=gÖ)?¸Uº:)¦:Ñ*?÷¹Ð­:8Z;À¶8Ôr9äx>Ç)À=5757(~<¿D=t=8ñ,?gôd<oçC<=?\&z¸·7	9Xi¾u$:ìT:H!?OÀ=K7K7(~<A/?êæÕ>¿Q?Z-?<4Â>i_??ý9ó9U÷>¶Ã;ê8i;ÄÓV?´RÀ=~`7~`7(~<Mz¡>
ÔY>TÆ=?~Ù!>Æ,ç=æ:3?\©:2Óx:}ô-?`¯;Û)t;?}7?+`À=÷u7÷u7(~<½ß<®>< 6?½$=\¯ý<n>&?N¸6Ì8<¡<BI:W:6tA?ImÀ=q7q7(~<ø½>L|>â??;<ô>^·©>Å38?KË9Bà¹8éRY?¦+2;©aÐ:¤âZ?(~À=ê 7ê 7(~<|ný=Î£¶=ø1?¦7>É>h-?ê:!f::ÚÌ3?/ï7<(E<º4?¸À=d¶7d¶7(~<²?ªª*?Ôn?Á?ÞoÇ>´Ì:?Tà7¸ m93v¾*`	;.Dã:¾?ÆÀ=ÝË7ÝË7(~<ò?)Æ>Íò??óäÊ>>üX4?±·`93½ªò%;DSÀ:Âã\?²×À=Wá7Wá7(~<Ìø>+º=óx5?jöì=Ö®=¢¸-?å2:M:r?Æ³8ë½9½ì=ÃÙÀ=Ñö7Ñö7(~<Ñh=	êÂ<è-?~IT;q>;æÍ9??þâ¸»?¥8Ó/¿Èµ¸u5/9úQ¾sÁ=J7J7(~<Ló>çÔ>-ØB?ô?øP´>Ì5?òÈ9ò¨8÷Î?¶t::ôK?5Á=Ä!7Ä!7(~<J`>Á9>ÔE?I5?q¡?^ã1??£|=÷d=¯P?Üå<å·<Ú§@?8cÁ==77=77(~<"Ë¨>2c>1>?*{?!C:?86?Ntÿ<#¥<ä
Y?\é:+ñr:êä?iÁ=·L7·L7(~<»?äÅ'?ZkI?º?ë¿>øÑD?²Ñ¢·î]±8®ë½L:²µ;:J}?VwÁ=0b70b7(~<ô7Å=¢=íe0?tÜ;-9¶;ùÚ?õ¹C¿8ô4¿V¥à7½R9r=Á=ªw7ªw7(~<º]+?Ú>÷¾H?Xg'?¦½å>­:?eúT8m_9:­=É/}:$A:µy'?"½Á=$7$7(~<Yô®>¢åe>¶ÑB?ÿ3ü>¢¶>aË0?Hú6bl9Óc<ÑI:£ÂT: '?ßÞÁ=¢7¢7(~<e?Z¡>¤)]?Ùa?7#?SGH?.~9¢Ù9\m>¥?Z;;¡N?qÂ=¸7¸7(~<3T?¥L?êtP?Ç5?_zò>¤ê??*;9
t(98?SõN;B;k6?kÂ=Í7Í7(~<ÍZ
?='>^?
?ËÊ+?È¤V?0È9p9¿<A?óì:ñÊ:¡V?©Â=
ã7
ã7(~<'Ú>S>r7K?K?ÚÌ>W.?`~8r99÷ø=Ùà:o:6?!Â=ø7ø7(~<( >WÜ=^í9?SNU?<?r,?)¶:ªo:¶C?
A<`þ7<³:5?Ò&Â=ý
 7ý
 7(~<®½	?æÔ²>-E?¥?DÚÍ>l^6?,G92jâ93a>V¡:69:£^?n+Â=v# 7v# 7(~<¡ó>n>£Ù]?äZ)?Ã>8°]?Kmº8§Y+9/C>2ØO<J×è;od?X@Â=ð8 7ð8 7(~<P?bfú>uFU?º[{?76?,§L?ÿ9*k®9úzÍ>á¢:~x:(?IMÂ=jN 7jN 7(~<ÿHÖ<
Ç<~¿,?m';³¡ø:Ác,?4¤z¸Ðx9ø¾>.9tí7h¬@­UÂ=ãc 7ãc 7(~<¿d>ÆÄ>Y%F?Iâ>R¦>»+.?Àªô8ìÿ9[År>yÃ.<Ê*ä;ÿD?YÂ=]y 7]y 7(~<ÝÈ=Ù<T­,?äù;Îy{;¬?èt·l`ò7:õ¾Ô¸h8H·¿Ü`Â=Ö 7Ö 7(~<Lñ>t
>¨±E?WòÒ>0>1.?\Õh¸C;9M&¾ux:Æü:;N?ÂvÂ=P¤ 7P¤ 7(~<£/?ûª>c?3G?Ôå>Ý»]?[<?:n6û9RáB?P¦U<{&<+ÜH?þÂ=É¹ 7É¹ 7(~<¼»'?}É>FU?JTH?
?9?Àt8>·ß8Ê¥>Ä::9³8:n?ÆÂ=CÏ 7CÏ 7(~<¤±<Q²<µÁ*?9¾
=aIØ<æÄ'?çY;8z]9G¶=ïÎ«9z{y9úK0?q©Â=¼ä 7¼ä 7*<±x?	ï>>U?Þ2?ªó><;?7ø·:=9:gF#?mÓU;y¥;þÞ??X·Â=6ú 76ú 7*<Fb=±¹<ê^2?T&=îd=µj?ÉÊ8­ 9=eü=tÌ:L£:7 ?Õ·Â=°¡7°¡7*<¸½>ê>¿«2??fÂ>?">z)?DxÔ:`t:ùn^?7;Ô<6â<¼D.?»Â=)%¡7)%¡7*<èÄ0?¼¨Õ>°ÌS?¢?[ò-?èG?Aªc9Ú59ðº>j<("<+Âi?ç×Â=£:¡7£:¡7*<úéÜ>L>ýöD?ë~º?ðy?ö??µù<Kc<²T?\Ýô:ê¾:y$?¾üÂ=P¡7P¡7*<#c+?ý²È>Z?)?n»>ÜÅQ?9I~9^?ÊR¶:ÍW:¹3?"Ã=e¡7e¡7*<Ñ¤V?mÃ?
_U?Æ
?ñ·>iõ;?X98àf¨9úï=¶N\:#¿ :gm/?Ã={¡7{¡7*<K^ã>§Ìr>Þºo?ì§?uC?ÊÅ>?µ/ã9ý!°9%?[_Ó9ÖA9K?oÃ=¡7¡7*<ß ?®sµ>x÷b?ê?é>ã7f?¾ ÿ9.»9h.?R¯×:òc:»S?¦6Ã=¦¡7¦¡7*<¸L?EÈ>õC?²Fû>þ^³>ÒO3?Â9ê<©9WÅ`>gù;h8;ú8?Ì_Ã=|»¡7|»¡7*<(ê>->BL?(Ý3??MO2?]××8{Í8;t?0âÛ::ÄK?¾Ã=öÐ¡7öÐ¡7*<`¿?Ò³,?!çc?Û5?*??[0Q?"¾)9öô9Nm>ï<Ýh±;cÈf?¿¡Ã=oæ¡7oæ¡7*<ÙÜ<È <-3/?yQ=
#!=£&?JFy89+l>îR;|û;PÓ)?]µÃ=éû¡7éû¡7*<mÙL?ô>ùÕV?z?¼¢(?R9>?T@p8ZZ9>äß=;;iÆç:ÞN?½Ã=b¢7b¢7*<`x(?÷<¢>¸ê?1\J?Ý>bj?ì^U9BÝ9µ>²ÈÁ;G+V;#¢g?ÔÃ=Ü&¢7Ü&¢7*<÷¡=ät='ê)?/"¿;"¢;·ä?Y¹,¶Q9¿uB9uu¢9 i>ÕÃ=U<¢7U<¢7*<Eý>ð³>ZQ?P+?»Ví>=9?ÌF29+»9Ns>Ô;o$;S?_Ä=ÏQ¢7ÏQ¢7*<ÒÕ0?Þâ>ÃG?À>ª>îÂ8?FÍ8<q¨9lý>©ûR;«i;RlJ?¢Ä=Hg¢7Hg¢7*<-Ñ=È¶=Ø6?<ÝdË;õY$?8Þÿ·ýE9;¹¥½Ú¦Á;S_;p4?lÄ=Â|¢7Â|¢7*<·%6?ÂÛ>;/T?¹?®>2=?Ô4D9¬9®|>tØ9J²£9
A)?ê&Ä=<¢7<¢7*<ñhr=Qo(=k78?Ç¹=­=j³2?º¿´9MØ9ÈëÕ>yç9P9ç??ö9Ä=µ§¢7µ§¢7*<Po?EÇ>õëI?Ã9Õ>õH>Íz>?û¡)9ý=9¦å>ªv:9:U*?¼ZÄ=/½¢7/½¢7*<å=Âã@=9¯5?-ö<­:á;e?³7Ô¸'9p£¢¾gæ¸=9\ó¾`Ä=¨Ò¢7¨Ò¢7*<ûK?ÉÅü>ÒN?¸2û>>.J?°¾8!;9?N>¨?K:¯º9[?SÅ="è¢7"è¢7*<Çî?ÇÇÌ>PoE?x	?&dÁ>X=?©Y6¸zW+9P9¾×H:Ó:¨<*?¸HÅ=ý¢7ý¢7*<²3?#Vº>Göu?ú¼?)?Û{Q?2!¹9hà 9øK?^:&ÚB: G?XÅ=£7£7*<Çï<°"´<Na*?ªÞ;3ú^;Ø#?`¹ð|9çÑ¾Õ¯:taé9¡½?:oÅ=(£7(£7*<x%?ËÓ>ó¤H?ÓX+?cã>xè@?²V8É98éÐv>Û;|­:ÁD@?¦ÅÅ=>£7>£7*< ?:[¥>B¢g?ÌZ?ð>¤ßh?$ÜU9«>39¸?px;s;Xb?~ÏÅ=S£7S£7*<£}?7Â>á>?Åè¡>ê5k>F80?¦ ä¸ÐÁ§9*.¾UÚl:ö:ÆR?âæÅ=ûh£7ûh£7*<±@¹>1l>ÊH?5úà>ÃÝ¢>~Ð0?É¼F¸í'9ß~Æ½úo¦:wMX:³ûD?øÅ=u~£7u~£7*<¹²<®5<0Ç)?Æ;'þ:ò²?-¡|¹le¨8àÀ¿I¶¹u9ê(ý¾åþÅ=î£7î£7*<	?ý´>­N?Ñ
?Þ>¡4?ÌQ¸Ç 92vW½ë9-ã­9]-?V+Æ=h©£7h©£7*<¤>þÌ&>àn?"q.?zÎ>K)X?Gç@=<Pé<#©S?Ö(;C#:,~?Á-Æ=á¾£7á¾£7*<_k?yö?ùP?»w?õb?ÅºN?Uf9by9E/?v";¸p¢:÷T?ÖRÆ=[Ô£7[Ô£7*<{¦;?¤Åì> ãJ?ô¼P?<?;D?AÒù8òÃ9v³R>Q<>;¢Ì`?SÆ=Õé£7Õé£7*<!ô;?ëÔ>óûa?#´?û®S?=?Úç½9Üý9ëí?ý¬;¨a½:ÓM?VYÆ=Nÿ£7Nÿ£7*<'?ó²	?Ñn?8z?`=?7t?j:99Åq>_>
; :+&]?W¢Æ=È¤7È¤7*<@ >?ÈÜ>,I]?.?9ÜÌ>yY?kO9f9m?6<àº;/'T?ÑÆ=A*¤7A*¤7*<
¬>~R>ì;Q?)|?øL1?ó5?Í=¬8i¥¯9¦	û=ÎE;P;vm;?ÒØÆ=»?¤7»?¤7*<-L?ª>:A?xÁ>úñ>(³/?*¸ÒÇ;9ØD¾
°:.:sw%?béÆ=4U¤74U¤7*<ônË<,<¤?,?þø8;GÞ1;Ï?þè'¹X÷¼8zyc¿î7`y79ß:=ÝíÆ=®j¤7®j¤7*<&*3?åØì>"§A?ÙÛ>ðå> 82?&879/ò<Õ¥;g¼:*0?%øÆ='¤7'¤7*<÷Î<§Ã<ë0.?¯@;ÝÀW;Oì?!¹Ä¸~9T¾íd/¹¤/9S­ÿ¾ùÆ=¡¤7¡¤7*<bQ²?Ð ?j?X~`?ü'ß>`Ä?èÚ8ßv9Hc>Æl;MO;*e?LúÆ=«¤7«¤7*< ¥j?ÿåê>Ù¹?_!?F²?¸õa?£59Ò)ß9Âü¡>y°;YèU;´_S?jÇ=À¤7À¤7*<OÁ´<ùC<È#?5ö<í¡S<5?þ\9¶T9:^£>0)c:ü!q:¬*ñ>ìÇ=Ö¤7Ö¤7*<ÀHC?ù>ÚEH?9#?ÇÞ>Ü²;?	ã8û.n9t>YÃß;Â;H@?Ç=ë¤7ë¤7*<°Ü?gV©>}ÛH?¸±#?Ãô><­+?çtæ9p±9i'&?Æó;Ô@;û,?>Ç=¥7¥7*<
=7ÐD=Ûá4?!>¡¢X>~:#?:(:#ºÝ>6k;±a;E7'?bÇ=z¥7z¥7*<ªû>? ÷>ÚE?p÷î>Ý«>&Æ2?è89Z9êzº>ÀÓX: å9wBr?×Ç=ô+¥7ô+¥7*<ë¸â>Ê>à½A?'N?T|Û>r$5?1J9<ý9~L>©Ã¿9	¤ò9RÊ>²¥Ç=mA¥7mA¥7*<óF?Cpý>IöH?Ý-?Ãmó>6?òæ¸®÷q9°Vt¾1¢;ÌÓh;(V2?·Ç=çV¥7çV¥7*<v­=
=Jþ(? h;×p;î?e¹j29aP¿Ó
h8öi9Aæ=>æÇ=al¥7al¥7*<á0>ÙS>ì7Y?ßÿ?wZ9?_âF?a9./9ä?.-	<J];(_?;È=Ú¥7Ú¥7*<ÜoJ?bJï>¬X?5T?6
?«O?]I¶8c9W>0>gb;©q6;~C?%È=T¥7T¥7*<l?1´>´M?ÃV?¥Dð>À¤d?ß%9T%b9®Ä»>(Î:}©¡:0#?yÈ=Í¬¥7Í¬¥7*<éÆ<¦<30?­âã:V×Ê:ÉÍ?­Øª¸9e]9ÑE¾%bû8ZÒe9E>Ø$È=GÂ¥7GÂ¥7*<Y¾×>h>-å9?ã<ø>¨¶°>ÄÎ3?;¼«=2îK=W?÷Ú9J¥94õ?ÿZÈ=À×¥7À×¥7*<ZNo?«>¯³?;Y?ò>hÝ?qY:c9:rVU?êr;HF;S~h?[È=:í¥7:í¥7*<­*Ö>x®l>Á¥g?L7?õÐñ>þB?n7K9:99 n?o<¡:ê:|?(`È=³¦7³¦7*<½[=©¶#=Î+?4n;ØT7;ÅQ:?¸Ù9~Í÷½
9é9Ú>dÈ=-¦7-¦7*<PÑ>­æ>ÙO?H¡%?Zøã>²þ9?hd9S9¶Ê>}E;|ï:¹S?	xÈ=§-¦7§-¦7*<²Ñ1?ÀYÎ>\?@Ø?Ý±¶>¬ùX?¤ê85+ï8~û>#;Ò;¿Y?â{È= C¦7 C¦7*<¼ÿQ?lê?jRM?Åà)?Û»Ô>mL?8Î
9X£b=-#<_v±;Ê<a?È=X¦7X¦7*<7?¶°>Ñ<?MV?Fb?ÅÂ3?,­¸Ã.9@¾qC <ÞN<±¢F?`È=n¦7n¦7*<\:?`bÀ>®?Ä¬@÷T?¿J¤?=ìo:0-7:5§'?Ò/ ;¾:"í?9È=¦7¦7*<¢yß<Î <X92?7c;­,;(?ô¹¹9Ïñ¾°{¸®9
¾À¥È=¦7¦7*<cÆ½<ÕV<ÖT.?fDK;Á1;'_?nIa8UA9EÆ=áÚÏ8q(39°>¯È=®¦7®¦7*<L$?c;Â>!)K?¹Ìá>ÌE>ÚóF?âí8ï`9Y^>Îàþ:Z¢:&§H?²È=úÃ¦7úÃ¦7*<ýø>Õ4>Ýçr?x~?-Ö?dÙ|?òJÑ9ë<9*G?oéï9?zë9i?kÄÈ=sÙ¦7sÙ¦7*<0¼<<;¿.?ö
Ñ;öÙ£;§M#?ì/·û=w9_Bµ¼y8%o9ãp>æÈ=íî¦7íî¦7*<Pû"=1õ<3**?#É<ãÜ< !$?`í9÷19~>;b:|uN:+?É=f§7f§7*<2P?5%ü>ES?'®?»±>
mX?m¼>9G¯ 9Kð?Dø; [#;¥V?×É=à§7à§7*<TÀû>©>>?ïÿß>Ù±¦>»,?U8ó9¶»Z=^:w1Ú9µ?sUÉ=Y/§7Y/§7*<	d?D(?LÍd?^¢?0F1?´·j?­9Êï¨9X-á>Ñ (;áÈ:BV?=VÉ=ÓD§7ÓD§7*<oæ?È>,I?#1?È/?ÑmC?Û¹<ÀPU<7_?Z2n;ê[;mçN?ÑiÉ=LZ§7LZ§7*<ë²?·É£>úi?pni?NÍ?É>?®Ä×8Gê9Ô<N>R:Ã&:ÿ!?É=Æo§7Æo§7*<.t@=o
=,.?pk);$;`8?îou¹x}p9¢¿¦¹s9"¿¨É=@§7@§7*<ýË+?êB×>HOL?gGX?Ù?ß9?§:eN°9×lF?«Âg;g
;oVV?ÇÉ=¹§7¹§7*<&x??Ùd?«`?:n>Åìg?9ã9ç¾>©_V:Û9ºïy?cÐÉ=3°§73°§7*<<=Ä<Á+<7?ØD=¨ö=j,?¨Á·?%£9¬à¼0´G;¿:;F¬$?TÓÉ=¬Å§7¬Å§7*<sé>ì2>]=?GÌ>Ë=t,?WM=Ý=¼öK?ð<¦Ç;8,?ßÝÉ=&Û§7&Û§7*<Øu=Þ<uÐ*?ij;nbP;Òü?Óz¸ò'8¾Ií¾¸¸<,9W\¾áÉ=ð§7ð§7*<v=LpÚ<ßy*?òz=gòM=
ø?ÒbH7²$9ß0"=Úc½¸úÂ8«#ù¾9lÊ=¨7¨7*<B%>	£P>ý:8?l§S>¥Å!>ëw'?	2=Ç´Þ<G§L?Úb<ù<?E?»pÊ=¨7¨7*<¸Ä<Ì9<"3,?l;Ë(;@ô>ÆO1¹]÷E9[Jå¾5¸æã9öõ½êsÊ=1¨71¨7*<DM?)¨î>ô\?}??Ò>ÝOi?Ì9P9¤Ê±?ëN¹;°»Z;]áX?vÊ=F¨7F¨7*<(SD?mªï>´Q?{HY?:Ç?UøW?¹,_:´:¹vS?	Ú;ò;ÊpW?ÍÊ=ÿ[¨7ÿ[¨7*<~É<gÙ<d ;?[N;þ:5&P?rq¸.9·9G¾":þ³ò93þ
?ñÊ=yq¨7yq¨7*<Þç?³Â>UE? Ø>>ê3?ºêk·¨=9ÎI½H]:¡-G:×(?¥Ê=ò¨7ò¨7*<ßà>t^>î_G?SÔ>¸ï>-Ù3?ï$8Êj9¿Í=µ!:W9h:´%?c´Ê=l¨7l¨7*<n(D?×÷>­>K??èÀ>]-4?öï¸î9@9*É¾~¯;_ñÃ:ó@?ÊÃÊ=å±¨7å±¨7*<c#?IÑ>ôH?1[p?B"?[L=?^9ji9[ó>Hiq;lÛ);ßë5?ÉÑÊ=_Ç¨7_Ç¨7*<ë\?%Ý?<RO?¹/?Ir"?oJ?]J:£·î99Y?B´S:µ:fQ8?Ë=ØÜ¨7ØÜ¨7*<¨k>MÄ=p?s:?è½>ù{?ù:n:$m?«þ<";&©d?o'Ë=Rò¨7Rò¨7*<uD#?°yÏ>ásI?l?'Ô>
M9?Ó)¹éð8q/4¿\·9*Ö¶9q)?]FË=Ì©7Ì©7*<j¸ì>ë¢>±o:?ß7?)®?ÛE3?<O8F9yâ>cE;ÃÔ:å¢m?QË=E©7E©7*<XÝ<¤<V,,?S';ßP;Ò×?ÉD¹%°s9ãt¾ÚÎ:8?(9¹>
nË=¿2©7¿2©7*<u¿?ñ>-l?dM?Ì>Z?õ°8¢÷8pñ¶>Bº·:Ø:!J?&rË=8H©78H©7*<X?ÛÃ£>vÁK?É>4>I´9?M#P¹/I>91¿á÷9«9a
e?KwË=²]©7²]©7*<1?Hó>dÅO?%?­>K>?ôÍx¸øÊT9q©¾Ë:
`:½)+?µºË=+s©7+s©7*<óã`?#ë?ÙLA?K·2?ÛÕ?Î×.?{Ø[9#Þ¥9§©>õj
;<ÚÓ:.C'?K¼Ë=¥©7¥©7*<³Õ>ùu> I^?°·Ý>Ni>6s?0Ð4=ø\à<)ON?úü;Nê};¹
?ÃË=©7©7*<Wç?Y´¾>ÜC?×ù>Ë9²>Ý2?hy|¸â8ù¾Á:Ñ.:ÉU7?§Ì=³©7³©7*<6=cúH=\=:?oG®=ä{=æ1?µ­
:©¤9c\?ÑY£9°4¶99å>±)Ì=É©7É©7*<!7Ì=þp=à/>?sèµ<-<ßÕ.?|¢¹Ø&9oÒØ¾ á;ÖË;eH?CwÌ=Þ©7Þ©7*<ù_Í<øô<¹M/?uc;Û2;B,#?ø~8Ò¸9.Ýë=í¸¹9+â½±Ì=ô©7ô©7*<
àù>ÃÛ>H[?&Æ?)y?K?®e9(]9ÏUy>Ø{<òL)<ÝL?Ì=~	ª7~	ª7*<2¦?Ü-??ÏÈ?|B:?Ù?<h:Eç9,?ÕK;¸Öá:A-f?*¦Ì=øª7øª7*<>=Ã¿¹<09?¨!>;iN>¢"?ë¹Æ¡:9K0¿üÄ:,	:·h?¯Ì=q4ª7q4ª7*<}sñ>]j>&ØN?0@÷¹¸?K?æ¥=ÅD=ÝX?j5=2Î<Ûß`?nÒÌ=ëIª7ëIª7*<¤}/?,¡>	?2?U²·>ääx?ºëþ8+%¤9^ÉF>¦³¨:øv+:õß{?CìÌ=e_ª7e_ª7*<º]L?í»í>z\?RA?9é>?lT?4
á8Ò1´9$Ý>ÄÃ~;ºþ:²Y?ïÍ=Þtª7Þtª7*<3~"?ÊÚ> >?§:?½,
?øè,?n¡®8u®ú8êU²>!;Û6µ:ïN@?ÍÍ=Xª7Xª7*<Cm?L¬>®re?ü+?ªuË>'DW?Ñ9Á¾9MÑ>Ì:1ª>:¡?(Í=Ñª7Ñª7*<?Å¼Ó>é=?4Àw?¯2?ky1?s:¾8Ø9?>Æ:Y¯:Ãî0?EÍ=Kµª7Kµª7*<Óõ>þ¿>øI_?vÄ(?xÖ>RrI?q/9Õ9=u>ýO;x*';5HR?}Í=ÄÊª7ÄÊª7*<;?'Ï>¬@?¾&>ÿËp>ò"(?D«Ö·ªg968m½õnç:£È:áb??£Í=>àª7>àª7*<·Ã?{¼>¢D?7ý«>­k>
ë:?î$8Á%;9ÏÚÒ=Û]:B}:¾?oËÍ=·õª7·õª7*<tZ?=OÙ<Ñka?d¸>qO¦=#Ûu?óË:sW:pV?hÁ;nÝV;înf?1ÏÍ=1«71«7*<É@º>£\>)X?ép?¹¬$?EB;?oä_7Ü"9÷/=l}5;¤à:@iO?tèÍ=« «7« «7*<ùU?ë?`©H?¼ó×>ô¿>z'6?»s88Çn=9æDù=ªòU;L;J1C?×øÍ=$6«7$6«7*<~	=Ô|É<u7.?@;l·q;^³?£=¹Ir9ãI5¿Ð;yÕÂ:&k3?×&Î=K«7K«7*<9º>eôm>ØXH?ò<D?B?dì3?S;#Ø);©;\?ªÀa=Ù=h.A?Ï)Î=a«7a«7*<k¡?Õ1?¾Ûh?nÅ?5¯8?kÕ?9:°Ê9sB?Æ¢d;Äþ±:¯j¤?Ö:Î=v«7v«7*<-`D?áZè>þ[X?f0?3I÷>ì6?:[ã9^*?ó@£:|»7:jwc?c~Î=
«7
«7*<oR='Q=98+?I=ÌÛ<)t%?0ûû8ªlu9mk>À?:Ô*Ý9Û?Î=¡«7¡«7*<a]>ÓA>û3M?Eå>©>>÷8?J"Å8qÍ÷8Á§Ë>d;u:<
i:U²?@¡Î=ý¶«7ý¶«7*<Ôú[?à×>Än??º?ã.?³Yu?©áý9Ó²9¹5?03h;Uô:Às?³þÎ=wÌ«7wÌ«7*<Bß>	m>RöL?§?ÐbÔ>ÌM@?·8\9üµ>=#Ø9ö94®P?0Ï=ñá«7ñá«7*<Àÿ>ö¥>@E?¨?;àÁ>.KD?Hb$9W:n9­¥°>È«i:6:»P$?+OÏ=j÷«7j÷«7*<ÎÑ>öWy>ßgW?Í§n?c¿(?ô5?Ó9tób9n?¥	e;
;_O?+Ï=ä¬7ä¬7*<Ó?Ì¡¢>[L?Ä*X?¸4?»q9?@õ9b_®9ÛÐÔ>êP;Ï$²:}óM?é»Ï=]"¬7]"¬7*<iÙP=(B=VL-?v`Z;`Û";£+?q¯w¹_7GÊ
Á¨|S9;Q9da?{ÀÏ=×7¬7×7¬7*<$A]?æ>`­u?ü?¯º?Úu?pK9Ô¿89íAÐ> ì;º;Ùm?óÁÏ=PM¬7PM¬7*<<ý?¾Y?
Cj?*Y<?&Ð>Õ¥g?`¥9¸d9r:?Ú¦;Õ3:Úq?ÈÐ=Êb¬7Êb¬7*<5na?Æþ>í3c?²ñs?´Ï?Yi?ß©#;óÎ:MK?b,<HK<1G?Ñ+Ð=Cx¬7Cx¬7*<S?)æÂ>ÿ¾G???42Î>¿@?¥8æ´9¡>]ÀE;±¹;C?B,Ð=½¬7½¬7*<??ªK°>!4J?­±Ò>ßQ>ÇÕE?vÍ9ãg9·?O	;O©:¾O?ÎXÐ=7£¬77£¬7*<øç?.¬>=U?*?uÈ>·ë9?'Ò8¾9>;nk.;¬J?9[Ð=°¸¬7°¸¬7*<ÊÊ>X¹=_12?Æÿ;åÁ;ö))?^¶¬¹û³ý8¬F®¿Ñg8T93@=\pÐ=*Î¬7*Î¬7.ÿ¡<­=Í<uû<n9?D÷<5Éµ<-.?7·«\9<ÆÏn;9.;ðs/?Ð=£ã¬7£ã¬7.ÿ¡<Éê¯>ÎjT>ÑT?Ce?	ò?ÎIV?Ò¡¹·¤9Æ7m¾/n¢<ÄC$<-$}?ÛÐ=ù¬7ù¬7.ÿ¡<A®?©$K?õ[?6¯?¬`I?9+_?Ð:Ý:5>?÷(ã:¥:(0?Î¥Ð=­7­7.ÿ¡<Ä:?fâ>0S?p6é>©z>é~T?8ÌS¸-º19¨¾PY;E;±|L?8®Ð=$­7$­7.ÿ¡<}Xl?ÜY?EFE?T?©?ù«;?ÔD":åÚ:Ô?ìÓÙ;°;Á>?·Ð=9­79­7.ÿ¡<»?nT¹>ÄMI?Éî>l<¡>µ=?9v78ËE9ÌAî=É.Ü:?:f??RÑÐ=O­7O­7.ÿ¡<E?ÄI>8®j?2¸£?u<K?_9N?[R9õù9Á+±>âã:Æ:=?ýùÐ=}d­7}d­7.ÿ¡<h?¸>åR?Âø?ñaË>hÅ<?gô¹å¯9 2¾v/;[æ:ÉB?GÿÐ=öy­7öy­7.ÿ¡<:ô^?Oÿ>h^_?ådI?e©?¢JE??9&¡Æ9ZÀ>À ;ï0:]Wg?ÙÑ=p­7p­7.ÿ¡<)H÷>¯>|f?Í1o?4?J?§<9~@9ï>F²;ý¬:bH?¹Ñ=é¤­7é¤­7.ÿ¡<fh$?9½Ç>·R?¸º"?ºÄ>©ëS?Ów®8ìÛ9C> ;}5;_c?Ó;Ñ=cº­7cº­7.ÿ¡<	%>óÍ=%M?7$è>~>EM:?DDp=Øa
=XY?/yI;,	;­1<?ÃtÑ=ÜÏ­7ÜÏ­7.ÿ¡<8?vÖ>»\?&?tÎ»>K?~¸c8}9s¹=C:í<:AV?qãÑ=Vå­7Vå­7.ÿ¡<RÚ-?ß
Ý>îXI?'?=Ú>Î°:?Ï8¸x9ø}¾½àÁ:}:DßB?éÑ=Ðú­7Ðú­7.ÿ¡<v2i?ßÍ?<¡D?
?×Á>h»7?ìGc6eÄË9FÅ;[$:åÝ9FÕ=?R÷Ñ=I®7I®7.ÿ¡<º<(ô<r-?Ä&f;¸?;g¨?õÛ¹tP8©À°59Ð!²9">l	Ò=Ã%®7Ã%®7.ÿ¡<T?g/²>L?pz5?Ù;ë>¿E? ¯¸çR\9|K¾Y
@:°!:1	?)7Ò=<;®7<;®7.ÿ¡<!Ä=?)~Ü>BS\?ÿãÿ>ì;>¥Q?Ìõ7k:9üÄ¨=j:Ý@:
òP?ÛIÒ=¶P®7¶P®7.ÿ¡<p?÷s?ÐÎ{?Ð²??$?Dù?3æ9"=·9ÏÍ ?G;jsÙ:®¡?m]Ò=/f®7/f®7.ÿ¡<'ö×>oQ>ÅXO?dV?]èÆ>·
;?¹+9ùe¾ñu<ÅÙ<H5S?¨Ò=©{®7©{®7.ÿ¡<["=²aé<2?;@î~;N©?ÖzQ¹-9×À¼¾°Ô¸X¹9Øv¾ªÒ="®7"®7.ÿ¡<G
?C¹>8C?r?Êu¿>bÐC?Õ.¸ÿ3y9¼×	¾^Þ9ú­÷9hÖå>ÄÂÒ=¦®7¦®7.ÿ¡<ðá/?*â>MG?ÁS??Ñ¢-?qpR9;59qº?D8²:F`:K?|ÓÒ=¼®7¼®7.ÿ¡<rÆ0?×À>R­k?M?`6ï>"{[?CN9b<£9n½¡>¨J;Ûv;ú[B?ãÖÒ=Ñ®7Ñ®7.ÿ¡<êý>uÁ>m®R?ä0.?zå>RB?ª3¸^ë^9öSÎ½¦ª0:kÉä9*®E?%åÒ=	ç®7	ç®7.ÿ¡<'P?`]Ô>·ìz?F?§?«Òw?÷¦o:¾Ø :m¶>?Ê;;:ª?ÝõÒ=ü®7ü®7.ÿ¡<­?.å§>ZM?x}/?²+Ü>bL?Ë9ÓGr9^>X¦=;ùS;06?ÏöÒ=ü¯7ü¯7.ÿ¡<¹Ñ>¬.m>,]b?´t?¨?qT?o¿8¼98/>)<Ú<DÊ?ùÒ=u'¯7u'¯7.ÿ¡<*8=?uô>ÆF?wñØ>%d>81?/7Yb9±¦ù<¾z¢:ð&:á?Ó=ï<¯7ï<¯7.ÿ¡<EÃÛ>OBa>ñÀy?º¯?´53?E{?Ñc:g :Lgö>¾à<	<n?/Ó=hR¯7hR¯7.ÿ¡<ß:U?s`?.N?dY?
?·qH?X89k¯â9oeP><'î:·¸:Ý0Q?x6Ó=âg¯7âg¯7.ÿ¡<N? ¯>Â#O?;"?snß>|á9?l9{Á91Ë>Ý;·5;ñÅ<?"[Ó=\}¯7\}¯7.ÿ¡<N7­=^º=<,?¦Ô];D=<;u×?QrT¹-Ü7°wÀûÒ/8ºÿ+9ÀØ>ØdÓ=Õ¯7Õ¯7.ÿ¡<«PP>Xö
>¾á??hº>~a>ì3?F;GG;Ã??1¨;ýg;s:?_Ó=O¨¯7O¨¯7.ÿ¡<ÂZB=!§=Ùú+?Fw=ù¿é<w±#?|¦·qØ8ÀæÄ½=C:Âj#:2?sÓ=È½¯7È½¯7.ÿ¡<À[L=K¬=MÄ.?´;ó:G¢?j¥¹Ü.ï8*¶°¿6û/9$L<7Ó=BÓ¯7BÓ¯7.ÿ¡<Õ^s>¯#>ap>?-f1?ýÄ?a¤-?ÐL;rN;úyE?[Ã<Uæ<=?¡£Ó=»è¯7»è¯7.ÿ¡<`9?«>ÙI?êÓ>l>8?LØi¸°«Y9Ý	¾æJ:K:ß-?0¼Ó=5þ¯75þ¯7.ÿ¡<«Û.?²VÈ>¤p_?Í¥?rH?ÁS?¶·<¹?Y<?X?×Ng;]å:ð?O½Ó=®°7®°7.ÿ¡<"Å=ßÊ< Ê*?V;;çÌb;»Ô+?I¾¿¹2æ8Üg>Àæjü·Æ`±9v&6½ÒÓ=()°7()°7.ÿ¡<éÀ?à¾¯>fQ?L
?sH´>­²D?È[ 9~E9KÌ?~"×;Ô¢;èK?åÕÓ=¢>°7¢>°7.ÿ¡<Ør?Iüà>B?ë]­?²4?Dú?4%<Zy±;àLn?e$p:5ú:NAJ?dÔ=T°7T°7.ÿ¡<$?bÌ½>ï]?hîÁ?<?MIB?ï«=$ûC=`?0¿<II;ò?'Ô=i°7i°7.ÿ¡<¹V?1àç>m?öê??aì>s·O?¹«8ÞX¾9®®æ=ã{:7@b:&?î.Ô=°7°7.ÿ¡<aÜ?2
F?"??@ü¡?ÜÔU?ùíA?§¹9X~¤9ìãI>7%ÿ9fÛ9ñÂ?i/Ô=°7°7.ÿ¡<ÉÔ¡>iZ>=?×ù?3à¿>J,?á=·<÷fS?ªàp<<%<,:?UOÔ=ª°7ª°7.ÿ¡<²>OA>¡Àk?õ9?3Gé>l
K?:û9Þt9¦ï>ÏÚ;Â´¯:íÃK?o_Ô={¿°7{¿°7.ÿ¡<í>:Å=s¶B?ôxq?¨)?É.6?rN)=cÍ<¥gS?­@<\A<ÊôB?zcÔ=ôÔ°7ôÔ°7.ÿ¡<{lï>Ý© >z¿>?3eê>ÞÂ¥>ºÿ4?Ôüù¸Æ"9áx\¾+9;í"Ñ:)È<?`{Ô=nê°7nê°7.ÿ¡<µLÜ<^¨<0?VÎS;d<';"?b¼Ó¸F
Ã8þô
¿Ñ¾·²99½ÕÔ=èÿ°7èÿ°7.ÿ¡<äÑ1?½Æ>Ò
e?º¤/?´ÇÚ>WM?Ö/ý8îP¾9àH*>e:H:VcF?¬Ô=a±7a±7.ÿ¡<	=ëãÆ<ï©(?án=¥:w=té?ÒÁ8Ï«9hh=Í¸%9mzf¾¾Ô=Û*±7Û*±7.ÿ¡<?¤=ÛBo=·¼/?ÿÂ;®Ï¬;®n?"¹
8:ÑÀ,,P¸í8ÕÌ`¾ÚÃÔ=T@±7T@±7.ÿ¡<lq>&5Ñ=ù¿0?áÞ8=uX=¢ï#?ùQ¶¹L<~8ç7À¢·î¸vñÁ8â¿ÝÔ=ÎU±7ÎU±7.ÿ¡<,J¤>çQ>jÀH?óB?;°?¢á.?Ð¯92ô79#L?4É<ä{<¯VA?÷Ô=Gk±7Gk±7.ÿ¡<§3Ê>%á^>á?h?ö¡N?8?
H?ÀÅÿ9óoÁ9|?)?á2;ëÛ:D³V?¼ýÔ=Á±7Á±7.ÿ¡<ýÓ<<þ+?N;NL;V?	>±¹¼:9QÄ§¿"=:Å³ã9cê?Ý	Õ=;±7;±7.ÿ¡<£{?5Ô> È?~×?mc?8r?éø9ßº9A*?ÛQ;z?
;|?BÕ=´«±7´«±7.ÿ¡<Öê>qu>IyJ?º¶ ?°Ï>NF?ÇÀ8*k(9R>
8:ã=:¨ÇC?°_Õ=.Á±7.Á±7.ÿ¡<g?¥>?F?4â>¿>o~C?å	¹9'9¾Ó¾ñ;}²A;»¸??«cÕ=§Ö±7§Ö±7.ÿ¡<Â!?Èo>Áà?ëÜ?(]?(Ã~?|9ÝT9ä,?EF;ßÎ:µu?TqÕ=!ì±7!ì±7.ÿ¡<a·<Ì.<£-?·¡:Îa®:Xê> ±#µÎh9ãÿ³ºÐ)94bZ9´Ç>»zÕ=²7²7.ÿ¡<rl0=Ëÿ<0?ka³;";ò?(\æ9B:»ÿÙ>­f9G19ÞÊ>&{Õ=²7²7.ÿ¡<µ;<>ý=N>?ç6{?Æ©2?bú3?B#¢=_G=
P?ä]Ë;®;PK?¬Õ=,²7,²7.ÿ¡<Ø¶?Z¯>$ÀA? \À>>ù
7?
 ¸8±I¿þSU:W4:1?}²Õ=B²7B²7.ÿ¡<sdª>ëâ9>p©j? g¦?Ø]?a@?¥9ÙÍ9Æ>|âÄ:rh:$1Y?=¾Õ=W²7W²7.ÿ¡<8=\=Ò3?Ó_è;ñ&¢;¢n7?ß¡¹Ìä8Òð!À÷ïÛ9( Â9¥?GáÕ=úl²7úl²7.ÿ¡<{ë"?¾a±>Ø k?
?Yø(?;F?á¤¸¦û9ÂjÓ½È=r:ùG:ÿùH?8 Ö=t²7t²7.ÿ¡<ÚªË<Ä:<îð'?n&=7=ê?né¹|À(9tf¿Ñ 8øH9D,>ù<Ö=í²7í²7.ÿ¡<&ÌÁ=£k=í*?Þâ;½Ç;	Ù?¹áaç8çG¿ð¡¸aF9çO¾ÄTÖ=g­²7g­²7.ÿ¡<>ÒÕ>ÇÀ|>nX?rËL?KÑü>f_O?±m959Cs	?3Ã:=y:ÖÙ@?¸^Ö=àÂ²7àÂ²7.ÿ¡<oÔ>= >(º;?Þ±>BNÅ=1+,?ñ
¦=]P=øL?Ûå;5Ö:Hc(?ÃÖ=ZØ²7ZØ²7.ÿ¡<uÎx==0¦G?lcÝ;.d;8A?4¹ á8[êô¿´$¶õ½"9!Äx¼Ö=Óí²7Óí²7.ÿ¡<$f±=@=,? Ùµ;1F;Ü?ó¸H¹ðAÅ¶?Aj{ò8>9xI>Ö=M³7M³7.ÿ¡<Ø²?|Íª>¨\i?¯µ?[¶y?(­9?TAM9ZUe9;å>ô®;X©k;û
>?å¸Ö=Ç³7Ç³7.ÿ¡<îM>©
>*>?+w?«0H?.;-?Ì=âmH=÷þF?¥|<ªð,<ú:?×=@.³7@.³7.ÿ¡<éÔÉ>4>9?E<,?v^ñ>­6?t9Ë/9ixß>Ò«:9Q:8ê%?£×=ºC³7ºC³7.ÿ¡<ØqD?Gù>üçI?qy?6M?ÀGQ?lÌU9í°9¬>*;ì:­ø?M+×=3Y³73Y³7.ÿ¡<÷?ÄZ¹>·hW?CÊ?fh?"WF?Ð¢9¦ï9ù >ÕR;¶[ü:ÿ U?¶=×=­n³7­n³7.ÿ¡<³°Ö=öA=¢¤-?	B;90;[?>q¹T-z8wÛö¿+Ø9áEÇ9I~É>2B×=&³7&³7.ÿ¡<Wô-=4=­-?IB;s;è,?Ë¹Óu9×¦¾Ö2¹çC9ñ3ê¾pF×= ³7 ³7.ÿ¡<Óez>2ï!>ãìE?oMÞ>Wë>î1?ò~=CÃ<(H?Ãx:_R(:@T?kU×=¯³7¯³7.ÿ¡<dÈ=Ã=ÇÅ.?J¬;ã; î?}¾E¹$QÂ8íA¿ÈD,9^X9c>CÊ×=Ä³7Ä³7.ÿ¡<[C?Ábþ>ÈD?î	3?ø>åÁ8?¤7Ô±f9)Q=ìêg:L1:'?¼Õ×=
Ú³7
Ú³7.ÿ¡<]z=?VTø>©TC?EC?gjÌ>|¨/?Äk¸Áä9Æãé½Jcî9zôï9ýSþ>Gà×=ï³7ï³7.ÿ¡<c^?B,?,ß??73?È¤ò>s=?ó9²ôo9'O¤>\µ:ÎM:®b?HØ=´7´7.ÿ¡<=óä9=8¹3?¦>úú=ü¶"?¶@¸ivo9l½ì'ø9g':Vðõ> 
Ø=y´7y´7.ÿ¡<1?ÄUÇ>.)K?ñ$
?¯!Á>û7?¹8mK9«SØ=G;èNñ:p­S?:Ø=ó/´7ó/´7.ÿ¡<*jÐ<Ç<[,?ïÅÁ;kg;"?¼°¸¯\9µH*¾.9[§Q9£­6?P$Ø=lE´7lE´7.ÿ¡<-PV?~?¨D?¼Â¿>¾>)9?8µNd9ÆÐ¬=&®î9Ü:à>Å$Ø=æZ´7æZ´7.ÿ¡<CÂ=!£z=çµF?¥µ=Wy=6:??úê<0<óS?El<þ;tIR?PPØ=_p´7_p´7.ÿ¡<ÖÍS=«¯=C/?Þ²;_A;,"?~õ¸]9é¸Ü¾ ²9ãt9si>hnØ=Ù´7Ù´7.ÿ¡<È1
?´>ã|b?¥?Ç?b?Jf"9bþS9iÄ>ª29{«H9ßg5?]rØ=S´7S´7.ÿ¡<hC?UjÝ>ø}a?[u?¯0 ?
D?lî82/L9:>ÿ$:qøo:5¤'?tØ=Ì°´7Ì°´7.ÿ¡<.Ð?Í·>ÆP???øE÷>¤ÚE?~Þ7RX¶9çÞ=È[«;H»D;¡û^?^Ø=FÆ´7FÆ´7.ÿ¡<n¼ì?1µB?¡?A0@P?y}?1Í
=mHÇ<%N2?²¹<kÄË;ú¢?+³Ø=¿Û´7¿Û´7.ÿ¡<?Ö2?ñ(C?h?Tæ?IP=?«:%`¬9î@?»8L;D
;f·<?PâØ=9ñ´79ñ´7.ÿ¡<ÔO=w=Ú¾,?Î;Û9\;òZ!?çQV¸2
9«F¾nûÈ7dDÀ9KÍ=GçØ=²µ7²µ7.ÿ¡<4]? «>ZûQ?.?Æ
µ>?@?ÎÉ_9{ÑZ9Bè? cÏ:vÀ:&O?FÙ=,µ7,µ7.ÿ¡<Ç>Ìp>E­S?Ûs?ñw?.¹d?ø7©=-øD=´î[?ü#;ÑC;n?øLÙ=¦1µ7¦1µ7.ÿ¡<Ç¥0?Üá>ÇùH?W£Ý>ÑH>E@?î9ô9ã`><1º;Ç_H?GZÙ=Gµ7Gµ7.ÿ¡<¬L
?Es°>J¦H??e¶>Óz>×´:?`ÄÀ¶u9E¢¼Òl:Y?j:Â:.?oÙ=\µ7\µ7.ÿ¡<;e>Ëö>W}?xì>¦§~>b¸m?W==B·<3l?Ál:}û9=Ôp?¤xÙ=rµ7rµ7.ÿ¡<Ñ=ýFÇ<6*?|ã<í¹<4ä?üÕ¸J)96Ë¡¾aòÐ;?Ã;@5?¡Ù=µ7µ7.ÿ¡<Þá<U!¥</?Ý»ä<rU¹<]ù?f²·\'9xi½=Q:X¼V:Õrù>®Ù=µ7µ7.ÿ¡<
·q?^Ö?.oJ?87?P¡?¯ê4?óâ/¹m}9£¿Aã:¿U:ó>?·Ù=²µ7²µ7.ÿ¡<­?xÊ?·V?_?Gv?5/?/FØ9ìâé9ø¸ì>[V:iT*:C!?»Ù=øÇµ7øÇµ7.ÿ¡<>Ø,?qÏ>EªU?ö×i?4«?PÈB?|à8"H9Ù>-{0;[ò:¼j:?WÊÙ=rÝµ7rÝµ7.ÿ¡<_o¼<ì<gt5?$µ<¨;D?­.¹¼;89Ù¾·n;çÊ;ü?ñæÙ=ìòµ7ìòµ7.ÿ¡<º%?ÐÝÙ>sB?|vA?ký>@HC?9/ïb9º­>°±;Ã6;~B?ÓöÙ=e¶7e¶7.ÿ¡<kö?ß§>CJL?,H?_1?tï2?»l¸&(Ì8µ¾x¿ú:ÄqÅ:J"?Ú=ß¶7ß¶7.ÿ¡<Ê?ãøÃ>AÝI?^/?o3î>°x<?©9mé·9|}]>-g':rÝ9äÚA?;Ú=X3¶7X3¶7.ÿ¡<ìe=*º$=Dd2?Øî;)½W;bµ?T¹ÉQ9H°¿#58Æ¢#9}¯o>óMÚ=ÒH¶7ÒH¶7.ÿ¡<cÀê>>>(ÏB?Ç@»>mÞ>ô8?ñ~]<Ð<Ëô5?ð;B×ø:cV?<NÚ=K^¶7K^¶7.ÿ¡<ÁÁ>ðÏ<nÀ/@c	>p;=|+Ô?¦`=-L§<á«?[*¾;20;Ø?OÚ=Ås¶7Ås¶7.ÿ¡<ú?²=>E"Á?>]?2\>æ§?¸N(>³a=9ç¾?r<Rp;		@·PÚ=>¶7>¶7.ÿ¡<LBD?a¤>±?à?ÈQ?üÐ?é¢ª9õP¼99÷ç>³s;wì:ê?DÚ=¸¶7¸¶7.ÿ¡< ¥ß<(<Ý3?ºÊ;óq;ñ3?(¹òb9JÊu¿ñª0¸¿àa95:È½Ú=2´¶72´¶7.ÿ¡<æDK?õç>È`?TÑj?]q&? 4?û :pð:âý>î:ûü¥:ëð7?½Ú=«É¶7«É¶7.ÿ¡<=¸Úh=<[/?ý;k;@¨?UL5¹ÊS¡8bØ¿à,µ<Ã8ä¯a»¥ÀÚ=%ß¶7%ß¶7.ÿ¡<õÎ=Mü=ÿ`,?ÎM;n;¹}?ÇõS¹<Ìj9ç¾1y/9ùP9p¸>ßÃÚ=ô¶7ô¶7.ÿ¡<Â\?Õ?ùVV?\õ'?]
Ì>«·R?bÀ8¹Ú9ïÿà=E¶Û:{ó:x;?FÛ=
·7
·7.ÿ¡<¸¯Ù>^Æ>y¸K?ý?¾.6?vNF?a/=<¯Öã;T?ú; )Ï:©Q>?eÛ=·7·7.ÿ¡<¹¹?H²>D?ª­> é|>¾È/?¡·¾9ÄÇ!½ :áR:ã*<?
Û=5·75·7.ÿ¡<Æy>7">ïE?&?xF<?f´;?=µS3=úÙQ?/÷×<5<uÂI?#Û=J·7J·7.ÿ¡<õ÷.?L¹Ô>\R?®5?$wà>ÐO?Är¸ãf9?¾ú½T`:Ì(ë95t?¹2Û=þ_·7þ_·7.ÿ¡<ç¥ë>>"ªV?
?oN1?&R?û­A9Öò9Âô>ýÓ:ô_:er??Û=xu·7xu·7.ÿ¡<>_?¦r?µAQ?Øæ?Fh»>ÃO?ÍG·ì¡9÷¡Ñ¼ÎÈ:×zt:cQ?MDÛ=ñ·7ñ·7.ÿ¡<?â©Æ>¬¨K?²ö>¥¥>
%>?Âé89Tf>B`;b8¥:M?·FÛ=k ·7k ·7.ÿ¡<ÓÞ>jx>Ñse?bb[?½Ù?9??Æ
 9:u98>êß:£º­:
ú$?
VÛ=äµ·7äµ·7.ÿ¡<ù¿à>>¥`;? Ç?ÒÆÃ>8Ú2?Ha9:ó9\>h<%í×;¸Î;?ÀVÛ=^Ë·7^Ë·7.ÿ¡<þ]=¯Êè<R-?·ú¯=ñï=,M#?8ã8Üv9äÿk>ÙxÀ7¨·r9HK=Û=×à·7×à·7.ÿ¡<w7w?PÏ?Ý9S?)åÎ?¶B?~O?â9àÊÖ9?,Â;åR;%l?¡Û=Qö·7Qö·7.ÿ¡<E
?¡>Ì»Z?6æQ?Þa? tF?þ·ò<9+Þ¬½æ^²:¶±d:ÿªG?ÀÛ=Ê¸7Ê¸7.ÿ¡<_>c%> N?{©>Åà7>Vß<?}ÛG=©&è<c\?»§;âT;U±I?ÏÛ=D!¸7D!¸7.ÿ¡<Ê4o=õÊ)=÷S4?¨Ð;±õ¯;º?É¹ö¼9õk¿h`9Dè´9³³Þ>õéÛ=¾6¸7¾6¸7.ÿ¡<ñøÞ<°<¢q3?K5²;­P;*?SÔI¹±È(9¿ÄC';°Cê:¯È6?Ü=7L¸77L¸7.ÿ¡<,'?JÀ>±ÍJ?à/û>o\§>x@?9P993^Û>bqò:TÞ©:Ä¯6?g)Ü=±a¸7±a¸7.ÿ¡<0ø:?;ð>>G?åOT?g?Ø8?{K90³î9v>¯3¼:ã±:ñë6?d=Ü=*w¸7*w¸7.ÿ¡<j?ø"À>	«F?#8?É>D7?~9õ9Ëü>a:-	!:!YL?VUÜ=¤¸7¤¸7.ÿ¡<¥
>éù8>!ý3?ââö>|º>a)?Aõô<<´%L?SÚt<½'<k;?ß`Ü=¢¸7¢¸7Ãdª<CÁI?+Ç>u_?"o?a°?ÁÚm?Ø»a9Þ=59
l?`Ï8;Ø±:£?8eÜ=·¸7·¸7Ãdª<Wî={#Ä<oñ7?
}ð;=²;´³,?Y/¹1ª*9ÇG¿ø·æ¸¥¬:9U3¾Ð|Ü=Í¸7Í¸7Ãdª<Èåì=À#=]?û>d[°>E76?ú ;Þ¬:MÃm?U½:N;:¸s7?@Ü=â¸7â¸7Ãdª<ûH?öt×>Ç[n?Áo??+
k?÷âÛ8vÚn9ñ«k>Ê;û<´:Zé??hÜ=ø¸7ø¸7Ãdª<ÈA-?ü¾Ù>ì±K?4?ðÑ>
<?Õ¼ý·4Ü8î ¾¯%1;±¸:u?ôÜ=}
¹7}
¹7Ãdª<¤¸4=(z=.?eQ=³0$=ú=#?¨÷9Ä®¨9:Ü>#¦9n:´>¶øÜ=÷"¹7÷"¹7Ãdª<?Å>à^F?xï>N¥>3'9?RSÑ79=^;=ßª;ãÿK;[U?Ý=p8¹7p8¹7Ãdª<uì>¥I>&Cj?ïG?°&$?a?®í9ì9ç×?îK;N?¹:é?äXÝ=êM¹7êM¹7Ãdª<5>=4Ø<J)?¤§E;b;w¼?®ù¹ê9né¾[J9z9ÎB>§Ý=cc¹7cc¹7Ãdª<ÎÙ<àò<Æ2?Dû:±éÞ:/H?d½+¹þ:9¬ë¾7!· Í
9x«½F´Ý=Ýx¹7Ýx¹7Ãdª<´<¾©<¾,.?|·;EBX;~,?²¹WÑÙ8¡¿+>3:PP6:°û>R¶Ý=W¹7W¹7Ãdª<£i#?²ÛÊ>8N?z?¼²É>ðÀ8?b3!9éy9Á>\¦;Î<H;øT?ÌÝ=Ð£¹7Ð£¹7Ãdª<
³?ðmÀ>:ÎM?@ßö>Z7§>ù<?¤®9:W)>óHz9òÊ¸9F]­>%ÓÝ=J¹¹7J¹¹7Ãdª<Ü^>/>O3^?UB?zë>ÜõR?ªC=æ|ê<ÐwU?Ì;uo;;;K?ÙäÝ=ÃÎ¹7ÃÎ¹7Ãdª<ß÷*>//î=Á7?Òg>ú]>wE1?ÁS?=é<	¾Q?©9â9ôUã>ÿÝ==ä¹7=ä¹7Ãdª<£ñ?4D}>.?tèâ?Ê¿S?Ñ)?Þ7o:½H:å?0;6;:³¥t?!Þ=¶ù¹7¶ù¹7Ãdª<4âÞ>É>5±C?Ìå*?Qò>V½4?Ïl8Ä9´9%×=åé<RÓ;ô8?»Þ=0º70º7Ãdª<Ùl>-Ü>±%_?é?.MÁ>N®H?Z7=N×è<ßI?É;¥Ï";ÒÙ]?ýÞ=©$º7©$º7Ãdª<íÑp?´O?E¿j?«??¸Mw?8©9à`)9h!Ù>[t:XE:ë}?×TÞ=#:º7#:º7Ãdª<§Ì =ë¯k=s¨.?¾(=õíð<J­!?ëÜB9s?9x
¾>><9BÞ92Ù£>Þ=Oº7Oº7Ãdª<¿ù´< §< .?ê1u;r;G;?å%¹æ~ô8g³-¿§iþ7:49Û´=©×Þ=eº7eº7Ãdª<×-×>s>Zy@?þQ>ù×\>À4?p¹£9zè¾ùã9h©9çøS?ãæÞ=zº7zº7Ãdª<xOd=:f%=¯0?#;)õb; ?HÝ3¹â,9Õ*¿ï8ÃC9dÄN>8
ß=	º7	º7Ãdª<OË?A	>IZe?¤I?Ïû>>öL?y8f3¨9Éä½=«;b:?]8ß=¥º7¥º7Ãdª<>+?âË> 6H?Æð>«;¨>17?òÝ¾8«-~9<@>È]M:À):¹Ú?QWß=üºº7üºº7Ãdª<ç<§©<>³.?pë<(ãû;ùr?6%Ä¶j»d9L[¼ºC:}':í>¹kß=vÐº7vÐº7Ãdª</ÿo?º?TpG?ÍZ?O^?R35?69*ª9Àð>";·Ö3;´W?È}ß=ïåº7ïåº7Ãdª<3Ü;?PÛÕ>há`?u×N?é?ÿII?Z#·m>Ñ8[Å½Û6:ßar:?¼ß=iûº7iûº7Ãdª<ÑV?å¯>]B?®«3?Úî>Þ@?s*w8újÈ96Û=";Ìë·:O?¬Ûß=ã»7ã»7Ãdª<»nÑ>Gy>W?:?ÿ>Ð:?ù_;ºÎ;Ø\?õ<Ñº¥;AçR?bþß=\&»7\&»7Ãdª<(->»Hé=Õl>?=¦'?ÁÑï>ðõ2?}þ];º;l@?n¤<1ºÌ;mÞ9?à=Ö;»7Ö;»7Ãdª<(=«>,ÆS>æÿN?òZ?LÞ>Ïâ3?¾WÛ9¡ 9bÉ.?7®;)¯q;lØ8?9à=OQ»7OQ»7Ãdª<ÓÕZ=je=l5?³V<m<dÑ?êì¹à«9EMà¾5Ø8òE9QÏ>bZà=Éf»7Éf»7Ãdª<>G»)>+âc?k?=?G?RJ¦94Å¢9 Ä?q#<®,;L=Z?å_à=B|»7B|»7Ãdª<p,i?|?ÍI?¥y7?û>ï;?d8¸F[9$>Q:©q=:+2?æaà=¼»7¼»7Ãdª<¿Å]??ïV?:Ã6?[ä>ÁâL?bc$9în91»°>Z®:äJ:I[?pà=5§»75§»7Ãdª<;>->dÁT?Â>?ë?;J:?ã`=ê-º<êeM?+D=<¥ó;%ÝF?=à=¯¼»7¯¼»7Ãdª<ØJÚ<Ä¡<N-?;I
=ØAÝ<¯x#?Ô7¹|!9
v¨=$¥ò8­P59ËK«>¯à=)Ò»7)Ò»7Ãdª<bK=ùu=P+?©< sR<½"?A9®Bv9ËDÉ>Â¥Ä999ÉR-?øà=¢ç»7¢ç»7Ãdª<
®=¡u=Òh.?ßUø;6¦;Ë>?
¥¸8Û9®"¾Q)99¤Á8;Ø_?vµà=ý»7ý»7Ãdª<?¼´>9U?îM?`Û	?ª4??°öî8¯ò9)MI>w;ãì8;aåL?sÀà=¼7¼7Ãdª<¢?¿µ>eW?(×?±µ²>B?G+M9´99Èj
?:;
¸ô:­'C?5Õà=(¼7(¼7Ãdª<¦\?u
?G?¸??7/Ð>mL6?N"\9Íø9?^²>~Ð:ü:ÏÊH?ìà==¼7=¼7Ãdª<_F?èËË>[ÑF?°»>~>:?+×ú8Gõ9ÚüI>î,%;¸;¶*%? õà=S¼7S¼7Ãdª<¼?ÝøÈ>{4D?IP»>L©|>îÉ=?r÷¸`79øö¾Á,;;÷§å:K¥P?«á=|h¼7|h¼7Ãdª<Û¨?M?jAQ?aQ;?zfé>tM?Æô8è79z2ª>²øz;K|
;éc?ùá=õ}¼7õ}¼7Ãdª<í=¢>.©C>lFT?§$?@×>à}C?Xö8ç¤9/}ß=\`{;ÖH;ÙGK?<á=o¼7o¼7Ãdª<w[=Tû"=\,?);§>;\Í2?Ï¹F9°¡Þ¾ª*õ85J9h7í>ZGá=è¨¼7è¨¼7Ãdª<î??þ1Á>FO??òÆ´>·Ê6?q<· G99ßÅ¼T:Îø$:±rÐ>¯Gá=b¾¼7b¾¼7Ãdª<8¾P?&ú>ÍU?ý;?Èþ¬>ª3B?y@Õ¸
>9H¾\F;*Ø:¸)?qá=ÛÓ¼7ÛÓ¼7Ãdª<=4?;"ß>cÉN?aK?#?ß1?¸á"6ù'9è<ø;Ê¢:_Ëa:ð_8?[¥á=Ué¼7Ué¼7Ãdª<N®¤>ò$g>¹c6?;,ç>T»®>X)?q=7¨<uG?Ze<ËÜ;Üï5?g°á=Îþ¼7Îþ¼7Ãdª<ã¸À<3I<),?ËqS;º:?¨Z_¹øu$83Ö-ÀLc»¸)9´¾wËá=H½7H½7Ãdª<ó=ÏÕ<¨3?aM;@;9¨?-5=¹­9Ñ°¾Î±ì¸ê±F9¾z¾¼óá=Â)½7Â)½7Ãdª<Â÷>×Óª>O9?øÛÇ>>¿>³)?ÿå85*9Ð¬>þh;p÷;$Ë<?­úá=;?½7;?½7Ãdª<ÂÆH?Ý>9th?ù(?	¦·>âj?ÓËO9Â9A&Î>;b«Þ:§¯-?3â=µT½7µT½7Ãdª<2 l?[@?ÂFf?¦ûQ?Ã?üK?U4!¸#\9»½Eû:ùÊR:^I ?°Fâ=.j½7.j½7Ãdª<¼<Âô<¾n.?ë"<<µw?ÍÎ57nÞ8Ì>Q=jF;©°²:äÅ7?J[â=¨½7¨½7Ãdª<pG*?Ñ+Û>häF?Iõ>\¦>Ô¹<?Ã³D7Ô<9É+¬<(M;
v;Å×J?Ë]â=!½7!½7Ãdª<Û¿?Aî¾>AF?¯¾r?¶?éÅC?U£Ê8Tµ½9S¹><$<jV?wrâ=ª½7ª½7Ãdª<H£/?{Îï>;?<Ì>¤>ü4?­{¹x´¯9Ã§<¾QJ:ãç9^²_?Árâ=À½7À½7Ãdª<w>U.<@|Í=NÑ<±?i ·5Y29@f½7Kº:c:!1?Fµâ=Õ½7Õ½7Ãdª<wr]=$=²Ã,?êÇì=(¹=ÊX#?q¹¶Ã9ÓU¾BX:®Æb:ú+?Îâ=ë½7ë½7Ãdª<4ü<¼½<`*?#g;¡M÷:%?)@B¹¿8#¿þ»¹}z9à¾yÝâ=¾7¾7Ãdª<8Ô>×5S>9?:?Ç+?Çb?X'ì9o4z9q?Cà:c¬w:1Íg?*ãâ=û¾7û¾7Ãdª<£ÞÞ>}>R?»?úå®>Z??Dù·1cÏ9ê½åM²9,÷Ã9íè>üâ=t+¾7t+¾7Ãdª<¸l«>¤ðh>e<?ó?Då>dh/?-°=>Ì+=ùV?%½è;¡·¦;l°2?aã=î@¾7î@¾7Ãdª<b.?øÈá>ÊÜE?vn+?Âªì>{o9?eË97èt9cæ?®:;x:z3?5ã=gV¾7gV¾7Ãdª<XÆ=<=\=¨A/?]Û ;Õ½h;î0?¡´¸Øp9N²¾^R:Dü~:`å?Xã=ák¾7ák¾7Ãdª<ûÝQ?]»ð>{-_?vÖR??O?ÿu©5·99Gì:!¨:;;gÕ%?3ã=Z¾7Z¾7Ãdª<É=ï<
Ê*?wÍ;JL;u?Ð¹ªðn8·¿ØÖr8+9ß«ç=îã=Ô¾7Ô¾7Ãdª<ïß>c>·x`?
|Ø>5>þ>?îéÉ7zíû8}-Í=£2<}àÞ;wyL?ä¡ã=N¬¾7N¬¾7Ãdª<oY/?»ì>ì=?:á³>+>À@2?Bö99\¬9ó>Jé9d
É9?¤¢ã=ÇÁ¾7ÇÁ¾7Ãdª<äæ ?!¹>õ]?IJ?×?Í[C?==B9þ°â9&Z[>ÄÏ±:{c:&H?Òã=A×¾7A×¾7Ãdª<tfG>ù>ßB?äî<¨³<»*?ØþG¹bVD9b¿µ-;fø:c3?Óã=ºì¾7ºì¾7Ãdª<,`?¿>U?Z*ð>øW>9\?±]ª7ö"v9l11=	ÑL:Å´Ï9Ep|?Ç×ã=4¿74¿7Ãdª<K«¯=${=¡3?¥<^òç;ý#?¨Â7¹ºD9w ï¾zäC:$TD:fnÿ>ä=­¿7­¿7Ãdª<,{.?¿üÉ>w#]?¾?£>;Ôj?z99;ûâ>ÙS;¦0ù:ÁßX?ª(ä='-¿7'-¿7Ãdª<á¥å<üx¨<£z.?@;Ò*;BÉ?ªq¸Ja9l9¾K{¸ÑR99´-¾à8ä= B¿7 B¿7Ãdª<Löû>>Ì#_?5?m5?_=?Ø«9æ÷9Ùu±>ý:¯ZF:9L,?BWä=X¿7X¿7Ãdª<|Kb?SÃþ>Ædc?ä6?K
à>­ûP?Ù/9¨{9
?¥I;yý:»§K?ÉWä=m¿7m¿7Ãdª<A0??Aæ>T?]Ä>J>î@?½!9á·¡9!×>^;S½ª:ùÊ@?-×ä=
¿7
¿7Ãdª<9?Ü{à>¦S?£W?$Å>î`??j93³9<MÃ>Ê<@;ä\?0Øä=¿7¿7Ãdª<	#=ñµ?=í/?õ­;ýL;«Ø?i¬¸ypr9h6¾mÒ}:ÙZ:Gt?gàä=®¿7®¿7Ãdª<ç.?é.æ>mB?U??&h±>ù9?â¶y8Xo9Op>ñ;Á:»¦1?Äåä=zÃ¿7zÃ¿7Ãdª<>«=¸'µ<÷=7?¥F<ZÚ<h4)?eÆ¹SÝÝ84(¿X'Í;ô­;§A4?]å=óØ¿7óØ¿7Ãdª<pp?û?PS?|ªF?ËTÑ>ýôr?¨b@9úl<9°?¯·8;ÃÜ:FâV?å=mî¿7mî¿7Ãdª<à?>¢Ði?²ê?þõ-?æM?{·Ë9<ª9ÓI?#!þ;7];åb?e&å=çÀ7çÀ7Ãdª<}ö&?êR³>Zn?jÂ?Q$¾>S?^%±8\Õ9Da>1
):Ä"þ9 G*?ÎOå=`À7`À7Ãdª<ã1ë>3
>.sU?$'Q??h:?ÚI9h9)Þ>ª|;ëVµ:P®@?ÂUå=Ú.À7Ú.À7Ãdª<Þ×0?°
Ô>"~U?\J.?Õ>DúP?>ü8Äú¥9TÆB>>$*;X>Ö:pMK?CVå=SDÀ7SDÀ7Ãdª<7ù>B>uMH?JÑÞ>×><W>?Âõ9ü:ËØ>¸:0Q:Û4?Ùå=ÍYÀ7ÍYÀ7Ãdª<ò;å?®§l?úøw?ä@ý?P?Ä_?©;B:±&ï9ÔêO?çÈá;ÑÐh;ÙDx?±å=FoÀ7FoÀ7Ãdª<Võ=OB±=)1?¹V<;%<Ô7&? ÷6zC*9ÖòS<K ;zdé:Ù?!å=ÀÀ7ÀÀ7Ãdª<é-?ø½>V?¨j?ÙB??N?Ç9uç{9I)>Î(:Òõñ92?P»å=9À79À7Ãdª<s¡ê>Ñ>u¦U?|h°>ßJq>();?´ 8T¤9	«>ÂÝ:Ã:Z?Äå=³¯À7³¯À7Ãdª<(p¨?H²%?2?&@´?|?4ÒL:¢û:¶[7?|/	;|:"?¯Åå=-ÅÀ7-ÅÀ7Ãdª<z7õ>¬>%d?[Å?º]£>ìL??>9n|9´6Á>w;Ià:Xj?	Æå=¦ÚÀ7¦ÚÀ7Ãdª<y?b9?$ðf?:²p?>?dO?Ðßð9Î¢9Õ±=?¸;ß+¦:]ØG?Öõå= ðÀ7 ðÀ7Ãdª<b==ÏÇ<t-?àßî:Ò§Ú:
Ö?¦¹41H9­&3¿ý·TgX9ê-¼×æ=Á7Á7Ãdª<Ï(?¸ÆÕ>1'J?âõÊ>`g>¢ç3?Âà9`¯õ8ðI?EÆB:¡¡
:B0?É3æ=Á7Á7Ãdª<bL?E³>Àî?@l?-?£i?KU9ú¾Ë9·¢>¡p;V~:áö}?[Qæ=0Á70Á7Ãdª<*=¡õ<0>1?õgÑ;5³¤;¾"?&b:¹µÌ8IÐi¿5¿:VÙt9Ö?iæ=FÁ7FÁ7Ãdª<<j=4Ú<.?¹Ë%;ì;ëÓ?>#ø¸Ò9ãËd¾02µv8Ñ»±sæ=[Á7[Á7Ãdª<`Ò =ïVë<·ð.?1¥o;STc;Aï?Ç©Î¸lP9EÖ}¾\¹¨Ï39½ÌÁ¾f¢æ=ùpÁ7ùpÁ7Ãdª<ºÜ*?ø±Æ>Ì#\?ï?ÖU?Cá;?×N¶9çp9Â»A?i6:´ß]:*Ç0?v·æ=sÁ7sÁ7Ãdª<ÿr>>æO>d¥@?µ>aS>^C+?ø+¸Éw9(&¾9Ðö9ÝÞ9õ
?ø·æ=ìÁ7ìÁ7Ãdª<*5=´B<=1?ß!>Vì=p"?K°¸V¥/93E¾uh;®ØØ::M)?Ôæ=f±Á7f±Á7Ãdª<]	?xÙª>¹aM?ÏØê>¤7>î3??ÈÇ8·×;A9Íô¼¼µ;S;"O\?áåæ=ßÆÁ7ßÆÁ7Ãdª<ÆxD?ïÀ>b?TJ@?m³>\j?G8'­9)D½=CÀ:9k&?hêæ=YÜÁ7YÜÁ7Ãdª<(-Û<Ó <ËÀ.?0;(;¦&?N¹Ã¸»¾R9ÑÀm¾¥9ínj9u44?µøæ=ÒñÁ7ÒñÁ7Ãdª<üë¯?ÀX<?¸o?Æý?&?R^m?Çl:Äñ:[}=?«ªE;(Ø:j?üç=LÂ7LÂ7Ãdª<rM>?^Rò>bI?ôu!?¥*Æ>õP?oñ8ò$w9Í)z>t÷3;Hè:û~F?ª(ç=ÅÂ7ÅÂ7Ãdª<d=µlM=Xi5?®=_en={S$?=O¯8øbÉ9æÙÞ=Çw
<¬É;A4?8ç=?2Â7?2Â7Ãdª<2=G=T4?ê=£ói=uk(?û	":ê0-:ï>A_Ù:Ì½:w;?¦ç=¹GÂ7¹GÂ7Ãdª<çÁ?Ò?±?¹?iLÒ>@½­?ô3Ã8£Ø9ïÿ(>z;kÏ:ó'¥?ý­ç=2]Â72]Â7Ãdª<9
?Ý«>6\R?j&?`äÏ>íL?eþ8ùº9üÂO>M!Æ:>àq:³Q?\²ç=¬rÂ7¬rÂ7Ãdª<qP=?÷Rê>ÓN?0¦ô>GI¡>(B?Mk9³*g9s>É3	:LÕì9WN?è=%Â7%Â7Ãdª<ÛK=/º<¯-4?"üX;TÚ%;Mv'?a¸Ð8iv¾² ¹A9Ý¬¾õè=Â7Â7Ãdª<Ü6?,Ý>SLS?Ø`ù>]¦>+ß??5¸%V¤9ùÛ½Å¢^;JWÒ:[{?è=³Â7³Â7Ãdª<O±È>8>YH?t~é>ÃÝ£>Oc6?ßÂ´¸6nh9YG¾§Å4<Öç;v:H?·!è=ÈÂ7ÈÂ7Ãdª<9óØ>~>GqU?X
?x¼>aY@?>9;¸µ¿8nçz¾ºü:O·:ÇÊ/?(Tè=ÞÂ7ÞÂ7Ãdª<gß?N§>«4_?ÏA?myé>çT?me9Ç¿p9÷Ë>Òª:û:MÜ?úè=óÂ7óÂ7Ãdª</E?UCý>QG? H?ä
?å4?ÄÃ·p9ã
P½>³ë:$¥:-°6?ÿ½è=ÿÃ7ÿÃ7Ãdª<Õ7n?Ø&?gH?¶ÊÑ>æp> @?²ªö¸O9Gz¾ïF:¨ç9ÿ$?[Éè=xÃ7xÃ7Ãdª<Cæ@=|=5J-?òöm;'`;ã? ¹Rµ9.(¿o8tk9*=NÍè=ò3Ã7ò3Ã7Ãdª<éX?s?ã>?ÊÓ>Fç>t3?s¸I>&9us¾ß:E¿a:øñ0?Õè=kIÃ7kIÃ7Ãdª<>û§,>ÛTE?²Ú>åã>©l2?¥Þy=y=N`]?7X}<Ýo$<ù4E?3àè=å^Ã7å^Ã7Ãdª<zHF?¢ù?³ÈD?û?7?F? ^9q9Fì>^«;ËãÅ:H?Wáè=^tÃ7^tÃ7Ãdª<ÕWû>xA^>uÀ?D?£?Yg?!Qù9½óð9q?5;/:$àp?éè=ØÃ7ØÃ7Ãdª<I=H]¾<¹=3?Àw;e;A¨?\ÕH¹©²Þ8¯Ýf¿\¸:K¦:ç
?/íè=RÃ7RÃ7Ãdª<
Ð<<Ç+?³ü=Xêô<Öô ?fc¹#9Îxß¾¯Í:ã,î9Ûª
?ï(é=Ë´Ã7Ë´Ã7Ãdª<b
?ïkµ>IG?e7%?ìê>\4?Y¾·q9²J½¼m;¹:|F5?>Fé=EÊÃ7EÊÃ7Ãdª<p°Ã=>=t,?l=`u=¼}$?ù{	:í$:aÖ>½Ü;û¤;ð³+?Gé=¾ßÃ7¾ßÃ7Ãdª<\]K?_éë>®\?KRD?Åãß>Wz`?Ccn;^;=Y?¤r;¾ò:HÝ?óOé=8õÃ78õÃ7Ãdª<I?äÃÍ>î·B?²S	?,©Â>4?7Ö9¸fÀ¦9f¦½8öÕ;3Ý;ýÁ;?¡mé=±
Ä7±
Ä7Ãdª<]Ü7?v¼><Ày?ºã?T§#?ºT?¸9ý9?¬/:¤L&:>7?âé=+ Ä7+ Ä7Ãdª<ô%>c&å=f9?x%
>® Ò=(+?2Äþ9mã¼9d¤,?]r:b¼9QW?ðé=¤5Ä7¤5Ä7Ãdª<»×?µÉn?ØGg?
;[?Êêâ>Tw?X«9Ä9Éé+?Æ½:v#F:J?¶é=KÄ7KÄ7Ãdª<f<Ë<ÿÆ<ÜsH?±2<Ò<4,?W½¸ÛÊ8¯Ê¿ûé¸>Ö¢9íÓî½DÔé=`Ä7`Ä7Ãdª<×µ?T´>i_W?!}2?"ÜÞ>ßM?w¸Jz9-\ü½1¶:wH-:sDW?'Þé=vÄ7vÄ7Ãdª<¥d<?BDô>PqE?À£Í>ã>&&6?;NÓ¶«w=9ÜÀ¼3ªn;6;ÒÅ'?µãé=Ä7Ä7Åþ²<VT?)¤©>în?µö>äà>N?¢n¸²>ò8ò$¢¾ÿ¥M;+Ó:`Ny?kçé=¡Ä7¡Ä7Åþ²<¿]?í
?Ä}H?!rT?x?»H?Í9=®935>|Ü:gÔ­9_1B?øé=~¶Ä7~¶Ä7Åþ²<qôl=É)=£2?
y<g<tN?V¸¤¹º×9¤#¿ø8ÇÔ9þtw=ê=÷ËÄ7÷ËÄ7Åþ²<òãÙ>K>Òô??0?2»?å5.?C:µf:iê?#e:tô7:4??ÜKê=qáÄ7qáÄ7Åþ²<ÛB>½ï
>d/?0ÿá={­=×­&?ÓM9:B':ø
?CÎ!<Èì;Vð.?þ\ê=êöÄ7êöÄ7Åþ²<V=®jK=<w3?²ø©=6ï=åp'?h7&­°9årË<ÇÔ<ª<_o/?Æ`ê=dÅ7dÅ7Åþ²<4+6?v£Å>Mök?6ì2?Æ>ÚPg?Á"¡·è\´9±µä¼0Ë	;[¦:OT?Wxê=Þ!Å7Þ!Å7Åþ²<4?­cÊ>0QD?h6?`ú>Ø·:?98:±0:§?hÜ
;¦¤»:er=?5|ê=W7Å7W7Å7Åþ²<JÓ<1Ê¢<"&?²y;tE;Í½!?4¹#À9Æ>¾ð(¸4	9¿¾Âê=ÑLÅ7ÑLÅ7Åþ²<á%Ç<¸&</¥(?	±\;z+;$?BÙX¹3O9ö¿4 9¬p%9®£Ò>Ñºê=JbÅ7JbÅ7Åþ²<Ú`&?Ê>à"?L#@
£?!©?¸$=¿©<w? ÉÉ:#OY:o¶m?Üê=ÄwÅ7ÄwÅ7Åþ²<@f=Øî<Nh+?*;^ø:Ø?B2¹{»V9Ô¾¶$v¸Êl9s¾ë==Å7=Å7Åþ²<(.?@¥>?Z/@;?lp?ìZ<:rð9ÌåH?¢:Ð	:¹;?íë=·¢Å7·¢Å7Åþ²<Ãù<ÙEÁ<¨i%?´è$;à;³?%ò@¹ºT®8ñª¿]¢Ò8EYS9t">ÈKë=0¸Å70¸Å7Åþ²<Å(2?vß>L?¨¶-?:é>¬>?Gî9q/²9\+?Q@P:Ö^@:
?+fë=ªÍÅ7ªÍÅ7Åþ²<ø{>»'%>êB?Ì?aòI?á*?SÁ'<©Ô;xñI?WÑ5<ò;æî?? hë=$ãÅ7$ãÅ7Åþ²<O?C·>,7R?p¦&?P:â>ï<?U
×8JÑ9E>q6;~Ðõ:à=?Hsë=øÅ7øÅ7Åþ²<Û6?	¶Û>¬T?×sL??A?9å¦9ï>ûo;	;B_?:ë=Æ7Æ7Åþ²<L?ì> ø?w@®?6Åo?hÌU;lÆñ:`b?çþ:v>s:¶?êë=#Æ7#Æ7Åþ²<?¥?|ëô>(­?Cö?+
=?Þó¦?(:Jb½9Ùc?¢ö;¯Ë^;4²?ªªë=
9Æ7
9Æ7Åþ²<?Ëü=¢d=SK?¿o²>³x>58?³#=#Ã<±ýU?·¹Ô;%:;Ar??©´ë=NÆ7NÆ7Åþ²<ºQ5=¾	=HL)?è[; Ã%;$))?Ó@¹Âå49ÍQ¿Äâ9/k9,Ù¡>¬Ìë=ýcÆ7ýcÆ7Åþ²<=U??PGN?Eå0?çï>ý<?jÍÔ7._«9òñ=®å:º,:Tg?èïë=vyÆ7vyÆ7Åþ²<úå~>ª´1>ê7?CTU>¤!>>{)?µa:1:m¸"?æB#:8:?añë=ðÆ7ðÆ7Åþ²<o¤Û>æ>tV?;¢?I!4?XùN?ðÜ9'9²wÿ>_;û} ;¾N?üì=j¤Æ7j¤Æ7Åþ²<GÉ< <E*?é;E{M;|â7?ZÉ¸uJG9âR¾ùJ9nm9ù>úì=ã¹Æ7ã¹Æ7Åþ²<i?ù´>F?|&Ò>y>rX=?Ôpª8/Hð8µ>ò8;9µ:)NZ?
Pì=]ÏÆ7]ÏÆ7Åþ²<¯a?²ö>Ûj?m"?g-?'tJ?=è>8 Û&9Ür>-j;a*;sB?ç]ì=ÖäÆ7ÖäÆ7Åþ²<ÂC??ÄÁ>¢d¢?<Ð¢?Ò?(?;+E:::zr0?÷¥:Fwø9ñÂ?_ì=PúÆ7PúÆ7Åþ²<Fn?ª7ô> ?v?¾?Cã?Ú9
9ôò?Þ~R;¡TÑ:]¶?)dì=ÉÇ7ÉÇ7Åþ²<úR?Ü§õ>ñÜ[?>³ï>6> M?ª8C6 96á>_Ù{:¢Ò:äp?yì=C%Ç7C%Ç7Åþ²<8lÑ<qÙ<¡6?ô*=$=ëC?5¬¸JeJ9s@Z¾cPº9à8Æ9ðð>ãì=½:Ç7½:Ç7Åþ²<øè/?Ã³×>ÆP?^±c?3?ý"^?»9_Ò­9È»>£;SH;ÖsP?¡ì=6PÇ76PÇ7Åþ²<DZ(?Q¿Û>` D?#øü>wM¸>°/?+ç8ÔiD9¦>;:IMå9/'?~©ì=°eÇ7°eÇ7Åþ²<ùf?\°á>±|?ÄD?^UÂ>x?UWÓ8Ú¢&9ùV¢>}M;	% :5}?ºì=){Ç7){Ç7Åþ²<]ïD?Ø»ô>8N?r×*?âá>:A?¥Æ9nrß9«>àÄ;ðf;3Z?Íì=£Ç7£Ç7Åþ²<46=ßê=V*?ø\;l]P;}?LèZ¹#7AP+ÁX*¸XüR9°Î½Ëçì=¦Ç7¦Ç7Åþ²<Þ¡=/k=xä/?/\;J0;õÞ?ÈûZ¹dr92X¿Ì=8JÀ9®Í¹=Ã1í=»Ç7»Ç7Åþ²<àF?o^Ê>å|I?IK\?Óó?þá??¹¥©9]9 "?ïÊ];Ø;L\E?SHí=ÑÇ7ÑÇ7Åþ²<n´F?¾µ>Gò?ùÙ?PI?:&?+¦:J¥:AÓ?éOè;O`P;´?@í=æÇ7æÇ7Åþ²<3?C¡¦>@]?@5?JTÎ>:a?nÙ¥8ÄV9±E>t:~ÒF:ð%??x²í=üÇ7üÇ7Åþ²<M²è>{	>_3I?Ò
?¼×±>ÔG?òî8®Z9@Ûì=iì©;GfX;ÜI?-Æí=|È7|È7Åþ²<cÈÀ<bè<*<?vL;
8É:Ê'?/>¹ôÏ8çj¿6¿8WÅì8Qe¨>íòí=ö&È7ö&È7Åþ²<Hû>âT>&ú=?{?Tí>O,?³e§¸9\¾×0;
;²·#?Ó÷í=o<È7o<È7Åþ²<9Ó?u_4?ÿ_?ÊY?j)?æY?Ò¼ù8©ú­8®¼7?­;Í;â;<6D?Sî=éQÈ7éQÈ7Åþ²<Þ=?FÒ>ý'g?7?ÙNÒ>+Ú^?LÄµ8óê;9Ûw>§vü:­¤:¤Æj?K1î=bgÈ7bgÈ7Åþ²<DdZ?RX?2N?ed(?ë§â>o1>?ä³Ë8|Ü9xÈH>Óî*;ö:X1?+Qî=Ü|È7Ü|È7Åþ²<]ö?\­>]ÞB?û¢>.h>ÃÌ3?<Â·Ç9¢|½¸e0:õ¢:mp
?E¦î=UÈ7UÈ7Åþ²<§%M?èZ?qC?4E©>ß#l>7?¶î,¸kI­9ÿy½ï¿8: ­:ç0?ÏÂî=Ï§È7Ï§È7Åþ²<ù¨?¿9?|i?÷?ç:"?ség?æ+M9?ö³9<î>L;»:"D?gÃî=I½È7I½È7Åþ²<×¶>ÃZ>D÷U?¸Ñ>q>ñÉC?îS98F0@H«69ÛTZ9O/Ö>¶Ðî=ÂÒÈ7ÂÒÈ7Åþ²<ùe>Ãü=ý¦h?Y¬#?`ÑÑ>Û²G?D¨
;îy°:ª}M?h3å<pë<ú/P?áÿî=<èÈ7<èÈ7Åþ²<ÀæI?Îú>XN??ÈI?¢¿?±C>?$¥\9üþÎ9®p>¾
³:ö*p:mÛ>?ï=µýÈ7µýÈ7Åþ²<0q3?§,ö>¯:?Ëð>|¡>Z??î&(8ã¶29µÞð=tÄ.;¡Þ:ÉöH?Ò!ï=/É7/É7Åþ²<°?|¦>Å?º?ë?n¤?ÖÙ9ô19(¥>?	N<vè;e?Gï=¨(É7¨(É7Åþ²<|B?³>ÞL?qF9?ÃÁØ>ÑZ?w@9g98í<?Ù:Cô9¶?°ï=">É7">É7Åþ²<\Ô4=¿U=ñç.?j @;.;.H
?a¶A¹.Å9G[¹¾¢6ã7âw9`À=©ï=SÉ7SÉ7Åþ²<¤vW=Ð=,?>h©==ñ¶?fÕ59í9¾
>íM<­P<2.?¬ï=iÉ7iÉ7Åþ²<øÂ^=«!=?^0?7<|<_#?8º1¹6|9!´¾ÌÜ¸Êª°80¦g¾sÙï=~É7~É7Åþ²<ËÊ?¯ª>ÀªQ?ÊH?Ö?'2?]À8X"õ8ôãÈ>¢;;;þÇE?ÇÛï=É7É7Åþ²<Ç½>do>Å3J?ç9'?b¥ï>X£2?~¹kw9:F¾µm
;Ý:ëÅ#?8ð=©É7©É7Åþ²<ÚíÃ>áIO>øq?ÜA?3â>s[?(ß«<³H<ì[?R:þ­:a?F$ð=û¾É7û¾É7Åþ²<*5H?Eª?Þ*A?ØÑ?è³>å9?£.9/¯9ò«­>0`!;PÀ¾:X?-ð=uÔÉ7uÔÉ7Åþ²<E¾.?ÎÖ>¦òP?»¥J?ý>[L?X	:ÅO:Òú>Ãø;þ½­:ÒI?êJð=îéÉ7îéÉ7Åþ²<jr/?]ß>I?ô>°`¨>nâ9?WL,9u9"³>¾Ðc;¡¦
;`ÜM?vMð=hÿÉ7hÿÉ7Åþ²<ª¾Ê<¼¹<kP3?gAr;éDH;ÊÕ?Öy­¹A7<9ók¿}8P%9ÝI>ûð=áÊ7áÊ7Åþ²<ò3?

?ßëo?ï%i?£ ì>`<|?*e8ß®9éÕ¨=¹ùU;É]ä:%Þo?M ð=[*Ê7[*Ê7Åþ²<>Ø4>¹¥r?Tò%?b!Ã>g¶Y?Æ@¸,S9Q)¬½)Áh<äý;&°j?<ªð=Õ?Ê7Õ?Ê7Åþ²<K%$?=ÆÁ>XÛX?÷y?¿	)?¶G=?Ùk:Ï:¼
O?;·:¸QG:ÙK?»ð=NUÊ7NUÊ7Åþ²<+ß=pÊ<¥)?¾;ýë_;-?ÞQ¹±099¿/Ôu9V±9×ª±>çßð=ÈjÊ7ÈjÊ7Åþ²<|º?è%?st¤?#ÍE?k¥>Ö?:ª9[¥¤9'{p>tl:a<:xa?Àôð=AÊ7AÊ7Åþ²<ñ_=´#=g/?Ò²|=
ÿG=åº!?N¸jk9å`¾ú¬9_a9K9ó>ùð=»Ê7»Ê7Åþ²<C?3Ä>T0@?©°>º8>öý.?`ñ8Bn9Ðm>mÍK:n7D:Øò?jñ=4«Ê74«Ê7Åþ²</£>TÈ=qe7?ÿæ«<uìw<1?Ëï¸B9ª¾ã9â194å>jñ=®ÀÊ7®ÀÊ7Åþ²<¢?Á>¦\>ÉÄ`?^T?Ë5?EN? 5
c­9É`X:ñÞX;$Wó:F'd?eCñ='ÖÊ7'ÖÊ7Åþ²<Að^??ïb[?3x?7?¨C>?N8[9-I9Å·>(Å;eÅu;ÊÀM?ÖPñ=¡ëÊ7¡ëÊ7Åþ²<t<?Çiá>jV?yÊ1?òÑ>?ÊX?ªÅ<999°>ïx;Ó ;'ÙF?dñ=Ë7Ë7Åþ²<(*È>r>OêB?ÿ¡>Gùn>Ï-?¿?#8<^ª9zMu=¤:}:Pö>kñ=Ë7Ë7Åþ²<¬õ>ûg¢>¿A?Ë)?yïñ>wª3?~¨8ïÖ9î>#;NJÒ:_G?Cuñ=,Ë7,Ë7Åþ²<RvG?·ø>ÅÛM?Q«#?+JË>>N?¿¬¶97Â9-N'?m;æ
;W?}ñ=AË7AË7Åþ²<TnM=N.=ôÉ,?¨r;õÃB;¤¢M?Z"¹c9¸h¶¾4¬9ÖCR9>gÂ>~ñ=WË7WË7Åþ²<Vpc>Êû>È¹D?Á> ùD>??xª¯:°ty:8F4?ñ;O#µ:aK?àñ=zlË7zlË7Åþ²<\º?¥-[>§Z?â¶?*?2¨?5ä©=Ä?=©ÿb?[k<ôÛ;O5?¡ñ=ôË7ôË7Åþ²<øÈÍ?©ãã>L+ç?¿?Ì÷?sp¸?°M9"ÚÇ9ú®>ds;·Ö:#©?C¡ñ=nË7nË7Åþ²<Ñ\Ä?À?Ó&¹?¹Î?f? u?Þ¥9¹39õª?eßf;úpÙ:è?¸ñ=ç¬Ë7ç¬Ë7Åþ²<E±Ó<-<ù1?w
=³Ó<½'?ð´89­>	`;¾@;.5?fÉñ=aÂË7aÂË7Åþ²<ù½Å<S*<ip'?ó1Ê:a\¶:ùë
?ÞÐ¹ÄBg9ÀN ¿^U·ò910Å¼ZÏñ=Ú×Ë7Ú×Ë7Åþ²<À}Å<4<7.?´';0Ç;Ý\?4¨¸¼9Þ¾§2]8|9:@=>=èñ=TíË7TíË7Åþ²<i?SÈ>éI?tß>LÕ>2?ö7T]&9D%b=äÖL:]:8?ôñ=ÍÌ7ÍÌ7Åþ²<6=ôÎ=£[?¾é=$/=×ÛS?F; ¹:a1?©N;éS;{lI?ò=GÌ7GÌ7Åþ²<`ô>Ò>ÜK?#÷Ï>â±>*µ6?]£82gÖ8BÃ>Få?:`#:
?5ò=À-Ì7À-Ì7Åþ²<È'ñ>B>OúJ?¤?mÌ>:70?`j×¸è5l9xvi¾ÙñÛ:Ýá:N.L?nIò=:CÌ7:CÌ7Åþ²<ÄÅ?Æ >²qv?¾?é?9+N? 8ã9 êï=NÇa<©,ý;_Ld?&Xò=´XÌ7´XÌ7Åþ²<ÍÌE?ßPÇ>
~?S÷>ãä>jÃh?ga8oD[9Ãµ>+ÃZ:&Ý:¾KY?[vò=-nÌ7-nÌ7Åþ²<AÏÒ<¹º<Q+?þÙE;;4??*9:¹¾.9íh¿éÁ·_79°-½\ò=§Ì7§Ì7Åþ²<ÖlÐ<­<Y,?¥Þ);æQ ;å?úH¼¹Ét]9§Y¿ *¹káì83D8¿ò= Ì7 Ì7Åþ²<ìÏ=fÐ<ù¶/?h#<Iü<Gó?fó*¹#J9O¯¾?Ê·¡Å×8sôï½³ò=®Ì7®Ì7Åþ²<q
=<Ç<´2?Jb=¼®à<^#?ÍX(9í%¯9#v>Ûò·9´§9¾?Êò=ÄÌ7ÄÌ7Åþ²<«¿?H¸>
¬J?lyë>I>¡¡D?R}8q9 >^úÏ::Q=?­Ïò=ÙÌ7ÙÌ7Åþ²<?áM?°ç>Åc?â>u&>÷	M?ëx¬8ûL9}a$>Q©:ìá:õ('?2âò=ïÌ7ïÌ7Åþ²<¶?Z(²>÷²>?Ú6Õ>¢Ö>l½3?¶î9¬y¼úI<;¹	;tþ.?>ïò=Í7Í7Åþ²<À>¼ÆZ>Ê`?çb«?i$F?mn]?L@=Ôä<ìV?:®¤:I_k:ï3?&÷ò=úÍ7úÍ7Åþ²<ô?-Æ>ðÏJ?®õ¤>­k>/3?÷¹*8¨Êh9E¿»=:Ô:ã]?Ôùò=s/Í7s/Í7Åþ²<ùèû>el>#?Y?ò>t?lÎ?èF?6¢.9´9ìô>¶;E~H;«i?ó=íDÍ7íDÍ7Åþ²<³?«½>SÉ?ãè]?!<ô>rh?P9xáF9¼??6U;óÃ:<¡I?)ó=fZÍ7fZÍ7Åþ²<
?yº>ÃÄP?­nJ?eû>ù#N?×8¬9ö|¢9úª?Îf4;k5×:qV?q.ó=àoÍ7àoÍ7Åþ²<+¿?=}O?{Xl?Y?%?¬n?
C9i w9ÿ
?×¾;¤2;äZ?0ó=YÍ7YÍ7Åþ²<_Ó?&ÿ>Ï\z?-S©?
>?nmc?&8æ¥x9ã;¢= Óº:99:?­Fó=ÓÍ7ÓÍ7Åþ²<QÉù>ó¶>Vm?ÕU?{?²P?©ãï8gúj9Þ¬>RY:ùÊP:Û!?º`ó=L°Í7L°Í7Åþ²<÷vÊ>Yð>Ç|A?l>ÈC>;3?DR­¸S¿96éç½zÄ:V·9fºO?¬có=ÆÅÍ7ÆÅÍ7Åþ²<
z4?
OÊ>¸_d?ã÷7?áêÏ>+b?7=É9Pm	:Qo»>Gn%;£:|?Qoó=@ÛÍ7@ÛÍ7Åþ²<ÃE?s?7E?W
?íÁ>6?õÆF¸åèT9Öï½5w+;(Þ:åHE?}ó=¹ðÍ7¹ðÍ7Åþ²<xâÑ<íW<°Õ+?ÒÊ³;ÄÐ;Wê?)j¹æ$%9ój5¿ë7ã9/k:é6Ì>ó=3Î73Î7Åþ²<Éq?ï¾?ìLW?Öu?iý>)Yx?"
°8vå9î>WÅ?:.:L;?`­ó=¬Î7¬Î7Åþ²<µ?>¢m?>%?«Õ>©F?Lv9â±9EÕ>üÃs;Æ$;J\=?Í²ó=&1Î7&1Î7Åþ²<³[?Æÿ>\?j=
?µ²>ðSJ?°è9·Å°9ÛQ>ø<ôñÇ;pt=?³·ó=FÎ7FÎ7Åþ²<cFÉ<b<[u0?ÖGè:x;KÃÞ>â²¹ÞÉë7âÁÀ¤øå8ï=9û>¥¾ó=\Î7\Î7Åþ²<ô<?AÞÚ>'\?Vä>01>ßO?é½¸S9YË*¾&;½÷®:Á]?ÑÛó=qÎ7qÎ7Åþ²<¯À>l!>>'T?ñ÷?Ô¡?MÓ~?Ò²¿9»³9è?pÄ:vY:Ìg?pô=Î7Î7Åþ²<B¶#?$±>)l?þµ?¸?î|?ü9Pfè9©ß¥>|=rÔq<ÝÁ?i8ô=Î7Î7Åþ²<AT?OiÈ>ÆiF?o.?ü?
-?4¹<ým9Õ¹¾ÌÌÊ:'à:+l4?ìEô=ÿ±Î7ÿ±Î7Åþ²<n3?gÝÄ>A;?ç!ñ>²º®>ø¤0?i8fw9âÕ>
g;­¶:ÛW5?àGô=yÇÎ7yÇÎ7Åþ²<Îm½=ª=øJ.?$»;Jµ;u+?Ñ¹èì9´ºp¿ûÁ!8lF7#?#eô=òÜÎ7òÜÎ7Åþ²<ã ?M¯>ÖR?¥HG?ý	?Û8?HÊ9&BÊ9ÍÎ¦>ÛZ3;9/ñ:S_>?rgô=lòÎ7lòÎ7Åþ²<úÃ=sÃ<®u7?pÙp;OÅ%;Öø9?Zq¹P8·É¿Kß8b_9S>hô=åÏ7åÏ7Åþ²<R&?)C>
a?i+?ÂÀÊ>
mX?&>8Ó5í8p¶M>24;NÃ{:yi?2ô=_Ï7_Ï7Åþ²<Da+?Ü>ãF?,Ô?X^?<?O³=WQ=G[?,'<t¶/<>¼J?ô=Ù2Ï7Ù2Ï7Åþ²<²æ:>Ð>Ý3?²SÚ>J]¤>*?ßµ4:$¤":}8?ä×¿:¥>g:oaT?¥ô=RHÏ7RHÏ7Åþ²<¼/ ?ýºÈ>æJL?Ñ!*?Aªî>B}6?ur8¢`b9Ð 	>7:²4:rr?DÅô=Ì]Ï7Ì]Ï7Åþ²<$ïê>h>	A?]¨®>`q>r9?;$8/@9!%0>²ÄA;QZá:Ã\?ùô=EsÏ7EsÏ7Åþ²<YÖ<òé¢<(?_°;]V;O[?¬Â¶h	R9Ø=¼¸Ñ¹J9 Ç¾ùô=¿Ï7¿Ï7Åþ²<tY>­ò=de?°?¥O?R?<?$#D:$A(:@6?âÇ$;sZÏ:pK?+õ=8Ï78Ï7Åþ²<L?^ú/?O??h·>æLC?|(9n¹9ìh>L,O;Ø;É5C?¢	õ=²³Ï7²³Ï7Åþ²<:^$?ÜÊ>Å´O?+&=?Ê?3?¢¤#8¬ë89=â=¨8;¼:n¥s?4õ=+ÉÏ7+ÉÏ7Åþ²<SßÖ<¢¢<²)?6¤þ:ì:É	?N³¤¹6u9S5¿+"¸1r9¡i«½<õ=¥ÞÏ7¥ÞÏ7Åþ²<­Uê<Ç­<Ï,?µ];y	7;I?KB¹ñÖ:9.R¿ú)F8êî8ë>7õ=ôÏ7ôÏ7Åþ²<O$ë<Ó"<½]?<w[¬;Ú!^?°×ÿ¸>#90eæ¾u1(¹(*w94®¾Tvõ=	Ð7	Ð7Åþ²<»ù> Ú>X?Ã
?'Æ>Ù67?°?¶&9s»®Üh;~µ;]hO?õ=Ð7Ð7Åþ²<uò.?KÔã>;D?¸?Ú¨Ç>õ9?hO$9a 9ó>sMé:À@¨:³|1?¢õ=4Ð74Ð7Åþ²<TNÎ<gF<N3?=Pù<´À<]+&?¬N8Äx9½=yªÇ:$:Á=5?h«õ=JÐ7JÐ7Åþ²<¶Ñ =VXë<óî.?[n¢=b=×Ò"?ª7Ò¶S9è\:=©;TÚ:6?AÙõ=~_Ð7~_Ð7Åþ²<U?1:Å>+K?WÃ(?¯½é>Õ8?üÌ8W9ã¬=ü®:Ò¼v:)¤4?yÛõ=øtÐ7øtÐ7Zd»<ªZ^?:e?S\U?b+?¦"ª>-ÝC? 9lg9K?u·:+}O:Ìú$?$Ýõ=qÐ7qÐ7Zd»<f?íß>tð£?e?û>»Q?2(:©í9qB5?
þ:×|:uÀy?üõ=ëÐ7ëÐ7Zd»<
ó7?c÷>¸>?¿x°>¥uy>65?´9Î8X£L9-þ>p:;Ô
«:>ÚW?äö=eµÐ7eµÐ7Zd»<E÷>·¦¤>®:@?Ò¾ÿ>Èø·>æï1? s8mM9N¢=ÿæw:Ê:a_M?Û8ö=ÞÊÐ7ÞÊÐ7Zd»<ú>vk8>Úë@?<­> Áq>çq7?òY7=`×<fHZ?É©;VX;H?ÃBö=XàÐ7XàÐ7Zd»<ëQ>åÒ>Øú0?è>ûI>2,"?Õh:lV:8?ë£¨<ìq<Ós2?	Lö=ÑõÐ7ÑõÐ7Zd»<öá>â'S>äù?½HÄ?qáZ?Ie?MÏ9ßçÓ9spú>ëB};»à;!UM?lö=KÑ7KÑ7Zd»<F?ó«¯>xÉL?,8)?8ì>)7?¤	9ÿ0Ê9;o;>þ(:QËÕ9ZJ?ÐÐö=Ä Ñ7Ä Ñ7Zd»<{4¾?àë5?Ô?ºÇ?,?»%ª?äG=L6"=²}?U\é;ÉâL;Ê?÷=>6Ñ7>6Ñ7Zd»<ÑïÌ<	Ô<Æ,?ß3C;';É$?FKs¹ÌY¶üB¿F¸7Ja8;.>g÷=·KÑ7·KÑ7Zd»<ôñÉ<ªÑ<Í%)?j;sz;ì¿?Ï¹ØÊù8t¨¿"¶49ð90ä>Æ$÷=1aÑ71aÑ7Zd»<Ã[?<ÆÏ>åb?Ý0@´r?Z?p: ³9þ¼N?ôc;$+i:x ?R÷=«vÑ7«vÑ7Zd»<á?IJ.?³,C?s!v?BÅ?¤áL?%é9?ýÄ9·¸¹>5ü(:Ù:U?ÎS÷=$Ñ7$Ñ7Zd»<:>?¾4×>¬b?²ê>Úú>éT?q·î8N·ú8e¿ó>µ5Ù9a(:&fº>bW÷=¡Ñ7¡Ñ7Zd»<CÅ,?¿Û>/FI? sB?!ü>»E?à<ù7.D%9Z	Á=
):§/:eò?2y÷=·Ñ7·Ñ7Zd»<wß<ÁP <k2?Jæz;\§Z;qà?ö¼¹¿49·M¿Õ>¹Y9oá¾÷=ÌÑ7ÌÑ7Zd»<Ñm?&È>V>A?&Í>1>§Ö.?ñµ8Ø®9ÿù>«8Ó:.:À,?V÷=
âÑ7
âÑ7Zd»<÷í ?ãÆ>«òO?å>?ùì	?F(1?e¹7ÿ~9óK<ÇVð:ùþ:¤xN?Ë÷=÷Ñ7÷Ñ7Zd»<V¸<º<VD1?ûg<¼H/<f¸(?¯;¸
/9C½5ßÜ:hf:ÃÃ4?9ä÷=ýÒ7ýÒ7Zd»<Om=ë+=%x0?\=²;i<;ô?tJ¹ï
9\Òõ¾&¹®~õ8ø/-¿üò÷=w"Ò7w"Ò7Zd»<#,??Ü>H?
Ý(?%!ò>t2?Í=¶¬´c9=cÕ»Í¾;¼©;F05?`ÿ÷=ñ7Ò7ñ7Ò7Zd»<ã½<Vf<,?)?J0¢:^G:û
?#?¹÷þ?9Ûþ¾·p7F9Ô{<Ç#ø=jMÒ7jMÒ7Zd»<¿ >°a>ËÛ6?Õµ>¯ÞA>NÔ(?A­=_Y=sL?´k÷:ñ#£:Y B?h2ø=äbÒ7äbÒ7Zd»<=3,Å<'(?¨âP<4.<_-?`V.¹>/9Ñ¨¾u½<;ªÌ; +?æLø=]xÒ7]xÒ7Zd»<>ù<ç<¸<u-?²Mê<£«<¦Ê.?N"9%ô8o*?39Ô­9©T¯>ÒSø=×Ò7×Ò7Zd»<³0ê>Ñ>þýN?Äb?-=Ä>N?ÿ8M?9$ÅT>x
 ;©1;Üf?Yø=P£Ò7P£Ò7Zd»<
?ýð·>´E?E´ì>Ùô£>7Ë8?|øX¶åÌI9S	¼±V;TÆ;F=?vcø=Ê¸Ò7Ê¸Ò7Zd»<{?©´>¼æI?ÓQ?ã?U0?´9±£9ÁA
?P¢v:*:.9?yø=DÎÒ7DÎÒ7Zd»<@Â?TFN?»q?¬Ü?H?¼{?.ã9»¨9ÆÉ>ã1<'^Å;(µe?Tø=½ãÒ7½ãÒ7Zd»<Q`Õ>5ì> mJ?YÂ?oj?ý9T?xN<¦öé;>a?ò6.:Ýæ9wäA?°ø=7ùÒ77ùÒ7Zd»<û|?w ?I?&þí>¹¤«>z1?ê£92Þë9õz±>@4i:6_:?åø=°Ó7°Ó7Zd»<±>bYT> V?LF?2?
l??gÖ9"ð9ã>Åçf: Ó9óÿ?(ø=*$Ó7*$Ó7Zd»<êkÒ<~²<º2?ÒÕH<f<IH1?Ï¦¸I:9³ï½óq;y^³:*â??÷ø=£9Ó7£9Ó7Zd»<ý¸	?¡-¦>è)T?ism??±%I?äX9â%®9j>;¬Ù:Ù÷:«$6?4ø=OÓ7OÓ7Zd»<"?ÚéÉ>)N?Ý?úÕ>'¡3?«ò¸=Ð~9½r	\:ë#:jÒ+?Æ¢ø=dÓ7dÓ7Zd»<KVú<>À<_®&?41;sY;Tå?¡¹Z¡9ÿZä¾Qþ÷¸Õå09q³¾±ø=zÓ7zÓ7Zd»<½¡><'>w?Õ?'?TàY?Xâ<Ý(<S1`?¤Ü:;
:ï\?(½ø=Ó7Ó7Zd»<µ|=z)3=({4?A=¬~I=d*?ßÊ9©9ç>^¾¼8ÔÁ¬9CØ>ÇÊø=¥Ó7¥Ó7Zd»<Ô¸Â>ç}>SD?3)?<ë>Cê7?ÃG:+:çU?Ê¨;U\;@æC?¿
ù=}ºÓ7}ºÓ7Zd»<»Æ^?¿Lï>ÈRn?ü2?	¾>p?ü9R;Û9Ïv#>ñ*¬:Ã¼}:ø³-?èù=öÏÓ7öÏÓ7Zd»<E5=B¶=hÕ.?Zßª;wÐ;U?p*ð7Ì!9ÿ½=T1#8Ô8_Ê>#ù=påÓ7påÓ7Zd»<ýÚ?Ú°>
WV?ÓE?kü®>]G?~G¹¸x9Æ#¾·<J;âÐô:àyS?-ù=éúÓ7éúÓ7Zd»<M?]ä>Bf?(õÅ>¨»Z>Z¯g?w¸»>9<¾T\¨:ãð:H^?.2ù=cÔ7cÔ7Zd»<~Ì>à&>ªÈA?&ð¾>`:>7/?+H¹É9k+¿Lñ:8¥´:7ú*?¹Sù=Ü%Ô7Ü%Ô7Zd»<¦1?Ãå>F?ù(?lñ>A2?Ø:þ8Àk9­->Ae¨;Öo;Oö3?Vù=V;Ô7V;Ô7Zd»<?·ý«>úT?µ½A?ñÕè>U?>r9ò9*3Ì>Ôg:S+.:ïãe?·Þù=ÐPÔ7ÐPÔ7Zd»<$>K»=t?¸
M?ß>¡½j?+e$=O³< k?:@M:Ça7?déù=IfÔ7IfÔ7Zd»<¾'?é7×>B®F?Ý>
?z
Â>c6?½=¸°
9Ð¾Ñ°4:+-:?#ú=Ã{Ô7Ã{Ô7Zd»<½U1?è>«C? Þ?9¾>âR4?··6J÷81½½û ½:_:-Y?À=ú=<Ô7<Ô7Zd»<ðR=ß}Ä<f,?èD;5;7×t?è&¹)'9n¤¾+JÀ8,÷9C5>Hú=¶¦Ô7¶¦Ô7Zd»<H$¿>}>hA?z?3¶4?m1?R«;74iw9./Â<×u<!<	C?zWú=/¼Ô7/¼Ô7Zd»<{È?Â®>W^?6A?ýî>I÷N?m9 )n9\Ãþ>ñ¢@:K:ÄÁ/?ú=©ÑÔ7©ÑÔ7Zd»<Õ)?<Ó>M?wÞ?(ÖP?ÑK@?¯Ô9ùøÃ9ê
?EI;¸]Ã:fC?Q ú="çÔ7"çÔ7Zd»<áþ·=NÚ+=W?
`þ=§Å=ðw?]Ò=ï6x<ßü?²ï<<?;­¬­?¿ú=üÔ7üÔ7Zd»<	4C=/-={7?(qþ;wyÕ;t?\¹s¹}Ù"9F?¿µ8~Ð49æKW>PÅú=Õ7Õ7Zd»<Ç	?Çü¡>¾Y?¤¥?ûbS?H??:A9S8m?q±¶:^Þ:k!?Õú='Õ7'Õ7Zd»<Ó>¦?&?³¬?Q÷?¿Ü>£Ö?¦âÈ9A(Ó9ôó>4/<;¥ÿ?Æ÷ú=	=Õ7	=Õ7Zd»<êJ?zþÛ>²Âk??Si)?z$L?è{9þ¾9×ï6>Çíy;;AK?Iû=RÕ7RÕ7Zd»<ÉJu?;(?LM?*ê0?rDô>i9?J­·|J9ö[½ö:*áQ:q"8?èû=ügÕ7ügÕ7Zd»<¶+»=®=ÿÀ,?±¹>Nþå=å%?òØi9?kÐ9ë>4Y";©å:Í÷4?o(û=u}Õ7u}Õ7Zd»<ûR@?óßÆ>Vw?Á}?«&?åb?*,9ý9~?«S:|3:P?)û=ïÕ7ïÕ7Zd»<¯GÔ>÷ÿ>êEI?Ì8?Ë?t1?Tf8z°M9¸È$>$T ;!à:67?Ý@û=h¨Õ7h¨Õ7Zd»<¨5>QQ'>ïQ?8º?òá7?}I?s<uà)<Â,X?ÈwÐ9?hð96ýÝ>ÑFû=â½Õ7â½Õ7Zd»<Àq0>jwÊ=ò_?%4?UOá>)M?üú<u<Û¹d?X;)ñ%;áÙd?(]û=\ÓÕ7\ÓÕ7Zd»<²ã?*Ð?*4?]»?.e=?ºA}?Aq@:Ïtæ9ÍÅU?éö@;GÁ:µ"?_û=ÕèÕ7ÕèÕ7Zd»<Ä?¬ù#?pFO?Uøê>Ôù>ì??Ï7j9í[<ã8¦9ÆÉ9eäÒ>eû=OþÕ7OþÕ7Zd»<äª0?S	§>]a?K.@?<È>"Nu?ÍY9,;9®U>ÝÌ;SK;ú÷?pû=ÈÖ7ÈÖ7Zd»<÷=o?©?äÞV?0Ír?G{?ÔâG?¾ÌÉ9å,÷9!Ñ>ÂßY:|pó9e?Äû=B)Ö7B)Ö7Zd»<YÍ"?m!É>#7O?g
H??%Û6?|á9r>Ç9íÛ?Ìü;l¯D;Ñ¡M?èû=»>Ö7»>Ö7Zd»<ã@?òä>üW?Õ3_?
?ë<;?mn9©d9
±§>¹´;¥à:`
Y?N@ü=5TÖ75TÖ7Zd»<<;?úOõ>¦ÇC?¯?¤DÅ>C?DÒ8è(¬9»ä=ýbÓ:º­ :&e(?ñxü=¯iÖ7¯iÖ7Zd»<p>K?UR?eF?{Aä>Y£>'Ü2?5³@99)?ðX:+@:n°Q?¿ü=(Ö7(Ö7Zd»<.?âé¦>SH?ÅÚ.?L¨ë>Ðò=?rp8¡9§Mö=g.´;ná;1?Èü=¢Ö7¢Ö7Zd»<DÇ}?´É>¡?û¯?%'?é|?Èß÷9z{9T|?÷<Uö;#þ?þü=ªÖ7ªÖ7Zd»<¼Ta?ï©? +`?cT?Ý³(?<ÅE?Ã7+:):?á}õ<Q$<%T?Õý=¿Ö7¿Ö7Zd»<uýî<j©<]4?Ï;ÐV,;V??hI¹»Õ8=q¿À¡¸<1è8é[¾-ý=ÕÖ7ÕÖ7Zd»<,?klÜ>ËG?øÞ>×>-\B?Ã°ï869*9c<´>íØ;Þ0;ÑG?øVý=êÖ7êÖ7Zd»<^©=]d='>?$<g"<X?C^á¸1Õ8O¿òoX9ã³9>ý=×7×7Zd»< <"?C´>#ff?ªI?þq?JG?'jE9Râ9*M_>pf:ví:<c>?ä ý={×7{×7Zd»<St?u&?»_?ðv?ÚÕ?go?Î#Õ9Ï	á9êvò>3Êç;@H;#ò\?®¡ý=õ*×7õ*×7Zd»<ÀIÕ>8q>#[b?ÀR?8ì>d?KÚ³9Á¬U9tzW?\1;ºÓ:h§V??ºý=n@×7n@×7Zd»<#Ø>A­=>âüP?®s?Q
?a?Î=¸¹1=JNc?%ÿ<·;hñ}?_Ûý=èU×7èU×7Zd»<ÎG=\@»<Î`/?\;0Sc;\%?Ð¶Q+N9ppF¼Gñ¹nÑ9ZEÙ¾Þý=ak×7ak×7Zd»<{6â<ê¥<v.?¤Ï*<¤È<Ýó?uò¸Mj9ëê½àû9CÔ9í`?Ãçý=Û×7Û×7Zd»<h=õiÈ<J!)?oï>;ÿ.;û?½~B¹rÕ-9²6¿äÚ8J9Ôü4>þ=T×7T×7Zd»<¿ =CÞ<F-?Øs;e;"p?®?¹ðâ8ïX¿b7879¥ùr>®þ=Î«×7Î«×7Zd»<T?øÂ>F>?Ù¦?ÑY9?å7T?r¡?9ýr"9Cþ?^n:ö?:¥,?þ=GÁ×7GÁ×7Zd»<&B?§ÞØ>k	e??W>ÀÂj?)Þ9ó9[úé>éÓ:^òX:y?¿=þ=ÁÖ×7ÁÖ×7Zd»<à("?ØsÍ>JJ?Ì?%7?Å5C?vf¥9Yj99]d?û¢;>(;AØD?²yþ=;ì×7;ì×7Zd»<ßà>æ)>bp?¢ge?^?¿d?X5:0È9×g?V";¨;®§}?þ=´Ø7´Ø7Zd»<©?ÂÕ?cg?D"«?*WQ?GQ?ÜôÑ9lò9Þ>Vç;¦%;i´V?þ=.Ø7.Ø7Zd»<·ã?~¦>çO?2?ìÌ+?a_>?E®h9¤9-XÏ>û@D;ª;ÿb@?1Õþ=§,Ø7§,Ø7Zd»<Ý&?¹×>ÔF?ü?ó½>¬Ö-?0-9«ÀO9vhÕ>`;^W;¹7?;$ÿ=!BØ7!BØ7Zd»<ão=s^3=0+?CìF;¦U!;iÒ?ü6)¹`i=8ð³ä¿9_P9áw¥>=ÿ=WØ7WØ7Zd»<bvZ?
?J2F?Áà?&}º>h6?Â29á9xÈ>$6Õ:´:Ä¦M?QCÿ=mØ7mØ7Zd»<ê!?Vnµ>Hãc?ä¦?Ùã·>6M?*X9æG9`È>_ÝÍ: :¡+?Õ¦ÿ=Ø7Ø7Zd»<Ví:> Â>\5?î*/?t?Å)?YØ
=R­<"M?þ á;ä;d9?8³ÿ=Ø7Ø7Zd»<É¨û>Ä«>æ;?³¥¶>Ó²>.0?"Ü29fR9X>×¯:ù:R:F6?h´ÿ=­Ø7­Ø7Zd»<)Ý=»: =À¬0?ú<õÓ;Ô ?ÉÙF¹ß19z¿g]<9 ãB9
n÷>fµÿ=úÂØ7úÂØ7Zd»<3dM? ?YM?¯ü:?¨5?<9?yw@9FG_9=¬Ü>zKV;·ö;®,?þÿ=tØØ7tØØ7Zd»<d+?6äÒ>pLP?ãg?H·>g3>?êÓ:9Á9 w>¢:òE:þR?à
>ííØ7ííØ7Zd»<=»={½<S3?3;ãç:é?~ý7S8»q>¬·9Þ9S>>gÙ7gÙ7Zd»<0H=ä:=ö)-?p;ü÷O;	?D(¹ÐÙ7Â.5ÀUw9)½¶9ð>­>ø>àÙ7àÙ7Zd»<q?!Í>ë]\?ZÜ¯?lâa?NG?X÷":c:Õ=?éñ]<&<GZ?±>Z.Ù7Z.Ù7Zd»<2=ñ1=¾/?è'=Æÿ<(?I£.9ÒG 9:w>;Í¹:þ¤:c+?½->ÓCÙ7ÓCÙ7Zd»<4ï<@¶<	@(?R[;ÇÙ:Ki? ïkµd¡C8+_¼òåd7ÆÄ8[u=õ.>MYÙ7MYÙ7Zd»<Q¬>v	>ñD ?R;-@T8¬?~À?ÿU
>³=õM?w=Â²~<ÁÍ?é0>ÇnÙ7ÇnÙ7Zd»<x+ó>,>L?¢÷?jFÃ>å[??öÄK9Ù@9ùu?­-m;d¡;cäJ?ã1>@Ù7@Ù7Zd»<¯e×<W¥<ì&?×¯:3x¬:<O?3"¹»Õ8GB¿Ñe¸Ô«9Y¾ÏL>ºÙ7ºÙ7Zd»<>®>FEk?m»?å&?/UV?îìù9áyÀ9s4&?¾ú:´:}dV?v>3¯Ù73¯Ù7Zd»<·2?Ô¼>br?ÓýÐ>ÍÉs>Ïu[?<óû·R#9®uÅ½ñ :ÚI:çmL?{>­ÄÙ7­ÄÙ7Zd»<ôÎ#?<ÿÖ>C?Z[?å?,r@?'nÐ·Iû9¯Ë½ÄH:n`:¬+?~>&ÚÙ7&ÚÙ7Zd»<ÐÍë>lÇ>dÜF?=.?µÃ¨>yôC?ÇH9í9âÄ?o\<×¿;ìéW?=~> ïÙ7 ïÙ7Zd»<\í#?YÍ>1\L?	?új»>¶3?!\9z9t>¤;±Í:FR?ê>Ú7Ú7Zd»<{Á"?«ÆÉ>b~N?Ë7F?8?KZA?¡%8`ÿ9·=ãkÏ9jÍ9¢?>Ú7Ú7Zd»<J+?])á>zýB?À>8²>Ý6?[ÀI¸339þ1¸½8*:Ò`:?©§>
0Ú7
0Ú7Zd»<69=Çê<dX*?å<Þ/°<Z¾&?r¸m9Z¾
¾C´9í{9s?¸¯>EÚ7EÚ7Zd»<Í?ì?mTg?aõ+?é¿>àe?àâ8LH!9öÎ³>Ó;:"]:D³u?Rí>[Ú7[Ú7Zd»<¤Ô?(?ø»?8ý?^ ?ôÉ?ó±9°9!ÿ?5äÄ;Ã;H¨?hí>ypÚ7ypÚ7Zd»<¥Ä?*yÛ>Ô_å?>¬à?Nc ?µM³?©:åëÊ9V>?\Þ¥;ëj;?ô>óÚ7óÚ7Zd»<nu=öGM=³k+?ËâØ;^;ÏÆE?²W¹9aS¿Å·ÃÖ/9ÁªÅ¼>lÚ7lÚ7Zd»<R4?<ã>zÑJ?'Ý>çZ>"kA?¡8¶8­9óÊ>¶Q:oB:úVJ?Ù	>æ°Ú7æ°Ú7Zd»<X@?pê>ýR??èM>?
A?5Ò>:"Zè9ÿ=R?
¼:èq:úUG?m>`ÆÚ7`ÆÚ7Zd»<ýx)?¼>ëÿ?¹~¹?3??ª®:B¥9Ñg?C°U;+¹;¡<Q?P>ÙÛÚ7ÙÛÚ7Zd»<çd?g\©>'+N???g×?4ð:?¥
µ9C49Hõ"?
ûî;¥s;WtO?
W>SñÚ7SñÚ7Zd»<KL?ñ¬	?ð=?õÅ>x¾>×93?çu8ôã49Ü.>Ðv:§0:.â2?;g>ÌÛ7ÌÛ7Zd»<]u?»*ø>ò[}?Ix­?ìN6?Æs?Õ9XÏ9X¯>Tð½;xG;Z£s?'n>FÛ7FÛ7Zd»<_z?÷½>¸ÞR?¸âÑ>é)>2¿I?¤'9<ü9ê>[;´ã:AJv?Â|>¿1Û7¿1Û7Zd»<8Û?­Â¾>_=?>9J>qø1?b}7}Y9=Öô:ÇQ§:`M;?´>9GÛ79GÛ7Zd»<?¦>[?º¿>í>Ð³<?-¹P_9¾¾0§½:­Y:ñ_?ø¨>²\Û7²\Û7Zd»<Êg?Bb?nA?Í&?Ìé>¸ò5?i¾¾9ÿÉ±9«S	?s;447;t>K?Ã>,rÛ7,rÛ7Zd»<!º?z¶>§mE?Îwö>õX¥>/Ì>?<âñ8vÍê87Ü?P);Æ¡Û:ïE?LÜ>¦Û7¦Û7Zd»<nó?úQÂ>èÄN?EïÅ?üt?@ÕN?Ë	:ä9×R?Û!Ã:á:Í·1?í>Û7Û7Zd»<|?È2¦>èE?Ä;Â>®d>Cô4?i8l9àÇd>½¥ü9@2Ê9 ð?¬ô>²Û7²Û7Zd»<+¸??&á>sýY?3?Øsî>v>@?ÈÓ8iQ93>!Í¿:@z:Ø4D?µ>ÈÛ7ÈÛ7Zd»<¼=6Í=ÜH1?EÇ;©ß;º?íi¸í(C9¹9¾>Ù8l¼!9$[Ý= !>ÝÛ7ÝÛ7Zd»<g¨µ<,</)?Õ+T;=;ÛO?Ì¹Ã¸n9)D¾j¸#°9q{ò½p'>óÛ7óÛ7Zd»<tG=¹ß<í÷3?:L;íÎ1;,<? ¬¸Ù:9$h¾¤¨9Ì9¦Ó>ÅA>Ü7Ü7Zd»<¶eÅ=ðM=÷m@?[>">7	-?£:¡ÿ`:7U3?¬ÿ;Ë©§;f0C?@G>øÜ7øÜ7Zd»<±?ð2®>¾fW?-Éâ>>D?¬ù$8ÓN9¿Í=55}:ö;:·n,?Y>r3Ü7r3Ü7Zd»<ÞH?5½>wK?Î¤¼>ûÓ>x*7?èÍá7fü 93=8 -;ïÉè:ð>?ÛZ>ìHÜ7ìHÜ7_Ì<e=Ä}*=\_,?÷</Í<à?)8æsC9WÞ=L;~P;È[/?½h>e^Ü7e^Ü7_Ì<4?ÍÇ>9,??Þ½>É>Î7?u7Z9ðÃg=óZ:ã<:|_?Ã>ßsÜ7ßsÜ7_Ì<bÚ3?åÀ>±n?;z?s3?QX?b§À:âÄ:aX8?	 º;ajf;çXO?ì£>XÜ7XÜ7_Ì<>f>ã)%>òK2?²}·=$=£g&?ÛÊ-==~Ü<eÇI?ÕEø;±Õ±;ü²2?g¨>ÒÜ7ÒÜ7_Ì<³c+?±ªÐ>ODR?:?Ø¹>3Ë8?wF9kNÃ9ÅP>?¼µ;íK;î#d?h´>K´Ü7K´Ü7_Ì<ò¥?ÌHÓ>CÈ?Kº2@yHj?~KÃ?bnw:"ð:ûh?51Ì;(C-;Ù?¸>ÅÉÜ7ÅÉÜ7_Ì<z¨>#U>½\=?Ïü>L¾´>,	3?©¨=9=¼ÌD?ªû'=kÜ<VóB?·¸>>ßÜ7>ßÜ7_Ì<fÉ?üÆ>éóB?Eß>8C>«4?<¸Ã90Ñe9Z?Oè:Ï:øC?m½>¸ôÜ7¸ôÜ7_Ì<S=Çç<âj-?dWi<8<{Ó!?¾á8´Ø9°»>o¾:¤Bû9LD?Î>2
Ý72
Ý7_Ì<2R3?¦¹¿>þoo?W-?_3?&B?S;9ßIË99B>ÊUï;Xd£;G~;?áÏ>«Ý7«Ý7_Ì<$?«>E?$Ñ>ëÕ>¡d??g9¿)¸8Ø®O?ó;ZD:Â?ñÕ>%5Ý7%5Ý7_Ì<(=¹wÂ<¡0?O¢.=«3=mÐ'?a«A8j¤L9Fò=
a;f?;2?_Ú>JÝ7JÝ7_Ì<ç<öç <¸Ö7?gD=äÕ<6ô ?ÞqD9fWÔ9ÀÕl>é;±É:ln'?oÝ>`Ý7`Ý7_Ì<éK¹<Õ]<¼Æ'?ê6=Å=?<78¢9BK=Ð=9Þ§ 9K÷x?ß>uÝ7uÝ7_Ì<Nx=á¦Á<µ/?}$=Dì<®"?Té¸¾¬^9µ>3¾ÐËe¸Îa9)Zæ½¸ß>Ý7Ý7_Ì<@÷<½¸<P+?r;@Ý.;1?tF¹ò93¬¾ìX¸ô¥9¢j×½kæ> Ý7 Ý7_Ì<&½>·¾=².?(öÉ;Ç;·s+?¢8§È8&§>À9¤7:A90Y=vç>þµÝ7þµÝ7_Ì<®^µ<A<X¥*?øC;Ä&;tj?p7Eæ8Ð¬=Õd8²ªª8  «>ò>xËÝ7xËÝ7_Ì<  È>u«s>@R?Á?MaÓ>ùø6?~L¸Z.¡9t¢½LV£:Ïur:Zu,?s>ñàÝ7ñàÝ7_Ì<gbÁ=¸¡=Ø-?BÃÐ;§;ÿ?O¹Î9ÛÉY¿½`¸ì«9OË½´>köÝ7köÝ7_Ì<ý³Õ>#>
wG?«0?õ?H.?GY9L\9Ä>Õ:äõ:ßH?{>äÞ7äÞ7_Ì<ëÊµ<¾<Ý(?Xö;;þö:¥¯"?Ó¹6^9j¾þ0<¹ßÜ8ËZ¿>E>^!Þ7^!Þ7_Ì<4D=@
=í»1?íV;ð );Ða"?UÔ¹FA9³¾í¹(*>9£\Ã¾!M>×6Þ7×6Þ7_Ì<z.(>b}Õ=«I?
¹Í>¶R>#ö3?Áû:¢Û®:.J8?wðÙ;2;TZ?O>QLÞ7QLÞ7_Ì<õÞ^?Ð?¾ÂH?"Ã?OÎ>/NB?÷a9í¨9Üe>@;¹:ñU?/R>ËaÞ7ËaÞ7_Ì<1(<?!%ó>ÒF?.. >£0`>~è6?Ýl{·9±\ç¼¶ã9×ñ9Uñ>Ù\>DwÞ7DwÞ7_Ì<üÜ?ö°>¬°Z?+öT?ej?¨LI?­4l9«õw9pÝó>
;Y÷+;qüN?ê^>¾Þ7¾Þ7_Ì<@»£>V,e>Ðå6?hj?yê>Æº*?Vh!=ù¼Ï<åçF?ðÌ<Ü<õ;?Fc>7¢Þ77¢Þ7_Ì<£¶5?hïÛ>»S?UÕó> ²>AÁT?3X9c£9Z>©> Ø::*÷J?ºu>±·Þ7±·Þ7_Ì<Ôj? ½¥>³]?äÆÏ>?{>rA?*:hÅÄ9nõ8?ëL;ü-;	T?ú~>*ÍÞ7*ÍÞ7_Ì<Ù<¢<OÝ+?6¨:Lu:	/?SM¹ß9Äª¾Â_¹ùÎ8½?¿>¤âÞ7¤âÞ7_Ì<UÈº>Fv>#ïA?Es?×Õ,?»)4?Ðx
=Mº«<¬lN?«Ë<(h,<+£I?>øÞ7øÞ7_Ì<èÝK?/
é>éó_?^9&?1OÐ>GL?íÜ<9Ý½K9Ní>j;Æ::.?ª>
ß7
ß7_Ì<Ò=Ëß<Ì2?âù=ÁBÀ='(&?jp+¸Ú)J9ûÙ½®x8ùi8Ã¨
?>#ß7#ß7_Ì<ÐíZ?O ?ïw>?/?»¸>ÒÎ1?»Þâ8¯9mÞ%>;pP;¬Ö5?¨>8ß78ß7_Ì<Èm?÷jÃ>>"A?ÓT±>QÚ~>-!2?¾\H¸ÃD9W¾+ÿK;´;%l.?ì®>Nß7Nß7_Ì<¡ã=}K=ýYa?ìç>Ôô>aËL?³v!;×FË:WK?ý/:µ+:YA?>¼>}cß7}cß7_Ì<÷Ë>&ðW>K¼p?pÈg?x
?-V?o9]XÞ9[®>L8ñ:é:Ê²K?¼>÷xß7÷xß7_Ì<ú?>wît?»^R?º?_²P?Þ?9Ç)9 ¿
?2èw;7J&;ïÒ>?k½>pß7pß7_Ì<Ü¡?TÈ>J®?±sº?çÒ?¿1?nÆ9èHÁ9h?õ¨ ;(£:w|?½>ê£ß7ê£ß7_Ì<½g?h¾>ïÉ?[½?Ì%à>ªá¡?LGÍ9d¿9`=?ws;:m%?sß>c¹ß7c¹ß7_Ì<Á===(?Gß¼<i]<¢Ç ?®<¬c<	JD?j®9Ú^â9E>Å>Úæ>ÝÎß7ÝÎß7_Ì<D?=½?Ò§{?§£?êÇ?2jx?
î9ÚW¤9L÷>-Þ:BDK:ß?¸é>Wäß7Wäß7_Ì<­]W>@>vl;?vµ>W>;æ,?Î1=¯rÚ<[_P?5È¨<èQc<>?ê>Ðùß7Ðùß7_Ì<ÿ@f?Eô?6R?¨-?RÄÔ>ÓñP?ßtÓ8MÁ9°>g:èo:à$|?>ô>Jà7Jà7_Ì<±o?]®?.¶I?SE!?ÎÌÙ>]=?FêÅ8fó9jñ(>ió:ÚçÁ:® ?4ú>Ã$à7Ã$à7_Ì<ÚW9=pì<­H?_]¡<´l<2/?Éõi:d:7P?çU;ÿk;E4?Ôþ>=:à7=:à7_Ì<ñV?"?¸åB?ÄGJ?´?.?95%{9+§
?>	\;X£1;ô?s	>¶Oà7¶Oà7_Ì<Ãi(? CÛ>¡D?S·A?ø>òG?:ñ8B£9Q	=>l;ðN­:¥¦@?@>0eà70eà7_Ì<1?ÒÑ>|B?{N?@?þ:?î[ò8âÞ§9þË8>ê=;ùï:õ(J?¥%>©zà7©zà7_Ì<=B?Õ^>&4e?âH?P~-?ÜlS?
:÷ï5:ÉO?>a;Ö/Ú:ï#?lA>#à7#à7_Ì<Ó ?`D¤>¢z?Z@8í?NeW?43,:AÒÒ9+Q?»ÌÞ:yl:>=?D>¥à7¥à7_Ì<V~=¤ÃÑ<=*?>Ü
;¯¦ý:n%?Qj¹q
8Y¥XÀß©8TæÀ9¬=1E>»à7»à7_Ì<Z
?Î<Å>?I? ?¯'È>KA?ýÆ9°0Ä9N?Õ;|;ÆkX?F>Ðà7Ðà7_Ì<§,?ÑÕÈ>&\?`á?°g°>ÏÌP?¼ó8¡P9M>WÚ¨;_];&DC?âH>	æà7	æà7_Ì<Þ§~?2$?èF?ßx?Þ??æÙM?t¿9öT9ç+?}¥+:ý9
E-?ýQ>ûà7ûà7_Ì<µµ>hêb>ÅÚL?åþj?Ç¥?ê@A?6NU<¸<oT?2:^
:/c?_V>üá7üá7_Ì<ùÄÀ<<=ê(?¬kW;¸0;º?¥H¹ÁÔ9¦º-¿÷¸-]9*D¾PY>v&á7v&á7_Ì<=¡æÙ<b+/?,;é1;ýå"?	ûm¹üa{9Zò¾á[¹LC 9´4`¾þc>ð;á7ð;á7_Ì<[Æà<Of£<0?AI=K=]5$?~)8ê9`qð=âÔ;×;ë1.? y>iQá7iQá7_Ì<ÞMS?gÿ?çL?Àâ>bC>·O??ä]b8åª96®I>òâ:ÿîQ:Oc?³>ãfá7ãfá7_Ì<qÇC?Å?Ð,>?Báî>Ðg¨>Ã5?0\fµuãY9S» ÿ;ün¥;èeE?¶>\|á7\|á7_Ì<fã<r<`¡A?¥;=þÇ=d(2?Äé9 :¯9[F>æ@9|^9øç­>"Ç>Öá7Öá7_Ì<Û_û<Ð«³<3?à)=9ø<´W/?õÉ#9±°9=Nm>[);9Ç:×,?Ê>O§á7O§á7_Ì<Ï>Ñó>þcL?C?ú^?õM2?*¬Ë·È·Å8ÞÚ¾ëú::
£q?~Ì>É¼á7É¼á7_Ì<Ëw4?Á>Wo?P0Ú?îc?vùu?[í=:F#:	?;è;!h;õâr?8å>BÒá7BÒá7_Ì<ø¨=¡Îà<´,?nCá:ÎØË:ªr
?æ¹w9\¿d'Ç9DÐ9-»%?*ü>¼çá7¼çá7_Ì<â>×>ët<?HE??5?Æ09Cp9»?>õ¡:üR:S^E?>6ýá76ýá7_Ì<¾~?ü?#U?|?Ê>ÃÄ@?eI7Q79Ì+9=4:¾gó9vô=?ö>¯â7¯â7_Ì<0Ç¼<,[<¡6?¤G;h3;?'°¹$Ú9G´¿dØ1·[±®9TO¼>)(â7)(â7_Ì<Ûµ<@ï<-?Õ×í;iÖÍ;ç?Ö¹AK9 °¾ä	æ9Â!:ïHÀ>>¢=â7¢=â7_Ì<éjÔ<N» <))?eG;ó;ÎN?«¡$¹ÐÞ19,òì¾#W!9u¹À9×OV>Ò>Sâ7Sâ7_Ì<±Øm?5Ø> Ï?Ë¹?Äª?$²?9>:¨)¥9ÅT?¦µ£:ßD:5U?î3>hâ7hâ7_Ì<
¦?Gî²>p8?«??¤Ã>
¦6?¹$19À9íÎ¥>p«ó;Õ;0âE?Ö<>~â7~â7_Ì<Åìû<åH·<ï/?{>Ú;;Ô&0?À78l=9´J=÷´¶¸°9÷9µ¾¶E>â7â7_Ì<G×=N3=·À9?HI¿=µ=Ä<?b¼=ø­º<ÝU?â¹ï;+££;;?ÁG>©â7©â7_Ì<ûµ
?ç®>QK?¯hÌ>9>¬÷7?fÔ¨8vL9cS>;f§:/U?ñH>|¾â7|¾â7_Ì<a¼?í"²>ÒD?BÄ>Ou>"4?£{9WB9}>49Æ:$h:0 Z?³K>õÓâ7õÓâ7_Ì<iÍ>n>\?éËE?3ò>Í+Q?¶Ð¿7Ûa9ã·Y=h©&<w´;jl?US>oéâ7oéâ7_Ì<³Ç¥=Þ´n=PÊ1?dLM<wU <å#?pË%¹'«Y9ºýÂ¾s÷9í3¸9ú,?X>èþâ7èþâ7_Ì<uÕ=2N=U1?n	Ò;¸	¥;sæ"?y¸Ô¢9í=ì½öÚÇ9£³9h?tg>bã7bã7_Ì<¡>R>@oD?|Ü> F>ªî6?\]¦8>^9<	>Dë:g:FúA?Ëp>Û)ã7Û)ã7_Ì<¨¿&?©B×>NF?A-?¥þë>¾;?G¯8ª¬C9ïÔC>mi«:Ùy:¡/?M|>U?ã7U?ã7_Ì<kA
?öì>üo?d»?ÿ\p?¶*G?½aá97ñ¾9>?æ;i1;,G_?µ>ÎTã7ÎTã7_Ì<õï?ÏÊ©>ífB?iM_?ì!?ü0?üó{95]9â?
:;!:myú>f>Hjã7Hjã7_Ì<²ä?[? S?ý
@±ûp?7a?O4T:¶5:²çK?¸¦;ð;Gt?¡>Âã7Âã7_Ì<wùq=×Ú4=æA+?²¹h;s7;Va"?ÈB¹_9ÛÙÞ¾áá¢9Øz¼9;Ý>¤>;ã7;ã7_Ì< A=Vó
=T2?ñ`º=÷=æÝ&?WðH7:ÈU8Òð=1-Ê9öÏ9­\ù>4®>µªã7µªã7_Ì<ÁÅ½>B¹o>F¨J?¥±?¾W?RR?l¸=µZY=sÊX?¾Ü<¿ùY<7 ?R°>.Àã7.Àã7_Ì<|;º<ïa<|-?8¹S;ÿ1;?³_¹Þÿ9ä}Ï¾öû¶ÂRO9Xé'¼ñ¾>¨Õã7¨Õã7_Ì<9=ÎU½<Y2-?
·/;æA;r¼?ú,¸59y#¾ùÚe¸hxU9 Ó	¾}È>!ëã7!ëã7_Ì<¸½Ñ>Ök>½J?£JÑ>'\>³9?ÜèÅ8ò4Ü9æ=|ïK:D³:a§'?ñ>ä7ä7_Ì<Î#ò>¯¿­>)b2?Àl?";)?¡3?w<Ö2#<#§L?¼ZS:j¨3:,?ß÷>ä7ä7_Ì<éíÇ<T<³cA?à_="¶"=¹Ò/?Î{;¸¢æÖ9ØV_½ÛÝk;Ïp+;ñ0?Þ>+ä7+ä7_Ì<:`?fá¡>¼b?M6D?3?@cB?2äñ7ÐR¿9ÆÔ!=à¡:IN:H?Ê>Aä7Aä7_Ì<½¹>g>iÈM?Yø>D«>Å9?9¯ì9Á]ÿ>¶Ï©:ÂNX:ÀøH?.>Vä7Vä7_Ì<	ï<§­<´0?]­<ï5Ç;â-?ü9,8Z9=ò99võ>IH>ûkä7ûkä7_Ì<BX¦>ºÅX>grD?d.?GÛð>Ìý8?é9Ä9óíË>Ìsÿ9æ^Ò9n?`>tä7tä7_Ì<òIN?û>9ûQ?âi?H*?8ÊP?Ü­¸møO9Ãf>¾[{¢:(i:f2?/z>îä7îä7_Ì<p?
¨±>ÜQ?2*õ>k;§>d¦;?ÄÑ6J9ÁH<Næ>:þ	:¢<2?ý>g¬ä7g¬ä7_Ì<!j?%­>1^p?ÃáH?òäô>ÝýQ?_£	9°¹9Ö>K[õ:b^: h?]¡>áÁä7áÁä7_Ì<v³à>'O>jNG?Pq?]¸&?ÇD9?¡8þ"¦9h=Õ8;Ò Å:o?ß£>[×ä7[×ä7_Ì<q·Y>I¡û=b]?Ùn?C?<lY?#B¯=x©:=?\p?§<I^-<¹©v?A¤>Ôìä7Ôìä7_Ì<K]?g¾>l··?pW¢?[L?gº?L9ñR9æ/?©;fEê:{?+¥>Nå7Nå7_Ì<~k==/U=:?³w<I3±;X'E?k)Z¹ Þ9ZM¿Â71ßn9J#= ©>Çå7Çå7_Ì<ÃÝ>H>à§X?ÖZ?Ân?E@?qà:9-°9óÅ>dS·;uSb;¦\O?É¹>A-å7A-å7_Ì<QB(?yØ>ûF?6î>ÖÂ>FA?®îÏ6«LT9á»z<¤:Uµp:B/?¼>ºBå7ºBå7_Ì<z^?5Ä>»^@?ÎÃ>ôë>£d8?HÏJ¹Ð¹q9,ÉÖ¾Nd
;«óÃ:n¸8?÷Ú>4Xå74Xå7_Ì<0@?Õ©>v+L?«8G?§?Ð;@?¹I9ÝP²9³gÉ>ef¡;åî-;£m?$â>­må7­må7_Ì<Åj?¡>^?¿?ðâ?[Ø:?Úr9Nb9[	?
Ñ:´g:Ç£g?aâ>'å7'å7_Ì<ÅÙ?·7Â>mÖF?|?ã,?H?p±}9(Ð9><é%<¼5É;ÕS?ßê>¡å7¡å7_Ì<¹+>&u½=õ.?êû;\;m/%?¯¹|9¿²l:ãÀ9RUB?¬ò>®å7®å7_Ì<N?+ë¥>®M?r>?5«´>Õ8?Ù6.Ò¯9ù]<f%ç;ØÃ;ÌM?§>Ãå7Ãå7_Ì<
%=q6Æ<Gö+?²Ó:·çÒ:t]?t	¹%e9¾$ã7?9KªU=+>
Ùå7
Ùå7_Ì<~?°?«=`?Ë;?¦?C
l?Áó½9Äî½9]?ø*:+?:¦÷(?È>îå7îå7_Ì<P×>ÙÀ=<W0?}=;¥9;Kà7?é¦¸Nk29³òn¾û¸ÜA98U¦¾Ö(>æ7æ7_Ì< ]?z¯2?·¢=?j=?~Uñ>¬I?8IÑ8-U9c3>RyÛ:ÈÁ:ÝíK?&1>zæ7zæ7_Ì<öêí>^
>vHH?ô¯?CúB?
:?Rì³929M7#?5Ø¥;ª±W;ÚÕD?Ã7>ó.æ7ó.æ7_Ì<^H£>ÓE>K-T?®~?ÍÛ3?´³C?Ðw=_óÏ<vC?5:uã9^?A8>mDæ7mDæ7_Ì<iâa?ìw?üfE?1ä?!p®>C?º0¸»9ß¦½­S:xNO:Ê.?¢C>çYæ7çYæ7_Ì<ñïñ=±=Ü.?ìQ=Ýå!=gø%?AÞÓ9AøÜ9 tõ>í:;8 
;àÌ+?o[>`oæ7`oæ7_Ì<¹=?eª>jI?1°>ß}f>Ã°C?Ô=8skÀ9«"|=ïQb;é ;O-W?f_>Úæ7Úæ7_Ì<ÃÌÒ>À>XàC?=?ÙÇ>´-?LÑ¸q69ä½h:
F:YN?pp>Sæ7Sæ7_Ì<=­Gâ<LÏ)?f.!<¶ì<
?;?o¹ð7^9ÿÎ	¿Ì8·=P9rD>ôp>Í¯æ7Í¯æ7_Ì<õ>±(>ÍRN?Øhk?NN?(&G?d@=ê<	R?]Æ<:<jD?~>FÅæ7FÅæ7_Ì<`"T?¡?ë2H?®£ý>JÐ®>·9?ØRf7¹9Äè<uQ;rÔ:A0?>ÀÚæ7ÀÚæ7_Ì<8r$?Í»>ê)`?^Z&?qÏ×>UE?À_8ÌQ9q=°E;;ët?Y>9ðæ79ðæ7_Ì<ç¾x?º?)ão?+´?¦X?ªÒT?e!99¬9!b>K;×*/;ì`?>³ç7³ç7_Ì<´<¾3<L¢/?	;þæ:·~(?IX³¹Ñ9Û^%¿£8ä9a!û=º>-ç7-ç7_Ì<òè6?DµÛ>U?Ö'?c;?ÖfJ?VÜ08,´9{=Ã[{:þ1:îÃ5?+Ä>¦0ç7¦0ç7_Ì<4%C=zc=IÎ+?+ö{;F;Gn"?`«¹õ«9»Vÿ¾N:¸Ê¶8½Ö¾MÇ> Fç7 Fç7_Ì<#>cI5>uôL?Dg?ÿ?þG?äe£<%²G<ÍwQ?S¬À;Ôl;ÊDP?TÌ>[ç7[ç7_Ì<÷©?Ù ?y?éc\?ÓÕ>íí?4Í 9ú9ð`>`JÌ:-t:Â$0?xÔ>qç7qç7_Ì<m?£·>H?=?s»	?f½/?¥Ê¸9o£¾q;);|6?î>ç7ç7_Ì<Ô=ÇG=¸.?-4È; U¸;_?~¹XQ8Øg¿üç¶9<åÎ¼ü;>ç7ç7_Ì<c-,=å¿ý<K´-?H_h;SD;Ð¿?^¸m¹L9é¾|v¸¾*9éÇ8¾?>±ç7±ç7_Ì<ÕÄ>p{>®H?5"?Áß>²µ9?BñÇ8*-9HË>.5<»°;JòV?pI>ùÆç7ùÆç7_Ì<ÝðX?ë?éP?íñ>R¢>¤Å>?ö&I8.ú9ªj©=ªú;<E;ãK?oS>sÜç7sÜç7_Ì<ÒÏñ=ßO­=82?<³Â; Ë+?Ô^x¸&93î>¾j8©¸×{f9Nô;¾²S>ìñç7ìñç7_Ì<=H¹>ea>SpR?¿)?>I/?·R?[Ê9ÿëò9pjÕ>ëô;å*;ÎF?1T>fè7fè7_Ì<öt%?uà>f¨<?µ>Ðá`>(­-?o{±7k×9dêÒ<b u:)j:%Y?®y>ßè7ßè7_Ì<#?Ë:¯>>©<?ÚØ°>øy>Í5?o	O9²19Ø£?HüH:{«+:¶Û?É>Y2è7Y2è7a2Õ<Ê7M>ñ
>9?q¥>X¢\>õÔ'?ýò:Ñp:Lg?<c3><YÆ7?®>ÒGè7ÒGè7a2Õ<-!ó<Ò_³<È~-??3=õ=k\ ?ùûm¹ÂH9B¿`±¸À9`é¾Ï>L]è7L]è7a2Õ<óã>-lÞ=öÑ.?ýÊÒ<Y<§<V!?þ¹6n8è¿¤Ñ:¶:RÛ>¡>Ærè7Ærè7a2Õ<6,?bwÆ>Ï"^?à¸t?F?vg?«${9ÎI;9¤+?°³: ÏU:P%W?i¯>?è7?è7a2Õ<úD(?HË>tèS?Ì´?õ§¬>ÇS?*8Ê8êÊ}9kúK>­¼:dÿ:&"?×É>¹è7¹è7a2Õ<ù$8?Èé>/¥I?S3¹>pKz>
l=?= ë8¨9<ºd>Ì9´?ý9
«>tÊ>2³è72³è7a2Õ<nh,?Íï½>Ø_h?¨m?_+?¹¨M?ÉúÁ9- 9Û?[¨A;:Ã:a~?GÌ>¬Èè7¬Èè7a2Õ<hp=&qd=¡O/?3h¼;:Æ®;öû	?ìðõ¸à9O:Ø¾']:ólc:sù>qÒ>%Þè7%Þè7a2Õ<ùý§?}?MË?4?üª>"!?íÐ¡8vFo9n ->&`;3Ò:~?Ù>óè7óè7a2Õ<°&B?kýÞ>`ä^?QÈ?mL¥>!]?\æe:©r!:<E6?¼è;ÁCN;ÚR?^Þ>	é7	é7a2Õ<C®¡=@Ìm=w.?ØLÅ=Ô=Qh$?~ÐÇ7e´ 9&=\¤;Ý±|;²3&?Bã>é7é7a2Õ<Ñ®?l^§>ñL]?7ux?P$?cCA?W:14:Vû>]µ;Ç_g;ìÓH?Nô>4é74é7a2Õ<ÂîÏ>»:>cHF?®?µ>~ô5?_¸È]z8£ä¾:·ï:;\À:Ü?ô>Ié7Ié7a2Õ<-?Ø«Ó>cùQ?B¯s?÷ó?V;D?1=9Yqv9bÄ>ó";ÒÔ:ç1D?êü>ÿ^é7ÿ^é7a2Õ<$?'Â>®PX?
Ã?¸Ö>þå:?6Rµ7ÄÂ9÷î<éâ9®¡¡9(²3?yþ>xté7xté7a2Õ<ÐXÜ>ËÃ>=6?ÆW>ùz(>Z#?È>¹2mA9(ü¾Ön9Jd×9i»>Uÿ>òé7òé7a2Õ<¿Nô<
´<]--?ðò;Ùz\;N, ?yg?¹9Í??¿õV¥¸of9vÑ¾))	>ké7ké7a2Õ<4>Íú,>Z»b?Ùº}?OÜ?rt?ôc³9ÜÜ94§Ð>Ø¶þ:á£:ÕR?D	>å´é7å´é7a2Õ<øõ>ßÂ >?C?o#?úÉà>. :?
u:Z'9%~{?Y7{<<zê;8#?¯H	>^Êé7^Êé7a2Õ<qm3?´Ù>,¨S?~@?d?xü5?},f9©Jã9>B;óÊ:Ô®A?
P	>Øßé7Øßé7a2Õ<öä>¢¡k>4Ix?4?Ù/?LV?MI9¨Ã9P·>äDj;ç;íÕQ?ñT	>Rõé7Rõé7a2Õ<Í¿=^=De0?Ä¦!<ä(<>?ÌE¹\ó8¹®¿[57w8Ý=jk	>Ë
ê7Ë
ê7a2Õ<>=ÚÕ<xU0?³Î-;#ëû:0?h¹Tv9ÿTñ¾%Ð¸pt 9/&¾	>E ê7E ê7a2Õ<¯®ô<r·<º*?*F:;üc;ýn?+åò¸¾ ª9¿6¾Ô8ð9ªæ=v	>¾5ê7¾5ê7a2Õ<9?wB?ò69?F&î>YÁ¡>Äs<?ü-8W96Ü¨=S·:öc:_N?N	>8Kê78Kê7a2Õ<ôGæ<+_®<
)?Tû;v;?0¾d¹YoO9ø%
¿³89Ä>~	>±`ê7±`ê7a2Õ<L=>1C=£Ò.?Ö;ÃV};!d?½¹o
Î8P²¿ÿt¸YAÎ8®|¾·¨	>+vê7+vê7a2Õ<>=á]»<ýá9?4Ñ<·ì;6*?Ýç7¹ìÖH9Rjê¾
e;î;?Q;?Å×	>¤ê7¤ê7a2Õ<@å¼<SX< +?,;3yB;ðw<?þ¸ÕT9×­¾V©9c9±>â	>¡ê7¡ê7a2Õ<BS=±=@=Åâ*?:ÚÍ;Á;@c4?Wê¸ýü¨81¿pöû¸ë8z6	¿Pæ	>¶ê7¶ê7a2Õ<1YW=g=[¼1?Û;{;Ï?,Ð¹2ùt9¼ ¾¨É80¥8wÝÛ>µë	>Ìê7Ìê7a2Õ<º=¯È=Ï¹0?c¸K=ª =i"?Lð9?v9Ë8í>Ãà:H¯:È~A?î	>áê7áê7a2Õ<ØÏX?µ2ö>¡qa?B½@µÙ£?CT?&á94;{9Je?®È\:¨è):S&?ñó	>÷ê7÷ê7a2Õ<ÁH>5Úý=ßsJ?þF?ð§>¬J?n<='Î<i?ùv<Ü<øáa?Êú	>~ë7~ë7a2Õ<«>?	ï>K?¡#?LÐ>JI?â5E99èæB?ÞÓ;¸TÌ:*v:? 
>÷!ë7÷!ë7a2Õ<tðJ?8V?MG?¢Ô
?Í~Á>d¥;?­áY8L¾9äsÍ=:rG':«K?(H
>q7ë7q7ë7a2Õ<Ék+?ø·>ùn?Ï?[«>al?x+G8r t9GÛÐ=¤Ð×:©g:]}n?[
>êLë7êLë7a2Õ<5íî>®>ËmF?¶W,?Ô=õ>2ç3?¿9A	Ò9l°>©cÖ;/;¯V9?ë^
>dbë7dbë7a2Õ<v=*í>=ÚC+?½;Xh;æb?U¼¹ú8rV¿Ô*]¸e9s~=¾èc
>Þwë7Þwë7a2Õ<qï>G">,$L?Ú{?+?sè;?&«@9ö£#9²´?L<p+<WýR?Fq
>Wë7Wë7a2Õ<H<?p~«>y³m?T£?)?IcQ?­K7Y}£9 b<¦;E:>?+w
>Ñ¢ë7Ñ¢ë7a2Õ<xº?É ?Ú6]?¼¾?¥,G?ð&u?b~:D:á\O?
Ül;e×ú:»q?4|
>J¸ë7J¸ë7a2Õ<Ú??,íó>ÓH??xý>,Uµ>¡ë2?ÌM7g_9U«ú<Ï9;vÙø:c&??}
>ÄÍë7ÄÍë7a2Õ<À?¹¬>Òñ@?±W ?Åh?é0?.ñ*=aÒ<
×O?Ìèý<[©<9??~
>=ãë7=ãë7a2Õ<{Ç?ÓûÎ>p«@?ûçæ>t >@8?'¸®97®¾,ò@:ý*:o?\
>·øë7·øë7a2Õ<ÊíA?;è>qU?nD?
õµ>üR?lÿ:{ïÙ:ã?ê:èº°:áÞ)?
>1ì71ì7a2Õ<²Ç>lÕa>_´a?dêj?ÿÊ
?iT?ì@=ñÓà<0[??+<;y¢î:¦ÜI?ó
>ª#ì7ª#ì7a2Õ<S\?É÷>±d?!9?$ÑØ>[?a'8r O9mÎ=Y;[±:¯X]? 
>$9ì7$9ì7a2Õ<©Ñ<É<+?rj:¤ôÅ:EÂ>Å¡5¹×*E97Ôë¾Ge·¶09Ø&½F¢
>Nì7Nì7a2Õ<Ì«k?c£?W(e?1?d©«>ì
T?DÀH9»9`!?ó¤:ëà*:w?è¤
>dì7dì7a2Õ<i?§Âì>t|?l8?¥³>¸g?Ð8¾(s9~b%>ÝN:¹Ô&:e?P¥
>yì7yì7a2Õ<mE?×+ì>Ê3V?ùª?h!Ñ>V:B?­¸¢r9Á6¾'ßá:ÁQ:5??²
>
ì7
ì7a2Õ<¦@0?âä>Þ!E?Á¿7?Mü>sq:?c¡8Ì9ñox>tOÐ:Ü:¼,?÷¸
>¤ì7¤ì7a2Õ<Ø;U?k³?ç=O?òí?¥<?Ò3?pRÂ:Øî:y<?í9<°¦þ;¥é:?ä
>ý¹ì7ý¹ì7a2Õ<{¶?&$Ì>G?3/ï>QÃ>B?F¸îv9<À½:û¶:àûH:Ïi?×í
>wÏì7wÏì7a2Õ<o3À?¾?]¶?¢à?#?Î×¸?Âs:âÑ9C/?¾2<êx;²-?èí
>ðäì7ðäì7a2Õ<´»?¦å>´Ñ?!KÕ??¯?ªº$:pÄ9É?Uf<u!;vµz?$ü
>júì7júì7a2Õ<ù©D?åî>g¾R?Ã5
?Xº¶>vÕE?ïI&8Àmo9FÌ±=ÙÒÐ:h$Â:û­	?þ
>ãí7ãí7a2Õ<Ô+ß<Go¤<Ò¸-?©ô;\U;fÌ?Hàû·EXz9oÈ½|G4·Ìù;8­õ½Ðÿ
>]%í7]%í7a2Õ<Ú2Z?Ý?FÌ@?V?3À>Kë3?P´µVøC9£¤?»tº;¤¹;-V?¥>Ö:í7Ö:í7a2Õ</ÑA?¼~é>oT??f(+?J[?Yf¨9Ã9YôÜ>C«¶:hp:B?Ì>PPí7PPí7a2Õ<4û<9»<Qa+?Ð·;çÅ;'Y?®¹L]93\¾¤]8±T9ô!¤=ß!>Éeí7Éeí7a2Õ<??%:!?Jãw?¼?1qO?]¨h?"GÁ9<4³9q
?Üîz;ÊÖî:D{?&>C{í7C{í7a2Õ<»=GÂ<1?þ^;`R;;?á¸¢y9Îaw½èº57¡(¸8½|==1>½í7½í7a2Õ<}.X?;®>´v?ëù?Ú?WÝ?Ù»F9¤v9ÎÎ>]ÎÉ;Ïj|;§«L?45>6¦í76¦í7a2Õ<0?jÁ>¸ØO? h]?¸0?²=??=c9§àV9?K3;hh3;U0O?:6>°»í7°»í7a2Õ<Ê=¹<ÍM?ÉX=ë=Â<à@?=<Ïlm?â`;Ø©3;©¿C?)8>)Ñí7)Ñí7a2Õ<ß÷¹?Ï&?X?#t?k.Û>0?â'A9xú²9¦#>#_6;6º:«Sz?9=>£æí7£æí7a2Õ<'Å<Z®<+-?¼;PT;k7*?7ûæ¸L­.9@B©¾®î%¸l9þ;¥½£B>üí7üí7a2Õ<Á?Ý>×b?n? ó¿>JC?î]9¨£¤9RA¬>é:æoT:×Î)?ØE>î7î7a2Õ<!Õ>'x>Þ[?_®{?ý?ØÎK?¢1}9¸»9Ù¬>s(
:¡è9`	?G>'î7'î7a2Õ<,q¼>_ws>¤$F?£¨Ñ>+A>Ú,?6»¸nmi9Å©½òZ:O:£?ÔL><î7<î7a2Õ<\
?gÑ>jgv?_¥k??æ?ÈðK?ìJ9q§ã9T0d>z:(o:«bJ?â>Rî7Rî7a2Õ<¨°>2;>Hq?hg/?7­Ô>y"S?{é29ÕÏ9ÿË£>ôë:.:æE?>|gî7|gî7a2Õ<Æû>·>"I?º½¸>,>}8?¬qv8ö}9ýÚø=Y¬¶:çbp:ÎB?!>ö|î7ö|î7a2Õ<=Ë<Ë+?Ðoú:EØ:É8?µ­Å8aH9|>j¢Ó7²Ã8 Ö
>´¡>oî7oî7a2Õ<v?ï>á?¤Ú1?¯ï¨>ÂÁ?Wk88N[9Á>>i#;ú©m:»-?Eª>é§î7é§î7a2Õ<ÅÂ?t±>jÖB?²?I7?J&5?t+9
9/m>¼r1<ÊnÒ;wßW?7«>b½î7b½î7a2Õ<pêÐ<(v<è@.?A;o .;(aE?|P¹~I9nN¿AV¢¸æp8p¿É>ÜÒî7ÜÒî7a2Õ<½þ>¯>4:?þt>¦[>¯0.?FT ¸¹l9 b-¾Ó%~:*(:rA?µË>Uèî7Uèî7a2Õ<÷¼<°<-.?æEÚ<ù3ª<&$?êV¸K9d@¾á
ê9Ï°ÿ9^Sê>ç>Ïýî7Ïýî7a2Õ<èÍ?ª)?`)V?èx¸?[?Ë!W?-ÐÒ9}9½9?÷ÙÏ;¸£U;ry?7>Iï7Iï7a2Õ<ÔT?ð%?ýN?f??,?Y9? .9l9´¬>¦¡¾:i=u:ÝþF?\:>Â(ï7Â(ï7a2Õ<rÎÕ<ùn<¼,?£-<;Bÿ*;iÜ?xX:¹µP9ô'¿æ58öd9¢´>Q;><>ï7<>ï7a2Õ<%=»lñ<£/?";ýÚ6;@<A?S	¹Ö8H7}¿zeð9ÉX:.¿ï>¢>>µSï7µSï7a2Õ<ÄÕ=ïa=vN.?QÝ;zå_;ô)?åI¹%Å8¿
	8ø:å7µ?gB>/iï7/iï7a2Õ<=è	?UU>ÐÀd?Ü0?ÝÃ?Ô[?Ûý¢9(j¡9!@?ÁTp;2B;oc?Ñ\>¨~ï7¨~ï7a2Õ<´Ñ<ÿ<Ûw*?¢¬;Í;?×°¹à6o9ëû¾lO9`o59¶U?Àa>"ï7"ï7a2Õ<K=0ÐÎ<è½,?°D;Mì4;
?§ª¹Ø*Õ8xGÌ¿
O8ò`T9ôù=«l>©ï7©ï7a2Õ<ßÇ?eË>êØG?Î?Ý¬>qÚ??
ÈT8Ï9@¢Å=6L;5ß:6j?Àx>¿ï7¿ï7a2Õ<êvã>4>gÖA?ÑJö>¡£®>t4?íê8¾9¹\>º(Ô:eB:A?|>Ôï7Ôï7a2Õ<<òß>e>NI?8ü>~µ>2?dòð6ª9b8l<×!;r«);£ÚE?ê©>êï7êï7a2Õ<ñ>^x>½¿G?\8µ>:>ë3?¡i1¸ø9¥.¾ã;:FóZ:í%,?½>ÿï7ÿï7a2Õ<®å>rª> C?°=¶>Åz>»
:?áç:9ÂD9 ¦·>v#;¢ãI;a>?pâ>ûð7ûð7a2Õ<e£*=Å¡ý<A;,?öò´;ç=;]$?ÞG=¹8æ,9 ¿ö­8à9>÷>u*ð7u*ð7a2Õ<Ò|ª>2`Z>qÜG?J?x8?2?<Yå»;IT?Æ%­<¹3b<áôC?÷>î?ð7î?ð7a2Õ<äH?¶/á>Ead?cJ?fù>êO?â÷ð8¿"9T>rl`:çi":çÞ0?
>hUð7hUð7a2Õ<úðâ<2Ð¬<(?(X;HA2;v?äÕÑ¸ß±{9ºlU¾&¹n99¿%
>âjð7âjð7a2Õ<óÍ?¹>i![?ãÎ:?c°ä>Q?rÃ9ö¢9lZ?¿u+;eÈÁ:b?_
>[ð7[ð7a2Õ<Yô>v>HcQ?yFþ>µª>y×>?S¯9e9qþ>÷s :_Ê: Ø
?
>Õð7Õð7a2Õ<4?+Ñ>øe@?9Ú©>p?n>&6?µ¸9Ã9Ü¹>Æ«0;Öç:rCC?í
>N«ð7N«ð7a2Õ<ðS\?´û>'7`?CL/?òäÃ>e?ÿ 9Î·«9ÿÁ>¼ê:7*:¤\V?	"
>ÈÀð7ÈÀð7a2Õ<"Öü<#Æº<"F-?²ñ;û:Ô4?ÏÚî¸Öl9T¾:,9å*9Ë>m'
>AÖð7AÖð7a2Õ<¬Þ?à¼>ZÎ?B ?§?5g?ã:ìöù9Õ?Â:JI:ã%+?I
>»ëð7»ëð7a2Õ<\Õõ>Ù>BL??ZÆ>7»9?³¸9FX9Üø¡>YÊ;\\5;~Z?Xl
>4ñ74ñ7a2Õ<1c¿>Uö>ø;?0æù>Gµ>±s0?z$96"9¢>W¢:S:3E?Ðl
>®ñ7®ñ7a2Õ<à9?²å>>ÒN?R1?{Ùð>¹#<?!9¯Q¨9sà>ÔS^:Ã1:	 ?E£
>(,ñ7(,ñ7a2Õ<$ô>º>óN??æn³>l9?·9¤¬9]ÅÌ>/F:|z-:ð:?ûµ
>¡Añ7¡Añ7a2Õ<êtá<°U­<b}&?qà;¥æ	;>ü>Ý÷¹æx79Î
T¿§#¸¤59­æ½[Ã
>Wñ7Wñ7a2Õ<sIÉ<HD<'?áÎ-;æ	;U!?y\´¹\f<9¸u¿ÕxÊ7Û9³.K=å
>lñ7lñ7a2Õ<ý&?ÍRÌ>¶P?Ü¿m?å4?¢F?690f£9PÖS>È:ÚÁ):7M?Ïï
>ñ7ñ7a2Õ<ô´+?Ø>ÊøJ?§ý>Ì:±>ß(7?`<ò6¢8mÅi=ÐØþ:øÌ°:þ8?÷
>ñ7ñ7a2Õ<ßÇ@?µÝ>é^?V?w?÷B?gB¸þHn9Oà'¾Üj;Á¸:@:?¿>­ñ7­ñ7a2Õ<Á?( Ã>eæG?À®¨>Æs>·°1?m®"7¤ÚP9gÇ<SÀ:Ãù9O2$?>zÂñ7zÂñ7a2Õ<v=/=¶¢ã<fE?(#<â9/<º_:?c£¹»Y9¢Û?¿læ;ÙH ;Q8?Q>ô×ñ7ô×ñ7a2Õ<I?X¸>wÒP?c?%ä?
§G?Ê×¼82F9T±>W<Õ5ò;ãSc?2>níñ7níñ7a2Õ<f=g8Å<*?ó-;d¹k;½~?yK¹W&9½qñ¾üÁ¸År9%|=¾´F>çò7çò7a2Õ<BÛô>e²>ÌAD?¦?É´>À,6?&
89=Áf¨:}:ñ&?d>aò7aò7a2Õ<êté<ëê°<ñç(?=æÚ<"?p}_µÚ9ÜOàºGùÓ9¬@Ó9Ûo?Qg>Ú-ò7Ú-ò7a2Õ<3.m?umå>OS?&PÛ?×7?¹²?º3:««:Ñ3-??ñ};øÛ:åÄ?&i>TCò7TCò7a2Õ<Í?Ì¥>ôÔd?tø?ñfN?¤5@?£¬9þ9BÀ?ch÷:òÜ:ÁÐ`?ªm>ÍXò7ÍXò7a2Õ<ÿ¿?ý|¨>8C?«3?DÓÈ>7-?Ð®¡µè ¤9_kûº¹;cÜÈ:ëÒ>?Îo>Gnò7Gnò7a2Õ<ú¶T?Cü>«W?kå$?ùÌ>8òM?ø©5¸BH9Òç½hço:èQ:¾@?Fz>Àò7Àò7a2Õ<Wy?üïÆ>>Y@?éPì>C£>49?xE¹ûÕ9N$¿Ï@:3÷0:èî
?{>:ò7:ò7a2Õ<Ib?:tÎ>p?'q;?É>wn?ÀÞ8V9
³<>R::'/:MD?~>´®ò7´®ò7a2Õ<Ç<?¥Ò>&e?Ã¤?iô&?"ìL?ïl8õn9Oþ=>65;í+ã:<5L?B>-Äò7-Äò7a2Õ<o¿<L´<2ü%?of;·tb;bú ?þØ¹-Ö9n9¿qÿ±·j9'Æ*½¿>§Ùò7§Ùò7a2Õ<ghè<¸«¢<©ß6?Év=ðf=eæ'?5!G¹mÿ9¿Î<¿_¸Ap9¿V¾«> ïò7 ïò7a2Õ<!?ÄÀ>CáV?1©#?×>ÝËB?õ§9ÁÈL93$?×r;TÔº:_V?a>ó7ó7a2Õ<ëº?Å·»>cH?»2ç>*ä>É?:?Øå×µ9u9âba»¨9Åß9HpÁ>*¢>ó7ó7a2Õ<Î:þ>@>Ç\?¸T?Ê? #9?
Ä9µ*Ï9-Õ7>pUã:X²:§¤^?m¾>/ó7/ó7a2Õ<¿Ø)?UNÍ>üÈS?D?f?¶{4?Ñ¨ô8LM*97ã·>|PÀ9Um9Ö(??Ê>Eó7Eó7a2Õ< r=p,=Û3?Ý<®¬«<ÅÑ$?ì.ß·ÞÓb9ã{½Îm;Ù®¹:V9?Ð>Zó7Zó7a2Õ<Q£=k=¬1?ÂT<
}+<×Í?Ô¹N9íõ©¾mmm;;E5@?hÖ>úoó7úoó7a2Õ<óï<?nÔú>íÔ@?Ö>oÒ>Õ§=?Êle8£á59u!>w;Ý:ww?[ø>só7só7a2Õ<s?6s³>c­J?Ä?ó½>YkD?{p$9Bò9U	?8×K:¸ã%:uH?ûø>íó7íó7a2Õ<$@?eÊð>yÃL?iÆ)?=ñé>WÈ9?Á~â8.9°ÐÎ>æw<ÖØ;f7?º>f°ó7f°ó7a2Õ<íÒ=Ë?R=lbA?ét>E¥)>5Ê8?uæ:?ÍI:l&?H[<*Ù<W:?N>àÅó7àÅó7a2Õ<²zÆ>Ln>É	U?n,?¸0á>IC?Úï8bz9;u>¥ÿ:É_:å	^?i.>YÛó7YÛó7a2Õ<xYu=Ó4=ß-?sô;É;?¹cÓ[9o¾Nn9Ü9Û?>>Óðó7Óðó7a2Õ<wL½>)Á^>Y?vY?¸[<?ó6W?µi=Ù<~¯j?xÁÌ;±4`;¯Êi?(G>Mô7Mô7a2Õ<-ÍÑ>ZÆ>¦¾H?x=f?÷4?E?à3#9|ôN9áÉ>êh>:ÏÔØ9DÎ`?ÉI>Æô7Æô7öÝ<#n0?B·>E
v?_q¶?°*U??[?WA9îø9ÀG>M;¸;}ê?£L>@1ô7@1ô7öÝ<?³&Ê>G?¥ù>£$®>H7?r;9F,k9^'Ì>ù:tåÒ:3,?=N>¹Fô7¹Fô7öÝ<~?Óê>"G?kg?	Ì>`-?½95Ä9d½?áV;ö*:¢ü[?	O>3\ô73\ô7öÝ<¶Ã>ã>9?¨ÐM?OÄ?¯º4?1I=ÿ<ÛØI?Vu<õ'<E#;?ÌV>¬qô7¬qô7öÝ<¤ÐÊ>Å«w>³¢Q?SL?¬`+?¼E?¡l£9øt9È*?43;(â:³J?èY>&ô7&ô7öÝ<¯;F?5	Ô>ÔUo?ÅE?d3?áT?ü;©96¡9Zt?Òµ;iT*;î¢?s>ô7ô7öÝ<Åw)?¬>ç?#@_;H?ñ¨?¿Ý):÷¡9?aR;ä²:>?u>²ô7²ô7öÝ<YÃ<M<Ö/.?ªe;'û#;¹E3?}¹rT+9gîN¿3Q¸d9
a®½²z>Çô7Çô7öÝ<ó6°= =¿À,?½<Áýë;µ?ñÝ2¸¿S9ôÿ¡½y(;/;¦?©>Ýô7Ýô7öÝ<$;>_>¯7?)>ÿZ>.*?ÆòQ:ñO:0<?üÛ:1¤:·~+?y>òô7òô7öÝ<`­,?­iË>QY?G/?Xÿ»>
G?7pF9bl9T >å¾±:·Ñ:ä#?Ã¦>ÿõ7ÿõ7öÝ<aÐ=õè<ä9+?|5=i=Í?,Á@9ã¨9Ú>A<íºè;Z«%?Î©>yõ7yõ7öÝ<ÐNE?5?^ç8?Å:ß>Ê<>¥4? ý7QÈF9ë¦<Fê:ÈW·:ô#?K¯>ò2õ7ò2õ7öÝ<Ö/û<.§¶<ü0?`àÑ<¼¡<&&?Õµ72Ð9òâ(=O:9ü®9	;>aÒ>lHõ7lHõ7öÝ<]?²
Ê>ÛD?~×'?ïñ>E1?$¦¸ê+_9ä*¾îz';Æ7Ó:7ýJ?ÂÜ>å]õ7å]õ7öÝ<?à7>Ê¥N?%±y?Ú/?û5?	#8æHÒ9l°°=@Û:\.:¨¤E?Çæ>_sõ7_sõ7öÝ<ü#?¶dÈ>ÏLK?Óiÿ>óD§>csC?öÕ:·È9©º¼ãÛ:Ö,±:½Û?[>Ùõ7Ùõ7öÝ< Ý>Ów>k÷R?³Üf?*?Ì9=?¡8k\F9Ó
¯=I:Hg:G0?ß>Rõ7Rõ7öÝ<¡ïó?.i?7ç?¾ã@u?1Ó?aS:Ån8:+×?Nð<»ý;?'>Ì³õ7Ì³õ7öÝ<ZÆ%?èÄ>|W?d?ÏQ?=?Ø9+à8Ú°/?à¦Á:ÎÒn:`O?s@>EÉõ7EÉõ7öÝ<âU5?½à>×?#L?PÂ´>ê?Ìf_9S¶9,>}ß;åK:¸¼?lK>¿Þõ7¿Þõ7öÝ<?Í¹>èT?Îõ?(G?ôK;?b#:ÌDü9þ%?D«ò;°;ÅnK?¬S>8ôõ78ôõ7öÝ<on?&Ë>ÆG?c¬?¾W?üL?ë£;ô4;;®h?Óú4<á;tcM?ÍW>²	ö7²	ö7öÝ<LÞv?3?§®u?Ô¼Ù?Ta?R`w?±E½9FÙï9Ê>HiH;§àü:ÈâJ?Á^>+ö7+ö7öÝ<¾Mÿ>Jj>ÒRq?ÛQ@D¶?ub?yáx9ÄM±9W¬³>³î:÷r:ÿ{?vi>¥4ö7¥4ö7öÝ<Òq`=Ï§#=/?ø	<±Î;:â*?(S¹³Q9_$¿ e8VAã8¶U>k>Jö7Jö7öÝ<¯Ì>Ý6~>qòM?©.&?¼»é>6?ÐÏp¸ôh9Ë\A¾×ÿD;û;&B?My>_ö7_ö7öÝ<)?WÐ>a3?°?>"k?`ø¸8®7@9Yv>F½	:8Á":§Ø>~>uö7uö7öÝ<%9>
è¸=âN?{?Ô$Ç>êåG?WÑ5=òXÑ<ÚU^?/;Ép6;ö]?ø>ö7ö7öÝ<B>´6>¹X?¼?¶¯É>´q6?^¿P9E`¦9 >°
;¦:ek?ð> ö7 ö7öÝ<ü9È=vá=ý$,?ª±;áÒ¤;Íø	?,j£¹ÇÊ9,.¿§¸¬Z9>÷½F>~µö7~µö7öÝ<o·q?2«Ô>°{??G¹?J{?;ï§9ª,¼9ùvä>º1<EË»;×Lq?ì¡>øÊö7øÊö7öÝ<Qþò>'5>tP?§?zÕf?Z89?î³9¦c9?;º;-­$;SÁ?/»>ràö7ràö7öÝ<±|>¨t$>n<N?Fã??;þ>Î8A?@ÊË<N[m<ÿË[?Ihæ;âã;´eN?1É>ëõö7ëõö7öÝ<£cû?g$'?À?ÿù­?ø>ä³?èí9v>9Âý>.¿;å;ûW¦?áÊ>e÷7e÷7öÝ<¯>QÅy>w3?&>IP>â-&?Ý¢}8®t9×P>KC3:÷«#:n1?Lã>Þ ÷7Þ ÷7öÝ<úÝ8?Üø>+>?¸¶×>Oô>Ì´-?É$8´9^è='08;ê¶õ:ëå??ú>X6÷7X6÷7öÝ<¼Ô=yc=­_/?Hâ;.Ò¤;÷º/?à¶öã9»Ã¼LS×8Æ=i9ÿUl>ý>ÑK÷7ÑK÷7öÝ<øþ­>÷oG>ÙW_?B¯h?
?;YM?Ô	<Y ;¸W?å2ò:Mû:ËP?Rý>Ka÷7Ka÷7öÝ<x
0?.Nß>/ÔI?¿>4¶>ÔË??n9Y9þ°9t>2J;sv:I/«?T>Äv÷7Äv÷7öÝ<Tð?òø¸>nªS?F?þ?e9?p9>½*9­ÃÀ>ßÆ;ê§:eg?!>>÷7>÷7öÝ<zòÒ>Î>îF?Î??Rà?Ñ
8?ãÄ;9¢9/å>14Î:Üú:yC?/>¸¡÷7¸¡÷7öÝ<ñ?¯ß>(¶¡?MÒ?
mF?©?D¢¯:lLx:Ü5?U{0;Á9²:Å~}?à=>1·÷71·÷7öÝ<£>ÓZ>¯´>?Íä\?Ú?±:?,uµ<þh<½-H?j<½%<£C?
M>«Ì÷7«Ì÷7öÝ<Æå=¼ç= [7?¤=µÒf=Tì5?¾Z<,<	þH?,Í;#s;pÝW?¢Q>$â÷7$â÷7öÝ<¦F?Çó>0ÔP?Ùº?òÃ><ÃE?TÊ8ØI9<x=<:K:ëeO?Y>÷÷7÷÷7öÝ<Þì?ö¢)?îB?êw?Ü$?ÐÊ@?È9.2:cM>yË;ú/;?M?³g>
ø7
ø7öÝ<é!&=,Û<Á¬A? nQ=»Ì=Î_5?·cÊ9Û$É9éÊ?iàÄ:}Q:G¥'?ÿ>"ø7"ø7öÝ<lôò>Ú>¦TR?´?TF+?ÞA?ûÌ6=öä<65M?Ô®o;7;k?d>
8ø7
8ø7öÝ<¥×»>ªJf>ÚÏP?ó(~?_®?M?V9æo&90EÑ>Vü:¡:$¾G?P>Mø7Mø7öÝ<YÕ>§W>BB?$ë¬>Vi>X¶=?Âõ88à²K9/sè=q9½f¿96¡>¾°>þbø7þbø7öÝ<s´F?·ó>#¸P?ÁÖ?
ÌÂ>ÁIB?×89)>>£X
;zÆ:Àw?1¹>wxø7wxø7öÝ<ó@?)*²>¦WB?­Í>m>Ò<?±]*9^°9w>A&È:Ór:öß%?NÅ>ñø7ñø7öÝ<®g>ô>¥I??8.Î>/6?Úã>=øå<ò~T?ÇE:Ü6:YÛO?ôÇ>j£ø7j£ø7öÝ<`-µ<xÊ<©O1?7¯p;ºB;¡5?ÕÈ¸9èÔ6¾°{8·ÐÑ9Í}=ÕÝ>ä¸ø7ä¸ø7öÝ<]ì=Ó®=ë-?²¸<?-Ö;i'?Ì<Ó¸öQi8RÅg¿I
·|¯9ÅZÜ¼NÞ>]Îø7]Îø7öÝ<$"v?/G?Òbl?Þö?ei+?]O?Ã±N;º÷:¹U?{9;æÕý:!;?ðú>×ãø7×ãø7öÝ<l4%?QdÛ>jÅ@?QÓ>?q>4î8?B(9Ä®9tî>îÍ:th:ÀÔJ?ò>Pùø7Pùø7öÝ<ûx? ¤>³EQ?
?KÊ?¸T?,`8\-`9'ÿÿ=;å;#¾m?×>Êù7Êù7öÝ<Ö¹?Ð>/êW?G?¨íý>ò?I?.Â9ñÚ¿9êy.> Ä?;å·à:vZ?ü@>D$ù7D$ù7öÝ<ÏÑj>µl$>íÌ6?f7u?öö/?ÿ_2?³9g=û;=&3M?|<è39<¢F;?§A>½9ù7½9ù7öÝ<[ì<\x²<F)?Ã2=7^]=?É8kr9Å>&¥<;U;¯³:?>R>7Où77Où7öÝ<¾#?6*Á>SX?üZ?­Ý?Ã¤@?2ý9«¢9Õ¢x>G;L¶Ú:0i?
X>°dù7°dù7öÝ<.ÒÛ>q>íF?·$;?h{?L/?ùÃ.9E"þ80?DD;r4;=ÕI?l>*zù7*zù7öÝ<&_ë=á¦«=ü/?î7ö;çÕÃ;Fî ?kv·¸ú«9óï¾ªØ9}¢9C@n>=m>£ù7£ù7öÝ<}\®<<&?tP.<G<·a&??¤·¨d8C¼8¾>­9Mj9I=?U>¥ù7¥ù7öÝ<B?ù;ø>m&H?ÂS?n?Q«;?Ì,9®ít98´>;V?;âÝ:«]?©>ºù7ºù7öÝ<ôMÆ="K=³.?á\¹;ox;Q?î©8¹÷C8_µ²¿¥Z;Ò:¼}@?g>Ðù7Ðù7öÝ<5?u³>F?´>+À>s3?;þ73T9C=« 9#:j> >åù7åù7öÝ<Z?ÓQ·>IBK?u!&?Çå>9?dÿ»¸"J9Æm¾×QS;p;ÁP?ñ >ûù7ûù7öÝ<ás?AÎ>HB?2Á?ËJ?Xâs?÷Ý9n=»9½?@l;À¸Ã:X?£>}ú7}ú7öÝ<ù_?Ñ»Ì>N?øå?¹¯?}?/$:sÑ9­H?MF»<míA<½7w?©>ö%ú7ö%ú7öÝ<l!?³>Ñ*f?xL?J?VL?g§(9¸Z9(Å>0;Ù«:Þxm?ç¯>p;ú7p;ú7öÝ<±8
?¼g­>ÎL?»Ê>w>+l9?i P8/9Ë=«×;l²Þ:ø¾7?º>éPú7éPú7öÝ<É>°¥I>.¥<?$	?ZâÊ>
-?ù¾8Ï9tþû=Bw<£Å<jÛH?¾>cfú7cfú7öÝ<ÐY?y?H?hmÛ?mý?]:?j;=©tâ<ÞS?Kà<Íñ<ÅaP?ðÂ>Ý{ú7Ý{ú7öÝ<.Ð?E¸ >Nzc?dÄM?Ï
?C?[®9FZ99??ò<:Ç/:²pb?Ê>Vú7Vú7öÝ<ÆÇ?ç?Ë£?ÅS@­¥?£?»Z¡:åÅ:°û?üÊ;¨ù:¿?_ç>Ð¦ú7Ð¦ú7öÝ<²A1?%è>CxC?ï³?qÁ>`%B?D"ö8¨êE9/>iù9¿n¢9¡D?{ê>I¼ú7I¼ú7öÝ<ÀW?qvË>l>?¨3Ù>
>ëy4?wÎ98ôT9W??û}:+ª):xH??ÿ>ÃÑú7ÃÑú7öÝ<s"<?+(õ>£tD?&	?¾Ç¸>ÇO8?^48ét9µ¬=ó>; å;[Ð9?><çú7<çú7öÝ<:È?æ~È>¡E?ºö?c¦Â>Ù!4?½åG8U9^¥«=E×:W:?I?o>¶üú7¶üú7öÝ<\Ð?°$
?­f?{§Ç?J?ý|?­JÒ99pá9ËÌî>Ãþ:9Õ:&~u?Ó">/û7/û7öÝ<z?ÛM±>,_Q?ê?Bº>WE?fÚû7P¥i9ù=[;nß:©.?x.>©'û7©'û7öÝ< r?Bû?§?I?»?b´A?Ä)3?
¾09³×9«ÃQ>7He;Õ
;ÄcS?-C>#=û7#=û7öÝ<(?m[È>fW?QY?·r?yýT?÷±9Öò9-?
ÞØ;áv;{2a?H`>Rû7Rû7öÝ<ö%C=C
=]©4?î>cÞÓ=ÿ#?V~8ãc9 >Pk;Cþ0;y-*?a>hû7hû7öÝ<¯ê?{µ>ÇF?t*?-ë>{9?]:t´9è¬L?
;?';ÞSh?âi>}û7}û7öÝ<Tñ?µ>iIE?S/?Èb¼>)KE?bÒ6¤ù8
*=¯Þ]:1F$:°à,?!w>	û7	û7öÝ<'=¹tÖ<Ò,?Ó¿=aµr=A ?Mhê8uHß8`?E´È9ÇÔ9\<ò>f>¨û7¨û7öÝ<L&?¾Ó>¨I?pð>âI>¼×6?]*O¹Gtv90×¾m:´í9Ä)?H>ü½û7ü½û7öÝ<¥0? _á>-¦H?K?ê9?$<?=Ð8D=9ú©>¹*;½±é:,;?É>uÓû7uÓû7öÝ<å9D=Äz=R/?¶=öm=V\#?qÇ9¢æ]9VDf?*M/:49:~Oò>V>ïèû7ïèû7öÝ<ß.?ñÌ>ùuZ?ÒZ?Ñá¶>W«H?- q9Ø8y9r2ø>¡7
:ÁO:Dò>>iþû7iþû7öÝ<Qè=f1S=L¶5?×æ{=ï©9=fª-?ã9=ù9Åé>}ù:Ýµ:!/?´º>âü7âü7öÝ<`?B?7é>ÑaU?ïï>«F>øzE?º8¨C89Å¡>úÏÚ:þ¾f:¡Âr?ßÉ>\)ü7\)ü7öÝ<!=o»ñ<¥
+?S=;M¦/;ÓÊ	?³1¹ÚÝL9íÆ¾ýñ¸æÉ9Z×¾9à>Õ>ü7Õ>ü7öÝ<³#?êÊ¼>2½]?ÕÙa?.O?\T@?~F¤9+_­9}ò>mo<}â;I§Z?á>OTü7OTü7öÝ<Fu?/?JÕf?3w?ãÕ?Àl?d¢9r9Z?J9Ñ:RT:«|?'æ>Èiü7Èiü7öÝ<ö¼	?+W¦>	ûS?M @;ùÛ?M:?v¶:~N÷9¸/!?÷öf;~ñ;=?Äï>Bü7Bü7öÝ<çåH?	²â>)Þb?Þ0<?5dç>4P?øBP9ç2N9ÍG?k[,:+:â?ªü>»ü7»ü7öÝ<ßö?ø!ª>u©d?Ôã?#.?|ÍD?ßJ¤9ç°¢9B?Ï%;îØ:ÛB?,>5ªü75ªü7öÝ<V.Ì>º8>q·B?jä>Kó>Þ6?ó8G.]9_æ+>\!;åoÂ:õe@?ø>¯¿ü7¯¿ü7öÝ<?tð>ø3?ºÒ?Y?ÅXx?í±ç9K¶Ó9â?¢ÁÌ;Â9;ËAI?À*>(Õü7(Õü7öÝ<­~?Â a>T?·ü?Þ½?kq{?ÉÕÊ<ÄýS<kñt?K»:äÃ9²Øª?÷,>¢êü7¢êü7öÝ<_bg?q@?ÓC^?j?T«>G?Zâ9rd9×&?%ÿù:Q~ª:"°;?4>ý7ý7öÝ<9Þ>æg>*B?bI?ÊÂÎ>Ïâ3?.M8²B9
T+>Ö*ý9+/ó9-A?ª?>ý7ý7öÝ<?,?gD?I¸{?&¶&?ÓDA?Ð9v¯9CK>`E;;Ñ=?F>+ý7+ý7öÝ<÷\F=}=îò0?%_=})=(?ÊüZ9bÙË9m>ö¤8é9´ú>dP>@ý7@ý7öÝ<Rw?zÙ>z?º¾
@ª?í?h:äUÅ95¢<?¥;÷Ék:Øb¡?p>Vý7Vý7öÝ<b?åµ>
K?_K?n±>]5??Õ¾l9ý9%	Ê>V+;üÌ:9$E?Õ>{ký7{ký7öÝ<¼&=>¾V=¾	-?¯;Ù;?íAÙ¸W89¡!¾ä>i:¨':È&2?È>õý7õý7öÝ<YÅ?.+?'¹­?üK¦?¸?ê¿?z­ç9Ã£95?×Ì;~å[;\yn?l¤>ný7ný7öÝ<Ýf?L²?^?Ëaì>×,>c2L?î}9<h»9Éo­>lÂ:¼L:©1?6Ô>è«ý7è«ý7öÝ<'	?KÊ¥>f;X?uú?R<Ø>;?¤à9TH9´>³:ÊF;:l4V?ÛÚ>aÁý7aÁý7öÝ<¢ê¥?Øô?uØ?@4ï?e¾?_2Â:üg^:_?F;ä;Ýn?ÿÚ>ÛÖý7ÛÖý7öÝ<dò?:>+Ïõ?Ã6ÿ?&a,?.½?ÍøZ<é<VI?uâo;áÚ:Ç?ä>Tìý7Tìý7öÝ<ûù<k¶<0J/?L_B=P=7'?)½-·9·½]fæ;tÝ¬;3*?Mè>Îþ7Îþ7öÝ<Ñ?qï>ßh?»H-?hÐ>VÛT?~Ã9½£9s>q´<;ä8·:Ô?ü>Hþ7Hþ7öÝ<C?P×ù>EbH?~?V&?NC?*ME9	ss9yÏ>ÊV;ÁËò:¡4b?iü>Á,þ7Á,þ7öÝ<ÿC?Ñfµ>b.J?E>ù¯6>&5?µÙ9@æ9DÌ>º¾::áÞ>
ÿ>;Bþ7;Bþ7öÝ<_º=ç¾<®³I?VØ<ÁÍ<¥b?88?c9Ò$>çÙ:-H¦:¼'?ú>´Wþ7´Wþ7öÝ<Cá0>:ü=£3?G >Ý=A"?NÛ)=-Í<uîS?L;9F|92?»>.mþ7.mþ7öÝ<$Q?¬Ú?LÇ?
5]?"Å>t§?ö_!9<F9'ä?9;Äü:cæ?y$>§þ7§þ7öÝ<oÄ>Ù>¤¢_?M?ÇD?ø³:?DáÙ9Xð£9·*?bì:ms­:aq.?kJ>!þ7!þ7öÝ<"çZ=³ç ="#.?Á<¬Ä¸;äî7?ê¤ì¸«·8Ói¿.>B¹39éÃ§¾+h>­þ7­þ7öÝ<L°=¾ã<3/?$;É?;FÕ?+ùZ¹F9ÿ2Ï¾bÍ¹dÈ69Ô¾Ìu>Ãþ7Ãþ7öÝ<¤¥?ÝE?f V?®Ä?W:?#?Á@9Ñµ9bÏ³>ì¤<Ü<±0|?fy>Øþ7Øþ7öÝ<-¶J?«ºþ>¹K?{Wà>½­>Ð¥9?
Tý8>Ô9>Ç>éáù:µI¹:},?Y>îþ7îþ7öÝ<f?k/¤>KS? pÿ>z¿¯>z
:?ª#8¨ºK9wÍ=áÛù:ÈÒ¦:¶??º>ÿ7ÿ7öÝ<9q?µ>Ù@?ÒªÓ>MI>Éµ6?tÁ7Ã¦9ô<=v3Á:¾o:}MN?îÔ>úÿ7úÿ7öÝ<àÈ¨?¤&?6¥?ÿjo?
jÀ>±D?³39s9®9z>19\9¯gï>Cä>t.ÿ7t.ÿ7öÝ<ý7l>dÂ>¦îE?lnc?±Ñ?A=?¸¤<ÏJ<ÁëO?.×»:c:%?4>íCÿ7íCÿ7öÝ<³_?w	 >Uò^?¤P?È?;?Áb9¨Ñ½9#ä3>÷F;é'×:H";?!>gYÿ7gYÿ7öÝ<àÀH?Zÿ>ýBI?êô>K§>Ý:?hÛÏ¶_T9«)¼B;9¶Ó:R9?$)>ànÿ7ànÿ7öÝ<»	?ô®>89I?(sþ>Í¬¹>ii/?Âf{¸(à9%^ð½È®:Ö3:*ê
?L)>Zÿ7Zÿ7öÝ<õ>=9?$T-=ºxF<¹ß?=í¸,T9<®!¾BÚl·kw 9eî<½¯:>Ôÿ7Ôÿ7öÝ<¶²1?buÙ>M1Q?Æÿ>a©>A?wÅ8P{¨9µ>$>;eë:aÉN?àB>M¯ÿ7M¯ÿ7öÝ<~ª?ÚÀ>±ÿG?¬à+?k&ø>P1?9Ääy9â>zùµ:À:éu/?EJ>ÇÄÿ7ÇÄÿ7öÝ<áf?çÅ¬>ÖÐa?TS?y^?hZL?§9ö¾9¬à>å?;éÜ«:C?ÃT>@Úÿ7@Úÿ7öÝ<m"Ú<Ã£<#*?³ëw:¥:è¿>.¹$Ä89âÆ¾3Ô¸¨Äz9IõX¾õi>ºïÿ7ºïÿ7ù~ê<ÕÆ>Q>"çr?¥?hß4?£i?Ös?=°ÀÐ<ÂÈj?ëu(:8í9à5?>88ù~ê<ÍR"=ÏÓì<êv/?þZ<Ñ$<´*?6WÌ¸Ì]M9¬¸~¾´¤9 È¼9
L¹>Q>V
8V
8ù~ê<$e'?RÁ>²ª]?|?h$?B¡D?æR8`j9Ó_>.PØ:£%§:¯¦%?Ï>88ù~ê<CÑû>)x¨>S??ÿ"?¹ã>qY7?d£7îå@9 TX=Â4P:swÓ9
|?\¤>Ð"8Ð"8ù~ê<@?j¢Á>½QL?`?Ð?4?ÿ<¸9r9 àB?ÑU­:u\:¢I?d§>-8-8ù~ê<_ÐI? æõ>9R?±
?á¬>¦`M?½f9¤9r>ì:é-:ña?IÐ>J88J88ù~ê<´?J`¦>ÎDc?ÐW?1?&4P?t	92ÕÇ9=·>øÄv;¥¾";
B?3â>C8C8ù~ê<)¢?óµ>¶øZ?&ý6?!&Û>iÂU?<Î8º.ñ8ç>Û>bÜ:H¾¤:[+?¬å>ÃM8ÃM8ù~ê<:êË<ù<ÿ-?
';,;¡-?¦2¹*#p8H¿¾É8w=¡9l¤ê=Ëé>X8X8ù~ê<\´?'?x?xu?R??Íeo?äÏ/9³Ò9CA?m;À(;wQ?Dü>=c8=c8ù~ê<ç,ç>î²>ªE?{??Dî?)>?¨F9á_9~}¢>bº:f_:^U?D>ùm8ùm8ù~ê<±:8?YuÛ>ªçV?EW?À?
:?hëõ8i$9J6L>+ë;Nì:ÍÛh?é>¶x8¶x8ù~ê<Ö¼O=0Ò=¬¥*?ó¡<Ä<??
9I·9â9>xé¸´an9àý ½;>s8s8ù~ê<ËA?½NÙ>Zlc?ec?¨üý>é2e?-/]8Ù&É9V¿=¾â:Ú÷2:8+¢?â>0808ù~ê<ts?QÄ?[?·?÷æò>¸@?Å©9ËÎ·9Árì>²à;´á';Ýª?Ê!>í8í8ù~ê<?8F¸>BO?DÑ?­ÈÍ> TD?ÖöT9!Ã9Ôj>BZ;FÖö:
¦b?Ú%>©£8©£8ù~ê<Aã°>Ûp>Ò¤<?HaÞ>²¢>Bô.?Z0=µµÒ<wV?áÂ;;½Ù;?,4>f®8f®8ù~ê<?EÂ>!EK?UZ?zË>M3?~@8a97q¾=äË;÷NÌ:¦09?ð;>#¹8#¹8ù~ê<KN?½T?yF?ª?ZóÙ>A8?p 9ÇÛÒ9-)->î³<¿w¿;.ÕJ?V=>àÃ8àÃ8ù~ê<¬9?û>«Ñ<?AÎ>Xj>iâ1?ð9*öæ8Í×?î;Ó¦/;ÄQ?N>Î8Î8ù~ê<GÂ=¼k½<^/?û=@Ö<6!*?¿Q9=9çá>ÁO;ú;TÀ-?g>YÙ8YÙ8ù~ê<P=èC×<P0?AP?;jR$;{?Ôn=¹X)9@/¿þÚ¥¸$Ý9`¾Åz>ä8ä8ù~ê<ü,?Ú>I?ËG	?4¸>;É>?4Â8²| 9ä>Ìê8¿G9u>*{>Óî8Óî8ù~ê<ýëÑ>×>%EJ?u?Óí¹><?ß897c9XKÐ>¨ô¨;e`;;À@?¢>ù8ù8ù~ê<Å¢?ð°>ùEP?%% ?¦KX?Ó=?9ä+²9Ï>ú;K:>u?)µ>L8L8ù~ê<dÕY?òæ><wq?Ê74?"·Ì>]a?Ø8H«99´þ>¦J;	é:a?Î>	8	8ù~ê<¿Vo?À?o÷E?EHá>oÆ>};?Rv§9C[¡9ï×?´Ø;FY¾:È@P?Hö>Æ8Æ8ù~ê<\³e?ÍÞ>Æö?N\«?x
;?j?®ÃI9XBc9íGã>ã::â©×97?÷>$8$8ù~ê<²µ<Æ<¼Ø,?Å=y;¢:;
j+?úÙ¹ì6"8G÷¿I::]e:°Àô>>?/8?/8ù~ê<ý¸=ûN|=wÆ:?í¦>ïL[>Ü1?ÄßÜ:Êa¨:;ç'?µ¸
<_¯;J?|	>ü98ü98ù~ê<ÒyÂ>¾`L>Îs?Cã?yh¯>vKY?ë¾¶·0Ö7{ûÙ¾I ;!0;¥ah?»>¹D8¹D8ù~ê<ÈG?1´>JK?¹+Ô>½>áï<?nw6ó8<+m:LQN:$?ó+>vO8vO8ù~ê<yn>i >¼Ð>?½?}õÓ>k(?nÍ:FM%:<ïõ>¥~5<[¶ö;ÄS<?>>3Z83Z8ù~ê<\?OÀ>ªé<?Ýl?í*?.a1?})8$n­9ðYz=háX;J;7ó9?ÄD>ïd8ïd8ù~ê<¿®"?¯·È>F}O?\{4?1³ñ>ô(??QË9wVâ9ó¯«>ex;#;ZB?rZ>¬o8¬o8ù~ê<k~?&(Æ>A=?Ô Ý>¨ù£>-,?ø]@9à4
9()2?p";Hí:''/?`>iz8iz8ù~ê<Tì>uX>xµJ?Ä.?ÜZè>|@?!ÝµÚE;9ù#»µ¼;Z:Sc?jn>&8&8ù~ê<Tòï=LJ­=D<1?*S<
ÉÜ;ú!?ÊÎ#¹R­9Æ¾"Ú9\9
?¡>â8â8ù~ê<¢%6=¶=Á]2?f¢;}4;Wf?|}L6RK¯9¤Q;z9.Ö39EÏ>»§>88ù~ê<ø:?I¸>AE?¥>l>	3?-ì¸ã%9áà½¨ª9-&Ú9ãDÈ>½«>\¥8\¥8ù~ê<Ð</<<3?ò¯¡;Þ{;ÐØ$?D¹z¹gg°8Oíµ¿ â8c`9¼§=³>°8°8ù~ê<ï?Úx²>füB??8@Ë>SH?N¸!9Wè0¾f4 :Fç9y1?]Å>Öº8Öº8ù~ê<ÎÒ=´²Å<[.?µ~£<»w<µ^)?\Ò¸Â090×½ïC$;×"è:î&5?Î>Å8Å8ù~ê<ÂþÓ<z<$3?5e=´H*=ø,?}'8K9 Ò=(Ì;>0);¶eD?VÙ>OÐ8OÐ8ù~ê<t?Þè­>ÅW?|W?`?öÕ<?Ç+9í,9ß£>+¶+;áÐÓ:°O?¢î>Û8Û8ù~ê<KI¶>W­i>,³G?eª.?íãð>9?û8ø5-9Qî¹>õç£:Ñ@:Y?ò>Éå8Éå8ù~ê<­> ®>>(Ö8?K²>#s>Á,?JCÞ::D>?u<ÈÂ;<óC?Ã
>ð8ð8ù~ê<òÿ@? .÷>âG?j8?îMò>lÖB?·ëÕ8¤9f¼>ÐÕ4;;ù2?Ù>Bû8Bû8ù~ê<c>]~>¯^?f¶>?×Iö>;F?q!7=jÏÏ<ïa?k¶}<âz
<	e?[>ÿ8ÿ8ù~ê<zÐ'?¹£>Ä?I1@òjÀ?&k?ÙQ=ñ]=ÔFu?¦ ²<íª<lÄ?Î(>¼8¼8ù~ê<h[?ÅX	?©L?$µä>êÃ>µð;?wò·[F99}¸¼
s.;HÔ:Ì"R?¬C>y8y8ù~ê<1+?àÔ>DN?¼8?z©?¥7?­Ö·f9Îeè¼÷á:^ô::FHB?D>5&85&8ù~ê<>×<å¶<ý	7?ÍÆ= =ç#?}Ì¸$9/¾Å½8I§9üY;>pE>ò08ò08ù~ê<$é'?©"Ï>O?;S-?êÈå>[A?òèZ¸ä8¯u¾§¬:Ô:ùH(?¶E>¯;8¯;8ù~ê<_?É­½>ÖE?kòæ>æs©>ys.?a¾·çÅª9l²½Ô¦:Õ	:m#?I>lF8lF8ù~ê<µ?ùHÜ>.t9?¢ì¸>b¹>Ö±/?¾í¸ï&9¾PRï::)ú??/N>)Q8)Q8ù~ê<ö°³<p<T^,?'">=Ù|=Ê%?è¸´¹'B+9É¿j£ú8zë59ÎY°>»i>å[8å[8ù~ê<Ãt?ôF»>"S?ÍD ?5ãÝ>yè8?âq9üÙñ8ù¸?t:°,:]?Èq>¢f8¢f8ù~ê<Ê=ÏvÛ<C-?`;±@;hÕ?|e¹)Z.9ªíÀ¾Èv9»Ê 9ù>Fs>_q8_q8ù~ê<xOÌ<<U<EH'?¾:ês¯:uÃã>ºx¹¸¥8/ÖÀ¿0ö¶!9PñT¼*w>|8|8ù~ê<ë.:=`¥=i6?Eù=Â¹=ô+?jy9ù~:Zt>ÉK;ÄU;Ã1?>Ø8Ø8ù~ê<Þ?eç >Wâi?ØF?÷Eö>ìXN?1U<:¨ã:z4?ìb+<X»;"1j?Ð>88ù~ê<{0?èç>Q ?3¬Á?ÂÀ?-?¦l:Ýé9
)?arÊ;&3^;>i?>R8R8ù~ê<
@=Âê=
,?àsE;o`;s?n¹Sv9Ç#¿L<r·ø&9½:½Â>§8§8ù~ê<ÉO2?©­×>Â¥S?VE?©Zú>ÈÉI?Ù@
9øu9l>oµM:7:P1?/Ä>Ì±8Ì±8ù~ê<0i??§Ôð>§wK?¤°?e2¿>%	;?èn9Á9Ø>´L/:3':3?ÜÎ>¼8¼8ù~ê<"û?ó-?ìL?ç<_?ôJ?g:?Ò6è8î¤94>§¬Þ;;ÄÔ??vÐ>EÇ8EÇ8ù~ê<÷Ý>%ò>éÁF?de(?$?Þ>øA?¢k«8º°9ã&>úH:	:]>;?î>Ò8Ò8ù~ê<=ÍØT=¶2?L¯Á;HE;J¨?ÔÄ¾8´K9¸>º{¬¸Ê^9VYF¾
ù>¿Ü8¿Ü8ù~ê<Y>Ø	1>­8?æ`>\Ô'>+?w|(=§ÐÇ<¨ÜW?K®<ê[<ZL8?Ý>{ç8{ç8ù~ê<á.=Ö²<bOz?mW=¶ò=¿f?P~=H»Þ<7&?[Ê<Ûm<ðZ?<>8ò88ò8ù~ê<*?y°>¼×q?VS?x?iR?-	9%×9)?¹ù:-×:ì<I?v>õü8õü8ù~ê<h?û1Ñ>ÐxA?|r?¬|¾>qG?ª«.9Ü
|9®g±>¡<ý«;Í]K?7&>²8²8ù~ê<=8?Má>ïvQ?_
?¨nÃ>øP??9U9éê>¢-;Sçé:"w=?þ'>o8o8ù~ê<ª.¸>ô6b>ìnP?aT?DÉD?wG?Ö_B=Ø]ä<åY?s;xº	;eb?¹L>+8+8ù~ê<½ëæ=×o =Ð;8?¢<Ý;ÐN(?±¡´¸ÄP¸j#¬?QR9Ççý9U>¿M>è'8è'8ù~ê<ògO=¤=Éû0?ÿ§;;¨"?êB ¹½G9¬fÍ¾×¯l¹°tÌ7§-ÀÓQ>¥28¥28ù~ê<Ìç·> d>íM?Ý?º:?È¿??Ýø9Úd9k-°>RI7;ïÛ:4V?c\>b=8b=8ù~ê<½<
(<æ4?^;<Ç;Ùv$?2¸ â$97öp¾áN·B8«M¾cb>H8H8ù~ê<»Ì$?õ(Û>@?Ì	?ùÃ>@¾3?4å9ÕÇ9¾Â>c(9;´;T5?ak>ÛR8ÛR8ù~ê<#$þ>%½¡> I?ºÍ?¡9À>',F?zÌ89%>+:CØÖ9ìO?ù>]8]8ù~ê<Ïà2?ëçõ>8:?ú&?è>¡!.?4¾:»o:äK?P{:Ö£
:h?¬>Uh8Uh8ù~ê<
*K?èïò>©V?ÑÑz?S$?`C?Ýùö9föµ9µ»-?¡Ã9^ë9Ú ?P¡>s8s8ù~ê<ã-Ù>Vó\>g¡{?`P?üå>¬h??>=öß<ZvY?r×Ò;à<;\sR?¹>Î}8Î}8ù~ê<NÄg?ºbü>ýk?îfø?¹l?£P?é}:cù9Z?B³;¦;;uït?l¹>88ù~ê<È=Å>Ul>±xU?M¤Å>æx>jGK?`»8t09ñ:Y>FDä;ôª|;ðFg?L»>H8H8ù~ê<Øü?´§µ>Ö0V?Uê
?ÎH¨>¤RS?×H:¥:Íü>Õÿ<+;|:a?½>88ù~ê<P\?Q­>²B?ÄÃå>CF¤>i3?,ï8*ä9Ú¾Z>ÙW;(ç;¡O8?Ô>Á¨8Á¨8ù~ê<Í¼b?JÁò>Éo?Ê?¹?	?äp9/G9nüï>ÈÏ:q?:S·N?Ý>~³8~³8ù~ê<N =u,×<.6??YS=A=ª­1?IP9Æ-¯9#1>Gûg:O:ã?òÝ>;¾8;¾8ù~ê<Ön>
>eR?ßc?1(?C?qåu9w²9kë>DM-:åg:|?¨ä>øÈ8øÈ8ù~ê<O8?0ÆÌ>§B?Ú]ï>SÁ¬>ÈZ1?ò~7Ê{9S»=MÀò;ÞÐ;«L?÷>µÓ8µÓ8ù~ê<K?#?m:I?V?eJÄ>áÃB?lÄ8ïtw94K>Î1;·;¥Ê,?Ìù>qÞ8qÞ8ù~ê<$NÊ>e¼d>?kb?:}!?ØXÙ>X5>?;Æ 9Þy9Â?Â×W;þv;x'R?^>.é8.é8ù~ê<*|W?»D?òP?^?ZÈ>M)<?N¸üÉ8à"¾7M;Eã:Sûf?â
>ëó8ëó8ù~ê<³{>±Þ)>Z©=?(7?? C0?vB6=¥aß<ßP?lñ<)ÛO<ªB?O>¨þ8¨þ8ù~ê<ÄY>¨>wA?@Ø>"ø >iõ+?	<=ã<)T?ÄÆ:Ðg:)ð&?T*>d	8d	8ù~ê<¨û>[§>Ð@?%Iñ>dµ>>*?¬7va9:jC=´e:W:Ò6;?Î3>!8!8ù~ê<øØÐ<Q<ñ©0?nìz;æõ5;0?óÅÇ¸Õ$99È­¾ñ18«l9³{>9>Þ8Þ8ù~ê<}£>.ÂX>s @?Wð5?1Ç?î2?1Ç;ên;mV? §<fZX<HDF?¡b>)8)8ù~ê<m?¨¥>¥^e?°?C$?Í§O?  ¡:ÍqL:ÎÁI?¥Ô <^6´;¥wd?hl>X48X48ù~ê<®î?JËò>ì?ìô?-3û>Í?^qÆ9§§·9}N
?M~z;wÙ:H®?P>?8?8ù~ê<æÑÅ<<»Ü2?9U<0Y(<"?ø¨·T9;'½:~Ù:Á¶:ãò9?í>ÑI8ÑI8ù~ê<Ã#Ð>Þi>ðÕc?ul?eÎ
?oU?ÞÛÐ9#­9Ch?¸(+; Ê:ÕPX?V>T8T8ù~ê<!ì	?õ>°¿f?-ÚÆ?%G??É¬j=ed
=rT?¿E:W:þú'?õ³>K_8K_8ù~ê<?¾
=s¿Ë<	2?¸¥;Ã+;?"°
¹«C9ò}µ¾ñ[Z9*ob9ÜÞö>
Á>j8j8ù~ê<þã?dïÂ>FiK?Í_?©Ù?¤G@?ôK;;½ý:RÅM?Ï:su\:A;#?Â>Ät8Ät8ù~ê<lço>Ã(
>aC^?4¼4?½=Ê>Çd?±
»=O95=?â# ::å¹9/\?KÐ>88ù~ê<qm?ÿÉ>]J?(?»Ý>L¡B?Î/9<¿9ñàj>XR¼:mÔ:º?GÙ>>8>8ù~ê<ªßO?æõ>¬iX?Zw?ÏÔ>Ê >?¢çS9®H9Û(?Í:w:e=?ÉÚ>û8û8ù~ê<áãH?6Ë>Q}?3ªÈ?kFH?Æ??ïm9¸°:àõ>á¸;:T±j?ö>·8·8ù~ê<ìÉJ?ý>ï*M?»Ü
?ò ­>n½L?07,Î9¤Z<PÈµ:<x:Ï.;?¢>tª8tª8ù~ê<èUu>×%>f[=?Í	F?ãÝ
?Z®2?"Y=È<ßG?¹]<IJ<ÞåA?8>1µ81µ8ù~ê<¦{h=àE*=óÃ.?«ä ;Èt;å½(?mF¹ÀÈ9sµ*¿!,/9lßÍ8ÓY?->î¿8î¿8ù~ê<¨Ð>ïL^> Ip?=db?Áï>b»q?Gq9¦9.\å>^º9T¯9O?pK>ªÊ8ªÊ8ù~ê<tï>4T>!NF?±Â>C>c[2?HIF¸j8D4ª¾b9{ø9 2í>ÜW>gÕ8gÕ8ù~ê<Ý>'C|>Id`?/©?v^?SB?&A9ð9N©¾>ï;ehâ:óÏ?pe>$à8$à8ù~ê<ù6>qÝ=XÞS?öL>[Ñþ=ñM?ôÖ$=þ¦º<Mb?¨QÄ;÷Íu;=vL?+l>áê8áê8ù~ê<Îã>(:>¿_K?ÃÞþ>ìµ>¨3?µ?´=ú	Q=ü½\?)¶È9P9êë4?t>õ8õ8ù~ê<©!F?ÍxÂ>¢h?s?\]>£hy??ÁÚ8bÇ¯9lK>Æ;¦;âRG?p>Z8Z8ù~ê<Á~?Õ¤>/oR?Ûþ>>Ä©>Ã'@?ÝCÕ8a9Í¡T>6ì;ùi7;|¦R?à>88ù~ê<1²=F}=æJ4?þá;pU£;a0?³8¹ôñ8Ó¿Ë®·ÐË7ÍÓÛ¾>Ô8Ô8ù~ê<ÊÞ·=G= î.?yÈ°;;µä?U¹x)>9Å¿ú{¹8©ý8·¿á¢> 8 8ù~ê<¡S>hÈ=¶iF?5uh?x	?¤;?g£f=+
=+¾U?Áä9R¬9zÁ)?Á¦>M+8M+8ù~ê<u.{?'Ó&?y¹@?N;?â?ô7?l;8Ç×9¹=;@º:ä:÷2?¥¬>
68
68ù~ê<	J>°C>5ù8?¶Ï>î>À¼6?T_9ÿû©9eûf>lîÇ:¼ø_:d?±>Ç@8Ç@8ù~ê<o'?¥>ËÑJ?5rß>PØ>OÅB?ÑF7.9º<ï;2ø¡:R?`º>K8K8ù~ê<;<?d>î>ýJ?'ùÊ>¶>F
>?ã1«8Än9ÎÁ7>£{;O;·-Y?eÀ>AV8AV8ù~ê<F¢?h?2EU?
?òÿ¡>AM?ø[?82'9m8¤=Ðå¾:üõu:{°F?ãÁ>ý`8ý`8ù~ê<ã,i?~>ænÔ?éÂ'?õc>aû ?
û?7¨å9ý¤>=òz,;¬":Q	?üÁ>ºk8ºk8ù~ê<1s?,±Û>±?ð?Ê{>j?6/i9*¤91%<?*|2;CÒ{:_rµ?­È>wv8wv8ù~ê<1W?ø>ã^?ð/?äÈ>Öa?0	9Ù¼9u?33:Þï9¾¾??Î>4848ù~ê<¨5=è=èü2?«¯;ÈÄ~;Òm?n¹7Ëg9ü	£¾©D8rg9G	¤=×>ñ8ñ8ù~ê<Ç5?À>Bá_?¯?2B*?$ÛE?äæ:i¸9¬á9?	â:`3:ÞÂX?°Ý>­8­8ù~ê<\/?d2®>
«F?Â3?<A¸>|æ4?¤Î8SÄ9
¥>Èú¾;}o;X8?¬ä>j¡8j¡8ù~ê<N:?ëÛ¦>8$W?èÄC?þ>ìD?6yz9å»ð9·->O
;_:¾Y?>æ>'¬8'¬8ù~ê<E?ùáÙ>ð7?o>?÷
?*³+?¶59¢`ñ9¨¸@>Á¹B:¢È#:.?Úæ>ä¶8ä¶8ù~ê<ãøÑ>¬g>üJ?90»?º~?å6<?± ¶=%åK=«d?ªlÞ;ÈZv;"g?ö> Á8 Á8ù~ê<ït?DÏ?Il?8?zH+?]T?.:V_Ä96¸A?²Ô<&õ¾;8:N?oý>]Ì8]Ì8ù~ê<Ll¤>ÂZ>A?iw>Vª.>Ù5?Åª:6uS:X¾N?Q¼X<)o<æ:?>×8×8ù~ê<@X4?·;ã>ó,K? I?jE?I?V48Võ9@7>Ùë¬:Ë:çÂ?ñ!>×á8×á8ù~ê<Ã=ÜÁ=(í.?O$	>{eØ= ="?âÂà9ªì¨9;O*?8§;ÿÓr;0?f,>ì8ì8~û<@JÅ>a>óa`?×JÉ?Ar?ÊH?jØI=ÙPà<[f?¢Ê <þx½;?Y?I>P÷8P÷8~û<%d?õ?[ê^?¡?w3?ð\?¾9Ù§9U9Þ>ªQ<çE<Ãq?A^>
8
8~û<£FE=¯Ð=í/?Ì';¤Gq;` ?9¹¬Õ9ÛQ8¿¢×5¹&Ð9ËP¿M`>Ê8Ê8~û<mÊ¥?^)??¥ü?¾Ù3?ÉÎ³?D	:zÉ9Rî1?Ræ<þ²Z;?q>88~û<G º>Kq>ñ:E?;µ?["»>¦9?\é7àÓµ8$>8:´:Í{f:.H?D>C"8C"8~û<#ãT=~=-?Æ{=pëö<J?È`9ä9DtÑ>nÅ;ÏjF;Ñ,?Ë>-8-8~û<æ7@?V`Â>l(}?KVÐ?ÁCk?ú²b?µ}Ø9a9ö.?Åt(:ºÜá9ï>?Æ >½78½78~û<ûy=Ñ¼<=Ù)?§;îñ?;më,?èS¸º'<9i(¾%¸6Ê9h¾UÃ>zB8zB8~û<%99==84?Ï;

;ª1?S£8¶Ð¡8#¼ì>m1¸¼!l9ËZÀ½Qà>7M87M8~û<©´À<	<Â'?ã:±:ò#?µo¹Dët9^ú¾LZ6_ô8Q<ì>óW8óW8~û<jnH=®w=­`)?ðA;L$;?¹Xù¸9+U¾f# 8emQ9ÀÃ=è>°b8°b8~û<ó<}3«</6?ý(Ë;;¸ì-?3q¹9³9MC¬¾Îø	¹´9ûD¿>mm8mm8~û<V?b>|Jx?æ¥Ç?ú\?H±g?àÙ9ì­9dY ?cCb;¹pþ:s¦c?\>*x8*x8~û<ûÕ?õjô>-?Öû?MÞ?Ã]?DÜ9¡«9$?Ë4\;÷å:øu?>æ8æ8~û<§44?Çvâ>eµK?|µM?çÑ?Ð¿/?(å§7âÐ¯9~wô<Å\?;ìNÞ:7]\?à$>£8£8~û<k_*?4@Ð>ÞoQ?bsà>ë>7ßK?ÖC)8Mã9>È² 9¯9`j>Õ&>`8`8~û<áe?pØ®>2>F?ìd©>@tm>Û6?+Þ¸?{9Ïæ6¾lïö:3Xº:§)?ù*>£8£8~û<.?ÓÛ>MèJ?qÜ?GmÑ>ÜÚ:?ln9ÁÄ9Ì>Ãs;è;âh?73>Ú­8Ú­8~û<*@!?kÈ>VøM?¶Ç?n?Ç¥9?(=V½=©@i?×F:a:u\?Ë;>¸8¸8~û<>Îo»=s6?ò>·<·>d)?lì:
$:æIM?ÊÙ9æÂ9â&³>¼Z>SÃ8SÃ8~û<vj?`#?÷K?öW?î
?0ÃB?&f¸â&ÿ8SOg¾¼½;¹];éZZ?4_>Î8Î8~û<Â>*^>pT`?ÞÌs?·/,?<5?;f-9 ö9
>üW
;sÌ:û0?n>ÍØ8ÍØ8~û<,þo?óÔ>IÒ?ã%@ø:?åY?e:I:N+R?º¢;ÿ.0;ìjk?<>ã8ã8~û<Êi?8
Õ>Ãw?£Hõ?it~?øÅv?¢­Ç9j·9½8?Ç¢;"$;í+}? ¬>Fî8Fî8~û<è{?"ª>PB?Øã>b¢>3?p±5½*9é:fö:£§:/<?ó®>ù8ù8~û<zÇ?ßqÊ>ÖuB?Åt?¦µ>ûÙ7?hb!8<!9S=ìÖ7<ºú;óÒ;?cÂ>À8À8~û<ðk2?GÐ>x[?M@Ç>Î>ª´:?',8ñß¼97ý½=7a¸:"7:Ü3?VÐ>}8}8~û<
ç>?îmï>VL?·E?²Gý>ÖG?ç©x78r9=8Y1<úÌ;~]?uÑ>9898~û<=k0=L=¥¯*?¬	=ß2N=Òq!?h¸Ð9¶@<¾Ý°:ù#f:¼D?SÕ>ö#8ö#8~û<ÏÖ?¾kÆ>/{F?Ú?¸PÕ>7?³^N9?4¼9ÕZ>çç	<x®;±ÇJ?µ×>³.8³.8~û<q?
¿>¥mB?ÔÜà>è®¤>@Æ.?øÏÞ7ü39s_Ù=]ø;ªoÔ:_Æ@?ÕÙ>p98p98~û<pnT?
Ú?Æ9N?Ðã=?f0î>ÕL?2$9j¼9a§>í_:Çm):Ó(?ÃÞ>,D8,D8~û<y}y?¥×>?Lg?ËÃ>è5?â¥v89S>Õ%;#ïX:ÞÃ?+á>éN8éN8~û<7âÞ<÷a£<.?lÕó<ÏÙÄ<Ò?Gg8â9Kfî=9Y;Â9¡Í>¨ë>¦Y8¦Y8~û<ío= ~Ú<	C0?|ê;Z¶_;ª?ríG¹:X9Tì¾5W99=9;;ú>ú>cd8cd8~û<¶<?À+ï>p\I?GÛ>aù>ìH?:\8T*9¨z]>{èè:Âð:ØFL?»	> o8 o8~û<§%>D0>¯R?`ù>Í´¨>ñL=?|z©8è±°9iõ=µ7:Xõ9Ð¯??o
>Üy8Üy8~û<XY?¡¯>J9?JJ@|~?ì~Ë?P!:£Ôð9E¤?Y;¼Ë:
zÃ?>88~û<9º?±Í>"u\?µq?s±À>J?Ë`9¦Ë9J>;É,;¹°@?w>V8V8~û<_Ha?Î©?T?.?Àg¾>÷O?7>/9Ù#Ø<\¯:37:÷È$?$>88~û<'[å>ªÉ>JÃJ?äî¯>F{>à`3?ws8|ÓÒ8Ñ>;%;?¹:'a9?-@>Ï¤8Ï¤8~û<£¶<pA<¨R*?xB;!\;ìA?
.L¹ò9àE¹¾"+96Ãf9ðÙ½>NM>¯8¯8~û<w?Ê_>V£?Rð@ÜÕr?ëN?iÌ:DÉj:G_?2/:ÝÚÉ9	^?»Q>Iº8Iº8~û<å®/?¯É>Bÿ^?Rë?ü¬>ÃûT?u;9O¦Â9¹v>Ã:1:S?TY>Å8Å8~û<¨2´>sp>Ú??ÀLh?#P"?	17?"m=»<6×M?sÇ<\úv<×N?*e>ÃÏ8ÃÏ8~û<«>K>TX?¬os?Àÿ$?>Ù<?Ô9Á:úëÓ>X:î9: ïC?ÿw>Ú8Ú8~û<O	>¶=RA?C²>ËÝT>8/?«ï8="ß<G-T?s
Í:Ù:°õ3?­z><å8<å8~û<´O³>çíQ>¥©Z?çl?¢O?UE?H?=cÜ<1^?%6¤;8N;K?Y|>ùï8ùï8~û<Ç
2?m÷ñ>=^<?b?®Û>(¬7?­DÒ¸n¤9|§)¾ÝÈÛ:v¯:%U ?>¶ú8¶ú8~û<A?Ãvé>÷â?o»?ò)ö>¢?Q­9w9À(?ÔEB;ç°:?Ï>r8r8~û<4#=·<§c?¯ô];à£;þm@?$s¹$o8P×!À Ó83è@9âk>>¥>/8/8~û<
Ñ=<¯S=Y1?,>½=V-?©w7&9Qðë<³;à^;uÂ"?MÇ>ì8ì8~û<ó·	?÷|¢>¼ùX?IÀ
?¸>OA?NÐL9)|9üvJ?¦½;è¢n; sK?'×>©%8©%8~û<Íræ>W>sV?¢?1¶>/q7?t¸ù÷87l¾¹d:ûMÑ97¾?Ð >f08f08~û<åS?/Æ>Xï«?Òé?6à<?ô?ær:²
:&õ>¤Äú:ï:EtZ?T >";8";8~û<ð&?xüÌ>%kO?¨0Ù>_ª>àA?"~7=y9o=	h:K:"Ê1?b  >ßE8ßE8~û<G¸ª=®Äo=óF6?ó>XÌ=ä=$?>X:0ª1:?Pm[<c<à60?a$ >P8P8~û</
?8p>Ûy?ÄæÃ?v>O?/ýq?ø|¹:tP@:Ôév?<¨§;¢ùe?S* >Y[8Y[8~û<+j =£¸â<s!5?¤¶=»8=1b?£9¨­9è
ñ>3Ê: =:¦à#?û+ >f8f8~û<ÿö?â¼?~Ü?@?Äº>w?Ü¸·pY9Y½þÝ¨:Ò?:S]a?v0 >Òp8Òp8~û<á/??¸:ð>õ¼K?Sú>v¬>XïI?U!8DÑ+9¥e>Èi;'â:[?@ >{8{8~û<¬ä?¯³>jgX?9.?o[ >ákQ?²öN9u9µ×>.;4Ü:ïJ?J >L8L8~û<Ú4d?k?vc?ù<?Û¹?Þl?m¢Í9¯2Ï9xþ>	1:Nk­9
?K >	8	8~û<§¤Ö>Éw>QL?Ì?6?¶F9?e*ý8Þ9;]u>ü
ì9^Rù9]ò>\U >Å8Å8~û<d=AØ×<6*?@®;/i;Jµ??xP¹S9õÀ:¿HFª8ßZ­9usû==h >¦8¦8~û<¢x=º5À<2Â9?ý¥G=Ù=¼6?@e9äJf9w®þ>\îA9ÃsÒ9<çk>ôj >?±8?±8~û<¸D?©÷>D3K??³?¹#<?nº<?ÏÖ9( :¾²>«I;áQ;Aö7?×r >ü»8ü»8~û<te?(È>AÏF?$Ô?Ý¨6?B?w­T9Qý#9½&?õ::Ì(,:ú?É >¸Æ8¸Æ8~û<Êù>@ÿ>0äX? ^?+?ûR?Ê!é8¼!w9rq>m?û;d@®;$8? >uÑ8uÑ8~û<s+Í=¶[=r<??j>¼O>©/?3*7=¿!ä<9M?ç<ñ<<)¡>?Ï´ >2Ü82Ü8~û<(ÕÄ=½¦=ýº9?5mÊ=Ìá=2a(?!§L¹.ø9-¿.k:¶<Î9b¥ ?¼ >ïæ8ïæ8~û<}O?j­	?ôç@?gë?%×>ï53?xH9³óp9>K>íæF:(!:!?ôÍ >¬ñ8¬ñ8~û<M#Ç>zMU>÷ÿn?kB?¯Ó>«Þk?9I=`å+=ÝS^?Â¡<gr-<Àn?¤Ó >hü8hü8~û<cþC>Úâ>É<?Ë?ì}Ä>k;?YB=e*ß<^?Ç<pÝ¹;"OM?`Ü >%	8%	8~û<[ß=?·
ü>³Ú@?,?gëÓ>ñÈ1?Ï¤9
Â¶9§iM>y;>ã×:°-?Þ >â	8â	8~û<.Íø>Óµ >Z)F?ð.?o0Ç>QN9?txÒ8 ñ8<ÿÞ>"Ë:-:JÏC?Cà >	8	8~û<ieØ<<	ö4?y;å/;zä=?>½¸
 9þV&¾38ûÅ8C>jê >\'	8\'	8~û<S}?fËÂ>®IP?BÙ>Ý>Tù@?_FÕ8=·9¶ï3>álÖ:ñH:»cL?&ï >2	82	8~û<!¦? S>Ýg`?ý?MK?¨HF?EF»9þì:¬¸>É
:ªÒ94Â'?ö >Õ<	8Õ<	8~û<8±z?H4þ>v|?òU?kË>ºÑi?²¸Y09½7(/::®h*?ÿ >G	8G	8~û<?t¸>¸§Q?6²-?*ßî>¨&:?9~º9ÇÎ~>µ=;&]Ä:·.w?!>OR	8OR	8~û<p=ü>B>_a?oý?>>?©øE?òDÛ9: Ð>ÄÜ;²4;&W?´!>]	8]	8~û<1?TP¼>¶P?/ =?¢?õÝ<?ÈµZ£9ÙØºåfº:R£g:¡N?à
!>Èg	8Èg	8~û<%>´©Â=Ê-?Çc=ìY1=Ie$?Ø°9¹¥9?ªã:ó§:®-?ö!>r	8r	8~û<Íý=#SC=0þ,?·±;çY;Ï ?Û¹Ãu9rç
¿ÍdZ99¾Æ¾>+!>B}	8B}	8~û<N ?J?["?À?4M>^J?¥#Ô¸*À¸8¼ù¿5®;=¤:I¨r?ï?!>ÿ	8ÿ	8~û<<Pr=Ó17=N)?N<ÉëÓ;ó$?l¹¹Õ9§Ìg¿§Ë8¥q9aW>fP!>»	8»	8~û<ìùñ=¼-«=|ð4?0>>Òä=X$'?å5:V`:
Üï>I:g_Ù9õ+?¾t!>x	8x	8~û<^ï=aÙ©=w4?Ü:<µ<l&?ÖB¹*e9~¿Ù:Øg: ¼?!>5¨	85¨	8~û<1A?kß>]??K?Yqh?_Ñ9°¿9£ÂÎ>¤¦:j[:HmB?C!>ò²	8ò²	8~û<sI4?ëÝ>¹P?¡ã¥>_³Z>x.B?=Ã,¸fË|9ô®½f¤:)*X:êãB?!>®½	8®½	8~û<ÝB1?à©ã>SG?Ä?HÀ?=?7½:Þ9¶Ó&?üý#:Vü9ö&?ª!>kÈ	8kÈ	8~û<®[?¦k©>]ÿG?ã¹?«øÒ>a:?"1¸(Ã8/h¾Søá:ã:ÏUY?}!>(Ó	8(Ó	8~û<;{Ü<f¤<é©+?KÄ9;«M;»"?ø¹óÑ9O·y¾¡ôL·!Õ8î­½I!>åÝ	8åÝ	8~û<{Æ[?kêù>7 a?KT?i°ã>_n?^8#93U>)Pã;­Ï;Û¨??^«!>¢è	8¢è	8~û<Ó°`?öÒ?¶X?BðT?(A?pI?D±9#µß9óAË>	Z:ýg>:bJ3?Æ!>^ó	8^ó	8~û<Î«?*ª¹>ø^N?Õ°3?h0ú>@Ý7?;ùW9¶L9b'?ÒÞl;¬<;ÜE?gÐ!>þ	8þ	8~û<Ï?Â«>E?ÔD?e¥?\<?ý5è8¶9èD#>å·:>vt:&A@?$ç!>Ø
8Ø
8~û<¶ª=	\c=Ð7@?WÜ;ñã;ÅF?aÿ¸ºË8"¿¶¦#8Sâj9]²=ò!>
8
8~û<Ä?T>Ýe?²>?Vïù>X(C?±9~9«]ø>Æ_K999=¥>Dö!>Q
8Q
8~û<öÌ¢?Ë4?Vg?JF?Ûg?ûÏ?ùM¾9Ô³þ9)F¿>ÌUx;oÑ¯:SË´?|ÿ!>)
8)
8~û<r»ø>>~G?j=©>ü¹p>Nú3?ðÎ·:k«9º½[Æ;GÊJ;M??
">Ë3
8Ë3
8~û<DÎ?Ü
¹>A=?Y]??1?È7Äo9v^V=$é:Î{:Ï}?}	">>
8>
8~û<²ý>õ>Àlf?3å?ÞJÅ>KdF?X8|J²9<FÚ=®8;àÏ:¹c?">EI
8EI
8~û<¤ÂÑ>z>»V?tÍx?U?éÖS?!¹7{{£9ì=m»:vÀ]:`X?X-">T
8T
8~û<_0?÷¿?Ål?è·?¯?fq?Iê¾8Ø~9HU@>¢LÙ;	gp;Þeg?N2">¾^
8¾^
8~û<´­?äT©>£À]?4é>VÄ>âN?4Ó9Gø9î?¢w7:X9ý$?9">{i
8{i
8~û<Y2?Ñï>ü">?W.E?ç
?~*6?ÙL9²c9!Ð?2Xm;þþ;^F?Î?">8t
88t
8~û<;C?ô±º>N?§L?p¼>µA?Ó+8EC9	àà=&±U;Ò:2ì?ï?">ô~
8ô~
8~û<C-G> ­<ÝÝ@c%>§=¤
?ÜÇ¼9ä­9U?e;;Ï"Á:K?<R">±
8±
8~û<QF?
^å>]?í?®>¡e]?~ND9ªÅ9J=~>~Ô:µ
6:CJ?Oy">n
8n
8~û<u?°>g}S? ÷>Dá>&@F?v8`p­9 ë=®ü9c:Sýì>V">+
8+
8~û<Yí#?@8Ó>V®F?«>f?Ð%"?Á5?â9¢ïá9ée­>Ó:×a:½Z(?#">è©
8è©
8~û<Ðõ%=Iùó<$.?øh;×@;In2?l¡ê¸ç9me¾Èð8+;9µ¤>[²">¤´
8¤´
8~û<ñ2í>íû>±E_?_?º»>±??¸ðØ9^Åñ½ú¼:H{:,
-?"¾">a¿
8a¿
8~û<=kÐ<{ò;?^_<ôqÀ;yÄ*?r@¹çìc9é9Ø¾Éì9¾¶*9UÁ>£×">Ê
8Ê
8~û<t'=ÔÝï<FP2?Ï<Bp¿;kF4?ûº¹òÛ8|YÀ^D¾¸Pë8
þÎ¾Ø">ÛÔ
8ÛÔ
8~û<ò?ç´>ÖJ?>ÑY>@H6?
Ë¶¸M8SÏ%¿½i~;1;§õ7?Éé">ß
8ß
8~û<Éý>
t­>ñÂ:?ð >²àh>hë0?ùÃý¸ìÍ&9$»Â¾òÜ793¹9±/>è#>Tê
8Tê
8~û<P¯¶>KÞi>ùG?è1?¾ïò>&y;?Îj=ùÀ<ú{P?³<çÂY<ÐR?K=#>õ
8õ
8~û<áí­>pG>PA_?´Où?ø?.i?¸,=#Ë©<z!?âÚ{;K#.;@ 9?ë?#>Îÿ
8Îÿ
8~û<Ç<t<}Ñ1?MÆ;¢ì;#@?¯=¹ì9s¹¾ñÃ@:Ä<:cB,?PC#>
8
8~û<1Ì?ý3¢>ÛL?è)!?µdÖ>±p@?*À¸n+¡9©¾ìÆ;ÊÂ:]×D?»C#>G8G8~û<ÔE?lý>¯ÓG?Ä\÷>Û>ÍPG?æ>ø¸
üÈ8W¿qÙæ9àÉ9´^?I#> 8 8~û<6k=\ð!=Öê9?õNw=¼Â6=5-?0Å9î9Ý,?óà!;¥Ùæ:µ3?J#>Á*8Á*8~û<w*å<®«<´Û*?<ÕÔ;
ß$?£c¹#&9Xø.¿;:fù9u?R#>~58~58~û<¥Y?sAø>zf`?Ð?Y»>áQ?9¾9Z9Có>;.;
Û:_æK?BW#>:@8:@8~û<e+? ¨×>¸K?lg?óÞ#?ºÖ4?DÝ3:t:ÒK?¬ï¼:NE]:)Z?Fm#>÷J8÷J8~û<<ª	?¯>%]I?
1Ê>â>¤Þ3?Hr9n9^¼k?%:ã²9À/m?»#>´U8´U8~û<µ"5?@Ñ>cÎ]?çF?­±>÷W?~¥9K*9{x?âth;tø;f?A?ä#>q`8q`8~û<Û>¹>q?n"?dëÏ>½ýG?Zj<y©
<ÐS?¹M:;S:¥Ó(?¼#>.k8.k8~û<vt=cå5=í,?©!!;'
;?»¹üÚ89è§¿Ü7îyz9n`a=Ô§#>êu8êu8~û<q=Ï å<82?dâë;[¶®;Ñ,?¾,ª¹NË7åGÖÀ¢.::x?à#>§8§8~û<8«>gz\>'G?(Q?±;?>?Õ@m<Çe<ÇS?V;<Ç¤;9§i?õá#>d8d8~û<-?wi>Üz?^Õg@1Kò?²òt?æÃÑ=7I=Û?,]<gïÏ;{ ?Ü$>!8!8~û<QY#?#À><Y?Èe?È4?aÆh?Öú<*º<Øh?a»;!:ª!?
$>Ý 8Ý 8~û<ÇÄ!?dÒ>ºD?|ð>üî¡>1>?B§Þ8!äw9Éïe>ÖÝX;¤Á;r>?E$>«8«8~û<æ®<t)<d)?%;æ:	Î?Öók¹åe9 _¿Y3¸¾%9Á¾àv$>W¶8W¶8~û<?|²>²??ÖÝ>Cx>¬÷9?NF×¸äaQ9 ¾Û¤;¿^D;*V?Gz$>Á8Á8~û<ÊºH?ÿ&Ñ>Ô°u?óF?rYÓ>Ãpp?s¢}:-À,:\î;?tQµ;@÷W;üíV?~$>ÑË8ÑË8~û<b%ê=þ­=°0-?0J<ØºÕ;Å?qaU¹07C,ÁÝ±9Aªb9^ÿ?$>Ö8Ö8~û<HH =! j=ôA/?ÏHÁ;¼î;ã+?¦2r¹æ	
9©Î[¿­d9¾þn9lá>¹$>Já8Já8J=xä=k)Þ<$(?g&N;ì#;Zù ?;:¹s9î½Ã¾¹ÁGÅ8}bC¿Ð$>ì8ì8J=²½?mÈ>ªL?âEö>ål¡>[GC?ÀÓ´ïbJ9Ëº×:íúA:ó1?#¬$>Äö8Äö8J=§Çl?ybï>æ6}?íd?o"â>¬?5Ô9úB©9·a>Ê:ta:äËe?¬¯$>88J=kM=[MJ=Åf:?µ¢
<H=»;=?pÛ¹ÜÏ!9GS{¿%¦79=´$>=8=8J=Ð=óW»<1ËO?
;1Ã*;WÅj?ß¨¹ê9}¾.®ÿ¸DÕ9Ã^Ó¾x¿$>ú8ú8J=fV?Ôï>?Ëd?å&i?«ÿ>êsi?'"9Ü¨99w:à>Îwp;s;îd??Â$>·!8·!8J=,?>5n?±fG?¾Ü>ëg?­¾9¸¡Ñ94³>ðFF;5ë¸: ??¡Â$>t,8t,8J=¨f>à>(¯C?Ãä?ÆÖ>È5?\B=ì
ê<ÚT?¹ð;®#§;3Z8?3Å$>078078J=¤è>ûRx>_Io?
Y@?§õæ>¸3U?y±9ÜÝ9£+-?'Ã:Sp:ÛáO?Ñ×$>íA8íA8J=`&§?ùþ?Ò|?è°¨?¾þ.?Çv?é\w9ÑP9Å£Ò>.Û;.Û&;g¨?ì×$>ªL8ªL8J=_O?K¼>¸Î?â~?Õ?1éw?¶	*9¬9þÑ"?XË;U*;!=?Xß$>gW8gW8J=+Í|=85=2?ê=d;E#;µ2?ÈÊ¹ð}9"¿Æ«8
b9Ã+>v%>#b8#b8J=ô ?pôÆ>HO?Puf?«?¶ßC?9.:dâ>¯Ý:Ôui:wsr??!%>àl8àl8J=od>HåÑ=F2?ÂY=*K=#:%?@ÏÌ´(|9½Oº96Ä;Z;NÉ,?9T%>w8w8J=ÝW+?Jr×>`K??óÊ>Ê=D?¬èÆ¶9Ü9 1¬¼V:æ<F:°K'?O\%>Z8Z8J=8W?ðÆ>7??mñ>±>ä.?zZ¹¦©9à¨j¾)ï;®;ÏÛM?jf%>88J=Ü°<Û¿<mÃ&?E
ß;ÔÄ;
¨?rÜ.¹UX9¡ìÎ¾gé:7:"hW?$j%>Ó8Ó8J=6t=ð7ä<,¾1?¥µW;ÄA;¯?$ ¹0ë79 Ã¾hxW¸hW9S<Õ½Ou%>¢8¢8J=6O½<= <2ø&?l;9éj;`)?ÕÛ¸U'9N)¨¾¨|û9ú	Ë9è?Óv%>M­8M­8J=î$?7ÛÚ>æë@?3)ë>	¦>M5?9·ySW9 Ø-½Ú!:ùÅ:1K?µ¡%>
¸8
¸8J=7~?ýn>Uï?0Ó?3~?N2?Ü¨8\9?P>Êòº<@ <ü?\°%>ÇÂ8ÇÂ8J=üÍF?cA?oh@?É?ý¼Ï>ý;?ï( 8À9#>mþ9:;Ò*:^?.»%>Í8Í8J=ÁBD?§æ>¤ÓY?Ý ?Ô´Ë>V)J? 2 9Ü9¦ü9>ñ.O:ØO:9?Ã%>@Ø8@Ø8J=À8ë=©=Í1?áÉ;Çv;(o!?_þ/¹>s39©û¾¤íX¸úÓl9C}ê½²Ì%>ýâ8ýâ8J=ñ±Ê=-ã=HÎ:?ÂÂa>#¯*>¢M)?P;[AÅ:~EH?-
<õ<<ç¹=?þÏ%>ºí8ºí8J=Êv¦>)üW>íME?AÜE??8/4?uv8ÔÎ¨91áº=P9D;kd;ò-?Ä÷%>vø8vø8J=xßV?
3?MnK?6[?«*0?â>?ön8Ö5¦9A³g==éÛ:Ú^:µUD?ÿù%>3
83
8J=ÕJ?áCÃ>0ö?M¨Ã?@åC?Z°?®
:{Ù9 Yb?Â¢`;nÒ:×£?K&>ð

8ð

8J=ó,?þ&Ð>¯ET?5h:?ôô>2ÐB?e)o7Â¶79è¡&=áî:Ú3:}ªN?'&>­
8­
8J=Å6ö>°&>`LS?$?ê,ß>R0<?«G89|><×5;Í¾Ó:lØ[?)&>j#
8j#
8J=EÏ>%n>~.^?Î>E>@D?Y®Î¸/ÔE9Cº¾ub:L_Õ9n.?Æ.&>&.
8&.
8J=§=zµu=Ó.?nê>>µî=Ù!?þ®¶_Z9
L¼ÎìÔ:uF±:½?1&>ã8
8ã8
8J=kL>VÌÓ=ÆU??*±?6À>e/?¼Í'=ëÎ<íO?9<ôF<GAD?Q<&> C
8 C
8J=Q²M?,j?NãI?´â?3ª>ÝðH?YlÈ8*kd9Ì`>2i:
÷h:ü!?6I&>]N
8]N
8J=1¾5?cÄ>èl?ým?'?âj?=ê:FÃ9g¶M?·`¥;õ;'?2O&>Y
8Y
8J=FF?A=´>ÛGX?Òk=?!¥è>ÜoP?ð9×Ep9õ}>¡~:Ü:è"N?ÁW&>Öc
8Öc
8J=u$?Ô>
ðE?®ì?f/Ô>
â4?¸8I+¶9ÒJ>Àg(;ñ¼Â:b]?o&>n
8n
8J=|{Ñ=¦=C H?P>D^>04?âÞì:s~:æ"H?û,,:
:=?þq&>Py
8Py
8J=ï7=Ú»¿<Ñ,?Ï7;;"C9;ìY?±¸ð`(9¸E¾Vj8w9Ý=á&>

8

8J=²J??&ä>J¤V?
?KÀ±>aB?¢¸Év¬9ÌÂa½¬>:Ån:Òù$?¡&>É
8É
8J=hí<ûØ´<'Â'?]µg;ÆtG; ²?±[8cp19Á]>*´r7_
9_`=ï®&>
8
8J=:=Î<W»3?ó½Â<O7<±"?Àþ«¹À"B7ÏÍbÁÞ¿9åÄ0:Áî>ã±&>C¤
8C¤
8J=jç?v©>vmX??ç¸1?õ+F?G@9Ï§9*GË>')s;Ýñ:x¯?¹&>¯
8¯
8J=K>C,>Ñf?X?)ì¬>ØÙI?þÆ§¸ 9d ¾Æ<«<´r?g¾&>¼¹
8¼¹
8J=±;?6Ú>ù1\?;§?Ê\J?ÛLS?|9Ym9:Z)?Vl;¦¶;ë]?Ñ&>yÄ
8yÄ
8J=uä>Õ>ç??àBé>2®>Àû*?d'æ¸£9ºeÈ¾]*9;üû:O<?|Ö&>6Ï
86Ï
8J=-?Ïì¼>D?Ö´©>Ìdm>ì7?*Z¸±F*9áã#¾ëð9^¼Á9O·>×&>óÙ
8óÙ
8J=?E¹?Ûö?¡±?W?ðjá>×¥?K£ý9H¾9sÑ*?'÷û;hP;QSN? ã&>°ä
8°ä
8J=0D;?ÆÙ><#\?X?#¼>5P?»Ô¤9.¬9>6õ>h ;ì:é-?xë&>lï
8lï
8J=ïý"?ªÂ°>-l?8?:¢>ðëf?Ta6$¬9Î;:iù:d
{?§ì&>)ú
8)ú
8J=ÞQ?|¤º>Ùí?Æ;È?&>?ÍÎ?¸þ9.|µ9¥âÆ>~è;ÊG;F[7?Ïì&>æ8æ8J=Å?ia>/p?Yà{?-èù>;?`A9¾¾9\ã>µ³:öO:4î¤?'>£8£8J=_=ô$Û<¦~.?Z&=XÓ=î?ÄU-9õ9'ù>eå;º ;m¯6?=-'>_8_8J=6¿?É>}B?µ×>÷Ô£>þ'?À;´µîÎ8¨õ¯º
^«:ô\:nèF?¹4'>%8%8J=~J3?¤Ôã>vuI?9ù?Ô>Ï;?äþ8^£^9bÆ>º';²|;I"?@'>Ù/8Ù/8J=Ð»E=ûÅ=øE1?ÅR3=÷ô=<F/?ÆDN91¯Õ9¤w>ÃIÉ:7Þ:5? @'>:8:8J=Es?ñ
¶>"K?Wp?ûþÑ>Âµ>?
¡9Ðî 9í}>:°H:R:ïS$?A'>SE8SE8J=Ç/?J^Ý>GK?¼àì>¯¡>i6<?Õ9úÐ¨9EU>®Ò;s
;{;L?¾J'>P8P8J=óJ=Å
I=C0?è;µ¶³;B%?Ó¹ÔÑ9Æ×¿P?ª8z[È8%Ù>P'>ÌZ8ÌZ8J=ß1?Ó_Õ>gU?cÏ?å3±>f¦_?DA9Sº9ìÔ>¶:ä>:Ot?¡U'>e8e8J=¼Ý¬<#<)?èI;Þ/;öa?w¯¸b89cs¾#å9Só9/
ñ>`'>Fp8Fp8J=ÞJ?Ó>7v?qS?Ñ?í9?B9oW9£?+A1;À!á:æI?ª|'>{8{8J==¶Û>D\e>;u?@A¥?Ñ*?Ïºx?Ò$X:bB:HT?T;iØ:±ë{?ò'>¿8¿8J=È?¸>iðR?èò?úÊ>E?ãá9Æ	º9A9>#oD;];Áf??Ì'>|8|8J=é4j?'Ïò>îv?¾Æ?óÑ±>*Ó^?¼ÌÂ8îÂª9Ë>qD¬:Ç):à?¬'>9898J=|??Fô·>ES?Ì?ï¿?kL?49Y
¯9qÞ>ì:;?¼:¤|?Wº'>ö¥8ö¥8J=Jk?+`Ó>qè®?(	?Ò¦Ô>·?F¹:R¯9Ð×d?\î:6:®§?®»'>²°8²°8J=\Y=!Î=÷.?Îö=ú³½=g&?âr·Ö¹9ë7Ü¼y0¸Ñ¥8t¾	Å'>o»8o»8J=G?©Ú>Ò¨i?í~?¡UD?ö??1æ¢997?¼;â;Ñd?	Ï'>,Æ8,Æ8J=7)?ÃxÚ>T
F?ßÀ?ä2Ë> 7?°	9%93¾a>T:ªc:«?Ñ'>éÐ8éÐ8J=»#_=?%=×,?AÁò;fÕ¼;â$?ö¸èlL9ff¥½V¸Qº9¬1¾½Áô'>¥Û8¥Û8J=R9O?4ßÈ>3?ñ¨?U-?Õ8y?²ã9éø:ÒÎ>;å£:¶a?(>bæ8bæ8J=â®>qÁ=Mâ4?ªè>À®>n+?CNÂ=XÀp=ÔN?ÓT;UÓï:¼*?(>ñ8ñ8J=Ä?µØ?:®?ÒÔz?<¬Ø>ã-?¡Ä9Ð±9:8
?a¸:2?@:u?Y"(>Üû8Üû8J=0¡ì>/$>Y¿@?ú¯h?@±?q@?¤x89"O9ò~©>§Þ;RuC;Ø«A?ñ4(>88J=?ï>ô2¡?-Ò?-;ù>È?ó¼;½:ã?Í:*ÓR:ë	y?8G(>U8U8J=¼g8? ×Ú>=·W?#»A?¥±Þ>´^?Æ96òu9^W?Q)L:ôÆÝ9yªk?k\(>88J=¥>Ðhi>05?"óä<ù¥<õ0?/¬¸Ë/8S¿tô:x¿:#?+^(>Ï&8Ï&8J=¾Éþ>b>>6}]?+I?²Bù>#üN?(æª9ò~9£?U¨X;¨A;-V?"p(>1818J=G7%=óï<´é0?ªäù:áÜ:JÐ?VÀ	¹k87#{¿×8<í9%I>%v(>H<8H<8J=:>¨>¨S?Ùq?ý,?,ë3?É=È<y²I?:×ø<ù<ÕÎL?Öy(>G8G8J=¨ço?¤P?}I?â>e>8?Uc¸H9~sù½ã:ò0:óÓ^?Ñ(>ÂQ8ÂQ8J=ïs?.±>aCB?©#?è>3?>Má8§¥¢9ÖN1>A6à:³R©:K~)?(>\8\8J=ý>ÏÛ=ó¿1?)ûµ=t =q;&?MT©7$^9ð½#=uH:ã?:·?¼(><g8<g8J=G(>ÓÍÑ=TM?d?ÒÐ>O7?Ù8XJ9³¸C>	
a<æ]<®ÍT?©(>øq8øq8J=´Èã<*©<'ó+?<
;¨³ï:¦ô?¡w'¹ÏÅU98È¾ùÔm¹[uq9µ'ü¾G»(>µ|8µ|8J=õ?¯¥>mËY?D|d?ÀQ?]B?¥9_Ù9j´?:Y;æ/ï:	h?Ê¿(>r8r8J=ç>Èî>Q J?¼ý>Éß«>o<?Dº8m9j¯5>ÞLè:©l:H{?Ì(>/8/8J=à+?/Ò>¼åP?wr¿>³4y>¥ªD?ÝKT9 X&9\#?ra:Áj>:)5N?ëÑ(>ë8ë8J=nä?¥«L?O=D?Ð?g»>IG?ñÜí9ëÆ9¬µ?·Dg;Ø5;'a?lã(>¨§8¨§8J=?a=:(W=É+?í°ö;H¥;M??5Ç¹¶r9(¿¶é¸Zû8@¾ñ(>e²8e²8J=*?f³>Ø[?¾8?ëDð>õD?Yô9¥s9ìì>&Hç:÷:É>[?:ú(>"½8"½8J=rè>Íh¶=¡ûP?ªb&?j3Û>gQB?¯<&Ç¤;aÛ_?H=<àúÛ;§ø[?/ü(>ßÇ8ßÇ8J=!_D?(ãë>qU?³?YÃ>äI?R9
¡Ë9}õ§>æÃ§:~K,:Ey?)>Ò8Ò8J=b/°<~o<);.?aßY;Oì;4?Ä1¹ÃF9aê<¿Å9'¦9A^O>)>XÝ8XÝ8J=­á>B>öÐM?	D?´Ä>7)N?·z8:t9gR>Í"
: â%:Å-Õ>8)>è8è8J=¶ÈË>áY>½o?¥Àm?©?«4D?Åb9<HÍ9³Ò­>b:âG:¶ê8?$%)>Òò8Òò8J=!Z?îµ>:S?¦µ!?ÖÕ>eA?§9ëo9ö?¸g;=/;b?n3)>ý8ý8J=e?SO±>'??ôÂÑ>@	>z,?Iõ¸'Î9ñ~¾_Ç:ò´:Üo6?I7)>K8K8J=m¢(?¸/Õ>7J?r2?*&¼>e=?DÿY¸x;ñ8©Wg¾ù}·:iü:&O3?_U)>88J=í¹ò>@)>\?ôb??Ûø>ÿ(E??9DÏ9à>7±À::u±2?a)>Å8Å8J=ÍR?V!²><É]?%??%ò>J?Ë49a9Ó¢>xË;½¢:©Xe?e)>(8(8J=ie>ìwT>^Ù>?}áÄ> >³/?d2=îá<°K?tþ;zÓ°; 18?x)>>38>38J=i­_=Q=¯
B?w5=-Í]=ºr5?Ù1:Hì9?ï;²Í:o'.?×¤)>û=8û=8J=T+F?ûzæ>{\?üª?Nh«>¬L?d·æ J9	B½Ó:ðX:¨Ä.?¦)>¸H8¸H8J=j°&?¯Â>/[?2?Ø?,S?´ù9þ®9áÜÜ>¹(:8/\:z2?²)>uS8uS8J=¹A?â?Ý>ýW?£¹??¶4£?j:k¤9ðG?t;ãÙ:?¶º)>1^81^8J=¡Ú<"¤<¬~*?;g;
;o?ù>ï58:bE9Àhë=mªî¸J?9Cê¾ÂÂ)>îh8îh8J=¦A?(ö	?ZÔ?
% ?$`?rk? 9Ü²9ß)å>ä@;ÏöÚ:c`?Å)>«s8«s8J=R À=1X=÷6-?H"Z<³-<|¾ ?9Yz¹&99½½î¾º9]ö£9Â¢?Ë)>h~8h~8J=2½+?©Ý>@XF?Q¾>9â>BË4?x26>_e8¦Ý)=Ð
Ü:¾:H?Ø)>%8%8J=8½?&¾>LSP?}?ÐÜ-?¾;?ì®B:üã:©"2?q?±;8;v?ã)>á8á8J=`ð.?Á¸>¨er?BçJ?\>ñ>PW?Uí9Hï9.s>$æ:9°:i<?B*>88J=Ï)>èÎ==tB?ãûU?Ú?VåD?dó?=qdæ<#IU?÷6"<°ÖÒ;þõD??*>[©8[©8J=áù?p¢>ãQ?ë?oÏ>ýoB?/_:D:/OK?C ;[V.;Uk?£&*>´8´8J==@>ö
ì=Ð{P?Â?PnÎ>·WC?ÁèT=þ<d*V?IÇI<Àêâ;º£c?1*>Õ¾8Õ¾8J=;#?ïdÇ>ÙQ?Z¶ë>Õ>>RXB?F\8fÍ9E=yç:H/:®ùW?;*>É8É8J=Q©ô>t>ÁeD?ìßñ>þ¨­>oG2?47¾9Èì<^F`;ä;&\=?=*>NÔ8NÔ8J=×?x?l_W?yð?0Ü,?Û[?;·9(v9Ý>?E3:Þrù9ßú7?îO*>ß8ß8J=»¼?¢/?u?áá?¯	?9ù?nð9Y£9Í8<?²Ç²;{oD;²ýh?÷Y*>Èé8Èé8J=Èë]>j$>d~2?Ã¨Ð;Ü¤;TÓ"?p2µÕ>K9rÕàºùûÁ¸L`9D.-¾b*>ô8ô8J=V×p?7
?ÛLZ?#R?³è>(-g?².9dÈ9Ü@>\Ò;¤:7±i?Üi*>Aÿ8Aÿ8J=Ïì=|È¹<ÿ¦1?Z0;;\;"j)?Àcq¸±%9\z:¾µÕQ¸Ì¯¢8w¥¾x*>þ	8þ	8J=Ñ==²E=â*?þq>;ÿ. ;~.?Lkn¹éZw9pÀö¾là7¤´È7Ü0?Ý~*>»8»8J=¬?u°>ãQ?Âe:?£üÿ>5h:?Gú·'t\9|½A9|;|Å;/!V?
*>x8x8J=E³>$¨Ý=«q8?èÇ×>¤>ÓB3?´Ö{= "='¶V??´<ÅA&<AI?S*>4*84*8J=?ÁÁ¼>O?=P4?e(?ßø/?52Ô;ç9;^D?øó;vR;øS?L¦*>ñ48ñ48J=%_)={ýþ<Ü
*?¢«¦;lÂ;sO?Å¹Fk9J¿÷ú=¹ê©+9]¨
¿ÛÏ*>®?8®?8J=[@?Â\û>ËªC?ªY/?Ý3ø>åÛ4?)P9Å9õ©>~;:ìÊ:Þ:?wå*>kJ8kJ8J=4`	?±¼´>B?Î·'?P"â>lÞ=?~Ø9ê¥09^(Y?Àl:Ì¾ó9Ë§x?ú+>'U8'U8J= û>¶>Û¼`?»Ø?©í?>?	Ü9bÏø9oâ>[h;Ûý¤:ÁÉH?T+>ä_8ä_8J=Gô¼?V?g'¤?·Ê³?-~6?6|?{89_p9OÀ?øê:Â¢@:P4O?#+>¡j8¡j8J=û«?¼¢>·[?sñ`?@?¡??.âO9`¢9}Í¨>:&Ô!:Uk?a#+>^u8^u8J=CÐ<k©<Q3?ñgm=ß^.=¸E.?fk9ÁPP9\?gY:ùm:y.>?1+>88J=¡cÜ=¯=P
3?.Ø2<§Ï<d¬-?	Ôá·X¼9*¼½CM7Am,9g=ßA+>×8×8J=f>7?å>ÒL?Sìï>â>RE?û¸2?9º7ß½ÅÙ:##:¯ÒS?M+>88J=G¸Ô<èì<j2?^Ç:Ç©:	?,,
¹èF9}¶¾­+7¼cÖ9EL<aT+>Q 8Q 8J=ê?(±>ZüH?<ý>¾þº>÷-?Á8¸¶
9ªå¾´<<Sç;ÙP?sf+>«8«8J=ºgC>gv>I7?u>Ó®0>î1?;Ó@=
éï<ÌÁM?à'¤<>ÿ]<L=?Àr+>Êµ8Êµ8J=²-?Ð¾>wuE?Ü>öj>ÛN3?.§3¹nìÁ8Q)m¿Væ:bp	:c1?7+>À8À8J=AÐ>ÿ]>/'p?3äC?ÚeÙ>½¬f?©=ðH=ÎgX?^ë<]o<(ï{?+>DË8DË8J=¹±>F\_>²K?Ze?6?VN?ÅkZ<h}<àS?:í(¢9qØK?º+>Ö8Ö8?=±´=êÒ<ð}4?ÇÀ};y/V;g¥?ë_»¹-ù8NÀ¿c:[yZ:Y?!Æ+>¾à8¾à8?=U6?2É»>jK?9\¼>"Ôs>CÃE?X(¹÷8w.¿ò :ª-ì9t.?éÇ+>zë8zë8?=¤Æ/=3=úX*?æ°j;z:;Q!?-%¹z»Ï8!XK¿Ú-¸Ê©¹8ç¾¾mÈ+>7ö87ö8?=TÙ<*&<ÉÊ.?Ë±;c;èA?jÜ¹³`ý8·A¿¼¹f9÷¿·ð+>ô8ô8?=VJ?ù?\yD?¶á>?>7+6?19éµ9H"×>9r1<3»ä;ÒF?xý+>±8±8?=¾Xg=l$=
4?< !Ð;Þ!?¿0¹²n§9Ã¾±_:ÃY:í{?Ý,>m8m8?=2e?ÙË­>Í¨?=?*?«?99ÒQ?´òn:Så9Ì^?,>*!8*!8?=Ý§>Õ`9>¹bg?æØ?¥?.}?;°9$9ó~?Ó;÷ù;Ç/x?U,>ç+8ç+8?=ËÈ>;np>U?õrf??d/T?5O/9âÿÒ9¸²T>é/_;Þ;*ÎU?±",>¤68¤68?=T¾+=.wü<Ø%.?µl;õF;t?ºè9ÿ
9Þq?Ý» 98¨9&ô>¶8,>aA8aA8?=VvI=Ì9=é1?î¬>!Bp>à%?5Ç9ºùµ9¸ù?¢_:0B.:×D$?Ø],>L8L8?=,O0=Øâ=Ó)?
ñu=DH=Sû?b¹²¹¡-8
lÀ<C!;£Ûô:Ë(?¯b,>ÚV8ÚV8?=?* >´sR?Ùp?¿>«E?Àñ8>[9S$>3ïs:à,:Óh5?©o,>a8a8?=<?0÷ã>^%S?Â0?·òÌ>[\?¢´A9ð³9+ª>D»;ÂûÈ:¥)?Â,>Tl8Tl8?=%¯?ã2?s×r?]?×b?lY?gn9ã9?X
;|z:?ë¥,>w8w8?=e)©>>A¶?ö¨æ?fd?ÏLR?êD9¹^¿9]µ>«P;8Û¼:sØ<?è»,>Í8Í8?=O?LË£>æZ?Ö¤l?yT?>ED?W«F=sô<õO?²Aj;Ðó;LP?Ä,>88?=î,=ýÔ<.2?TÊ;+;Ö7-?ì:¹GòH9º"î¾f/;~j;oÝ*?(Å,>G8G8?=yuï>z>á#E?SOó>ñ°>Ì0?¸[=9+½±;ÈÔZ;ºÐ:?zÔ,>¢8¢8?=ìßx?î×?xW?k??e3\?/R¦9$®9ô>J:ïb:q?Èà,>À¬8À¬8?=çg>½nÉ=ýp2?TH>×«>É%?ÍÚý9·Eô9n?r<¦0<äj/?áâ,>}·8}·8?=\A?cÄÞ>%5^?æ1C??!s??wXm9Àg 9e½>$@;%ç:«hT?­î,>:Â8:Â8?=±ÿ.?j´è>o@?ñ¸ý>;ì¸>./?Õ'·Úh9|Ñ½ú¥d:þÅ1:¡$?ô->÷Ì8÷Ì8?=ÁK¢=h=:3?$¿k;Î2Z;NK
?Ëh¹Z9rld¿<÷Ï·RW8³æµ¾5->³×8³×8?=vJ?®?ö=?yx®>á©|>DÆ0?$Ûm8.*ï8`~>K	l;B4;í×'?n->pâ8pâ8?=?ò1®>Å$M?î>¶P>¤êA?¶5ü8tªW9r°>(Õ:U©:Ï¯2?j->-í8-í8?=ýÝA?6ló>LâK?õ?ùøÌ>Ë8?Cý¹"¼8ìúV¿7M¥:­O:ÜÞK?Ã->ê÷8ê÷8?=²=ÏF=p92?k<$¬o;5ï?P®]¹¹	9N¿ñ½¬9ñJ9ò/?*B->§8§8?=F%?iUÈ>®2S?®?8Ç>>?\Ö<9½h¬9V2><;¶Ì:¡D?'^->c
8c
8?=Ä>2>(>?åÁ>]yN>ûÿ0?ÏÈ;=¶oä<aqR?319pàl9þ?&i-> 8 8?=Uî:?Tá>Å_T?Kèí>/Þ>¤4G?
Ü­8¾¶9Æ>¯g:gÚ&:Ò:1?->Ý"8Ý"8?=KÊ=º=WL0?Í	=åxÒ<¯G'?¤æß9æoº9¸?l¿Ä9i4Þ9×«â>G->-8-8?=`?DËÊ>Ép?"Ç?;K?3hz?²©:
ç9.Ûa?ù};af:»?²->V88V88?=0=~îÌ<{Þ7?½;Rvy;£?Õ,¹ªQe9þ{¾Zg7Kd9;×<µ->C8C8?=Rá
>û;§=T? M­>gÑp>:8?¤9=ÿGÔ<à_?"<fD<,MF?b½->ÐM8ÐM8?='Ãv?æ
?¡ec?ðD?¬:ë>£\U?a½u9¼uu9\%?ª;bÙP;âP?Ê->X8X8?=òÚÜ>×Æ>{*X?I?éò>²$T?§%
8®'9ý­×=»Î:Z±»9ÀSL?¡Î->Jc8Jc8?=9©Â=¸{=¦F?vÏ?Ì>Ê[*?:¬I:Ìr$?Ýÿ>;y{;PH>?hÒ->n8n8?= =ûÕ<L-?Y=ÉÓ<¦R? ZR¸5@©9t½
9ë8º9ÍU½>®ñ->Ãx8Ãx8?=Qñ<&³<§,?äËN;\3);ñp?l
>¹J79¹¿O4)8¥JU9¿Ë=ò->88?=Æ]?ò9?¹½<?ø6?ÛÇÿ>¼ 7?Èa¸³~9°Ö½E;µP;¦ý??×ø->=8=8?=@ø½=¥È=0 7?Äò¶= Z=ÊA)?²£9Þ¡¶9Âtå>¨u;®¾/;u2?Ùú->ù8ù8?=s>Øuº=Ú4?a>=vÈ=é9%?fEG9Qç9ò\>±[<°Ì<Ó¨5?û->¶£8¶£8?=k?SÜª>Ö]?V?Y	Ç>WH?ÊK·ìR!9}x½g;1©:yRJ?ý->s®8s®8?=?Ü¸>îËO?8?qb? u2?UÚ8¯²9z*> ¯:Ê':}é*?*.>0¹80¹8?=g?J7?!ú[?ñJO?IÂü>hóQ?G²ó9[Î
:løÛ>Çå*:)ô
:ùl?w.>íÃ8íÃ8?=
%:?lû>]Ñ?.Æã?¦ `?%?'$:GÏ9A<K?i;ç;Ë?.>©Î8©Î8?=Â?Æ^Æ>/I?ÝÄ
?Ù·>N:A?Þ6©h9e*B<|þñ:Ãe:íI?.>fÙ8fÙ8?=t@?tî>C%N? D?Ýµ><4?Û#¹¶²9'¾Wºn:±F:¼Ê?R.>#ä8#ä8?=]£	?²´±>vGF?}â?Î°Â>ý3?âv8¶K59ÜN.>ÕÉÎ:¾æ:5D?.>àî8àî8?=¨ª>¼H>5h7?7?½à>+?Àã;fÂ=;¸G?Öá<l<<zU;?»/.>ù8ù8?=²m¤=W=l=¥.2?[s</Ò¹;´ÂI?e·¹Ü99¤ã?¿)ìi; 5+;ºâ.?ä/.>Y8Y8?=ü=CÐ¸<58?Ááø=HÃ="#?]¸äÜ9[£Ö½¬{;Y?;JZ(?Z.>88?==Ê<Ô0?Ì_a;Tb*;O)?à¹²7öÁÈ86Q90u>`.>Ó8Ó8?=æ>t4>+R?!m?{ª/?]>?èXª9¯}9ÿ+?t¸;¾.b;MæP?¿h.>$8$8?==×,=}ëë<N;?ä\<ýÄ;þB?¹ã89-fÅ¾Ú-¸Ø]49HÁ½.>L/8L/8?=!8ý>ov>¦o?´øþ?cä?ªT?µ&:òT:ë¬?ø);½:.{?Í.>	:8	:8?=&>	>¬c?Ñ¹?¢?o?®ÓF?
L<ì$%<#"^?í:¡¿9@4?­.>ÆD8ÆD8?=óA?ªÛ>b?ð!t?1K?Ûs?XÍ8üm9ã\>Ï§;÷"E;PêY?¶.>O8O8?=ª²?åÕ?{[?ì¥?{1?To?ð°9W 9?
?ç³R;Ü:'u?¦ª.>@Z8@Z8?=&Ì¸>»²F>,n?{*`?I
?]K?#V¤9H}²9y³ë>±:{7:µR8?JÏ.>üd8üd8?={Q=òÜ<K¤1?#Õb;ö^^;t?~è¸Ý9ÀßÎ¾ÅGñ¸p¦X9H¾Ú.>¹o8¹o8?==2Æ<qT-?¶±<zÒ[<lÙ#?Rø74F9
¢ =î;÷³;«*?´ô.>vz8vz8?=ÜØ??4ûÍ>on?Ée?ûê?f[?4³"9òü{9VJ¥>ØPf<cCø;F~m? þ.>3838?=øe*=¥ªó<ð3?(ùu=ü]==C&?qwÄ9Þq9ÈñO?Òá»7øY94]=/>ï8ï8?=Çò>[9>>åèU? g?lÐ!?g97?²$ç8ê9-:>x:Ô=:9'?/>¬8¬8?=ë÷>Ô¥>>¬>?ê?¬sÐ>92?½.,=²Ó<çÕP?Z<ã>W<ûë;?û/>i¥8i¥8?=,Ä=5â<ªG0?.É=;°!;)T?å¢}¹` 9+oJ¿¨kÔ¸l¦Z9Ñ´x¾!/>&°8&°8?=3H=ï=3?WÙ=Cæ\=wc$?®òy9ÌÎ¬9g#¹>Qj\;á;Mý:?D4/>ãº8ãº8?=&H?s%é>/Å[?£á?¡Ï>ÑäC?ê®I8<s§9+=*^;X';%s?R6/>Å8Å8?=ß¥3?u5¿>p?Î>?­®>XxY?°Í9±9`ª?Àb:â:Á]?8/>\Ð8\Ð8?=¼J?â#ï>*Y?&?$
Ö>çF?Ã9½Úd9ú·?iÜ#;hÔ:ÌE?1v/>Û8Û8?=ùÚ/?lÍÈ>2`?U?.Ï>4E?u©Ê8ÃÁÆ9Î>0gÌ:z:fâP?Ç/>Öå8Öå8?=?5=?¦=Ã,?Å.S;=5;ï?´3¹19$¿ð×
8\¤9vµX=µ/>ð8ð8?=4?¿ð¾>5oq? aN?F?õ6F?Ûp:@óÙ96?z\­;_W;N?Ä />Oû8Oû8?=Àí?L·>^S?·þ>>ß×R?Ð¿9)£¤9
¼s>Ï¨; !;uOz?[­/>88?=Nú>è¥>B?íHû>¶>R¨0?ã9 ¿9f%ß>	µ:`÷:¹{(?k¯/>É8É8?=°£»<V·<J(?eÄ~;.O;G?¹¸Ç¬8»T¿6§"8®Ð(9Ø§ö=]°/>88?=9õ=xs¤=XÞ>?H<ú´<;0?E|7k$-9óÁ:=ô7WÑO9D=N»/>B&8B&8?=½Ù?í©>¦%S?^??Ñ>úB?×&E8RÑw9D©Ë=e;:5Ø^?À/>ÿ08ÿ08?=¢í?eOÇ>®jM?Â?ÅýÍ>,>?Üt:9ø*9Ñ> Ò«:Y:!|?Ë/>¼;8¼;8?=Ãeý<8·<51?B+	<ÄÝ;¤W??¥7ù²9å#=ú¢:wkT:K«$?ÛÍ/>yF8yF8?=?ÂÄª>Ó?K?>Þ>5²>×L:?FÃ¸mue9²¾ûÈ¡;_;ïJ9?øà/>5Q85Q8?=bÈV?ü£æ>	fn?%"@.,?bt?¯:ÖDF:`þa?Ö;@d;¤
?äâ/>ò[8ò[8?=æ.E=Å=o%-?+Ó]<À
6<ù?O2¹ÔP9rH-¿¦·ÛÔ 9½3ä/>¯f8¯f8?=¾e>í<>aþI?å??ÛKP?OÐ=ó=£U?d÷°;§ÓK;¢C^?wô/>lq8lq8?=¡?=2þ×<WV-? 2;we&;6h	?<¹Þ%9£³ú¾)Å¸¶ÒÔ8ñ¶í¾Ìô/>)|8)|8?=4Ä¿>¼Qs>¬ÂI?|Û¦>÷÷h>[Z7?M<¹$}8¯±¿Y ";ämé:|Í1?àü/>å8å8?=÷ö>($>=O[?\¹??ª:?~	>9ü}e9ÕüÓ>íÕp;ô4;÷Àl?ÿ/>¢8¢8?=aP?Ú5þ>§ØQ?b¼[?^T?zY?0ÒF8ø/59u>õQ£:º:?ÿ/>_8_8?=#öO?xwú>GT?í¹?)m?|\?øj];L;g&>?Ì@g:.R':hè0?)0>§8§8?=À<Øü<Då0?ÀÞ=®Íf=ÿª*?Ç$O9Þû9JÍ>+S: §=:ª6?f(0>Ø±8Ø±8?=#?uÂ¶>àpV?5¬4?¯Ò>à[?tcE¸D«9P[Á½áb	;k:,n?10>¼8¼8?=^'?bÃ>­*[?¦Ê?t)g?Nl`?=gª%=ªl?¥k;{½ú:p?20>RÇ8RÇ8?=Ç<>ÒÂ>j,g?xûî>Mb>cWU?+?=&ñ<ÞK?Ë=<<}Ï;T+j?790>Ò8Ò8?=î8Ä<M*<½z4?p><ã	<(½$?ç$
¹´Z9v6¥¾ÂL:UP3:Jà>V0>ÌÜ8ÌÜ8?=KÂ<G<¯-?¥´~;T;df?¯5¸îx9=r½°f¤8÷¦8êÅü>f0>ç8ç8?=æ?
õ>åO?H?êõ¶>Sæ:?X6v8Ûi9å>a«Q:A<:?<j0>Eò8Eò8?=!0ì<ä«<.á/?²¬M;
¥-;F?8C¹§MÅ8[L}¿Ê`8J°¼9 ÿ=¤j0>ý8ý8?=6c¶<¦ü<æ/)?±õ:íÕ:Õ9?ô°¹Fb{9v44¿	L»8À»9)ý5>2x0>¿8¿8?=ïÁ-?wÙ>áL?®2?÷øÖ>üT?	R»8Rrx9÷A>]¡;[L³:çíO?0>{8{8?=.XL?ÍJ?p8G?Æ¸?7Ê><;?Dú8j9ÏÍi>kP:Þ%:æ¸O?X0>8888?=0C}=Ò;9=Z/?pÙ;ø;u7?±â³¸g,9ªb¾;û8s9L>¦0>õ'8õ'8?=x[>lÖ>úY??G³>¬Â>?·R7=¹RÌ<N°e?2±<2·I<uQa? 0>²28²28?=8Jm=20=a,?(x;·gD;Úô!?ß"¹ô
X9¢ô¿¾øÿ8°
9ÿQP>w±0>o=8o=8?=ä¶>3wm>ÈD?F#?ûà>P:?´2939 þ>ûú;ó£;(8C?»³0>+H8+H8?=ÿÕ>E>?h?ÒIì>P|?
£=/U=üwp?Ïè;
o;JÓx?¨¿0>èR8èR8?=Ð°ß>b>ð"=?Ïå?
~æ>!_/?8[<ò8$<¦I?àæ:<7æ;o}O?Ê0>¥]8¥]8?==fZ=n.?VIq;®?;S !?àÓ7ºG90Ù<¢)¹v¡9'Û¾<Ë0>bh8bh8?=æT¾>1v>ÄéE?y?¼vº>'b0?c¯8$=9¿m>@ã#;ðÄÔ:Ä/E?>Õ0>s8s8?=HÂi?²1?Þ±[?Xf?0Fí>ux??=9 r¾9}Þ~>Þü:ó	:w2|?sÕ0>Û}8Û}8?=÷>9k¯=É5<?ªY>ó"Ê=§{0?ÊÊ9sé96æÝ>«G;_!;Ä;?8×0>88?=ð§>w´ã=Ä~3?÷l<¤¨é;Ð-?Å¹JGg9ï¿+ïø¸¥48v¿Ü0>U8U8?=Þ=¤A=*-?û;};c?¶[¹ (9ÊÎ[¿x>ë6ï8n¯D=iæ0>88?=e>0±=4<?ÖU<bÃ<~-?sÝ4¹¶~×8fÜV¿1Ï8Ë69h>ç0>Î¨8Î¨8?=­<½?&2?÷?Frx?ýaÚ>?¯ÿ8Mr 9K>a:%;Jà:½@?Oë0>³8³8?=Mß<ýª< _'?ý¬8;;¯j?ýó¸H×8¿8TH¹cà7dÀI1>H¾8H¾8?=£X¾>¹åw>[D?ÓP?#V?¤0-?´ñ9±¥9;æ>Ù.<S©ê;c¿>?t1>É8É8?=eL=>D<lw?Oÿ`<´à;zgÒ?f1¹èÂ8kÀÚt1;ïÞ»:Ïq?N1>ÁÓ8ÁÓ8?=J«`?Ï#í>r?Þw?{ ð>¼ø?Åþ¨96ð±9."ó>>æW;mÚ:ß}?È1>~Þ8~Þ8?=üï<ô±¥<l9?¨D= SÚ<1_1?Ê±y8f9
>ÏN&;\;"!?1>;é8;é8?=¨Þ0?²Ó><V?|o?Ä0'?ò7?õ×¼8æs9è{F>ø2:­?ß9^ L?ì61>øó8øó8?=+Ü>"æ>Ð×??m(?äçÃ>O/?FìF9iÛ9h>dBL;Â;
.L?*71>µþ8µþ8?=«áà>G>×HK?ý>Cç¶>Z1?'å9gÂ9®á?-<±æÂ;bÕC?kc1>q	8q	8?=¢C?¡âØ>ÈÂf?U=?ÄÎÜ>X¼[?,#9<o,9Àaà>Ò:Úsø9Í?Rf1>.8.8?=ø;>L>ö;7?oñ=*à´==*?ëßB:þB:@É9?$áü;V­±;'-6?®j1>ë8ë8?=«2?ØçÓ>UÙW?Ö°?&°_?J?Ñv@9G:±=> Ç:§i:3+Z?ão1>¨)8¨)8?=¬ò<%õ²<Ä-?iÀ5;Hí:Æ<D?Çt¹Òª9?R¿fù8étQ90¢=;|1>d48d48?=Ö4þ>gt>òf?½E?81?rD?Áù¨9à+9yq'?E£:ºh:Ye4?ô1>!?8!?8?=+ó?»½>­G?'?áÓ>v;?Dü:«½¯:°ç7?åû:cJ¯:ð7?H1>ÞI8ÞI8?=/áÙ>py>¢_?'Ó?´}´>ÞB?üy·(¥9EXÍ¼G×3;¾ÎÙ:<`S?m1>T8T8?=`ð>
>`HT?½>wn>wyK?h.8qÞ8ÉcH>ëÉÌ:!ëS: cw?@1>X_8X_8?=é0n?É?[2b?r	?Ûø&?z³m?	©¤9®Û9²À>)+;wª:Ð?½1>j8j8?=~jã=ä] =G5?k >]ô=_?(?)ß.=§Ù<AºM?ëõ:~Ô¦:Ýÿ;?Ç1>Ñt8Ñt8?=3V|=
½8=AÖ.?i¤;Ñr;Äì,?]d·zB9¤o;½ê6ì[9~<JØ1>88?=õ³0?þËÒ>TV?T@?°û>î%D?ò796C9Kð>¥a&<Ý!Á;\?QÝ1>K8K8?=UD=+=v?È¡5<PÝ;R?°f¸d59é2L¾E8ó!,9îÑT>°ç1>88?=¨¤>Ñ->1L?j)?9ÿ>y**?wf8À_'9)@0>D%è;[;1?:?ë1>Ä8Ä8?=çå>:W>ánY?æ~?.Ã?÷»P?Ô¸(*9è?¾©rx:4:d"v?Ãñ1>ª8ª8?=Ù|=ë³Å<xp/?=ä/=^z=Àj!?ªi¹%Þ9äî¾/,Ó:¨z­:ÑÏ?ô1>>µ8>µ8?=ãJ?ÁÌ?¾E?.ù>½Ê¯>4a5?Jy92mÛ9Fã¸>¨Æ;CT;MA8?;2>û¿8û¿8
=..?,ÏÞ>g H?
F¶>à'>{¤4? q¼¸Äk9ØL¾ ó9ðs:ðÊð>ß2>·Ê8·Ê8
=L?ß2?RD?PwÍ?í³Y?Pq?Ú¨Q9*ã9`Sl>áO£;%A#;?2>tÕ8tÕ8
=yË>ê!->éZ?6j@?wQ?ð??	oV8QJP9zÆ>: õ.::?¬ 2>1à81à8
=Ó3í<ûO®<V..?U$=¥=\Ç!?/·¥
v9^ª¼)m¿:Ê/v:G?12>îê8îê8
= ù6?T<ì>HF?ÛMÌ>ç>Ys.?ùÜ·pç9D½M;>êI;	E>?ÊB2>«õ8«õ8
=g÷?.r¨>úÿC?¡ñ?q,ß>ù,5?wÌ¸È9¤¾+F;üûÅ:ä-?bC2>g8g8
=£?7?@Ëé>^§H?·?¶G>?XcE?U:2LS:×+@?H$;¤øÊ:´R8?wF2>$8$8
=½</ø<å,?ÌïI=¦; =P!?V8b½9dJÎ=	u91pU9èò?¨V2>á8á8
=oÝ>>lÉQ?_í?©Ê>¤¦>?u8ÑÌ9lªá=é
ö:~:Æ/M?eW2> 8 8
='´<X­<å,?`È#;Ý;ñ?MõÑ¸:9=d¯¾>x:Us:0£?]2>Z+8Z+8
=#_#?àÁ>I¸W?hJ?7?ÄqE?/?9xÑ9pi>9Ç:õ:A?wb2>6868
=ø?Zó¢>¼.b?5±?7Aµ>ükS? ´8½Æ9«è=ú²:üa:{K?öc2>Ô@8Ô@8
=×Z½>¢c>\´5?`~ø=ÛÀ±=¦ð2?¨=ókU=§@J?]J<bâ;ÇG+?5o2>K8K8
=ýç=Æ¯=PB?Æà»>IÆ~>È<?ÛÐ:Uþ:jJ?åcü9u}9ð°u?ªv2>NV8NV8
=p~>ëå=è*?Ëõ=öAÅ=è~?-"8þè|9/¹=ü9.>|9®Y>í2>
a8
a8
=Üù{?RR$?GD?ú?¡÷§>õµD?zA9Exª9¦g>vV:x°:Ùce?Q2>Çk8Çk8
=A#>y>b­u?9ùo?e4?'o?^=çü¦<¡
h?Ñx\<Þ¹ô;ê f?f2>v8v8
=Ø<è<É®8?Da;0;#?;<¹oUw9:Ã¾Û¸+é"9}Õ½K©2>A8A8
=f?PK¿>zöO?ñâ?
:Ï>DW???08^È19[Xb>m»9­¦±9\?·2>ý8ý8
=Â'=ÍÙö<Ìù-?;oI;_?¾O¹ÍëS9mé«¾ÇûÜ¸R<Y9U5¾¹2>º8º8
=]/>Mô=Íi7?ç.>W\F>]M)?¡£5=Î*Þ<ÖLQ?N@;;ç6?	Ç2>w¡8w¡8
={=	D=#P.?Rç*=P	=vO?o¹039æ
ë¾æ-Î:<Z :³$?!Ô2>4¬84¬8
=»1â=c¢=K2?²¾=r=é0 ?G¾9Ð9Xrê>¤»?;ý;¤.?P×2>ñ¶8ñ¶8
=nv?¤TÕ>cÜ?4&©?_·?'?¶!á9<Æe9ÓÓz?3;º
Ô:hX?×2>­Á8­Á8
=éàª>ÎJ>mX?jAÕ>) >x@?ñâÉ8H,9lþ>	;:±¥l:o0?ç2>jÌ8jÌ8
=®«?Yaª>(WG?ýÏ>OÕ>È@? s ¹ËÝ919¾:P:þq:!?2?Tê2>'×8'×8
=¾«>°X>ÅÿJ?=K¹>ôë>Ä1?Óõ5¸L²9Ð½S³;\md;ùH?÷2>äá8äá8
=ÓJ=¶L=®°0?'vo=ÌB=
í?F88ZÒ9{µ=ø¤Ý:asµ:Z?õù2> ì8 ì8
=@L?0?^J?FYT?)ì?Ê¿7?ôH:BL:ü<?*t:ªì2:ü.?=3>]÷8]÷8
=ÖÁ_>úe>p®3?µ=ÖUí<Ò£#?Ì»=Í*=e]I?pÞÙ¸øÈ9ÆVµ¾ 3>88
=:k?>ÖW?©?'W¾>ºAM?8%¶9p+¿=4³:é~:¨4?93>×8×8
="±?ßÄ¤>/\b?>²?©¶Y?ÅûQ?%*:N!:N?s°;Çû£:M?¡A3>88
=úÎ >©2N>Ý¥G?  >n}@>¯=?Î¹½49ôS¾à£:
S:}·F?M3>P"8P"8
=çD=Ö¾Ð<³/?·÷<ë»<ôº(?p<Þ¸·9Öó¾l ·Ø9kR½:R3>
-8
-8
=¿TF?¡Qç>~[?ÎmZ?°?O=?'9ù9úu>áÕ;ªÇw;ù\?W3>Ê78Ê78
=ND>ís>Ar?[LO?7Ù>t?åM"=Ô=¼<ý¹\?Ç>D<ã;ØÄ\?<W3>B8B8
=+­=¸Ms=x¬6?±º'<×;$*G?~69q9]w
?\¼:Y#:k?[3>CM8CM8
=$Ì=PÛN=6?.?N·;k7;Ó|,?ôÉ¸Rº9Þ19½ôìõ:lØ:%_?c3>X8X8
=
8??Êö>Üè>?d¹><W>¯.?Æ­?8-F9Ò÷=à;ÿÃ:tH?n3>½b8½b8
=`	?Ö¦>O¶S?¡ù-?mfê>Â>?Åï¨¸?ä09È|t¾@#v:IôF:,[?{3>zm8zm8
=¶ã=Å×W=0?ªà;¸Æ;?¶?¥f¹)ä?9Z{¿c[8qÆg9g<>ý3>7x87x8
=]Ê=7-=$ +?­ÞÏ;â§;E?ÎÊj¹®p9uP¿99§OE9A·=?¶3>ó8ó8
=þQ?3?@?	±?íp?Ã<?¶·9ò¢©9Æ
?Ú;Yø:È?[3>°8°8
=8/õ=b´=§û-?[=2¦X=÷|#?ÔM9»®Ë9Y>A@<y1<?ï,?î3>m8m8
=:>¤9="­?4¨>{2>RÛq?aè=K<vÿw?=ÿp<´?¯3>*£8*£8
=ö!??m?ò?VÒ?gÛl?ü}W8Ã\99Õ=åÓ;&e;g?4²3>æ­8æ­8
=/Ì?ëÃ>ÇK?Fé>A >ü9?~/9;Õ¿9R2j>¸:1:hT?½3>£¸8£¸8
=º»	?­­>{K?:ú>÷¬>9?¸/K8vè¥9¼Â=DD:?g	:\²6?p¾3>`Ã8`Ã8
=8I?¢Wö>Y÷P??ÀÁ>½:C?­7ßT9P=gb:%:i±d?á¾3>Î8Î8
= \?éù>^Db? S*?Ò×Ç>y0Z?F9RÈ§9¡ k>MG´;TSL;ßa?Â3>ÚØ8ÚØ8
=¤t?*?c<V?:?ç>@LN?´>8ßG9·$ô=Ë¥þ9éï9R?5Ó3>ã8ã8
=eØW?Jëÿ>ÝéW?n¸>:x`>IÛQ?3cÂ9pÖ:âû¬>.ºH;.Ñ:?Íu?Ö3>Sî8Sî8
=æWO==*?W`;;r6;j?a¤¹ÌF9H®S¿\ýx8çÚ]9È§>ì×3>ù8ù8
=Dñ>?¯?ù>HD?ùÜ?6Ó¹>U<?æz¸ùv9ÔIô½nÌ9Q¿
:J=¼>gÜ3>Í8Í8
=»¼<q·<Ìæ)?¬a;>òX;ÔÍ?âD¹Êþ(92ä¿El@¹'99¢¿£í3>88
=1×O?ÀSë>Lb?S?ºýã>d}m?î9aî9¯?K¢2;{vä:G*H?û3>F8F8
=¬¯Ç=8Ì= ¿1?4>Çï=U#?÷­ 9¯9U?§ ¬;iKm;-²9?î4>$8$8
=N´"=Gë<Þ1?¢<øÜ;Ä>%?Z´·¸ù>9>)³¾"+n¹
ê&9b¤6¿Ó4>À.8À.8
=¼:=)v=ó2?À5=èS=ÀP"?.9K¡¾9°j>Öõ7Ü 9Ç`D=À4>}98}98
=b)?ýÁ>õÌH?o÷>õº­>ý5? ð8À+9ÖJ³>ï'.;hö:Q*5?m(4>9D89D8
=ÌlO>Õ
>'2;?ûS>ÖG>¾ã8?µ:=À5·<XW?]²<=Í`<K?BU4>öN8öN8
=æü?>àØ=vb?pÔ*?úwà>ÓB?t=<WV?rt>;úµè:àQ?SX4>³Y8³Y8
=Ç½??w¦>
¾d?ÄL?/(?Ï??ñd·9
Öá9°ãÏ>ä:	V/:í&b?5j4>pd8pd8
=­ >Ðï¹=L)3?rY¶;¦a£;=Ü?²Ä¸-W.9ò¾¹81@ý¿Yk4>,o8,o8
=á?9£>ÙZ?ÂÖ?/'?±J?5D98Ö:>û:_Ö£:#D?x4>éy8éy8
=Ë<<[O4?­¿g;ðµ0;ßÝ'?·EÂ@9ê4½
!:³<p:`p'?ä4>¦8¦8
=YD¿>9ß~>@?­3>åAS>*1?@k0¸Æ99ðó½6º;5ÿm;LH??4>c8c8
={Ã8=#D=ÞÍ2?\$<Óåø;o°(?_9¹WN9¹üå¾tJ;eH;k53?	4> 8 8
=MYº<Ó<uØ%?qmü:lKÏ:\Þ?à2¹Ë¶9D;«¾P×F¸y9òÀ½n4>Ü¤8Ü¤8
=á?Ó¾>"2P?/Þ?&FÈ>??|W^94Ò©9,§>t0;¢Î:ÖX;?©4>¯8¯8
=:m¹>¬è\>©áV?S:	?÷@²>E?8/¸TUæ7BC¿PU<¾µ<;O?¿¬4>Vº8Vº8
==;x=±×7=£Ô,?&;CÔ;´?f"Í¶nzC9¨R¼
9Ì½9Ý>s°4>Å8Å8
={>G>êN?
X?éá?LD?${Q=Ì~ý<S?âþ:	:§?T²4>ÏÏ8ÏÏ8
=O9¼>Í'`>»öV?­?³\0?ÖA?K]t:7y.:EF3?b;%ö:
2k?´Å4>Ú8Ú8
=¼?Öìº>°'Y?ñK?æÂ?µÄC?»#â8`9?T>ï¬a;ú;@?ãæ4>Iå8Iå8
=n+Ú>É>ÐPJ?V%?Nsí>É2?b}9Ó^9àL¨>J²¡;lªV;×Ô@?ì5>ð8ð8
=¼ð5?¨=é>±G?²ÑÇ>~Í>V<?às¸·N=9É­$¾Y :Ï%E:XA7?»5>Ãú8Ãú8
=$ ?%à>»Z_?
o?9ó¤>ÃSG?ï8$¶n9$>=x:®ì¨9`÷»?T*5>88
=ÙÈÿ>ý¤>xG?Å¥>«u>·¦,?c 81 9å`>à¥:"tK:=è&?Ë@5><8<8
=Áaó>~>µWH?¶Ä?S½>Ìõ1?{}B9r:[9Ëã>ûß0:°d:P?@E5>ù8ù8
=nôø<÷¬<<8?²;ø[;>8?EËZ¸42á7â¸x¿òú¼¸ì9&¤$¾úV5>¶%8¶%8
=X*å>+b>_øS?
Ún?5c'?î¥6?­/¼8ÍÒ9»ä=<;qwh?Ug5>r08r08
=³<ßÕ<L.?2?
=¨â<ë?UE¸ìÀ8w¾zû4;®D;?*?ýn5>/;8/;8
=úë?Y>¤Y?±Y?i ­>;Ê=?79Ók9Ç>\µÈ:uv: ÊP?ù5>ìE8ìE8
==àÙN=²;?
>¡@ä=9m)?'Á¨9!gÖ9È~É>½@9dÆë8BP?u5>©P8©P8
=uh?Qk´>¯½O?½;?KÇ?À7?¶49»°9~yÅ>('<k!¿;¸;?|5>f[8f[8
={ZÃ<Uò<Xí.?ö
;zÓl;a?r;´XHA8mEøºÔ¾y6â±Ç8Ñ <+­5>"f8"f8
==?j?äÌ>äV?p@±?Û«u?i@:êÓ9h?ÐÖQ;õóÉ:ÿ?é¶5>ßp8ßp8
=¦> Ã3>?ç<?ÏQú>+¼³>wD2?«ò8P9×f>×;9é:\.?¿Í5>{8{8
=íË?Ëå>¦¤?vM³?Ë¨î>TÀ?ß^9:K·9Å?c7;}v¥:µ?´Ï5>Y8Y8
=A/?Ql·>¡J?r	?s¿>©É7?îù9J!9:ÐÑ>÷s];·";óO.?á5>88
=9?ôß>1S?´?§ç>2p/?»¡ë9èZÔ9Ä?LD;àî:qR?´á5>Ò8Ò8
=õS=RÄñ<\_?q<aZ;ø½?º½·v!9kQ½ÆM9ÂX9À>-ã5>¦8¦8
=<Ý<(¡¤<ë+?ñæ<²ªõ;èj!?"Jñ¸úV9=¾ªê:¦Å":]ø>Òæ5>L±8L±8
=µ'?9:Ü>/·B?¢58?)_í>oªF?·P9¨Ü9©ü&?C¶:uô::ùy?6>	¼8	¼8
=Ð V?4?z>N?Áz?ZØÈ>%-F?^\9ð>9¬>#;§¬:ÛT?°6>ÅÆ8ÅÆ8
=4@?Øê>3R?dVþ>X:¢>ù¬H?úÿq8RÏ9,=ØOï:î:üdG?§#6>Ñ8Ñ8
=w@þ<ÔÛ¶<ù1?ö1;ø;à?fI¹å!9Enè¾^,90÷39È1õ>86>?Ü8?Ü8
=­C(?àÎ>h8P?]ß&?®Ú>ßYC?k·9î±9@?é:_é|:Gnl?C6>üæ8üæ8
=M4l=NÀ-= .?<Ð÷;±H$?¹Æ9ñv¿bÂ:£®z:]¹?Z`6>¹ñ8¹ñ8
=Þ¡>¾ñ>>6D?Ü:,?ìLù>ºÛ0?8@8Î1]9õò¦=ü«á9d¨Ø9PS?Éf6>uü8uü8
=<à>ñ>P?Æ¨#?Ú>î@?_tU9Uv79çì?Á:Ç¾&:OãN?ôg6>2828
=o<;?´«ø>0Á@?ë?|Ê>;17?áÛ8+Y9)<>"¨Ô:×î:®B?âj6>ï8ï8
=!'?xqÓ>UÍJ?ã 6?[ÔÕ>G¥Z?d·ø)y9E½w8}9¢ô«9ë}¼>+k6>¬8¬8
=æí>|.>·ÊF?h|?&½Õ>=4?.k9:©ã>·³e;7¶;ëÇI?Zv6>h'8h'8
=hü?
ò¥>ÂûF?A¯?{ÃÊ>}29?¸t£8-Ã96Ö=4Ú:;t:Á¯L?Ó{6>%28%28
=ñ2?­L ?3QV?þ!?Å?½>¬Z?{·0ìb9W&­¼êÝ:ÒðM:Ãi?ó6>â<8â<8
=¤Ê>¼?>â.??jß?iNÓ>ð1?mý·o(49·0´½Û<¯;ÿµ[;h.L?6>G8G8
=^'?äG>?Æ¢?´ã?ôÌ?¾íÁ8í79õ >JHN9VÎ9>î>46>\R8\R8
=Â¼=ïß=s0?uïð;ÒÀ¼;ób#?LêA¹þî{8Å¿u:
¸]õ9È½o´6>]8]8
=÷°?+'¹>`¬F?yq?Ã>º1?DY7[ç99+ø<ñâ:ô:G*=?MÊ6>Õg8Õg8
=Z¾<5Ä<º/?üî|;k;Õ¸	?Qxw¹4ý9=V¿-ß8ûÄb9#ò{>qÑ6>r8r8
=r¼î>ôÚ>êG?
ôý>
i¸>$E0?wÌ:8{$9É>~xN:nf(:îï?Ò6>O}8O}8
=A?¼L¿>¤pR?UsR?²Ö?éh1?ñqæ8q-¥9Ñ2>:.:ûiö9²5?¨Ý6>88
=tð}?Ê¦ú>Ð­?÷Â?)@9?0?²9B±9Ùe?ñ~};Q;bs?êæ6>È8È8
=×Àâ>é&> M?¾¨Ä>¶>º<?Sn¹Þ²8"L¿m¸#:5:Cw?Õñ6>88
=O7?ÊÊÈ>
li?é?ö**?ÃR?{¦Ú9Ìà9Êù>>Ü\;_È;QPS?û6>B¨8B¨8
=Á´=I=Û\*?85·;ø¥;NÂ?ZÔ£¹Þ9Oþ¿puX¸Û©9Ô£½¢7>ÿ²8ÿ²8
=Ûèf??çe?é7}?î±?=L?ìj9ÚÌÑ9°S>«È:RV:êño?f7>»½8»½8
=Æi9=§t=15/?´¡;[;f×?»±Í¸Äx9
:T¾C
9n£¹9>c>>*7>xÈ8xÈ8
=L¬>VQ>üR?qe?)H?ÛªJ?S8c=F=äà[?Û<~¤¬;Z?§F7>5Ó85Ó8
=:?üqÁ>1@?J{Ä>W>8ï1?û·¸ÁÓ8<?Ý¾Ïó:Ö*:à;D?ÜF7>òÝ8òÝ8
=ü_5?ÆÉ>Vcf?î>?þòå>T?³×:ÙØ:#tø>ãS;óD;¤E?¤Y7>®è8®è8
=¹#?¿øÄ>%ÊT?°Ýû>X¤>*D?®ú9<Ø~9«>Ï;"»v;8\W?g[7>kó8kó8
=Cñ>	Ü>´L?ÝeÏ>÷+>
<?ÔD×8Ê°92Ü>©*;Thû:Ç-?`7>(þ8(þ8
=Q4R?;Ví>ä»b?iDN?¤ý>c;P?ò¥9nÝh9~O­>U¾&:¸Ñ:ß®%?4q7>å8å8
=hW?°©?ÓGN?Ñæ?d?´¹l?¦h09Î×9FQ>p#);ÞÀä:ÌH=?âw7>¢8¢8
=Ûø?¼Ø>rí?©?ôý>?Ä6c?î}9. 9êIô>Å¯:*h:¨@?×7>^8^8
=?6Â>¹J?h ?ÝúÙ>Â<?·%¡9XÀ»9«¹Û>äf;ÄÅ;ìû_?z7>)8)8
=cs>¹6<>·P?È4?ñû;?Ù:?}*9ì89¹×>=¦I:÷q:ç"?³7>Ø38Ø38
="×½>C+I>hq?à?"*?U?J­v;é
(;0â;??:ê:´ñM?r¨7>>8>8
=u? > ü^?¹Óz?Öi(?£>?Ös?97°;9,? 	Q;«U;Æû;?±7>QI8QI8
=.Mó>ê>õd?¡E?_ª?¤D?ÿ·Lk9Øò¼E»9ûu9'	??º7>T8T8
=mÁ<O<DÚ:?Öø;ìµ;<.?ìmÛ¸Â8¾8`§¿"ò;ìé:,?Æ7>Ë^8Ë^8
=Ñ¹=v=­+?¤4Ü;îï³;2¥? ]¸H¢T9¡c¾oå«779]=Ù7>i8i8
=e»>nr>ÜÇE?
ï	?º¸º>W=?;A8w9(â=§¨:ìtV:³RI?ä7>Et8Et8
=j
Z??gÚM?ð ?áØ>t=?ê÷8bÍ´9Ü@Þ=¾:;d+Ã:±ÛP?#ê7>88
=,á=ø¡=Oe2?(
>¿0Î=ü,?:CÈ9ÔF?m<y+?<è°6?¬ù7>¾8¾8
=;g	=-÷Ê<rN-?'p;Ê7;¬'?»6V¹Á29¾c¿Tß¯8¶09àÈ~>Vý7>{8{8
=×?÷¸>-ÿM?Cv.?Éì>ó4=?%¬¸¦Ñ{9g/¾JU;õL;:?8>8888
=ÞÒ>sÞ>¹ù@?Èëa?æ?OÜ5?ÏW=1=_3F?9+=bÜ<)åF?Ø8>ô©8ô©8
=±Ü7?_¦Ü>QU??*6È>ÀuI?FU8zD9=¹=ô¤|9Òy9?A(8>±´8±´8Ù=qÓ?ÔÀ>»©G?õ$Ä>><?¿Þ
9ã9\}ç>=¸:4:{ú6?p*8>n¿8n¿8Ù=ï·
?äNª>P?yü>×¡¦>}ðA?¨(O9£&
9ùï??;q±:¥S?}-8>+Ê8+Ê8Ù=ãSh?3%?§:4?	>»c>0é+?N8@ÖÁ9°=?lÇ;<è;Ps6?/C8>èÔ8èÔ8Ù=âÎ?ÌÑ>jùA?Ê¾â>yº¢>ÕZ2?@ ¸ì9É8x¾Ä:P4Z:Q+?¾D8>¤ß8¤ß8Ù=ìà$?» Ì>EN?ßß*?´¼ß>¼C?f,;ñå:â:@?é*ø:ª:¹PW?]V8>aê8aê8Ù=þ,?ïÛ>\I?C²?"þÁ>À1?ú<)9¼T9õ>ae:u :¼t?)\8>õ8õ8Ù=ö¸>Nn>>§B?jù>¶æ©>¦;?a"e=Tn=îÙP?õM;²ÈL;V%B?]8>Ûÿ8Ûÿ8Ù=Â_%?[Ó>*H?å\?k7Ã>lÁ6?â7äe¨9ü4,=îj:ð«+:~*/?^d8>
8
8Ù=°I?õ>ÇR?G»!?è¼Ã>(S?÷¢8S9 >h?:Ì:<?rt8>T8T8Ù=Bûv?ØT?g·p?ªÏü>¹7>P]?9¶J9ÊI9Ó?kNØ:kÅx:^?0¡8> 8 8Ù=\	&>)Ü=RA?j'!?%Åï>ø,?ðó·:89K©½q£ô:ÊÎ:%LU?Î«8>Î*8Î*8Ù=ûÐ'=ºÖ<H?=E8=ä@?@b9R§9Ê1Ò>¦:â¼î9îb?³8>5858Ù=ßôî>}>Øä_?îT|?CÖ?Ú V?°u.:d±¾95j?7;èf;yb? »8>G@8G@8Ù=¦Ï<º<øã*?\';Y;ß	?¸9:94T8¾ë8:F8´©1?)¿8>K8K8Ù=5ýô>5>OcO?jD×>u_>O!G?,~:9_9ÜÕ>gwº:ä::j?ÏÄ8>ÁU8ÁU8Ù=A?¾î>/O?£lþ>T½¦>ÿOC?Ý·Æ9½9¾,;aÊ:oVZ?Å8>~`8~`8Ù=Ä&>A> ·I?çô>ºBª>§Ü7?Ô9LÛ*9Ù,K?dbè;øB;^ H?£Ò8>:k8:k8Ù=b Ð<<º,?-Ï6;xj»:&µy?,Ï¹ò¥9Ñ`¾fÄ8¤'9x>éÒ8>÷u8÷u8Ù=^Ké<w=¯<g*?i";±¸;$î?èçë¸H;U7pÀðh²¸#Ü499|¾Õ8>´8´8Ù=¼û?G0¯>lÝ@?¶ÿ£>Ên>p`0?},O¸4¢y9uÔ½Ü¢:)Ö}:Z?$?mÖ8>q8q8Ù=¥I°=
/|=ô2?þv<÷<­)?(^1¹«9U¾þ89ÙD9ÿð>1Ü8>.8.8Ù=ÕF=i´=Mg.?;a;É;
F?÷Q¸¦%r9Ã!¾¦¡
9G¸è8°Ì?}Þ8>ê 8ê 8Ù=&	?û¨Ã>ü­°?`,«?.Þ>¼:Å?ø<;:SÕ9ÿ±`?CºÆ:$eU:sgn?iá8>§«8§«8Ù=&Ü>Y>ä2E?DÁ?á>`/?%8=9ð7=:¹;Jè¶:&5?í8>d¶8d¶8Ù=Cå%?ªÏÐ>ÎbK?¡BÉ>À>¶-??f¦7.¬9;µ=m¤:©Km:1?dõ8>!Á8!Á8Ù=£o?J¦¦>èI?w]?È?d5?{(91Å8^Ì:?­á&:°":¨L?Ñ
9>ÝË8ÝË8Ù=§u?´?nÎM?Qãÿ>Ì>ÊöT?&¤$9Aªy9Ñ¨>{ê:m:k_?´9>Ö8Ö8Ù='_*?®0ä>"??6?Ñ>uz5?L_T91Ì9Àì·>7ç=;½;$=?s.9>Wá8Wá8Ù=%0ù>'ª>¨Àb?øQ?Qâ>·èl?:l¦9÷ùe?ôù;Ï_;÷Ij?ñ69>ì8ì8Ù=Ý ¦>Î?>e^?oi4?.Ñ>{Ê\?D<Å©;ü¨Z?=?.<½ ¯;»ü}?KT9>Ñö8Ñö8Ù=Ûìª>:@>¡c?.?óÚ(? Y?Fyº=½F=Jup?6;W:çm?Ün9>88Ù=<?sBÎ>£E?¼´Ð>?>±z>?d?ß·x|9ÒM4½þ¢±:½~:A2?~9>J8J8Ù=4oQ?Äm÷>°X?ì?FÓ±>|JM?M2979©n¤> û:d{:ÊóY?9>88Ù=%$>¾=ÛG?Ì*È>Ù½>ðzE?orA=À~æ<8ÚV?i±:sD:rg?19>Ä!8Ä!8Ù=h©>
Ý="6?½A>©7>¶û1?a¹¹=wd=òP?¨ã<*Ø;8?×9>,8,8Ù=þ?ÈÒ¿>cÚR?ÿ·í>Põ>9>?ÍZ99®9ú >=°:/7:Óu?|£9>=78=78Ù=PA$?c¿>¦\?R ?ðó=?Z¬K?F¬æ9ù[Î9Ë?8y;ò:dh?©9>úA8úA8Ù=
?É£>Hu?MÕ>ñþz>ÈY?	¾è7J|´8y%>oî8:RÈ&:½í
?o·9>·L8·L8Ù=²{.?ÏÓ>ãR?ÿÒ?^Ã¯>§K?ú9ÄÌw9
>A{»:ã8U:Ra?¦Á9>tW8tW8Ù=T¯k>²~>òÆj?¢N?Ê ô>"X?v:=6¾Ó<¿oa?sîÖ<Ïg<çn?tÕ9>0b80b8Ù=©L=xS=[9?¹5<úa<YÈ3?¶¸02É8z§¾d8£&9þÊñ=Õ9>íl8íl8Ù=Ê=Èú­<nªF?â¿;Õç(;N§D?=Z¸Ko9ØP°½§ï9­9Øÿ>sÚ9>ªw8ªw8Ù=»ÍJ?£?¦Í@?¢è?óÖÏ>.6?GÁë8
§92ßA>8È:Ñ=:5K?Nà9>g8g8Ù=áÖ=ÍüÁ<K4?þ=ÁA=/¡*?²P7kµj9mã<j>;ý:à8_?¸à9>$8$8Ù=ë¢>,e?>gÈ>?j1«?¶þv?8o1?C=ög¿<µU?¨ÿ;Kö*;è%J?á9>à8à8Ù=!#?èÏ>ØH?7?½>xã>Î~:?I9p÷¿9`Ç:>;t§::t? ê9>¢8¢8Ù=¢é>+f>?Y?¥=?XWü>e@?.B
9æÏ9¾\>%ü;là:C].?t:>Z­8Z­8Ù=ìSM?1µ>?é)@ät?¯O?8:û9Õ;?F!;ÛÖ:É?#:>¸8¸8Ù=é0>^²Ô=1vT?{0>àW>c³:?Èó;¯²:L=?YÔS;Þ§;':?F:>ÓÂ8ÓÂ8Ù=ÐGP?óÛ?qLM?¡°ü>+¿°>ÿ6?å¾79­>_9´Ò>µå#;_óÑ:vØG?ÉF:>Í8Í8Ù=d+¼>ëd>HnR?eßf?Øm?î&C?ÃFQ9[½»9¯>+¼ð:Ó:ÜB?ñS:>MØ8MØ8Ù=¢#?·%±>%yl?8Rà?N?Õ?wÍ=gGN=??0Ý;à$S;ãG?~V:>
ã8
ã8Ù=õ?gM©>eD?7>±X>ýØ.?ú7{C89G¶­=tÇÍ:D@:J'?µb:>Çí8Çí8Ù=ù*=¯¤=¥*?¤Ü;¹7;zÁ?;¹T8K&ª¿NJÉ8Rhû8÷Ì>h:>ø8ø8Ù=¶	?Æ¤>«1U?Ù#?IØ>³Ä@?ª
;9¿9QQ«>ò<¢£;×»[?Qm:>@ 8@ 8Ù=!;C=·==Fu.?ý¾ÿ;âëÈ;Fí"?¸²¹_V9|Ú ¾ü¨9²:ë]>Co:>ý
 8ý
 8Ù=+ß<><r4?å¡=é<¶
$?f×8ÜN94X>xÌ¤9u9?_:>º 8º 8Ù=Ñ¤='n=Ïè0?¶Oª;½ö;
¦?wã¸:9¶L¾Ò»t¹È¿·}(à@:>v# 8v# 8Ù=é?¡>ES?+ ê>ýá>Ù^H?Ã19
9o>¤;8:AZ?Ï :>3. 83. 8Ù=*?Û>Lêe? Ò>?!§î>ï°L?©9I2¯9µ°Ç>;Ó;yß:1]i?«:>ð8 8ð8 8Ù=ìY?ÎÚ®>p2Ù?Æ2{?ºLÞ>Ê£?Sì9Èzû8gy?ÛÒ¢:H1:Ek?«:>­C 8­C 8Ù=gð?íµï>ì?jp?-VÞ>Q=?r|9©Ô8«7?¬:@ý:¥X?F³:>jN 8jN 8Ù=}">+$æ=×Ã4?²PÇ=Ê=p*?UJ:ºâ9Þre?§[<É <{/?¾:>&Y 8&Y 8Ù=öc³>~Dg>5F?,Só>¬Ø³>È--?C)9Þyj9¥Ì¸>ôÓ½:ª-:á.?·Ç:>ãc 8ãc 8Ù=u,?2PÚ>W:J?{pë>½å§>ó}3?òé7ë²79:¬Z=ëà";+Ö:©]B?÷:> n 8 n 8Ù=EKì>TN¤>Ç8?õ¢¸>$>Rê.?UÂ8/!q99
N>pô:WkA:ÓËG?ÿ:>]y 8]y 8Ù=h±Ö<hê<8ó>?LL<¶QÞ;î^/?GÀ¹"Ç9)ù·¿B/9NÕ8>?;> 8 8Ù=kM?v>>Oª?ã¸?¥?oê?Ú­J9ÇÉ9»¬>×	ï:G»b:¢ò?©;>Ö 8Ö 8Ù=
/?Ò¹>ðS??¾?{Ð?Âf=?ØË9¤9c+?®_Î:kâ:;?g ;> 8 8Ù=Ë4?áBÕ>²¯X?G9k?üÿ?\Æ??ê[9þf9L³>õST<õ;\Ü]?$;>P¤ 8P¤ 8Ù=ð=ÃC=ÿ-?Û;íÉ];lå*?QM£¸è/9
ø¾ÙÆ¸D	9Úl¹¾«-;>
¯ 8
¯ 8Ù=ýK·>v>.¨>?¶eX?ÿ¬?>4?»¡_=
=ß«N?ÐG<Äô<Ð]@?Ì/;>É¹ 8É¹ 8Ù=¢r#?$Ð>~
I?õGÞ> >l7?)9,ñm9bàµ>Jl:Â:¸O?Ê3;>Ä 8Ä 8Ù=lpV?FØ?vÑ>?³ð?J³Æ>)8?èu7öX9W=D:YÜ9Õ5?<;>CÏ 8CÏ 8Ù=Ñ!?¯%Å>hR?µö>uÝ>á T?¦Ý8aE9µ°=»û;'_7;8F?@;>Ú 8Ú 8Ù==jb=Ëì+?YT=)EY=ª?xÀ87/¤9q
>!;¶m;05'?B;>¼ä 8¼ä 8Ù=+?D¬¢>[?¢%3?øLô>è¹;?&C8
¡9Næ=ïV;FèÇ:@?K»;>yï 8yï 8Ù=9ß'=rwø<7ö,?|÷r;ÒA;s!?%mv¹Èì8¿T¿ZW¸?ñ]92"ø½UÆ;>6ú 86ú 8Ù=
3=Gn=M7)?îá;&#x;¿X?ô²G¹9¸9LB¿xO¸ò99,¾1Ç;>ó!8ó!8Ù=óÓæ>
>%G?g?óÎ>°^=?w9Ð9ºè>js:±æ:o?ì;>°!8°!8Ù=Öo=áã$= .:?AÉ=Ü=½5/?¿û9Vä9ÀR
? Ý:þj:bI?®ô;>l!8l!8Ù=|Û>õ>£QH?¯úÄ>º1>VÛ.?Ü8K]9G¹">Ç·×:Î§:¯<%?¾<>)%!8)%!8Ù=¡Z)?Þ Å>ß_[?¡?¾:?ÍI?Î9ên9¶G?OW;êÈß:¸v?r<>æ/!8æ/!8Ù=1ó>¢ô>X?±V(?[æ>ú];?+p9Ù·96§>üì:ã¦:e_?
	<>£:!8£:!8Ù=Ì¶Ã<´<Q3?è2Õ;]¡;xT¿?"¸:Ç«9Zr½d¸²°8¹·¥¾O<>_E!8_E!8Ù=ºC"?­È>ÍO?Ãê>ô >æ$:?Â#¹99â¾Â9/»9f½?·<>P!8P!8Ù=P½·<&<«+?^ýì:ÃÐ:XN?#z¹]o9 L¿øt¹}×^9Ï¿-<>ÙZ!8ÙZ!8Ù=T+?ÆØ·>>.C?p?Á\Â>k%9?¿gk¸N¼8_Ï¾üÖ`:/:é#?÷=<>e!8e!8Ù=4>ÒG¾<ÝNr@g-=]:=!)U?z;í¸@äÍ8î{¿¨ÏU:þiß9ÿt?><>Sp!8Sp!8Ù=ç8ñ>ÌÉ>Pá\?@*Ê>{>38?h]8CñÓ82·>[¯E;%¢Û:Üjf?£x<>{!8{!8Ù=áaå<P <þÛM?ï»<réR<Ù©c?-O8È;y7¡»Ô? (:w¾Í962#?}<>Ì!8Ì!8Ù=SêÛ>öº>RW?3?MF?DR??©[õ9tá9V«E?{¹º:?M^:W?<>!8!8Ù=ú
=eL=hi.?º»;¹;P%?p%¹Øß59õé¾/-¹¥ö	90±¿+<>F!8F!8Ù=z×i?Mñ>uáw??g?¼}?ú49j¡:9F±÷>Wï:Ý,.: °?¤<>¦!8¦!8Ù=Á-è<Ð¨<ò0?²´;q;?°Z¸w9C¶x½s8ô{8[±?v¨<>¿°!8¿°!8Ù=×M×<á<Õ2?µ^=Ï,==$%?|¸µ#9wX¾:ã8N9>«©<>|»!8|»!8Ù=Ué?Ô4¿>ëJ?¦G*?Õ2ò>­û3?k£R9å9"±Ñ>m'§:q®?:>_?q¹<>9Æ!89Æ!8Ù=5û>÷>ûcQ?ÍIè>%1>w&=?>Í¨8²B9ûó]>£ëÐ:=jw:u+X?õº<>öÐ!8öÐ!8Ù=?W¹>[çJ??zË>xø??¯c¢80A9ô>Ï&<r½;om`?Æ<>²Û!8²Û!8Ù=TÁ
?¹ª>×T?Rm?$?1X?ßª9Py9Ð?¿â:¬:!,(?PÊ<>oæ!8oæ!8Ù=«#=%¹<ýËa?Ð©<±»b;?{Å¸Ñp8#R¿è¤:ÍÐ	:"3?Ñí<>,ñ!8,ñ!8Ù=/?>çªe?Ë]?F2?`e<?¶9õ9j?ì1:2B:0P?A=>éû!8éû!8Ù=[õ?*ä§>Aa?dW?À}¶>¿W?`~ô8²9º/>¨-:®	:Á!?C=>¥"8¥"8Ù=,É$?ÆÀ>¨ÔZ?áÅI?¹?AE?ÆSð8ª­9«Z>9:Ì:×ia?Ä&=>b"8b"8Ù=¥)@?Å¥ÿ>xm@?ë¸>/4]>2F-?F¸2LT9¹½"#;n0;­ÛH?10=>"8"8Ù=;çø>Jx>µÎb?O?ô"º>ìJ?[_8Ä9Á0=Jé:í:6Z?É?=>Ü&"8Ü&"8Ù={å$?yÍ>¨RM?ã!?Á×>Å@?C8*©9Wd=½s»:R:N¯ ?f=>1"81"8Ù=G?i§>à'L?%µ7?¤dü>9U:?Õ+9õÏ9ÁR>·
9;Që:I?~=>U<"8U<"8Ù=s?b?	?@÷ ?|f?íå:G+Á91N?í&;$é;P~~?n=>G"8G"8Ù=µvè>°õ>ÑÊ_?#ùJ?À9?¹J?µ9ÜöÄ9´Hë>4ÿ<3°;$ c?¥=>ÏQ"8ÏQ"8Ù=&	Ð>>!H?1OI?	?ø
<?ðb
9ö9Fd>L;«NÁ:BóO?+=>\"8\"8Ù=' ?*óÉ>QrH?_?]·®>ÆK<?óÊ8Ð9>A>::¼?¢=>Hg"8Hg"8Ù=o©©=}Õu=­0?®Þ;Ù¦;Õ*?ÚÙ8ÞÏ¾9Xå0=º\ù9gýÁ9H$?& =>r"8r"8Ù=v^?=I?'AB?ãÿ>;¯>jª:?TK7íEØ9¹Y®<Bm;RÝ:^)?×=>Â|"8Â|"8Ù=)ä?(k·>woG?»á?ìá>"G4?Ó×r9¢Ob9³Y	?¾:(:#?Ä>>"8"8Ù==[?ÉÑ?.ðO?(ß??·>lV?9¯8Ó¦9fã>\?r:i8õ9å|?ÌR>><"8<"8Ù=Q0c=XK)=ÖÅ+?*;Ò;d;],?à£/¸j=9Mbí½f9¤9"[>A[>>ø"8ø"8Ù=ÿ{Ñ?0@?<?ÊÅ??P?­Xr?ÏJ2: 3:rõ?ðFo;Ä;ÀÙm?ðe>>µ§"8µ§"8Ù=°ÃB?ø§Ð>Íôn?²îI?äÝ>£øh?cAÒ9@Æ9¹*?ü¿:£½p:á'L?©n>>r²"8r²"8Ù=9Ä<À¡<sú/?w11;·z*;{
?¹Z9µÆ|¿ÎV¹¬)39"w¿>>/½"8/½"8Ù=×?WÀ>@G?0J?§3¯>WLA?¸sé®9«|Ó½×å;½ÍÛ:.¼6?¦>>ìÇ"8ìÇ"8Ù=rÇ?Þ«?ÅT¯?½Ú?~Û1?Þk?	Ï=:L:2
9?Îì;YLå:´Þ?p>>¨Ò"8¨Ò"8Ù=ºÖ¥?ë'B?½©Z?º§?â@;?0id?HÒ9àZÖ9}û>H`:':\ÅA?O>>eÝ"8eÝ"8Ù=æÙ<jô¤<)?µ=\ü<å!?l1^¹v9¨mG¿Æ47àÙ8hT=8§>>"è"8"è"8Ù=^GQ?VÞ?­(E?½ôÉ>ª>ûA?0çÅ7g9[8=÷¬9¥b9ãq?Ì¨>>ßò"8ßò"8Ù=,M?Dì>º^?Cs9?
õß>ÑûS?×z9\om8L:@&9@;åïþ:QA?Íª>>ý"8ý"8Ù=I?>}5b?÷wC?0}?³O7?'a8¹Í9É=Êè½:qp:ßw)?°>>X#8X#8Ù=É<?¢<~1?
k;HÙ;û©?PE$¹Øjp9ÿê®¾ñ½{¹ª9Ò6]¿ÏÄ>>#8#8Ù=¹u­<ñ4<i8)?úµF;4xB;¨Ê?!ó
¹59À,¿t 99Ä96Y£>-Ï>>Ò#8Ò#8Ù=?ºHª>M<J?½;?å­?f¿:?íø8§9=f­þ9ÃT¸9?Ù0?¼Ô>>(#8(#8Ù=ö8?gÞ>ÍOT?Än
?dÁ>;?³9þ´9*UÃ>ÿsE:Y¡ :»W?âÜ>>K3#8K3#8Ù=¯ñ8?Y£é>:¥J?z{ç>Fµ>ÁöI?é·ù9îe½Cô:ºU;:¤
7?ß>>>#8>#8Ù=Ç¿<¢<ôæ9?´úb;ø+;uñ(?@h¹pM_9)þ¿¨ÏØ¸³üf9ûIp¾Ëæ>>ÅH#8ÅH#8Ù=SR>]ù>õÀD?*´õ>¤¯>£3?II¯=ãåM=|ðY?e»C;Ö¯:¯{?àë>>S#8S#8Ù=]Æ<j×<öÖ%?UjÀ;l;#?Æy6¹Þ©8Á²¿Ûâ7:t:b?¨	?>>^#8>^#8Ù=«N?£aâ>µi?ócÚ?+|?óÕ]?L):È¾94¬4?UÅ;ú¼%;Ïf?#(?>ûh#8ûh#8Ù=ïë=rÈ<ÑP,?Xé:è±:L¨'?{¹\±9¦Xe¿»}9hN9ÈãÝ><?>¸s#8¸s#8Ù=P?¡3¾>´M?ª?3Í>Q½:?Kè9h9È_>¶_;Ì;æÂE?tJ?>u~#8u~#8Ù=¸hÐ>§Æ>ëoJ?9+?±Þ>«D?âõÞ8áÉ¹9>k:f5B:£M?ÊK?>2#82#8Ù=íÊ>íjF> a?Ä³Ç?ôàC??Ö:=L=ò
^?Úb=&à<;º?T?>î#8î#8Ù=R{?Ç÷>_?¢L?Ô©>bªf?q®8¨~u9Zê=
µ:
þ:w?W?>«#8«#8Ù=ÔG?Ñn?¯'G?Û?M?¢D?_{9ýf91ñ>[<¶;hÑR?X?>h©#8h©#8a2=ó­>ÈP>ÙU?¦¾2?êÖä>¦õG?Ï¿c9ò¢¢9ê>³>eA:ö¡:nÞ7?¤Y?>%´#8%´#8a2=uX?G?¸G?×M?É>úzD?,¹0Ñ9SÊB¾ìÖ¼:ìï: Å&??>á¾#8á¾#8a2=×²>ÇU>¶ÝU?UX?YÂ?¹D?Õàu9Ò©9ZäÈ>>
m;å:Ãy?%¦?>É#8É#8a2=ª\.?.<À>Æ2h?£íN?öXé>c?ØÙö8ì8£9A>%:/;1íÐ:/µV?ã?>[Ô#8[Ô#8a2=ü_ï>EÙ>cU?õ9,?|øá>C?t9q9Ü>©h
<È>¦;"U?^ê?>ß#8ß#8a2=·t">é£Ý=ÿ£;?Ì{>an7>Ï´/?;7=þrá<vP?ª:èü}:ç:?ë?>Õé#8Õé#8a2=R?ê³>Ö??¢u>(T>Ó+?±ä_7x£9UP¯<Ç!;Çþß:ä8?Ïú?>ô#8ô#8a2=Rx=Ôü)=Zü:?/<¼[</?&ÏÜ¸ESÐ8 «¿ãZ7ýÃD9,Ý
=À@>Nÿ#8Nÿ#8a2=>\?«0½>¢@?p©>ëe>àK1?@6£¸F69we¾'è:Õ7¨:#¦0?F
@>
$8
$8a2=ó!?>/·>öRb?8¢?-\?t<?Þm8ºê^9 +>'ù;Þ$;ÈK?S@>È$8È$8a2=Ý»>2Y>T"]?A¨>Ö+N>EëP?^Êt¹ªO9ãá¿ÐÞ<<y¾Î;5Þi?Ô@>$8$8a2=q?O?à[?;øA?äÕî>åèO?^o9j~Ï9fT¨>RR:òÏ:$O?oB@>A*$8A*$8a2=í?8¡>åL?ß&?¼ñ>¹·0?j8 Ð¡9"ÒW=æ3t:ha?:-T#?PF@>þ4$8þ4$8a2={?æt¹>×F?Òü>8ãµ>Ð¸1?ÜG¹ñ0ø8»ÆM¿cþ:¡Kª:ãø>?lb@>»?$8»?$8a2=Â$?ÝÄ>@V?æª?(W_?pÿB?Ï9v¤¨9¬;T>'J;?';½V?Éb@>xJ$8xJ$8a2=%Ç'?;Æ>¬X?ä«?Ã¡>ÌN?ÃMï81Ð9 ;>ù'è:T1:rW?g@>4U$84U$8a2=»oê=@ô©=0?`§¬=Ä=u!?4ü9b|þ9ÎÉ>Än+<FK<.
+?¯@>ñ_$8ñ_$8a2=Û<?Iâ>ÃÀT? ó>\ò¨>°38?f´¸_5N94õ_¾eÒW;;;[P?0@>®j$8®j$8a2=ßOä>¼>òoI?Û>ã>\6?D`&¹¢9[¾$:£}Ì9$>"?@>ku$8ku$8a2=¬¨=äj×<z-?;=;F1;?	ë=¹É
Ç8ÚCt¿ä9B§9$gì>­@>'$8'$8a2=
=õÃÆ<±>8?9Ö£=|y=%d(?¦	9HW[9p?^×#;â.ã:¤8?ÉÙ@>ä$8ä$8a2=Jí=¬=q0?2<<µß ?@¸¤t9
½}¢9øÝY9Sî>?SÚ@>¡$8¡$8a2=³%º<ÔÏ<¦+?^';c÷:.ä,?ÖYJ¸j9-bI¾Xli9Ò9×>gì@>^ $8^ $8a2=Ñt6?¹¾ï>ºÓB?
û>N³>$W3?Â1¼·(^¤9½©R;Ã;öN?(ú@>«$8«$8a2=!É?þ¯>®÷F?þSì>c§>B4?¶4è·~±®9ã#*½æn;ÃE;þ$@?û@>×µ$8×µ$8a2=Jd=WÐ%=%|0?¨>7àð=? ?Tj	¹1b9»<¾_ó+:Ï!:ß?A>À$8À$8a2=Gìç<<¸©<¬é.?òÑ=)¥=Ì"?ûtJ:ºCC:û¶?µ9<û»;´X1?ö
A>QË$8QË$8a2=äA?ö>
þH?º=?T?Ó6?Èç8£\¤9÷'î=Dt¸:Å³{:;?A>Ö$8Ö$8a2=÷>sl[>>w9?áp,?vø>+1?ºß;§Ô¢:/L?<ÏC<U3?l!A>Êà$8Êà$8a2=Þ9·=Y®=ÔÙ4?$hð;Ê¾;fI!?ü¹º;9*9³¾wu;¦·A;Þ6"?XA>ë$8ë$8a2=)*Ñ=xo=´¢/?\Èb>¼Ù2>ÜM"?RH	:Ú¯í9Ü?2½:a:Ï"?b\A>Dö$8Dö$8a2=3Â´<æ<#+?N¿°;k;+q#?â¨¹îC9O¿þ¹9êZÍ9e¶æ>«]A>%8%8a2=¼z?d>|Ã?á°þ?dGk??
°=i<=·¨o?Àv<õQ;å ?3pA>¾%8¾%8a2=	<?âÔ>c?Ç!?xº>¿]?Óñ¹kÉ97¾I 
;o´²:«ÞE?sA>z%8z%8a2=¯®<6<Vf'?{:_;@ÛC;ã?}ÚÉ¸°¨19n¾/8Áj9¶6>Q¦A>7!%87!%8a2=?ãì±>ì½U?^|j?
À?C>?6}9nJ¢9G\>Î¾R:&:Ãp<? ¨A>ô+%8ô+%8a2=
So>0i%>Q29?OÌ<5Ï<¤7?`^¹Îþ9ÙJY¿º-8Ð9ùy=­A>±6%8±6%8a2=0õc=y&=3/?­0<êt<Æ!?!¹i,9Æ	S¿	:XYÄ9=?¼A>mA%8mA%8a2=
Q==ä*?1s=CMË<æ¾!?9'G9ú¶?é:d`:N?©æA>*L%8*L%8a2=Ùö¨>¦lH>÷ÐW?y?4?^~S?êî/=EË<]Û]?Ó<ç<ØïY?úéA>çV%8çV%8a2=ÝÎ+?*ÉÊ>ªäX?r?Ï§>%áD?ÔU9¼Ç®9°Ç>±bc;6 ;3Q?GüA>¤a%8¤a%8a2=H?b¬·>³ÔH?ÑÕ>r*>Ü3?0¸K»9¼>¾®	:*¨û9Gæ?2B>al%8al%8a2=S0=ã<X+?Þ;|;	?>@¹!'96á¾«28¢9EÈ£=GB>w%8w%8a2=Ü»É<N;<ì3?B_;%s3;l?ÛÉ¸Û8ë¾rôU:¹:ËL?B>Ú%8Ú%8a2=íØ=ï-Ö<Fé1?-=E=NÐ%?g¸8
9F-0>[Ñ8æR]9%(r>x$B>%8%8a2=JJ?hµ>!ÌH?h?,Ì>*=6?U}È¸KI@9ñu¾Ï2;Î,é:`PD?B'B>T%8T%8a2=Äë>`ë>J?W¿"?§Ö>JB?»06`9u;º-Ö:>:PðV?<IB>¢%8¢%8a2="à=2=	X?ã>z¿=·NS?Ü`Ú9QÞÚ9Bmÿ>ïL:Çèü9ä?_TB>Í¬%8Í¬%8a2=WÈ=ëk½<Ã¹G?|=¾^[=ßZ4?/=Å}<={?§_?;ñ!î:»M?.UB>·%8·%8a2=yó?nuä>nñ?Xé´?Þg?>ò²?FéH:¥]ô9zR?Qã ;;è?|\B>GÂ%8GÂ%8a2=(oB?Êðí>	1Q?GV?Â:?eÒJ?÷m9â¹9S}>IgA:9ð9:#?¹nB>Í%8Í%8a2=g==0Ë<ú2?tA<l]ñ;~é(?gc¹S9î	¿²¤Ý9ï:Ý>¸yB>À×%8À×%8a2=M ?.«>ÐT?
¢?l¯>0£>?ì 8²T9Õ@>;7ÕÈ:áÇA?³B>}â%8}â%8a2=óò?Æå>1[g?ÈB?
×><âg?2¬¢8N¤Y9ÂW?>æ¥ ;ß»:çZ?»B>:í%8:í%8a2=JÜ=´É­<?/E?{¨x<ìù.<}æ5?)J9*¹9:m>Õ"N;g;¨I9?êB>÷÷%8÷÷%8a2=<?û£>ùR?Z÷>cÙ¥>mç>?|Åw8WÉ9tR=é;À¹:H?MB>³&8³&8a2=æf>y>>Jõ;?ã¤ò>é²>xy.?êO¦8U^v9`Ð,>³:h=Q:Ôx(? B>p
&8p
&8a2=Ç-	?á6¬>BëK?%?½üÜ>òÚ??_1);?ï¾:lÙb?^;4A&;®]?¨ B>-&8-&8a2=Ì\>ë >Tzb?KÙO?]×?#FH?ªOa9K	¶9Ôm>Âñ:g":Ñ¦\?µB>ê"&8ê"&8a2=£Ç?ïÊ>bú¤?¾È?îó>Ü?`:,MI:Dá8?Ø7k;òæ:ÎÙ?ÄB>§-&8§-&8a2=0Ê<©<8?1¿j;¯~];¨?s;
¹F¶8ÍA¿é7¸"r9É³½RÕB>c8&8c8&8a2=Ý%=´Çä<ÔÀ8?M=qÏ=ë6?
þ¡9@ß9¹>3å	;0³¸: ??ÞB> C&8 C&8a2=$~>P0>uV?ô!?^.?VI;?ö9jã¼9¿N>î:º5,:¿bA?ëÿB>ÝM&8ÝM&8a2=e\?$M»>-XT?j¿
?ù²><ÙK?¢9<¼_9âÕ?3T ;ågÄ:úùP?2C>X&8X&8a2=¸×>±³>`P?f?sÂ><.?Û:÷·g9gR½nó89ä>°9R>C>Wc&8Wc&8a2=§>ð'>¹@C?©Ú?öôÏ>`Û/?Â m9Æ29¹c*?ÌQ;5R
;ë>?×C>n&8n&8a2=Y²ë>ò>ëK?ÔÜï>È×¨>×5?ç8ãR9E>&Qp:ò6:	ÇL?Ö&C>Ðx&8Ðx&8a2=?» ?Öei?Ñ5i?þ-	?¿Y?99l>tZV:¥ãÏ9ãú?®(C>&8&8a2=6ÌÜ>¨Â>õ¬K?¶SË>ù5>b:3?¾Ü9df¿9Ïw?¸«Ë:z:Âè:?]C>J&8J&8a2=\l?tR?è??/Y?uÏ>*B?0Sc¸Ç_9'¾û;µe±:HsK?ô]C>&8&8a2=Ü»?q¶>ÂK?¦M?Ó£L?nÆ:?ÛÊ9K½9!m®>À;Z	;îSn?j^C>Ã£&8Ã£&8a2=ºÑ>³y>íV?f?ÒÄ>r9?zS¸)R|9N#Ö½H7ê9N¡9WÛ9?íeC>®&8®&8a2=vf>PX'>0?xt×=_ï¦=4%?+8*9!ó=)9ì96³â>ÅfC>=¹&8=¹&8a2=Oü>ÊUo>­?6%?H®¯>¿p?Þ0=$sÐ<i)X?iDA<# é;ÌÆS?ífC>úÃ&8úÃ&8a2=T>,?ú³>A|u?¾PR?Gî>7*b?ù·><õü	<èé0?Üp*;´õk:¡ê¸?ªwC>¶Î&8¶Î&8a2=GÆ¢>>)P>Î.H?2"Ô?3E?=?Aþ3:7Ù9ÂS?²6:NøÒ9û\?oyC>sÙ&8sÙ&8a2=Ò?¨½>:J?IS&?ä>v@:?â9h¼£9Â c>)è4:3:òY3?C>0ä&80ä&8a2=(O?Àº>KÒE?zäò>x*°>{0?a¾*¹h8B¿
9:3:Ûæ?\C>íî&8íî&8a2=?¥5±>oÃS? ´?h>ª>ôA?c"Í¸å¹F9¥ ¾Mvn:ÞäE:i=?C>©ù&8©ù&8a2=¦Þ=lÂã<)?VO;í;ç1?Æ­¸"ý9Äp¾Y¶4ßà9ÇÃ´:C>f'8f'8a2=¤æÙ<çP<{K1?ý3â:7Ì:ÖÇ
?Ó>?¹"Æ8(0w¿jt·Ý.9BJ½£C>#'8#'8a2=ÝW?Á>E(?A¡?Tä?Jy?pÃ9sËß9ß>ëb};(ûã:C?·C>à'8à'8a2=êè>q>EVV?ã?IÁ>r;B?½Ó8
²h9MÔ>6Ä9álÆ9¿$ý>¹C>$'8$'8a2=ªN=î¨=Ð/?éí»;á¦;[%?K)Ã¹¤õg7RcWÁ%e:Ùòm:ðÍ!?¾C>Y/'8Y/'8a2=ü|R=5N=Ù.?ë};e(K;[û?âß¹
Ð
9zM¿È8YK8+?åÃC>:'8:'8a2=!Wî<º­<À/?áN;wÄ;Þ£/?L=&¹18
À<aù9B¦9þ??·ÍC>ÓD'8ÓD'8a2=ÿ?¿(®>ÊRG?0S?GO?7J>?à
·ç«90Ùì¼â÷ý9×­Ò9ÿL?ìÓC>O'8O'8a2=Ìo?¨\?³JP?Àèp?Fo&?²F9?,M¦9òz¡9UÒ?¾t/;cðÇ:ø¦`?/çC>LZ'8LZ'8a2=´<m&<gT,?å<6m|<ÛÇ?¶ÿ8â92p>t; éÉ:/$4?§îC>	e'8	e'8a2=F.?ÂÞ>HèH?¥?+¼>Ð>?%x9¾9×4>;N:*:RPs?,þC>Æo'8Æo'8a2=ì*?³¨>K?ëËJ?
?´<?ÄÈ:ÓÜÁ9ieL?ÔO;jEë:<Oa?ÌD>z'8z'8a2=w÷:?ÀÜÙ>)²[?âÉ`??3/I?E>ß9Fà9Þÿ>I~±:ÆÈp:£µ<?êD>@'8@'8a2=Õ
!?ÃÔÓ>ª¢B?A*?d4Ã>ÃÀ;?¼99G9}­>Ý
;óµ£:_]?&ND>ü'8ü'8a2=Hû=9ËÃ<Ë,?ÌQ;·Dr;|<&?x¢[¸`û8¹ý_¾«8V8,971~>?PD>¹'8¹'8a2=Ã Ê=S\=06?Y`<HB<	H-?H7ù9¾æ<HÛà8öîz9ee>ERD>v¥'8v¥'8a2=F?R>Çc??hÓ-?íÃh? Ü9 ó@9f\?Ó9;Åî:F??TD>3°'83°'8a2=k¿±<}É<$Ì(?);±;¡õ?yµ¹28åùd¿uLô·V\S9~ò½A[D>ïº'8ïº'8a2=]#?Ò>¢4F?
×ø>V®>7?7)9!Ð9iÙ>Üþ;oB;øD?bD>¬Å'8¬Å'8a2=pH?¨ä>w`?oW?^©>SóY?Sr]8úäv9å=ëæü:v:ÌW?1hD>iÐ'8iÐ'8a2=1??Ü><ð?|?jáâ>gÓ²?§9s³9ZYî>};Ò;Üt?vtD>&Û'8&Û'8a2=¦?àë>|?6¢l?Õ>l,?-ä!9â¡9_D>*Ò:¢x':t¡ ?·D>ãå'8ãå'8a2=±?äMÀ>æEG?«ý>ÓÅ¥>&ÞC?ñ[989ÜÌ>>ý°;7;âÀv?ð²D>ð'8ð'8a2=JL(?ÑÊÖ>ûH?ªõÞ>8>
©8?¿7"ª=9?=éH;aL¢:¾÷V?<ÏD>\û'8\û'8a2=ü§À>î@>9?rKÑ>áb>\4?ó:(¹£:û=?É¼W<ÄG<÷Æ<?ìÑD>(8(8a2=àÏ&?S«±>&[p?âyX?û3Ú>Sù}?{Æ9²Y`9Îb?2¡\:	:åAM?¸åD>Ö(8Ö(8a2=<éø=/æ®=h*6?£ >l`Ô=¾$?J:ooì9ïü?(¸<¾HÎ;d-?ï"E>(8(8a2=_???ÐF?ÿxF??z??ýÒI9*p¥9é&>þ:Eu:øY?j*E>O&(8O&(8a2=§YÇ>,o>®ÊG?U7?Æ¹>ø;?tCo¸m9	À½2de;P;#Ò9?Ô/E>1(81(8a2=þ>ör>N?s´>P`s>2Ï=?®µ¸ê?94Yr¾×;X6È:{	=?O2E>É;(8É;(8a2=RÉ?µ?ø4? ?Ú>tD?ò6+Q9 ßG<Z¶;EÛ®:oe?§EE>F(8F(8a2=ª?'¨Ù>7?]4È>V6>ZD/?6¬·Ø	=9Ò	i½Y;6"¨:}xF?Æ]E>BQ(8BQ(8a2=¯W>)¤>ë23?C>PÐr>
$&?úk¹È¢ì8{(¿z¦;%ÊÈ:z9.?cE>ÿ[(8ÿ[(8a2=nÇ>Y(>ÒÕX?­1?Üè>ºTC?Nã:¼:tÓ:?~:E:y»4?$iE>¼f(8¼f(8a2=o Á<ïÞ<>.?;l;w÷:Tk?H:¨¹ZM8ùRÀW¯p¸=î>9öZ!¾¡vE>yq(8yq(8a2=Ý+?$¹>¿m?oo?Ý%?Î@\?SF99aý?::³:iln?zE>5|(85|(8a2=Ö`*?Í|>%z?y~?	M¡>ùM?ø<.Í<Ô"?à;+un;÷¢+?ÄE>ò(8ò(8a2=íÉ~>øÙ(>Y%A?æLò>g´>ë+?o;£J;oE?¢¼<7%v<¾§C?EE>¯(8¯(8a2=tå<>¡<Bl5?¸$î;çÁ;V4?®pw¹§¬S8¬ Àô8$K9ºC>¦®E>l(8l(8a2=ºªP?­?³]D?g(?0;â>õ>?É9Ãoy9é?,W¨;1ùH;¦nV?àµE>)§(8)§(8a2=;á>Xä>ðB?KÀ>ÁÔ>á2?xr¸öÉV9&
¾oêF;rHð:KíS?ÛÊE>å±(8å±(8a2=m^Ø>d|>âÍX?Â¸?pÊ>hD?-É8ô³9@h>Ôû;&:[Ìd?L×E>¢¼(8¢¼(8a2=ú¹Á>Ï_>Ô5?ÎM?w?J-?Ç&
=H0¶<SVF?­®J<¾<|29?×êE>_Ç(8_Ç(8a2=h¼ô>°]>§m?ÚÒ¨?ò?Î?
®=¡ÒE=W=a?¯!<*ä;è½?ððE>Ò(8Ò(8a2=äº?8Æ>üA?J¦	?Ò¹>»î=?°ÌX8¢o@94>Ê(o:¥.:
Ø/?]öE>ØÜ(8ØÜ(8a2=ÈHË>Ör>ÿW?R?è?¡N?|W9~99¾>¯
æ:^ö:õL?ÉF>ç(8ç(8a2=0
_>ö	>þ(B?\¯?¯9D?1?ßV2;\òû:\55?»FÒ<Á?<}H?ÇF>Rò(8Rò(8a2=ha?½w?r¶G?ÑûÌ>>°
<?V<×9)Å9n¼/?Ö¦:]6:{3i?F>ý(8ý(8a2=?Ê¦³>däK?ÔD?î>\VR?×jd9DU9 â>ûI:-Ýù9ãðN?×F>Ì)8Ì)8a2=5=LO=Ê6?oeÕ=øZ=-?	)9ìÃ:¹ç|>/
<uõÃ;È;8?=EF>)8)8a2=à(?«±><òr? È¤?GF?ÌÀT?
:Ý/+:5pQ?ÞQè;ô·;T\P?JF>E)8E)8a2=0%?ðSÏ>ÌÝK?x¿??²ù?$27?âH:¸Ì:êA?½¬y:¤:/k?/TF>()8()8a2=S)?1Í>ô?S?{Ã?ÍKw?ê|J?·:»Z>:t5?Å÷,<v<%¹%?ZfF>¿2)8¿2)8a2==4?N´ß>ç
N?,N
?Â¹>>?÷IÖ8
;Ç9¬¬	>ð:º9:[?mF>{=)8{=)8a2=Æ÷(=«ûï<¿>4?ü<Þ;ã;EÛ2?\|¹ùÔ8¸Û¢¿ÚJ8Â"9>ïoF>8H)88H)8a2=­¥?|Ã>´ûP? ¦Ï>e>Gu@?à&
¹e9t
¾f^:Dó':Òì>&yF>õR)8õR)8a2=Äp?v?E?Iað>éâ¨>{/6?Ço7¤97t=Rñé9ãþ¾9*È?i{F>²])8²])8a2=²f|>ý³>R»Z?µY?©f? §??c£@<5Ø;Ud?íþ:K4:P¾5?AF>oh)8oh)8a2=4o?â?|âZ?¸@Û&¬?º¸U?äýÔ9mjÐ9wÏ?Âm:Ku!:}<?óF>+s)8+s)8a2=?ó¾>:F?
x
?ÉÎÈ>Z4?Ý¢¶8~Þî8÷»Ã>zÏ;ÆûÑ:Ã1?¾£F>è})8è})8a2=Ñ?MÆ§>G?pZ?®ï?8??0Í80¼¥9GJu=	O;ªã÷:eTV?Ø¥F>¥)8¥)8a2=tôÜ>÷L>¶K?d4á>¹Ò>ØÔI?czº8\9¸ >ïJ;¢æè: _?N§F>b)8b)8-²=x[2?Õã>I?©??Ç~?\Å7?v¥¶8Ý*9ãK£>¶77;ö¨ä:ÏM?£ÉF>)8)8-²=Â?´D¨>çN?¿û>Fµ³>¿23?ÔÈ8q«9£è,>të®9uz{92?dÚF>Û¨)8Û¨)8-²=ç£p?l­>K±?Î?ÚÖ>+§?^»<¸093Ú¾Ï?;8ï:­L?xÚF>³)8³)8-²=\w?U¢>Z#Ã?î?X$Ö>à£¨?â_9p§9·j;?»¦O;Ì÷ç:*e?éìF>U¾)8U¾)8-²=²Í;?x£Õ>Ï
a?k?Yf?e@?%9¯ÝÖ9}E5>(Ç:=x:ôM?ªîF>É)8É)8-²=~ÁP?Öö>ÃX?¶àH?Zjü>ÿºK?v089
¼9Áz>npû:4-:~S?<G>ÎÓ)8ÎÓ)8-²=n!?À>xJN?ðl¾>üi>¹V5?x?¹«
9^4¿^E:¾:qâë>G>Þ)8Þ)8-²=)?c1¢>Üo?YRB?VóÇ>Ëx?j9â 9>õÅ>Ü/<é;Ê³V?KG>Hé)8Hé)8-²=¦*µ>ó[>í/S?dê?mË>»S@?<p9¿Z9+?Zo;Cê´:3A?µ G>ô)8ô)8-²=_Íø<S9¶<KÄ.?N;R&;?~¢«¹áË9ûÇ¿]ñ¹ã¾8ÁaB¿;G>Âþ)8Âþ)8-²=p=vB=·q.?|jk;7Ê;;hv ?1~¹´"\8NmÀv¹Õ9P¾.QG>~	*8~	*8-²=B=? Ùá>ÓåV?À­_?ñ¸?TV?`:®Á9 ^<?àß;fv;Zh?QG>;*8;*8-²=:P?°×©>=Y?Rû»>×w>Á+B?¶¡9(Ò9´²?nA:;síÀ:%w?ÈVG>ø*8ø*8-²=ÉÄ>æ*9>ÆÃF?¿O¢>Â¦T>ÿeC?Bö	;µu¢:eY?9M;¢F;o!??b]G>µ)*8µ)*8-²=í°
?Ù£¡>§[?q¡?±Rº>g·F?Ô¡9´ 9­Î>´ì;8°;«K?Í^G>q4*8q4*8-²=E)7?ÑÍÖ>åIZ?X?MìË>×C?a9ö¼9ÈÉ¹>ü:üë(:el?JqG>.?*8.?*8-²=Þª´=®Ùt=ûä<?pÁ¼=§r=d`2?9.93ï>µfd:wÈ<:·Ü? G>ëI*8ëI*8-²=¾C
?D¬µ>DG?^M>	£V>Ã	8?û«8
9ös>»Í ;ÅD;öQ?FG>¨T*8¨T*8-²=q¹Ü<Ô§<l¨(?3MÎ:§¯:U?õ
¹:p_9Ó¾HB"¹n9ç¿G>e_*8e_*8-²=Æ>Ènt>·P?×÷S?/:?èÒ:?å*9ulu9ÿÛ±>-¼;+_;SX?Þ­G>!j*8!j*8-²=XO?n¥à>L?ò6:@héª?ñu?Xå :':Ç?">;*£:¿?Q±G>Þt*8Þt*8-²=5Ç<¯<¤Ï6?D;ë*,;¹?v-¹böD9ktá¾P¸ÿ;!9Ò+%¾&ÈG>*8*8-²=åMQ?â?_DN?F!?Ê>BÃ=?90oY96É?R :ïçÔ9eÅ@?ÒÝG>X*8X*8-²=|o?öl´>úå©?ÿ¡?V?¥­?µ¹ê9K`É92?)ý,;E©:Ï?ßG>*8*8-²=0û0?Û>scN?9åò>Ó¤>ê <?@=¸8)­9c!½6;3ó:¦d??H>Ñ*8Ñ*8-²=M7Ô>[&>¾p<?Hâ(?ßÎí>¡Í5?¢a:Id:ôì?°
;dÀ:Ú8?úH>ª*8ª*8-²=$G?·í>uV?d>*?
ÓÓ>k¿M?»\8÷á8Z8>Ã27:vÿ9°7?£H>Kµ*8Kµ*8-²=N?ÉÉ?,E?ôË%?Ä#é>Á
6?Ó77Þç9G$²<X;ê¸È:U&?
H>À*8À*8-²=Å?=¬ZG=îó7?¢L=GÒ=_7? DÕ<Ák</g?	<)!:<¤@?6H>ÄÊ*8ÄÊ*8-²=w
?Â_´>I??vù¿>ÏrE?ÿè"9¬à9Ðø
?Û;°Ù2;ÍA?ÍH>Õ*8Õ*8-²=o<=~c=ù-7?»C=¦=+?úmC¸]H9+ÿù½Ôß];¨$;Qz,?H>>à*8>à*8-²=ÊWo?Û?vK?{5?aÔ>;è??¸!9JJe9<´>ØÁ,;LÛ:¼eI?*H>ûê*8ûê*8-²=9Þ?	/?\F?á?Ù©>7[L?¶;93J­9§>(;ñØ:ÉF?]3H>·õ*8·õ*8-²=]Íe=a#=
4?âOò=Õó¿=Ô!?²¸ª9¹|9Y_?ÖÅ9X§93S?8H>t+8t+8-²=ÝÖ=Ù<#ø+?£Fe;g$;·2?Õd¹Õ¼Á8¿/¿°¸|ð9Z½¾­=H>1+81+8-²=n>Ò=S;?Oe<þI<\?¨&7ès=9^hà<³«G9ø#9mÀ?>H>î+8î+8-²=	?¤>øU?©?o×L?\ò??M=Ðîï<½Z?¦lê:£:zp7?/gH>« +8« +8-²=Ò­>²ª[>hHJ?)Ù>í>&þ4?È:=Aà<üýT?'_x;.n';á=?*kH>g++8g++8-²=¾?>ë´>f;?t*:>Ì	>@-?aÛ(=IÓ<¯L?a}<ÎÒ´;S7?vlH>$6+8$6+8-²=3ã6=
=:õ(?Â¹¢;»Ç;$?§¸qq8o}¿:yA+:ëä>mH>á@+8á@+8-²=Â>¹f>X?èo?we
?¶-Y?Ê¾9q­96?çk;³s	;Â®[?uH>K+8K+8-²=6Qr?¥l?[e?óî¨?/³d?^=?éâ9¾kd9J-?b\;¾øâ:ÑØ+?ªH>ZV+8ZV+8-²=/ìJ?QÕª>$?GLò?¶r?X¯?òb:ñ^ê9s&?Ì$Ï:ñ»5:å?H>a+8a+8-²=,L	?ôaª>&JN?fÄH?Js?6H8?,K9TóÒ9Tw>¬<õ¦;*[?P¶H>Ôk+8Ôk+8-²=Ñ×V?¦%ê>òäj?­¢Ä>÷è>i6?xá8|R¬9`m=ÈK;fÜ¤:"ÆH?¥ÐH>v+8v+8-²=¼©!?»É>Ï&M?H²?µo²>;?n¸V#9eÚÕ½'ÅÐ:
|h:
ãe?ëþH>N+8N+8-²=.?[ã?"Ë?äÎ?Éw?ÜÖT?õ;J99ò¹>DE@<]®;Ø$? ÿH>
+8
+8-²=I~Ø>¡ d>Ãñr?,·¹?øB?Uït?íê=!\<Ñp?Â°Å:6ÄJ:ey?rII>Ç+8Ç+8-²=Ø>'>I??RN¼>Ïí6?ëR9È¾º9 >}%:æ8:µ!?USI>¡+8¡+8-²=»¸?h£>r¹b?M=?6u0?(X?0W9å§c9ë0>¨:4Dp:¦3?EaI>A¬+8A¬+8-²=]«=q=ú+6?_7p=8=W'?þ99Ñ­Þ9
·>ÒP%;¨^ö:Ç+?ÌbI>ý¶+8ý¶+8-²=eÄ<¶¨<zh+?;Qì:4yë:nu?Èo%¹°½6¥£Á%s8ôæ8Lé>ÿwI>ºÁ+8ºÁ+8-²='?LüÌ>\;Q?2rá>j>û6?ù·á¨9¢Ê½B@;`í
;Q#1?¨yI>wÌ+8wÌ+8-²=Gø>#ß>,L?=Ax?dä0?m£3?sëÑ8^n9¼ra>wû:@ª:ök?I>4×+84×+8-²=
³?RÔº>o¤G?új?çå$?Ùe6?Û9ôÓ^9Ó`?ày
;U2¦:ÿëY?ªI>ñá+8ñá+8-²=·	>ë»=8l<?ÀH<y
<tØ4?TÕY¸"¼ã8Þt¾Íë9ÉVv9Õ¤??I>­ì+8­ì+8-²=³?üùÀ> 3Q?NA#?2oÚ>ÉT??t§\¸h9Òº½Jº:î¥O:J<?ßI>j÷+8j÷+8-²=ßN?6xö>cßV?»ßç>R>ÄD?i¸=¶9û
Ã½ìÝG:4+:¸m?I>',8',8-²=ôA?.ð>ºN?Àñò>ü>8f?#ì8\9¢`>e;Âu­:"Y?³I>ä,8ä,8-²=p?§ã>i?pC?ðê?¢=?ÛA9G
¹9Pë>ç§:èÄi:Þ7?L¢I> ,8 ,8-²=(	à>Ï>+æ<?(»>a>Rû/?ÐÏ6PÀÕ8fÑ5<v9ö¡Ù9Ñu­>ÐÏI>]",8]",8-²=ø=m¯=e,5?ÈÀ=L'=ô.?=	ü9(Ø´9c2?½c8ü8½$f>aÖI>-,8-,8-²=¾í=k=!ó??ëlÒ=k=ýó7?n5=róÊ< Ûd?W8<è<¾3?
×I>×7,8×7,8-²=Wå<­<ñ¡)?æôT=Ñ)=x» ?Â¬8FZÆ8D¬Þ>6;ð:Ø?=ÙI>B,8B,8-²=Úq?/Í>¸0C?çdÜ>>Hw9?Îr9OÝ9ã>ÈI{;h8;l.?ÚI>PM,8PM,8-²=<=ñu
=Ká-?6;;Eõ9;N?
c¹(`9¸u£¾¶ðÔ¸ªJ£9ë&¾«êI>
X,8
X,8-²=(û>>Çåt?Ã«?pHY?±^J?aDQ9¨F9½>©Û!<÷æ;§c?íI>Êb,8Êb,8-²=y¬>ÕgÕ=Y,?ðc¶;D;Í»?<EÐ¸æh98²e¾#ö·;8£9J?Õ¼qûI>m,8m,8-²=&ªÕ>ñ&~>Ù7W?ÐçS?h?!ë5?G'9j9g>ÚÞD<úô;-ºM?;üI>Cx,8Cx,8-²=Ó;Ì==8ñ/?êÅÄ;k;%½&?µÇK·}k9~äÝ¼D¹¬Lb9¬¾ãJ>,8,8-²=â?âD¡>V?twâ>Ì£>±ø0?zw¹y»9Ð[u¾WHÛ:ª:5ÿ$?J>½,8½,8-²=Ïç>¾:>füJ?¸
?$NÄ>zÐ8?Ø:.=&	Õ<.^Q?ÜñT<©D<áL?J>z,8z,8-²=ÐÔ? ¼>wF?Â~?,^(?ÒA?!÷·9®9°T?;¡:1øP?4!J>7£,87£,8-²=<O>+V¾=¥L3?ìð<LÅ;Ë-?£¡¹Áa9Õ7¿£>Ï8F²{9ÊÉR>²+J>ó­,8ó­,8-²=jí>Ë>£k?B?Åÿ?ÕS?û9ì×9«Q>Ù:I(:É§P?WHJ>°¸,8°¸,8-²=ë)?qÍ>Ù¹R?_Æå>b¯>f N?¸/ÄÓ9Ú9½¦Wå:Jö:)@S?XJ>mÃ,8mÃ,8-²=`?\!?/nm?üá½?@à?³A£?¢¦¿<`_Q<ìTj?]ë];ÈÊ:-?Â]J>*Î,8*Î,8-²=Êé(=|ö<÷k/?}H;»jR;#>?¸ýÈ¸519gì¾¤ý¥:ÃÙ:vÈ?oJ>æØ,8æØ,8-²=T1U?6O?ªS?ô<?ðù>pA?í9ß¿.9Í??4;¤Ã¼:ùt?òvJ>£ã,8£ã,8-²=ZôÜ>Ú>ñËS?!¯m?=#?V:?æ9N¨9²?Db;;Vó\?âJ>`î,8`î,8-²= v=­âÓ<Ï,?)`=Y6=£Y?R7ä
9I³<Õ9¶Ý:<gÃ>J>ù,8ù,8-²=Ê×º<vÛ<s	0?2Xº<ÃK<C*?'·T7Ýc9Ï¼<¶<&â;ö2?]J>Ú-8Ú-8-²=x-=)`=1q5?cü;ömÍ;æ?/+¸@Ïh9 ª½ä7Ø 49§Ì;=5¤J>-8-8-²=o?Z©³>]îT?¡>ÊmL>¢I?1¸ó9¤ ¾ÛÄ;¤Qk;ôVU?ó¹J>S-8S-8-²=ë1?Bê>6´A?èó$?
kà>*<?å­9g9õª?Et:c9:,-)?ËJ>$-8$-8-²=+?	äÒ>f±O?ß³h?º?G?#^*:fÍ9ÔVT?Í;a9;ÿ
G?OÖJ>Í.-8Í.-8-²=ð	=mÇ<µf0?¸;Bi@;68?#p¹ùV9ë,¿R3k:_Sb:ë?#æJ>9-89-8-²=r+>þÇ5>é4??ç>9O¨>)Ý/?ùx´=`ªY=¹AT?Y;üh°:]?K>FD-8FD-8-²=³Â>*>>úvT?Yt=?D°þ>n>?59?¹y9¸a>cØ);)«Í:òhS?K>O-8O-8-²=ã>z>u9?+>'H>¬q/?5Ü8¬=Q9Ká>p#;¸Ê:pN?5K>ÀY-8ÀY-8-²=´o?L?Ò>¥z>?é*¢>wÐg>@3?J¤À8ç¶§9I>)G:aç	:åÛ8?@K>}d-8}d-8-²=31ó?Î-?\³?g@)Õ>?`I»?<1:Öbø9?o;KmË:1Á?#@K>9o-89o-8-²=¦óº?­çî>HTÈ?G³?¢î'?Í¥?ÕÌ9yÖ:
¶>¤z+;Ü:6?ûHK>öy-8öy-8-²=r>µý)>°<O?
/?<rð>bh:?ÊF=Nî<ØüT?¦<&H<c£I?+LK>³-8³-8-²=ëÖ?le©>{ÌN?f*?!ÞÕ>·÷K?Ó9÷ö9Pµj>K2@;ÙAß:Fb\?ÍQK>p-8p-8-²=õÁL?[û>{P?m4G?;À?A?"ÿ9TY9~>j>Î¶::!Ï1?bK>,-8,-8-²=Âå>Yæ>ØF?ØV?ËP7?¿93?Ì¾;éûj;½O?ò&ô;êM¬;©_5?(cK>é¤-8é¤-8-²=Ûl?£>#ÂR?öú>XÄ²>±3?tGW8J
9ØIC>ÿÉ:¥Ò::4?ÛjK>¦¯-8¦¯-8-²='>$s>«Ht?oS?ì#?çT?Õè7<ÈWÓ;Å^?.Ð;.+O;á?{K>cº-8cº-8-²=[_A?õ¸è>Ï¶T?È%?r:Ç>­¬T?q6Ru
9{Â<·k<Ow<ä\?2K> Å-8 Å-8-²=ÌL?ü?ù}I?¶Ú>¾³>5?Þù8¥9ªÛZ>Þè9¦gù9zï>úK>ÜÏ-8ÜÏ-8-²=Ã.$?~LÎ>À¼K?Þ´>Dv>¶2<?ú?9í`91V>·iX;ì;ÜËK?K>Ú-8Ú-8-²=#?AêÊ>©cN?Ñ?xÕ>ué4?~9×Çl9&ú?¤=:e3L:Ô4?äK>Vå-8Vå-8-²=ohù>sU>O©[?2ÀL?qj	?¸>?ùÜd9ôr½9A¡>":
:òæ?K>ð-8ð-8-²=Åô>æ°>=FO?É(è>¹÷ >g8?· ¹VÍ92½	¿TÜ:ÞìÑ9Ù\?±K>Ðú-8Ðú-8-²=d?Ý.£>|	L?Í?v$Ñ>RÐ9?ðôm9Âgí9L>Ð:5eu:õY?`«K>.8.8-²=²?Á>LM?¥¿ÿ>xW®>©Ä;?Óö8wï£9¸@>
ä;YEr;Vq?Ù«K>I.8I.8-²==J=É3?<~SÏ;d'?Nû7939¤ÐW=¨:	þ:Ú@?î·K>.8.8-²=³Ù<T<ÿ/?+Ó<¢7¢<&?ÓVÞ¸g9øe6¾àgß:ð´:ÆÖ?\¹K>Ã%.8Ã%.8-²=Æí=M(V=É,?4£;Ü²;5?Zòs¸5k9d¸Ù½ô!æ¸²9Ú©à¾ÀK>0.80.8-²=l®ø>õ?¡>/gE?£?Ô>9?Ï¿9½Ü9ýÀ>ëê:ór2:üM?×K><;.8<;.8-²=°eN>éËÜ=
No?ÃEM?ì>#^?ô:G=¯+Ù<Új?$3*:ÿ<Ô9$KM?òáK>ùE.8ùE.8-²=d=dàL=l,.?-';zô{;ø?à'¹8H¿09è>¡L9°<9·ß>)îK>¶P.8¶P.8-²=ð6W?siê>ãk?8;?&Û>QuZ?è39dy¥9^ñ>4|:
":Z G?²ñK>s[.8s[.8-²=TOõ>Éç>´N?.ç-?ÒÓè>6??F]8%9ü>¥
:ä<Ï9mD+?6L>/f.8/f.8-²=X:Ö<¹ã£<¡P'?«4=¥
=a#?ÞÒâ8÷+97è9>jî:n:eM??¼.L>ìp.8ìp.8-²=ûWø>AÁ>åk?q/d?Ï?r~`?XËÎ8a9­@>Cò<8<Ö-s?¸1L>©{.8©{.8-²=!?)h±>ài?åO?´PÓ>|{?×W·<óg9ïí¼,<I<e?ñ2L>f.8f.8-²=Cìï>?¢>çÓX?äH?ÌW:?ß5Q?`uÆ9¸§9F?}½:¼:Ñ,?¡4L>".8".8-²=úO?ç>ýa?xC?¨ì>S?ý"Å9XÌ9ä÷ö>	öB:u(:ÿ?C\L>ß.8ß.8-²=;J
=ËÂ<¥½5?
g8='Ñ
=*?¨R9u·9>/`:¡ü7:5@?ËjL>¦.8¦.8-²=Ø¦>j6Y>®_D?¶(?^;ä>=?=Ñ:³?:	=??¼:åÿ9:¸C?:xL>Y±.8Y±.8-²=çñ?Af>y¸Q?Ã©?¡$?Ø¤I?õÕ7ß¥J9%=Âªl<
a<Ø÷k?ü{L>¼.8¼.8-²=¿>´R>{=?Ù:E?m}?¸.?çN\9|çª9a¥>J;D³;uÊ0?o}L>ÒÆ.8ÒÆ.8-²=¾Ì>©@s>KyW?£B?n·þ>¯C?s-ò8
î>9L[¢>õ}:Ñ§:nÄW?L>Ñ.8Ñ.8-²=
ýy?þv?+ÓM?Ûì>Íä>+zB?2[ä8ô_»9Îþ>Ãþ²;,s^;ÌýM?L>LÜ.8LÜ.8-²=Ï&G? Ëù>L?ï$û>=F¥>ïB?Ì~8/®8µÞº>6Î:ú&:LÇL?ÜL>	ç.8	ç.8-²=²J?É?¿D?:Û>Ê<>Û3?Ï{8c9§>Ê»O;ûr;ÐÞB?L>Åñ.8Åñ.8-²=©i?¤¦S?ð/=??¸>Ò¼5?¯øS9<h´9!e>3;4¼:ñ¡M?âL>ü.8ü.8-²=ÓG0=ê<
Ö@?Ñ>þ½=G?Úä:Þ+:Þa?¶Î¸;ªe;qÿM?f L>?/8?/8-²=»%?îIÇ>3¼T?}r?É%?QH?Ø9¸-:Ð>$<X¬;$cb?Ô¬L>ü/8ü/8-²=
þ>+ô<>áx1?%@ú<×îµ<´0? ="(J=ªÁJ?¿>:¢:³X?ÿ¾L>¹/8¹/8-²=Âµ===A/?=jzP=ôË"?Gø¯9Í9Ó?b¨:g
a:¹<??eÏL>u'/8u'/8-²=-U[?ã~ø>Õôa?ÿ%?éÛÎ>nM?S
Ê8P)9K.;>[®¾:#àw:PîD?âL>22/822/8-²=z>Ñ¹=ca2?E?&<Ô?<¢!"?¸ ¹Yi:9Ä²¾(»ö:
¸:è&+?RæL>ï</8ï</8-²=êL>@>ÊHD?h?Ô>¿ç,?%7ë8û8}Yï>Ñ*è:
¤°:<(?ãèL>¬G/8¬G/8-²=
Û¸=ýî=\[/?9{=ís=Æ{%?¾f:¦[K:ê<?Åë©:8:P&?+ùL>hR/8hR/8-²=T?BÀ>¨Ù>?Ðë,?»ð>Ì8?Yæ98#"9d>7£:ýÄ:~!?¦M>%]/8%]/8-²=®'=/é<	³-?·å$;í;¾_
?Ø°¹ó¦85ç¿Ân¹,8î§ü¿´M>âg/8âg/8-²=÷>±J>o	@?p-?Ïù>0à1?¢	=&!É<GF?®|Ä<óP<¹D?
M>r/8r/8-²=é/=µ=þ.?ªs;ßÕT;V?Öq¹È9kV¿úA¹êª49úÚ¾#"M>\}/8\}/8.ÿ!=<ò?Àé>Ý«?ÿ¹¼?ì-5?úT?æØ9bC93ù3?Ìµè:'o:¼¹x?S"M>/8/8.ÿ!=½L)?=ÑÊ>±U?Ñ>På>¾=?Ö=9'[9¨,£>Û:{m:m4?ª"M>Õ/8Õ/8.ÿ!=ÔÕ?%¶ª>¡±`?aÓ<?È©Ú>W]?;C_89È9e2\>kâÁ;i;þT?M%M>/8/8.ÿ!='é>G>âF?b\?ûÃ?(4?0ª8|9>P¦^;%s.;°]#?£/M>O¨/8O¨/8.ÿ!=¸¾= .=1B/?ãR<¥@Þ;
?éQB¹Ä'8cø®¿ø#¹¼ßü8vÿ%¿EM>³/8³/8.ÿ!=á§=¾ßo=Ù*3?ÒáS>w">²W'?÷ü¬9æp±9aù>¤´Z:ç9:?ËIM>È½/8È½/8.ÿ!=4Z+=f=Ò*?¥}D;?;l3?îÉ7ªÿQ9¢P$=÷¤¹Ä¡8r¿KM>È/8È/8.ÿ!=¬§#?xO¸>uOc?ÓF?~G?ìhC?ê´93$ö8
)¼?ü:àt:³vf?)QM>BÓ/8BÓ/8.ÿ!=)é>ÿ¼=~/?ÂÖ;C¥;Öý%?áQ¹P#9à÷¾$/*¹´àÖ8ÏÀJ¿]M>ÿÝ/8ÿÝ/8.ÿ!=²þ>¥>ùhE?Ø®²>rÍ>Ö1?¥p'¹$µ9!l¾A!:[¾9ÏÜX?`M>»è/8»è/8.ÿ!=¯þ<.I²<ÞÙ6?º;A`=;+{?ô¸
9`í¾;`M9ò9þ¾>\eM>xó/8xó/8.ÿ!=â ö>Æ>JmT?Â?HI?)v? :´wÕ9û??J_;)';¶xS?ÛjM>5þ/85þ/8.ÿ!=²!?Íª>8aR?úW?7À>A?Z29Û¡9¤>^£;ÿ:;÷¦_?;tM>ò08ò08.ÿ!=;¤>lK^>×ã<?ÈqÑ>þ>.?e@¦<¸V<à6F?³¸<Å>F<WA?_M>®08®08.ÿ!=Ë£
?¸¶>qF?ºè?ñ»>	5?½º8fI9@£>ºl$;¢Õ:`E?:M>k08k08.ÿ!=ì×7=Çÿ<+"8?3x8>ÖJ>rN(?N9 i×9ë!¼>Á;Ô|; P0?å±M>()08()08.ÿ!=W?Í»¡>#9V?ýI!?uè×> =??¼\9 ­9:×Ü>
Ù:Oe:G³V?ÂºM>å308å308.ÿ!=ìú>¡Ö¬>¸Ó9?
M;?æÿ?B4?.É8q­9<Ì=>p::¯â>ú¿M>¢>08¢>08.ÿ!=û?H >0pS?Y'C?Yÿ>|C?wº9¾É]9Ñ3><);±4¨:¼g[?àÉM>^I08^I08.ÿ!=!Sñ=«=4?Dä==°=AÉ%?7
p:¯D:Ï»?Uý¢;ys;%`+?ÍM>T08T08.ÿ!=ù>?ñç>U¯R?r6@?A Ù>Q b?ô@9î´×9Òd>@Ø;Âm¸:AB?*÷M>Ø^08Ø^08.ÿ!=Ì>Ðq>¿X?a¬n?£¨?õ¼Q?lE=ôá<¹_?a~:ë»9:{mO?÷M>i08i08.ÿ!=Ý¯I=}="Û-?âÅ9;Ô>*;«¬?x0h¹ðn¦8G²¿ð6n¶\9î¬2<çN>Qt08Qt08.ÿ!=¹1]>fÀ>R?%èX?w?káB?¦Rö8<9}K>£³:`öm:î@A?ñN>0808.ÿ!=ìb?9µ>Ø_M?vsC?¤J?u7?ÏÜ·©â9ýkq¼/;;zñ:0qF?N>Ë08Ë08.ÿ!=2"?ß§>næa?á)<?o£ñ>ÑXG?h°ó7v!9BtÕ=PÍê;Có;ÌÅc?)N>0808.ÿ!==¶»<¥m7? ÍÃ=Ì=Ï,?¾z9TÜÙ9ªQ>àÛ3<»<jc0?ã+N>E08E08.ÿ!=b>rÖ+>JmE?ÛÅc?$}&?Î/?Â¯û8×«9Îa>TÖÔ;É;*G?çGN>ª08ª08.ÿ!=Cê?Ù°>Î1F?õ?9·>ï5?¯D9ö9gØs>©®:1ÿj:ø!?mSN>¾´08¾´08.ÿ!=H¼Ò<ºn<Þn,?ºýl="ZB=ÿ?
ú
8/e9ä<=å4:ð.5:ûG?J_N>{¿08{¿08.ÿ!=çsB?¨ñ>"þM?ú©0?¼á>H?¼889dp>b:1:?Év?]`N>8Ê088Ê08.ÿ!=Ûou>~N$>ü3??ñÖ$?S$ô>Ø,?´¸XÑU92o4¾Ôb><DØ<]®;?3N>ôÔ08ôÔ08.ÿ!=HÓ<^<i2?z_v=	 <=¸¡'?H·ÀEc9é½;ä:ë.5:G?ÿN>±ß08±ß08.ÿ!=>ýPZ>i·8?@>;{Ö=Æî1?î4=dà<MN?o;íS;X9?qN>nê08nê08.ÿ!=kNZ?Fú>u_?®·#?Æ*Å>ÁT??7O9Ó.=%h;«û:£Å?æN>+õ08+õ08.ÿ!=D'?CÈÖ>1/G?CD?O?ÄÈ@?g8¨Íh9ü>Úì:m¶:2m?¥´N>èÿ08èÿ08.ÿ!=m@)?fà>8A?­>Yp>iU8?Ak*¸e÷8lX0¾PÙ°:eLr:rÙ:?ÇÊN>¤
18¤
18.ÿ!=´.=ó<Ó7?ÏR=A¡=kW.?&c<u¦ú;!ÿg?3<ãÎÃ;×r@?ÏN>a18a18.ÿ!=#?%Ø¶>@ÉK?jÒó>Ù£¢>,ä??Z6l;þ8	_<Çe9;>;
¤/?ÐN> 18 18.ÿ!="ö9?8{Þ>eúU?Jq?W?½ÀP?^}¹))¯9ÞC¾È:0£:?ÇÒN>Û*18Û*18.ÿ!=%?å
?LTu?»?GÌ?_ä}?ç¶9°9L?CI«;î;h?
ÙN>518518.ÿ!=&÷?»#±>§N?s?6L¾>RB?ÿ49us~9¨¶>|dÎ:nÔ:YR0?¸ÛN>T@18T@18.ÿ!=Æ¦8?Ísá>¹«Q?âw#?¯Ù>¸g@?R8üì±9T)=[$;<]Ð:1I?bäN>K18K18.ÿ!=øå>¿l>¿â;?A¨?³ÅÜ>®~4?~²=;ùM=¶Ø]?¨û:lÈ:sª ?ÊäN>ÎU18ÎU18.ÿ!=(p·<ïÿ<Ó<3?ïÊÁ:³:±0
?£}¹êÌl9¹4¿
º¡¸&7	9xÝ¾ íN>`18`18.ÿ!=eP?Y_ý><ÈR?9IÃ>^2> =?=
	9öø¿8Ã6?µVP;0Zç:Ûf?ïN>Gk18Gk18.ÿ!=ã×=£B=Fv)?¸;Cr;üe"?Å¹üe9ÛÑ¿þÔß·fÍ8ØøR¾IóN>v18v18.ÿ!=±?Ìää><ó?2Ì?ñÊï>A×?7:L9p_?DPj;Ãî:Ùm{?ÿN>Á18Á18.ÿ!=ÁV?-@î>PÁf?Éä?¥>âåw?Ê9â9iÊ>Ôj+:<È:n?å	O>~18~18.ÿ!=,Úù>Æî>bQ?xØ?ÀÃ¹>N? ¹l9Ê¿¾òÏ2;Ðê:-C?|O>;18;18.ÿ!=·õ?¶?®l?cÛp?¤(ü>¬t?Ó:_9óá9ê|>xüÞ:N:hÿX?ñO>÷ 18÷ 18.ÿ!=Nÿ=Ä5<0d@x~÷=Tÿ`=YÌ?R9Êù'9{o ?AÎr;Äæ;Q"R?O>´«18´«18.ÿ!=¬Hè>=o>I??
Í>YP>rÕ6?fë9\ú^9q>|;ÝA:ß(?®-O>q¶18q¶18.ÿ!=Æ,0?éÝ>$=K?þ×>z¿>aÛF?Æl¸
À8Ùµ¾Üåq:ÅÝD:lG?7O>.Á18.Á18.ÿ!=îÊ¹=°á=¿³5?Ãg<Sï4<\õ#?þ7=¸J²9ÇØ½æ{;èQÇ:×Ú:?³HO>êË18êË18.ÿ!=sê½=.K=ò[2?Ê,m=ô$,=³Z0?ª :5:}?§;f;¡:?LO>§Ö18§Ö18.ÿ!=iA?¶pë>¤xR?vû>»§>æ??åü¸v[È8¨!¿g};ÀK:âZ?ZO>dá18dá18.ÿ!=Ø =(}É<ÂÇ)?^~;
5´:P^?-&¹_9Ã9ªª¾=G8)Sg9³~>fO>!ì18!ì18.ÿ!=ú!?<èÉ>0éL?ÌO?G¾>Úd7?{È·ÿÈ/9Í¸½}Ôê9¨Î»9b ?×mO>Þö18Þö18.ÿ!=èyM=¥Q=µn*?I<;Z;¬^)?tÆu¹Büw9é·ý¾,ë¶PF97J¼vO>2828.ÿ!=m	>'üG>Ô7?·Ó>É>e+?¤8=@ä<8O?¯ø­<Mb<gD?`O>W28W28.ÿ!=ø=?BR=J/?@;u&;\?û¸¿CL9îI¾¾'ë6Þ³49B¦<nO>2828.ÿ!=éÏ
?å¹>rJC?M­?±*ß>°2?l÷6, -9s·<Ö¡9;Éë:x-J?O>Ñ!28Ñ!28.ÿ!=¤?Q±²>ú]?xæ`?`?ÿ:V?+oá9¾9pÉ?¼Ý;P:Ãó?¬O>,28,28.ÿ!=eï<¨Üµ<D(?âbÉ=Jq£=3·?þ7Ú¥­9¡<;=u{7ìò·9bØ<ðO>J728J728.ÿ!=èI=ë>=¢1?/_ù;CÊ;Ë?Ü\¹Â¼19Î¿7ìAî8:û$=éO>B28B28.ÿ!=Ö_ü>k¢>äF??
õ¸>!7?ñ8@Èy9<ì#>è7;6ÐÚ:°)W?Ä§O>ÄL28ÄL28.ÿ!=åa?¤Ö¼>JQ?r£>ÝÎb>{{8?Ò?¹´9í°¿í¿:ß:¢ >?=­O>W28W28.ÿ!=ZìÙ<Õ/<ª:/?Ç;AÁ
;e?,ùW¹ì½9º¾¼2Ä¸(ß8oá¾<±O>=b28=b28.ÿ!= ?¡>Å~? Ø«?ü%?²Ý?+hÄ9ZÆ9µ|ý>@o;t6ã:i´?o³O>úl28úl28.ÿ!=8²'?-ZÅ>ëY?Ü+%?ÞíÕ>O§E?d9Úñ¬9g>·dØ9Ï¶9ãÇ7?µO>·w28·w28.ÿ!=4>O!>d(X?3¯°?_ZA?@îi?KÂ:-Ú:Qã&?+;¦:2?w¶O>t28t28.ÿ!=»<^<W·)?ó!
;w\×:²Ã'?|u¹~ñ8¿®K;9q(R9&ä>Í¾O>028028.ÿ!=?g:?íj?ÿ@ÿ?
p?Úx^:Daò94ùj?-<$¬;rd?M÷O>í28í28.ÿ!=k?3 ¨>{E?(þ?~ Ä>I,?`¯¸kx"9~O¾Ôà;XA;áØ5?=P>ª¢28ª¢28.ÿ!=AMV?ÑÀ>ÊÑ?Èü@CF?Ú?ôÁ:¡H:
D?ESt;jÊ³:×ñ­?QP>g­28g­28.ÿ!=Q?A!>²·? @|C?$z|?ÊC:Ô9:=?~Æ_;CÊ³: P?^P>$¸28$¸28.ÿ!=sæ>J.>Á>?ªå0?þxÿ>&C1?ê¤"¸ÅQ9|Æ½Ý94`Ö9uð¡>äP>àÂ28àÂ28.ÿ!=sF>ÈÌ=çø4?ã9<J¦<º+)?`¹ ;#8¬bÀ7¸d¹S9G¨½zP>Í28Í28.ÿ!==tü>_>¢O?Ø!?t?Øù_?6Ô	9À'[9?¡>~ð:_:Btc?
%P>ZØ28ZØ28.ÿ!=ÉÂ>m´r>²tM?oÙ@?5*?«Å:?I¯ä8L¤¾9ê>Æº:X[:æk:?k*P>ã28ã28.ÿ!=-`?£ì?ê @?ìæN?4°?2ÀA?á9§ñ¬9²qC>ª#;Ç/¾:°L\?¢?P>Óí28Óí28.ÿ!=Ö9=ïa=2¬-?Øx;»Q;Zb?K¹3¯9=MR¿<D9Í9¥4§>ðVP>ø28ø28.ÿ!="´>¶s>Ç[=?éû]?Þ?8Y4?²çz<î<öM?Û«<H¦<<¿¿I?XP>M38M38.ÿ!=3?½W?û>s?{µ´?!A?Ç	o?éñ¢8½­91
ñ=D;?@þ:ÜE?ÅdP>
38
38.ÿ!=ÉpX>¼Õ>$·D?Rv?=30?Ó3?³ãc=rÈ	=jµS?l£<é;Y<ªÀ@?oP>Ç38Ç38.ÿ!=åã>Ö4E>zGA?mÎ,?!Åò>=96?K'=·Ñ<ÐÒL?xþ	<¸;Qd??%{P>#38#38.ÿ!=´jÉ=éz=ªM?Íá>Ev>AÓ>?=Ã=·<%U?¬Ãm<ª}<T?}P>@.38@.38.ÿ!=ô×?¯¶>{Z?]Í?)ª>FY?Öª¬99p_'?qý;U¼:G?7~P>ý838ý838.ÿ!=³EÓ<<£¢0?1¡;IO;ïS!?ß¸Ë9UÍ6¾^9Úcr9¸¤ ?P>ºC38ºC38.ÿ!=´À?úÙÄ>ÄD?=Ö
?RÂ>xÛ:?Òa7¹øwª9E²¾	YM:»N*:êU?>P>vN38vN38.ÿ!=jë,?òRÎ>V?ê:?}ç>Ä´N?äÿ8Ú.9u]f>°§:Óe:æÈ:?P>3Y383Y38.ÿ!=¹?_µ¥>¸F?Rû>:.°>±d6?V·F×¡92ù×¼¦®Í:):JB?,P>ðc38ðc38.ÿ!=ü³	?þ´>ÎºC?>Õ	?£O¿>hp8?màE¸"¥m9ø(Õ½cz:ß+: y:?ãP>­n38­n38.ÿ!=¡ÐB?>è>xV?l­?ÝÐ°>cP?t79í9³=(;"ZÃ:mK\?P>jy38jy38.ÿ!=}¡ý>p/¦>IZC?E3?	X9?\9?üÜ3<O#à;unM?®äÃ:"I:C#?Ç­P>&38&38.ÿ!=¸àz>W2>^ç3?!>\æ=6»&?8C,¸Û8Í¾bï×:ÎX:%{??ÛÃP>ã38ã38.ÿ!=yÞ>,Î=qe1?,S"<º9ô;&*?¡ûI¹Î:8`f
À&%¹Å¢9ÚÐ¾ãÆP> 38 38.ÿ!=>7?¹ÔÜ>³i7?Ô£,?%Ýó>H;5?­
9³º9}z>B;?#Ñ:þâ-?GÐP>]¤38]¤38.ÿ!=0^x?Ïq?òbG?cjH?ý?·@?æå8½z/9j§>¬ÓX:ïÍ(:j$?}ÓP>¯38¯38.ÿ!=Ã3?BÍÈ>ÂJµ?ÿ`¨?À?Á?
£i98øÕ9ëÃ>,;«@ : öf?×P>Ö¹38Ö¹38.ÿ!=R`$?#HÏ>K?iûï>¤>ÐG;?á`¹Æ9U°q¾PX:YÍ':é8%?äÙP>Ä38Ä38.ÿ!=¶aÍ<a<û9?l9;Mé;­ÒU?ÉÅ7m/9éÎQ=es¹9|E
:µ¬«>'ÝP>PÏ38PÏ38.ÿ!=Æ?£¤>^?¦ì9?¥<ê>ã2K?Þ©9¨U9(N$?BG:feö9JO?ÕðP>
Ú38
Ú38.ÿ!=ñW?³>ÎY?*p'?Ð>yN?¢¢¡9·Æ]9:?F:eÅí9»6U?!ûP>Éä38Éä38.ÿ!=j/ü<@Ô¬<¼Å:?ó_<()<ã))?G¸¸\k9Ñì¾Ú³;&};&5?Q>ï38ï38.ÿ!=ê ?¹É>36L?ÿ?#Î>÷4?Àª8¦}±8ðGö>RV: Ù: 2=?
Q>Cú38Cú38.ÿ!=ò?¡eÅ>*uF?î-?ôÐö>êq3?Øç929î4Þ>¡­;¯O6;E?Q>4848.ÿ!=!WÐ>M>:H?q?4?A?o<û<_L?6<&<xw?2)Q>¼48¼48.ÿ!=W5=ZäÍ<#G8?
#=Ø}Ó<¶,?¸¡û5>ÿ9´^p;â¨J<Ãö<Wú,?CQ>y48y48.ÿ!=Wpµ<d¿<I¤-?þb$=Í.þ<Ù%?5K9*9#$Ý>uï¬:ÀûE:ª_?SGQ>6%486%48.ÿ!=u?,g©>R	e?Éº?·ë1?á|J?>:T¥9Ü?cª:ô@:B«#?OQ>ó/48ó/48.ÿ!=B¯>
1>Af}?]Ê?CU? s?ác=ú<û<F3h?ñ<¿cv; 
?OeQ>°:48°:48.ÿ!=í¾9?2Ý>|øV?)&?Ô«Ë>ÚP?ôu:9¨¢9TÓ>òÔ;ÙË:´¦9?
wQ>lE48lE48.ÿ!=ÏÌ9?íè>ZöL?u?rNÁ>
ÅF?4<9ÒÒ9ý¬>õD@;/;W.:?+wQ>)P48)P48.ÿ!=¡©>S±<­ÝAØÞ	> ·=Ê@?}ú59ãà09Ð°?hbR:Á':¥ ?½{Q>æZ48æZ48.ÿ!=]>V>³2?UóB>îë>"?B®¯¶zæ 9Â¼ï91Ô9Ë<?Q>£e48£e48.ÿ!=A÷z?ÀÖÜ>;v?Ðz?{Ä>}½£?³*ß9 "9´MP?:Ð$;2&:Óe?!Q>_p48_p48.ÿ!=Ì'¥=yr=±.?é¨;©Å;èa?Ý°¹ÕÊ9X
¿}=8úæÎ8äj>öQ>{48{48.ÿ!=»«2>v,ú=øÔ6?5ÅÎ>Ö>+-?;'®:ØQ?<£±K<J¶??Q>Ù48Ù48.ÿ!=V!?#eÇ>ÕN?I®
?|EÁ>?ª;?®­·óÞø8o²½ÛÜ;Ú};d??Q>4848.ÿ!=Ã>ºßp>ÔVO?¢çW? ?j@?@o9m9¿ãö>Õ¸5;Ëê:8"F?»Q>S48S48.ÿ!=¾&
=¹pÕ<ôK)?6Û<ôv¬<Å±"?¯z¸MpW9
ñ¾Æçþ:¼þ¤:-ÀE? Q>¦48¦48.ÿ!=Z_ú>ñì£>\C?Ü?£]È>	£;?_:ø7¶9_G=¸{Ò:Vh:(5?Z°Q>Ì°48Ì°48.ÿ!=xme>Ð>ÅW?ów?%4@?õ3?oÈ;J;%hE?³·<Oýt<Â??lºQ>»48»48.ÿ!=x?4Ñ>±p:? ?Ðo¹>¾5?Bc¬¸H"]8jG¿aRä::"*=?DÅQ>FÆ48FÆ48.ÿ!=Qgè<Í°­< D+?q8;/;<F?­½¸ì9Ã©¾Ä$¸ìß;9à½5ÎQ>Ñ48Ñ48.ÿ!=ïc?²?öñs?-¦?,?qf}?þ»2:úÑ9³ØZ?;Ù£;QÂ?TÏQ>¿Û48¿Û48.ÿ!=ªÿ>é>`ôU?&×/?{|ì>Y>?ïú8pa9e>R):2:ð
?¬ÜQ>|æ48|æ48.ÿ!=a=K²<kô¡?\"=¬Lð<5ø,?(O71Rº9î<ñ5½9j
U9`]c?ÀÜQ>9ñ489ñ48.ÿ!=ôÝf=l¤<ó³?Q/=9ð<LÕ:?`ú8¹©½9ù(>ðä9àc9Cb?uíQ>öû48öû48.ÿ!=
^ù>¾>÷Ài?ìYQ?¦vü>¬HT?Ä\Á:çï[:\a?4';tH:ûÆ?4R>²58²58.ÿ!=Ñ}:=$Ì=éÀ*?!n¹;¶;ã"?Mì¸;9î¡¾?i¸ÿÌh9r¾§R>o58o58.ÿ!=ëñ>R¢>Ã]?Þ=?¦'?{àF?î9g³¿9LåÎ>=>;jÍö:TE?ÛR>,58,58.ÿ!=t¬?ÃV$?4qH?Ö?ËÁ>í¶Q?±9ã¯p9ØZ<?mæ:pm:fíK?3#R>é&58é&58.ÿ!=¹S¾<<þæ/?{aÅ;á)¢;AÌ?Ú0Ð¸zµ)9;¾oË8¦ã9Ø<>J&R>¦158¦158.ÿ!=ùv>\>$,W?f?Iç?B¢L?üi6=
gË<e?À4;B3´:ýc?2*R>b<58b<58.ÿ!=4?,Ó¶>}ÔK?¹>î°x>mq>?¶8Â8à9ÿæ@>HÝ-;ùgÐ:æU?dJR>G58G58.ÿ!=0¡?ß§>ÕN?´À?r·>êÚP?¾P8T¸9Úy¸=:;\:¦B:¹7?ÃRR>ÜQ58ÜQ58.ÿ!=i"?Î¾><OZ?
?zª>KO?iÎ9«L´9±V>{ð:Õl9må?×dR>\58\58.ÿ!=û-?CÝ>2KI?Á5À>¤N>Ê8?l&¤8Ý8µ9.âç=v;;ÝSR;ñÄ0?ùfR>Ug58Ug58/L&=+½<á<Y9?`Dh=âÅ)=/?ÜëG;be;'=?rÞ8¿¸9P¾>zR>r58r58/L&=ßÝ?,ô¿>dF?"¿>ñV>Þ8?ÜðO·DJ£9:£¼ZÉ|:lÊD:ùk$?ÏR>Ï|58Ï|58/L&=
Å÷<ë¼³<Ür0?P<±Ä¶;¯"C?l×ü¸úr9²¾a9~á 9{³> R>5858/L&=ÿç<Cå«<'n,?LÛ =Ç}=ðg"?¤¸&e#9
¾ã88êºZ9öcØ=R>I58I58/L&=8<>|ó	>Ã¤.?p°=²Æ=xg&?ü¢Ê89)j0>Þ;ZV;}t(?ÆR>5858/L&=^H¦>Q>=,K?®9ê>$Q¡>¼Ù9?LÿZ7Òñ98½Â<Ûc/<lÙ;*N?¯R>Â§58Â§58/L&=Lû=ÿaµ=V1?¢>MÂç=®#?­á9ð9Î»J?x<#Y<0?îªR>²58²58/L&=Ë?®{à>Å?À2?º¦×>-«?míö9XB®9¬`5?&);.";=ãr?¼R><½58<½58/L&=e¦=­ÿv=-,?¯~²;S;~%?D|¸Ð|£9êÅ½â#\9Bw^9áRý>£¼R>øÇ58øÇ58/L&=
?Ï>} B?zÆ>ý>!j7?@ö7øôy9=¶Õ9l-9ÊdE?¨ÀR>µÒ58µÒ58/L&=K9?á¼Ë>AH?d1à>æ:>º84?Þq¦9Á?m93?*d:æõ:¹Åo?¡ÊR>rÝ58rÝ58/L&=_ 
=|WÎ<×µ/?ý¨=Ðñ<»#?»SÕ8¹9©->&KÄ8WM-9:û> ÏR>/è58/è58/L&=òL?_M¢>±Âf?Õ?£²>?þÌG?:¢2:W
?äÝ); ;·:Tm?ªáR>ìò58ìò58/L&= Ø>}>L[?¸?Sz,?¤B?wlé9§ÌË9'?¢£;;Þ@;2Y?sèR>¨ý58¨ý58/L&=´:£?¦¾	?®?Èó?í&m??v¶:Üi]:·oR?Û';' §:D+?ÍòR>e68e68/L&=Q>´û4>a[?Ó?¼3?Êê6?Â¤37q9Í¾<i:½_3:Â÷8?&÷R>"68"68/L&=o5?B>s+U?©?SæÒ>2ÎA?ñm¸'9½cÝ½*,Å:C8:U@?6ùR>ß68ß68/L&==J=§¶=µè,?ðø;Ìmý:Õ?LMÀ¹¯÷ë8 Ð¿º³¸
9ÛÚ¾TþR>(68(68/L&=W0?@Í>:{B?wÜ>J>Uo5?qEa¸ÙÁe9lû½rV:
$:X×&?(S>X368X368/L&=p?|©>>W?9«?\?m½F?`:¹8Ýê/9GÆ>©~;Æ¸:äA?à
S>>68>68/L&=?K5?ËßÝ>-Q?¡¤µ>-Ùd>¯1K?¢ú§8Ëá99þWg>Ö7;SÛ
;ïà%?S>ÒH68ÒH68/L&= W>?]LÖ>Aac?¤7!?¬Ù×>w4??FÙ/9ø©´9G-y>umv:·@:u¬#?tS>S68S68/L&=ÅJ?ùë>Ã<]?DË ?×>·??8¦º9Õ={ò¦:ÜøY:»D?Z S>K^68K^68/L&=Áp?(?)X?Bw?Ðí?üÐU?8h	9®@9ì¬¶>Hs:23:&Ç-?8S>i68i68/L&={è>Vu>4âE?Fg»>h+}>£=?+¶·IË9ëK£½©ð:­Å::a?US>Ås68Ås68/L&=HÊ<B<*r2?& ";¡;|w?à°¹f 8
rW¿^Ý9uë9åBð>CjS>~68~68/L&=Û!?7Ë>K?Hõ>±!>åêK?Ç"9^9i?µÈó9þM£9£??pS>>68>68/L&=4I?¹ >EHQ?t?pu ?æC?Í÷=9ºÎ$9?oÐ¹;yU;@Ô^?Û}S>û68û68/L&=èlr?ÅÉ?ÔÉM?w?¬:¨>yG?ÐÛ¸´b9þ7x¾#é;7_±:éwb?vS>¸68¸68/L&=&Lz?/.ü>ª~?ì)è?Iä2?ô¦?§â: 9P?ìÎ;d@;Û!?S>u©68u©68/L&=Sàa=*=)?þ<;>;#?/'¹ 7
9QÓ¿íN819µ®=OS>2´682´68/L&=
s2?BF÷>¿8?ïF?e?'6?Wµ¨9§Â¨9Îëÿ>¦w&;Ë`Ð:ÜL?¥S>î¾68î¾68/L&=V?þ/>Ù÷j?"`?v?)sC?ûK8¸ì\98Të=w;/f;Ùâx?¿¬S>«É68«É68/L&=A1?Né­>Þêe?õZ?¨S?ÈÌS?Ë,99ËU>*¼;Þ§¥:Ò^?°S>hÔ68hÔ68/L&=d0?	Üß>cI?¼"'?6ë>6?©¸N#9DÌR¾VÇ9þÅ9Æ+?§èS>%ß68%ß68/L&=ëp?J¢>l?ùï?ÿT?%c?Åø:D®:iÀü>%W:úëÿ9øW?ÛòS>áé68áé68/L&=Î]?×½>¡sC?²?;Õ>_`2?Jô9Äc9²>6
¬:X%:/?=ÿS>ô68ô68/L&=;P0?ÞÁÊ>´^?IF?W/?ÞB?r¾
:]«9RÀS?´Ì!:gn:h?T>[ÿ68[ÿ68/L&=¹¡Ç<<ré.?I<í·ó;¶?wý¸r÷-9èº¾Õd8Å9¶á=,0T>
78
78/L&=é;8>ÁVã=øuO?õÅ>u4>Ñ÷@?(¦=¶¥=Ú¹w?Ë$<b; <Åç_?0T>Õ78Õ78/L&=oSà=<=Ç6?v2ü=:¼½=f#*?qÀ:wjö9ï/?iì<Ýh5<cÁ8?ÉdT>7878/L&=¨?'
¿>7K?´±×>Ê¸>f@?É¸9î­9m?êq:Ý9Ä??uT>N*78N*78/L&=QÖ?=4?µKL?a??B?89P9êVò>·\Ã:@
J:äw?zvT>578578/L&=àµ^?N;ô>qi?Á?×>´Õ?òË8nÎ9u¥û=¦:xÿ0::p?¦T>È?78È?78/L&=Ë·v?ýà>½\?ì ?B?jÄ?Û¶ì9ºpÃ9?8f:¯E:¾D?yT>J78J78/L&=lg,>Ý¹ã=.ÏA?ãK>epL>r8?áÌ<=æêÚ<ûÇ\?"â;Ú9;ÿ@?>T>AU78AU78/L&=ÉTC?âü>)½E?Z
/?B7Þ>vªI?Ý#A9yy9¹Æ>'ú8Þ6«9;>?½T>þ_78þ_78/L&=w>Ü>Q>éuS?xY?ÙÂ6?úb9?>£Ô9dÕ9Þpÿ><pP;/;RJ?OáT>»j78»j78/L&=V§»>ñq>RG?Eß>4G>å/?r¸ÂZ9Pæ
¾©:ÇB:ÖÔ^?/U>xu78xu78/L&=#?ô9Ê>ØÉA?Ê >%Þ_>0Þ7?É
¸Ý9y½ª:ÊJ:=="?U>478478/L&=Ìÿé>Û>fºK?q)6?Å?Ï¬3?8b¢9È¿>Z×:S:¬-A?U>ñ78ñ78/L&=¿M¡>¼ßV>5-@?þT?,?T1??ïxê<.B<¨Q?ñ8<B/ã;¾P?¿U>®78®78/L&=pq¶<Øô<iÛ&?©,c=í0=½µ$?É_Q¸f_8bZ¸¾JE:BOZ:y»3?z#U>k 78k 78/L&=K{|>'&5>Ug2?üW<!$<Fq(?¬gb¹ã¿8¥¿ÜÌ-:Ù`/:L²ý>©)U>'«78'«78/L&=÷a=ÊôÈ<2î7?È
=óP=|£*?×9Àª¼9Å>3XÅ9`´ú9KÉ>/U>äµ78äµ78/L&=÷f>ç>ö??~²<RÐc<OÖ-?¨£¼7ü49b=mÉ8²<9!>ù4U>¡À78¡À78/L&=cA=õÉ=ÁÓ;?È­(>,²ü=câ*?ræÎ9o£Í9É?¬ÒG:ª1(:?:U>^Ë78^Ë78/L&=Á?¹>7$H?ª?½7Í>Ö6?Ç0¹}ÿ9!Ð¾tP:úÍ:{;?Ý:U>Ö78Ö78/L&=æÁ^?ÂÙ>Ud?uü?¡½ÿ>"?,¸89«S%>ò@:{
:»D.?¬=U>×à78×à78/L&=^àÚ>y°>$$S?½P?öÓ?!B?Õ7(9N8ò<å¶:kô":­4U?HIU>ë78ë78/L&=¨	ê>Ô>Î½f?RZ¾?®b?W?e(:R0:Ö!?Dwà:Ýªk:ÿÔs?$^U>Qö78Qö78/L&=^?Bfï>Þjm?"?IÍ?Iéi?@Í;y;»:þO8?$;÷&©:X&Z?Õ^U>8888/L&=®B?v2ä>´fZ?ì¿p?uA?u¶[?\ÓN9ÂðÀ9/6>å²¹:zKZ:ÆY?#iU>Ê88Ê88/L&=,uà>r:>@?ÞH?â>·,?Þ¹5Æ¼9@8¾<[<3
<º¨H?rU>8888/L&='?T|Ò><¸K?¢Ï?ë¯Ì>o7?Ò´á­98±º¤$:D:f>?bvU>D!88D!88/L&=QXø<¸j¸<_,?ÜH=.9!=îw?Xðòµýì:9[¦»9!ð9WÝt?¸U>,88,88/L&=?bÀÍ>¥å=?!¡=?zÀ?¹:8?JJ9³9#s>W©<<b&<9?U>¾688¾688/L&=¾-Ü=¥X=bB4?¯=S=ÀA(?í¹9vÏ9+Ç£>ãn9 m\9¸
?ëU>zA88zA88/L&=Bh?¢g?J¯I?F&?Ô>OÃH?3L9,e¢9;¡>å¿ï:L:¬T?ÌU>7L887L88/L&=E<?*Æ?H-c?C%?çò¸>¢nd?ØËÁ9Õ¸9×4?qÁR:M:óø/?-×U>ôV88ôV88/L&=s?¯,>>fq?ù×@?¡:ô>V#J?_-Z9ç9Ó¸S?GÍJ;üSÚ:xËm?ÕÞU>±a88±a88/L&={½Y?óL?©R?LM?çÌñ>)Y?<£9Êà£9¼þþ>>ó¾:Ui:Q?çU>ml88ml88/L&=À=Pæ =ëk??d=#$=ÿ1?út9¬9¹à> ð;¸'«;Ý3?*V>*w88*w88/L&=ò=å÷ç<þN.?Ù4=[=C$?Ö©¨7ö9#
=zªm8er9Óú=¦V>ç88ç88/L&=ýì>y	>émE?Û?ÇÛ×>ðG5?l¸<9þ ¾"®:¾+f:°$B?TV>¤88¤88/L&=æ;?Û¡>`WM? 9Ú>èÎ>xú<?vp9Íã9±?>JÚ9Cÿ8Õa?d
V>a88a88/L&=´í>X>5B?4
8?üñ>²B?Fuª¶0m9Zú7¼psj:¶¯&:{	4?RV>¢88¢88/L&=êÖ5?Áé>è[G?Í[÷>Ñ¯>Ý4?¦*Ø¸¤%9x §¾÷ú
;Q±:U·L?ÌV>Ú¬88Ú¬88/L&=
?a·>¯@?õE?ÒÚ>O%2?]B9ß9j
×>Ä9ó9¢é9A?V>·88·88/L&=Âk>@~#>g8?µ?¥ÐG?5?Ód=÷4=$:W?ÔÁ<Ð!{<LNE?ìV>TÂ88TÂ88/L&=R×-?¸>Ø1q?p?O?R_?æ4$9Wö9ü¤*>&*$;Ü#:ù6?ù(V>Í88Í88/L&=°Û=,c=ÃÏ3?>üÇ=Z6?ä&/:ý-:?q?P;.g;:1?gCV>Í×88Í×88/L&=ÃÖñ>pÅ>·èR?Qõ>e>
L^?ÖK80î9
P>U;KÕÏ:??øHV>â88â88/L&=$?ós¾>à G?¨Èó>æ«>"á5?ZµÌ·8!R9+ey½NË;Ô:!?KV>Gí88Gí88/L&=1Ï>id>Wh?¢£©?ÄL?T?F<}#<Ì,S?EZù;ÍZ;	e?ûXV>ø88ø88/L&=CwO?]Ãë>Fa?×&?bBÉ>ïèS?Ð?­8ýºÁ9ïä=
 ;Ê·:J*F?d\V>À98À98/L&=î=<Àã<V-?);&;x|?5^¹1Ê8U»¿83ñ8LS©>¶dV>}
98}
98/L&=ÀÙ<d» <U7-?Å;µ³;Ë?&¹~Ô7©G±À:¶8ØÿA9
(L>ÞeV>:98:98/L&=O?«>¾_S?«î?èÔ5?(C?*·8pÎ9L²'>³®::¢?»rV>÷"98÷"98/L&=
D?+Øè>åW??n7?t¡Ò>ïð^?ä<9+Q9,Îæ>&Èê;Ú;æèP?WxV>´-98´-98/L&=Bï<æÏ§<R¸6?Vc<n0<R8%?Äæø¸n²9`2¾áY;ÍÚ:»1?V>p898p898/L&=#Ñ<>Ó<(?z'ª<2< ?V\h¹)ã 9Ý8¿_Ð±¸ð¹}7Ih3Àý¯V>-C98-C98/L&=ªÈ>f±Å=a.?Ò;DÉ;}+?£z¹ôÁ8óZÀ2¡¸õº&95w¾HÉV>êM98êM98/L&=ªãö>/ï>W?|J?	¿³>z¯@?ÄlÅ8Yxª9H=>,y°:=9:6e?åV>§X98§X98/L&=Æ%?K¹Î>M?Tð	?wÀ>My7?Fþ7w9¶Êy=:ä;ëÐ:Ç4?uéV>cc98cc98/L&=]i?W³>}#N?"ê3?õ>ü;?W__8ø9\ßC>a:`T:4ã'?W> n98 n98/L&=ÄZã>#®>ÃG?ø>¼dª>
U:?Üú1¸ðmË8Iù_¾N}5;w
ë:×©E?W>Ýx98Ýx98/L&=;Ù<Ô<ù-?sD;ç%;Gq.?'[¹68÷ÂÀF·¥q9ð!½vW>9898/L&=5àç<ÿè­<×©*?A´[;_~1;±p?È]F¹#Ï49ãm¿Êp:ß1:ÐF-?dW>W98W98/L&=0B>°î>r¡1?,yX>¶½*>ÅH"?5d+¹Vl9È¦¹¾¸ºÌ:¸¦:¤Ä?/%W>9898/L&=æú>?` Û>_?LØ4?TÆÞ>ÑO?9bÈÈ9À·>×:ÿ0:´ :?"(W>Ð£98Ð£98/L&=¨É=ªE=JÜ/?g;ë;_a	?êÏG7¬íH9ìþ<¸AÁ5]8w9½H;´)W>®98®98/L&=D9= 3W=Wò-?¢z;A;\¹?WÙG¸þÞ¯8s¾h8ÕyR9»Þ¯=N@W>J¹98J¹98/L&=Æ!	?,¸>,>?cÇ>-³>4?öF\¹ y9æá¾fÁ:°×:²Y:?åJW>Ä98Ä98/L&=éß°=j:=1/?_²¯;é;º?icÐ¹Ò #8£À«9{z:±>¼VW>ÃÎ98ÃÎ98/L&=|¥}>G³	>>Çk?9?LÂ>xI?óÝ^;Ñ0;<ÍW?%;¨q;!(^?XW>Ù98Ù98/L&=¸ï.?÷eÝ>ÖFJ?=k?Q²>¹\8?rú\¸LÃk9Eòï½]äï:V:íA?¶\W>=ä98=ä98/L&=l&'=g<õ<|.?3Ü¿<k<¦á)?¼¸¹09¶jJ¾§S;¨Û;Tá5?aW>úî98úî98/L&=ÙÐ>Wä>7<@?WkÓ>¼´>µ*?Ð58DQ$9ýXå=¼º:Æ6:ðU7?fyW>¶ù98¶ù98/L&=£U=ëä=v(:?Pé;öûÄ;Å?[à 7xê9Åì=µ\;åÒ:V#?Y¥W>s:8s:8/L&=Ö Ë>>ã_H?. e?ïò"?E`4?¼*¾¸ÌM-9ot¾áE;';Ê=?	°W>0:80:8/L&=Mæ1?ÓZØ>R?ô»Ø>²=>xjD?óI9£l9Ù>$[;Z;ü=?ç²W>í:8í:8/L&=Í-%?}iÊ>ÔèP?^z(?ç>(C:?¬¹8£i9é>MÜ;à'¿:é-?KÑW>©$:8©$:8/L&=Âñ,?íôÅ>Y§_?¿¿?ê}>Ï'V?²-·Yc9ú6½a:Ä&,:U?3ÚW>f/:8f/:8/L&=I=aìÞ<0?J ;S¢v;Z`&?¢µ-¹|«'9V¿aC7ú1ú8yéG=WêW>#::8#::8/L&=	Ùy>Ñ!>Ê¡E?¾¹S?<?.}0?&¯=VÇR=Ú¹T?"K;£àÈ:M6?fùW>àD:8àD:8/L&=S?¤¼>cÇB?§ª>Cu>¿r1?
nQ¸
FÈ8Ú¾Ëõ:c:L2E?ýW>O:8O:8/L&=û8ë>¬¶>±[A?JÀE?ã!
?Þ>7?(Êã8[Ð9Æ>H§r;xµ;±ÜP?H
X>YZ:8YZ:8/L&=@ß<ö§<ô!*?/³<0¢<ùS"?)9Ì9Ô%T>0Þl:4p@:c? X>e:8e:8/L&=rú?m²>±R?ÔJ)?+å>OÕ<?ªîÆ8Ñ§9+»>¦Sy:x¾T:¬?M=X>Óo:8Óo:8/L&=Ë?Xj>º<?ÜÕ?fkW?ÀÃ}?f¡³9ðïx9º8?6¦:9	:B?ÇLX>z:8z:8/L&=3>,?eã>éA?]Ä6?:gñ>|ÑA?U²8qX90=S>N,;Õg¾:NèI?5_X>L:8L:8/L&=ë» >Û=Ó;?«ø6??·4?»¯1=QïÚ<³ÄO?×"<|ß;´©9?ã`X>	:8	:8/L&=»Lþ>û¯>Ðâ9?H¡å>p¤>¾2?¨M9n9ÙÝ>	7X:÷0:x-?[nX>Æ:8Æ:8/L&=«4à>M m>·q?Üöº?­X?÷\?ív¼9O9ë0?²Ñj:[ú9\p?¬pX>¥:8¥:8/L&=Ís?¯_¿>
öS?Fgj?*?l$I?·¾9KüÙ9ùU¬><éØ:á1:ÖX?uX>@°:8@°:8/L&=ã=Ø>y[>ðÎC?²¯?@áy?¯ÿ3?vI<Þ¦;OO?ð<<P<ÀñD?vX>üº:8üº:8/L&=Ì='?#Ó>ühJ?#Då>ò$>+f8?É¨¹ÇW9N"ë¾H:c.:üÌe?TvX>¹Å:8¹Å:8/L&=.<=ó	=î.?Nc;Ò*;ES*?Ô6¹fÃ%8P
ÀHö¸¸åo9å­E¾¸}X>vÐ:8vÐ:8/L&=×° ?I6À>V?nþ>«¢>QéG?&ÇC¸À¯/9T£¾«<Þ¦;¬ûK?X>3Û:83Û:8/L&=ò<V®<"2?8%è;Yy¥;3? Ø¹ì8oß¦¿1Â¸
°8è&>¾<¡X>ïå:8ïå:8/L&=ø?,²>(Í^??û?ÈÏÈ>¢y@?B9Æa9£ø¦>Qd:fI:}eE?v¥X>¬ð:8¬ð:8/L&=©?Wd¿>Õ4P?Ùë>E¯>ÕìB?è¨®9¶À9QR?[ÛÊ:´Òw:ÖQ?K®X>iû:8iû:8/L&=q9?-J³>Á?r?Ê»&?°h?°É©9æ÷9 V¯>æ¬­;}¼7;mûq?È¹X>&;8&;8/L&=¯Ë=èá<nQ,?n;öco;÷?Îj8vä97¹=>Êø7X÷ü8§×=aÉX>ã;8ã;8/L&=ÿI~>Þµ'>B?drô>åÔ°>ñ0?)(õ:oð:ü}c?>ä+<Èâ;X	B?ÓX>;8;8/L&=4A?gäí>SÑO?9ò.?:|ë>Ü/>?oóC:u:Å9?Kvß;Æõ;Î×P?WÙX>\&;8\&;8/L&=ªÖ<;_<Rç1?õÃo;Ï7;÷&?@Ó¹ÌÝ9s¿%m¹!¿í8§p¿òX>1;81;8/L&=Æ>=a2>æ(G?æâ>ÿ£>ñ1?w¸²,9öâ	¾v9Ò)ï9o#>Y>Ö;;8Ö;;8/L&=(Ì<ý<êî0?4©I;Æ;jC.?$Á¸E{h9q§T¾
¨ý6¶49üB´<~Y>F;8F;8/L&=ç¹>"ah>·nL?)ÊÜ>>¯ ;?s¦$=q¬»<.`?BéÄ:¿s:ûN?å
Y>OQ;8OQ;8/L&=¢Õ>
>f=?(*X?3I?¾:?2×9Í
Ã99:
?Äî;;÷D?­Y>\;8\;80*=ö+M>¥æñ=I!Y?Ï#ñ>¾¦>9?8";RPÙ:??0:(2:[Ëý>Y>Éf;8Éf;80*=ÈÚ?bs¢>)T?3? é>¦D?ØFE9åF9åêý> ¶;I©};û98?>Y>q;8q;80*={Ê?H­>ZlD?H¬¸>~>1?u7¯B9ÀQ=çÊÑ9<­9å?R6Y>B|;8B|;80*=¨Â»=¤=3{9?}Nª=Âs=Ü2?¡:×9Ë8?ïz;{#;·çD?>Y>ÿ;8ÿ;80*=bAº=Æ=¶62?y¡Ó; ;7?hB¹x
9Å<¿85K9.w=[IY>¼;8¼;80*=:ê<Ôø±<4X(?/Ñ1;Aö;Å?~¹êo9á¿=¡¸\^*9
r¾¿OY>y;8y;80*=×#?uÍ>KL?ZÞ?b^â>
ª3?:ÿ68
Yc9JÎ=N{:cÔ9Çz?dY>5§;85§;80*=ò?ãÈ£>sìR?±7?1ò>À1B?öNÍ8t+e9ZXe>Øª:ªÁ9*=?×qY>ò±;8ò±;80*=·ï?©õ>lR?åN?0I?±F?ä8^uí8&(>v¼¡:§¬:k?ÖuY>¯¼;8¯¼;80*=¶¸ë>º>ÂT[?/à?hÍÐ>¦4:?7hÿ74=U9ßO=n922n9¹'?æY>lÇ;8lÇ;80*=ºD0?õ¤Î>x^Z?Ðw?Ì¿>áG?ñ»î8à8og?¯+W:c92:ë?ÃY>)Ò;8)Ò;80*=QRç>>^?ÿN??b#4?È79ê:L>ú;©O;*A?uY>åÜ;8åÜ;80*=+>Ô5>f4??ÕòÌ>" 2?Ûêº=MÕ`=ÔT?3Ç<=±;¤:?¥Y>¢ç;8¢ç;80*=¯I?eËÎ>
è®?¿?­ø>¼ ?RrÃ9íÍB9l?R#w;c
;Fw?§Y>_ò;8_ò;80*=(/?}{Ñ>×
V?=<?Àç>i_P?r´¨9#sÇ9¹Ø>û$;³ò:Zy|?°Y>ý;8ý;80*=w³>¼&>Ì¬H? ³?ØÐÐ>@?P>ñ<¬½<Òa?AYG;Z	;Þ>:?²Y>Ø<8Ø<80*=Å=ÝÑ<|ô0?Tb<Ïv&<~.?Ñ/¹Ò\d9NÅ¾Úù:ag:Õ?hÈY><8<80*=.ó>_T>9©n?©ª?0³Y?÷H?fÅ9t^¼96ç?À³r;ó:?¹ÐY>R<8R<80*=Çê<è[ª<g0?öO;mþ!;­R$?.¹Êi9Ü-¾bD8¹9õð=ÚY>(<8(<80*=L?l æ>c?ÝI?m-ë>½[?ÿ¯Ï8Ü¾9ëã>wº:ª h:Û³L?çY>Ì2<8Ì2<80*=¼]?33
?Å1M?ô)?cê>k8?xß8÷¹Ü8M1>°:ç;:ô_ò>ãçY>=<8=<80*=_=»4"=f0?/Õ;Ej;Jû	?é9¹h88cí*À8Gµ×y9»µ Z>EH<8EH<80*=µîÖ<é-<Òì-? K; ä.;©?º¹Ä>{9ô^¾ú	º:¿ç:ü"?0!Z>S<8S<80*=v(P?ó­»>w÷?ÓÄ«?_?ã.?5Û9Ù899?¤';?;´u?#Z>¿]<8¿]<80*=àÀ?;Â>ÅN?çÊ{?L#?G]E?`i9ÀÛ%93Æ>B½9£W 9#ï?`(Z>|h<8|h<80*=^%?·òµ>Ð«h?úÂ?¦>ßû\?üA·«d98¦½B;ç|ª:q"i?ñ-Z>8s<88s<80*=ûîl?F?d?Y?gêU?3±ÿ>T,V?GN 9y¡97þ>>.;ó;ö:!5?0Z>õ}<8õ}<80*=ÕÃ<<*Ì-?*;÷:øÎ?÷6t¹±88¿Ø¿¨09`¨8:2?ê8Z>²<8²<80*=jé>¸ò>KñI?¿:?·}ù>T??ÈØ8Îo9/+=Ä^e:#õZ:L?ÿCZ>o<8o<80*=® ?b¼>ºÃZ?.×¿>Æ»t>¬H?¯1
8Ú9à=~C;×;yû3?:JZ>+<8+<80*=a?wÆ?KB?Å¹>Ó|>!;?Æ 9¿Ç®9À>Tâ1:3':ó?PZ>è¨<8è¨<80*=Aá<ó£<0?£;r;%K?íä¸ÄÏQ9¬5¾ ÷¨9q:ÿ>MQZ>¥³<8¥³<80*=C
é>åJ>1ÐG?GE
?¼:Ã>©O5?GÜ:6TË9þ#?âøÙ:PÉ:)¤X?âbZ>b¾<8b¾<80*=5¯!?u²È>¹<N?ýÍ>vÿ>¹R9?$9|c9%4?L¶:mGo:Ó?ÉdZ>É<8É<80*=àà	?c>Qût??ü38?U7??$µ9pó9+Æ¾>=¯;@9@;êßi?KxZ>ÛÓ<8ÛÓ<80*=êÚ ?K}>ÿ¢?-%¯?ãB?Èf?Ý0=Ï¤Ê<n_?²L÷;&ñ;Úh?lxZ>Þ<8Þ<80*=h´K?*Ç>lù?V÷f?ù¼>Fq?b»<NZ|<Iÿ?·¾j;lL:5{Á?CZ>Ué<8Ué<80*=õi>w#>ñ6?l>9÷]>úÆ2?¡#!;QÈ:îM?bIö;»/¯;
ó3?GÀZ>ô<8ô<80*=Ù·Ë>9üa>Æf?¸¡%@
ëÇ?nT?rv:A:à2	?å±Ý:#Ô\:?ÀZ>Îþ<8Îþ<80*=½}g?¼"?
xP?=Ì?mª½>hO?þ9aÏ9¦¥u>ÕÏF:i-þ9Ê<H?­ÄZ>	=8	=80*=5ÛE?,ï>ÄsS?§qI?Ë`?§CD?ÿ»Ñ8ln¸9>Aeç:Ôe¿:Ã¿?ñÄZ>H=8H=80*=½?­0¡>/L?õ-?§ë>Gú<?µjE9%9ä]¯>Ñ/{:êd:n8`?zÈZ>=8=80*=°0?¿ß>Ý{I?h{c?:É?8?ÌÜ!¸=ÞÞ9Ùì9½`: ²J:QÃ.?¼ÕZ>Â)=8Â)=80*=ð%.=å=[ ,?¤Ô:;Rk+;?Ã¹Æ 9óþ¾5÷¹ÛsÀ8è{G¿7ÜZ>~4=8~4=80*=üO$?ñw¾>EØ\?£?%;$?^M?So9²9×1¬>@õ(;A-¹:i?¶çZ>;?=8;?=80*=ø?=·]X=9.?´Ö;Þ$w;È$?Í»8Pd9x_R>c8Þú8¯q>;éZ>øI=8øI=80*=®lÔ>Õ>,?N?L­?ÊJ?«[?~lÕ9ö ³9ê?pQ;G7/;DeQ?[>µT=8µT=80*=g>?>¢î<? ?°
Ì>,(?$Ñ
;î»:ý{=?VäM;ç;hH?[>q_=8q_=80*=M?¶%ï>XÍ?­yÍ?öLL?h¼?Éi(:_Dá9Àc??qØ<Ôá@;5Q°?«[>.j=8.j=80*=§F,?Ä0Í>gïV?Ç`?u¬?B:]?µÁF9úÊ9ß;{>îô:v:Â[?´*[>ët=8ët=80*=Ì¬?¶>öR?Äü(?ñPå>³¦<?9Q9¸?Eï£;ý¼O;J?áA[>¨=8¨=80*=éÐ
?K³>mèp?þC.?ÛÈ>Mð^?,æ¯8½9î=P;&Éû:UT?ûC[>e=8e=80*=¹$?¡Ô>¬E?ÙÀ?¤é|?¥ìB?¦Hú9ð#ò9N?aÝÔ<©<ÏÄS?®J[>!=8!=80*=ûB?>Ï7k?ü?#M>?±??»Ç#:;j: -?Wm<ñ®<yO?K[>Þ=8Þ=80*=Ôï.?Ú¿>¯¹i?$£?B¤X?{Ç@?ó,I9É²96,> ;zÏ¥:ójl?W[>ª=8ª=80*=¨úJ?Õ?â>|«e?ÿº??Y$à>RûZ?+\©9:Y.9Þ¬x?OñÊ:AT:ïÄt?»g[>Xµ=8Xµ=80*=ä[^=w¹"=¨è.?>\;4¦;=?Õ
¸H9Cr½Éí8£J8Òá>i[>À=8À=80*=CH#>5Ú=¹??QÐ:? H?i3?µ®=Ç6W=O?Ë9¡;¾`<;Þ[?j[>ÑÊ=8ÑÊ=80*=<¾?Ñ?¢3?Z¡?¨&?Þ\x?OxØ9¯mh9Oln?f:i\:Y?s[>Õ=8Õ=80*=ès8?.F×>	Y[?é<?â?« 9?Ø7û7æ¼9:*=¾ºa;Jö:Ñj?-t[>Kà=8Kà=80*=D:?hÛ>üôX?Ý?¹¸>OõR?aWä8mÁ'9S:®>Ï:Ã¢k:¡ç`?y[>ë=8ë=80*=mf?ëÒ
?Ñ#P?ÂË>üó>Gu;?F+B8ØÉ8yCv>üé:9T:ýõV?P[>Äõ=8Äõ=80*=²i@?â>VtY?ûF?.O?\?Iaô9p¯9äL2?Nè$;ØÒ:-9H?å[>>8>80*=¼Å<2<»_7?Zí;úJµ;Àf'?âÐ&¹éMå8<:¿¸³·+%9ÆG½<£[>>>8>>80*=Ç]­=Üm=÷À-?Ì¨><}
<
{,?¢ÿ¸óÖ,9@½¾ô~,9¥cH9«]Ü>+¤[>û>8û>80*=¦U?	[?ÞhS?=*?¦ä>rè>?rt8iæ9­é=ïÚ:çª:­Æ=?¬[>· >8· >80*=T>n: >LDb?nÏo?
æ?_õP?m<A5<¬Z?
.Ö:áJ:ÆV?ã®[>t+>8t+>80*=Ü>U{>áYJ?iá>Å@>ïz>?V©Ë7¡;X9Öq=Ço;[§:¾a?³[>16>816>80*=¿ ?¯'¼>N%W?-é?ÿ5/?¼@?¿Ä9ð`¢9vô?
É»:@5:ª17?þµ[>î@>8î@>80*=pw<?Uºý>'>?è?'}Á>f>?Â¹8úO9>qd>Q¢:ê):j[?qÒ[>«K>8«K>80*=ï?É&»>ZM?éñ>¡>r8@?n)39_Z9ç>SÊ·:pÉ~:Yª8?6Ö[>gV>8gV>80*=LI=AV=ó85?Úë;F>;'Z?ñ¤3¸êp9 8½Û·8Í]u9Ö£&>ß[>$a>8$a>80*=`¸A=×m=0?WG>FyÉ=¼Î&?Ê9Îã:ÀÅ>(;[´:ðq;?Õß[>ák>8ák>80*=¶L? ò>²W?rãó>1w>úJ?h|8ØÐ¯9qÖÓ=±óè9Çn}9ÍOk?9â[>v>8v>80*=ÐÍ>4>î>=?Îï?ÍÛá>b+?bá8¿v99±d>¥9$¹Â95éÍ>Ô\>Z>8Z>80*=æ\
?Õ&¨>>7W?`q®?qd?¥|C?°="ôD={e?ûB<ì;±S?7\>>8>80*=$=ÙÔV=ü:?(:=:Ã<t)?@¸¬æ8«¾:Û9)a9Ø?V\>Ô>8Ô>80*=H??ÿ¢>ÔÈQ?Âöà>á>Ìè7?\Ý.9±Ì¤9MÑ>]X*;ÂÖØ:I?k\>¡>8¡>80*=µh?Þ'>øgh?äÞ?%:>,sV?:ÙÒ9Ëã9áÁí>×À8ªlU9Pf>Ã.\>N¬>8N¬>80*=ÖÙ<«ô<|:?îh®<<ÔÜ%?þk9dE9~ë>å^S;l¾;Á7?IK\>
·>8
·>80*={·<R<5A,?ßÊE;2A;H&?è+¹0.9
¥ü¾æ¸!§e9Õ¾Ie\>ÇÁ>8ÇÁ>80*=Ã?ì©>{K?íUè>	A>8½:?ñÂ­¸V9À^O¾¥ç:l"¬:@,?\p\>Ì>8Ì>80*=¶ìí>%}>bM?ubh?P) ?i¸9?Âv9míÀ9-£>Âá:KÇ:}ÑK?tu\>A×>8A×>80*=XÁ=ØM=÷|;?âÁ>ìå=àG)?Ó':á
:¯?JßÅ7tó"9Zn={\>ýá>8ýá>80*=0ò*?/Ò>{5P?Èp#?Ì±Ï>tI?ÔÓÀ8+9Äæ>Ì¡5;Ù×:¬W?Ú\>ºì>8ºì>80*=´Lè>%Ö>IA?)Ù¾>E>¡Å*?JùT8üÚÆ9x=A	;1¿Í:ÐÇ*?è\>w÷>8w÷>80*=G2%?'®Ô>)ØF?¬þ>ª>??8:êJ9-&>¾6;úß:
³Q?,µ\>4?84?80*=¡ÛW?;?XaO?µ??|õ>GåG?fA¸ý[09&v¾å$;.Y:~k?¼È\>ñ?8ñ?80*=©Ù>4>¾!<?Æ7?cü?q.?µô2=vâ<õKJ?øúÂ<¾B<C?É\>­?8­?80*=EÓ%?AÞ·>ûàf?üª[?k?µBY?Üñ9g:îÐé>#Ñ;¶&;R?eÎ\>j"?8j"?80*=B¹%>Î­â=ÿ(;? 
?ªÏÐ>¢~-?^eL=ñú<4Q?c7<?õ;n??Éå\>'-?8'-?80*=~µ+?Ë>"X?öµL?.ß>ãpj?LË97¤9:A?ñVR<èà;Vp?Ûé\>ä7?8ä7?80*=½d?×¡>~ÎX?²øz?ë?£Y?p¤9§<@9ÜúZ?ë³¶; íC;;¸n?ïñ\> B?8 B?80*=y?s´
?¤Ýe?®j;?·C¶>G?¬¾%9ö4É8~áR?Y3;»Ê;ñ`f?±û\>]M?8]M?80*=V¬g=ã =P8?Y¡<Û,)<Ñ't?û#¹Á8ÝX¿«9·ä9Kw¿>dþ\>X?8X?80*=ÐË=x=Ô0?·i<Tå;W$?Ç¸1^9þ>¾¨þ£8t/~9_*%>-]>×b?8×b?80*=Ý.?ê>X>?Þô>¹>½))?£à·ª8øï½3ãm:nT:V?n']>m?8m?80*=R¸Ü<é@£<-?hi=ûì<ë?§»¸R=9ÂÆ¾m®é8Éµ9G4Y>,K]>Px?8Px?80*=Ñ=B=Óx1?Pà<ßF®<î¿$?úá9Ø:¯~à>º;ù£Ð:¼<?wM]>
?8
?80*=)^t>ö
>èa?y©?âRl?´7?Y§;u@;]ñ^?3Ã<Ð?q<h"O?X]>Ê?8Ê?80*=È`>øú=0
e?ö¢S?<í>}`d?²Å¯=O2=[|?g«<½"<4Ð?>]]>?8?80*=#xý>Ú¦>*rB?»í×>OV>GÊ0?°}k8¢I9UH>Jð;I¨µ:F?\`]>C£?8C£?80*=j-?1_Ü>ùsI?ê?¯»Ò>ÑÂ9?êü9u¢9wîV>Èr3;ã:?QJ?ÿa]>®?8®?80*=^2?ç>L7E?0?9õ¹>A?j.8
Í]9º|>S;}1;òS?*]>½¸?8½¸?80*=X{¡>S>àC?V?cð]?82?*z=¢4"=ÃìM?ÄÉ<°C<ÁBC?ý]>zÃ?8zÃ?80*=³?/?Ç6M?rÔ>v>`O?ø^·bÎ©9\¨¼Ìj:>Ç.:þÔ>|]>7Î?87Î?80*=7£N=´S=C7?&¬=üöN=é¨6?2
Þ8?9ç@>á;;;¦=?¡]>óØ?8óØ?80*=Ê¬=H¶7=\t>?~¾;ï;¨;?²¢¸4º^9HD:¾>Î%:2â=:Ëß>Ò¦]>°ã?8°ã?80*=Ì-?yó¹>Do?+c)?C§¿>!Bb?ÞJ¸Ò·8(Ù¾óº;¡¶:6O?­]>mî?8mî?80*=lxë>Ø>X|T?±­;?gô>DÏD?óÈÜ8¥Ê9Ýø±>I~R:t)þ9üT?µ­]>*ù?8*ù?80*=c>»<­O@+ã>Qìp>|t"?Pàî·w}8tCq¾¢~û9È59±÷c?¯]>ç@8ç@80*=bj>Ý>1°C?XJB?÷÷?]ç6?Fßª8ºí#9õk><é¹"<C«S?
Ã]>£@8£@80*=üi>çR>%ða?Îª?¸ä+?ì`~?N=ÓEó<sfY?@<Qô	<»bp?ßÆ]>`@8`@80*=.%Û<ã¬<3¬/?!c?;
%;(l?¦6R¹äN9H¿²::zT-?ªÉ]>$@8$@80*=m'4?iä>µéI?ã?{>Ïè\?¦7²6°(9Ç(<Áâ;&×:£3?rÛ]>Ú.@8Ú.@80*=yÃæ<¸^§<O{0?®¬;²M;±?å¹	99þ'Ò¾&;ô7v8ê8~x>åÛ]>9@89@80*=º?>?»=óî??WHp>¯	4>ëÔ*?aè/=¦Ï<LÞX?¥<Æ3Ã;uyA?Þä]>SD@8SD@80*=/?îÂ¶>ÑR?r%?u	Ð>wK?Ed7ñ9XáÓ<s§<[÷¡;àP?Ìó]>O@8O@80*=®Ê=éQ=v(?Ù;
X²;,Ñ?¥r¸ý­99²W¾Ë1Æ9|±9 .?[û]>ÍY@8ÍY@80*= ?'³>vYP?ðí9?`?:ó7?f93É9+å¹>æÓ;?;9??@^>d@8d@80*=¡Ý,?¨Ø>]L?"O?«?VðN?ÓãN9ãî9Ï±>&HS:ÞÎ%:Í#?¾%^>Fo@8Fo@80*=ê?Oø"?pìi?¼°?ºµ?Mçw?j@9N9U«?ð;KL;µ?!<^>z@8z@80*=<5=oòÊ<*?Ü\;»:;f?Õ8Q¹89½½¾¯æ8{A9w>Ã<^>À@8À@80*=Rª,=âc=þ#,?×©;c9;6«%?g
¹ù7X9±¤¾ç!ê8k¯9ÓNL>KP^>}@8}@80*=ÀÆí>¹>ØÀ>?ÙÝL??x&.?b9Ì¹9¥ÓM>Ò»5:Æ½ :i·?¬]^>9@89@80*=åÙ^=X%=?,?»Ãð;Þ¥Å;Mì?h«c6ê9Pà;,84;[¸;cÔ1?^^>ö¤@8ö¤@80*=©¤?mÆ>A?ìõ>,®>z4?(¡99ØF:9Lÿ>­=);ú:ê,?éa^>³¯@8³¯@80*=·¤-?úßÏ>õ×U?ÔH;?ä@û>Ò>?j>E9<þ9FÍ>(Gí:×:âÐE?l^>pº@8pº@80*=Jqx?µyØ>áæ?ë7S?ñ±>ï?Gf:?9ãÏZ?ã?:·Ë»9í9? v^>-Å@8-Å@80*=ökj=`=F¡`?á;­ë;¨þj?ö)8¸¥8³¨¾ÍË:ã :üÍ!?¿v^>éÏ@8éÏ@80*=oÕ<=U¦<tó¥?êYj;:N;M?P:·db9ºý}½ògA:ìj&:Â?y^>¦Ú@8¦Ú@80*=òï?Ï­È>¦E?;«¼?Ye?mR?[tð9
#:G®Ç>©¿:ûs:>I?é^>cå@8cå@80*=Öï+=ü<Û.?Ðä=ïf=tî?k9xÎl9g1
?yì;2R;ý,?"^> ð@8 ð@80*=ø>Xð>tF?"!?àNÝ>÷`:?{m
9ö#9+Ø>sf©:¿"\:ªÿD?^>Üú@8Üú@80*=jøR?FÛ?iQ?¿??I ¸>ýÏ\?WW·K9+½8[::¡Ç9_o?ª^>A8A80*=í·>ôo =Re?óv?b0>GFd?ÐÏT;<
;6E?YM<ÙÒ;üRy?£¥^>VA8VA80*=Ò<R<£A-?ãð
=Ù<#ç#? Õ´Ð[9»yº³¯D¸¼±|9eBÇ½´^>A8A80*=¥'ß<<73?ò<É;ÃQ+?½­8¹Ì¸m9ÝàÆ¾O+r9X~ô9ö}>¬À^>Ð%A8Ð%A80*=
ù>â®>ªfa?×¼Ú>´¿>¨éR?µ+M¸óa9Ñè½ 09b9>}Ë^>0A80A80*=þM?q`?A=J? õ?É_Â>Ó¥9?÷Ñ8«Ë¬9Kë=JiI:7:A?:Í^>I;A8I;A80*={ö:?µì>lSJ?u"?£ºç>ª¥3?S91a°9u4c>Añ;;j¹I?.é^>FA8FA80*=@?á&ý>`ÉB?±¦?ÝÅ>ÒñH?.8kðV9ä(>ÞsÎ:±H:æ_<?Üê^>ÃPA8ÃPA8ûË.=â<?#å>É©s?ÚËS?âú>OX?z9ã9¸Ú>ú¿:¤0:Fä9?]î^>[A8[A8ûË.=åÊ1?6/Ú>P?é÷?â-?-H?¶9±Î9ÁÐ>|*w:w(':óC=?ð^><fA8<fA8ûË.=Re?C ¬>Y+S?Z!??
Û>93<?Ý.:S©:bw%?óv;åó:ÏåN?_ô^>ùpA8ùpA8ûË.=hT=KÏ<'z3?²}=Ûâw= ?ÀÍ'7Úú¬9îVx<içé:T@¼:
?a_>¶{A8¶{A8ûË.=Ü.?ÑÚ´>¨ÔX?Ýn?¥*?p;H?ù×9º:¬95á?»);âñ¿:wï2?_>sA8sA8ûË.=0÷ê<ñA¢<j[9?Yn<ÝÜ;÷)"?Tv6f­C9û <-Ù¸2ô9¿¶õ½ý _>/A8/A8ûË.=çÛí>¾ß>Ì¶P?
í(?â>JR??@7·8½OÀ8aäó>5?);ý[à:A?+_>ìA8ìA8ûË.=¢h¢=ß&p=^ -?p/=B&	=d¼#?Ç×?9ßÄ9|¥>Ó8:¯ÎI:-%3?§/_>©¦A8©¦A8ûË.=Õø<ÏÎµ<Z§.?Ë>;Og;,
?4Õ	¹aN9¸|{¾;;P;?Û9_>f±A8f±A8ûË.= ¼<?¤æ>®|Q?ûì>q>§E?9d_9°*>³Ò:e
:Ó3??¶?_>"¼A8"¼A8ûË.=õ?ò:¼>ÀNM?li?	M?;æB?Fo9¤ü®9©¯>Á¢v:GÎ:CX?L_>ßÆA8ßÆA8ûË.=În?e>Ä?3Ìl?ä[?Ïÿd?äó£9a@¹9-â>
$:w-:ng?V_>ÑA8ÑA8ûË.=
ºJ=4=À_)?/9;]v/;Ù?ÂÛ¸qS9 ¾v\9Fgä9>m_>YÜA8YÜA8ûË.=Ñ÷?¦ó?YÖz?¢»?¹xç>Åö?Mëm9òá9tÈ>¡<P;¡ã:à0j?«o_>çA8çA8ûË.=Ç%?LXÍ>î(E?#Q?àû¼>TM7?ìTà8	3Î9~A>¸:×W :w?%x_>ÒñA8ÒñA8ûË.=!$?#LÏ>È¦J?Dú>V·>Yº.?¦¨¸9wp9qÇ¦½.ò;,4;¾@?_>üA8üA8ûË.=×&*?Ï>¯hR?+`è>vq>_G?1zÞ8éç)9è§>rò:6D:MG?u_>LB8LB8ûË.=êÇ?$Á>BF?¦\A?Vú?¦:?~Â¤9o9q¯!?£¥|:MþG:³!?¨_>	B8	B8ûË.=¥wK?¨Èø>~^Q?ùì>¾>H?<YB9ÌÊ²9#>;é>»:¡O?Ò¢_>ÅB8ÅB8ûË.=Ee?$ùÿ>­Ke?O­v?Ö?Ëka?¢t9x»9¬ø¦>z¨¾::Ñ2?¦_>'B8'B8ûË.=ø¼Z?	Ûï>vi?õÀ¥?t/?àXr?ù9Ø«9*Ó>;gÖ;;äûE?íÃ_>?2B8?2B8ûË.=,?Ì ¨>à$b?ô?2?ÚGd??óÍ9,Õ9°S÷>vWÀ:ÈJ:YÑr?/É_>ü<B8ü<B8ûË.=´=ÊkL=q'?ÚSU;K<;&'?ª(I¸r9$¾é8¸Ò
]9}$Ö½ÿÏ_>¹GB8¹GB8ûË.=u=¨ñK=SÌ-?~)Q>*>p?±7ì·ÚB9§3a½TøÑ9H89S5?2Þ_>uRB8uRB8ûË.=þBì>Xä>sIO?P?ÐÉ> Ú9?¹g¸c¤9an´½zkÍ:¾::V]H?ë_>2]B82]B8ûË.=ä4F?õ>O?M¹?|¡Î>¥D?ûµ
9uØ9¼±>*Ï0;«ªÈ:^a?ùë_>ïgB8ïgB8ûË.=\ê?Sk¡>{r?ÄÓ¤?*\?öI??Û¼K9K¬J9$¬?nÓÕ:ixK:·?Gî_>¬rB8¬rB8ûË.=§?>×úc?ÆÎ?4z»>¨P?`!8Î°S9('Ã=J<:åÇ9"q?î_>h}B8h}B8ûË.=ÿÍ>QX>ÝD?Ï>GK>¾5?¿7°©9 Ñ<Ä':Ìv:a)'?yó_>%B8%B8ûË.=CÊ«=·<>=-g? >«Í=ùæG?¯.<eÊ;\?Ì#<}ü3<:_?	`>âB8âB8ûË.=Áé[>oÿ=q·\?î"?~è×>¼@?ð=F=ek?ã3<[ôÆ;Îwg?×`>B8B8ûË.=á|?Ñy>¢
g?â2?B¯C?âB??%$¢93g`9©ø8?£!;£Â:wT?x`>\¨B8\¨B8ûË.=ær?dó>mÓ?û×À?ÍÛ9?Ï?¼G9¶z9"óË>::`h#:Ò^?ô`>³B8³B8ûË.=ù`Z>RX>.µ=?%C>È©
>¬4?&0;=Ç8Ý<©X?^ÞM<¢<rB?'`>Õ½B8Õ½B8ûË.=Vâ>Î>1bO?v©>Uj>4M9?)¹?\9a|§¾ÑÃ9êXó9oÿÍ>I`>ÈB8ÈB8ûË.=Ï¨=mä{=V+?ÓÄ=±bi=íË?aü9X¹9­Á>jv¥9ÁäÐ9mÆÊ>fN`>OÓB8OÓB8ûË.=ùì>ý>üçL?Õ³>yw>P:?ÝÄ95 9	F+?yæ:þ¥:k1?¥a`>ÞB8ÞB8ûË.='+í<,¦<p¯6?c`=ó$-=%?ë8¬º9kàÌ=¹J{:Ýc:Ê(
?o`>ÈèB8ÈèB8ûË.=£ï>ô>=ûT?OeX?âÊ
?­XC?ó9Ú»Æ9<5>Z¹:Û:[*?Ã`>óB8óB8ûË.=$	?O®>£ÖK?Ê	?yxÃ>ÃD?O8®v9xÎ>¾LR:ØCî9ôa?`>BþB8BþB8ûË.=Z\Ì>5þ>9°D?Ë>Ü>º.?j·ùî}9¨½aêµ:×:»¦?È `>ÿC8ÿC8ûË.=ß)?
¶>>n?Sá?ÿ?/JT?HuF;¤òê:=X?£5©<`U<æK?õ±`>»C8»C8ûË.=ìï>ð8>Ï·G?8ïû>õ%«>Mk<?Ûûj;¾;æ"P?Ìw :Î.§9Â·u?0´`>xC8xC8ûË.=éPû>¾¡>âF? {ã>´>Ä	=?g°-8gè¬9=3/Á;ó;LÃ>?Í`>5)C85)C8ûË.=Ò~=«hU=Ó4?ùy
>U9â= ?*jÅ9FzÅ9ëÿ>h	[:Í:ª>?ÛÐ`>ò3C8ò3C8ûË.=Üñ>ü>û\?@¡W?Íáö>ø_?Ô¦Ä7
Þ9þ¾%=§K<eÑ;Súx?·Ñ`>®>C8®>C8ûË.=ê>íò">õU?îh?1Ý?÷\S?ÿú\=ãÓú<a?Ý[<Û<S5Y??à`>kIC8kIC8ûË.=ÂO=8=«¢4?`¤=Yý~=ØÂ$?ÐÂó9b£â9©«	?xë;Æ®;Ú,?!î`>(TC8(TC8ûË.=P>Z)>$
C?¼?âå>¯O0?êô(9«C9Ý>
\d:L":©Ú3?Øï`>å^C8å^C8ûË.==¨Ý>ð>*~F?>% I>àÆF?.´»8R9À½,>¨;/Z³:F?ªó`>¢iC8¢iC8ûË.=±0?àGÚ>m9O?He? ? x>?ÞR9`9W¡Ó>fû½:­:þ4?Va>^tC8^tC8ûË.=ê?|¼>YB?v1à>ÜN>âÅ8?n8&9T!ì=r;Þð;TªI?¢
a>C8C8ûË.=sN)?Ì>ØeT?2?E¶>îG?$z9J¥ý9Õæ> ?p::we?ë
a>ØC8ØC8ûË.=D@? é¦>r?úÖZ?fÛÜ>h©}?O9YLÏ9G©>Ö!;";âÑ?$a>C8C8ûË.=%¦>¿C>7Y?[~>?8?YÛ5?â,µ92ûÅ9ãDê>îF;©;¼82?R)a>RC8RC8ûË.=ócE=h8=Y1(?Ç?¢=U=sß ?NÛÇ¸ø¸J9a|¾f:®a:ý?Þ6a>ªC8ªC8ûË.=
¤I?^?ì>÷Z?u?¼\Ç>*ÂL?½9´üT9RÇ²>Ó;®£: $L? Aa>Ë´C8Ë´C8ûË.=òÉz=®B6=} 0?ØX§;@xp;£'2?ÄÊk¹	j$9·7¿B¤=¹×Å39Ö¿ÔSa>¿C8¿C8ûË.==Y?*y>Ö"~?'kX?q³ß>ªw?=8´:s9k§>@;B¹:ÿâ?<Xa>EÊC8EÊC8ûË.=¢Ê=°¥Õ<~-?Æ_«;2²;*O%?¬UV¸}9:Ö½ÔhÞ¸xwð8ÁÆì¾``a>ÕC8ÕC8ûË.=0ñÞ>,cs>É~j? Ç?è¾F?î>?pz<W-<éÎ\?ç;ó.n;åx?ma>¾ßC8¾ßC8ûË.=_Gû>>×J?ë?;ß>È?6?N¶8JôU9ÚY>¾ÿ;Â¸:hN\?|a>{êC8{êC8ûË.=9ä>r>DO?Uª?ã|¦>æêH?úèÜ8ññö8¥å><
,;[úÕ:×M?ªa>8õC88õC8ûË.=W(®>^,>öS?¿?£;)?qÉf?oà=Ó=ô±~?î;;û[?fa>õÿC8õÿC8ûË.="oá>é°i>oôv?d@¡»?KT?w{+<D¿;Óe?jì<K(<Pl?a>±
D8±
D8ûË.=òÍZ?ln?UHM?ôÙÕ>	>³K?^Â¹28¸9FsX¾Ü:ÎÂ¤:óý*?Ia>nD8nD8ûË.=!k?* >YQ?Ó>B	>l9?	f¹wÈT9üµ§¾ÍÓ:Át:f]? ­a>+ D8+ D8ûË.=°A?Áµ¡>so?*4­?1þQ?&S?Gõ9M@Þ9@C
?:Ô;=£:h?Ø°a>è*D8è*D8ûË.=N¤®=¼#=;/?{îÌ;'¢;¢)?RêD7\>.9§=Á·8åÅæ8©Ë>½a>¤5D8¤5D8ûË.=q
?<>:bu??ú¿)?òN?=2«9ÖU9ÛóL?Ò#§:pð(:F}?Ùa>a@D8a@D8ûË.=NÒÝ=ô=3[?XjÜ>WÓ>0E?z!:|è9ñÎ1?p[4<OÉ;ue?Úa>KD8KD8ûË.=Åì	?4Hª>ÉZO?û:J??H?/~C9ÝX 9F>x.;Y¥:ÐH?@Þa>ÛUD8ÛUD8ûË.=kâ>Ôß>¼G?[É?Â>~79?ö8Êë
9c­â>Ko:]GU:~^9?öa>`D8`D8ûË.=í"æ=Îw£=44?$x<ÌK;<ò)?¦¸&á+9x¾Vý
7øj9îèf<b>TkD8TkD8ûË.=o»B?*Óð>»O?Ý\P?¤õ?/?÷77ª~F9)ì<N}%:ßÿ9¡%?$b>vD8vD8ûË.=i
?q)­>çW?²?ä4?Ò6?«u9.¾9Ò°î>¬:2í\:,H?êb>ÎD8ÎD8ûË.=á)\>Í ã=æw?¤4>/ß=ÍãN?~=3=åùc?¯$i<7<æ;?\(b>D8D8ûË.=ÊI7?Ê6ì>¤F?åpß>g>n??0Yz¸ÜÍ8©¾Æ:kùv:ÀM?Ã1b>GD8GD8ûË.=i >:NÍ=V4?J>º>C(?ÁÍ$:aÑ9ÞÅI?@\A9ìÑ9þ;l>+4b>¡D8¡D8ûË.= Â>{Ô3>¦$:?¹î>â}¶>r'?ÝT;´È;æO?S5â<Æ<)7?s@b>Á«D8Á«D8ûË.=¸?8
«>\?þ?µµ®>ÍE?ú¾À·Åå­9«ß
½PO¤:ºN:xK?&Eb>~¶D8~¶D8ûË.=2g®<ª<ºW(?Ø·;2ä¢;¼Ñ?ø¸#¹öv93û©¾¤t2¹èÌû8n5¿Ib>;ÁD8;ÁD8ûË.=ç#?µ_¸>YI?±´i?U ?*zR?=09¾ðÏ9øX>},;Ém=;N}A?_Tb>÷ËD8÷ËD8ûË.=q Á<o¥<Ò**?Þy;OK;kÉ?fa¾¸¨\k9O¾n¹ÀM9a)­¾g`b>´ÖD8´ÖD8ûË.==?Ë9À>òL?vò?Î:>?´C?		78'ñ9ûæ£=O:yÞ9âMo?pb>qáD8qáD8ûË.=ÈºG?,£?½{<?òÃ<?YE?y9?¥9;Vbð:d´E?®;H51;D?b>.ìD8.ìD8ûË.=tø
?&Ü»>¥`=?Y?_aÅ>?6?sæ8
[¯9y7(>tµt;Ï3;á.?P¡b>êöD8êöD8ûË.=c/?:}Í>"¤Z?
¯"?Ë¸Û>\=?âm9Ë
å9ñ><FFÉ; ;?;¬b>§E8§E8ûË.=±Á>tB>Ü,~?
]?%.?åã`?Åõ|:qÞ@:Yá'?ÚÃ9Á¿9¼µ?U­b>dE8dE8ûË.=J¼?Þµ½>E'R?Ø>Ó>iÀE?\Ns¶\Óì8©¼p²:YO:N\?yÌb>!E8!E8ûË.=p6?²#«>ã*k?GP?|?ô=N?¬Ò9h		:ÈÄ>M :ûA:ht?¸Òb>Þ!E8Þ!E8ûË.=.?¨>ÝJ?0W?zæ
?¿F?ö9Êñ9ay>b;iµ:²QY?`Ýb>,E8,E8ûË.=d<	?ö ¡>_]Y?_9ã?K?ïA?>E£9Þ³9Ívé>b¹\;ÞS	;h»M?åb>W7E8W7E8ûË.=Sç<mQ¤<wg4?3L;×;¬4?ó'¹ÇgÏ8UMO¿h¶U9TwÛ»úèb>BE8BE8ûË.=t@Ù<Y5<Ã*3?N8Ù;<ª;T#?£bR¹4[9$Ìõ¾±F[¸îô9ùO¾Yc>ÑLE8ÑLE8ûË.=d=µé<'½.?c;2{b;h?JÑQ¹;98×.¿ ¶í´8å¼'c>WE8WE8ûË.=j=èA-=?-?@Æ;~u;?^ù)8` 9Ù¨=\39.9ùÃ>~c>JbE8JbE8ûË.=Í%?±Ä·>zÅO?àû>E>lO?:½±7dY¨9²#=J§K;Ù;0ÜF?%c>mE8mE8ûË.=Ðz?7Ñí>Ü?ÂÇZ?óÍ>ù?¿M¨9ªP9­o
?+p;à
;
Y?1c>ÄwE8ÄwE8ûË.=X#?PÖ>¨]C?¨ß?ÒD? @?ªÉn9||¥9u²¸>þXd;;®ì@?°{c>E8E8ûË.=o'??É>ºT?hD?Ã­Ë>i6?ªs¸9Mðí½è/;ûáâ:|vE?Ec>=E8=E8ûË.=Ls?°Ã>D$?Ú@Ëü?bq?ÁNP:bÓ:nö1?ZTÄ;ê¯/;
?öc>úE8úE8ûË.=&K?ZQÐ>á¥y?»G?&Ë>æ{?ûµ7&9x=×Ì;Îj;¢T_?¨c>·¢E8·¢E8ûË.=3v?(£>,Ü}?â^c?Ù
?öR?°n¸â¹ë8Ò¾[2;z©:7?W?­­c>t­E8t­E8ûË.=S?zÀÆ>@¾G?Qø8?ø?Ü
6?Åª8;f9ï=úil;¤;¯??ë¯c>0¸E80¸E8ûË.=ô»<,c<ª/2?Â_;;ã;CÚ?§çF¹Ï9ðf#¿§)79¯9ÈÛw<ÉÉc>íÂE8íÂE8ûË.=§bÝ<ï-£<P¨-?É?;äå;ü
?KHD¹îÓ8sø¸¿`9á9±Y~>Êc>ªÍE8ªÍE8ûË.=Éö}?9ÄÞ>í?¶?
¹+?©±?ûÎ;±Éy;Q!T?O¦<´;Tr?ÔËc>gØE8gØE8ûË.=¾-?;|Ý>ÊÑH?X?®>ó>?&°'¸9è
¾éÛ<;qõ:KE?fÐc>$ãE8$ãE8ûË.=HhZ?¥R
?MÑE?ÖT
?±>ðG?¼B¸D¹9)8à½ýJG;pº;1@?ZÑc>àíE8àíE8ûË.={×=õÙÉ<vN??\MÊ==£=ý ?®û7á_¸9À.=Ï9%:8X
:ß?gÚc>øE8øE8ûË.=L¤í>¬>üôb?²Sh?ÿÀ?"µa? x:M}ë99E?ÝN;ÝÏ:võq?"æc>ZF8ZF8ûË.=çÔ>¸Ü>|H?=?zÆ>Ù:?¿!7Û9|<=19s?Z9¼"?8íc>F8F8ûË.=ï"=hä<6?ÚIÂ<.<Ã:*?Gÿ¸ªâ9ÆÄq¾æ±,;0ú;r`!?°
d>ÓF8ÓF8ûË.=à'H=Swü<õJ?H­<Ñ1è;´%?¤+¹R9sJ¿¬þÂ8âL9n¤s>(d>#F8#F8ûË.=×>""Z>§ä6?6¬>Aõ>£(?1:2G:iA?^+=Î`í<Ð8?ë#d>M.F8M.F8ûË.=qúè>>pF=?ß>â£>i¢.?²ÒÒ7ÝU}9]
U=Y¬;µÅ×:Yó3?%d>
9F8
9F8ûË.=+à<Î¤<j.?óE;
8;sÛ&?Ú¢¹29ëJ¿:Û.a:Ë?:(d>ÇCF8ÇCF8ûË.=µü=Oþ¬=½Ó:?µf<}n!<eÓ6?ôßó·M89^!©½ã¯É9*ªÞ9¼áç>
+d>NF8NF8ûË.=WH¦>[ï_>¨>?.fq?¨Ë$?ã;?½/i==1EL?É³<}¢k<ÖRC?Ü+d>@YF8@YF8ûË.=?1]©>;RB?@7?]¸>l3?R`Q¸²ëP9tG¾POË9}5:4¹>_<d>ýcF8ýcF8ûË.=ùNð<½¾¯<ø/?MN=×|ì<½u?eÔ90	9ÜÉ>¶4Ö8;×ù8|Û>Ï<d>ºnF8ºnF8ûË.=1²?víD?d$h?µ`?Ñ?û©^?¦eN9&n9`÷Ý>öð¡:êjf:Äë3?û[d>vyF8vyF8ûË.=ñn?éâ½>FæR?-Iv?ï#?iL@?¯¥T9°^Z9Jù>a.â;
;b?@fd>3F83F8ûË.=ÀV¯<åµ<ñ³+?	YQ=j%$=x?#?1G¸b`9	¾]`w9àë93­>?rd>ðF8ðF8ûË.=v?_
?í?$¸?Òd?×¯?RÀ°9´WÀ9£?ë>VoÀ:bI:Zt?ªd>­F8­F8ûË.=Or?Yª#?Z?âÂ0?ø
Ë>Ý^?ª´P9t9h¶>PC<6ÚÛ;à*c?yd>j¤F8j¤F8ûË.=8?¹Ró>7$B?©Q?¼	?b×B?¾!9¶7¾9ÊÂX>ÈîA;ÞÃù:ÆF?d>&¯F8&¯F8ûË.=Reº< ×<üÀ7?q*=IÒ=[[)?Uå8¢W9]Hÿ=ýÙc;So;;Ç?®d>ã¹F8ã¹F8ûË.=¯|?J
?Dj?üÍ?6nU?³w?ùFÊ9âu9ZI?Ïç;æ;Öíe?±d> ÄF8 ÄF8ûË.=ûOi?ªÒå>ñ?ý7C?¿JÄ>«~?âÿ9ôs9äV]>ã>ñ;+d_;õ:?Ù¤d>]ÏF8]ÏF8ûË.=«¹2?Nø×>ÚS?]!?´b¿>IfW?ÀÇd·g£É9Ð:¼º§;g;X;F?£©d>ÚF8ÚF8ûË.=6¸>5r>\qB?¥á?´Ø>í=2??HL9ÀüÚ9;Ïn>ÁÐ¸;Vþp;ãRD?×·d>ÖäF8ÖäF8ûË.=Ð*?Ú1À>YM?M?Å?·/8?c±9PÛ8Zì.?8%;6×:¬ïD?ã¸d>ïF8ïF8ûË.=d¥2?¸Ð>~Þ[?5l?uN$?<H?:ù9v¸Y9Y´?±K:gü:@?ÆÏd>PúF8PúF8ûË.=à+?üÞ>ªE?§"?è_®>=?pµ~ù9}2º9«:¤z:ü+?Ôd>
G8
G8ûË.=0K?ÐÁ>Q? Þ>Ýì>û>?
Ñ¼8¥9oÞ$>ã:¤;v³&;4|?àd>ÉG8ÉG8ûË.=ÃH7?¨Û>¬¹U?rW?²Ô>wÈ??|«¬8-è9Æ>_=;~#;QÂS? âd>G8G8ûË.=-àF=ÅW=%%/?X0;K(;ÆP?^*¹üÃ8`Õ^¿îÙ!¸Ïi9u6±½Çe>C%G8C%G8ûË.=¿ñ	?§>ítS?ô}?j/Ë>ÌcA?²9ª8µ9Ò 8>[:ÑD:~?/
e>0G80G8ûË.=0UN?tÝ>Ãn?ÛoT?þ¥æ>mÉk?Õ8»È9C>Ö(b;tñì:ZYt?¾e>½:G8½:G8ü3=?|
Ä>¹K?úÐ&?êå>Ó½9?
&9²@v9í¦¬>0f: :]M?Je>yEG8yEG8ü3=iëu?Üä>?¿*Ï?9E?$t?§^:Ùÿ:¯T?:Å;Z;ëf?O$e>6PG86PG8ü3=ít?æº>ÔD?ª?y¦Ò>1=2?®qÃ8v£Z9×d>ý;ixß:§û/?''e>óZG8óZG8ü3=µç"??Í>àJ?PÈ>X>Ü;?:y88xT9B>;Ñ6;°#õ:³ê>?p'e>°eG8°eG8ü3=jºÍ>Jé~>ZN?#5?ú´ú>ö8?¼Ü9z@i9½
r?^<uL<@½h?¤2e>lpG8lpG8ü3=à =²h=c¡0?¬ÌÂ<l=<Û3(?²
¹rÞ³8h«I¿"¦99Ó?@e>){G8){G8ü3=:Ä?ï¯À>#CT?Y?¶>â7?ªÞä8#9"@>¤_2;qAø: ð7?'Ae>æG8æG8ü3=º?«¶½>H¾L?©?¶dÐ>k};?âÞ8ìx9öK>t{7;¤×:0äY?©Me>£G8£G8ü3=úÿ<XV¹<<É0?z.;¦a;ç?Æù¹´%9i¿ü Ù8D7O9¦n>õOe>`G8`G8ü3=$É<+< *?0=Þ=7Ü%?øÉ¶ès9Å/¼Åý':j!:¶u?Ve>¦G8¦G8ü3=^ýþ>ìæ>T?rS? i?¥Á@?hÉp9À9·l >g<UÛ¦;ee?`e>Ù°G8Ù°G8ü3=^HÍ<CN<ú	'?~;¢=};1
?~L]¹½A9-V¿ûô5¹x´9¡Õ¾ie>»G8»G8ü3=Ñ{â>ÄSi>Ð}x?Ý¬æ?s)s?¥Úr?¥]=ÎÖ<?-:,Ù9ÂôK?ue>SÆG8SÆG8ü3=È'#=öið<»-?=qY=Úó!?»¬1¹'OV9$=Ô¾!2;íðÿ:+2?^xe>ÑG8ÑG8ü3=ïc=5ÖÔ<á{2?û^Y=+=S"?o!¸
m:9P®Ý½P<~<hÅ/?þxe>ÌÛG8ÌÛG8ü3=¸?RK§>b?Ý?v÷.?J¥U?B1à¸ÃÖ¸8@¿æk<£Ñþ;þýl?7e>æG8æG8ü3=(Ñ¼=YO=YN1?µàá=xÔ°=ó#?GY9è·9µo>
 Ä:ÌØ:ó}!?Ýe>FñG8FñG8ü3=_¹½<ÝO<Ú+?S°;;G"?¡¹X~8õÀöÏ³·Ð=,9R ½Ze>üG8üG8ü3=z(?ß¨>öÀG?	×>øx>è/?JÃ9Û9«@ä>è9;N;X!2?¥e>¿H8¿H8ü3=Äcî>ø¡>£d<?ÖµJ?Ôõ?Jþ2?±U<u¯<swT?yÒá<â<?÷E?Þ¢e>|H8|H8ü3=V0@?~×ä>HÿV?`M?]ÿ«>OÇV?¼bß8qúï8´Lî>\':Ík:àí!?µe>9H89H8ü3=J?%§>5*M?#GÝ>¤>@×??`ië´FI9×º7Z:ïF:|y8?¹e>ö&H8ö&H8ü3=Ü>ý>vL?³?ÆÁÚ>)Ê-?kÔ8ÊÒ9¸²6>¨:¯}?:T±`?ÆÝe>²1H8²1H8ü3=!á>;>8	L?XêB?È7?¬">?³O19¥@Ü9àN>Cð@;
;ºy.?ïÞe>o<H8o<H8ü3==L=>È1?ÿ=ÀÌ=§w?>-Þ8í¶®9Å">ò[H:X:¸r0?8ße>,GH8,GH8ü3=ç$?ÆµÌ>¦8N?ÇüÒ>Êä>9c:?¥ö9ÌÓ,9?eÉ>K.'<³"Ì;¨Q?kùe>éQH8éQH8ü3=ô1-?fÔã>.B?5 ?¨Ö>x¬-?¾í8z¼9Æüm>D;/b3;âM?cf>¦\H8¦\H8ü3=ßR>Úg>@i6?|?>×P>'?W¦:zÉ:Í?4Ò<Ð%à;G6?1 f>bgH8bgH8ü3=c?*.À>#4I?R?`Ô?nf??1	¹Ýì¸85ì=¿ÆÒ§<Y´I<¥ÿT?&f>rH8rH8ü3=ß×`??¹A?fÐD?È?¸¥D?ý9V9íç>ö{¬;ª\;£¢H?D&f>Ü|H8Ü|H8ü3=ç¶<¦²<èq(?Öù0;E;ï ?ËW}¸Ù9¹ÆR¾ØÑª72Í/9Ù¾x=G9f>H8H8ü3=¢Þ>->À{N?4$?S÷ç>W5?lá7ðZ29{Ù¡=PîJ;uÿ:«\K?$Af>UH8UH8ü3=ÌL?yõý>÷qN?Ò(?9å>Â<?6¸7h)9;#=ÈÛ;øm°:,¤S?±Wf>H8H8ü3=ªN	?½>K¶]?¸T?îo?ÍÝI?ú»8\ 9ÕÅæ=N:9:5T?Äaf>Ï§H8Ï§H8ü3=`H?)ó>ý/S?ÈJ?¾ªô>ùS?Å	9ËÏ9[>àfd;';Ó9L?¼bf>²H8²H8ü3=ÙÐf=f«&=uC1?s;'º;ìý?ÀÐ¸Ø0a9lOm¾Bã¸9¬Ä·9Ç?j{f>I½H8I½H8ü3=cµ?ñ>³g?kA]?|Nö>öe?7ý:ÓÒ:Dfp?é;ÕÝ:Ïi?èf>ÈH8ÈH8ü3=77?¸^ç>)K?UKò>ö >-¯A?Üâ7fUf9
\=Æ7¹:>o:×MF?f>ÂÒH8ÂÒH8ü3=L6?Ú>eêU?éí?a¬>¡ô@?wä8§í9Wþ=¾±ø9<ªÑ9ËÓ?¹f>ÝH8ÝH8ü3=$â>ê8>Í?½y@uÑb?z?aô;µ(F;iÛ?ÉÐ:®ê):ÃG?ùf><èH8<èH8ü3=Ë­=F<w=Lô3?¡ØR>fÌ>Â+?ß9x§´9ºÀ>WF¸·!38Fr"¾°f>øòH8øòH8ü3=Ø?W-É>ÄÀB?Azë>°¨>GÎ2?jå¸àp9õ¾ :±~:ü	
?[³f>µýH8µýH8ü3=ÖÎà>>â>ÔÃS?ê?ÂÇ>¸??)¸B*89ìþê½W~I:ü:ûâ1?Ð¼f>rI8rI8ü3=Ã«>2"Â=¹t=?Ëþú>\®>¤8?=sg­<:¾T??j;Öä;4@?¸þf>/I8/I8ü3=bº9?¢}Û>X?q¬?«>	C?È¬7ÇN9·U=Ï;m:ß:¿.O?îg>ìI8ìI8ü3=2å<H«<ù*?S
b;E:;JT?+H¹¬M91Qù¾ú7uç{9®=Ëg>¨(I8¨(I8ü3=F.?}xØ>N?ë?Ñ²>{iI?DÙ9ñ|9Iyì>ÀÞ:i :¾1?I7g>e3I8e3I8ü3=JiÍ>Û1>nÔ?(Àú?Hôr??®R=ãå<þj?M?³:¢ûF:öf?Ð7g>">I8">I8ü3=®t1?AZÓ>RñV?Lâ>¬G>j(G?Gÿg9¬ææ9>O²;Á-;I=?éMg>ßHI8ßHI8ü3=5?à»­>HÏ^?¯¥À?±i?C>?ÝÅ9ðÁ9l?<(ª;¹ R?Qg>SI8SI8ü3=¨f1?,ÆÞ>ÜK?Ó+?ôÛ>ÞûG?rÄ¸$}ª8W(¿r¦;&Ñ:NB?ãRg>X^I8X^I8ü3=ãE'?
KØ>ûE? ?¸Öì>¡-?ý"7D9eo<â?í:öZ:%N?²\g>iI8iI8ü3=+ÉS?Ñð>§Êa?VD?.?"$O?]9¥e±9mÄ;>à!;¾ïÎ:JAH?~g>ÒsI8ÒsI8ü3='4?~ê>M¨D?g³4?ÚÜî>MªA?6T¸fv9×Ü½c:7):1m+?Yg>~I8~I8ü3=ë-ª=Ùôi=¼6:?å¿=#==+*?,nÂ9¯3:ìO>,G79ÒÊ9dUg>g>KI8KI8ü3=Ó =vYÞ<U4?J	<º[Ó;[I&?vªF¹¢9öl·¾Ùó8l09Sb°>Rg>I8I8ü3=U
?zf¶>PF?t?øQÁ>2?«¸Ø 9¯ï½uÜ«;p[;hØH?Ig>ÅI8ÅI8ü3=3?ð°>Ú¨Q?éw?/È>Å$??L"
9­97ÎK>Q8y:dò:Æ'n?v«g>©I8©I8ü3=¸ï>£>tJ?ä_?+6?Fu7?!ð<W-<ùPK?M}=K§<¬âG?$³g>>´I8>´I8ü3=¯¶
?Ù¹>ÈC?0~!?x­Ø>ëÌ>?ê780"=9ö2>zXÔ;ß	;ókO?Y³g>û¾I8û¾I8ü3=p"Q?¹?ÒõO?s?ï¶®>¸T?ìüp¶´Å9¸»ë4:Â:Ë?ù·g>¸ÉI8¸ÉI8ü3=6N?"ô>¹AT?ë}'?øÎ>(+O?`9H9¼?«Ki;ì+
;WS?²¼g>uÔI8uÔI8ü3=ºÕ@?N!÷>ÁG?fá\?À?«{7?Ð|569+§ ;»Oã;8þ;¸«H?±Àg>2ßI82ßI8ü3=Tõ>)>Vz_?^x?/o'?'ß=?ö´8&(u9Ã|<>¿Õ¢;Or;y?íÀg>îéI8îéI8ü3=ý#&?¬Ã>]Y?1?ËÔY?é9?;K_9D_9½LV?Sp^:|±<:'ä?ÑÑg>«ôI8«ôI8ü3=¾#Í<«<cp4?CQ¤;©4;¬!?¼m{¹O£s9Ð¿Z¶¨ÃT9ä¾¼Óg>hÿI8hÿI8ü3=jÆ=÷=T"2?e<	å;XS$?¹à­Q6Ó´Áç¼`¹G±'9ú+¿³ýg>%
J8%
J8ü3=K
>Rì±=H R?¥¥Ö>Á>ò9?()5;ê_È:Ãsg?;ì:¾.³:8©(?0Th>áJ8áJ8ü3=kq?ðd±>h;I?gx+?÷Ü>G?O8èµ9Ý»=®¦;«rL;¶P? Uh>J8J8ü3=âwI=«Ù=f,?tU===Ê¸#?rúç·sJ»8m¾©WÌ9èÍe9»¢c?¥vh>[*J8[*J8ü3=ÐÈ
?ãù±>y G?Òµ?/?|0]?á¯;Öá:î­5?!<bE ;-Ke?h>5J85J8ü3=¾­A=º=»á-?9<¶;;?í¸*9È°`¾~ý¶6nH9Lã¡¼ÿ¹h>Õ?J8Õ?J8ü3=¾â>,>2øT?	k?~Þª>!f@?bìC94ßÙ9ß5f>-Ö_;6ø;Ðq\?d¼h>JJ8JJ8ü3=VûX?¯¯>Q?ú?}!?d}?5åÙ9´¥9Q(?(;ù:Ù¢?Ç¾h>NUJ8NUJ8ü3=Z¼V=Ù¿=dñ3?r<$ÕÃ;r.?¿Å¹VCÀ8Ê¿³6P9¸:\<?Åh>`J8`J8ü3=0=$	=ls0?O¿;×J;&'?½¹-9ps¿È;3âµ:¶L<?¸Õh>ÈjJ8ÈjJ8ü3=bà=¤=/?¾øì;`à»;Ðr!?þ¡¹öâÄ8uþÑ¿ì):©ÚÒ9l6M?­Öh>uJ8uJ8ü3=¸?rÑË>ÄC?Ð
?8×Ä>ð4?¥Ó<8 1z9r5Á=äÿN:1:È8?¿éh>AJ8AJ8ü3=ã)â>¿	k>Uv?EFî?ÿK?5c?×+:
ÿ9m?Øx;	;|g?jíh>þJ8þJ8ü3=¶?GÚ>ÉÚ£??¢e??ôiÂ9`»À9ö?³;Ft:HG§?ÿh>»J8»J8ü3=Ù{?òô?bM?-Ê#?¼(Î>/cK?MÔ8£9º>3K;ï<°:hW?pi>x J8x J8ü3=1%1=xé=Ã.?â¨D;Aê;»k ?uH8-è19Rë>EÔV·TY/9ËÑ½mi>4«J84«J8ü3=z)=º$ö<
c0?Ñ;7z;Fy,?iE¹É+59Ö9¿GÒ:¹#9_×¾!i>ñµJ8ñµJ8ü3=Ï±1=´øó<t:?õp¸=¼ÿ=ü³!?ÒìC9V°£955>âo:gG4:*?6i>®ÀJ8®ÀJ8ü3=¦Z?À>[YL?w?Ó+'?É=?ñ¥9#09ÄT%?0g:í$:f4?üOi>kËJ8kËJ8ü3=Ðãc?8Îû>¯g?
Ás?°ô
?`??_´9%9ý?þÊ;^p;wW?Ui>'ÖJ8'ÖJ8ü3=ÜÊÇ>}ý{>½øJ?c¢?äã½>æÚ6?E±Å8]]I9ÖT{>v½:3`c:>(?ki>äàJ8äàJ8ü3=¿d¢>êþ3>÷f?`I*?¼>Üg?G*¸=95:=
1}?ò':ý¶9{©i?Úi>¡ëJ8¡ëJ8ü3=p0d=3Y$=¨¸1?1;XÌ`;õ¦?.¹¶8fª¿R9ÛÆY9^M'?°i>^öJ8^öJ8ü3=ô¿µ>1VH>±?h?b©?µ%Q?ôSO?<u¯9L'»9ð>+÷:ð:Êo?ri>K8K8ü3=~>#îX>52?;Ó>ÀAÄ=yX)?{=¥Ô=J¹J?÷9·²9Lá>i>×K8×K8ü3=³@â>k¹p>1p?S<}?
?K?»ú=<Cm?ß:ñ;òÔ;Æ`?ji>K8K8ü3=Ü×{?R/?Ó8U?W?!$P?é^;?t9·9Ya³>Û¸;{×y;j=?­i>Q!K8Q!K8ü3=xî?,ä»>ºGL?{Ë1?) ÿ>$2?ó8h£9Íý_=CEÍ9¬9ÈÒ'?È¤i>,K8,K8ü3=Ô_?,Ü>Þ?
ªx?Ú/û>Óm}?£»æ9ÀÀ9È8?VÕ;ë:Y?$¬i>Ë6K8Ë6K8ü3=í¨?»w4?)o?¦æ?,f?Ò?·m2:ð¬9m?H^;÷";æ	Q?1°i>AK8AK8ü3=ð®g?÷?8¹[?Ù R?ïô>2[?HR9©9Õ½>×:µf#:×iH?Ö³i>DLK8DLK8ü3=¿á6?úå>/üK?5]?Þ[Æ>éH?nì^9z9¸1µ>ß\«:B:ýã?*Ái>WK8WK8ü3=&_û> Ë>XTa?<«5?VIâ>M?('S9ý5ß9¸+r>í	K:V :£"?ÓÓi>¾aK8¾aK8ü3=, ?»=Ì>^ÃH?ÑÌå>v³>)/8?`Ç¸¿ 9îN¾æ»N:t.*:~?ßi>zlK8zlK8ü3=>r¹=n=ûÝ7?5	>´®Ë=â?,?Js÷9þ~ý9åù>«,;@,;]C"?ãi>7wK87wK8ü3=Iô>¥ã>BiC?½ïÊ>£D>.?2Ñ8A·99Ï.>m;	°Ú:/è#?Ôåi>ôK8ôK8ü3=?¼>üH?6í>lª£>¸h9?cn:êu6:ÿ'?Ì¸;0ó~;s_9?j>±K8±K8ü3=ö÷>®4©>ï;?z>?åI?¶<?tÁ;9ªË9º>Ç< þ§;Á>d?è)j>nK8nK8ü3=
%?¨ÈÕ>É¡E?«??)ù>DD?	+|9x9Nù>`¦;¸kK;ú`Q?y7j>*¢K8*¢K8ü3=Ì¸?A>ô9?Â¨º? lB?1Çu?S¢= *=ª%s?Ûõ;R;mÚ?«Lj>ç¬K8ç¬K8ü3=	Iø<N<³UR?h;Æ.;$7?fô¶x8ËG|½è`9]*79ÁÞ>Pj>¤·K8¤·K8ü3=Æ5Û<³æ©<ö%%?f;»;Áé>
£¹øë9ïQn¿j8e8â^D9i>jj>aÂK8aÂK8ü3=lv0?/ìæ>6 C?å?Þ£¾>§Â2?Èt¸Q9£<¾m;R3;W7?¤uj>ÍK8ÍK8ü3=ùØ=B0P=ll.?~=âS=|?¼¹9ò@9O6-?,fr:¥8:i	(?j>Ú×K8Ú×K8ü3=é!'=î<O3?v]m;M;2?º`ÿ¸jH99£¾e¨`;½Ó;a)<?j>âK8âK8ü3=É9?,ì>RwI?áo?EÛ?.úN?N99@Ù9ô?²;6ã>;Ro?w£j>TíK8TíK8ü3=3ÑB?MÖ>ü¸h?ï^?|óç><v?Wj9ü®R9³>Ej3;X³:¢?-áj>øK8øK8ü3=W4?Ñ>ài?¦¢?ÈR?E?03µ9_e9
[?£äÑ9µñ9ðìÞ>Eîj>ÍL8ÍL8ü3=k?é@Ê>×«?àÌ?la-?]@?Û	ã9ü¾9­ß?²ëõ:p9=:Z¦?%ðj>
L8
L8ü3=^Ùû>p>=²\?I
[truncated: 1,185,098 more chars]
