# Supplementary material for: LKB1‐SIK2 loss drives uveal melanoma proliferation and hypersensitivity to SLC8A1 and ROS inhibition
Source: EMBO Mol Med. 2023 Nov 15;15(12):e17719. doi: 10.15252/emmm.202317719 (PMC10701601; doi:10.15252/emmm.202317719)
Supplement: Supplementary file 11 — Source Data for Figure 6 [file EMMM-15-e17719-s009.zip › Figure 6/6C/FCS files/LKB1_KO2.mqd]

MQD3.1    2265344 2267988 118784 2265088 2268362 2409243 0 0                                                                                                                                                                                                                                                                                                                                                                                                                                                                                                                                                                                                                                                                                                                                                                                                                                                                                                                                                                                                                                                                                                                                                                                                                                                                                                                                                                                                                                                                                                                                                                                                                                                                                                                                                                                                                                                                                                                                                                                                                                                                                                                                                                                                                                                                                                                                                                                                                                                                                                                                                                                                                                                                                                                                                                                                                                                                                                                                                                                                                                                                                                                                                                                                                                                                                                                                                                                                                                                                                                                                                                                                                                                                                                                                                                                                                                                                                                                                                                                                                                                                                                                                                                                                                                                                                                                                                                                                                                                                    /$EXP/thomas s/$SYS/MACSQuantify,2.11.1817.19623/$CYT/MACSQuant Analyzer 10,2.11.1817.19623/$CYTSN/21337/$DATE/2022-Sep-19/$BTIM/16:08:03/$ETIM/16:08:03/$PROJ/AnnexinV/$TIMESTEP/1/$PLATENAME/Single tube rack/$WELLID/A1/$TR/FSC,15.9187/$FIL/2-2.0010.mqd/$PAR/16/$TOT/0/$ABRT/0/$LOST/0/$MODE/L/$DATATYPE/F/$BYTEORD/1,2,3,4/$P1N/HDR-T/$P1B/32/$P1E/0.0,0.0/$P1D/Linear,0,160/$P1R/160/$P1G/1/$P1S/HDR-T/$P2N/HDR-CE/$P2B/32/$P2E/0.0,0.0/$P2D/Linear,0,1000/$P2R/1000/$P2G/1/$P2S/HDR-CE/$P3N/HDR-SE/$P3B/32/$P3E/0.0,0.0/$P3D/Linear,0,1000/$P3R/1000/$P3G/1/$P3S/HDR-SE/$P4N/HDR-V/$P4B/32/$P4E/0.0,0.0/$P4D/Linear,0,40/$P4R/40/$P4G/1/$P4S/HDR-V/$P5N/FSC-A/$P5B/32/$P5E/0.0,0.0/$P5D/Linear,0,1000/$P5R/1000/$P5G/1/$P5S/FSC-A/$P5F/488//10 nm/$P5L/488nm/$P5O/30mW/$P5V/424/$P5T/-110/$P6N/FSC-H/$P6B/32/$P6E/0.0,0.0/$P6D/Linear,0,1000/$P6R/1000/$P6G/1/$P6S/FSC-H/$P6F/488//10 nm/$P6L/488nm/$P6O/30mW/$P6V/424/$P6T/-110/$P7N/FSC-W/$P7B/32/$P7E/0.0,0.0/$P7D/Linear,0,1000/$P7R/1000/$P7G/1/$P7S/FSC-W/$P7F/488//10 nm/$P7L/488nm/$P7O/30mW/$P7V/424/$P7T/-110/$P8N/SSC-A/$P8B/32/$P8E/0.0,0.0/$P8D/Linear,0,1000/$P8R/1000/$P8G/1/$P8S/SSC-A/$P8F/488//10 nm/$P8L/488nm/$P8O/30mW/$P8V/470/$P8T/-110/$P9N/SSC-H/$P9B/32/$P9E/0.0,0.0/$P9D/Linear,0,1000/$P9R/1000/$P9G/1/$P9S/SSC-H/$P9F/488//10 nm/$P9L/488nm/$P9O/30mW/$P9V/470/$P9T/-110/$P10N/SSC-W/$P10B/32/$P10E/0.0,0.0/$P10D/Linear,0,1000/$P10R/1000/$P10G/1/$P10S/SSC-W/$P10F/488//10 nm/$P10L/488nm/$P10O/30mW/$P10V/470/$P10T/-110/$P11N/V1-A/$P11B/32/$P11E/0.0,0.0/$P11D/Hyperlogarithmic,-1.0,1000/$P11R/1000/$P11G/1/$P11S/VioBlue-A/$P11F/450//50 nm/$P11L/405nm/$P11O/40mW/$P11V/340/$P11T/-110/$P12N/V1-H/$P12B/32/$P12E/0.0,0.0/$P12D/Hyperlogarithmic,-1.0,1000/$P12R/1000/$P12G/1/$P12S/VioBlue-H/$P12F/450//50 nm/$P12L/405nm/$P12O/40mW/$P12V/340/$P12T/-110/$P13N/V1-W/$P13B/32/$P13E/0.0,0.0/$P13D/Hyperlogarithmic,-1.0,1000/$P13R/1000/$P13G/1/$P13S/VioBlue-W/$P13F/450//50 nm/$P13L/405nm/$P13O/40mW/$P13V/340/$P13T/-110/$P14N/B1-A/$P14B/32/$P14E/0.0,0.0/$P14D/Hyperlogarithmic,-1.0,1000/$P14R/1000/$P14G/1/$P14S/FITC-A/$P14F/525//50 nm/$P14L/488nm/$P14O/30mW/$P14V/375/$P14T/-20/$P15N/B1-H/$P15B/32/$P15E/0.0,0.0/$P15D/Hyperlogarithmic,-1.0,1000/$P15R/1000/$P15G/1/$P15S/FITC-H/$P15F/525//50 nm/$P15L/488nm/$P15O/30mW/$P15V/375/$P15T/-20/$P16N/B1-W/$P16B/32/$P16E/0.0,0.0/$P16D/Hyperlogarithmic,-1.0,1000/$P16R/1000/$P16G/1/$P16S/FITC-W/$P16F/525//50 nm/$P16L/488nm/$P16O/30mW/$P16V/375/$P16T/-20/$NEXTDATA/0/$BEGINANALYSIS/0/$ENDANALYSIS/0/$BEGINSTEXT/7265/$ENDSTEXT/118649/$BEGINDATA/4096/$ENDDATA/4096/                                                                                                                                                                                                                                                                                                                                                                                              /@MB_P1_BASE/HDR-T
HDR-T
0
4/@MB_P2_BASE/HDR-CE
HDR-CE
0
4/@MB_P3_BASE/HDR-SE
HDR-SE
0
4/@MB_P4_BASE/HDR-V
HDR-V
0
4/@MB_P5_BASE/FSC-A
FSC-A
5
4/@MB_P6_BASE/FSC-H
FSC-H
5
4/@MB_P7_BASE/FSC-W
FSC-W
5
4/@MB_P8_BASE/SSC-A
SSC-A
2
4/@MB_P9_BASE/SSC-H
SSC-H
2
4/@MB_P10_BASE/SSC-W
SSC-W
2
4/@MB_P11_BASE/V1-A
FL1-A
4
4/@MB_P12_BASE/V1-H
FL1-H
4
4/@MB_P13_BASE/V1-W
FL1-W
4
4/@MB_P14_BASE/B1-A
FL2-A
9
4/@MB_P15_BASE/B1-H
FL2-H
9
4/@MB_P16_BASE/B1-W
FL2-W
9
4/@MB_INSSET/PEJhc2ljRW50cnk+CiA8bmFtZT5Tb2Z0d2FyZTwvbmFtZT4KIDxmbGFncz4xMzEwNzQ8L2ZsYWdzPgogPEJhc2ljRW50cnk+CiAgPG5hbWU+RGV2aWNlPC9uYW1lPgogIDxmbGFncz4xMzEyMDI8L2ZsYWdzPgogIDxCYXNpY0VudHJ5PgogICA8bmFtZT5EZXRlY3RvcjwvbmFtZT4KICAgPGZsYWdzPjEzMTk3MDwvZmxhZ3M+CiAgIDx2YWx1ZSB0eXBlPSIzIj5GTDg8L3ZhbHVlPgogICA8QmFzaWNFbnRyeT4KICAgIDxuYW1lPlBtdHM8L25hbWU+CiAgICA8ZmxhZ3M+MTMxMjAyPC9mbGFncz4KICAgIDxCYXNpY0VudHJ5PgogICAgIDxuYW1lPjU8L25hbWU+CiAgICAgPGZsYWdzPjEzMTIwMjwvZmxhZ3M+CiAgICAgPEJhc2ljRW50cnk+CiAgICAgIDxuYW1lPkdhaW48L25hbWU+CiAgICAgIDxmbGFncz4xMzE3MTQ8L2ZsYWdzPgogICAgICA8dmFsdWUgdHlwZT0iMiI+NDI0PC92YWx1ZT4KICAgICA8L0Jhc2ljRW50cnk+CiAgICA8L0Jhc2ljRW50cnk+CiAgICA8QmFzaWNFbnRyeT4KICAgICA8bmFtZT4yPC9uYW1lPgogICAgIDxmbGFncz4xMzEyMDI8L2ZsYWdzPgogICAgIDxCYXNpY0VudHJ5PgogICAgICA8bmFtZT5HYWluPC9uYW1lPgogICAgICA8ZmxhZ3M+MTMxNzE0PC9mbGFncz4KICAgICAgPHZhbHVlIHR5cGU9IjIiPjQ3MDwvdmFsdWU+CiAgICAgPC9CYXNpY0VudHJ5PgogICAgPC9CYXNpY0VudHJ5PgogICAgPEJhc2ljRW50cnk+CiAgICAgPG5hbWU+NDwvbmFtZT4KICAgICA8ZmxhZ3M+MTMxMjAyPC9mbGFncz4KICAgICA8QmFzaWNFbnRyeT4KICAgICAgPG5hbWU+R2FpbjwvbmFtZT4KICAgICAgPGZsYWdzPjEzMTcxNDwvZmxhZ3M+CiAgICAgIDx2YWx1ZSB0eXBlPSIyIj4zNDA8L3ZhbHVlPgogICAgIDwvQmFzaWNFbnRyeT4KICAgIDwvQmFzaWNFbnRyeT4KICAgIDxCYXNpY0VudHJ5PgogICAgIDxuYW1lPjM8L25hbWU+CiAgICAgPGZsYWdzPjEzMTIwMjwvZmxhZ3M+CiAgICAgPEJhc2ljRW50cnk+CiAgICAgIDxuYW1lPkdhaW48L25hbWU+CiAgICAgIDxmbGFncz4xMzE3MTQ8L2ZsYWdzPgogICAgICA8dmFsdWUgdHlwZT0iMiI+NjEyPC92YWx1ZT4KICAgICA8L0Jhc2ljRW50cnk+CiAgICA8L0Jhc2ljRW50cnk+CiAgICA8QmFzaWNFbnRyeT4KICAgICA8bmFtZT4xMjwvbmFtZT4KICAgICA8ZmxhZ3M+MTMxMjAyPC9mbGFncz4KICAgICA8QmFzaWNFbnRyeT4KICAgICAgPG5hbWU+R2FpbjwvbmFtZT4KICAgICAgPGZsYWdzPjEzMTcxNDwvZmxhZ3M+CiAgICAgIDx2YWx1ZSB0eXBlPSIyIj42NzI8L3ZhbHVlPgogICAgIDwvQmFzaWNFbnRyeT4KICAgIDwvQmFzaWNFbnRyeT4KICAgIDxCYXNpY0VudHJ5PgogICAgIDxuYW1lPjE8L25hbWU+CiAgICAgPGZsYWdzPjEzMTIwMjwvZmxhZ3M+CiAgICAgPEJhc2ljRW50cnk+CiAgICAgIDxuYW1lPkdhaW48L25hbWU+CiAgICAgIDxmbGFncz4xMzE3MTQ8L2ZsYWdzPgogICAgICA8dmFsdWUgdHlwZT0iMiI+NDc0PC92YWx1ZT4KICAgICA8L0Jhc2ljRW50cnk+CiAgICA8L0Jhc2ljRW50cnk+CiAgICA8QmFzaWNFbnRyeT4KICAgICA8bmFtZT4xMDwvbmFtZT4KICAgICA8ZmxhZ3M+MTMxMjAyPC9mbGFncz4KICAgICA8QmFzaWNFbnRyeT4KICAgICAgPG5hbWU+R2FpbjwvbmFtZT4KICAgICAgPGZsYWdzPjEzMTcxNDwvZmxhZ3M+CiAgICAgIDx2YWx1ZSB0eXBlPSIyIj42MDI8L3ZhbHVlPgogICAgIDwvQmFzaWNFbnRyeT4KICAgIDwvQmFzaWNFbnRyeT4KICAgIDxCYXNpY0VudHJ5PgogICAgIDxuYW1lPjY8L25hbWU+CiAgICAgPGZsYWdzPjEzMTIwMjwvZmxhZ3M+CiAgICAgPEJhc2ljRW50cnk+CiAgICAgIDxuYW1lPkdhaW48L25hbWU+CiAgICAgIDxmbGFncz4xMzE3MTQ8L2ZsYWdzPgogICAgICA8dmFsdWUgdHlwZT0iMiI+NjQ0PC92YWx1ZT4KICAgICA8L0Jhc2ljRW50cnk+CiAgICA8L0Jhc2ljRW50cnk+CiAgICA8QmFzaWNFbnRyeT4KICAgICA8bmFtZT4xMTwvbmFtZT4KICAgICA8ZmxhZ3M+MTMxMjAyPC9mbGFncz4KICAgICA8QmFzaWNFbnRyeT4KICAgICAgPG5hbWU+R2FpbjwvbmFtZT4KICAgICAgPGZsYWdzPjEzMTcxNDwvZmxhZ3M+CiAgICAgIDx2YWx1ZSB0eXBlPSIyIj41NDI8L3ZhbHVlPgogICAgIDwvQmFzaWNFbnRyeT4KICAgIDwvQmFzaWNFbnRyeT4KICAgIDxCYXNpY0VudHJ5PgogICAgIDxuYW1lPjk8L25hbWU+CiAgICAgPGZsYWdzPjEzMTIwMjwvZmxhZ3M+CiAgICAgPEJhc2ljRW50cnk+CiAgICAgIDxuYW1lPkdhaW48L25hbWU+CiAgICAgIDxmbGFncz4xMzE3MTQ8L2ZsYWdzPgogICAgICA8dmFsdWUgdHlwZT0iMiI+Mzc1PC92YWx1ZT4KICAgICA8L0Jhc2ljRW50cnk+CiAgICA8L0Jhc2ljRW50cnk+CiAgIDwvQmFzaWNFbnRyeT4KICAgPEJhc2ljRW50cnk+CiAgICA8bmFtZT5DaGFubmVsczwvbmFtZT4KICAgIDxmbGFncz4xMzEyMDI8L2ZsYWdzPgogICAgPEJhc2ljRW50cnk+CiAgICAgPG5hbWU+RlNDPC9uYW1lPgogICAgIDxmbGFncz4xMzE3MTQ8L2ZsYWdzPgogICAgIDx2YWx1ZSB0eXBlPSIyIj41PC92YWx1ZT4KICAgICA8QmFzaWNFbnRyeT4KICAgICAgPG5hbWU+QWN0aXZlPC9uYW1lPgogICAgICA8ZmxhZ3M+MTMxNDU4PC9mbGFncz4KICAgICAgPHZhbHVlIHR5cGU9IjEiPjE8L3ZhbHVlPgogICAgIDwvQmFzaWNFbnRyeT4KICAgICA8QmFzaWNFbnRyeT4KICAgICAgPG5hbWU+TW9kZTwvbmFtZT4KICAgICAgPGZsYWdzPjEzMTk3MDwvZmxhZ3M+CiAgICAgIDx2YWx1ZSB0eXBlPSIzIj5saW48L3ZhbHVlPgogICAgIDwvQmFzaWNFbnRyeT4KICAgICA8QmFzaWNFbnRyeT4KICAgICAgPG5hbWU+VHJpZ2dlckxldmVsPC9uYW1lPgogICAgICA8ZmxhZ3M+MTMyOTk0PC9mbGFncz4KICAgICAgPHZhbHVlIHR5cGU9IjciPjE1LjkxODcxMzU3PC92YWx1ZT4KICAgICA8L0Jhc2ljRW50cnk+CiAgICAgPEJhc2ljRW50cnk+CiAgICAgIDxuYW1lPlVzZXJOYW1lPC9uYW1lPgogICAgICA8ZmxhZ3M+MTMxOTcwPC9mbGFncz4KICAgICAgPHZhbHVlIHR5cGU9IjMiPkZTQzwvdmFsdWU+CiAgICAgPC9CYXNpY0VudHJ5PgogICAgPC9CYXNpY0VudHJ5PgogICAgPEJhc2ljRW50cnk+CiAgICAgPG5hbWU+U1NDPC9uYW1lPgogICAgIDxmbGFncz4xMzE3MTQ8L2ZsYWdzPgogICAgIDx2YWx1ZSB0eXBlPSIyIj4yPC92YWx1ZT4KICAgICA8QmFzaWNFbnRyeT4KICAgICAgPG5hbWU+QWN0aXZlPC9uYW1lPgogICAgICA8ZmxhZ3M+MTMxNDU4PC9mbGFncz4KICAgICAgPHZhbHVlIHR5cGU9IjEiPjE8L3ZhbHVlPgogICAgIDwvQmFzaWNFbnRyeT4KICAgICA8QmFzaWNFbnRyeT4KICAgICAgPG5hbWU+TW9kZTwvbmFtZT4KICAgICAgPGZsYWdzPjEzMTk3MDwvZmxhZ3M+CiAgICAgIDx2YWx1ZSB0eXBlPSIzIj5saW48L3ZhbHVlPgogICAgIDwvQmFzaWNFbnRyeT4KICAgICA8QmFzaWNFbnRyeT4KICAgICAgPG5hbWU+VHJpZ2dlckxldmVsPC9uYW1lPgogICAgICA8ZmxhZ3M+MTMyOTk0PC9mbGFncz4KICAgICAgPHZhbHVlIHR5cGU9IjciPjA8L3ZhbHVlPgogICAgIDwvQmFzaWNFbnRyeT4KICAgICA8QmFzaWNFbnRyeT4KICAgICAgPG5hbWU+VXNlck5hbWU8L25hbWU+CiAgICAgIDxmbGFncz4xMzE5NzA8L2ZsYWdzPgogICAgICA8dmFsdWUgdHlwZT0iMyI+U1NDPC92YWx1ZT4KICAgICA8L0Jhc2ljRW50cnk+CiAgICA8L0Jhc2ljRW50cnk+CiAgICA8QmFzaWNFbnRyeT4KICAgICA8bmFtZT5WMTwvbmFtZT4KICAgICA8ZmxhZ3M+MTMxNzE0PC9mbGFncz4KICAgICA8dmFsdWUgdHlwZT0iMiI+NDwvdmFsdWU+CiAgICAgPEJhc2ljRW50cnk+CiAgICAgIDxuYW1lPkFjdGl2ZTwvbmFtZT4KICAgICAgPGZsYWdzPjEzMTQ1ODwvZmxhZ3M+CiAgICAgIDx2YWx1ZSB0eXBlPSIxIj4xPC92YWx1ZT4KICAgICA8L0Jhc2ljRW50cnk+CiAgICAgPEJhc2ljRW50cnk+CiAgICAgIDxuYW1lPk1vZGU8L25hbWU+CiAgICAgIDxmbGFncz4xMzE5NzA8L2ZsYWdzPgogICAgICA8dmFsdWUgdHlwZT0iMyI+aGxvZzwvdmFsdWU+CiAgICAgPC9CYXNpY0VudHJ5PgogICAgIDxCYXNpY0VudHJ5PgogICAgICA8bmFtZT5UcmlnZ2VyTGV2ZWw8L25hbWU+CiAgICAgIDxmbGFncz4xMzI5OTQ8L2ZsYWdzPgogICAgICA8dmFsdWUgdHlwZT0iNyI+MDwvdmFsdWU+CiAgICAgPC9CYXNpY0VudHJ5PgogICAgIDxCYXNpY0VudHJ5PgogICAgICA8bmFtZT5Vc2VyTmFtZTwvbmFtZT4KICAgICAgPGZsYWdzPjEzMTk3MDwvZmxhZ3M+CiAgICAgIDx2YWx1ZSB0eXBlPSIzIj5WaW9CbHVlPC92YWx1ZT4KICAgICA8L0Jhc2ljRW50cnk+CiAgICA8L0Jhc2ljRW50cnk+CiAgICA8QmFzaWNFbnRyeT4KICAgICA8bmFtZT5WMjwvbmFtZT4KICAgICA8ZmxhZ3M+MTMxNzE0PC9mbGFncz4KICAgICA8dmFsdWUgdHlwZT0iMiI+MzwvdmFsdWU+CiAgICAgPEJhc2ljRW50cnk+CiAgICAgIDxuYW1lPkFjdGl2ZTwvbmFtZT4KICAgICAgPGZsYWdzPjEzMTQ1ODwvZmxhZ3M+CiAgICAgIDx2YWx1ZSB0eXBlPSIxIj4wPC92YWx1ZT4KICAgICA8L0Jhc2ljRW50cnk+CiAgICAgPEJhc2ljRW50cnk+CiAgICAgIDxuYW1lPk1vZGU8L25hbWU+CiAgICAgIDxmbGFncz4xMzE5NzA8L2ZsYWdzPgogICAgICA8dmFsdWUgdHlwZT0iMyI+aGxvZzwvdmFsdWU+CiAgICAgPC9CYXNpY0VudHJ5PgogICAgIDxCYXNpY0VudHJ5PgogICAgICA8bmFtZT5UcmlnZ2VyTGV2ZWw8L25hbWU+CiAgICAgIDxmbGFncz4xMzI5OTQ8L2ZsYWdzPgogICAgICA8dmFsdWUgdHlwZT0iNyI+MDwvdmFsdWU+CiAgICAgPC9CYXNpY0VudHJ5PgogICAgIDxCYXNpY0VudHJ5PgogICAgICA8bmFtZT5Vc2VyTmFtZTwvbmFtZT4KICAgICAgPGZsYWdzPjEzMTk3MDwvZmxhZ3M+CiAgICAgIDx2YWx1ZSB0eXBlPSIzIj5WaW9HcmVlbjwvdmFsdWU+CiAgICAgPC9CYXNpY0VudHJ5PgogICAgPC9CYXNpY0VudHJ5PgogICAgPEJhc2ljRW50cnk+CiAgICAgPG5hbWU+QjE8L25hbWU+CiAgICAgPGZsYWdzPjEzMTcxNDwvZmxhZ3M+CiAgICAgPHZhbHVlIHR5cGU9IjIiPjk8L3ZhbHVlPgogICAgIDxCYXNpY0VudHJ5PgogICAgICA8bmFtZT5BY3RpdmU8L25hbWU+CiAgICAgIDxmbGFncz4xMzE0NTg8L2ZsYWdzPgogICAgICA8dmFsdWUgdHlwZT0iMSI+MTwvdmFsdWU+CiAgICAgPC9CYXNpY0VudHJ5PgogICAgIDxCYXNpY0VudHJ5PgogICAgICA8bmFtZT5Nb2RlPC9uYW1lPgogICAgICA8ZmxhZ3M+MTMxOTcwPC9mbGFncz4KICAgICAgPHZhbHVlIHR5cGU9IjMiPmhsb2c8L3ZhbHVlPgogICAgIDwvQmFzaWNFbnRyeT4KICAgICA8QmFzaWNFbnRyeT4KICAgICAgPG5hbWU+VHJpZ2dlckxldmVsPC9uYW1lPgogICAgICA8ZmxhZ3M+MTMyOTk0PC9mbGFncz4KICAgICAgPHZhbHVlIHR5cGU9IjciPjEwPC92YWx1ZT4KICAgICA8L0Jhc2ljRW50cnk+CiAgICAgPEJhc2ljRW50cnk+CiAgICAgIDxuYW1lPlVzZXJOYW1lPC9uYW1lPgogICAgICA8ZmxhZ3M+MTMxOTcwPC9mbGFncz4KICAgICAgPHZhbHVlIHR5cGU9IjMiPkZJVEM8L3ZhbHVlPgogICAgIDwvQmFzaWNFbnRyeT4KICAgIDwvQmFzaWNFbnRyeT4KICAgIDxCYXNpY0VudHJ5PgogICAgIDxuYW1lPkIyPC9uYW1lPgogICAgIDxmbGFncz4xMzE3MTQ8L2ZsYWdzPgogICAgIDx2YWx1ZSB0eXBlPSIyIj4xPC92YWx1ZT4KICAgICA8QmFzaWNFbnRyeT4KICAgICAgPG5hbWU+QWN0aXZlPC9uYW1lPgogICAgICA8ZmxhZ3M+MTMxNDU4PC9mbGFncz4KICAgICAgPHZhbHVlIHR5cGU9IjEiPjA8L3ZhbHVlPgogICAgIDwvQmFzaWNFbnRyeT4KICAgICA8QmFzaWNFbnRyeT4KICAgICAgPG5hbWU+TW9kZTwvbmFtZT4KICAgICAgPGZsYWdzPjEzMTk3MDwvZmxhZ3M+CiAgICAgIDx2YWx1ZSB0eXBlPSIzIj5obG9nPC92YWx1ZT4KICAgICA8L0Jhc2ljRW50cnk+CiAgICAgPEJhc2ljRW50cnk+CiAgICAgIDxuYW1lPlRyaWdnZXJMZXZlbDwvbmFtZT4KICAgICAgPGZsYWdzPjEzMjk5NDwvZmxhZ3M+CiAgICAgIDx2YWx1ZSB0eXBlPSI3Ij4wPC92YWx1ZT4KICAgICA8L0Jhc2ljRW50cnk+CiAgICAgPEJhc2ljRW50cnk+CiAgICAgIDxuYW1lPlVzZXJOYW1lPC9uYW1lPgogICAgICA8ZmxhZ3M+MTMxOTcwPC9mbGFncz4KICAgICAgPHZhbHVlIHR5cGU9IjMiPlBFPC92YWx1ZT4KICAgICA8L0Jhc2ljRW50cnk+CiAgICA8L0Jhc2ljRW50cnk+CiAgICA8QmFzaWNFbnRyeT4KICAgICA8bmFtZT5CMzwvbmFtZT4KICAgICA8ZmxhZ3M+MTMxNzE0PC9mbGFncz4KICAgICA8dmFsdWUgdHlwZT0iMiI+MTE8L3ZhbHVlPgogICAgIDxCYXNpY0VudHJ5PgogICAgICA8bmFtZT5BY3RpdmU8L25hbWU+CiAgICAgIDxmbGFncz4xMzE0NTg8L2ZsYWdzPgogICAgICA8dmFsdWUgdHlwZT0iMSI+MDwvdmFsdWU+CiAgICAgPC9CYXNpY0VudHJ5PgogICAgIDxCYXNpY0VudHJ5PgogICAgICA8bmFtZT5Nb2RlPC9uYW1lPgogICAgICA8ZmxhZ3M+MTMxOTcwPC9mbGFncz4KICAgICAgPHZhbHVlIHR5cGU9IjMiPmhsb2c8L3ZhbHVlPgogICAgIDwvQmFzaWNFbnRyeT4KICAgICA8QmFzaWNFbnRyeT4KICAgICAgPG5hbWU+VHJpZ2dlckxldmVsPC9uYW1lPgogICAgICA8ZmxhZ3M+MTMyOTk0PC9mbGFncz4KICAgICAgPHZhbHVlIHR5cGU9IjciPjA8L3ZhbHVlPgogICAgIDwvQmFzaWNFbnRyeT4KICAgICA8QmFzaWNFbnRyeT4KICAgICAgPG5hbWU+VXNlck5hbWU8L25hbWU+CiAgICAgIDxmbGFncz4xMzE5NzA8L2ZsYWdzPgogICAgICA8dmFsdWUgdHlwZT0iMyI+UGVyQ1AtVmlvNzAwPC92YWx1ZT4KICAgICA8L0Jhc2ljRW50cnk+CiAgICA8L0Jhc2ljRW50cnk+CiAgICA8QmFzaWNFbnRyeT4KICAgICA8bmFtZT5CNDwvbmFtZT4KICAgICA8ZmxhZ3M+MTMxNzE0PC9mbGFncz4KICAgICA8dmFsdWUgdHlwZT0iMiI+NjwvdmFsdWU+CiAgICAgPEJhc2ljRW50cnk+CiAgICAgIDxuYW1lPkFjdGl2ZTwvbmFtZT4KICAgICAgPGZsYWdzPjEzMTQ1ODwvZmxhZ3M+CiAgICAgIDx2YWx1ZSB0eXBlPSIxIj4wPC92YWx1ZT4KICAgICA8L0Jhc2ljRW50cnk+CiAgICAgPEJhc2ljRW50cnk+CiAgICAgIDxuYW1lPk1vZGU8L25hbWU+CiAgICAgIDxmbGFncz4xMzE5NzA8L2ZsYWdzPgogICAgICA8dmFsdWUgdHlwZT0iMyI+aGxvZzwvdmFsdWU+CiAgICAgPC9CYXNpY0VudHJ5PgogICAgIDxCYXNpY0VudHJ5PgogICAgICA8bmFtZT5UcmlnZ2VyTGV2ZWw8L25hbWU+CiAgICAgIDxmbGFncz4xMzI5OTQ8L2ZsYWdzPgogICAgICA8dmFsdWUgdHlwZT0iNyI+MDwvdmFsdWU+CiAgICAgPC9CYXNpY0VudHJ5PgogICAgIDxCYXNpY0VudHJ5PgogICAgICA8bmFtZT5Vc2VyTmFtZTwvbmFtZT4KICAgICAgPGZsYWdzPjEzMTk3MDwvZmxhZ3M+CiAgICAgIDx2YWx1ZSB0eXBlPSIzIj5QRS1WaW83NzA8L3ZhbHVlPgogICAgIDwvQmFzaWNFbnRyeT4KICAgIDwvQmFzaWNFbnRyeT4KICAgIDxCYXNpY0VudHJ5PgogICAgIDxuYW1lPlIxPC9uYW1lPgogICAgIDxmbGFncz4xMzE3MTQ8L2ZsYWdzPgogICAgIDx2YWx1ZSB0eXBlPSIyIj4xMDwvdmFsdWU+CiAgICAgPEJhc2ljRW50cnk+CiAgICAgIDxuYW1lPkFjdGl2ZTwvbmFtZT4KICAgICAgPGZsYWdzPjEzMTQ1ODwvZmxhZ3M+CiAgICAgIDx2YWx1ZSB0eXBlPSIxIj4wPC92YWx1ZT4KICAgICA8L0Jhc2ljRW50cnk+CiAgICAgPEJhc2ljRW50cnk+CiAgICAgIDxuYW1lPk1vZGU8L25hbWU+CiAgICAgIDxmbGFncz4xMzE5NzA8L2ZsYWdzPgogICAgICA8dmFsdWUgdHlwZT0iMyI+aGxvZzwvdmFsdWU+CiAgICAgPC9CYXNpY0VudHJ5PgogICAgIDxCYXNpY0VudHJ5PgogICAgICA8bmFtZT5UcmlnZ2VyTGV2ZWw8L25hbWU+CiAgICAgIDxmbGFncz4xMzI5OTQ8L2ZsYWdzPgogICAgICA8dmFsdWUgdHlwZT0iNyI+MDwvdmFsdWU+CiAgICAgPC9CYXNpY0VudHJ5PgogICAgIDxCYXNpY0VudHJ5PgogICAgICA8bmFtZT5Vc2VyTmFtZTwvbmFtZT4KICAgICAgPGZsYWdzPjEzMTk3MDwvZmxhZ3M+CiAgICAgIDx2YWx1ZSB0eXBlPSIzIj5BUEM8L3ZhbHVlPgogICAgIDwvQmFzaWNFbnRyeT4KICAgIDwvQmFzaWNFbnRyeT4KICAgIDxCYXNpY0VudHJ5PgogICAgIDxuYW1lPlIyPC9uYW1lPgogICAgIDxmbGFncz4xMzE3MTQ8L2ZsYWdzPgogICAgIDx2YWx1ZSB0eXBlPSIyIj4xMjwvdmFsdWU+CiAgICAgPEJhc2ljRW50cnk+CiAgICAgIDxuYW1lPkFjdGl2ZTwvbmFtZT4KICAgICAgPGZsYWdzPjEzMTQ1ODwvZmxhZ3M+CiAgICAgIDx2YWx1ZSB0eXBlPSIxIj4wPC92YWx1ZT4KICAgICA8L0Jhc2ljRW50cnk+CiAgICAgPEJhc2ljRW50cnk+CiAgICAgIDxuYW1lPk1vZGU8L25hbWU+CiAgICAgIDxmbGFncz4xMzE5NzA8L2ZsYWdzPgogICAgICA8dmFsdWUgdHlwZT0iMyI+aGxvZzwvdmFsdWU+CiAgICAgPC9CYXNpY0VudHJ5PgogICAgIDxCYXNpY0VudHJ5PgogICAgICA8bmFtZT5UcmlnZ2VyTGV2ZWw8L25hbWU+CiAgICAgIDxmbGFncz4xMzI5OTQ8L2ZsYWdzPgogICAgICA8dmFsdWUgdHlwZT0iNyI+MDwvdmFsdWU+CiAgICAgPC9CYXNpY0VudHJ5PgogICAgIDxCYXNpY0VudHJ5PgogICAgICA8bmFtZT5Vc2VyTmFtZTwvbmFtZT4KICAgICAgPGZsYWdzPjEzMTk3MDwvZmxhZ3M+CiAgICAgIDx2YWx1ZSB0eXBlPSIzIj5BUEMtVmlvNzcwPC92YWx1ZT4KICAgICA8L0Jhc2ljRW50cnk+CiAgICA8L0Jhc2ljRW50cnk+CiAgIDwvQmFzaWNFbnRyeT4KICAgPEJhc2ljRW50cnk+CiAgICA8bmFtZT5QYXJhbWV0ZXJzPC9uYW1lPgogICAgPGZsYWdzPjEzMTIwMjwvZmxhZ3M+CiAgICA8QmFzaWNFbnRyeT4KICAgICA8bmFtZT5IRFI8L25hbWU+CiAgICAgPGZsYWdzPjEzMTcxNDwvZmxhZ3M+CiAgICAgPHZhbHVlIHR5cGU9IjIiPjA8L3ZhbHVlPgogICAgIDxCYXNpY0VudHJ5PgogICAgICA8bmFtZT5UaW1lPC9uYW1lPgogICAgICA8ZmxhZ3M+MTMxNDU4PC9mbGFncz4KICAgICAgPHZhbHVlIHR5cGU9IjEiPjE8L3ZhbHVlPgogICAgICA8QmFzaWNFbnRyeT4KICAgICAgIDxuYW1lPlVzZXJkZWZOYW1lPC9uYW1lPgogICAgICAgPGZsYWdzPjEzMTk3MDwvZmxhZ3M+CiAgICAgICA8dmFsdWUgdHlwZT0iMyI+VGltZTwvdmFsdWU+CiAgICAgIDwvQmFzaWNFbnRyeT4KICAgICA8L0Jhc2ljRW50cnk+CiAgICAgPEJhc2ljRW50cnk+CiAgICAgIDxuYW1lPkNyRXZDb3VudDwvbmFtZT4KICAgICAgPGZsYWdzPjEzMTQ1ODwvZmxhZ3M+CiAgICAgIDx2YWx1ZSB0eXBlPSIxIj4xPC92YWx1ZT4KICAgICAgPEJhc2ljRW50cnk+CiAgICAgICA8bmFtZT5Vc2VyZGVmTmFtZTwvbmFtZT4KICAgICAgIDxmbGFncz4xMzE5NzA8L2ZsYWdzPgogICAgICAgPHZhbHVlIHR5cGU9IjMiPjwvdmFsdWU+CiAgICAgIDwvQmFzaWNFbnRyeT4KICAgICA8L0Jhc2ljRW50cnk+CiAgICAgPEJhc2ljRW50cnk+CiAgICAgIDxuYW1lPlNuZEV2Q291bnQ8L25hbWU+CiAgICAgIDxmbGFncz4xMzE0NTg8L2ZsYWdzPgogICAgICA8dmFsdWUgdHlwZT0iMSI+MTwvdmFsdWU+CiAgICAgIDxCYXNpY0VudHJ5PgogICAgICAgPG5hbWU+VXNlcmRlZk5hbWU8L25hbWU+CiAgICAgICA8ZmxhZ3M+MTMxOTcwPC9mbGFncz4KICAgICAgIDx2YWx1ZSB0eXBlPSIzIj48L3ZhbHVlPgogICAgICA8L0Jhc2ljRW50cnk+CiAgICAgPC9CYXNpY0VudHJ5PgogICAgIDxCYXNpY0VudHJ5PgogICAgICA8bmFtZT5Hcm91cDwvbmFtZT4KICAgICAgPGZsYWdzPjEzMTQ1ODwvZmxhZ3M+CiAgICAgIDx2YWx1ZSB0eXBlPSIxIj4wPC92YWx1ZT4KICAgICAgPEJhc2ljRW50cnk+CiAgICAgICA8bmFtZT5Vc2VyZGVmTmFtZTwvbmFtZT4KICAgICAgIDxmbGFncz4xMzE5NzA8L2ZsYWdzPgogICAgICAgPHZhbHVlIHR5cGU9IjMiPkdyb3VwPC92YWx1ZT4KICAgICAgPC9CYXNpY0VudHJ5PgogICAgIDwvQmFzaWNFbnRyeT4KICAgICA8QmFzaWNFbnRyeT4KICAgICAgPG5hbWU+Vm9sdW1lPC9uYW1lPgogICAgICA8ZmxhZ3M+MTMxNDU4PC9mbGFncz4KICAgICAgPHZhbHVlIHR5cGU9IjEiPjE8L3ZhbHVlPgogICAgICA8QmFzaWNFbnRyeT4KICAgICAgIDxuYW1lPlVzZXJkZWZOYW1lPC9uYW1lPgogICAgICAgPGZsYWdzPjEzMTk3MDwvZmxhZ3M+CiAgICAgICA8dmFsdWUgdHlwZT0iMyI+Vm9sdW1lPC92YWx1ZT4KICAgICAgPC9CYXNpY0VudHJ5PgogICAgIDwvQmFzaWNFbnRyeT4KICAgIDwvQmFzaWNFbnRyeT4KICAgIDxCYXNpY0VudHJ5PgogICAgIDxuYW1lPkZTQzwvbmFtZT4KICAgICA8ZmxhZ3M+MTMxMjAyPC9mbGFncz4KICAgICA8QmFzaWNFbnRyeT4KICAgICAgPG5hbWU+QXJlYTwvbmFtZT4KICAgICAgPGZsYWdzPjEzMTQ1ODwvZmxhZ3M+CiAgICAgIDx2YWx1ZSB0eXBlPSIxIj4xPC92YWx1ZT4KICAgICAgPEJhc2ljRW50cnk+CiAgICAgICA8bmFtZT5Vc2VyZGVmTmFtZTwvbmFtZT4KICAgICAgIDxmbGFncz4xMzE5NzA8L2ZsYWdzPgogICAgICAgPHZhbHVlIHR5cGU9IjMiPjwvdmFsdWU+CiAgICAgIDwvQmFzaWNFbnRyeT4KICAgICA8L0Jhc2ljRW50cnk+CiAgICAgPEJhc2ljRW50cnk+CiAgICAgIDxuYW1lPkhlaWdodDwvbmFtZT4KICAgICAgPGZsYWdzPjEzMTQ1ODwvZmxhZ3M+CiAgICAgIDx2YWx1ZSB0eXBlPSIxIj4xPC92YWx1ZT4KICAgICAgPEJhc2ljRW50cnk+CiAgICAgICA8bmFtZT5Vc2VyZGVmTmFtZTwvbmFtZT4KICAgICAgIDxmbGFncz4xMzE5NzA8L2ZsYWdzPgogICAgICAgPHZhbHVlIHR5cGU9IjMiPjwvdmFsdWU+CiAgICAgIDwvQmFzaWNFbnRyeT4KICAgICA8L0Jhc2ljRW50cnk+CiAgICAgPEJhc2ljRW50cnk+CiAgICAgIDxuYW1lPldpZHRoPC9uYW1lPgogICAgICA8ZmxhZ3M+MTMxNDU4PC9mbGFncz4KICAgICAgPHZhbHVlIHR5cGU9IjEiPjE8L3ZhbHVlPgogICAgICA8QmFzaWNFbnRyeT4KICAgICAgIDxuYW1lPlVzZXJkZWZOYW1lPC9uYW1lPgogICAgICAgPGZsYWdzPjEzMTk3MDwvZmxhZ3M+CiAgICAgICA8dmFsdWUgdHlwZT0iMyI+PC92YWx1ZT4KICAgICAgPC9CYXNpY0VudHJ5PgogICAgIDwvQmFzaWNFbnRyeT4KICAgIDwvQmFzaWNFbnRyeT4KICAgIDxCYXNpY0VudHJ5PgogICAgIDxuYW1lPlNTQzwvbmFtZT4KICAgICA8ZmxhZ3M+MTMxMjAyPC9mbGFncz4KICAgICA8QmFzaWNFbnRyeT4KICAgICAgPG5hbWU+QXJlYTwvbmFtZT4KICAgICAgPGZsYWdzPjEzMTQ1ODwvZmxhZ3M+CiAgICAgIDx2YWx1ZSB0eXBlPSIxIj4xPC92YWx1ZT4KICAgICAgPEJhc2ljRW50cnk+CiAgICAgICA8bmFtZT5Vc2VyZGVmTmFtZTwvbmFtZT4KICAgICAgIDxmbGFncz4xMzE5NzA8L2ZsYWdzPgogICAgICAgPHZhbHVlIHR5cGU9IjMiPjwvdmFsdWU+CiAgICAgIDwvQmFzaWNFbnRyeT4KICAgICA8L0Jhc2ljRW50cnk+CiAgICAgPEJhc2ljRW50cnk+CiAgICAgIDxuYW1lPkhlaWdodDwvbmFtZT4KICAgICAgPGZsYWdzPjEzMTQ1ODwvZmxhZ3M+CiAgICAgIDx2YWx1ZSB0eXBlPSIxIj4xPC92YWx1ZT4KICAgICAgPEJhc2ljRW50cnk+CiAgICAgICA8bmFtZT5Vc2VyZGVmTmFtZTwvbmFtZT4KICAgICAgIDxmbGFncz4xMzE5NzA8L2ZsYWdzPgogICAgICAgPHZhbHVlIHR5cGU9IjMiPjwvdmFsdWU+CiAgICAgIDwvQmFzaWNFbnRyeT4KICAgICA8L0Jhc2ljRW50cnk+CiAgICAgPEJhc2ljRW50cnk+CiAgICAgIDxuYW1lPldpZHRoPC9uYW1lPgogICAgICA8ZmxhZ3M+MTMxNDU4PC9mbGFncz4KICAgICAgPHZhbHVlIHR5cGU9IjEiPjE8L3ZhbHVlPgogICAgICA8QmFzaWNFbnRyeT4KICAgICAgIDxuYW1lPlVzZXJkZWZOYW1lPC9uYW1lPgogICAgICAgPGZsYWdzPjEzMTk3MDwvZmxhZ3M+CiAgICAgICA8dmFsdWUgdHlwZT0iMyI+PC92YWx1ZT4KICAgICAgPC9CYXNpY0VudHJ5PgogICAgIDwvQmFzaWNFbnRyeT4KICAgIDwvQmFzaWNFbnRyeT4KICAgIDxCYXNpY0VudHJ5PgogICAgIDxuYW1lPlYxPC9uYW1lPgogICAgIDxmbGFncz4xMzEyMDI8L2ZsYWdzPgogICAgIDxCYXNpY0VudHJ5PgogICAgICA8bmFtZT5BcmVhPC9uYW1lPgogICAgICA8ZmxhZ3M+MTMxNDU4PC9mbGFncz4KICAgICAgPHZhbHVlIHR5cGU9IjEiPjE8L3ZhbHVlPgogICAgICA8QmFzaWNFbnRyeT4KICAgICAgIDxuYW1lPlVzZXJkZWZOYW1lPC9uYW1lPgogICAgICAgPGZsYWdzPjEzMTk3MDwvZmxhZ3M+CiAgICAgICA8dmFsdWUgdHlwZT0iMyI+PC92YWx1ZT4KICAgICAgPC9CYXNpY0VudHJ5PgogICAgIDwvQmFzaWNFbnRyeT4KICAgICA8QmFzaWNFbnRyeT4KICAgICAgPG5hbWU+SGVpZ2h0PC9uYW1lPgogICAgICA8ZmxhZ3M+MTMxNDU4PC9mbGFncz4KICAgICAgPHZhbHVlIHR5cGU9IjEiPjE8L3ZhbHVlPgogICAgICA8QmFzaWNFbnRyeT4KICAgICAgIDxuYW1lPlVzZXJkZWZOYW1lPC9uYW1lPgogICAgICAgPGZsYWdzPjEzMTk3MDwvZmxhZ3M+CiAgICAgICA8dmFsdWUgdHlwZT0iMyI+PC92YWx1ZT4KICAgICAgPC9CYXNpY0VudHJ5PgogICAgIDwvQmFzaWNFbnRyeT4KICAgICA8QmFzaWNFbnRyeT4KICAgICAgPG5hbWU+V2lkdGg8L25hbWU+CiAgICAgIDxmbGFncz4xMzE0NTg8L2ZsYWdzPgogICAgICA8dmFsdWUgdHlwZT0iMSI+MTwvdmFsdWU+CiAgICAgIDxCYXNpY0VudHJ5PgogICAgICAgPG5hbWU+VXNlcmRlZk5hbWU8L25hbWU+CiAgICAgICA8ZmxhZ3M+MTMxOTcwPC9mbGFncz4KICAgICAgIDx2YWx1ZSB0eXBlPSIzIj48L3ZhbHVlPgogICAgICA8L0Jhc2ljRW50cnk+CiAgICAgPC9CYXNpY0VudHJ5PgogICAgPC9CYXNpY0VudHJ5PgogICAgPEJhc2ljRW50cnk+CiAgICAgPG5hbWU+VjI8L25hbWU+CiAgICAgPGZsYWdzPjEzMTIwMjwvZmxhZ3M+CiAgICAgPEJhc2ljRW50cnk+CiAgICAgIDxuYW1lPkFyZWE8L25hbWU+CiAgICAgIDxmbGFncz4xMzE0NTg8L2ZsYWdzPgogICAgICA8dmFsdWUgdHlwZT0iMSI+MTwvdmFsdWU+CiAgICAgIDxCYXNpY0VudHJ5PgogICAgICAgPG5hbWU+VXNlcmRlZk5hbWU8L25hbWU+CiAgICAgICA8ZmxhZ3M+MTMxOTcwPC9mbGFncz4KICAgICAgIDx2YWx1ZSB0eXBlPSIzIj48L3ZhbHVlPgogICAgICA8L0Jhc2ljRW50cnk+CiAgICAgPC9CYXNpY0VudHJ5PgogICAgIDxCYXNpY0VudHJ5PgogICAgICA8bmFtZT5IZWlnaHQ8L25hbWU+CiAgICAgIDxmbGFncz4xMzE0NTg8L2ZsYWdzPgogICAgICA8dmFsdWUgdHlwZT0iMSI+MTwvdmFsdWU+CiAgICAgIDxCYXNpY0VudHJ5PgogICAgICAgPG5hbWU+VXNlcmRlZk5hbWU8L25hbWU+CiAgICAgICA8ZmxhZ3M+MTMxOTcwPC9mbGFncz4KICAgICAgIDx2YWx1ZSB0eXBlPSIzIj48L3ZhbHVlPgogICAgICA8L0Jhc2ljRW50cnk+CiAgICAgPC9CYXNpY0VudHJ5PgogICAgIDxCYXNpY0VudHJ5PgogICAgICA8bmFtZT5XaWR0aDwvbmFtZT4KICAgICAgPGZsYWdzPjEzMTQ1ODwvZmxhZ3M+CiAgICAgIDx2YWx1ZSB0eXBlPSIxIj4xPC92YWx1ZT4KICAgICAgPEJhc2ljRW50cnk+CiAgICAgICA8bmFtZT5Vc2VyZGVmTmFtZTwvbmFtZT4KICAgICAgIDxmbGFncz4xMzE5NzA8L2ZsYWdzPgogICAgICAgPHZhbHVlIHR5cGU9IjMiPjwvdmFsdWU+CiAgICAgIDwvQmFzaWNFbnRyeT4KICAgICA8L0Jhc2ljRW50cnk+CiAgICA8L0Jhc2ljRW50cnk+CiAgICA8QmFzaWNFbnRyeT4KICAgICA8bmFtZT5CMTwvbmFtZT4KICAgICA8ZmxhZ3M+MTMxMjAyPC9mbGFncz4KICAgICA8QmFzaWNFbnRyeT4KICAgICAgPG5hbWU+QXJlYTwvbmFtZT4KICAgICAgPGZsYWdzPjEzMTQ1ODwvZmxhZ3M+CiAgICAgIDx2YWx1ZSB0eXBlPSIxIj4xPC92YWx1ZT4KICAgICAgPEJhc2ljRW50cnk+CiAgICAgICA8bmFtZT5Vc2VyZGVmTmFtZTwvbmFtZT4KICAgICAgIDxmbGFncz4xMzE5NzA8L2ZsYWdzPgogICAgICAgPHZhbHVlIHR5cGU9IjMiPjwvdmFsdWU+CiAgICAgIDwvQmFzaWNFbnRyeT4KICAgICA8L0Jhc2ljRW50cnk+CiAgICAgPEJhc2ljRW50cnk+CiAgICAgIDxuYW1lPkhlaWdodDwvbmFtZT4KICAgICAgPGZsYWdzPjEzMTQ1ODwvZmxhZ3M+CiAgICAgIDx2YWx1ZSB0eXBlPSIxIj4xPC92YWx1ZT4KICAgICAgPEJhc2ljRW50cnk+CiAgICAgICA8bmFtZT5Vc2VyZGVmTmFtZTwvbmFtZT4KICAgICAgIDxmbGFncz4xMzE5NzA8L2ZsYWdzPgogICAgICAgPHZhbHVlIHR5cGU9IjMiPjwvdmFsdWU+CiAgICAgIDwvQmFzaWNFbnRyeT4KICAgICA8L0Jhc2ljRW50cnk+CiAgICAgPEJhc2ljRW50cnk+CiAgICAgIDxuYW1lPldpZHRoPC9uYW1lPgogICAgICA8ZmxhZ3M+MTMxNDU4PC9mbGFncz4KICAgICAgPHZhbHVlIHR5cGU9IjEiPjE8L3ZhbHVlPgogICAgICA8QmFzaWNFbnRyeT4KICAgICAgIDxuYW1lPlVzZXJkZWZOYW1lPC9uYW1lPgogICAgICAgPGZsYWdzPjEzMTk3MDwvZmxhZ3M+CiAgICAgICA8dmFsdWUgdHlwZT0iMyI+PC92YWx1ZT4KICAgICAgPC9CYXNpY0VudHJ5PgogICAgIDwvQmFzaWNFbnRyeT4KICAgIDwvQmFzaWNFbnRyeT4KICAgIDxCYXNpY0VudHJ5PgogICAgIDxuYW1lPkIyPC9uYW1lPgogICAgIDxmbGFncz4xMzEyMDI8L2ZsYWdzPgogICAgIDxCYXNpY0VudHJ5PgogICAgICA8bmFtZT5BcmVhPC9uYW1lPgogICAgICA8ZmxhZ3M+MTMxNDU4PC9mbGFncz4KICAgICAgPHZhbHVlIHR5cGU9IjEiPjE8L3ZhbHVlPgogICAgICA8QmFzaWNFbnRyeT4KICAgICAgIDxuYW1lPlVzZXJkZWZOYW1lPC9uYW1lPgogICAgICAgPGZsYWdzPjEzMTk3MDwvZmxhZ3M+CiAgICAgICA8dmFsdWUgdHlwZT0iMyI+PC92YWx1ZT4KICAgICAgPC9CYXNpY0VudHJ5PgogICAgIDwvQmFzaWNFbnRyeT4KICAgICA8QmFzaWNFbnRyeT4KICAgICAgPG5hbWU+SGVpZ2h0PC9uYW1lPgogICAgICA8ZmxhZ3M+MTMxNDU4PC9mbGFncz4KICAgICAgPHZhbHVlIHR5cGU9IjEiPjE8L3ZhbHVlPgogICAgICA8QmFzaWNFbnRyeT4KICAgICAgIDxuYW1lPlVzZXJkZWZOYW1lPC9uYW1lPgogICAgICAgPGZsYWdzPjEzMTk3MDwvZmxhZ3M+CiAgICAgICA8dmFsdWUgdHlwZT0iMyI+PC92YWx1ZT4KICAgICAgPC9CYXNpY0VudHJ5PgogICAgIDwvQmFzaWNFbnRyeT4KICAgICA8QmFzaWNFbnRyeT4KICAgICAgPG5hbWU+V2lkdGg8L25hbWU+CiAgICAgIDxmbGFncz4xMzE0NTg8L2ZsYWdzPgogICAgICA8dmFsdWUgdHlwZT0iMSI+MTwvdmFsdWU+CiAgICAgIDxCYXNpY0VudHJ5PgogICAgICAgPG5hbWU+VXNlcmRlZk5hbWU8L25hbWU+CiAgICAgICA8ZmxhZ3M+MTMxOTcwPC9mbGFncz4KICAgICAgIDx2YWx1ZSB0eXBlPSIzIj48L3ZhbHVlPgogICAgICA8L0Jhc2ljRW50cnk+CiAgICAgPC9CYXNpY0VudHJ5PgogICAgPC9CYXNpY0VudHJ5PgogICAgPEJhc2ljRW50cnk+CiAgICAgPG5hbWU+QjM8L25hbWU+CiAgICAgPGZsYWdzPjEzMTIwMjwvZmxhZ3M+CiAgICAgPEJhc2ljRW50cnk+CiAgICAgIDxuYW1lPkFyZWE8L25hbWU+CiAgICAgIDxmbGFncz4xMzE0NTg8L2ZsYWdzPgogICAgICA8dmFsdWUgdHlwZT0iMSI+MTwvdmFsdWU+CiAgICAgIDxCYXNpY0VudHJ5PgogICAgICAgPG5hbWU+VXNlcmRlZk5hbWU8L25hbWU+CiAgICAgICA8ZmxhZ3M+MTMxOTcwPC9mbGFncz4KICAgICAgIDx2YWx1ZSB0eXBlPSIzIj48L3ZhbHVlPgogICAgICA8L0Jhc2ljRW50cnk+CiAgICAgPC9CYXNpY0VudHJ5PgogICAgIDxCYXNpY0VudHJ5PgogICAgICA8bmFtZT5IZWlnaHQ8L25hbWU+CiAgICAgIDxmbGFncz4xMzE0NTg8L2ZsYWdzPgogICAgICA8dmFsdWUgdHlwZT0iMSI+MTwvdmFsdWU+CiAgICAgIDxCYXNpY0VudHJ5PgogICAgICAgPG5hbWU+VXNlcmRlZk5hbWU8L25hbWU+CiAgICAgICA8ZmxhZ3M+MTMxOTcwPC9mbGFncz4KICAgICAgIDx2YWx1ZSB0eXBlPSIzIj48L3ZhbHVlPgogICAgICA8L0Jhc2ljRW50cnk+CiAgICAgPC9CYXNpY0VudHJ5PgogICAgIDxCYXNpY0VudHJ5PgogICAgICA8bmFtZT5XaWR0aDwvbmFtZT4KICAgICAgPGZsYWdzPjEzMTQ1ODwvZmxhZ3M+CiAgICAgIDx2YWx1ZSB0eXBlPSIxIj4xPC92YWx1ZT4KICAgICAgPEJhc2ljRW50cnk+CiAgICAgICA8bmFtZT5Vc2VyZGVmTmFtZTwvbmFtZT4KICAgICAgIDxmbGFncz4xMzE5NzA8L2ZsYWdzPgogICAgICAgPHZhbHVlIHR5cGU9IjMiPjwvdmFsdWU+CiAgICAgIDwvQmFzaWNFbnRyeT4KICAgICA8L0Jhc2ljRW50cnk+CiAgICA8L0Jhc2ljRW50cnk+CiAgICA8QmFzaWNFbnRyeT4KICAgICA8bmFtZT5CNDwvbmFtZT4KICAgICA8ZmxhZ3M+MTMxMjAyPC9mbGFncz4KICAgICA8QmFzaWNFbnRyeT4KICAgICAgPG5hbWU+QXJlYTwvbmFtZT4KICAgICAgPGZsYWdzPjEzMTQ1ODwvZmxhZ3M+CiAgICAgIDx2YWx1ZSB0eXBlPSIxIj4xPC92YWx1ZT4KICAgICAgPEJhc2ljRW50cnk+CiAgICAgICA8bmFtZT5Vc2VyZGVmTmFtZTwvbmFtZT4KICAgICAgIDxmbGFncz4xMzE5NzA8L2ZsYWdzPgogICAgICAgPHZhbHVlIHR5cGU9IjMiPjwvdmFsdWU+CiAgICAgIDwvQmFzaWNFbnRyeT4KICAgICA8L0Jhc2ljRW50cnk+CiAgICAgPEJhc2ljRW50cnk+CiAgICAgIDxuYW1lPkhlaWdodDwvbmFtZT4KICAgICAgPGZsYWdzPjEzMTQ1ODwvZmxhZ3M+CiAgICAgIDx2YWx1ZSB0eXBlPSIxIj4xPC92YWx1ZT4KICAgICAgPEJhc2ljRW50cnk+CiAgICAgICA8bmFtZT5Vc2VyZGVmTmFtZTwvbmFtZT4KICAgICAgIDxmbGFncz4xMzE5NzA8L2ZsYWdzPgogICAgICAgPHZhbHVlIHR5cGU9IjMiPjwvdmFsdWU+CiAgICAgIDwvQmFzaWNFbnRyeT4KICAgICA8L0Jhc2ljRW50cnk+CiAgICAgPEJhc2ljRW50cnk+CiAgICAgIDxuYW1lPldpZHRoPC9uYW1lPgogICAgICA8ZmxhZ3M+MTMxNDU4PC9mbGFncz4KICAgICAgPHZhbHVlIHR5cGU9IjEiPjE8L3ZhbHVlPgogICAgICA8QmFzaWNFbnRyeT4KICAgICAgIDxuYW1lPlVzZXJkZWZOYW1lPC9uYW1lPgogICAgICAgPGZsYWdzPjEzMTk3MDwvZmxhZ3M+CiAgICAgICA8dmFsdWUgdHlwZT0iMyI+PC92YWx1ZT4KICAgICAgPC9CYXNpY0VudHJ5PgogICAgIDwvQmFzaWNFbnRyeT4KICAgIDwvQmFzaWNFbnRyeT4KICAgIDxCYXNpY0VudHJ5PgogICAgIDxuYW1lPlIxPC9uYW1lPgogICAgIDxmbGFncz4xMzEyMDI8L2ZsYWdzPgogICAgIDxCYXNpY0VudHJ5PgogICAgICA8bmFtZT5BcmVhPC9uYW1lPgogICAgICA8ZmxhZ3M+MTMxNDU4PC9mbGFncz4KICAgICAgPHZhbHVlIHR5cGU9IjEiPjE8L3ZhbHVlPgogICAgICA8QmFzaWNFbnRyeT4KICAgICAgIDxuYW1lPlVzZXJkZWZOYW1lPC9uYW1lPgogICAgICAgPGZsYWdzPjEzMTk3MDwvZmxhZ3M+CiAgICAgICA8dmFsdWUgdHlwZT0iMyI+PC92YWx1ZT4KICAgICAgPC9CYXNpY0VudHJ5PgogICAgIDwvQmFzaWNFbnRyeT4KICAgICA8QmFzaWNFbnRyeT4KICAgICAgPG5hbWU+SGVpZ2h0PC9uYW1lPgogICAgICA8ZmxhZ3M+MTMxNDU4PC9mbGFncz4KICAgICAgPHZhbHVlIHR5cGU9IjEiPjE8L3ZhbHVlPgogICAgICA8QmFzaWNFbnRyeT4KICAgICAgIDxuYW1lPlVzZXJkZWZOYW1lPC9uYW1lPgogICAgICAgPGZsYWdzPjEzMTk3MDwvZmxhZ3M+CiAgICAgICA8dmFsdWUgdHlwZT0iMyI+PC92YWx1ZT4KICAgICAgPC9CYXNpY0VudHJ5PgogICAgIDwvQmFzaWNFbnRyeT4KICAgICA8QmFzaWNFbnRyeT4KICAgICAgPG5hbWU+V2lkdGg8L25hbWU+CiAgICAgIDxmbGFncz4xMzE0NTg8L2ZsYWdzPgogICAgICA8dmFsdWUgdHlwZT0iMSI+MTwvdmFsdWU+CiAgICAgIDxCYXNpY0VudHJ5PgogICAgICAgPG5hbWU+VXNlcmRlZk5hbWU8L25hbWU+CiAgICAgICA8ZmxhZ3M+MTMxOTcwPC9mbGFncz4KICAgICAgIDx2YWx1ZSB0eXBlPSIzIj48L3ZhbHVlPgogICAgICA8L0Jhc2ljRW50cnk+CiAgICAgPC9CYXNpY0VudHJ5PgogICAgPC9CYXNpY0VudHJ5PgogICAgPEJhc2ljRW50cnk+CiAgICAgPG5hbWU+UjI8L25hbWU+CiAgICAgPGZsYWdzPjEzMTIwMjwvZmxhZ3M+CiAgICAgPEJhc2ljRW50cnk+CiAgICAgIDxuYW1lPkFyZWE8L25hbWU+CiAgICAgIDxmbGFncz4xMzE0NTg8L2ZsYWdzPgogICAgICA8dmFsdWUgdHlwZT0iMSI+MTwvdmFsdWU+CiAgICAgIDxCYXNpY0VudHJ5PgogICAgICAgPG5hbWU+VXNlcmRlZk5hbWU8L25hbWU+CiAgICAgICA8ZmxhZ3M+MTMxOTcwPC9mbGFncz4KICAgICAgIDx2YWx1ZSB0eXBlPSIzIj48L3ZhbHVlPgogICAgICA8L0Jhc2ljRW50cnk+CiAgICAgPC9CYXNpY0VudHJ5PgogICAgIDxCYXNpY0VudHJ5PgogICAgICA8bmFtZT5IZWlnaHQ8L25hbWU+CiAgICAgIDxmbGFncz4xMzE0NTg8L2ZsYWdzPgogICAgICA8dmFsdWUgdHlwZT0iMSI+MTwvdmFsdWU+CiAgICAgIDxCYXNpY0VudHJ5PgogICAgICAgPG5hbWU+VXNlcmRlZk5hbWU8L25hbWU+CiAgICAgICA8ZmxhZ3M+MTMxOTcwPC9mbGFncz4KICAgICAgIDx2YWx1ZSB0eXBlPSIzIj48L3ZhbHVlPgogICAgICA8L0Jhc2ljRW50cnk+CiAgICAgPC9CYXNpY0VudHJ5PgogICAgIDxCYXNpY0VudHJ5PgogICAgICA8bmFtZT5XaWR0aDwvbmFtZT4KICAgICAgPGZsYWdzPjEzMTQ1ODwvZmxhZ3M+CiAgICAgIDx2YWx1ZSB0eXBlPSIxIj4xPC92YWx1ZT4KICAgICAgPEJhc2ljRW50cnk+CiAgICAgICA8bmFtZT5Vc2VyZGVmTmFtZTwvbmFtZT4KICAgICAgIDxmbGFncz4xMzE5NzA8L2ZsYWdzPgogICAgICAgPHZhbHVlIHR5cGU9IjMiPjwvdmFsdWU+CiAgICAgIDwvQmFzaWNFbnRyeT4KICAgICA8L0Jhc2ljRW50cnk+CiAgICA8L0Jhc2ljRW50cnk+CiAgIDwvQmFzaWNFbnRyeT4KICAgPEJhc2ljRW50cnk+CiAgICA8bmFtZT5MYXNlcnM8L25hbWU+CiAgICA8ZmxhZ3M+MTMxMjAyPC9mbGFncz4KICAgIDxCYXNpY0VudHJ5PgogICAgIDxuYW1lPkJsdWU8L25hbWU+CiAgICAgPGZsYWdzPjEzMTQ1ODwvZmxhZ3M+CiAgICAgPHZhbHVlIHR5cGU9IjEiPjE8L3ZhbHVlPgogICAgPC9CYXNpY0VudHJ5PgogICAgPEJhc2ljRW50cnk+CiAgICAgPG5hbWU+VXY8L25hbWU+CiAgICAgPGZsYWdzPjEzMTQ1ODwvZmxhZ3M+CiAgICAgPHZhbHVlIHR5cGU9IjEiPjE8L3ZhbHVlPgogICAgPC9CYXNpY0VudHJ5PgogICAgPEJhc2ljRW50cnk+CiAgICAgPG5hbWU+UmVkPC9uYW1lPgogICAgIDxmbGFncz4xMzE0NTg8L2ZsYWdzPgogICAgIDx2YWx1ZSB0eXBlPSIxIj4xPC92YWx1ZT4KICAgIDwvQmFzaWNFbnRyeT4KICAgPC9CYXNpY0VudHJ5PgogICA8QmFzaWNFbnRyeT4KICAgIDxuYW1lPkdhaW48L25hbWU+CiAgICA8ZmxhZ3M+MTMxMjAyPC9mbGFncz4KICAgIDxCYXNpY0VudHJ5PgogICAgIDxuYW1lPk1pbjwvbmFtZT4KICAgICA8ZmxhZ3M+MTMxNzE0PC9mbGFncz4KICAgICA8dmFsdWUgdHlwZT0iMiI+MTAwPC92YWx1ZT4KICAgIDwvQmFzaWNFbnRyeT4KICAgIDxCYXNpY0VudHJ5PgogICAgIDxuYW1lPk1heDwvbmFtZT4KICAgICA8ZmxhZ3M+MTMxNzE0PC9mbGFncz4KICAgICA8dmFsdWUgdHlwZT0iMiI+OTk5PC92YWx1ZT4KICAgIDwvQmFzaWNFbnRyeT4KICAgIDxCYXNpY0VudHJ5PgogICAgIDxuYW1lPlByZWNpc2lvbjwvbmFtZT4KICAgICA8ZmxhZ3M+MTMxNzE0PC9mbGFncz4KICAgICA8dmFsdWUgdHlwZT0iMiI+MjwvdmFsdWU+CiAgICA8L0Jhc2ljRW50cnk+CiAgIDwvQmFzaWNFbnRyeT4KICAgPEJhc2ljRW50cnk+CiAgICA8bmFtZT5UcmlnZ2VyPC9uYW1lPgogICAgPGZsYWdzPjEzMTk3MDwvZmxhZ3M+CiAgICA8dmFsdWUgdHlwZT0iMyI+RlNDPC92YWx1ZT4KICAgPC9CYXNpY0VudHJ5PgogICA8QmFzaWNFbnRyeT4KICAgIDxuYW1lPkFyZWFUcmlnZ2VyPC9uYW1lPgogICAgPGZsYWdzPjEzMTQ1ODwvZmxhZ3M+CiAgICA8dmFsdWUgdHlwZT0iMSI+MDwvdmFsdWU+CiAgIDwvQmFzaWNFbnRyeT4KICAgPEJhc2ljRW50cnk+CiAgICA8bmFtZT5TZWNvbmRhcnlUcmlnZ2VyPC9uYW1lPgogICAgPGZsYWdzPjEzMTQ1ODwvZmxhZ3M+CiAgICA8dmFsdWUgdHlwZT0iMSI+MTwvdmFsdWU+CiAgICA8QmFzaWNFbnRyeT4KICAgICA8bmFtZT5DaGFubmVsPC9uYW1lPgogICAgIDxmbGFncz4xMzE5NzA8L2ZsYWdzPgogICAgIDx2YWx1ZSB0eXBlPSIzIj5GU0M8L3ZhbHVlPgogICAgPC9CYXNpY0VudHJ5PgogICAgPEJhc2ljRW50cnk+CiAgICAgPG5hbWU+VmFsdWU8L25hbWU+CiAgICAgPGZsYWdzPjEzMTcxNDwvZmxhZ3M+CiAgICAgPHZhbHVlIHR5cGU9IjIiPjEyNTgyPC92YWx1ZT4KICAgIDwvQmFzaWNFbnRyeT4KICAgPC9CYXNpY0VudHJ5PgogICA8QmFzaWNFbnRyeT4KICAgIDxuYW1lPkJMQzwvbmFtZT4KICAgIDxmbGFncz4xMzE0NTg8L2ZsYWdzPgogICAgPHZhbHVlIHR5cGU9IjEiPjE8L3ZhbHVlPgogICA8L0Jhc2ljRW50cnk+CiAgIDxCYXNpY0VudHJ5PgogICAgPG5hbWU+U2NvcGVNb2RlPC9uYW1lPgogICAgPGZsYWdzPjEzMTcxNDwvZmxhZ3M+CiAgICA8dmFsdWUgdHlwZT0iMiI+MDwvdmFsdWU+CiAgICA8QmFzaWNFbnRyeT4KICAgICA8bmFtZT5MZW5ndGg8L25hbWU+CiAgICAgPGZsYWdzPjEzMTcxNDwvZmxhZ3M+CiAgICAgPHZhbHVlIHR5cGU9IjIiPjY0PC92YWx1ZT4KICAgIDwvQmFzaWNFbnRyeT4KICAgIDxCYXNpY0VudHJ5PgogICAgIDxuYW1lPlNhbXBsZVR5cGVJZDE8L25hbWU+CiAgICAgPGZsYWdzPjEzMTcxNDwvZmxhZ3M+CiAgICAgPHZhbHVlIHR5cGU9IjIiPjA8L3ZhbHVlPgogICAgPC9CYXNpY0VudHJ5PgogICAgPEJhc2ljRW50cnk+CiAgICAgPG5hbWU+U2FtcGxlVHlwZUlkMjwvbmFtZT4KICAgICA8ZmxhZ3M+MTMxNzE0PC9mbGFncz4KICAgICA8dmFsdWUgdHlwZT0iMiI+MjwvdmFsdWU+CiAgICA8L0Jhc2ljRW50cnk+CiAgIDwvQmFzaWNFbnRyeT4KICAgPEJhc2ljRW50cnk+CiAgICA8bmFtZT5GcGdhQ3RybFNldDwvbmFtZT4KICAgIDxmbGFncz4xMzE3MTQ8L2ZsYWdzPgogICAgPHZhbHVlIHR5cGU9IjIiPjE8L3ZhbHVlPgogICA8L0Jhc2ljRW50cnk+CiAgIDxCYXNpY0VudHJ5PgogICAgPG5hbWU+Q29uZmlndXJhdGlvbjwvbmFtZT4KICAgIDxmbGFncz4xMzE5NzA8L2ZsYWdzPgogICAgPHZhbHVlIHR5cGU9IjMiPkZMODwvdmFsdWU+CiAgIDwvQmFzaWNFbnRyeT4KICA8L0Jhc2ljRW50cnk+CiAgPEJhc2ljRW50cnk+CiAgIDxuYW1lPkNvbXBlbnNhdGlvbjwvbmFtZT4KICAgPGZsYWdzPjEzMTIwMjwvZmxhZ3M+CiAgIDxCYXNpY0VudHJ5PgogICAgPG5hbWU+TWF0cml4PC9uYW1lPgogICAgPGZsYWdzPjEzMTk3MDwvZmxhZ3M+CiAgICA8dmFsdWUgdHlwZT0iMyI+MQowCjAKMAowCjAKMAowCjAKMQowCjAKMAowCjAKMAowCjAKMQowCjAKMAowCjAKMAowCjAKMQowCjAKMAowCjAKMAowCjAKMQowCjAKMAowCjAKMAowCjAKMQowCjAKMAowCjAKMAowCjAKMQowCjAKMAowCjAKMAowCjAKMTwvdmFsdWU+CiAgIDwvQmFzaWNFbnRyeT4KICAgPEJhc2ljRW50cnk+CiAgICA8bmFtZT5BY3RpdmU8L25hbWU+CiAgICA8ZmxhZ3M+MTMxNzE0PC9mbGFncz4KICAgIDx2YWx1ZSB0eXBlPSIyIj4wPC92YWx1ZT4KICAgPC9CYXNpY0VudHJ5PgogIDwvQmFzaWNFbnRyeT4KIDwvQmFzaWNFbnRyeT4KIDxCYXNpY0VudHJ5PgogIDxuYW1lPlZhbGlkaXR5S2V5PC9uYW1lPgogIDxmbGFncz4xMzI3Mzg8L2ZsYWdzPgogIDx2YWx1ZSB0eXBlPSI2IiBzaXplPSIxMTIiPgpOd0F6QURjQU5BQmhBR0VBTkFBM0FESUFNZ0E1QURFQU1BQXpBR0VBTXdCZkFEQUFNQUF3QURBQVh3QXlBQzRBCk1RQXhBQzRBTVFBNEFERUFOd0F1QURFQU9RQTJBRElBTXdCZkFFMEFZUUJqQUhNQVVRQjFBR0VBYmdCMEFGOEEKTWdBd0FERUFPQUF4QURFQU1RQTBBQT09PC92YWx1ZT4KIDwvQmFzaWNFbnRyeT4KIDxCYXNpY0VudHJ5PgogIDxuYW1lPkNvbmZpZ1ZlcnNpb248L25hbWU+CiAgPGZsYWdzPjEzMTk3MDwvZmxhZ3M+CiAgPHZhbHVlIHR5cGU9IjMiPjAuNC4yNTwvdmFsdWU+CiA8L0Jhc2ljRW50cnk+CiA8QmFzaWNFbnRyeT4KICA8bmFtZT5GaWxlVHlwZTwvbmFtZT4KICA8ZmxhZ3M+MTMxOTcwPC9mbGFncz4KICA8dmFsdWUgdHlwZT0iMyI+RGV2aWNlPC92YWx1ZT4KIDwvQmFzaWNFbnRyeT4KIDxCYXNpY0VudHJ5PgogIDxuYW1lPkNoZWNrc3VtPC9uYW1lPgogIDxmbGFncz4xMzE4NDI8L2ZsYWdzPgogIDx2YWx1ZSB0eXBlPSIzIj5kMTRkMWUwNGJjMjY3YjhhMjBhZmQ1YzYwZDRhNGU2NjwvdmFsdWU+CiA8L0Jhc2ljRW50cnk+CjwvQmFzaWNFbnRyeT4K/@MB_ANALYSIS/PEJhc2ljRW50cnk+CiA8bmFtZT5Tb2Z0d2FyZTwvbmFtZT4KIDxmbGFncz42NTY2NjwvZmxhZ3M+CiA8QmFzaWNFbnRyeT4KICA8bmFtZT5WYWxpZGl0eUtleTwvbmFtZT4KICA8ZmxhZ3M+NjcyMDI8L2ZsYWdzPgogIDx2YWx1ZSB0eXBlPSI2IiBzaXplPSIxMTIiPgpOd0F6QURjQU5BQmhBR0VBTkFBM0FESUFNZ0E1QURFQU1BQXpBR0VBTXdCZkFEQUFNQUF3QURBQVh3QXlBQzRBCk1RQXhBQzRBTVFBNEFERUFOd0F1QURFQU9RQTJBRElBTXdCZkFFMEFZUUJqQUhNQVVRQjFBR0VBYmdCMEFGOEEKTWdBd0FERUFPQUF4QURFQU1RQTBBQT09PC92YWx1ZT4KIDwvQmFzaWNFbnRyeT4KIDxCYXNpY0VudHJ5PgogIDxuYW1lPkNvbmZpZ1ZlcnNpb248L25hbWU+CiAgPGZsYWdzPjY2NDM0PC9mbGFncz4KICA8dmFsdWUgdHlwZT0iMyI+MC40LjI1PC92YWx1ZT4KIDwvQmFzaWNFbnRyeT4KIDxCYXNpY0VudHJ5PgogIDxuYW1lPkFuYWx5c2lzPC9uYW1lPgogIDxmbGFncz42NTY2NjwvZmxhZ3M+CiAgPEJhc2ljRW50cnk+CiAgIDxuYW1lPlZhcnM8L25hbWU+CiAgIDxmbGFncz42NTY2NjwvZmxhZ3M+CiAgIDxCYXNpY0VudHJ5PgogICAgPG5hbWU+MTwvbmFtZT4KICAgIDxmbGFncz42NTY2NjwvZmxhZ3M+CiAgICA8QmFzaWNFbnRyeT4KICAgICA8bmFtZT5TYW1wbGVzPC9uYW1lPgogICAgIDxmbGFncz42NTY2NjwvZmxhZ3M+CiAgICAgPEJhc2ljRW50cnk+CiAgICAgIDxuYW1lPlAxPC9uYW1lPgogICAgICA8ZmxhZ3M+NjYxNzg8L2ZsYWdzPgogICAgICA8dmFsdWUgdHlwZT0iMiI+NzM8L3ZhbHVlPgogICAgICA8QmFzaWNFbnRyeT4KICAgICAgIDxuYW1lPlNhbXBsZXM8L25hbWU+CiAgICAgICA8ZmxhZ3M+NjU2NjY8L2ZsYWdzPgogICAgICAgPEJhc2ljRW50cnk+CiAgICAgICAgPG5hbWU+UDI8L25hbWU+CiAgICAgICAgPGZsYWdzPjY2MTc4PC9mbGFncz4KICAgICAgICA8dmFsdWUgdHlwZT0iMiI+NzQ8L3ZhbHVlPgogICAgICAgIDxCYXNpY0VudHJ5PgogICAgICAgICA8bmFtZT5TYW1wbGVzPC9uYW1lPgogICAgICAgICA8ZmxhZ3M+NjU2NjY8L2ZsYWdzPgogICAgICAgICA8QmFzaWNFbnRyeT4KICAgICAgICAgIDxuYW1lPlAzPC9uYW1lPgogICAgICAgICAgPGZsYWdzPjY2MTc4PC9mbGFncz4KICAgICAgICAgIDx2YWx1ZSB0eXBlPSIyIj43NTwvdmFsdWU+CiAgICAgICAgIDwvQmFzaWNFbnRyeT4KICAgICAgICAgPEJhc2ljRW50cnk+CiAgICAgICAgICA8bmFtZT5MUjM8L25hbWU+CiAgICAgICAgICA8ZmxhZ3M+NjYxNzg8L2ZsYWdzPgogICAgICAgICAgPHZhbHVlIHR5cGU9IjIiPjA8L3ZhbHVlPgogICAgICAgICA8L0Jhc2ljRW50cnk+CiAgICAgICAgIDxCYXNpY0VudHJ5PgogICAgICAgICAgPG5hbWU+VVIzPC9uYW1lPgogICAgICAgICAgPGZsYWdzPjY2MTc4PC9mbGFncz4KICAgICAgICAgIDx2YWx1ZSB0eXBlPSIyIj4wPC92YWx1ZT4KICAgICAgICAgPC9CYXNpY0VudHJ5PgogICAgICAgICA8QmFzaWNFbnRyeT4KICAgICAgICAgIDxuYW1lPlVMMzwvbmFtZT4KICAgICAgICAgIDxmbGFncz42NjE3ODwvZmxhZ3M+CiAgICAgICAgICA8dmFsdWUgdHlwZT0iMiI+MDwvdmFsdWU+CiAgICAgICAgIDwvQmFzaWNFbnRyeT4KICAgICAgICAgPEJhc2ljRW50cnk+CiAgICAgICAgICA8bmFtZT5MTDM8L25hbWU+CiAgICAgICAgICA8ZmxhZ3M+NjYxNzg8L2ZsYWdzPgogICAgICAgICAgPHZhbHVlIHR5cGU9IjIiPjA8L3ZhbHVlPgogICAgICAgICA8L0Jhc2ljRW50cnk+CiAgICAgICAgPC9CYXNpY0VudHJ5PgogICAgICAgPC9CYXNpY0VudHJ5PgogICAgICA8L0Jhc2ljRW50cnk+CiAgICAgPC9CYXNpY0VudHJ5PgogICAgPC9CYXNpY0VudHJ5PgogICA8L0Jhc2ljRW50cnk+CiAgPC9CYXNpY0VudHJ5PgogPC9CYXNpY0VudHJ5PgogPEJhc2ljRW50cnk+CiAgPG5hbWU+V2luZG93czwvbmFtZT4KICA8ZmxhZ3M+NjU2NjY8L2ZsYWdzPgogIDxCYXNpY0VudHJ5PgogICA8bmFtZT52aWV3NHQgMzwvbmFtZT4KICAgPGZsYWdzPjY2NDM0PC9mbGFncz4KICAgPHZhbHVlIHR5cGU9IjMiPldpbmRvdzwvdmFsdWU+CiAgIDxCYXNpY0VudHJ5PgogICAgPG5hbWU+UGFnZXM8L25hbWU+CiAgICA8ZmxhZ3M+NjY0MzQ8L2ZsYWdzPgogICAgPHZhbHVlIHR5cGU9IjMiPlBhZ2UxPC92YWx1ZT4KICAgIDxCYXNpY0VudHJ5PgogICAgIDxuYW1lPlBhZ2UxPC9uYW1lPgogICAgIDxmbGFncz42NTY2NjwvZmxhZ3M+CiAgICAgPEJhc2ljRW50cnk+CiAgICAgIDxuYW1lPldpZGdldHM8L25hbWU+CiAgICAgIDxmbGFncz42NjQzNDwvZmxhZ3M+CiAgICAgIDx2YWx1ZSB0eXBlPSIzIj5wbG90MTwvdmFsdWU+CiAgICAgIDxCYXNpY0VudHJ5PgogICAgICAgPG5hbWU+UGFnZU5vPC9uYW1lPgogICAgICAgPGZsYWdzPjY2NDM0PC9mbGFncz4KICAgICAgIDx2YWx1ZSB0eXBlPSIzIj5UZXh0PC92YWx1ZT4KICAgICAgIDxCYXNpY0VudHJ5PgogICAgICAgIDxuYW1lPldpZGdldFNpemU8L25hbWU+CiAgICAgICAgPGZsYWdzPjY1NjY2PC9mbGFncz4KICAgICAgICA8QmFzaWNFbnRyeT4KICAgICAgICAgPG5hbWU+V2lkdGg8L25hbWU+CiAgICAgICAgIDxmbGFncz42NjE3ODwvZmxhZ3M+CiAgICAgICAgIDx2YWx1ZSB0eXBlPSIyIj4xMDI0PC92YWx1ZT4KICAgICAgICA8L0Jhc2ljRW50cnk+CiAgICAgICAgPEJhc2ljRW50cnk+CiAgICAgICAgIDxuYW1lPkhlaWdodDwvbmFtZT4KICAgICAgICAgPGZsYWdzPjY2MTc4PC9mbGFncz4KICAgICAgICAgPHZhbHVlIHR5cGU9IjIiPjE1PC92YWx1ZT4KICAgICAgICA8L0Jhc2ljRW50cnk+CiAgICAgICA8L0Jhc2ljRW50cnk+CiAgICAgICA8QmFzaWNFbnRyeT4KICAgICAgICA8bmFtZT5XaWRnZXRQb3M8L25hbWU+CiAgICAgICAgPGZsYWdzPjY1NjY2PC9mbGFncz4KICAgICAgICA8QmFzaWNFbnRyeT4KICAgICAgICAgPG5hbWU+WDwvbmFtZT4KICAgICAgICAgPGZsYWdzPjY2MTc4PC9mbGFncz4KICAgICAgICAgPHZhbHVlIHR5cGU9IjIiPjM8L3ZhbHVlPgogICAgICAgIDwvQmFzaWNFbnRyeT4KICAgICAgICA8QmFzaWNFbnRyeT4KICAgICAgICAgPG5hbWU+WTwvbmFtZT4KICAgICAgICAgPGZsYWdzPjY2MTc4PC9mbGFncz4KICAgICAgICAgPHZhbHVlIHR5cGU9IjIiPjM8L3ZhbHVlPgogICAgICAgIDwvQmFzaWNFbnRyeT4KICAgICAgIDwvQmFzaWNFbnRyeT4KICAgICAgIDxCYXNpY0VudHJ5PgogICAgICAgIDxuYW1lPlRleHRWYWx1ZTwvbmFtZT4KICAgICAgICA8ZmxhZ3M+NjY0MzQ8L2ZsYWdzPgogICAgICAgIDx2YWx1ZSB0eXBlPSIzIj4mbHQ7YiZndDsxLzEmbHQ7L2ImZ3Q7PC92YWx1ZT4KICAgICAgIDwvQmFzaWNFbnRyeT4KICAgICAgPC9CYXNpY0VudHJ5PgogICAgICA8QmFzaWNFbnRyeT4KICAgICAgIDxuYW1lPnBsb3QwPC9uYW1lPgogICAgICAgPGZsYWdzPjY2NDM0PC9mbGFncz4KICAgICAgIDx2YWx1ZSB0eXBlPSIzIj5QbG90PC92YWx1ZT4KICAgICAgIDxCYXNpY0VudHJ5PgogICAgICAgIDxuYW1lPlZpZXdGZWF0dXJlczwvbmFtZT4KICAgICAgICA8ZmxhZ3M+NjY0MzQ8L2ZsYWdzPgogICAgICAgIDx2YWx1ZSB0eXBlPSIzIj5GU0MtQQpTU0MtQTwvdmFsdWU+CiAgICAgICA8L0Jhc2ljRW50cnk+CiAgICAgICA8QmFzaWNFbnRyeT4KICAgICAgICA8bmFtZT5WaWV3TXVsdGlMYXllcjwvbmFtZT4KICAgICAgICA8ZmxhZ3M+NjU5MjI8L2ZsYWdzPgogICAgICAgIDx2YWx1ZSB0eXBlPSIxIj4wPC92YWx1ZT4KICAgICAgIDwvQmFzaWNFbnRyeT4KICAgICAgIDxCYXNpY0VudHJ5PgogICAgICAgIDxuYW1lPlZpZXdTb3VyY2U8L25hbWU+CiAgICAgICAgPGZsYWdzPjY2NDM0PC9mbGFncz4KICAgICAgICA8dmFsdWUgdHlwZT0iMyI+MTpsaXZlPC92YWx1ZT4KICAgICAgIDwvQmFzaWNFbnRyeT4KICAgICAgIDxCYXNpY0VudHJ5PgogICAgICAgIDxuYW1lPlZpZXdQb3B1bGF0aW9uczwvbmFtZT4KICAgICAgICA8ZmxhZ3M+NjY0MzQ8L2ZsYWdzPgogICAgICAgIDx2YWx1ZSB0eXBlPSIzIj4xOmxpdmU8L3ZhbHVlPgogICAgICAgPC9CYXNpY0VudHJ5PgogICAgICAgPEJhc2ljRW50cnk+CiAgICAgICAgPG5hbWU+Vmlld01vZGU8L25hbWU+CiAgICAgICAgPGZsYWdzPjY2MTc4PC9mbGFncz4KICAgICAgICA8dmFsdWUgdHlwZT0iMiI+MDwvdmFsdWU+CiAgICAgICA8L0Jhc2ljRW50cnk+CiAgICAgICA8QmFzaWNFbnRyeT4KICAgICAgICA8bmFtZT5WaWV3QXhlczwvbmFtZT4KICAgICAgICA8ZmxhZ3M+NjY0MzQ8L2ZsYWdzPgogICAgICAgIDx2YWx1ZSB0eXBlPSIzIj5BcyBhY3F1aXJlZApBcyBhY3F1aXJlZDwvdmFsdWU+CiAgICAgICA8L0Jhc2ljRW50cnk+CiAgICAgICA8QmFzaWNFbnRyeT4KICAgICAgICA8bmFtZT5WaWV3Wm9vbTwvbmFtZT4KICAgICAgICA8ZmxhZ3M+NjY0MzQ8L2ZsYWdzPgogICAgICAgIDx2YWx1ZSB0eXBlPSIzIj4wLjAsMS4wCjAuMCwxLjA8L3ZhbHVlPgogICAgICAgPC9CYXNpY0VudHJ5PgogICAgICAgPEJhc2ljRW50cnk+CiAgICAgICAgPG5hbWU+Vmlld0hpZGVSZWdpb25zPC9uYW1lPgogICAgICAgIDxmbGFncz42NjE3ODwvZmxhZ3M+CiAgICAgICAgPHZhbHVlIHR5cGU9IjIiPjA8L3ZhbHVlPgogICAgICAgPC9CYXNpY0VudHJ5PgogICAgICAgPEJhc2ljRW50cnk+CiAgICAgICAgPG5hbWU+SGlzdG9ncmFtVXNlT3ZlcmxheTwvbmFtZT4KICAgICAgICA8ZmxhZ3M+NjYxNzg8L2ZsYWdzPgogICAgICAgIDx2YWx1ZSB0eXBlPSIyIj4wPC92YWx1ZT4KICAgICAgIDwvQmFzaWNFbnRyeT4KICAgICAgIDxCYXNpY0VudHJ5PgogICAgICAgIDxuYW1lPkhpc3RvZ3JhbU92ZXJsYXk8L25hbWU+CiAgICAgICAgPGZsYWdzPjY2NDM0PC9mbGFncz4KICAgICAgICA8dmFsdWUgdHlwZT0iMyI+CgoKCgoKCgoKPC92YWx1ZT4KICAgICAgIDwvQmFzaWNFbnRyeT4KICAgICAgIDxCYXNpY0VudHJ5PgogICAgICAgIDxuYW1lPkhpc3RvZ3JhbU92ZXJsYXlDb2xvcnM8L25hbWU+CiAgICAgICAgPGZsYWdzPjY2NDM0PC9mbGFncz4KICAgICAgICA8dmFsdWUgdHlwZT0iMyI+I2ZmYWE3ZgojZmZhYWZmCiNhYWZmN2YKIzk2ZDhlMQojYWFhYTdmCiNmZjg2NGEKI2ZjNTdmZgojNmJmZjQyCiM0MGJjZmYKI2EyYWEzNDwvdmFsdWU+CiAgICAgICA8L0Jhc2ljRW50cnk+CiAgICAgICA8QmFzaWNFbnRyeT4KICAgICAgICA8bmFtZT5WaWV3RGF0YUVuZDwvbmFtZT4KICAgICAgICA8ZmxhZ3M+NjYxNzg8L2ZsYWdzPgogICAgICAgIDx2YWx1ZSB0eXBlPSIyIj4yMTQ3NDgzNjQ3PC92YWx1ZT4KICAgICAgIDwvQmFzaWNFbnRyeT4KICAgICAgIDxCYXNpY0VudHJ5PgogICAgICAgIDxuYW1lPlZpZXdEYXRhU2tpcDwvbmFtZT4KICAgICAgICA8ZmxhZ3M+NjYxNzg8L2ZsYWdzPgogICAgICAgIDx2YWx1ZSB0eXBlPSIyIj4wPC92YWx1ZT4KICAgICAgIDwvQmFzaWNFbnRyeT4KICAgICAgIDxCYXNpY0VudHJ5PgogICAgICAgIDxuYW1lPlZpZXdEYXRhU3RhcnQ8L25hbWU+CiAgICAgICAgPGZsYWdzPjY2MTc4PC9mbGFncz4KICAgICAgICA8dmFsdWUgdHlwZT0iMiI+MDwvdmFsdWU+CiAgICAgICA8L0Jhc2ljRW50cnk+CiAgICAgICA8QmFzaWNFbnRyeT4KICAgICAgICA8bmFtZT5TY3JpcHRUZXh0PC9uYW1lPgogICAgICAgIDxmbGFncz42NjQzNDwvZmxhZ3M+CiAgICAgICAgPHZhbHVlIHR5cGU9IjMiPkVkaXQgdGV4dCB2aWEgUHJvcGVydGllczwvdmFsdWU+CiAgICAgICAgPEJhc2ljRW50cnk+CiAgICAgICAgIDxuYW1lPlByZWRlZmluZWRTY3JpcHRUZXh0PC9uYW1lPgogICAgICAgICA8ZmxhZ3M+NjY0MzQ8L2ZsYWdzPgogICAgICAgICA8dmFsdWUgdHlwZT0iMyI+PC92YWx1ZT4KICAgICAgICA8L0Jhc2ljRW50cnk+CiAgICAgICA8L0Jhc2ljRW50cnk+CiAgICAgICA8QmFzaWNFbnRyeT4KICAgICAgICA8bmFtZT5TY3JpcHRUZXh0QWxpZ25tZW50PC9uYW1lPgogICAgICAgIDxmbGFncz42NjE3ODwvZmxhZ3M+CiAgICAgICAgPHZhbHVlIHR5cGU9IjIiPjA8L3ZhbHVlPgogICAgICAgPC9CYXNpY0VudHJ5PgogICAgICAgPEJhc2ljRW50cnk+CiAgICAgICAgPG5hbWU+SGlzdG9ncmFtTm9ybWFsaXphdGlvbjwvbmFtZT4KICAgICAgICA8ZmxhZ3M+NjYxNzg8L2ZsYWdzPgogICAgICAgIDx2YWx1ZSB0eXBlPSIyIj4wPC92YWx1ZT4KICAgICAgIDwvQmFzaWNFbnRyeT4KICAgICAgIDxCYXNpY0VudHJ5PgogICAgICAgIDxuYW1lPkhpc3RvZ3JhbVBsb3RNb2RlPC9uYW1lPgogICAgICAgIDxmbGFncz42NjE3ODwvZmxhZ3M+CiAgICAgICAgPHZhbHVlIHR5cGU9IjIiPjA8L3ZhbHVlPgogICAgICAgPC9CYXNpY0VudHJ5PgogICAgICAgPEJhc2ljRW50cnk+CiAgICAgICAgPG5hbWU+SGlzdG9ncmFtU21vb3RoaW5nPC9uYW1lPgogICAgICAgIDxmbGFncz42NjE3ODwvZmxhZ3M+CiAgICAgICAgPHZhbHVlIHR5cGU9IjIiPjA8L3ZhbHVlPgogICAgICAgPC9CYXNpY0VudHJ5PgogICAgICAgPEJhc2ljRW50cnk+CiAgICAgICAgPG5hbWU+U3RhdGlzdGljRmVhdHVyZXM8L25hbWU+CiAgICAgICAgPGZsYWdzPjY2NDM0PC9mbGFncz4KICAgICAgICA8dmFsdWUgdHlwZT0iMyI+RlNDLUEKU1NDLUE8L3ZhbHVlPgogICAgICAgPC9CYXNpY0VudHJ5PgogICAgICAgPEJhc2ljRW50cnk+CiAgICAgICAgPG5hbWU+U3RhdGlzdGljUmVnaW9uRnVuY3M8L25hbWU+CiAgICAgICAgPGZsYWdzPjY2NDM0PC9mbGFncz4KICAgICAgICA8dmFsdWUgdHlwZT0iMyI+UGF0aAolLVQ8L3ZhbHVlPgogICAgICAgPC9CYXNpY0VudHJ5PgogICAgICAgPEJhc2ljRW50cnk+CiAgICAgICAgPG5hbWU+U3RhdGlzdGljRmVhdHVyZUZ1bmNzPC9uYW1lPgogICAgICAgIDxmbGFncz42NjQzNDwvZmxhZ3M+CiAgICAgICAgPHZhbHVlIHR5cGU9IjMiPjwvdmFsdWU+CiAgICAgICA8L0Jhc2ljRW50cnk+CiAgICAgICA8QmFzaWNFbnRyeT4KICAgICAgICA8bmFtZT5TdGF0aXN0aWNTb3VyY2VJbmZvPC9uYW1lPgogICAgICAgIDxmbGFncz42NTkyMjwvZmxhZ3M+CiAgICAgICAgPHZhbHVlIHR5cGU9IjEiPjE8L3ZhbHVlPgogICAgICAgPC9CYXNpY0VudHJ5PgogICAgICAgPEJhc2ljRW50cnk+CiAgICAgICAgPG5hbWU+U3RhdGlzdGljVGFibGU8L25hbWU+CiAgICAgICAgPGZsYWdzPjY1OTIyPC9mbGFncz4KICAgICAgICA8dmFsdWUgdHlwZT0iMSI+MTwvdmFsdWU+CiAgICAgICA8L0Jhc2ljRW50cnk+CiAgICAgICA8QmFzaWNFbnRyeT4KICAgICAgICA8bmFtZT5TdGF0aXN0aWNGZWF0dXJlTmFtZTwvbmFtZT4KICAgICAgICA8ZmxhZ3M+NjYxNzg8L2ZsYWdzPgogICAgICAgIDx2YWx1ZSB0eXBlPSIyIj4wPC92YWx1ZT4KICAgICAgIDwvQmFzaWNFbnRyeT4KICAgICAgIDxCYXNpY0VudHJ5PgogICAgICAgIDxuYW1lPkhlYXRtYXA8L25hbWU+CiAgICAgICAgPGZsYWdzPjY1NjY2PC9mbGFncz4KICAgICAgICA8QmFzaWNFbnRyeT4KICAgICAgICAgPG5hbWU+Q29sb3IxPC9uYW1lPgogICAgICAgICA8ZmxhZ3M+NjY0MzQ8L2ZsYWdzPgogICAgICAgICA8dmFsdWUgdHlwZT0iMyI+I2ZmMDAwMDwvdmFsdWU+CiAgICAgICAgPC9CYXNpY0VudHJ5PgogICAgICAgIDxCYXNpY0VudHJ5PgogICAgICAgICA8bmFtZT5Db2xvcjI8L25hbWU+CiAgICAgICAgIDxmbGFncz42NjQzNDwvZmxhZ3M+CiAgICAgICAgIDx2YWx1ZSB0eXBlPSIzIj4jMDBhYTAwPC92YWx1ZT4KICAgICAgICA8L0Jhc2ljRW50cnk+CiAgICAgICAgPEJhc2ljRW50cnk+CiAgICAgICAgIDxuYW1lPkNvbG9yMzwvbmFtZT4KICAgICAgICAgPGZsYWdzPjY2NDM0PC9mbGFncz4KICAgICAgICAgPHZhbHVlIHR5cGU9IjMiPiNmZmZmMDA8L3ZhbHVlPgogICAgICAgIDwvQmFzaWNFbnRyeT4KICAgICAgICA8QmFzaWNFbnRyeT4KICAgICAgICAgPG5hbWU+Q29sb3I0PC9uYW1lPgogICAgICAgICA8ZmxhZ3M+NjY0MzQ8L2ZsYWdzPgogICAgICAgICA8dmFsdWUgdHlwZT0iMyI+IzMzMzNmZjwvdmFsdWU+CiAgICAgICAgPC9CYXNpY0VudHJ5PgogICAgICAgIDxCYXNpY0VudHJ5PgogICAgICAgICA8bmFtZT5UaHJlc2hvbGQxPC9uYW1lPgogICAgICAgICA8ZmxhZ3M+Njc0NTg8L2ZsYWdzPgogICAgICAgICA8dmFsdWUgdHlwZT0iNyI+MTwvdmFsdWU+CiAgICAgICAgPC9CYXNpY0VudHJ5PgogICAgICAgIDxCYXNpY0VudHJ5PgogICAgICAgICA8bmFtZT5UaHJlc2hvbGQyPC9uYW1lPgogICAgICAgICA8ZmxhZ3M+Njc0NTg8L2ZsYWdzPgogICAgICAgICA8dmFsdWUgdHlwZT0iNyI+MTAwPC92YWx1ZT4KICAgICAgICA8L0Jhc2ljRW50cnk+CiAgICAgICAgPEJhc2ljRW50cnk+CiAgICAgICAgIDxuYW1lPlJlZ2lvbjwvbmFtZT4KICAgICAgICAgPGZsYWdzPjY2NDM0PC9mbGFncz4KICAgICAgICAgPHZhbHVlIHR5cGU9IjMiPmxpdmU8L3ZhbHVlPgogICAgICAgIDwvQmFzaWNFbnRyeT4KICAgICAgICA8QmFzaWNFbnRyeT4KICAgICAgICAgPG5hbWU+UmVnaW9uRnVuY3Rpb248L25hbWU+CiAgICAgICAgIDxmbGFncz42NjQzNDwvZmxhZ3M+CiAgICAgICAgIDx2YWx1ZSB0eXBlPSIzIj5Db3VudDwvdmFsdWU+CiAgICAgICAgPC9CYXNpY0VudHJ5PgogICAgICAgIDxCYXNpY0VudHJ5PgogICAgICAgICA8bmFtZT5GZWF0dXJlPC9uYW1lPgogICAgICAgICA8ZmxhZ3M+NjY0MzQ8L2ZsYWdzPgogICAgICAgICA8dmFsdWUgdHlwZT0iMyI+RlNDLUE8L3ZhbHVlPgogICAgICAgIDwvQmFzaWNFbnRyeT4KICAgICAgICA8QmFzaWNFbnRyeT4KICAgICAgICAgPG5hbWU+RmVhdHVyZUZ1bmN0aW9uPC9uYW1lPgogICAgICAgICA8ZmxhZ3M+NjY0MzQ8L2ZsYWdzPgogICAgICAgICA8dmFsdWUgdHlwZT0iMyI+TWVhbjwvdmFsdWU+CiAgICAgICAgPC9CYXNpY0VudHJ5PgogICAgICAgIDxCYXNpY0VudHJ5PgogICAgICAgICA8bmFtZT5Nb2RlPC9uYW1lPgogICAgICAgICA8ZmxhZ3M+NjYxNzg8L2ZsYWdzPgogICAgICAgICA8dmFsdWUgdHlwZT0iMiI+MDwvdmFsdWU+CiAgICAgICAgPC9CYXNpY0VudHJ5PgogICAgICAgIDxCYXNpY0VudHJ5PgogICAgICAgICA8bmFtZT5GdW5jdGlvbjwvbmFtZT4KICAgICAgICAgPGZsYWdzPjY2MTc4PC9mbGFncz4KICAgICAgICAgPHZhbHVlIHR5cGU9IjIiPjE8L3ZhbHVlPgogICAgICAgIDwvQmFzaWNFbnRyeT4KICAgICAgICA8QmFzaWNFbnRyeT4KICAgICAgICAgPG5hbWU+RGlzYWJsZWRHcm91cHM8L25hbWU+CiAgICAgICAgIDxmbGFncz42NjQzNDwvZmxhZ3M+CiAgICAgICAgIDx2YWx1ZSB0eXBlPSIzIj48L3ZhbHVlPgogICAgICAgIDwvQmFzaWNFbnRyeT4KICAgICAgIDwvQmFzaWNFbnRyeT4KICAgICAgIDxCYXNpY0VudHJ5PgogICAgICAgIDxuYW1lPlZpZXdIZWlnaHQ8L25hbWU+CiAgICAgICAgPGZsYWdzPjY2MTc4PC9mbGFncz4KICAgICAgICA8dmFsdWUgdHlwZT0iMiI+MTQ4PC92YWx1ZT4KICAgICAgIDwvQmFzaWNFbnRyeT4KICAgICAgIDxCYXNpY0VudHJ5PgogICAgICAgIDxuYW1lPlZpZXdXaWR0aDwvbmFtZT4KICAgICAgICA8ZmxhZ3M+NjYxNzg8L2ZsYWdzPgogICAgICAgIDx2YWx1ZSB0eXBlPSIyIj4xNDg8L3ZhbHVlPgogICAgICAgPC9CYXNpY0VudHJ5PgogICAgICAgPEJhc2ljRW50cnk+CiAgICAgICAgPG5hbWU+V2lkZ2V0UG9zPC9uYW1lPgogICAgICAgIDxmbGFncz42NTY2NjwvZmxhZ3M+CiAgICAgICAgPEJhc2ljRW50cnk+CiAgICAgICAgIDxuYW1lPlg8L25hbWU+CiAgICAgICAgIDxmbGFncz42NjE3ODwvZmxhZ3M+CiAgICAgICAgIDx2YWx1ZSB0eXBlPSIyIj4xMzwvdmFsdWU+CiAgICAgICAgPC9CYXNpY0VudHJ5PgogICAgICAgIDxCYXNpY0VudHJ5PgogICAgICAgICA8bmFtZT5ZPC9uYW1lPgogICAgICAgICA8ZmxhZ3M+NjYxNzg8L2ZsYWdzPgogICAgICAgICA8dmFsdWUgdHlwZT0iMiI+MTU8L3ZhbHVlPgogICAgICAgIDwvQmFzaWNFbnRyeT4KICAgICAgIDwvQmFzaWNFbnRyeT4KICAgICAgIDxCYXNpY0VudHJ5PgogICAgICAgIDxuYW1lPldpZGdldFNpemU8L25hbWU+CiAgICAgICAgPGZsYWdzPjY1NjY2PC9mbGFncz4KICAgICAgICA8QmFzaWNFbnRyeT4KICAgICAgICAgPG5hbWU+V2lkdGg8L25hbWU+CiAgICAgICAgIDxmbGFncz42NjE3ODwvZmxhZ3M+CiAgICAgICAgIDx2YWx1ZSB0eXBlPSIyIj4yMzQ8L3ZhbHVlPgogICAgICAgIDwvQmFzaWNFbnRyeT4KICAgICAgICA8QmFzaWNFbnRyeT4KICAgICAgICAgPG5hbWU+SGVpZ2h0PC9uYW1lPgogICAgICAgICA8ZmxhZ3M+NjYxNzg8L2ZsYWdzPgogICAgICAgICA8dmFsdWUgdHlwZT0iMiI+MjA5PC92YWx1ZT4KICAgICAgICA8L0Jhc2ljRW50cnk+CiAgICAgICA8L0Jhc2ljRW50cnk+CiAgICAgIDwvQmFzaWNFbnRyeT4KICAgICAgPEJhc2ljRW50cnk+CiAgICAgICA8bmFtZT5wbG90MTwvbmFtZT4KICAgICAgIDxmbGFncz42NjQzNDwvZmxhZ3M+CiAgICAgICA8dmFsdWUgdHlwZT0iMyI+UGxvdDwvdmFsdWU+CiAgICAgICA8QmFzaWNFbnRyeT4KICAgICAgICA8bmFtZT5WaWV3RmVhdHVyZXM8L25hbWU+CiAgICAgICAgPGZsYWdzPjY2NDM0PC9mbGFncz4KICAgICAgICA8dmFsdWUgdHlwZT0iMyI+RlNDLUEKRlNDLUg8L3ZhbHVlPgogICAgICAgPC9CYXNpY0VudHJ5PgogICAgICAgPEJhc2ljRW50cnk+CiAgICAgICAgPG5hbWU+Vmlld011bHRpTGF5ZXI8L25hbWU+CiAgICAgICAgPGZsYWdzPjY1OTIyPC9mbGFncz4KICAgICAgICA8dmFsdWUgdHlwZT0iMSI+MDwvdmFsdWU+CiAgICAgICA8L0Jhc2ljRW50cnk+CiAgICAgICA8QmFzaWNFbnRyeT4KICAgICAgICA8bmFtZT5WaWV3U291cmNlPC9uYW1lPgogICAgICAgIDxmbGFncz42NjQzNDwvZmxhZ3M+CiAgICAgICAgPHZhbHVlIHR5cGU9IjMiPjE6bGl2ZVxQMTwvdmFsdWU+CiAgICAgICA8L0Jhc2ljRW50cnk+CiAgICAgICA8QmFzaWNFbnRyeT4KICAgICAgICA8bmFtZT5WaWV3UG9wdWxhdGlvbnM8L25hbWU+CiAgICAgICAgPGZsYWdzPjY2NDM0PC9mbGFncz4KICAgICAgICA8dmFsdWUgdHlwZT0iMyI+MTpsaXZlXFAxPC92YWx1ZT4KICAgICAgIDwvQmFzaWNFbnRyeT4KICAgICAgIDxCYXNpY0VudHJ5PgogICAgICAgIDxuYW1lPlZpZXdNb2RlPC9uYW1lPgogICAgICAgIDxmbGFncz42NjE3ODwvZmxhZ3M+CiAgICAgICAgPHZhbHVlIHR5cGU9IjIiPjE8L3ZhbHVlPgogICAgICAgPC9CYXNpY0VudHJ5PgogICAgICAgPEJhc2ljRW50cnk+CiAgICAgICAgPG5hbWU+Vmlld0F4ZXM8L25hbWU+CiAgICAgICAgPGZsYWdzPjY2NDM0PC9mbGFncz4KICAgICAgICA8dmFsdWUgdHlwZT0iMyI+QXMgYWNxdWlyZWQKQXMgYWNxdWlyZWQ8L3ZhbHVlPgogICAgICAgPC9CYXNpY0VudHJ5PgogICAgICAgPEJhc2ljRW50cnk+CiAgICAgICAgPG5hbWU+Vmlld1pvb208L25hbWU+CiAgICAgICAgPGZsYWdzPjY2NDM0PC9mbGFncz4KICAgICAgICA8dmFsdWUgdHlwZT0iMyI+MC4wLDEuMAowLjAsMS4wPC92YWx1ZT4KICAgICAgIDwvQmFzaWNFbnRyeT4KICAgICAgIDxCYXNpY0VudHJ5PgogICAgICAgIDxuYW1lPlZpZXdIaWRlUmVnaW9uczwvbmFtZT4KICAgICAgICA8ZmxhZ3M+NjYxNzg8L2ZsYWdzPgogICAgICAgIDx2YWx1ZSB0eXBlPSIyIj4wPC92YWx1ZT4KICAgICAgIDwvQmFzaWNFbnRyeT4KICAgICAgIDxCYXNpY0VudHJ5PgogICAgICAgIDxuYW1lPkhpc3RvZ3JhbVVzZU92ZXJsYXk8L25hbWU+CiAgICAgICAgPGZsYWdzPjY2MTc4PC9mbGFncz4KICAgICAgICA8dmFsdWUgdHlwZT0iMiI+MDwvdmFsdWU+CiAgICAgICA8L0Jhc2ljRW50cnk+CiAgICAgICA8QmFzaWNFbnRyeT4KICAgICAgICA8bmFtZT5IaXN0b2dyYW1PdmVybGF5PC9uYW1lPgogICAgICAgIDxmbGFncz42NjQzNDwvZmxhZ3M+CiAgICAgICAgPHZhbHVlIHR5cGU9IjMiPmxpdmUKbGl2ZQpsaXZlCmxpdmUKbGl2ZQpsaXZlCmxpdmUKbGl2ZQpsaXZlCmxpdmU8L3ZhbHVlPgogICAgICAgPC9CYXNpY0VudHJ5PgogICAgICAgPEJhc2ljRW50cnk+CiAgICAgICAgPG5hbWU+SGlzdG9ncmFtT3ZlcmxheUNvbG9yczwvbmFtZT4KICAgICAgICA8ZmxhZ3M+NjY0MzQ8L2ZsYWdzPgogICAgICAgIDx2YWx1ZSB0eXBlPSIzIj4jZmZhYTdmCiNmZmFhZmYKI2FhZmY3ZgojOTZkOGUxCiNhYWFhN2YKI2ZmODY0YQojZmM1N2ZmCiM2YmZmNDIKIzQwYmNmZgojYTJhYTM0PC92YWx1ZT4KICAgICAgIDwvQmFzaWNFbnRyeT4KICAgICAgIDxCYXNpY0VudHJ5PgogICAgICAgIDxuYW1lPlZpZXdEYXRhRW5kPC9uYW1lPgogICAgICAgIDxmbGFncz42NjE3ODwvZmxhZ3M+CiAgICAgICAgPHZhbHVlIHR5cGU9IjIiPjIxNDc0ODM2NDc8L3ZhbHVlPgogICAgICAgPC9CYXNpY0VudHJ5PgogICAgICAgPEJhc2ljRW50cnk+CiAgICAgICAgPG5hbWU+Vmlld0RhdGFTa2lwPC9uYW1lPgogICAgICAgIDxmbGFncz42NjE3ODwvZmxhZ3M+CiAgICAgICAgPHZhbHVlIHR5cGU9IjIiPjA8L3ZhbHVlPgogICAgICAgPC9CYXNpY0VudHJ5PgogICAgICAgPEJhc2ljRW50cnk+CiAgICAgICAgPG5hbWU+Vmlld0RhdGFTdGFydDwvbmFtZT4KICAgICAgICA8ZmxhZ3M+NjYxNzg8L2ZsYWdzPgogICAgICAgIDx2YWx1ZSB0eXBlPSIyIj4wPC92YWx1ZT4KICAgICAgIDwvQmFzaWNFbnRyeT4KICAgICAgIDxCYXNpY0VudHJ5PgogICAgICAgIDxuYW1lPlNjcmlwdFRleHQ8L25hbWU+CiAgICAgICAgPGZsYWdzPjY2NDM0PC9mbGFncz4KICAgICAgICA8dmFsdWUgdHlwZT0iMyI+RWRpdCB0ZXh0IHZpYSBQcm9wZXJ0aWVzPC92YWx1ZT4KICAgICAgICA8QmFzaWNFbnRyeT4KICAgICAgICAgPG5hbWU+UHJlZGVmaW5lZFNjcmlwdFRleHQ8L25hbWU+CiAgICAgICAgIDxmbGFncz42NjQzNDwvZmxhZ3M+CiAgICAgICAgIDx2YWx1ZSB0eXBlPSIzIj48L3ZhbHVlPgogICAgICAgIDwvQmFzaWNFbnRyeT4KICAgICAgIDwvQmFzaWNFbnRyeT4KICAgICAgIDxCYXNpY0VudHJ5PgogICAgICAgIDxuYW1lPlNjcmlwdFRleHRBbGlnbm1lbnQ8L25hbWU+CiAgICAgICAgPGZsYWdzPjY2MTc4PC9mbGFncz4KICAgICAgICA8dmFsdWUgdHlwZT0iMiI+MDwvdmFsdWU+CiAgICAgICA8L0Jhc2ljRW50cnk+CiAgICAgICA8QmFzaWNFbnRyeT4KICAgICAgICA8bmFtZT5IaXN0b2dyYW1Ob3JtYWxpemF0aW9uPC9uYW1lPgogICAgICAgIDxmbGFncz42NjE3ODwvZmxhZ3M+CiAgICAgICAgPHZhbHVlIHR5cGU9IjIiPjA8L3ZhbHVlPgogICAgICAgPC9CYXNpY0VudHJ5PgogICAgICAgPEJhc2ljRW50cnk+CiAgICAgICAgPG5hbWU+SGlzdG9ncmFtUGxvdE1vZGU8L25hbWU+CiAgICAgICAgPGZsYWdzPjY2MTc4PC9mbGFncz4KICAgICAgICA8dmFsdWUgdHlwZT0iMiI+MDwvdmFsdWU+CiAgICAgICA8L0Jhc2ljRW50cnk+CiAgICAgICA8QmFzaWNFbnRyeT4KICAgICAgICA8bmFtZT5IaXN0b2dyYW1TbW9vdGhpbmc8L25hbWU+CiAgICAgICAgPGZsYWdzPjY2MTc4PC9mbGFncz4KICAgICAgICA8dmFsdWUgdHlwZT0iMiI+MDwvdmFsdWU+CiAgICAgICA8L0Jhc2ljRW50cnk+CiAgICAgICA8QmFzaWNFbnRyeT4KICAgICAgICA8bmFtZT5TdGF0aXN0aWNGZWF0dXJlczwvbmFtZT4KICAgICAgICA8ZmxhZ3M+NjY0MzQ8L2ZsYWdzPgogICAgICAgIDx2YWx1ZSB0eXBlPSIzIj5GU0MtQQpGU0MtSDwvdmFsdWU+CiAgICAgICA8L0Jhc2ljRW50cnk+CiAgICAgICA8QmFzaWNFbnRyeT4KICAgICAgICA8bmFtZT5TdGF0aXN0aWNSZWdpb25GdW5jczwvbmFtZT4KICAgICAgICA8ZmxhZ3M+NjY0MzQ8L2ZsYWdzPgogICAgICAgIDx2YWx1ZSB0eXBlPSIzIj5QYXRoCiUtIzwvdmFsdWU+CiAgICAgICA8L0Jhc2ljRW50cnk+CiAgICAgICA8QmFzaWNFbnRyeT4KICAgICAgICA8bmFtZT5TdGF0aXN0aWNGZWF0dXJlRnVuY3M8L25hbWU+CiAgICAgICAgPGZsYWdzPjY2NDM0PC9mbGFncz4KICAgICAgICA8dmFsdWUgdHlwZT0iMyI+PC92YWx1ZT4KICAgICAgIDwvQmFzaWNFbnRyeT4KICAgICAgIDxCYXNpY0VudHJ5PgogICAgICAgIDxuYW1lPlN0YXRpc3RpY1NvdXJjZUluZm88L25hbWU+CiAgICAgICAgPGZsYWdzPjY1OTIyPC9mbGFncz4KICAgICAgICA8dmFsdWUgdHlwZT0iMSI+MTwvdmFsdWU+CiAgICAgICA8L0Jhc2ljRW50cnk+CiAgICAgICA8QmFzaWNFbnRyeT4KICAgICAgICA8bmFtZT5TdGF0aXN0aWNUYWJsZTwvbmFtZT4KICAgICAgICA8ZmxhZ3M+NjU5MjI8L2ZsYWdzPgogICAgICAgIDx2YWx1ZSB0eXBlPSIxIj4xPC92YWx1ZT4KICAgICAgIDwvQmFzaWNFbnRyeT4KICAgICAgIDxCYXNpY0VudHJ5PgogICAgICAgIDxuYW1lPlN0YXRpc3RpY0ZlYXR1cmVOYW1lPC9uYW1lPgogICAgICAgIDxmbGFncz42NjE3ODwvZmxhZ3M+CiAgICAgICAgPHZhbHVlIHR5cGU9IjIiPjA8L3ZhbHVlPgogICAgICAgPC9CYXNpY0VudHJ5PgogICAgICAgPEJhc2ljRW50cnk+CiAgICAgICAgPG5hbWU+SGVhdG1hcDwvbmFtZT4KICAgICAgICA8ZmxhZ3M+NjU2NjY8L2ZsYWdzPgogICAgICAgIDxCYXNpY0VudHJ5PgogICAgICAgICA8bmFtZT5Db2xvcjE8L25hbWU+CiAgICAgICAgIDxmbGFncz42NjQzNDwvZmxhZ3M+CiAgICAgICAgIDx2YWx1ZSB0eXBlPSIzIj4jZmYwMDAwPC92YWx1ZT4KICAgICAgICA8L0Jhc2ljRW50cnk+CiAgICAgICAgPEJhc2ljRW50cnk+CiAgICAgICAgIDxuYW1lPkNvbG9yMjwvbmFtZT4KICAgICAgICAgPGZsYWdzPjY2NDM0PC9mbGFncz4KICAgICAgICAgPHZhbHVlIHR5cGU9IjMiPiMwMGFhMDA8L3ZhbHVlPgogICAgICAgIDwvQmFzaWNFbnRyeT4KICAgICAgICA8QmFzaWNFbnRyeT4KICAgICAgICAgPG5hbWU+Q29sb3IzPC9uYW1lPgogICAgICAgICA8ZmxhZ3M+NjY0MzQ8L2ZsYWdzPgogICAgICAgICA8dmFsdWUgdHlwZT0iMyI+I2ZmZmYwMDwvdmFsdWU+CiAgICAgICAgPC9CYXNpY0VudHJ5PgogICAgICAgIDxCYXNpY0VudHJ5PgogICAgICAgICA8bmFtZT5Db2xvcjQ8L25hbWU+CiAgICAgICAgIDxmbGFncz42NjQzNDwvZmxhZ3M+CiAgICAgICAgIDx2YWx1ZSB0eXBlPSIzIj4jMzMzM2ZmPC92YWx1ZT4KICAgICAgICA8L0Jhc2ljRW50cnk+CiAgICAgICAgPEJhc2ljRW50cnk+CiAgICAgICAgIDxuYW1lPlRocmVzaG9sZDE8L25hbWU+CiAgICAgICAgIDxmbGFncz42NzQ1ODwvZmxhZ3M+CiAgICAgICAgIDx2YWx1ZSB0eXBlPSI3Ij4xPC92YWx1ZT4KICAgICAgICA8L0Jhc2ljRW50cnk+CiAgICAgICAgPEJhc2ljRW50cnk+CiAgICAgICAgIDxuYW1lPlRocmVzaG9sZDI8L25hbWU+CiAgICAgICAgIDxmbGFncz42NzQ1ODwvZmxhZ3M+CiAgICAgICAgIDx2YWx1ZSB0eXBlPSI3Ij4xMDA8L3ZhbHVlPgogICAgICAgIDwvQmFzaWNFbnRyeT4KICAgICAgICA8QmFzaWNFbnRyeT4KICAgICAgICAgPG5hbWU+UmVnaW9uPC9uYW1lPgogICAgICAgICA8ZmxhZ3M+NjY0MzQ8L2ZsYWdzPgogICAgICAgICA8dmFsdWUgdHlwZT0iMyI+bGl2ZVxQMTwvdmFsdWU+CiAgICAgICAgPC9CYXNpY0VudHJ5PgogICAgICAgIDxCYXNpY0VudHJ5PgogICAgICAgICA8bmFtZT5SZWdpb25GdW5jdGlvbjwvbmFtZT4KICAgICAgICAgPGZsYWdzPjY2NDM0PC9mbGFncz4KICAgICAgICAgPHZhbHVlIHR5cGU9IjMiPkNvdW50PC92YWx1ZT4KICAgICAgICA8L0Jhc2ljRW50cnk+CiAgICAgICAgPEJhc2ljRW50cnk+CiAgICAgICAgIDxuYW1lPkZlYXR1cmU8L25hbWU+CiAgICAgICAgIDxmbGFncz42NjQzNDwvZmxhZ3M+CiAgICAgICAgIDx2YWx1ZSB0eXBlPSIzIj5GU0MtQTwvdmFsdWU+CiAgICAgICAgPC9CYXNpY0VudHJ5PgogICAgICAgIDxCYXNpY0VudHJ5PgogICAgICAgICA8bmFtZT5GZWF0dXJlRnVuY3Rpb248L25hbWU+CiAgICAgICAgIDxmbGFncz42NjQzNDwvZmxhZ3M+CiAgICAgICAgIDx2YWx1ZSB0eXBlPSIzIj5NZWFuPC92YWx1ZT4KICAgICAgICA8L0Jhc2ljRW50cnk+CiAgICAgICAgPEJhc2ljRW50cnk+CiAgICAgICAgIDxuYW1lPk1vZGU8L25hbWU+CiAgICAgICAgIDxmbGFncz42NjE3ODwvZmxhZ3M+CiAgICAgICAgIDx2YWx1ZSB0eXBlPSIyIj4wPC92YWx1ZT4KICAgICAgICA8L0Jhc2ljRW50cnk+CiAgICAgICAgPEJhc2ljRW50cnk+CiAgICAgICAgIDxuYW1lPkZ1bmN0aW9uPC9uYW1lPgogICAgICAgICA8ZmxhZ3M+NjYxNzg8L2ZsYWdzPgogICAgICAgICA8dmFsdWUgdHlwZT0iMiI+MTwvdmFsdWU+CiAgICAgICAgPC9CYXNpY0VudHJ5PgogICAgICAgIDxCYXNpY0VudHJ5PgogICAgICAgICA8bmFtZT5EaXNhYmxlZEdyb3VwczwvbmFtZT4KICAgICAgICAgPGZsYWdzPjY2NDM0PC9mbGFncz4KICAgICAgICAgPHZhbHVlIHR5cGU9IjMiPjwvdmFsdWU+CiAgICAgICAgPC9CYXNpY0VudHJ5PgogICAgICAgPC9CYXNpY0VudHJ5PgogICAgICAgPEJhc2ljRW50cnk+CiAgICAgICAgPG5hbWU+Vmlld0hlaWdodDwvbmFtZT4KICAgICAgICA8ZmxhZ3M+NjYxNzg8L2ZsYWdzPgogICAgICAgIDx2YWx1ZSB0eXBlPSIyIj4xNDg8L3ZhbHVlPgogICAgICAgPC9CYXNpY0VudHJ5PgogICAgICAgPEJhc2ljRW50cnk+CiAgICAgICAgPG5hbWU+Vmlld1dpZHRoPC9uYW1lPgogICAgICAgIDxmbGFncz42NjE3ODwvZmxhZ3M+CiAgICAgICAgPHZhbHVlIHR5cGU9IjIiPjE0ODwvdmFsdWU+CiAgICAgICA8L0Jhc2ljRW50cnk+CiAgICAgICA8QmFzaWNFbnRyeT4KICAgICAgICA8bmFtZT5XaWRnZXRQb3M8L25hbWU+CiAgICAgICAgPGZsYWdzPjY1NjY2PC9mbGFncz4KICAgICAgICA8QmFzaWNFbnRyeT4KICAgICAgICAgPG5hbWU+WDwvbmFtZT4KICAgICAgICAgPGZsYWdzPjY2MTc4PC9mbGFncz4KICAgICAgICAgPHZhbHVlIHR5cGU9IjIiPjI0NzwvdmFsdWU+CiAgICAgICAgPC9CYXNpY0VudHJ5PgogICAgICAgIDxCYXNpY0VudHJ5PgogICAgICAgICA8bmFtZT5ZPC9uYW1lPgogICAgICAgICA8ZmxhZ3M+NjYxNzg8L2ZsYWdzPgogICAgICAgICA8dmFsdWUgdHlwZT0iMiI+MTU8L3ZhbHVlPgogICAgICAgIDwvQmFzaWNFbnRyeT4KICAgICAgIDwvQmFzaWNFbnRyeT4KICAgICAgIDxCYXNpY0VudHJ5PgogICAgICAgIDxuYW1lPldpZGdldFNpemU8L25hbWU+CiAgICAgICAgPGZsYWdzPjY1NjY2PC9mbGFncz4KICAgICAgICA8QmFzaWNFbnRyeT4KICAgICAgICAgPG5hbWU+V2lkdGg8L25hbWU+CiAgICAgICAgIDxmbGFncz42NjE3ODwvZmxhZ3M+CiAgICAgICAgIDx2YWx1ZSB0eXBlPSIyIj4yMzQ8L3ZhbHVlPgogICAgICAgIDwvQmFzaWNFbnRyeT4KICAgICAgICA8QmFzaWNFbnRyeT4KICAgICAgICAgPG5hbWU+SGVpZ2h0PC9uYW1lPgogICAgICAgICA8ZmxhZ3M+NjYxNzg8L2ZsYWdzPgogICAgICAgICA8dmFsdWUgdHlwZT0iMiI+MjA5PC92YWx1ZT4KICAgICAgICA8L0Jhc2ljRW50cnk+CiAgICAgICA8L0Jhc2ljRW50cnk+CiAgICAgIDwvQmFzaWNFbnRyeT4KICAgICAgPEJhc2ljRW50cnk+CiAgICAgICA8bmFtZT5wbG90MjwvbmFtZT4KICAgICAgIDxmbGFncz42NjQzNDwvZmxhZ3M+CiAgICAgICA8dmFsdWUgdHlwZT0iMyI+UGxvdDwvdmFsdWU+CiAgICAgICA8QmFzaWNFbnRyeT4KICAgICAgICA8bmFtZT5WaWV3RmVhdHVyZXM8L25hbWU+CiAgICAgICAgPGZsYWdzPjY2NDM0PC9mbGFncz4KICAgICAgICA8dmFsdWUgdHlwZT0iMyI+QjEtQQpWMS1BPC92YWx1ZT4KICAgICAgIDwvQmFzaWNFbnRyeT4KICAgICAgIDxCYXNpY0VudHJ5PgogICAgICAgIDxuYW1lPlZpZXdNdWx0aUxheWVyPC9uYW1lPgogICAgICAgIDxmbGFncz42NTkyMjwvZmxhZ3M+CiAgICAgICAgPHZhbHVlIHR5cGU9IjEiPjA8L3ZhbHVlPgogICAgICAgPC9CYXNpY0VudHJ5PgogICAgICAgPEJhc2ljRW50cnk+CiAgICAgICAgPG5hbWU+Vmlld1NvdXJjZTwvbmFtZT4KICAgICAgICA8ZmxhZ3M+NjY0MzQ8L2ZsYWdzPgogICAgICAgIDx2YWx1ZSB0eXBlPSIzIj4xOmxpdmVcUDFcUDI8L3ZhbHVlPgogICAgICAgPC9CYXNpY0VudHJ5PgogICAgICAgPEJhc2ljRW50cnk+CiAgICAgICAgPG5hbWU+Vmlld1BvcHVsYXRpb25zPC9uYW1lPgogICAgICAgIDxmbGFncz42NjQzNDwvZmxhZ3M+CiAgICAgICAgPHZhbHVlIHR5cGU9IjMiPjE6bGl2ZVxQMVxQMjwvdmFsdWU+CiAgICAgICA8L0Jhc2ljRW50cnk+CiAgICAgICA8QmFzaWNFbnRyeT4KICAgICAgICA8bmFtZT5WaWV3TW9kZTwvbmFtZT4KICAgICAgICA8ZmxhZ3M+NjYxNzg8L2ZsYWdzPgogICAgICAgIDx2YWx1ZSB0eXBlPSIyIj4xPC92YWx1ZT4KICAgICAgIDwvQmFzaWNFbnRyeT4KICAgICAgIDxCYXNpY0VudHJ5PgogICAgICAgIDxuYW1lPlZpZXdBeGVzPC9uYW1lPgogICAgICAgIDxmbGFncz42NjQzNDwvZmxhZ3M+CiAgICAgICAgPHZhbHVlIHR5cGU9IjMiPkFzIGFjcXVpcmVkCkFzIGFjcXVpcmVkPC92YWx1ZT4KICAgICAgIDwvQmFzaWNFbnRyeT4KICAgICAgIDxCYXNpY0VudHJ5PgogICAgICAgIDxuYW1lPlZpZXdab29tPC9uYW1lPgogICAgICAgIDxmbGFncz42NjQzNDwvZmxhZ3M+CiAgICAgICAgPHZhbHVlIHR5cGU9IjMiPjAuMCwxLjAKMC4wLDEuMDwvdmFsdWU+CiAgICAgICA8L0Jhc2ljRW50cnk+CiAgICAgICA8QmFzaWNFbnRyeT4KICAgICAgICA8bmFtZT5WaWV3SGlkZVJlZ2lvbnM8L25hbWU+CiAgICAgICAgPGZsYWdzPjY2MTc4PC9mbGFncz4KICAgICAgICA8dmFsdWUgdHlwZT0iMiI+MDwvdmFsdWU+CiAgICAgICA8L0Jhc2ljRW50cnk+CiAgICAgICA8QmFzaWNFbnRyeT4KICAgICAgICA8bmFtZT5IaXN0b2dyYW1Vc2VPdmVybGF5PC9uYW1lPgogICAgICAgIDxmbGFncz42NjE3ODwvZmxhZ3M+CiAgICAgICAgPHZhbHVlIHR5cGU9IjIiPjA8L3ZhbHVlPgogICAgICAgPC9CYXNpY0VudHJ5PgogICAgICAgPEJhc2ljRW50cnk+CiAgICAgICAgPG5hbWU+SGlzdG9ncmFtT3ZlcmxheTwvbmFtZT4KICAgICAgICA8ZmxhZ3M+NjY0MzQ8L2ZsYWdzPgogICAgICAgIDx2YWx1ZSB0eXBlPSIzIj5saXZlCmxpdmUKbGl2ZQpsaXZlCmxpdmUKbGl2ZQpsaXZlCmxpdmUKbGl2ZQpsaXZlPC92YWx1ZT4KICAgICAgIDwvQmFzaWNFbnRyeT4KICAgICAgIDxCYXNpY0VudHJ5PgogICAgICAgIDxuYW1lPkhpc3RvZ3JhbU92ZXJsYXlDb2xvcnM8L25hbWU+CiAgICAgICAgPGZsYWdzPjY2NDM0PC9mbGFncz4KICAgICAgICA8dmFsdWUgdHlwZT0iMyI+I2ZmYWE3ZgojZmZhYWZmCiNhYWZmN2YKIzk2ZDhlMQojYWFhYTdmCiNmZjg2NGEKI2ZjNTdmZgojNmJmZjQyCiM0MGJjZmYKI2EyYWEzNDwvdmFsdWU+CiAgICAgICA8L0Jhc2ljRW50cnk+CiAgICAgICA8QmFzaWNFbnRyeT4KICAgICAgICA8bmFtZT5WaWV3RGF0YUVuZDwvbmFtZT4KICAgICAgICA8ZmxhZ3M+NjYxNzg8L2ZsYWdzPgogICAgICAgIDx2YWx1ZSB0eXBlPSIyIj4yMTQ3NDgzNjQ3PC92YWx1ZT4KICAgICAgIDwvQmFzaWNFbnRyeT4KICAgICAgIDxCYXNpY0VudHJ5PgogICAgICAgIDxuYW1lPlZpZXdEYXRhU2tpcDwvbmFtZT4KICAgICAgICA8ZmxhZ3M+NjYxNzg8L2ZsYWdzPgogICAgICAgIDx2YWx1ZSB0eXBlPSIyIj4wPC92YWx1ZT4KICAgICAgIDwvQmFzaWNFbnRyeT4KICAgICAgIDxCYXNpY0VudHJ5PgogICAgICAgIDxuYW1lPlZpZXdEYXRhU3RhcnQ8L25hbWU+CiAgICAgICAgPGZsYWdzPjY2MTc4PC9mbGFncz4KICAgICAgICA8dmFsdWUgdHlwZT0iMiI+MDwvdmFsdWU+CiAgICAgICA8L0Jhc2ljRW50cnk+CiAgICAgICA8QmFzaWNFbnRyeT4KICAgICAgICA8bmFtZT5TY3JpcHRUZXh0PC9uYW1lPgogICAgICAgIDxmbGFncz42NjQzNDwvZmxhZ3M+CiAgICAgICAgPHZhbHVlIHR5cGU9IjMiPkVkaXQgdGV4dCB2aWEgUHJvcGVydGllczwvdmFsdWU+CiAgICAgICAgPEJhc2ljRW50cnk+CiAgICAgICAgIDxuYW1lPlByZWRlZmluZWRTY3JpcHRUZXh0PC9uYW1lPgogICAgICAgICA8ZmxhZ3M+NjY0MzQ8L2ZsYWdzPgogICAgICAgICA8dmFsdWUgdHlwZT0iMyI+PC92YWx1ZT4KICAgICAgICA8L0Jhc2ljRW50cnk+CiAgICAgICA8L0Jhc2ljRW50cnk+CiAgICAgICA8QmFzaWNFbnRyeT4KICAgICAgICA8bmFtZT5TY3JpcHRUZXh0QWxpZ25tZW50PC9uYW1lPgogICAgICAgIDxmbGFncz42NjE3ODwvZmxhZ3M+CiAgICAgICAgPHZhbHVlIHR5cGU9IjIiPjA8L3ZhbHVlPgogICAgICAgPC9CYXNpY0VudHJ5PgogICAgICAgPEJhc2ljRW50cnk+CiAgICAgICAgPG5hbWU+SGlzdG9ncmFtTm9ybWFsaXphdGlvbjwvbmFtZT4KICAgICAgICA8ZmxhZ3M+NjYxNzg8L2ZsYWdzPgogICAgICAgIDx2YWx1ZSB0eXBlPSIyIj4wPC92YWx1ZT4KICAgICAgIDwvQmFzaWNFbnRyeT4KICAgICAgIDxCYXNpY0VudHJ5PgogICAgICAgIDxuYW1lPkhpc3RvZ3JhbVBsb3RNb2RlPC9uYW1lPgogICAgICAgIDxmbGFncz42NjE3ODwvZmxhZ3M+CiAgICAgICAgPHZhbHVlIHR5cGU9IjIiPjA8L3ZhbHVlPgogICAgICAgPC9CYXNpY0VudHJ5PgogICAgICAgPEJhc2ljRW50cnk+CiAgICAgICAgPG5hbWU+SGlzdG9ncmFtU21vb3RoaW5nPC9uYW1lPgogICAgICAgIDxmbGFncz42NjE3ODwvZmxhZ3M+CiAgICAgICAgPHZhbHVlIHR5cGU9IjIiPjA8L3ZhbHVlPgogICAgICAgPC9CYXNpY0VudHJ5PgogICAgICAgPEJhc2ljRW50cnk+CiAgICAgICAgPG5hbWU+U3RhdGlzdGljRmVhdHVyZXM8L25hbWU+CiAgICAgICAgPGZsYWdzPjY2NDM0PC9mbGFncz4KICAgICAgICA8dmFsdWUgdHlwZT0iMyI+QjEtQQpWMS1BPC92YWx1ZT4KICAgICAgIDwvQmFzaWNFbnRyeT4KICAgICAgIDxCYXNpY0VudHJ5PgogICAgICAgIDxuYW1lPlN0YXRpc3RpY1JlZ2lvbkZ1bmNzPC9uYW1lPgogICAgICAgIDxmbGFncz42NjQzNDwvZmxhZ3M+CiAgICAgICAgPHZhbHVlIHR5cGU9IjMiPlBhdGgKJS0jPC92YWx1ZT4KICAgICAgIDwvQmFzaWNFbnRyeT4KICAgICAgIDxCYXNpY0VudHJ5PgogICAgICAgIDxuYW1lPlN0YXRpc3RpY0ZlYXR1cmVGdW5jczwvbmFtZT4KICAgICAgICA8ZmxhZ3M+NjY0MzQ8L2ZsYWdzPgogICAgICAgIDx2YWx1ZSB0eXBlPSIzIj48L3ZhbHVlPgogICAgICAgPC9CYXNpY0VudHJ5PgogICAgICAgPEJhc2ljRW50cnk+CiAgICAgICAgPG5hbWU+U3RhdGlzdGljU291cmNlSW5mbzwvbmFtZT4KICAgICAgICA8ZmxhZ3M+NjU5MjI8L2ZsYWdzPgogICAgICAgIDx2YWx1ZSB0eXBlPSIxIj4xPC92YWx1ZT4KICAgICAgIDwvQmFzaWNFbnRyeT4KICAgICAgIDxCYXNpY0VudHJ5PgogICAgICAgIDxuYW1lPlN0YXRpc3RpY1RhYmxlPC9uYW1lPgogICAgICAgIDxmbGFncz42NTkyMjwvZmxhZ3M+CiAgICAgICAgPHZhbHVlIHR5cGU9IjEiPjE8L3ZhbHVlPgogICAgICAgPC9CYXNpY0VudHJ5PgogICAgICAgPEJhc2ljRW50cnk+CiAgICAgICAgPG5hbWU+U3RhdGlzdGljRmVhdHVyZU5hbWU8L25hbWU+CiAgICAgICAgPGZsYWdzPjY2MTc4PC9mbGFncz4KICAgICAgICA8dmFsdWUgdHlwZT0iMiI+MDwvdmFsdWU+CiAgICAgICA8L0Jhc2ljRW50cnk+CiAgICAgICA8QmFzaWNFbnRyeT4KICAgICAgICA8bmFtZT5IZWF0bWFwPC9uYW1lPgogICAgICAgIDxmbGFncz42NTY2NjwvZmxhZ3M+CiAgICAgICAgPEJhc2ljRW50cnk+CiAgICAgICAgIDxuYW1lPkNvbG9yMTwvbmFtZT4KICAgICAgICAgPGZsYWdzPjY2NDM0PC9mbGFncz4KICAgICAgICAgPHZhbHVlIHR5cGU9IjMiPiNmZjAwMDA8L3ZhbHVlPgogICAgICAgIDwvQmFzaWNFbnRyeT4KICAgICAgICA8QmFzaWNFbnRyeT4KICAgICAgICAgPG5hbWU+Q29sb3IyPC9uYW1lPgogICAgICAgICA8ZmxhZ3M+NjY0MzQ8L2ZsYWdzPgogICAgICAgICA8dmFsdWUgdHlwZT0iMyI+IzAwYWEwMDwvdmFsdWU+CiAgICAgICAgPC9CYXNpY0VudHJ5PgogICAgICAgIDxCYXNpY0VudHJ5PgogICAgICAgICA8bmFtZT5Db2xvcjM8L25hbWU+CiAgICAgICAgIDxmbGFncz42NjQzNDwvZmxhZ3M+CiAgICAgICAgIDx2YWx1ZSB0eXBlPSIzIj4jZmZmZjAwPC92YWx1ZT4KICAgICAgICA8L0Jhc2ljRW50cnk+CiAgICAgICAgPEJhc2ljRW50cnk+CiAgICAgICAgIDxuYW1lPkNvbG9yNDwvbmFtZT4KICAgICAgICAgPGZsYWdzPjY2NDM0PC9mbGFncz4KICAgICAgICAgPHZhbHVlIHR5cGU9IjMiPiMzMzMzZmY8L3ZhbHVlPgogICAgICAgIDwvQmFzaWNFbnRyeT4KICAgICAgICA8QmFzaWNFbnRyeT4KICAgICAgICAgPG5hbWU+VGhyZXNob2xkMTwvbmFtZT4KICAgICAgICAgPGZsYWdzPjY3NDU4PC9mbGFncz4KICAgICAgICAgPHZhbHVlIHR5cGU9IjciPjE8L3ZhbHVlPgogICAgICAgIDwvQmFzaWNFbnRyeT4KICAgICAgICA8QmFzaWNFbnRyeT4KICAgICAgICAgPG5hbWU+VGhyZXNob2xkMjwvbmFtZT4KICAgICAgICAgPGZsYWdzPjY3NDU4PC9mbGFncz4KICAgICAgICAgPHZhbHVlIHR5cGU9IjciPjEwMDwvdmFsdWU+CiAgICAgICAgPC9CYXNpY0VudHJ5PgogICAgICAgIDxCYXNpY0VudHJ5PgogICAgICAgICA8bmFtZT5SZWdpb248L25hbWU+CiAgICAgICAgIDxmbGFncz42NjQzNDwvZmxhZ3M+CiAgICAgICAgIDx2YWx1ZSB0eXBlPSIzIj5saXZlXFAxXFAyPC92YWx1ZT4KICAgICAgICA8L0Jhc2ljRW50cnk+CiAgICAgICAgPEJhc2ljRW50cnk+CiAgICAgICAgIDxuYW1lPlJlZ2lvbkZ1bmN0aW9uPC9uYW1lPgogICAgICAgICA8ZmxhZ3M+NjY0MzQ8L2ZsYWdzPgogICAgICAgICA8dmFsdWUgdHlwZT0iMyI+Q291bnQ8L3ZhbHVlPgogICAgICAgIDwvQmFzaWNFbnRyeT4KICAgICAgICA8QmFzaWNFbnRyeT4KICAgICAgICAgPG5hbWU+RmVhdHVyZTwvbmFtZT4KICAgICAgICAgPGZsYWdzPjY2NDM0PC9mbGFncz4KICAgICAgICAgPHZhbHVlIHR5cGU9IjMiPkZTQy1BPC92YWx1ZT4KICAgICAgICA8L0Jhc2ljRW50cnk+CiAgICAgICAgPEJhc2ljRW50cnk+CiAgICAgICAgIDxuYW1lPkZlYXR1cmVGdW5jdGlvbjwvbmFtZT4KICAgICAgICAgPGZsYWdzPjY2NDM0PC9mbGFncz4KICAgICAgICAgPHZhbHVlIHR5cGU9IjMiPk1lYW48L3ZhbHVlPgogICAgICAgIDwvQmFzaWNFbnRyeT4KICAgICAgICA8QmFzaWNFbnRyeT4KICAgICAgICAgPG5hbWU+TW9kZTwvbmFtZT4KICAgICAgICAgPGZsYWdzPjY2MTc4PC9mbGFncz4KICAgICAgICAgPHZhbHVlIHR5cGU9IjIiPjA8L3ZhbHVlPgogICAgICAgIDwvQmFzaWNFbnRyeT4KICAgICAgICA8QmFzaWNFbnRyeT4KICAgICAgICAgPG5hbWU+RnVuY3Rpb248L25hbWU+CiAgICAgICAgIDxmbGFncz42NjE3ODwvZmxhZ3M+CiAgICAgICAgIDx2YWx1ZSB0eXBlPSIyIj4xPC92YWx1ZT4KICAgICAgICA8L0Jhc2ljRW50cnk+CiAgICAgICAgPEJhc2ljRW50cnk+CiAgICAgICAgIDxuYW1lPkRpc2FibGVkR3JvdXBzPC9uYW1lPgogICAgICAgICA8ZmxhZ3M+NjY0MzQ8L2ZsYWdzPgogICAgICAgICA8dmFsdWUgdHlwZT0iMyI+PC92YWx1ZT4KICAgICAgICA8L0Jhc2ljRW50cnk+CiAgICAgICA8L0Jhc2ljRW50cnk+CiAgICAgICA8QmFzaWNFbnRyeT4KICAgICAgICA8bmFtZT5WaWV3SGVpZ2h0PC9uYW1lPgogICAgICAgIDxmbGFncz42NjE3ODwvZmxhZ3M+CiAgICAgICAgPHZhbHVlIHR5cGU9IjIiPjE0ODwvdmFsdWU+CiAgICAgICA8L0Jhc2ljRW50cnk+CiAgICAgICA8QmFzaWNFbnRyeT4KICAgICAgICA8bmFtZT5WaWV3V2lkdGg8L25hbWU+CiAgICAgICAgPGZsYWdzPjY2MTc4PC9mbGFncz4KICAgICAgICA8dmFsdWUgdHlwZT0iMiI+MTQ4PC92YWx1ZT4KICAgICAgIDwvQmFzaWNFbnRyeT4KICAgICAgIDxCYXNpY0VudHJ5PgogICAgICAgIDxuYW1lPldpZGdldFBvczwvbmFtZT4KICAgICAgICA8ZmxhZ3M+NjU2NjY8L2ZsYWdzPgogICAgICAgIDxCYXNpY0VudHJ5PgogICAgICAgICA8bmFtZT5YPC9uYW1lPgogICAgICAgICA8ZmxhZ3M+NjYxNzg8L2ZsYWdzPgogICAgICAgICA8dmFsdWUgdHlwZT0iMiI+NDgxPC92YWx1ZT4KICAgICAgICA8L0Jhc2ljRW50cnk+CiAgICAgICAgPEJhc2ljRW50cnk+CiAgICAgICAgIDxuYW1lPlk8L25hbWU+CiAgICAgICAgIDxmbGFncz42NjE3ODwvZmxhZ3M+CiAgICAgICAgIDx2YWx1ZSB0eXBlPSIyIj4xNTwvdmFsdWU+CiAgICAgICAgPC9CYXNpY0VudHJ5PgogICAgICAgPC9CYXNpY0VudHJ5PgogICAgICAgPEJhc2ljRW50cnk+CiAgICAgICAgPG5hbWU+V2lkZ2V0U2l6ZTwvbmFtZT4KICAgICAgICA8ZmxhZ3M+NjU2NjY8L2ZsYWdzPgogICAgICAgIDxCYXNpY0VudHJ5PgogICAgICAgICA8bmFtZT5XaWR0aDwvbmFtZT4KICAgICAgICAgPGZsYWdzPjY2MTc4PC9mbGFncz4KICAgICAgICAgPHZhbHVlIHR5cGU9IjIiPjIzNDwvdmFsdWU+CiAgICAgICAgPC9CYXNpY0VudHJ5PgogICAgICAgIDxCYXNpY0VudHJ5PgogICAgICAgICA8bmFtZT5IZWlnaHQ8L25hbWU+CiAgICAgICAgIDxmbGFncz42NjE3ODwvZmxhZ3M+CiAgICAgICAgIDx2YWx1ZSB0eXBlPSIyIj4yMDk8L3ZhbHVlPgogICAgICAgIDwvQmFzaWNFbnRyeT4KICAgICAgIDwvQmFzaWNFbnRyeT4KICAgICAgPC9CYXNpY0VudHJ5PgogICAgICA8QmFzaWNFbnRyeT4KICAgICAgIDxuYW1lPnBsb3QzPC9uYW1lPgogICAgICAgPGZsYWdzPjY2NDM0PC9mbGFncz4KICAgICAgIDx2YWx1ZSB0eXBlPSIzIj5QbG90PC92YWx1ZT4KICAgICAgIDxCYXNpY0VudHJ5PgogICAgICAgIDxuYW1lPlZpZXdNb2RlPC9uYW1lPgogICAgICAgIDxmbGFncz42NjE3ODwvZmxhZ3M+CiAgICAgICAgPHZhbHVlIHR5cGU9IjIiPjM8L3ZhbHVlPgogICAgICAgPC9CYXNpY0VudHJ5PgogICAgICAgPEJhc2ljRW50cnk+CiAgICAgICAgPG5hbWU+Vmlld0hlaWdodDwvbmFtZT4KICAgICAgICA8ZmxhZ3M+NjYxNzg8L2ZsYWdzPgogICAgICAgIDx2YWx1ZSB0eXBlPSIyIj4zNTc8L3ZhbHVlPgogICAgICAgPC9CYXNpY0VudHJ5PgogICAgICAgPEJhc2ljRW50cnk+CiAgICAgICAgPG5hbWU+Vmlld1dpZHRoPC9uYW1lPgogICAgICAgIDxmbGFncz42NjE3ODwvZmxhZ3M+CiAgICAgICAgPHZhbHVlIHR5cGU9IjIiPjYxNjwvdmFsdWU+CiAgICAgICA8L0Jhc2ljRW50cnk+CiAgICAgICA8QmFzaWNFbnRyeT4KICAgICAgICA8bmFtZT5WaWV3RmVhdHVyZXM8L25hbWU+CiAgICAgICAgPGZsYWdzPjY2NDM0PC9mbGFncz4KICAgICAgICA8dmFsdWUgdHlwZT0iMyI+RlNDLUEKU1NDLUE8L3ZhbHVlPgogICAgICAgPC9CYXNpY0VudHJ5PgogICAgICAgPEJhc2ljRW50cnk+CiAgICAgICAgPG5hbWU+Vmlld011bHRpTGF5ZXI8L25hbWU+CiAgICAgICAgPGZsYWdzPjY1OTIyPC9mbGFncz4KICAgICAgICA8dmFsdWUgdHlwZT0iMSI+MDwvdmFsdWU+CiAgICAgICA8L0Jhc2ljRW50cnk+CiAgICAgICA8QmFzaWNFbnRyeT4KICAgICAgICA8bmFtZT5WaWV3U291cmNlPC9uYW1lPgogICAgICAgIDxmbGFncz42NjQzNDwvZmxhZ3M+CiAgICAgICAgPHZhbHVlIHR5cGU9IjMiPjE6bGl2ZTwvdmFsdWU+CiAgICAgICA8L0Jhc2ljRW50cnk+CiAgICAgICA8QmFzaWNFbnRyeT4KICAgICAgICA8bmFtZT5WaWV3UG9wdWxhdGlvbnM8L25hbWU+CiAgICAgICAgPGZsYWdzPjY2NDM0PC9mbGFncz4KICAgICAgICA8dmFsdWUgdHlwZT0iMyI+MTpsaXZlPC92YWx1ZT4KICAgICAgIDwvQmFzaWNFbnRyeT4KICAgICAgIDxCYXNpY0VudHJ5PgogICAgICAgIDxuYW1lPlZpZXdBeGVzPC9uYW1lPgogICAgICAgIDxmbGFncz42NjQzNDwvZmxhZ3M+CiAgICAgICAgPHZhbHVlIHR5cGU9IjMiPkFzIGFjcXVpcmVkCkFzIGFjcXVpcmVkPC92YWx1ZT4KICAgICAgIDwvQmFzaWNFbnRyeT4KICAgICAgIDxCYXNpY0VudHJ5PgogICAgICAgIDxuYW1lPlZpZXdab29tPC9uYW1lPgogICAgICAgIDxmbGFncz42NjQzNDwvZmxhZ3M+CiAgICAgICAgPHZhbHVlIHR5cGU9IjMiPjAuMCwxLjAKMC4wLDEuMDwvdmFsdWU+CiAgICAgICA8L0Jhc2ljRW50cnk+CiAgICAgICA8QmFzaWNFbnRyeT4KICAgICAgICA8bmFtZT5WaWV3SGlkZVJlZ2lvbnM8L25hbWU+CiAgICAgICAgPGZsYWdzPjY2MTc4PC9mbGFncz4KICAgICAgICA8dmFsdWUgdHlwZT0iMiI+MDwvdmFsdWU+CiAgICAgICA8L0Jhc2ljRW50cnk+CiAgICAgICA8QmFzaWNFbnRyeT4KICAgICAgICA8bmFtZT5IaXN0b2dyYW1Vc2VPdmVybGF5PC9uYW1lPgogICAgICAgIDxmbGFncz42NjE3ODwvZmxhZ3M+CiAgICAgICAgPHZhbHVlIHR5cGU9IjIiPjA8L3ZhbHVlPgogICAgICAgPC9CYXNpY0VudHJ5PgogICAgICAgPEJhc2ljRW50cnk+CiAgICAgICAgPG5hbWU+SGlzdG9ncmFtT3ZlcmxheTwvbmFtZT4KICAgICAgICA8ZmxhZ3M+NjY0MzQ8L2ZsYWdzPgogICAgICAgIDx2YWx1ZSB0eXBlPSIzIj4KCgoKCgoKCgo8L3ZhbHVlPgogICAgICAgPC9CYXNpY0VudHJ5PgogICAgICAgPEJhc2ljRW50cnk+CiAgICAgICAgPG5hbWU+SGlzdG9ncmFtT3ZlcmxheUNvbG9yczwvbmFtZT4KICAgICAgICA8ZmxhZ3M+NjY0MzQ8L2ZsYWdzPgogICAgICAgIDx2YWx1ZSB0eXBlPSIzIj4jZmZhYTdmCiNmZmFhZmYKI2FhZmY3ZgojOTZkOGUxCiNhYWFhN2YKI2ZmODY0YQojZmM1N2ZmCiM2YmZmNDIKIzQwYmNmZgojYTJhYTM0PC92YWx1ZT4KICAgICAgIDwvQmFzaWNFbnRyeT4KICAgICAgIDxCYXNpY0VudHJ5PgogICAgICAgIDxuYW1lPlZpZXdEYXRhRW5kPC9uYW1lPgogICAgICAgIDxmbGFncz42NjE3ODwvZmxhZ3M+CiAgICAgICAgPHZhbHVlIHR5cGU9IjIiPjIxNDc0ODM2NDc8L3ZhbHVlPgogICAgICAgPC9CYXNpY0VudHJ5PgogICAgICAgPEJhc2ljRW50cnk+CiAgICAgICAgPG5hbWU+Vmlld0RhdGFTa2lwPC9uYW1lPgogICAgICAgIDxmbGFncz42NjE3ODwvZmxhZ3M+CiAgICAgICAgPHZhbHVlIHR5cGU9IjIiPjA8L3ZhbHVlPgogICAgICAgPC9CYXNpY0VudHJ5PgogICAgICAgPEJhc2ljRW50cnk+CiAgICAgICAgPG5hbWU+Vmlld0RhdGFTdGFydDwvbmFtZT4KICAgICAgICA8ZmxhZ3M+NjYxNzg8L2ZsYWdzPgogICAgICAgIDx2YWx1ZSB0eXBlPSIyIj4wPC92YWx1ZT4KICAgICAgIDwvQmFzaWNFbnRyeT4KICAgICAgIDxCYXNpY0VudHJ5PgogICAgICAgIDxuYW1lPlNjcmlwdFRleHQ8L25hbWU+CiAgICAgICAgPGZsYWdzPjY2NDM0PC9mbGFncz4KICAgICAgICA8dmFsdWUgdHlwZT0iMyI+RWRpdCB0ZXh0IHZpYSBQcm9wZXJ0aWVzPC92YWx1ZT4KICAgICAgICA8QmFzaWNFbnRyeT4KICAgICAgICAgPG5hbWU+UHJlZGVmaW5lZFNjcmlwdFRleHQ8L25hbWU+CiAgICAgICAgIDxmbGFncz42NjQzNDwvZmxhZ3M+CiAgICAgICAgIDx2YWx1ZSB0eXBlPSIzIj48L3ZhbHVlPgogICAgICAgIDwvQmFzaWNFbnRyeT4KICAgICAgIDwvQmFzaWNFbnRyeT4KICAgICAgIDxCYXNpY0VudHJ5PgogICAgICAgIDxuYW1lPlNjcmlwdFRleHRBbGlnbm1lbnQ8L25hbWU+CiAgICAgICAgPGZsYWdzPjY2MTc4PC9mbGFncz4KICAgICAgICA8dmFsdWUgdHlwZT0iMiI+MDwvdmFsdWU+CiAgICAgICA8L0Jhc2ljRW50cnk+CiAgICAgICA8QmFzaWNFbnRyeT4KICAgICAgICA8bmFtZT5IaXN0b2dyYW1Ob3JtYWxpemF0aW9uPC9uYW1lPgogICAgICAgIDxmbGFncz42NjE3ODwvZmxhZ3M+CiAgICAgICAgPHZhbHVlIHR5cGU9IjIiPjA8L3ZhbHVlPgogICAgICAgPC9CYXNpY0VudHJ5PgogICAgICAgPEJhc2ljRW50cnk+CiAgICAgICAgPG5hbWU+SGlzdG9ncmFtUGxvdE1vZGU8L25hbWU+CiAgICAgICAgPGZsYWdzPjY2MTc4PC9mbGFncz4KICAgICAgICA8dmFsdWUgdHlwZT0iMiI+MDwvdmFsdWU+CiAgICAgICA8L0Jhc2ljRW50cnk+CiAgICAgICA8QmFzaWNFbnRyeT4KICAgICAgICA8bmFtZT5IaXN0b2dyYW1TbW9vdGhpbmc8L25hbWU+CiAgICAgICAgPGZsYWdzPjY2MTc4PC9mbGFncz4KICAgICAgICA8dmFsdWUgdHlwZT0iMiI+MDwvdmFsdWU+CiAgICAgICA8L0Jhc2ljRW50cnk+CiAgICAgICA8QmFzaWNFbnRyeT4KICAgICAgICA8bmFtZT5TdGF0aXN0aWNGZWF0dXJlczwvbmFtZT4KICAgICAgICA8ZmxhZ3M+NjY0MzQ8L2ZsYWdzPgogICAgICAgIDx2YWx1ZSB0eXBlPSIzIj5GU0MtQQpTU0MtQTwvdmFsdWU+CiAgICAgICA8L0Jhc2ljRW50cnk+CiAgICAgICA8QmFzaWNFbnRyeT4KICAgICAgICA8bmFtZT5TdGF0aXN0aWNSZWdpb25GdW5jczwvbmFtZT4KICAgICAgICA8ZmxhZ3M+NjY0MzQ8L2ZsYWdzPgogICAgICAgIDx2YWx1ZSB0eXBlPSIzIj5QYXRoCiUtVDwvdmFsdWU+CiAgICAgICA8L0Jhc2ljRW50cnk+CiAgICAgICA8QmFzaWNFbnRyeT4KICAgICAgICA8bmFtZT5TdGF0aXN0aWNGZWF0dXJlRnVuY3M8L25hbWU+CiAgICAgICAgPGZsYWdzPjY2NDM0PC9mbGFncz4KICAgICAgICA8dmFsdWUgdHlwZT0iMyI+PC92YWx1ZT4KICAgICAgIDwvQmFzaWNFbnRyeT4KICAgICAgIDxCYXNpY0VudHJ5PgogICAgICAgIDxuYW1lPlN0YXRpc3RpY1NvdXJjZUluZm88L25hbWU+CiAgICAgICAgPGZsYWdzPjY1OTIyPC9mbGFncz4KICAgICAgICA8dmFsdWUgdHlwZT0iMSI+MTwvdmFsdWU+CiAgICAgICA8L0Jhc2ljRW50cnk+CiAgICAgICA8QmFzaWNFbnRyeT4KICAgICAgICA8bmFtZT5TdGF0aXN0aWNUYWJsZTwvbmFtZT4KICAgICAgICA8ZmxhZ3M+NjU5MjI8L2ZsYWdzPgogICAgICAgIDx2YWx1ZSB0eXBlPSIxIj4xPC92YWx1ZT4KICAgICAgIDwvQmFzaWNFbnRyeT4KICAgICAgIDxCYXNpY0VudHJ5PgogICAgICAgIDxuYW1lPlN0YXRpc3RpY0ZlYXR1cmVOYW1lPC9uYW1lPgogICAgICAgIDxmbGFncz42NjE3ODwvZmxhZ3M+CiAgICAgICAgPHZhbHVlIHR5cGU9IjIiPjA8L3ZhbHVlPgogICAgICAgPC9CYXNpY0VudHJ5PgogICAgICAgPEJhc2ljRW50cnk+CiAgICAgICAgPG5hbWU+SGVhdG1hcDwvbmFtZT4KICAgICAgICA8ZmxhZ3M+NjU2NjY8L2ZsYWdzPgogICAgICAgIDxCYXNpY0VudHJ5PgogICAgICAgICA8bmFtZT5Db2xvcjE8L25hbWU+CiAgICAgICAgIDxmbGFncz42NjQzNDwvZmxhZ3M+CiAgICAgICAgIDx2YWx1ZSB0eXBlPSIzIj4jZmYwMDAwPC92YWx1ZT4KICAgICAgICA8L0Jhc2ljRW50cnk+CiAgICAgICAgPEJhc2ljRW50cnk+CiAgICAgICAgIDxuYW1lPkNvbG9yMjwvbmFtZT4KICAgICAgICAgPGZsYWdzPjY2NDM0PC9mbGFncz4KICAgICAgICAgPHZhbHVlIHR5cGU9IjMiPiMwMGFhMDA8L3ZhbHVlPgogICAgICAgIDwvQmFzaWNFbnRyeT4KICAgICAgICA8QmFzaWNFbnRyeT4KICAgICAgICAgPG5hbWU+Q29sb3IzPC9uYW1lPgogICAgICAgICA8ZmxhZ3M+NjY0MzQ8L2ZsYWdzPgogICAgICAgICA8dmFsdWUgdHlwZT0iMyI+I2ZmZmYwMDwvdmFsdWU+CiAgICAgICAgPC9CYXNpY0VudHJ5PgogICAgICAgIDxCYXNpY0VudHJ5PgogICAgICAgICA8bmFtZT5Db2xvcjQ8L25hbWU+CiAgICAgICAgIDxmbGFncz42NjQzNDwvZmxhZ3M+CiAgICAgICAgIDx2YWx1ZSB0eXBlPSIzIj4jMzMzM2ZmPC92YWx1ZT4KICAgICAgICA8L0Jhc2ljRW50cnk+CiAgICAgICAgPEJhc2ljRW50cnk+CiAgICAgICAgIDxuYW1lPlRocmVzaG9sZDE8L25hbWU+CiAgICAgICAgIDxmbGFncz42NzQ1ODwvZmxhZ3M+CiAgICAgICAgIDx2YWx1ZSB0eXBlPSI3Ij4xPC92YWx1ZT4KICAgICAgICA8L0Jhc2ljRW50cnk+CiAgICAgICAgPEJhc2ljRW50cnk+CiAgICAgICAgIDxuYW1lPlRocmVzaG9sZDI8L25hbWU+CiAgICAgICAgIDxmbGFncz42NzQ1ODwvZmxhZ3M+CiAgICAgICAgIDx2YWx1ZSB0eXBlPSI3Ij4xMDA8L3ZhbHVlPgogICAgICAgIDwvQmFzaWNFbnRyeT4KICAgICAgICA8QmFzaWNFbnRyeT4KICAgICAgICAgPG5hbWU+UmVnaW9uPC9uYW1lPgogICAgICAgICA8ZmxhZ3M+NjY0MzQ8L2ZsYWdzPgogICAgICAgICA8dmFsdWUgdHlwZT0iMyI+bGl2ZTwvdmFsdWU+CiAgICAgICAgPC9CYXNpY0VudHJ5PgogICAgICAgIDxCYXNpY0VudHJ5PgogICAgICAgICA8bmFtZT5SZWdpb25GdW5jdGlvbjwvbmFtZT4KICAgICAgICAgPGZsYWdzPjY2NDM0PC9mbGFncz4KICAgICAgICAgPHZhbHVlIHR5cGU9IjMiPkNvdW50PC92YWx1ZT4KICAgICAgICA8L0Jhc2ljRW50cnk+CiAgICAgICAgPEJhc2ljRW50cnk+CiAgICAgICAgIDxuYW1lPkZlYXR1cmU8L25hbWU+CiAgICAgICAgIDxmbGFncz42NjQzNDwvZmxhZ3M+CiAgICAgICAgIDx2YWx1ZSB0eXBlPSIzIj5GU0MtQTwvdmFsdWU+CiAgICAgICAgPC9CYXNpY0VudHJ5PgogICAgICAgIDxCYXNpY0VudHJ5PgogICAgICAgICA8bmFtZT5GZWF0dXJlRnVuY3Rpb248L25hbWU+CiAgICAgICAgIDxmbGFncz42NjQzNDwvZmxhZ3M+CiAgICAgICAgIDx2YWx1ZSB0eXBlPSIzIj5NZWFuPC92YWx1ZT4KICAgICAgICA8L0Jhc2ljRW50cnk+CiAgICAgICAgPEJhc2ljRW50cnk+CiAgICAgICAgIDxuYW1lPk1vZGU8L25hbWU+CiAgICAgICAgIDxmbGFncz42NjE3ODwvZmxhZ3M+CiAgICAgICAgIDx2YWx1ZSB0eXBlPSIyIj4wPC92YWx1ZT4KICAgICAgICA8L0Jhc2ljRW50cnk+CiAgICAgICAgPEJhc2ljRW50cnk+CiAgICAgICAgIDxuYW1lPkZ1bmN0aW9uPC9uYW1lPgogICAgICAgICA8ZmxhZ3M+NjYxNzg8L2ZsYWdzPgogICAgICAgICA8dmFsdWUgdHlwZT0iMiI+MTwvdmFsdWU+CiAgICAgICAgPC9CYXNpY0VudHJ5PgogICAgICAgIDxCYXNpY0VudHJ5PgogICAgICAgICA8bmFtZT5EaXNhYmxlZEdyb3VwczwvbmFtZT4KICAgICAgICAgPGZsYWdzPjY2NDM0PC9mbGFncz4KICAgICAgICAgPHZhbHVlIHR5cGU9IjMiPjwvdmFsdWU+CiAgICAgICAgPC9CYXNpY0VudHJ5PgogICAgICAgPC9CYXNpY0VudHJ5PgogICAgICAgPEJhc2ljRW50cnk+CiAgICAgICAgPG5hbWU+V2lkZ2V0UG9zPC9uYW1lPgogICAgICAgIDxmbGFncz42NTY2NjwvZmxhZ3M+CiAgICAgICAgPEJhc2ljRW50cnk+CiAgICAgICAgIDxuYW1lPlg8L25hbWU+CiAgICAgICAgIDxmbGFncz42NjE3ODwvZmxhZ3M+CiAgICAgICAgIDx2YWx1ZSB0eXBlPSIyIj4xMzwvdmFsdWU+CiAgICAgICAgPC9CYXNpY0VudHJ5PgogICAgICAgIDxCYXNpY0VudHJ5PgogICAgICAgICA8bmFtZT5ZPC9uYW1lPgogICAgICAgICA8ZmxhZ3M+NjYxNzg8L2ZsYWdzPgogICAgICAgICA8dmFsdWUgdHlwZT0iMiI+MjI0PC92YWx1ZT4KICAgICAgICA8L0Jhc2ljRW50cnk+CiAgICAgICA8L0Jhc2ljRW50cnk+CiAgICAgICA8QmFzaWNFbnRyeT4KICAgICAgICA8bmFtZT5XaWRnZXRTaXplPC9uYW1lPgogICAgICAgIDxmbGFncz42NTY2NjwvZmxhZ3M+CiAgICAgICAgPEJhc2ljRW50cnk+CiAgICAgICAgIDxuYW1lPldpZHRoPC9uYW1lPgogICAgICAgICA8ZmxhZ3M+NjYxNzg8L2ZsYWdzPgogICAgICAgICA8dmFsdWUgdHlwZT0iMiI+NzAyPC92YWx1ZT4KICAgICAgICA8L0Jhc2ljRW50cnk+CiAgICAgICAgPEJhc2ljRW50cnk+CiAgICAgICAgIDxuYW1lPkhlaWdodDwvbmFtZT4KICAgICAgICAgPGZsYWdzPjY2MTc4PC9mbGFncz4KICAgICAgICAgPHZhbHVlIHR5cGU9IjIiPjQxODwvdmFsdWU+CiAgICAgICAgPC9CYXNpY0VudHJ5PgogICAgICAgPC9CYXNpY0VudHJ5PgogICAgICA8L0Jhc2ljRW50cnk+CiAgICAgPC9CYXNpY0VudHJ5PgogICAgPC9CYXNpY0VudHJ5PgogICA8L0Jhc2ljRW50cnk+CiAgPC9CYXNpY0VudHJ5PgogPC9CYXNpY0VudHJ5PgogPEJhc2ljRW50cnk+CiAgPG5hbWU+UmVnaW9uczwvbmFtZT4KICA8ZmxhZ3M+NjU2NjY8L2ZsYWdzPgogIDxCYXNpY0VudHJ5PgogICA8bmFtZT43MzwvbmFtZT4KICAgPGZsYWdzPjY1NjY2PC9mbGFncz4KICAgPEJhc2ljRW50cnk+CiAgICA8bmFtZT5Vc2VyZGVmTmFtZTwvbmFtZT4KICAgIDxmbGFncz42NjQzNDwvZmxhZ3M+CiAgICA8dmFsdWUgdHlwZT0iMyI+PC92YWx1ZT4KICAgPC9CYXNpY0VudHJ5PgogICA8QmFzaWNFbnRyeT4KICAgIDxuYW1lPlR5cGU8L25hbWU+CiAgICA8ZmxhZ3M+NjYxNzg8L2ZsYWdzPgogICAgPHZhbHVlIHR5cGU9IjIiPjI8L3ZhbHVlPgogICA8L0Jhc2ljRW50cnk+CiAgIDxCYXNpY0VudHJ5PgogICAgPG5hbWU+RmVhdHVyZXM8L25hbWU+CiAgICA8ZmxhZ3M+NjY0MzQ8L2ZsYWdzPgogICAgPHZhbHVlIHR5cGU9IjMiPkZTQy1BClNTQy1BPC92YWx1ZT4KICAgPC9CYXNpY0VudHJ5PgogICA8QmFzaWNFbnRyeT4KICAgIDxuYW1lPkdyb3VwPC9uYW1lPgogICAgPGZsYWdzPjY2MTc4PC9mbGFncz4KICAgIDx2YWx1ZSB0eXBlPSIyIj4wPC92YWx1ZT4KICAgPC9CYXNpY0VudHJ5PgogICA8QmFzaWNFbnRyeT4KICAgIDxuYW1lPkNvbG9yPC9uYW1lPgogICAgPGZsYWdzPjY2NDM0PC9mbGFncz4KICAgIDx2YWx1ZSB0eXBlPSIzIj4jMDA4MDAwPC92YWx1ZT4KICAgPC9CYXNpY0VudHJ5PgogICA8QmFzaWNFbnRyeT4KICAgIDxuYW1lPklzTm90PC9uYW1lPgogICAgPGZsYWdzPjY1OTIyPC9mbGFncz4KICAgIDx2YWx1ZSB0eXBlPSIxIj4wPC92YWx1ZT4KICAgPC9CYXNpY0VudHJ5PgogICA8QmFzaWNFbnRyeT4KICAgIDxuYW1lPlBvaW50czwvbmFtZT4KICAgIDxmbGFncz42NTY2NjwvZmxhZ3M+CiAgICA8QmFzaWNFbnRyeT4KICAgICA8bmFtZT5Qb2ludDA8L25hbWU+CiAgICAgPGZsYWdzPjY1NjY2PC9mbGFncz4KICAgICA8QmFzaWNFbnRyeT4KICAgICAgPG5hbWU+WDwvbmFtZT4KICAgICAgPGZsYWdzPjY2MTc4PC9mbGFncz4KICAgICAgPHZhbHVlIHR5cGU9IjIiPjA8L3ZhbHVlPgogICAgIDwvQmFzaWNFbnRyeT4KICAgICA8QmFzaWNFbnRyeT4KICAgICAgPG5hbWU+WTwvbmFtZT4KICAgICAgPGZsYWdzPjY2MTc4PC9mbGFncz4KICAgICAgPHZhbHVlIHR5cGU9IjIiPjM8L3ZhbHVlPgogICAgIDwvQmFzaWNFbnRyeT4KICAgIDwvQmFzaWNFbnRyeT4KICAgIDxCYXNpY0VudHJ5PgogICAgIDxuYW1lPlBvaW50MTwvbmFtZT4KICAgICA8ZmxhZ3M+NjU2NjY8L2ZsYWdzPgogICAgIDxCYXNpY0VudHJ5PgogICAgICA8bmFtZT5YPC9uYW1lPgogICAgICA8ZmxhZ3M+NjYxNzg8L2ZsYWdzPgogICAgICA8dmFsdWUgdHlwZT0iMiI+MDwvdmFsdWU+CiAgICAgPC9CYXNpY0VudHJ5PgogICAgIDxCYXNpY0VudHJ5PgogICAgICA8bmFtZT5ZPC9uYW1lPgogICAgICA8ZmxhZ3M+NjYxNzg8L2ZsYWdzPgogICAgICA8dmFsdWUgdHlwZT0iMiI+Mzg0PC92YWx1ZT4KICAgICA8L0Jhc2ljRW50cnk+CiAgICA8L0Jhc2ljRW50cnk+CiAgICA8QmFzaWNFbnRyeT4KICAgICA8bmFtZT5Qb2ludDI8L25hbWU+CiAgICAgPGZsYWdzPjY1NjY2PC9mbGFncz4KICAgICA8QmFzaWNFbnRyeT4KICAgICAgPG5hbWU+WDwvbmFtZT4KICAgICAgPGZsYWdzPjY2MTc4PC9mbGFncz4KICAgICAgPHZhbHVlIHR5cGU9IjIiPjEyNTwvdmFsdWU+CiAgICAgPC9CYXNpY0VudHJ5PgogICAgIDxCYXNpY0VudHJ5PgogICAgICA8bmFtZT5ZPC9uYW1lPgogICAgICA8ZmxhZ3M+NjYxNzg8L2ZsYWdzPgogICAgICA8dmFsdWUgdHlwZT0iMiI+NDc3PC92YWx1ZT4KICAgICA8L0Jhc2ljRW50cnk+CiAgICA8L0Jhc2ljRW50cnk+CiAgICA8QmFzaWNFbnRyeT4KICAgICA8bmFtZT5Qb2ludDM8L25hbWU+CiAgICAgPGZsYWdzPjY1NjY2PC9mbGFncz4KICAgICA8QmFzaWNFbnRyeT4KICAgICAgPG5hbWU+WDwvbmFtZT4KICAgICAgPGZsYWdzPjY2MTc4PC9mbGFncz4KICAgICAgPHZhbHVlIHR5cGU9IjIiPjQ5ODwvdmFsdWU+CiAgICAgPC9CYXNpY0VudHJ5PgogICAgIDxCYXNpY0VudHJ5PgogICAgICA8bmFtZT5ZPC9uYW1lPgogICAgICA8ZmxhZ3M+NjYxNzg8L2ZsYWdzPgogICAgICA8dmFsdWUgdHlwZT0iMiI+NDYwPC92YWx1ZT4KICAgICA8L0Jhc2ljRW50cnk+CiAgICA8L0Jhc2ljRW50cnk+CiAgICA8QmFzaWNFbnRyeT4KICAgICA8bmFtZT5Qb2ludDQ8L25hbWU+CiAgICAgPGZsYWdzPjY1NjY2PC9mbGFncz4KICAgICA8QmFzaWNFbnRyeT4KICAgICAgPG5hbWU+WDwvbmFtZT4KICAgICAgPGZsYWdzPjY2MTc4PC9mbGFncz4KICAgICAgPHZhbHVlIHR5cGU9IjIiPjQ5ODwvdmFsdWU+CiAgICAgPC9CYXNpY0VudHJ5PgogICAgIDxCYXNpY0VudHJ5PgogICAgICA8bmFtZT5ZPC9uYW1lPgogICAgICA8ZmxhZ3M+NjYxNzg8L2ZsYWdzPgogICAgICA8dmFsdWUgdHlwZT0iMiI+MzwvdmFsdWU+CiAgICAgPC9CYXNpY0VudHJ5PgogICAgPC9CYXNpY0VudHJ5PgogICA8L0Jhc2ljRW50cnk+CiAgIDxCYXNpY0VudHJ5PgogICAgPG5hbWU+VGV4dFBvaW50czwvbmFtZT4KICAgIDxmbGFncz42NTY2NjwvZmxhZ3M+CiAgICA8QmFzaWNFbnRyeT4KICAgICA8bmFtZT5Qb2ludDA8L25hbWU+CiAgICAgPGZsYWdzPjY1NjY2PC9mbGFncz4KICAgICA8QmFzaWNFbnRyeT4KICAgICAgPG5hbWU+WDwvbmFtZT4KICAgICAgPGZsYWdzPjY2MTc4PC9mbGFncz4KICAgICAgPHZhbHVlIHR5cGU9IjIiPjI4PC92YWx1ZT4KICAgICA8L0Jhc2ljRW50cnk+CiAgICAgPEJhc2ljRW50cnk+CiAgICAgIDxuYW1lPlk8L25hbWU+CiAgICAgIDxmbGFncz42NjE3ODwvZmxhZ3M+CiAgICAgIDx2YWx1ZSB0eXBlPSIyIj4xMDwvdmFsdWU+CiAgICAgPC9CYXNpY0VudHJ5PgogICAgIDxCYXNpY0VudHJ5PgogICAgICA8bmFtZT5UZXh0PC9uYW1lPgogICAgICA8ZmxhZ3M+NjY0MzQ8L2ZsYWdzPgogICAgICA8dmFsdWUgdHlwZT0iMyI+PC92YWx1ZT4KICAgICA8L0Jhc2ljRW50cnk+CiAgICA8L0Jhc2ljRW50cnk+CiAgIDwvQmFzaWNFbnRyeT4KICA8L0Jhc2ljRW50cnk+CiAgPEJhc2ljRW50cnk+CiAgIDxuYW1lPjc0PC9uYW1lPgogICA8ZmxhZ3M+NjU2NjY8L2ZsYWdzPgogICA8QmFzaWNFbnRyeT4KICAgIDxuYW1lPlVzZXJkZWZOYW1lPC9uYW1lPgogICAgPGZsYWdzPjY2NDM0PC9mbGFncz4KICAgIDx2YWx1ZSB0eXBlPSIzIj48L3ZhbHVlPgogICA8L0Jhc2ljRW50cnk+CiAgIDxCYXNpY0VudHJ5PgogICAgPG5hbWU+VHlwZTwvbmFtZT4KICAgIDxmbGFncz42NjE3ODwvZmxhZ3M+CiAgICA8dmFsdWUgdHlwZT0iMiI+MjwvdmFsdWU+CiAgIDwvQmFzaWNFbnRyeT4KICAgPEJhc2ljRW50cnk+CiAgICA8bmFtZT5GZWF0dXJlczwvbmFtZT4KICAgIDxmbGFncz42NjQzNDwvZmxhZ3M+CiAgICA8dmFsdWUgdHlwZT0iMyI+RlNDLUEKRlNDLUg8L3ZhbHVlPgogICA8L0Jhc2ljRW50cnk+CiAgIDxCYXNpY0VudHJ5PgogICAgPG5hbWU+R3JvdXA8L25hbWU+CiAgICA8ZmxhZ3M+NjYxNzg8L2ZsYWdzPgogICAgPHZhbHVlIHR5cGU9IjIiPjA8L3ZhbHVlPgogICA8L0Jhc2ljRW50cnk+CiAgIDxCYXNpY0VudHJ5PgogICAgPG5hbWU+Q29sb3I8L25hbWU+CiAgICA8ZmxhZ3M+NjY0MzQ8L2ZsYWdzPgogICAgPHZhbHVlIHR5cGU9IjMiPiNmZjAwMDA8L3ZhbHVlPgogICA8L0Jhc2ljRW50cnk+CiAgIDxCYXNpY0VudHJ5PgogICAgPG5hbWU+SXNOb3Q8L25hbWU+CiAgICA8ZmxhZ3M+NjU5MjI8L2ZsYWdzPgogICAgPHZhbHVlIHR5cGU9IjEiPjA8L3ZhbHVlPgogICA8L0Jhc2ljRW50cnk+CiAgIDxCYXNpY0VudHJ5PgogICAgPG5hbWU+UG9pbnRzPC9uYW1lPgogICAgPGZsYWdzPjY1NjY2PC9mbGFncz4KICAgIDxCYXNpY0VudHJ5PgogICAgIDxuYW1lPlBvaW50MDwvbmFtZT4KICAgICA8ZmxhZ3M+NjU2NjY8L2ZsYWdzPgogICAgIDxCYXNpY0VudHJ5PgogICAgICA8bmFtZT5YPC9uYW1lPgogICAgICA8ZmxhZ3M+NjYxNzg8L2ZsYWdzPgogICAgICA8dmFsdWUgdHlwZT0iMiI+NDYzPC92YWx1ZT4KICAgICA8L0Jhc2ljRW50cnk+CiAgICAgPEJhc2ljRW50cnk+CiAgICAgIDxuYW1lPlk8L25hbWU+CiAgICAgIDxmbGFncz42NjE3ODwvZmxhZ3M+CiAgICAgIDx2YWx1ZSB0eXBlPSIyIj4xOTI8L3ZhbHVlPgogICAgIDwvQmFzaWNFbnRyeT4KICAgIDwvQmFzaWNFbnRyeT4KICAgIDxCYXNpY0VudHJ5PgogICAgIDxuYW1lPlBvaW50MTwvbmFtZT4KICAgICA8ZmxhZ3M+NjU2NjY8L2ZsYWdzPgogICAgIDxCYXNpY0VudHJ5PgogICAgICA8bmFtZT5YPC9uYW1lPgogICAgICA8ZmxhZ3M+NjYxNzg8L2ZsYWdzPgogICAgICA8dmFsdWUgdHlwZT0iMiI+NDU8L3ZhbHVlPgogICAgIDwvQmFzaWNFbnRyeT4KICAgICA8QmFzaWNFbnRyeT4KICAgICAgPG5hbWU+WTwvbmFtZT4KICAgICAgPGZsYWdzPjY2MTc4PC9mbGFncz4KICAgICAgPHZhbHVlIHR5cGU9IjIiPjQ2MjwvdmFsdWU+CiAgICAgPC9CYXNpY0VudHJ5PgogICAgPC9CYXNpY0VudHJ5PgogICAgPEJhc2ljRW50cnk+CiAgICAgPG5hbWU+UG9pbnQyPC9uYW1lPgogICAgIDxmbGFncz42NTY2NjwvZmxhZ3M+CiAgICAgPEJhc2ljRW50cnk+CiAgICAgIDxuYW1lPlg8L25hbWU+CiAgICAgIDxmbGFncz42NjE3ODwvZmxhZ3M+CiAgICAgIDx2YWx1ZSB0eXBlPSIyIj4yMDwvdmFsdWU+CiAgICAgPC9CYXNpY0VudHJ5PgogICAgIDxCYXNpY0VudHJ5PgogICAgICA8bmFtZT5ZPC9uYW1lPgogICAgICA8ZmxhZ3M+NjYxNzg8L2ZsYWdzPgogICAgICA8dmFsdWUgdHlwZT0iMiI+NTAyPC92YWx1ZT4KICAgICA8L0Jhc2ljRW50cnk+CiAgICA8L0Jhc2ljRW50cnk+CiAgICA8QmFzaWNFbnRyeT4KICAgICA8bmFtZT5Qb2ludDM8L25hbWU+CiAgICAgPGZsYWdzPjY1NjY2PC9mbGFncz4KICAgICA8QmFzaWNFbnRyeT4KICAgICAgPG5hbWU+WDwvbmFtZT4KICAgICAgPGZsYWdzPjY2MTc4PC9mbGFncz4KICAgICAgPHZhbHVlIHR5cGU9IjIiPjMzNDwvdmFsdWU+CiAgICAgPC9CYXNpY0VudHJ5PgogICAgIDxCYXNpY0VudHJ5PgogICAgICA8bmFtZT5ZPC9uYW1lPgogICAgICA8ZmxhZ3M+NjYxNzg8L2ZsYWdzPgogICAgICA8dmFsdWUgdHlwZT0iMiI+MzIzPC92YWx1ZT4KICAgICA8L0Jhc2ljRW50cnk+CiAgICA8L0Jhc2ljRW50cnk+CiAgIDwvQmFzaWNFbnRyeT4KICAgPEJhc2ljRW50cnk+CiAgICA8bmFtZT5UZXh0UG9pbnRzPC9uYW1lPgogICAgPGZsYWdzPjY1NjY2PC9mbGFncz4KICAgIDxCYXNpY0VudHJ5PgogICAgIDxuYW1lPlBvaW50MDwvbmFtZT4KICAgICA8ZmxhZ3M+NjU2NjY8L2ZsYWdzPgogICAgIDxCYXNpY0VudHJ5PgogICAgICA8bmFtZT5YPC9uYW1lPgogICAgICA8ZmxhZ3M+NjYxNzg8L2ZsYWdzPgogICAgICA8dmFsdWUgdHlwZT0iMiI+NzE8L3ZhbHVlPgogICAgIDwvQmFzaWNFbnRyeT4KICAgICA8QmFzaWNFbnRyeT4KICAgICAgPG5hbWU+WTwvbmFtZT4KICAgICAgPGZsYWdzPjY2MTc4PC9mbGFncz4KICAgICAgPHZhbHVlIHR5cGU9IjIiPjYyPC92YWx1ZT4KICAgICA8L0Jhc2ljRW50cnk+CiAgICAgPEJhc2ljRW50cnk+CiAgICAgIDxuYW1lPlRleHQ8L25hbWU+CiAgICAgIDxmbGFncz42NjQzNDwvZmxhZ3M+CiAgICAgIDx2YWx1ZSB0eXBlPSIzIj48L3ZhbHVlPgogICAgIDwvQmFzaWNFbnRyeT4KICAgIDwvQmFzaWNFbnRyeT4KICAgPC9CYXNpY0VudHJ5PgogIDwvQmFzaWNFbnRyeT4KICA8QmFzaWNFbnRyeT4KICAgPG5hbWU+NzU8L25hbWU+CiAgIDxmbGFncz42NTY2NjwvZmxhZ3M+CiAgIDxCYXNpY0VudHJ5PgogICAgPG5hbWU+VXNlcmRlZk5hbWU8L25hbWU+CiAgICA8ZmxhZ3M+NjY0MzQ8L2ZsYWdzPgogICAgPHZhbHVlIHR5cGU9IjMiPjwvdmFsdWU+CiAgIDwvQmFzaWNFbnRyeT4KICAgPEJhc2ljRW50cnk+CiAgICA8bmFtZT5UeXBlPC9uYW1lPgogICAgPGZsYWdzPjY2MTc4PC9mbGFncz4KICAgIDx2YWx1ZSB0eXBlPSIyIj40PC92YWx1ZT4KICAgPC9CYXNpY0VudHJ5PgogICA8QmFzaWNFbnRyeT4KICAgIDxuYW1lPkZlYXR1cmVzPC9uYW1lPgogICAgPGZsYWdzPjY2NDM0PC9mbGFncz4KICAgIDx2YWx1ZSB0eXBlPSIzIj5CMS1BClYxLUE8L3ZhbHVlPgogICA8L0Jhc2ljRW50cnk+CiAgIDxCYXNpY0VudHJ5PgogICAgPG5hbWU+R3JvdXA8L25hbWU+CiAgICA8ZmxhZ3M+NjYxNzg8L2ZsYWdzPgogICAgPHZhbHVlIHR5cGU9IjIiPjA8L3ZhbHVlPgogICA8L0Jhc2ljRW50cnk+CiAgIDxCYXNpY0VudHJ5PgogICAgPG5hbWU+Q29sb3I8L25hbWU+CiAgICA8ZmxhZ3M+NjY0MzQ8L2ZsYWdzPgogICAgPHZhbHVlIHR5cGU9IjMiPiMwMDAwZmY8L3ZhbHVlPgogICA8L0Jhc2ljRW50cnk+CiAgIDxCYXNpY0VudHJ5PgogICAgPG5hbWU+SXNOb3Q8L25hbWU+CiAgICA8ZmxhZ3M+NjU5MjI8L2ZsYWdzPgogICAgPHZhbHVlIHR5cGU9IjEiPjA8L3ZhbHVlPgogICA8L0Jhc2ljRW50cnk+CiAgIDxCYXNpY0VudHJ5PgogICAgPG5hbWU+UG9pbnRzPC9uYW1lPgogICAgPGZsYWdzPjY1NjY2PC9mbGFncz4KICAgIDxCYXNpY0VudHJ5PgogICAgIDxuYW1lPlBvaW50MDwvbmFtZT4KICAgICA8ZmxhZ3M+NjU2NjY8L2ZsYWdzPgogICAgIDxCYXNpY0VudHJ5PgogICAgICA8bmFtZT5YPC9uYW1lPgogICAgICA8ZmxhZ3M+NjYxNzg8L2ZsYWdzPgogICAgICA8dmFsdWUgdHlwZT0iMiI+MDwvdmFsdWU+CiAgICAgPC9CYXNpY0VudHJ5PgogICAgIDxCYXNpY0VudHJ5PgogICAgICA8bmFtZT5ZPC9uYW1lPgogICAgICA8ZmxhZ3M+NjYxNzg8L2ZsYWdzPgogICAgICA8dmFsdWUgdHlwZT0iMiI+Mjc3PC92YWx1ZT4KICAgICA8L0Jhc2ljRW50cnk+CiAgICA8L0Jhc2ljRW50cnk+CiAgICA8QmFzaWNFbnRyeT4KICAgICA8bmFtZT5Qb2ludDE8L25hbWU+CiAgICAgPGZsYWdzPjY1NjY2PC9mbGFncz4KICAgICA8QmFzaWNFbnRyeT4KICAgICAgPG5hbWU+WDwvbmFtZT4KICAgICAgPGZsYWdzPjY2MTc4PC9mbGFncz4KICAgICAgPHZhbHVlIHR5cGU9IjIiPjUxMjwvdmFsdWU+CiAgICAgPC9CYXNpY0VudHJ5PgogICAgIDxCYXNpY0VudHJ5PgogICAgICA8bmFtZT5ZPC9uYW1lPgogICAgICA8ZmxhZ3M+NjYxNzg8L2ZsYWdzPgogICAgICA8dmFsdWUgdHlwZT0iMiI+Mjc3PC92YWx1ZT4KICAgICA8L0Jhc2ljRW50cnk+CiAgICA8L0Jhc2ljRW50cnk+CiAgICA8QmFzaWNFbnRyeT4KICAgICA8bmFtZT5Qb2ludDI8L25hbWU+CiAgICAgPGZsYWdzPjY1NjY2PC9mbGFncz4KICAgICA8QmFzaWNFbnRyeT4KICAgICAgPG5hbWU+WDwvbmFtZT4KICAgICAgPGZsYWdzPjY2MTc4PC9mbGFncz4KICAgICAgPHZhbHVlIHR5cGU9IjIiPjIzNDwvdmFsdWU+CiAgICAgPC9CYXNpY0VudHJ5PgogICAgIDxCYXNpY0VudHJ5PgogICAgICA8bmFtZT5ZPC9uYW1lPgogICAgICA8ZmxhZ3M+NjYxNzg8L2ZsYWdzPgogICAgICA8dmFsdWUgdHlwZT0iMiI+MDwvdmFsdWU+CiAgICAgPC9CYXNpY0VudHJ5PgogICAgPC9CYXNpY0VudHJ5PgogICAgPEJhc2ljRW50cnk+CiAgICAgPG5hbWU+UG9pbnQzPC9uYW1lPgogICAgIDxmbGFncz42NTY2NjwvZmxhZ3M+CiAgICAgPEJhc2ljRW50cnk+CiAgICAgIDxuYW1lPlg8L25hbWU+CiAgICAgIDxmbGFncz42NjE3ODwvZmxhZ3M+CiAgICAgIDx2YWx1ZSB0eXBlPSIyIj4yMzQ8L3ZhbHVlPgogICAgIDwvQmFzaWNFbnRyeT4KICAgICA8QmFzaWNFbnRyeT4KICAgICAgPG5hbWU+WTwvbmFtZT4KICAgICAgPGZsYWdzPjY2MTc4PC9mbGFncz4KICAgICAgPHZhbHVlIHR5cGU9IjIiPjUxMjwvdmFsdWU+CiAgICAgPC9CYXNpY0VudHJ5PgogICAgPC9CYXNpY0VudHJ5PgogICA8L0Jhc2ljRW50cnk+CiAgIDxCYXNpY0VudHJ5PgogICAgPG5hbWU+VGV4dFBvaW50czwvbmFtZT4KICAgIDxmbGFncz42NTY2NjwvZmxhZ3M+CiAgICA8QmFzaWNFbnRyeT4KICAgICA8bmFtZT5Qb2ludDA8L25hbWU+CiAgICAgPGZsYWdzPjY1NjY2PC9mbGFncz4KICAgICA8QmFzaWNFbnRyeT4KICAgICAgPG5hbWU+WDwvbmFtZT4KICAgICAgPGZsYWdzPjY2MTc4PC9mbGFncz4KICAgICAgPHZhbHVlIHR5cGU9IjIiPjE3PC92YWx1ZT4KICAgICA8L0Jhc2ljRW50cnk+CiAgICAgPEJhc2ljRW50cnk+CiAgICAgIDxuYW1lPlk8L25hbWU+CiAgICAgIDxmbGFncz42NjE3ODwvZmxhZ3M+CiAgICAgIDx2YWx1ZSB0eXBlPSIyIj4yODQ8L3ZhbHVlPgogICAgIDwvQmFzaWNFbnRyeT4KICAgICA8QmFzaWNFbnRyeT4KICAgICAgPG5hbWU+VGV4dDwvbmFtZT4KICAgICAgPGZsYWdzPjY2NDM0PC9mbGFncz4KICAgICAgPHZhbHVlIHR5cGU9IjMiPjwvdmFsdWU+CiAgICAgPC9CYXNpY0VudHJ5PgogICAgPC9CYXNpY0VudHJ5PgogICAgPEJhc2ljRW50cnk+CiAgICAgPG5hbWU+UG9pbnQxPC9uYW1lPgogICAgIDxmbGFncz42NTY2NjwvZmxhZ3M+CiAgICAgPEJhc2ljRW50cnk+CiAgICAgIDxuYW1lPlg8L25hbWU+CiAgICAgIDxmbGFncz42NjE3ODwvZmxhZ3M+CiAgICAgIDx2YWx1ZSB0eXBlPSIyIj4xNzwvdmFsdWU+CiAgICAgPC9CYXNpY0VudHJ5PgogICAgIDxCYXNpY0VudHJ5PgogICAgICA8bmFtZT5ZPC9uYW1lPgogICAgICA8ZmxhZ3M+NjYxNzg8L2ZsYWdzPgogICAgICA8dmFsdWUgdHlwZT0iMiI+MTA8L3ZhbHVlPgogICAgIDwvQmFzaWNFbnRyeT4KICAgICA8QmFzaWNFbnRyeT4KICAgICAgPG5hbWU+VGV4dDwvbmFtZT4KICAgICAgPGZsYWdzPjY2NDM0PC9mbGFncz4KICAgICAgPHZhbHVlIHR5cGU9IjMiPjwvdmFsdWU+CiAgICAgPC9CYXNpY0VudHJ5PgogICAgPC9CYXNpY0VudHJ5PgogICAgPEJhc2ljRW50cnk+CiAgICAgPG5hbWU+UG9pbnQyPC9uYW1lPgogICAgIDxmbGFncz42NTY2NjwvZmxhZ3M+CiAgICAgPEJhc2ljRW50cnk+CiAgICAgIDxuYW1lPlg8L25hbWU+CiAgICAgIDxmbGFncz42NjE3ODwvZmxhZ3M+CiAgICAgIDx2YWx1ZSB0eXBlPSIyIj4yOTQ8L3ZhbHVlPgogICAgIDwvQmFzaWNFbnRyeT4KICAgICA8QmFzaWNFbnRyeT4KICAgICAgPG5hbWU+WTwvbmFtZT4KICAgICAgPGZsYWdzPjY2MTc4PC9mbGFncz4KICAgICAgPHZhbHVlIHR5cGU9IjIiPjE0PC92YWx1ZT4KICAgICA8L0Jhc2ljRW50cnk+CiAgICAgPEJhc2ljRW50cnk+CiAgICAgIDxuYW1lPlRleHQ8L25hbWU+CiAgICAgIDxmbGFncz42NjQzNDwvZmxhZ3M+CiAgICAgIDx2YWx1ZSB0eXBlPSIzIj48L3ZhbHVlPgogICAgIDwvQmFzaWNFbnRyeT4KICAgIDwvQmFzaWNFbnRyeT4KICAgIDxCYXNpY0VudHJ5PgogICAgIDxuYW1lPlBvaW50MzwvbmFtZT4KICAgICA8ZmxhZ3M+NjU2NjY8L2ZsYWdzPgogICAgIDxCYXNpY0VudHJ5PgogICAgICA8bmFtZT5YPC9uYW1lPgogICAgICA8ZmxhZ3M+NjYxNzg8L2ZsYWdzPgogICAgICA8dmFsdWUgdHlwZT0iMiI+MzExPC92YWx1ZT4KICAgICA8L0Jhc2ljRW50cnk+CiAgICAgPEJhc2ljRW50cnk+CiAgICAgIDxuYW1lPlk8L25hbWU+CiAgICAgIDxmbGFncz42NjE3ODwvZmxhZ3M+CiAgICAgIDx2YWx1ZSB0eXBlPSIyIj4yODQ8L3ZhbHVlPgogICAgIDwvQmFzaWNFbnRyeT4KICAgICA8QmFzaWNFbnRyeT4KICAgICAgPG5hbWU+VGV4dDwvbmFtZT4KICAgICAgPGZsYWdzPjY2NDM0PC9mbGFncz4KICAgICAgPHZhbHVlIHR5cGU9IjMiPjwvdmFsdWU+CiAgICAgPC9CYXNpY0VudHJ5PgogICAgPC9CYXNpY0VudHJ5PgogICA8L0Jhc2ljRW50cnk+CiAgPC9CYXNpY0VudHJ5PgogPC9CYXNpY0VudHJ5PgogPEJhc2ljRW50cnk+CiAgPG5hbWU+RmlsZVR5cGU8L25hbWU+CiAgPGZsYWdzPjY2NDM0PC9mbGFncz4KICA8dmFsdWUgdHlwZT0iMyI+QW5hbHlzaXM8L3ZhbHVlPgogPC9CYXNpY0VudHJ5PgogPEJhc2ljRW50cnk+CiAgPG5hbWU+Q2hlY2tzdW08L25hbWU+CiAgPGZsYWdzPjY2NDM0PC9mbGFncz4KICA8dmFsdWUgdHlwZT0iMyI+MDhmOTljMDUwNDhmODFhNGI1NGFhMmUxOTFjM2FjYTg8L3ZhbHVlPgogPC9CYXNpY0VudHJ5Pgo8L0Jhc2ljRW50cnk+Cg==/@MB_EXPERIMENT/0
PEJhc2ljRW50cnk+CiA8bmFtZT5Tb2Z0d2FyZTwvbmFtZT4KIDxmbGFncz4yNjIxNDY8L2ZsYWdzPgogPEJhc2ljRW50cnk+CiAgPG5hbWU+Q29uZmlnVmVyc2lvbjwvbmFtZT4KICA8ZmxhZ3M+MjYzMDQyPC9mbGFncz4KICA8dmFsdWUgdHlwZT0iMyI+MC40LjI1PC92YWx1ZT4KIDwvQmFzaWNFbnRyeT4KIDxCYXNpY0VudHJ5PgogIDxuYW1lPlZhbGlkaXR5S2V5PC9uYW1lPgogIDxmbGFncz4yNjM4MTA8L2ZsYWdzPgogIDx2YWx1ZSB0eXBlPSI2IiBzaXplPSIxMTIiPgpOd0F6QURjQU5BQmhBR0VBTkFBM0FESUFNZ0E1QURFQU1BQXpBR0VBTXdCZkFEQUFNQUF3QURBQVh3QXlBQzRBCk1RQXhBQzRBTVFBNEFERUFOd0F1QURFQU9RQTJBRElBTXdCZkFFMEFZUUJqQUhNQVVRQjFBR0VBYmdCMEFGOEEKTWdBd0FERUFPQUF4QURFQU1RQTBBQT09PC92YWx1ZT4KIDwvQmFzaWNFbnRyeT4KIDxCYXNpY0VudHJ5PgogIDxuYW1lPkV4cGVyaW1lbnQ8L25hbWU+CiAgPGZsYWdzPjI2MjI3NDwvZmxhZ3M+CiAgPEJhc2ljRW50cnk+CiAgIDxuYW1lPlJhY2s8L25hbWU+CiAgIDxmbGFncz4yNjMwNDI8L2ZsYWdzPgogICA8dmFsdWUgdHlwZT0iMyI+U2luZ2xlIHR1YmUgcmFjazwvdmFsdWU+CiAgPC9CYXNpY0VudHJ5PgogIDxCYXNpY0VudHJ5PgogICA8bmFtZT5SYWNrSXNTZWxlY3RhYmxlPC9uYW1lPgogICA8ZmxhZ3M+MjYyNTMwPC9mbGFncz4KICAgPHZhbHVlIHR5cGU9IjEiPjE8L3ZhbHVlPgogIDwvQmFzaWNFbnRyeT4KICA8QmFzaWNFbnRyeT4KICAgPG5hbWU+Q3VycmVudDwvbmFtZT4KICAgPGZsYWdzPjI2Mjc4NjwvZmxhZ3M+CiAgIDx2YWx1ZSB0eXBlPSIyIj4wPC92YWx1ZT4KICA8L0Jhc2ljRW50cnk+CiAgPEJhc2ljRW50cnk+CiAgIDxuYW1lPkZpbGVJZDwvbmFtZT4KICAgPGZsYWdzPjI2Mjc4NjwvZmxhZ3M+CiAgIDx2YWx1ZSB0eXBlPSIyIj4xMDwvdmFsdWU+CiAgPC9CYXNpY0VudHJ5PgogIDxCYXNpY0VudHJ5PgogICA8bmFtZT5GaWxlQmFzZTwvbmFtZT4KICAgPGZsYWdzPjI2MzA0MjwvZmxhZ3M+CiAgIDx2YWx1ZSB0eXBlPSIzIj4yLTI8L3ZhbHVlPgogIDwvQmFzaWNFbnRyeT4KICA8QmFzaWNFbnRyeT4KICAgPG5hbWU+RmlsZUlzQ3VzdG9tPC9uYW1lPgogICA8ZmxhZ3M+MjYyNTMwPC9mbGFncz4KICAgPHZhbHVlIHR5cGU9IjEiPjE8L3ZhbHVlPgogIDwvQmFzaWNFbnRyeT4KICA8QmFzaWNFbnRyeT4KICAgPG5hbWU+UHJvamVjdDwvbmFtZT4KICAgPGZsYWdzPjI2MzA0MjwvZmxhZ3M+CiAgIDx2YWx1ZSB0eXBlPSIzIj5Bbm5leGluVjwvdmFsdWU+CiAgPC9CYXNpY0VudHJ5PgogIDxCYXNpY0VudHJ5PgogICA8bmFtZT5SYWNrUHJvY2Vzc2luZ09yZGVyPC9uYW1lPgogICA8ZmxhZ3M+MjYyNzg2PC9mbGFncz4KICAgPHZhbHVlIHR5cGU9IjIiPjA8L3ZhbHVlPgogIDwvQmFzaWNFbnRyeT4KICA8QmFzaWNFbnRyeT4KICAgPG5hbWU+UmVhZ2VudHM8L25hbWU+CiAgIDxmbGFncz4yNjIyNzQ8L2ZsYWdzPgogICA8QmFzaWNFbnRyeT4KICAgIDxuYW1lPlIxPC9uYW1lPgogICAgPGZsYWdzPjI2MjI3NDwvZmxhZ3M+CiAgICA8QmFzaWNFbnRyeT4KICAgICA8bmFtZT5FeHBpcmF0aW9uRGF0ZTwvbmFtZT4KICAgICA8ZmxhZ3M+MjYzMDQyPC9mbGFncz4KICAgICA8dmFsdWUgdHlwZT0iMyI+PC92YWx1ZT4KICAgIDwvQmFzaWNFbnRyeT4KICAgIDxCYXNpY0VudHJ5PgogICAgIDxuYW1lPkxvdE51bWJlcjwvbmFtZT4KICAgICA8ZmxhZ3M+MjYzMDQyPC9mbGFncz4KICAgICA8dmFsdWUgdHlwZT0iMyI+PC92YWx1ZT4KICAgIDwvQmFzaWNFbnRyeT4KICAgIDxCYXNpY0VudHJ5PgogICAgIDxuYW1lPlJlYWdlbnQ8L25hbWU+CiAgICAgPGZsYWdzPjI2MzA0MjwvZmxhZ3M+CiAgICAgPHZhbHVlIHR5cGU9IjMiPjwvdmFsdWU+CiAgICA8L0Jhc2ljRW50cnk+CiAgICA8QmFzaWNFbnRyeT4KICAgICA8bmFtZT5DYXRlZ29yeTwvbmFtZT4KICAgICA8ZmxhZ3M+MjYzMDQyPC9mbGFncz4KICAgICA8dmFsdWUgdHlwZT0iMyI+PC92YWx1ZT4KICAgIDwvQmFzaWNFbnRyeT4KICAgIDxCYXNpY0VudHJ5PgogICAgIDxuYW1lPkFjdGl2ZTwvbmFtZT4KICAgICA8ZmxhZ3M+MjYyNTMwPC9mbGFncz4KICAgICA8dmFsdWUgdHlwZT0iMSI+MDwvdmFsdWU+CiAgICA8L0Jhc2ljRW50cnk+CiAgICA8QmFzaWNFbnRyeT4KICAgICA8bmFtZT5UaW1lPC9uYW1lPgogICAgIDxmbGFncz4yNjI3ODY8L2ZsYWdzPgogICAgIDx2YWx1ZSB0eXBlPSIyIj4wPC92YWx1ZT4KICAgIDwvQmFzaWNFbnRyeT4KICAgIDxCYXNpY0VudHJ5PgogICAgIDxuYW1lPlRpdGVyPC9uYW1lPgogICAgIDxmbGFncz4yNjI3ODY8L2ZsYWdzPgogICAgIDx2YWx1ZSB0eXBlPSIyIj4wPC92YWx1ZT4KICAgIDwvQmFzaWNFbnRyeT4KICAgIDxCYXNpY0VudHJ5PgogICAgIDxuYW1lPlBhcmFsbGVsPC9uYW1lPgogICAgIDxmbGFncz4yNjI3ODY8L2ZsYWdzPgogICAgIDx2YWx1ZSB0eXBlPSIyIj4wPC92YWx1ZT4KICAgIDwvQmFzaWNFbnRyeT4KICAgIDxCYXNpY0VudHJ5PgogICAgIDxuYW1lPlByaW9yaXR5PC9uYW1lPgogICAgIDxmbGFncz4yNjI3ODY8L2ZsYWdzPgogICAgIDx2YWx1ZSB0eXBlPSIyIj4wPC92YWx1ZT4KICAgIDwvQmFzaWNFbnRyeT4KICAgIDxCYXNpY0VudHJ5PgogICAgIDxuYW1lPk1pblZvbHVtZTwvbmFtZT4KICAgICA8ZmxhZ3M+MjYyNzg2PC9mbGFncz4KICAgICA8dmFsdWUgdHlwZT0iMiI+MDwvdmFsdWU+CiAgICA8L0Jhc2ljRW50cnk+CiAgICA8QmFzaWNFbnRyeT4KICAgICA8bmFtZT5WaXNpYmxlPC9uYW1lPgogICAgIDxmbGFncz4yNjI3ODY8L2ZsYWdzPgogICAgIDx2YWx1ZSB0eXBlPSIyIj4zPC92YWx1ZT4KICAgIDwvQmFzaWNFbnRyeT4KICAgPC9CYXNpY0VudHJ5PgogICA8QmFzaWNFbnRyeT4KICAgIDxuYW1lPlIyPC9uYW1lPgogICAgPGZsYWdzPjI2MjI3NDwvZmxhZ3M+CiAgICA8QmFzaWNFbnRyeT4KICAgICA8bmFtZT5FeHBpcmF0aW9uRGF0ZTwvbmFtZT4KICAgICA8ZmxhZ3M+MjYzMDQyPC9mbGFncz4KICAgICA8dmFsdWUgdHlwZT0iMyI+PC92YWx1ZT4KICAgIDwvQmFzaWNFbnRyeT4KICAgIDxCYXNpY0VudHJ5PgogICAgIDxuYW1lPkxvdE51bWJlcjwvbmFtZT4KICAgICA8ZmxhZ3M+MjYzMDQyPC9mbGFncz4KICAgICA8dmFsdWUgdHlwZT0iMyI+PC92YWx1ZT4KICAgIDwvQmFzaWNFbnRyeT4KICAgIDxCYXNpY0VudHJ5PgogICAgIDxuYW1lPlJlYWdlbnQ8L25hbWU+CiAgICAgPGZsYWdzPjI2MzA0MjwvZmxhZ3M+CiAgICAgPHZhbHVlIHR5cGU9IjMiPjwvdmFsdWU+CiAgICA8L0Jhc2ljRW50cnk+CiAgICA8QmFzaWNFbnRyeT4KICAgICA8bmFtZT5DYXRlZ29yeTwvbmFtZT4KICAgICA8ZmxhZ3M+MjYzMDQyPC9mbGFncz4KICAgICA8dmFsdWUgdHlwZT0iMyI+PC92YWx1ZT4KICAgIDwvQmFzaWNFbnRyeT4KICAgIDxCYXNpY0VudHJ5PgogICAgIDxuYW1lPkFjdGl2ZTwvbmFtZT4KICAgICA8ZmxhZ3M+MjYyNTMwPC9mbGFncz4KICAgICA8dmFsdWUgdHlwZT0iMSI+MDwvdmFsdWU+CiAgICA8L0Jhc2ljRW50cnk+CiAgICA8QmFzaWNFbnRyeT4KICAgICA8bmFtZT5UaW1lPC9uYW1lPgogICAgIDxmbGFncz4yNjI3ODY8L2ZsYWdzPgogICAgIDx2YWx1ZSB0eXBlPSIyIj4wPC92YWx1ZT4KICAgIDwvQmFzaWNFbnRyeT4KICAgIDxCYXNpY0VudHJ5PgogICAgIDxuYW1lPlRpdGVyPC9uYW1lPgogICAgIDxmbGFncz4yNjI3ODY8L2ZsYWdzPgogICAgIDx2YWx1ZSB0eXBlPSIyIj4wPC92YWx1ZT4KICAgIDwvQmFzaWNFbnRyeT4KICAgIDxCYXNpY0VudHJ5PgogICAgIDxuYW1lPlBhcmFsbGVsPC9uYW1lPgogICAgIDxmbGFncz4yNjI3ODY8L2ZsYWdzPgogICAgIDx2YWx1ZSB0eXBlPSIyIj4wPC92YWx1ZT4KICAgIDwvQmFzaWNFbnRyeT4KICAgIDxCYXNpY0VudHJ5PgogICAgIDxuYW1lPlByaW9yaXR5PC9uYW1lPgogICAgIDxmbGFncz4yNjI3ODY8L2ZsYWdzPgogICAgIDx2YWx1ZSB0eXBlPSIyIj4wPC92YWx1ZT4KICAgIDwvQmFzaWNFbnRyeT4KICAgIDxCYXNpY0VudHJ5PgogICAgIDxuYW1lPk1pblZvbHVtZTwvbmFtZT4KICAgICA8ZmxhZ3M+MjYyNzg2PC9mbGFncz4KICAgICA8dmFsdWUgdHlwZT0iMiI+MDwvdmFsdWU+CiAgICA8L0Jhc2ljRW50cnk+CiAgICA8QmFzaWNFbnRyeT4KICAgICA8bmFtZT5WaXNpYmxlPC9uYW1lPgogICAgIDxmbGFncz4yNjI3ODY8L2ZsYWdzPgogICAgIDx2YWx1ZSB0eXBlPSIyIj4zPC92YWx1ZT4KICAgIDwvQmFzaWNFbnRyeT4KICAgPC9CYXNpY0VudHJ5PgogICA8QmFzaWNFbnRyeT4KICAgIDxuYW1lPlIzPC9uYW1lPgogICAgPGZsYWdzPjI2MjI3NDwvZmxhZ3M+CiAgICA8QmFzaWNFbnRyeT4KICAgICA8bmFtZT5FeHBpcmF0aW9uRGF0ZTwvbmFtZT4KICAgICA8ZmxhZ3M+MjYzMDQyPC9mbGFncz4KICAgICA8dmFsdWUgdHlwZT0iMyI+PC92YWx1ZT4KICAgIDwvQmFzaWNFbnRyeT4KICAgIDxCYXNpY0VudHJ5PgogICAgIDxuYW1lPkxvdE51bWJlcjwvbmFtZT4KICAgICA8ZmxhZ3M+MjYzMDQyPC9mbGFncz4KICAgICA8dmFsdWUgdHlwZT0iMyI+PC92YWx1ZT4KICAgIDwvQmFzaWNFbnRyeT4KICAgIDxCYXNpY0VudHJ5PgogICAgIDxuYW1lPlJlYWdlbnQ8L25hbWU+CiAgICAgPGZsYWdzPjI2MzA0MjwvZmxhZ3M+CiAgICAgPHZhbHVlIHR5cGU9IjMiPjwvdmFsdWU+CiAgICA8L0Jhc2ljRW50cnk+CiAgICA8QmFzaWNFbnRyeT4KICAgICA8bmFtZT5DYXRlZ29yeTwvbmFtZT4KICAgICA8ZmxhZ3M+MjYzMDQyPC9mbGFncz4KICAgICA8dmFsdWUgdHlwZT0iMyI+PC92YWx1ZT4KICAgIDwvQmFzaWNFbnRyeT4KICAgIDxCYXNpY0VudHJ5PgogICAgIDxuYW1lPkFjdGl2ZTwvbmFtZT4KICAgICA8ZmxhZ3M+MjYyNTMwPC9mbGFncz4KICAgICA8dmFsdWUgdHlwZT0iMSI+MDwvdmFsdWU+CiAgICA8L0Jhc2ljRW50cnk+CiAgICA8QmFzaWNFbnRyeT4KICAgICA8bmFtZT5UaW1lPC9uYW1lPgogICAgIDxmbGFncz4yNjI3ODY8L2ZsYWdzPgogICAgIDx2YWx1ZSB0eXBlPSIyIj4wPC92YWx1ZT4KICAgIDwvQmFzaWNFbnRyeT4KICAgIDxCYXNpY0VudHJ5PgogICAgIDxuYW1lPlRpdGVyPC9uYW1lPgogICAgIDxmbGFncz4yNjI3ODY8L2ZsYWdzPgogICAgIDx2YWx1ZSB0eXBlPSIyIj4wPC92YWx1ZT4KICAgIDwvQmFzaWNFbnRyeT4KICAgIDxCYXNpY0VudHJ5PgogICAgIDxuYW1lPlBhcmFsbGVsPC9uYW1lPgogICAgIDxmbGFncz4yNjI3ODY8L2ZsYWdzPgogICAgIDx2YWx1ZSB0eXBlPSIyIj4wPC92YWx1ZT4KICAgIDwvQmFzaWNFbnRyeT4KICAgIDxCYXNpY0VudHJ5PgogICAgIDxuYW1lPlByaW9yaXR5PC9uYW1lPgogICAgIDxmbGFncz4yNjI3ODY8L2ZsYWdzPgogICAgIDx2YWx1ZSB0eXBlPSIyIj4wPC92YWx1ZT4KICAgIDwvQmFzaWNFbnRyeT4KICAgIDxCYXNpY0VudHJ5PgogICAgIDxuYW1lPk1pblZvbHVtZTwvbmFtZT4KICAgICA8ZmxhZ3M+MjYyNzg2PC9mbGFncz4KICAgICA8dmFsdWUgdHlwZT0iMiI+MDwvdmFsdWU+CiAgICA8L0Jhc2ljRW50cnk+CiAgICA8QmFzaWNFbnRyeT4KICAgICA8bmFtZT5WaXNpYmxlPC9uYW1lPgogICAgIDxmbGFncz4yNjI3ODY8L2ZsYWdzPgogICAgIDx2YWx1ZSB0eXBlPSIyIj4zPC92YWx1ZT4KICAgIDwvQmFzaWNFbnRyeT4KICAgPC9CYXNpY0VudHJ5PgogICA8QmFzaWNFbnRyeT4KICAgIDxuYW1lPlI0PC9uYW1lPgogICAgPGZsYWdzPjI2MjI3NDwvZmxhZ3M+CiAgICA8QmFzaWNFbnRyeT4KICAgICA8bmFtZT5FeHBpcmF0aW9uRGF0ZTwvbmFtZT4KICAgICA8ZmxhZ3M+MjYzMDQyPC9mbGFncz4KICAgICA8dmFsdWUgdHlwZT0iMyI+PC92YWx1ZT4KICAgIDwvQmFzaWNFbnRyeT4KICAgIDxCYXNpY0VudHJ5PgogICAgIDxuYW1lPkxvdE51bWJlcjwvbmFtZT4KICAgICA8ZmxhZ3M+MjYzMDQyPC9mbGFncz4KICAgICA8dmFsdWUgdHlwZT0iMyI+PC92YWx1ZT4KICAgIDwvQmFzaWNFbnRyeT4KICAgIDxCYXNpY0VudHJ5PgogICAgIDxuYW1lPlJlYWdlbnQ8L25hbWU+CiAgICAgPGZsYWdzPjI2MzA0MjwvZmxhZ3M+CiAgICAgPHZhbHVlIHR5cGU9IjMiPjwvdmFsdWU+CiAgICA8L0Jhc2ljRW50cnk+CiAgICA8QmFzaWNFbnRyeT4KICAgICA8bmFtZT5DYXRlZ29yeTwvbmFtZT4KICAgICA8ZmxhZ3M+MjYzMDQyPC9mbGFncz4KICAgICA8dmFsdWUgdHlwZT0iMyI+PC92YWx1ZT4KICAgIDwvQmFzaWNFbnRyeT4KICAgIDxCYXNpY0VudHJ5PgogICAgIDxuYW1lPkFjdGl2ZTwvbmFtZT4KICAgICA8ZmxhZ3M+MjYyNTMwPC9mbGFncz4KICAgICA8dmFsdWUgdHlwZT0iMSI+MDwvdmFsdWU+CiAgICA8L0Jhc2ljRW50cnk+CiAgICA8QmFzaWNFbnRyeT4KICAgICA8bmFtZT5UaW1lPC9uYW1lPgogICAgIDxmbGFncz4yNjI3ODY8L2ZsYWdzPgogICAgIDx2YWx1ZSB0eXBlPSIyIj4wPC92YWx1ZT4KICAgIDwvQmFzaWNFbnRyeT4KICAgIDxCYXNpY0VudHJ5PgogICAgIDxuYW1lPlRpdGVyPC9uYW1lPgogICAgIDxmbGFncz4yNjI3ODY8L2ZsYWdzPgogICAgIDx2YWx1ZSB0eXBlPSIyIj4wPC92YWx1ZT4KICAgIDwvQmFzaWNFbnRyeT4KICAgIDxCYXNpY0VudHJ5PgogICAgIDxuYW1lPlBhcmFsbGVsPC9uYW1lPgogICAgIDxmbGFncz4yNjI3ODY8L2ZsYWdzPgogICAgIDx2YWx1ZSB0eXBlPSIyIj4wPC92YWx1ZT4KICAgIDwvQmFzaWNFbnRyeT4KICAgIDxCYXNpY0VudHJ5PgogICAgIDxuYW1lPlByaW9yaXR5PC9uYW1lPgogICAgIDxmbGFncz4yNjI3ODY8L2ZsYWdzPgogICAgIDx2YWx1ZSB0eXBlPSIyIj4wPC92YWx1ZT4KICAgIDwvQmFzaWNFbnRyeT4KICAgIDxCYXNpY0VudHJ5PgogICAgIDxuYW1lPk1pblZvbHVtZTwvbmFtZT4KICAgICA8ZmxhZ3M+MjYyNzg2PC9mbGFncz4KICAgICA8dmFsdWUgdHlwZT0iMiI+MDwvdmFsdWU+CiAgICA8L0Jhc2ljRW50cnk+CiAgICA8QmFzaWNFbnRyeT4KICAgICA8bmFtZT5WaXNpYmxlPC9uYW1lPgogICAgIDxmbGFncz4yNjI3ODY8L2ZsYWdzPgogICAgIDx2YWx1ZSB0eXBlPSIyIj4zPC92YWx1ZT4KICAgIDwvQmFzaWNFbnRyeT4KICAgPC9CYXNpY0VudHJ5PgogICA8QmFzaWNFbnRyeT4KICAgIDxuYW1lPlI1PC9uYW1lPgogICAgPGZsYWdzPjI2MjI3NDwvZmxhZ3M+CiAgICA8QmFzaWNFbnRyeT4KICAgICA8bmFtZT5FeHBpcmF0aW9uRGF0ZTwvbmFtZT4KICAgICA8ZmxhZ3M+MjYzMDQyPC9mbGFncz4KICAgICA8dmFsdWUgdHlwZT0iMyI+PC92YWx1ZT4KICAgIDwvQmFzaWNFbnRyeT4KICAgIDxCYXNpY0VudHJ5PgogICAgIDxuYW1lPkxvdE51bWJlcjwvbmFtZT4KICAgICA8ZmxhZ3M+MjYzMDQyPC9mbGFncz4KICAgICA8dmFsdWUgdHlwZT0iMyI+PC92YWx1ZT4KICAgIDwvQmFzaWNFbnRyeT4KICAgIDxCYXNpY0VudHJ5PgogICAgIDxuYW1lPlJlYWdlbnQ8L25hbWU+CiAgICAgPGZsYWdzPjI2MzA0MjwvZmxhZ3M+CiAgICAgPHZhbHVlIHR5cGU9IjMiPjwvdmFsdWU+CiAgICA8L0Jhc2ljRW50cnk+CiAgICA8QmFzaWNFbnRyeT4KICAgICA8bmFtZT5DYXRlZ29yeTwvbmFtZT4KICAgICA8ZmxhZ3M+MjYzMDQyPC9mbGFncz4KICAgICA8dmFsdWUgdHlwZT0iMyI+PC92YWx1ZT4KICAgIDwvQmFzaWNFbnRyeT4KICAgIDxCYXNpY0VudHJ5PgogICAgIDxuYW1lPkFjdGl2ZTwvbmFtZT4KICAgICA8ZmxhZ3M+MjYyNTMwPC9mbGFncz4KICAgICA8dmFsdWUgdHlwZT0iMSI+MDwvdmFsdWU+CiAgICA8L0Jhc2ljRW50cnk+CiAgICA8QmFzaWNFbnRyeT4KICAgICA8bmFtZT5UaW1lPC9uYW1lPgogICAgIDxmbGFncz4yNjI3ODY8L2ZsYWdzPgogICAgIDx2YWx1ZSB0eXBlPSIyIj4wPC92YWx1ZT4KICAgIDwvQmFzaWNFbnRyeT4KICAgIDxCYXNpY0VudHJ5PgogICAgIDxuYW1lPlRpdGVyPC9uYW1lPgogICAgIDxmbGFncz4yNjI3ODY8L2ZsYWdzPgogICAgIDx2YWx1ZSB0eXBlPSIyIj4wPC92YWx1ZT4KICAgIDwvQmFzaWNFbnRyeT4KICAgIDxCYXNpY0VudHJ5PgogICAgIDxuYW1lPlBhcmFsbGVsPC9uYW1lPgogICAgIDxmbGFncz4yNjI3ODY8L2ZsYWdzPgogICAgIDx2YWx1ZSB0eXBlPSIyIj4wPC92YWx1ZT4KICAgIDwvQmFzaWNFbnRyeT4KICAgIDxCYXNpY0VudHJ5PgogICAgIDxuYW1lPlByaW9yaXR5PC9uYW1lPgogICAgIDxmbGFncz4yNjI3ODY8L2ZsYWdzPgogICAgIDx2YWx1ZSB0eXBlPSIyIj4wPC92YWx1ZT4KICAgIDwvQmFzaWNFbnRyeT4KICAgIDxCYXNpY0VudHJ5PgogICAgIDxuYW1lPk1pblZvbHVtZTwvbmFtZT4KICAgICA8ZmxhZ3M+MjYyNzg2PC9mbGFncz4KICAgICA8dmFsdWUgdHlwZT0iMiI+MDwvdmFsdWU+CiAgICA8L0Jhc2ljRW50cnk+CiAgICA8QmFzaWNFbnRyeT4KICAgICA8bmFtZT5WaXNpYmxlPC9uYW1lPgogICAgIDxmbGFncz4yNjI3ODY8L2ZsYWdzPgogICAgIDx2YWx1ZSB0eXBlPSIyIj4yPC92YWx1ZT4KICAgIDwvQmFzaWNFbnRyeT4KICAgPC9CYXNpY0VudHJ5PgogICA8QmFzaWNFbnRyeT4KICAgIDxuYW1lPlI2PC9uYW1lPgogICAgPGZsYWdzPjI2MjI3NDwvZmxhZ3M+CiAgICA8QmFzaWNFbnRyeT4KICAgICA8bmFtZT5FeHBpcmF0aW9uRGF0ZTwvbmFtZT4KICAgICA8ZmxhZ3M+MjYzMDQyPC9mbGFncz4KICAgICA8dmFsdWUgdHlwZT0iMyI+PC92YWx1ZT4KICAgIDwvQmFzaWNFbnRyeT4KICAgIDxCYXNpY0VudHJ5PgogICAgIDxuYW1lPkxvdE51bWJlcjwvbmFtZT4KICAgICA8ZmxhZ3M+MjYzMDQyPC9mbGFncz4KICAgICA8dmFsdWUgdHlwZT0iMyI+PC92YWx1ZT4KICAgIDwvQmFzaWNFbnRyeT4KICAgIDxCYXNpY0VudHJ5PgogICAgIDxuYW1lPlJlYWdlbnQ8L25hbWU+CiAgICAgPGZsYWdzPjI2MzA0MjwvZmxhZ3M+CiAgICAgPHZhbHVlIHR5cGU9IjMiPjwvdmFsdWU+CiAgICA8L0Jhc2ljRW50cnk+CiAgICA8QmFzaWNFbnRyeT4KICAgICA8bmFtZT5DYXRlZ29yeTwvbmFtZT4KICAgICA8ZmxhZ3M+MjYzMDQyPC9mbGFncz4KICAgICA8dmFsdWUgdHlwZT0iMyI+PC92YWx1ZT4KICAgIDwvQmFzaWNFbnRyeT4KICAgIDxCYXNpY0VudHJ5PgogICAgIDxuYW1lPkFjdGl2ZTwvbmFtZT4KICAgICA8ZmxhZ3M+MjYyNTMwPC9mbGFncz4KICAgICA8dmFsdWUgdHlwZT0iMSI+MDwvdmFsdWU+CiAgICA8L0Jhc2ljRW50cnk+CiAgICA8QmFzaWNFbnRyeT4KICAgICA8bmFtZT5UaW1lPC9uYW1lPgogICAgIDxmbGFncz4yNjI3ODY8L2ZsYWdzPgogICAgIDx2YWx1ZSB0eXBlPSIyIj4wPC92YWx1ZT4KICAgIDwvQmFzaWNFbnRyeT4KICAgIDxCYXNpY0VudHJ5PgogICAgIDxuYW1lPlRpdGVyPC9uYW1lPgogICAgIDxmbGFncz4yNjI3ODY8L2ZsYWdzPgogICAgIDx2YWx1ZSB0eXBlPSIyIj4wPC92YWx1ZT4KICAgIDwvQmFzaWNFbnRyeT4KICAgIDxCYXNpY0VudHJ5PgogICAgIDxuYW1lPlBhcmFsbGVsPC9uYW1lPgogICAgIDxmbGFncz4yNjI3ODY8L2ZsYWdzPgogICAgIDx2YWx1ZSB0eXBlPSIyIj4wPC92YWx1ZT4KICAgIDwvQmFzaWNFbnRyeT4KICAgIDxCYXNpY0VudHJ5PgogICAgIDxuYW1lPlByaW9yaXR5PC9uYW1lPgogICAgIDxmbGFncz4yNjI3ODY8L2ZsYWdzPgogICAgIDx2YWx1ZSB0eXBlPSIyIj4wPC92YWx1ZT4KICAgIDwvQmFzaWNFbnRyeT4KICAgIDxCYXNpY0VudHJ5PgogICAgIDxuYW1lPk1pblZvbHVtZTwvbmFtZT4KICAgICA8ZmxhZ3M+MjYyNzg2PC9mbGFncz4KICAgICA8dmFsdWUgdHlwZT0iMiI+MDwvdmFsdWU+CiAgICA8L0Jhc2ljRW50cnk+CiAgICA8QmFzaWNFbnRyeT4KICAgICA8bmFtZT5WaXNpYmxlPC9uYW1lPgogICAgIDxmbGFncz4yNjI3ODY8L2ZsYWdzPgogICAgIDx2YWx1ZSB0eXBlPSIyIj4yPC92YWx1ZT4KICAgIDwvQmFzaWNFbnRyeT4KICAgPC9CYXNpY0VudHJ5PgogICA8QmFzaWNFbnRyeT4KICAgIDxuYW1lPlI3PC9uYW1lPgogICAgPGZsYWdzPjI2MjI3NDwvZmxhZ3M+CiAgICA8QmFzaWNFbnRyeT4KICAgICA8bmFtZT5FeHBpcmF0aW9uRGF0ZTwvbmFtZT4KICAgICA8ZmxhZ3M+MjYzMDQyPC9mbGFncz4KICAgICA8dmFsdWUgdHlwZT0iMyI+PC92YWx1ZT4KICAgIDwvQmFzaWNFbnRyeT4KICAgIDxCYXNpY0VudHJ5PgogICAgIDxuYW1lPkxvdE51bWJlcjwvbmFtZT4KICAgICA8ZmxhZ3M+MjYzMDQyPC9mbGFncz4KICAgICA8dmFsdWUgdHlwZT0iMyI+PC92YWx1ZT4KICAgIDwvQmFzaWNFbnRyeT4KICAgIDxCYXNpY0VudHJ5PgogICAgIDxuYW1lPlJlYWdlbnQ8L25hbWU+CiAgICAgPGZsYWdzPjI2MzA0MjwvZmxhZ3M+CiAgICAgPHZhbHVlIHR5cGU9IjMiPjwvdmFsdWU+CiAgICA8L0Jhc2ljRW50cnk+CiAgICA8QmFzaWNFbnRyeT4KICAgICA8bmFtZT5DYXRlZ29yeTwvbmFtZT4KICAgICA8ZmxhZ3M+MjYzMDQyPC9mbGFncz4KICAgICA8dmFsdWUgdHlwZT0iMyI+PC92YWx1ZT4KICAgIDwvQmFzaWNFbnRyeT4KICAgIDxCYXNpY0VudHJ5PgogICAgIDxuYW1lPkFjdGl2ZTwvbmFtZT4KICAgICA8ZmxhZ3M+MjYyNTMwPC9mbGFncz4KICAgICA8dmFsdWUgdHlwZT0iMSI+MDwvdmFsdWU+CiAgICA8L0Jhc2ljRW50cnk+CiAgICA8QmFzaWNFbnRyeT4KICAgICA8bmFtZT5UaW1lPC9uYW1lPgogICAgIDxmbGFncz4yNjI3ODY8L2ZsYWdzPgogICAgIDx2YWx1ZSB0eXBlPSIyIj4wPC92YWx1ZT4KICAgIDwvQmFzaWNFbnRyeT4KICAgIDxCYXNpY0VudHJ5PgogICAgIDxuYW1lPlRpdGVyPC9uYW1lPgogICAgIDxmbGFncz4yNjI3ODY8L2ZsYWdzPgogICAgIDx2YWx1ZSB0eXBlPSIyIj4wPC92YWx1ZT4KICAgIDwvQmFzaWNFbnRyeT4KICAgIDxCYXNpY0VudHJ5PgogICAgIDxuYW1lPlBhcmFsbGVsPC9uYW1lPgogICAgIDxmbGFncz4yNjI3ODY8L2ZsYWdzPgogICAgIDx2YWx1ZSB0eXBlPSIyIj4wPC92YWx1ZT4KICAgIDwvQmFzaWNFbnRyeT4KICAgIDxCYXNpY0VudHJ5PgogICAgIDxuYW1lPlByaW9yaXR5PC9uYW1lPgogICAgIDxmbGFncz4yNjI3ODY8L2ZsYWdzPgogICAgIDx2YWx1ZSB0eXBlPSIyIj4wPC92YWx1ZT4KICAgIDwvQmFzaWNFbnRyeT4KICAgIDxCYXNpY0VudHJ5PgogICAgIDxuYW1lPk1pblZvbHVtZTwvbmFtZT4KICAgICA8ZmxhZ3M+MjYyNzg2PC9mbGFncz4KICAgICA8dmFsdWUgdHlwZT0iMiI+MDwvdmFsdWU+CiAgICA8L0Jhc2ljRW50cnk+CiAgICA8QmFzaWNFbnRyeT4KICAgICA8bmFtZT5WaXNpYmxlPC9uYW1lPgogICAgIDxmbGFncz4yNjI3ODY8L2ZsYWdzPgogICAgIDx2YWx1ZSB0eXBlPSIyIj4yPC92YWx1ZT4KICAgIDwvQmFzaWNFbnRyeT4KICAgPC9CYXNpY0VudHJ5PgogICA8QmFzaWNFbnRyeT4KICAgIDxuYW1lPlI4PC9uYW1lPgogICAgPGZsYWdzPjI2MjI3NDwvZmxhZ3M+CiAgICA8QmFzaWNFbnRyeT4KICAgICA8bmFtZT5FeHBpcmF0aW9uRGF0ZTwvbmFtZT4KICAgICA8ZmxhZ3M+MjYzMDQyPC9mbGFncz4KICAgICA8dmFsdWUgdHlwZT0iMyI+PC92YWx1ZT4KICAgIDwvQmFzaWNFbnRyeT4KICAgIDxCYXNpY0VudHJ5PgogICAgIDxuYW1lPkxvdE51bWJlcjwvbmFtZT4KICAgICA8ZmxhZ3M+MjYzMDQyPC9mbGFncz4KICAgICA8dmFsdWUgdHlwZT0iMyI+PC92YWx1ZT4KICAgIDwvQmFzaWNFbnRyeT4KICAgIDxCYXNpY0VudHJ5PgogICAgIDxuYW1lPlJlYWdlbnQ8L25hbWU+CiAgICAgPGZsYWdzPjI2MzA0MjwvZmxhZ3M+CiAgICAgPHZhbHVlIHR5cGU9IjMiPjwvdmFsdWU+CiAgICA8L0Jhc2ljRW50cnk+CiAgICA8QmFzaWNFbnRyeT4KICAgICA8bmFtZT5DYXRlZ29yeTwvbmFtZT4KICAgICA8ZmxhZ3M+MjYzMDQyPC9mbGFncz4KICAgICA8dmFsdWUgdHlwZT0iMyI+PC92YWx1ZT4KICAgIDwvQmFzaWNFbnRyeT4KICAgIDxCYXNpY0VudHJ5PgogICAgIDxuYW1lPkFjdGl2ZTwvbmFtZT4KICAgICA8ZmxhZ3M+MjYyNTMwPC9mbGFncz4KICAgICA8dmFsdWUgdHlwZT0iMSI+MDwvdmFsdWU+CiAgICA8L0Jhc2ljRW50cnk+CiAgICA8QmFzaWNFbnRyeT4KICAgICA8bmFtZT5UaW1lPC9uYW1lPgogICAgIDxmbGFncz4yNjI3ODY8L2ZsYWdzPgogICAgIDx2YWx1ZSB0eXBlPSIyIj4wPC92YWx1ZT4KICAgIDwvQmFzaWNFbnRyeT4KICAgIDxCYXNpY0VudHJ5PgogICAgIDxuYW1lPlRpdGVyPC9uYW1lPgogICAgIDxmbGFncz4yNjI3ODY8L2ZsYWdzPgogICAgIDx2YWx1ZSB0eXBlPSIyIj4wPC92YWx1ZT4KICAgIDwvQmFzaWNFbnRyeT4KICAgIDxCYXNpY0VudHJ5PgogICAgIDxuYW1lPlBhcmFsbGVsPC9uYW1lPgogICAgIDxmbGFncz4yNjI3ODY8L2ZsYWdzPgogICAgIDx2YWx1ZSB0eXBlPSIyIj4wPC92YWx1ZT4KICAgIDwvQmFzaWNFbnRyeT4KICAgIDxCYXNpY0VudHJ5PgogICAgIDxuYW1lPlByaW9yaXR5PC9uYW1lPgogICAgIDxmbGFncz4yNjI3ODY8L2ZsYWdzPgogICAgIDx2YWx1ZSB0eXBlPSIyIj4wPC92YWx1ZT4KICAgIDwvQmFzaWNFbnRyeT4KICAgIDxCYXNpY0VudHJ5PgogICAgIDxuYW1lPk1pblZvbHVtZTwvbmFtZT4KICAgICA8ZmxhZ3M+MjYyNzg2PC9mbGFncz4KICAgICA8dmFsdWUgdHlwZT0iMiI+MDwvdmFsdWU+CiAgICA8L0Jhc2ljRW50cnk+CiAgICA8QmFzaWNFbnRyeT4KICAgICA8bmFtZT5WaXNpYmxlPC9uYW1lPgogICAgIDxmbGFncz4yNjI3ODY8L2ZsYWdzPgogICAgIDx2YWx1ZSB0eXBlPSIyIj4yPC92YWx1ZT4KICAgIDwvQmFzaWNFbnRyeT4KICAgPC9CYXNpY0VudHJ5PgogICA8QmFzaWNFbnRyeT4KICAgIDxuYW1lPlMxPC9uYW1lPgogICAgPGZsYWdzPjI2MjI3NDwvZmxhZ3M+CiAgICA8QmFzaWNFbnRyeT4KICAgICA8bmFtZT5FeHBpcmF0aW9uRGF0ZTwvbmFtZT4KICAgICA8ZmxhZ3M+MjYzMDQyPC9mbGFncz4KICAgICA8dmFsdWUgdHlwZT0iMyI+PC92YWx1ZT4KICAgIDwvQmFzaWNFbnRyeT4KICAgIDxCYXNpY0VudHJ5PgogICAgIDxuYW1lPkxvdE51bWJlcjwvbmFtZT4KICAgICA8ZmxhZ3M+MjYzMDQyPC9mbGFncz4KICAgICA8dmFsdWUgdHlwZT0iMyI+PC92YWx1ZT4KICAgIDwvQmFzaWNFbnRyeT4KICAgIDxCYXNpY0VudHJ5PgogICAgIDxuYW1lPlJlYWdlbnQ8L25hbWU+CiAgICAgPGZsYWdzPjI2MzA0MjwvZmxhZ3M+CiAgICAgPHZhbHVlIHR5cGU9IjMiPjwvdmFsdWU+CiAgICA8L0Jhc2ljRW50cnk+CiAgICA8QmFzaWNFbnRyeT4KICAgICA8bmFtZT5DYXRlZ29yeTwvbmFtZT4KICAgICA8ZmxhZ3M+MjYzMDQyPC9mbGFncz4KICAgICA8dmFsdWUgdHlwZT0iMyI+PC92YWx1ZT4KICAgIDwvQmFzaWNFbnRyeT4KICAgIDxCYXNpY0VudHJ5PgogICAgIDxuYW1lPkFjdGl2ZTwvbmFtZT4KICAgICA8ZmxhZ3M+MjYyNTMwPC9mbGFncz4KICAgICA8dmFsdWUgdHlwZT0iMSI+MDwvdmFsdWU+CiAgICA8L0Jhc2ljRW50cnk+CiAgICA8QmFzaWNFbnRyeT4KICAgICA8bmFtZT5UaW1lPC9uYW1lPgogICAgIDxmbGFncz4yNjI3ODY8L2ZsYWdzPgogICAgIDx2YWx1ZSB0eXBlPSIyIj4wPC92YWx1ZT4KICAgIDwvQmFzaWNFbnRyeT4KICAgIDxCYXNpY0VudHJ5PgogICAgIDxuYW1lPlRpdGVyPC9uYW1lPgogICAgIDxmbGFncz4yNjI3ODY8L2ZsYWdzPgogICAgIDx2YWx1ZSB0eXBlPSIyIj4wPC92YWx1ZT4KICAgIDwvQmFzaWNFbnRyeT4KICAgIDxCYXNpY0VudHJ5PgogICAgIDxuYW1lPlBhcmFsbGVsPC9uYW1lPgogICAgIDxmbGFncz4yNjI3ODY8L2ZsYWdzPgogICAgIDx2YWx1ZSB0eXBlPSIyIj4wPC92YWx1ZT4KICAgIDwvQmFzaWNFbnRyeT4KICAgIDxCYXNpY0VudHJ5PgogICAgIDxuYW1lPlByaW9yaXR5PC9uYW1lPgogICAgIDxmbGFncz4yNjI3ODY8L2ZsYWdzPgogICAgIDx2YWx1ZSB0eXBlPSIyIj4wPC92YWx1ZT4KICAgIDwvQmFzaWNFbnRyeT4KICAgIDxCYXNpY0VudHJ5PgogICAgIDxuYW1lPk1pblZvbHVtZTwvbmFtZT4KICAgICA8ZmxhZ3M+MjYyNzg2PC9mbGFncz4KICAgICA8dmFsdWUgdHlwZT0iMiI+MDwvdmFsdWU+CiAgICA8L0Jhc2ljRW50cnk+CiAgICA8QmFzaWNFbnRyeT4KICAgICA8bmFtZT5WaXNpYmxlPC9uYW1lPgogICAgIDxmbGFncz4yNjI3ODY8L2ZsYWdzPgogICAgIDx2YWx1ZSB0eXBlPSIyIj43PC92YWx1ZT4KICAgIDwvQmFzaWNFbnRyeT4KICAgPC9CYXNpY0VudHJ5PgogICA8QmFzaWNFbnRyeT4KICAgIDxuYW1lPlMyPC9uYW1lPgogICAgPGZsYWdzPjI2MjI3NDwvZmxhZ3M+CiAgICA8QmFzaWNFbnRyeT4KICAgICA8bmFtZT5FeHBpcmF0aW9uRGF0ZTwvbmFtZT4KICAgICA8ZmxhZ3M+MjYzMDQyPC9mbGFncz4KICAgICA8dmFsdWUgdHlwZT0iMyI+PC92YWx1ZT4KICAgIDwvQmFzaWNFbnRyeT4KICAgIDxCYXNpY0VudHJ5PgogICAgIDxuYW1lPkxvdE51bWJlcjwvbmFtZT4KICAgICA8ZmxhZ3M+MjYzMDQyPC9mbGFncz4KICAgICA8dmFsdWUgdHlwZT0iMyI+PC92YWx1ZT4KICAgIDwvQmFzaWNFbnRyeT4KICAgIDxCYXNpY0VudHJ5PgogICAgIDxuYW1lPlJlYWdlbnQ8L25hbWU+CiAgICAgPGZsYWdzPjI2MzA0MjwvZmxhZ3M+CiAgICAgPHZhbHVlIHR5cGU9IjMiPjwvdmFsdWU+CiAgICA8L0Jhc2ljRW50cnk+CiAgICA8QmFzaWNFbnRyeT4KICAgICA8bmFtZT5DYXRlZ29yeTwvbmFtZT4KICAgICA8ZmxhZ3M+MjYzMDQyPC9mbGFncz4KICAgICA8dmFsdWUgdHlwZT0iMyI+PC92YWx1ZT4KICAgIDwvQmFzaWNFbnRyeT4KICAgIDxCYXNpY0VudHJ5PgogICAgIDxuYW1lPkFjdGl2ZTwvbmFtZT4KICAgICA8ZmxhZ3M+MjYyNTMwPC9mbGFncz4KICAgICA8dmFsdWUgdHlwZT0iMSI+MDwvdmFsdWU+CiAgICA8L0Jhc2ljRW50cnk+CiAgICA8QmFzaWNFbnRyeT4KICAgICA8bmFtZT5UaW1lPC9uYW1lPgogICAgIDxmbGFncz4yNjI3ODY8L2ZsYWdzPgogICAgIDx2YWx1ZSB0eXBlPSIyIj4wPC92YWx1ZT4KICAgIDwvQmFzaWNFbnRyeT4KICAgIDxCYXNpY0VudHJ5PgogICAgIDxuYW1lPlRpdGVyPC9uYW1lPgogICAgIDxmbGFncz4yNjI3ODY8L2ZsYWdzPgogICAgIDx2YWx1ZSB0eXBlPSIyIj4wPC92YWx1ZT4KICAgIDwvQmFzaWNFbnRyeT4KICAgIDxCYXNpY0VudHJ5PgogICAgIDxuYW1lPlBhcmFsbGVsPC9uYW1lPgogICAgIDxmbGFncz4yNjI3ODY8L2ZsYWdzPgogICAgIDx2YWx1ZSB0eXBlPSIyIj4wPC92YWx1ZT4KICAgIDwvQmFzaWNFbnRyeT4KICAgIDxCYXNpY0VudHJ5PgogICAgIDxuYW1lPlByaW9yaXR5PC9uYW1lPgogICAgIDxmbGFncz4yNjI3ODY8L2ZsYWdzPgogICAgIDx2YWx1ZSB0eXBlPSIyIj4wPC92YWx1ZT4KICAgIDwvQmFzaWNFbnRyeT4KICAgIDxCYXNpY0VudHJ5PgogICAgIDxuYW1lPk1pblZvbHVtZTwvbmFtZT4KICAgICA8ZmxhZ3M+MjYyNzg2PC9mbGFncz4KICAgICA8dmFsdWUgdHlwZT0iMiI+MDwvdmFsdWU+CiAgICA8L0Jhc2ljRW50cnk+CiAgICA8QmFzaWNFbnRyeT4KICAgICA8bmFtZT5WaXNpYmxlPC9uYW1lPgogICAgIDxmbGFncz4yNjI3ODY8L2ZsYWdzPgogICAgIDx2YWx1ZSB0eXBlPSIyIj43PC92YWx1ZT4KICAgIDwvQmFzaWNFbnRyeT4KICAgPC9CYXNpY0VudHJ5PgogIDwvQmFzaWNFbnRyeT4KICA8QmFzaWNFbnRyeT4KICAgPG5hbWU+U2FtcGxlczwvbmFtZT4KICAgPGZsYWdzPjI2MjI3NDwvZmxhZ3M+CiAgIDxCYXNpY0VudHJ5PgogICAgPG5hbWU+MDwvbmFtZT4KICAgIDxmbGFncz4yNjIyNzQ8L2ZsYWdzPgogICAgPEJhc2ljRW50cnk+CiAgICAgPG5hbWU+QW5ub3RhdGlvbjwvbmFtZT4KICAgICA8ZmxhZ3M+MjYzMDQyPC9mbGFncz4KICAgICA8dmFsdWUgdHlwZT0iMyI+VmlvQmx1ZQpWaW9HcmVlbgpGSVRDClBFClBlckNQLVZpbzcwMApQRS1WaW83NzAKQVBDCkFQQy1WaW83NzA8L3ZhbHVlPgogICAgPC9CYXNpY0VudHJ5PgogICAgPEJhc2ljRW50cnk+CiAgICAgPG5hbWU+UmVhZ2VudHM8L25hbWU+CiAgICAgPGZsYWdzPjI2MzU1NDwvZmxhZ3M+CiAgICAgPHZhbHVlIHR5cGU9IjUiPjB4MDwvdmFsdWU+CiAgICA8L0Jhc2ljRW50cnk+CiAgICA8QmFzaWNFbnRyeT4KICAgICA8bmFtZT5GbG93UmF0ZTwvbmFtZT4KICAgICA8ZmxhZ3M+MjYzMDQyPC9mbGFncz4KICAgICA8dmFsdWUgdHlwZT0iMyI+TG93PC92YWx1ZT4KICAgIDwvQmFzaWNFbnRyeT4KICAgIDxCYXNpY0VudHJ5PgogICAgIDxuYW1lPkF1dG9GbG93UmF0ZTwvbmFtZT4KICAgICA8ZmxhZ3M+MjYyNTMwPC9mbGFncz4KICAgICA8dmFsdWUgdHlwZT0iMSI+MDwvdmFsdWU+CiAgICA8L0Jhc2ljRW50cnk+CiAgICA8QmFzaWNFbnRyeT4KICAgICA8bmFtZT5FdmVudExpbWl0PC9uYW1lPgogICAgIDxmbGFncz4yNjI3ODY8L2ZsYWdzPgogICAgIDx2YWx1ZSB0eXBlPSIyIj4xMDAwMDwvdmFsdWU+CiAgICA8L0Jhc2ljRW50cnk+CiAgICA8QmFzaWNFbnRyeT4KICAgICA8bmFtZT5FdmVudExpbWl0ZWQ8L25hbWU+CiAgICAgPGZsYWdzPjI2MjUzMDwvZmxhZ3M+CiAgICAgPHZhbHVlIHR5cGU9IjEiPjE8L3ZhbHVlPgogICAgPC9CYXNpY0VudHJ5PgogICAgPEJhc2ljRW50cnk+CiAgICAgPG5hbWU+R2F0ZTwvbmFtZT4KICAgICA8ZmxhZ3M+MjYzMDQyPC9mbGFncz4KICAgICA8dmFsdWUgdHlwZT0iMyI+bGl2ZVxQMVxQMjwvdmFsdWU+CiAgICA8L0Jhc2ljRW50cnk+CiAgICA8QmFzaWNFbnRyeT4KICAgICA8bmFtZT5HYXRlRmxhZ3M8L25hbWU+CiAgICAgPGZsYWdzPjI2Mjc4NjwvZmxhZ3M+CiAgICAgPHZhbHVlIHR5cGU9IjIiPjM8L3ZhbHVlPgogICAgPC9CYXNpY0VudHJ5PgogICAgPEJhc2ljRW50cnk+CiAgICAgPG5hbWU+TW9kZTwvbmFtZT4KICAgICA8ZmxhZ3M+MjYzMDQyPC9mbGFncz4KICAgICA8dmFsdWUgdHlwZT0iMyI+U3RhbmRhcmQ8L3ZhbHVlPgogICAgPC9CYXNpY0VudHJ5PgogICAgPEJhc2ljRW50cnk+CiAgICAgPG5hbWU+U2VwYXJhdGlvblZvbHVtZTwvbmFtZT4KICAgICA8ZmxhZ3M+MjYyNzg2PC9mbGFncz4KICAgICA8dmFsdWUgdHlwZT0iMiI+MjAwPC92YWx1ZT4KICAgIDwvQmFzaWNFbnRyeT4KICAgIDxCYXNpY0VudHJ5PgogICAgIDxuYW1lPlNhbXBsZVZvbHVtZTwvbmFtZT4KICAgICA8ZmxhZ3M+MjYyNzg2PC9mbGFncz4KICAgICA8dmFsdWUgdHlwZT0iMiI+NDA8L3ZhbHVlPgogICAgPC9CYXNpY0VudHJ5PgogICAgPEJhc2ljRW50cnk+CiAgICAgPG5hbWU+UGVyZm9ybUF1dG9MYWJlbGluZzwvbmFtZT4KICAgICA8ZmxhZ3M+MjYyNTMwPC9mbGFncz4KICAgICA8dmFsdWUgdHlwZT0iMSI+MDwvdmFsdWU+CiAgICA8L0Jhc2ljRW50cnk+CiAgICA8QmFzaWNFbnRyeT4KICAgICA8bmFtZT5NaXhpbmdQYXJhbWV0ZXJzPC9uYW1lPgogICAgIDxmbGFncz4yNjIyNzQ8L2ZsYWdzPgogICAgPC9CYXNpY0VudHJ5PgogICAgPEJhc2ljRW50cnk+CiAgICAgPG5hbWU+TWl4aW5nRnJlcXVlbmN5PC9uYW1lPgogICAgIDxmbGFncz4yNjI3ODY8L2ZsYWdzPgogICAgIDx2YWx1ZSB0eXBlPSIyIj4wPC92YWx1ZT4KICAgIDwvQmFzaWNFbnRyeT4KICAgIDxCYXNpY0VudHJ5PgogICAgIDxuYW1lPk1peGluZ0R1cmF0aW9uPC9uYW1lPgogICAgIDxmbGFncz4yNjI3ODY8L2ZsYWdzPgogICAgIDx2YWx1ZSB0eXBlPSIyIj4wPC92YWx1ZT4KICAgIDwvQmFzaWNFbnRyeT4KICAgIDxCYXNpY0VudHJ5PgogICAgIDxuYW1lPk1peGluZ0FsZ29yaXRobTwvbmFtZT4KICAgICA8ZmxhZ3M+MjYyNzg2PC9mbGFncz4KICAgICA8dmFsdWUgdHlwZT0iMiI+MDwvdmFsdWU+CiAgICA8L0Jhc2ljRW50cnk+CiAgICA8QmFzaWNFbnRyeT4KICAgICA8bmFtZT5NaXhpbmdEZXZpY2U8L25hbWU+CiAgICAgPGZsYWdzPjI2MzA0MjwvZmxhZ3M+CiAgICAgPHZhbHVlIHR5cGU9IjMiPk5vbmVNaXhlcjwvdmFsdWU+CiAgICA8L0Jhc2ljRW50cnk+CiAgICA8QmFzaWNFbnRyeT4KICAgICA8bmFtZT5NaXhpbmdLZXk8L25hbWU+CiAgICAgPGZsYWdzPjI2MzA0MjwvZmxhZ3M+CiAgICAgPHZhbHVlIHR5cGU9IjMiPk9mZjwvdmFsdWU+CiAgICA8L0Jhc2ljRW50cnk+CiAgICA8QmFzaWNFbnRyeT4KICAgICA8bmFtZT5NaXhpbmdOYW1lPC9uYW1lPgogICAgIDxmbGFncz4yNjMwNDI8L2ZsYWdzPgogICAgIDx2YWx1ZSB0eXBlPSIzIj5PZmY8L3ZhbHVlPgogICAgPC9CYXNpY0VudHJ5PgogICAgPEJhc2ljRW50cnk+CiAgICAgPG5hbWU+VXNlTGlxdWlkRGV0ZWN0aW9uPC9uYW1lPgogICAgIDxmbGFncz4yNjI1MzA8L2ZsYWdzPgogICAgIDx2YWx1ZSB0eXBlPSIxIj4wPC92YWx1ZT4KICAgIDwvQmFzaWNFbnRyeT4KICAgIDxCYXNpY0VudHJ5PgogICAgIDxuYW1lPlNhbXBsZUlkPC9uYW1lPgogICAgIDxmbGFncz4yNjMwNDI8L2ZsYWdzPgogICAgIDx2YWx1ZSB0eXBlPSIzIj48L3ZhbHVlPgogICAgPC9CYXNpY0VudHJ5PgogICAgPEJhc2ljRW50cnk+CiAgICAgPG5hbWU+UGF0aWVudElkPC9uYW1lPgogICAgIDxmbGFncz4yNjMwNDI8L2ZsYWdzPgogICAgIDx2YWx1ZSB0eXBlPSIzIj48L3ZhbHVlPgogICAgPC9CYXNpY0VudHJ5PgogICAgPEJhc2ljRW50cnk+CiAgICAgPG5hbWU+R3JvdXA8L25hbWU+CiAgICAgPGZsYWdzPjI2Mjc4NjwvZmxhZ3M+CiAgICAgPHZhbHVlIHR5cGU9IjIiPjA8L3ZhbHVlPgogICAgPC9CYXNpY0VudHJ5PgogICAgPEJhc2ljRW50cnk+CiAgICAgPG5hbWU+U3RhdGU8L25hbWU+CiAgICAgPGZsYWdzPjI2Mjc4NjwvZmxhZ3M+CiAgICAgPHZhbHVlIHR5cGU9IjIiPjI8L3ZhbHVlPgogICAgPC9CYXNpY0VudHJ5PgogICAgPEJhc2ljRW50cnk+CiAgICAgPG5hbWU+QWR2YW5jZWQ8L25hbWU+CiAgICAgPGZsYWdzPjI2Mjc4NjwvZmxhZ3M+CiAgICAgPHZhbHVlIHR5cGU9IjIiPjE8L3ZhbHVlPgogICAgPC9CYXNpY0VudHJ5PgogICAgPEJhc2ljRW50cnk+CiAgICAgPG5hbWU+QW5hbHlzaXNUZW1wbGF0ZTwvbmFtZT4KICAgICA8ZmxhZ3M+MjYzMDQyPC9mbGFncz4KICAgICA8dmFsdWUgdHlwZT0iMyI+PC92YWx1ZT4KICAgIDwvQmFzaWNFbnRyeT4KICAgIDxCYXNpY0VudHJ5PgogICAgIDxuYW1lPkluc3RydW1lbnRTZXR0aW5nPC9uYW1lPgogICAgIDxmbGFncz4yNjMwNDI8L2ZsYWdzPgogICAgIDx2YWx1ZSB0eXBlPSIzIj48L3ZhbHVlPgogICAgPC9CYXNpY0VudHJ5PgogICAgPEJhc2ljRW50cnk+CiAgICAgPG5hbWU+QWR2YW5jZWRNb2RlPC9uYW1lPgogICAgIDxmbGFncz4yNjMwNDI8L2ZsYWdzPgogICAgIDx2YWx1ZSB0eXBlPSIzIj48L3ZhbHVlPgogICAgPC9CYXNpY0VudHJ5PgogICAgPEJhc2ljRW50cnk+CiAgICAgPG5hbWU+QWR2YW5jZWRTdWJNb2RlPC9uYW1lPgogICAgIDxmbGFncz4yNjMwNDI8L2ZsYWdzPgogICAgIDx2YWx1ZSB0eXBlPSIzIj48L3ZhbHVlPgogICAgPC9CYXNpY0VudHJ5PgogICA8L0Jhc2ljRW50cnk+CiAgPC9CYXNpY0VudHJ5PgogPC9CYXNpY0VudHJ5PgogPEJhc2ljRW50cnk+CiAgPG5hbWU+Q29uZmlndXJhdGlvbjwvbmFtZT4KICA8ZmxhZ3M+MjYzMDQyPC9mbGFncz4KICA8dmFsdWUgdHlwZT0iMyI+Rkw4PC92YWx1ZT4KIDwvQmFzaWNFbnRyeT4KIDxCYXNpY0VudHJ5PgogIDxuYW1lPkZpbGVUeXBlPC9uYW1lPgogIDxmbGFncz4yNjMwNDI8L2ZsYWdzPgogIDx2YWx1ZSB0eXBlPSIzIj5FeHBlcmltZW50PC92YWx1ZT4KIDwvQmFzaWNFbnRyeT4KIDxCYXNpY0VudHJ5PgogIDxuYW1lPkNoZWNrc3VtPC9uYW1lPgogIDxmbGFncz4yNjI5MTQ8L2ZsYWdzPgogIDx2YWx1ZSB0eXBlPSIzIj44ZGFhM2M5NjYwNDU3OGQyZDJhNjBhNDNlNzQwOTMzNjwvdmFsdWU+CiA8L0Jhc2ljRW50cnk+CjwvQmFzaWNFbnRyeT4K/@MB_WELLINFOS/d2lzIDEgMSAxNiBTaW5nbGUgdHViZSByYWNrIDAgMCAwIDAgMTEgMjAyMi1TZXAtMTkgOCAxNjowODowMyA=/@MB_SESSIONID/c1df1ecc-e462-48b8-bb1f-2b8e681ed445/   10288                                                                                                                               #½ï7wÌ+2wÌ+2' :æL?m?ÍF?à>«k>':?W³u·ÂPª9È§¸¼âý;/Ä¸;¹á/?û`8wÌ«2wÌ«2' :be?!>Û>¥í?¸ó/?©,²>Î|?QÌU9O_9söº>OÐ¬;
;PR?Gt8YÙ3YÙ3' :î÷=;%¦=ÌV>?Íñc= =Ö²5?-¿Ø¸99ê¾q®±:&:r#?z@8wÌ+3wÌ+3' :i%?Mà>êú<?Î?¬ü»>üL:?+ É8ºÄ9«Ü>C::cÅS:¥î+?ª5Ô8¿V3¿V3' :ó×?ù2?ÈÍ?ê¬?ð¯?Ô?È9æû9ã?.;«¥:?þñ9YÙ3YÙ3' :\?#¯?Þm?¦ë?FÑ+?â__?tÜ9@3C90/?Î;úrÁ:üEB?´-O9èR3èR3' :©z?yT?ÂÃZ?Õ?¾M>wc?Þ8«_Í9¶
>`¼a:©:åU?¿S9wÌ«3wÌ«3' :
?%Ñ¹>o1>?õzÖ>w>gÔ2?³X<¸Âª9ÞN½ðm<YÈ;#/J?²o9FÁ3FÁ3' :%ð>G3>ùzC?þ
?èÇ>ïÕ5?à¤9F9`>ËË;øë8;G?c5u9¿Ö3¿Ö3' :ü?¬å&?ðßV?÷Â?ðC·>eÉV?äu79Ý:M=/:[}:r½ ?wg9$9ì3$9ì3' :#?jìÖ>?¯«?³ì@Ci?ü?´9Pe¶90[Ì>"i4;qÎ:6?¡¼£9YÙ4YÙ4' :Dui?J¥ê>O´~?¿ZY?J¿Ø>Î[?Nz9Ô­²9Õ«À>¥Ò*<ÍfÐ;ÖQ?O®9!4!4' :?-aÂ>i8R?n?êÂ>ý??Z·*L9Å¼JòE:Ýóã9HM^?2_ì9èR4èR4' :tö<¶<Î,?=ÍÉ~=®K?ôáë7CeL9ç·=3d9dôh9"¢ú>è/
:°!4°!4' :h²P?¶â>¨k?¡xS?È(õ>Ò\?[ðé8	¥9¼X5>¢C;SN;"ì<?>W:wÌ+4wÌ+4' :_Ä¢=])c=8n7?Lä6<ÎD<uf#?É+´¸èÄk9¡C¾«ñ;Z
ª;ÿo5?Ðf:>64>64' :rbá<Mó</:?¯Á<©ý<ñq'?¤;ò·º	L9ö½ßÇ¸."99Cô¾5:FA4FA4' :I?¹ä¸>ÒU?» ?ø"¾>«<?ÁÊ&¸l*¿9"\_½%½-;-±Ð:U?E!:ÍL4ÍL4' :HX?dj¸>Á&K?èÛ\>Kp> ,=?°?8tÌ8ô£C>L«³89Õ>'ê!:¿V4¿V4' :%Ü>>hLU?x¥?b?;?r 9çµ8ßv=?»n:B+:Ñm2?W%:\|a4\|a4' :?¼Æ>;5E?«°?ãÈ>ÑfF?xh¸8cß9 >ÊÍO;8í;¥(K?¨Æ/:$9l4$9l4' :DéS?}¬?Ë<?¡Ã¿>Ú;>ð	;?-	¸¬o9¯õ½Ý,O:ò¿:YC?\6:ëõv4ëõv4' :|Ì1?³¸á>¦I?mÂ>AL>`B5?:é¸ër9.¢C¾dq:§;,:}3?ÝA:YÙ4YÙ4' :ÂG-?NÖÒ>òeR?ðõ>ì¡>Í0C?°èA:ì(ð9Ó²N?òc<ÐKª;aQ?&B:½74½74' :[
?ë:?çR?;­=?Ôû>AÑ@?1Â8ÔÁ9_¢>;ë:¶æ:ÅØW?G:!4!4' :4]y>xè.>ä|6?ã >$æô=°Z'?ç65=kæ<ò¢I?Q/=éËù<'¬3?ñÓJ:ô4ô4' :×À?à-?´õ?MQ?Ï2Æ>û?tîú8y«9ÏO;>È¤;dK;mgO?V:èR4èR4' :£	?BÓ¸>Ð½V?`kà>:4>¸@?»/9@ê,9?`[¼:ÐÙ:|²?°V:L±4L±4' :Ði?k¦>8DO?°Õ>A,>9c@?sU9Í8*ð7?«9Ru¥9Íç>"_:°¡4°¡4' :Û(?ÔMØ>ØG?§È?×³·>ùËB?¼y"9Ã9Õ><|;&p%;'C?d®_:n¦4n¦4' :ÀW?`N÷>ç)_?§,*?¹ÎÝ>PhD?Ê8á9ì0>îe;½á;p[?éw:wÌ«4wÌ«4' :k2?TÕ>äV?&)?p©Ú>ÝF?»À29´^9pR>I	µ:Ìn{:"S8?­0:Û*±4Û*±4' :&«¡?ø.Q?ØÙE?ø6?>ê>äöG?CQ9§V9÷T«>ºû9³J«9Û¡;?	ñ:>¶4>¶4' :æö>>$ú=C?å?ÔÀ>]/?/ï=*Á<AL?+¬P=L=rý??(:¢ç»4¢ç»4' :2ä>zz>/??ùÍö>Dáª>Vß8?è9&W9kq>Þ|:F
:
Å?d:FÁ4FÁ4' :.	?9è±>#F?·F¯>éfl>Î=?Ï8Xy8±@?TL:è»:i-,?×Ð:j¤Æ4j¤Æ4' :jG3?k6×>AU?õû>J\>íJ?L±8,÷9é&>ý0:ýÁ9Ü§j?0B:ÍÌ4ÍÌ4' :­?3¼?Ôçd?UÙl?w1?H?A¯Q9Ð9|Ë>¥»:.(m:ò'?(:1aÑ41aÑ4' :¹d8?¡Ú>éW?¸?ãò.?ñrL?ï9
È9?Ého;û;¦¢T? B:¿Ö4¿Ö4' :Ä]?(?îiB?¢Ä¶>þð>ôN1?|8àv½9©Ó;=ÎjÙ:¼I:&63?k@:øÜ4øÜ4' :ÐÎ3?jqê>VWD?Å&Ã>·½>9Á2?:ùý¸ð'9ÈÁ¾Bùh;ìÒ;`H?Æ:\|á4\|á4' :wÌ?ó?Ï_y?)â1?[è¶>Ó÷x?:?hÊ9¦T@?ÑwS;«ÆÐ:¦?::ÀÚæ4ÀÚæ4' :Õ?õÑ¼>M]D?§kÈ>¦&>x4?kî7xy9`¡N=wM(:0á9ÙT??,":$9ì4$9ì4' :Ï>??ü>EÖ@?ÏT²>¹>ë2?ÿÓÃ8
ÀS9.Àl>ixL;ý<;nD?Ñ:ñ4ñ4' :¼?¥
©>ÊüE?%.?Àk¼>éÞ0?U#8T9}û=ª2 :ºêp:9:*?t¦¡:ëõö4ëõö4' :%?rº>eÃV?w¼>C>J7?|7¨g9>=õ/:ÎK:Qc
?êç¤:OTü4OTü4' :?Ï»>ÊT?®i?È¾>ÌL?CÅF9ÎHM9}à÷>l[,:ýËÏ9ÙVT?×±«:YÙ5YÙ5' :Ss?W]>öV?2ks?AÔ?w>]?5fi7îÍH9òÆ=¸Ý;¢ý;ãeB?Zº:55' :6|S?g?9N?\0?¶]þ>~1?3À7À9==k;]¨Ü:Ó?À:½75½75' :ha[?ã'®>-=¡?ík?Û > x»?X¶Û9?h9Ä¿B?»q;ÚÕ:î?ôØÂ:ïæ5ïæ5' :?U÷Ë>©¶@?mµ>£Îd>óù+?6ß7%¾8sµ=R`´:ÝS:Þ°?çQÃ:!5!5' :qwz?.í'?Lê>?Ô&?5ô>..? ©9:òl9<`?y6K;§«	;6ð<?Ò¼Ã:SE5SE5' :*Z?ÔY½>ÿH?¾P?±´>­µ??ñ>9Æ9V*>ó<Sª[<Àt+?zKÇ:ô5ô5' :{ÜC?Å?Ù/A?«ó>®>w 3?Û¬Ù8z19Áº>°´Y:£
:ñÿH?÷9Ê:¶£5¶£5' :
b?zØ>o§?E,?Ëíì>vä?J¥9øàF9Á3?am;²¶;~#h?ÓHÊ:èR5èR5' :2?G£>tO?¬þ>Ðu£>ÌlG?Sç8Àö*9Z
­>;Àñ©:øs`?P¬Ê:55' :Uó"?¼É>wÈN?-9?(ò>*%D?^Y8M
î8±N>æè:)ú£:5?Ö:L±5L±5' :`Tª= ¥x=4^/?þã;Â²;ü@#?Wö¸Ñm%9wX¾¾::ARQ:{=ä>Pxæ:~`5~`5' :ë=_l=gg?Wñ=x=9y?o	>eÀ^=)ó?}²r=o=^Z?âãé:°!5°!5' : 4
?LL·>Y6E?/?Å>d>Íö4?Ï¸Ü9Ò(¾tDÈ;";½B?úé:á¾#5á¾#5' :¨Qz?JÆë>bå?QùY?o÷Ù>?#ã·JUÆ8öâ¾½2²9:ôxÏ9P!e?ì:n&5n&5' :´*÷>¹¤>¦Ö@?¤º>*O>nÁ,?-}u¸y(r9¹Â¾oË; æ:(/?6ö:E)5E)5' :öjS?WL?{H?Að>\±>ûC?É
Õ8O9E>'è;¨§;!'2?xù:wÌ+5wÌ+5' :ø~?ïë>¼?N»\?GÕÅ>ÊÐ?ó879íÖ9!°>§W:P:E@4?lnû:©{.5©{.5' :zI?9»ñ>_U?½?S¨>ë¬E?vú9ã£9QGQ>ª<òm<ë6?WS;Û*15Û*15' :}ò?üG¢>VjK?oB >)	a>O6?Wsá¸°k×8ªõ¿ÿÈE;u;C(?3½;
Ú35
Ú35' :MZ?ÚÁ?Î­R?Vê>B¸>ª°I??r/7ðI9dkß<Jw;ºL;k1?={;>65>65' :Ûy?8A­>DB?¥Â>¶Â>-6?zS`9Ô]9üp?÷¡:<AU:`WA?Ïç;p895p895' :Õø>;Î>°O?ÌYÇ>7ß>
@?ÄÆ±8xË9ë­0>ì¹Ø9ð9ç>7f	;¢ç;5¢ç;5' :MÚ?¦V²>åÕ;?qù?ÅEË>õ¹(?1ïM¸·è9æà¥½gõ':GP:T©?Á\;Ô>5Ô>5' :Gd?Ezæ>B}?_-?í?É{?N9C¤9âYï>Ð`B:$}ê9±5T?8
;FA5FA5' :,*?0£>ÚN?O'?»]ç>b9?Ò«:õ9bì??ù:*¤:^¢V?µx;8õC58õC5' :EPo?·ú>¡[t?Ïø?#?·x?§o97]9U
?C;zø¶:"t?ì*;j¤F5j¤F5' :ÞW?Ñ÷
?ÕF?Å>K>IH;?ßÖµ8í¯9`M>¬£&:M
:òó?À;SI5SI5hm;Ù©?«,?¯ð{?V5?Å·>uS}?ØÞÁ9½ä±9ö~?,½:d¯:%?ëá;ÍL5ÍL5hm;Ø×`?KÄü>¸c?Ëw?-gÇ>OF?"Û'9Øi9Ê¸> â:~æ>:W96?TÈ;ÿ±N5ÿ±N5hm;H>J¨Q>¹8?^îé>¦¥>eÃ4?0=g=Z¸=,VR?9U<ppP<;A?Þ§;1aQ51aQ5hm;l|ï?*Ý?]È?T[³?CÆ?5¯?µ94õ¬9ìDR>!«;D~Ð:ÜPµ?C®;cT5cT5hm;vþÙ>ØM>,T?Ò>ÒH>úA?'ça7£*i9lø<0²:þr:º;?0 ;¿V5¿V5hm;@>2æ&>2­M?s=?üÞ?4+<?ñ¶ô9^¼ÀçS;cÎç:¢j?` ;ÇnY5ÇnY5hm;Ùb=µjÀ< $,?.;¦õ;RÏ?.K¹_9dÂb¿Búá8îÃ9ÖÝY>, &;ø\5ø\5hm;÷0?&}Ì>+]?Ô^ë>¸x>ÅêJ?ûÊ8Ì¤e9hGb>ã­:Q«L:Y?Â4+;*Í^5*Í^5hm;Ìâ«?í'?DG?su?ñè÷>v}?°§69ªs<~;F;6G?ÿï.;\|a5\|a5hm;B?èÂ¤>ÃcJ?áð>!¦>vb9?áZ9<@9?&;è:¢º)?z1;+d5+d5hm;²¿3?Óç>Ý-G?ßG?*p	?Z%:?óüO9òu9âûÈ>ÂZ:ºÚ9×J?ç1;ÀÚf5ÀÚf5hm;ri¤>èJ>;nO?6>?<ø>`ÜC?½ó2¹8"$Àµ%[<(<AW?8/5;òi5òi5hm;JÓV?¨»?yÉD?fº>é>v7?¯®¸¼µ§9öØ¾Ïù:b6Ä:
÷"?É<6;$9l5$9l5hm;õ?HÀ·>¼j=?óéî>d¼²>+?|?5¸ãº9Ãmy½y 9Ï]9å>9?NÐ7;Uèn5Uèn5hm;ã
B?GÉ>Ðv?îíÖ?3z`?}u?[;·®:Lôi?Rp:¹:W?M:;q5q5hm;Ú,?ð+³>umY?²éè>gë>À1H?)Á8Rz-9áýÜ=¦Ú_< $<¶×>?4;;¹Ft5¹Ft5hm;_y>¯©I>,I?U?²Ù²>";?\Ã9=Hæ<Û±N?«4=âã«<s´_??þ<;ëõv5ëõv5hm;6^>?a|ô>^UG?^Ç>¨>ó<?,=8ô'9¢ún>Ü÷:\È:a¡?¶´=;¥y5¥y5hm;c±e>#>ñ1`?C?¶>ÙÞG?\:ø:@:wXK?&ù:~>Ý9#?­>;OT|5OT|5hm;èC?Oýø>WE?dV?ãP«>ê?Ö·h9;XÆ9À.>±Y:@X:©?e¬>;55hm;À¾>Ôü1>F?ÃüG?	,?¼¬A?ËÃ<Yèk<xT?¸H;nÕô:¨¤Q?Ì?;YÙ5YÙ5hm;È°7>ðÀ>ìÉ/?Ö=Þê~=[«?ÂÞ&¸§WQ9ÊÌ½Ø¯:ó­6:ò^×>AF;ò05ò05hm;P>?Wå>~oT?r
?¬¸>NF?Æ¾·Ðb¦9Ñ ï¼pK;n´:\?HþF;55hm;â~<?æÈË>Ël?Hâ;?j<ä>?½R?`c9´)²9û£>Ö&;;räl?~¡H;$à5$à5hm;À?å$?¡+_?4"?_ø£>yKN?Ì9¸i@9ÀJË>µô9Á®ý9Ôñö>]ªH;½75½75hm;î?µs>7z?ñgè>»Ì>ïÞN?4¾¸ÖúW9Öµ½ÚÆ:°qæ9Ô?J;V5V5hm;¤(= ïö<¿.?õ¨=
=Ït#?ÓÔ9Ã6³9Ýs?ºËX=Z =zÎ,?à8K;ïæ5ïæ5hm;p#?Á³>Üh?ûcM?@¢ý>NO?R-Ä9jÝ9[9ã>!Æ ;]¡:|?ø£O;>5>5hm;;È<#<=¶(?`±t;f_;#?
º¸F9C¾1§¸Ç#9²DQ¾pP;!5!5hm; R?wC?N?M?Ð?Ü;D?*C9Ú÷9ª­#?¡I:$®G:áû8?M`R;ºí5ºí5hm;ï4®?õ¡H?H^?Ó[M?t?I?½^%9tA9¶ÕÚ>êÂ ;»Oæ:D±2?=¥R;SE5SE5hm;øy?+?È>?s
?% Æ>q2?¦@8Z0\9ëÓ6>/#;áD;~®.?tùR;ë5ë5hm;3´&?FÉ>IT?c¹È>»Î>ÛíE?¼m·7´®F9~Xl=¾f´:nýq:Ø>?7[;ô5ô5hm;%ª"?x½Ö>6ëA?bÅ>QH>ãF4?.ô8ÃÖO9&Ã#>üy;4>;÷Å'?Þ\;L5L5hm;ñI7?çNÐ>£@a?]_8?«²ð>D?ÙV8¼	Q9OéA>2¬:[ý@:Akd?ô__;¶£5¶£5hm;$8?ÏãÝ>IsT?W?q0?ÇY?Ó9è:»Q>=Zå:]¼:²¶F?×1d;Oû5Oû5hm;»Ýq?ò?êjJ?
ù>aU©>G<?&ê·YÉµ9²Ù$½v¿':ÂÍ:H?4åd;èR5èR5hm;
f1?Ï2Î>>\?b9;?{ô>LD?úi9J:§9zÈ²>dN0:b÷9ÐT6?sód;ª5ª5hm;ïX!?xzÓ>­PC?ÇJ>9=N>	Y4?WæÅ·n"9ó½ä¡z;|]);5k=?Êe;55hm;úÜr?ì?å^Y?´>¬¿a>ÍL?ÝW¸òn²8¹«¾:):Ä.W:N^$?Yh;³Y5³Y5hm;ÖêH?õ¤?5éG?á*?ö×>òJ?é8@û8ëí>
¨<:b´ú9)¤@?ò«i;L±5L±5hm;Ý8?É0Ù>cëX?û)?!Â>;^?w>ô8:Z9v>¡:<+H:1Û3?²ßj;å5å5hm;[¿?\?b+?¥?ô>Fí?§Øæ8³j&9`±>Þ³³;¦AN;Æ
_?Iák;~`5~`5hm;Ó(?Ì?Ñ>DM?Ñ¿>rä>ð':?AÆ9¡¡9-%?ÇùQ:f:,:Ô
?µn;¸5¸5hm;¾²?zD?F?zI?­B±>õ|?´!Ñ8,}9°S>m,Ú:Só+:h¢?Çn;°¡5°¡5hm;ýJ?Eô>½T?4J?%i¨>],O?=°¸	Wd9ÝE¾ZÎI:M!Û9ØÂk?5o;Hg¢5Hg¢5hm;ü<ÝJ<XX?ooô<ÙD<Õl?í?=ÉèÁ<]b}?$=aØ<9¦B?>Ío;á¾£5á¾£5hm;?Ø­>£RF?ã>J>/?Æ·x	9àr¹½õxÓ:M:üæ2?Öo;z¥5z¥5hm;Æ1?â>[JI?æ?eÌ>}H?ùä8l¼A9¤+>kuí8ÛLV9Õ>?¬r;n¦5n¦5hm;ªF=	8^=0?¡;ëp;X/"?¾7»¹F`¹8EÀ58g93Ò:¿{;¬Å§5¬Å§5hm;zT?Ï?ßJ?
?O§Å>pW7?¨¥¸{.°8sÇï¾õõ9î÷:Ì]Û>} };E©5E©5hm;sF?OÇ>'Hb?Å?@+?)ÚJ?E9Q959$Ø><¼Ä;KsJ?¿9;Þtª5Þtª5hm;ýÇ?>?aå>[j>,³z?G@}7.Ø9[a=Oß;Å4:b?;wÌ«5wÌ«5hm;£.?ûá>;'F?Md¿>?|>Üa.?©(¹zOf9mÂº¾P	z<w-<8?÷;$­5$­5hm;sÓ	?òÞ³>î(D?qmñ>n>8B?T8çu9>¢âª9|9:%?Ë;©{®5©{®5hm;Ä_?Y²>ì;O?Ôó>×aW>i½;?lgã¸ûç8èû¾VB:°.B:@?òª;BÓ¯5BÓ¯5hm;ë:'?çæÕ>$H?"ñ©>£a>Ï@?ã8LÍ8¬´>$Ä:1ÆÃ9/tF?@;Û*±5Û*±5hm;?µ<@<V.?íQ;åñ;Ø0?Ô¸,¶:9ö°¾2Ï¶âU95Fx¼¤=;t²5t²5hm;èX?lR
?
vD?.¨Î>Ô>Qì3?¤8ål9 1=}s½:zÌ:D1?!;
Ú³5
Ú³5hm;ê0¢?yòY?S>?æÃ>ø?>e@?ð¤È·2T9ír½Ï>`;Åä";¡50?Íd;¦1µ5¦1µ5hm;0?L2Á>`æ>?pg>§|*>ßÂ-?y¸x59Ohe¾¬¸:Ë÷:
?â;>¶5>¶5hm;¨ND=¿¹=72?á¹Q=ÑE =Ñ~'?ÙÇg9=Gà9!H>pÔÎ;q;@15?6*;×à·5×à·5hm;~3=Èè<®*?\=±³×<0ç?Â#m¹
í8
¿o·«;i;À$?G;p8¹5p8¹5hm;?¾Î¹>8K?ö>Òö£>@?åîV9E¦9ÿu¥>×3::ÉC?;	º5	º5hm;`g?ë¹ì>/)?Xy?»ß>§?ÏçT9Ò"Z9Üù>Ãm!;{:|g?2;¢ç»5¢ç»5hm;à	?u6¯>mrI?Êg*?=ë>}q9?E9õ8gös9f©>ì3<×¶;sVG?{;;?½5;?½5hm;LßB?ÞP¬>_Á?·??}¤?ôñ9óm9a?¶Lx;¦î;v?i!;Ô¾5Ô¾5hm;AÒ?²\»>«N?g?Qð!?7?W9Þ§`9oõ>¨:n:}?_ó;mî¿5mî¿5hm;\ð5?J`À>dr?äQ?Öoé>Le?:ó9ç°¯95S>Î8W:Ä :ÉÍ??^J;FÁ5FÁ5hm;\í?º½>+ýF?ù>åÔ°>âL4?¨â7èKa9ÅÅ=eæ;uë;Ø5\?~F;Â5Â5hm;ë/Ù>>-LD?Ï\«>iq>¸5?öö9:A9Ä>b>Y:$h:º<??c;8õÃ58õÃ5hm;"S?µ¿>LeÃ?È«?5G?ìú¤?öþõ9¬ª9ºc?C|È;"Ý8;Ñ?¸ª;ÑLÅ5ÑLÅ5hm;À
3?MñÏ>k\?^%_?&z	?^ÃO?ÇÂ.9ëÄ951c>¦:Ü8:£
f?(;j¤Æ5j¤Æ5hm;½I?H>.¤?º¾?Ú/÷>Ûç?V*`9ì»92ý>gy¯:i:Â?Hf;üÇ5üÇ5hm;ñ?³>W	B?
µ.?WÃþ>1/?
9#¯?9·m¸>F2: o9*i?dÄ;SÉ5SÉ5hm;ûÇW?¯?úT?FF?ÇÄ>;D?»ú9ç7÷9ÉÑ?Ïê	;Á:=è6?2Û;4«Ê54«Ê5hm;µî>Bê>Q´K?w?4 ¼>11?8¯9?l½==ï9«a9ºX?gø;ÍÌ5ÍÌ5hm; ®>lN>ët9?¡>·­T>¨3,?Ô:d£:ít&?ºóù=²=î¦3?79;fZÍ5fZÍ5hm;+A?Oýï>láM?\N?}?WýK?Úeï7À|9kÚ=³;¸";T?>;ÿ±Î5ÿ±Î5hm;hä?)"?ÅOv?D.R?ÆvÇ>à?÷øÐ9×Ñ9ðþ>vÔl;û;T?o7;	Ð5	Ð5hm;÷8?ÊTµ>¾M?ô¹>ÿr>N9?:8+ëþ8>@· 9¬¸9`ÊÞ>é9;1aÑ51aÑ5hm;5Ö?½??Â@?-ã°>Ï|>b3?ôã 8îN9õ
G>Ã^¡:÷ÏV:O@?;Ê¸Ò5Ê¸Ò5hm;ÅÝ¨?PÏ$?&?å½s?á0è>^?	¸9:D²9¾$?M"©;4;õËo?a;cÔ5cÔ5hm;µ&8??_ô>åé@?ù2?8?ª2?¼ß7ã¨9Éà)=c;)°:þE?jõ;ügÕ5ügÕ5hm;Ðòf?S
?:gJ?DOÙ>N>	;?2¹üEg9X&Å¾ B¶:FO:®a?}; ;¿Ö5¿Ö5hm;¢$?®÷Î> ÷J?/ãà>¥>ÃT7?i*9ñ´8ÂAr?3lÂ; ;Ñ)?"j ;.Ø5.Ø5hm;ÉÍ)?1¿Ø>9H?hÆï>xa¢>ö=?NÙÕ8 T9´]1>«§:fY;:](Z?'Y¡;ÇnÙ5ÇnÙ5hm;Ê¨±?X®?*`¦?5ÿª?£? ?Á9b~9,Y ?ÙH:=:P~?Pô¢;`ÆÚ5`ÆÚ5hm;@?»U³>Cn]?iA?Å_õ>	\I?ÃöS·'h9Ü¼é¼êÀ:t÷:m«;?bt£;øÜ5øÜ5hm;¿Èt?	?9Þc? J>? è>ÜQ?¤79ý9iºã>þÜ×:3ß:d <?ñD¦;uÝ5uÝ5hm;ÀÒ:?ÔØã>FèQ?²?G»»>zÈ4? N¦¸k?9e¾A;ïä:JY?³¦;*ÍÞ5*ÍÞ5hm;%×ö>ï>f?(É>«>NB?'¸¤O®9ÄOu½·1:l9":G ?å¦;Ã$à5Ã$à5hm;1?téã>äF?Í>AD>»µD?òô/¸·QÂ9Ïg½ã
Ä:Z:üC?mÿ¦;\|á5\|á5hm;]æ>Î>ª¯D?ÝàÏ>Rð>sÜ3?lz·/¢9íã¼ý	=f¦<uS?ù§;õÓâ5õÓâ5hm;Æ*?ÌUÁ>%a?oºÝ>°b>áK?tÔ&7[d9²<G
:{:0ç>8¨;+ä5+ä5hm;B#V?ë`?_ûH?+Z×>eÙ>IT?¼_¶³½d9(fú»÷ò9ëæÉ9Â~?©¨;'å5'å5hm;í]ì>Õg>¬Ìi?Õ6z??x:f?¼}:BD:/h?R:@:	ì?ßª;ÀÚæ5ÀÚæ5hm;ù/e?á?åW?$?+ç³>ÎºA?qc38
z49Ítþ=ââ3:Ò*ò9V)>?ò¹ª;Y2è5Y2è5hm;[?Rtº>íI?
¹æ>S ¡>¸6?2ÚÇ7 ¿	9lµ¹=é9äÒ9Ç
?ß«;òé5òé5hm;%?Î¨> G?¯Ý?}é×>o6?e¡·j9lBy¼n¢e:è&:#ý0?_­;áê5áê5hm;ì`=ZÃà<#*?*m>Èã=ò²?ìÞ5¸ò¿v9U°¼½ÁßE¹¬øî·bùS@ò®;$9ì5$9ì5hm;q?
Iµ>ª?åá¤?²i$?]?»²9À­9ð?É¹¥:ê@.:·xs?}!®;½í5½í5hm;ôþï>Àc>×á?D~X?ÑìÛ>W|?X9wJ9U¢'?K=K<jô±;×/?ÜP®;Uèî5Uèî5hm;Ù¶å?@A?Ü¿?ü>?øMÂ>»³?Ukæ9xÈ9[f?÷é:à©:ËÈ?ëà°;î?ð5î?ð5hm;K>Z=ýd=I]0?sf;þ{W;v{?8¹­~9Âý¾±V¹ýü9q²Q¿>³;ñ5ñ5hm;Þ¯=ã=Åå-?é <$-ý;ùØ?~¿X¸ã±9µ|É½ñà7åÑ9ÙÉÝ=Y³; ïò5 ïò5hm;Þ#;?§ó>	E?ð!?TTÙ>'Á>?fÛ8Tæ9(B>¶Ã);åÍ´:k^p?e³;¹Fô5¹Fô5hm;Ä?¯?»>ì§H?ñ»Û>i>8?§B09eh9[³/?ç;¹è;¿W?hm´;Rõ5Rõ5hm;¢)D=}==ÎS4?wI=$=I]?n¿6øª9.Q<;y¢·2Ì8¥w!¾&¶;ëõö5ëõö5hm;K?Þµ ?¼R?#2?ë>ÊþA?îa£9½9WÜ>¥§:;÷;-È9?¬O¶;Mø5Mø5hm;¤?·¤>{ÏR?Hèä>Ä©>Á;?ö8y)9Ýí>}D;Ç8õ:ºL?7T¶;¥ù5¥ù5hm;
)C=«
=Â$4?h=ÕÓB=Í.?ZF¹-]9Xñ¾ZÑ|=Q³4=«3?½¶;¶üú5¶üú5hm;HC?d*ü>±F??loå>¼A/?tY£·LC 9w½ï9Ñ©9òln>A·;OTü5OTü5hm;£n?±ßÞ>ß
?#No?£ô>ù{?§=9Ùy9ìö>±¿;Jg-;ÁâI?R·;è«ý5è«ý5hm;<\#?bÎ>ÇyJ?È­>ëËn>
M:?S9þÝ9zq>3»4;Â1ç:]H?ò·;ÿ5ÿ5hm;O0s?è?fkf?Öü?<cÀ>ì=J?å9ßm9Éö>'Ä6;Í(ß:©Q?¹;-6-6hm;Ìj=þÇ*=:û/?Øc>¯2>'#?69|^9[då>õb¼9çó9-?-V½;YÙ6YÙ6hm;8?*Â&?ÞR?Fü?® ?òëK?Ò/õ8ä 9lI> ;Ñ:@>Q?]½;&6&6hm;ïÄ?úÈ??ÒF?Ä3?[t¥>ÆK?DFZ9n@@9iS?Q^:>W:uh6?Ûu½;ò06ò06hm;ªÔM?Ýéù>õ×R?ø*?éÔ>M?àó;4;0×\?H[C:B¨Ã9H?\°¿;¿Ü6¿Ü6hm;O8?Ùè>¸J?²Ø>ð>:?æî78Aç8K>¬M:/:=^×>ÀÀ;66hm;¹¬-?ÿ"Å>Na?]?.È
?ÖK?¹1g9ñG9X%Y?t:×k(:v\c?:#À;X46X46hm;klð>>3fH?Þ«?guÞ>$3?Ö]8¾g9ú¿=5$,;º²å:JÚ??	SÃ;$à6$à6hm;HH?gv?G?º>í\x>¢\@?&»¸[±9»ó¾-K;z;(%?VßÄ;ñ6ñ6hm;n_>g
ó=¬mk?9?h©³>ÅÇQ?+K®=5=ËÏu?ñï:Ø´:ÞrJ?DYÆ;½76½76hm;d7?çûÖ>ýZ?ªÎO?[?vG?Ö·÷8u¹9w[>é-:.ä9Hs'?Æ;ã6ã6hm;â?Än3?ÚµN?n?JÅÎ>='A?[7I8¾!©9H=4: :¶O.?ú
Ç;V6V6hm;¸åI??äù>#ÕN?zÏ?0®Î>Ô4?)fú7º39T²=ÒÚ^;(G;eYK?ß½È;";6";6hm;=-=%å</?Gr;­=;¬$?¢8°!9ÛÚ>ð¿Õ8B9Ç@Ë>ìÉ;ïæ6ïæ6hm;[U[?±$?NÜR?8?ànÌ>+>?¹8`e9ø>ðx;ÕÎ7;X@B?èÉ;»	6»	6hm;Ûg>¢><y=?_m>»4>c(?£!½:f:8?IY=f·N=G/?:¾É;>
6>
6hm;¥¶Ñ>j}>øÙS?/TM?¨Ò
?úP9?e}09p9¹â/?$^:Þ':ñ)?8ÎÉ;Tê
6Tê
6hm;
S
>Î Ä=aw8?¤<+w<§º)?¸a¹çó9eJ¿c½Ã:Æ¦:ra?æõÊ;!6!6cî;³	?¬ú®>vI?°>kf}>PÑ1?õh°·Úg9M^½0ÛV:¨¤:/?T,Ì;íA6íA6cî;ÌH?'è¹>ÜRP?~?)Ä·>¸÷9?Ò.9£³9£#y>$vc:ÊD:ð?Ø½Ì;ºí6ºí6cî;é:? Jô>õÞC?Y¹>¯>¬¦9?·ô®¸8{9ÀH2¾#QÓ9h£º9Ñì?+Í;
6
6cî;uãÃ?S¥?Ð'¬?ÓàM?v >ì¢¤?ÚÝ²80³£9íÛ>V¯:gÖã9åt?Í;SE6SE6cî;EM?þEÿ>(N?VÁÝ>¼'>êJ?]*ª89 (&>ïÉª;pg[;FG?ÖïÍ;ñ6ñ6cî;:.?ý¤Þ>@¨H?]Ë	?¢¶>#1A?J] 7vÓ9ß}B<'ð;(²:!F9?@*Î;ë6ë6cî;g×>Ã¦5>dåG?Â¬$?þß>S4<?«'9?9íÙ»>æ;o­!;}®M?"0Î;¸H6¸H6cî;SC
=p.×<}$?çÿd<|4<:h"?A8`ëñ8cáL>zMÙ9kÕ:/eÑ>»Ñ;ô6ô6cî;êÁì>æ>\A?uð¨>]t>ë/1?Ë´¸ö¯9ö7]½ÂªÚ:Ø :ôa7?2üÑ;Q 6Q 6cî;zF?ü>ºKI?IÐå>W»>ÞQ9?¨8ä7¯9üXö=Ãà:Ø=\:P6.?uÒ;L6L6cî;«	> Ï=ÿÄ)?Y7Z=Ô1=9?áÊO6ÂR99<ÆO;q®;ËqH?ÕÒ;ê÷6ê÷6cî;`2?¦²>øn=?Bü>âü´>ÍL2?ë.94¼Ê9à\>K;$ë3;.EW?Ô;¶£6¶£6cî;3xÉ>'>/>?[÷>æ`>~e0?zj8f9F©Ý=Òs9Nu}9
 ?¿Ô;O6O6cî;£T?C¢¶>ºY?µª>-;\>ÊnF?E-8OCÝ8áxH>u*;íAÙ:AÛH?	Ö;Oû6Oû6cî;b?Ä>Î>d ??®
?º5Ã>íÌ9?~êD¸ñ79²	¾Í:Ûe:â:?oÖ;§6§6cî;¢@?»¦>â)e?Æ¨[?êÅ?´à@?&5;$×:opW?ÂÌÞ::WE?h~Ö;èR6èR6cî;í0?D~Ç>i
c?þþ?ûJ±>ãëO?OA99?·Å<B½;+¥N?T0×;µþ6µþ6cî;4Pä>Ø(>¹ÔY?\ü>È«>MÉ;?øÈ8
0L9òö{>	*:,º-:CU>?¸Ê×;ª6ª6cî;>ZZ?GCº>U
?:t?%)Ó>p??á<¸9æ^9O!?.Ü:²:>P?¤
Ù;NV6NV6cî;KÅ?HÌw?ßÒK?3?ÿ½á>¦K?î!8?P¢9e=§;« :ýäT?MÙ;66cî;Yº=µö¼<lÐ3?=uVÒ<"+?(úU¸ð¿8?IÈ¾ÅíÒ:$±:Éi?RüÝ;æ­6æ­6cî;7ºn?y?¢RN?þü>nÚ>yK?R~Ê6»ð8]V×<RN:N6:]¦?ßÕÞ;³Y6³Y6cî;`÷3?ºà>Q¡M?³Âé>->×Ñ@?:µ¤8	9âÛ>Rñ;4RÄ:!P?Õéß;66cî;Ý!D?Îû>ÿeG?ßÌ>^jY>¡ 8?ÐPÇ7$ï8]Õ=I:ßñ9ñ?ÎÍà;L±6L±6cî;ðu?[p?öO?n¶M?/?ïÜ@?§xÕ99ð}2?yÓ%<x©Ö;vÂE?Þà;]6]6cî;¤¹?ÍPÃ>)Å?"Nü?~¢I?* ?Û©a:Ì·:Ç¼N?Tª;$;tb?Þà;å6å6cî;Ç?ÁÇ>s¿?|î?¨I?mr?ÿ4:ÓM:Ö+3?ÝÖ¤;È;î?á;±´6±´6cî;ADÍ<\­<Ê[4?w!;ËD
;¨ù?Ð6¹UÕ9Ú2¿|°¸ô¤	9±£¾Î;ã;~`6~`6cî;	?ô·³>nøC?>n@>	2?òÉW9X9;Ø>äp:ª#:|Àé>MÆã;J6J6cî;»M?=îð>êY?áéç>@>,U?zþ8'wÏ9¦>¥:ë`ú9]5"?c'è;¸6¸6cî;Ø?áïL?$íC?fV4?JÈê>¢D?µ®89½ü8h;?®à:¶£:`/?Xé;ãc 6ãc 6cî;2>xÍ=P	9?|ê>
ª> ì/?Í>¶=·Æ\=YRS?©Ð8/Ô8+û>Ä0ê;°!6°!6cî;x·n?2? J?*H?û°>;?¬5Ð¶	8`J½ÇG:¬¼9l?ïë;|»!6|»!6cî; ø>5÷>Na?Ã?õ÷Ë>âG?[+8=9b=½.¬9)9`¢?Ïûë;Hg"6Hg"6cî;Ó?tu?Zm?F?¥Ü>Ök?rÞe8È9Ä¢Ì=.l:|Àb:sR?÷wì;#6#6cî;@dO?L·ñ>±¥[?	?|¿Ò>¹=?©58V~¢9?¤=-f³<_f<ó0?\ì;á¾#6á¾#6cî;/¢]?Ãì>~¤o?zÅZ?Mºö>7þb?2ø9îÍÀ9OÆ$?:YèU:*ï;?î;®j$6®j$6cî;1ÂÉ>üre>ìa?*&$?U­Ú>V*@?p=9!98;³>è©.;^é:]??8(ï;z%6z%6cî;yt?Ê>ëöD?ÇÞ>G>.Ó3?v@³8M5¶8§Øû>ð:¦ã9e1?/ó;GÂ%6GÂ%6cî;¨&?Å>	ØW?F?6?¡>õiP?fD8êG9N¤5>½×:ý¯w:-?^?¼9ó;n&6n&6cî;_Ë>!P>8Û:?rJ°>Àu>)?¸©µð9þt»U9pS9®{?(ô;à'6à'6cî;ÏË>¼Ø>´Í@?ÈUÔ>>W¢>3k'?úÎU8{*9ìø >tî·9.¹9»ý>aõ;¬Å'6¬Å'6cî;DÓ>ïb>o@?@}¦>6Àp>â1?Ñ¸*9X¾XH9)-9y?,Zö;yq(6yq(6cî;¾DZ=ÄH=<¡1?ÿL×;gcª;I½!?j}X¹¢@`8s#÷¿ÑGÞ84ë¡9·/>Eîö;E)6E)6cî;dé==í@?X=8>!=æ+?aè ·Ü9Õd¼$>;à@;:*$?Bø;É)6É)6cî;5É8?Tê>µßI?be×>XÁ>O(=?¦¤¹¥E9Á°¯¾D:¥:t:BR!?Èú;Þt*6Þt*6cî;¨}1?JÄä>¹F?!?bÈ>íK>?9«¹GÈ8Á<¿CQ;Sõ:SbZ?½ú;« +6« +6cî;+_?¸·?5e@?qþö>w²>&1?Q¿¨8s89ý¹>´fè:Ì:@Ç?Óàú;wÌ+6wÌ+6cî;?}¯>½P?êî>Ç >2|=?Íù¸o­R9fV¾h;ñ;2Br? Qû;Cx,6Cx,6cî;´B?þÞý>E#D?­Ç>´Ò>u2?oQ8'b8ÕDí>5f9(Å9R{Ì>:ü;$-6$-6cî;êu?E	?vNe?áf&?ÁÆ>kTV?0¸ý9îë½¤Åæ:No:aL?Q¢ý;ÜÏ-6ÜÏ-6cî;Ü9?Aó>Å¹B?ÂW?ý´>=?Ç½·	l8fM¾6;¼X(;NF?°tÿ;©{.6©{.6cî;´?ýoÀ>¹???å·>{E2?´g6¦Hm9Yù;ê:ck:¢?@ñÿ;u'/6u'/6cî;æ¿ð>ó¥>a±9??$øÐ>øþ5?×µ7¶Ð¡9È0==6:W9:ØéU?DØ<BÓ/6BÓ/6cî;Ô5?ç®ø>/U:?iº>ã>Ê`.?®,·¶`q9n¶¼Ö*:Úñ:ù?È~<0606cî;°-?T©Ú>K(K?j×>µ>Ì"4?5k89£&>üM:«ü:÷âA?<Û*16Û*16cî;Å4P?²?ëv9?
t¥>F1m>2??:¸¾J9uë½öt:7p?:ïy6?¶<§Ö16§Ö16cî;«¯?Á¦Á>ÅD?98?¥ý¾>¶ç3?¶e"¹¨;9E¾kXÕ:ö,:t»>?Jî<t26t26cî;,.?Au&?¾!E?â?ÿ¥Ê>üé7?¢8ãÑ9íÕä=5:yï:e+?L|<@.36@.36cî;£|±?@?l?z<?ÐË>æm?«Þ7ì=³9W=¹¿};9f;Fb_?M<<
Ú36
Ú36cî;3Ö?}¹>Õ7I?$íÊ>»(>qR9?û¹\e9t-¾I:¦ê :Zèa?^+<Ù46Ù46cî;i0?èÓ>_U?ä-?Û)Á>ÞaD?[í£¸R
¤9ÌÒÿ½ãTÎ9z,»9ê
?´a<¦156¦156cî;ûrÛ>E>Ë@O?Ä8p>Fü+>éÈ2?oJ¸ì­n9í9Ù½Ú'l;ÔF;$¦N?©<rÝ56rÝ56cî;)¡V?þ?1J?]£ú>iX¨>>?£Øb¸_l¶9+½}Fx:Pú+:sÉ8?h<>66>66cî;(çt?/K ?;C?t²>ês>ì:?°Ìy7À 9çÆ<}:G-¬9GD?<576576cî;ù"?Æ¿Ô>ÈD?ÕÐ>tC>¡J9?sa*¹%Ú^9F¹Ã¾õ;Î°Y;ò6??
<×à76×à76cî;ö>i>ÊU?mþ>i£>ºPG?ÚS7}î8Þ)c=
;Ö¸:ï¿P?Ì3
<¤86¤86cî;'7?õ·å>7L?G4ÿ>¹g¬>y=?\E·ý9»³ª¼®âµ9|935?èR<p896p896cî;¶§²?ÜÊ9?h*v?ó@?sÔ?ö{?ÐP9´?9hO>Í ;næG;qä0?9<=ä96=ä96cî;ë:?¾ÂÚ>C½Z?[%?tÐ>S¿J?ñy9êl¼9÷É©>tÎÂ:}Id:|tZ?
<	:6	:6cî;&ª=Ç|=xÈ,?[Ç;·§;¨?V¹æÙ9D|¾ãXÁ9ÑØ9vIä>ú`
<Ö;;6Ö;;6cî;Tq?ügô>/Ç|?¼?éUª>xXn?g;3®:Äþ]?6ÌS<ÔZ³;L'?Ía
<¢ç;6¢ç;6cî;jÇ=fÃ=0¨?
Ö@>å²ì=P?Þ<=x£<ç?ë`Õ=@lf=Vm?<o<6o<6cî;zK?õVý>M?7Î> >¹A?GI¸Ì9¾L@/:R×:RÝ(?¸´<;?=6;?=6cî;óB?pÍ>íxA?m®>4
[>Åí.?7¹-¹müU9ÕÏ¾ä*	;@»:Þðb?Eà<ë=6ë=6cî;I+?cÞ>å,E?Éè>Ó>Mô;?Ò¶¸ëpÁ9èñ½^¼ç:×:R¢H?å<Ô>6Ô>6cî;ýå'?î»Ó>õÿJ?56Ö>Îº>¾Ä>?õå¡8I{9¶Ñ>y¤Ð:V:¿(0?ãí< B?6 B?6cî;¿?Ä>oûF?lNÂ>¥>÷È=?LÏ·\Cc9ÝÂi½0ª9
-ß9!!Ã>Î;<mî?6mî?6cî;V;?}Õð>ÅäF?¬
>[àG>Å|8?}29JdÇ9ì6e>ç©9/Ã9Zú>ÉQ<9@69@6cî;G?ö>)Ö¤?k??r?ÊÓ9of»9¬.¸>ÿ0Õ:gÍ:¸Ð?s<FA6FA6cî;Rx?°­>:üQ?üâ?¼>O?E?b89uô=l;Þº:}ëC?!ä<ÒñA6ÒñA6cî;sW0?úÕ>ÓS?7?J¿>ÓB?Â½W9À£9Ë¶>id;Õ³¨:YD?BT<B6B6cî;â¿D?.\ö>ÀrL?Ôf?ÓôÏ>0a:?SÜI8ÜW9¬ï=àP:¥¡Q:7Åþ>h<kIC6kIC6cî;ð?/³¯>¼©d?*9û>1§¢>N³E?(9J<·9Â<>O@:=^ß9êÀ\?Ã<8õC68õC6cî;ÏzY?¤N?»9L?uí?1Ï¿>yÄF?[57wÚ8CûS=¼»;h;ûû5?.<¡D6¡D6cî;é?ëÎ>)9D?Ä>Ã.>!Ï8?V§Ä8pt 9à>za»9@99áx?C<ÑLE6ÑLE6cî;<?È8¬>\??D'*?AîB?.¸ß9ø
Î9,ù
?ö«:pÛI:ôX?Ë¦<øE6øE6cî;¶Ø	?Y°>GmH?QÓä>ò¢>Î9?P2 :ök:Ã".?±ó3;Yù;d#?»%<j¤F6j¤F6cî;6Ð?í¬¥>hNr?D§D?îþ>`ËE?©2J9Á9á»>zHß:Ì':ÁÞN?ð<6PG66PG6cî;M3=lU^=u.?Q=çV=ï<?ù%¹²8#½ÀDï<wÙ;l0?W¾<üG6üG6cî;Él?=?ïb?åU?=ô>y2`?ÃcI9n´9>#>¤Mg:W
:Eö>?Íø<Ï§H6Ï§H6cî;Î?ò@®>ç_?$ÛF?AÁ?U0A?çf9c9X¿?®:kØÎ9[=?<SI6SI6cî;ñ?G@Ã>J?NOÄ>Ö>[L6?pv#¹Ë9÷î¿=9k3Ë9&2n>wu<hÿI6hÿI6cî;¨^ä>:>3-B?óÔ>>5f>Ê-,?ìuÔ·9â¹½µ:{Wt:
²=?k<4«J64«J6cî;?Õê>uà?Ä`?Þ+Þ>Y[?j³9?zE9jh?-	Ä:@ie:ªÁZ?lÆ<WK6WK6cî;Þø>Óv§>@>?¨¿>g÷>O3?DT· ¢G9h(½Ñd6;Gâ:$N?#<ÍL6ÍL6cî;ÒçA?ðç>dV?PCÐ>²È>lyA?äv·$w9u½;©;±0_?Qâ <®L6®L6cî;bÅX?ô>nc?oR0?1ÜÕ>²S?ú×)9ßR±9~3u>p.:öá:oA?%"<fZM6fZM6cî;cÍ<Èì<¸FG?Iyp;É÷;d?)Ä¸;º8<?Ï¾FsË7  9ý¢=m&"<3N63N6cî;H?[Î>©´B?Ã°>¥z>¯]4?Sú¸,R9`_¾äåÈ:®:[
!?Ñ"<ÿ±N6ÿ±N6cî;$¯?ê*??¤VG?ôÃ>Ä5?u¥Ô8î¡9e)>&3s;;¥­:ZE³?Æ!#<Ì]O6Ì]O6cî;h©=Ei=$:?ûô>C×W>Iÿ%?PA3=Ê*á<ÍK?k7?=72=´ý;?S#<	P6	P6cî;£Ï>,
>^óM?/?t÷>A5?½À·
9%Ñû¼ E:ß:Ãf)?
¿#<eµP6eµP6cî;Ä!Y=¾á=}Õ-?M¸;Ö7;O1?ø¸(b<9n}Õ½P]¸#,9k*$¾Ô¬$<1aQ61aQ6cî;ÀË>I­>5Ñ>?.0?âð>/<;?«
g=»Ö=
~S?¿.<óJ§;üT?®&<ýR6ýR6cî;dWÌ>,e>X#J?®>°¡2>`Ù9?Ý|¸°Ëf9ÍÊ¾Í@Û:¸:7U?CT'<Ê¸R6Ê¸R6cî;c¼<8<"æ,?D;Öä:(?ER(¹­
9;¿'¡ª¸39´¾ðY'<dS6dS6cî;ð=?tuó>A^G?ç>vÕ>2Å;?>C8ûÕ9Ð²=²::~;:b2?E(<cT6cT6cî;ðy\?
Iü>ý¸_?:?ïuö>£×A?)q©8D×%9Ç>èË;Æµ®:<¹<?e(</¼T6/¼T6cî;	<?ÿè??Axf??¡÷>Bn?-¢9Æu9VÛ><%K;AÉô:£sT?ÆÕ(<ügU6ügU6cî;àe?$}¤>ÜL?[ñ>ôÍ¬>âõ2?¥¿!:]nÅ9l»Q?vÉ<-&¿;îÚ5?ªL)<ÈV6ÈV6cî;d°<J<j'?D¼;­Rh;?MÂ¹¶p9,·¦¾öGÃ¸ª,695¾h,*<¿V6¿V6cî;?dÍ®>ÕÓU?êj°>Ä7m>Æb>?,­9¬9Å©?zý:«¦®:¯Å9?Õ#+<akW6akW6cî;g<?A¦>¦²N?º]¥>Ê¼^>¤>?òF·Æ¥ö8H}N½ùS<­õø;øY?,<.X6.X6¾0<;0c?hÍÂ>´G?<£»?*Ñ?h{¢?G[¡9G­9]cî>®Ò;UK!;1§?Ïk,<úÂX6úÂX6¾0<=¯?)?®?ÝB?I8?xÕp?×Ií9pGª9_2?¢ó:Q­
:a?Pû,<ÇnY6ÇnY6¾0<ÍÓ%?7>Ô>ÛH?_±²>Þ¯x>ò7?ü¹'9øj9O>Dá<	¡;éjV?cì.<Z6Z6¾0<wÄ=C­=Ò-?_ý<Ï°Þ;"?òÐO¹ï#9C"¿©ëq9B9ýnñ>ô.<`ÆZ6`ÆZ6¾0<²	?E@»>Â@<?gC>@^>Y;.?^"81/9kðì=[;¿9ÃÎ9Løì>ë0<,r[6,r[6¾0<ý>;^¬>rì;?Éò>qá¦>¼9?S¿8ª.d9	¦V>¯È7;Ä
;Ý)??0<ø\6ø\6¾0<ãþg>±´>ÚS?3¾>Ûko>3_K?­K2=FbË<Ûk`?c25:¼Ñ«9iü?xç0<ÅÉ\6ÅÉ\6¾0<zÆM?+ú>{R?Z¨?KË>ÕH?·::Ç9w'3?¥.9õÝ9ø?¿=1<u]6u]6¾0<ÅC/>ÌôÔ=ª°R?ø^þ>x©>ä@?I©µ=KR=$]?ü¨e<~×<6U@?Z2<^!^6^!^6¾0<10-?ËÐØ>ï|L?Ó>Çp>nùD?8^¢A9E>0
:!§9ì¶W?2<*Í^6*Í^6¾0<*~y?g#?oC?ÿ ?ªOÞ>I.?
9X9¶f>tÛ:§:Ãé?~ò3<÷x_6÷x_6¾0<ìâ??bîê>NQ?Ñ$?Í`»>îC?ÕÃ¼8R¶9zQ >½K;Ñ<0;>M?5<Ã$`6Ã$`6¾0<^Ä`?H?óN?/&?úÙ>C?°Å79P9÷µ?:i;);_a?g]5<Ð`6Ð`6¾0<,%?øÕ>ËE?Ù²ë>Àj£>¿8?è7ñ¬F9j¿>=âR;µ;91?,Å5<\|a6\|a6¾0<N\?¸H?IËV?-ý>Ü¥>ÃPD?v_¢8>C9Á=>4<Lú;28?o6<)(b6)(b6¾0< 4?ß«ï>ÍG@?Õù>ñà«>#9?G#8~9zpÜ=ýNE;7Ï;l¤4?Ð6<õÓb6õÓb6¾0<ý6_?6)?6ï^?=þ>¿ª>³ª>?]­9®	t9Ü5?g¤l<³\'<lü4?)Ý6<Âc6Âc6¾0<
ª> =øè?±¥>Wgò=KH®?':,>]=ÇÇ?@>Qô=Ò¶?¯Â7<+d6+d6¾0<Àj>@o>ÕnJ?iB°>RBk>Ì??Â5=ã×<<½V?3Ïu=L>=aQM?ú7<[×d6[×d6¾0<Q*=?ùÕö>80D?ã?àjÌ>CB?yN¸¡9¡3W½Ô:k_w:J\?
8<'e6'e6¾0<´?+Õ»>ì=?J>[6>¬a4?èÉ9¯9*NÏ>ÂÙê;¸Y;\¢J?Ì9<ó.f6ó.f6¾0<¯N???
çF?8?êô>û@?Kq"9 ¼y97¦>ñ/¹:ù:¢]#?u­:<ÀÚf6ÀÚf6¾0<îMP>nZ>,»O?ë?z?A?°ìG?ÈIw98­9Âä¶>çÕä;åÂ ;36?Xÿ:<g6g6¾0<á?³> fY?åuÛ>±7>ÇI?ï|9A9$-7?9È5:äâ:e$3?.;<Y2h6Y2h6¾0<ÈJ?EÜù>öO?c?
°>ÞD?MÙ¬8Ùa9S-D>à,;æ:®ò??uÜ;<%Þh6%Þh6¾0<tá?¯ãÇ>ÍB?ÿ>j¶>g®3?v¬¹ÍO­8Í	`¿Øv3;?tä:jI?ã®<<òi6òi6¾0<=Ü;?:Êÿ>»<?¨TÃ>§>è.?Pþ8¢ì9é~q>+eÝ:{b:±W?«É<<¾5j6¾5j6¾0<T©Å<D<+.?7?s;>;aÍ#? #¹æp8°3¿®À6W9N/&<hî<<áj6áj6¾0<¼Uh?¥Y?÷ãS?ñ8?º>'è@?/ù8T9$ox>¬ý:»:ÌM?¥ì=<Wk6Wk6¾0<'9?@c®>MEh?Õ4?`é> F?ÊÀ9Ï°¿9h.>gBÆ:l©f:Æ	\?><$9l6$9l6¾0<
L?+\´>}R?Ãý>N{¥>ÏD?Ð¸~;9d!Y¾I¾;ÉßË:.C?î7><ðäl6ðäl6¾0<Ùi<?~Ô>>wc?T=5?[å>ÔJ?>
9¤õ49´Ã>Æ£:0ßM:k§K?&W><½m6½m6¾0<6è>ýÓ0>d?Z+]?åÈ?÷N?§þ9
{¢9Àê>IS:U-:é6\?xi><<n6<n6¾0<B?¶­>f¬? eÏ?W¤,?Ä?næè9± 9
9?zQS;ãÕ:dì|?)><Uèn6Uèn6¾0<W=!?ËK½>Z?ª_ü>Rd£>,µE?µ9_§9|<×>Ó.Ñ:U:/*??<"o6"o6¾0<
?¹·®>ì#H?ÀÊ>[`>bL1?l24¹nP82Ý¿y:$Áÿ9T»?sË?<î?p6î?p6¾0<Ä_T?-?:O?Ïæ6?çÅõ>+>?ÕóÌ8¿Þê8dß>ß;";2xT?~-@<»ëp6»ëp6¾0<M68?ÙUß>'S?j^§>¥
d>|ã;?
,ê7ò`t9×Nu=D]:Ó2:Á\?Éñ@<q6q6¾0<^Ô>->7s7?ÈÕ>t²>¥¡6?¡çÞ8'¨9o¯¹>­Î;[M*;*£G?JC<TCr6TCr6¾0<X$?¡wË>O??ðíË>xA?4\9%"9
&.?»Ç;)ÀJ;MnC?3/G< ïr6 ïr6¾0<jìN?ZÔ>$ty?Ã0?¤`>æïU?v68[9ðüh=zí92y¡9{?<?,H<ís6ís6¾0<¿?:¶Å>
·A?ë>°`>0?pl¸ÍK9á@¾§Î;j;»8@?õ\I<¹Ft6¹Ft6¾0<¶B?Bþ>ßC?¹§Å>>dl1?	6¸:~9à·½s÷å9>q¸9Õ?ûpI<òt6òt6¾0<îÖò>ø ¡>]P@?¦>:I>®ä3?I?9à99«}>$·9ªÉ@91?XSK<Ru6Ru6¾0<Íp?ïÜ>»?>¼ê?Ë-Q?o£?§$:*wÖ9ÉÊC?²z£;ÛÚ1;ÞNk?ÚL<Jv6Jv6¾0<Ú]n?Iµ?Ô§g?ù?I,¯>$,[?DOw¸§i9ûz¾¤H:I2:ÙB?ZÞL<ëõv6ëõv6¾0<¾E«>I[>ÎòG?S¡²?»_`?üÎK?cj=o=b?¦Ò¾:>l:µÇN? )M<¸¡w6¸¡w6¾0<0?2¢?ÑG^?þË,? ´>çt?Ê
:!×9äñ$?uá<<s]õ;CE?|xM<Mx6Mx6¾0<}Õ?µ{¿>\ªM?ë¢>YPa>õ'8?Ðiä8|)£9{03>ô¾-:;:
?AGN<Pùx6Pùx6¾0<Û5?¸ßÀ>ZB?6)?ãôå>Ð<? ê$5Y¾9Ô]:Ä!;ù³Ó:*ß+?lN<¥y6¥y6¾0<!y?yº
?da?
?î²¦>=I?Ë-8Ý¨9`|=ÞðW:WÄP:f?¤þN<éPz6éPz6¾0<1D?·Ó>9m?|ûú>Á>ih\?Z2h9r:Ù[e>zL:Â¿:Å@*?ÍO<¶üz6¶üz6¾0<%>¢.>G?ã;?~Ê°>E3U?H=ð<¡ÞT?Ê¥È=ºL]=h?^¯P<¨{6¨{6¾0<¸»<¢u<T-?9Ì;ºÀ­;²?Æ^Õ¸»Å59@¾
Ê9¾¤29'ZÒ>TR<OT|6OT|6¾0<|?÷Ì>Àª<?§á>I_>­;5?|­%8°¤Ø8ÆC>'À:Öþç9ú?NmR<}6}6¾0<p&.?{Q×>¼
O?	ä>f>=Ë@?¸aù8#9 `X>d9BæÒ9Ó>7S<è«}6è«}6¾0<Ô?s­?þh?iÅ>îk>ÈU?¼*Ý8÷ôÊ9|>Ämã:þZ©:iä+?lÐS<´W~6´W~6¾0<Ná(?Í7Ö>¹ÑI?ò¢>Þ^>ó:?²Ø¸RÉ923¾2:÷:¹Ö?U<66¾0<Ìê>ÌÇ>È@?ª¬>G^>s¯.?m¢9nï9¾­>:P!;ÀÌÒ:çC?ÇÍU<M¯6M¯6¾0<«d?åä?´?\?@A?Úh¶>°ÖD?P8Î8DAù>j};jH;ñPJ?hàU<-6-6¾0<q4?ÌÊî>XrA?x:> U>q95?·tþ8¿gf9v\>þ½9ý7Æ9cAô>²éU<s6s6¾0<¶É2?ï²é>YÙC?]6Í>É>!C:?Âê­7m9i=z2:¢':?FV<YÙ6YÙ6¾0<??ãÙ>¨La?ëè>>N?·}Â7#R9óïl=Gß9h­ø9¬å>W<?/6?/6¾0<p¡"?ÏÚ>Áw>?Ô>3[>ì4?åc89´>º?Û<<)5?¹.X<&6&6¾0<ÿm?%?Q?RÒ"?R{Û>é=?³r9º9kíe?núÜ;á;E??
QX<Û6Û6¾0<T£?¹??Í?÷9?­>¥~?ÁKK9ÅrÂ9úÒ>+{:vÊ\:¾(,?ÄçX<ò06ò06¾0<48?.?ñ?­?¨>Ü?ßmI8ôy¤9÷Á=_Õª:[]:ô?ÿX<Ø6Ø6¾0<[&4?bÖÚ>¾R?WÖ>âÛ>ýEE?~D8Y&98>TÞ;C];SI?úY<¿Ü6¿Ü6¾0<5?=JÓ>4\?Ê
?V²>KG?5%9vÀ9¬8?ìÝÞ9Ê/ÿ9Ãß>Y<¥26¥26¾0<©,?â­ì>DÁ:?2~>Ëc>iÔ-?4dà¸ç9!èÔ¾<:òã9ùØ)?åY<66¾0<ßV?D°>|W?ì ?(%Ú>åØ<?D¦]9q£9m­>KÌ9F
Ñ9F,ú>zZ<qÞ6qÞ6¾0<Ý/?ÝÎ>-WY?_ô>>dX?´8Ð£î93Á=:-÷7:)òK?êZ<X46X46¾0<É?C*Ç>ýE?çO>uE>x96?$9ËÜC9h«>Â,·:±9:z4'?G\<>6>6¾0<@<?c§>ÐÓN?À,·>Æ=>Ô6?Z80|9°º=8Ë};°R%;qD?\<$à6$à6¾0<5ý,?ÓÀà>
E?Û~¾>Ðý>"¼8?v1ý·(ûÊ7ï©¿è::b?Ó¸]<
66
66¾0<~i'?éðÐ>M?Îâ?û¢À>Â6??Ê÷í·/Ôj9¶½¡J;»ò:Ñ*U?Ë]<ñ6ñ6¾0<©ß?ª >2P?y>ÀY">Â½D?.H9AP9eÁõ>C±:~9Å?^<×á6×á6¾0<QËf?¦?R¦M?ÔÌÃ>2s>±CN?¸:TÔ:?Ü ?.0£:}Å:óØ?PÂ^<½76½76¾0<5À?*¤ñ>>Ñ?±®o?§âÚ>f)?ÿ=9Å9
}>RÚ:Pý9®?(ç^<£6£6¾0<6?{Ô>úX[?_H?åÕ?£ñ=?Ê®8^É9~ >-6:Þª$:ã
?[$_<ã6ã6¾0<G ?1)Ì>½fI?¨®À>JQ>e:?qf¸«Ú$9í3¾z:ü[^:¼ó?¹x_<p96p96¾0<	{?Ëæ³>I,L?7÷¥>µ e>$n9?¼m8Êvm9>×{7¢9ZÚ<5#a<V6V6¾0<Bº«>Ñ'\>ñ¯G?L!?ÃåÍ>H?D·NÑ!9`T½®Xê;;P¢W?@a<<å6<å6¾0<eÿå>o>ÆV? \?^a?à];?wëö9IRä9.m
?Ããß<Zs<Z8?µa<";6";6¾0<+2?óÞ>.ðL?«!?W¾>«X?ªùJ8áw9åÑ=ë: Ê:?a?çâa<	6	6¾0<«0?=]Ê>§[_?ÿN$?YÑ>ìH?÷Ø7Rõ8ü£%=@:«ò:\5?gb<ïæ6ïæ6¾0<r8?£Û>\V?4?çô¯>v³S?ük9Jv9U>¸}¬:Ly:ý 1?³b<Õ<6Õ<6¾0<jO=?¸ôë>MdM?,TÐ>L3>'3>?¸b§µ%9gk»±B«:º´G:E[?Jäb<»6»6¾0<Pc?,?:æU?U'?z¹>·if?dl'9Ü9Cì?aL<<'?ôb<¢è6¢è6¾0<¢¨>ßVa>e??Vö?îáç>x0?Ðá¶¥9¢3F¼Þ;¥:Ñ´<::(`?c<>6>6¾0<óQ?ïYö>,Z?»?ß1Ç>ID?q9©q9Ê£>;ÆA:p?c<n6n6¾0<÷N9?a}Ñ>6sb?;.ï>(j>yU?¶"8{99BàX>8j":e:­?L¹c<Tê6Tê6¾0<æ=?£Á>N?-?fè>Aü>?¬!8ÏË9¹=Ý	
;ðÒÏ:	*? Âc<:@6:@6¾0<R¾?¿?oa?p§ö>>©`?¨ç09Ö«9Hø >V}:ÁÜ9F6?Xbd<!6!6¾0<¢c>=a0>Ì;?*ò>ùª>XH6?EC=EýC=È¸N?û0p==Ó3L?m¢e<ì6ì6¾0<ìv>¯Â>xÊQ?§ä>Ö>*ª6?êH¥=Ð==³ê^?cò=¨é.=Pa?£f<íA6íA6¾0<ý?ÉøÃ>8wJ?>¶
?G8À>«»<?<±A¹F9m:¿Ít;V;i¯i?b_g<Ó6Ó6¾0<Û§T?¾2û>¸X?(Þ?BÌÉ>ÃÎJ?,9/9Hbc>@û¾:ï¢i:CQ?Æg<ºí6ºí6¾0<ý¤c?ö'Ú>3?
J?kMõ>îR?Ûÿ9	â9M­>çOî9À9J\?p/h< C6 C6¾0<ÒÂ?ü=/?ÎdV?¯s?UO¤>cÎL?	¶Éñr9ý»(1:Ì':WT?Ri<66¾0<Þë>÷>WA?¨­>ñ÷q>º7?Üi¿8pa9zEY>ß%³9.µæ9ªÉÆ>.i<lï6lï6¾0<w¾?X»>eÌB?¢ÔÈ>G>ñ0?ÔO¡7¸v9~'=-9|D­9á³i>i<SE6SE6¾0<¼ÒT?2ý>VCW?ªåá>9>>L?Ä]7ºv]8«,>ÿ5P:Ô:8?ì§i<9696¾0<Ö>A>Õ1?f>²Ñg>s1'?ûÒ:¯v:ý
?AY=S=øq/?¥½i<ñ6ñ6¾0<V&?Ê¿Ê>æC?°Å¨>èôv>×ó.?´Ä¸ù9P¡¾H:d5:ü;?oj<G6G6¾0<l5?Cõ>¯=?ì}>Ëç=>ü%+?Tä¸g|ó8c<¾Ò
%:¬¿:ïõ?êj<ë6ë6¾0<iO?³?è>d?$5?DÐ>@?ÂZ¢·p¹96½F)V:Úl!:üÐ)?WÄk<Òò6Òò6¾0<&Ëç>óä>DG?}½>ð>§Ø7?FÈ·fÍÒ8§åò½¸w:¦¥?:JX%?nKl<¸H6¸H6¾0<p9=×ÁQ=¨Ì.?Q{û;ã2¹;¸Ï-?í¹u 9¬o¿» <ÆKß;Y°,?htl<66¾0<È
7>V'ì=ËlF?ì*?7à÷>;0?ðN9´ÛÏ9rÍ}>M¦Ê:(p:ÁX?
|l<ô6ô6¾0<£`?Ï¿?æSp?'&?6È>þþT?¼à88K;9®0¿=r^:z9:&?m<kJ6kJ6¾0<£Þì>P
>,nK?3>MKG>#îI?}@8*_B9ÚAC>)¥k:¬'J:4?Am<Q 6Q 6¾0<³J?(?£ßB?Km>"¾I>Ú8?{^¸&V95¾>¦:<Lr:5+?ÚÖm<7ö67ö6¾0<údE?2µø>.K??ðÐ>psC?Øº»7ørr9ð8F=IU%:ÒÌ:²? n<L6L6¾0<|GÎ>t>KÜH?¯÷>ö¬>¯=8?
;û89ht>¼/<;Jî:R,J?¼@n<¢6¢6¾0<;%H??(lF?ö·	?S(¥>ýwU?6ëP7-Ü9Ý3?=ôV;÷|;7¼H?Ün<ê÷6ê÷6¾0<ÁÛ>Æâ>ÀO?iE?/?Ýë:?¿×89« Q9»á>P;n:R?õn<ÐM6ÐM6¾0<`j?Þs? W?Ï4?í#Ó>ûd=?n´9Øç¬9Mà>j´;´+~;ÿ¶5?+Öo<¶£6¶£6¾0<¦²c= =õ>?þR<ß[<y{7?mÙ¸âK9¾n·<OÀs<»¥@?çVq<ù6ù6¾0<ß5>¨é2>
J?Õt1?Ü>çîM?b=
'=,V?=w@=Þ ì<µ©P?rq<O6O6¾0<E?¶÷ü>îtG?¡å>ñ>÷qA?]48_*ñ8>u?>eZ¶:`]:®!?mq<i¥6i¥6¾0<é1j?¦y?B?Â·ý>Ùø²>3u5?|·¬Z¤9Qôë¼MKí:ê1:5Z?®r<Oû6Oû6¾0<ts?G?W?xW?O?ÅN?Íá9R´Ì9
1
?Â w;R4;ç,/?£cs<5Q65Q6óýT<ÕÖË<6/<«S*?OÞ¢<z<¯o&?®38hi91Ô=±;?TÆ:¶Ä:?fs<§6§6óýT<ë?Àÿ ?úBQ?5x?má?´vN?Q¿×9>®9Z}?Ád$;ðÍ´:Ãh?Ot<ý6ý6óýT<zS¹<cx<P+?¨$ö;çcÚ;%D?S.¸ã8©¦¾R«;0T];Ü#?ât<èR6èR6óýT<¯¶<L<|0?.ú;K·K;Dà*?nxr¹Ü¯9<Y¿wË¹8J'9¸6>	2u<Î¨6Î¨6óýT<¾¹<ò<£+?{<;';
¬?ÞìA¹§Û9?¸¾-T9m²8â?
iu<µþ6µþ6óýT<¸L7?Icî>×D?ü­Ö>\R>hÌ;?ô" 9ã9¥>ÖU6;ªûë:8ÍE?MÍu<T6T6óýT<º!w?~
?hd?s?²î
?Ø]`?Kos93í£9=¾>w:µ\:¾no?Æw<ª6ª6óýT<Î?ï>Ùd?¡·?@¼Æ>F?9'9³9D¼	?µò9'9òð¸?+x<g6g6óýT< é?Ñ©>rUB?#ò>X=>NF?L¥¸P9Ör¾{²:£6»9þTK?Yey<NV6NV6óýT<´#?¥äÆ>É´R?I?¡Ã>I?Dè9pë«9£×Î>þÕ:]-:6ßU?äòy<4¬64¬6óýT<t]%?þÝ>²>?ÜçÙ>&Ð>ñ8?$±¸ç9û¡¾;ûÄ@;¢F?{<66óýT<$í¯>g[W>¶ Q?`qå>x¼>eÌ=?F^8¤·9`Ö=	~«;÷|;k-?ü{<X6X6óýT<ÏT>­Ô>"Q?Nð>dM¦>]9?BLA=rdå<¸W?Õ<Ú8F<¬F?~#{<æ­6æ­6óýT<Ü?òÁµ>ÑJ?§È)?Ø>Q"I?<³u8+V9²ä>Aø:ñëµ:=¬.?E{<Í6Í6óýT<ÜßÓ<yÛ<k1?xG;4;z
?}µ`¹<ó8I?l¿Ey¶È9ìÃc¼yµ{<³Y6³Y6óýT<%¾?Ô>?Å?IZð>Ø7?,x9öE9·hç>^Ø`;¥¦:À¬?á½|<¯6¯6óýT<d?¨(¹>Ñ¼?a?¿ÀÌ><þ?6Z9¢¼±9XÀ>U¾F:ÈTõ9æbO?"¾|<66óýT<gT?¿¼·>1W¿?¹å`?Î¼Ì>?D;9{¶9$¨>÷Å>:*N:"y4?p}<f[6f[6óýT<6>§=k:x=°z,?óÔ2=³Ë=þ/?{¸zÍ~9þ@¾¢N¹9DÞ9nÕ>=~<L±6L±6óýT<Úd?
þ>5¤f?ÖÏ1?EHØ>wR?1¸8õ9#Å>%2¦:R\:.A?¯¬~<2626óýT<²ú>i¡>¼F?þ!¥>A f>M7?ôßE839
>B¿?94ÿß8$[?À<]6]6óýT<1?8Ì>wÚ^?Ùû?ï©>ña?9ã¶ù8!?bÁê993
f?à<ÿ²6ÿ²6óýT<¸	?tMµ>õA?ÍÃn>Mî,>¡º0?ï{)¹·Ð¡9õ¾,:Ã9)?a<<å6å6óýT<ÜÓ"?µ|Ä>?%T?9 ?Kg«>ÁG?c!9|Ï9®F>ÿF;;^â:Bì_?ò]<Ë^6Ë^6óýT<²o+?Êjâ>èÕA?ié­>)'t>¹Y6?6dÿ8WÇ9jý#>Ä:4Q:aT3?}<±´6±´6óýT<¼u? H?×@q?P÷>lÀ>öÁ]?ýÉ6¡C+9äö<»Ó'::?:½ö?ÞZ<
6
6óýT<­Æô>(¥>b´=?Äé>Ø>;=?êÅ+9=(9$u>KË<½<$1?"<<~`6~`6óýT<V"?Ô¤3?m²G?ýÊ|?û?¬N?58ß¢9»K=ø:Z:¯"S?_o<d¶6d¶6óýT<Öú7?ëõå>ÐL?ªêÙ>'>þ7D?ÊLE¸èùL9·iö½TN:/:à?ä<J6J6óýT<F`?ÇC¦>ù¨¬?±?'¯?Æ¦?Õ£9l¨9§b?óÿ<l;Jf?ù<0b60b6óýT<Ài}?YWý>L	?ú0?«´É>|_?(¤9d²U91&E?¼Þ:n$s:Þj?K¾<¸6¸6óýT<Í_¨?h+&?À²?è·?ñ;L?Íf?P±9Ã9´è>}ò;K¸:F]?SÏ<ý
 6ý
 6óýT<6n?Xþ>Øp?+|,?këÅ>ÿ_?cU8}9y(Ò=`: :Ë?ßà<ãc 6ãc 6óýT<¢â$?ÒlÌ>|N?? ¦>nN?þ9È&9æ?aø <ÿG<ªN?Ûo<É¹ 6É¹ 6óýT<e/?Ø>*eO??Â>ÿB?Y9K9a>V)µ9"«9)?bâ<°¡6°¡6óýT<u
	?âq·>FB??_Ó>X>ßá(? 38¾©8">hÈV<Î!<Eè)?àâ<e¡6e¡6óýT<ðý?+¸Ã>§N?±Ó>:>ë>?ré·G90N¼¡79%L§9Ñ~>ö<|»¡6|»¡6óýT<¯h!?ã¼>¼ÁZ?þC?R]é>ÒW?üV='=ó¨R?`;"A¤:îQo?ò#<b¢6b¢6óýT<äaa?ÿÿ>®ba?óÒ?h?r?à¢9ã®9*Mí>ìÖ<_èy;e?l<Hg¢6Hg¢6óýT<h1E?sÇû>±H?5"?]4Ó>iD?ÜL,8­­½9¥h=²;¤:TÅs?9</½¢6/½¢6óýT<u#?Æ>4ES?°½?RÃÌ>óõ>?)9Ä^9kÜ>Ó0M;½»ã:Ê¨f?g<£6£6óýT<ZN?§£>ÙÏo?µT?fv?LJ?ÖH:Ød=:¼?à	#;Þ×Ú:n¸>?Û§<ûh£6ûh£6óýT<(C-?Znâ>\ãC?7¤÷>z¬>A8?\uô¸¢E8ZS¿c;:y;ªl?Ïê<á¾£6á¾£6óýT<îVm?ÚZ?>
J?Å×ò>KOª>6?³ÔÚ8Zs¬9äl">«{m8¡9¸¼=Æ
<È¤6È¤6óýT<Ú¾?Ïw0?gnS?5f?©]?t@?¹ó½8:ü8ÓòÀ>H«0;ÿÒ:]YV?m<®j¤6®j¤6óýT<ÉÝ6?iù>iï;?>Æ®[>¡E.?´w¹@M9 í·¾ÒãQ;Ì;NJ?ã<À¤6À¤6óýT<ÔÎ[?Qû>oç_?ÿ>½ø>,²a?ºÆ¸¿n9©
	¾ÂàC:ÒÄé9yV?lø<z¥6z¥6óýT<å&á>
0>¯J?¼>=e9>W$3?HA6­¨f9û©;«Ì:j+:)5?"<al¥6al¥6óýT<©>}#>>4i?|;?ò>F?±A9=´Å<Ep?êÄz:¬Ì
:w]b?ÃG<GÂ¥6GÂ¥6óýT<tw6?câ>è­N?¿LÎ>D­>xD?4¸¶òt9¾¼½y:¹¾::cR?'<-¦6-¦6óýT<Aö¾>ÿ­a>.X?8Kç>\ä>V³<?Ð¹S8ë¿ä¥];í;H2O?õ<n¦6n¦6óýT<?çA?N÷>¸H?W5?5eû>\©8?æó¸¸-9äÿ½V©z:	e:»?pµ<úÃ¦6úÃ¦6óýT<O?Ãå>©?ÒGF?í5´>®Õ?èD9N¬Ö9.<->BâA<SÛ¾;¸?ÓÒ<à§6à§6óýT<÷	?n=¢>ý²Y?Ã?½ÐÃ>ª|B?ò·?¤9Ï|g¼¾:@äp:êJ?f<Æo§6Æo§6óýT<ÀÊ@?ì>âP?®W»>çðz>??¤@J¸òÇ9z½ßn;EÀ/;/H?µ<¬Å§6¬Å§6óýT<G?Á¶?f÷D?'	©>Hòg>¸:?ýB&¹÷s9P¿>ù9ZMÌ9¢
?Æ<¨6¨6óýT<v-1?ÈnÊ>Ø`?N&j?¨@?8Q?`·b¨9Æí¼Yý;È¥!;ÀH_?Áí<yq¨6yq¨6óýT<Kêý=±Ú¶=R¾1?Òç=ÒW·=~Ø!?õJF¹7h9óÚ¾A9D÷9#½>c<_Ç¨6_Ç¨6óýT<¤1:==sß3?,:=élî<
Ñ(?%ï9´­9÷Ü>|Z¯;:Ðq;¤9?%<E©6E©6óýT<Ã!?ÓÁ²>Zg?\Â?ÔI?×w?[ûÂ=M^=`?¤S<Ö×;F:?Ð<+s©6+s©6óýT<?R+?ß1Û>H?°>z·{>Í3?<`
¹Òd9ëÏ¾å¸þ9XÃ³9ä_5?þ<É©6É©6óýT<ï£O?Ñ×>Cv?ôà#?'C¼>Ô×^?¯z9ÁO:vp>ËL;Í,:HúZ?r<øª6øª6óýT<2F=ïI=²=?sè¦>s>kÇ/?qæ7=Ù]ä<&'N?W=t3Å<¦@?Ò<Þtª6Þtª6óýT<Hð7?«Ú>°ýW?0 ,?å>e@?k¤Ê8ùû:9û·>0:Ùm:l$?c<ÄÊª6ÄÊª6óýT<ö>VS>Ð8?Õ>oì=-](?^³&=Ë<R?\=Q·<=²ë5?
<« «6« «6óýT<9ð?\É>=ÊD?¯V½>X>;?8O<9iH:>3;S/<;	D?¶n<v«6v«6óýT<=Yã>Å[>¦A?ñø>´¥>çK@?T:R,:EB?!ë<«2<?>?@Ò<wÌ«6wÌ«6óýT<`_?ìÐñ>2zl?ÆF?Ô5Ú>2i?ÅQ8Û9ø¾Ñ=»é°:æ|:Û«3?ö8<]"¬6]"¬6óýT<aºL?5ó>2W?¬	?Æ¬>âL?ì)Y9U³9¯8>
;ÌûD;òQ7?6a<Cx¬6Cx¬6óýT<qÃ
?Ð³>¶ÓI?ónå>¬ >8?Tfé¸Ò8^L½¿5.Ñ9³ç²94©?«d<*Î¬6*Î¬6óýT<Þ	²?¥?`©?fh@ÓP?Ì§?23Î<þ¦<7|(?|;©s:Ydn?Gõ<$­6$­6óýT<Ä³A?Jú>/F?û?îÄ>lõ:?iÁq89îë=¾²<3Ü;s8?3<öy­6öy­6óýT<ÇA?¼'Ü>óSa?´§$?îSË>OO?{ÄU97È9
I?u:|Å:ò,c?;<ÜÏ­6ÜÏ­6óýT<Ô?Ü>3,M?¾Ñ>>ÌÈ7?DiW7òs9Ï
â<Zr<~ùÆ;nA?pÊ<Ã%®6Ã%®6óýT<vz>?Êà>Ø-Y?mrÒ>VÔ>JåM?=A¸V^9Äa8¾YT:jÄ9O?ÆÊ<©{®6©{®6óýT<æ$?L`º>b?êÍ§>»wJ>ô+T?¦4<819:²>E½Ö:Å±£:ê'?÷ê<Ñ®6Ñ®6óýT<Ïª?²ú>¤¡??öFå>V?¼p¨9é9?ããL: èí9ôx\?í<u'¯6u'¯6óýT<ûÀ< S<k0?ñ)a;½ª;W:?'ãÜ¸¸O8>2¿ÙÇ9H9Nëc>þ<\}¯6\}¯6óýT<¿>Ü.{>4ÂB?~9ä>µ¡>o¦4?ÜÝ>9ð_98©>¡q:/:Ü+0?×)<BÓ¯6BÓ¯6óýT<øyF?f»£>w)?X?¹?1X?æ<µò«;\?SK:¤¸:æ`?õ/<()°6()°6óýT<>u?¸â?q-W?¥7?ñ4ñ>áB?@ÁÏ9ì+9T½9?ÍÙ<v	<59?¯¥<°6°6óýT<z¿)?×XÇ>5ýY?.ÇQ?mi
?Ùá=?KÄ)9ò2Ñ9¿O>ê;J²:x8?k÷<ôÔ°6ôÔ°6óýT<Óe?R¥>ý+G?5ä>½¢>óÍ3?]ý¸9½éæ;]¯:	s?Ó<<Û*±6Û*±6óýT<rD?Ò4ý>|­F?k6Ð>4>I¾A?.pº7rüÂ8ÿÆô=åø91æä9ø½
?<Á±6Á±6óýT<Ä&;?MÞå>NmP?Ãõ>§¦>Ù¤<?íz,9k9Í>K:¸²9ìcM?!<§Ö±6§Ö±6óýT<]CH?¦ì>£X?Cø?òâÈ>OI?ú­7>×½9)Ì<Â;p³:
ë??$Q<,²6,²6óýT<òJ¼?.?r?Â?x®?Ú?;«9ÇY9TªI?ÞÚ:n:´åi?£o<t²6t²6óýT<$«?î?¶?ÐLU?nñ>+b?9/Ë9À©>AúS:¡%:Ñ#?S%<ZØ²6ZØ²6óýT<4@0?ýCÒ>4V?Å·	?º´>ÚC?»Ç6:!¢9{¯<-Y/;uø:y4?'<@.³6@.³6óýT<ýC>?nÊà>u®X?í!?ÌÒ> âD?¸µª9´ É9HÙ>Ê :<Ú9²â-?Ð<&³6&³6óýT<ò?h	µ>~=@?æÝ?i'/?kE??9F|93>ø¾:o°":¬J?<
Ú³6
Ú³6óýT<Â?"¢õ>	0?åa3?I¨>­?B¸9æw9H>?K£<î2<*j?Z3<ó/´6ó/´6óýT<ì>
>p+@?kd>ø?>Ë¸2?ÐÏI¸jk9GÛ½êxÃ:pö:5-<?a;<Ù´6Ù´6óýT<çC?å>Z?ï+?ì¿>8¥M?I¸3¤9e e½Ë¶:'è:}'?<¿Û´6¿Û´6óýT<T?^È>úI?PHá>ÒE>,_=?Æ-82d»9ä4³=n:¬u+:F2?)<¦1µ6¦1µ6óýT<
¶M?®æð>½Z?	7?-Bï>"XD?I:¿À-:|>?Ftã:C«¦:±®.?<µ6µ6óýT<Òz?½ýñ>Ù«?ùsU?áæ>­l?ìî½9Õ&9¯6?é;¨µ9;5¦J?½¨<rÝµ6rÝµ6óýT<Üa?z?Ù>è?îJ)?w¯>ßv?î¡Ì8B69kt>rÒ:Fÿ&:È>°ï<X3¶6X3¶6óýT<±ZI?§ò?IÒD?Óüà>ê>*L7?p-¸ø>9301¾fa³;h;þE?¦/<>¶6>¶6óýT<H'¶?ß@?2Æq?kW?ÇÝ"?Ï[?rhÇ9\9:3:?Ç¦;
;û?Å[<%ß¶6%ß¶6óýT<pì>c?>X0E?.#	?}êÂ>L4?{/7]9¿û®<X:<Õ.B<RöM?t{<5·65·6óýT<22=øøù<Q6?d =£»q=_Û)?¡9¦9ß¶ì>¯z:+=:²Æ)?÷ó<ñ·6ñ·6óýT<«b6?KAá>tGO?ø,R?«?ÛG?îõº7åØ9i§=R-;;4;½{D?ÏN<×à·6×à·6óýT<û?ÍÃ>á4B?¶¾>xÍ>Ë1?ú«{¸¬)95ë=¾ç:Á':Ù°ì>SÃ<¾6¸6¾6¸6óýT<KÃ?ãó ?2fK?(¶>ý{>çå8?>Â¸kw@9]^¾2Ñ:8ÄJ:40?Õã<¤¸6¤¸6óýT<W=vÑ<	6?^n=÷P]=À$?­À8H9a]>.U¸:E:%?ì<â¸6â¸6óýT<,=²f¿<5ø+?_­;&Ï;_\(?ÚÎ¸F9¶¾³¡¸}4o9
-¾'<p8¹6p8¹6óýT<ÎR?òHÇ>cB?°>{OF>ÄE0? @_·¤s94Ç¼ÒÈ;o9°:ïÌC?â<W¹6W¹6óýT<j«Ì>>u>ËU?à(?gÍ>éh7?ìª8Tb9ÇPk=I :ÿ-:<&B?¦g<=ä¹6=ä¹6óýT< Ñ?Ðº¬>ba?Ù¸¶>r>Úä@?^Oé7p<Z9X×=Q«%:Òó´9Ö`j?½<#:º6#:º6óýT<	çW?#^
?¥¹G?÷õ>¬q­>©.5?_8 È9ÿGË=rË;GBE;­ÈL?<	º6	º6óýT<pä?,³>·dI?
%?PÓ>-H?·Æ]7-99L=q×L;Ù(è:qàa?<ïåº6ïåº6óýT<'1?¹-ß>Ò²K?®¶Î>>ö,<?)¸9swó9dÁ>@`:¦é9Ï³u?Q®<Ö;»6Ö;»6óýT<s//>Ì=NÒ[?¹4?Aé>BæE?Ó!=à¾<×	X?]R:?-:ðk?åA<¼»6¼»6óýT<hÿL?Ñê>¨}_?eâ2?iÒ>RY?8î#9¤Wv9x[ª>æQ:ÿ:0?^<¢ç»6¢ç»6óýT<5H?b,ã>Ka?co?õY¼>BK?v¾8*õÅ98Nö=Éçý:*w:\?u<=¼6=¼6óýT<¼.?!ÊÕ>[P?H§>&®e>is:?~2,µ!ù9ÌI¨º8·94~Ð9÷à>
C<o¼6o¼6óýT<ú?XòØ>å©?¼?SÛ>¦ä¢?OÛ9w=±9þW>¥<;ðNÐ:9Í®?jT<Ué¼6Ué¼6óýT<AH?Rå?Ô²??	þÇ>>¹ú2??¡ç8h9x>\h~:IÛ5:¯3?l<;?½6;?½6óýT<%¼??@Î>9ûm?ô?C®>-R?6J®9Ëï9ç¥º>3É;u¬n;-ÎW?}<!½6!½6"ýv<®¹5?3Ö>Õ/Y?x*?ÚÎ>bS?ÙÑ¶9:±9'?»h;#	;§	Y?C<ë½6ë½6"ýv<y<T?©
?)Å??îã>Ò¡>9©??}ð8Ú0×9 =93:z
:µ	"?¹<î@¾6î@¾6"ýv<)*,?¨>?@X9?J£>s?«»`9´ï9¾ÅÖ>¶"Ú:4Ca:æw?yÅ<Ô¾6Ô¾6"ýv<p?{q?(·?}P?ô½>*Ã?Û(|9G^9ÏQ?®rk<G<Gðj?<ºì¾6ºì¾6"ýv<Å{?­dç>ËE?ñY?â0Å>J5?TÔ¢90²9UN?a<;×ö;ãñ?é< B¿6 B¿6"ýv<©?Æ¸>¯I?¸¯>·q>ì3:?Í÷8tAr9î>Û:»D:-@?ûÒ<¿6¿6"ýv<·è>ç=×=5|3?MØ>=ÂB=5â%?Þ¯=ïD¯<¶CC?ÜGÇ:uz¡:÷?ßØ<mî¿6mî¿6"ýv< %*?Z´>^íq?·µ
?·D©>RV?@9Ø÷9ùó>D	;V:ñÊq?Fä<SDÀ6SDÀ6"ýv<	?XÊ>×7?Ý?8G
?e?5Ø>=Ú´é<©Q?Îá;¼»º:Q?¥<9À69À6"ýv<ï,?dTá>eC?~Rô>Æ²>Ð/?%¢k9Ïg¨9³>Òò;¡;ÔO?É< ðÀ6 ðÀ6"ýv<Ýu1?¥\å>F?´KÅ>+%>)~5?Ï8$Ý9ª>`Ë9¡þw9DñQ?,ê<FÁ6FÁ6"ýv<§ù>X¨>Ò=?ìÍ>>U>S	.?
í¸¿G#9M,y¾oP: -/:ÿL?sj<ìÁ6ìÁ6"ýv<ª?ÓuË>:/F?jM£>Îøf>sÿ4?Â7Y,£9íD=%¦¢9<ÀÓ9+£Ä>ù<ÒñÁ6ÒñÁ6"ýv<«3>?LCä>bPU?°?Eæ7?î@?÷áI;Í¥;N=?ä­å;R;WC?d# <¹GÂ6¹GÂ6"ýv<;<Ä?sv?ÖK?Î;?5_ª>à¶R?/W8&¤9¢Ú=})#:gÐ9ILH?³H <Â6Â6"ýv<ãº?8G)?	]Y?¶ê'?WÄÑ>íL?x¬82Ê29Ôóv>JÊX:_*:Õ4#?Ó <óÂ6óÂ6"ýv<uç=¿=
dN?ãzz>Ñ/>¦6?ö)=¨©<f£?¿µî=q=+ÁC?©\¡<kIÃ6kIÃ6"ýv<êÂ
?;ì®>äK?&O?í±>#D?¡(8ºÊ¨9½À=é¿:hß:ÿ³6?¡²¡<RÃ6RÃ6"ýv<mî=w§Ð<E4?Ï<9U<Eñ(? R 8Ä/8ÂØé>²±<ÄÏ;|Ý2?¸ê¡<8õÃ68õÃ6"ýv<,?y ¸>ÇN?>Wì>Zo>«/M?O7BI9jD¼<Qö;Ò½:Ð8?\0¢<KÄ6KÄ6"ýv<J¹¾<(<¼l1?nQÑ;Î;ú¶(?¸/Ey9ù× ¾Âq9ÑÜ9Ô³>B9¢<¡Ä6¡Ä6"ýv<§ü>}><Ãb?Ëú>§Ò >´gG?pÝ(9SËV9BÉ>W5:±:m/?Ú¢<êöÄ6êöÄ6"ýv<=É?
?ë{?i ô>\>#Ío?ìõd7¶¨t9ìï<o§Á:õ]7:O.?zµ£<ÑLÅ6ÑLÅ6"ýv<zCf?Ï?`Ðd?^?à>ïi?®¶88yY9õåV>ð;ö(;M?"Ý£<·¢Å6·¢Å6"ýv<¾¶?¨=Å>p=?ï>bU>G0?Re¥¸Ù82¨Â¾\¸;d:p;7wD?¤<øÅ6øÅ6"ýv<+=Ç­Ú<Ø7?ÎaS=F%=ra#?<¾K9j9RÉ>5RÂ;Ã¤;T2?ã¥<NÆ6NÆ6"ýv<¥Ø#?$;×>ÉáB?qÅ>+u>ûv1?SË7¸¢8ñ>Ö×9èv9±L_?QS¥<j¤Æ6j¤Æ6"ýv<G?úðó> ñP?P4?Ó'½>À=?F8.ÖS9`<>Ë´ 9b\Ä9)Q>¥<PúÆ6PúÆ6"ýv<Û?È+>ÿh?qy?Åû;?ºsV?Úë=L#=sÃt?Ö\¤:æe::¼a?Ø¥<6PÇ66PÇ6"ýv<Ó
?0>9dg?}?¯>¢_?-ZÆ<t<%P?(,0;ÙÄ:e?B¦<¦Ç6¦Ç6"ýv<$,?8Ä²>1Y[?c?¤:À>0HD?F9F9b2¨>Â u;#;U2@?¦<üÇ6üÇ6"ýv<>?ö0ê>Çz?0Ýt?Ñ>Ï?Îd8¸9J/b>=äÀ:@O:'¡?¦<éQÈ6éQÈ6"ýv<Z>-")>µíc?x?¹.?ÆÕT?aÅá<Lw<b·i?²Ú:k¼I:·?¦<Ï§È6Ï§È6"ýv<Å©Â=öb=Þ[?å®>-f£=ØZ?õd:Á¡:î?
¢<Ñª­;hþ`?Ã¦<µýÈ6µýÈ6"ýv<4Îr?ö½?7ØH?'Ï?§ÅÁ>ÞáI?GËX9?¢9B¾>;û;>P«:g<B?·µ¦<SÉ6SÉ6"ýv<pED?#ó>b®N?Ù"Þ>Í>ðI?Ì·è±p9Y½¸Ç:?u:éyP?|!§<©É6©É6"ýv<ñ?îÃ>×µ=?zYm>i,1>{y+?ÔL´¸À9k¾ ¡9t99iR´>"&§<hÿÉ6hÿÉ6"ýv<=?×qá>DW?¶Øÿ>÷Ø¢>)I?c{7¸>9w(=°;\J;[_?:g§<NUÊ6NUÊ6"ýv<Õ³û>Ç>ÖI?ÿÐ³>|¿u>bQ;?Am¸0»
9ó¬Z¾Á9Ú+9$?$§<4«Ê64«Ê6"ýv<¤D?õ?ÊC?<,Ü>Ë>s5B?~Ù¹¢9ôÜ\¾Çq;Þß§:´þi?Øü§<Ë6Ë6"ýv<¿Ð>æåi>Hyd?ek]?ÂGö>v(f?I	=£<.Ào?WG :ÜN:ýYF?)¨<WË6WË6"ýv<å®<,B<9Ý+?D1
; Iñ:Í?Àu¹Nc9ì&¿}:Qe:­#?É)¨<ç¬Ë6ç¬Ë6"ýv<ÆÙ?êL¦>ôp]?6Zå>BÞ>¨õ9?6·ö¤69v­L½»ðþ9è"ç9¬.
?u.¨<ÍÌ6ÍÌ6"ýv<Yr?ó!?Í@?Gf?±Ê·>¯j8?¸T'9¼M
¾óÝ:ñ9:ÛôL?öZ¨<´XÌ6´XÌ6"ýv<õ±<<R-?7Ê<¤<X<?GÞ¸¹8­ÂÛ¾À¤9éÌ9a
Â>'m¨<®Ì6®Ì6"ýv<É£Â>ï>¢8?u4>Ñj]>R2*?Þ¹½õ9U%¾îÌP;'z;¶Ì2?2Ï¨<Í6Í6"ýv<¨3i??»P?Q??#'??5£F9NÀR9Iñ>?/z:ÙÙ:Ð,`?Ò
©<fZÍ6fZÍ6"ýv<i¦?²?Y]?Ówq?æÒ?³z[?°#9»Ê9L>¬Þ:»S:§¬I?c©<L°Í6L°Í6"ýv<Ö`%?toÄ>W?#ø>PÒ>6PH??n·D 9Ý¯ô¼um&;õ«ä:0Q:?0©<3Î63Î6"ýv<¬¸<È<Z2,?©
;}?ý:U?õo¹?y9É:ö¾6Þ±9í9yª¿>.½©<\Î6\Î6"ýv<ã,?÷Ò>ÀR?å­>ä½_>T÷F?¶Qâ·k9©wv½6_;ô;Ë>?öÓ©<ÿ±Î6ÿ±Î6"ýv<Oåû>ý>é¿R?gò9?w÷>û¶@?~û8h29Â>	;*;PXÍ:99T?ÐÝ©<åÏ6åÏ6"ýv<ç4)?ÁÞÓ>DsL?éÿ>Ê*°>ñ9?SR38øF9e"ç=<ß}:ÇR:%=i?#Pª<Ì]Ï6Ì]Ï6"ýv<ôOj?©>§>pT³?ÿjh?¢.Å>ß?l
¤9Ûü9 Ô?Ýr:NA:®0O?¡mª<²³Ï6²³Ï6"ýv<>7?eÄ>jO??!?Ct¿>æB?¹ÍÉ¸Ì<9yÑ¾×BÌ;Ko;«DZ?÷uª<	Ð6	Ð6"ýv<xn¾>Ïl>N?ð¦Â>%}>ø¥:?wg¸ár9MÊ½Ï£:It:ta+?+Íª<~_Ð6~_Ð6"ýv<7?$_>ó}?/ ?vä?d¯?ÐB=×<4dg?]j§:A3:Ât?Ð«<eµÐ6eµÐ6"ýv<j_R?p	?ìC??7Î>>'½9?
C¸åN9ÿ4®½7:Õ×I:ïõ(?£«<KÑ6KÑ6"ýv<TË"=àbê<dÎ1?ÑI=TH=÷(?ÕU9¦n:÷ð2>F´><«	<&	2?`«<1aÑ61aÑ6"ýv<â?WRÆ>zbN?QÕä>µ«>ÛfB?n^.9f»9Ó>3IÕ:y:YB?·«<·Ñ6·Ñ6"ýv<·?ð»>1±F?ø¥¹>ön>³2?PÊ¸l¹9íÏ«¾c9ßØo9|fò>sJ¬<ýÒ6ýÒ6"ýv<yhe=cE%=W¬1?)³;oà;/E$??®¸´ÞÝçBöú·®eJ9~¶½y¬<äbÒ6äbÒ6"ýv<Å?¨z¥>yO?Ö¢¦>«²d>x:?ÍH7*uÞ8(Ë«=&¿:ó&:¡Ñî>4­<Ê¸Ò6Ê¸Ò6"ýv</?zÎ>ÉY?üãP?Þmò>~\?¤8z§;9Nã_>%Û;ÓúU;:O?5-­<°Ó6°Ó6"ýv<Ì'?¢¨>÷§}?o@?Í£Û>ÝJ`?rÏ(9ÇçÝ9G¿B>ç;j:û((:KK2?ÅE­<dÓ6dÓ6"ýv<¯×>$>&ùS?Äñ>ø>¨.C?-}799¸H='
°;`;¹/I?s­<}ºÓ6}ºÓ6"ýv<ÛÙf>]ª>bÔB?Fã?(Ö>DX:?+#³=gU=x4W?:ÚU;ÓÞ:v?ª°­<cÔ6cÔ6"ýv<\}Þ>h>HU?ÿ}Õ>¬>jI?TÕ8à£9$Cy>-¨:éa:u>?$Q®<IfÔ6IfÔ6"ýv<ËáQ?$?aEH?9mµ>³|>~Ë7?åK¸@+9Éf¾+:åÔ9T_ ?(S®</¼Ô6/¼Ô6"ýv<½ >?¡QÞ>[?Ì?¦Ó£>ôJK?àÿT8°m9phå=Á%]:D¬Ï9N?þa®<Õ6Õ6"ýv<?&Á>\9?­æ>Ãã¤>Û3?N¯9V*9-+â>xay:Ï:e÷]?¦®<ügÕ6ügÕ6"ýv<¤Î<@"<p('?wÍû;f_Ø;õ?ÃS<¶¾Ë;f­E?r¥¸2¬9?¾S¯<â½Õ6â½Õ6"ýv<?üL°>PBN?WF?iÛô>m"O?Ô8	G9ñA>ûßV:ás:W®.?Ö¯<ÈÖ6ÈÖ6"ýv<liÞ>>Ê>E§K?øÿ>ÇÜJ>@9?ö:T4í9­?*%Û:ª :Ü.?¿¯<¯iÖ6¯iÖ6"ýv<°û¾=8Í=ç0?^µ<¤æ;_A0?«X¹E¯J9-l(¿Mý8Ï9ü(L>ðÎ¯<¿Ö6¿Ö6"ýv<%E)?Ît±>È0t?ñó£?7?Ce?¸Õ4:.¹²9!?X	;À:Æº?¼Û¯<{×6{×6"ýv<¤½3?CÆã>J?2MÍ>ù*>Ã&:?ë8?99à{R>¶py<;)-<¤b8?ÖÞ¯<ak×6ak×6"ýv<×#?r³·>@ÖO?º>$¸t>B?+4ûa9å:&>8:¤:0?°<GÁ×6GÁ×6"ýv<b?2(ý>&e?Ð?Ë?§>®@b?tK8"~9ÏõÌ=¢¦a:7

:(=Q?r°<.Ø6.Ø6"ýv<V-?cðÈ>|\?¶ç>mI>>K?p©¸M9&¾ª;{;Gg-?-°<mØ6mØ6"ýv< g?©d+?`¬Z?ö0ö>q>/L?Äw8à
9ý¸É=%
õ; ;=¸Q?/­°<úÂØ6úÂØ6"ýv<Ê
?e^£>×{Y?U?ï¢¹>Ù??¹ºF9Ô¸Ý9èse>-:¨ÉÈ9S§\?w½°<àÙ6àÙ6"ýv<u:>^#Ü=ÕX?E.?%ë>\¹=?®=pJ=\?l¿<½®2<Ì×Z?¹±<ÇnÙ6ÇnÙ6"ýv<ª'?-¦?4á?Tf? XÖ>F?§¯8ßQô8qt·>ÝLÈ:ó°.:©Ã?WW±<­ÄÙ6­ÄÙ6"ýv<æ>`>£\V?r?
Ã?Æ?P?lõ·e«9±j7½Ý=¡Ö
=Õr?D±<Ú6Ú6"ýv<È?" >»¹N?åU>` K>=?¸}>#98.h¾þ;-[¤:àÒS?ª¤±<ypÚ6ypÚ6"ýv<ÃAS?²Ý?çÿI?tqØ>/Ð>~6?|ù-9\YR98»Ó>ëP[;¡:âB®?¼±<`ÆÚ6`ÆÚ6"ýv<q<?ì¯ï>ÌDI?,
â>e>~Ë@??ì¸«,9h¯¾+ö§:Þ-z:Þ+?²<FÛ6FÛ6"ýv<]Ê??a6Ý>ó]?`ù><Ø>òûL?þâ÷7s69þÃ­=©Yú;ä"«;W?;?­`²<,rÛ6,rÛ6"ýv<H¦? Á>¬¥O?¦½>r~>h>?.Z9Ûe9:Ô>£f;Ù¤!;X?²<ÈÛ6ÈÛ6"ýv<î>Y®G>âï>?Ù¶>ê%>3?rÅÈ·´ãH9qÙ½æ;~µ:R?K²<øÜ6øÜ6"ýv<
_s?e?4S?
ï
?U<¶>®+C?¿Ó9
¶M9iD?Øÿ;C£:ÓEJ?®À²<ßsÜ6ßsÜ6"ýv</âó>ÊÐ>®XH?}?¤5+?ó=?pU9ýxt9?>ÿx;ú%;d±??ÿß²<ÅÉÜ6ÅÉÜ6"ýv<Ò[?%¿
?ýJ?¡wÍ>l>î¥C?ºé¸\9¦Â¾o:fî:MZ??}ý²<«Ý6«Ý6"ýv<ãL?X?H?ÀÔ>t>AÓC?8Ü879Û>õé;²=;ñÝ@?Öÿ²<uÝ6uÝ6"ýv<}À@?RCä>,X?qç>½5>ý\;?Ø#ì¶ÌÕQ9É¼ë-;aà:«mF?Í/³<xËÝ6xËÝ6"ýv<8"?½Ø><õ??)?*sø>¤Ä.?FU9:åÉ9³6>ËÈ.;ÃÌ;Ñ¾$?©>³<^!Þ6^!Þ6"ýv<Öù=õ¸c=Y8.?À¸%=:ß=¾"?DR¹¶Q9~µÆ¾bH:x;:%Ó?y³<DwÞ6DwÞ6"ýv<v;?;ø>TA?;Gî>=£>7×:?[±8¸9)ç>	_N;ç; ã9?d´<*ÍÞ6*ÍÞ6"ýv<ËFb?k?ëkZ?f '?ØÞ>h<@?Æ9a\ª9½³l>	«6;¦ø:É|<?¶qµ<#ß6#ß6"ýv<
X=gH=ûã,?A%>ï>B?Áö¸ñtB9¥­1¾µH«;6Áw;þû0?âµ<÷xß6÷xß6"ýv<®L?ã}??]A?÷Ë>9P>Â<?í÷¶F$å8{~
½$9ð²9Í"Ó>Çµ<ÝÎß6ÝÎß6"ýv<êí>0H>W¬F?ùg8?þ><È9?_õ 8Ûw9[¶=1::î,:Q
?_¶<Ã$à6Ã$à6"ýv<py5?©Þ>§¥P?uø>ªÑ>©ýF?@2·T¯¦9§Hk¼¤ÈH;l4Ä:»ü?¶<©zà6©zà6"ýv<'?¯°>^[_?/©F?Ruô>T
P?<'9õðU9È>Ù«é:X:yÔf?î"¶<Ðà6Ðà6"ýv<?]¶>Ê??^>øÀ?>ó`+?8ý¸¡9î~½ê!;-ñ:;+?Bl¶<v&á6v&á6"ýv<×B$?W<Î>¡åK?ÉÀ×>pr>^ß=?m¾;9¶o9h­>Ý^9LSB9NI6?Rv¶<\|á6\|á6"ýv<Þ+?ì)Í>tV?Çÿ>?¨>SKB?âh&8P9×Ï=VNú:Í:»PW?¥¶<BÒá6BÒá6"ýv<®*ù>\ >ñF?¥ÐÀ>ò>9(:?[÷·2Í¨9N;½ö/<Abÿ;²b0?Zø¶<)(â6)(â6"ýv< ?>x»>PB?8P>1ØW>«v3?¢¸v9X
¾ÎZ:{:È¶X?í`·<~â6~â6"ýv<Z?«´?Ðßa?$?£>7ßb?Ë®·Úq99|Lq½Ë";Ã¦:V2z?Áf·<õÓâ6õÓâ6"ýv<A? ¸>ÖT?4$?ÅkÙ>ÙVA?A¸Ô9=úl¾&Ò;
$Î:k]1?~·<Û)ã6Û)ã6"ýv<ZïU?ðºë>¤Th?ÝjÂ>U>þûh?¯¹4¸R9zÛ¤½·Ä::0q©?å¿·<Âã6Âã6"ýv<kÎ>»^><@m?¾{?òå¾>¿$K?nè:¸;9l?½@)$:¯
:.?õâ·<¨Õã6¨Õã6"ýv<ÄÎ>îÞ>[;J?O"<??G?pV3?Í.9òâ_9Û>|
:*rü9ö?ä¸<+ä6+ä6"ýv<9<.?PìÞ>H?ôõ>$f¯>O}3?È¼ÿµÊàÇ9Å#»X²:Çt:Ü:?@¸<tä6tä6"ýv<íXc?%?ÄE?Ü¨> ón>½è4?ä¹¹Cñ$9s?ó¾®Ý4:H8:$û>ýS¸<[×ä6[×ä6"ýv<bÎY=?=H/?Êa=NR=Îe#?ã9ùëÛ98y?}ÿ9Cù­91Þ>CÂ¸<A-å6A-å6"ýv<>7?õÇ>Ëj?·^? ´>Ae[?t8®¤9Ùæ½=4:ÅX::LR?	Ó¸<'å6'å6"ýv<5.?GµÝ>'I?ófé>Õ[¥>³«4?Ý¸I9C5r¾úÈ;û¾:á·7?m/¹<
Ùå6
Ùå6"ýv<Û»P?r?åE?4¸6?oû>î9?Þ­7vk¼8ÌÐ=(¬:X"2:âGw?@U¹<ó.æ6ó.æ6"ýv<®	5?)æ>d\I?ëêÜ>ù>:?ÙT¶rg9¾GÆ»ËÀî8kd9Ê>Wd¹<Úæ6Úæ6"ýv<~Ù?c\©>m?¥@?»>,Z?9Xm9{Q¢>\ì=9f<ù?}?À¹<ÀÚæ6ÀÚæ6"ýv<±e¾?M?¢%m?ú?Ñù>S>?&Ý¥9Ì÷9M?è{®:òÖ:j¤?|Ò¹<¦0ç6¦0ç6"ýv<3K?'ô>×bU?&Ð>/°>wÉE?LxR8)ù8¢³>=¡1:ñ:R,?þ¹<ç6ç6"ýv<Dà5?>#Ô>;{[?mÉø>X¤>6B?Z79C9]|>QÐ;Ö!;~Ñi?4>º<sÜç6sÜç6"ýv<x?tÅÕ>Za;?cþ>IIB>O0?÷7<Ö9B¼=
1G;dD;Ã/?2Iº<Y2è6Y2è6"ýv<H?õÒ>-Ñ<?n®>0~>Àn/?´= 8¶¤>9Ð,×=;ðB;s-?Mº<?è6?è6"ýv<?X?+Î>¯R?ßb£?ÝF?Ð?bâ9*å9Ù6L?ÞY<¢í;qf?eÍº<%Þè6%Þè6"ýv<
=6íÝ<k)?§GL;Uï/;G?Âö¸,.Ç9+¾Ò?³¸fÜ9ÆL¾®»<4é64é6²<c?_Å¯>L?f¨>vd>î	=?áà8ø¦9Py,>;é;¡»:¶öX?{¦»<òé6òé6²<þÖ>9>È~=?Kr¼>Õ>Àå2?·8É9£>ÉÜ;Õê¥:ÌW?
ô»<Øßé6Øßé6²<=; ?¶>xÄ`?j?*¦©>lRI?¿æh9Õ¼9ÐÚ>6[=:¯+:=ê,?&¼<¾5ê6¾5ê6²<ºôJ?^>Û£?¥y]?ìÄ>õ?·9&Ðx9Z±
?ÅÙ9òíê9ì>Ð¼<¤ê6¤ê6²<BãÚ?¾ï+?ô¢?Bi@/X?ï¥?_+=`V±<´9?GM¿:2K6:?S?"ð¼<áê6áê6²<}àÂ<·e<<4?æ¶Þ<Ôµ¡<I0?òs9kÞó8°
?Ç²;uð;ê8!?«k½<q7ë6q7ë6²<({$?·ªÙ>rA?Y©>rÌs>QÓ1?*#::«:¶ß?=I9bY9?Rõ>Ì­½<Wë6Wë6²<)¬X?ûì>ij?â²
?G>0<?'+9ºÜ9X>¢\`9âÐ<9Í?°½<=ãë6=ãë6²<RýV?ò1?M?9c?Â¡?K¤B?³-Û9å9äïL?Ý]0;4Ø;ë5/?> ¾<$9ì6$9ì6²<¤D¬>hPj>/6<?D'÷>Î·>u,?Ea'=CØÑ<ñ1L?nÆÐ=C= 7?Í;¾<
ì6
ì6²<Sÿ->dFí=º;?­4>;½>H*?K0.=tÜ<FJ?u6s=®w)=F³7?zw¾<ðäì6ðäì6²<*ïD?<ï>À»R?¨É?>^¶>PáW?¼²9²¶¨9Íð>Jø:×7:	k?Ù¾<Ö:í6Ö:í6²<·¦?Ì>Q;?Õ>ÎØ>¡¯+?,ûÈ¸ZÂ9}½D¾R-/::±¾?\¢¾<½í6½í6²<cú.=¨?=£.?vª;½_;	:?4Ûá¸Ç9¢÷Ã¾:m8r¤9§Y>"¸¾<£æí6£æí6²<[õ?M´(?
6q?©ü:?èn»>öc?o:îC:cú:?V<«±´;¾a?¾×¾<<î6<î6²<å?Î×È>5î??#>è_f>;.?J@Ë¸¾îä8;Hã¾!F":ùh0:v|ë>Lç¾<oî6oî6²<?Ï?¾>ÙEE?£¶Ä>|>N2?±x«809,><Ü<9Í9®Õ7?~¬¿<Uèî6Uèî6²<? ®>ßÞt?>?ßz¾>R¹O?¾Ø¬8Ê`9!>ë;¹é5;;B\?¶¿<<>ï6<>ï6²<Ã¡?£ð?C/V?§U4?q%á>"M?¯I9Dï90·>ôi;
5;¶c_?9Ã¿<"ï6"ï6²<þ	ì>·é>­[?m9?«ïæ>)M?nEÓ9Ãª9z]?e±;Èù[;ãN?Cï¿<êï6êï6²<»×?·Ð>£á?ïu?B¾è>?ÊÙ9æâ9Ì>o:O-:¡]A?	À<î?ð6î?ð6²<ÓEU?9Eò>ê[a?Ñ
?òãÀ>ý%G?¦9JÌ9	ï?>:m*2:¯ND?GÀ<Õð6Õð6²<©µC?m·æ>%(Y?Ónñ>þD>J»T? 19%Î±9Y>;¬C:$å:û¨ ?mÄÀ<»ëð6»ëð6²<9 s?ïo?°C?£¿?ÂuÒ>¤2?Øyß9ü»:e3Ñ>Üg:@o:2M|?qüÀ<¡Añ6¡Añ6²<ÃÞ=Fr=^j?X?å=>ëKU?²;=$Óï<ãZH?äá&<|È¹;¨ôe?)Á<ñ6ñ6²<ÅP?BÈ>¦nA?lý°>.{>âb4?ª§28Å9jÞ>K«:ã¾s:¼ç3?ßÁ<níñ6níñ6²<Ñ ?Úª>Lû??Ç±>-w>Ø7?Ë8©9ô·>mx:TD:¢Ç!?jmÂ<TCò6TCò6²<ÉJ?ÎMì>°[?¹ñ?8#Á>¿F?3w¡8¹9yr>¶áÝ;c{;çâA?îmÂ<:ò6:ò6²<z
?²;¤>ÚW?.%'?@ºÐ>M?e98R9LOÎ>«ò=#Ù<áh?5ÕÂ< ïò6 ïò6²<è;Ä>\r>v
B?'v>tB>;h1?qÎ8ãx9sJT>k8ðø9ÿ¼Í=²ÝÂ<Eó6Eó6²<4¨?¸°É>^C?L®¾>
>¤¡4?O9/#9#mÌ>Ýíi:_:<Î??GàÂ<íó6íó6²<&\?t×4?GGE?T3Å>f4>»âD?Ä89¦¾Á9·tJ>_Ì°:.5X:bVQ?îÂ<Óðó6Óðó6²<5î?f<Â>/2L?k?oW«>]ÕH?"¤Â¸;nË8rðô¾¢Ê;©½:uÏ@?FdÃ<¹Fô6¹Fô6²<KV?Ài?¶I?Z7Ë>±n>Û2?±ý8¼c9Ý>?H:Ö>$:~ò?®ÂÃ<ô6ô6²<ú¸<Ï<(?Ú<g©<Ö%?O9²vD9\ë?@;ÿðq;à	?OÅÃ<òô6òô6²<<Á>ÙÞ0>?ìÜ?ë&?ìpj?mÒ^9Î®9(£>ÙRR;sÀË:é ?
JÄ<lHõ6lHõ6²<-Fý>aa>ÓMe?28j?¥¾	?U¦Y?&G9Ã·9®>y¨:ÅC:)8?î­Ä<Rõ6Rõ6²<VÖ?ÍÛ>¤?üª?,Øç>õò¡?ja9X¥9<@®>æï:i:àSM?½Ä<8ôõ68ôõ6²<;¼0?#Õ>ÿMT?X[?5ô§>»ÖO?9ðÎ9C>ÀÖ:ð°:Ú2?Å<Jö6Jö6²<ÛcÎ>ç"l>aÀ_?Ý./?êRå>®C?è7A9û=¢³:î7O: ë]?S,Å< ö6 ö6²<£_?ÀgÞ>¼µ?©E?Æ_á>ÃÝ_?÷9ÌÜà9c´>vE;+ª½:Ö?¼DÅ<ëõö6ëõö6²<ÿ?Rë?bªu?Uw:?-Ó>®±a?^¢9qüi9¥¤1?²;Ø:½Ò:?TÅ<ÑK÷6ÑK÷6²<Ýn?¸T¶>ÔX?N >Æ@>	zT?Ç9¸6ÃF9ñNî½S,::Z:åÙ?BdÅ<¸¡÷6¸¡÷6²<w¯7?¸è>:/J?-4×>em>gA?cæ®8ºµ9Û>b;d~:@?ÂÅ<÷÷6÷÷6²<Ä-?<ç>@?c"?ªê>ìE1?®ýÀ8;¢9E>¨ª:[:ÜÇF?
¢Å<Mø6Mø6²<,=`Äú<É 0?ß´;:T;Rý?pù¹ó-ý8¿ÔÆ;Ø;T5?µ,Æ<j£ø6j£ø6²<ÍW?Àq?eU?2×?dÈ>Q]H?>Hè·¸D9q½çë9Cç9d¬>²iÆ<Pùø6Pùø6²<+ì>æÚ>ÈGB?Þó(?!îë>)S7?MM9!d9<ã>¡r:îæ:1b?³Æ<7Où67Où6²<R ?Doº>(²U?/6?0Îï>MÓB?Ò²8Ày¤9é=jKô9µí9Ð?÷Æ<¥ù6¥ù6²<?¢Æ>]ån>ïÚT?0i?Õa?({F?R$+=hwÊ<dX?;²	;Â:í^?ÜÇ<ûù6ûù6²<~$?òÑ>ìCU?S?oT?Æ©J?÷Â8B9sá=è"Æ:a:Èõ9?m\Ç<éPú6éPú6²<Ý*?H«¦>Y?í]?¾{?¿!P?¥â8t9«ÎH>p=;çÁ:IZF?ËÑÇ<Ð¦ú6Ð¦ú6²<ýQ>Ê6>}m;?¡z>	7>¾4/?ªm(=\Ï<ÔïO?òÍÀ<uO<n2?[æÇ<¶üú6¶üú6²<«óñ<±¸<¯'?~
;/Ø:¢%;?<º¸.J9íÎk¾m9ãº9?ïÈ<Rû6Rû6²<)
Ì<0Ñ<`¯0?Ö ã;à?¥;1î/?­÷¸í7Å85~°¾lùï¸ðº9ñn¾ßÈ<¨û6¨û6²<vù?kÐ>÷rW?øÝ%?Û>IÑA?G9xw9$lÎ>ôl:Dàá9"ô%?Ó È<iþû6iþû6²<Ïå:?_þê>ÎK?º*Ó>#7>v»<?Ð8.99cE>éh:+:B]M?$@È<OTü6OTü6²<Cï ?×?
??~hN?Õd³>kF?*À9Äç93¡?ÊR;¿7 :é;P?®ÀÈ<5ªü65ªü6²<éUÈ>×	Z>
7k?|??lP?þ­9øtB9Áe?¤ñ;/:®òz?JàÈ<ý6ý6²<h=uñ,=,?ý
2=Q;=ØÉ)?Î,:?{:õ&?å¸E<8<t-?éÈ<Vý6Vý6²<ï&?ÄZÊ>ñ0S?Äý>0§£>ÈëE?¿Qv8@J9
ïE>e[;*\
;scF?µöÈ<è«ý6è«ý6²<GB?väó>\BL?êS
?zI¼>+'@?{c38`9Û¼=@ðÆ:Ó:¢A?É<Îþ6Îþ6²<«¤p?oí>ü±?¯?Z¥
?fl?Þ(9ÒX¢9o$>8Ã.:ò­è9@G@?kÉ<´Wþ6´Wþ6²<p®M?Û?¹@B?ÈQ?Í¸>è3?òÐ¸ÖZ9r·½È2n::¬(I?Ä|É<­þ6­þ6²<7V?:>xqg?'³I?Íæ>À¸_?p¸^R9|Cà½h:>Ö9¹Ê?¤É<ÿ6ÿ6²<!?^È>I³N?g?éèF?v!8?#v':o­:õ?æã*<çÖã;@?*,Ê<gYÿ6gYÿ6²<¶4.? Ñ>÷ÓT?ý?e*??ª×D?ô9ÃsÂ9¡D>,²;ÔY;ÏQ?xEÊ<M¯ÿ6M¯ÿ6²<'?û<!··<
/?.d§<
<?¿Õ·¢9!(½b÷5;ä;Ë_2?eÊ<77²<,Ù>ºÑ>*V=?ÌA>ÿx:>s1?¤9¹/£09I»¾÷ôô;çÏ£;¸g??Ê<-7-7²<ðÁ1?VÒé>AB?öbÅ>ä>Q:?¦Æ»8t(9§>&>	:¶9î¢a?½ÃÊ<X7X7²<H]g=ð+=2-?Û;ý¹;l#?þp¹#<g9g¿ÉÐò¸y
91°Û¾$
Ë<s7s7²<9¿?9:?þl}?Ze?p!
?+_u?Õá¨9¶<9]ú?µÙD:/¨:3](?Ë<f®7f®7²<Ê·?%®§>j[?Ù?Þ¨>ET?$ñ8P(£9`q=ûà:Ïy]:ðe.?¥8Ë<YÙ7YÙ7²<ãN?¯ºý>ôO?ÿá>¬à>}9?@:p&?:3?2:Ùz:g?âVË<L7L7²<{f?ö?Âdb?ò¾?¦n´>WÉN??3¶ú­{9ÂR¶»Ôg ;¶æ:ü1?hË<?/7?/7²<¢êt?´½?D¡q?Æ'?Øz#?-½a?*@9ì?9¶?°@;³éD;%ð8?ãxË<3Z73Z7²<S,?oÐ>îBT?ÐL#?ßÕ>wC?«(=9³@9fQ£>(ï<üA½;H?;ÚË<&7&7²<¤?å3?S?	Z\?hl×>¢í?/V9À~9½?\`;lf:I2y? äË<°7°7²<n>?Ý7ã>ÆV?ú?îé¬>yßD?meí8Gr9×z>Ù_;1;>æA?zÌ<Û7Û7²<ùK?<û>×O?ø?ö$Ñ>ZZC?éã)9ª9#E>¼-o:Ó8:ðà%?°'Ì<ÿ7ÿ7²<Xí>kÃ>Ã.l?<uj??2U?Þ«8"§9 >ÓØ::%;K?ÑQÌ<ò07ò07²<Ñh[?{?aB?¯g´>ïQ>B2?´û·0é9ä½ö¢;YMw;Ö±(?DÌ<å[7å[7²<ÌÕ·>ö¤p>ÕC?'^ã>JO¥>D
0?Òù;8¥9S=<ïÀ;xaC?¹Ì<Ø7Ø7²<è #?DÿÄ>£T?§à>çÜ>
4?ãÕ£85z8à '?wÈ:î³é9t(?ÀìÌ<Ì±7Ì±7²<¾[*?=sÇ>í¨Z?S?n}>¥ÊZ?ov9:*æ:Å®.?öR:ÂÈ$:-1#?4Í<¿Ü7¿Ü7²<Êì>h>\C?Æñ>Pª>ß5?Ïë¸6E9*@¾BQ<ÊIÿ;¯Q?AKÍ<²7²7²<Úâ=8Óê<w+?âÚ;Æs;µÅ%?Àm¹ßì9«:j¿ÑJm¸ Ò98JP¾HñÍ<¥27¥27²<ÍÆD?¯·ð>õDQ?sÉÛ>û?>cD?_9¥Q9>?=^ :ðÝF:ÔpN?êkÎ<]7]7²<ã}m?ºö?µØN?z?X$$?6II?dÕ¯9g_Ù9PÏ>I;,';ÓV?\áÎ<77²<)?6Õ>©ÔK?ÅÞ>²8>¨A=?Lä	·^9Ôík¼¨.:z¬É9Cè??×äÎ<~³7~³7²<»K?}?,(I?5?ìû§>bC?Ý½8¸7Ô9yb¯½»#:ÕM:ê2?ûòÎ<qÞ7qÞ7²<Á"7?°)î>ÚD?"p>3·*>Û^4?;?¸ST9?©½vï:=à:*«?iÏ<d	7d	7²<º9? Íò>>ÓC?3ÝÐ>K>í??V¸¬489ÐE¾õ:W¾9¿ÚD?í Ï<X47X47²<¶o0?«äí>Ý=?ç@ç>3`«>õ¸,?~P]·W¤9¯_¬¼àÒ:Ñ|:RAU?poÏ<K_7K_7²<¢	?Ü£>óW?pìó>4ã >úB?ÒBÖ8j9L·Ä>uþÇ:¶Ö|:~J?1Ï<>7>7²<¤RÍ>i>ÿB?¡Å>Á>ª-0?2¥¸×ú9]lÓ½IT¢:Í×S:_*D?8ØÏ<1µ71µ7²<©ð>Q&>áX?HX?÷±.?§©M?C'9ùÏ9>ºoÚ:*:xJ??6	Ð<$à7$à7²<×§V?4@
?\½F?Gã>å>xð5?·L¸¹ÊS9.Ë*¾î
º:}e:aáO?¨Ð<77²<³×<,¡<ÎM+?^.Ó;É`Ì;¼B?\x%¹öØQ9ÒÜÉ¾Ñö¸Vø8²ê¾TóÐ<
67
67²<¼ ?È£?Ïj?Ïð§?G¤1?r?ù&9)qµ9-9¶>};$ª/;rb?®þÐ<ý`7ý`7²<?Vï>?8e? Ç>üë?mg999 i>P´;W:åÍp?ÂAÑ<ñ7ñ7²<¯õ>¶ª>Ûó8?èÎ>Z×F>ÍE,?J¹¨[ô7ÿ®SÀdZ	9çmù8¬ø?R÷Ñ<ä¶7ä¶7²<·)1?þ¹>D}t?Ð¥=?ÛÚã>ÈU?E)ö·k¤L9'ø½l
Æ;+îD;Â¸?)Ò<×á7×á7²<\y?-±>ÄG?6]Z?òõ>u£c?¤¼80§9~mÕ=¨È:é:Ád?:/Ò<Ê7Ê7²<EÐ?oO:?9ûF?üÅ>>ÕD?Ù¨·s9t¸½©Ä£;Ãj;2?r¥Ò<½77½77²<$U? ³ú>ßZ?¦>¾W>¦E?=Ò8ì9éæ@>AO:äÝG:Dä?´-Ó<°b7°b7²<è??_C?<L­?â_/?ï÷|?¤t9G8³9:¡¾>ÙÑ:nÈq:}0^?.óÓ<£7£7²<×V2?V Ö>Ã·T?~W°>þÝb>üF?Ïjâ¸:°9<Å¾À:*;K:ä&??PøÓ<¸7¸7²<Ð"?ÎMÇ>·6P?ã?ÙS´>u=?ì¸àïo9q&¾ò°*;ôÉ:¡^X?eÔ<ã7ã7²<>?pgè>XæQ?Ý§?s¬Ö>m8?åþT8¯y¨8Ó¡>Ün;rý:ëDq?&Ô<}7}7²<×2?ª·Î>îy]?ýé>G{>ùKO?')P¸=¤9î¡½£Û9398?ý/Ô<p97p97²<Þ'X?F¾	?±ÝH?Z×>k>àþ=?íÅ$8Ò*89
å=C^:5:iò>?aÔ<cd7cd7²<¼/?D>×?ígÉ?®å?¨?w0>aw=ÿ¶?$¹X>=iNµ?¼Ô<V7V7²<o[ê> [>ÉãD?>øM>W4?.S¸]CD9Ëº	¾Nþ:)G:Ã$?þÔ<Iº7Iº7²<½?¯©À><I?¦>tQ_>)ï>?@¸æ4V<ö8gÞï:¯¶;iíÓ:æ£3?l(Õ<<å7<å7²<W?ró>@©b?U¾?{Á8?ÙÌW?Z1ì¸AÚ{9p¾<N2:e
:ç}/?ÈjÕ</7/7²<n&?ÈÍ¯>¼âq?g??"?b?Ôl9_[9úî>uYó:=Ý:,Ûo?nÕ<";7";7²<ºE?Áý>GG?xÞ5?^A÷>M<?²{;
µ®:sýG?hUD:e{ì9¸T?­ÁÕ<f7f7²<3?À«>{FF?O¼¢>¤IY>º??æF,¹Ì,9Eï¡¾9¨B;b
ü:·E?ëÕ<	7	7²<Ar0?Yß>J?RÈ>Úì>*u??Æà9grK9w Á>-`w<ªä&<º=?YÖ<ü»7ü»7²<u0'?¾ÇÚ>×¡C?¾³>z~>ï±4?hÜ8©¹P9æÛ§=Làý:Ã?¸:ê^0?ÂÖ<ïæ7ïæ7²<g?á£>ë"K?¥Úµ>diu>@³=?³2d¹²4b9 ¿-;=÷Á:Ï??;4Ö<â	7â	7²<±4?³s­>Ub?´T?»Ð°>eÍ9?¥_7ó9­â5=á(4<Uÿß;1æM?ÎÖ<Õ<	7Õ<	7²<?µ@É>ôÜE?>:>ç1?ài¸*9ñ½Çq9ø®9IGí>ÞÖ<Èg	7Èg	7²<í?·>Ap? R?HÒ?ÿK?àØ¸
§8Ò%¿m#`:.ø9i3g?q!×<»	7»	7²<Ù=^±=:m8?e&</ þ;<'?I¹(Í9Zn¿Ý»9,¡Û9¥Ú>=×<®½	7®½	7²<ð?ðÖ>.V?n#@bÆV?	í?ª¸.:f©9ÍC?É;¸¹*;B?Ø<¢è	7¢è	7²<2c>!«>÷ñW?àL?ª¯?s$G?¡3=ñÞ<ØM?Ôq%:X?:DÏ?ñØ<
7
7²< Íñ>å© >¾¤@?Î>t®A>b2?Ûk88u9³/>	»9^²9g?<6Ø<>
7>
7²<~C?
©>è??n$>[?Ôsq8Æ5d9pm>­å_::Ém>?bØ<{i
7{i
7²<-Fñ>e>_¬n?Â?PM¯>)\?åx9¢Ã9Ç>l@¤98Â9xØ>vtØ<n
7n
7²<§Îò>d>±W? 3?LYò>°=?¿ÝÌ8!w9C>:Â­:¯XA:f?­}Ø<a¿
7a¿
7²<ü£J?'U	?®Þ<?¶
?¢AË>A2?ª¾8÷<9<¸>F:ß4:W?Ø<Tê
7Tê
7-²<é?ÙÎ½>cïP?É+?-+¸>(H=?d¼â¸>X9#6¾ûG;¦;6?ÿØ<G7G7-²<èî>=s>12C?"à>.ã>µ4?¢Ò7Ú49õÒ<å?!;Vß:_¨8?I
Ù<:@7:@7-²<Öd?ÅDè>8|?7R?S§?O?Î9löÎ9;îþ>Rö;_;;½J¨?¦#Ù<.k7.k7-²<(î?õÁ><ÄQ?á?£³Ç>ÛÅD?íÕO8!@9Îv
>¬@;{d:$J[?ªGÙ<!7!7-²<«_N?~»?¾D?Þ$¹>ýN>z4?*+9z4ø8å0?F|;¢K%;ÞZC?¢gÙ<Á7Á7-²<Sü>>¯e?¹#?½pÖ>¤HC?
49¾e9@6É>°[:).:àÈì>ï½Ù<ì7ì7-²<ù{/?Cá>úG?Þ?,¸>?V8?f8úõ9Kòü=kï9ú»9­Ç"?Ý¢Ú<ú7ú7-²<xÍ/?rÒ>¯U?¤'è>`N>IV??L¥8t_9=>ã;?§:÷?Z?åÙÚ<íA7íA7-²<Ì³ù>ë2¦>¦O@?^hË>=}>¼1?akO9©
8y?@ß;;Þf?ÖÜÚ<àl7àl7-²<õ?»+¡> ÿv?lç>Bós>éÚr?Ñê8_9¾Ò]> À;[Ka;ÛàZ?ùÝÚ<Ó7Ó7-²<()?Ø/Ý>Ù5D?BêË>rÖ>çS9?.Ó¸ÁGÅ8
	¿íÝ;PD;3|3?7&Û<ÇÂ7ÇÂ7-²<¤^ä<W¥<r1?ö¡7;/¦;¶?à¨%¹d×Ï8`L¿:°ñD:üQ*?hEÛ<ºí7ºí7-²<o¹?o>ØÍT?êõà>Qb>6>?1qÛ8è2¢9,->¡=:¿V#:	?â\Û<­
7­
7-²<W=RÙ<u-?xë0;þ";Ú°?Ö[¨¸9t¾÷{²¸|ó8ÓY¿N^Û< C
7 C
7-²<¦S>

>e@?H0?»!ê>ü@?a(£<UëE<	S?«?Ä<Z^<âña?fÛ<n
7n
7-²<V?ÅC?]xw?^?5Ïû>,Åa?hH	: 9s?y:í+S:ã¾?
Û<
7
7-²<?_?;Õ?[Rz?h¤ã>À?Û)¼9Ö¬³9
?¦3m;ÄJÄ:B­?p¶Û<yÄ
7yÄ
7-²<J*?Rã>º@?¾u§>½au>Ï´.?&·´ud9
!½_¢;Ó¾Z;=?ãöÛ<lï
7lï
7-²<ÿ·?§e¾>EE?>¸>oIO>Ö_;?xv¯¶§ 9×Ì¼Á:¢Ë×9=?{Ü<_7_7-²<_5?{Eè>üæG?ãðÀ>>!>?V.$7lÙ9õO<½ú:Ú+É9P.?FÜ<SE7SE7-²<i6?«Gâ>pN?K
?¶(¹>ìC?x7På9ôÇv=?l;¿:A??ZÜ<Fp7Fp7-²<#4 ?CÅ>!èO?_[Ø>²ï>C?o¸
B9ö-Á½i;:PÀÑ9`Td?pÜ<9797-²<Î
?V'´>%>E?(Èº>	>D1?Ø
9©ëÒ9·>Î;øQÕ:D%+?8ßÝ<,Æ7,Æ7-²<&ó?eà´>=F?Oqã>>~R9?ðh>7dP+9D=ÀôÝ:$J¦:IÙ*?Þ<ñ7ñ7-²<ÚG?Íÿ?·¾<?àMò>|z¨>¥8?äÎ¸0çñ8zÚ¾ÒI;ûw;*U?æÞ<77-²<$Ò>Ô>°,Q?cu«>ÕyY>¿ÔI?j7h8Äë8þf|>Jb:ÜöÏ9VÏ,?PJÞ<G7G7-²<bÏ>¬>ô$K?%r§>i>Äô7?.¸s#è8d©¾Y®:þ^:Þ\H?ý[Þ<øq7øq7-²<Ûý>;£>ògF?&1?ýzï>°Î=?ìGÃ6Ð®b9n\<)6;ìK;ó®>?]gÞ<ë7ë7-²<X0?Ò1ã>]´F?­°>ÕQI>7r5?1¸è'ì8^ã?¾È+:÷n6:&ñ>ÖyÞ<ßÇ7ßÇ7-²<]?	&¦>RôV?Ä?ê*¦>F?½å<9É/¾8¾C~?u;~9;©Q?ØÞ<Òò7Òò7-²<î¨>ÍXE>Ù#B?=5?ôÇ>6?½¶=P'W=cnY?±<¿Xf<ÑD?;ÞÞ<Å7Å7-²<Nÿ3?ý é>ì§E?6ÌÉ>°>¦7?¬Â7îHk9ÌÏS=§PJ:%g9á{£?ëÞ<¸H7¸H7-²<Ð9:?Ôxè>ÈM?$d?%? ÷J?T¦=?A=2\?ß:-:D?ÈPß<«s7«s7-²<r>±>¶cZ>¹ÄO?{*?n¦õ>Pª1?¢à,8ýi9Ç ¤=i59b-ã9¡L>%vß<77-²<NO/?ÏÝ>ÚTJ?Â?¡<>?SBP?Imq<õ<¢°f?áq£:#)L:!òL?+Ñß<É7É7-²<]ª0?EÄ>nf?½]-?4Âä>àB?éP9¯Ff9´Öç>~ :74<:»{8?
×ß<ô7ô7-²<P- ?VÉ>»~K?{ö*?õç>®<?Æ4ú8Òö:9L«>ku99VàÚ>a%à<x7x7-²<Î??¾³>NrM?g¨ø>6«>9?.Û8tS9µ½+>[¸; ];nª1?P7à<kJ7kJ7-²<¬%?Ú>
ÛA?á¡é>÷ö¥>E04?ß8g.9ûÍ=¾ù:·¯Æ:3Å ?Sà<^u7^u7-²<µ¦?ê¢>(S?J{£?ÙíD?T?Ø¡96û®9õsì>âÄ;»È:ÓZ>?¼bà<Q 7Q 7-²<Å%N?£O?GïE?XÖª>ud>)W??^¸¾
9úVM¾Æ#¶:o^}:û8?á<DË7DË7-²<}çî>OE>µpU?-ýÁ?¦1l?AR?Í=4*"=Û_?ÑÙ¢:Ñ*6:ÈÚd?=á<7ö77ö7-²<j??±,Z?ë(?Î>SQ?
ñ·89'ò4>ÎÇ3;Xì:»B?lá<*!7*!7-²<ËX!?3¾Ç>+ÊN?~e,?Ó>|Q?àãÜ·4ÜC9[½¹.
:px®9(O?~{á<L7L7-²<ò3£?+cé>ô³?_t´?iÚ?¢I?¢þÀ:'ÖK:4br?À4<NP°;øÍb?­ á<w7w7-²<8q8=	=)Î2?.k=Fð7=n¨#?½÷À8psX9Þ9d>9Ð-:û=
:~?àÀá<¢7¢7-²<Õ¢?fß²>»á[?¢?Ù¹>^U?a<79çu91Â¾>	C7:@ö9³S>?º>â<÷Ì7÷Ì7-²<ß>T>¨Ó=ëZ?ëlK?~óû>Ë±N?¿þ<q(<ä1b?Ä¨<´÷&<J2Y?â<ê÷7ê÷7-²<?Ñ?²>1N?÷7 ?¿>¯V?³õÃ¶w9!J¼÷P9s91Á>Hûâ<Ý"7Ý"7-²<Î,?KìÓ>¿P??sÌ>Á@6?8'Ø·»M9|½NÄ:jk:µhU?ã<ÐM7ÐM7-²<
¸v?ê2ó>GÚ?¦?.¦¤>7yv?©9_J9AQ!?=ß»:Ññ:á/?þ<ã<Ãx7Ãx7-²<s?uO¿>ÊS?ra(?Më>ÿ07?Â¾Ô8ÉÁ9î³>Ò¿:â×á9T%-?Pã<¶£7¶£7-²<[£H=pÎ=²K*?á/¿<>ß<?¾ï¶`v9ÎmJ¼Õ¡"<Gcö;ú(?Xã<©Î7©Î7-²<ÛTæ>)à>ÎO?Üë?âÅ¶>¸ûJ?awª¸¹jA9a¾é/;üú:æÜ2?Ü§ã<ù7ù7-²<KÉ?×>Âk;?*íØ>«]>M;.?5§¸bj+9Qz¾×):Nª7:"N?ìÛã<$7$7-²<·7?2[ã>ÆN?ËÙ>`>©?B?dcX8ãÉÿ8+X>@#:/<³9E+i?qå<O7O7-²<i`?fÂÛ>Ô¨9?9&?I¡Å>i\0?:/Þ :FïÖ>q;¶¥:âjW?ì}å<vz7vz7-²< Ç?ð&Ì>ÄÙE?ñ£>·f>5?Z	8x9×a=s%:!:rÄ?Gå<i¥7i¥7-²<ýg?##©>DäF?ûdß>><?ýÙ·3b¢9+½Eá:ST=:@E?Ñå<\Ð7\Ð7-²<=ªI?:!ë>[?ì?+;§>×ãF?>sý8¢åS9Ô>Õq:÷(:LES?zùå<Oû7Oû7-²<V?K6Á>míB?½?_)½>#68?@¸Q69Ü½Ñ	Û:i:Ð@?"%æ<B&7B&7-²<xÌ?-4¸>L?øì>°w£>E×8?Ê6ì¶9e¿;Ê}<Ð°;îR?;æ<5Q75Q7-²<¾"j?57?Ú¼U?C?½ñ>D¼O?¾b9©«9e©>ó;ó:ée?Ûæ<)|7)|7-²<|
?÷°²>ñeF?N­>ÞÁm>Ç:?89è©9úl>BZM:H:{+?óÞæ<§7§7-²<Óé'?sÐ>7N?½÷>Ô;ª>¾F:?2êï·å£9^^;½ÍY·:»~i:ÏI?möæ<Ò7Ò7-²<<Ñð>R¢>¨å=?¿(>Ø_>5?'²µ¼ñ9»24×9ñÂë9|­é>"øæ<ý7ý7-²<>>÷R>Éj>?6+>w0H>´÷1?Ò8¥¨9	g=Oc:M(é9wV?ç!ç<õ'7õ'7-²<O«c?¯ö>£Øl?¯èô>4">º~Y?ò¬Ì¸,§ 9,#¾½x,<$nÅ;£_?ooç<èR7èR7-²<Æº`?ÛJû>ðd?Ò¡?n¡>îM?o¸z[8ÜQó¾o|:¥_:!ª?Þrç<Û}7Û}7-²<Ic2?åOÕ>3V?¢,?ê>ðc<?y´&979â*	?.¾9¨H²92|?¹è<Î¨7Î¨7-²<o<?¼;ã>mJT?Ôk-?³Ã>nÛb?9ç9S³9Õjá>J=.:µ; :J0?4è<ÁÓ7ÁÓ7-²<¾>BÛk>×N?¿§õ>VDª>¬8?ÝÖ8i9l> [:ÔCT:S?äëè<µþ7µþ7-²<T;?¢7Ú>²y[?íã?L?©ôL?ø:¢Aà99?_TÙ:9l:Ýk?ìè<¨)7¨)7-²<e-?úÆ¾>-H?­9ê>z¥>5-5?kßÍ¸¾ÙU9#sv¾Â
h:rMV:w
?+é<T7T7-²<¶>æ³e>æ}K?Ç¸?±Æ>Õà>?s¾#9^G9;Ò>YÌ:F: L?Ié<77-²<Inx?ïë?Cc?Cµ?áM$?Bi?¯Ýa9ú$¢9M²>Ó;d+ :y~W?Qé<ª7ª7-²<¡à>Ò>4ÐN?>©W@>ª¶C?¹rB·x@x9]È¼¤;âH;ÑQ?$hé<tÕ7tÕ7-²<"?ÿ(Ö>Þ?B?&B?*?a
B?aEî;{;pQ?÷;$;äzQ?é<g7g7-²<]o?B¥>´L?¦=«>CÎe>vÂ>?Q8¨9UéÄ=7ÓT;a;§7?Ëé<Z+7Z+7-²<yc?ävÃ>÷õ?yÖ?í?T?ïÅ9<Uç9%Ú>±:í9ÜÊ¯9î»,?ååé<NV7NV7-²<y?V«»>§pF?6½«>Ór>¶5?&<;¸QÚ9!R[½îp:åÑÌ9|<?Ôê<A7A7-²<n>7?ªä>´£M?ê!?|>ã>	ó5?ÄPè8M9OU:>¨n<ºÌ;¹(5?1ê<4¬74¬7-²<059?Àê>HJ?©Ï>0>:=?y7SM94oÞ<ëö9d¤¥9YÎ>?R@ë<'×7'×7-²<@Ë?<¬µ>1qM?&b?V/?¾;?(ÛµùÁ8â¼ÈÎ;Ë.°:fUE?·Bë<77-²<'°l?@ñ?F?5mò>ÔV >ñA?Ò+¸'U79wëÇ½³:L: ¾;?Xë<
-7
-7-²<Ç?-gÄ>³K?0Ñ²>½ç]>§JN??·NÖ84!!½°:ÿÎ9`ß@?1jë<X7X7-²<.]=LÚÖ<Ç0?ï <¯é;L/?Ü,¹è[9[É¾Âåö8½ 9Ìs>Óë<ó7ó7-²<UÆ?Ï½>ÉeO?
·>ò~>Í8?¶¬Â¸â9Q /¾èê9eS9gI'?ì<æ­7æ­7-²<wË>²^>OI?J¿?`Â³>ÈÆ8?è*)¹~49¨tð¾Ù:1/:ÒþJ?*Nì<ÚØ7ÚØ7-²<ÏS[?átþ>b¨\?%«+?ÇÌÔ>ÄN?ø9xÚq9x,$?bÖÅ:U¨i:7ÁX?øNì<Í7Í7-²<¾åG?ú]é>ÈH[?Ò3?òa½>]íB?Mj9 |9{³?é1I:9::'	
?Eïì<À.7À.7-²<ªõ?ewÓ>9??L¬>w>K2?e¸7å9¤I¾|q§;DJo;Ô"3?ñ;í<³Y7³Y7-²<Pq	?Ù³>£C?UFÏ>©ä>-?âwN·ÍJ9OEÆ¼Ïú;Bñ¨;l=?kcí<¦7¦7-²<Í?(¾>>N?ÄÂ>/J~>ÁßC?Jöp¸9QA¾¾ÛÑ:Cén:}Þ`?¥í<¯7¯7-²<lj?Cû?wg?8å¹?ÉÉ7?±w?ÜÛÚ9Å¼Ë9
	?½;¡:a³?MÙí<Ú7Ú7-²<mJ?´ké>W^?ÊÇ?¹.Á>"I?·7­º¨9 ´g<ß:%"f:~$?Ýí<77-²<Úª?À?6Õ?fð?6xþ>ÊØ?9eþò8Ø?F~:Õ:b¯s?}=î<r07r07-²<
=ü½<FÊ>?tZ^=ÚÆ=Ã<?BÕ:ÁT:@?S¥<Îâ_<¶ø1?ØIî<f[7f[7-²<áá?Yö²>I?'Lí>Ëè«>Ä¯0?G=¸Õ¼9FM½W1:z6:×¥ø>Pî<Y7Y7-²<­ý)?ÿÝ>YD?÷ùÿ>­­>a§<?½9øº¦8ÕPm?àÔ©:B:²
`?£î<L±7L±7-²<3<3?"Uå>¿H?ëQ?+5?Á+6?Íß·-Á=9]÷½¦';û
%;¹ÄF?m¬î<?Ü7?Ü7-²<w?ël¡>g?ç(?Ý	Ì>8S?õ9Ý9X|î>ª:
;;3¢:­*Z?ëûî<2727-²< }`?µ=?O
V?+5?Ûì> ÏC?Ü{v¸ë·þ8V¹w¾<a<:ÅP:¯N?ï<%27%27-²<uy'?Ø>ìE?Ê>èn>ÆÈA?×
q8ù-Q9N>\Û{:Äï:±p?|-ï<]7]7-²<Ö
>bÌ=åy1? ­M<o<¨(?v¸w¹%N9þa¿ÚT×·|9Dj2½Mð<77-²<ú$?´Â>Y?çÃ?Å>®$E?ÂÀ9~w93K>ê9<$\±;5i=?5ð<ÿ²7ÿ²7-²<pTÐ>R­>güH?û®>¤^o>3#;?ËuT8$Å9s6ª=Q{.9Cq/9 þ>¦¨ð<òÝ7òÝ7-²<M?^·>À T?à>>D?ñ?G9Ìó9|-?Û:vS:V?f©ð<å7å7-²<D?@Æ>ÓKG?ùÃï>{>ÞJ?²9§=9åvÏ>D*Ñ9Â½}9íS?Ôð<Ø37Ø37-²<Ñ8=¢âè<@º+?yL;Ü+;o®?8b¹Iã79Aw¿¢÷¸­ô'8W¹¼¿*ñ<Ë^7Ë^7-²<@M>·y>\§C?
4?´$í>[B?¢¸<ã@U<¤]?ÂHÖ9êVÕ9?-Qñ<¾7¾7-²<(0?Æ¸(?ë«Q?ì?Ì{(?»ÒG?h¥91ôª9Fþ÷>;ûA;D?tò<±´7±´7-²<sm1? ôå>?E??ï1Ê>ïç3?¯ÿ9 7í9.÷	?b(«:#r:¥ 4?Øò<¤ß7¤ß7-²<ÝH§?Ó¼?V?é¯?q?v¬?y²£9RÊ¦9 @û>f¸;l}=;#®x?ò<
7
7-²<¾?Ná>¯µ?¡?¢n?(?Á9'à9,N
?ÈâP;Vß:í+o?áªò<5757-²<Û7=2!=2?	®<èïç;?0?l8¹à¼09G¿yC¨8
_9A>Vºò<~`7~`7-²<SÅ=·ÀÙ<¯3?O<¸FÖ;®®?í¹ý8Þ8s?3¿²:ü@|:¶4?Àò<q7q7-²<U¤±>îðb>ccH?äæ>¬<>9?\9J?b9Tª>ÌK:Ê :QG>?ÜÝò<d¶7d¶7-²<×j ?Gh¯>jj?4?·Ð­>8g?<F8v¶W9r÷¯='õ;
;6|P?ÿkó<Wá7Wá7-²<½w?	>ÿüd?0Ó>{>lîV?·ºì'99«K½½Z=;;ÿ¨9?ìtó<J7J7-²<$¬&?9¦Þ>i£??!DÀ>+>â 5?$#9çèË8D?».9SSª9ÓO>|iô<=77=77-²<Ör,? Åß>ñHE?;ß?òIÕ>Gâ3?ôn8Ó9G¯
>µfê;6f;»RB?æyô<0b70b7-²<Ü4?\BÜ>Ð×Q?¼?ü°>w¹A?à^Ø7äÀ9¸<=k:O<:d ?©Ãô<$7$7-²<>AÑ>jo~>²R?ÁôÔ>G>'5?üX9k­9üRF>ªh¹:Q>Y:p|Z?õ<¸7¸7-²<#F?ë>Æ?à?!i?^?«¡9Ú²²9üç> É<³ïW<qn?)õ<
ã7
ã7-²<ÖD?P^ö>6CL?}?ü
 ?ÈM?z 9ÿ«þ9'â >$«:ÅÞQ:W2Q?
/õ<ý
 7ý
 7-²<Qé>ÕÊ>dBN?ÀLs?­=*?cî6?ºWé¶ôÒ8
½F\8PÝ9;È>åaõ<ð8 7ð8 7-²<×>þ>üM?v?ø&?=?s§9Gy9ÈÊ+?àA;nïÄ:ôR)?Ënõ<ãc 7ãc 7-²<ÒA?_¬Ñ>©¥l?;?Åb¥>:N?eG7¼å9xh-=%:µn:+ª)?¦õ<Ö 7Ö 7È»<Ýô(?#êÔ>%K?ÂÙ>à°>Øk=?MâZ·²÷&9ÊÌ'½~Ñî9ÔÈ9:6?|¬õ<É¹ 7É¹ 7È»<'d
?«>¥)O?ã?´lC?ÎO?w«:&°:³?ùö£;n=;ø|]?(­õ<¼ä 7¼ä 7È»<ã?Ä½	?l?®ÿI?r#È>0?î>A9ªü`9/âÛ>\V;àC";~s?­õ<°!7°!7È»<@`?qÅa>Á²?øi?¶T¦>wX?¶q9æW9Àäú>_:àØ9¸cÂ?h¼õ<£:!7£:!7È»<r"y?/(?¼³X?_ó>ë¦>ÅQ?åxW9)-²8ýÊ?/\x:sÿQ:b?ö<e!7e!7È»<V<`?RF?^¤Z?fî?¨>ºZ?%C>8ß+¦9=þ:(<:&AP?¾¥ö<!7!7È»<Ó<;ú<È/?;"f;Ã'?Ps¹¬âà8¾¿i¸[§98×½÷<|»!7|»!7È»<9ù?Êü«>vA?yq>Ï,>F$3?½²É8_'9->ba:T¯/:,ü#?h÷<oæ!7oæ!7È»<±P?Y&?
?d?O0?i¥»>³Þp?§»ê8õÔÅ9%à>æs~:!:&¨I?aÓ÷<b"7b"7È»<
n?Ýÿ>d?<?Á#?Ãým?cp&:è°Û9eòA?W<1,;¶`?ûjø<U<"7U<"7È»<DA?PÊç>*¶U?Îõð>b>l¼B?ê9Ì¾9=r|>ý4;ðµÓ:@¡5?¯ø<Hg"7Hg"7È»<|ÚW?£rË>Î?À0¦?ã?G»?êÝ9j÷³9-Ö?ØC£::K::¹Z`?ÑØø<<"7<"7È»<¯2?Y >·V?y
?"®>Ä.P?ÔÈ8E¡9he>Éã«:L:ê0?Igù</½"7/½"7È»<4?#Å>&}?*E?i¿ç>1ÌY?¡Û9M¨Ã9.,>¡:®Zú9ëØ?-vù<"è"7"è"7È»<±ð1?Üß>ðºK?é?
Ò>¡6?7HÄ8òÛ¤9¼e>¥f:×':oh/?Æù<#7#7È»<8Ê!?}rÄ>ÖR?çÝ?8#Ä>'ÿ@?ÖM·Am,9éå¼RO8;&³:'e?ÆÓù<>#7>#7È»<tÉ>'¥y>éN?\¨??Èí
?4Ù,?Pb69Àxê;`&;@gO;Û:?åú<ûh#7ûh#7È»<XüK??¼PJ?jð>ÑÔ>5@?í­¸xÇl9Ù;¾4åd:Z:¯¤@?¢¹ú<î#7î#7È»<C?¾Ú³>õF?Ë>Ã¸H>&7?ê¤¸/õ9ßþ÷½w²9oÎì9îÀ>RÉú<á¾#7á¾#7È»<7g?µ½
?PU?:5é>n>SE?#8Ï9tª=4¤û9]g°9Ò6?RÞú<Õé#7Õé#7È»<ïg?{k?ò,A?¢Æ>ô>Wú:?¾.¿7Åà95&=}ã:zþ9^?×1û<È$7È$7È»<f=Ô-=²*?ñ,=àïç<+"?<¸4Êî8òþ¾¾;yO;e?(?û<»?$7»?$7È»<ÃC?køä>·Z?Íë$?ëÁ>È0Z?¸ç×6ÚQD9Å<²:HR%:m?åØû<®j$7®j$7È»<aD?_ÌÂ>_­N?Èdï>;>ùG?ñFF9¶ò9Éå¾>®Õé9ÉÔ9©?Üûû<¡$7¡$7È»<?.À>ÕMI?Y<>Á­ÿ=ü¼<?F²¦¸¤ÚÂ7Û¿¹©O:Ì:ÑU2??	ü<À$7À$7È»<üJ?ôü>4N?¹>÷v>Å.@?±EP9rj9²0»>lE:Ù9Pl'?¬Iü<ë$7ë$7È»<"ºK?.[ÿ>¡=L?BR>¬÷T>ô9?ªdv¸f%9	?¾áÿ-;¼5ã:D?Úü<z%7z%7È»<ñÖ#??|¥>Bt}?}÷0?F1Á>Îj?÷¼ï9.³9õ¨[?Aa;ø±:|T?ßÝü<mA%7mA%7È»<Ë¾+?Ó>ÙO?S6ª>·;a>vA?¸¹.9ø¾;?u:±:îðN?®.ý<al%7al%7È»<k"?TþÈ>_iI?d*
?/µ>rtG?(]9S9©½>"Ò:bj:Ä?:?§dý<T%7T%7È»</xG?úÿ>Ø|G?sá´>äu>*Q<?8è>¿8fb¯>°ES;Ø;2`<?gý<GÂ%7GÂ%7È»<,¶[?b
?G9K?ö>ÀH>mG?39ôîì9àâ>ØÑ<·ÜÓ;55?6èý<:í%7:í%7È»<àV[?6}Þ>7`|?²ÀÅ?°6?Fþ?öÉ9pq93xV?Í&:îr:é
?Kíý<-&7-&7È»<v­,?YÖ>x;N?Ò«?~Éµ>Ï°D?ç(¦9_¬9ûö>;üZ:la`?è&þ< C&7 C&7È»<ókX?´?9UR?k§?³u¾>mA?¯g&9Ýf9í¸>!?:e©ì9¼Ù&?õþ<n&7n&7È»<Í"?àÈ>ËO?)75?há>N?°5Á;9º¢;½CÍ:10:U2?`øþ<&7&7È»<·´?·N³>ÓuG?£¬Ü>mP>Lê;?¾/9ï9"¦>ãÅ9@ç9oEÚ>÷$ÿ<úÃ&7úÃ&7È»<Ô>­Ñ>fE?·UÙ>ÁÒ>]r8?æ7ï1*9ñýh=u::sß?%_ÿ<íî&7íî&7È»<56?â>*M?ä×?Ø«Ç>±ïL?~É7ßl³9äy=±½!:?/½90ÝZ?mÿ<à'7à'7È»<Å<(Ï<ò3?×;;ö
?4¸
ô|8/¶¾¹,/z8ËÝ¿Bÿ<ÓD'7ÓD'7È»<a8?
Ú×>a¬Z?æ?«>SFD?
8î9t¢{=Wh:Õ*:Í1>?.5=Æo'7Æo'7È»<M+?µ×>LK?£aÎ>À>øÅ??Ö¸Lm9ñsg¾Ö<;í	;.?9=¹'7¹'7È»<g¼Ö>+ñ>V<?0>7D>¿S,?ý+®¸ÞÅ9h&¾!¤;£×W;\ªB?Â­=¬Å'7¬Å'7È»<ZpS?ö?¼wN?Écé>¥>´ï??¼í8I9é>!;cÌ:ËVJ?Ñ=ð'7ð'7È»<ó/?ý?V*?Ú?´ÿ>J§? :-9L¾9R	i>F;iÄ:JC?âÔ=(7(7È»<ö?;«>B#B?æIÈ>
>¾0?å²Q¸÷'9£ ¾ù#;·2Ê:½9?ß=F(7F(7È»<Ã?f¼¡>¸f?F?KLè>QZ?Èå8Ô$9ã`Ó=V;õ:ÜE?=yq(7yq(7È»<ÿß,?ðØÕ>óN?½Â>óF>a°A?4;·`9½$J~:qãc:7Ô?=l(7l(7È»<ðA?Gcô>'K?Gë>õê>VC?Øb¸ªJe9pDý½4Ý:}6:A5?sS=_Ç(7_Ç(7È»<y=Þ>òY|>ta?ÙS
?ÂÇ±>V0G?D6´F~9ÖÅ;¶,;ÚÙ;6q_?åT=Rò(7Rò(7È»< ?X³´>]W?)¡ >nÂQ>!
D?#1ñ8â09«Ô®>E:È¢õ9¸ëM?=E)7E)7È»<ÐÛM?µ?lF?¼>4¶{>4D??ðþ­8RÚ¢9Â>Áv;;ûÈ:Io?R¤=8H)78H)7È»<þ¤æ>¯\>>?½Í>û>û0?R8pà,9>%²::87"?ßò=+s)7+s)7È»<fì?/bµ>L?'å£>nîk>Ö1?Î¸5Óö8Ñª¾Úµ¶;Ð@s;ßH@?=ö=)7)7È»<fH=s<E=J`7?Yå=p­=Ö))?Aù:i4î9T ?_CÜ:¯C:|rJ?<=É)7É)7È»<?ÉN?;
?øI?	á?ºFË><:?r 93C9½kÒ>¤<÷¹Ç;»#/?Jp=ô)7ô)7È»<¿ð^?vã?C??g¼>ª\>Û7?Äý8ÈR9ú>Z¸Ò9Ìú9¶¯@?d|=ø*7ø*7È»<¯Ñ>³à>¢L?ÞBÛ>4>q^=?h9ÑÌ9þ¾°>´>;Á:ß4C?ø=ëI*7ëI*7È»<q÷>¬> ³V?yH#?¯^×>@B?AB&9Ë9¾ >Ëo;Àk+;>Ü2?´=Þt*7Þt*7È»<Ïcï?tO?k¢?3!Ù?yF?ÆP?:Z±Ë9b¹$?ÖzÁ:î::%|?ð=Ñ*7Ñ*7È»<E^Å>Ë^>Éb?ö²F?Öäè> iZ?ïn"9·G95Ð>q¼·:õo':¸u?E=ÄÊ*7ÄÊ*7È»<àñ>Í>ÑD`?ÏJK?PÚ÷>ùQ?·º9½Ð:[:Ãb.?!I=·õ*7·õ*7È»<¡>)­=ßc?Çc?u-?¤eU?'­<+UF<B_?i;;×ä·:«]?4v=« +7« +7È»<
G'?ÛÔ>àI?bÚ> Õ>JË??y9ª¬95áç><ý~:BR:ah?=K+7K+7È»<[?¨âº>hëX?¡}Ü>¨I>%O?jR¸åê{9ÓÕ½ì:Êë*:G?÷Å=v+7v+7È»<¥/t?È^?ý[?2#?ÔõÕ>C?§8ð+39qjÇ=J¤M;);P2D?LÜ=¡+7¡+7È»<¸2?YØ>÷R?Ì?*$³>`O?åZ¥8Å@9G§>i*~<(<¼A?±=wÌ+7wÌ+7È»<IÉù>áx>æ±Q?±%½>¬>§;?:»¹Q>99w»¾"­;ù´:¨<?®ã=j÷+7j÷+7È»<Úu?$å?uw?M5¬?t9?½m?Â@R:)ô
:¾­A?÷k;lÛ:ÿ?Yê=]",7]",7È»<¹LK?Lýû>N?V(?Òë¥>þÑH?vp±8lN)9&>D(;²ÅÆ:ùµX?Õë=PM,7PM,7È»<¯+¾>+x>,D?z&?Èà>=?=8¥9¢s=<
 ´;aLZ?Î÷=Cx,7Cx,7È»<Ä6?!å>¤2L?@íÔ>-6>Òã7?²8vµ8ìÛ>DË9öÇâ9uå>~
=7£,77£,7È»<ù?Î,¥><äG?l£>Sd>Ò+7? Ð·âk®8c g½IU¯:)Þ:Á0*?¸=*Î,7*Î,7È»<×,?½,Û>~I?ÎÅ>>o7>?}D·ø
l8Õ½*c:ÆU:Vðõ>á=ù,7ù,7È»<2<¢?¤ËM?ÐI?r1?"3ã>rG?ãy­9þ¬9ËH!?¬h+:n:
>?ãû=$-7$-7È»<ÓÝ+?ZÏ>~0T?ÓÃ?÷@Ï>ßB?¡W8¾Ìª9+¡=dÛù:Cp:õÌQ?Ò=O-7O-7È»<B4I?ÅÔÜ>M?i?ð¯¶?!`?9ªP?óª99|¸?~#L:éç:<´J?:=öy-7öy-7È»<Ýæ?÷´§>ùÞJ?¤>c¯5>»ò7?i7¸ðu9çd¡½ò¸G:o:Va"?ÿ.=é¤-7é¤-7È»<H~?J«>¬ak?Ç.¨>9^T>¼J?G¸Ø]T9_¾åK;·ü:4N?Ý/=ÜÏ-7ÜÏ-7È»<U^p?Æ?+^N?dÚ?ªÀ>I?í 9 ô²9;e>_8t;<A;þo?l=Ðú-7Ðú-7È»<ûN?E«ê>ÿËa?VÊ
?'E­>·M?!âB9¡¯9î>«ÂF:§ò9±Q?o=Ã%.7Ã%.7È»<m×ô>a>¶XM?/	?À=³>}D?Zi7t/9ãu=Ë©3<òó;.<?|=¶P.7¶P.7È»<­óQ?®>^?Zù>¨>ATx?fg84`9È5>ó-Ý;UW;ìU?Ç=©{.7©{.7È»<ìª=y Ã<_¾,?b;©Ox;2B"?±ú¹ì}9ã4¿nöí8ÔB99i¤>é÷=¦.7¦.7È»<9=ïe>=à1;?d=O@=ÿ<0?ÙÑ 98SÜ9
Üº>Mô;1<;êÆ0?Y=Ñ.7Ñ.7È»<Ür?ZÛ>ýA?Ú[H?ÄÐÂ>c¤?H	9k¿°9ÝF>Ü¾:Gh6:¯?Ò
=ü.7ü.7È»<ü­Û>ö¹>¨¨M?OBW?À3?u<?\8hl9FN>ÈÚ;&UA;ØÇC?ºe=u'/7u'/7È»<j©?àQ?}ð?lý??äÙ}?ll9øY9Ùò0?Í¾f:Ô¶Ò9+?v=hR/7hR/7È»<ú ?l?fJ~?`?Ý?õµ?äÖ9(¨Ë9?B1+;´¼:¹
i?Lµ=\}/7\}/7È»<Pz?¬{£>QL?rÛ>>0¡H?þèí7QÜ9(%`=Õ¬ :'³V:???SÄ=O¨/7O¨/7È»<g
?1­>Rk?G h?Æ?Cï\?á\Þ86S95ê4>F¡ò<Þ3<?r?|Ç=BÓ/7BÓ/7È»<t»^=C=·2?§m?=¹=&Þ%?£MF9R91ô»>s¯ë:	s:çD?æÚ=5þ/75þ/7È»<v?Æ\?!U?ö3?Ý¹¸>(P?|¶Q9yuR9¯ÿ>S:Vé
:·wB?éê=()07()07È»<?W?pY?w?#.?me?ü(!:Åå9Ê3?n;#â:.~?H÷=T07T07È»<U@?$õ¯>?<V?q?Ü®>lF?éì8 MÀ9À>[£Ú:|l:&¥K?õ6=0707È»<(¸R??O¤N?Ùq?°q¬>D?áu9
Å9ÑæM>ÜRY;ØÇø:T¡_?¤=ª07ª07È»<ÕÏw?w?éF?µ3?Ö>;?Ñ#19\99/>mµ;M_`;O?D¥=ôÔ07ôÔ07È»<þ,?(ÔÚ>¤`J?ùÙÔ>}Ú>j3?Æ¥8Õü9z>³dp:9.:&>0?A«=èÿ07èÿ07È»<§ÍB?Áú>ëàF?£ôç>)m¡>¿ì7?ïG9üB9gÞ?Dîå;ú;«|;?ÆÍ=Û*17Û*17È»<Æ1?¢è>ÿmC?Á¾à>°>\>?5kn9~ÝÇ9á°>?:Êê:õ?Ô=ÎU17ÎU17È»<ã²
?2ï¾>¾ö9?´"p>Í2>øç+?at·]¡Ñ8¼½V»9w9ÇP"?Û=Á17Á17È»<M?¨ê>·Ê_?/?ÒF5?å¥M?YF|9¬è·9¯>ÐÅ:©Ùu:¨úM?âÜ=´«17´«17È»<Ö#j?å>4?xÖ?úÿ>£K?@Î9(¾9º
?Ì+:Bý9Òq-?¾ç=§Ö17§Ö17È»<{T9?Åú>Öd=?á~ô>Kª©>?t8?é>8d-9·»=;ç:â!?tý=2727È»<´<?õ?í?|ÿ??mxÉ>»ös?¬<¤9ïÖ¨9{ù>×Tw;å`;&o?	=,27,27È»<K]'?5fÄ>p'Z?ö_Y?W.?$ëP?¢9Þ,¬98O>õf;ÿý;OÅ]?L 	=W27W27È»< ßv?\?ér?X?"/ > _?ð8ÿ!9êþ=hU:y@I:
»?¢ 	=t27t27È»<ë ?V,¶>ªí`?;Æ?¾Ä>Þ|E?DË9ÛÔð9Ø>H¸;@»<;ð^H?£-	=g­27g­27È»< I?¤?h ?ªE?sZ±>2?'796Î9Åîb>á:|9Án?{Â	=ZØ27ZØ27È»<9?ËÀë>EI?Ý­>A>L_.?Lå7[i
9hÇÓ=[NÒ9æw³9wþ?°ß	=M37M37È»<l>î±=HM?¯h7>ßÁê=UH?^¸:ÈÛ2:ÐF?À<
º;ëæ0?*â	=@.37@.37È»<ô$?ÛØ>Q A?=?°P±>¾D:?à²4¤§±9;FÖ95n:ýi·9\6?îé	=3Y373Y37È»</¬z?^Ú?5u?Z?¦bÓ>a?@SÇ8èR9Ðr8>Nn°:ï:i?P
=&37&37È»<uíé<¥­<¾o,?¾=!Ê<
#?PÇ¶¶H]9ö}'¼8õ59I
ì=
=¯37¯37È»<ID?¶Åú>H©H?¶Ù>?T>_B9?Öc: §
:©M?µ"²;P:];w"N?U5
=
Ú37
Ú37È»<£G?W?WðC?j?«8Â>Tû/?  ã5¨X9*%»;"ä:ÔÄF:¦&?±?
=4747È»<Ç$°?t¿?¦?ðÞ?¦@?2ë?H=÷9ìõÚ9ü?j1;m´;g<i?EB
=ó/47ó/47È»<©É?'½?zK¥?6H¿?ùC?í­³?åZñ9»Ó·9(? £Ý:IU:È?í_
=æZ47æZ47È»<WÐ@=yB	=sÎ3?Ú²·;¤Õ;{-?è¹TAM9¦òÄ¾G·O£@9¥½^d
=Ù47Ù47È»<c/I?Ýß>æf?¥R?/	?D^?£Q9û?s9 Ü>´s;#.;p)^?å}
=Ì°47Ì°47È»<3?êµä>ÏíH?¤È²>hjy>ä7?õÒ6¸9EY<®x×:-@:é7?
=¿Û47¿Û47È»<Zýá>J>PT? .n?*#?Yr:?¹b6J°9&6¹;>â	;bÊÇ:­0?¹
=²57²57È»<º.?ÑÈ>BìJ?ð>Ù®P>_c:?ÜO8À»9L>ª2;õvø:2y7?M½
=¦157¦157È»<§ñ?{æV?±Ú?ÑïÅ?K4?T?ÂFÂ9k1­9õ?çz;Ì;§×c?GÂ
=\57\57È»<µ¸v??0\?}ï)?A×>JJ?¸)¸zV9êÊ½ýy«:jôf:c>? Ð
=5757È»<Çî>p~>Vo\?íÈÒ>)>yG?jÜ¹s91²w¾+ò:;6Û:ðQZ?´Ò
=²57²57È»<Ñ:?×î>½þG?'åÙ>,Õ>²µ0?¥67wÌ-9/= iñ;È³;ö,?Iâ
=rÝ57rÝ57È»<7?Ïèã>ôN?¡Ô>Ï>|bE? |¶4aZ9L6V:¿l:23:þÕ=?â
=e67e67È»<Ô; ?ûÃ>î³Q?9½±>çs>Ó:?v"«899üñ>3¿9´:k¥>å
=X367X367È»<,-Õ>¤u>>2^?Ï»?¦6¨>¦K??8Ð`897>x´¦:Ö}:ö¡(?Ãè
=K^67K^67È»<Qt?
«>¸??£â>Èñ>Æ/@?À¥8Ü&s9N=´¦;cH;S
??=>67>67_Ì<-N?\«>ÁQK?»>c>Ü9?¹ëBS9	²º¾ø<÷L<¸aB?|!=2´672´67_Ì<÷L=½kà<M0?íÈ;è¦;x?ë¹|'&9½Ý¾)óè999è==?5\=%ß67%ß67_Ì<fZ=£Ó<m1,?|=å\O=Ï?Á³¸/È8-òä¾i7;%gG;6?Óu=
77
77_Ì<%Î?½Ü¨>n°j?AC0?HÒ>²ÌV?6)B9ú
á9¶Þ\>Üq;Ö";Õq>?^²=577577_Ì<D[?Qý?Ï$??5ß>éà>`?5?Zk9)M9&ÄÐ>¹¿<o<EL?óì=þ_77þ_77_Ì<¦¿ ?"/×>@=??½a>â=>ê;?À]´ø,9ÙÜ¹P49®a9çÍÌ>=ñ77ñ77_Ì<Ër=?¾õ>'[E?[ÿ>ð*->¨A?«:8ËV9c>>]¹;qV;
¡]?÷=äµ77äµ77_Ì<Ü>ýy>Y?Iî:?(ÿ>r;?xÖ½8)9ÊS)>³Ô¿:|£G:ìüu?V=×à77×à77_Ì<ØÜ[?*ÒÄ>"ü?Jå´?½B?O?b ñ<x¯<1å/?Í
A<·Á;U?Y=Ê87Ê87_Ì<íë>F|>|¤J?§Ì?lm¹>¹8?,°8.9ñ>>\t;ì!6;g;?>R=¾687¾687_Ì<a?£¨>Û(F?÷Â>Î>¸Q3?©¥7éî½8bIß=è:¤/:.ªU?Ï]=±a87±a87_Ì<7k=ÚÃ*=©30?¿ÌZ=à+=¾I#?9|}9³9hLÕ>«ó;ÏÇ¯;Co1?u=¤87¤87_Ì<ÃÁÔ< Ó<Ü^3?¯~;Pid;i-?Ï$R¹Ã8T¿öü81Æ9¥>O¤=·87·87_Ì<­ ?Äø?@?C£r?rí>è¼?TÞ¤9­?9Z?è0Ç:DL:Ê£y?Í=â87â87_Ì<$È±==R0?þtô;¶Å;C?8þn8 Ì@9u«>*û¸º9J9äù¾iô=}
97}
97_Ì<°)?CKÛ>7F?Ôò?@Ô>b<?|ß8
k94>QÔ=	j<z¦e?oø=p897p897_Ì<ÅQ?ÄFé>ýf?êDC?ÕÞ>U`?l¤9Ús9 
?Z5;Ð%º:7hy?Î
=cc97cc97_Ì<x®?°?N©?>4i?!Sá>Üy?®l9\Õª9ÄÞ°>EØ0;÷×Ï:¤ÑY?ÝV
=W97W97_Ì<rø
?LH¹>@?6>HD>£º3? ,{9 O³9¸L³>t<Ô´;fÚ5?äe
=J¹97J¹97_Ì<eYM?¼?£,L?»´b?;?\»@?à9tº9tä>¿{;3 ;mH?¢
==ä97=ä97_Ì<×;?p~ä>btR?7?Ký>:E9?ký9èb 9TÊõ>hi:ëaî9Ïz?®Ô
=0:70:7_Ì<Á?4?0?ó?ß£
?À?9)Ý9cÀ>WãL;là:ó'j?õ
=#::7#::7_Ì<DÛ;?´û>è??YÝ>J><±6?a°±8ßë8¦ð?,:@ÿ2:çwc?Úö
=e:7e:7_Ì<±]-?Ó×>Û¢M?Ö>G?ç÷>lrN?ê·
Yß8e¨½äæ:û>:X?Ðþ
=	:7	:7_Ì<r+!?µ]±>h?4<?â2Ù>_]?8£;;A;B
X?°ÆI:Qä­9{?è=üº:7üº:7_Ì<õ¸Ô>­>®,J?)Ö?ªÔ>Å 5?Å~8èGí82o>ÜcÁ:lBw:ò9H?a9=ïå:7ïå:7_Ì<ûM?Òb?yL?Poç>O >uA?;È¸Ù·¬8å¿÷Ö»:Rüg:ÄHO?Z=ã;7ã;7_Ì<t>_o!>T°y?Éâ?s¶>â!Y?ý®F¹Ø9sÃ¾Ï*²<
®<<¼q?¹=Ö;;7Ö;;7_Ì<B	?B¯>$H?¨>Bn>Øæ4?üÔ7ó!,9¦=ï(:):bÄý>=Éf;7Éf;7_Ì<Gl?9-Ð>BG?ÝÀ>?ì¿>ÿÙ~?²à8°µ¨9ÿh*>g¿:æÜ9Ë ?7°=¼;7¼;7_Ì<Qm?.?Ya?&+5?EÜ>ÎAR?[9h¢9û>Cï£:Q}&:N|?V=¯¼;7¯¼;7_Ì<«e?¦·?|²[?þ}.?¸NÞ>ðH?9êå9
>ëO;{Á4;Î<?n=¢ç;7¢ç;7_Ì<YÎ<Ík<Æ
+?Ñã;Ó¶¼;T?¼ P¹û9ã>Í¾¡Þº9U±9¯¦?Ö=<7<7_Ì<ì!ê>Á÷]>Ñ?a:;?yÅ»>]B?9áç²9^¿Û>k¿:î{:v¬?ââ==<7=<7_Ì<±i?Ú²>M?E/¾>Ç$>°ø=?»¹À¸'	9®¶2¾;zH;PA?=|h<7|h<7_Ì<	?î
¤>®eP?ñ>Ü0>¢=?ÖFÁ¸­÷8ÇÅÇ¾m(Ã:\ÿi:%U?Þ=o<7o<7_Ì<Îà?ZT?3à^?ö.?Áæ¼>7åk?8í9_¼9Ò0!?£n=¢b=öÅI?2
=b¾<7b¾<7_Ì<ì;?á>	ª?u
?ú+ì>cK?ÔO9îQ¯9/>C?:¶È9(µs?m8=Ué<7Ué<7_Ì<@ÿ3?q >G?àY ?QÅ?Æ?pÉ:òïç9rØ*?ì`
<æÏ°;t²L?Ò]=H=7H=7_Ì<£æ>lÃ>ÊG?ÍÄ>¦>ç;?ÑY$9â9ó>Ø"Ì:ço:¢Z?O¤=;?=7;?=7_Ì<ãÐ?uW»>??QÅ>J>3?lN¸1p9+Ý½½à£:jo:¢w/?¦Ð=.j=7.j=7_Ì<°cG?að>ÁXT?Ô%?³î>»^?â¸Ú8 ôk9üMm>\¯:ýª5:w?2Ü=!=7!=7_Ì<±gf?.?
Ë[?Îß&?'KÇ>.[V?9ª
¦9+k>öÙ;Ð¬:E¬@?Âò=À=7À=7_Ì<DE?wò>GP?kol?3v?ÏG?óLz9nÖ9½Þ>>­,;ÈYã:µoB?e=ë=7ë=7_Ì<.K?7Ñê>¿]?¤y?¯e­>®\?â¸ø3¢9roß½m|·;ãÐC;gáo?0f=û>7û>7_Ì<I?â?yÅ?¹'?~ó>Úõ?N^9(öÑ9c>µ|¤:ÁâW:
C?Dy=î@>7î@>7_Ì<Rõ2?%Ï>I9]?Åñö>þ«>ÀI?mT9êúf9ªoë>ÈË:ñM:Ü}?­=ák>7ák>7_Ì<T??R?»P??Ç>ª
S?¤8[|ø8u©>ªhÝ9ê²9z¹?=Ô>7Ô>7_Ì<5K?ÑÇ?äC?=«ç>>Æ;?º¸¶àÁ.9/¼ºQ;P;0>)?=ÇÁ>7ÇÁ>7_Ì<-ë×<¨<÷l9?ã=çüÍ<IÚ-?F!T9ß9ÚzÂ>4å <Ñ%f<ó÷2?$­=ºì>7ºì>7_Ì<¾¿Ð<¡B<K89?¬|=U<=Þò+?£gd9tñ9Í)r>za3:[:7À?ó=­?7­?7_Ì<§04?
À>R>p?Ä&¤?e9?ªb?<_;Ö4;½ëW?Û:93:TÕ\?9= B?7 B?7_Ì<ó&?èÅ>)W?±?}Z¾>ùG?°¸R<99>s¾õøø:Í_¯:·5?}W=m?7m?7_Ì<q?,">ÛQ?ê¢p?V§?sâE?ÇX
9îAI97ú¯>kº:¤C":?Î\=?7?7_Ì<Ù?	'?|?K/?`«>¾ì?â$a9àÑb9Ñþ>º;èä¼:Ê7T? =zÃ?7zÃ?7_Ì<ç?	ü?VØ?G(¿?¼H?DÉs?»É´9ç7Ä9UÞë>EÃ<);VØ?Ò²=mî?7mî?7_Ì<[û?¾FÃ>³H?³&Î>¹>|¬4?«i9ç*Ð9RE>'ñP:Î7:V??»=`@7`@7_Ì<Ù(Û>)¤>>?µ³°>>T.?7¸Âr9²h½È±;¬~;Ø2?¾=SD@7SD@7_Ì<¦ò?OµÈ>2/H?tP?¹Y
?{@?F%9üãª9Üw>Òl;l%;K7?öÄ=Fo@7Fo@7_Ì<HC?ô÷ý>D?ÊpÍ><>'??Ù8àj9Ý<>ñ³A:¤¦:uE?0Ù=9@79@7_Ì<\%?ºJ§>·b}?[/?Ï>EøW?*0£9Í¥9öû>vÕ(;úÉ:íV?ÐÜ=-Å@7-Å@7_Ì<+J?Sh¾>.¯D?Ì´ >4`>7?°¸§²k9³?¾Q+©:Íü:O%?7è= ð@7 ð@7_Ì<Ï ?]­Ó>{B?Þ>3áQ>O0=?Zl¹øÈY9ö{¾.Ð:"¸:¡Â?Ïè=A7A7_Ì<ERß>'>7Å??»lè>
§>ë2?>_Ë·Ò9Sµ%½É³:Þ:Ü2-?=FA7FA7_Ì<DFÕ>Rµ>ÐT?G?§Lª>·ÙI?{C9ï9ör>Ö>;5ª;2ò:?=ùpA7ùpA7_Ì<Ø£$?·NÍ>JM?6¹?
£Í>O_??òI9<9>5À>¯!:·ÚG:fFI?%=ìA7ìA7_Ì<W.?¹Vá>ê±E?Fæå>åÅ>
é<?ô9Ø?9rÐ>Å.:*B+:û?ü=ßÆA7ßÆA7_Ì<
ç>2H>¨½\?v-?ç*å>ÆA?qõ39N=Î9Þ`_>&9Ú§9qß>¦#=ÒñA7ÒñA7_Ì<·xA?7%ð>¦>N?ûM?Ýÿ¤>dH? Ý/9Ó29ëü>UÇ5<ÃmÝ;Î(R?õ%=ÅB7ÅB7_Ì<m¹?`6Î>=[<?Õ¾±>D<z>×5?&X¸b9«ý½ò{ê9 O[9Û?6=¹GB7¹GB7_Ì<=ÛÍÚ<,?nöm=¥Ô?=$È?=K79°aÃ9z)p>S;a;b2?aY=¬rB7¬rB7_Ì<QR??n·H?zäÍ>Æ >§:?iÇ8þKÎ9dt÷=DZ:ï«A:,bI?ë[=B7B7_Ì<ä"?6±0?w V?äo?M?_âQ?p¢9Iô:zr>ùP;øê:nGc?©e=ÈB7ÈB7_Ì<ð?àÆ­>yR?3p?þß?.ýC?ðÉ99ã9»Á?tp:¡F:ø?Y¡=óB7óB7_Ì<'?<ðÎ>÷AO?ªD(?"Þ>>ìA?íï9Ô§²9çå+?ãB ;ª2e;3?µ=xC7xC7_Ì<5É×>/C>$>?Fð
?i^·>×(F?C9ÈÂ?9GF?ÁåÃ92Ò9p³î>§Y=kIC7kIC7_Ì<&á¥?c?_µ?Ú'?ìâÿ>ÙD?§V8U^l9{{è=¿ç9p¤¹9=Ê? _=^tC7^tC7_Ì<{±R?â`?Â5G?X¿>°>ïû8?À¹¨ó9@ªW¾WÍ9Vø9¹´Ó>ßg=RC7RC7_Ì<Ô;?­pÛ>Û0Z?Ç&?WÐÛ>;B?9P9XRv9ógØ>Æ3Â:Jë:¤¸,?$p=EÊC7EÊC7_Ì<<ÖÛ>Ag>_ÝB?CK1?õá>¾0I?Ìdó¶<=9$S¼tz#:lZ:A
?=8õC78õC7_Ì<=ºGd=/?Ïy>è%Ï=]{"?¾«9~Î²9'öô>9 á:Ó¡«:|D(?è=+ D7+ D7_Ì<·:?ÀÍ>ï]h?­Åy?N£?ÖÏJ?lj8st9<\õ=þÚ\:Ò:wl5?ì=KD7KD7_Ì<¤Ñ?éu?@M?3e?òê>i	{?·¸9F5%9MÌ>«¯;·:L?æî=vD7vD7_Ì<\\?V>ãE?!5T?üd÷>Ï[?¿ñ 9é9{?yõ=§4×<¼9?
=¡D7¡D7_Ì<úç1?(Í>þþ]?cì×>Öçx>å^?\aº8rqh9ÚDM>fæ¢:0àI:N?É3=÷ËD7÷ËD7_Ì<Lå)?¥ç>>Â;?f.>³Ñ^>Up3?uÇ8çÚ]9À'f>rÛþ9"»Þ9bv?l=êöD7êöD7_Ì<ø÷?6ç>Ðd?N?o?	T?Ê8¢~¥9öçÚ=.Mª;»a;ë"A?´=Þ!E7Þ!E7_Ì<î!?ä¥«>¯í\?µk?6?´Ë`?³l99Cñ>Pñ:¤¿:#A?jE=ÑLE7ÑLE7_Ì<c?ÝN	? T?~Ëô>>XI?/øD9îÙ9Ü¬>ãa·:àF:Zøl?ôI=ÄwE7ÄwE7_Ì<p4?r¤>Uå?äQ?Á³Ñ>òB?WÔ§9¶T9ûI?;zq:Z¥j?ïo=·¢E7·¢E7_Ì<S?àì>G|?4@«?4¬5?rPq?áÖ9u£9fø'?$Ù;F±;õ
S?Á|=ªÍE7ªÍE7_Ì<°~n??W	?>F^?[M?¨ß>Ok?Ç9ÜÐ9F Â>²§:
K:ÀjS?q=øE7øE7_Ì<¡ä"?õÒÖ>B?ã>x	>Þ??äÖ¸ a9;Ý3¾¥e:6-:á)?Ëº=#F7#F7_Ì<ë.=&ZK='5?-Aê;×´;±Î%?Z¥¸§9È¾rÀ8dCÀ8±ÿ>ãÃ=NF7NF7_Ì<\¡>ôïL>I?,|ª>°)n>å@7?·M¿8¯ù}¾¹r8«ùy9ðØ÷=±è=vyF7vyF7_Ì<× =ÚEÌ<Ä/?²Å;a¥;;B?Zú¸$X9w©Ë¾_Û8x~8Ð`\?ìî=j¤F7j¤F7_Ì<¦ë??ýê>VQ?1

?ËI¬>Q?\^M8¡G$9Â >*`969iß?è=]ÏF7]ÏF7_Ì<äR?^ø>Ë¦Y?@?ëèË>²G?Îs(9}Y¯95îu><¤y;C`;ØËm?¹%=PúF7PúF7_Ì<r¶<?lý>Ç>?Z£>1hU>´4?âA'¹Îò`9fX¾¾MÜ:97:ÌK?Z=C%G7C%G7_Ì<yÕ?yô*?>hK?0	?9c¸>ùw>?n*9¬ù¯9v-C>âO:Qò9Z ?Å^=6PG76PG7_Ì<k?û¨>EeG?>aþ>Ë]¨>7dA?t	9(C¢9»Ê>ä(:2b
::ç?Ðc=){G7){G7_Ì<;q'?K¡>ü?aV?nÑÒ>Wú?S;0*;~ Z?úJ:öJó9ö[?9h=¦G7¦G7_Ì<8ÚE?&:â>ä_?Ê_?uó>g=k?©9^ª9{à]>ð·9«:_û¶>P=ÑG7ÑG7_Ì<Å #?÷°Í>ÆK?Ì¹?Ë´>GJ?\ØÁ8É·9Ä-8>)©e;{;¯_?Á=üG7üG7_Ì<%î8?©á>ð]R?¥dÄ>oT>æi??Ø29{ó8Û.;?{½¦;ÝQ;u®K?k =ö&H7ö&H7_Ì<#º
=½Ò<³(?AÖ¡;2û;+ü?¡¹¡9bq¾ró9b3_9"-?B=éQH7éQH7_Ì<«Y2?f9à> K?û%ñ>=>ZKL?$9)©p9Êê>Zs:¬Q:?>6=Ü|H7Ü|H7_Ì<Ç­¯>cn>7¨<?Äh®>0Äu>î«5?$¶  9w©ô»¾â:ÄG:eT%?e=Ï§H7Ï§H7_Ì<²[>VM>0{1?Mß	>jÖ=r$?+Î¸M8]À0¿ÞÔ:å¦9}r?Á=ÂÒH7ÂÒH7_Ì<m/J?~e«>Hþ?¿¼?Õ÷?6d?µ9KÚ9ÎJ»>¾ß;Jx::ð?±=µýH7µýH7_Ì<»óØ>9ß>_>?¢>®ÓJ>Ê0?¸N¹¶²ã8Î_¿¥Õq:ù):´6?È=¨(I7¨(I7_Ì<º}+?U+Ù>'J?i3¢>
à_>Èy9?wØ¸Ð-9i¾ä):7üF:QG?=SI7SI7_Ì<hè?Si¯>¸mC?oÐ?g£Ý>o7?ø¹%û8i¢¿­ ;qÛ:4q;?8%=~I7~I7_Ì<Ýu?ù7"?ÀA?¦;?SÇ>>9?Þ@·>Øe9²gÖ¼qØ;Å;Àe9?I>=©I7©I7_Ì<¡<?jZð>½+?Í?ZP?Áú?:9¨9Çú¬>R°}:ç»:*bx?Y@=uÔI7uÔI7_Ì<}áu?Ý?LrW?ÞÀ>>ûm<?ÐÈª¶o%9Ñ÷'¼í»:ÂB: 9?@K=hÿI7hÿI7_Ì<<V!?i¨>
µu?!oa?qQí>2.s?Pr;Ý;qæD?M:Äïì9
ì?"h=[*J7[*J7_Ì<õi+>¡pë=ÿa:?øqM=Îl=6?8TÊ·2ãU9m*r½á£±¸$2Ô7OÖ¿â¢=NUJ7NUJ7_Ì<CQ>+>3«3?e+>ÀÊ=«*?ú§.=[Ý<iIJ?Û)=U2ò<Ä3?2¨=AJ7AJ7_Ì<­~ç<oZª<Çð-?¸6/;!;Ð?÷¸0<v6ænÁC*8¸XFÁ8ïs¾¯ä=4«J74«J7_Ì<j??Æòö>²nF?+Ãª>õf>%=?ïY·ÓÏ§9ôL¼RRY:R :US?«,='ÖJ7'ÖJ7_Ì<aU?+á>Tr?ÑS!?¢
Â>ÅÓT?Ó9ãü9¾J?¬ï:':ÏH?Ô/=K7K7_Ì<ï³1?ËüÐ>­Y?]Ô>Ãu>:iH?ÅôY¸ôÙ9w,º½@å:A¡X:ýt?Ô7=,K7,K7_Ì<£?w«>8Ue?x0R?!0û>F7V?å+«9¸í´9Å1ò>»¨È;áÿ;5Û<?¿f=WK7WK7dÌÝ<BÔ?§³>¯m]?¬bÍ>-ºw>>T?·]8øw9{Çå=oÕ³:30:cc?Ôu=ôK7ôK7dÌÝ<ÂO%?ÃtÈ>
S?mDÓ>!>ýB?
É9ÂX9Íñ>O;|Þ:14?d£=ç¬K7ç¬K7dÌÝ<i#J?«Fö>R?¿! ?ÄÆÊ>)J?Ùâ8L9\>·Bß9Âã96ê:?Üª=Ú×K7Ú×K7dÌÝ<x?w(?8¨k?O¡)?üË»>P<g?®¬8êè9BW>R#;±!Ð:ÑI?ö=ÍL7ÍL7dÌÝ<cT?ZÌ>ÍX?r§å>Þã>hA?ïíE9Æ8e9Q
Ý>.:H¯:Eñ?x=À-L7À-L7dÌÝ<Ùp?,«?·V?^Og?ã¯
?M|U?úTk9lÿL9Êð?F%Å:E½:(?o?=´XL7´XL7dÌÝ<¡?.ë>_+?X>@C?ä¨©?{:ûÙ9]t?@BI;ñ¤:Éø?Y[=§L7§L7dÌÝ<®?: >úV?¥f ?gË>!/J?Èù&9|¥S9È÷É>ö¹:`:ptT? ^=®L7®L7dÌÝ<¢ï>(>¤M?&ð>áj¡>ìn>?Ù§¢¸º*9ås¾¤Õþ<ïÍ<f°\?ó¯=ÙL7ÙL7dÌÝ<];?ìð²>M?dw?Ó»?]Y?´ói9d¨9Í)Ä>´i;ÞÈ;IH>?«Â=M7M7dÌÝ<L@#?9¾>!³[?Òb.?ïÚ>ºL?9}90	Y>¤nD:h:&?Å=s/M7s/M7dÌÝ<ÏKò>|d>hK?"â>VÝ>*µ9?¼MP8]»92ì¦=h6;&¼;Á*?Hò=fZM7fZM7dÌÝ<ZÞ¶>·`l>F?;>J1>^î7?øL-8¢ô9 =¤6@<õù; E?u=YM7YM7dÌÝ<X½>Lzx>>C?_â¯>Pu>¤7?é,8Û7òÎ8?<Ð9]39éúC?=L°M7L°M7dÌÝ<ÐF?¾×?4">?Bvÿ>Ãµ>t4?yîÀ8ìÐ9;>>N:?³
:È
ö>	M=@ÛM7@ÛM7dÌÝ<û±!?Åÿª>Cr?Á?/Þa?eÈZ?{aó;4|w; Á{?Vï;ðÝ;QËw?{N=3N73N7dÌÝ<I]?iæå>ØÃv?^X?C
?ÿìW?×S8ù¯9e¿=TrU9Û#9®+?qc=&1N7&1N7dÌÝ<=õ!?hGÀ>u¡W?!Æ>>/ã=?ÐÐ·V9¡Ç;½â-;Åû×:
¸M?©=\N7\N7dÌÝ<!#)?çÍ>#JR?åÍÛ>ß>6û=?^º&7]õ´9KÞk<¡è;Â*:et?
±=N7N7dÌÝ<êÌ<F¸<Zv2?Û¦<;'w<P,?^ô8Ð9¼{S>Q«W;©!*;¿B"?»=ÿ±N7ÿ±N7dÌÝ<IÕÇ?ó,?å?2c?@I?Ú?¤~9~b9­Lû>©
;ó:¸w?5À=òÜN7òÜN7dÌÝ<(?
ùÛ>7-D?Åê°>s>ªì9?ûA¹ÛÌÀ9¾ÇNò9ñ¢9«X>?åÏ=åO7åO7dÌÝ<y+?dY×>yL?#{	?K¿>',8? ù8÷Ól9þ¡=_ :ñ-:wI?Ó=Ù2O7Ù2O7dÌÝ<$(ü<·<VZ0?5àd;è00;OF&?¬²¹d9øL
¿9®8l®L?gø=Ì]O7Ì]O7dÌÝ<A2.?¶Óà>eYF?¼X¸>*>70?	O×8TÔ09Ú>P¿ 7&«9wpð<à=¿O7¿O7dÌÝ<ÆVB?ìæ>e¾W?Z
?¤¶>&A?þT(7é<9ä<")¦:¿l:"¬3?=²³O7²³O7dÌÝ<¿7?ã>GºN?Ê;ù>Dæ>ÄH?z	Á·Û9}24½W:Ï:^:xµ6?&=¥ÞO7¥ÞO7dÌÝ<µÛ?Ü´>ÌL?"EÍ>s,>>6?Ö½¡9¥09t­?·ò:ß:3ÝS?¾m=	P7	P7dÌÝ<¨g?ú>l§l?)#<??Ë>8øl?¾\9n£92¸·>.;:ÜU:Ðj?
p=4P74P7dÌÝ<PA?Rè±>óÑI?üÆ?Ã´°>¿ÎA?õEh¸ÙG9.×½ÿn
;¡û:×.e?=~_P7~_P7dÌÝ<p?Ò>r¶??<ÍÜ>D+?ø9¬9WQ?hì:l×9­W¥?K§=qP7qP7dÌÝ<M×¹>ýMl>TI?ëÚH?ì¯ý>±¯J?r®?=^æ<¹âT?b
_;x_;[Q?È­=eµP7eµP7dÌÝ<®ùx?Õ>^?F½F?Û×À>áé?$±w9Ù9ÅÞì>HåO:ï"À9¨?¸´=XàP7XàP7dÌÝ<äC?÷/¤>a³Z?Ë÷»>e°l>ÉMK?ÐÇ8£B{9f
>¤Ñ;­);Md?@Ì=KQ7KQ7dÌÝ</Û'?¤á>LG?¯¶£??b&?/Ò¤9p£¡91?Îã:Ü¾v:@k?MÐ=>6Q7>6Q7dÌÝ<>,>z G?xOo=o(=¸Ü5?Þ¹î&9"õÏ¾X8ãe9ì2ñ=ß>=1aQ71aQ7dÌÝ<$Y>Ñÿ>i^L?äà>P+>ºVF?¢;HÐ:);?ü]<Mï;ym?îF=$Q7$Q7dÌÝ<G?ÝRÆ>ÆÎF?{>àõ\>K5?Ò½7 .9d=F»Ö:\:	ê0?ÐT=·Q7·Q7dÌÝ<!?ãS×>#@?P>AM>
°8?í9ÛÇY9¶¬>fb:ö9Lk?ìv=
âQ7
âQ7dÌÝ<;?{>BsÚ?d?p>ÐlÔ?y>¼=êrÅ?®À=8ß<áùÜ?b}=ýR7ýR7dÌÝ<³¯?Ö¡?¡~?ã?»[?£+?F¬9U­9«`>vd:¢Ó:[Ã?¢=ñ7R7ñ7R7dÌÝ<8õ>½ø¢>\Þ@?Ë×Í>
n>),5?Ø¸û59´ÅÍ½øÀ;;a; N4?ò£=äbR7äbR7dÌÝ<A)?°à>ÈA?pæê>ä'¨>BÎ2?þ­³8bl9ØdB>ÍO;Á®;ÛM?ö¬=×R7×R7dÌÝ<Çsï>À>=ÍT?
H?N¾>l(J?5ãs¸79_Fí½\l;ó¶¼:r{Q?°²=Ê¸R7Ê¸R7dÌÝ<äb?º¤§>?G?AÊ>§>þ¦=?8¯ÓY9
³¯==Á9ï!:ç>Ãº=½ãR7½ãR7dÌÝ<ÓA=á<0?;¬^;¡X?%8¸E¶ò8ã9B¾Ëº9²ða9§¥S?x¾=°S7°S7dÌÝ< 5@?0Þ>ß]?§ê>
>ÜF?{PÊ8ZÞj9R\>kBñ9-Ë9/ÊY?
Ä=£9S7£9S7dÌÝ<~õ3?·È>Fe?kc?XN³>%$X?ö¸¶9ý.¾×ËD:Êí	::¡6?
Æ=dS7dS7dÌÝ<¢?-?Éhê>¸4=?×´>zÃ>Tb2?m«6:¬÷9ÏÏ<?1:$æ\:*?ÈÇ=S7S7dÌÝ<4?Ëí×>ËÿU?³É*?#ªá>¿A?ñ9§¨9v²Ô>ký;|/7;«¥<?µ
=}ºS7}ºS7dÌÝ<zE?×?©h?5?ÑìØ>è¹U?¥+H9ÒY9=|ë>AíÈ;&êJ;ù}}?ü7=påS7påS7dÌÝ<^|¥>ÛI>îßQ?<F?ë?ÑÑD?ZÕ(¸4ZP9qÏ½Æ;1rq;UR?9G=cT7cT7dÌÝ<Úg?×É>áG?`>Y>§R:?¬¦7¹..8ÿÀ}ú:¹ËX:o ?8a=V;T7V;T7dÌÝ<`G>?^ê>ÚP?jð>v>-G?W¸x8½9cß=~Ã:»5:/Í?ít=IfT7IfT7dÌÝ<\oR=Ês=~q5?"_<²w1<Èê ?µ¹>Ñh9¹¾l|8c8OEY?·y=<T7<T7dÌÝ<¬
3?´¤Ö>~U?Ä>µ>vC?Éí8§zø8c»ô>8gÎ99²'?=/¼T7/¼T7dÌÝ<iÛn??¶JZ?+0?Õ¶>?#E?§¶9¨Ã8¥-?bà);<'×:¢ J?¡×="çT7"çT7dÌÝ<­LÖ<_«<!Y1?gu;@åb;2
?½uÃ¸$l9S¾î¾¸Èk9]Ä6¾å=U7U7dÌÝ<µy?kcë>Î¸?ç??:µ>×é?ØBæ8àW§9# 0>bÒ:u:ØE?bø=	=U7	=U7dÌÝ<Óø=>§v=° ?¨ûø> > CJ?0¹<=¶<j®?Ê·=M=£*s?° =ügU7ügU7dÌÝ<ÀB?¹ü>	ÕE?	¸¡>sÒe>·#4?ÊÞ8Ö9æ±C>ÊÐ:Wc:Ô-?9c =ïU7ïU7dÌÝ<y·?~?ì$?9?·Ñ>XW?PïÕ9);9­D?+H:GBG:£L?Õf =â½U7â½U7dÌÝ<B=¹?éú>È¡½?n?ÕYÍ>[¡?ÄP9â¼¾9,>å­:|ù@:X°f?æf =ÕèU7ÕèU7dÌÝ<r·?ù>¹¼?ùäz?¬_Í>ø^?g~9>79î£ü>ÚÜ :81:h?= =ÈV7ÈV7dÌÝ<¶È<#<Û_,?EE;£#;ÒN?9¹Lã8¿õf8­u9SØÞ= =»>V7»>V7dÌÝ<í2?u/>²4e?£>åG>WÂQ?Ï38K9jâ=PÀd:	
:O?	« =¯iV7¯iV7dÌÝ<A=Gî<Ù)*?;À;G%?¢£=¹S49«¿Ä%¸
9¬¿¾;Æ =¢V7¢V7dÌÝ<x?ºæ¥>Fj?Ñ?[	>G:m?	m9/´9ÿ©_>Kx:¾A::ôc?åË =¿V7¿V7dÌÝ<+Þ>j÷>ýSW?¬K?£h?tI?äx9¤g9¬r	?á:Ó®G:Ú:%?*Ð =êV7êV7dÌÝ<Ápô>q¥¥>ã<?Ü¦>UQ>Ñ±0?Ñ,¹n9ï¾ýMX:ÃP:ÒÁ?Äì ={W7{W7dÌÝ<gÚ%=Oë<E4?¦L@=¢9=ò$?Fu9£XW9§>ßS<5<Z<+¦+?Î!=n@W7n@W7dÌÝ<iS6?hÖ>±Y?M?ä*È>E7?"Ü8Äl²9éÞ>ë½::µÀ)?S!=akW7akW7dÌÝ<¸Z?É&? zb?(D0?EzÐ>0rX?Cüç9$\t98	s?É;.<¨>ò; 8?þ!=TW7TW7dÌÝ<¨c5?¶>3c~?iwc?Uï>js?8~p9GÊº9îÌ¤>r<Ñ:%²^:ÿp?{b!=GÁW7GÁW7dÌÝ<T½>
ßd>T?¹­'?£Ú>²^D?eî8(¡9ìÔC>un:nS':Þi6?Æ!=;ìW7;ìW7dÌÝ<dü>À£>æIE?j>ÖX>Ig/?ÎÃ49¦.59	iÿ><#;ÏIâ:Å1?D!=.X7.X7dÌÝ<»O?ËÅ>Pn?ºîl?YLù>GMs?Ç¶7<`µ9ý=Üð;_:T¸_?C!=!BX7!BX7dÌÝ<ÈÌ7?XÐ>øÖa?ð¸>k6A>Ô	u?¶³uª9Úé»cGê:®¨:YÇ1?°!=mX7mX7dÌÝ<íÆ?f>EÎ]?õ??óÔ½>J?åg;½;õD?u;c;Û#?p¶!=X7X7dÌÝ<¥½ð>Q¢>W=?Ý>>3';?úÈb8êü9f¦Ø={­ì;dÃ;FñH?Ã!=úÂX7úÂX7dÌÝ<Zìx?DC?xW[?<r?÷¹> I?Ì9Ôª9vR>Æ÷:ÙJ:Ôa.?4Ç!=ííX7ííX7dÌÝ<ÿl>Í+*>-½N?ð&
?Ø¨±>ðdK?Æ@=yUÕ<ëSg?:ºÙ<+'<E4N?çù!=àY7àY7dÌÝ<¶û?Ã°>økS?"«ë>>ppF?¨®^¸z59Oµ½°;:~#:î
è>ä"=ÓCY7ÓCY7dÌÝ<l.Í>F>zÜC?­ð(?ÁZÝ>ÈaC?pð³7Û9fÇ=vøã:w':Ô­9?ÚC"=ÇnY7ÇnY7dÌÝ<·?Ù­Ç>øK?ª>Øp>öÇ5?Ó]
¹é£8µX¿!7¼<ßÐq<cAG?a"=ºY7ºY7dÌÝ<ÂXY?ÔGó>Òµd?ª+?N:?ê7U?KTä9lT:.É>Hø:YÈ:RM?i"=­ÄY7­ÄY7dÌÝ<>_(?PñÞ>|VA?öË´>>B/? ,¦8¼$9>æ¥:âÆj:lr&?ôu"= ïY7 ïY7dÌÝ<¤b?ðC,?R?%±??k÷>×VF?æ¬;My$;.óL?¾-Ë:È:yXE?ä"=Z7Z7dÌÝ<î"
?y£¤>ÊV?^ª>vc>Ë½??¸J![9[½ÝÄõ9a &:F]½>dÙ"=EZ7EZ7dÌÝ<Ñü>^¨>_@?ÒG>ó½H>Â1?ÒÓ8ã49|_>,ä9ÈcÍ9»2?÷"=ypZ7ypZ7dÌÝ<&j?en?DH?ïVÞ>ã>ãB?Í8ÃsD9â©/>ñ9®E¼9"A$?M#=lZ7lZ7dÌÝ<wÞ?£Å>}L?=ø>¨°>\$4?mÍ7£&9"æ<ò:Y?:ÕÀ,?Á9#=`ÆZ7`ÆZ7dÌÝ<A?ÐQ>¸.c?ÌÜd?Îw
?O?Dâu9­Ó9¯>Á:¨p&:Õój?»B#=SñZ7SñZ7dÌÝ<>7?ó*×>ÐY?£ú>ê¾>J?­[8¢3«9®X\=úÙ;ÍÌ:´*?Á`#=F[7F[7dÌÝ<Pº}?|ü?ÒüY?z­Ü>W9>H?#¸ìt9;¾ï
B<ÇR
<Ì¿/?>a#=9G[79G[7dÌÝ<^G?kíã>_?Ìá>º>¹V?TZ8°dO9À>$	+:ï*):Õi?Ój#=,r[7,r[7dÌÝ<ï$?xWË>ô¥O?ç¾>ü{>¯QA?DQ¢7x96Õ=@:ÃU:½?y#=[7[7dÌÝ<Ã«õ>X>»ÁN?b¿>ôw~>[@?NßU9°qÒ9Í>è\ì:&­:KA.?¯#=È[7È[7dÌÝ<êÅ?È·>HHY?³:?çÅ>¦fD?F9©m8Ð ^?4:Ø.I:.!??#=ó[7ó[7dÌÝ<£ªª>ààS>Ç4N?Z?WÏ&?D?=Vx9ß}z9=Ìý>0ò9ñ9àW?#=ø\7ø\7dÌÝ<E!3?+ãñ>Â=?±¡>ÐGe>)Æ3?ÅP
·|Í9Pn¼r:ï3:§=?P#=ìH\7ìH\7dÌÝ<r¨>__c>p¶=?6J?ïºº>I]5?@~»=Va=ZU?2¸9¸m9Ë[F?¥#=ßs\7ßs\7dÌÝ<Ù£>JúQ>eÂG?Ñ?íl³>æ0B?gTN<pù;Ø¤S?]¦9Õ9ºòÆ>	¶#=Ò\7Ò\7dÌÝ<è?Y¦°>úE?Áóè>ë>¡y@?¢6µ9FùÍ;AÂ:W9?WÈ#=ÅÉ\7ÅÉ\7dÌÝ<K<3?ßÎ>«³^?ëÌ?ÑÄ>ÿ@?(9)´=9£Üâ>¾²:De:xXG?Åû#=¸ô\7¸ô\7dÌÝ<ÜR?I¬>Q¸E?¶+¸>ðB>_6?9Fta9Ü¢>m¢y:Ûþ9ÑÀz?Ö$=«]7«]7dÌÝ<;?Ø*?	çb?¹C?ÌÒå>­JY?¢x9c1´9E-°>"¿:Å'*:9È?$$=J]7J]7dÌÝ<í¯>á]>0´K?=ß?êÏ³>ãy7?eþ8u9d>ã:{çA:].?J$=u]7u]7dÌÝ<ÔÙ>Û>í@?
>oI>Ïý1?ûÌ¸Ý8=òì¾ë;&X;¿°-?gW$= ]7 ]7dÌÝ<ri?ý}>L³S?(­W>À>^±??w£Ê8,â9ÉT%>ÒùÀ:*Û:,ð%?öW$=xË]7xË]7dÌÝ<¨$?!ë¯>/Ðn?\A/?Í'È>'`?°9Êûv9v	7?w
t;:g;¹êS?¥$=kö]7kö]7dÌÝ<y_ÿ=ç²¦=¬D?çþ>¸ßµ>	&3?}¥¥= EE=.öV?^½<¡½9<,T8?ª$=^!^7^!^7dÌÝ<Ë?-¬>ï^]?Ê´>:p>Ô`@?3Ù¸ÿôo9Äg¾Í::2:
?¤%=QL^7QL^7dÌÝ<Ð?òc²>£H?Ô¥Á>>6?¸HrG9Â»>¾¿ä9q~,:
©>x%=Dw^7Dw^7dÌÝ<ÌJ?¬HÂ>Ê!?7ª?¨ø?íYg?r®8§¶9}>ü:Ïd@:Y÷2?%=7¢^77¢^7dÌÝ<¬U?½ä>] n?À'V?öîí>jf?\H9Z99Ç_þ>;3*#;Sb?4%=*Í^7*Í^7dÌÝ<n>Hj5>O?ÁÞ>H<R>&<?)
d·jµ8Ê­A¾"«:MM:qª+?`d%=ø^7ø^7dÌÝ<Èb:?Gµ>\??\
??kÈ9Sµ93
?»:ëL:[bj?^%=#_7#_7dÌÝ<?:µ>HT?/.?gvè>½·??öõ7v9äk=×º<Ò<-g?è%=N_7N_7dÌÝ<lÙ=@{¶?Þ?Uá@Ô?«L·?<yñ>Å>ØÕ?v!±=.ø<G¶¶?;ª%=÷x_7÷x_7dÌÝ<öÚ?ü-?på?uz??äg?ü*:Fà9áfB?í";jØ®:n?Ð¯%=ê£_7ê£_7dÌÝ<l?ÿ«>øW?×#?LÒ>írG?R!÷:(:+N?¢'<Á¾;~ø`?[Ù%=ÝÎ_7ÝÎ_7dÌÝ<>?ý¯>TU?eÏ?æ?Çj?×=b:<^?À;#:ñT?Ì&=Ðù_7Ðù_7dÌÝ<$? ÕÊ>ÄO?
>|ÓU>Ò=?G7+9a<Ú·²:bY:Û¾R?5&=Ã$`7Ã$`7dÌÝ<ÚD?J£ð>¤P?µÇ>%v}>µI?c(¸e°8½åt¾Þ£
::]:E
?	&=¶O`7¶O`7dÌÝ<µ,?ueº>ë2m?]ê&?¢ÜÆ>çßV?Ì¿¹7lòu9xWA=äé:Cµ9öW?Á&=©z`7©z`7dÌÝ<ò®?S/?ïk~?³{?µõ>?Ñ©9Y+x9Ú.?SÉÇ:oD:¼^G?4&=¥`7¥`7dÌÝ<;3S?|Ü?ÄúF?GHÖ>cè>Á5?281B9>oF:Pî&:Y(?ÚF&=Ð`7Ð`7dÌÝ<Ê¼=?
æË>g8n?Þ2.?É¾à>lF?8Ù·?ñ]9Kv¢¼o°ö<<àüg?Y&=û`7û`7dÌÝ<¨_?FÀ¹>P?qô´>î f>ÜH?Â£¸ò99/b¾å¼É9C&9ú"3?`&=v&a7v&a7dÌÝ<®ùt?Î!?\?ë'?ÆïÂ>ØQ?9bÍ±9òâH>¤q;(|¬:]C?Î&=iQa7iQa7dÌÝ<W°?Û&?ªïZ?Uª8?õÞ>T?8ïW91¸>óß:õ¯:Äé"?&=\|a7\|a7dÌÝ<Y#?º­º>õãM?yµ>gok>SE?##88k9nâ=±;Ônf;#½D?$Ù&=O§a7O§a7dÌÝ<E$?!È>ZR?¡ö>-£>ãvA?¹x9LG>9¤qÊ>N:D	:á@?°'=BÒa7BÒa7dÌÝ<éõk?.ì?a?²!?öÂ>ðÓS?Oe79	ÒÍ<¿y^;% ;]9?ij'=6ýa76ýa7dÌÝ<^`?C¿>ÔH?t>äý(>e=9?6Ë!8ÙX9B´¿=aÖ9	´9 Û>Q'=)(b7)(b7dÌÝ<â$?Ì>SfN?pÞ> c>_M>?8/9Or=íÙ­9d	9¿~?£'=Sb7Sb7dÌÝ<lð>Ä>*G?Ø	?w·>{B??8¸¿k¯9åU½Vm;ÆÄ:þa(?'=~b7~b7üó<ùT?ÁX¶>É
S?àµ
?ÉW»>x=?Ìl7sP^9þV=èÜÚ9oôÁ9#p?Â'=©b7©b7üó<.É=þ=Á>?ïÞ >yãä=úì3?+s:ÿ´7:æG?£1<¹<ï¢0?¡Õ'=õÓb7õÓb7üó<
«?sç>.`?1w??Uß>¡?o¨99dþ?½:
:Éa?["(=èþb7èþb7üó<d?¦3?ãª?{ma?òâ>ÕW?ÐZ»9î|;9jÑ?Þp;{
;29Y?Î=(=Û)c7Û)c7üó<ø?î>Á¨?Ê?¸·ã>nh?t#t:~ì9?Ú-)=Êt·<Ìl?s(=ÎTc7ÎTc7üó<< ?sêï>¦Àª?È/?^5?bö?Ô¦G9¥öi9ÛtÚ>Å;GM:gt?%t(=Âc7Âc7üó<ùF?
.ù>ÃkL?¸Æ>Tg>@?E¤æ¸s³89dÖ¾®iF;;B?W¤(=µªc7µªc7üó<N?t¾>pO?ºÚ>¤>=¼2?¸<e8ý^9C>éÖ:®:3?¸©(=¨Õc7¨Õc7üó<Rö?í
?Qç?ùäc?w\Ý>Ç?Pá¬8N9>Þ<û4;3o?ü(=d7d7üó<°Þ=V;=K:?q*Ý>%>ã4?B=t½ã<D¬Z?×/<Þ~?<ÒÆH?þ(=+d7+d7üó<q?¨?OX??V¶>ZòG?ä{±7ò¨]9ìúL=ÙÇ]:_­:sËI?ê)=Vd7Vd7üó<î>zc>¨I?M®â>>dr6?çÃ¸8¾4 ¿Õs¾9¾ãþ9:H¿>2j)=td7td7üó<*p?$"?4rG?_ìÞ>*>ÌKS?
-¸T9D~¾Ýõ9?	ä9	?ón)=g¬d7g¬d7üó<½~ý>wI>)NR?.¸?{­>å@?hh¸5Cg9[¢¾?_:$:tG9?P)=[×d7[×d7üó<óbA?DÛ>xÈa?¶?¾Æ>áîA?.I9É
9Tc:?
%;);Rò$?¡)=Ne7Ne7üó<R1=ùý<X3?Ò/ð;i!Ë;¼Y?1ö¸·R9Ãª¾ÑR¹÷þ9=Ã¾6¾)=A-e7A-e7üó<Ur?
÷>?å'E?+¸>¥?ÚÈ899Z:>Ô;ÝÄá:2:?Hà)=4Xe74Xe7üó<åg?A?èog??î¥>jP?Â8l{9Jæ=ö£:4:þË	?ó)='e7'e7üó<(?ôÖ¶>²
N?â|é>Ù>.%<?L
9´9¿[>+:gò:F?*=®e7®e7üó<¬b?þ>ýc?rÄ§? ·I?êT?dBR9VJÅ9j>õb;­´;S¶U?**=
Ùe7
Ùe7üó<ì1?¤ß>æK?y¤>ûÇa>Ë:?êÂ;¹Z9O¶¿"SÁ9Ò9	ñ1?],*=f7f7üó<Bql?íí
?×Y?hÅ>py>zJJ?ÆUi·>9È|Q½ÞYÉ9`
9!¶?,*=ó.f7ó.f7üó<T1ã>ÿ®}>hDe?j,¶>{}>îê7?'!809È{=¢põ:ª:£>8?±G*=çYf7çYf7üó<-?8ãÕ>²,O?/ÿ?ÁÂ>>@?î9­:9kLv>N÷;vÊ;£¿T?äS*=Úf7Úf7üó<Ðïp?®Ó?ë
R?ë!®>èRA>5f?8bÕ8[hD99>?îò;ë«;*
I?T*=Í¯f7Í¯f7üó<ù$?dO¾>\?/ð>´¯>;ZI?ã(9Îú#9úÔ?Ý#p:ò,:èº1?m*=ÀÚf7ÀÚf7üó<£é>×>S7b?SÁ;?òõ>EnC?Ci®98Jµ9YIö>Sl<Ê´;ºëM?u*=³g7³g7üó<´?ìñ¯>SV?TAT?%z?mÕQ?Oá,9 \l9p>»>/=;-É7;é)??6*=¦0g7¦0g7üó<ñÛ??>yÇN?©£5?§Iê>ôxF?ßµ¼<Ã©]<XñY?
Ô9(¬9K?t¦*=[g7[g7üó<Èö>å>îK?0Û>­7 >êg/?d9Ä9ñJ>oãÐ<ù<MS@?	+=g7g7üó<Ä>úPS>øn?Z*?M	?DS?×U«9;$9¬}#?cí:Uðo:G}?g9+=±g7±g7üó<Hm?Oh?be?Ou'?rßÎ>µ9O?Vg9öb9j?{:ü7T:»@?ÇH+=sÜg7sÜg7üó<WàØ<W£<¹)?=·`=î&?9Ö¹9;aR>ô
ö6z'ð8%=+=fh7fh7üó<íE?§ëè>?Y?¥òà>º_>\P?^*8èm9Y-W>s Ó8]Ëû8V)×>ë+=Y2h7Y2h7üó<w?~µ?êìy?ÂÛ<?¦­Å>õt?q,]9c1µ9X>>~¿¬;©ê=;}Ûh?¯+=L]h7L]h7üó< Ñð>Ã>Ì£J?ÀwÖ>Å>'G@?¡98PP9»¬=ÇÎ°:;~:OÐ1?Ùï+=?h7?h7üó<à?S\)?cvp?F'?Ô9«>z?³$¸ð9!¾º:wY!:³û?À*,=2³h72³h7üó<ô¿c>TA>ý^?õ×0?ZúØ>Ó¥P?(&M=
ê<Æb`?µK<~è<«Ãk?yX,=%Þh7%Þh7üó<`·?
«>ÙÔc?4å?k#É>°G?¿ýb9¿9èÏ>aJB:ä:ÃÁ=?y¯,=	i7	i7üó<>¿|H>¶F?D?n÷Ñ>§£2?s/£=G=EÐQ?®0=?bà<I?°,=4i74i7üó<p
?³õ©>ûP?ËA?
â>2µ1?âv8ªQ93½¡=¼c;O÷:¼£?Æ,=ÿ^i7ÿ^i7üó<ðH?x?ÓH?
TÓ>óà>m9?&§9Ä¡93×R>0?:mt):tÏJ?-Õ,=òi7òi7üó<É-?ËcØ>oM?e¥å>ª>ð@?-ý9©p9MV?@yÑ:}g:£÷>?î,=å´i7å´i7üó<÷DÙ>d>l<?^>Ê=>ïâ:?Õ7fB9ËR:=Ün:b²&:,i7?-=Øßi7Øßi7üó<¯/?Fiâ>3¥F?8ÿ>~h¹>Z20?½ù:u«æ9ì?'´;]j;­®D?}:-=Ë
j7Ë
j7üó<+ ?ñßÁ>"eS?M¨;?ê×ç>Ê5O?[D8Z~³9Ñ=PT;?W;¼Ã4?îG-=¾5j7¾5j7üó<vö?¤>¢>Q|K?I}>yQ9>§Ñ.?¥b¸MX¯9-
Ê½Òÿ:Pí
:|?-=±`j7±`j7üó<H75?jê>çE?z p>U&>(9?ì7è¢9Û`S<¼¨:ñFS:Yê2?N-=¤j7¤j7üó<q²Û=X=\X1?ÒPR<Æp<0-?^B¸}Þ7}º¿V9Â-d8	²ð?¹-=¶j7¶j7üó<üà<^<¦³4?g;Ý;ó?¤Z¹ÐD9GW¿yH8K=9ÏÑ>ï-=áj7áj7üó<3æK?3°>ë×?è1?¹·>pw?£!9ÁL9pÉ>¢ 0;s§ª:÷?b.=~k7~k7üó<FÑ?5ô>Vl?Ò<?rª´>«?ì½9Õ(9Af?;É:ìb:<c?Uü.=q7k7q7k7üó<Ä©×>è¥>üH?¾>á>vÔ4?W×9%à8»?ÏÇ:Ç:sr9?&/=dbk7dbk7üó<ÏD+?Ô"Ç>Ö,\?t?X£F?{zD?Jg9ü9
ä>\Ù«:H¢:ùÑ?x5/=Wk7Wk7üó<$+?,¸Í>óðT?PU?­D?Ò8?§|9ePÙ9öÃ>';r2;4:?
A/=J¸k7J¸k7üó<¯H=S=`©.?þ¥:;^T;]Û'?Ï8Úz9Ì5=Ã¹8¼9Û?ü=u]/==ãk7=ãk7üó<×^>c0=,"U?I¤ê>L>o=D?ãR:×ß:m/?Ý<;V<\?/=1l71l7üó<®]-?² Ú>LK?ýy>UI>!ß@?wÂq¸õ@(9ë7¾xa:ë[:>v=?¨¥/=$9l7$9l7üó<=o&?ödÑ>zzK?eæ?ÎÌ®>µ??Ø¡ï·i9ßâ½Ô:3E:	-?|°/=dl7dl7üó<Hp>ø°L>f=?e?®;?èº/?jÐ;}^;ÁÍo?[ex<I<õíU?²é/=
l7
l7üó<=U?§?ÂM?ó[©>`î]>[C?B9}· óW9½þåÈ:A®:]¸?ÿ/=ý¹l7ý¹l7üó<ñ0?êâ>©F?ÜÊ>ÞØ>8[8?÷¯"¹7ö_9Ìõ¹¾Ðª::)#&?Õ"0=ðäl7ðäl7üó<\?Þ¢>¦@Y?CÚÇ>>EC?ÎG&¹ýÃd9{º¾À:©ª :æ`?ý30=ãm7ãm7üó<Ø?õß½>WN?Ð>Á
>nA?ÓT¸Uß9½5h;>§:ß[??:0=Ö:m7Ö:m7üó<?×?ñ2t?nD?Ýú>. ?±c8ðF9Ì¯>3¿&;÷:ÀK?Þ0=Éem7Éem7üó<=¯I?ëÁÃ>!à?ÇÂ8?õiº>Úº}?è¦;ò|E;+\X?~Ñó:P:|ÿQ?¶0=½m7½m7üó<$iB?äEô>r¾K?¥Ôª>¿Çe>âR>?y <9È?'9mú?òý¸9Ä9ÙL$?ë0=°»m7°»m7üó<¦ =È¨<(_?7ã<@¥<éö/?$1¹v8Ä¸¿t£:ÌI:X®3?¿ª0=£æm7£æm7üó<×ÖG?8ý>µ¹I?ÙÖ·>¯w>>?u'§8
]29_éo>¼Æ:Ö#::ßÜI?0Ê0=n7n7üó<µ?([?@y?Â1??)°>`¦?°9ø©9ÖÄ>má<NÇ¾;Ü|N?YÚ0=<n7<n7üó<ê??Ã>B@C?ìµ> z>ßÝ9?¢ 8<ã84Ê >ó¦:2 *:9{?±ã0=|gn7|gn7üó<Rû<E¶<g50?"<Æçò;?$?
À6¹ÑR9êÝ¾àùò´ $9Cräº(ÿ0=on7on7üó<ð?.³?ñ%m?ØÅ"?ÇÍ©>afu?Úù8xa)9>¢¼>-û:áxG:'/H?
1=b½n7b½n7üó<\g>!>-Ö7?Á}>éR>Ï1?Úµ<ích<ÂSH?&=äjÏ<S÷L?¨1=Uèn7Uèn7üó<`÷3?/×><V?§?q²>Ü·U?0/8N39y·ú=_»;R?:5e?@1=Io7Io7üó<ï¼J?pf·>?Ek?kSü>²n?³?:»ì9V?5P½:ÂCP:s´h?^#1=<>o7<>o7üó<C?J¨?ì?ÄB?êÒ>Hfl?c9øÝ9cG=?û×:Fý¬:áÏ?)*1=/io7/io7üó<ûË<?dà>ð6W?ãÏ>'x~>%#Q?ýµ8ÒÚ9ÑÕ=?ý:ÔqM:t)?âF1="o7"o7üó<ëÜ?Nß¹>M?ã3?9©>£{F?e89@1Ý=÷?:8
=:eû?èW1=¿o7¿o7üó<Ðf>Æt&>
ã0?ÐL­<Æz<3ó$?Ö0 ¹Á9L¾Òi9WP9?Î1=êo7êo7üó<¶t>#>×@?´ì¨>§Ðp>3?¿j7=xÞ<úR?ßWZ<yp<hqQ?5ß1=ûp7ûp7üó<j"4? Ú>'iS?A1?¢q¦>Æ*E?¢7L8^a_9å	ê=òÓ±:B(r:Jþ;?Ôá1=î?p7î?p7üó<	06?
Ô>Úû[?¯Rq?<#?;=?j¦:Å³:nÝ?WbÀ;ÜO;{Ëm?Dõ1=âjp7âjp7üó<Æ!?v´>=e?á¥?jÅ&?yKS?ª09åùÀ9IR·>x§Þ;å;/P?Ký1=Õp7Õp7üó<ç¹?*sì>vFÉ?5Õ?²?¬6®?hÝÂ9^z{9n^F?Ç{É;ôîo;³ùV?Vþ1=ÈÀp7ÈÀp7üó<Åñ=ys³=ÄB,?äÏ=`M=³"?ñ`¹H9X^/¿N¹;Z4q;ñ6$?Ã82=»ëp7»ëp7üó<eÁ'?®)Å>!ÑY?ó?há£>®O?ÚF¸Óµ:9Ù&¾Ü*~:¶È&:/C?ÈD2=®q7®q7üó<þ´±>Ep>üV=?ÇÇ>m>'Ó0?&7VY9ºÃ<x:Ä?:%?'[2=¡Aq7¡Aq7üó< ?x©>ç>M?ý
?òÆÔ>G!2?áü8x£U94
>`å:b#¥:oÊ1?¿_2=lq7lq7üó<!dQ?¶{ø>¯¹W?kJ?5úù>LO?&"ô8aÅ9Æ>äÆÔ;·8;À1?t2=q7q7üó<,?Ôá>KC?jÉ?Ü¬>j°A?¹8j|9Õ>Vå:â :W7?È2=zÂq7zÂq7üó<SK>ç¡>j25?½<q=ÿb)=K6??=@_ñ<áJ?CÀ<Å[²;=?å±2=níq7níq7üó<Øï?§û>{l?OÃ?Ç:?ùo?õ(¸°²H9õ×½°ò·;þP=;½x?
¿2=ar7ar7üó<:B?Ôø>·fH?¼¥>$Êh>ÛB6?ß¬
·É*¡9F\¼Oÿ¹:S:B,?Ç2=TCr7TCr7üó<	N&?irÑ>ÔDK?Ùi>I¸L>§A? Îg7Û¢9Tw¶<IÜ:ô):jG?ÿ+3=Gnr7Gnr7üó<d¼+?Ï<Ï>%T?í¶Ë>²O>ÓF?Ãg9`R9Ç¹>/qÝ9ÚÁ9£v?oA3=:r7:r7üó<`eÊ=ÉÉ=}0?¥@=íBä<%© ?@¹¦ ®8´À¿]1¹S8
ùo¿ÈM3=-Är7-Är7üó<ëü>ðåE>2?+>ÇqK>W%?Ý.¹¢9-ßÑ¾®|/:Åi:è?y3= ïr7 ïr7üó<j?æÒ¸>/L?Ì?°¡³> «=?¬+9Mæ69öÓ>é9Ö½:Ôß>Óy3=s7s7üó<¥A&?I`¿>Üe^?zÒC?Â,?
B?×&9æR}9ÙÏ>û0:þ:åÝ^?, 3=Es7Es7üó<VÂ³>We>@kH?6ý
?	4Í>9#1?ÑH^98³9QiÖ>«m:(Ý9¯$? °3=úos7úos7üó<v?«¬>*ÕF?S³ª?LÞU?TL?qø8|09.¦_>_[ô<È<æh?Ô¸3=ís7ís7üó<&?£ªÆ>B?ë>oíW>ÁL5?ar7¹Çè9ö£¦¾@;©¾Æ:û»3?5þ3=àÅs7àÅs7üó<Eò?ì?Ïò?;è³?îc5?è}?cæ9Ãè9ü£ý>1(;·(;lvn?õ	4=Óðs7Óðs7üó<>?»7¦>Ó}_?
¸Z?n?Ü/C?¥:¨9Ðc?àws:9:*î'?O<4=Æt7Æt7üó<8g?­¿>4F?8¹>.q>Ê^4?PÑ¿5rà£9íÒ;üñ9*Ì9gª>¡h4=¹Ft7¹Ft7üó<ÆX|?»H?ó?f?]V?aÊ>m?ºm9ßÀ96S>Z=;ûÂ:éz?.n4=¬qt7¬qt7üó<¸Ä'?,Õ>hyI?²Uä>>9?Ï¸ÞT90¾ÿ[j99IÆ>¤4=t7t7üó<4?zÊ>Wd?Fúg?=?#öF?Åo9rü9q@?×ä;Î&;ùôW?¡4=Çt7Çt7üó<UL9?Ïoö>'}@?ï·>Ì~>[8?áÀ9Ap9ÄL?ë9ÖÕ79_¢£?­4=òt7òt7üó<X?c)¬>»Z?Îf?3?9Y?Q*e9Ün9`~ö>«p<ç<ùÍn?}É4=yu7yu7üó<ôÊ?éÐ>ø°??÷`>µN>Ãy;?òÀ¶·õ$9²Î½«]¼9'«9ï?ð4=lHu7lHu7üó<ý?½À¹>0R?í^?x-/?$6J?â@¸¢	Ò9%Z¸½~:c3:Ô5??5=_su7_su7üó<3Ã#?»"Ì>^M?ÿçô>Y¦>Jr<?háK¹89¯.J¿:²%&:Wvs?óS5=Ru7Ru7üó<®³N?îÏç>Ed?ég?§ó>Mt?Ç¬9¿09§üy?Ãk;F=
;Y?me5=EÉu7EÉu7üó<}Ó?1?äs?Ó?µ£6?Và? V;Üð:9d?|=´ÇÏ<¾D?Lq5=8ôu78ôu7üó<å+=q¯Y=¹*?G>Ïê=?um¹þ2Ë8|¿`A;*(Ø:RÑ?ç5=+v7+v7üó<:Ç?ÿx>#1}?Uò>9Û>(?k?Ñv9uk91ìæ>|";?$Á:îW?û¥5=Jv7Jv7üó<mR?ùfÀ>[A?N¡>ïol>Ý.?Ò7,?c9à¢<¡P:aG:æ?~î5=uv7uv7üó<eKf?Wõ>ðLp?ªÄ(?Ý¿>.a?Çf;¹¬:"åP?·L:æï:pb3?²î5= v7 v7üó<¬Lb?öö>eñj?îp?PÈ>RûH?¼#³9§9àX?î¡9¥BÊ9ÞÞË>ù5=øÊv7øÊv7üó<ñ>È³>_Ào?+b?.?GV?Y!j9ÉÛ89æ"?¿ñÊ9Ñ×µ9pÚ?í6=ëõv7ëõv7üó<bÞ"?ýgÐ>%H?vß>äý>Ç2?^%7JÇ9,z=,';ñ§ò:Ç:0?46=Þ w7Þ w7üó<¢Ò>ñCP>t?[d?Úø>W)k?mE9:ê½9°·>âX*<â9;ç?þ6=ÑKw7ÑKw7üó<s
?¯>!ÀM?îü>ùß©>ûå=?ôÁ8¨-9v²>Á.µ::Ï·3?Ù6=Ävw7Ävw7üó<,?¦_Ã>F?¤á>N7>a.8?S/±8y9ôÈ5>869Of9{>ðð6=¸¡w7¸¡w7üó<?ÒÎ>&±6?Sé
?KÊ>Ê/?dvj6N±9XC©;O­Ó:Ó':nÿF? ø6=«Ìw7«Ìw7üó<c?Ø¼>?¶?³\F?jk?8f¤9ì¬9ô¨ô>òA;åäâ:PßY?×'7=÷w7÷w7üó<üÝ?HÂ¿>Æ¿N?~)Í>2ÿ>Î5?Ãgÿ8T49Áµ>ô#Ñ;¾;é05?*7="x7"x7J=,U?¤[?H?ôó>è«>ô6?":v¸ÑÖO9C¤¾°:6:t¹/?Õ:7=Mx7Mx7J=x!?Ëð»>*\?ol?f½>ë%G?Ð³Z9ðe9*}ó>¦~F;ñM;ûûB?>7=wxx7wxx7J=BÒ>>ãC?ª¨>Þá_>Fý1?úÖa8Ìp9~DZ>C;Öÿ;YÅ2?ØW7=j£x7j£x7J=è!)?xÚÔ>¤jK?Ë>ñ¹U>4>?À¸+Î9 ã½s.¶:Ic:!2M?ó7=]Îx7]Îx7J=?hvÑ> : ?­?×(ß>J?¿9½É»9wÞN>kð;c;-Ú?¡7=Pùx7Pùx7J=æ?³'?'T?L
?@¯µ>DÞB?gð8op9ËÄo> 9£9´92Pã>C¨7=D$y7D$y7J=>µÔ>8>[VM?¡½¼>al>¡5?»®¸º58±¾´Ö:Ø:S3
?èà7=7Oy77Oy7J=CÄ@?§Äî>¶­N?OxÉ>óß>V
;?Ë@ú· ì9LH½/×9¤ÅÑ9eM?Ûè7=*zy7*zy7J={ý?I©¬>×©F?É+?=Ç>]Ð;?æ8ál¶9dw!>%D:
wÔ9Vl?F8=¥y7¥y7J=h´
?+¶>"G?©Í>Ð	>Â	8?.[÷¸eË79)D¬¾ÂÇ9n÷94ÁÎ>}28=Ðy7Ðy7J=ü¿÷>QÞ£>eA?VF	?º¶>lt@?D8YK8¢$z>_ý:2¥î9ÈB&?y88=ûy7ûy7J=pq?AÄ>`uI?îú>¢ñN> ªD?´ÔÏ·l9²ó`½Ë{;P_;ùN?[]8=ö%z7ö%z7J=?Â²>JE??æ8>ôE[>nc6?üBì8®[e9LÚ>¦»;þ§0;m:?Nr8=éPz7éPz7J=aJ?þ±>|?ë/H?_·>ù?=Û9Á95C?Ï;ÐfÞ:µó±?×8=Ý{z7Ý{z7J=ð$?jk½>
<?o:µ>¦>ì2?h³ó8¤9´M>Ù0:ÀÃ9»g?1¨8=Ð¦z7Ð¦z7J=ÔO>UTW>7;?Êy>K7F>ûb,?Ýb%=aÏ<»L? =Ê¹Ö<s??ª¬8=ÃÑz7ÃÑz7J=¼Ò?-Ü§>Ô=U?é|?wüº>zrD?øNÂ8M+Z9yd>/M/=LÊ<Ö]?Ú8=¶üz7¶üz7J=F,<?9×>+Ó_?¯î>0>%F?Lq=·Á9z¼2³99	ü?3ß8=©'{7©'{7J=v#?dÑ>,H?S[?ñ¹>)/5?¬./¸¯=9
mì½!ºÈ:³:1?Àë8=R{7R{7J=Zã?ô¦>Î)G?_^>a§9>Fç7?«8«p8j?UI9Ö¥X9®ò3?Øð8=}{7}{7J=æ1V?]	?³
H?å)?~¼È>$??¼Qé:ß]:®e;?Â6F;óQø:XL?Æ9=¨{7¨{7J=vy?ÐÎ¾>ºX§?ó?Dú><Ü?Ó»9sº9øñ?0:L_ò9Y?½
9=uÓ{7uÓ{7J=
åI=y=b5?û¾|=îF=¡ "?ÁT¸+®9N©°½c~Ê;©A;|)?Ù79=iþ{7iþ{7J=NHá>V>HD?¶>èóI>ó×7?ìXð8z3´9¹*>zø7:xP
:&£&?ÙX9=\)|7\)|7J=ö}w?/?sÉq?»%?Ý¬>ëæf?t¥9h§è8],?}Ý#;/?Ù:A?A\9=OT|7OT|7J=[îH?j%¿>l? s@?Ý`Ø>°c?:9 M(9÷°M?î.:£I:%H?T9=B|7B|7J=H®<û°<èe)?r;¼1\;Ä÷?MÍ¸Dñ®9om¾î3£¶Þ /9Cn¼ì9=5ª|75ª|7J=¿?Ó¡½>u@?õ¸>g>éø1?¶ä(9ìÆg8^º?ò¹Ó:¯Ð:îI?r·9=(Õ|7(Õ|7J=úS??xP?MÝ>µC>oÌ>?fY¸19S!½l:èÜ1:3*?¢Ë9=}7}7J=ÞÀ<?áÕ>ñËb?in?Ýk?Ü??êr³9ñQ9>ÑZ?Q:U¦6:^³X?Ô×9=+}7+}7J=&/m?ûßà>©?©ø?
:?GX?8"=±¶<Fúc?èZL=^Ì=§K?Û9=V}7V}7J=ï/?\>V×??K>Ã¶?ô·Ù9Ü¼W:ûñ99d?²ö9=õ}7õ}7J=iµ?<ó>õX?´G?®þ?¯6?|V9+ª+9ÿí?<Y;#¯:ÓÊF?p4:=è«}7è«}7J=Â,L?Æ§Å>Ò8?ÎJ?â??ã¾v<Ô<"òi?+0;Åõ¾:³l?^:=ÛÖ}7ÛÖ}7J=> =?e=[ö2?è=ë_M=Ä@ ?ë.é8^Ù°9Æ(>½<ÚÓ;í~-?Ý:=Î~7Î~7J=2¢P?Ú>è´?Xµä?jk)?=Ë¬?½):mË9+gU?jû;½Nh:Mq?ôë:=Á,~7Á,~7J=Å¨@Ö?Ì?¾g½?ÑÑ?&?«;­9Ø°9`6û>´)®;2
;è+?½h;=´W~7´W~7J=<Ñs?(Ð>«?ß
g?ÊæÍ>¡?´î9(³9)©¹>P;S¬Ü:xù?ïp;=§~7§~7J=o»Á>>í@?ùÉ>¼c>3?dÙU¸;Z69Õ¾`;v÷*;ÈkF?5;=­~7­~7J=9[?;>MV±?o±õ?4)E??U3y:wÿ9Ü¸y?Wõ¶:G:¡õ?®;=Ø~7Ø~7J=S>é~ÿ=BS?¨!?gÑÒ>yC?UÇ<ûr<À&R?÷A:v:î?Ò@<=77J=*9Y=K(=j+9?
=?=î,?¿mÈ9«Ô:;Å>Ç:Ôû:N§??$f<=t.7t.7J=òx?ï¨>jY?ß?êÁ>)»J?·µS9ªM)9 ?G6:¸Ç:V
?µ<=gY7gY7J=o&	?{£>çÃV?ä
?j¯>âgI?­|E9Êµ9*
>L;¿¬:;Y?<=Z7Z7J=¿f>_Î>^bM?ÑYº>.>B/1?îÓ6¹9Êþ"¿x©9¹^9
O'?G<=M¯7M¯7J=ÙUï>ÁP>4k?ýO»?moX?²]?#Ì.>"±¯=U²~?»Ö<"#<õÖT?¤ê<=@Ú7@Ú7J=ÍÌg?8¸?Z?Ôæ÷>ä¬>oßV?Ø9¼4a9@k?»K¿;ç_;·Z?ñ<=77J=A4?%wÍ>`?¼=?+Ü>Oç[?H.«8jo%9	r>@ û:,Ø:(I?ú<=77J=E ?ãYÍ>»H?µÞî>Tª¤>®9?ÏE¸B9ù
¾	a;õ;*ÒE?ob==-7-7J=Û -?Òë>g±<?»>4>îK;?9º9J-9*Ú?Îc<d½<è³>?{n==C7C7J=\?è?ª²?Ak?ÎãÓ>X?¬Î9zÙ9©wó> [e;;ûÜ:Ú?¬==X7X7J=ÿº?^>¦]?A;
?ò?¶>
bF?Ñ009Sðß9ujI>Ò×N:±çÍ9F?==ùm7ùm7J=­»?2±>Ã??µk¯>cÖ~>80?LÍ¸L²Ë7/À½Ð$:æ:

?d==s7s7J=U?Êß?ª'T?J?+t$?k?7Ö9Zº95m?ÉÜ:SL:¡À6?Í==í7í7J=ÔC?¾æ>ëY?mHÿ>bv>|O?Vùà8®~9^#b>^g;NU;"´T?î==f®7f®7J=:§U?	?ÎF?5×Ø>=>´½8?*l£7:9(=ÃäÐ:ï:
ü/?0->=àÃ7àÃ7J=4V?²?¯Ì?û0?3Ñ?Y?/59K>9z÷ó>û@;É©:_°?1A>=YÙ7YÙ7J=?×T=Ôü=Ç/?v;¯M;¾-?.¸¾£9È?Ú½Ù8?89Ø{W>ÔD>=Óî7Óî7J=_àJ?e?&G?Sp	?ÏÅ¼>vb:?òC,8êæ9Z«=7*;²ºÛ:PF?ÃK>=L7L7J=ÉA?0PÊ>`¨?¥?P1>Ö?U$A9ÂB9ßý>@5d;Ç{´:µØ¡?tR>=Æ7Æ7J=£K?eþ®>{ó?£|?Zæ?n9o?0ÊÍ9æÿ9¬ÞÍ>Ä=´Î²<
:??e>=?/7?/7J=Hø<®³<¦Þ0?'øq;TJ;¦?¥é¸Æý95K½¾B~'9-ôO9ö0Î>¡y>=¹D7¹D7J=w>¥Z>EÄa?:¹>¬I6>h×I?^ñ¸H.q9^¾ÙÃY:Ès :¸-?<>=3Z73Z7J=T¢#?l¯Ù>qo@?BÉ>P>¹L6?&å4¹ê9Ý°¾<¦ç¹;%97?É>=¬o7¬o7J=±¸|?ek?h?=É?î®·>.è[?Ú9ï§9r[>NO<;Mî:ÃKJ?5©>=&7&7J=ß?[cÜ>äÜ?ÞG?o	ý>`?
°9§¯9\?*;R{;Ðr?YÒ>=77J=F?¹Ò­>wB?\c?!Ã>}6?Gri99qÊ> @¼<ún<¨I?Øî>=°7°7J=,¿&?=»>ûc?ÙJ?åÕä>ðíb?ðæ9Ù£²9·
Ç>ö:Ú³°:k2??=Å7Å7J=}<?F±ñ>%»G?ª³ð>+í>/GP?-å¸êôö8< ¾"èd:1(:0Ûb??=Û7Û7J=,·>³Çd>G÷L?Òâë>g>JB?×6¸Âù|9¯Ç¸½û::UÅ9¥Ö,?=?=ð7ð7J=A®ð>X¨>/ÎI?ÿô?w¶>{í4?P~&9`¾_9¾>hw:Tï:fQ?ÏL?=ÿ7ÿ7J= ?²P®>eák?C¾\?Ü
?»L?Îa9ô9±`?ï@t:Å¬:gâi?2¢?=y7y7J=|1m?-å?|W?þ÷?£Ó>Yß=?Äl69Î´9/]¡>	G:õì9øÓW?±¥?=ò07ò07J=wG?üÕÐ>Ùt?A	?d±>	e?¹¹+}9¹Z¾K;bÑ:`Þ=?Êª?=lF7lF7J=f=eõê<I-?éÝ_<=1<¶¬!?i·M¹xtN8ÿ¿c7!ß8	v&=ä?=å[7å[7J=Vxþ>mj£>&RG?½ª§>¤n>èM4?%]2¹R'9°r¿!i;ÊG;B?`û?=_q7_q7J=B;ï?RB/?Û¸®?5O@ÆT«??ñî:sÜ:37g?Z\¦;`G;£²?@=Ø7Ø7J=]{3>RÎÚ=ÌýQ?ïSÆ>á>"2?+"N=¨þ<8O?*<æG®;ûnF?<@=R7R7J=ØØ?ãÕÆ>r]G?aï>lx¦>Y8?38»h&9Ë__>;	Ø;"^?1@=Ì±7Ì±7J=¢+Y?Sú>»^?{²?µÂ¿>)×C?é6&8/×8ò>;¹6;4§@?ü1@=EÇ7EÇ7J=Íò>a¯>è\? b
?v³>ÇUE?^×1¸n9Ò±½ä£À:Ü²:Þ@?K@=¿Ü7¿Ü7J=¿E8=µ=I3?*Q¬;Û	;h?±Í,¹ôV9$±Î¾¾¯©¶n9ya¼b@=8ò78ò7J={R=kÂ6=Ù%5?þ4ÿ;ÿÁ°;2Ï8?àâF¹ò¯9>QA¿ý9W9âÖ¬9d>ð@=²7²7J=`T¹=§r=Ú5?¦®Õ=_=Ê+?0³ 9î©9Jò>¾ÁG= 
=AE9?ô@=+7+7J=jò>å >zÿ@?à>V>öÖ;?}8Iü@9Û°;>ï:zP:Îc3?à@=¥27¥27J=¹Ï[?Ô	?M\M?+.é>î/>*;?&J¸n/9ö
Ë½Ú4Ç89Ô!>@=H7H7J=!Ê(?^l°>Kìt?ØÃ?®¢>gV?0¦î·ì°r9¼{½.·;n±:Ð
>?WÀ@=]7]7J=+@]=-=Ïâ8?Ä<RpZ<3#8?ä'¹¾¸Àà
@9nÆW9­Í&?îÆ@=s7s7J=§?VÍ>VD?Â>>i1>õh8?)ø
¹ÿ;9¿=G;~;Èû-?£Ñ@=77J=Ã=?,µ>EwQ?T©í>.¡>P=<?µW8ÞÏI9ó¬=;¤õ´:ð[7??Ý@=77J=a»I?ÿtê>D\?üQ=?Xjá>æW?Á7|,*9=¹8/:`4:sU?äA=~³7~³7J=îÁ?ó³>£>H?|®>æn>,ù:?LX7Í9Z#ý<ê¤:Qµ|:'?@A=øÈ7øÈ7J=cé/?ßÙ>BmO?°é?2¬>÷­F?æx8E9N=:§;Ë=;ÛI?ÌDA=qÞ7qÞ7J=Âc2?
ê>n#C?¨áÆ>>¿9?h>8ì9ªk>Fí<:$:íð2?RaA=ëó7ëó7J=Íâ?Ä£>MOV?V%?ú0Ü>Q9@?Xê-8©ã²9Ñáx=ÉÄ:rU:Ôö*?ö}A=d	7d	7J=«?I>Î>ô
6?V?îÄ>¶T-?xýå¸%96·F¾cÀ:IÂ:væ:?zA=Þ7Þ7J=H?0?vÚ>óßN?8°õ>\J¤>ñj??E!Ç·ùm9ÄV½BÂ;ï;ÉÍ:?A=X47X47J=¼ß6?50ß>GÂQ?ðõ	?Ùµ>7B?m¯9UDµ93)O>ëh:l#:Jn6?ÛÁA=ÑI7ÑI7J=7?Íì?	?1,?©\­>\F~?ÏëY¸º¹8C[¾Ú1»;äR;\)d?ÏA=K_7K_7J=»0>5vÓ=N3U?­>¥Fe>ÇA?¥i¡=øD>=¥,Y?ßbÓ=!u=­Â\?<B=Ät7Ät7J=`,0?õ$Ù>²O?ÖP?_ÒÑ>#õ4?ò.¸X9z¯¾J:ö9H²?¼VB=>7>7J=þ§?Ïhä>??:J?t®>w?
é9|ð^9¥?î;àÔ:,M4?cB=·7·7J=IÄÚ=@Y=«Ö0?sû;ëÄ;¸q#?Öa¸øc9Y2/¾_-¸ B91­½O±B=1µ71µ7J=5/??Þ>þ>ñ@?sç>ÚÝ]>M¼2?þÃ9N9¦¤g>?¼:Úcµ98?JC=ªÊ7ªÊ7J=°z?íå¡>´QN?îµð>P¨>Ä7?bý:\Ü¦:*B?6$¨;Ü:Q;ºM?qSC=$à7$à7J=Qª>ÌêM>A¾S?ê¢[?HL?m*@?Dx=Z:=Å[?§:Úa;:Õ39?÷aC=õ7õ7J=Uál?_?½M?¢:î>ü(>ðB?ì"@·åm9Ï¼Yxß9ðqë9Çúò>?bC=77J=4g?îÊ¹>?û7?do>>e?
ÂF99|£> &M:>%9<°?ksC= 7 7J=HÍ?^Ò¨>ÝG?Q>A>ÂL:?@éH¹óÅw9úÏ¾(l:P¡2:©8)?ÕÙC=
67
67J=ÁÜ"?lÉÕ>.C?PâØ>>@ß:?Oà8Äï69"S>zåÓ:ûó:æ,0?}ÞC=K7K7J=oð
>P
Æ=3?ÞÁÉ=óB=ØÝ+?I!7L¿9&<¨r­;Óz;è1?ùåC=ý`7ý`7J=Zââ=ÚÃ =Ã¤4?¸Z<b0<¸?$4¹`ÆÍ8¦`¿ü¥;òÀs;XS.?D=wv7wv7J=ê 4?µÇÍ>`?Äl-?	ßÊ>×Z?ÿ:
|8:ñÆ5?J:×ú9yAN?0D=ñ7ñ7J= ç^?"{Ò>(?ïò?qg?v?e95ÙÕ9Ð¾>T3~;/(;Ï&h?dD=j¡7j¡7J=?ïUñ>?Þad?ÂMÛ>L?s°9m9Ò¶?uñ£<Õäf<üÄ5?(qD=ä¶7ä¶7J=²ãL?RbÐ>ô´{?=ÁÝ>_y>Lc?â¸9Íqæ9©>´ðÛ9Mw²9
¿?}D=]Ì7]Ì7J=é2?mò²>ò?bFÅ>êèk>0V?Â¢··i 9Æk½í;ç ò:yc?)D=×á7×á7J=Ø¯-?P>»?z`?«ä>~{?ÕÉ9¡z¹9gI?«³;±E;	KU?NÅD=P÷7P÷7J=j#?y[¬>çZ?ô+(?,Á>¯Ý^?zÄ8ôæ8#Ú>1é9ç:ÔÚ>dÓD=Ê7Ê7J=ÈãÃ?5z"?R?b?µïÈ>0Q?&9Ön9	>Rà/:4¬9x?îD=C"7C"7J=à?dî?ô?Ã
?Ì5>
?óä8¤Ê8\%>}F;Ö((;£ºa?@îD=½77½77J=×ê?ç?(}?ë+?Ú«>4e?2Î9TÉ¨9ñuÌ>§á±<U_g<¿ÐD?
E=7M77M7J=pl>ø!3>J?ßÉ><z>ZC?Ïíq¸­ì8ýÖ¾ýÚ:ìø3:¤äP?
E=°b7°b7J=>c=ù(=Î#,?5|<vé;ü^?vY¹è^z8¾YÞ¿K7:k:WÈ+?)E=*x7*x7J=ÆËg?) ?)¶_?ÄVN?¦iñ>ÎZ?§8i9¸	>VL9ähè9·a>tQE=£7£7J=aï<¿ï¬<ºæ0?Ò9=t	=_Ñ,?=\×«<Ì4O?ÓBA=7	=_Â3?ÖYE=£7£7J=¸Ð"?àÊ>8N?/Í>C¶>2A?[_¸¡'9B6Ý½ Ô	;û·:µ@?_E=¸7¸7J=¯?)¾>VLE?Ñ>¸RX>.é9?ÂÉ¸ìCs9¾810:lÜ9
¡L?èãE=Î7Î7J=?ÓeÉ>=¾J?3ä>6Õ>S§<?ÊM¶ü8ÂP¼Z¤ñ:.Ç¢:±>?HäE=ã7ã7J=ÔÆ`?så?ÜàV?FcC?7ä>6ÉZ?»iH;g;ÈG?ö7
<Z8À;8?¡îE=ù7ù7Ù=R?Ú¬>^N?#9.?fHà>tÜF?|
8Fb9\q=]µ:ï~:H6?ÖîE=}7}7Ù=>®?¹>>-H??7¿>­o4?"694F9ücë>îhÏ:!¾:åE?lF=ö#7ö#7Ù=¾xB?ëõ>ËÆJ?eÑ>ø>ÂME?u³ã7ªJ9®àE=ðkU9ÍvÖ9tÁ~>ò<F=p97p97Ù=§Úb?à\Þ>Ú?5P?RW×>GGw?8¨½¹8	Ì>#Û:WÕÇ9_R/?®KF=éN7éN7Ù=*U]=Hà!=/?!7·;÷@;R1?+¶;89Ýß^»
T7äá9è«<'F=cd7cd7Ù=Ü8?Ð*Å>$o?Ð?à¦>{0f?¾¢¿6à©9ä½*<ÇÇ9$µ98
?tF=Üy7Üy7Ù=aï?:?pE¤?MÞ;?cÅ¤>]ñ?[¢ã8V&9½H>V
[:ÊÓ9?ÊF=V7V7Ù=Ô,?¤õ>úâ¥?Ã?¯Íý>ªC?¡	C9
t9þÀ£>LLM;-_¼:c?LÈF=Ï¤7Ï¤7Ù=m?$f±>Ù³H?sT±>%q>Æì;? g¤¸E*Q97I¾vz»9ÿ\9F,Y?ÁñF=Iº7Iº7Ù= ?Xº>)©[?°,?Ú>"J?¹Ç9n9EM?põÅ:Ë:#C?XûF=ÃÏ7ÃÏ7Ù=??0uî>$M?Çï>#¼¡>­Ã=?vB±8#Ù9Nô>aX:7.:HA?G=<å7<å7Ù=1?Åû?å.?m¯q?Çýõ>Ì{?:PB:£5;?ÊPÍ:Ì2j:¯m`?G=¶ú7¶ú7Ù=}ëI?bÛü>nL?´Û>ñ°>??
Â9d¯8É?½:ñpE:Ü¡H?'G=/7/7Ù=4?Â>+n?øë?û®>ì^?#d19`"9-]>¤½>9Ä{À8©®}?êBG=©%7©%7Ù=7U?ÕØÁ>/uN?3Þ?1Þ§>¾¬M?]&9g9|X>Öp®;ú5C;Ãd?¡xG=";7";7Ù=?`²>µ®V???Ø=½>×E?(9#f9¹ò/?ûK;Ùà:o=h?r©G=P7P7Ù=ß>yR>??tW¤>T³o>J/?k8÷H9ÍMl>,¥9>«¸9å>¿G=f7f7Ù=ÙY?2ö>ÝÌa?]O?5©>àÃR?¥Ûk7Ùv/9,=¨¢:½n:?ù>
éG={7{7Ù=y?¼¤Ä>bF?	I>2a>î{2?ï9`9>hêÜ99ÝPK?«H=	7	7Ù=·Ã&?¸MÁ>kÚ\?ÆÚ ?¼>¦ðZ?8Ø T9&=&>cÜ:2´::kâC?H=¦7¦7Ù=}Q?s%?n
?²Ú?Vû>EH?Øh¥9"Ê9°Ñ>uþ;B:|.o?n#H=ü»7ü»7Ù=ÏÔ»?I?o?ØÀL?døÓ>°Hw?^9Å"²9íå>«Æì:	:
e?LH=uÑ7uÑ7Ù=#ò>sË>9H?È>³NN>°f3?G9",G9ØM´>:FÛæ9ð(?°ÇH=ïæ7ïæ7Ù=Þ!?ÓÉ>Â¿M?Ò?Òö¸>SA?ÇÕ$¸|M	9Àª¾B):4üß9ÜsA?QýH=hü7hü7Ù=O@Ð?+>?}+?­·?¦ê?A?3Jå9ï£9I?L÷Ç;W;;m?âI=â7â7Ù={?D¨Î>
f ?<,O?7Gº>[?¬ª9GY-9fò{?Þ:?ô0:"û>?I=\'7\'7Ù=ß?[±>¸M?)®>O|r>yÞ7?'<88ÄU9h¢Ü=ôË°:n:b±=?I=Õ<7Õ<7Ù=ya}?;ë>&þ?1·?÷:?i|?¨å9ÂÎ³9Ã|#?W;Í;¬c?rLI=OR7OR7Ù=±-?QÖ>8èN?¨?²>ß³@?¶¤8[j[9E@>Ê;¬£:N?kI=Èg7Èg7Ù=U­?¢² ?W	p?b¯?öÁE?!b?6l»9
r§9kE?¹;:´=:ªÔR?lrI=B}7B}7Ù=C¿?<ºÒ>-9?0¤q>ªj5>ö}*?u&pµªÑ´9ÿÿ©º½;ùµT;_6?ÞI=»7»7Ù=;=?!¾Ø>V_?kÈÏ>~T>ÔýE?Ô<ä8c9}:>3:u:®?<«I=5¨75¨7Ù=Ëè'?uL¶>Ëk?e^?Vdû>f b?Nyì9d¾9Iû?W¾ß;8;ÜEJ?sµI=®½7®½7Ù=»pJ?Õó>oT?¤Õ>øÑ>ÚC?ñ7Þ9÷²~<ëT;nû:Y?4¹I=(Ó7(Ó7Ù=ã#?X0Ø>Í¼A?ç¦¨>Gs>k;1?M?(8)v9A¬®=ûìæ::=ÊP?ÑøI=¢è7¢è7Ù=t?.°>D?£>¾ú@>Ç2?z¸Þ²29Ã½ó\;z;$úH?ã$J=þ7þ7Ù=ñÅx?9??B{t?Sy?Oq¥>Æîk?Aù8Ôé®9Øf6>U}É:jï7:N7?ÈIJ=77Ù=8?¾§ã>O?Rô>i¢>ûr@?-¬·¦gÉ9·ÙÚ¼
_:¦û:l;?J=)7)7Ù=	=zÃ<4?MÓ<LW<TX!?äz·D½82,©½gÐb<H'<-?e³J=>7>7Ù=^Â?xFÎ>2B?
.á>1>e36?)âî8ÍP9p>{:æ:r&?ÆJ=T7T7Ù=áÔ=0Î¼<Åd1?¨v=Ìõñ<@ ? µ94p°9¦=>Í6;jæÐ:©@?ïÍJ={i7{i7Ù="=ûë<à/?£
<k¦ñ;ß?~»¹»Ùc9r!¾ó~ù9 êv9OV?ÝJ=ô~7ô~7Ù=?;ä
?mÑy?7 4?Z[Ù>[&T?mp'8Ô59Óì=ßG;á: Ôb?ÝáJ=n7n7Ù=5?xWØ>NV?ÓaB?üû>¯3F?E&¹U$9÷uë¾ô?3:JE:x?û*K=è©7è©7Ù=µê»>ò9>[?q¿J?c
ñ>ªTW?U»9%ø9´+?g°:z:(;4?ï7K=a¿7a¿7Ù=Qe?½±?m[P?¿é>g>òBH?À9?`9?|µ9 &Ä9ûïì>PK=ÛÔ7ÛÔ7Ù=Q?ËÒ¸>ª?Qx?Ûì>X8?X«9²C9n~`?ÿ©:`ê/:cw?sK=Tê7Tê7Ù=î'?2Ó>ÍK?;o>_¶>¥(F?x,z6çå9ôð;v;(}';®ÛL?ÕK=Îÿ7Îÿ7Ù=@¸Ö>Ð>ðr@?ö~³>võz>7?ôÅ¸þyH9Å[|¾:H:WeF?êK=G7G7Ù=RÇ?éÇª>K?8D,?nç>'>?k`8°<9ï>te:	å":øL4?<L=Á*7Á*7Ù=X=
 =H¬,?F/\;,¯<;^?â|C89ÿj½=¾ÓÇ7D^9W'f=L=:@7:@7Ù=6D?Ò´>Ò¯K?=G«>ÿg>ÿ<?Ä39ä<¯9¸N>yF:,wd:x2?ùCL=´U7´U7Ù=ýÖï>uÝ>xwB?»¥©>Vq>ô3?ÂÏé8àöù8	uï>Q¡:%Å9aq(?
LL=.k7.k7Ù={Ã¨?Iß>ò|Á?k
R?X>}Y±?Ò\9·9&q>HX:øQ:
ù5?*¯L=§7§7Ù=3Iû>´l>EQL?Î
õ>þ4¬>F#6?né8(³9Ól&>ÂK:X}:0 ÿ>(ÑL=!7!7Ù=¨oH?wè>ú¹\?Ïà>ä->ßT?A8ÀK85å?&U@:ðÎ:5+"?ÖL=«7«7Ù=Ãh?T?$'e?3¿$?£Á>0ÎY?n©9ê<¡9¥b>áM¥;\\;Ù	@?^M=Á7Á7Ù=?%F¯>ÞT?´V?îÚµ>`L?IÞ8ò9^>üÏe=P³ý<>åg?ìM=Ö7Ö7Ù=­8a?^Kð>ño?¦?@Y >=ºk?¸Ï¨8Êÿ9÷ÿ>|Ù;p 9;®ûQ?M=ì7ì7Ù=x!=4í<-D.?þµ¼;/U;ö?xr¸TÂ7VÎ¿g¾Ë:F:M7?È!M=77Ù=yµ-?Ú:Ì>¾Y?¤å½>tõx>DC?gÖè¸Å9	Ó¾Sæ:]Rá9C2?IM=ú7ú7Ù=óX^?·S?`Z?ÊÂ5?Þè>H?RA!9Ez9#·¤>"C{:°ø:¹Åe?}bM=t,7t,7Ù=b;>>÷O9?ãêX>° >h-?®9=eß<ÿ T?ç+=òñ<cã5?4xM=íA7íA7Ù=<è>=*>Hf?CD?èîþ>@E?ÉU9æÄ9|g¨>GÚ:ì/:uJ?¯M=gW7gW7Ù=s!?Êìï>û?T²?9\?¦I?Sñ9Ü£9Ò<?\Q|;Hí::?ÍÀM=àl7àl7Ù=÷ª?Â?ì?Öf?Ð>è?d9Òt9Ê?ÍW&;¿XÄ:uáX?yÕM=Z7Z7Ù=·ðü>C¥>DèC?¬¼>Á>bG5?~m8<¨z9ßò=³]:¨Û:çJ?jzN=Ó7Ó7Ù=ÕT!?¥É>WÑL?ÿÜÀ>.í{>UûC?L5Á8èU¤8}?fM<]µ; Ä7?nN=M­7M­7Ù=Y­>ÛUO>òV?¹0,?¥ä>Ê@?ëk99*PH?0q\:ý9à^?²N=ÇÂ7ÇÂ7Ù=ÓÏ?§ß?å¸?;@ ?²?¤B?ôs:Î¢9ês?;ëÆm:=¤?FÅN=@Ø7@Ø7Ù=þ,=~Ê<Èä*?ñ%==S4=î ?ËV8FÀ9_>Ù#;#;Z?åN=ºí7ºí7Ù=?à'?ÿÄ>Ö¥Z?;]ß>Më>¥YR?æB¡·§`È8Î½*1;:î:ú9!??-O=3737Ù=³Ü7?Üæ>âK? tä>¹£>H3?ip°8S e9"E>/vQ:T~:ú0?¨PO=­7­7Ù=µ?Þç¼>òN? äõ>®y«>u7?­-G·~ð8åqT½Îõþ;
;+!x?oYO=&.7&.7Ù=F?»oÖ>m?´Yô>QÄ>¹N?¸å'.97d]¾{Y:êå:·3?ÄO= C7 C7Ù=rX»<Q<º;5?à;T¶;kq?Ñ­¹Â8=¹¿¸b9ØüÝ½æ¦O=Y7Y7Ù=Ý³q={f.=ee1?)ö	>Jx×=é#?¾>9¢<9,÷>¹ñ<jÏ¦<Æ{9?¨O=n7n7Ù=¥g,?¬±Õ>`N?Mÿ	?YÓµ>ÑJB?)|8uUª9Å½=ÿ.­9þ9|?póO=
7
7Ù=?$?ØûÏ>óI?®»!?Ö>Iî@?/9^9ÄÉ>fi;«B;o3?KP=77Ù=Û3?PÕä>ÁðH?+©>.Je>öß<?c³ã¸Ôk9ò»¾ó÷§9"ø9jü¬>RP=¯7¯7Ù=³¢?äl?³n?;6?9l©>ò?#[¶9°DØ9Û×>Ü:©9þ¹T?mP=yÄ7yÄ7Ù=£<Q?öOþ> R?8@â>àò>¾C?yº¶&9å¶!¼sÏ;þ§:/^[?´P=óÙ7óÙ7Ù=ëðB?ã>÷Ç[?!Í?â¤Ç>?I?[|»7Þo^9kÆW=rÎ:ïw:s?Ò§P=lï7lï7Ù=è>?¼üß>ZÅY?4ð>\ >`C?S¯9G9	h½>/Þ;0;eB?ÐP=æ7æ7Ù=)Q?4í>tÚa?U¡?@Æ>uZ`?S(7âP9ñ(B=0¾:8ðF:P½t?uÛP=_7_7Ù=¦>và>c?°k:?b·>>_?ðKA9Áé9¼ª>ÔH=ûoÎ<Êx?©Q=Ù/7Ù/7Ù=YHu?7?ãÜV?¤?p¤Ã>º)J?ÄùH¸Zpk9îÚ½[:.
 :Y/?üQ=SE7SE7Ù=w-=?rñÄ>äçu?Ìºy?²ø
?f?\¾;9¶\9ÝÂÙ>~.	;ß:,f?	>Q=ÌZ7ÌZ7Ù=4&?ÁÛ>¿A?ÌAª>[>*F?­
¸å9çî½F::aß9È V?DQ=Fp7Fp7Ù=Á?2±>¡V?[%"?^ýÓ>ðÎC?´®·r9,ê|½âà;Í¬: µP?5TQ=¿7¿7Ù=îiD?÷¿>Z÷?l?w¤Þ>ã?Y£9\øo9
?1ò:¶:é[?#}Q=9797Ù=vê0?nÛ>fN?.æi?àê
?_W?4"9¦ØÇ9Çª>$eu;L;Êkm?ÀQ=²°7²°7Ù=ÚR
=Î</?þ<&IN<¶ê+?ìÊJ¹Ä
98¿i8fcL9ÄªÇ=á©Q=,Æ7,Æ7Ù=¦Ag?kYÐ>µ?z)?ÚÉ>??^¬»9o9H?)	Ù:¤Ì:YO2?ÚQ=¥Û7¥Û7Ù=¿)¤?:â?Ò?ÈÉó?ûßR?kú?º
:>µ9óÏG?ÀR
;^¡:j§}?îQ=ñ7ñ7Ù=?´>\>&Q?R?ëÍº>98?ºv9849È|>Ja;ìGÜ:P99?»VR=77Ù=¦¼>dQÁ=·=?úÄ´>¹>Ì|.?¶m4=KCã<Y>K?1V=lØµ<$=?uyR=77Ù=à¤?gó¤>¡iO?Rò>¤>QH<?Çiì8ÒÈ«9ú'0>#;©x;S,]?ÀR=1717Ù=ò×-?AÌ>¶Z?+"?íõ×><@?W#÷8n#9¤Á>ÿ;ä!:;íF?¹R=G7G7Ù=Â>Úr>mL?Þ>ÿ@>Í`B?øÝ'¹×w9Qp£¾[,</ìÊ;yÂY?R=\7\7Ù=²v?~Ôø>D£}?6g?3Í?KBb?Kã9n¶|9l@f?<©;bL;ET?QÂR=øq7øq7Ù=Lÿ
?+Ïµ>$ñG?ã$ò>ÏÆ¢>3i>?Í8Ùw95HT>1%U;²Ä";¹'?}ÏR=r7r7Ù=ª¡??HÍý>JA?åäá>9G>Ã5?§~¸ïÔk9ÄÜ	¾öÿü:õ:$ÈP?3ØR=ë7ë7Ù=µ÷o?oð>o?È?D>&6? 9/49Êÿ>ëß§:ÀN:¹ÜO?ôR=e²7e²7Ù=®%?ó¹Æ>6;U?e?w6¥>æÝK?"9².a9>->>¤:Qr>:Õ\?c÷R=ßÇ7ßÇ7Ù=
PÀ>4x>!ZF?úÁ>V'B>·£5?ûBÚ8Vcò8Ëæ>Z³:h
:?6?n+S=XÝ7XÝ7Ù=ÐâÔ>9}>-¥G?ÛW>{/>ó¤<?ª¶bþ9E±»¬ô:t®Û9Åp?ÄxS=Òò7Òò7Ù=I?DÈ>ÝA?Ú¥>L±j>Aé4?O5¹¿»9ý¿d:/Q:ã??£S=K7K7Ù=¨d=ßÝG=NÁE?/>Ë×=w²8?HY:1:¨<?_:D~.:a#?°S=Å7Å7Ù=µÄ:?S ß>IV?!<?ºæÉ>¯:?ïX¼¸z9Z¾½Q;àUñ:8|^?É¹S=>37>37Ù=CCÅ>èu>\M?Ú@þ>i4¶>W2?#7«»T9-Ä<OéM;G?;î;?SÓS=¸H7¸H7Ù=æ
±?Ï2Û>ºÇÎ?PÔú?³î9?.­¬?!|f:8´:¥xB?Ö?a;ðEý:©¬c?Ã×S=1^71^7Ù=V·;?Æç>¡óO?¾?òH5?·©J?¤Å9¬®9Þ]?:PP:/?3T=«s7«s7Ù=
K?;þ¾>cH?t?YÐ>wA?N9¶Ù9T,j?(;gÊ:ºLC?eT=%7%7Ù=ÝZ?Í´ò>=f?Gª?»Y@?¡Bb?+ 9Ë9¬÷	?%:×¯:Mê?5:T=77Ù=É¼	?(Ì>[Éc?wõ?MÃ0?½\?¥9-î9ù>É1{:IX:¨?ÕsT=´7´7Ù=íp?Ù_¯>,NT?$,Ú>ä÷>_G?8ðá¨9I·Ü=,Ä:
8:¦\??DT=É7É7Ù=iÐ?®Ô>8 S?LÎ ?ÊØ>1%>?íiR9À Þ9ãr>²PQ;`å;$H?°T=ß7ß7Ù=KÓÝ>ùW>ìw?§Qå>p\>1(?-ªã8üs9æ#K>À;_ÝC;é{?U=ô7ô7Ù=ìÖp?D?ÛËK?_+?ÎÛë>n:?ºw8t£n9,à>~¥:Í::l?	U=þ	7þ	7Ù=¶/?¯Õ>ìÖQ?ñ?{¼>Y{??iÒ9ðtÑ9-h?w(Ì:ÿ¾:·&?÷(U=x7x7Ù=2*>Ìvù=¥§.?ÑLi=;Ù5=?7$?á=ÊÅ<æQK?\¬S9Óû9ã,¼>{+U=ñ47ñ47Ù=³ì?À>\E?QLo>3Ó/>M5.?SV¹&7	9µÃø¾¼9^Å9Ï[?JU=kJ7kJ7Ù=ÀÒ@?^v÷>ÍyG?S£"?Hí>ßw/?³9Ñz9,ç>µ;W;a.?¥XU=ä_7ä_7Ù=7¥H?Éï>åV?*}?¤>×d?ècj9Zó9ùÍ>>P;Ëà:ôm?jU=^u7^u7Ù=Û
U?y7?ßÑO?N?H?BkG?¯FZ9Kª9ð¤>R7:KY:ØD,?CU=×7×7Ù=Úa?K«
?nÂK?a
?ù`½>q??ËëÉ8yÍ9|vû=úY:M%:ð(?>«U=Q 7Q 7Ù=	?Àï±>ø!E?J§>"f>Lw:?¢ÒG9?#9|(¹>8_;Ë+Ì:]2?9ÇU=Êµ7Êµ7Ù=n= ¥^=+-?¬8I=çÃ$=HR?ØuÂ8tB<9I7>°#<×õ;gt*?VÎU=DË7DË7Ù=&?ëoÊ>¥úQ?Oú>ÿ§>4??Õ8"6¯9>ùÊ:Öz~:è8K?[ýU=¾à7¾à7Ù=Ç¡)?Ì¯>w?¶:?ß®>ïü\?í%¸æZ9ÌÂ½öh«:r:FN5?ÉþU=7ö77ö7b=öz¶>ôÞD>Im?£<i??0ñO?Ìõ9»©9
6è>ìÌ¥;62;
,n?vV=±7±7b=B9>õB>n@?çIâ>L>ÓÓ5?ôï=º0=(¾W?3jÕ=.;=ÃJ?J/V=*!7*!7b=?ð°>
Q?a?GÑÕ> =?'Y8Ø9Ã¯Ñ=Ã,`:pÖò9]Sl?/V=¤67¤67b=T-÷>/>ÑõV?ÔÔ¨>¡\>íåC?õ¶Ò8ü]J9ªG>T;=éM;?§9?}8V=L7L7b=gþ=Ô=°Õt?b
'?ÎÏ>ÉN?±Hð<¦Î</_?(Ä=Ý¡ =Üe?îOV=a7a7b=";?óØ>{Æ\?4ÑÛ>ù¡>I?$Ñ9¨Î9ù½>-²;He;À{G?îhV=w7w7b=c?l±>³>?ÂÇ>ÿ-\>8?Iºm·(9OHè¼Gh:¾&:nß>ÅsV=77b=¢?ÉÄÁ>å9L?áÍç>
Ì>$Ù:?Ø£c8@Ó`9B>µ-;ô#:;I;?KxV=¢7¢7b=0`	?ü¤>!)U?øÇ>>ØAB?¢º²7Þ³T9_W=á¸:\[:b W?¦V=}·7}·7b=ËR?±®Ó>¯B¾?&ç-@iw?x?E:#3ì9ÒU?d¥;w¨*;Èw?ªV=÷Ì7÷Ì7b=|?¶?gE?ÊM?É>=Ê?99~2,9R@h?°< r;(m?§òV=pâ7pâ7b=ñÑ<'E<fÔ2?Ê{S=L{&="?y ¹ÙåO9ÖÅ¾¡q-:guï9Òl9?W=ê÷7ê÷7b='è?=
¥>©ùf?XÛ?8öÂ>ÆD?a©8ö 79<jl>Xèô:S:ÝVZ?ßYW=c
7c
7b=U­·?´???ò©??(¡?Å
:Ö@«9wS?½s¸;ÌQi;ÞaJ?mW=Ý"7Ý"7b=Ç?o÷¡>ï¶P?½¨>ífM>¾NR?¶Zú·ü&9Sç¿½Au¡9EõÛ9ê»>W=V87V87b=dM?
¶>EbZ?!	?{³±>&E?xr¸%Ê9Æä½R¦9Væ9ºÙ¸>I×W=ÐM7ÐM7b=ìF>ðI>y3?0&>[ÿ=Vµ&?
©9=g3ë< J?5:=g1=öò2?ÝW=Jc7Jc7b=¢Á?ïÂ+?4à?Ñ?}?ÿ²?rX<¶µ<ZNJ?Ð;]÷:É?òW=Ãx7Ãx7b=*KÅ?_æ?*¥?ù?ÚÇ>üô¹?fÊ9tl¸9ð¶>ââ;òrh;Dßy?HX==7=7b=?çÅ<Ç5<¸r.?ÛÓ<~1¦<"?#²¤8q(r9,.>'Y¤;!g|;Ã°&?X=¶£7¶£7b=V#ñ>	>;nP?Êí>¼>"GG?4Ò4·ÅA9ç?¼åeo;";§	=?ï5X=0¹70¹7b=9Òé>~H>õ@C?e8?(>?+W6?XR7+H9Ó=§²:´¢a:d²J?¨X=©Î7©Î7b=#8?
ç>ûàK?.WÆ>I~>xG?(9RS>9@¼â>Øb:Q::êt8?©©X=#ä7#ä7b=ÞsN>ßÛ>;?Á>ÔñO>ä3?78=¤¼ì< G?m!m=)=Î@?Ø«X=ù7ù7b=ºn<?þÅ>¯Òt?ÏL?9"»>íXP?öã¶:
:¤4?"G:d:Yf?;ÉX=77b=«o?2mÚ>ìr?ó;?Ö?¾)v?ø9²ÜÙ9¢´¥>õ=;Ê^©:Æ
]?ÈîX=$7$7b=Ê=?!Û>
×]?9?²
0?]+S?Í9d~½9Y
?díý;§;=O?÷X=	:7	:7b=¨M?jàÿ>ù+M?w`¸>ROu>`i@?ß|/7!bM9¼Ú<)Þ9°:ã­Ù>)Y=O7O7b=/,?hüÞ>£yE?¥ª>yVa>aÝA?ò¥8;~q9=©=Õ::¸{:ú?,Y=üd7üd7b=
­?»g??ªg?O¬B?¶Ú>Id?º
9"#;9oÁ>;í;:èY?ÍBY=vz7vz7b=í>»¹>K?Ro?tÇ±>j´>?Ì·ùÈ9U0½2ä:{ò~:?õd?yCY=ï7ï7b=dÌð<¦<t¨9?À²U==oì+?Þ:þé9[õ?ñtè:#Þ:å8E?VY=i¥7i¥7b=G**?zá>R%A?Ù
¿>>5z2?<8WúN9=4µ=òÏ:ÕL:«{A?{Y=ãº7ãº7b=Ø4?!Ì>rCb?	Ï?{m¶>WU?2¼7í99gi/=A¼:"A:: `?L~Y=\Ð7\Ð7b=åC?E&ê>i-V??:t¿>B?ÂæO8?µ9 ¦=Ü ":0¼ê9l\1?ýY=Öå7Öå7b=>}5?)ÐÀ>÷p?|T,?Qß>*E?R»·UU¢9ÿGo¼)¡:2:v?*¥Y=Oû7Oû7b=åôø>f >ôªF?$>AÖL>y%7?ð ­8Úcr9³`7>;æù¹:fâ7?á¦Y=É7É7b=jV¶<|!<À'?çO½<àé<bs?T¸v9i¾éôx9 ÈË9¹_>ß­Y=B&7B&7b=u\?ýþ>må\?yç>_>ÀBY?E8§9
#ö=MF:r¾B:³&?"ÍY=¼;7¼;7b=0F<?:2æ>ô`Q?ñ?v`Æ>ÌA7?´.?9E	|9n0Â>X`:ü:v??UãY=5Q75Q7b=~¤?£»>i{I?3ÖÝ>µý>9?nv89Z~o9-Å>ª:!|t:Ü2?ZêY=¯f7¯f7b=·KÂ>ÝL>ýú;?0Ø>÷yT>þ 2?tt9Ñ9ûzõ>Ñ¬:=p:y'?
Z=)|7)|7b=t-?L×>ÈÊM?ðÃ?¤®>I4T?{Ùä9$Å9#?$;¶«:¬v?|Z=¢7¢7b=?o>¬XN?Cq>Û£D>Ö6?ú`-7tÆB9Âàã<)ÐÅ:º :9A?8Z=§7§7b=Å?sd&?mR?Î+?Ö×>»K?9Ã¸Å9#B*¾ïY÷:>¹Ä:þð ?§gZ=¼7¼7b=ö<?%>ù­i?Ù½F?o_í>[VV?À7úI9t=¶¿:Ò;:ëI@?bZ=Ò7Ò7b=äÔ1?ûýÑ>ËX? Û>ïý>çD?ô¶¼7c9Ýè¢»Mº:ýA:Â8?Z=ç7ç7b=NÖ<ø<S3?®à;¿;å)?« ¹ZB9ÇÓ¾÷|68Ó!9â>Z=ý7ý7b=NG?Qö>ÅåN?>ö>Ã¶£>ÂÂ@?V$=7c59Ö=mAY:¬:ÓX?ÌZ={7{7b=+0#?ÓÊ>$9N?úö?î©Ä>¾RL?!9÷¤9\z>Ø%;ß×:[	E?TZ=õ'7õ'7b=!1ú>¥¨>5 K?v?l%?þpK?¡Z=Ë=)ÚX?¬]Ö=y=¶Ý[?ËZ=o=7o=7b=?±>ÖQ?Ûè?¹«>ÕD?³ìê8Ê{9o>Tl:õ9°àv?¾°Z=èR7èR7b=ò[?E	©>ªK¦????²ú>:1?T9êg29/?Oüª:Ï:*.?å¢[=bh7bh7b=#æN?#ûý>0P?'?×Ì>ÄP?q¹D9dc9;yÝ>`Ö;vÐp;åd?@ì[=Û}7Û}7b=9ð¥?zÒ3?<l?É?$ë?Æjd?äd9|}²9ä>°;;12~?r\=U7U7b=%Ñ'=ïÃæ<+:?¯=ÄD=£&*?$:
a:ZI
?¬4u;Ó"1;01?\=Î¨7Î¨7b=R3?Ý¸>#`x?É>]>"Ñh?S9»°=9Å?Ðs:ì_:¯^?\=H¾7H¾7b=Eú"?í6Í>|OK?çÓ¹>Pi>£3?M7üw¿7¤øÌ>Ü·é:i,:	ò;?X4\=ÁÓ7ÁÓ7b=>.W?nOø>*Ø]?Û>UÍ>5­A?TqÏ8Ï¥9%é >¾¯:Ê:ªe0?E\=;é7;é7b=~Ö>>îIC?ú>ïQ>8?8	þ8ØwÌ8»?!Oñ:±®:Ùÿ0?íp\=µþ7µþ7b=§°>¨ÏK>ã]?hÈM?R$?öK?=½<¨'^?	:Z´£9thV?s\=.7.7b=øÖ?rþÅ>õ_M?,ÿï>5"¢>x=?ê>{8s|Ñ9=E¿<KÅ±;5¹=?\=¨)7¨)7b=×³?¨Ì>:¡A?
³>Â>%1?>Ø89¬÷=­;$E¯:·R=?r¤\=!?7!?7b=ß£?÷i§>ÍiO?D¹>:Øl>H?­i¡8b2H9ÀgN>tÔ;´¿Â:Å©*?¯\=T7T7b=¼¦	?{á°>9G?'?Iº¼>´&9?°8É9¾¿/>ìÿ:ÏÀ:X)?ºÈ\=j7j7b=ñÚ§?+?xz?g={?4ü>?Æ¼9¾¹9-F7?Â;e£:µ¦M?}ï\=77b=êÓ>>¶L?Ïfð>(â¦>}c8?Ø¸¶h£18<½ä¼*O³:#:d,?[&]=77b=Ì1?|©Ó>÷ÎV?å18?ò>±iB?ßÚ8¢Ý9±÷M>Ñ#5:(º:+Ð?[=]=ª7ª7b=|Ëf?æ>ön?"®?<?MQe?°ã_9I.«9¨i§>?<äÂ´;#F?QA]=û¿7û¿7b=ÚQ?o_ë>>d?^?îâ>ÌQ?./9ïú9è>ØYþ:ð¨:¢¶@?2F]=tÕ7tÕ7b=I*?£}Ö>V=K?$È/?æ§ñ>?7:?Ê!9X¡9çQ>k¤;èØ:@.?V]=îê7îê7b=Ì(?K Ò>íBL?Ocã>ø>1	=?_7ç©¯9ì9Ø<ÿPê:z4:¤tW?ã±]=g7g7b=Ê<ý<¯:?Sù
<EºÓ;(?±¹ø397¿»6f89¤]Ü;Ì]=á7á7b=ÇÌ'?,æ>B??ïp?¡?:È9öïÝ9´Rç>-];¸cÉ:Ì?Æ×]=Z+7Z+7b=G?6UÝ>áÂf?C?E ½>°KQ?Ï¨l9Æ½9ç, >-&;?±:«ºd?ÁÚ]=Ô@7Ô@7b=ÛX?{Pä>×r?j¶5?2H×>ÏX?>¸9d¨9¨L?Å;Ö\2;tT?Äû]=NV7NV7b=Þ
#?Ëè¼>aö\?­ü>.¡>¨H?¼¯6:5Ú9"V?;£É:Í{:¡ÿL?^=Çk7Çk7b=ÁF
?ç>µ?íd?joø>c~k?j9àC9ò%5?Q:Åùâ9ll?õ?^=A7A7b=f(??¦
Ý>×c]?F?øõõ>jN?>9Ñ!9Ð?nö9	:uË>C^=º7º7b=Õ-,?ÚÃ>»Ra?Nõ?¹¯
?Cy?êt9f9ÁR?4]';øQª:{?ÌS^=4¬74¬7b=ê¦A?5-â>Ð/[?ÑTâ>íË>ÇYE?ì2¸©5«9v½ªò²:Û
k:ääB?ÙU^=­Á7­Á7b=àr?eÎ?¿@?û"}?ç>éò?J9¿µÑ9¶¢>	¹;æø;¶z?©m^='×7'×7b=EH?¨ø>£N?Ç©?7m¨>3N?A¨]9¦ãÙ9©6>°½x:Ó[):ÿ;?]^= ì7 ì7b=>f?2ÿ>ÞRg?dØ?qz¾>úkM?z§i89/Äf>å:±¼9nÜT?t§^=77b=4?w8Ù>»ÈT?*·>ph>
J?{R9Ê?#9³"%?p;®;;D?¬Æ^=77b=º<ç< 0?lµ=áÂù<M¬"?Ô'è¸L=¤91î4¾ù¢<¹Ùg<ù2?Ð^=
-7
-7b=°|)?¦×>ä2I?Ýx?E²>:úC?#i`9ê@¦9Æ¬>9;¥¯:b?WS_=B7B7b=´!?Rg"?
!M?¢UÍ>u>©V?rî¸ê²9ÇPX½J:÷?¸9;Â?â`_=X7X7b=c>?¼(§>~?_ø}?e?oÉ|?á¿_9`Ü9Í?Î>ÐÌ:9,:Ú;?sm_=zm7zm7b=Ûú2?ñÒË>ÓË`?x?iÄ?rÎ[?},ý8×©9s?>¬;Uç[;´èH?_=ó7ó7b=äýv>&~>1½H?dÇ.?BBí>±<?ñä£=Ãá<="^?w÷:j¨:fëZ?²°_=m7m7b=>E?ÙUÛ>f?M??mXþ>.@?Õù7êºz9Í=mÈ\;¾ñ:ðÍi?`=æ­7æ­7b=ë¤4?¬ù¸>z??a?f?q	9¤5a9;>Õd;Oî:õu?Ýf`=`Ã7`Ã7b=Áë=T¡=û:?ÌãH>ù'>Ve,?
ÉP:øc[: ó>»Ýâ<úÇ<×â6?Al`=ÚØ7ÚØ7b=ê÷>ì>Ù(P?èCÒ>³>J;?øµ·ÀÈE9×ÆA½êü:`¹Þ9
K3?Ä`=Sî7Sî7b=óe;?ºZì>ùJ?»µ>!?y>fî9?<9¹r±9ÚT¾9[F;Íú;ÑUC?qá`=Í7Í7b=.*k=
/=!+?RË;Í7¶;!?+ï8Bw>95ü¯=
©·¶g7\9øU¼
a=F7F7b=OB?ýBö>¥þI?ä÷>?¦>û>?üÌ29l-9Lq>E@:Á:Ë÷=?ïa=À.7À.7b=fÆg?s=?ó][?£õ?¨Õ¦>^|J?°9Ìë9A?;¢a;à»;t??RRa=9D79D7b=J`f>²>ie=?uJ>Ý®>«K.?Âæ/=Ô<MÎS?dò	;._Å:Vì2?¾`a=³Y7³Y7b=øP?GQÿ>Q?'¦-?Þ>:-H?°¶8:Av.:?<^ô;î°$?ù·a=,o7,o7b=}?S$ ?ßLJ?»>æÍ|>y=?¼fC8Ùñ9è²¥=d:N
:´ïû>b=¦7¦7b=LñA=ÒN	=¦Ë4?SÁ=O«Î<Ýe)?r:N@:\²
?(q=<>»<kd&?Gb= 7 7b=÷`?x=¦>~d?L?!
²>YO?úX9õ~M97?£T:	:û3A?\b=¯7¯7b=Vf@?Sâà>`[?K+?erË>¡ÄE?í
9ÂY9wY¢>6;sjc;Ëì(?ø b=Å7Å7b=ã$J?n¹ì> Z?¬íí>¿¾>(F?Ã8
9`<>x;(@Ð:­m;?OVb=Ú7Ú7b=²4?bÙ>°ËT?ÙéÀ>pÑ|>gWC?dñ¶T0ä8¢¼áP:Jø:BË?b=ð7ð7b=`"??qµ>·ÅL?rV·>û£>p7?æà79ÛrD=_÷9^*ï9d?àb=77b=·å>>ÍS?!>x?>E¡??z`%7Ú¾9Ó]<®b;9!åb9lÓ>qÛb=ù7ù7b=©ç?Ö¬?u?¿õO?*qÐ>lh?id94o¡9Ä>µ>O$;¦ø:Ø?ýc=r07r07b=ì*?7¦>ÍJ?ýñÍ>¯#>²C?1e¶8·ñ£9ßg>¶S:ÚX:Üì?o'c=ìE7ìE7b=®Çý<º¸<%Ù/?¥áj;û@;?N¹_Èl9<£¾Ë,<¹í°J9ªí¾­2c=f[7f[7b=ý¶S?Ú<	?ÃvE?:¥>³óc>&9?k&X9h-f9'fð>W:L(3:-?ÀSc=ßp7ßp7b=Â&K?B¡µ>µ*?1ï$?­>ñs?¤Ô~9ë4w9ò?ò:$7¬:ÔN4? c=Y7Y7b=¡êÔ>±Ñ>ô0M?¾¼³>'¹x>éþ8?Äª2¸ý&9vC	¾rU0;Ü;HÎ-?õÇc=Ò7Ò7b=÷þ>à~>BuX?ÛñM?pü>dÙP?èü7µÌ9bO=&:Ô:ù?¤ãc=L±7L±7b=üE.?¬Å>Øa?Õ$?W0Ï>ÍªK?¡Ö9Ü|9Ê×?güª;¼s;4?ùc=ÅÆ7ÅÆ7b=|?è­>÷??Eû>e>?y/?Óå¹@&9\è¾.xÉ9`¦9ÊÔ?êüd=?Ü7?Ü7b=É_=¹=¸S4?ôTÁ=õ=ø%?Ã+;::!R"?FN;Ö ;ç²5?%0e=¹ñ7¹ñ7b=ï Q?ÊÈ¶>Èr?È~?1²Ý>º`?ß·.9,¡9<w>j¾:8û:yÁn?÷9e=2727.ÿ!=Ð(#?íÎÕ>;[C?ëºý>²>õ\6?RãÁ7ëb9¥¥=¦};;§2;d»5?~Ee=¬7¬7.ÿ!=t¹=A=¸.?þ¤à;H¥;Z*.?À&¹ñ>-97ö¾ìH9c"98çÇ>dIe=%27%27.ÿ!=-?6LÎ>ZW?Ó
ó>q>åR?Hm¸þ9ãBw½¥¥:d:í8?oe=G7G7.ÿ!=Tß9?þ-Ü>X??W>Eù[?Ã¯§9õ×?9¯Ã_?Mc<£µï;¿r?~e=]7]7.ÿ!=¦0?[¢>×<k?ÿÉÿ>ÙÎ>\?æÚ8`9ª»>¢8(8ðn9Ô;´=.e=r7r7.ÿ!=Á{â>{>CD?û$Ð>×>¬Ó5?çe"¹9s8Q¿Ã3¾9ÿÀå9îÓ>e¥e=77.ÿ!=%Í?àn´>ò6Z?ºÅ>¿é>5ÑB?Õd8-C9aË>jÊt:`C:}_ ? Îe=77.ÿ!=ºð?»½>ÈTL?¶>nÉz>dT:?Iþ8hØn9Äi>:lM:T:ë÷>Ûe=ÿ²7ÿ²7.ÿ!=Ïþ> >ùJ?@¿>Ù>ý=?­A¸£­9U5½Nt;0;æ0?«f=xÈ7xÈ7.ÿ!=ù±z?Êù>UÔ?³?EßÐ>p?T{°9$[9²4N?`$;µÏ:WEK?ù!f=òÝ7òÝ7.ÿ!=þ%=%3ö<±,?Iì1<²4<²)?Ã¬¸)(9ªY¾Iâì;Óª;.1?tf=kó7kó7.ÿ!=Fh=rü'=ü0?rúZ<Óô2<D ?°¸áýC9uf¾×jÒ8A:´9òp>£¤f=å7å7.ÿ!=M?8?¯Ì`?J©?nN?®JR?Û®93^9ÂR ?N´:jîT:¼?&Áf=^7^7.ÿ!=¥Î>2>èF??®2É>Î@>?i9B;G9·àI?'e;G;d8E?Ãáf=Ø37Ø37.ÿ!=59?BÝ>=lV?P?3º>L?y*8»mV9ÏË=÷;J:Áj?è?g=QI7QI7.ÿ!=Æi7?²Éò>ìdA?­ª?G©Û>Ü@4?o·òR@9_-±¼®Ó8;Høå:P¿M?|g=Ë^7Ë^7.ÿ!==?	÷>6xD?J$Õ>X>W!:?t9.Å9õ9.>6];õù;y¦@?RÞg=Et7Et7.ÿ!= `j?í? qI?@dÖ>Þ>éV8?=99æ²>8:¹k³9ÿR?©h=¾7¾7.ÿ!=µ8?'ô> ¬A?^?ôw¼>a¡=?ÜÞ79J	9Ê>fHm:C¼:a*H?h=8787.ÿ!=O/¼=ÇÂq=¹DG?gð=`§=nØ7?á=Ñ<s?äÑÙ=6
=Ç6@?«$h=±´7±´7.ÿ!=ñY?^áÜ>\&|?j'?å¥>u,?.°09	=)9n¢?ë©99?Ð$h=+Ê7+Ê7.ÿ!=O7?>3J?) ö>ò+>©p?=øú8³Á9#YJ>D]929Í¿
?lAh=¤ß7¤ß7.ÿ!=H×
?W¬>û±R?i#í>+C>4J?`d¸`´Ú9° ½Dð:kó:¡+T?ãEh=õ7õ7.ÿ!=¶±2?Þæ>E%F?Ô[?Íæ¾>Û6?2
9²9hÁâ>t0r:I}B:d?ðUh=
7
7.ÿ!=vßø> >ðeF?¼>i§>m5?aÊ·Uc 9ñ!½H9@9#?ãhh= 7 7.ÿ!=E¼?Þé$?ÀñJ?ÔJ×>|>º>?j5$8õÙ9°-A=hL*:Ì×9É¾J?þ­h=5757.ÿ!="W?¡
¨>H?çDÉ>¦>6?ò_:¸Eî59n ¾mÊ:x:ÿ3?ºh=K7K7.ÿ!=ÀþK?ë?Ø>+~q??Ê²>ìiS?p8¬Ñ9ïù>6's:S9P:Èx?kìh=~`7~`7.ÿ!=»Ñ=s}=ÄÿI?np¬>0µl>N~:?Iøe=«Î=q[Z?¥·:ÛA:ò/? 
i=÷u7÷u7.ÿ!=åÖ1?FÈ>7Rc?g¦	?;g§>R?Æ®8noÒ8Ô>QE(;vâ:18>?$i=q7q7.ÿ!=PJë>êþ>	K?F¢>xN>#;?ãC¸ó9×·ý½:¨ã:Ø?i=ê 7ê 7.ÿ!=
ñ>z>û®K?sá>2ß>«@?.É8d¦¡9>Àù¤:l§`:¢þ;?¢Ii=d¶7d¶7.ÿ!=§?ëkº>®S?Mÿ>öÚ¬>&
=?áÕç¸M&9íp²¾·ì:®Ú9®0?Xi=ÝË7ÝË7.ÿ!=D?&×£>*d?¯?^·Ó>UÆ<?cUÎ9x®9©`?_ñ;j;ÉgO?ïi=Wá7Wá7.ÿ!=Ù=8Á<©z.?Üªr;A`T;½A?B¹
b&8©~KÀ=>9J19³9	?Ùi=Ñö7Ñö7.ÿ!=]Õ?U=¡>À|T?md?ÞÓÉ>ÿçH?õ86®9i{V=£h;¢I;ñI?!³i=J7J7.ÿ!=¼s?Æ2!?1dA?Qõ>d©>M09?Aø·
À8w_o¾þ\:¦P:è3?ºÊi=Ä!7Ä!7.ÿ!=h?çþ¼>GcO?¢¡?5ê®>$0??#¸9¬1¾]âY;{¯ü:¾\?îÖi==77=77.ÿ!=
BA=Õ
=i.?Ñ=ÎÇè<R),?·8Þr9v¿=Rì:¯æ±:J-*?úÙi=·L7·L7.ÿ!=º'?ç4Ö>·G?$,+?øç>I5=?þG#9ò¨Ê8¾AN?NK
;Ê :ö`?Ùèi=0b70b7.ÿ!=u6?aðÇ>çi?9k;?âVà>rÞU?e"9
÷D9Ó>Ê94ùý9=Ë>Ó&j=ªw7ªw7.ÿ!=B±I?KÙõ>7R? z-?AþØ>Q©L?%T¸²H9ÄÅ½;B:+ñ:]1)?V5j=$7$7.ÿ!=ã_?ä¡?CëH?Ú³Ð>Ï>£`<?©9÷®9M@Ù> 6ï;¶v;©@?Æ5j=¢7¢7.ÿ!=ë½ù>èº>TdI?Y ?åàÐ>D?þ;ë6¢?91<n4
:@¯:Ö|û>7j=¸7¸7.ÿ!=ao?°×>ªÛ:?Zø¤>L;o>0?¶¾­·m_í9a»¼©Âõ;D0;õH?qÓj=Í7Í7.ÿ!=Ðè>Ñ¦>â;P?í8>DaE>~êK?¨¸b,9	ÃÜ½ã#:£Â:]p	?mÛj=
ã7
ã7.ÿ!=®y>&L*>«;?Ú8>xÖ>$ê,?r|=E3=ê
U?ð@B=Y=9ºA?Ëïj=ø7ø7.ÿ!=BàU?Kú>ÉZ?e\ÿ>_.>©ÿS?@Fv´
tH9\Bº'7:%:>?Ek=ý
 7ý
 7.ÿ!=òK?=·Ê>s¤F?®>,Ãs>Ù½6?×&9àI9e2?D];xe;
lD?À"k=v# 7v# 7.ÿ!=yq$?oÉ>?ýP?õ>þ§>;?
9ärf9?¢>Cü:o±:Hß5?A#k=ð8 7ð8 7.ÿ!=|ú>>|L?mE0?Äí>Ê=?Ò;Sõ;?L?g:ùåo:(?Ô$k=jN 7jN 7.ÿ!=;c?æ0¶>ÜO?¬ï>Dö>æÈ??y82j¢9%â=h&;ÏÔ:-H?2k=ãc 7ãc 7.ÿ!=)ñ>7Ð>PbN?n¹?5³>CâA?z¤k9§YK9S?iwõ9¡t­9È#5?Dk=]y 7]y 7.ÿ!=i;?bª®>¯?#7È?7ðX?Dl?y·Ë9*kÞ9syê>¶:~X:UX?jk=Ö 7Ö 7.ÿ!=O?q ç>mÏd?Ð7?¢¾>ÑµK?³V9èL9ÍàÃ>B¼:÷Ø9àÂw?vk=P¤ 7P¤ 7.ÿ!=º¸?1ÕA?)ùs?Ö??©µ
?{m?69ìÿ9gó?9÷:;*«Ä:³^s?­k=É¹ 7É¹ 7.ÿ!=mR?Ñéí>ìb?BÞ`?ôõ>Cjj?N½9L^9È¢>¦M;@+È:X?ÿ¹k=CÏ 7CÏ 7.ÿ!=ûg?tµ>ÍH?¶>0N>+À4?Xf¹C;9h£¿yÔø9ù³9uø0?Ýk=¼ä 7¼ä 7.ÿ!=ÿlA?ûý>î§C?lòú>Ð®>¾7?Âå¶Ül69µ	¡¼I	N<{&<ô83?Þçk=6ú 76ú 7.ÿ!=Ò%?Ñ>~K?¾Pç>\>Q>?¢ÊÞ¸|n?8þ÷¿|:9³ :SmY?9l=°¡7°¡7.ÿ!=|Æ?%ï¹>¹S?þ6û>D>ËO?X¥·z]9§W½YF:½½ü9×çH?WIl=)%¡7)%¡7.ÿ!=ë"=pæ<9ý4?%v)=ñT=Ny!?VÃ7óä9§<û{8Æ+9|Ù×= ^l=£:¡7£:¡7.ÿ!=ì }=Á6=H2?Çzú;q'Â;="%?±µ¹Z9øµ¿_p[9]ê\9úIþ>ânl=P¡7P¡7.ÿ!=$?ÞÍ>£L?T>~S>Ö9?=·~!9½Æï:^#:ÂB?©l=e¡7e¡7.ÿ!=J6?¼4 >
`?Ò_?[?±H?YP9Ú5Ì9?°½>K}:X2:bÎ5?Ð¡l={¡7{¡7.ÿ!=ÐÐ8?L¼>{?]É`?äî>½âp?GºK8ÌÒ9ø¾=ïSÁ:Ôm:·P?³Ël=¡7¡7.ÿ!=j<4?ýîÛ>ãÊQ?qñ>~¡>¨]??§Na¸I~'9.,¾³°:¯f:_D?Ùél=¦¡7¦¡7.ÿ!=r¡T?ÛÚµ>h©?É?Å(?ss?vHa¸ÁÍp9÷ï½Ó/©:#¿@:gµ`?ñ,m=|»¡7|»¡7.ÿ!=ah=2_=]+?"û>ÈØü=~ó?ý]9ý!9-ÂÝ>R;;¨H;^+?ÿGm=öÐ¡7öÐ¡7.ÿ!=¼8?®ß>DS?qÉ?}¥>QJ?ê<9.«9è>`úU:åÇ:@8?"um=oæ¡7oæ¡7.ÿ!=ð§Í>>'H?ï¥¤>üõg>¶5?:D9ê<¹9¢¹>­us;h
;5Åa?~um=éû¡7éû¡7.ÿ!=¹é<?-óì>ÞL?/â>4g>ÐÄ;?ß8½f9Mï,>î98jª973?4m=b¢7b¢7.ÿ!=G?¤ó><¸Q?Ù>:2N>õJ??Ë ¹ØÓó8Ï(¿&¢:êFk:ß×0?Òm=Ü&¢7Ü&¢7.ÿ!=Ø¾Z?A¤?áQ?')?bØÁ>céL?~¸85Î8D/å>;øö:ýNg?»°m=U<¢7U<¢7.ÿ!=?Ë>.ØA?#þà>x9§>Ï7,?LQ¸³´29¾ýí»;ñ;Ý:?×Ìm=ÏQ¢7ÏQ¢7.ÿ!=jì>÷¡>Ì×;?Ry>.\1>¨4?ÔñÊ¸BÝ9@¾Î{ï<i¬<Ï22?¸êm=Hg¢7Hg¢7.ÿ!=ó»?¼\è>WÝ£?pÅ¾?Ex!?O:?ß9,¶19ÿB?\ c;]¬:!l¨?tn=Â|¢7Â|¢7.ÿ!=Ú?ðã¹>
BU?¶0'?»¦Õ>kTH?Fï9+»9×!#?¨c¯<Üw<Å5?}n=<¢7<¢7.ÿ!=Lb?ï?U?Y?ªñµ>ÄW?#u9<q¨94:º>ÌB8:YMÛ9SW?µ n=µ§¢7µ§¢7.ÿ!=úQ>È¦ú=uV?ý>aª>>?ùp8=@Ëâ<z1P?ìl=êK5=%YM?
%n=/½¢7/½¢7.ÿ!=H?ø>,N?ÕB?2ü>ÅE?òNú79äÖc=¦m^;ìø:DÀd?SOn=¨Ò¢7¨Ò¢7.ÿ!=-?õ!?"aJ?ß?kÂ>C?wÅ9M¨9sÎ>éâ:(5:×O?,Sn="è¢7"è¢7.ÿ!=Àü1?EåÖ>4T?æRÌ>õ>(ÕF?Ô\8ý]9Ò&'>]ññ9Ã9_¾?£hn=ý¢7ý¢7.ÿ!=Ö^=Â"=É
0?º+<V<çm?(¹,
8bè¿o ;ÁÑo;¢s+?ktn=£7£7.ÿ!=#?Éí­>àt^?¥U?B~?ºuC?À8!{9_e
>ÁCÄ:Wu:lÊL?° n=(£7(£7.ÿ!=4û>>G
>³È0?å±¤<Ëz<¢(?´ñ¸¨w57ªÀÑg<cÚÄ;ý0?£½n=>£7>£7.ÿ!=Ú­O?9?J?Ñ·!?%Ç×>ôÜ??ªz7hà 9×Pä<°:&Úb:\ì(?¿n=S£7S£7.ÿ!=ÿ¥?+Âí>Â±??ôõÉ>`Ì«?{ÿ8ð|9NU>×U;.,#;£à`?;ðn=ûh£7ûh£7.ÿ!==ý'?Ë¶Û>»C?²Ò>ë><?á
¸s8õ¾Ã3k:ø8:äM?Ô÷n=u~£7u~£7.ÿ!=»r=Ñ9X=ÆÛ6?ñÙò=9L²=ÑW.? ÄE:«Ï:n!?hÜ;Æ9;ÇRI?Æo=î£7î£7.ÿ!=¤ª·=¶Qv=â>?¿>Ô«½=4ô4?	¾M:èàK:+?ñÀ<Áþ»;mzF?9o=h©£7h©£7.ÿ!=×?Cè&?¬I?ìï>Ã
¢>`=?uõ8í' 9$-D>ñQA;¼&ø:>oG?[o=á¾£7á¾£7.ÿ!=a0?[óÚ>9N?xdò>'¾>ñE?òé8le¨8^úC>ã:`]O:Ñú=?³ão=[Ô£7[Ô£7.ÿ!=>?ÅÃ>:M?É>ª>Z<?>«Ò·	A9P½ôSd:ñ.:0'?ìîo=Õé£7Õé£7.ÿ!=ÝME?¦å>Dñ[?j>õvF>K?M¹<Ð8!D¿nü»:Fj:
kM?*ño=Nÿ£7Nÿ£7.ÿ!=óV.?òôÑ>qT?!¬>?ëÝø>4#D?¿`9by9¼à>ðl:pá4:«'?
úo=È¤7È¤7.ÿ!=­éE>H{>¬@?5®>\z>ÖU2?/
=ßÈ<ë³J?©.=äá<¬äE?p=A*¤7A*¤7.ÿ!=Â,?Ú>OuI?lþÊ>ö>Óï<?zê)9¸ûO9ä$Ñ>se;¨aù:ýk?g.p=»?¤7»?¤7.ÿ!=»Õ6?å1ë>G?bB?`Í?ô9?b8¬9ùO=b§¡;ÆN;7àH?r=p=4U¤74U¤7.ÿ!=¤²?äá!?Ó?
,?9Ì>f?k±8f9dE>kPA;~W´:5?×cp=®j¤7®j¤7.ÿ!=ôp?¢Ã?QN?æÂ?ø¬q?ßsN?'5ù9i¥ß93¡?î¢;PO;íI?Ã~p='¤7'¤7.ÿ!=:w9?óÚ>"ÙX?%?úÆ>ßuU?ÌX86ÒÇ{9­o»;Ðê±:	]H:-Rc?×´p=¡¤7¡¤7.ÿ!=Ùü4?È>ß>ÙO?7Þð>½§¡>¬¸>?õà·X÷ü8±½Áô9XÞ:ÐÈé>wËp=«¤7«¤7.ÿ!=~.?å8Ý>íI?_òK?øX?ô3?¼&89QÐ=ýÙv:$ÎP:£R?wÏp=À¤7À¤7.ÿ!=³#ï>:t>¨ÏL?ÑT)?ïÚ>ÿE?¶Ð8b\¯9mB>-§9ÒÎç9p¸>XÕp=Ö¤7Ö¤7.ÿ!=QEÓ>W>ÖY;?ÂCÕ>ü£>F65?×{¸!¿­8¹¾×C;MO;\:?Úp=ë¤7ë¤7.ÿ!=HI?ÿ±´>1K?åÒ>>
âB?ï¢y¸¥S~9dGû½t:ÉBÏ9²=?þäp=¥7¥7.ÿ!=½µ)?@,Û>Õ9F?øã>c>ê©1?
¨ý6¶t9<
;þø:å¿!?iq=z¥7z¥7.ÿ!=íÍ?ÅuE?<}?sk?ÇÃ>?Pv9}§9æ>ì.s<Â±;
¯?w&q=ô+¥7ô+¥7.ÿ!=Dd=5³i=Ý.?Æ» >Sþ=àÊ!?i/Ê8p¡95 >ËF7<(5<Y(?)q=mA¥7mA¥7.ÿ!=/s<?è>
ðO?»u
?Py¶>A@B?y8"QÄ9(Ä´=MuR:!Ä:PäG?î9q=çV¥7çV¥7.ÿ!=B
? H¯>VªI?;Èæ>Ýh>aO??Î9KJ9Tçü>©ÕI: Å9Þ?>q=al¥7al¥7.ÿ!=×?æ±>?Z?Ñ?Tô¸>ÄA?²B9<9^>?3R:	¤Â9r;?±gq=Ú¥7Ú¥7.ÿ!=Ã~$?C`Å>]ZU??
Ç>»~>Ì
H?jó¹®÷19Ã}9¿G:`ö9Z?^|q=T¥7T¥7.ÿ!=y?ÊÉ>>F?>^»V>/4?£#¹5K9ñ¢¾f`:~:«>?f}q=Í¬¥7Í¬¥7.ÿ!=ºz}?öÆ?bXL?¯	?î±>´F?¸\^j91¾rS9¡Ô9ÒO´>¥Ìq=GÂ¥7GÂ¥7.ÿ!=Î<&<?Ù0?|ú<²Æ¿< /'?'³_¹Ç9XQ¿ Z­:¥ÆQ:pS?'Îq=À×¥7À×¥7.ÿ!=`«?1*´>üN?[ÿ>¥X©>o5A?Mùí¸T%"9Ü»¾Yÿ¯9ó¥æ9WÃ>+øq=:í¥7:í¥7.ÿ!="½Q?`Ú>§u?ù&?×±>hÉp?*Ø7²9»æA=	¶M:t!:Ú#?¾øq=³¦7³¦7.ÿ!=aN©=B«r=e2?=Tõ;ê©¿;ôÖ#?(M¹ddÜ8+Cn¿¾¹J8¹Jp¿5r=-¦7-¦7.ÿ!=ýåÿ>¤¥>«¾E?eù>°>KÏ4?

9Çr9ê9s>Ø´:@2Ú9·(?;r=§-¦7§-¦7.ÿ!=sæ><ï>Ù¼D?í¼I?{Ð?è°8?d&s8'uò8]>N×;õ&;Y°K?@r= C¦7 C¦7.ÿ!=6w?ÕÚµ>_¼E?ñç>ªb>kB?T9&³G9½Ä>Ü;}²);ìF?óKr=X¦7X¦7.ÿ!=Hû?­>é>%k¢?Õ?Zèâ>X?aD9+¦`9zf$?\Që;B¾y;6q?×nr=n¦7n¦7.ÿ!=¬`?Àéû>O3d?]?Ýµ>î
P?9m9ÍÊ9hçÂ>
	@;¥ú:äD?© s=¦7¦7.ÿ!=ï=Z?lj?bQ?q+	?Û·>Û??<Ê8Î
9G>>F[.:ø²:KÁ?JFs=¦7¦7.ÿ!=É?¶¹>-MM?z<>±G>	>?õN¹]~9»ÚÏ¾:ÁT:Ü½:^'G?8}s=®¦7®¦7.ÿ!=w?`¹>:NP?3kÐ>>0éM?C8_Z9>k¯Ä:þ|k:.ÑU?$s=úÃ¦7úÃ¦7.ÿ!=-¹?þ?!?;m;?1Ý¶>1?ä99¹ë9I>?¸:×H:îÙj?¯­s=sÙ¦7sÙ¦70*=%ç>mõ>rõN?ã3¯>çv>¨5?ËH9UA9§`g>Z>;eæ:½ÎS?i¿s=íî¦7íî¦70*=üÛ>c>b_T?¡F¿>ÌÑ>Î»9?äÓ¸ï 9é¨¾0_:³.:5?×Æs=f§7f§70*=ÒXü>ÕÀ¢>dvF?|>´ c>]3?&·®ó8ÝâØ½Q°:½U:^&?¦ßs=à§7à§70*=³'?ÉÃ>éÊ[?Ð¦K?´3?®TK?~!&8þ9÷¤=O_³;bùt;r;?~!t=Y/§7Y/§70*=ôã?"?çôJ?ùv	?Î¥¾> 8?få·7îcX9ÉY=X	*;_;Õ]%?u;t=ÓD§7ÓD§70*=¦¨¯?bV?ÁQ?°?^æ[?ÇM?Ìí9£WÀ9Ì??Éä1;?·ö:8?ö¡t=LZ§7LZ§70*=¸?vª>vAI?&û½>ÙÁ>h;?º@¹8ç9J*&¿9Ø9w19oH?Ôt=Æo§7Æo§70*=¯4?3¼>}ÎM?CËì>`P¢>¼:?w"·Êï9ÂÜ¼ ;á¬:¼ZX?ðßt=@§7@§70*=QT)?ÏÕ>â½J?;ZÁ>Õ>@?IF¹*ÀP8+ó¿ /:§o:eð?yu=¹§7¹§70*=ãÍe?Üø?~ÉF?4p?²­>C>@?(¡R:#õ*:´?ûíj:ÃF:CJ?,u=3°§73°§70*=O?ñ*?`1M?ùÁÜ>H>qF?`ì¸x}P9èã¾ªæ9¹ã9K§?¹wu=¬Å§7¬Å§70*=T´`=L·=K4?Äãú<;É<S?ºPr¸Ê`9
¾ÿáù9Ð<³9Hs2?Ãu=&Û§7&Û§70*=É8?-Èï>¾E?ÌÁ¤>tÔe>x7?Z#8ã9tôã=£':É
:|;?óu=ð§7ð§70*=5?¼¤>ýöd?Ò+?Õ~ß>7rD?G9?%ã9Qå`>[Ë:~u:»G?]´u=¨7¨70*=jÙ>vs>RµS?Q.?dXØ>
N?¹t@=;úð<#tL?*":=*ÆÕ<Næ^?´u=¨7¨70*=08>?øÿé>}P?jË>|>'N?+þ; ;3|]?N¾ó:+:µo¶?qÙu=1¨71¨70*=º=Ü=	Í/?¦Ôy<É<<Lc)?V¨Ç·Æx8mM¾÷çz8}M9Ø`x>@v=F¨7F¨70*=`;?e¶> ?I:ã>¥=`>x´?S8dc:9ñ>]oI<y	<ø;?­
v=ÿ[¨7ÿ[¨70*=É/^?Îk?MüK?>ð>R>nD?Æ¸¯û9BZ½×b:ù8d:Lr&?ÈVv=yq¨7yq¨70*=r»a?Ò?J%F?ãÐþ>p°>gÜ8?ÙÚ09Ps9Hº><t¬:aw:M¿?Úrv=ò¨7ò¨70*=ö>m&£>þA?Q6¿>t>ª:?¡8¤µø8ø>b;äG;+?]v=l¨7l¨70*=6Y>Zfö=,a?h' ?ÞÐ>3KD?tû=]ö°<8øX?PÏz:ÿY):q=?f¸v=å±¨7å±¨70*=èT>=>mÇ=?$#>àÉ=Ç*?ç=} =$fR?¸ü<mù«<;?\w=_Ç¨7_Ç¨70*=z;=@§Å<â6r?û<òöM<Á?^}=*«w<ãj?äS9[å`9ãÍð>2w=ØÜ¨7ØÜ¨70*=s?×~­>´/B?DKº>è®>N9?¸¿38î9 9>C4Ä<¿<R0=?9<w=Rò¨7Rò¨70*=QßÆ>Tx>µM?'
?$·>Mí@?9µ´9dP>D_:°m':fJ?>w=Ì©7Ì©70*=Zç~=N4=ð°4?9Q=$=ú/?úÀ`9Fo9»6?H¬9j	9)$?¡Aw=E©7E©70*=ûT?Éþ>äU?ÊäÓ>èÈ>H:?å9ptS9aª>áz;.E.;aB?þXw=¿2©7¿2©70*=¾Â.?°É·>ms?¦Ha?Æ_?\F?Õ 9tX9þ¾>7±Ã:kC:ð-?ßnw=8H©78H©70*=.?ë¥Ü>uûI?Uè>Q>.mL?T$©·F.9d°x½õç:Ã:^f?e¢w=²]©7²]©70*=Jo4?éç>¢îG?[Ä?¢æ¾>ËÖH?ê¿ê¶%°S9Ëñ¼C/^;ø;K]?¦w=+s©7+s©70*=J(?xæ)?@b?d?Áû>![h?p:èç92]?Ø:ØV:¡¥9?v«w=¥©7¥©70*=½?ÛË¯>ÄX?}nâ>H>ãæ=?ðj¸/I9¡T¾<fÌ:ÖBu:`YU?ÁËw=©7©70*=¥Ò<zt< À*?Z;~D;Å?Õ<¸|e9'¦®½x',:
:hú!?WÓw=³©7³©70*=Yõ<Y$³<,N/?M®;Gí;¶*?`H¸G¼+94 ¾ê[¸äÑ9æN¾ìÿw=É©7É©70*=Ô<?¨¯>S_?gY9?§<ð>ÈE?Ú }9é=9ð>¡ï#;ÔÛ:µè>?x=Þ©7Þ©70*=á??YT¼>³M?.1ÿ>Ëù®>@®:?¶ ·P9½þ{ :D»ü9Q"?x=ô©7ô©70*=Úk?¦?¾W?8'?¼Ó> -J?g89R%	9{,?dµ:Xk:E?Ë=x=~	ª7~	ª70*=W??0º>ÎP?0
è>Ù>|B?ÐCÂ7Øf9.X=¾¶:²^>:!¾u?Bx=øª7øª70*=1@?Oßï>1ýL?ÒÔ>Q>ì>?fQ9Ò¸9aê>ìP5;F.ú:9?x=q4ª7q4ª70*=Kñ>Ã3>¨BG?A­y>sn,>PW9?B*·Qºp9Ã½:8ù9Ç?²x=ëIª7ëIª70*=¬)-?¹Ý>ÔH?Ü?ø¸¼>×D?Ë£8Ý8Z©½>¢±:ÞZ÷9¶o?Ðx=e_ª7e_ª70*=Úïx?þ?GR?ë-?Ô>@?ÍM7Æ¡:9
¬=??â::&VB?«èx=Þtª7Þtª70*=r]?]"Ì>YE?sMÈ>Ü»>{7?Cê6^b«9a0/<DÝ¹:PÆp:E?Sy=Xª7Xª70*=«Ðv?,Ü>«@?ìÐ?UÊ>W¯t?djY9+%´9g{>|$¢:øv:?6y=Ñª7Ñª70*=B?íwÑ>»m?v~?á©>1Ng?¼9¥c(9ÎBÍ>Íu:éFè9®?Q&y=Kµª7Kµª70*=æõ?^­>Y?Íòè>z>`Þ@?n¡®8u®º8qyï>¶[Ä:·mb:¤^?Þey=ÄÊª7ÄÊª70*=íò-?T¸>¥q?/¢m?Õ?ø,P?þc8Á9D·=Þ:1ª:Ì^?zgy=>àª7>àª70*=
?Å<¢>P¢^?b&?·Î>2E?4V·Ø9 ½ÿÀÂ9c½¾9±?¡yy=·õª7·õª70*=»·È>üwz>{&M?Ð¹?Ü>¯´4?åA6ª9!<wÿ9¾S¹9q0?|¢y=1«71«70*=w%?')Ù>¸B?«Â ?ÿ1è>Ú=1?Â2Ø8ªg9Ôèn>À`Ù:£È:</?W¬y=« «7« «70*=ôR?Ûä>}ùk?rzä>­}>5g?Wÿâ8Á%{9"bg>i£ä9 «9w+?­y=$6«7$6«70*=¯¹Ï=ä=©>4?÷¢<÷È;öÇ,?kæ¸5wU8÷¿4*:¶æÖm96aÈ»c¸y=K«7K«70*=2]?Qæ>£Âc?`û0?raÎ>w[?¤às¸¹8Ìpé¾ÜXG:I :w?EÈy=a«7a«70*=ï¡?1c¨>¨HT?·!,?ô[é>Õ<?åS9c·®9Å>I$; ¨:~sy?ùÉy=v«7v«70*=3><>Á£X?Viì>o3>>?PÕ¸Ir%9¢Û¤¾ê@<:ñª-:À
?=óy=
«7
«70*='~`??
0[?O=?
ã>uU?üÙß74=9>2=¹+:±lú9^Y/?xz=¡«7¡«70*=ÁÃ>R_n>;R?ü?kÓ>e7?ØÃÔ8RÂê8è>ç&¥;bÿb;®@:?øz=ý¶«7ý¶«70*=é¤?áB>}?8¯+?3e¼>ãJi?_Bt9[9Ó,Ô>Ø&±;ßî;;TPq?ãz=wÌ«7wÌ«70*=L(?%ÞÔ>Ï?ÊÉS?ÂlÞ>ÿÁs?Û÷*9ªlu9ÙU²>EZ;µJã:Z4v?z=ñá«7ñá«70*=LF?ñÆ>½;E?@>#²D><5?§Õ¼7¸æ{9<è?=Óüi:<
A:¿&?ÈNz=j÷«7j÷«70*=Ýq?A?q?ÿñ.?ÆQ§>uÕ?Öã|9!§e9ó?#ã);U¸:Gºk?í[z=ä¬7ä¬70*=q³?	¦>ÙP?È·-?ÐÂì>Õ;?Ê5¹&Â8Ù@<7í:{I*:äßY?Îgz=]"¬7]"¬70*=ãê ?Î>ÑßG?wm?;h×>êç9?±×²8W:.9çc>sº;;ç:nP?z=×7¬7×7¬70*=-?û³Ü>¨ÅH?Nà®>õo>û:?ÀeÜ¸tó9Hn×¾¤Æ9*t¼9? z=PM¬7PM¬70*=«?Ìõî>??ÊV?q9Þ>ìv?:(*8b_®9«Ïy=W®;g7;t?ù£z=Êb¬7Êb¬70*=xè#?E,Å>}ÏT?ËÉÉ>m«i>i]?8!S¸óÛ8¼u¾3v©99!?7¥z=Cx¬7Cx¬70*=?!¿>£I?g¶¼>»òs>	F?¨Æ;9§ñ8,
G?©:è2N:gR?Ö¿z=½¬7½¬70*=rP?|«é>Lyd?í£Ü>R>-L?;Ç8¸d9¶Ôð==}£:©gN:ÁÅJ?Ðz=7£¬77£¬70*=§²?ÆL£>þKV?¿{!?hÓ>³XC?,Æ8¯p9âª>bÙ;¹@¾:;¢I?	Þz=°¸¬7°¸¬70*=ª6?)Ö>LëY?nï>4&>L@?÷9C9æ´Å9ÜÉ|>¨Ô
:Äæ:µø>ßz=*Î¬7*Î¬70*=ï"Ò<z<çÌ*?9T&=ø.=!?ª ^9ã9´Q?ÓÝ9=M¦9øÎ>:{=£ã¬7£ã¬70*=k¶?.±º>@:?¥k³>>|¹*?«v¸¾9z®ô½@p®:ÝÖ:WM-?é{=ù¬7ù¬70*=ò3?ÖÁ©>»×B?
>B>[9?~µ¸û³ý8?¾¶¾Qç:å°:''?>{=­7­70*=é?·C>¥üY?Ê_?ÜÏ>ûÑA?7·«9ÖSÑ<::Èá9¾Ä?ãØ{=$­7$­70*=jº·>Îzm>{F?0QÃ>,>(ô8?¹\¸oI9ÀA¾8õ::¦aF?oå{=9­79­70*=->Jë=ê<?oó?XýÇ>gN/?=<|ñ¨;4çH?ji6=ðí<ûD?ó|=O­7O­70*=Èå>ö>|»Y?'Á?T¥0?7:?d¯ó·-º9§
Ö½T«;E>;¦=D?*/|=}d­7}d­70*=Ý©?¸·ä>+Á©?Ô?3ä>ýã?ß½9Éµé9:°Ï>÷G*:[94?À2|=öy­7öy­70*==d>Ü S>Ò¶4?X,>Ù@>¥K%?xÓ¶æ9¬QO¼ï;Çc;Øg.?©C|=p­7p­70*=*?ÄY¶>äC?ã>ë¢>Ã2?t$¹êóo9#t¯¾g:D:k|=?}M|=é¤­7é¤­70*=¤?D¿>uÖT?.b×>ñÕ>õJ?öÄ·¿Þ8v[á½t¤:¶4M:ë(M?ës|=cº­7cº­70*=ë?Oþ¦>)^?OeÄ>åu>wL?Ï~8Ú8ËG)>ºô÷:ï0:íL??|=ÜÏ­7ÜÏ­70*=mX=xý=Pæ3?&Qä=¢®=¡p'?Ø«ï¸ü89ÅE¦¾Íq÷¸ÐO85ït¿|=Vå­7Vå­70*=¢^+?9Q½>»g?\"?ºç¹>§_?éu½8ìÛ9,¦>Í;}C;H?3|=Ðú­7Ðú­70*=ðù?Æd¿>ðI?õÖ>&>_>?:L¸ì9¤a´½<1N:± ,:äT?|=I®7I®70*=l©	=aWÍ<¦+?B¯;Ì9{;º2?~n\¹ú{9ª¸à¾9|´9ïA?æì|=Ã%®7Ã%®70*=¤r?ßÃ>^«J?r?á¾>»K?Â#99]>_::\×>?èó|=<;®7<;®70*=ÚG;?¾KÖ>5º_?´;?×¿ï>#mH?º°C¸eÄ«9ÒÓ½Ç3;eyÃ:9P?´}=¶P®7¶P®70*=Uõ.?CÔ>6S?sÏ>q>h?? ¡·T9tVB½X%*;tÌ:ÀõT?}=/f®7/f®70*=sö)?gì>þW8?8àê>ÙË­>ü,? ¯¸çR9|e¾½O-:°:{W?ß`}=©{®7©{®70*=´×@?)é>/gS?Î$Ä>ìs>"!<?S]:ä>:1¡?Sh93º9;å>}="®7"®70*=+P?î£Á>Â? ).?~¼¤>S?F9Cz.94G?Lý²:Ôæ":¤?à}=¦®7¦®70*=òyÆ>o½>=õ=?G7>º¸W>§$+?õ½·+9õi¼^:QM:ïC?ö}=¼®7¼®70*=Oð?¢±>ÎÿM?o >¹£Z>'Ù;?ö°·-9'½[49X¹L9û.?,}=Ñ®7Ñ®70*=yÀ#?×Ð>^ºH?'«²>w>YÅ8? ô¿4ÿ3y9f0E:@ï:ë:mÞQ?ÎÅ}=	ç®7	ç®70*=8¤?N×?°A?­f?!³Þ>¨?©ëw9;59á7/?ãZ;£Ð:O©?ßõ}=ü®7ü®70*=¤?×H·>(yO?RT?`.²>ÿ@?ÖÓÒ7b<ã9½í<e¹ª9Õ¶Ë9ïÖ>Òg~=ü¯7ü¯70*=ó>uñ>ýG?];?âÆ>ñ9<?á8¯uß9Yã>Ë]:µd::fJ?~=u'¯7u'¯70*=(Ô>`}>ß??1ü>k¦g>«a,?µEa7øb#9|{0=~óú:$'¨:ë??¸ ~=ï<¯7ï<¯70*=øÙî>.q>õM?Í3¯>e'v>Þ56?Xáµê#9Ýóº¼¯+<ü©É;òY?¤~=hR¯7hR¯70*=Â>:?Vå>ÌP?ô><Å¥>as<?ù9¼»9ãèI>µ:¥=:~bl?ïç~=âg¯7âg¯70*=²?uÅ>7øN?ñ»»>%ì>d:??8Yb9*Á>Á,µ;xe;!J?ÿ~=\}¯7\}¯70*=_M?'©ý>jO?ÊÅ*?gä>±±?? ×8{9_òÔ>U²9Êð9É«/?Ì=Õ¯7Õ¯70*=]i:=,§=X 6?(->Ló=öa%?{òæ9¶W:nÇÀ>}OU<·<Þ-?C=O¨¯7O¨¯70*=øî> ã>{rF?U3?sÇ>÷2?ÈAî7{¡9Û<=Ù7´M9æòï<!=È½¯7È½¯70*=ß®)?Úà>ç/A?Aí>{à«>°0?$v6¹g·8?/¿«:ÝÿÅ9\A?Úz=BÓ¯7BÓ¯70*=	;?,wÃ> öt?í\_?I;ò>l?H¦·i<9|ÿ	½¸)ã;ýg;»¬z?=»è¯7»è¯70*=©l?r ?ÛP?"5?d¡>T]K?Õ5¹F,9¡³;Õ:Âj[:P{%?û=5þ¯75þ¯70*=;5?qÙ>ÞÇU?{?ÿ·>=F?
£Ò¸Ü.¯8¤ç¿÷:ÿ:ªØ
?ÿ¨=®°7®°70*=µþ#?×±>Êm?^eI?úÝì>è©Y?¾8çd9RT>lYA<Uð;Ñ¹M?öÔ=()°7()°70*=29?í>yG?*Jà>l²>²Å3?Wó8ØÕ9¶,á=Û:';×9¨<?ï=¢>°7¢>°70*=¶T?²²>(S?½ã>©>&í@?s¼86îo9YH>)ÈÐ9uæ9§`è>Éþ=T°7T°70*=/ÿ>£>qKH?0Ð>	>Ë:D?i8¸s@9Tõ½¶:1X°:|?ÿ=i°7i°70*=úË?à¦¥>X?E^?:\?ÄkR?pÇ:~Eø9¢Ù?ãùc<jÑ<Æó>?)=°7°70*=õs?%²?Òm?÷µ;?cÍ>²bj?_¹9B+o9©ú>'¿Å;Gÿ;+Â??º"=°7°70*=\©ï>b¨>ZF?½.Ç>x >²@7?ï±¸Gö8Ô	¸¾9´9ÕM½>v(=ª°7ª°70*=²\£?Ê?(?[?aÛá>qTx?¼¯k9ÞXî9l$}>ª¯á;H;ô»]?à0={¿°7{¿°70*=¾>ÈÈ|>w@?c	Ç>·Y>à<4?à¤¹X~¤9ÒnN¾d¸>;-q;7ñ6?7=ôÔ°7ôÔ°70*=¦°G?´>Í)­?LS?3À½>ô¾?tÉ;£XÌ:Û_0?Nó=§G=A$;?7=nê°7nê°70*=ûëF?É+>d¯?ÒQ?3Ç½>ca?Z;Äº:P?	ô=¦½G=ï5?/?=èÿ°7èÿ°70*=jë>£B>6G?é>1ðb>4?J)·Å
8ôZk¾hé;+¸;9F?wF=a±7a±70*=ò«J>twÐ=;âx?¶B¤>¼E@>.´Z?Êè.;±HÐ:ÃúV?§JM;í"Õ:Øv?ÏL=Û*±7Û*±70*=¥,0?®Õ>S?%Þ>y>CÓ<?¡8Â9Å]ë=Ä4;R6ë:w¾D?ôV=T@±7T@±70*=ù\?6?-K?®ñ?´ß±>&u<?l8Ý¡<9´| >¶êì:ÉB :9=?¶d=ÎU±7ÎU±70*=JÂ!??*Ô>ü-C?í³>U7>0?×i9Ï9vÖ>,YC9ÏÄ¢9Ë>¯l=Gk±7Gk±70*=ÿ,?[ÌÞ>ÉÆF?/Òü>?»§>ï@?×¸¡"9ÒOª¾e:$D«9U?o=Á±7Á±70*=ËÀË<<¦}+?-£;WW;÷ú?]£¹&¿8åÛ¿çY¹»ø 9ªÕ¾z=;±7;±70*=¸>çð*>¯Í?á?;òv?üAi?W¤ì9ú«9!0?Í:éø¾9¼¨,?â=´«±7´«±70*=ö¯ý>¨¨>î@?QÞ>
 >>PÇ3?E¯h¸æß9çc¾O:Ö·!:æ z?=.Á±7.Á±70*=#?ÈÐ¶>crQ?(?1½¯>QG;?ø·^9¬B¼?ó9Å³ã9,½?Ô=§Ö±7§Ö±70*=ò
?ù>ÿ}g?¹¬
?Û >÷²\?äþ¹zª8X:T¿Äöe;z?;áQ?=!ì±7!ì±70*=úVÞ>qU>TÒC?xj©>0Àw>/?-¸ª¬!8 ô¾~Wh:ã=:C?²³=²7²7ü3=¡ÿ>¢>÷>I?S5?¿ä>ÓK?j+Ø79g9]Uo=:q,<?ÙÊ;` Y?b·=²7²7ü3=jIÕ>'v>OÑ]?òs?(?±R?°_ù8ÝT9	>};ßÆ:Ó«.?Â=,²7,²7ü3=ÜXå>í>>õB?#åU>Ä>!.5?²*â¸ÎH9H*¾d²Ì81Í9êaÿ=¡Æ=B²7B²7ü3=v 	=Í<4+?×ö;"Â;"?Eù¹=9­Ð¾P~Ä:RL :ç?;É=W²7W²7ü3=P(?àßÑ>ÁMM?táÌ>ó>¼s7?î¸^_A9÷¾Aû9ÜÐ9Óo?QÜ=úl²7úl²7ü3=ÕN)?*¶>-îm?õ"@?,_?E!µ9Ài9%G?êû;,; *Q?âÝ=t²7t²7ü3=l÷?»0
?Yá{?¯?=
>Kd|?r{Ç7Ù9)"=Õ¥ª:r8:Wm?"ã=í²7í²7ü3=àç>¬>H?ëü>T²>g5?D¢83ù?9­*X>:9( â9)>³ë=g­²7g­²7ü3=9)?¾õß>FÚA?§ZÕ>³>â8?³9¦û9"4l>¦:ùG:ÚÝ>cï=àÂ²7àÂ²7ü3=gí?¬æ>c?%ÇX?âö¼>×?äp(9|ÀH9ÌÖ>;	¯:ýU?¥ô=ZØ²7ZØ²7ü3=Îá?éû>Çk?æ¹?{?ÓÔ?dc:xØÉ9`¶+?f÷4;"ÌÌ:ü5b?[ø=Óí²7Óí²7ü3=ääø>dh>ãÚG?¤¤>Òf>r6?'í¹i"K9lº¾(»:=y:íp?ù=M³7M³7ü3=¶^2?=(Û>"[P?G½ý>¨>ZAA?láù·¥ú8hÄÿ½¶9:j:¯Ü2?Û=Ç³7Ç³7ü3=íôê>>ÏR>?>!{]>³+?`·²· á8å¾úò:ú^Á9|	,?o=@.³7@.³7ü3=a=þÂ<1?¥u<1F¾;©-.?,¹á«ó8á¿&Å8{T9ó^n>ñ+=ºC³7ºC³7ü3=±>øl>í??×g>lQ%>Mê2?¹=¦=U¥G=*U?!úl=:=ÆH?À.=3Y³73Y³7ü3=M3?UÔÁ>,m?£?VÉº>âH?Ì1Á¶¢á-97¼ÊÅ: 
G:å~?V6=­n³7­n³7ü3=xÏ-?4ã>C?xäÍ>v>D7?Cï¢9å§95oø>¼:r¢h:-=,?@=&³7&³7ü3=È×?¤3?ªa?7?lòÂ>öp?Í§Ð·0ÛA9Å½uì;vË/;Q?bB= ³7 ³7ü3=!?Ä>Ð/X?Yí>=>è¾D?
¹>¾8eëQ¿CÈ9Ún9êF?ÒF=¯³7¯³7ü3=K¦	?~ø¡>IY?+·?ÁÀ¼>büF?!(í8U^9g>@y:ñ¢#:Ö2Z?^G=Ä³7Ä³7ü3=&8?ï>?û©?z	?>G?è:jª9A?`ô;÷;n0t?ÓQ=
Ú³7
Ú³7ü3= c?Í¿
?ýQ?[Í+?W£á>ëB?¢Gn9ÀÐ¦9ñÕ¶>¢:_R: ?÷Q=ï³7ï³7ü3=¼Ü= §=3T?Þ=Ç¸<·¼?ÜP=QÂ¿<!j?¼î»<ÃÒH<Ho?Y=´7´7ü3=P.?Áúß><G?Î^Ü>s>åÑ7?^0w8§cÍ8Â>r:LY:ì?#?c=y´7y´7ü3=À5?V¼ð>³A?Æ$?gÚà>Á;?8É!9ôX>Hiµ:=úg:2H?t=ó/´7ó/´7ü3=D½b?BÂ?ZâI?M;é>È >±Ó??êQ97²ô/9ßÏ=²Õ:Î:/V?Êu=lE´7lE´7ü3=ö«?ä¸>
cS?ûä?º>ñI?¶@¸4»9Ý½Þcë:´ :®¢;?ß=æZ´7æZ´7ü3=Ohþ>Ä>ÜR?Y!@l³?jö<?phA;Ûÿ:@B?éx=wÊ=PU[?G=_p´7_p´7ü3=/>ñhG>'=>?S?-»>r4?Ù@>=9ã<-YV?Àµµ=§qr=ÀÞ??´¤=Ù´7Ù´7ü3=F1?Ó>2_W?êa.?¾á>¦íE?§«·µN$9½1Ø9¸'À9ã?|³=S´7S´7ü3=_*?dt×>¹nJ?Zêw>å-,>M8?8	9°80]?»(:ð:º%?Å=Ì°´7Ì°´7ü3=á?ûü:?q?	\?Aã>äZ?¡9]n9r'?ús :¹M:,^H?ÒÞ=FÆ´7FÆ´7ü3=|1?´ãË>Þô^?ã'ä>:×>fe;?3h9bþs9©>$!;oÉ:
&M?Mö=¿Û´7¿Û´7ü3=C?U^£>­õS?¾L?¯?;?¦üA9¦9L>£)ö:9ü:3a?­=9ñ´79ñ´7ü3=,)D?ÍÑ>Ko?ù'/?øaÄ>^Td?Òs¯8¤°,9,>RÐa: í:FÄ\?a=²µ7²µ7ü3=\G?a~»>'¦R?-?>¶>üþY?ôU9´69Ç}ø><kÄ¸;íG?Ö=,µ7,µ7ü3=õÂ1?«oÔ>ö6V?ñË?©à®>HÊF?6W59JÀ9ÿô?;å:ÎG-?Ó=¦1µ7¦1µ7ü3=ÎÙ<'n<SL.?¹W<w&<.Ð%?Nt¸d*8ÿ
Ó¾Þ¶dD 9Áø»C'=Gµ7Gµ7ü3=9>J ù=YÍ=?Ac>½&>¥t.?sÞí:_´~:(o?T=~¯<µL?bT=\µ7\µ7ü3=£?Aý>¥? kº?ñ?óº®?}±ã9³¼9Àó?xÍ;ÑCB;0b?[=rµ7rµ7ü3=Óù ?ne?i?&µi?ÑÅ>Ba?+cã9ô9ºÉJ?ðÓ;	p:%e?Ûµ=µ7µ7ü3=Y?Es¢>ëgK?,½ò>iÿ>3jL?ßK9u9+?:Y?2:mW?¾=µ7µ7ü3=HhÊ>f¯>\\@?ãQ>¦J>0?ä`ï¸B8î«g¿æ$¥:¾=:SÏ^?¯Â=²µ7²µ7ü3=Æ?p£>R?oö>A£>cà@?¢ö&¹0©7CÂÁÞ7:ï3ì9óF?/å=øÇµ7øÇµ7ü3=½»>+z>&Ù??S8Í>WÉ>³.4?ÖA¹\'9©§¾«9¯xí9Bt¸>0í=rÝµ7rÝµ7ü3=eTú<¿·<¿.?Íá;æ§¿;S?Èj¹Úúð8R+¿Ñs9üVÑ9ÿ>B÷=ìòµ7ìòµ7ü3=®di?xJ	?NY?d)?è¦>à-`?ôH8×ÅS9`ìò=©Eù9Ñ¨´9ö0?ü=e¶7e¶7ü3=&?qßÖ>ÖE?·Eã>g¦>E?%Q8"9Í¦D>jåê:[:øG?n=ß¶7ß¶7ü3=´d?ÉrÀ>ðü?Ê­Ù?Âj?)`m?l\:Þ9EHs?zó:+c:/õ?¢=X3¶7X3¶7ü3=×÷>ÐY>Âb?­L$?k¿>[?V8/ïB9O>j"A:nô9¼FJ?=ÒH¶7ÒH¶7ü3=8ãJ?ý>l8M?+ë>¿j¢>!V9?HgÈ8f9Rû^>§¾:ãR:í?X=K^¶7K^¶7ü3=g)²>ÇÁS>¹bW?Dã?o·Î>¨C?´&9mé×9/E>R!;\D»:p\?x=Ås¶7Ås¶7ü3=S<?Eò>ÄG?æÒ¹>zû>h8?*Á)9Éä¨9§>øw;Yt¬:ÒøT?#%=>¶7>¶7ü3=×Ð9?
Ë>&Hj?ë¥?7[?Ss?U9ÂÚ9ø,>åv_;B×È:!k?m'=¸¶7¸¶7ü3=Ëº?Ù2?»¯?ô^.?Þ>³?$Ä97³9GkÐ>SS<Jí;Y/d?l=2´¶72´¶7ü3=®=êX=Æ3?ØVA>2Õ>¼*%?h
9:©9»â>Á\s;¥à";@??Üq=«É¶7«É¶7ü3=p?1Ð?Í©l?}ô?O>í¬}?±'9õP¼9Uµ>ðw:	ï:|-õ>'{=%ß¶7%ß¶7ü3=F>a>4?j>KY>¬n+?À¨:½Ø4:vñI?U=ÁCÝ<907?=ô¶7ô¶7ü3=å?ú+'?z2W?°Ù>»~>¤rC?è¯E9ÁÁc93Þ>Ñ³:öù+:²`Z?V=
·7
·7ü3= ê?W+>qVV?÷¨?Â><l? À8óT9°b4>÷:Ïà9B¨?;=·7·7ü3=ÝP\?·Â>EÔ?pRr?Ü¼>ó;¤?¤c9f9S?òJ´:}¨7:O{?E£=5·75·7ü3=V¡Ì>§>ïóF?òª>»J>¥/?T{9¹9Dñ>4]¥:õæ;:9Ka?íÃ=J·7J·7ü3=õ	?^´>íD?±m?|áÆ>Â4?p8øj9Ç|=!; )×:h)@?Æ=þ_·7þ_·7ü3=V6=AZ=ü,?ÄÊ;õ3 ;Ð!?£¹¾9Sì¾x£­¸YK9 jZ¾aÖ=xu·7xu·7ü3=y
¾>7q>°I?éYâ>ðT>å:?ä8Æ´39Ûh¢>czÀ;ªl;}³P?ÕÖ=ñ·7ñ·7ü3=4Û?Lé­>Ó	E?Àt§>HFr>_ñ0?*66·ÆÍd9¥ÞË¼è<×:3Ê:¯ñ@?uÝ=k ·7k ·7ü3=;'
?ÿ>?ùn?h9r?o ?A?
Æ9Öò½9¾s?²>Â;=Ç{;E? Þ=äµ·7äµ·7ü3=2]K?¦R?©HI?+6Á>Xz>HE?×8ì±9¼Ó=(çz;¶#;âD?qê=^Ë·7^Ë·7ü3=0­?âÓ>ª?§ym?UË>î}?Øµª9±9	.ö>nÉT:áä9¹ÿm?u=×à·7×à·7ü3=fÃ?µñÃ>ëN?íïÄ>yG>" 7?28tê:9£@>4þë9êö9Ê¬ô>
=Qö·7Qö·7ü3=[6=\	=Ú#*?È=&­Ü<_?¤t2¹tæ9»©¿F 9NÒÞ9Û8>=Ê¸7Ê¸7ü3=?U¦?V?v?m{?üÇö>K;?vÿ9Gn»9..?\ki;z+;À	]?	!=D!¸7D!¸7ü3=ß¿?â¿>sF?×Â>lñ>ªÓ5?9àÊæ9Ú>Y¹0:,Ç9%c?t0=¾6¸7¾6¸7ü3=¬ÿ>M§>HC?:i>yO&>z3?Êh8å=ø8p>Ã9â9mc¹92?Î2=7L¸77L¸7ü3=ªn?²»>úU?8-Ô>b>L?!àZ9TS9ó?$æ:K:îý>E5=±a¸7±a¸7ü3=bçÍ?¯d*?÷¬?è¾§?ëC?éì?*º9ö¼q9xa>½hï;	6;`Ï§?¶L=*w¸7*w¸7ü3= c=°Û<C3?¬êe=.=(?'.Ò9Xd9"L5?P;°C:¶V?'Z=¤¸7¤¸7ü3=à?%?JhÐ>üJ?0l¾>Þ@~>»??ZÍ9?9ÂÔ>ø½:TÞ:_0?k=¢¸7¢¸7ü3=,?¤>ç5J?Íy¹>ÍÞ>_­2?")
9`f}9
>² Ó:Åc:("T?({=·¸7·¸7ü3=??øz´>å¶<?+È>>Ùq,?JÂ8õ9U)>l[9Z9¨B?f=Í¸7Í¸7ü3=ÿQ%?ôHÊ>=8Q?óî>|>:gJ?«fÍ8L+9a{>ßB-:Ëë:û?É=â¸7â¸7ü3=ú¡?p
?ìÌ?õì?ÂÜø>ó¼?a!:ï9®?Í ä:Ø:¼U?=ø¸7ø¸7ü3=t¯>oüJ>en]?Ç­"?öpÒ>¼åE?ùâØ8Uµ9ã>M/æ;eÕ;Ã&\?@=}
¹7}
¹7ü3=6@?ðä®>|¬?¶UÎ?²)X?W\t?Î0D:wzÓ9j~m?ÑÖ:v(:F8£?û½=÷"¹7÷"¹7ü3=×¶<f<2?¢C==þe+?[è)8vÚ9Ä=>xN<<bÇ7?nÌ=p8¹7p8¹7ü3=Eq«>ø
c>`LA?Ä}¥>0z>k)?jì84Ü8ý	?z9
%9yK?¯Ï=êM¹7êM¹7ü3=£óú>EG>ñR?ó	Ç>^>lC?¹9Ä®¨9ñÊ>ï:n
:g1?b=cc¹7cc¹7ü3=&âh?Ý?[`?6`.?.Ú>IL?\`89É=³Uq:ÿO:Ô?=Ýx¹7Ýx¹7ü3=¡dÍ>J3>c	N?ëíc?°?HT=?Iª9¬9Ó'ý>&B;§(;ùW?&=W¹7W¹7ü3=åg>?Ãýý>eé??/º>ÅL>Ø.?D$¸Ôw9.ª½â":zð9É¹-?v=Ð£¹7Ð£¹7ü3=f3?.ïÏ>ýA?Î?êf»>>9?r9þZ9åH§>øè:f¥9÷X?=J¹¹7J¹¹7ü3=j
?°>²H?kí>4«>,71?±|¼¸Vt9Wp3¾0ã:  ¼9÷Ù=?ù2=ÃÎ¹7ÃÎ¹7ü3=¯?Ù"?ÅÇL?k?¼r²>Mð9?Ï¸ÒóH9¼¼«½t]i;Î<;R?:==ä¹7=ä¹7ü3=KC4?ðIá>ÖL?Sê>Z>{@?0÷	8°9§H=×9òÊØ9ÿý>=L=¶ù¹7¶ù¹7ü3=u?Ç/Ç>×:E?h»>zS>î:?tZ"899Ì=8:Ö½E:Y<î>¤M=0º70º7ü3=¦é6?ÌGÛ>ÓU?Ð??Î#?J?
2ý8á9!¸>
;¤8´:5ÙU?üT=©$º7©$º7ü3=äÌ??Ì>èp?Lvh?Ê½	?X?öÌ8?{±9a>{La;6;ð:Yp?±^=#:º7#:º7ü3=8eU?Õ¶>e?ÉT?Q>.Ñ?¶/9s(9ìÎÂ>b:b
:'ð?Am=Oº7Oº7ü3=þ2?Nå>[MG?UFî>.
¥>(É8?u«T9}ÓÅ9´><é3;<ð´:?o=eº7eº7ü3=L=pv»<f6?l}Í;þ£;Ù ?}±¹à`	9ß
¿h!89±9S!=(u=zº7zº7ü3=p9à>ý9>9K? ?ßr±>©C?p(ñ¶æ~&9Ff¹¼m<ä-­;1HB?;=	º7	º7ü3=a>?zNã>¨V?£(?w:á>æ­??8#zµs?Z9ö³»ß?:Î:3?=¥º7¥º7ü3=m[U?¹?:ÍN?Á4?ü#®>KE?hî¸Ñ9ô¾tYÓ9h©[9Pv?Í=üºº7üºº7ü3=z?Ç´ë>kN?gd[?êÈ>²ú?+ío9Jq¦9ú¸>´ó9ÃCô9ô;ÿ>­=vÐº7vÐº7ü3=À9=
==z8?»õÈ=e.= Å.?y©:³:B<ô>ÍÁ:19/©w?£µ=ïåº7ïåº7ü3=+½>Ä)O>?i?e?«·þ>Ì2f?F¦¶9Ö¿9±ô>íõ¬:ÀI:}w[?»=iûº7iûº7ü3=/)?pÎÒ>ÚTM?Ýj	?_»>^¿;?ª8µ]9Èð=·Lï9úNþ9/äð>o»=ã»7ã»7ü3=w_?t_Ú>?>&&?Ë¨>}ý{?`~#9*ªî9s^/>¿·5;n­×:÷°W?Ü=\&»7\&»7ü3=Þ ?PoÑ>\@?ªÂ>Óë>ZR7?þU¸6H9%¾ÅmÛ:ï0:rA?_â=Ö;»7Ö;»7ü3=»?E?Fs?ÿ;/?þ·>hÐs?í58újÈ9`ÏH=BÔª:×:=ï*?üó=OQ»7OQ»7ü3=ÎÚ)?Í¾>´¾d?°0 ?(T?sKA?_x8ë9å³J>ìpÔ9­»9óã?õ=Éf»7Éf»7ü3=/,?/rÊ>¢<Z?¶PÛ>Á¥>ËD?¸¨«y9Îp¾hÍó9Ñ:©3é>=B|»7B|»7ü3=çMB?Û?ÛA?{Ó?L?À>??"³Ù8>BA90>ªþª;)¯K;êV?£=¼»7¼»7ü3=Ðà?­ÀÞ>mC?Å^?l·>øá?h;9àë9(L>a5;D¾°:Yt?7=5§»75§»7ü3=Ti0?£9¨>:?éÖÝ>,k>q¡q?ò
¸hE9p´½ª}ô;]Yj;?*=¯¼»7¯¼»7ü3=Gæ;?øR¶>	ê?»)1?Ñ>­{X?ù29\£­9Ndà>U£U;Ô¸Â:5o?#1=)Ò»7)Ò»7ü3=¢?&1Æ>BdF?á,×>ó>u6?'Ôß8w9¼ T>
ÇÏ:r:LG?rG=¢ç»7¢ç»7ü3=çRé>Iº>­ðL?î?ÖW«>¤gB?¦¼:L½u:D?J»:Ò(e:l:Q?­L=ý»7ý»7ü3=mn?6Â?ÑsA?Ás%?Dê>JÍ4?D7¹|a9V5-=Àâ;ªÞ:ú.?g=¼7¼7ü3=ld?¿ª½>o??Ñr?;í>??G9®Bv9ü.?
:Ë :¢u?i=(¼7(¼7ü3=8)?´Ë>\¶U?ã·8?i¦ô>²IA?ÖRh98Û±9ù2§>ç:4(:GÁV?km==¼7=¼7ü3=Äm?ã>ïî??`û?lt?°ñ:¯ò§9ë¤J?&²;ÅÙ:ã±?H=S¼7S¼7ü3=ºý>×>Ø-M?sRÔ>±E>ñ;?rý>8#hó8ßH>úìñ:
¸¤:ôþ;?×­=|h¼7|h¼7ü3=Ê?u@.?P(D?ISÁ>7k>Æ2?Ma×8Íø­9Tw>¬|93àg9)?F®=õ}¼7õ}¼7ü3=\Q?ô=?
fL?õ>~d§>UÌ;?èÜÍ8ê9
Ý¦>X;pÌ:F0?NÎ=o¼7o¼7ü3=Ä\
?ÝÀ±>èDG?-ªÔ>¦ô>¼;9?à¶¿nÖ8»½°#©:÷§:ú&?Ò=è¨¼7è¨¼7ü3=y¬>:lK>
Y?]$?=c9?Jÿ;?TÔ©9è9'?[8;ø¦:MD?¦Ö=b¾¼7b¾¼7ü3=Õ#=sæ<í5?æQÁ;ò;à*?Ee/¹ÏI9o~Þ¾Ì^;ÖH;T+4?¥Ú=ÛÓ¼7ÛÓ¼7ü3=uP-?j£Ü>bI?ôþ>NÅ¬><ã<?\ý8
£9çÕk>\éy:):u3=?¾ö=Ué¼7Ué¼7ü3=Ì½8?þ
Ô>Å_?º«Ô>òæ>ÓL?)xZ¸ G9#¾/:Îø,:2J?>ø=Îþ¼7Îþ¼7ü3=$hC?BÙ>@f?üK?È¾Û>ãm?Ì°8
>9±?m>vM;*Ì:j<?=H½7H½7ü3=þáY?;¢Ò>ºg?*Å?ÿ>[?gx9Çü96Ý>tHÔ:_Ë):¸ ?}
=Â)½7Â)½7ü3=£Í?y°>x6K?t?Tß¥>%ÊH?UD¹IÃ{9­¾ZÌ:-? :bY#?Ñ=;?½7;?½7ü3=îé>> óD?³
û>î±>ó4?AÊ¸ü:Ò8F/¾ýtX:cJ:´¾4?f=µT½7µT½7ü3=Ëq?ú(á>öt?vq?(mò>¡û~?24:VÇ\:Øã$?FÏÚ<dÍ<Èö:?=.j½7.j½7H¿==²ø:?×ÿ¾>ðz?8)M?>Kú>ÖQ?9µ94¯Õ>8¸ö:ÁÝ_:?=¨½7¨½7H¿==ó>i >íA?f¡ã>	 >Ú6?LV¸9N£ü½á¶:ÄV%:9÷E?9.=!½7!½7H¿==q¿?[
?R­?Unz?Ó°>>Hµ?F@9#|9®Â>ÿ~0<_Y¤;Þu?C=ª½7ª½7H¿==>?L7Ý>s\?nb?±·>àU?è¹nÞ8Ø¿o½:Ra=:k?ÊO=À½7À½7H¿==YÃ=CO=¹52?`.=è$H=;%?X®8Ô<9É¿>Tó<Ân«<³5?Ec=Õ½7Õ½7H¿==\|>">zä]?úJ#?Æ>B S?g9Tµ­9ºFÚ>i;/ä¨:óÿa?;j=ë½7ë½7H¿==TM:?{Ø>º\?¼uç>¬>+FG?È<¸ñh_9×½:!;9â©:as?g=¾7¾7H¿==ÜÛ2?åÒ¢>?L?u(
?ö.s?Zé9,¹9Õy!?Ò3;cº:¬v?]=û¾7û¾7H¿==<Î<*ã<I2?°Ú:åÉÆ:Ã?f_¹¶Ã9û²¾º¨8·k9`m>6¦=t+¾7t+¾7H¿==äû?ÁÓÇ>õdJ? â>NK>ºO??"T8æÃ9Ü@ª=ú79¾Iý979>2­=î@¾7î@¾7H¿==Ê¬0?ëºØ>ç¯P?-Ò?Ô>TØ:?Yõþ8¼Ñh8õ+?j¢9ÆXÏ9$È>­=gV¾7gV¾7H¿==ª¤R?aû>ÜV?}Ù>ú9>1ÞM?ÄV¶¸bÆ~9877¾
;Ëý¨:ZKD?¼=ák¾7ák¾7H¿== ô>R§>l;?¤)>@\>²â)?ëÑ8è¶9Â>H9z9´>>Ì=Z¾7Z¾7H¿==[?øT­>ý4U?T?Âº>Ô¤G?àpá¸nÐ©8óí)¿çTH9ì`9ä>"Ô=Ô¾7Ô¾7H¿==lT?¨#è>È¥?×o
?|]>?Ê`û¶°á8ó×u½®:Dü.:kD?UØ=N¬¾7N¬¾7H¿==4}?]C>JX?
À9?Wî>{G?ûÅ89Ê&>Ñ$Ô: %:eÂA?æ=ÇÁ¾7ÇÁ¾7H¿==
B?£>.H\?å?1M¡>ÓT?ÙQ9*¼9òé>uk;ç¡:qK?²ï=A×¾7A×¾7H¿==4£I?ÆÕü>])L?Ù½/?5Eï><?$ñ8zíû8>òâ:×þ9z?º÷=ºì¾7ºì¾7H¿==fEq?·¿>µ¡?R>b?Ñ>9?ô|9\9£Z>5';¬!3;ÿX?½þ=4¿74¿7H¿==×?¬?A"f?Ý>®>¶ÔK?+£8þ°9ð¾>Sz;½ÅÉ:(?ú=­¿7­¿7H¿==`ï)=¢ò<¸º3?A;=Íp;^õ?¹1+¢92¶t¾óÂ9Ì :&r>¼='-¿7'-¿7H¿==,i?þ?rbL?Üå>ø>c4@?^½9{«9{#H>ýp¡:bÚW:Ùw??$= B¿7 B¿7H¿==Çþ?Ä§¬>ï1E?	°¦>ÿh>¡$7?eÈ
¹ºd9ÅT¾ºãµ9H¨¸9²)ü>{=X¿7X¿7H¿==Guý>¿®>Tj:?¡å>¿¥>	<1?ACF84M9^{÷=û¢À:Laz:ãõD?+.=m¿7m¿7H¿==~	^?È_?B*B?ú?VÚ>Ã2?$c¢:¦Rx:[h'?¿m>:´T:9$"?A1=
¿7
¿7H¿==Éz?¸º>ÍèW?©7?;ð>§ÀB?È#9æ×9[3B>Ò¨E:¯Z&:k?É1=¿7¿7H¿=='!~?ª#?gåF?·R?&;?HóN?oÐ«·¨9ïH½}Yê;B^;´+F?&8=®¿7®¿7H¿==ç$?5Ì>ò@N??Ã?%Z?Ùú9?	ME9á·Á9^>ì^à:S½ª:Î4(?³P=zÃ¿7zÃ¿7H¿==+=¼½á<t.?ï;Ì`;ß?÷N¹f(&9|¿±ÓH·;Ð8V#w½b=óØ¿7óØ¿7H¿==CN?¾fó>:ðX?0âý>4©>ÀN?ïçB8<89(Ó¢=Ò¦:Ùj:ÄÄ?Dr=mî¿7mî¿7H¿==_ªû>éÂ>À%P?H>Lx3>>?â¶y8X/9
6>jS:2:+?áz=çÀ7çÀ7H¿==#g?|Vß>6²?ÙN?ÓúÊ>oE?O9Uw×9r'.>0¬:ou:b3?u{=`À7`À7H¿==\>?öõ>ëlF?ª±Í>ËÌ>ì7?Oj9úl\9!É>]:h:/û?a=Ú.À7Ú.À7H¿==J?ÊT?âÑ_?ì?û·§>1Çb?/9<ª9/Í¬>I9ÒM×8®o?¬=SDÀ7SDÀ7H¿==m3?êß>ùóM?#?QÀ>ÅÕB?G'¢8\Õ³9òÔæ=Þë:Ä"Þ9ø°3?â¶=ÍYÀ7ÍYÀ7H¿==è4T?»?¢¤L?Ýà>*->A?*Èý8!38R¸_?ª|;ëVµ:P®@?ZË=FoÀ7FoÀ7H¿==¨>Â½=ûý=?å|$>
Hð=?/?¼::bý::»/?¨¹<ËÇw<6Ñ??ZÕ=ÀÀ7ÀÀ7H¿==Ú?²»>ÛO?×äÆ>#>Î C?~¦Ê8ùÁ9Ü¹>x¨:0A:TE?Åø=9À79À7H¿==Ç?\7²>ÕX?<%?wª«>õB?þ8bM^997>;Ù:¢¡:[î>?|=³¯À7³¯À7H¿==Üé>')>¦cz?â?ì
?Åsh?Ú'P=Tê<­gc?6=$+ =bæd?Ò=-ÅÀ7-ÅÀ7H¿==7\?ÜÉ>9A?ÚÚh>b»->Q+?ÎÄ¸»ó9w&ä½µWÌ:t}:e+?R=¦ÚÀ7¦ÚÀ7H¿==±÷C?ÑÅø>&©I?¦ >ßX>êN>?qwI8T¤9±=öTQ9"§9d >Ò<= ðÀ7 ðÀ7H¿==w ?Ï>#sF?·C?K?þDC?ø9D÷½9«W>(W::÷/?KI=Á7Á7H¿==JL?¬Ö>ÁKt?$¸?ÝÂ$?´ep?Ú9·¾9"îÐ>4o¦:À/:|mr?ÎL=Á7Á7H¿==¼1`?ba
?n`O?`¿?|tÉ>0G?ä¨8%9'÷>*J:¾W:NC?áO=0Á70Á7H¿=='õ(?ôðÓ>µL?Úö>¨¨>Zx;?&¸´9ÙÇ½¿);êÛ:%F?øT=FÁ7FÁ7H¿==M?\%?óg?äW?°?;PL?a¸9°×Z9d¯W?¹{:¡¡M:A?ÄY=[Á7[Á7H¿==³Y>ÄÇ=õÛ3?cI<-<Õ8F?Ñ/3·ô}w9¿X¹¼17°òc9jg+=^=ùpÁ7ùpÁ7H¿==p8?ÚÙ>¨Y?6?ÍÂ³>Ø;H?Øö¦8m£9_>5ê:+¦:w=4?Ä{=sÁ7sÁ7H¿==;V?IÃý>zX?«;Ú>¿>LFL?0i8Òª9ªïG=nÎ:`:*^'?)=ìÁ7ìÁ7H¿==°Õ>oU>øJ?æ)?©&Þ>.ÉC?­°¸lp9È<¾¢Ë;õyª:¦ëK?²=f±Á7f±Á7H¿==@ ¿<_<(ý/?
¿.;
;u?J!¹ç9}3¿N¶F9h¿9\O£>Å=ßÆÁ7ßÆÁ7H¿==L?sù>vQ?PF?a#ù>õùK?ß9É79+Ý;?³5:ÝÎ9Íõ`?üÔ=YÜÁ7YÜÁ7H¿==?W´>ù*X??ÕæÀ>t4K?ÒRy9«Ò§9E)¾>":\±9:æ8L?{×=ÒñÁ7ÒñÁ7H¿==_I9?xI×>S\?è?¤Ï´>7UJ?c`
9ì9
ôt>g¡:ET:ÙÊB?Lâ=LÂ7LÂ7H¿==³Èj?ïÆÞ>æ?ô~N?meÐ>gª}?¾·O:9bÑJ½;NDx:Åp¢?ú=ÅÂ7ÅÂ7H¿==ô9?à>£S?«?iÇ>E/E?=n8»¾R9Þ²>Bð;ÞM±:ú|X?×ú=?2Â7?2Â7H¿==ès%?uÇ>ZT?jÿ>&|>%þL?/1·ÿ8!x½I&:"Q(:dý>À=¹GÂ7¹GÂ7H¿==i¿>xÙ×=ÜÉ2?$þÅ=j=1%?PP5ò$9U0;kIc;$
;-n:?#=2]Â72]Â7H¿==4:?ùÌ>Ih?0M?V ?\l?]W9øbÉ9êµ>~;¯Z¤:øQY?ñ)=¬rÂ7¬rÂ7H¿==B¹>K£¿=ø3?Gè<á;X-?êU¹¨ÃT9%±¿>:h90÷²9¦>­*=%Â7%Â7H¿==$íª?b??°Áo?i<Õ>më?
2Ò8£Ø9Ðú5>L=Â:×(6:}?4=Â7Â7H¿==n¦*?à>©íB?õ>`À³>NÕ.?ÿ±7òuy9ª6=¦ä«:ð:%?ÇI=³Â7³Â7H¿=="°?÷&±>$Q?Ô>G9>Û¢@?,ß`¶³*G9¼.6:¦j:´{-?®O=ÈÂ7ÈÂ7H¿==dÄä>Ã¼>1ßD?)Ã§>in>g4?&«Ù8èÍ9í9Ð>7ôp: Æ[:U?0P=ÞÂ7ÞÂ7H¿==Ã?,²>q'H?>a¨>Rl>Õf6?Æ1«¸%V9c¹¾E):']é9µë&?«P=óÂ7óÂ7H¿==/ÿ>´>^!N?Pí>Ã9¨>§]4?Ä°77¤9¶	=Ì:­þp:íXY?/T=ÿÃ7ÿÃ7H¿==àÅ?~ZÁ>²ùD?5ê>xÖ£>õ>7?Û,8­Á9ñ­=9::ù4?d=xÃ7xÃ7H¿==o÷$?Ò>I?yNÖ>m1>ÃE?ûÝ8Ç¿09/¸T>?ü9Sìß9ª0?©o=ò3Ã7ò3Ã7H¿==ôì	?Uó¥>ÄT?Ö:?¬>¸E?"^·p9°R ¼ßà:I:Õ×U?Ð}=kIÃ7kIÃ7H¿==%*'?¯½Ï>eÿM?ÚÞ>æØ>¹£??o°É¸9Ar´¾²:ÔÍC:j71?=å^Ã7å^Ã7H¿==t«=?Kè>gQ?¸?N$´> /;?eu8©Ú9=ð=¡8x;Ç¸;-H?=^tÃ7^tÃ7H¿==ÍN?8Å>¸F?Ì>F_>ØE?`>b¸%9ÖÄ½&F{9~Ó9M>·«=ØÃ7ØÃ7H¿==#§?ÿ!?V?)ôÉ?ò=$?åc?æâ÷999Úôª?Ç¨:Ñý:zÀ?ü¯=RÃ7RÃ7H¿==ÿ¶?Cw¶>	K?sIù>/Ì¦>TM??- 819üg>¹i:-ç9ÜÝ!?Á²=Ë´Ã7Ë´Ã7H¿==Ç5=½Ë½<ù¸7?ÌÓé;º;p ?º_B¸½ó9X¤«½³09!¼9b>ëÄ=EÊÃ7EÊÃ7H¿==G?êì?l¬^?S<?=Ú>u\?ßy59ª¬·9ï|>;>d::?Ë=¾ßÃ7¾ßÃ7H¿==¤Æ²?ô P?Vå[?{ã?S¥=?§®K?Nu9#¾9*«>h¸t;Å;ÑßY?íÎ=8õÃ78õÃ7H¿==Ov?÷Ý?ûH?¸?vÂ.?ìV?«~Í9gG:÷ØÆ>Ý<b3&<ûI?êÔ=±
Ä7±
Ä7H¿==6é	=lúÅ<*T2?ê;;y?#¸¹Ú¨97ÑT¾8M·Z¿9ÿ4½)ã=+ Ä7+ Ä7H¿==?_ÍÅ>^8M?[:ì>Åw>± G?Ï8Úe	9¡ðÀ>!½:¾:¡©3?£ì=¤5Ä7¤5Ä7H¿==ÇÀ ?ä{Ç>ÓKN?­J´>Wy>N9?j¹fÀ¦9mQ¾>s:é6:&^N?Zò=KÄ7KÄ7H¿==a´>&,Q>HÃ\?î7?§é>ý¦H?¯Û9ý9Ò>Yµ:¤L~:%Á6?=`Ä7`Ä7H¿==
*?eÍ>køS?-.¹>W@t>sB?w²39ÛÆY9<Ó>0v:0Äx9t2?ã=vÄ7vÄ7H¿==Úª?µí%?Hb?ÿ(?ÊRÅ>Ã¼Z?±W9bÀ¿9
Â>pgÎ:v#N:6*?P=Ä7Ä7H¿==â?p<®>ªS?{)Ç>>ZxB?x 8ne
9vM>L"ê:µ:ñ?D?$&=¡Ä7¡Ä7H¿==!0Ô>D>x¿S?@×?"LÅ>¸C?M²D¹JZ9jTæ¾¤ô:<¤:fiO?,(=~¶Ä7~¶Ä7H¿==¯µA?Bøß>i]?Û+?ãí>Â]P?E8«w}9ä=See:BX8:H?/,=÷ËÄ7÷ËÄ7H¿==ëq*?)ÐÒ>¨úN?'t>ÈIQ>ýz:?k8²>ò8z»>©Â9"®ì9ÍÒ>^,=qáÄ7qáÄ7H¿==ù}÷>Úë>E,K?uü?0,³>Õ&;?p.¸y\/9?¾Ô:4ê>:.>?Ù2=êöÄ7êöÄ7H¿==1y? Á¥>ÒÚf?
?<o³>¥¾@?¶$¹u¯A9JtÙ¾CW:dj&:þØ%?K7=dÅ7dÅ7H¿==cÒ>>JcJ?üä&?dòÚ>}#C?>¢÷8jÍ90R>Vîr:tô:·d?ZF=Þ!Å7Þ!Å7H¿==aO0?Þ/á>doH?~÷á>_³>D÷:?5èÏ:Bo:¡^?%:V@v:ª?èJ=W7Å7W7Å7H¿==$+?V²>Ù"P?	Ô>ÍÓ>/´<?h7&­°9årË<øÛ39lê¶9ë¸{>×t=ÑLÅ7ÑLÅ7H¿==·!?vGÂ>3U?M
?x½>3:?´Ä9è\¤9Øx>Ì|.:Pné9[??mv=JbÅ7JbÅ7H¿==ÄS>´Nâ=_Än? ¡?`Ã¦>ÔJ?J=EÛ<Ëðk?S¯2;¦¤ß:L?h=ÄwÅ7ÄwÅ7H¿==Ù°+?£´Ú>Ô÷H?S?7±>U¢=?é{/8Fu9ý¶=¤h:Q:&ä;?®==Å7=Å7H¿===¸æß<3?³×Ò;½Î;à(?j&¹3/9i e¿éñ;Wf;1+?{¯=·¢Å7·¢Å7H¿==§Ø?Ê»>Å]J?­ï>3Ä¦>×7?È9âÏ9m?>oÞ9F²9f?Ç·=0¸Å70¸Å7H¿==ÿû"?ñµ>Se??^$ >%In?8S9¾]«9^>§ª:²;:S<N?A¹=ªÍÅ7ªÍÅ7H¿== éX? Ä?>W?
»ï>4>D?°U9rÀ9fr>Ç<:a«;âÄV?ÒÁ=$ãÅ7$ãÅ7H¿==ÿ>^(¡>|þJ?jþ
?Ào«>ñO?ÛÖ8]*79/W>VÛ÷;Ê­;%¿6?üÖ=øÅ7øÅ7H¿==5ì?víÂ>ß%J?rÝú>&­>s9?µ9q/9¦÷>Ñé;Û;{(J?Ø=Æ7Æ7H¿==Ã§>»*>u@?p5>sÃ=Å1?h- ="A=êÒS?`u:ã Ø972?eÙ=#Æ7#Æ7H¿==Q0?C Û>®GN?4>?Pû>¸fA?lö9JÑ9\½>0ÕG:ý #: R?_è=
9Æ7
9Æ7H¿==_5õ>	F>DG?1×x>Z/>Ï¤5?Îs7wÚ8ÜL°=0°G;;/?ó=NÆ7NÆ7H¿==ý!Á?EIX?_d?MÌ:?¶rÒ>;c?Öô8^39IcÜ>Ô;Ï;ïík?°ô=ýcÆ7ýcÆ7H¿==?|¾>G?×&?V"Ã>Þ7?þ8Äz98.>úG;^õ:@tP?©ú=vyÆ7vyÆ7H¿==O=D)='.?&x<V6¸;dýE?§åà¸µ9¸{F¾YYÌ:è´:È?=ý=ðÆ7ðÆ7H¿==?Ø.>Â`d?!ÅÚ>ë>»N?J/ø¸Âå49~¯¾å>:¿õ9³ÛF?²ÿ=j¤Æ7j¤Æ7H¿==¼,??-Ý\?ËÑ*?ç=Å>Þ´]?®·._»9ÆÝÈ¼ :ÝB:ü?=ã¹Æ7ã¹Æ7H¿==8aT?*s?1J?ø?Ò.¼>}P?¶Q9Ã9 ¸>lÄ·:8i:ÅãI?=]ÏÆ7]ÏÆ7H¿==3ª=2g|= ,?¨\<¤ç;oÛ"?áB¹68Y8Eå¿©9ØïÓ93>;"=ÖäÆ7ÖäÆ7H¿==T%W?Jùõ>Zê_?À~?{ã ?ë{J?UWM:Ò:JuJ?5:d:S0?Ï.=PúÆ7PúÆ7H¿==4BQ?AÖ>ýz?¬^?y£>ÍÞ^?¤:	&:$v?¥:äÔ¢9qq?T=ÉÇ7ÉÇ7H¿==á+?²¤É>[!Y?BrW?I?å©S?xl8 ÛF9½H>¥è:~!:µë`?µ^=C%Ç7C%Ç7H¿==+ ?Ä]Ò>rC?+¼¯>IKs>§é8?9s9?wh>up§;éi;ñë7?¬b=½:Ç7½:Ç7H¿==©_0?ª×Ý>ÂK?·r·>øÂu>-??{£8:C9TI@>ëY:B©:CZ4?¶f=6PÇ76PÇ7H¿==si?ÜK¤>pu_?L!?rÕ>ytA?È¹9C6à9Üù>ôè';Qé¢:jí?¬o=°eÇ7°eÇ7H¿==²_?Ì ?¹ñO?þéÛ>è>0ì@?lÏ27Jej9JÃ<(;8å:ñ;?R=){Ç7){Ç7H¿==?á%??\½½?M*?È?§p;:0é:Àû?$X<Æ)½;CA?°=£Ç7£Ç7H¿==å=Æ?¨cK?_y?åü²?¼VE?­1h?þý9Ôid9Æ12?3öÐ<j*P<N}?¯=¦Ç7¦Ç7H¿==ß?\øÌ>µF?Êª>¼u>©1?sÐ¸Ú¢&9b ¾|;8;¸?=?=»Ç7»Ç7H¿==^¬D?Ø£ö>#L?úÑ>>¿6?ã5¸Üä^9Ð½â:ÀkB:9þ@?¥=ÑÇ7ÑÇ7H¿=='ü>\u¢>Æ«F?7 >v1]>Äm9?ÐÂµø8*9
ä»ñ
:¿,:9L?Ø=æÇ7æÇ7H¿==§7?æÝ>ºT?s¢?ôÑ>ã8?H´Ý82¹9Pu\>§üR;°è: h?I¡=üÇ7üÇ7H¿==¥?oÂµ>÷ÎM?jt¦>Km>ß´3?QJ¸tØ8ï]o¾vç9	Äþ9ï>Ú¦=|È7|È7H¿==?:º>¦þC?"? âË>âK?E@¸(N9lCî½X0«:À:x%?×¬=ö&È7ö&È7H¿==cÂ?¡¼?é¥?«¶|?J<è>jI?ÛY9ÄV9®×?N;~ÒV:s¶¢?S½=o<È7o<È7H¿==3æ?{¸>ÉH?®£>wO>rA?ë8[µv9Vç$>È;Gfr;þÝS?Â=éQÈ7éQÈ7H¿==}O?ú¸>~?MÞ ?ü	?¾9?_9úG9FH?J:V1ë9È£?hÃ=bgÈ7bgÈ7H¿==?Gµû>(q?ÂX?Tú¿>®?¿dü8¦9=B>{®;;©¨?½	=Ü|È7Ü|È7H¿==!u4?éæÞ>Ë@O?ÚF?Ó2É>þE?´sÈ·Tý69ÿ6½·:vR\9j®?=UÈ7UÈ7H¿==Ø¿==3?æÿ=eÛ¹=Û<0?Y9yõ9Q> Ó<=%m=d6?ø=Ï§È7Ï§È7H¿==é?¤p¶>÷W?ÈS?ëóº>äB?»8÷¸c9¢!>!;â:§-?=I½È7I½È7H¿==¯æX?$ç>:p?¸á@Æ¢?7Ú?·:c9ï«g?¾?_:õ¢:#s<?T =ÂÒÈ7ÂÒÈ7H¿==£`?ÐÉ>ÁH@?(>ßk8>p¬4?`,#¹kI9]Ê¾6Ùª9@Z9î? =<èÈ7<èÈ7H¿===|d?}wÜ>Ì§?¦æ ?Ïá¥>Px?Px8~ì'9m>,P=:w+:1W7?O=µýÈ7µýÈ7KYF=êN?Ã°?´ÜI?$rí>q[¢>ä2;?`0¨8f9í- >Ý×9n*Ý9Àãø>ÎR=/É7/É7KYF=5¤?ø,D?IV?çÌ?`a­>	;Z?Ä9¹ç9V<d>4¥:n]:¤\??õ|=¨(É7¨(É7KYF=DW?G?¤Q?Nü>DO­>'X:?"k¸üþ9Ï`¾Ês:ö*:sX?e=">É7">É7KYF=Wü3?§øÅ>¾h?3a:?|RÝ> W?X§]¸ã¶29Á¾ìÃ:%B:¨Il?°=SÉ7SÉ7KYF=³c>÷Ä>wù??9>­/U>X0?-s9="â<ñQ?2HÖ<¦]<wÎD?h»=iÉ7iÉ7KYF=uÕk?
?¶Z??Ã9>	|T?Æ¾7´C9júy=½¸ð9C¤9;?ó=~É7~É7KYF=G?¸Zö>ÖQO?Mÿ<?	ê>µN?Z9.Å¥9dÇ¨>%E;üîâ:Òe^?¹=É7É7KYF=>äY?	Õ?ÑV?Ä>?åÛÄ>=|L?|¤9í9YR?

;h²:üJ?j=©É7©É7KYF=GÏ>å"u>9wX?Ý?vÆ%?CP?¿96|9àÂ¡>ëO};­
ÿ:C~?=û¾É7û¾É7KYF=@¶\?§ì>Án?x,ù>ø>ù§`?Ùb8H9äï=¼¨¸:`jl:ÅôG?=uÔÉ7uÔÉ7KYF=¥%?KÖ>éE?êÐÇ>b>_©<?H0¤¸kw´9ºèè½´$Æ9
%:ÍàÂ>=îéÉ7îéÉ7KYF=`ñ2?ñ¨à>ÉçK?EÿÒ>3>à.>?÷8Õ,9í	>cû:ÿÖ:QëS?Ñ"=hÿÉ7hÿÉ7KYF=þ<?Àê>ÄN?þÍ>ÐÑ}>ÃO?®69/¯9É µ>D³®: M:þ Y?Ñ%=áÊ7áÊ7KYF=gb?ç?¤fH?É¤?Á´>-G=?%«¶?q9ú5¼Õ5ð:þ½¡:->?k3=[*Ê7[*Ê7KYF=Ç$B?1ï>ßÈO?o".?°üÏ>.UV?LÍ$9U9ÒÅ>ôBÁ:^:A^?Ñ:=Õ?Ê7Õ?Ê7KYF=%î?£Ã>KA?+öÌ>Ø>Ýá3?^æÄ·A7|9¦ÚG½Øt:¨`:¼}3?H=NUÊ7NUÊ7KYF=ö÷	?¨²>²E?çvÈ>£ð>®8?A ¸¾|9"Â¢½½;;É]ô:"­D?W=ÈjÊ7ÈjÊ7KYF=neì>lÊ>qgU?Å{>Ä(>²??/7X¦~9a=üÄÁ;ä; n@?ya=AÊ7AÊ7KYF=_·<Ð£<ÿ
-?Ê;õ¾q;híU?^¹<9û¿zÝ9àF}9+@?¬f=»Ê7»Ê7KYF=ñ?s?å?ãF?Ø?Á>ê»?q,9X9T¡>UI:Vñ9GÁ"?`j=4«Ê74«Ê7KYF=!î	?Ñ°>¶óG?±1?'à>"ðJ?#¬9[¥Ô9&(>®ü(:Âx¬9ãÓz?¼=®ÀÊ7®ÀÊ7KYF=	iN?Km?w"L?¬Dï>â£>·L;? oâ·j+95©½øË:_aÚ9¥¢6? ­='ÖÊ7'ÖÊ7KYF=H}?38å>¢? £?]Z?ÛÐ?KV´9Bn9£?VÏ<:n7:ßÉ6?º³=¡ëÊ7¡ëÊ7KYF=>¢Y>*X>T?ÀA?d;ü>ååC?¯$.=4ÄÆ<lI`?ðZ=Åãµ<&?Y?îÅ=Ë7Ë7KYF=¶rÚ<0Í<Âw3?(ãÚ<]9¡<ÆÇ-?ÒöY9
c9¡SÅ>|<åêY<ü{5?öÊ=Ë7Ë7KYF=,Û?í­>[?ÖJÃ>.]>Éb?R9ì¸ZR9Û¾¿gS;eÅ;òHJ?Õ=,Ë7,Ë7KYF=¿w5?Ç]ì>D?2ì?ªÌ>Ð6?!²;¤#';}¶I?Lò9&ð98?K×=AË7AË7KYF=t¥?@U?	Â?	D?£ Í>7§t?Û;F9<^9t_¤>K;¾:V?á=WË7WË7KYF=Çê!?ûóÆ>2XP?_"?y?Å>£õ>?)jô·ïÖ9¨óð½¯n:L:B;2?¥å=zlË7zlË7KYF=W?·Sº>éR?ùÊ?+b¶>d:?ÿ8Ü¯8ñ¿>Û¦:3T:þKI?jö=ôË7ôË7KYF=üD?Êýè>pX?çß>)>xgB?Ö²T9OÂ±9½(>^àÌ<Éq<ÑëX?Vÿ=nË7nË7KYF==ó>åá>j3E?7¾>>%s8?ßF¹ÁÒ%9ú¿ 09v	9ùl$?=ç¬Ë7ç¬Ë7KYF=^?iç?p¨Y?Zè,?2á>T·D?&f9¨Ã89øp?mö¡;éy;µn&?C=aÂË7aÂË7KYF=ði?©+Á>ïOK?ÔÂÚ>·>}A?rm®¸"Ú9¾ëÊ;;·â:;¢T?Y=Ú×Ë7Ú×Ë7KYF=?2ð¯>
¶S?­¹?ÍdÑ>Üb>?aDl·æÎð8$,{½¾¢L;}¸;s}K?Ü0=TíË7TíË7KYF=£^G?À?:?Èù¦>Öv>-½-?3¹y9F¸¾EÍ÷9ðâ9cU?8=ÍÌ7ÍÌ7KYF=%R?SC?°BH?(Í>\j>v4?UG¸ÄBg9:KÜ½´û¿9òê9ðÑ>!<=GÌ7GÌ7KYF=	qt?IGä>?]£?ÇØ ?½?}³9^9y?¹M8;p³¾:iw?i=À-Ì7À-Ì7KYF=t¶L?S
õ>ÄÛU?óxü>Lý>ñP?¨Ì 9ª.9æ>¬[':¹4Ü9ÔB?Èn=:CÌ7:CÌ7KYF=4\?ßéâ>ÒÔx??²·?¹]?h:¤9$ET?æ}g;éS;÷ôZ?C=´XÌ7´XÌ7KYF=`F>-ü=I?<°G>Ã{
>W8?üÕ6=gÖ<R¡Z?Fp¹<æ9i<ÌK??=-nÌ7-nÌ7KYF=ö?BÏ§>Ë«K?õ×>ÙQ>Þ<6?3n¹¸è5L9uh¾^|:ºÃC:Ê3?k=§Ì7§Ì7KYF=Qd?¦´>Æ¡?ÃP¦?éõ#?¢Ö?Å:ñJ:ÿ>93;RY;z?= Ì7 Ì7KYF=Ho?ßí>#Ö?¹ëp?ã â>?ýN{9oD[9X´?äÚ¡:&Ý :çÉ?<=®Ì7®Ì7KYF=ÀCR=]Ý=ÝF?Ùï==h±=,?½µ,:_÷9¼2?ö{;Öy#;çD?s³=ÄÌ7ÄÌ7KYF==/ù>Ë >bF?f¨>Hh>¡d9?5"y¹Ét=9³Q(¿à®:-u:èè5?º=ÙÌ7ÙÌ7KYF=¹:·?Î?ÆÂ?Êl?âëÚ>}r?Ú8#J¨91è=i;Z|Í:³?H½=ïÌ7ïÌ7KYF=Æ?É¨>"M?ÂàÉ>ì
>ì9B?_8ÚK^9äÁ>·1:ÚÁ:3	e?FÒ=Í7Í7KYF=òß¶>ªU>[?¸´$?yÕ>E?CÀ%=?"¿<Á^?rÇ:<Q:ÿ$t?"$=úÍ7úÍ7KYF=ëIM?°ÿÿ>+JM?RÊó>uf¥>!ª<?Ê%8ö9=>>e/¡:ÙÃK::J?==s/Í7s/Í7KYF=â?Z¶>¡J?óÞØ>¢þ>|3?#%7ÝA9n¯Ú<;
sË:×['?ñT=íDÍ7íDÍ7KYF=²-l?¯1	?ÙY\?Ds?i?ÃrQ?Q£9¸¥9N¾ý>´¤b;Ò×;MÿS?gb=fZÍ7fZÍ7KYF=;%?¯>Kõ\?qv=?¿ã>4¨U?òGú8¨Êh9Ô>q;ê­:9a?U=àoÍ7àoÍ7KYF=ªÃ>e8>g6?WÖg>²,>ö+?8+¸Ñ~²8ÍKu¾ªÉÖ9ù	:1CÇ>3¥=YÍ7YÍ7KYF=ÄÀF?«Aö>ïN?K0Æ>!>x:B?2¸xá9)Á¾chñ9ÌÏ9)´?8¬=ÓÍ7ÓÍ7KYF=Ùv?õÅ>ÿ7N?-ª>/
^>ÍD?ÆÂw¹ìù95}n¿2J<[Í¿;4?°®=L°Í7L°Í7KYF=±5?{JÁ>`=L?iLä>6®>¨@?f949Kp>WÃ9· Õ9Hê>¹=ÆÅÍ7ÆÅÍ7KYF=Ð¸¤?!?½H?Ö?ý>?$9óR¬9
NÄ>âT«;dN0;ØÆx?éÂ=@ÛÍ7@ÛÍ7KYF=ñ?óÚÂ>Î¼??eëÎ>ö>0?Zè¸gú*9ªsà½<ù<_â;»1?çÅ=¹ðÍ7¹ðÍ7KYF=ûº;?Ytå>érQ?£Y?FÔ¯>=??N¿¸S9%¹[½eîå:£Õ:7Q??«Ë=3Î73Î7KYF=øü)?
÷Ò>FN?ô>á¢>¥#@?I8¡Ú¢9ëaä=í_;Ó:ù?lÖ=¬Î7¬Î7KYF=³¼)?oÕ>­K?6Á>¥>¦L=?D¦¹ÊÑé8å¿Y:¡üÉ9ÿ(?·Ù=&1Î7&1Î7KYF=ái?Áú>2Ån?·Ò,?CÿÅ>s_?-8æ$E9Û*>Un\:/k:´çQ?Lá=FÎ7FÎ7KYF=â?Þu½>HQ?­º?-«>ZüJ?
/8vå9È=^:.<:/d0?½ñ=\Î7\Î7KYF=~=´Ä=`.M?e»¤=VV=õD?bt¢9â9¤/!?8L9èhl9QÝ>=qÎ7qÎ7KYF=o4?ÆøÈ>°Öe?¾?åº>êzZ?¯3H·n!9N¡½D/=?%=¤òk?Þ=Î7Î7KYF=©ý?>"¼q?ºÍÐ?x¡y?!V?r6=òzÌ<däc?yUU;ð½¿:üi?À
=Î7Î7KYF=t¦Q?Aí>þrb?5-?0UÖ>ÍáN?Xãê¸SÎ9¸¾Ü:ôÞÛ9¼/?_(=ÿ±Î7ÿ±Î7KYF=UV?[ø?gÈL?q#?©Ç·>m><?:¼±¸»9³,¾OQ;ÞC;Ç+7?Ú-=yÇÎ7yÇÎ7KYF=±æ<0¢<3=6?ÞgÑ;à¯;)?åÁ«¹Ì09³x¿Ì´*·é8ª8(]½Ý;=òÜÎ7òÜÎ7KYF=êªE?Oò>ÅQ?µ?
	£>åõI?ÿ¼¹<ým9eï¿û<:¿9·m+?EA=lòÎ7lòÎ7KYF=«¨R?´?*P?*?²ö½>-Öe?4g­8Ìî`9jZE>»,	:=´Ú9> ?De=åÏ7åÏ7KYF=¡S>ª-÷=-/[?B1?ÕîÐ>0Y?l
=Úw¡<Æ[?cK
:gä¸9¢C?lr=_Ï7_Ï7KYF=t?M¼À>¦2A?ôÆ>ö]>ª3?E	k¸Mt9ýö½æ:ã¼ô9KM$?v=Ù2Ï7Ù2Ï7KYF=.,?wá>nwC?§o»>>6¬5?TÝ§¸@¨,9Öäx¾#¶;¶ñQ;I6:?Ë=RHÏ7RHÏ7KYF=n­
?)§>«ÚS?¦ø>Âp>ñÀL?Å9êV9¦5>!#;§áÍ:ÂJ?Ü=Ì]Ï7Ì]Ï7KYF=Ä?Å>çB?$>ÄâC>¬7?3¹.î8Èí@¿M{;ÑÙ;ÏýO?=EsÏ7EsÏ7KYF=be>ÐA><?Â»p>J8>·3'?2ª­=ê]=sVH?j)<Õçê;¦Ì8?Ë=¿Ï7¿Ï7KYF=>3?ý¡>.e?v{>D7>D6?²¸¢`"9²Ç¾Uå£9di9jn?^©=8Ï78Ï7KYF=}$1?`Ô>)U?Âiü>°Ò¥>íÖB?;$8/`9ü>· $:£´:³Ë?Ð©=²³Ï7²³Ï7KYF=Ø¶?:£>éN?D ø>Y
±>b3?¸ÙÚ·Ð¤8Î»*¾]};ò§R;4P9?8ª=+ÉÏ7+ÉÏ7KYF=´g#?e×Ò>VgF?ê²?Æ°>ÚöE?öh·G9½ø¼þj;sZ:
Âz?2°=¥ÞÏ7¥ÞÏ7KYF=Ï`=ÃÂ<fö/?á;B;,´;gx)?´¾N¹n¹9¦¶¾¼Ô8ÑÀ¾9À>äÄ=ôÏ7ôÏ7KYF=©SÑ?îÀ<?ó?_³?1þ>?iâ¢9Öu9So?£;;¼¿:rz?RÌ=	Ð7	Ð7KYF=Ûÿ>:i>øaQ?ìÏy?GÖ?¿JX?Ë86u_9UÁ,>Ç»;#[;^[?(Û=Ð7Ð7KYF=ÍÏ>qà>:Z??->&DE>P67?·Iï¸ñÖz9ð5t¾åFÕ:ïþ:Ê»K?\Û=4Ð74Ð7KYF={y?)?1'n?½b#?nÅ>ô°S?íÐ8>#N98»>S~Â:Eå:%8?Éè=JÐ7JÐ7KYF=ÙJ? 
å>1æa?o?'Á½>BYP?¡£7M29Cïj=%Á:ùÕv:ò6H?Ní=~_Ð7~_Ð7KYF=5ÿ<·D½<.Î,?@=
à<û ?^9að9{.£>µÀ:À@:©n*?(ô=øtÐ7øtÐ7KYF=®¯?f >¯EX?±µÐ>»l>p¼I?ÆÉU¸ñV9¿þ½
Íb;;ú&F?=qÐ7qÐ7KYF=>â¨?Ã$A?VØ_?÷&4?@ä>ÊI?,ËD=n'ö<MªL?UòG=¤=Úã>?ð=ëÐ7ëÐ7KYF=D_=?1ñ>"I?¯ú¾>¯>ýY=?Ð¦9Ê¿9Î­[>v0=;4¯;)]-?§=eµÐ7eµÐ7KYF=ìÄ;>æ,>pÖ5?´ò=
±=³\/?mµ=ÏÃ<]ÉO?@/=õ}8=îB?Õ=ÞÊÐ7ÞÊÐ7KYF==ÔØÀ<7M+?Ò;R;ô?ò·R{9¢ö¼L*å¸¸æs9rp¾p=XàÐ7XàÐ7KYF=&K	?c¦>2S?¤?ÒFÒ>6´>?ÿ6ë9¬Q¶9ç"%?Só<Ýp£< >?}=ÑõÐ7ÑõÐ7KYF=sÉ?·¤>¥Q?Í?È ®>¶F?9mM9Ú%?·Gr:ÊR:âQ?R"=KÑ7KÑ7KYF=ér?»ï>ù¥?ÕK? ß>r?e:ö	:,pV?y"<A+;mó?÷#=Ä Ñ7Ä Ñ7KYF=Ê?sÍ>ÑN?N*£>ÓX>á¤@?e	¸¸°Ya9=Q¾ªO¶:ÈV:éKY?Þ.=>6Ñ7>6Ñ7KYF=í«>âwZ>ðI?%<?ãÿ>L~<?¸¦H¸¾Ï'9¾õÑq</x<þzP?Q;=·KÑ7·KÑ7KYF=?ó[¥>´iS?©ê>8C¢>¾9?¯9ÿ0ª9Ðói>¡:QËÅ9¬0;?_=1aÑ71aÑ7KYF=?Áß¶>K]?#½? Ã>T£M?\¹K69#úÝ¾çq;Å­:RS?º_=«vÑ7«vÑ7KYF=ã>"8>KH?Åñ]?c ?	 1?ös9 1ù8^ z?CÎ;v°:pR?ûa=$Ñ7$Ñ7KYF=t-?µ>Bì?øW?æ>GF?b=¸°s8¤Æ¾*;üd´:$r?¸=¡Ñ7¡Ñ7KYF=!4?<zî>%ZA?'?ÎÂð>µ*2?ý82@G9u%5>]c:$+):Y,?=·Ñ7·Ñ7KYF=7ô+?½>èh?xJ7?ÎÛ>µxU?´Z7?ý9¾F<ÍÐ9²%§9EÜà>áµ=ÌÑ7ÌÑ7KYF=Rì>¾¸>«·R?Nå­>´Ía>&E?XXä9Ô­9FÚL?«Ò<RI<fm9?¥»=
âÑ7
âÑ7KYF=??¿>*RM?¸ï>BôO>ò1A?t4:QI:c)?1I:O_â9ßc?ñÅ=÷Ñ7÷Ñ7KYF=6í>µ>¯ÃT?û_?O¹Ä>jËL?
¹¿49/XÆ¾Á4#= òª<Ìht?ç=ýÒ7ýÒ7KYF=?&³>úJ?Ö>
:>©:?í\¹±]%9à9ç¾¢:ºô9¬?'é=w"Ò7w"Ò7KYF=rþl?ñ*?HJ?Ýõ>ñÍ¢>lA?P¼¶ÿ~9e
=¼Tó:óý):UÅU?Vê=ñ7Ò7ñ7Ò7KYF=¶È>WS'>5¾O?Ï>?FZ½>ÚÊ2?0Y¡;âEG;GO?
=3#1=ÀgJ?f=jMÒ7jMÒ7KYF=z_	?sY¬>-L?ït÷>ò¨¨>ÿÌ;?xA9ïm9=Ð>E6u:Ö¯f::?¬-=äbÒ7äbÒ7KYF=?Å«(?QK?:+B?%ö>èJ?¶ø¼8¬´c9çsT>®F:áM
:Ex3?4=]xÒ7]xÒ7KYF=¥~©=+óm=Z6?$g<ìh(<ú¦/?êÚ$¸îý¿8ìÐ[¾ò|Â;i¤;É7?G9=×Ò7×Ò7KYF=vö>ØI>g7H?DIÕ>XÏ><;?úO¾7Ï99­>=Q¶ ;øQ;NQD?E=P£Ò7P£Ò7KYF=*(?ÃÚÄ>°Z?ÿ¥ä>j@>7ù>?s~à7>/9FêA=Z¾Þ;Uf;Ö>?+I=Ê¸Ò7Ê¸Ò7KYF=ìÏ!?Î¸>U`?)6
?JÁ®>¦ÜN?úV9N9§T2?¸½;»Uz; B?LO=DÎÒ7DÎÒ7KYF=gN?1ú>¶`S?2¦?-É¨>BO?¼]¸M?9¤\¾||;
SË:B*?UQ=½ãÒ7½ãÒ7KYF=§!?ýdÏ>WjG?ýæ>Ù¼>}£<?ÊM¹Ê8v²¿/:¢2ö9>T?S=7ùÒ77ùÒ7KYF= 0?Að>:ë?ÅB?¦>|?ÑI9c=f9:ú?Qã£;á£8;<:c?^=°Ó7°Ó7KYF=@Ø:?§Ò>ó1c?(·
?,¹¬>Â
R?M¸»98q½=L::ñ:¼¦G?Üb=*$Ó7*$Ó7KYF=G}X?5Üü>t-[?ã?5#ª>dáE?"9²Ô^9Ðº>t«Ô:7:¶;?=£9Ó7£9Ó7KYF=GþT?}?¦R?Q?¹ À>©L?7^92Þ9Ñ@Ë>Ã=2;Må;×£/?;=OÓ7OÓ7KYF=Aòý>±ü¦>¨B?¬´>È<|>\M7?ÿz¸" 9ø¾Ç½d±Õ;Ò1;ÇíE?©=dÓ7dÓ7KYF=xHC=?Y=­_.?Ð'Ô;Ìº;­ý?^>è¸t 8D9¿øûj7\×7
>û¬=zÓ7zÓ7KYF=Í[?¡y¶>òX?ª5?`å>?ÀJ?§l9ÄK|9A>×;ì{l;ai?­=Ó7Ó7KYF=\¢?í?g?ýÇX?úüÎ>Q?b,9h9,x>:ë:£ï?Iµ=¥Ó7¥Ó7KYF=BÍ??àçÃ>£z?ïE?³dÐ>	³r?¸Z¡9Ù¡}½Éæ:»:¹)O?º=}ºÓ7}ºÓ7KYF=4=?¦î>±õJ??N"Ã>Á­N?¢¸Ô_99ö½ï¥â9ì( 98#5?ç»=öÏÓ7öÏÓ7KYF=«Z??ÀA?d¿>ÕÓ>3?à¹R9jz¿a¶9ÔÁÜ9m1Ó>x½=påÓ7påÓ7KYF=©S9?sDì>ÎH?-â><°>e=?Þ$8$9fR=
&;«&Ý:¹Ò@?£Æ=éúÓ7éúÓ7KYF=dÃR?¿ÐÔ>
}?Û÷O?Iì>ñQa?¼w19R;«9\©>ö;bÞ¢:2ÿ[?¡É=cÔ7cÔ7KYF=rcÒ<,<)o,?1;í ];ª+?ö^;¹p08"h1À-A8@êL9-Vñ==Ü%Ô7Ü%Ô7KYF=#C'?Ú7Ï>P£N?±W9?ktú>7r=?n8x¡9ÿÖå=I%º:Ã¡i:§÷K?=V;Ô7V;Ô7ÙN=Z½§>»ÂA>Þ]?@U8?Ô±Õ>[Ó\?¿²=¼>T=W?rfO;ãðØ:Ï½t?
2=ÐPÔ7ÐPÔ7ÙN=ôz?p¥?rÁj?ÙªR?`Ñ>!µ?13L9ÉU9òô>è(;8¥Ì:ýJS?O4=IfÔ7IfÔ7ÙN=xB<?ÃWÑ>Ê7f?9Z(?ÈÍ>ÎoQ?òY9`À9c¹>rºþ:­:ññL?|=Ã{Ô7Ã{Ô7ÙN=Y96?·}Ñ>í­^?@?ñ]¤>Ò³T?Î'9ò¨9L>!Hi;Õ
;MöR?\=<Ô7<Ô7ÙN=ª>K«Ò=rL-?þÞ(=I¤=v[?/H¹±S9Câ¾xÊ9&9àe'?¤=¶¦Ô7¶¦Ô7ÙN=-¤>Ó·[>¢­??Í>zÊ>+°5?':ìr:»Õ'?}C¡=®ôU=ô@?ª¤=/¼Ô7/¼Ô7ÙN=úÓ>>Ø½Q?®x>rè0>î3?a|q¸Ø(Ý7£Ã¿=f:?:KF?Ì©=©ÑÔ7©ÑÔ7ÙN=cÁ>¼O`>µ\?YÉÁ>Ö}>ÚD?îË9)'¡9_l>øù:,÷Ç9VR8?²="çÔ7"çÔ7ÙN=^1?FTç> D?ß²>Ì0p>ù¤>?u¸4i9,o¾²ï;z4;xO?êÂ=üÔ7üÔ7ÙN=ê/?à>6,H?D?ºE?A}9?ßÛÊ· )9I¦¶½}ç9
è9êþ>Óã=Õ7Õ7ÙN=t>G?<Ä>?1å?Od>ª"?|·ùø9¼J\q<n×ð;F?ç='Õ7'Õ7ÙN=o?JS·>ìÓP?¨ß?jYÑ>ð:?¸t¹·Ï»m9´G½Êº:þ:?ñ=	=Õ7	=Õ7ÙN=Ñ/?¦Ó>=2U?åóö>æÕ¦>¼w=?=A¸}ÙB9g®'¾;Ö:Ï1?Ø=RÕ7RÕ7ÙN=ÒO+=kô<vU3?Þ
<K}Þ;³<#?&Wé¸,59Û¤¾a±ñ·xyÃ9¼C½~%=ügÕ7ügÕ7ÙN=¿õ!?LXÏ>÷G?)£»>/>ÓT4?Hÿ6P9EF<DÄF:ð:Æ"?D+=u}Õ7u}Õ7ÙN="??zòì>vqN?]Ô×>¥
>à[9?¾°K¸ý]9òåê½C¡':L*:ã?+=ïÕ7ïÕ7ÙN=®0?uLÏ>(0Z?»?rª>¶I?½×9¾
Å9¹>lîÒ:ð :}Â'?TL=h¨Õ7h¨Õ7ÙN=b¥?¦Ç>¨f?
è`?ÊÝ?>H?Å»u8?k9îô=ßPÓ:3RK:y?éM=â½Õ7â½Õ7ÙN=rù>ó>=GO?w¥$?WyÝ>:P>?ïàj9ý9àÚÍ>XË-;¾í:Ç¥;?;O=\ÓÕ7\ÓÕ7ÙN=B«?÷ê>bï?Aî?4NÞ>Ä?=9=Ø9÷>[â:! :\É4?ÂZ=ÕèÕ7ÕèÕ7ÙN=F§?¨d±>fV?*~ò>ão¥>b;?º³8289¼¸=YÔ::x³2?÷Z=OþÕ7OþÕ7ÙN=ª?Û¥>D\?^X2?U'ç>çE?.¶éFÍ9ãÿX»CQé9D9S2;?v=ÈÖ7ÈÖ7ÙN=¾¥á>T>LJ?»ð>\Æ¢>6M=?9Ït¦9µzÓ>«(9:òl9y%?jz=B)Ö7B)Ö7ÙN=á­?W¯>OSW?¿)?Ô¡ê>59?-'r8j9Öæ=<ü9S9Âe)?U{=»>Ö7»>Ö7ÙN=Ar?S}ô>X©}?h0?<ëº>ÿq?jLk9,;¬9ðÞ®>EA;/¦Ò:±áj?±=5TÖ75TÖ7ÙN=,@?R
¶>¨M?öÒ>Ê>kn;?jÉ6å,§9L<B;Üð:ÑÈN?~¬=¯iÖ7¯iÖ7ÙN=]Ù?mÌ>@? ?ïÔ>é??¡¸\·ÇùÜ8´½jö8íÕ87B?·¼=(Ö7(Ö7ÙN=á*?ò5à>­¾B?å0¬>3Àr>Ï5?=úg7©d9)=½^9&W9·?XÐ=¢Ö7¢Ö7ÙN=~/?ú¯Ä>?Ûc?!Æ,?¤ÄÍ>óV?ÊÕ8ÏQx9jg\>ä6:t[	:o*?ñÛ=ªÖ7ªÖ7ÙN=ÉÜP?U$?¡P?±¼0?1ã>b%G?øAÞ719~B =÷9V2°9~3?Òè=¿Ö7¿Ö7ÙN=ÖÁÂ>â>ù¾B?"ëÍ>L>2?°	9¡9-Z>æ;·Ï:D?Õé=ÕÖ7ÕÖ7ÙN=W?8±>¥[?E?JÉ>i_G?ÑåC9z;9z¿?fK<«<E)E?*ë=êÖ7êÖ7ÙN=¼å?Þ§­>_VH?(Ö>¹>y<J?	e¸,¦<9g¾@kS::Ãß,?¾=×7×7ÙN=3Çß>@õq>ÚÃl?Zö?W¢2?a=?aàÓ8»Õ8ÐÆý>üþ:'E:\~E?	={×7{×7ÙN=2æ$?kÎ>eL?{t»>5's>ì[E?1×ì669
9´RÛ<\:vk:p6?I=õ*×7õ*×7ÙN=]Õ?Å>oF?êó>9/>ù^E?dþ8*9­ß¾>í;s|.;5T?ç=n@×7n@×7ÙN=`úû>¢>
mF?ö¬±>÷çi>LuB?Âè¸R9"0ÿ½2ù":ìÚµ9ke? '=èU×7èU×7ÙN=2	)?êôÕ>@J?Ö>hI>ù>?¾·Ï	9&p¼PåÉ:þ :Ã(?
0=ak×7ak×7ÙN=jËq? Z?Øi?e"?8³>ag?J;9Á¬9N+ ?Å3:u:ß)?[H=Û×7Û×7ÙN=H{?¡¢Ù>{N?gÙW?;"Ï>Åb?Þ¸K9ÅÛÌ9z~>É~b:¼e(:),?'L=T×7T×7ÙN=ÈÓ6?ôÞ>-íQ?FJÖ>¦Þ>m3?|âô8Q+N9W	>#^;Ý;Ñ¤E?CL=Î«×7Î«×7ÙN= 4?¨®à>ÚÍM?½>äl>ÓTL?å
8Ôn9ù=êQ¬9CÔ9ÞÓÏ>\=GÁ×7GÁ×7ÙN=çá	?Æ±>F?úè¶>`:|>:¥9?\S%9¹ê98>äµ9Õ9Ú>Ûh=ÁÖ×7ÁÖ×7ÙN=¤f%>Bä=u9?b><&>ò@.?|9=bÝ<}V?å,:=núñ<¬öD?ïi=;ì×7;ì×7ÙN=j8?ø^ë>tÉH?Ü}>E>>kG?mtº¸úå83¿/:¢:ög:²	3?Ðl=´Ø7´Ø7ÙN=B¹>M%d>¶O?}!«>­^a>«cB?µÓ ¸%F9+ÉO¾ih¨:^òH:äV?T=.Ø7.Ø7ÙN=	?ØoÇ>D?Ûë>Ø\>\C1?Å78²Ôò8b¼A>à/;{0ù:,¯4?&=§,Ø7§,Ø7ÙN="¬>æþS>ÅUP?ôä>%ø>óC?&I809Q´ò=<Õ1:>-ì9ZÂ@?a=!BØ7!BØ7ÙN=?÷±>TÑR?Ó3?Sªé>w¬D?19l²9Ìrb>eµñ:M=£:=?ò¤=WØ7WØ7ÙN=ÝÂ??~$Ô>³gg?ñR?Øå>.c?³:9 H9>áä:©Jz:%½i?gÂ=mØ7mØ7ÙN=1a'?Õ®>Æu?ãO?À>©ÌS?¡ã°;ü\;êêL?àÑ9ôÊ9Û]?Î=Ø7Ø7ÙN=ÇÇ?Î_à>3ë?µt?«þÌ>NÌ?y¦9XZo9M2?xA;lÒ:ÝÕk?â=Ø7Ø7ÙN=d¤?¶?«?Ûh?&­ã>G·?+ 9á9Üó?ÁBz:3i:@w?ãâ=­Ø7­Ø7ÙN=ºBR?VÞñ>¡^? ïü>Ù>&oO?yÑP9óÄ9KØÊ>b³Ä<<Z4?ç=úÂØ7úÂØ7ÙN=|1?¡à>üEJ?dî>è
¥>(ã8?z½8Oi9Ð§O>SP:#:þ:P?Çì=tØØ7tØØ7ÙN=×$ÿ> >$ùK?K>¦¥7>¸Ø3?µ¸IÅ8ÞDÅ¾¼ø9òuÄ9nÂ>=ííØ7ííØ7ÙN=$?¯¹>i|P?Íï>L¸>WH?²Æ÷¸ßQ9Ú¾e¥9 ãB9BY?A=gÙ7gÙ7ÙN=
? ø?¦p?GN?O·Â>Ý|?ô¶9þ8y?ÏD;oíÁ:b?D+=àÙ7àÙ7ÙN=âsA?6â>:Z?é?Hô«>©½W?Z9±9'´A>
!:ò
:å8?·+=Z.Ù7Z.Ù7ÙN=M|?ÝÛ?Y£M?ÃÅî>g>6«D?ôy9SÆ8¸ ?iÏÊ:o	d:®c?ä-=ÓCÙ7ÓCÙ7ÙN=4E)?]¿²>Hmr?;+?ð·¨>P¾?lØ8:9v²>^6¾:^{:b·A?	:=MYÙ7MYÙ7ÙN=þ
'?!ñÇ>àU?ñ3Á>¯é|>¬C?+¯8:Ç9è4=OéM:øh
:©l>?©M=ÇnÙ7ÇnÙ7ÙN=Qs?>vÏ>pO?É@Æ?0<?èð?o:é#:Êq?u< T"<9KP?R=@Ù7@Ù7ÙN=)üà>¨>§KK??Ç¬>ü=?>zI9,t¨9Ø>Ç:@:A?°S=ºÙ7ºÙ7ÙN=gþ<?Pkì>¥L?Yí>Oi >|=?¹¾8²Ã9öâø=;Å:=??>W=3¯Ù73¯Ù7ÙN=PQ>Xþ>ñ];?Õæ< f¬<gÄ*?¦×ú7Ù`9cý=¨=-ô·<Ùû4?G_=­ÄÙ7­ÄÙ7ÙN=?ý:?Õð>süF?´K×>x8>öÃ=?ÐÀz8Ý*9Ø;>HÒn:êU<:äO"?:`=&ÚÙ7&ÚÙ7ÙN=ë
?Wª>Ø¨U?ñ(?§Á>ÿU_?@9áy9rÊ¿>9µ:´:¿Ò#?±p= ïÙ7 ïÙ7ÙN=ØwB?Ðæ>ò¯W?çõ>æ´ >C?::¤Ô0:{î:?:Ú:qþ>-r=Ú7Ú7ÙN=ä>ÿ><#¢> I?1?:GÒ><û1?K\Ó7Iû9Î=ù/<NÄ;±Óe?¡w=Ú7Ú7ÙN=à
?ló¶>TB?çÓ§>j_s>0?¢ò·í9ªl½ªæk;­#;¯®8??x=
0Ú7
0Ú7ÙN=:µ%?¥Ù>èB?ÂV>ôM^>ô/5?æ©8zª9Q=V6G9mF9?k}=EÚ7EÚ7ÙN=·/?«òÐ>-V?)Z*?ùà>ªØA?/Ã67`ÿ9ZÂª<Âà;WÐ;Ïð4?ô=[Ú7[Ú7ÙN=;ÀÞ>]I>ð=K?Ãñ>8.©>ê6?tº®¶ff89®r¼23;i°f;Íª0?{=ypÚ7ypÚ7ÙN=ÕÐ8>Àå=N?ÎÚ?þbÅ>~A?K|=·<Ú1U?d©;~/;Öw?=óÚ7óÚ7ÙN=È?×o>@Aw?Z?é§Û>r1~?#/é·Â8%h¾»ÊA=é¢<B£?=lÚ7lÚ7ÙN=õ/?PÍ>ý[?J¨N??¢D?ü<$89w£=>¶:g:ìI?ø=æ°Ú7æ°Ú7ÙN=^Ð>*>¶,A?G¨>7½p>ôñ2?[>9åë9d¯>¢H:­«A:W?ê¡=`ÆÚ7`ÆÚ7ÙN=ÕüE?ÿ$Ý>y1e?Í±ü>xå>ÿÐP?>R8b9ìP>¹©3:bëç9QQF?×§=ÙÛÚ7ÙÛÚ7ÙN=^?8÷>w#?$Ï%?ç¢­>Ãut?øK9­º9e>Le9¼	Q9
H?¶³=SñÚ7SñÚ7ÙN=U ???çÝp?çÍ?èKd?äf?öò9"Zø9{qú>;ôÀÈ:õ-C?zÓ=ÌÛ7ÌÛ7ÙN=K?¼³>.jH?-Ñ>>å&9?.û8
Ö8kû°>¡æ:Vr:Íx;?.Ô=FÛ7FÛ7ÙN=§?gð¸>MV?!ké>Ï>¢CC?Íõ<8Ñø8^jB>ê;Î©:ZB?ã=¿1Û7¿1Û7ÙN=p?ã±Ú>HÎ?ÚnI?xæ·>4?ü7ôã49É:=
 [;ê&;=T?jí=9GÛ79GÛ7ÙN=PID?»þ¿>hÜ?áN:?×-¡>Éô?øF£8±^9ö²;>
öÜ:ÞM.:1C¢?ð=²\Û7²\Û7ÙN=¨íâ>÷>É]?j+¤?õ42?ÂÕk?(¿é9<ü©9C0?Ïfl;´Ó:åî?¢=,rÛ7,rÛ7ÙN=bK1?­úØ>²-Q?íÚ>É¨>àþ<?&ñ8¿Ì9M2>n;ÇQ·:R¤^?Ó=¦Û7¦Û7ÙN=ar?È>=Â?CC»? 7?ä?Ù9(Î98Ô-?ï"Z:Z5£9 «?k/=Û7Û7ÙN=Êö0?`Ó>}RV?<Ë%?Ì/Î>;ÙM?òg9ÿÉÁ9ó>ËOf:ÐÐ,:ö*?Ì3=²Û7²Û7ÙN=IY?þõ> b?Þ?õü­>¬R?ùçÄ8»f9.³¨>8F:¾9­d?~;=ÈÛ7ÈÛ7ÙN=	?úÁµ>ÈA?²Üá>Õ >;Á3?ºÞ9(i9ò¨>J;qE;71?MP=ÝÛ7ÝÛ7ÙN=Oö>ÈV>WïF?ÖãÏ>®>f¢5?È¥v¸lb9¿n¾ä)3;î:/E@?=óÛ7óÛ7ÙN=À?3?qÃ?Ñá?ìÏj?Áðu?!l:µ(Ö9Iç?1@¦;'6;= i?ò=Ü7Ü7ÙN=¡?§M#?%_?ûdm?¿q?ób?ü9v¡9ä{>Óí;7:\¯q?ñ=øÜ7øÜ7ÙN=ý)?ÊêÒ>]SN?ÕÜÕ>·>¾Q9?V/­8a\9¬t>MÔð;å¥;ÈÐ9?ü£=r3Ü7r3Ü7ÙN=|?ÿÅ>;pL?´üñ>ß¥>¼:?6E8³uz9Üj>^Ý9>X9Ôù?¥=ìHÜ7ìHÜ7ÙN=Û/<?|ßè>HàN?4ó>O¤>Z­=?f8þ#9ãn>ý;*§Î:yk2?ª=e^Ü7e^Ü7ÙN=­è>ð>zL?ÈN?pÅ>Q 4?zf¸¦8D©é¾gÖs:ö#:z[>?®=ßsÜ7ßsÜ7ÙN=è¾ ?5ÿÏ>ØE?÷r¸>ö{>¤<?§×h8ÌøA9w¦>h§
:½'ã9;¤?Á=XÜ7XÜ7ÙN=dÜ?¸ã>Rb?!?òÚ¡>öc?ë8ó¹9¡4u=ð®+:ôÚ9^"I?²Ò=ÒÜ7ÒÜ7ÙN=^ÔK?Ñë>cF]?Èg!?Y©>Rþs?ÈÊ9D­9d/?¥;:?Æé9Îý)?å=K´Ü7K´Ü7ÙN=lm-?½>Öæj?é+,?çr½>C§h?Òn9§9NsÌ>Êì<L
<Å@?ë=ÅÉÜ7ÅÉÜ7ÙN=f^I?òì>ÌfZ?#«k?p!?{Ú:?ÐhÎ9(¯9,~?xçW;ÆVç:{ën?¶ë=>ßÜ7>ßÜ7ÙN=¥¯?X3?J?ð!?Ø@â>96?JJ9Öf9ø>)';9ÛÇ:V?ð=¸ôÜ7¸ôÜ7ÙN=Jô>Ì>p0[?u¬#?ó@Æ>YS?S^8Cà9ÆÜð=ðU<¡;?|?C=2
Ý72
Ý7ÙN=½Ñ=Ð<k·1?TW¦;;ÒÃ?*¶¹9å8x!¿º÷9¼9ãA?Ù=«Ý7«Ý7ÙN=[Ý<¾O¢<.?w ;é7÷:ÒÕ?Xi¸ÂD8¿sE¿æV¸z`9µ«­½=%5Ý7%5Ý7ÙN=­%I?rî>ÕW?«Ö÷>p>¡X?(ºw9Zì9sá>­Z:R¡
:óE?Û2=JÝ7JÝ7ÙN=eVË<aÚ<Øí4?)i9=í	=>~,?
Ë8ßI9À'>ù
;bÁ:÷47?3=`Ý7`Ý7ÙN=§ó@?ì>©ÎP?DV?õ?¤{T?V'¬9à\9@H?í¨:´.:	v?ì<=uÝ7uÝ7ÙN=Ø(?|GÑ>m£M?WÎ>u>¹O@?Ü 9j¤l9#®>ìHà:Í~:í÷C?R[=Ý7Ý7ÙN=õMö>~>oêF?ÇB>½V>F1?üÅ8fWä9ï÷Ý=aS;Ø;Ã×K?·e= Ý7 Ý7ÙN=¼ª.?ÝÑ>¦ÓU?(ÿø>²Ì>]:O?¼C9¢9Ä">K³î9ïSÀ9¿Ü?2t=þµÝ7þµÝ7ÙN=þ!?nF¿>W?<V?JT´>_ÎE?ï×7¾¬~9<Y=¥é9ç°ï9Öù>¨=xËÝ7xËÝ7ÙN=.D
=}Æ<(T2?PU;@Ý2;=Ô?)óM¹ä)9ÙC¿¡8èK9Áý>|=ñàÝ7ñàÝ7ÙN=Lc?×;?#W?-
?>Òëa?ÊR·§È8JuE½(O:¥N:jò?¡=köÝ7köÝ7ÙN=eÆ?´lÂ>j`R??¥©>ä I?0Ô]9¢O39ÞY?:VU:%6?£=äÞ7äÞ7ÙN=¶"?ºQ©>ñu?\E?§¾?<?Å8Z.±9º>^.c=×I=Ñ[?*¨=^!Þ7^!Þ7ÙN=->ô?7¾0?iâ°?%à?à>ê¢?:
Y9Hg9J®>û½Ò:vÆE:dd?½¼=×6Þ7×6Þ7ÙN=z?»Ö>Ý?¥h?ó¾>|ó?Û	9L\­9^§×>ZÑ:Éë/:PS?@½=QLÞ7QLÞ7ÙN=Lùü>8w>Ø?ú'l??×µe?c1à9@¿9))?ÜUc<¿¹<5vJ?lÅ=ËaÞ7ËaÞ7ÙN=.?A·>è-s?jKY?!?,T?Úûn9#Ï°9Ò­>7×:7:jK?¢È=DwÞ7DwÞ7ÙN=(M-?XÇÁ>òd?OYÿ?®¸?eíi?B¦î9në9×¿?Ø¹;2A;qÑu?ªÏ=¾Þ7¾Þ7ÙN=«<>A>ÿ`??OÍ±>#H?)· ;^I;Ï­L?Qw9À|l9Ü?Ð=7¢Þ77¢Þ7ÙN=µIG?!QÊ>Ô*|?|£?)b#?H?k.B99Á@ >UO:×ñ9
¶[?êÑ=±·Þ7±·Þ7ÙN=t¼?ö=Ï>A?\A>ñ\>:5?>>!9«õ793cà>ø3:eÝ:¨®(?æ=*ÍÞ7*ÍÞ7ÙN=§a??+æ>T?*»>yq>?:?ç¸~7ºøü8Åâ=Ñ¶Á:ÄÝ:§99?&é=¤âÞ7¤âÞ7ÙN=x_??hOó>ZI?öÎ> Z>hÞ@?ä_ª7Çg9°Ê<=DT]:":j3C?<ó=øÞ7øÞ7ÙN=gHÿ<µ<æö3?¨[=ùÙ0=Zß?ØP9hÅ9ÍVÉ>h¡<~Ï;ö/?½=
ß7
ß7ÙN=}Ó
?*¼®>	dK?®Û­>MEm>õ;?PF¶¾t9Ç=Ð»9þ¢Ó9v×¨>=#ß7#ß7ÙN=¦L%?£«Ê>ËP?×I?®G²>¢Ô@?M¼·¯&=9j~½gIo;  	;E^?Û2=8ß78ß7ÙN=HÍ[?/~Õ>VÈ?uy?1ÿ>Óy?Àà9Ý½k9ò¬>`;Ú:}?
<=Nß7Nß7ÙN=±²4?­I>lã?ý?X®?¼?ò	9Ú)j9»Ô>ûç];ÌOß:c~?²D=}cß7}cß7ÙN=»B?øò>?,M?B÷>»e«>Âv8?5ò/¸&9¡g¾p'þ:à¡:V	J?z=÷xß7÷xß7ÙN=gÝë>÷Ê >ñÂ;?õr>QB3>]*-?*¸Ã9¥þz¾Æéø9ýÍ9Tò?(=pß7pß7ÙN=^A@?ß¿>£|?·Ú?ÔL>Àx?se9¸6z9¥æê>9¤S<÷sù;52Y?X=ê£ß7ê£ß7ÙN=û??$å>Ø{V?¡EÐ>ï>>E®L?7»°|9÷=)	;é³:!UM?:=c¹ß7c¹ß7âXW=x?¡¬>§]?þ?t§>PJ?ð68S9T>cÈ;%;sÜG?c§=ÝÎß7ÝÎß7âXW=ã¸8?hé>kJ?OÖÙ>Îi>Ç,E?ÅÒ¸èH9I­P¾ÉÂ9Q:=l¹>w­=Wäß7Wäß7âXW=,23=B3=6Ó.?kL=dN%=z?Æ§&¹É~U9³ÕÇ¾¯ö$<FÆü;'?Ý¹=Ðùß7Ðùß7âXW=dó?dù>÷]?w?×©Õ>kG?'í84'k9>#ú«:m/i:¢Í<?ªÖ=Jà7Jà7âXW="Ò=ç9=ã_+?í<:õÕ;¸Å.?Äe)¹Ï¾"8b;À¥ã:BD:?5î=Ã$à7Ã$à7âXW=¿
t? à>n$?ñ§e@Â¨?c®?MÎ:âUF:$?®G.;B:{?÷==:à7=:à7âXW=p2?d¬>4?]?R0>¼ºy?:]¸M9Ì²¾Ó¨2:Ðßô9ÚÆ:?ÿ÷=¶Oà7¶Oà7âXW=úg?¹ü¾>y,«?"Hç?gdU?»?äÝ9fóÅ9H{?ÂàW;ÚçÑ:S¤?Ñý=0eà70eà7âXW=§?	Ê>}	I?e Ë>6´>Í=9?K¹:09Jà¿ÿ6E;þ×æ:Ö´Z?¶=©zà7©zà7âXW=ÀÙ®<B<¦z+?%';D
í:Mê?K?¹Ôl8>Â¿è"·5Z9'Ä¾¼G$=#à7#à7âXW=
×<r¢<mq)?m:
=ßÀá<¿?¢K3¹5F9n5ç¾&E<<Þ©<,?¦1=¥à7¥à7âXW=é>?Ò7¨>5+C?ô>U@>ª3?Qi8âÞ9s>h¥r:ò':Ôî8?a;=»à7»à7âXW=Ôx6?Õ¼>|·w?Ç\? <ü>I`?6¶:÷ïe:ÛÝJ?&Ô0=ýbÔ<ç#U?°O=Ðà7Ðà7âXW=¡?0²?<A?=$?áh­>¥vr?F9AÒ²9Ö>ñE<å;H\?]=	æà7	æà7âXW='ù/?:°Á>òh?ia¡?ÓæM?u¥H?i8A9Öq>}<e¼;{5?^d=ûà7ûà7âXW=:?Î±>BI?sä
?¯S´>ÊoI?4z8`aH9Ã÷>>Ïª9249k?·u=üá7üá7âXW=	ÃÌ=F7=çC<?S¶=¾î=wõ,?º/6:¨,:T?Ë<â+<Ù>?=v&á7v&á7âXW=ÐS?@?Dw_?q¾#?½KÆ>¸dS?SwÂ9öT9WÄi?Ð:Í~:aQ?ú=ð;á7ð;á7âXW=úf?4Qì>Ë?}c3?7«>é?«2b·n!N9v½Ã>:¼°9?8=iQá7iQá7âXW=ÅÎ>9I>7d??ß÷©>ââp>ç¡4?0ù7aê9ËÔÞ<èj6À9(Ò;=ãfá7ãfá7âXW=[=@?j~õ>wH?XÁ¶>È¬u>o>?R°¸þ°9è¾&A:¦!p:\ ?u=\|á7\|á7âXW=yç?e&¿>ûkG?[»ú>±¶>.S0?Á#¾8Ô9î8£>;v^·:ÍB=? =Öá7Öá7âXW=æF²>l>^A?R=¾>b/>Ø 4?íI7¹ÊU8.>¿°îõ9ÿî:Èµ×>¿¢=O§á7O§á7âXW=T?2¯>É}?Ì6?èÕ?ã±d?H=;o<¯:s¡h?R0:Âï¦9ù1?³=É¼á7É¼á7âXW=}Æ?)kµ>WgZ?x-?=â>JD?W 7 :9)jr<ûÈ9|^½9Ù?¯»=BÒá7BÒá7âXW=ðï?^-?>`\?&?Tä»>'5b?Üh84bA9	~À=ØÌ:9:7?E¼=¼çá7¼çá7âXW=É?éé1?] ?×'?õu¬>Ç$y?qu9äÛB97·>#:7 °9Mö\?þ¾=6ýá76ýá7âXW=UÿÕ>W>ßpG?°é¡>¹d>V5?½®¸yl9è*=¾ú: :}G?¶î=¯â7¯â7âXW=]d¥?uÂ?ãJ?ö8?ÙK§>u-?ñâ8; 9,J5>%¥:"è<:O©_?ðï=)(â7)(â7âXW=ºÏ?ûº>ÅØO?ä?ÿ®Â>a6=?,íÂ8Cp9Â@>%:ü::KõZ?ô=¢=â7¢=â7âXW=É÷>6¨>(o?G´>iM>y­`?Zy¸¢n8ÔKÔ¾:^½;ølH;Xàq?Dû=Sâ7Sâ7âXW=c<s?Ù(?zY?|?Îª>ü@?Ðý¸$ÚÙ93¡½a*:­X?:0:?²=hâ7hâ7âXW=pÔû>ô²¢>+F?_¨*?Z?å>®>?89Ï ¥9F»é>A³}:Â!Y:£?×=~â7~â7âXW=t,?jç>"Ã	@Ù$?çÕ>¬à?Ä<{Gs<pÒN?4õ:º\H:O?ì=â7â7âXW=
Q¦?ZH?uT?¯òh?eÚ>E?V<M©n<Þ	"?º¤;pH:¯W?ÿ=©â7©â7âXW="+A?Gå>`W?0o$??`Æ>ô2T?P·<Q9ý-½LÒ:¤ît:A[?+=|¾â7|¾â7âXW=®4?á>±ZL?ÌÑ>Xn>v9C?*°â8×zp9vQq>õ¶9Ø976?m6=õÓâ7õÓâ7âXW=¹ý?j|?íbÖ?Æ|×?±º?µº?ßBæ9~«9RÝ+?3;¬:6E¡?y6=oéâ7oéâ7âXW=ïUû?Ï)?L?¾?²IÑ?º?Vµ?ª:	;Ö9!C/?´µ5;f:P?J;=èþâ7èþâ7âXW=?íª«>¶??¢[?§T?­8?¬¼<ª%<{LS?f/Ð9H89yÅ8?¢C=bã7bã7âXW=¡ÿ(?ÌÏÖ>gI?ëì>3È>±=?´è8nÅ9Ýó=2+;>ï4;³&I?E=Û)ã7Û)ã7âXW=í¨+?Ý>XF?ÇÉ>¬b>Mú7?,ÒÓ6'«99<gP;~;1ÜN?S=U?ã7U?ã7âXW=£ú>RJ>ïK?-&?'hÔ>HH?>p9Ô¢à91>}\ñ;bt~;ÀÓr?ön=ÎTã7ÎTã7âXW=íÑ?G"©>©~D?sÂ> >·Å>?ñ(9|¼v9Áø>Xã:g:¤.E?Êq=Hjã7Hjã7âXW=ä_?T«?­eV?3?¥Öó>t<?Í£ï8ª¬9Ùóè>ûoõ:Ìì:2H?âu=Âã7Âã7âXW=ÚºY?{n?NB?ã.?þyç>:A?
¦¿9nâ]9]?]3<i1ò;L=?W=;ã7;ã7âXW=¸½r?ÏRë>á?*©?ý4>tÊy?f3d8j"ú8Pi>q,µ9;:³>­=µªã7µªã7âXW=¶?[?,}?$Ä;?bó·>ª§?\ó8lkª9½È6>;à¯:Ë^?)=.Àã7.Àã7âXW=¢4
?[3±>ÿK?K¨?çÞ¸>²7?Óþr8¯97:±=+e®;[};Ê0?ã=¨Õã7¨Õã7âXW=Ö?kÕ>÷ ?#?æ%>Î?ðú)9rU9zÞË>Ì¥:{Çw:ÐL+?½ =!ëã7!ëã7âXW=Ôy?¡Ü¦>:PN?Iå>)>ýF?O<9¹´Z9&¤>^7r:òG:kR?[ª=ä7ä7âXW=ç¬%?.Ì>¹O?½uî>(ú>KK?ä\·ÞÿÉ9Ýø¼DÞp<K½&<õç8?°²=ä7ä7âXW=±?]¡>Ò¦x?®¹û>}w>ú0?i±95g93D?¾hE94¼º9Q>sµ=+ä7+ä7âXW=)OÔ?Öü>3×?iKÓ?¼?Ì´?Ã.	:ò4ì9­?<iv;?Í?µ=Aä7Aä7âXW=¸¡Ô?×y?V±?É§Í?"¹?-Ñ¯?èò9·Zæ9sÇ?)Ê<
u;WO?¾=Vä7Vä7âXW=ÔÂY?¡0?8pY?ÙE?ÄjÏ>­Js?Â¿8¢æ¦9?>~x;áÆ:BD?%Ù=ûkä7ûkä7âXW=ª[È>Ì"q>aµT?Qü>¯¦>ûõA?lzû<Ký<g
M?®ôª:In:Fª7?Võ=tä7tä7âXW=Xá6?øß>Q?¦?D¯>ÒB?999]Ù79ÔÒÈ>=p¥;±^;³µ>?ü=îä7îä7âXW=?
û>z?yU?Ø0À>ß,?¸ó|9ZÐ9.¡>$¼^;Ù:?Ã=g¬ä7g¬ä7âXW=[!=Ñ-»<¸0?Ú0·;ÒÑ;&?ï¹%I9xÊ¾6Õ;î%;ª-?g=áÁä7áÁä7âXW=dÃp?ÇE?¦dn?à?HD"?°$f?óÿt9møo9Ä®?rÇA:(1:?Â=[×ä7[×ä7âXW=ýÃV?¶?³M?ñ>kç>àM?u}»·J9¡3½;9­:ÿ:H'?ó=Ôìä7Ôìä7âXW=S½?%¡¬>\?Ð
?òÌ±>ÙµF?ÀN¶as39u´Z¼Ý¶m:b:©w@?~ =Nå7Nå7âXW=úfç=\=+_J?þÆ?ºôÌ>ÏB?[´:=â<¡îR?òí;i*;J?D0=Çå7Çå7âXW=æT
?RH¹>4FC?T>MN>É8?ÝîI¸¨wi9lÝ½2RT9'É9okÂ>û3=A-å7A-å7âXW=÷Ö?gT®>À"@?d{Ê>¶|>ì$2?üôÑ·*ã¥8$"¾¹Õ:fE¢:"}(?¬i=ºBå7ºBå7âXW=ß>¦.>ÏÎT?&ä-?ÍøÚ>ÓKK?V~9ï9éÜÛ>ÒæË;úv;ý@??|=4Xå74Xå7âXW=P]=A"=5p;?="LT=ø4?(9-Ð9&BÁ>PA89¦²9
>À=­må7­må7âXW=?ÉÀ?¡?q?k	?3?h:9U&Ê9®l>É:Uµ:Ü¸o?b='å7'å7âXW=þKª??ô½?ÓøP?ô³È>
F?@ùg9Ð¹Q9
?Ýùv:¬Îï9Ó?==¡å7¡å7âXW=í,?ÕÏ>ÁU?)òV?{	?tH?;:ÝP²9ì¡M?qK:»/:ÞY<?¥=®å7®å7âXW=nì;=Â´=©ô/?³a;;à!;Ê*?Égt¹,8çæë¿âªV9Ï^>97V?6=Ãå7Ãå7âXW=Âó>·G>ëÅL?¯0?Jë>ö<@?¹A9(°9BÃ>îf;ïÖÜ:¶)?â®=
Ùå7
Ùå7âXW=È{?Iyª>^òC?]	?L´>Q:?¢ëG¸FA9ã³½+^ÿ9ãÐ9{?Ê=îå7îå7âXW=Vh%?+ïÙ>vLB?;°À>5>÷ã3?ÔR®7\¤_9ºG=x%
:=¼9Äß;?±Î=æ7æ7âXW=5§?´?¤?&ê£?èVü>ÞJ¦? ¬9â9±>-Ù:Eä_:É5x?}Ñ=zæ7zæ7âXW=í9?`éØ>Dn[?Êq?LÁ>åJ?0µ²9ÄîÝ9Ó#Î>A­7;ËO;z,?ðÙ=ó.æ7ó.æ7âXW=ì{1?fÂÛ>ÉÀN?â¦?7²>8êL?¥l8§59;µÅ=¸Ò:÷fH:I2?¹æ=mDæ7mDæ7âXW=,ðy?zg?{?K?ùä>~->>?ã$¸-U9X½Í½;äàx;x;C?.ì=çYæ7çYæ7âXW=EQ+?^Ñ>ÒQ?X?`±>DW?ìþ8Êhô8¸?ê¸:ªÆ.:K)?ô=`oæ7`oæ7âXW=½?êÜÇ>¿£C?4óÂ>O>/Ê9?Ð¸¯y9ÇÍ¡½èO;ã´:©{P?Ýú=Úæ7Úæ7âXW=;U?Ø¥>ÏJ¥?X;J?!¯>äj?Ói9»Ç9W1%>$k<Ïé°;^?ïú=Sæ7Sæ7âXW=°c?bÎ¯>ò·¥?°%N?¼²>Ø¾?òd9AøÌ9ñÇ>Öå;8 p;Öt?þ=Í¯æ7Í¯æ7âXW=Ëü³>Êg>nðF?ñÖ>ïN>[R6?©ûe¹æÖ9|d¿NXì9K¥9P7?P=FÅæ7FÅæ7âXW=&=ZdQ=Y6?T§=>1Ò>nÊ(?&)P:8C:{?9@<Aà<R+9?	=ÀÚæ7ÀÚæ7âXW=8T?{µ>N3_?BÁ8?fä>MèN?+"5ð792;iò<î;¸V?ò=9ðæ79ðæ7âXW=ÒVN?A?H?Ö$É>P>Ä;?Ö$¸v8G¿;	;²´¸:L3>?'=³ç7³ç7âXW=eî$?³À>$[?O¹??Jpæ>¥ýT?$¹£8é9:{³=®:äa:Þ%?!0=-ç7-ç7âXW=ª	B?QÊ>-u?Ã?qo>L(y?ó
·£x9¢½LL:9":%R?A:=¦0ç7¦0ç7âXW=ík=x #=Þ9?®ªx>:=>!5(?¨E99Ì9?w>;Í«;×*k;`;?èA= Fç7 Fç7âXW=µ$?<²>Âòa?gÑx?3?îÜ\?>õ¼7¢u9ãîD=¬:òDü9ÿ¸?bO=[ç7[ç7âXW=£Þ6?DÍÍ>pyc?·?ÙF?¡ÙJ?[î8,´9U|)>½L:þ:ú+?O=qç7qç7âXW=Öá?8°#?¾AN?k,?Á>¨ã=?¹õ«9\¾kÒÁ:M`:ßV(?Å=ç7ç7âXW=p¶ú>± £>D?æ>ýÛ¡>Wå5?ZØ¶7³8>å>-M:*R:xD2?Ñ¡=ç7ç7âXW=Rl?Ù\?«NJ?7Pì>§>±	T?`D¸ôA9'¾.;:8;äQC?
¢=±ç7±ç7âXW=¥©?9¦d>r¦?ò¢?s£?}?ô;9Ç9?û
?U±À;#;±<?»=ùÆç7ùÆç7âXW=Ô¿ >òà?>ËwV?/jY?ªV?(O?Ä¢=Q[<Üka? k«<¾)<éC?|Å=sÜç7sÜç7âXW=~Ç(?þ×>BxH?  Ë>Ô>WÒI?Ú@8L9ÒAó=CØ:¤¯j:E!?Î=ìñç7ìñç7âXW=ï*4?¸{Ø>/U? 8?ÁÎÙ>VX?äò9*M9KÝ´>òë;ê¶:nß`?Kó=fè7fè7âXW=ßI?-¿¿>¬úE?ÜßÙ>>¯ÀM?P§<¸.ú§9iÁ½]?:ñh4:Å?¡=ßè7ßè7âXW=«?øc>¯X?Ê.L?+6ü>ï?O?ÿBf9A³9Vl¤>,¾<:ö!:Üz?=Y2è7Y2è7âXW=¼9?ÌÞÈ>¶l?0?}Ê>´_?,÷6þ×%9Å¾<é¬9M®Â9øâ>6%=ÒGè7ÒGè7âXW=¶ë>u>F5[??èÓ>#W7?¶8	×n9Me=@î:)
:­úý> )=L]è7L]è7âXW=Xb?Ëþ°>íBE?ÅÌÒ>Eè>Û35?Ä$B7d1â81º[=õI:{«C:§b.?^=Ærè7Ærè7âXW=Z	#?Ì²>ni?£>XZ>>\?@)¸Dc9*¨½í9_l¶9G)Ê>Yl=?è7?è7âXW=ÁM?ýÝ¨>H?!?_î¸>&;?ÿµà·a¤9aY/½mL:Àð9`Y?¶t=¹è7¹è7âXW=¦X??%»V?Æ?Æ£>«ÀO?Ì#9¡[9ü©3?³ç:EÛ³:å$?=2³è72³è7âXW=3¥¿?±Ûe?ñpU?Uº`?¦?øÝ]?h*N9ÎI[92®ð>-×_;ès;Âµ??¯=¬Èè7¬Èè7âXW=Ô@? ä>ÒcX?®?ûõI?úF?öùÏ9uåÎ9«?Y8á:dÿ:{A?»=%Þè7%Þè7âXW=rL?T®>L?Ê?¸åÌ>üdF?x19¨³9À}><á9´?­9ÊdÁ>Ý»=óè7óè7âXW=ËúÙ>Í¿>ÖD?þè>¾¥>È+4?.û8/[@9®$§>dc;!;ì)4?Ô=	é7	é7âXW=@û>%z>ûrP?TÃ?×»>;z>?`ß?9pË¸9ç>,@6:æÙÖ9á'Y?AÝ=é7é7âXW=©6=£Ñ=GÛ,?ë|;ãýM;ô?Ùú¹í8Pyh¿ Ö·V0£8©J(¾)à=4é74é7âXW=v¼Y?¶?SR?F-?má>XD?z"9£ÊE9ÏJÒ>';Ì:.Ï@?Sä=Ié7Ié7âXW=:½^?Ä?HÎW?'â>?õæä>{U? ·e´@9ÄT½#X;Ý±;ô2??æ=ÿ^é7ÿ^é7âXW=çõ?lØ>Ap?,>c?»>5
?4<È8ÅÐT9ëÝp>A;¿¢:õN? =xté7xté7âXW=WJ?»rú>³{N?òü¾>/}>½A?¦ú79ä.ý8§:?||Æ:;\ :©n? =òé7òé7âXW=69?Ø­>+­W?[t?îÔ>Gt<?BwÕ8YqV9rÕ~>ÕH4;iO;xÐ+?¨ =ké7ké7âXW=0#?_Ñ>ùG?3Ã>,>x?2?x43¸Ä9¨©¯½¢'î9×Ð:)ÏÞ>F! =å´é7å´é7âXW=|5=´|Ö<Ýä0?¬=ÌØ<Á[ ?¯8¶À9NÌÒ=r(;ì;ì{?£" =^Êé7^Êé7âXW=ðº?/?ý©??ö¬ø>ï?$n9F
9_?¼Øþ:Ù:e¨R?½& =Øßé7Øßé7âXW=âÞ?g	ª>×[?Ê?Od1?AKH?Ëü8ÜÌ9;>%Æ:á£:á?µD =Rõé7Rõé7âXW=÷Ë?ß2>´[?´Ä
?úñ¹>ö-C?
9µN9Ô?|:àÑ;:~#,?÷F =Ë
ê7Ë
ê7âXW=eà?´¹>¨Q?îø>[03> BB?~w
¶©J£9¼È]»LÇ<:7ç:î1!?T =E ê7E ê7âXW=?Ñ¹>¥D?5Z|>^®)>]>?4O£8¢³88|é>xm;ç,;Û/?	^ =¾5ê7¾5ê7âXW=è\i?ì¿?S9T?67?¤^?KÇZ? ¾9WÄ9G-?Sµ:¯SK:BLd?qk =8Kê78Kê7âXW=;"+?.ä>J·??Áoz>Ö7/>Ìò6?
¹TV9Å»¾âå98::*=×>óo =±`ê7±`ê7âXW=j±ð>(³>ì\C?ôÌ§>Ùz>å>+?QÒã7¾ 9w3==©øÛ9ø
®9kÄ!?åt =+vê7+vê7âXW=£Û1?îp×>hWS?¶ù?Y±§>PyI?tW9Æ«9a >$'Y<¸
<!D?Ü =¤ê7¤ê7âXW=JÂ?ù<"?ÓÈI?D
?w>/?¸Y?`q::ÖÛ:ü4?Ï@[;@pò:g?h =¡ê7¡ê7âXW=f?(Ë>r^;?Ø6Í>®ª>Ç¯0? ¬¸¸g9!Ó¯½£B:+È:w÷?? =¶ê7¶ê7âXW=_d?ÞµÊ>>D?õÚÐ>{ì>Ý3??ï8ìÖ(9¯4W> !ä9n´9ð$"? =Ìê7Ìê7âXW=Ï`6?ñë>¡áE?§ ¿>å±>0Û??F0á8jº9Aô>'Zä:p` :¬@6?¦ =áê7áê7âXW=f×
?¶Ç¢>*ZZ?M!?G<Á>Ó*P?I'k9~~t9C8ö>àá¿9åÂº9?4ª =÷ê7÷ê7âXW=@.?ÍJÒ>TÓS?ü>:.¡>æH?H&8|ª9
sÕ=Å5;º(;í.?¤¸ =~ë7~ë7âXW=d´?,²¤>ßd?ò:?ÕÓ>ÿ<b?vcs9ýØý8Åsu?ü~:^:ªT?TÆ =÷!ë7÷!ë7âXW=Ý­?µR§>9wI?2sâ>Óf¡>53?Å«;94;;9õL?¾|<&<ë¾B?DÍ =q7ë7q7ë7.ÿa=§$?Ë>ÎcO?ÔGÛ>ð­>×YC?Ùp7e9 =´:D:ÉÁ-:ó?«Û =êLë7êLë7.ÿa=â=ðÖ<ßÀ-?{!=`=?±j9Â9ÃÏ>¦ç:o©:6?©ö =dbë7dbë7.ÿa=C2e?8º?ñF?¼öÿ>Íþ>£N?í8L¾9G`ê=O,:äÞ9F3F?6¡=Þwë7Þwë7.ÿa=DÒ?0½>^H?r¬>·În>³e8?ÀI¸r T9Ùg;¾y¥å8,R9äM>q¡=Wë7Wë7.ÿa=
i?®û¸>cJ?üh»>Ô>9:?9ÎÊ·d9«£c½¡S¿:¼@:£.?)$¡=Ñ¢ë7Ñ¢ë7.ÿa=o=TÚÁ<3ÄF?ÑËò=ÁÒ®=Ä1?ü×9
}9îZ?]¨}<Õ'<,tA?.¡=J¸ë7J¸ë7.ÿa=úø>Gj>·sJ?WÖ×>,>& C?,99ö£C9YMò>4F;ÂÃ:þH:?ìS¡=ÄÍë7ÄÍë7.ÿa=z,?pÙ>¨K?Æ	ÿ>8è¨>pEA?ºÝ7Y}9Ím@=²Ò:w:2Z?]Y¡==ãë7=ãë7.ÿa=º°?Éd/?W?j¯?IÅ>¾PY?Âëm9T9?³<Ùµ¾;	G?0i¡=·øë7·øë7.ÿa=ÿ>,á>-*h?¿ì?,E¨>¨©E?¦ó9g_³9rÍ><Q;vÙü:ÿ×S?Òz¡=1ì71ì7.ÿa=ÆvD?¹ë>¿wU?p
É>Gv>NýP?¡ÜÜ8U°F9ÎH>«]Ô;lm;vA?ì¡=ª#ì7ª#ì7.ÿa=mt>§3>A?øã<GW<øÓ6?³þ¸1\×8¿À¤9ûÕ9ÌÅ>Ý¡=$9ì7$9ì7.ÿa=Î<¸<º83?­=Õù<$?¿8ì½§9ñþÞ=<º.Ñ;î0?¼¡=Nì7Nì7.ÿa=ã?¶r§>ÙhN??ÿ
 >ìKS?wÝÁ8Eü9î:>àp\:òD:È=?«¡=dì7dì7.ÿa=5®=Ji=ªb??ò}>HJ,>tª<?º= o;=Q(Z?GôS=ÝÊ
=yC?± ¡=yì7yì7.ÿa=PÆ^?L?<Q?Ò?õ®>ù©L?ÞqÝ8l²9¸>Ã®<ØÂ]<¾I?×¿¡=
ì7
ì7.ÿa=¤ü,?ÆÊÐ>gT?|DÖ>dM>3ÀG?©û8»?9ì¨>Rz,:ÖÁõ9ª3?­Ç¡=¤ì7¤ì7.ÿa=jw?§f·>ñÑT?d?¨>éI?}4®9¾(s9g7?v;\j«:w¿W?]ä¡=ý¹ì7ý¹ì7.ÿa=ß÷>×{>Â M?
?h=³>.E?ü
¹	Q9¾tW¿9GÍ9ëî>jé¡=wÏì7wÏì7.ÿa=k<¬>-Y>v´J?gÌÇ>Q>³Ô??
É2=ÉÔ<?W?N2<w¤Û;hÒO?Êî¡=ðäì7ðäì7.ÿa=þ>­F>ðG?9Ý±>môx>Æå6?ÝN?8¿v?9­Êÿ=¾Õ:¾:üd0?oú¡=júì7júì7.ÿa= ¿>Mø\>Þ^?YJù>QO«>D:?¶|9÷9ÃÐ>Ez¾:àû`:¼X?¥û¡=ãí7ãí7.ÿa=º³©?H?¤?û@?Ed­>Ñ?9âÁ9£J8>Ümµ9·9Fý>|¢=]%í7]%í7.ÿa=}v(?¦Ê>ÅøT?0Ë>v¬z>pO?iÄ¸à9ú,´¾ÎÀ:«y:h0F?Ò¢=Ö:í7Ö:í7.ÿa=Äa]=IÌ =:0?ÿ=b	Æ=¥+%?{]9à¶§98	©>ª²;4;¦2?&¢=PPí7PPí7.ÿa=¨±$?ôî¿>«[?¼>%Îe>=R?(î¿µ#,½9·Ý»µÆ:¿:m»m?+"¢=Éeí7Éeí7.ÿa=ÉF?7î¼>"fR?¹Pî>3>wA?jS/8+ü9ý¥¬=- æ:Hs:L>P?©&¢=C{í7C{í7.ÿa=Õ>¼¶>®$??:h>aG>Pm0?úÇ18³9ê~=¯v9/ÑÀ9BÀË>íD¢=½í7½í7.ÿa=Á¾<9Þ<Mõ+?5%;Î;r?)}Z¹L]9¿¿ü¾Èé8±T9JH>ÊH¢=6¦í76¦í7.ÿa=¿ ?J¬Ì>MI? Õ>bJ>?7?é@¸<4³9CÊ½f\Ð9)[9á«+?R¢=°»í7°»í7.ÿa=¤o?=h?ÆH?8÷>-)§>M=?­ð9¢y9­Ð>ìpÑ:_:Êip?éR¢=)Ñí7)Ñí7.ÿa=©AB?;ëò>·L?áx¨>	0h>À9?`¸¤9?¾­æÉ:<«q:ºßU?g¢=£æí7£æí7.ÿa=E?>Ô6K>Ë~9?
O>Þb>¿G6?å5.=Á-Ì<ÿlZ?¤ÿª<ÚT<©M?iu¢=üí7üí7.ÿa=Sº¿>`Êe>U?q"?ßßÙ>~>?wbi8h'9
P2>Ì:¿NÝ9»0?
¢=î7î7.ÿa=d?Ï
?fS?z¯>×üh>Ï@?ÏdÝ8xú²9U>"8:k
:0%'?¢='î7'î7.ÿa=:RÜ>æ&>nIB?¨Í>'@>ç
.?ªHÌ·L­n9U[½úª:":¾+?_ª¢=<î7<î7.ÿa=GÂ?=º>¾úQ?gÜ? Ì>S6?)9¨£9>¡,;ó7¾:4?U¹¢=Rî7Rî7.ÿa='?Ê£>\f?@Ù>ùý>·A?Î8pÿ69w>.x<¥;­Ék?º¢=|gî7|gî7.ÿa=	8k?°Í>X}?>&?ú?¯?Ånl9·¶9úä>åx£;ã;tÃ?#ê¢=ö|î7ö|î7.ÿa=k`?³È?òVV?Z?|Ì>à>F?ÍO¸ãNg9Lüå½ù;7¿:á¥K?/ð¢=oî7oî7.ÿa=$~?´?ðN?J`?71¬>vÀJ?ì«7U?¯8%û=j;NDÃ:h`N?é£=é§î7é§î7.ÿa=)Ï"?Ô>{D?ºm>(>õ5?ÚÀâ·{Â9ãÑ6½W+[:ÏÅð9Äi?ç,£=b½î7b½î7.ÿa=>ª?ñÀÂ>Ý¬H?·Âª>o>á6?µ­Å8a9Ì¹>;)":¶c:³/?¶=£=ÜÒî7ÜÒî7.ÿa=
^?Hõ?°g\?|b<?¯kç>¨dP?_&<9§­9¯>_ôX:ú©
:PD?H£=Uèî7Uèî7.ÿa=^j^?:Ø?¿3C?ÚÜ>:>M°;?´oÓ66}9ÒÃU<Â:¢ìÖ9Ã4?^H£=Ïýî7Ïýî7.ÿa=À?b[ç>'b¢?i??A8Ò>·?D^9~Ia9µi/?@!;·°:Íi?I£=Iï7Iï7.ÿa=è>WÝ=¨ï1?Ý>=R:=è8(?À9¹¹L99zç¾rÿ:À:½9*?I£=Â(ï7Â(ï7.ÿa=ï>»Ý>þ`P?ïDù>@?¤>LBB?Ð·}9k9å/
?q:K:hØ:m½"?ùK£=<>ï7<>ï7.ÿa=c?U¦>ZM?LdA?+Ðÿ>uA?ÈÂ9úrz9Û>é;¡;¸£O;PÉF?kf£=µSï7µSï7.ÿa=Ðn?Àq> ?¼L0?~¦>ëæ?õ¡9lÁ9¸FS>?ZI:Òzê9Õ[?n£=/iï7/iï7.ÿa=n	?x;*?[R?Í­G?ÿ-ý><çI?'Âí¸[(·9h(&¾ô);ÃÐ:ÆP?¿o£=¨~ï7¨~ï7.ÿa=¸l?Ì®Æ>±?lhp?¶EÝ>Å?¬¶²9ke9¦kG?°ÿ:ÉX0:hmE?î£="ï7"ï7.ÿa=W·L?äáó>DãV?q¬-?Ë'å>ÊB??H&9b9á»>6»;ìÃ:Z0?y£=©ï7©ï7.ÿa=ËíG?UQü>¼ØJ?ãêÞ>¹>YB?äQC¸PÔ9?¾%I9#T9¥´+?£=¿ï7¿ï7.ÿa= 3?ðÄ>áH?%Ø>4÷>¥§7?7¢M9à6/9ê8?T±:°·9Øm?|£=Ôï7Ôï7.ÿa=?5#?±Í>6 K?dØÒ>Ù>`9?hb?¸Ø*Õ8×e¾è:=m:{?g°£=êï7êï7.ÿa=],?y¿>dl??£±ó>¶>ÌG+?ºuÁ¸s9<JK¾0;5÷:`Ù6?Æ£=ÿï7ÿï7.ÿa=+Ê:?pè>¹M?
Î>¡_>ÂH?æÿ?9,|o9m=Í>Ô:	±9P6W?Ô£=ûð7ûð7.ÿa=BJ?±±>öY?m}?*¾>ó=I?ü¤8Se9V8>9[9ò><Ø£=u*ð7u*ð7.ÿa=!?^Ñ>jJE?ög¶>t¼u>Y>?Æ9ø"9±µù>÷n;Ò¼;<R?î£=î?ð7î?ð7.ÿa=·²q?9?ÇY?¡/?Ý>`K?´ë9D9ÂeÌ>d;DÇÇ:DG?£ø£=hUð7hUð7.ÿa=iaÛ>î>LÙE?s´§>ï¡o>Õ(3?Ü´Ô9sÖ9Jëý>9Kò:¸!:äB?ù£=âjð7âjð7.ÿa=ïçg>2À
>ôïU?5§?ï¬>¡âF?wBD=Vùà<`S_?|V¤;åÎJ;pO?Z¤=[ð7[ð7.ÿa=N"=?¶Ïè>åøO?;57?á>]äO?øõÿ8¿"9½a>¾?#<=M¼;¹ð]? ¤=Õð7Õð7.ÿa=MpÐ?ôB?PÚ?K6?è°>ô²?M:xì:Û ?âH:¥:½[?¤=N«ð7N«ð7.ÿa=wã-?êÖ>!O?ÄÞó>c¥>=?¾\	7ö¢9>öX<¼À:ÊC:mh{?ÿ¤=ÈÀð7ÈÀð7.ÿa=ÿð?ve¿>0D?¸Ä>µ>;þ6?«9e!9Á¬û>´Ï ;_Êä:­ï3?ï¤=AÖð7AÖð7.ÿa=H?Ïç?QD?<ÿÎ>¸Û>ôÍ0?Âÿ*99UW>';Ö¿:Þ°3?©,¤=»ëð7»ëð7.ÿa=,]$?´ËÍ>üuL?a\Æ>ò¸>v<?mÎ"9Î·ë9Ð0>:nT@:Ä¬O?h5¤=4ñ74ñ7.ÿa=¦xô>b >ÿÞB?B­¥>=p>´§0?,#:6#: ?¨Æ9å*ã9)Âß>îI¤=®ñ7®ñ7.ÿa==8?àÓ>Zë^??N-ª>­F?º7ìö©9U~Û<¶:J:È:Ý>]¤=(,ñ7(,ñ7.ÿa=I7z?Ì?,NQ?IÐü>Z>ÌR?Ê~¨8FX94G>E}Ô:·¸:W\+?¹q¤=¡Añ7¡Añ7.ÿa=Á¹>©2>A*?è?_±>Ùóa?ñr8Ø´8ªO>õ·¸;%ÅH;jk?v¤=Wñ7Wñ7.ÿa=ðD?ó>C§N?¥M?{Eä> f?ó¬r9¯Q¸9¨>I÷ð;Äp^;©?5¤=lñ7lñ7.ÿa=
MT?ºðæ>Vk?²%ö>æ>¸f?ç@99¤¼9W8|>ÚÎ:>½:tD?¾¤=ñ7ñ7.ÿa=Á`?[)è>èw?B¬«?ç6?Ùnq?TÍ\9s¼«9þ¤>4);T²:Äl?«¤=ñ7ñ7.ÿa=¶Áø>Dà>7EL?ÁÝ?ÌëÖ><
<?ñÊ<3ã¤;}aT?4:n¿9bq?)¡¤=­ñ7­ñ7.ÿa=i¡?f&?³®w?^6?ÊÍµ>ìe?12%90fó9¿->Í8:´ó9ÿA?¶º¤=zÂñ7zÂñ7.ÿa=±?!µ>©½P?pî_?f9?»D?Ã~9¢Ä8>M?ÕH:ðA:ô*?\É¤=ô×ñ7ô×ñ7.ÿa=Þ=àXÙ<0?´$=;cw
;z#+?Å/¹þH.9«ó¿ì¸m9@"½Ê¤=níñ7níñ7.ÿa=®ó?(øÔ>kn©?pL?ã2¶>e?¨\8Rm9U;¹=WJ;8";t¬E?%Ê¤=çò7çò7.ÿa=Â?+rÎ>¦¯?¼'?Ïu¦>Iû?³G÷8ÞÊ9çÏ`>íoY;±;«(U?¥=aò7aò7.ÿa=H?Xp°>Ç?nå,?Kp¬>óV?´Âc8dZ99e>ÎL:J]Ã9¼/?#¥=Ú-ò7Ú-ò7.ÿa=Pýb?Ãí?¶yH?xÌÙ>s>1É@?^¶9®LT9Ú¤>Ë:c91:y|H? #¥=TCò7TCò7.ÿa=myF?3m?eID?öß>A>§;?SP*99_>­_B:ú<":Z?Á&¥=ÍXò7ÍXò7.ÿa=ÎN»<ëj<®³3?BÆw;Â0Y;F?ÀÙ¬¹Ú9¿·ºÈ9Yf9Gî^?®8¥=Gnò7Gnò7.ÿa=ç0?u±>6rA?
t>{\0>Ô 1?zÎ°8VW9üÇ$>?#û:ø¯:­6?*9¥=Àò7Àò7.ÿa=¾p\>¿>;JD?Xã>âa£>2?n<·ý+W9ÒS¼Ç;òÜä:¥¹2?\J¥=:ò7:ò7.ÿa=¿!?ýÎ>*H?ÐVÓ>D>Ç´6?u¸ÏA)9àçO¾WX;cÜä:5Ä-?áV¥=´®ò7´®ò7.ÿa=JA?Cò>u9L?Ü¸>6úu>Yd@?R¢q¸B9xgb¾èÌD:èQ:²x&?]¥=-Äò7-Äò7.ÿa=¶]?üã¬>|ÃU?äù;?C÷>fB?x²6þê¬9Owé;ai<s<µhF?Hd¥=§Ùò7§Ùò7.ÿa=x
?: À>z<?z>9;>ßm3?*¹­2.9ÝÇ¾A':':{©?Lf¥= ïò7 ïò7.ÿa=$h?¥êÀ>9CF?Õèº>Ó>°)3?²ö08õn9<ñ½=1\¨<~eR<.ÚL?h¥=ó7ó7.ÿa=Í?E³>Ý;y??é\¦>^[?Á468-ÖW9Ø=A÷_;C­;ÆÜT?©p¥=ó7ó7.ÿa=ìÂ0?¼B¾>!Öm?í?	:?Z?;9¶ã9Å=> Â:!<:*k?r¥=/ó7/ó7.ÿa=>>ïì=æàM?Æ½>>ü4?ühª=ÉLC=Ñ__?ö©=Eí¿<KKF?Ï¥=Eó7Eó7.ÿa=§ýï>Åç>E±O?ó}-?*`×>Z7N?öÞ;È©;ÓÓP?
±Å:1Æ:¹&?+¥=Zó7Zó7.ÿa=­Q? »?~3?>?ì>r|?¸RÂ9µ*ß9§éÞ>»Y³;,YA;fwm?¥=úoó7úoó7.ÿa=Anù>Uê>QY?cI>aòA>Ý+9?´j£¶Ô8âÅÄ¼¨78«ÚD9
¨=Ô¥=só7só7.ÿa=UÞ6?.÷Î> 1b?övæ>Ë>H?ì.ß·ÞÓB9"¡½t¦9e»96Øÿ> ¥=íó7íó7.ÿa=ô
>Â+>M~`?½ËX?ôi?psN?£=2\ª<¨Þf?:=
:§èÀ9Xs7?3°¥=f°ó7f°ó7.ÿa=¥ãÍ=¹a=_6?¶&á=»)­=Öm&?' :ix:øï?NJ=¥(=pÊ/?K³¥=àÅó7àÅó7.ÿa=	'?67á>ùö=?}ï>ó®>S/?²9h7Bò9&YB=§@:¸ã:Px$?¶´¥=YÛó7YÛó7.ÿa=4Ë×<U&<Ô/3?qt=æIA= !?V®N¸9\Ø8#t¾Mâ°<ëy<K05?¬Ø¥=Óðó7Óðó7.ÿa=Jé8=Ë=ä5?ç0®=ê=¿'?ÿÁÐ9?Í:/ÜÍ>¼?û:QÉ:J?PÚ¥=Mô7Mô7.ÿa="ë?=0¥
=Ñ.1?ù<.É;²$?ìp·bz9Ô~õ¼Á¤:É_:jP?WÜ¥=Æô7Æô7.ÿa=t}?Úcç>C?­×,?XZª>áÞ?PÀ9²é9â? ø:[::_?¦=@1ô7@1ô7.ÿa=¿?J?Øqy?âgF?pî>ðT?Lw8©lO9>>Ã'±:ÅÒ@:Ó2k?¦=¹Fô7¹Fô7.ÿa=]7
?Zº»>»@?ºÃ>ïå>b3/?D«f9>z9ðÙ>×>:hj:·.p?5¦=3\ô73\ô7.ÿa=S>?B¼±>;öV?ù_'?aÕé>Ê=7? Âì8î90F>%õ;ÜË;]M?ü7¦=¬qô7¬qô7.ÿa=^IC?³nÔ>wVk?`\?Rz?S?×27;eÙ:¹ºW?µû`<]¹ê;P`u?ÀD¦=&ô7&ô7.ÿa=&N>¦7>\Ú6?×º¢>þh>%3?]e<sG<ÝJ?.´<_ei<:¡E?S¦=ô7ô7.ÿa=ãý?ûº>J?Û
?ä¿>z>9?QF7
ã9ªý<:;WÔY;Ò!9?^¦=²ô7²ô7.ÿa=£5?â=Ü>B!S?Oå>W¥>äI?aâ¹¸ø9¸¾øeÎ9 Lø9¬ÌÔ>`¦=Çô7Çô7.ÿa=ÎP\?`?ÜQ?ÝH?É¬¶> ý>?.CI¹l8"9]Î¿Ó9H£²9m¸×>Qj¦=Ýô7Ýô7.ÿa=!¾î><>viR?Ñw?_1?#L?mÌ<Hm<ZR\?dþþ9/È9g#?k¦=òô7òô7.ÿa=ª©"?Ñ¼Ì>ôcK?¹"?öÙ>ÐË??©kS89ª9ÐuÊ=Zs;A@;#ýD?çt¦=ÿõ7ÿõ7.ÿa=í>å>P`v>P3n?Wa?÷×ö>b³i?tàã<Oµ<ÿu]?ô<¦;AJ?z¦=yõ7yõ7.ÿa==F?ÈW÷>C-M?¹Ü>¿>??*!%97âÿ9c4%>|%H<"<¼=?F¦=ò2õ7ò2õ7.ÿa=»>[#G>|@?1Ç
?XÆ>Íá2?ÉÀ=²¹Ê<ÝxH?PA=mø<Ã4G?ø¦=lHõ7lHõ7.ÿa=][#?Qg®>öÈo?}[?0?kÌW?éÆ9+Æq9Þx>YÓØ9×®9=E2?Ì¦=å]õ7å]õ7.ÿa='çà>jD>ìÑT?ÊU?ÊtÅ>qèB?$r8QÈF9¢ë>¤$);ÈW:7ð?´¶¦=_sõ7_sõ7.ÿa=sÔ]?s6ò>ûtj?y.?å§?3\Z?ØÊ¦= sR=6äJ?Ï¸q=Ü=$M?Ï¸¦=Ùõ7Ùõ7.ÿa=8ÿ=ÉÊ¸=µû0?z¢<cr`<»÷$?&7ê+?9FI®<ú;Æ7ç:»ù?ÕÉ¦=Rõ7Rõ7.ÿa=¿¬S>í=d?®ø!?³CÈ>´O?=«ô¸æH²9!©/¾Ã£<ÌÅ1<Ók?\á¦=Ì³õ7Ì³õ7.ÿa=îÍ?¶>Xb?×þ?zf)?}[?§:d0:ïÉS?«Ä;Ö,Á:èyF?râ¦=EÉõ7EÉõ7.ÿa=Á%?ÓÏ>öL?O¾>v(}>l)@?Û
9k\&9¬Õ>ÎÖ::¾94;A?Êù¦=¿Þõ7¿Þõ7.ÿa=yó?/á«>ÿH?¯'¥>«C_>Û^=?V.¹»!9aú¾j«Í:íö:`<-?dü¦=8ôõ78ôõ7.ÿa=p ?
¨"?ró{?ÿÉ?³ø>¯?C¢9Àp9`ó%?vÄ:ÎÒ~:¼^E?ý¦=²	ö7²	ö7.ÿa=_Õ!?½p¼>Ú[?¢?PÂ>ØbE?¦Ø9SÆ9¢?N=:Ê:!3<?§=+ö7+ö7.ÿa=]>?ià>¡)Y?g³à>PP>èsN?
ª¹.±8®¯B¿¦³9&V9ÉV?§=¥4ö7¥4ö7.ÿa=bA?`?Ä?à{?<?^l?Â9A_@9ýLÌ>Co;¾\:R	?î§=Jö7Jö7.ÿa=&z?3Ì?êÏr?õ¢?	?µ8s?Fc8²9ó>õâ:MÁ!:îwh?f§=_ö7_ö7.ÿa=ìA/?J²³>­y?8°?Ö)?Å¯m?6çK9ÄM9ãØÉ>í :÷:5)?¸§=uö7uö7.ÿa=sXh?}(
?CW?Êþ?Æ>éæY?W¶8³q92A>F:UÐø9ºK?e§=ö7ö7.ÿa=0ê<èö©<%^0?GÉR;ÅÝ?;A?B`´¸éÑþ86µ¾Y8:ìs:Ó%?
§= ö7 ö7.ÿa=û@?W¬î>°N?¥­?à²>/¿@?á\8[oÀ8`X>aNÄ:`:8»1?B2§=~µö7~µö7.ÿa==5ø>ú¡>®$D?.i>¨_>K4?¯_:¹y93Ó)¿6&:$Ã:I?5§=øÊö7øÊö7.ÿa=òM?Zõ>0âV?Á£Í>lÿ>8¤M?øIk8E`¶9#¥=gO;¦¯:oS?¹A§=ràö7ràö7.ÿa=1;?]Pß>pW?·?LSª>0M?ÍæT9ÇÊ&9¬b#?q;V;WM?hE§=ëõö7ëõö70j=i?$?¥
d?érW?Îò>Í'c?EiD:U&:¼^?òH7=Ñ2í< ÐE?ôn§=e÷7e÷70j==?'Õ>Äß?äq?óîÿ>±ôq?âõ$9Á8-Z?Ä':´´:ÙÙñ>Üu§=Þ ÷7Þ ÷70j=µ¶?*/?~s?Úgj?ÃÝ>þK?¶5Í9³i9i<?hÚ;G:kÍª?Ù§=X6÷7X6÷70j=6¨e?Î¤ú>j?ÊÈJ?í>øZ?ÿð8ë|L9´6>ÎâÄ:s\:n¢d?§=ÑK÷7ÑK÷70j=½¯?¨"Í>-ÉD?¦	?%LÃ>³/?_Ú/9®t{9í³>ÂW9îWç9§r>é§=Ka÷7Ka÷70j=x5?ÐÌ>u<b?Äí¢>XZ> ??¤9iY9Qé´>:å»9O·m9ðXJ?5§=Äv÷7Äv÷70j=h$? çÊ>5ëN?çÆ°>^x>B56?¸öã9tû¾³ÁË9ãä9(ä>»§=>÷7>÷70j=_F÷>ü>´ÜL?Äç>TL>9?ôd7ó!+9¸*=Ú<Ó>©;(ÓY?Ê§=¸¡÷7¸¡÷70j=í#?.¾Ä>-MU?>46C>p6B?I¤8þÀ9ÕPÚ=ø±´;9»g;tG?dÍ§=1·÷71·÷70j=j#?òÀ»>úÐ^?3	@?±æ>{U?>ö7>½*9Q\A=n(:M¨ß9	ô@?°ó§=«Ì÷7«Ì÷70j=7©
?Î:¡>Êí`?±?¥¼Â>ê[K?«I9e9%þ§>`;Üú¦:ÐV? ÷§=$â÷7$â÷70j=µÒ0=ìªù<ÏN5?&üë;¼;9 ?%)¹Ø 9Ð¾9f9çÈ9>T¨=÷÷7÷÷70j=?b?}ë>{óu?C÷©?ÚB2?St?:´ßÁ9IÊ+??;ô;ÔÄ?¨=
ø7
ø70j=	òÎ>ï>
=?&x>­ä3>é0?M¸9cÄ½üQ;#;ðº.?J¨="ø7"ø70j=ZÒV?ÇÉü>Y?MØØ>ò>)R?àz·°(9hÛ¼77þ;É°;AÄK?N¨=
8ø7
8ø70j=c?ì>1p?uíT?Üò?¿B?%»5¹\d°9Ñß¾Ú·:ÏßÜ9ÿ)2?V¨=Mø7Mø70j=9íw?Á`?f£Q?\¶j?Ì ?`ðW?1¤Æ9Û$¹9ÜT	?¬¥:û¢4:¬\?`¨=þbø7þbø70j=ó?RÃ>:9C?2À?¨¼>³³9?.IÞ7öË8ù>ÀÍ:)o:Z(?n¨=wxø7wxø70j=9y&?UµÌ>b/P?0?¿8>-R?>g88æo9ß/>OÕ;©:¿B?Þ¨=ñø7ñø70j=µí<q:ª<>@2?s¯É<Ö4<*7$?ïñV8pÙ¥9,ä¥=*»8<6{
<ñ '?õ¨=j£ø7j£ø70j=ªÇÌ>+>A~@?ÔEe>0#>ÉÕ3?G¸9·þ½·ªÊ:=ã§:$?¨=ä¸ø7ä¸ø70j= L×>)ö>G6I?~1ã>¡>4?ôWW9^9ñ½¾>N:KËÙ91?¨¡¨=]Îø7]Îø70j=1?.á>,YI?/ Â>os>çL?5±7þø8Þ¶=±S:¹mÞ9¥s?Í¸¨=×ãø7×ãø70j=2Ì[?TÖ?IM?iÃ>tÑ>}¬@?d85Y9è^>¹>|;:;êÒY?ô½¨=Pùø7Pùø70j=(È'?Á´Ý>¼A?[>j:>|õ7?r¸û¨ô8´Î}¾ÔF;%ßË:0:?ØÅ¨=Êù7Êù70j= ?^^­>w8V?wf?ÊNÊ>ÌB?«±9êR¾9j->8ç;zu¥;½ß2?ßô¨=D$ù7D$ù70j=t³=bt=û;?4pé=ý©=vC0?¸û:Ä®ñ9JÞ?}àQ<-<
6?Çû¨=½9ù7½9ù70j=éq:? '©>c?â(?X>?|8®9Tù
>¼f<ró;­¡r?m,©=7Où77Où70j=Ó?Ð»>O?Ã>¨å>£þ:?×«8ñÚ9%§>+ß;ò[>;º=L?´3©=°dù7°dù70j=Ðj°>µÔp>w;??Î>ë¡>Gn0?¼¸¶ý½9hþ½Ùú:=µ:0?Ï8©=*zù7*zù70j=¹k
?c´>Å²H?8ª?ÇÛ³>rg;?9'i8kR9&Ô
>R¡Z;U;­Þ1?ÍE©=£ù7£ù70j=ÉàW??ÊUE?1È>YO>;?¯Y$¹%VE935Õ¾ê+ê:L¶:½A?ïS©=¥ù7¥ù70j=µËo?)ð>ò?óÇ:?ÏNÉ>Ém?^;r9"97ó>)ÿ:'å:¼Îg?Ê\©=ºù7ºù70j=~^?¸%>ug?ï3?Xà>$L?#Ò8ú«9Æ	=%Ni9}¢9>¸>·`©=Ðù7Ðù70j=26?
È>?±ß>¤ÑY>î\?¹ä8ª998=>s;²I±:£X?Ûk©=åù7åù70j=Éw?ùûý>Úy?>X?<?VÇ?¤^9×v9¨ò>:Ä%:MX?¹l©=ûù7ûù70j=ÕBG>>kî>?Ê¿>ÃR>èÚ2?ì9=DÞ<÷aV?ÿÒ<©<¸?N?êm©=}ú7}ú70j={53?uÎÙ>W¢R?½B?+<õ>£J?Y9Oª96y×>ÇB,<q$Þ;F?s©=ö%ú7ö%ú70j=;@?Ó	Ä>(Ïz?ciî>?>MÙM?®./7"j92¿<ãl;;ß$Ç:ïp?ºz©=p;ú7p;ú70j=ç<Ä¨<&/?¼"=ÛXr=î$?ºD9n=»9ñ]>áL.9û8Éb1?_©=éPú7éPú70j=«>?Ññ>J??s­>|@?0,6>æb9të$<¶:×Ö>:bAA?©=cfú7cfú70j=2ÝP?ñ>õØ]?Ì
?E«>ªTT?¡ï`¸Þ>j8nÓõ¾ËéC;Ù«Ú:f[e?©=Ý{ú7Ý{ú70j=Ç¢N?ÞM?=L?(ÛÖ>÷>Æh<?l_°7/9û,=°á9°Éê9ãõ>â©=Vú7Vú70j=¯Æ>°Õr> tQ?¢¨>´Le>kE<?³[8Ï9XZU>W 8¤hQ9D>©=Ð¦ú7Ð¦ú70j=¯D?ò´Ú>¹8f?ÌùD?´Íá>0Q_?ÁäL9[TZ9î>ð>vG1:Zsü9Å3?ë¬©=I¼ú7I¼ú70j=ïÂ@?EÄó>coJ?µ?Ë¼>¼I=?®ßâ8Fz9Ïg>-;dÀË:Mñ=?úµ©=ÃÑú7ÃÑú70j=Öê@?>§ñ£?·?5:"?ök?èaÖ9Ë­9?):'P3:í~Z?jÅ©=<çú7<çú70j=wó+?5Ø>³K?E|æ>I>w@?´\9¨êE9
?â1:¿n²9Ç.S?Ö©=¶üú7¶üú70j=t:p>â>YI?¶ö?*B?èÏ=?e>zê=Ê`?ÍÝª=©¦O=¦R?|á©=/û7/û70j=å)?+Ð²>¶@?¢?¾ê>Â3.?çLQ¸Óéx9]B×½ÞPÁ9-×9 þå>?â©=©'û7©'û70j=eã>æ>§HA?wJ³>cÊ>)B*?"í8Uµ9éæÌ=Õ¤9[yú9øw¨>8ª=#=û7#=û70j=9pã>_Q>AE?ê>o©>Ð0?
s89p¡9SµÀ=[+Y:äTÃ9iO?«9ª=Rû7Rû70j=øE?ÛÑ÷>½K?7,?Î>¡ÔU?l9P¥I9õ<À>IJ§:Ü:.ã'?7Fª=hû7hû70j=ñ±
?¦>"g? }<?Ã$ð>9ïH?HY9³9Lá>A*;«é:g?JMª=}û7}û70j=Q?m>"T?:EÅ>Ýb}>-NG?k¸YËË8õiµ¾ù1:2:Ä;ÿ>ÙXª=	û7	û70j=3?r±>çA?K'õ>û±>£N0?V~8òÍ9ÑGß=åÕ;ü¹:|4?ø_ª=¨û7¨û70j=´"?>ð?ÿ¾ò?ÁªD?ý?'[:t¤9ãåw?£:û9ù99Z?`ª=ü½û7ü½û70j=u?§¼>
Æ±?á¥å?d©D?7x?&¸X:i>µ9Î
?|Ù:1F: ?@eª=uÓû7uÓû70j=ÊOS?¦?ß3K?Gà>X¥^>©Ó7?Ûö(8uH8¥Ç>ÞR;y;TrK?ª=ïèû7ïèû70j=óq?¾äÐ>Åú?ðmO?ñ£®>@?!M9$:9)&©>¿P;%m¿:ä?ª=iþû7iþû70j=­7? 7å>.#M?í)?Ó)ë>ü8?F8D==9K4>*W<olË;Ñ)8?ü»ª=âü7âü70j=eM?¬?@_?×¹>½Cq>ÇdD?´8w8Qê?¥;"M<;äª=?êÂª=\)ü7\)ü70j=¥N?ñìÆ>%û¨?i ?Ñþ>ÊÈ?§9lÜ9²=>èo;à§Æ:µ?Íª=Õ>ü7Õ>ü70j=y±?-î¯>QQ?_9¸>>)>i6?)¶=9Íu^»íË:»c:#Ød?ËÝª=OTü7OTü70j=8<?7³æ><ÜP?}8Ó>«B>A$B?mI}8¨C89bò/>ïÁ9ü}­9ou?lûª=Èiü7Èiü70j=?·ß>T«~?Èf¶>ÎR>?]?ô·ín9=ä¼VoF:zò:¤~5?«=Bü7Bü70j=¸<Ø>êJ>­¦O?1¸?\Ò>fÞ:?¡©7V¾z9â/-=bÖÔ:äw:õ\?Ì.«=»ü7»ü70j=îý>_Ô§>%«A?£>çG>3Ö.?m	è¸ä2$9õá´¾j:R<:¬F?~/«=5ªü75ªü70j=ÄÒ?+¹>ßM?ON?v&?«Å9?9Ä8ün9àR>ö<_|C<t8?é/«=¯¿ü7¯¿ü70j=²¯[?+?)N?£?54¨>ßI?Ë9t9e>Xúí:Å:NB?AN«=(Õü7(Õü70j=(rß?ü"R?g?pY?$Ú>º¬~?¼+9Îa%9ß½ñ>Á½Ë:!Ýy:¨¾P?¶[«=¢êü7¢êü70j=æí?ºÂ>õ{J?/M·>þt>"??0·G.=9±¼b¡;ò7W;+=@?m«=ý7ý70j=fq>ÏMÐ=C~A?v¢>ìi>&ç1?Ñ@=Ùç<Û+U?­¹l<á<-¸B?z|«=ý7ý70j=W¿?0PA?U¤}?õS?Þ-?e?õJõ9¸Ï9ø&?ß<B>®;V?-«=+ý7+ý70j=Ø%é>ã¡>D9?Ã³§>$Xs>l0?°B¶r9É¼Æaå:Q~:ø?9?]«=@ý7@ý70j=¶²U>ïû=5%Y?¦?ÊZÂ>ÌC?9²"9ðvÜ>´x9+/9Hû>«=Vý7Vý70j=o>ÄÇ=ÞD?ÜÏ³>L>ÓÉ3?þ½°=í^T=F
U?"8=cí<¡F?ªª«={ký7{ký70j=qÔ>dGm>4e?£§B?²ëì>TR?ró8bÙ9£G><qw;´?Ç«=õý7õý70j=ß2?z7Û>ãP?qDÆ>:U>#u7?
	8äU9ìàk=`âh:÷É:Z0b?Ñ«=ný7ný70j=¦½6?=ñ>HìA?ÚT¢>ÜæV>B`A?ì3¸ýÅ9ú¶½d+;þN;ÂE?Þ«=è«ý7è«ý70j=ÔC?ä?·=>?éýë>f·«>qé/?c·W89ØÖO½iÖ\9Q+9lpÅ>¼æ«=aÁý7aÁý70j=Ñ?.åt?Ê[?±)¤?¸|=?UÉ]?
·9Ã9hÁ?ÃS:ö':Þ¢e?¢õ«=ÛÖý7ÛÖý70j=2?ä¨>UäI?i¹D?× ì>GÔT?öc$;ÚÊ:-vO?¤ä:y:?Úû«=Tìý7Tìý70j=h1?KÚ¸>·ìV?Æ?)$>?¬@?Íå9*Ä96Ç>¸99â?]ý«=Îþ7Îþ70j=¸FD?¯ö>¢(L?~û>Ò0¨>¸e??Ð¨8÷Ï¬9LÇù=¯Â·:_x:6g=?7¬=Hþ7Hþ70j=Þ>:ý>sL?t·>üC>k:?:0¹9æÚ¾Üéï9k·9l'?Y¬=Á,þ7Á,þ70j=>õ9?§@è>ÍøL?Qÿ?&µ>]=?rD8W9¯Hé=¿g9>×9ÉD?Ø¬=;Bþ7;Bþ70j=;Si?¸c?i¡J?@&?ÄØ>µD?]F9½£9ñ^P>ò¯:ÇqN:¾.Z?¬=´Wþ7´Wþ70j=C¨·>\>U?PÇ?}µ>ï7L?í 7	s39zF=:±Ä:}:eF?·#¬=.mþ7.mþ70j=+?Ñº>I²R?#ê>ýç¤>z¶5?&¹ì8Ìu99v>¤P9:!Â9\>$¬=§þ7§þ70j=²Ì?p­>¾XN?×H"?nfÕ>5®B?E/¸~Æ¼8F¯m¾LQ :´ é9à0?r1¬=!þ7!þ70j=¾v>
õ>:XU?íTR?hµý>;;T?f£@=-Û<Þa?=ë_:#>':`+?[O¬=­þ7­þ70j=<?XÅ>U\]?°I>÷=¯ôP?Eï\¹w´8²¡¿±t8æ9t1N>»Q¬=Ãþ7Ãþ70j=°Öþ>ÇÌ>*¸R?.>®?>¢A?êe9XðÓ9T?>ÇÈ:ms:W°0?°i¬=Øþ7Øþ70j=R?öXÂ>I?ðtÜ>s>`??\)8ÖÛ@9]NK>:Ð:«ª?Jk¬=îþ7îþ70j=á©<?èë>ÀM?¡?¾¼>o·>?!?·F9îÌu¼;º§92dÛ9·Ã>#t¬=ÿ7ÿ70j=í9?»Ñæ>ÆM??æ?®^Å>ìK?¸(ù8Ñµ9£×P>gÐ<¸Ë;x¿9?Nu¬=úÿ7úÿ70j=9´C?«2Þ>Åya??½%µ>ß¬W?3¦9>´9}^>ñóé:µI: Z?A¬=t.ÿ7t.ÿ70j=á?k÷Ã>'O?XÏ>z>Û<?G×9TÝ9¢s>Pî:ÈÒº:ð{#?Í¬=íCÿ7íCÿ70j=u¬?§>ìÙR?	â>M>=?]¦·Ã¦³9Zí¼÷:ß·:$T,?]¬=gYÿ7gYÿ70j=ÒGè?tY?º?q³?«?Ä§?ÁÍ9s99Ls&?¨;"!;%\r?¬=ànÿ7ànÿ70j=ee×>2I>å_G?Þ>ÆD>©A?hê6CäS9ô9<Ë:Å.:?¤ ¬=Zÿ7Zÿ70j=#3?w)µ>÷`?@È2?cä>geH?µK8¨ÑÍ9¤_}=s@:ÓO:Kh7?¨¬=Ôÿ7Ôÿ70j=:Ú4?öÖ>µ`W?|?Ka¬>Ü[?îo9¾¨Z9æ^>ýï:9¶:·ÀU?¶¹¬=M¯ÿ7M¯ÿ70j=z=?`Å>suE?8Þé>Íì¥>Ûi4?jû·(à¥9øªÜ¼Í :«gj:/?¡½¬=ÇÄÿ7ÇÄÿ70j=¾G=?áø>-SC?¾â>Æ·¢>¥]2?ôæJ99O)¼>úÐ;»;ïR0?(¾¬=@Úÿ7@Úÿ70j=\=?bI÷>o¯C?<³Ý>aë>5-7?â3V8P{9¶Ï³=
Ò9$Ê:Ñë>kÒ¬=ºïÿ7ºïÿ70j=ë41?Jä>·F?ígÏ>k~>»7?ÄÐ¸g8Èf¿yl;A`B;§aK?¡Õ¬=880j=Aýg?ór?ÔY?3?ò ð>æõ>?B¡ 8ö¾9V×=ãIA:Ò¹?:?RÙ¬=V
8V
80j=mø??9à>,U[?ÐTÓ>M>E? ZV¸$ÄX9·&ý½SMh;K¬#;Ï«5?é¬=880j=Î|ø>Çz>x²H?#e?ÐBµ>)8?ÏkÅ8X`97Ga>.ëÏ:G:\'?Æð¬=Ð"8Ð"80j=Wi??Ëfh?·ß[?#â?@§P?Û9æ®Ö91÷¯>æ M:dF:ÙX?
ø¬=-8-80j=¬ª&?Ò>ËK?#¬ë>,D¢>ç9?@KÊ8°?98~->j;:FK>:G,?7ü¬=J88J880j=@{?)«>¾ML?Nüñ>¹á¢>Ø)>?#Ö¸ÜËÁ8³l
¿Ü;ÝÝ¬:ÔÎg?Ê­=C8C80j=t?j^Í>ùTÄ?0kÉ?¶,?*F?N²;:É9Ã
o?¨®¾;;^q?<
­=ÃM8ÃM80j=lºí<ý)°<v»,?²$:=ÓÈ=Ø# ?ìt¹H9f<¿ÿåü8Ò+94h>¶
­=X8X80j=@?%¦?	ä?ß4?1ú
?ñÐ?îI92Õ×9ý5¥>Qø:ú:~°V?)­==c8=c80j=5x?ÅQ?¶j?xÜ	?!Æ>¢d?c8ó¸]9Ì¾èÝß:H¾:øE?-­=ùm8ùm80j=ê<? $ù>&ÌA?46ú>Xb­>³·8?Ó.,¹¸8-xo¿.ú9w=ñ9ö?2­=¶x8¶x80j=àê¾>OÌ>¼=?ý>H5f>Gê1?ÚIb¸f¥±8j£¾á¾C:ô9SM?:­=s8s80j=½Þ+?îúÓ>O?à?(Æ>t;?á·á_¬9¡Tà¼OoÂ:3Ã:Ç?Q>­=08080j=&S?¬þ?y8K?Ì	î>{£>È_:?ÿeV:5E:A?;È;'v%;;u^?vH­=í8í80j=Ös?#£?þE?¡Xï> Þ¦>²7?dA9Iç9¯U>	2:m:nf? Q­=©£8©£80j=a8?½Rº>"ÅO?ôß¿>P9{>ËC?%U·Ù&É9;È¼lÁ:í{:b.?V­=f®8f®80j=U5T?¢´·>Ü?u?÷Zó>Ô<?¹Z8ËÎ94l¸="¤:ÒG:)S?h[­=#¹8#¹80j=?d?¯
?04N?µr¶>Z9u>(w>?ÔÅ­¸B'9&'¾'Ø90²69e%:?ùr­=àÃ8àÃ80j=ôÍ<ÛÞ<2~1?¸;OS;3"?ûG¹ ´µ8¿©j9º ©9(äÃ>­=Î8Î80j=±]?EúÁ>>?øÆ>z>A²1?Àø¸"Â9WVó¾LÜ;¾£;û¼,?1 ­=YÙ8YÙ80j=3Ø<§¡<«A+?Rñ;ë¬i;J?¹ÇÛ9	¿lE±¸Ø÷.9P¯¾· ­=ä8ä80j=
Û>
>¥L?Pt>°|(>G9?êiø7*öæ8¬	>'hV:MF:Þ.
?t®­=Óî8Óî80j=>wÍ0>ÚÓ=?#AB?2Ú?¦Ê1?àÎ9=£9GGî>1Û;ô:[?XÅ­=ù8ù80j=v¾>??hç>êS?Îñ>¥>¿I?ÿ<¸¬9eµ½Þåë9$ÝR9E2?¨Ô­=L8L80j=Ë;?ßÔ>×a?¹è?Ì>øaG?@²´²|À9Æxí¹A:ðÑ:aÊ?Íè­=	8	80j=5ý{?Ë©?Aì[?M?Ó	¼>løL?Yã½9Ñ9êç>)è:Ë:Ï M?4ê­=Æ8Æ80j=\I¨?xî??ß+?L>?8ä+9¹ì÷=);KÑ:@dO?ýû­=$8$80j=#Ã
?Nº>¬>?>CæQ>ä,5?ü<¶H«9 i¼Õ7:Ò:Ë?-?°®=?/8?/80j=Uã?"ðµ>X[?|W9?oÒò>xfC?¢"9¶B9L©Õ>^5:²D:DfG?®=ü98ü98üs=
}>bV>ûr>?1¢>àÕi>;1?_18XBC9/è=Z@­<O½j<`ñ<?~®=¹D8¹D8üs=ùÈ#?»>`?Ä;Ú>;|>b-K?èÊ¸»9çÒz¾§=Å9]e$:Ã>Ú®=vO8vO8üs=Añ~?ß×>FÆ?#?<
?~?89&Á9Ã
¶>×¯Ã;¾R;¶m?Å/®=3Z83Z8üs=¬\?_õ>¾f?ue)?yXÐ>V$P?«1Â8§õ8Q_Ê> ÿ:B(©:ÁA?7®=ïd8ïd8üs=W 
?¾>p=?@é>á¥>ü3?xÒ_¸³8@¾ÐÜ¼:¦(£:7*?C7®=¬o8¬o8üs=t:?4ãä>P?K(?}Mâ>ÿ>?âó99¦üt>Ö§°:Õ²]:êüK??®=iz8iz8üs=¤_?ORþ>xa?üäø>!>·ÄP?HDÛ7$n9ÕF2=htª::Bp?B®=&8&8üs=â?¯£¶>_¹Q?v×Ç>1K>Q®;?ý/¹wV¢9f¾^¥9¼¼9à>U®=â8â8üs=À?&À>¿LJ?îÒ>¨ý>¡H?'Íù8p9L9p>ØÚ;H­:LXH?_w®=88üs=gý>uà¢>|âF?ðï>¹-g>0?8¥&¹ÚE9`	¿S9a:jñ9èÔn?ñ®=\¥8\¥8üs=W"?"Æ>éÀQ?yÙ>$>@!D?	9R­´9;V>Ý¾_:W:kL?Ô®=°8°8üs=]pô>ÒB>+Qg??ú$Á>ÁJF?+ :RKÿ9y ?àj²:õT:&zV?®=Öº8Öº8üs=×¿ø<rÑ´<0?¥¶c;äK;§ô?o¹ÆK\9æ?¿"éM¹ZL9
º1¿É®=Å8Å8üs=-,©>fòR>ÀMM?õ^N?q?{D?ý=4¸=¬Z^?qÜ:1ð9i?é¢®=OÐ8OÐ8üs=Âó,?ÚôÝ>¿zG?d¹>8>ÃF9?ð¼`·!u9h´ê¼¯Ó%:£:e?y£®=Û8Û8üs=¦Ï?+ËÐ>·B?I?öÎ>¢4?j59Âp9ÀÄ>ä];k;¯3?±£®=Éå8Éå8üs= Øõ>¨Ô>R?®Ø>-*E>¦K? ·8K9¢º4>õE<ý;ÝÕG?î£®=ð8ð8üs=W[?Þä>a_?¨	?Àêª>l;M?^¿g9ÛYl9û>6M:CÏ9w}?ª®=Bû8Bû8üs=²?«È>jJ?´AÁ>í>Ïv=?>[K8ðkÚ8ÇWn>OG5;hÜ:)R?Ô¯®=ÿ8ÿ8üs=b2?P7Ó>"5X?¬?#¡>ÚyX?Òi9A9ç>¦o:z,:|XZ?Ç¶®=¼8¼8üs=¬`?P×
?ÀJ?}'X?÷L?¸ Q?*o9
Ò¨9EÄq>¤Ó8<ÎÏ;]±c?íÐ®=y8y8üs=å3?/WÕ>TÞW?y?×ñ¹>_F?Ì{ï8bÚ³9Fp*>L{:!®:ùT?MÖ®=5&85&8üs=?¹ð¿>b2L?4¹Ë>Çß>WA?ô¸Uñ=9W¾Ã:Ì®*:¾J?Û®=ò08ò08üs=`?íÁ>8>?.MÐ>ê×>Â[9?VUS¹[9VI¿!5¦9â9T0¼>8à®=¯;8¯;8üs=lÁ=ÿ>a=|(2?¨Ú÷=ÍËÄ=5!?ä9f¿9þù®>gÏA:^ô:þo=?¦ñ®=lF8lF8üs=ä?nç´> ¸A?XI¼>#>³Í:?P_¶$9Êr¼z¤9I§Á9oÄ>ø®=)Q8)Q8üs=¯?©2¤>NÀK?´Ö«>Ô©p>Ê6?Tå*8É9vÆ>Ö5:=©%:þW?>¯=å[8å[8üs=mC?Éæ>©Y?0?æª>LC?>i·çÅ9ð¼Çr;ê);Ü7?Ò¯=¢f8¢f8üs=,èº=Äç~=§µ;?ÜÑÛ=¥=EÆ4? u:wH:On?PÒ*<Däå;­8>?Ç¯=_q8_q8üs=Òè>~_>ºW? @ç«¢?<Î{?ò:¡µ9¾R?£<\¯;`wa?¤¯=|8|8üs=5ðT?ôô>xP_?Pµ?5¨>X N?\¢9v9.>OÓ:°<:|W?û¯=Ø8Ø8üs=ú,?mãÆ>ªk]?tÛ?c­È>r@?-v9-9fï>C:]e8:O=?,¯=88üs=¨P?Tû>×AT?Ú3î>tÿ¡>?6<?¸*+9îA92õ>i-+<dà;IC?ü7¯=R8R8üs=Rµ?VÂ?¡Á?pÄ?AB
??½:óýÔ9õö-?ô^Ú:Cn:Ì j?Û?¯=§8§8üs=tÁ?ecí>C¢?ÀU@û"I? úª? 1:PÇ»9
mq?e:¤Ä
:fr?C¯=Ì±8Ì±8üs=*
?è­>ª;P?NÙµ>
#u>Kè=?i>9Ý9Sg>#®¥9h2c9;¯:?/K¯=¼8¼8üs=ÿ?X½¬>ºI?Û8Î>Á>Ë7?FÒ¸)9&³-¾·;ÓÈ:x(3?!S¯=EÇ8EÇ8üs=õÕ?©­À>[ÃA?]úÇ>©Ö>B´9?êPÕ·ø9¹,·½º9Ûüq9TE?þT¯=Ò8Ò8üs=¿qW?TÀ?ST?Zu%?eÚÜ>*Ê??29¡9¹><Ë®::fÿ$?`¯=¿Ü8¿Ü8üs=Êb?=?wg?	a?èþ>ÊSc?¼Ä9îô9ìÍ>À¹};<Ræ:Â?Gg¯={ç8{ç8üs=p>I<7>ÿø@?®ÑY?Ã?¹0?íÚ¸<Z<vwX?e¬9;%9)?@p¯=8ò88ò8üs=o?9?ÔH?*û'?Eð>ú2?(Ò^9´Kd9_Üù>ç¹9s§:¬L¥>¸t¯=õü8õü8üs=B.>ØI8>ßsL?¯m>\dZ> 16?Ä
V¸Ì)9pì¸½Å¹ü9¦n :Æ¢É>/¯=²8²8üs=;y?oö?U?µÖ,?WBÈ>ò\?) l8Ò9Ó=^;;Ú®Ø:E]?ñ¯=o8o8üs=×Jj?=^?-Q?¦ÿ>ðÌ¢>'H?d'9I®W9§©®>­Z<:¶\û9ZÔ??N¯=+8+8üs=;?ûýè>&N?oN
?¬0¼>O$<?¡få8î9¾N>8y;û#;û^B?Þ¶¯=è'8è'8üs=Ì?M¶>ÓM?l?¨©>eM?æö@81«j9=Ò=ýÀ9J9î"?¾¯=¥28¥28üs=¸x?½
?Wrp?cÓ#?ö¥>´|?38 v9cý=¾Ï:Þéf:¿e?ÇÄ¯=b=8b=8üs=1Ð>ë/i>÷d?SÎ?¿?5é]?·Ñ9Ïk>9#ø?,4;òy¯:uO?Å¯=H8H8üs=N»?h¡>¹h?6M>@/>¬ÞO?½F¹½g9ê¾ýÚ9Y9×?WØ¯=ÛR8ÛR8üs=Õôo?ò>D}?uq?,?¥Co? óI9ÚD9§Ò?ó;x/;èÎ]?°ê¯=]8]8üs=Ke=T=j??ì=¡9®=Ôo-?FS:89:7ä?Ú¾÷:|:H?Ñ°=Uh8Uh8üs=R­<HÏ<{ç*?£?J;f,;Ù
?º°¸ª9.9xS¾eåÎ¸@9B.¾¾o°=s8s8üs=	sý>%±>&K?®Â>Bã{>¼ÛE?+e81]9Ô>D¸\;Û;4çW?0°=Î}8Î}8üs=Y
?ëÇ¶>0ÅA?TÂ¬>8Du>ËQ4?yò¡8ë9>?2n:Ö£
:rê[?°=88üs=jùL?ô?-J?%í>$£>Ò9? !9ÌìK94b¨>tÌ:×ú:ËÍG?°=H8H8üs=@jÒ>«¥>E?7Î¸>ü>`{4?î\ú6mJ9D]Î<GR;ó¼:C?X9°=88üs=ÑÑ<k<O
/?£õy;?;Ög'?£ª¹Æs9Oé¾é"8¨hz9Ã ¦=Ú:°=Á¨8Á¨8üs=P÷?«¿>
G?±?NÛ´>å$8?·³8þèà8IÌ>¶Ù;zU;¶*C?×Q°=~³8~³8üs=C?´c¸>Z?Uì>ÎØ>
B?¬÷8J)9ÀÓh>s¸ê:L®:!U?5R°=;¾8;¾8üs=æi?¤>ÒgL?9¾+?C6Ï>.T?Ý79*ä9ì??¼<:?9ï9øI?sU°=øÈ8øÈ8üs=É?i?J½Ç>fy?Pïr?rc×>À^?ñ+¦8^ 9z>aÕS:â~:¦F?{W°=µÓ8µÓ8üs=Zæù>Ç¶¤>Å2B?¨?2HØ>©ß5?Y[¸Æ-9(v{½:o:³"?So°=qÞ8qÞ8üs=²çE?íï>ú)S?õ>c`¥>Í>?ßö8îdk9EÔ>DM-:åg:cÏ(?¼x°=.é8.é8üs=r&?0~¥>*p]?3?Suã>AJ?NUZ9Ê9,¬3?½2;xC¿:KºO?ª°=ëó8ëó8üs=ÓXß?A??dO?eÚ>Åû?Ä;:wºë9°ºK?ì6?<ÛÛ;ö¥^?ü³°=¨þ8¨þ8üs=z6?2¦ñ>ÅPA?5c?l²!?4¸3?cPÐ8½ó,9Å+>Cö;þv;;O??¶°=d	8d	8üs=idè>v=>àð`?K+Â>³àh>²rU? 	T¹üÉ8í^¿ñîÛ9x9ìG?
¹°=!8!8üs=jf?¬a
?>ÊT?Íþ?ÚB?rRJ?Mó8AiÈ9e>'-Û:GÙ®:Ws ?VÀ°=Þ8Þ8üs=¾5?jû3?5FJ?O?¤?kÓF?«÷9çÀÀ9Ëw$?JûX;è3;¦F?*Ñ°=)8)8üs=u+?[,ß>ç­D?µ6Ã>dÇ>+e9?·»·vA9%fx½¿1­9®,É9ùdÜ>åå°=X48X48üs=-V
?­>ÐlP?,´³>Øgo>ñ(@?åêH7Õ$s9~Ó<)².:UÖ9ÿ§P?,í°=?8?8üs=KÔr?ü>Q!v?k¼ý>aö>(ÿ\?7P9¨ÞA9Kd	?rì:¹LÛ9Þ®3?öî°=ÑI8ÑI8üs=Ø+?Ñ>¹7«?@I?Øµ>g|?«J9ã9|'©>Í;wÙ:¢ô}?Nó°=T8T8üs=æw?¥?gçO?µ
k?½?ô??x~39§§§9ò	>@@B:í8:ï>?±=K_8K_8üs=÷±H=H=J4?³'©=&k=AÁ$?Yúd:FªX:)F?4å;°m;vÍ@?S±=j8j8üs=¢+?DëÒ>CQP?·áÎ>¡~>mþO?â½Ü8#931H>n£2:?:ïV?Ø±=Ät8Ät8üs=>-?õ'Ì>xY?2
?J&²>×F?´Ró8P2â9
±	>ù0:WF:è0?2#±=88üs=H?÷°>ÁV?'cÜ>¯´>z|H?´'09ÖÏ±9^}>³Ö:åM:ôI?r'±=>8>8üs=T@= »h=ªß+?[ÐÆ;Ô£;U?V9¹Úé
9râ&¿ÀkY:suD:W¨
?×=±=û8û8üs=HÚK?1è?gSG?@yý>½1®>aA:?q$9öNy9|m¨>*:òL:M,?iC±=·8·8üs=r?/¡>.j?àÑ>o>8O?byA8<¿9>=:Û¨K:å8?[I±=tª8tª8üs=Ú
?>>Ú¸^?|4?sì>æhC?®f[9!\8Þ2Á?ÃQ:EÜÉ9¼é?­Y±=1µ81µ8üs=Ö?6d¶>jO?uâ>×Ä¡>N/3?Ø»·oaÏ9âç¼Ê;ã;Æ¥;,06?\±=î¿8î¿8üs=C?¬>¸H?§Ø>òx>á5?ÅÛC¸,®9ï½ñ*¡:<p:3y+?Ý\±=ªÊ8ªÊ8üs=Ê>oz>zN?®Ç?ÅÛÅ>ç@?Zw¶oãà9@³»P;")5;
GF?e±=gÕ8gÕ8üs=Õ¡?^¾1?
h?%?0@­>ÐL\?ÒÇa8ÀÈ49ÏÛ>±9Ûwã9ÏÇ>j±=$à8$à8üs=M?wø>±¡S?í?º>ÿ{S?Ñ9¦9ð>Áà;ëÕ(;¥0]?)±=áê8áê8üs=1èT?4Ð>ù±??1½>"b>
AV?[°<<(%?Á
=âëú<at?8±=õ8õ8üs=ã.?'sJ>2&Ý?6§>z#>ËmT?þ1=Àà<sJ?)6=CÓ=Þ3?I±=Z8Z8üs=q[_?Î?ä¦W?è *?WÈà>vÁA?h9S9ôy¸>ô:í:BN?&±=88üs=þï>@j>ó?±?öø?p^?!97ý9Âï>ov:(O:îq?Ë£±=Ô8Ô8üs=¡ º?gF?Íèo?Bí?\­>s-u?tÎ{9bÇ¯9Å\·>H®;¦1;=R?Ì¦±= 8 8üs= %>$6Î=(f:?*ôÈ<¼r<MT?Ùû¸a9ë÷^¾ÜÚÀ;ý´;ç5?c¬±=M+8M+8üs=×ô^?Tñ>al?O¸5?VíÑ>+]?½8úX9'î¸=ÑïD:v\:ð;?Ê®±=
68
68üs=ë¼>$¥p>xùH?÷ã>  >©5?ú·¸ðRü8l®¾2>ü:Ú£:VE?(²±=Ç@8Ç@8üs=acÓ>$:>aQ?çÜ>ðâ>¿=?Î<Û¸+~9VÑ\¾Í¢:)v:g(?ÒË±=K8K8üs=ÿ6	?MÞ±>}E?G8>£X>ük7?¬æ8Ç·9!7 >Ý9;¦9esÎ><Û±=AV8AV8üs=´û0?X­â>±àG?R5Í>î*>9~??[W´:þl:.ÎB?9;^ü¯:BW?å±=ý`8ý`8üs=xâ±?Û??\?Pü¾><Ë?Q £9.È9|ÚÐ>ÞÜ;
~;,åK?Çå±=ºk8ºk8üs=h|?df»>-¾F?heæ>ê¢>5?¶58Ä.9ª)O>
:Q<1:êC?bõ±=wv8wv8üs=«­?Äð>/¨¸?Ê8°?ù7%?F?_Ø­92'Å9.¼á>Há*;þú¾:me?Á÷±=4848üs=T?~»ð>°úa?¸!?õ7²>bJI?ì!9¨å@9åÖ>èeÛ:¬":¬~A?~
²=ñ8ñ8üs=Tø>,!>aN?ÉÂ>G¡>ÛÓ7?Nì9RÏ9	?Äú:¤·9`9?;²=­8­8üs=È=h
=½/?úú+<q<È)+?U²,¹Ù¼90bª¾g,·vkü8Ù.½¿:²=j¡8j¡8üs=_ä>e>I?4ª1?Ýä>¤ºF?>3¦¶7Ëg9r7¼o:¹³d:Ê?#>²='¬8'¬8üs=ËþH?¬ö>#P?b[:?cPí>×I?¼®9i9Ð6?+_®:`[:4{K?s^²=ä¶8ä¶8üs=Õ3?d~¸>(ÞJ?(á8?<
ò>C?ç~û8SÄ9ø#>B;»;ùÞF;Pq?Ok²= Á8 Á8üs=eÑ<¸þ<[-?<`åÓ;	è$?HÐ0¹å»9á^¾ytp8ü
9r]>x²=]Ì8]Ì8üs=))?ù±>w@?%L>|6S>2??HÝ¸¢`9íZ¾Ì8J:¢È:&/?ê²=×8×8üs=OT>?¬í>ÓM?w#ð>t>y<A?®¸`Ò9Hý%½íç}:kA:(?²=×á8×á8üs=£0?Ý>$L??õ$´>¿>?K©8¬¾9ñw>éÇ:.©w:H¤N?²=ì8ì8üs=M?á¡Æ>Å¥¦?C?+©æ>bÓ?úÛ9ÙÔM9ù(?è!,;JyÏ:dT?²=P÷8P÷8üs=x@Q?Ûu?¥4J?KÖ>Ó>ëÌ:?P¹­ê½8Â
T¿­$å:Ëµ:]V!?¥²=
8
8üs=A/|?<À!?UG?¤?¯h1?ÏK??0¿9Uv:Ë¸> k·;ÿÓj;ôG?Â½²=Ê8Ê8üs=(+C?é>dV?ÚÖÕ>E>k"C?p8m¸;69Ô©å½Î]Ö:òÇs:na?ª¾²=88üs=aÝ?ë¹Ä>Ã·A?·­> t>ö¬5?j¡·³Oq9QI(½µÑñ:5/ª:Úà5?ê¾²=C"8C"8üs=ÜÚ%?&Þ>Ç ??§§Â>ò>Æ0?­P¹Öj9UÏ¾¨;:JV?ÒÃ²=-8-8üs=Ì1?^Q3?ëI?Ê>|ï>1;?ö¹z9&*q¾ÑI9æ/K9ÞO8?½Å²=½78½78üs=c*"?&/Ò>«E?YÀ>[²>x'8?J7¸ðé9r¾0(Ä:ç=:B§9?Ç²=zB8zB8üs=¤²E?Âì>ÕÿU?T\ç>·J>ù;?IªÓ¸2ÈQ9'&¾xW::«!:0²*?êÉ²=7M87M8üs=ûÝ0?Vì>ÒÍ??qÇÚ> >Ým.?L·¸Ã<9áx¾¼2:]îh:­z?në²=óW8óW8üs=Ù".?ûÓ>mKR?'Í>äG>¬rB?`øÿ¶º'<9D"®¼:rD:(K@?Zï²=°b8°b8üs=à}?Øú?qz?¡?4ü²>&V?S£8[è9­->B¬W:o:5Á;?ô²=mm8mm8üs=0]3?|Ü>þ@P?I?Ã>Üt>?Àa³4¢u9»Ô%:§Ê:N:9^z?;ô²=*x8*x8üs=x $?öÑ>bëH?h¯É>°>Þ26?7 ¸±òq9?O'¾¥n:Y[4:þ])?d³=æ8æ8üs=ý;?8Ø>Â^?DÀ ?ÂØ>|Ú=?=í89Ã9ê>bk:-aA:ÉsH?ß ³=£8£8üs=	\?úË>¥x@?|*>êg[>ýà3?hô¹Ø9ç®ô¾t!:äÂù9I%?%³=`8`8üs=¶?õ.Ì>Õ§>?té>57>M6?à®¹8B79ÐÊ¾)®:î;:^^R?+³=£8£8üs=úé>Ç>"A?Ûn>gK>¢|/?sk&¹Cÿ8Qæ&¿T:Ø$:jO%?-³=Ú­8Ú­8üs=f5?Ì?C³?äòM?OÐ>Ü}?ì;O9MãS9`ú>®Í:Ã_:>k?à0³=¸8¸8üs=ÿ?8$?ÎÎ?cx^? JÍ>\¶?å·?{«9ñ*½mqk;3XÊ:ð?1³=SÃ8SÃ8üs= È4?Ósß>.O?\ÜÔ>GM>e2B?Uä·+9}ÕD½¹¤ñ:Ñ;:6L?K³=Î8Î8üs=Ñà?ã¶>ÜËJ?ùÓ>·e>r>?B8öª9'®=C¥:a%:ËÐ?§S³=ÍØ8ÍØ8üs=Ü*Ç>çO@>?CØ?[Â?W=d?ad9*R9ë?n×j;ýC;ÕÁf?i³=ã8ã8üs=4[?`O?"kT? ?9QÂ>wÍR? ¸q9á½É%:JÌý9eñ&?Gk³=Fî8Fî8üs=­áM?Eî>3]?ä>mg>*wN?ÃÛâ8 ö9\>mO:%Îñ9×[?gv³=ù8ù8üs=G?óÍÿ>ªG?¨jú>ßs¦>9@?3eÆ89<>äÁ:þ]:#}?ï³=À8À8üs=òlè<zã§<$41?zL<M<7-?rÓm¹ªUÞ8#ë¿ßw<LÄ;;?¸´³=}8}8üs=à!?"Ê>I?
?>³>x:?Úãç·yUX9I4½´]:bî9tem?º³=9898üs=?ßÐ>»¾°?ÎÇi?:¹>	¡?Ó=z9<!ª9ûE¼>
ó/;èFÆ: ,c?È³=ö#8ö#8ýew=Ù!?GJÆ>TP?Àú>Î¨>r>?® æ8ñß¼9ýô>©;"7ß:ð11?:Ì³=³.8³.8ýew=¯3@?îª>9¨?*K?²s>éj?³O¸oä8Y0i¾þ@_:©ï9yn?jØ³=p98p98ýew=J/`?Õÿ>xT`?ÖÀö>\>>asK?pÿ7Ð9$.Ï=2ó:òG9C?Û³=,D8,D8ýew=-Ù?¾>Kaz?ßçR?¸øù>÷ýW?àZl9~hx9ó>ñj:ÃË:âk?ìÝ³=éN8éN8ýew=¯>äL>ó@?þ?èzÂ>DÕ1?±¤¯8þ9y->z":Sß:iìÙ>5´=¦Y8¦Y8ýew=Ð"?ÄÑ>²F?×¼Ç>f>Þ:?±EÑ8j¼9Ò)>wm`;r[;o<?7´=cd8cd8ýew=3¦?áÁ>¹àJ?Æå>{>oûA?½¹¶59Fö¼ ê:#ïp:ñ9?AQ´= o8 o8ýew=sù>¢>Åºb?35?aç>rXH?W$89â9pñª>iü×9Y;²9?)W´=Üy8Üy8ýew==<?âè>qöO?aÍ?mÅ> 4E?¶7H¬9UÏ<:Ag:qÀM?`´=88ýew=ÖC?Àå>ydZ?ÇJ3?aß>BM?G 9*¥9Ðø>Yt<:á3:Î?¤b´=V8V8ýew=½É4?"±â>Q)L?î>(>ÕRE?D_¸è±9Ö¨æ½:X¥9
²Y?Ey´=88ýew=w
=Å<gø3?p<³Ï;ç1?ðRÁ¸F©!9å¾Úa:x?:s?´=Ï¤8Ï¤8ýew=¸7A?±á¥>ì?Ø«	?s)><k?µÑ8¦Ë9/Ï>[ã+;#ì:_X:?ò´=¯8¯8ýew=ç>ß>6$C?y>G>GÌ0?Q¹9>/^9kR?äH;;\-?7´=Iº8Iº8ýew=ß"?ª >8©?%}K?£¢Ù>\o?§ÊR9¾i	9ZD?±Ú=ò§u<[?¢´=Å8Å8ýew=R)Z?r?DÔF?"?¸ÜÁ>|V8?¾Oû8ò9EÏL>æ:Í°):¯~H?è¥´=ÃÏ8ÃÏ8ýew=!þì>A%>ª	J??¸/Þ>g»6?Îúä89côC>L:ÝÚÙ9ºp/?'§´=Ú8Ú8ýew=Ó9?é>ÌJ?·}ü>¨>dÈ??ù9O¦â9de©>¾i¹:Â:Ù8?ª´=<å8<å8ýew=Ò[?ÆT?×ÕS?Ø,
?Fä»>oY@?óG¸@
9ò¾w×9ú>9My?%¸´=ùï8ùï8ýew=Ì¹ù>CÊ¦>Á¥??ý>ßV>úà9?¯Æ+·À9Zãd¼Ô²;|Af;ò~F?È¸´=¶ú8¶ú8ýew=ýS?ã¢>ÒS?«¨=?æ2ê>[PO?±M9µ¸9FOÓ>7Í9!dÇ9¤î?[Ì´=r8r8ýew=´o?z_
?w¼]?V?DKÃ>VÝP?
AË7ºÀ9°>>=¹):à<J:¹9?ÙÍ´=/8/8ýew=V5?mûÝ>¦ Q?1ù>®Ò¡> ZE?Êål7n¤®9ê ­<½
:ÚÝ9c#?¢å´=ì8ì8ýew=1?Ã.¸>¼%R?[
Ä>ò>.@?,)8Ü8[Î>a»;ÈsX;6Ô]?µ=©%8©%8ýew=¤
¹?1r:?Q~?ýÜÇ?¤[?6i?ß`Á9ò9Ha.?\W;Ð:V?Öµ=f08f08ýew=.?èÖ>ë¨P?u[ñ>e´£>[·<?8&9úN>âø:x:
øþ>`µ=";8";8ýew=L?÷4¬>+"I?/>"®V>/":?=8)|!9 B>jÑÈ9A9âh,?[µ=ßE8ßE8ýew=ÉK?W4©>PZ?ÒîÆ>I>P??F¥!9üûg9/a²>%iÑ;¿)Z;Íºu?g&µ=P8P8ýew=ot?/Àç>ÂÄ? Q?kèÙ>:¨u?Úñe9d+¤9¥H³>
¬À:&Þu:³H?NAµ=Y[8Y[8ýew=Ùï7?xàè>^3J?ÁÓ>_Ê>LÙ;?Âõ893_>yè_;KÎá:8Ù}?ýBµ=f8f8ýew=ºU&?8µ>¡øj?¥O?>d[?ïN¼8À¨F9X©r>ü9Äçx9 Þ?Gµ=Òp8Òp8ýew=K+?8äâ>åA?HÓÉ>ì$>V8? 
í7è 9ák=¬ÑA:|:Ñ9Z%m?
Lµ={8{8ýew=à?¤>Åe?÷!?/zÇ>rÜO?D§9¨9õ#?þ39ö¸9{öÚ>Mµ=L8L8ýew=¦I ?Äñ¸>ÅÞ]?Hu?b'?¡¹F?°98À¬9b·Ý>I: ¥ß9¸?Nµ=	8	8ýew=5?¸Ná>RN?E?vè®>å(S? ûq9DÑ+9E4?­{¶;Lo;h8C?Üaµ=Å8Å8ýew=
?º>ûW?ó >ßþL> þH?ü¦!¸>ë8ê/¾,½
;4¨:B;W?qbµ=¦8¦8ýew=J?+ê·>éR?,²ý>¶k¬>V<?ê9¯2¯9Z^Ï>²þÌ:ÔZ:'ÛA?¶bµ=?±8?±8ýew=Z?ä ?"ëc?ÓE?æó>ÉTO?9Þ¤9 Cé>°c;L*;C¢a?+iµ=ü»8ü»8ýew=ï8?5>ü?a?^B÷>q`?Ö9*J9BK?<m;¸Vï:nÀ}?Úmµ=¸Æ8¸Æ8ýew=AþK?®m?ý«F?o¼> >ãK:?b{9äJF9Ph"?¦©;xNn;Ö¨5?ípµ=uÑ8uÑ8ýew=é?©Á>S¬C?ãôÄ>r>Sâ5?jþ7P@9
Í\=ÚïÈ:Â£:²2$?åxµ=2Ü82Ü8ýew=ÒE?(MÞ>4c?A?ºY²>»Z?a¯E9©þ9´Q­>1;3
#;BlL?µ=ïæ8ïæ8ýew=ÿã?@c¯>R`?Wp*?VªÜ>»E?Ê!é8ÞË9A>£l::ô9?þµ=¬ñ8¬ñ8ýew=WCI?îâÞ>*g?Ïh?/g?¶a_?w*1;óÎ:ù\?-;ç´:k78?µ=hü8hü8ýew=*(=óÚÍ<ÚR)?8^Q;r9 ;B'?iÇ¸.ø69c¾×£58¶<9Lî=ù¶µ=%	8%	8ýew=ÁrÒ>Ôò>tJ?+Ü>%z> ??¤8fçá8>)dÛ:Ê :¿¦.?È½µ=â	8â	8ýew=K¸L>z­>lH?â>¯V>q¤:?¦¦'=À
Å<ÐY?¶<gr<<òE?f¿µ=	8	8ýew=ætI?m!Ü>Hj?yØ,?ìÕÉ>ñ:[?Ôúj92U9Ü
?øè:¿u:ãÑ??CÁµ=\'	8\'	8ýew=Î)?·®³>îq?ù1C?gÝ>Öb?ñ!)9
Â¶9êl>R°ª;ñ#;!D?OÉµ=2	82	8ýew=#?ÓÙ·>º V?ÈD?oÌ­>N? tð8 ñ8DÄþ>ÎÇ:-¡:_Ê?¶Ëµ=Õ<	8Õ<	8ýew=Ì/?m´>¡)K?¶:¸>>8?«¹8@C9wNs>i£:`¿0:5l?Þµ=G	8G	8ýew=¸·þ>f>W@P?ñ÷>ÝÛ¥>à??ùq9=·9Öã>(×:á4:À=?séµ=OR	8OR	8ýew=©0? OÏ>'Z?8ºø>Ô>ZöN?àK´ú³g9á{ºà]ò9ª9íS?îöµ=]	8]	8ýew=¡Ú4?HL×>_W??kÓÅ>½;?~½9±`(9Ô`Î>:_?;Bä;R>?z÷µ=Èg	8Èg	8ýew=#
?Hì,?Ïh?Ì?i	?¿|?3Ç9~º9(?ë½:Lºx:yC?	¶=r	8r	8ýew= y#>kªÇ=Q?´2>öô->²!>?m-¹ML:9§A´¾~®9Õ9Äj¹>|¶=B}	8B}	8ýew=2S?*z<?¯M??D;­>½Ï>?Ä¼À8Z9~ '>»×³:R£W:7U?!¶=ÿ	8ÿ	8ýew=A|?mz½>«hª?Ú¸»?£?yk?ã:ÄÜ:½?_Gø:*æ?:3¥?1'¶=»	8»	8ýew=¨ë(?dâÀ>Û1`?_i¾>Ïn>«_L?5#¹Ãu9,! ¾ÐÄÕ:ç¡ :|W*?®'¶=x	8x	8ýew=Øôb?
?¼òM?þ>4Õ >*4J?	p8`<9î¥Å=É<g¿;Þ[G?æ'¶=5¨	85¨	8ýew=ä¥?:jº>ª"L?®>^7m>EV<?Ø{8Õ_9¡Ò>ÿ';²4Æ:ûûX?-Y¶=ò²	8ò²	8ýew=iI>Þ&T>zº1?>ÒÕÖ=¯­"?Ì.¹We9úÂ¾¦9g_¹9uã¹>Òr¶=®½	8®½	8ýew=ùIy?Xöç>¤?û>kXx>E©?!=W9*e9ªð>H:¯ÏR:Ýþ>?Âv¶=kÈ	8kÈ	8ýew=P;?knç>#3O?~î?§¦>MF?%BK·`?9µò½«	;µ­:OãJ?§¶=(Ó	8(Ó	8ýew=î	?ëî>Yrb?Ü¢>_£O>EH?~Nì¸fË<9h6 ¾b:ST 9WM?8£¶=åÝ	8åÝ	8ýew=Ñ|?ðt?µa?+? õÒ>v¥O?Èk86<9ÐF<>ßÊ:+
~:êmL?y±¶=¢è	8¢è	8ýew=xO=-ý=§t,?÷¯x;±U>;û='?ä¬¹è_ó·Æù´@@9Å8W¤9>>³¶=^ó	8^ó	8ýew=I¬Z=&ð<Üi?,D=µÉ¶<©©?#=Hs´<h?ó9<ª-<?Ø´¶=þ	8þ	8ýew=Ñsç>k®>cÆ@?tUÍ>i\>Ã÷/?Üíè¶Gn9øz¼ëo¢:l}v:O´(?¦Î¶=Ø
8Ø
8ýew=S¬?ö*?¡?¾ j?Q"û>ªn?¾Þ­9Fj_9:G?ÅÉ;ÿ];òi?*á¶=
8
8ýew=cû>*z£>XÕD?kî>hÌ>ú>?¸¶L9¾Â½Ú»;Wyª:ATJ?ä¶=Q
8Q
8ýew=¼ë5?fã>çÌL?ÒP?ÉNÔ>j©7??8l9æ*>	L:>v|:$N?õ¶=)
8)
8ýew=;þ?µ>ØâO?Öü>o§>PIA?wý­¸îr9S%¨¾[Ï8;J\Ñ:÷úa?Üø¶=Ë3
8Ë3
8ýew=ÎK³?ªA"?.q?ä½?«0??§(:~Ö9£3I?HOú:aN:þe?D	·=>
8>
8ýew=éch?ËÔ?mBP??ð>¶ã>3DE?Bx¹6Ô³9Ä<Wvw:Ý¢/:iX4?
·=EI
8EI
8ýew=¸3*?+Î>©VS?³ÀË>þØ>ôgA?:Å6:k9¼ôñ;2ù :):@?ù·=T
8T
8ýew=õ?Ü- >½³O?áê$?-æ>-x7?ï9âÇ9|M[>þY:ÎC:?Ò ·=¾^
8¾^
8ýew=Î0P?õJö>heX?ã!?ÞÒ½>àRZ?¾u-9|J²98y>xr¡;pÎM;tÒH?@·={i
8{i
8ýew=U¯?Ã?,¾?G9Æ?I?Yõ©?g4ð9{{³9N+?­ª;p#;3?(A·=8t
88t
8ýew=x?÷?Êõ?àØ?[â>O­?Ðo>?Ã=ª?à>q_=Dñ­?ÕL·=ô~
8ô~
8ýew=|1?ä >×ãU?w¸«>­Xg>%>?Õli·GøW9gX
½§;+S;à;@?O·=±
8±
8ýew=K9B?5Û>)Òb?
£Ø>Ëo>ËFg?g¬8cÇ9û>k:øû:7ä_?ËW·=n
8n
8ýew=':?ôÙÐ>Ñ»? ]?p#³>\?û:Ñæ:c?Fá9lÊ96ª?l·=+
8+
8ýew=]Z¾?¹Ü(?SJ?Ý{?ªOÍ>Í?Þ9È5:9ô?åUD;Ï"é:)W?ò·=è©
8è©
8ýew=7?
Þ>¹ S?¼³ñ>p¡>+£??Ã·¶8ªµ9¸½>9G:µ
:7¤!?Â·=¤´
8¤´
8ýew=·óX?MQ?@ C?.?DÑ·>½57?à ¸`p9øQ½Õªr9>Æ9B5ñ>·=a¿
8a¿
8ýew=÷>AÍ=e.?cèÂ;éç;òÿ?A¹¢ï¡9jxÊ¾«>à8¯!²9µ"!>¬¨·=Ê
8Ê
8ýew=Ø¹%=I9è<±6?ëÿ­;Ék;®'?©®¸ç9±/¾¸«xl8®¿à©·=ÛÔ
8ÛÔ
8ýew=:U>Û×>®@<?Í£>5B>%Ì2??â-=d/Ø<sèM?Sî=µ÷Ç<wçH?ü±·=ß
8ß
8ýew=Nz?í>½??-:?È§>=3?=7sö9£ô=f-O;ØV©:Ý?:´·=Tê
8Tê
8ýew=è_?ïø
?>ßI?:Ò>Áé>%<?þ+¸ùí
9è¾Ç¨:jE:váY?Hµ·=õ
8õ
8ýew=äÐ%?Û¾>Ëi^?f?E?<?\iû·&9Í)ï½å:3ª:ÏÒ,?¿À·=Îÿ
8Îÿ
8ýew=$1?
Ü>ÙãM?BôE?Y@î>i³T?Á39öf£9ØQë>fè'<[Ú;gÚD?Æ·=
8
8ýew=.J?%çï>Q2X?¾üà>¾>úR?s8;>9¦Eá=f:j.$:®T?È·=G8G8ýew=)?@·>y B?¨>Â¯r>w71?dþ¸t#8­j¿ñO\:,(:ËN'?_Ê·= 8 8ýew=ÒU?ü¦?ÄHH?AMò>³/¦>) :?h·ì¢9VÂu¼]ÔQ;1Ï;D¸H?EÚ·=Á*8Á*8ýew=¬?ýOÂ>PMP?IÞ>µ>J8?Ç¥:ÜJ:d?cs":*û9%?¯Þ·=~58~58ýew=6_>¯©Õ=c-.?Ýö§==$?m	º=~Äq=ýD?
=gÅ<x?+?å·=:@8:@8ýew=Ê¤ ?nË>7(J?CÓ>Wø> wA?.ê8¹80\?iÝC:fû9¼rG?=û·=÷J8÷J8ýew=÷?tû?îì?Ù¥Q?â>é`m?)u9ÄÃ9cÞ >:¨©;Í"3;:tr?y¸=´U8´U8ýew=Î³S?ºÒ?;G?sJ?ÈÌ?¥z=?Ó8z9Á
X>ÜG-:4`Ì9ëY?â¸=q`8q`8ýew=îJ? ,ç>6I?6"F?åè>ðZ?ê¹39þÏY9<Ó>
Å:NE:öµ{?'¸=.k8.k8ýew=£@?ý>ÛÕB?ðFE?B?8qD?ý>Ö8?·Á9Ë
>½ò:¹ :QA?£¸=êu8êu8ýew=Lï'?@Çà>ÈB??ìÍ>e>0?s;8K*9íd>húÊ9¢Ãï9¹Ø>Ú¸=§8§8ýew=¢V?ÌÍ>öy?K£h?dÐ>3Ï?ýé8A^
9ûtØ>ëî:;:¸ëa?í¸=d8d8ýew=¼Ë3?Yñ[>|EÑ?]|?NÞò>]?b I9þm9}1Ù>IÇ:|F:ïm?}%¸=!8!8ýew=À<Ï`<44?n,;¶l_;è4?|ï'¹NË7vSÀM;Á¯:«×A?4¸=Ý 8Ý 8ýew=ÎÇ>g2q>èT?K8ü>=>/P?WØ¸Ë7#Àu9mL9»?¼G¸=«8«8ýew=|ì?s½>iJ?§0>)>>ù¹<?3¹R9E¾Å²´·Øì=9)s½\I¸=W¶8W¶8ýew=²ã?#÷£>6*T?4£c?ý>Bf?·¤8y9&ü>ÅÞ|:AH:Ï!?ýK¸=Á8Á8ýew=X+1?d®à>ÝI?ÿØ>üæ>Õó=?ç
¹!ä79HEÒ¾ÌÅ:g:<öZ?TL¸=ÑË8ÑË8ýew=ÃN?ß>W?æ??¡ú?³õ9ÍòÒ9?§;x¢: z?YP¸=Ö8Ö8ýew=c
ö>.°z>D{?ºúÙ>C¸>Î§P?¼ØD7ò°9¡T¸<  ²:ýzi::ÛC?`¸=Já8Já8ýew=¯:?ÿ¢ô>ÏÂB?$?r¼>n6?¼ø9Z¹92H>Bi;;îë:5ZK?ì¸=ì8ì8ýew=j?@Ã£>¾H?CA?ërÍ>¡1E?R7¦Ñ8/¥>Âì:HU :­=?y¸=Äö8Äö8ýew=Õ¡?ö?ê]?/Òª?Ý?É?út1:óæ9E?!=ýÝ¤<rôF?í¸=88ýew=(Ë?Æ>³èK?Ôº>°}>¦<?Ð¸ÊÇ9	¾4Ý:|T:À9?¹¸==8=8ýew=æSâ>>|·C?ÍJw>ËÁ)>v:?ÀÓ´ïb*9\ìºV:íúA:*Ø;?3¾¸=ú8ú8ýew=øo?yZ¸>ØW?="?oÎÏ>IÝG?mO:9ôr9Ï©Ä>mä:tY:Ô<?óÍ¸=·!8·!8ýew=«@>Ws>0O?Dc,?õÐÙ>J?D= Ãå<üøZ?Î°=g"=!¨e?+Ó¸=t,8t,8ýew=xF"?Õ>wB?Y ?
Í>£C?÷.59ê9Ûå«>Æ«¶:©Z:ú¾,?ì×¸=078078ýew=üD?Ôª>Ê¯K?/å>÷>çù9?¼¹p£f8¯¿+(: 9
W?Úå¸=íA8íA8ýew= ]Ó<_Y<©'.?L3i=òu/=*?À9¸¡Á9z0®>HC:kÖ:®{"?ï¸=ªL8ªL8ýew=ï?KX¿>¦@?Oµ>"T\>ÁÈ,?½³j¶ëÍ8ä¼'§9Ú:Ò9^Ë>ò¹=gW8gW8ýew=|Å#?~=È>?`Q?;¦¾>Nq>mJ?ð®59¸»E9x8ë>ÓY±:SX:màQ?¹=#b8#b8ýew=¦B~?ù.$?¯9F?,±>÷º}>BÂ2?ÊÌ³7ÑPÆ9<è<¦:¶l;:¸E?ä¹=àl8àl8ýew=>ýç>KÒ>_@\?p;V?«g÷>¾¬]?`* 8¬E9lO>};ª :{o?R¹=w8w8ýew=[<=Ø=~i+?ÁJ>;E/;¾
?é#¹ð]9¡B³¾HM9
"9Ó`â>§¹=Z8Z8ýew=û$Ì>àXZ>Yo?,?«Ù-?%i?Ä=yL<= ?c8<».²;Ö.?!¹=88ýew=Ì@?Rõè>e?Þ]4?e\>?
úv9(|9lVú>Gûp:Ô:Åk?I¹=Ó8Ó8ýew=2®C?JÚ>4e?G!?ç¿>ÒðJ?x¶8r¸ç8É>µº:æ<N:ÂÁg?ZV¹=¢8¢8ýew=È-?ðèÌ>×Y?f¦?àÂ>ÔH?¯ó¯9ÓÔ:Qx­>^:Øp-:£Äj?]¹=M­8M­8ýew=`e?ÿO
?¶ÄO?ìv!?8´>\e?|Ç·*¬9ÑO½ ®\:n:7[T?w¹=
¸8
¸8ýew=åå»>þÖp>Æ¹G?êã>E>¼Ã5?Ç|ô80ëw9õt|>G.;ÚUÔ:¨y7?N|¹=ÇÂ8ÇÂ8ýew=±m?6>í0`?r¼?Ò]¿>^¬Q?Æò9UG9ykÍ>Õ:ýE:Æ¤2?É¹=Í8Í8%=Ýum??+om?ñ~??^ÄL?×9¼©9¶U?nú¦:ùÅ':lÉ~?FÍ¹=@Ø8@Ø8%=Ô?ýª¦>·Q?KY?fØ°>ûË9?È9¸>9XÁ?ûMÝ:ê:cU?Ô¹=ýâ8ýâ8%=ªRI?Æø>`O?@è>ý@>SùF?'¯8À¾9"ë=ô9w¤Õ9¸?Ûå¹=ºí8ºí8%=tü>£>ËüL?f¯>§qL>2D?²Ê7¬9÷=à¾9^?}98p?úê¹=vø8vø8%=D?c;?ýU?#?ÛÁ>	@X?÷Ð·¹©9G½A;Á:m=?Yò¹=3
83
8%=?Ì?fZ?(ñ?HyU?ÿÎ>?ÆÀ9nÕ9ebç>Y\;oÔ;;)¿S?_º=ð

8ð

8%=Xmc?
)?²O?Íè#?ñÂ>?W?59ÔÎØ9Ý_V>Þ±:¬Y:	IQ?º=­
8­
8%=P?æ¯>@P?&a»>¬bo>sbH?DÎ¹¬k,9Ò&È¾Ëv:´½:N]?1"º=j#
8j#
8%=áÉ@?áçê>ÊR?Ë?@!"?TëN?î9ëeó8E±?})®;@7S;øS?ÕAº=&.
8&.
8%=RÆ?þN>Ki?ê`4?°Ô>pY?öÓ¤8m¯8"ð>
WÆ;öá~; 5G?Qyº=ã8
8ã8
8%=P?°¼>WgR?ÆÃâ>ê8>N®>?1<÷8]9rÖ>~ñ;gßK;x.?nº= C
8 C
8%=ó,?¤³>Ùvv?G½w?£Å?Ø	[?ùRX8/Ô%9ïù&>Mß9L_µ9z?º=]N
8]N
8%=ç®C?¯Úö>âîJ?W¡*?OÏ>ëR?v9_9k8?1Sa:ê2:,!?Êº=Y
8Y
8%=Â??[¥>¦I?VüÏ>æ>ï1?_¸¢õL9¦½V·; ¼:H64?º=Öc
8Öc
8%=Ã>?,F?%e?¸æ>3n>8¦S?¦ï\8*kD91ú>n:
÷ :H¼=?3©º=n
8n
8%=Sª6?ä>ð¢L?:*¬>Vj>A<?Ò
8F9³Û¶=u4L:'Ö#:Ù?(µº=Py
8Py
8%=\ÖH?AeÓ>Ë6s?íÊb??ãA?ÏiF9ë"9
º>á»;75;¿Ca?·º=

8

8%=Ò?n¿>*XD?¹>f+>VÑ8?Xà¹VL9bC¹¾¯§g;y^;äC?»Äº=É
8É
8%=«­i>@#>mü^?Út?"z¸>S?~i?=ç7Þ<³\?²­=qè­<úF_?ðÅº=
8
8%=qõ>¾/> ÂK?åÜ?F«>ZE?¤Ù=9ð`h9&Ñ>jCÀ:Æ»f:2QU?)åº=C¤
8C¤
8%=}>$?Î½>±]?°´?K½>ÛÖH?æ 9Év¬9?Õî>èë:b·¡:æs:?é»=¯
8¯
8%=Ñ4?¾>?®O?]äì>ê¡>°6<?vÜ·cp9Ö&Â½w÷9È/å9X5
?ß»=¼¹
8¼¹
8%=ÓF?yî?S?dq?u§Ù>õ?bÃ9,"L9À½>¥;rb¬:ÑG?%:»=yÄ
8yÄ
8%=0£ö=ØÁ¡=¢*C?~¢>3]><?-;çóá:0²D?"Ã;Ìîz;SG?>»=6Ï
86Ï
8%=Å}ó>>lP?®}ò>)>cT?GÞ8 O9B>öd1;W-ì:H@?H»=óÙ
8óÙ
8%=ê~?L­?ÇAP?!jè>õ>=?:>Æ9¬91k<?A<S[±;½lD?áH»=°ä
8°ä
8%=5	ý>Õ£>uM?4>d&D>{Ë6?Üx¸£S9
K½®D9òä9uÄ>¯N»=lï
8lï
8%=7F?Ï(î>2U?"SÃ>f>­nB?÷Æ¸±FJ9LÏ{¾aÊª;7L;V?ìv»=)ú
8)ú
8%=+í?¶¿>þÛH?[?ðR±>sÀ:?ßÿe8H9<Ï=¹Û9xµ9ìE?Q»=æ8æ8%=y¸þ>ª>ËN?:Í>#ï>@A?xï8]*X9=Ö>Tì=;FL;×*?P·»=£8£8%=À.=£êÇ<ób.?qf;+F;?Ta6GXy9/.;5W¦¸¢å39uµl¾û»»=_8_8%=S'ì>|Ì>%K?ál/?Kö>×6?Å(Ì8[øj9yn^>az;
ó:Áp?cÄ»=%8%8%=Æè?i}¤>hP?8?-TÁ>&^C?Z;8¾®9O²×=Ä :öOK:mJ?§Æ»=Ù/8Ù/8%=3¼d?(Ù	?ÈdT?>Z?5á?¨M?Ni9ëE9Îâ?	:ÃÔU:R6?ÓÇ»=:8:8%=ônO?2ì>Ó`?bY?÷x>´	N?Ø£$9ZwG9MÓ>¯ú9èÉ9æ?É»=SE8SE8%=zÖ6?¤á>ÇP?S?#À>Ûã9?jóÝ8^£9À³>§#Ý:dù¤:Ë+?IÊ»=P8P8%=TÄ=ûÅB=q!1?>>|êÇ=%?ï÷1·1¯¥9{}¼-få:7Þ¹:hú?&Ñ»=ÌZ8ÌZ8%=Lú?x??ÏÖ?;Æ*?û>¤?D±9ÐîÐ93Ù>ìëÃ:R\:ß¥c?!Ö»=e8e8%=~;?JÏ>ºgg?âØ?¯¸>¾+c?­±Ý8úÐ¨9Î(>íl±:Ë):ÚÉ&?|Þ»=Fp8Fp8%=uq?Üh?21k?ÛÓÖ>¶eW>§R?À¸¸ÔÑp9P%D¾9½-d9æÈ¢>Þá»={8{8%=Bÿ?ÓÄ>H?QF£>Éß_>[´:?mJá7¦49q =l;r§:8ÞE?	¼=¿8¿8%=s2>?ë>ÛO?ÞP?Þ!?eD?ìRô8±G¬9â5>ý:àÔ :ÒrI?d¼=|8|8%=3=ÞAÙ<s-?$bW<(43<×?9oW9¼ü>È~:CB:³H-?¤¼=9898%=L3=Q=-Y)?}Õ\;#Ñ%;6x*?Óç¸h)9
CÓ½~9¢A9,?á%¼=ö¥8ö¥8%=~&??ÄÍZ?Å?úJ©>FáS?¯Åþ8Æ	ª9É?>L)8:pv:¢0?*¼=²°8²°8%=pý ?'WÒ>ÔïC?1å£>æ[`>Z;?¨R´·Û59ÃN~½¦Rº:ã:´	9?[@¼=o»8o»8%=õ©	?Fì¥>HfT?zZÛ>Þ'>x!D?Û½8Y
¿9Ný=é9ú$Â9Ç8Ð>ÝH¼=,Æ8,Æ8%=Ä>W|>®G?ÖáÇ>Òr>O$:?»W8R¯9¿ÃÒ=d°::J½?I¼=éÐ8éÐ8%=¦ß<C<>ç2?Q¾=<Ó<öö#?¹­s99¨ÍÄ¾y0¸Ñå8­D¾{N¼=¥Û8¥Û8%=[?®?ÚºH?ú[%?B3â>Ò$;?ã×8¼96üÔ= j;â%;.ð5?L¼=bæ8bæ8%=/?Ãx×>«¥P?EC?äfÿ>ºC?>Ô]:&:mù*?G<Tu¼;¸E?Ì¼=ñ8ñ8%=À5?ósß>¡9P?ÄD±>«þb>{ëG?ÊÅ'8ÐÙØ8»F>úô;Å¨°;
1?³¼=Üû8Üû8%=¡?4W³>Ýc?2¿0?ªvâ>ÌG?ÁrÜ8ÒñÉ9rº>¥Ø%:'Ë:ñS?*¡¼=88%=òf?3r?ºzq?7v?àç
?ZY^?	93,À96å+>mùÂ:©¦_:í,_?K¤¼=U8U8%=*µ?i]¥>ïc?¦8?<|ë>ø¦H?ÐM8Ð±Ê9­©=³:2?:<Hr?^©¼=88%=yË?/,ã>R'?>~?nï>?ù09Ev9µ·>vâ;¥ê:gû}?Í¼¼=Ï&8Ï&8%=,?I?Ué`?VC?-óÇ>
ªy?Kî½¸<ô~9Åµ>¾½A5;i±:
Æ?³Â¼=1818%=/? Oµ>íK?\>J£<>ÿû4?Q
76òu9<1:zã^:M?BË¼=H<8H<8%=Tm?4þ?0I?9?Wì>}lH?C 9óÆk9Æ­> t;@¼%;*ã<?KÓ¼=G8G8%= £>ÄL>t¯L?\A?²ö®>S7M?xìA¶äý9CÞ(¼Ínô;¨A{;*y?®Ù¼=ÂQ8ÂQ8%=¼? ?Àp?ÌÝ!?áx´>e?â¸kÌ8S
°¾÷¸:O;:·Ü4?äå¼=\8\8%=Zch?j
?é3R?ö)?úMÈ>ÿX?¸ß8U&¬¾Î;O:äy?éõ¼=<g8<g8%=/?IµÊ>O ]?-?²Û0?SN?BO9O$¼9ÊL>Û:ò:?ù¼=øq8øq8%=ýÑ?æ´>^J?r¿>->ï-??ê¼48§¥¢9¶<=­:ÍJÕ9íS ?Ôû¼=µ|8µ|8%=H?ãÃ?{ÒB??©>ØiD?Ãg9I¼h9¤(þ>
:Æ¯9áI?;ÿ¼=r8r8%=9ì<J·¯<Y,?)¹m;BK;å³?õ5Ù¸°9)±¾)j7óî8ï¥=¢½=/8/8%=!ä?b?^?Øª?Ú+?Àkp?7
:tq=:YU?÷î;«;xðN?
½=ë8ë8%=Qïà>"ö>ý÷`?¶:0?â>+G?ÝÇÀ8_Ù9+[*>sbÅ:Í_V:¶k?J1½=¨§8¨§8%=B÷O?Èô>á¼Y?çQ?É¹>É0K?êuÎ7Ú&9Ìb=Ûwd:©:jp\?Þ5½=e²8e²8%=q?cÀ>²;? >³dl>ãÛ-?(wI· X9ó?½ª]#;a5ï:aÕ.?j;½="½8"½8%=üü>K£>±F?1kÒ>ï>ì¢3?H]6Ö'L9å
<-ö×9¾®©9é"?ôl½=ßÇ8ßÇ8%=|)?ÙÎ>ÂQ?èÑò>"a¦>ÄÎ:?28F[¹9UëÏ=¢l:KpG:`ß?Ï½=Ò8Ò8%=ÍÚÍ>>&J?,>ÕY>µg0?ôx9¥s9ÙÜ>AëÎ:ï
~:êP?À½=XÝ8XÝ8%=e$Ú>36>ÙH?¨>Ó¶R>®:?í±9¾ä9,ð>È:n9Öo}8£ð?ô½=è8è8%=ø?ý2?`?0ð?É:?ÁO?«Á9
¡Ë9FZó>Ä<p;úa?ö½=Òò8Òò8%=V(?øöÔ>,
J?£´>ÙÕ>¶w3?ü¤¸Ã&9wE~¾Ô~<qbÈ;%62?2½=ý8ý8%=¸Þ¿>>z>Ï
D?0U>hÅ6>=?¡=tX!=<`Y?7­=×X=±~L?¡½=K8K8%=¿?¸?ØÌ?]Ü?Rñï>=?V¡9<H­9òÞ>ðÈ:Iñ:_|7?¤½=88%=Õn'?îÅ¦>¢?¨?â¢>Ó[n?æùÖ7Õßh9Sl=üä­:ó¼<:ÑÝk?Åª½=Å8Å8%=1É
?S³º>ìL>?Ëÿ>@q´>s5?`æ8g9ÒQÐ=(($<=íÝ;K\=?ì¶½=(8(8%=(p_?¸Ûë>ér?÷}?£&?hóq?ïYu9¼X9Ôú?|=&;iüÎ:M?3¹½=>38>38%=ÒðD?@qî>?qS?LGD?nö?2o7?^E·DÏ¢93ç¼Øq:,D:e?ù¼½=û=8û=8%=y`?«J?A¸u?´È#?M§>z?toU8a®9¿ª=:nê:½¢:zc8? Î½=¸H8¸H8%=À;?ö·é>q~M?g(? l½>¢8?Pµ7w/9gD=Â7;ô¦;~m(?Ø½=uS8uS8%=u*=¡TÀ<Ñ?1?@¹u;ÒÒV;Vi?Áf¹89|tL¿ù)9¤-9Ö­ú>êÙ½=1^81^8%=É]?}Ã?cU?îP?'t?ÇZ?Ã°M9s9×°>£å´:
x:<4?íß½=îh8îh8%=T´
?³>vVF?Úý?&hÆ>Ê9?F©8úû8Ñ«>hY¹9p^Ø9tLÛ>âñ½=«s8«s8%=*-?â#¾>1J?ð;ß>À>ÑdA?P»»8ÿÖH9°Jo>úô§:ã:¯\?ß¾=h~8h~8%=äÊ? 
¯>èLR?·ô·>îh{>P;?Q¹8:b%9ÐNi>9©;õ#H;¸öX?ý;¾=%8%8%= @?PXô>%ÐI?PÍÝ>G@>	8?Ar+85¹e9¿=e®5:;Ûë9­2E?=¾=á8á8%=F ?¢É>É}K?³­Ï>µ>ÍE:?h¹&99;^¾à:.ûY:
?ÌC¾=88%=N?Mä>/g?¡"?9jÈ>Æ³O?vÇ:ôU:em?©õ<::úÂ9Gx?'N¾=[©8[©8%=5ª^?J?ÅÕC?÷? a°>lL;?À²$:ùÇ÷9H)*?Ê';5Ð:¶£M?FN¾=´8´8%=¿­?Å­>N?O?:S?.¯?#9?`l9Hï»9ýG?>¤Øº;Xj;ßL?P`¾=Õ¾8Õ¾8%=âÚ_=!P=
þ4?mö§;3í;¼r?^}¹o8296¿Ø18ÖZ9¿¹Ï=¨¾=É8É8%=\ß>ü>àP?òâ>Û>â8?T8
r9ÖÞà=nð:¶¬:ìWT?¾=NÔ8NÔ8%=Ä?¿[?ºýo?+¼?P¦>úu^?{m8Ä9²Áí=Ó¡:ÿUO:ÏG?b¤¾=ß8ß8%=¹?¤?xJ?!P?ªË	?Õ¨>ÛðQ?§ª8f½9tìå=60:^:¾-?­«¾=Èé8Èé8%=£°ð>>Á·D?ôZÎ>þH>îU3?#¡¸{@9ÊoW¾?;É3ã:x8W?º¾=ô8ô8%=¨¦?ïÜ¦>ÛèF?'À«>¾Øt>3?J8(69ýèÍ=Æj:o¹L:}>?ÌÇ¾=Aÿ8Aÿ8%=ÓQ?DO·>NJ?c
?#>ýö?³ø7Y9ÐW=/³;ì½y:Z3?×¾=þ	8þ	8%=(2?5FÚ>ÑòP?x$?Í>([M?ß8k9ÜG>@e=:L`ï9bJ?xØ¾=»8»8%= V?»¾>ÚÏM?ÒÚ>Ã>GÐ:?XT·dÈ­9ß¼Ñµâ;å;}H?ÞÝ¾=x8x8%=¤Ä(?Ò>þ»M?;Ë>¸n>LqG?gS¸±9ygJ¾îë$:ó«ø9%È)?ê¾=4*84*8%=ÿZV?¶8ô>±`?Íð?^ä>Ea?ÐL¸t­«9ì"½*ï+:J¼9ri?ï¾=ñ48ñ48%=4å>
>¸kM?I?Rz?|O?~ÿ§9:9ç?Q¹<¯<V3?­ô¾=®?8®?8%=ÉyP?Á?²L?í"?¤§×>$R@?Z¶9:¼¶¹¤:VT:XÏF?*¿=kJ8kJ8%=E¯?áF?²b?Ï?eT5?LH?zn9à<g9è
?pÿå:ØI:C3E?(¿='U8'U8%=-?ì]?ÔÇ`?y4?
ïÚ>«S?¤:î¸A£9Ô-d¾ëç9zê:üñ¾>@*¿=ä_8ä_8%="P,?ÂLà>zªD?^>»O>g.7?@c¨¸|YÌ7×òÒ¿Þåx:tØ%:@?è-¿=¡j8¡j8%=4À>bÑl>dO?½8¯>~>Ø20?1ÿ¸ê¥p9N¼¾£?t:fß:	.K?Ì0¿=^u8^u8%=^q?¶w½>KùM?04â>£ >ó4?n¹bÏ9Ï¥¾dê¶:Ûý:×0?Ù8¿=88%='-í>&±>F»_?ZU+?Y¨ä>3Ò??©o¸Î/¨9X¶½<X½;TB?¡N¿=×8×8%=(es?I:?|X?c·ô>#ý>×P?àä 8ÀD{9yì#>Lê9M¨Ã9y?@k¿=88%=Ã?KÛ?vk?Ø`?Ü#>Jt?sÞF9`(97ôº>|;~;½o?;¿=Q 8Q 8%=Ã:?ì+ç>ÒN?âk?}âÏ>³;?¢¬&9X¼y9ëÚª>àþ8:P#:w-?.¿=«8«8%=0?gµ>¥äL?]3ì>Ò>+=?<ü·c~9|.Î½Fn:ì9ä'
?P¿=Êµ8Êµ8%=j?Î¼>².W?Èâ>(Òz>ewg?úý7èF9¡'=n©I;xÌ;¦}??5¿=À8À8%=º !?´Ë>~J?ÑFé>¾R¤>!¶5?3¼¸k8©3¿Çã:L}:þL?È¿=DË8DË8%=Ãáv?4È>þ?Ó:¤?µÕ??
á9BÊ9°l?b+»;ùü?;y?Í¨¿=Ö8Ö8%=o"=AÁ<}b,?KÍS;{7;÷Á?9&;¹nìÁ8©w¿6À8Åà²9!$Å=Ñ®¿=¾à8¾à8%=|??Ã>FÁ>?Hæ>Úõ>»ê@?FE¹÷÷9§#¢¾}:^<Ý<(V?¢º¿=zë8zë8%=Åé=X=ûr\?Âã>k >xA?Õ³=ZG=¶3g?³<G<×åT?i¿¿=7ö87ö8%=)Ô?©J©>ÜH?fÐ>¾M>(ÿ:?If³·\99P½¥¯:[yb:åF?fÄ¿=ô8ô8%=@Õ<?2ê>N?7¬É>>Í@?.	Ú8#Á9<áD>©;k:PR?Ç¿=±8±8%=þG?ô>SÈP?Eë?ôd¸>W¤C?Æ´·½Ý'9¶½½î:95w:C;w?Gá¿=m8m8%= Ð<*æ<`,?Ïl;};îÕ?ÎSJ¹Ìõ7³øRÀÞÚâ7³9bn^=À=*!8*!8%=z¶<\s<`0?®N;º>;Ù¾
?*Ør¹¥gÔ8óW¿}SÑ8ºÌî8Kgà>"À=ç+8ç+8%=±I?å>ú`?¯É>|>¢ÐF?¤^·²n9òó½!@Ó9.Ã9âJ
?
À=¤68¤68%=gQ(?Ù«Á>À|^?!N1?T²Ý>g½L?áy)8<9æ=,Ô{;sªD;!ç#?]À=aA8aA8%=ÌÜ4?j0ã>iÌK?ÏýÇ>>Æ.>?¬¦68=I09>âu;ïóÏ:í5?À=L8L8%=	i¢>;Ö2>a|h?^y3?
=Õ>úvW?£<ÿ=<(¯\?aÿÆ:zwV:ÿm?À=ÚV8ÚV8
F=_p?s÷Í>ìpB?¿>lòS>Í=?3H·ÿj9ÇÚ¼>o9p19®Å,?M%À=a8a8
F=U4?9÷¤>H?î?%Ú>Õ§3?%49sók9âôÃ>ÞEë;FÈ¥;J§5?1À=Tl8Tl8
F=pã?[³>¿K?7¶C?)­í>ÕÌR?s­8ÑM9@í->Ë:F·:¾´?kEÀ=w8w8
F=<ÿs?k?¹`?ð>4>ç
T?e»7|ö8¡Â=Ä»Ö:ð:©{A?ËTÀ=Í8Í8
F=êZ?0÷»>P?Á=?·´>$Ê?j99ð³98>>¯´;á}J;émd?ZÀ=88
F=í"?ÇµÆ>æQ?Kï>­>LO?+ïÉ8ã9¾&>L;£:;C>?\À=G8G8
F=|ÒW?â?ãO?	7?¦>øF?f7s½~9¥´=z:Ä9ßlã9)âÜ>³gÀ=¢8¢8
F=ã+?Lãº>ûqP?µ
?òº>FL>?×F½8¡9?#>'&°99eA
?ÀmÀ=À¬8À¬8
F=Îk?Ñ[>?\?Íí?
Òµ>Ë@?Ý©=òC=^?8J°=Z=ÝO?ÐsÀ=}·8}·8
F=ò>?Vè>ðyQ?ëÓ?¹¹>øÃK?,9·z@9ëä>ü@J;©ý:#L?ëwÀ=:Â8:Â8
F=ÐZ?î?ã?D?Ç*?+	´>A?2æ86H|9Ïåi>éÃ»:ïbw:MB?;À=÷Ì8÷Ì8
F=8-?¯©>ßF?(Û¯>×kv>±6??ö¹ÜÑ8@:¿Ã&:a`B:Q?#À=³×8³×8
F=¼j?c8¯>æQ?Dk?§!?ïI:?æä9Àg 9ÝC_>¶æ:J&o:©"?!¦À=pâ8pâ8
F=¯(?jü«>0èl?¤M?V?K?wûc9Úhä9f>ÚÒð:ÿâ:
O?%·À=-í8-í8
F=Wu?3âÑ>Â~B?¥¤ô>f­>|4?ÌÚ4¸
´8Ûq®¾Ù:u%i:êÙ?ÄºÀ=ê÷8ê÷8
F=Vä>­>q	V?<±	?ð´>,ÆC?÷ÞO879Qï>%}:P:n*?¶»À=§8§8
F=4?ùø
?aæo?©O]?GGô>Aîg?é9:Õ9¬2?ò;U©À:Ç°R?UÀÀ=c
8c
8
F=uº#?6DÅ>óyT?¸þ>ùP¥>%"E?'lô·C9½íÅ½-4;ÖÈû:7?äÇÀ= 8 8
F=&Ò>g»m>Lb?<À7?Xëã>ÎcN?#}¼¸9sÓ8y3ä¾¡;¼:_\?;ÓÀ=Ý"8Ý"8
F=n?iáÁ>¾?X
Â?«8??¡L:^4:la.?t!;¶:fS?4åÀ=-8-8
F=GX?8û>â«\?u0!?¯ÜÑ>h D?0-39í«9e>u:8:´|o?éÀ=V88V88
F=)û?¼Ç>[E?Ç¹>/>bö3?ÚÒ	8|m³8¤D>wÈÈ:3m:þS8?ÌìÀ=C8C8
F=#âk?îö>Ât?ÜÝ2?Kà>i&L?òÍ8Ëßt9ûMW>lÎ;Æ_;a+?}ðÀ=ÐM8ÐM8
F=/:?D³ã>SQ?´
?u&É>^:@?i¾Ð8Î59Y÷>6;afÀ:Ã=?ÛûÀ=X8X8
F=lt#?è×>¶B?õ ?íÂ¾>ÄP1?³7Õ¨9'<õÌ:%²,:±NI?¦Á=Jc8Jc8
F=%?w?[x?ª9?³øÓ>
;`?&¥7ÿ#9BA=f¾ü:B4:±fh?$Á=n8n8
F=#àj?-õ>>u?Yt?V§?Ïf?÷q;·®¶:ÑÔY?D =,Û»<~sF?7Á=Ãx8Ãx8
F=°Å³>^+Ä=
ê?.®>ÑÝ1>¹N{?,f:,â:$?ì;»;ªz]?3Á=88
F=D÷â<q¢<Ò:3?¤K=;Xó<{l$? Ã¨8t²f9¨E;>Xéê8·g9»Ã>Þ,Á==8=8
F=MB?¸wã>Ð¬Z?Sï>Íl>ËM?S'¸5@9Óú½áõù9Ý9ÇH?6Á=ù8ù8
F=Pgc?ÿ>&Ñc?ÂÙ?gb­>¹LZ?å?O9J79»?rÎ;ªTS;)??í:Á=¶£8¶£8
F=5´?åÃÀ>xI?Ð>Û>{&>?HÐ7³~¶9ö>=©#;*k:Ü?ÊFÁ=s®8s®8
F=Sð>R$'>éeY?¢?¨¾Æ>dK?rª±<µM<O]?Bº:¹ú:Ài?-KÁ=0¹80¹8
F=³D?»?8éB?ÂÏ»>U>CL4?:I)9Q9S3>Öx;¿25;­ /?(LÁ=íÃ8íÃ8
F=V+?SÙ>J?Å`½>²}>??¥¸v© 9à_ý½µ<d;¸(_?>~Á=©Î8©Î8
F=ÍWx?nì?ì$o?­?áL>Uy?UÚ8¯9è;>>ed:O6:ÌF?gÁ=fÙ8fÙ8
F=ÚA?	Å>+OE?d?I.³>,Ý8?¶m·j9w9$&ö¼&?:)ôB:{û>Á=#ä8#ä8
F=z8?l¬>?F?(Ó>Lí>Ê??ÁþÎ8G¿9
>tb:SB:I)?½Á=àî8àî8
F=ÑÊA?Æfà>¤]?»@?¥×>TÌd?*Q~9©h9ù>Al;Ãe:·åj?BÁ=ù8ù8
F=ðð#?\À>y-Z?Vö?­>ä¬D?¤W8leQ9|>Çè';XÏ:BOO?:Á=Y8Y8
F={?²lÃ>¦¾G?wjÅ>Îè>"N;?ëcä8¶Ku9Z[n>d	;¾æ:Sq?Á=88
F=úõ>Þ>IGX?ûÝ½>z	>>?üMß:	w:÷gg?ßMõ8¾;9-æ§>6Á=Ó8Ó8
F=ª1?«>©j?£ÌS?¤[?ß÷O?Ü9î¬9TH>pÃ; 5[;=d?Â»Á=$8$8
F=ÿ?¹É>nC?¦7>ÄY>0?½9È¹G9Ñö²><zr<fÖ<à-B?<ÄÁ=L/8L/8
F=vµ?8?Þj?½Y?Å¤Ö>±µ?P³e9Öâq9tó> ç;#Y;hA?bÄÁ=	:8	:8
F=ïð?tÓ>{n?ú[T?÷(Ä>?A9¯}9`??S;|]Ô:µ¦~?ZåÁ=ÆD8ÆD8
F=´V¼?\U=?­§~?Ým¸?õ$??MÈ:Â8:Óu?=ÒÙ:v}:S\?µëÁ=O8O8
F=~?¸Ø®>Ó­E?Á >£]>ç8?ÖP8ä©9c<¨=ð;½ì:»?8Â=@Z8@Z8
F=D,?Ô>bÛO?õM?¢í
?Üö<?z8x9=õÏ:ÉÐw:ÇëU?øÂ=üd8üd8
F=m!
@UÚK?;±?{úø?1±+?V¹?9&:þ9î?<|ß;Y´?ØÂ=¹o8¹o8
F=¢Y?Êº>9UC?ï&?Ó´>
W??µIü7,^Á8'>Æ×î9G°9H-?ý&Â=vz8vz8
F=?C=?]9ä>ýKT?CÒ?Ú¬>^ÀA?ØÀ8H}9dE(>l9:{/:P?Ù1Â=3838
F=w'?(Ã´>º+m?ã]Ê>|yo>ÝTX?CÆd9ÝO9
?õç¯;g;è80?v8Â=ï8ï8
F=áü>c >I?ìÖ>î>U89?H884&9´ÿ
>a¼<û^<°¸4?-<Â=¬8¬8
F=f¦¦=¡^=¦§??úÅ=×=Þ/?C}":yþÝ9Ma;?ÌÍ:r:{Í%?çPÂ=i¥8i¥8
F=P?ª
¢>Øo?ççH?Àó>#¤S?ÖU9ÞQ9Sì?'Ým=@óâ<Ã'?WÂ=&°8&°8
F=s
:?®<î>´ìG?êMÕ>Øà>hã9?,d|8ê9ÔJË=Ôë:
ê¦:ë4?¤bÂ=ãº8ãº8
F=äÉ0=ë@þ<Â2?G]=_,=@$?«Pµ8ÌØh9XG>Rh:)î;:[<?XkÂ=Å8Å8
F=1V?­g?U?
ð'?1£Ø>sF?pÕ7	0Ð9¿¦<iw^;gª;Ö[?[xÂ=\Ð8\Ð8
F=àè%?>WÛ>£A?1ëÖ>È<>Ei=?X*z892sP>T:)#:n&?PÂ=Û8Û8
F=_§?sÔ>]" ?¿H?mã>­?5á9xæn9
d>È"N;¯NÂ:ÃÊ?¡ Â=Öå8Öå8
F=Á5 ?u
Î>G?ýe>Z]R>ä;?²8
1"9w>¥};¤¸.; OO?Y¥Â=ð8ð8
F=­G:?âé>ø%L?¾pÜ>$õ>$-H?X7z9½Ú$9KGB?&¨;´	`;ø¨@?÷¯Â=Oû8Oû8
F=¿z+?l×>É,L?éZÚ>.>{]8?ÕÎ1·-9ô*½Ï:J:4z/?ÍÂ=88
F=¢4?Èà> îM?á>þ>]ê??6{Ñ¸bà8ÿî¾IíË::AD?ßÂ=É8É8
F=A?¿4î>mO?@C?(H¼>µY=?Ùó¼8@ó9.>*@!:Õüê9f«/?áÂ=88
F=å?¦Ù?.£U?öá?v$?r¿g?Ý9)£´9AÞ>K©:0:u?-ãÂ=B&8B&8
F=M§>ÑB>|]?&5?á>M?ÂMY9 ¿ê9Øùl>%f:¿î+:oV+?¼çÂ=ÿ08ÿ08
F=o~?uÛ>­÷u?s?C?b¸^?ïÚ9î19Öþé>o²:,42:U*?bõÂ=¼;8¼;8
F=¬îD?Þxö>L?©Áí>¨õ>¼ãA?;9k$m9n>v¶;;+úý:05=?ÌõÂ=yF8yF8
F=*Í\?vy?4O?åøÉ>»>^FG?8RÑ79w3>ÿI;:?ÿûÂ=5Q85Q8
F=®ÈP?²??Ý-M?'ü>ÅU¦>u
B?Ñõ29ø*©9Ëh>Éç¹<kl<-I?üÂ=ò[8ò[8
F=×?÷À>´	C?TùÞ>s >"á1?>;¸ù²9$¤½°:wk:p?eÃ=¯f8¯f8
F=ÑÐ\?ÂHï>Ç=l?ºL?5õ>ÂÛU?ðûH9mue9X;à>Ìs<ga<ãJ?PÃ=lq8lq8
F=SÓ?ü§¬>&^?Ý^?¸¦>ø[?.ÓW9Zy90ÓÝ>J61;ÈÚ:v[O?,'Ã=)|8)|8
F=µ=Ù<>K*?ÈeP=°'=H¸?ä*¸ÔP9±Ð½IÓä<S§<_/?À*Ã=å8å8
F=?»H?pNh?-?Ë>¶OZ?\®9åS9~ñ¢>®]
:6þ9ª"?:Ã=¢8¢8
F=á9?ò9?9?>´>~>5?sH_¸¼KF9!¾Xäû:+M:ôW?ÿOÃ=_8_8
F=Im?ÞäÑ>G´?×Q?û#·>1©?ý=¿#Q=:?<y[ ;IRd?¬PÃ=§8§8
F=ÈÛã>(|>DE?? Â>³>j&6?aì[:_):Ë3&?U!V;ô4;;4?/ZÃ=Ø±8Ø±8
F=dJÐ<¨<á+?Û3;Ì]2;?AO¹ñ_ª8mZã¿ur9èRª9&ïµ>énÃ=¼8¼8
F=ª£y?x{û>¸~?¥ð>R>Èòd?rÖ8»Ä09ç:>ë:[¤þ9"´?YÃ=RÇ8RÇ8
F=wR6?Íó>¤®??â¹¨>lëo>é4?@ÚC7»÷a9äáÝ<[E<ô´è;ùLY?Ã=Ò8Ò8
F=sv?u~À>ÄD?`>^->>$Ù0?tcE¸D«¢9âQ½:*ÖN:áþ:?*Ã=ÌÜ8ÌÜ8
F=¸1?b·Ú>P?Ø>é~>4¨:?ôæÊ·:Î8p.¾QµD:ìõú9¨H?0¤Ã=ç8ç8
F=¸D?iIæ>KZ?*¨"?MÎ>¾I?UV89Ö°Ö=è}r:Þé:bØQ?¢©Ã=Eò8Eò8
F=*ø?¥~Ê>h.E??Ó>O>·¶;?·79´Z96r>Ï:*¨:@?X¾Ã=ý8ý8
F=2?äÙ>&EQ?Ø2> ;>OP??¯5¸ÜñR9þ½½Àµ:ÿÏ\:·R?þÈÃ=¿8¿8
F="¢?n'?Ìw?-f?ê¬>M7Y?}À¡¸ÛI9Ö_M¾ÝÑ:AD:õÜ/?ÿËÃ={8{8
F=¥.5?@^æ>eWI?÷õþ>J·¬>¥ó<?5'q¸Ô¦9?Bl¾^+;	);åI?ÕÃ=8888
F=`E?ÊÃì>tU?¯÷	?á´>³CC?õ¹#±9§v¾ÓC:àÝ9:ØÛ?ÚÃ=õ'8õ'8
F=Øïw?;F?Às?»?{¶@?Aix?èÈ9)997?:ñ;Ó;"Bh?ÓçÃ=²28²28
F=zÜ =Èl`=K~7?ðG>=üä=}ä&?ð
:jÙ9}ê"?{â;ü°¥;/?ÓîÃ=o=8o=8
F=E¦?½O?+k?#YI?8?:×F?ëÑ8gl9bc>óæg:¹V:`=
?-ïÃ=+H8+H8
F=X?6¤>W9T?ÝÛ>?·ì>shN?;´<r%_<ÐN?ÕÉ:sK:¹ï|?ýÃ=èR8èR8
F=SP?SZè>¨e?\?hö	?`9L?}Ër9ô
x9hú>Üÿ3:X:ø¨!?½Ä=¥]8¥]8
F=
ân?ÿÚ>C?ËB?û·Ó>.Ak?Ê<ü8S9£>îhÐ:g:ýZf?%
Ä=bh8bh8
F=F{ ??ä?ì¹x?Ò½ä>ã.?Vå99
Zä>A;4f:??Ä=s8s8
F=õâ>6>ÚV?º?
"Ô>0;?¨U729*gÊ<d:·É,:·	M?ûÄ=Û}8Û}8
F=l½=3=ìm4?bB>¸Î>U(?F:Ý#f:âú
?è£<Íf<Âß4?,Ä=88
F=F^%?À(Ý>k??k®ø>¼Ö®>q6?Í8$]9n>Y#;xb0;T>?1Ä=U8U8
F=o?d»ù>u?°*?0¶¬>°Â|?À»;TÎk;K?=:ó:Q(?1Ä=88
F=-MU?Î®¥>ÌÉ¤?F;?½¼ü>?v& :º<:xmY?ùø;_!;@õm?Ã1Ä=Î¨8Î¨8
F=G?Áð>lø?K?£¦«>ýÕ?B°9¥£Ã9eæ>a®;Jô:æ¶?Õ1Ä=³8³8
F=3Tk?õèÊ>Ws?¢UR?"ëß>Dxp?A:(R:ª9?{ù;`d;<4q?¿WÄ=H¾8H¾8
F=Û¾?$ÐÂ>QJO?fø>Â>6N?Î'·®ß9áõó¼8a;pÙ:WÒp?ädÄ=É8É8
F=ö+?9ìÇ>­µ[?ã?þh?ï½c?a4:&9:,Â?8¹;%ðo;;E?Ä=ÁÓ8ÁÓ8
F=§#?ÒsÍ>
àK?íé>*f>Á<?¢AÎ8&/8h»?<)x8`\9XZ>À¨Ä=~Þ8~Þ8
F=ú03?Üîñ>7=?=KÈ>F°>Çl2?Ù¸c9H¾m:J:ºðÚ>²µÄ=;é8;é8
F=æk=>Ä<±Ü0?qÐ¸;´à;ê+?Ët¹ºp&9¡<¿É¬;wïa;;C?ÃÄ=øó8øó8
F=	}?ç¹?`ÀR?«0j?>?¸N?®96ð±9QÝ>Õ«<î@!<eòJ?ÆÄ=µþ8µþ8
F=§g*?Ú>=H?+éã>2>6??Éô8JÃ9	q >z8;¹8ô:d{A?HáÄ=q	8q	8
F=u[Z?²Jò>¶f?lPK?µù>­oP?ê9sÈ9,HC?¦<ýyX<ÆWD?ðÅ=.8.8
F=E=!¢È<í,?°®;âø;3?,Þ\¹Ò69j£¿°"²7 Ì9^±=Å=ë8ë8
F=EO?¤?_N?s¦?C³°>z»>??t8gÂ9Ã¬ =:b:5W:dÄ?øÅ=¨)8¨)8
F=µ¿>¡Ö>ýÑ5?.B½=»=Z;&?Q=o¬D=O? 4K<Ã<:91?­Å=d48d48
F=ôE«=/~=¿<,?B¢Á;;\Û?(¸÷9b¾ªÙ¸¹ªu9±b¾;Å=!?8!?8
F=Î%?Ø±>J?!þ>ðY>2Â:?~f 7&96â=4¨:§q:B02?v'Å=ÞI8ÞI8
F=ÍC4?RÃÙ>æêS?Ôè?´>ÆL?jË7£UÇ8>+Å::]d:è\?G*Å=T8T8
F=Ot?g8»>AvP?G¥>àlJ>àÇ??
g8¯8M>):t1À972?,1Å=X_8X_8
F=yD=ÄÜ=c2?sh<tFð;áa"?q¹Wí=9¬y.¿íwZ7SZ9= 9Å=j8j8
F=ü?ÐÏ>xcA?Ù¸>hÓ<>ï2?ÕH9Pj9±kÛ>Mö:¾Î:6ÇG?¡DÅ=Ñt8Ñt8
F=8¦?Àt$?´E?Bu?Å?÷&m?Rp¯9b9¶%?Ä§Ý:õ:ÿÛG?ËFÅ=88
F=Ksñ>o>(xW?;Ã?Û&?Þ^G?JcB9®9fT²>zÙ;w:Ñì\?7WÅ=K8K8
F=!?y/Ä>-R?;dÛ>í>ÄA?¶f9¡©9É>kX<Ú?<ª<?cÅ=88
F=q(?¡¿Ï>ÛO?Åý?£1­>wD?¼mÙ7L=9ß?=H¦a;¿e	;K7R?wÅ=Ä8Ä8
F=ô¯%?þçÂ>TY?z]B?°#î>QñP?GÙ86C9/>ÍW-:ì!:_Ã	?zÅ=ª8ª8
F=k?p­µ>IÝE?3>z^>Ún1? ]Û¸dU9ÐÍ¾&4²9ú¦9ïZ	?Ü~Å=>µ8>µ8
F=®V6>+sÍ=É3c?N?9¡³>¾çF?âÏ<i<´×b?ºB:ØZ:Óh	?Å=û¿8û¿8
F=o?e$?ÕÃl?\'?]"Ç>¡uW?¬ó27(J9uâ<ÕS§:4A:Æ¶]?Å=·Ê8·Ê8
F=¥?Á?XÕ?îþ=?LÀ>$|?sÿº8%Þº9Ð>Í¯n:Oõ*:±µ2?)Å=tÕ8tÕ8
F=+?ýµ>·uW?<Z?½vÇ>ð÷@?áE9dÚV9¼ê>¬T_:þ
):a)?ë¸Å=1à81à8
F=Æh?,/¶>ÁT?9Ú>à#>??Õ@8Oâ9[¸=Ò9áçÂ9ÉÄ>
ôÅ=îê8îê8
F=ªâÕ>¾Í>¦A?Á>´GA>90?nUè6*9Ä%J<Û«J:U:Óó>ãøÅ=«õ8«õ8
F=©k=Sì<Y?´=q÷F=kHh?|<)A<±?×ß<­÷<NY?Æ=g8g8
F=Ñ?M¤>{àg?èÊ~?ZÔ?JQ?¬¶:Rë9¸?B£:Ê/:GÖt?£Æ=$8$8
F=õ¾=QÁ=Po1?^9Ç;vã;!*?'@¹pç¿9l¾«µû:|Ô¿:ô'?9#Æ=á8á8=k?.bÌ>©ªD?îY?q´Þ>fm1?¤È¼¸	u9Î:E¾Å°;ÿ~;É?þ$Æ= 8 8=AQ?@+³>j}R?,¼>l[>Å8?|9e9uGv>çW39â«9Ü>(2Æ=Z+8Z+8=.?#î>
;?ôE?uû²>ox7?~»88b½9")z=ªð;®Ò:*?&3Æ=6868=	[3?Ô>ÇX?4!?0;?F>?ø09ÑÌª9V>3;B¿`;TV5?>Æ=Ô@8Ô@8=Á%?ÕÆÚ>Q3A?Ã+ö>,­>²6?<Óà8:9Ï»>¢p:U[:bU,?	AÆ=K8K8=Z{?D?dÑZ?P2?·ç>½E?Ï|8x±9ögÍ=Z´´;Îúg;_jG?KÆ=NV8NV8=I]?­O?&ãR?³g&?7=Ð>1L?lÇ9½9iã>Öø:þ:b?XÆ=
a8
a8=G=ý=Á4?àò=¶áA=SC*?@ô¼<Ì/l<ÎL?^Îî<Ù«<Ô32?Ç\Æ=Çk8Çk8=²ð[?ù?$J?ìH?%¯>`­F?ì:9§ò9§º>öo=<×7ó;dG??jÆ=v8v8=Åó
?ÀV¸>¼"E?¬~Ó>~°>¤??ku69þè\9ÚpÓ>cB::D	P?Æ=A8A8=e+?£|¾>Xf?k>?¡{ç>R??)9Ex9s>@i;<Ø±:³ßO?Æ=ý8ý8=¤ª_?æ?ßQ?Pó?ÊÜ´>ó.<?&®Õ8Ó99{Æ+>mèó:xç:>ãN?4Æ=º8º8=²ÓD?/eú>;I?_?*¨·>J6P?8,g9¸ª»9p¬>_Þ:KºP:¬9/?{Æ=w¡8w¡8=`õY?P×µ>il?ª?Q?¥?²;9º:`¯F?½ç<£<e5?Æ=4¬84¬8=+Si?Î\?)MI?(ï?P¿>öB??O#Ã8ÍëS9Ú¹k>S½:':d÷8?{©Æ=ñ¶8ñ¶8=ª?`#»>gBZ?"é>,º>°??RS8w³9ÜÐÂ=¹¿R:|P:O?äÚÆ=­Á8­Á8=PC?"ÙÞ>Ñ^`?ÙM?~÷>ìT?µ·0¸039N»­½ãò;<Z:ÌÞh?ùÆ=jÌ8jÌ8=<ù?å Ç>ÓLI?®	?µ>ÂgB?I°#9 9{ç>´8;ú
í:wG?wÇ='×8'×8=¡÷h?¤xù>ko?°ÿ5?¾nÌ>Hèc?¢ê9ã9py>à2s;];K/U?nÇ=äá8äá8=5ÍI?ç_Ì>ëÆ|?¸?)¢>è¨o?#\:&:CJ?ÌUD;ØRò:jO?Ç= ì8 ì8=M?Yµø>ª¡S?4ü¡?§Òn?Å¢-?^¸Ë9¢hÈ½
1;\;ÌA?Ç=]÷8]÷8=©6?ØB>%$\?9ùç>ô>`:Z?K®g7Lâ90<ÐXÉ;®6;²tG?°5Ç=88=~BÛ>§µ{>>ÿ^?'?º±>1ßD?@©>;ü:<A?·Í:as:PE?ÀVÇ=×8×8=L_ð>>Ý®G?lñ§>¦àg>j9?×A·2¤8
½ùc:ªì2:sQ?WÇ=88=dñK?~?pI?ooÙ>]Õ>Ñ=?¿r8Df¢9YT¿=°¯:>rN:!"?(]Ç=P"8P"8=!¦¤?
¦8?«Ed?Z=®?D?c?àp¡9%¶9Ææâ>?,<}ÑÞ;aNF?öjÇ=
-8
-8=Í>½qb>¬mh?R1?RE>+Ö^?ÿÁ9h8%9Dãò>®åá:Çû:N?Õ}Ç=Ê78Ê78=×ÖV?Tì>uh?i"?·Æ§>®ÒU?	æ8½49aR>ÓGè::NR?¿Ç=B8B8=!?í¯¼>K)D?·>qµO>yÁ9?¨:¹§9!¾	Ð/:ìÃ¿9'´j?©Ç=CM8CM8=[?Ñú?¹?L2?2d¨>»^?k³Z8ù»9å4=ÞÊ;ªÇo;¦X?°Ç=X8X8=;I?÷eí>öØX?ó?7Á®>ga?û9Æé9ÖW?ÿD<:êé9ÔÙN?æ¾Ç=½b8½b8=äÓ"?·qÐ>ìùG?Xï?`¢¶>_ñ??hÆØ¸q9¥4f¾|¬9b9¯!?/ÒÇ=zm8zm8=`Y?j;»>å»F?Õ?ÞôÓ>à;?¦4!9R9µ>
¶®:lØ:G>?ÖÇ=7x87x8=NÊ<ôã<,?3c;ñY;o5?¸[Ì8i9Ç¾ø7û\9» =ÄãÇ=ó8ó8=jrÇ<_Í<·¹,?Ü*;A6m;¾?r¯6Èá8òÇ<Û«2:Iô&:´û?èëÇ=°8°8=rå)?ùÝ>KD?]G±>ÀM~>v2?7)ä9ó¾ú<;g|@;màB?ÏîÇ=m8m8=Å)?N¾>1±d?Ê#?<8Â>jäW?"9®pP9øÇ>Ð&:êS	:í{?õÇ=*£8*£8=[¸?e½>w3N?÷õ>/c>/ÂG?ð8ò¢90H_>æx:²ð:]?¿ûÇ=æ­8æ­8=OD?¼ý>áF?ªöú>Æ ²>¥V4?kc7v]W92/=íi9+/9hÇ>»ýÇ=£¸8£¸8=<$?i6Ì>YN?*O¯>ëg>éA?3¾x8Se9º
>ëðQ:Ôù':cú?-È=`Ã8`Ã8=ñE.?!ÆÝ>&+I?B¾>­x>}<9?½S7Ã\9§z<üF;KÊæ:ò¶[?È=Î8Î8=àÛ?ë7æ>ÑÀ§?ö/g?A'È>¸Ø?îÚ9vª9Ò7[?èÈ:Q:`àt?RÈ=ÚØ8ÚØ8=L?×AG?ôK?ÆdK?÷Ü÷>R?X9;ô:¸Ï~>RN<è,Ä;^C/?4AÈ=ã8ã8=ÒDA>¾ø=	èF?Z7?`°?Ø3?Û6=¾)Ó<_M]?W>¬:%]:¬cG? EÈ=Sî8Sî8=	e?é½>`/F?áÄ>Ò>6?Ðb8¤o9&ò=¿a:£¢9$EM?¢LÈ=ù8ù8=c2?
Ü>ÂO?W½>"{>l@?98¸~8×uß¾´k«:ô_: MD?
gÈ=Í8Í8=É] ?JgÇ>âM?æÑ>à>-8?¥¯9pÖ:N>HY+:¹8¤9 ?È=88=ádN?ðHþ>@ÉO?^ü!?Ú>º=?³~9³:k>7ÛE;®Ý;sC?È=F8F8=©Í?¯3³>~·[?e[?6Ã£>wÇK?%\¹óí&9xÎ(¿n«ê:©_Õ:qÆ?t®È=$8$8=¥L?wÛ¶>ÝJ?ß`£>Éó_>	Â:?HH¸e9¸cî½è¨2;å ç:âE?º°È=À.8À.8=>ß'>²n?¤ÅA?ºï>FtO?Q=9÷<ÊlX?ª[=h<}d?#¶È=}98}98=É??HëZ?ì?¹Ð.?úùI?î:¯¿9wC?-=mé¦<1I?3¾È=9D89D8=hÁ?q¼À>BAD?À×´>ÁO}>Ã6?Ö¿8}9D·<>µy9
êf9
?ÆÈ=öN8öN8=û	b?ÅªÙ>Sì?ý>}F>Ìc?,I¸B}9@Ë½Ï:n`:1ê2?*ÎÈ=³Y8³Y8=³ù?Æ>@?¡>ê-d>65?Tw¹À+9É8¿Yùt:Ð0$:)ú>?¡ãÈ=pd8pd8=dº>p>ÔkF?Õàö>E±>
i2?,¥ï8tÀõ8£ù>øÈ9§É9Î!ÿ>/ëÈ=,o8,o8=ª?0À>àú·?Kª?ý#?é¸?ÿï8 À9@ã>¤Ñ;ýZ;ÕÍ¹?:ëÈ=éy8éy8=??·>Â×?P?/ö"?!w?(«9¬c9¬l?rÉ;Õ;äy°?ÅëÈ=¦8¦8=¦ëÁ>è÷p>lN?i?É>´Ä5?ýÏX9-Wn9xàè>Ð«Ô;=";åöG?ûÈ=c8c8=OÓ>Q>¹4E?¤Ò>^ð>Lê4?ë"k¸p¬£9ã·½!N:¿¬:Ä
?¾É= 8 8=y?ÁÎ>¹û?VzN?luÀ>èR?~v9"a9xÓ>A/S:³<:1?ZÉ=Ü¤8Ü¤8=k?Îß?pib?N7?òlÌ>ûäe?Ü©¦8ó8l/¯>O}þ9¬ù¯9ù9?*É=¯8¯8=KT?üý>±¾U?!õ?ÃÃ>mTI?~Z8+9ÔvÎ=¡ýg;Êì: {?n5É=Vº8Vº8=%?1]Í>
ËM?Ê4?Kkà>;N?¨8mK9{h,>lÞ:`:s35?úFÉ=Å8Å8=ý3<?Ó<Ü>ÃZ?Ûð>&">Ñ\G?³¹¸4Ò9ò¾0ËÝ:¢®:å"?ÃcÉ=ÏÏ8ÏÏ8=Óè=WÁ¢=C7?µ">Þ3ò=äù+?ïÙ9Ue9S0?x/ß<ßZ<û;?tÉ=Ú8Ú8=ÞB?ö*å>{½X?ã» ?©ÿ½>ÀX?)Ô8nzC9ÇÜ>jÆ:sof:¯m\?'É=Iå8Iå8=R8o>G>±A?! ?ÑWÚ>J<?=u8¸0f9c¾ª¸M:	0:Z/?É=ð8ð8=ÒK>Íç3>Qh9?zKR>Ì>Jp+?&W=å=|¬S?¬<¥B<<I!7?¨¢É=Ãú8Ãú8=ÐH?Ö¬»>ýsR?vÇ>Ë¹>ZÒA?,%9>Áp9¸°>+r":è:	Û?-«É=88=Û°C?É»ï>
øP?èu4?Noè>¥ÁF?xeÔ7Ó~9Z`U=¾|P:±©:¢,?R«É=<8<8=^?¨Éï>m?o1Ñ>ý
k>hØc?|/a7[§9S­µ<«:Ï%U:6M?¢¸É=ù8ù8=c0?%`Ø>3ÛP?¬8?9kü>ÎJ;?«¥9$¶n9!«1?¹2:®ìø9Í7?EÎÉ=¶%8¶%8= é>ý0>ÝG@?|Ö>«6P>¿/?¹=
8b4`9fE¡=ræ:º:±µD?ÛÉ=r08r08=ÎG?~Ù>ªk?·?©ÐL?
oe?ô:r:{9{?eT³:°dW:4#U?\åÉ=/;8/;8=À?¹?.??¯:²?ùSO?î\?¬Z3:#9¡?èÝª;]V;
L?ÈüÉ=ìE8ìE8=Íõ?+r±>µ°O?Ä?jµ>L?V¤¸Í9'¾@Ú= &©<êÑe?Ê=©P8©P8=æ+´?¯"?cÙ?:l?»¡Ö>ïà?o(9v 9?a;\:¸Ø?NÊ=f[8f[8=¦3?ÑÜ>Ø¡O?K·(?iÝ>.oC?/9Ó+9
?±4B=¼ðß<5^?Ê="f8"f8=(?<ãØ>¼nF??Â­>PÀg>ð??®vî·CÎ,9E¢°½T@:ñ91â?9&Ê=ßp8ßp8=¨i=?Qà>çæW? #?É>®O?ÕþÇ8v%a9gc>Æ=:²ò9Î³?z6Ê={8{8=ë
?%¯> J?½?Ø>§q>89?;9;9,¤à8ä[U?)²:<öx:)7? 9Ê=Y8Y8=4?äÊ>éPI?Â>]4>NE??kî·Õ9<I
½d[º:õó­: 	?v:Ê=88=Aí>Ðå>©&P?Ê-A?ä?Ö]>?´9PÆ9·ßè>@	ù9ãüÅ9Á!?BÊ=Ò8Ò8=&W?ÈC&?SV?=?Ë¼«>øT?Ð8.9:^>:úì2:§`C?2CÊ=¦8¦8=%{>¡Ð">	Âz?Ãìv?ã?¼P?x§p<<GÂn? ;·;Ám?oÊ=L±8L±8=0Ì<øÿ<3?Ô£Ï<o£<ú"?¡k9Ðµ(9ÿYí>pðq;@p3;,?*yÊ=	¼8	¼8=gYm?#È?)H?ô#?Ãpå>¸î6?ù8v9þÈ>Rë:0¢::?Ê=ÅÆ8ÅÆ8=§ÐF?Jó>À3Q?u©ë>«>&ÃC?æ¯X9úV9?§?{;j±6;40?wÊ=Ñ8Ñ8=æ?9
Ô>A?ÉÈ{>R&0>Óõ6?:9¨Ü?9ÏCø>Ï6:uôR:	î9?Ê=?Ü8?Ü8=L?.?ÂÍ?DÔ6?ZTÁ>r?ÙÑR9ð^9Åò>Þ÷;§:f?ÆÊ=üæ8üæ8=B?Øá¨>ûXG?öÈ>Xz>+B?LÎ¸R9Ö5½÷j:¶Æ9ëÍ3?¥Ê=¹ñ8¹ñ8=`Ã?ßÞ3??è?è>T¾?À9åa9??ê$;æ~:#?¦Ê=uü8uü8=©Q??èH?eýæ>²>Õ ??[V¤8î¡9_(>¦«;X:G;eÒ[?/¶Ê=2828=';\?
´Ò>¼É??f?Ðï>ÍÉu?¡E9ã«9ÅN]>.l]:F]õ9;g?AÁÊ=ï8ï8=âúÜ>ßt>PÎC?Érö>ì°«>Á»7?`¿¶¸:Çt8$ ?¿9d¨9UX>gÓÊ=¬8¬8=²k?5µ>
DP?²0?MÁ><õ>?w)$8ªì®8Ì?p>¢;²¯];¼%;?hÖÊ=h'8h'8=w?´³ü>ÃO?Å\?|ìð>Jj?ì:@9+Y¥9TÏ>8¦ã:×î:íÜ\?­öÊ=%28%28=¢¤>ñªJ>0O?LÚä>[>¡,I?&Ës¸ü9gùÝ½:Qú-:Ü>`Ë=â<8â<8=ü=ßB=	ý0?b&<¹$<Î ?Cð:¹	9Cp¹¾Tå8âÆö8|í>OË=G8G8=9@S?
ü>_V?î?{¥>º
I?Â¹·-9!p5½¢g<¼;D?zË=\R8\R8=Ú>?Zí²>ÑòL?Ô·?ÅÇ>Jõ:?#£7v9C=H;iø:,U?UË=]8]8=úf?Þ?îL?ü#?iÞ>õ <?à98ª9L(?Å3;þk×:ä½-?yË=Õg8Õg8=ÜÆ>Ét>áP?yñp?´],?í2?>K=à¨<Öm?õ0>W¹=Î¢D?%Ë=r8r8=?üÓ>ycg?z©1?ì>«@?îd<9Àû9Ü­?äS;¬;ÿQ?+Ë=O}8O}8=kK?+'ò>i5W?''?ÂÉ?FëO?1º8¶Îi9«K>Û³;z<;(s?6Ë=88=öt?C¸ø>#ª{?T?(Z«>
n?ý¾³þ©9Ï¹":?±:vç?	7Ë=È8È8=Ü?ôöº>äÓC?pW>>yá3?ÎK¸öÈ8té¾9ÛÌ 9¦û>67Ë=88=;Ûq?^º?L?Óü>d±>«16?{]8q-¥9D«=X¿:ûiÆ9o0?[7Ë=B¨8B¨8=ûNa?e×?àU?	]c?)r?¦áJ?>?9C9|þú>Æ;Q7;Ð:?½;Ë=ÿ²8ÿ²8=#??éâ×>b?ïþÉ>¶{>¥D?hàï8oO99Ö°¥>]½;E
a;ígW?ôOË=»½8»½8=Òu?ÊÖº>h¨?ì?ì­ò>
Ö?{¦Ú9Ìà9Êù>#ÕU;½: {¹?ûeË=xÈ8xÈ8=Z^?0Ï
?z	M?Àz÷>£>A?9Ä7Þ9l<ÛZ:n4:Ï%?ÝjË=5Ó85Ó8=Æ­w>;v>ÒÉv?ÔõÒ>Üß>`êO?j6È7ÚÌ9oE=|L<
ÃÕ;9ðt?§tË=òÝ8òÝ8=,®í>®>YL?åÒ>Ü>M@<?íL9b¬9÷!>b;n41;Ù\V?ªË=®è8®è8=Ñh=W+=¦-?_Y;0)*;<#?:½9£9g[>'¸²t9Åô¾LË=kó8kó8=CBd?þ:?ÑYP?æ¸B?ÍC?á=? ;Æµà	99¸»9XK9?$2?(©Ë=(þ8(þ8=È?ÆI­>EJ?O?i?±F?9²±9t>·6;æè:ÀI?4ªË=å8å8=IL?¿È¡>¥Qw?ä´­?O>(?(?P:l¿9W²K?fgh;"»;Ç`?ÅªË=¢8¢8=kñý>	Ì£>ðqF?GP>í§K>õn:?áù¸Ê9z\¾v::©Ð&:5»?8ÀË=^8^8=}Ô?7<?A/??¤Uæ>41?ò¥9nÝh9~O­>#;Üh¬:]År?=ÉË=)8)8=ÞLF?_»å>qù\?&+?È8à>aÝC?_{9Î9kí>ôÚ´:¼q:nµ??ÒË=Ø38Ø38=VD?¼Ü>mrd?tñ?èw¯> +L?¦99\@	9#-?Â:H:|a?²ÖË=>8>8=½=fSÁ<P 0?GÎ;!·;±X1?Hy¹¯W9Z?©¾±}À¸ .®9Ât
¾¾Ì=QI8QI8=ôHú?®½<?â¼©?yÏ?ñ©?Í-È?#²-:v:°?.:íãì9ý|?­
Ì=T8T8=Ð.>öð=¡e9?ÆÓî>>µ¦>¶_7?ª9=½Aã<­%Q?^!=(zP=Ôò@?
Ì=Ë^8Ë^8=Àzk?Åï?I?³?¬³¯>:B;?/87°9;R>S9í:U«¼:ôð ?Ì=i8i8=z
?êä³>
UI?[hß>½$>è2=?ò(V¸Lkp9þ	ä½4Q#:ýÚ9óO??Ê Ì=Et8Et8=(LN?Â?ïGA?ÄË
?°GÄ>Lð8?p^¹8a9Õ:>)!;ìÅ:"ÑP?ú#Ì=88=È`?¯­
?ÖÜN?b?Àã¦>>{G?'¹9H¢T9.?+:Nä:¯?;Ì=¾8¾8=°`à>nñ~>ÒNa?d
8?º0ù>å=?Á5ß8î6m9èâp>?6¯:ìtF:çb?õOÌ={8{8=ö<U>"è>Õ8?Id?ä>bÇ+?2À:±fR:íÞ?=[ùH=Æ??N\Ì=8888=»h@=ñA=
 -?c|;ßd;3ë?¸09®iI¾J9-o9<}Ý>wÌ=ô©8ô©8=­
2?sãà>¯J?Ký>s¶>õ1?Ô=·Ð`¹9M¼wÊ:-:ø*	?Ì=±´8±´8=¼Ý>÷È>ÎdE? ª>Y>¤@1?7Bè8¦Ñ;97I>°¥c:Ö:àû:?Ì=n¿8n¿8=í¨)?sÑ>÷:O?ªsí>Ëa¢>Å,;?Ø;
9^19ÈÑÇ>O¥é;q;|M?Ì=+Ê8+Ê8ñÒ=·I?/?ÓNC?ÚÉ>*¾>ÈÎ:?)Ä8zDó9DÍÎ=dÅ9éÍì9Õ>JÌ=èÔ8èÔ8ñÒ=û¥?ê8
?·¤?-¹O?Á·>÷±?$VN9ã9øù+?l9;F¶:ÞpP?¯Ì=¤ß8¤ß8ñÒ=ºã>äê>ÿÙN?!Þ>×]>£??QD7£&
9¿¯5=À~';q±Ü:JB?MÌ=aê8aê8ñÒ=Bò>f`>ï	E?N¦>»þp>óê0?½Æñ¸¬C9o(¾×wÜ¸{}9~_¾;¦Ì=õ8õ8ñÒ=Ø®??Ì¾ñ>XüJ?±M?y¢Ä>Æ??;Ò9Oö9e>ßQ§:P4J:§ÕS?ì´Ì=Ûÿ8Ûÿ8ñÒ=+?»xÏ>>S?v`?Z0?>?ó÷9â):#Ù>é¤={x²<D>?aºÌ=
8
8ñÒ=ô?Â>­·P?1ÅÑ>">(B?=7V9¼Tß9)u>:u:§×q?iÅÌ=T8T8ñÒ=4?'Ã>"dP?±m?[=&?»ì6?n9*9¬>gâ<Ydª;K­Y?GÜÌ= 8 8ñÒ=nM ?­Ö ?%?ZcX?kå>ãq?DV 9äeÈ9ßÒÌ>]Î!;øÕ©:ås?hÞÌ=Î*8Î*8ñÒ=z9?`Ó>Î¢`?.?èèÝ>dßH?q9S9¹õ?
¼<-!B<|iI?ÍãÌ=5858ñÒ=Ñ.£?ØX??avc?¹Ô>`ñ?[3a9Ê	93Q?À98<­¦;ø?9éÌ=G@8G@8ñÒ=ä%?cª>;? ??A>e?Hñ 9¬9Ìuï>ÀÇ	;ÊÎ:Ôüv?9Í=K8K8ñÒ=ó¿F?ÑÉ?7B?Þò>éµ¢>ïf>?äÑ)9¥N98aÒ>:¢;×I;ù&N?ªÍ=ÁU8ÁU8ñÒ=_.?}ðÅ>a?0x*?¸¹>6új?ÎB¥9Èb}9G÷&?6:>79Tée?#Í=~`8~`8ñÒ=X?Æ>ïG?}Ø>²Ä>¬i??PQR99Z9`¹ö>àªõ:Õ1:¾q?èÍ=:k8:k8ñÒ=.¢s?]Å>?[(?u>4 ?oxg99Ûç>	¥F:Éµ9
ß?Í=÷u8÷u8ñÒ=QÅÅ?Bëe?}4\?)5y?ª	?8¬h?è×8Æ9dÂ9>ä@¹:a:ì¥5?²8Í=´8´8ñÒ=¤?"L/?;S?þ~?]-?½Q?õB9LÛ*9Û£â>e÷Á:Áj:QT?Ø@Í=q8q8ñÒ=¡#k?¡Ýû>·ÿn?X=?µ>?/S?f<Ø(<ÅX?$à;q$;vÁY?¹HÍ=.8.8ñÒ='*¶?ì?sB¡?"?qÕù>Ö?¬xÕ;;ÕT;Lb?^Ä!<á¦ª;ð«r?ËHÍ=ê 8ê 8ñÒ=æ)Y? z>²ÑÝ?ml?eÔï>¨s|?o!=Dó¿<ºMW?é;u;I?ûHÍ=§«8§«8ñÒ=gPT?âáã>Än?t^a?LB
?7L?t¯­9»9`í>m:b6:EþU?MÍ=d¶8d¶8ñÒ=yM?òþ>½kN?J¿Â>$_~>pþC?j¸#9¦%9(d?:.ª9FM?`RÍ=!Á8!Á8ñÒ=ûqe>õ1>£W?rÞ&?æ>º©9?$kE=Lë<ìûV?ûö·9GÊÊ9,<è>GVÍ=ÝË8ÝË8ñÒ=]1t?Y/Ú>ûA?Aë;?>?ÌÐ¦9=ò9¾°>Û;%t;;?`_Í=Ö8Ö8ñÒ=Jõô>ªß>ËÄK?Å>p>nó??N°8.¬É9gà=Ü«;Õ¥Ê:q0?}Í=Wá8Wá8ñÒ=¤x·?%³;?;z?¸i¤?ÈS2?ol?Ö9d9Ù<?Ô;¬J;´¹:?=}Í=ì8ì8ñÒ=Y+?¿>éJ?o?â>]V4?¨9Aª99Ø^h?>°;¶Nq;Ãù:?~Í=Ñö8Ñö8ñÒ=íÈ>®¨>æG?7¡ô>>§>
:;?ßi:æ!:n78?sç.:ö:{G?'Í=88ñÒ=ñMI?Á?<F?n>?Q÷Ç>ñ9?5xâ7Ùl9NÈt=Á²B;¿;àÒ)?Í=J8J8ñÒ=p?c®>þ9L?Êì>Â¡>@_;?$°8Ka±83zY>ÿªR;zA;@qM?àÍ=88ñÒ= µ?E9·>¿dG?Ó£ó>æy§>6:?º¡ú¸B^³9ÔÚ2¾.4m;Ç«;gßF?2ªÍ=Ä!8Ä!8ñÒ=<Eì>s>ÅuY?ù0g>Ç>OfL?J8ïø|9qÁ>?8z5­9ëKê=ê±Í=,8,8ñÒ=ù>ËD>å{3?{>
ô=ô0%?Þ?¸mv9@¡½^çB:Èö:Ö.?!ÏÍ==78=78ñÒ=9[?'ô>PTe?ø ?Ù]½>ùY?8=9?`_92Ù>g:s,:VÙ+?ÐÍ=úA8úA8ñÒ=0¡V?û>åZ?Nì?Ô«Ï>EèC?¾1µ8vA9ßÃo>q";6ªä:÷5?·ÐÍ=·L8·L8ñÒ=ÿ~J?Èö¯>ÎL?o?P
Ð>q?599Î9Ò`>ß¬d;Lâ;¼[a?ÉÐÍ=tW8tW8ñÒ=êQ?Ç`>½à´?
 ?¾ßv>õ¥?*ø8ù[®9Ø6>u;My;]Y?ØÍ=0b80b8ñÒ=áf?äÓ!?AT?ÀÐ
?y¯©>^mQ?SN8%>:9Í
>?¦;²U;ß(G?#ÙÍ=íl8íl8ñÒ=4[o?ð>­«~?¸j?¯A?²äm?ï8:bæË9nâB?ã;9N/;ÐÛc??ÝÍ=ªw8ªw8ñÒ=Åm3?Y¢>ì·?±S)?Ê¨±>Kþs?X9Ï9Aî·>Ñ/<Ï><¶S?#ÞÍ=g8g8ñÒ=ä?ë¹>,I?eË>>,2? 8·8d9.M>?];pÔ:Æùl?iâÍ=$8$8ñÒ=M?Öó ?Ïèi?¨?è8?¼[?^"9Ko9Lê>û¬:ÍÖA:°þF?åÍ=à8à8ñÒ=Ùúæ<óª<Oò,?$=8¯À<Õ*?¢¬
8NW9Ís¨=êY8<Ù<×÷2?ÊôÍ=¢8¢8ñÒ=ô<?Í7¼>SI?ò¬?ø°>°g??1ô19kµj9ÅÂ>"ÔS;ýÖ:Ë|?lÎ=Z­8Z­8ñÒ=|}?ÊÈ>EÞ??ã>k%>´R9?ì?m8ný9ÞÜ=´Ç9°do9U?UÎ=¸8¸8ñÒ=O9=¬=½F*?âz;-¼E;1"?}ô¸ßî9Ü®t¾ý·"9x9Ên>e5Î=ÓÂ8ÓÂ8ñÒ=ö­:?+á>¹ÜS?kÏá>X>@?<Ô¸æÏ_9qÂr¾0Xµ:Ø8Y:¹·U?5<Î=Í8Í8ñÒ=gP=?¤>²?ò=?ÈÓ­>ÈÞ?~¸;w9ÜÆ¾#+w<·uÒ;pS?SÎ=MØ8MØ8ñÒ=÷f)?$¹>-<j?r¨?p >]	u?È¸þ»9LSq½c;¼O·:ç9?çTÎ=
ã8
ã8ñÒ=:±?óAF?tF?lo?ý?ÿ5C?hª9­>_9¸C?4¢<Ø|¤;¥a?fdÎ=Çí8Çí8ñÒ=Ñ±ð>%>÷c?û{??¯ÃÑ>Ð°i?$CS;Wïú:ÍW?Â;Ó:]ì?,gÎ=ø8ø8ñÒ=Ê0÷>·É£>Ô-A?Qu >J*`>é>7?ª8ºfg9É6,>{Z.<pæ;ÞA?rÎ=@ 8@ 8ñÒ=ØÈ<v<ÜÉ8?a÷<å¼<¡'?ý0&9¾!9°Í>Dä:D@Å:  ?Î=ý
 8ý
 8ñÒ=TÀ?K®?r:?Tøa?ßDæ>{8{?oÊ9ª9ö?¦þ¸:
mO:âPd?YÎ=º 8º 8ñÒ=@ìI?ÆîÌ>x=|?è}à>Ö>C¢`?0.³8(þî8gî¿>¶:#º9ï¾j?Î=v# 8v# 8ñÒ=Ý'M?·[ð>°Z?9z?Ø9?i2N?ÓAÝ9è
:È>å+À:Y:a¸ ?oÎ=3. 83. 8ñÒ=M?Yþ>yïN?b?ñ3µ>TF?|æ8n§9C{M>²6L:Â::uØ,?i¤Î=ð8 8ð8 8ñÒ=;RÙ>ô>I=M?x?ÛsÄ>ð@?É!9:¾9LR>$`;è(;i%J?!¬Î=­C 8­C 8ñÒ=²9?ÁÚ>RX?q:=?ýIì>vM?f9o9coö>jg0;8ç:ýNC?0ÁÎ=jN 8jN 8ñÒ=#ì>Û(>lS?OÒ²>Au>äÔ:?·ñF¹I29çÔ±¾§Â:ó¾}:ÌC?ÂÎ=&Y 8&Y 8ñÒ=èA\?gm?}-P?¹K?ºÄª>MSF?AaX9d½}9¬NÚ>H\Ö:¤:ÎH?ôÂÎ=ãc 8ãc 8ñÒ=?íÙ²>öÓQ?Ì?-VÍ>²½C?U'>8ÔD*9Ìò>hC/:@ý#:ÂÌ?\ÕÎ= n 8 n 8ñÒ=æç.?%Ý>+yJ?xAþ>ò©>ó??¬çT8tD9Gÿ
>$:ÜY:Ú? éÎ=]y 8]y 8ñÒ=Â@=úF=àî*?n¯±=®b=?æÅ9ï<9¿>Æâ·Mm99nH½±þÎ= 8 8ñÒ=µCø>2ì>%ÎK?>{O>­6?ÙÊ'¹¬Ë^8£ÌÀ¿ÛS:V:~I5?Ï=Ö 8Ö 8ñÒ=bÃR?*ñ?N?UáÄ>$Y>\UA?©5¸^Bâ8pM¾êÎb;ÖZ;ã×N?Ï= 8 8ñÒ=JQ:?§®Ù>B[?lÞû>GA>Ø|_?eÇ¸ã¢9Õ¯¾o+ 9Sµ9t!b>$KÏ=P¤ 8P¤ 8ñÒ=ÐS+?vÖà>¼C?x²>:§> Ò/?µÂn¸;s9Kû½[D;Ò®;ý¶-?QÏ=
¯ 8
¯ 8ñÒ=Ê0?ÒÕ>v\S?í?êÁ¨>pF?´¡9H-p9^
?2Ä;kâÀ:â.?ÛTÏ=É¹ 8É¹ 8ñÒ=ÚM?áÂ±>`N?q¼?øÃ¾>Ï4?½Ò9þfì9ó5ä>ÿ<¾;4?f`Ï=Ä 8Ä 8ñÒ=T4?Øè>¨G?yfõ>3>®ÐG? U8è/9ÞÐÔ=Zf:Q":3c5?kÏ=CÏ 8CÏ 8ñÒ=\?Ý)?×
U?q[$?ýuÎ>4ËK?o­%9RA9±§Û>º.;¦Ó:>WS?ãoÏ=Ú 8Ú 8ñÒ=Zâ=?$^ç>R?>2Õ> ]>jB?¯Ï-·,ñm9»¼R£:Âi:L¤2?KrÏ=¼ä 8¼ä 8ñÒ=Ö8?ó>óöA?z>.M>dj<?L±·ë+ñ8oõ»½J$:Y¼9VW?$xÏ=yï 8yï 8ñÒ=
Á=ºF=¦a1?DMÝ=Ó%=Rý1?ÀDM:ØC:BK?¬r<ÊW9<Ø@?ØÏ=6ú 86ú 8ñÒ=©­Õ<Õ<3,?úQ=)å =½Â&?ªn97/´9©>jÀ]<­`#<Ö»-?Î¾Ï=ó!8ó!8ñÒ=:gí>D>ÝjC?$=>ñ¡>F2?Y¹
Á9&A¾mpþ9¡Ï9Û?ÇÏ=°!8°!8ñÒ=ßÈ-?wà>F?ëÉ>
>\U=?äøü¸dI96u×¾X®;ßY;[wL?½ËÏ=l!8l!8ñÒ=Lª{?ÉUø>j·?$?#¢
?
?EÈ9Ü9/?WhC;^ ë:LÁT?ÑÏ=)%!8)%!8ñÒ=æ*f?Ì?$_C?0Ô>:gU>sï4?Êöê8¡1^9G[>éz9bÍÁ9Q°> õÏ=æ/!8æ/!8ñÒ=Ð>|>»´H?>nKU>4Y8?Ïå8VÄ9IMJ=Á+;þj¨:/^?cÐ=£:!8£:!8ñÒ=ì!?õ×Ô>ÛÀB?}ï°>tw>M7?±¿]8K=9¢³>¦:Á:Î:]7?+<Ð=_E!8_E!8ñÒ=öú&?Þ¬Õ>DH?2mÓ>>:??­Eë¸ÓÝ9ßÜ¾\Ì;êÈ¿:­MU?NÐ=P!8P!8ñÒ=¹Ø=?¢$ì>{ÏM?ªO(?[ÔÈ>hV?^¼P¸Ù9 ô¯½,;<¹é¹;çáY?^Ð=ÙZ!8ÙZ!8ñÒ=<¤K? ?-OE?ÒÜê>Cõ£>²Z7?¼09:Ç«9Ë±>éj;î;W?´^Ð=e!8e!8ñÒ=ÍI?­³ë>¼pZ?W\?è >ÏM??k¸99õÁ"¾¬:Í%:CýU?@aÐ=Sp!8Sp!8ñÒ=:/}?R!?ÌãH?å&?Ä8«>Ï??"¹]o\9	¨¾b{;ðÚß:Ï1?jÐ={!8{!8ñÒ=çWê>ÆL>ÓM?ÌÂ>Á¸>öy>?´Ôø7Nü8d;ü=´8,9:(9À>8oÐ=Ì!8Ì!8ñÒ=z¬f??Â	?9UV?éÚD?£Ü>Ád?[9y9´?p}¿9þi9¦è*?¥Ð=!8!8ñÒ=- î>Ìí>²ÿ@?ðÑ>Ï>à_3?sª¹8¢ø	9i?¬>áI;ÑC;¢<?ùºÐ=F!8F!8ñÒ=m¨?ò¾>çR?)P?L?Á>ÿÅI?özý8¼9Áúá>U:<ß:¼»J?¶ÍÐ=¦!8¦!8ñÒ=¬N.?öòØ>Æ®M?\	?Kº>ßV<?Zb9tá9Ûh>ãäh:?M>:÷¥?wÎÐ=¿°!8¿°!8ñÒ=ÃÀ#?MoÕ>iD?è½>sÚ>L5?³:9Øß9Çs?ô£<;Õ>õ:ªéD?µÏÐ=|»!8|»!8ñÒ=?M¼µ>qK?n?
Â>)3=?r8ÕBõ8¹'}>:ÉA;n÷:ÆH?»ÞÐ=9Æ!89Æ!8ñÒ=>>ª$>ë$]?§|L?Ìù>Q?ÂÜ©9w9&?¡<ô{;<¬\?bãÐ=öÐ!8öÐ!8ñÒ=3X³=pmn=@?Ö/È>Ú{>³`:?º÷?=kè<3XS?Ôêû<	 °<7?ÌæÐ=²Û!8²Û!8ñÒ="R?j?$]?æ×?kk?¥·S?©<:å 9iSl?%å¡<çzX<=s??îÐ=oæ!8oæ!8ñÒ=Wþ>÷Ó¦>ü$C?îµ>%>ðÅ3?
uH¹²"9|µ¿ÛÑ:µ:që:?öÐ=,ñ!8,ñ!8ñÒ= Ð(?WÜ>cD?{ÑÏ>zs>&8?g80A9¾Áç=
Ó;-ä`;É>p?èøÐ=éû!8éû!8ñÒ=8 >?¹Ì><ïm?F^^?$h?£÷V?ê)¢9Py9&?`pØ::Jî0?Ñ
Ñ=¥"8¥"8ñÒ=é>y>^P??wµ²>9;?¥T±89nÕ>Oø9¡ã9Û ?©Ñ=b"8b"8ñÒ=P1[?ô?`T?®6?ÌÝ>êÙR?ÛÍ7õ9ÁNA=Ó:C:»u:?GÑ="8"8ñÒ=?*£>ÓWZ?ÈìW?à¼?þ¯V?¯R¢9²9oVé>ó i:®!:9?ÒLÑ=Ü&"8Ü&"8ñÒ=c"Â<ü§<óÇ+?õo2;E;1À?ðpà¸ª­9½6L¾r³¸ä`æ8à<¾QÑ=1"81"8ñÒ=ñÎû>Åñ>¯N?Ò?Ö¿>=??2÷·eè8Y÷¾¯,ö9l{à9z^?ô[Ñ=U<"8U<"8ñÒ={!?J8É>FqM?ü>ô¾§>-]@?wÊ89­bD>]F;íÉ:wxD?obÑ=G"8G"8ñÒ=È=Gá<ùî1?ILÓ;Ñg¬;	à?Ñ¸U29Û¶¾2¸­j9Ò"¾óbÑ=ÏQ"8ÏQ"8ñÒ=xI%=vé<>5?Îd=Å,=$)?¼º:ú:5eÔ>G®S:¢?:2Ë
?ÎfÑ=\"8\"8ñÒ=åÊf>]>ævD?ubX>¶>Ï9?ÐHX=WÂ=.ZU?æ¶$=$Ï<AK?ûzÑ=Hg"8Hg"8ñÒ=®zÜ<¤<~ø+?=ú÷Ò<½r!?@ùH¸·íi9ïÛ½·x<3½;Ø.?Ð|Ñ=r"8r"8ñÒ=nÔ)?ÖÔ>%EL?¹Õ >p6_>ªu8?z½#8ö9ãÂ=m´ì9­:Å9?CÑ=Â|"8Â|"8ñÒ=ÀH?*o>³µz?§?]¼>ÊÑK?t9Ðµ9ëáÚ>3;°:È,?ùÑ="8"8ñÒ=ê_?XC?VR?Âà>d>µeH?Ö!8ÞÏ9
=Ù5Æ:Z:/?ý¤Ñ=<"8<"8ñÒ=4M?yæò>EX?t¬%?Ï>ÞÄL??× 9íE¸9br_>{äÓ98J9Ê¬5?q­Ñ=ø"8ø"8ñÒ=Ã<2<ò"2?4g=Ãä<k%?h9¢OB9syG?¹çú;åb¾;°(?¾¯Ñ=µ§"8µ§"8ñÒ=sü9?×>Ä[]?Ê??¼«>Ë]?@·§;-9:ÓJ½´ù§:4r:?1?Ü±Ñ=r²"8r²"8ñÒ=<m?¶,?Ú¼?8FS?1Ö>È|?é·9µ9¢Iì>kG¹:B:¶zt?Ö¾Ñ=/½"8/½"8ñÒ=µ!ç>`Ì>>ÓF?H¯>ú x>%5?²à¸Ìt9ã¤¾@þ8::º¨4?ÑÑ=ìÇ"8ìÇ"8ñÒ=Ìå<ÿ­<×å(?ãz<ÊJ<d?f{7þ1n8¥>ú08öb9U#Ç=@ØÑ=¨Ò"8¨Ò"8ñÒ=/µ?vÅ>úE?¯±>ë¹z>Ml5?(Æ8ZW9µîk>o§:kÊ|:<)?ìÑ=eÝ"8eÝ"8ñÒ=ÈÇ">
<Ð=H?1M´>§>mÙ0?Ó+=¦»Ê<i±X?/?=Ü<Å<üËJ?ñÑ="è"8"è"8ñÒ=+}?Þ¿?pØQ?ñ/?ýæ>9ÂB?¦92m9r.¬>©zî:YL±:^+,?õÑ=ßò"8ßò"8ñÒ=¢Ï?ëÍ	?-Þ??
H?ÃÅ½>êî?©8ÁµL9ßè>>sÿ
;Ê¾:4;?aÒ=ý"8ý"8ñÒ=èZ?GÝ>á|?7ú~?SÀ?æR?Tz9;N9Åì>}ò;g;­Jl?ÚÒ=X#8X#8ñÒ=¬tÍ>YZ>µ1q?g^?ªx¹>ôU? åK·2Ïr9½øÖ¼.E<*6à;cî`?QÒ=#8#8ñÒ=î^û>D£>i?E?ï´>b~>à-5?X×º8®·¶8ã?Eå;åïÎ:-ÎE?ðÒ=Ò#8Ò#8ñÒ=Dª=<,{=Û-?È)=ö%ú<
­?2Â¦¹s{9ÎÆ)¿¢¿y¸9M¾Ò=(#8(#8ñÒ=ã¡R?$&ÿ>¼US?¯Bü>³!¦>(\B?¡¸Øjp9ÃC¾k9Õ90>Ò=K3#8K3#8ñÒ=Jÿ?O;ù>æ-?Ù´?x¶?t¡?#Ì95G9Zë?iO;1DÄ:D?!Ò=>#8>#8ñÒ=$?ºØ¼>_??Ëïª>3üJ?,ÙS¸-Nu9Ý½¾":b*:V~?;1Ò=ÅH#8ÅH#8ñÒ=L?g¤ò>¬PW?¤xì>d>zS?;X9þ9#Ð>ÂSG:Y¡:»YF?Q;Ò=S#8S#8ñÒ=³P?­É?ØºD?e¼$?FÙÞ>>=?Y©9ù¡9 ?Ì-;Ýªí:s4;?DÒ=>^#8>^#8ñÒ=¤Ã<¢<´C4?×Á;Nü;^-?Ö*³¸pM_9úfM¾Jã;æ7¨;u--?ßFÒ=ûh#8ûh#8ñÒ=àÀÊ?Wâj?û\?ìl?¤®ÿ>
]l?2N¸9¾ñâ9ïæÏ>ã;
ë;q?ºSÒ=¸s#8¸s#8ñÒ=Ûf?wØ>ÐB? {?¹?ÆÊw?¥!«9wª 9vV?Õ;]2;IìZ?WÒ=u~#8u~#8ñÒ=O0?£²>Ad? ±+?V¬â>PèA?XÍ]91<9ÞÛ?/t±:èó^:ÊÁK?Ò=2#82#8ñÒ=´
?!´>

E?©Lö>éÝ¬>_6?èAÍµ®Ø9Br&»­×>:4':Û?ÄÒ=î#8î#8ñÒ=º6E?¡¿Ú>IÌf?"¡ú>3ì>Åæ^?Òö89maU>}Á:4:¥*?Ò=«#8«#8&=¹U
?§ê§>æR?}×«>(Óh>\ò<?çÃ7¸áÉ©9e½µ~;³±:m\?h¯Ò=h©#8h©#8&=%C?v]Ä>_I?ªÔ>è)>|47?¢|r8Í,9æ3>¾§×;;Y$;?¡ÍÒ=%´#8%´#8&=µ?äÞ_?EO?úD?Ôîú>ÊôH?«ç^7T¿9£Í<F:
þ :ùK?ìÒ=á¾#8á¾#8&=×<?¢íä>n,S?¯?, È>ÜI?ºß÷8úÍ*9]Á¹>ô6õ:T®:A4?öþÒ=É#8É#8&=}(]?äð>/Þk?jQ?êrü>£\T?D>9ò¢²9U>Ü]}:ö¡V:?¢Ó=[Ô#8[Ô#8&=Y<?"è>åFO?Gú?¿>«ÂA?õ&A90±9>iÐ:ìï:æÅH?¾Ó=ß#8ß#8&=/?²(?×ìF??²$¿>;?Eàû8£SY9EY>"Î;Á:(·>?{,Ó=Õé#8Õé#8&==vy?.ÔÆ> ?­È:?ö(¹>b?Qä>9ì8£9Ø²>< :bÚA:>S?o3Ó=ô#8ô#8&=Í?E=­>ø%I?ªW±>ø@v>}\8?±º7q9{<Õó®9Ù'9k?^TÓ=Nÿ#8Nÿ#8&=ñÛ?}Ú?Û¢´?8ç?0Û>´V©?F¥9À~997?Ý$;tþ¶:°£f?ægÓ=
$8
$8&=()S?Îô>5Ñ\?ôþ>*>ôN?XçA9x³9K>þ+:ý':^?yÓ=È$8È$8&=5Ô?7¡>	^?»àK?Þñ>'X?I£<§ 6<}d?ý³":ÿ0:á3!?}Ó=$8$8&=.?«àÂ>¸D=?e>ë_T>¦à2?Ãµ8FV9S;Y>EB9UßÐ9%¦>tÓ=A*$8A*$8&=CÃ>|ö_>1_?)!?2GÄ>ÁTJ?	Ï9ºê9þ)Y?Àè9ðF´9ÂA%?+Ó=þ4$8þ4$8&=5"?<Ê>3TM?=RÎ>ë%>¡hC?@µê¸JÕ§9¿3¾.z:Èó5:ÿ/?¦¢Ó=»?$8»?$8&=Ö(?$®>0'a?µW ?ä¿>WV?´í?8j~9x4«='<7;ùçÈ: {i?£§Ó=xJ$8xJ$8&=	/?î>üE<?!>Éb>îû-?Õ)8 Ð9Xô>ò@<-ì÷;á;G?HÈÓ=4U$84U$8&=S¿6?æTê>R¥G?9¤Ô>8Ë>´4?h®¸âap8Gl9¿¤;Ñ%%;¡iG?d×Ó=ñ_$8ñ_$8&=Ãp?}»>_¤?ÂN?P´>m?£L"9íHq92¬>D=:øé9ùÔN?`ÜÓ=®j$8®j$8&=òÍ?³>:Q?r?+³>
Ð;?ÆÁ281°9ù=5W9Q9M®?òÓ=ku$8ku$8&=îmc> >Í>?Ñ!p>	Z2>¸V,?L=òùþ<AcM?w ³<FËm<S×@?±ôÓ='$8'$8&=0ôÖ?/?£°?ì±p?\nÆ>EC?QëP8°9ûîÅ=a<K¸;JH?®÷Ó=ä$8ä$8&=Ü®>yÿV>»4O?¦çj?Æk?T V?éÒL=~Hæ<²c?øá-=÷ñ¼<k?YûÓ=¡$8¡$8&=7~Ü>®^>(}P?4¼ ?Ú>¼H<?uÙG8e#9Øo>ý=:B§©9ÿ?YÔ=^ $8^ $8&=gK??ñ>?#W?guö>p¤>¤<@?R¿8HW;9n¸>ÒBª:Ä]f:ä4=?ÃÔ=«$8«$8&=ï[?"@ù>,äa??äµ>oæX?ðÄ8¤t9®>32;¿;Ï:Ù"\?Ô=×µ$8×µ$8&=Î¼/=Ôÿ<ñ	0??={J=FB&?©],¸µN 9Ô ½[:éOM:vÜ?ìÔ=À$8À$8&=ÅbK?\?®=K?´ è>Nª>æ¤.?}õâ¸O¼(9Ò*¬¾kè:C*:6SC?ZÔ=QË$8QË$8&=d?C#?pX?vÙ?cê§>M?`·~±9:iÉ¼ÞQ¨:0:?)Ô=Ö$8Ö$8&=)E?V¼>¡ÿ?þÖ?È_?PÖt?Zë;Ã)z;à×p?ë[n;Ás;¿SP?4(Ô=Êà$8Êà$8&=ÿ;C?oð>hßO?¯õ>>f½N?¬Ù8æm9]ç¢=Ò\ª:XØG:®;Z?xEÔ=ë$8ë$8&=^^?²>üOH?y>(?>ûÄ6?;ì¿¸£\´9a4¾ÆÆ¤:ãÙ:Ð?£rÔ=Dö$8Dö$8&=§÷>:Ò>4ëT?æ¬=?vç>ÍºQ?09vJí8=z?ïü;;ÇM?OwÔ=%8%8&=Ùh?ËQ?ä]?Uv?Ë?1èS?àÄ9]9j2?%;Lo:(?(yÔ=¾%8¾%8&="[3?Þ×æ>ÜæF?µ@Î>Þü>76?l;8´_;9Ä>)¥_;° ;0R2?Ô=z%8z%8&=m*¢?4s?
??18x?®à>y}?,ªÇ9÷¡9°???;ºV:ýÅ?¿Ô=7!%87!%8&=~Ã?dS±>ÏÅI?|nÁ>Ç¶>Ê7?Á$¹<i9§r¿ÞÕ;ûÈ;ÙyD?ÁÔ=ô+%8ô+%8&=¼F?ñá?ìE??"Ç?xZ³>;=? ïÓ¸kÉ»9u¾m#;o´Â:ÑßV?ÏÝÔ=±6%8±6%8&=ÿl-?#å>:ÛA?­>mÿn>ê9?PÞ«¸XÔ9%Ç ¾Rüh;l¡";¨_7?däÔ=mA%8mA%8&=RÍÕ>ã`>YD?}Û>¥>Ñ×)?f*
8nJ9¼=ó¡95M9)õÜ>rìÔ=*L%8*L%8&='?Ln/?Ó¤V?£p<?óê>6³M?ç[9Îþ"9c°,?kÿg:è:¦x>?7ïÔ=çV%8çV%8&=Xû0?o}Ñ>GFX?WL??§ÿÿ>L??±C9i972?ìe£:¬,r:ó¹,?ñÔ=¤a%8¤a%8&=±t?Q¹?´1f?)?Ôà¨>_Z?g:'GÔ9Â"$?Ï(;²Jø:ûW-?7ÿÔ=al%8al%8&=@ô
?S²¦>Z?×(?iþÞ>A?1£8âDÂ8¹#É>Âi;S;PO?tÕ=w%8w%8&=,6?*Ýæ>@J?ús?Ï¨>C?õº9x=9ÝBÎ>®H;l@ê:ÃO[?4&Õ=Ú%8Ú%8&=÷dÂ>ÃD>t6}?ÅÀ+?r°>Ny?
)<µÛ;;F?BÊ;uU;¹Hr? .Õ=%8%8&=h÷a?Y¥ú>Ëf?B¢0?ø°>b?|Ï9³9mé?H;St;è«t?.9Õ=T%8T%8&=9T ?µ¼>ÅY?&LD?s)?ªD?Ä³ø8
9­ôà>mÇ ;ÊÜÒ:2C?GÕ=¢%8¢%8&=Vy?oÑ?÷¡?ÛÏ?$@?þ¢S?ñYE::?Ð+?ð·:ºTg:Ø4K?(KÕ=Í¬%8Í¬%8&=°Ìf?@ê?QøZ?g>$?,æÌ>4M?Mm9¦$à9Nd>`*;Î,Ù:
ÖH?®RÕ=·%8·%8&=ºûÌ>Àöe>ñ0d?0Ü?C¥>AL?H0;!Ä:bK?h¥I<ãù;BN?)sÕ=GÂ%8GÂ%8&=@^?x?R[?î>£&>"N?Ñ8QÞ9w=ÔÀê:ctv:lØs?Õ=Í%8Í%8&=ÃÚ>¿V>²ÄL?g¹À>ØÛ>þI8?1%8â>90IÝ=û£Ü:ñ!:W;7?ÕÕ=À×%8À×%8&=ë÷'?nÁÔ>J?(~ê>»Ó¤>µ6?cDÀ7¥]9õì9=ÁcS:C,:vJ?³Õ=}â%8}â%8&=¨Ý.>'sö=_¤5?F=L?=£©+?ÎÙ=tÉ =^S?Ã§=:9ð):áÙ?ò Õ=:í%8:í%8&=»q)?>G¦?^ÀC?v×>Ænh?ÇdÅ9	Ù9ZQè>û¥:ï@:`K]?8¡Õ=÷÷%8÷÷%8&=¤>t7><K? ë>Ü§>¢§3?6IÇ·²t9~¦P½ó~:oªa:öt(?~¤Õ=³&8³&8&=ÖB?Æ²>&§S?¸?fÁ>rF?þíª7N¤Y9I=3,:9~¿9¼5f?§©Õ=p
&8p
&8&=f}?NH?y?ü£*?ÏÓ§>E%?}¬39*9Ï»>Á\;Î:ÎÔ\?³ºÕ=-&8-&8&=e??û¾é>©ÅQ?¿¸>Æ*t>³A?õ¾¸WÉ9ò½æ:7:	?ß¼Õ=ê"&8ê"&8&= W?=o©>úJ?5>ÓuC>8¢7?0z25U^69©ú:¡ð@:h=!:B*?±ÁÕ=§-&8§-&8&=:v?p³?`kI?#Yü>½ª>d=?rZ÷7ûyW9ï=3Ç-;iì:\<?|ÑÕ=c8&8c8&8&=©sÉ<Ü<ì/?øs(=×	=·?Åi·K	9HÞ¼­°;;Äs)?ÅîÕ= C&8 C&8&="?Ó¦>%dy?AM×>î#>;rM?4Å8Y9,>N:Ê_¨9}|o?«ïÕ=ÝM&8ÝM&8&=ñL>õ(>ò².?v½=ë÷U=rþ%?@b=öÆ<Ü6I?L(<"7ò;à1?ÎýÕ=X&8X&8&=íU(?{ÄÐ>°kN?q6ß>îÝ>1ßC?ÕÁ7@9<ï=,<:ÀÌò9æ;F?þÖ=Wc&8Wc&8&=)s¾>PÈt>q-G?a¾>ÿ4>íì3?"FO¹ÔÆy95pÔ¾h`:º5,:kë&?EÖ=n&8n&8&=TsÔ>$]>D?n;¸>ùb>%Ü4?xÎ@¸wx¿8¢ä¾3/:ËÏ:´9?çÖ=Ðx&8Ðx&8&=HÁ?Øó9?kï?`^?¿ç>y¦u?é|:9g9Òµ>t-:r8:B%Y?ÂÖ=&8&8&=^!?øÍ>+I?q²>í©u>ó9?®i 8cA9Xú>þF;j¤Ö:Ðl?Ê0Ö=J&8J&8&=xl?HA?`oP?ñ¹ú>ÈÇ>gK?8a8ã9¤¶æ=¸õ:y:ôÇ[? 9Ö=&8&8&=ø?vÙÉ>=I?a>úïU>·>?n­¸99>Úy¾1`):¥ã¯9v?dBÖ=Ã£&8Ã£&8&=
G?Ts?IPC?²*0?ùÜ>âL?$I9½8Ê?e¾:õn:$L?BÖ=®&8®&8&=Û?è\Ç>HD?hÞ>É>k4?5Ú¸Ç9qÌZ¾Ó &:jË*:PÁù>gGÖ==¹&8=¹&8&=9þ>)¡>÷éI?áJ>LG2>YK7?õ¯G¹:9b	¿U`;Z';­H?VÖ=úÃ&8úÃ&8&=¾>Z>s.<?	¸?ÒÇ>K*?áG;#Å;(ö>?­r=¢4=}`A?oÖ=¶Î&8¶Î&8&=;¿?>`î=ìM?n·\?ì¹?¯3:?áº<PY±;[?w:v:-ÜR?XrÖ=sÙ&8sÙ&8&=AÐ?åÇ>ÿôJ?M¾Ë>HÞ>½>?I¸;9JÛ}¾µ¦::Kîo?{Ö=0ä&80ä&8&=	?úZ´>ÚJC?Í­>¾p>Ñ8?f	å8az¾8Cé?¥SÈ:Úú:3§/?%Ö=íî&8íî&8&=ø7Ñ<ó	<í 6?^ç
<´2Ç;;2?hQ¹µÉL8;üÀ9'98ð91ñ0>ìÖ=©ù&8©ù&8&=¡É?è >Ð|N?N>AG>ßB?Ë¸Ïx9ºXÀ¾àÊ8f89|jG>1Ö=f'8f'8&=Ü×]?ÔÄ>D?/º$?x^>Ë?¢.94Åg9HÀ>p&<ãÌ;2
?HÖ=#'8#'8&=>õ?¥}ñ>Om?ìö+?hî>¿ ?æj[8å¹F9ÐS
>5n;8y;-:V?¯Ö=à'8à'8&=0¸(?'\Û>¥æD?jBË>2#>ÅW<??g>8"ý9ÐD>5÷n;,;5Ç1?£Ö=$'8$'8&=Øõ??ÁS?2¹(?8ã> />?µS:ÂH:ýÖ-?dcH;®á;"*>?"Ö=Y/'8Y/'8&=­?Úº>ÂSJ?á>OQU>Å«8?#V:¹Ë-ÿ8¢ï:¿;ýU;·<?D¦Ö=:'8:'8&=ÄØ>q>ÊD?zì>IÙ²>üB)?É ·Y9R»¼6Ä9álæ9ýÙ>Ï´Ö=ÓD'8ÓD'8&=yô>wäÔ=;?æq<ð,<%
3?lq¹Z9÷#l¿ð8o¶eËW9|å
¼
ÄÖ=O'8O'8&=ÄA ?Ç½Å>ÎxO?dæ>QÚ£>ùú3?º¼¸
ÐM9h°Æ½® Ë:¶D:3K?ÇÑÖ=LZ'8LZ'8&=>SÇ<>7:?a7h<1<U·:?!¥¹18Àëa8,9¹'>KÒÖ=	e'8	e'8&=V.s?¿ú>·ÿx?éB?*Ý>hAa?ñ§ù¸ç9LùL¾ì|:ëV):õä>?ïÖ=Æo'8Æo'8&=AEL?PíÛ>Æm?Íw?ö¡>ÝXd?ü16åõb9ÄÇ;âpX:Áß9|¡w?o÷Ö=z'8z'8&=ôD>Î4->ù@?·ÔÕ<¶<"=?ì·â9í^½~º;ôd;ÿP?ÇüÖ=@'8@'8&=$=÷<¥)?£;XQ;¿¢G?È]C¹3-}9Å¾¨c9©0 9rã>9×=ü'8ü'8&==ÊyÝ< ó0?¨¥;&;ú/?{y ¹¦¹9²ï¿Qo9M+9iêF?}×=¹'8¹'8&=ÙÞ/?ÀÐÊ>@ý]?Ë(?Í½>.ùS?´X8`9NÎ#>$:ÆÈ`:ÙÙ?G×=v¥'8v¥'8&="*E?ÃÐü>ë¥G?KÉ)?dðä>÷Ú=?º;BñÈ:Ú§9?Ñª{;ùÚ%;Õ9B?Ò2×=3°'83°'8&=9D?´ÌÕ>¾ôj?=9?EV?wMY?e±²9°=9cq?·:C:âOp?È3×=ïº'8ïº'8&=²ýû>Ïª>ûÕ<?åÕ>t	X>^0?T¹ò9q¿/ú:ß]»:Bê*?¯7×=¬Å'8¬Å'8&=-?)V?©?·A?ÐÊ>_u?_ÚÀ8 ó@9(ß>° %:sú9É(?N×=iÐ'8iÐ'8&=Ò_	?À¦>æR?Õ¹ï>1G>c¦@?ÕÂz828 ~Í>àî;Å59;Fú4?f×=&Û'8&Û'8&=¬äÍ? ^?lJm??«y ?¨yg?Ä9!Ð×9"½>.e:½
:Nè?{{×=ãå'8ãå'8&=åS?T+?°Q?ªc¡>¼<W>>ô??"®¸ôÉí8x»¾4ã};;E;ÇÔV?N×=ð'8ð'8&=ç(d??±í>²»u?C?j1¯>@f?+>9"æf9¶«>ù1:H
:u?Õ×=\û'8\û'8&=f?CL<?F?ð!?+%?mËL?8c)9â¡9Ö4>Éúw;(Þ;ÿ \?/ ×=(8(8&=ÌL?ä±Ú>Ú»o?_g<?Ó5à>áW? û989ÿq>FÅ:o|.:~·?×¡×=Ö(8Ö(8&=s
?ÑJ³>EøI?Æã>84>*Ù8?ÞFä·Õ9VL½ã:aL®:/#'?ª×=(8(8&=òú?î¿>¢??æØà>á¤>÷ñ.?lã©8AÉ]9¡D>ö[:G|:S?¬×=O&(8O&(8&=Rà>SK>Ï`H?©ý>û#¯>¤F9?Þ»´·c³8õ¿3¾XÜ;
Ë:os?!²×=1(81(8&=.{j?)ë>/B?
Ø?¨¶>( ^?WV9oo9Äg>2;{<;ë­G?²µ×=É;(8É;(8&=ý%?¼Ù>Z¯B?6Ñ><3>J8?+.r¸TàJ9HÌ¾[;£º;°ÂA?÷µ×=F(8F(8&=Oú?S°>Ê­L?ØÜ>ÆÛ>ë E?õ8w¹Ú$~9*ù¾OÐ:¡´:P?Vâ×=BQ(8BQ(8&=mY?{?}#G?<?(øý>Õ>?ÎË4¹ê_9³Î¾-ø8^ÙÀ9Ú¸$>
ö×=ÿ[(8ÿ[(8&=*Ó#?jÔ>éBE?½eÊ>ÚÙ>^4?¢o¸+Q9Ü½ÃmX:¶:4
9?ý×=¼f(8¼f(8&=d]z?æ?G_T?ð9?VÖä>Å
O?Dé9Ø	}9|>G;lDh:å9¡?ÑØ=yq(8yq(8&=o?v>ô<b?@ii?¸?Ï[B?«î¢8²(«9²ó=d:I:´>?¡Ø=5|(85|(8&=e>?¬HÎ>ònl?ìÕ>>à\O?þ¤8¤à}9ø>|ë«9-9±Ï
?¾Ø=ò(8ò(8&=a;*?ïáÓ>S­M?GK?ïÅ>sÙH?Û©µ8 ©9	>ö¥:»/:Ô_?©Ø=¯(8¯(8&=<¦?$ßÁ>_5L?4ï>º©>T4?)¸þ8+9Î\¾T^C:³:}µ7?âØ=l(8l(8&=
R?Íàý>RT?­`÷>	á¦>¾=?Ö¤Ù¸i£9#Ý*¾³o:«Ô1:3á>dØ=)§(8)§(8&=®E1?üüÚ>Â;O?¦¢È>C>ð;?ª(¸6ªT9 ñ/¾;E:kS:ïµA?Ø=å±(8å±(8&=±"?ä¹º>-Õ^?Tb?>I]?8åp·*ëT9Ñ½(ò5;R¹
;{á'?z!Ø=¢¼(8¢¼(8&=¢?­??_<5?0?>®x?²$9ÃoY9>{µ>Ä$~:Éç9X?!Ø=_Ç(8_Ç(8&=D?XDª>cNÖ?`9?Ñw>¬?tcÄ8öÉ69ô>ÔÙ':Ç!9*a¦?$Ø=Ò(8Ò(8&=¡V?2FÇ>m J?WqE?pû>Þ_I?. *7ô£9è"<Áf;L;z,\?v)Ø=ØÜ(8ØÜ(8&=0*?ÏcÚ>ÁG?£SÜ>%/>ÀG?8]84$x9"ä=}7È9µ·¢9?Y4Ø=ç(8ç(8&=¢ º>°gZ>*Z?81?ãyÖ>S?êZB9NP¹9À>>
ï;*ä;dÁ??®?Ø=Rò(8Rò(8&=`!?8oÍ>I?½@?éá?Dk??ðùh¸Ñ79èÆÎ½m<ÕÂ;¸¡?/ZØ=ý(8ý(8&=ðJE?ëq×>Hnj?L:?Ð­×>" ]?qØ9~9¯9ÒÅM>ø3\:zÙß9kÔ{?´¢Ø=Ì)8Ì)8&=ò?~Ø?Áq?qÉ@Ø,?½h?+¤:rÉÏ9xø0?.;üÓ:¹x6?S¤Ø=)8)8&=0?z>MÛR?}:?vÑ>ð>?RI«8£³8¦Ûô>¹9%»9þÆé>ÿ©Ø=E)8E)8&=ÿ?eé
?Ïá?jV?ÊÝ?þ"`?£°9DU¡9Õ²ð> ¬D;Kw¾:Á+?Z¿Ø=()8()8&=C?*êð>QO?k/?¾2¥>¤F?·¸Ø9!Pz½ÙO;êê3;þ7?DàØ=¿2)8¿2)8&=`C?«¸>ß³H?ÝâÕ>>>.®8?¿f/7º_9Ñ§<ûæ9:»9ýÒ¶>íæØ={=)8{=)8&=ä<?ðÏì>2L?G,ñ>e×§>ªì7?ôÔZ9â29HJ>?ÁÞ;	ÒÏ:éîD?óØ=8H)88H)8&=2>3¦Ô=öW?¢Z>5ï>¸Ã??¤§ü<¬eh<V(?ÁE=;Lá<Þ`?óõØ=õR)8õR)8s=Á#?NÐ>a*H?¢ó>\N>Ã7?O¯¸vn9m<¾Å´:usX:ÅU? øØ=²])8²])8s=·)?Ýs$?¿-L?ôÌ?îz?7P?': *:ýHÕ>ÉÝ;(,j;íur?Ù=oh)8oh)8s=è×?|`Ô>G=?ßë>e²¢>ö8?¢/¹
Ì9É$¾4h:Dó':ø0?TÙ=+s)8+s)8s=!,?ëÀ>{e?Ñz>Ñ.>~»\?)&¸-Ie9¹½!Å";¹¿»:Óð]?Á/Ù=è})8è})8s=ÏP?ÿù>ÅKV?:ß-?RUÈ>/^?üå89X£9ã>fö:Kt:Cí?Ú4Ù=¥)8¥)8s=eµ=Ï!f=£tI?[>¯]£=/*d?DðZ=ªAÊ<±?Ð|µ.Õ%9JB»©FÙ=b)8b)8s=oBÜ<ê¹¢<jA-?[;²ds;L¶?á¹ü¼]8U5¿öp80Þ/9È¸ã=ÔJÙ=)8)8s=qk?M2´>YoQ?ËÈ®>·ær>·58?](u¹`xK99¿ö]:TÇ:¶?÷Ù=Û¨)8Û¨)8s=A"?÷¾>(Z?¸?¹J°>E?#8\´9Ø?g=¿.:DÍ:s!,?*Ù=³)8³)8s=Ä!+?ÕoÜ>½F??Ã>|<?æ&Þ¸Ý*o9wÉm¾wF;ö¨À:ô-?Ù=U¾)8U¾)8s=N¹.?´¨ß>%ýG?Ó?FÍ¿>6?ÐË7Ä­8½°1>üÿ:Þ6:o4?×¦Ù=É)8É)8s=ñx?äá>x?¬v?Ú#ê>-Ú?|Í80|9¾P>¡ü>:p>:Ò?¬Ù=ÎÓ)8ÎÓ)8s=õj?UõØ>Ä?å	I?Xt¿>\h?"í8p§x9þ#t>Us;Ì÷Ë:úª?º´Ù=Þ)8Þ)8s=?x+º>sV?Ðìå>²ü>°ã=?UÖ8¯Ý9MÙ5>¼[Å<t<¤N?ÌÀÙ=Hé)8Hé)8s=«ÎÓ>Ö>ìXM?8?Z«>:ÝC?Ä­·
9æÿî¼o:gZ`:þ?©ÕÙ=ô)8ô)8s=*vµ?mk?pQE?ì°w?þ<!?¡D?Ë¾Ã9V9{ø-?Aª:¾^:.D?]ëÙ=Âþ)8Âþ)8s=]êa?±l?]gO?æ³?«{8?5O<?Ñ69â §9þ>û|Â:¤s:>Õ>?íÙ=~	*8~	*8s=Z8*?ùÍ><rT?
?m¬>àN?GüS8¿Z9LMø=§ëÎ9Ô	:«)À>IïÙ=;*8;*8s==!?CÊ>PÞK?ïÐ>¤l>É­4?Â_¹áËx9Y<¾úFB;:îó:ÐãK?ûÙ=ø*8ø*8s=¼PÁ?GD3?ñ?²P¤?ÊÑ-?r?TÈO9­w9òR×>ûX:j:óXP?¤
Ú=µ)*8µ)*8s=ãÒ<? Ùï> I?Þ`¶>Å+x>Â!<?"¸
]9AÆ¾.:^4Ã9Èí>?)
Ú=q4*8q4*8s=¬(É?Ø$?âk?^?WÚ>þ?a99(Òº9?Ç¾>XÆÛ:æÚ9:]\?Ú=.?*8.?*8s=¤&)?s9º>h?+öé>a>w¬E?*ÞA8¬­s9¶«Ë=5;¢.;·N??"Ú=ëI*8ëI*8s=Åd?í£?lO?o³?±º>üE?2\¸´ 9ÇöR½*¦;ÞÀÎ:,?>?n'Ú=¨T*8¨T*8s=\%?ÑA×>m¨D?9Ïë>M´>©E?é68¹ì?x94÷½¾[çÏ9ù×Á9ÄH	?)2Ú=e_*8e_*8s=Y5?6/®>^d?3pB?ªò>¯BM?§«9.¯9ê9ú>!µá:<d:2@?ÔVÚ=!j*8!j*8s==s?"â
?ùo[?	þ?1Ä>Ó:?T-Õ·n9¹Je½Ñh;Å;4T?nÚ=Þt*8Þt*8s=Å³7?=hè>ËYJ?Úö>§3¨>Ú;?XÒ7¸¯9Ì8=`êy:ç#:^+C?aÚ=*8*8s=]1?dÏÜ>´ÎM?EY®>½hh>Î@?±ä¸ul59¯Y¡¾}9ì°R9$?`Ú=X*8X*8s=[?%?nµÇ>FÓS?e_Ô>¡ý>FC?¤ø·|95|½	Òm;;°êj?FÚ=*8*8s= L"=¯ã<êz6?Ú>Vlª>â&$?Î]Î6böd9V¼f<âùÐ¸ÿ;9èúÎ¾Ò¬Ú=Ñ*8Ñ*8s=ª4£?ü-?=#p?V>?ÜÍ>.²l?#9·9X>ßÔ";ü9Õ:è~C?u®Ú=ª*8ª*8s=wsÇ=×Ó=j4?={î=úã²=w£*?:%°$:8ß>x¥u<²(1<±{1?l¯Ú=Kµ*8Kµ*8s=:a?
e"?Ð¢n?m/??Ö>¾Q?´ÿ)98)Í9èT>ÏL;3ë:
Ô]?1°Ú=À*8À*8s=FhÏ?-!e?öºg?dM°?oA=?zn?³OÉ9È9ù1?´<Y;?÷ÕÚ=ÄÊ*8ÄÊ*8s=UP?Ë?´G?!l&?
sä>~:?î~¸Èû9ØÝ¾å;Âî9;êGF?síÚ=Õ*8Õ*8s=Jû<%¹²<©ø3?Ñ÷B=#=ò5*?f!9ÞçÓ9ÄûB>ÄÏü:ê¸Ü:é?ÈøÚ=>à*8>à*8s=êS=¬=¡ã<?¹©<5×;5ë2?6s¹òÇà8õ~¿ª(;H	å:!X<?-úÚ=ûê*8ûê*8s=¦C?Gh>ß?Ö¨å?»Ú)?}­?ª_N=Á%ä<kg?/Òu;_³Á:q¢?Û=·õ*8·õ*8s=J?8nD?àH?ÿÍ>5>Pa>?óg8¯9ÎE=ÖT:+¢2:sNZ?|Û=t+8t+8s=d÷A?¶÷>IúH?Qí#?)Ù>l>A?yE8JJ%9£>PæÁ9]Â9S?Û=1+81+8s=R=<ö@lU=¨1<¶#@´8e9Øz>¶ê:â=Y:òD;?Û=î+8î+8s=¹u?&?%¤\?\wÿ>õd¦>çD?)8¹|É9?Ö¢=ês;ë ;ÑµA?[#Û=« +8« +8s=K5'?¢iÙ>âD?Ä²>9v>æÜ9?¬a¸5o9´èà½I>r:¼':«Û8?¡%Û=g++8g++8s=iíF?áàÀ>§?Ó[*?PºÁ>}a?!L/9ès}9$±>¡îË:þÂ@:äj?`,Û=$6+8$6+8s=çe'?HÐ>ú¿M?9ê!?Þ¾Ñ>E?1Î¸hw9²U¾d:N9Éöo?;Û=á@+8á@+8s=wG?YõÁ>?«G?«§>Ú£i>7?RA8¤Ç 9Q°å=»¦{;.n+;Ìå;?®;Û=K+8K+8s=ÝY/?v*Ì>Þ[?-?f½Þ>}iG?øPN9lA¢93Â¢>avÂ:qn:§P?4EÛ=ZV+8ZV+8s='¨?±´>ñ÷G?ñr>>>@>}]8?$­L8¸¸Ï8<?|>õç­9ò¶9úíó>þIÛ=a+8a+8s=s
?ÜÂ>º©`?êÝN?îîí>^?¾î{;î±;jO?«A=vnÓ<¶??M¢Û=Ôk+8Ôk+8s=ö´Ç>"z>²cL?ðª¢>¼ÄL>®]K?J¿Ö8|×È8ºÜ?Ci¯:¾ø:¸?è£Û=v+8v+8s=Þ¶í<Õ£<!¹9?¶Z2=`K='E+?úY9ñ^Ê9vfº>®³<¿[{<pÿ6?0¤Û=N+8N+8s=l¹<@ß<@ô0?©ø;=¡Ô=Ø*?Þ!9Tó¢9ênm>Ô:¦ß(:øøS?¡¦Û=
+8
+8s=ëg?Ó´?N?ù?÷X«>{WB?H·ø¤x9úÍ¼¿:Ì¸A:Õv8?ºÛ=Ç+8Ç+8s=Æ?ÿ >Wàz?_Ä?Ûµ!?)c?%k©8V#¼9@æ=È'¼:
|:6°¦?sÄÛ=¡+8¡+8s=\>?¶§>[N?Ó
¡>D.Z>ø<?)@38'W9é\Õ=Ýã+<]û;,/?JÈÛ=A¬+8A¬+8s=öªB?PÀí>Q?«ÃÆ>ïù>º}<?çÇ999~=?t<C,I<ü/>?¢ÈÛ=ý¶+8ý¶+8s=Y3³?-?£?ZØ*?Rvª>I?{%9È¾9\y>Ø.P;sõ:ýX?@ÌÛ=ºÁ+8ºÁ+8s=æ]õ<Ý	·<(+?Ô ;z6;ð¾?,¹å§c9ükÁ¾P09iÐ9ü÷À>jÒÛ=wÌ+8wÌ+8s=-F?P}?\v??x+÷>PC¨><?÷6·£[}9'¸¼óè:P½t:·?àÛÛ=4×+84×+8s=)ÉM?ô>,ÛW?¹0?yÅ>î=?Fã:9îÅD9¤#ó>{è:?i:}?K?&àÛ=ñá+8ñá+8s=+©?L¸>¹k\?~/(?j ½>§c?£®P9á¨=9Ö?
°­:µS:?R?ÂàÛ=­ì+8­ì+8s=;j??'[?ÿ?È¨>ªzR?0ñ¤8/9\->0Pt:T):h®8?ÃÜ=j÷+8j÷+8s=KÛ@)u?ÁÍ??Î[ú>ô¤?Û9ôÓ^9Ó`?}Ó;ªdt:Âñ?
Ü=',8',8s=n¡6?ûç>gÚI?ü?ü·>F/8?òø+8Þ9Iè>¥Â9d+9Z3?ZÜ=ä,8ä,8s=i?ü=Ã>§<K?Î/?2_È>%þD?ÈT¹+Ðn9eâã¾÷:ÝKß9c ?/Ü= ,8 ,8s=7	?6±>C_F?$²>¤ðv>B­8?LH<¸=¶9'þ½üÈ:4C:ö@?>CÜ=]",8]",8s=ryc?v³>¿>¢?f?ø
Q>èç ?ªàÛ8\t9Æf>ÏÑ:ëz:øV?NCÜ=-,8-,8s=¹O?§GÞ>í?ÓÔ?Áë|>ëu?î¯.8G
©9¬F=>bÍ:èÄy:áR?MÜ=×7,8×7,8s=~?£´>çYI?ô¾>i>q#9?[¢9(àj90õ0?oÅ;~hæ:Aö+?ÍXÜ=B,8B,8s=c?í>vÁt?±Y?Ó±«>i?<.9O°	9áù!?ßç!;bÈÃ:´S?ÊwÜ=PM,8PM,8s=é6?Çè>lgI?;«ª>Ë5j>:?0E³8*¹99íw>_9K;g;1H/?
ºÜ=
X,8
X,8s=)ö>á¤ >äD?´Ù>´
M>×;?g809#-c9-Æ>­à::Í¿F?(ðÜ=Êb,8Êb,8s=K¶
?»>d?MF?ê>5X?WÁÈ8ºq9wT>:@£9eÜH?ëðÜ=m,8m,8s=j?_5?ùi?Å¤?õcJ?²jP?Åô;Ì:d¤C?öJ:U¥	:í?éóÜ=Cx,8Cx,8s=qmE?Yþ>LµF?vØ>àÄ>_>:?#ñ¸P9³µÇ¾ÜD:joþ9NÁE?ýÜ=,8,8s=å?ûX	?¨á?>¹7?	Øº>¹{?Ç8s¤9ºÕ=wL:;8Ó9`7?ãþÜ=½,8½,8s=×?xSº>`H?fÖÃ>Ð&>f¯=?&ª9Ôþf9Ï>Î;<õu;¦W?ÓÝ=z,8z,8s=È(?EåÌ>áR?R?:Ë>Ô±<?«.9>9Êh§>6J;Iü:?ýL?-Ý=7£,87£,8s=Jò?â¬³>²A?B? Ò>4?r^99y»Æ9'Én>¡	C9
tÈ9hy>X
Ý=ó­,8ó­,8s=Ã ?_,×>¿C??5Ô´>$>Ðd3?¾8ä9Uä>ÔÎ&;I%Ö:iG?Õ
Ý=°¸,8°¸,8s=õ
? ó»>O?ºë½>X>=?%99ú>¹Ç9>Ü9î%?Ý=mÃ,8mÃ,8s=]j?ÅD
?|T?>?0]Á>Ò^M?Cå·`9:én¼a<Ý¤;ò^?Ý=*Î,8*Î,8s=¤9?Çå>ÔN?h?wÈ>"7?¦UV8ì×9Ú=@3:&¡ä9¶H?®Ý=æØ,8æØ,8s=ÎlE?)é>ÃX?ê?bW¹>UQ?5"9/ÄÓ9ÛH4>½â9;JöÖ:k_]?|$Ý=£ã,8£ã,8s=?¸
ª>â!L?Yà>>K?8þë9ð+\=²à:È:É£>?*Ý=`î,8`î,8s=·1+?Ñ>1Q?¸áî>Õè>´j@?aÔ85q9Z(>ç°Î9În9Û]?Ò3Ý=ù,8ù,8s=Qè6?lÑ>áí_?Áî?¶>@?ÔÖý8ß¿.9oî¹>g¡Ò9#F9A?Á=Ý=Ú-8Ú-8s=Ñ	_?m|	?F¦O?¬;ß>y^>Þ³H?E7e9PM9æ?LÇ;c;¸v`?øCÝ=-8-8s=2?+Zÿ>??
?
æ]?OúÐ9ä
¶9øí?VJ:l»×9p?cDÝ=S-8S-8s=ÃB ?·Î>ë£F?L¿>¼`>#ß4?]·*9Ýc 9¨=>×Î::drG?ÑSÝ=$-8$-8s=¹Ñ?Å©>ÂòC?Î'Í>¸->¤3?¢O8 g9÷<ä=
;:mùc?g\Ý=Í.-8Í.-8s=o??Z1í>uä?j¯>?åî>4â£?¤¨8*çá8©>k®(<Ò¨;;?~Ý=9-89-8s= Ë=
Ñ=ÙKB?Àg>)>cÉ.?n¼8Î c9Øg.>/ª9Å"â9S%Á>TÝ=FD-8FD-8s=!.<?	èî>ö¤I?«.Õ>s>NiF?î8f­9ù0>K¾<:ó9¹\F?¹Ý=O-8O-8s=U©?·±³>W%:?¹eÜ>Ó° >\/?qfo8ù69ÆÙ'>Qæ:¯)½:¼©?·Ý=ÀY-8ÀY-8s=ö;P?²?ðK?äy¼>qÆy>],A?C_k9Â_
9Ü¹Y?Ã9ï£9ÊÞ+?ÝÝ=}d-8}d-8s=+.?sÉ>ùá]?1Á>u>ÏmI?¸'¹8~ró8Å³Â>#":¤¬ö9¾D(?Ý=9o-89o-8s=68?zÈÝ>¡T?4ù?Æ>kA?=¼e8¬=9ævJ>}µ;B\I;pÛf?³¡Ý=öy-8öy-8s=	?L_Ã>J?cà>;>[>?î@g9ç¶9>Ã>!Ýô;ì<¢;W0A?j°Ý=³-8³-8s=¡?Î¯?Ù©`?¨?QÊ²>'\?Ó¸¬Å09&F¾ñëî:Km:±h?IÜÝ=p-8p-8s=7,>²û=</?nÜM<¨ <$?¾/¹ãY9ö°¾b39
r·9·>ÝÝ=,-8,-8s=K0>i{û=Ý03?r9>y¼>bJ0?öK)=NÔ<ZL?½Î=Ò¤=î<?ÞçÝ=é¤-8é¤-8s=:Þ	?l©²>5E?D~­>A<x>ë2?Ó9÷ö98Í>\­F<;è<Õó1??èÝ=¦¯-8¦¯-8s=bX?{?D!K?Æ>ë K>©"D?p*,8TYÁ9íóc=IÔ7:dþ9óý8?õÝ=cº-8cº-8s=ÉÞ>YÒ>ÝèD?û>-c`>º3?ì08¾O9jJ*>­k;§7Å:çþ'?ïÞ= Å-8 Å-8s=6S?¿­>Ûd?Ó<?XlÓ>£d?A59Jm9Û³Ã>Ñ:JÛ9¼4?ôÞ=ÜÏ-8ÜÏ-8s=í²?Éî&?<2?ÒJQ?.¼Ä>+?ÈxK9ùJ9P?Ú×n:¸¬D:³q?æ-Þ=Ú-8Ú-8s=Ñ.?õ`¥>cN?G+?r&Ó>¨O?;¾Ë8Ru
9Z¼>E{¥<Ow4<d¾j?½:Þ=Vå-8Vå-8s=Ã\?ø½>%O?k«Ë>¾>V0C?Ð9(8 Æ8 ÜX>íJ;õ,;
}0?dLÞ=ð-8ð-8s=ûi???¼E?|G?Ñ]?)u??óå9wI°9«&?oà;ì1;¶M?6pÞ=Ðú-8Ðú-8s=b? Á?ïT?êÖ>xþ>A?M9×Ç9Am
?L y:e3D:5"?¦rÞ=.8.8s=Ù?s	Ë>@D?»z?ã¸Ä>´¶:?Ó%8ôr½9/`=	½98:R¸¼>Þ=I.8I.8s=¦5¸>æL>a[6?7
=;Ù<üï*?ûM¹«f9°½¾Ø;7{È:#<:?!Þ=.8.8s=×EI?Ýæÿ>YI?ó'?v(×>æü:?Q7Âg­9tY<ÕüE;MY;ð@?Þ¡Þ=Ã%.8Ã%.8s=¯Ó?] >Êh?$M¶>ðd>®L?ýa¸wï9v?Û½.ë9È*²9:4)?¤©Þ=0.80.8s=[_?£W¦>|.J?)à>N9>yE?3Î999÷Ö?Ç-;	þÊ:¸([?´Þ=<;.8<;.8s=5CÃ>âw>¡§I?S¦7?z«õ>;_??¤'q9gÜ93J>h
;ð:Þ[o?¶Þ=ùE.8ùE.8s=ñÊ!?
µÄ>¸R?©¦Ø>Ë>±%C?Oæ85k9)jÕ=ÈÛ9Ùá9ûnµ>`ºÞ=¶P.8¶P.8s=¡)?õÉ>"ÆV?Î>n>¬D?ß¦¸zy9d«¾©×â9çåô98 í>ÁÞ=s[.8s[.8s=UÖ?}q_?Iu?7P? ×>4w?;u];*Ik?â:@:H»`?ôÃÞ=/f.8/f.8s=°Ôs?
0ð>ñ?Ç¬5?é¶>Æc?<9H¿09õ[?|;,Ï:T_?ÉÞ=ìp.8ìp.8s=Ñþè<(× <l9?¦¼É<¨<2?=9dyå9Î>O9<Ð 5<ì£6?CÌÞ=©{.8©{.8s=Ìª>T>êL?mÒÞ>ÒC>;64?n[¸!J^9C;ü½Am<Îó©;ÀV?ÍÞ=f.8f.8s=§?<*Í>|6G?YÝ>uÙ> ï@?&m7îW89w¼<5:¸}Î9Øm`?mÖÞ=".8".8s=äV'?A)Ù>DE?Uß>>¡ù7?Æ¸8ÂR9åp¾];äÀ©:+R?%àÞ=ß.8ß.8s=Û?)Ð¯>:a?­?´`¥>£R?s9<óG9³®>$Bû;8;ûX?²üÞ=¦.8¦.8s=Ò=ëãÖ<úó-?W4y=Á|B=ö$?Wn8¸·9Ð1¦=°Ä¡<f<ÿ3?×ß=Y±.8Y±.8s=qà3?çÛÞ>; N?û?¨$Ñ>¶ÒC?å9&±X92­>´÷;:OÔ:üD=?Zß=¼.8¼.8s=_$?¹ØÉ> P?4x?%¦Ø>Nµ7?T
9ênW9|ñ§>r5Å;ÿ;ªN4?3ß=ÒÆ.8ÒÆ.8s=?5c¡>LÈn?MÑ?^s·>O_?"&9Ìþ¤9â>=Ì:åÿI:L?_&ß=Ñ.8Ñ.8s=UÙ®>|Y>èÏM?W³¶>s>Gü??26½KÕ8¥v£<J¨<
á2<"Øp?8)ß=LÜ.8LÜ.8s=C?F"¤>ïI?V[Þ>ÚZ>ÈÏ:?Ý&7|ç9±<F¨E:Í:¾o#?Ì7ß=	ç.8	ç.8s=äÛ>©HS>Ô6?þs?·ï
?	\?\/ã8
î>9:N>`:¢OÍ9¸'?)Bß=Åñ.8Åñ.8s=çÿ­<Å<Óî'?ú,<<hQ%?/#¹è¿69oä¾):Ý:Wæ:F39?©Cß=ü.8ü.8~=0? >dºu?]??¼tS?üd9C9ÕtA?3YK:æô9jÑT?ÆEß=?/8?/8~=Öµ=?0Û>¨]?@'ê>Êà>ÏL?)tÀ8Ä9Õ=>ïA^;ûr;±Z?¿Kß=ü/8ü/8~=´{?¤Ê?yeY?ö32?KÆ>£f?-Þ94:ëjÚ>`i:i::nM?ì]ß=¹/8¹/8~=h<Ò>±@z>rW?Á@ö>_>ûÜN?}#Y¹ñ.Ø8Ë¿<BÕ;^)?tmß=u'/8u'/8~=ôyÀ?î¥×>
~ä?u­?Î>¤ À?9p[Ú93>Ãì:½L:ß³?mß=22/822/8~=uqÃ?/?%½³?p?í"Î>f`³?t95Ä9±¸>¹7ñ:¢M:&&?:ß=ï</8ï</8~=\;*?aÏ>ÑõQ?ì÷>MÏ£>¹A?$"Â8%K94¤t>È¬R:Îò9/Ä^?ÿß=¬G/8¬G/8~=W?r4?6±;?]K¬>ÑOr>þ6?=Ü
¹A¥è8ÍÌ¿¾	9FÀ¯9³ÈÁ>Ñß=hR/8hR/8~=nJ?#D?uH?Í	?ÿÑ¶>ö@?x·YiZ9!!½¶W:1:®~V?ºß=%]/8%]/8~=+æ¤>\>;`??,?ë>Èÿ;?¥¼=Ê}^=ÕY?¶úW=AJô<
Ub?1¥ß=âg/8âg/8~=ô?¿_©>=áC?Ú>»÷\>Fá6?X<9nm9ÀË>%o±9¿x9'7?F®ß=r/8r/8~=kH>0<>ðH?ÚZ-?»§à>ÅE?K=õ<&T?ÑÀ< 8h<¥±S?°ß=\}/8\}/8~=ò~Ã?¹0?AÜ¨?Yd?à>ý¦?åå9=¥9´Âj>z­:ÁR:ÆÔt?Q°ß=/8/8~=FC?YÚõ>K?Ý³>a>2(L?Ø¸%09=_¾Ø[[:Q2:â¢?»ß=Õ/8Õ/8~=¿£T?÷èÒ>¹?·q?Ö¬(?S'U?ß\9Èz9Awá>zBM<W¥û;¬ÏP?êÇß=/8/8~=¬ý?ÀÞª><S?M6´>°o>A?ö8bC9«õ=OÕ:'_:þs?¦àß=O¨/8O¨/8~=¦£?äY?vE@?Ç*7?¨?ò5?ãPó8'[¤9e~=>Ee;½¶;ÄsF?Àãß=³/8³/8~=Õ¹þ>%R>-o?®>û5>õI?8¹9ÈA9©)ó¾"·8°D¨9Â*Ü=ìß=È½/8È½/8~=gÝ?G
³>§HV?H,»>í×t>£³C?À²(6|9Ê;}	;Jæ¼:-7?Ã÷ß=È/8È/8~=Ä=@ý9=¾6?.2>:>(?éQB¹Ä'8cø®¿8:øG:¼J?3	à=BÓ/8BÓ/8~=1=?øû>Ãï@?[
 ?¼dÏ>8E?6±¸Ã8çõ)¿Ü9Î³9Ô ?eà=ÿÝ/8ÿÝ/8~=¹?Àäº>uN?ÈÂ¾>4>S:?~Y8ªÿq9t¦=9Ø9ñCØ9O¹ÿ>=à=»è/8»è/8~=we&>àíÂ=#Z?uå@?;Ôö><H?¨=$6³<|åc?Ac;p:ø:x¹j?à=xó/8xó/8~=,9?ßÝ>àV? :?mÿ>ì¼:?Â@~·(Á9:Hß¼ÂË;·(;'W?C!à=5þ/85þ/8~=§«?Ê?=à?Ã¥?¹¾?%¤?ÃÚt9$Å99¦>íÿf;Ãã:ë?ð6à=ò08ò08~=?I¼-?PÈU?^º]?`U?Û¡@?Ã)ú8
$9³/Ã>dFÃ:Aùl:ôR?¸7à=®08®08~=Ä?Æ+>Ç?Å|)?î°>:u?g
9´w¥9Ê¦U>ï©£<ÊÉ</Ä?±@à=k08k08~=£Gé>Í¸>m±R?\#?[Ï>L¯I?|Ý9ÛÁ9"ÔM>èá<ñ_<Î??QAà=()08()08~=d=°h=ÇR,?^Æ;Ä ¤;<?ò¶T77	8¬~®=w²9¦Ø×9½>Ó>Rà=å308å308~=ÃJ7?|Ý>ÚS?JÚ?Ù¸>?Â:?Ç4}8fI29¼É5>A:1DK:­5?dà=¢>08¢>08~=3f|?qß>Z?^Æ?kÕ>vT?lä8@Ón9QÙt>:Òñ:¢æk:]6?dà=^I08^I08~=þ>Íc§><¡B?Eõ¥>êb>ê;?C|8 ­?9O¨(>¥lz:Ê*:X®;?|à=T08T08~=·Ìl?Q?)oX?Æäy?æ/%?'£A?k9q­·9Z!¤>Ç¿:V:ý #?Eà=Ø^08Ø^08~=¸$>@>g?b¾?,j?QÅO?,a=ûÿ<÷/a?À±:ai :>Ö?à=i08i08~=ÉCT?±­>¤l?gI@Ú÷?86?=:¯:ôqv?V;y	;·u?à=Qt08Qt08~=Ýñ>ñ>>j?lµ? ?³L]?¼9î´9ZÛ>àP:ÛP:jx9?½à=0808~=¬?D@Ê> H?â{^?£R?üq=?Ï8ý£9(!>Ü";öÝà:Kh9?Ïà=Ë08Ë08~=ä>a¯h>Þz?BÇ@ñ?n?Á·9x7S9·^?;ËÖ<m¹<i¢@?qæà=0808~=Óp?¼?SÉQ?*]?+?Æ>uC?iW<·<9ñ$­¼Qé:`ö:i+z?íà=E08E08~=]°?Å´?«	?~Ëº?¤ô?r?lI9©â¬9×@>l%@:<õ:÷·?óõà=ª08ª08~=bïÈ<¿q<Ö5?
!=éöù<î$?%ÞY9»©9Ïò¤>L±Ù:Í:8<?Eá=¾´08¾´08~=]5A?`Ãó>NèJ?ÌdØ>ó>Õï<?Ë/¸TÜ©9ígî½1æ:Ö%¤:cm3?ãá={¿08{¿08~=ÛÞ®>r`>ÆG?¹ô?HÎÉ>!õ<?îËµ®W]9þÜk»Gt9Vc²8è¯?­á=8Ê088Ê08~=Ø@?ð>-M?üðñ>9­¨>Ç7?Hý8öÜ9þß>Ò
(:1ÿ:5$?#á=ôÔ08ôÔ08~=öAx?v«?Û$Z?a#?DGÃ>wV?²²9²9íÿ> Û®<ïRr<l¹8?Ç?á=±ß08±ß08~=mW?à¿>ëM?ÅÂ?¼CÏ>&??T;¸p*·8¾¬RÓ;¦s;©56?R@á=nê08nê08~=d7¡? [?è?uÓ*?S>Â¥?®%8¬è9szö=Ñ`;a;àî=?a@á=+õ08+õ08~=#W?VÆ>3QÈ?DÑ?>:ó?E599ÀEC9CÎò>;»K;¥õq?@á=èÿ08èÿ08~=öÔ
?`>»k?Å#?Ï
¯>do?Sß;9éå9zQ>í:8´G:6aG?ÿjá=¤
18¤
18~=¤??Fï>ôÂL?®¬>5k>ò;?ªE¸O9)¬½Re9X}9(ç>Ïná=a18a18~=XD?Cª>üÿA?÷ø»>;>Ó¾4?·Ôf¤9ré¼S5U:Ûlÿ9&°U?»á= 18 18~=«ø!?Ö·>_a?¯ªD?Íèó>`jN?ÎÁj9Ä²{9ëÄî>®;3&:'yd?¥á=Û*18Û*18~=µvH?X ý>þVJ?eÃ>(Ì>££9?Mk8Î9Ùo>òU;Æ;wL?´¢á=518518~=¶26?%ì>!E?ðÆ>ÙÛ>n;?´=8Øv|8´¿>ak;>;G?è»á=T@18T@18~=,?y?é]?¦÷?®ø¯>;K?&Æã8))Ï9¼>/æ:`:Íkg?`Ëá=K18K18~=øÀî<¬<®<ee/?7é~=rÄE=ü$?Ü®99M?¤:üsÏ9YE?WÏá=ÎU18ÎU18~=ÖIÿ<¬»²<BÓ6?;dL=¬!=Û8?\ó»9º9¯9©K	?<ºS<é7?Òá=`18`18~=}-D?ÍËö>m~K?Waü>¯£¨>??Èp7üìÁ9¤í<N í:<]:¦B?Õôá=Gk18Gk18~=F_)?¿4Õ>1^K?¹>fD>=?jÄ7¦¬9½º=Ü;';T=?qúá=v18v18~=fÁd?ÿ9?Õ$Z?ðs?«>{·P?Vk&¸uf9¢½­;r;é?s?eýá=Á18Á18~=Ç?k?¬Ç?ÆÇb?Þ'?^¶·>ëi?¸[9>þ9>!Ã>é/;0Z«:vK?â=~18~18~=¬?qT¯>L?«µ?ÉéÀ>®´>?5?9þ¢9çOf>­+<6;¿Ae?ê7â=;18;18~=£ñ?Ì¼¶>R??ñJº>SÀ2?QY9L9$N»>RóÃ:Ã:Ê+?Fâ=÷ 18÷ 18~=«Á<ÊÂ<f0?ÍpÐ;¥³;?È)¹_8ÛÀÇèÀ9yÝ90äÞ>Oâ=´«18´«18~=üZ?ÆæÌ>*Ì?I/?àc?g£?_¿8D9%#>)&;Ðº:
d?cSâ=q¶18q¶18~='I?,Ð³>7@?J&º>HÑ~>n;?ÿ:¸ó9R£½¤û9:!Þ9ô¤?Z^â=.Á18.Á18~=	RÏ>\>°F?'>ÕwZ>m:?À1Ä8åü9²)>ôç<±ù<e?¤pâ=êË18êË18~=zÂ·?ç(?åA?sX?HÙ>|~?´d<9.}Ï9ph>%Ì9æz9rÿP?oqâ=§Ö18§Ö18~=ø~?í´>®ã<?²WÃ>zÛ>Ö/?Þ«¹8À¯º«;q7g;ê">?
â=dá18dá18~=ómH?lhë>>öY?nH?½}?ÆE?Í¿:%i:wR?éÁ;ô¨%;gÊQ?Ââ=!ì18!ì18~=3?ËâÚ>>_Q?&?¼¯>r@?ã7kµ9dÈÃ<¡é&;6õ:°A.?^â=Þö18Þö18~=¥?¶Øå>±²?a¨??ç?Ë9ÞÒ9}÷>®ó:ÀK:S.c?'¡â=2828~=nn?Ò'Ý>ÿ?ùÉ??~1x?Õx9_9Ó9´´>Z¤/;eê°:6(~?KÀâ=W28W28~=S
?<\®>üiK?ãj>;nG>wª:?ÊG8ÿÈO9&ö=<`:Tç:dÅ5?CÒâ=2828~=Ík~?5"ñ>¨
?ä3/?ÄÄ>òc?Ý9!þ9É«x>ÚÒ:!:VâX?Þ×â=Ñ!28Ñ!28~=(*¨>'ÔG>ooW?;Xz?d? N?ñ<2-<«S?ýL
;h°:phM?ââ=,28,28~=ÇZ >R>TzC?ñ&F>À
>Oî2?
[ÿ7à!9¶Y=¯¹~9ïYª9Íe¿>ôâ=J728J728~=®R?µÆ>BM?ì,?±RÖ>N?l÷6, m9ð¡<£ö:É:EK?ã=B28B28~=Ý?Q9>IU`?÷"??fJd?/³Ì=6R=äÐx?.S=eØú<@ö?Jã=ÄL28ÄL28~=ÿ ?Ë±Í>¼^H?HqÀ>R>õÙ1?^©S9Ú¥9Û«>6>m:vùK:à?¬ ã=W28W28~=ïD?ï¡-?éH?ö?=>«>è³[?=N9Â¼q9V>¶:ä:¤2?¶*ã==b28=b28~='®?Ê­?7y?Íq?
eÁ>½	 ?+hÅ9@È9O¤?¬;6Ðò:h ¤?¹2ã=úl28úl28~=¿
??¤zÜ>Ò]?¥­
?o¹>zC?³zM9@Ú9Ïi¹>a×X;Êo
;g~H?%:ã=·w28·w28~=tZ?ýRó>ÞÕe?åü?ÁD?	\]?¦|l:ö.:-?8Æ5<¢|É;Bôf?:ã=t28t28~=ÔU=­ì!=ð)?*àJ=¾&=)è?ÞÐ×·Z9¹º7½#rq<Ïæ.<#³0?éIã=028028~=`A??y?ÞC?Þ½¥>Gèr?pÍ8Úñ9KÓm=j ú9Ï¶9©m?Jã=í28í28~=ç?±>}O?xä?¾ÄÂ>%!=?Ò¥Ó8³h9ÕÇ7>[Ò9tlÈ9¦o?Tã=ª¢28ª¢28~=îï?æ½>ËJ?èÓ²>\> É2?5|8¿x9ç¢=òÀ:l:háO?]Vã=g­28g­28~=_DP>I>V|7?Ë>	B>ñ»&?8s:¢0!:¦A?Oµ:q:Î?Pkã=$¸28$¸28~="ÿ?À?HØz???î$?¦ÍI?¤óÝ96<9ÍC?¼o<¬ *<Ý^4?,vã=àÂ28àÂ28~=^Q4?Ñß>VzN?aCÞ>
u>:?,8B9¯ù>¨`;jÊ§:Z¦T?øã=Í28Í28~=÷»?A5Í>jJ=?ßýÓ>ð>|:?#~8.¨£9Ç=¥ø:)ï9¾#?ã=ZØ28ZØ28~=éFm=)*=S2?6aß;j?¥;\-?Eº¸Åq9W;E¾ï:0:ÚD?Úã=ã28ã28~=v#?²µÎ>õpJ?>9Ê>2é>9?Õ¤¹Ð8og¿i:Ö:-w®:1,?­ã=Óí28Óí28~=×õ:?_´>ò?üp6?!té>£H?þµØ·À'9<È²½²©:d~í94Ø?V ã=ø28ø28~=Q{Ì>mìz>\P?1>Ô`A>îé:?+}Y8L¤9{¯=ü]U9!b-9?¡ã=M38M38~=W8?Fa¬>ä±T?ÝÏÒ>h>UÃG?ø"8§ñ9R¤Ò=taÞ:_t:öh?¤¬ã=
38
38~=bs(?>$Û>ÈD?!Qì>v¡>¡5;?S¸3¯]9Õ6¾Í¡:ÉÈF:&XO?Û¬ã=Ç38Ç38~=ÞÛõ>ÛÓ>#F?\Å«>v³k>l:?m1N¸j 9)¾OZz:|d2:¢3?Â¯ã=#38#38~=-¸<?y×ä>¼S?Ò?A¬>ÖH?sÚñ¸{z9*w¾úõ?::M?¾ã=@.38@.38~=Sn?o?áa?°^h?=S?ÎõS?±9½qH9»JÄ>Ã^«:¾[:ú¤G?Ö¾ã=ý838ý838~=?kúÄ>º"=?À/>BB>¡ë8?ÿa·Ûk9ÖYô¼A©;:í9ù9øÂ@?Êã=ºC38ºC38~=!J"?!Å>¶ÅR?7ú>E¢¦>W4@?èo9oæ°9:­>FË:Pí:Yk??èäã=vN38vN38~=Â?XU(?{?¤?ú?<{?GéÑ;É@;PàO?ðù:U:²«Q?¤åã=3Y383Y38~=
?U¢>óZ?¨²&?>á>u=?@52:å@&:24	?¡tU=dR=¾ù??Wïã=ðc38ðc38~=Ko3?úåÔ>úÂW?s¥?©>ÍÇC?Ý¶·ñï49þP½(&<×IÖ;³F?yûã=­n38­n38~=_¢?ys?HT?MÑf?à>Ø?çõ8Ú.9^Í=|à;Áé¦:"[?2ä=jy38jy38~=£Ä/?_ýÉ>WÄ^?|?×1?ÐéH?Ð#9F×Á9®¿>Ú:Q:^b?ä=&38&38~=s=á/Ò<aF4?wl]=ý-=§å"?tß·Ò¶9jCÚ¼ÉZ;æ÷H;=0?!ä=ã38ã38~=:ø-?>Á>Òf? >»É0>²VL?h	¹rÚg9÷>¡¾\ì¶9Ñz9´:?ä= 38 38~=Ãõ>pç>qS?p?tÈ>$°6?¤ä8í49Ut
>ÄF!:DZ:Îä¼>ä=]¤38]¤38~=Î5ç>¬Ç>\GD?B·>~w>·=?b¤·ÊmO9 )K½::c9$vh?ä=¯38¯38~=Û½ ?!£Î>ý#G?TÐÃ>ç¨>£02? Ñ¸Î:8O@¿}Ç:bq:ø ? .ä=Ö¹38Ö¹38~=¬Ê?¹T>m?Úx?%Í>f F?ºAê9³ºý9jZì>¦ÇJ:~F
:
¶;?»3ä=Ä38Ä38~=úñ(?o×>mÁH?°÷$?ûÍÛ>"@?Ð¾ë¸½zO9$p¾ÿ¼:ïÍh:GÔO?ë=ä=PÏ38PÏ38~=M&?BYÃ>OZ?!ã>C>z?L?f':¹oðk9PûÉ¾öè:W`:æ35?eä=
Ú38
Ú38~= :?#â>¼SS?íZ¿>g>øS?FØU¹9|^6¿5öp:YÍ?:Î ?nä=Éä38Éä38~=Øà>VÔ>|F?O¾>ÓÛ>Å&:?"¾Ë7m/9X©=ö³	:|E:õñ>pä=ï38ï38~=Ï·?ï±>¼ÅN?*Ä>¥è>uù9?Å[8P«(9y&>Xß¸9feö9À>urä=Cú38Cú38~=³*7?OÕ>KÓ[?àU;?Òñ>QF?¤ú4<6îÉ;Dpe?ÅÂg;­¸;xK?fxä=4848~=áE
?Dñº>Z=?r#t>Ú+>ÓÖ5?Ê¾(=×è¯<ëu?°8é< Ét<pçs?èä=¼48¼48~=(9>ñ=D?QèÝ>#ÿ¢>"C.?´<=¿'=c Q?e<<°î<??ä=y48y48~=ëà>¡Á>,D?ê´>ç!t>nµ=?,ý÷¸Æx¤8Fÿ@¿ò.;¯O;	ã%?,µä=6%486%48~=ÒBN?Eæ>Oe?ènF??ÄÞ>V	d?ÓñW9ía9ÇÀ>#7¦:
a":+?¶Üä=ó/48ó/48~=Ñ©?#7?}Õl?®Ú?ïV?)p?æ¥9>ÿ¥9ýÙÿ>½;¶:Oô}??Þä=°:48°:48~=aI{>íß>&fR?PU1?íã>MìG?¢Å<*k<>%W?bã<¼_x<ßÿi?K
å=lE48lE48~=Å?,#Á>J?6Ü>n>???Þ8.©*9ÏB>:c;ô@©:¤CK?±å=)P48)P48~="i>
2>ðï:?VÜ©>
=|>Ìd,?%5=ú|á<¨M?J¡e=<Æ=è=?Öå=æZ48æZ48~=|8?BÎ>éùd?P#?ÔãÎ>·J?¯£8Q%9%Æ|>)
:"f9Vc?áå=£e48£e48~=æ$?ítÄ>ïaV?éë?r¢·>C?½«:¸¤¥Q9ñã½çX!;_è:óÀ1?/å=_p48_p48~=Aó?³>÷wS?sNÒ>¨>ä%:?Ï.<8ãà098.>â¢N:Á':ª?QMå={48{48~=%Z?EÏ>ðJA?¥>¦>îûk>kX4?Dó8=s9e=Q©ï:L:ÙM?Må=Ù48Ù48~=ZL?ÀÎ>8Ý}?Àá}?{eû>öC?¾t9 "©9¦Ú>åÿ:2&:iw?\aå=4848~=Þ?ÏàÂ>ÙG?³n»>»>Ïv/?EÕj8ÕÊD91¾>öýò:pî:<q?eå=S48S48~=ÖS>;ö,>×]?_ä²?i^?ÕèM?°==Q2=Ï`?ÉÚ:6C:Ü?8å=¦48¦48~=Nåã<0®<:'?ô <u/<ýG?HV¸ !d¶>u&A¹E»/9VÔ¾¥ªå=Ì°48Ì°48~=E!?Ý7¼>ÂX[? 8?h¢>5DM?Ùl&9m 9Ñ¨>¢àö9I.9¯¢K?Éå=»48»48dÌ=ö%?OÕ>h«F?Es>?¸G?±9?8p6&¸Ë9¼ÐÀ;<!:xý1:æç>ÙÏå=FÆ48FÆ48dÌ=öJ?ñpÆ>ÓG?
¡¶>£E>µ2?5k39¢ú;S:¬Ð8:8F?Ààå=Ñ48Ñ48dÌ=?ÿ?td?tb?L?Kì¢>{BP?Àu9UX@9ëÑ>Á.;zê³:OOJ?ëå=¿Û48¿Û48dÌ=>ÒÌÅ=³©F?ê=R>¡>(:?1¯<"Ý5<sv?áìñ=üÉ=æeZ?æ=|æ48|æ48dÌ=Vi?
sû>¦m?Qk?G?°K]?Ñ{Ï9JvÇ9Í%?ÙØ;þ{¿:ÌO?#æ=9ñ489ñ48dÌ=¤>ÇZ->¶úr?Åb?6÷>îðj?»6 9ô'"9ïü>	u7;±G«:£?ø2æ=öû48öû48dÌ=!QZ?ú?%rC?çuÇ>{8>Ä:?'÷¾8ß"8ûe:?6|A:dø9iG?#4æ=²58²58dÌ=°­=Í^=ë¥/?»Òû=+CÇ=pÃ!?Bæ"91Rº9ÁÑ_>ÂÅ<S¨º;Z3?ú4æ=o58o58dÌ=ºNÐ>çÉ>TA?BMk?ÈÝ ?I:;?ëê6=§¶Ý<d4S?×:|:¯V?L5æ=,58,58dÌ=vpç>¾8>\hM?¼¥?¦¿>Ø2?(69¿O9ÿûà>éÖ:tH:\E8?t5æ=é&58é&58dÌ=¾f>	;>H?;ü7?Úêß>²XR?ÃCI=%7ß<FÓf?@Eê<Ñ<aÅa?
7æ=¦158¦158dÌ=ð}?R>´û?N§?Ò4?XÝl?QK):g³9j°?!ºU:Ô:ºÜ6?&dæ=b<58b<58dÌ=IÖ?±>M1U?ìIÙ>Ë>EJ?¨,¸¿B8÷Áâ¾Í*;pmÈ:e)Z?Uxæ=G58G58dÌ=ÝeË>ò> G??*ûÃ>¨P>º	/?Ç9zµI99\¿>¬<:´;66?Ïæ=ÜQ58ÜQ58dÌ=&z9?®ß>CnT?ÒÜ>:>+»F?ahÊ8FÃ©94>e^99ó?æ=\58\58dÌ=Ý¸-?,7Ú>oÍK?)sß>wT>Þô6?1þ8.Àa9= >w.:óÏ(:§I?ç¬æ=Ug58Ug58dÌ=úö>+öF>åã?/®?9­"?,÷?õ/*=áÂÂ<³_?'zá;ªh;@<x?¨³æ=r58r58dÌ=îì?ÎfÇ>]2??j¾>z>2?gs8«L´9ÔÌ¬=Ç;È:;R?0?4µæ=Ï|58Ï|58dÌ=ÙÉ>§>º¿E?çÐ>¤Æ><?0Î¹Ý8¥9#t¾ÚÈ³9êÒ9 Ú>´¶æ=5858dÌ=
·¹<¡<»;3?^;'^;ë	?½¸¹Ì°²7bUÁõrV¸¿¸u9Vkß½©½æ=I58I58dÌ=.â?,¸Á>tdG?µh§>â%c>N¬<?éI¸DJ9w¯½pD:lÊ<:-î-?Éæ=5858dÌ=E\1?ÏÓØ>!gQ?½~?¤>®wH? l<9}9l°>Ø×:`8:<W?Ùæ=Â§58Â§58dÌ=í@?TÞä>ÕZW?³@)?ÙÖ>ÍcJ?îè:²Ñ9Õs9?F<×Õ¦;ÕD?*Üæ=²58²58dÌ=æh?ß°?òÓ?ª¥5?¬ñ¡>Á?Ë\99â\û>"%;µ&:t?¬êæ=<½58<½58dÌ=|ç[?(w?V?-7?$áÃ>§ E?ë<¹¥ã?9fÁµ¾D`;þØ ;Î½2?bôæ=øÇ58øÇ58dÌ=|nT?Tþ>ÓU?Tô>£>Þ3??j¥8à-|9(>ÐE¿;\f;T?ÿæ=µÒ58µÒ58dÌ=k?>¹Ný=etA?ø(?ººø>È-?ªiÈ::´:=?Mfó=!¨=N9?ç=rÝ58rÝ58dÌ=å/-?öÿ×>HBM?ÓV=?!L÷>D?E8Ð|Ó9ªo=N:Ð7:ÞGL?Cç=/è58/è58dÌ=²?Ãó?Lª?)¯Õ?~,?ï?{o
9|ú9Ûa{>ÚD;¶5:»£À?Uç=ìò58ìò58dÌ=Ì}?á¸>Íß¯?µ$?æÍ>n¢?¬Ï9Á?M9/?h¹á:æõ:vd¿?ÿç=¨ý58¨ý58dÌ=6;>ïê>{
7?Um¥<1!|<l÷'?£S¹s9 V¿Ë 9WM
9d¸õ>­#ç=e68e68dÌ=¬?_åß>¾;©?¾S?G­>Ö?ò9Ce9Öô>nx:Av:e6_?Z&ç="68"68dÌ=dX>6¡ù=@ê]?ivF?¦ÿ>ÅÉF?¼/þ<3¯<¾Dg?äf¥:ìxk:2Ò3?&ç=ß68ß68dÌ=õ	?Lu«>Þ$E?3/ç>ÚÅ>`:?©^°¸¸Óº9Â«ñ½øx:N@O:K?Ç0ç=(68(68dÌ=I?í?òhu?1?x}>%?M¤7919PÈ?}`Ï:ß¯:T36?L2ç=X368X368dÌ=¯G
?Bv>Ø¾?Fè>¥,|>Ìk?XL:'ù9#?UÄ9áÌ9å¥>Ñ2ç=>68>68dÌ='=?Õº½>{U?£z>Ü5>àC;?­[¸^ïW8.Ü¿Ò:G*:X@ä>o8ç=ÒH68ÒH68dÌ=,m? Ò?í_?ó4?D_9?\S?ä9ìàÂ9,EÌ>@×9É9/	??ç=S68S68dÌ=ÅËà>|>&AD?rÕÑ>?¡>qn8?«/9nõÇ9¾#`>¸=?<r ø;0OE?5Nç=K^68K^68dÌ=¾$?ËO>¾µs?}a&?¤Ã>ÚµY?4©´;K;4#c?b:Lm':É0é>Wç=i68i68dÌ=ÿM)?]Ç>­Y??¬M«>3F?bª9ø©Ô9Í>5È9·:7bÇ>_ç=Ås68Ås68dÌ=áùU?üu?Z5U?ÅìU?ßþ>èÞV?è
¶µKu}9DÞ7»Os]:Üø1:,E?Ïç=~68~68dÌ=Ä17?Pæ>@ÕK?Ap? 3¼>±:8?¶Ë:×G°9b.U?ê/9:2+:v
?ç=>68>68dÌ=$>?VÜ>¯#]?¤±È>´>¡¬D?#9¥e§9ÿOp>,<k1¿;÷[f?{£ç=û68û68dÌ=aüu?Ê?ñôi?âic?¡ø?ºöO?´9³p9ú@?$l;Os;Sî=?.¦ç=¸68¸68dÌ=Ò>7`>a(M?¶>bÓQ>­:?'F*9^$9%h?rB;Óä:t"?¬ç=u©68u©68dÌ=c.?Ý?æß?Â]?à~õ>:g?Æ³9ºÎ$99v?ãÊ©:[æe:=?ü½ç=2´682´68dÌ=äëç>£>ÊQ?ún?¬6Ö>ÇV=?Í\8Z±9WÐ=å,>;7_í:M?VÛç=î¾68î¾68dÌ=f?/©>AñF?¨×>¸>ñò<?U7@69Õ={¡r;d";B???Ùîç=«É68«É68dÌ=æu?Òf?ãCY?ïd?2ü>Ég?^>ö9Ð¥9Pæ>?©Q;"æ;}^p?èðç=hÔ68hÔ68dÌ=1?!q1?ã"W?^z@?Êôâ>Y?b4°9N19!~?W:,Á9¡G?2ñç=%ß68%ß68dÌ=VÛ?þ«¬>}C?9Ò§>Ùýk>À6?¤°v¸qÙ¹8ç©¾~ <³Ó;RB?0è=áé68áé68dÌ=!ÿ­?§?©­?Hn<?Pc±>ä÷?á¨9Ñ9"ØÍ>Õþ;ïÓV;Zi?¥è=ô68ô68dÌ=£+.?	\ß>lG?pPÞ>6$>Ïk7?Vo¸Nc9S£¾È;b½:E6?3è=[ÿ68[ÿ68dÌ=s»?JZ¤>0M?Á§ð>þ>sA?5Â8\í9uÑ=®:ýõ/:Í5}?x è=
78
78dÌ=T#?×òÌ>¢K?¡
º>'÷{>K=?,7Ç9ç2g=çeV9°9KàÅ>«$è=Õ78Õ78dÌ=ü»s=ð/=þ62?W <ËÁÄ;o´&?­D7"ºV9º¶é<ü;4·ì:¾ï+?U.è=7878dÌ=²?¸V?Xx?Ð?p­?^w?<9¹ûÖ9è_>ÏR^:â(:r(?4è=N*78N*78dÌ=Ôý?°qÆ><I?¦âÉ>»»>ãî8?±Æ7t¶%9²ÀÑ<V:¶S:v??Bè=578578dÌ=2ä.?úÞ>ËH?÷¦>vd>t³:? M¶wj9Ãû®»ÿ­):Ñ:8[?PFè=È?78È?78dÌ=B?'Ù>ª+c?ñâ?3Ç?èYH?¨»÷9îÍ9V ?A;$cç:U?àIè=J78J78dÌ=G'?¾>ëG?V8?2 >BN?Nº÷6 ,M9!<çZ:9¸Çx?Kè=AU78AU78dÌ=?Nû>5çb?äzY?Çé?ðW?ÿ?9n¾9*>sPÞ:xÿh:ùBt?Mè=þ_78þ_78dÌ=QÂ!?¹Ë>DK?ª>j_>×qC?PÏ¸ºp³9c¾Vv:¯%:{h?Ùdè=»j78»j78dÌ=d?<??òEM?~ì>2(>·ñA?È	8¹9hB~=*ËR;´s;+<8?çqè=xu78xu78dÌ=d?î§>ëH?DX©>~r>ÈÆ2?æ
·y99è8½
;·ÍÂ:ío5?.uè=478478dÌ=Ã°?ñ±>A¹N?¯¡>dc>¶T6?åø¸È4J9ÿÇ½ú:y)Ð9Âlª?xè=ñ78ñ78dÌ=£>ñL>ÿL?·_	?	*²>¬cE?D<¦¸Â:9¤Ýc¾#÷9.å9Í	?Á{è=®78®78dÌ='*?ôß>´¿B?©Ûµ>£>õ4?$7Ý9±j<ål½:Be:åa;?è=k 78k 78dÌ=Ú£?m@?nZ?!?¦>p#Q?W2Y9b¢?9÷?#©;)AE;¨\[??è='«78'«78dÌ=;?ÞÓì>î'J?øv?Y¨Í><?6×¸ À9õ¾¸W:zY:d:?û¨è=äµ78äµ78dÌ=Í]>?Mù>Î«C?JEd>»">ï>4?18³¯H9ªt,>;1:ä9ûtF?êÄè=¡À78¡À78dÌ=I?ûê>÷[??u>ó¦X?ôÏi8yÆ9P»=¶Y;6ØG;hy;?HÏè=^Ë78^Ë78dÌ=ú!?M½>6Z?ù?ß¶>I?-wÏ8Àª9È<>bÞê:­ª:H$0?oßè=Ö78Ö78dÌ=¸i?ó,¹>ðB?½¿§>uo>V3?ø7øi69s®=uV:,:5¤,?éè=×à78×à78dÌ=è
.??Íë>£ö<?õÙË>Ø> $4??âÎ¸ÞF[9q¾tx:ª1(:è&=?ýÿè=ë78ë78dÌ=VÌT?í>H]e?	1??½GÑ>ßi?ËPÈ9}ÿÁ9+?F,<¿Ô;wÑO?*é=Qö78Qö78dÌ=áSd>Ó>8 L?cyÈ>¡->ÏÂ5?=^ºÀ<¯P?y£b=î
=ÇR?Öé=8888dÌ=Öµ?<à!?È?_v ?öý?£?oÓµ9(Ï9y²à>.Þ+;6z:b,?G1é=Ê88Ê88dÌ=H­â>8>&A?:?]'Ü>æÔ7?cÍ6¤`9+K*<Ì/=WÝÐ<jV?Wé=8888dÌ=++?B
¾>uQ?Ô_%?ÚË>k­O?<Î¬6ãí9ó<';÷&Á:x]?Íié=D!88D!88dÌ=)T?;a)?|@i?Ý?u÷?éGa?iÃ¼8áa9áîU>BÀ:zKR:	j?!mé=,88,88dÌ=§)S?rªð>ú`?=?2«>>ÞU?Åx:95ÆÌ9wi>Â:2Ó:ûã?\té=¾688¾688dÌ=©Z.?T|Â>De?Ø?ë7Á>ÏO?v¶¤9á­9²ÿ?¾ö;h2;U?F?êué=zA88zA88dÌ=#¡?¬´>øTQ?H!?&/Õ>ÜûA?ô9ýì9Õ6è>I¦©:</:I×w?Üxé=7L887L88dÌ=iæI?1Ä?!D? Ç>ô(>ç3:??B9F9äyû>Líê:3¡:	:?Jé=ôV88ôV88dÌ=c?)«>è G?À>©C>ÑÆ8?«¸Ú¸6í^9¾+{¾ý w:H7:+Á,?sé=±a88±a88dÌ=Ì"R=!=k^9?¬ÐÏ=4v=6,? <8,e9fØ¤=ù¤<_<bë;?©¤é=ml88ml88dÌ=h?S°í>Áo¥?Æé?çî>`?À:Õè9×Z(?
<¸;@SL;Ôf?¦é=*w88*w88dÌ=²ÉS?¯ú>=^X?öh[?¡ï><|j?I8ó9ãÄ=/À^:÷§:Ì??g¨é=ç88ç88dÌ=VF?ç}ô>­áO?Í¦ã>çÈ>±,E?Bû7*Ï84º¼=ÔÖ¢:U:¡ï?®­é=¤88¤88dÌ=9ç>ÉM>A6>?y	¡>Áèl>.?U8Y79À;Ä=:Â=I:õ??¸é=a88a88dÌ=Êú]?~?ø>Néd?ÓW?¦?Ù?M?gy9ö©9>UÜ>ëº:Y¤t:HÆ?½é=¢88¢88dÌ=Í
?yÝ¶>ÆPB?¨>_l>6?°xº7tp8F>+´!:|WÌ9AJ?1Ñé=Ú¬88Ú¬88dÌ=Gÿ?í`#?ÙBM?ê*?èêÊ>a%W?ÚúJ9Í³9#¯>D²;ÊøS;KW?´Õé=·88·88dÌ=á=zå×<X2?]$<Û%Ò;¥8?¸`8LØ¾ê~:¶¯:R	? éé=TÂ88TÂ88dÌ=¥Ë?Áh¾>KP?Ü¢?h9J?+N?ÂN9Rò9¬=Z>¬9bl9ä:?êé=Í88Í88dÌ=Ü~j?a¶å>Nª?,)C?vÞ>o`?MÚ9ï9w
2?ø÷ì:¤h:uh?Ñ÷é=Í×88Í×88dÌ=E[å> />¹ÉD?mªÆ>Ku>úþ8?U[¾¸Úö9Ë¥¾M1Â;A|;¾ÜD?ê=â88â88dÌ=ú¯?¿=?Ý7l?]Ýk?=ü>o?ã9Æ+:ÜD>?¯<{$f<$ðB?n#ê=Gí88Gí88dÌ=T£ë>Ë>UâU?¡ø>Ó>¥I?Q¶û[¨9Ú¢Ä»c2:¹Y:L"?2ê=ø88ø88dÌ=ËFM>ß
>26:?÷p>+z4>,§*?o½=îÀ<=P?7Ë=U_=F?Mê=À98À98dÌ=Îx>æG&>f??{{>Ì96>"^0?@Õ99f}\>JÂ
;ø:úù?Rê=}
98}
98dÌ=9/?hø(?ö[?C?7ù>µsH?ç½Ê8§oÄ9Ý>aw9<ÍZÓ;¤¤`?´_ê=:98:98dÌ=}?¯5+?îG?<¿ê>bÚ>é9K?G9ýº±9^>z:5:[u?
fê=÷"98÷"98dÌ=#´u?º?L?
1!?q8È>N?ÿ£ 8
90>v:èLü9¯?Þrê=´-98´-98dÌ=ô?¶>
9\?^W?1Ë?Õ¦I?`üë8?j8]ó?ûø:öP:ç=?A{ê=p898p898dÌ=ßÉ?V°+?ò?@?Ñùû>Ð\?ý9àW9&.?¸%6;É¿:ö!s?¦ê=-C98-C98dÌ=Zg?+Äü>APj?#?táÃ>Ê÷M?,×W8Vã8ics>ó<Úº;¢;?©ê=êM98êM98dÌ=å?þäµ>7H?U
ö>û8¤>oÅ??Gh 9n¢9:Ï|>
ø`:75:?x»ê=§X98§X98dÌ=`¾L?4¹ý>«N?ßÂ>&Ó~>)ÅC?À2)ã`90[8Èlx9Ðí·9Tâ¬>Àê=cc98cc98dÌ=ãzU?ZÏ>q£?È$å>J¶h>|?(	8}°d9A=;_×:3ni?¼Âê= n98 n98dÌ=d|²>_vH>[ïc?&W?	#©>lGE?
(S9Yx9õø®>*B#=­<´q?aÈê=Ýx98Ýx98dÌ=R&?KÓ>qDI?	Ú>0¶P>Ó{;?ð2¹XÜÉ8$Ôa¿>K:­à9à?hÊê=9898dÌ={>?ûù>YC?·Ì>~>h4=?ýf#8ø19Ië=Ç@C;0Dò:SRN?åÊê=W98W98dÌ=ä`?C?e^?DA+?¼Á>uc?,9ø¶E9Î/?,;w
Ã:æa?´æê=9898dÌ=É
?@%»>ôA?bá>Lt>+$8?"Õ·68E¾:fi:ÒNõ>ïæê=Ð£98Ð£98dÌ=öa?jæ>âz?:Mm?~	?ùÛ\?°9gÊ9^êÄ>óàF;Éïä:c^?üê=®98®98dÌ=Tp?¬É#?Óo?ª?m.?ÀgM?N:C:Iý??¾_¥:p3T:G?ë=J¹98J¹98dÌ=*ë>`à>byT?ÛÈ?*Ù7?÷7?9¾¢9bÈÈ9ÀÏ>xês;@ ;ËC?Ñë=Ä98Ä98dÌ=Ë_*?P-Ê>»W?GÅ?®¤>ýäH?>®9ÖvÄ9Ó0®>OÛ¢;sQ;ØG?7ë=ÃÎ98ÃÎ98dÌ=G3?2
?-|?ÐS?Íß>Jr?Såj9ïW94=?à¢:u4:Úf?÷<ë=Ù98Ù98dÌ=ksk?r?~Ge?ba<?-ËÓ>)³c?~'8LÐ¼9sÃ=,;Øk;ô}?¾Më==ä98=ä98dÌ=Ù?^¢>y
\?ïâ>IN>i¼C?÷ÝË¸iÐÑ8l¾ø¾W
:öôÌ9_b,?Oë=úî98úî98dÌ=o(?£Ç>ÍX?gQ4?Ý>ÙfP?æ3¾8(8:5?u;Pã:=^?aë=¶ù98¶ù98dÌ=K !?÷%Æ>6+P?¶?ÍèU?ÏZ?.@ã9¦áå9ý>f<¦ª;±¯G?¨më=s:8s:8dÌ=|w7?ÆÚ>¯èV?²O?{?Z$B?z@9Ë\9¸¡>îbX:BÝö9îd`?së=0:80:8dÌ=ÌyA?W`Ø>ãçd?¡ÏÉ>y¡u>TR?Tº:9DQ$9u?AA¾:mD:rôw?uë=í:8í:8dÌ=>p\?pï>3¯k?X"Û>ð£>2ÉK?Pú8xêª9öO;>Zb:Ê
:WL?®~ë=©$:8©$:8dÌ=_?D¬>}\? |?Þ¯>mF?mCT9æ¦9úX´>²K:8:Y1E?
ë=f/:8f/:8dÌ=ÿ¤w?j]?r[?Vj?²­>Ão?¬FÀ8ÒM9@@7>­TÖ:ÿgq:©Ic?}¢ë=#::8#::8dÌ=@?}i®>t??øy>=M8>éW-?ù¸EÓT9ÙÒ¾{t;à'»:Ü´/?Uºë=àD:8àD:8dÌ=ø¢o?vJ?V?ý2Ï>êÑ>0F?
¬¤7¬±93Dí<¼:Ä&:@?£»ë=O:8O:8dÌ=Y(b?c?eT?uY?E}¢>ÛÉK?£X9¾Õ³9;Ï>ªÞ:?F:L_?â¾ë=YZ:8YZ:8dÌ=I?ÆÂ>zû¨?ö6Ç?<à+?\?ä:ÍªÓ9+@?2¡¨;Qp*;dH}?oòë=e:8e:8dÌ=ê~,?¤«Æ>¬E^?KÃ?åÌ!?eUJ?Í,99R0>2=ú:c:RY?¢÷ë=Óo:8Óo:8dÌ=Y.N?¬ý>'P?
¡å>Çk>Î`G?ØsÁ¶[ 9K/¼Í¢:ßÕ::3^?¬úë=z:8z:8dÌ=¯¼õ>j§>¡_?¤v?£?DúR?¡8¶99ôô?âN:4p(:7?ýì=L:8L:8dÌ=>E
?mõ§>ë¿R?f³?+2²>A?7åÕ:gô:ûuF?ø=ôå¿<D?#ì=	:8	:8¥,£=:O?X´>øF?f»>Ug>aÃ0?ñ¸àßñ8
ÿ¾û¡X;ÎA;!u1?d:ì=Æ:8Æ:8¥,£=&1?
Ö>TT?éÍÐ>:>{D?®:¦¸qx9úH+¾7·:«ÏT:\f\?µ:ì=¥:8¥:8¥,£="o?th?d`?6 6?7âå>
ÑJ?àÌ4´¨W95+r:Þm|;:ø(;+9??íCì=@°:8@°:8¥,£=ø{?þ?Gt?¹8?Æ>ó,n?¨M9N9=qÿ>ÂÏ9í'°9WÎ?ÜKì=üº:8üº:8¥,£=­ç??u?Uæâ>[>hO?:Oè9+#?<¡;?Q?
]ì=¹Å:8¹Å:8¥,£=/ì?¯/«>HE?Þ æ>%>t~9?Ëæ·Kü9ñV½À:Âch:û/?jgì=vÐ:8vÐ:8¥,£==?yæ>äZR?µ>þx>¡m:?ªR8Êé9÷½=wA5::à?okì=3Û:83Û:8¥,£=NÒQ?¢?,{G?-¹?òè¬>z>?f's9ä«9ªgå>­¡<2fM<z½;?¬oì=ïå:8ïå:8¥,£=ÇpL?qÂà>UÛh?¿?Òn?Z?E319Úp)9Ü?jì:ùá:×Í?{ì=¬ð:8¬ð:8¥,£=õxR?$Ã?ÚgI?^Ê>¿>Ð§=?øº8À¯O9vf>É´;wÿ:w/t?¥ì=iû:8iû:8¥,£=ýu?bõ¢>NÎI?ì³/?åü>÷2?	8ì8ä!>_:AF:ÂK?ì=&;8&;8¥,£=í\?tø>¾b?eõ?È'«>aB?àù8Nã9çs\>pêH;a;-DB?ï°ì=ã;8ã;8¥,£=Æ6?W\ë>ÀF?Ï>E7>Ë6?ÔàÚ8mo9¼ói>ã:´ÒO:¦0?¼ì=;8;8¥,£=ýÃ ?-~Æ>§WO?TS?Ð>ò:?Ùy9æ9ÈXÒ>àá0:õñ&:x?Á¾ì=\&;8\&;8¥,£=·?j?yK?Ýß?È^>6÷{?n÷9vä=9
¾>uº:ë7:¢¹?¦Ëì=1;81;8¥,£=!½.?ï¦À>J2h?Ob?å¼¡>u_N?C7uo9¢Ñ<5Ú<Däq<6Hg?0Õì=Ö;;8Ö;;8¥,£=´?4J?Àü~?:?:ðÀ>Ðßv?ð 9Ó
<90³>Õ¤9b\¯9ÜGð>[Øì=F;8F;8¥,£=}Ð8?ô=ç>L?(?oÒ>2C5?}£:s÷W:ÐA?p/:ä·
:qdò>kßì=OQ;8OQ;8¥,£=a8Ý<êI<À-5?âh;ÿ:;yß?IqÊ¸²,9E1¾Ås·Ò)9']ù¼îæì=\;8\;8¥,£=K9?Ñ'Ð>\A?m	?@¬Ç>220?dss8E{H9+o>X<î Æ;¢°9?ìì=Éf;8Éf;8¥,£=l°?H,G?Âb?\L?Ãß>Íi?oÐÀ8+9@>îað;xq;)Y?ïì=q;8q;8¥,£=åñã<¢°£<Ä>2?,òÖ;©©;!9"?l×·5+Ì8Ì¾x³ñ9¸Ä:y´Õ>
ùì=B|;8B|;8¥,£=³Íl?©¹û>+Óp?4?Ò¶>LÞ|?ï¾&9HA9+ >
{:(2:EÁ4?¸í=ÿ;8ÿ;8¥,£=CP4?b3Ò>Ó[?RÑÝ> `>Û1P?L9åF9»Ä>À9KJ­9QÜ
?í=¼;8¼;8¥,£=©[?¤ì?
üQ?ÇJ.?ºØ>%àM?Âù8XO9é:w>Â^::o²?øí=y;8y;8¥,£=Cz\?UR?èR?æ?CxÌ>A?Òù9
N9ÞÏ7?®©9×û¨9À'Û>	í=5§;85§;8¥,£=*%?ÔÖ#?ZjY?ãé?Á>òÃB?è
¶x-9ynÌ»U:5Ké9}Á ?04í=ò±;8ò±;8¥,£=§?·>XwS?*º§>ÙËf>':?P`8õ·Ã9ÿ´=Ã(±;æ¥V;ùIS?Því=¯¼;8¯¼;8¥,£=?)M?»â?AE?·ÉÖ>b¶>û=?
v¦8¬±9Øï=ªf;r ;±v7?Yí=lÇ;8lÇ;8¥,£=YÖ$?ã¼Ò>°=H?.¿?1n·>ÂC9?Ô"9º¢9ô>_x;U"(;ý=?|¨í=)Ò;8)Ò;8¥,£=ø´l?Õ¶?,i?lü?`´>©`?ä8^uí8&(>±¤Þ:§¬:û@?7ºí=åÜ;8åÜ;8¥,£=Û¯<¥<²+?q²'<	­<¢5?Èýú¸4=593C±¾Ý°É·22N9hz½«Ëí=¢ç;8¢ç;8¥,£=úÄ?õÐ®>ü¶_?ØÖ?t¸>
>F?\9A09kÃ>Ýo:c9J:QC?wÓí=_ò;8_ò;8¥,£=q¸9?Ó>«À`?Éã,?<gÓ>¥\Q?bsf9%Õó9Jóq>ý5:¥N:?q-?»×í=ý;8ý;8¥,£=l?õ>?ÙW?ä)?Õ^¢>üÞd?r	8MU9Ì¥=Ôzt:Éì:MK?hÜí=Ø<8Ø<8¥,£=Ê?e>*n?Ý/?­rÏ>Y?V	7íÍ9Àd=¼Ô;c
;Ìk?Káí=<8<8¥,£=Uy=ä»7=vú1?	;D=ÿ-'=>?xÍo¹EæN9[¿l;³òª:%OF?ãí=R<8R<8¥,£=±>x¹=÷&7?M,>`sû=&k/?mP:µ:û°U?ýÝ<+à<© 5?Òèí=(<8(<8¥,£=óø?í$?-¾u?¶?Û+1?Åf?l´:5a:2M?ì9i:a7:"?éí=Ì2<8Ì2<8¥,£=^õ«>¾¨\>ØG?ª^>Á>§i5?Z¼9é¼x9>x9_Z9âÎò>óí==<8=<8¥,£=ð?¾q¥>ëÍQ?"a.?ýOë>Åµ=?@1Â;­b;%d[?2Õû:fî:HU?Rûí=EH<8EH<8¥,£=$J¹>×ø$>¢Ã?,$<?mMÊ>}n?@©=\=Î,e?Gé=
q<|ù?'î=S<8S<8¥,£=eyL=(Ó=UÚ9? Ì¸=­=ê-?Ý9~.9;?k_;ú";6w0?î=¿]<8¿]<8¥,£=C??¡>,c?àãI?Õ|í>® Y?åÅ8ÎB9½>/*=ôØ¹<lj?«î=|h<8|h<8¥,£=ÅNE?ßRì>J¼U?;Q
?Ée·>ÞBE?¨!9b­9¬ýU>2:þ»9`4?#î=8s<88s<8¥,£=p©=,_Ò<Q°3?où<±Æ<¥s ?ÂN9Ù89Id®>fË:~:\,?î=õ}<8õ}<8¥,£=Q	Ô>;>ÍA?#?5¯>hÏ:?Ï78ÀÛ9'Ä/>QÍ<½)<,Y?Ìî=²<8²<8¥,£=_?·®>`ßH?ªö¶>:>ÖH7?üA·«d98¦½~·:ÎùD:òm?î=o<8o<8¥,£=<£?®>·L?Êª>f:g>¬=?Âÿ,8òþ9å
)>oU¨:åwL:+ÂR?%î=+<8+<8¥,£=Sd¶?qò>?¾t?Çj?À»?²7i?½A8XH9jµ4>i;â:¾¸?&î=è¨<8è¨<8¥,£=Í]?¸"÷>@Âe?Éå?·MÂ>-fM?ÝÅ8ÎoÊ97ú=%ÄÊ:z:g2?{Bî=¥³<8¥³<8¥,£=®i6?bÛØ>°VW?g=&?ã¥Û>´ÀA?*F8Ú9Æ=È!±9¼>¸9ßö>ÈIî=b¾<8b¾<8¥,£=|jA?îÈ¡>?iÝR?êR»>õ?Là9¿Ç9Ôñ>Á
@;Ì:ëp?Uî=É<8É<8¥,£=®Ì6?Ïç>|J?¢®õ>-x³>K9/?>èY9âç¨9Z"¥>x;ce;F2?ÄUî=ÛÓ<8ÛÓ<8¥,£=A?åòñ>à<L?ßÜ5?¼>ô>>?ýT86T«9©0Ð=î­:PÉ:ß¡?ÔWî=Þ<8Þ<8¥,£=uk®<X'<ð(?è;âºO;«ó)?8>9|=+;·£ï:>á ?,dî=Ué<8Ué<8¥,£=Q=Y=áù7?.>ðF>c*? i:¸1:©ü'?ÏA=c=\Ï<?Onî=ô<8ô<8¥,£=¨d?Uÿ>çd?U
Ö>>Õ#J?ìì7®39³]=Ê+;ÄÏ:ï«S?e{î=Îþ<8Îþ<8¥,£=ÎÌP>S>Fz9?ó>A®>_2?.A£:â¤]:T<?+y¢=c:b=ãÚ7?Øî=	=8	=8¥,£=ïð=EÞ4=®6?éi>9O6>¡ª#?-L:,£x:,ü"?ÃÌ;»/;>`:?ôî=H=8H=8¥,£=¶8?à>½R?hÅë>)X>S$Z?ÐÖ·6 9¢x+½ïæ':F¨9z?¨î==8=8¥,£=È?wÝ¢>ÇmJ?oÍ>m>è>?7Ü8aÏÉ9¾¬>àÙ§<kñ\<ä{B?E¿î=Â)=8Â)=8¥,£=U³Y??XN?Éñ^?ËR?ãH?¾Mh9ln¨9?°>S/.:OÍ9°äX?ËÎî=~4=8~4=8¥,£=	í>Z > úK?²/?'ã>ÐE?ÔgÍ<Ás<IdX?·¬9ÔÉ®95´ü>äÔî=;?=8;?=8¥,£=&
s?ËÅ?R e?¤ã>t¶>}£K?Àæ¸=Þ9cã½ý
(:@eå9;?Ë×î=øI=8øI=8¥,£=NËk?øö>jt?èÌ_?×*ë>I s?út8Æ Ë9³Kª=Ú¥;B;§×Z?Úî=µT=8µT=8¥,£=²/:?ñì>²xI? ë	?I6¾>X9?Ru·9\oñ¼êÔ:Z2:Ê;?RÛî=q_=8q_=8¥,£='V?ÛÓ?¿T?,Ü?Jî·>Æ7?¬¸(D¢9±¾pO;é­÷:UV?øî=.j=8.j=8¥,£=OTô<&Ø´<"ï,?-ù<ÌdÔ;dñ/?¥WC¹ìA9cÜ8¿&:¸pt39Ì³¾ï=ët=8ët=8¥,£=8L@?ôõ>±&H?¥>_e>?8?0I¸Ø¾ø8(O¾Ôíõ:Ï«:a8?]ï=¨=8¨=8¥,£=ò°>këK>ª:?£©á>ëÉ >¥3?­B=ñ<¶N?Ú8<êpú;<<?Fï=e=8e=8¥,£=*XU?b:
?äE?^"?éæ>®D4?¡½Ò7ô
u9R'\=.v:	ì:W?lNï=!=8!=8¥,£=x8Ø?æ?ûÓÅ?×	¦?xè?£?9Q9á>Æß:èçÍ9Z3¥?vNï=Þ=8Þ=8¥,£=þÐ?¦C	?ãÂ?ý%?íç?Û?Ú§¶9Ý9wÓ>Pe:$ß9,g?{Oï=ª=8ª=8¥,£=4?°>C5Q>«ªW?S7¾>Öy>RèB? 
º6ð#²9+¯<Ô>:¾2:¢(7??Xï=Xµ=8Xµ=8¥,£=FY?æ	?u|I?H¹>´_>pT?+Û69vÔ®9Uà>ÈPs<ñ®<|DD?"zï=À=8À=8¥,£=SÓ5?ÚçÞ>ÒP?×%?`Ø>ö5D?v±8ÉÂ9/ré=
À;ßs;ÿÕ6?åï=ÑÊ=8ÑÊ=8¥,£=Ñ`?Õ{ô>k?ÐD?YÝ>÷c?ÉK9:Y9í>7?4Gn;E;`µh?9¨ï=Õ=8Õ=8¥,£=VsÈ>/û>aãC?«º>L>@9?(È8H9E>:©Ä9ÑyN?Ö®ï=Kà=8Kà=8¥,£=3ò?±>â]?D·ô>?p¡>@B?»Cé·ÇV9|½Ìn÷;_0±;_¾2?¾±ï=ë=8ë=8¥,£=ÙL?/«í>ñØ[?ôÔÈ>Î>¸ûH?õëµ¯m9±aÝ»á:Ò¸Î9y?@Äï=Äõ=8Äõ=8¥,£=¤QQ?.é>báe?dÛï>Ã³>ÝvN?à	ü¸æ9Uöd¾$äK:.,:?]Îï=>8>8¥,£=lÓ-?hªØ>bM?Ã>rç:>&eG?Îx¸´8ÂËk¿5ç²:Ã¢[:ÿP?¢Òï=>>8>>8¥,£=c/?×-Ø>«éO?Â­?üïÑ>-:?3ÂÙ¸Dì9±Ñ¾ ô;ª9;ZB?
Ùï=û>8û>8¥,£=F4?	Â>ò×m? IÃ>º|^>´`?]À5p9P©+;`Ý;;Øö:ÙÔB?lîï=· >8· >8¥,£=å$8?càï>D?¨ç>,¤>l!4?]Q,8ô¦29Wìö=wNª;¥`;Ô/B?	ð=t+>8t+>8¥,£=ºîI?Þ¾?\ÃH?ºlÄ>ík>dDB?Ju·yk9é¼¢B;:.;ó4O?§ð=16>816>8¥,£=B5#?Ô>UE?èÙ>¶>â:?À¸ÒÌK9¥ôq¾Î"S;tÕ;á­/?íð=î@>8î@>8¥,£=V}Á?t*?L?î}ã?
æf?9|?DÉ:¨¶9Dò_?O0<¸Òy;u?Yð=«K>8«K>8¥,£=ç¤@?UëÍ>o?Ë´3?ÅÃ>d=k?H«9ÑÌ9Ed¦>qAU<ÄÖû;zÇX?Ð"ð=gV>8gV>8¥,£=¶ ?Øí?çû?o²V?þÇË>BÛ?:d9áÁ9Ò\??Ke; ;<R?*&ð=$a>8$a>8¥,£=5c>ªD>oH?¿:?'=û>ù >?¤Å	9ý9Ä­>»
ï;P=§;ô6?f,ð=ák>8ák>8¥,£=È ?dq?n?Öð?¹??|?n)39_ZË9½a><.Ù¸;ñÉD?u,ð=v>8v>8¥,£=¿/£?ÈR>·«@¢?ù Ë>¼?T:êpß9!?ïEâ<¼ê<=ÎC?8ð=Z>8Z>8¥,£=Oûî=ëÖª=3?Y¯=F=Ô¥!?¯È9Îã:²>¸N<r<ô2?¯Bð=>8>8¥,£=¿S?<ô>ÎÀ]?ÇF?1g¢>ER?ð
8ØÐ9{=Î/C:c·Þ93[`?Nð=Ô>8Ô>8¥,£=±B? ¥>@ÊG?-Yþ>Í+µ>f³3?Ü,¸`»9_Y½µeç;+;6îC?¸Oð=¡>8¡>8¥,£=8?Õf©>ëR?Waß>3Ö>K?ïR8þ9ÖÇ>ié¯:`W:HQ?°Rð=N¬>8N¬>8¥,£=¯?&·>ÂÒO?½?©wÉ>åoB?ïGÜ8¬æ8Dwô>¼cÍ:JX}:ÉO?¬ð=
·>8
·>8¥,£=))?ÿ9 >Y?ñ?á²¹>t¨H?ÙL9±Ì9 7°>¦µ°:­q:.;?}¢ð=ÇÁ>8ÇÁ>8¥,£=¸\§?ïÑP?á,M?:ld??I-F?$ÛÃ9ËÓ9¬í>E<³U<sD?jªð=Ì>8Ì>8¥,£=ÁÃv?K7Ë>n?úº?Åh8?*0?Ô#Ô9dE¤9¨L%?3s:®ù:3[?à¿ð=A×>8A×>8¥,£=?|­>Æ×H?ê?PÈ>¥¤6?Ãð580N9äá=ëÇÀ:ä´:ñ9?+Àð=ýá>8ýá>8¥,£=TS?@v?÷oL?.
¬>"e>U6@?°>·DA9G¯¼}Y;6;rôC?Üð=ºì>8ºì>8¥,£=úü>%¤>¬iD?Ù Í>n>2?~ÖN8mí9è­¶=@·=;KÇÅ:Yu?Kàð=w÷>8w÷>8¥,£=µÖ:?×å>½P?&ã>û÷>{6F?«Ø9Â»9AÞS>:Úø;;8¿v?Tôð=4?84?8¥,£=Iz?{Î>ÕÃ@?	Õª>ë>¨â*? .ø·K9÷½ar§9b_Î9ª¶Ï>Iûð=ñ?8ñ?8¥,£= ?%«>;9\?í©3?E(ì>|ÂB?Òx8üÚ¶9¿=&s¯;ßN;9Y?ýð=­?8­?8¥,£=Yn"?'úÑ>`F?ã¦È>±>ñC?¯=¹:ê
9c9.¿6À7:ê_Ü9¤tU?Þýð=j"?8j"?8¥,£=×?Cå>ö'?aé?¾!n?±{?ÝòÄ9þ-¨9Vå?qZ;.Y:ªâ?fñ='-?8'-?8¥,£=ãq5?4¿×>NLW?d¸>ño>=\D?cøÈ8A9M°¥>¢%;óº:U»c?Ýñ=ä7?8ä7?8¥,£=@d? }-?úÑc?Ï?Ç?Ý$c?Z]9
Ï9«j¹>±;:mµ:ÞX?a3ñ= B?8 B?8¥,£=iY=6·ä<Ã,?	~=ºð<3[%?I(92|Ç9þv¤>»:ÀñÃ9baO?ç9ñ=]M?8]M?8¥,£=ø-?5Ý>TI?{¶?.iÃ>@A?19+o9dØ
?:¥Ã:¡/:o£2?SFñ=X?8X?8¥,£=fý&?×É>+T?öl¶>¬u>©>?eûÀ8NyÀ8V?N(:¶:ð?Kñ=×b?8×b?8¥,£=*?æìÔ>KwL?¯û?·§³>3X@?yµ8ö4É8$ç>ÈÛÝ;^å;_s=?©Pñ=m?8m?8¥,£=uF°=ÈQ=ÃÑ+?ïÉ<m<`é&?0A©·Â 9Ìï½Êc;òL;ì5?²Yñ=Px?8Px?8¥,£=w>\?<Ü[>09@%ò?RåÛ>Øb´?óÜß91^µ9¨ý?I^;îÅ»:?]?ÀYñ=
?8
?8¥,£=Ög?m¼>'}?õ?êÛ>\ô?:FGu9©?
2/;F7¦:=ê?]ñ=Ê?8Ê?8¥,£=Bü<é±<O#6?BÈÆ;î;
È0?©¬¸R=9Å+¾á9Éµ©9Ô>ixñ=?8?8¥,£=ÝÞ>ÀÆ>'P?$>ÜpK>ØAH?ð¢<8Yb9Ç7>ê ;:óG	:ñ.?özñ=C£?8C£?8¥,£=jÚ6?@7ä>[M?à?ÄyÎ>¯ñ;?:
ª:üÕ9:Aj?Ü
<È;	4?bñ=®?8®?8¥,£=í'm>¤>í	C?Ï!ý>¸>/?à<´=Z=´S?¹µ;ýõx;õ":?ì ñ=½¸?8½¸?8¥,£=¾

?½>­ó>?N¥±>Oò>ü.?*8Cì8H|>ÿ:&¡Ö9Ik2?w¡ñ=zÃ?8zÃ?8¥,£=ä#9?1¯ì>×?H?»ÓÁ>¯{>'3?erS9u¢93¥Ä>³:~@Ì9×£@?Ì¬ñ=7Î?87Î?8¥,£=Lõ*?Tá>:B?>rR>Ð5?°£Ý¸
Í}9O_¾U%5;};=Ú0?
Ôñ=óØ?8óØ?8¥,£=²xB?âû>p¦E?Kè>ÆÔ>Än;?Å£6.Qª9X)ö;â*;;Ì:B?Þñ=°ã?8°ã?8¥,£=s>?*ö>ß2F?g%ø>v¹§>Ò_=?ÿnx9bÎÉ9>Â{;cç:âÎ)?§êñ=mî?8mî?8¥,£=æÅÈ>íDi>UV\?Sê>ßª>M§;?¬8?¤9~+Î=Éß³;k;#C?´îñ=*ù?8*ù?8¥,£=°mE?É2ê>¢ÎW?ïÐa?ß7
?7Q?Îx94º~9Íú>ÝÛ><F¼ª;#?*÷ñ=ç@8ç@8¥,£=
¬<÷<á&?'=;D¡a;hb!?ª¹H?Ü7ÿî4Àâ^¹:è8¢Nu¿ò=£@8£@8¥,£=îN"?Ã>ÛU?Èþ,?gó»>2¡k?¦`9Re9ta>>ª:º':N\?Oò=`@8`@8¥,£=¥?Ø°>æ>\? ?)ÖÛ>#;?#á8â]_9þ>âý:È59@Zx?¨ò=$@8$@8¥,£=&`>Ý!>´1?M}>Ý¯p>r&?Çøc¸sÛÇ8¾F9CzN9õ>Î-ò=Ú.@8Ú.@8¥,£=F?sê>-DY?ø|?¸þ?Lm?PÓ9 éb9C¢>@{;¢¿:7ZF?Cò=9@89@8l§=YpR?Îfú>Ð$W?}ö?>½>D?¢<þ8r·9+e1>6B?::êM5?±Gò=SD@8SD@8l§=®®¿>.ëe>mU?6õ)?Ê>OW?àû8°(9/¹m>cð9ü98Ló>Nò=O@8O@8l§=x>?ë}¼>
?q2s?N¡?ßpQ?Î÷¯8	y9_ä4>kh;£Ò:<?cQò=ÍY@8ÍY@8l§=QPù>,>"S?J?lú4?QU?Ì¶=3O=eÚa?-3Q;Ïü:+×S?Ôiò=d@8d@8l§=dC?îêæ>3X?°Ü?uEÅ>÷H?Ô>·ñ9
Z¼Ñ?E;lÝË:H±w?|ò=Fo@8Fo@8l§=|²Ø>2Á>R?X-?`]ì>n;?É·ý­9Bs½¥;06Z;¢DB?¬ò=z@8z@8l§=iDÝ>'>âMA?çSÂ>.¥>"Û0?®VÎ8f}9PP>¼¾9ê#9*L?ëÖò=À@8À@8l§=qÿ?¨º>°D?­£µ>V³>çâ1?Y@¶ãî9A6¹»Ó:oç:QN8?ó=}@8}@8l§=Gìç<í	¨<©0?"Â¡;`ºe;ØA4?I!¹(A9ÂÕ¾¯è8²Ät9]6s>Í%ó=9@89@8l§=(¤ß>'/>6Z?S:?'>a_?ìo.=u6Í<£Y?åØ¨=aZ=âîE?9ó=ö¤@8ö¤@8l§=0ºW?>2?°¾J?6ù¨>Ëén>è5?d¾(9ù7X9RÊÇ>2µ´<{c<ð·K?ôJó=³¯@8³¯@8l§=¾>qû:>®2?*>|ã=@¿'?½2=0gã<}H?¡æê<îÅ£<Z7?o]ó=pº@8pº@8l§=Óà3?3é>"wE?GºÔ>^>Â7?¯ø/9ê¡9Ð>ÝÎ®8´9rß>÷eó=-Å@8-Å@8l§=TíK?Ò>áux?Q®C?,§Þ>ÿü`?F¯9l#9¿Å?S:5-:´Í>hó=éÏ@8éÏ@8l§=Î«?ú÷´>ÄOR?ü>ÈÑE>ÕjE?e7xü?9àÑ<:®:${?evó=¦Ú@8¦Ú@8l§=Hâ?µ°>àR?R§Ç>5>'=?âI9}$89XSÒ>ÂÇ~:Üå:Îs?Pwó=cå@8cå@8l§=±Èª?FÇ?ó?#MH?×5Ä>7«?¾9Ò/9fÆ?¡­:Æ9I:$&\?¾ó= ð@8 ð@8l§=üF?eï>åÝ?;©~?N?±~?½92±9	,0?J7;ìj~:Í	?Vó=Üú@8Üú@8l§=?Ï>V>^4?UFù<ëÈ<Î?>O£=(N=·ÊJ?VöF96îo9±IÔ>ó=A8A8l§=Àç>Õ>yV?òÆÁ>¼>H<?÷Z¹xÎ9n«F¿ç·999¾¿6?Ê¤ó=VA8VA8l§=ÈÉ>°hp>ÁV?Û?àÎÃ>Ò&I?}ï¸öC9q;¾wìÕ<,Âs<ºª`?ö¯ó=A8A8l§=ì=ZZ=¶b.?Ì5;©$t;ú?Ï^¹H17KûÕÀ` ¹B+/9]?á¾.µó=Ð%A8Ð%A8l§=U?ýÀ>kæD?!¬þ>bµ>Sý3?k}:Pð0:ßS7?öµ:ôÈv:ùÁ<?`Åó=0A80A8l§=¤øø>% >(F?SØ>b¸\>|o2?~39è9GÜ>³¯W<Çr<ãÏ=?çÐó=I;A8I;A8l§=]"? ¥¼>fV\?ö6?dôè>I?¦Î\8fÜ9èÑ=`YE:,?:ú¹,?éó=FA8FA8l§=v&?â>sIp?[ó&?´§Ã>=qZ?n59úÌ9<÷³>;O:G±8:?§éó=ÃPA8ÃPA8l§=Ûl2?âðË>ø_?JkT?É³ë>6¶f?¤Ú?9«Ë¬9%>Xp:7:z¥f?*ëó=[A8[A8l§=®O?µóÖ>àVw?L>6?£öä>ZÃK?ó#Á8bÂ`9yü[>»ö;Y¬X:¦?ùó=<fA8<fA8l§=Ø®W?áöü>oEZ?Fó>ÝE >çxB?$¶Öà­8µÄ¼¶vD<,Ý;;c?iÿó=ùpA8ùpA8l§=¬{?(?9XZ?r}Ó>v>L]L?ÿ,9ã9ø >dðÉ9Â 9É ?ô=¶{A8¶{A8l§=®1?6å>}dF?XFú>=­>Uë8?âáÎ·±Î9an9½.üº9îP®9M	?ìô=sA8sA8l§=t
N?Cló>¾¯X?@(??Ë>ÎS?|:9§R­9iÇ><P<}^
<:Ë<?üô=/A8/A8l§=°A?±´ú>$ÇE?1î>[¼¦>/7?m9Úú9ÓÖl>åø:T@¨:)Z=?ä ô=ìA8ìA8l§="ü%?ÑÖØ>)öC?Øñ?I½>×4?j5·uux9+ó ½R:Çÿ9¿R?PBô=©¦A8©¦A8l§=sºM??ûH?O°¤>çð^>=?:F9f­c9yx¤>ª¿9úë9líÏ>@Hô=f±A8f±A8l§=±Þ®?ßÕ0?'}?]D?$°>ÿ±?ý°9Þ'`9Ô!J?;þ-;Ó?Rô="¼A8"¼A8l§=Õ$9?Üäë>ìH?¾ãø>Èh­>·7?ðØ¸ßÄ9AP¾uú9¯Î:3ö>Vô=ßÆA8ßÆA8l§=ÜO?íH³>_W\?ÎÃ;?©ò>ÁF?ê8aNÌ9b§>ÀY:oB:W<1?9Wô=ÑA8ÑA8l§=Q?Î=üA=Å.?ñ·<	<lø#?zàá<~<uâJ?OÒ`;³;v::?÷]ô=YÜA8YÜA8l§=.?òÆ¸>I»?ä?>÷>8¤?{ä":¤üÎ9ávI?äæE<É9ß;Gõb?^ô=çA8çA8l§= ?ö>e>*H?°Ú¤?ä§a?º;?!vW9a@9¤õ³><;;A;C11?ô=ÒñA8ÒñA8l§=óùé<.)¬<õ-?[nú:¹ìþ:È|û><¹q9-(¿X2¦¸Îh9üÀ6¾å¦ô=üA8üA8l§=åDÁ>.>~ãA?²¤>r¹g>ùÁ5?lÑÕ¸ò9ÐR¾ãÁR:B:sO<?
³ô=LB8LB8l§=1O?&?sçB?T`¼>À|>ÄK??¢&9	3®9øæP>öæ¦:×WP:lM?h¾ô=	B8	B8l§=W:]?#$í>;Òn?íÈ*?æ°>c&w?Ø?99wp9Û>ñ9`94ÏO?Êô=ÅB8ÅB8l§=(Wý<£³<5?r8=­k=
ì%?5¹éçI9Ã£å¾·:m~:jØ
?çËô='B8'B8l§=cøè>l>ÿG?
>W8>Î,4?ÿù¶(Þ9×Öð¼·è;ÿC;µñL?}Ñô=?2B8?2B8l§=ÔÑ;?¨è>ÆN?¥?¾!×>Õ6?VËÁ8ÌÊâ9ÀÚ=:Ó}f:{?'Óô=ü<B8ü<B8l§=,?$)û>×¤?;?Ö??ë9ñw9~'?ñà7;¥:f?óô=¹GB8¹GB8l§=¹\>Ö>¾8?
ó>£ëä=ê/?Øñ:ì=:ø23?ép=±ó= :C?õ=uRB8uRB8l§=Áh?f¬?»g?V:?dhÙ>¦[?ë9,9JÀs>)´:È::ìv?Æ2õ=2]B82]B8l§=+yx?½h?éJ?f?=¹>ïxE?,bÅ7r\9Ì$e=³ÕM:uC:²-.?Ã;õ=ïgB8ïgB8l§=æý?m-?ÔÉd?-Ð?A²a?[l?×h9ÚB¶9¾£>W:H8Ä9ã?'=õ=¬rB8¬rB8l§=Òi¾<|Å<a#-?°ûb;ô@;1L?P(¹&Æh9#¤¿ú:8¯Î7ª$g?AHõ=h}B8h}B8l§=	Á>Í7>}r?x´?¾F?õ«h?õ9:l:Ñò>Rjæ<«<*F?YNõ=%B8%B8l§=YP?SÇë>X¿?hu?*®?É_r?8q9&VÅ9Áv>ÃH;4¼Í:e¡y?WXõ=âB8âB8l§=Lòb?¿ý>ãõd?®3B?4
è>BAV?Ð×8Î°S9J`>;`ùý:	&?jõ=B8B8l§=¨*4?Q¤æ>¨ùG?¤?G+³>A?¯fÛ<Âæ<0X?j^{;³;N?Wlõ=\¨B8\¨B8l§=åvþ>Ï£>îÕF?G³>Ä¾>o=2?y¨¸Y9Úm¾^_:ÓÇ:{ÚF?oõ=³B8³B8l§=Ð¯W?.?LP?Ô>~>µ;?Îí¸9íâ¾>9U>9EH?Frõ=Õ½B8Õ½B8l§=kÕ>Ñe>øªQ?(£?v¿>´:?þë¸3g 91R¼¾£
S<Ç¨ù;ÇfX?¹xõ=ÈB8ÈB8l§=ÑN­>È =>j?bÒË>>O½D?z¸¶Z9n¾m@<m¥;yh?I|õ=OÓB8OÓB8l§=Î ç>Ràv>~«o??äè½>ÚS?ès9®19Û>àñ;8;QS?]õ=ÞB8ÞB8l§=Yú¾<a)<Ò3?_ºü<ìÁ<ºÐ&??¹*~ø8ä#¿+Rß<dÍ£<y.?¡õ=ÈèB8ÈèB8l§=^û´>9e>J?²UJ?+?b±B?a=mæ¨<ib?Â·<&`<âÏQ?³õ=óB8óB8l§=q.D?ýwù>NQI?6êð>`¡>\??Ä¬8j@F9È_>¢:Yúç9$?Õ¤õ=BþB8BþB8l§={4?ÉªÊ>^d?Âü2?hÎ>ý]?æ18¬Ê9)^a=?
:ÝK:n! ?(¬õ=ÿC8ÿC8l§=Fà>8>k[;?vÌ>³\>Â0?Ý¶¸Ú»¦9]b¾hRì;·Ä;ìòP?ÏÊõ=»C8»C8l§=õè§?§Æ?.???<n%?\vj?Ò9®v¶9äµ?¼¹:ì!/:¸¿?íÑõ=xC8xC8l§=+ó>5Æ>êR?HJ?,÷>Q?+rl9}÷Î9L;>0,4:['ò9y>?<Õõ=5)C85)C8l§=?
¬>3X?æ=µ>Èào>@lA?æ¾8$W9á<>öü9Â89s+=?¤Öõ=ò3C8ò3C8l§=Ó<¿<ñ.?Ü2=«o=Ç#?û¶¹9ïä9qÐ>5 9].9ýûÁ>ëõ=®>C8®>C8l§=lã`?&è>ïýw?am?ÚÇ?OÇ_?wÒ8gè9i×=ù;Ì:©öd?òõ=kIC8kIC8l§=­RD?që>(wU?9?UË>¶Ó:?äú8Fz9Lø=þ*/;æÑ:/V?íòõ=(TC8(TC8l§=Âß<Ä?<µM7?7ÎÂ=5Ç=i'?°Ö9
ÞÇ9"~	?*9=±=À¿4?ö=å^C8å^C8l§=*PZ?»ø?h	O?3è-?a^À>ng?DÚ8¹øÄ9ÌÖ
>¶úq:­
:ÛU?Cö=¢iC8¢iC8l§=;?¸>¬F?%»>«G>[2?ÖP¸ÄFE9¾?I;	ï:(MW?äö=^tC8^tC8l§=·k?v?<N?·2L?q5?R4G?ñF9ÕÎ9Ã+Ä>'àÞ:¦B:èV?ö=C8C8l§=Å/5?±>-û?WÒv?	T?ir?¨M?9¥,v9ZðÆ>xXÑ9¾h9§;*?0ö=ØC8ØC8l§=Ôl>?àÍ>µm?o1?A®Ç>qzc?)g9`?9þÀ>}±ã9Y:mÙ>¢;ö=C8C8l§=î[?H>;BR?ëå>¹­_>Û¶4?ÇU897K>¬¯:ôÏ9q¾?*<ö=RC8RC8l§==Õ>à¶=´%>?Ú<ô=»=Ì¡&?¨ÿ¸J¥­9Ft<¾­:v:>4?2=ö=ªC8ªC8l§='¶â<ûÑ<Îß7?v8+=X¶ñ<kW5?gué8YL9øP>ãqÜ;;H?8Jö=Ë´C8Ë´C8l§=^öÅ<ôm<ß+?J×Â;ò;¤¼?g¹dök9o¥¾M©¸J)9¶¾^Pö=¿C8¿C8l§=&b?±	?Û:R?	?^¹>>?÷ò½8ø¸
9ZD¯>µaC;ëD;}7?Ëlö=EÊC8EÊC8l§=rkp?^oï>Â?OY[?¼(â>Jx?ÌØ9´üt9b?'Á;×o;moN?Æ~ö=ÕC8ÕC8l§=;$?VtÓ>ÔF?6?ñdµ>®6?CD8	jD9ßÍÿ=:ÕX:vñ4:wc?Iö=¾ßC8¾ßC8l§=ìé>Tº}>t±k?²+?qgÊ>íX?;!;Wg:õbZ?¨¿9"(9t?ö={êC8{êC8l§=:M?[Ä>IJ?ÉÙ>É>v8?¦´8}à9	Â¨=g·;:ï:Â#)?ìö=8õC88õC8l§=zx>,ËI>SÅG?¯ÀÔ>Ðí>½æ;?Á¬¹:nÕr:ó½C?(êR:Ì»8:ÿ#?W¤ö=õÿC8õÿC8l§=&?9Ñ>Y,K?°ÄÔ>>Q =?dÅ8%úª9>È×9

9^-;?r¤ö=±
D8±
D8l§=BÒ`?rö>Hdi?¹§ø>ã¬>V?×l*9øx;9£¸è>ï:·ôK:Nd5?¨ö=nD8nD8l§=Þ=#Ú==½v0?í}=*Z>=(+*?x'6Hé9ò8ù;Üã:dr4:MvÆ>1ªö=+ D8+ D8l§=D£,?tÚ>+³J?äF·>
p>9ÿB?'ºY9hs9ýä>=-<,¡è;¤>?÷­ö=è*D8è*D8l§=¾öp?l|?õV?÷kÍ>	C>nÍF?¾9¹289U®¾D¸::æõ?ª´ö=¤5D8¤5D8l§=ðZ?x?O(U?Mð?B]°>àjB?²ª·<d9cú½;`º:{ªL?·ö=a@D8a@D8l§=<¸?Áe°>÷íT?;»>Âðz>??TN­¸M@9ñ¾ÑÛ:z(V:.÷+?©»ö=KD8KD8l§=85?xäâ>/xL?fÀù>^°>×A5?Çç"·.9¸Q¼Ø9y±©9ã>þÉö=ÛUD8ÛUD8l§=F?<ó>ÿ*Q??õ»Å>sÑ;?åèH7ÖU9cð<ã|Ý:8x¤:þ_,?
Úö=`D8`D8l§=v?þ2?ö[?B?W²>ï¦Q?;Vò8|9ÍDc>hu^;
;^V?¤Úö=TkD8TkD8l§=±>ÏÎ=ïÖ.?©¦&<eb<0Þ$? ·Ð¸»±@9i¤¾ô¸<Ì*9êÝ¶¾0áö=vD8vD8l§=,#?êU5?ÇV?'??×²>-A?%º8ÊëJ9r¶j>â:]G%:}ÒM?Sáö=ÎD8ÎD8l§=ºP?óõ>Y?B?^.û>û½E?VÉà:%|¥:jÞ-?îÎä:¾Z:ML?Lýö=D8D8l§=J?*cÀ>+þC?>®;>ß.4?2ø ¹ª~&9"÷¾XËÇ9ß¿9I?úýö=GD8GD8l§=ü?qõÉ>!ßC?>NÚ>Ç>94?L¹\|9Ô@¿õâ:v:§S7?÷=¡D8¡D8l§=HÔ.?3´ë>-â=?b¢}>b1>]7?ÌÅÔ·xd8~in¾/pæ9ãf¢9Â5?÷=Á«D8Á«D8l§=ä@?Êîõ>wÉH?i?õ(?¨¯N?u·¢:»):ku?à8§;[¾A;Ôô\?D3÷=~¶D8~¶D8l§=h?{Â>k·@?@É¥>q>g0?¼´q¸Â09¨£m¾T3:öÄ@:3iî>©4÷=;ÁD8;ÁD8l§=?å?~q^?q9?âÝ>ÐU?c9Hl9F!?Þ:Â8:b9?c:÷=÷ËD8÷ËD8l§=$Z-?8±×>[¿M?K±?µÝ®>ôÝ=?d·8Ë;9H>¨
;O]§:\­X?>÷=´ÖD8´ÖD8l§=Hù+=Õ
=µæ+?d¸;dÈk;À?6:¹{I9/«¾¸tæ]9§)¾>÷=qáD8qáD8l§=/H?µËÿ>ïWH?kQ0?«pü>ñÍ2?$?Ê¸|á_9Cg¾Üð;ä¶¥;:?J@÷=.ìD8.ìD8l§=<ä>Wê>=K?¢°è>>\DP?¨7T®9¹ì<·:peC:'?öO÷=êöD8êöD8l§=|R=²É<ÑÓ+?Ap;|Î6;s9(?)º7Mâ]9ÈV=ºt·¸ò9Si¾|z÷=§E8§E8l§=hw?Y*ó>ÚH?Zñp?²nñ>{?Ô°S9²c9|¨î>w§;H5;ç~?÷=dE8dE8l§=yöW?& ö>ô+`?±?_§>AE?8
[ï9K.=­ 
:=o:ëf?ö¡÷=!E8!E8l§=Øô?p?¨\P? !?ËüÍ>ýH?âm9Ë
Å9$>ò¯;@;ëìi?¥÷=Þ!E8Þ!E8l§=øý>Dö>´[?N&?JÚ>bC?]>J9â¼¡9s >X}:áÄ/:	~8?-¨÷=,E8,E8l§=!=óNX=ñ,?¢Q×;âÃ¿;Â¸?Ù{÷¸®i9GÒ¾Î^8`f]9EÐ>Ç®÷=W7E8W7E8l§=¤G?²¯ß>§{d?»­(?øÐ>nO?"¾¶%d9§>U¼ËQ:õâ9ñm?'Ý÷=BE8BE8l§=m»¶<I<P+?ö·.;+z;Ãf+?±³·Êñ9«V½ÈcÖ¸L9èÿÄ¾Eä÷=ÑLE8ÑLE8l§=Ìd&?ö¸Ó>1I?BMÈ>+a>G9?Jé8Þ9%åc>ßfp;ÞS;C?æ÷=WE8WE8l§=´?¤>Â
O?nÃø>8jª>!Ù:?GÎø8ä³'9ç½>àê¢9Uµ9æ>ø=JbE8JbE8l§=¨õF?VÛò>%ºQ?»Å¤>àX>xGC?©äý89èBN>þ0:<½A:»bN?:ø=mE8mE8l§=ÿüf?x?Ý{R?Æi?{?/\?©8Í9XÜ=ÙåÌ;§ír;SìW?P#ø=ÄwE8ÄwE8l§=¸i,?=øÏ>D;T?ûN©>øw>­j/?5ñ®8`9©m.>|$:
Ç9+S?õ0ø=E8E8l§=è?±ª>!nS?ý°?E7¬>¨»F?O÷p¸Ç²p9r$¾Zp":Ä®ø9ñ7'?4ø==E8=E8l§=û ?7}ì>°?@e?'À>¸¶?
9S¡P9þ%?Y/\:ÿ9_]?é4ø=úE8úE8l§=Ó¸k?®>Ô¬?=ãt?¥µÝ>§a?°ü8||9XMr>W<Y;iÔ§?ü4ø=·¢E8·¢E8l§=
? 0?þ&|?äç@?Ã)º>Õ¢?#ñ_99ü­Ú>&Õî;ýp1;I¬?¬Vø=t­E8t­E8l§=à;?<Ó>Oc?s%?.ËÍ>ÐM?t9Mw9bÊ?<úk,<
½=?·uø=0¸E80¸E8l§=e.?Z®>"@_?öÉ>®>äH?¡ã¸&¢9Â-k½5;ÎB;ÈH?¶ø=íÂE8íÂE8l§=¶RÑ>(;>V+L?_
?Ùo;?Í9?¨è©·ñÜ9½= :éyÔ9mA?ñø=ªÍE8ªÍE8q¬«=FD?=Z'?Ýe?±e?ø¢?ÇY?éÉ¦8íõ8qÚ­>5ú¬:p:d8?$ø=gØE8gØE8q¬«=7?3úÎ>äÀ¥?Gl;?Ç÷¡>Ü?êä7Ï{9ÄZ=²öS;3ç;±M?3ø=$ãE8$ãE8q¬«=èo?ß.È>s3­?\:*?Ìã£>>ó?"Øä7îÓÇ8%>ÆÅa;0;\W?üø=àíE8àíE8q¬«=-?81?qV?ùh?
?J_? ÕÕ7
\9å#x=Ý:½:þ:?0£ø=øE8øE8q¬«=Çì>;ä>!E?cd?)Ä>¿ÿ1?ÆÈË¸ÈB9n§8¾äöD:â:ÄA?®ø=ZF8ZF8q¬«=
çÛ>J5>V?<o]?a?f]Q? m=å¹<é#[?ú¡T<8]ø;+[?ø¿ø=F8F8q¬«=6©?ÐÜ?^?Ësã?´Yj?ôvx?³G:ð/:¶5?eu;,Ñ:jG?#ïø=ÓF8ÓF8q¬«=¸N?¬Òè>ªLc?¿¶ú>ý	¢>F?0ô8úV9(d>Ïó9s?³9°õ-?xøø=#F8#F8q¬«=!à<y£<ßô/?Yxw=ÐSH==?ïøL9ÛÉ9ù>ÜòÀ8s?9 >ù=M.F8M.F8q¬«= õë>ú>ØL?õ¯>æÂg>\B?/Ng7UÅ¿8Lc=©|:Áèc:þ)?é2ù=
9F8
9F8q¬«=®Õ&?ußÃ>FZ?]?ÇDÁ>¬(D?8K©9%=M
W;)Î
;¬OF?8ù=ÇCF8ÇCF8q¬«=W¼?¹²>âM?§³Ò>Aõ>G7?ÏÚ8è)s8OJ>s-:³:¥'?<ù=NF8NF8q¬«=qO?Ä>Ù-?!º?qò;?}?ê@:îªÎ9ûm?:;µÅ:Ãß?
@ù=@YF8@YF8q¬«=M©?àà·>%S?5Q?pÂý>ÅëR?»92¾9·<>­:Û.a:ÚDE?×Hù=ýcF8ýcF8q¬«=ÖÃ@?ã×>gd?¤%?t×>YB?Ùßý8§H9è¤g>W;ª:j`?ìHù=ºnF8ºnF8q¬«=ÐÛ"?­c¢>²^?Ìc?¨É$?tG?Åãª8Â9 í>Nù;ó ;ø-g?cLù=vyF8vyF8q¬«= D?1ýÕ>::k?yü?Î?¼?a9²ë091Ì"?¸<XCi<²J? Rù=3F83F8q¬«=¡Êò>ì>ÕF?tø>ÏA>Ï@?É¸`9>ûÈ¾ãåó:t¯:éÄ1?ìYù=ðF8ðF8q¬«=ùp?v7
?Y?s
Ý>/Ö>kF?¹í8&n9Ðµ>6~·:êjn:`E?Ñdù=­F8­F8q¬«=¾Ì<î<0Ó4?u;üy;)9?ßd¸õÒ7Þ¿ßR!9>BA9²Õ>jù=j¤F8j¤F8q¬«=Ää?^>øl}?ë(æ>ZQw>^=n?Ä,á7b`{9Qe=ÙG=;8Çâ:°«U?utù=&¯F8&¯F8q¬«=ªà?_Zk?Qt?Îz?£Í÷>ë?Æ9´W9l?ìùK;M±Ì:¨?×ù=ã¹F8ã¹F8q¬«=I?³®>¼MN?!Ð>ø2>B>?+J¶¸é9 ¯¾ÕV<m<NÏM?ù= ÄF8 ÄF8q¬«=ÉmB?¹Vã>èðZ?ô«?&É>°¿H?ÌÂÒ·¶7Î9îÑ½ò}H;ÞÃí:HÞW?ù=]ÏF8]ÏF8q¬«=}B?råç>Ò´V?SD ?IÒÏ>ÊkE?[´?7¢W9/«<Ô*:L½m:@Ç"?ù=ÚF8ÚF8q¬«=^M?è>Øb?ì?lx»>§ÔU?8l³8Äë9$²>
:]¾Ð9ï-?6­ù=ÖäF8ÖäF8q¬«=$?ª>µ+Y?fÚ>¿Â> ¸P?K­Ö9ôsÞ9#
÷>dè/<²ô;È8?d¾ù=ïF8ïF8q¬«=ãq?'f	?Wa?~?Z,?Èe?¢Æ9g£¹9DäÄ>G%;Îv:îo?3Ãù=PúF8PúF8q¬«=E
?ø²>J?Z×>Ì>~;?Ô&¡¸Àü9K¾Âr<+¶;¢g??ËËù=
G8
G8q¬«=¹LC?Úé>]V?¢<?Å?%<?eÉÂ9¨m9íQ?Ë§;A_;ÅÛ??¼Ïù=ÉG8ÉG8q¬«=æ\?\Â?V?Fg!?ëÈÌ>ëÄI?8;Ü9ßzÜ=¶0å;ß;?P?ÑÐù=G8G8q¬«=MC?üÀó>pM?Ü+?è¿â>CÁA?AÑ
9~ù9µx> Þ:¤z7:àý7?Îéù=C%G8C%G8q¬«=1,?Ü>µ@?[}Z?o$
?ÄrJ?ÆÖ8J/%94ë^>ù*;ìfµ:b
p?ðïù=0G80G8q¬«=6Üþ>¨y¨>¨¡A?W?²Ì>»7?ëm%8[ÐS9uðÇ=ÍXÚ< ß~<ÙO[?¢óù=½:G8½:G8q¬«=6Q?|±?G$H?Í®Ö>Ð>¦+;?¢,¸Gþ!9h¾%,$:Çs:!?é÷ù=yEG8yEG8q¬«=¬ÙO?$ý><2R?­4?jsÁ>ÐL?´nº8TqJ9Ák>0:Ñ:û?ú=6PG86PG8q¬«=³>?Lß>÷ëY?Ç'?þaÖ>YH?ÃÄ9»È9½fy>Pº:èâA:¨0?ðú=óZG8óZG8q¬«=ív?|¦Ï> 6?Ãº?
ÿ>Q??-9²@V9JeÏ>ï: 7:îUS?q
ú=°eG8°eG8q¬«=ýÎ?¾>*äG?´x>v*>á;?!	±8dÿ79MPv>-¾:2ÿ:m¯#?ú=lpG8lpG8q¬«=½ó&?æLÕ>_H?À ½>y&>q;?>d¸v£z91D	¾ä:Òð&:¨QM?}%ú=){G8){G8q¬«=n\T? R	?bòE?djä>\ >R6?5698xt9Í¾>ÀÈ;ìH;/:?I9ú=æG8æG8q¬«=ù+?¥PÌ>í_V?Ï!?ú@Ó>D?Ï59z@)9#Fì>A;Ö1!;,FM?Y<ú=£G8£G8q¬«=ªsP?ÖtÇ>ÔÅ?jy?ëÕ?Ål?EÃ9÷¼9ÝD?DûJ:M:ÑG?»Aú=`G8`G8q¬«=ÏÁ=?ïïñ>mÉH?Ð?¡ª>½D?:è8
Fp9û#>²9Â9j?Gú=¦G8¦G8q¬«=Zp@V³w?Æ?Ç?¶Àæ>ÎF§?"àö9ìx¬9Ù77?&«®;RÉK;ñk[?sQú=Ù°G8Ù°G8q¬«=Z>ËZ>ÛS?³¶?Lßü>ÃW?e5	=<Ic?ýK;èæ½:õæ?éSú=»G8»G8q¬«=â?±¬>;H?g°>¢5>OÔ6?h½7ÐçD9v=rq:jQ:(?F]ú=SÆG8SÆG8q¬«=?ì¶°>Q­]?%p,?AîÚ> ¢I?hÉp9 9T|À>³~Ý;UÛ;"GI?´_ú=ÑG8ÑG8q¬«=%æ>äÀ>®Ù@?Ë?{V½>4lB?A§7½AD9ÉçA=Ê:<Ú:iò>ëú=ÌÛG8ÌÛG8q¬«=ÖKH?ñZ?d­D?q©á>åö>´5?½»Ä8Æ§Ó9óí=pÇ!:,ù9ô5&?u©ú=æG8æG8q¬«=°s?P&?³¨;?ÎQ>eT>1B.?¤®"¹'Ov91©¾NÉ,:Ûá:¬¶?$ªú=FñG8FñG8q¬«=ô£b?c©>]º?d`x?ÁÇ¹>À «?l¡;Ñ¦';÷u?h¥;úðë:x³?6ªú=üG8üG8q¬«=?R¸>Ü¾?¶·?ve?9?+9=×øË<øh?¿k<£Ñ;Y.?ñ³ú=¿H8¿H8q¬«=X?Öçï>úf?s7A?­ï>I`N?í9è÷9,Á">ÅmÖ:±w:]?Ïú=|H8|H8q¬«={V?þLü>§ Y?1­?)4D?úa?$,p9Ë9ìÓ>©P;ÝÃ;_E?Þú=9H89H8q¬«=Ê@Ñ>½~>ïcR?¨,)?øøâ>dÏ>?J(i99À>?_»::}7?Óßú=ö&H8ö&H8q¬«=ï8\?ø±>»c?A?¨ï>V¨?Ôe8§î9¦Û=´ÿ¢:6\(:	Ùw??ðú=²1H8²1H8q¬«=9å<â·£<¨63?æÕ;T]ç:°#?1I´¹âô_8»NÀs
7945<Åû=o<H8o<H8q¬«=Ã	?%D>\Iy?E-?Î>sÎV?nqB9£Ä9Åu»>ò>L:Þ9¥?Tû=,GH8,GH8q¬«=CN?9î>2ï]?Ç?'?Æ5Ü>ynB?<«<9¥I9 ï>[MÑ:¯}o:îº_?mû=éQH8éQH8q¬«=ÿÏ>e>÷f?ÝqÂ>!om>1¦Q?Û7¥@¬9­Í"=Ü;<ÂÅ;;Áb?*'û=¦\H8¦\H8q¬«=E?C"«>Êá??«>B@?>'*0?éG¹Úm]9Zæ®¾¾1¤; VZ;«@?3û=bgH8bgH8q¬«=r÷ú>ÆÉ>
I?Gy»>Ê¤>!:?ÅÏü¸ÌÓl9£¾%}a:1:Úü"?Æ@û=rH8rH8q¬«=H_?3Â?2ÒX?]	?Þ!?ÃÌc?ã9=Þß9°g³>Å:_Ä:bbA?ZDû=Ü|H8Ü|H8q¬«=?÷?w?Å²£?âË?ù}?Ïæ9è%ÿ9èZç>¬À;¡K$;?jNû=H8H8q¬«=7?*À>¶*H?ü¾>¿H>ê'>?6t¸nv9¾+d¾:Æ9ÊB?Wgû=UH8UH8q¬«=Ìþ,?1ÅÏ>'U?l6?O­>ìÐA?O·!­b9s¼èóY:¦R:q&7?gû=H8H8q¬«=¼?*w¿>°H?hÌ>Ì>¤Ô@?XÍ¹ÙY9Wµ¾z÷x:LóK:@?-nû=Ï§H8Ï§H8q¬«=¢äi?u?K?Þý>Sg >JJ?·¸ðZ29?±¾%HA:OÔÍ9àdp?qtû=²H8²H8q¬«=z®?y±²>i×M? ?Ñª>ÃC?¥ý]¸h)¹9 u½RbÏ:øm:>=?¢û=I½H8I½H8q¬«=n¬?½r°>l'Y?ðw>?ÜÏþ>G[??ÝJ^9\°9u(¡>ãc:):¶Ö+?^û=ÈH8ÈH8q¬«=P?P?4ÑG?Åk'?¾ÞÚ>¨ÒC?yu¸ËÏ9®½Û(;N²:.W?K¦û=ÂÒH8ÂÒH8q¬«=Ö?m5 >Û_?r?tõ?9i?Ðr°9l 9­¢?2å=:Vâ:fí?×®û=ÝH8ÝH8q¬«=B6?Í÷>
<?K·>÷Äa>H³1?ö©W¹9sP7¿D0é8ªîN9¶=>¿û=<èH8<èH8q¬«=¹§1?¸Ü>¬N?Xú³>ì÷k>¢AC?ÂÈ¶fU&9eû¼¢ª9úl9;Ms?àû=øòH8øòH8q¬«=Ê¹? >üªU?Q(?mí>|5?«h9§í96*w>à¼e;G5;õ»Q?)åû=µýH8µýH8q¬«=Êÿ>um>úO?Ú>ê¾>¸¦M?9¨E±9ûüO>R(:\Õó9¸0?éû=rI8rI8q¬«=B?óÎ>a??oÏ¹>3ê>q1?'ú¸ßÒ8*K¿G,:ÈLô9I4?bîû=/I8/I8q¬«=r;?WmÍ>}i?	?°¨>JP?Î:¸:d?¹:bý
:2¤í>ûû=ìI8ìI8q¬«=¦¹?>¤>fÞH?ûyÈ>Ö>
P>?V+Ú·B*89G¢½FZi:üP:zì?3	ü=¨(I8¨(I8q¬«="É?FP	?¿a»?Ö?\/ê>j?ÜÚ¿9¹S9ùg?Å¡:±&ß9Ù¹?$ü=e3I8e3I8q¬«=óó>¢5¥>¿<?5Á?Ó>%/?ÊØÓ¸r;8Ýë¿¸=^:ß:¢ßY?¯eü=">I8">I8q¬«=y?d}Ì>NdF?ì(>YH>	¦5?«x¸¬m9E¾xÀ;<ß;©6?ü=ßHI8ßHI8q¬«=Òû>}>«HO?H>¡#2>¯ì??
7ñ|+9jÇÔ<BJ;4;»V?¢ü=SI8SI8q¬«=?Äñ¹>¥óM?ñx?H40?×4?iNg9Å9oÍÁ>|¨è:Ñ}:ø??£ü=X^I8X^I8q¬«=Ó¬?Az¬>LhF?çï;?¬ëÿ>Õþ;?boó9¬æö9hü>l;=<=Lâ6?s»ü=iI8iI8q¬«=Y2û>à >+æH?Þë>Ã2¦>î
5?÷§N7)á#9Ai!=Ä+9ÎÂ9ç«Á>lÆü=ÒsI8ÒsI8q¬«=êwO?c?>?¿¹>ôP>Èø2?Ò8>594R>19´9åQ>?Éü=~I8~I8q¬«=éA?
w»>'?=sm?\Å?]ñQ?Í9D­9m¹ä>U<½Ö;¿-s?TÉü=KI8KI8q¬«=¼9?Ñú½>3
z?
6Ñ>j\>ýr?ÆA¦9¥e±9~ìï>þW¯;ßw!;Ûÿ?XÑü=I8I8q¬«=hÃ>ýÀ8>i!N?\I>´)V>5×4?Ö.8=Í¬Ú<àW?^/9m9[¢?#òü=ÅI8ÅI8q¬«=U+j?N%?ªÉ]?Ø+?IçÅ>÷I]?·à¹^g9>g^¾<c;´Þ:ÝE(?Tôü=©I8©I8q¬«=ä,#?u¬>8r?>?oyÒ>û)g?v+9¢ª9ÊD>AÊÇ:&T:¢"q?xý=>´I8>´I8q¬«=ï<'°<Ê¾-?ïºù;~Ù;ù?P¥¹Ø 9ðN¿<¯z¸ç09Ób5¾ý=û¾I8û¾I8q¬«=tbU?ðFþ>ÔV?c?×¹>ùFH?@LØ8½9Ý>Ád;dòu:í?ý=¸ÉI8¸ÉI8q¬«=I?£[±>IX?ûª>­:>þ¨J?1:£·¶«v9f)½â2:«Ò·9{x?2ý=uÔI8uÔI8q¬«=59?Ù­>þîS?¬?xqÐ>pk@?*í8aDú8Rò>YÂÚ:öNP:ôk?Î ý=2ßI82ßI8q¬«=»G?:¢>(W?lr?wç%?¨È:?ºCÌ9´Õ9Ñ°ô>wú;ñ¤/;iL?Ý"ý=îéI8îéI8q¬«=ó|	?"¥>s«T?¨WÀ>:±w>-ËF?c\£8(9-x>ì²:¯¯t:è1;?A'ý=«ôI8«ôI8q¬«=Jþ>N¡>fI?µ^>ÛS>A:?1¹Ð9­OY¾;qüG;ÝS1?)ý=hÿI8hÿI8q¬«=ÚÊ*?)(Ø>FJ?w?^b¯>ED?Aò7&(u9ø|=?vj:<É%:ð5?Ì-ý=%
J8%
J8q¬«=/Â¤=Ò \=R,??ôH<Ò2<Þ¬$?ó¸D_%9S#¼¾nD¦6ðÅR9¹ñI<Bý=áJ8áJ8q¬«=ÞÏ(?[pÒ>T\M?_ÎÚ>Ó>±3G?ûû÷¸O£9·ÿÖ¾	p;:L);5?Iý=J8J8q¬«=jþô>¾ô>iQ?@?$è¼>q8??R9¸FC9°Ç>QÁ:)ö:?Mý=[*J8[*J8q¬«=Ç ?1?.h?©°Þ?Ã^e?[x?ß+&:§Á9Ø[?È;_7;qy?
Rý=5J85J8q¬«=ìuv?ðàý>x?È0?÷Â>ch?û{Ü9èÅ9A-?:­ÊI:[t<?§bý=Õ?J8Õ?J8q¬«=oßK?5ëø>,¬Q?ÞÂ?aø8?h÷F?Dì9Ò9ý?¸8g;½¹ø:íûm?dý=JJ8JJ8q¬«=e=5î<æSv?çöÊ=a¡o=QÔX?ÌG(=[ y<hì¬?23=YÑÁ<®¯l?\mý=NUJ8NUJ8q¬«=µ2T?Wö×>¸{??â ?Ô¾>$ÔW?È«Â¶*9r8¼YÝ¤:J:{ÓP?
ý=`J8`J8q¬«=Àu?Î>¸±À?ãÀ??Õ?im?F,%:4ßÉ9vQ?zL<üÈ;¬9?ý=ÈjJ8ÈjJ8q¬«=ZD?ç>´Y?ùâ>">)ÚM?`ãÀ¸hk9ÃQ¾/ê:ù:[nB?üý=uJ8uJ8q¬«=ãX?ûgå>r?¯8?UÒ>»`?{:k:±A?Q:D
Ø9?ªàý=AJ8AJ8q¬«=$Øö>%>$I?O³>¯Õ>«%2?.ÅZ¸-G99¾?öµ9Ë9²³?àåý=þJ8þJ8q¬«=ó ?çÁ>¤äT?*!?«¬>/+W?7ñ¸{q"9@¾¾î¤;ª¶¸:OìB?²òý=»J8»J8q¬«=dÚÆ=ÆU=å>?é.¢=Àyc=26?WÚ:h&:Sµõ>¡U9%³9$%[>Þþý=x J8x J8q¬«=no"?àÀÏ>Z(H?Oÿ¹>þÏ>÷A3?mè8
9Ôèö=o+;03Ó:¡íO?þ=4«J84«J8q¬«=E7?¹>DE?#¶<?¢o?â/9?P]zµ`» 9(aÇº
[truncated: 1,816,532 more chars]
