# Supplementary material for: LKB1‐SIK2 loss drives uveal melanoma proliferation and hypersensitivity to SLC8A1 and ROS inhibition
Source: EMBO Mol Med. 2023 Nov 15;15(12):e17719. doi: 10.15252/emmm.202317719 (PMC10701601; doi:10.15252/emmm.202317719)
Supplement: Supplementary file 11 — Source Data for Figure 6 [file EMMM-15-e17719-s009.zip › Figure 6/6C/FCS files/SIK2_KO2_KB.mqd]

MQD3.1    1028352 1030998 118784 1028096 1031372 1172265 0 0                                                                                                                                                                                                                                                                                                                                                                                                                                                                                                                                                                                                                                                                                                                                                                                                                                                                                                                                                                                                                                                                                                                                                                                                                                                                                                                                                                                                                                                                                                                                                                                                                                                                                                                                                                                                                                                                                                                                                                                                                                                                                                                                                                                                                                                                                                                                                                                                                                                                                                                                                                                                                                                                                                                                                                                                                                                                                                                                                                                                                                                                                                                                                                                                                                                                                                                                                                                                                                                                                                                                                                                                                                                                                                                                                                                                                                                                                                                                                                                                                                                                                                                                                                                                                                                                                                                                                                                                                                                                    /$EXP/thomas s/$SYS/MACSQuantify,2.11.1817.19623/$CYT/MACSQuant Analyzer 10,2.11.1817.19623/$CYTSN/21337/$DATE/2022-Sep-19/$BTIM/16:24:12/$ETIM/16:24:12/$PROJ/AnnexinV/$TIMESTEP/1/$PLATENAME/Single tube rack/$WELLID/A1/$TR/FSC,15.9187/$FIL/3-3 kb.0024.mqd/$PAR/16/$TOT/0/$ABRT/0/$LOST/0/$MODE/L/$DATATYPE/F/$BYTEORD/1,2,3,4/$P1N/HDR-T/$P1B/32/$P1E/0.0,0.0/$P1D/Linear,0,160/$P1R/160/$P1G/1/$P1S/HDR-T/$P2N/HDR-CE/$P2B/32/$P2E/0.0,0.0/$P2D/Linear,0,1000/$P2R/1000/$P2G/1/$P2S/HDR-CE/$P3N/HDR-SE/$P3B/32/$P3E/0.0,0.0/$P3D/Linear,0,1000/$P3R/1000/$P3G/1/$P3S/HDR-SE/$P4N/HDR-V/$P4B/32/$P4E/0.0,0.0/$P4D/Linear,0,40/$P4R/40/$P4G/1/$P4S/HDR-V/$P5N/FSC-A/$P5B/32/$P5E/0.0,0.0/$P5D/Linear,0,1000/$P5R/1000/$P5G/1/$P5S/FSC-A/$P5F/488//10 nm/$P5L/488nm/$P5O/30mW/$P5V/424/$P5T/-110/$P6N/FSC-H/$P6B/32/$P6E/0.0,0.0/$P6D/Linear,0,1000/$P6R/1000/$P6G/1/$P6S/FSC-H/$P6F/488//10 nm/$P6L/488nm/$P6O/30mW/$P6V/424/$P6T/-110/$P7N/FSC-W/$P7B/32/$P7E/0.0,0.0/$P7D/Linear,0,1000/$P7R/1000/$P7G/1/$P7S/FSC-W/$P7F/488//10 nm/$P7L/488nm/$P7O/30mW/$P7V/424/$P7T/-110/$P8N/SSC-A/$P8B/32/$P8E/0.0,0.0/$P8D/Linear,0,1000/$P8R/1000/$P8G/1/$P8S/SSC-A/$P8F/488//10 nm/$P8L/488nm/$P8O/30mW/$P8V/470/$P8T/-110/$P9N/SSC-H/$P9B/32/$P9E/0.0,0.0/$P9D/Linear,0,1000/$P9R/1000/$P9G/1/$P9S/SSC-H/$P9F/488//10 nm/$P9L/488nm/$P9O/30mW/$P9V/470/$P9T/-110/$P10N/SSC-W/$P10B/32/$P10E/0.0,0.0/$P10D/Linear,0,1000/$P10R/1000/$P10G/1/$P10S/SSC-W/$P10F/488//10 nm/$P10L/488nm/$P10O/30mW/$P10V/470/$P10T/-110/$P11N/V1-A/$P11B/32/$P11E/0.0,0.0/$P11D/Hyperlogarithmic,-1.0,1000/$P11R/1000/$P11G/1/$P11S/VioBlue-A/$P11F/450//50 nm/$P11L/405nm/$P11O/40mW/$P11V/340/$P11T/-110/$P12N/V1-H/$P12B/32/$P12E/0.0,0.0/$P12D/Hyperlogarithmic,-1.0,1000/$P12R/1000/$P12G/1/$P12S/VioBlue-H/$P12F/450//50 nm/$P12L/405nm/$P12O/40mW/$P12V/340/$P12T/-110/$P13N/V1-W/$P13B/32/$P13E/0.0,0.0/$P13D/Hyperlogarithmic,-1.0,1000/$P13R/1000/$P13G/1/$P13S/VioBlue-W/$P13F/450//50 nm/$P13L/405nm/$P13O/40mW/$P13V/340/$P13T/-110/$P14N/B1-A/$P14B/32/$P14E/0.0,0.0/$P14D/Hyperlogarithmic,-1.0,1000/$P14R/1000/$P14G/1/$P14S/FITC-A/$P14F/525//50 nm/$P14L/488nm/$P14O/30mW/$P14V/375/$P14T/-20/$P15N/B1-H/$P15B/32/$P15E/0.0,0.0/$P15D/Hyperlogarithmic,-1.0,1000/$P15R/1000/$P15G/1/$P15S/FITC-H/$P15F/525//50 nm/$P15L/488nm/$P15O/30mW/$P15V/375/$P15T/-20/$P16N/B1-W/$P16B/32/$P16E/0.0,0.0/$P16D/Hyperlogarithmic,-1.0,1000/$P16R/1000/$P16G/1/$P16S/FITC-W/$P16F/525//50 nm/$P16L/488nm/$P16O/30mW/$P16V/375/$P16T/-20/$NEXTDATA/0/$BEGINANALYSIS/0/$ENDANALYSIS/0/$BEGINSTEXT/7268/$ENDSTEXT/118664/$BEGINDATA/4096/$ENDDATA/4096/                                                                                                                                                                                                                                                                                                                                                                                              /@MB_P1_BASE/HDR-T
HDR-T
0
4/@MB_P2_BASE/HDR-CE
HDR-CE
0
4/@MB_P3_BASE/HDR-SE
HDR-SE
0
4/@MB_P4_BASE/HDR-V
HDR-V
0
4/@MB_P5_BASE/FSC-A
FSC-A
5
4/@MB_P6_BASE/FSC-H
FSC-H
5
4/@MB_P7_BASE/FSC-W
FSC-W
5
4/@MB_P8_BASE/SSC-A
SSC-A
2
4/@MB_P9_BASE/SSC-H
SSC-H
2
4/@MB_P10_BASE/SSC-W
SSC-W
2
4/@MB_P11_BASE/V1-A
FL1-A
4
4/@MB_P12_BASE/V1-H
FL1-H
4
4/@MB_P13_BASE/V1-W
FL1-W
4
4/@MB_P14_BASE/B1-A
FL2-A
9
4/@MB_P15_BASE/B1-H
FL2-H
9
4/@MB_P16_BASE/B1-W
FL2-W
9
4/@MB_INSSET/PEJhc2ljRW50cnk+CiA8bmFtZT5Tb2Z0d2FyZTwvbmFtZT4KIDxmbGFncz4xMzEwNzQ8L2ZsYWdzPgogPEJhc2ljRW50cnk+CiAgPG5hbWU+RGV2aWNlPC9uYW1lPgogIDxmbGFncz4xMzEyMDI8L2ZsYWdzPgogIDxCYXNpY0VudHJ5PgogICA8bmFtZT5EZXRlY3RvcjwvbmFtZT4KICAgPGZsYWdzPjEzMTk3MDwvZmxhZ3M+CiAgIDx2YWx1ZSB0eXBlPSIzIj5GTDg8L3ZhbHVlPgogICA8QmFzaWNFbnRyeT4KICAgIDxuYW1lPlBtdHM8L25hbWU+CiAgICA8ZmxhZ3M+MTMxMjAyPC9mbGFncz4KICAgIDxCYXNpY0VudHJ5PgogICAgIDxuYW1lPjU8L25hbWU+CiAgICAgPGZsYWdzPjEzMTIwMjwvZmxhZ3M+CiAgICAgPEJhc2ljRW50cnk+CiAgICAgIDxuYW1lPkdhaW48L25hbWU+CiAgICAgIDxmbGFncz4xMzE3MTQ8L2ZsYWdzPgogICAgICA8dmFsdWUgdHlwZT0iMiI+NDI0PC92YWx1ZT4KICAgICA8L0Jhc2ljRW50cnk+CiAgICA8L0Jhc2ljRW50cnk+CiAgICA8QmFzaWNFbnRyeT4KICAgICA8bmFtZT4yPC9uYW1lPgogICAgIDxmbGFncz4xMzEyMDI8L2ZsYWdzPgogICAgIDxCYXNpY0VudHJ5PgogICAgICA8bmFtZT5HYWluPC9uYW1lPgogICAgICA8ZmxhZ3M+MTMxNzE0PC9mbGFncz4KICAgICAgPHZhbHVlIHR5cGU9IjIiPjQ3MDwvdmFsdWU+CiAgICAgPC9CYXNpY0VudHJ5PgogICAgPC9CYXNpY0VudHJ5PgogICAgPEJhc2ljRW50cnk+CiAgICAgPG5hbWU+NDwvbmFtZT4KICAgICA8ZmxhZ3M+MTMxMjAyPC9mbGFncz4KICAgICA8QmFzaWNFbnRyeT4KICAgICAgPG5hbWU+R2FpbjwvbmFtZT4KICAgICAgPGZsYWdzPjEzMTcxNDwvZmxhZ3M+CiAgICAgIDx2YWx1ZSB0eXBlPSIyIj4zNDA8L3ZhbHVlPgogICAgIDwvQmFzaWNFbnRyeT4KICAgIDwvQmFzaWNFbnRyeT4KICAgIDxCYXNpY0VudHJ5PgogICAgIDxuYW1lPjM8L25hbWU+CiAgICAgPGZsYWdzPjEzMTIwMjwvZmxhZ3M+CiAgICAgPEJhc2ljRW50cnk+CiAgICAgIDxuYW1lPkdhaW48L25hbWU+CiAgICAgIDxmbGFncz4xMzE3MTQ8L2ZsYWdzPgogICAgICA8dmFsdWUgdHlwZT0iMiI+NjEyPC92YWx1ZT4KICAgICA8L0Jhc2ljRW50cnk+CiAgICA8L0Jhc2ljRW50cnk+CiAgICA8QmFzaWNFbnRyeT4KICAgICA8bmFtZT4xMjwvbmFtZT4KICAgICA8ZmxhZ3M+MTMxMjAyPC9mbGFncz4KICAgICA8QmFzaWNFbnRyeT4KICAgICAgPG5hbWU+R2FpbjwvbmFtZT4KICAgICAgPGZsYWdzPjEzMTcxNDwvZmxhZ3M+CiAgICAgIDx2YWx1ZSB0eXBlPSIyIj42NzI8L3ZhbHVlPgogICAgIDwvQmFzaWNFbnRyeT4KICAgIDwvQmFzaWNFbnRyeT4KICAgIDxCYXNpY0VudHJ5PgogICAgIDxuYW1lPjE8L25hbWU+CiAgICAgPGZsYWdzPjEzMTIwMjwvZmxhZ3M+CiAgICAgPEJhc2ljRW50cnk+CiAgICAgIDxuYW1lPkdhaW48L25hbWU+CiAgICAgIDxmbGFncz4xMzE3MTQ8L2ZsYWdzPgogICAgICA8dmFsdWUgdHlwZT0iMiI+NDc0PC92YWx1ZT4KICAgICA8L0Jhc2ljRW50cnk+CiAgICA8L0Jhc2ljRW50cnk+CiAgICA8QmFzaWNFbnRyeT4KICAgICA8bmFtZT4xMDwvbmFtZT4KICAgICA8ZmxhZ3M+MTMxMjAyPC9mbGFncz4KICAgICA8QmFzaWNFbnRyeT4KICAgICAgPG5hbWU+R2FpbjwvbmFtZT4KICAgICAgPGZsYWdzPjEzMTcxNDwvZmxhZ3M+CiAgICAgIDx2YWx1ZSB0eXBlPSIyIj42MDI8L3ZhbHVlPgogICAgIDwvQmFzaWNFbnRyeT4KICAgIDwvQmFzaWNFbnRyeT4KICAgIDxCYXNpY0VudHJ5PgogICAgIDxuYW1lPjY8L25hbWU+CiAgICAgPGZsYWdzPjEzMTIwMjwvZmxhZ3M+CiAgICAgPEJhc2ljRW50cnk+CiAgICAgIDxuYW1lPkdhaW48L25hbWU+CiAgICAgIDxmbGFncz4xMzE3MTQ8L2ZsYWdzPgogICAgICA8dmFsdWUgdHlwZT0iMiI+NjQ0PC92YWx1ZT4KICAgICA8L0Jhc2ljRW50cnk+CiAgICA8L0Jhc2ljRW50cnk+CiAgICA8QmFzaWNFbnRyeT4KICAgICA8bmFtZT4xMTwvbmFtZT4KICAgICA8ZmxhZ3M+MTMxMjAyPC9mbGFncz4KICAgICA8QmFzaWNFbnRyeT4KICAgICAgPG5hbWU+R2FpbjwvbmFtZT4KICAgICAgPGZsYWdzPjEzMTcxNDwvZmxhZ3M+CiAgICAgIDx2YWx1ZSB0eXBlPSIyIj41NDI8L3ZhbHVlPgogICAgIDwvQmFzaWNFbnRyeT4KICAgIDwvQmFzaWNFbnRyeT4KICAgIDxCYXNpY0VudHJ5PgogICAgIDxuYW1lPjk8L25hbWU+CiAgICAgPGZsYWdzPjEzMTIwMjwvZmxhZ3M+CiAgICAgPEJhc2ljRW50cnk+CiAgICAgIDxuYW1lPkdhaW48L25hbWU+CiAgICAgIDxmbGFncz4xMzE3MTQ8L2ZsYWdzPgogICAgICA8dmFsdWUgdHlwZT0iMiI+Mzc1PC92YWx1ZT4KICAgICA8L0Jhc2ljRW50cnk+CiAgICA8L0Jhc2ljRW50cnk+CiAgIDwvQmFzaWNFbnRyeT4KICAgPEJhc2ljRW50cnk+CiAgICA8bmFtZT5DaGFubmVsczwvbmFtZT4KICAgIDxmbGFncz4xMzEyMDI8L2ZsYWdzPgogICAgPEJhc2ljRW50cnk+CiAgICAgPG5hbWU+RlNDPC9uYW1lPgogICAgIDxmbGFncz4xMzE3MTQ8L2ZsYWdzPgogICAgIDx2YWx1ZSB0eXBlPSIyIj41PC92YWx1ZT4KICAgICA8QmFzaWNFbnRyeT4KICAgICAgPG5hbWU+QWN0aXZlPC9uYW1lPgogICAgICA8ZmxhZ3M+MTMxNDU4PC9mbGFncz4KICAgICAgPHZhbHVlIHR5cGU9IjEiPjE8L3ZhbHVlPgogICAgIDwvQmFzaWNFbnRyeT4KICAgICA8QmFzaWNFbnRyeT4KICAgICAgPG5hbWU+TW9kZTwvbmFtZT4KICAgICAgPGZsYWdzPjEzMTk3MDwvZmxhZ3M+CiAgICAgIDx2YWx1ZSB0eXBlPSIzIj5saW48L3ZhbHVlPgogICAgIDwvQmFzaWNFbnRyeT4KICAgICA8QmFzaWNFbnRyeT4KICAgICAgPG5hbWU+VHJpZ2dlckxldmVsPC9uYW1lPgogICAgICA8ZmxhZ3M+MTMyOTk0PC9mbGFncz4KICAgICAgPHZhbHVlIHR5cGU9IjciPjE1LjkxODcxMzU3PC92YWx1ZT4KICAgICA8L0Jhc2ljRW50cnk+CiAgICAgPEJhc2ljRW50cnk+CiAgICAgIDxuYW1lPlVzZXJOYW1lPC9uYW1lPgogICAgICA8ZmxhZ3M+MTMxOTcwPC9mbGFncz4KICAgICAgPHZhbHVlIHR5cGU9IjMiPkZTQzwvdmFsdWU+CiAgICAgPC9CYXNpY0VudHJ5PgogICAgPC9CYXNpY0VudHJ5PgogICAgPEJhc2ljRW50cnk+CiAgICAgPG5hbWU+U1NDPC9uYW1lPgogICAgIDxmbGFncz4xMzE3MTQ8L2ZsYWdzPgogICAgIDx2YWx1ZSB0eXBlPSIyIj4yPC92YWx1ZT4KICAgICA8QmFzaWNFbnRyeT4KICAgICAgPG5hbWU+QWN0aXZlPC9uYW1lPgogICAgICA8ZmxhZ3M+MTMxNDU4PC9mbGFncz4KICAgICAgPHZhbHVlIHR5cGU9IjEiPjE8L3ZhbHVlPgogICAgIDwvQmFzaWNFbnRyeT4KICAgICA8QmFzaWNFbnRyeT4KICAgICAgPG5hbWU+TW9kZTwvbmFtZT4KICAgICAgPGZsYWdzPjEzMTk3MDwvZmxhZ3M+CiAgICAgIDx2YWx1ZSB0eXBlPSIzIj5saW48L3ZhbHVlPgogICAgIDwvQmFzaWNFbnRyeT4KICAgICA8QmFzaWNFbnRyeT4KICAgICAgPG5hbWU+VHJpZ2dlckxldmVsPC9uYW1lPgogICAgICA8ZmxhZ3M+MTMyOTk0PC9mbGFncz4KICAgICAgPHZhbHVlIHR5cGU9IjciPjA8L3ZhbHVlPgogICAgIDwvQmFzaWNFbnRyeT4KICAgICA8QmFzaWNFbnRyeT4KICAgICAgPG5hbWU+VXNlck5hbWU8L25hbWU+CiAgICAgIDxmbGFncz4xMzE5NzA8L2ZsYWdzPgogICAgICA8dmFsdWUgdHlwZT0iMyI+U1NDPC92YWx1ZT4KICAgICA8L0Jhc2ljRW50cnk+CiAgICA8L0Jhc2ljRW50cnk+CiAgICA8QmFzaWNFbnRyeT4KICAgICA8bmFtZT5WMTwvbmFtZT4KICAgICA8ZmxhZ3M+MTMxNzE0PC9mbGFncz4KICAgICA8dmFsdWUgdHlwZT0iMiI+NDwvdmFsdWU+CiAgICAgPEJhc2ljRW50cnk+CiAgICAgIDxuYW1lPkFjdGl2ZTwvbmFtZT4KICAgICAgPGZsYWdzPjEzMTQ1ODwvZmxhZ3M+CiAgICAgIDx2YWx1ZSB0eXBlPSIxIj4xPC92YWx1ZT4KICAgICA8L0Jhc2ljRW50cnk+CiAgICAgPEJhc2ljRW50cnk+CiAgICAgIDxuYW1lPk1vZGU8L25hbWU+CiAgICAgIDxmbGFncz4xMzE5NzA8L2ZsYWdzPgogICAgICA8dmFsdWUgdHlwZT0iMyI+aGxvZzwvdmFsdWU+CiAgICAgPC9CYXNpY0VudHJ5PgogICAgIDxCYXNpY0VudHJ5PgogICAgICA8bmFtZT5UcmlnZ2VyTGV2ZWw8L25hbWU+CiAgICAgIDxmbGFncz4xMzI5OTQ8L2ZsYWdzPgogICAgICA8dmFsdWUgdHlwZT0iNyI+MDwvdmFsdWU+CiAgICAgPC9CYXNpY0VudHJ5PgogICAgIDxCYXNpY0VudHJ5PgogICAgICA8bmFtZT5Vc2VyTmFtZTwvbmFtZT4KICAgICAgPGZsYWdzPjEzMTk3MDwvZmxhZ3M+CiAgICAgIDx2YWx1ZSB0eXBlPSIzIj5WaW9CbHVlPC92YWx1ZT4KICAgICA8L0Jhc2ljRW50cnk+CiAgICA8L0Jhc2ljRW50cnk+CiAgICA8QmFzaWNFbnRyeT4KICAgICA8bmFtZT5WMjwvbmFtZT4KICAgICA8ZmxhZ3M+MTMxNzE0PC9mbGFncz4KICAgICA8dmFsdWUgdHlwZT0iMiI+MzwvdmFsdWU+CiAgICAgPEJhc2ljRW50cnk+CiAgICAgIDxuYW1lPkFjdGl2ZTwvbmFtZT4KICAgICAgPGZsYWdzPjEzMTQ1ODwvZmxhZ3M+CiAgICAgIDx2YWx1ZSB0eXBlPSIxIj4wPC92YWx1ZT4KICAgICA8L0Jhc2ljRW50cnk+CiAgICAgPEJhc2ljRW50cnk+CiAgICAgIDxuYW1lPk1vZGU8L25hbWU+CiAgICAgIDxmbGFncz4xMzE5NzA8L2ZsYWdzPgogICAgICA8dmFsdWUgdHlwZT0iMyI+aGxvZzwvdmFsdWU+CiAgICAgPC9CYXNpY0VudHJ5PgogICAgIDxCYXNpY0VudHJ5PgogICAgICA8bmFtZT5UcmlnZ2VyTGV2ZWw8L25hbWU+CiAgICAgIDxmbGFncz4xMzI5OTQ8L2ZsYWdzPgogICAgICA8dmFsdWUgdHlwZT0iNyI+MDwvdmFsdWU+CiAgICAgPC9CYXNpY0VudHJ5PgogICAgIDxCYXNpY0VudHJ5PgogICAgICA8bmFtZT5Vc2VyTmFtZTwvbmFtZT4KICAgICAgPGZsYWdzPjEzMTk3MDwvZmxhZ3M+CiAgICAgIDx2YWx1ZSB0eXBlPSIzIj5WaW9HcmVlbjwvdmFsdWU+CiAgICAgPC9CYXNpY0VudHJ5PgogICAgPC9CYXNpY0VudHJ5PgogICAgPEJhc2ljRW50cnk+CiAgICAgPG5hbWU+QjE8L25hbWU+CiAgICAgPGZsYWdzPjEzMTcxNDwvZmxhZ3M+CiAgICAgPHZhbHVlIHR5cGU9IjIiPjk8L3ZhbHVlPgogICAgIDxCYXNpY0VudHJ5PgogICAgICA8bmFtZT5BY3RpdmU8L25hbWU+CiAgICAgIDxmbGFncz4xMzE0NTg8L2ZsYWdzPgogICAgICA8dmFsdWUgdHlwZT0iMSI+MTwvdmFsdWU+CiAgICAgPC9CYXNpY0VudHJ5PgogICAgIDxCYXNpY0VudHJ5PgogICAgICA8bmFtZT5Nb2RlPC9uYW1lPgogICAgICA8ZmxhZ3M+MTMxOTcwPC9mbGFncz4KICAgICAgPHZhbHVlIHR5cGU9IjMiPmhsb2c8L3ZhbHVlPgogICAgIDwvQmFzaWNFbnRyeT4KICAgICA8QmFzaWNFbnRyeT4KICAgICAgPG5hbWU+VHJpZ2dlckxldmVsPC9uYW1lPgogICAgICA8ZmxhZ3M+MTMyOTk0PC9mbGFncz4KICAgICAgPHZhbHVlIHR5cGU9IjciPjEwPC92YWx1ZT4KICAgICA8L0Jhc2ljRW50cnk+CiAgICAgPEJhc2ljRW50cnk+CiAgICAgIDxuYW1lPlVzZXJOYW1lPC9uYW1lPgogICAgICA8ZmxhZ3M+MTMxOTcwPC9mbGFncz4KICAgICAgPHZhbHVlIHR5cGU9IjMiPkZJVEM8L3ZhbHVlPgogICAgIDwvQmFzaWNFbnRyeT4KICAgIDwvQmFzaWNFbnRyeT4KICAgIDxCYXNpY0VudHJ5PgogICAgIDxuYW1lPkIyPC9uYW1lPgogICAgIDxmbGFncz4xMzE3MTQ8L2ZsYWdzPgogICAgIDx2YWx1ZSB0eXBlPSIyIj4xPC92YWx1ZT4KICAgICA8QmFzaWNFbnRyeT4KICAgICAgPG5hbWU+QWN0aXZlPC9uYW1lPgogICAgICA8ZmxhZ3M+MTMxNDU4PC9mbGFncz4KICAgICAgPHZhbHVlIHR5cGU9IjEiPjA8L3ZhbHVlPgogICAgIDwvQmFzaWNFbnRyeT4KICAgICA8QmFzaWNFbnRyeT4KICAgICAgPG5hbWU+TW9kZTwvbmFtZT4KICAgICAgPGZsYWdzPjEzMTk3MDwvZmxhZ3M+CiAgICAgIDx2YWx1ZSB0eXBlPSIzIj5obG9nPC92YWx1ZT4KICAgICA8L0Jhc2ljRW50cnk+CiAgICAgPEJhc2ljRW50cnk+CiAgICAgIDxuYW1lPlRyaWdnZXJMZXZlbDwvbmFtZT4KICAgICAgPGZsYWdzPjEzMjk5NDwvZmxhZ3M+CiAgICAgIDx2YWx1ZSB0eXBlPSI3Ij4wPC92YWx1ZT4KICAgICA8L0Jhc2ljRW50cnk+CiAgICAgPEJhc2ljRW50cnk+CiAgICAgIDxuYW1lPlVzZXJOYW1lPC9uYW1lPgogICAgICA8ZmxhZ3M+MTMxOTcwPC9mbGFncz4KICAgICAgPHZhbHVlIHR5cGU9IjMiPlBFPC92YWx1ZT4KICAgICA8L0Jhc2ljRW50cnk+CiAgICA8L0Jhc2ljRW50cnk+CiAgICA8QmFzaWNFbnRyeT4KICAgICA8bmFtZT5CMzwvbmFtZT4KICAgICA8ZmxhZ3M+MTMxNzE0PC9mbGFncz4KICAgICA8dmFsdWUgdHlwZT0iMiI+MTE8L3ZhbHVlPgogICAgIDxCYXNpY0VudHJ5PgogICAgICA8bmFtZT5BY3RpdmU8L25hbWU+CiAgICAgIDxmbGFncz4xMzE0NTg8L2ZsYWdzPgogICAgICA8dmFsdWUgdHlwZT0iMSI+MDwvdmFsdWU+CiAgICAgPC9CYXNpY0VudHJ5PgogICAgIDxCYXNpY0VudHJ5PgogICAgICA8bmFtZT5Nb2RlPC9uYW1lPgogICAgICA8ZmxhZ3M+MTMxOTcwPC9mbGFncz4KICAgICAgPHZhbHVlIHR5cGU9IjMiPmhsb2c8L3ZhbHVlPgogICAgIDwvQmFzaWNFbnRyeT4KICAgICA8QmFzaWNFbnRyeT4KICAgICAgPG5hbWU+VHJpZ2dlckxldmVsPC9uYW1lPgogICAgICA8ZmxhZ3M+MTMyOTk0PC9mbGFncz4KICAgICAgPHZhbHVlIHR5cGU9IjciPjA8L3ZhbHVlPgogICAgIDwvQmFzaWNFbnRyeT4KICAgICA8QmFzaWNFbnRyeT4KICAgICAgPG5hbWU+VXNlck5hbWU8L25hbWU+CiAgICAgIDxmbGFncz4xMzE5NzA8L2ZsYWdzPgogICAgICA8dmFsdWUgdHlwZT0iMyI+UGVyQ1AtVmlvNzAwPC92YWx1ZT4KICAgICA8L0Jhc2ljRW50cnk+CiAgICA8L0Jhc2ljRW50cnk+CiAgICA8QmFzaWNFbnRyeT4KICAgICA8bmFtZT5CNDwvbmFtZT4KICAgICA8ZmxhZ3M+MTMxNzE0PC9mbGFncz4KICAgICA8dmFsdWUgdHlwZT0iMiI+NjwvdmFsdWU+CiAgICAgPEJhc2ljRW50cnk+CiAgICAgIDxuYW1lPkFjdGl2ZTwvbmFtZT4KICAgICAgPGZsYWdzPjEzMTQ1ODwvZmxhZ3M+CiAgICAgIDx2YWx1ZSB0eXBlPSIxIj4wPC92YWx1ZT4KICAgICA8L0Jhc2ljRW50cnk+CiAgICAgPEJhc2ljRW50cnk+CiAgICAgIDxuYW1lPk1vZGU8L25hbWU+CiAgICAgIDxmbGFncz4xMzE5NzA8L2ZsYWdzPgogICAgICA8dmFsdWUgdHlwZT0iMyI+aGxvZzwvdmFsdWU+CiAgICAgPC9CYXNpY0VudHJ5PgogICAgIDxCYXNpY0VudHJ5PgogICAgICA8bmFtZT5UcmlnZ2VyTGV2ZWw8L25hbWU+CiAgICAgIDxmbGFncz4xMzI5OTQ8L2ZsYWdzPgogICAgICA8dmFsdWUgdHlwZT0iNyI+MDwvdmFsdWU+CiAgICAgPC9CYXNpY0VudHJ5PgogICAgIDxCYXNpY0VudHJ5PgogICAgICA8bmFtZT5Vc2VyTmFtZTwvbmFtZT4KICAgICAgPGZsYWdzPjEzMTk3MDwvZmxhZ3M+CiAgICAgIDx2YWx1ZSB0eXBlPSIzIj5QRS1WaW83NzA8L3ZhbHVlPgogICAgIDwvQmFzaWNFbnRyeT4KICAgIDwvQmFzaWNFbnRyeT4KICAgIDxCYXNpY0VudHJ5PgogICAgIDxuYW1lPlIxPC9uYW1lPgogICAgIDxmbGFncz4xMzE3MTQ8L2ZsYWdzPgogICAgIDx2YWx1ZSB0eXBlPSIyIj4xMDwvdmFsdWU+CiAgICAgPEJhc2ljRW50cnk+CiAgICAgIDxuYW1lPkFjdGl2ZTwvbmFtZT4KICAgICAgPGZsYWdzPjEzMTQ1ODwvZmxhZ3M+CiAgICAgIDx2YWx1ZSB0eXBlPSIxIj4wPC92YWx1ZT4KICAgICA8L0Jhc2ljRW50cnk+CiAgICAgPEJhc2ljRW50cnk+CiAgICAgIDxuYW1lPk1vZGU8L25hbWU+CiAgICAgIDxmbGFncz4xMzE5NzA8L2ZsYWdzPgogICAgICA8dmFsdWUgdHlwZT0iMyI+aGxvZzwvdmFsdWU+CiAgICAgPC9CYXNpY0VudHJ5PgogICAgIDxCYXNpY0VudHJ5PgogICAgICA8bmFtZT5UcmlnZ2VyTGV2ZWw8L25hbWU+CiAgICAgIDxmbGFncz4xMzI5OTQ8L2ZsYWdzPgogICAgICA8dmFsdWUgdHlwZT0iNyI+MDwvdmFsdWU+CiAgICAgPC9CYXNpY0VudHJ5PgogICAgIDxCYXNpY0VudHJ5PgogICAgICA8bmFtZT5Vc2VyTmFtZTwvbmFtZT4KICAgICAgPGZsYWdzPjEzMTk3MDwvZmxhZ3M+CiAgICAgIDx2YWx1ZSB0eXBlPSIzIj5BUEM8L3ZhbHVlPgogICAgIDwvQmFzaWNFbnRyeT4KICAgIDwvQmFzaWNFbnRyeT4KICAgIDxCYXNpY0VudHJ5PgogICAgIDxuYW1lPlIyPC9uYW1lPgogICAgIDxmbGFncz4xMzE3MTQ8L2ZsYWdzPgogICAgIDx2YWx1ZSB0eXBlPSIyIj4xMjwvdmFsdWU+CiAgICAgPEJhc2ljRW50cnk+CiAgICAgIDxuYW1lPkFjdGl2ZTwvbmFtZT4KICAgICAgPGZsYWdzPjEzMTQ1ODwvZmxhZ3M+CiAgICAgIDx2YWx1ZSB0eXBlPSIxIj4wPC92YWx1ZT4KICAgICA8L0Jhc2ljRW50cnk+CiAgICAgPEJhc2ljRW50cnk+CiAgICAgIDxuYW1lPk1vZGU8L25hbWU+CiAgICAgIDxmbGFncz4xMzE5NzA8L2ZsYWdzPgogICAgICA8dmFsdWUgdHlwZT0iMyI+aGxvZzwvdmFsdWU+CiAgICAgPC9CYXNpY0VudHJ5PgogICAgIDxCYXNpY0VudHJ5PgogICAgICA8bmFtZT5UcmlnZ2VyTGV2ZWw8L25hbWU+CiAgICAgIDxmbGFncz4xMzI5OTQ8L2ZsYWdzPgogICAgICA8dmFsdWUgdHlwZT0iNyI+MDwvdmFsdWU+CiAgICAgPC9CYXNpY0VudHJ5PgogICAgIDxCYXNpY0VudHJ5PgogICAgICA8bmFtZT5Vc2VyTmFtZTwvbmFtZT4KICAgICAgPGZsYWdzPjEzMTk3MDwvZmxhZ3M+CiAgICAgIDx2YWx1ZSB0eXBlPSIzIj5BUEMtVmlvNzcwPC92YWx1ZT4KICAgICA8L0Jhc2ljRW50cnk+CiAgICA8L0Jhc2ljRW50cnk+CiAgIDwvQmFzaWNFbnRyeT4KICAgPEJhc2ljRW50cnk+CiAgICA8bmFtZT5QYXJhbWV0ZXJzPC9uYW1lPgogICAgPGZsYWdzPjEzMTIwMjwvZmxhZ3M+CiAgICA8QmFzaWNFbnRyeT4KICAgICA8bmFtZT5IRFI8L25hbWU+CiAgICAgPGZsYWdzPjEzMTcxNDwvZmxhZ3M+CiAgICAgPHZhbHVlIHR5cGU9IjIiPjA8L3ZhbHVlPgogICAgIDxCYXNpY0VudHJ5PgogICAgICA8bmFtZT5UaW1lPC9uYW1lPgogICAgICA8ZmxhZ3M+MTMxNDU4PC9mbGFncz4KICAgICAgPHZhbHVlIHR5cGU9IjEiPjE8L3ZhbHVlPgogICAgICA8QmFzaWNFbnRyeT4KICAgICAgIDxuYW1lPlVzZXJkZWZOYW1lPC9uYW1lPgogICAgICAgPGZsYWdzPjEzMTk3MDwvZmxhZ3M+CiAgICAgICA8dmFsdWUgdHlwZT0iMyI+VGltZTwvdmFsdWU+CiAgICAgIDwvQmFzaWNFbnRyeT4KICAgICA8L0Jhc2ljRW50cnk+CiAgICAgPEJhc2ljRW50cnk+CiAgICAgIDxuYW1lPkNyRXZDb3VudDwvbmFtZT4KICAgICAgPGZsYWdzPjEzMTQ1ODwvZmxhZ3M+CiAgICAgIDx2YWx1ZSB0eXBlPSIxIj4xPC92YWx1ZT4KICAgICAgPEJhc2ljRW50cnk+CiAgICAgICA8bmFtZT5Vc2VyZGVmTmFtZTwvbmFtZT4KICAgICAgIDxmbGFncz4xMzE5NzA8L2ZsYWdzPgogICAgICAgPHZhbHVlIHR5cGU9IjMiPjwvdmFsdWU+CiAgICAgIDwvQmFzaWNFbnRyeT4KICAgICA8L0Jhc2ljRW50cnk+CiAgICAgPEJhc2ljRW50cnk+CiAgICAgIDxuYW1lPlNuZEV2Q291bnQ8L25hbWU+CiAgICAgIDxmbGFncz4xMzE0NTg8L2ZsYWdzPgogICAgICA8dmFsdWUgdHlwZT0iMSI+MTwvdmFsdWU+CiAgICAgIDxCYXNpY0VudHJ5PgogICAgICAgPG5hbWU+VXNlcmRlZk5hbWU8L25hbWU+CiAgICAgICA8ZmxhZ3M+MTMxOTcwPC9mbGFncz4KICAgICAgIDx2YWx1ZSB0eXBlPSIzIj48L3ZhbHVlPgogICAgICA8L0Jhc2ljRW50cnk+CiAgICAgPC9CYXNpY0VudHJ5PgogICAgIDxCYXNpY0VudHJ5PgogICAgICA8bmFtZT5Hcm91cDwvbmFtZT4KICAgICAgPGZsYWdzPjEzMTQ1ODwvZmxhZ3M+CiAgICAgIDx2YWx1ZSB0eXBlPSIxIj4wPC92YWx1ZT4KICAgICAgPEJhc2ljRW50cnk+CiAgICAgICA8bmFtZT5Vc2VyZGVmTmFtZTwvbmFtZT4KICAgICAgIDxmbGFncz4xMzE5NzA8L2ZsYWdzPgogICAgICAgPHZhbHVlIHR5cGU9IjMiPkdyb3VwPC92YWx1ZT4KICAgICAgPC9CYXNpY0VudHJ5PgogICAgIDwvQmFzaWNFbnRyeT4KICAgICA8QmFzaWNFbnRyeT4KICAgICAgPG5hbWU+Vm9sdW1lPC9uYW1lPgogICAgICA8ZmxhZ3M+MTMxNDU4PC9mbGFncz4KICAgICAgPHZhbHVlIHR5cGU9IjEiPjE8L3ZhbHVlPgogICAgICA8QmFzaWNFbnRyeT4KICAgICAgIDxuYW1lPlVzZXJkZWZOYW1lPC9uYW1lPgogICAgICAgPGZsYWdzPjEzMTk3MDwvZmxhZ3M+CiAgICAgICA8dmFsdWUgdHlwZT0iMyI+Vm9sdW1lPC92YWx1ZT4KICAgICAgPC9CYXNpY0VudHJ5PgogICAgIDwvQmFzaWNFbnRyeT4KICAgIDwvQmFzaWNFbnRyeT4KICAgIDxCYXNpY0VudHJ5PgogICAgIDxuYW1lPkZTQzwvbmFtZT4KICAgICA8ZmxhZ3M+MTMxMjAyPC9mbGFncz4KICAgICA8QmFzaWNFbnRyeT4KICAgICAgPG5hbWU+QXJlYTwvbmFtZT4KICAgICAgPGZsYWdzPjEzMTQ1ODwvZmxhZ3M+CiAgICAgIDx2YWx1ZSB0eXBlPSIxIj4xPC92YWx1ZT4KICAgICAgPEJhc2ljRW50cnk+CiAgICAgICA8bmFtZT5Vc2VyZGVmTmFtZTwvbmFtZT4KICAgICAgIDxmbGFncz4xMzE5NzA8L2ZsYWdzPgogICAgICAgPHZhbHVlIHR5cGU9IjMiPjwvdmFsdWU+CiAgICAgIDwvQmFzaWNFbnRyeT4KICAgICA8L0Jhc2ljRW50cnk+CiAgICAgPEJhc2ljRW50cnk+CiAgICAgIDxuYW1lPkhlaWdodDwvbmFtZT4KICAgICAgPGZsYWdzPjEzMTQ1ODwvZmxhZ3M+CiAgICAgIDx2YWx1ZSB0eXBlPSIxIj4xPC92YWx1ZT4KICAgICAgPEJhc2ljRW50cnk+CiAgICAgICA8bmFtZT5Vc2VyZGVmTmFtZTwvbmFtZT4KICAgICAgIDxmbGFncz4xMzE5NzA8L2ZsYWdzPgogICAgICAgPHZhbHVlIHR5cGU9IjMiPjwvdmFsdWU+CiAgICAgIDwvQmFzaWNFbnRyeT4KICAgICA8L0Jhc2ljRW50cnk+CiAgICAgPEJhc2ljRW50cnk+CiAgICAgIDxuYW1lPldpZHRoPC9uYW1lPgogICAgICA8ZmxhZ3M+MTMxNDU4PC9mbGFncz4KICAgICAgPHZhbHVlIHR5cGU9IjEiPjE8L3ZhbHVlPgogICAgICA8QmFzaWNFbnRyeT4KICAgICAgIDxuYW1lPlVzZXJkZWZOYW1lPC9uYW1lPgogICAgICAgPGZsYWdzPjEzMTk3MDwvZmxhZ3M+CiAgICAgICA8dmFsdWUgdHlwZT0iMyI+PC92YWx1ZT4KICAgICAgPC9CYXNpY0VudHJ5PgogICAgIDwvQmFzaWNFbnRyeT4KICAgIDwvQmFzaWNFbnRyeT4KICAgIDxCYXNpY0VudHJ5PgogICAgIDxuYW1lPlNTQzwvbmFtZT4KICAgICA8ZmxhZ3M+MTMxMjAyPC9mbGFncz4KICAgICA8QmFzaWNFbnRyeT4KICAgICAgPG5hbWU+QXJlYTwvbmFtZT4KICAgICAgPGZsYWdzPjEzMTQ1ODwvZmxhZ3M+CiAgICAgIDx2YWx1ZSB0eXBlPSIxIj4xPC92YWx1ZT4KICAgICAgPEJhc2ljRW50cnk+CiAgICAgICA8bmFtZT5Vc2VyZGVmTmFtZTwvbmFtZT4KICAgICAgIDxmbGFncz4xMzE5NzA8L2ZsYWdzPgogICAgICAgPHZhbHVlIHR5cGU9IjMiPjwvdmFsdWU+CiAgICAgIDwvQmFzaWNFbnRyeT4KICAgICA8L0Jhc2ljRW50cnk+CiAgICAgPEJhc2ljRW50cnk+CiAgICAgIDxuYW1lPkhlaWdodDwvbmFtZT4KICAgICAgPGZsYWdzPjEzMTQ1ODwvZmxhZ3M+CiAgICAgIDx2YWx1ZSB0eXBlPSIxIj4xPC92YWx1ZT4KICAgICAgPEJhc2ljRW50cnk+CiAgICAgICA8bmFtZT5Vc2VyZGVmTmFtZTwvbmFtZT4KICAgICAgIDxmbGFncz4xMzE5NzA8L2ZsYWdzPgogICAgICAgPHZhbHVlIHR5cGU9IjMiPjwvdmFsdWU+CiAgICAgIDwvQmFzaWNFbnRyeT4KICAgICA8L0Jhc2ljRW50cnk+CiAgICAgPEJhc2ljRW50cnk+CiAgICAgIDxuYW1lPldpZHRoPC9uYW1lPgogICAgICA8ZmxhZ3M+MTMxNDU4PC9mbGFncz4KICAgICAgPHZhbHVlIHR5cGU9IjEiPjE8L3ZhbHVlPgogICAgICA8QmFzaWNFbnRyeT4KICAgICAgIDxuYW1lPlVzZXJkZWZOYW1lPC9uYW1lPgogICAgICAgPGZsYWdzPjEzMTk3MDwvZmxhZ3M+CiAgICAgICA8dmFsdWUgdHlwZT0iMyI+PC92YWx1ZT4KICAgICAgPC9CYXNpY0VudHJ5PgogICAgIDwvQmFzaWNFbnRyeT4KICAgIDwvQmFzaWNFbnRyeT4KICAgIDxCYXNpY0VudHJ5PgogICAgIDxuYW1lPlYxPC9uYW1lPgogICAgIDxmbGFncz4xMzEyMDI8L2ZsYWdzPgogICAgIDxCYXNpY0VudHJ5PgogICAgICA8bmFtZT5BcmVhPC9uYW1lPgogICAgICA8ZmxhZ3M+MTMxNDU4PC9mbGFncz4KICAgICAgPHZhbHVlIHR5cGU9IjEiPjE8L3ZhbHVlPgogICAgICA8QmFzaWNFbnRyeT4KICAgICAgIDxuYW1lPlVzZXJkZWZOYW1lPC9uYW1lPgogICAgICAgPGZsYWdzPjEzMTk3MDwvZmxhZ3M+CiAgICAgICA8dmFsdWUgdHlwZT0iMyI+PC92YWx1ZT4KICAgICAgPC9CYXNpY0VudHJ5PgogICAgIDwvQmFzaWNFbnRyeT4KICAgICA8QmFzaWNFbnRyeT4KICAgICAgPG5hbWU+SGVpZ2h0PC9uYW1lPgogICAgICA8ZmxhZ3M+MTMxNDU4PC9mbGFncz4KICAgICAgPHZhbHVlIHR5cGU9IjEiPjE8L3ZhbHVlPgogICAgICA8QmFzaWNFbnRyeT4KICAgICAgIDxuYW1lPlVzZXJkZWZOYW1lPC9uYW1lPgogICAgICAgPGZsYWdzPjEzMTk3MDwvZmxhZ3M+CiAgICAgICA8dmFsdWUgdHlwZT0iMyI+PC92YWx1ZT4KICAgICAgPC9CYXNpY0VudHJ5PgogICAgIDwvQmFzaWNFbnRyeT4KICAgICA8QmFzaWNFbnRyeT4KICAgICAgPG5hbWU+V2lkdGg8L25hbWU+CiAgICAgIDxmbGFncz4xMzE0NTg8L2ZsYWdzPgogICAgICA8dmFsdWUgdHlwZT0iMSI+MTwvdmFsdWU+CiAgICAgIDxCYXNpY0VudHJ5PgogICAgICAgPG5hbWU+VXNlcmRlZk5hbWU8L25hbWU+CiAgICAgICA8ZmxhZ3M+MTMxOTcwPC9mbGFncz4KICAgICAgIDx2YWx1ZSB0eXBlPSIzIj48L3ZhbHVlPgogICAgICA8L0Jhc2ljRW50cnk+CiAgICAgPC9CYXNpY0VudHJ5PgogICAgPC9CYXNpY0VudHJ5PgogICAgPEJhc2ljRW50cnk+CiAgICAgPG5hbWU+VjI8L25hbWU+CiAgICAgPGZsYWdzPjEzMTIwMjwvZmxhZ3M+CiAgICAgPEJhc2ljRW50cnk+CiAgICAgIDxuYW1lPkFyZWE8L25hbWU+CiAgICAgIDxmbGFncz4xMzE0NTg8L2ZsYWdzPgogICAgICA8dmFsdWUgdHlwZT0iMSI+MTwvdmFsdWU+CiAgICAgIDxCYXNpY0VudHJ5PgogICAgICAgPG5hbWU+VXNlcmRlZk5hbWU8L25hbWU+CiAgICAgICA8ZmxhZ3M+MTMxOTcwPC9mbGFncz4KICAgICAgIDx2YWx1ZSB0eXBlPSIzIj48L3ZhbHVlPgogICAgICA8L0Jhc2ljRW50cnk+CiAgICAgPC9CYXNpY0VudHJ5PgogICAgIDxCYXNpY0VudHJ5PgogICAgICA8bmFtZT5IZWlnaHQ8L25hbWU+CiAgICAgIDxmbGFncz4xMzE0NTg8L2ZsYWdzPgogICAgICA8dmFsdWUgdHlwZT0iMSI+MTwvdmFsdWU+CiAgICAgIDxCYXNpY0VudHJ5PgogICAgICAgPG5hbWU+VXNlcmRlZk5hbWU8L25hbWU+CiAgICAgICA8ZmxhZ3M+MTMxOTcwPC9mbGFncz4KICAgICAgIDx2YWx1ZSB0eXBlPSIzIj48L3ZhbHVlPgogICAgICA8L0Jhc2ljRW50cnk+CiAgICAgPC9CYXNpY0VudHJ5PgogICAgIDxCYXNpY0VudHJ5PgogICAgICA8bmFtZT5XaWR0aDwvbmFtZT4KICAgICAgPGZsYWdzPjEzMTQ1ODwvZmxhZ3M+CiAgICAgIDx2YWx1ZSB0eXBlPSIxIj4xPC92YWx1ZT4KICAgICAgPEJhc2ljRW50cnk+CiAgICAgICA8bmFtZT5Vc2VyZGVmTmFtZTwvbmFtZT4KICAgICAgIDxmbGFncz4xMzE5NzA8L2ZsYWdzPgogICAgICAgPHZhbHVlIHR5cGU9IjMiPjwvdmFsdWU+CiAgICAgIDwvQmFzaWNFbnRyeT4KICAgICA8L0Jhc2ljRW50cnk+CiAgICA8L0Jhc2ljRW50cnk+CiAgICA8QmFzaWNFbnRyeT4KICAgICA8bmFtZT5CMTwvbmFtZT4KICAgICA8ZmxhZ3M+MTMxMjAyPC9mbGFncz4KICAgICA8QmFzaWNFbnRyeT4KICAgICAgPG5hbWU+QXJlYTwvbmFtZT4KICAgICAgPGZsYWdzPjEzMTQ1ODwvZmxhZ3M+CiAgICAgIDx2YWx1ZSB0eXBlPSIxIj4xPC92YWx1ZT4KICAgICAgPEJhc2ljRW50cnk+CiAgICAgICA8bmFtZT5Vc2VyZGVmTmFtZTwvbmFtZT4KICAgICAgIDxmbGFncz4xMzE5NzA8L2ZsYWdzPgogICAgICAgPHZhbHVlIHR5cGU9IjMiPjwvdmFsdWU+CiAgICAgIDwvQmFzaWNFbnRyeT4KICAgICA8L0Jhc2ljRW50cnk+CiAgICAgPEJhc2ljRW50cnk+CiAgICAgIDxuYW1lPkhlaWdodDwvbmFtZT4KICAgICAgPGZsYWdzPjEzMTQ1ODwvZmxhZ3M+CiAgICAgIDx2YWx1ZSB0eXBlPSIxIj4xPC92YWx1ZT4KICAgICAgPEJhc2ljRW50cnk+CiAgICAgICA8bmFtZT5Vc2VyZGVmTmFtZTwvbmFtZT4KICAgICAgIDxmbGFncz4xMzE5NzA8L2ZsYWdzPgogICAgICAgPHZhbHVlIHR5cGU9IjMiPjwvdmFsdWU+CiAgICAgIDwvQmFzaWNFbnRyeT4KICAgICA8L0Jhc2ljRW50cnk+CiAgICAgPEJhc2ljRW50cnk+CiAgICAgIDxuYW1lPldpZHRoPC9uYW1lPgogICAgICA8ZmxhZ3M+MTMxNDU4PC9mbGFncz4KICAgICAgPHZhbHVlIHR5cGU9IjEiPjE8L3ZhbHVlPgogICAgICA8QmFzaWNFbnRyeT4KICAgICAgIDxuYW1lPlVzZXJkZWZOYW1lPC9uYW1lPgogICAgICAgPGZsYWdzPjEzMTk3MDwvZmxhZ3M+CiAgICAgICA8dmFsdWUgdHlwZT0iMyI+PC92YWx1ZT4KICAgICAgPC9CYXNpY0VudHJ5PgogICAgIDwvQmFzaWNFbnRyeT4KICAgIDwvQmFzaWNFbnRyeT4KICAgIDxCYXNpY0VudHJ5PgogICAgIDxuYW1lPkIyPC9uYW1lPgogICAgIDxmbGFncz4xMzEyMDI8L2ZsYWdzPgogICAgIDxCYXNpY0VudHJ5PgogICAgICA8bmFtZT5BcmVhPC9uYW1lPgogICAgICA8ZmxhZ3M+MTMxNDU4PC9mbGFncz4KICAgICAgPHZhbHVlIHR5cGU9IjEiPjE8L3ZhbHVlPgogICAgICA8QmFzaWNFbnRyeT4KICAgICAgIDxuYW1lPlVzZXJkZWZOYW1lPC9uYW1lPgogICAgICAgPGZsYWdzPjEzMTk3MDwvZmxhZ3M+CiAgICAgICA8dmFsdWUgdHlwZT0iMyI+PC92YWx1ZT4KICAgICAgPC9CYXNpY0VudHJ5PgogICAgIDwvQmFzaWNFbnRyeT4KICAgICA8QmFzaWNFbnRyeT4KICAgICAgPG5hbWU+SGVpZ2h0PC9uYW1lPgogICAgICA8ZmxhZ3M+MTMxNDU4PC9mbGFncz4KICAgICAgPHZhbHVlIHR5cGU9IjEiPjE8L3ZhbHVlPgogICAgICA8QmFzaWNFbnRyeT4KICAgICAgIDxuYW1lPlVzZXJkZWZOYW1lPC9uYW1lPgogICAgICAgPGZsYWdzPjEzMTk3MDwvZmxhZ3M+CiAgICAgICA8dmFsdWUgdHlwZT0iMyI+PC92YWx1ZT4KICAgICAgPC9CYXNpY0VudHJ5PgogICAgIDwvQmFzaWNFbnRyeT4KICAgICA8QmFzaWNFbnRyeT4KICAgICAgPG5hbWU+V2lkdGg8L25hbWU+CiAgICAgIDxmbGFncz4xMzE0NTg8L2ZsYWdzPgogICAgICA8dmFsdWUgdHlwZT0iMSI+MTwvdmFsdWU+CiAgICAgIDxCYXNpY0VudHJ5PgogICAgICAgPG5hbWU+VXNlcmRlZk5hbWU8L25hbWU+CiAgICAgICA8ZmxhZ3M+MTMxOTcwPC9mbGFncz4KICAgICAgIDx2YWx1ZSB0eXBlPSIzIj48L3ZhbHVlPgogICAgICA8L0Jhc2ljRW50cnk+CiAgICAgPC9CYXNpY0VudHJ5PgogICAgPC9CYXNpY0VudHJ5PgogICAgPEJhc2ljRW50cnk+CiAgICAgPG5hbWU+QjM8L25hbWU+CiAgICAgPGZsYWdzPjEzMTIwMjwvZmxhZ3M+CiAgICAgPEJhc2ljRW50cnk+CiAgICAgIDxuYW1lPkFyZWE8L25hbWU+CiAgICAgIDxmbGFncz4xMzE0NTg8L2ZsYWdzPgogICAgICA8dmFsdWUgdHlwZT0iMSI+MTwvdmFsdWU+CiAgICAgIDxCYXNpY0VudHJ5PgogICAgICAgPG5hbWU+VXNlcmRlZk5hbWU8L25hbWU+CiAgICAgICA8ZmxhZ3M+MTMxOTcwPC9mbGFncz4KICAgICAgIDx2YWx1ZSB0eXBlPSIzIj48L3ZhbHVlPgogICAgICA8L0Jhc2ljRW50cnk+CiAgICAgPC9CYXNpY0VudHJ5PgogICAgIDxCYXNpY0VudHJ5PgogICAgICA8bmFtZT5IZWlnaHQ8L25hbWU+CiAgICAgIDxmbGFncz4xMzE0NTg8L2ZsYWdzPgogICAgICA8dmFsdWUgdHlwZT0iMSI+MTwvdmFsdWU+CiAgICAgIDxCYXNpY0VudHJ5PgogICAgICAgPG5hbWU+VXNlcmRlZk5hbWU8L25hbWU+CiAgICAgICA8ZmxhZ3M+MTMxOTcwPC9mbGFncz4KICAgICAgIDx2YWx1ZSB0eXBlPSIzIj48L3ZhbHVlPgogICAgICA8L0Jhc2ljRW50cnk+CiAgICAgPC9CYXNpY0VudHJ5PgogICAgIDxCYXNpY0VudHJ5PgogICAgICA8bmFtZT5XaWR0aDwvbmFtZT4KICAgICAgPGZsYWdzPjEzMTQ1ODwvZmxhZ3M+CiAgICAgIDx2YWx1ZSB0eXBlPSIxIj4xPC92YWx1ZT4KICAgICAgPEJhc2ljRW50cnk+CiAgICAgICA8bmFtZT5Vc2VyZGVmTmFtZTwvbmFtZT4KICAgICAgIDxmbGFncz4xMzE5NzA8L2ZsYWdzPgogICAgICAgPHZhbHVlIHR5cGU9IjMiPjwvdmFsdWU+CiAgICAgIDwvQmFzaWNFbnRyeT4KICAgICA8L0Jhc2ljRW50cnk+CiAgICA8L0Jhc2ljRW50cnk+CiAgICA8QmFzaWNFbnRyeT4KICAgICA8bmFtZT5CNDwvbmFtZT4KICAgICA8ZmxhZ3M+MTMxMjAyPC9mbGFncz4KICAgICA8QmFzaWNFbnRyeT4KICAgICAgPG5hbWU+QXJlYTwvbmFtZT4KICAgICAgPGZsYWdzPjEzMTQ1ODwvZmxhZ3M+CiAgICAgIDx2YWx1ZSB0eXBlPSIxIj4xPC92YWx1ZT4KICAgICAgPEJhc2ljRW50cnk+CiAgICAgICA8bmFtZT5Vc2VyZGVmTmFtZTwvbmFtZT4KICAgICAgIDxmbGFncz4xMzE5NzA8L2ZsYWdzPgogICAgICAgPHZhbHVlIHR5cGU9IjMiPjwvdmFsdWU+CiAgICAgIDwvQmFzaWNFbnRyeT4KICAgICA8L0Jhc2ljRW50cnk+CiAgICAgPEJhc2ljRW50cnk+CiAgICAgIDxuYW1lPkhlaWdodDwvbmFtZT4KICAgICAgPGZsYWdzPjEzMTQ1ODwvZmxhZ3M+CiAgICAgIDx2YWx1ZSB0eXBlPSIxIj4xPC92YWx1ZT4KICAgICAgPEJhc2ljRW50cnk+CiAgICAgICA8bmFtZT5Vc2VyZGVmTmFtZTwvbmFtZT4KICAgICAgIDxmbGFncz4xMzE5NzA8L2ZsYWdzPgogICAgICAgPHZhbHVlIHR5cGU9IjMiPjwvdmFsdWU+CiAgICAgIDwvQmFzaWNFbnRyeT4KICAgICA8L0Jhc2ljRW50cnk+CiAgICAgPEJhc2ljRW50cnk+CiAgICAgIDxuYW1lPldpZHRoPC9uYW1lPgogICAgICA8ZmxhZ3M+MTMxNDU4PC9mbGFncz4KICAgICAgPHZhbHVlIHR5cGU9IjEiPjE8L3ZhbHVlPgogICAgICA8QmFzaWNFbnRyeT4KICAgICAgIDxuYW1lPlVzZXJkZWZOYW1lPC9uYW1lPgogICAgICAgPGZsYWdzPjEzMTk3MDwvZmxhZ3M+CiAgICAgICA8dmFsdWUgdHlwZT0iMyI+PC92YWx1ZT4KICAgICAgPC9CYXNpY0VudHJ5PgogICAgIDwvQmFzaWNFbnRyeT4KICAgIDwvQmFzaWNFbnRyeT4KICAgIDxCYXNpY0VudHJ5PgogICAgIDxuYW1lPlIxPC9uYW1lPgogICAgIDxmbGFncz4xMzEyMDI8L2ZsYWdzPgogICAgIDxCYXNpY0VudHJ5PgogICAgICA8bmFtZT5BcmVhPC9uYW1lPgogICAgICA8ZmxhZ3M+MTMxNDU4PC9mbGFncz4KICAgICAgPHZhbHVlIHR5cGU9IjEiPjE8L3ZhbHVlPgogICAgICA8QmFzaWNFbnRyeT4KICAgICAgIDxuYW1lPlVzZXJkZWZOYW1lPC9uYW1lPgogICAgICAgPGZsYWdzPjEzMTk3MDwvZmxhZ3M+CiAgICAgICA8dmFsdWUgdHlwZT0iMyI+PC92YWx1ZT4KICAgICAgPC9CYXNpY0VudHJ5PgogICAgIDwvQmFzaWNFbnRyeT4KICAgICA8QmFzaWNFbnRyeT4KICAgICAgPG5hbWU+SGVpZ2h0PC9uYW1lPgogICAgICA8ZmxhZ3M+MTMxNDU4PC9mbGFncz4KICAgICAgPHZhbHVlIHR5cGU9IjEiPjE8L3ZhbHVlPgogICAgICA8QmFzaWNFbnRyeT4KICAgICAgIDxuYW1lPlVzZXJkZWZOYW1lPC9uYW1lPgogICAgICAgPGZsYWdzPjEzMTk3MDwvZmxhZ3M+CiAgICAgICA8dmFsdWUgdHlwZT0iMyI+PC92YWx1ZT4KICAgICAgPC9CYXNpY0VudHJ5PgogICAgIDwvQmFzaWNFbnRyeT4KICAgICA8QmFzaWNFbnRyeT4KICAgICAgPG5hbWU+V2lkdGg8L25hbWU+CiAgICAgIDxmbGFncz4xMzE0NTg8L2ZsYWdzPgogICAgICA8dmFsdWUgdHlwZT0iMSI+MTwvdmFsdWU+CiAgICAgIDxCYXNpY0VudHJ5PgogICAgICAgPG5hbWU+VXNlcmRlZk5hbWU8L25hbWU+CiAgICAgICA8ZmxhZ3M+MTMxOTcwPC9mbGFncz4KICAgICAgIDx2YWx1ZSB0eXBlPSIzIj48L3ZhbHVlPgogICAgICA8L0Jhc2ljRW50cnk+CiAgICAgPC9CYXNpY0VudHJ5PgogICAgPC9CYXNpY0VudHJ5PgogICAgPEJhc2ljRW50cnk+CiAgICAgPG5hbWU+UjI8L25hbWU+CiAgICAgPGZsYWdzPjEzMTIwMjwvZmxhZ3M+CiAgICAgPEJhc2ljRW50cnk+CiAgICAgIDxuYW1lPkFyZWE8L25hbWU+CiAgICAgIDxmbGFncz4xMzE0NTg8L2ZsYWdzPgogICAgICA8dmFsdWUgdHlwZT0iMSI+MTwvdmFsdWU+CiAgICAgIDxCYXNpY0VudHJ5PgogICAgICAgPG5hbWU+VXNlcmRlZk5hbWU8L25hbWU+CiAgICAgICA8ZmxhZ3M+MTMxOTcwPC9mbGFncz4KICAgICAgIDx2YWx1ZSB0eXBlPSIzIj48L3ZhbHVlPgogICAgICA8L0Jhc2ljRW50cnk+CiAgICAgPC9CYXNpY0VudHJ5PgogICAgIDxCYXNpY0VudHJ5PgogICAgICA8bmFtZT5IZWlnaHQ8L25hbWU+CiAgICAgIDxmbGFncz4xMzE0NTg8L2ZsYWdzPgogICAgICA8dmFsdWUgdHlwZT0iMSI+MTwvdmFsdWU+CiAgICAgIDxCYXNpY0VudHJ5PgogICAgICAgPG5hbWU+VXNlcmRlZk5hbWU8L25hbWU+CiAgICAgICA8ZmxhZ3M+MTMxOTcwPC9mbGFncz4KICAgICAgIDx2YWx1ZSB0eXBlPSIzIj48L3ZhbHVlPgogICAgICA8L0Jhc2ljRW50cnk+CiAgICAgPC9CYXNpY0VudHJ5PgogICAgIDxCYXNpY0VudHJ5PgogICAgICA8bmFtZT5XaWR0aDwvbmFtZT4KICAgICAgPGZsYWdzPjEzMTQ1ODwvZmxhZ3M+CiAgICAgIDx2YWx1ZSB0eXBlPSIxIj4xPC92YWx1ZT4KICAgICAgPEJhc2ljRW50cnk+CiAgICAgICA8bmFtZT5Vc2VyZGVmTmFtZTwvbmFtZT4KICAgICAgIDxmbGFncz4xMzE5NzA8L2ZsYWdzPgogICAgICAgPHZhbHVlIHR5cGU9IjMiPjwvdmFsdWU+CiAgICAgIDwvQmFzaWNFbnRyeT4KICAgICA8L0Jhc2ljRW50cnk+CiAgICA8L0Jhc2ljRW50cnk+CiAgIDwvQmFzaWNFbnRyeT4KICAgPEJhc2ljRW50cnk+CiAgICA8bmFtZT5MYXNlcnM8L25hbWU+CiAgICA8ZmxhZ3M+MTMxMjAyPC9mbGFncz4KICAgIDxCYXNpY0VudHJ5PgogICAgIDxuYW1lPkJsdWU8L25hbWU+CiAgICAgPGZsYWdzPjEzMTQ1ODwvZmxhZ3M+CiAgICAgPHZhbHVlIHR5cGU9IjEiPjE8L3ZhbHVlPgogICAgPC9CYXNpY0VudHJ5PgogICAgPEJhc2ljRW50cnk+CiAgICAgPG5hbWU+VXY8L25hbWU+CiAgICAgPGZsYWdzPjEzMTQ1ODwvZmxhZ3M+CiAgICAgPHZhbHVlIHR5cGU9IjEiPjE8L3ZhbHVlPgogICAgPC9CYXNpY0VudHJ5PgogICAgPEJhc2ljRW50cnk+CiAgICAgPG5hbWU+UmVkPC9uYW1lPgogICAgIDxmbGFncz4xMzE0NTg8L2ZsYWdzPgogICAgIDx2YWx1ZSB0eXBlPSIxIj4xPC92YWx1ZT4KICAgIDwvQmFzaWNFbnRyeT4KICAgPC9CYXNpY0VudHJ5PgogICA8QmFzaWNFbnRyeT4KICAgIDxuYW1lPkdhaW48L25hbWU+CiAgICA8ZmxhZ3M+MTMxMjAyPC9mbGFncz4KICAgIDxCYXNpY0VudHJ5PgogICAgIDxuYW1lPk1pbjwvbmFtZT4KICAgICA8ZmxhZ3M+MTMxNzE0PC9mbGFncz4KICAgICA8dmFsdWUgdHlwZT0iMiI+MTAwPC92YWx1ZT4KICAgIDwvQmFzaWNFbnRyeT4KICAgIDxCYXNpY0VudHJ5PgogICAgIDxuYW1lPk1heDwvbmFtZT4KICAgICA8ZmxhZ3M+MTMxNzE0PC9mbGFncz4KICAgICA8dmFsdWUgdHlwZT0iMiI+OTk5PC92YWx1ZT4KICAgIDwvQmFzaWNFbnRyeT4KICAgIDxCYXNpY0VudHJ5PgogICAgIDxuYW1lPlByZWNpc2lvbjwvbmFtZT4KICAgICA8ZmxhZ3M+MTMxNzE0PC9mbGFncz4KICAgICA8dmFsdWUgdHlwZT0iMiI+MjwvdmFsdWU+CiAgICA8L0Jhc2ljRW50cnk+CiAgIDwvQmFzaWNFbnRyeT4KICAgPEJhc2ljRW50cnk+CiAgICA8bmFtZT5UcmlnZ2VyPC9uYW1lPgogICAgPGZsYWdzPjEzMTk3MDwvZmxhZ3M+CiAgICA8dmFsdWUgdHlwZT0iMyI+RlNDPC92YWx1ZT4KICAgPC9CYXNpY0VudHJ5PgogICA8QmFzaWNFbnRyeT4KICAgIDxuYW1lPkFyZWFUcmlnZ2VyPC9uYW1lPgogICAgPGZsYWdzPjEzMTQ1ODwvZmxhZ3M+CiAgICA8dmFsdWUgdHlwZT0iMSI+MDwvdmFsdWU+CiAgIDwvQmFzaWNFbnRyeT4KICAgPEJhc2ljRW50cnk+CiAgICA8bmFtZT5TZWNvbmRhcnlUcmlnZ2VyPC9uYW1lPgogICAgPGZsYWdzPjEzMTQ1ODwvZmxhZ3M+CiAgICA8dmFsdWUgdHlwZT0iMSI+MTwvdmFsdWU+CiAgICA8QmFzaWNFbnRyeT4KICAgICA8bmFtZT5DaGFubmVsPC9uYW1lPgogICAgIDxmbGFncz4xMzE5NzA8L2ZsYWdzPgogICAgIDx2YWx1ZSB0eXBlPSIzIj5GU0M8L3ZhbHVlPgogICAgPC9CYXNpY0VudHJ5PgogICAgPEJhc2ljRW50cnk+CiAgICAgPG5hbWU+VmFsdWU8L25hbWU+CiAgICAgPGZsYWdzPjEzMTcxNDwvZmxhZ3M+CiAgICAgPHZhbHVlIHR5cGU9IjIiPjEyNTgyPC92YWx1ZT4KICAgIDwvQmFzaWNFbnRyeT4KICAgPC9CYXNpY0VudHJ5PgogICA8QmFzaWNFbnRyeT4KICAgIDxuYW1lPkJMQzwvbmFtZT4KICAgIDxmbGFncz4xMzE0NTg8L2ZsYWdzPgogICAgPHZhbHVlIHR5cGU9IjEiPjE8L3ZhbHVlPgogICA8L0Jhc2ljRW50cnk+CiAgIDxCYXNpY0VudHJ5PgogICAgPG5hbWU+U2NvcGVNb2RlPC9uYW1lPgogICAgPGZsYWdzPjEzMTcxNDwvZmxhZ3M+CiAgICA8dmFsdWUgdHlwZT0iMiI+MDwvdmFsdWU+CiAgICA8QmFzaWNFbnRyeT4KICAgICA8bmFtZT5MZW5ndGg8L25hbWU+CiAgICAgPGZsYWdzPjEzMTcxNDwvZmxhZ3M+CiAgICAgPHZhbHVlIHR5cGU9IjIiPjY0PC92YWx1ZT4KICAgIDwvQmFzaWNFbnRyeT4KICAgIDxCYXNpY0VudHJ5PgogICAgIDxuYW1lPlNhbXBsZVR5cGVJZDE8L25hbWU+CiAgICAgPGZsYWdzPjEzMTcxNDwvZmxhZ3M+CiAgICAgPHZhbHVlIHR5cGU9IjIiPjA8L3ZhbHVlPgogICAgPC9CYXNpY0VudHJ5PgogICAgPEJhc2ljRW50cnk+CiAgICAgPG5hbWU+U2FtcGxlVHlwZUlkMjwvbmFtZT4KICAgICA8ZmxhZ3M+MTMxNzE0PC9mbGFncz4KICAgICA8dmFsdWUgdHlwZT0iMiI+MjwvdmFsdWU+CiAgICA8L0Jhc2ljRW50cnk+CiAgIDwvQmFzaWNFbnRyeT4KICAgPEJhc2ljRW50cnk+CiAgICA8bmFtZT5GcGdhQ3RybFNldDwvbmFtZT4KICAgIDxmbGFncz4xMzE3MTQ8L2ZsYWdzPgogICAgPHZhbHVlIHR5cGU9IjIiPjE8L3ZhbHVlPgogICA8L0Jhc2ljRW50cnk+CiAgIDxCYXNpY0VudHJ5PgogICAgPG5hbWU+Q29uZmlndXJhdGlvbjwvbmFtZT4KICAgIDxmbGFncz4xMzE5NzA8L2ZsYWdzPgogICAgPHZhbHVlIHR5cGU9IjMiPkZMODwvdmFsdWU+CiAgIDwvQmFzaWNFbnRyeT4KICA8L0Jhc2ljRW50cnk+CiAgPEJhc2ljRW50cnk+CiAgIDxuYW1lPkNvbXBlbnNhdGlvbjwvbmFtZT4KICAgPGZsYWdzPjEzMTIwMjwvZmxhZ3M+CiAgIDxCYXNpY0VudHJ5PgogICAgPG5hbWU+TWF0cml4PC9uYW1lPgogICAgPGZsYWdzPjEzMTk3MDwvZmxhZ3M+CiAgICA8dmFsdWUgdHlwZT0iMyI+MQowCjAKMAowCjAKMAowCjAKMQowCjAKMAowCjAKMAowCjAKMQowCjAKMAowCjAKMAowCjAKMQowCjAKMAowCjAKMAowCjAKMQowCjAKMAowCjAKMAowCjAKMQowCjAKMAowCjAKMAowCjAKMQowCjAKMAowCjAKMAowCjAKMTwvdmFsdWU+CiAgIDwvQmFzaWNFbnRyeT4KICAgPEJhc2ljRW50cnk+CiAgICA8bmFtZT5BY3RpdmU8L25hbWU+CiAgICA8ZmxhZ3M+MTMxNzE0PC9mbGFncz4KICAgIDx2YWx1ZSB0eXBlPSIyIj4wPC92YWx1ZT4KICAgPC9CYXNpY0VudHJ5PgogIDwvQmFzaWNFbnRyeT4KIDwvQmFzaWNFbnRyeT4KIDxCYXNpY0VudHJ5PgogIDxuYW1lPlZhbGlkaXR5S2V5PC9uYW1lPgogIDxmbGFncz4xMzI3Mzg8L2ZsYWdzPgogIDx2YWx1ZSB0eXBlPSI2IiBzaXplPSIxMTIiPgpOd0F6QURjQU5BQmhBR0VBTkFBM0FESUFNZ0E1QURFQU1BQXpBR0VBTXdCZkFEQUFNQUF3QURBQVh3QXlBQzRBCk1RQXhBQzRBTVFBNEFERUFOd0F1QURFQU9RQTJBRElBTXdCZkFFMEFZUUJqQUhNQVVRQjFBR0VBYmdCMEFGOEEKTWdBd0FERUFPQUF4QURFQU1RQTBBQT09PC92YWx1ZT4KIDwvQmFzaWNFbnRyeT4KIDxCYXNpY0VudHJ5PgogIDxuYW1lPkNvbmZpZ1ZlcnNpb248L25hbWU+CiAgPGZsYWdzPjEzMTk3MDwvZmxhZ3M+CiAgPHZhbHVlIHR5cGU9IjMiPjAuNC4yNTwvdmFsdWU+CiA8L0Jhc2ljRW50cnk+CiA8QmFzaWNFbnRyeT4KICA8bmFtZT5GaWxlVHlwZTwvbmFtZT4KICA8ZmxhZ3M+MTMxOTcwPC9mbGFncz4KICA8dmFsdWUgdHlwZT0iMyI+RGV2aWNlPC92YWx1ZT4KIDwvQmFzaWNFbnRyeT4KIDxCYXNpY0VudHJ5PgogIDxuYW1lPkNoZWNrc3VtPC9uYW1lPgogIDxmbGFncz4xMzE4NDI8L2ZsYWdzPgogIDx2YWx1ZSB0eXBlPSIzIj5kMTRkMWUwNGJjMjY3YjhhMjBhZmQ1YzYwZDRhNGU2NjwvdmFsdWU+CiA8L0Jhc2ljRW50cnk+CjwvQmFzaWNFbnRyeT4K/@MB_ANALYSIS/PEJhc2ljRW50cnk+CiA8bmFtZT5Tb2Z0d2FyZTwvbmFtZT4KIDxmbGFncz42NTY2NjwvZmxhZ3M+CiA8QmFzaWNFbnRyeT4KICA8bmFtZT5WYWxpZGl0eUtleTwvbmFtZT4KICA8ZmxhZ3M+NjcyMDI8L2ZsYWdzPgogIDx2YWx1ZSB0eXBlPSI2IiBzaXplPSIxMTIiPgpOd0F6QURjQU5BQmhBR0VBTkFBM0FESUFNZ0E1QURFQU1BQXpBR0VBTXdCZkFEQUFNQUF3QURBQVh3QXlBQzRBCk1RQXhBQzRBTVFBNEFERUFOd0F1QURFQU9RQTJBRElBTXdCZkFFMEFZUUJqQUhNQVVRQjFBR0VBYmdCMEFGOEEKTWdBd0FERUFPQUF4QURFQU1RQTBBQT09PC92YWx1ZT4KIDwvQmFzaWNFbnRyeT4KIDxCYXNpY0VudHJ5PgogIDxuYW1lPkNvbmZpZ1ZlcnNpb248L25hbWU+CiAgPGZsYWdzPjY2NDM0PC9mbGFncz4KICA8dmFsdWUgdHlwZT0iMyI+MC40LjI1PC92YWx1ZT4KIDwvQmFzaWNFbnRyeT4KIDxCYXNpY0VudHJ5PgogIDxuYW1lPkFuYWx5c2lzPC9uYW1lPgogIDxmbGFncz42NTY2NjwvZmxhZ3M+CiAgPEJhc2ljRW50cnk+CiAgIDxuYW1lPlZhcnM8L25hbWU+CiAgIDxmbGFncz42NTY2NjwvZmxhZ3M+CiAgIDxCYXNpY0VudHJ5PgogICAgPG5hbWU+MTwvbmFtZT4KICAgIDxmbGFncz42NTY2NjwvZmxhZ3M+CiAgICA8QmFzaWNFbnRyeT4KICAgICA8bmFtZT5TYW1wbGVzPC9uYW1lPgogICAgIDxmbGFncz42NTY2NjwvZmxhZ3M+CiAgICAgPEJhc2ljRW50cnk+CiAgICAgIDxuYW1lPlAxPC9uYW1lPgogICAgICA8ZmxhZ3M+NjYxNzg8L2ZsYWdzPgogICAgICA8dmFsdWUgdHlwZT0iMiI+MTU3PC92YWx1ZT4KICAgICAgPEJhc2ljRW50cnk+CiAgICAgICA8bmFtZT5TYW1wbGVzPC9uYW1lPgogICAgICAgPGZsYWdzPjY1NjY2PC9mbGFncz4KICAgICAgIDxCYXNpY0VudHJ5PgogICAgICAgIDxuYW1lPlAyPC9uYW1lPgogICAgICAgIDxmbGFncz42NjE3ODwvZmxhZ3M+CiAgICAgICAgPHZhbHVlIHR5cGU9IjIiPjE1ODwvdmFsdWU+CiAgICAgICAgPEJhc2ljRW50cnk+CiAgICAgICAgIDxuYW1lPlNhbXBsZXM8L25hbWU+CiAgICAgICAgIDxmbGFncz42NTY2NjwvZmxhZ3M+CiAgICAgICAgIDxCYXNpY0VudHJ5PgogICAgICAgICAgPG5hbWU+UDM8L25hbWU+CiAgICAgICAgICA8ZmxhZ3M+NjYxNzg8L2ZsYWdzPgogICAgICAgICAgPHZhbHVlIHR5cGU9IjIiPjE1OTwvdmFsdWU+CiAgICAgICAgIDwvQmFzaWNFbnRyeT4KICAgICAgICAgPEJhc2ljRW50cnk+CiAgICAgICAgICA8bmFtZT5MUjM8L25hbWU+CiAgICAgICAgICA8ZmxhZ3M+NjYxNzg8L2ZsYWdzPgogICAgICAgICAgPHZhbHVlIHR5cGU9IjIiPjA8L3ZhbHVlPgogICAgICAgICA8L0Jhc2ljRW50cnk+CiAgICAgICAgIDxCYXNpY0VudHJ5PgogICAgICAgICAgPG5hbWU+VVIzPC9uYW1lPgogICAgICAgICAgPGZsYWdzPjY2MTc4PC9mbGFncz4KICAgICAgICAgIDx2YWx1ZSB0eXBlPSIyIj4wPC92YWx1ZT4KICAgICAgICAgPC9CYXNpY0VudHJ5PgogICAgICAgICA8QmFzaWNFbnRyeT4KICAgICAgICAgIDxuYW1lPlVMMzwvbmFtZT4KICAgICAgICAgIDxmbGFncz42NjE3ODwvZmxhZ3M+CiAgICAgICAgICA8dmFsdWUgdHlwZT0iMiI+MDwvdmFsdWU+CiAgICAgICAgIDwvQmFzaWNFbnRyeT4KICAgICAgICAgPEJhc2ljRW50cnk+CiAgICAgICAgICA8bmFtZT5MTDM8L25hbWU+CiAgICAgICAgICA8ZmxhZ3M+NjYxNzg8L2ZsYWdzPgogICAgICAgICAgPHZhbHVlIHR5cGU9IjIiPjA8L3ZhbHVlPgogICAgICAgICA8L0Jhc2ljRW50cnk+CiAgICAgICAgPC9CYXNpY0VudHJ5PgogICAgICAgPC9CYXNpY0VudHJ5PgogICAgICA8L0Jhc2ljRW50cnk+CiAgICAgPC9CYXNpY0VudHJ5PgogICAgPC9CYXNpY0VudHJ5PgogICA8L0Jhc2ljRW50cnk+CiAgPC9CYXNpY0VudHJ5PgogPC9CYXNpY0VudHJ5PgogPEJhc2ljRW50cnk+CiAgPG5hbWU+V2luZG93czwvbmFtZT4KICA8ZmxhZ3M+NjU2NjY8L2ZsYWdzPgogIDxCYXNpY0VudHJ5PgogICA8bmFtZT52aWV3NHQgMzwvbmFtZT4KICAgPGZsYWdzPjY2NDM0PC9mbGFncz4KICAgPHZhbHVlIHR5cGU9IjMiPldpbmRvdzwvdmFsdWU+CiAgIDxCYXNpY0VudHJ5PgogICAgPG5hbWU+UGFnZXM8L25hbWU+CiAgICA8ZmxhZ3M+NjY0MzQ8L2ZsYWdzPgogICAgPHZhbHVlIHR5cGU9IjMiPlBhZ2UxPC92YWx1ZT4KICAgIDxCYXNpY0VudHJ5PgogICAgIDxuYW1lPlBhZ2UxPC9uYW1lPgogICAgIDxmbGFncz42NTY2NjwvZmxhZ3M+CiAgICAgPEJhc2ljRW50cnk+CiAgICAgIDxuYW1lPldpZGdldHM8L25hbWU+CiAgICAgIDxmbGFncz42NjQzNDwvZmxhZ3M+CiAgICAgIDx2YWx1ZSB0eXBlPSIzIj5wbG90MjwvdmFsdWU+CiAgICAgIDxCYXNpY0VudHJ5PgogICAgICAgPG5hbWU+UGFnZU5vPC9uYW1lPgogICAgICAgPGZsYWdzPjY2NDM0PC9mbGFncz4KICAgICAgIDx2YWx1ZSB0eXBlPSIzIj5UZXh0PC92YWx1ZT4KICAgICAgIDxCYXNpY0VudHJ5PgogICAgICAgIDxuYW1lPldpZGdldFNpemU8L25hbWU+CiAgICAgICAgPGZsYWdzPjY1NjY2PC9mbGFncz4KICAgICAgICA8QmFzaWNFbnRyeT4KICAgICAgICAgPG5hbWU+V2lkdGg8L25hbWU+CiAgICAgICAgIDxmbGFncz42NjE3ODwvZmxhZ3M+CiAgICAgICAgIDx2YWx1ZSB0eXBlPSIyIj4xMDI0PC92YWx1ZT4KICAgICAgICA8L0Jhc2ljRW50cnk+CiAgICAgICAgPEJhc2ljRW50cnk+CiAgICAgICAgIDxuYW1lPkhlaWdodDwvbmFtZT4KICAgICAgICAgPGZsYWdzPjY2MTc4PC9mbGFncz4KICAgICAgICAgPHZhbHVlIHR5cGU9IjIiPjE1PC92YWx1ZT4KICAgICAgICA8L0Jhc2ljRW50cnk+CiAgICAgICA8L0Jhc2ljRW50cnk+CiAgICAgICA8QmFzaWNFbnRyeT4KICAgICAgICA8bmFtZT5XaWRnZXRQb3M8L25hbWU+CiAgICAgICAgPGZsYWdzPjY1NjY2PC9mbGFncz4KICAgICAgICA8QmFzaWNFbnRyeT4KICAgICAgICAgPG5hbWU+WDwvbmFtZT4KICAgICAgICAgPGZsYWdzPjY2MTc4PC9mbGFncz4KICAgICAgICAgPHZhbHVlIHR5cGU9IjIiPjM8L3ZhbHVlPgogICAgICAgIDwvQmFzaWNFbnRyeT4KICAgICAgICA8QmFzaWNFbnRyeT4KICAgICAgICAgPG5hbWU+WTwvbmFtZT4KICAgICAgICAgPGZsYWdzPjY2MTc4PC9mbGFncz4KICAgICAgICAgPHZhbHVlIHR5cGU9IjIiPjM8L3ZhbHVlPgogICAgICAgIDwvQmFzaWNFbnRyeT4KICAgICAgIDwvQmFzaWNFbnRyeT4KICAgICAgIDxCYXNpY0VudHJ5PgogICAgICAgIDxuYW1lPlRleHRWYWx1ZTwvbmFtZT4KICAgICAgICA8ZmxhZ3M+NjY0MzQ8L2ZsYWdzPgogICAgICAgIDx2YWx1ZSB0eXBlPSIzIj4mbHQ7YiZndDsxLzEmbHQ7L2ImZ3Q7PC92YWx1ZT4KICAgICAgIDwvQmFzaWNFbnRyeT4KICAgICAgPC9CYXNpY0VudHJ5PgogICAgICA8QmFzaWNFbnRyeT4KICAgICAgIDxuYW1lPnBsb3QwPC9uYW1lPgogICAgICAgPGZsYWdzPjY2NDM0PC9mbGFncz4KICAgICAgIDx2YWx1ZSB0eXBlPSIzIj5QbG90PC92YWx1ZT4KICAgICAgIDxCYXNpY0VudHJ5PgogICAgICAgIDxuYW1lPlZpZXdGZWF0dXJlczwvbmFtZT4KICAgICAgICA8ZmxhZ3M+NjY0MzQ8L2ZsYWdzPgogICAgICAgIDx2YWx1ZSB0eXBlPSIzIj5GU0MtQQpTU0MtQTwvdmFsdWU+CiAgICAgICA8L0Jhc2ljRW50cnk+CiAgICAgICA8QmFzaWNFbnRyeT4KICAgICAgICA8bmFtZT5WaWV3TXVsdGlMYXllcjwvbmFtZT4KICAgICAgICA8ZmxhZ3M+NjU5MjI8L2ZsYWdzPgogICAgICAgIDx2YWx1ZSB0eXBlPSIxIj4wPC92YWx1ZT4KICAgICAgIDwvQmFzaWNFbnRyeT4KICAgICAgIDxCYXNpY0VudHJ5PgogICAgICAgIDxuYW1lPlZpZXdTb3VyY2U8L25hbWU+CiAgICAgICAgPGZsYWdzPjY2NDM0PC9mbGFncz4KICAgICAgICA8dmFsdWUgdHlwZT0iMyI+MTpsaXZlPC92YWx1ZT4KICAgICAgIDwvQmFzaWNFbnRyeT4KICAgICAgIDxCYXNpY0VudHJ5PgogICAgICAgIDxuYW1lPlZpZXdQb3B1bGF0aW9uczwvbmFtZT4KICAgICAgICA8ZmxhZ3M+NjY0MzQ8L2ZsYWdzPgogICAgICAgIDx2YWx1ZSB0eXBlPSIzIj4xOmxpdmU8L3ZhbHVlPgogICAgICAgPC9CYXNpY0VudHJ5PgogICAgICAgPEJhc2ljRW50cnk+CiAgICAgICAgPG5hbWU+Vmlld01vZGU8L25hbWU+CiAgICAgICAgPGZsYWdzPjY2MTc4PC9mbGFncz4KICAgICAgICA8dmFsdWUgdHlwZT0iMiI+MDwvdmFsdWU+CiAgICAgICA8L0Jhc2ljRW50cnk+CiAgICAgICA8QmFzaWNFbnRyeT4KICAgICAgICA8bmFtZT5WaWV3QXhlczwvbmFtZT4KICAgICAgICA8ZmxhZ3M+NjY0MzQ8L2ZsYWdzPgogICAgICAgIDx2YWx1ZSB0eXBlPSIzIj5BcyBhY3F1aXJlZApBcyBhY3F1aXJlZDwvdmFsdWU+CiAgICAgICA8L0Jhc2ljRW50cnk+CiAgICAgICA8QmFzaWNFbnRyeT4KICAgICAgICA8bmFtZT5WaWV3Wm9vbTwvbmFtZT4KICAgICAgICA8ZmxhZ3M+NjY0MzQ8L2ZsYWdzPgogICAgICAgIDx2YWx1ZSB0eXBlPSIzIj4wLjAsMS4wCjAuMCwxLjA8L3ZhbHVlPgogICAgICAgPC9CYXNpY0VudHJ5PgogICAgICAgPEJhc2ljRW50cnk+CiAgICAgICAgPG5hbWU+Vmlld0hpZGVSZWdpb25zPC9uYW1lPgogICAgICAgIDxmbGFncz42NjE3ODwvZmxhZ3M+CiAgICAgICAgPHZhbHVlIHR5cGU9IjIiPjA8L3ZhbHVlPgogICAgICAgPC9CYXNpY0VudHJ5PgogICAgICAgPEJhc2ljRW50cnk+CiAgICAgICAgPG5hbWU+SGlzdG9ncmFtVXNlT3ZlcmxheTwvbmFtZT4KICAgICAgICA8ZmxhZ3M+NjYxNzg8L2ZsYWdzPgogICAgICAgIDx2YWx1ZSB0eXBlPSIyIj4wPC92YWx1ZT4KICAgICAgIDwvQmFzaWNFbnRyeT4KICAgICAgIDxCYXNpY0VudHJ5PgogICAgICAgIDxuYW1lPkhpc3RvZ3JhbU92ZXJsYXk8L25hbWU+CiAgICAgICAgPGZsYWdzPjY2NDM0PC9mbGFncz4KICAgICAgICA8dmFsdWUgdHlwZT0iMyI+CgoKCgoKCgoKPC92YWx1ZT4KICAgICAgIDwvQmFzaWNFbnRyeT4KICAgICAgIDxCYXNpY0VudHJ5PgogICAgICAgIDxuYW1lPkhpc3RvZ3JhbU92ZXJsYXlDb2xvcnM8L25hbWU+CiAgICAgICAgPGZsYWdzPjY2NDM0PC9mbGFncz4KICAgICAgICA8dmFsdWUgdHlwZT0iMyI+I2ZmYWE3ZgojZmZhYWZmCiNhYWZmN2YKIzk2ZDhlMQojYWFhYTdmCiNmZjg2NGEKI2ZjNTdmZgojNmJmZjQyCiM0MGJjZmYKI2EyYWEzNDwvdmFsdWU+CiAgICAgICA8L0Jhc2ljRW50cnk+CiAgICAgICA8QmFzaWNFbnRyeT4KICAgICAgICA8bmFtZT5WaWV3RGF0YUVuZDwvbmFtZT4KICAgICAgICA8ZmxhZ3M+NjYxNzg8L2ZsYWdzPgogICAgICAgIDx2YWx1ZSB0eXBlPSIyIj4yMTQ3NDgzNjQ3PC92YWx1ZT4KICAgICAgIDwvQmFzaWNFbnRyeT4KICAgICAgIDxCYXNpY0VudHJ5PgogICAgICAgIDxuYW1lPlZpZXdEYXRhU2tpcDwvbmFtZT4KICAgICAgICA8ZmxhZ3M+NjYxNzg8L2ZsYWdzPgogICAgICAgIDx2YWx1ZSB0eXBlPSIyIj4wPC92YWx1ZT4KICAgICAgIDwvQmFzaWNFbnRyeT4KICAgICAgIDxCYXNpY0VudHJ5PgogICAgICAgIDxuYW1lPlZpZXdEYXRhU3RhcnQ8L25hbWU+CiAgICAgICAgPGZsYWdzPjY2MTc4PC9mbGFncz4KICAgICAgICA8dmFsdWUgdHlwZT0iMiI+MDwvdmFsdWU+CiAgICAgICA8L0Jhc2ljRW50cnk+CiAgICAgICA8QmFzaWNFbnRyeT4KICAgICAgICA8bmFtZT5TY3JpcHRUZXh0PC9uYW1lPgogICAgICAgIDxmbGFncz42NjQzNDwvZmxhZ3M+CiAgICAgICAgPHZhbHVlIHR5cGU9IjMiPkVkaXQgdGV4dCB2aWEgUHJvcGVydGllczwvdmFsdWU+CiAgICAgICAgPEJhc2ljRW50cnk+CiAgICAgICAgIDxuYW1lPlByZWRlZmluZWRTY3JpcHRUZXh0PC9uYW1lPgogICAgICAgICA8ZmxhZ3M+NjY0MzQ8L2ZsYWdzPgogICAgICAgICA8dmFsdWUgdHlwZT0iMyI+PC92YWx1ZT4KICAgICAgICA8L0Jhc2ljRW50cnk+CiAgICAgICA8L0Jhc2ljRW50cnk+CiAgICAgICA8QmFzaWNFbnRyeT4KICAgICAgICA8bmFtZT5TY3JpcHRUZXh0QWxpZ25tZW50PC9uYW1lPgogICAgICAgIDxmbGFncz42NjE3ODwvZmxhZ3M+CiAgICAgICAgPHZhbHVlIHR5cGU9IjIiPjA8L3ZhbHVlPgogICAgICAgPC9CYXNpY0VudHJ5PgogICAgICAgPEJhc2ljRW50cnk+CiAgICAgICAgPG5hbWU+SGlzdG9ncmFtTm9ybWFsaXphdGlvbjwvbmFtZT4KICAgICAgICA8ZmxhZ3M+NjYxNzg8L2ZsYWdzPgogICAgICAgIDx2YWx1ZSB0eXBlPSIyIj4wPC92YWx1ZT4KICAgICAgIDwvQmFzaWNFbnRyeT4KICAgICAgIDxCYXNpY0VudHJ5PgogICAgICAgIDxuYW1lPkhpc3RvZ3JhbVBsb3RNb2RlPC9uYW1lPgogICAgICAgIDxmbGFncz42NjE3ODwvZmxhZ3M+CiAgICAgICAgPHZhbHVlIHR5cGU9IjIiPjA8L3ZhbHVlPgogICAgICAgPC9CYXNpY0VudHJ5PgogICAgICAgPEJhc2ljRW50cnk+CiAgICAgICAgPG5hbWU+SGlzdG9ncmFtU21vb3RoaW5nPC9uYW1lPgogICAgICAgIDxmbGFncz42NjE3ODwvZmxhZ3M+CiAgICAgICAgPHZhbHVlIHR5cGU9IjIiPjA8L3ZhbHVlPgogICAgICAgPC9CYXNpY0VudHJ5PgogICAgICAgPEJhc2ljRW50cnk+CiAgICAgICAgPG5hbWU+U3RhdGlzdGljRmVhdHVyZXM8L25hbWU+CiAgICAgICAgPGZsYWdzPjY2NDM0PC9mbGFncz4KICAgICAgICA8dmFsdWUgdHlwZT0iMyI+RlNDLUEKU1NDLUE8L3ZhbHVlPgogICAgICAgPC9CYXNpY0VudHJ5PgogICAgICAgPEJhc2ljRW50cnk+CiAgICAgICAgPG5hbWU+U3RhdGlzdGljUmVnaW9uRnVuY3M8L25hbWU+CiAgICAgICAgPGZsYWdzPjY2NDM0PC9mbGFncz4KICAgICAgICA8dmFsdWUgdHlwZT0iMyI+UGF0aAolLVQ8L3ZhbHVlPgogICAgICAgPC9CYXNpY0VudHJ5PgogICAgICAgPEJhc2ljRW50cnk+CiAgICAgICAgPG5hbWU+U3RhdGlzdGljRmVhdHVyZUZ1bmNzPC9uYW1lPgogICAgICAgIDxmbGFncz42NjQzNDwvZmxhZ3M+CiAgICAgICAgPHZhbHVlIHR5cGU9IjMiPjwvdmFsdWU+CiAgICAgICA8L0Jhc2ljRW50cnk+CiAgICAgICA8QmFzaWNFbnRyeT4KICAgICAgICA8bmFtZT5TdGF0aXN0aWNTb3VyY2VJbmZvPC9uYW1lPgogICAgICAgIDxmbGFncz42NTkyMjwvZmxhZ3M+CiAgICAgICAgPHZhbHVlIHR5cGU9IjEiPjE8L3ZhbHVlPgogICAgICAgPC9CYXNpY0VudHJ5PgogICAgICAgPEJhc2ljRW50cnk+CiAgICAgICAgPG5hbWU+U3RhdGlzdGljVGFibGU8L25hbWU+CiAgICAgICAgPGZsYWdzPjY1OTIyPC9mbGFncz4KICAgICAgICA8dmFsdWUgdHlwZT0iMSI+MTwvdmFsdWU+CiAgICAgICA8L0Jhc2ljRW50cnk+CiAgICAgICA8QmFzaWNFbnRyeT4KICAgICAgICA8bmFtZT5TdGF0aXN0aWNGZWF0dXJlTmFtZTwvbmFtZT4KICAgICAgICA8ZmxhZ3M+NjYxNzg8L2ZsYWdzPgogICAgICAgIDx2YWx1ZSB0eXBlPSIyIj4wPC92YWx1ZT4KICAgICAgIDwvQmFzaWNFbnRyeT4KICAgICAgIDxCYXNpY0VudHJ5PgogICAgICAgIDxuYW1lPkhlYXRtYXA8L25hbWU+CiAgICAgICAgPGZsYWdzPjY1NjY2PC9mbGFncz4KICAgICAgICA8QmFzaWNFbnRyeT4KICAgICAgICAgPG5hbWU+Q29sb3IxPC9uYW1lPgogICAgICAgICA8ZmxhZ3M+NjY0MzQ8L2ZsYWdzPgogICAgICAgICA8dmFsdWUgdHlwZT0iMyI+I2ZmMDAwMDwvdmFsdWU+CiAgICAgICAgPC9CYXNpY0VudHJ5PgogICAgICAgIDxCYXNpY0VudHJ5PgogICAgICAgICA8bmFtZT5Db2xvcjI8L25hbWU+CiAgICAgICAgIDxmbGFncz42NjQzNDwvZmxhZ3M+CiAgICAgICAgIDx2YWx1ZSB0eXBlPSIzIj4jMDBhYTAwPC92YWx1ZT4KICAgICAgICA8L0Jhc2ljRW50cnk+CiAgICAgICAgPEJhc2ljRW50cnk+CiAgICAgICAgIDxuYW1lPkNvbG9yMzwvbmFtZT4KICAgICAgICAgPGZsYWdzPjY2NDM0PC9mbGFncz4KICAgICAgICAgPHZhbHVlIHR5cGU9IjMiPiNmZmZmMDA8L3ZhbHVlPgogICAgICAgIDwvQmFzaWNFbnRyeT4KICAgICAgICA8QmFzaWNFbnRyeT4KICAgICAgICAgPG5hbWU+Q29sb3I0PC9uYW1lPgogICAgICAgICA8ZmxhZ3M+NjY0MzQ8L2ZsYWdzPgogICAgICAgICA8dmFsdWUgdHlwZT0iMyI+IzMzMzNmZjwvdmFsdWU+CiAgICAgICAgPC9CYXNpY0VudHJ5PgogICAgICAgIDxCYXNpY0VudHJ5PgogICAgICAgICA8bmFtZT5UaHJlc2hvbGQxPC9uYW1lPgogICAgICAgICA8ZmxhZ3M+Njc0NTg8L2ZsYWdzPgogICAgICAgICA8dmFsdWUgdHlwZT0iNyI+MTwvdmFsdWU+CiAgICAgICAgPC9CYXNpY0VudHJ5PgogICAgICAgIDxCYXNpY0VudHJ5PgogICAgICAgICA8bmFtZT5UaHJlc2hvbGQyPC9uYW1lPgogICAgICAgICA8ZmxhZ3M+Njc0NTg8L2ZsYWdzPgogICAgICAgICA8dmFsdWUgdHlwZT0iNyI+MTAwPC92YWx1ZT4KICAgICAgICA8L0Jhc2ljRW50cnk+CiAgICAgICAgPEJhc2ljRW50cnk+CiAgICAgICAgIDxuYW1lPlJlZ2lvbjwvbmFtZT4KICAgICAgICAgPGZsYWdzPjY2NDM0PC9mbGFncz4KICAgICAgICAgPHZhbHVlIHR5cGU9IjMiPmxpdmU8L3ZhbHVlPgogICAgICAgIDwvQmFzaWNFbnRyeT4KICAgICAgICA8QmFzaWNFbnRyeT4KICAgICAgICAgPG5hbWU+UmVnaW9uRnVuY3Rpb248L25hbWU+CiAgICAgICAgIDxmbGFncz42NjQzNDwvZmxhZ3M+CiAgICAgICAgIDx2YWx1ZSB0eXBlPSIzIj5Db3VudDwvdmFsdWU+CiAgICAgICAgPC9CYXNpY0VudHJ5PgogICAgICAgIDxCYXNpY0VudHJ5PgogICAgICAgICA8bmFtZT5GZWF0dXJlPC9uYW1lPgogICAgICAgICA8ZmxhZ3M+NjY0MzQ8L2ZsYWdzPgogICAgICAgICA8dmFsdWUgdHlwZT0iMyI+RlNDLUE8L3ZhbHVlPgogICAgICAgIDwvQmFzaWNFbnRyeT4KICAgICAgICA8QmFzaWNFbnRyeT4KICAgICAgICAgPG5hbWU+RmVhdHVyZUZ1bmN0aW9uPC9uYW1lPgogICAgICAgICA8ZmxhZ3M+NjY0MzQ8L2ZsYWdzPgogICAgICAgICA8dmFsdWUgdHlwZT0iMyI+TWVhbjwvdmFsdWU+CiAgICAgICAgPC9CYXNpY0VudHJ5PgogICAgICAgIDxCYXNpY0VudHJ5PgogICAgICAgICA8bmFtZT5Nb2RlPC9uYW1lPgogICAgICAgICA8ZmxhZ3M+NjYxNzg8L2ZsYWdzPgogICAgICAgICA8dmFsdWUgdHlwZT0iMiI+MDwvdmFsdWU+CiAgICAgICAgPC9CYXNpY0VudHJ5PgogICAgICAgIDxCYXNpY0VudHJ5PgogICAgICAgICA8bmFtZT5GdW5jdGlvbjwvbmFtZT4KICAgICAgICAgPGZsYWdzPjY2MTc4PC9mbGFncz4KICAgICAgICAgPHZhbHVlIHR5cGU9IjIiPjE8L3ZhbHVlPgogICAgICAgIDwvQmFzaWNFbnRyeT4KICAgICAgICA8QmFzaWNFbnRyeT4KICAgICAgICAgPG5hbWU+RGlzYWJsZWRHcm91cHM8L25hbWU+CiAgICAgICAgIDxmbGFncz42NjQzNDwvZmxhZ3M+CiAgICAgICAgIDx2YWx1ZSB0eXBlPSIzIj48L3ZhbHVlPgogICAgICAgIDwvQmFzaWNFbnRyeT4KICAgICAgIDwvQmFzaWNFbnRyeT4KICAgICAgIDxCYXNpY0VudHJ5PgogICAgICAgIDxuYW1lPlZpZXdIZWlnaHQ8L25hbWU+CiAgICAgICAgPGZsYWdzPjY2MTc4PC9mbGFncz4KICAgICAgICA8dmFsdWUgdHlwZT0iMiI+MTQ4PC92YWx1ZT4KICAgICAgIDwvQmFzaWNFbnRyeT4KICAgICAgIDxCYXNpY0VudHJ5PgogICAgICAgIDxuYW1lPlZpZXdXaWR0aDwvbmFtZT4KICAgICAgICA8ZmxhZ3M+NjYxNzg8L2ZsYWdzPgogICAgICAgIDx2YWx1ZSB0eXBlPSIyIj4xNDg8L3ZhbHVlPgogICAgICAgPC9CYXNpY0VudHJ5PgogICAgICAgPEJhc2ljRW50cnk+CiAgICAgICAgPG5hbWU+V2lkZ2V0UG9zPC9uYW1lPgogICAgICAgIDxmbGFncz42NTY2NjwvZmxhZ3M+CiAgICAgICAgPEJhc2ljRW50cnk+CiAgICAgICAgIDxuYW1lPlg8L25hbWU+CiAgICAgICAgIDxmbGFncz42NjE3ODwvZmxhZ3M+CiAgICAgICAgIDx2YWx1ZSB0eXBlPSIyIj4xMzwvdmFsdWU+CiAgICAgICAgPC9CYXNpY0VudHJ5PgogICAgICAgIDxCYXNpY0VudHJ5PgogICAgICAgICA8bmFtZT5ZPC9uYW1lPgogICAgICAgICA8ZmxhZ3M+NjYxNzg8L2ZsYWdzPgogICAgICAgICA8dmFsdWUgdHlwZT0iMiI+MTU8L3ZhbHVlPgogICAgICAgIDwvQmFzaWNFbnRyeT4KICAgICAgIDwvQmFzaWNFbnRyeT4KICAgICAgIDxCYXNpY0VudHJ5PgogICAgICAgIDxuYW1lPldpZGdldFNpemU8L25hbWU+CiAgICAgICAgPGZsYWdzPjY1NjY2PC9mbGFncz4KICAgICAgICA8QmFzaWNFbnRyeT4KICAgICAgICAgPG5hbWU+V2lkdGg8L25hbWU+CiAgICAgICAgIDxmbGFncz42NjE3ODwvZmxhZ3M+CiAgICAgICAgIDx2YWx1ZSB0eXBlPSIyIj4yMzQ8L3ZhbHVlPgogICAgICAgIDwvQmFzaWNFbnRyeT4KICAgICAgICA8QmFzaWNFbnRyeT4KICAgICAgICAgPG5hbWU+SGVpZ2h0PC9uYW1lPgogICAgICAgICA8ZmxhZ3M+NjYxNzg8L2ZsYWdzPgogICAgICAgICA8dmFsdWUgdHlwZT0iMiI+MjA5PC92YWx1ZT4KICAgICAgICA8L0Jhc2ljRW50cnk+CiAgICAgICA8L0Jhc2ljRW50cnk+CiAgICAgIDwvQmFzaWNFbnRyeT4KICAgICAgPEJhc2ljRW50cnk+CiAgICAgICA8bmFtZT5wbG90MTwvbmFtZT4KICAgICAgIDxmbGFncz42NjQzNDwvZmxhZ3M+CiAgICAgICA8dmFsdWUgdHlwZT0iMyI+UGxvdDwvdmFsdWU+CiAgICAgICA8QmFzaWNFbnRyeT4KICAgICAgICA8bmFtZT5WaWV3RmVhdHVyZXM8L25hbWU+CiAgICAgICAgPGZsYWdzPjY2NDM0PC9mbGFncz4KICAgICAgICA8dmFsdWUgdHlwZT0iMyI+RlNDLUEKRlNDLUg8L3ZhbHVlPgogICAgICAgPC9CYXNpY0VudHJ5PgogICAgICAgPEJhc2ljRW50cnk+CiAgICAgICAgPG5hbWU+Vmlld011bHRpTGF5ZXI8L25hbWU+CiAgICAgICAgPGZsYWdzPjY1OTIyPC9mbGFncz4KICAgICAgICA8dmFsdWUgdHlwZT0iMSI+MDwvdmFsdWU+CiAgICAgICA8L0Jhc2ljRW50cnk+CiAgICAgICA8QmFzaWNFbnRyeT4KICAgICAgICA8bmFtZT5WaWV3U291cmNlPC9uYW1lPgogICAgICAgIDxmbGFncz42NjQzNDwvZmxhZ3M+CiAgICAgICAgPHZhbHVlIHR5cGU9IjMiPjE6bGl2ZVxQMTwvdmFsdWU+CiAgICAgICA8L0Jhc2ljRW50cnk+CiAgICAgICA8QmFzaWNFbnRyeT4KICAgICAgICA8bmFtZT5WaWV3UG9wdWxhdGlvbnM8L25hbWU+CiAgICAgICAgPGZsYWdzPjY2NDM0PC9mbGFncz4KICAgICAgICA8dmFsdWUgdHlwZT0iMyI+MTpsaXZlXFAxPC92YWx1ZT4KICAgICAgIDwvQmFzaWNFbnRyeT4KICAgICAgIDxCYXNpY0VudHJ5PgogICAgICAgIDxuYW1lPlZpZXdNb2RlPC9uYW1lPgogICAgICAgIDxmbGFncz42NjE3ODwvZmxhZ3M+CiAgICAgICAgPHZhbHVlIHR5cGU9IjIiPjE8L3ZhbHVlPgogICAgICAgPC9CYXNpY0VudHJ5PgogICAgICAgPEJhc2ljRW50cnk+CiAgICAgICAgPG5hbWU+Vmlld0F4ZXM8L25hbWU+CiAgICAgICAgPGZsYWdzPjY2NDM0PC9mbGFncz4KICAgICAgICA8dmFsdWUgdHlwZT0iMyI+QXMgYWNxdWlyZWQKQXMgYWNxdWlyZWQ8L3ZhbHVlPgogICAgICAgPC9CYXNpY0VudHJ5PgogICAgICAgPEJhc2ljRW50cnk+CiAgICAgICAgPG5hbWU+Vmlld1pvb208L25hbWU+CiAgICAgICAgPGZsYWdzPjY2NDM0PC9mbGFncz4KICAgICAgICA8dmFsdWUgdHlwZT0iMyI+MC4wLDEuMAowLjAsMS4wPC92YWx1ZT4KICAgICAgIDwvQmFzaWNFbnRyeT4KICAgICAgIDxCYXNpY0VudHJ5PgogICAgICAgIDxuYW1lPlZpZXdIaWRlUmVnaW9uczwvbmFtZT4KICAgICAgICA8ZmxhZ3M+NjYxNzg8L2ZsYWdzPgogICAgICAgIDx2YWx1ZSB0eXBlPSIyIj4wPC92YWx1ZT4KICAgICAgIDwvQmFzaWNFbnRyeT4KICAgICAgIDxCYXNpY0VudHJ5PgogICAgICAgIDxuYW1lPkhpc3RvZ3JhbVVzZU92ZXJsYXk8L25hbWU+CiAgICAgICAgPGZsYWdzPjY2MTc4PC9mbGFncz4KICAgICAgICA8dmFsdWUgdHlwZT0iMiI+MDwvdmFsdWU+CiAgICAgICA8L0Jhc2ljRW50cnk+CiAgICAgICA8QmFzaWNFbnRyeT4KICAgICAgICA8bmFtZT5IaXN0b2dyYW1PdmVybGF5PC9uYW1lPgogICAgICAgIDxmbGFncz42NjQzNDwvZmxhZ3M+CiAgICAgICAgPHZhbHVlIHR5cGU9IjMiPmxpdmUKbGl2ZQpsaXZlCmxpdmUKbGl2ZQpsaXZlCmxpdmUKbGl2ZQpsaXZlCmxpdmU8L3ZhbHVlPgogICAgICAgPC9CYXNpY0VudHJ5PgogICAgICAgPEJhc2ljRW50cnk+CiAgICAgICAgPG5hbWU+SGlzdG9ncmFtT3ZlcmxheUNvbG9yczwvbmFtZT4KICAgICAgICA8ZmxhZ3M+NjY0MzQ8L2ZsYWdzPgogICAgICAgIDx2YWx1ZSB0eXBlPSIzIj4jZmZhYTdmCiNmZmFhZmYKI2FhZmY3ZgojOTZkOGUxCiNhYWFhN2YKI2ZmODY0YQojZmM1N2ZmCiM2YmZmNDIKIzQwYmNmZgojYTJhYTM0PC92YWx1ZT4KICAgICAgIDwvQmFzaWNFbnRyeT4KICAgICAgIDxCYXNpY0VudHJ5PgogICAgICAgIDxuYW1lPlZpZXdEYXRhRW5kPC9uYW1lPgogICAgICAgIDxmbGFncz42NjE3ODwvZmxhZ3M+CiAgICAgICAgPHZhbHVlIHR5cGU9IjIiPjIxNDc0ODM2NDc8L3ZhbHVlPgogICAgICAgPC9CYXNpY0VudHJ5PgogICAgICAgPEJhc2ljRW50cnk+CiAgICAgICAgPG5hbWU+Vmlld0RhdGFTa2lwPC9uYW1lPgogICAgICAgIDxmbGFncz42NjE3ODwvZmxhZ3M+CiAgICAgICAgPHZhbHVlIHR5cGU9IjIiPjA8L3ZhbHVlPgogICAgICAgPC9CYXNpY0VudHJ5PgogICAgICAgPEJhc2ljRW50cnk+CiAgICAgICAgPG5hbWU+Vmlld0RhdGFTdGFydDwvbmFtZT4KICAgICAgICA8ZmxhZ3M+NjYxNzg8L2ZsYWdzPgogICAgICAgIDx2YWx1ZSB0eXBlPSIyIj4wPC92YWx1ZT4KICAgICAgIDwvQmFzaWNFbnRyeT4KICAgICAgIDxCYXNpY0VudHJ5PgogICAgICAgIDxuYW1lPlNjcmlwdFRleHQ8L25hbWU+CiAgICAgICAgPGZsYWdzPjY2NDM0PC9mbGFncz4KICAgICAgICA8dmFsdWUgdHlwZT0iMyI+RWRpdCB0ZXh0IHZpYSBQcm9wZXJ0aWVzPC92YWx1ZT4KICAgICAgICA8QmFzaWNFbnRyeT4KICAgICAgICAgPG5hbWU+UHJlZGVmaW5lZFNjcmlwdFRleHQ8L25hbWU+CiAgICAgICAgIDxmbGFncz42NjQzNDwvZmxhZ3M+CiAgICAgICAgIDx2YWx1ZSB0eXBlPSIzIj48L3ZhbHVlPgogICAgICAgIDwvQmFzaWNFbnRyeT4KICAgICAgIDwvQmFzaWNFbnRyeT4KICAgICAgIDxCYXNpY0VudHJ5PgogICAgICAgIDxuYW1lPlNjcmlwdFRleHRBbGlnbm1lbnQ8L25hbWU+CiAgICAgICAgPGZsYWdzPjY2MTc4PC9mbGFncz4KICAgICAgICA8dmFsdWUgdHlwZT0iMiI+MDwvdmFsdWU+CiAgICAgICA8L0Jhc2ljRW50cnk+CiAgICAgICA8QmFzaWNFbnRyeT4KICAgICAgICA8bmFtZT5IaXN0b2dyYW1Ob3JtYWxpemF0aW9uPC9uYW1lPgogICAgICAgIDxmbGFncz42NjE3ODwvZmxhZ3M+CiAgICAgICAgPHZhbHVlIHR5cGU9IjIiPjA8L3ZhbHVlPgogICAgICAgPC9CYXNpY0VudHJ5PgogICAgICAgPEJhc2ljRW50cnk+CiAgICAgICAgPG5hbWU+SGlzdG9ncmFtUGxvdE1vZGU8L25hbWU+CiAgICAgICAgPGZsYWdzPjY2MTc4PC9mbGFncz4KICAgICAgICA8dmFsdWUgdHlwZT0iMiI+MDwvdmFsdWU+CiAgICAgICA8L0Jhc2ljRW50cnk+CiAgICAgICA8QmFzaWNFbnRyeT4KICAgICAgICA8bmFtZT5IaXN0b2dyYW1TbW9vdGhpbmc8L25hbWU+CiAgICAgICAgPGZsYWdzPjY2MTc4PC9mbGFncz4KICAgICAgICA8dmFsdWUgdHlwZT0iMiI+MDwvdmFsdWU+CiAgICAgICA8L0Jhc2ljRW50cnk+CiAgICAgICA8QmFzaWNFbnRyeT4KICAgICAgICA8bmFtZT5TdGF0aXN0aWNGZWF0dXJlczwvbmFtZT4KICAgICAgICA8ZmxhZ3M+NjY0MzQ8L2ZsYWdzPgogICAgICAgIDx2YWx1ZSB0eXBlPSIzIj5GU0MtQQpGU0MtSDwvdmFsdWU+CiAgICAgICA8L0Jhc2ljRW50cnk+CiAgICAgICA8QmFzaWNFbnRyeT4KICAgICAgICA8bmFtZT5TdGF0aXN0aWNSZWdpb25GdW5jczwvbmFtZT4KICAgICAgICA8ZmxhZ3M+NjY0MzQ8L2ZsYWdzPgogICAgICAgIDx2YWx1ZSB0eXBlPSIzIj5QYXRoCiUtIzwvdmFsdWU+CiAgICAgICA8L0Jhc2ljRW50cnk+CiAgICAgICA8QmFzaWNFbnRyeT4KICAgICAgICA8bmFtZT5TdGF0aXN0aWNGZWF0dXJlRnVuY3M8L25hbWU+CiAgICAgICAgPGZsYWdzPjY2NDM0PC9mbGFncz4KICAgICAgICA8dmFsdWUgdHlwZT0iMyI+PC92YWx1ZT4KICAgICAgIDwvQmFzaWNFbnRyeT4KICAgICAgIDxCYXNpY0VudHJ5PgogICAgICAgIDxuYW1lPlN0YXRpc3RpY1NvdXJjZUluZm88L25hbWU+CiAgICAgICAgPGZsYWdzPjY1OTIyPC9mbGFncz4KICAgICAgICA8dmFsdWUgdHlwZT0iMSI+MTwvdmFsdWU+CiAgICAgICA8L0Jhc2ljRW50cnk+CiAgICAgICA8QmFzaWNFbnRyeT4KICAgICAgICA8bmFtZT5TdGF0aXN0aWNUYWJsZTwvbmFtZT4KICAgICAgICA8ZmxhZ3M+NjU5MjI8L2ZsYWdzPgogICAgICAgIDx2YWx1ZSB0eXBlPSIxIj4xPC92YWx1ZT4KICAgICAgIDwvQmFzaWNFbnRyeT4KICAgICAgIDxCYXNpY0VudHJ5PgogICAgICAgIDxuYW1lPlN0YXRpc3RpY0ZlYXR1cmVOYW1lPC9uYW1lPgogICAgICAgIDxmbGFncz42NjE3ODwvZmxhZ3M+CiAgICAgICAgPHZhbHVlIHR5cGU9IjIiPjA8L3ZhbHVlPgogICAgICAgPC9CYXNpY0VudHJ5PgogICAgICAgPEJhc2ljRW50cnk+CiAgICAgICAgPG5hbWU+SGVhdG1hcDwvbmFtZT4KICAgICAgICA8ZmxhZ3M+NjU2NjY8L2ZsYWdzPgogICAgICAgIDxCYXNpY0VudHJ5PgogICAgICAgICA8bmFtZT5Db2xvcjE8L25hbWU+CiAgICAgICAgIDxmbGFncz42NjQzNDwvZmxhZ3M+CiAgICAgICAgIDx2YWx1ZSB0eXBlPSIzIj4jZmYwMDAwPC92YWx1ZT4KICAgICAgICA8L0Jhc2ljRW50cnk+CiAgICAgICAgPEJhc2ljRW50cnk+CiAgICAgICAgIDxuYW1lPkNvbG9yMjwvbmFtZT4KICAgICAgICAgPGZsYWdzPjY2NDM0PC9mbGFncz4KICAgICAgICAgPHZhbHVlIHR5cGU9IjMiPiMwMGFhMDA8L3ZhbHVlPgogICAgICAgIDwvQmFzaWNFbnRyeT4KICAgICAgICA8QmFzaWNFbnRyeT4KICAgICAgICAgPG5hbWU+Q29sb3IzPC9uYW1lPgogICAgICAgICA8ZmxhZ3M+NjY0MzQ8L2ZsYWdzPgogICAgICAgICA8dmFsdWUgdHlwZT0iMyI+I2ZmZmYwMDwvdmFsdWU+CiAgICAgICAgPC9CYXNpY0VudHJ5PgogICAgICAgIDxCYXNpY0VudHJ5PgogICAgICAgICA8bmFtZT5Db2xvcjQ8L25hbWU+CiAgICAgICAgIDxmbGFncz42NjQzNDwvZmxhZ3M+CiAgICAgICAgIDx2YWx1ZSB0eXBlPSIzIj4jMzMzM2ZmPC92YWx1ZT4KICAgICAgICA8L0Jhc2ljRW50cnk+CiAgICAgICAgPEJhc2ljRW50cnk+CiAgICAgICAgIDxuYW1lPlRocmVzaG9sZDE8L25hbWU+CiAgICAgICAgIDxmbGFncz42NzQ1ODwvZmxhZ3M+CiAgICAgICAgIDx2YWx1ZSB0eXBlPSI3Ij4xPC92YWx1ZT4KICAgICAgICA8L0Jhc2ljRW50cnk+CiAgICAgICAgPEJhc2ljRW50cnk+CiAgICAgICAgIDxuYW1lPlRocmVzaG9sZDI8L25hbWU+CiAgICAgICAgIDxmbGFncz42NzQ1ODwvZmxhZ3M+CiAgICAgICAgIDx2YWx1ZSB0eXBlPSI3Ij4xMDA8L3ZhbHVlPgogICAgICAgIDwvQmFzaWNFbnRyeT4KICAgICAgICA8QmFzaWNFbnRyeT4KICAgICAgICAgPG5hbWU+UmVnaW9uPC9uYW1lPgogICAgICAgICA8ZmxhZ3M+NjY0MzQ8L2ZsYWdzPgogICAgICAgICA8dmFsdWUgdHlwZT0iMyI+bGl2ZVxQMTwvdmFsdWU+CiAgICAgICAgPC9CYXNpY0VudHJ5PgogICAgICAgIDxCYXNpY0VudHJ5PgogICAgICAgICA8bmFtZT5SZWdpb25GdW5jdGlvbjwvbmFtZT4KICAgICAgICAgPGZsYWdzPjY2NDM0PC9mbGFncz4KICAgICAgICAgPHZhbHVlIHR5cGU9IjMiPkNvdW50PC92YWx1ZT4KICAgICAgICA8L0Jhc2ljRW50cnk+CiAgICAgICAgPEJhc2ljRW50cnk+CiAgICAgICAgIDxuYW1lPkZlYXR1cmU8L25hbWU+CiAgICAgICAgIDxmbGFncz42NjQzNDwvZmxhZ3M+CiAgICAgICAgIDx2YWx1ZSB0eXBlPSIzIj5GU0MtQTwvdmFsdWU+CiAgICAgICAgPC9CYXNpY0VudHJ5PgogICAgICAgIDxCYXNpY0VudHJ5PgogICAgICAgICA8bmFtZT5GZWF0dXJlRnVuY3Rpb248L25hbWU+CiAgICAgICAgIDxmbGFncz42NjQzNDwvZmxhZ3M+CiAgICAgICAgIDx2YWx1ZSB0eXBlPSIzIj5NZWFuPC92YWx1ZT4KICAgICAgICA8L0Jhc2ljRW50cnk+CiAgICAgICAgPEJhc2ljRW50cnk+CiAgICAgICAgIDxuYW1lPk1vZGU8L25hbWU+CiAgICAgICAgIDxmbGFncz42NjE3ODwvZmxhZ3M+CiAgICAgICAgIDx2YWx1ZSB0eXBlPSIyIj4wPC92YWx1ZT4KICAgICAgICA8L0Jhc2ljRW50cnk+CiAgICAgICAgPEJhc2ljRW50cnk+CiAgICAgICAgIDxuYW1lPkZ1bmN0aW9uPC9uYW1lPgogICAgICAgICA8ZmxhZ3M+NjYxNzg8L2ZsYWdzPgogICAgICAgICA8dmFsdWUgdHlwZT0iMiI+MTwvdmFsdWU+CiAgICAgICAgPC9CYXNpY0VudHJ5PgogICAgICAgIDxCYXNpY0VudHJ5PgogICAgICAgICA8bmFtZT5EaXNhYmxlZEdyb3VwczwvbmFtZT4KICAgICAgICAgPGZsYWdzPjY2NDM0PC9mbGFncz4KICAgICAgICAgPHZhbHVlIHR5cGU9IjMiPjwvdmFsdWU+CiAgICAgICAgPC9CYXNpY0VudHJ5PgogICAgICAgPC9CYXNpY0VudHJ5PgogICAgICAgPEJhc2ljRW50cnk+CiAgICAgICAgPG5hbWU+Vmlld0hlaWdodDwvbmFtZT4KICAgICAgICA8ZmxhZ3M+NjYxNzg8L2ZsYWdzPgogICAgICAgIDx2YWx1ZSB0eXBlPSIyIj4xNDg8L3ZhbHVlPgogICAgICAgPC9CYXNpY0VudHJ5PgogICAgICAgPEJhc2ljRW50cnk+CiAgICAgICAgPG5hbWU+Vmlld1dpZHRoPC9uYW1lPgogICAgICAgIDxmbGFncz42NjE3ODwvZmxhZ3M+CiAgICAgICAgPHZhbHVlIHR5cGU9IjIiPjE0ODwvdmFsdWU+CiAgICAgICA8L0Jhc2ljRW50cnk+CiAgICAgICA8QmFzaWNFbnRyeT4KICAgICAgICA8bmFtZT5XaWRnZXRQb3M8L25hbWU+CiAgICAgICAgPGZsYWdzPjY1NjY2PC9mbGFncz4KICAgICAgICA8QmFzaWNFbnRyeT4KICAgICAgICAgPG5hbWU+WDwvbmFtZT4KICAgICAgICAgPGZsYWdzPjY2MTc4PC9mbGFncz4KICAgICAgICAgPHZhbHVlIHR5cGU9IjIiPjI0NzwvdmFsdWU+CiAgICAgICAgPC9CYXNpY0VudHJ5PgogICAgICAgIDxCYXNpY0VudHJ5PgogICAgICAgICA8bmFtZT5ZPC9uYW1lPgogICAgICAgICA8ZmxhZ3M+NjYxNzg8L2ZsYWdzPgogICAgICAgICA8dmFsdWUgdHlwZT0iMiI+MTU8L3ZhbHVlPgogICAgICAgIDwvQmFzaWNFbnRyeT4KICAgICAgIDwvQmFzaWNFbnRyeT4KICAgICAgIDxCYXNpY0VudHJ5PgogICAgICAgIDxuYW1lPldpZGdldFNpemU8L25hbWU+CiAgICAgICAgPGZsYWdzPjY1NjY2PC9mbGFncz4KICAgICAgICA8QmFzaWNFbnRyeT4KICAgICAgICAgPG5hbWU+V2lkdGg8L25hbWU+CiAgICAgICAgIDxmbGFncz42NjE3ODwvZmxhZ3M+CiAgICAgICAgIDx2YWx1ZSB0eXBlPSIyIj4yMzQ8L3ZhbHVlPgogICAgICAgIDwvQmFzaWNFbnRyeT4KICAgICAgICA8QmFzaWNFbnRyeT4KICAgICAgICAgPG5hbWU+SGVpZ2h0PC9uYW1lPgogICAgICAgICA8ZmxhZ3M+NjYxNzg8L2ZsYWdzPgogICAgICAgICA8dmFsdWUgdHlwZT0iMiI+MjA5PC92YWx1ZT4KICAgICAgICA8L0Jhc2ljRW50cnk+CiAgICAgICA8L0Jhc2ljRW50cnk+CiAgICAgIDwvQmFzaWNFbnRyeT4KICAgICAgPEJhc2ljRW50cnk+CiAgICAgICA8bmFtZT5wbG90MjwvbmFtZT4KICAgICAgIDxmbGFncz42NjQzNDwvZmxhZ3M+CiAgICAgICA8dmFsdWUgdHlwZT0iMyI+UGxvdDwvdmFsdWU+CiAgICAgICA8QmFzaWNFbnRyeT4KICAgICAgICA8bmFtZT5WaWV3RmVhdHVyZXM8L25hbWU+CiAgICAgICAgPGZsYWdzPjY2NDM0PC9mbGFncz4KICAgICAgICA8dmFsdWUgdHlwZT0iMyI+QjEtQQpWMS1BPC92YWx1ZT4KICAgICAgIDwvQmFzaWNFbnRyeT4KICAgICAgIDxCYXNpY0VudHJ5PgogICAgICAgIDxuYW1lPlZpZXdNdWx0aUxheWVyPC9uYW1lPgogICAgICAgIDxmbGFncz42NTkyMjwvZmxhZ3M+CiAgICAgICAgPHZhbHVlIHR5cGU9IjEiPjA8L3ZhbHVlPgogICAgICAgPC9CYXNpY0VudHJ5PgogICAgICAgPEJhc2ljRW50cnk+CiAgICAgICAgPG5hbWU+Vmlld1NvdXJjZTwvbmFtZT4KICAgICAgICA8ZmxhZ3M+NjY0MzQ8L2ZsYWdzPgogICAgICAgIDx2YWx1ZSB0eXBlPSIzIj4xOmxpdmVcUDFcUDI8L3ZhbHVlPgogICAgICAgPC9CYXNpY0VudHJ5PgogICAgICAgPEJhc2ljRW50cnk+CiAgICAgICAgPG5hbWU+Vmlld1BvcHVsYXRpb25zPC9uYW1lPgogICAgICAgIDxmbGFncz42NjQzNDwvZmxhZ3M+CiAgICAgICAgPHZhbHVlIHR5cGU9IjMiPjE6bGl2ZVxQMVxQMjwvdmFsdWU+CiAgICAgICA8L0Jhc2ljRW50cnk+CiAgICAgICA8QmFzaWNFbnRyeT4KICAgICAgICA8bmFtZT5WaWV3TW9kZTwvbmFtZT4KICAgICAgICA8ZmxhZ3M+NjYxNzg8L2ZsYWdzPgogICAgICAgIDx2YWx1ZSB0eXBlPSIyIj4xPC92YWx1ZT4KICAgICAgIDwvQmFzaWNFbnRyeT4KICAgICAgIDxCYXNpY0VudHJ5PgogICAgICAgIDxuYW1lPlZpZXdBeGVzPC9uYW1lPgogICAgICAgIDxmbGFncz42NjQzNDwvZmxhZ3M+CiAgICAgICAgPHZhbHVlIHR5cGU9IjMiPkFzIGFjcXVpcmVkCkFzIGFjcXVpcmVkPC92YWx1ZT4KICAgICAgIDwvQmFzaWNFbnRyeT4KICAgICAgIDxCYXNpY0VudHJ5PgogICAgICAgIDxuYW1lPlZpZXdab29tPC9uYW1lPgogICAgICAgIDxmbGFncz42NjQzNDwvZmxhZ3M+CiAgICAgICAgPHZhbHVlIHR5cGU9IjMiPjAuMCwxLjAKMC4wLDEuMDwvdmFsdWU+CiAgICAgICA8L0Jhc2ljRW50cnk+CiAgICAgICA8QmFzaWNFbnRyeT4KICAgICAgICA8bmFtZT5WaWV3SGlkZVJlZ2lvbnM8L25hbWU+CiAgICAgICAgPGZsYWdzPjY2MTc4PC9mbGFncz4KICAgICAgICA8dmFsdWUgdHlwZT0iMiI+MDwvdmFsdWU+CiAgICAgICA8L0Jhc2ljRW50cnk+CiAgICAgICA8QmFzaWNFbnRyeT4KICAgICAgICA8bmFtZT5IaXN0b2dyYW1Vc2VPdmVybGF5PC9uYW1lPgogICAgICAgIDxmbGFncz42NjE3ODwvZmxhZ3M+CiAgICAgICAgPHZhbHVlIHR5cGU9IjIiPjA8L3ZhbHVlPgogICAgICAgPC9CYXNpY0VudHJ5PgogICAgICAgPEJhc2ljRW50cnk+CiAgICAgICAgPG5hbWU+SGlzdG9ncmFtT3ZlcmxheTwvbmFtZT4KICAgICAgICA8ZmxhZ3M+NjY0MzQ8L2ZsYWdzPgogICAgICAgIDx2YWx1ZSB0eXBlPSIzIj5saXZlCmxpdmUKbGl2ZQpsaXZlCmxpdmUKbGl2ZQpsaXZlCmxpdmUKbGl2ZQpsaXZlPC92YWx1ZT4KICAgICAgIDwvQmFzaWNFbnRyeT4KICAgICAgIDxCYXNpY0VudHJ5PgogICAgICAgIDxuYW1lPkhpc3RvZ3JhbU92ZXJsYXlDb2xvcnM8L25hbWU+CiAgICAgICAgPGZsYWdzPjY2NDM0PC9mbGFncz4KICAgICAgICA8dmFsdWUgdHlwZT0iMyI+I2ZmYWE3ZgojZmZhYWZmCiNhYWZmN2YKIzk2ZDhlMQojYWFhYTdmCiNmZjg2NGEKI2ZjNTdmZgojNmJmZjQyCiM0MGJjZmYKI2EyYWEzNDwvdmFsdWU+CiAgICAgICA8L0Jhc2ljRW50cnk+CiAgICAgICA8QmFzaWNFbnRyeT4KICAgICAgICA8bmFtZT5WaWV3RGF0YUVuZDwvbmFtZT4KICAgICAgICA8ZmxhZ3M+NjYxNzg8L2ZsYWdzPgogICAgICAgIDx2YWx1ZSB0eXBlPSIyIj4yMTQ3NDgzNjQ3PC92YWx1ZT4KICAgICAgIDwvQmFzaWNFbnRyeT4KICAgICAgIDxCYXNpY0VudHJ5PgogICAgICAgIDxuYW1lPlZpZXdEYXRhU2tpcDwvbmFtZT4KICAgICAgICA8ZmxhZ3M+NjYxNzg8L2ZsYWdzPgogICAgICAgIDx2YWx1ZSB0eXBlPSIyIj4wPC92YWx1ZT4KICAgICAgIDwvQmFzaWNFbnRyeT4KICAgICAgIDxCYXNpY0VudHJ5PgogICAgICAgIDxuYW1lPlZpZXdEYXRhU3RhcnQ8L25hbWU+CiAgICAgICAgPGZsYWdzPjY2MTc4PC9mbGFncz4KICAgICAgICA8dmFsdWUgdHlwZT0iMiI+MDwvdmFsdWU+CiAgICAgICA8L0Jhc2ljRW50cnk+CiAgICAgICA8QmFzaWNFbnRyeT4KICAgICAgICA8bmFtZT5TY3JpcHRUZXh0PC9uYW1lPgogICAgICAgIDxmbGFncz42NjQzNDwvZmxhZ3M+CiAgICAgICAgPHZhbHVlIHR5cGU9IjMiPkVkaXQgdGV4dCB2aWEgUHJvcGVydGllczwvdmFsdWU+CiAgICAgICAgPEJhc2ljRW50cnk+CiAgICAgICAgIDxuYW1lPlByZWRlZmluZWRTY3JpcHRUZXh0PC9uYW1lPgogICAgICAgICA8ZmxhZ3M+NjY0MzQ8L2ZsYWdzPgogICAgICAgICA8dmFsdWUgdHlwZT0iMyI+PC92YWx1ZT4KICAgICAgICA8L0Jhc2ljRW50cnk+CiAgICAgICA8L0Jhc2ljRW50cnk+CiAgICAgICA8QmFzaWNFbnRyeT4KICAgICAgICA8bmFtZT5TY3JpcHRUZXh0QWxpZ25tZW50PC9uYW1lPgogICAgICAgIDxmbGFncz42NjE3ODwvZmxhZ3M+CiAgICAgICAgPHZhbHVlIHR5cGU9IjIiPjA8L3ZhbHVlPgogICAgICAgPC9CYXNpY0VudHJ5PgogICAgICAgPEJhc2ljRW50cnk+CiAgICAgICAgPG5hbWU+SGlzdG9ncmFtTm9ybWFsaXphdGlvbjwvbmFtZT4KICAgICAgICA8ZmxhZ3M+NjYxNzg8L2ZsYWdzPgogICAgICAgIDx2YWx1ZSB0eXBlPSIyIj4wPC92YWx1ZT4KICAgICAgIDwvQmFzaWNFbnRyeT4KICAgICAgIDxCYXNpY0VudHJ5PgogICAgICAgIDxuYW1lPkhpc3RvZ3JhbVBsb3RNb2RlPC9uYW1lPgogICAgICAgIDxmbGFncz42NjE3ODwvZmxhZ3M+CiAgICAgICAgPHZhbHVlIHR5cGU9IjIiPjA8L3ZhbHVlPgogICAgICAgPC9CYXNpY0VudHJ5PgogICAgICAgPEJhc2ljRW50cnk+CiAgICAgICAgPG5hbWU+SGlzdG9ncmFtU21vb3RoaW5nPC9uYW1lPgogICAgICAgIDxmbGFncz42NjE3ODwvZmxhZ3M+CiAgICAgICAgPHZhbHVlIHR5cGU9IjIiPjA8L3ZhbHVlPgogICAgICAgPC9CYXNpY0VudHJ5PgogICAgICAgPEJhc2ljRW50cnk+CiAgICAgICAgPG5hbWU+U3RhdGlzdGljRmVhdHVyZXM8L25hbWU+CiAgICAgICAgPGZsYWdzPjY2NDM0PC9mbGFncz4KICAgICAgICA8dmFsdWUgdHlwZT0iMyI+QjEtQQpWMS1BPC92YWx1ZT4KICAgICAgIDwvQmFzaWNFbnRyeT4KICAgICAgIDxCYXNpY0VudHJ5PgogICAgICAgIDxuYW1lPlN0YXRpc3RpY1JlZ2lvbkZ1bmNzPC9uYW1lPgogICAgICAgIDxmbGFncz42NjQzNDwvZmxhZ3M+CiAgICAgICAgPHZhbHVlIHR5cGU9IjMiPlBhdGgKJS0jPC92YWx1ZT4KICAgICAgIDwvQmFzaWNFbnRyeT4KICAgICAgIDxCYXNpY0VudHJ5PgogICAgICAgIDxuYW1lPlN0YXRpc3RpY0ZlYXR1cmVGdW5jczwvbmFtZT4KICAgICAgICA8ZmxhZ3M+NjY0MzQ8L2ZsYWdzPgogICAgICAgIDx2YWx1ZSB0eXBlPSIzIj48L3ZhbHVlPgogICAgICAgPC9CYXNpY0VudHJ5PgogICAgICAgPEJhc2ljRW50cnk+CiAgICAgICAgPG5hbWU+U3RhdGlzdGljU291cmNlSW5mbzwvbmFtZT4KICAgICAgICA8ZmxhZ3M+NjU5MjI8L2ZsYWdzPgogICAgICAgIDx2YWx1ZSB0eXBlPSIxIj4xPC92YWx1ZT4KICAgICAgIDwvQmFzaWNFbnRyeT4KICAgICAgIDxCYXNpY0VudHJ5PgogICAgICAgIDxuYW1lPlN0YXRpc3RpY1RhYmxlPC9uYW1lPgogICAgICAgIDxmbGFncz42NTkyMjwvZmxhZ3M+CiAgICAgICAgPHZhbHVlIHR5cGU9IjEiPjE8L3ZhbHVlPgogICAgICAgPC9CYXNpY0VudHJ5PgogICAgICAgPEJhc2ljRW50cnk+CiAgICAgICAgPG5hbWU+U3RhdGlzdGljRmVhdHVyZU5hbWU8L25hbWU+CiAgICAgICAgPGZsYWdzPjY2MTc4PC9mbGFncz4KICAgICAgICA8dmFsdWUgdHlwZT0iMiI+MDwvdmFsdWU+CiAgICAgICA8L0Jhc2ljRW50cnk+CiAgICAgICA8QmFzaWNFbnRyeT4KICAgICAgICA8bmFtZT5IZWF0bWFwPC9uYW1lPgogICAgICAgIDxmbGFncz42NTY2NjwvZmxhZ3M+CiAgICAgICAgPEJhc2ljRW50cnk+CiAgICAgICAgIDxuYW1lPkNvbG9yMTwvbmFtZT4KICAgICAgICAgPGZsYWdzPjY2NDM0PC9mbGFncz4KICAgICAgICAgPHZhbHVlIHR5cGU9IjMiPiNmZjAwMDA8L3ZhbHVlPgogICAgICAgIDwvQmFzaWNFbnRyeT4KICAgICAgICA8QmFzaWNFbnRyeT4KICAgICAgICAgPG5hbWU+Q29sb3IyPC9uYW1lPgogICAgICAgICA8ZmxhZ3M+NjY0MzQ8L2ZsYWdzPgogICAgICAgICA8dmFsdWUgdHlwZT0iMyI+IzAwYWEwMDwvdmFsdWU+CiAgICAgICAgPC9CYXNpY0VudHJ5PgogICAgICAgIDxCYXNpY0VudHJ5PgogICAgICAgICA8bmFtZT5Db2xvcjM8L25hbWU+CiAgICAgICAgIDxmbGFncz42NjQzNDwvZmxhZ3M+CiAgICAgICAgIDx2YWx1ZSB0eXBlPSIzIj4jZmZmZjAwPC92YWx1ZT4KICAgICAgICA8L0Jhc2ljRW50cnk+CiAgICAgICAgPEJhc2ljRW50cnk+CiAgICAgICAgIDxuYW1lPkNvbG9yNDwvbmFtZT4KICAgICAgICAgPGZsYWdzPjY2NDM0PC9mbGFncz4KICAgICAgICAgPHZhbHVlIHR5cGU9IjMiPiMzMzMzZmY8L3ZhbHVlPgogICAgICAgIDwvQmFzaWNFbnRyeT4KICAgICAgICA8QmFzaWNFbnRyeT4KICAgICAgICAgPG5hbWU+VGhyZXNob2xkMTwvbmFtZT4KICAgICAgICAgPGZsYWdzPjY3NDU4PC9mbGFncz4KICAgICAgICAgPHZhbHVlIHR5cGU9IjciPjE8L3ZhbHVlPgogICAgICAgIDwvQmFzaWNFbnRyeT4KICAgICAgICA8QmFzaWNFbnRyeT4KICAgICAgICAgPG5hbWU+VGhyZXNob2xkMjwvbmFtZT4KICAgICAgICAgPGZsYWdzPjY3NDU4PC9mbGFncz4KICAgICAgICAgPHZhbHVlIHR5cGU9IjciPjEwMDwvdmFsdWU+CiAgICAgICAgPC9CYXNpY0VudHJ5PgogICAgICAgIDxCYXNpY0VudHJ5PgogICAgICAgICA8bmFtZT5SZWdpb248L25hbWU+CiAgICAgICAgIDxmbGFncz42NjQzNDwvZmxhZ3M+CiAgICAgICAgIDx2YWx1ZSB0eXBlPSIzIj5saXZlXFAxXFAyPC92YWx1ZT4KICAgICAgICA8L0Jhc2ljRW50cnk+CiAgICAgICAgPEJhc2ljRW50cnk+CiAgICAgICAgIDxuYW1lPlJlZ2lvbkZ1bmN0aW9uPC9uYW1lPgogICAgICAgICA8ZmxhZ3M+NjY0MzQ8L2ZsYWdzPgogICAgICAgICA8dmFsdWUgdHlwZT0iMyI+Q291bnQ8L3ZhbHVlPgogICAgICAgIDwvQmFzaWNFbnRyeT4KICAgICAgICA8QmFzaWNFbnRyeT4KICAgICAgICAgPG5hbWU+RmVhdHVyZTwvbmFtZT4KICAgICAgICAgPGZsYWdzPjY2NDM0PC9mbGFncz4KICAgICAgICAgPHZhbHVlIHR5cGU9IjMiPkZTQy1BPC92YWx1ZT4KICAgICAgICA8L0Jhc2ljRW50cnk+CiAgICAgICAgPEJhc2ljRW50cnk+CiAgICAgICAgIDxuYW1lPkZlYXR1cmVGdW5jdGlvbjwvbmFtZT4KICAgICAgICAgPGZsYWdzPjY2NDM0PC9mbGFncz4KICAgICAgICAgPHZhbHVlIHR5cGU9IjMiPk1lYW48L3ZhbHVlPgogICAgICAgIDwvQmFzaWNFbnRyeT4KICAgICAgICA8QmFzaWNFbnRyeT4KICAgICAgICAgPG5hbWU+TW9kZTwvbmFtZT4KICAgICAgICAgPGZsYWdzPjY2MTc4PC9mbGFncz4KICAgICAgICAgPHZhbHVlIHR5cGU9IjIiPjA8L3ZhbHVlPgogICAgICAgIDwvQmFzaWNFbnRyeT4KICAgICAgICA8QmFzaWNFbnRyeT4KICAgICAgICAgPG5hbWU+RnVuY3Rpb248L25hbWU+CiAgICAgICAgIDxmbGFncz42NjE3ODwvZmxhZ3M+CiAgICAgICAgIDx2YWx1ZSB0eXBlPSIyIj4xPC92YWx1ZT4KICAgICAgICA8L0Jhc2ljRW50cnk+CiAgICAgICAgPEJhc2ljRW50cnk+CiAgICAgICAgIDxuYW1lPkRpc2FibGVkR3JvdXBzPC9uYW1lPgogICAgICAgICA8ZmxhZ3M+NjY0MzQ8L2ZsYWdzPgogICAgICAgICA8dmFsdWUgdHlwZT0iMyI+PC92YWx1ZT4KICAgICAgICA8L0Jhc2ljRW50cnk+CiAgICAgICA8L0Jhc2ljRW50cnk+CiAgICAgICA8QmFzaWNFbnRyeT4KICAgICAgICA8bmFtZT5WaWV3SGVpZ2h0PC9uYW1lPgogICAgICAgIDxmbGFncz42NjE3ODwvZmxhZ3M+CiAgICAgICAgPHZhbHVlIHR5cGU9IjIiPjE0ODwvdmFsdWU+CiAgICAgICA8L0Jhc2ljRW50cnk+CiAgICAgICA8QmFzaWNFbnRyeT4KICAgICAgICA8bmFtZT5WaWV3V2lkdGg8L25hbWU+CiAgICAgICAgPGZsYWdzPjY2MTc4PC9mbGFncz4KICAgICAgICA8dmFsdWUgdHlwZT0iMiI+MTQ4PC92YWx1ZT4KICAgICAgIDwvQmFzaWNFbnRyeT4KICAgICAgIDxCYXNpY0VudHJ5PgogICAgICAgIDxuYW1lPldpZGdldFBvczwvbmFtZT4KICAgICAgICA8ZmxhZ3M+NjU2NjY8L2ZsYWdzPgogICAgICAgIDxCYXNpY0VudHJ5PgogICAgICAgICA8bmFtZT5YPC9uYW1lPgogICAgICAgICA8ZmxhZ3M+NjYxNzg8L2ZsYWdzPgogICAgICAgICA8dmFsdWUgdHlwZT0iMiI+NDgxPC92YWx1ZT4KICAgICAgICA8L0Jhc2ljRW50cnk+CiAgICAgICAgPEJhc2ljRW50cnk+CiAgICAgICAgIDxuYW1lPlk8L25hbWU+CiAgICAgICAgIDxmbGFncz42NjE3ODwvZmxhZ3M+CiAgICAgICAgIDx2YWx1ZSB0eXBlPSIyIj4xNTwvdmFsdWU+CiAgICAgICAgPC9CYXNpY0VudHJ5PgogICAgICAgPC9CYXNpY0VudHJ5PgogICAgICAgPEJhc2ljRW50cnk+CiAgICAgICAgPG5hbWU+V2lkZ2V0U2l6ZTwvbmFtZT4KICAgICAgICA8ZmxhZ3M+NjU2NjY8L2ZsYWdzPgogICAgICAgIDxCYXNpY0VudHJ5PgogICAgICAgICA8bmFtZT5XaWR0aDwvbmFtZT4KICAgICAgICAgPGZsYWdzPjY2MTc4PC9mbGFncz4KICAgICAgICAgPHZhbHVlIHR5cGU9IjIiPjIzNDwvdmFsdWU+CiAgICAgICAgPC9CYXNpY0VudHJ5PgogICAgICAgIDxCYXNpY0VudHJ5PgogICAgICAgICA8bmFtZT5IZWlnaHQ8L25hbWU+CiAgICAgICAgIDxmbGFncz42NjE3ODwvZmxhZ3M+CiAgICAgICAgIDx2YWx1ZSB0eXBlPSIyIj4yMDk8L3ZhbHVlPgogICAgICAgIDwvQmFzaWNFbnRyeT4KICAgICAgIDwvQmFzaWNFbnRyeT4KICAgICAgPC9CYXNpY0VudHJ5PgogICAgICA8QmFzaWNFbnRyeT4KICAgICAgIDxuYW1lPnBsb3QzPC9uYW1lPgogICAgICAgPGZsYWdzPjY2NDM0PC9mbGFncz4KICAgICAgIDx2YWx1ZSB0eXBlPSIzIj5QbG90PC92YWx1ZT4KICAgICAgIDxCYXNpY0VudHJ5PgogICAgICAgIDxuYW1lPlZpZXdNb2RlPC9uYW1lPgogICAgICAgIDxmbGFncz42NjE3ODwvZmxhZ3M+CiAgICAgICAgPHZhbHVlIHR5cGU9IjIiPjM8L3ZhbHVlPgogICAgICAgPC9CYXNpY0VudHJ5PgogICAgICAgPEJhc2ljRW50cnk+CiAgICAgICAgPG5hbWU+Vmlld0hlaWdodDwvbmFtZT4KICAgICAgICA8ZmxhZ3M+NjYxNzg8L2ZsYWdzPgogICAgICAgIDx2YWx1ZSB0eXBlPSIyIj4zNTc8L3ZhbHVlPgogICAgICAgPC9CYXNpY0VudHJ5PgogICAgICAgPEJhc2ljRW50cnk+CiAgICAgICAgPG5hbWU+Vmlld1dpZHRoPC9uYW1lPgogICAgICAgIDxmbGFncz42NjE3ODwvZmxhZ3M+CiAgICAgICAgPHZhbHVlIHR5cGU9IjIiPjYxNjwvdmFsdWU+CiAgICAgICA8L0Jhc2ljRW50cnk+CiAgICAgICA8QmFzaWNFbnRyeT4KICAgICAgICA8bmFtZT5WaWV3RmVhdHVyZXM8L25hbWU+CiAgICAgICAgPGZsYWdzPjY2NDM0PC9mbGFncz4KICAgICAgICA8dmFsdWUgdHlwZT0iMyI+RlNDLUEKU1NDLUE8L3ZhbHVlPgogICAgICAgPC9CYXNpY0VudHJ5PgogICAgICAgPEJhc2ljRW50cnk+CiAgICAgICAgPG5hbWU+Vmlld011bHRpTGF5ZXI8L25hbWU+CiAgICAgICAgPGZsYWdzPjY1OTIyPC9mbGFncz4KICAgICAgICA8dmFsdWUgdHlwZT0iMSI+MDwvdmFsdWU+CiAgICAgICA8L0Jhc2ljRW50cnk+CiAgICAgICA8QmFzaWNFbnRyeT4KICAgICAgICA8bmFtZT5WaWV3U291cmNlPC9uYW1lPgogICAgICAgIDxmbGFncz42NjQzNDwvZmxhZ3M+CiAgICAgICAgPHZhbHVlIHR5cGU9IjMiPjE6bGl2ZTwvdmFsdWU+CiAgICAgICA8L0Jhc2ljRW50cnk+CiAgICAgICA8QmFzaWNFbnRyeT4KICAgICAgICA8bmFtZT5WaWV3UG9wdWxhdGlvbnM8L25hbWU+CiAgICAgICAgPGZsYWdzPjY2NDM0PC9mbGFncz4KICAgICAgICA8dmFsdWUgdHlwZT0iMyI+MTpsaXZlPC92YWx1ZT4KICAgICAgIDwvQmFzaWNFbnRyeT4KICAgICAgIDxCYXNpY0VudHJ5PgogICAgICAgIDxuYW1lPlZpZXdBeGVzPC9uYW1lPgogICAgICAgIDxmbGFncz42NjQzNDwvZmxhZ3M+CiAgICAgICAgPHZhbHVlIHR5cGU9IjMiPkFzIGFjcXVpcmVkCkFzIGFjcXVpcmVkPC92YWx1ZT4KICAgICAgIDwvQmFzaWNFbnRyeT4KICAgICAgIDxCYXNpY0VudHJ5PgogICAgICAgIDxuYW1lPlZpZXdab29tPC9uYW1lPgogICAgICAgIDxmbGFncz42NjQzNDwvZmxhZ3M+CiAgICAgICAgPHZhbHVlIHR5cGU9IjMiPjAuMCwxLjAKMC4wLDEuMDwvdmFsdWU+CiAgICAgICA8L0Jhc2ljRW50cnk+CiAgICAgICA8QmFzaWNFbnRyeT4KICAgICAgICA8bmFtZT5WaWV3SGlkZVJlZ2lvbnM8L25hbWU+CiAgICAgICAgPGZsYWdzPjY2MTc4PC9mbGFncz4KICAgICAgICA8dmFsdWUgdHlwZT0iMiI+MDwvdmFsdWU+CiAgICAgICA8L0Jhc2ljRW50cnk+CiAgICAgICA8QmFzaWNFbnRyeT4KICAgICAgICA8bmFtZT5IaXN0b2dyYW1Vc2VPdmVybGF5PC9uYW1lPgogICAgICAgIDxmbGFncz42NjE3ODwvZmxhZ3M+CiAgICAgICAgPHZhbHVlIHR5cGU9IjIiPjA8L3ZhbHVlPgogICAgICAgPC9CYXNpY0VudHJ5PgogICAgICAgPEJhc2ljRW50cnk+CiAgICAgICAgPG5hbWU+SGlzdG9ncmFtT3ZlcmxheTwvbmFtZT4KICAgICAgICA8ZmxhZ3M+NjY0MzQ8L2ZsYWdzPgogICAgICAgIDx2YWx1ZSB0eXBlPSIzIj4KCgoKCgoKCgo8L3ZhbHVlPgogICAgICAgPC9CYXNpY0VudHJ5PgogICAgICAgPEJhc2ljRW50cnk+CiAgICAgICAgPG5hbWU+SGlzdG9ncmFtT3ZlcmxheUNvbG9yczwvbmFtZT4KICAgICAgICA8ZmxhZ3M+NjY0MzQ8L2ZsYWdzPgogICAgICAgIDx2YWx1ZSB0eXBlPSIzIj4jZmZhYTdmCiNmZmFhZmYKI2FhZmY3ZgojOTZkOGUxCiNhYWFhN2YKI2ZmODY0YQojZmM1N2ZmCiM2YmZmNDIKIzQwYmNmZgojYTJhYTM0PC92YWx1ZT4KICAgICAgIDwvQmFzaWNFbnRyeT4KICAgICAgIDxCYXNpY0VudHJ5PgogICAgICAgIDxuYW1lPlZpZXdEYXRhRW5kPC9uYW1lPgogICAgICAgIDxmbGFncz42NjE3ODwvZmxhZ3M+CiAgICAgICAgPHZhbHVlIHR5cGU9IjIiPjIxNDc0ODM2NDc8L3ZhbHVlPgogICAgICAgPC9CYXNpY0VudHJ5PgogICAgICAgPEJhc2ljRW50cnk+CiAgICAgICAgPG5hbWU+Vmlld0RhdGFTa2lwPC9uYW1lPgogICAgICAgIDxmbGFncz42NjE3ODwvZmxhZ3M+CiAgICAgICAgPHZhbHVlIHR5cGU9IjIiPjA8L3ZhbHVlPgogICAgICAgPC9CYXNpY0VudHJ5PgogICAgICAgPEJhc2ljRW50cnk+CiAgICAgICAgPG5hbWU+Vmlld0RhdGFTdGFydDwvbmFtZT4KICAgICAgICA8ZmxhZ3M+NjYxNzg8L2ZsYWdzPgogICAgICAgIDx2YWx1ZSB0eXBlPSIyIj4wPC92YWx1ZT4KICAgICAgIDwvQmFzaWNFbnRyeT4KICAgICAgIDxCYXNpY0VudHJ5PgogICAgICAgIDxuYW1lPlNjcmlwdFRleHQ8L25hbWU+CiAgICAgICAgPGZsYWdzPjY2NDM0PC9mbGFncz4KICAgICAgICA8dmFsdWUgdHlwZT0iMyI+RWRpdCB0ZXh0IHZpYSBQcm9wZXJ0aWVzPC92YWx1ZT4KICAgICAgICA8QmFzaWNFbnRyeT4KICAgICAgICAgPG5hbWU+UHJlZGVmaW5lZFNjcmlwdFRleHQ8L25hbWU+CiAgICAgICAgIDxmbGFncz42NjQzNDwvZmxhZ3M+CiAgICAgICAgIDx2YWx1ZSB0eXBlPSIzIj48L3ZhbHVlPgogICAgICAgIDwvQmFzaWNFbnRyeT4KICAgICAgIDwvQmFzaWNFbnRyeT4KICAgICAgIDxCYXNpY0VudHJ5PgogICAgICAgIDxuYW1lPlNjcmlwdFRleHRBbGlnbm1lbnQ8L25hbWU+CiAgICAgICAgPGZsYWdzPjY2MTc4PC9mbGFncz4KICAgICAgICA8dmFsdWUgdHlwZT0iMiI+MDwvdmFsdWU+CiAgICAgICA8L0Jhc2ljRW50cnk+CiAgICAgICA8QmFzaWNFbnRyeT4KICAgICAgICA8bmFtZT5IaXN0b2dyYW1Ob3JtYWxpemF0aW9uPC9uYW1lPgogICAgICAgIDxmbGFncz42NjE3ODwvZmxhZ3M+CiAgICAgICAgPHZhbHVlIHR5cGU9IjIiPjA8L3ZhbHVlPgogICAgICAgPC9CYXNpY0VudHJ5PgogICAgICAgPEJhc2ljRW50cnk+CiAgICAgICAgPG5hbWU+SGlzdG9ncmFtUGxvdE1vZGU8L25hbWU+CiAgICAgICAgPGZsYWdzPjY2MTc4PC9mbGFncz4KICAgICAgICA8dmFsdWUgdHlwZT0iMiI+MDwvdmFsdWU+CiAgICAgICA8L0Jhc2ljRW50cnk+CiAgICAgICA8QmFzaWNFbnRyeT4KICAgICAgICA8bmFtZT5IaXN0b2dyYW1TbW9vdGhpbmc8L25hbWU+CiAgICAgICAgPGZsYWdzPjY2MTc4PC9mbGFncz4KICAgICAgICA8dmFsdWUgdHlwZT0iMiI+MDwvdmFsdWU+CiAgICAgICA8L0Jhc2ljRW50cnk+CiAgICAgICA8QmFzaWNFbnRyeT4KICAgICAgICA8bmFtZT5TdGF0aXN0aWNGZWF0dXJlczwvbmFtZT4KICAgICAgICA8ZmxhZ3M+NjY0MzQ8L2ZsYWdzPgogICAgICAgIDx2YWx1ZSB0eXBlPSIzIj5GU0MtQQpTU0MtQTwvdmFsdWU+CiAgICAgICA8L0Jhc2ljRW50cnk+CiAgICAgICA8QmFzaWNFbnRyeT4KICAgICAgICA8bmFtZT5TdGF0aXN0aWNSZWdpb25GdW5jczwvbmFtZT4KICAgICAgICA8ZmxhZ3M+NjY0MzQ8L2ZsYWdzPgogICAgICAgIDx2YWx1ZSB0eXBlPSIzIj5QYXRoCiUtVDwvdmFsdWU+CiAgICAgICA8L0Jhc2ljRW50cnk+CiAgICAgICA8QmFzaWNFbnRyeT4KICAgICAgICA8bmFtZT5TdGF0aXN0aWNGZWF0dXJlRnVuY3M8L25hbWU+CiAgICAgICAgPGZsYWdzPjY2NDM0PC9mbGFncz4KICAgICAgICA8dmFsdWUgdHlwZT0iMyI+PC92YWx1ZT4KICAgICAgIDwvQmFzaWNFbnRyeT4KICAgICAgIDxCYXNpY0VudHJ5PgogICAgICAgIDxuYW1lPlN0YXRpc3RpY1NvdXJjZUluZm88L25hbWU+CiAgICAgICAgPGZsYWdzPjY1OTIyPC9mbGFncz4KICAgICAgICA8dmFsdWUgdHlwZT0iMSI+MTwvdmFsdWU+CiAgICAgICA8L0Jhc2ljRW50cnk+CiAgICAgICA8QmFzaWNFbnRyeT4KICAgICAgICA8bmFtZT5TdGF0aXN0aWNUYWJsZTwvbmFtZT4KICAgICAgICA8ZmxhZ3M+NjU5MjI8L2ZsYWdzPgogICAgICAgIDx2YWx1ZSB0eXBlPSIxIj4xPC92YWx1ZT4KICAgICAgIDwvQmFzaWNFbnRyeT4KICAgICAgIDxCYXNpY0VudHJ5PgogICAgICAgIDxuYW1lPlN0YXRpc3RpY0ZlYXR1cmVOYW1lPC9uYW1lPgogICAgICAgIDxmbGFncz42NjE3ODwvZmxhZ3M+CiAgICAgICAgPHZhbHVlIHR5cGU9IjIiPjA8L3ZhbHVlPgogICAgICAgPC9CYXNpY0VudHJ5PgogICAgICAgPEJhc2ljRW50cnk+CiAgICAgICAgPG5hbWU+SGVhdG1hcDwvbmFtZT4KICAgICAgICA8ZmxhZ3M+NjU2NjY8L2ZsYWdzPgogICAgICAgIDxCYXNpY0VudHJ5PgogICAgICAgICA8bmFtZT5Db2xvcjE8L25hbWU+CiAgICAgICAgIDxmbGFncz42NjQzNDwvZmxhZ3M+CiAgICAgICAgIDx2YWx1ZSB0eXBlPSIzIj4jZmYwMDAwPC92YWx1ZT4KICAgICAgICA8L0Jhc2ljRW50cnk+CiAgICAgICAgPEJhc2ljRW50cnk+CiAgICAgICAgIDxuYW1lPkNvbG9yMjwvbmFtZT4KICAgICAgICAgPGZsYWdzPjY2NDM0PC9mbGFncz4KICAgICAgICAgPHZhbHVlIHR5cGU9IjMiPiMwMGFhMDA8L3ZhbHVlPgogICAgICAgIDwvQmFzaWNFbnRyeT4KICAgICAgICA8QmFzaWNFbnRyeT4KICAgICAgICAgPG5hbWU+Q29sb3IzPC9uYW1lPgogICAgICAgICA8ZmxhZ3M+NjY0MzQ8L2ZsYWdzPgogICAgICAgICA8dmFsdWUgdHlwZT0iMyI+I2ZmZmYwMDwvdmFsdWU+CiAgICAgICAgPC9CYXNpY0VudHJ5PgogICAgICAgIDxCYXNpY0VudHJ5PgogICAgICAgICA8bmFtZT5Db2xvcjQ8L25hbWU+CiAgICAgICAgIDxmbGFncz42NjQzNDwvZmxhZ3M+CiAgICAgICAgIDx2YWx1ZSB0eXBlPSIzIj4jMzMzM2ZmPC92YWx1ZT4KICAgICAgICA8L0Jhc2ljRW50cnk+CiAgICAgICAgPEJhc2ljRW50cnk+CiAgICAgICAgIDxuYW1lPlRocmVzaG9sZDE8L25hbWU+CiAgICAgICAgIDxmbGFncz42NzQ1ODwvZmxhZ3M+CiAgICAgICAgIDx2YWx1ZSB0eXBlPSI3Ij4xPC92YWx1ZT4KICAgICAgICA8L0Jhc2ljRW50cnk+CiAgICAgICAgPEJhc2ljRW50cnk+CiAgICAgICAgIDxuYW1lPlRocmVzaG9sZDI8L25hbWU+CiAgICAgICAgIDxmbGFncz42NzQ1ODwvZmxhZ3M+CiAgICAgICAgIDx2YWx1ZSB0eXBlPSI3Ij4xMDA8L3ZhbHVlPgogICAgICAgIDwvQmFzaWNFbnRyeT4KICAgICAgICA8QmFzaWNFbnRyeT4KICAgICAgICAgPG5hbWU+UmVnaW9uPC9uYW1lPgogICAgICAgICA8ZmxhZ3M+NjY0MzQ8L2ZsYWdzPgogICAgICAgICA8dmFsdWUgdHlwZT0iMyI+bGl2ZTwvdmFsdWU+CiAgICAgICAgPC9CYXNpY0VudHJ5PgogICAgICAgIDxCYXNpY0VudHJ5PgogICAgICAgICA8bmFtZT5SZWdpb25GdW5jdGlvbjwvbmFtZT4KICAgICAgICAgPGZsYWdzPjY2NDM0PC9mbGFncz4KICAgICAgICAgPHZhbHVlIHR5cGU9IjMiPkNvdW50PC92YWx1ZT4KICAgICAgICA8L0Jhc2ljRW50cnk+CiAgICAgICAgPEJhc2ljRW50cnk+CiAgICAgICAgIDxuYW1lPkZlYXR1cmU8L25hbWU+CiAgICAgICAgIDxmbGFncz42NjQzNDwvZmxhZ3M+CiAgICAgICAgIDx2YWx1ZSB0eXBlPSIzIj5GU0MtQTwvdmFsdWU+CiAgICAgICAgPC9CYXNpY0VudHJ5PgogICAgICAgIDxCYXNpY0VudHJ5PgogICAgICAgICA8bmFtZT5GZWF0dXJlRnVuY3Rpb248L25hbWU+CiAgICAgICAgIDxmbGFncz42NjQzNDwvZmxhZ3M+CiAgICAgICAgIDx2YWx1ZSB0eXBlPSIzIj5NZWFuPC92YWx1ZT4KICAgICAgICA8L0Jhc2ljRW50cnk+CiAgICAgICAgPEJhc2ljRW50cnk+CiAgICAgICAgIDxuYW1lPk1vZGU8L25hbWU+CiAgICAgICAgIDxmbGFncz42NjE3ODwvZmxhZ3M+CiAgICAgICAgIDx2YWx1ZSB0eXBlPSIyIj4wPC92YWx1ZT4KICAgICAgICA8L0Jhc2ljRW50cnk+CiAgICAgICAgPEJhc2ljRW50cnk+CiAgICAgICAgIDxuYW1lPkZ1bmN0aW9uPC9uYW1lPgogICAgICAgICA8ZmxhZ3M+NjYxNzg8L2ZsYWdzPgogICAgICAgICA8dmFsdWUgdHlwZT0iMiI+MTwvdmFsdWU+CiAgICAgICAgPC9CYXNpY0VudHJ5PgogICAgICAgIDxCYXNpY0VudHJ5PgogICAgICAgICA8bmFtZT5EaXNhYmxlZEdyb3VwczwvbmFtZT4KICAgICAgICAgPGZsYWdzPjY2NDM0PC9mbGFncz4KICAgICAgICAgPHZhbHVlIHR5cGU9IjMiPjwvdmFsdWU+CiAgICAgICAgPC9CYXNpY0VudHJ5PgogICAgICAgPC9CYXNpY0VudHJ5PgogICAgICAgPEJhc2ljRW50cnk+CiAgICAgICAgPG5hbWU+V2lkZ2V0UG9zPC9uYW1lPgogICAgICAgIDxmbGFncz42NTY2NjwvZmxhZ3M+CiAgICAgICAgPEJhc2ljRW50cnk+CiAgICAgICAgIDxuYW1lPlg8L25hbWU+CiAgICAgICAgIDxmbGFncz42NjE3ODwvZmxhZ3M+CiAgICAgICAgIDx2YWx1ZSB0eXBlPSIyIj4xMzwvdmFsdWU+CiAgICAgICAgPC9CYXNpY0VudHJ5PgogICAgICAgIDxCYXNpY0VudHJ5PgogICAgICAgICA8bmFtZT5ZPC9uYW1lPgogICAgICAgICA8ZmxhZ3M+NjYxNzg8L2ZsYWdzPgogICAgICAgICA8dmFsdWUgdHlwZT0iMiI+MjI0PC92YWx1ZT4KICAgICAgICA8L0Jhc2ljRW50cnk+CiAgICAgICA8L0Jhc2ljRW50cnk+CiAgICAgICA8QmFzaWNFbnRyeT4KICAgICAgICA8bmFtZT5XaWRnZXRTaXplPC9uYW1lPgogICAgICAgIDxmbGFncz42NTY2NjwvZmxhZ3M+CiAgICAgICAgPEJhc2ljRW50cnk+CiAgICAgICAgIDxuYW1lPldpZHRoPC9uYW1lPgogICAgICAgICA8ZmxhZ3M+NjYxNzg8L2ZsYWdzPgogICAgICAgICA8dmFsdWUgdHlwZT0iMiI+NzAyPC92YWx1ZT4KICAgICAgICA8L0Jhc2ljRW50cnk+CiAgICAgICAgPEJhc2ljRW50cnk+CiAgICAgICAgIDxuYW1lPkhlaWdodDwvbmFtZT4KICAgICAgICAgPGZsYWdzPjY2MTc4PC9mbGFncz4KICAgICAgICAgPHZhbHVlIHR5cGU9IjIiPjQxODwvdmFsdWU+CiAgICAgICAgPC9CYXNpY0VudHJ5PgogICAgICAgPC9CYXNpY0VudHJ5PgogICAgICA8L0Jhc2ljRW50cnk+CiAgICAgPC9CYXNpY0VudHJ5PgogICAgPC9CYXNpY0VudHJ5PgogICA8L0Jhc2ljRW50cnk+CiAgPC9CYXNpY0VudHJ5PgogPC9CYXNpY0VudHJ5PgogPEJhc2ljRW50cnk+CiAgPG5hbWU+UmVnaW9uczwvbmFtZT4KICA8ZmxhZ3M+NjU2NjY8L2ZsYWdzPgogIDxCYXNpY0VudHJ5PgogICA8bmFtZT4xNTc8L25hbWU+CiAgIDxmbGFncz42NTY2NjwvZmxhZ3M+CiAgIDxCYXNpY0VudHJ5PgogICAgPG5hbWU+VXNlcmRlZk5hbWU8L25hbWU+CiAgICA8ZmxhZ3M+NjY0MzQ8L2ZsYWdzPgogICAgPHZhbHVlIHR5cGU9IjMiPjwvdmFsdWU+CiAgIDwvQmFzaWNFbnRyeT4KICAgPEJhc2ljRW50cnk+CiAgICA8bmFtZT5UeXBlPC9uYW1lPgogICAgPGZsYWdzPjY2MTc4PC9mbGFncz4KICAgIDx2YWx1ZSB0eXBlPSIyIj4yPC92YWx1ZT4KICAgPC9CYXNpY0VudHJ5PgogICA8QmFzaWNFbnRyeT4KICAgIDxuYW1lPkZlYXR1cmVzPC9uYW1lPgogICAgPGZsYWdzPjY2NDM0PC9mbGFncz4KICAgIDx2YWx1ZSB0eXBlPSIzIj5GU0MtQQpTU0MtQTwvdmFsdWU+CiAgIDwvQmFzaWNFbnRyeT4KICAgPEJhc2ljRW50cnk+CiAgICA8bmFtZT5Hcm91cDwvbmFtZT4KICAgIDxmbGFncz42NjE3ODwvZmxhZ3M+CiAgICA8dmFsdWUgdHlwZT0iMiI+MDwvdmFsdWU+CiAgIDwvQmFzaWNFbnRyeT4KICAgPEJhc2ljRW50cnk+CiAgICA8bmFtZT5Db2xvcjwvbmFtZT4KICAgIDxmbGFncz42NjQzNDwvZmxhZ3M+CiAgICA8dmFsdWUgdHlwZT0iMyI+IzAwODAwMDwvdmFsdWU+CiAgIDwvQmFzaWNFbnRyeT4KICAgPEJhc2ljRW50cnk+CiAgICA8bmFtZT5Jc05vdDwvbmFtZT4KICAgIDxmbGFncz42NTkyMjwvZmxhZ3M+CiAgICA8dmFsdWUgdHlwZT0iMSI+MDwvdmFsdWU+CiAgIDwvQmFzaWNFbnRyeT4KICAgPEJhc2ljRW50cnk+CiAgICA8bmFtZT5Qb2ludHM8L25hbWU+CiAgICA8ZmxhZ3M+NjU2NjY8L2ZsYWdzPgogICAgPEJhc2ljRW50cnk+CiAgICAgPG5hbWU+UG9pbnQwPC9uYW1lPgogICAgIDxmbGFncz42NTY2NjwvZmxhZ3M+CiAgICAgPEJhc2ljRW50cnk+CiAgICAgIDxuYW1lPlg8L25hbWU+CiAgICAgIDxmbGFncz42NjE3ODwvZmxhZ3M+CiAgICAgIDx2YWx1ZSB0eXBlPSIyIj40PC92YWx1ZT4KICAgICA8L0Jhc2ljRW50cnk+CiAgICAgPEJhc2ljRW50cnk+CiAgICAgIDxuYW1lPlk8L25hbWU+CiAgICAgIDxmbGFncz42NjE3ODwvZmxhZ3M+CiAgICAgIDx2YWx1ZSB0eXBlPSIyIj4zPC92YWx1ZT4KICAgICA8L0Jhc2ljRW50cnk+CiAgICA8L0Jhc2ljRW50cnk+CiAgICA8QmFzaWNFbnRyeT4KICAgICA8bmFtZT5Qb2ludDE8L25hbWU+CiAgICAgPGZsYWdzPjY1NjY2PC9mbGFncz4KICAgICA8QmFzaWNFbnRyeT4KICAgICAgPG5hbWU+WDwvbmFtZT4KICAgICAgPGZsYWdzPjY2MTc4PC9mbGFncz4KICAgICAgPHZhbHVlIHR5cGU9IjIiPjQ8L3ZhbHVlPgogICAgIDwvQmFzaWNFbnRyeT4KICAgICA8QmFzaWNFbnRyeT4KICAgICAgPG5hbWU+WTwvbmFtZT4KICAgICAgPGZsYWdzPjY2MTc4PC9mbGFncz4KICAgICAgPHZhbHVlIHR5cGU9IjIiPjM4NDwvdmFsdWU+CiAgICAgPC9CYXNpY0VudHJ5PgogICAgPC9CYXNpY0VudHJ5PgogICAgPEJhc2ljRW50cnk+CiAgICAgPG5hbWU+UG9pbnQyPC9uYW1lPgogICAgIDxmbGFncz42NTY2NjwvZmxhZ3M+CiAgICAgPEJhc2ljRW50cnk+CiAgICAgIDxuYW1lPlg8L25hbWU+CiAgICAgIDxmbGFncz42NjE3ODwvZmxhZ3M+CiAgICAgIDx2YWx1ZSB0eXBlPSIyIj4xMjk8L3ZhbHVlPgogICAgIDwvQmFzaWNFbnRyeT4KICAgICA8QmFzaWNFbnRyeT4KICAgICAgPG5hbWU+WTwvbmFtZT4KICAgICAgPGZsYWdzPjY2MTc4PC9mbGFncz4KICAgICAgPHZhbHVlIHR5cGU9IjIiPjQ3NzwvdmFsdWU+CiAgICAgPC9CYXNpY0VudHJ5PgogICAgPC9CYXNpY0VudHJ5PgogICAgPEJhc2ljRW50cnk+CiAgICAgPG5hbWU+UG9pbnQzPC9uYW1lPgogICAgIDxmbGFncz42NTY2NjwvZmxhZ3M+CiAgICAgPEJhc2ljRW50cnk+CiAgICAgIDxuYW1lPlg8L25hbWU+CiAgICAgIDxmbGFncz42NjE3ODwvZmxhZ3M+CiAgICAgIDx2YWx1ZSB0eXBlPSIyIj41MDM8L3ZhbHVlPgogICAgIDwvQmFzaWNFbnRyeT4KICAgICA8QmFzaWNFbnRyeT4KICAgICAgPG5hbWU+WTwvbmFtZT4KICAgICAgPGZsYWdzPjY2MTc4PC9mbGFncz4KICAgICAgPHZhbHVlIHR5cGU9IjIiPjQ2MDwvdmFsdWU+CiAgICAgPC9CYXNpY0VudHJ5PgogICAgPC9CYXNpY0VudHJ5PgogICAgPEJhc2ljRW50cnk+CiAgICAgPG5hbWU+UG9pbnQ0PC9uYW1lPgogICAgIDxmbGFncz42NTY2NjwvZmxhZ3M+CiAgICAgPEJhc2ljRW50cnk+CiAgICAgIDxuYW1lPlg8L25hbWU+CiAgICAgIDxmbGFncz42NjE3ODwvZmxhZ3M+CiAgICAgIDx2YWx1ZSB0eXBlPSIyIj41MDM8L3ZhbHVlPgogICAgIDwvQmFzaWNFbnRyeT4KICAgICA8QmFzaWNFbnRyeT4KICAgICAgPG5hbWU+WTwvbmFtZT4KICAgICAgPGZsYWdzPjY2MTc4PC9mbGFncz4KICAgICAgPHZhbHVlIHR5cGU9IjIiPjM8L3ZhbHVlPgogICAgIDwvQmFzaWNFbnRyeT4KICAgIDwvQmFzaWNFbnRyeT4KICAgPC9CYXNpY0VudHJ5PgogICA8QmFzaWNFbnRyeT4KICAgIDxuYW1lPlRleHRQb2ludHM8L25hbWU+CiAgICA8ZmxhZ3M+NjU2NjY8L2ZsYWdzPgogICAgPEJhc2ljRW50cnk+CiAgICAgPG5hbWU+UG9pbnQwPC9uYW1lPgogICAgIDxmbGFncz42NTY2NjwvZmxhZ3M+CiAgICAgPEJhc2ljRW50cnk+CiAgICAgIDxuYW1lPlg8L25hbWU+CiAgICAgIDxmbGFncz42NjE3ODwvZmxhZ3M+CiAgICAgIDx2YWx1ZSB0eXBlPSIyIj4zMjwvdmFsdWU+CiAgICAgPC9CYXNpY0VudHJ5PgogICAgIDxCYXNpY0VudHJ5PgogICAgICA8bmFtZT5ZPC9uYW1lPgogICAgICA8ZmxhZ3M+NjYxNzg8L2ZsYWdzPgogICAgICA8dmFsdWUgdHlwZT0iMiI+MTA8L3ZhbHVlPgogICAgIDwvQmFzaWNFbnRyeT4KICAgICA8QmFzaWNFbnRyeT4KICAgICAgPG5hbWU+VGV4dDwvbmFtZT4KICAgICAgPGZsYWdzPjY2NDM0PC9mbGFncz4KICAgICAgPHZhbHVlIHR5cGU9IjMiPjwvdmFsdWU+CiAgICAgPC9CYXNpY0VudHJ5PgogICAgPC9CYXNpY0VudHJ5PgogICA8L0Jhc2ljRW50cnk+CiAgPC9CYXNpY0VudHJ5PgogIDxCYXNpY0VudHJ5PgogICA8bmFtZT4xNTg8L25hbWU+CiAgIDxmbGFncz42NTY2NjwvZmxhZ3M+CiAgIDxCYXNpY0VudHJ5PgogICAgPG5hbWU+VXNlcmRlZk5hbWU8L25hbWU+CiAgICA8ZmxhZ3M+NjY0MzQ8L2ZsYWdzPgogICAgPHZhbHVlIHR5cGU9IjMiPjwvdmFsdWU+CiAgIDwvQmFzaWNFbnRyeT4KICAgPEJhc2ljRW50cnk+CiAgICA8bmFtZT5UeXBlPC9uYW1lPgogICAgPGZsYWdzPjY2MTc4PC9mbGFncz4KICAgIDx2YWx1ZSB0eXBlPSIyIj4yPC92YWx1ZT4KICAgPC9CYXNpY0VudHJ5PgogICA8QmFzaWNFbnRyeT4KICAgIDxuYW1lPkZlYXR1cmVzPC9uYW1lPgogICAgPGZsYWdzPjY2NDM0PC9mbGFncz4KICAgIDx2YWx1ZSB0eXBlPSIzIj5GU0MtQQpGU0MtSDwvdmFsdWU+CiAgIDwvQmFzaWNFbnRyeT4KICAgPEJhc2ljRW50cnk+CiAgICA8bmFtZT5Hcm91cDwvbmFtZT4KICAgIDxmbGFncz42NjE3ODwvZmxhZ3M+CiAgICA8dmFsdWUgdHlwZT0iMiI+MDwvdmFsdWU+CiAgIDwvQmFzaWNFbnRyeT4KICAgPEJhc2ljRW50cnk+CiAgICA8bmFtZT5Db2xvcjwvbmFtZT4KICAgIDxmbGFncz42NjQzNDwvZmxhZ3M+CiAgICA8dmFsdWUgdHlwZT0iMyI+I2ZmMDAwMDwvdmFsdWU+CiAgIDwvQmFzaWNFbnRyeT4KICAgPEJhc2ljRW50cnk+CiAgICA8bmFtZT5Jc05vdDwvbmFtZT4KICAgIDxmbGFncz42NTkyMjwvZmxhZ3M+CiAgICA8dmFsdWUgdHlwZT0iMSI+MDwvdmFsdWU+CiAgIDwvQmFzaWNFbnRyeT4KICAgPEJhc2ljRW50cnk+CiAgICA8bmFtZT5Qb2ludHM8L25hbWU+CiAgICA8ZmxhZ3M+NjU2NjY8L2ZsYWdzPgogICAgPEJhc2ljRW50cnk+CiAgICAgPG5hbWU+UG9pbnQwPC9uYW1lPgogICAgIDxmbGFncz42NTY2NjwvZmxhZ3M+CiAgICAgPEJhc2ljRW50cnk+CiAgICAgIDxuYW1lPlg8L25hbWU+CiAgICAgIDxmbGFncz42NjE3ODwvZmxhZ3M+CiAgICAgIDx2YWx1ZSB0eXBlPSIyIj40NjM8L3ZhbHVlPgogICAgIDwvQmFzaWNFbnRyeT4KICAgICA8QmFzaWNFbnRyeT4KICAgICAgPG5hbWU+WTwvbmFtZT4KICAgICAgPGZsYWdzPjY2MTc4PC9mbGFncz4KICAgICAgPHZhbHVlIHR5cGU9IjIiPjE5MjwvdmFsdWU+CiAgICAgPC9CYXNpY0VudHJ5PgogICAgPC9CYXNpY0VudHJ5PgogICAgPEJhc2ljRW50cnk+CiAgICAgPG5hbWU+UG9pbnQxPC9uYW1lPgogICAgIDxmbGFncz42NTY2NjwvZmxhZ3M+CiAgICAgPEJhc2ljRW50cnk+CiAgICAgIDxuYW1lPlg8L25hbWU+CiAgICAgIDxmbGFncz42NjE3ODwvZmxhZ3M+CiAgICAgIDx2YWx1ZSB0eXBlPSIyIj40NTwvdmFsdWU+CiAgICAgPC9CYXNpY0VudHJ5PgogICAgIDxCYXNpY0VudHJ5PgogICAgICA8bmFtZT5ZPC9uYW1lPgogICAgICA8ZmxhZ3M+NjYxNzg8L2ZsYWdzPgogICAgICA8dmFsdWUgdHlwZT0iMiI+NDYyPC92YWx1ZT4KICAgICA8L0Jhc2ljRW50cnk+CiAgICA8L0Jhc2ljRW50cnk+CiAgICA8QmFzaWNFbnRyeT4KICAgICA8bmFtZT5Qb2ludDI8L25hbWU+CiAgICAgPGZsYWdzPjY1NjY2PC9mbGFncz4KICAgICA8QmFzaWNFbnRyeT4KICAgICAgPG5hbWU+WDwvbmFtZT4KICAgICAgPGZsYWdzPjY2MTc4PC9mbGFncz4KICAgICAgPHZhbHVlIHR5cGU9IjIiPjIwPC92YWx1ZT4KICAgICA8L0Jhc2ljRW50cnk+CiAgICAgPEJhc2ljRW50cnk+CiAgICAgIDxuYW1lPlk8L25hbWU+CiAgICAgIDxmbGFncz42NjE3ODwvZmxhZ3M+CiAgICAgIDx2YWx1ZSB0eXBlPSIyIj41MDI8L3ZhbHVlPgogICAgIDwvQmFzaWNFbnRyeT4KICAgIDwvQmFzaWNFbnRyeT4KICAgIDxCYXNpY0VudHJ5PgogICAgIDxuYW1lPlBvaW50MzwvbmFtZT4KICAgICA8ZmxhZ3M+NjU2NjY8L2ZsYWdzPgogICAgIDxCYXNpY0VudHJ5PgogICAgICA8bmFtZT5YPC9uYW1lPgogICAgICA8ZmxhZ3M+NjYxNzg8L2ZsYWdzPgogICAgICA8dmFsdWUgdHlwZT0iMiI+Mzg5PC92YWx1ZT4KICAgICA8L0Jhc2ljRW50cnk+CiAgICAgPEJhc2ljRW50cnk+CiAgICAgIDxuYW1lPlk8L25hbWU+CiAgICAgIDxmbGFncz42NjE3ODwvZmxhZ3M+CiAgICAgIDx2YWx1ZSB0eXBlPSIyIj4yODg8L3ZhbHVlPgogICAgIDwvQmFzaWNFbnRyeT4KICAgIDwvQmFzaWNFbnRyeT4KICAgPC9CYXNpY0VudHJ5PgogICA8QmFzaWNFbnRyeT4KICAgIDxuYW1lPlRleHRQb2ludHM8L25hbWU+CiAgICA8ZmxhZ3M+NjU2NjY8L2ZsYWdzPgogICAgPEJhc2ljRW50cnk+CiAgICAgPG5hbWU+UG9pbnQwPC9uYW1lPgogICAgIDxmbGFncz42NTY2NjwvZmxhZ3M+CiAgICAgPEJhc2ljRW50cnk+CiAgICAgIDxuYW1lPlg8L25hbWU+CiAgICAgIDxmbGFncz42NjE3ODwvZmxhZ3M+CiAgICAgIDx2YWx1ZSB0eXBlPSIyIj43MTwvdmFsdWU+CiAgICAgPC9CYXNpY0VudHJ5PgogICAgIDxCYXNpY0VudHJ5PgogICAgICA8bmFtZT5ZPC9uYW1lPgogICAgICA8ZmxhZ3M+NjYxNzg8L2ZsYWdzPgogICAgICA8dmFsdWUgdHlwZT0iMiI+NjI8L3ZhbHVlPgogICAgIDwvQmFzaWNFbnRyeT4KICAgICA8QmFzaWNFbnRyeT4KICAgICAgPG5hbWU+VGV4dDwvbmFtZT4KICAgICAgPGZsYWdzPjY2NDM0PC9mbGFncz4KICAgICAgPHZhbHVlIHR5cGU9IjMiPjwvdmFsdWU+CiAgICAgPC9CYXNpY0VudHJ5PgogICAgPC9CYXNpY0VudHJ5PgogICA8L0Jhc2ljRW50cnk+CiAgPC9CYXNpY0VudHJ5PgogIDxCYXNpY0VudHJ5PgogICA8bmFtZT4xNTk8L25hbWU+CiAgIDxmbGFncz42NTY2NjwvZmxhZ3M+CiAgIDxCYXNpY0VudHJ5PgogICAgPG5hbWU+VXNlcmRlZk5hbWU8L25hbWU+CiAgICA8ZmxhZ3M+NjY0MzQ8L2ZsYWdzPgogICAgPHZhbHVlIHR5cGU9IjMiPjwvdmFsdWU+CiAgIDwvQmFzaWNFbnRyeT4KICAgPEJhc2ljRW50cnk+CiAgICA8bmFtZT5UeXBlPC9uYW1lPgogICAgPGZsYWdzPjY2MTc4PC9mbGFncz4KICAgIDx2YWx1ZSB0eXBlPSIyIj40PC92YWx1ZT4KICAgPC9CYXNpY0VudHJ5PgogICA8QmFzaWNFbnRyeT4KICAgIDxuYW1lPkZlYXR1cmVzPC9uYW1lPgogICAgPGZsYWdzPjY2NDM0PC9mbGFncz4KICAgIDx2YWx1ZSB0eXBlPSIzIj5CMS1BClYxLUE8L3ZhbHVlPgogICA8L0Jhc2ljRW50cnk+CiAgIDxCYXNpY0VudHJ5PgogICAgPG5hbWU+R3JvdXA8L25hbWU+CiAgICA8ZmxhZ3M+NjYxNzg8L2ZsYWdzPgogICAgPHZhbHVlIHR5cGU9IjIiPjA8L3ZhbHVlPgogICA8L0Jhc2ljRW50cnk+CiAgIDxCYXNpY0VudHJ5PgogICAgPG5hbWU+Q29sb3I8L25hbWU+CiAgICA8ZmxhZ3M+NjY0MzQ8L2ZsYWdzPgogICAgPHZhbHVlIHR5cGU9IjMiPiMwMDAwZmY8L3ZhbHVlPgogICA8L0Jhc2ljRW50cnk+CiAgIDxCYXNpY0VudHJ5PgogICAgPG5hbWU+SXNOb3Q8L25hbWU+CiAgICA8ZmxhZ3M+NjU5MjI8L2ZsYWdzPgogICAgPHZhbHVlIHR5cGU9IjEiPjA8L3ZhbHVlPgogICA8L0Jhc2ljRW50cnk+CiAgIDxCYXNpY0VudHJ5PgogICAgPG5hbWU+UG9pbnRzPC9uYW1lPgogICAgPGZsYWdzPjY1NjY2PC9mbGFncz4KICAgIDxCYXNpY0VudHJ5PgogICAgIDxuYW1lPlBvaW50MDwvbmFtZT4KICAgICA8ZmxhZ3M+NjU2NjY8L2ZsYWdzPgogICAgIDxCYXNpY0VudHJ5PgogICAgICA8bmFtZT5YPC9uYW1lPgogICAgICA8ZmxhZ3M+NjYxNzg8L2ZsYWdzPgogICAgICA8dmFsdWUgdHlwZT0iMiI+MDwvdmFsdWU+CiAgICAgPC9CYXNpY0VudHJ5PgogICAgIDxCYXNpY0VudHJ5PgogICAgICA8bmFtZT5ZPC9uYW1lPgogICAgICA8ZmxhZ3M+NjYxNzg8L2ZsYWdzPgogICAgICA8dmFsdWUgdHlwZT0iMiI+MjczPC92YWx1ZT4KICAgICA8L0Jhc2ljRW50cnk+CiAgICA8L0Jhc2ljRW50cnk+CiAgICA8QmFzaWNFbnRyeT4KICAgICA8bmFtZT5Qb2ludDE8L25hbWU+CiAgICAgPGZsYWdzPjY1NjY2PC9mbGFncz4KICAgICA8QmFzaWNFbnRyeT4KICAgICAgPG5hbWU+WDwvbmFtZT4KICAgICAgPGZsYWdzPjY2MTc4PC9mbGFncz4KICAgICAgPHZhbHVlIHR5cGU9IjIiPjUxMjwvdmFsdWU+CiAgICAgPC9CYXNpY0VudHJ5PgogICAgIDxCYXNpY0VudHJ5PgogICAgICA8bmFtZT5ZPC9uYW1lPgogICAgICA8ZmxhZ3M+NjYxNzg8L2ZsYWdzPgogICAgICA8dmFsdWUgdHlwZT0iMiI+MjczPC92YWx1ZT4KICAgICA8L0Jhc2ljRW50cnk+CiAgICA8L0Jhc2ljRW50cnk+CiAgICA8QmFzaWNFbnRyeT4KICAgICA8bmFtZT5Qb2ludDI8L25hbWU+CiAgICAgPGZsYWdzPjY1NjY2PC9mbGFncz4KICAgICA8QmFzaWNFbnRyeT4KICAgICAgPG5hbWU+WDwvbmFtZT4KICAgICAgPGZsYWdzPjY2MTc4PC9mbGFncz4KICAgICAgPHZhbHVlIHR5cGU9IjIiPjIzNTwvdmFsdWU+CiAgICAgPC9CYXNpY0VudHJ5PgogICAgIDxCYXNpY0VudHJ5PgogICAgICA8bmFtZT5ZPC9uYW1lPgogICAgICA8ZmxhZ3M+NjYxNzg8L2ZsYWdzPgogICAgICA8dmFsdWUgdHlwZT0iMiI+MDwvdmFsdWU+CiAgICAgPC9CYXNpY0VudHJ5PgogICAgPC9CYXNpY0VudHJ5PgogICAgPEJhc2ljRW50cnk+CiAgICAgPG5hbWU+UG9pbnQzPC9uYW1lPgogICAgIDxmbGFncz42NTY2NjwvZmxhZ3M+CiAgICAgPEJhc2ljRW50cnk+CiAgICAgIDxuYW1lPlg8L25hbWU+CiAgICAgIDxmbGFncz42NjE3ODwvZmxhZ3M+CiAgICAgIDx2YWx1ZSB0eXBlPSIyIj4yMzU8L3ZhbHVlPgogICAgIDwvQmFzaWNFbnRyeT4KICAgICA8QmFzaWNFbnRyeT4KICAgICAgPG5hbWU+WTwvbmFtZT4KICAgICAgPGZsYWdzPjY2MTc4PC9mbGFncz4KICAgICAgPHZhbHVlIHR5cGU9IjIiPjUxMjwvdmFsdWU+CiAgICAgPC9CYXNpY0VudHJ5PgogICAgPC9CYXNpY0VudHJ5PgogICA8L0Jhc2ljRW50cnk+CiAgIDxCYXNpY0VudHJ5PgogICAgPG5hbWU+VGV4dFBvaW50czwvbmFtZT4KICAgIDxmbGFncz42NTY2NjwvZmxhZ3M+CiAgICA8QmFzaWNFbnRyeT4KICAgICA8bmFtZT5Qb2ludDA8L25hbWU+CiAgICAgPGZsYWdzPjY1NjY2PC9mbGFncz4KICAgICA8QmFzaWNFbnRyeT4KICAgICAgPG5hbWU+WDwvbmFtZT4KICAgICAgPGZsYWdzPjY2MTc4PC9mbGFncz4KICAgICAgPHZhbHVlIHR5cGU9IjIiPjIxPC92YWx1ZT4KICAgICA8L0Jhc2ljRW50cnk+CiAgICAgPEJhc2ljRW50cnk+CiAgICAgIDxuYW1lPlk8L25hbWU+CiAgICAgIDxmbGFncz42NjE3ODwvZmxhZ3M+CiAgICAgIDx2YWx1ZSB0eXBlPSIyIj4yODA8L3ZhbHVlPgogICAgIDwvQmFzaWNFbnRyeT4KICAgICA8QmFzaWNFbnRyeT4KICAgICAgPG5hbWU+VGV4dDwvbmFtZT4KICAgICAgPGZsYWdzPjY2NDM0PC9mbGFncz4KICAgICAgPHZhbHVlIHR5cGU9IjMiPjwvdmFsdWU+CiAgICAgPC9CYXNpY0VudHJ5PgogICAgPC9CYXNpY0VudHJ5PgogICAgPEJhc2ljRW50cnk+CiAgICAgPG5hbWU+UG9pbnQxPC9uYW1lPgogICAgIDxmbGFncz42NTY2NjwvZmxhZ3M+CiAgICAgPEJhc2ljRW50cnk+CiAgICAgIDxuYW1lPlg8L25hbWU+CiAgICAgIDxmbGFncz42NjE3ODwvZmxhZ3M+CiAgICAgIDx2YWx1ZSB0eXBlPSIyIj4xNzwvdmFsdWU+CiAgICAgPC9CYXNpY0VudHJ5PgogICAgIDxCYXNpY0VudHJ5PgogICAgICA8bmFtZT5ZPC9uYW1lPgogICAgICA8ZmxhZ3M+NjYxNzg8L2ZsYWdzPgogICAgICA8dmFsdWUgdHlwZT0iMiI+MTA8L3ZhbHVlPgogICAgIDwvQmFzaWNFbnRyeT4KICAgICA8QmFzaWNFbnRyeT4KICAgICAgPG5hbWU+VGV4dDwvbmFtZT4KICAgICAgPGZsYWdzPjY2NDM0PC9mbGFncz4KICAgICAgPHZhbHVlIHR5cGU9IjMiPjwvdmFsdWU+CiAgICAgPC9CYXNpY0VudHJ5PgogICAgPC9CYXNpY0VudHJ5PgogICAgPEJhc2ljRW50cnk+CiAgICAgPG5hbWU+UG9pbnQyPC9uYW1lPgogICAgIDxmbGFncz42NTY2NjwvZmxhZ3M+CiAgICAgPEJhc2ljRW50cnk+CiAgICAgIDxuYW1lPlg8L25hbWU+CiAgICAgIDxmbGFncz42NjE3ODwvZmxhZ3M+CiAgICAgIDx2YWx1ZSB0eXBlPSIyIj4yOTQ8L3ZhbHVlPgogICAgIDwvQmFzaWNFbnRyeT4KICAgICA8QmFzaWNFbnRyeT4KICAgICAgPG5hbWU+WTwvbmFtZT4KICAgICAgPGZsYWdzPjY2MTc4PC9mbGFncz4KICAgICAgPHZhbHVlIHR5cGU9IjIiPjE0PC92YWx1ZT4KICAgICA8L0Jhc2ljRW50cnk+CiAgICAgPEJhc2ljRW50cnk+CiAgICAgIDxuYW1lPlRleHQ8L25hbWU+CiAgICAgIDxmbGFncz42NjQzNDwvZmxhZ3M+CiAgICAgIDx2YWx1ZSB0eXBlPSIzIj48L3ZhbHVlPgogICAgIDwvQmFzaWNFbnRyeT4KICAgIDwvQmFzaWNFbnRyeT4KICAgIDxCYXNpY0VudHJ5PgogICAgIDxuYW1lPlBvaW50MzwvbmFtZT4KICAgICA8ZmxhZ3M+NjU2NjY8L2ZsYWdzPgogICAgIDxCYXNpY0VudHJ5PgogICAgICA8bmFtZT5YPC9uYW1lPgogICAgICA8ZmxhZ3M+NjYxNzg8L2ZsYWdzPgogICAgICA8dmFsdWUgdHlwZT0iMiI+MzExPC92YWx1ZT4KICAgICA8L0Jhc2ljRW50cnk+CiAgICAgPEJhc2ljRW50cnk+CiAgICAgIDxuYW1lPlk8L25hbWU+CiAgICAgIDxmbGFncz42NjE3ODwvZmxhZ3M+CiAgICAgIDx2YWx1ZSB0eXBlPSIyIj4yODA8L3ZhbHVlPgogICAgIDwvQmFzaWNFbnRyeT4KICAgICA8QmFzaWNFbnRyeT4KICAgICAgPG5hbWU+VGV4dDwvbmFtZT4KICAgICAgPGZsYWdzPjY2NDM0PC9mbGFncz4KICAgICAgPHZhbHVlIHR5cGU9IjMiPjwvdmFsdWU+CiAgICAgPC9CYXNpY0VudHJ5PgogICAgPC9CYXNpY0VudHJ5PgogICA8L0Jhc2ljRW50cnk+CiAgPC9CYXNpY0VudHJ5PgogPC9CYXNpY0VudHJ5PgogPEJhc2ljRW50cnk+CiAgPG5hbWU+RmlsZVR5cGU8L25hbWU+CiAgPGZsYWdzPjY2NDM0PC9mbGFncz4KICA8dmFsdWUgdHlwZT0iMyI+QW5hbHlzaXM8L3ZhbHVlPgogPC9CYXNpY0VudHJ5PgogPEJhc2ljRW50cnk+CiAgPG5hbWU+Q2hlY2tzdW08L25hbWU+CiAgPGZsYWdzPjY2NDM0PC9mbGFncz4KICA8dmFsdWUgdHlwZT0iMyI+MDFmNTE1MmNiYTEzOTU2YmJkN2IwMjUwMTI4NmFmNDU8L3ZhbHVlPgogPC9CYXNpY0VudHJ5Pgo8L0Jhc2ljRW50cnk+Cg==/@MB_EXPERIMENT/0
PEJhc2ljRW50cnk+CiA8bmFtZT5Tb2Z0d2FyZTwvbmFtZT4KIDxmbGFncz4yNjIxNDY8L2ZsYWdzPgogPEJhc2ljRW50cnk+CiAgPG5hbWU+Q29uZmlnVmVyc2lvbjwvbmFtZT4KICA8ZmxhZ3M+MjYzMDQyPC9mbGFncz4KICA8dmFsdWUgdHlwZT0iMyI+MC40LjI1PC92YWx1ZT4KIDwvQmFzaWNFbnRyeT4KIDxCYXNpY0VudHJ5PgogIDxuYW1lPlZhbGlkaXR5S2V5PC9uYW1lPgogIDxmbGFncz4yNjM4MTA8L2ZsYWdzPgogIDx2YWx1ZSB0eXBlPSI2IiBzaXplPSIxMTIiPgpOd0F6QURjQU5BQmhBR0VBTkFBM0FESUFNZ0E1QURFQU1BQXpBR0VBTXdCZkFEQUFNQUF3QURBQVh3QXlBQzRBCk1RQXhBQzRBTVFBNEFERUFOd0F1QURFQU9RQTJBRElBTXdCZkFFMEFZUUJqQUhNQVVRQjFBR0VBYmdCMEFGOEEKTWdBd0FERUFPQUF4QURFQU1RQTBBQT09PC92YWx1ZT4KIDwvQmFzaWNFbnRyeT4KIDxCYXNpY0VudHJ5PgogIDxuYW1lPkV4cGVyaW1lbnQ8L25hbWU+CiAgPGZsYWdzPjI2MjI3NDwvZmxhZ3M+CiAgPEJhc2ljRW50cnk+CiAgIDxuYW1lPlJhY2s8L25hbWU+CiAgIDxmbGFncz4yNjMwNDI8L2ZsYWdzPgogICA8dmFsdWUgdHlwZT0iMyI+U2luZ2xlIHR1YmUgcmFjazwvdmFsdWU+CiAgPC9CYXNpY0VudHJ5PgogIDxCYXNpY0VudHJ5PgogICA8bmFtZT5SYWNrSXNTZWxlY3RhYmxlPC9uYW1lPgogICA8ZmxhZ3M+MjYyNTMwPC9mbGFncz4KICAgPHZhbHVlIHR5cGU9IjEiPjE8L3ZhbHVlPgogIDwvQmFzaWNFbnRyeT4KICA8QmFzaWNFbnRyeT4KICAgPG5hbWU+Q3VycmVudDwvbmFtZT4KICAgPGZsYWdzPjI2Mjc4NjwvZmxhZ3M+CiAgIDx2YWx1ZSB0eXBlPSIyIj4wPC92YWx1ZT4KICA8L0Jhc2ljRW50cnk+CiAgPEJhc2ljRW50cnk+CiAgIDxuYW1lPkZpbGVJZDwvbmFtZT4KICAgPGZsYWdzPjI2Mjc4NjwvZmxhZ3M+CiAgIDx2YWx1ZSB0eXBlPSIyIj4yNDwvdmFsdWU+CiAgPC9CYXNpY0VudHJ5PgogIDxCYXNpY0VudHJ5PgogICA8bmFtZT5GaWxlQmFzZTwvbmFtZT4KICAgPGZsYWdzPjI2MzA0MjwvZmxhZ3M+CiAgIDx2YWx1ZSB0eXBlPSIzIj4zLTMga2I8L3ZhbHVlPgogIDwvQmFzaWNFbnRyeT4KICA8QmFzaWNFbnRyeT4KICAgPG5hbWU+RmlsZUlzQ3VzdG9tPC9uYW1lPgogICA8ZmxhZ3M+MjYyNTMwPC9mbGFncz4KICAgPHZhbHVlIHR5cGU9IjEiPjE8L3ZhbHVlPgogIDwvQmFzaWNFbnRyeT4KICA8QmFzaWNFbnRyeT4KICAgPG5hbWU+UHJvamVjdDwvbmFtZT4KICAgPGZsYWdzPjI2MzA0MjwvZmxhZ3M+CiAgIDx2YWx1ZSB0eXBlPSIzIj5Bbm5leGluVjwvdmFsdWU+CiAgPC9CYXNpY0VudHJ5PgogIDxCYXNpY0VudHJ5PgogICA8bmFtZT5SYWNrUHJvY2Vzc2luZ09yZGVyPC9uYW1lPgogICA8ZmxhZ3M+MjYyNzg2PC9mbGFncz4KICAgPHZhbHVlIHR5cGU9IjIiPjA8L3ZhbHVlPgogIDwvQmFzaWNFbnRyeT4KICA8QmFzaWNFbnRyeT4KICAgPG5hbWU+UmVhZ2VudHM8L25hbWU+CiAgIDxmbGFncz4yNjIyNzQ8L2ZsYWdzPgogICA8QmFzaWNFbnRyeT4KICAgIDxuYW1lPlIxPC9uYW1lPgogICAgPGZsYWdzPjI2MjI3NDwvZmxhZ3M+CiAgICA8QmFzaWNFbnRyeT4KICAgICA8bmFtZT5FeHBpcmF0aW9uRGF0ZTwvbmFtZT4KICAgICA8ZmxhZ3M+MjYzMDQyPC9mbGFncz4KICAgICA8dmFsdWUgdHlwZT0iMyI+PC92YWx1ZT4KICAgIDwvQmFzaWNFbnRyeT4KICAgIDxCYXNpY0VudHJ5PgogICAgIDxuYW1lPkxvdE51bWJlcjwvbmFtZT4KICAgICA8ZmxhZ3M+MjYzMDQyPC9mbGFncz4KICAgICA8dmFsdWUgdHlwZT0iMyI+PC92YWx1ZT4KICAgIDwvQmFzaWNFbnRyeT4KICAgIDxCYXNpY0VudHJ5PgogICAgIDxuYW1lPlJlYWdlbnQ8L25hbWU+CiAgICAgPGZsYWdzPjI2MzA0MjwvZmxhZ3M+CiAgICAgPHZhbHVlIHR5cGU9IjMiPjwvdmFsdWU+CiAgICA8L0Jhc2ljRW50cnk+CiAgICA8QmFzaWNFbnRyeT4KICAgICA8bmFtZT5DYXRlZ29yeTwvbmFtZT4KICAgICA8ZmxhZ3M+MjYzMDQyPC9mbGFncz4KICAgICA8dmFsdWUgdHlwZT0iMyI+PC92YWx1ZT4KICAgIDwvQmFzaWNFbnRyeT4KICAgIDxCYXNpY0VudHJ5PgogICAgIDxuYW1lPkFjdGl2ZTwvbmFtZT4KICAgICA8ZmxhZ3M+MjYyNTMwPC9mbGFncz4KICAgICA8dmFsdWUgdHlwZT0iMSI+MDwvdmFsdWU+CiAgICA8L0Jhc2ljRW50cnk+CiAgICA8QmFzaWNFbnRyeT4KICAgICA8bmFtZT5UaW1lPC9uYW1lPgogICAgIDxmbGFncz4yNjI3ODY8L2ZsYWdzPgogICAgIDx2YWx1ZSB0eXBlPSIyIj4wPC92YWx1ZT4KICAgIDwvQmFzaWNFbnRyeT4KICAgIDxCYXNpY0VudHJ5PgogICAgIDxuYW1lPlRpdGVyPC9uYW1lPgogICAgIDxmbGFncz4yNjI3ODY8L2ZsYWdzPgogICAgIDx2YWx1ZSB0eXBlPSIyIj4wPC92YWx1ZT4KICAgIDwvQmFzaWNFbnRyeT4KICAgIDxCYXNpY0VudHJ5PgogICAgIDxuYW1lPlBhcmFsbGVsPC9uYW1lPgogICAgIDxmbGFncz4yNjI3ODY8L2ZsYWdzPgogICAgIDx2YWx1ZSB0eXBlPSIyIj4wPC92YWx1ZT4KICAgIDwvQmFzaWNFbnRyeT4KICAgIDxCYXNpY0VudHJ5PgogICAgIDxuYW1lPlByaW9yaXR5PC9uYW1lPgogICAgIDxmbGFncz4yNjI3ODY8L2ZsYWdzPgogICAgIDx2YWx1ZSB0eXBlPSIyIj4wPC92YWx1ZT4KICAgIDwvQmFzaWNFbnRyeT4KICAgIDxCYXNpY0VudHJ5PgogICAgIDxuYW1lPk1pblZvbHVtZTwvbmFtZT4KICAgICA8ZmxhZ3M+MjYyNzg2PC9mbGFncz4KICAgICA8dmFsdWUgdHlwZT0iMiI+MDwvdmFsdWU+CiAgICA8L0Jhc2ljRW50cnk+CiAgICA8QmFzaWNFbnRyeT4KICAgICA8bmFtZT5WaXNpYmxlPC9uYW1lPgogICAgIDxmbGFncz4yNjI3ODY8L2ZsYWdzPgogICAgIDx2YWx1ZSB0eXBlPSIyIj4zPC92YWx1ZT4KICAgIDwvQmFzaWNFbnRyeT4KICAgPC9CYXNpY0VudHJ5PgogICA8QmFzaWNFbnRyeT4KICAgIDxuYW1lPlIyPC9uYW1lPgogICAgPGZsYWdzPjI2MjI3NDwvZmxhZ3M+CiAgICA8QmFzaWNFbnRyeT4KICAgICA8bmFtZT5FeHBpcmF0aW9uRGF0ZTwvbmFtZT4KICAgICA8ZmxhZ3M+MjYzMDQyPC9mbGFncz4KICAgICA8dmFsdWUgdHlwZT0iMyI+PC92YWx1ZT4KICAgIDwvQmFzaWNFbnRyeT4KICAgIDxCYXNpY0VudHJ5PgogICAgIDxuYW1lPkxvdE51bWJlcjwvbmFtZT4KICAgICA8ZmxhZ3M+MjYzMDQyPC9mbGFncz4KICAgICA8dmFsdWUgdHlwZT0iMyI+PC92YWx1ZT4KICAgIDwvQmFzaWNFbnRyeT4KICAgIDxCYXNpY0VudHJ5PgogICAgIDxuYW1lPlJlYWdlbnQ8L25hbWU+CiAgICAgPGZsYWdzPjI2MzA0MjwvZmxhZ3M+CiAgICAgPHZhbHVlIHR5cGU9IjMiPjwvdmFsdWU+CiAgICA8L0Jhc2ljRW50cnk+CiAgICA8QmFzaWNFbnRyeT4KICAgICA8bmFtZT5DYXRlZ29yeTwvbmFtZT4KICAgICA8ZmxhZ3M+MjYzMDQyPC9mbGFncz4KICAgICA8dmFsdWUgdHlwZT0iMyI+PC92YWx1ZT4KICAgIDwvQmFzaWNFbnRyeT4KICAgIDxCYXNpY0VudHJ5PgogICAgIDxuYW1lPkFjdGl2ZTwvbmFtZT4KICAgICA8ZmxhZ3M+MjYyNTMwPC9mbGFncz4KICAgICA8dmFsdWUgdHlwZT0iMSI+MDwvdmFsdWU+CiAgICA8L0Jhc2ljRW50cnk+CiAgICA8QmFzaWNFbnRyeT4KICAgICA8bmFtZT5UaW1lPC9uYW1lPgogICAgIDxmbGFncz4yNjI3ODY8L2ZsYWdzPgogICAgIDx2YWx1ZSB0eXBlPSIyIj4wPC92YWx1ZT4KICAgIDwvQmFzaWNFbnRyeT4KICAgIDxCYXNpY0VudHJ5PgogICAgIDxuYW1lPlRpdGVyPC9uYW1lPgogICAgIDxmbGFncz4yNjI3ODY8L2ZsYWdzPgogICAgIDx2YWx1ZSB0eXBlPSIyIj4wPC92YWx1ZT4KICAgIDwvQmFzaWNFbnRyeT4KICAgIDxCYXNpY0VudHJ5PgogICAgIDxuYW1lPlBhcmFsbGVsPC9uYW1lPgogICAgIDxmbGFncz4yNjI3ODY8L2ZsYWdzPgogICAgIDx2YWx1ZSB0eXBlPSIyIj4wPC92YWx1ZT4KICAgIDwvQmFzaWNFbnRyeT4KICAgIDxCYXNpY0VudHJ5PgogICAgIDxuYW1lPlByaW9yaXR5PC9uYW1lPgogICAgIDxmbGFncz4yNjI3ODY8L2ZsYWdzPgogICAgIDx2YWx1ZSB0eXBlPSIyIj4wPC92YWx1ZT4KICAgIDwvQmFzaWNFbnRyeT4KICAgIDxCYXNpY0VudHJ5PgogICAgIDxuYW1lPk1pblZvbHVtZTwvbmFtZT4KICAgICA8ZmxhZ3M+MjYyNzg2PC9mbGFncz4KICAgICA8dmFsdWUgdHlwZT0iMiI+MDwvdmFsdWU+CiAgICA8L0Jhc2ljRW50cnk+CiAgICA8QmFzaWNFbnRyeT4KICAgICA8bmFtZT5WaXNpYmxlPC9uYW1lPgogICAgIDxmbGFncz4yNjI3ODY8L2ZsYWdzPgogICAgIDx2YWx1ZSB0eXBlPSIyIj4zPC92YWx1ZT4KICAgIDwvQmFzaWNFbnRyeT4KICAgPC9CYXNpY0VudHJ5PgogICA8QmFzaWNFbnRyeT4KICAgIDxuYW1lPlIzPC9uYW1lPgogICAgPGZsYWdzPjI2MjI3NDwvZmxhZ3M+CiAgICA8QmFzaWNFbnRyeT4KICAgICA8bmFtZT5FeHBpcmF0aW9uRGF0ZTwvbmFtZT4KICAgICA8ZmxhZ3M+MjYzMDQyPC9mbGFncz4KICAgICA8dmFsdWUgdHlwZT0iMyI+PC92YWx1ZT4KICAgIDwvQmFzaWNFbnRyeT4KICAgIDxCYXNpY0VudHJ5PgogICAgIDxuYW1lPkxvdE51bWJlcjwvbmFtZT4KICAgICA8ZmxhZ3M+MjYzMDQyPC9mbGFncz4KICAgICA8dmFsdWUgdHlwZT0iMyI+PC92YWx1ZT4KICAgIDwvQmFzaWNFbnRyeT4KICAgIDxCYXNpY0VudHJ5PgogICAgIDxuYW1lPlJlYWdlbnQ8L25hbWU+CiAgICAgPGZsYWdzPjI2MzA0MjwvZmxhZ3M+CiAgICAgPHZhbHVlIHR5cGU9IjMiPjwvdmFsdWU+CiAgICA8L0Jhc2ljRW50cnk+CiAgICA8QmFzaWNFbnRyeT4KICAgICA8bmFtZT5DYXRlZ29yeTwvbmFtZT4KICAgICA8ZmxhZ3M+MjYzMDQyPC9mbGFncz4KICAgICA8dmFsdWUgdHlwZT0iMyI+PC92YWx1ZT4KICAgIDwvQmFzaWNFbnRyeT4KICAgIDxCYXNpY0VudHJ5PgogICAgIDxuYW1lPkFjdGl2ZTwvbmFtZT4KICAgICA8ZmxhZ3M+MjYyNTMwPC9mbGFncz4KICAgICA8dmFsdWUgdHlwZT0iMSI+MDwvdmFsdWU+CiAgICA8L0Jhc2ljRW50cnk+CiAgICA8QmFzaWNFbnRyeT4KICAgICA8bmFtZT5UaW1lPC9uYW1lPgogICAgIDxmbGFncz4yNjI3ODY8L2ZsYWdzPgogICAgIDx2YWx1ZSB0eXBlPSIyIj4wPC92YWx1ZT4KICAgIDwvQmFzaWNFbnRyeT4KICAgIDxCYXNpY0VudHJ5PgogICAgIDxuYW1lPlRpdGVyPC9uYW1lPgogICAgIDxmbGFncz4yNjI3ODY8L2ZsYWdzPgogICAgIDx2YWx1ZSB0eXBlPSIyIj4wPC92YWx1ZT4KICAgIDwvQmFzaWNFbnRyeT4KICAgIDxCYXNpY0VudHJ5PgogICAgIDxuYW1lPlBhcmFsbGVsPC9uYW1lPgogICAgIDxmbGFncz4yNjI3ODY8L2ZsYWdzPgogICAgIDx2YWx1ZSB0eXBlPSIyIj4wPC92YWx1ZT4KICAgIDwvQmFzaWNFbnRyeT4KICAgIDxCYXNpY0VudHJ5PgogICAgIDxuYW1lPlByaW9yaXR5PC9uYW1lPgogICAgIDxmbGFncz4yNjI3ODY8L2ZsYWdzPgogICAgIDx2YWx1ZSB0eXBlPSIyIj4wPC92YWx1ZT4KICAgIDwvQmFzaWNFbnRyeT4KICAgIDxCYXNpY0VudHJ5PgogICAgIDxuYW1lPk1pblZvbHVtZTwvbmFtZT4KICAgICA8ZmxhZ3M+MjYyNzg2PC9mbGFncz4KICAgICA8dmFsdWUgdHlwZT0iMiI+MDwvdmFsdWU+CiAgICA8L0Jhc2ljRW50cnk+CiAgICA8QmFzaWNFbnRyeT4KICAgICA8bmFtZT5WaXNpYmxlPC9uYW1lPgogICAgIDxmbGFncz4yNjI3ODY8L2ZsYWdzPgogICAgIDx2YWx1ZSB0eXBlPSIyIj4zPC92YWx1ZT4KICAgIDwvQmFzaWNFbnRyeT4KICAgPC9CYXNpY0VudHJ5PgogICA8QmFzaWNFbnRyeT4KICAgIDxuYW1lPlI0PC9uYW1lPgogICAgPGZsYWdzPjI2MjI3NDwvZmxhZ3M+CiAgICA8QmFzaWNFbnRyeT4KICAgICA8bmFtZT5FeHBpcmF0aW9uRGF0ZTwvbmFtZT4KICAgICA8ZmxhZ3M+MjYzMDQyPC9mbGFncz4KICAgICA8dmFsdWUgdHlwZT0iMyI+PC92YWx1ZT4KICAgIDwvQmFzaWNFbnRyeT4KICAgIDxCYXNpY0VudHJ5PgogICAgIDxuYW1lPkxvdE51bWJlcjwvbmFtZT4KICAgICA8ZmxhZ3M+MjYzMDQyPC9mbGFncz4KICAgICA8dmFsdWUgdHlwZT0iMyI+PC92YWx1ZT4KICAgIDwvQmFzaWNFbnRyeT4KICAgIDxCYXNpY0VudHJ5PgogICAgIDxuYW1lPlJlYWdlbnQ8L25hbWU+CiAgICAgPGZsYWdzPjI2MzA0MjwvZmxhZ3M+CiAgICAgPHZhbHVlIHR5cGU9IjMiPjwvdmFsdWU+CiAgICA8L0Jhc2ljRW50cnk+CiAgICA8QmFzaWNFbnRyeT4KICAgICA8bmFtZT5DYXRlZ29yeTwvbmFtZT4KICAgICA8ZmxhZ3M+MjYzMDQyPC9mbGFncz4KICAgICA8dmFsdWUgdHlwZT0iMyI+PC92YWx1ZT4KICAgIDwvQmFzaWNFbnRyeT4KICAgIDxCYXNpY0VudHJ5PgogICAgIDxuYW1lPkFjdGl2ZTwvbmFtZT4KICAgICA8ZmxhZ3M+MjYyNTMwPC9mbGFncz4KICAgICA8dmFsdWUgdHlwZT0iMSI+MDwvdmFsdWU+CiAgICA8L0Jhc2ljRW50cnk+CiAgICA8QmFzaWNFbnRyeT4KICAgICA8bmFtZT5UaW1lPC9uYW1lPgogICAgIDxmbGFncz4yNjI3ODY8L2ZsYWdzPgogICAgIDx2YWx1ZSB0eXBlPSIyIj4wPC92YWx1ZT4KICAgIDwvQmFzaWNFbnRyeT4KICAgIDxCYXNpY0VudHJ5PgogICAgIDxuYW1lPlRpdGVyPC9uYW1lPgogICAgIDxmbGFncz4yNjI3ODY8L2ZsYWdzPgogICAgIDx2YWx1ZSB0eXBlPSIyIj4wPC92YWx1ZT4KICAgIDwvQmFzaWNFbnRyeT4KICAgIDxCYXNpY0VudHJ5PgogICAgIDxuYW1lPlBhcmFsbGVsPC9uYW1lPgogICAgIDxmbGFncz4yNjI3ODY8L2ZsYWdzPgogICAgIDx2YWx1ZSB0eXBlPSIyIj4wPC92YWx1ZT4KICAgIDwvQmFzaWNFbnRyeT4KICAgIDxCYXNpY0VudHJ5PgogICAgIDxuYW1lPlByaW9yaXR5PC9uYW1lPgogICAgIDxmbGFncz4yNjI3ODY8L2ZsYWdzPgogICAgIDx2YWx1ZSB0eXBlPSIyIj4wPC92YWx1ZT4KICAgIDwvQmFzaWNFbnRyeT4KICAgIDxCYXNpY0VudHJ5PgogICAgIDxuYW1lPk1pblZvbHVtZTwvbmFtZT4KICAgICA8ZmxhZ3M+MjYyNzg2PC9mbGFncz4KICAgICA8dmFsdWUgdHlwZT0iMiI+MDwvdmFsdWU+CiAgICA8L0Jhc2ljRW50cnk+CiAgICA8QmFzaWNFbnRyeT4KICAgICA8bmFtZT5WaXNpYmxlPC9uYW1lPgogICAgIDxmbGFncz4yNjI3ODY8L2ZsYWdzPgogICAgIDx2YWx1ZSB0eXBlPSIyIj4zPC92YWx1ZT4KICAgIDwvQmFzaWNFbnRyeT4KICAgPC9CYXNpY0VudHJ5PgogICA8QmFzaWNFbnRyeT4KICAgIDxuYW1lPlI1PC9uYW1lPgogICAgPGZsYWdzPjI2MjI3NDwvZmxhZ3M+CiAgICA8QmFzaWNFbnRyeT4KICAgICA8bmFtZT5FeHBpcmF0aW9uRGF0ZTwvbmFtZT4KICAgICA8ZmxhZ3M+MjYzMDQyPC9mbGFncz4KICAgICA8dmFsdWUgdHlwZT0iMyI+PC92YWx1ZT4KICAgIDwvQmFzaWNFbnRyeT4KICAgIDxCYXNpY0VudHJ5PgogICAgIDxuYW1lPkxvdE51bWJlcjwvbmFtZT4KICAgICA8ZmxhZ3M+MjYzMDQyPC9mbGFncz4KICAgICA8dmFsdWUgdHlwZT0iMyI+PC92YWx1ZT4KICAgIDwvQmFzaWNFbnRyeT4KICAgIDxCYXNpY0VudHJ5PgogICAgIDxuYW1lPlJlYWdlbnQ8L25hbWU+CiAgICAgPGZsYWdzPjI2MzA0MjwvZmxhZ3M+CiAgICAgPHZhbHVlIHR5cGU9IjMiPjwvdmFsdWU+CiAgICA8L0Jhc2ljRW50cnk+CiAgICA8QmFzaWNFbnRyeT4KICAgICA8bmFtZT5DYXRlZ29yeTwvbmFtZT4KICAgICA8ZmxhZ3M+MjYzMDQyPC9mbGFncz4KICAgICA8dmFsdWUgdHlwZT0iMyI+PC92YWx1ZT4KICAgIDwvQmFzaWNFbnRyeT4KICAgIDxCYXNpY0VudHJ5PgogICAgIDxuYW1lPkFjdGl2ZTwvbmFtZT4KICAgICA8ZmxhZ3M+MjYyNTMwPC9mbGFncz4KICAgICA8dmFsdWUgdHlwZT0iMSI+MDwvdmFsdWU+CiAgICA8L0Jhc2ljRW50cnk+CiAgICA8QmFzaWNFbnRyeT4KICAgICA8bmFtZT5UaW1lPC9uYW1lPgogICAgIDxmbGFncz4yNjI3ODY8L2ZsYWdzPgogICAgIDx2YWx1ZSB0eXBlPSIyIj4wPC92YWx1ZT4KICAgIDwvQmFzaWNFbnRyeT4KICAgIDxCYXNpY0VudHJ5PgogICAgIDxuYW1lPlRpdGVyPC9uYW1lPgogICAgIDxmbGFncz4yNjI3ODY8L2ZsYWdzPgogICAgIDx2YWx1ZSB0eXBlPSIyIj4wPC92YWx1ZT4KICAgIDwvQmFzaWNFbnRyeT4KICAgIDxCYXNpY0VudHJ5PgogICAgIDxuYW1lPlBhcmFsbGVsPC9uYW1lPgogICAgIDxmbGFncz4yNjI3ODY8L2ZsYWdzPgogICAgIDx2YWx1ZSB0eXBlPSIyIj4wPC92YWx1ZT4KICAgIDwvQmFzaWNFbnRyeT4KICAgIDxCYXNpY0VudHJ5PgogICAgIDxuYW1lPlByaW9yaXR5PC9uYW1lPgogICAgIDxmbGFncz4yNjI3ODY8L2ZsYWdzPgogICAgIDx2YWx1ZSB0eXBlPSIyIj4wPC92YWx1ZT4KICAgIDwvQmFzaWNFbnRyeT4KICAgIDxCYXNpY0VudHJ5PgogICAgIDxuYW1lPk1pblZvbHVtZTwvbmFtZT4KICAgICA8ZmxhZ3M+MjYyNzg2PC9mbGFncz4KICAgICA8dmFsdWUgdHlwZT0iMiI+MDwvdmFsdWU+CiAgICA8L0Jhc2ljRW50cnk+CiAgICA8QmFzaWNFbnRyeT4KICAgICA8bmFtZT5WaXNpYmxlPC9uYW1lPgogICAgIDxmbGFncz4yNjI3ODY8L2ZsYWdzPgogICAgIDx2YWx1ZSB0eXBlPSIyIj4yPC92YWx1ZT4KICAgIDwvQmFzaWNFbnRyeT4KICAgPC9CYXNpY0VudHJ5PgogICA8QmFzaWNFbnRyeT4KICAgIDxuYW1lPlI2PC9uYW1lPgogICAgPGZsYWdzPjI2MjI3NDwvZmxhZ3M+CiAgICA8QmFzaWNFbnRyeT4KICAgICA8bmFtZT5FeHBpcmF0aW9uRGF0ZTwvbmFtZT4KICAgICA8ZmxhZ3M+MjYzMDQyPC9mbGFncz4KICAgICA8dmFsdWUgdHlwZT0iMyI+PC92YWx1ZT4KICAgIDwvQmFzaWNFbnRyeT4KICAgIDxCYXNpY0VudHJ5PgogICAgIDxuYW1lPkxvdE51bWJlcjwvbmFtZT4KICAgICA8ZmxhZ3M+MjYzMDQyPC9mbGFncz4KICAgICA8dmFsdWUgdHlwZT0iMyI+PC92YWx1ZT4KICAgIDwvQmFzaWNFbnRyeT4KICAgIDxCYXNpY0VudHJ5PgogICAgIDxuYW1lPlJlYWdlbnQ8L25hbWU+CiAgICAgPGZsYWdzPjI2MzA0MjwvZmxhZ3M+CiAgICAgPHZhbHVlIHR5cGU9IjMiPjwvdmFsdWU+CiAgICA8L0Jhc2ljRW50cnk+CiAgICA8QmFzaWNFbnRyeT4KICAgICA8bmFtZT5DYXRlZ29yeTwvbmFtZT4KICAgICA8ZmxhZ3M+MjYzMDQyPC9mbGFncz4KICAgICA8dmFsdWUgdHlwZT0iMyI+PC92YWx1ZT4KICAgIDwvQmFzaWNFbnRyeT4KICAgIDxCYXNpY0VudHJ5PgogICAgIDxuYW1lPkFjdGl2ZTwvbmFtZT4KICAgICA8ZmxhZ3M+MjYyNTMwPC9mbGFncz4KICAgICA8dmFsdWUgdHlwZT0iMSI+MDwvdmFsdWU+CiAgICA8L0Jhc2ljRW50cnk+CiAgICA8QmFzaWNFbnRyeT4KICAgICA8bmFtZT5UaW1lPC9uYW1lPgogICAgIDxmbGFncz4yNjI3ODY8L2ZsYWdzPgogICAgIDx2YWx1ZSB0eXBlPSIyIj4wPC92YWx1ZT4KICAgIDwvQmFzaWNFbnRyeT4KICAgIDxCYXNpY0VudHJ5PgogICAgIDxuYW1lPlRpdGVyPC9uYW1lPgogICAgIDxmbGFncz4yNjI3ODY8L2ZsYWdzPgogICAgIDx2YWx1ZSB0eXBlPSIyIj4wPC92YWx1ZT4KICAgIDwvQmFzaWNFbnRyeT4KICAgIDxCYXNpY0VudHJ5PgogICAgIDxuYW1lPlBhcmFsbGVsPC9uYW1lPgogICAgIDxmbGFncz4yNjI3ODY8L2ZsYWdzPgogICAgIDx2YWx1ZSB0eXBlPSIyIj4wPC92YWx1ZT4KICAgIDwvQmFzaWNFbnRyeT4KICAgIDxCYXNpY0VudHJ5PgogICAgIDxuYW1lPlByaW9yaXR5PC9uYW1lPgogICAgIDxmbGFncz4yNjI3ODY8L2ZsYWdzPgogICAgIDx2YWx1ZSB0eXBlPSIyIj4wPC92YWx1ZT4KICAgIDwvQmFzaWNFbnRyeT4KICAgIDxCYXNpY0VudHJ5PgogICAgIDxuYW1lPk1pblZvbHVtZTwvbmFtZT4KICAgICA8ZmxhZ3M+MjYyNzg2PC9mbGFncz4KICAgICA8dmFsdWUgdHlwZT0iMiI+MDwvdmFsdWU+CiAgICA8L0Jhc2ljRW50cnk+CiAgICA8QmFzaWNFbnRyeT4KICAgICA8bmFtZT5WaXNpYmxlPC9uYW1lPgogICAgIDxmbGFncz4yNjI3ODY8L2ZsYWdzPgogICAgIDx2YWx1ZSB0eXBlPSIyIj4yPC92YWx1ZT4KICAgIDwvQmFzaWNFbnRyeT4KICAgPC9CYXNpY0VudHJ5PgogICA8QmFzaWNFbnRyeT4KICAgIDxuYW1lPlI3PC9uYW1lPgogICAgPGZsYWdzPjI2MjI3NDwvZmxhZ3M+CiAgICA8QmFzaWNFbnRyeT4KICAgICA8bmFtZT5FeHBpcmF0aW9uRGF0ZTwvbmFtZT4KICAgICA8ZmxhZ3M+MjYzMDQyPC9mbGFncz4KICAgICA8dmFsdWUgdHlwZT0iMyI+PC92YWx1ZT4KICAgIDwvQmFzaWNFbnRyeT4KICAgIDxCYXNpY0VudHJ5PgogICAgIDxuYW1lPkxvdE51bWJlcjwvbmFtZT4KICAgICA8ZmxhZ3M+MjYzMDQyPC9mbGFncz4KICAgICA8dmFsdWUgdHlwZT0iMyI+PC92YWx1ZT4KICAgIDwvQmFzaWNFbnRyeT4KICAgIDxCYXNpY0VudHJ5PgogICAgIDxuYW1lPlJlYWdlbnQ8L25hbWU+CiAgICAgPGZsYWdzPjI2MzA0MjwvZmxhZ3M+CiAgICAgPHZhbHVlIHR5cGU9IjMiPjwvdmFsdWU+CiAgICA8L0Jhc2ljRW50cnk+CiAgICA8QmFzaWNFbnRyeT4KICAgICA8bmFtZT5DYXRlZ29yeTwvbmFtZT4KICAgICA8ZmxhZ3M+MjYzMDQyPC9mbGFncz4KICAgICA8dmFsdWUgdHlwZT0iMyI+PC92YWx1ZT4KICAgIDwvQmFzaWNFbnRyeT4KICAgIDxCYXNpY0VudHJ5PgogICAgIDxuYW1lPkFjdGl2ZTwvbmFtZT4KICAgICA8ZmxhZ3M+MjYyNTMwPC9mbGFncz4KICAgICA8dmFsdWUgdHlwZT0iMSI+MDwvdmFsdWU+CiAgICA8L0Jhc2ljRW50cnk+CiAgICA8QmFzaWNFbnRyeT4KICAgICA8bmFtZT5UaW1lPC9uYW1lPgogICAgIDxmbGFncz4yNjI3ODY8L2ZsYWdzPgogICAgIDx2YWx1ZSB0eXBlPSIyIj4wPC92YWx1ZT4KICAgIDwvQmFzaWNFbnRyeT4KICAgIDxCYXNpY0VudHJ5PgogICAgIDxuYW1lPlRpdGVyPC9uYW1lPgogICAgIDxmbGFncz4yNjI3ODY8L2ZsYWdzPgogICAgIDx2YWx1ZSB0eXBlPSIyIj4wPC92YWx1ZT4KICAgIDwvQmFzaWNFbnRyeT4KICAgIDxCYXNpY0VudHJ5PgogICAgIDxuYW1lPlBhcmFsbGVsPC9uYW1lPgogICAgIDxmbGFncz4yNjI3ODY8L2ZsYWdzPgogICAgIDx2YWx1ZSB0eXBlPSIyIj4wPC92YWx1ZT4KICAgIDwvQmFzaWNFbnRyeT4KICAgIDxCYXNpY0VudHJ5PgogICAgIDxuYW1lPlByaW9yaXR5PC9uYW1lPgogICAgIDxmbGFncz4yNjI3ODY8L2ZsYWdzPgogICAgIDx2YWx1ZSB0eXBlPSIyIj4wPC92YWx1ZT4KICAgIDwvQmFzaWNFbnRyeT4KICAgIDxCYXNpY0VudHJ5PgogICAgIDxuYW1lPk1pblZvbHVtZTwvbmFtZT4KICAgICA8ZmxhZ3M+MjYyNzg2PC9mbGFncz4KICAgICA8dmFsdWUgdHlwZT0iMiI+MDwvdmFsdWU+CiAgICA8L0Jhc2ljRW50cnk+CiAgICA8QmFzaWNFbnRyeT4KICAgICA8bmFtZT5WaXNpYmxlPC9uYW1lPgogICAgIDxmbGFncz4yNjI3ODY8L2ZsYWdzPgogICAgIDx2YWx1ZSB0eXBlPSIyIj4yPC92YWx1ZT4KICAgIDwvQmFzaWNFbnRyeT4KICAgPC9CYXNpY0VudHJ5PgogICA8QmFzaWNFbnRyeT4KICAgIDxuYW1lPlI4PC9uYW1lPgogICAgPGZsYWdzPjI2MjI3NDwvZmxhZ3M+CiAgICA8QmFzaWNFbnRyeT4KICAgICA8bmFtZT5FeHBpcmF0aW9uRGF0ZTwvbmFtZT4KICAgICA8ZmxhZ3M+MjYzMDQyPC9mbGFncz4KICAgICA8dmFsdWUgdHlwZT0iMyI+PC92YWx1ZT4KICAgIDwvQmFzaWNFbnRyeT4KICAgIDxCYXNpY0VudHJ5PgogICAgIDxuYW1lPkxvdE51bWJlcjwvbmFtZT4KICAgICA8ZmxhZ3M+MjYzMDQyPC9mbGFncz4KICAgICA8dmFsdWUgdHlwZT0iMyI+PC92YWx1ZT4KICAgIDwvQmFzaWNFbnRyeT4KICAgIDxCYXNpY0VudHJ5PgogICAgIDxuYW1lPlJlYWdlbnQ8L25hbWU+CiAgICAgPGZsYWdzPjI2MzA0MjwvZmxhZ3M+CiAgICAgPHZhbHVlIHR5cGU9IjMiPjwvdmFsdWU+CiAgICA8L0Jhc2ljRW50cnk+CiAgICA8QmFzaWNFbnRyeT4KICAgICA8bmFtZT5DYXRlZ29yeTwvbmFtZT4KICAgICA8ZmxhZ3M+MjYzMDQyPC9mbGFncz4KICAgICA8dmFsdWUgdHlwZT0iMyI+PC92YWx1ZT4KICAgIDwvQmFzaWNFbnRyeT4KICAgIDxCYXNpY0VudHJ5PgogICAgIDxuYW1lPkFjdGl2ZTwvbmFtZT4KICAgICA8ZmxhZ3M+MjYyNTMwPC9mbGFncz4KICAgICA8dmFsdWUgdHlwZT0iMSI+MDwvdmFsdWU+CiAgICA8L0Jhc2ljRW50cnk+CiAgICA8QmFzaWNFbnRyeT4KICAgICA8bmFtZT5UaW1lPC9uYW1lPgogICAgIDxmbGFncz4yNjI3ODY8L2ZsYWdzPgogICAgIDx2YWx1ZSB0eXBlPSIyIj4wPC92YWx1ZT4KICAgIDwvQmFzaWNFbnRyeT4KICAgIDxCYXNpY0VudHJ5PgogICAgIDxuYW1lPlRpdGVyPC9uYW1lPgogICAgIDxmbGFncz4yNjI3ODY8L2ZsYWdzPgogICAgIDx2YWx1ZSB0eXBlPSIyIj4wPC92YWx1ZT4KICAgIDwvQmFzaWNFbnRyeT4KICAgIDxCYXNpY0VudHJ5PgogICAgIDxuYW1lPlBhcmFsbGVsPC9uYW1lPgogICAgIDxmbGFncz4yNjI3ODY8L2ZsYWdzPgogICAgIDx2YWx1ZSB0eXBlPSIyIj4wPC92YWx1ZT4KICAgIDwvQmFzaWNFbnRyeT4KICAgIDxCYXNpY0VudHJ5PgogICAgIDxuYW1lPlByaW9yaXR5PC9uYW1lPgogICAgIDxmbGFncz4yNjI3ODY8L2ZsYWdzPgogICAgIDx2YWx1ZSB0eXBlPSIyIj4wPC92YWx1ZT4KICAgIDwvQmFzaWNFbnRyeT4KICAgIDxCYXNpY0VudHJ5PgogICAgIDxuYW1lPk1pblZvbHVtZTwvbmFtZT4KICAgICA8ZmxhZ3M+MjYyNzg2PC9mbGFncz4KICAgICA8dmFsdWUgdHlwZT0iMiI+MDwvdmFsdWU+CiAgICA8L0Jhc2ljRW50cnk+CiAgICA8QmFzaWNFbnRyeT4KICAgICA8bmFtZT5WaXNpYmxlPC9uYW1lPgogICAgIDxmbGFncz4yNjI3ODY8L2ZsYWdzPgogICAgIDx2YWx1ZSB0eXBlPSIyIj4yPC92YWx1ZT4KICAgIDwvQmFzaWNFbnRyeT4KICAgPC9CYXNpY0VudHJ5PgogICA8QmFzaWNFbnRyeT4KICAgIDxuYW1lPlMxPC9uYW1lPgogICAgPGZsYWdzPjI2MjI3NDwvZmxhZ3M+CiAgICA8QmFzaWNFbnRyeT4KICAgICA8bmFtZT5FeHBpcmF0aW9uRGF0ZTwvbmFtZT4KICAgICA8ZmxhZ3M+MjYzMDQyPC9mbGFncz4KICAgICA8dmFsdWUgdHlwZT0iMyI+PC92YWx1ZT4KICAgIDwvQmFzaWNFbnRyeT4KICAgIDxCYXNpY0VudHJ5PgogICAgIDxuYW1lPkxvdE51bWJlcjwvbmFtZT4KICAgICA8ZmxhZ3M+MjYzMDQyPC9mbGFncz4KICAgICA8dmFsdWUgdHlwZT0iMyI+PC92YWx1ZT4KICAgIDwvQmFzaWNFbnRyeT4KICAgIDxCYXNpY0VudHJ5PgogICAgIDxuYW1lPlJlYWdlbnQ8L25hbWU+CiAgICAgPGZsYWdzPjI2MzA0MjwvZmxhZ3M+CiAgICAgPHZhbHVlIHR5cGU9IjMiPjwvdmFsdWU+CiAgICA8L0Jhc2ljRW50cnk+CiAgICA8QmFzaWNFbnRyeT4KICAgICA8bmFtZT5DYXRlZ29yeTwvbmFtZT4KICAgICA8ZmxhZ3M+MjYzMDQyPC9mbGFncz4KICAgICA8dmFsdWUgdHlwZT0iMyI+PC92YWx1ZT4KICAgIDwvQmFzaWNFbnRyeT4KICAgIDxCYXNpY0VudHJ5PgogICAgIDxuYW1lPkFjdGl2ZTwvbmFtZT4KICAgICA8ZmxhZ3M+MjYyNTMwPC9mbGFncz4KICAgICA8dmFsdWUgdHlwZT0iMSI+MDwvdmFsdWU+CiAgICA8L0Jhc2ljRW50cnk+CiAgICA8QmFzaWNFbnRyeT4KICAgICA8bmFtZT5UaW1lPC9uYW1lPgogICAgIDxmbGFncz4yNjI3ODY8L2ZsYWdzPgogICAgIDx2YWx1ZSB0eXBlPSIyIj4wPC92YWx1ZT4KICAgIDwvQmFzaWNFbnRyeT4KICAgIDxCYXNpY0VudHJ5PgogICAgIDxuYW1lPlRpdGVyPC9uYW1lPgogICAgIDxmbGFncz4yNjI3ODY8L2ZsYWdzPgogICAgIDx2YWx1ZSB0eXBlPSIyIj4wPC92YWx1ZT4KICAgIDwvQmFzaWNFbnRyeT4KICAgIDxCYXNpY0VudHJ5PgogICAgIDxuYW1lPlBhcmFsbGVsPC9uYW1lPgogICAgIDxmbGFncz4yNjI3ODY8L2ZsYWdzPgogICAgIDx2YWx1ZSB0eXBlPSIyIj4wPC92YWx1ZT4KICAgIDwvQmFzaWNFbnRyeT4KICAgIDxCYXNpY0VudHJ5PgogICAgIDxuYW1lPlByaW9yaXR5PC9uYW1lPgogICAgIDxmbGFncz4yNjI3ODY8L2ZsYWdzPgogICAgIDx2YWx1ZSB0eXBlPSIyIj4wPC92YWx1ZT4KICAgIDwvQmFzaWNFbnRyeT4KICAgIDxCYXNpY0VudHJ5PgogICAgIDxuYW1lPk1pblZvbHVtZTwvbmFtZT4KICAgICA8ZmxhZ3M+MjYyNzg2PC9mbGFncz4KICAgICA8dmFsdWUgdHlwZT0iMiI+MDwvdmFsdWU+CiAgICA8L0Jhc2ljRW50cnk+CiAgICA8QmFzaWNFbnRyeT4KICAgICA8bmFtZT5WaXNpYmxlPC9uYW1lPgogICAgIDxmbGFncz4yNjI3ODY8L2ZsYWdzPgogICAgIDx2YWx1ZSB0eXBlPSIyIj43PC92YWx1ZT4KICAgIDwvQmFzaWNFbnRyeT4KICAgPC9CYXNpY0VudHJ5PgogICA8QmFzaWNFbnRyeT4KICAgIDxuYW1lPlMyPC9uYW1lPgogICAgPGZsYWdzPjI2MjI3NDwvZmxhZ3M+CiAgICA8QmFzaWNFbnRyeT4KICAgICA8bmFtZT5FeHBpcmF0aW9uRGF0ZTwvbmFtZT4KICAgICA8ZmxhZ3M+MjYzMDQyPC9mbGFncz4KICAgICA8dmFsdWUgdHlwZT0iMyI+PC92YWx1ZT4KICAgIDwvQmFzaWNFbnRyeT4KICAgIDxCYXNpY0VudHJ5PgogICAgIDxuYW1lPkxvdE51bWJlcjwvbmFtZT4KICAgICA8ZmxhZ3M+MjYzMDQyPC9mbGFncz4KICAgICA8dmFsdWUgdHlwZT0iMyI+PC92YWx1ZT4KICAgIDwvQmFzaWNFbnRyeT4KICAgIDxCYXNpY0VudHJ5PgogICAgIDxuYW1lPlJlYWdlbnQ8L25hbWU+CiAgICAgPGZsYWdzPjI2MzA0MjwvZmxhZ3M+CiAgICAgPHZhbHVlIHR5cGU9IjMiPjwvdmFsdWU+CiAgICA8L0Jhc2ljRW50cnk+CiAgICA8QmFzaWNFbnRyeT4KICAgICA8bmFtZT5DYXRlZ29yeTwvbmFtZT4KICAgICA8ZmxhZ3M+MjYzMDQyPC9mbGFncz4KICAgICA8dmFsdWUgdHlwZT0iMyI+PC92YWx1ZT4KICAgIDwvQmFzaWNFbnRyeT4KICAgIDxCYXNpY0VudHJ5PgogICAgIDxuYW1lPkFjdGl2ZTwvbmFtZT4KICAgICA8ZmxhZ3M+MjYyNTMwPC9mbGFncz4KICAgICA8dmFsdWUgdHlwZT0iMSI+MDwvdmFsdWU+CiAgICA8L0Jhc2ljRW50cnk+CiAgICA8QmFzaWNFbnRyeT4KICAgICA8bmFtZT5UaW1lPC9uYW1lPgogICAgIDxmbGFncz4yNjI3ODY8L2ZsYWdzPgogICAgIDx2YWx1ZSB0eXBlPSIyIj4wPC92YWx1ZT4KICAgIDwvQmFzaWNFbnRyeT4KICAgIDxCYXNpY0VudHJ5PgogICAgIDxuYW1lPlRpdGVyPC9uYW1lPgogICAgIDxmbGFncz4yNjI3ODY8L2ZsYWdzPgogICAgIDx2YWx1ZSB0eXBlPSIyIj4wPC92YWx1ZT4KICAgIDwvQmFzaWNFbnRyeT4KICAgIDxCYXNpY0VudHJ5PgogICAgIDxuYW1lPlBhcmFsbGVsPC9uYW1lPgogICAgIDxmbGFncz4yNjI3ODY8L2ZsYWdzPgogICAgIDx2YWx1ZSB0eXBlPSIyIj4wPC92YWx1ZT4KICAgIDwvQmFzaWNFbnRyeT4KICAgIDxCYXNpY0VudHJ5PgogICAgIDxuYW1lPlByaW9yaXR5PC9uYW1lPgogICAgIDxmbGFncz4yNjI3ODY8L2ZsYWdzPgogICAgIDx2YWx1ZSB0eXBlPSIyIj4wPC92YWx1ZT4KICAgIDwvQmFzaWNFbnRyeT4KICAgIDxCYXNpY0VudHJ5PgogICAgIDxuYW1lPk1pblZvbHVtZTwvbmFtZT4KICAgICA8ZmxhZ3M+MjYyNzg2PC9mbGFncz4KICAgICA8dmFsdWUgdHlwZT0iMiI+MDwvdmFsdWU+CiAgICA8L0Jhc2ljRW50cnk+CiAgICA8QmFzaWNFbnRyeT4KICAgICA8bmFtZT5WaXNpYmxlPC9uYW1lPgogICAgIDxmbGFncz4yNjI3ODY8L2ZsYWdzPgogICAgIDx2YWx1ZSB0eXBlPSIyIj43PC92YWx1ZT4KICAgIDwvQmFzaWNFbnRyeT4KICAgPC9CYXNpY0VudHJ5PgogIDwvQmFzaWNFbnRyeT4KICA8QmFzaWNFbnRyeT4KICAgPG5hbWU+U2FtcGxlczwvbmFtZT4KICAgPGZsYWdzPjI2MjI3NDwvZmxhZ3M+CiAgIDxCYXNpY0VudHJ5PgogICAgPG5hbWU+MDwvbmFtZT4KICAgIDxmbGFncz4yNjIyNzQ8L2ZsYWdzPgogICAgPEJhc2ljRW50cnk+CiAgICAgPG5hbWU+QW5ub3RhdGlvbjwvbmFtZT4KICAgICA8ZmxhZ3M+MjYzMDQyPC9mbGFncz4KICAgICA8dmFsdWUgdHlwZT0iMyI+VmlvQmx1ZQpWaW9HcmVlbgpGSVRDClBFClBlckNQLVZpbzcwMApQRS1WaW83NzAKQVBDCkFQQy1WaW83NzA8L3ZhbHVlPgogICAgPC9CYXNpY0VudHJ5PgogICAgPEJhc2ljRW50cnk+CiAgICAgPG5hbWU+UmVhZ2VudHM8L25hbWU+CiAgICAgPGZsYWdzPjI2MzU1NDwvZmxhZ3M+CiAgICAgPHZhbHVlIHR5cGU9IjUiPjB4MDwvdmFsdWU+CiAgICA8L0Jhc2ljRW50cnk+CiAgICA8QmFzaWNFbnRyeT4KICAgICA8bmFtZT5GbG93UmF0ZTwvbmFtZT4KICAgICA8ZmxhZ3M+MjYzMDQyPC9mbGFncz4KICAgICA8dmFsdWUgdHlwZT0iMyI+TG93PC92YWx1ZT4KICAgIDwvQmFzaWNFbnRyeT4KICAgIDxCYXNpY0VudHJ5PgogICAgIDxuYW1lPkF1dG9GbG93UmF0ZTwvbmFtZT4KICAgICA8ZmxhZ3M+MjYyNTMwPC9mbGFncz4KICAgICA8dmFsdWUgdHlwZT0iMSI+MDwvdmFsdWU+CiAgICA8L0Jhc2ljRW50cnk+CiAgICA8QmFzaWNFbnRyeT4KICAgICA8bmFtZT5FdmVudExpbWl0PC9uYW1lPgogICAgIDxmbGFncz4yNjI3ODY8L2ZsYWdzPgogICAgIDx2YWx1ZSB0eXBlPSIyIj4xMDAwMDwvdmFsdWU+CiAgICA8L0Jhc2ljRW50cnk+CiAgICA8QmFzaWNFbnRyeT4KICAgICA8bmFtZT5FdmVudExpbWl0ZWQ8L25hbWU+CiAgICAgPGZsYWdzPjI2MjUzMDwvZmxhZ3M+CiAgICAgPHZhbHVlIHR5cGU9IjEiPjE8L3ZhbHVlPgogICAgPC9CYXNpY0VudHJ5PgogICAgPEJhc2ljRW50cnk+CiAgICAgPG5hbWU+R2F0ZTwvbmFtZT4KICAgICA8ZmxhZ3M+MjYzMDQyPC9mbGFncz4KICAgICA8dmFsdWUgdHlwZT0iMyI+bGl2ZVxQMVxQMjwvdmFsdWU+CiAgICA8L0Jhc2ljRW50cnk+CiAgICA8QmFzaWNFbnRyeT4KICAgICA8bmFtZT5HYXRlRmxhZ3M8L25hbWU+CiAgICAgPGZsYWdzPjI2Mjc4NjwvZmxhZ3M+CiAgICAgPHZhbHVlIHR5cGU9IjIiPjM8L3ZhbHVlPgogICAgPC9CYXNpY0VudHJ5PgogICAgPEJhc2ljRW50cnk+CiAgICAgPG5hbWU+TW9kZTwvbmFtZT4KICAgICA8ZmxhZ3M+MjYzMDQyPC9mbGFncz4KICAgICA8dmFsdWUgdHlwZT0iMyI+U3RhbmRhcmQ8L3ZhbHVlPgogICAgPC9CYXNpY0VudHJ5PgogICAgPEJhc2ljRW50cnk+CiAgICAgPG5hbWU+U2VwYXJhdGlvblZvbHVtZTwvbmFtZT4KICAgICA8ZmxhZ3M+MjYyNzg2PC9mbGFncz4KICAgICA8dmFsdWUgdHlwZT0iMiI+MjAwPC92YWx1ZT4KICAgIDwvQmFzaWNFbnRyeT4KICAgIDxCYXNpY0VudHJ5PgogICAgIDxuYW1lPlNhbXBsZVZvbHVtZTwvbmFtZT4KICAgICA8ZmxhZ3M+MjYyNzg2PC9mbGFncz4KICAgICA8dmFsdWUgdHlwZT0iMiI+NDA8L3ZhbHVlPgogICAgPC9CYXNpY0VudHJ5PgogICAgPEJhc2ljRW50cnk+CiAgICAgPG5hbWU+UGVyZm9ybUF1dG9MYWJlbGluZzwvbmFtZT4KICAgICA8ZmxhZ3M+MjYyNTMwPC9mbGFncz4KICAgICA8dmFsdWUgdHlwZT0iMSI+MDwvdmFsdWU+CiAgICA8L0Jhc2ljRW50cnk+CiAgICA8QmFzaWNFbnRyeT4KICAgICA8bmFtZT5NaXhpbmdQYXJhbWV0ZXJzPC9uYW1lPgogICAgIDxmbGFncz4yNjIyNzQ8L2ZsYWdzPgogICAgPC9CYXNpY0VudHJ5PgogICAgPEJhc2ljRW50cnk+CiAgICAgPG5hbWU+TWl4aW5nRnJlcXVlbmN5PC9uYW1lPgogICAgIDxmbGFncz4yNjI3ODY8L2ZsYWdzPgogICAgIDx2YWx1ZSB0eXBlPSIyIj4wPC92YWx1ZT4KICAgIDwvQmFzaWNFbnRyeT4KICAgIDxCYXNpY0VudHJ5PgogICAgIDxuYW1lPk1peGluZ0R1cmF0aW9uPC9uYW1lPgogICAgIDxmbGFncz4yNjI3ODY8L2ZsYWdzPgogICAgIDx2YWx1ZSB0eXBlPSIyIj4wPC92YWx1ZT4KICAgIDwvQmFzaWNFbnRyeT4KICAgIDxCYXNpY0VudHJ5PgogICAgIDxuYW1lPk1peGluZ0FsZ29yaXRobTwvbmFtZT4KICAgICA8ZmxhZ3M+MjYyNzg2PC9mbGFncz4KICAgICA8dmFsdWUgdHlwZT0iMiI+MDwvdmFsdWU+CiAgICA8L0Jhc2ljRW50cnk+CiAgICA8QmFzaWNFbnRyeT4KICAgICA8bmFtZT5NaXhpbmdEZXZpY2U8L25hbWU+CiAgICAgPGZsYWdzPjI2MzA0MjwvZmxhZ3M+CiAgICAgPHZhbHVlIHR5cGU9IjMiPk5vbmVNaXhlcjwvdmFsdWU+CiAgICA8L0Jhc2ljRW50cnk+CiAgICA8QmFzaWNFbnRyeT4KICAgICA8bmFtZT5NaXhpbmdLZXk8L25hbWU+CiAgICAgPGZsYWdzPjI2MzA0MjwvZmxhZ3M+CiAgICAgPHZhbHVlIHR5cGU9IjMiPk9mZjwvdmFsdWU+CiAgICA8L0Jhc2ljRW50cnk+CiAgICA8QmFzaWNFbnRyeT4KICAgICA8bmFtZT5NaXhpbmdOYW1lPC9uYW1lPgogICAgIDxmbGFncz4yNjMwNDI8L2ZsYWdzPgogICAgIDx2YWx1ZSB0eXBlPSIzIj5PZmY8L3ZhbHVlPgogICAgPC9CYXNpY0VudHJ5PgogICAgPEJhc2ljRW50cnk+CiAgICAgPG5hbWU+VXNlTGlxdWlkRGV0ZWN0aW9uPC9uYW1lPgogICAgIDxmbGFncz4yNjI1MzA8L2ZsYWdzPgogICAgIDx2YWx1ZSB0eXBlPSIxIj4wPC92YWx1ZT4KICAgIDwvQmFzaWNFbnRyeT4KICAgIDxCYXNpY0VudHJ5PgogICAgIDxuYW1lPlNhbXBsZUlkPC9uYW1lPgogICAgIDxmbGFncz4yNjMwNDI8L2ZsYWdzPgogICAgIDx2YWx1ZSB0eXBlPSIzIj48L3ZhbHVlPgogICAgPC9CYXNpY0VudHJ5PgogICAgPEJhc2ljRW50cnk+CiAgICAgPG5hbWU+UGF0aWVudElkPC9uYW1lPgogICAgIDxmbGFncz4yNjMwNDI8L2ZsYWdzPgogICAgIDx2YWx1ZSB0eXBlPSIzIj48L3ZhbHVlPgogICAgPC9CYXNpY0VudHJ5PgogICAgPEJhc2ljRW50cnk+CiAgICAgPG5hbWU+R3JvdXA8L25hbWU+CiAgICAgPGZsYWdzPjI2Mjc4NjwvZmxhZ3M+CiAgICAgPHZhbHVlIHR5cGU9IjIiPjA8L3ZhbHVlPgogICAgPC9CYXNpY0VudHJ5PgogICAgPEJhc2ljRW50cnk+CiAgICAgPG5hbWU+U3RhdGU8L25hbWU+CiAgICAgPGZsYWdzPjI2Mjc4NjwvZmxhZ3M+CiAgICAgPHZhbHVlIHR5cGU9IjIiPjI8L3ZhbHVlPgogICAgPC9CYXNpY0VudHJ5PgogICAgPEJhc2ljRW50cnk+CiAgICAgPG5hbWU+QWR2YW5jZWQ8L25hbWU+CiAgICAgPGZsYWdzPjI2Mjc4NjwvZmxhZ3M+CiAgICAgPHZhbHVlIHR5cGU9IjIiPjE8L3ZhbHVlPgogICAgPC9CYXNpY0VudHJ5PgogICAgPEJhc2ljRW50cnk+CiAgICAgPG5hbWU+QW5hbHlzaXNUZW1wbGF0ZTwvbmFtZT4KICAgICA8ZmxhZ3M+MjYzMDQyPC9mbGFncz4KICAgICA8dmFsdWUgdHlwZT0iMyI+PC92YWx1ZT4KICAgIDwvQmFzaWNFbnRyeT4KICAgIDxCYXNpY0VudHJ5PgogICAgIDxuYW1lPkluc3RydW1lbnRTZXR0aW5nPC9uYW1lPgogICAgIDxmbGFncz4yNjMwNDI8L2ZsYWdzPgogICAgIDx2YWx1ZSB0eXBlPSIzIj48L3ZhbHVlPgogICAgPC9CYXNpY0VudHJ5PgogICAgPEJhc2ljRW50cnk+CiAgICAgPG5hbWU+QWR2YW5jZWRNb2RlPC9uYW1lPgogICAgIDxmbGFncz4yNjMwNDI8L2ZsYWdzPgogICAgIDx2YWx1ZSB0eXBlPSIzIj48L3ZhbHVlPgogICAgPC9CYXNpY0VudHJ5PgogICAgPEJhc2ljRW50cnk+CiAgICAgPG5hbWU+QWR2YW5jZWRTdWJNb2RlPC9uYW1lPgogICAgIDxmbGFncz4yNjMwNDI8L2ZsYWdzPgogICAgIDx2YWx1ZSB0eXBlPSIzIj48L3ZhbHVlPgogICAgPC9CYXNpY0VudHJ5PgogICA8L0Jhc2ljRW50cnk+CiAgPC9CYXNpY0VudHJ5PgogPC9CYXNpY0VudHJ5PgogPEJhc2ljRW50cnk+CiAgPG5hbWU+Q29uZmlndXJhdGlvbjwvbmFtZT4KICA8ZmxhZ3M+MjYzMDQyPC9mbGFncz4KICA8dmFsdWUgdHlwZT0iMyI+Rkw4PC92YWx1ZT4KIDwvQmFzaWNFbnRyeT4KIDxCYXNpY0VudHJ5PgogIDxuYW1lPkZpbGVUeXBlPC9uYW1lPgogIDxmbGFncz4yNjMwNDI8L2ZsYWdzPgogIDx2YWx1ZSB0eXBlPSIzIj5FeHBlcmltZW50PC92YWx1ZT4KIDwvQmFzaWNFbnRyeT4KIDxCYXNpY0VudHJ5PgogIDxuYW1lPkNoZWNrc3VtPC9uYW1lPgogIDxmbGFncz4yNjI5MTQ8L2ZsYWdzPgogIDx2YWx1ZSB0eXBlPSIzIj40MGE2MDAyMmNlOGQ2Y2U3OWQ5NDZiZmQwMDZlZjUwOTwvdmFsdWU+CiA8L0Jhc2ljRW50cnk+CjwvQmFzaWNFbnRyeT4K/@MB_WELLINFOS/d2lzIDEgMSAxNiBTaW5nbGUgdHViZSByYWNrIDAgMCAwIDAgMTEgMjAyMi1TZXAtMTkgOCAxNjoyNDoxMiA=/@MB_SESSIONID/2f04f9b8-1bf6-4f0d-9918-cc0bc493250f/   63532                                                                                                                ,Ö8wÌ+2wÌ+2' :Ð3?ÚZÉ>[:d?¼ç&?«Å>fOX?('ï8ÂPê9¤>µ:u!>:zt?ý19wÌ«2wÌ«2' :Dc?!ÚÈ>Õ?ÔRU?©dÎ>LL?hÊd9O_¢9¾[´>9®:(J:m\?Os9YÙ3YÙ3' :TÅP?§`?EN?&á;?Âþ>IË<?§ëC:D:6t?	;&£:W?¨á9wÌ+3wÌ+3' :¾ë$?ñÇ>)S?Ì:?¬½>¡@?Áµ¸º9Ý½~Q:cÅK:?!9¿V3¿V3' :Ù¢?ñ±Å>oÄA?íúå>àk¥>Sô1?È9æû9ÓÌb>ß	:7W:Ï]?Î¥9YÙ3YÙ3' :t3?FZá>zK?¬1?ÒÃ>u½0?t¥8f8rÙø>¹:ôå":÷Ôà>J²9èR3èR3' :?òpÎ>©f6?EÂ´>¾å> A*?n:Å¸W¿z9\I¾.µ9Q+Þ9BÑ>AÏ9wÌ«3wÌ«3' :Ó>%M>éA?UQ?wÜÏ>±ª6?uI8Â9a
º=Îþ8é9Ø@®=(ñ9FÁ3FÁ3' :2?G³Î>­6?¦Ë>hF>ì-?8K¸Fª9s½¶O:á¯:´U>??C:¿Ö3¿Ö3' :ÇV?¬Å?ËL?]U?ø³?>B?÷9Â9v?Ùd;a;Oá@?ij:$9ì3$9ì3' :PÐ?5ø?2?ÊJ?5Î>¹Ûz?F
9Pe9Ëyp>>
;qÎ§:æR?õ/:YÙ4YÙ4' :ZÐ=)=.¸*? s½='-=!P?ÐC¹P·Ê8FHw¿@~	¸¬Ù9ùåù½Ä[#:!4!4' :Ç¡?-õÀ>e;=?«>ê_>ÅÇ)?²
7TZ9ªñ¥<Û0Q:ïù1:s?É:èR4èR4' :øå?Ù¯>¾VS?²s÷>:¥>K?ì¸Ce,9×á½Ð3<:2zÔ9³Àb?Ö:°!4°!4' :Ô&?rÙ>,iD?Äü?Èµ>Òù;?½Ð6	9©ø;¨ïß:§:1ú6?\:wÌ+4wÌ+4' :èU,?,î>Ûð8?C£>MÄ[>"4?P¦³8èÄk9¤C>±«p¸£Õ 9¿½:>64>64' :]ð>5¢>)1=?êÏ>Û>`ª,?É{Ò¸º	9ÏcÀ¾d(:H:µ6?´æ:FA4FA4' :Ìö>¹Ø£>M©@?µ>ï%L>r0?Èe¹×T^9Cæ¿ô;ï9´Ä²9NK+?C@ :ÍL4ÍL4' :J?dæ>ûd`?þi?&p´>êûS?âúK9A:&9?ïß:ã'£:û®/?NC²:¿V4¿V4' :jz0?ðë>
|??Ìä>Ö§>K~.?Âq¸çõ8¸{¾p¬:Bk:õ
?MÅ:\|a4\|a4' :þµ?tÅ>R:?±ì>w¯>=,?	î¸Ç¾G9Ê´½è£e:â´:"Ç<?óÚÊ:$9l4$9l4' :0/­>ôqJ> ÿZ?µ´?ÚCË>û7?üøc9Ö9/À>À|³:ùß:³)?Î~Ï:ëõv4ëõv4' :Âp.?³ÐÙ>sM?Y×ñ>A`¢>V¤>?¼mÏ7ÕåP93~="Óî:Ó:ñUA?Ô:YÙ4YÙ4' :?ï>N^ >õ>?>ØuG>È´*?þA8ì(9?¬=o5¿:^j:)ÛP?QÑØ:½74½74' :U?Õó¶>û?6¼?B¾.?åÝ?4"9ÔÁ¼9gTÎ>Ð:¶æp:£]?`hê:!4!4' :è>7?<8Ý>GT?¸9?¹¦>ÒkF?ñ9«´9Ý4Z>1j:}):÷.1?üð:ô4ô4' :U/?¶>ÇÑ:?0(?Ïâ²>g7?¥ÿ·y«9ØÔ>½t¿9ë Ë9Y4º> ó:èR4èR4' :àö>B[£>]2A?'ß?:x½>sÓ0?}XÕ·@ê9ÒÊÁ½ó';ÐÙÏ:Td+?qe;L±4L±4' :Ü5?k é>ÖðF?ãÓ?A¤Ã>[=?ÌMO9f9Ò5æ>àë9RuÕ9@q
?ÿj;°¡4°¡4' :Á©[=¡î=2?{=¼^=	e ?Òw19Ã³9»|>noð;¸«;©83?Ò%;n¦4n¦4' :ßL?`
ù>¸VR?<
Y?]¡	?3ÝI?É
9á9
>`µW:æ
¿9{?ê;wÌ«4wÌ«4' :æ,>,P/>=OH?¶w?p-Û>.k4?Wô={ñª<ô_?_»©<í6T<ÀL?å7;Û*±4Û*±4' :±¤>á#;>èN?»m¤>j>£k3?(2¸N­89Ë<¾ÜZ<«´;¯~U?â;>¶4>¶4' :1Y?´>#úW?þ»?L´>|É6?L¹Lu9Õ[¾­:÷Òw:M3?Û;¢ç»4¢ç»4' :\??z>hQR?ÆÄl?¢2?Û£S?ä¼9&Wº9v÷Ê>^:®9õH?1;FÁ4FÁ4' :2÷?9HÄ>C?ÖïÙ>uû>MÃ8?[½d¸"V9ê8¾Nus:è»':@É9?h;j¤Æ4j¤Æ4' :Ôö2?kB»>Þ¨t?ÌÞ&?J@Ì>þ%Q?+JÀ8XîO9&¾l>äÍÏ9ý±9I3?uk ;ÍÌ4ÍÌ4' :¾>Ìy>tmC?P¨>ÚÕw>Û-?	o88 9Éa>(:.(M:(?b½";1aÑ41aÑ4' :1kè<X¨<	|0?iØ;Mq£;0¡)?ßó¸(X¢8?¿ï7ªßA9ñ&=,);¿Ö4¿Ö4' :³é?O>¥Uz?
À?þQ?b·j?QÊ½9àv­9?Û!¢:xf:h4?î+;øÜ4øÜ4' :þ Ø>Óò>,X?zPã>·É>ö@?àÂ¸ðG9Gfx¾´<viÁ;#ðO?~¤2;\|á4\|á4' :Ë?æaÉ>=G?±?[@à>N4?]	7?hª9.çM<eY:V:®	?g5;ÀÚæ4ÀÚæ4' :"A?õíÄ>á>?q?¦Ê>ë;5?0,9xy9s>HõÜ:L:ËD? O;;$9ì4$9ì4' :&?_´>ù<?@+ê>Ê$§>T3?»q8ç8¨>Ùc:öóD:7®.?Î=;ñ4ñ4' :~¼%?¥¢Í>-TN?Qþ?à©;?ì'G?¼k9Tì9E[>,ª;®:;wx?#,>;ëõö4ëõö4' :uz¯>äØJ>¥u]?7\k?¢b?l²E?iñ==p o?Þ×<½ô_<ÎXv?z)@;OTü4OTü4' :JhØ>W>¼úC?t´>6°\>ú/?-Ç79ÎH
9&?ü:þå?:ê7N?iLO;YÙ5YÙ5' :mÃ>­|>¤ËE?`e
?\Ã>_Z5?ML&;¾ñ:+0?B:í7:v??ÈÌV;55' :R>ÏHª=ÙHV?2@?Ûp?ÊÀ9?<Ä1<èV?=k;]¨È: Ä,?¯ÿY;½75½75' :í°>ÇÇk>@@?Ã-×>K>Æ6?þ6úA8WÕ=ë3]<S»
<hL?K
`;ïæ5ïæ5' :Í7>VÝí=¸E?ô¿O?©³?Kt0?ùØ;)ñ;;Ú??¥Ì<|,<0C?6Âb;!5!5' :÷À?\¶Î>§????qÏ>v¸6?üXv9:òL9Û?»ôÛ:MW:P?eGc;SE5SE5' :Ô-?Ôí>ä\;?à
ô>ñµ>ô¯+?-µ¸9{¾$Y:1¥":ä@+?o
o;ô5ô5' :KÆ><>ñ¯C?®Ü>û>¹0?#|%8ôbª8®¢x>¼Q°:£z:B4?îmr;¶£5¶£5' :èøê>Â>ÄO?Ýç>kS>Ñ«0?ùÄ·8øà9±e®>-wu:ÇÚB:?!?Ö;èR5èR5' :±³>l>É?B?¬d¿>Ð>Z4?ÙÌ7í8Rã.>Æu:ã[:9ñ?V¥;55' :x£?°>F?]?DØ>pü0?q$¸&W94ÈÃ½JËÕ:)ú§:±é"?i;L±5L±5' :¶
?¤x­>¥ªN?àB?Ù??¿@?	Z)9ÑmE9ÔÛ>«:AR9:ëéB?I;~`5~`5' :ÌÈ?³>OÌ=?|?1²¿>@+?ñV9¬d 9jÖ>S°Õ;wx; d3?
\;°!5°!5' :8R?Lè>ÈÀg?S&?dÕ>^>H?À¸Ü9>è¾ß:¶!Ò9à!?6/;á¾#5á¾#5' :¯5?JJá>Â³M?ý4?o»ñ>Ì«??Jl9¥*C9{Q?ð~¬:z¼_:Ú^E?N[;n&5n&5' :ë8M>s×>é6?½ç`>*',>ü8'?¯,H:<:(æ?KÛo<T%<³9?¥;E)5E)5' :Wê>®¼>÷<?qª>·Úl>r,?Á¿¸T9sg¾!®: j:KR(?Äµ;wÌ+5wÌ+5' :G>>5×2>nL=?i{>j7>ds/?ä¶Ù­	9Âõx¼&{,:¡.¢9Ö ?;©{.5©{.5' :Â<?9_¸>¨TA?/y¡>¦Re>ñA4?w9ãÃ9&{L>Ña9tB®9C«¥>»;Û*15Û*15' :ÃU?üÆ>ù@?ºXë>´­>l-?WÁn8Øµ+9bú1>n!:ê:v?¶Û;
Ú35
Ú35' :Nõ>´££>~á??¬§À>B>}y/?c(9ðI9nÖ>Â÷ç9Îýà9ø?5ò;>65>65' :hÖÖ>8>ºhF?F¾À>¶2>®89?4Í8Ô}9#>xMH:wÚ9M«j?ú
;p895p895' :°À	>í8É=@/?yò
>ÜÙ=¥ü&?8Ü9xËÐ9°=?D½:X:¿`?R;¢ç;5¢ç;5' :Õ*?¦ªå>´=?WÈø?qÁ¤?þGA?vÍ÷7nÑ=9Æ§=ªG;T;"¿?ôO;Ô>5Ô>5' :_²õ<Rä¶<ô+?&;Jín;Xþ?hI´¸C´9}¾Fº8ôé8u>«A£;FA5FA5' :F?0¯>ñ??ªG>uE>ÿ0?0·µ9Vy¼ì9§Â9}U?Q¥;8õC58õC5' :ê$d?o?ïß;?.ü>(·>9 0?Y
;99[ä§>ì|p:óð-:rø0?Ív¥;j¤F5j¤F5' :Õä>£>E?5w?'`4?bm/?]K9íï9çüX>\Î<¤©¥;+QP?{Ì¯;SI5SI5' :2põ>W£>¬¸@?A§>Ér>Î(0?vØ19zÉ9)¼,?i&Ù9½>9ÿ¸?â³;ÍL5ÍL5' :±ò>Kl>ÛB?>¼>[k>H-?¢{8ØI9Õ>wÖ:üÌÝ9Éï?[û³;ÿ±N5ÿ±N5' :{iù>%¬©>·'<?c ¨>p>¶L3?&U¸ù´ð8á°b¾'Ö:î9÷4"?©â¶;1aQ51aQ5' :sj?S:²>¢B?ð,¨>
Yy>©,?5§¥¸4õ9R¾3~	:ùÑ9Ó¡'?B·;cT5cT5' :Ýúç>Ø]>SR:?¯°>é>Ã£.?® ñ¸£*I9µ¾¾ûÀÎ9
ü¥9p?A7·;¿V5¿V5' :,Õ?+¦>î]?E?ülH?Í~J?_Ù9ôê9XØì>wë:cÎ:Q?·¸;ÇnY5ÇnY5' : d>WE5>WëK?è\®>×£r>©ö7??kâ6_09¤<³0¥9îÃ´9Hñé>ÊM¹;ø\5ø\5' :ùË ?&	Ò>NüC?´`??\P?Ú¿7?¥j{9fÒ9Rþõ>Á:Q«t:È?wº;*Í^5*Í^5' :&Æ>Ù>DBE?«gw>ây3>+r0?ýëx¸>M9tl¾äc:E J:y>?Ûuº;\|a5\|a5' :ÈJ?tw?²C?}¿î>!ý>	nA?¿Ç¡9E°9¤(ë>úæ:¨:/?¼;+d5+d5' :]7?Ó"Ð>Ìa?Í\?*N?0âJ?²Å9òu¤9<Þ?^Ýl:F]
:ÐxV?é¼;ÀÚf5ÀÚf5' :-?LÑ>7kT?pË?<¶Î>>.B?\ð9Ðq¡9.>?ïÉ:^*:cçc?D\½;òi5òi5' :y3M>~>N2?ÔÒ>¤_Å=³®)?"¦%:ÞÚ+:`Áö>G§®9Ùð9Æ£¹>Tr¾;$9l5$9l5' :¡sÁ= q=})4?±Ø = Cz=Á$?D´¸Æt9¦l=¾!¾º9Ï]9ÖW?EÀ;Uèn5Uèn5' :¯KÃ><&~>½·D?ÐÏê>eÌ®>4ò+?êC;·¼%9¯I&½;Z4:rý9+6?©¥À;q5q5' :g£?ðË>+:?Øáà>gó¥>^t-?þüÂ¸Rz
9­i°¾ÃT9i9r?ÏSÂ;¹Ft5¹Ft5' :oÍÞ=]C=ívH?Âø>²´>!0?:<¦<¥[?6C·:O|l:bF?]ãÃ;ëõv5ëõv5' :üi>Á G>Û:E?Þ>¤ >vK1?Ìc7çOê8®(=¬8:¸H:àD?;×Ä;¥y5¥y5' :D?Çu¿>Û>F?aÅ>J>3Û:?¹-¹c99j*¿î²=:?:@*?ÑOÅ;OT|5OT|5' :©MË>OÅ>D7?¯â>ÅiI>gæ(?;¹w°L9¢÷é¾\Ô)9ay9¬V®>DÇ;55' :3Cæ>jr>V\S?Àø>,§>^v>?}§H¹#9¶¾ó:nÕ:úÙc?gÏ;YÙ5YÙ5' :lCi?xPã>Y?Q?\5Ý>³¥?4
9Ô«È9²çÊ>Fß:ó­^:22?Ï;ò05ò05' :Í+p?ÏÖ>Ü?&ª?¦?÷?î9ÐbÆ9~Í>!6;Ü>i:÷M?öÔ;55' :Ú>æ>Ä@?¯ò>jÜ¬>é3?ÁÉ7hSd9¹5b=Wÿ :jx:
?Úµ×;$à5$à5' :K]¾>u®x>{÷C?glR?0ê?Ô©3?Ñé7qÓÀ8$¼½=õV:`×:õ>öÚ;½75½75' :	+?µù>.ö?@B?^(?¹·j?ä°U9Öú79À«?ü1Z;lñ:0g?ÒõÛ;V5V5' :+A?úbó>K?CÖ+?¥Nö>c2?¦bÖ7m9`"Ì=4¹:Vu:û@A?*à;ïæ5ïæ5' :`Ä?­Ì>çÒ=?Rº>@Â>e/?¹Û8¹Ó
z9LC½¾A":]:Í?â;>5>5' :q8}?§?iïn?æç&?
W´>üíl?àÍ8F¥9SlÞ=­£:òßH:ãO?ýâ;!5!5' :V·?þ>©>T¸E?ÔÛ> m>ôM0?ÒH®·µïñ8`j¸½ÒU:$®:uC4?
©ä;ºí5ºí5' :ûù>éC> 	L?V0?)ê>Mç@?
Çÿ8éÂ8Üø'?Ï%©9î>¹9ÔÀé>,/ç;SE5SE5' :ê?ñÅ> M?lÆT?T?¸ÐM?A%¸Z0\9ÿ!À½§M":S":Äöÿ>¾@è;ë5ë5' :\ó>~¬>fÃ4?¹?»Râ>ñ,?q<»<¸
Q?è~B<×<ß76?pè;ô5ô5' :ÞÓ?xÅÉ>èæA?)>¢XQ>1?Dè%¹ÃÖ/9pñ¾ÅHm:Ñ8:ûú$?þÒé;L5L5' :9?t¹?Û(?¬ ?Vm4?c?¬Z8¼	q9PR>Ë²;®~:y?{ôó;¶£5¶£5' :f=ó¼À<C	.?n1<ÑB<Â.??Ç¸ f9¤^¾Tg·6sñ9;$<Ëô;Oû5Oû5' :e-?hÜ>fI?(}?aÉ¸>-´;?Ì&®·YÉÕ9óÐ¼
Þ:áf:Ð#6?6ù;èR5èR5' :¨à	=í,Ì<Æß,?8$;Ë:1O?¹PÒ98äRÀùÅ¸b9ESû½ê×ÿ;ª5ª5' :"Éï>x>-ëG?ø]?N×?ý;?çeÍ8M795>O;:Þëú9??è<55' :µ
=uÂ<VS;?8=b}Þ<2¤#?ÉZ¹y79ãü¾Ø8»\9Ë,{>Mg<³Y5³Y5' :Êø&?éUÛ>âB?H¶Í? ?õA?ÀW\:h:Eî0?Àc^:1Z:q>?lT<L±5L±5' : cq=Eæ/=ô§/?	1Ê;\È;%?L?¹sõ8Fz¿´¸ð¬@9E¾Z
<å5å5' :ô%?]Ö>b0F?Zç>ôÏ>vL9?¸ã69³jF9m÷ë>0d;M¨:®3O?rk<~`5~`5' :°­>?c>¨C?¸Ù>r >c2?Áé7BC39½¿¦=®Ñ·9Ìt¸9ÿ>P	<¸5¸5' :ûm>é!>å<?Y?Vù?\e1?bþº<9ôg<ø`N?ÿ<5?;<V<F?ñ#
<°¡5°¡5' :J½<c<[)?*v;F;<í/?xP¹	WD9¤¿N	¹BV9ª
¤¾ùÒ
<Hg¢5Hg¢5' :T½?®Ø¾>¨G?GÌ>N>_7?¸ee: U:RÊ	?®;Ê:ó5?
Î<á¾£5á¾£5' :¨H/=}ñ<ÇÐ9?
ÉZ=Q,(=¡&?Ò<
¤#<3¹J?µí:MÃ:îÊ?î:<z¥5z¥5' :×?±>,%D?Â$?eDä>g8?9? ·×xÃ8ÞQ½HN3<g²ã;I?K`
<n¦5n¦5' :´ã?wÆ>ûI?àì>×ª>Ðµ1?,¹Àr8zµ¿Ø	6:8gþ9Y.7?Ji
<¬Å§5¬Å§5' :Þj??ñ>OßJ?{V?O_¡>$K?EÑ¤8>89º2e>²ý:Ýïí9#,?áÆ
<E©5E©5' :ÜN?Oî>Xz^?Àyu?@Ô?(D?¡>@8Q9U9ÞÏæ=zJ9EÁÛ95><Þtª5Þtª5' :

>éL>w6??>Kj>Ie(?G;Á¸.Ø/9¨¾°;b!;bÜK?~2<wÌ«5wÌ«5' :h÷*?ûSà>¿C?Í3ù>?Ø²>ôZ2?É¸zO&9FÇ¾fI8ìá9Õ)´=L²<$­5$­5' :É,Æ<ï<É$?æ<Ðn<¹ï!?1X ¹çu9Å§¾|~¹ù9)äó¾<,<©{®5©{®5' :öØî>í>D?{ßc?v¼?ó¿7?òÐå7~s9¹q=TQ:°.Z:!õ>+<BÓ¯5BÓ¯5' :©?ç¼>â@?óé>Å¥>ë5?ìO:;aj;s4?rÉ:ãa:ÖLd?^¤<Û*±5Û*±5' :üvF>Ôä=q^?ã>ä7>~~:?´=¶zO=æÁ^?×Å:ü°:r<?<t²5t²5' :*¿±>°9Z>»P?¶z?j~'?ì ??GC=´ýå<X\Y?ó¢:é1£9ÿjz?2<
Ú³5
Ú³5' :ú¬>æT>·ÃO?¢
?ø?¼>;ð4?|3È:P:uÌ3?­É9'&9¾8*?'Ø<¦1µ5¦1µ5' :@A?Lvå>4W?ø&?*A?Ü#;?+O8x5k98¶="8æ:Ë÷q:ìs?3÷<>¶5>¶5' :#Í>8û>úC?Q2?ºlþ>qº3?8Ü6z@9­<L:Çñ9@X?d<×à·5×à·5' :þÅ?¤¹>0âD?ï¨D?ÿ?(@?jbÈ8
í8LiØ>¸;¦:ÉÉr?ô<p8¹5p8¹5' :î×Û>¾~><àF?ÙÚã>ÒB£>¤2?u"9
l9Ò¯>öà9tþ9Cáá>§<	º5	º5' :B?>Ö3;>{3?è Ü=
Þ±=©i?³ç¸Ò"9úo¾mµæ9HîÝ9?µ<¢ç»5¢ç»5' :ý=WgÂ<ÏZ+?&<²
<øù?ù¸8³7«ÿGÀ~É¯·Ðús9r8½<;?½5;?½5' :è)?Þì«>¼_?KMa?6?l^I?9óm9)¼?¢@½:º3:VÈ?]·<Ô¾5Ô¾5' :!á=Ý<r½.?=.Þ<
 ?V¡7Þ§ 9L=<Ë:nº:?Wb<mî¿5mî¿5' :ÏÏ>J>]¶B?Uz£>«e>GN6?9È7Îa_9UKe=W
Õ9Aï9Yöã>É<FÁ5FÁ5' :a?Õ>u3s>_x`?jçÍ>Êy>XS?ìX¸èKA9Æ^¾1I<<uëë;ÓOL?<Â5Â5' :"E?³?ë.=?Êu?´>y8?#ó19J 9²Ð>¢ËR;´Ô:$´}?ìõ<8õÃ58õÃ5' :ë«P?ÄÂ	?ñâA?%Ú?jv¶>ÔI?Ò+9YUu9ïê>Â:tS:C~?¾î<ÑLÅ5ÑLÅ5' :#³2?M!ç>íE?1D?L$Ô>ö¾7?ÅÖ8;×i9ìj>¯O;nÌ:i87?	=<j¤Æ5j¤Æ5' :q&?¦>+$J?­uÑ>Ú£>.?ê\¦¸ì9½å¾ãA:i&:}/?´2<üÇ5üÇ5' :$>;P>ÁU3?¿g>\mâ=$ë(?rÖ·¼~8ì§W¾þîJ;ô;àÚ.?[Ó<SÉ5SÉ5' :­?þFË>v??^â>Ç+¤>ô0?pæHµÏo.9(k»hÓl:Z:?<4«Ê54«Ê5' :Ózö>B>6!L?¬×	?4É>`/?O¸QTü8q¾ôtD:Õ°:îß&?4<ÍÌ5ÍÌ5' :3°Ù>¶:>ù>?&¹>Ür>ø.?Ø®¸Y9o$¾Û:Û¶9ÓeO?* <fZÍ5fZÍ5' :'?OÉ½>0I?/>
ä<>?ì9?3á¸À|,9¦ù¦¾Ñ:àB*:l·M?¿Â <ÿ±Î5ÿ±Î5' :Ò.?QìÍ>·gX?þ<?cÍ*?º0R?Öf9×Á9c;>{:cìK:
Ù/?}"<	Ð5	Ð5' :ù*?ÊðÐ>@?ÈÊ>ÿ>ºE/?Í>Ô7+ëþ8K%Õ=°x9¬È9³®¾>¡&<1aÑ51aÑ5' :æØ>y5> D?ß¾>g>5,?÷;¸îN9ªè½g9Ú?[9ô,¨>Êi'<Ê¸Ò5Ê¸Ò5' :¿3º>?5i>pfL?R`£>Âáh>63?öjÄ8t$9Î>:
#:@:DK??)<cÔ5cÔ5' :«mÕ>?#>$«9?R¸>1}>b/(?^»·Æ/P9s"(½9ÖLa9¶?U)<ügÕ5ügÕ5' :äë±?S'.?ñÄ?(W(@¡±?vs?~:ÑI:(I?Z;Fw:²ê?]ù)<¿Ö5¿Ö5' :}?®×®>õ!<?=Á>¥/>ñõ-?rå+8ø	9µÖ>Âç|:]T:³o?	-<.Ø5.Ø5' :"Äê>1[>0@??x¥Ù>Ì4?ZÝb9 Tª9w|ª>º':Í²Æ9ø%?3y-<ÇnÙ5ÇnÙ5' :f\?°Øç>\s?}Ãð>E5>£íc?¬6Äü´80´×<qÉ:=i:¦]?¤Ê-<`ÆÚ5`ÆÚ5' :¤[±<©[<¬+?Ðµ<L<<õÅ?æ794}ç<P8»W9<'¯=pù-<øÜ5øÜ5' :Úå>(¡>©5?Ì?>1ñl>Ú,?Õ¶>·û?;9<^½y±9ùv9^8?Þ.<uÝ5uÝ5' :SS>§9>æ@?>?GÌ>vò*?&$;ÛÏ½:ßÞ0?é`<^<Æ6?"4<*ÍÞ5*ÍÞ5' :³çë=½«ª=ªì0?a<Ãrq<
e#?Ê3¹G\9ìí²¾ÌJ8×r9WüÃ=ù6<Ã$à5Ã$à5' :ÔÈ>çJL>Cµ@?¢ò>a]>Ý0?Òò¸·Q9ÊP¾qN:´:7?~¥7<\|á5\|á5' :}Ó?Î	£>ÎÙK?Ã²5?Røô>"á=?@F18/¢9Þ=Óê:3h¦:j 4?]u8<õÓâ5õÓâ5' :r=d>=c.?L<ö«Å;,4?ÁÌ¸k±8¿Z¾9õ<9ª;?:<+ä5+ä5' :MÀ?×å¯>:ÂO?.5?e%ê>+F?Äê¸Ú^99	¾Z¬
:ëæ9¡¨k?Å;<'å5'å5' :>Y8?Õõ>@?30?I¼>gº3?A¡*:Æ9\?ôÖ; Ú:Å*?þb<<ÀÚæ5ÀÚæ5' :ä©>®e>£\=?w>Vþ_>*-?Õ÷q·
zT9!Ä½F%!:Ò*â9Ðf6?V¬<<Y2è5Y2è5' :¯,?R¬Ê>Íl<?ëæ«>S0>¦+?zð)¸Ðß9´£½n~a:ErA:4?!ÿ<<òé5òé5' :'Â?Î0Í>ÍSB?Òþ>}I»>(.?fiû8j§9¡û?>­9 K89niC?Æ=<áê5áê5' :fûv?6Üó>|£?¼Æg?V×>½Å?sî9ò¿v9Ð¢>?¿;D¨:M?ÈN><$9ì5$9ì5' :H8
?
e²>&YF?õ°ê>e#¡>>m:?&B¸À­9å½DÅ@:ê@:Ê7?;X><½í5½í5' :Ae_?ê?øC?3J?ÑL¾>E/?ö8I:à:¬/?´^#:T£:þ?ÊÌ?<Uèî5Uèî5' :´«{?@
?h?;©?ü¨S?7¯L?Ú*ê9xÈ?9ÅI?Ý¾:à©e:-ÀT?.5@<î?ð5î?ð5' :x:Ê<úÉ<Ì*?1;þ{};Ã
?t¹¹­~19q2Å¾/Ù; _ì:f&?P¿@<ñ5ñ5' :ÐÌ=?áÐÑ>
g?3õs?ZÀ?ä>V?Ô}¡8ã±9>hO<Ë;ë½?Ì8A< ïò5 ïò5' :½<?§I°>AcD?ÊS?Tä¹>¨¹0?à/ª¸TæÀ9Ûá½§Ô:7ã9É?1PA<¹Fô5¹Fô5' :G3í>¯Ã>±<??ÕÇ>>µ*?di¶ÊÐÀ8ö¼Ø³­:ä¢s:o6?|A<Rõ5Rõ5' :%Å>_u>XùM?9B?Õ?L38?ÜÝ8ø9r?7>üÅ:Ã:Rí/?QB<ëõö5ëõö5' :.k?½ÇÛ>ø?{?Oõ?ÕJu?¶99qê?Ã%Å:î3:or=?ôB<Mø5Mø5' :zCJ?Ç?!üC?ÃÂ?Ä]Ì>);?©ú8y) 9"ÓÇ>¸G:q
:¡§8?7àC<¥ù5¥ù5' :#±>âbf>#ÕD?ó¯>{¢>ßÖ,?@0¹-=9Uî¾.ï9@¨©9t4?ÇñD<¶üú5¶üú5' :h»<?È¤r>îÇ?Òy?¶Ý?A d?yd=à=VL?5;ôdÂ:k@?GöD<OTü5OTü5' :Q?±KÎ>	?´±5?£Þ®>Îþ?M¯:=ôz=D¶'?è¥;ÎÂ:ÌQ?ÐE<è«ý5è«ý5' :+u?bOú>²`?Y:9?õÍ>jf?H9þÝ9d>nëg:Çü9Uàj?¹éF<ÿ5ÿ5' :|j?è?XP^?3d^??M??vp9ßm9ºk?4èð:Í(·:N[(?uJG<-6-6' :½ú>é>¬ËI?âÓÞ>Ïç>ñ6?GF8ø¼z9»Ê=¢#:çóº9î_?µJ<YÙ6YÙ6' :?TÄÂ>.I?¥Ö?,p¸>5?´§Ú·ÈA89Qå½-9:¢':6e
?!{K<&6&6' :²`þ>õq¦>BC?ß¢>·0W>¹¯)?Ê²8Ü8¶)?o":>7:8íâ>ÄÜK<ò06ò06' :P?ÝA·>xl>?Í¸t>6>
¡+?RÕí7F9x[=Ä6L9PG9|%?Î1L<¿Ü6¿Ü6' :÷ºP?ÙÃð>0ð]?x{??kO?¼ê¬9DÐ©9ØV?å]9#0®9à£>L<66' :éÆ>ÿâ>v??ºù´>\¼>ç×/?í£t¸ñGH9¢Y¾\Û8[¯9öØ>oöL<X46X46' :À»C= ä=ßº+?êx;u³r;Öý#?U¸|Ïf9 ¾Ã¸À9Òm9Â¨O?¼zN<$à6$à6' :ÉØz>Y>'¯N?¨k?;õ"?Ç9?ëBl9[±®9»­>,:èM:Öì@?ÓÜN<ñ6ñ6' :þ<(?Z>Â3?´Í?´Øq?Y?2NÄ9CÒ9iï>\õÑ:±i_:Gp?ùO<½76½76' :Öh?ç3ò>v?¼½?3?WM?a9u¹ð9§~©>:::ÓV?®P<ã6ã6' :Áú?yÇ>ó-H?0²ø>JÉ§>[¹=?Dx¸}Cr9S¾öÊ: D:r­8?véP<V6V6' :zNò>?´>T4B?±³~>`;>TÜ-?ÜG±¸!u§81¿ôI:?9ò9Ç?<ºQ<";6";6' :ç>X¢>¦xL?¼©>$=>¸­;?eML8°A9»v>t:§	:
?0R<ïæ6ïæ6' :Ä?b	©>K?$9?póV?:?îor9`eT9²?m):ªvî9¦??êLR<»	6»	6' :P¬Õ>k>²h?+7Ö>A>d>?ÿ%8Yù86->£+Ç;cvm;ÿ·V?TðV<>
6>
6' :¿8>;EÖ=×7?»¥=[=g@?¸X+=á@Æ<{A]?Øá|9½1¯9Â¸>R&W<Tê
6Tê
6' :¬ô>3T¡> B?Ú³>cØ}>Õ4?ñ¸çón9Àc¾KÐ^:7:Î!??R¤X<!6!6' :Ü\.?¬ªè>UÙ??ÏÚÑ>5>9Þ7?áv7í39Bè<Æ¾::QIù9FÆ??¦Y<íA6íA6' :Ó(?'äå>tÿ;?±>>Q P>«l1?}ÿ8¹!F9á/¿Uâ:Ê:Ù3ð>ÿ§\<ºí6ºí6' :^E>¦=0d?f~&?ØÍ>¥eO?ðB=qv <9!n?ë %:h£ê9#µ4?Wú\<
6
6' :.Ï>¥v>
??=?;?76?Øß80³9ÿüA>ê°:4ëY:ÔO?ô3^<SE6SE6' :ñ·ã>þÝ>QÓG?úÛÑ>¼3>CV/?µ	/9%-f9ñ¬Â>ö>ú:¿]:,?VP`<ñ6ñ6' :~b?ý°Ê>?ùÙÃ?Ñk?7JU?:æå9vó9kò>¿¤;(¢:ñ¶u?Nga<ë6ë6' :	û>b¬>[»:?QT¤>6ål>ô1?ÞýZ¸?9.Â¾a:{kÍ9W`E?ïb<¸H6¸H6' :ã[?ç¶²>®S?±ÇÙ>à?>nO=?È8°õ9uKm>ÉZJ:kÕL:×æü>Ô#b<ô6ô6' :¹=G=Ý*?³ßu=rµF=½a?ö:9ö¿9AÛy>b}½¸À9xT¶¾¤d<Q 6Q 6' :bÉà>	>1A?QÙ>­Q>_ß.?¨8Èo^9³
B>"Jh:Ø=<:ó?Te<L6L6' :+JÉ>PÌ~>==J?x;?Æþ>Ç^<?« 9ÂRo98Ý«>H{²:Ã¹R:ÔX?ïÛf<ê÷6ê÷6' :Ø?ÊÝ>å|?È÷@8?Ã?LgE:^:mu=?´d;IÖË:8;?0g<¶£6¶£6' :¿§Þ>N}>=Da?ô?
Ñ>à:?";8Í.9¼§A> íÒ9§º®9E?xbg<O6O6' :®?C^¯>%C?Øø3?õ>Éù;?hì8ÔP§93ù4>ÓM:Ú:,*?²g<Oû6Oû6' :q?ÄÚÄ>ïi¬?³{?ÝP?ÿ?u¾:xË9#¾*?Í:µËR:á£y?Íg<§6§6' :æ>w>d¦>?¹¾>Õ>¨>0?B­¸9¼Ã¾é
;Ð:Õ!*?uLi<èR6èR6' :S?D¶µ>Ü8?w[>öÍ%>÷l)?"Á¹$ì8üÀ¼9ß)¤9?nzm<µþ6µþ6' :_Vë>Ø¸>3ý>?õ?(Ñ>Ñ5?Îý8
0l9)>Kï9XtÛ9??p<ª6ª6' :W>V>B_8?Z>I*S>A©.?©	=|ª<Ó¥N?Õ(;²ó:­u1?ÝEq<NV6NV6' :ó>@>ÙE?¾;À>ÿÝ>àÎ7?¿âÚ¸?P9}?¾x%:ª2ð9Âñ/?%Üq<66' :	+Ó>kë>_iE? Ú>g±>¸â/?eäM:þ!:n#?Ûëá:$¹:S1?gþt<æ­6æ­6' :Ø¢?y²7?b?Ùty?7=	?¦©h?!ºP9]X9eöö>#;G'×:²õA?´yv<³Y6³Y6' :,?º`Ó>VP?]Äª>[o>N¤6?¨	¹I9g÷«¾Uà0:h¤:|°%?öÞw<66' :ù³?C1?Ó?Vt?/ó>%?îû:ä5:ùC?³:pÎ:Ql?çw<L±6L±6' :|¶û>¶è>KVM?ñG¿>^ö>Ïi5?<8©9óá="Þ;ðRA;tF?Ìx<]6]6' :<N?Í >¬IQ?&Ç?~=?èC?{99o9Ê3?à;H°:Ee?¨y<å6å6' :\a)?Ä>ü\?ÅÞ?Ò;?~D?PA89¦¢9:
>Ç¿:O"{:_~C?©y<±´6±´6' :;s?kó?Em?4?²×><¹U?Cü]9ªj91Û>¶O7;4å:¡½L?Ý^~<~`6~`6' :¢lþ>ôÛ§>~B?FÖ>72>iD.?;¸8¯:¿8)jÄ>St½;êv;lD?ä~<J6J6' :ªBþ>=n >ÃÜJ?Ì>(iF>5`4?%(Ã¸Nî~9«ùC¾Vã9u0:{Ú>f<¸6¸6' :¶ñ>?ÁSî>xM?õë1?Jtý>sµ3?9KD7Ï^^9Ùúá<Y94ÚÞ9äª>Óú<ãc 6ãc 6' :½?É>Ù~<?r·>
À>A.?Ô
¹¼[9N/q¾ÛKÕ9%Õ9?<<°!6°!6' :z?¸µ>ÂR?ò{?È}3?;?_g-9ã9ø0>²L:?V&:\ïk?5 <|»!6|»!6' :8?57¨>|ó[?B>é5>ÜNF?(~¸=9Dj½ö§Å:
g:&m0?&<Hg"6Hg"6' :ÍïÝ>èª>b°A?#Â¯>I¹~>£0?Êäå¸?9ï¾1»y;°:;9+?Ík<#6#6' :×k=`(=3?I°;Ø½;ÖC0?1;¹V~9â·¾ðæ¹U_æ8Ë¯¿9<á¾#6á¾#6' :%?§Å>fÑH?Ò>Mú>	¢8?ñì¸Ü!9Çd»¾4Ø:YèU:jL??Üï<®j$6®j$6' :~)?~%Ø>ôËH?¯Û?UMØ>l<?Ëû¸Ü8G¿=Ì :Kxå9nc3?ùA<z%6z%6' :m7-?ÈÃ>~b?¸o?£Ý4?B?S;:ªÆ:ÿ?`N;éÈ:ðk:?_ò<GÂ%6GÂ%6' :[÷¶>5y>
<?)Ô>6><+?s^8u9ªÁ=À;þ×Ã:Ö.?><n&6n&6' :)?¶?bq?ú0?Àñ½>zñm?$*u¸ß99G¾g2Û9¸¹9(:?Æ<à'6à'6' :¨íÇ>wÉ{>FK?©,?>é>I=?FÖñ8½9>¾O>æeR;f2;írP?ªÐ<¬Å'6¬Å'6' :e5ã>ï>ÂG?F.	?äÃ>HF3?z58j90£Æ=7k°;¥Ep;÷;?¾<yq(6yq(6' :Ç%>1P>q ??×Gy>[7>.?Ø´Ä8(89ÖÊ>3®m:õP:ç?<E)6E)6' :N?fÃ>wD?é¼ ?ÇçÝ>:o9?ZÄÛ8·=09§>,vS:þÒ9Çß?Pq<É)6É)6' : ¢
?¼±>K®G?.£¡>°Êj>à<0?Ò %¹¥%9©øÿ¾6N:è2n:¬W?}v<Þt*6Þt*6' :2?J@è>ÕD?$?bÖè>ÛS4?ËÚf¸#$9Û4¾ìÆ:S:ÂÂ*?7å<« +6« +6' :¦8Ä>qC>ªMB?rÚ³>)®x>ª%9?Q¿¨8æpH9wW>X6ë:´:5'?rn<wÌ+6wÌ+6' :q\?v	?QM?'3?7­>çA?}¹o­29ïëÇ¾ÇS:Äw:¯'4?#<Cx,6Cx,6' :H?þ¶Ð>¥ê@?ñ`µ>´>.?ÒMï7È±8û,>ûÕo9(Å9éÉ>Ö<$-6$-6' :8²ö>ï¨>së:?>²]>Ñ)?º|¹óÈ8Ã=H¿¢|[96½9tÅÀ>Ã¡<ÜÏ-6ÜÏ-6' :=0`?ä?»T?¼`?5?»??È9e;9·"·>&À2:ïb:ÍÕ0?õÃ<©{.6©{.6' :z¼b?ÿý
?«dL?´W@?9ø>	^F?NsC¸¦Hm9ðÝÒ½-:Æ¶9óUD?f<u'/6u'/6' :¬?ó®>rRF?Î?$ì¿>$%1?rH¹k¡c9â°¾s~;V;àb?<BÓ/6BÓ/6' :+"0?çvå>sD?wbÛ>ã>02?Ö7[°Ø9¥¾µ<d3C:Úñ :s>?L<0606' :b¯>©jZ>)*M?[«>jCy>ô±/?«9=ß8ûö4?§z;VþÏ:Î¿6?
e<Û*16Û*16' :
}C?xè>ÄFW?ä?£à·>ðF?é0ä¸¾J9À¾è½¿:¸:Ä!?4©<§Ö16§Ö16' :=?Á~­>³ëM?ñÈ?¥Ï>ß>?Ìc1¹¨;9h«¦¾XuÅ9Ö³9sJ!?Ó<t26t26' :s¡>J> L?¥OL?ÿ¬	?Çó=?S·p9ãÑ¸9<¶¦>Ë1;½÷Û:MN?ÈN<@.36@.36' :V
>V>	X?~@4©©?BâA?içõ;ß3;e`?m+$:â:øw?¦o<
Ú36
Ú36' :x?}ª§>}ËE?'[É>»È>Ül<?TB¹M®9Â¾¾M¢û:Su¤:ÙC?ä¹<Ù46Ù46' :WE4> S÷=¹:?Ê>lwã=`M#?£#=)Ê<C)O?­3<È²Û;³Ø4?IÆ<¦156¦156' :=å>EÐ>F?mXî>#©>Éö3?Üg7öV9M<´·:QY:aX?Ë<rÝ56rÝ56' :GÄ??§?ys?ià>Ñ+?ï±9¿ØL9äT£>Åå}:Pú:[P?¿+<>66>66' :ïW?_ÖÅ>!E?RªL?6?¤Ö:?ØC9À9å¬>*mß:R·:=?ôÍ<576576' :xÕ>Æo>ÔõC?ÇK?º»?Ã>?ÔÍ¸%Ú^9½ql¾MÍ:a:m)?p><×à76×à76' :ZÇ>
:>xD?nq¥>ÒÆc>\ñ9??2·}î8ø½N?;ÖÈ:ëv3?s<<¤86¤86' :oÊç=ÖÏª=ÿ±-?X=Ë}W=BJ*?\E·ý9
e¿¼.B¸#ø 9/W¾Ð¢<p896p896' :cð>¸­>­q@?No¶>å>Î2?v}p¹´?9ÂÃ¾¹¦:¶g:ÝO$?éÅ<=ä96=ä96' :àe?¾ÆÅ>Æ?ÿ_?#?§a?*¶9êlì9)>Õ:¿$:\ÄK?£w<	:6	:6' :Ã>¯>å>?­­l>f0>G
,?@s,¸Ë³m9¹¹½¹t:Ìh4:µ¡-?¬<Ö;;6Ö;;6' :$^ð>ü³>¥{I?wX?ôl?F8?8c¸+Q9fÃ
¾RÎÃ9G­Õ9áê>¿ª<¢ç;6¢ç;6' :B'>³Ñ³=Ti@?Ç>åò×=p¾2?÷G=xÈô<?ºP?Qg<ÿ0<¶þ9?B<o<6o<6' :3á=Q/Æ<"Z*?w8=iAç<_Â ?Vº¹;8àã¿j9F]s9õÊ?lX<;?=6;?=6' :þ]M?ÜÎ>{&~??>Î? ÿ¯:¿:Z]"?~³k:v:¼ÚI?íÆ<ë=6ë=6' :øI?È?(ªH?&B?éI?=8?1H¢8ëpÁ9ÃÖ=îé9m^ï9ÎÃù>Í<Ô>6Ô>6' :Ù@?îoõ>KH?ÍÛ>Î¾>û¤4?ý¿·I{¢9¼>½³"É9WiÎ9átù>"ç< B?6 B?6' :ã?à®>ËM?+Õ?¥Û>òÄ3?,·A¸\CC9øý½íVÓ9
-Ï9?õü<mî?6mî?6' :&då>}q>>áI?zÛÌ>.\>l18?ú^L8Jd96Á=Þ@^:a":2/?<9@69@6' :Ø'?öè×>åG?,?xô>æ04?38of9.l¤=e:ÍÕ9§?@ï<FA6FA6' :ô5?¬²>÷?ì 5?G¢>C?
ú·9óûf½×ÑÇ:½5:
¼?@ø<ÒñA6ÒñA6' :A©>óe>ä=?+¹õ>Jj²>éI0?Ê$·À£9Jû¼|=:SÏò9JèG?X6<B6B6' :­ûê>.è>ÀmC?)qÅ>Óä>ÕÜ0?p¹rs^88¦¿q©:¥¡:g¹Þ>»<kIC6kIC6' :õqò>/³>RB?R°	?1OÂ>3g5?o~î·J<Ç9Æ8½å$:=^Ï91K?.¨<8õC68õC6' :¯s?GµÂ>£@?/Ñ>1{>H<2?XF¬¸¼NM9¥ÏV¾%F;-¬:XP?Æ<¡D6¡D6' :ªµ·>Öo>HWD?Xéw>1>>B3?	B¹ßè 90X¿Å5:P:}#?m¨ <ÑLE6ÑLE6' :O[G?Èxû>JòJ?[5?Zô>ãÿ=?9|9ø
¾9¨ª>k!<n;À;ÏV?%È <øE6øE6' :e%?Y}Ü>:@?úÛ>ò®>>µ3?;9ìÇ9²p>ºëq:då3:É!,?Â'¡<j¤F6j¤F6' :S¹>Úáx>W>?öè¬>Üë}>TS.?6µ·39`o½)b:O:Ú?L¡<6PG66PG6' :¼?®Á>'mC?Hv¯>á<>È-?û{¹¬ 9wê¿n²:.¼k:lA?öä¡<üG6üG6' :7?{ÈÍ>
VB?]ÕÎ>¡>T,?ö¸Ü.h9Á©½Ì»Ï9W
:ìéÊ>Èú¡<Ï§H6Ï§H6' : >åÙN>ÀiE?T2?¦ë>
òA?¤¶é<Æ<·T?UQ:6l:ô0?A¢<SI6SI6' :¥ïÙ>GÔ>(F?|ÉÇ>Ú> Ü:?³pP¹«8ñû¿ V:µ5:Øà?3J¢<hÿI6hÿI6' :n=¤#Õ<WF,?>;O[;X5'?´y?¹9>'¿|>¼9ë]q9¨G?)´¢<4«J64«J6' :·&?Õ±>'p?-U?Þ?ù>óZ?ðî¢8?z9>?>zkå9ÒÊ9É?gì¢<WK6WK6' :¶Î>¦5->FÚ??rÙ>ÏÞO>ÿ*? ÒK¹@E8)¶¿iñ:G¾:Qô!?
Å£<ÍL6ÍL6' :½B?ð¡>á'o?fM?²ù>³kR?=9$w9ýT>`Õð:S	:ÕA?³¤<®L6®L6' :é+?<Ó>®WP?á?1´Â>aF?öÀF7ßR9¯<Dj¥9ìÃÑ9ÞßÉ>ê÷¤<fZM6fZM6' :ÙþC?Í¶Ã>/?|àM?ð!Ì>?¹XÊ:¹£:£P4?dc:@P9åÇÉ?Kû¤<3N63N6' :çÖ>·nT>W}?ó[?BÝ?vU?`ä=Iý¾<PïL?Ç
<ëÆ;ChK??¥<ÿ±N6ÿ±N6' :?ÔÊ>Ñ'G?$¾>@> ´5?þ$Ï¸ÜB9¨¾5sì9Ú)m9Ù:?Ð¥<Ì]O6Ì]O6' :?°$§>U?û>¢ë¯>­þ6?VD½8e59>æËÙ9²:XÆ>hø¦<	P6	P6' :,?,î¹>üäK?ûpÁ>t>u¶8?kÉy¸&|9ý½ðââ:Âo:GA?Ó¨<eµP6eµP6' :¡Úº?>N?ïg?r9?p¢?¾Xg?¢9(b|9v¦>áÁ:É#+:[?%à¨<1aQ61aQ6' :qg?¥È?_;?y»?Bå;?Sm?·9]9ö¶?´;Ì+:ýCv?é¨<ýR6ýR6' :/-?,ÉÛ>¹¸I?¯6?Øø>}é;?W"¸Øe£9 ø}½®àB:%q:¡r?â³«<Ê¸R6Ê¸R6' :äv?­>ÊPF?q0?Öø>%6?®7ÇÖ9$ð=i:Í¦w:ñS#?^Q¬<dS6dS6' :m8Ô>tQ>áí:?FR¤>ìZm>¯:1?P<5¸ök9 Ä½D®þ:~;:p¨P?á¬<cT6cT6' :ßÒå>
a>pîD? Ü>ßË^>Ìb5?iÉ£¹D×%9DÔ|¿N³
90®9	Zò>k­</¼T6/¼T6' :ÚGù>ÿ>ÑÛO?4ç>?A£>ÎF5?¿3>¹'ª8¼¿[ãE:1:ò¤?f­<ügU6ügU6' :RoT??ëQ?NJ?ú?¸s:?,08u¹Õ8­>>W;²Ì:HÞ??º­<ÈV6ÈV6' :_NH=¥ï=ø}.?1®s=+ÅA=3ø ?û5¹7
[¨9¡Ð=2¤<e±É;	 )?í1¯<¿V6¿V6' :Ê±>Èb>9aI?#úa>ÄG>9ò=?¥iÃ8¬K9Ïu>ÐÐÓ9¬º9.K?v¯¯<akW6akW6' :ôå?ùÃ>XJ?§V?eê°>??³8ãR[9#x#>µã9h­:¸¶>¸¯<.X6.X6' :?h¹>v5N?¶?*oo?BC?)?9Gý9Èþ>t;UK3;mÉC?Ðf°<úÂX6úÂX6' :&î2?©ß>nÍL?Ý[?Ib?5?!y8pGª9·E»=ûR:Q­
:WË=?}y°<ÇnY6ÇnY6' :¯£ý>7*¤>{ÃE?|øÚ>ïO>w:?àp·øjª9ì¼¿µ:[Ð9øt+?²<Z6Z6' :BÚ<
µ<æF2?¶ú<4l»<A"+?hÂ ¸À÷9ø¾÷px;C2;<2?³<`ÆZ6`ÆZ6' :*V1?Eøð>Òe<?D5ÿ>HÐ´>)ª4?8Ç9ä´=r%9Ã9Ë.>YE³<,r[6,r[6' :×Å=®£Ñ<jç+?dQÿ;G\½;§,?©¹U9ÄÕ&¿zå¯¸jIL9Al\¾°©³<ø\6ø\6' :j®Ø>XÒ>K ;?øì>î¬>3Ä/?=¹¹=#Q9L=!¿ã
:¼Ñ9×|?è³<ÅÉ\6ÅÉ\6' :I"?Ö>B?I(Ý>K'>k!4?9sþN97Ñ-?ï	0:ún$:¯	?+´<u]6u]6' :RFK?Â?ÙA?ò>þð`>Õä4?¸Â:Hs±:ÍO?è,Ü9¸ïª9ùÞ$?l.´<^!^6^!^6' :å¹>If> ¦N?Ó>b>L1?ìV=EC²<JiL?`ë©:ÇK:wU?¡µ<*Í^6*Í^6' :[s?¯>T\`?\Î>SgX>e9?X#8X9èO>ôõE:§0:N?!µ<÷x_6÷x_6' :iÉ¢>ÄôI>NYN?;?Íô>ÓÖC?ÈÆ<³µ;·KZ?y!:æ±9ð\h?'µ<Ã$`6Ã$`6' :òÝ>-e>Jb@?âÑá>ê¤>³E/?'ÎÒ7¡(¸8Q>î¨Ø9xÙy9Mþ]?À«µ<Ð`6Ð`6' :3=&=T,?K
¿;
°;´u$?ðg!¹âYÍ8O7I¿þ8gP[9	I=c¶<\|a6\|a6' :Ì!>Þâ<>)¢@?¨;°>¸ýx>¡15?vv§¸{69Âßj¾¡ü:`
:ª?mt¶<)(b6)(b6' :Ò{¦>½/;>º¯c?êÝ¬?yàF?é^?T®9¿N9ß«?ý:Ü<O:ú:?=·<õÓb6õÓb6' :N¨.?k¦Ã>2d?×ÈH?¿Ô>JËq?R9®	t9]!§>ì9Ò:1Ë]:¦r?A¸<Âc6Âc6' :?¾?GÒ}?³s?ëê?SÆU?Èiª9l°9T÷>Òn¿:²(J:Ñjr? +¸<+d6+d6' :¨?? ÿ>ÞW ?ûS&?RZz>tª?¶7¸¿19¨:¾hõ9(&¿9"U$?'ì¸<[×d6[×d6' :àÔÓ>ùm>ï^>?ÍÀ>À%g>ÍH*?Ù©¸¡¨9M[¾;qU:k_/:7É?[¹<'e6'e6hm;¼D=?+Aü>'@?¡?.©Ð>ã5?n9Ï9y>Þ+:ÃÍ
:ÿ-?ÌÄ¹<ó.f6ó.f6hm;/??~?vBe?§(?u>%?/#Y?wm@9 ¼Y9@>â>fËÜ:ù:?=?&º<ÀÚf6ÀÚf6hm;èÄ?7M½>êÆC?OÒ>èeU>Ùí:?¶ò¶¾h8Î½-Ë:*N:ào'?_º<g6g6hm;éz?ôÃ>äÐI?\3?±Gã>ÊJ?Î4Ê9a9ne?ñÌ$<\<À;îv[?
e½<Y2h6Y2h6hm;ø[y?#ì?­Å]?äl?p+?.S?Yl9lÇ°9"«>Eå³::N]0?]m½<%Þh6%Þh6hm;jh?¯ã¾>\û>?To³>Ô¦z>{C7?¾åÁ·æ§9%½¤½Úb:~è:ÔaH?§ ½<òi6òi6hm;]Z?û?*>?S?§ë·>b6?¦Þê6CÙM9¶<K6:ëÍ9Êc?B¤½<¾5j6¾5j6hm;0;1?AHä>ÀF?j|=?ð	?Õ/?+X¸æpË8-i¹¾¶ª1:+":K;?!¾<áj6áj6hm;e>Î.>Î´@?è3»>Ñ>¢Ý-?Mfz:*8:-	.?<a·A<Ö_@?ýð¾<Wk6Wk6hm;=l? A?QF?T(?`à>¢;@?â48Ï°¿98å1=É:l©:d9k?'Y¿<$9l6$9l6hm;ß>+`>jH?òNÙ>N_>§6?ý­¶ûv´8ÛÐö¼¾Y?;åï;ëÔ'?v¿<ðäl6ðäl6hm;.s?~T¤>©I?3w ?[(ä>%4?õ-8¤õT9 =Y:0ß:O¼o?nÀ<½m6½m6hm;G?ÿe¶>zI?ºÍ×>ÊU><qC?hÇ&¹öd9pyº¾-/g:ª.û9Rk?3Á<<n6<n6hm;Ìª>l³j>¨:?Íx>[¹N>t$?Ìh¹%c!9m¿ä÷9Ç9NÃ?>KÁ<Uèn6Uèn6hm;Xß>Ë>«Ó??¥>¥0m>2?\MN¶_§<9kù¼ÞGÂ7È¨j9óS=ãÁ<"o6"o6hm;^¤@?¹»ú>E°D?:V?[´Ö>{8?^,ò·#49¾¬½	´:Ið:¯.?¼BÃ<î?p6î?p6hm;ú-?4Ì>/=?Æ×>ç©>K13?¿õ½8`o9D¶¢>¶ß::çwE?]Ä<»ëp6»ëp6hm;Û©é>Ùí>¶|G?µ?æ>Sí¢>Ïã4?8ò`t9X>e/9§9Öü?¢Å<q6q6hm;ÞÖÃ>!>S$8?é¿V>è&>1%?¬k¹8AÍ7èà2À¹U:n5A:r
?]hÆ<TCr6TCr6hm;sã>¡>
w9?Ã¢»>ð>¶,?%Y|8L8£ûl?Y×°:R: $?c Ç< ïr6 ïr6hm;5Z§>Me>Ö:?>HR>?k%?H¸Hnõ8êá¾s:¼8:pkU?ÍÇ<ís6ís6hm;Þ¨æ>:²>oie?xO?A<â>¯Ãj?¾78ÍK9°Íæ=§£u<jó;Ò?^ÂÇ<¹Ft6¹Ft6hm;/úÄ>">q6?È½Û>ô¤>*?¤´·:~9ÿ¼ªi:8$:µ¥5?ñÕÇ<òt6òt6hm;!²>ïéf>jE?Pd>:Ã!>ït4?
H«¸à9X¾Äý:k20:eg?ÌvÈ<Ru6Ru6hm;¨?ï¬>aCF?uï>ß­>ØG0?kÊ8Tî,9®aS>XX«:¶µ:C{?ìZÉ<Jv6Jv6hm;ÍRï>¡>¢%>?ã%¡>Àj>×»/?#½þ·§	9Fßì½+§9I":Éy>kÉ<ëõv6ëõv6hm;Ê«Î>ì>Î7?Â>ì.K>Þ/?@M¸K79`BÕ½(%«:I:U?9)Ê<¸¡w6¸¡w6hm;3H?2¾?ÜR?¬E?Bð?w;?&Q9!9Ï±>èÕ;çº2;ñ A?bmÊ<Mx6Mx6hm;ô¢?µó£>xÛH?£Ä½>Yðw>ðC?19|)³9%N>!»K:;7:ÎQ?óãÊ<Pùx6Pùx6hm;÷?ÜÛ"?ÌN?sÛ:?r8?rE6?88YÎ9rà¨=ÇZ:òg/:#?ÇpË<¥y6¥y6hm;~ú>ò|§>§o??Ö®>î>$7+?{ ~¸ºQa90¦¾nn:WÄ(:ÍÕ4?Ì<éPz6éPz6hm;üMÁ>=ÿm>JíO?ã¦Ï>å>]þ=?jañ·å*Ã9O½6\Ã9Ó9lwì>´Í<¶üz6¶üz6hm;g]ê>N±¡>{9?Ü4>ût]>1?iu¸$£9ÇÀ½4¿:.k:ÄsP?ZÍ<¨{6¨{6hm;ä8?Zwì>*H?õ G?Q?A?!òJ8Þâ9Ú	»=Tõ:T¦:! <?+Î<OT|6OT|6hm;H­F?_Ã>*?Ñ`?¤y*?ðOZ?Å<bÖ;T=?G<÷¿<<º??%/Î<}6}6hm;L¼G?{MÉ>Ï~?lG?~Ù>»j?²9#9Á-?e6×9Bæò9ÜÑâ>	Î<è«}6è«}6hm;ô?æÀ>oL?¯l,?Kñ>ï6?_9÷ôª9ü¦>»-x;­*;6:?LÏ<´W~6´W~6hm;{=Õ|ñ<Èñ&?P¢¨<ò.<õÜ ?S¹¤59å,Ø¾'Ó`¹î9öÞ¾LxÐ<66hm;Á'È>p>ßqU?"?óÌ>6?ÂÀ	9n9[¨u>Ðé:ÀÌ:>*A?d¿Ð<M¯6M¯6hm;Qÿ<Ü°<È8?êjZ=Ìf&=(?P8ÎÎ8Ö«>ØÅ:¦-b:é?IÒ<-6-6hm;÷k?Ì±>9?
ÜÕ>J0>Ud0?ø=²7¿g9j¿©=^g:ÿ[:|)?.Ó<s6s6hm;ïKõ>ïz¢>æ=A?mÂ²>ÉI>÷,?rl¸m9PÔ¾ûóî9DO:ÐÈ>'Ó<YÙ6YÙ6hm;#?ã:°>/àl?§¸®?¿J?(\?Æ©9Ã9`[?Ô­:´V<:ÊFl?×Ô<?/6?/6hm;÷úå>Ï>G?Ü å>3³>q]<?DÓ68i9ÈÈ=ß:b°@:©'4?3|Ô<&6&6hm;ë?KXÆ>|ÉB?²Å?RÛ>C2?c38ºF9Q3>nG:ç:¶Õ?ÊÔ<Û6Û6hm;{ÿJ?¹Ë?Ê&E?s?:È>äR6?s¼¬·År¢90½-Øü9ìÉ9û ?dæÔ<ò06ò06hm;LG©>R]>ÍC?üq­>>..?Ð"Ç¸èóh9jÖZ¾ÿ:V:[]-:,?
­Õ<Ø6Ø6hm;[P?bvª>T¶I?µÁ>âÃ>ú3?¸»U¶Yf9{_í»uò9ê:1%í>
Ö<¿Ü6¿Ü6hm;E:¤?c?(?r:?V~¼>¶|?xÿQ9vÀ9¤3Ò>âP:å:3:?iÖ<¥26¥26hm;LJJ?âÁð>ôW?[	?sÇ<?&øA?*%9çf9è·>N:	ù!:sJ?:úÖ<66hm;m

?DÛ²>«ßI?À?(iÑ>ûI8?:íb8qÃ9s=T¦:£h:¥7?¢×<qÞ6qÞ6hm;8Â?¥É>ïA?JË>i>Çô1?Â¸Ð£9ÊTq½éN:-÷':¦­?øqÚ<X46X46hm;=-»>ìx>_@?ô(>u<>,.?ÎB·ËÜC9£eD½éü:±9¤:ÐD?¢Ú<>6>6hm;??§Ã>|>?éá>ÆÉ¡>2?sRY8N9ÛÃÃ=4U:ÀJ:
e-?/ºÚ<$à6$à6hm;k	?Ó¹>ý#>?N?ÐåÄ>Ó81?Å8Ê¾²8|¼>ÝR]99îÏÈ>ÑÚ<
66
66hm;°â?éÀÎ>>??ûÆË>u3?qÿ±·/ÔJ9Ú¨`½®¢9<ÜU9¸¼B?Ü<ñ6ñ6hm;y¾.?>Þ>jII?
?à<Ä>Z4?ãÅZ¸Ap9\Ùè½Zn:7:DV?â^Ü<×á6×á6hm;¸(?u©>C?Ò¶>á>h~-? [9RQ»957>)8ö9p²x=`sÝ<½76½76hm;wä<¨Â¥<v0?=9µW=o(?â%¹Å¯9Raq¾M5³:@:0Å.?¨Þ<£6£6hm;_Ðð>ß>5ÄT?Î?å;?öQ?uå±<KVE<°Çf?òÿ:oU¦:öD?ºß<ã6ã6hm;½+ã>1¹¡>ÍÌ3?¿£{>z<>Õä*?|G ¸«Úd9|J3¾\Z:ü[^:Íû>¸1ß<p96p96hm;.6>+[þ=EÄ7?×-?-0S?ü/?â+=îÔ<ÀtO?s¬<:8µ;û.7?czß<V6V6hm;È"?èO³>h?o@q6?"}?¡AÜ9§è 9¼5/?÷Ð;7X;õv?Pà<<å6<å6hm;Ò?o6°>QE?WÈ>¼:>Æ2?ÑC¹¤(9 ¿£:Ck:ÚÓ>Lá<";6";6hm;¿>æww>L,F?SÎx?m(?³=?ªùJ8áW9pñ=Sf5<TÊ;6e?`á<	6	6hm;F£Î>yÚp>ö¡[?]?Ã?ôn9?ü.*¸)À:9%Jé½;ñ:Uù:brK?`,â<ïæ6ïæ6hm;©Ö>Em{>zøY?Õbä>ç>nö8?¢Ò÷7J69º®=¤rÝ9$â9/ú>Ñâ<Õ<6Õ<6hm;:».=Ký<î0?a@<i<l&?½Ô¹Kþ:97I¿SÌ·æÒ9©W½@)ã<»6»6hm;XH?XÎå>	._?ÔG?z/ú>tyL?Éãj9Ü29þ(?O±:|)I:XHa?ùHã<¢è6¢è6hm;ÎA>ß>ñn2?Î{>¶Î=çW(?K[ì9¥á9I?Ç<Ð;d:?©ã<>6>6hm;åâ2?ï%Ý>ðO?%J?ï¤?`@?j¹©9f4å¾øT<9<ÞPY?Óã<n6n6hm;}Ãl=ë =T<?¡¨=@&=´f?c<îå%<¶ht?¥><´¬ç;ªR?mÛã<Tê6Tê6hm;u'?£Â>®r\?"YV?fõõ>]_?V²Å¸Ï9ÑI5¾$É9¿KÏ98<ø>©[ä<:@6:@6hm;"ñ>©>HHF?Ëx?»º>c¹9?rò!¸­WY9oÀ¾½0P9Á9å?Oä<!6!6hm; âV?O ?!JD?f2Ã>ù´>¯1?Ú¸¹¢9åò/¾ûçÚ:_â¥:³é(?Ð/å<ì6ì6hm;`Ü$?W±Ê>ï7P?¯9?zð>
«E?«åó7@p9<Á=°ÇX:j":Ø*?°Ùæ<íA6íA6hm;©$?ÉLÇ>ôeS?#µÔ?Ä?bH?²
9H£¢9KÉ>ß®h:­ð9°x?8iç<Ó6Ó6hm;Õó>¾ >¨6B?0c*?Bð>"O5?) h9/¸9Ï©¡>	þ;xÑÐ:'>?Òlç<ºí6ºí6hm;Ùý?ö²><ÌO?«ã>k¢>}O3?8	¢9#cd=½9°9ñd	?ç< C6 C6hm;1?÷·>h^<?à>ªÖ@>¿0?¸ÉñR9ÿ])¾ãÙ:æÇ:bùA?¼·ç<66hm;PÍ>>û|@?qs>ñwi>j¥,?jdÆ¸8Ä96E¾bÍ9Z:·h²> è<lï6lï6hm;¯öì>X>*F?¢Ê>c>8.1?D©¸ÜF«9óqý½=Ç9>¢:½8½>{ré<SE6SE6hm;?2Á>Äp?mï>9R>¬ä`?9t¸ºv]8U²¾ûÌ9¨Ñ9®À>Ûué<9696hm;[?e?*??i?ÙPþ>Qj?6op8!_9h±Ù=K:´å<:¨èD?°Zì<ñ6ñ6hm;M ?ÊÖ>¿@?
á¬>èÔy>¾%1?µ¸ü®9.¾ÒË_:d%:3-?lì<G6G6hm;qNa?ïâ>r)~?[ ¡?óë)?¥s?s
94¾9Ôæ>¿Z&;Öß§:¨®}?Ïì<ë6ë6hm;=ö>³×¡>¿B?±>?Ih?È5?:¨©¶p¹¨9'µ¼¦:m¶:<ú?Îµì<Òò6Òò6hm;þ£?zBA?X? ¿§?²M?ÞÅP?¯g"9Z³´9f>]Ì:ÓÒ:á5?úÃì<¸H6¸H6hm; ?;>ðb?}?f²?\Q?ßîV;Ò;±M?AL¹;h;;òK?Î}í<66hm;îù÷>Ö¡>E?©p«>oèv>ÍÀ1?M5·h·_9í6Ï¼Ji4:(0:m?aí<ô6ô6hm;äÛ>»>çP?Fé>¦>\B3?Þð¹oö8.y¿& W9õÂ9Ô=>\*î<kJ6kJ6hm;KÁj?(Q?ÞæG?og?Ó?¼<?£
9*_b9Ø >ãë:Ö©:U2?x©î<Q 6Q 6hm;(Ä?P¬Â>TA?zÍÉ>Ï>V-?ámý8&v9Ý>9Ø9xÄ9Eü?qï<7ö67ö6hm;?2Á¬>ÏH?°`ý>Ü°>a7?øk¸ør29B)¾Ú0:ÒÌ8:ô>Èï<L6L6hm;¥2> F>¢??Åª>íw>?0?¿ä¸96n^¾ÀdÅ9::t¾>jð<¢6¢6hm;i ?Ø>¨Ò=?->ì>Sè­>Zá-?=ì";Ã½;?$b:´çó9~»m?ämð<ê÷6ê÷6hm;pÕË>Æj> F?¡?4îè>-2-?Ì =¡Ñ@=T?Å²<¡ÛÍ;ÅÝB?ý~ð<ÐM6ÐM6hm;â >wÇD>Ä¨B?IÔ>í;>y6?¬%¸Øç¼9q`½àýÙ9Ð®:½ÕØ>ÇÚð<¶£6¶£6hm;HM?
?ÚÚB?-jL?Tù>zâQ?HK9qµ9óË>Mü§;<S;¤ÎK?ôñ<ù6ù6hm;-¹>¨Éd>û3O?ô¨?i¼>?4?÷®¤·g9²w6½ØK:¾:°::?¢ò<O6O6hm;«ð =¯i=,½0?<fé;K^"?OÆ`¹¾Tb8V=þ¿	
8u9~+ÿ=§ó<i¥6i¥6hm;Û?L¯±>$
<?ëú>ÙL²>ùÖ3?ÏÍ¬¸¬Z¤9ª¾
í9ªÇÌ9¿(?ù.ô<Oû6Oû6hm;O=ïhË<nS/?ç
;;«Û?M<Ý¸HÑò8?é¾WïÉ8"5i9Ä«]>õÇô<5Q65Q6hm;ÐS?zõ?º>M?$í?øÍ>4ÍA?pí6ÑÒJ9°<Üjå:~¨|:¬sh?À¡ö<§6§6hm;OHÑ>>H>?®¦¬>Ú¾>¾'?CÅ8>9Ñ&v=U:¾7ã9¹?Z@÷<ý6ý6hm;æ¥å>s>o~K?Ê>>Á4?3çè·ã8Ëù¾ï¯:¾Pu:È7?{ø<èR6èR6hm;pù)?% á>[Û@?c	?oGÇ>}µ0?J¡È·Ü¯9ú³½8(:J'â9£3?ddù<Î¨6Î¨6hm;+=òDù<ª'0?"\!=i=×r?òêü¸O·
9bpä¾¡E9¶Y9$é>Àåù<µþ6µþ6hm;ÐJ?¤g?½E?#]?.);?Ñ&9?É 8ã¤9	z=¼:©îï9ìP$?&ëù<T6T6hm;®®?*ü°><;?;ºË>dÙ>¼.?
Ï073í£9<ß-;Z.Þ:ãVH?pBú<ª6ª6hm;³þå>> K?Fî>@°>ý>?ì!õ8³{9Qy>Õg :ÁÇÓ9õåA?³ ú<g6g6hm;Í?=À>»/I?³°Ò>X½> È7?j7P_91=¥=¥:©Í:³!?{2û<NV6NV6hm;lë3=(Å=©(,?;QPp;ox!?dýÐ¸àÖ79â¾££{9+v9rW?Oû<4¬64¬6hm;Å¥@
->?J²?5@
í?Ù½?U°î9çè9.?²;ûÄ;¶N?Öºü<66hm;0?´½×>@Q?#ª>ð(t>¥×2?R8Ho)9ìÇ=ßh9I¼×9+>ßü<X6X6hm;4?W¤>öìH?c×À>dµ>l/?ä·â8R9*½º6 9>ç9x±>ý<æ­6æ­6hm;FÌ>åS9>=X?±?¥Ã>
Ç;?¶¾8U2ì8Í(>	´<~=V<bÐW?äký<Í6Í6hm;¸À=¼íj=SQQ?¨G>2Ð
>¡7?qÐS:ço:w+?­¾;¹Å:Ë@?Ëý<³Y6³Y6hm;ä´>/[o>!A?°¸¶>I>®1?«"¹ë29ÆRÀ¾Jb:fÚ9T$?¢þ<¯6¯6hm;ù/?¨0ø>Á?ÜÄ?`6?Íe?yT²9¢¼ñ9Ú¼>U®:dª
:áì ?áþ<66hm;ãà?}a~>ëÀ@ò»?g6?"?×Ú9{ö9Üç>qþ:*N:^¢]?ò¬ÿ<f[6f[6hm;îÙé>M>®û@?©>íRt>)1?Ê¶zÍ>9w¼¶ :":?Ë=L±6L±6hm;Ûåz?b	?Ãi?Ø£?#f?bár?sÀ9õ9;à>âlÏ:RD:|=?A=2626hm;£Ê?6b:>@#¹?}OV@­¨?A¡¢?Ï:¦å<:èF1?È#;óÿ:Ã?mþ=]6]6hm;Á?8ê¬>@?lùÓ>>²'4?@¢´rÛ9Ù~ºö{z;ÀS*;Ö<<?©l=ÿ²6ÿ²6hm;=ßa?º?í:U?xà$?'Ô>åF?]8·Ð¡9¦M¯=^ä:	y:Új?Åý=å6å6hm;aA+?µ¤Û>@G?#©%?KÏê>S4?HO~8|9DÌ=S:v¼:t¡5?Ü;=Ë^6Ë^6hm;%é>Ê.>k³J?/_>)7R>),?q8W9ñzþ=Í:ÐDá9®¥?ª=±´6±´6hm;u>ýôÌ=F?¾¶?lpÍ>Z3?dê<Z·;ÞN?æ[<ççÁ;-:A?É!=
6
6hm;
>W²Á=¯Ù¯?hO>X>hñ1?'2·=(§9âdG¼­8ç@Ï9ÔÕ="#=~`6~`6hm;_ô?¨á¢>ÌöP?wg?÷ãÈ>J×;?L¸%¿e9D0¾4Ñ
:µ:_É?Á§=d¶6d¶6hm;J(×>ëa>ºlK?YÖ>K>!6?¢¸èùl9&ö
¾ÇõD:þ9ÎpF?Æ=J6J6hm;?Çï>ÚX?3+õ>MÚ>ÍF?>¸ØP9hd#¾'»:¹Öè9U?×ã=0b60b6hm;a	³>³ÞZ>ÃhQ?yà>«p>Y5?/~î8d²59Ú¨>úÝ;d¨;Ûe(?kå=¸6¸6hm;ú^?ÏnÑ>ÎB?qÕ>âG>¨1?µ=9£9§q>N^=:p:}f$?ú=ý
 6ý
 6hm;(Í
?X£²>í5K?;«F?µg?Mj6?¸¾Ä8}¢9Q_>ñE	::0 ?Û}=ãc 6ãc 6hm;?KF>¤1>ê5?¡í;>A^>È'?p5=Tã<PRL?ëQf;]ü#;Ç3?%Ì=É¹ 6É¹ 6hm;Ã?É>K9>?±>;­|>6e3?Â8H9¤3>57Ã:È:÷·%?úa=°¡6°¡6hm;Ç>ÃSw>_N?b?Dh°>O:?yo8ßÌt9ú=Õk:¿é:-éb?ÔÂ=e¡6e¡6hm;!ñ<·Â·<8(?(^6;ãI;Õè"?w»¹/D9X
Ð¾>-N¹I.9J'¿2=|»¡6|»¡6hm;íB ?£>z{?¡?©ø*?'q?R¥9ù&y9»)?u:D:z¤M?¿B	=b¢6b¢6hm;¸/¤>76J>"ÜO?mÜÔ>Ý>ùT?Âo>ã®=µ~j?Iì	==¢<Ì¡Y?äN	=Hg¢6Hg¢6hm;NTÑ<-÷<É)?Ü£Á;2;-Ì?Ð5¹­­9yB¤¾U"9<²9bÏ>S	=/½¢6/½¢6hm;£Ô2?Ý°>{l?WXì?Ô?]?½¿°9Ä^59/zy?ö´ß;ÞÝM;¥?¸~
=£6£6hm;8µD?Î?zëC?¬;?ÌÔú>??Àö7_59È;7=Aü:¼¯E:$-?Á
=ûh£6ûh£6hm; ùü>ZB¦>ÔÂB?å¶
?zÜ¸>I@?R	y¸HÑ¢8ÈÃ¾Ùå:ÍÉã9LÚ?Aê
=á¾£6á¾£6hm;<?´©¼>ò¶C?+?K»>PÊ0?l?7³æX9îá<j::ÅD:ü?ct=È¤6È¤6hm;èaâ>W>ö&J?hhº>R#>oX7?[r¹èð7?4ÀïÁ:ÿE:)h3?Aß=®j¤6®j¤6hm;³èI?i0ä>Wb?¶¸?±_?õ?vC7@-9tTë<*Å;ÌB;«s?6	=À¤6À¤6hm;Ww¡=£hf=jf3?èÕÖ=õB¢=y)?8¿nÂ9a¼=©ï;M¤;B:?	
=z¥6z¥6hm;õ>
Ä >C?Pö>¯>S£3?Ë(
¸VT9©½ð¥b;µ;gèC?m¾=al¥6al¥6hm;ñ»>}Ïy>G«??·?Óë>Ø<-?Bº¸Zn9¨H¾èü];+s;Á;?nþ=GÂ¥6GÂ¥6hm;·¶>Åth>9I?µ>DI>½¶3?X=8[yª9Å`=ÿï9¹¾:ê>+
=-¦6-¦6hm;Ïï>>1ó@?¿=ß>\¬¤>O-?+»·È©&92£½åA>;í
;ÉJ/?Î\
=n¦6n¦6hm;0Ò?Þ¼>G?Qæ>5m£>åc4?lèç¸q[|9jAk¾$>;Ç¾:~¡T?k¼
=úÃ¦6úÃ¦6hm;eè³>Él>cB?bÊ>í>ß9?óÃ9N¬Æ9ØD>Sß:0µ½9gA/?àü
=à§6à§6hm;Ù¾?·j?eè?ÎóY?½ò>é{f?Fá7?Ä9Î#=i/:@ä:v¢#?t=Æo§6Æo§6hm;N!?Õ>-uA?¥ó>s4­>O4?62Ã76äO9é]p=½¨<;EÀ;±I7?{=¬Å§6¬Å§6hm;>V$?Å>®ðT?[$?$Qâ>ê9?Au¸÷sr9Ñz¾Ø:­&f:·m?½=¨6¨6hm;ÉN={,Ê<îT+?KeÅ;çS;çW*?Åve¹ÄQ9Êw¿8
¹´8,=N>Ëë=yq¨6yq¨6hm;0H?¬úº>Ã
?>?õ©Ì>L¬m?&'87H9¢Û#>éU
:D÷ò9¸Á?Àï=_Ç¨6_Ç¨6hm;ª+5?ñwä>K?HI
?Ïf¼>?ç;?d÷Q8%i[9ûô=ê¾ :ç@G:N?Sñ=E©6E©6hm;Û?ÓY>·U?>O·<>>?pA·äM9RB½®¬:ò°V:ÍM?Å=+s©6+s©6hm;KCò>½C~>ês?Jº>zÏ[>KöX?XF¹Ò$9+	¿sU:¬á:lyR?; =É©6É©6hm;?Ñe>é­f?>NK>eF?éS¸º9k?½ú¦¥:YL:sO?¬(=øª6øª6hm;Ü¹`? 	?|Q?ý?Oö±>¥A?xÝ¸|ì9±ÿÅ¾I¤Â9Ý9«Ó?ÝS=Þtª6Þtª6hm;¨q?«:ì>³^§?uºi?kÏ><?J!9ò÷õ8Þ'?r&!;ì¶·:­`?TU=ÄÊª6ÄÊª6hm;=r?M[¾>Ü£?Vb ?¹>ø?¬b7æÉO9¶?=nÇ¯:EÔ:e¨?ß=« «6« «6hm;+HË>\J>QµG?pv?¬m0?ÆÛ2?)8"ø8>ÛEñ;ª;ÙT?õ=v«6v«6hm;@YÞ>Åg>?ÛG?pS¯>
Ñ}>Õ0?¬ÅO¹òà8%tl¿°gU:gU6:ýÏ?iö=wÌ«6wÌ«6hm;$Ð(?ìÙ>#F?÷ ?ÔaÚ>£;?VR¹Û_9ñ¾XÆM:æ<:Æ?Å\=]"¬6]"¬6hm;rz>Ó »=,«??^?N?ãÞ?Y¾<?Ä9=Qç<bM?Q¥;Ìû,;Üd?££=Cx¬6Cx¬6hm;nÇ<¢<?º)?7m2;V";Û¯?Ý£l¹t9°_¿ÜÊ¸³ç9¼¾=*Î¬6*Î¬6hm;þ>K_¯>Ê9?ÊÎ>Lf>SI,?[è¹·¿9GÀ,½òR`9¢Î½9ïF>Âë=$­6$­6hm;^&?ÒÏ>»ïL?Ã?îÇ>§pB?)°·£9£Ñ	½óö:Á0:_@?Ø=öy­6öy­6hm;³4?¼ßª>¼
R?<ãÅ>î>}=?Cí1·7È9²º'½19ðG9³¿ã>2X=ÜÏ­6ÜÏ­6hm;øNB=@
=0?Õ:·=9=te?ñ-¹Dù9^¡¾ð$;øåÇ:-?í=Ã%®6Ã%®6hm;£»>Õ{>¾>?]þ>­ðo>Ò³*?!×¹V^&9ià¾Ö8V:µ
:²F?Ö=©{®6©{®6hm;FÆ>Xx>=4L?ÚÌÙ>Þ>Ç9?°	9Q9#d§>=«æ:c?:6E?i=Ñ®6Ñ®6hm;pè>d,>
Ì_?"?öÂÊ>Íþ3?¾WÊ::â:ò#?ý<Ao9<BA?óx=u'¯6u'¯6hm;#?:=>Õä?r°4?U¥Ç>I±g?¸ì¸¸OÞ8­	¨¾U¦¢:$2:éi?¬ó=\}¯6\}¯6hm;É?n½>¼=?-¯>ÿRz>â%3?Ï¸à¿`9Ý½¢:G:ÃßO?ü=BÓ¯6BÓ¯6hm;]ýä>fs>dC@?X¸>nE>£2?\6¡V~9æùÝ;×[:HqÙ9bì?Ë=()°6()°6hm;3c2>¼Uì=;A?qç>â1V>4¿6?Ôl3=°¼Ñ<[?w:<Ö%¸;åI?RM=°6°6hm;t?×Ø´>³gE?ýà>Ú¢>SÐ0?¹ò2¡9Gef¾&r9*¹9Rd§>×=ôÔ°6ôÔ°6hm;øÕ>RÀ>ÍF?F?Ê>IZ8?
¦·)
9½W(i:º^:)-c?Xò=Û*±6Û*±6hm;µs*?Òè>K?Âø@Íô÷?àz?#:¿Ð94º%?Ú:s::×?Tú=Á±6Á±6hm;VK{?MjÛ>å?ß·?T?}?úÃ8
×n9=Q>]¬:\M:±S?4o=§Ö±6§Ö±6hm;{?fÂ>|G?_+ó>ò~§>^Ô9?HÚ¬8>×­9}þ==:4á:êØ3? Ö=,²6,²6hm;©ç*?¤Ý>fE??Ë³?xèo?Ú??M@#<9ÎÊ;N?]:f:=*?­9=t²6t²6hm;:z?.?ßKB?&?n2ñ>AÍ0?Ð¸I9/9Øb¦>ó:¡:P?u/=ZØ²6ZØ²6hm;¼>ùwF>½??ô£?ºþâ>"/?zj8:!9g >©!:é:«%?E=@.³6@.³6hm;x¥?nÂ¶>]6I?i;?Ìwô>G@D?¦8iAr9qb>ã;®:åC?±Ó=&³6&³6hm;º¹>Ï¢j>0ÛI?o?ÒÌ>Ù4?3jC¸ø9AY¾;Ä;¬<;Z£P?û=
Ú³6
Ú³6hm;)ù>">»ìG?ç©>ÎU>Ø23?N½7:Ìï8¤VÊ=¶¬:ß1:Ûx?Uÿ=ó/´6ó/´6hm;8ÌX?
w»>9?1l?üÌõ>Zêu?Eq9µÍÅ9BZN>Á:àì):M~F?¡)=Ù´6Ù´6hm;,yy>%Æ+>æ9?>7R>iQ-?}î¸39¸
N¾°~:NÐ7:Ñ?1?ç=¿Û´6¿Û´6hm;UÔ ?jÓ>Þ¾B?·Ð£>£[e>
Ø6?WÝà7dÈv9aCi=19;Öºé:8ÖJ?ûò=¦1µ6¦1µ6hm;¤Ð0?®&æ>p¬D?ú·ø>-^¸>+­,?Ý=´~»9S¹È¾J;¢U;äÁ??6=µ6µ6hm;èÞû>½Y«>-&<?peë>®>D¢,?Åª[¸Õ&9+Ó½ÝæÙ:Pk:;38?=rÝµ6rÝµ6hm;òìã>zS>1 :?ôOÁ>w>;0?&æ¸BV9¥H¾ÀüÝ8þ­9lN#>k=X3¶6X3¶6hm;ìV	?M­>_K?.>Ó[>#e5?ö7|9(7Ò<?:W:	Æj?Å=>¶6>¶6hm;¨.?
JÓ>S?lÌ3?[ö>öÕ:?ÌhS9\©9 >ÁÎ:'d*:1	I?wª=%ß¶6%ß¶6hm;Iu5?c>2?e?>¹!?Ü^[?è]U9]°9¹Ú>³.ª:Jír:=W3?´=5·65·6hm;2¾?ûÊ>[£@?¯¤>és>Ø,?$¨H8K?Y9=sì=§5:+5:®"I?p0=ñ·6ñ·6hm;^ó[=Yj=²&5?	jÑ=T]=Á¥-?ZQ9åØ9bÌN>L»þ:wÄ:M&?¥À=×à·6×à·6hm;`Ó?gz?E?Çk?¼?Ù?ò9VÏ¤9ô;ò>òÍx:Á/: 35?_=¾6¸6¾6¸6hm;'µ?ã/?¬M?©¨?Ay?¿:?·Y9¶;°9ÿ>d§Ø:8Ä*:;e¢?ó=¤¸6¤¸6hm;wJ?aº>é?<?ò¿>×z?;·#9H­9úsq>Xä¾:U: ^e?c;=â¸6â¸6hm;¤§?6Y?×?9%?=>¡y?Æåx99)·Ø>J:Í#:l^Ù>^p=p8¹6p8¹6hm;gÅ>òè>Áb;?©à?¾'×>·Â.?võ=Ï=£<$ÎK?ìàg<.<û¢:?¤t=W¹6W¹6hm;y
?Ý®>c¹J?;> >1v`>Â6?Ô.¸Tb9~½ÞO:þë9q
?Þ}==ä¹6=ä¹6hm;CÞ·<­<¶)?s&*;;W?èñ¸p<Z9¨¾ÎôÖ:õ<¥:&?êå=#:º6#:º6hm;²À?G|½>øH?ÑL?¬Ï>8?Ä8 È9(úÿ=m<|:	e:G÷?ZI=	º6	º6hm;¸>Xy>èI=?:]~> B;>FÞ-?L.§¸-99Ag¾E|b9e£9nÈ>Vl=ïåº6ïåº6hm;éØ?¹U°>2¬F?0¢>9g>±3?\#K9sw9R°>ÁX:PÓ$:T(?ï=Ö;»6Ö;»6hm;¾Â? ¥«>J
@?]Â&?A:í>ô3?rI,9ÕIP9vÀÓ>u¯:?e:$ïC?K =¼»6¼»6hm;aÔ>5D>v0C?F×>i2>v5?ß;=¯¬Ô<Õ$b?Óu<P	<vF?ôo =¢ç»6¢ç»6hm;W?b$Ã>SJA?bõ³>õe>|f3?¸}8Têk9·
>i:*W:i/?ËÆ ==¼6=¼6hm;¯2=b°<p«?A>L,=®Áv?bé:|:ò¡k?ì¶S;Ì:¢Â?.J!=o¼6o¼6hm;ÕÜñ>XZ>ÛR?û°?Á<?m??¦8îzB9w¹¿=	ñ;¼;Í¦i?{P!=Ué¼6Ué¼6hm;£	?¤r§>omR?0Öö>{¨>~;?Uö8H9À>lW:IÛ:N`?!=;?½6;?½6hm;#Ô?DH?Ú§?
³P?»â>
¤k?Û {9Ë¯9H¡·>ê%;êXÅ:ªF?H!=!½6!½6hm;%¦>;>(»F?­äÌ>Þ>²°,?û8èÄ®8Ý58?^¸j9y0R9Lð?ÐØ!=ë½6ë½6hm;ÎÐ>@\{>°¨T?X{?ét?¶RL?5ch9Ú0§9ê±>#Pz:z:|uK?Àå!=î@¾6î@¾6hm;ÉÊ>¨Ü>nG?S>ÜV>Ýå9??:¥¸´ï9Ô

¾IÎü:¡¤:'D?Èú!=Ô¾6Ô¾6hm;ù.?÷²È>T/_?ö5M?ú`?d@?º«e9¤
9½Í>´9å9á9oë??w"=ºì¾6ºì¾6hm;8?­ôÀ>Qét?1Ü¼?qT<?C\?>ê90²v9æÞr?÷é:\Ûs:Ç$u?8y"= B¿6 B¿6hm;'ÀÆ?Pës?$P?É4?®!'?ýJ?÷Ðé:/H:V=?:ýÆ:w\:¼üf?[{"=¿6¿6hm;E[?zê>	p?V¶Î?,Fr?dlZ?dä²=x¢@=¯¼m?Òõ<O¯4<¢âU?ç"=mî¿6mî¿6hm;´Y1?Z_ä>5ÎF?Ïõÿ>·¯>Ú);?ÚÔ8ì{93>Ï M:¬$:©3?µ2#=SDÀ6SDÀ6hm;f¢r?,/?èUD?Ò"?o"Ð>Ó©8?j#"84m9_d>É<@;Þ];w8?":#=9À69À6hm;¥±?d ¶>:?Q²>ÆÐ>+?ÎdØ8Ïg¸9+4>h@Á9ú9)*?#= ðÀ6 ðÀ6hm;ÓõÙ>JÙN>:à?Ùã?KW?êÁ_?WÁ=º¥<#w?dãJ:PÿË9´~?R#=FÁ6FÁ6hm;dND?ÿ>ÝE?-ý>8°>Ê7?`éE¸à£9·ð­½Ê~Y;hË;ó>?ûá$=ìÁ6ìÁ6hm;¡(?Ó	Ù>ÏÐF?ëÛÏ>gÄ>É×2?{9Y,ã9ÎÔ>ÒÙ(;ðÜ:§¥C?=%=ÒñÁ6ÒñÁ6hm;ß>L·>¥ÝP?¹n?±>Øý=?¸Vý8¨¹Ô8p?;G¶:¨~T?¾h%=¹GÂ6¹GÂ6hm;qþ4?"/å>Ø+J?P?ÿ
?õ÷;?·¿9&¤¯9ç?è´:Z":Þ*?f%=Â6Â6hm;<éR>Þ
>p??#vÜ>W¤>¿N5?ÂtÊ8då8IÁá>òs:_R:ÿ?iú%=óÂ6óÂ6hm;~ß>ðº>tW@?^>Ñ(b>èC3?É`8§Þ8±>'ä&:±8:	?h&=kIÃ6kIÃ6hm;Ï¿ø>;Ü¥>Þ÷??ÂÇ?¾>T0?é4!¸ºÊ9¦½è9}÷9ð>>#&=RÃ6RÃ6hm;\û¹>ïÔi>K?A£´>b8>
þ*?À8±à9¡ó>.:>|Á9Ò¤N?F\&=8õÃ68õÃ6hm;Ï>y>I?Ü¦g>µ^'>8)1?aÝ¸BI9Ì¾{;ÒÅ: 9?Ö·&=KÄ6KÄ6hm;?±É>r5D?ê½ñ>8+´>¾+?4Ë8/Ey9±P>zË:a4:Tî0?U×&=¡Ä6¡Ä6hm;BÙ>ó¥Ò=UA?íã´>§ú>Ão/?v+=-Ð<àÙR?ÅÂ<ö¤<Åó;?G÷&=êöÄ6êöÄ6hm;MH?!v³>u??	×Ð>\+>d«/?àÌz·¶¨49@²1½SÚ:ú®:ÈG?]'=ÑLÅ6ÑLÅ6hm;û¦?»*?³®y?
¸?KâF?ål?Îð98yy9ÅÕv?&:×K :
S?:'=·¢Å6·¢Å6hm;ÕÞ>¨µ>1éO?+Q?GÝÖ>Zç1?²¯9?ÂL9C%»>s&N:é:ñ°L?Ï'=øÅ6øÅ6hm;dØ<?nÇ?Õ8?¿ðì>i¯>rÄ,?ü8ÿÓ9nP>¹r:&u:nwý>.(=NÆ6NÆ6hm;3¦?*?'y?I»?¾?òu]?vä9®91Á?U :º¤:µd?û(=j¤Æ6j¤Æ6hm;Åâ?ôÙb>æf«?°¼"?Ó_>e³?ok9.Ö9ë×K?d®;:;Ro?ä(=PúÆ6PúÆ6hm;&K?Èë½>æGM?T0Ë>g>'H=?r^l9ZLT9H?ª`:æe*:XâI?0¿(=6PÇ66PÇ6hm;é>_<F>åî,?K6>
Öo>1g!?º°o:Å0:w9.?ß2<2<1?{é(=¦Ç6¦Ç6hm;:#?)?»h?_a?R½
?¨¾K?¶9F÷9ðT>Pü:>+·:qQ0?ñ)=üÇ6üÇ6hm;è+?öhà>D?Nâ9?s?£÷0?t#(8¸a9:¿=íÄ":â9?ß7?)=éQÈ6éQÈ6hm;Ïu:?Éî>çG?Rà6?¹
?Sf5?]7ã39ÿ¸<Ò}:k¼):<??xL)=Ï§È6Ï§È6hm;²Þ>À>ÄÊC?"?=¿>¦*4?¯
9~9÷è?(Ð<ÑªÊ;mÃ??°)=µýÈ6µýÈ6hm;Ï?íÇ>Bý??Ç$Ã>§é>:?%NB9~DC9½þ>@¦9ø@­9ñö>Ï)=SÉ6SÉ6hm;ñ>#>ÆF?Zj7?5ò>×ÛA?øp;5;^>L?,4:?:í?³ð)=©É6©É6hm;KÅ1?îáÌ>³^?Ù?©4?këA?rÑ8ÀY9Nv>;HO;ñ2?*=hÿÉ6hÿÉ6hm;8?×y³>D¹B?ÊEþ>÷pº>´.?èOê·
q½8UQ¾4à;¹Ì:;)0?
L*=NUÊ6NUÊ6hm;]æ?Çã¡>P?È!?¾[á>\Ç7?Îb;³«;ºEC?õ\<_1,<ì7L?]]*=4«Ê64«Ê6hm;ìÃ>Ô×}>\ÇD?EÏ?Ë¨×>'Õ1?ZF·Â9"Ò¼¦¡:½¿:·Y?ö`*=Ë6Ë6hm;ãK?óúÊ>Å@?ô¸ï>Âÿ§>¥6?Ú9½è9óõ^>êx$;Nnï:ªÚ/??Ê*=WË6WË6hm;æÕ¼>Fx>²B?¿É>Iu>e-?ª¸NC9ä^¾l6`Du9øe¦;&Ô*=ç¬Ë6ç¬Ë6hm;ó->ÔY)>HÏG?*}	?B¾¿>h7?Wi7=J­à<JûP?ôà9t:»ÚÚ>$+=ÍÌ6ÍÌ6hm;õAx?æçç>}?­6?YÓ? ü_?üÏ<9T'Ø9a_>7Ë:ø:©.?#@+=´XÌ6´XÌ6hm;,±!=í<F9.? ¤£='1=Ü¨?Ó	¸9égá½ÏÂó8Òx9Ð{>»U+=®Ì6®Ì6hm;[ÓÍ>>`2@?g½¦>Ñ*t>Ò.?mI8zëu9·®Ñ=~ÿ:Mô:v½M?ZÑ+=Í6Í6hm;å=?5»ù>é©B?AL?ã>;83?C 4·NÀ9@½köA:ÙÙ:HÌ-?»®,=fZÍ6fZÍ6hm;¸?c´>ßû>?]ù?Ëýä>æ)?Üü@9»Ê9>ª>°í0;Ý©;!?-=L°Í6L°Í6hm;g?t'°>7uN?ÑÅ¿>¡T>F@?Ëë:·A9·ß÷¼|Ç9Ó¯Â9'?H/=3Î63Î6hm;1)í>>ÌCF?¢å>â?>ø3?:å¶9Ä¨P¼zÁC:É:uÍ?Ó¨/=\Î6\Î6hm;é«$?÷qß>Ð©<?z¼>òz>Å+?4!-¸+9¾)á9À ¿9f?¹10=ÿ±Î6ÿ±Î6hm;d!?i­> F?ª?<D?¸~0?ä\=2=6I?íî¥<
«X<&D?4P0=åÏ6åÏ6hm;óûÍ>ÁR>DÖB?aö>Ud>ó,?»²7|N9a;.=þyj;²Ô;haD?SÙ0=Ì]Ï6Ì]Ï6hm;ßT?U?å±?S°H?¢"Ü>bi?Ì+9Ûü19\Õ>àß³:Ni:D_E?¬Y1=²³Ï6²³Ï6hm;à8°>ËDy>û4?Ùl>5>Áv'?6ß ¹f9±ÿ¾÷Õ:UÌ9¡»(?Ù1=	Ð6	Ð6hm;P>ÏãP>W>?¼O?%q½>P¾.?Ð_A¸áR92ë½Õ¦9(Ø9aý·>µÛ1=~_Ð6~_Ð6hm;Vº«>H~k>®:?\ØÃ>ìØ>òD.?¦ö¹uJd9_*¨¾ ÿ: Ë:!??2=eµÐ6eµÐ6hm;^Jh=©È =,í8?ð	>&rË=o-?º9åNß9©L²>¹3£:êë:p?Þ2=KÑ6KÑ6hm;á>.>¯>?ú>a>Æ1?Exø¸LÝ 9*µE¾Úx:¶º:\ôæ>{3=1aÑ61aÑ6hm;×Q+?W&Í>ÕÈU?É?µË>úHD?*Ìä8f»9!`>-P
;y :doa?Ó>3=·Ñ6·Ñ6hm;ÿÝ>àQ->ºKA?N¥[?{{?Î9?vÔ<æÚv<á~\?Ì´:8öK:«3?h3=ýÒ6ýÒ6hm;Õ-¥>Y]>GÒ>?Ð;ô>·¬>=5?R`¸xb¿8YÌª¾
J:k":í?;:4=äbÒ6äbÒ6hm;¢«>PÅ>x?Sf?«X?nO?´)=u¿<6¹b?)<rÞ·;éýk?ë;4=Ê¸Ò6Ê¸Ò6hm;fÇ>|>-J?ÖÔ>Þ¹>ó'P?Î>)<<Ýî;c5?d;MëW:ª?þ·4=°Ó6°Ó6hm;:ö?À>õAI?8ë>Í¯>·BA?w867Çç­9È<w¥·:}:ò½,?õ5=dÓ6dÓ6hm;§àê>H>ë L?¬?øà²>G?^|ø¸°tÌ7©Àçªñ9:§ñ>àQ5=}ºÓ6}ºÓ6hm;)ß>.Í>éRL?WØ¨>)k>ÚÎ7?o¡7zgx9
<z;ÓÎ:#=?(C6=cÔ6cÔ6hm;¾F?hÊ¿>ÉéA?¥¥ö>t²>Ué0?ÄË×8ÀG¡8/D+?
'k:é:ß±g?|6=IfÔ6IfÔ6hm;£K??KH?R
?Ç¿>¬þ<?¿ãÝ9Ð:oÙ>Å\y:òIj:5<?©6=/¼Ô6/¼Ô6hm;	ô>¡	>c\?;~>L&>§C?va¸CØ9s8ý½²^:"Ö:f e?]î6=Õ6Õ6hm;Â
Ò>>¢§>?4>i>´C/?¬×l¸¬Õ8s?¾µL!:Ï7:v¦à>3(8=ügÕ6ügÕ6hm;×?$ÎÐ>ê >?M¸?~U»>^5?&ÏÔ8¼Ö79Å+>£ò£:VC:ÝV?ö9=â½Õ6â½Õ6hm;Ðó?üÄ·>hH?r?µO)?X7?[wð8Î9Ù>P>H©:ás]:­°C?F9=ÈÖ6ÈÖ6hm;h
?>.À>éî7?Ë>dJ>.?Ê¹¨h:9Lý´¾7L:U9:Dê?ÞJ9=¯iÖ6¯iÖ6hm;>`Ó<àô<4a,?²î ;¤;ÙI ?s¶¹^Õ8sÚ¿É8Ï9ü=Âo9=¿Ö6¿Ö6hm;yÈ>!/>GE?råð>
°> /?iN»8]r%9té>¿Ý§:s:cÐ0?Xr9={×6{×6hm;>ÄG>Àä;?)å;?}
?hå)?Ï#o=r¾=`ÏE?«Êy<;©-<
8?¡¤9=ak×6ak×6hm;/?rO >Ð6Q?'
9?Äú>òé<?dï48ÄýÀ9øp=Ï;©cQ;à5?:=GÁ×6GÁ×6hm;"ô	?2Ä·>ô-@?'©ó>ËÇ®>¿q2?È&Îµ9£å%»þ³9nÄ9þÖÀ>	 :=.Ø6.Ø6hm;bÛ>cð>ÆaG?|¢Û>m!>ø4?ê´%¸ËÏ¦9àM~½î9Àø9c¹>Í§:=mØ6mØ6hm;`{?©Z?¨ß?$¿?¹}<?Í?eÙÒ9à
­9ô?ÚWé:::£Ye?_²:=úÂØ6úÂØ6hm;~
?eþ¿>ñdA?7É>ïB>æ.?:;%8Ô¸9­;=,R:Ôd,:~vG?)Å:=àÙ6àÙ6hm;@?Ø ç>¦ÕT?¯?Å¦>Q$J?þ*9ñ·9EÚ>H$;êuÕ:TE?×;=ÇnÙ6ÇnÙ6hm;ÃÖ>Z,>È:?ß¡>@Ik>@0?ÊÑ=¹ßQô8éäF¿W&:ó°:I7?Þ#;=­ÄÙ6­ÄÙ6hm;#?tË>þD?R¼>â>ìÒ.?¿&¹e9SS¾%é:3¨E:/ö&?;=Ú6Ú6hm;ÀxÇ>D¨q>OS?u»>0ô>¾8?|¹}>c9ÞI°¾!n;-;iS?ª¿;=ypÚ6ypÚ6hm;¬\?dÿ¦>F_I?Ú8?/¸½>Pj2?CÆÎ¸\Y9nÙ´¾¥ÎÔ::©L?qÿ;=`ÆÚ6`ÆÚ6hm;
(?ìãÍ>©Q?»s?2Y-?Mø3?$
V:Æ*+:´ ?³8:Þ-:©
5?<=FÛ6FÛ6hm;m+"?abË>L?Êç><°>um:?î¹sV9*Å¾::	?I¨<=,rÛ6,rÛ6hm;E?¾>O?$
?9Ä>4?Ã¸¶Ë&9DAá½.e[9Ê&Í9ã>:P==ÈÛ6ÈÛ6hm;î®?-Óæ>à·?uC?êI½>Ú+?Îo6´ã9$G<H;~©:6G?S|==øÜ6øÜ6hm;?Û>É>ÆÔM?±>®>ª¨h>Ë¹??xO¸
¶
9Óp¾Ñê¸9CÝ9&Ö>==ßsÜ6ßsÜ6hm;Ù>'¿=Ø¾D?Zi³>V~>t4?Y«=yÔJ=DX?ÆÊë;Pý;¼N?X|>=ÅÉÜ6ÅÉÜ6hm;Ê *?Jþå>]=?¯¶?À>{ï,?Ïc¸¸:ô8¤n¾`S²9ËÜ9È?ÑÙ>=«Ý6«Ý6hm;
1>¼ã=G?&­?tàÂ>¢/?L'Á<½t<ü4J?ÀçÕ9Ý9'÷>
ì>=uÝ6uÝ6hm;u»?©i?ð_?&~?½)À>÷$S?èO¹ÌÕ19ÝÌ¾¢,³:ÃH:yd?`?=xËÝ6xËÝ6hm;þ>½¹¨>ï"A?E?éW?º5?IS;Nyæ:r¤#?0ì::&ºe??=^!Þ6^!Þ6hm;y2(>z¼=$æd?Ý~ò>ç÷¡>£??{x=GÝÊ<=I?ë2<oì;»@??=DwÞ6DwÞ6hm;°³k??²R?ê«?ð=?õ®E?w½_9¸s98ë>°':6×ð9>2?^@=*ÍÞ6*ÍÞ6hm;ÃÒ>×ì>sII?É¯>±Ç{>M2?Ç­þ¸a\9­/S¾Ð`91Å@9mÂ?ÙÆ@=#ß6#ß6hm;¢ÅÐ>òì>I<?´9?{¼>/?îaï6x:9hm<Ó	;kÏ:*?PA=÷xß6÷xß6hm;rû)?Å¿Ü>S E?×?9tæ>Ú,?ª$9#29ì>j;¼:ºR?Ù*A=ÝÎß6ÝÎß6hm;D®¸=¾@=ûÆ.?«Êç=dj³=Õ]%?i¿C·¶ï&9c½ü¸?ºS9ÔË+¾´A=Ã$à6Ã$à6hm;·¤V>b
>LSB?.=?Õ¼K?ÔC:?{Ê:T¯æ9¡ì?¦£:Øh0:ÓZm?«¶A=©zà6©zà6hm;ò¾>"ÆU>Ç c?¶³>¤"8>õK?y7{ø9ú¿ä<¼5;¬É;Dê3?y
B=Ðà6Ðà6hm;Ø?¹Ë>»YF?
?|Ê>^2?Ü8¡9=9Û9´pÆ9f¨
?y\B=v&á6v&á6hm;Þü?W¦>;n?BÑ?8G?·y?oÙ9¶o®9Ü¤?6¯â:Ó(:É¬?wB=\|á6\|á6hm;æÁ>Øp>£ÉN?y*Ê?P¨?Á>?45Ð9PÞ9ð>¿Ò;ÍÀ:Q6T?\·B=BÒá6BÒá6hm;çØ>\í>ÃA?úü>ä^>È=/?]µ¸2Í9-+þ½¼:©:\f?¹B=)(â6)(â6hm;:{?>üñ>¿b?tW? ö>Uä?3Æ·8ÊO92Ú(>C!~:ö"â9WØ?n©C=~â6~â6hm;ÁØ>Ve>9×B?²ù>ï°>ú4?9´ãò8vÊ?IR;âH7;Á2A?ñC=õÓâ6õÓâ6hm;;ÑÌ> >ç9? >s>8(?Þùû¸Ô>9u©¾³¥:
$:?D=Û)ã6Û)ã6hm;ô?ðr¶>áeG?yNæ>Å>_À8?!@î7RÜ9ºj
=Ë0:pjr9n?ÝE=Âã6Âã6hm;:_?ÄmÈ>uWA?>äkO>8v5?\i°8"w,9Åí>:¯b:Åâ(?EE=¨Õã6¨Õã6hm;*Z^?îÚò>$cj?yùY??i
?'I?j!k9òâ_9¬m?U£:9.:°=?dÇE=+ä6+ä6hm;!'?Pä²>álK?wÆ>$Ö>ï<?ÙäÃ·ÁO9bq½¼å¸9É9Õ×ê>JõE=tä6tä6hm;NÖÆ>	ä}>/}H?ÿN?è¨?Íç<? Lº<Åj<U¿K?.ø_:H:»ÁR?Ú5F=[×ä6[×ä6hm;
õ>òç>Y(D?4ã?JÛ>+4?ÌÖO9ò×w9Ñ­Ö>[r4:¡ü:^+?êUF=A-å6A-å6hm;¼VÐ>õ_>»O?É|f?z?û>?IÔ8®9±6> <K½;ÆM?ÕF='å6'å6hm;L/å>G>8I?;§>©¯n>­3?<%¹IO9Ì¾N7:ö3:8
?À"G=
Ùå6
Ùå6hm;W+=8Nô<4Ñ3?Ý¡;7d;5?EL¹¹ìÖx8E¡>À|z¸`9îÁ¾ÊnG=ó.æ6ó.æ6hm;SUÙ>ù>åK?ó-<?}T?¡6?|&8rg©9Æ{=ê ã:c:½LO?ÓG=Úæ6Úæ6hm;¸8?clã>îO?_N
?Ò¿><?;<1¸Xm9¿½aí*;cÂ:(a?%°G=ÀÚæ6ÀÚæ6hm;&?<I>Öíz?D?Yè>Ä?*Ó9ïM9sª>Q£*;yë·:Im?ø³G=¦0ç6¦0ç6hm;,Éð>>RjB?ª-°>^ |>â2?@¥¸)ùÕ8d¡¾tç:ãÇ9%%?IH=ç6ç6hm;î?>ïÅ>¾<?FSÑ>XÜ>Vè+?Mm8EÞ8>jÇ¦:wX/:4~s?ÿH=sÜç6sÜç6hm;fÌÑ>t1>t½C?Æ§>IAP>r3?Ô5·x¬%9{½¯µ:%:Yô>ÐeH=Y2è6Y2è6hm;f4Ç=ÓÃ=ÎÜ3?ÖT#>0ú>Ì7?á:.©_:®'?´¼É9ç×9¡ï>ÖgH=?è6?è6hm;}/>V>md/?e=Õ
R=Üô?Rª%:ò:ã"?Òø;EÛ=;,?ùH=%Þè6%Þè6hm;+?Ó¢Ó>8@?¾ä¶>½>Ò:7?kç¹W\N9 ß$¿12¿:w:óU3?dI=4é64é6hm;Æ¼¸>¾²s>B?èÂ
?;úÇ>r¢1?¹ø9Ü¾$	:þ97
?²cI=òé6òé6hm;´&Ð>Ñ>ëú7?Âr:>Ò
>Dê+?ý·ä9´po½ÇÏ:Õê:±¥@?»fI=Øßé6Øßé6hm;àt@?ï>M?~ø>*ö©>Û$;?îÒ8ªyQ9ã>Øò~:¯+:ÅõP?¨J=¾5ê6¾5ê6hm;f?Æ°>U¢B?ÖE¿>ô>¾9?X.¹L ±8ÊE{¿³9òí9x%?ZXJ=¤ê6¤ê6hm;À<Á÷<0-?+
;P/;÷Ð?]sÑ¸ó973¾Ï¸Æ,9^n­¾.®J=áê6áê6hm;R>·L>ÿÝB?ñwû>]+´>i§2?;7Ö¼g8-ê>·:§o:g?NÁJ=q7ë6q7ë6hm;å?·²¯>ûD?"×³>r$|>6?îÒ8é¬f9¡i>u?:±¬:Î ?ìáJ=Wë6Wë6hm;î*?_Ç>ø??Sÿ?ëÎ>n 4?¤08u¹C9Äìæ=#G¼::l¡,?]K==ãë6=ãë6hm;6&?ä×¯>¤:?Ò½>§>É/?R8$86ÊQ9{dÈ=å:h°:Øë9?UJL=$9ì6$9ì6hm;O?4ÔÃ>Ì©?äð`?¢ê>Ôlu?Ê,8Þ9 Mè=Ñ:!I:|
7?kL=
ì6
ì6hm;á­-?Þ>NBH?´1/?ä>0D?~á¹¸0H9J7¾¤ì:÷Öë9;:?³qL=ðäì6ðäì6hm;8qr>2©>t³k?~@?¬?ÞöS?¥´9²¶¨9Â
Ú>¨:¯o:`?UL=Ö:í6Ö:í6hm;úéÈ>¶>x=?
ÐØ>Î¬>ÛD2?t/¹´e9e²Ã¾::=?©ÒL=½í6½í6hm;Þ)?õGÇ>§Ã;?a ?{Û>¶v;?ÖØ5¸ÇS9¡Ü½¢;ô:#QT?lM=£æí6£æí6hm;![4?|ä>ÕJ?ö?èúÙ>Ý;?AõB9ÛÖ9ø/i>«Õ½;Uc}; Ê??OtM=<î6<î6hm;0Ãu>Ç&><?¡Â>ô>Ü¾'?v<é¸_w9~ÔË¾Ù¦:ùh :ú>ÑM=oî6oî6hm;9?ß>æOg?ÀA?|¤>{²I?UÚ¸0?9%H¾%a<ÿ<i,`?a0N=Uèî6Uèî6hm;tÜÿ> °>³z9?=¥>¾Õs>|-?õØ¸Ár9©Ëd¾Ó£Î9ÇM98?ÇÆN=<>ï6<>ï6hm;=?GÕ>lc?Ê}º?\é?M¿7?a	9Dï9Â[>1·L:)(&:6´?'7O="ï6"ï6hm;-Ìá>·1>²L?7¯ù>«ó¨>ý)=?î 8	59¯õâ=O :!ço:3+?hgO=êï6êï6hm;®n¯>n_>vÚH?:?B>À>4?Ô¹æ¢9C^¾Ê:Om:xu!?tO=î?ð6î?ð6hm;º?9Q½> iF?V?ò¹>ç½4?²,J·[9Å°ë¼´à:6¡:Ù2?ûKP=Õð6Õð6hm;n?mç²>ðí>?~?Ñ>þ>ÄÌ6?ì·%Î¡9«ËÛ¼ð!:$å:½'?ÃP=»ëð6»ëð6hm;a7?ßO>
_?Iñ<?ÂIè>Î:P?6øwÑ9º¶;¶¯^9½Q9ëæ?2ïP=¡Añ6¡Añ6hm;K¶=s=~Q@?Îh>ËK:>||/?zK=$ù<¥·P?-¨$<|Èß;\<? òP=ñ6ñ6hm;sÅ>^>}=?dÉ>>X1?ª§28Å9jÞ>É>:Æ}ç9üR?Ä/Q=níñ6níñ6hm;Ù××>5Õa>­t?:?Di$?ðu]?ù*9=n$Ö<­\]?¤°ª<åH@<é?c?COQ=TCò6TCò6hm;í@?çV?î>?éy?8ß¼>dû8?	²9¹Y9Z·>ä:ÛK:S@?.ÚQ=:ò6:ò6hm;G?²kµ>=dM?vë>@¡>r:?°Äu58R9ÏsE;a³9ÌH9K|?rÝQ= ïò6 ïò6hm;Ô?\RÅ>:?
­>º'>dÛ,??A9ãX9¬*ä>)%;<¾Û:Öi@?V8R=Eó6Eó6hm;×?¸ìÖ>C 9?åä>
ã§>èJ.?õm8/#98/Î=X0;-;cF?[R=íó6íó6hm;ëß-?è6Ý>S7I?Bðo?3T?$¹E?z<êÁ;YàL?W«ý9\j 9ìhJ?IR=Óðó6Óðó6hm;å~¥>Ì8g>;7?Ñ(>Þ6X>ËÞ+?IÍ¹·%9>Ð¾<9¤Z9íÚb>IªR=¹Fô6¹Fô6hm;°Qâ>>¾I?øÕ>±Î>¢8??18FÞ±9a=ë:Ö>,:zà??\åS=ô6ô6hm;âC=Ï¿<²6?==Ä=©à'?/ì$·²vD9æÖ¼1u<øÄ;t
0?aT=òô6òô6hm;3Ê?m«À>l²E?û>Ãª>ë(<?Æw·}9À	½×(:ç7:ëJ?i¨T=lHõ6lHõ6hm;x\?a9Ç>=6A?Á³>Kí>
1?6´M¹/9F¿1	:ÅC2:ùK?$?U=Rõ6Rõ6hm;ö>Í¥>\ä>?³J>Y8T>p*?£3¸dbÕ87ÝV¾ðO :i:?iU=8ôõ68ôõ6hm;'ì>#>eÙJ?¡?5XÎ>Ä7?9ðÞ9L$>í¿;:áa:#?pU=Jö6Jö6hm;dv?s%É>2
B?ªE¡>Óµe>´º3?Ä+a79;_=¢³:÷:²$?núU= ö6 ö6hm;)÷>ÀÓ>\K?2_?Æ½>p4?º±¸ÌÜ9á	¾a¹;+ªÁ:ð<G?ë×V=ëõö6ëõö6hm;ñÜ?£~º>ÂóU?_pÌ?K=?Æï;?T¢9qüi9{¼?ß¤À::Òù?¥.W=ÑK÷6ÑK÷6hm;n·½>q¹>Çë=?Y=³>Dw>Ï51?óÆ6a9ÚÉ,<aÛÆ9tå9=IÞ>>W=¸¡÷6¸¡÷6hm;²O«>o/h>àá<?Ðè>É"c>HW,?²óÇ·ºµ9eE­½¦w8U9ÊùO>ôW=÷÷6÷÷6hm;Á*>xòé=¦Ù:?myå>ª¬>±*??Ø¸;¢9ìð×½÷8ß9:&kÍ>X=Mø6Mø6hm;r\ù<`µ<g×/?±£G;t¨;c:%?v)¹Ì·ô7F1ÀØh8ðR9XÚ
>C2X=j£ø6j£ø6hm;[LÛ>7>!¬>?LMk>H+>Î×/?Aîn¹p/È8+Æ¿iÆG:"Å:ó($?26X=Pùø6Pùø6hm;Bñ=Z®ä<õ°/?GYÂ;;;²{'?*D¹Ý8§b¿·¸¹79£Û4¾ªX=7Où67Où6hm;ÙÂ>D_>­9?G:Ú>0>7?Éð·óH9è_½a:ÂÚ:Ü%?¶±X=¥ù6¥ù6hm;óuµ?W&?!k?Lu?ÕQ?­y?hÕ7&´{9¨ÁX=¨:U:²J?ÂX=ûù6ûù6hm;OÔ>ò­>lZB?Ì>¼D>Y9.?±@>¸B³9½nQõ9Qñ9¨?hÏX=éPú6éPú6hm;è:?Hó÷>ïù@?cÜ?}ûÏ>fÄ4?'$ý¸3è 9_É¾@¬:ç:é¾?AKY=Ð¦ú6Ð¦ú6hm;B±M?3 
?	í=?fó¾>U>¢ù1?OÈ¹ï9ö1f¾I:¡îY:íû?þY=¶üú6¶üú6hm;lÒÝ>S>Æ¹@?B??0è³>Ãé7?AÅ9.*98Æ>0j]:¹®:9?ÞrZ=Rû6Rû6hm;Â?³>¿O?Ó>ÿ`>
^/?Úó¥¸í7Å8Jj×¾C,:x]:Cè>oZ=¨û6¨û6hm;ã/?kèâ>pF?8c?Õ³>Ä6?ývd8L¼«9:Hª=äH2:"ð :æË
?M[=iþû6iþû6hm;ç¬E?_rö>VM?Û»?#wÏ>>Ã8?¼9[rn9eF¨>îª]:+	:KÙN?×[=OTü6OTü6hm;±´>,6_>ÅN?âÓ >ªe>¶3?z 
¸Äç89í¿½Û´:~oX:1úT?
\=5ªü65ªü6hm;§Ný>ì>d2K?%@þ>(è¯>å9?2Í7øtB9Þ=:ø¿9vQ\9j_?2x\=ý6ý6hm;ìt=ê"Û<!C,?é3<Dm<é?5Òf¹þìq9Õ?ô¾;)Ä½:h3?³\=Vý6Vý6hm;ê?Ä¶§>²I?ïS?0÷¹>Ù,A?³´¸@J_9j2(¾øE:©p-:I?Ö¾\=è«ý6è«ý6hm;²ù>Úá±=ü
;?H>ôZP>ü(?#£=Á´L=ÜåK? D<:p<òs4?;ú\=Îþ6Îþ6hm;ÅC?¸Å?B?Kø>´â±>v2?Ì¸¤±$9Â\¾3V:ùV:N/?=]=´Wþ6´Wþ6hm;Ös?¶¼>)ÝF?¶k»>ÍÃ>³0?[·¸:­õ8w¿¾ËW;ÌÈÿ:Q¿W?1I]=­þ6­þ6hm;Óu?G$?sR??FëL??éú/?°Oñ·½¤29òæ¬½úÝ\:>Ö9z? _]=ÿ6ÿ6hm;Î4L?^Êí>Ø[?©sÁ?u
?3ä??J:ßZÍ9!¼;?Û¸j;Ï­;ä®g?WË]=gYÿ6gYÿ6hm;7i?(?jÎR?Õ1?É(è>>C?'Ì7¸ÃsÂ9
ùq½¾:#:¤þ9y$?ã]=M¯ÿ6M¯ÿ6Ãdª;éVÂ>ä|>6gE?º
?Ð4Ã>ï5?
_89ÓÂ=læ9O
:IðÔ>^=77Ãdª;àa}?ÝÞ,?/;?+Äã> ¤>¡1?º7¹Q9¼j¾
:jþÜ9¹î?N^=-7-7Ãdª;å!Ã>¬$|>üF?°¼>äj>Y®3?ô0·t9|&½7ý:í¢:êîF?RÚ^=X7X7Ãdª;ùÂ>^Ê>¾ÆA?
½Û>Â>m*1?*-¹#<g9ÚÀ¾(H:f^3:ìÕ?À!_=s7s7Ãdª;ûÇï>s>¹_E?ãö>¾uW>38?[9¶<¾9­UJ>/Î:/¨M:úS?B0_=f®7f®7Ãdª;[,?%v×>M?á_?^Ì>8?è¸Pf9:.¢½=÷:óº9TÐ8?C`=YÙ7YÙ7Ãdª;R%5?¯Û>®S?j?Vô#?M¼6?µ8ßL9f>3õ9
³98?½L`=L7L7Ãdª;é`*?ìaã>^Ò??Ì?¦&¼>m÷1?yÙ7ýÖ9BAD= ´_:
m:ä5?¶S`=?/7?/7Ãdª;5c4?´?3?r>a9>wó&?&/¹Ø3¾8Ñ½k¿Î#:Í¦:Ðø?yd`=3Z73Z7Ãdª;ð'?o´>Ë)[?uFâ?÷i?yw?ÅÒ9Y :O ¸>¤È:áB:tC?`=&7&7Ãdª;@8%?Ê#à>l´<?¬½>hÀ> ü:?æAÑ¸ûÅ8vJ¿À¢;lf:y¤e?ô`=°7°7Ãdª;«y=ê¾X=]/?uþ;t{Ä;±Ä%?_]ò¸ä8U»¿Â9¼9C½L>Êý`=Û7Û7Ãdª;°Ó·>5u>þ¢??%Ä>öL>´4?Ô8s¨Ê8¢0>¸²9¦9±q?a=ÿ7ÿ7Ãdª;óCí>kO¤>HÕ8?ÌÉ>>Ü)?½D8·D9`Ê%½fø5;è:OH?é"a=ò07ò07Ãdª;ÕDò>*Ë>ö¢I?¸>Ý=>Os4?çfy¸0é9:Ûs¾p>:d5:z7?b@a=å[7å[7Ãdª;oð>{>'@A?¡°>x>ë5?æc9¹ÿ k9¨ØÉ¾å9öN9-Q?§Ãa=Ø7Ø7Ãdª;r?D+­>¶I?s>ÏI>ìýD?æ¾185z8TÜµ>½3Î:ül¢:"?
ãa=Ì±7Ì±7Ãdª;
³3?=Ïä>Í
I?­ë>n£>Í8?S¸ª9þ<)¾fô9Ù9s?Üb=¿Ü7¿Ü7Ãdª;0­ò=E¯=£91?0#<\'þ;_$?n¹6e9&>¿éa¨839I98V>`b=²7²7Ãdª;fÂ>4õ>Ãx??¾vÁ>Û>ÑW-?'­¸ßìA9`,¾ÄjË:T:¦:ÿ¢?;^c=¥27¥27Ãdª;X"?¯sÕ>µB?$R?ûá>4?¿9¥q9P>ÆËH:ðÝ>:¨?rc=]7]7Ãdª;ã1&?uEå>î9?Áì>`ig>©G*?j£8Î¾r9T,>âg:$X:öì?c=77Ãdª;ö>6´>­G?Ô4
?²ÔÃ>«4? bV¸½>k94Lé½Ok1:=Ö:²?«c=~³7~³7Ãdª;öå¾>g>a;?Qn?ì£ß>Éë1?°Á¸7Ô9ë½û°¤:ê:ë¿?Ò²c=qÞ7qÞ7Ãdª;zÔ½<ú<¥m-?%¼?;¶Ì;ö?RB¹¦¨ 9$vç¾¹¨÷¸ì/9#µ¾Íc=d	7d	7Ãdª;Wu?R?¼\f?ÿ¨N?â>»i?8V9t¹é=Ý ö:¥§:M<?=ùc=X47X47Ãdª;ó>«ä¬>ãN4?!>ec>õ)?@5W9Á§;ñ7:Ñ:é¨?d=K_7K_7Ãdª;-ù?DÖ>¹½<?uú>4C¸>û-?j Z8!ÕÖ8´B>q§>9l­ù9d{C>¿d=>7>7Ãdª;jn#?iË>DN?ÌVÛ>Áõ>íbD?½¸×ú9b(,¾ôf:Í×:P±=?¦d=1µ71µ7Ãdª;Ñø>QÒ£>­AB?$ú >Û¯k>çÙ.?/3Ü¸å?ó8þ½ç¾F¸(;*ú:à§,?j«d=$à7$à7Ãdª;@=}Á<Çk+?ÞPõ<Ù¾<ø$?	8\å©9Àçî=®<p£Î;y-?-e=77Ãdª;ÀØâ>Éæ>cH?ÖÞ>Õ>ã3?WÌÁ8öØQ9Ákl>>>þ9î9»¹?ë¥e=
67
67Ãdª;êô?cÔ>ïú;?\C¹>Ì>!8?_ÿ
¹)q9²n¾^¤9Qý9½¥>Û»e=ý`7ý`7Ãdª;Ëá ?VW©>B6s?`à> 	>w©D?tï2¹s9óJ¿pP:¯*#:ñ§#?X#f=ñ7ñ7Ãdª;L¤?¶¨>õJV?³X¼>Zgj>³M?F,±·ê½8ßÝï½,§:½-:¾y?f=ä¶7ä¶7Ãdª;Ðu­>ü9m>ú/;?Ë>Û>ù*?á!^=¤ì=§O?Q<;<µìD?_ÿf=×á7×á7Ãdª;¯
?-Ý±>ÖeG?DÿÀ>ò!>ú1?Â£¶0·9ÞHã»<t³:éM:¤_?\kg=Ê7Ê7Ãdª;å?Þv¾>ïæB?!¶>ô>
¾,?¢t8s9){=ýÕ9þ
:§Ñ>!g=½77½77Ãdª;³è> >gt??ÜN?ß@Å>R6?C9ì9n >ræ;¼û°;dª&?Òg=°b7°b7Ãdª; l>	>}?À?Ägº>ôöT?cûà<á<*L?ùf<<[Z?/h=£7£7Ãdª;¦¸?V|É>ê:>?¡p§>þ5v>â.?`|·:°29ú4½a?:*;+:ÝÑ?Ræh=¸7¸7Ãdª;LÔ?ÎÉÐ>A?N½?Ùßß>¿ñ0?å°·àïO9"2½|®|;?ú.;×8?])i=ã7ã7Ãdª;	5?pÀ>Ö>?¡±>çp>2?dº7¯yè8¡ñÌ=Ì;à9Èµ9cä?<Ci=}7}7Ãdª;9­z?ÕË?÷Hl?#Í)?Go¿>c?L¡S8zI9çµ>ß.;Á¶:èÌt?d}i=p97p97Ãdª;o¶Ô>yw>º
\?§	X?µ´?É=?iÔ.=VpÓ<ì¬S?ðí<PÓ4<ÁN? i=cd7cd7Ãdª;Ü½ç>D>Â#M?zª¯?®5j?l@?Þ
=­<6zM?Ã¼:2p::+H?ði=V7V7Ãdª;û§É> >h>?Zkó>|¬´>ãs,?@Ñ8¯!Â9Cø	>j9I¤9[Øã>Ò:j=Iº7Iº7Ãdª;$õ>¯q >_C?(Á>ºl>Ò.?Gß9V<ö8ë!$?c:ÒÚ?:vÎ?K=j=<å7<å7Ãdª;Ë8
?ö´>3C?Õ?{	7?¾(5?¡þ7 í9=aN=±¿9É9÷«%?×Wj=/7/7Ãdª;­ñ÷>È¬>Ld8?;¼ >ûÈt>t(?8áÅ8_[9)>¢v);=Ýí:Pb6?ñj=";7";7Ãdª;nD?ÁÍ¦>PÛD?ýß>^-¡>Ãá1?¸<ú¸P«8Â÷:¿5:³=:ð?Ôºj=f7f7Ãdª;| ?Ç>~ @?Î?Òã>©90?ð}ë¶Ì,Ø9p¼$(\:Ä0:P
 ?\ek=	7	7Ãdª;¶*ë>Yl>yíB?Äê>Úp­>àÅ,?«Ô8grK9¿F>|Æ&:1¬9³bw?Ak=ü»7ü»7Ãdª;Îÿ®<çû<4+?cK
<äCÔ;ÙÉ&?_oÉ¸©¹9÷'²¾Üù8ÿ 9úÕ=	.l=ïæ7ïæ7Ãdª;»m/?áê>s??
'Ì>²ì><L.?&A¸YÁ9½í:óÜ9v{?ÿòl=â	7â	7Ãdª; ¦ú>³w>±0I?7	?»@Á>I5?sç7y9rñ:=(N:¤ú7:Ø´6?²m=Õ<	7Õ<	7Ãdª;ùñA?µý>+D?ÇÜ/?KÈ÷>à±5?gíI7"Tv9ýÚÑ<ð~:|×\:¬$?gm=Èg	7Èg	7Ãdª;3ìÞ>'>ÔO:?3?H@?0?íE8à9Ûu·=
¬:l:::?I·m=»	7»	7Ãdª;Û?,?Zf?äÃ?@l?Í"T?Ä(9f«9|>^ë;Kè¢:`?=`n=®½	7®½	7Ãdª;ØHÙ>0y>|9_?×«?b@c?à½@?M9Ì,R9òF?<:àæJ:#;í>±n=¢è	7¢è	7Ãdª;~ð>}>ªE?L>¨f^>[-?6ú¬¸hÀ9Íò¾9íÿ9±~Ð9?ßîn=
7
7Ãdª;{)1?å]ß>}K?§ó>:#¦>/«;?'198u9À¹>k:;ø:Õ@?uo=>
7>
7Ãdª;¬·>{>Hæ:?Ø«>nt>X<+?0Ä°·Æ591#«½8äü9þ¼9ñF+?7o={i
7{i
7Ãdª;6X>#B->ü_?{ý>P¤>ÌE?!6Ô8¢Ã9ñ<>3xä:# :À$6?¹Xo=n
7n
7Ãdª;"vÃ>Çv>ÄNK?­¤M?¦
?
>?À:=ÝÙÙ<B¡Z?¯8Ç;,Vx;^M?ö´o=a¿
7a¿
7Ãdª;Ø/?Nv>#õ®?@bM?¢ÍÅ>Êç?qx9÷<9ñÐß>è4i:ß,:~r-?Bèo=Tê
7Tê
7Ãdª;âÉ>?Ùîð>C¸J?"?-£Ç>á²3?_Z¹|°8áðO¿7¿:-Íô9t?´p=G7G7Ãdª;aWg?½?>.K?èg?û?oO9? 8.9mLº9Àfo>©:­G:/B?­wp=:@7:@7Ãdª;û¦·>Éj>¹>H?"ÚN?S'?MU0?á:=Ú{î<çH?!qa<Xä<@?¹{p=.k7.k7Ãdª;2|&?Ë>aQ?²J?Ñ
?	Þ7?#g$99ñQ¤>,´:÷Èd:ÄI?>q=!7!7Ãdª;F½,?üÂç>Î>?¬?~u?ß3?Þz9
®9ÌÅ>ÓÊ:D:1?&Áq=Á7Á7Ãdª;F?²>ÙWR??½4°>Ñ½=?ö2¥8|'Ê83Ñ>§õ:¼:+,'?\Òq=ì7ì7Ãdª;í¸=
=|7?À
>X,L>(?Zk/=ØËß<i©H?Â"»68õ796<$r=ú7ú7Ãdª;Hè>r)>kK?4?0Ë? z3?L¥8t_9=>5¸»:~:%Ô<?\r=íA7íA7Ãdª;þu >×=U>Î¢@?]>z
[>à4.?}8Aª"9"]Ü=Õ89
u
>
nr=àl7àl7Ãdª;ít)?»ÇÚ>IF?³?¡	á>u1?nÄG8_§9©=½q:l-}:ãè?)s=Ó7Ó7Ãdª;cñ>°_I>T9?Wô>ä^>K(?w¹à£B9êP²¾îJÑ:?:s*?m^s=ÇÂ7ÇÂ7Ãdª;iæ^>Ë¡>W?­IG?¦ú?Îû<?¡ó=×·<Z Q?°G;ØxÞ:øe?¤¯s=ºí7ºí7Ãdª;SÑ?85?íz?+C?QZã>Â[?L©e9è29³É>	¯:¿Vs:838?¦æs=­
7­
7Ãdª;Ä{?õHÍ>ë¥@?ü	?:½>N.? 8G99¸=×my:pþB:¡»#?U§t= C
7 C
7Ãdª;²*?µÚ>d£G?¨Mý>»µ»>xº,?ðVv·DÕ:9¥Ä(½;92QÛ9)
>£öt=n
7n
7Ãdª;ðN9?·Å>ÿîo?]ö?Í_?zlZ?¬B6: ã9{þL?ù-¿;ûÊ\;%ª]?¾#u=
7
7Ãdª;?X?¾
°>t@?¿Ó>h>ù*-?îÚ-¸V³8úñ¾[9$VB9?¤µu=yÄ
7yÄ
7Ãdª;ßB?â¶>~VD?äJ>½¹L>®0?Vú¸Ú:¢9`"ö½!/9öÅ9ùf±>ÿ?v=lï
7lï
7Ãdª;[+>ÆÅ=ÅA0?+>Þ¢¼=îð-?þ:§Ð9?v??ûi:Ñå+:µC?Fv=_7_7Ãdª;ÅúØ>{q>aG@?	/?µÌ>ª8?¤²	9lÙ¶9É@>Èy:Ú+Ù9N*?qÑv=SE7SE7Ãdª;
É°<«:<Ï(?ô×¤;e-;u?PØg¹ Ê8¥ä¿cÄ.:jDì9
]=?w=Fp7Fp7Ãdª;Y>99>IàI?sa?²Ç¾>S-?@k0¸*Ä8ÑLf¾Qñ:p¬:U3?<w=9797Ãdª;
£ð>V÷>L?¶ã¸>kx>?>?SÑ8©ë²9À>qÄ×8ßG939>©bw=,Æ7,Æ7Ãdª;Sä>e>ÏÎ@?Z>$7k>-?)i)·dP9§½Ð.¨9(¹9è>÷w=ñ7ñ7Ãdª; T>?×å>ÜýS?èÿT?>Ó?CM?x´Æ8ó89´>Ø:ëß:Xþf?Øx=77Ãdª;73?ç>DF?nÜ>êð>_3?äB8bÃu9Ù/=öó;·ý»:§i6?9x=G7G7Ãdª;Fà>x>¾ß8?0aÊ>{>Dã)?©C;¸º49Q¾Øûu:þF::?P;x=øq7øq7Ãdª;?²>|<^?L/ç>ý^>qG?°Y8Ð®B9Ð½=(7 :°:ün?Ñvx=ë7ë7Ãdª;Tj?Ò¹÷>jr?s=?ëìÙ>^?½i9ô69Éß#?Ö;|7Ã:¡/?Qx=ßÇ7ßÇ7Ãdª;ºã.?	~Ë>L\?.?u7?A::?²f59ä9Á¶>Á:þùM:F"?lºx=Òò7Òò7Ãdª;2Û>fø>iËO?B??Û®>?FD<@<çX?ÇÒ:úÅ:	Q.?¸Òx=Å7Å7Ãdª;ä?ý\¨>H?<>`gW>:?[á·îH+9Ã:¨½êôú9%gî9~½?ýy=¸H7¸H7Ãdª;Ø¡z?Ôù>)Ð?Nüe? Õ>GÓ?8^?=9Ã«¸=ÍZª:U:|9L?_y=«s7«s7Ãdª;«Òÿ>Û´>&L5?"V>ÝY>-3,?º¿S7ýi9¥É<JÀ:XË:cú?y=77Ãdª;MÁP>#÷>C1O?Úg?AÅ¬>ÿ9A?ÊÓ=º°<µ¯T?jpå;$;» L?¢y=É7É7Ãdª;À>¾==(0?ûÚ=X=¶Q%?¡A9X#9né>kØ9nhè9¬cî>:z=ô7ô7Ãdª;U=¯[=¢*? Þ;]c;*k=?MB¸£íµ8Ù`¾×ÿ· 9A½48z=x7x7Ãdª;]hÚ>b>~N?õàe?	?N_;?ªÅ#8º9J]=¦~;?þ:,¹e?­z=kJ7kJ7Ãdª;d
?L»>9AA?zî´>î}z>úè8?*8g9K/>Ew;ÜW5;´b.?z=^u7^u7Ãdª;rï>ê>`ÐT?cÙ>²Ã>ú??JH¡:}_:)¾8?²çµ9ëJÐ9ß>:{=Q 7Q 7Ãdª;åª?E«Å>­[;?c«>u~>ø+?2(=7¾J9ì×î<ÀI:o^%:ínQ?cj{=DË7DË7Ãdª;ÝDÝ>O5>Üè\?¢â?Ók?³Û;?h0:ê
:Ä&#?ú :Ñ*&:ãx?3{=7ö77ö7Ãdª;Û?ÆÃ>ªæ³?P?-¤>Í6¢?
ñ·8¢9Ò:>arÔ:.±@:[?{=*!7*!7Ãdª;O÷?3²Ò>¬¡§?åI?8¤>¦]?)`y84Üc9>¶Ê:8<?:±®?Þ¬{=L7L7Ãdª;®?+K§>jI?1>Ì>Ò>eÿ=?æò·9±Þ8¾"¾$yß9Ú9Ûó??±°{=w7w7Ãdª;=:á>!q>ª:?k>\\>Sé.?ä¹ßæð8Y ¿U¨k:õ{ê9ø£?:ö|=¢7¢7Ãdª;#?f¯×>²B?¤þ?]Ä>KÐ7?>8çU9ºv=]b: ?#:}1?ÚÃ}=÷Ì7÷Ì7Ãdª;Ë=bÝ<#¿)?-à<ç·°<b "?®8t8t9[(>[¯;ÒÞc;í0?¾Ì}=ê÷7ê÷7Ãdª;X_>
õ>Ð8H?À>i>h3?io¸w½9§'C½§Lß<Ìé<1hI?"~=Ý"7Ý"7Ãdª;d(=±ø<ÚÏ-? ~;Ù_;öq?Â0¹Ý9rq¿0?9ª}l9L¹£>Ç~=ÐM7ÐM7Ãdª;ÇôÂ>êj>W??tõÑ>.ö>2?"%9È/9Aª>Ç¦9EÇÓ9ÖÉ><K=Ãx7Ãx7Ãdª;_V÷>uG¦>Øe>?WÉ>>60?°Ï¸É9IL¾I	;øu :c[?V=¶£7¶£7Ãdª;Åò>c7>D@?~Ì>ô5>ÀÚ*?¥ï9`v9'­>#Ì¤;Æ`;¥°;?ù=©Î7©Î7Ãdª;Ê"*?)ØÕ>Ø¬K?í?âÅÓ>¨r6?
T$·\µ9}l£¼hÅß9ñ_Ú9¾)?¢\=ù7ù7Ãdª;:Êù>õª>;?îÝ>«1¥>2ö+?¸GW¸bjk9ê½k$%:Tï9þ¤0?º=$7$7Ãdª;û+õ>2£>ì??D>ÀÜf>­/?| ó8òä90:s>:h:1:Ì'?[=O7O7Ãdª;÷Ê>?f^ß>IªZ?¢E?¤È?nD?Æ¸7^¼±9i=~Á9YØ¦9Ðq?
=vz7vz7Ãdª;±Ñ2?ðjì>k¡A?tHÇ?á3?>?ÕÔ!9x9Öÿ>]:!:³óö>EÞ=i¥7i¥7Ãdª;±èÄ>Fæh>pX?¦?§°>]è=?	V½¸3b9ðß9¾µ×Ü:STm:Y7n?Íh=\Ð7\Ð7Ãdª;Q^=Ó)>= 22?ÚÔ=Xym=ë8+?¹·EËç8ÛûÌ½ÅQ(:÷:t?Nr=Oû7Oû7Ãdª;»?KF«>Ø/@?¨Ø>_­>L­-?_~¹¢lx9¶%¿¸ò9¤Õ9l?F}=B&7B&7Ãdª;¯î¶>Zr>8}A?Ø¼>°>ë1?ZÌ|¸ì¦9­2Â½u£õ:>O®:ó`4?Ã=5Q75Q7Ãdª;Ü#Î>k>ÙÜ??ù±>½à>KÏ/?ï,Ý¸Sw9ïd¾ô¿§9ÌÚ9ðòÄ>â¼=)|7)|7Ãdª;E<?÷°å>ÖQ?ª÷ð>ïÜ >_½??@f08è9®¤=³l90²9ï¬©>BÉ=§7§7Ãdª;:Í>V9>W>?f3>©§?>ý=+?k,¹å99¾üp@9wýÒ9~i>äØ=Ò7Ò7Ãdª;½÷|?OÑ?å,p?Üëm?¶?Sb?{9¼ñn9²>±Ñ:xáU:½ñ*?çô=ý7ý7Ãdª;[ÀÉ>÷Íu>R?dæ	?<¤È>ò/?7µ8¥9 À)>¨Î9M(Ù9oìò>Ç=õ'7õ'7Ãdª;_,?¯ÜØ>õK?ð{A?4"î>)P?¦R¹,§°9Â?¾¸Â;IÜl;~ÃQ?æ=èR7èR7Ãdª;T?ÛÂ®>XOC?ÍÑ>>ò2?ê¸½-9Ì"ã¾¡£B:¥:Y?Ê=Û}7Û}7Ãdª;t³C?å¯ø>®tI?
©*?ô>®2?
±¶¶79PR¼pß9¨Hò9M>4V=Î¨7Î¨7Ãdª;º(?¼/Þ>÷(B?Ð>C>P¡1?¿ý¢¸§f98ç4¾¶b:µ;0:ª$?º=ÁÓ7ÁÓ7Ãdª;¶§ö>¡Y¢>¼wB?¿§õ>VÄ±>ðá0?Já89àâz= [:ÔC$:°*?ü=µþ7µþ7Ãdª;Wé>¢c>Ë¡M?HuÐ>1í>d9?m9¢AÀ9+Å­>Áo:9,:·02?=¨)7¨)7Ãdª;2Wî>úº>jA?Ó3ú>.³>ü»2?~ ,=³«Ú<J?ó<×äB<x<? =T7T7Ãdª;u,?ó}£>B?¡Å2?±Ì>Ä­_?QÊ6¼8Î8'û<ù :Iá9¥1?S1=77Ãdª;Íw?ÞWÃ>®
M?í9?Ãø>Ä&??´ß¦8õId9H!;>®ê:d+ :Ò	;?Ý8=ª7ª7Ãdª;wÉ>ÒÊ>U&;?rG^>©÷'>jc)?d7Ì¸x@89Þ¾Hz9¹·9ÛÓS>N==tÕ7tÕ7Ãdª;c¬>ý\>wEH?dõ>.ó¦>T$<??è·hR9³½´9áô9v'">4P=g7g7Ãdª;´½÷<ôµ<¦G.?ó;PÈÃ;Ý2?Õ¹¸91u.¾=¹9©C¾0¥=Z+7Z+7Ãdª;ºA2?äjä>5ÈG?§>®]>"/?Fë8<U9ò^>²N:nå':o?,Ñ=NV7NV7Ãdª;X>«7>??tc>{%>)0?·¸¢59À¾Ø§]:òh&:~*?Uþ=A7A7Ãdª;ð÷A?ªþú>'ÖE?Ðt?>·=?¼2?kX¬8M9ì¢>úá;éfÈ:êÌ7?=4¬74¬7Ãdª;
l?À#è>ºi?f"?>áxx?ÌNë·SMÏ9ÖJ½y:d¤å9FÍ?h6='×7'×7Ãdª;ø;á><\>ñ8=?ëI­>¬²>(+?ZÊ¹ó8Ò¹ÀÑí:] :Aôè>Ç==77Ãdª;?!? ><wO?dG?j?Ó-B?
9ª9.kz>µ:t:6d>?os=
-7
-7Ãdª;%Üf>[Î">65?´>½ßm>u¥(?múD=Öñ<UP?æ¾; ×:[X5?=X7X7Ãdª;fë>¥
>Ý=?·>¾R> V4?³5¸Ð·8¢~¾1Ü:^ÐP:5A?:=ó7ó7Ãdª;àÅ?Í!?õ°?sÉ?¼ì:?8ò?YC9â9aï¯>pó:Ã|:èv?è§=æ­7æ­7Ãdª;Ì?Y?aJ[?#Á0?`ã>4;G?Eé"8?
Ê9«hN=Ôª;1/¥:5Úd?¼=ÚØ7ÚØ7Ãdª;ùfØ>á\>@=?G¿>Ç>Y$(?¤|¶xÚq9,¼¥cÒ9U¨:³Ï>ë=Í7Í7Ãdª;¸¿?ú¥Ã>óÊK?	?òÀ>È66?vèï¸Aù8Iïf¿±¶#:9:?-=À.7À.7Ãdª;Õº<?e/ø>,¬B?Á~n?k)?04?m×87å¡9¿R*>»S¹::½u?b¤=³Y7³Y7Ãdª;U!?õÌ>ÕC?KÈ®>Siu>×R6?SU¹ÍJ9*¾êÙ9:ÒIr>¿ï=¦7¦7Ãdª;Ä?P¨>ÙI?8c?È? =?½¥$99|?`¥;QºI;ÞQ?½=¯7¯7Ãdª;%ã?Ú¹>&ÑD?Uõ>>ùRG?TÉª8yw9{«0>,U´:C::$,x?=Ú7Ú7Ãdª; u=?´k¤>~?»ëÇ?\_C?Ùú?ÿ<ë¢<Ò³[?ü¯:%"V:ldR?ÿ,=77Ãdª;Yò£>^>T¢<?9x?6xá>*¨1?èE=5=hJ?iv[<ýØ<ð8:?
H=r07r07Ãdª;×&Ï>É¯>}0??ÔâÑ>Û>+?õ>Ä¸¦R9n¾éÜ8³X9`ý>Uq=f[7f[7Ãdª;µú1?YªÓ>BW?à#?Ë´Ù>=Ê??VK¸Õ¼9
ôW½z:z&:Ûºó>Þª=Y7Y7Ãdª;A/?_Þ>ëJ?òÖ>å>ç5?9|]39c¼>Õ¥9/Ä9xØ>ìÎ=L±7L±7Ãdª;BO?"M·>»23?§>®ü~>å«'?Íß·-Á9Ûµ½m:ì7:ùsù>óÞ=?Ü7?Ü7Ãdª;)Pí>ëp>H?)r¹>ÝE>Ü2?C:ü8uo°8Oü6?:wfD:{-?^ê=2727Ãdª;/û>jã >ÆG??Î>7>)ö1?Z·ë·¾8sD½¦}X:ÅP:àY8?8=%27%27Ãdª;Åî>­¦>77?ºøl>Ñí1>}y*?H4ò7ü9Q,K=¢C:Äï
:ýl0?=]7]7Ãdª;ëp¾>±kb>ñQW?ü9?Ã¨ü>f;?B9'¦95â>©R:>5:Ç?R&=77Ãdª;ªè>´Ò¡>-7?`	>öH>¦%?)qÞ7~w9öf=99Âµ9·¤º>â8=ÿ²7ÿ²7Ãdª;ûY?RÅ>ÔD?Ó!ü>RK®>Õ)9?î9H9bÑ>yð:QÜS:Þâ'?O=òÝ7òÝ7Ãdª;¨Ï1?*â>ªDI?çîæ>E>ä_>?Âê9æy©9l'1?Æ}Ý:vS¿:X.?¥R=å7å7Ãdª;6¯ê>@>ÁàJ?®×?#ß>®ð3?K£9§]9ER<?:qoO:¬!?ô=Ø37Ø37Ãdª;Ò@?*ù>E?wä>#¡>2)5?·Iãw9
Ý½ô';Ó;Ð#'?¿=Ë^7Ë^7Ãdª;[-?Ûå>Þ½A?ÆY?´¸½>®ï3?Øz·¯8p9ÓÅ½=Ò9u«:<Î>@=¾7¾7Ãdª;.)?Y´>ÍÊI?ïX¬?Ìµg?j>?{z=Ñk£<1O?0Y<Áþ<Ä8T?©=±´7±´7Ãdª;­=ÿÀZ=¸)?²¦;p÷Z;;t+?ÝU·Ao:9ëÔ½Ï8¡Ô8ÚgÀ>¹=¤ß7¤ß7Ãdª;Z?¦iÉ>Ñ:?¹Ýí>²>*?JóV9¤m9ç>]óX:°õ]:9ú><Ó=
7
7Ãdª;Ñ>N>ÁÎ5?:6^>ª.>¾×"?J$¹8ai¿IZ9YU®9QJÅ>¨Ú=5757Ãdª;¨-?&´Ú>ÓEK?ÃwB?à?Aø=?Âz9à¼09¼5?
:;£áë:úI?Q=~`7~`7Ãdª;Ëñ#?Ñ>ïÏH?¾®è>§>ÿÅ1?Â7~O9¨jp=ß:ü@:Óù>A=q7q7Ãdª;ÍìÈ>wx>øC?>Yyb>Am0?nÐ¹J?B9¬ªÎ¾»69'B9ð>»V=d¶7d¶7Ãdª;6=wà<¤Ì,?,Ù
=rKã<6b?øLa¹ìlï8ºåp¿;=;î$2?ÖZ=Wá7Wá7Ãdª;®õ>å>_ìG?µj?AÆ>õ®H?"S·¸æ²8¶ï¿Æ;á:7!?£À=J7J7Ãdª;DÍ>9¢>q*<?Ol£>Vf|>Á%?ü¸çèË8¬B¾Âµ[9SS9;¶>Z
==77=77Ãdª;µ? }¼>$AG?ÜÍ>ò!>â1?·è¸¦@9{®½À9Yc¶9×ÏC>	*=0b70b7Ãdª;ÿ2?\¢ä>²kH?¨m?~Á,?60?ñl9äÀ9»óç>øT;;iÙ=?ó+=$7$7Ãdª;îs®>jF>8ë`?u¡?$%_?F;9?lOQ9k½97q>ä :Q>y:s$?c]=¸7¸7Ãdª;jJã>?>tf;?¦¼>Bò>h/?uâs8´eE9è$>÷U\;}÷:]éc?Õ=
ã7
ã7Ãdª;Ãt> ÄJ>lô=?µNl>ñ÷->èÝ-?übÇ¸þW}9*zI¾ÁÖ&:½ã9;?÷=ý
 7ý
 7Ãdª;Æý>Õ¶>Äg]?Lb?­Ï?J?Y9Bz	9ZJ?cön<u<Òn?ÈÁ=ð8 7ð8 7Ãdª;°¼H?þÁ>«µ?Õ°?K?ã^?~¯9$Ï9Ú?ðÉ;nï:ü_?&Ò=ãc 7ãc 7Ãdª;­>¾°_>mF?£é?c>? Ã=?ê:Þré9¯n?à:µ.:jæ>JÙ=Ö 7Ö 7Ãdª;²Z?#þû>h]?
Ýë?87?¤ÄC?ó¹-9Ù{Ã9Òc>
"[;;6D?Òí=É¹ 7É¹ 7Ãdª;áÆ¯>?ðk>¹>?(­¼>hY>{Â3?&øß¸L`98óG¾ý#[<Üà	<®pK?E=¼ä 7¼ä 7Ãdª;BW?ê>¹»k?Àw?¹{?.¶X?;_9ªü@9;?o£;À:Ûdg?º<=°!7°!7Ãdª;ÀO)?¸Îç>Nû:?<?¶Ð¾>Po5?vp7æWq9´þ<bdJ9Á±e9-á>ì^=£:!7£:!7Ãdª;îÂï>^|>Í®N?Æ¸>ëf>f6?¢~*9)-ò8:4?} V:æþã99ýp?¹`=e!7e!7Ãdª;©Î>F1j>ùAa?-/§?ÇÅN?üN?:9ß+9ùõ?Jì;:O$Ø9Ñ^?´=!7!7Ãdª;³Ñ&=;zí<Ô3?rºÃ==û½#?d¯9«8È9!Aà>x^Ø;Fp¥;ªg'?=|»!7|»!7Ãdª;zH.?Êä>û=C?3?èÜ³>
Q9?Õ9_'¥9YÍJ>ÎÇ9©^9±°1?+V=oæ!7oæ!7Ãdª;P?
ï>ú~?ñ±@Zß­?S?¢:zê
:?ïÉü:Á¸:6"/?M=b"7b"7Ãdª;·Æ?Ýµ>O?ä¤;?í?K:?÷y_9è°9ªº·>ú´:Ãâ9)? =U<"7U<"7Ãdª;ª`?P¢¦>LH?óâ?òÁ>©<?Óe'9}'9«Ûÿ>ÇG:ák7:
j?ò=Hg"7Hg"7Ãdª;gH>GÍ>D?ÎpÂ>4>èë2?°X8j÷9ÙÑ=w×J::K2:?ö=<"7<"7Ãdª;ú:?YÜô>GC?ñ9?+?[ÐH?Óc<<XÕ;WVb?¢;¦Hx;$??M=/½"7/½"7Ãdª;q·W>Fj>ýú3?ÕM=¶Ñ<x¶-? ¹M¨9¯	¾´;¬Â:ÎD-?UT="è"7"è"7Ãdª;ë"?ÜcÚ>¬ù>?Bb«>~>AW,?b§T8ä·	9Ç¥E>úê99^_9a¬*?È=#7#7Ãdª;¬VJ?}®·>R?Ù@;?8÷¸>D?F9Aml9ë ¨>
Qà:&:wDZ?NÑ=>#7>#7Ãdª;>?¦©>=J?r´ä>+>B:?úm/¹62ò8m9¿½9ü99¿æ>bÜ=ûh#7ûh#7Ãdª;ãÉ>i>UÇ7?ûÉ>¡a^>\¼.?R¹xÇ,9­7V¿Å#p:Z :Ë@?²=î#7î#7Ãdª;,?¾ºæ>vß>?ý©è>a°¢>7?ñ-9^ês9á¡µ>R1ã9oÎÜ9¼³?G=á¾#7á¾#7Ãdª;O+
>¥-±=£G?£v`?Hi"?ç0?W=?Ä<£J?º<;,<»@?ý1=Õé#7Õé#7Ãdª;n?ö²Ç>Y:?!?¸æ>D©2?Lb9Åà²9î¡>SUÅ9z®9î?g4=È$7È$7Ãdª;iØ=>µ>«$:?/ÈÞ>þö­>2ë#?'Â8e79*Ý=hgB;y;;8?¶6=»?$7»?$7Ãdª;Ý)Ö>k0>rü8?>×ï]>Ñ(?äc7ÚQD9è=
+v:HR-:VÌ5?BÕ=®j$7®j$7Ãdª;d+¢?/BH?OO?ú¯¥?ÉJ?áÙQ?¿C:[y:õ2"?×; ;h\?/Ø=¡$7¡$7Ãdª;Öè>¶>Z?èqÔ>p×>²6?s®Ä¸T[X96¸h¾ì<:Ì%:w?Ú=À$7À$7Ãdª;¨e?zZ5?¨kJ?."?üHÉ>kDN?_9åÔ|9¿?,ù:£b:¥^I?ôä=ë$7ë$7Ãdª;y=>\Þ8>±ZF?:ú>Ö«®>lJ7??/=/ÊÏ<èW?¤!<oÍª;­R?ö÷=z%7z%7Ãdª;ìÆ>?8>²«B?Ä&>Ò]>@¬7?övÒ¸ºÌ®8Ä¿
:ø:I ?ü=mA%7mA%7Ãdª;ç"?DÌ>/F?ëÙ>Ü>j1?Èuê¸]G9Ä¾3Ç;ÃØ:>N?»-=al%7al%7Ãdª;UP?TbÑ>KA?Ë!?µ>ìA:?~s¬81§j9°#<>Û:ÄÔH:~±.?d=T%7T%7Ãdª;A)?ÎÏ>¦ØP?c_$?	Ý>æ=?1y9ºÏ9Öz>¼ÄZ;Ø!;¹S-?çv=GÂ%7GÂ%7Ãdª;w>?
M¥>²(H?âEÝ>Àø>¯^:?3%"¹ôî9A@¾çû:lËí9ª#?=:í%7:í%7Ãdª;¾ö3?6Iï>Ã@?ù?`mº>lÚ3?åÓ}·p9õ_½ÙÞ:w9·:5%?ú=-&7-&7Ãdª;
¢í>M>i·G?áN»>~Ý>úÅ1?<ø6_¬9åk;ï%9òk±9ä1n>°= C&7 C&7Ãdª;3ä>)é>Ræ<?®>fûI>2?DJÀ¶Ý&9%¼69ÊRy9³?=n&7n&7Ãdª;è"y?(?cêJ?8Ý
?hO¿>ÞÑ9?º½È¶Á;95É(¼GG!:b`: ?¥¿=&7&7Ãdª;·Ù5?·Þ>Q?0
?m¨¾>=?É®9ï9y*>òq;ÐÆµ:ê=N?WÝ=úÃ&7úÃ&7Ãdª;)'¼>Zëu>ÝC?·á>Á~>r7?$"ö¸ï1*9¹¾Û9Ô9¿9?2ñ=íî&7íî&7Ãdª;§2?Ï>yÞ\?¬TÊ?ì'n?}Y?Ã9ßl£9³É>Dã;è¥O;tB?Ò=à'7à'7Ãdª;¦-?òÜ>pJ?»nï>
£>Cö;?VMp·=9ëñ¼ý9:æEï9
þF?°ª=ÓD'7ÓD'7Ãdª;ÈÝ?
Þº>ÉÂ8?zñ>M³>Éb,?Ç¸Ü`9jc¾MU;µ
	;G?;×=Æo'7Æo'7Ãdª;z ?¥¼>¨G?ò®>m>È<?±ô¸Lm9æ¾;×:3¶':ªD?ä,=¹'7¹'7Ãdª;ý2>WV>-/=?×q±>Û>ùô*?m"ù¸»}9Ä{¾Hþ	:^:º©Ý>jV=¬Å'7¬Å'7Ãdª;Z)=¸Â<Ø×-?ª:a;·F;6?K¹	9 {=¿ ¿µ¶1Æ8PÉö»mi=ð'7ð'7Ãdª;pne?q?È-G?Õ?«>Í@?ØµR9L¾9¥º>ñ3;Ì4<;8ÉB?=(7(7Ãdª;@ñ>;¼>bÅG?ëö?]È>Á79?¥hè9ü³9¯%?Dü:me$:2O?]=F(7F(7Ãdª;N¤>Ëb>ÊØ9?ÃÖ>xK>l-?~è}¸ÔD9ìR%¾3%.:=:¤¸?"õ=yq(7yq(7Ãdª;ÌßÞ>ðÌ>'-=?Ö>åýk>d*?ù¿K8
9Êµ=:²;¸ñ½:¾s-?¨=l(7l(7Ãdª;![>t´<&8Ê@Ýºd>ëE>V?({¹ªJE9U>#¿¬VÌ:}6¤:ìF?F=_Ç(7_Ç(7Ãdª;ÿ#Ú>ù\>E?¹à·>Â>òø.?ÅÜ¹hü8©¿;µ³å:H/?ìY=Rò(7Rò(7Ãdª;h?X¥>¹k?ûX¶?Òb?ÈÍM?Px9ñJ9ÌwÐ>dk>;Y´;%ñ4?=E)7E)7Ãdª;N?8N½>mI?¨û>ÿ±>þÛ4?ðþ­8RÚ²9Jù=ÁH:ö1:
?1=8H)78H)7Ãdª;|Và>¯D>b
G?<x>÷%C>I9?-p8áÀÙ8Ð>I:"$i:f¡ ?g=+s)7+s)7Ãdª;þçÑ>/ª>s+C?ý]³>7÷>§0?VÈ¯¸i;9$p¾£w9~9HÍ>i=)7)7Ãdª;ß*\?Ç#?DF?ê'?
ë>o6?ñ"C¸i49uá½'R:^:})?5t=É)7É)7Ãdª;þ>ë\!>]\?®Ç?]Ç8?Ö
C?Ôq99°Â?	F:lÛ9È.?ú=ô)7ô)7Ãdª;?vÅ?þ(X?{wF?ª¬ó>lP?¬-:%²4:üm8?þh;YQ;A?w=ø*7ø*7Ãdª;?Z?
Ò]?;?@®!?KýQ?ÿ¨9Ñ¬9äëË>Y\±:4Z:1P?ÏÀ=ëI*7ëI*7Ãdª;¹?¬2Ã>u*P?¸©?Wgo?»]5?9ËÆ9ËîÁ>¢)¥:þ®u:,?t=Þt*7Þt*7Ãdª;>n?é²>H=L?±hÔ>ñ8>K0?Àì7µb9o£Ç=aìP:î:u?L?Ea=Ñ*7Ñ*7Ãdª;(a§>[U>¡ÕH?ls÷>Ö³>ìg0?íÐ··G9×73½Y:êßî9ª$i?÷=ÄÊ*7ÄÊ*7Ãdª;8ï·?f`?º¡Q?°¯?(Mp?Ãö:?ªG¡7º?9ö#X=Is<:¶$:¾X9?o =·õ*7·õ*7Ãdª;¬â3?gfë> C?ÃA!?éfÝ>Æt:?7¥J9Éä=kã:×ä:qoJ?°°=« +7« +7Ãdª;IÍ&=®=î<X<3?Ðu=ý?=¤Ä#?.D9ª¬¥9â>:BR:Ì)Ý>ô=K+7K+7Ãdª;äb?T
?P?ÎD?Ôv
?c1?{g8sõ½9¡XI=UÀà:åu:äÅE?Û=v+7v+7Ãdª;3ü?É£>lûR?¾?Ôá¨>b*E?³%¶ð+9°¼vk;S :n?CZ=¡+7¡+7Ãdª;P>cÕ©=ìB?í³0??kè/?ö!=ÙË<±eK?ò::êoó9e¬?B°=wÌ+7wÌ+7Ãdª;'&v>ÂQ	>qe?j8?V%?YøW?G =}²¼<.Y?A¸:ò :à
y?¿=j÷+7j÷+7Ãdª;"?Iº>CI?g9?çÚÆ>®n?É±¸Rè99=)¾ím+:h°½9n[g?P=]",7]",7Ãdª;º¸?¦%? Mr?ì?éq?@W?K 9lNi95+0?NR6;²Åú:N:?#=PM,7PM,7Ãdª;ÑY>ÆÛ=<õ4?W÷>4YS>éD"?Íü=.kF=jN?"ûë;
 ­;ñx.?÷=Cx,7Cx,7Ãdª;ÙÞù>9£>nòC?,U®>YD~>Z/?a
¸ìk8u´¾°):ûc:uH'?ã=7£,77£,7Ãdª;ZZ?Î\©>ùE?¥'À>©>x2?kif8âkî8[fw>
Nÿ9£x¿9[¬*?#º=*Î,7*Î,7Ãdª;'
?½º>4;?¹= >
?i>~ß/?ÖvÛ¸|¶8T¿ä9«9è>=Â=ù,7ù,7Ãdª;âaö>I>\¿L?O>Dæi>ôD-?òè«¶üYS9ð9P¼Wgª9¸!(9Ëº?Þ9=$-7$-7Ãdª;íÜ?¢Ë>Û3E?¦`ù>÷Pµ>:0?¡W8¾Ì9Ô±=AXm:à :4×<?h=O-7O-7Ãdª;ã?Åð>;U?2?©8?´F?¦89ÎÊ>·µ:éç8:Ï{?ìt=öy-7öy-7Ãdª;'Úô>÷¤¢>j²@?é>c§f>oï+?z¿¹àëB9{ñ'¿sFî9o:¹Á>)>=é¤-7é¤-7Ãdª;ºÃ½>>Â=?»¾>>/?¡\9Ø]T9:ß¸>	:oA:P¨F?fV=ÜÏ-7ÜÏ-7Ãdª;póñ>Õ>êR?¢`>U¯[>d7?ãN8 ô9$Î>X,:ã	Ò9© )?Zß=Ðú-7Ðú-7Ãdª;Ä¨
?E£½>U;??8âÛ>'¢>D¡-?Üâ8&C9ÀQ>3Ê9§¢9{s?#=Ã%.7Ã%.7Ãdª;4ÇK>ÂÜ>6?þÇ©>Àu>P%?éÆ%=_$Ð<ÚäK?ï±:UW:¶KS?=¶P.7¶P.7Ãdª;]~>Ö=N<?('?ä>­¯;?Ä·G9.½úð9WuÕ99?Õ*=©{.7©{.7Ãdª;ÝÇ%?Ä>hâW?òI9?pò>§C?P ´¸ö®9_Ç¾?:µP&:´}\?2=¦.7¦.7Ãdª;1T%>øÓ=yH?ÛÑ?ô¥Í>58?/<â-<ùH?e*9w¡9¸>Y>=Ñ.7Ñ.7Ãdª;ç*==)ý<¥Ñ,?Ä~Q;Óa6;P?Å4W¹®ýÂ8$E¿:69Ð9¹¤¥>¢=ü.7ü.7Ãdª;ü/?öIÓ>7s>?vþÆ>w>°ó7?OSm¹hl(9`]4¿F¹å:Lªª:TK,?À=u'/7u'/7Ãdª;c±)=ø;ú<V-?õÜ;õ°;¾?5ãí¸ø99Ó	¤¾Óp5¨m9àg;ø=hR/7hR/7Ãdª;´¼>°ùw>gÏB?¯ñ´>»Ó>Ëe2?Më8QPw9s{=OL;´Ð:j=5?ùÇ=\}/7\}/7ûË;Ü`>?¬÷ß>\Y?~'[?Ò
?wËE?É³9QÜ×9þ7Õ>°¦9Nf9¡?ð=O¨/7O¨/7ûË;óÔ>1£>:rB?y>¨5>¥Ô/?q(S¹6S9¦?¿¾¢:÷ì9AÐ? *=BÓ/7BÓ/7ûË;´cp=C*=ù4?düÜ;íÌ;4ê7?Ï|]¹J1Ü8·À¿Èa80×8Á->J=5þ/75þ/7ûË;' ?ýÎ>©a=?ë4î>Ý5¯> .?rH¥¸yur9.¾O&:Vé:³°?«R=()07()07ûË;RY_?W»?ßKH?uæ4?#º?` 1?%Û8Å¥9dBÐ=T:GÄ:Á8=?}¾=T07T07ûË;\þ®?$ì>²Î½?"Éµ?NN0?xú?å99 M 9¼÷Ï>2á:ùØr:Õdm?Ó¾=0707ûË;|²­?.©í>À»?5³?ØL0?«h?áu9
¥9Ôu>ümô:ØÇ:½d??=ª07ª07ûË;`+?þRç>^K=?ù>6·>.?qD$·\¤92¼ j:4}q:ÿ±#?
K=ôÔ07ôÔ07ûË;=zBÒ<q-? b=æó1=gî"?'E¤¸©ùU9fD¾ y9s.­9t¼k>[=èÿ07èÿ07ûË;«t·>.2{>×ö:?èß>)m¥>ã?-?×Y·þ9¼¢·%8C_9e¾=ñ¯=Û*17Û*17ûË;Ö<?Þí>ûJ?¯c?°Æ>´¹C?Æ:¿î[:?Ó¸39'«;9õ(õ>)Ô=ÎU17ÎU17ûË;é0¶=ÉÌ= K.?'¹;³;X?ºlÖ·®Ð(9¢½9-¹ÞÍ8rhW¿×ý=Á17Á17ûË;3?¨©²>×
P?Q@ô>¥A¤>gV>?'¹WÑ/9éó¾9ÞÓ:Ôì:
¤*?É =´«17´«17ûË;.µB?óØ>·Àe?ýR?ú¶>òX?óÃ¸ P|9ØöE¾£Õ;d·:{ÂO?Ú' =§Ö17§Ö17ûË;BÉ<T<H+?Úu;_%;$?Ê¹ÈZ9à)¿×[D¹j®9Lr¾m; =2727ûË;xù>÷¥>Fg@?Jê¿>mà>vâ0?xã¸Ý­19ø£¾ï9:ÊµÇ>uP =,27,27ûË;ýËÆ>kÜc>½X_?ìÃ?¯ðÙ>q3?=Ç;8×:2£:?ã
ä;ÿþ;© L?S =W27W27ûË;2?>p©O>ýs:?	>Ef\>0?UCû¸þCV9¾$çö9y@:G8Î>º =t27t27ûË;ù!?VLÄ>Å<S?hÄ?
g8?a¥@?«9ÛÔ9q>V:íR:ÆK#?(À =g­27g­27ûË;TG?|
?+õ7?!+Å>s>.ÿ0?+)¹k:]9zÂÃ¾àõ]:>Æ:E?7ò =ZØ27ZØ27ûË;=´>Ñ{>Ç;7?H>ñN> a+?@Ô¸[ij9ý1h¾ì9æwÃ9°å?Ú3¡=M37M37ûË;Oäé>ûû>9î??ù´>ð`L>},?ðù6·9ï®U<.ËÈ9p¡à9Õä>v8¡=@.37@.37ûË;YË>ær>V?Ý°Ü>° >Üm0?-X¸¤§¡9Fì½FÇ8:ÿ´:hK)?vA¡=3Y373Y37ûË;:/?¼Øã>ÙàD?è¤>L½m>£@1?çZ8èRº9w¿==
v:ïF:8O?õr¡=&37&37ûË;ÏL==\4?c@=Åð=Üà(?]\9[¤¾9ô>:ûO::É*?¡=¯37¯37ûË;u>lJ>@P:?¹??Üß>XZ5?rÍ769â°=»N´:?éL: Ca?+­¡=
Ú37
Ú37ûË;ôK>»ªý=¹ÔM?(±?U6m?0??ÇD4=±vÍ<¦`?¥¢©<MlF<ßÛZ?äì¡=4747ûË;ñÙ>éB>æ:?zÿW>ª>0@.?"lÿ¸ìõ9Fk¾J9f£Õ9³«>`¢=ó/47ó/47ûË;e,?Mbæ>Á??ç´ü>òg»>Õ,?dÔr9»Ó§9&4¹>¢%;gR;%ñ#?ùè¢=æZ47æZ47ûË;èáê<ò±<×)?AF=iõÜ<.P(?Xâ´¸TA
9é£¾#ìL9¨Q9¼iÌ>XÆ£=Ù47Ù47ûË;Ù>>ÚcH?PÖ÷>^Â¨>ú;?t·û?97T½I×Ä9*RH9{?c×£=Ì°47Ì°47ûË;É>ø>êm¨>8¨<?ÇUõ>4å°>¾1?þ³Ó¸9¡®1¾¬«/; ;Ah&?/ë£=¿Û47¿Û47ûË;¼?JÅ>áoM?¦s(?U÷>+1.?ìüÉ8J°¼9	>OÁ:bÊ:Ù76?Ô¤=²57²57ûË;°U&?a¸>ñf?µþ>Ù4>¹>?la¸À»£9¼ú¯½:ð&:ÔÛñ9û²0?ý¤=¦157¦157ûË;âs?÷XÃ>*À6?^»Ã>>@+?®9×b:9··>®:dö9¤?V¤=\57\57ûË;1?7Í>\]?ý?Aâ×>o¸=?RªÚ9½û9r÷Þ>ØAj:jôF:X¶?6Q¤=5757ûË;9
?p±> ãG?à>
 >o*3?jÜ¹s91²w¾({:
l:B(o?Py¤=²57²57ûË;[?>>bg?¨Öª>W[>C'G?14`¸wÌM9r¾ÚL:LÉ9½È8?BÝ¤=rÝ57rÝ57ûË;ÿ²U?h?TÞI?éÝQ?É?Ö4?Ô,à¸°
9=rK¾zu:cfÞ9bH?'+¥=e67e67ûË;¼?þ?èm?ªÃ7?s¶Í>®¯d?³Ï999íø&?(·9h9è9r\Ê>+Â¥=X367X367ûË;#>1?ÒÑâ>H??^ß>¦*>·7?Z ú·h09ÅÕd½uG:Öu:Èª?àV¦=K^67K^67ûË;x'?
Nº>îf?Z¦?ä.F?76W?m9n9Ý> Q:3ô97´[?Ü§=>67>67ûË;öS?\ïÀ>ãÔ@?¾.?ï>. ;?¹ëBs9f?¾xß¬9i:£ßª>ø§=2´672´67ûË;õÌ>¼Ö>w;?:Ñ>DïV>t9? ã¶¸|'f9[mK¾¼Ð9:È:½?ì%¨=%ß67%ß67ûË;þH?0Â×>Üzn?§"?[>j?$~¹Ê$9-ÒÑ¾z²:E:ÖgH?Ï@¨=
77
77ûË;Ó>½L>:Y>?´9Â>H>=O5?o£8ú
±9hRì=Uá¨:«:/?M¨=577577ûË;Eô>£R¡>¯A?@­>ÒÁ}>È.?ñé¸Ji8¾å¿Ft9>ÒÓ9R*¬>a¨=þ_77þ_77ûË;i?"Ä>.H?yØ?AÐ>ÇX>?ª¸î7øl9=-=n:×9×!?Î¨=ñ77ñ77ûË;¸^Í>Æ>EC?¬oµ>xq>
	.?«:8ËV9c>|y9ãà9> K©=äµ77äµ77ûË;úV;?ýÍè>XN?^.c?°?|åD?5Ü8)¯9òLÓ=e[:|£':³ÏT?wg©=×à77×à77ûË;ß¦²>TÄm>
Z@?lk¼>yI>?g.?-Õ@¹`<9±A¿æùb:¸U:Gð?_ª=Ê87Ê87ûË; S:?FXë>x­J?3Ú9?lùö>ó¤@?½¦7.Ê9ê´Ò< :° :ä?¹£ª=¾687¾687ûË;/è?¯¹>Üâ@??ÎÎ>r5?øY¸¤»÷7òB`¿õ:×9I;9W@?à«=±a87±a87ûË;ëpv?>?2:W?HòT?>°???#~n9f;p9%þ>É±w:w>:¾ZH?3 «=¤87¤87ûË;ÍÜ3?2ã>ýcJ??ï>Ó@¥>-9?Þñ·Ã8WR¾tx:cM:àß?ä¸«=·87·87ûË;?FÙ>!>üKL?xw>äÔ5>4.?ôQ¸´þ¼8K¾×Á*·Qq9WVµ¼Jù«=â87â87ûË;á'n?òÓ?>wG?ãÚ>Ú¾>kA?Ïoï8f9|±n>¬Ã¹:oz:ßÌ=?N¬=}
97}
97ûË;ÈAÕ>C»>ßöA?âm^>4ù$>5,?`Fê7
k¾9{=þ97Ê9ô2Å>w¬=p897p897ûË;/N£>­c>°7?0Z?ÇÒ?¯¾.?G=Ï¡ø<§M?Ed<ºÄ<´ôE?¬=cc97cc97ûË;À³=¦Àæ<øô.?lª=²æ<ðø$?;¸\Õª9¬¦J½½ç8¹¿^9h*>Kt¬=W97W97ûË;ªH?Lô>ÏR?µ?$µ­>~X?|Ù8@F9í(>*^:¡¤:zÿ>Bv¬=J¹97J¹97ûË;0"
?
³>fE?¸q>ë \>Ø7?7étQ9É¬(=//ó9á9ø	?Ê¼¬==ä97=ä97ûË;ÑnD?pú>I?ØâJ?%R?x6?®÷F9t1 9hû>ÂÌ¾:õ0W:§ûb?ó¬=0:70:7ûË;	e	?Ý«>¨L?M ?¾ó²>]=?ô9À8)½9È>¡¨:ØX:sB*?­=#::7#::7ûË;+?´Ú>ÒI?éÈ>Jy>¨z=?¬Ï8ðu9º>új¨: :È? Ä­=e:7e:7ûË;n??W¼>4Õ7?À×>Îk@>Ùg/?§º¸²>8'z¿_Ë 9ö}9G?êÉ­=	:7	:7ûË;ö,?µÛ>I@I?âò?âª³>¿n=?®D9Ü9¶>õÕÍ:y:"£7?¨æ­=üº:7üº:7ûË;?©±>öÄD?·¡Ç>ªù>å¸2?/	¸èG­8{G¾¡_G:lB:M¬<?]7®=ïå:7ïå:7ûË;0?£Ø>¨P??O¶>??ø¢3¶ì[69-ü»1¢:RüO:H?¯=ã;7ã;7ûË;Pñ>¿Ï="¿B?³@?:þ?&ä3?Ê¤7=wHÚ<`W?cA<\ì;Q?G*¯=Ö;;7Ö;;7ûË;È§ë>BÕ>¤¸<?A>BýX>õ25?/8ú9·Ú=§{":: ?l¯=Éf;7Éf;7ûË;>Ä?9Mº>?ëQ?!0
?ì¤¹>	>?gë6°µÈ9N <<4:æÌ9Fò`?Ñ¯=¼;7¼;7ûË;
Ð9?]nì>%1I?RÛ>E!>=?<?Ö3)9Ð$9Ïh?V:Q}6:ñ#Z?AÞ¯=¯¼;7¯¼;7ûË;}?L«È>Þ6C?¯ú?¸ÊÉ>ÌD>?ßT9êµ9í>#0ð9×¶9ká(?Ôß¯=¢ç;7¢ç;7ûË;Å?½f®>åKG?ö>Ûn«>nÁ7?r¶8÷7D9Ón>z¸¥:ªXV:ÆìE?Ìü¯=<7<7ûË;ÌY?à¿º>D?l·*?yÍô>o2?8áçÒ9ËH£=83Ã9Ý÷¶9?º°==<7=<7ûË;C?Ú»À>BF?ë&?Ç²>oµ7?k¸'	9îfÚ½U5Ê9ÐÔã95ã>+V°=|h<7|h<7ûË;é8?îr³>°??mCÂ?ÏQ?Cm?èÕ9Aë­9/?Ò>&+8:\ÿ:2w!?±=o<7o<7ûË;a9>ÓâÜ=RÙV?éea?aë?ç·E?Xb=¿=úO?&1:éP9
?F"±=b¾<7b¾<7ûË;Ñ?Ó>]A?Ûe>ôÿ\>`/?Ð*]¸¹Gý8Ï_¾XÀ³9¶¨9î_?S±=Ué<7Ué<7ûË;9}É>qX>h[D?­«>Bx>jÌ0?éµc8òï9ßÕ¿=Ûº:?:0?/V±=H=7H=7ûË;5ª?¶6?	o?ã9q?ÓT?>él?»9âË9"ôê>ü×£:ç7:Y,e?{±=;?=7;?=7ûË;¨3=¦{=",?¯¤=z}=?S&?-¡7bàª8jxñ=20U¸§]\9k©÷½=£±=.j=7.j=7ûË;ÎJæ>)>¯49?B{>fEG>ré(?púT¹ ôK9ð©¿y	:ûUÛ9þ?gÇ±=!=7!=7ûË;³?,Ø¼>°B?Ò>'3>,\.?ÎÛ·ª
9{(Q½uð9 :v{î>ÞÍ±=À=7À=7ûË;ïK
?Gº>j>?ÃÊ>eÜ>N1?ÃT7Ü¬9ÔËe=>|ê9"g½9w?&²=ë=7ë=7ûË;G¹>Ü¸=Ã°6?1>?>_Ë>Ææ'?Å·:ü:Õe?Ô×<<rèþ;î¦=?@²=û>7û>7ûË;iw:?7¼¼>3ì|?ëX?~-Ü>m6|?pûL¹(ö9iãÉ¾~;`ñ«:m?T²=î@>7î@>7ûË;U[?%É>TÃE?§zÙ>þ[>#9?îf¹êúF9âWª¾
§;ø¿¢:8c`?F»²=ák>7ák>7ûË;	r???ëòE?ð	¯?ÏÑZ?ÂÇL?ï¬ï9.>|9Õ>s?e÷;;£:¼\b?ÎÝ²=Ô>7Ô>7ûË;Uè>¡#>ãu=?GÝ>J>é85?µý7àÁn9=ü6:@y
:é$)?À³=ÇÁ>7ÇÁ>7ûË;=´-?ÊÝ>6I?A»à>Î¢>·ó0? L·ß9 $»¼ó;V:	]B:

?W)³=ºì>7ºì>7ûË;Û,À<¡Â<v+?íN/=U·=VW%?9ä¸t9÷H
¾ê¢ú8l}Z9)Õ>u7³=­?7­?7ûË;Ú@á>
n>¡G?v´&?9ê>î[6?¾48­¦9©É±=::6sÆ9M5?"³= B?7 B?7ûË;Áj>&	>.O?N±?}ÊÍ>À1?'x¹¤xò8Ð$$¿i¼;;Í_ã:_S?·³=m?7m?7ûË;`w?,^º>E¯N?Qòê>­>ÚòA?o9b¸îA)9°+¾üÖ:Ò!:àBN?Ì³=?7?7ûË;ë>f>!½F?FK>@>û
7?)ó8àÑb9^ª=Ýß¨:ÑÉY:F?mø³=zÃ?7zÃ?7ûË; à>Ä>»5<?|Qö>p¶>ÁÑ,?q8ç79ëï=¿³½9-¢9]?27´=mî?7mî?7ûË;S?¾²¡>­J?1?¹tæ>wÁD?sC9ç*°9á>{B:Î_:©).?Þ´=`@7`@7ûË;µûÑ>)>o]A?kzâ>	¤>,¹0?ÀÒ8Âr9Åf^>ÂÄ9dÅ9¤È®>ø¦µ=SD@7SD@7ûË;ÊÔ÷>OI>SiH?Ã?sÃ>´}3?ø¢8üãª9«¨á=P«
;Øº:þ=?!¶=Fo@7Fo@7ûË;¶¸>è_o>ÔD?Æ¢?BÜp?ML,?ÐÑK=«Íû<k7O?'^®<jÚg<@?j*¶=9@79@7ûË;\­ú>ºR¦>îê@?P|ø>³>¬1?29Íµ9S­Ð>ö¿¬:ó1R:eR?6l¶=-Å@7-Å@7ûË;eîü>S§>u1A?ù¹»>Cr>Î-?|7§²K9êå'=-":ù:Õi
?hÄ¶= ð@7 ð@7ûË;Kùö>]q >¢E?[>3ùh>åL.?Þs¹øÈ9iúJ¿ÂP;
D;P3?ºÕ¶=A7A7ûË;´û>'K£>ME?if>3)>U.?Ó×6¹¤/z9»¾Íêf;Fo;:?[é¶=FA7FA7ûË;w­<%Õ<:R)?ï?;S;+L,?´¢f·9Þ9&Áæ¼j¯¸U£j9=ü>¾¥·=ùpA7ùpA7ûË;¼±>nµf>ýpD?À´¥>¶n>µ1?B¸NðØ8[/¡¾=(ç:\í:¶M?þ<·=ìA7ìA7ûË;D8L?¹â>Êf?Hå6?å	Ø>ö¹X?¼¸Ø9ÝÍ½þ:¡:Ý¤e?H·=ßÆA7ßÆA7ûË;£?2t°>ÉD?ÄÞ>ç>Í6?.L´7N=9?"=ô&:Ú÷9³q,?Å·=ÒñA7ÒñA7ûË;¯ÚR?7]ü>_äU?pa@÷ü?õCS?@ù9ê¹9DY,?=0=:n:í­-?¹.¸=ÅB7ÅB7ûË;iBÁ>ÀLy>tF?Ò?""¹>3?ÈÅ$¹b¨9dBz¾¸¡¢:èÓ^:µ×:?Ws¸=¹GB7¹GB7ûË;ês2?Þ¤â>I?½Ë>Æ>«>?«$­¸`Ãf9@¾õG:øüø9Ü£L?,¸=¬rB7¬rB7ûË;Âú><ó¢>ãùD?öÏï>Æª>¸ÿ3?rÝf¸þK®9á©½vû:ï«a:©2"?Û¸¸=B7B7ûË;»:ð<È&°<ã.?9"<C<?½§¹è9ã¿æ¿¸Ä79&¾Ù2¹=ÈB7ÈB7ûË;ÞÞ>Àe>Ây?"?þ"?¡8Z?ÿM÷89ã£9&A>#¶:¡f:YJ?×?¹=óB7óB7ûË;Û?<x¨>õpN?~U\??/Â:?O9§OE94]Ì>]D;ª2;c/?r¬¹=xC7xC7ûË;ý>/«¢>:+G?.õÌ>i²>ß1?=7Dþ7Í®>j92Â94ñÐ>&Ø¹=kIC7kIC7ûË;§?Æ¬Ä>½eE?·>×U~>ÆF8?³3X¹«¼Ø88^¿ë\
:p¤9f?Xº=^tC7^tC7ûË;?ÄÆ>­D?½1?°õ>E%9?Dºõ6¨ó9iZ<LÆ9V¨9Úh?¤Èº=RC7RC7ûË;´¶>Z¹`>"P?zj?,)?ë¹0?Ai{=RÖ=W/M?¼¨<i}*<R²H?ôáº=EÊC7EÊC7ûË;!!?Ac¿>.¹¬?Ë;?õ¸>j?ÐO9<=9×m>æ²;6­«:àE?òåº=8õC78õC7ûË;e×E>ÝÓä=U]?­«?½VT?ýÇN?Zy0=:KÃ<Tg?p¡@:N¾9i?6	»=+ D7+ D7ûË;;?ÀL¦>ýK?"QL?N?Jf7?Q0¢8:KÊ9_?Í=¼b;éÙ:j/?$»=KD7KD7ûË;Oï=?ÒË÷>9D?	5?ù4?G2?@<7F5%9ÿ=¿³F:n:+.?=»=vD7vD7ûË;ïÕ<a<Eÿ-?-X;ø};(Lü>"e¡¹¤g¼8»LÛ¿.Áu7¬¦´8!®=d»=¡D7¡D7ûË;)F?´>±A?×ý?ëã>9D3?µYö8rq9.ç>]F:0à1::¾?X»=÷ËD7÷ËD7ûË;Uç??8`?Z¶?m²Q?Fæ^?6P:tíÎ9]?3æ¨;d×_;*A?&»=êöD7êöD7ûË;},?6§Û>õI?Òtk?o¾?Åª<?;_8¢~Õ9¼=£Øo:+î>:Ë ?JÓ»=Þ!E7Þ!E7ûË;E?äqÃ>4¡D?4©>@bo>±ò4?$÷¸'Y9@ÿ*¾ö:I_:O5/?Õ»=ÑLE7ÑLE7ûË;Jº>tëd>Ä#P?K2@æëì?Æp@?nt=´c=_X?³Ên<¾á	<­]?`ã»=ÄwE7ÄwE7ûË;À%?rÉÒ>GNI?s#?Áé>¦<3?K8¶49P¥O>ú1ª9çÅ9±Þ'?È¼=·¢E7·¢E7ûË;ïn=_4=s)?£É;ø¨;?-Ó¹
ê9óÂ¿FùÁ8 F±7Û@ï"¼=ªÍE7ªÍE7ûË;üÁû>}ú¡>7òF?O´>Qy>«ÿ8?ºr8Ü9*ò=qû:µ:¸1?¡­¼=øE7øE7ûË;Ñ"©?{³6?þl?¦>?¼D?
ñf?¤9 aÈ9­Ò¯>CÓe;æ:;?µ¼=#F7#F7ûË;¶Ï=­=h¡1?#+>¸¾E>0í%?æG9§É9 Q}>óf9²! 98?AÅ¼=NF7NF7ûË;o!?úKË>iIK?ösD?lT	?G7?[%8Ó¯%9ÿ=Èr¨;I;·àU?÷¼=vyF7vyF7ûË;Ên>»ÀC>â<?¡¦·>v8>æÉ1?þÅ7$X=9Ù=ô¤í:ô:NM?¤½=j¤F7j¤F7ûË;¢Ãe?Ã?ÔæQ?Gú>Ë¢>E?½s¸¡GD9rÉ½»Óî96¤9|):?TF½=]ÏF7]ÏF7ûË;M?/¬?`áD?ü<÷>ëà®>pö4?Ùò/9}Y¯9óo>­¦P9ó9ZÎ[>£½=PúF7PúF7ûË;Õt?lå¿>Xµ¸?-á(?|>¼ ?¨·Îò@9s÷7½©Aå:9W:©X?~À½=C%G7C%G7¹ü<á¨>åT>RÝK?é?9o·>á¦2?V×6Wó9qR¬<ÃRè;!;ÄD?º¾=6PG76PG7¹ü<| Ò>o>¹K?¨)>_>¥.?Æ|ù7OD9ß~¢=iÕ9cÄ´9¨?ÛÊ¾=){G7){G7¹ü<r¶?¦?;??|E`?n©Ï>é<?D²	9y´9ßQC>È:öJ³9$Ia?Ó9¿=¦G7¦G7¹ü<xÈ>&>V+;?Ô%³>uZ>.?rÂÝ7½49 
={¼¨:ÂU :ü´?À=ÑG7ÑG7¹ü<ùÕ+?÷Ë>#X?õ¬4?wü>/47?¿ç 9É·¶9cpá>±ã8R±9o!À>Õ×À=üG7üG7¹ü< è>©g>ç_C?\7ò>oô¤>Ûó;?(¡8Ì½y9t2%>ywo:sG.:à/? âÀ=ö&H7ö&H7¹ü<Àê>Ñ>eÏM?%à¡>Ú¯Z>Ì~=?+U¸9 ¾ùçð9ØÌ:ã>Á=éQH7éQH7¹ü<þ?³Ü$?õL?Ú§r?ß?4GB?÷À9T¨9Ö>#Mö:Ö°:ÿG2?BcÁ=Ü|H7Ü|H7¹ü<¥><>´¹K?×µy?§)?ûf<?Ç´>=?@ã<þÔV?Wg<8ò³;}T?ªÁ=Ï§H7Ï§H7¹ü<qÛ>N>ó±??3?Ú¿½>.?8î5MÕ8\'<¼W:å¶9¸=?¬Á=ÂÒH7ÂÒH7¹ü<*ÜÐ>~µ>ðrI?&x¦>Twk>ü4?Ù½&·>t9ú®¼Ä	<:ð9H?ñ±Á=µýH7µýH7¹ü<Sv?9ü>ªy?.L?×9÷>1àS?jí8®ì9Ét=Óµ:ùa:&üM?¹ÚÁ=¨(I7¨(I7¹ü<Ì´6?Uë÷>R©<?rÜ¥>
k>r¢4?·¹¡Û8rØ)¿:mø­9å6S?¥JÂ=SI7SI7¹ü<¬ò?S¥Ê>*<?"M>Ïg>ÃÆ,?ø¹Â9ïÖ¾ê¬D:'ã:¢:?àaÂ=~I7~I7¹ü<Ûù>ñ¯¦>_;??Î¡>
_d>¦~4?Üü­¸>Ø%9ìH¾+ó':'V:%	?«=Ã=©I7©I7¹ü<NÆZ>Ó>;¢Q?¿!?³¹>ñH6? ÌK= fü<´N?¢´^<¾«<
A?LÃ=uÔI7uÔI7¹ü<£¦>usF>ÀõV?K?î?¬9>?»'9o%Â9N\>-I¢:Â":³ ?EeÃ=hÿI7hÿI7¹ü<ywP?5.	?ùB?3°Ö>qé>8?(Ä»5§»°8ªý<}:ÄïÜ9¬?pÃ=[*J7[*J7¹ü<Ò	?(p >ëe[?,?m>å?XL½8dÆë8SÍ>G×ã:ÉP:-Å;?èpÃ=NUJ7NUJ7¹ü<×¤?°>¾V?T'Z?b?iVH?#t9²9xèÕ>ÈÚ
:Aü9
Æ?¹Ã=AJ7AJ7¹ü<ßæ?ÓÆ	?I
?$B?
vÁ>´?Í%8ñØ95´ >Rh:Q°9 ¼^?Ä=4«J74«J7¹ü<ï?Æ²Ê>fwG??C?}°?;Ç=?÷·ÓÏ9¯ßh½ÏÎ9¤@Ç9ÒV?¾Ä='ÖJ7'ÖJ7¹ü<øú>+T>WGI?|t¬>D{>#/?~TÕ·Æù9Ã½¢ò9=î9¸\?ÌàÄ=K7K7¹ü<Þ>Ë@>ñL?Òò>óJ>¤.?¸q¹è³+9á[×¾b¦:A¡:¡?0Å=,K7,K7¹ü<ØA¹?iB?Óñs?hr??wk?ò8¸í¤9§Dø=g:ÿ:EÛM?ýXÅ=WK7WK7¹ü<lAõ>§t>ÕZ?Üw?#?Z£A?MÊõ8ü»9.É'>
m;E¸:àÀ:?óÙÅ=ôK7ôK7¹ü<cuñ>Ãä>j¾C?,¢>Cèl>Ø=/?ÚG¸±p9GÄÓ½7¡89ß09AÖ?`Æ=ç¬K7ç¬K7¹ü<É?«^>® {?Ä?Ä&¢>dd?	à·Lµ9Ñõ½(é;ð8®:`ÞW?+]Æ=Ú×K7Ú×K7¹ü<þ=GK=9?uÜ>îÄ=¥V1?¹F9êè9*®©>°W;Ù;¨Ý<?XÆ=ÍL7ÍL7¹ü<ÓÚU>³Ð>eH?»-?Þô>"5?cß=r¿<_S?º<éu»;áY?MµÆ=À-L7À-L7¹ü<¥Ò#?XúÁ>4X?b+D?ãu?J=?é9lÿL9û ?µæ¹:E½:bì1?¡ÔÆ=´XL7´XL7¹ü<û>,3>m'H?~¥ö>$Ì´>.?7³0÷S9®Ý¸97<<«;ÏaP?SòÆ=§L7§L7¹ü<%C?:¸>õ;?¬Ï}>Îø@>óZ(?ÇÇ8|¥S9Õ¹p>E-::+-?hÇ=®L7®L7¹ü<jî>$>"ù@?Þº>áæ>È4?Ù§¢¸º
9¾O=¥:é½9:¾c?¡Ç=ÙL7ÙL7¹ü<ÙùÄ>Ø!r>ìAP?E¨?ÓõR?{>?<CE;<·gL?¼Èö;od;$×]?âqÇ=M7M7¹ü<pú>q§>³q??Í_>Þ=l>#´,?±6¿·û9Æì½óçx:hO:?ÚÇ=s/M7s/M7¹ü<;­?>È?EÚ?¸?«ô ?Ox?k/è9]»ß9Ö?íY£:ð::²_?eÛÇ=fZM7fZM7¹ü<{Ã/?[ä§>R?¬¤?W?â6X?ã;(ý¦:ô;H?V[:¥÷,:ÆP"?GßÇ=YM7YM7¹ü<·¶?&Å¯>[|K?z#?!ì%?$?G?ÛÌ¸âÆö8Ù?¾;l7;`éQ?ýÈ=L°M7L°M7¹ü<äÍ>{;>
H?kÚÝ>Ã8£>¶ú-?¤ßa¹Ù¡#9°0¿=M;YÅ:È{<?Ì$È=@ÛM7@ÛM7¹ü<çLü>Å3¬>·;?Þ>^$¤>1-?Òþ
9¤á96ï>SG:¾w7:½!E?Ü¶È=3N73N7¹ü<áâ>i¾>SæE?m´>
^>U2?°á8ù¯9*37>Î1:î¿9¶l?ãÈ=&1N7&1N7¹ü<æ{>Ñ.*>
v=?´ÈS?G/?Ä 2?(¢=­F=YQ?ð)<ñþÞ;ÏB?¦dÉ=\N7\N7¹ü<QÆ=5ðÓ<¢
*?2;¼ï!;%
?õ¹rÕÓ8æy¼¿N~¸¬²8dÝÇ¾±É=N7N7¹ü<OHÎ>W>î}=?Úª¾?N)?§î1?½;zj;ó÷N?sJ¿<j|<ÉêA?Á£É=ÿ±N7ÿ±N7¹ü<G«!?(æÃ>¶DS?ï)?~ï>³15??:9ûÄb9&Ò>åj;Ày	;f´Z?«¥É=òÜN7òÜN7¹ü<ã¨´>rs>ëù=?iÒ>´>tW6?zX¸¶a9Û-¾'<Q:x1:ßè?
³É=åO7åO7¹ü<Ñ¼?dqµ>\7?Àã½>K)>Ç)?mo³8÷ÓL9pC`>Ã°:â)û9Î?ºÉ=Ù2O7Ù2O7¹ü<³>¢a>ÈK?&ý>b§>õA?bz¹d94Á^¾ý ;èè®:¶ k?òòÉ=Ì]O7Ì]O7¹ü<y?÷>¶K>z|J?¦¶>T>|>D9?i{Ì¸*j9º+¾<
­:¢É:þ\)?eË=¿O7¿O7¹ü<%ô«?ö/?x{?
]Ó?]? µt?
l):õBþ9*?3¬;È_:Ã?x.Ë=²³O7²³O7¹ü<À$?â´>¸RW?êÊ>D>VE@?Dy:¸¶=R9Gã½;hë:jã#?ÆË=¥ÞO7¥ÞO7¹ü<.Á?Ü»>=J?Cê?s»>ß/8?v68Ja89vVS>Õ:9ú¦49Ka?êÈË=	P7	P7¹ü<3h­>àf>-G@?¾Ê	?Ê>Å(.?Æn"8n£9Ü=ù,:ÜU&:ãI?KÚË=4P74P7¹ü<g½J?)p???Î|A?b¨?*?s:í#u:¦ñ?by:A÷:wjW?dOÌ=~_P7~_P7¹ü<Ov?c¾>0C?Ådî><±ª>³Ä2?m[¸°Ö8£;¾D7³:6c:õI?bÌ=qP7qP7¹ü<Â?þf³>çjQ?[hÔ>ì¯>!
D?Zï7-/`9="I;ï¾Ð:Sw?½}Ì=eµP7eµP7¹ü<ô¾>:	7>f<?Ý\ª?îÓ?ßo?m³=²ë(=8ö?@"</;Ç?Ì=XàP7XàP7¹ü<bÏ>?÷3Õ>²e?X?¦?·Ã?êÇ9R¡½9½?$¹;­;W}?þÌ=KQ7KQ7¹ü<¢¸#>fî=»Î/?+t2>7Ò>{-(?09:¸ÑH:&?ö¬f;·¯';á0?ÆÌ=>6Q7>6Q7¹ü<P?È,>9´Y?+¾b?ñ,?ì­`?	x ;o`D;¢0Q?sõ*:ñò9%4?ËÌ=1aQ71aQ7¹ü<V}7?èÓÕ>ª­[?5¦?(Æ>/??ôC#9S á9Ö§9>À®º:²lz:ÁÖ>?ùÙÌ=$Q7$Q7¹ü<M Æ<Èí<?&?>ND;x);E?­¬n¹ .9ßÞÖ¾¶½88 äZ9yØ=IáÌ=·Q7·Q7¹ü<PÔ>Åÿ~>f%U?[?Î¤­>{??ÇãÚ8íã9ôÜF>àaº:C{:å=?÷Í=
âQ7
âQ7¹ü<@?>!¸>ÒG?äS??Ôý>çö@?¯P­·©'Z9¬aK½ùª{:?:Ë(?§Í=ýR7ýR7¹ü<¤?¬¯Æ>Öp??5?vË¹>l7?LÍ½7U­¢9ÁW=5Q:¢Ó!:z%?t<Í=ñ7R7ñ7R7¹ü<ëË>½l>hï=?c\©>´|>ö+?Æ¾¸û9ñóc¾:Ô	:XC?¢Í=äbR7äbR7¹ü<¶²?Ø;?
Zt?Ð§|?ò?Pm?§HJ9bl9bÙÚ> ô:]:øD?ËÒÍ=×R7×R7¹ü<vÃe>ÿ.î=:óv?×ÈO?í>ê_?"C=EÝ<>xa?8¸:çmq:ÚVC?¢÷Í=Ê¸R7Ê¸R7¹ü<n£>tá%>èSQ?Z¨S?Óö?pX8?»ð·×é9«Z½æ¤<<Â]?DÎ=½ãR7½ãR7¹ü<ÀÞ>>ßþI?kþ?3µÉ>]¶D?vÎC=¶rá<kW^?qV,;>´:ÍÅt?p'Î=°S7°S7¹ü<®ÑP=~a=³½1?·Ã;t;å7-?%v÷¸ZÞJ9Í"¾\-Ó:Ër:|G?4Î=£9S7£9S7¹ü<øu?÷§>ÔV?±?,+?[[A?ùh9[9ík>Lgh:Êí9:ªþ?,6Î=dS7dS7¹ü<!=Û<=*?n@P;½M;??"Ô¬¸\°Þ8m®Æ¾qÜ¶GÌ©9¿ã%¼ÝÎ=S7S7¹ü<HÛd?æ:?*rd?}®?ë3?'IO?Ý9§¸9·?Ü>P¤:ã{É9³B'?¡Ï=}ºS7}ºS7¹ü<)¿>*>~=?¯?Æ>Ñà>Í^0?Ûc¸Òy9õ¾ì¾9-Q×9Oâ>GÏ=påS7påS7¹ü<Dv?ÀÄ?ÿL??2Ù>º7?vYÛ¸-9a8¾\n¥:bä:ú?iÏ=cT7cT7¹ü<¶]?×õ>¨Q?Èó&?EÍÕ>ZçG?¦\÷¸Ë8ç¿W{:¹Ë8:.?¸©Ï=V;T7V;T7¹ü<ôä?^oµ>>°8?Dw>ë 9>gö*?P³1¹õú88ì5¿:v/ë9`}$?ßÏ=IfT7IfT7¹ü<=§Ó<_å+?Íÿ0;ÊÞ;Û¶
?¹2¹>ÑH9¥KÃ¾(º·Î±Ë8Å%·½dIÐ=<T7<T7¹ü<¼h?ZF+?×åH?D1?]ù>Ôû5?¨¿#9T=\9-V¾>7;£:iYP?»rÐ=/¼T7/¼T7¹ü<Y­?"¢½>iK?pg6?ÕWû>È9?ú'¢7Ô!9kB=F©:yN&:}Lc?IQÑ="çT7"çT7¹ü<11\?¶ý>-B^?{s?å*?,\G?Õ¨9E9¨§ ?Jfû:òZ½:Ëð)?ý·Ñ=U7U7¹ü<\	?k{Í>ã¤C?n?fµ>©Ã4?®¸àW§9©¾¾ÂÌ:u: ã'?UÒ=	=U7	=U7¹ü<¯s#?èôÎ>/J?	Â> >H9?¤d¥¸0KH9dS¾A¯:å°: ø,?ÐÒ=ügU7ügU7¹ü<kã&?¹Gä>H';?K>s"D>õ7?±8Ö9v#>><Â9]¹9jý?sOÒ=ïU7ïU7¹ü<ÉZ?¬?¨?ÐïÝ?U?c[?öp:);«9 _n?Û©:GBG:³áY?¨rÒ=â½U7â½U7¹ü<®Ô}?ô¼?Äx?u8-?ÕÅ>Èû`?Q?v9â¼9sÆ>á':|ù:[&?ÈsÒ=ÕèU7ÕèU7¹ü<6
Ì>>4C?¸>Y_>¢ý8?~þ·>79Qÿ¼A¥:8Q:9°J?|ãÒ=ÈV7ÈV7¹ü<	 Ü<#Ë¢<®x-?Ï5;£;H+?9¹L£8e³Q¿òÖ¸­u´9´*¾ªÓ=»>V7»>V7¹ü<Ú?u³>N>F?2?òµ>)ú5?äß8k9Rß">+c;ÄÆ:ª?L?THÓ=¯iV7¯iV7¹ü<5T
=GUÍ<×30?××½;`L;?T*	¹S9}½ì¾h#¹
"9¿jÓÓ=¢V7¢V7¹ü<UÄ>t]r>;aO?Áf¾>[µ>ÇE6?Ïo·/´9@[ª¼| :¾AK:h4J?´æÓ=¿V7¿V7¹ü<ðø¾>Õ¾H>ws?¼ý¶>òe>@¹K?Óåé·¤'9s3³½T2<Úõ²;Òo_?ÊÔ=êV7êV7¹ü<G??qQ¹>âÔ:?Ú%?ª-è>ÃÞ6?^£a9n96£Ð>+#:ÃP:U)?.$Ô={W7{W7¹ü<gbÀ>eÄ>[â:?c3??Ù1?L=±.»<'YE? Z~<5¼/<tC9?}=Ô=n@W7n@W7¹ü<

? >® a?Ú²?r¯)?1µI?n°Ð9ÄlÒ9mãý>àµ:5u:Z =?TYÔ=akW7akW7¹ü<u,=$ùû<6/?µF)=&R=WÚ(?¼9$\9D!?ß?;O};ÜÐ.?|Ô=TW7TW7¹ü<«Ñ>J>SG?{vô>UÅ°>1?­Tr8GÊÚ9¨Å='ÁÖ9ÈZ9I{? µÔ=GÁW7GÁW7¹ü<l?«>P?ZÇ?£àÍ>9?ö#£8(¡9>îA	:Ü¦þ9öû	?ÌÃÔ=;ìW7;ìW7¹ü<çà>>Ú;?«Ú>Öda>­V+?ú¿R9¦.u9jÜ>Éõ8wNr9ºÖ>£ÈÔ=.X7.X7¹ü<=¶Ý>!§f>v?¥%?YÓ>WSH?Èy2¸<`µ9è{½tÉi:½> :V¾:?ïÔ=!BX7!BX7¹ü<²¦$?Ü>1??ÉyÙ>5>ôQ2?/£®¸³u9¸¾óP:®:uy??Õ=mX7mX7¹ü<¾³î=(ê=XÏG?Û>æÑT>g3?7j.=xPÐ<0WV?Û<²Á;O?MÕ=X7X7¹ü<Y¾J>¡>U¦>?®Î>6cS>nl5?Í5=ôÔ<²o[?{Ýå9F6ü9IQé>ª\Õ=úÂX7úÂX7¹ü<æ>Î>¤>?«>,îI>¿ú.?ÓÚ7¨T9e=ÊÒ9Ù:¨¯Î>QÕ=ííX7ííX7¹ü<9û>ÍK2>ûºN?Ûû?löI?£=5?ZÆ»<ò*n<ÕI?Üz<VN"<ÖE?R¿Õ=àY7àY7¹ü<<?{¨>ÙsI?ÖJ	?Ä>iË2?S¸z59ñ"æ½MÍ:¿Ã:7w/?Ö=ÓCY7ÓCY7¹ü<7¦è=í=7@?Ê>Á¶> Ä,?õ«4=¶7á<]M?ÿ´9¹;i9ªF?×$Ö=ÇnY7ÇnY7¹ü<*"Ç?í
;?/F?%¶?ö+%?á!?-1::æø9;6?Tô";ü:??{0Ö=ºY7ºY7¹ü<§Þ?Ô¯>o?o`§?F?õÊW?V9Ù¨â9wü¨>~9f!«9¾zÚ>MXÖ=­ÄY7­ÄY7¹ü<ÎÊ> ~>?ëK?ñ{û>Ã®>ó08?	.8wIü8¢g>ä,¨;¸±H;V?ÌÖ= ïY7 ïY7¹ü<z;i?ß_ó>êTu?Yí@æ7¢?\êr?	Ø(:eÊ³9Èip?3à;Fä;Ï?{¦Ö=Z7Z7¹ü<½Ó>yó>·í>?íÊ>H[>Ô4?:ë8J![9ÊO>}vk;-;|®-?#¯Ö=EZ7EZ7¹ü<öl?¯?0uA?ýâ>ú¤>'&1?!9ãT9ãý«>0*ó9ÈcÝ9î?ÈºÖ=ypZ7ypZ7¹ü<w«Ð>Ê¸>÷>I?ì0Ò>ã[>0?A\ï7ÃsD9	õ=Lp;¶);Í 5?ÏÜÖ=lZ7lZ7¹ü<a¾?©>O?c=?J@?@á8?aª8ÀQ9Möð=*¦:¬:$õ!?ÊñÖ=`ÆZ7`ÆZ7¹ü<Åbª>ëe>e¶=?ò­²>·>
£-?±èi8­9`ã=Ø:¨p:éÝ>s×=SñZ7SñZ7¹ü<$3?ó:¹>CéE?ï?êrÌ><9?Íî8¢39_ÇD>`í;;ÍÌë:´L?d×=F[7F[7¹ü<ô?ø½>»ÉE?ì;?«P?N:?7ì49þ¿<ØI:k,:tæ>å´×=9G[79G[7¹ü</ª=Z«S=a¯>?éA>ÿJ>ª,?0=É^Û<ôN?á%<^%à; <?vÃ×=,r[7,r[7¹ü<Rê>x¯>ÏJ?çê?þ{º>ÎX2?ú.¹ð9j¿ß¡§9«9f?;FØ=[7[7¹ü<ké>X>ªÛ;?Ý(>ôh>'/?Fhd¹°q9² à¾Kj:M>C:>O,?rJØ=È[7È[7¹ü<Âß>ÈC>óÐC?C~Î>ç®>¢Ä1?F9Ô¶N9Ó*©>úÙ:Ø.:=c?,TØ=ó[7ó[7¹ü<ë?p(Õ>|A;?Ðá>¯²>?¤9?ÐÐÓ8ß}z98yX>t9â3?9À­#?¦Ø=ø\7ø\7¹ü<5)>W~D>YðD?Ö ?èSÎ>Å!<?)=6Ì<´S?ôI·;<Àf;8XK?z¾Ø=ìH\7ìH\7¹ü<Å#¶>_ï{>9?
aÇ>ï">Ö/?x¸°8í83¤$¾w÷Ò:·:D?¿Ø=ßs\7ßs\7¹ü<
?%A«>é³S?Ó M?v	?e??²)9þ&Ù9ßXG>ÿ°;agÝ:ó¬"?ïÈØ=Ò\7Ò\7¹ü<d(Å>±4z>6¹I?4áç>_¤>4?.É×¸9ÌªO¾¦9W:Ê+:Ä=?Ö6Ù=ÅÉ\7ÅÉ\7¹ü<4Ö«>¾él>H®9?JOG>£y>Ük(?¶"'¸Rhû8M0*¾ÆÐK:D
:P8??FÙ=¸ô\7¸ô\7¹ü<1?Icø>^8?rý?¼»?úÇp?ðì°:]H:Å
b?Í¢*;è¶·:Æm?GÙ=«]7«]7¹ü<éê>|ýu=ab%@Â>Å)>,E?ïC:²B:£?]L÷9O9Å=o?ÜSÙ=J]7J]7¹ü<I4Ú>ñë>³g??Ý>Ô§D>¹'3?ùí7ë\9ïá=T:öÎã9´*?BÏÙ=u]7u]7¹ü< È¥>¶'a>*~<? ?¿Î>&9?®7Ý8Îa£=sÜ*:0Yô903?¥
Ú= ]7 ]7¹ü<õ>ù[D>&A?VV:?ð¦
?,?¢=Ä*=J?Ý<e6<#û=?#Ú=xË]7xË]7¹ü<m´>Af=>£z;?/«À?ó÷?0v1?=üC=rÄL?w<ÎY:<ü>?³@Ú=kö]7kö]7¹ü<õ×>º>Pm??ñã>¸Ã¡>«]4?báµ=¢9ûv1»MÆ:í:F=?+ÝÚ=^!^7^!^7¹ü<ªR??11y?Rf?IÕã>ÿe?£y6ÿôo9**<8AÔ:b:'Wp?NßÚ=QL^7QL^7¹ü<v©>å\>ÇÍD?í=?p¶>8÷:?ÆÂ9$¹9~f÷>Õ²§:q~|:ö*??úÚ=Dw^7Dw^7¹ü<ÊA?¬@Â>ØB?X>ºV>­x.?ëö¸Mmy9I|¾ O:h2:üºú>6)Û=7¢^77¢^7¹ü<4?½É>¡A?Ç°>öF>0+?Iw\¸Z949·¾´9QÉ9£å>-+Û=*Í^7*Í^7¹ü<wY?$È>¡Î?b¸Z?$þÎ>@?¤C9Z­E9]ý>ä¸~:M:~aZ?WÛ=ø^7ø^7¹ü<âÃß>G©>I¢D?³m>rae>õ.?îk¸§j9Èì-¾	y9Ö9cFç>5[Û=#_7#_7¹ü<dÐ>:c>º¯G?«a?gBÌ>­r2?PB5íJ9Xxõ:Âj
:ÜPê9?ÙÛ=N_7N_7¹ü<ÃÕ«>Ô»f>Ó¦>?¬S>L>^Ã+?.*¹Zg9ý½¾¼ö»9M9¤r,?ÓÛ=÷x_7÷x_7¹ü<»½>ñw>D?cËÐ>>5?'õJ<
<D?Þk<
Û<¡M?W×Û=ê£_7ê£_7¹ü<;@ù>>H`N?LÙ&?¼×>týE?äd¹D)9åñ¾+À7;.ó:ÌA?:÷Û=ÝÎ_7ÝÎ_7¹ü<wúï<Ôßª<ÚÃ3?ß:F;u&;
Ê?YÚÒ¸ö0=9Ï§¾¿TÝ8öQ9z>>*Ü=Ðù_7Ðù_7¹ü<%¼? )Ç>	C?]ß>¾©>[G;?Ùê·+90ÆK½n Í9Ã0²9bY?<ÍÜ=Ã$`7Ã$`7¹ü<ð4+?JÃÝ>£E?s)?ê>{_9?FÐ	9²89Êº¿>Ký9tºæ9ð?2êÜ=¶O`7¶O`7¹ü<C?uõ>HBL??¢ÈÜ>¨j4?0$¹×ä«8t¿J:C9Êy?Ý=©z`7©z`7¹ü<åÊ<RÊ<Ð.?H®;çz;, ?úÝ¸²Vð8«ùë¾ðîÝ9»±9pn ?÷Ý=¥`7¥`7¹ü<9¡?ø0ï>c¬?¼@2HH?èf«?Kóç9¡Ï9Yþ?à:Pî>:«æM?à*Ý=Ð`7Ð`7¹ü<XÒ?
j´>ìØX?N+l?e?êIB?lBü8 ø9K>=-:Ëc:?íiÝ=û`7û`7¹ü<-?Fðä> "B?å|­>îp>

9?Ä¸y9¬Wó½E9C&À9±ã²>jvÝ=v&a7v&a7¹ü<=6#?Ö>J­B?=f?ãµ?M?X89bÍÑ9½ a>º:;(|à:ñT?Q×Ý=iQa7iQa7¹ü<çS?ÛÐ?LðP?(?Ê>0ÉG?DT9ïW9¾´
?¹`÷9>Ôï9d?Þ=\|a7\|a7¹ü<°??ºMï>_M?.·?³ÛÊ>ï<?9pÖX9¾»>ª;§Ý´:ñÏZ?ã7Þ=O§a7O§a7¹ü<Á´>zm>·«B?§ó>)ª>LÚ6?D¯·LG~9º0½ò?:D1:P
?TÞ=BÒa7BÒa7¹ü<g;?[´ò>ÈE?ýM?öAÃ>í:?ør¸9^®Ù½ª0;J@ë:£??³Þ=6ýa76ýa7¹ü<ec
?C5±>vëG?TË>òª>Ñ×2?¶ç9ÙX9H<?Hy:Z7:¯+6?xËÞ=)(b7)(b7¹ü<(¨:=kÄ=±.?¾ê<Èõ;6f"?!¹/9¾O9È`9Áà>SèÞ=Sb7Sb7¹ü<ÙÅ?Ä$Ä>ÙdG?hÖ??Ò>Í95?Â³M8¿k9×(¥=°Ø:Æ:Øê0?sß=~b7~b7¹ü<cy>>°~S?LÂ?Éç×>7?¾w¹æ ¼8ÿ§¿Î;}´:dO@?Ãtß=©b7©b7¹ü<.Þ>£×>¬A?èÙ>½a><	2?F8ûÓ>9nÐ6>È5¸:|Ì:m+?>ß=õÓb7õÓb7¹ü<¯f ?ã±>KÕf?b[+??Ù>m I?@Ü¸N"ú8å¾¯<¡À	<+tm?â¹ß=èþb7èþb7¹ü< |¿>¶{>v¿B?Ëqª>åëv>¶0?«¹8Ýù¶8*~¼> °90±9
ÿ??Îß=Û)c7Û)c7¹ü<$W7?÷Ó>µm]?9)?¸ßÚ>òíE?~ùÕ8ü4Y9¸0|>¡ü:£L:w(P?ÐÓß=ÎTc7ÎTc7¹ü<§á>s>¿>?s÷>xn>r)?g¨6¹JíÓ8Þ¤\¿kËc95ñ9»Ãq>Íà=Âc7Âc7¹ü<9>Ô/>õ;?Ê*>¨îf>µ,?[ø%·æf±8Úo½9óA:::x?à=µªc7µªc7¹ü<S+?8´>á{7?<ð>D°>W.?M=ª¸ô{8Bù,¿tr96¸9oæ>þSà=¨Õc7¨Õc7¹ü<çz?í·%?ÌA?òW?;2?'_>?^ù9':Süã>9·;öih;ªAJ?#à=d7d7¹ü<ï5,?Õã>(¼A?À?%üË> ù7?«Î69Ä¹^95Ò>DZ:áí_:ù>*à=+d7+d7¹ü<Ü?%MÅ>)&A?±>­F>ÔÇ1?~á¸ò¨}9$c¾þ9¿Z9&>;à=Vd7Vd7¹ü<UË>z>ä=?­"p>!Ù7>P0'?Öâó·Ü8Á
¾ú8;xÜ;ê!?=Õà=td7td7¹ü<L?G@±>óõN?gÉ?*w½>¥¡C?¥Ñ8T9Îb7>y¢: b:~8?Å÷à=g¬d7g¬d7¹ü<Ç>wM>?
:?/t?kä>I9.?pï55Cg9W;`u:$2:òy0?_Há=[×d7[×d7¹ü<ðÏ?pÉ>³£?°º?g?KR?s&ø:C:fÚ`?O®]:¥T:]?½fá=Ne7Ne7¹ü<³þÉ>À>¶:?T>c>,?Hô©¸·RF9|a[¾åB÷:¾Ê:ZK?Òµá=A-e7A-e7¹ü<aÄ>Îx>_J?á~??*?Ai???r=af®<\oX?ô];oâ;uËU?¡Êá=4Xe74Xe7¹ü<ç?ýA?ºýM?ºb?E	?N
D?¯8Øö`9)BG>xÂ;I¸:4T?[â='e7'e7¹ü<ó+?ôÆÒ>RA?è#Ú>±>&1?$6´9ç;aÀº:3y:³Ä?ÈQâ=®e7®e7¹ü<`··<ôY<ÿ/?×ko;% Q;?í
;¹­j9Ì¾ªwË·¬¶8È£¾Vâ=
Ùe7
Ùe7¹ü<Æ;í>¤Ø>\ØB?Ô±£>ûWi>¥3?¢¸Z\9¹/¾¢g:ie:õÜ(?â=f7f7¹ü<íì?Û>vÏd?»ë>?K ó>ÄI?T¾8>N9KÐ:>\è :`C:½ÕR?v â=ó.f7ó.f7¹ü<Ë·¾>ÿfd>"ÃU?ÛwÖ>>á>í@D?ºV¹09 o³¾éB%<ç É;vÓQ?*µâ=çYf7çYf7¹ü<÷È>p6y>9M?êì?Á¦Ñ>/2?Ã ¢¸[u*9p=t¾²¼:ÊNy9\1?óµâ=Úf7Úf7¹ü<Â[=Îµ<%"É?Iî=¡Ë"=o
g?Ék8[h$9?W>Æ*;×W;^<?Æôâ=Í¯f7Í¯f7¹ü<qO^?²ó
?ÉÉL?±ÊV?Ú?wK?ìß8Îúc9\o >`@:ò\:;?ã=ÀÚf7ÀÚf7¹ü<&Üm?ÌÉ?sgl?%j?	ó?¤P?m98J¥9°¯ß>ñu<:è¡Ü9Î«Z?_ã=³g7³g7¹ü<ß}=ao5=¶3?	«<Ä<ü*?¾p¹@¹Ø8?µ¿0ª7lI®9ú<sã=¦0g7¦0g7¹ü<¼ò>?(>Ö÷F?¦º¾>§i>ª1?ðÇ°¶Òp
9år£¼¨5;
ká:ö¯M?ýwã=[g7[g7¹ü<.½>%k~>[>?l
>[/b>Í6-?Z¸*
H9¢¾)H:^~Ñ9Xt?Qã=g7g7¹ü<Wÿ?}ôÍ>¡cD?Ñ?á>Ô.?8vH9\n>µ:Uð_:B?üíã=±g7±g7¹ü<ò®>=)c>EËD?å·>rg>jQ7?ÿ¦¸F{9±$¾·c9øo¨9jã¬>öä=sÜg7sÜg7¹ü<ÏÝ=Ö=nÒW?C>?à&ú>ÅµB?ø¸L=S¦í<Ä\?Ò?¯:ï6:yzv?@#ä=fh7fh7¹ü<7NÛ>§W>éJ?Þkr?Ý.?¶1?vÂ9ô69V?Râ;-ï;àG?	$ä=Y2h7Y2h7¹ü<±R>ôëæ=Ai?ÌáË=2í=+¾?#8c19ô=E:¤ª:Îh:?eä=L]h7L]h7¹ü<x
Ù>ëG> ø???ÉÐ>½Pj?pÍ=PM=í?Vé<Ôè<5`?gä=?h7?h7¹ü<ôÀ/=\Jú<QÃ3?=´<ätÊ;·$?Æ?¹àÙ8[`¿Ä8¸Ë8ÿÄ4?ìyä=2³h72³h7¹ü<ð×>ªÄ>¡sE?î¡>´Tn>1{-?
%¹8x¿¿ÅJ:ÛN:§Vû>z~ä=%Þh7%Þh7¹ü<êª?
ÉÅ>òND?YgÐ>k[>5?.å8¿9VG<>-s);rÕ:J'K?G²ä=	i7	i7¹ü<Â%?_Vã>«¨:?ÊS²>n[>ÄÔ1?§ß=¹;9`¿!û¼:î#:ï!?¿Æä=4i74i7¹ü<5>eSB>ÈM?çz?
ªË>P0?g|8ª19ùØ5>¦æ ::³×?Tèä=ÿ^i7ÿ^i7¹ü<´~G?x?;?Á®Ï>óä>Þ-?Ù|9Ä±9C¶>P:Úèâ9ÀAk?yjå=òi7òi7¹ü<QÏ/?Ë¿é>@?¯8ê>ª§>Oñ2?àZÈ´Sá8¡ãºw:õñ9J?Få=å´i7å´i7¹ü<MM?dàß>UÂj?Ö?@%­>$if?N×8fB9­> a9Åd­9Sgå>«Üæ=Øßi7Øßi7¹ü<:L?£?^ë9?7ô>~à²>Ì/?|D8êVM9¸d'>ZÐ9dèÒ9¿ý>{èæ=Ë
j7Ë
j7¹ü<Îh?ñ÷·>¸bC?ö¹>ê>70?º_¸Z~9n(Â½º:ø¹²9ìa?(ç=¾5j7¾5j7¹ü<¾1ñ>¤*>L÷F?Äý>ya?>\8/?AUó¸MX9zwC¾)é9 ÚÅ9)?Ñ,ç=±`j7±`j7¹ü<»(?Ï>ñ>?P>UP@>ö9?RH¸*ÐE9ÄO½½½9â¶9>î?{1ç=¤j7¤j7¹ü<¾NZ?+à
?!6I?òT!?Gå>:"4?'Tµ9¢Ï[9.S?0¼®9p9$?ÜKç=¶j7¶j7¹ü<åÚ>é¡>¸ªC?Õç>v¦>L%2?ú_ü8hNÒ9À>.:A:È	?Çç=áj7áj7¹ü<|Ø?3Ë>`«3?¸uç>¹¦>³1?ßÅ4·Á,9ð½×Ö:s§ª:*å ?ªÈç=~k7~k7¹ü<Åzá>>º»=?Q>åD@>)-?Ú¤¬¸2«8´¿¿§9=Ùµ9m&ì>¿è=q7k7q7k7¹ü<?è°>TÄ[?¬¶>"Ûe>õ»J?c8%à8Kì>Ø`;ÇÍ:$_2?Fè=dbk7dbk7¹ü<SdB>Pëú=þSF?u?XÙ"?Ø@?Nx=ð <5@S?ãY;$Ñ;eK?&Kè=Wk7Wk7¹ü<D¥?,µ>ý<?"?Z)Ù>=3?dz¡7eP9éÐ=02:oÈ!:ÿæ?¶è=J¸k7J¸k7¹ü<÷Gý>ê©>£Ä??ª²?©¨×>Ûr6?²¥û7íC9Cd=EÊ:ì9Î?á¦è==ãk7=ãk7¹ü<£:>1p">Fi?Å@)?LÄã>©;>?ìÖ¼:×ßi:d´N?g¨	:\Ç
:©îý>Ìè=1l71l7¹ü<s>c'>Ó3:?ýE?*çÙ>_/?ñZ=Aè=c»O?:Ñ²<¿u<&Ô:?¾,é=$9l7$9l7¹ü<õ:?ö8£>+I?ti?ÎÂ>>?ðø³8i'9n>Æò:3E:À¿U?ûé=dl7dl7¹ü<Ú²<¾Ç<ëÊ.?WÎ<Ä5¥<ÅÝ?n¸Ù9b¾©w;#}Z;0E)?Hé=
l7
l7¹ü<è6ß>0_>·6?Ù>`6=>RÛ-?®1Õ6 ów9<\<u¹­:(t:o&6?ôé=ý¹l7ý¹l7¹ü<×û>V¢>ÐûE?}E?o?,?½ª9û9ì}O>A:5:-?áöé=ðäl7ðäl7¹ü<xû>Þþ¤>C?"?Qã>ì
7?9ÿa9ûØ>g
:©ª:D?Æ$ê=ãm7ãm7¹ü<ê»<U?<á.?U*V;t`1;4?	Ã5¹Uß9´¾å¿9$ð9X+?Cµê=Ö:m7Ö:m7¹ü<TJ¸>d}>u:?/5>»·X>Ð@0?hnÐ¸á(9ZH¾XÍ¯9Ûc¢9]
?¥¹ê=Éem7Éem7¹ü<3<?ëeÖ>Òa?0°?ûd$?¢M?U)9 ÏW9>:¡:A:+?Ãê=½m7½m7¹ü<3Q?äõ²>¬¸H?ê*?àÃà>[ªB?¾ÆT8È?'9Ö×">2/X:b:¶`K?Óê=°»m7°»m7¹ü< õ>x¥>Q=?ÂÔþ>t8½>b,?ú6¢=9Æ;LT2:Ì1:ºa?íê=£æm7£æm7¹ü<QDÂ>8>ác>?­¦>gx>+Æ+?¢#Å8ºä8V¥Ü>z;;ëµ:£1??,òê=n7n7¹ü<$ø>PZ©>¬;?²¡>R,q>Þê*?îç7&ð39{ü¤=]ï9Ût¼9V"?oõê=<n7<n7¹ü<?ß¯>Q+[?ªS5?dø>µá:?îB°819'~>½:e@ô9×S%?¤!ë=|gn7|gn7¹ü<XÝË>M>JÐI?Mª?;½>;y3?(8ÂhÉ9c<V=Än:	b:. ?+ë=on7on7¹ü<íL=Ý2=é1?-,<Õ¸<C?ÞÚÚ7xaI9X=Óç8ã}9Ái>B=ë=b½n7b½n7¹ü<)1ì>/>­Q?TP?D¸
?)<?i0ã8Fûx9ài>²¯;$WM;1@Z?abë=Uèn7Uèn7¹ü<ôW=±ðÂ<ñË-?éo<`<ú\*?l·
¦8|Å½}´:¤~h:*¦-?ezë=Io7Io7¹ü<I:>ß¼$>¦O?WÝÈ>k>	ú6?.*9»9É>Ñe<<<VL?öë=<>o7<>o7¹ü<t8?p¸>ÈÉF?o*?nç>¡<?º-×8øÝy9Ëu\>Ænv:úQ:Ë8?ë=/io7/io7¹ü<`Ë)?dÿã>ü¥>?½Yù>µ>èÑ/?`õñ8Òº9ºó%> Î9¨ãú9ÕÒ>àë="o7"o7¹ü<jk=lÚ,=T.?EÌØ<yÑ°<ñ?tê67I9V¶B<jg¼¸á(49Û¾Ëºë=¿o7¿o7¹ü<ó"?cÚ×>»AA?8Ä¿>¬Ã>ÿã0?4Ù
8Á®9X+L=IÈ®:ã
:r0?sÌë=êo7êo7¹ü<ü«Ã<Ü@<n,?¬è8;Ã);%¥?Å&¹9×¾µv¬·$<9|²j½Ææë=ûp7ûp7¹ü</m?E?Ml{?2@hU?êÒ?p®1:XØ:î?ì2;B(b::£?ì=î?p7î?p7¹ü<KMK>'÷=è§R?àþÚ>>óP=?*ò=<8Z?Æf<7G<þàE?ìì=âjp7âjp7¹ü<ñN2?veå>»üF?Ø{è>ÕZ¤>5?øM8åù 9¬Æ£=·áM9Â²<9ô§?9+ì=Õp7Õp7¹ü<^Åá>*c>±D?rDù>cç°>ï[4?Ä¤8^z9w¥>ú£:Ñ»?:ýÇ;?Dì=ÈÀp7ÈÀp7¹ü<IN?o? 7K?p^ô>lO£>R??,P\8h9Vò=©Hx:gÑL:í)?@ì=»ëp7»ëp7¹ü<.{X?×Ì?~M?)3?hÉÙ>4R?ó±9Óµ:9&ys?*o\:¶È:§²1?#±ì=®q7®q7¹ü<çØÍ>ÇÚ>RSF?¸M>Ú2P>®5?Ît8V99jÉµ=Tm':Ä:®Ù?róì=¡Aq7¡Aq7¹ü<<>ï´>+9?çý¶>òÖ>Pn,?0
Ô<G+<ÒK?²´K;±;,-?ø"í=lq7lq7¹ü<nñ>¶§>ÓÛK?Z>j4;>9?iÎ¹Áj9¸<¾Ä9u³9À?Dí=q7q7¹ü<dG/?¤ò>Ûí8?ºD©>%ñs>©¢1?®ö85M®9Ô&5>h¡:Ã/:w3?nqí=zÂq7zÂq7¹ü<ÎÃ'?ó4Ì>²PR?ÏEç>`¤>Ìs4?;¶K8Ð9)þ¿=Ø:&Þ":!õM?þµí=níq7níq7¹ü<0Tl?§wð>{?Ø}?Ç*?ö¸W?Ò¾69XY9¢­>¢¬:øC=:zi?6ìí=ar7ar7¹ü<ä»?Ôì¶>×ÀG?È{_?
?R7?[2k8É*9bÏ=ÃÄ9xLÉ9ù:ú>Èíí=TCr7TCr7¹ü<öØ>ÑÔy>îQ^?ÆH@?$ï>}M?:`o9Ûò9¦|>¬,:èS
:p?môí=Gnr7Gnr7¹ü<þà<ñ£<øß/?0Ë;÷Ø=;Üþ?µéù¸À¤8ËC¿â}1¸iÆ88\e¾´Aî=:r7:r7¹ü<Ê>1?ròà>¶I?Î<P??4
4?0¨È8*¨9è7>Å¿º:Ê±b:äR?¤Sî=-Är7-Är7¹ü<øec?|Ñ	?Á2S?Ö{c?r?´NG?b*¸¢9æ¥x½uk:Åi:.^?ísî= ïr7 ïr7¹ü<}l?s?®rX?Øæ?Ø>?tu@?Ë9&s9í+'?A~;vo;ú/Q??î=s7s7¹ü<ô?IÇ>b
F?QkÓ>=>^4?oÀ±7s©9f=É0:>üÑ9-7?Zî=Es7Es7¹ü<Îß>,N>ÏA?®ý¶>	>¦¦0?@{G8pfI9§ý=Ý:(9uEX?*°î=úos7úos7¹ü<ûô?KÇ>,Å<?«D²>|>-?UÉ¸îÁ¸8û{¿o8;Ü:L¾5?ºî=ís7ís7¹ü<ÛÝÁ>£Z>õTA?¸ÒÖ>¸>'V1?2$¸Çè9 ×½à9£úª9^>ùÍî=àÅs7àÅs7¹ü<à§D?Ø£å>Ã:[?ÄY?îµ	?qiJ?úas9ÃØ9¢ß>Mü¡:Ür:À*?/ï=Óðs7Óðs7¹ü<KFc?»_ù>=Pi?0?  ?P?z7»:C|:+>?þ>::¯/?ï=Æt7Æt7¹ü<ú&¿>{z>G]C?Ø8?°?
P2?¤é-9ràã9@`C>?;ËÇ:	!-?(ï=¹Ft7¹Ft7¹ü<Ä©&?vº>dCe?¸µ[?aÎú>|B`?vìU8ß°9=B^Z:ö<:o?ÕAï=¬qt7¬qt7¹ü<(?,°>òK?EÖ>>±u3?°ø/9ÞT9Îá>"I':D:Æ"?½æï=t7t7¹ü<2±=£td=IÓ1?Ýz0=¤ù=ê$?vG¹ãø½8úA¿àeÄ;Î&;,?ñï=Çt7Çt7¹ü<kÅ>>¯Â=Ô]>?Ghú>f³>ì2?k=áL¹<¯0Q?Öö;¯¾©;S":?Úýï=òt7òt7¹ü<êÿi?²ê!?Ñû8?)cê>f¬>á-?¶~8Ün96
>ÇÏl:Ny6:É&?Pð=yu7yu7¹ü<cøÊ>é¦>
cB?n§à>Ì
>ó5?&±7õd9úE=ªg:'Û9Îg/?Y&ð=lHu7lHu7¹ü<k¨ù>½Ø¨>C=?Tã¾>ï~>-(/?>T¸¢	98Ñ½?¨:c;:áf?==ð=_su7_su7¹ü<óÑõ>v½E>v?S?áÝ>4û©?=ñK>p=²­?w?<mu;OAÇ?Ñ>ð=Ru7Ru7¹ü<!ÞÔ>Ük>eÄg?#Ì?**?]>?ò6=À=×_?¡À<R&<S]?ð=EÉu7EÉu7¹ü<eú>ý¢ª>Ô;?}Î>j;>ª-?¹áÏ6EäF9#É<ù@M:ö :8#?©ð=8ôu78ôu7¹ü<Ûì1?îã>H?¯w?áû·>>sC?Æ¿Ç89`¿>O¿:*(:é9?	ñ=+v7+v7¹ü<(?ÿÏ>ãO?ãkß>9ÿ>¾¾M?Ú.8uk9Ô¤=Tc°9ýÔ9èmÔ>>.ñ=Jv7Jv7¹ü<6?ùÁ>ç»K?3¶Á>øw>¨d8?Ns599-³>»Ö9<ÂÎ9z¾>ï=ñ=uv7uv7¹ü<ÿ×>>­òL?hæ?Í$C?F$O?19r:@>	3;ú{;\\2?Gñ= v7 v7¾0< Þ>öÜ>ß­D?bqµ>PÚ>¸|1?,:§Ú9^&?RU9¥Bº92 Ã>|Tñ=øÊv7øÊv7¾0<ª<b?äý?ã]?w­?.ûV?N?IÞ9äm9Ù\J?6[.;ôué:z0??[ñ=ëõv7ëõv7¾0<õé4?ý;ó>§h>?Uò??ò?Y+?·¹8JÇ9E­>pÎ:ãO
:Zi
?pñ=Þ w7Þ w7¾0<r3×>ùÕ>uüD?$Û>Ú÷>8.6?Wl=©wÅ<É­N?½ <â9«;MQ?¸ñ=ÑKw7ÑKw7¾0<rJ?i¯>º??bÙ>ùg>/)5?ª¤ê7¨-+9Õt¯=Ô±9.,Ä9£ç>b½ñ=Ävw7Ävw7¾0<Ä%?¦/Ô>Á4G?³'?BCÜ>Ú+B?)Þ8ÌÂ9J>L-:'³:ç@?öñ=¸¡w7¸¡w7¾0<©÷ã>Ò>@û=?¾²>K>Õ)?ì8Ù80b9eu>ã%`9>9]ý]?ò=«Ìw7«Ìw7¾0<Ë=_/=ð0?<¨,{<¬ ?gu¹±°8rbf¿>;¶89û'>ºoò=÷w7÷w7¾0<ú>HÖ>/¥H?4y?2C·>ç£>?ø±9T49ÛìÊ>ç9Zé«9g,?äò="x7"x7¾0<Ø
?G{©>ÈAV?©âÖ>èc>ëB?,¢·ÑÖ9|l½ïM:m>):D?Ïò=Mx7Mx7¾0<ï+>+³Ð=qiR?6Ùé>f.£>n7?Wç<áK<ð%^?ç½9o9
ÿ%?
äò=wxx7wxx7¾0<M{>i$>¤ÑC?·Ä	?ïÀ>O.7?/¿<Ãr<ÅI?ø<ëÿ·;L;?æò=j£x7j£x7¾0<'U?xÊ¯>³F?ÊÃ>ùØ>­0?À¸Vy9b®¾`\9l&m9î>À"ó=]Îx7]Îx7¾0<1âX?4±?×6Q?¶?×DÎ>«@A?>Ý¸½É9qÇ5¾3RÏ:Æ&:3?MKó=Pùx7Pùx7¾0<"?2Ä>IT?Äò>@>?ÉI?qu7ßà9÷äs=ö´:i:f³-?¹Mó=D$y7D$y7¾0<2H&?8Ð>i§L?Ä
?a,¸>óâ@?^=9n
9ê>º49b3ª9êê>wOó=7Oy77Oy7¾0<	¹>O)h>L?-à>óë>×W8?"[7 ì¯9p<Ù#£;´8P;ûH?Ò§ó=*zy7*zy7¾0<w1>$>8´P?Gé>m¨>I1?þXz8ál9¥Õ=Ìk:
w´9 Q?±¼ó=¥y7¥y7¾0<Ëçñ>_>
c?ÐJ¡?èâE?Ã¨P?"{9³å«9Ã»>;Æ:}Ñ`?Dõó=Ðy7Ðy7¾0<?QÎæ>æ?s
y?º}Í>c"?ê?'9¬%B9Ü>ð¨;M©«:õ+b?ªõó=ûy7ûy7¾0<ô?>yFÙ?õj?ÑtÍ>Û?ä÷8l98(>); ¾´:zZI?¢ô=ö%z7ö%z7¾0<\|Õ<ë(<²3?+Ù¹;q¾;º?:w¸\·Ê8Q	¾´ÓÏ·èj9¿áb½÷vô=éPz7éPz7¾0<1ß?v>R?´s?/¼A? H?ç;1ø/;ÛüL?sJJ:Í:rùB?Qxô=Ý{z7Ý{z7¾0<dþ?jÃÌ>²>?Änì>®©>[2?á¾8¤9rÆ>§é9:à	:}-?ô=Ð¦z7Ð¦z7¾0<Èaõ>+^>ÄwK?zW<?Óm?m7?àÞ39©093?¡R:J9/:gz;?ô=ÃÑz7ÃÑz7¾0<û®>Y¸e>ÿB?Hq}>îh6>BØ1?;Iï8M+:97¤>Dî¹9Ó9\á>Å¸ô=¶üz7¶üz7¾0<ÉÝ>>È??ÂnÌ>(>o/?Æ ¸9@5â½Õ99Ýkh>Íô=©'{7©'{7¾0<Þ«>Çk>V3;?ON>ãÙ>=&?	Ï¸¯=9Ê
¾t:^ÎÒ9-H4?*âô=R{7R{7¾0<].?ðÍ>¿Y?ô	?°´>BéB?s>9V8L9õ¼î>Ô)æ:»:^çM?
ôô=}{7}{7¾0< >éRÇ=Qè,?½=ü=ù±Ã=Iü$?%¿9{w­9Í
?¥<}ä;<×&?èõô=¨{7¨{7¾0<ÏÄÔ>Ð>gÂA?Ü>=xR>Ñ®1?A;²¸s9Ç$¾ó­»9L_9Z$?ñõ=uÓ{7uÓ{7¾0<¡ ?1±>Ú"A?Õg?âv"?§6?¾o:×d:?¡ù:¤­:>«8?2ö=iþ{7iþ{7¾0<!<?VÛ>l'?Jx ?ôñ³>Kd? Y9z39ö»>Ðu:xPE:zv?!ö=\)|7\)|7¾0<ò´¶>¼|q>á¯A?ÌÛâ>ÝJ¢>^ì2?$$9Ú)9k>[T&:¾üô9pÎ-?<ö=OT|7OT|7¾0<8÷>jé>Ìc?n?n\?´Z?îr¿9&9¼h%?3a:£9:åÑ@?gsö=B|7B|7¾0<2áf?;×>}N?©®[?cú>?é`?
E9DñÎ9-Äs>m\c:7È;:ú?øö=5ª|75ª|7¾0<¯*?Ó5°>¸¢K?wbW?3Å?Û6?î_N9»ñY9iò>7:^¡:	?¿ö=(Õ|7(Õ|7¾0<ë	?8°¼>jÙH?~t	?µµ>{ÏA?4}Ô61¹9­Ý<Áo<;tîè:7O?mÂö=}7}7¾0<jº>ÁÝu>\2B?ùx>rG2>â2?õ´·ñq9º¼W:U¦>::²?~Ãö=+}7+}7¾0<æ¹>öom>Ù{G?ø$Ã>>Ø6?bÒ¾8TXf9(T>W¹:Ê:L!7?é×ö=V}7V}7¾0<É?4¼>bJ?CÀÝ>o >Àë0?çéU¸Ù9Î½­Ñ¨9û±9ÓÑò>¾àö=õ}7õ}7¾0<SÊ><>ÙmF?Åh>¸ú'> _1?F¼¸+ª+9¹>h¾mv:Xþ9|?Òëö=è«}7è«}7¾0<¨­>gh>å>?_'>V>R·0?X¹9Kg¾£ú:ë}:Ù.?î¥÷=ÛÖ}7ÛÖ}7¾0<ÚDç>(@>ÉI?Ðñ>ý«¬>â@3?NA¸^Ù9¶Ñª½Gji<Hí<½H?øÚ÷=Î~7Î~7¾0<A?ÚÝ«>
^Q?ÅÄ>©mX>4â5?ð!9(Ú69®á>6S:zÐ9Å?«8ø=Á,~7Á,~7¾0<¢?+{?ç?+M?¡/í>Òq]?9¯!9Ù>çàn:Qø9Dv?ºOø=´W~7´W~7¾0<£´Ç>(@>7?²í>ÊÒ±>§¤*?ªm9$QF9fòª>~lk:¦X	:Gg[?eø=§~7§~7¾0<¤Û,=Ôû<>í/?i}=Á»ð<)"?õæ¸v´¬8*á¾è:ÖÝc:x$)?&ø=­~7­~7¾0<bÆ#?#Ó>F?¬5?hÞö>+O<?ïQ¥¸zÜ½8êèÞ¾(:G:@i?É³ø=Ø~7Ø~7¾0<ß>º#>,3>?¼«±>g!>ëÒ*?R·Í~@9Æ±½gz:v:p!\?Âãø=77¾0<3B
?	q´>='D?¹üÓ>Ãð>¾.6?¬C¸ªRG9<Pû½´e:§÷):Þá,?Eù=t.7t.7¾0<ä8à>>C@?¥&Þ>&¢>]/?G¿9U8Èn?aù9pç9-ª	?WÖù=gY7gY7¾0<\È>9:>¢6?Ö®[>;%$>ÖN+?B×¦=kW=üDF?L;¿¬h;*.?«þù=Z7Z7¾0<ó?03¦>ÈL?ð?.7½>04?¹æ¸9á±Í¾úá(:¹^á9æÕ??ú=M¯7M¯7¾0<¬f?Áì®>;C?Róå>ÙF¨>é.?^²¹Cb9ß¾ÿCÁ9tÈÈ9Mjö>BOú=@Ú7@Ú7¾0<îp?8?%YX?BVK?rP?Õ¹G?Õ6[9¼4A9;?Ok¦:_:Ö>?dgú=77¾0<Ûö>%k>Ò§J?-Àø>°>b4?¥§¸ÓÞÊ8s4È¾}¡t:Y°o:£?îú=77¾0<ërú>ã%©>ì=?ÎÑã>TÒ¥>jÛ/?h@9BÞ9þs(>JÙj:Ôo:¯_?NÉú=-7-7¾0<ÊÁõ>Ò÷>SýJ?;é>`¥>´k4?¤8¶Zx9¤J¾»n9~¬ç9DÒ>äSû=C7C7¾0<­Î>Ð>Ý°=?o>wO>?,?°eÊ¸èe¿8[¿ø(9×Ùg9º>Ìbû=X7X7¾0<@é?^ß¯>ØU?6v?òS¼>/Ç6?ïpè8Sð¯9a)>~¹A:±ç½9?ø«û=ùm7ùm7¾0<dû)?Îà>ÏA?-½>1>Eø/?M
¸ì²8m+J¾ÚÂ:óÉ:ª«.?á­û=s7s7¾0<;Ö>G>j@?i¹>«X>@Þ-?G¸´tç8[ñ¾¦áG91LQ9{ô>¤"ü=í7í7¾0<ê@>|uN>ÎüB?^H>Ä?>421?ñ³·OW9<?½\Ö<9äT9ÊÜ!?^pü=f®7f®7¾0<j?V©>L?UÉ>0R>×í2?êÇ¾8tþ69ar>ª9o¾9Ùï>]ü=àÃ7àÃ7¾0<Ç÷f?²?&gH?²é?fªË>g&6?QM·8K9Pø>y:#3æ98í?Kü=YÙ7YÙ7¾0<;?sÃ>$HA??ñ>-ß°>F.?Ëú8¾9;ñt>
D:?8Á9_,?¢ý=Óî7Óî7¾0<½Å>Z>5B?GIü>ÏÉª>u=?@£ôµÔÍA9Ü¡»ÎÖ9ÈêÎ9lá?Ký=L7L7¾0<Ì¥ >¾pÊ=p&K?Ë7?P9ø>Ó<?×c=¤<ßT?)<y2<s·X?¡ý=Æ7Æ7¾0<¬þô>e~¥>U}=?­>fé[>)?ZÁT¸Í_9w]ó½/:­³9nV?¶ý=?/7?/7¾0<üðr?t«?¤^?Bf?U4?¡\b?U
:r:VÓî>OO):ú÷9¦É.?tÙý=¹D7¹D7¾0<p?RÝÉ>Ã*B?Ø/	?Ö¬È>)/?ÁÌ?7H.Q9ºê<±s;ä9Ø:5;?Þý=3Z73Z7¾0<o>×Ö:>Tð:?_È>@>¥#/?É³:¦º:)O(?£Î/<¦çè;=A?°þ=¬o7¬o7¾0<´H7?Éå>×L?yL
?îÚ²>SóE?ë.80ÞO9/§<>:L:OÐ6??Lþ=&7&7¾0<Ê>·>ipJ?=>Þ;>t3?-Ì¸§9¨t½ªR:Gí:ß
?æþ=77¾0<¾ò?¹·>K Q?G;??[@;?âú%9³9Ùl>;µ:©:Xx5?3þ=°7°7¾0<Ù{?iÄ>çA?[¹Ñ>åÍ>>Ü6?¬	þ6³GE9dÓ¤<¿e¿9´g	:ôK²>å¥þ=Å7Å7¾0<î@
?Fq¸>*D?÷ü>+²>d+5?ùH7uz9µÀ$=7²¿9cP¢9­+?ûçþ=Û7Û7¾0<óüé>Ú¿>oÜ=?F­>P>8//?ú@õ·Âù\9)½¾·:Ïªj:¨rH?uóþ=ð7ð7¾0<<(ú>X8>H O?ºþ>¬>	=?µõi90ß9aQ»>ã;ªwÛ:b
?Õÿ=ÿ7ÿ7¾0<+?²Ì­>»4A?aò/?Üx?>ò-?ñw¹Ò8ssÀâí9Y«9öX>#+ÿ=y7y7¾0<
?-'?s?0?ç>²w?gc9ia9F!??­:z
F:´J?7-ÿ=ò07ò07¾0<,?ü¹É>j[?ùÔ>ø>f ??Ð¹Vú:9ÁÌ¾OO:
Å":ÕÊ"?ÂKÿ=lF7lF7¾0<|?Vº>
[O?@?èiä>ÚW?µÍ:79û!=:äòC:ó;?Â¯ÿ=å[7å[7¾0<wíþ>mÚ§>fB?½·?R[¹>TÆ1?ø`¹R9Z¿};,Ã:IF?Î¼ÿ=_q7_q7¾0<?¤É>£õG?}Ç>û>Lå3?û¸ãþ8­ ¾å:!:£6L?òÿ=Ø7Ø7¾0<Ø½=R=oa/?[>=	×=Äî%?äø¹Õ9êr¾õª8ÁüH9Ö¬X>>R7R7¾0<Xo¥>Å3_>¾=?%_¹>l>î/?²»·vÑÌ8"&E½y:HÀÞ9f0'?>>Ì±7Ì±7¾0<×Ò>¿>eëC?.}>iõ4>ö·4?òÅ¸/×Î8Â¾+§F:FæB:w?ßQ>EÇ7EÇ7¾0<:y?±1?Ï5Z?5ï?;g<?ÕÛ@?mî,9n¥9>&i:Ü²o:3µ!?°b>¿Ü7¿Ü7¾0<iñ>±¢>J²>?
áà>'ì¢>­0?LZ28ôv9¹=²AG;.Ñý:døH?mv>8ò78ò7¾0<N×>MÐ>ªB?õcÉ>{>7?Zl79ù×9Yû >©:qk6:£ú<?ð¦>²7²7¾0<³®Î<<Ì2?ÝS;¦àS;³Ì0?®VK¹Ü!s9ªÖ¾·D¾9î±9	?­ª>+7+7¾0<·
?A¸>åD?s	Ì>Àm>-?X8Iü9
>ª":z:ä9ò>8°>¥27¥27¾0<ê<R?ÔQ?ç_K?$)?î+é>Ó³9?~VE·no9ÔÒ¼Ïª:EÈ^:ûFD?ëÔ>H7H7¾0<¨´É>½>ÝqJ?À>®b>Ëä6?=8vX9ü=¿=: Ü:Í0%?Ñð>]7]7¾0<&Û?ÑF&?9´R?çÞ#?§Þ>¦i<?¬é]9ú ²8?ÛÐÄ97ãÛ9¢#å>þ>s7s7¾0<ËÄ?+,3?òiC?/0?¬ë>þ`??©h·ÿ;!9Á8½l,:Nú1:üø>Ó>77¾0<&S?øú>EaW?i?.Ç»>2ÉG?bÏ·ïç9nG½¶à:Ië:?Ø>77¾0<üJ5?ÿTé>ÄçF?%®?XÊÀ>t1?³X8|,j9åì=ÔI9Ñp9T)?+>~³7~³7¾0<,Ç?¿·>ÿëF?x¢³>®>¬Û3?Lûø8Í9¨A`>.F;T-;ÁaA?p>øÈ7øÈ7¾0<×h¡?o9?@?o;?2°>jª?ã28E90B>s9±\9·* ?ñ*>qÞ7qÞ7¾0<Y>5¼Ä=¨Ñ.?**<ïC<2?Èä¸6Ø½8¿Ï86I9YF:>?/>ëó7ëó7¾0<=Ûî>Ä[>J\G?Økê>úP¢>]Ü8?l¹©ã9ó¾¨4:ÈUý9ý?ñ1>d	7d	7¾0<nT>C>ÿâ<? ??êÙ>{0?®QÈ·%¤9^5½ãÖÇ9"	¯9r#?=>Þ7Þ7¾0<OÛ?v
¬>Ó§H?d1ã>\¡>~ü3?×ù9|Í9î¨	?<r:uß8:(·'?å=>X47X47¾0<¤*=MÒ<VQ/?°H=ÈN=OK!?ihÚ8UDµ9:>Ð7<mº;Á/4?N>ÑI7ÑI7¾0<z >4cQ>ãND?µG?©pº>¢5?æä¸ºù8ÅØê¾·";ÇØ:@¬@?f>K_7K_7¾0<Rì >k[>À;?,Ñ>S'>+¯2?¤îA¶÷D9Gü»¤¶":mG :´ñ?L¾>Ät7Ät7¾0<lc?{?&VB?¡?0ßV?/>?7=°n%=ëåM?&<14-<WB?bÇ>>7>7¾0</ýÐ>Ï0>ÒA?-ø>¶>{Á.?T=à·|ð9·´½eW:6Áq:±<ä>í>·7·7¾0<zÁ/?Pöê>~??!2±>®>f0?
Ú7øc9úÛu=3é9 Bà9»?"î>1µ71µ7¾0<ë>wû»=#:U?Zýì>í¡>üÇ;?ñh¢<qrB<IÒU?²=<>VÝ;ÀZ?Vü>ªÊ7ªÊ7¾0<L[?÷ª
?×£J?$}?ø¸>54?ï$9pqÛ9S¢>½9:oë:ç?h>$à7$à7¾0<´@ò<\±</?fT=$~=Es?c09â,95¥>@ïù8´ÃÆ9Óó >9%>õ7õ7¾0< \9?Ëë>>I?Ç_?~º?Ø]@?±ê	9åM9[5¬>ÛÌ:|Ü:)Õ<?;:>77¾0<j¨>Ü%d>æ<?¨2V>È>>H0?ZU¹5;W9÷ûý¾Í@:2:}¥	?Ù:> 7 7¾0<ýÚ>^¢>ùR?%L¨>¹f>>¼:?]ëÎ¸óÅw9)ÊU¾ºÔ:¡Bå9LÊ?&Q>
67
67¾0<9K?l­ >zÿM??Ö¨>8B?Ðá;9ß­8P?t¥:õçc:Çc9?ýU>K7K7¾0<%¼?Æ>»d?õ»@/Ì?æ7m?ÚÔ;:¦ß:ã:?+ú:¦:Mnb?zg>ý`7ý`7¾0<iÜ=ÚÓ=ô¼1?§lu<b9<Wt)?§
¹0ãF9© A¿bOk:Ê_:?¯s>wv7wv7¾0<èe?µ«Ô>®_?_Ñ±?qG?ö=d?Åh¯9øà9¨Ç>ð;âµ:;g?>ñ7ñ7¾0<Úä¼< r<é/?VØ<$n¨<h$?`95Ù9õz>¼²:» h:D?æ>j¡7j¡7¾0<5Ü;>½æ=P?¾*?ÂÑä>Ï>?d<C¬,<+±K?mØ<Õä <-_S?ì>ä¶7ä¶7¾0<ü>RF©> >?h	>_ÝM>ß1?%6Íq9ÏÔ;ð:§;a:î"?}Õ>]Ì7]Ì7¾0<S?m¦>¨V?tT?uhÅ>ùv<?Às$9i 9 >= x:ÍA%:ª/@?ÁØ>×á7×á7¾0<l[?PÇµ>O7=?o¾¤>Wwe>/Ë7?r¸¡z©9²Ji½²b0;bÚ:N?ö>P÷7P÷7¾0<!¤E?yoó>×O?÷IÙ>>y7G?{¢¹úI9.¿Ñ,:ç0:-ú>>Ê7Ê7¾0<C>Ô3>Å¤Q?]à
?µÛ½>çA;?ò²V¹Ö9f@¿ãP<ÃÈé;öÄc?X+>C"7C"7¾0<+â >1U>Ë/A??ÌIÏ>ã¾8?)(O¹¤Ê8LÚ¿K	Þ:«Q:M??á+>½77½77¾0<è¦>Gc>;?JÂ>Úÿ>³*?!]þ8TÉ99U>µ±;ªúÂ:/?Z>7M77M7¾0<ù­ë>ü(>ÝG?F >x<j>p/?b¯¹ÉV9~÷r¿@ÜÐ9Øñ×9÷>l>°b7°b7¾0<ßA>dÞ=>¹Â;?Ã?ÚÄ>'$2?pÅ³8t/ý8Åµ>[:=×ð9vÐ?Àw>*x7*x7¾0<@É>Rà>ÔÝA?>K#@>iW1?³ÁE7^¤Ù8#h=¯Ì8äh¸9­Õ=Ö>£7£7¾0< ?üæÌ>&@?a,¸>N>S:.?¾T¸®9ÓB¾Z^ó9Î9JÆ?Ë>£7£7¾0<õá>àñ>µ8?Vûe>ä,>ýC*?ÍI¹B'8\ÿ´¿Åi9íc9qU¿>>¸7¸7¾0<A?ÉÐ>\>?÷·>\>ò.?ýª8ìC39Ûr>ðk»:(:Eu,? º>Î7Î7¾0<Oó>¦s=>ØÈV?Ä?6¥×>J;?Î°;1ä[;ùL?rC<æØ<âU??£æ>ã7ã7¾0<oÐ>Ë]Y>f{u?V?Ý@?ÀsH?´ÿÐ9õ<ã9Àsë>k9{:ÍÂI:Xa?<G>ù7ù7¾0<ý0?ÚrÏ>ÑiZ?T)?fxØ>ñðG?Ç÷9Fb9º>­C6:Þì9ù°E?·N>}7}7¾0<Ë?Û´>¤¡E?5Àó>7j¤>³Ã=?{æ84f9?>Ôý¨:!¾:MÉ?V>ö#7ö#7¾0<ÄUì>ë>BA?Éá»>è>¤ó0?Wü·ªJ9½u½÷ê2:g;:é.?íf>p97p97Ãd*<Pð<ÿM³<·+?ID=ÚU=ÿM*?Ò£~·ÔÞ|9Må½Ü,ö6¯ªo9Ýy<ûx>éN7éN7Ãd*<M¨U?Ø?BT?ÈT?Ê
?U=D?cW9;8£9é¨>ýFÍ9äáÝ9v×ì>©>cd7cd7Ãd*<¾.?ÐvÖ>wP?Ø	?àÅ>A?ñû·ÁS9gÊ½@Y6:2:"»?!é>Üy7Üy7Ãd*<ç?:l¬>?4Q?Ê`?ci²>Ð;?¬ðÃ¶¬Lb9ø§]¼
=­:åÄQ:kS?9õ>V7V7Ãd*<´ö>D>÷I?f/Æ>¯e>¶ç0?ä§¸
t9qMû½·<<Ëí;+ÄK?êû>Ï¤7Ï¤7Ãd*<vE?$~ë>¢¨V?§å«?IÀk?W©:?øÃ9#9#?¸$);ãË:X¦T?Xÿ>Iº7Iº7Ãd*<9+?X§>Î!i?FQ8?£æ>ÔL?c:7*:í°f?d
:-+¦9+KY?>ÃÏ7ÃÏ7Ãd*<jR??%K?$-)?#ló>êê1?}=Â9#Ùí9aÑ>ôõo;Ä=;Ð	"?º><å7<å7Ãd*<Gg¼<¬ø<üX&?ñú«;Ïq;f?7E¹LBI9°Cû¾¢7Á¸e´9Ã	¾6>¶ú7¶ú7Ãd*<¾óÞ>b>¾uG?o°Ü>ñh¢>}î-?ÀW9N²w9ÅÞ>y¡õ:y¸:PP? >/7/7Ãd*<{I?X>PU?B?ûòô>bÝJ?|\m9`"«9Ö±><-;¼à:µSF?Î+>©%7©%7Ãd*<pµE?k?{A?mÄÏ>1æ>v>?R9g9ã×> Æ
:è×:$hç>1I>";7";7Ãd*<É<?? 7?ñë?Ø9É>Æ¥+??:£:Ia:H9?^y:³1:½Ø>?Q>P7P7Ãd*<wì>y>«h?k?ª­¥>ÞL?V|v·î¢8<Â½ºT<´ñ;Îua?d>f7f7Ãd*<v<µ>cöm>PùB?o	?EÌ>H=,?èì÷¶Ùv/9%Ü´¼Êö:^·Å:FÅ?/>{7{7Ãd*<>É?¼àµ>p·=?Û¹å>>:?x@9`â9¦´>gó9«9³6?>	7	7Ãd*<Ï?¸ñ±>.äN?qßo?Ú?çB?>ú<9lP9¨â®>ÜV:2´*:jØ ?fÉ>¦7¦7Ãd*<R¾?åÌ>rò=?#Ô×>Ò>dp2?çâC9"9þ÷´>|t!;Bä:5?Ì>ü»7ü»7Ãd*<èa?
k¦>ÖJ?ÌË>ÈØe>?À/?!¹Å"9Ü	¾À9ÊH`9lÉ)?¶Ð>uÑ7uÑ7Ãd*<	N>ç>«´G??ZÀ>F?e¥=,ç?=÷£\?t	<´m¦;èÑR?8Ø>ïæ7ïæ7Ãd*<fºé>Ó<>ºÑI?dµ>¤%}>ßo7?0¥(¹øÒ8åþL¿PÂÉ:þ:ÏÃI?á>hü7hü7Ãd*<gÉß<s<7?¿3=`ÊO=&?z¦j¸º8X5ß¾+v²9ò©x9º7?wå>â7â7Ãd*<Ì}?D|Ð>×C?GÑÞ>7³>t9?cÞÐ·²Ú8¨~ô½¡â:?ôH:<*?î>\'7\'7Ãd*<E;?¿ÿ>Kt;?ûÁë>( >Ôê;?<Å¸<«8&Æ¾©Z::(z0?ø)>Õ<7Õ<7Ãd*<®rî>;H>àKC?q=ø>îI¯>LE5?£·ÂÎ9Ô½¸qL:6:Ç-?ù@>OR7OR7Ãd*<Zs.?Q>Ý>.ÛI?Ä7?Í? 6?`:8[j9ßÎõ=2ì:=Yo:V=?#C>Èg7Èg7Ãd*<¹#K?DÅû>RN?dý?ë;»>fï9?M#ð7ä.9ÖÀ¯=Ië:´:õ*?Áu>B}7B}7Ãd*<û¿Ô><:>æG?fÓ>Uý>t0?ÅÓ¸T£i9k
h¾«$:Ì¯õ9+?ö>»7»7Ãd*<W??9Q?üe2?~<ô>±ý:?ÄV7c­9#GÅ<1Ë9ê>94Í?¬>5¨75¨7Ãd*<ÙY>ëð>!ÛB?ÂÔ=?+8?Éd6?öê
=ù¥<eDV?°9c9<$?¹Ä>®½7®½7Ãd*<l%?)Ø>èC??ø	Ì>L¹>?vìv8Þ´9ù¾®=Ñ:Ü4.:NpW?ã>(Ó7(Ó7Ãd*<ÒàT?X¸ø>ê[?¥ô9?£Yì>ojI?)9)v9Áø¯>\Â¼::± /?>¢è7¢è7Ãd*<xß?.Ñ>ÄC?ýjÏ>_©>kÇ,?·7Þ²r9ûÁ=ä:ê	:ÿw?N?>þ7þ7Ãd*<b>äÔ8>ÕoB?¥ý?T³ª?+>?¾Ì9Ôéî9¢bÛ> T:jï?:w@?Z^>77Ãd*<é>¾ã>ÕOO?×è=?5?Ú8?ÍÆ78LÏr9ÂÁ=ìÉô9¦û:s¼ä>²j>)7)7Ãd*<\qs?ÑË ?:ÊA?N^
?´¼>Õ¶;?'ê7¢É9F½=QO×9(ù9ðZÝ>Ër>>7>7Ãd*<p'ã>ïtg>´={?Xçñ>>%/Y?5Õÿ¶%¡8ß¡J½8î:<Ñ\º;Þc?>T7T7Ãd*<PïÈ>ã,>!D?e}º>]>Í½0?Î74pÀ9N	=&Õ:ÓÌ:¾öc?f>{i7{i7Ãd*<&ñß>¹>¢C?_ì>3%K>È1?²
¸v³Ç8¯è4¾¶9 êV9ÓX?Ù>ô~7ô~7Ãd*<ßÔ?vð»>B?kù>Z¯>*V6?HG9jÊ9UÊ¤>t¿:
(#:Af?3>n7n7Ãd*<	4?x;ä>J? 1?üß>öÕK?·È*9Y4¼ßvz:JE:±Ä_?f¦>è©7è©7Ãd*<Ú?N!õ>ë=? Sm?cNø>¢­t?eÈ9Jð794Ú>(]::)2g?8¬>a¿7a¿7Ãd*<qØe>ôF>I;?µÃñ<ð­<Æé1?à£­¸À8iìæ¾Â· &96Ø½>ÛÔ7ÛÔ7Ãd*<rî'?Ë²Ã>R­[?Ö?íI?9B?Át9Ù9£Ïñ>T&ò:0õ:äøK?Ã>Tê7Tê7Ãd*<«]?Z³>òçZ?Ê%?/ûÍ>¡ÌM?¿»¸ÎËi9EÚL¾ùÈ;(}k;ôZ?®w>Îÿ7Îÿ7Ãd*<e?$?ã[}?Êuz?».õ>UÁ?XTÄ6þy(9H)<oÎ";:sÐ?x>G7G7Ãd*<@?éW´>3 ?6X?¯!?y6K?¡L9°<Ó9°|>;rÁ:ÝÕQ?>Á*7Á*7Ãd*<SA?Æô>1J?éÁã>^É¢>C3?¶%84h9µv¶=)+:F"ß9_D?Æ¬>:@7:@7Ãd*<Ô>?ÒÊ>§9I?>Øa>G>8??æ|4¸Èy>9ò½?F:,wL:G«ø>\­>´U7´U7Ãd*<¥?uá²>ãO?OO??5õD?ä9pû9 ï>}Ú:É@:àQ?o®>.k7.k7Ãd*<>eð>ñ¡>>??XJÃ>P0? þ¹.9â¾{
<?
¼;ìJ?¨Ç>§7§7Ãd*<Ìä?´tÆ>/­K?é?þä¿>£§>?né8(9©J>@Û9°úø9Îá>ÅÐ>!7!7Ãd*<Ó#
?½>óü:?ï>ä
µ>×)?&â·à¥9¡¥Ú½ø¡£:ðÎ/:IEn?Õå>«7«7Ãd*<Ú>¨ø>¸_>?iµÙ>g>=,2?ýe8Ôyb9¢>¿Ä;¹ :ç¨V?ô>Á7Á7Ãd*<Ñiù>%v >ñôF?gý>Üd>Ë¸.?3Ï8å¿8ìp
?ËE;	;¨ý7?_	>Ö7Ö7Ãd*<û÷Í>^>
¹A?à^»>:y>!v@?¶J¸ÿg9ß½wÁ:¿\:zi#?70	>ì7ì7Ãd*<÷G?A3ë>X?¢Ë­?ª¤u?|5?m¢N9JCx9Õ>G:ÿ:Þ(?YT	>77Ãd*<7Àg>³U
>çoV??e?][?ßB?`Ý©<Ñ¬L<æuT?áz;T´:dM[?¤U	>ú7ú7Ãd*<u>Üö'>!,;?nP½>Þ«>­Ø)?AÒ7Ez9W=Ãp:`ñ9\s?Y¨	>t,7t,7Ãd*<ó?fà?³i?=Õ#?Øµ>Îüf?î%9º2G9Î×Ô>T3Õ:x :ÖP?«²	>íA7íA7Ãd*<éÂ>y|x>°ÞG?Ö9?èJè>L?8³F9æ¤9^>±ý:Ø_L:»gH?"Ë	>gW7gW7Ãd*<SµK?ÊDò>
AW?A9§?96R?ð¥K?H\9Ü9°DÖ>_éa::GKE?±ß	>àl7àl7Ãd*<#×>S>çmA?¸h¾>Õ>vÓ0?çÄF¸¤é9l?¾y¶J9ôÅb9®Öä>ë	>Z7Z7Ãd*<²V?À?]xN?J¾?Áö8?iA?$18<¨9>±Û:Ôí:ÒÿE?¯õ	>Ó7Ó7Ãd*<|U¼>9>Ã9?	uö>R·>ü,?á<V$<ø?I?Ç@;sæ:]~V?Êù	>M­7M­7Ãd*<í³>?íîô>»QG?ý?±Í>®é8?(969ëÆë>¬¼ê9Í9|4?N&
>ÇÂ7ÇÂ7Ãd*<K?M+ð>U~X?&1þ>eA¤>ÐF?TZ|859sQt>àê:ëÆ:?«8
>@Ø7@Ø7Ãd*<äÕè>ék¡>Ê 8?°ã>º>[<?eyÙ¸FÀ9)¥A¾¬;FÌ:ZH+?E:
>ºí7ºí7Ãd*<9x,?ÿß>WãE?CÁ>M>RÁ7?@E¸T09÷H|¾Ì8Æ9î:º9ü=?H
>3737Ãd*<	?l·>+ U?Ç?Ý³?,¬R?Ñ9*ò9SÜ>nF:T~G:J5?a
>­7­7Ãd*<¶S=í~=N,?4=o­i=Ò$?íj9àÌ9Dg>]T¤:h0l:ò2?3}
>&.7&.7Ãd*<>	?»¯³>7ö>?5ç>Q`©>-/?÷Ò¸å'N9¿¾+É9¦k9'>@
> C7 C7Ãd*<ÄñO?¤?t@=?Ð×>iæ>,8?wÝ¸Ka9^¾=:N±:¤n?°
>Y7Y7Ãd*<¤¾>A2>âÑE?éK'?ì>Hb5?qÛò7¢<¤9F==Ìê9Æ´G9n
?{¸
>n7n7Ãd*<áÄ,?¬}ä>ÍA?¡±?YCÂ>é1?v=E¸uU9¶½è×Æ:¤¿:mp-?»
>
7
7Ãd*<î>Ø>/d??*Ù>>Úâ3? >9O¯9½ô>ÖË9\õä9õã>ùÐ
>77Ãd*<¹¼> ªy>§gA?ü|ì>Q«>p±0?	»§¸Ôk[99±C¾Tõ:È$¾: &%?¹à
>¯7¯7Ãd*<RW^?ÈµÝ>C]?þÆ'?9ì»>d?9µ8°D9þ@>×ß3:H:²-?Eë
>yÄ7yÄ7Ãd*<mt>í7%>±]=?Ü>ÀX>ÿô5?ì£"=eNÇ<~çP?ØFL;þ§÷:µ(S?Ûÿ
>óÙ7óÙ7Ãd*<)?Ú}>«?ó5?âô>Áa?7Þo>9j+=Xk:ï':U 3?*>lï7lï7Ãd*<hêC?¼$Õ>äNk?d9?\H¬>Éi?¬§O9'9õ?B:Ó9."<?
>æ7æ7Ãd*<[ß?4¦>Ür?³~? ã?Dx?²69ñC¸9;¯7>¸ÿÀ:8ð>:a?(/>_7_7Ãd*<îÇ ?;Ò><rC?Hmë>b¦>mì4?¡Ò9ÓA9 þ¹>¬á9´þ»9ëZØ>Ö2>Ù/7Ù/7Ãd*<¢ó>m¶¢>¡¨??Õ>p>!|+?²¹´àÖ8çõ/¿M²i9]à9¿z>Ç4>SE7SE7Ãd*<TØ4>È5Ç=Gfh?£èr?²
?Y\?t$®=¶ü0= â{?>âÉ;oIV;º.q?¿6>ÌZ7ÌZ7Ãd*<-ð?Á"Á>Ð:?,ã¤>n>ÜZ1?§·å93½þù4:1:a!?Ç=>Fp7Fp7Ãd*<o>?Ë=Åò;?$Ä·>^e>ú2+?7]=åd¾<O?|6<E3÷;ô<?Àv>¿7¿7Ãd*<nèD?ù>f
J?W%?w<ì>Åp3?ÛÄ8\ø/9b>È;¶µ:L]9?v>9797Ãd*<Þ>.>x\?>?Áç>R?ÔJf¶L±o9Ïõõ»iì<F&;iÅc?>²°7²°7Ãd*<O?Á?kÁH?×ãý>I¶>Y2?Ì¬á¸Ä-9é¦¾ :³1Æ9u¼8?å>,Æ7,Æ7Ãd*<
æ1?k1Ú>B¹P?g
?Ú©Å>zíD?SöÒ8CÍ§9Gì >C:I_:5q?¡>¥Û7¥Û7Ãd*<w×>u>e9?ÙØe>ëß,>ü.*?j´E¹÷TÖ8ð#l¿D9yº9HëË>t>ñ7ñ7Ãd*<,c>gH>~F?s£>×Ki>¶[3?vÅ¸qhz9 )½|?4:Ø:xò(?s½>77Ãd*<(ñ?YØ«>dI?,Ñ¯>rn>
=?X·	KÃ8~
µ½Kb:¦9%c?ü>77Ãd*<0Ü>g>Y]D?pÞ>î> 2?Ù\Õ¸¤W9Ga}¾,:JÅ9ë?³>1717Ãd*<
e>0>¡`??~æ>íñ«>+?5Y;Âm¬:t~D?
ü:á9°J0?>G7G7Ãd*<O¹J?£?9{G?7©ä>ÿX>}­7?(8×wÃ9,\=Jâ:uaG:D
(?[>\7\7Ãd*<Aä>~0>EÜ??öx?g¾Ú>Óó5?%ù8n¶9<ËË>Yä:Ä2:D?*^>øq7øq7Ãd*<Õ*?+;ã>ù9@?ðõÏ>Ï>70?Å 8³¯8Ïëé>ãú9É:²YÚ>÷o>r7r7Ãd*<?£g=Bj.=þ)?;<çH<B(?Ýp7¹ïÔK9ëcæ¾(¿9Ôo9Ò:.?×>ë7ë7Ãd*<õí«>Ý®\>·qG?#ñ¿>DN>H]0?ú|O¹¼Ð¼8¨¿Ê¾°9;9óq?­ò>e²7e²7Ãd*<Âõ>ó¥>ÝG?­Í>î¬=>²×-?z6².a9â<OùS:Qr>:÷w?h
>ßÇ7ßÇ7Ãd*<Y?$#?¸w?µ
O?««ä>KÉg?Á9«199Õ>f¤õ:´¡:ìBC?î
>XÝ7XÝ7Ãd*<©?9ù»>MF?³>>{>°/??"8Åük9=!%:t®9á?ÿ5
>Òò7Òò7Ãd*<>Ñ<Dt<Ci.?6[³;y);iø$?¹¿»96j¿o¹_9g}Ñ¾ßo
>K7K7Ãd*<¹#è>¼÷>çê:?ÚÔ>s³>²û.?º:¹éÜ8¿b÷:üü9³À?.y
>Å7Å7Ãd*<Á/P?S<ú>vûT?äÒ;?ºø>²ÜA?óñ9=
:sÚ>jCå:àU:±¡O?À~
>>37>37Ãd*<vÍ>>C;?vÒ$?i°ñ>á.?æµ8«»T9K=sÙè:~¨:xã0?ß
>¸H7¸H7Ãd*<¤DU?g7?ã¯B?1/ÿ>f
±>L|8?R9âÐ~92
>IÖ:à: ?Â
>1^71^7Ãd*<QX±>n>'W>?L>¬>ã1>Eû+?·Z8X}90³>]6:P :ä8?ú
>«s7«s7Ãd*<÷%ü>;¡>ËÁG?W÷>­®>?5?¦W9Ûl¯9ËY>0Ò9I9¦AE?v
>%7%7Ãd*<¹;£>Ù[>ä>?íPÊ>vÓ>²+?
ì;¸+c8PQ¤¾ëñ9­_á99	?¦
>77Ãd*<¬¢>P0_><:?Ò*>4W>Xù-?¾'¸³¸ó8¾ðÂ:À$:ú-?§
>´7´7Ãd*<zÖé<ý©<m0?}ä<;þ³<%"?5å¸àÃQ9$Ý¾äz°;Î;¾"?ê²
>É7É7Ãd*<'Á?W(=?áý?Z?å?ã`?¡îÒ8À Î9¹û>{0d:':IJ.?N¼
>ß7ß7Ãd*<(!N?Ôê>>¶`?wn?¬?ø)??¾Fb9÷ç~9S?ã>#Ï¶:{uo:áoC?-Æ
>ô7ô7Ãd*<!p?6P>q&^?yÎd?ç?£ãc?­¶<:_<Q?.ô:27:ã<\?Ñ
>þ	7þ	7Ãd*<D¯À>¯Ë>Û>?·3>öhd>4*?bþÁ¸ðt9Ï?¾þ
L:þ}A:Èú?¢í
>x7x7Ãd*<,à>³a>=?ÞÇÔ>'×>¬4?^Ö¹u²9Ê&¾Ö,9;zÿ	;[Â+?Æý
>ñ47ñ47Ãd*<Ë?ÿ©>cuC?2Ðó>=°>1?Ý½¸&7	9§Éu¾(:^Å:9N²?@>kJ7kJ7Ãd*<Kè>^Â>Ë¤\?ùÜ¤?ÒP?J?Põt9Ñz9Òú>æhÚ:\q:ÚT<?Æ>ä_7ä_7Ãd*<ÿHç>ÉE>ÿp=?§ç³>G©v>Z·:?¥Ü£·³æ#9Lð½öF:6a:ÙÇá>j>^u7^u7Ãd*<Ò0?ñ^¨>ÚL?é¶>&¢{>Â9?[N¸K9ÿ¾½ò÷9²Ð9ï?î>×7×7Ãd*<ï&é>Æ>»õ;?Bk±>ù>¬H1?éÛC¸y½9@½äb:M5:?âÖ>P5>Q 7Q 7Ãd*<uQ?À»¿>º?CÀ´@dó÷?gº?^ò: 5:U«?»&¬;æ,;?«M>Êµ7Êµ7Ãd*<&÷>¤°«>,)8?|->úHp>)?°Rð¸ç¸8úµ&¿'W½9ýpÍ9Êïë>Ô>DË7DË7Ãd*<:¼A?ëKê>q®S?äd,?ÿÔ>+P?'7Cl~9Ê<&$:­õÜ9.>?­>¾à7¾à7Ãd*<çYO?E¦?UH?7Î?ßãÍ>Î2?¨¸_6Í´8æü<ðÃÒ:¥:@}#?D¾>7ö77ö7Ãd*<,ç?zÿª>_ùC?qM?¼Î>¿g6?°Ý¶wS9¼G%;lè::6?Ú>±7±7Ãd*<òN?{·Ü>Uo?A?ðÚ>UTb?Õ
9 G9«{>l -:þ-:$Qÿ>Xí>*!7*!7Ãd*<,×>4>v­A?BÈ ?Gè>ÖS1?°¸°I9kt_¾æ89pÖÒ9.`>§
>¤67¤67Ãd*<>ä>W>SB?)Yè>H>
·:?¹ü]
90P
¿G:ó¤:bA<?>L7L7Ãd*<tá>54>Å$;?0>Y>áÕ,?=G8)S9à |>Vã[:&w:d?N?,>a7a7Ãd*<<=Ø±É<Sê,?¥Ï;ü^;Ü,5?õM¹Q9Û-¿ö®·¤Q9ü¦U½vM>w7w7Ãd*<´®;?xó>¢WE?ù >ÿ}X>8?Iºm·Pf9ÇL½"2:¾&<:{^ò>÷>77Ãd*<Z?dT?õ?+@??Êôq?´X89 ià9[KR>S
Â;ô#x;³/H?Ç>¢7¢7Ãd*<å_>>èÇK?s?QÐ>d,4?ô1(<¥Õ;²I?£fó9¹.Ö9(v?Ð©>}·7}·7Ãd*<úá:?±Zê>Ò$L?gm?¤%¼>/4?yEX8Gf89ª>}k:Ý¡*:H§0?Nä>÷Ì7÷Ì7Ãd*<ôv>>;j{?GäJ?#ï>}2Y?)=2Ì=pSm?X&< rÃ;ÐáY?®ð>pâ7pâ7Ãd*<¶×>R´>ÚùI?ág?µ±?£??J^·Ùåo9ö½pã:³º:	e?ãú>ê÷7ê÷7Ãd*<\¤>zäI>hP?ÀI?ß
?{c5?²b;=B.ü<89>?o_g<jr<s:J?î>c
7c
7Ãd*<")?
Û>>E?{
?9c¶>ô_B?ÑâÙ8¬V9?>Xx¢:1Gu:{)?r1>Ý"7Ý"7È;<LYþ>oÓ>/ñm?±Ö
?w³¾>h>?M6D¹üF9/nü¾Ý2´9Eõ«9P"?B2>V87V87È;<Ë¬æ>9>¢?C?°ýï>{/ª>4?b:¸(ß8»F¾´Å:E+s:å&?mK>ÐM7ÐM7È;<¬;×>øù>Æ±7?êB>-³S>x=-?&D·¡³99c3½¶/-9i³9Î)¢>âY>Jc7Jc7È;<¨I?Þ®>\5>?Õ»
?<óÊ>qÿ.?Âì 8m
9@¥>!Ñ:]:K?^>Ãx7Ãx7È;<Îó >|Ñ@>A±U?³X?m0?h6D?¯<dÃW<TP?È)<y9È;¤Y?ým>=7=7È;<ùxÁ>\3>Ø3>?.ÞÆ>>ê93?:°³8q(9`]>_¹8:	:vÒ+?:>¶£7¶£7È;<Þ}¤>ôR>îG?¯Ç>(>3,?¸ÅA¢9øø½ñ1y:fH:é*?D¢>0¹70¹7È;<×Èî>~4>Bû??9®>O0>r÷-?B.¹V8¿i:´¢A:n?¦>©Î7©Î7È;<t2­>BV>ðN?j²?Rc?"¸H? 9RS^9mk*?¨:QR:(sL?Pó>#ä7#ä7È;<õ¿M>ß»>3{3?	+?uÒ?ð)?=R#=æ­J?dN<H)â;S4?w>ù7ù7È;<O±ã=÷=Ê??~r?9Ì>^<7?ÿå=Y±<Ç¶O?v<lÅ;YþF?ò
>77È;<·	&?2	â>j<?>7ù>%®>¸-7?9d¹s9@¤>)Ö9*{9J^M?­'>$7$7È;<6lô>!l¤>dG>?öÌ>e'>h6?:x¸Éü9cM¾u`9nÚ¸9¯>Û:>	:7	:7È;<üÃ=?jÝ>GÉ[?9?©;Ì>ïg?A©9!bM9»	=?#q9`¥9GU»>N>O7O7È;<áÔ?h0Ð>Á(=?òØ><'>ê«2?¯¸;~Q9ÅèU¾Á©:Ü=:»?ñs>üd7üd7È;<Fº?v«Í>ÖA?Ñ¥ù>¶µ>Fü/?þ¸EFö8¾³é9|lß9©Í?®w>vz7vz7È;<¢sû>» >¸H?Ó?Þ>tû>S7?û·Ë8ùÈ´9Ï<>ÖÏ:÷äÝ9`)?ª>ï7ï7È;<NÅ	?AØ¼>uÃ:?7UÀ>C'>ÚÇ*?Ö8ûr9±=z9x«9)QJ>´¿>i¥7i¥7È;<LD4=Ôs=Òæ,?%<Ç!<ÿ?O¼p¹,}9hË¾°s-¸1Vs9xz¶½pÞ>ãº7ãº7È;<NìË>!%>áH?zU?¾º-?A?CûE=è¤ÿ<ÏAF?<¤5<dÔF?h">\Ð7\Ð7È;<ßA0?EÖ>YR?ZáJ?ì?äàG?Mì9?µ9EÅ>hâ;¯Ö:1?Ô4>Öå7Öå7È;<ÐV>R¨>ó¹7?f*â>É¬>`'?òé¯:U:+ ?ºÛg<(3)<¹f/?¼\>Oû7Oû7È;<d
?n·>$A?D¬¤>Aîk>D®2?ôÀÖ7Úc29=Ì¢×:Ìóc:
+r?>É7É7È;<L+é>>¨C?JÉ>¢>yº5?ªL¶v9?Å»H³´9 ÈË9{ã>>B&7B&7È;<¹H1?A¤>÷&?í/?ÆÏ?uyb?0¨9§«9·Lû>ú::r¾":W.t?ç¥>¼;7¼;7È;<Tp!?:*×>Ò@?àK?;z?
Ë:?9¢®9ØÊÎ>-ç:þ:ï:?¸¸>5Q75Q7È;<x:?£§>uD?s>ióB>,?ha¹Z~/91¾¾·SJ:!|:SzC?æë>¯f7¯f7È;<'9R?Ý°>l²?&?ûÛ>4?úhn9Ñ9E?Bã9{à:Í«×>ì>)|7)|7È;<¥@S? >~êÅ??Û>9?Ñ¿Ò8$¥9\Y#>%:×®Þ9®51?¹ú>¢7¢7È;<«
?÷´>
D?H?îÈ>¿1?Á/9tÆb9TgÆ>£:ê¼9zÞK?Î>§7§7È;<ÐÌ=S=¯,?!­;8ët;¯!?¡w¹Å9á×¾|H²7öä9óY=>¼7¼7È;<½c=)é*=¾*?UE=ë¶ì<ÅY ?àòÅ8ý9o*>õ;ôÎ];Ú!?
S>Ò7Ò7È;<OÎ>öËF>/9?që3>ß³>÷*?a¬.¹woÆ8BXa¿^Ö¬9ôÅ9Àà>q>ç7ç7È;<`?gï>_o?KÏq?¿?­Þm?éc9­9a|ë>5I{:µE:ñ^?>ý7ý7È;<}µ?Ç>ë¤9?¹»>Ãò>n/.?9ö¸Æj¾8X%¿:;Xá9l.?>{7{7È;<I;?Ó7³>ÙáF?>Ûó_>üg2?dYz¶÷Ä9³
£»::¾!:¥?c>õ'7õ'7È;<Ü%&?¥(ß>^>?Í¾ÿ>Ù¯>K(:?0¢¶fe¶9ø¢ã»Æi:×#:<? >o=7o=7È;<Á[Ú>Â>gO?Èæ?Ü=?aÏB?upÿ<w<) g?ñf:":ßqc?À >èR7èR7È;<{/?E
²>¢½9?o->í]>pÙ1?c9êg29Åð"? ­ :ÏC:ÉêR?[²>bh7bh7È;<J·<(²<..?ïçÖ;÷Å¢;Þþ(?ZF¡¸É8ú'¿¹w¹ÀÚ8>Ò¿7Û>Û}7Û}7È;<_Ù>ôø>'÷F?Õ,?HRô>ñ@4?<(9|}²9$û¾>¦:jZ:J!:?¤ù>U7U7È;<ÂV`??ÜÁ>Â?wZq?ØÏø>vSx?#Ñ	9(	9§G?ì­Ë:L$:q?û>Î¨7Î¨7È;<ò?ÝÂ>TeH?X³>ý>0?V_Á7»°=9|=³qj:ì7:³(#?>H¾7H¾7È;<½>Ú]d>ïS?iI/?Pç>ç½A?íEÕ7ÿÝï8	ã=
Å)<ËÅ;Åº[?î>ÁÓ7ÁÓ7È;<§Ci?·Ã ?W¹9?ßXâ>U¨>o,?t§n9Ï¥9ý¹>¡÷;e×:,a-?J>;é7;é7È;<`,í>f >ÒC=?sÛã>Ðó¡>4?}â6ØwÌ8É
==æ9ÃÚ9b?ö%>µþ7µþ7È;<iM>¨/>ÅG?¼P	?£¼À>c6?Ëw==­<8Y^?pKf<£<¢Q?ê(>.7.7È;<CVç>r¢>Å=?	e>iô<>°ó-?ãV¹s|9Ô¾ªº9¨T9¥C*?I>¨)7¨)7È;<f+?¨ðÎ>	T?7?F½>ªZ@?ÚÊó89äpY>u«:H:Ûp?)O>!?7!?7È;<D´Á>÷ý>å6@?!T>:p">'?Øõ·b29ÖË{½Ô§:´¿:fc?\>T7T7È;<´Yµ>÷ây>É9?i><G> N*?¹É9dn¾:Ñh:41:~Ç'?ø>j7j7È;<î?sª>-¤A?ïï>3ÉJ>P".?Ö~y8}s'9·>>~:Ê:N:î$ ?ï>77È;<ùeÛ>>Ã£=?¹>(>/3/?R8´Ñ8Âj>'â:FJ:ÄIE?1¨>77È;<&Þ>÷w>-f?N-À?Çõ}?{¸A?TÇ09¢Ý§9ÓË>ç!D:(º7:¤?Ý¬>ª7ª7È;<È©Ö>P>åL??z!?%ôØ>>?ÅO:%=:aF?<*<äÂí;«7?ûü>û¿7û¿7È;<2O?oûÄ>
>G?Q?wé?O5?19ïú³9<K@>Q¤B;Dx;õ\1?p>tÕ7tÕ7È;<hÐ>£á>ÚâB?í-Á>æ>Ø2?À
8°BC9ßéµ=Ú^l:Ð!:Oú:?>îê7îê7È;<$
?Kx·>OßD?'ÞÀ>h>Q6?O|¶ÎS_9¤¼®:èÑì9ûK*?.>g7g7È;<ÄOÚ>Ðß>69?Yü>Òõ^>x&?®èô¸ø390®¾òÐ[8f89b>è8>á7á7È;<üúÅ>Y4~>ù`G?Ñ6?ïH?û1?´==À·ñ<êH?<¹<w,L<bD?Ø<>Z+7Z+7È;<ùI?Ø?Þè=?'?E8¾>îM.?8pé8=Z9ëé>ca:~b:Àw+?êM>Ô@7Ô@7È;<oüE>öh>×ó1?$>ÉÀþ=1æ$?è7c:2T:ê	?ìÊø;k.À;´%?b>NV7NV7È;<z?ËÎ><<>?Ð>>i2?Z"¬8j
U9CØN>&c2:Í:°S#?>Çk7Çk7È;<%»ô>{>kD?HûÃ>j>S:1?M8àC9C>u;9_<;>@?ì¤>A7A7È;<Ùho>K}>N Z?]:?üÜ?B6?g«<©M<ªyU?73:	:4øü>¬>º7º7È;<èM?Úz>öý­?Þ6?rc>Jü?CvS9ÿÌh9äè>@Ò;:àGÙ9wJ]?Kº>4¬74¬7È;<+v?5
®>pj>?*Ç>Ú/R>üå-?-?58Rkv9-K¼=Ýì9¶¦9á5?"¿>­Á7­Á7È;<+?Ë°Æ>­ìG?ÿü>î¸>»/?~¶6¿µ±9Â;n:ã7:¹C?Ô>'×7'×7È;<r¡?¨üÑ>ÈÂ²?>?75ä>>©©?¼9¦ãé9pÑ>:¦·ò9~Á¦?óø> ì7 ì7È;<D¹%?rÈ>§S?¤¦?q¿>xYI?3d 9Í9ád?oÙÁ9±¬9®®?^>77È;<3¿¿<mG<ÖÇ6?Imë<´<3ð&?Ðd7å9>¿<ódA;®;üe1?ò>77È;<±b?9å?øjO?PÈ>.(>Ïá>?1\C8L=Ô9ó£k=A:
:£¸?=>
-7
-7È;<@Ò%?
à>y=?ÌÙú>=³>ü#3?Ôï+9Õ,9U'ÿ>ìD:î9aS?×A>B7B7È;<<?¤¶>iI?ßá>N>êo7?-j¤8ê²9Ð£ë=¨ô9÷?È9?x^>X7X7È;</pø>¼Ð¡>VD?½ÄÉ>Ë2>è6?sË6`Ü9á;<üÖ9å° 9é_à>Gc>zm7zm7È;<û4?ñú²>W=?ëU>¥J>Y,?Oâ¸×©9%+¾5:T:ÂÀß>>ó7ó7È;<ã?3©>*	F?7?BúÒ>t¡2?2¬r8üÂa9	>tÇÑ9ÔP9Û#/?*>m7m7È;<a?ÙÅº>r5?ö>ÙÀg>ý¾*?l±¸êº:9#=s¾9ø¶9²BØ>T >æ­7æ­7È;<h?¬ÉÄ>¦I?Àt?a¼S?õ??ßE<×1<VÀM?'q::Ý[?ê½>`Ã7`Ã7È;<bâ>Hª>u®b?°U>ù>V2?·ÆÚ¸ðÇ9Ø¸9¾øéÔµþ9å«:»IÓ>ÚØ7ÚØ7È;<xJ¦>'y_>¤~>?£>Ou>÷»*?}&¹Ë8Ë7¿¸9`¹Þ9>Ô>ÎÔ>Sî7Sî7È;<iÚ<¡ë<ß1?ª;KÈ{;Oä,?Å®¸ä"b9kE¾p]8*³~8C&Þ>Þ>Í7Í7È;<±«$?!hÜ>^C??+Á>ßà>;F.?r-9Bw>9!Ã><9³þ9&>0ä>F7F7È;<³>ún>9@?×â>}fR>k+?L:9ØZ497?ºø
:#9"/?õ>À.7À.7È;<.}p>ÌÝ>ë	L?lT?Ôò?)n5?'v9×{9G¤ú>cL:~ï*:O?÷>9D79D7È;<Úí>
Õ> E?ªU?nÏÑ>"0?úN¦8WM
9ý¦>­=:¶|Õ9èÃ+?ó>³Y7³Y7È;<`?Gµ>ÏD<?Ñ>3Öf>µõ0?7vº¸Ùy9¢
?¾089Ðk9EÅ4?¯>,o7,o7È;<>¢>LñV>¨;A?:/?ó¾ÿ>åÇ/?9¼)=ÇÕ<­åK?©><u©<é­=?J,>¦7¦7È;<P>µ;>èáD?Û§>j­s>«X0?î=9Î9Ê»¼>iL;òÙÑ:sd!?.> 7 7È;<u>ð"S>:?D¢>BDw>Bÿ'?æô8õ~M9lU>E:	$:2Z?B>>¯7¯7È;<p
?S©>Q?ím?2ÿ?X>?S=º8Ây9Úä>>ÜÈ9SË9Íäü>ýI>Å7Å7È;<»?nIÉ>ÊD?ùwð>¿£>'<?½J8
9=çïl:P :0õ<?WR>Ú7Ú7È;<qr>>KvG?±-¿>¸(>ö¸3?¾\=Ò=ûW?U*,<	_Ý;ÐG?8q>ð7ð7È;<ÿ¢æ<ì¬<+?üñ;\ýÙ:~?ËZj¹93³æ¾ªð¶^*9M­V¼"³>77È;<³¾0?üÉ>#`?ÜfB?<ë>ý»S?X={8Ú9qÊ=¥*9r±9#ßÒ>»>ù7ù7È;<?¬©Ì>m½E?J@ì>*©©>%=2?Iè84o9æpL>/È:Lñ?:y1?rÁ>r07r07È;<:û>·¡>G?·ÿ?¯ßÕ>ÌX2?GcÅ8·ñ96Ç*>¨\9³?Á9>MÌ>ìE7ìE7È;<F? oÒ>rq?>;E?xõ>d±M?æ!Ï80d9K0>WÀ;VÑ:9?¥Ü>f[7f[7È;<0?´ÉÌ>ù~:?Ð¥Þ>Ù¡£>*.?ð°9h-f9}°>´u:L(C:y!?'ë>ßp7ßp7È;<¸Á>BY>t@?×¢¤>p>Ù/?Ì?´·ë49Ì½!7,:Hn(:Hà?z>Y7Y7È;<>*?±¹Ô>ðßL?ó"?Ü¶>.7?î8ýf9³z>½=
:×äî9ÔZ?T">Ò7Ò7È;<@Á>ÁMk>û?R?£P<?Ôþ>ã-=?'òu8µÌ«93>·=y:§G:ê3.?È'>L±7L±7È;<¿®?V¡?°§?[³?+ ?ó»?¸	÷9Ü|93S?Ýç_;y/Î:1?³i>ÅÆ7ÅÆ7È;<¶j>"Q>K?ùd ?dÕ;?\Z?0©=@ÆF=>ÎY?!W<æhÝ;®x?l >?Ü7?Ü7È;<{?Ã3?~8H?îv@?£?)8?'8194a=[Q:Y:.:J?·£>¹ñ7¹ñ7È;<fÐ?ÊXÿ>&?¾
?1v>¥ñ?"²[9,±9àj>°%Ò:ý:ÌE?Ý¦>2727È;<°9ë>í¡>ÿ:?;¿>>+?/9v19@m>E:ê:_?À>¬7¬7È;<ÿ9`?¨?ÌB?Ü>6?eü>¹8?L¸ñ>m9ô¦¨½ü¾9c" 9¿á?QÐ>%27%27È;<G¸)?6lÕ>K?b?qÜÝ>]3?-¸ýk9I ¾ËJ:$:¹?é>G7G7È;<Øú!?þ²>¶Óh?Ø×¡?¬)J?gñL?xð
:úë¯9N?<:/ZÛ9Ö\?Ìð>]7]7È;<à
?c¼>¡V<?%ê>ÙÎ¬>¾-?!Þõ¸U8Èg¿5÷]9ðN9 K	?.þ>r7r7È;<ËYa?'?Pî[?±õ<?×æç>}P?Ý½¸9sË8fçî¾Wµ:à:«ÿ>	>77È;<à<?ànò>F??¿
¼>¼1?·t¸-#9Ý[¾|²9ÁÖ9AÄÔ>f>77È;<7Í<«;<e(?SV	;Î¶ü:y?¹hØ.9Ðºæ¾4­õ¸Lxp9Å¾©>ÿ²7ÿ²7È;<ÚÐ±<è0<}-?	J=ªÙÊ<\°%?Æ_
¹F7z9¥¾ßF;<;.F-?ÿ >xÈ7xÈ7È;<¡Æ!?ÊÔ>µUC?¹	?E·Æ>/0?õi9$;99k?
µP9ªx9ÐV×>Z>òÝ7òÝ7È;<C?2ç­>O³B?å/?¦}þ>¤ð0?c99~>§ØÆ:@N:¨â#?Cd>kó7kó7È;<a?ë>Ò?âq·?ÓJ?çg?Ó¨:ðþÁ9l½-?Ð
Ð::ã7?l>å7å7È;<¶V?õÌ>¾?4&?Ü´>+l?xU¸f¼v9õ£¾Ós:jî,:ÿI?A¥>^7^7È;< 7å>e°{>²$i?¡~ï>®>%Z?5FQ9B;'9. ?¢N;G;ÉD>?
ß>Ø37Ø37È;<´æî>B?>H@?>eÎb>/0?þÅ.¹»mV9$¨Ð¾æh4:*:	Ê?á>QI7QI7È;<>d[B>ýOL?`?G5È>øi9?ßÔ=S /=-ÞM?·o;$ü.;ÁtM?Z>Ë^7Ë^7È;<4NÖ>	~>ô?C?åÑ»>X>2?;Z¹\k9ô¿$L:Õç;:#X?B>Et7Et7È;<Ðì>{>ò!F?±kê>¥>Ú½5?K¸9B9½ðW:Ýµ!:©ì*?6>¾7¾7È;<~UÞ>'>heA?ûL?úù?0?(
­=ÔW=ÑBM?<Äû5<ãB?x>8787È;<èÏ5?YÄô>î'>?p¥>F`u>î¬,?^o¸PèE9ÁÂ½pÂ:÷5½9'X?e>±´7±´7È;<¥Oü>^M¢>XüF?°:Ö>E>ky/?P-G9zÒ8Ar?¸ø·::T§3?z>+Ê7+Ê7È;<o^>²>{³5?~ø<4~N<BÏ)?LÐ·¸e]9ZnT¾Å·li8¨½Õé>¤ß7¤ß7È;<YJ?ó>ø·?/Ú-?+G>f.?c«Ì8`´9Àß<>c¯4:«Íó9a¹=?ê>õ7õ7È;<^D?®>×ê¯?(?ÍF>`W?&¯ 9²9óÓ?Þ8:I}:Ë4?;>
7
7È;<T/î>l£>=:?¥Æ>Ò.]>HZ-?wñB7Uc94Ñ¬<£ðb:K M:ª
?> 7 7È;<@f?½Gâ>ï>?wª?>²4o?þ 9õ9À>ªöÎ:æc:àh?->5757È;<K4?¡â>VgK??¦ãÏ>)??Æc¸"÷º9|"V½s?$:
âÑ9mVH?Ì8>K7K7È;<Òÿ>ë¥>'F?¢òÒ>Êó>aF5?ØÒù·X£×8ÇJ¾§G×:ª¨:Ýé#?D>~`7~`7È;<ÞÆm>¹>ÃR?½<è>Ê >à8?±Û97èVÝ8höV=VÅª;í Q;Q?Þ>÷u7÷u7È;<c9Ú>>&×??W=?;kÒ>³0?[¸·7)9èj¾$Íü;¥;LbC?b±>q7q7È;<ÿ?u?×?¿y?²)?
i?þNÖ9óô9hNà>[¦':¨ã:tÇ?¹>ê 7ê 7È;<Cp	?¬>ßL?¥$?2ä>¥§7?}}8d¦9IqÞ=äa:l§ : E3? ¼>d¶7d¶7È;<Â?ë¶>¿I?Ëw·>ë¥u>3??­q!9&9ïn>8Ó";«Ö:k,B?Ì>ÝË7ÝË7È;<ç>=.=º+?ãØA;Ð®;vQ*?M*³¸ç7Æ¿PÅ7I
9SÀ= Ò>Wá7Wá7È;<u&>ÎóÙ=C?	ßÀ>Áä>{3?üA3=1SÙ<(S?º;¢;;jÈH?[ó>Ñö7Ñö7È;<ª>SåÈ="ù1?j12>»G
>lq!?Ë¦Í96þ9ÙÏ>Å3<Ñ×;l-?>J7J7È;<c9?ýØ>LZ?×Ú?ôµ>N?Äâ9
À8S?Ú÷;;DS°:³s?4>Ä!7Ä!7È;<Fé×>ç>4³:?Z>k]>Îq)?pÏ74e9°g=é!2:õ^1:°?ë5>=77=77È;<ãh¸<	j<ü-?Ó\á<ÎG°<¨£#?s¹»?¥8é¿v;¯æù:üæ"?0N>·L7·L7È;<L?sÔ?M-C?ÃQ>?|x?¢2?6ÃH9<ª9ûªÄ>k#K;Êð:øW?fa>0b70b7È;<=a7?a\Í>Id?»u?q©?Ù_?Êe8{9ËÈ=¤Ñ94ùÝ9ñ>m>ªw7ªw7È;<I:¡>D>°ïQ?:ìº>d{><Y>?aÌ·e9öà¼'ô<%^£;`èQ?&±>$7$7È;<TãT?ä}?ù<?ñª°>>³Ó-?
7Ü»b8¸>H¯J:²µ:«£/?UÛ>¢7¢7È;<dx?t¥?\s?É6?åðÒ>n]?3X82~8Sg>± :^©9ãr?òß>¸7¸7È;<¯>/ùf>EB?5x>L+>ïõ9?aE7m_9®*W<Ê¬9H9hp?é>Í7Í7È;<åà>Ñ>}ð>?%¥>DIr>~.?H¤¸bl9\ê1¾ú!&:£Â,:Ú-ö>§î>
ã7
ã7È;<.Ñº>&Ôk>ØËJ?ß><?>vO:?oL²8$Es9î ;>ûÅ«9ÏÌ9C×>>ø7ø7È;<:>Ê*>1L?º°ÿ>_²²>y&7?foÜ<èÐ<	¼L?Ý©<<¡Äí;Q!K?i\>ý
 7ý
 7È;<4¿º>yno>l«G?Øò3?]ö>Xü:?ú\ 9à	9T²?xÔÝ;¼2;ìO>?j>v# 7v# 7È;<ÅÊ?ß¬>y¹>?t¸?Ê>¦Ù1?ÐÜd;.g;ÊeE?|<ò­'<Uk@?r>ð8 7ð8 7È;<{W?U¦>rE??l½>0Å3?ì8[ª9 ïê=Ù´©:ýò:n7?Õu>jN 7jN 7È;<$\?æx´>@?}	?D:Ä>j^3?ê\¹2j9$Ø¾,.ß:Ï:EE?T>ãc 7ãc 7È;<'¥C?7Ö>8ùi?I÷>¥>
:p?9ñ:5k:|TT?7Ë;J×;Yµ<?j>]y 7]y 7È;<¼Z?1{?ªA?bu9?7<?Ú+2?Ákz8*kÎ9*I=éÝ:¿:
ã]? >Ö 7Ö 7È;<5¨O?qXº>£?Ëz?¢üü>Ü}?£9Ðx9ïp(?W!±:|l:é?l±>P¤ 7P¤ 7È;<4ÌÑ>cÊ>õw9?SQ>¤A>·¯)?ôYÀ9ìÿ9ÚÌ)?Y:TV	:÷¶J?ÅË>É¹ 7É¹ 7È;<Æ?Ñi­>¢ H?^{,@½#î?k9? ´=L¾[=ªNR?¥l=´ª<$mM?¹Î>CÏ 7CÏ 7È;<E«Ä>èf>¨SZ?/ó-?0Fä>ßC?ô'#¹C{9;¦¾Øg<?û;:l?¤ç>¼ä 7¼ä 7È;<tüù>ûp>°H?½S?NN?6?ë=%9Ülv9©«>ì|<öL;²Q?ü>6ú 76ú 7È;<x	7?éä>2²L?¤&N?Î?o~7?v8>·ß8¿Í>[ç9rfñ9{õ>­>°¡7°¡7È;<¦üD>J¶>cB?ÙÀ>\> Ý/?ÄI)=v
Ñ<:NO?gú<ÜË¿;Ð-D?ï>)%¡7)%¡7È;<Á-û>	·¥>ZB?¸Ð><^>U53?Îì½¸óäÀ9,ü½\Ä9Æ+¥9Þ+?}8>£:¡7£:¡7È;<e¨Ø>·>ÁeO?à><IT>jà<?ÿß67­9¢<¿ø;¦Î=;ÒªO?§L>P¡7P¡7È;<6øå>Î>¡çA?£7­>~¬w>]
3?[!¡8üBä8ùµ´>nÔ":wÈ9ÙO?7V>e¡7e¡7È;<ö>w>YÙ?w­;?·TÃ>7øu?S=lX=O)X?í¸<("<O(|?c>{¡7{¡7È;<¹«?&ª6?Íªo?v?æ?Fp?©Vn9ÌÒÈ9Eé>½²Ê:ê:2Ð@??}>¡7¡7È;<E_©>ù
n>Ù#6?0°>Z>9´/?k5·I~'9_Å
½á:;ÍWÛ:ðÿ%?Ú·>¦¡7¦¡7È;<p<?Û.õ>ßÀD?E"?ýä>¥°5?W¸Ó9àfØ9'vú>÷T;É/;%¨T?ÌÎ>|»¡7|»¡7È;<Oû¥>§ä`>¢ð<?y¹>2ö>J1?Ë·ûC@97½ñ©:ë 
:Î?Ó>öÐ¡7öÐ¡7È;<Ã??®Ç>[v?EF?5ä>k^?ì-9.»9%Sm>Á¦1;òcÚ:Å>P?Ñ>oæ¡7oæ¡7È;<m»?yª>nÔK?.ã??{?*ö3?I9ê<É97È>åè: @:Ñ-?;/>éû¡7éû¡7È;<>V?-ßÄ>aã@?<?4½>çþ.?~ ·{8:@
¾/:5:Ðé?ïh>b¢7b¢7È;<¼É>¤>Æ;?0a°>>]*?;æ¸ìé99¾H:êF[:0?S{>Ü&¢7Ü&¢7È;<Ú,?,Â>
îb?ë¯\?1?éO?B7g9U|®<ôÂ;|ûZ;Ðb?¼>U<¢7U<¢7È;<L²>4e>{HG?²ù>xµ¯>Ê5?Bð7ZZ9µ<`=£Ù,:¥ÿ9¸u-?>ÏQ¢7ÏQ¢7È;<?÷È¯>O+K?6ÝÜ>*>Ø;?ÐÔ·º-94A½­:­:O?>Hg¢7Hg¢7È;<c?y	C>¯?Ù°@#aÍ?Ce¥?Á&:m:_Ì}?º;]Ô:×2?¨>Â|¢7Â|¢7È;<²2?ð+Ã>gK?¦D?]s
?H5?<=}9+9<YÐ>=@<;ÝÜ:|÷Z?0«><¢7<¢7È;<ãìÅ>Þý>ð??5ÌÖ>ª>À0?YL 8<q9¨>J:¬¦M:îÖ9?È>µ§¢7µ§¢7È;<¬\?Ù¤?D?9¾â>Í¡>_3?8Þÿ·ýe9ó ½8M:ú
:4F=?RÑ>/½¢7/½¢7È;</²?²¼>òB?íVá>r>hå4?à³K9¬9§>«:%ÙQ:Á/?kÒ>¨Ò¢7¨Ò¢7È;<>=¡^Ð<kæ4?å >­ö=øc'?ò:Ú9MØ9ü#?óS3;Æê:C?Ü>"è¢7"è¢7È;<ïè¦>
X>
ÈE?e)?õ Õ>Ýº>?Ä¤=2:°<R?Ï¦;ÅÈ:Ð@?q >ý¢7ý¢7È;<Ö(?xÀ>Ìa?´î?;¤?¥ÝF?ÄÉ;£àø:?0¶<pôY<tV?± >£7£7È;<?ÉÉ¼>ÓþA?Å>l>)º6?á¹!9ÁÞ¾û(:¯ª9i8C?Ó@ >(£7(£7È;<a°>gp>CÒ;?/¯>MØ|>$_1?©Y6¸õ®Ö8µqY¾øB:ÓV:HWè>EL >>£7>£7È;<S¨>F´2>UB?èÊ>%Ó>¹2?<L<B?º;<E[ñ;MG?4R >S£7S£7È;<Ôû?+ú°>Ë³D?ï×>ô]>bË2?§IÑ¸ßùR9ó}¾÷n9taÉ9¤ö½>V >ûh£7ûh£7È;<D?Ëb¨>IúD?cCÞ>K>k2?·É98c ¾s
×:|:4/?X >u~£7u~£7È;<±x&?:§Ã>FÑY?;t?'?\:?øß79V©9RÁ>×­¾:ç:ýW=?Cb >î£7î£7È;<w->nL\>ÐÏ7?{ñÇ>õ>Â÷)?=°²;:øx;õ»7?Y<`<<jn9?{ >h©£7h©£7È;<:f¥>©f>Ò7?þ>\>öÂ+?A7ÚO`96Z"=-¹:wMP:c?´ >á¾£7á¾£7È;<¾Ò=l=iz:?¬>Nìg>ô.?cX6:®
:¤y%?Ì;X×K;-? >[Ô£7[Ô£7È;<Ññé>µ>??ÛÂ>ª>ß59?ÆÙ¸	a9@óv¾·{@;Ëxç:DáT?² >Õé£7Õé£7È;<FEÆ>þì|>7®H?¯à>zC¡>â1?T¹(97k!¿"9I9ãKÎ>è½ >Nÿ£7Nÿ£7È;<,>?òË>¢~B?|§µ>ÖC{>Ô9?àêã41f8x};VÐn:páL:-3?É >È¤7È¤7È;<xa>H3>áWB?{j0?.-ÿ>;ü0?èÙ½8åO9ö0j>Uë:ð:mì>ãÛ >A*¤7A*¤7È;<>?o­>Õu>?ÖI ?ö-Ý>Ó9?Òí8¸û/9jÓR>Ëðù:¨a©:¶à<?à >»?¤7»?¤7È;<Ç(?åÝ>ï½B?Y?ÀÆ±>d@?J  ¹X9Ã½¾6+#::Çú?þ >4U¤74U¤7È;<àLè>ÈO>àD?A·­>rèx>Zª2?ë¤K¹03Ì8¤M¿¢`:ý®P:±(?=!>®j¤7®j¤7È;<)R6?E¯>çä??ð§>ð%h?ÐZj6ÑJ9#ë;Æ»:BYT:&b?ï*!>'¤7'¤7È;<û>(·/>æA?Ó>ú¡>ÖÐ/?Éûê<7<qîJ?<¡·;ì®F?I!>¡¤7¡¤7È;<.!î>È>uW^?+§@ïù´?oMA?Wãæ9Ö=ï9µ÷>E:XÞ%:Öd?>O!>«¤7«¤7È;<¡"?åhÈ>ÃUB?-3?ð=ú>´#7?lD7¬9
îá<ùÇ¢:$Îx:}'?ïU!>À¤7À¤7È;<ýÎ>:`>ð¨9?ôÆ>Ïm>Ûÿ+? A&µb\¯9sµrºÂ«:iç{:ã-?`l!>Ö¤7Ö¤7È;<ülÎ<ôy<J-?ìü¡;îþ;Æv?:¨±¹ü¶7XøÀl9×ô9Û?5u!>ë¤7ë¤7È;<¿J?Q?bB?#ù>l¨>¡=?ï¢y¸Ò)9JÂÈ½gûÀ:²Ð:à5?7!>¥7¥7È;<¸~
?@°·>öA?äÕ>%>71?¶Z·7¶t9ÂG@=5Ú:þ:.W7?!>z¥7z¥7È;<8Îa>ß">¯u1?Ö|?d«Y?NÁ(?+i;=^\æ<	EP?×L<Eá8<ö9?¯·!>ô+¥7ô+¥7È;<­ðº>Í<y>)@? >ùY>~+?!ÀU¹À%8ôË¿Ímf9ø¤¶9õ|¡>E¼!>mA¥7mA¥7È;<èÒÙ>N>ê½:?<& >¡l>º¶-?O&¥·"Q´9xwê¼ô±l:!Ä&:g¬5?ÅÙ!>çV¥7çV¥7È;<Öé> ü>Ä`B?i¥>¹ÁM>z1?\w8z9imü=X3:
:¦¬%?¢Þ!>al¥7al¥7È;<}
?f°>émM?*?T¨Ö>FÃJ?Û}Â8<99h0>?3R:R:%9?_â!>Ú¥7Ú¥7È;<)$ ?CÐ>E?¾?ÃéÇ> @?¸®÷q9¶½c;§±:Z°B?U<">T¥7T¥7È;<Ea>m0>gT?B{Ð>¯>ôN9?$¹jr9Æ¤¾x<¨ñ(<^;Q?OC">Í¬¥7Í¬¥7È;<9×ì>í>vXE?¨>Ü!E>g4?=¡¸./9Ï¾öÂ9¡Ôµ9N Î>nF">GÂ¥7GÂ¥7È;<ê{
?bf¶>üF?<y¿>k>Ûó:?I0v¹Çh9Ö_¿»ý:¥Æa:ªï(?V">À×¥7À×¥7È;<;â=£À<,?R58<®<à'?4l¸T%B9£¾·[4;¾Ô;f?½_">:í¥7:í¥7È;<
¢>Áde>¯h5?->¯ýV>y(?Æb ¹9e}9Ï¢¾xwB:t	:é5?Ã">³¦7³¦7È;<Ñí>h>4F?º-?¨úû>50?n9·9j2Ú>¸);UzJ;ßò/?d">-¦7-¦7È;<=À>Ø>ú>?¥Á]??\q6?5Tj8Çr´9J8¦=-: %:J«S?[">§-¦7§-¦7È;<h?<»»>ûC?Û>õØ>LÇ/?Ñ@ß¸'u²8C! ¿åb:Ô;:c?(Æ"> C¦7 C¦7È;<3Ùà>ÕB>Ò@?ß>ª2¥>P/-?"é¸Ù9ÇI¾ôºÍ9éÝ9Ë°í>ãè">X¦7X¦7È;<Bæ:?­Ê>½l?nî?-
*?®U?É~8+¦ 9]ØJ>Ý:ù:O?ù">n¦7n¦7È;<aÍ?À!·>lI?â?î3?Ê7?Ø<O9W9©ö>[,;¥ê:Â<?&#>¦7¦7È;<¢Æ>ØÜ>°#;?3)R>¶>KÉ/?ÿ95·Î
9dª¼«ÉÆ9ðe9í;?õ#>¦7¦7È;<î{>Úî¹=8:?Î¼=.Ò=è2?¦9Ã.ÿ9³"§>zàè:î^¬:Nî,?m#>®¦7®¦7È;<Ì± ?`Å>T3P?.Ì>_>øôC?s-4¾´<9qMë9§#~9ûù¦9ÑÂ> #>úÃ¦7úÃ¦7È;<êÕ×>ýß>ø±>?#9>cêM> 2?:Y¸¹»9½,9®±9eÖ>ûH#>sÙ¦7sÙ¦7È;<5<*?måÇ>¢Z?¤ú>¡>¶F?AMC8UA¡9v=:Ê$:ÊK?]_#>íî¦7íî¦7È;<¡¾>?c·Æ>õºu?Êñ¨>c<>·e?æC¹ï 9"Ï¿ù*Î9f]ª9\æ?ë~#>f§7f§7È;<ñã?ÕØ©>&ÙR?Éë«?-¬c?ÐOA?ÜLÂ9ë<9N%?Ó+Ý9?zû9&á>;¿#>à§7à§7È;<[?ÉÝÃ>ôI??Å²>hÿ>c1?¸ß¹û=9Ûéö¾è:åS:"'?´å#>Y/§7Y/§7È;<¡s¯>1nd> D?zÐ>Îq>+e3?fãS8îc9¥ù1>¸Ø:9ùê9Êi>ï#>ÓD§7ÓD§7È;<^÷ñ>5a>¿ \?"À?»×>þ
7?õjø;z;õóS?n<ö9üÜÊ9è]?Îô#>LZ§7LZ§7È;<Uðð>r>AýL?d7?ÙQ³>ªS;?SR 98çS9/¯Á>Z´k:¼:m@?Kö#>Æo§7Æo§7È;<'z
?3-µ>ªC? ºÜ>`Ä >½/?Ð\¸ßQ9Q¾UË:4ÃQ:µ$?$>@§7@§7È;<ó±×>>ÉÞJ?JvÕ>Ù>º`C?åÕ7
09Ã=À±ø:Ó·Â:\{#?Ó*$>¹§7¹§7È;<î
?·´>ÜÙI?eç>Ê >Å48?T¸ÔK9£"¾"9ñ9ý9Zó>FD$>3°§73°§7È;<6¡>ÆÃR>©ÏC?kN<?n?­;?ßø7x}p9rµ <^®):¹ó9*:2?f$>¬Å§7¬Å§7È;<Ü*?êØ>Ì8?ÔF>doX>hÕ+?¼©î8eN9ên>åï:h1:ãF;?Ej$>&Û§7&Û§7È;<¬I?-§>¬^?â?:~Ñ>êD=?´Ä8ã¸9ÁÄ>Þ9«9&?c$>ð§7ð§7È;<Uî(?¼
Õ>þJ?8¶U?kß?¿7?ëxd8?%9þÞ=F£:ûêT:PD?$>¨7¨7È;<ôä>ì->	A?-c>Ç&>#/?hrÉ8Ú9
à4>GX9eÁ9»->³$>¨7¨7È;<Hf?üë+?R?k?br5?ËB?ØV9ýÉ¡9+ñ>DS;ÇÅ:üoE?ß½$>1¨71¨7È;<ÁÎÏ>>7âG?Eî«>Tm>£t9?;
8²$>9¼=ºè:°):æ¢N?NÁ$>F¨7F¨7È;<µI0>±=Ø~?t?iM?ìr?CE;lLÏ:s?ÛA;£Èã:ßY?=Ð$>ÿ[¨7ÿ[¨7È;<U?­>ÄF?{¨?R,·>82<?l8]÷%9)Fo>;a
;}Â:å6?dÑ$>yq¨7yq¨7È;<?)èÅ>ý^:?äb±>|>*?¸]9P9~ ?D:Áîj:*?Ò$>ò¨7ò¨7È;<5Q=?m6¤>?·ÖÓ?:A?Ã?:i-®9àQ?õî¯:W,:Ùª?nÒ$>l¨7l¨7È;<ó95?»>@x?ÿD?Z>EÕ¨?±s·9O½9ãµ÷>vûÜ:ÿYI:µz?½ò$>å±¨7å±¨7È;<ìÔ@?Gû>tD?zëè>h >$Ý9?_¯¹¨9ZÏÚ¾R ;Ðã:V4?º%>_Ç¨7_Ç¨7È;<B:?t>Þ>OÖV?)*?¸Õ>tL?HòV9@eÕ9&î>õ°G;«Ì:tz?8%>ØÜ¨7ØÜ¨7È;<û/?×­>d?M?§?èf¹>¼G?bó3¹î9@9ß¦ï¾0]<Xü¦;Q?Í2%>Rò¨7Rò¨7È;<@¶D?Iý>óF?öÎ>È>ü×:?m9µ´9ê§>`û:Ø¶»:ãh+?¹Y%>Ì©7Ì©7È;<²§?J­>ÊB?ÿ*¡>"ao>°[,?¡/¥¸,zë7)³¿T8;-Á;e;4?µj%>E©7E©7È;<G?¾>ÝE?ùë>èÈ¨>Mô2?Þð<¹pt39!Ä¿Üm:¹	:¹×ï>¢%>¿2©7¿2©7È;<áV?Øt
?¡pB?å0??ø>k6?QPF9tx9ªÌ>µ`:kK:çR
?
Ý%>8H©78H©7È;<p+?ë¹Ú>Æ§H?ÏÌ>Q>36?K¬5F9â.;±Ð:9:½ÒG?Tß%>²]©7²]©7È;<Ææ>éì>ãq=?Ý>¢Ú£>Ú-?õ³¸%°S9½.Y¾Í!:á:ë	?ªê%>+s©7+s©7È;<UpQ>á1>êå4?ó¹>ä=N(?[ùi8¢÷8ãq>Õ<ÛÒÑ;³í1?Ðý%>¥©7¥©7È;<né>Û;>E?c>>Ö9>ë	2?yn¹^¼8{¢¡¿öþ:ÖB:b]?&>©7©7È;<Ý?¤{	?Hóo?õ¼?Dp?Sô?ÿ«@9|eê9nR>6ÿ{;¦;·"c?G&>³©7³©7È;<´_#?F¶Ú>/:??¸>µÛ>¦x-?6×8#Þµ9×Ä=yü:<ÚÃ:%?_	&>É©7É©7È;<\#?ü×>»DA?Õ»?§HÅ>4-?Çk±8Ò{N9Ç÷[>ÊÍ9:©:+Â>7
&>Þ©7Þ©7È;<º´?Y¬É>M??Ü¨>»w>µ).?>¹¢8Þ¿äÄÛ9D»¬9BÛ"?Ä&>ô©7ô©7È;<´G?Lî>KV?íV?I
?¶A?ãfÁ9©¤9 l?Å:X+:gÑ>|&>~	ª7~	ª7È;<	Ä??4³>Y;Z?»1T?l?þäL?C79ì9y>P:²^.:@ÄZ?t+&>øª7øª7È;<YrÊ<øt<r&2?,R <mCõ;ÔV'?K8Ò¸9r¶=S:;#;!n8?~E&>q4ª7q4ª7È;<uNñ>Ã>%¨D?É×>:o>æ4?X¸Qº09s¾ê`:Ït:}?FS&>ëIª7ëIª7È;<EÈ%>ãþÒ=$I?õW?|Æ?[Â3?n=®=Ú£R?ì;m<×º<E¿A?¢W&>e_ª7e_ª7È;<XhÆ>ø7}>@H?È·>Ü>'3?q=¹Æ¡9Íí¿
9X9Û)ù>ôa&>Þtª7Þtª7È;<>eò>]V>uF?«[Ñ>Ü>)8?1õ¶^b9NûI¼ù®W;1;ìD?òe&>Xª7Xª7È;<oëö>,å>¨¼J?9?UrÇ>qü3?n°ï·+%¤9µè:½Ký$:ñíæ9ºæ6?Æp&>Ñª7Ñª7È;<D?íë>Ð U?ð¦?ÍU?hG?êj÷9Ò1ä9]È
?p~:u#4:ÀË4?H&>Kµª7Kµª7È;<gä³>$Mv>Òù:?ívV>óê >Ö*?òE¹u®ú8ß»I¿W0Ú8Ü¶i9~þn>gÖ&>ÄÊª7ÄÊª7È;<û>5ø!>Z??ÕH1?II?;o=,ý=ê
R?(G<£j</i?7&'>>àª7>àª7óýT<U5È>ÅÈ>©þ@?[+Á>{>Ã.?e?6¹±õ8èä=¿2QY:²^O:×#?è,'>·õª7·õª7óýT<ë?þ#¤>ÛI?ðôí>ª>¾£2?`8¹ªY9©ÙØ¾+:ß©$:½ZF?¼7'>1«71«7óýT<^-?'ì>.Ü;?ë©>ÿ+~>:*?=C)¹Õ£9,>¾´8"9¹	>rB'>« «7« «7óýT<2¾Æ>	Fh>U[?ÞÅÄ>×>±m??Æà¹Kö8D'¿; ;d?;ÜRV?¿Q'>$6«7$6«7óýT<³º?}f?Nq?Ùe?î?¹jZ?K®ê8Í]U9cÉ>¢5å:Ýº:½RI?o'>K«7K«7óýT<üÝ=F)=7ù;?î>rUµ>_(?!K³=Ýb[=T7Q?	®T9Ð9Ý>0q'>a«7a«7óýT<AC?1ûÐ>iø<?ÉÄµ>ô7>KÍ*?m
7Çn}9<?à8:dò9)AC?÷~'>v«7v«7óýT<·x?Í+¹>?CM?ëñü>ok­>y²:?ÐüZ¹Ir9ÅR¿(Ö:yÕ:Ì,?ï'>
«7
«7óýT<`){??·T?fz&?Í>&ÊO?lVÇ:F°:|Ã,?ØSÓ:,:ç8?'>¡«7¡«7óýT<ö>©W¦>îN=?©,?kFí>OI:?W¢¸RÂª8×ðò¾Ìã;ÄþÁ:ÊZP?z'>ý¶«7ý¶«7óýT<È?á.©>X&G? Ñ?39¶><ù4?ÿª¼8¶&9ºÛ>ÜB:|»g:É#?ªÕ'>wÌ«7wÌ«7óýT<,Ì?%öÐ>QA?êE¡>ñj>!º/?ÉÔ¸ªlU9Q<¾ãÁ¯:µJ:ÚH&?E×'>ñá«7ñá«7óýT<°uù>!¡>¾*F?&!?ñß>q8?NÝ7¸æ[9Ë=ÔÁ:<
a:2\?õ'>j÷«7j÷«7óýT<@áZ?í>åk?*?ÆmÛ>¥^F?Eþ
8!§E9àè·=Í):RýÁ9`?ï
(>ä¬7ä¬7óýT<´è>	>Mµ=?Pi>¡å_>ph/?ÄÕ*¹¹&Â8Aa¿dé®:½$:è\-?(>]"¬7]"¬7óýT<P=ùô=X-?aó(>wØ>u1?ÜîJ¹W:9é¡6¿¸Ð9Ü9Ðò>´:(>×7¬7×7¬7óýT<èÈ?ûSÍ>Áû@?ûÈÐ>Æ>U=?ªgÍ¸çæ8óYD¿Î3Ë:
:;Í0?¶?(>PM¬7PM¬7óýT<Íz'?ÌÑ>
M?ý?q­>¯JD?óß¹Ä¾|9¾*Ã:I|:û?ØU(>Êb¬7Êb¬7óýT<«Ø=>P>a=?³å>·!©>öÖ-?eð¸ù
9<ÓØ¾°Ó:ÀN:ö>s(>Cx¬7Cx¬7óýT<pÈ??«?/9«?¯X?iÜ¦?o3¿:õ/V:ºd?¤k;tÃ:z?t(>½¬7½¬7óýT<ê?|®>"iF?éçí>J«>êÇ1?ò¤~7¸d9îæû<^í2:©g:ñÓ ?4|(>7£¬77£¬7óýT<Q;@?Æàò>J?ê>hG¡>2:?¾Ç8¯p9tT>¯·:s:«Fw?÷(>°¸¬7°¸¬7óýT<Îâÿ>).§>¨êC?N¶?4ZÊ>_g=?]458æ´µ9éJ=íó9Í­9¥3?(>*Î¬7*Î¬7óýT<~ã>ª>°M?8P?ð?ÛÐ5?\ë8ã'9Îp³>6£;¨É<;eQ]?u(>£ã¬7£ã¬7óýT<ò6?.mÇ>ãÓ@?R¡>p>,?(Çµ}!9¼Û»÷;ÝÖÜ:7?¸(>ù¬7ù¬7óýT< ï>ÖÅ>ZH?Iv?Ô?ÒI?æf»<hû`<!=U?AÐ7:*Ë9:Eý>Æ(>­7­7óýT</T°>od>QîE?h ?Ú>ÞL<?ýÜ¤<¯òN<©ðK?n³¹;9b;ò$R?©)>$­7$­7óýT<1Si?³v?øà>?~ëñ> °>Ñ/?C)8oi9 m¹=	¦¿:><|:MB?`0)>9­79­7óýT<Ð>¥:>¿ãI?Cä>X] >µ16?8º9GI>aNg:
::ý?ö=)>O­7O­7óýT<Öh?òª>8ÌA?£¦>Rev>y,?¹ØÒ¸-º9¡2¹¾ðs::hb?9a)>}d­7}d­7óýT<ºí§>pÏd>:â;?.ØÓ>_>´§/?I>7ks9È<P:[ë9Qê?~i)>öy­7öy­7óýT<<X@?7?`Î>?ý(È>l$>Ô>4?´_¸Ë%90îâ½>Êÿ:?¯:½Ó:?àv)>p­7p­7óýT<©W>ó>YC?9ÌÃ>ëè>È&.?Oð<èß<2U?Æo<@5<C?wy)>é¤­7é¤­7óýT<(»J?è?}ÁG?å¡×>ñ5>pÆ<?q¹Ê_O9ÔÄ¾WÑ:¶4=:M-?º)>cº­7cº­7óýT<ï?O>~px?ÿ9C?ÉZä>ÜZ?t=Bí?=ZK?Ç;ï0:+t?	)>ÜÏ­7ÜÏ­7óýT<°s>^?)>_L8?:µ>i>*+?
S¹ü9éî¾þ¹9è§@9v?¥)>Vå­7Vå­7óýT<P?9¼>%øR?Ås?Ý?LI?q&¹×·Q9Ë.±¾ôÄ:ó
\:1!d?¯)>Ðú­7Ðú­7óýT<ù¸û>Æh¢>dF?ð?VÏ>;?Ã6û7ì9Zá]=u,:± :¡c
?Á¾)>I®7I®7óýT<ç?[?»f?¥A?ý>tÖ±>®6?Úõõ¸}9½g^¾ßÛ°:íd:aÆE?	*>Ã%®7Ã%®7óýT<{µï>ß¾¡>²=?þ>rV>>-?K89Vmn=eÅÄ:m:	T?*><;®7<;®7óýT<©ú'>ø>¼=Mpd?=u
?××·>2Í@?'p7=¯Õ<¾Ã[?Ð<-ï4<+ðT?¸/*>¶P®7¶P®7óýT<ÏM?CËî>ì£\?xiM?¸§?,ÊJ?°of¸T9¾y/a:èI:ÅZ?á<*>/f®7/f®7óýT<@?³[?­>?§3Ü>Ù¯>Ú¾2?¹çR<9Ø+´¾C:°a:Ò.?½N*>©{®7©{®7óýT<c×)?)zÚ>ØG?RF?ì±>±.@?·cµ8k:9xy>ÿi:Ý:à0?âU*>"®7"®7óýT<ºçí>î/>dÂJ?>ûxd>ïµ1?fìÌ7"=9fôA=~Óÿ:js­:/Ê<?Ýq*>¦®7¦®7óýT<ú?oÁ½>KVJ?$ñ$?]ðâ>\:?Ô¥ý8+9FÆc>HÑ:Q
:	k?ä*>¼®7¼®7óýT<ØÌû>z¬>3Þ:?§l>¹Ë\>î,?]Â¸-9¥Þ.¾ûâ8X¹l9wu>}¹*>Ñ®7Ñ®7óýT<­?û>Cy¢?ÛeP?Ê»>/¤?Ýè¶7ÿ3Y9¼W=Õõ;ýÖk:«?»*>	ç®7	ç®7óýT<l?òÆ>yü;?î·>!_>Qb+?P8;59uU>ef©9>9Å)?ÝÞ*>ü®7ü®7óýT<ë8?×ÌÅ>G?	Ï?`>Ì>`Å;?-2¸b<9°
¾Ã:jÛU:Â?ºü*>ü¯7ü¯7óýT<ÔÌû>uý>Ì;f?~íï>ö¡>©=?Ü¢o¸^ë~9è¦ð½&Þ9kÉô9#Sè>é?+>u'¯7u'¯7óýT< ?`U¼>.H?STÒ>6>0Õ2?Ø¹ñÅÆ8¬ô.¿oÒ:HN :ð´U?¥E+>ï<¯7ï<¯7óýT<xV&?.×>©÷E?ÎÍÁ>²Ç>®÷.?DtV¸ÓGR9_¾$I:ãOu:J#?L+>hR¯7hR¯7óýT<?VÛÎ>ýéD?=4?<
ý>ó·6?Éøú8¼»9Z9+>É:Ò:1H?sN+>âg¯7âg¯7óýT<P>êÖ.>K?k>JøL>`ñB?KW@=éÔ<Dg?üÞ<¼É;íW?_S+>\}¯7\}¯7óýT<Í»Ó?ØF?ÂK?B?´?dñ?ÕË9=Î°9ë?8£;2| : e?§c+>Õ¯7Õ¯7óýT<Î¿?æ¤®>×ç_?ú?y9?èU?<9k¯â9lì«>Åj<;·¸É:o?f+>O¨¯7O¨¯7óýT<|"å> o>ê=?ÜûÆ>sÞ>`k-?+¢l7{92Ð<òÿ!:Ú&:-?¥¹+>È½¯7È½¯7óýT<ÿ·à>æ>ø,A?Y?=b?Û??ÝÎ®8ÚÂ9ÁÔ
>X¾|:îÿ2:«»4?á+>BÓ¯7BÓ¯7óýT<æA>X4>igQ?n?IÓ³>9?¿¸i<9ýP1¾Ú(<þÏ;¤hO?oã+>»è¯7»è¯7óýT<
>È?>ÅªC? ÜD?Ô?hI<?ö=Ø¹<?ÒT?³Î;Xm;N?,>5þ¯75þ¯7óýT<¥b?Ñâ>G»?fä"?+Ä>+T?^ä6n796ù<4[\:þm:íí>É!,>®°7®°7óýT<nåû>×«>Âä;?à,Ï>ú>P5-?1·3ÎÉ8é÷°½5L&:¥ÊD:ÚTØ>ÕY,>()°7()°7óýT<Ø>ð>ð¦9?»?lfË>¥,?í¶8°«y9Å;>4H:';9qì_?¿b,>¢>°7¢>°7óýT<Ë?²®>ßA?nÇ>9>&1?çã876îO9¢ã<>9uÆ9Ü±>²e,>T°7T°7óýT<ËÕ(?ðÚ>ljE?j/?þ>¡L0?Lù·99=Üx½bD:c°0:ÄD?a,>i°7i°7óýT<)xA?àöú>ôYE?À)?s8è>ü!;?Ñ9~E¨9?Ú«Ú:N:gJ?¯,>°7°7óýT<Ä?Iü>ó?iÃr?²x?­j?	Õ9B+o9.?kÂó:ý:pe?K¶,>°7°7óýT<r;?bö>]>B?S$?x\à>C;?_Qb9è½9
Ð>~7Y;&;°ê&?¤¾,>ª°7ª°7óýT<Æî>1Ü>R.@?ÿ1×>a>"8?`XS6ÞX95¾;®%:mÔ9G?Ìè,>{¿°7{¿°7óýT<¿£>È^>§Ë<?×>nCb>2?½H¸X~9´îÁ½cy:³ÄU:ãS?Øð,>ôÔ°7ôÔ°7óýT<)F>iO>J
F?ð>3Pª>)p4?õ¦+<)á;:C?D!9g9Ý¬²>%õ,>nê°7nê°7óýT<gT±>k>N A?$>fF>I*.?^øö8Þ9×YÔ>çÏ¦9	Ó¾9TÉß>K->èÿ°7èÿ°7óýT<(µ?£Ú³>äï×?ÆY?àÞ>{$z?Âï«9c±B9ïb?p;Wp;ÆA?->a±7a±7óýT<êx?î?äw?ôS?ÞÖÞ>s?VT9EB9Hç?L¶0;í"Í:"\?9->Û*±7Û*±7óýT<Ü@?æú>D?6>ò4\>9?Í£8#a9/9>OÔ:¤l:È~p?9V->T@±7T@±7óýT<¥??Ñÿ>2È??È>´+>98?
9Ý¡\9ùú¬>-á:"Ñ9LG ?1->ÎU±7ÎU±7óýT<ÓðÏ>?">[C;?	²û>U²>Bi4?CÙ8Ï«9^eÍ=¹:4±:hÉ-?Â->Gk±7Gk±7óýT<hû=¶ë<Q,?1þ<ë³Í<y,?×¸BÄ8Ã¿PÀU:¢E:lp
?ìº->Á±7Á±7óýT<ú>Ò<>Á±F? Ï¾?Ï~? ³??/®O=ÿõ<0 X?Ì¬è9^|9v N?9Á->;±7;±7óýT<Ë=7Ç¿<üì+?¥;;Ö:
;Â-?e+¹eè¯8ªny¿Æ
8éø9²Nd=üÆ->´«±7´«±7óýT<B(R?I¢?LI?¨?$-?³=?9óo¡9WÝ>åØ:ëÛ:µÒ9?òî->.Á±7.Á±7óýT<X6p>%>ßD:?¶iÓ>1Õ>«N)?/1Å·¼:G9Õa}½qAä9Å³Ã9®J?ß.>§Ö±7§Ö±7óýT<q|=ÔÙÛ<7ã3?÷Ë<æÄÒ;¸o?C	À¸zª8û¿ødí83ïÇ8xû?..>!ì±7!ì±7óýT<g}
?q%¼>k@?]å?°»>\þ7?Ô¨/8UÖ8;=>2ó9ÆË9<û?y.>²7²7óýT<+?>Ð>ÁqB?Ugë>¿K£>8?¢ÔÈ¸9G9h¾EV:öÉN:³?F9.>²7²7óýT<Ìª?È±>ð/O?Ñ]$?Pß>S<?aê8Ý9ÒÊ>Û 9zKª9J)×>bK.>,²7,²7óýT<ÊV9?í¦î>ÃÏF?o0?bÒ>x.?Ë;~9Fg¤9vðÅ>þ¥²:FL«:~?¦u.>B²7B²7óýT<ªÄ>rÉx>÷OJ?ÙØ½>}¤>!F/?¡¶=9çq/¼M:¤:q,?É.>W²7W²7óýT<t?ð?ç*l?ÚJ7?ÓÑ> _?ñÊ49¯¯9Ô³>tÏ=;\;óÊ:?;.>úl²7úl²7óýT<Kë£=´#=9+?9<tO;Öbå?e ·À	9Ù½u~ú9®h´9®¹1?.>t²7t²7óýT<¤Z7?v!>\?¤Û>?=	¬>	?¾Òy9ÙÝ9¢¦>(Ä·:r@:ðt?.>í²7í²7óýT<ûì·>Ws>ÝÂA?î>8=> $.?Ø¹3ù?9ßÐ«¾Æv:P:,Et?Õ¨.>g­²7g­²7óýT<XøÄ<ä<§)?p­¿<+<<¼?÷Æ¹¦û9¾Z=9å)9mO?®.>àÂ²7àÂ²7óýT<À$?¬Ö>.D?í>âÞ¢>²G:?O07|Àh9ÞëÁ<¡ú9|$Ì9æÐ?`Ì.>ZØ²7ZØ²7óýT<vï>éÞ>sjO?Îz?öæ´>ÌF?t7ð°S9=L´<aC:C9:w¿?à.>Óí²7Óí²7óýT<f?dË>¤??@¬>¢z>åC0?Äë8i"+9ç;ì=LG9{ò:6>Íþ.>M³7M³7óýT<QÒ>=ô>¢#@?ÊN>!·U>\Ù2?
é.8Ò
}9Tò°=¢ë9Ô¸9çCÎ>Gÿ.>Ç³7Ç³7óýT<2?ø´>è3<?{®>I>d&.?¤1Ò8p(9Íº>Æ:¿W: E?-/>@.³7@.³7óýT<Dc^> Ð>G:?X2?ø?êp+?
<°Î;·J[?Ø¢N<rP<æG?Ì2/>ºC³7ºC³7óýT<8<?|ùÞ>VqX?ª?¶Ç>¨G?'E/9ZUe9{¦Ã>É.:`¥:j%?C/>3Y³73Y³7óýT<:M`=¤!=jÃ1?mëÕ;bU­;£ø?j}¹78i¾0Àhi9?®9NÖÕ>ÆR/>­n³7­n³7óýT<ýå>4>î9?Gb?;µ?:?à|:Àò#:0ÀD?î,;(V;ã!?h/>&³7&³7óýT<HòP?¤×?cÛJ?M§?ljÖ>É5?0½80ÛA9<>©R:°[î9-2b?q/> ³7 ³7óýT<Ö|?ÄÚí>Á?£[?Ö>m?Ì×9M9³c>h:â:m·H:èD?¦/>¯³7¯³7óýT<P&?~hª>HC?¤?K?`
?è8?ÃWW¸U>9¨¾öÏ</:2<hàR?Éâ/>Ä³7Ä³7óýT<ôÃ?Þ±>¦(I?¿>
>2>?Ta9jª9¯´Ã>ÄD%:ºÇ(:}¬ú>Íø/>
Ú³7
Ú³7óýT<Ø°<¹<~.?á=luã<LÐ)?(~K8ÀÐ94Á=ö<L
Î;Í;?	0>ï³7ï³7óýT<27÷>äÄ¤>R@?­O¹>[>æ0?«·$QÂ8`õ»½å#:/,:
­?0>´7´7óýT<_(7?Á¾Þ>R?Kk{?Ä%?EÉL?¶Õ8Ô±&9ú£>uaA;¦è:½àT?0>y´7y´7óýT<ª(d>¬`>«Q?Þ?g.»>âs8?Ùà<&(<¬O?Ó©®;þU;ØòP?x!0>ó/´7ó/´7óýT<HÞ&=9ì<+ü4?ã7¥=@Æz==©(?+~?9Yú9ÓG¡>È_W;³d;C	;?k$0>lE´7lE´7óýT<Á¯N?,ô>Y²X?Kç>2>aE?z7ivO9Á=%õK9ÎN²9¶i>ÛN0>æZ´7æZ´7óýT<ü?ÄùÒ>F=?g>^Óh>Ò-?å¢8mK97Û>
j:Ñ*:À/?uk0>_p´7_p´7óýT<v?<ø7?L?é?Ù½>1#<?59¯<9ì}ö>üD:®Óø9ì^?~l0>Ù´7Ù´7óýT<3È¤>1[>ñ@?°ö®>|×x>'ÿ3?SþÓ8['9j©9>Èw;î	Ô:b(?kq0>S´7S´7óýT<éê0?dèØ>xÍP?»?yu1?Tµ9?9ð8&
?ÖÖ:ðo:òÿ?x0>Ì°´7Ì°´7óýT<#&?õåÌ>ZO?%Ê#?Ñä>x?7?@9].9ÿ
?l:;.@;Í0?W¯0>FÆ´7FÆ´7óýT<Chj?Úí?ã©A?iÜ?é3?PE?)91ÿ9ÍÌ?¢6É;\E;¼;?`´0>¿Û´7¿Û´7óýT<#?U®¦>+vH?a×>½Y>âÕ3?Óø_99ÛËÕ>43«:qøW:tîJ?<Í0>9ñ´79ñ´7óýT<ßwI?Íéè>&p]?}ä?üâ?ÙÐn?d/*9RX9½%¢>Q:@ÚÅ9Ù¢4?T1>²µ7²µ7óýT<&²æ>aÒ>B?qÇ>>5>X#1?L¹8´6d9r2*>q=°:V#f:D?a1>,µ7,µ7óýT<åÚø>«»>RÜM?ä?©tÜ>ô8?nÒZ9JÀx9Þ2á>ík:2:Q)?Ü61>¦1µ7¦1µ7óýT<k¹ü>â¾¥>º+C?wí¼>tØ>)V3?©R
9d*8^-t?Ï÷Ç9dD°9û5?T1>Gµ7Gµ7óýT<+k
?à³> ÿD?F?Æ²È>(Á6?´À8{Ñz9I¯D>ø9íß9Õ^?¶\1>\µ7\µ7óýT<­þ>AV¢>7ÏH?Ðpu?ñk ?"ÖC?«f9³¼9~Ü>V :FY:I=?n1>rµ7rµ7óýT<§»<Äí<ü$.?Ó¶<!4Ø;\ç.?6î8ç
9Çw>eWá¸ & 9´¾Ñn1>µ7µ7óýT<]×?E+­>^ÜE?jÁÃ>i¿>³L3? Õã8éð85èò>è9³~9·Ü>Ö¨1>µ7µ7óýT<!+%>]Á=\«Z?!,?Óâ>ûÜB?×Þ<BD<Ü¦W?/":}»9¨ù=?ò³1>²µ7²µ7óýT<£=?8ä?PS<?0·>m>¨m.?^º+8Ji9°q¼=³&:ï3Ü9uÌA?¥½1>øÇµ7øÇµ7óýT<v¿>+¼r>ìI?M=¤>®k>u2?@m·\'²9µuª¼;Üù:,^»:±*?BÉ1>rÝµ7rÝµ7óýT<
E?¼ÐÈ>cC?ý? ªÖ>4?!7m}89%S=¤¥¿:~«p:ÁÚK?dß1>ìòµ7ìòµ7óýT<CçK==X1?=j-<¨
<sY?oK¹¯ç8ÚÙ¢¿Oã¬:4*:V!?¯à1>e¶7e¶7óýT<Ê÷>q§§>Ú.=?Ý¯>Ï,>£n0?ö4¹$DÐ8`]¿û{9+ØR9¿í&?92>ß¶7ß¶7óýT<ê»>O>Á=?áó>øF>¤6?x÷å·¼;892Æ½q§Ï96W¦9wÊ?"2>X3¶7X3¶7óýT<r`=~®!=`Ì1?=VJ=¼j+?9w9Ø>Y&;ù:Ôó*?&-2>ÒH¶7ÒH¶7óýT<éãð>>(E?F9ã>¿>ß`7?èh®¸&9Ñk¾î:Äq¡:L%=?<K2>K^¶7K^¶7óýT<xÍ>ãT>³ÞG?>þ>o¸>Ö0?zû¸mé·9,/¾ÓÙô9rÍ9êÔ?´Q2>Ås¶7Ås¶7óýT<yÔ?E×Ó>óº>?¡<¬>õþ{><ù.?¬¹Éä9©¾òò:²èx:á
?2S2>>¶7>¶7óýT<wàB?Jþ>»/D?÷Êê>m¢>%9?Í®n¸Âª9þ¢³½N9:]ó9Ô}'?¡[2>¸¶7¸¶7óýT<·ÅM>n>îC?ògý>v¹>Ää.?N87³9´=üþ+:ÉT:kë(?#w2>2´¶72´¶7óýT<ÀR\?¡4
?Æ
L?äÚ7?"÷>4s>?3(C9ts93Í>çÉè:JÁ:á<?Ý2>«É¶7«É¶7ø1f<õ®	?aÈ¶>ÔÕ@?ë§é>¦>3?
 Á9õPì96Ñ>ûö:	ï@:øJÌ>u2>%ß¶7%ß¶7ø1f<7dñ>¢>
>?<ó¨>È
>4H&?þh¸åÅ¦8Fu²¾7<9`ðð9ûG>2>ô¶7ô¶7ø1f<É?õÁ>DF?ÒÙ>»>Dº:?M]8àà9îÕÙ=	Ì9ëóç9³á>®º2>
·7
·7ø1f<ý?W³>P??5B¹>>ÄT6?XL8å©p9²]Ù=Aà9!9Ø±?×Ù2>·7·7ø1f<Õî?·Ä>	SH?Çæ>à>Ôí9?UÖ¸f9^7¾j:}¨:ÔR?oÚ2>5·75·7ø1f<<?§²> H?Öìð>]Ù§>!º7?ª¨7¹9È®=4¯':êÍ·9ai?å63>J·7J·7ø1f<}¦ì>^J>òO?åMÎ>|Ñ>J5?


¹ðÕ:9+DÁ¾þë9@S:mÓ>ÚW3>þ_·7þ_·7ø1f<r?H÷Å>ûK?¬p?Ð¨Ô>.¶8?(8	9ßÏ9qý(>ä;#\;õB?µY3>xu·7xu·7ø1f<É¸þ>Çû£>ÈÓF?ñs&?ðð>-1?ª§-¸Æ´9¢|¾5X:©fp:pK#?¦]3>ñ·7ñ·7ø1f<è@?L
Ã>M?Ê(?$3æ>}µ;?>~%¸ãf9±½ÿ9Q695V?ëc3>k ·7k ·7ø1f<ZRÝ>W>êB?æ­>¼Yu>nr5? Uã¸WË÷8×Üê¾L0:ô:2á?n3>äµ·7äµ·7ø1f<ÁÊ->,Åâ=p1D?w²ù>F¸>³-?Òµ<Oi<iF?P®<[Ä;ÚF?3>^Ë·7^Ë·7ø1f<×Û< £<,?Né<Y¯<O*?~¦7¡9/ññ<ûp½9á9#ß"?ñ3>×à·7×à·7ø1f<²Ò?µAÅ>$A?ó4ø>yO°>;24?`"7tê:9ÂóÝ<øP­:£º:+?¨3>Qö·7Qö·7ø1f<^Oj?£>ÌÐ?{Ë?iñ?§j«?ç9:ó9ì>ñ.i:'i/:X(*?â3>Ê¸7Ê¸7ø1f<%i?«¨>Á°Ï?"âÈ?þñ?Ð9©?ä:Gn9#W?"fn:ê­4:ä(?I3>D!¸7D!¸7ø1f<AØ}>>=$>ÕE?44?lùî>VA?2îÔ·àÊ9è¾4½Þó<;å;eÅ8?O3>¾6¸7¾6¸7ø1f<åÁö>õ£>£@?·	0?¼ø>5 5?ÁÂ·ò9ß!½Ì:ÛX:2.?' 3>7L¸77L¸7ø1f<RÛP?Y­?õÁO?ÜËM?1Ø?vßJ?uç°9TS9LV?hà;:K@:$ú>ß¡3>±a¸7±a¸7ø1f<±(?_>¢&?:Å?ës?@??R<è«;¬T]?G:"tB:ÏÃL?5¢3>*w¸7*w¸7ø1f<¥z?`>4?Q1D?CIÐ>×"q?ìT
=¨<R?,?:¾é9»ýQ?Óö3>¤¸7¤¸7ø1f<IÃç>JÈ>©??ÀÃ>o>ü/,?öjW89ÅU->o(»:TÞ:z¿?÷3>¢¸7¢¸7ø1f<¦?Ë¯>¹B>?Òù±>Í>!-?|	¸`f}9ck½Í9Ç®9?Ò4>·¸7·¸7ø1f<v~=Ã0=ûp8?¨@`>		)>	Ð)?F«þ9õâ9»è?XÅ:ZÒ90ü-?²	4>Í¸7Í¸7ø1f<?ôÊ>ÏB?/®¼>|z>ãC2?2«¹b2-8ì¿ø:Ëë1:Ýj`?4>â¸7â¸7ø1f<9º©>W¢n>.6?Éÿ>AO>Ie/?¹=¸Þ=9ºd¾Äc:°-Z:
?(-4>ø¸7ø¸7ø1f<Z¾ÿ>8"¦>
E?àZ>íùU>5?8é7¹1ªJ9Oè¾78¥¬z9é'>^g4>}
¹7}
¹7ø1f<%Àw?ð¬û>ñ|?.}v?²û
?¬6^?x¶wz9ñ»Z%:7íà9åp/?­4>÷"¹7÷"¹7ø1f<â1.?ö¸ê>Mü=?(£?3Ì>êd0?|çÇ¸í´8·?"¿ ¹9ëó 9¢9?ÂÍ4>p8¹7p8¹7ø1f<lW/?ürÊ>Ò¸]?q?t)?åA?wÉ9
9:??B°:bI:ª`?ö4>êM¹7êM¹7ø1f<¿ß>EË>ÞI?i?>Æ>¼[>?"+I7Ä®9¯c¼<]9Ü´9;ªW>I?5>cc¹7cc¹7ø1f<ÑÇ=XZ=´Gj?É>(D>yba?N°T::·=?ã%6;ÇÿÏ:ß.`?ea5>Ýx¹7Ýx¹7ø1f<Áiü>¥	¦>oB?Z¹£>¾Úl>Põ0?ÔØ·948F½Ù_:~":·0?m5>W¹7W¹7ø1f<¿=np=ûK?føp>	'>§8?Q*;ûáÎ:2ÁR?¨à1:= :rJ?Ív5>Ð£¹7Ð£¹7ø1f<?.×Ñ>×ë>?{1Ç>ê6>a.?âZ94ýõ8Äðb?°~\:H³:Wp6?g5>J¹¹7J¹¹7ø1f<YÖJ?.Ö>²pr?ÝÄ?L¹>ò3W?ð½@8Vt9L}·=i b;;A__?65>ÃÎ¹7ÃÎ¹7ø1f<¶ù?²_½>GA?§¬»>¼ª>r6?úw»8¤çÑ8£ä>³R9àÌC94¬	?x5>=ä¹7=ä¹7ø1f<
µ\?ðqç>vt?ñ	?Z?>ë?mg/¹9 ä¾íÚ;¼2Þ:¦B1?5>¶ù¹7¶ù¹7ø1f<36ü>Çc >qGI??zÿ×>ì_;?²¨ø¸9¯9¤5¾&­:Ö½}:/?©5>0º70º7ø1f<Öùö>Ì;>¤h?ÌÜ>ú8>ø|B?¨Ó¸¡9¯'¾Å$¦9â9´%?©5>©$º7©$º7ø1f<ªkñ>>1C?½>'g`>)=3?'¹~ö"9½¿V;6;Ô:W5?±5>#:º7#:º7ø1f<ß?¶>aG9?6Þ©>¡¾y>i.?`cß¸s9dÑ¾º39Ä(9îÃ¬>ÜÆ5>Oº7Oº7ø1f<:ÃP??IK?S??`<?IÌF¸}Óµ9ò½+ÁÖ9&}Ö9(?*Û5>eº7eº7ø1f<!?gãÒ>¨C?3I???L3?õ
ª·p°9z$½¸ãÈ:N¬¢:?Óì5>zº7zº7ø1f<atp?ÿÈ?T?êý?ßB>×{a?Pr;¹æ~F9ù¿ñ¾ô:¼e9½?oó5>	º7	º7ø1f<k?zn­>Ý@?ñÝ>wÂ>hw1?²÷·s?:9C;ª½\ì:ç:¥ì`?®õ5>¥º7¥º7ø1f<CÙ>sÁ>	@?´#q?þq$?a²;?r!=F_¼<ïZ?v£;-u¯:(TZ?º-6>üºº7üºº7ø1f<oûÈ>Ét>40R?>Õ]>F7?ú9âL9B§¨>¿Ò¤9ÃCÄ9.ýÖ>:26>vÐº7vÐº7ø1f<vÃ? Î?êÔ?­i?ÍI???:Êy9f3È9´>¥PÁ:ÄD:W^|?¹C6>ïåº7ïåº7ø1f<Pêº>Äap>?G?¢{=?Õu?Úè9?Hè9Ö9`O>mØ:Là¤:C½'?_K6>iûº7iûº7ø1f<ÄW÷>p¢>¨ki?C?Æ£?¿«<?`+À¸µ]9®<¾Ü9úNî9Íîì>ìZ6>ã»7ã»7ø1f<åK3?tcé>×ªD?6Í>S>Mk1?`[¹TT]9·¾RÇw;·Ö#;A?-b6>\&»7\&»7ø1f<.È	?P÷·>d»??Kü>¦7F>¶à'?@r¹O9¦H¾Á·Y:ßa::?8ç6>Ö;»7Ö;»7ø1f<ü>©>^>?ÇÑ>ö>M1?¹új9÷¾aä©:Ìë:?©í6>OQ»7OQ»7ø1f<%b?Í#Ñ>øÞA?9Ë>8>Ù±0?8Ã"¹;×ù8nÆ&¿àT:Ö:Ìå>£&7>Éf»7Éf»7ø1f<è>/Ö>ÿ>?Hâ£>q>®.?I8ÔÕ¼9 V³=¯A!:Ñ=:ÖzÙ>?7>B|»7B|»7ø1f<¯Ö?c¡>æO?â>Lÿ>È>?ÝC8>BA9<>«V;R^¯:H>Q?QL7>¼»7¼»7ø1f<¬*¦=j^=¸*??É=>°-¼=X9?Fbh9p:G·^>²pG:ùâ9=ò`?ÁR7>5§»75§»7ø1f<J°?£Í¬>n¥>?5u? *?Í8?k®¸h%9²Ý¾ó´Á9åÊ9è(?T7>¯¼»7¯¼»7ø1f<ç[
?øÁ>Yf;?¹,¼>Ô>¦~-?q´?¸oö8úG¾_£:Ô¸:O£?É[7>)Ò»7)Ò»7ø1f<ÙNÃ>Mª~>çTD?ç>§¥>P2?T¸w9=îÈ½ÿÚ°:r:£)?Ì7>¢ç»7¢ç»7ø1f<j½?%k)?-?lÉ?ëC?GÚ?Üà¸9zÛ9X¤×>Qv;i®:§³Y?ò7>ý»7ý»7ø1f<?l²><>?nûë>¸¢>¡9?Mvl9¹|a9â:?"óÄ:ª:Êþ"?r7>¼7¼7ø1f<ëËJ=ù=Bâ/?-(=Ð¹ý<¯)?¡¾.8®B9aÛ>ÑÌ;3'V;k3?Ó7>(¼7(¼7ø1f<uU?´RÙ>/r{?bÂ?iÖ>Ö¤r?qÛ$98Û9º¬>1C1:i9o? ×7>=¼7=¼7ø1f<â´?Ì¼>vo=?v>~Q>î0?·h7^å9WÛN= ¾·*Î.9½âò7>S¼7S¼7ø1f<BiÅ>y>J?Á?±ÁÄ>Ò-?î29´Y9¼½ª>ÍðÓ:
¸:¦gL?¾÷7>|h¼7|h¼7ø1f<íMÈ>ë\>/-C?NL-?7÷ô>ª5?7cÈ8Íø9µª4>¯º9ð³9IS?æ8>õ}¼7õ}¼7ø1f<D:?è+÷>¢¶@?i>ýU>¿3?úâ@9ê9pX?©N§:àH:âV?ü8>o¼7o¼7ø1f<Ë§û>Ý¨>k
??ÔmÖ>¦°>n1?[mõ4`79Z§á:~:îO:zú?-68>è¨¼7è¨¼7ø1f<
æÜ>Z>sT?>ôB> H?ðë6è95øú;ÏO:Vâû9fÀ?÷=8>b¾¼7b¾¼7ø1f<
Î£>.9\>{j>?jñy? 1?Ï¿4?îÙ!¸ç¤9B{½KÐ:W#Q:·æ?·T8>ÛÓ¼7ÛÓ¼7ø1f<¶»?jÊ>äÎ??)?NÍ>eÉ4?¹J9
£¹919>¤S):%ò9é3?¤U8>Ué¼7Ué¼7ø1f<K¾	?þq¦>ìÚS?V³§>ä}`>è<??QÄ19ÐÅ9û>µ£9ñù9ÿ¬§>_h8>Îþ¼7Îþ¼7ø1f<*§}>ý>$P?ÐE?dÅ?ç<?³Ê·A9<)¼´
<
»;öA?Ö­8>H½7H½7ø1f<é?;Âª>UÍC?Ýe5?#ê>'VF?DEÈ7Çü³9²l=ÿ¬°:_ËI:P"`?½8>Â)½7Â)½7ø1f<jQI?y>nx¡?h@Õ­Ì?×&?¶¤9¤á9g?Ï×';-?:ô?¾8>;?½7;?½7ø1f<éi?,¬>hèA?û>-O>íñ1?½×°¸~	9%¥¾§:cJQ:r	!?Åõ8>µT½7µT½7ø1f<¸ëu=Ð§0=02?/?[<%.<°&!?9¹ZS9?Á¾åÓó:=ÖÀ:¬Ø!?9>.j½7.j½7ø1f<|õî>×>*®D?÷òÝ>>Ë >½®0?y89¬Ñï=9w9{r?9>¨½7¨½7ø1f<Äè>%>õ±N?=ÎÐ>	f><±;?õHf9b9¤f?â#:ÄV:¸R?¢E9>!½7!½7ø1f<}êÐ>¶8>²@?æñ>»«>M4?"Z7#9	¡=CÃÂ:|e:±u+?Of9>ª½7ª½7ø1f<¦<"?L{À>MÆW?þß?±ìÃ>ÀG?¹¦¬8D7o9×Ã8>uÅ;©°¢:c¤U?t9>À½7À½7ø1f<s
?Ñó£>¸-X?[jð>ø>y+I?n½8Ô<¢9v>°Q:4Ø
:²8=?9>Õ½7Õ½7ø1f<ÇõÝ>Aº>£TK?Y?«>Õ@?>{9©j{9Óÿ>r`[;r;ÁïG?9>ë½7ë½7ø1f<]³í>{2£>bo:?ç»>$>ð|,?æa9x´Ï9->{ä:qÄ#:ðÜR?N9>¾7¾7ø1f<è¾?s!$?B{t?<3Ü?uu?Qe?iÇ75YR9°r=éÑ:Æ>:e?¡9>û¾7û¾7ø1f<ÿi>eD
>µT?Q?e=?>½M?I=U=÷<è\?+;«± ;Ì5j?R´9>t+¾7t+¾7ø1f<Ê$>P>g,B?Ãr>1>/?ö68ÿ8þ07>ÁûÞ9ß¤:8w½>ì:>î@¾7î@¾7ø1f<½	?ë&©>AuP?Âª?ß½>vZ@?4?ñ6o49%@È<p`í9ÆX¯9ßG-?®,:>gV¾7gV¾7ø1f<¬K#?ÅÇ>OBQ?.?ú1ì>=;=?NÈ¸bÆ~9Ö½dÿÉ:Ëý :] ?Î6:>ák¾7ák¾7ø1f<ö­?Rt¾>¹xB?,ê>D¨>ýÉ1?}úï7è¦9¿è8=òýA:½:;Ô%?Y:>Z¾7Z¾7ø1f<²Â!?øXÀ>JW?P?ÂZ>BU?¾1%¹nÐé8xÞ4¿þø:¨:=?\]:>Ô¾7Ô¾7ø1f<x*ÿ>¨³¨>wA?æ >÷Òk>¦µ-?À¦¸°á8.ª¿aJ9ñ[9QÁë>Æc:>N¬¾7N¬¾7ø1f<üP"?]ûÊ>x¶L?>.?Së>!=?l¾792Ñ3=,DX:?J(:}$?ûm:>ÇÁ¾7ÇÁ¾7ø1f<â|
?ì¼>H¹??×¤ã>1­§>Ç-?0Ò¸Ux÷8:[Ù¾i½:+ö9\?ß:>A×¾7A×¾7ø1f<ÜÓ>Æi>s;?¿>iK>è{3?.aê¸èµï7Nú¿mXd:ë:	_L?9¯:>ºì¾7ºì¾7ø1f<Æk>!oO>	GB?åIØ>¢>È*?·;¸X9Ìû¨¼:²d:ªç!?¹:>4¿74¿7ø1f<Â~à>!À>Ï·J?Å×F?×ÿ?<?Ce7þ°¢9`´<]Ç:{c:XK`?GÁ:>­¿7­¿7ø1f<m'ó>Ê¢>v}??/õ¯>Y>.?ú{^¹1+9ÇÚ¾ôw3:Ì:5¦?ÂÑ:>'-¿7'-¿7ø1f<^Þ>Ø>äPC?æ?ø³Æ>Y8?Âlù·{9Êe½¯¬:bÚg:©«>?ÓÛ:> B¿7 B¿7ø1f<nÀ>Ä×>C??KH{>'5>1?D»¸]958¾Îè8H¨¨9	¯0>«;>X¿7X¿7ø1f<
ã>¿Ì>xY9?'?_É>ÁA7?)99z>Àº:La":­O?³,;>m¿7m¿7ø1f<*u?Å>Ë=?ö8·>«v>$H>?¾¤L9M¥ 9£>Ï:´T:?ÂS;>
¿7
¿7ø1f<Eí>ð>´5I?ddà>;ë >}2?B½·2Ío9ÄI½";X-ç:ö?:l;>¿7¿7ø1f<É&?SGØ>ÒD?¢/À>K">>?î!7¨;9µ¹<?$91ÈK9V
0?{;>®¿7®¿7ø1f<;D?ÇÜ?4ð??KÙ>JÆ>÷x8?º8á·9Jzõ=hù9Lõê9*®?U;>zÃ¿7zÃ¿7ø1f<Êç>·o>§ºw?&(½?7?Jâ?Põ93ó9c-?;t:èn?Ä¼;>óØ¿7óØ¿7ø1f< 0ì>¾ª>$6B?Û¢>h²t>ë`*?°Þ~¸<8©9vÉÀ½ :Ïl:«P?õÉ;>mî¿7mî¿7ø1f<tsþ>éÊ>çQ?HJN???ú7?8 ¸¬Ä9Ø¾êt(:2:Q;ò>¬Û;>çÀ7çÀ7ø1f<GZ.?|fä>×kC?ºú¦>¦m>1ø3?´?F¹ªî.9¿;ç[E;\¿&?uð;>`À7`À7ø1f<{m?ö{é>*®?F¶?e^?ök?FRä:£:Y°2?z_: :ü©2?­ò;>Ú.À7Ú.À7ø1f<ÖÙw?ÊZ?pG?^â?ûÊ>7BD? Ì¸wT9ËoÇ¾`sD:tÓÅ9c8~?³ÿ;>SDÀ7SDÀ7ø1f<
$Å>êj>~|A?ä0?Qpó>ª9?PÚ¨7\Õ9
3=ç´:±:*?<>ÍYÀ7ÍYÀ7ø1f<N'?¥4?Î]B??RU?)ç5?WF¸·(9zæ½ºl:Õ­R:`Ó?<>FoÀ7FoÀ7ø1f<p=[Ç<;*?Øv;®e;n?"½·Äú9Yj!½^Ð	;X>Ú:í§!?4D<>ÀÀ7ÀÀ7ø1f<Ý)í>¤~>÷mn?½½ö>S>ÀH?wÎ
9ù9³>0n8;Ü:VV?¶R<>9À79À7ø1f<ê~?\_´>ð59?Ä¹Å>w>+?«H¸bM>9jäP¾iD³9Ö9ÙìÕ>ëe<>³¯À7³¯À7ø1f<kÛ?­>½rd?wWö?vX?ùN?õ(:½!¥92üO?ÐO;zdÍ:&?Ñ<>-ÅÀ7-ÅÀ7ø1f<iÝ>è>¼eB?ÎºÅ>±±>d-5?>»×¸uç{98=[¾`%8¤ë#9í=?Ù<>¦ÚÀ7¦ÚÀ7ø1f<wB?Ñø>äJH?9F?¸0
?
4?S:*ÒP:³8?h::
Ö?ï'=> ðÀ7 ðÀ7ø1f<8Òõ>¦>ñ<?{MÐ>1®>I8?É¿©¶î[9lE¼Yh:4:è$?Z=>Á7Á7ø1f<È¸]=c=!=y0?<57l<c«"?1M°<Fði<sí@?+Û8G9cm°>Î_=>Á7Á7ø1f<È@?Ãº®>(Ö>?ûW>øðb>¢}1?n¤·:#Ê8M¶Ï½æn(:{¯ø9%c-?í}=>0Á70Á7ø1f<ÚN?ô<Î>SD?û?¨²>ò`9?ó;Ù7Ä96Ì
=Ë)Y:Õ:DÑ/?±=>FÁ7FÁ7ø1f<ÖÆ>qõb>çG`?ÁÔf?°?QäO?b¥9Øk9gûô>ñ;ÐÐÖ:©T9?ó=>[Á7[Á7ø1f<GWV?µË>®?}"?-¸??¤'S?^@:ú¾Ë9è6?ûyÂ:¬ü : ?>=>ùpÁ7ùpÁ7ø1f<jù.?Úìæ>DùA?j·Ð>ÍÊ>;Ë9?þüU8Úf9v$î=Ì×?:V6:.V8?(=>sÁ7sÁ7ø1f<¥?I#¬>ÒÁF?l¾ð>#°><ó.?bt¸Òª9hL½óÎÑ:À.{:ÕU?O¤=>ìÁ7ìÁ7ø1f<ã!?o]²>wMP?Üv?T[)?:?Âä8lP9>J¤;õy®:
¯??0ª=>f±Á7f±Á7ø1f<Í ?ø	¼>ÂxP?&Ç> >
ô:?8çp9I)>LC:´ß:¡Þ>jº=>ßÆÁ7ßÆÁ7ø1f<ÞE?Û»>%N?#J?°s?}e@?ß9Èä9[zÝ>q`s<_ô<BüS?³¿=>YÜÁ7YÜÁ7ø1f<
ÅÔ>Wü>^:?øî¤>«-t>%ë,?xZ=9«Ò97¤>La:\±:ìn;?¯Â=>ÒñÁ7ÒñÁ7ø1f<SP?xqí>3?§?Òe??*),;{'Ô:½½O?ÒÅª:E:Ý?0Ì=>LÂ7LÂ7ø1f<ÇE>Ým>­:?9¹>ÚRc>¸1?!v:Â&:Pl=?O¶;r;uÍ@?eè=>ÅÂ7ÅÂ7ø1f<Õ2ä>¤>óåA?«»?½±>ùB?5¸»¾29bÙ½w9ín*9ò9?Cò=>?2Â7?2Â7ø1f<ÝD?!>áub?³<?&(î>ÎÖJ?Á8Ç_9I >Ò;(¬:å÷I?E	>>¹GÂ7¹GÂ7ø1f<\ì·>¼´x>>Q=?9'>J½O>÷z+?ÜÐÕ¶ò$w91z]¼M:"ið9aÝ)?	>>2]Â72]Â7ø1f<­Ö>µ>);C?u¨Þ>¬0¤>¥-?\:|±L:¿ì	?Z¦9zÕb9­Ê0?>>¬rÂ7¬rÂ7ø1f<ÂX>¥!>ðS?Uæ>tº>Ë<?¬æ°=Ä4N=T[?4m<s/´;ZJ?N.>>%Â7%Â7ø1f<Ýu?$h½>ENG?ôu >ÒèY>`<?¡4£Ø9-&9êù:®Qü9á?õE>>Â7Â7ø1f<T¥?ÃF?)j£?n*±?0?ó·?(Õ9ùº¼9ÃÐ?oÊ;ð:M?_>>³Â7³Â7"ýv<>?÷Â¯>É<C?c¢?Gñß>CW-?ÅÓ7Z9N=¿ã;UÍ;ðèC?¤b>>ÈÂ7ÈÂ7"ýv<¨Tr?aØ?Ïªb?øÅ}?Ú?ê2Y?ìQù9ôæ9ßÊs?×|à:Pã¥:B7-?
>>ÞÂ7ÞÂ7"ýv<)­^?,àá>Â_|?ô·ë?:v?­u?dÖ¹9%VÔ9G
à>U¬;JW:°Àn?û­>>óÂ7óÂ7"ýv< ¾J?
Ì?TçD?KgÊ>ÃE>ê/?879YR>ÿ9ZýÁ9üÌ>¦·>>ÿÃ7ÿÃ7"ýv<,Ìô>~©>ëe9?`sE?<ã?¡8?ÞB¡8Z?9ÅW>;O³:IoR?øº>>xÃ7xÃ7"ýv<q-Á>üu>ñ
I?C\õ>m©>N)9?Ãi8Ç¿P9­V>_SÐ;ý};VùQ?Ï>>ò3Ã7ò3Ã7"ýv<;?U#¶>l?"åd?Àê>py?H¡8D
9¡>õQ:!Ô9±¼{?°Ü>>kIÃ7kIÃ7"ýv<ðHç>¯u>ÂD?ç¨¥>Ë	n>ø(2?²ªö¸,#8_¨G¿½¥:ÔÍ:øc	?z?>å^Ã7å^Ã7"ýv<+à?s²>0/=?;1>°E>|/?n)Â¶©Ú9è;)¼&hÍ9:ÆÅ9ð?$?>^tÃ7^tÃ7"ýv<ÌhÖ>8>lE?	§>l>K5?ãé¸I>F9B{¾	¢:E¿i:ª2?,?>ØÃ7ØÃ7"ýv<B#?þW×>B?Õ.?åK¶>i5?ën-9Y9
Ì>
óë9¡ûÍ9?;?>RÃ7RÃ7"ýv<ÂL?C'º>àp;?b¦>^x>_b+?ìëÜ719s­=ÁÆ·:Çs:&ý@?dH?>Ë´Ã7Ë´Ã7"ýv<¯?¼8¼>}W?-XT?4÷>
[?KM!9zça9Ê¶>g<á%<ÀNX?US?>EÊÃ7EÊÃ7"ýv<Î>Õ!>»J?§Ù?=À>)Ç/?Ôý7TYo9<Óñß9{.é9òÛõ>g?>¾ßÃ7¾ßÃ7"ýv<ÄÎë>é >º<?«¤>K]N>ý+?»Á¸#9Ük¾sdÀ9ã,9Ò5-?#z?>8õÃ78õÃ7"ýv<¬1¥>Þ_[>Æ@?5²1?ìôø>-¹6?¹ 9ÎÈ9`*>WÿP:>lÆ9PÒ??>±
Ä7±
Ä7"ýv<UdS?Ó7?¢K?½Ê?? ê>»CQ?¢9Ú¨9~}h>(õ:Öo:ø?´?>+ Ä7+ Ä7"ýv<iè)?_­Ü>­E?>Â?âR?2B?ÚÎ<%x<´$U?¦<*:?úÚ9ÑG?*?>¤5Ä7¤5Ä7"ýv<Ä\P?äC¼>ö©?"Ò?FP?k?:/9fÀÖ9ÐÖ±>¤÷;Ít«:¹æb?Û?>KÄ7KÄ7"ýv<ÏÃÒ>®>±¦Q?Ïú>§z²>dß3?¤78*û-9á>úë8G¬9Z/>õµ?>`Ä7`Ä7"ýv<5w5>cFö=¨¡<?-Þ°>+D>w,?ÊB4=3á<×éL?û{<"Æº;<	F?»?>vÄ7vÄ7"ýv<¿<C?kó>¡M?*r?eç?ËG?±;øC;&Hg?­Ãy:v#&:Çm@?¸Ô?>Ä7Ä7"ýv<ÛWV?8r?LC??Ä@þ>Ú´>Óò3?ï1È8ÛÊ8I%?nN:k:ÂÄ
?àþ?>¡Ä7¡Ä7"ýv<¼
ú>$°>,¶5?ñ]>DQ>ê/?R£·Jz9lÔ¼úJ½9ïÚ9¶Ý>/
@>~¶Ä7~¶Ä7"ýv<2@Ã>z>àG?÷Þ>ã­¤>?,?ôFi9Õ»®9·âª>2èN:BX0:/?2;@>÷ËÄ7÷ËÄ7"ýv<ÿ:¼>Rxn><J?¡Ç"?äÚ>>³>?à%=?rÒ<ÈI?ùô4<âÊÝ;ÃÝP?J\@>qáÄ7qáÄ7"ýv<Ò5÷>ÚÛ¢>îKB?ÜIÄ>04>í33?bw8y\o90J>õ=:4ê:A!?ö@>êöÄ7êöÄ7"ýv</ä=ÒÔ<åI.?
ÛE<ç<b ?îJ¹º×9²¾1i·ÇÔ9R¾¼í@>dÅ7dÅ7"ýv<³]?§á>sÛ¬?µ?2[(?!?9jÍ9Ppû>Èiâ:tôO:\?l@>Þ!Å7Þ!Å7"ýv<Õ0°>zø=Øvµ?ç`ã?¯;R?^p?ì=I="0d?ÂTI:­Ü9ý½i?& @>W7Å7W7Å7"ýv<!ÿÜ>V¥>xÆ;?i¥>r>Å.?Aó[9&­Ð9Oê>!¿9lê¦9v?¡@>ÑLÅ7ÑLÅ7"ýv<ä_+?vÏÇ>O[?s:º?	Hp?2iF?99è\Ä997»>ì2±:(·T: AU?±@>JbÅ7JbÅ7"ýv<É'?­'ã>õ=?­Ç>`g>®z3?E(9b±9ÑÙr>Z£%:Î9ZEM?»@>ÄwÅ7ÄwÅ7"ýv<©f"?£°Ú>>?°·v>n.>^5?¶¸Fu9~é=¾«:M:6ü>DÙ@>=Å7=Å7"ýv<³ö>lv>%Øj?¦?;Ó>¥;V?9;aæå:N?
3{;W;e?{ÿ@>·¢Å7·¢Å7"ýv<<ä>ÊÓ>ÉÈR?@i¿>3ø>âø=?È9â9Kg>{±Ë9Fò9íÖ>õA>0¸Å70¸Å7"ýv<Æi?N?e¼N?°k?/?£×G?Två9¾]Û9ä?«:²;:c¯Ì>*A>ªÍÅ7ªÍÅ7"ýv<'õ>@Ü>âT?²EÖ?¶?ñND?~S9rà9oî¤>ôY:Ð	c:¨¾?¬7A>$ãÅ7$ãÅ7"ýv<nÜ¾>»8g>vPS?á>7V>×';?ÿ^.9/9u>Åÿ9£¬9úqT?BCA>øÅ7øÅ7"ýv<y<(?v«>j±{?cÍb?O?0[?Ù½89q/9÷£µ>©ð,;µ;(*?yPA>Æ7Æ7"ýv<'à¦>»a>Ê=?óö>áD>ý(?tº¶Üª95¨¼
69ã È9Ýh>À}A>#Æ7#Æ7"ýv<¦%?CÔâ>8ô:?ã?Pº>¼1?	õ8JÁ9ºD">A.~:ý 3:É5?©A>
9Æ7
9Æ7"ýv<µÁÑ<`<½3?^1;©;	?À?¹w8ÈX¿.¶¡¸a95ô¾.A>NÆ7NÆ7"ýv<1*?Þß>ÌB?ù>¶¦¶>òà.?mè9^3N9ç³>~á9ì|Ö9Ì?·A>ýcÆ7ýcÆ7"ýv<Í3Ô>|>Ü'I?<B>¬üE>?Å2?^ºÿ¸(õ85P¿8ñ:^µ:BL*?®·A>vyÆ7vyÆ7"ýv<ëËÁ?º)?&?úå¦?mÖ?A²?K!ì9µá9¼O?åòþ:è:è&}?ÞA>ðÆ7ðÆ7"ýv<#ú>Øj¤>º»B?Òú¶>;><5?pIA8ÂåT9Hkè=°\:Ìß":0^?
áA>j¤Æ7j¤Æ7"ýv<p¿=¯h=+?<X=7O(=²$?ÚÄk¹._9$Ø¾[¶u9Oû»«æA>ã¹Æ7ã¹Æ7"ýv<Å(Ê>U:>²C?àÃ>¤u^>Ïò0?ï89lg=~×»9p
Ò9ñä>ÓéA>]ÏÆ7]ÏÆ7"ýv<û²>Íám>©«??IV>$g>4/?§¡Ã8¬8g?ÄÉ9Øïó9Ü¾Ó>*B>ÖäÆ7ÖäÆ7"ýv<Óv?JÇ>9OB?hà#?÷Öã>!8?Ö´Í·:¥9H½æ^>:d+:F,?;	B>PúÆ7PúÆ7"ýv<gÚÎ<°<#1?­ø­;´<*;ÊÎ?ôð\8¼ Á7o?
³8Ç©9b«>	B>ÉÇ7ÉÇ7"ýv<Ô%!?²dÐ>öE?^æ>4ß¥> Å1?6âd¸ Û&9Ç/¾*¨:~9:ÏþH?o)B>C%Ç7C%Ç7"ýv<,Ç
?Ä½Á>Ó_7?  >Isj>­c/?£ÀÝ¸s®9l#¾K´M:£;:(?¼-B>½:Ç7½:Ç7"ýv<S
?ªµ>¤ÚG?Ç1?¾ø?"p0?ZD29(tÆ8¬õe?õFß:¡T­:]â$?EB>6PÇ76PÇ7"ýv<¦?ÜC®>í??Îã>&¼g>_Q-?¶1z8l@9½m&>ar[;©t;kI?hB>°eÇ7°eÇ7"ýv<?©>Á°X?è
?D·>7ç@?è`8¥2¥9X	®=e
ø:8:µI`?zjB>){Ç7){Ç7"ýv<
?Ã«®>wáK?
³?7ûÕ>À9?\18_Ò9#>|:/NI:"6'?oB>£Ç7£Ç7"ýv<Iá*?QsÝ>2E?b?wmÞ>¥p7?3*7ê49R<»ü
;RSµ:vH?£B>¦Ç7¦Ç7"ýv<ß{0?\È×>s`Q?÷RJ?¯ò
?q6?ù$9Ú¢f9?¯>zà;	%¤:ZR?²B>»Ç7»Ç7"ýv<º%@?ìÝ?ÔÚ>?BÓ½>z>¶¼0?`ë´Üä>9ìMº¾¹À9Àk:í%½>MäB>ÑÇ7ÑÇ7"ýv<s?\§>¬Ï^?R¡>v©X>é>?ì W7ø8*9¶$"=ÅCÂ:_:s\%?,åB>æÇ7æÇ7"ýv<ë|2?æ*æ>-F?Øû>¯>908?ü·2¹ 9Á.I½åßô:°À:Âª"?õB>üÇ7üÇ7"ýv<·÷Ö>o>
QB?wãÆ>¥>`£0?Ö·8]9¸/>B´;±ã:;1'?
C>|È7|È7"ýv<-Y??íA?¯? ®Ü>G2?X)×7J9ÑK=¤¬x:>:k[O?C>ö&È7ö&È7"ýv<è;?CÓ> èc?±U?JÐï>Âzc?ª$´9b9e?"¾:~ÒV:)c?ºC>o<È7o<È7"ýv<hÊ?{	>Sr`?¶£>woZ>XÝ??òî8[µV9ªº>+
Õ:Ì:nE7?!C>éQÈ7éQÈ7"ýv< AÎ>>ðD?lo>pòM>D7?+¸ôÏ8çÏ¿¾¦¬:«:{è]?¤-C>bgÈ7bgÈ7"ýv<>?GiÈ>{£>? Û?TvÄ>'U2?´ÚV¸9¸¶½Ëã³:-:¤3?»2C>Ü|È7Ü|È7"ýv<¹j7?é¢ï>
ñC?[þ2?Ó>û>a6? 
ª¸Tý69ùæm¾Nq­:?:^h?9DC>UÈ7UÈ7"ýv<%ù>¾>!gV?D;?mU?"5?cÂÄ8óê[9»
e>ËC9;­¤Ý:ûU?`GC>Ï§È7Ï§È7"ýv<F?¤T>Z?ÁS?ö?Å°<?@S9|ÜÑ9A<>sµ5;Þ:b
Q?ÇHC>I½È7I½È7"ýv<0>T0=è?KÓm>]ìþ=qÔn?ÃYf=Ç4
=­ÎP?Ãä7:êEÿ9Ðj8?eC>ÂÒÈ7ÂÒÈ7"ýv<b-?Ð
Ö>ü[O?6b$?ïÖ>@#D?j8kI9ªü
>Q#;ÖÆ:HDR?dvC><èÈ7<èÈ7"ýv<<uF>û	>­µ8?x>³V>:-?a{3=ÙÚ<=µR?U$<oÝ;~é=?þwC>µýÈ7µýÈ7"ýv<\?	Á>0Ñ8?5>á6^>Ñ37?¶U·ÍÌ8§½-Å:J:z"?ÞC>/É7/É7"ýv<Hs?ñIì>¤?¬U?`5Õ>¡±?¼­9rÏc9<C?xÞ1;·:r?¹ÞC>¨(É7¨(É7"ýv<Ñ?É>M¿?{?D7Õ>(Á?öÉ±9üþ9!?¯¶;{:Ä|?gæC>">É7">É7"ýv<F?§¬>">?-?|²ú>tÃ0?s¬<ÜJX<ÅL?Ùèi<"Ô<÷OM?ÿC>SÉ7SÉ7"ýv<xpS=Üs=ªÍ*?lî;<ë_;RÕ?ò:Ï¸é¢8 ¢#¿?u82Ó.9çcY>nD>iÉ7iÉ7"ýv<Ùx
?è¹>h®>?Õïà>Ã¡>V¸2?Ë©5g9Æ8éHÛ;Cô:É!B:9ë5?à:D>~É7~É7"ýv<L-?¸n°>Vâ<?ïýÆ>	%>É
7?r¢¸.Å9¾æÝ¶9ñ»9¶'?ED>É7É7"ýv<Lè>B>;B?«?åÊ>ö5=?¸Ú)n9Rç¾nÎ9 Ê9@ß?*RD>©É7©É7"ýv<¢.?å¢h>bÄª?«|¯?v2??Ñ>;cÉ;òy?Vé8:²*9ZÜ¨?p]D>û¾É7û¾É7"ýv<Ào?»?ôua?uh?l¥>î]?ð`¢8,Z9?0>>Å¦;-;ÀH?A^D>uÔÉ7uÔÉ7"ýv<C?K¬>qÀG?ß¿Ã>b­>gR7?Î$þ¸Öîh9Ù§¾®Ø²::Z'?|lD>îéÉ7îéÉ7"ýv<Î2*?ñdæ>4=?ÔvÕ>3^>y1?ÚËó¸ªYÈ8ÂÁ¿% :þ­O:ÌÖE?D>hÿÉ7hÿÉ7"ýv<¾_?Eô?¡;r?;ô%?è\É>¿ûR?ìx8^^a9_5
>=-:?»9}'m?/ªD>áÊ7áÊ7"ýv<Ù>Î¿>HÙE?Ú ?YÁ>gñ.?.Ã1¹?Q98{Ù¾K:ö÷æ9¿a?&ÎD>[*Ê7[*Ê7"ýv<D\µ>+Cj>m0F?÷s³>°Ð>R/?*¸9[g¾P:
5­9Af?>ÓD>Õ?Ê7Õ?Ê7"ýv< v>o>¾=ÄI?È?Ea?4?ªU=7<=ÝDM?Ö¤.<Ué;Ó??ÕüD>NUÊ7NUÊ7"ýv<m_?x­>+àA?H >FÙT>r$,?2|E¹¾|9%È¾Ëß9#w±9j!?`E>ÈjÊ7ÈjÊ7"ýv<ãß?lF¼>xN?!H2?bÝò>ì;?æ	8,S9:\=O': :+H?[E>AÊ7AÊ7"ýv<îQ?=bÆ>DC??~Î>( @?¦·xÎ8ù ½)õ;¸Qg:×Ò?E>»Ê7»Ê7"ýv<.>ÎaT>ZA<?h>°wM>~e+?æb,¹±09æù¿¨g&:«:Pû?E>4«Ê74«Ê7"ýv<·Î>ÑÛ>Æq>?W(«>q>Ë¸5?æ
8[¥´9³ÖD=e]#:Âxì9Û0?+&E>®ÀÊ7®ÀÊ7"ýv<}2
?-Mr>?Q>?ñ;?Ün?¯q9jk9RW?$=:°0:Ëo?ö_E>'ÖÊ7'ÖÊ7"ýv<)b??bOJ?ï??]´?qa6?!%:!7:ù#?ø:·²:öH2?QE>¡ëÊ7¡ëÊ7"ýv<Hû?
2?ÌR?ù¦Ñ?Ù½?«S=?::`:¯¹&?÷¦:£xd:#:?"E>Ë7Ë7"ýv<
Ø¨<0M<³Z#?yÓé:ËÃ:Ò?L¼î¸
c9Î(B¾G¸$¹9Ôz¾RÈE>Ë7Ë7"ýv<ÖÖ>}>ÃO?»#ó>ù°>HÛ/?ø*¹ZR9>cÏ¾eùÝ9++þ9×ß>úÒE>,Ë7,Ë7"ýv<ý|7?Ç>eB¨?*@ ´?5Çl?¿::Ê|ü>Í;¥	 :ÓV?-ÜE>AË7AË7"ýv<ç5?Fê>ÆÅF?U?RÂ?!K:?êºø::Ës?¸è:}o:x?8ëE>WË7WË7"ýv<Z¨?þû2?hp?ã®·?½ßY?zÓW? ³9xëà9ÌrÌ>×µ;NJ¦:RQ`?\ôE>zlË7zlË7"ýv<,É@?·/Ã>üÙ|?´?D?µóO?Ìhu9nW9åÀ?4m;Ë®:n0]?ùÿE>ôË7ôË7"ýv<à;,?ÊÁ>Öc?;`Î?bÚ? ??39OÂÁ9ºãÌ>¶n:öD:úY?cF>nË7nË7"ýv<nGä>å1>£=?Z?h¶> Ú5?@~¶ÁÒE93l$¼wÐa:F:°Z;?8F>ç¬Ë7ç¬Ë7"ýv<²Tø>Ò*¡>Ð9E?ÎÕ>2 >Á>?Y¨6c82Ï==ÜÌö:Ò?Ö:sr?¨WF>aÂË7aÂË7"ýv<aõ?©¯É>W>?G®>.ßq>B8?üòÙ·"Ú9ZM½Õ/:n/:ü?)jF>Ú×Ë7Ú×Ë7"ýv<°$?2¼Ö>¾UD?Ï6?fÆ?+3?è¯ñ7sg9üÊ=§¤=;úpÍ:`Pl?*qF>TíË7TíË7"ýv<u}?3Eö>qÀ¤?Íf[?kÄ¯>¬Æ?~D49¬9A¸>ùd®:ø9:Oq?ëF>ÍÌ7ÍÌ7"ýv<;?¥¯>ËK?æÿ>\.¯>Éú:?Ú·b¡£9ã*½úÓ:< ¢:Ò×&?F>GÌ7GÌ7"ýv<¿·?I»§>îúb?)?Çà&?ö_H?Ru9^»9{Â§>9:ßfM:¢Ç)?F>À-Ì7À-Ì7"ýv<Þ?S½>xM?LdÁ>L9>{d4?O
9T]F9J²>'c9¹49¤`Ï>£F>:CÌ7:CÌ7"ýv<ùý>½ëC>9èG?®
?e?Å>vý3?
9Ä9¯	Ì>î°9KÚ9Ý²Î>$¿F>´XÌ7´XÌ7"ýv<Xp	?²µ>¥A?×¬>Ãso>Èò7?pL1µ2g8©ã»c :`s:îÃ(?âÄF>-nÌ7-nÌ7"ýv<ÚÅÐ>Bû>×å:?î«>Ù¦t>O3?«*>¹è5L9ûdî¾¢ä9u9ìû>jÌF>§Ì7§Ì7"ýv<£?ÆÅ>b?D?óF¦>¤o>(2?¶¨ê7Æ+}9ûGm=V_:Ge):ÒO?MÎF> Ì7 Ì7"ýv<!î?ßª>¬L?¬>Å1t>a4?Ü¢{6oD9ìqO<>é£9LºÁ9\Ø>"×F>®Ì7®Ì7"ýv<ðÚ&?¬kÚ>C?«§Ì>>xC0?2Z9¾n9ô_ê>­Hõ:¬ó¦:g<?5G>ÄÌ7ÄÌ7"ýv<¸á?Ë¬>M¥C?2¸Ù>¤0>õ3?ç¨D¹eº9¨¾z:-M:Ñ!5?D6G>ÙÌ7ÙÌ7"ýv<E#?u×>OB?Í>â>lü.?æ¿7#J¨9¾=zý9hñå9±
?8G>ïÌ7ïÌ7"ýv<D8è>És>'È<?þ°¿>ìÒ>Ø*?5¸ÚK^9MÜ½U3´9´9í;?t<G>Í7Í7"ýv<ÐO?¤2?ö³G?Æò>Q®>Y·1?R}8q9 >.¯:<Y:nqN?ÅQG>úÍ7úÍ7"ýv<2¸,?°KÎ>UV?êö>uÞ>.©L?8±·öL9L;½¥²ä9ÙÃ:tÆ>`ZG>s/Í7s/Í7"ýv<]­?Z >0o?ö_?Qß?¶¿W?´Ã69Ý!90?:¨9)ÌÝ9£+Â>¼uG>íDÍ7íDÍ7"ýv<Ç>¼V0>ÆöN?.:?iâ?À6?ÐãV<6¨<lËM?g¨k:I_+:0?G>fZÍ7fZÍ7"ýv<ÖYâ>y>ÍE?ýPÞ>¿ò¤>,?8GÆ·¨Ê(9P\½c_ :Ô:|Î?G>àoÍ7àoÍ7"ýv<j×>ÉP>]?Hï?l0?ª
p?Jà^=²ô<Ã+i?å:ù):Ki?bG>YÍ7YÍ7"ýv<¥>V»$>7I?Ûc?~?(åZ?é8=ÃMç<Ô§L?+±<Àüª;|)H?¹G>ÓÍ7ÓÍ7"ýv<ëÕ	?·>»@?ð¶¶>Õ>³t-?¼i7ìùD9öâ=§Ã:­Õ¼9¥tP?6ºG>L°Í7L°Í7"ýv<Ö4?{Ë>c?õØl??%ÞB?b8i W9yÆ>sw:[:ìL?»G>ÆÅÍ7ÆÅÍ7"ýv<Xt=^rÜ<ç-?:6=¢P=÷À"?À8æ¥X9^­5>Á#:9:ÚT?ÇG>@ÛÍ7@ÛÍ7"ýv<ëÝ>ó
>Y=?²ûG>ë=>ë+?ZØï·gú
9:æÜ½V9ñÁ9C¸>ÑG>¹ðÍ7¹ðÍ7"ýv<d;-?YÈÏ>nU?ê>F¬>þà@?/DÎ7,¦~9N\O=_!-:V·9%¿q?òG>3Î73Î7"ýv<Vä>
{>sh9?õ*¥>Áås>]-?§¸¡Ú9ªNó½qsL: þ9õM?»H>¬Î7¬Î7"ýv<°ßÍ>C>_=G?Õ¦y>1Â3>¿Ä1?êY®¸åè49 ¸v¾R»ñ:(²:X-?Æ)H>&1Î7&1Î7"ýv< Î?QÄ>">?BÁî>CÃ­>(à/?U9A9ÌI8?Ù²?Ýò:/kf:î?\LH>FÎ7FÎ7"ýv<Uî×>ÞQ>;?ä7Ã>½>hI*?è·vå9UÎw¼Áá[:.:G4?¥H>\Î7\Î7"ýv<	^Ô>>QXF?Þt×>«S>Mj0?Ë¸Äb99¾q¹ô9t4Ö9¸<?úÄH>qÎ7qÎ7"ýv<=aÇ<=Ç*?ÞiÇ;
@£;ÍZ?th^¹ÜÃ8ì¿Ðof¸>~9.è½±ÍH>Î7Î7"ýv<Çåz?ò>þ«?«È}?x?ý§K?"7<y=9¬Û<ä :à{?:å¤V?ÏH>Î7Î7"ýv<N?!ÿ?:?Üa?0ÿ>ta?(µ9È):Â«>ÀQ¦:zï=:i+`?QóH>ÿ±Î7ÿ±Î7"ýv<Jñ>¶¸>QG?9´'?©ê>¼û6?ß¶8»9®í0>éÿ:»:#o?ôH>yÇÎ7yÇÎ7"ýv<ÚhÉ<0<ÂV/?Êé;à­;õÈ,?½#¹Pf9¾E9t59vùV? I>òÜÎ7òÜÎ7"ýv<ñø?O
¤>5R?ì¹þ?C¡?½I?«Sì9þö9{ñô>v#;;ð;60?*MI>lòÎ7lòÎ7"ýv<Nýç>gá>2H=?§Xt>dÅ7>1*?zÿ+·fw9_«¼Îç¡9=´Ú9÷½>pZI>åÏ7åÏ7"ýv<¿ð-=¨öõ<¼	5?$ =©ö{=^µ"?39tö½9{?q>¸Uz9ÎÈQ9ë½?^bI>_Ï7_Ï7"ýv<ôí¡>R>M×D?
R>L>[É.?zÿ9!:ñÐ>RA:r^2:$+L?dI>Ù2Ï7Ù2Ï7"ýv<O?<V?8G?W«?+°>õJ?
lP9@¨L9ÊZ?Á9±9Hý>yI>RHÏ7RHÏ7"ýv<»><?!?)9?@ô?ÂÄÁ>=U.?ñ 9ê69rà>³;Ôð6;áM?ºI>Ì]Ï7Ì]Ï7"ýv<º>÷j>Ó2K?ÝÊ>b>R¯8?$¹ 9`¾j:Dg#:0Rß>rºI>EsÏ7EsÏ7"ýv<ádý>èÔ>þ×R?½>òJ>5?£~Ë¸J9p¾- 9J}9­\?¶ÍI>¿Ï7¿Ï7"ýv<6C?ýZ¡>.M?ºD_?!%?Ö;?iÑ=ÁÄ¤<5p?fô<Kó <OHs?XßI>8Ï78Ï7"ýv<Ì?­>SF? ]>`åD>L1?PL8/9«<L>Ö"¸¥Õ8bËB¾}äI>²³Ï7²³Ï7"ýv<}>}ZÀ="Ë/?$bF<.«<R.?=ez8h	95x[>¢Ó¹*9-tÖ¾ÎéI>+ÉÏ7+ÉÏ7"ýv<FB?e½>hûA?^'Þ>>5?ùÚ)9Gð9³Ë4>¸;:­5;JF?³ìI>¥ÞÏ7¥ÞÏ7"ýv<¦f>x±$>ºB3?·Ò?h±á>+?Ñ©þ<¸%¤<NF?T´<
ìÍ;ã<?§:J>ôÏ7ôÏ7"ýv<@Fë>Ü5>D?ñÇ>1t>+4?º\
9¬ë9Ô ç>,;¼×:9ËL?ÇMJ>	Ð7	Ð7"ýv<n·?:M¼>N#Y?ÚÜ¨>±_>v@A?ö'P¸ØÔ}88ïÑ¾~C@:c:/?NJ>Ð7Ð7"ýv<vÎ>q>èE?¥¤>&q>j;.?ÚµP¸ñÖ:9³û¾²p:Ýý#:ýT?SJ>4Ð74Ð7"ýv<'Âû>-f>ËR?;©>Ü
V>dõ>?ól399	ª>¬A¨:Êe:qr;?î`J>JÐ7JÐ7"ýv<8? ®·>/M?Ë?'íÄ>Lî:?·M9÷l½äkh:ùÕ:ä;E?¿jJ>~_Ð7~_Ð7"ýv</?K¤¿>ID?zÐ>Úø>ê`0?«IQ9aÀ9ã>=
:8:v8?zJ>øtÐ7øtÐ7"ýv<Ìô?3Ä&?ØV?s\,?» Å>9E_?ª÷·ñ9IÒ½¡>¯;D;*Md?J>qÐ7qÐ7"ýv<øe?º>bF?»¶Æ>@Ø>Q3?9"7¹£mç8éJ¿
ô9,R9¥òc?tJ>ëÐ7ëÐ7"ýv<iHÿ>1«>õ>?k>_ûZ>jK+?ð9¸Ê¿9j½³²9Góz9¡?ò£J>eµÐ7eµÐ7"ýv<`
?s­>×cQ?dq!?¦ÖÙ>¹=?ü7þ8lg9OÃõ>LJº9Vú¾9b·ù>4ÙJ>ÞÊÐ7ÞÊÐ7"ýv<" >3\>^µ:?e²>q>,?ßCj¹©98×Ó¾«Ò:×|:<*?¾îJ>XàÐ7XàÐ7"ýv<&?cºÞ>fÑ>?6®>¥Ux>>3?q8w¸°FÙ8ý£¾j÷Z:¨6:3è?zøJ>ÑõÐ7ÑõÐ7"ýv<¥²ð>·R>Y`A?Ô"?Èøï>>´-?¦g\8m
9zzG>kðá9å9ü>K>KÑ7KÑ7"ýv<N?»Â>(J?·²p?H^'?Ê8??¹Ö/D9íRù¾êj><A+æ;ÉS?¸'K>Ä Ñ7Ä Ñ7"ýv<ê£$?si>S^?É+ô>Å	>V?zó·Ø¬ 9±s¼)5:È:¢3?[.K>>6Ñ7>6Ñ7"ýv< ´?ñ´>å??hÉ>ãF>é"*?@¹ßç9N>¾G¾×9Ú¯9ºÇ?ú7K>·KÑ7·KÑ7"ýv<Iá­>æoG>Ò1_?¡3?8¿×>U%U?Æ ^=Ä(Ö<IÃ?POÆ<[®@<>½?V<K>1aÑ71aÑ7"ýv<¾"è>ÁÏ>ÿN?¢ï>D >ø>?BÁ8K69ïñ>E:#3:güQ?ú@K>«vÑ7«vÑ7"ýv<êê?Aõ³>L>?9Ðr>f,>½G4?`E8Ð<9#ù¸=3I¾:v:](?âDK>$Ñ7$Ñ7"ýv<îÌ<ª<¨()?@;sd;ëª?¥)c¹ØÊù8ÕÎh¿
8ð9­®>PcK>¡Ñ7¡Ñ7"ýv<¸ÆR?C?×·P?ZQ8?Î6ï>f@E?Î÷¹82@'9S>£`Þ::W:?qK>·Ñ7·Ñ7"ýv<Íº>%9r>ülE?"¿>>C@?¸^<9?ý9Mµ>L(q9²%§9'­¸>h}K>ÌÑ7ÌÑ7"ýv</é>¾$>®ØJ?Ìþ>Ú©>GY@?[¹ß8§[=9ø:>ã°:0¦:7T?÷K>
âÑ7
âÑ7"ýv<I¹è>+>D¿>?í^?!vÜ>­j4?Ã9¢9Ê?OëÚ;õ%;a%=?*K>÷Ñ7÷Ñ7"ýv<ñ2?}Â>Bk?Y®?§K?
[?$r;ÜA;p*c?Íö;È;í}I?½K>ýÒ7ýÒ7"ýv<êO?&Û¶>+p½?¡¤?®?Ì?äÎ¸Ø®9¾ÅÜ;D\;-ï?öK>w"Ò7w"Ò7"ýv<óx?ã¥Ê>#«?[?ù°?Àr?à'8ÿ^9>Ó+È;}^;·Of?êK>ñ7Ò7ñ7Ò7"ýv<Å>Ws>-P?à1?#)?®J?¡'9
/Ú9Ê;>½í:ÐÌp:Å¾|?ÊK>jMÒ7jMÒ7"ýv<ü]?s]³>$4A?>¥¾>ò>©Q,?å7÷9Ò,B=àÕ£:ëW:4ò?ÿ¦K>äbÒ7äbÒ7"ýv<'?÷ñ>l?[S?%aë>§ße?ñø8VÚ±9)3>¦£Â:áMu:= K?í®K>]xÒ7]xÒ7"ýv<Ñd?3%?ÚÁK?B?¤W?u¤;?û$8÷þ9Üü>¦p¯:£:ý+?È²K>×Ò7×Ò7"ýv<<?Øµ®>Å@?>¯¦V>MQ5?hMÀ¸Ï9¡«@¾ð8y9»9w>¼¼K>P£Ò7P£Ò7"ýv<Fjª>¥a>ÆVA?à¦?jÜÚ>+?¹Nj¹|^h9Z¿9ìT<*3
<A?JÃK>Ê¸Ò7Ê¸Ò7"ýv<9;?ÎÊ>Ý3G?Ê®>g>0?Ð 7J8i8ÝK0>
=:êV!:£ü?ÍK>DÎÒ7DÎÒ7"ýv<¹K?Uô>"sU?Ô ?-IØ>j~=?:Ú¸þ8±¾¿;:*Lý9ë¿=?RÑK>½ãÒ7½ãÒ7"ýv<ç?ýä¸>F¬9?O[>²ñR>JÃ,?ÊM¹3'8iÀï:¢2¦9'ÃL?UÒK>7ùÒ77ùÒ7"ýv<IV?Å>mJ?¶Ë>Ú>ùm6?MÁ8ÆzÌ88½<>È¾:ÂG:D?¾ÚK>°Ó7°Ó7"ýv<ü>NE>8N?³çç>,¡>üÃC?äED¸u3Q9.ð½5û^::ñ: <B?ZñK>*$Ó7*$Ó7"ýv<þ?5ü³>×)=?9BÝ>5?>Æ÷2?¦6c©ý8c§</W,:o:ö°?¡%L>£9Ó7£9Ó7"ýv<`Ë>I&B>R×?¬y?\þ?åæZ?¹d82Þ«9ÑWª=é¥E<§òÉ;¤z?c&L>OÓ7OÓ7"ýv<ÝÛ>±4>MG?z&Í>dv>ï;,?>XÉ·"9D?2½}Ha:!:_}2?\HL>dÓ7dÓ7"ýv<?¤ÿ>(w±>Éb8?ã>$¡>i4?+Ê8I:P9Ñy>×J9Ìóz9u(Î>gL>zÓ7zÓ7"ýv<ay=
­=èG?HC=¼AÍ<ÓäB?=L|=Ól?áêD;Ù÷ð:3Q?ÁjL>Ó7Ó7"ýv<\à>ÚA>nA?ç`ã>úl§>ÅÕ-?¡§F¹{ ý8yH¿ðFO;Âú;1<?íªL>¥Ó7¥Ó7"ýv<ì&D?àº>-?tY?³ÄÛ>RÉ|?KH8Z9Ñ¶Æ=Fy£:u9,:þr?eºL>}ºÓ7}ºÓ7"ýv<âú>2°>ëA6?¤Æ>NF>l%?µIX¹Ô_W9ÿ¿ô:;
¸:À)?`½L>öÏÓ7öÏÓ7"ýv<$0°>_jg>ÊçB?yÑÈ>Õ£>½~0?$+½¸©9-:¾âOV9ÔÁ¼9LT>F¾L>påÓ7påÓ7"ýv<P¸>ç>ä8?è">xb>É5.?%r¸Hl9à*¾é"m:UMj:c?ôÅL>éúÓ7éúÓ7"ýv<*É5>úBü=Ñz8?ö÷3>&B>%3?&à:ÔÎ®:Wr$?_x{;1o3;c3?$ÑL>cÔ7cÔ7"ýv<ÿF?È÷>3½M?ÅlA?¡c? :8?Ä3¸Ì9HG1¾ðzG:::|B?ãL>Ü%Ô7Ü%Ô7"ýv<»<5?Úì>!D?Í½>Ö¨i>^#O?¢\¸ñb9Fæù½¦©:C£9¹¾I?óL>V;Ô7V;Ô7"ýv<Ë5?]ýØ>tzV?7y?ê´"?D?&"9Ð]9~<>(`:Çáa:sÓ?WúL>ÐPÔ7ÐPÔ7"ýv<öéß<®¥<ý,?ãçô<ýeÀ<¶î"?cn¹z&W84¤
À/Å(9Â)e9Þ¼>Á2M>IfÔ7IfÔ7"ýv<¸j?âÇ?BÙQ?°6T?à?è°7?Âwó9`ÀÅ9U?¡ì;ÖI;ûD4?D?M>Ã{Ô7Ã{Ô7"ýv<¿Â>·u>ê^A?ÏTg>ás)>Ñ½.?¡	9òÈ9ä0>2±:ª:ÐÚ,?®UM><Ô7<Ô7"ýv<½¶/?Óç>¡B?WÎ>T>ïT+?Fÿø7±S9XÔ\=ô
:@:Îí>ÁbM>¶¦Ô7¶¦Ô7"ýv<£(n?éò>Üj{?jº¢?=a?üë?ý½9Ø¥9ÅT??þ©:+m:Q}7?álM>/¼Ô7/¼Ô7"ýv<è^?Ãm?zÚJ?Èý?9hÉ>àï1?\ó·¥;9vÒ¥½ú±}::g9V?9M>©ÑÔ7©ÑÔ7"ýv<£|?ïQ?Ñ?0}?6
?+«i?îË9)'¡9_l>(;Ëý½:Ì'c?wºM>"çÔ7"çÔ7"ýv<ù°u=.b3=sP/?Bµ;r; + ?Ï¹¤I»7{	ÊÀ+±B98 g9ý-×>îM>üÔ7üÔ7"ýv<c\Ã>z>Á<?ÔNª>+Ry>ËÞ.?µ@k¹@S8Y À¿ìZÜ9
¨9UN'?÷M>Õ7Õ7"ýv<¢Ö6=à!=µz.?ýv;¡'F;t?îJy¹òñ'9×ÿ=¿pÌ8Áí:9Aý>¤N>'Õ7'Õ7"ýv<¬>NJ><©>??>ÓI>Î¤7?<¹w8Þ¿wu:!ü1:£0?'	N>	=Õ7	=Õ7"ýv<"ç?¦±>[A?Ø2¶>æù>û2?/½U¹¿l9ÓbÓ¾4D}: 4:5FY?N>RÕ7RÕ7"ýv<ÃÂ¹>!C>ð´s?CÞ;?õmä>	R?d¸,9NV\¾ªZ<Ì<×ÿc?)N>ügÕ7ügÕ7"ýv<Amß>Ll>ç®@?ý	?Ê{;?ÐhG??Ü]9A(£9À
®>á9à¹9_?Q-N>u}Õ7u}Õ7"ýv<C?z¯>ÁA?Ì?¥²>½À=?8þ9:û>ß^::L*&:?2N>ïÕ7ïÕ7"ýv</?uh>Nd?*5G?rú>xùK?¸|
9ºâ¾w:*áA:s#?È>N>h¨Õ7h¨Õ7"ýv<§k?¦{¯>e¸??&Kû>ó´>
Â1?j¸~Ö`9L;¾GV:3R+:ÏW ?zN>â½Õ7â½Õ7"ýv<ñü#?ó§»>P¶_?Á?W
¹>g=G?è.9ý9×'¬>B:|3J:Ò¦#?HN>\ÓÕ7\ÓÕ7"ýv<EÆû>÷Ï¬>}|:?ê?4b½>¤5?<ú·=Ø9rRm½JM%:B :´3?[N>ÕèÕ7ÕèÕ7"ýv<ýØ?¨Ð>©Q?°?ò¯N?ÕB?Æ±:Ln:hÀ+?³úÊ: 4h:ßÇ_?6¶N>OþÕ7OþÕ7"ýv<Åí>Ûi¤>±ç8?Æâ>U£>Ëÿ1?AU×¸Òz9s\¾
ÃS9D9êæ©>w¸N>ÈÖ7ÈÖ7"ýv<M²*?TØ>Ô?¢.{?\~ú>Z?YJ7Ït¶9Âô<7;GÅ:2Õm?ÎN>B)Ö7B)Ö7"ýv<áñÜ>W'>Ö´L?X7?ÔQÁ>¼»1?ÈSQ¹<ÔL9Ï¿;Z:FãD:Á
?7ØN>»>Ö7»>Ö7"ýv<,>Jå=T;g?Ìû<?<ð>åzI??«=í0<XòX?¾eæ;©;"6e?ðþN>5TÖ75TÖ7"ýv<H?RqÃ>{
@?>?î¼>Õ/3?´ ¹ÊY9õ%¿V:>¸:4¸p?ÇO>¯iÖ7¯iÖ7"ýv<«ù>mA¤>DB?åÂ>>ÕÐ0?Ã°_¹ÇùÜ8¿k3:`{Õ9yµ=?ÌO>(Ö7(Ö7"ýv<¶{?òý«>U?/g?
ä?D?jæß8©d9¡B{>(±:JÁu:Tü8??O>¢Ö7¢Ö7"ýv<s?ú7µ>;ÍJ?ÍwÓ>¤>C=?h¸ÏQ89>,!¾·û:t[i:dÛ?ýbO>ªÖ7ªÖ7"ýv<Ê-=Jý<å.?³+	<÷bÏ;)S)?µ¹9Í b¿BL¸¬d 9Dó½dO>¿Ö7¿Ö7"ýv<>Ä»M>A<?Q¹
?LHÎ>¢(,?'=C=eP?Â$<náá;÷ÿ9?2fO>ÕÖ7ÕÖ7"ýv<
>Á)>úP?|+?JÆÇ>p×F?rÐ<êm|<÷S?»Î	:RÁ9=6?hO>êÖ7êÖ7"ýv<²#?Þg¦>|!E?Ðy¦>si>RÖ6?Ysù¸S9X`¾í-ï9:½ÖÙ>@O>×7×7"ýv<ã¶? ~Â>×£K?#§(?®Èï>ü4?ªÕ»7æn9°/4=O¥::@?O>{×7{×7"ýv<Ï¥=Uã3=
A?;t>5'S>)?l8=rTá<8Q?dÓ¢9Ù­i9ø`2?Ï§O>õ*×7õ*×7"ýv<Âpé<»¬<s/-?vÐ=ã¦=Ã5 ?f¯9
9Ó=
?qWÃ;9>;(X-?×µO>n@×7n@×7"ýv<¢²¥>!'^>ñ>?èÍ>üË>ÁM-?ã®¸RÂ97eæ½Ê;»v±:5SE?ÛÂO>èU×7èU×7"ýv<Ç&?ê°¾>rA?+Â³>´ã>%-?ûèÓ¸Ï	9v4R¾^Ñè:þ ©:w30?ÒO>ak×7ak×7"ýv<ñ| >þàí=µ¶,?ëw=ß=ª.?X¹Yë87
¿_d9:u:ç­?%áO>Û×7Û×7"ýv<@*Ø>¡">ºNA?áÀ>;:>+.?~¾7·99ëJ=ÉI:xËð9%?kçO>T×7T×7"ýv<Ül?N?ýýN?e÷]?Sµ?¥7?ßï8¨9>áï;;.ºÓ:3<c?P>Î«×7Î«×7"ýv<+]?¨°>ËL?>J?E>Ø>$×7?¼÷Ã·Mj9<9½A:Æ:O?µ©P>GÁ×7GÁ×7"ýv<bÁ>>>iÅ9?ÙÚ>`ÊS>óÖ'?²Ôâ¶rÕm9(t¼Ï2`;¡,;Í<&?¯P>ÁÖ×7ÁÖ×7"ýv<m?¤´>á?L?+Ñ>»>£®E?êu¼¸øBQ9f¾ä:ÅMG:4è<?LÅP>;ì×7;ì×7"ýv<[[+?øþ×>éK?ÿ}ñ>£w¤>5ò;?Þ«M¹ýr9UÏI¿F	:ö:¥ßæ>òP>´Ø7´Ø7"ýv<5E7?§FÔ>]?X?«ÕB?8,H?¼Z8Ã9H=¡½;/yØ:¯ ?CôP>.Ø7.Ø7"ýv<Kî>Ø>ÁJ?³?Kè½>«h7?
¡»7²Ôò8õÍÅ=8Ù69Øi9qtÈ>®ýP>§,Ø7§,Ø7"ýv<G?sOó>0çQ?/J'?%TÔ>²I?m909aÇ>$g9|Zx9`³î>ÛQ>!BØ7!BØ7"ýv<__?¤>g{O?[¿>S>Ð
2?'´8l9
>1>åÆ:M=:`(?¯8Q>WØ7WØ7"ýv<ì">ù¬=^Æq?¿L?ì®?:©K?=>»<LÔX?$°}<«¤<6¥c?mHQ>mØ7mØ7"ýv<.^?5>Ê?'Ç?Å4?²T?&Qd=ó<êo?jø<¡×"<	{p?"YQ>Ø7Ø7"ýv<1Üp?ç?ª/X?U6?«jä>¼L?Q«8°´Þ8íÄ>Î!:Ø4:¢x:?ÒaQ>Ø7Ø7"ýv<RRU??JÒR?á*?&æ>·=?f½·á9uô8½L§V:3i:-PT?dQ>­Ø7­Ø7"ýv<ß>«ü.>DKF?ÖQ?í7?µ+=?Ù9óÄ9>ÜU:@[:¯°"?>{Q>úÂØ7úÂØ7"ýv<ßö?í¹>®ØD?¯>Ð]~>í>0?`¹O	93ó¾º:#:`b?\Q>tØØ7tØØ7"ýv<ÎZ?¼>*4?·Gg?Ó^Ó>?@8<&ë;´I?ß;¾; îg?¤Q>ííØ7ííØ7"ýv<¾ü>]í>'Î?jÏh?Lð>Ìw? =¿c<
`[?#E;:.;k?Q>gÙ7gÙ7"ýv<-±?@©Ê>eZ>?sÓ²>~>¤Ë3?Ý¹}8d¿p:ÞÚS:Ø_?¸Q>àÙ7àÙ7"ýv<s`?6ÐÚ>[L?"0-?HÌ>!û?mÆ8Á92í°=¡î;yÆ:bJ?[¸Q>Z.Ù7Z.Ù7"ýv<7ÚC?ºû®>D?N0?7§>!Ï_?Ð78)C9ûM5>
5;·î:»B?.ãQ>ÓCÙ7ÓCÙ7"ýv<¹>¹&|>\<?Lè>ð¡>õÓ7?}û"8&tö8¢K)>_h:^+:À-?	ðQ>MYÙ7MYÙ7"ýv<I?!)Ì>øC?ÍÚ.?× í>9Å<?uDà8:Ç9ýT>6û°:øhz:î4?
R>ÇnÙ7ÇnÙ7"ýv<¤> ?>Î>uF?m/?a¤³>Ï«6?[9ÒG 9b¯>åX;R	;úrI?ÿ7R>@Ù7@Ù7"ýv<ù%?@µ>Ðlj?)5@r?Ô?ëmZ?(¯::D:\sd?x:2á9ò¤.?©PR>ºÙ7ºÙ7"ýv<èN?P³ç>ºc?q¬Þ>O>Á+R?V8²£9Î¬[=yù:,+:ÝI?#ZR>3¯Ù73¯Ù7"ýv<L+?,ïà>s<C?Å\?j*Â>Ò&1?¦×ú7Ù@9ùÀ¦=Ôû:#Ý9Å¦4?>pR>­ÄÙ7­ÄÙ7"ýv<£Úk?k?tÝG?M*?xß>:oC?IÌ 8ÝJ9êÊ=Bø?:êU:/®9?|tR>&ÚÙ7&ÚÙ7"ýv<?WÍ>Íî;?¼Ê>>m¶2?ÄP*8Âó`9ÒÁ=
dñ9Ðbö9TÏú>D¤R> ïÙ7 ïÙ7"ýv<q/?P^
?Ï!?î?sTA??2í9I©9ýgò>Â^Á:Úq:VM?P±R>Ú7Ú7"ýv<³è¯>xV>VÛQ?ßoµ>:»>q¥1?¸öÅ8¶·¾:È9Ü49»ÃG?¶R>Ú7Ú7"ýv<Z?¶×?94T?èÊ?Úkx?ÅP?¸÷1:v:5?¼:¶þ]:8×2?ÎR>
0Ú7
0Ú7"ýv<oL?Ö>ns?^:?úÖÐ>f°d?Ý9zÊ9À0>uºG:Ã6ó9t:R?RïR>EÚ7EÚ7"ýv<5à>«N>D?Åp>zZ>/Ë3?øM¹`ÿ9qÀ¾i+Ó9jÝ9Ýô>S>[Ú7[Ú7"ýv<¬6?]ùç>I?*	?8J¼>Z:?¼g¸ffx9Óî½æ':£Á:)q?ÛS>ypÚ7ypÚ7<Gh1>ÀÁñ=ýÛ;? Ç>þ¾>[ 8?Iû3=Ù<ª:T?Ûú};~%;\D?ß'S>óÚ7óÚ7<ï?×ë½>+âT?È¡?é´>õkG?k½C9LHa9émÞ>óe;I;,[??S>lÚ7lÚ7<¨X?(%?ß¼Q?o®:?ýó>-ßC?V5`8,'a9íþ=d:7:¦Y=?ÚgS>æ°Ú7æ°Ú7<&÷#?*å¹>ÓÌa?ôW\?NÑ?<=?9é9É×u9®<?6õÂ:×Õ:zÜ;?#S>`ÆÚ7`ÆÚ7<²<ëO<·,?(ý¦;^;à2?^¶9¹78¦²¿`7ÃÖ/9#=S>ÙÛÚ7ÙÛÚ7<)u	?x¸>`Â>?x³´>çª>1?¼ªª·­97;
½ÁX:Þè9pn?®»S>SñÚ7SñÚ7<|)?DÆ>-C?ãáá>Ïs>M2;?yÔ¸E´09èù¾ßµî9Ð³9¯*?ÐS>ÌÛ7ÌÛ7<nf=ÆûÝ<Ðü)?u?¶;;s+?¾Úµ¸9µn§¾å\d·YÉ¥9TP°¼ÀÞS>FÛ7FÛ7<oÖ=nÆ¶<ß_?â~?>;k¼=?BP:C4î9+`?d@;Î:
?[T>¿1Û7¿1Û7<Ø6?ãî>*D?6Ùý>x°>~8?¤á9úqê9Òbö>ØHô:ÓM¤:ïN>?ÝKT>9GÛ79GÛ7<õÿ?»ÊË>"2@?öhÎ>×>Û²0?<N8±~9ÿ¬Ï=[Gd:ÞM:>Y?£bT>²\Û7²\Û7<¯Ô>¯>Áû??x~Ì>éÍ>6?êc9yøS9r	?]Ù:h/:»=?ÆT>,rÛ7,rÛ7<Ñ?­n¥>h P?ºêã>É>hÙK?j;b·¿9_Î¼l¯]:Gý9b`?fT>¦Û7¦Û7<ú@5?¯>Ê?ê,o?qé>×$?ó08(Î9Ñ=B};­a:Øô£?çT>Û7Û7<Gq+?ðÝ>ÛÀE?ZU>B>Ü@?ÈU­7ÿÉ9ò*=qW*:¡¡é9¦:?,µT>²Û7²Û7<½1?îá>>I?$æ>õ>Ô]J?ê#¹vÍê8Ò¶2¿S1.:C:1¢?"ÆT>ÈÛ7ÈÛ7<µ/?ú]>X¤?-L.?Õ¨>Ä$?I´%8(	9Y¤>WFs;qE;~L?ÇT>ÝÛ7ÝÛ7<òNW?ÈVÁ>z?¤]¢?Wð&?½üx?:#`:æQ5?sË¬: =:´íi?=ÈT>óÛ7óÛ7<ÖMô<!²<Z/?H==Ê<£¥#?lMÌ·iQl9fQ]½©f8x	9ëkW>îâT>Ü7Ü7<by?N§¬>cªZ?9jo?¿_?©_b?rq9v9cî>_tÓ:7:ô²F?ÂäT>øÜ7øÜ7<m2?Êfé>³C?î¼8?G?úÂ2?èÏÎ·a\9ØC½qG:X®9ÝÃ@?ÝU>r3Ü7r3Ü7<ô¸>4¯q>´C?¸¨><·w>\.?y?»8³uz9Ñc?>C ¸>89ÄÐ½U>ìHÜ7ìHÜ7<I
¹=ðÍ=\1?þ;§};¢\?pÏ¡¸þ9òé¾{M9¨9QÀ½>XU>e^Ü7e^Ü7<må>áx>¾=l?.?¤Ù>ÊEM?Y÷¸Ó.9óµ¾r±Z<Á~ø;GLa?5IU>ßsÜ7ßsÜ7<Ô? ?~?ÖÖd?û§ç>ã|?Cb¿8Ìøa9ÖÐX>À¤:ßa:4¸:?àMU>XÜ7XÜ7<ã-?¸cë>·=?NF?yñ?ì-?ÕD ¸ó¹9Æ½M·å;?¨;~H?Y[U>ÒÜ7ÒÜ7<Í>}T¹=Ò@?Vb%?åè>¬Ê5?× =µÅ</P?ýF,<dá;{C?_U>K´Ü7K´Ü7<¥é?QÀ>$9F?ÖÙ>ç">¤ö:?¾ì¸9¾7@ô:ÂÔ¬:Þä4?grU>ÅÉÜ7ÅÉÜ7<V{?ò(÷>`H?)::?$¡À>Õ}w?[mC9P_9S:à>¥ãu;ÆV÷:à~?sU>>ßÜ7>ßÜ7<`Ø>±¾>ÎG?É>°Ñ>>a8?ø¡8ÖF9F>ùê:r¶7:&ºL?'¦U>¸ôÜ7¸ôÜ7<!+=Èù<Þ/?æIk=<=Ø+ ?ÙRá8Cà¯9¼ü#>YÔ9@º9å
?³·U>2
Ý72
Ý7<(?ÊÍ>LxR?\	m?&Y%?â~7?¡¢"9ÀR9
¯Å>Ò:¼õ9Nu#?JÊU>«Ý7«Ý7<VÓ]?üÖ>¦­?´p?8Sÿ>y*q?UD90Ñe9|íÚ>¤=Y:=Gà9÷w?×çU>%5Ý7%5Ý7<_-´>äx>ð9?¼çh>0>Ûæ(?,þ¸´Ø99¯¾T:R¡:r??V>JÝ7JÝ7<÷l?Ód?p±a?0~n?_%?~áP?>¯"¸ßI9§½U¬:Ã"3:wôu?¹V>`Ý7`Ý7<¼?ÏU0?ôz?Bo?ëýñ>5}?ù]`9à|9ÐÚã>6í9Ò":9îZ?	V>uÝ7uÝ7<²5?|kÆ>Îlj?)O@?u¶ó>@J?^_
9j¤,9/Í>Eþ:ýt:Ù?×)V>Ý7Ý7<ë5?v¾>}@?ò½>ÞÜ>¥¤6?LºK¸fW9fÅ½·B:yÄÆ9£ñy?ú6V> Ý7 Ý7<å?I>»{>;">?äJ?Y?ï5?ªh<\<IµS?P<?ö;X?K:V>þµÝ7þµÝ7<wÂ`?7?¨<B?m?JàÈ>¤5?"6¾¬^9«%<áy:tØG:) ?IV>xËÝ7xËÝ7<ô;ñ>¡>æq?5ó?oz?¼~Z?Æh9ò93zà>Éø;¿$;äñ[?&LV>ñàÝ7ñàÝ7<,Â?®Å>÷AN?.:
?Ï»>oj<?öÍ8Ô	D9Ñ=>%Ù:R':$L?RV>köÝ7köÝ7<p=A·<c4?ýª;
b;Ït?^)"¸¢O39ç½5a½8²ªê8Î>uV>äÞ7äÞ7<O=Û>ºQ>}>?ý;¹>M±>rt-?@8Z.±9ûP`=É
ñ9ëÄ9é¯?2V>^!Þ7^!Þ7<Qö>n¡>ËöB?Yÿð>¬>H3?"´¸Î~9o5¾êq:vÆE:±X?ÇV>×6Þ7×6Þ7<¿(>Ý=\¹B?Ð>>?+?,tå<qu<zO?*L_<½þ<Õ??V>QLÞ7QLÞ7<õ=¾Ñâ<Ï1?pøÁ;¿¨;¶!?ÐN&¹6>9ÁÓß¾è2-¹Ïon9éô¹¾HV>ËaÞ7ËaÞ7<¶1½>Ý>3í;?ÊÌ>Bê>ëN*?<7¸#Ï9t2¢½¶S:7:7?P¤V>DwÞ7DwÞ7<ÈT?Xoþ>hÏU?¤Õ>?¶Æø>8`D?ð:nû9c{?§ï:Yü9Y?»V>¾Þ7¾Þ7<ì>ACL>â6?|>úH>,(?-ïX¹²kà8Ìuw¿¸X÷90:$uñ>ðËV>7¢Þ77¢Þ7<j¥
?!Íµ>_;C?K)X?)F?	8?{Zµ¸ 3v9<¾9¾§9×¡9Ôª?BïV>±·Þ7±·Þ7<PMD?ûÐ?j@?ç§?ÊàÍ>ÇØ8?õè8Öú»9V>gÍ':eÝ:¹?ÇW>*ÍÞ7*ÍÞ7<9dy??`s?æa¼?½ØS?5¥c?ì9.>¯95Ð,?ÅÏ:ÄÝ:.ªF?'W>¤âÞ7¤âÞ7<¯?hãÈ>VE?À°¸> J>j4?25¹c9Y%¾Û7A:"!:È|?W>øÞ7øÞ7<< ? yÓ>ùA?i«ý>?û°>Ãv7?1t¸Ð	9'c¾ç
:ãø9?m?m<W>
ß7
ß7<ïË>*8>I?#è>¦6¢>ø,7?*!¸|#è8-¬¾ö;0:;¦ßJ?
aW>#ß7#ß7<á>£Ç>;>?4_x>\w9>j+?Ñô¹¯&=9_¸¾RN:ü9±:^?feW>8ß78ß7<?/nÀ>xMD?EHn?!?¼È<?ªâ9Ý½+9(zÖ>ÖTÏ::â??uW>Nß7Nß7<Éã?­ÍÂ>ÖA?
*Õ>°¼>íñ9?è¨Í¸Ú)j9Ö`¾³g:.:®Ö)?W>}cß7}cß7<À0Ê>ð> ý<?+>uK>|W(?Kl+¹&^9}Å¾*9¤9äVx>[­W>÷xß7÷xß7<Gò>÷f©>7?û7w>Q5>uÂ.?ã*¹Ã$9à¿Ð3ª9ýÝ9Ä>µ®W>pß7pß7<Îw?ßºÄ>ÊèL??Ôl¼>2?&Ù7\9<1=¯P;ÛÏÙ:i:?Ë·W>ê£ß7ê£ß7<Ò¡>&R>¬ôD?êú>ïÚ²>ì3?.î×8]X¾94>L8ñ:é:|A?¡ÌW>c¹ß7c¹ß7</>Û>>ÛB?«e¢>çòc>¯a6?ìT;¸S&9C*¾½cÒ9Û(:-Ô¯>GX>ÝÎß7ÝÎß7<ÕH??«H?°ó>Îý¤>Ò
=?<Ë¥¸èH9s%$¾J:Q:ÀrO?§"X>Wäß7Wäß7<S>¡	Æ=|ªL?{E?Ìy¾>b.;?:B<ûÕ<<¾M?ü9[dÌ9/?4X>Ðùß7Ðùß7<ð¥µ>ar>#Û??Õv5?×mú>?9?j48µ9Xdº=ÿDÔ:¶:¾-?;X>Jà7Jà7<
¢?z¶¦>ÇH?õÚà>Õ¯>%¾=?ûs9´¯9_Sô>	&:¶9½:?m=X>Ã$à7Ã$à7<ñ4!? òÄ>çQ?Ey¡?Û]?ÓR:?y	9Ä«Ì9º«Å>ÉÞB:=:xä?>>X>=:à7=:à7<ÞÕ>>ä/=?Æ¿Á>RD>§f(?9dc·M¡9)r´¼:èoB:t!-?ôJX>¶Oà7¶Oà7<Áé?¹°Û>Ó?ô?Îÿ>¥?³:fóÅ9Ö3?w";Úç±:ÎÈi?¶VX>0eà70eà7<rÃÊ>	ß>üã:?Ä[>k8[>õ¾)?3¹91¾Àk¨9ù_»9­æ>;]X>©zà7©zà7<FÓ>D,>¦ZE?.È>
Q>Lp/?@'g¸5%9µ>¾¦
:Àí9S?½X>#à7#à7<¡;ä>Afk>Ò4x?t¸?P?Ve?Ê%¦8B9Ëj>éJö;x§~;!w?ÅX>¥à7¥à7<G%?ÒÒ>
9I?#?.Æ>+0:?
,9âÞÇ9¿i.>Â>:ò_:^	.?ìX>»à7»à7<Yg>ª
D>Ý=?Yð>?P>8.?;}8Ý¿w9¦>íÚ:V¿è9:?7Y>Ðà7Ðà7<½??`X¥>½ÚO?ø>áÄ§>5L=?Ò.Ð8¤e9Æh>¼ß:òØd:nHz?2 Y>	æà7	æà7<Ñ,#?:pÒ>øF? &?§Ó>d¥3?K,,8Ab9§Â=¼Îù9*s:Äîø>+)Y>ûà7ûà7<¿5?Î¤Ô>Z?%X=?×?²;?Â.;9`ah9R5Î> á%:24°9üÿp?¿*Y>üá7üá7<¢'÷>Ñq>¦7J?mt?°#½>G3?t·¸¡09C?¾,/:A|%:éKF?7Y>v&á7v&á7<¸ß=Ì@Î<ã)?½Þ;:ï;Wå?^Þö·Ø°§7ìo<¿rz¹)Ðl8^À¶<Y>ð;á7ð;á7<>h:S>?R;?½>>'å-?ðÔ¶n!n9nvd¼on1:¼à9´J?>Y>iQá7iQá7<e ?Þ?Öp?i?qÍ>UÅ{?èp8aê9Û|>r8-9t.Û=DLY>ãfá7ãfá7<>Y>Ô>ge?'1?då>Y÷E?ÆF=Ä¶é<äºY?êà=;ÓØ:ù`?OY>\|á7\|á7<Ml>ÊL>Ä=I? ¥?Ø3?ºÅ8?·é;ß¨;¿W?Ub<Ïë<n´J?eY>Öá7Öá7<bEB?ÏFö>ððI?B&?b3´>y7?RÅ6ÊUß8$<ik:ÿî):¼Q1?Y>O§á7O§á7<|Ð?2¡>SÝ_?pÃn?è?ÄðH?B¸ 9ºñ9õ?T¢:Âïæ9¥å?ÇY>É¼á7É¼á7<?)Ë>ùE?)E«>ÿQg>=?¾ä8 :9ü­ô=+ÛÌ:W:¥¤G?3Y>BÒá7BÒá7<#É
?½>¹þ?«hT?* ?&M?I+94bA9¿â>ûÆ:9:2?SY>¼çá7¼çá7<c?Ñ×Ë>NäA?ÕPå>õ£>
j3?ÔÙ¹¸È·Å8¢ð¾9':7 °9ûÀr?¸Y>6ýá76ýá7<úä>ë>ÆC?³Ã>¹«G>13?½®¸<9Ç&¾Pw: 1:a72?øÀY>¯â7¯â7<·à>êÜ>>?ÉIð>ÙÏ¬>¡ú1?«¿9Ä:~¿>Ê*:DÐù9_/?ââY>)(â7)(â7<èA?Æ?á">?äïØ>ÿ>G¿0?_eh9Cp90Ðå>ÃTs:ü
:ea?_æY>¢=â7¢=â7<§An?6ôþ>ç;o?:'b?BF?ú3Y?©¾8Q7k9¡ãN> :ß³!:ê9~?õZ>Sâ7Sâ7< 
?³²>ãB?táà>ÎÄ¥>Ó¤-?zò$¹$Ú9(¾9[±¾9&Ç¼>$3Z>hâ7hâ7<Ë?ô­>X?Ç`,?Z+ó>3y5?»È8A9eé·>:Â!Y:ßÁ,?)9Z>~â7~â7<OV@?µ×ô>I?I0?çkú>)ô3?²Ç¸hï¨9ua½õ9u¹à94â?áHZ>â7â7<)>?=­>µåD?hïÍ>>û#/?º8 ¦Ô8}à>¯8}C29"|>
rZ>©â7©â7<qÚ>G~>`\K?¿Èu? Ü0?â1?ü^9À¨9{¨>_;©;);)?sZ>|¾â7|¾â7<L¦'?Ö>BzH?Aíê>X^¦>A¿4?MÓ9×zp95 >hB;»@;ÉG@?çZ>õÓâ7õÓâ7<ª^>§!>o0?2#>Åó=Gb+?U×+=ø-Ø<~K?H×8ÀÊè8­qì>
Z>oéâ7oéâ7<¯_R?çñ>¼¡^?Äâ?º>Ý
Z?á9	;¶9b]U>¼Ç%;f·:1g?òZ>èþâ7èþâ7<
 >Ú5D>kQ?9 ?§æ\?Î®9?¼t9WB9+·?Ý­¡:$0:Ük?£¨Z>bã7bã7<w]?æ«?µñP?­2?Ä??@?.bS9nÅÐ9>~q:ú¼[:S5?»ÄZ>Û)ã7Û)ã7<ÓüB=Þ4=â´*?Ø,=^õQ=x?ôj7¸'«99åü½ì¬8Úg9£q>ÑZ>U?ã7U?ã7<·¶¦>¥ä\>´5A?>Nø?>ÊÉ0?nÔ68©Ea9·ÄÏ=zU9!Fg9Ë¨>óZ>ÎTã7ÎTã7<â¯õ>G>³^?ë3\?P?[U?_ñb:¯%:eS/?~;gË:ÐéF?y
[>Hjã7Hjã7<å0Ú>©º>O¬5?Qó >K-q>»×*?KI;9ª¬C9õ>úãX;fv;$ÿ:?»8[>Âã7Âã7<Ä¨µ>ëiA> qp?éÖ?ÿ .?²K?¼,9nâ=9<¢;?ù4:ó9@(>?>[>;ã7;ã7<uç>?ÏÂô>«G?ò¿
?ýxº>Ã{>?üó{9j"ú8>î?:Å:v`?]J[>µªã7µªã7<
?)â°>É;L?Î§l>ÃÆ'>4?BÞ:8ÙÖ49qD>F
9
¯9zÓ>JK[>.Àã7.Àã7<q	?[§>XøQ?y±*?ç®Ò>hO?~®C998	>¹z:l=.:Ñ&Z?R[>¨Õã7¨Õã7<ÉÂ>k~>xù5?ï>Ì[M>q.?Úü9äª8 -h?m~9ö¯9ø¹>-x[>!ëã7!ëã7<ø,?¡¬Ð>¬S??)Å>äË5?Z»9]Z½9¸ºG>C{;ùÍ:Àk?U[>ä7ä7<Q3:?"ô>N@C?Eø>(¸>,?¶Þ¸½ÿs9uui¾§D:±ÔS:1Ï6?*[>ä7ä7<üqç>]>Iß@?dá>B>7?G99U`>3í94¼º9dÔ>Ò[>+ä7+ä7<&s?ë£?Çll?Ã^?'t>;¨h?ð8åix9ì&>ôò9fÇ9õ?UÛ[>Aä7Aä7<%Ä>]¿w>¦­J?	?CJ½>®ü9?7©¸·Z¶9Ùí½r·u9ÔP9ÝÚÏ>Îä[>Vä7Vä7<äôù>B¨>WÖ=?·j>Åc>
í0?ØÎ8¢æ9°C>Ô[:xû9ð#?\>ûkä7ûkä7<Xêø>f)>ÆR?ôZ??f²4?dÑ¸ ¥~9XR¾{¹¥;AE;+¼V?o#\>tä7tä7<Gs>>	>.x;?a±­>D>ðJ*?S4=³/á<ú³L?À©÷;Ø	«;óW9?P9\>îä7îä7<ÿïÕ>
Å>ú:?õÉ>Ø>l`0?Ð=8Z9½Ë|=â/::²#!?A;\>g¬ä7g¬ä7<ë¯0?ÝæÜ>¢ÂL?Å,?G§ð>7?uû8¤9¥C>*Ð:¹:.C?¶>\>áÁä7áÁä7<?3õ> >9C?òÊ>p>f6?«r¸mø/9ÎQ¼½]eÓ9?PÒ9¨¨?Y\>[×ä7[×ä7<*D=ËÆ<M,?ãv=[ÛL=Æ?úÑ¸J9Ùp¾ÂÚÏ8ø_D9{>åh\>Ôìä7Ôìä7<éJ>Tß=\h?'¿>äéj>%PP?#1=ç&¿<¹;m?©;ÙE;ì([?Î\>Nå7Nå7<h@Ú>'O>ð>?Ù?º¬Ð>g'4?x2Q¸þ"Æ90%½æ ?:¤A:?ü\>Çå7Çå7<¤t_?)¶?JKD?¢3?ù>8?~Þä8Ô»´96">5»{:ä%:=;B? \>A-å7A-å7<áXú>g>9x?\?¶h±> iZ?7
£9ñ29n?i?é=¬99±?O¡\>ºBå7ºBå7<eàø>¦>hM?->ÉU>wÑ9?c7 Þ9¥aV=¦;æÛ±:	fW?n¢\>4Xå74Xå7<Z¬è>H(>bJ?½>	y><B? ÆO8-9ß|Ï=EÂ09¦²9Y}>Þ\>­må7­må7<ï;L=¬=|í'?¦¥;áj;°?ñai¹«L49o¯%¿
½8UÕ9±¹>]>'å7'å7<[|È>5->×=?
ÑA?ú½?õl5?v5¸Ð¹19Á¾;«ó:ü@d?ã]>¡å7¡å7<Ì
?Õéµ>hG?.å>=
£>ïì3?À¢ 9¹¡D9É"Ñ>+:»O:êF5?i]>®å7®å7<I?Â«>/B?½ñ>D>~Ö.?èóË¸N9WÈ¾´O9Ï^>9üÑL?ÿj]>Ãå7Ãå7<ýz?·S¦>È]J?t³þ>~³>¢5?	À8(9N@>¯ùz9¼[ó9>_l]>
Ùå7
Ùå7<la3=K=.?nÑÀ;l;ÆQ?§j1¹<9`ïð¾C·7Ç!9:SJ=Ó°]>îå7îå7<óæ?+¯Æ>tK?9ý?5O¹>¸7?Nµ¸.Ò¿9á÷ñ½?:Án:ÛÈ?Â]>æ7æ7<µ¦?g»¡>×bP?±Ï:?è.þ>%<?Î¶Û7²9}}=x ö:"ò:ÃñT?,Ë]>zæ7zæ7<pr1?`¹ê>üA?fY¹>L>\®/?ú8Äî9úa>6]:+?9:Ú?HÖ]>ó.æ7ó.æ7<ëh?fÊ´>S>?@>6>cÿ0?:Ö6Nkr9xÿa<h
L9îÍ9§\´>ö]>mDæ7mDæ7<ä ?ôâÏ>¡ F?2ñ×>~A>øô7?iq¸-Uµ940ª½¼`¡:[:t3<?^>çYæ7çYæ7²<wÓ<áU<Só*?Ñâ_<Ô5<¼Õ?ËQ¸Êhô8¾[¾à28M5¶8Êëz>^>`oæ7`oæ7²<8Ðò>êô£>=?{|>5i>Æ°-?ÀØÆ¸¯Y9ZØi¾y::Æ:øîô><K^>Úæ7Úæ7²<±ã>Øc>uH?Ê¿>!È>Ë2?º0¸vN9F·Ú½¥
9ð®9×àN>ok^>Sæ7Sæ7²<
vþ>b2©>ø@?(>we>~.?77Aø¬94y<`ââ:o@:å¯`?Öp^>Í¯æ7Í¯æ7²<%~`?eîÒ>Æ:?ûy?xÝ?Bäm?¨á9sk 99ß>Ê:¥2:ø[?é^>FÅæ7FÅæ7²<
Î>à>»F?øßÀ>¥>¿/??ªO¸q69äô°½=:ì9ÚM?Y^>ÀÚæ7ÀÚæ7²<Ó8Õ>{X>bQ?&À>f{>ó=?\O¸ð7~9ÐÐ½#Úê9Ü¸9¶D#?(½^>9ðæ79ðæ7²<fÌ>Ì>ô@??Ùâ>ü£>i1?4	§7;ÀJ9¶çR=5Â9ÉÒâ9Û>VÇ^>³ç7³ç7²<¼÷>»>"ÆG?´,©>j>8?
Er¸s9R.ÿ½
ëä:r :S6?×â^>-ç7-ç7²<:¸ú>Ý>Ù	Y?,iF>á
>´ö3?æ¬)7£x9Ù²®<{:9:µùP?å^>¦0ç7¦0ç7²<gÜÝ>¬>ó;;?­Ý¡>:l>:j/?¾¸sX9?_¾3Ä:®U²:éÒ?í_> Fç7 Fç7²<ÕqÃ=ð¼=¹C/?2w=ð×>=&?^¹¢59Ùa=¿¦ã9òD9Võ>X_>[ç7[ç7²<?Du¯>9Ä=?Æ>>l>{@-?:¬4¹Xh9}WÇ¾cÝ9ý²9	X?Õ_>qç7qç7²<z"?o$Ó>lÿD?à9?eä>Á/?!¹õ9s¾¿1:2ý93?ÁO_>ç7ç7²<I?±¯>8G?#8Þ>ýg>s´4?|'à¸³81p;¿<9S¤ö9µ>Ú`_>ç7ç7²<±©?²YÀ>rD?]Ì?«Ý>ê5?e:ýGX:¡.?9¶Ð±9©\Â>5w_>±ç7±ç7²<uÉ·>9z>ñ'<? >Í-n>»
,?{è·9§Îr½ê³V:.XL:}?u_>ùÆç7ùÆç7²<.þ>yp¡>OI?¤?TÍÍ>×ú;?²¶¬¨-9ÈC¼ëB;´ðé:fLU?À_>sÜç7sÜç7²<{áø>þÇ¡>éD?[ó>|ª>¶6?ö87L²9z¿Ä<ö9G_Õ9Uç?;_>ìñç7ìñç7²<{Ð>¸S><é<?©>ÁV>e)?Ðg¹	TÚ8ýÖ,¿÷ô;êæ:)?p_>fè7fè7²<W$(?-kÎ>P?<°,?í>1:?l¢7.ú9'å=wj:ñh4:vZ&?¦_>ßè7ßè7²<gÝæ>ø?>[}Z?CZ?
?pJ?yN9A9ìs>¶x:ö9:Á+?Õ_>Y2è7Y2è7²<¯4Ö<Çl<-?Ü@';b>;¤#?"¹û¯Ë8'®¿,+¸\%9µO¾/Û_>ÒGè7ÒGè7²<Jä»>u¼><Ñ:?`>ÐQi>tü-?ÔÓ=®ÝÄ<ØnE?ùðò;¥@¡;ê×@?Oê_>L]è7L]è7²<ìaÈ>Ë>>C9?Ç>e>
%?Ï·²Q9Ã×.½Õ8öVÇ9¡$	>ôì_>Ærè7Ærè7²<À(Í>Á>4[M?5äß>,Í>OÄ6?	GÒ8¢±9ó>FÌ9_l9pGB?·`>?è7?è7²<¨)ã>ýÕ>úV?ga?/ç?±<?M=9aÔ9d>);'0:X?`>¹è7¹è7²<ê>Æ*>ÀR?	V¹>|>5<?(:ÇÐ9Cs?Ù¬¸9m¯9§¿?»'`>2³è72³è7²<Múe?±·?C>?¬â>Å£>ñ£0?Ó$0¹ÎI[9ò¡Í¾eÆ: Ï=:sl4?þ1`>¬Èè7¬Èè7²<Ûët?Æ?²^?Æ~?ûû?ìb?Éý±9uå9Óa?`9Ó9Çþ!:çå¦>P5`>%Þè7%Þè7²<øtÿ>|§>;C?ª
?¸AÍ>^°0?iÎ¹O)'9¤ÃÝ¾ XÆ9´?Ý9å>*9`>óè7óè7²<ÿÏ>x>Æ&V?Éâ>¾>qÌ9?£®Â·/[9V$Â½Ñ:u6:7ú>ÆV`>	é7	é7²<ÿä>%ò>6uH?Y©>26q>íº3?L£×7à19l=
Ã:ól:?X`>é7é7²<Òí?4Z²>
N?Ì?ü»Õ>a3?Û_9vF/9³µØ>hr:fd:çb&?&j`>4é74é7²<½lR?kâ>r<n?záE?mç>äÆZ?&¥y¸£Ê%9M½@¾z¨¥::Ôù$?U`>Ié7Ié7²<ÇÃ>Å><9?kl>êed>©1?n"¹e´ 9Ã_¿ä:¹c:¡hN?Ä`>ÿ^é7ÿ^é7²<»!?lº°>%Gj?Ô?P5?Ý`?ª9bh9?ãùÜ:u:6nf?¶Ð`>xté7xté7²<¢þ!?»Î£>´*}?Eä?ä'?7´S?Ãó¦9r~93à'?w×í:;\:Õ³B?2Ö`>òé7òé7²<7k?ØÇ>	L?¦>Üj>86?é~8Yqv9Ìr>n9öd9ÕÔ?«ñ`>ké7ké7²<H?Í¡?¹?Ç,?0¹>k×n?6Rµ7Ä¢9Á=ðkÌ9®¡9HÙI?¤ú`>å´é7å´é7²<Ð?æU
?Ñ[?R?¾Ä?é×{?(-;¦-Ø:
M?9ÆM<"»<q¢@?û`>^Êé7^Êé7²<ÿu?1M¬>pCI?x?{$?ïTA?ãdU9F
9½>éiQ;Ùö:-Y?Èa>Øßé7Øßé7²<éI¡>Í:L>,J?><qK>·î0?(Î6Ü¼9i<c}ú9ÂG:eÛË>úa>Rõé7Rõé7²<Í>\?ß×>î?ôQ?úAÖ>¸uz?\z­9Z'¹9QÛï>);ðèÍ:v&R?ða>Ë
ê7Ë
ê7²<­+
?´¶>FPB?êý>.°>e8?h
8RF9àµ=áë:ó¦:ýØ4?õa>E ê7E ê7²<IÄì>ÑP>C´\?Ç)?/cß>ØÊA?á©l8Q9¸OE>º×:%:*5?ma>¾5ê7¾5ê7²<{­=¼þK=õ.?´ã=õµ=Á?ü8WÄ¬9Æ;>lp;ìÔ0;Z&.?U.a>8Kê78Kê7²<Ë=ÚÂÞ<Eÿ*?½æ;õk;êUz?ý:¹T9ú¿àè·pt9­YN½«5a>±`ê7±`ê7²<.m
?(g³>FE?Å>ÈD>e"9?ýj9¾ º9>"L>#9Ø9ø
9/?°Ba>+vê7+vê7²<Tñ
>·SÐ=ªl.?¹)=È=ê­"?RÌ¸ï8ßª¤¾dÒC;~à";ñã?(Ia>¤ê7¤ê7²<´ó>óù>UÚB?èé>ÚñW>ïc<?J¹YoO9¢¾Î;@pº:Ã¯6?|_a>¡ê7¡ê7²<Îké>( >v§:??þ>[
J>(?è=¹o
Î8k¿» Y:+È9:Ã?Õba>¶ê7¶ê7²<
a¾>¼{x>X#D?>öHL>²C.?ß÷¸ìÖh9pC¾ªk9nÄ9
Ã>Òja>Ìê7Ìê7²<·«?íÙ>VK¬?6!k?ò\>zÀ?f9jÊ9­G>Ú;p`Ä:z~.?Ska>áê7áê7²<Àrª?¶å>,¾?f
Ö?$J"?rÓ¨?,÷L:??ª9`?{B;¹°Ò:Ñ[l?Rma>÷ê7÷ê7²<Þ¨=Îl½<¸î1?GX;1;`?º­Ê¸2ùT9 s¾K:ÌEÉ9[-#?xa>~ë7~ë7²<­U??.N?
J²>ªp>G>?¡ä¸ýØ½8º>7¾Ú§:^A:ÿã]?àa>÷!ë7÷!ë7²<(Á<Jk<(ë3?RzÓ;¹´µ;ëø?>(¹Îìl8]Ï©¿ ÒK¹@EÏ8Þ½{¿a>q7ë7q7ë7²<ø>¢¡>yvD?\±>áÛH>>~/?éâ¹'8ß¿1f99w½>!¤a>êLë7êLë7²<m1?	»­>äÊB? ?ôØ>ý7?·Ö8a9Âs>µ¤:¸T:¨5?Iµa>dbë7dbë7²<ö?q¸·>ÚH?î&ô>Íò¦>;1;?å;8|O9PÔç=k;rG:ëw?Ýa>Þwë7Þwë7²<ÝI?0±>ÒvC?Ø¡>·nb>>72?ªT¹r T9E¿4Ú:Ô:Â?{Þa>Wë7Wë7²<°Vu=qÝ!=mB?$¾±=PÇ=X+?À+=%Û<G
H?5!#;^ ;Æv ?b
b>Ñ¢ë7Ñ¢ë7²<flÛ>¥Ù> @?ýD¾>°T>¤2?@ù89Ù_>ÓO9²ª9¶G>ÓGb>J¸ë7J¸ë7²<V?GÊ¾>/è?ïpk?;?\7]?áÎ9ûÑ9¾¸?kÍ:
þ9¦ý?°Ub>ÄÍë7ÄÍë7²<D8?pÅ>F?OÍã>8H >¼ë5?éÆ·Y}9DÎ@½%­z:':c@?»Vb>=ãë7=ãë7²<ï&?ÅÈ>?ÛT?÷:?I5Î>¶@?849ZO>i×;e×¶:ñþN?ûhb>·øë7·øë7²<W?ª.?x[U?%wp?º ?ÿ??þmk9g_£9t¸>QÞ;vÙ¤:ìUN?yb>1ì71ì7²<¸!?¹kÚ>_Ø<?P¾>S>ý-?ÈÄ·ª`8w1¾;²:ckc:4??|b>ª#ì7ª#ì7²<xë>Ó3> ÍD?¼BÔ>tõ>¿ 7?,¹®9¤¿µþ9ûå9Ã
?ö}b>$9ì7$9ì7²<`;?;Èâ>S?·=v?&?[Ã=?99ì½9]z>.éS;t];?d4?Sb>Nì7Nì7²<Ë¡>lÅH>KK?ûX?ÿö
?@DC?µÕ18øi9Â=¹:ãú9îd?¡b>dì7dì7²<«R?É4±>.ðD?Ì¹>$]>,9?<ö¸ä@ß88
¿k­9ºÜj91=?SÄb>yì7yì7²<ºÑ<	<Mü/?¢¨<¾l<é"?IÄv¸l9bâñ½²r;;a;´+#?-Æb>
ì7
ì7²<¯V
?ÆÒµ>vÆB?LÔ»>d!>fX7?OO·v#þ8¨a½Ë¨9ÖÁ98!?ÔÝb>¤ì7¤ì7²<g^Î>Ml>Æ¿_?ðìÊ?F÷?½ÓD?0ðÏ9_Ù9û§ô>ùÝ<ÚØ;¨;?éb>ý¹ì7ý¹ì7²<¦.Ï>×Ç>ÖáA?³ÒÁ>hÝ>Rá.?ÐX=¢=úÈV?·/;ÁQ÷:qâ5?;ób>wÏì7wÏì7²<Á6?
Ù>Y´V?¸
?y¹>oI?NC)9É8ÕzW?s°:¸#m:(|>?æ'c>ðäì7ðäì7²<Qú?×¿>QÑI?J >mÜU>îß??iF¸¿v9êÆ½'`:|5:©n?Y(c>júì7júì7²<Ì?&èù>I?p]?Qâ>.]¢?|r;a#;>?^åä:àûh:{?$7c>ãí7ãí7²<A?Â>rD?à¨>(l>Ü7?lÏ>¹Å="9¿	jÓ9×9tû>\Bc>]%í7]%í7²<ý?¦?³>
eB?î±>;>i0?mkµ¸à9+l¦¾¼Ð:Õ¨:é?c>Ö:í7Ö:í7²<¼;V?ñÛ>Zy?S?XNÏ>Û¤?î:à¶ç9»²$?%ßí:h$¢:{È;?wc>PPí7PPí7²<ca`?ô"û>É¹d?¨do?¡?Ñg?U;	K¿:Î.?7A<ú»<á7?àíc>Éeí7Éeí7²<õê>7^¡>H_:?w§°>fò~>Fb1?7,ò¸Vø9.ãê¾X9 Í9k§>µd>C{í7C{í7²<.5?¼Jç>ÅI?Ø#$?ËHï>8/?ÖÁ8Ó9Zë=C«¶:hx:\@<?×d>½í7½í7²<fÄ?äi±>VYE?@Ñ>c>Ù(3?.°¼·L9Ö½«¿:D,]:aÙ]?\d>6¦í76¦í7²<±çÑ>J>â<?rÑ>bº>£t.?új«¸<49W;'¾.:)[Ë9±4?Td>°»í7°»í7²<úÎ?z¼>D?|2?-yò>ðy<?Ò"ò9¢yè9ºQ?2î9P\9¨u?1pd>)Ñí7)Ñí7²<B¿µ>v6p>±A?K»>	¸I>U1?Î;Ê¸¤69¨9¾:xVÓ9ç!2?õud>£æí7£æí7²<ì×>jß>
>?ª-?oÿ>K7.?üñÚ·§à9!¿¹½:¡5:H=C?d>üí7üí7²<Ðè>09>ÌW<?ÈÂ>ß>¯þ3?È5¹ÐÏ8[o`¿¾%:¿N½9"`?öd>î7î7²<µÂ.?#Ø>ýN?ZÕ>k> 9?ºä·ðôe9¤¤¼Vh:×9Âa?ì´d>'î7'î7²<Ëä>æ6>Ú½=?Æ?'XÂ>-0?Ûç9¦V9)Zî>Þg¹9l9G0$?ÛÁd><î7<î7²<KÑ?³>?L?'OÉ> />SÏ7?F8¨£9;C
>yÏ9ÌßÈ9AE?ôÂd>Rî7Rî7²<E ?Ê_Ê>"K?É'?ùâ>Q¢=?WÎ·pÿ69Õ^Í¼4½;d(Â:[ù2?YÚd>|gî7|gî7²<·Úù>°3¥>ëA?Ïuá>+¹¡>8r2?NÎº¸·¶9UÉ ¾Ìô1;ã	;J2%?)Ýd>ö|î7ö|î7²<	W=7ë!=Wý)?Â"=õ=4ù?£Óý¸ãNG9T£¾<E;Ê;Ø³4?(èd>oî7oî7²<ðý>>ÏK?0Ø?-?à>?.9ªw9!Û?=á¬;'¢C;±9b?ûd>é§î7é§î7²<¸õ?_Ä>2ú<?¢\À>¬>Ý%?Cì¸ö]9¶¾¥o9:ÏÅà9Î2S?Q e>b½î7b½î7²<bHÉ>ñ >êÍ@?0ô>E8§>Òê:?Çä·a(9é­½áa:¶cP:+¾
?·>e>ÜÒî7ÜÒî7²<¦ß?¼>çO?{ò?×ß8?ÅD?eµ8§9Ûé#>¨·ý:ýÔ:³¿Q?4Be>Uèî7Uèî7²<ç?t¢>ÜN?ÁÂ>:.>ï¸5?¨ñ¸69ÁÄ¾kîß:(»:®UV??Ce>Ïýî7Ïýî7²<ÆË+?b¿ä>jC@?è>Ï>Ax>Qâ3?ô¿7~Ia9ËY=. ::ÜÂ9ö>?îve>Iï7Iï7²<Þ9£>,Â;>^?ªj?¥½
?jS?â3=rÀ<»·n?¢Fi< <ë¥_?àe>Â(ï7Â(ï7²<³ø>»5¢>®/D?äF?@3¹>Ýý:?êV¸/Ö8J¾y_Ñ:4ì:Þà+?±e><>ï7<>ï7²<CÌ>Uï>C?é>Vd>Îg0?¥þ7úrZ9})=§p:ß: ?¥ªe>µSï7µSï7²<aÞ1?à÷á>I?
0?~0ì>È>?LQÖ8lÁ9Ó
> :Òzú9è¦#?ã°e>/iï7/iï7²<'úâ>ðª>ÿB?Æ#ô>ÿÍ­>Ì3?ï9[(9^aò>õ:=	:S¨?|¸e>¨~ï7¨~ï7²<­2®>Ýo>Oê9?NN>l]>5?àY8kE9¸ÿµ=®x;2`;úS/?½e>"ï7"ï7²<Ê ê>äí>`??SPz>ß9>T`,?°Ëú7"9@vÅ=Ø:Ø)g:°$?ÐÃe>©ï7©ï7²<i?«8-?k¤F?,·'?¹'í>ã
5?68¨Å8ÉË>õ@:Ç:E¹%?jðe>¿ï7¿ï7²<Ù¥>áGZ>ÃB?À»Ù>4¿¥>¯%(?©2;Üæ½:Rè4?TÍ<½ÕO<¯Ò4?÷e>Ôï7Ôï7²<ß´l?Áý>;Ín?ë¬?ì¾M?ÅV?°îØ7lj9º¼l=V<,:=%:Y?f%f>êï7êï7²<µ^?¡¬>BLD?iö?Ù³>	7?¸Tâ8Ï9ÖY<>ó+:
jF:;^M?ÄUf>ÿï7ÿï7²<«1?¸ç>&ID?I)ð>¡+«>B3?9,|/9@À>?³:É:³Y?«Vf>ûð7ûð7²<ËÅ.?à>l1G?ô-?ò>º7?hÐî¶ª9!j¼4«9[9?/Zf>u*ð7u*ð7²<I?^,¬>I?Frt?ý(?º'9?»9øb9ª>3];Ò¼;`X?%gf>î?ð7î?ð7²<H43?r®â>×aJ?b?Dá:?`¬;?úÝg79÷í_=çôz:7:/?~f>hUð7hUð7²<=Å¡å<ºÉ+?bx;Í{;K·H?¨·¸Þ38å¿ø6à9#Íá;ðf>âjð7âjð7²<è?
ê ?òM?9&a?x^?ñTS?#â9«|9êe?:;#:o?s?f>[ð7[ð7²<a9?¶ë¯>àQ?Y_?*¶>ïÎ5?¤7~E"9òÊ<t$:çi
:¨?Q°f>Õð7Õð7²<3?u¨>úN?Ö@?Ä«>ª B?Âo;9ðØ½9Ã¿|>-U¤:¥m:
1?¿¼f>N«ð7N«ð7²<Ýó?Îµ>Ó×@?c >Æèh>00?kø7ö¢9ÏRD=g¡9!·9Íá>eÏf>ÈÀð7ÈÀð7²<BÃ;?v!ß>lW?ô>?µ¯¯>C?^.9$ËÂ8ø2?ô:¾Q:g`'?rÚf>AÖð7AÖð7²<Ò´?·>ô.D?O>poO>È6?;¿·g9BÕS½/Ó8YÎ9§ç>Lg>»ëð7»ëð7²<ì?´£½>êï@?3O>äiU>3?Ì19Î·9&>^:nT@:¾Î?sg>4ñ74ñ7²<ç?b°À>Ý¨H?)Ã>>³ú4?Iæ¸k¦9óå½¨Æ9å*Ó9b¶ð>¨g>®ñ7®ñ7²<dDÏ<þ<e1?@
=äTÿ<)t?þÖ·×íS9²N½¤<%@<}S-?Ó6g>(,ñ7(,ñ7²<8C?­>$=?Ñ|>´Þ9>¾.?ë£¹.°8J[L¿;­*9ÞâÊ9»[W>Õ9g>¡Añ7¡Añ7²<ø>U¾>c¦Q?Twd?Âõ?U?¾9lDZ9ð*?T,:;:¥q>?S;g>Wñ7Wñ7²<2y"?É>¡\N?$&û>{M¦>ûMA?Vº	9¯Q9¥R>¨d:Ã):ÖÎe?.=g>lñ7lñ7²<©>se>³
=?^a}>Ì-7>1?Zûª6Hx9ut0<¬#9÷ôº99F_>×Ng>ñ7ñ7²<÷èü>[É©>pª>?_¼
?ÍkÇ>í2?À¸s¼9m<ë½­õ9RÉú9Èú>Og>ñ7ñ7²<ßó>DÜ>tC?Êø>Ìg¦>Ê^??È|s¸·Ìø8¶z¾ÄKï:[ã¯:æ$.?_g>­ñ7­ñ7²<cÕe?f?¤cQ?E2K?Ê
÷>ëR?Åqá80fÃ9®>s+9;íàÌ:_g?~tg>zÂñ7zÂñ7²<Ç?)¨>¶G?Ö>Ì>pÓ4?É¸¢8]¿:Q9¿gf9Ë.?Ág>ô×ñ7ô×ñ7²<(±>Ãg>D?@s'?ïfì>úT5?­8þHN9hW>úe:7A:¹;?±g>níñ7níñ7²<µ0?(Á>W@?5¢?ã6¿>¿?4?¬#E·Rm9¥¼|¦û;£;îD?µg>çò7çò7²<õç:?+ÊØ>¶\?ÿ?èêH?sd@?k]9ÞÊ¼9æ>~v=:ÄF:1?ó­g>aò7aò7²<(í?X ©>4I?'FÒ>Kp>õ<? g£92F9æü?éw:¥®	:úyf?ÐÒg>Ú-ò7Ú-ò7²<ø]?
Wr>Nÿ?,!?sS­>qn?¸Ê,¸W&9Ìz½Éç*<,'¬;%~?¯ìg>TCò7TCò7²<<¸¢>ÊdZ>:½>?:ï>-ª>òï3?&T9=@9Ö»>R¥³:}:'t?Ìh>ÍXò7ÍXò7²<TC?¯Ü>`vc?âé>bb>ÕA?<O¹Ú9Î¾$:V :qø>h>Gnò7Gnò7²<ñ7Þ>ui>èP?y?aO?ðH7?3R}9VW9uÓ>N:ð:C6`?h>Àò7Àò7²<ÚúÉ>Ì§>à>?°í>ÅY>ÀE:?wÎl8ý+w9´Cõ=±¬Õ:òÜ¨:µ÷!?¿>h>:ò7:ò7²<ÞxL?ýÀû>ºëO?¨S?¢S?H?&·ÏAI9³E²¼X:Æ¸!:Åk+?Uh>´®ò7´®ò7²<s\¢> F>nÉQ?k¼ü>°>X+7?yà<q¢<<,f?»<u.<a?ÁZh>-Äò7-Äò7²<Kú>ü>à~M?©¿>CÊ>d=?û¹¸ûÕ99¼é~¾öª:3÷h:©á:?Kih>§Ùò7§Ùò7²<Õdö>:¤>E@?w>95>§.?@þ¹­2N9<v»¾?[9N¾9`¡>Ûph> ïò7 ïò7²<hð>¥.>{EN?Ò?Ó¸·>q;?²ö08êÝ8³ùL>üé:í+:²aE?øh>ó7ó7²<BT"?EwÖ>+ÄA?y@?uR	?¾3?Ïxô7ë9Î¥_=;Ï:Z:W;?Uh>ó7ó7²<z?¼V¯>ld<?æ¾>Z>¤ß5?+oØ8mÿF9/7>ËÁ9!CÈ9»÷>:h>/ó7/ó7²<TÚ?Ä÷§>²
O?g ?ù×>Ù´=?PVè·ÁÈ,9
¬½U.7<µÔ;Îv\?Ìh>Eó7Eó7²<tnø>ÅW¬>í8?´²>*`>âO(?¤H·¸9U9ö
\¾Nã:b:|nØ>Àâh>Zó7Zó7²<Ï>@>A?)?p>(O+>\3?~
·µ*9o¿^¼Jìæ9^Éº9Ü>?Kæh>úoó7úoó7²<©V·=«RS=h^?6K??ëE?°.=Å<È}a?©yR:«6	:¤WD?øh>só7só7²<d"?./Ü>ÝÎ<?Ø`>Mn>Ï6+?W¹ïi¡9^¾ÁQ:²]:06?¿i>íó7íó7²<{?á£>Ùq?=Y?è÷>/á`?~W9·9"°>Î¼Ð:Stx:±W?ÿ!i>f°ó7f°ó7²<5?nP>}P?õ®	?oZ¾>*9?ÏM"9£áU9DÂ>#~:9IR¤9EE>Ý=i>àÅó7àÅó7²<¢´>kh>YÑF?©>æ'R>96? ÿ18Bò89Zaö=&n9pÇ9ëÚ>Ò@i>YÛó7YÛó7²<g?5?e2ç>3±H?T¼>yj}>T>?)²0¸.,9k[¾®4:`í9®B?XNi>Óðó7Óðó7²<mT}?ùCé>?Ý?QB?SÃ?ã9?Í:3Wà>³ø´:¢:Þ?uUi>Mô7Mô7²<ÊC5?¦$Ý>ÖQ?_ø?¸¼Î>Çw8?!ë9b92¹ß>©O;å¯;ï1?Ï_i>Æô7Æô7²<Íy?ÚÌ>¡6?h >°tt>Ùû'?X8²é9%Dâ=×J):nÙ9ÅRG?²oi>@1ô7@1ô7²< Ò>>jëM?û=¬>ßæj>^¶;?Ù},¸T¶9½J:¥ñ9ú?i>¹Fô7¹Fô7²<%x/=ÓR=DW,?E=ê^é<¥"?¿¡Á·|ô.9
ª½_S;%;¸«#?¦«i>3\ô73\ô7²<T
?Bd¬>TkM?ejD?°ú?b¦;?
ÄÝ8Ý?q96Sk>M8:â^:>î%?´i>¬qô7¬qô7²<d?³·>ÛÆ?à9?£@³>Õ?i
4F,K9¢-²9&u:Ïû9(Ú
? ùi>&ô7&ô7²<O?Óç®>±º>?âÈ>>B$.?p¯7jù8«=yÙ®:ö*:Ñ%?Øúi>ô7ô7²<ªÕ¯>æ[>µ³L?P7¥>=9j> 4?p¹
ã£9O¾Z:®¨:Ý
?óþi>²ô7²ô7²<±'?â¹Î>-O?÷A?WÛ>Az8?¸ï­8ø49&
v>Òö;(¾:[Æ5?%j>Çô7Çô7²<çib??KJ?l·2?Éäõ>Ò:?
u886±9OO=(Îu:¤QI:æH?D-j>Ýô7Ýô7²<ÿ?$©>ÀÕM?+j?¾BØ>l4?'Y7Ü#Ä8¬¬Î=Úðo:Çl:?bKj>òô7òô7²<gØ?Ñ0¬>´ýF?+ ó>öÿ©>o7?ë#Â¸rTk9L1S¾ÌÁ::º5?¤Pj>ÿõ7ÿõ7²<|x?(\¾>ÜI?÷ "?÷§à>¶¿8?÷ñ7¿S9ËÜD=ø:r¼$:Òð>½aj>yõ7yõ7²<!??È÷á>oiX?Ê7?£ä>ÉM?¸¹7â9ãµW¾ËG<Dô;sQ?j>ò2õ7ò2õ7²<?Ç?­ý±>Èø>?Ë>X³>mâ,?¸Ú¸bl9)c¾ðj|:n£=:Ä_*?ój>lHõ7lHõ7²< Ç>¢~O>kJv?ûºB?Ò?ò¨;?Ã19ã¨9õ¹>Ëì;¶ëª:¾H?±j>å]õ7å]õ7²<ÞU?jÜË>ìÈ<?¹»>Ê$>Ö5?¢O¸QÈ9P/E¾¾9!_í9ÜÎ¥>ZÑj>_sõ7_sõ7²<n|i?sòì>¼B|?Ò?Ê?>bßy?}©92Ð©9}®m>ü:ü®9åj?}åj>Ùõ7Ùõ7²<FÎR?Yû?Ã@?ó"?Wß>B5?È/µ8õ¯9>>Ö*/:ßì9P=?k>Rõ7Rõ7²<¸ ?à÷æ>Âù±?ò4?³¿è>þi?a¸æH²9jù9½§<ÌEN<;PO?Æk>Ì³õ7Ì³õ7²<IB?¶Ô><Ó½?Qò?ó´è>i'?uÀ9=@9®>v·<¥L<!e?´k>EÉõ7EÉõ7²<²=>4=#îN?°I>ëPÆ=k??_Uw=\æ=j]?äß;é;W?k>¿Þõ7¿Þõ7²</Ý=¼£=¸#-?íËÝ;fu»;Sr?Ç	¸¹»!9¬§¿(s9´Û¯9!F±>$k>8ôõ78ôõ7²< @?Øì>ØO?f¹?wÀ>Ê|D?^¬67À09
Ê=í:ÎÒ.:h8T?4k>²	ö7²	ö7²<#¡?½»>kð??Ñ%²> ¤|>Ë4?mÚò¸LeÚ8U¿dtþ9/Ñ9%³?ÿIk>+ö7+ö7²<Jõ>a>ñþD?TU?(È?j0?ot¥889e>Ã¼$:Û9Æ@?ûqk>¥4ö7¥4ö7²<BT?&ù¹>~7?ÃÕ>2¥>Qx,?UÓ·A_`9>Üp½:¾D:	9?sk>Jö7Jö7²<\ó¹>ÍPg>AËM?Rö>ÈG>Y3?©U¹e¿8ÿã¿;J×:§à:ø¨/?zk>_ö7_ö7²<%®â>J¢>xn:?¢>"ªt>¢)?@áÝ¸b9¼¨z¾O:îå9)¥,?»k>uö7uö7²<¨y{>ôA
>ßc?ÊðÏ>Æ¦>½6?.M¸³9a:4¾ÿwY<ú;É2^?Ú¨k>ö7ö7²<}è?oo¯>çÔW?!ç?ï?YN?®Ä=i&=O4U?vdv:ìs>:%?oØk> ö7 ö7²</?Wª>öL?×>è>jå2?|ê!6®7 9_[<uG®98Á:~ª>Ük>~µö7~µö7²<|)>
È¿=Ã³a?£@(?ÔÖ>2I?|Ü¤=yB=~Y?¬½ç;e8;Á
b?nl>øÊö7øÊö7²<>1?"å>TcF?6îE?Û3?WÈ<??¢8E`9ßç>×;¦:Cñt?^l>ràö7ràö7²<õï?]¾>Ç¸P?¨,m?¦Q??uC?%×9²²:sTÔ>'J;V;÷KI?¸l>ëõö7ëõö7²<5
>È¼¹=A?0ü
?¾Æ>ã6?=³ð£<î)U?ÄP<EËû;pS?l>e÷7e÷7²<@÷,?'
á>rÀD?pU>ç}Z>.$0?¼48Á80-n>)U:´´":'(?ï¤l>Þ ÷7Þ ÷7²<.?TÂÂ>ÖD?{TÖ>>ü+?eð·³i9ª¼î²:w:Iú8?¬Èl>X6÷7X6÷7²<}²>e>ÞG?²a
?O¾>%:?íä·¸v>9«¾HúX;å;¥G?øl>ÑK÷7ÑK÷7²<êó-?¨ö½>llj?f(?%|»>ôðe?sÛ9®t[9?üaÔ:÷«k:Â³f?wùl>Ka÷7Ka÷7²<oAÍ>>VG?<Ø>Oð>i6?~¸iy9BB¾
	:Ôm:]¢û>qþl>Äv÷7Äv÷7²<h¾/? ç>XB?ªØ©?¤9T?@áL?ëç9ûq9ß>G:rOR:Îx;?²m>>÷7>÷7²<F=?üÏå>×R?T?*ÀÃ>>?ÂÒr¸æCÖ8p¾Ò³93í£9íèì>$m>¸¡÷7¸¡÷7²<Þð>.æ>Ñ@?o=°>?>O.?Y²7þ9Ø¤=ÄÍN:ËÙÍ9´?5m>1·÷71·÷7²<ôLª>äa>>´A?fsÂ>Á>8a3?CX¹>½*9	!"¿·2.:'Ô:l($?;!m>«Ì÷7«Ì÷7²<Ä¸?g3?N?¾?¥Ôý>Ã?@a9Â9¯:>ë:pë»9$:?g6m>$â÷7$â÷7²<?¯½>9K?g?º>4t|>!Ý<?º¹Õ·°1A9^½3þ9ç9¶¤Ù>B8m>÷÷7÷÷7²<xo?IÄ>jI?k¾M?´1û>®Q?ÿ9º8h¿c9TQ>«÷Ö:é-:^æB? Qm>
ø7
ø7²<ü9?ï	>øîm?ª! ?+OH?á¦L?ô;d½:öóN?ñ;Ç¥;c:?
im>"ø7"ø7²<c\.?Çç>Ë@?ÇÕ>ò	>.ú3?%þ¸°9b¾!×·:%Ã:Ô$?þ|m>
8ø7
8ø7²<³º?ìÐ>éW>?F}·>¸Y>B.4?ó¸\d9JàW¾Ïmh:ço6:)#?Ùm>Mø7Mø7²<¸?Ýª>K?®Ý
?Â>Â&7?S0p·Û$9ÛÀÈ¼°Ç:}Q:ü3?^m>þbø7þbø7²<¨àË>
>ÇÏK? 	æ>¨H¢>Np5?»8ûe9fM>c:QÞ:Ju? m>wxø7wxø7²<õÞ?«ì0?rF?;?_L2?Â:7?ÆS9ó79¾×Í>¸U<;Â;¸C+?©m>ñø7ñø7²<¿>N/>²"@?èê?§=?Yy3?ÕS=³K==òI?#Ë;lö;%F?¾¬m>j£ø7j£ø7²<;}-?çã>_àB?|ÒÇ>
Ä>^³5?*E¸+b90G4¾'9õï9T">×Öm>ä¸ø7ä¸ø7²<t #?)Ó>pÎE?¶
?yÄ>µ9?bO7^9GJÎ<8C^:¦åD:a}?Wäm>]Îø7]Îø7²<üS?ºà>#|q?¥2X?8ÊÞ>Þlx?ý;9ÿC\9õvÙ>M		<Üæ;³d~?®	n>×ãø7×ãø7²<eEÒ>¨H>=>?3>è*K>Æe/?æ	¹jò8u ¿ùÕº:.t:ö%?æn>Pùø7Pùø7²<(?Á Ü>ND?ìÅ>µð>3<1?8¾+9~T:9uõë>Þ:%ß¿:ys?G!n>Êù7Êù7²<ôk\?^úÿ>Îp\?&ü.?ÊÛ>#L?}7êR®9ä®M<1ÏÄ:æÕ:a½,?E%n>D$ù7D$ù7²<	³<Å<w.?gÕ;¢d;!?¡jï¸Ä®9]Ol¾³¡V¸Ð¡9I·½¹*n>½9ù7½9ù7²<°3? ËÌ>²=?eLÏ>À>Ü,?z¥¸®°9_4E½ê¤9=(§9`ü>J+n>7Où77Où7²<©Áö>Ðs>õ¦Z?È#?¨yÆ>ëøR?£¸âµ_9ß[½ÜÖ9ßÂ9´·>-Kn>°dù7°dù7²<¥?[6Ä>îyB?F®>Öã}>¸/?üE¸mû[9+då½À®R:z>:¦µ-?
Sn>*zù7*zù7²<
H&?ÓÌ>>ÓO?Ñ#4?Çëì>y¥B?¹µW9Æ5©9Ñ,£>¿5:l¨ú9èù8?àon>£ù7£ù7²<Z?6¶°>ðàB?\Ï>Y>ÿ6?gÈ£¸%V9O:¾ï92ÙÊ9&?n>¥ù7¥ù7²<B=L7=ßë5?÷ï==Ë¬=Â1?Å9"?9=]6?ö:MÊy:ÙÉ?gn>ºù7ºù7²<5=ð<ñd)?t¤Ö<zu±<ûÑ?³¹ú«9Í¾Ã&²:_:4É?Hn>Ðù7Ðù7²<Ì?
 Ç>IG?í64?Òàý>¸5?£Ù9ª99:[½>±\j;Ù¤;¼ûA?n>åù7åù7²<æ:³?ü¹*?`?[+M?²>?Ì,9®ít98´>FÙ:Ä%":\¢w??n>ûù7ûù7²<<®>`>ÝG?&ÚB?â5ý>®ÿD?§Zõ;;úãO?Jyn<3Ó<d?e¡n>}ú7}ú7²<~¹~>ê!>íÒI?¥ì?@?¹4?Ø93t9êÜ?¹c<9
<¥»M?`¯n>ö%ú7ö%ú7²<}þ>Ó-®>¹:?|õ>s®>!4?ø¹G9«Þ¾¹¶,9|9C1>úÉn>p;ú7p;ú7²<?AÐ¨>ªD?\Û­>7ns>|Õ6? Z7n=9¹<Ü	;À¸»:F<?òän>éPú7éPú7²<È?Ñª>ì=M?O?sÛ¹>¼2?Z§¸>æb9ì½¢2:×Ö:_?ýån>cfú7cfú7²<i"><ÂÌ=¼
K?(aÇ>	>­3?08=5Ü<ÚV?Éêï;öª;D?Zèn>Ý{ú7Ý{ú7²<Ú?¼³©>w¬K?ÔØD?Î)?$j:?ÑÑ8/92Ä5>ód:Ød5:«!?uo>Vú7Vú7²<Ù
?Ø:¸>4å??Øö¨>´T}>¾*? f¸ÏC9Uf¾ùÅ£9R´¸9Výâ>)o>Ð¦ú7Ð¦ú7²<ö
?òP²>ÓJ?i&?´íá>a<?rk9.*­9ÒTa>Ò p;k;úñM?×o>I¼ú7I¼ú7²<!ñ×>E¼>¢©=?þ>_¯>Ç9?Èá78Fz9"â»="¬;dÀÛ:Ø8?o>ÃÑú7ÃÑú7²<íl?ç?ÎñP?»mT?5ä?VJ>?2g9Ë9§v>f6:'P+:nH?o><çú7<çú7²<¤¤?U¸>F?øS??C:?Oø¼9Tõ9³8?ã;ØM;Ìg?o>¶üú7¶üú7²<þï?9?`?Î}?
äô>ª?%B9z9ÏÞ >;3;Õ¸:x?ñ<o>/û7/û7²<°ú>+¼§>FË>?{>}5>~1?ºP3¸Óéx9¥k¸½D;AËÕ:Å ?mPo>©'û7©'û7²<7
?æÖ³>ÑI?-¿Ä>cV>õ¼4?å6U¥9éú÷;LYY:®<=:Ë?ÎSo>#=û7#=û7²<£_>}Åí=64p?Ùà>>8¥=?ã2c·qàB9Þ:½><N5;þäT?óho>Rû7Rû7²<¬¢ù>ÛÅ>J?Xî>ê¬>;0?fèã·P¥i9¶y½EM:Ü:7?|o>hû7hû7²<ôH¶>
õw>2<?ãt>!@>î'/?ÎD¸fO9_.¾=:'V;:f=H?´¶o>}û7}û7²<Ð8>?m÷ù>8ÐB?Y>?nýË>Ê¹)?09¬åE9òi¨>RZ:?ä9·Á)?ÒÝo>	û7	û7²<~?rLË>WhA?ùð >2Gk>µ/?^h¸ãc9¢¾£§:
ù:p=?¸éo>¨û7¨û7²<«}d?Óë>	x?Ù¢~?Á?û}?íbÃ8ÐAÒ8æäí>dV:þ:4?à5p>ü½û7ü½û7²<ùèâ>o>MP?l?ÈºÎ>¢©;?_Û8¤ùÔ8Sí?`ñ;Æ;P?º`p>uÓû7uÓû7²<NQ-=¹ôú<Í0?Oxs=a;=/&?H±9:¤O9à9¬>u;òé:X&?Öp>ïèû7ïèû7²<+r=ïe0=q	0?ÖJ¯=Ã¯=´\%?Æ^¹8$:ë9½É=é;¶_;d{5?\¶p>iþû7iþû7²<¯? K¾>»ÜC?~è>Óy¦>EÂ2?¦5U¸õt81ÒÞ¾- Ï9yc:¦«>ÈÍp>âü7âü7²<ñ¶Ê>±Æe>Ùa?V}0?ßÉä>{E? Èñ5¢æ=9ø¢;ó­Ï;"Mr;»k[?ôÏp>\)ü7\)ü7²<h»/?ñìÆ>è&b?¸
?ÑQ¤>§X?¹³[:6N:#cQ?V£;ðSs;e,?Óp>Õ>ü7Õ>ü7²<F.9?-Úõ>Ó@?3àó>>õ¦>Eø:?KC¸=9FV½Ø:>v·9@O?¾åp>OTü7OTü7²<³Ò>7ë>é=?È>«¢>A,?ÖÇ9a8èÒ¥?nú;_Ë:@?ép>Èiü7Èiü7²<?ÛW?Æe?Ò¸¦?¦«*?Ëz?UÑ9ínæ9ã2è>&­µ:zòK:d?q>Bü7Bü7²<ô*É>ê²>E?ÅÊ>¸E>5õ2?£¸V¾:9´Ô½Q}:äg:@/?¢ q>»ü7»ü7²<Lo?_ð¼> ³C?9ë?ÅÛÆ>¹"=?úþ ¹Ée8~¿_2):R:=?Y;q>5ªü75ªü7²<ô%>«Ìì=v2?¥aH>Ù9>cd'?kyÙ: Ó¥:ÆÝ'?,Ê3<¿øö;¶\:?Õ`q>¯¿ü7¯¿ü7²<Þr?ñ?HFW?,ï>?5Hî>®!M?[:t×9eÞ:?IÊ9Uã9Jä>Zbq>(Õü7(Õü7²<$?üÊ
?{;?
An?`æ>d`?j¢8ÎaE9}¦R>»ó:î:GF?¼hq>¢êü7¢êü7²<§2?ºüÉ>mb?K¡7?Ké>ÏLI?´Aê7G.=9=DÑ9¿¹9¬a?:zq>ý7ý7²<¿4?tëã>^K?%¾>j> :?zl9¸lg9WÍ½EÜY9£9hqª>Xq>ý7ý7²<¦·=
Þ<ò ,?:;åÝ?;Vôø>ã!¹q_9"¹¾TçÐ·n8~A:¾9¥q>+ý7+ý7²<Ôz>ÅÙ+>W¬:?%ÿ>$@^>
í-?Tü4=äHá<E©M?Iåî;;Î¬I?Z¶q>@ý7@ý7²<¸Co?óá?þÁ@?I&?ÊÚ»>¯\1?E¾8²99Xº>SÈ;ËËÐ:$?¯¸q>Vý7Vý7²<ÀO#?9É>¼ÄO?Aý?&fN?5Ë8?¦0Å9vß9¼æá>sO':b:d?ÔÍq>{ký7{ký7²<§§î>²÷¤>¼,9?S:>dÏ`> /?Ü$§·Ã²W9¨_F½¢ò::â®:1?râq>õý7õý7²<Á¸=è}=,å-?[÷=èäÇ=?c8É«J9ð¶>Ø^E;~ò;öë+?Vùq>ný7ný7²<µóþ>é>L?Uô?nÃ¾>Æ
-?@6ûk9$f<~ü:üÈ:P!?úq>è«ý7è«ý7²<Hªß>È÷>qÌB?<t?f7»>,5?=v7W9f}=Î@Z:Q+ÿ9¸öZ?°r>aÁý7aÁý7²<Ãúî>\Ö >50>?QÆÂ>o>;»0?Ù¹4G9R¥¾Ç7-:ì+ï9Ýg9?â
r>ÛÖý7ÛÖý7²<ÿG<?Ö>0;a?_¡{?l:?]Vg?ø² 9<h9Ñ[?Íg:yX:÷ 4?Ér>Tìý7Tìý7²<oÊó>K®>wzP?`µ>¥ðy>ÝÅ9?ìJü·¨Ð8ÁÄ¾F:ÊF3:íO>?V+r>Îþ7Îþ7²<º8?¯
°>,C?~l¼>ÒD>a$9?¥!¥·îY9
@B½¸C99~!9¤ ?Mr>Hþ7Hþ7*<q4f?Ä?Þ¤Z??&%1?´ýH?öI89êQ	>vØ:Âµ{:ô&\?8Xr>Á,þ7Á,þ7*<mHÐ>§8>Ç~??W>#,N>;
(?n¦¸9:I¾tÖÊ8>×9o}$>_Yr>;Bþ7;Bþ7*<~.f>á¶>·o>??Hã>j©2?`=ôÎ¥<1W?Òì<ç4<ÖêO?ýbr>´Wþ7´Wþ7*<JÙ<øt<á3?Û;)h;ì?=þV¹	sS9,%¿`^-µ	^697^óºjcr>.mþ7.mþ7*<Iw
=­Ì<ð0?ÉUN;Zþ;;}?¹Ì59eåß¾Fo¸:!9Ì¾°lr>§þ7§þ7*<5>Y+>LH?¡Ó>nF>¨¾??
×D=Æ¼à<Ð8`?{09´ 9Ü>cr>!þ7!þ7*<üa?þ>Ã>d?MIy?´Ê?yS?áë9nv9Bå?Ü)<Äç«;.{|?»Úr>­þ7­þ7*<b =á<W.?À;{;,(?õ/¹wô8K28¿ù¸t_8Ó»¿fïr>Ãþ7Ãþ7*<Ãú?d´?ïÜ?åsm?
oö>«v?C¬9Xð³9ïT»>úî:Ûæ2:ªÎF?@õr>Øþ7Øþ7*<ví1?öí>-@?ú?óÆ>¶i>?b:8ÖÛ9$9>ó5:Ð*:~ê?Cör>îþ7îþ7*<¿Ï¼>Ð§>à=?ð¬y?@I7?#].?)pa=î	=4Q?S¢<"Û+<E?Ý÷r>ÿ7ÿ7*<¯;/=×
=-w,?z)<·UM<±Å$?<^¸¡kQ9Q ½îÃD;0p;0"?ás>úÿ7úÿ7*<ô?«>¬>»G?Ô]¡>zKc>Þ¾5?¨pÓ¸|h9¥Óh¾©)ç9Õ&¥9Z)3?Òs>t.ÿ7t.ÿ7*<»?këª>OB?Ví>zÛ¨>4?Ý.7Pu×8_O=Û:¥5:1k8?Âs>íCÿ7íCÿ7*<¹{?Àq#?Õ"E?ãjÞ>Mu>é!7?tÁ7Ã¦³9ÉÕ	=²0:¾':°?ú s>gYÿ7gYÿ7*<v0ã>=>,D?§g«>$}>:W-?@­7ær9=¿¬¥9¸(29¦n?Í$s>ànÿ7ànÿ7*<ÐË1=!ÿ<2?ó=,6õ<Ï"?v¶G9"ò9DP¹>ÎG;±;â/?>s>Zÿ7Zÿ7*<¼U?wéÿ>U?ü$?â>ñÜ:?4ÿÅ¸¨Ñ9' ¾:¦¼9¥E?Vs>Ôÿ7Ôÿ7*<Ç]ú>²¦>ü>@?b±²>Ke>ïh/?ì¸¾¨z9_¾ïS¾:9¶:)?
Xs>M¯ÿ7M¯ÿ7*<,À>!È>ÒÂX?{>º>ñ\>mËW?Ï÷*=××<úÆJ?!{å;õL;>(J?@Ys>ÇÄÿ7ÇÄÿ7*<K,>/ñ=q$7? ¯Ý>Æ¢>Ä.?,bp99pëÞ>ÛöÐ;»;µ¦D?´^s>@Úÿ7@Úÿ7*<÷´²>Äg>ÏE?.È>aw>e,?(¸ü¸P{9m¾¶^:$ÊF:g?|cs>ºïÿ7ºïÿ7*<å¹Â>½~>Â°C?þm´>k>òd4?¿¥e·g8¤Þý½×åW::òì=?ºrs>88*<±0?ç]Õ>ÿS?Èm?yL?ôËO?t¶:E{g:eÇI?T:Ò¹?:
?³s>V
8V
8*<~+?9Ä>îJ?6_?ÐÖ?Á87?añÝ=Ä¸g=S2u?j<ë-<S?ÿ¬s>88*<×>µL>-Ë??h+@?ÛM?²Ê°9,Ð9ýhÙ>¦¾´:N:Å`?N­s>Ð"8Ð"8*<)
>ôt=vð?Ïz
?Gä>ÓÉ?Û9sW:¼Ï>i
: Èì9Dã?s»s>-8-8*<Ë?b¼>w3J?¥É
?,Ç>Êþ1?ÿC¸`j9Õ½®u|;Ñ-;,:?®Ûs>J88J88*<hJÝ>)ð>ôÐ6?6Zì>¹Eª>¿¬1?¾	¹ÜË83&¿y.:¹»:R$,?*ïs>C8C8*<Xæ^?5?mÿE?¸Z? µ¹> Ô7?9(ù7r9ÇÅ=ýSÙ9ÕIp9Óg?1*t>ÃM8ÃM8*<Â#²>@mF> Óe?òß?JH?óE?n×< Íw<»^?\Ñ<½²;´Úe? 0t>X8X8*<¢YÇ>Jh>ç¶@?pÅn>Ä8->Ýo0?@M¸eªO9óÀü½8Ãý9*õÕ91Ð?þFt>=c8=c8*<rB?À>V ?æz[?!ÿ>ÐÕ[?»9P9]89xc?c;H¾¨:ÑX?>`t>ùm8ùm8*<ûå9? `×>}ö\?¥ic?,ó?§qG?|.l·Ê\9¯d	½­	e;¯';Z?àzt>¶x8¶x8*<ô?O@Ï>¢B?K¥?¤Ë>5?Ó´º8³Ò89æM> Ô;¹:ozA?Át>s8s8*<ü£?î¼>¥8?Ì>Ád>ªj1?Ê~¸Â¿897À»½û:3Ã§:?ö?? üt>0808*<JÄÛ>Y}>q=?laÄ>Û>ù-?d×é¸ÒHt9[u¾Ø9tbw97`?8ýt>í8í8*<¦Ø?FB«>â@?¦Ow>@2>E»1?¬¶·I§9'Î¼Ý+¡9Ú0ç9yw²>­u>©£8©£8*<!úæ>½J>_9?¶f¼>¨D>XR6?§:8Ù&9ôñt=>J9´ïµ9I>	u>f®8f®8*<`ê«>CYk>0;?Iñ¾>÷V>Ô«0?ê4*¹ËÎ9q¾º+Ð;´á};bèQ?4u>#¹8#¹8*<Fÿ{>q,>A^U?}ï>­©>Iî4?Ç>·!³9~¼É²;#ka;ìÖJ?Qu>àÃ8àÃ8*<o?îåÔ>;?/¯¬>>µ|>ï.?t
¸ ´õ8A¾¡È9º ¹9¸
?ý[u>Î8Î8*<(ÇF?EfÍ>K¿w?Úu­?½?V?ICO?ß1É8"Â9\óÄ>g:î:ü¦?1ju>YÙ8YÙ8*<§Î>õ
h>KYc?F=?Z;â>Í-V?q\=o<½,]?7±Æ;~ïL;y3x?²u>ä8ä8*<Ø¡^?¶
?pM?ûÈ?,ý/?äU;?Rw9*öæ8ã&?¦)æ969^ P?¢ u>Óî8Óî8*<),Õ>¼â>äö>?Þ{þ>dh¹>%°/?Pq6=9ôµÑ;u:ô:7	?{±u>ù8ù8*<4Ì>úÐ=Ý'2?Õ# >Já>æ?ÒÍ:¬ô9|Ä?æ?]<uK<è2?´u>L8L8*<Fó6>¾>æÀ1?¤%>,ÿ=>&?µ-[:Y>X:À¼?â;>¦;è¢.?ì¾u>	8	8*<¸Ó>.?x>B,Z?J?ÓÁÍ>íö??ÇZ^9Á9t>ò;ËÄ:©@;?ev>Æ8Æ8*<jýn?x?D?rC0?L»ù>°4?R.#8ä+9wu =±½:j.µ9Öa>?!v>$8$8*<:î?£>£=a?Ì»a??àY?¹ò!:¤ÕÜ9¼;?íNl:Ò':¥<4?:%v>?/8?/8*<g %?"4É>üR?Ô?o:Æ>¿9?Álò9C[Ñ9È7?¨;£,9;YGI?·8v>ü98ü98*<¤ð>Â=>R¢?¼@¼Ð?A®}?á&:Ð:¿U?¡
;yê¹:wC?ß`v>¹D8¹D8*< 
?±¢>ýZ?¦8?;´ì>t³G?G÷9»h9ú?(òE:]e,:cø?v>vO8vO8*<|è'?ß­ß>+@?ø?w¢¾>û?5?&l
8LC9ñ¹=G:XðÕ9&=?v>3Z83Z8*<V*~>¾>H{R?iÚ?=ô;?#|>?hïA=¨5ê<úS?mo<¥1<màb?!£v>ïd8ïd8*<$?3?J§L?;?ÁH<?ÒF?êiN9Á9ÒÖ+?c:LQF:ÿ0?»æv>¬o8¬o8*<wM¯>ifn>><?Içr>ùâ2>rÎ-?S©ÿ·95l½³×U9ªe9+$°>¿õv>iz8iz8*<Â?O2Â>ÜQ?Ö ?¥3?û@?VÑÜ:[:Úî5?Ã:.*
:cô>Üw>&8&8*<?-#?¯«Ù>é??&·>1>Ç¦+?õ$¸î¬d9«¸½	:N^>:Uï6?vw>â8â8*<¦:?&dë>¦cJ?wxø>¨±°>ÿ3?b2È·à4j9YÓZ½Ó5:0[:º)?Jw>88*<Üïã>u >(??®_?nG?rñ5?)_9ÚE{9Ð[ã>@Ï:Z:v®N?¼&w>\¥8\¥8*<®%?Ã>fmY?(g?+?=®C?|x9R­´9"
°>6E:W:??Ë6w>°8°8*<èCW=6!=ê*?ã$;}r;öó?ô¸¤>9"Ì@¾¸;c=K;8?ÕBw>Öº8Öº8*<zjW?$?§ @?w ?Èÿ³>h.@?
­9ã%Þ9ñ¯>
C\:=:ÿ?w>Å8Å8*<ð£$?3AÏ>ï\K?FX?0Æ>Ëå;?~b8´389'c>´Q:Å:I{0?w>OÐ8OÐ8*<}r?ÚÄ¾>ÉHS?2?8°ü>[\4?ýµ8Bê8$ú'>®¯:£{:pÊ2?ðw>Û8Û8*<ä>V.>>UG?ÿ$?öèê>Ã2?rÏ=Âp&= FL?,¯4<¶Û;-S?Ã	x>Éå8Éå8*<¦o?¨Å>è£??úQ?9Â>ÿa?j6*$×8V5§<ã:ùÀ:P_?-x>ð8ð8*<¬)U?ÞÔú>Y?/¯?À«>ûïB?±e7ÛYL9Àß=5î99õ,À?'>x>Bû8Bû8*<5.Ý>«Î>BC?hÁ¢>ÚÏj>q1?ýÀ·ø5-9½1!:Ñ:Ëÿ?ÅGx>ÿ8ÿ8*<F=5Á<$+?µó;ÆÈÉ;Ø2??í¿¸AÆ9íø½Ñ )·Ñc¡8'#½Zgx>¼8¼8*<"b"? º¢>Ét?K«A?îQÒ>»k?Üù8¤19%©ã=ì:
àÌ9ßõ??Znx>y8y8*<D>]Æ1>ªE?âC»>×U>_!5?ÔJÒ¸bÚ9¦%L¾yû9¸^9.?^vx>5&85&8*<Ð¯>rÁ]>æJ?ö?Ç»Ä>Øv.?ëG¹ªø9"ø ¾ø:Ì®b:Ä[(?x>ò08ò08*<ì4ã>å>Á;?@¦¼>êã>ºc+?ü\¹[F9ÞYÃ¾%:):l¸ú>`x>¯;8¯;8*<²õ¸>À`>SS?×ðS?zC?	iA?vr<3ø,<¦/]?Jg:^ô:Ú??+x>lF8lF8*<X;?n×>;íi?Zù2?#@Ù>yåR?öG¸$9!Üª½·Â$<u²;SÒl?ç¦x>)Q8)Q8*<wø~=D==E,?:·;èt";£zI?,eå¸É9zÉ¾gö¸ö¤V9?ð¾å¾x>å[8å[8*<6G?ÉÝÿ>$QG?ÃJ?óû
?U:?§¸Îu9«.¾2?R:ª4:òq?Àx>¢f8¢f8*<ÌÁí>ùð>±E?ú>b
¶>m 0?Dî¹ÞMB9Ã¡½¾{19|9-?ÙÁx>_q8_q8*<ú(>ü¿=å=?´´>£>Øí0?¥©=¾<§¾O?OÇ;¸^O;O??ÔÄx>|8|8*<ç>éP>¤õ;?¥>j.Y>?7/?vi¸þì9kC¾@"N9'`9¬>ÿæx>Ø8Ø8*<wñ?m²>¤.=?Rµ>ca>.?©Ç¸-9¥íe½e¥z:]e:¡R?Kíx>88*<é?T
¬>J¶K?ùÈ>t> 4?èë.8ÜR9F·Ô=üâ9Dà9&?4ïx>R8R8*<±ÍØ?Vv'?Ë¶¥?D.I@ ?¸Bµ?·TR:ù~::â[?/_¸;Ä);F-?ïx>§8§8*<?e>6÷@uü?ûòE??£?
3M:¨ã:¢Z&?(û;;)±
;@}-?[òx>Ì±8Ì±8*<¾CÓ>èC>@O?º5?Q¼>ß5?Í(7+º39éLï<r'Ú949¡vW?ày>¼8¼8*<0õ9?XMâ>x\R?^3?Á¢å>UG?-;Ñ8)9,>°³8øF9g>ûy>EÇ8EÇ8*<¶ÆÛ>©õ>ßèN?(öç>©">_c??^>:þC%:.>?X5:nþØ9«ñU?¸y>Ò8Ò8*<mò>§ >eB?)?e2õ>{w0?Xuþ·9´e|½ðy;ÀÌ';(S>?Gy>¿Ü8¿Ü8*<jnI=%y=<1?øÿ&>ÏÃ>ì?Ru¶îÄ9V½»½u;)i;ØK&?(y>{ç8{ç8*<ââ>I<J>«8?G@?q
?·2?Õò<ÃÎ<--U?åë;T";«wJ?¿8y>8ò88ò8*<³([?«	?ÖÃK?"t?ù¬>êE?ÔO9Ú%Â9ü>â_´:¹Ó:,%?:Ny>õü8õü8*<§;¹>ØùV>É\?s#?õ>?>?õ]:9Ì)Ä9.7s>»;S7 :ðN?üiy>²8²8*<j?Ýã>Äò?UJ?Wî×>Ôo?+8Ò9FxÖ=Ûð9f»ò9üþ>®wy>o8o8*<¾-?y¿>ÎR??e¼>ðà>6¾-?]lõ¸I®79¤«¾8Îµ9¶\Ë9Ýä>Æy>+8+8*<X?ûÄ>¼E?uÑç>¬È¥>ü2?SöÅ7¹ø8GBÌ=LZ:Oì:M%B?Íy>è'8è'8*<j[?Máß>mz?©è-?¨R½>F(k?&lØ8U9ò9>=Ê:¥Î:(]?	y>¥28¥28*<°?zãÐ>æ9?îß>Â>
°5?YÎò· v92M½l»9z§;9Í7?$y>b=8b=8*<¥²>ëZ>ÈP?6Æ>>ÉÐ;?Ü	J9×ü8ÐL?_E¶:òy:4?%©y>H8H8*<Ð¹?ÄÄ>9K<? >(P>Û(? È¸½g9]¾-}7,ó8S3=õ«y>ÛR8ÛR8*<à?ìÂ>wG?kjÙ>.>ä<?Iûî8´/È8LÎ?:Þ6:½4?¼Íy>]8]8*<¢ø?ò¤>õÉZ?<,?4w1?
N?h9q9e®ö>W7µ:ø(,:²»?Gáy>Uh8Uh8*<¢«?õ©>&÷N?6(?5Ù>$Þ6?g`9Õ9¾!u>I: Å9a!4?gûy>s8s8*<ªÈ»>J"w>LB? 
Ó>¡>àû+?|½81}9?>HÒ9CØÆ9ÿ\?lÿy>Î}8Î}8*<Õ³
?ë·²>BúJ?n>8Ì=>Ë¦=?Îl29ë>9Jð>¨4:Ö£:óu0?JHz>88*<ÍAì>èë>óA?ù5>HR>ìÌ1?!¸Ìì9¾¶»:¯õ}:=?sz>H8H8*<B¦?Öl0?@q?¤@??í3n?z:Ò.:Å:Z?äDy;Áy;¯!c?æ~z>88*<Q·?ºÎÂ>,>?½Ás>||3>Õ-?ÛÇÁ·ÆS9°ûj½yú¼9T49	ß?tz>Á¨8Á¨8*<ð>«>ØËG?vT?§'?Ø8?ï¡9tP9@*?Ãt;ôª4;8i-?z>~³8~³8*<~w?´ó§>1øl?³é?Î >´O?ÄZ½9J)ø9òUÃ>Å³B8.¹96Û©= z>;¾8;¾8*<d?a>ÉÖ}?Ó?Cb>æg?Î9*ä»9cîU>[B: :Çr7?ÆÈz>øÈ8øÈ8*<Ô>ªn>d?jB?¹?
[??@==¹®_?>#Ò;¸:;½?©{>µÓ8µÓ8*<æõû>ÇÆ¥>wB?>?¤?ÏÏ8?ý­Î8Æ-9\2&>nè:ß9èñ?æ${>qÞ8qÞ8*<ÄÙ8?µë>ßÃH?ÿa?ch×>é©8?ëð9îdK9	FÄ>Ck×9åg:îÕÑ>é0{>.é8.é8*<Íx?0j´>-ÖO?ðÄê>SY£>÷7?M7·8ËÅ<=NÓ&9à
­9%Év>J{>ëó8ëó8*<d?:Âª>üA?ï»>eú>;3?ï]ß¸ït9ëÅ¼¾7Ä®:5n:kp ?N{>¨þ8¨þ8*<§:7>Êøò=Ê
A?s
?ØDÝ>4?98=çYè<õÔJ?¾À:øÛ]:ûf^?¹c{>d	8d	8*<NÄÿ>v¨>ñ1B?}È>³pE>3Z1?,å¸þ$9aÊ±¾ÍJQ:xí9¡þa?ay{>!8!8*<ÓË'?XWç>®9?!fÓ>@>/ý*?Y8Ai¸9ÈàÔ=üþ9²:" Ù>?{>Þ8Þ8*<ÐÂ?ÔÂ²>¶I?~º>"p>eä2?C:r8Î!9Où?>ÊL:Ï(:÷?e{>)8)8*<8ü?[8·>+5;?)o³>d>`à-?ôýM8va9Âäé=ÆÖ:W|:p­Y?{>X48X48*<Wîq>0Ê>ïE?áý"?ìËØ>1w@?»Þ<J&<üIK?ftù:c:íuU?:{>?8?8*<#àe?]§>)Ï¯? ÅÅ?1¿C?S?ðyö9Tï9G­Y?[¨¹:]¦=:pz?×ª{>ÑI8ÑI8*<ú3ä>>D=?ãuÌ>h>ÎÀ2?u·4Ç19^É0½:Ûe9Jà?j®{>T8T8*<,()?J»Ò>~M?2
?-»¸>±h??59§§·9F;>P:í8Z:¶0?¹·{>K_8K_8*<-é>ý>ÓA?¢>ÝS>K-?¿0¸T9-­¾¤;Á¶½:Tü2?}Æ{>j8j8*<ø>D¢>¿C?ø?Ê¼È>Û5?·mô8=F ½â9<Ê9°±>ËÈ{>Ät8Ät8*<*«>ê·_>ÏÜC?ÖU?JÖ½>©Â/?´Ró8P2Ò9+,>µöc9\z9êSé>ÊÌ{>88*<ý=sÿµ<ò.4?Ö¡Ï=¼¢¥==t ?¨¨(9ÖÏ9Y>=ðð:åM¬:ü2?Î{>>8>8*<BM?dÃ¤>ìu?ï=I?RÓ²>?^Zf¸ÚéM9-1¾Ïå;®;;Oa?Öà{>û8û8*<^;$?b@Æ>%T?Å´?ß.J?áI<?f9öN99Û=Ø>¿;NyÞ:a.?;
|>·8·8*<Ëc>37>ö=7?ga>=./>Ò$?û©:Î_:Ú&?bpÍ;u;}ó%?¾|>tª8tª8*<b_?þ¬>"TH?K«Þ>Û¢>÷/?hL9®(9±?a(:EÜÉ9ìU?|>1µ81µ8*<5Õ>6x>ÙRN?ÿa?×Ã>Ýa:?ú«7oa¯9ÿû<ô5°9a\Ê9ëÞ>ï|>î¿8î¿8*<eÔ	?Pµ>âB?ýt>äIc>3?»7·4Y|92dº¼âê9x:¡9\
î>Ð |>ªÊ8ªÊ8*<y!ï>÷¡>Eû<?§>¿r>ø10?Åºê¸oã 9*¿:¾\ë8#29Ó}Õ=/-|>gÕ8gÕ8*<µá>¼ >cr;? ª©>0`>+)?ðç¸ÀÈt9«r¾Ï×9Ûw£9Z^(?@;|>$à8$à8*<>S_>ï>"G?=÷ ?å>Âí3?m>=ñ<1J?§Í9T¯æ9Êã>óf|>áê8áê8*<èX?4`>ønl?6_?é?OÏC?zù'=Ô<ÂJ?ûe<ÄW<jjQ?:y|>õ8õ8*<@Ì_?íÀ>{?g\@Æz?«?ús&:ð¡9³?ªs;ehÆ:$?¡|>Z8Z8-²<w¡,>qÆù=Øî0?#òî=[A¹=Ì%?Ò[8(þæ8Ns>B»9¶o9[(?;|>88-²<úHè>Àj>:O}?S»?ö¶[?>Z?¿ËR9nú	99C?¡`:(/:]q]?|>Ô8Ô8-²<¼Ýe?gl?¥G?]Jõ>\5­>©D5?SQe9bÇÏ9ÎD>æ±$:fD:;¬Ö>é©|> 8 8-²<D¾>Ó{>#=A?
?>ÀÀ>8?9Ã`9>éßY:å§:0ä0?¶|>M+8M+8-²<Ó>ix>Z?¬n?«?muB?ö¢9úx9ª}>EÝµ:v\^:u`Q?jõ|>
68
68-²<v­?"Ä>ùE?ç!ô>¼§>ÛL:?ØRÒ7¼9¶'<=òYD9Ô>9´?Uþ|>Ç@8Ç@8-²<+'è>$.>»ÝE?]>áÕK>=Ý/?¢@½¸+9Ô'¾íO¬9Rì9[©º>¤}>K8K8-²<Iw?MÂ°><¿B?|'Ç>Ä%>»l.?Rª8Ç9^k>ÞCÜ9;æ9¸êô>}>AV8AV8-²<³Õ<}<#6?å¯¼;»;w?$­¸ÿû¹9Z&î½Wc×8pè³ã8íÃ
F}>ý`8ý`8-²<sñ>w>|¶B?^W§>¡n>Øþ3?\¸.¸9\SÂ½qfÉ9eð:*cÃ>R}>ºk8ºk8-²<2c?dúÂ>ÛA?¬É>	X>S9?&,Ø8Ä9]-Â>þ:Q<1:
28?é_}>wv8wv8-²<¨?Ô8?Öh?V?ùí?·n?J92'Õ96.>æãÍ:üõM:é?Tr}>4848-²<ÿ?~¶><áP?9%?õ§ß>=?zî9¨å9°è?yox9®9'ìï>½z}>ñ8ñ8-²<Ý>YjN>NA?<½Ê>Gé>S3?ó4<9TH½8~?Ø+<HzÜ;"<G?S}>­8­8-²<^Þ+?Ø>ý«K?Â°>ÇÙv>16?¬+¶·³yC9_n½U:o:ÉY\?x}>j¡8j¡8-²<p¬?Qµ>§pI?Ô>1>±5?t¯H¸7Ëg9¤Ý½àþµ9rg¹9/Kû>µ¾}>'¬8'¬8-²<Õ> >=?t·>cp>²,?cb¸i9 ¾½ªD:`#:ÿ¯M?cÆ}>ä¶8ä¶8-²<I^3?d
î>­æ@?íÙ><½>Ä3?¿8S´9ó>zµ:æ{[:6S?{ç}> Á8 Á8-²<-Ê>ëß>ûÚ8?W>+·E>së.?Ý¯é¸Êw!9ÿ?¹¾C:üJ9üN±?ÿþ}>]Ì8]Ì8-²<ü?ùå>y°¡?¶?Ë?=q?aÀ9¢`Ñ9\Òê>7¢;(òN;´ÿB?Ë~>×8×8-²<{<G=b]==)?ÁU¹=ÑÅ=W?0¹`9º­¾ C;ÈZ;øÂ(?~>×á8×á8-²<8u/?Ë>4]?£0?õÌõ>2f7?rL9V_9 °>S®:.©G:åtK?±,~>ì8ì8-²<eo?áåÓ>÷h??©F:?0?$7?íJw8mê9×ê=ºH´:Jy:I/?L~>P÷8P÷8-²<å¡[?ÛS?%D?e(?Ó6Ð>YÙ9?Rq7Võ9B=æ0²9,.÷9¸>a~>
8
8-²<gÔ`>î¸>»ÿ9?ÊXý={u¹=ÙÚ.?Ð3[:Uv:¸S3?ß±;j;1/?~>Ê8Ê8-²<
?ÀS	?db?°P¹?¶?vU?ÓY:;6Ä9`+?ìmÕ:òÇ[:x?W¨~>88-²<¬ì>ë>A?î½>ï>û.?÷¸³O9Á~¾o9Õ¼È9½¿º>º®~>C"8C"8-²<WB?fÎ>T??û½>>P5?¡H¹¬Õ@9÷¿¿j·:
4v:"·>?s¼~>-8-8-²<Ô¯?»úÃ>ÚrG?ë#Ò>|>dñ6?ÉÄ·õ294½WÒ8ó9\ú3>¬à~>½78½78-²<íó?&û>[?Æ5Ð>[N>yL?>ÙÔ6àÓµ8oÖ=:÷ì9(
?Fë~>zB8zB8-²<²?Âó>ÛqU?q^Ò>·>¶Ý<?w¸2ÈQ9}F»½Ü;Õ¨:ÕcC?<>7M87M8-²<N?+?j©9?M?ûÓ>+?a¸80ù8l>[X:ºÜá9o?/>óW8óW8-²<=g?cü>gãj?-?ä¿Ô>àP?ÿ!è9Ý¾9R?Ô¯:r:Zdn?#>°b8°b8-²<Cä=Â¦=$;G?é?4¼Ø>¡3? Q=Ñ!÷<Y?¦<°><µàD?ÕA>mm8mm8-²<^ø>"ÁL>C?àÀ>->I¡.?t|u7DëT9=I·:^:vÐR?¾J>*x8*x8-²<Â«?öúÁ>A?üá> >Òø3?ÎG¹Xù¨9Z¿¾yíÇ9²¶¸9ñ
?(O>æ8æ8-²<gäi?8ç»>êS?+"ì?/m?ÏÝ~?1:Åa:3?ðv:-a:"Y?iZ>£8£8-²<GØ@?úê>ÊR?
Õ?õÛÓ>½L<?Ì¬»7Ø;9Å=Kñ9Ç39¹:?Æc>`8`8-²<³9R?õ
ÿ>¯S?Dc?MØ?^Ù@?°à¡78BW9	@=ïú²:îs:<?l>£8£8-²<ôþø>ÇÚ>Ä®T?c³£>X>ÐîA?Ùí¸âÐ9g¾=®9¯;¹9Fð>}u>Ú­8Ú­8-²<*Üæ>4ì>åú??	B÷>ª>9?|E9Mã9÷ä>áº:Ãg:alN?p>¸8¸8-²<×?8N,?î<^?K? õ>½¡T?¢TW8?{«9
» =r;,	;Òa?ß>SÃ8SÃ8-²<¦>§?c>Ì!;?ýe¸>Gù>/64?ÞÀ6+9S<QÀ:¢wN:Õê:?>Î8Î8-²<ô?»Ð>:>?*?·Ñ>|k7?ÞÊ8ëU}9¾ L>ÔÆ:au:¡N?§>ÍØ8ÍØ8-²<¾k?úA?×ÒH?×­.?·Ðâ>Ã'E?wb99]8ó>óE£:ù:a?w³>ã8ã8-²<Qv×>À>!d=?i½>9ù>õ·/?ç4Ý·q_9I}½ÄÜL:%æ6:ï^?Í>Fî8Fî8-²</Ã?Í½>FóE?Ðÿ>m{´>íl5?ðk¸ ö£9b0¸½Ý×Ü:s:<*O?>ù8ù8-²<8´>åks>ô=?ãÐB?ï?¹p,?÷qi=
n=$£F?\ÿe<À!<Í6??
>À8À8-²<s÷æ>8>¨E?3À>Òt>@-?÷]¹Õ*9Dè
¿;",;ëC?!>}8}8-²<Iê'?"Ò>+L?Kï>©>È-5?Oæ_·yUX9üy½£¶&:F1:Ü#
?r>9898-²<	?ß9³>ÐC?eqÀ>æ>O 2?_,½¸<!9@¾W±:Ït:oì9?t5>ö#8ö#8-²<¢ü>Ô>Þ%l?9bp?çú?stJ?fÄö:ü7»:~¶(?ý(<ÈÍ¹;Õh?J<>³.8³.8-²<9W?îö>O_?þ#?²cÃ>¾ÝV?8829/ÅÚ=íß;$õ5;åY?H>p98p98-²<dÛ>U>â=?y&x>¸$9>f+?Ïûú¸Bw8ºí¿}u9ãX9'?TN>,D8,D8-²<H¸°<äû<Æ*?ÁÌ;.²;&?\ðç¸~h9<ËÂ¾øgF¸/C9ú¾w>éN8éN8-²<üÀ¬>L_>å
F?1«Ö>èö>6?ì¹ü39JÐü¾@ÿ+<êç;>?>¦Y8¦Y8-²<³Ü>t>vµG?Zb
?fØÊ>«¥.?T;9j¼9Ó>¤C9·9²:?>cd8cd8-²<
8?±>Í?¶ ?Àõ??y9
Åª9P°º>Xeº:#ïh:wÚL?+> o8 o8-²<Yó>>.©G?6î>9¤>ðª9?2
¹(Ä39ÍÄ¾P¨:­Y:fuF? >Üy8Üy8-²<?âû®>>´G?4>Ùî:>rÔ2?\ï8¹H9Ö½¨¾ÙA%; ³Û:y@?¢>88-²<Ç>Àã>ïê<?esj?±~)?¿
1?Áã=¨T§<mQ?¥ÿÄ9ÃÇ9xuü>k¸>V8V8-²<sÔÍ<Ò<¯.?Añ<ÕÌ»<$o$?¥¹Ïc!92ê¾Å£;«p;ï-?¢Ä>88-²< vT?^
?^@?s)?#Hã>ÃÜ>?wâ8F©a9üt>`Ìd:xW:ë?Å>Ï¤8Ï¤8-²<-£%?±µÚ>øàA?Lô?sE¹>þ.2?Ûò¶¦«9Þ5¼L¬B:"G:Ô¢#?JÉ>¯8¯8-²<;¸?Î?Ýjz??àµ.?m3f?F:x9>/~9$ú>ã¯,:fn:r,?É>Iº8Iº8-²<Ó!?ª}Ê>PL??£ÂÃ>e>?M<9¾iI9.Vï>ÛÚ98þ9õaR?¥à>Å8Å8-²<­Íü>¦>ÓXB?À´!?¸ï>-)-?µz¨¸ãz9Úo,¾ X(:aÓ9áK?%å>ÃÏ8ÃÏ8-²<í£~=	*;=w%.?Öu<çíø;Ù?,`¹9Éä¾ ì8skç8Û¸>
é>Ú8Ú8-²<ç3i?g?JM?5òF?O²?­\A?!ð8O¦¢9!ï<>§ë9;Â9xL?2ï><å8<å8-²<:À>[L>"Ù<?ó(>0N>Ç,?ïo¹@*9pp3¿¦;ßÒ³:&°??}ù>ùï8ùï8-²<]?C^Í>ÑéB?ØP?÷½>&5?@*¹ 9.àt¾û9Ü²9ëà4?-ú>¶ú8¶ú8-²<wTï<)^·<|'?;Òrm;v!?T) ¹µ9,¾È|¡µAÈn9¹!-»"ü>r8r8-²<GÒ>óº>¼I?ÕÕ>D·>K9?ë¹uq9¾Æ£¾ÅÝï:p©:Ñ5?Û>/8/8-²<¡
?m«>N?V]?W?ï«@?Ýr·n¤9ôÃ¼«:v:K{?9	>ì8ì8-²<`?aí?e?ài?ùÄ	?Ñ?FÃ:wÓ9U?,	(;çÈ:V?X>©%8©%8-²<`Ñ>b4>¡<?b>ÖK>=	3? t>¹È·8ù¥¿íÖ»9tÀ9ÏÜù>>f08f08-²<gi'>·æ=ÛÁ9?OÐË>e>æh.?D®=$Y=lM?g2:xS:à.?Ò&>";8";8-²<qA=»§=)-?`C;-;Ðã?<ú¸¤ð8sôî¿Õ¸.J9â§½4'>ßE8ßE8-²<©ÀO?,þ?<?÷úÕ>Í>×-?úû^¸ù÷Ï8æ=¾%Î:þ¦p:À9[?à/>P8P8-²<,è?/P°><ë`?ÿå4@]É?[ûe?
Ò>+ä=6¯z?±ÿ;ïª:å§Z?±Q>Y[8Y[8-²<ü>xL­>Â:?Í÷ª>¾Üu>~2?[·=Y9=9½kü@;&ç;×Ý9?ÜS>f8f8-²<ÓI¿<\<Yþ,?\Ï=°U=÷ñ?m}Ø¸Q8OD¿ü8Ï±8fÊ>8W>Òp8Òp8-²<9?8$ë>ÂJ?=Ö/?ìüò>Á@9?`Ñµ´ÐA!9Rº}=;Nü:²Æ??SZ>{8{8-²<!ì?Å¹&?¢J?®YF?Y?Ç4:?qG9¨­9>~Ã(; =þ:sî)?([>L8L8-²<eÚ*?ÄÚ>,H?ßpè>Äj£>6?m4¹py9;¹¾Á½ª:ÒG:.¾Z?V]>	8	8-²<ñb£>q\>«=?
Ã«>í(>ÑS,?ö
¸¢×8(¾öÆ9`Ú9uÌè>"a>Å8Å8-²<hIÏ>s><WE?³B:?¸c?²9?Xê8Ï9®ÊW>õ¿c:i,!:ß4?zv>¦8¦8-²<&à`?ï?=E?î8?¶¸>Î8?©´«7¯29l{=w:§µ>:½jA?fz>?±8?±8-²<q>÷>¤ÎT?ôFò>Æ >ã@?)=GPÊ<©æU?*ÏÖ;&;/T?>ü»8ü»8-²<£?¡«>ÛB?ñ1Á>^²>f[:?äÅD9*J§9>Ã9;\«];m2?í>¸Æ8¸Æ8-²<i"?\À>èÂX?C?¯8?3øG?ª^8r%9nù=eBY<<'î;Ti?6¨>uÑ8uÑ8-²<?©À>óB?Ô?róÃ>Ì­6?ø\Î¸P@³92\¾yJ×9G:9¯½>ÚÌ>2Ü82Ü8-²<ú:?(mê>S.K?,a?Ý?G%??vÙ·Qý9Ó½zç;fÎ:«A?ÞÒ>ïæ8ïæ8-²<t1>þüì=±??ó?VZÐ>8;/?DhA¸Þ«9K½]ý9:¤9_E?õÙ>¬ñ8¬ñ8-²<?îÎô>æ?ýÁ¾?/O
?Ê¬?1d{:Êoø9·?Uª;Âs;ô?¼à>hü8hü8-²<Ø>¯Ñ>Á@?¦?s¸º>Úu4?i 8|9æ3>_<Ëã­;µî??`ì>%	8%	8-²<ïê½>¨}W>a?å¨?ëX?ÿF?kÆ8³ó09Ôª>Ù²å:Ê:\n@?2>â	8â	8-²<íNS?½Rÿ>RÞS?
×?Xr?Îc?£¨Ú9°¢9l	,?çM :p&':äu?é>	8	8-²<pù8?m
À>­v?%ÄM?ö?CÈI?R82u9g=Ã:¿u:®
?þ>\'	8\'	8-²<¨ï?·bÐ>ø??}º>g>î½0?ZuØ¸
9ìÈÃ¾:{Æ':W[C?'&>2	82	8-²<|É>§G>.F?$ßê>o°§>H3?8 ñ8)u>KJ­9Y 
:þ >¨(>Õ<	8Õ<	8-²<ÆÉ?é¥>úO?ùá>çG>Ua=?,7
 9I£ú<ª@ ;°_´:Hqc?Â,>G	8G	8-²<¹¹<g6<§5?¢_Â<Õ½<kã"?,¯8=·9ÁÆ=O%;ñHö:]Ô+?õ->OR	8OR	8-²<åH½>Am>[L?}>5éX>ÏÅ5?onÃ¸ú³g9ÀìW¾ÆÞ8:T9úz>0>]	8]	8-²<ÿH?H`É>ë??5Ø#?k»í>Mo0?L+¹bÁÐ8¢qR¿§-:{:?{3>Èg	8Èg	8-²<$Â>P>>=?=Ìw>U9>¾e+?°ç·ûto9
w½´Ð9tÁ9
?vN>r	8r	8-²<'Å@?®ö>9
H?Ê%?{ºÛ>5(A?Â¢s9'&­9n´>×;²;½b?Y>B}	8B}	8-²<æè>TÔ>7±;?ó¦>6s>º/?jÄ8Z9>@æ=²Úú9¤F¯9q17?em>ÿ	8ÿ	8-²<»¹?m>Æ?Q@Ïò÷?2v?LÝB:ÄÜ:?Ö)?Coº:*æ/:§ª?}>»	8»	8-²<Oâh?dbò>L÷u?=,?h¹Á>lc?¸ëd9 ½1;ç¡Ô:Y;?f>x	8x	8-²<IQù>'a>ª~I?-Ù>4ñ>Ç-<?7-¹*Àø8ç2¿T±ô9ßìa9¢?>5¨	85¨	8-²<Ò6?:Î><c?k?Ø?G?±õ8Õ_9ß>n;@:ÇÒø9ÎÆE?]¢>ò²	8ò²	8-²<Æ¼?o;É>ÝA?lï>u¨>Ìd6?-°©¸¬À98¾~7:´¯$:;?y¤>®½	8®½	8-²<ÜôÃ>X²>×8?÷ge>kØ)>õâ,?o¸*%9¼"õ½³:¯Ï":%âÊ>ª>kÈ	8kÈ	8-²<ó]w>Ö|'>ð=?·ø¹>¿>Iû1?Á~=`_ =WM?&¿µ;Úb;M?a«>(Ó	8(Ó	8-²<JÅg?u?¹:?Î?°eÕ>w¶9?7vä8fË\9åq>7\Å:)*P:t¶r?t·>åÝ	8åÝ	8-²<[¹?ðP6?%P?5Ë?V?s?'0:¾9Ïm?&È;K;!Êw?4À>¢è	8¢è	8-²<*?¦Ù>l«H?ãhñ>«(¨>èÁ7?4¹A9H{±¾ÜÌf:Æ+::4¯?=Ì>^ó	8^ó	8-²<»²>ÒÔ;>Ãs?6¿?NH?EýB?`¾	8óÑ9×Û`=«¸;©¶;ì¦v?cÐ>þ	8þ	8-²<ÜÅ(?k¤>´·?!\?iâ>r­x?K9#9éÞ>:l}F:g2?ïÑ>Ø
8Ø
8-²<s'>°ã=1é<?z¨
?QÚÎ>½P/?e0=Õ~×<d´Q?»]
<Í¿;®8?êÔ>
8
8-²<NSß>*6>a8F?Úû?4Æ8?û@?øþ*9¶9¼?- :\åé9km+?äØ>Q
8Q
8-²<Ò?bÎ>ÉL@?×Ùð>É¥>e?:?G¸¦9ßP½êà¾9{ìè9ÊÑ>ËÙ>)
8)
8-²<øí> >«=? ³>»>.?znV¹ºË8B<ÀÜOs9)q9£cé>/Û>Ë3
8Ë3
8-²<OC#?T÷Ð>H?(µ?V?¾>¾ô7?}8Â8)ýl9ÍQ>f?:Ã:¤©"?Äà>>
8>
8-²<ßß>>u =?+Y>m$>Io)?a=¹Ô³9©¾ge:ºEÿ9ÓÃ?¾å>EI
8EI
8-²<hß>3>b>?[>üQa> H&?HF¹:k9ûL£¾êq:)[:Ð
?ö>T
8T
8-²<Ü><?Üyî>J?@·©>Zòf>s <?A8âÇ9û5>½-:ÎK:ôRÙ>_ú>¾^
8¾^
8-²<0)?õÂ½>rF?Ñ*Æ>Þ>½Q.?ªÏÀ¸øD9í{¾t[©9sÞ9æÂ>ùü>{i
8{i
8-²<öJ>öè=¥^?ÂÇ'? ïÞ>mª@?¥®<ÜV<ÐP?Ùsç;¸;ëê`?>8t
88t
8-²<þ'>¼O¿=#`?·§?µZ?Ç}C?"Ôy=Þ
=ÿFf?B<Â+<!«^?¼>ô~
8ô~
8-²<L¥È>ä>÷Q7?t´>­B>_)?Êü6Gø790â¯<5è;¡;e@8?­>±
8±
8-²<#q?±Á>îºR?¥°>³x>mÊ5?Ò¬
9Æý8Ä?Ãý;üý½:40?Æ>n
8n
8-²<!º>éCp>²ÄF?!²²>àþz>9B6?Us¹E9õ}¿§ga;ÍC;VcI?øY>+
8+
8-²<å>r}>u}E?¶>Sy>+;?5fÈ8È5:9êÀ>!#A:E":µX?@|>è©
8è©
8-²<RÝ?
:ß>­È?7@F<J?ó»?¦´; j:i?[Â;µ
v:D,?v|>¤´
8¤´
8-²<j?5M{>Äã?À?¢æ??bm?2Ï<k|<´yR?Æ.+;1Ð:}R?²>a¿
8a¿
8-²<2J?@DÜ>Fÿj?¬£?Ð'?BrX?Ì
9¢ïÑ9ÌT¨>Ò{;6D*;qÅ<?Í>Ê
8Ê
8-²<Al+>RNí=Jí8?*K?¯¡Å>±ô-?õxD;Â¹ø:ù7J?!a<yl<çÙ@?Ì>ÛÔ
8ÛÔ
8-²<@Ô?íc»>ÛE?:ª?vã>¹1/?z¨·ðØ9=4½>ß:H{»:j?K>ß
8ß
8-²<eÑ>i>[I?k`?ä?99?ô<Ú<í<O?ëj9_[9ø6?á>Tê
8Tê
8-²<D[¸>º#^>.uT?u´?ÁU½>üE?É¹*¹òÛÕ8ý]L¿¾<¡Ö<ºU?Ü¬>õ
8õ
80ª<ôVÏ>g>þD?2º>Á}>ñ×;?ÓÞ¹M8á¿Ð;Í;Ô2O?t»>Îÿ
8Îÿ
80ª<6>hF>múF?Bç?Y\Ü>ô¡1?D`<o6Ã;ïM?ÉÅ6:3¹å9Ã­K?tÄ>
8
80ª<$?%#¶>Wg?}Ô]?ßå?jiO?ñ*8;>ä9l»?=û:Ô\È9è@?«É>G8G80ª<¼>?@üÇ>+D?r¯>Â×|>ÂÉ1?÷6t#Ë8=[A²9,:}±>iÕ> 8 80ª<§?÷Ñ²>ÑO?Yô>³S>;3H?¶}¸ì9zó½Xþ9yî9×?Ý>Á*8Á*80ª<·>û§8>l8?pS>iÁ>B+?7£:ÜJ:Ç×"?`6l<QÙ"<ª9?Óê>~58~580ª<òØ
?lV±>ÆoH?3z«>Vs>Îf4?3N¸~D9®)'¾?aM:à¹9#n?Cë>:@8:@80ª<%=\=86?÷ò<x<¨N?G;¶Üd9ZAÒ»\=]9(Ív9O|å>4õ>÷J8÷J80ª<Iðá>èö>FâH?J)«>e>ÅØ>?
Pô¸#9Ã!é¾²Õ;f;~7A?Nû>´U8´U80ª<_ì­>çB>Ôd?×"?È?®]?ì
=?µª<^?n¾;	;ä¤|?ß>q`8q`80ª<Y®>?pg>ºÙ@?iÒ(>§ø=Ï-?Ä¡R¸þÏy9VÙ×½}<:ú9[³@?>.k8.k80ª<,>
éT>×??m%Ç>2>×2?«	9?·9dK>.Tì9ã9 O?Õ>êu8êu80ª<Øðê>@>]
I?dÔü>¥·>À80?X#½7K*9Ãý=¶:¢Ãÿ9AÛ?"7>§8§80ª<½Ì>´>êOE?ls>Çî]>!P3?ü8 /9¼m
>ìáÛ9;:TwÖ>Y<>d8d80ª<ãSG>Y)>G?Á1â>NÆ¦>Õ-?[¬=R=4ÅQ?ªp;§;×M?ÇY>!8!80ª<Mì>\7>²§2?A°=f=`!&?qêõ¸Ñi99Ä©¾È;ðÁ;vK:?O^>Ý 8Ý 80ª<ò{F??_F?L¬ý>=ç§>ÓbA? Æ|¸Dã²82Þ´¾·[:6&=:¯?+~>«8«80ª<cWô<Å8¦<(<?ãff=,*=Yt-?mö7Rª9aâ8=¦ô:½:ÖõC?z>W¶8W¶80ª<0Á?#>J?c?È°?&P?¹8y9ÿr>3Û:A@:?">Á8Á80ª<[I?d¯>ôó=?³	?üJÇ>ã®0?×*¸AÈï8Øq¾­$Y<ið<årB?ÿ¡>ÑË8ÑË80ª<
Ð >/U\>HØ:?±zì>Þ©>12?N]9Íò9h>Põà9ß¢9æ'1?\£>Ö8Ö80ª<Vâ>.8R>ðõ8?H>HS>ÞÑ.?eDæ¸äaq906t¾4LÕ:~½¤:mº%?G³>Já8Já80ª<ßDø>ÿ>¾UJ?2I!?rÅØ>;y>?¦ú9ZÉ94"%>d}:Ý7:$0?¸>ì8ì80ª<8V&?@oÔ>ÙrH?(?ënÕ>Â:?>o9jô9<;ø>N«-: U±9&¶z?Å>Äö8Äö80ª<Ò`Ô<B@¡<(?Oãw;yÝ);Ë:?
@	¹ó96¾ð^@9_9¦¢>¸È>880ª<øB+?Õ>ÆDM?ÿ>Ø{­>3<?ïF8S9sC8>~Pä9ø¨:©ØÕ>rÌ>=8=80ª<`Ù5?ó>ä??nÅ>å`>/?@7··ïbj9ZH½Ô^:íúI:I6
?±Ø>ú8ú80ª<ïÓð>yr>	E?Î¥>ß4=>nj/?`®¼·úB95ó/½1R;]F;fK?Gö>·!8·!80ª<ì¢?«µ¬>sC?Ç>õà>6?ba]¸ÜÏA95¾øI:ÁÀ:=G?.ý>t,8t,80ª<Ñtå>->tÜ:?
aj>
Ã/>;°*?_O7 Ôm9Î<Ç:©Z:_g$?Å>0780780ª<{â?ÔêÅ>'Ñ8?*ÖÅ>¯>P*?H=¸Ü¨9ë¾â9@8'9[P?>íA8íA80ª<
Í?ÁÓ>%;?¸c¥>}Uw>7/+?¦ZM¸qCc9ÿQç½óâ:5ë¨:ù+?T+>ªL8ªL80ª<=Ò>a>Üo?¸ñ?	E??J?É\«;\oB;2a?^¤L=ëæ<³½c?Í6>gW8gW80ª<XH>û9>KbH?ð3´>§µ>6:+?a¸¸»e9#¾-¢9§°9}ë>ê>>#b8#b80ª<jØ?ó¤>
ÍQ?q[?¾þ?m@?¬)¡9ÑPö9É§>Ô:¶ls:î$?9G>àl8àl80ª<Ý?K²>Dút?Yp?«Gº>§U?`õ·¬9ë@½l
³:T9X:úS?T>w8w80ª<Öv8?Sî>(%F?ð?ïß>
3?ny8øÆ9à;ß=9n:e0:À,?V>Z8Z80ª<pN¼>à8v>ÉÈC?®Ç>V/>VS6?|_f¸[<9Ù«Û½»þ9©ë²9<6?o`>880ª<õ4ö>R± >ÒD?¢íÄ>eX>·+?b9(\9Ä%>K:Ô:g1?g>Ó8Ó80ª<þÿ>JÎ¦>4pD?Sxî>?¨>Rl5?ÚQí¸9Üs9G"y¾&$):æ<:
H!?Ýl>¢8¢80ª<ã~Ñ<ÿN<;91?þ»;uv;W"?Îh¹LSg9Ñ¿nà7Äë8uô=q>M­8M­80ª<_
?þ#»>Õ=?B3>ØY>#0?0Èå¸6ªð8tlô¾%÷:7º:¢)?és>
¸8
¸80ª<Z?çÈ>+¿?Ñ?Çì>Ê¬?/r9õ»9Fí¤>±Ï¥;í*;	z?v>ÇÂ8ÇÂ80ª<ÔýÏ<=`<rß/?Aèº<'Ý<gÍ.?Òüy8U'9:?>k®d;?a%;iþ0?G>Í8Í80ª<È(?7Cå>"-<?4ä­>|>Z0?º½6äM]8Ý=»>:ùÅ:s¿`?A>@Ø8@Ø80ª<b?ý2¸>*F?¯ã>fø¢>tS2?±ü7\9's|=j:Ô):EÏ0?/>ýâ8ýâ80ª<¦Ä+=`ìè<2É<?Ðlû=õ¹=Áy-?uú8À®9ø37>m;i±:MÂ:?U>ºí8ºí80ª<Û??»>q5??þÐ>Ô>S*.?fÌF¸¬9½àóñ9ØO:­Ì>>vø8vø80ª<ßÏN>+æ=¾f?ÀT?ÛiÉ>A?Tö=s3+=Æ=`?ØA<P³(<ÍQ? >3
83
80ª<ÈÇÞ>Ë>ª4C?VøW?ÉI?¹2?ô>=Ôë<´éN?7¿<õ0<+J?ß¡>ð

8ð

80ª<(Ø>>¨­P?¶5u?F?âU?Ú88ÔÎ9·R>
Í:¬a:ç³h?Â>­
8­
80ª<4Á«<¢!<;§'?½8,;ñª;%ï
?³Ú¤¹¬kL9IsN¿6Ý7£íµ8È£>°Æ>j#
8j#
80ª<õô?áÿ>ËüT?ðR?@Ó
?`>?©åà8ëe³8¡v ?ù9Ý:Eýï>Ó>&.
8&.
80ª<rmÛ>þ>ePB?_Ô	?XÃ>m 4?ë¨0=noß<AhJ?´ø7<ûpõ;Ãâ??Ù>ã8
8ã8
80ª<¯§:?°Úú>Þ{>?Á¢0?êäû>Ï3?ý'¸ÄÆ9Ì¿ä½òÃ*:}:S!?_â> C
8 C
80ª<ûN?	 ?>HI?½Ý>E3><ÔD?´¡¸/Ôe9õ4¾%è:¦¯:)n?5ç>]N
8]N
80ª<É?¯þË>PH?OÌ>OI>Ì7?éÍÜ¸_9ï·¾ÎìÔ:uF:Åê@?­þ>Y
8Y
80ª<¨Î=V¬=UM?±dr>l#>ªÚ=?`¤Y=ö,=M©W?rdy99wÚ>¨>Öc
8Öc
80ª<iD?Yøû>sÄG?Ð%?3&ä>H9?. 95Ò9"C>r+ÿ:{:_b?§>n
8n
80ª<Y'?'Ú>
D?`È?+³á>«Ô1?Òú8F9Ët>^6=:'Ö:÷Ò#?P>Py
8Py
80ª<Z¹?A¿>BÃF?m?!1Ú>L\6?ªÓ·×EP9w:½]:ÜN:©5B?">

8

80ª<ÞøË>>îµB?c>Ì>W>lx8?Âº
¸I+¦93YZ½æ©:âye:÷<?-5>É
8É
80ª<h0Á> >ÒA?lu?"^Û>¶j.?
-8ó9êq>l<âP<Ó-L?{7>
8
80ª<Å$?ßs?'z?I?R¶>¼'?'9x09ìÖ?	9:Æ»&:7c?ö?>C¤
8C¤
80ª<Ë>?zñ>ÞüI?È3?&4?ñÉ2?hÙ8Év9Äñó=¼:ÅnK:ìà4?¿@>¯
8¯
80ª<ãöÿ>>úñX?
}·>Óåq>/B?î=f¸cpQ9½¶¾ y:È/¥9«Ì\?}C>¼¹
8¼¹
80ª<J?ò¤·>ÿ+B?µ¯>êæt>õ«7?x2ý¸°08 ·¿B£9Éá9¶ûª>ýF>yÄ
8yÄ
80ª<}è>ìà">ÁSe?2t@?Îõë>|ÌP?{1=>Ä<i6g?;Ìî;o´u?]>6Ï
86Ï
80ª<+n?Ç!?×C=?äßñ?
ýª?5?^ÆZ<exþ;
\?b!¥<«Q<ÍÂI?q>óÙ
8óÙ
80ª<¾´?R²>Êò??»Ô>q>õf4?Ú$s¸Y
9Í.\¾È»º91µå9`Ð>Úx>°ä
8°ä
80ª<?Õ#Â>6I?¦y/?2·ú>y,3?Ö½9Ñ¹9Ãý?HÈ
;ü:ò^?>lï
8lï
80ª<ð/?=x=S)?ï"=1ó=wC?ðÌ
8±Fj9	ó= ç:o°:Yõ'?R>)ú
8)ú
80ª<dÝ>l[M>vþ?ÔW?ðÊØ>þÜ~?ï<zp-<T®Q?¯7[<hPØ;Ò·?È¡>æ8æ80ª< b?ö°>Qõ@?Ô,ä>#[¤>À³1?þ8.9Zh>93bÒ9zR¡>¤>£8£80ª<´?ª¿>ïI?ÂÚt?"1?Nï0?p¥9$¬9ùm>mþ9ÑòÙ9z?Ê«>_8_80ª<Ú3¯>øè\>?K?ð¢?KêÆ>7?øM¹[ø*9#Ã¾»å¥:
:È;?©­>%8%80ª<3?iÁ«>¯B?úµ>->ä³1?7±8¾¾9ÓØí=ÄIÁ9ìÖ9Úæ>e®>Ù/8Ù/80ª<¨q?O~ï>?¾?5«@?¶}?@é
:õ9ûq?õ7r:©û9Âdv?K¯>:8:80ª<×âÅ=ô|=öDH?Ù¾Þ>÷ü >F1?+Î0=ïNÐ<ÔHY?HÞ;¾;zG?EÅ>SE8SE80ª<?è¿>Hq>l_K?Ç\Ó>>ö70?ßo·¯Q9æzf¼=#Ý9Çò:VñÁ>8Ê>P8P80ª<¬Ð!?¿´¿>X?Çø/?ß>I?ª81¯¥9±ó=É#ø:7Þ¡:8D?Ú>ÌZ8ÌZ80ª<¸úF?xÉ??½B?9\?~?³F:?Y8ÐîÀ9æ¸=¡;B)º:Lc6?sß>e8e80ª<[-Ò>JÊ>Ms@?v:³>¯<>T|-?Ë}·ô¡q9i$¼ÞIe:S8:ø8?Ýä>Fp8Fp80ª<*þD>â¦õ=JM?À#2?Ûá>ÁJ?ûú5=¤¡Ò<-]?+é;n!;P^?õ>{8{80ª<ï>¦G@>G?0X?ò¹?Ù/5?´¨¸¦T9oqK¾ ­,<ÜÞ;CZF?Ã÷>¿8¿80ª<c&É>>¼ý=?ðÝå>¼·£>º·3?´¹±G9sóq¾9ô9À©:mÖ>
>|8|80ª<Á°?D¬>/7B?Ð?¡©²>K68?¼8Þ®B9ç¸=dT:C*:«?¥>98980ª<ää+?"ÒÕ>zÍM?§ì>¢g¦>Åí5?¹¶4Ä9ý¼-W:Ñ 0:¹`?O>ö¥8ö¥80ª<ã&?Î>ÒN?è?úbµ>Þý<?Ì­o8Æ	9×?Þ=	/:pv
:=àû>F/>²°8²°80ª<32µ=,=Cy/?tÅ=Ë·=üU!?Á[è9îÂÚ9¬ô?õ±;Æqr;u;?Ã3>o»8o»80ª<"´>a¹=NB?ûå?ï±R?L³3??Ò¨=>W=ãÉH?ã(¥<(`<²<?5>,Æ8,Æ80ª<]?+°»>\ÿ9?%2¢>¥åj>uÄ0?»W8R9Né>ãA:< ü9¨?6>éÐ8éÐ80ª<ºÈZ>Ó>¿V?dK?ÿÍ>ÈZ??Wê<Ïå<<eáM?Wk;íQÎ:²D?FA>¥Û8¥Û80ª<dËI?=ô>#S?(?:?¡S?ÈÅ9?¿A8¬9Å¿=oØ::±þ>àB>bæ8bæ80ª<fZ?ÃHä>êt?Ót ?rOR?·PC?-9%9xVÙ>Ã¸ý9ª:¨ö>¦K>ñ8ñ80ª<r>åo\><¯5?Äë>V¿°>*?|^¸èl,9Ó$¾Y;£²:|@?qS>Üû8Üû80ª<b2?4³>qÀ@?|>S­j>â,?)u·¥ãs9\-£¼Î£9M¯9ë¯í>¡h>880ª<õ<?gÌÁ>-%y?fÏ@àÃo?âª?JÔ:3,ð9ß=?³+±:©¦G:Æ,c?q>U8U80ª<"6?iM¦>±N?*(É><8>bºE?ñù¶ c59þ_°¼÷M¯9c~9¡.?>880ª<@Uû>/>êM?à?B¬>ÍÍB?
ÆÈ¸EV9c|o¾|òH:JÕ
:=Y5?f>Ï&8Ï&80ª<L¬±> o>Bà=?Aæ?-÷Ä>ÛT/?@ê9zß98&>%V;Ê´D;û:?
>18180ª<Ì=ºÆ<)*?ZÛm;`Ò&;6?¥¸ù91*½³5¸è[9{ÜÓ½|>H<8H<80ª<»!?h8­>n?¡äz?÷õ><?r8æ×8ì>ÿ½?< ÞÁ;|1}?£>G8G80ª<¸Ý>bÎ>TU\?%Ä?Y=?æB?#f9äý29_Ç>bBæ9?
ú9¼ë> >ÂQ8ÂQ80ª<ÆPÔ>/ù>ZìM?¬?q4?¬<?Üò½=6k=ÅæN?øK:<íø9yâP?(§>\8\80ª<Ùl?Ô\ß>çM?Ê}?úõï>¦`?ì[è9fÆ×9}Ö	?"bh;OÔ:û?Öµ><g8<g80ª<øÖ)?IiÝ>:_D?Ç@?²3?j;?X½U:'.:q+?ºUV:ò :Pu*?5¼>øq8øq80ª<!!>)=R>.å<?¬ý°>ù>5M.?ê¼48§¥â9,%L=;³RÝ:O?¶¼>µ|8µ|80ª<ßáÚ>Å#>:?5$Ø>Ì>g5?^#9I¼h9Çò³>æàQ;ñû:BU?ÄØ>r8r80ª<
1>é6L>ÌC?Ú)C?C[	?Þ5?ÈM=)¹õ<KcV?E<Ì»;¨æR?¯ÿ>/8/80ª<ÓÇÚ>5>âÚ@?ÞÜÔ>´>K`1?V·ÏÅU9¢(½ûo:W],:ènß>/>ë8ë80ª<»W=xa=´Õ+?·"=þ÷Ù<'$?°Ë¢8_Ù°9"¨ë=+Y§929ö?»6>¨§8¨§80ª<!Pl>m
>HàU?ÞÂï>Éÿ£>´!;?Á:¶:È?ü\è;0;ÒS?	9>e²8e²80ª<d??AR?UÙ?Y*Ä>C@B?,Ç7 X&98=ÌM:Áj:%í.?©H>"½8"½80ª<?KgÙ>]D;?:ÊË>«>]u/?H]6Ö'l9ß%ð;É³ê9¾®¹9ªÊ!?BM>ßÇ8ßÇ80ª<[]?¹>ëGF?£Çã>"! >6?×îj·F[¹9M<¢¼^p9à9&f>hh>Ò8Ò80ª<°À>>167?y±>ë¸>{,?¼¸)¸¥s§9/¼½¶Q:ï
:{Ú?{>XÝ8XÝ80ª<vt?3ÖÝ>6?½?j·Þ>}ú?
`:_r¬9eÿE?ñÊ;¿õc;c?>>è8è80ª<³3Ç>(>r=?yi>$0>²)?®¹Bw9@´¾Ê#:~K:Ë?>Òò8Òò80ª<íÂ>ð-p><XO?Qªó>ÙÉ©>¸±7?zG<Þ0ú;XK?í:¤8%Nl9ùê1>«>ý8ý80ª<Èã<ð©¨<eÝ,?nÑ>;
Z-;å?R7¹éÐa8Öä¦¿XZ¸~w9¡â½E¢>K8K80ª<yû8?qIå>¢N?°?©ÔQ?ñkW?íÒ-9<H½9Ôk>æ:Iñ£:8	4?«¦>880ª<É5ö>îÙ>½&E?GØ>
ÔG>¹'3?ÐÌ·ëo9ØóE½ä®Ý:z^:E,3?F¨>Å8Å80ª<=75Å<ã¹*?j¨=þÉc=Ô?	r¹'Î<9j5Å¾Íö;=í¦;µ³<?%±>(8(80ª<Ìª>oÇE>ö]?	ý
?*¾­>ÊL?Å_o:o'&:h8?Á§3<¿ú;Yk7?K´>>38>380ª<C1P? È?"1G?
?Û`·>¯hA?»}¸DÏ9Ý½Q :,$:$Óë>ã¼>û=8û=80ª<µê>Vq£>ìÏ7?a\û>¸>ÓÃ.?R
~7Ã|9À¥=Íé91ôê9}óý>ÞÏ>¸H8¸H80ª<"ÿÔ>ö¯>èíH?F? ô²>ÂE7?6»Õ9»Ç9¤ø?[9 79ÈÆ>¢Õ>uS8uS80ª<c_ñ>zf>Ï?©Â4?¦e¼>u?¸¸x9¤½1L<¥lÑ;ny?ØÕ>1^81^80ª<ø©Ñ>ö5t>É[?1>à6>ØØW?åºD¸æ *9§¾qD¾:'à¡9Bs@Nß>îh8îh80ª<4ø>Ã¤>KÒ@?ÙÍ>&Ä>nP2?F©8ý]9C>Wyt:8/<:I&?â>«s8«s80ª<F<?ñ+?|Ó:?7`´>Ü>@Ç-?C8ÿÖh9×=â[C: Ç:ê ?på>h~8h~80ª<ó·>Aäp>}C?nM>îxj>/§*?}ÊY9±²9ã>À·¬9¥9þ6+?áé>%8%80ª<Yy=b6=.ÿ.?B£;Ý;­ç!?ÿq¹5¹%9;é:¿°5¸v¶79ý½ó>á8á80ª<_âP??=@?A?)ö>uÍH?Yà¸&9¶9ºéÅ½À:]öã93­#?{ö>880ª<ßÌ ?½Õ>,@?@¼>9¾>ðÀ,?÷
8¯ò8°>¹::úÒ9. >?ù>[©8[©80ª<¯Ô>*>_%Q?f>@N>Ü78?àÙ`µòO9e©
»Þ:j: ?|û>´8´80ª<ªt?]½>¿WG?&Úµ>\>¨ô2?`l9Þw9>ü:,;9°Ô: MO?îþ>Õ¾8Õ¾80ª<áÃú>£>@D?ÊÓ>µ>Í!1?ú:¹ßpä8UyP¿Ø
9Öz9Ã>>É8É80ª<òaÌ<óI<±ë,?$p ;Á;v?@¹9Ñz¾oê¢¸gËÊ8¨Í¾d	>NÔ8NÔ80ª<M`?~ò>@³l?S?Pîù>_8X?]Ò:9Fâ9¢2¦>_¸<:ÿU:¡?^>ß8ß80ª<z?ï<>ä?Lå?kÁP?[?¢t	:fý9Ý
?:¿¶:^:ìÏ?>Èé8Èé80ª<?¬×>«?Ùb?þ£>'²?¿?i¸{ 9­:¾:g:lu?=>ô8ô80ª<¡?ïl¹>}lÞ?a?_\>Ë¹?·9(V9=É ?pýr:ÞrÉ9.e?@>Aÿ8Aÿ80ª<EÏp?Dî>z?ÿ.Ã?ça?00]?Zo;Và°:ZO?¦ê;öÞÌ:]Õ3?>þ	8þ	80ª<xìÌ>52>Ûp<?·?ÐÃ>Ç³*?"þ1;Ûgõ:@­9?ãÃ;<{<E9?#*>»8»80ª<eZY?Ë	?!çI?Ô5?Ä?¶÷2?+X8dÈ9°Êù=Ú:*?:äy?£/>x8x80ª<ø>¥>jÌ??Zco>q%>é9?K%¹±9þA¿<0:ó«¨90G?+J>4*84*80ª<LÂ>lùR>j"l?(ÛÄ?/Þd?v1\?jYb9t­Ë9w?>[yÅ:¥E.:
?Z>ñ48ñ480ª<p?M?¡>¥?pÔÅ?£`þ>wÇ?çB;BÇ-;lT?ýÖ<¾b;BÏ?¼Z>®?8®?80ª< dI?	N¸>)Þ?ÖuD@éó?þsN?ÓÄO= ¢=­&M?QÐ<ÅAu<Æ«Y?C]>kJ8kJ80ª<Oû>Á1¢>çF?þÐ>ÙW>¯1?¡¸à<G9'Ñ0¾Aà9_'µ9ùÐ>ãa>'U8'U80ª<	?Ø[²>hE?+Ô>
k>Kû6?<ß¸A£9Öô>¾MÎ;O];N¨5?Dk>ä_8ä_80ª<Ølá>Â@>óC?c²>ÝW>N0?l_Æ¸_³8¯È
¿z9è°9ï>e|>¡j8¡j80ª<Ý>±>pþ<?ÅP=?(A?³Ù5?êý:½:¨ïR?­%:Ì¾³9àÃk?º>^u8^u80ª<³Èa?¶ßÜ>rØ?h?R? Ùe?GÍ9bÏ¸99õ7>¬ÇY:j÷ó9d?>880ª<ï°>KºV>¶§3?ñ#Ë>YØ>`,?9Y'=¿àÒ<(K?Øº$<Xí;\à1?s¦>×8×80ª</þ> >+J?Í>#Y>^??:íÆ¸ö8çÎ¾Wò9M¨Ó9£g?É°>880ª<m>-µ)>t6S?ri?î?íã;?¬×»8¡à8ýÖ>
p:ùm::(Ñ$?"³>Q 8Q 80ª<¸$?ìg»>>? ?Ã>}R>_.?èv8X¼Y9&>}Îî9 6Ö9²?Fº>«8«80ª<ÎN³>ßd>¿H?¾Îz>'4>C=2?ðã¸c~<9úÈ¾Ób;;Ù<?ÓË>Êµ8Êµ80ª<Áð0?ÎÐ><=Y?'J??ÓH?~¯9tB£9Na>¾©:Þ1c:'>?¹Í>À8À80ª<ò>>K¶Q?$â¯>}es>¯ý8?)yb¸¶
C9¤ ¾óü¨9/õ©9þ>îÎ>DË8DË80ª<$?4C×>Z	C?}Ñy?µk2?83?	;58B9"a=>=ù:òù§:]ì=?ùÞ>Ö8Ö80ª<ù¼\>4 >@?Ó4µ>ö
>Á+?Oe³¸7ö`9­%L¾ÜÚu:bpa:?Êà>¾à8¾à80ª<®?¥>ÉT?Ü1?Ú´>Ç9?­<G8÷÷»9c¬=*0e:FÙ-:°¾(?ó>zë8zë80ª<ß<9?#Bë>ÁI??k`¹>á9?ò¶Î8­9µ%>sÍ9í(¢9G-æ>ö>7ö87ö80ª<Rm?UÁ?UiP?±4«?/$J?oÒX?D¢=\P=&^G?*?Ø<'}<b­Z?·
>ô8ô80ª<É·à=ÉD¡=,\2?¼=C(=T)?±¹9#Á9ý¬'?÷¥³;ÛÂ;¢*?Ä>±8±80ª<Ðmá>ú>RªE?ì
ó>ôÄª>",6?¾á¸z»8^mH¿µ#<§æÊ;®M?0>m8m80ª<a¶ø>c¶¡>êÜD?1~À>.>A/?a-ò6Z°>9Å¢<mÒã9ÚE	:·nÔ>ö1>*!8*!80ª<5?6+³>hy;?¢u??Í>5?(u@7é9à¹<#·9]f79È?72>ç+8ç+80ª<¨?í¾>þ@?Ådã>`¥>	0?N»/9²n÷9	Ñ5>ç>9.³9±>±;>¤68¤680ª<eW=ÆÞ%=8&?e/;;h?_&¸¹8	ÞÁ¾îi÷8S9m>¦K>aA8aA80ª<ÐhÛ>jP>JWE? b´>z>Ï¶3?'O¸ô$A8ïH	¿6öú8t9ÿT{>]>L8L80ª<pÛ>{>áÂC?`É>
©>°í1?­!8âÿÒ9óC=ìv;Þ/;¿3?^]>ÚV8ÚV80ª<=0á>së>C@?Ý|'?6¹ø>?c,?y!@=ÿj=d??H,<á;tC?`>a8a80ª<TÄ>9Ë>Ô;?qPÁ>>@u)?±T8ºù95Ë=Vê9_Ì9éÁ>Ûh>Tl8Tl80ª<Eó>[0 >ñbB?åi>Q¢P>iÖ)?o¸Ñ
9#êý½mé*:F·!:WG?¨>w8w80ª<ñyÐ>*>¼N7?û?p>84>£*?Ø49|ö8èÓ;?"$:àL:î;?Åª>Í8Í80ª<yf¦?W2?­Ûn?©ª¡?\Ó??`ÀW?ü¬}9ð³ñ9-W>«+á:Âû:7?²>880ª<èÙ?ÇíÎ>%ÂE?z?­Ò>,2?'kF9ã9I²¶>nç:>F:l<?·>G8G80ª<.ê¾>z>wC?"§>0³s> /? ã¯¸¹^¯9£`¾9ßl9~í{>¾>¢8¢80ª<ø×P?¦É?SF?`%,?òpè>ú=?V9¡Ô9}>/:AÏ:Ø_`?_¿>À¬8À¬80ª<ùSæ>Ñû>6ûA?Â	?
:¾>úd8?¬Öÿ8Gòh9/>é:ü¤:^ã5?qÏ>}·8}·80ª<OE?Ré>®»X?®?ÔT?óQ?^»:W:(E0?blÅ:©:käB?NÖ>:Â8:Â80ª<Ë?ÛÿÏ>
"7?DÎ>+}>9æ*?¤&!8$¾9ø÷X=EÙ­9»}9/?*Ý>÷Ì8÷Ì80ª<}ú>¯­>39?dö>ì³>Ú²/?§·nH9ú³Â¼ø4­:a`j:Û/=?ÏÞ>³×8³×80ª<Â>?cDü>YA?x?Ð>iq7?Ã6Àg9JC<?;:J&:êã?Øë>pâ8pâ80ª<ÏÚ!?jLª>Ns?Wï?9?ôG?¼2È9Úh´9:
?À:þÅY:NÑa?lì>-í8-í80ª<à"?3Ð>áåG?O.?fØ¹>2Õ8?¨+;9Z"9H?o:êJ²9 i8?qú>ê÷8ê÷80ª<éå?º?±¿s?2?ðHÐ>eÞZ?¨ê 9Ê96?ÝÝ:H:y
*?î
>§8§80ª<°?ù>?C6=?è>G¨>ÖO0?9tªW9<H¹>xë;U©Ð: ?A>c
8c
80ª<úÙ´<hC<¢/?=ì;s|@;üÊ,?â¸Ex8¡i¿ÁÊ¸hü8Ø¾õ> 8 80ª<GIQ?´¦>*Û ?
?X;ü>é$?.M9ÎÜ9ÕÆ>}×:y%4:Ð0?#>Ý"8Ý"80ª<P/?i9Ï>¬8X?RoG?8Êþ>ÍaH?©à°9½h¬9EQ?Û®:)mq:i9?Þ2>-8-80ª<>¦>áa>r7<?ÌFË>¯>K,?¡#d7í»9ic<`-°98p9]æ?G>V88V880ª<wR>Hòü=U?½6(?/Êå>f;?Ås=ms¶<ð¶X?=c<¦m<¡ÙP?ðK>C8C80ª<;±>½q>Ó¯;?Ðð>_¬>KÒ2?ÜÿI8Ëßt9a-Ó=s:i4Î9¼P-?vS>ÐM8ÐM80ª<ä=úP=|,?ÿ<]æ;°g?
Ó¸5«8>j¿Ôu939Öþ>VZ>X8X80ª<ò¥?èr>ær?NÆ8?íZÙ>t Y?ñÅ7Õ¨²9Ð
=B]u:%²4:0Ï-?^>Jc8Jc80ª<ÝÇ>ý5s>_R?:?ZÀ#?(H?fY8ÿ#96sd>³Í:h&:ML?Èd>n8n80ª<ç¼>4¢x>îA?âí>Yd>ð-?Eì8¼uU97á>±8q9ËÖ9Ê¿>Wp>Ãx8Ãx80ª<züâ>×B>©!;?k²>é>ï¨/?I8®9ð=>Î;Wì:*z?os>880ª<ê«>îJ\>°ÇG?Ñ9¢>»`>ZÌ8?¶¸èdÍ8©¶¾Âr9·'9*Ê>)v>=8=80ª<,
?¸>ç?wÞv?fè?g!u?¦Ï95@9¸¶>©Ê:oÁo:;ÍW?sz>ù8ù80ª</?M¥>áa?þìô>gf>^-G?ÆØ9
¥»9gÚ>IËê9S¥9¬VB?ú>¶£8¶£80ª<sLF>/û=cJ?j3?Û³Ñ>	³3?Q=8³~¶9ðN<=Q}:UÖ":¸G?>s®8s®80ª<µ?)®Ô>@?8(>PEG><ë.?¢~·z8Õç½
Ào9sõ9XGÂ>k>0¹80¹80ª<1"E?vû>I?çR"?­Ø>(È??ö9Q9¯¨ô>Ú:üÊd:£2#?§ >íÃ8íÃ80ª<cØ?Slº>'!Z?¤)'?Yî>Á3?GÒª8v©9Jñ)>Y4:b K:ãB8?^£>©Î8©Î80ª<ò¾Õ>¸Ñx>ê[?Ùì?áÌÃ>×@8?<tN9¯¢9³o¢>þê;å/;7ÁT?c¸>fÙ8fÙ80ª<Ê'?	0´>ecn?Wâ?I"Ã>dc??y.´8µ9²5>
àW:)ô*:m¢!?ê½>#ä8#ä80ª<½å?l´>;?ðÂ>"q>c(?ï8*^9È¥=ÆØ96§Ä9°
?ÃÃ>àî8àî80ª<Áñ>Æf>sG?¹5Ý>ý>DóA?ÈÐ8©h9PíL>Øá9¥9Û.?-É>ù8ù80ª<Çà>>îÎ:?ª5>$3j>¸ï,?¡´.¸le19ü½¥:b­9ým^?}Ñ>Y8Y80ª<x?²P¼>£ÕI?E?Î´Ç>=MB?09¶KU9s
>ö:|Í-:§»R?qÚ>880ª<íË>ÞÃ>Â:?²ì>zÙk>ç$?r¥¶d&9¼8¡:°Àv:¶'?,Ü>Ó8Ó80ª<Ú*ì>«û>`I?õ¼?¤ÿz?íV@?ÞÂ9îì93èÒ>ï
;?k:(w?î>$8$80ª<Þ?%µ>c²M?@î>Ê¦>ô7?89äÜ91³>Y´9¾Ì9Þ&?é>L/8L/80ª<V3ñ>p>ê?a?çOÎ>¡x>GmT?#G¹¸Öâ9ï¢¾QØ:D,:9ÊR?;>	:8	:80ª<ÀQú>tÈ>H?Ç?÷`Ï>8?F`#8¯9­¼>Qsà9ðu±9¡ä!?,>ÆD8ÆD80ª<É¤e?¸÷>Måm?¶|?_0?vúX?9q9ÿ?©&·:v:·=?A>O8O80ª<C=x·<ää2?U0V<1*<!?*í7ÈS=9ÑW =o:zi:m?@D>@Z8@Z80ª<ªÍÓ>>ø?G?î4?EûÆ>Rö??-?8x9¤ý=ï,<ú¤;§N?üR>üd8üd80ª<Ñü??ªê>÷Q?Ý×?aæÓ>§8?¥}ò9þ¦9©Þ9?Ûø<;÷";O;?©T>¹o8¹o80ª<¹·>ßh>?NI?cf&?ç>/f8?Y7¯`9IË=òê:$
8:õJ?h>vz8vz80ª<¡>Â>»Ú^>"_?i>A>äJ?\@+9úD9ZÞ>øà9öÎ9Ö¦>¹h>38380ª<x¶Æ>(#>óF?.»?¾4Ô>D@8?ù6¨:7çs:Â0?17:)n:L?3j>ï8ï80ª<õß>c>àVF?Êh?J&?àQ3?
ûa9³9,¡>aØ;Û/Ø:C´,?'>¬8¬80ª<2=B³ý<È¨3?Pü;u}Ã;ã4%?&	¹Èóo8³R¿úÿF·ÑØÐ8îs½ò>i¥8i¥80ª<©?ªÀ>-DG?®(ð>À¥>S<:?r&Ø8<½ã8ùò>Ñø´:þgf:I?¦>&°8&°80ª<¦?WT/?%C?Âô?Ø$½>N5?îÌ7ê9¢7=¼bc:Ô:Ti8?ç®>ãº8ãº80ª<ìD
=ë@¹<î7C?óÛy=_]1=KQ4?w´T8ÌØ9:ôF>i¥¸£¸9Q¾Ó>Å8Å80ª<Âý?ZKÊ>{gE?ðï
?1W¿>Zã9?ÉÍ½7	0°9dä	=÷¦ÿ:ÍT:E«R?Ù>\Ð8\Ð80ª<yýê>>ß>¥U?É
0?È`Ú>Ø^N?C89\oi>LLÿ:Ã:R3Z?Øá>Û8Û80ª<$.?s)ã>¢D?ÕÄ	?uÄ>À3?m|£7xæ.9Ko=T9½:9¹¿?Hâ>Öå8Öå80ª<Uÿ=?u­ÿ>¬<>?maü>­°>¶7?Ú|:99ç¸>ìä9â:ùî¼>îê>ð8ð80ª<vÙÂ>â>ÿh3?
~Û>$m£>é+?®8½ÚD9#[J>ÇO:Ð&8:B?ð>Oû8Oû80ª<Û1?lë>ÔUA?­!u?(?´:?ÖÆ	:á`:Ö;?¬ù3; ;¡!?¹ð>880ª<
2¥>O>OÅK?Î>ýMO>:X9?ÍX8109r§D>ÉÒ :.z:s­$?nþ>É8É80ª<\?¿0Å>A?¥Aì>(\ª>ä1?4¶Ë·æs9QÑU½²¹:5¿:?à>880ª<H3È>Lw>R@?n>.º`>`32?æI¹·QFi9ÙVK½%\::àÃN?\>B&8B&80ª<eÚ>èS>_«Q?kT?F3?oI?{Ã3=þªÐ<\?Þ/¤9~Ýç9ôFµ>|>ÿ08ÿ080ª<÷Cê>u>K£B?Tâ>e¶o>b¿*?âQ/8Üc9Þ7>"«:,4:9T?È>¼;8¼;80ª<Øl?Þ³>ÖK?ÿï>PËD>Ò$??®7k$
9¥§ð<8Ée9¬è9	jØ>¿>yF8yF80ª<¬&?íÊË>Ð¦P?ËÕß>W>ËÇC? ¹RÑ79ï¬ß¾c:(î9?À >5Q85Q80ª<«x?e¦> %J?E:/?Åùð>':?²8ø*9¢Â>×?:²1:÷©
?Â&>ò[8ò[80ª<Þ$?7§>EÆH?DÍ>%Ö]>þA7?b6w¸ù²9.Ù½L9Ý­q9í]>¬'>¯f8¯f80ª<h>±%>Q_b?&0h?Y?ÂS?o¾É<Ö^<`h?±Æ_;8ë:Kºs?	0>lq8lq80ª<´b?ü7¹>ÔñH?'ªô>¸ª>s¨7?OPn9Z9mFG?.I;@d;¶,?VE>)|8)|80ª<!$? dâ>5$:?3Ø5?+¶?°.?¿w¹Ô9¥ê¾Þ
,;75ì:x:?/F>å8å80ª<ÍO?»8?ÍBC?aCå>å>ï??Wç28sÌ9 .¦=¤;M§Ã:P?G>¢8¢80ª<ò×?ãc¢>ÓkQ?H?Ë(ÿ>H°H?9Þ%Ã9{J>p	w:W":FwB?P>_8_80ª<<¼>¼	v>Ì3D?â?û×Ë>ü¬??ä6¸Hú8y#¿éQ½:ÈÛr:{G?FZ>§8§80ª<tº>Qøn>§½G?)§k?a?AG?ø=üJÄ<ÑN?­½<z·;·U?ª^>Ø±8Ø±80ª<[é?Úí¹>t7?	Ð>¼<>JZ)?(¦r¹ñ_ê8Ô¿HT9Ñ¥t9èòÝ>q>¼8¼80ª<Í$?x×>3ÝB?1©Ø>RÚ>áð1?è^¸»Ä09Ð ¾ú$¹9[¤Î9^å>òv>RÇ8RÇ80ª<*;)?ÍOÕ>K?x}?ÛDI?$>?m,9Þû9

>¾: §e:ÖyT?>Ò8Ò80ª<Û?uÖ¬>:I?Ê?¯Ä>$½<?>ô7D«¢9ä<8K¼9¨X;9º¥?m>ÌÜ8ÌÜ80ª<°è%?bÓ>¼0I?©ÿ>?tÉ?¿í:?ìm
8:ÎÔ8ø&>£:özm:Ø%?>ç8ç80ª<4´?iE½>)ÇG?¶c?MÍ>"5?¯À¸.&ÿ8~SÁ¾Ýþj:ÞéC:Â?ò>Eò8Eò80ª<;%?¥6Õ>úF?ÐO?OÐ¾>Ô|-?wÔ8x¤Õ7Üþ?ý¤à9ª Ö9Qù?)¹>ý8ý80ª<Ýì<G³<?º(?¤;X;À?Æ¸Üñ29©¾ÃL9û?S9¤q,?ä>¿8¿80ª<·?
ÙÀ>7=?Ö>ÕëN>|+?PÄ¸¶?Ó81®¾{99<½á>ðç>{8{80ª<Ôî>@² >^©=?Åæ>Jß£>Î­3?mò·§M8ûÇh¾*>:%X6:¥}?õ>88880ª<ì
?Ê×>óÀ}?¸c?é¢>;	[?jÀ·#±9xV½£:àÝ	:Nõ>Zõ>õ'8õ'80ª<g
?wt°>ÿËH?,P3?÷ ù>BB8?i !9RrX9%¾>úÁç9k1Ý9?\ø>²28²280ª<p
?©Ã>Ý,L?Ç>>.7?ýO 8Ó9²>
-:Þ:[?Óø>o=8o=80ª<{Æ>ôî?>n:?>à¬f>02-?ðñQ8´O¦9¡=ÁEq:¹^:Ó¨
?:ü>+H8+H80ª<[xr?6è>©Â?°FÆ?A?*?´:&W:b2	?æ½c:;ææ9Ì|?P>èR8èR80ª<ò/?S¦ã>áD?ËTÀ>ÏÄ>t	8?T/9ú¬9Ót>:]:X6:C%?#>¥]8¥]80ª<Us?ÍÍ?Qóo?iñ&?û?Ê>UOS?qDÀ8S96h>ñÕç:AÎ:ÊZN?å>bh8bh80ª<IüÄ>
>õ>?F.[>¤3%>ÒÒ)?ãÛ9/u9¦>}·::Tê-?­(>s8s80ª<S*Ä>Ío>¦jQ?¯S?7?'>A?WK8c<9ý6>ÙC:·É,:ÐO?Û0>Û}8Û}80ª<¥ß=ÌP¿<þ"3?³:=áú=ª/?ä8ºG9$P>Ø9:»Ðd:{?99>880ª<-@?À@²>­C?\?¼~È>CÔ2?K'¹Dt8¥¯¿o:ßa:í??>U8U80ª<èÿ>d'­>¹ô<?Ø·>a]>9-?­:¹?å|9]ó¾¦¸:ù::ù?õ?>880ª<âmS?Îúù>gX?óp?^?ô2F?¹g9s9±´Á>p¹:¿B:Ô:)?eQ>Î¨8Î¨80ª<Y'*>wâ=E?@?\?£bÈ>ÌP)?Èê<N<»~R?|;¥	D;#D?\]>³8³80ª<ÈHB?õÄ>æü|?sËG?"ÏÛ>¸°h?I
09O¤9^Z>&ê:þ":°?¹g>H¾8H¾80ª<j¸>Hz>]Ñ<?¶mÍ>R>Îì.?F8[¿K9·=¤5:Áe»9XT?Xn>É8É80ª<%?<?eÙz?ïÂ?ýó>æe?øy9ä`9+B3?f(:)ß9v@?}>ÁÓ8ÁÓ8Åþ²<ª\>£§F>ÉJ?¯HÜ>*.>³H>?Ï²=Ì<ÅPH?w;ÆÀ;OF?>~Þ8~Þ8Åþ²< .?ÜJæ>sB?)nø>F±>&3?×oH9±9Æc«>):J]:H%?è>;é8;é8Åþ²<½±>pq>u<?Û%t>'7>Â *?|@¹tá8©®¿"Ði:Ý½':éj2?£¼>øó8øó8Åþ²<{÷>Ï©>¨M;?`D>÷ [>4&?t4â8làC9Ñ>X9f;P9Ç?mÃ>µþ8µþ8Åþ²<ß Ù=}¼=ða6?¯<?&H<_-?ûÛ¸9â8Ñ¾øgÂ8ÈÅa9o\>È>q	8q	8Åþ²<97õ>²>æE?\Æ>>ÉP7?ÈÛ8æS99@>µ¶:Ög:àïI?pÕ>.8.8Åþ²<Pc>è¼=Ï6?(S4>Çg>²-?)î:´:¤õ>¨D<0<F9?Û>ë8ë8Åþ²<~Õ>G%>¸H?§{>fe>ú-?-ø7g¢9C=µR9
kÎ9Æ&¾>;>¨)8¨)8Åþ²<:Ìq?P?óF?þT?bo?ÎÓ6?zU7<o9aþý<¶:÷:ç¡3?d%>d48d48Åþ²<Zå>&>¯[E?M½>
 >±{:?öP9÷y9'J>mÏ­:®je:BóA?.>!?8!?8Åþ²<Úÿ>ØC¬>É>?Ôá>À_>»ì6?mÏ¸&9o¾×^:§:wY?»3>ÞI8ÞI8Åþ²<Üº>¥vU>M³_?K·½>5s>ºÛG?{¸Òª#9PPa¾M/;O3;RdR?{A>T8T8Åþ²<¿=pF¼<ëj0?'Á;;ðv,?É¯¸_	8+¿ [¶ÐÅÀ8tÔ¼QF>X_8X_8Åþ²<èuØ>Ë>CZ??Ôä>4âS>¥Ú-?ÚÝÉ8Wí]9
Üh> ;cJç:ÙÆ1?yO>j8j8Åþ²<1·þ<@¶<å2?ÝoW;Ú(;|P#?*û-¹(9s>§¾¨VÌ6ßëÜ8·Èì<ªY>Ñt8Ñt8Åþ²<(=úý<3*?u|;Kâ;þu?jÜ-¹ã<8¢ë¿V9¬o9&ä>\>88Åþ²<¾×:?¯¹>yÌ?,E?µ!Ë>Aix?ÔÕO8\
w9Û\×=¡_ :
îD:yzP?`>K8K8Åþ²<Eò=·×<à£)?¥u.;Ë2;ÂÊù>Y	6¸BSm9W\Ä½«!·ô£9"½e>88Åþ²<L~>B·G>=Ç;?¢:>FT> 0?3>¹zb9L8¾&;:ö-ë9R?i>Ä8Ä8Åþ²<(Ïl>ü>ÖzC??°_Ó>Çø9?	F96c9E_ß>&:Øò9?av>ª8ª8Åþ²<DE5?p¹ä>%ãJ?½0ú>BÝ¦>-ë??ðÅ06dU9WmÔ;a
:ú¦9?Z?¢v>>µ8>µ8Åþ²<8!>+3¹=Ï1?~e&=È©=ë%?Ñ¼j¹¿Î8!T¿ID;9°µ9%÷>>û¿8û¿8Åþ²<ë¡?Ï2?Yg?}vò??é4i?l9(j9#?Ià];Ð:9%?©>·Ê8·Ê8Åþ²<|{=õùe=Ù*?Ó;ïÒ±;8ã?IT{¹J¼59+1¿ÓM9êµ9¥S>q>tÕ8tÕ8Åþ²<Îvý>>=j?Bì?^S8?*W?V-ü92m»9j8,?VP:þ
:Ú;.?þ£>1à81à8Åþ²<Á>Y>×A?Ã²>Á÷|>¶µ4?ý&¸ÄK9ëÊÑ½5Uh:ðsA:®¹?¸§>îê8îê8Åþ²<«>|£[>`pG?h.?Ú·¹>÷36?aû8*9q=ÏAò; ;¡úE?³>«õ8«õ8Åþ²<q¸r>êI>C?´§>Üq>4¶1?åË¶QJP94z¼<9Aë­9Øéh>n¼>g8g8Åþ²<ãí)?íß>ìDB?¥?µàÔ>`&/?/·R9ö¿¼¬¿«:Ê/V:GM?Ò¾>$8$8Åþ²<Ë<D<6À0?%p±;vã;\?jm¹ßÎ9²í¾¤.?¸¹Gý85<A¾tÏ>á8á8Åþ²<CÄ>.Ú>JÂB?>âøT>óÊ*?úÕN¹È9!¿¾¹h :òï×9p+>?ùÐ> 8 8Åþ²<ù¹Í>@+>J7=?°VÕ>l'>ÇL2?lÒ ¸Ê0
9Ì¾xª:¤ø:&?ÒÞ>Z+8Z+8Åþ²<µñ
?ïº>#G>?U5³>uC>¸À.?Hù7b­9f8=CS:\5:ªD?ë>6868Åþ²<µ;(>/NÇ=ÉX?¤/?ê>!ü>?»=3+¹<$ëU?az<Ð¯8<ÀZS?¯í>Ô@8Ô@8Åþ²<½SÓ>Õ
>É??=ió>,D©>8?\Ùo9¬9¯Û±>(^;ªÉ:àÖB?ù>K8K8Åþ²<Ï8?Äª>8@?ÆÄ>þa>£Ù3?°Àq6ï*c9Ó7<¹*;õç:­j<?E>NV8NV8Åþ²<>´>9>Ó´G?M
?7%¿>?=?HÆ	=ô®<J?<@#;7ib?>
a8
a8Åþ²<ÊÜ9?¢?Ñ>cc?à?ú,?\L?=ñ	;`~¡:ªZ?=tÄ:}¤:uß?c*>Çk8Çk8Åþ²<$=³>ãx>¦8?C©>I®B>>*? ,Rµ§ò_9¿@ðº*­#:u}ã9a08?,>v8v8Åþ²<à»?`?~?0?~ÜÇ>ç1b?òL9t9¶&¸>
:97y?¿,>A8A8Åþ²<b=4
Ä<Ò-.?q=úñ<%?\ ¹ð49r4ã¾1g;ì0;Ø/'?->ý8ý8Åþ²<¸þÝ>=õ>Í;<?«ªº>ÊP>O+?¶·8Ó9¯9©Ê=R=:ðÎ
:Ö\û>í->º8º8Åþ²<xo¬?2!?gì?ÕÁ?d:??~Á:¸ª»9D5?ÒAñ:%] :Z@?ÕU>w¡8w¡8Åþ²<§[#?PÜ>¬¥=?^¬?
ö·>:?Û·^È19£:Y½^n:VÓp:»ý>åY>4¬84¬8Åþ²<¤Ð>E>÷{6?Yª>&!f>T1?¤ì¶Íës9ñÏw¼5¬:)ü9o?ïd>ñ¶8ñ¶8Åþ²<Ð?`«Â>ôE?®â>,j¢>Û¥2?q8w³ª9Ç´=È£9îA	9	Ù~?m>­Á8­Á8Åþ²<qÓ>"5>Q>?í±Ã>n>§3?ãQ¹`f$9Í"¿P±s:ðhá9Åa?Øp>jÌ8jÌ8Åþ²<l?å¸¯>×ë@?ßî>%pB>pc,?úL84@9>>t)=9ç79v ·>¿>'×8'×8Åþ²<r¸?¤´¡>1²S?YO?_;?u>?ñcC9<ÆE9	êü>G{:t8:9¹.?>äá8äá8Åþ²<
ë6?çå>høK?À+]??ÜÆ:?ê8K$9,k>xÛÕ9aK©9k±!?> ì8 ì8Åþ²<8MÈ>Y>%H?Ö?O·>úd4?¤ó×¸Ë9ñB¾\>a9üãº9D>>]÷8]÷8Åþ²<©/?ØîÓ>0T?%à?ôãÀ>F@?Ï¯7L¢9ðÞ
=Ù¸T:pµ:mÞ:?.>88Åþ²<z??Óêæ>ÝßS?[¸?]e5?/E?98Z¢9Åk>-:ÃæZ:¼N4?½°>×8×8Åþ²<?Ñ¹>§ÜE?*õ>S`®>!ö3?âõ72ä8$a =á9:SÙ¥9ßøj?Ð>88Åþ²<øqF?~?6D?×?]5½>3H/?Ë8Df¢9vÛp=:>r>:;?ÀÓ>P"8P"8Åþ²<#fÐ>¤>@G?T>MvI>Z:.?b¹Jl9Ø¡¾­Ì8Ò­9¡à>k×>
-8
-8Åþ²<C>½AS>H>?Ju;?©h?2?¶(l=8%=&bE?ç~<y'<¿&B?gØ>Ê78Ê78Åþ²<øG?Tqá>qc?îTt?[ó?úGV?Þ/9{ix9`´>oû:
{:ëæ?Ãâ>B8B8Åþ²<Nn?í÷Ã>ÌYL?2?¹µ>JH<?©8§9-Ò=v²;~øY;âQ?pí>CM8CM8Åþ²<z?¡¸>)E?g?2º>zù9?ã6ò;96|î;|t;9N=Î9î®h>ñ>X8X8Åþ²<mý
?÷u½>tÛ??wxÇ>7
>n5?Æü^9Æé9%3?vÌØ8¦ä8ihó>)û>½b8½b8Åþ²<¥Ö>·>_;?2ö?`Á>¿×/?
Ë8q9W>Ø_:±FT:"?^>zm8zm8Åþ²<Ö">Ô^,>\ P?ÃC?Þ¼ð>lO?µ9R9=>Ã@B<6Ú;äc?V>7x87x8Åþ²<??¶¨>áQB?Ó><C>9K;?<Ï8-&9p>%WE:ÿ%:·?´'>ó8ó8Åþ²<Úù?Ö`>lPc?f?6ã3?½MZ?c7=ÈaÄ<do?rÄl:Iô>:µ?*>°8°8Åþ²<2z7>â»á=äP?Ôóç>à¤>Ót4?;9òÏ9û¹>þß<4>À;ÜêD?×4>m8m8Åþ²<wÚ>N>?? en>wà->*/?¨,Ç·\áà8£¼â½Q:Ô§â9èñ3?;>*£8*£8Åþ²<ªö>eF>ÊI?j>^S>äñ2?TÒ8ãE39à>89ÈÂ9ûa?ÉB>æ­8æ­8Åþ²<ÎÀ>Á~>MA?PÈ>Æd>f|*?ÑÃÉ8v]9·ª>Bj:3:¤'?PY>£¸8£¸8Åþ²<)?i6Õ>eK?^ã>ÄM>7×=?
¸Se9IX½¤1F;uþ;'Ä-?2Z>`Ã8`Ã8Åþ²<]?!Âº>HµB?\?­È¾>³ø6?wLL¸Ã\Á9R=½¾/:,)Û9'IM?l>Î8Î8Åþ²<§ê>ë×>oG?d?A3Þ>N¬.?ör9;ÕÏ9w¢>Îd:I:\"?êr>ÚØ8ÚØ8Åþ²<TÓÛ=µ=F?Â>÷Ø>±¦4?ú(/=¢Ó<mlT?þ­â;è,;0L?>ã8ã8Åþ²<w?Ñm,?T¨Y?O[?ÀHü>}^?^}¤9oÚ9âÆÀ>3Ô:%u:ýñ]?Ô>Sî8Sî8Åþ²<nÖ>é¹>-ðE?z9÷>ÒÏ²>êø0?¢/A¸¤/9ÚØ¾ÿ:£Ò9F7?f>ù8ù8Åþ²<ìS%?ñÒ>¤H?D*,?FÐ>÷S?ÊE·¿Ï85Ôr½k:é¯9ó ??{>Í8Í8Åþ²<P-?JËª>Ý?'ÃU?tâ>"§q?å9¿Y_9ó¨ª>;.:¤?>88Åþ²<R?àf>±?4#6?>ÿ?õ7f9j9ß<D;]»:J?Ô>F8F8Åþ²<øØ>¯ç>4WB?o>l6O>a0?rê\¸óí&9ne)¾U¸9¢~Å9Gã<>á>$8$8Åþ²<0¹>îvd>ÚæO?½Ù"?äýá>y8?j.i8e9þÈ=Oì:Ì9>h5?>À.8À.8Åþ²<N¢?À3Ã>õE?°Éñ>º­«> E4?i½8"Â|9m×?>k:÷ì :.Dø>f¢>}98}98Åþ²<ÐËÚ>×>¤³B?ÃL·>rÁ>s+?õk8^~9Æí=ý::¢-
:²)?ü¥>9D89D8Åþ²<Æ¸>ãàX>-HY?x×?àÓ¸>0ÚW?O#9ù>C9Q¿Õ>a~<¨<Gyd?§ª>öN8öN8Åþ²<Â>?Åâ>u*²?*7?}Öâ>·¶N?»<8B=9½Hÿ=Ò@;; ?Ëª>³Y8³Y8Åþ²<¿8?¥>ìz?	9O?õ"ê>´b?Ã,9Àk9¦»>#t;4C;kØB?£½>pd8pd8Åþ²<ïíá>r>~!D?ýÕ>Eû>J,?¼®¤8:à9Û>bx:ÈÓT:z?\Ã>,o8,o8Åþ²<2+>ðü=%E-?}E=Ò$=£?ª
%¹~8(KÀ8Ó¯9PÐ>Í>éy8éy8Åþ²<·¿>~¦~>*»@?¹Ö®>^>*?qÜ£8¬c9Ï?8>®ú,:¬î9¦9?¦Î>¦8¦8Åþ²<eÒ	?ôß¸>DØ>?~6u>
s(>T:?çÑI9+×9Ëp>ûZ:è1:BL?Ñ>c8c8Åþ²<|
?]½>)8;?'±>^l>¨¥+?wDÔ8p¬9iXN>,½9}YÏ9Mé>(×> 8 8Åþ²<~.?ÁTÑ>¼èT?P ?l©Ö>³]>?G·"a9ÿ¼ä9gy 9Sç>å>Ü¤8Ü¤8Åþ²<ê>[>]C?¨)³>òð>m#/?o¸³8nÉP¾y¾Ã:Öüw:J?é>¯8¯8Åþ²<³}=#¤6=º¶1?®}¢=º|=,Ñ"?Jn­9+·9wcò>½ò;2$±;â.?¼î>Vº8Vº8Åþ²<<Ý?1Õ±>}C?2?Kë¿>ÇU0? w5Ë¶9ñý:þ :À<J: DK?ø>Å8Å8Åþ²<Ýr´<,
<??0?6\H;';=?´z¸h¤S9ð<¾.¥19^9(U¤>.ú>ÏÏ8ÏÏ8Åþ²<¤ÎÈ>V>#Ê8?®[i>ï1,>w-?Ï·Ï¸ª*s86®Z¿j9om9=?#>Ú8Ú8Åþ²<s?ö>\?Ã?Ôë%?NS?3P	7nzc9ª<âîý9æÞ¼9÷,?»	>Iå8Iå8Åþ²<"?$¿Ù>>?Ì	>¢?9>Þ80?ô¢±8³¯9>i>´Ï$;Aì:2?>ð8ð8Åþ²<G?æø>GÝM?3Á?fµÔ>t0?MÆæ8nò¬9Ì*>´B:Tè9!ÖU?7)>Ãú8Ãú8Åþ²<óÌ?Ö¸Â>Ê
½?m?æ¤??^h?ÿ9`9b¾c>Â\:è:®9?Z)>88Åþ²<b¢?äo??v?§·?èz?¦ô9i¯9fÄÝ>j^C:±©
:kX4?4><8<8Åþ²<«`?Ô`?IiD?¡î>~e©>YP4?Ï²8·N}9_÷3>Rn/:Ï%:_ä?N>ù8ù8Åþ²<WËÂ>%4>Äú@?ñ¹ª>rvv>9U1?9hD9[9x¦>æ
9®ì9qtê>ð_>¶%8¶%8Åþ²<C[?~t?X¢??$Ø>U÷>f85?Á919m>>^L;	Ý;Ån9?Hf>r08r08Åþ²<!þ2?~Ô>«X?êF?©?0nF?C9r:;94®Ö>Ì¸:°d:´s8?Dn>/;8/;8Åþ²<xÎÜ>rK>çJ?÷ ú>ñ°>9á5?h29Lø8¤ ?r\ñ9ìÂ9º~?¡x>ìE8ìE8Åþ²<åñô>+B¡>:mB?Ú¿>jþ>õ1?°Ø¸Í9 Þ<¾nî;;Ël@?{>©P8©P8Åþ²<g~?^¾>ns??[»>»>¼5?('¸v 9\¦¾Iã:¸y:8Ç?ë{>f[8f[8Åþ²<)Áí>M¡>c«<?:>ÓÐ;>0?ÊÂ8M.8p0Ã>½¥=:ê.ü9@?ö>"f8"f8Åþ²<tø*?<³Ò>ºO?¼KÈ>(>ÿ??è|ß;rf;Ç3>?ò:Íx5:Û8`?>>ßp8ßp8Åþ²<F?Q¿>L?JÂv?K¡?§I?q	:^I:"?c0|:Y9:r.?K>{8{8Åþ²<üÒd>K>FðA?2Â>§Õ>ûV4?jÂ8,¤à8l±Ý>1¢:<ö@:G¶W?T>Y8Y8Åþ²< hÄ>)(s>ÖÇN?©ì>Ær¡>±¡;?§dY¸Õ'9eÌ%¾ó:õóÉ:ÖW?A>88Åþ²<þûè>Ð=>XA?
Ø>+<>i4/?a98¡m9Ú1È=±Ý2:ãüÅ9xFg?Ï>Ò8Ò8Åþ²<ôV?#>Kw?ÁfÈ?fÂ^?CNf?0:K×9-Q?ÖÚ¡:úì*:jr?´¸>¦8¦8Åþ²<âB%?Qß>ÙC=?@ëè>«>Ø-?äË·Â8E¾:ÜvJ:áì!?ü¹>L±8L±8Åþ²<ÉKµ>ÿÇk>³×D?ºç>§à >G@8?*.9Ðµh9o?[º:þÀ]:¤=7?Q¾>	¼8	¼8Åþ²<O³?EÌÃ>uÎ??¶?ÃÌÄ>ò¡,?.8vA9îÁæ=ðµ2:a,4:ùëý>¡Ã>ÅÆ8ÅÆ8Åþ²<uRæ>²>øH?Ø½>«j>ÅL.?zß8ú9¾>×æ;:Lõ9-çC?KÌ>Ñ8Ñ8Åþ²<A'?9º>Ye?°g?U?ÂJ?R
9¨Ü99ïá><Ô;;z©:B¤H?ÂÑ>?Ü8?Ü8Åþ²<¯\>Cð>(V?_?ZÜÉ>ÏG?©º7à½81¦5=<	r<ã<NÎT?»Ò>üæ8üæ8Åþ²<C?Ø
Ù>´f?u?,?äMN??¤ë·R9º=½>:Û?:.P9?þ×>¹ñ8¹ñ8Åþ²<ßð>½¡¢>ºî<?4®>2>ð-?QWC¸å9I¥A¾6:û¹9[tA?Þ>uü8uü8Åþ²<>:Ð>Ý$?8q?	±?3mZ?«^´;3b;m!L?üä<,¡;&o?ì>2828Åþ²<'U?
`±>á<?×±Ð>p>.?ùº6Æw9ÃA<ð	:F]õ9-?Tñ>ï8ï8Åþ²<K?ß¤³>®?ÀÁ?v\?
ìu?K79ç®9ÉÚ>Î;*: x?ú>¬8¬8Åþ²<¶Ôª>#£X>åÞI?*Ã>q>;7?xÉc6Uv9n@<_0Ñ9}í9#~á>þ>h'8h'8Åþ²<ó½5?´#è>#lH?¤­ð>|\©>iæ5?/8)8V²j9Z¸=Æ~:®Ý?:º÷)?,#>%28%28Åþ²<?xyÈ>îOE?Ö{ ?[ Þ>¨8?¾kI9ü¬9c>Å:Qú
:CËë>
(>â<8â<8Åþ²<¼÷é<½§¦<³3?^!&<¹$<\Ó?êg¹	9­Ì¾×ð7Äm8Ñ¤=4)>G8G8Åþ²<É?
Ì>ÂA?Ò·²>{Ã>¨1?µÑT¸Zf9pÇì½&Õ9ìÐ±9xo?
0>\R8\R8Åþ²<¶'É>Z]>«B?øs>çV>D-?{·v9¼/C%<¾×;­D?7=>]8]8Åþ²<ôö<¾;¸<{+?µ;@;&?=¹o(T94ä¾~8ù¯9!ä==?>Õg8Õg8Åþ²<Õñ?ä¥>ÎI?Þ¹Ì>h_>K5?Bö18í79%Î¤=ü:§×:0ò?ºB>r8r8Åþ²<E.G?þå?2KA?ÍÜ>'¤>5,,?l9Àû~9©ï>>:®z":°?0D>O}8O}8Åþ²<¦0?+ûì>ú¸>?Jmg?ÂÙ(?ßo/?ÆD;ë;ó©=?ßÄ«:èZ:´I?L>88Åþ²<yG£>àW>T A?É¸>(>Ep0?%ð¸þ9G¾Ö:~b±9A!E?ÊW>È8È8Åþ²<<(?ôRÝ>ÇB?º?
¹Ï>¶6?^8{9¶>L×W:nf8:Ó?&c>88Åþ²<¥ú?^?$?b*e?dÕ¶>Äo ?yª8q-¥9é>£:þ43:=Þh?n>B¨8B¨8Åþ²<ºG=TV=X,?,æ];(D;îË?>N¹9è@I¿`Îè4ÈU9·Ö:,x>ÿ²8ÿ²8Åþ²<º?tÑ?N(u?M?ÛÝ?Êg?¤æB9oO99å?äò:5,:Xf?x>»½8»½8Åþ²<30?ÊJÆ>º÷c?úB?ö!?¸c?+ô9ÌÀ9å1->¡:z!/:·Õ:?sy>xÈ8xÈ8È»<>À<K>gò>?Æ>>Y+3?Hx8»!r9i>»ý:·G²:ã+6?½}>5Ó85Ó8È»<g&?§Þ>¿S??Ê\¶>ÜO>Jë5?hí¸9ÚÌ±9!?©Á9Ja89ï6?²>òÝ8òÝ8È»<f?¢¬>ÑÑE?üR??bI?~[9b9à´>Rz:·Ñ,:N09?_Á>®è8®è8È»<®»ÿ>+¡>½BK?¾¨n>¥X'>¿6?âmÉ·£9Ð!½vV:í#5:ÉM?È>kó8kó8È»<V
?ü>ì~?0ª?Í<?éf?¬ZA9àI9/1õ>³ 	;k:ôÐ_?Úà>(þ8(þ8È»<TÃÝ>ÆI>~G?8>ý5T>?;?ÿù¸²±¯9¢Ù5¾a;:Ë:L0?Sæ>å8å8È»<#ç,?¿<á>D?\?xÔ>é<4?&_7l9>jó<­57;"»;ð­0?Vç>¢8¢8È»<õµ>Hn>ÚC?£>íÿn>Y1/?¼¹(a9'¯¾ÓÏb9R¡­94§>Íî>^8^8È»<çX=ÛÑP=,?x;ÒF;Ç¹?¯3¹nÝ9(¿,¹ßF9L(¿0ü>)8)8È»<Â\?°?ÙF?l>J>RÅ:?L©6Î§97XÃ;Ð:¼A:Íÿ4?>Ø38Ø38È»</>yñP>º½<?®Çá>èË£>ýo0?­k8¸80¥å>Ä 8S á9í­=Ú4>>8>8È»<²¯¿>mÂz>:±C?rì>ÝF¨>HÚ3?Ý39¯w9s
º>Ö1<ââ©;µµH?Á<>QI8QI8È»<	?]?¸>Z7??>Åob>Ì3?)kH8ì89&@®=Q©±:÷q~:=¿2?Ú=>T8T8È»<ÐE?¢1å>´\?9ÎH?>û>ùÉL?8Lo°9ÒËÎ=7½ä:õD:	<?ª@>Ë^8Ë^8È»<´Í>£>åK?oL¤?Ö¡d?,÷7?PÈ=°Û%=ÆKY?µUü;Õ*©;¯í>?I>i8i8È»<¶É>ê>åHA?Qè>½´>g^;?¼¸Lk9Å¾ô»9ýº9yø?ÆJ>Et8Et8È»<aòQ?yÕ>óÄ{?²c?°?ñ>8q?à M9a9%?9;ì©:à,T?o>88È»<æ3Æ>^»>#??KÀ?àQD?%:?­­Û9$Qª9Ü%?§B:È:1ú??{>¾8¾8È»<½4?·\ö>-Ï;?=Îú>º±>ßÏ4?×3î8î6-9$°>ÝÕ;v:¯:à8<?>{8{8È»<cÝ>h>Q«U?hÐ>Õ>Éz>?eæ9±f:'â>gz:ÉV.:Öb?Y¸>8888È»<ÎM?><õ>®ÖV?àT?¦?g<?Î¶h89ÆN>ô:·j:²Ó?<Á>ô©8ô©8È»<~	>æ®C>æP?MFn?Ê?½ B?ä=¥¥<uQ?ã	<±¿;;èQ?Ë>±´8±´8È»<¹ä>÷>xY?sä0?ÉHí>=Ø>?92B;½;Ý9?$1:Ö:Ç"?Ù>n¿8n¿8È»<©ª?s²Ê>I>?z?ËÈ>o°7?ãº9^9|?§:S:7z÷>bÞ>+Ê8+Ê8È»<??_Zª>-¼F?c?*"¸>5=?Uö7zD9õV="»-:ôf.:Êÿ>ôâ>èÔ8èÔ8È»<7?ÔU²>·²G?¡F?Àx?äHD?ÕÜ9ã99AÔ>eÆ:F:	$?4ä>¤ß8¤ß8È»<l?ä­> O?<?×uÎ>Ö;?½s8£&
9Ö>·È:q± :[?Åä>aê8aê8È»<j O?3?I=?/Ìù>^ë³>¢¶1?r	8@Ö9òé="r9½®9w±>bï>õ8õ8È»<E/?Ì:Á>©h?7¦?yîÎ>C?%Ô9ì]9Õs¢>,û:P4:Ðl?|ö>Ûÿ8Ûÿ8È»<ÐÏ>»@>ØE?üvÓ>´¨> ©3?\59ÅS9]>>Ä:ª9>(i?üù>
8
8È»<1¨>'W>OH?û_Ö>"">F¿/?Ò8¼T9£®æ=ûÚ< Æ;x	L?_ÿ>T8T8È»<*ZÌ>'>WI?}>luY>ß5?uÜ3Tn9ÁÍl9¡¨:É"[:ÅÿD?ø> 8 8È»<6_ú>[«>7Â:?Ö>ÖP>÷â1?8äe9ÿö=:
:ð«:ÞI	?×>Î*8Î*8È»<I?pµ>dâD?e.þ>è¨¯>79?CO
·¦I9%°¼x<:%Ô9ò&@?Ï>5858È»<¸Ù°>b£o>àì<?R>rf>÷z/?aí·8.ãM¾jh:kÅ:(4Y?¨6>G@8G@8È»<ñ¿>éÃ=ÐA?ø²>%>Zx1?ªÖ=<pÄ<K?Q¹;ege;#ÍN?	@>K8K8È»<â£ü>¡¯¬>­C;?|b>ÑKa>0?ÃG8)J8]¢>d:q^:£ò?@>ÁU8ÁU8È»<q¢ä>}¸>m
M?ÂÓ>>°t4?û£T8Èb]9(ãõ=)u:>7Ã9@ <?H>~`8~`8È»<¼hM?F?§·;?(?²ñ>_¡2?Ìw9Å9éÅà>(¥:ªc$:4?dO>:k8:k8È»<ÕÌ$?ÁÐ>J?Ç=?u7¹>í:?t·?9zÐ³¼	#:ä::o?Kp>÷u8÷u8È»<<A?.¿>2I??TÌ>F4?h\@6i9ÀÚÒ;;Z
;a¶:<F?t>´8´8È»<`¼>¨z>Fd@?4X>tåM>,?â<±¸¶Õ8«NÔ¾ÔÎ:Á":	Ø>à}>q8q8È»<Õî¥>BSX>]D?ì|¬>Õfv>53?ØU¶å5j9õ¦»L9Ò9²B?>.8.8È»<a!?×³Ð>¿óE?1Å>q>ô]0?¤·´Sm9¨ê0½Üå9nú9Öê>¥>ê 8ê 8È»<<è>G>³:??§ï>e´>î)?WÄz74¢y9Å=B£m:)Ö-:sú.?Ø±>§«8§«8È»<v'=û<¾B*?0e=¾ä5=ûG!?¹ø9&w9­.>uþì;Ì&´;$c(?µ>d¶8d¶8È»<D?Gë?W¢B?7?É?u7?Ä°_9¦%29*¹ ?-þØ9$\T9âÊ?vÄ>!Á8!Á8È»<"u?}x?ö?|a?^Ó>é?ç4o9Sµ93Ü¨>ûÿ£;IY=;rº]?Ä>ÝË8ÝË8È»<9»?YÇí>¥?ÃK?Ãñ ?(_?JÛ9=Ò9ÀQ?{'<º»;	dd?bÐ>Ö8Ö8È»<S{æ>ªC>´<9?î>èU>y+?ºj¹\X39N'¿øz:©KE:µ&?ÍÜ>Wá8Wá8È»<áíB?JVú>¹VG?ßY»?ä?¾B4?:²:Äp?°º:°b:¼¡R?gå>ì8ì8È»<-`=û &=(5,?;X#;jK?¬v´¸T³8Ï¿m|8³u9ÝAq=Gæ>Ñö8Ñö8È»<ùÛó>®Ä¡>vô@?7L>µG>÷2?üØ8b9&õ=@;{©:GòW?Vì>88È»<<?'já>yV?¬?Q¯Ð>(5?G88²Ù8wk(>î®`;¿;é)5?Jø>J8J8È»<
5=ÙpÕ<VÂ1?Çè<åPp<<ô#?"o¸Ka±8¬¾}ç9Ô9¤@V?Âþ>88È»<N'?Eî>Å/4?î·>æA>p[/?¢*8B^9¼6>(P:¯":;$?Rÿ>Ä!8Ä!8È»<ïx]?sâ>ÂEz?Ì°?ÄÉ?§k?P:<>:8 '?ð\/:z5í9?A=?>,8,8È»<¡\?Äº>ÌF?Ìâ>FC>ç/<?.879fÁ =(;d{Ó:ÂÛ<?Í>=78=78È»<Ð5?'
Ý>vLR?±?ín?í>?%: °¯9X?Ø:s|:B[?82>úA8úA8È»<H®`?ÿ>a?MÃ°?ê]P?Û+Y?p9L»°91}¾><{;6ª¸:ÈÖM?8>·L8·L8È»<æÜä>È>Q<?ãêÄ>PÍ>f²+?\¯V8996Á=<;LâU;£9? A>tW8tW8È»<'%]?cYØ>dÖ?,v?ß£>6e?E³.·ù[92¼/0±:2åY:,P?´G>0b80b8È»<ö"¾>É>vÒ;?(Ø>y/>Úª2?¯Å¬7øh8ÀÙ=>:RÈ.:3à>k[>íl8íl8È»<Õn9?±>Ï?å{4@×[µ?ãÃ~?'´@:bæÛ9ÏV`?ÿóg;9N;"b?x>ªw8ªw8È»<ã)?Y;¿>U?a?e¬?ä­<?H«ì8¯9´,>&ß`:ñ:NZF?Ì>g8g8È»<×à>³>A?Ú¤> &m>Aõ1?KÆ¹D9>O·¾ÃZa:à¨:Ox^?1>$8$8È»<Ä>YG6>Â9?]Í>Ð)>'%?kT0=½9â<G?B¢*<Ú:é;ïJ;?À¡>à8à8È»<®
?8·®>*Ý[?HÈ?ó¶Ã>0bN?§³:Ãé:¢§/?-~å:éÌ:-û8?¥>¢8¢8È»<ÕÊ>Í?>B?F7?|Â?ÅE2?2B¤7kµ
9Ð=kÛ49ìt9 §½>S³>Z­8Z­8È»<­[?zá>8Ay?Êt?kq>¯Z?9o9Üús9,û>:,Ù:Q?Iº>¸8¸8È»<Vðk?Ø>tkÖ?á!?x'>U?¢H9ßî_9¬ä>ðót:<:[Ùg?mº>ÓÂ8ÓÂ8È»<P?í?)ð~?¯ë*?X_²>!Nu?f½29æÏ9ß²>ÃT:°qÂ9??ùÃ>Í8Í8È»<¹ª@?]ê>´sR?¤??ÈÅ>4ðG?àC%8«9ùv=N2:µ­:AWu? Ê>MØ8MØ8È»<æ>/i6>ÍA?Ô'ò>pÜ­>G2?S°G9þ»Ê9|'|>­:x^:ê×"?tË>
ã8
ã8È»<Î/?æ#¶>OØG?Ù>¾>+Ï>hð,??·s9­>_9¾¼?-I9|Í9Ë½>ÑË>Çí8Çí8È»<ä"?=>L?3é?Øã|?ùk?`°;«wA;Ábi?c<ã´;È[p?Î>ø8ø8È»<Ê6?·Åò>5À@?áØÕ>%)>Øi0?C\9ºfG9d
?õV9þ&¹9þ>Ô>@ 8@ 8È»<Üù>g1¤>wÈB?ú>±Q>]3?BWÞ¸{C9éº¾¬
:b:Â1?íà>ý
 8ý
 8È»<4
?ð¿>â<?.Î?ßÒ>ë2?xr·ª9×Cf½Àù:
m:ìyø>ûè>º 8º 8È»<,QÁ>ÆÎ>ë*=?èWÏ>I»>ñé.?,9¿«9j9>ÉÊÁ:.:á
,?"ý>v# 8v# 8È»<5?·³>?Í·:?°³±>~?æ©9Ï/9sWk>p9c19¥¾Ï>Eý>3. 83. 8È»<òh4?>m?å.?ñó£>ÜÛ?£Å69n§9Ó>¹5:Â::x,?À>ð8 8ð8 8È»<2X>çYZ>LM7?á¶§>¶y>h,?Gv5:DG:÷Mé>$À9D9s?£>­C 8­C 8È»<Ñ}¶>-2q>=±A?]ñ>ùÓP>h;/?? f8O9í>7Ç79,â¬9ö>ï>jN 8jN 8È»<´?nh?t?_ç?Û?Ê»a?èÔz9I2ß92Ù>¹:ó¾:á¸?^>&Y 8&Y 8È»<I?ÎÂÂ>>!M?é?ºÆ>0<8?ã±8d½99Y>`:=ò9Sà?}>ãc 8ãc 8È»<Áz?íqô>N?AV?õ#?>^?#\8ÔD*9a}%>²:@ýK:°
`?¶> n 8 n 8È»<þ_?¹Á>\I?Åêâ>òë>¶ï=?Ùãr8t9
lk>¿ ;Iî´:DF?õ)>]y 8]y 8È»<:y>~,1>j4?RO[>WY->ñï!?H:=ôÔõ<üA?Ú
<jËÎ;Jy+?5+> 8 8È»<lÚ
>á{=±?RQ?ßF?Dçs?!°J;]öÒ:õu?³ÎA<Ë¡Õ;g>h?=;>Ö 8Ö 8È»<l3?Têã>~I?Mg?¶ ?E88?ô:i7/!Q9FÀ=TO{:Wk!:¹GG?ÆC> 8 8È»<pØ
?§îµ>2_C?ú_ç>GÍ§>i~0?ïð8"ÇE9~n¶=ÁÑl:Ã©:/þC?CF>P¤ 8P¤ 8È»<éJ+?vz¸>Â³m?Û>t~>ô\?Ù9Çé9Ì_î>·¾:G»:àÍ	?ûL>
¯ 8
¯ 8È»<??È>\2F?»/?êë>ßÎ>?¿ 9¤¨9yjÕ>öf:ÖÄ):k#.?O>É¹ 8É¹ 8È»<!O?á>æè?×O?øÓÛ>®³q?ÞS9þfì94 e>qâ:R:îO?R>Ä 8Ä 8È»<ì®>±\>	K?,N?Ê??Ó\=?öµC9è/9G½­>pu:Q:VV?£i>CÏ 8CÏ 8È»<Eª>&]>hE?l>úK^>f-?829Ra9ºÌ>ÿ­:>L:?¬o>Ú 8Ú 8È»<rw?$È>
@?H\½> µ>½.?û
9ø9>n­:Ká:{'?p>¼ä 8¼ä 8È»<Ý:#?×>ºAB?uÌ>J¯>d£3?¬}2¸ö9)»¾?¥:Y9l4w?èr>yï 8yï 8È»<ùÑþ>¯Õ>
ZM?\^½?]¸?Û:?£Üs9ae9uE?"@;M¾Ò:$):?s>6ú 86ú 8È»<(¸>¢U>Î\?<Ç¤?SøY?A?î·97/Ô9ÙÜ>z7V;kã:£q?Ä>ó!8ó!8È»<µ.?D>
?\*?|*?Ú7?Ï¦a<`<ÄE?ì:Fè:#ïQ?Î>°!8°!8È»<$çß>w>÷>?A?
¦à>Î'?®s8dIV9	>mq:P|G:é?å©>l!8l!8È»<²>ÛC>´©C?s:ã>F¥>û'0?`8®=¸ÃZ=·ßK?b-<äA<RB?T«>)%!8)%!8È»</
?
(>$|?ßU@çÌ©?I?Z/«9Ð9¯¹	?WQ:±æX:E@#?ä¶>æ/!8æ/!8È»<
ç>|¬>GR?*¤>nsZ>ã´1?ng§8V9äÄ>´a;:üÕ:*H/?ß¸>£:!8£:!8È»<AS?õÕ>}?KÆ?ÝT|?MrI?`k>ÍNú=sp?ïÝ<­±<ðÇU?¼>_E!8_E!8È»<µ?ÞxÇ>ï`??:cà>>y4?RH¹ÓÝ9ç!;¿ìÆ9ü8Ï¢É?)Þ>P!8P!8È»<öØõ>¢P©>Û9?·>¶pR>x1/?¸9ÙÇ9»Ñ6>^9:ÆM7:äp?qÞ>ÙZ!8ÙZ!8È»<öbé>@S> T@?­>R|>0?5Ú8:Ç«9#Ø">ñ[:¶N:+9?iè>e!8e!8È»<®Y;?­¿ç>ôN?\?Ò>úð<?94ã8G9Ò9>cyF:Í:èý ?Îð>Sp!8Sp!8È»<Ø
?¨¼>ßz@?ðCà>Ä>â5?-´z¸]o<9CL*¾ä>:ßµ/:Q?Òÿ>{!8{!8È»<Þ­?Æ0·>«??à7>B>­,?ö±¸N¼8*´¾ Æ:Ê:yê@?Õ
>Ì!8Ì!8È»<jë>}|>Â!>?¿}>Fÿ;>c«,? Å¶ ò9X»¼`:ÿ´g:Ð.?I>!8!8È»<âF?ó?>@0D$?>íf?VÎ,=ñÓ<?Q?<Eô<)`?q>F!8F!8È»<èä?«?pÔ?Ïí-?LË>öü?ø*ð<'_Å<Á?p<çÛ;0?/>¦!8¦!8È»<M=í>ö>Q>?õ$J>,V>ÇÙ)?Ç8·éÂ}9*º¼ññ9ü4Y9^ç1?²1>¿°!8¿°!8È»<ê,=Êôû<`/?'Hª=Ì9=B¯?©2B9ØßU9¬rè>üãd8¥öi9sú=UR>|»!8|»!8È»<ýnÅ>È}>f(G?ßr?
®Õ>ã>4?Ð0õ7ªj8£Ò>î03:Ý,:µ?U>9Æ!89Æ!8È»<s=è+=d5?P=îà_=Ù-?Rµ9wÐ9³fÞ>µò¼:A¿:"=?f>öÐ!8öÐ!8È»<]½ó>®!>rI?²Ý>´oW>8å0?f±5¹µ9~0¿2Û:'|:ø_!?h>²Û!8²Û!8È»<îÿM>Psê=*ï`?Ð4?Õ®Í>ÿ
`?Kr=(á=;f?ÕÌ;ëU;Íu?¶|>oæ!8oæ!8È»<$?÷?¥><¸u?XM'?%Â>ö-\?]ÖS9²B9E?®5:=j/:
>?¿>,ñ!8,ñ!8È»<ü,?WâÞ>7­E?ôpÔ>zÛ>­t5?Åa±80AÂ9Ãé=Õl:³:=sX?>éû!8éû!8È»<s½>rG>Î@s?R?Gþ>9)S?o¹=Q9\=íW?ÿe¬:*Y::K?¥>¥"8¥"8È»<Q±?ù>Z?e´>ïS>§t@?PB·49¨¹U½½ä85CG9bÜ>¯>b"8b"8È»<Ô?©>	F?íq>i0>r/?>J·ê/p9¡r$½Uûã9d¥9Î0?>"8"8È»<nwç>*8>®½\?Å?àä$?½ãU?ºÑ©9Ò9IîÎ>,:®):pDc?
>Ü&"8Ü&"8È»<ÿ
Æ>ÿP>Îs?S??
ßô>H?²·ª­9û"½|
·:Ì<:Õ1x?1>1"81"8È»<¨$á>ÅE>Î_F?m,?.õ>	4?Ìys¸eè8×ü¾z:¶=0:-ó5?zª>U<"8U<"8È»<]¤Ö<D¥<~=&?ýn;þyG;³?ü+Ù¸Ä9ïÇ
¾)$å8´Ä9¤>«®>G"8G"8È»<k>òðD>1?}P5<è³<Å)?Û³¸Ur9ÿ=¾ä*Ñ¸­J9n)¾°>ÏQ"8ÏQ"8È»<0A3=K{=.?ÇÊ¸;á(;"7?"<&¹4ê_9¾¾gQ9Z<9ée?p°>\"8\"8È»<P?Ä*¤>ù5K?_)ø>Û{­>N7?¯ò8V"93Z¿>Ò9I§9~Â ?Üº>Hg"8Hg"8È»<hw³>aÛr>Ë-=?f>ÿ¦E>.?1L·Üö9ÚÄ¼»A:$:Üµ?p»>r"8r"8È»<(=«>Mc>Ü@?2´>pÞ_>rè0?/÷÷¸ì	V9ûI¾ò>9­:õ9D¡>Ó>Â|"8Â|"8È»<7§?ñL?÷ßP?KÄ?®M}?øaF?}°:Oè
:#³?#ø::;\?Ú>"8"8È»<Q­H?°NÖ>É·o?>x?dû>Nb?é	9ÞÏ®9ÔõI>1ç4:³þ:3?><"8<"8È»<ß?yÆ>|QM?}¥?c®>kwN?0#8íE9ò=â3;RÅ:'óK?>ø"8ø"8È»<>Q6 >T?<Õ¸>ìõ>d6?Y-:Ñ'Á9eá)?|ÝJ9P.¦9A>û>µ§"8µ§"8È»<²ß5?[ï>òB?z} >àh>ûl0?¸§;-9«Xê½ l:4J:>}?T>r²"8r²"8È»<¤XH>Ö	>;?+\?a»>
2?*n=Ôú©<òxM?æAh;£$;j¸4?z>/½"8/½"8\þÃ<&×>`T>ùÎ>?é¨>úàY>+%+?R7Ìt9ñ<wm::&D?÷>ìÇ"8ìÇ"8\þÃ<´Ðj?üÇ?Õ
Q?M¡"?àß>øö9?K991%'?b±B:£½:"(#?>¨Ò"8¨Ò"8\þÃ<?¢>¦-h??{¤;?:V?Á|9­»9YëÒ>´º1;5eÒ:Ý@X?0>eÝ"8eÝ"8\þÃ<¬ÕT?O?ëUI?,!C?Óµ?!8?©-6æÒ=93ê;¯²Ü9ô6¿9}¼?(?>"è"8"è"8\þÃ<àK>y>'1?¥'>ú=>óö"?µÇ9æ9à´Ý>Àn<S»;/?¦h>ßò"8ßò"8\þÃ<©Õ>Õ>M@;?ªÈW>ã%>Å&?VÒú7àZ91õn=òö9(O9¸ ?ñ>ý"8ý"8\þÃ<ÝTx?£%?]_r?Ym?S /?/^?¬ 	9;N§9·R>S¸_;Ï;«W?>X#8X#8\þÃ<È`I?­lþ> J?^Zþ>ªô¬>p=<?ùì7gÉ9`1F<2s
;©ØÄ:èô7?.>#8#8\þÃ<³¢?¢m%?,YP?M?ì?hA?$@i:ì­ý9abk?zÓ3<ù»Æ;´¤g?8>Ò#8Ò#8\þÃ<²¥?-¿>vG?0?_"ò>±:?M:ÁÜ:¬?Á^<îA<ÑG?>(#8(#8\þÃ<
Êò>$¡>\@?×
(?³ò>ª°1?²,ñ8l59Ý£b>T:j$:ió>R>K3#8K3#8\þÃ<Ié*?O¯Þ>{D?Wæ>ðð§>q/?ÜÓA85'9Õ
>ËM:b(:"?>>#8>#8\þÃ<ýB?º$ÿ>ÎÁB?Î@³>o}>5?íø8-NU9±=Ï.=:ÃTØ9 ß_?C>ÅH#8ÅH#8\þÃ<Ôa,?gÔ> P?m(?dÜæ>eõ:?"9g9þ´9!£>\Ð:Y¡h:{Je?eÆ>S#8S#8\þÃ<q±ü>YW¬>¬­;?¥Î÷>F¸>¹æ+?T 8ò#9uÃl>8oW:ºU:®);?'Ç>>^#8>^#8\þÃ<õÝ>º¸>º;?¢º>ñ>ó.?4ð°·¸¦9©½>ñ:Z~Ó9Æ$? Ê>ûh#8ûh#8\þÃ<U?®`Ð>75?_?RÛ ?8ý`?2N¸9¾ñÒ9Ý«ß>óá:'¬:ðåa?ø×>¸s#8¸s#8\þÃ<òÌ>w>n<?s>;ì1>¶6/?WÍ8ïTA9à+>´X :ti:&Õ/?áã>u~#8u~#8\þÃ<Ì
=mZ=-+?ÑÁ;;u5:?H¸BÆp8¦¾I8C÷8ªº>æ>2#82#8\þÃ<í8?!?í>3G?ÜJ?ô
?x8?uªû8®Ø­9L9>Zó¡:4'a:r#8?´æ>î#8î#8\þÃ<#ä³=Þ=ë.?J¦<Ì÷;-?L#^6(9> )<XC¸ÁL9@óó½ë>«#8«#8\þÃ<ÀÀä>§>êL?XZä>a¢>ã4? ¶vµáÉ9¥WÍºs²ñ9Íj¤9·)<?hñ>h©#8h©#8\þÃ<¿ý>v¥¡>dîH?0¹>è	>ÈH6?Èî¸Í9îMÙ¾=_£9Ä09zm?ø>%´#8%´#8\þÃ<ëú=w=UX?s¤?ÔfÈ>wS;?`Ü0=ýjÒ<o,W?<þØ9ü9®U?·>á¾#8á¾#8\þÃ<_Ï>¢>Üì@?4àr?`,?éY4?èA¸úÍ
9Ð2¾¾ó:2¨\:Y+(?ï>É#8É#8\þÃ<SJ5?äpê>/öE?Q'
?ê:À>¾ú;?TJ9ò¢9]¦}>q:íCÍ9®j-?ã>[Ô#8[Ô#8\þÃ<é?"±>ö@Z?ñ#ä>>ºÍ>?ößá70Á9ò§=ÊY¦:×ß1:<jo?Z>ß#8ß#8\þÃ<å
?dMÂ>j@?;¯>cÙw>áþ4?äã7£S9Ä?¾=í¿;©:ÎD?'>Õé#8Õé#8\þÃ<r(?.¤À>çâD?B- >íÉa>ã5?ð¬¸Ùqf9<@¾7æÑ:1í:¶g4?Þ5>ô#8ô#8\þÃ<^ôK?EÑô>FEU?&&?|¼ª>'¸y?j6´; ®i;êlE?>:ÙG9¨-@&6>Nÿ#8Nÿ#8\þÃ<¶(?úì>U?°D?E?Â9t?EÄ·=þrø<Z½?O;;:;Ïy?¨=>
$8
$8\þÃ<÷jµ?
í(?)w?×÷²?
Û,?½?~;ÞÔ:Îõ(?£¡
;ýw:®4?â=>È$8È$8\þÃ<ÿ¦­>5ï>Oy¨?·ør?où?_ÃP? ÕZ=SÐþ<lÚ[?î <<_Å\?¾E>$8$8\þÃ<PR1?«ã>nîG?N¼>õ×>D_4? [Z5ì8¾Íl;x©z:«o8:ö-?°U>A*$8A*$8\þÃ<ëÌÛ>>> D?ÕÒæ>2w¢>?Û5?Î;:]uÿ98?sÖ9ðFÄ9e?ÈX>þ4$8þ4$8\þÃ<±>2!3>[Ç:?ý8i>Ö->s,?e¸JÕ9~LØ½U)9 Ïw9->z>»?$8»?$8\þÃ<D_Ã>>T^C?È>äÙ>7?í¹Ôü~9·s¾´H:ä£9á?B{>xJ$8xJ$8\þÃ<Ö¿>u>$G?ýû>Dµ>§ð1?¬«¸@ c9NA¾³ÊÖ9ÑÂ9©,-?ë|>4U$84U$8\þÃ< Ç>æ>ºBB?·¸¼>8÷>Cª1?*ù{¹x\9û¿YtÒ9
]r9³K^?¼}>ñ_$8ñ_$8\þÃ<.V«>$JT>eN?K1	?P»>*Î;?p+¸íH19ÑgJ¾Au:	ü:ËµR?!>®j$8®j$8\þÃ<rÓ¼>:Vn>äÑJ?¤>,æX>Ùr9?<Y81°9+.Ù=Wf;ª;6us?í>ku$8ku$8\þÃ<?>ÉqQ?$µQ?aü>e·T?ôÓ¹b|9Â=r¾%@9ÂhÙ9£'b> ¹>'$8'$8\þÃ<úÿ?Á>#=?o?\ÞÀ>\1?n¤8°9È>«9¼°Ä9r±Þ>]»>ä$8ä$8\þÃ</?¼÷¸>/¯F?´È>>¤Ö/?Pß-¹9¤N¾:>±:i:±?VÑ>¡$8¡$8\þÃ<Â>]Õl>~ÊQ?­àÝ>o>>e4?¤ø¸²Â9Í½Ð:B§ù9Â#?ÄÕ>^ $8^ $8\þÃ<sÔ>?X>®
??=">ßTf>-?);¸®¶8E¾X®:Ä]~:t /?«Ý>«$8«$8\þÃ<ô¡0?" Ú>ÔN?~Û>ä>o;?5l¸Rº9E¢½T°:~w&:æ	t?	Þ>×µ$8×µ$8\þÃ<ÿ	?ýL¹>°c=?M£Â>d×>>ä0?}u¹j@9P##¿o°¡9Òê9k°>aã>À$8À$8\þÃ<Ôx>rMH>(A2?êz>G>^Å ?kú9/:bÐ>×<bHò;¤(?#ä>QË$8QË$8\þÃ<þ?Á>nÔR?Ì>cb>Ï>?¦.Ñ¶~±9w¤;¼8Jä:aw:Öl?ë>Ö$8Ö$8\þÃ<9>,ØÆ=akB?%!?Té>[©0?òu<q
N<ÿ£C?Á;çÀ:´6A?>Êà$8Êà$8\þÃ<].ë>ë>*Q?Ä?4Ì>E=?¦Âµ7s9=Í÷;û;8VO?6>ë$8ë$8\þÃ<C¡?Y¼>UÜA?Ç®>
>Ïê-?Þå§8£\9q]">dVÂ9gç9DþÖ>s/>Dö$8Dö$8\þÃ<öÁ?:ê¾>·2R?LÜD?»?è9?ï9;¥v9F?&¼;=v; C?â/>%8%8\þÃ<v?´>¸Q?ä^'?*Ð>ªëM?Ul9]98¶Õ>o²Ô:Lo:ZI?b3>¾%8¾%8\þÃ<ÕB?ÞûÁ>óK?½Î>Þ>P2?È¹´_;9z<Ê¾Gt:Â"b:!E
?þ9>z%8z%8\þÃ<2/¼>i¾>µ§9?Òù!?®é>væ1?o=9îCK9î>p:u­:ºB?ñF>7!%87!%8\þÃ<ûH@?dËé>OR?ä?Ç©>£D?79ÿ·<i+9¾½{:ÖGV:,/?X>ô+%8ô+%8\þÃ<táÄ>ÄGj>"W?o?<"?»®<?
ñÄ¸kÉ9qÐ!¾¿Ü:o´:òu1?¯Z>±6%8±6%8\þÃ<´ø
?#õ¨>ßR?íí¥?ÛQS?8I?:,j:OU?î¨:°j:g8?o>mA%8mA%8\þÃ<õ©>Æy1>c(u?¡ü?8?\!`?Èï¹9nJÂ9þô>âÔ»:M:t'?­>*L%8*L%8\þÃ<r3Ý<~¨<;ÿ'?»Ñ<k|<£ç?
l¹Îþ"9SûÏ¾	GÀ·Ð9\75½·>çV%8çV%8\þÃ<òW>ÞÊ>L:=?:¡<êôs<!÷(? ÍI¹¦18fgÀj?¸`eÑ8Æ°Â¾>¤a%8¤a%8\þÃ<0¬¯>D}u>¯17?o5>¨ÙU>x
)?ô¸N9cÁ¾d=9:d@:î<ö>>al%8al%8\þÃ<	±?SÆÀ>DÅJ?÷Hr?4¥)?ÊÎ6?è.Ï¸âD8K¿M:mNa:CÓ"?Â>w%8w%8\þÃ<Å(?*>ÌÈ?]$;?Ï8¶>Ãt?[a7x9òUg=úÜ<6 ;Q?->Ú%8Ú%8\þÃ<_ú>b¤>ÞÐB?È´?rB»>´É6?ËûA¹K»°9´~¾Ý·:Ôu:I%?ÕÃ>%8%8\þÃ<m-â>YÕ>YÕC?çj>ðR>ã2?Þ.e¸!g9·Þý½rH:MÑ:ÁA+?«Ñ>T%8T%8\þÃ<Î=§]==·Ú/?ç@=2H=65)?PD"¸-9Ãhï½:ú;2·®;'R7?ïÒ>¢%8¢%8\þÃ<14?ßR>Q|?Qü ?I¶>pb?y8
9ÍwÔ=óÏ:ºT:ÖO?[Ó>Í¬%8Í¬%8\þÃ<Í^?@Ê?dRJ?5Îx?«%?ð;@?S9¦$°9´Ý×>Í
;Î,¥:2m?ÇÓ>·%8·%8\þÃ<il¸>Àb>NáP?F¿>ó>Tg<?e¸`9/b¾zï::ºDJ?²Ø>GÂ%8GÂ%8\þÃ<2ò>
È>aI?Ã®E?R}
?¯µ6?|NP·¡¼U9ú~ù¼äQ:ct&:£¹ ?ç>Í%8Í%8\þÃ<P?¿õ>±yY?úö>Ø#>ÎH?»Õ$¸â>9>Ý½cæ9ÃØ9þ0?®ó>À×%8À×%8\þÃ<P?>¸¥Ý=b÷\?¯>w·*>m?Â>>^=ø?ºØô<dÀh<Ï¦??û>}â%8}â%8\þÃ<;?Ê¾>¥)C?'±ó>9ª>\>7?ôäÅ¸â¹9Ù>¾ch¸9ràÓ9ÏÞ>®>:í%8:í%8\þÃ<ÜÝ>>A?Ñ>ëò^>0?ó¹S9o¤¾r:ïH:
à?¤	>÷÷%8÷÷%8\þÃ<Øüe?ÆÆ>§?à"?F?Zâv?ì 8²9e÷>RQÿ:7Õ:ÿ`P?Å	>³&8³&8\þÃ<IF?Æ]>*°Â?ôø?JG?rðk?ùBg9N¤9bª@?zeõ:ß:RZ?`>p
&8p
&8\þÃ<z?4°>ìA?y?Ï;¹>ß3?²7*9Ì%=Er¾;gj;pþO?Æ(>-&8-&8\þÃ<fÑF=Ö=Ie/?c(É;ÊX¡;8?Ì±¹®.s9¾ó¿Y>:7:QH9?»1>ê"&8ê"&8\þÃ<!?=Ó¥>M?«øz>ÓÍ5>²0?Nµ8+/«9@>ó2÷9Ïzò9Á}?¢9>§-&8§-&8\þÃ<UK>Â>4÷J?³¨Õ>½à>®Ä<?|ÃÓ8þ¼9¡ùA>ãI;4A;Ã{@?_>>c8&8c8&8\þÃ<v¤?À9¯>ÇT?÷$`?]ß?Ét:?oÂ¸l9æoR¾_¥<M<±ªQ?lA> C&8 C&8\þÃ<g!Ô>G>¤1@?M÷¼>îW>qÖ.?Îº¸²4%9Wëd¾8+Ù;ý;;G?E>ÝM&8ÝM&8\þÃ<xyÏ>{>Ü¢;?ar>û=P>¬2*?×²M¹F¶8%2¿®:¹:n?6H>X&8X&8\þÃ<êº=íñ=Ð2?²Å!>¸ô=µ)?}ôì9 Á':.Í´>(P<f<7Ö3?ÞK>Wc&8Wc&8\þÃ<¨-µ>P`>0N?>f?Þ?¥D?"FO¹ÔÆ99ÆÏ¿|I;Ý¢:HHb?N>n&8n&8\þÃ<?Ô
?¸t?lGF?ù¦>àg?ê*V9wxÿ8V?e>:ËÏ:²?XN>Ðx&8Ðx&8\þÃ<ÅÁî>±ó>øÍK?+&¥>6Îe>Dù7?FS<¹g9 F ¾'¥ý9r:æfý>ÀV>&8&8\þÃ<ù3?ø\è>GHF?ÑÌº>ö>U^2?Oê8Æ29¯Ê=8¿k:ÔH%:U6?6Z>J&8J&8\þÃ<ÆZ·>!­l>%SF?*?ÈWê>P:?\×·Ç¥8³&¾È´9äm9MÈ$?'b>&8&8\þÃ<#³?vÍÂ>²x??{»©>úox>,æ.?(j¸99<¾z:Òñ:1	T?îi>Ã£&8Ã£&8\þÃ<»s)?¨Zä>÷=?=)ù>ùá²>³I2?(òù·½8p½(¾ïÒ?:õ:ïÀ+?«v>®&8®&8\þÃ<îÊ>Ïy>MÒO?3J?Å`??¶K?û=¿<ïÀ]?![:ÔÕ9ÄM??w>=¹&8=¹&8\þÃ<{Mõ>)¡>HÔB?mû>¦#³>§¦3?ÞvÛ¸K­9ìZ"¾²1:fa:ü??ã>úÃ&8úÃ&8\þÃ<Áu?­å?-Os?m#?éA?(e?O¢9)R|9ÙÐ>¯
¹:§H:l?E>¶Î&8¶Î&8\þÃ<û5?(Í>Êa?¸?ì71?©X?pnÄ99û(?ËÒ<'à"<)x?é>sÙ&8sÙ&8\þÃ<^«?åþº>ÿ
F?y?$u3?²8?Ö,M8;y9×uÒ=:5:v<<?>0ä&80ä&8\þÃ<??}q?¨f?ØR?G3ß>°áp?}ô80=?9cU£>®e¸:´õS:çµ^?î¤>íî&8íî&8\þÃ<^Ò>>y~>¡S?tgH?e?îqD?ÿ8m239M¶>bÊ;¾¨:ö-]?È°>©ù&8©ù&8\þÃ<Ç¿?Ì¬>¡G?Ç/²>t>æ:?ÒÃ¹ÏxG9@[¼¾æ"^:3!:
|0?Lµ>f'8f'8\þÃ<]<$?DÌ>ñÔM?gé'?xÞí>Üµ4?$ì¸4ÅG95¾(Ï@9+Î¼9ã¶>ãÆ>#'8#'8\þÃ<±?¥y²>:?B±>ÏX>äe+?L$¾¸ò\9F9¾~â:Þä:3ªç>õÍ>à'8à'8\þÃ<wÇ>N $>¾êZ?^P?ù?%D?v¤²<õçJ<(ca?g:880:]A?õÖ>$'8$'8\þÃ<ÑZÓ>A>gL?C0?8Èí>"=?Á{9C9:Á$?\Âû;×p;eS?®Ü>Y/'8Y/'8\þÃ<úZ>åT>Ég8?¥Ã>§´>³*?rÏn¹æ9-?¿D³:PöW:£2?ÎÝ>:'8:'8\þÃ<Å#?qìÝ>ÿ
<?:ÿ>I¾>*¤+?¤06Y9~<(ÚÈ:8:5?­æ>ÓD'8ÓD'8\þÃ<'|Ð>->Õ=?ô>	U>­-4?;ð¹´þÜ8ô6¿
Ì¦9³å»9@ã>Wç>O'8O'8\þÃ<*/3?Ç¹Ü>ÝÑO?¶?QVµ>Ý<E?µ[¸
Ð-9JÌ!¾¾ä:¬%"9ÛÍ?ç>LZ'8LZ'8\þÃ<ûÜ?©ËÁ>@K?x9%?1ì>i3?v¸&9S¾q~©;AÈL;ÁâS?ì>	e'8	e'8\þÃ<ÎJ>ûâý=;~L??GÃ:?ê¹@?#X>8.Îw9£Ä=ì|:ëV1:lH6?G>Æo'8Æo'8\þÃ<Ô6ã>PÕ>c??é>J>>@.?t(¹åõB9/;Á¾¨;cð£:øI?>>z'8z'8\þÃ<ïÂ>gÖ>?µ>?¶!ä>jç¨>fâ,?,X9Ã
p9ÛT >6e%:¤÷9$ú*?Ù1>@'8@'8\þÃ<£K?Âì³>[G?Ô¦>UDn>G3?Ãû²8¾9ið=/à;;õL?P2>ü'8ü'8\þÃ<?c£>Û.`?=¡÷>-£>6pB?\/6¦¹9ü)<¦=E<ZÑÞ;5b?É<>¹'8¹'8\þÃ< ?À@Ü>:?>Ñ>5b^>_3?¸@9­p±½a9Ñ9W¹>+D>v¥'8v¥'8\þÃ<r?Ãº>X??È©>ÇHw>p/?¨8G9ÙÁ=|Ò9Ë×9T<?ËH>3°'83°'8\þÃ<Ø?´µ>l:?õP>L>Ý(?°Ü8`û8ãaà>B*×9+9¸\M?
W>ïº'8ïº'8\þÃ<!U>S|½=gK?Lô>tÁ6>¬Ö8?Xd,=äÍ<S?W?ÿg¬9{w9Ö$?Ñ[>¬Å'8¬Å'8\þÃ<	Ì?RÐ> ´z?2© ?hB?tS?4)9 ó@95K?¾9:9:ØR?Î\>iÐ'8iÐ'8\þÃ<.º"?Ç>-IQ?­M?1{Ç>Éç7?Ux®¸Dn9e;¾aÜ|:×$:SYD?v`>&Û'8&Û'8\þÃ<yûB?¡Ò>ûl?¡O?«O?Ãa?O¾Ì9!Ð·99?õæþ:ß:ið`?wu>ãå'8ãå'8\þÃ<Å2>¡ZÊ=¿)b?h¹?/ñ/?ÔÁL?Ä=åö=_>b?êÓC<¢Ü;^7c?Ü~>ð'8ð'8\þÃ<³H}? ò"?-öF?Sª?j%º>ñR2?4e9s9ÎøÆ>i(Ï:HZ:/s?¼>\û'8\û'8\þÃ<Z¨?|³>tU?z?Î>F?L](·ÃC9ÑèÜ¼p<;Q¼ë:Ø+L?_>(8(8\þÃ<ûs?ä¹>UB?~Û>¥3f>¤o.?©G·Þlæ8N$]½l:o|:ùr?d>Ö(8Ö(8\þÃ<"Ó&?ÑÞ>Ý??í?8ÔÓ>É1?XS9Õ9f½>U¯¦:aL:Þ?µ>(8(8\þÃ<g³>Ý!l>Õ'B?ýý>Ág>¸/?$Ö[8û8¥´_>WÏ:G|d:ªÙ'?Öµ>O&(8O&(8\þÃ<xL?ª)	?¯Þ>?CÜ«>ö·q>¯6?¾M;9²Y 9ú?"}|:1:íü5?ü¸>1(81(8\þÃ<?©>Û³L?¬ë>ð¡>H:?>¶ï8oo9¯#D>A:Ùä9õ?#Ä>É;(8É;(8\þÃ<yLå>Ô>ÙL?#`Å><§>»7?Ò56¸Tà*9s}¾pÿ?9Õ9|¤>cÎ>F(8F(8\þÃ<o?3¾>®
A?åmÏ>Æ3>÷q.?Ã=8´Iü8-;>Tò:¡°:u60?ú×>BQ(8BQ(8\þÃ<é?ö³>Vê@?óq>P 1>ÿ;.?Úa8ê9%n=Ùêp:¯l@:ÚA ?[>ÿ[(8ÿ[(8\þÃ<îP?jkÃ>ødO?A²C?í.?ò>?_{J9+Q9©º>ú³':mË9kS?Ê>¼f(8¼f(8\þÃ<8Ò>O>náp?m?+M?èBG?Ê=:¸<QK?r2:Ø°9Âb?Ø>yq(8yq(8\þÃ<^?z¸>ÊB?¹Ð>PP>+'?ïì¹dQV9}\¢¾[+9(£9­õ>5>5|(85|(8\þÃ<®%?¬$Õ>l0F?ª¼>¹Z>Ä2?·IÁû8z½¿*,:-û90y/?á>ò(8ò(8\þÃ<þ|ø>ï±>
ÒX?Âí>?>z??×fU8@s9?à=JÙ9=î~9Þ3Z?1>¯(8¯(8\þÃ<4kì>$>¥OA?Ú>tH>.?,v¹þ89Tb¿ñó8Í~`9Wå>*A>l(8l(8\þÃ<,vÄ<ÔL<G|/?ZÇ<¤<P?ê7iÃ9²tÃ<ö|
9U©Ã925>I>)§(8)§(8\þÃ<8rÜ>ü>à­<?H>.c>%0?C­·86ªT9ß]>6ü9ªM)9Ð¾?J>å±(8å±(8\þÃ<·?äÉ»>á^I?ú2Õ>>;?ÄY,9uª9k>F;¥r½:SG?ù^>¢¼(8¢¼(8\þÃ<5]?Y²>óeP?ryë>0>ÜD?¾ü:á·9¨dw?Â!ò;|ª;dÊ5?ok>_Ç(8_Ç(8\þÃ<L¿<{<Ñ/?òî<¿<Æ ?»l²¸öÉ9u¾Íëz;9$F;"?
>Ò(8Ò(8\þÃ<ÀHÑ<"c<âó0?ïèÐ;®;?6CG¹ô9©Ø¬¾JS­9¼4A9n¨e?û>ØÜ(8ØÜ(8\þÃ<ö¶=xÞ/=Ñ<?Î`>Lá=§Þ*?÷ü9Ì9Ýb?ìËl;÷V.;Û-?6>ç(8ç(8\þÃ<!§Ú<ý<Óî.?y3W;ñ2;jï?Áûá¸ r9Npn¾¾$¸B9×$½{²>Rò(8Rò(8\þÃ<?8©>FG?ÞÄÖ>Ò¿>µ:?7Ñ7 9Åk<
ó×9J-¼9#ä?xº>ý(8ý(8\þÃ<íÌ>ë>òE?í[?èV?<?Ö9~99z>¼:zÙ¯9=Z^?gØ>Ì)8Ì)8\þÃ<×C?~?7¿B?6?^GÙ>O:9?r4¹¸Æ%ÿ8ÚÒ¹¾ú¹9SðÏ9ºnä>öã>)8)8\þÃ<Äð>ôO>3]@?;%?Þ>&ü.?ïX=y+=ÍT?Ìy<Ùe"<êªD?.ø>E)8E)8\þÃ<À^?e_,?©I?¦Ý?»Ø>pa3?íhs9DU95aÖ>ÚÙ;¦;};uó[?7þ>()8()8\þÃ<°;?*þ¥>»??_y?ýàv?+Ûï9Øù9ö>p:OW¿9â>?êþ>¿2)8¿2)8\þÃ<m·"?«¾>s[?ÅÜ>6>µ½??Î×º8º_9ú
><cB::û9=ÞE?ú>{=)8{=)8\þÃ<ý>ß?O>­8?>Ê.Q>©÷0?)Ð8â2s93>ûÈå:	Ò:i»A?É>8H)88H)8\þÃ<ör?
µ>ÉF;?â¦Z?Í/?]
2?cÚ%9vµ¬9Öu>>{:_Y:Ùr3?O0>õR)8õR)8\þÃ<ÕÓ²<áD<Á_.?HG¦;;l=?O¯¸vN9p¡Y¾S8ÔÍ9>+;>²])8²])8\þÃ<x ×=ë=¦ª2?7Ì=ùà<æû?ï®Ï8@>¥9õß >l"P9Â9Ý½K?T>>oh)8oh)8\þÃ<-\u?>?èI?K?31?fG?°'8e9£>º=£~:Dó:ùªõ>ò@>+s)8+s)8\þÃ<jÖg?ëlÊ>#?[mC?éîÍ>ðr?¯'9¤9xá>¬<µ:r?:sHr?áN>è})8è})8\þÃ<b«l=ôï)=C2?qè;T¸;qw!?"ù¸TbÍ8""¾bi>¹H.9Óà'¿T>¥)8¥)8\þÃ<RrÚ>:,>ñKC?8¢ê>lÓ­>éÆ,?¸*Æ6ÙÔ@9¨<_m:êâ9-?Y>b)8b)8\þÃ<:Fã>>±1I?%'?É^ó>Å/?7ò8?o9Í>ÌY:÷:¡¾2?[>)8)8\þÃ<·>ô&>z³T?s<í>[Ç>ª???uÍ¸0¼¥9­¾&<êø»;EU?X`>Û¨)8Û¨)8\þÃ<[A?÷À¿>@??¼j?¹F¹>"34?`8\´9§¹<=Fká9ã9ùý>®i>³)8³)8\þÃ<§=c>ª·>þB7?¢9+?Åü>ui-?Ñî4;\åÕ:bX?Xø'<>*î;m4?æm>U¾)8U¾)8\þÃ<â1>hS>R¡>?»d?£®&?{¦/?~O=Wé=QZI?¤½^<êm<=?H>É)8É)8\þÃ<§ó#?xÞ>F©<?§§>³÷x>ic,?'¹0<9ã¾¬9á|î9Ç¶¸>Í>ÎÓ)8ÎÓ)8\þÃ<0È¥>«òb>;?	É>°A>%)?+o8p§89=È=ÙÆ:ïo:A)T?>>Þ)8Þ)8\þÃ<0P?x°>Þ=?¼¼Ä>²¤>«¹+?¦s7¯Ý9¬<(ZQ9ô`9rAï>O>Hé)8Hé)8\þÃ<oåù>Öf¦>Ô9@?Á?Z6Ò>ÉÙ-?<Ï¸
9ÆÇr½Rî:4-¨:c5?¢>ô)8ô)8\þÃ<Í-??/¿>^þ?3ü£?þ¶6?Âe?Ü¯[:«:^CC?Þ;Ó×;âe[?¡>Âþ)8Âþ)8\þÃ<"mÙ>c!>§4?7h>­^`>2x*?R*8â §9Ô=Ìr:Hç4:Ë+?×¸>~	*8~	*8\þÃ<NG¼>ó#Z>ô\? V?7ñA?ÅI?ÀðÒ8¿z9µW>ÔÊF<:Ð;
ft?Å>;*8;*8\þÃ<ôl?÷ª>KÁY?^è>¤ì>Aò>?jÑu¹áËX9"¿^¥Á9æ¸¿9ÊH?úÍ>ø*8ø*8\þÃ<c=N=vd=vÓ6?å8=£|O=ì%?óÒî9V«9å:2?~<m â;Q¥/?
ä>µ)*8µ)*8\þÃ<â¡;? ü>Ç(>?×>ã>).?O2¸º8ê¥©¾Ìó:/A:õÕ+?Õæ>q4*8q4*8\þÃ<Å*Ô>°>FûH?oÐ°>÷>}/?ì7«·O¤59DOq½É:ÌµÃ9òËL?@û>.?*8.?*8\þÃ<böM?sy»>u?¶u?±¡?>a?«9¬­s9ÓV?Dâq:7":¸{>?.
 >ëI*8ëI*8\þÃ<MÝÐ=fÏ=F1?-3<%¬ð;ô}>?ç¸h;a9eU¾h;9ôv9Â> >¨T*8¨T*8\þÃ<§>¢;?>c_?"?'°9?N¿L?l9ö9?©e:üë:·J?  >e_*8e_*8\þÃ<Rl?6óò> y?ÄI?ªä><a?£9.¿98Û>1èö9wÈ:Tî>! >!j*8!j*8\þÃ<.þ>D¢>´H?=?q¸>úC5?0D¸
9ÑXº½;:à_?£" >Þt*8Þt*8\þÃ<Lµ>z0\>*5?èh?ÔmR?¨,?f=p4=ÅÏJ?yj£<z>\<,ò=?Á% >*8*8\þÃ<¨_(?d×ä>&[<?yÉÃ>^ >|µ/?4O=¹êØê8H\N¿Âh9ì°r9MJõ>t: >X*8X*8\þÃ<y?n)µ>Úo??l½>¡>¹(3?¶®ü8N
9§L>
GO:T:~}0?L= >*8*8\þÃ<Âì¢>òa>¤ê8?ý³>V¼>ÅP/?8¸böD9Hï½¼¿58ÿ;9U4>aU >Ñ*8Ñ*8\þÃ<ÁºZ?6
?}CF?ç#?4Ú>NU??¾@ 90oy9x$?Õ²:ïçÔ9É:?9g >ª*8ª*8\þÃ<);U?ö¤>g¦?µ .@@®?â]?à6$:%°:÷%?þ¦ö:b:\?Ql >Kµ*8Kµ*8\þÃ<ëð>>µôD?¯>&&8>ãf3?û¢¹pRZ9él(¿É)ã9Íî9k:ô>M >À*8À*8\þÃ<ÿw ?[Ê>aWK?*xñ>ßÞ>KF?
 8%a9Ù:6>0J9E°9^>Ý >ÄÊ*8ÄÊ*8\þÃ<ÒÉï>+>oãW?¡;?
g¼>ª"L?ÃÈ8Èû09ö5×=UM<a÷ ;J¡p?Ø¡ >Õ*8Õ*8\þÃ<Ç´<%y<,Î*?-Æ¶;ñ;@ù?æm7¹¼Ïg9ÁÊ¾:ì¸©ã¢9Vð½µ§ >>à*8>à*8\þÃ<ùbÖ>«:>p?Ð?$?ðzW?&8òÇà8Q·=>R¾B;H	é:
ïU?à§ >ûê*8ûê*8\þÃ<bÿ?Â >eLr?re?víá>þ?W<;ø!`?GF;_³:â²?¨ >·õ*8·õ*8\þÃ<ãK>¿A=r¸?,!>Ó`=² ?H¾=hd=bEU?~é;¨$;úI?å¬ >t+8t+8\þÃ<*?¶×>J|J?'ê?9×>t9?Í²@¸JJE9µ
ú½#^:0:ª­R?®· >1+81+8\þÃ<ãîË>d><?¿?½Ã>øÿ*?Qò73J9õ1E=Ïù:ñ:&W?Á¼ >î+8î+8\þÃ<Ô
ó>$ü>ÁsB?m«>ëz>/?ç!¼8rùr9Ð7F>:_9X·9G	¶>©Ã >« +8« +8\þÃ<=	Ü>¢>)Ñ>?æ>áR> ²3?}Ì»¸kÞ 9xm¾¼:¼:È<?ÐÌ >g++8g++8\þÃ<"I?á<®>Áº?ú!?P&©>³Ès?¥¥õ8ô¹9)M\>3Î9ü±9sæ><Õ >$6+8$6+8\þÃ<Ðß>ô>7´B?S?ÞØ>Y±1?Â×5´9ü®E;¹ýá::NyI?®Ø >á@+8á@+8\þÃ<NË;?Yaþ>ký<?ÝàÜ>íå>í1?=.8¤Ç 9P·
>xÇ:¸¸%:3¤ð>µÙ >K+8K+8\þÃ<'Ì^?vâõ>ög?-6?³X?.[?;K{9lA9oíÛ>ÂX:q&:ð[&? ã >ZV+8ZV+8\þÃ<Å?á>±¡>Ç D?ÝâÃ>>7±1?P©j8¸¸Ï8¿>¸.:yA:ú>Oþ >a+8a+8\þÃ<¯6Á=rË=ý+?í(=n7=> ?áöS¹Ä=¶8aà¿e/Ê¸5;W9{p¾&¡>Ôk+8Ôk+8\þÃ<u
?I	®>K?÷»h?/¥#?>
6?ß¸9ß59«»5?eÉ/;¾øâ:ÐDF?3¡>v+8v+8\þÃ<Úö>¡RE>a±1?È£­>l9>¬*?:x/E:Mz)?9ö)<~·ò;kC3?l8¡>N+8N+8\þÃ<
v>è+>MS?û
?½>é>?ð <I<^^L?Ú:L¿ñ9±F?¤;¡>
+8
+8\þÃ<,ø?¦õ¶>*A7?8Î>÷4>¾-?Îìe¸|R9¼Ñ½è%:Ì¸Q:Òe2?)U¡>Ç+8Ç+8\þÃ<ÑK?­>©G?êîó>µ·¬>
Ç4?%k©8V#Ü9Å=Ûf¾9ø9U(?`\¡>¡+8¡+8\þÃ<5b>lýT>å]>?²ºË>"[>ç÷0?Ù=m7N$®8da®=à;'»P;¼|=?ïg¡>A¬+8A¬+8\þÃ<0á>Pô>~D?IJ°>ïé>a
/?êì[8ã 8M´>gTw:6Ä
:â#d?>h¡>ý¶+8ý¶+8\þÃ<Ø?'Ã®>V"A?:&(?Röë>²m6?TÃ8}U9B9j>9Ú;:ÎZ;Æy)?ôk¡>ºÁ+8ºÁ+8\þÃ<µq?Á>²=?ßE>Úä<>È×-?ü¸å§C9E{/¾|,»9iÐ9qÇå>¡>wÌ+8wÌ+8\þÃ<éð7?¡þ¼>'y?RÉV?P?ô>a?R~8Ñ­¾9¶¸ª=Ùk:P½$:h@7?a¡>4×+84×+8\þÃ<ÛIY=[=Î 1?¸_e=Ê[+=ùU+?g`Q9÷b9	·>R%:ý¤é9¹é4?¡>ñá+8ñá+8\þÃ<PÄ>Xn>~ÚR?­qÐ>jÄ>;E@?Nò¸£v8÷{¿¢<°v¿;T?F¡>­ì+8­ì+8\þÃ<>ÁZ?#Û>£©?Dþm?Èý>`Vp? çï8/9(c>ì`²:T9:Öev?µ¡>j÷+8j÷+8\þÃ<eHÿ>Rðª>H(??ßx?Î¼>1?/°8ôÓ^9ÚæJ>G»9TÉÈ9RÇî>B»¡>',8',8\þÃ</`?}O?ÞËB?<Åâ>üØ>áã7?¼ö8Þ19)~<>Í:²M:ÊÆ-?Ì¡>ä,8ä,8\þÃ<ÌE?üý>~oG?Ò~?2+Æ>ô;?)u·h§9QØ¼Ô¡38º9û>½Ñ¡> ,8 ,8\þÃ<lo ?6X±>Qg?Ãat?)º?xf?Î½;ÈÒ4;VA?ËA;Fí:ën)??Ú¡>]",8]",8\þÃ<%é?Á>§1J?LlJ?~¡
?ñ6?®è)9®
9>gyU:
×Å9{?úÛ¡>-,8-,8\þÃ<Àà÷>§ç¦>9>?¯Ç÷>àY¨>d<?JQJ;I!;p2?U8:èÄ:½{?_ã¡>×7,8×7,8\þÃ<
oú>·°>e5?Ö½>+A>>ñ+?LH69PÀÕ8®OZ?¾±:ûÐ:CÊÿ>ïì¡>B,8B,8\þÃ<ÙG?À>HQ?h%?ÓÍ>+@A?ù8`Ó8Ný¹>^t2<òÌ;Þè^?ªî¡>PM,8PM,8\þÃ<3â>ÇÎ>Ô9?>ËÅf>Ñ_/?P8Ü¼9Mc=È ;=ÏÐ::í1?åò¡>
X,8
X,8\þÃ<b¬(?á¨Ø>íLG?k%?ÚRä>Æx9?µF9#-9ÇåA? ðN9Fb9ó´>æ¢>Êb,8Êb,8\þÃ<ÿÐ^=%=F;,?#ª;Æ;Èa?Aue¹º19QA%¿µt)¸4&9ËD¾r¢>m,8m,8\þÃ<úô>¾ò>×»O?àÚØ>ë_>ëVD?¥7è7H9+µg=Ìz%<«4Ç;¨T?¢>Cx,8Cx,8\þÃ<3Å>;T>¬9?5>ÀIP>ñ+?(a¹P9ÉÅ:¿À³:joþ9Ô?Í¢>,8,8\þÃ<ÝË?õ>Ï5Z?Ö¹?º5?i@?N³a9sÄ9ÏY>"::¥q?6¢>½,8½,8\þÃ<0â¶<·<¹1?úc=ùìì<Y½%?×Î^8Ôþf9!íö=Za_9à©9­³>0A¢>z,8z,8\þÃ<K?E¡>æ[P?ù	?:·>kd@?Ló8>9R=$g98V&9À·=²h¢>7£,87£,8\þÃ<;?q¦?j|?ú?B ?µ)?µXf9y»¶9KZ¡>µ°:::Ø{?Ti¢>ó­,8ó­,8\þÃ<py	>}AÅ=Kj2?+û=1=¿?ìÉ¸äD9h/¾hÒ8Tâ8³ýí>¸s¢>°¸,8°¸,8\þÃ<åÒj?Ðc?
ÝG?4±g?,ì?!ý<?½´Ê9¾9P?2ª;ÄF;ÕD?*¢>mÃ,8mÃ,8\þÃ<9É>¡>G?ÍÚ)?0Íè>ÔÇ:?¼=Á\=$Z?çy×;Ý;ã(Q?Û¢>*Î,8*Î,8\þÃ<¨§¤>7T>I¿F?1@?Å£?f4?ª0$=tË<oN?z"<J®;C?ã¢>æØ,8æØ,8\þÃ<Æìå>Ý>E³E?¾±ê>b?¤>aæ6?b~µ¸/Ä£9Û
¾Ä2:ì%:ád[?Ö¤¢>£ã,8£ã,8\þÃ<ZÄ×>¸>ÌA?eÔ>ø>º¹;?¸a¸þë9·L¹½é):0:å
?¹¢>`î,8`î,8\þÃ<N>è">¬Í\?£
?ÕÀ>îÉ8?`CÌ·5Q9y½ÌH:g÷9]ÆO?i¾¢>ù,8ù,8\þÃ<¶Y2?lð>!2>?ì¤>:m>.2?µñ´¸¾Ý8Ø Ñ¾h99f?¿¢>Ú-8Ú-8\þÃ<ø?ÚHó>G?¿-@l?G¹?¶ß':N¨¦9,ï?¬;):`?È¢>-8-8\þÃ<Ir?+*ë>{à?><?2ÛÊ>Ñäm?f9ä
9ø©Ä> Þ:¶Ýk:æÿp?wÈ¢>S-8S-8\þÃ<¤?·µ>ÆN?ÐBÍ>¼T>)	6?Å°8Ýc9dz>Nµ:
0Y:u´U?-Ë¢>$-8$-8\þÃ<¢}Ï<Rì¡<j$?Á´>;ëÛ&;K?¹@Ïh9ïÙ¿rü7Ø 49Ôä²=á¢>Í.-8Í.-8\þÃ<¿_ø>Z5§>">?²ä>Ê]J><2?3¸*ç¡8½ÆÕ¾¬¡Ý9"ª9
V&?Öæ¢>9-89-8\þÃ<óyý=
1³=&5?¨Kj>>7>w©#?%m2=BFâ<ºÝI?²ÿ;,"¼;ê÷-?;ð¢>FD-8FD-8\þÃ<;5C?	ç>ÕBX? 0?sëð>i;? ~ý8f9lye>(;å:Ô?=£>O-8O-8\þÃ<*±ò>·å­>3£2?§k®>Óø>æ'?êõ³ù69Lk¬¹Î£:_Sz:­8'?z
£>ÀY-8ÀY-8\þÃ<>þ·>jÓX?A{r??J?kC<þRÜ;c?é·:÷Ñ:Ï¿x?-£>}d-8}d-8\þÃ<]ç>_>BÄZ?÷¯?"N?®¦Y?[p;(7÷:÷x?
#<Êj;|W?c £>9o-89o-8\þÃ<`D2=Ñã=µ+?¼ÃË<ãx¥<ï?tÿ¸\í7×Àm8<«8öúâ>K-£>öy-8öy-8\þÃ<1W?L°>^êN?1å>;0>68?Ììø·ç¶9xÆj½>/±9aç:y®>ZW£>³-8³-8\þÃ<«Å>6_U>\)m?¨^?)#
?fîI?+á¹¬ÅP9+¦¾7g,;Km:k?X£>p-8p-8\þÃ<ã=e}W=A/?Cú>Åü=\!?ø8ò¬ÿ9¿Üø=<Aù:ÜÉ:X
?}Y£>,-8,-8\þÃ<7À>Ú>O:?Ö@«><ê>­	*?W©_¸hNÕ8Ã6¾bJH:ÕhB:Cß?m\£>é¤-8é¤-8\þÃ<½Ð·>Ør>QýA?>A¬f>/C.?&¸÷ö9Y¾»9c½9·Ç>ya£>¦¯-8¦¯-8\þÃ< :?G¦>è?cs?uÈí>1$?Òk¤7TY9·Ë=©;
2o:îx?+o£>cº-8cº-8\þÃ<òØ>²,{>]?Ìø?Ë¼=? M?ãý9Fß9Æ÷>-P:No*:Ó¾??£> Å-8 Å-8\þÃ<bG°?A?+?¢îÃ?,ª>?E?ÃV©9%9-ù?DK·:J¥M:â,d?M£>ÜÏ-8ÜÏ-8\þÃ<Ü?Å§>OO?çw?.ôµ>]`:?(Í¶ù*9ïã¼øl:¸¬4:Ñá'?|¦£>Ú-8Ú-8\þÃ<ÆîÏ>õp>9,<?1ß§>äÔp>êq2?b/|¸£êÔ8t¾ÝB§9Ôé9Î?SÂ£>Vå-8Vå-8\þÃ<O2?øÔ>·V?¿FH?¾#ÿ>¤óH?«À¹¸K9éµ¾âU:Ó³:wµ.?Ë£>ð-8ð-8\þÃ<fÎV?~pò>:Òb?6K/?¢«Ê>lk]?ý);8wI9	¦=vÜB;4Ùó:SL?¿Ë£>Ðú-8Ðú-8\þÃ<ø¿>IÚ=~P4?z>ÞÉ=æ1#?f=Â<Q?äW-<mô;Uz5?éÝ£>.8.8\þÃ<÷ ?sÕÖ>Ü©>?bÛâ>ãä¢>ÜB2?h$¸ôr9Rj½»v«84p9$ó>Ýé£>I.8I.8\þÃ<>´>Íb>âK?xu?Ý$?÷??bV¸VÍ9öoq¾:y<Î°;ì_??ê£>.8.8\þÃ<HÉï=u=§ÝI?W?vd¶>6X8?	+=u½<röN?»<SÖ*<ì
H?±ó£>Ã%.8Ã%.8\þÃ<®?ÊÄ?Ì\v?F@ÞH?è²|?¥µ9wïã9Ì>®PY;²Ô:ìß?¸õ£>0.80.8\þÃ<sv>Eo$>S??§±>N1>[N1?»1=0&Ö<®@T?õ:;M;T B?
¤><;.8<;.8\þÃ<Þø«>g>×>? >ôþN>6?Ð.¸g9»Ë½¼¼¢9Á9å?¤>ùE.8ùE.8\þÃ<GT	?
»>8ç;?Í £>mu>.­*?pó¦¸5k9¾;Ë:mÇ`:}?9¤>¶P.8¶P.8\þÃ<è>õg>Yí;?³`Î>>Q:.?®Ø·zY9»½|ÛÄ9çåÄ9tòÿ>í¤>s[.8s[.8\þÃ<Ëå>úæ>X¯B?Ì·¬>w>N¦2?Æ¹I×9pÜ¾ô#:B:»N*?!¤>/f.8/f.8\þÃ<øú=2à³=p2?É°+>Ò>°'?	K:Ò/:g9?°§<Ë3Ö;x
4?Ú"¤>ìp.8ìp.8\þÃ<,b>åò>æþ4?­´=
tD=¶·'?/­,=æÕÙ<ÞíJ?V	<¡A·;Ú??6'¤>©{.8©{.8\þÃ<7@?Éø>÷E?ÌÉ>Ò>Ck8?½vÇ¸!J~94ÎH¾¡CL;9Ïû:Ú©O?/0¤>f.8f.8\þÃ<dD?Ó?§"C?Ïú>u¡ª>ó;?$t¹îW9t¿ì­:Ü>?:1?ß0¤>".8".8\þÃ<÷%?Aà>\=?ò¶ª><ûq>Å4?º{¹8Â29 uÃ¾5â9·9^|?@B¤>ß.8ß.8_Ì<Kj¼>Røq>WG?-]>i¡ >030?{ß°¸<óg9N6C¾WWM:Ä!:Iz"?G¤>¦.8¦.8_Ì<~æ??jÀ>lmK?$P0?õ>ì%8? ¤ÿ¸¸9SåW¾/Ø:ðR9éy?L¤>Y±.8Y±.8_Ì<ðÁG?çÃ÷>eN?7Ë?¨À¦>ôäb?Í;%÷:Vô?+sY:u:_6?@L¤>¼.8¼.8_Ì<£Cô>äò¶=8æ*@¤g?%>æã?-å÷<Þ®<"M?ì3:Aù9·?¢X¤>ÒÆ.8ÒÆ.8_Ì<ý)=P³ò<ÇM3?·+;9¯;3?~¸ýi9*^!¾º7Êÿ9¬h=©Z¤>Ñ.8Ñ.8_Ì<ù>Aâ¨>Í=?»Ü¿>AG>5?«09ß¥j9¿À>ÉÙ':¥!ü9m*?{h¤>LÜ.8LÜ.8_Ì<Ö*>9«=A?¦J?mk?º8?Ê6=+Þ<õR?½ñm<Ñ,<¹T?þl¤>	ç.8	ç.8_Ì<æV?Uüè>M l?19[?·ç	??zK?ÃÈ¹Üý8é¿ô:Ñ§~:è?t¤>Åñ.8Åñ.8_Ì<ÝQº>ùÓs>õC?´d>ù>ÎN9?ú¯¹è¿691Ú¾Ðº:]³9H?ù¤>ü.8ü.8_Ì<2hÂ>AÆ}>¨D? ¾>=>#.?ömÙ¸/î8%[é¾6»8æ´9ã>Ô¤>?/8?/8_Ì<KÀK?0Zò>9W?~wF?ÊÔã>F_?Ñ9Ä¡9`mà>öOà:÷å:Å¿^?5¤>ü/8ü/8_Ì<¬,?IÍØ>ÕK?>"?¿Î><I??	9<h´9ÊjB>ç';4Ä:ÜZ?_¤>¹/8¹/8_Ì<æ5¾>±~>`T??F>O<>6?Ø_ï¸¼9ôd¾G³+9<¨:9|ë>Ã¤>u'/8u'/8_Ì<s?îY¢>R?úb?É4?I¤7?$"¹à¶T94i¾ÌØ:zù9?ô¤>22/822/8_Ì<6½^>+>ê­9?ï:$>¶ö=Ýß*?Á¿.=EPÙ<¬ÛM?N; hS;¤9?¤>ï</8ï</8_Ì<µÝ>a>IXB??M;µ>ô??Ýv¸3KÖ8Mñ4¾;´ :±e?¤>¬G/8¬G/8_Ì<d.²>Çõh>°ÍC?ã^>Ñ_i>¹-?¸Q]¹¡Rt9¢åç¾Ö<ê9FÀÏ9§Q?¿£¤>hR/8hR/8_Ì<º$?F0Ò>>¡H?§£ÿ>ÿI¸>1?<a¢7¬4Ý9Ïë»<h±;!;6#?^«¤>%]/8%]/8_Ì<=?ú>£A?ÅÅ>Ä>	Õ3?¿9Ê}9æà>QK;R@;ªD?Ü¬¤>âg/8âg/8_Ì<åö<ó»º<í<)?kü<Ù}Ä<n$?da÷7nm9û\=â¹~ð8Í3¿¯¤>r/8r/8_Ì<	ø«>0üo>ãq7?[
>w7X>.?âW8#9·­S>ÒØ:ù:Húé>l½¤>\}/8\}/8_Ì<x¼»>s	>®;?ÓEê>¡©>zÇ0?¹v¹æ)M8Gª¿Q:¥Ð9:+?°¾¤>/8/8_Ì<yÄ§?,;?QV?e3s?Ï4Ô>	²?êø9I¨9HGJ>ûý:Qr:ªE?Å¤>Õ/8Õ/8_Ì<P|r?{X?ÏM?9?ÖZK?Ó
3?ß\9Kd­9Ù£>6;]Æ:ÊG:?Õ¤>/8/8_Ì<nÍ?ÀB±>> D?í>Øk¥>ÆÍ7?Ïs¸Åt9ª?ÿ½ÈmE:':
l?ä¤>O¨/8O¨/8_Ì<T>{ò^>H2?ßÛ>PÁ£>Ý+?F^8N¶H9¤{0>Å:9êµÝ9Bý>:å¤>³/8³/8_Ì<Í_?%Ú®>¼D?iÿ>ÈM¸>¦b1?®G¹ä9d®Å¾ñÿE:X"$:üh?sè¤>È½/8È½/8_Ì<h>ä/>õ)B?3U?ûá8?ßc;?l@=îæ<pPU?¬¾´9&Ã9Lì>Hï¤>È/8È/8_Ì<ààã>¨{>^ÆE?A"?!Ç>é'4?¯¼Á¸â'9l¾YáU:ø7:X?,¥>BÓ/8BÓ/8_Ì<ëS?øç>Örj?oa?^?êF? ¢¸ËáB9IU¾Ro:ç9:²Ç$?§/¥>ÿÝ/8ÿÝ/8_Ì<Dk?Àø>
Nr?Ôýß?ª}?É
b?ù9ÕÿØ95c¶>w:ø!L:-$+?K3¥>»è/8»è/8_Ì<×UÌ>ðF[>Nn?q?.?IE?Ëï9;9Z:?º¤	;p:¸:DD??7¥>xó/8xó/8_Ì<Û«>ÿe^>ÌäD?ã>¦>Ún>ûÍ2?R­ñ¸(Á¡9>?¾¢ú:Ü:?ò8¥>5þ/85þ/8_Ì<ZÅÍ>>kµ>?m>ä^>!Ô/?°ï.¹$9º¾#8:-G:êî;?¿L¥>ò08ò08_Ì<6·>&)h>DfJ?uw»>Á
>|b0?¤¸
$9èY¾Mâ]:Aù:¶U?GO¥>®08®08_Ì<ÃÇ>Æ«>Ô;?±>õH>ë.(?Á>E¸´w94*½½Uî9D9É91?ái¥>k08k08_Ì<ì>ÍÄ>1??eÄ>Ã>l§-?õX¸0·9<R¾?X:þ#:bÉ(?l¥>()08()08_Ì<kµ]?¶AÒ>Äø?É½?BÛ?A ?Ê­u9N98¤?g[:Sì:.à_?^s¥>å308å308_Ì<n? ¶>ã
I?cþ>Aµ>WÁ3?7>-7Ì¤81¾=é;h;$D?9w¥>¢>08¢>08_Ì<Û?µ¯>êT?Ä?µ0E?®Á;?,³9 i§9	Q>Yâð:Qó©:«l5?{¥>^I08^I08_Ì<_1?Íwñ>9<?WS©>êøs>V¬1?åA«8@Zÿ8±«>¥lz:Ê":wçD?L¥>T08T08_Ì<_?¡ü>6k?fÅ?æE%?$©?o:¹9q­92¿.?©ES;M×:£5{?1¥>Ø^08Ø^08_Ì<W?Hü>uZ??,à?)O?Ù5·¾É}9(¼µ=È:aix: [N?¥>i08i08_Ì<ôü>e>ùåV?tr?³û?©I?ü¨9^¸9Îë>97:iä:n)/?§¥>Qt08Qt08_Ì<Xk-?ñ®ß>[yF?B/?A´¿>±6C?P*8î´9Æï=4¤ú:Âm¸:4ô-?¯¥>0808_Ì<G:¹>ðz>ö<?ch>
c>É2?ÄÃÅ¸<úG9×*}¾Ñ:,;ûn
;Ã??.³¥>Ë08Ë08_Ì<ùs»>a7K>o$l?I¸W???¬N?óò=7:=ß¸X?\c:n¶|9;?¶¥>0808_Ì<aû>38¥>PB?Ò>+>^7?ïd9<«9¦ª>æÉ;0û¾:ÈH?Ð¥>E08E08_Ì<èä>>C_A?«°Ï>HÍ>v1?z¦¸©â¬9ö½añç:z­:#+?÷¥>ª08ª08_Ì<1×>8Þh>el?×ò>oÏ>-U?	û¸v!r9±§
¾T¡;æ;Ñìf?>¦>¾´08¾´08_Ì<æÀ>Á&N>Ssn?ÇÅ>æw>×zL?U¹TÜ9u	¾ä<v	³;E2c?g¦>{¿08{¿08_Ì<*Z±>rn>õ±>?Us©>|>É+?¿8®W]9ÿ_>r~:kLN:ç?¦>8Ê088Ê08_Ì<a*l?Ô?D?eÃY?æ?ò9?Ð8ö9m*>ÇX:1ÿ":6<*?ñ¦>ôÔ08ôÔ08_Ì<
?ìÆ½>ÙK?¨+?D·>VÜ=?d-/¶/%9d¾¼E»ý9ð.:HÛó>Í$¦>±ß08±ß08_Ì<Ã=¾6=u7?;Éû=ï~º=»Ï,?Î98;9¸þÉ>49ÄtN9Äôß>;¦>nê08nê08_Ì<â9D??·ø>ùI?\¦®?*Æt?â¨6?òv·¬èª9?Q¸¼§²®:Â:Q^?@¦>+õ08+õ08_Ì<v?Võº>¹±H?&°Ä>,>Ì3?$8ÀEc9	>.0;»K7;	5>?C¦>èÿ08èÿ08_Ì<WÈµ>ýn>C?#?Ï×>þ[6?ÒT
=dV¬<?|M?Â<ö¨;=H?U¦>¤
18¤
18_Ì<²èê>FÝ>EE=?ýa>ý(>7Î*?.¸9æÝg¾osK:V/:N?<Z¦>a18a18_Ì<b>H>f6?úô>vìE>.?¯<:j3:4È?/tR<gû<ê;?×Z¦> 18 18_Ì<±´0?þã>ÁiF?xó>Í(¦>I;?8êI·Ä²{9¤]Í¼1:Ëô9óÏ9?3o¦>Û*18Û*18_Ì<î?X­>Ñ<W?g½?((Å>%E?.¨¶Ît9¼È/¼aÍI;Æ;åQA?Ôy¦>518518_Ì<Â!?%À>®T>?'c>³§T>ù¡2?¨Lú¸l;¾8Âj(¿
¥:ðáè9?¹¦>T@18T@18_Ì<)iÁ>pFZ>Öb?j¡:?®Øñ>E?ú³Á¶))Ï9^ï»:`/:ÿcæ>i¦>K18K18_Ì<J¿D?åá?rfC?ï?Ó>]>4?àçD8$=@9>¦«:þ¹w:!b1?Ü¦>ÎU18ÎU18_Ì<Ñ-?»?Ý>CÁH?».Ð>6Ø>H:?G8us9ÂAù=©!:Ý¨:«*?-§¦>`18`18_Ì<à½?çÇ?X?c×?Ø«	?ò?+Ý9~ö:IÛ>5|;<]:ñP?©³¦>Gk18Gk18_Ì<)S=ø¥@=âÖ/?=Å;ºl;@+?PW¹K;Y9»½ý¾ÆÁ¸u²9{Õú½2Õ¦>v18v18_Ì<ÂÙ?ÿ@??òÚ£?À½?üõ?ÚÄ9ufö9?Ì>~s;r;«Z?Ö¦>Á18Á18_Ì<øÙW?YûÍ>"? 1´?/ßC?·k?Fø´9>þ9§Þ ?ÿ&Ø:0Z:7iL?.×¦>~18~18_Ì<D.?q¯>¬C?ô9±>Ë}>Ä2?bD»¸þ²9$>¾¢
+:Zóñ94ù4?¢å¦>;18;18_Ì<]5µ<ºL<n+?+kâ;S¼È;{`?
«Ã¸2Ñ8-rï¾Àºa·49eÿ½¤ð¦>÷ 18÷ 18_Ì<&ì¶>Yèl>ªE?>-A>6?m\80Ï8âó>lÖ·y9ôI	½Ö§>´«18´«18_Ì<>_õ>Æ¡>UýB?£n?À/²>mô9?¨:¸l9ÍÊ½hÉ9?#9Z:?§>q¶18q¶18_Ì<ÆÍ®>XxY>>ÆM?LÍ¯>HYs>
ñ8?I4ä¸ó9Ó"H¾¹.<â§;Ü[?±§>.Á18.Á18_Ì<Ù{
?\[»>ñQA?kÚ>ë>´z;?8åü9èè=ZR:7:]¥?[%§>êË18êË18_Ì<,Ã9?=#ð>qF?-Î>>²Ë0?Úñ8\ú>9N¢>L:ºN:Í;?
)§>§Ö18§Ö18_Ì<
?>(m?ÕÕÂ?½}?+9C?±û :°:ù ?Ås:ÅÝ,:©4?-§>dá18dá18_Ì<ÝIÅ>Øpw>èL?Smè>{>@>?¤?¸J9.b½Á#;èQÃ:W¡V?N4§>!ì18!ì18_Ì<Í9?ËâÂ>0µB?^º?Õ>©¦4?EÖ8k¥9öR&>NUÀ:6:þ$?¤<§>Þö18Þö18_Ì<z6ù>¶©>X<?×~²>>·&?¹»-9)Ñ¿v¤*:þ.µ9)q?=§>2828_Ì<§ò´>¥s>ä<>?Jù>j°J>Á/?ÓW*¹¾rf9;½¾î·:©ó9L?dK§>W28W28_Ì<ÆMÂ>w¸o>½O?ü?ï+?R?&­>=_â<¡W?cä½:Tç5:?Ùh§>2828_Ì<µ+?5æÂ>®>?¹>è>~§2?µ°¸!þ9Uÿ¾;
À¨:ÿIK?m§>Ñ!28Ñ!28_Ì<ñ(Ì>º>5S3?h¨>)}>ÕK*?l±ç¸1&9z¼M¾¿Øõ9Ð4:ysõ>p§>,28,28_Ì<°Ø?HP½>ûK?_?¨Ç>ûe:?¡¸¿C,9(Uo¾úì9ïYÚ9Ra
?nw§>J728J728_Ì<ÐÌ>>p:?+°>b>®p0?É§Q¹, -9¿c.é9:Þ>x§>B28B28_Ì<O¢ê>Qa>ÏC?Yë>P@>C6?¸-99Ýw>éÌ: [:èyo?/{§>ÄL28ÄL28_Ì<æ
?Ë5>¶Y?%ö??R@Ü>[_?)u8Ú¥92ù=Um;»ü¡:ºX\?§>W28W28_Ì<Xpð>Ý{¦>Ü8?lar>zÔ2>¸|-?î6Â¼Q9Ì*<@¹9{»9E-Ó>ø§>=b28=b28_Ì<Mò>§>+K?à{?
e¸>´Q9?íä©¸³8¥6ò¾|î:Ö@û9è
?T¢§>úl28úl28_Ì<³ì<:ª©<)2?ï=ì6Ã<)T.?É³±9@ÚÝ9Ý
Í>¯9M~Ã9îª>§§>·w28·w28_Ì<±p{>û!>KAG?Nx?Á
2?ÉB?,Þ¦=ØûD=ÜX?¿(:åS:¢_/?÷²§>t28t28_Ì<²Y?ª>H?
1À>øá>0!9?EëÈ8ZÆ9Á§>KÅ:èl.:Q?·§>028028_Ì<ð&>³Xî=,õ2?W@o=ï.D=?ü¸Úñ9§é÷½ïßý9Ï¶9Ã8q?<À§>í28í28_Ì<ï3?WÓ>¤âX?2»?_1?ñJ?IWÃ9³hã9uæÛ>mó;;¾:}?³Ò§>ª¢28ª¢28_Ì<øÉ?æ¾>yçO?:»>\>¥7?»Âà·¿89K¹½µÁ5:9ù9Î:?×§>g­28g­28_Ì<zØ>Îì>äïI?÷©>k>T8?¹Â9ôéù¾eyõ9â ):´Ç¹>æâ§>$¸28$¸28_Ì<	?3Î>ûh??ÿÕß>~¤>".?Ð¥Î¸ÖðÄ8O¿Þ_P;°$;!"?æ§>àÂ28àÂ28_Ì<]?ÑÄ>m^?wç?ð=?Z
J?Ü9Bª9Ë>Çé:jÊ:®
c?êè§>Í28Í28_Ì<dñ>A>¼ÉA?\R>ß£[>1?¾@8.¨9â>íT;CÊû:X?z¨>ZØ28ZØ28_Ì<s?S¾?²;m?â?3?+a?7·N9ÅQ9AEü>MÒ94`¦9k"?¨>ã28ã28_Ì<a­?Ù 5?£3Y?Z.?2Ö>/P?B;·tg9¡¼îÄ:Yî\:r¯?t¨>Óí28Óí28_Ì<þï>_¢>3í<?/Þ>!¥>Ð.,?þµØ·À'[9
%}½Üö®:2¿v:5?¨>ø28ø28_Ì<$ºB?õ?,:?9íÓ>j<>à/?çQ9H}9S¡>¾á_:X:·|B?}¨>M38M38_Ì<x:ç>FÁ>ÁA?\B×>h0>&Ý3?R½8§ñ92;>ìZÞ9¿9ÐT:?Ç1¨>
38
38_Ì<-4?>(ë>D?ÿº?vs¯>J=?Æ¹93¯]9H¨>dÛ:dd:#O?,J¨>Ç38Ç38_Ì<	w®>¶÷M>NØX?4?»¬>¸D?É=A·¡<~ßK?Ú" ;R;¾¨B?^¨>#38#38_Ì<	ö7?yò>ü0B?Ôø?A¿>L??ý`7{9$:=Iot:,:'`5?úb¨>@.38@.38_Ì<pÀ>¼ý>Jr@?Xª>õy>Iù.?
V÷¸½q(9ó»¾S*:¾#:%?u¨>ý838ý838_Ì<E?kÎÒ>èßo?a°?Ðb?VÃF?ñ¦:áö":®§÷>©ó;;P?ow¨>ºC38ºC38_Ì<ÛÀ>A>Ç®@?,!>L@>N.?@~Eµoæ 9Tºt¶	;Pí¿:Ñ¯7?i|¨>vN38vN38_Ì<9Þ>^5x><{e?Z"5?)äè>yG?Ïâÿ8H9Ï¯£>ñ<U%µ;jÂ^?®}¨>3Y383Y38_Ì<½Oà>é>)RJ?">&µ9>Û1?k´X¹Ë9§;±¾ðù9Úc29³?³¨>ðc38ðc38_Ì<È£.?úè>(@?{½>¶>ØY2?Úº¸øw9(º,¾fÙV;¯;Ø=4?l¨>­n38­n38_Ì<Ðb?òB¯>¥ý<?±kò>¬>Hf4?´h$¹µ]\9þ¾¾)
:§9óc?<¨>jy38jy38_Ì<ä?_Ý¼>2q6?÷"¿>:
>¥'?g8®C9¿{>`¼':Q:µ!?Ì¨>&38&38_Ì<ÚÂÎ>þF>R:?o>E'V>Ú/?ÄL@6"¥M9cï;î':ß:æ	?¨>ã38ã38_Ì<¼ý?>n·>]ZJ?·¿>Ý >ra0?XWB¸rÚ'9ê2¾aL(:h9Û?÷¬¨> 38 38_Ì<A'?p¤>Kr?BvM?ØÜ>V+n?æ8í49ª²á=RR9$µ9{>æÃ¨>]¤38]¤38_Ì<CÏ>¬>B?Q?ó=?Ë>?kûl<·=<OÄS?È:±:'?RÄ¨>¯38¯38_Ì<Ä@?!Óö>\»G?xd:?s°?³+5?mS8g8
¬>¥;L:bY:ð>?Ç¨>Ö¹38Ö¹38_Ì<L>å2æ=Mzc?kU?J?PtS?ßØ<Öm~<&áY?ý~T<ÐHè;ø0j?Ö¨>Ä38Ä38_Ì<(x><ß>ú~Q?ZÄh?ý¬?@?ºö6=õà<P?Ã
Ë:ïÍP:óx?*Þ¨>PÏ38PÏ38_Ì<¾Ðo>b,>¡2?ã¹_>->wð$?ü6:ü2:á9?ÿä®;+;êÎ.?'ä¨>
Ú38
Ú38_Ì<A	?#>¸W?µ>ân>GB?Ã|¶ÆÛ9¹³»/Ò¹9c5_9²U?\å¨>Éä38Éä38_Ì<.vÝ>V`>æÚL?Û¿>¥ç8>6£3?Çó­¸mo9zþ9¾Î:|EZ:´A:?Èç¨>ï38ï38_Ì<sî?¯>*îp?÷Æ>¥>Ç6B?®DH¸P«9;¾¼Vü9³2#:HêÅ>¯þ¨>Cú38Cú38_Ì<¹Ø>>&
D?÷Ý>3%r>)?ðs8nû8éw>|iÅ9eÅÍ9¼õ>×ÿ¨>4848_Ì<ØÍ>Dí>¼D?	ä³>Eå>¤2?\¡Z¸¸Öè8Ò`p¾Ë9êgr9ºëV?å©>¼48¼48_Ì<­/?å°>ïf<?DM®>EÎ~>g/?RG7¦}ñ8ã=ÔÐÇ:l:8Ì'?$©>y48y48_Ì<à>¡a>RK?jc>ç©>qa>?>(¸Æx¤8­íS¾o:¾>A:q9?%©>6%486%48_Ì<ê¡Ì>a>©>?úá>?ø¤>/?ÙÏ§¸ía9Å¾fË69Â9qI>Á9©>ó/48ó/48_Ì<`Ý¼>|S>éd?­??Ýcú>6IC?¦9R=ýWí<ö¿b?|V ;¶³:gd?oA©>°:48°:48_Ì<äá/?öæ>þ;C?½7?v)?è5?ûÛ8j9¹¿o>Bmi:Àû:¢_?G©>lE48lE48_Ì<]'?,GÍ>>¸P?Èê>n>£«D?ÉÄG8.©J9½Xü=¤¾9Ïµ9¼?Lg©>)P48)P48_Ì<£·Ò>Ó>âHB?D|>
¥R>4*-?ÃÝ¸z>9ÉF¾|IY:öã9ët?âk©>æZ48æZ48_Ì<9ï?î´>ó=?H>¨H>ÀH,?öÑ6QE9!<N:"f¯9Ü/>?%p©>£e48£e48_Ì<[­Ë>í>±A?Ñj%?r
ñ>å®/?"K8¤¥q9M3×=YÈ9:¾:j©§>´q©>_p48_p48_Ì<´>*ÆA>RÊ3?|a©>PÁy>²-?8bV=áP=ßR?G<2øÁ;}=?r©>{48{48_Ì<o?Eg>?B(3?÷Ë>?Ha?Wq9zæ@9éÈ«>^¹/:1Ä9êfe?7w©>Ù48Ù48_Ì<Rû"?ÀÞØ>vc@?Ó>{]>8Ú2?§{9 "9º>(À9É9>I©>4848a2Õ<]?Ï¨>ÊF?¡ß>¤>à.?ËÐ©7ÕÊd9>=¹Ýô:pî:BX?»©>S48S48a2Õ<Iè>c>D?TN?êÓ>ÿ29?8C9<19&¼>át;Æ;®o?+©>¦48¦48a2Õ<D?#m®>§@?¯ÕÁ>|e>F3?®­·zo<9Ék½ø8E»O900>é©>Ì°48Ì°48a2Õ<?ïG?\?F2?P6?ÚI?ð98Ú(A9qnö=~¡o:%-:3²0?F©>»48»48a2Õ<JM?WÆ>ê]?8U?oî>Ò§e?8p6&¸9|<M}:xý1:
ý5?  ©>FÆ48FÆ48a2Õ<t??ñ°>ã?w³?Ò"N?3û^?aýÄ8k3_9íïa>pé;Vh :KJ_?ãª©>Ñ48Ñ48a2Õ<A!-?èí>ï:?Òí>KÜ¥>7?ç½Q¸UX`9Vï½º;=õ1;<?C¯©>¿Û48¿Û48a2Õ<I©??U?Î5?Ð³á>ïM?tK®9Hw9@p4?6!;Þ:B9?ç±©>|æ48|æ48a2Õ<¸6¶<Íp<ñ*?8@Á<Æ¢ <ý?Ü9õ8ì9Û>á47ìß[9N+Ò<-é©>9ñ489ñ48a2Õ<SÖ>Ç¢%>u7J?ÃJ;?¾?
4?wõ8ô'9fñ>o×:±G£:¢(?¨ò©>öû48öû48a2Õ<"*?Ú>j&H?á;ó>{´¥>Cã;?nh8pA9Új>'r¾:2t:û¦G?_ª>²58²58a2Õ<á,?ºÈã>úA?ï¨(?Ë°â>dw>?=Ö+8b¤T9áßÎ=àX;M¡:õ[?ª>o58o58a2Õ<½ÝÈ>ç>ªw@?:0¿>k>G.?äÅ·rS[9ûf½ûØ9ð9ú?2	ª>,58,58a2Õ<q³Æ<çK<Y'?}¡<Xê<?ñ=1¹9ß8¦K¿ÿ?ä;R®;]'?%
ª>é&58é&58a2Õ<
a?å>lr?¾ÿ?mû"?¹yR?ït:¤ä&:s9;?`¼ª:@3b::A?¿ª>¦158¦158a2Õ<h*?Rþß>)ÂB?H²>jºs>Äø:?þ8p6û7=x?åJù:jÍ¾:ú<'?tª>b<58b<58a2Õ<^Ã?ÍÂ>í<?èFß>Ë§>8+? í5Æ_¡8P<<bÞ:pm : 1?$ª>G58G58a2Õ<>?Ñ>òë>íË@?>>OIL>z`,?À/Z5ójÓ8;ZÐ½:éx:Z*?&ª>ÜQ58ÜQ58a2Õ<F+0?®$²>µ)}?;âD?Ñ>!q?ä$]9FÃ¹9)a>Òüv:f8:¿q+?;ª>\58\58a2Õ<eº<Ä²<Gs2?â#W=·%=Çá&?F~9àÐ9ú>M]8å9È§>}Lª>Ug58Ug58a2Õ<9Ö>>.ýE?,µ>ã|>5?¶·¨pa9!MO½OZ9L=Ô9z5À>
Mª>r58r58a2Õ<ûñô>Î.>5F?ù³>ª>2?ºf¸Vh9W!¡½Áÿ:ê@ö9SC?Qª>Ï|58Ï|58a2Õ<âµ>Wz>¿þ9?Ê=j=-?­´¸ºqj9TJE¾bà8ê9[ãC>ðfª>5858a2Õ<
.Ô>F>ri8?¼é>yñD>(x+?7å¸V9Ì(Ã¾y?9:0n5:{±?Uhª>I58I58a2Õ<Û¦>XpE>QW?¦A?x¹?Ù[9?ÜÑP=F=	,M?Ûo<§Ì;<ËO?jª>5858a2Õ<B:?Ï>Tyv?Ö\??ÚõR?+ëC9}©9å[>Ç9~á9AÐ/?mª>Â§58Â§58a2Õ<ñ?Tj¥>}
h?ìÏ`?ìª?ùº=?
þ6&ec9Åý<7	ð:]W£:È<?zª>²58²58a2Õ<,ä<?¾åß>ùW?  ?Ö3?bÄ=?ãÈ(9Ã9
]>g@
<­	;t^?óª><½58<½58a2Õ<I?Oª¥>Ñ<F?	Ã?$¸> n5?ÍÒ·JÇÿ8ò½P:øcK:ËP*?ùª>øÇ58øÇ58a2Õ<ÈCê>à>ïH?Lñ>'yW>34?=8¿[¸8ÚC¼>¥y8ÀÈ9®ª>Õª>µÒ58µÒ58a2Õ<9/->¹~þ=h5.?Æß<B×j<ø¼'?yFx¹°<9á(¿²F9¹:È¥>Sª>rÝ58rÝ58a2Õ<ÛÓ>ö>ñK?:>CøF>´Ø1?6{)·Ð|³9oºq¼Câ9¡;¯9PF%?B£ª>/è58/è58a2Õ<.°?ë¦>ø`?I@©?~L?WÃS?Z*®9|ú9¥?óØz:¶:i]W?Nºª>ìò58ìò58a2Õ< O?áHÕ>±5y?pªu?sy?;N?z/¹9à9¦^?¬V*:æõ:u)	?$Èª>¨ý58¨ý58a2Õ<Sg>ïâ>dL?Ä½B?ê?[A?£D=æ6æ<¡Z?ø±;ÕÔN;:[?åª>e68e68a2Õ< `?_ã>®}?/è?£Â!?mÿ^?GM#9ÊX91ÖÀ>a=:ì¼9Ì03?úæª>"68"68a2Õ<ÑÊ>È|>.fM?f®?Std?ÊmC?÷9§ÌÛ9²Ø>G×<o¯;ZpP?å«>ß68ß68a2Õ<tHï>L>F?*t>µË0>bÆ0?Ä%#¹q§u9Äª¾P}´:' :Ñ]?û
«>(68(68a2Õ<@?Ú¹È>==?}¥Ì>x5>c.?Üÿ¸Q9V¥½×¤:{¿¶96;?+«>X368X368a2Õ<Sb?Bæ >xÛM?Y´>SÊ>2?®ì·'9a[½¦9áÜ9yùÀ>-«>>68>68a2Õ<´¼?ÕJ»>ÞN?DK?nuö>#S?|9Øû9W?¾'l:G:¥N?{3«>ÒH68ÒH68a2Õ<ñ?@TË>;?,Eý>¯>8?q5·ìà9P¼z:
$:4B?;«>S68S68a2Õ<R8g?¾¤
?¾òP?¡?þB?R1??`:¹8nõ9>)ýU;ã@;H;?6F«>K^68K^68a2Õ<µ^e?Ë+²>&È¤?ÉH?ú>ÁM?¸ø¶8Ëá99ßý{>=è;ªí±;'?ZF«>i68i68a2Õ<®á?]´>¸¸?vr?Ö?G
z?l¦9ø©´9ð¡Á>ñ9<óµ;ûm?ÍG«>Ås68Ås68a2Õ<¶È¹>ñ¿n>5G?¯}?Â±-?3Ø:?¨ð:S]':,ó>Ñ:nü:y¨3?tJ«>~68~68a2Õ<Å(»> xQ>f»d?Ts?Ð1?xO?=<? <:KY?¾hq:2+:T4?TK«>>68>68a2Õ<í¡ü>V£>5?F?Ú&?´]Ê>ã8?VÂ8¥e9¸7>û5:Z1:ª~N?6L«>û68û68a2Õ<ë>m>2A?_à?Bmº>3õ;?Ô9Ú9Y5
?ÆÜ~:;Í-:ì²;?L«>¸68¸68a2Õ<}>n@'>íM?7ê>bkY>ä7?Èú8^9ãñ>=ã;à4;·³I?ØL«>u©68u©68a2Õ<kï§>r7a>¤ã>?A7r?p¿%?
;?×3Æ<;j<(NX?ÌçÎ9µÌë9j¡à>^M«>2´682´68a2Õ<å«Á>l>Q?6×X?V¥?|>8??ï=´âB=kÆP?kÓy<ç«<e	]?°N«>î¾68î¾68a2Õ<EO?/n¤>´àJ?]Ë÷>è´>S/?Cû8@v9¯Æ>EFW:9:À~?hW«>«É68«É68a2Õ<uî>¤>R??Pé¥>eöt>c-?Yë8 7J9 ø>ä¨Q:+:±d?Z^«>hÔ68hÔ68a2Õ<Ò¹?!Ã?¸Ù?ÒÀ?eO?©nm?6mè9§Â¸9Í!?C;Ë`à:ý^?Û^«>%ß68%ß68a2Õ<{ ?þ{»>ý09?#Ù¯>í>6x.?*j¹qÙ¹8ï8¡¿­·=:»=:ä?ìj«>áé68áé68a2Õ<1ò>Nå>=pI?U?¨¡?OC?Iþ89ú_>IÉ9x¦9ß?m«>ô68ô68a2Õ<xÜ>	Ì>=@?ø°>6¨>£n,?0
;*q¸:¿C?{ÜW:ÿÃB:3Ý
?µv«>[ÿ68[ÿ68a2Õ<oÄ>ä}>\F?8 ÿ>þ·>³2?!P8\½9ð=b'U:ýõ:N3?w«>
78
78a2Õ<ü Û>×ê>Ç8@?vG>'çV>à­*?¦ß·"[8¥¾Xª®9`u9:6?¢«>Õ78Õ78a2Õ<çäc?ïÈ?°ºF?{ïQ?+?ÇÖ7?Þò(8"º9_y>Íô9¹E9B¨>«>7878a2Õ<e?p5Ã>:?é#Û?p¡[?°m?$7Ã9¹ûÖ9éuè>p3;Fq:¯i?«>N*78N*78a2Õ<ñó>°M¥>¶¡<?">uf>ú+?ï¹ÎÙ8ï¿ü¿];:¶;:Bÿ>-¦«>578578a2Õ<jN?Ý>
.o?»Ñ?ÄU?ÑVI?Û9wj¦9Û(?à¯À;t£];`^?ß°«>È?78È?78a2Õ<`>NÊL>{>?u¹H>>ï.?t¹7î9KA=t:½91[W?Ð«>J78J78a2Õ<òÛ?s¹>×÷G?Õ»=?2ãÿ>1Ñ=?§+9P¦9¢Åf>çG; ½:$ÓH?Àè«>AU78AU78a2Õ<s?§©*?ÈC6?h£¶>>¼-?A¸n9S.½¡J;Þ?;QF?Ñ¬>þ_78þ_78a2Õ<p¨ø>é>°	G?åç>e>(x0?Hú5ºp9ªU;KQ£9f¼V9r³B?Ó¬>»j78»j78a2Õ<U?w±>Û=?xÀÖ>2\>;
8?4Ä'8ÿr59
²ì=ÂÙ9¡9
<<?Ä¬>xu78xu78a2Õ<þTÂ>j>H=?ãÃ>V`>",?­S7ò(ó8tÚ^=ap@:o%:½?`¬>478478a2Õ<R·<UQ<3W1?;`;Ùl;s¥?k=¹d9û'¶¾7¸ã¥À8DjÉ¾)¬>ñ78ñ78a2Õ<^ã7?øY­>¸Ç?¢.÷>u>?4â¸Â9f»¾î 9.Å9Ð>Ã,¬>®78®78a2Õ<è5H?ú¾?qD?ë¾Ñ>>:ó2?Ê69Ý¨9­]>{P¡:Êz:5ª$?Ð0¬>k 78k 78a2Õ<únØ>Û>Q\I?aw¢>$&l>0?Â°4¸b¢_9P×Î½X&£9J	º9¦à>74¬>'«78'«78a2Õ<¿¦?ÞÛ>q:U?±=i?,#?'&7?@G8 Ð9ÿu='¦
:(ôâ9Ïd?Ý;¬>äµ78äµ78a2Õ<ÆÄ¤>Ne>éò7?8Z>»2X>Öz.?ö[o¸³¯(9 5¾DÌ9	=I9ü?¹]¬>¡À78¡À78a2Õ<ë>>»4Q?»º?yÕ>Ô9?ÚÝ8yÆ9»1>ú;m°Ã:,?u^¬>^Ë78^Ë78a2Õ<Ý<Ê´¦<à*?ð?;6;iù?æ#¹Uy9V.¾üC6`´9©4<"_¬>Ö78Ö78a2Õ<ñ>çÙD>æL?éY3?:ù>_98?<¨Ù@<#Q?ay8:,:å^?Jm¬>×à78×à78a2Õ<Î\=êÛ<®¢1?¹Ñ<±È¦<»f ?Xì¹ÞF9îUè¾X¦;kz;Ðó)?Äm¬>ë78ë78a2Õ<ý0?ú»>öwp??QG?½æ>¶Õ]?j8}ÿ±93á=ªþ;ýfº:Ë!G?n¬>Qö78Qö78a2Õ<ÜqÌ>Ây>Ô)A?fô?¡¡Þ>.2?6Û¢·9Õ0½Uµ³:É½:­Á?Ó{¬>8888a2Õ<BÌð>y ¡>J??"å¾>ë§>~,?=»¸	P^9
W¾cñ:6z¥:¶á:?d|¬>Ê88Ê88a2Õ<ñã?¤Ç>îÄB?Tuå>]£¡>Î´5?k8HÁt9Fdö=¤';nÕ¹:f?¬>8888a2Õ<_Ù>ôP>\6?S>$-#>T%?VÇ¸ÆÛY9ói¾þc:îM
:èS?ä¬>D!88D!88a2Õ<g5W?v¢û>+ñZ?þW£>ÕíH>ýP?Ë8Âð9)µÿ=HZÞ;oI;½6?¬>,88,88a2Õ<e}Ø?9±(?D¤?#?Îâ>R¦?ÛvI95Æ¼9Æ>+¶2;i¨:åÓ?~¬>¾688¾688a2Õ<å>Oñ­=98E?!>Öf>hg-?¥2÷<\ï<S?¼û><h2ë;2àO?Y¥¬>zA88zA88a2Õ<}X?¬È>.LI?ûë×>&>7?XðòµúÙµ8eÿ*¼Þ&:xÎ9(%?§¬>7L887L88a2Õ<#Qµ>ÃÀf>´'I?ô?z®>?;/5?¹¤99m?®:!fb:½ÅD?2®¬>ôV88ôV88a2Õ<Z??pH?95?ª¤?ä4?8v9sD>
EW:H:Z6?þÛ¬>±a88±a88a2Õ<Yµ-?Dè>i??ï'?ë>C6?Ó>8WÊD9$5>þõ¿:L:åG*?Wî¬>ml88ml88a2Õ<fY>§P
>ÿ/I?1ó>ÏÅR>Té4?M*4=V£×<:ãU?.Øõ; )©;Ò:?­>*w88*w88a2Õ<¼Dÿ>¯¤>.YZ?hr=?¡r÷>þC?ä·9çc9Zs>)æ/:÷§:c ?­>ç88ç88a2Õ<6ð¨>Íûa>®`??>jz>ÎÁ9>Ó,?¤º¸Á'9i¾§C:U:j¯?¤­>¤88¤88a2Õ<s3õ>Ê¼ >ÄBC?¢É>aL>ñi0?Òú8Y79hØ®>ü[¸
÷9·ÅS¾¸1­>a88a88a2Õ<»>ýær>u©E?|¦>Úe>.r9?{¸ì9ùS¾ÿ>=;)	;b0?-7­>¢88¢88a2Õ<à=ë<>£,?kò;Øñ;ßÎ?UE¹4èà7òbÀ`]+¸Ü»b8ê{Á¾9­>Ú¬88Ú¬88a2Õ<õah?í?åt_?1.?èÏ>»²W?Aëó9Íó9|.?*Äµ:(ãG:¾Êh?vL­>·88·88a2Õ<0r?,u?~µ\?¹Þ?¶>sÀP?å=Ç80M9ôx>±¸:¶¯V:Á;\?äX­>TÂ88TÂ88a2Õ<Û±<Ì<@+?²ì1<Ú<9?k¹¤e9]¿2p9E19å>WZ­>Í88Í88a2Õ<J?1½?ö^?5ÇÆ?
±K?'Óy?
!:ïÌ9®@?ì/;R4;W4^?Ù`­>Í×88Í×88a2Õ<)à> />ô­L?Pd@S¥±?9?7)c9ÚöR9ÁÓ	?ïÁ:j:ýT?3a­>â88â88a2Õ<­&W??­>æõ?öi@Ïá??ÙÇ;ñÊT;]p?Ð©:¸G:òµ?c­>Gí88Gí88a2Õ<6s?eÜ?LH?Ã0?wô>:9?b³}8û[¸9¼$°=5:¹:g?]d­>ø88ø88a2Õ<¸u6?p¹å>TTK?ª?©×>BQ6?à~?90î`9dòÙ>aæ :ª:³Z?¯­>À98À98a2Õ<2?ó#í>\Ï@?ûÛë>æx¦>úY5?M)·92Æ¼9þ:5:?-«­>}
98}
98a2Õ<`ü¢>!d>så6?IÄ+>Ýðþ=÷z,?×ùM¹§o9Ç¾vñ9Ô¬9N?È»­>:98:98a2Õ<J{>ºÎ4>å1?ïÀß=ª=Pñ'?m>»q­=
êH?hú:Ê»:£ì*?2É­>÷"98÷"98a2Õ<ã-?¾>,2j?×u?8À?[O?ÌØ:Ìâ9ô%?¸X:èLü9å[?ëÎ­>´-98´-98a2Õ<}/?¶/¼>²ºn?È6ç>c>=_?7¹P7ÀZ9
zô<!::ìÿÀ9ãv?»Ò­>p898p898a2Õ<]ØË>VÉf>b?¥½>Ñ¹>só4?FN¹Á9¯8ÁB¿|ÌÔ9L~9J9V?:é­>-C98-C98a2Õ<w­=´Õ<«.?ç;];øk?l2¹¬F8Î¡æ¿wYû¸C;9SÎ«¾_ï­>êM98êM98a2Õ<4O?þx±>ò¼A?ë>ûª>üþ0?êÚ¸
Ýd9ßt¾Ð×b:7M:8
?¡®>§X98§X98a2Õ<,xÝ>45>f@?Ð½¢>&ók>0? o·q 9Ý¿¼¢;ºý<;LB?4®>cc98cc98a2Õ<=EÛ<J,?{ý3<¢ä	<«'?`M¹ 6×]¯Á¢9z]³9¡[ç>"®> n98 n98a2Õ<o÷L?·?ü3D?eâ>	¦> .?Ç-&9Yxª9?y>°K:zr0:|Üß>r7®>Ýx98Ýx98a2Õ<Ç:?¥?!µ:?Vu?ãç>ï.?tb7,îd9e§<¿[Û9Ö:¿QÛ>Q®>9898a2Õ<@ßã>C>=Y?±D?KQ?:?W__8ø19X§ >þEæ:0D:Ì??W®>W98W98a2Õ<	F=ñC=j@?7
>ïâ¼=
;?zcÎ9|Û9ã3?[8ÿ:w
:käq?H_®>9898a2Õ<f=>%ÿ=ç®?ÐM?L¸Ã>Í?">;:[þ?¾;³4®:"ûU?c®>Ð£98Ð£98a2Õ<r%?Úß>Ç4=?¶>ý
>{0?rÇ#¸F©8æ/w¾¦(9I~g9Ögº>éq®>®98®98a2Õ<¡Ï>X/>nqG?/Ë>Ûª>Á<?ÚÑ/¸+9bÝ½Ò%ó:¸:óÚD?ë®>J¹98J¹98a2Õ<ßÃ¾>¿ z>\>C?ÙW¶>T²>91?$"8Ä19%Lê=Ée:ÿ:Ò(L?®>Ä98Ä98a2Õ<>(n?¨Ü?-qe?Ah?×¥?bbL?T¬9ÖvÄ9þ¹Á>2;çª:Pj?K´®>ÃÎ98ÃÎ98a2Õ<âî?d>é\?â>
R>Ø;?å¸þÞï8[¥ª¾a:u<:aãR?ý¸®>Ù98Ù98a2Õ<xÔ?µ>;ú@?*¾Æ>-Ç>o.?<·LÐ9p½úÜø9À^Ã9#?²À®>=ä98=ä98a2Õ<k»>5Åt>¾D?<n>I·D>Â>0?÷ÝË¸Ò #80z¿û9öô9Pþ>`Ç®>úî98úî98a2Õ<ç?£U>zw?£ó?Aö&?Co?¸ü®9
c9HLE?GKN;Pãð:b<[?	Ï®>¶ù98¶ù98a2Õ<+??÷Y¼>ü
D?Ë?!Â>Þ/?{)9LÃk9£>Ol÷9ZZé9Ä·?¨Ï®>s:8s:8a2Õ<÷G?Æ¯Á>þEI?¶?÷ØÄ>2î4?¡°å¸+sá8Fh¿«h+:¡n:Ëî&?Ò®>0:80:8a2Õ<bÉ?W¾>"B?#Dá>¼´>p4?ý118¢(¢9}Þ=3:ÛÈ9æXF?ÊÚ®>í:8í:8a2Õ<Ñç>,>ÒH?ýÏ(?ðSë>@¤7?:ë8ñÔu9âØt>
ç¡:Êm:-M.?¬Þ®>©$:8©$:8a2Õ<ÔéL?p?×C?9?Þÿ>¸V9?4Zy8ÌMm9µ>#üÛ9<qè9±Gò>Çó®>f/:8f/:8a2Õ<3­ù>Ór>}¾X?»|R?Ù	?Å¤D?óI9£97?8IB<-Ú;ô÷c?ßõ®>#::8#::8a2Õ<?¿ *?Ý^?uèÙ?¨[?¦O?4¨×8EÓt9a>ºô:à':þ<O?¯>àD:8àD:8a2Õ<i«>Ùñc>ß@?¹q>Ôã_>ws/?;¸YC9Áõ½R;±	%;5ß"?q¯>O:8O:8a2Õ<Æ£7?ÆÞÂ>!?q?æ?¢Þ&?¾S?@9:¾Õã9i.?Gxð:?F:B'q?K¯>YZ:8YZ:8a2Õ<4ûª>\>HkF?°Sµ>x$>	¹3?ª¼64«Î8ùè<­ï)<)8Î;OõR?H
¯>e:8e:8a2Õ<MÏ>G~>¾¯P?ça?å?¾a=?à<c;0B;wU?%¸<ql<´X?Ã¯>Óo:8Óo:8a2Õ<?e?VG?ù<G?§Ö?Ç«Æ>/S0?p¿7[9I)=1J:ßÕ:Ñy?+¯>z:8z:8dÌÝ<mÓ?j»¾>=?Ý1Ø>#>[/?"92+99Là>©­:4p8:Jþ3?P-¯>L:8L:8dÌÝ<¡í	?mE±>+/G?ü>ã>+Î>õ°:?ÒÝ
¸8£o9½¡:x¾:VËÿ>RJ¯>	:8	:8dÌÝ<¼X?XöÛ>
t9?
¾>Ë>A"'?¾ïw¹À¿c8XÀO?8s8S)?JK¯>Æ:8Æ:8dÌÝ<¤â>9G>Ðó?i.e?:¯ö>úÕm?ß8qx9i`f>!Õ;ë31;$®R?ÐK¯>¥:8¥:8dÌÝ<Á~>ÎY&>OÁm?5cÎ?_?ÓÝl?(:ZÔ9[ÁZ?Ë`Ö:tð:-SA?OR¯>@°:8@°:8dÌÝ<ü¸	?ûã®>6I?Ù¶à>¤>Ð­=?f-(9n9Ð´>²,;û	è:¼ä=?S¯>üº:8üº:8dÌÝ<s?C?LÞN?~]?­Í?A[=?~y9O9^Äé>go¿:W:ÛÉ"?X¯>¹Å:8¹Å:8dÌÝ<òÄ>]s>ïO?ï=?M¯>¨??ÝÞ¸øS9­m¾%<xÇ;ãST?AZ¯>vÐ:8vÐ:8dÌÝ<ÆýÞ>yS>ûöI?¬ú>?@=?²;?ªR8Êé½9ô=JE:
:yG?úo¯>3Û:83Û:8dÌÝ<p!>DÐ=êoF?]ñ>ä<>3?.0-=°^Õ<NÊO?·]{<2æ)<L`=?aq¯>ïå:8ïå:8dÌÝ<ß¦Ç>qN>F'A?ðA>HR>Vë,?ÞNæ¸Úp)9û­¾i9òÃ§9Àè>nw¯>¬ð:8¬ð:8dÌÝ<Æ:j?$M?ò­i?/?ý? Wz?Éë\9À¯o9õë>Óù­:îþ:Jx?ýw¯>iû:8iû:8dÌÝ<².?bqë>ëò=?Ý?åEá>¾Ù.?_9V9uö©>"õ: :l¶?x¯>&;8&;8dÌÝ<r
?x±>toK?Fó?äE?=?ûC9Æa9Áø>"q;3ÃÈ:¶H=?¿z¯>ã;8ã;8dÌÝ<j:*?W¸Ñ>ËO?Ç5Î>E>¶Â9?nh²9¶À9§{?4¦;­ô;u;&?|¯>;8;8dÌÝ<Ê\Ð>-j>#L?¼Í>#>q<B?x®¹.ÌO9^ðµ¾ð:õñ:\Ü?r¯>\&;8\&;8dÌÝ<Wì=º ®=ì-?ÝÐ= ¦= ?²ñ99vä]9¨Ö>Åo9¬{~9c;?%¯>1;81;8dÌÝ<«>?ïV±>áe?ù¿?r¼,??½D?É&"9»Á9{Ä>ÎÀ:!":Þ;,?[£¯>Ö;;8Ö;;8dÌÝ<·%?g\Ý>¥??áÄ>:ü>Ýx2?|µ8Ó
\9Z
=Ê:1®:×¿	?±¯>F;8F;8dÌÝ<¥ ?ô]Ô>A?sÕ
?CÌ>àÁ1?~<¹ÌÝ9	N¾É`ý9ÈoË9-l?å·¯>OQ;8OQ;8dÌÝ<qÃP>=1>«ê1?->üÉ=Kæ'?ý:Y	:t7ú>Þ<f<Oy$<.3?ÿ½¯>\;8\;8dÌÝ<Fg)?Ñçè>}3:?4>?@àà>3?Ê%¸E{h9¾àS:m=:²x?Æ¿¯>Éf;8Éf;8dÌÝ<&?À>LIQ?z?Ü>×>©MA?¸V8v9Q
¾wéU:¿:6D?Ã¯>q;8q;8dÌÝ<éÁ=)<=3?Ô&0>Í4>[Ã&?Qîø9Í
Ã9]#?é
m:¸Ä0:-¥+?®Ã¯>B|;8B|;8dÌÝ<ò?©µ¹>bnF?#üÙ>Þ>Çñ8?1?¿¸ 8AE$¿OÓÃ9"Qô90Í>©Ç¯>ÿ;8ÿ;8dÌÝ<Ëù?bË°>WF?¥	? ¸Ä>IL2?´k8åF9L1Í=¥Tp:%¥:èA?ãÇ¯>¼;8¼;8dÌÝ<8/?Hýâ>üE?Eb?Ï>ë¼8?õ\¸¯"9B-¾i7:>:w¨ö>JÑ¯>y;8y;8dÌÝ<±ë>©T>9B?ÿA> `>ô2?Ê8.Ü8Ôùê>Ö;{I;¡+?±Þ¯>5§;85§;8dÌÝ<;æ<y«<+? ³7==ÖA?`[¹xm9°ì¾Dªi95K¹9'j¡>å¯>ò±;8ò±;8dÌÝ<nç<Ô¸<TU?óî$=È^»<SXa?8lÕ<Àe<wn?×ø;óR;ª¾V?Fë¯>¯¼;8¯¼;8dÌÝ<oWì>uÕ>îËS?8\`?1	?±aG?J59
YC9¿¨>­9cÔ9pÐ>|
°>lÇ;8lÇ;8dÌÝ<9?ãÐ>úå3?@_~>a¤:>s.?=¸t+%9g¾§=:Uh:?°>)Ò;8)Ò;8dÌÝ<nHa>¦võ=ôj?8þ?0}.?n Y?J=um²<nôW?Â?<*ëÒ;¤ôg?°>åÜ;8åÜ;8dÌÝ<­M¬>uI]>UG? ì>h	©>}(3?Åä84=U9R>
«99Ò"?°>¢ç;8¢ç;8dÌÝ<k_Z?õpí>êpk?p¥?F¬+?µ³v?%Z9AP9Î·>ëg¤;Y;aÆ?r>°>_ò;8_ò;8dÌÝ<ÊªR?F·?aáO?òa??¨H?ó|9%Õ9ã >Y:¥N:kM9?@°>ý;8ý;8dÌÝ<V ?ê9µ>b?+KÂ?k÷d?Á;Y?ÿIe9À¦9¿¬Ó>LbÑ:eö:»I?öb°>Ø<8Ø<8dÌÝ<¢Á>Êæ|>[}C?D¾?WÓ7?¥;?õ=Îâ=dÏR?4Â <1É;ºL?ïc°><8<8dÌÝ<p±>ù^\>( N?»Ð`?à?!I?'ùQ9Eæn9Òá>M:gå
:K
?On°>R<8R<8dÌÝ<'D?î½>à0I?µ%?Ø|ë>Ñ3?Ms=9Ö~9ÖP¾>>¶:´:HÃ?Ü|°>(<8(<8dÌÝ<`¬(?Ù©¢>«º?aI?¶×Î>KÅx?t¶ª9i.Â9`á> f;ØåG;-#L?®°>Ì2<8Ì2<8dÌÝ<#³?/!?2m?D»?0)?èY?ëÍÈ9t^9±_$?&.!;³:}Âe?R°>=<8=<8dÌÝ<{P(?¾Ô>§»J?aÝ?ýÄ>6?Îìk7Êi9WN=ÜKq:ÌÜ5:ËÔ)?¯°>EH<8EH<8dÌÝ<iÓ>l0>Ø:?%èµ>mu>¡*?[¹·|9¾¦¡:ª `:;:8?-°>S<8S<8dÌÝ<Ì?3%?fjw?U$?²ß'?Ioc?Ï=ÿ9~.9|®q?ë :ç;:h  ?ê°>¿]<8¿]<8dÌÝ<*ë>¡>°_:?N5>©ñO>ÃM0?¸}¿5Î"9¬;òJÑ9ë<¶9±?4¤°>|h<8|h<8dÌÝ<KO?ßB½>pÉ=?d¬Ò>É1>¢0?êG¸Ä>{9rÚÊ½ÖÑ	:þË9¤E-?uª°>8s<88s<8dÌÝ<?Ö>óM>H+:?ÉéÖ>3>"ã-?)È5·²qn9x*Ã¼qþW<a<w-B?j­°>õ}<8õ}<8dÌÝ<£ìÖ>;7>.3D?HÐ>krI>Ý-?Áÿ:;x»Ü:àX?AÞc<½<ÂfF?)¾°>²<8²<8dÌÝ<Ó?·É>=ç:?º>:UC>Z\,?Õ>!7«d9Æp<ÚFz9óÙ9ðû>êÀ°>o<8o<8dÌÝ</?ö>"E6?Bé>3¡§>ã2?$z8òþB9,>«-:Êïø9Ó2?ØÒ°>+<8+<8dÌÝ<	çý>â°>R8?åÔ>o>-?<7±8Ð8ö²=®pê9ª9l0?ÛÜ°>è¨<8è¨<8dÌÝ<vi÷=ßÚ±=.2?²ã[=ºm*=¾%%?n®¹Îo9Þ¿¥[ 9Gêµ9è©a>ïÞ°>¥³<8¥³<8dÌÝ<CÄ>b>-ÎA?¥Ä¹>ã>#4?G8Ú°9mÑ=åÅ.:^4:¡eø>Âã°>b¾<8b¾<8dÌÝ<ìV9?î¸í>òG?C¹ã>ê¶>Z1;?é²8¿Ç9Ñ3>	û~<s< P?<ó°>É<8É<8dÌÝ<Õ8?Ïðó>S+A?Â«Ä>-¨>Îµ1?¼ö8ÄÏq9	ñ>9ãØ9bÓ(>yö°>ÛÓ<8ÛÓ<8dÌÝ<K?å¸>6?¨è>¼¬>»,?ã!	9l¨v9S>Bm\: 9:q
?±>Þ<8Þ<8dÌÝ<V?u>Â¶Q?!i?»!?¹8?óKn9>9roë>¸C:mG/:í?w±>Ué<8Ué<8dÌÝ<x??1ò&?:º^?'Ö?ü?w?O\T9pó9Ì¦_>Â¿:þäx:;E?±>ô<8ô<8dÌÝ<®=?Í>¤å¤?_g?«ì>OEz?Öw9®39Üpæ>';Ä¿:	´_?Ò±>Îþ<8Îþ<8dÌÝ<£ì>*>ïãG?²ùµ>>Æ/?Íbâ·v9º	k½H:²1Ý9²)h?× ±>	=8	=8dÌÝ<.½ö>É©>ö½:?¥ÐÇ>Ã>À-?TñO8±B9ÎÏ>²­A:×}:E!?D%±>H=8H=8dÌÝ<O¨Ä>r>Ó¡<?g>RP>Ë.?Û¶6À9ï¸»zK:F¨9v?;2±>=8=8dÌÝ<N?¼^?[ÚB?Y?mnÐ>	7?7Ü8aÏ©9óþ%>eR:i-î9JÆa?ø6±>Â)=8Â)=8dÌÝ<»¿?,î§>5^J?	?ý¹>EC=?n7ln¸9Å¥<+L:Oý9N?M±>~4=8~4=8dÌÝ<c	6?­Äà>°TO??¸>öK?ò©8%9Ò)>ªØ5:êd:Pê+?i±>;?=8;?=8dÌÝ<¹¡?_Ä>ÃA?	>è$Q>.?Äê	¹z¼=9Zº¾ak: ²
:ôZY?oj±>øI=8øI=8dÌÝ<ÉÑ>9>QÔQ?ìø?×Nà>6?¾.=n©<y\[?Ñ<èB<²lO?!p±>µT=8µT=8dÌÝ<£;?ñ»¦>!L?´ï¦>d>yX;?ÜE¹=D9²°¾êyß9µô9Êé>Hq±>q_=8q_=8dÌÝ<:ùý>·¨>ÍÒ@?
þÅ>J>Ó0?ÞÐ8(D9>ÅYh:£·þ9Mi?±>.j=8.j=8dÌÝ<±y(>	&Ù=LF?Öe%?eî>\1?ï¦<L<2NP?0«ß;£;\G?±>ët=8ët=8dÌÝ<q½>ù>³v=?Î]µ?lk?i´,?\m=¿ø¾<xýJ?¯<:àf<*B?±>¨=8¨=8dÌÝ<ñ?¶Â>/°>?h0?ë)µ>ê=?§ßÏ8¾B9óÆ>Ìõ¦:Rk:Èx5?J±>e=8e=8dÌÝ<¸Ûò>Ä´£>aã=?HØd>ÒÑ#>«Î2?M¹ú9ø¾9:	ì$:?n®±>!=8!=8dÌÝ<9Vß>)>MF?<õ»>ñ>ÚÇ4?¬"9¸¡>H9¯ì½´à:úy:Ö6N?³±>Þ=8Þ=8dÌÝ<çN?KSÕ>ãÆ<?MÉ>Ûs>aÊ-?¢ò¸9Z¬½ÀÏ9$¯9¾Æ>Q·±>ª=8ª=8dÌÝ<øç>¡Þ>«µB?À±>f>pþ1?C÷T7ð#9Ìº<ö:¾2]:¸Ä'?Ç±>Xµ=8Xµ=8dÌÝ<Dç>`>(ÏC?fð>Fz¯>Í/?X×T9vÔ¾9Ã>Ô:w¡:(?âà±>À=8À=8dÌÝ<?Ú«>ý?9¿?Bî?ãGo?ç.<½)Ð;eV?{ä:ôc:¾{?×î±>ÑÊ=8ÑÊ=8dÌÝ<¯?Õ7Í>1Õ;?£>±g>Æ*?IÏ9t²Ü868?ë¼G:A:<s,?)ñ±>Õ=8Õ=8dÌÝ<òÌ7?/»Û>#V?V3?Lgà>TL??×8H²9¯Ã>ôvÃ:TIB:¸Æ?ö±>Kà=8Kà=8dÌÝ<u¨>.>0Y?º+q? V"?é(>?à»=­<Ý a?Ø;ï;_0;6k?»÷±>ë=8ë=8dÌÝ<ª'?/sÀ>,9?à4>®G>À3?`,8×69T=ç;4®Û:uô2?ëý±>Äõ=8Äõ=8dÌÝ<ÖóÓ>.>4û>?qÿ?â³M?ö1?vNS=Í9=·N?¥<éBE<T|N?Íÿ±>>8>8dÌÝ<ß3?h~ã>J?Çï?¹[º>b~2?ñ`8mÁ'9yj>(:E÷9qy.?ì²>>>8>>8dÌÝ<=kÃ<kÒ(?À;þ;à?V?¹Ø8ï«±¿ÀA¸¸Æ¡9Î¾z(²>û>8û>8dÌÝ<z(î>¹¡>7<?·­?]Æ¿>AÈ3?]À5p9Jo;º«ò:Ø²:è­-?²=²>· >8· >8dÌÝ<¹î?c>Ó?oz?2?+p?ÿ9ô¦29ÛÞ>u¹¶:r:À<A?%?²>t+>8t+>8dÌÝ<ý?»Å>x1F?`Î!?ícä>Ø]5?69óÖl9¹{>*Ñ:é*:éM?ÇG²>16>816>8dÌÝ<¥U?	?e¡T?ÇL­?I;g?ëÜ??>9iæå9WÁ«>Ø#;tÕ+;Ç0^?Y²>î@>8î@>8dÌÝ<Ô>nò>>4ÍA?~7å>£>.n3?H,û5&Pm9Ãy;<bµ:p¥: !?¯]²>«K>8«K>8dÌÝ<s7?UÌ>¾G?s«>yx>U¤0?'õË¸Ñ9R:¾
lm:!¶:òT?g²>gV>8gV>8dÌÝ<_GØ>¯»>¿þH?	Ë?ÿB?
7?¨Ø8áÁD9¼ä>4p:j:º¥ú>i²>$a>8$a>8dÌÝ<UÙ>Uâ>õGD?EÇë>'
©>2?¨¶56ú9!<É1<:ê:]%?Â}²>ák>8ák>8dÌÝ<Sc>½>F.A?4ÍÁ>û>]+?k:'=iíÒ<|öJ?æ;.Ù;ÄðA?²>v>8v>8dÌÝ<òK?È×>QÏr?,I§?}¸<?qìb?
2°9êp¿9ùë>.´À:sW-:.L?P£²>Z>8Z>8dÌÝ<7}Ô>»½>µÛI?jÂ>£?>.â5?
U¸:k9"ç½J¬:[:è&?ë«²>>8>8dÌÝ<8W?Ê"?P?.?1?¼>­D?59ØÐÏ9å·,>XL;Ù­ÿ:ÄL?²²>Ô>8Ô>8dÌÝ<ââ¾>2]>\?Ít?Í»¾>-;?=Î;8`»½9 f}=§è*;I®è:	<?s·²>¡>8¡>8dÌÝ<e4Ã>«Í>ÎZC?p>eüZ>Ã0?ö`6þ9`Iß;''¾9Á9ñ*?éÂ²>N¬>8N¬>8dÌÝ<%?r¯> ¼C?|ü>©_®>¥9?{¡7GV9J=1ÿð:%¬:ve?ÞÊ²>
·>8
·>8dÌÝ<K­ò>ÿE>þK?Ç?áúÉ>!;6?Êå8±Ì9ö{]>Õé:­Q:ö´/?Î²>ÇÁ>8ÇÁ>8dÌÝ<zl"?ÞKÞ>¼;?9oZ>J >®&.?;8Ë9"4·=õÜ:­:fÙ6?éÒ²>Ì>8Ì>8dÌÝ<ß>K/>ZC?¢ü>Åµ>8æ1?vã¼8dE¤9.>ãÁ:®ù&:AEV?®Ó²>A×>8A×>8dÌÝ<|´?¬Â>bÏH?q@!d¬?v1C?¶åÕ9D×9&þ>JÁx:Èi9:`º+?Ú²>ýá>8ýá>8dÌÝ<*>ýQ¿=ñÛ4?û<!n<6ý+?ÝX¹69CØ¾µ¥9®Ð9êkË>Øè²>ºì>8ºì>8dÌÝ<·e¼>I"u>¿D?Mo >>=e>Û)3?lÓ¸mí9>çQ¾ýi:+÷9«!?`ì²>w÷>8w÷>8dÌÝ<b>n>9ýE?Y?û7¿>"îC?{©=gl¬<â×P?C<ð;xzP?Õï²>4?84?8dÌÝ<@É?÷°>À;?ªµ>Ì¹>£.?pª9Â9P\ß>§·;Ù¿:=W5?Pð²>ñ?8ñ?8dÌÝ<=?%NÐ>£K=?ÿy>X=>\T(?Ád¸üÚ¶9¶Àº½!l:b~3:ÁU(?ù³>­?8­?8dÌÝ<aL?c?QE?¬?M°>ÍJ<?=¸:ê*9~ê½VÈ:õ/:×@w?³>j"?8j"?8dÌÝ<áçþ>¯>èP:?Éí>øÖ^>K=,?®Ï>¹ý[90)¿f!:¸dÑ9SE?Ý'³>'-?8'-?8dÌÝ<%:6>Ïlñ=q:A??Æ¼Ë>à°.?ÃïE9A90#?É:æ+l:_ó)?r7³>ä7?8ä7?8dÌÝ<NB? q?f??ù?mGe?l*9
Ï9ß>¨d;¶;M?×7³> B?8 B?8dÌÝ<ÉY©>ç¦Q>ÊN?_Ð>ªc>9:?ß_9døN9<®¨>9ã'9¨+]?Y³>]M?8]M?8dÌÝ<<5#?yÍ>WK?qF,?.Iò>Ç6?T¬<979Ä§¶>W=s:C_`:xÃ
?ö[³>X?8X?8dÌÝ<V»ë<n
±<l*?!­Ê;u;à&?â¸s¸§<9Es¾VO8þÙ>9,>zf³>×b?8×b?8dÌÝ<NË-?ælë>û<?6£Ç>·k>V-?4U8ìi8Ìc:?N:ÜUÞ9u(?ll³>m?8m?8dÌÝ<È+Ù>r´>R{=?uÅ½>gù>-?æÀ9áF9ë×>©D:Ç[J:1ø>wu³>Px?8Px?8dÌÝ<Ò£d><>B??ÇT÷>R9³>=¤0?a91^9­º>õíP;÷â;AP7?¸³>
?8
?8dÌÝ<?yÀ>g-N?¹?VÁ>>?äð8FGu9Ý>Æ7;F7®:ôX??y³>Ê?8Ê?8dÌÝ<&>:à=!©=?bx´<wr<j>?Ððg6R=9ÛC<êÅ9Éµ¹9îÙ?	³>?8?8dÌÝ<­uø>À6¥>¶~@?ìøÃ>nH>If5? ¸Yb9Qk¾{å9æÂ9zµ?øº³>C£?8C£?8dÌÝ<²+'?@¿Å>jX?Ç
(?ÄÚ>BÎD?´µ9òWg93I?l:õù÷9&(?ÇÀ³>®?8®?8dÌÝ<¥b!?æÈ>?¦M?Õù>8 >%YG?ót¸0Ä91¾ïLQ;ýõ;È}I?¸É³>½¸?8½¸?8dÌÝ<K4ÿ>j>M4N?mÁ¬>b>´/C?ÂL8¸¢Iv9V¿½¦Ò/:&¡Æ9(b?Ï³>zÃ?8zÃ?8dÌÝ<Iÿ>1ç¨>QA?¥áø>¯·>Ò-?	xã·êDS9Ð½kÑ&:? :è<?ñÛ³>7Î?87Î?8dÌÝ<(K?æ>ê?Z?9Ü>_I?zdX8æ92ÔÁ=ö ;};y'?û³>óØ?8óØ?8dÌÝ<¶>ü2>ÅmE?¢Ý>Æè>"7?f³<Òd<,WH?9èó;Á;çùK?Q#´>°ã?8°ã?8dÌÝ<ÇÁä>Î>StG?ýLè>v-¥>ì4?ª²¸bÎ¹9X½H½ääª9}­9¡ü>2/´>mî?8mî?8dÌÝ<r?wN½>Ì8?nb²>ß>ÃO,?m¼ã¸~h9¤F{¾µ
;!Ç:«(=?r8´>*ù?8*ù?8dÌÝ<ÈÇ3?É®ª>Ò?Q?¾O´>|Æ`?,Â¶4º~9rC¼àeg:2â-:wV*?5@´>ç@8ç@8dÌÝ<Ú>y>Õ>?æ>¾D>5)?+¹H?Ü7n8,À3ÿ;:B5:`í?ÛH´>£@8£@8dÌÝ<_!?Ï>êLG?Óåg>Íþ'>^°0?x¸¥Ê9ÀúG¾ûä¸:]:(?P´>`@8`@8dÌÝ<TÊ?lü.?¥Ö?V}?)Jè>ì?-=¼¾Ú<eJ?3sÑ;¹¦{;ÈU?
Q´>$@8$@8dÌÝ<ôk?oH¯>P?M¤B?÷?Õ>?ç9ºíC98ÈÇ>ä¶:"=·9½=?^´>Ú.@8Ú.@8dÌÝ<IÊA?séë>¤JR?×?o=Ð>RÐ@?±Y·?Ó8Ð½Yj:E_:j%"?)g´>9@89@8dÌÝ<êü(?Î>Ú>³8F?òú ?Zä>x4?ýüÍ9rç9×ã>)::Åvü>.{´>SD@8SD@8dÌÝ<l>.Ã)>B? a?ÌÇ?ùâ5?¨Ã·¸_Qn9fE¾sMÈ;@};Ê7J?|´>O@8O@8dÌÝ<.Æ?ë!¬>pH?Nèø>^°>ð¤4?oWP798bª<vgË:Ge:kc?Ã´>ÍY@8ÍY@8dÌÝ<½>ØV>
;a?®?l(`?¤lG?¯Hü9uÙ9%x?÷b;g$;q_0?|´>d@8d@8dÌÝ<Î°·<Û®<J-?ÓÅ;*]§;4L?Ø%¹ÂWè8}6¿79¯u9c&ê>¥´>Fo@8Fo@8dÌÝ<N.?2mÔ>eJR?m?°V?¿¨G?èlÉ¸ý­Y9gâl¾¸ ú;;ÉIh?»´>z@8z@8dÌÝ<`c?'h¨>î4F?Jÿ>\2[>t06?ÉÏ8f]9~¥="zb:õ:9N?,´>À@8À@8dÌÝ<ãéÕ>¨Þ>
H?Mð?Vå>W³2?Y@¶ãî9A6¹»o	½:oç:¶$?N¬´>}@8}@8dÌÝ< ïg?O?]?¶?º+1?`ÃL?æË5·(A9ûðð¼
sM;KL;.7?¯´>9@89@8dÌÝ<åÇ¾?s?I´?ø@Jh?L=?¬ÑD;§³;yI??ì	<ä®;RJ?i²´>ö¤@8ö¤@8dÌÝ<kÄ>|X>1äC?6Ì-?æðú>-M1?0B¬¸ù79úÙ¾(U#;Û«ì:þ«0?'´´>³¯@8³¯@8dÌÝ<Vðõ>¹­>O?}? ÃÆ>ÇB?Òu%¹Ì9ñ´¾B}*:{á9RA?1¶´>pº@8pº@8dÌÝ<ºVÃ<7ñ<c(*?_=¼T]=Ïk?jÙ7¹x¨Ç8æºk¿<\;¶pó:¼?æ¶´>-Å@8-Å@8dÌÝ<°?±¶>Ã??à	×>,>3/?#ýv¸ØFZ9LÖ¾u!:5%:ìú>Ë·´>éÏ@8éÏ@8dÌÝ<9´|>ô5>«2?þÜ>äØ¤>æ*?I;ÿÏ:z/?Ç.¡<1_<8à8?½´>¦Ú@8¦Ú@8dÌÝ<çã*?µ5ì>459?áó¡>³q>é+?ÉØ7úHð8g=f9;wy;;F/?·Ä´>cå@8cå@8dÌÝ<1
;?¢ì>£XJ?¿©>¯ûs>Àê1?T
¸Ò/9Üc]¾æ=:Æ9):vØj?êÅ´> ð@8 ð@8dÌÝ<)rh?3??:û`?Aü¢?NÂE?@üR?]92±©9ì'§>M:ìjF:
>?å´>Üú@8Üú@8dÌÝ<V?Ï=Ë>`©C?P²¼>²v>< 3?
¡¸F¤9¬æ½Þ:Çý:ó=?qì´>A8A8dÌÝ<SH?©>ÓÈJ?ú½><(|>Ô@?V¸ïÙ85[|¾c&:9ð9gn1??ò´>VA8VA8dÌÝ<
ü?,H)?ä`j?Ëo?à.>¿`S?ÆÛ/7ûÍ9ãi­<àf;°;a?ø´>A8A8dÌÝ<?>ë
h?÷ú>I¡>ÕF?JÔf¹R`,8«g+ÀLÏ±9¡×9Ç$Ó>wµ>Ð%A8Ð%A8dÌÝ<¾ú/?ý[ë> i??)Þ>bÔ£>Zç-?¸¡àÁ9dÁ½Yþd:èý9&0g?äµ>0A80A8dÌÝ<rM?p	?£ý>?â?1Ôµ>(è=?ýù9Ð{9Â?¨ºÙ;å;æ6X?Aµ>I;A8I;A8dÌÝ<¸? áÂ>>?oH«>È y>ó0?z¸Ì¸-9·Ì>¾PÁ::ïs4?ºDµ>FA8FA8dÌÝ<}¯Ø>â>ÉB?S:ù>´´>Á¡0?9úÌ°9ÐðÙ>¤Î=<)õ;TBF?[Xµ>ÃPA8ÃPA8dÌÝ<ÞLY>Ä>0?6`=K1=Û"?"É¸V99® ¾ÊÓè:Ä:`å;?Ylµ>[A8[A8dÌÝ<}±ü>µ»>«n\?Ã?©?Û
??*z¤91aÀ9ÂÞÚ>'tå:,V:´{K?Tyµ><fA8<fA8dÌÝ<¶U:?áþÿ>V:?¾®?Ý1â>
T1?b¸kðv9éê½Ê­:c8:{2?Mµ>ùpA8ùpA8dÌÝ<|ÕÇ>#ñ>ÝA?¨#Ü>¢>wÓ-?l?68ã9.©=¾µá:¤0´:éU ?Âµ>¶{A8¶{A8dÌÝ<"Þ>6ß>±m<?úX>6ZT>E¢1?Ë ¹±Î9¸¾s:w(O:E-?ßµ>sA8sA8dÌÝ<â7Ú>C>oøA?¸M>}j>ýÍ,?{Ä¹Jµ8½åT¿AY;óyA;ÿ>?Yµ>/A8/A8dÌÝ<Íó>±°>)G?ôéª>·{>½ç-?tfV¹Úú9©Â¾Z:¨:êA?â µ>ìA8ìA8dÌÝ<ªôÊ>Ñ
>ÎA?HÕ>Ií>r[1?ô!¹uu89´Äà¾°Ñ:âñ:ºr?
¢µ>©¦A8©¦A8dÌÝ<½wý>ü¢>G?¿¹>s´>ç5?B8¬¸f­#9/®¾)íâ82ô79Ãæ>E¥µ>f±A8f±A8dÌÝ<C2ü>¾¡>¹ÄG?ÿdý>°«>Øé<?Ob7Þ'9Å4=Ë±9óo90Õ?A­µ>"¼A8"¼A8dÌÝ<F²(?Ü >H5?lï?d|X?»?>ò9ßÄô95ý>iQÇ:¯ÎI:×|?¡²µ>ßÆA8ßÆA8dÌÝ<nÿ¸>Ú	f>IàM?&é(?yî>ÖR5?üêª;Ìi;X[;?"Ù:8¡:g/?!½µ>ÑA8ÑA8dÌÝ<°¸Ä>¤>¾@?iX¯>q
>F/?å»º·d_9#1:½w:Ë2:,P?pÏµ>YÜA8YÜA8dÌÝ<fÆ>ò*>ÓE?zVÎ>>,?y·Iù}9Fû¼6	D:GÎ9:)?wßµ>çA8çA8dÌÝ<^hñ>e_¦>º9?ßA>?g>¯M0?ÇY¸¥8ºÏ¨¾|9Ýt9@9?¹çµ>ÒñA8ÒñA8dÌÝ<>?é>ÊP?³Q ?íöÝ>ìæ8?Î±889Gs=õqÈ:Ò:'?¶>üA8üA8dÌÝ<ëùÅ>>>íF?¢»>¹è>Òð1?Ê¹w¸7äC9¥Þ!¾ì;¡³:bOW?ü+¶>LB8LB8dÌÝ<ºo?LH>,ï?&ú?à¯þ>\Å?¶9	3î9$å>F:×W:PÝ?,¶>	B8	B8dÌÝ<£(?#¹>3ºh?{*?¾Ì>>QU?æ89wp9¶>ò>e:`ô9ìp?°-¶>ÅB8ÅB8dÌÝ<Ù³¶>4w>eZ=?æ@?võÂ>ê2?nLã¸éçI9¾é9m:sCÞ>2¶>'B8'B8dÌÝ<ò?.?ª»A?T´?Vü{?47?gÄ9o9çé?eU;&ÿß:þÏ3?Õ;¶>?2B8?2B8dÌÝ<Â?¨,²>??ø×>¾µ>Y2?­¸ÌÊ²9>AØ½Le:Ó}F:Ý?>¶>ü<B8ü<B8dÌÝ<ãø?$QÅ>ªÃG?yÇÓ>¬·>-5?rú7x9¥ê=Ë09>`9aÇø>$C¶>¹GB8¹GB8dÌÝ<l*?	ß>¢C?°?éÂ>Ð2?õ»µ¸°w9@Õ;¾¢8ð°S9ÿ'>çC¶>uRB8uRB8dÌÝ<DÏ¨>ae>9f<?Úè.?dôî>ëb;?ªþ8,Å9=ò$>r%P;'²;±çB?Y¶>2]B82]B8dÌÝ<5·?yñµ>]@?¹u>y8:>æ(?Ö$g¸r9=¾öú9éÎ9Ó@?_¶>ïgB8ïgB8dÌÝ<AË%?5JÕ>HþF?À÷>è«>£ÿ7?ç½58ÚB¦9ë=W-]:$
:üL?,e¶>¬rB8¬rB8dÌÝ<ô8Í>¯xv>(U?:õÎ>¼>È¼A?h£·c¤9cÄþ¼ùP¢:|u:×?wf¶>h}B8h}B8dÌÝ<3ëÐ>><B:?%Ô>|É>1-?_-N9uØ9¢·³>:ó;«ªÀ:@?¡p¶>%B8%B8dÌÝ<#´?Só·>1lB?õë>©D>A#0?¢3©·,±*8ÇÃ}¾0ø9ÑðÖ9!À?r¶>âB8âB8dÌÝ<×³¬>wd>SA?§\²>h{>=á5?8nd¸aç8>¼|¾«à;X~;M?½|¶>B8B8dÌÝ<×93?Qð>»?^-¥?¤C2?Å4m?hT±9°Ù9yÐ>ô;f;:OÝY?¶>\¨B8\¨B8dÌÝ<Ðªü>¨>Ip@?Ù'á>Äº£>0?W+[¹Y9}ÏÐ¾SD9M9îÿÄ>l¡¶>³B8³B8dÌÝ<S?\ä§>¯G?ú°>û°s>bê9?Ê¹f9]¥¾*Þ8T-z8ÍUc?Ý¯¶>Õ½B8Õ½B8dÌÝ<3Ú?é\6?&N?DÔ?B'7?qÚ=?WL939ZÌ>¯Å²:5FE:{ýg?²¶>ÈB8ÈB8dÌÝ<Úà>d,>õ¦??Xð>+ª>­È4? 7.lõ8q¥=³
;0´Å:q3?¹¶>OÓB8OÓB8dÌÝ<æ«i>R0>ä{H?fË»>ä¼>.?7
8[c|9§ÿ=Í;E	;hyK?´Á¶>ÞB8ÞB8dÌÝ<ØæÂ<a)<²B.?K;`3;1ã?V.¹*~ø8©V3¿·8§c8q.&?Ã¶>ÈèB8ÈèB8dÌÝ<ÇD
?4º>o>?ëKØ>V`>9W3?ôË8¹±6s9Â¾Û¶:09:ôê&?Ä¶>óB8óB8dÌÝ<ö?ÿÕ?HÛw?El§?BâD?v±Y?´Ùâ9j@F9óv?µ-Y;Kÿ
;èþG?¨Õ¶>BþB8BþB8dÌÝ<ÀÐ>Éú>¾á:?2´>=!C>z+?m¹±Rè8,Â%¿T:ÝK:ÍÇ1?À×¶>ÿC8ÿC8dÌÝ<h(y?JH?²%`?ë[ñ?âÆj?®?õªº9Ú»æ9ÎÏ>ÚO;Û:ÂY?ñÛ¶>»C8»C8dÌÝ<ýµð>O>­C?'F4?y¼ð>I´??È[ª5®v¶9/ï:õ:ØCÎ9ò.?à¶>xC8xC8dÌÝ<UL?5º÷>(fS?Ó(?¸>ÛëB?aä.·ùî=9ºë¼Ãeÿ9­:½Uá>å¶>5)C85)C8dÌÝ<Ø³?
$¼>òM?|Ó0?dÐ÷>Ëª6?ÓH¸$79hw¸½Rð;ø:g2|?ø¶>ò3C8ò3C8dÌÝ<¤ª?ü¡?FÃ?;k?õ!º>&¡?ÛÚ8ïÄ9Bb>	Ít:g:©n?·>®>C8®>C8dÌÝ<X¤ì>
>t>?w>gQ>9.?2	¸ÎÐy9Ó¾ýê:1ÿ©9áJi?>·>kIC8kIC8dÌÝ<Ü>Ù>NÃ:?Aï>U	ä=t/?È³=õJ<=O?k÷#<zaÞ;5Á<?i·>(TC8(TC8dÌÝ<øk?üÔ>NØ<?òèÉ>ÍÅ>È·-?n½¸¼o9Ä ¾q|:),+:Å<?ä
·>å^C8å^C8dÌÝ<ôÈ>í:p>%V?)?1ý6?èEV?|Û9¹øÔ9ê? üb:­
:N"a?·>¢iC8¢iC8dÌÝ<D=ñ½<£N?x'E=²zÔ<4m?àqè<c<Ë?49<ÆÊ;lÑi?·>^tC8^tC8dÌÝ<þPï>	å>}K?£ìå>ân¢>(/5?"ùÙ8«9üÓ>æ:
Õ9R/?,·>C8C8dÌÝ<´? >m?o¨?	:a?û>?Î79R9(´>êêÊ<Fk_<Gh?P·>ØC8ØC8dÌÝ<&-Æ>à>ý=?ÎD ?A²â>[ü4?¶Ûµ8`_9²P>|:Y6:ý1?ãQ·>C8C8dÌÝ<ª?p¼>î=?-Â>Ü&>¥Y,?6÷7F9+f=Îz¦:½á:±V?IV·>RC8RC8dÌÝ<ÕVb?tã>¿~?Â?¢*?Ì]?º9J¥í9K¡>2_ú:N:j?X·>ªC8ªC8dÌÝ<UÏ> é>+¯5?A±­>f>D*?Ô£¹²9ë¾õ9Á9P½>\·>Ë´C8Ë´C8dÌÝ<áTð>ßÂ>WE?=0?põ>e8?ÆG¸dök9~½Ø½e``:¥R:GD?´_·>¿C8¿C8dÌÝ<R>ê>
k>çX??zó>¾£>T>?·ø¸*9Gï¼(×:®1:Û>Pn·>EÊC8EÊC8dÌÝ<ìú>^÷>§`?@/?±?A?\z=ý=Ëâ`?ñÔ<öáu<a?]? z·>ÕC8ÕC8dÌÝ<ìÝ>V>£9@?ùB?x	?¥$6?¿¸	j9ê¾®Ã¢:»x:`î?·>¾ßC8¾ßC8dÌÝ<À¤ú>*9¨>¶>?'j>áÎR>!;4?¿¸huæ8é0°¾9NÊ9"H9³c?·>{êC8{êC8dÌÝ<ë>[¶>.dI?u»¹>É^>ì@2?Pµ}9ü
».:Þü9I1?ô¥·>8õC88õC8dÌÝ<¢Ô>á>XçD?Ìî>ÐÕ«>ªá1?yÆæ·¸Uk9B
{½Uæp:Ì» :×??A­·>õÿC8õÿC8dÌÝ<§	?A­>ÂeK?¥?Æ>W>?¾:	7Jôu9Õ<dÂé9

£97?ö°·>±
D8±
D8dÌÝ<?r9ª>cG?[²>ãô>?º0?ðI8øx;9¯à	>vù:[úµ:Ãw/?o´·>nD8nD8dÌÝ<ì>D>lF?pQî>EK±>§,?Çé8Ò{9em>ï
ç9ÉäÈ97?n¸·>+ D8+ D8dÌÝ< 
]?:`?¸F?9>?B!?õ5?ä¿,9hS9ß/Ñ>LúB:a	=:×?Iº·>è*D8è*D8dÌÝ<Ö?×Üå>£j?vb?	ß>Á?ÆS928È9?>X³;ga*;jèT?É·>¤5D8¤5D8dÌÝ<P?*­¿>áB?#Ö>Bé>q¿F?³Í	¸<d9º~d½ýÚ&::ù9G2+?Ð·>a@D8a@D8dÌÝ<Wí>gµ=9<A?ä!?a|Ú>°=?Þ5¶|9Ê¼¼Ûâ9õPì9Áõ>7Ú·>KD8KD8dÌÝ<X*?xà­>Æ {?©
@¢?Ý-j?êG=}Ñ<l,s?ÜJ:y±ù9¸ûO?ùÝ·>ÛUD8ÛUD8dÌÝ<UcH??ëÑ@?Y?ú=?b3?w@9ë91W±>:::ààá9S?&ã·>`D8`D8dÌÝ<WÜ>ýÙ>6KT?WÕ,?WÛã>3.B?ôy¸ùp9Ñ¼¾c/:y*|: ?Zî·>TkD8TkD8dÌÝ<Là2?4äë>ÝB?ëõ>Ëª>ý8?Ç¾¸»±`9$x)¾Ñ­:³b:
wC?Tõ·>vD8vD8dÌÝ<ë1?ÔçÜ>±ÀM?[ï?CØ>ô:?k+^8Êë
9@´L>¶&u:]G=:¨È%?ø·>ÎD8ÎD8dÌÝ<¯?ó´>OÀ@?rÄ>^>«#/?¾¹&ák9ÎR¾Ö;¾ZÃ:ï0?(þ·>D8D8dÌÝ<ÔÆ
=²Î</?<=AÚ=%?êR·ª~9J)½C3t:ïg:ÂÄ?ì¸>GD8GD8dÌÝ<W*?qÍ>ÓOT?2o?Çw®>;L?µ:â7.¾9ÿC=69cÚÉ9 µ>P¸>¡D8¡D8dÌÝ<¸?3¬º>Ûú@?Ý?¦öX?¥w.?Æ³8<ò8n¥>Ö§r:r39:µ'?3¸>Á«D8Á«D8dÌÝ<Î.É>Êº>lûD?;Ç?Å?æÉ<?K19w9à¬>^XF:kù&:h?O:¸>~¶D8~¶D8dÌÝ<ÅÃó>;>óC?ñåç>K±¢>Àr6?»÷î8Â0b9;>¦¢º9öÄ:.¹>ï?¸>;ÁD8;ÁD8dÌÝ<óaÙ>=ö>ÑÍF?$¯>Äã|>\91?Î>¹¤E9©»u¾ðÓ99Ql:?ôN¸>÷ËD8÷ËD8dÌÝ<}I>qJ
>06?Ua>j3+>Öx(?89=÷Ã<ówI?6k9têz9IÇï>6S¸>´ÖD8´ÖD8dÌÝ<³Þ=?»5Ó>t"f?ì±N?Oñ>íF[?½¡9{I«9¶?@>t::óÎ9ßE5?W¸>qáD8qáD8dÌÝ<à?µ³>V>?²p?«´Ä>Râ??áD¸|á?9ÒQ¾øR;Û¶:tK?Ea¸>.ìD8.ìD8dÌÝ<IÅ(?WºÝ>tÛB?3x?>Ñ>/?Æ7T®9ñ==zùl:pe3:)?²g¸>êöD8êöD8dÌÝ<éB?æº;?=7?òX
?YÆ>Ë2?"¯C9Mâ}9§PÅ>O¹:½w:'
@?m¸>§E8§E8dÌÝ<³K?YBø>³hQ?Æ«;?²Nï>ÃH?dº9²9Á?\:CªÉ9|C?'p¸>dE8dE8dÌÝ<±bÀ>L¸{>¨C?ù>½ÂQ>O+?ø´9¶~9Áz>5H:=o,:¨[G?êu¸>!E8!E8dÌÝ<Þ«w??)°]?Íài?eè?`F?­:fZ:ÖX/?H«è9Xd´9%?ìz¸>Þ!E8Þ!E8dÌÝ<-Ý
>¬=8
N?Ô?Jà²>?>?Èð,=ôÆ½<ËIi?ÿm<Nü"<yoN?|¸>,E8,E8dÌÝ<ô¤>½X>gC?ÔF?5?HR5?ïB=Ó¬ê<*¼S?ðû:0³Þ9fö(?5¸>W7E8W7E8dÌÝ<3¯ö>²>ÂõH?÷´>øÚ>&Z3?D®-¸%d9dâÂ½N:ûA:W
L?)£¸>BE8BE8dÌÝ<E?Àç>ö¾Y?$?ôtÙ>D-A?uø9ãS9£>'Ë:i:KÑB?È¸>ÑLE8ÑLE8dÌÝ<S>ìV>xn;?Z4A?ò
?p8.?«4=H=xùI?þ¾<÷T:<G>?ÍÊ¸>WE8WE8dÌÝ<ø?mÓ>u#;?¥?8¿>@3?¡Æ'8ä³'9M>f`v:ªj:2c?VÑ¸>JbE8JbE8dÌÝ<g-Ë>V[>C?Lçå>ð´¬>d*?ò8Í9~¹=Þ¼²9wzÃ9ê>·Ñ¸>mE8mE8dÌÝ<Î¦>w7>áGh?|E?{x.?V?³8=63¤<aT?nH¸:¶[:Ô·V?ÄÖ¸>ÄwE8ÄwE8dÌÝ<¨ïÝ=èÁ}=Âå_?UW-?üè>¸É>?>Sñ<A<õN?K<pâ;îf?ÁÞ¸>E8E8dÌÝ<IO?Y?=J?M-?Eó>~6?"ûR¸Ç²P9ff¾¤:bW\:vA??
¹>=E8=E8dÌÝ<l$?7]Ù>v¦A?A/%?Oí>ù12?ê7S¡P9é=wõ9ß9Tå?ð¹>úE8úE8dÌÝ<.¦å>Ð>h6D?¦>Jót>-?§¹||9Öÿ¾¸:J^:7?R¹>·¢E8·¢E8dÌÝ<é£Ç>?>ö=?Zr>+G>ü<*?Ti¹)F9··¿«:êû9c&?ê#¹>t­E8t­E8dÌÝ<0=
 Z=ÜÜ/?B»;Ë;ÿ7/?éÏ¸Ä¦9a¹*¾9á9M9¸½K?n&¹>0¸E80¸E8dÌÝ< X÷>Zñ¢>¢MB?ä¡¡>8M^>M":?ÝZþ¸L$d9ÿ´¾¡:+:C:ÎÝS?6+¹>íÂE8íÂE8dÌÝ<R$?(#Ö>MrD?¡ö>²K®>¿4?§A¹ñÜ9»f%¿²Î¦9Òóh9O7?X/¹>ªÍE8ªÍE8dÌÝ<g£>ó ]>À+=?[tm>ß/>.-?]ß¸íõ8vè¾t	5:`:ßãÎ>à;¹>gØE8gØE8dÌÝ<6[ß=Ë(=ì«??ðp ?Ç÷ä>
b3?3.=÷»<«XS?ËÛ;3ç7;V:?F¹>$ãE8$ãE8dÌÝ<2´û>ßR§>¬@?Ì¶>Ìß>;.?§Ô¸îÓ8'fH¿CL:LÀ:Ñr4?çg¹>àíE8àíE8dÌÝ<ÑÖ÷>9T¨>ôu<?4|>4¤5>æÿ1?R0
¹
9òäá¾%:½:Lâþ>´h¹>øE8øE8dÌÝ<q?;üÕ>K¿>?|å>É>öÕ7?¦Þ¹:9îÉ¾°9Ä99Çr?¡j¹>ZF8ZF8dÌÝ<ê;?JMé>ô¾M?êË?ªÉ>O9?ò*¸D¹´9q½Ñ{:¾é::©r,?a¹>F8F8dÌÝ<A»C=ú=Z§(?M«Ö;ÀÙ¨;È»"?¬ù¹á8S ¿	9p°¤9
©õ>è¹>ÓF8ÓF8dÌÝ<«Æ>¬>ù9?¸Î>ý¹>­@-?|=8úv9vS>2<:¹Y:Ø*?«Æ¹>#F8#F8dÌÝ<ÒV?¸|¸>%½B?"Ï>zÒ>.76?*Ù¹Û©9ñ`i¾ß?;îG:Î·Z?_ë¹>M.F8M.F8dÌÝ<ÿêï>ú>î C?:×>sÍ>=2?bïJ¹Tÿ7ªKÀËS:ÁèK:~v?í¹>
9F8
9F8dÌÝ<óç>uß>[pH?Ûµ>¡U>b1?ú±é·K©9a\½hP:¥8#:J$#?Ìð¹>ÇCF8ÇCF8dÌÝ<b=QÆ<¯ì3?°Åu<(2<a0?üÖ*8zÊ9x>dF³:Ú¢:
?wõ¹>NF8NF8dÌÝ<¿1M?ñ>©zY?2Í[?q¤?=E?¾s9îª®9ô²>%^ö9ÖÏ9G?mü¹>@YF8@YF8dÌÝ<¶o?à8÷>õ8x?¡A?8­?ßs?f®829å>¦½J:Û.:XâH?Ðº>ýcF8ýcF8ø1æ<, ?_²>¦àe?ºL?º?kb?ié²8§H9g>Q:U'::I ?èº>ºnF8ºnF8ø1æ<?ã?­CÆ>µÓB?__>¡æW>vÉ;?=ð­¸Â9c¾\g96H9n?]º>vyF8vyF8ø1æ<.6?1y×>krX?µÜ¾?CÄ?Í¹=?$:°9Ùu¸9Ûô>¼Ò¸:¾:ïL+?W%º>3F83F8ø1æ<kö!>¯OÑ=úF?½^?Í³Â>h¬0?¥#=%Ì< \M?E;t»:L8?'º>ðF8ðF8ø1æ<
É,=´nú<n 0?:È=êâØ<s!?Üä_¶9@Ô»NC±8ÔÕ¼9ÅOð=ê'º>­F8­F8ø1æ<6Jì>éB>ãWE?F.
?CÉ>3?Rbõ8a½ô8DV?ã<
µ;ÎJN?/º>j¤F8j¤F8ø1æ<ësN?¯;?iC?ø&º>­Ô>ú7?»_91°9Fµ>)ù²:8Ç:àr ?ûJº>&¯F8&¯F8ø1æ<ªï>¾¨>aB?ê¶>£>a5?ÅK9´W9¨Ë>µ:bI:º®6?q_º>ã¹F8ã¹F8ø1æ<°ó>³@>ÁO?pk?|$?µÊ7?ºÑ«9t¢9Ê`?Qè?;×h×:Âd?fº> ÄF8 ÄF8ø1æ<8&?¹âÀ>\?Åq@?&!ö>y)H?rÊ·¶7®9uÝ¼EË:¼c:F´d?yº>]ÏF8]ÏF8ø1æ<^$?r%§>1ÛH?¤`?I®Ó>³:?®î¹¸E¯^9Ð¿U¾Æâ©9z»9úç>uº>ÚF8ÚF8ø1æ<yé>>'	X?©¢>Ø8?>Iô>?$`á¸Äë9üÃß¾ùÉT:._8:º?	º>ÖäF8ÖäF8ø1æ<d¡?ªæ¥>I?ñå>¿f¤><¶2?Ì¸èç\9¾Y8®BV9ö!>\§º>ïF8ïF8ø1æ<§Ý>:!·=&ëD?ÃÞ>´¦¢>þM/?tÔ¡=GóE=IQ?VÇ^<Ú<KN??¬Ïº>PúF8PúF8ø1æ<§¨Ü>l>yå@?KÌ>l>:×-?QÀQ·Àüª9¸¼1ù:¬ü¡:ÐèD?îÞº>
G8
G8ø1æ<s=]ã<.?U«;Vâ;?Q©¹PÛ8â´&¿Ä`¸#hó8°§¾cûº>ÉG8ÉG8ø1æ<R?¸P§>íH?(ò?ëhÓ>vÖ<?¤·ï¸ëp³8#ÿ*¿ÏÞ9Íøí9)^ï>K»>G8G8ø1æ<â£F=à=ªF?Sð=ª=ïø4?ß9~ùá9Ý@¥>\) 9Gõ9Eg?Q»>C%G8C%G8ø1æ<.7>õ=7??óQ?ÝðÖ>®6?¼¦<½S<rUI?Þã»;v³r;/F?&»>0G80G8ø1æ<î.?¨A·>r;?ä>²¥>í60?DJ09[Ðs9î¹>Þ¹L90Ðï8fZ?A»>½:G8½:G8ø1æ<£¸X?|/?×Â=?òSÇ>È>@/?I¸ü8xÞ
¿~ï	:Çs":]Ù>
»>yEG8yEG8ø1æ<HlÔ>>Y>?Þ¦?j³Á>=¬,?"i¸Tqj9Ü7¾-´	;Ãh¾:#9?F»>6PG86PG8ø1æ<¹¢?äÉ>]ÏB?;?þÁÌ>\`5?­Æ9»È«9]ÔK>ê
:èâ1:>µ9?¸!»>óZG8óZG8ø1æ<Ò|ô>|¡>;XB?XI­>b>n+?1;X¹²@69$Ý¿à9Aÿ9 ´à>(»>°eG8°eG8ø1æ<TY?¼¤>TãS?Z¡?SP?ªGF?"ø99dÿw9Zø¿>Vo#<Ì?¼;KA^?Í,»>lpG8lpG8ø1æ<À-?æ ª>Rà@?±xª>òÄw>f"0?u¥8»Q9n>HM»:ix:[6?ö@»>){G8){G8ø1æ<µèF>ý@õ=ÞO?¸>&->ß@?Ijc=xô=^\?ä;Ø6;ì0Y?òJ»>æG8æG8ø1æ<qþ>¥ü¬>0P<?yì	?úÄ>>4?|Á8¸z@)9¤¹¾á#9­¹9R
a>Ó_»>£G8£G8ø1æ<¨;E?Ö|è>.Y?Ä|t?ë?Ý!e?`µ8÷¬989>9µ9GIà>
y»>`G8`G8ø1æ<ìs>Þ7;>ÁkA?ä>3ºQ>;£/?P·
FP9ø±ÿ¼_D&:á:
%?
¨»>¦G8¦G8ø1æ<ÞU?«¾ò>Åa?2?¶Þ>sêM?âÞ8Øñx9%3e>gr:I%_:­¾-?
«»>Ù°G8Ù°G8ø1æ<"?e1Ö>âA?¢Ë>L×>-Ã7?çå¸ÚÂ9@`¾Õ­:ÑÍS:R?:¯»>»G8»G8ø1æ<f_
?±ºÃ>Éç8?pÏ>¢Gl>,?ùvÞ¸ès90HZ¾
:j:wÏ?³»>SÆG8SÆG8ø1æ<¢>ØÕX>¤è??¿(?A>ú>k¡,?S~«==`P=&°R?b<«mR<B?EÈ»>ÑG8ÑG8ø1æ<®?r^*?Í?gMf?{Úç>I~?@`8½A$9À.>N1:<Ú/:7?Îé»>ÌÛG8ÌÛG8ø1æ<µÈÎ>â>¾>I?Ü¤>Ë½n>Rð/?7Æ§³9Æ?<DË:M:7ã>þ»>æG8æG8ø1æ<ñÏ?º¼>´C?>eU>h|/?/¹'OV9
`¹¾p:Ûág:$,?nþ»>FñG8FñG8ø1æ<ùx¯>Çúi>ü??f*£>oh>µ3?c{¸Úô8Üj¾½ÉÔ:úð:r¡B?Ç	¼>üG8üG8ø1æ<]²6?RÛ«>ß?«6?v×?ØÛo?K½Y9±5¾9>dÂ.;FÏ:×W?Ô¼>¿H8¿H8ø1æ<
*?Ög¶>8N?0?)Ï>Hq>?>EÒ8èÇ9Ò¢>ÛZ7:±:\T#?ç¼>|H8|H8ø1æ<ò5=î=^Ö+?n"= è<_W"?58"9÷> :tS:¨p2?þ¼>9H89H8ø1æ<©ð°>½]l>>£??¤>ïyo>»ï/?_£¸7V9xaC¾.á9<B§÷;ñ$@?*¼>ö&H8ö&H8ø1æ<©«?8¯>ßÁD?°a?Ô¹?,Ü4?­9§î9n>ä>ø{:l¸ð9|?¤*¼>²1H8²1H8ø1æ<0ÊD?~Óô>rÅM?M?]s¯>u??]o¸8ý79vÕ=¾^2:Í:O#?çD¼>o<H8o<H8ø1æ<¥2?%Ô¥>`sG?7lQ?¦?Q9?[:Qbj:mt?E(:Þ9f¬l?dF¼>,GH8,GH8ø1æ<ë>é>uCB?U_z?ãt,?Ô9?)s8¥i9ì'>ú;Ø¾·:Ô×>?oH¼>éQH8éQH8ø1æ<ÿ÷>ó¤>q@??P>!WW>1?©ª¸¥@9%A¾¨åi:..:oâ+?ÔH¼>¦\H8¦\H8ø1æ<ØÚ>CÚ>Ó	B?u0>BA>¸Ò6?5Å¸Úm=9Ý¾/|F:X1:éA?mT¼>bgH8bgH8ø1æ<Ú÷î>Æe>Ú_R?á)
?Êl¾>è½9?O8§Ù805>þY:1:»?ZV¼>rH8rH8ø1æ<H¤(?fDÍ>RR?2¥R?V?<?«Í6=Þ9Êû6<ÆW:¾%:Z?Ø_¼>Ü|H8Ü|H8ø1æ<Dv÷>í×¦>sÙ=?óï¤>_m>Já1?U¸è%¿9tè3½µ:.!:T?¸x¼>H8H8ø1æ<çï²=Qqx=Ta8?F£p>~Ñ;>9ÿ#?÷r6=íøå<!K?®89%>¼>UH8UH8ø1æ<P_?1Ù±>SLD?4¹æ>¤>Ðù3?9s¸!­B9më¾)J;S)´:dìE?ü¡¼>H8H8ø1æ<Ùêâ=©¼=e­H?ßÁO?E¾?Ûv6?	j¦<fgX<ÝD?q£ö;j~;ÌWL?3¹¼>Ï§H8Ï§H8ø1æ<b'?-;Ö>8G?6?S/ý>8?<·J8x-9H'½= £h:(ê6:zË"?»¼>²H8²H8ø1æ<¤7Þ>y>ñH?
Ï>!>Ú¬.?x@¸h)9nv ½,Ó9á·¡9Ê'?àÁ¼>I½H8I½H8ø1æ<Ê?½Ä>$1@?±8Ã>Ü;>Zu.?I´·\Ð9s¶¬¼ÞV¥:y:´)?ðÆ¼>ÈH8ÈH8ø1æ<ºø>>µ¨J?2ð>¾þ¨>ë+6?yu¸ËÏ9}(½_Px:<:§(?ÕÕ¼>ÂÒH8ÂÒH8ø1æ<:¹#?m©Â>#PW?\fô>éb >C?¼Ç¸Ø0a9©")¾
é9¬Ä×9
?Ðð¼>ÝH8ÝH8ø1æ<M?½¼>P9M?^??|¶Â>íU<?[9V9ê³?%;ÕÝÕ:m>?!õ¼><èH8<èH8ø1æ<Ån?\U?	èB?®'?ö/ã>ÞØ<?-9³*£9#§U>`ã9úl|9Òf?U½>øòH8øòH8ø1æ<ý>>¸ëX?¾Ïl?ÊR?0ÿF?bèª9§í9`þ?:<ª9äè?Ë5½>µýH8µýH8ø1æ<TÅ>êy>AýJ?âY?u
?¨äD?²~i¸¨E±9¨½z2<«&<ôÝU?7½>rI8rI8ø1æ<Ãà?³Ñ>--C?³ÊÍ>3v>øÙ3?bX+¸ðN	9¿º¾!¥¤9ÈL9:K?Ô@½>/I8/I8ø1æ<[Á>W>iø??»;>a+A>183?j¯¶p
¨9m¼?Å:bý:ÈLÛ>C½>ìI8ìI8ø1æ<õá>>Ú>îZ[?Ô>Ò>­`6?)µ¹B*89q
×¾q©;$?T;-ÝK?G½>¨(I8¨(I8ø1æ<ì?8´>ÈA?Yß>\ï>@2?´Å8¹s93©O>]ß9±&¯9W^#?ÜY½>e3I8e3I8ø1æ<ðþ"?¢å>qc?þÄ?'M>â§¡?Üµ¸9Ý8"Ò¾tlÿ:oH­:æ¬<?Z½>">I8">I8ø1æ<'P?d©Ø>sv?\T?ER?(P?ä¨9VÄÖ9Ôn,>~­;w¾e;^RA?g]½>ßHI8ßHI8ø1æ<T=W??
?ëF?ù?Ñí½>YB?Ñ<9x¾9µ´>þÀ<:*Ò:Å?¯]½>SI8SI8ø1æ<Rï(?Ä¦>e5?ØÎN? ñ>[?^Ï_9Å¨9r¾©>Õl.;Ñ}×:Ã6O?^½>X^I8X^I8ø1æ<÷JÝ>AÆ>§C?#
?¬Ç>Óý5?`(Æ´WÍm9bRUº+á!:\?:;óØ>®_½>iI8iI8ø1æ<zî¼>Áßu>a¶D?ç(Â>Ã">i*?¸ð9\#¾XfC:gD1:Ó
?ào½>ÒsI8ÒsI8ø1æ<qÙ?,ª¶>eE?N?ô@è>ôc-?z<Þ6>u9ûg<xM;;ØÃ.?¥½>~I8~I8ø1æ<á4^??V?\;U?\M?O¹I?F¬>8{9«vÂ=ú&':Øk½9]ça?®º½>KI8KI8ø1æ<Wã>Ñ^>³éC?É?%Í>Ë<?¢¸JËb9¡/#¾ó«:}ß]:KfF?u»½>I8I8ø1æ<?~\¸>_x9?÷¶¡>´¡r>ð*?N8â¸f69À¾ä#ô9m£9w²??Á½>ÅI8ÅI8ø1æ<Ë¢>6åH>(O?ó£ï>I«>pU3?Ôp÷·^g9·a½'½9ÒÚ9÷7Ý>BÔ½>©I8©I8ø1æ<=t=vÚ<÷l/?/
?<Ý-<À'&?²o»¸¢9º-¾ÝÚ:
¢:,?tè½>>´I8>´I8ø1æ<ç4>ôÌ(>¢T?Kpz?üÎ ?ôWG?ís<À;Fd?f:À9$:`m?
ì½>û¾I8û¾I8ø1æ<Ð>à5>ÏÃV?-ë?§É>ºù7?Pº89(>âE=;2ùÒ:«e?Ëí½>¸ÉI8¸ÉI8ø1æ<Å4?£ð>÷@?¿?Wå>ã02?8lW­8~oÍ>¦k:Ué;:yG?zû½>uÔI8uÔI8ø1æ<aÝ>Ù>mêF?>ðZ_>0]2?¨sj8aDº8¡>ÃC:ìà9_?¾>2ßI82ßI8ø1æ<øí>®>¼ÑH?ý?ïÊÉ>\:?gd9´µ9(¡>MJ>:Â:?5¾>îéI8îéI8ø1æ<r?"º>¡G?ñV%?$ã>KX:?äI99K
=?t·9^_Ù9
Ø>×¾>«ôI8«ôI8ø1æ<$úr?NEë>T1?µY@Àv?°G?¦Ê79§V3=¤®:Äñ/:©~?M¾>hÿI8hÿI8ø1æ<F?)Ì·>ôüA?Ü>^Ú>Ó2?ë ¹&(598rÓ¾îÎÔ:ä¦:7#?Þ¾>%
J8%
J8ø1æ<?ì©>[j?
*?i>[?ÀÕ9D_9)?ï:|±4:pjA?¾
[truncated: 688,979 more chars]
