# Supplementary material for: LKB1‐SIK2 loss drives uveal melanoma proliferation and hypersensitivity to SLC8A1 and ROS inhibition
Source: EMBO Mol Med. 2023 Nov 15;15(12):e17719. doi: 10.15252/emmm.202317719 (PMC10701601; doi:10.15252/emmm.202317719)
Supplement: Supplementary file 11 — Source Data for Figure 6 [file EMMM-15-e17719-s009.zip › Figure 6/6C/FCS files/LKB1_KO1.mqd]

MQD3.1    1216768 1219409 118784 1216512 1219783 1360664 0 0                                                                                                                                                                                                                                                                                                                                                                                                                                                                                                                                                                                                                                                                                                                                                                                                                                                                                                                                                                                                                                                                                                                                                                                                                                                                                                                                                                                                                                                                                                                                                                                                                                                                                                                                                                                                                                                                                                                                                                                                                                                                                                                                                                                                                                                                                                                                                                                                                                                                                                                                                                                                                                                                                                                                                                                                                                                                                                                                                                                                                                                                                                                                                                                                                                                                                                                                                                                                                                                                                                                                                                                                                                                                                                                                                                                                                                                                                                                                                                                                                                                                                                                                                                                                                                                                                                                                                                                                                                                                    /$EXP/thomas s/$SYS/MACSQuantify,2.11.1817.19623/$CYT/MACSQuant Analyzer 10,2.11.1817.19623/$CYTSN/21337/$DATE/2022-Sep-19/$BTIM/16:07:02/$ETIM/16:07:02/$PROJ/AnnexinV/$TIMESTEP/1/$PLATENAME/Single tube rack/$WELLID/A1/$TR/FSC,15.9187/$FIL/2-1.0009.mqd/$PAR/16/$TOT/0/$ABRT/0/$LOST/0/$MODE/L/$DATATYPE/F/$BYTEORD/1,2,3,4/$P1N/HDR-T/$P1B/32/$P1E/0.0,0.0/$P1D/Linear,0,160/$P1R/160/$P1G/1/$P1S/HDR-T/$P2N/HDR-CE/$P2B/32/$P2E/0.0,0.0/$P2D/Linear,0,1000/$P2R/1000/$P2G/1/$P2S/HDR-CE/$P3N/HDR-SE/$P3B/32/$P3E/0.0,0.0/$P3D/Linear,0,1000/$P3R/1000/$P3G/1/$P3S/HDR-SE/$P4N/HDR-V/$P4B/32/$P4E/0.0,0.0/$P4D/Linear,0,40/$P4R/40/$P4G/1/$P4S/HDR-V/$P5N/FSC-A/$P5B/32/$P5E/0.0,0.0/$P5D/Linear,0,1000/$P5R/1000/$P5G/1/$P5S/FSC-A/$P5F/488//10 nm/$P5L/488nm/$P5O/30mW/$P5V/424/$P5T/-110/$P6N/FSC-H/$P6B/32/$P6E/0.0,0.0/$P6D/Linear,0,1000/$P6R/1000/$P6G/1/$P6S/FSC-H/$P6F/488//10 nm/$P6L/488nm/$P6O/30mW/$P6V/424/$P6T/-110/$P7N/FSC-W/$P7B/32/$P7E/0.0,0.0/$P7D/Linear,0,1000/$P7R/1000/$P7G/1/$P7S/FSC-W/$P7F/488//10 nm/$P7L/488nm/$P7O/30mW/$P7V/424/$P7T/-110/$P8N/SSC-A/$P8B/32/$P8E/0.0,0.0/$P8D/Linear,0,1000/$P8R/1000/$P8G/1/$P8S/SSC-A/$P8F/488//10 nm/$P8L/488nm/$P8O/30mW/$P8V/470/$P8T/-110/$P9N/SSC-H/$P9B/32/$P9E/0.0,0.0/$P9D/Linear,0,1000/$P9R/1000/$P9G/1/$P9S/SSC-H/$P9F/488//10 nm/$P9L/488nm/$P9O/30mW/$P9V/470/$P9T/-110/$P10N/SSC-W/$P10B/32/$P10E/0.0,0.0/$P10D/Linear,0,1000/$P10R/1000/$P10G/1/$P10S/SSC-W/$P10F/488//10 nm/$P10L/488nm/$P10O/30mW/$P10V/470/$P10T/-110/$P11N/V1-A/$P11B/32/$P11E/0.0,0.0/$P11D/Hyperlogarithmic,-1.0,1000/$P11R/1000/$P11G/1/$P11S/VioBlue-A/$P11F/450//50 nm/$P11L/405nm/$P11O/40mW/$P11V/340/$P11T/-110/$P12N/V1-H/$P12B/32/$P12E/0.0,0.0/$P12D/Hyperlogarithmic,-1.0,1000/$P12R/1000/$P12G/1/$P12S/VioBlue-H/$P12F/450//50 nm/$P12L/405nm/$P12O/40mW/$P12V/340/$P12T/-110/$P13N/V1-W/$P13B/32/$P13E/0.0,0.0/$P13D/Hyperlogarithmic,-1.0,1000/$P13R/1000/$P13G/1/$P13S/VioBlue-W/$P13F/450//50 nm/$P13L/405nm/$P13O/40mW/$P13V/340/$P13T/-110/$P14N/B1-A/$P14B/32/$P14E/0.0,0.0/$P14D/Hyperlogarithmic,-1.0,1000/$P14R/1000/$P14G/1/$P14S/FITC-A/$P14F/525//50 nm/$P14L/488nm/$P14O/30mW/$P14V/375/$P14T/-20/$P15N/B1-H/$P15B/32/$P15E/0.0,0.0/$P15D/Hyperlogarithmic,-1.0,1000/$P15R/1000/$P15G/1/$P15S/FITC-H/$P15F/525//50 nm/$P15L/488nm/$P15O/30mW/$P15V/375/$P15T/-20/$P16N/B1-W/$P16B/32/$P16E/0.0,0.0/$P16D/Hyperlogarithmic,-1.0,1000/$P16R/1000/$P16G/1/$P16S/FITC-W/$P16F/525//50 nm/$P16L/488nm/$P16O/30mW/$P16V/375/$P16T/-20/$NEXTDATA/0/$BEGINANALYSIS/0/$ENDANALYSIS/0/$BEGINSTEXT/7265/$ENDSTEXT/118649/$BEGINDATA/4096/$ENDDATA/4096/                                                                                                                                                                                                                                                                                                                                                                                              /@MB_P1_BASE/HDR-T
HDR-T
0
4/@MB_P2_BASE/HDR-CE
HDR-CE
0
4/@MB_P3_BASE/HDR-SE
HDR-SE
0
4/@MB_P4_BASE/HDR-V
HDR-V
0
4/@MB_P5_BASE/FSC-A
FSC-A
5
4/@MB_P6_BASE/FSC-H
FSC-H
5
4/@MB_P7_BASE/FSC-W
FSC-W
5
4/@MB_P8_BASE/SSC-A
SSC-A
2
4/@MB_P9_BASE/SSC-H
SSC-H
2
4/@MB_P10_BASE/SSC-W
SSC-W
2
4/@MB_P11_BASE/V1-A
FL1-A
4
4/@MB_P12_BASE/V1-H
FL1-H
4
4/@MB_P13_BASE/V1-W
FL1-W
4
4/@MB_P14_BASE/B1-A
FL2-A
9
4/@MB_P15_BASE/B1-H
FL2-H
9
4/@MB_P16_BASE/B1-W
FL2-W
9
4/@MB_INSSET/PEJhc2ljRW50cnk+CiA8bmFtZT5Tb2Z0d2FyZTwvbmFtZT4KIDxmbGFncz4xMzEwNzQ8L2ZsYWdzPgogPEJhc2ljRW50cnk+CiAgPG5hbWU+RGV2aWNlPC9uYW1lPgogIDxmbGFncz4xMzEyMDI8L2ZsYWdzPgogIDxCYXNpY0VudHJ5PgogICA8bmFtZT5EZXRlY3RvcjwvbmFtZT4KICAgPGZsYWdzPjEzMTk3MDwvZmxhZ3M+CiAgIDx2YWx1ZSB0eXBlPSIzIj5GTDg8L3ZhbHVlPgogICA8QmFzaWNFbnRyeT4KICAgIDxuYW1lPlBtdHM8L25hbWU+CiAgICA8ZmxhZ3M+MTMxMjAyPC9mbGFncz4KICAgIDxCYXNpY0VudHJ5PgogICAgIDxuYW1lPjU8L25hbWU+CiAgICAgPGZsYWdzPjEzMTIwMjwvZmxhZ3M+CiAgICAgPEJhc2ljRW50cnk+CiAgICAgIDxuYW1lPkdhaW48L25hbWU+CiAgICAgIDxmbGFncz4xMzE3MTQ8L2ZsYWdzPgogICAgICA8dmFsdWUgdHlwZT0iMiI+NDI0PC92YWx1ZT4KICAgICA8L0Jhc2ljRW50cnk+CiAgICA8L0Jhc2ljRW50cnk+CiAgICA8QmFzaWNFbnRyeT4KICAgICA8bmFtZT4yPC9uYW1lPgogICAgIDxmbGFncz4xMzEyMDI8L2ZsYWdzPgogICAgIDxCYXNpY0VudHJ5PgogICAgICA8bmFtZT5HYWluPC9uYW1lPgogICAgICA8ZmxhZ3M+MTMxNzE0PC9mbGFncz4KICAgICAgPHZhbHVlIHR5cGU9IjIiPjQ3MDwvdmFsdWU+CiAgICAgPC9CYXNpY0VudHJ5PgogICAgPC9CYXNpY0VudHJ5PgogICAgPEJhc2ljRW50cnk+CiAgICAgPG5hbWU+NDwvbmFtZT4KICAgICA8ZmxhZ3M+MTMxMjAyPC9mbGFncz4KICAgICA8QmFzaWNFbnRyeT4KICAgICAgPG5hbWU+R2FpbjwvbmFtZT4KICAgICAgPGZsYWdzPjEzMTcxNDwvZmxhZ3M+CiAgICAgIDx2YWx1ZSB0eXBlPSIyIj4zNDA8L3ZhbHVlPgogICAgIDwvQmFzaWNFbnRyeT4KICAgIDwvQmFzaWNFbnRyeT4KICAgIDxCYXNpY0VudHJ5PgogICAgIDxuYW1lPjM8L25hbWU+CiAgICAgPGZsYWdzPjEzMTIwMjwvZmxhZ3M+CiAgICAgPEJhc2ljRW50cnk+CiAgICAgIDxuYW1lPkdhaW48L25hbWU+CiAgICAgIDxmbGFncz4xMzE3MTQ8L2ZsYWdzPgogICAgICA8dmFsdWUgdHlwZT0iMiI+NjEyPC92YWx1ZT4KICAgICA8L0Jhc2ljRW50cnk+CiAgICA8L0Jhc2ljRW50cnk+CiAgICA8QmFzaWNFbnRyeT4KICAgICA8bmFtZT4xMjwvbmFtZT4KICAgICA8ZmxhZ3M+MTMxMjAyPC9mbGFncz4KICAgICA8QmFzaWNFbnRyeT4KICAgICAgPG5hbWU+R2FpbjwvbmFtZT4KICAgICAgPGZsYWdzPjEzMTcxNDwvZmxhZ3M+CiAgICAgIDx2YWx1ZSB0eXBlPSIyIj42NzI8L3ZhbHVlPgogICAgIDwvQmFzaWNFbnRyeT4KICAgIDwvQmFzaWNFbnRyeT4KICAgIDxCYXNpY0VudHJ5PgogICAgIDxuYW1lPjE8L25hbWU+CiAgICAgPGZsYWdzPjEzMTIwMjwvZmxhZ3M+CiAgICAgPEJhc2ljRW50cnk+CiAgICAgIDxuYW1lPkdhaW48L25hbWU+CiAgICAgIDxmbGFncz4xMzE3MTQ8L2ZsYWdzPgogICAgICA8dmFsdWUgdHlwZT0iMiI+NDc0PC92YWx1ZT4KICAgICA8L0Jhc2ljRW50cnk+CiAgICA8L0Jhc2ljRW50cnk+CiAgICA8QmFzaWNFbnRyeT4KICAgICA8bmFtZT4xMDwvbmFtZT4KICAgICA8ZmxhZ3M+MTMxMjAyPC9mbGFncz4KICAgICA8QmFzaWNFbnRyeT4KICAgICAgPG5hbWU+R2FpbjwvbmFtZT4KICAgICAgPGZsYWdzPjEzMTcxNDwvZmxhZ3M+CiAgICAgIDx2YWx1ZSB0eXBlPSIyIj42MDI8L3ZhbHVlPgogICAgIDwvQmFzaWNFbnRyeT4KICAgIDwvQmFzaWNFbnRyeT4KICAgIDxCYXNpY0VudHJ5PgogICAgIDxuYW1lPjY8L25hbWU+CiAgICAgPGZsYWdzPjEzMTIwMjwvZmxhZ3M+CiAgICAgPEJhc2ljRW50cnk+CiAgICAgIDxuYW1lPkdhaW48L25hbWU+CiAgICAgIDxmbGFncz4xMzE3MTQ8L2ZsYWdzPgogICAgICA8dmFsdWUgdHlwZT0iMiI+NjQ0PC92YWx1ZT4KICAgICA8L0Jhc2ljRW50cnk+CiAgICA8L0Jhc2ljRW50cnk+CiAgICA8QmFzaWNFbnRyeT4KICAgICA8bmFtZT4xMTwvbmFtZT4KICAgICA8ZmxhZ3M+MTMxMjAyPC9mbGFncz4KICAgICA8QmFzaWNFbnRyeT4KICAgICAgPG5hbWU+R2FpbjwvbmFtZT4KICAgICAgPGZsYWdzPjEzMTcxNDwvZmxhZ3M+CiAgICAgIDx2YWx1ZSB0eXBlPSIyIj41NDI8L3ZhbHVlPgogICAgIDwvQmFzaWNFbnRyeT4KICAgIDwvQmFzaWNFbnRyeT4KICAgIDxCYXNpY0VudHJ5PgogICAgIDxuYW1lPjk8L25hbWU+CiAgICAgPGZsYWdzPjEzMTIwMjwvZmxhZ3M+CiAgICAgPEJhc2ljRW50cnk+CiAgICAgIDxuYW1lPkdhaW48L25hbWU+CiAgICAgIDxmbGFncz4xMzE3MTQ8L2ZsYWdzPgogICAgICA8dmFsdWUgdHlwZT0iMiI+Mzc1PC92YWx1ZT4KICAgICA8L0Jhc2ljRW50cnk+CiAgICA8L0Jhc2ljRW50cnk+CiAgIDwvQmFzaWNFbnRyeT4KICAgPEJhc2ljRW50cnk+CiAgICA8bmFtZT5DaGFubmVsczwvbmFtZT4KICAgIDxmbGFncz4xMzEyMDI8L2ZsYWdzPgogICAgPEJhc2ljRW50cnk+CiAgICAgPG5hbWU+RlNDPC9uYW1lPgogICAgIDxmbGFncz4xMzE3MTQ8L2ZsYWdzPgogICAgIDx2YWx1ZSB0eXBlPSIyIj41PC92YWx1ZT4KICAgICA8QmFzaWNFbnRyeT4KICAgICAgPG5hbWU+QWN0aXZlPC9uYW1lPgogICAgICA8ZmxhZ3M+MTMxNDU4PC9mbGFncz4KICAgICAgPHZhbHVlIHR5cGU9IjEiPjE8L3ZhbHVlPgogICAgIDwvQmFzaWNFbnRyeT4KICAgICA8QmFzaWNFbnRyeT4KICAgICAgPG5hbWU+TW9kZTwvbmFtZT4KICAgICAgPGZsYWdzPjEzMTk3MDwvZmxhZ3M+CiAgICAgIDx2YWx1ZSB0eXBlPSIzIj5saW48L3ZhbHVlPgogICAgIDwvQmFzaWNFbnRyeT4KICAgICA8QmFzaWNFbnRyeT4KICAgICAgPG5hbWU+VHJpZ2dlckxldmVsPC9uYW1lPgogICAgICA8ZmxhZ3M+MTMyOTk0PC9mbGFncz4KICAgICAgPHZhbHVlIHR5cGU9IjciPjE1LjkxODcxMzU3PC92YWx1ZT4KICAgICA8L0Jhc2ljRW50cnk+CiAgICAgPEJhc2ljRW50cnk+CiAgICAgIDxuYW1lPlVzZXJOYW1lPC9uYW1lPgogICAgICA8ZmxhZ3M+MTMxOTcwPC9mbGFncz4KICAgICAgPHZhbHVlIHR5cGU9IjMiPkZTQzwvdmFsdWU+CiAgICAgPC9CYXNpY0VudHJ5PgogICAgPC9CYXNpY0VudHJ5PgogICAgPEJhc2ljRW50cnk+CiAgICAgPG5hbWU+U1NDPC9uYW1lPgogICAgIDxmbGFncz4xMzE3MTQ8L2ZsYWdzPgogICAgIDx2YWx1ZSB0eXBlPSIyIj4yPC92YWx1ZT4KICAgICA8QmFzaWNFbnRyeT4KICAgICAgPG5hbWU+QWN0aXZlPC9uYW1lPgogICAgICA8ZmxhZ3M+MTMxNDU4PC9mbGFncz4KICAgICAgPHZhbHVlIHR5cGU9IjEiPjE8L3ZhbHVlPgogICAgIDwvQmFzaWNFbnRyeT4KICAgICA8QmFzaWNFbnRyeT4KICAgICAgPG5hbWU+TW9kZTwvbmFtZT4KICAgICAgPGZsYWdzPjEzMTk3MDwvZmxhZ3M+CiAgICAgIDx2YWx1ZSB0eXBlPSIzIj5saW48L3ZhbHVlPgogICAgIDwvQmFzaWNFbnRyeT4KICAgICA8QmFzaWNFbnRyeT4KICAgICAgPG5hbWU+VHJpZ2dlckxldmVsPC9uYW1lPgogICAgICA8ZmxhZ3M+MTMyOTk0PC9mbGFncz4KICAgICAgPHZhbHVlIHR5cGU9IjciPjA8L3ZhbHVlPgogICAgIDwvQmFzaWNFbnRyeT4KICAgICA8QmFzaWNFbnRyeT4KICAgICAgPG5hbWU+VXNlck5hbWU8L25hbWU+CiAgICAgIDxmbGFncz4xMzE5NzA8L2ZsYWdzPgogICAgICA8dmFsdWUgdHlwZT0iMyI+U1NDPC92YWx1ZT4KICAgICA8L0Jhc2ljRW50cnk+CiAgICA8L0Jhc2ljRW50cnk+CiAgICA8QmFzaWNFbnRyeT4KICAgICA8bmFtZT5WMTwvbmFtZT4KICAgICA8ZmxhZ3M+MTMxNzE0PC9mbGFncz4KICAgICA8dmFsdWUgdHlwZT0iMiI+NDwvdmFsdWU+CiAgICAgPEJhc2ljRW50cnk+CiAgICAgIDxuYW1lPkFjdGl2ZTwvbmFtZT4KICAgICAgPGZsYWdzPjEzMTQ1ODwvZmxhZ3M+CiAgICAgIDx2YWx1ZSB0eXBlPSIxIj4xPC92YWx1ZT4KICAgICA8L0Jhc2ljRW50cnk+CiAgICAgPEJhc2ljRW50cnk+CiAgICAgIDxuYW1lPk1vZGU8L25hbWU+CiAgICAgIDxmbGFncz4xMzE5NzA8L2ZsYWdzPgogICAgICA8dmFsdWUgdHlwZT0iMyI+aGxvZzwvdmFsdWU+CiAgICAgPC9CYXNpY0VudHJ5PgogICAgIDxCYXNpY0VudHJ5PgogICAgICA8bmFtZT5UcmlnZ2VyTGV2ZWw8L25hbWU+CiAgICAgIDxmbGFncz4xMzI5OTQ8L2ZsYWdzPgogICAgICA8dmFsdWUgdHlwZT0iNyI+MDwvdmFsdWU+CiAgICAgPC9CYXNpY0VudHJ5PgogICAgIDxCYXNpY0VudHJ5PgogICAgICA8bmFtZT5Vc2VyTmFtZTwvbmFtZT4KICAgICAgPGZsYWdzPjEzMTk3MDwvZmxhZ3M+CiAgICAgIDx2YWx1ZSB0eXBlPSIzIj5WaW9CbHVlPC92YWx1ZT4KICAgICA8L0Jhc2ljRW50cnk+CiAgICA8L0Jhc2ljRW50cnk+CiAgICA8QmFzaWNFbnRyeT4KICAgICA8bmFtZT5WMjwvbmFtZT4KICAgICA8ZmxhZ3M+MTMxNzE0PC9mbGFncz4KICAgICA8dmFsdWUgdHlwZT0iMiI+MzwvdmFsdWU+CiAgICAgPEJhc2ljRW50cnk+CiAgICAgIDxuYW1lPkFjdGl2ZTwvbmFtZT4KICAgICAgPGZsYWdzPjEzMTQ1ODwvZmxhZ3M+CiAgICAgIDx2YWx1ZSB0eXBlPSIxIj4wPC92YWx1ZT4KICAgICA8L0Jhc2ljRW50cnk+CiAgICAgPEJhc2ljRW50cnk+CiAgICAgIDxuYW1lPk1vZGU8L25hbWU+CiAgICAgIDxmbGFncz4xMzE5NzA8L2ZsYWdzPgogICAgICA8dmFsdWUgdHlwZT0iMyI+aGxvZzwvdmFsdWU+CiAgICAgPC9CYXNpY0VudHJ5PgogICAgIDxCYXNpY0VudHJ5PgogICAgICA8bmFtZT5UcmlnZ2VyTGV2ZWw8L25hbWU+CiAgICAgIDxmbGFncz4xMzI5OTQ8L2ZsYWdzPgogICAgICA8dmFsdWUgdHlwZT0iNyI+MDwvdmFsdWU+CiAgICAgPC9CYXNpY0VudHJ5PgogICAgIDxCYXNpY0VudHJ5PgogICAgICA8bmFtZT5Vc2VyTmFtZTwvbmFtZT4KICAgICAgPGZsYWdzPjEzMTk3MDwvZmxhZ3M+CiAgICAgIDx2YWx1ZSB0eXBlPSIzIj5WaW9HcmVlbjwvdmFsdWU+CiAgICAgPC9CYXNpY0VudHJ5PgogICAgPC9CYXNpY0VudHJ5PgogICAgPEJhc2ljRW50cnk+CiAgICAgPG5hbWU+QjE8L25hbWU+CiAgICAgPGZsYWdzPjEzMTcxNDwvZmxhZ3M+CiAgICAgPHZhbHVlIHR5cGU9IjIiPjk8L3ZhbHVlPgogICAgIDxCYXNpY0VudHJ5PgogICAgICA8bmFtZT5BY3RpdmU8L25hbWU+CiAgICAgIDxmbGFncz4xMzE0NTg8L2ZsYWdzPgogICAgICA8dmFsdWUgdHlwZT0iMSI+MTwvdmFsdWU+CiAgICAgPC9CYXNpY0VudHJ5PgogICAgIDxCYXNpY0VudHJ5PgogICAgICA8bmFtZT5Nb2RlPC9uYW1lPgogICAgICA8ZmxhZ3M+MTMxOTcwPC9mbGFncz4KICAgICAgPHZhbHVlIHR5cGU9IjMiPmhsb2c8L3ZhbHVlPgogICAgIDwvQmFzaWNFbnRyeT4KICAgICA8QmFzaWNFbnRyeT4KICAgICAgPG5hbWU+VHJpZ2dlckxldmVsPC9uYW1lPgogICAgICA8ZmxhZ3M+MTMyOTk0PC9mbGFncz4KICAgICAgPHZhbHVlIHR5cGU9IjciPjEwPC92YWx1ZT4KICAgICA8L0Jhc2ljRW50cnk+CiAgICAgPEJhc2ljRW50cnk+CiAgICAgIDxuYW1lPlVzZXJOYW1lPC9uYW1lPgogICAgICA8ZmxhZ3M+MTMxOTcwPC9mbGFncz4KICAgICAgPHZhbHVlIHR5cGU9IjMiPkZJVEM8L3ZhbHVlPgogICAgIDwvQmFzaWNFbnRyeT4KICAgIDwvQmFzaWNFbnRyeT4KICAgIDxCYXNpY0VudHJ5PgogICAgIDxuYW1lPkIyPC9uYW1lPgogICAgIDxmbGFncz4xMzE3MTQ8L2ZsYWdzPgogICAgIDx2YWx1ZSB0eXBlPSIyIj4xPC92YWx1ZT4KICAgICA8QmFzaWNFbnRyeT4KICAgICAgPG5hbWU+QWN0aXZlPC9uYW1lPgogICAgICA8ZmxhZ3M+MTMxNDU4PC9mbGFncz4KICAgICAgPHZhbHVlIHR5cGU9IjEiPjA8L3ZhbHVlPgogICAgIDwvQmFzaWNFbnRyeT4KICAgICA8QmFzaWNFbnRyeT4KICAgICAgPG5hbWU+TW9kZTwvbmFtZT4KICAgICAgPGZsYWdzPjEzMTk3MDwvZmxhZ3M+CiAgICAgIDx2YWx1ZSB0eXBlPSIzIj5obG9nPC92YWx1ZT4KICAgICA8L0Jhc2ljRW50cnk+CiAgICAgPEJhc2ljRW50cnk+CiAgICAgIDxuYW1lPlRyaWdnZXJMZXZlbDwvbmFtZT4KICAgICAgPGZsYWdzPjEzMjk5NDwvZmxhZ3M+CiAgICAgIDx2YWx1ZSB0eXBlPSI3Ij4wPC92YWx1ZT4KICAgICA8L0Jhc2ljRW50cnk+CiAgICAgPEJhc2ljRW50cnk+CiAgICAgIDxuYW1lPlVzZXJOYW1lPC9uYW1lPgogICAgICA8ZmxhZ3M+MTMxOTcwPC9mbGFncz4KICAgICAgPHZhbHVlIHR5cGU9IjMiPlBFPC92YWx1ZT4KICAgICA8L0Jhc2ljRW50cnk+CiAgICA8L0Jhc2ljRW50cnk+CiAgICA8QmFzaWNFbnRyeT4KICAgICA8bmFtZT5CMzwvbmFtZT4KICAgICA8ZmxhZ3M+MTMxNzE0PC9mbGFncz4KICAgICA8dmFsdWUgdHlwZT0iMiI+MTE8L3ZhbHVlPgogICAgIDxCYXNpY0VudHJ5PgogICAgICA8bmFtZT5BY3RpdmU8L25hbWU+CiAgICAgIDxmbGFncz4xMzE0NTg8L2ZsYWdzPgogICAgICA8dmFsdWUgdHlwZT0iMSI+MDwvdmFsdWU+CiAgICAgPC9CYXNpY0VudHJ5PgogICAgIDxCYXNpY0VudHJ5PgogICAgICA8bmFtZT5Nb2RlPC9uYW1lPgogICAgICA8ZmxhZ3M+MTMxOTcwPC9mbGFncz4KICAgICAgPHZhbHVlIHR5cGU9IjMiPmhsb2c8L3ZhbHVlPgogICAgIDwvQmFzaWNFbnRyeT4KICAgICA8QmFzaWNFbnRyeT4KICAgICAgPG5hbWU+VHJpZ2dlckxldmVsPC9uYW1lPgogICAgICA8ZmxhZ3M+MTMyOTk0PC9mbGFncz4KICAgICAgPHZhbHVlIHR5cGU9IjciPjA8L3ZhbHVlPgogICAgIDwvQmFzaWNFbnRyeT4KICAgICA8QmFzaWNFbnRyeT4KICAgICAgPG5hbWU+VXNlck5hbWU8L25hbWU+CiAgICAgIDxmbGFncz4xMzE5NzA8L2ZsYWdzPgogICAgICA8dmFsdWUgdHlwZT0iMyI+UGVyQ1AtVmlvNzAwPC92YWx1ZT4KICAgICA8L0Jhc2ljRW50cnk+CiAgICA8L0Jhc2ljRW50cnk+CiAgICA8QmFzaWNFbnRyeT4KICAgICA8bmFtZT5CNDwvbmFtZT4KICAgICA8ZmxhZ3M+MTMxNzE0PC9mbGFncz4KICAgICA8dmFsdWUgdHlwZT0iMiI+NjwvdmFsdWU+CiAgICAgPEJhc2ljRW50cnk+CiAgICAgIDxuYW1lPkFjdGl2ZTwvbmFtZT4KICAgICAgPGZsYWdzPjEzMTQ1ODwvZmxhZ3M+CiAgICAgIDx2YWx1ZSB0eXBlPSIxIj4wPC92YWx1ZT4KICAgICA8L0Jhc2ljRW50cnk+CiAgICAgPEJhc2ljRW50cnk+CiAgICAgIDxuYW1lPk1vZGU8L25hbWU+CiAgICAgIDxmbGFncz4xMzE5NzA8L2ZsYWdzPgogICAgICA8dmFsdWUgdHlwZT0iMyI+aGxvZzwvdmFsdWU+CiAgICAgPC9CYXNpY0VudHJ5PgogICAgIDxCYXNpY0VudHJ5PgogICAgICA8bmFtZT5UcmlnZ2VyTGV2ZWw8L25hbWU+CiAgICAgIDxmbGFncz4xMzI5OTQ8L2ZsYWdzPgogICAgICA8dmFsdWUgdHlwZT0iNyI+MDwvdmFsdWU+CiAgICAgPC9CYXNpY0VudHJ5PgogICAgIDxCYXNpY0VudHJ5PgogICAgICA8bmFtZT5Vc2VyTmFtZTwvbmFtZT4KICAgICAgPGZsYWdzPjEzMTk3MDwvZmxhZ3M+CiAgICAgIDx2YWx1ZSB0eXBlPSIzIj5QRS1WaW83NzA8L3ZhbHVlPgogICAgIDwvQmFzaWNFbnRyeT4KICAgIDwvQmFzaWNFbnRyeT4KICAgIDxCYXNpY0VudHJ5PgogICAgIDxuYW1lPlIxPC9uYW1lPgogICAgIDxmbGFncz4xMzE3MTQ8L2ZsYWdzPgogICAgIDx2YWx1ZSB0eXBlPSIyIj4xMDwvdmFsdWU+CiAgICAgPEJhc2ljRW50cnk+CiAgICAgIDxuYW1lPkFjdGl2ZTwvbmFtZT4KICAgICAgPGZsYWdzPjEzMTQ1ODwvZmxhZ3M+CiAgICAgIDx2YWx1ZSB0eXBlPSIxIj4wPC92YWx1ZT4KICAgICA8L0Jhc2ljRW50cnk+CiAgICAgPEJhc2ljRW50cnk+CiAgICAgIDxuYW1lPk1vZGU8L25hbWU+CiAgICAgIDxmbGFncz4xMzE5NzA8L2ZsYWdzPgogICAgICA8dmFsdWUgdHlwZT0iMyI+aGxvZzwvdmFsdWU+CiAgICAgPC9CYXNpY0VudHJ5PgogICAgIDxCYXNpY0VudHJ5PgogICAgICA8bmFtZT5UcmlnZ2VyTGV2ZWw8L25hbWU+CiAgICAgIDxmbGFncz4xMzI5OTQ8L2ZsYWdzPgogICAgICA8dmFsdWUgdHlwZT0iNyI+MDwvdmFsdWU+CiAgICAgPC9CYXNpY0VudHJ5PgogICAgIDxCYXNpY0VudHJ5PgogICAgICA8bmFtZT5Vc2VyTmFtZTwvbmFtZT4KICAgICAgPGZsYWdzPjEzMTk3MDwvZmxhZ3M+CiAgICAgIDx2YWx1ZSB0eXBlPSIzIj5BUEM8L3ZhbHVlPgogICAgIDwvQmFzaWNFbnRyeT4KICAgIDwvQmFzaWNFbnRyeT4KICAgIDxCYXNpY0VudHJ5PgogICAgIDxuYW1lPlIyPC9uYW1lPgogICAgIDxmbGFncz4xMzE3MTQ8L2ZsYWdzPgogICAgIDx2YWx1ZSB0eXBlPSIyIj4xMjwvdmFsdWU+CiAgICAgPEJhc2ljRW50cnk+CiAgICAgIDxuYW1lPkFjdGl2ZTwvbmFtZT4KICAgICAgPGZsYWdzPjEzMTQ1ODwvZmxhZ3M+CiAgICAgIDx2YWx1ZSB0eXBlPSIxIj4wPC92YWx1ZT4KICAgICA8L0Jhc2ljRW50cnk+CiAgICAgPEJhc2ljRW50cnk+CiAgICAgIDxuYW1lPk1vZGU8L25hbWU+CiAgICAgIDxmbGFncz4xMzE5NzA8L2ZsYWdzPgogICAgICA8dmFsdWUgdHlwZT0iMyI+aGxvZzwvdmFsdWU+CiAgICAgPC9CYXNpY0VudHJ5PgogICAgIDxCYXNpY0VudHJ5PgogICAgICA8bmFtZT5UcmlnZ2VyTGV2ZWw8L25hbWU+CiAgICAgIDxmbGFncz4xMzI5OTQ8L2ZsYWdzPgogICAgICA8dmFsdWUgdHlwZT0iNyI+MDwvdmFsdWU+CiAgICAgPC9CYXNpY0VudHJ5PgogICAgIDxCYXNpY0VudHJ5PgogICAgICA8bmFtZT5Vc2VyTmFtZTwvbmFtZT4KICAgICAgPGZsYWdzPjEzMTk3MDwvZmxhZ3M+CiAgICAgIDx2YWx1ZSB0eXBlPSIzIj5BUEMtVmlvNzcwPC92YWx1ZT4KICAgICA8L0Jhc2ljRW50cnk+CiAgICA8L0Jhc2ljRW50cnk+CiAgIDwvQmFzaWNFbnRyeT4KICAgPEJhc2ljRW50cnk+CiAgICA8bmFtZT5QYXJhbWV0ZXJzPC9uYW1lPgogICAgPGZsYWdzPjEzMTIwMjwvZmxhZ3M+CiAgICA8QmFzaWNFbnRyeT4KICAgICA8bmFtZT5IRFI8L25hbWU+CiAgICAgPGZsYWdzPjEzMTcxNDwvZmxhZ3M+CiAgICAgPHZhbHVlIHR5cGU9IjIiPjA8L3ZhbHVlPgogICAgIDxCYXNpY0VudHJ5PgogICAgICA8bmFtZT5UaW1lPC9uYW1lPgogICAgICA8ZmxhZ3M+MTMxNDU4PC9mbGFncz4KICAgICAgPHZhbHVlIHR5cGU9IjEiPjE8L3ZhbHVlPgogICAgICA8QmFzaWNFbnRyeT4KICAgICAgIDxuYW1lPlVzZXJkZWZOYW1lPC9uYW1lPgogICAgICAgPGZsYWdzPjEzMTk3MDwvZmxhZ3M+CiAgICAgICA8dmFsdWUgdHlwZT0iMyI+VGltZTwvdmFsdWU+CiAgICAgIDwvQmFzaWNFbnRyeT4KICAgICA8L0Jhc2ljRW50cnk+CiAgICAgPEJhc2ljRW50cnk+CiAgICAgIDxuYW1lPkNyRXZDb3VudDwvbmFtZT4KICAgICAgPGZsYWdzPjEzMTQ1ODwvZmxhZ3M+CiAgICAgIDx2YWx1ZSB0eXBlPSIxIj4xPC92YWx1ZT4KICAgICAgPEJhc2ljRW50cnk+CiAgICAgICA8bmFtZT5Vc2VyZGVmTmFtZTwvbmFtZT4KICAgICAgIDxmbGFncz4xMzE5NzA8L2ZsYWdzPgogICAgICAgPHZhbHVlIHR5cGU9IjMiPjwvdmFsdWU+CiAgICAgIDwvQmFzaWNFbnRyeT4KICAgICA8L0Jhc2ljRW50cnk+CiAgICAgPEJhc2ljRW50cnk+CiAgICAgIDxuYW1lPlNuZEV2Q291bnQ8L25hbWU+CiAgICAgIDxmbGFncz4xMzE0NTg8L2ZsYWdzPgogICAgICA8dmFsdWUgdHlwZT0iMSI+MTwvdmFsdWU+CiAgICAgIDxCYXNpY0VudHJ5PgogICAgICAgPG5hbWU+VXNlcmRlZk5hbWU8L25hbWU+CiAgICAgICA8ZmxhZ3M+MTMxOTcwPC9mbGFncz4KICAgICAgIDx2YWx1ZSB0eXBlPSIzIj48L3ZhbHVlPgogICAgICA8L0Jhc2ljRW50cnk+CiAgICAgPC9CYXNpY0VudHJ5PgogICAgIDxCYXNpY0VudHJ5PgogICAgICA8bmFtZT5Hcm91cDwvbmFtZT4KICAgICAgPGZsYWdzPjEzMTQ1ODwvZmxhZ3M+CiAgICAgIDx2YWx1ZSB0eXBlPSIxIj4wPC92YWx1ZT4KICAgICAgPEJhc2ljRW50cnk+CiAgICAgICA8bmFtZT5Vc2VyZGVmTmFtZTwvbmFtZT4KICAgICAgIDxmbGFncz4xMzE5NzA8L2ZsYWdzPgogICAgICAgPHZhbHVlIHR5cGU9IjMiPkdyb3VwPC92YWx1ZT4KICAgICAgPC9CYXNpY0VudHJ5PgogICAgIDwvQmFzaWNFbnRyeT4KICAgICA8QmFzaWNFbnRyeT4KICAgICAgPG5hbWU+Vm9sdW1lPC9uYW1lPgogICAgICA8ZmxhZ3M+MTMxNDU4PC9mbGFncz4KICAgICAgPHZhbHVlIHR5cGU9IjEiPjE8L3ZhbHVlPgogICAgICA8QmFzaWNFbnRyeT4KICAgICAgIDxuYW1lPlVzZXJkZWZOYW1lPC9uYW1lPgogICAgICAgPGZsYWdzPjEzMTk3MDwvZmxhZ3M+CiAgICAgICA8dmFsdWUgdHlwZT0iMyI+Vm9sdW1lPC92YWx1ZT4KICAgICAgPC9CYXNpY0VudHJ5PgogICAgIDwvQmFzaWNFbnRyeT4KICAgIDwvQmFzaWNFbnRyeT4KICAgIDxCYXNpY0VudHJ5PgogICAgIDxuYW1lPkZTQzwvbmFtZT4KICAgICA8ZmxhZ3M+MTMxMjAyPC9mbGFncz4KICAgICA8QmFzaWNFbnRyeT4KICAgICAgPG5hbWU+QXJlYTwvbmFtZT4KICAgICAgPGZsYWdzPjEzMTQ1ODwvZmxhZ3M+CiAgICAgIDx2YWx1ZSB0eXBlPSIxIj4xPC92YWx1ZT4KICAgICAgPEJhc2ljRW50cnk+CiAgICAgICA8bmFtZT5Vc2VyZGVmTmFtZTwvbmFtZT4KICAgICAgIDxmbGFncz4xMzE5NzA8L2ZsYWdzPgogICAgICAgPHZhbHVlIHR5cGU9IjMiPjwvdmFsdWU+CiAgICAgIDwvQmFzaWNFbnRyeT4KICAgICA8L0Jhc2ljRW50cnk+CiAgICAgPEJhc2ljRW50cnk+CiAgICAgIDxuYW1lPkhlaWdodDwvbmFtZT4KICAgICAgPGZsYWdzPjEzMTQ1ODwvZmxhZ3M+CiAgICAgIDx2YWx1ZSB0eXBlPSIxIj4xPC92YWx1ZT4KICAgICAgPEJhc2ljRW50cnk+CiAgICAgICA8bmFtZT5Vc2VyZGVmTmFtZTwvbmFtZT4KICAgICAgIDxmbGFncz4xMzE5NzA8L2ZsYWdzPgogICAgICAgPHZhbHVlIHR5cGU9IjMiPjwvdmFsdWU+CiAgICAgIDwvQmFzaWNFbnRyeT4KICAgICA8L0Jhc2ljRW50cnk+CiAgICAgPEJhc2ljRW50cnk+CiAgICAgIDxuYW1lPldpZHRoPC9uYW1lPgogICAgICA8ZmxhZ3M+MTMxNDU4PC9mbGFncz4KICAgICAgPHZhbHVlIHR5cGU9IjEiPjE8L3ZhbHVlPgogICAgICA8QmFzaWNFbnRyeT4KICAgICAgIDxuYW1lPlVzZXJkZWZOYW1lPC9uYW1lPgogICAgICAgPGZsYWdzPjEzMTk3MDwvZmxhZ3M+CiAgICAgICA8dmFsdWUgdHlwZT0iMyI+PC92YWx1ZT4KICAgICAgPC9CYXNpY0VudHJ5PgogICAgIDwvQmFzaWNFbnRyeT4KICAgIDwvQmFzaWNFbnRyeT4KICAgIDxCYXNpY0VudHJ5PgogICAgIDxuYW1lPlNTQzwvbmFtZT4KICAgICA8ZmxhZ3M+MTMxMjAyPC9mbGFncz4KICAgICA8QmFzaWNFbnRyeT4KICAgICAgPG5hbWU+QXJlYTwvbmFtZT4KICAgICAgPGZsYWdzPjEzMTQ1ODwvZmxhZ3M+CiAgICAgIDx2YWx1ZSB0eXBlPSIxIj4xPC92YWx1ZT4KICAgICAgPEJhc2ljRW50cnk+CiAgICAgICA8bmFtZT5Vc2VyZGVmTmFtZTwvbmFtZT4KICAgICAgIDxmbGFncz4xMzE5NzA8L2ZsYWdzPgogICAgICAgPHZhbHVlIHR5cGU9IjMiPjwvdmFsdWU+CiAgICAgIDwvQmFzaWNFbnRyeT4KICAgICA8L0Jhc2ljRW50cnk+CiAgICAgPEJhc2ljRW50cnk+CiAgICAgIDxuYW1lPkhlaWdodDwvbmFtZT4KICAgICAgPGZsYWdzPjEzMTQ1ODwvZmxhZ3M+CiAgICAgIDx2YWx1ZSB0eXBlPSIxIj4xPC92YWx1ZT4KICAgICAgPEJhc2ljRW50cnk+CiAgICAgICA8bmFtZT5Vc2VyZGVmTmFtZTwvbmFtZT4KICAgICAgIDxmbGFncz4xMzE5NzA8L2ZsYWdzPgogICAgICAgPHZhbHVlIHR5cGU9IjMiPjwvdmFsdWU+CiAgICAgIDwvQmFzaWNFbnRyeT4KICAgICA8L0Jhc2ljRW50cnk+CiAgICAgPEJhc2ljRW50cnk+CiAgICAgIDxuYW1lPldpZHRoPC9uYW1lPgogICAgICA8ZmxhZ3M+MTMxNDU4PC9mbGFncz4KICAgICAgPHZhbHVlIHR5cGU9IjEiPjE8L3ZhbHVlPgogICAgICA8QmFzaWNFbnRyeT4KICAgICAgIDxuYW1lPlVzZXJkZWZOYW1lPC9uYW1lPgogICAgICAgPGZsYWdzPjEzMTk3MDwvZmxhZ3M+CiAgICAgICA8dmFsdWUgdHlwZT0iMyI+PC92YWx1ZT4KICAgICAgPC9CYXNpY0VudHJ5PgogICAgIDwvQmFzaWNFbnRyeT4KICAgIDwvQmFzaWNFbnRyeT4KICAgIDxCYXNpY0VudHJ5PgogICAgIDxuYW1lPlYxPC9uYW1lPgogICAgIDxmbGFncz4xMzEyMDI8L2ZsYWdzPgogICAgIDxCYXNpY0VudHJ5PgogICAgICA8bmFtZT5BcmVhPC9uYW1lPgogICAgICA8ZmxhZ3M+MTMxNDU4PC9mbGFncz4KICAgICAgPHZhbHVlIHR5cGU9IjEiPjE8L3ZhbHVlPgogICAgICA8QmFzaWNFbnRyeT4KICAgICAgIDxuYW1lPlVzZXJkZWZOYW1lPC9uYW1lPgogICAgICAgPGZsYWdzPjEzMTk3MDwvZmxhZ3M+CiAgICAgICA8dmFsdWUgdHlwZT0iMyI+PC92YWx1ZT4KICAgICAgPC9CYXNpY0VudHJ5PgogICAgIDwvQmFzaWNFbnRyeT4KICAgICA8QmFzaWNFbnRyeT4KICAgICAgPG5hbWU+SGVpZ2h0PC9uYW1lPgogICAgICA8ZmxhZ3M+MTMxNDU4PC9mbGFncz4KICAgICAgPHZhbHVlIHR5cGU9IjEiPjE8L3ZhbHVlPgogICAgICA8QmFzaWNFbnRyeT4KICAgICAgIDxuYW1lPlVzZXJkZWZOYW1lPC9uYW1lPgogICAgICAgPGZsYWdzPjEzMTk3MDwvZmxhZ3M+CiAgICAgICA8dmFsdWUgdHlwZT0iMyI+PC92YWx1ZT4KICAgICAgPC9CYXNpY0VudHJ5PgogICAgIDwvQmFzaWNFbnRyeT4KICAgICA8QmFzaWNFbnRyeT4KICAgICAgPG5hbWU+V2lkdGg8L25hbWU+CiAgICAgIDxmbGFncz4xMzE0NTg8L2ZsYWdzPgogICAgICA8dmFsdWUgdHlwZT0iMSI+MTwvdmFsdWU+CiAgICAgIDxCYXNpY0VudHJ5PgogICAgICAgPG5hbWU+VXNlcmRlZk5hbWU8L25hbWU+CiAgICAgICA8ZmxhZ3M+MTMxOTcwPC9mbGFncz4KICAgICAgIDx2YWx1ZSB0eXBlPSIzIj48L3ZhbHVlPgogICAgICA8L0Jhc2ljRW50cnk+CiAgICAgPC9CYXNpY0VudHJ5PgogICAgPC9CYXNpY0VudHJ5PgogICAgPEJhc2ljRW50cnk+CiAgICAgPG5hbWU+VjI8L25hbWU+CiAgICAgPGZsYWdzPjEzMTIwMjwvZmxhZ3M+CiAgICAgPEJhc2ljRW50cnk+CiAgICAgIDxuYW1lPkFyZWE8L25hbWU+CiAgICAgIDxmbGFncz4xMzE0NTg8L2ZsYWdzPgogICAgICA8dmFsdWUgdHlwZT0iMSI+MTwvdmFsdWU+CiAgICAgIDxCYXNpY0VudHJ5PgogICAgICAgPG5hbWU+VXNlcmRlZk5hbWU8L25hbWU+CiAgICAgICA8ZmxhZ3M+MTMxOTcwPC9mbGFncz4KICAgICAgIDx2YWx1ZSB0eXBlPSIzIj48L3ZhbHVlPgogICAgICA8L0Jhc2ljRW50cnk+CiAgICAgPC9CYXNpY0VudHJ5PgogICAgIDxCYXNpY0VudHJ5PgogICAgICA8bmFtZT5IZWlnaHQ8L25hbWU+CiAgICAgIDxmbGFncz4xMzE0NTg8L2ZsYWdzPgogICAgICA8dmFsdWUgdHlwZT0iMSI+MTwvdmFsdWU+CiAgICAgIDxCYXNpY0VudHJ5PgogICAgICAgPG5hbWU+VXNlcmRlZk5hbWU8L25hbWU+CiAgICAgICA8ZmxhZ3M+MTMxOTcwPC9mbGFncz4KICAgICAgIDx2YWx1ZSB0eXBlPSIzIj48L3ZhbHVlPgogICAgICA8L0Jhc2ljRW50cnk+CiAgICAgPC9CYXNpY0VudHJ5PgogICAgIDxCYXNpY0VudHJ5PgogICAgICA8bmFtZT5XaWR0aDwvbmFtZT4KICAgICAgPGZsYWdzPjEzMTQ1ODwvZmxhZ3M+CiAgICAgIDx2YWx1ZSB0eXBlPSIxIj4xPC92YWx1ZT4KICAgICAgPEJhc2ljRW50cnk+CiAgICAgICA8bmFtZT5Vc2VyZGVmTmFtZTwvbmFtZT4KICAgICAgIDxmbGFncz4xMzE5NzA8L2ZsYWdzPgogICAgICAgPHZhbHVlIHR5cGU9IjMiPjwvdmFsdWU+CiAgICAgIDwvQmFzaWNFbnRyeT4KICAgICA8L0Jhc2ljRW50cnk+CiAgICA8L0Jhc2ljRW50cnk+CiAgICA8QmFzaWNFbnRyeT4KICAgICA8bmFtZT5CMTwvbmFtZT4KICAgICA8ZmxhZ3M+MTMxMjAyPC9mbGFncz4KICAgICA8QmFzaWNFbnRyeT4KICAgICAgPG5hbWU+QXJlYTwvbmFtZT4KICAgICAgPGZsYWdzPjEzMTQ1ODwvZmxhZ3M+CiAgICAgIDx2YWx1ZSB0eXBlPSIxIj4xPC92YWx1ZT4KICAgICAgPEJhc2ljRW50cnk+CiAgICAgICA8bmFtZT5Vc2VyZGVmTmFtZTwvbmFtZT4KICAgICAgIDxmbGFncz4xMzE5NzA8L2ZsYWdzPgogICAgICAgPHZhbHVlIHR5cGU9IjMiPjwvdmFsdWU+CiAgICAgIDwvQmFzaWNFbnRyeT4KICAgICA8L0Jhc2ljRW50cnk+CiAgICAgPEJhc2ljRW50cnk+CiAgICAgIDxuYW1lPkhlaWdodDwvbmFtZT4KICAgICAgPGZsYWdzPjEzMTQ1ODwvZmxhZ3M+CiAgICAgIDx2YWx1ZSB0eXBlPSIxIj4xPC92YWx1ZT4KICAgICAgPEJhc2ljRW50cnk+CiAgICAgICA8bmFtZT5Vc2VyZGVmTmFtZTwvbmFtZT4KICAgICAgIDxmbGFncz4xMzE5NzA8L2ZsYWdzPgogICAgICAgPHZhbHVlIHR5cGU9IjMiPjwvdmFsdWU+CiAgICAgIDwvQmFzaWNFbnRyeT4KICAgICA8L0Jhc2ljRW50cnk+CiAgICAgPEJhc2ljRW50cnk+CiAgICAgIDxuYW1lPldpZHRoPC9uYW1lPgogICAgICA8ZmxhZ3M+MTMxNDU4PC9mbGFncz4KICAgICAgPHZhbHVlIHR5cGU9IjEiPjE8L3ZhbHVlPgogICAgICA8QmFzaWNFbnRyeT4KICAgICAgIDxuYW1lPlVzZXJkZWZOYW1lPC9uYW1lPgogICAgICAgPGZsYWdzPjEzMTk3MDwvZmxhZ3M+CiAgICAgICA8dmFsdWUgdHlwZT0iMyI+PC92YWx1ZT4KICAgICAgPC9CYXNpY0VudHJ5PgogICAgIDwvQmFzaWNFbnRyeT4KICAgIDwvQmFzaWNFbnRyeT4KICAgIDxCYXNpY0VudHJ5PgogICAgIDxuYW1lPkIyPC9uYW1lPgogICAgIDxmbGFncz4xMzEyMDI8L2ZsYWdzPgogICAgIDxCYXNpY0VudHJ5PgogICAgICA8bmFtZT5BcmVhPC9uYW1lPgogICAgICA8ZmxhZ3M+MTMxNDU4PC9mbGFncz4KICAgICAgPHZhbHVlIHR5cGU9IjEiPjE8L3ZhbHVlPgogICAgICA8QmFzaWNFbnRyeT4KICAgICAgIDxuYW1lPlVzZXJkZWZOYW1lPC9uYW1lPgogICAgICAgPGZsYWdzPjEzMTk3MDwvZmxhZ3M+CiAgICAgICA8dmFsdWUgdHlwZT0iMyI+PC92YWx1ZT4KICAgICAgPC9CYXNpY0VudHJ5PgogICAgIDwvQmFzaWNFbnRyeT4KICAgICA8QmFzaWNFbnRyeT4KICAgICAgPG5hbWU+SGVpZ2h0PC9uYW1lPgogICAgICA8ZmxhZ3M+MTMxNDU4PC9mbGFncz4KICAgICAgPHZhbHVlIHR5cGU9IjEiPjE8L3ZhbHVlPgogICAgICA8QmFzaWNFbnRyeT4KICAgICAgIDxuYW1lPlVzZXJkZWZOYW1lPC9uYW1lPgogICAgICAgPGZsYWdzPjEzMTk3MDwvZmxhZ3M+CiAgICAgICA8dmFsdWUgdHlwZT0iMyI+PC92YWx1ZT4KICAgICAgPC9CYXNpY0VudHJ5PgogICAgIDwvQmFzaWNFbnRyeT4KICAgICA8QmFzaWNFbnRyeT4KICAgICAgPG5hbWU+V2lkdGg8L25hbWU+CiAgICAgIDxmbGFncz4xMzE0NTg8L2ZsYWdzPgogICAgICA8dmFsdWUgdHlwZT0iMSI+MTwvdmFsdWU+CiAgICAgIDxCYXNpY0VudHJ5PgogICAgICAgPG5hbWU+VXNlcmRlZk5hbWU8L25hbWU+CiAgICAgICA8ZmxhZ3M+MTMxOTcwPC9mbGFncz4KICAgICAgIDx2YWx1ZSB0eXBlPSIzIj48L3ZhbHVlPgogICAgICA8L0Jhc2ljRW50cnk+CiAgICAgPC9CYXNpY0VudHJ5PgogICAgPC9CYXNpY0VudHJ5PgogICAgPEJhc2ljRW50cnk+CiAgICAgPG5hbWU+QjM8L25hbWU+CiAgICAgPGZsYWdzPjEzMTIwMjwvZmxhZ3M+CiAgICAgPEJhc2ljRW50cnk+CiAgICAgIDxuYW1lPkFyZWE8L25hbWU+CiAgICAgIDxmbGFncz4xMzE0NTg8L2ZsYWdzPgogICAgICA8dmFsdWUgdHlwZT0iMSI+MTwvdmFsdWU+CiAgICAgIDxCYXNpY0VudHJ5PgogICAgICAgPG5hbWU+VXNlcmRlZk5hbWU8L25hbWU+CiAgICAgICA8ZmxhZ3M+MTMxOTcwPC9mbGFncz4KICAgICAgIDx2YWx1ZSB0eXBlPSIzIj48L3ZhbHVlPgogICAgICA8L0Jhc2ljRW50cnk+CiAgICAgPC9CYXNpY0VudHJ5PgogICAgIDxCYXNpY0VudHJ5PgogICAgICA8bmFtZT5IZWlnaHQ8L25hbWU+CiAgICAgIDxmbGFncz4xMzE0NTg8L2ZsYWdzPgogICAgICA8dmFsdWUgdHlwZT0iMSI+MTwvdmFsdWU+CiAgICAgIDxCYXNpY0VudHJ5PgogICAgICAgPG5hbWU+VXNlcmRlZk5hbWU8L25hbWU+CiAgICAgICA8ZmxhZ3M+MTMxOTcwPC9mbGFncz4KICAgICAgIDx2YWx1ZSB0eXBlPSIzIj48L3ZhbHVlPgogICAgICA8L0Jhc2ljRW50cnk+CiAgICAgPC9CYXNpY0VudHJ5PgogICAgIDxCYXNpY0VudHJ5PgogICAgICA8bmFtZT5XaWR0aDwvbmFtZT4KICAgICAgPGZsYWdzPjEzMTQ1ODwvZmxhZ3M+CiAgICAgIDx2YWx1ZSB0eXBlPSIxIj4xPC92YWx1ZT4KICAgICAgPEJhc2ljRW50cnk+CiAgICAgICA8bmFtZT5Vc2VyZGVmTmFtZTwvbmFtZT4KICAgICAgIDxmbGFncz4xMzE5NzA8L2ZsYWdzPgogICAgICAgPHZhbHVlIHR5cGU9IjMiPjwvdmFsdWU+CiAgICAgIDwvQmFzaWNFbnRyeT4KICAgICA8L0Jhc2ljRW50cnk+CiAgICA8L0Jhc2ljRW50cnk+CiAgICA8QmFzaWNFbnRyeT4KICAgICA8bmFtZT5CNDwvbmFtZT4KICAgICA8ZmxhZ3M+MTMxMjAyPC9mbGFncz4KICAgICA8QmFzaWNFbnRyeT4KICAgICAgPG5hbWU+QXJlYTwvbmFtZT4KICAgICAgPGZsYWdzPjEzMTQ1ODwvZmxhZ3M+CiAgICAgIDx2YWx1ZSB0eXBlPSIxIj4xPC92YWx1ZT4KICAgICAgPEJhc2ljRW50cnk+CiAgICAgICA8bmFtZT5Vc2VyZGVmTmFtZTwvbmFtZT4KICAgICAgIDxmbGFncz4xMzE5NzA8L2ZsYWdzPgogICAgICAgPHZhbHVlIHR5cGU9IjMiPjwvdmFsdWU+CiAgICAgIDwvQmFzaWNFbnRyeT4KICAgICA8L0Jhc2ljRW50cnk+CiAgICAgPEJhc2ljRW50cnk+CiAgICAgIDxuYW1lPkhlaWdodDwvbmFtZT4KICAgICAgPGZsYWdzPjEzMTQ1ODwvZmxhZ3M+CiAgICAgIDx2YWx1ZSB0eXBlPSIxIj4xPC92YWx1ZT4KICAgICAgPEJhc2ljRW50cnk+CiAgICAgICA8bmFtZT5Vc2VyZGVmTmFtZTwvbmFtZT4KICAgICAgIDxmbGFncz4xMzE5NzA8L2ZsYWdzPgogICAgICAgPHZhbHVlIHR5cGU9IjMiPjwvdmFsdWU+CiAgICAgIDwvQmFzaWNFbnRyeT4KICAgICA8L0Jhc2ljRW50cnk+CiAgICAgPEJhc2ljRW50cnk+CiAgICAgIDxuYW1lPldpZHRoPC9uYW1lPgogICAgICA8ZmxhZ3M+MTMxNDU4PC9mbGFncz4KICAgICAgPHZhbHVlIHR5cGU9IjEiPjE8L3ZhbHVlPgogICAgICA8QmFzaWNFbnRyeT4KICAgICAgIDxuYW1lPlVzZXJkZWZOYW1lPC9uYW1lPgogICAgICAgPGZsYWdzPjEzMTk3MDwvZmxhZ3M+CiAgICAgICA8dmFsdWUgdHlwZT0iMyI+PC92YWx1ZT4KICAgICAgPC9CYXNpY0VudHJ5PgogICAgIDwvQmFzaWNFbnRyeT4KICAgIDwvQmFzaWNFbnRyeT4KICAgIDxCYXNpY0VudHJ5PgogICAgIDxuYW1lPlIxPC9uYW1lPgogICAgIDxmbGFncz4xMzEyMDI8L2ZsYWdzPgogICAgIDxCYXNpY0VudHJ5PgogICAgICA8bmFtZT5BcmVhPC9uYW1lPgogICAgICA8ZmxhZ3M+MTMxNDU4PC9mbGFncz4KICAgICAgPHZhbHVlIHR5cGU9IjEiPjE8L3ZhbHVlPgogICAgICA8QmFzaWNFbnRyeT4KICAgICAgIDxuYW1lPlVzZXJkZWZOYW1lPC9uYW1lPgogICAgICAgPGZsYWdzPjEzMTk3MDwvZmxhZ3M+CiAgICAgICA8dmFsdWUgdHlwZT0iMyI+PC92YWx1ZT4KICAgICAgPC9CYXNpY0VudHJ5PgogICAgIDwvQmFzaWNFbnRyeT4KICAgICA8QmFzaWNFbnRyeT4KICAgICAgPG5hbWU+SGVpZ2h0PC9uYW1lPgogICAgICA8ZmxhZ3M+MTMxNDU4PC9mbGFncz4KICAgICAgPHZhbHVlIHR5cGU9IjEiPjE8L3ZhbHVlPgogICAgICA8QmFzaWNFbnRyeT4KICAgICAgIDxuYW1lPlVzZXJkZWZOYW1lPC9uYW1lPgogICAgICAgPGZsYWdzPjEzMTk3MDwvZmxhZ3M+CiAgICAgICA8dmFsdWUgdHlwZT0iMyI+PC92YWx1ZT4KICAgICAgPC9CYXNpY0VudHJ5PgogICAgIDwvQmFzaWNFbnRyeT4KICAgICA8QmFzaWNFbnRyeT4KICAgICAgPG5hbWU+V2lkdGg8L25hbWU+CiAgICAgIDxmbGFncz4xMzE0NTg8L2ZsYWdzPgogICAgICA8dmFsdWUgdHlwZT0iMSI+MTwvdmFsdWU+CiAgICAgIDxCYXNpY0VudHJ5PgogICAgICAgPG5hbWU+VXNlcmRlZk5hbWU8L25hbWU+CiAgICAgICA8ZmxhZ3M+MTMxOTcwPC9mbGFncz4KICAgICAgIDx2YWx1ZSB0eXBlPSIzIj48L3ZhbHVlPgogICAgICA8L0Jhc2ljRW50cnk+CiAgICAgPC9CYXNpY0VudHJ5PgogICAgPC9CYXNpY0VudHJ5PgogICAgPEJhc2ljRW50cnk+CiAgICAgPG5hbWU+UjI8L25hbWU+CiAgICAgPGZsYWdzPjEzMTIwMjwvZmxhZ3M+CiAgICAgPEJhc2ljRW50cnk+CiAgICAgIDxuYW1lPkFyZWE8L25hbWU+CiAgICAgIDxmbGFncz4xMzE0NTg8L2ZsYWdzPgogICAgICA8dmFsdWUgdHlwZT0iMSI+MTwvdmFsdWU+CiAgICAgIDxCYXNpY0VudHJ5PgogICAgICAgPG5hbWU+VXNlcmRlZk5hbWU8L25hbWU+CiAgICAgICA8ZmxhZ3M+MTMxOTcwPC9mbGFncz4KICAgICAgIDx2YWx1ZSB0eXBlPSIzIj48L3ZhbHVlPgogICAgICA8L0Jhc2ljRW50cnk+CiAgICAgPC9CYXNpY0VudHJ5PgogICAgIDxCYXNpY0VudHJ5PgogICAgICA8bmFtZT5IZWlnaHQ8L25hbWU+CiAgICAgIDxmbGFncz4xMzE0NTg8L2ZsYWdzPgogICAgICA8dmFsdWUgdHlwZT0iMSI+MTwvdmFsdWU+CiAgICAgIDxCYXNpY0VudHJ5PgogICAgICAgPG5hbWU+VXNlcmRlZk5hbWU8L25hbWU+CiAgICAgICA8ZmxhZ3M+MTMxOTcwPC9mbGFncz4KICAgICAgIDx2YWx1ZSB0eXBlPSIzIj48L3ZhbHVlPgogICAgICA8L0Jhc2ljRW50cnk+CiAgICAgPC9CYXNpY0VudHJ5PgogICAgIDxCYXNpY0VudHJ5PgogICAgICA8bmFtZT5XaWR0aDwvbmFtZT4KICAgICAgPGZsYWdzPjEzMTQ1ODwvZmxhZ3M+CiAgICAgIDx2YWx1ZSB0eXBlPSIxIj4xPC92YWx1ZT4KICAgICAgPEJhc2ljRW50cnk+CiAgICAgICA8bmFtZT5Vc2VyZGVmTmFtZTwvbmFtZT4KICAgICAgIDxmbGFncz4xMzE5NzA8L2ZsYWdzPgogICAgICAgPHZhbHVlIHR5cGU9IjMiPjwvdmFsdWU+CiAgICAgIDwvQmFzaWNFbnRyeT4KICAgICA8L0Jhc2ljRW50cnk+CiAgICA8L0Jhc2ljRW50cnk+CiAgIDwvQmFzaWNFbnRyeT4KICAgPEJhc2ljRW50cnk+CiAgICA8bmFtZT5MYXNlcnM8L25hbWU+CiAgICA8ZmxhZ3M+MTMxMjAyPC9mbGFncz4KICAgIDxCYXNpY0VudHJ5PgogICAgIDxuYW1lPkJsdWU8L25hbWU+CiAgICAgPGZsYWdzPjEzMTQ1ODwvZmxhZ3M+CiAgICAgPHZhbHVlIHR5cGU9IjEiPjE8L3ZhbHVlPgogICAgPC9CYXNpY0VudHJ5PgogICAgPEJhc2ljRW50cnk+CiAgICAgPG5hbWU+VXY8L25hbWU+CiAgICAgPGZsYWdzPjEzMTQ1ODwvZmxhZ3M+CiAgICAgPHZhbHVlIHR5cGU9IjEiPjE8L3ZhbHVlPgogICAgPC9CYXNpY0VudHJ5PgogICAgPEJhc2ljRW50cnk+CiAgICAgPG5hbWU+UmVkPC9uYW1lPgogICAgIDxmbGFncz4xMzE0NTg8L2ZsYWdzPgogICAgIDx2YWx1ZSB0eXBlPSIxIj4xPC92YWx1ZT4KICAgIDwvQmFzaWNFbnRyeT4KICAgPC9CYXNpY0VudHJ5PgogICA8QmFzaWNFbnRyeT4KICAgIDxuYW1lPkdhaW48L25hbWU+CiAgICA8ZmxhZ3M+MTMxMjAyPC9mbGFncz4KICAgIDxCYXNpY0VudHJ5PgogICAgIDxuYW1lPk1pbjwvbmFtZT4KICAgICA8ZmxhZ3M+MTMxNzE0PC9mbGFncz4KICAgICA8dmFsdWUgdHlwZT0iMiI+MTAwPC92YWx1ZT4KICAgIDwvQmFzaWNFbnRyeT4KICAgIDxCYXNpY0VudHJ5PgogICAgIDxuYW1lPk1heDwvbmFtZT4KICAgICA8ZmxhZ3M+MTMxNzE0PC9mbGFncz4KICAgICA8dmFsdWUgdHlwZT0iMiI+OTk5PC92YWx1ZT4KICAgIDwvQmFzaWNFbnRyeT4KICAgIDxCYXNpY0VudHJ5PgogICAgIDxuYW1lPlByZWNpc2lvbjwvbmFtZT4KICAgICA8ZmxhZ3M+MTMxNzE0PC9mbGFncz4KICAgICA8dmFsdWUgdHlwZT0iMiI+MjwvdmFsdWU+CiAgICA8L0Jhc2ljRW50cnk+CiAgIDwvQmFzaWNFbnRyeT4KICAgPEJhc2ljRW50cnk+CiAgICA8bmFtZT5UcmlnZ2VyPC9uYW1lPgogICAgPGZsYWdzPjEzMTk3MDwvZmxhZ3M+CiAgICA8dmFsdWUgdHlwZT0iMyI+RlNDPC92YWx1ZT4KICAgPC9CYXNpY0VudHJ5PgogICA8QmFzaWNFbnRyeT4KICAgIDxuYW1lPkFyZWFUcmlnZ2VyPC9uYW1lPgogICAgPGZsYWdzPjEzMTQ1ODwvZmxhZ3M+CiAgICA8dmFsdWUgdHlwZT0iMSI+MDwvdmFsdWU+CiAgIDwvQmFzaWNFbnRyeT4KICAgPEJhc2ljRW50cnk+CiAgICA8bmFtZT5TZWNvbmRhcnlUcmlnZ2VyPC9uYW1lPgogICAgPGZsYWdzPjEzMTQ1ODwvZmxhZ3M+CiAgICA8dmFsdWUgdHlwZT0iMSI+MTwvdmFsdWU+CiAgICA8QmFzaWNFbnRyeT4KICAgICA8bmFtZT5DaGFubmVsPC9uYW1lPgogICAgIDxmbGFncz4xMzE5NzA8L2ZsYWdzPgogICAgIDx2YWx1ZSB0eXBlPSIzIj5GU0M8L3ZhbHVlPgogICAgPC9CYXNpY0VudHJ5PgogICAgPEJhc2ljRW50cnk+CiAgICAgPG5hbWU+VmFsdWU8L25hbWU+CiAgICAgPGZsYWdzPjEzMTcxNDwvZmxhZ3M+CiAgICAgPHZhbHVlIHR5cGU9IjIiPjEyNTgyPC92YWx1ZT4KICAgIDwvQmFzaWNFbnRyeT4KICAgPC9CYXNpY0VudHJ5PgogICA8QmFzaWNFbnRyeT4KICAgIDxuYW1lPkJMQzwvbmFtZT4KICAgIDxmbGFncz4xMzE0NTg8L2ZsYWdzPgogICAgPHZhbHVlIHR5cGU9IjEiPjE8L3ZhbHVlPgogICA8L0Jhc2ljRW50cnk+CiAgIDxCYXNpY0VudHJ5PgogICAgPG5hbWU+U2NvcGVNb2RlPC9uYW1lPgogICAgPGZsYWdzPjEzMTcxNDwvZmxhZ3M+CiAgICA8dmFsdWUgdHlwZT0iMiI+MDwvdmFsdWU+CiAgICA8QmFzaWNFbnRyeT4KICAgICA8bmFtZT5MZW5ndGg8L25hbWU+CiAgICAgPGZsYWdzPjEzMTcxNDwvZmxhZ3M+CiAgICAgPHZhbHVlIHR5cGU9IjIiPjY0PC92YWx1ZT4KICAgIDwvQmFzaWNFbnRyeT4KICAgIDxCYXNpY0VudHJ5PgogICAgIDxuYW1lPlNhbXBsZVR5cGVJZDE8L25hbWU+CiAgICAgPGZsYWdzPjEzMTcxNDwvZmxhZ3M+CiAgICAgPHZhbHVlIHR5cGU9IjIiPjA8L3ZhbHVlPgogICAgPC9CYXNpY0VudHJ5PgogICAgPEJhc2ljRW50cnk+CiAgICAgPG5hbWU+U2FtcGxlVHlwZUlkMjwvbmFtZT4KICAgICA8ZmxhZ3M+MTMxNzE0PC9mbGFncz4KICAgICA8dmFsdWUgdHlwZT0iMiI+MjwvdmFsdWU+CiAgICA8L0Jhc2ljRW50cnk+CiAgIDwvQmFzaWNFbnRyeT4KICAgPEJhc2ljRW50cnk+CiAgICA8bmFtZT5GcGdhQ3RybFNldDwvbmFtZT4KICAgIDxmbGFncz4xMzE3MTQ8L2ZsYWdzPgogICAgPHZhbHVlIHR5cGU9IjIiPjE8L3ZhbHVlPgogICA8L0Jhc2ljRW50cnk+CiAgIDxCYXNpY0VudHJ5PgogICAgPG5hbWU+Q29uZmlndXJhdGlvbjwvbmFtZT4KICAgIDxmbGFncz4xMzE5NzA8L2ZsYWdzPgogICAgPHZhbHVlIHR5cGU9IjMiPkZMODwvdmFsdWU+CiAgIDwvQmFzaWNFbnRyeT4KICA8L0Jhc2ljRW50cnk+CiAgPEJhc2ljRW50cnk+CiAgIDxuYW1lPkNvbXBlbnNhdGlvbjwvbmFtZT4KICAgPGZsYWdzPjEzMTIwMjwvZmxhZ3M+CiAgIDxCYXNpY0VudHJ5PgogICAgPG5hbWU+TWF0cml4PC9uYW1lPgogICAgPGZsYWdzPjEzMTk3MDwvZmxhZ3M+CiAgICA8dmFsdWUgdHlwZT0iMyI+MQowCjAKMAowCjAKMAowCjAKMQowCjAKMAowCjAKMAowCjAKMQowCjAKMAowCjAKMAowCjAKMQowCjAKMAowCjAKMAowCjAKMQowCjAKMAowCjAKMAowCjAKMQowCjAKMAowCjAKMAowCjAKMQowCjAKMAowCjAKMAowCjAKMTwvdmFsdWU+CiAgIDwvQmFzaWNFbnRyeT4KICAgPEJhc2ljRW50cnk+CiAgICA8bmFtZT5BY3RpdmU8L25hbWU+CiAgICA8ZmxhZ3M+MTMxNzE0PC9mbGFncz4KICAgIDx2YWx1ZSB0eXBlPSIyIj4wPC92YWx1ZT4KICAgPC9CYXNpY0VudHJ5PgogIDwvQmFzaWNFbnRyeT4KIDwvQmFzaWNFbnRyeT4KIDxCYXNpY0VudHJ5PgogIDxuYW1lPlZhbGlkaXR5S2V5PC9uYW1lPgogIDxmbGFncz4xMzI3Mzg8L2ZsYWdzPgogIDx2YWx1ZSB0eXBlPSI2IiBzaXplPSIxMTIiPgpOd0F6QURjQU5BQmhBR0VBTkFBM0FESUFNZ0E1QURFQU1BQXpBR0VBTXdCZkFEQUFNQUF3QURBQVh3QXlBQzRBCk1RQXhBQzRBTVFBNEFERUFOd0F1QURFQU9RQTJBRElBTXdCZkFFMEFZUUJqQUhNQVVRQjFBR0VBYmdCMEFGOEEKTWdBd0FERUFPQUF4QURFQU1RQTBBQT09PC92YWx1ZT4KIDwvQmFzaWNFbnRyeT4KIDxCYXNpY0VudHJ5PgogIDxuYW1lPkNvbmZpZ1ZlcnNpb248L25hbWU+CiAgPGZsYWdzPjEzMTk3MDwvZmxhZ3M+CiAgPHZhbHVlIHR5cGU9IjMiPjAuNC4yNTwvdmFsdWU+CiA8L0Jhc2ljRW50cnk+CiA8QmFzaWNFbnRyeT4KICA8bmFtZT5GaWxlVHlwZTwvbmFtZT4KICA8ZmxhZ3M+MTMxOTcwPC9mbGFncz4KICA8dmFsdWUgdHlwZT0iMyI+RGV2aWNlPC92YWx1ZT4KIDwvQmFzaWNFbnRyeT4KIDxCYXNpY0VudHJ5PgogIDxuYW1lPkNoZWNrc3VtPC9uYW1lPgogIDxmbGFncz4xMzE4NDI8L2ZsYWdzPgogIDx2YWx1ZSB0eXBlPSIzIj5kMTRkMWUwNGJjMjY3YjhhMjBhZmQ1YzYwZDRhNGU2NjwvdmFsdWU+CiA8L0Jhc2ljRW50cnk+CjwvQmFzaWNFbnRyeT4K/@MB_ANALYSIS/PEJhc2ljRW50cnk+CiA8bmFtZT5Tb2Z0d2FyZTwvbmFtZT4KIDxmbGFncz42NTY2NjwvZmxhZ3M+CiA8QmFzaWNFbnRyeT4KICA8bmFtZT5WYWxpZGl0eUtleTwvbmFtZT4KICA8ZmxhZ3M+NjcyMDI8L2ZsYWdzPgogIDx2YWx1ZSB0eXBlPSI2IiBzaXplPSIxMTIiPgpOd0F6QURjQU5BQmhBR0VBTkFBM0FESUFNZ0E1QURFQU1BQXpBR0VBTXdCZkFEQUFNQUF3QURBQVh3QXlBQzRBCk1RQXhBQzRBTVFBNEFERUFOd0F1QURFQU9RQTJBRElBTXdCZkFFMEFZUUJqQUhNQVVRQjFBR0VBYmdCMEFGOEEKTWdBd0FERUFPQUF4QURFQU1RQTBBQT09PC92YWx1ZT4KIDwvQmFzaWNFbnRyeT4KIDxCYXNpY0VudHJ5PgogIDxuYW1lPkNvbmZpZ1ZlcnNpb248L25hbWU+CiAgPGZsYWdzPjY2NDM0PC9mbGFncz4KICA8dmFsdWUgdHlwZT0iMyI+MC40LjI1PC92YWx1ZT4KIDwvQmFzaWNFbnRyeT4KIDxCYXNpY0VudHJ5PgogIDxuYW1lPkFuYWx5c2lzPC9uYW1lPgogIDxmbGFncz42NTY2NjwvZmxhZ3M+CiAgPEJhc2ljRW50cnk+CiAgIDxuYW1lPlZhcnM8L25hbWU+CiAgIDxmbGFncz42NTY2NjwvZmxhZ3M+CiAgIDxCYXNpY0VudHJ5PgogICAgPG5hbWU+MTwvbmFtZT4KICAgIDxmbGFncz42NTY2NjwvZmxhZ3M+CiAgICA8QmFzaWNFbnRyeT4KICAgICA8bmFtZT5TYW1wbGVzPC9uYW1lPgogICAgIDxmbGFncz42NTY2NjwvZmxhZ3M+CiAgICAgPEJhc2ljRW50cnk+CiAgICAgIDxuYW1lPlAxPC9uYW1lPgogICAgICA8ZmxhZ3M+NjYxNzg8L2ZsYWdzPgogICAgICA8dmFsdWUgdHlwZT0iMiI+Njc8L3ZhbHVlPgogICAgICA8QmFzaWNFbnRyeT4KICAgICAgIDxuYW1lPlNhbXBsZXM8L25hbWU+CiAgICAgICA8ZmxhZ3M+NjU2NjY8L2ZsYWdzPgogICAgICAgPEJhc2ljRW50cnk+CiAgICAgICAgPG5hbWU+UDI8L25hbWU+CiAgICAgICAgPGZsYWdzPjY2MTc4PC9mbGFncz4KICAgICAgICA8dmFsdWUgdHlwZT0iMiI+Njg8L3ZhbHVlPgogICAgICAgIDxCYXNpY0VudHJ5PgogICAgICAgICA8bmFtZT5TYW1wbGVzPC9uYW1lPgogICAgICAgICA8ZmxhZ3M+NjU2NjY8L2ZsYWdzPgogICAgICAgICA8QmFzaWNFbnRyeT4KICAgICAgICAgIDxuYW1lPlAzPC9uYW1lPgogICAgICAgICAgPGZsYWdzPjY2MTc4PC9mbGFncz4KICAgICAgICAgIDx2YWx1ZSB0eXBlPSIyIj42OTwvdmFsdWU+CiAgICAgICAgIDwvQmFzaWNFbnRyeT4KICAgICAgICAgPEJhc2ljRW50cnk+CiAgICAgICAgICA8bmFtZT5MUjM8L25hbWU+CiAgICAgICAgICA8ZmxhZ3M+NjYxNzg8L2ZsYWdzPgogICAgICAgICAgPHZhbHVlIHR5cGU9IjIiPjA8L3ZhbHVlPgogICAgICAgICA8L0Jhc2ljRW50cnk+CiAgICAgICAgIDxCYXNpY0VudHJ5PgogICAgICAgICAgPG5hbWU+VVIzPC9uYW1lPgogICAgICAgICAgPGZsYWdzPjY2MTc4PC9mbGFncz4KICAgICAgICAgIDx2YWx1ZSB0eXBlPSIyIj4wPC92YWx1ZT4KICAgICAgICAgPC9CYXNpY0VudHJ5PgogICAgICAgICA8QmFzaWNFbnRyeT4KICAgICAgICAgIDxuYW1lPlVMMzwvbmFtZT4KICAgICAgICAgIDxmbGFncz42NjE3ODwvZmxhZ3M+CiAgICAgICAgICA8dmFsdWUgdHlwZT0iMiI+MDwvdmFsdWU+CiAgICAgICAgIDwvQmFzaWNFbnRyeT4KICAgICAgICAgPEJhc2ljRW50cnk+CiAgICAgICAgICA8bmFtZT5MTDM8L25hbWU+CiAgICAgICAgICA8ZmxhZ3M+NjYxNzg8L2ZsYWdzPgogICAgICAgICAgPHZhbHVlIHR5cGU9IjIiPjA8L3ZhbHVlPgogICAgICAgICA8L0Jhc2ljRW50cnk+CiAgICAgICAgPC9CYXNpY0VudHJ5PgogICAgICAgPC9CYXNpY0VudHJ5PgogICAgICA8L0Jhc2ljRW50cnk+CiAgICAgPC9CYXNpY0VudHJ5PgogICAgPC9CYXNpY0VudHJ5PgogICA8L0Jhc2ljRW50cnk+CiAgPC9CYXNpY0VudHJ5PgogPC9CYXNpY0VudHJ5PgogPEJhc2ljRW50cnk+CiAgPG5hbWU+V2luZG93czwvbmFtZT4KICA8ZmxhZ3M+NjU2NjY8L2ZsYWdzPgogIDxCYXNpY0VudHJ5PgogICA8bmFtZT52aWV3NHQgMzwvbmFtZT4KICAgPGZsYWdzPjY2NDM0PC9mbGFncz4KICAgPHZhbHVlIHR5cGU9IjMiPldpbmRvdzwvdmFsdWU+CiAgIDxCYXNpY0VudHJ5PgogICAgPG5hbWU+UGFnZXM8L25hbWU+CiAgICA8ZmxhZ3M+NjY0MzQ8L2ZsYWdzPgogICAgPHZhbHVlIHR5cGU9IjMiPlBhZ2UxPC92YWx1ZT4KICAgIDxCYXNpY0VudHJ5PgogICAgIDxuYW1lPlBhZ2UxPC9uYW1lPgogICAgIDxmbGFncz42NTY2NjwvZmxhZ3M+CiAgICAgPEJhc2ljRW50cnk+CiAgICAgIDxuYW1lPldpZGdldHM8L25hbWU+CiAgICAgIDxmbGFncz42NjQzNDwvZmxhZ3M+CiAgICAgIDx2YWx1ZSB0eXBlPSIzIj5wbG90MjwvdmFsdWU+CiAgICAgIDxCYXNpY0VudHJ5PgogICAgICAgPG5hbWU+UGFnZU5vPC9uYW1lPgogICAgICAgPGZsYWdzPjY2NDM0PC9mbGFncz4KICAgICAgIDx2YWx1ZSB0eXBlPSIzIj5UZXh0PC92YWx1ZT4KICAgICAgIDxCYXNpY0VudHJ5PgogICAgICAgIDxuYW1lPldpZGdldFNpemU8L25hbWU+CiAgICAgICAgPGZsYWdzPjY1NjY2PC9mbGFncz4KICAgICAgICA8QmFzaWNFbnRyeT4KICAgICAgICAgPG5hbWU+V2lkdGg8L25hbWU+CiAgICAgICAgIDxmbGFncz42NjE3ODwvZmxhZ3M+CiAgICAgICAgIDx2YWx1ZSB0eXBlPSIyIj4xMDI0PC92YWx1ZT4KICAgICAgICA8L0Jhc2ljRW50cnk+CiAgICAgICAgPEJhc2ljRW50cnk+CiAgICAgICAgIDxuYW1lPkhlaWdodDwvbmFtZT4KICAgICAgICAgPGZsYWdzPjY2MTc4PC9mbGFncz4KICAgICAgICAgPHZhbHVlIHR5cGU9IjIiPjE1PC92YWx1ZT4KICAgICAgICA8L0Jhc2ljRW50cnk+CiAgICAgICA8L0Jhc2ljRW50cnk+CiAgICAgICA8QmFzaWNFbnRyeT4KICAgICAgICA8bmFtZT5XaWRnZXRQb3M8L25hbWU+CiAgICAgICAgPGZsYWdzPjY1NjY2PC9mbGFncz4KICAgICAgICA8QmFzaWNFbnRyeT4KICAgICAgICAgPG5hbWU+WDwvbmFtZT4KICAgICAgICAgPGZsYWdzPjY2MTc4PC9mbGFncz4KICAgICAgICAgPHZhbHVlIHR5cGU9IjIiPjM8L3ZhbHVlPgogICAgICAgIDwvQmFzaWNFbnRyeT4KICAgICAgICA8QmFzaWNFbnRyeT4KICAgICAgICAgPG5hbWU+WTwvbmFtZT4KICAgICAgICAgPGZsYWdzPjY2MTc4PC9mbGFncz4KICAgICAgICAgPHZhbHVlIHR5cGU9IjIiPjM8L3ZhbHVlPgogICAgICAgIDwvQmFzaWNFbnRyeT4KICAgICAgIDwvQmFzaWNFbnRyeT4KICAgICAgIDxCYXNpY0VudHJ5PgogICAgICAgIDxuYW1lPlRleHRWYWx1ZTwvbmFtZT4KICAgICAgICA8ZmxhZ3M+NjY0MzQ8L2ZsYWdzPgogICAgICAgIDx2YWx1ZSB0eXBlPSIzIj4mbHQ7YiZndDsxLzEmbHQ7L2ImZ3Q7PC92YWx1ZT4KICAgICAgIDwvQmFzaWNFbnRyeT4KICAgICAgPC9CYXNpY0VudHJ5PgogICAgICA8QmFzaWNFbnRyeT4KICAgICAgIDxuYW1lPnBsb3QwPC9uYW1lPgogICAgICAgPGZsYWdzPjY2NDM0PC9mbGFncz4KICAgICAgIDx2YWx1ZSB0eXBlPSIzIj5QbG90PC92YWx1ZT4KICAgICAgIDxCYXNpY0VudHJ5PgogICAgICAgIDxuYW1lPlZpZXdGZWF0dXJlczwvbmFtZT4KICAgICAgICA8ZmxhZ3M+NjY0MzQ8L2ZsYWdzPgogICAgICAgIDx2YWx1ZSB0eXBlPSIzIj5GU0MtQQpTU0MtQTwvdmFsdWU+CiAgICAgICA8L0Jhc2ljRW50cnk+CiAgICAgICA8QmFzaWNFbnRyeT4KICAgICAgICA8bmFtZT5WaWV3TXVsdGlMYXllcjwvbmFtZT4KICAgICAgICA8ZmxhZ3M+NjU5MjI8L2ZsYWdzPgogICAgICAgIDx2YWx1ZSB0eXBlPSIxIj4wPC92YWx1ZT4KICAgICAgIDwvQmFzaWNFbnRyeT4KICAgICAgIDxCYXNpY0VudHJ5PgogICAgICAgIDxuYW1lPlZpZXdTb3VyY2U8L25hbWU+CiAgICAgICAgPGZsYWdzPjY2NDM0PC9mbGFncz4KICAgICAgICA8dmFsdWUgdHlwZT0iMyI+MTpsaXZlPC92YWx1ZT4KICAgICAgIDwvQmFzaWNFbnRyeT4KICAgICAgIDxCYXNpY0VudHJ5PgogICAgICAgIDxuYW1lPlZpZXdQb3B1bGF0aW9uczwvbmFtZT4KICAgICAgICA8ZmxhZ3M+NjY0MzQ8L2ZsYWdzPgogICAgICAgIDx2YWx1ZSB0eXBlPSIzIj4xOmxpdmU8L3ZhbHVlPgogICAgICAgPC9CYXNpY0VudHJ5PgogICAgICAgPEJhc2ljRW50cnk+CiAgICAgICAgPG5hbWU+Vmlld01vZGU8L25hbWU+CiAgICAgICAgPGZsYWdzPjY2MTc4PC9mbGFncz4KICAgICAgICA8dmFsdWUgdHlwZT0iMiI+MDwvdmFsdWU+CiAgICAgICA8L0Jhc2ljRW50cnk+CiAgICAgICA8QmFzaWNFbnRyeT4KICAgICAgICA8bmFtZT5WaWV3QXhlczwvbmFtZT4KICAgICAgICA8ZmxhZ3M+NjY0MzQ8L2ZsYWdzPgogICAgICAgIDx2YWx1ZSB0eXBlPSIzIj5BcyBhY3F1aXJlZApBcyBhY3F1aXJlZDwvdmFsdWU+CiAgICAgICA8L0Jhc2ljRW50cnk+CiAgICAgICA8QmFzaWNFbnRyeT4KICAgICAgICA8bmFtZT5WaWV3Wm9vbTwvbmFtZT4KICAgICAgICA8ZmxhZ3M+NjY0MzQ8L2ZsYWdzPgogICAgICAgIDx2YWx1ZSB0eXBlPSIzIj4wLjAsMS4wCjAuMCwxLjA8L3ZhbHVlPgogICAgICAgPC9CYXNpY0VudHJ5PgogICAgICAgPEJhc2ljRW50cnk+CiAgICAgICAgPG5hbWU+Vmlld0hpZGVSZWdpb25zPC9uYW1lPgogICAgICAgIDxmbGFncz42NjE3ODwvZmxhZ3M+CiAgICAgICAgPHZhbHVlIHR5cGU9IjIiPjA8L3ZhbHVlPgogICAgICAgPC9CYXNpY0VudHJ5PgogICAgICAgPEJhc2ljRW50cnk+CiAgICAgICAgPG5hbWU+SGlzdG9ncmFtVXNlT3ZlcmxheTwvbmFtZT4KICAgICAgICA8ZmxhZ3M+NjYxNzg8L2ZsYWdzPgogICAgICAgIDx2YWx1ZSB0eXBlPSIyIj4wPC92YWx1ZT4KICAgICAgIDwvQmFzaWNFbnRyeT4KICAgICAgIDxCYXNpY0VudHJ5PgogICAgICAgIDxuYW1lPkhpc3RvZ3JhbU92ZXJsYXk8L25hbWU+CiAgICAgICAgPGZsYWdzPjY2NDM0PC9mbGFncz4KICAgICAgICA8dmFsdWUgdHlwZT0iMyI+CgoKCgoKCgoKPC92YWx1ZT4KICAgICAgIDwvQmFzaWNFbnRyeT4KICAgICAgIDxCYXNpY0VudHJ5PgogICAgICAgIDxuYW1lPkhpc3RvZ3JhbU92ZXJsYXlDb2xvcnM8L25hbWU+CiAgICAgICAgPGZsYWdzPjY2NDM0PC9mbGFncz4KICAgICAgICA8dmFsdWUgdHlwZT0iMyI+I2ZmYWE3ZgojZmZhYWZmCiNhYWZmN2YKIzk2ZDhlMQojYWFhYTdmCiNmZjg2NGEKI2ZjNTdmZgojNmJmZjQyCiM0MGJjZmYKI2EyYWEzNDwvdmFsdWU+CiAgICAgICA8L0Jhc2ljRW50cnk+CiAgICAgICA8QmFzaWNFbnRyeT4KICAgICAgICA8bmFtZT5WaWV3RGF0YUVuZDwvbmFtZT4KICAgICAgICA8ZmxhZ3M+NjYxNzg8L2ZsYWdzPgogICAgICAgIDx2YWx1ZSB0eXBlPSIyIj4yMTQ3NDgzNjQ3PC92YWx1ZT4KICAgICAgIDwvQmFzaWNFbnRyeT4KICAgICAgIDxCYXNpY0VudHJ5PgogICAgICAgIDxuYW1lPlZpZXdEYXRhU2tpcDwvbmFtZT4KICAgICAgICA8ZmxhZ3M+NjYxNzg8L2ZsYWdzPgogICAgICAgIDx2YWx1ZSB0eXBlPSIyIj4wPC92YWx1ZT4KICAgICAgIDwvQmFzaWNFbnRyeT4KICAgICAgIDxCYXNpY0VudHJ5PgogICAgICAgIDxuYW1lPlZpZXdEYXRhU3RhcnQ8L25hbWU+CiAgICAgICAgPGZsYWdzPjY2MTc4PC9mbGFncz4KICAgICAgICA8dmFsdWUgdHlwZT0iMiI+MDwvdmFsdWU+CiAgICAgICA8L0Jhc2ljRW50cnk+CiAgICAgICA8QmFzaWNFbnRyeT4KICAgICAgICA8bmFtZT5TY3JpcHRUZXh0PC9uYW1lPgogICAgICAgIDxmbGFncz42NjQzNDwvZmxhZ3M+CiAgICAgICAgPHZhbHVlIHR5cGU9IjMiPkVkaXQgdGV4dCB2aWEgUHJvcGVydGllczwvdmFsdWU+CiAgICAgICAgPEJhc2ljRW50cnk+CiAgICAgICAgIDxuYW1lPlByZWRlZmluZWRTY3JpcHRUZXh0PC9uYW1lPgogICAgICAgICA8ZmxhZ3M+NjY0MzQ8L2ZsYWdzPgogICAgICAgICA8dmFsdWUgdHlwZT0iMyI+PC92YWx1ZT4KICAgICAgICA8L0Jhc2ljRW50cnk+CiAgICAgICA8L0Jhc2ljRW50cnk+CiAgICAgICA8QmFzaWNFbnRyeT4KICAgICAgICA8bmFtZT5TY3JpcHRUZXh0QWxpZ25tZW50PC9uYW1lPgogICAgICAgIDxmbGFncz42NjE3ODwvZmxhZ3M+CiAgICAgICAgPHZhbHVlIHR5cGU9IjIiPjA8L3ZhbHVlPgogICAgICAgPC9CYXNpY0VudHJ5PgogICAgICAgPEJhc2ljRW50cnk+CiAgICAgICAgPG5hbWU+SGlzdG9ncmFtTm9ybWFsaXphdGlvbjwvbmFtZT4KICAgICAgICA8ZmxhZ3M+NjYxNzg8L2ZsYWdzPgogICAgICAgIDx2YWx1ZSB0eXBlPSIyIj4wPC92YWx1ZT4KICAgICAgIDwvQmFzaWNFbnRyeT4KICAgICAgIDxCYXNpY0VudHJ5PgogICAgICAgIDxuYW1lPkhpc3RvZ3JhbVBsb3RNb2RlPC9uYW1lPgogICAgICAgIDxmbGFncz42NjE3ODwvZmxhZ3M+CiAgICAgICAgPHZhbHVlIHR5cGU9IjIiPjA8L3ZhbHVlPgogICAgICAgPC9CYXNpY0VudHJ5PgogICAgICAgPEJhc2ljRW50cnk+CiAgICAgICAgPG5hbWU+SGlzdG9ncmFtU21vb3RoaW5nPC9uYW1lPgogICAgICAgIDxmbGFncz42NjE3ODwvZmxhZ3M+CiAgICAgICAgPHZhbHVlIHR5cGU9IjIiPjA8L3ZhbHVlPgogICAgICAgPC9CYXNpY0VudHJ5PgogICAgICAgPEJhc2ljRW50cnk+CiAgICAgICAgPG5hbWU+U3RhdGlzdGljRmVhdHVyZXM8L25hbWU+CiAgICAgICAgPGZsYWdzPjY2NDM0PC9mbGFncz4KICAgICAgICA8dmFsdWUgdHlwZT0iMyI+RlNDLUEKU1NDLUE8L3ZhbHVlPgogICAgICAgPC9CYXNpY0VudHJ5PgogICAgICAgPEJhc2ljRW50cnk+CiAgICAgICAgPG5hbWU+U3RhdGlzdGljUmVnaW9uRnVuY3M8L25hbWU+CiAgICAgICAgPGZsYWdzPjY2NDM0PC9mbGFncz4KICAgICAgICA8dmFsdWUgdHlwZT0iMyI+UGF0aAolLVQ8L3ZhbHVlPgogICAgICAgPC9CYXNpY0VudHJ5PgogICAgICAgPEJhc2ljRW50cnk+CiAgICAgICAgPG5hbWU+U3RhdGlzdGljRmVhdHVyZUZ1bmNzPC9uYW1lPgogICAgICAgIDxmbGFncz42NjQzNDwvZmxhZ3M+CiAgICAgICAgPHZhbHVlIHR5cGU9IjMiPjwvdmFsdWU+CiAgICAgICA8L0Jhc2ljRW50cnk+CiAgICAgICA8QmFzaWNFbnRyeT4KICAgICAgICA8bmFtZT5TdGF0aXN0aWNTb3VyY2VJbmZvPC9uYW1lPgogICAgICAgIDxmbGFncz42NTkyMjwvZmxhZ3M+CiAgICAgICAgPHZhbHVlIHR5cGU9IjEiPjE8L3ZhbHVlPgogICAgICAgPC9CYXNpY0VudHJ5PgogICAgICAgPEJhc2ljRW50cnk+CiAgICAgICAgPG5hbWU+U3RhdGlzdGljVGFibGU8L25hbWU+CiAgICAgICAgPGZsYWdzPjY1OTIyPC9mbGFncz4KICAgICAgICA8dmFsdWUgdHlwZT0iMSI+MTwvdmFsdWU+CiAgICAgICA8L0Jhc2ljRW50cnk+CiAgICAgICA8QmFzaWNFbnRyeT4KICAgICAgICA8bmFtZT5TdGF0aXN0aWNGZWF0dXJlTmFtZTwvbmFtZT4KICAgICAgICA8ZmxhZ3M+NjYxNzg8L2ZsYWdzPgogICAgICAgIDx2YWx1ZSB0eXBlPSIyIj4wPC92YWx1ZT4KICAgICAgIDwvQmFzaWNFbnRyeT4KICAgICAgIDxCYXNpY0VudHJ5PgogICAgICAgIDxuYW1lPkhlYXRtYXA8L25hbWU+CiAgICAgICAgPGZsYWdzPjY1NjY2PC9mbGFncz4KICAgICAgICA8QmFzaWNFbnRyeT4KICAgICAgICAgPG5hbWU+Q29sb3IxPC9uYW1lPgogICAgICAgICA8ZmxhZ3M+NjY0MzQ8L2ZsYWdzPgogICAgICAgICA8dmFsdWUgdHlwZT0iMyI+I2ZmMDAwMDwvdmFsdWU+CiAgICAgICAgPC9CYXNpY0VudHJ5PgogICAgICAgIDxCYXNpY0VudHJ5PgogICAgICAgICA8bmFtZT5Db2xvcjI8L25hbWU+CiAgICAgICAgIDxmbGFncz42NjQzNDwvZmxhZ3M+CiAgICAgICAgIDx2YWx1ZSB0eXBlPSIzIj4jMDBhYTAwPC92YWx1ZT4KICAgICAgICA8L0Jhc2ljRW50cnk+CiAgICAgICAgPEJhc2ljRW50cnk+CiAgICAgICAgIDxuYW1lPkNvbG9yMzwvbmFtZT4KICAgICAgICAgPGZsYWdzPjY2NDM0PC9mbGFncz4KICAgICAgICAgPHZhbHVlIHR5cGU9IjMiPiNmZmZmMDA8L3ZhbHVlPgogICAgICAgIDwvQmFzaWNFbnRyeT4KICAgICAgICA8QmFzaWNFbnRyeT4KICAgICAgICAgPG5hbWU+Q29sb3I0PC9uYW1lPgogICAgICAgICA8ZmxhZ3M+NjY0MzQ8L2ZsYWdzPgogICAgICAgICA8dmFsdWUgdHlwZT0iMyI+IzMzMzNmZjwvdmFsdWU+CiAgICAgICAgPC9CYXNpY0VudHJ5PgogICAgICAgIDxCYXNpY0VudHJ5PgogICAgICAgICA8bmFtZT5UaHJlc2hvbGQxPC9uYW1lPgogICAgICAgICA8ZmxhZ3M+Njc0NTg8L2ZsYWdzPgogICAgICAgICA8dmFsdWUgdHlwZT0iNyI+MTwvdmFsdWU+CiAgICAgICAgPC9CYXNpY0VudHJ5PgogICAgICAgIDxCYXNpY0VudHJ5PgogICAgICAgICA8bmFtZT5UaHJlc2hvbGQyPC9uYW1lPgogICAgICAgICA8ZmxhZ3M+Njc0NTg8L2ZsYWdzPgogICAgICAgICA8dmFsdWUgdHlwZT0iNyI+MTAwPC92YWx1ZT4KICAgICAgICA8L0Jhc2ljRW50cnk+CiAgICAgICAgPEJhc2ljRW50cnk+CiAgICAgICAgIDxuYW1lPlJlZ2lvbjwvbmFtZT4KICAgICAgICAgPGZsYWdzPjY2NDM0PC9mbGFncz4KICAgICAgICAgPHZhbHVlIHR5cGU9IjMiPmxpdmU8L3ZhbHVlPgogICAgICAgIDwvQmFzaWNFbnRyeT4KICAgICAgICA8QmFzaWNFbnRyeT4KICAgICAgICAgPG5hbWU+UmVnaW9uRnVuY3Rpb248L25hbWU+CiAgICAgICAgIDxmbGFncz42NjQzNDwvZmxhZ3M+CiAgICAgICAgIDx2YWx1ZSB0eXBlPSIzIj5Db3VudDwvdmFsdWU+CiAgICAgICAgPC9CYXNpY0VudHJ5PgogICAgICAgIDxCYXNpY0VudHJ5PgogICAgICAgICA8bmFtZT5GZWF0dXJlPC9uYW1lPgogICAgICAgICA8ZmxhZ3M+NjY0MzQ8L2ZsYWdzPgogICAgICAgICA8dmFsdWUgdHlwZT0iMyI+RlNDLUE8L3ZhbHVlPgogICAgICAgIDwvQmFzaWNFbnRyeT4KICAgICAgICA8QmFzaWNFbnRyeT4KICAgICAgICAgPG5hbWU+RmVhdHVyZUZ1bmN0aW9uPC9uYW1lPgogICAgICAgICA8ZmxhZ3M+NjY0MzQ8L2ZsYWdzPgogICAgICAgICA8dmFsdWUgdHlwZT0iMyI+TWVhbjwvdmFsdWU+CiAgICAgICAgPC9CYXNpY0VudHJ5PgogICAgICAgIDxCYXNpY0VudHJ5PgogICAgICAgICA8bmFtZT5Nb2RlPC9uYW1lPgogICAgICAgICA8ZmxhZ3M+NjYxNzg8L2ZsYWdzPgogICAgICAgICA8dmFsdWUgdHlwZT0iMiI+MDwvdmFsdWU+CiAgICAgICAgPC9CYXNpY0VudHJ5PgogICAgICAgIDxCYXNpY0VudHJ5PgogICAgICAgICA8bmFtZT5GdW5jdGlvbjwvbmFtZT4KICAgICAgICAgPGZsYWdzPjY2MTc4PC9mbGFncz4KICAgICAgICAgPHZhbHVlIHR5cGU9IjIiPjE8L3ZhbHVlPgogICAgICAgIDwvQmFzaWNFbnRyeT4KICAgICAgICA8QmFzaWNFbnRyeT4KICAgICAgICAgPG5hbWU+RGlzYWJsZWRHcm91cHM8L25hbWU+CiAgICAgICAgIDxmbGFncz42NjQzNDwvZmxhZ3M+CiAgICAgICAgIDx2YWx1ZSB0eXBlPSIzIj48L3ZhbHVlPgogICAgICAgIDwvQmFzaWNFbnRyeT4KICAgICAgIDwvQmFzaWNFbnRyeT4KICAgICAgIDxCYXNpY0VudHJ5PgogICAgICAgIDxuYW1lPlZpZXdIZWlnaHQ8L25hbWU+CiAgICAgICAgPGZsYWdzPjY2MTc4PC9mbGFncz4KICAgICAgICA8dmFsdWUgdHlwZT0iMiI+MTQ4PC92YWx1ZT4KICAgICAgIDwvQmFzaWNFbnRyeT4KICAgICAgIDxCYXNpY0VudHJ5PgogICAgICAgIDxuYW1lPlZpZXdXaWR0aDwvbmFtZT4KICAgICAgICA8ZmxhZ3M+NjYxNzg8L2ZsYWdzPgogICAgICAgIDx2YWx1ZSB0eXBlPSIyIj4xNDg8L3ZhbHVlPgogICAgICAgPC9CYXNpY0VudHJ5PgogICAgICAgPEJhc2ljRW50cnk+CiAgICAgICAgPG5hbWU+V2lkZ2V0UG9zPC9uYW1lPgogICAgICAgIDxmbGFncz42NTY2NjwvZmxhZ3M+CiAgICAgICAgPEJhc2ljRW50cnk+CiAgICAgICAgIDxuYW1lPlg8L25hbWU+CiAgICAgICAgIDxmbGFncz42NjE3ODwvZmxhZ3M+CiAgICAgICAgIDx2YWx1ZSB0eXBlPSIyIj4xMzwvdmFsdWU+CiAgICAgICAgPC9CYXNpY0VudHJ5PgogICAgICAgIDxCYXNpY0VudHJ5PgogICAgICAgICA8bmFtZT5ZPC9uYW1lPgogICAgICAgICA8ZmxhZ3M+NjYxNzg8L2ZsYWdzPgogICAgICAgICA8dmFsdWUgdHlwZT0iMiI+MTU8L3ZhbHVlPgogICAgICAgIDwvQmFzaWNFbnRyeT4KICAgICAgIDwvQmFzaWNFbnRyeT4KICAgICAgIDxCYXNpY0VudHJ5PgogICAgICAgIDxuYW1lPldpZGdldFNpemU8L25hbWU+CiAgICAgICAgPGZsYWdzPjY1NjY2PC9mbGFncz4KICAgICAgICA8QmFzaWNFbnRyeT4KICAgICAgICAgPG5hbWU+V2lkdGg8L25hbWU+CiAgICAgICAgIDxmbGFncz42NjE3ODwvZmxhZ3M+CiAgICAgICAgIDx2YWx1ZSB0eXBlPSIyIj4yMzQ8L3ZhbHVlPgogICAgICAgIDwvQmFzaWNFbnRyeT4KICAgICAgICA8QmFzaWNFbnRyeT4KICAgICAgICAgPG5hbWU+SGVpZ2h0PC9uYW1lPgogICAgICAgICA8ZmxhZ3M+NjYxNzg8L2ZsYWdzPgogICAgICAgICA8dmFsdWUgdHlwZT0iMiI+MjA5PC92YWx1ZT4KICAgICAgICA8L0Jhc2ljRW50cnk+CiAgICAgICA8L0Jhc2ljRW50cnk+CiAgICAgIDwvQmFzaWNFbnRyeT4KICAgICAgPEJhc2ljRW50cnk+CiAgICAgICA8bmFtZT5wbG90MTwvbmFtZT4KICAgICAgIDxmbGFncz42NjQzNDwvZmxhZ3M+CiAgICAgICA8dmFsdWUgdHlwZT0iMyI+UGxvdDwvdmFsdWU+CiAgICAgICA8QmFzaWNFbnRyeT4KICAgICAgICA8bmFtZT5WaWV3RmVhdHVyZXM8L25hbWU+CiAgICAgICAgPGZsYWdzPjY2NDM0PC9mbGFncz4KICAgICAgICA8dmFsdWUgdHlwZT0iMyI+RlNDLUEKRlNDLUg8L3ZhbHVlPgogICAgICAgPC9CYXNpY0VudHJ5PgogICAgICAgPEJhc2ljRW50cnk+CiAgICAgICAgPG5hbWU+Vmlld011bHRpTGF5ZXI8L25hbWU+CiAgICAgICAgPGZsYWdzPjY1OTIyPC9mbGFncz4KICAgICAgICA8dmFsdWUgdHlwZT0iMSI+MDwvdmFsdWU+CiAgICAgICA8L0Jhc2ljRW50cnk+CiAgICAgICA8QmFzaWNFbnRyeT4KICAgICAgICA8bmFtZT5WaWV3U291cmNlPC9uYW1lPgogICAgICAgIDxmbGFncz42NjQzNDwvZmxhZ3M+CiAgICAgICAgPHZhbHVlIHR5cGU9IjMiPjE6bGl2ZVxQMTwvdmFsdWU+CiAgICAgICA8L0Jhc2ljRW50cnk+CiAgICAgICA8QmFzaWNFbnRyeT4KICAgICAgICA8bmFtZT5WaWV3UG9wdWxhdGlvbnM8L25hbWU+CiAgICAgICAgPGZsYWdzPjY2NDM0PC9mbGFncz4KICAgICAgICA8dmFsdWUgdHlwZT0iMyI+MTpsaXZlXFAxPC92YWx1ZT4KICAgICAgIDwvQmFzaWNFbnRyeT4KICAgICAgIDxCYXNpY0VudHJ5PgogICAgICAgIDxuYW1lPlZpZXdNb2RlPC9uYW1lPgogICAgICAgIDxmbGFncz42NjE3ODwvZmxhZ3M+CiAgICAgICAgPHZhbHVlIHR5cGU9IjIiPjE8L3ZhbHVlPgogICAgICAgPC9CYXNpY0VudHJ5PgogICAgICAgPEJhc2ljRW50cnk+CiAgICAgICAgPG5hbWU+Vmlld0F4ZXM8L25hbWU+CiAgICAgICAgPGZsYWdzPjY2NDM0PC9mbGFncz4KICAgICAgICA8dmFsdWUgdHlwZT0iMyI+QXMgYWNxdWlyZWQKQXMgYWNxdWlyZWQ8L3ZhbHVlPgogICAgICAgPC9CYXNpY0VudHJ5PgogICAgICAgPEJhc2ljRW50cnk+CiAgICAgICAgPG5hbWU+Vmlld1pvb208L25hbWU+CiAgICAgICAgPGZsYWdzPjY2NDM0PC9mbGFncz4KICAgICAgICA8dmFsdWUgdHlwZT0iMyI+MC4wLDEuMAowLjAsMS4wPC92YWx1ZT4KICAgICAgIDwvQmFzaWNFbnRyeT4KICAgICAgIDxCYXNpY0VudHJ5PgogICAgICAgIDxuYW1lPlZpZXdIaWRlUmVnaW9uczwvbmFtZT4KICAgICAgICA8ZmxhZ3M+NjYxNzg8L2ZsYWdzPgogICAgICAgIDx2YWx1ZSB0eXBlPSIyIj4wPC92YWx1ZT4KICAgICAgIDwvQmFzaWNFbnRyeT4KICAgICAgIDxCYXNpY0VudHJ5PgogICAgICAgIDxuYW1lPkhpc3RvZ3JhbVVzZU92ZXJsYXk8L25hbWU+CiAgICAgICAgPGZsYWdzPjY2MTc4PC9mbGFncz4KICAgICAgICA8dmFsdWUgdHlwZT0iMiI+MDwvdmFsdWU+CiAgICAgICA8L0Jhc2ljRW50cnk+CiAgICAgICA8QmFzaWNFbnRyeT4KICAgICAgICA8bmFtZT5IaXN0b2dyYW1PdmVybGF5PC9uYW1lPgogICAgICAgIDxmbGFncz42NjQzNDwvZmxhZ3M+CiAgICAgICAgPHZhbHVlIHR5cGU9IjMiPmxpdmUKbGl2ZQpsaXZlCmxpdmUKbGl2ZQpsaXZlCmxpdmUKbGl2ZQpsaXZlCmxpdmU8L3ZhbHVlPgogICAgICAgPC9CYXNpY0VudHJ5PgogICAgICAgPEJhc2ljRW50cnk+CiAgICAgICAgPG5hbWU+SGlzdG9ncmFtT3ZlcmxheUNvbG9yczwvbmFtZT4KICAgICAgICA8ZmxhZ3M+NjY0MzQ8L2ZsYWdzPgogICAgICAgIDx2YWx1ZSB0eXBlPSIzIj4jZmZhYTdmCiNmZmFhZmYKI2FhZmY3ZgojOTZkOGUxCiNhYWFhN2YKI2ZmODY0YQojZmM1N2ZmCiM2YmZmNDIKIzQwYmNmZgojYTJhYTM0PC92YWx1ZT4KICAgICAgIDwvQmFzaWNFbnRyeT4KICAgICAgIDxCYXNpY0VudHJ5PgogICAgICAgIDxuYW1lPlZpZXdEYXRhRW5kPC9uYW1lPgogICAgICAgIDxmbGFncz42NjE3ODwvZmxhZ3M+CiAgICAgICAgPHZhbHVlIHR5cGU9IjIiPjIxNDc0ODM2NDc8L3ZhbHVlPgogICAgICAgPC9CYXNpY0VudHJ5PgogICAgICAgPEJhc2ljRW50cnk+CiAgICAgICAgPG5hbWU+Vmlld0RhdGFTa2lwPC9uYW1lPgogICAgICAgIDxmbGFncz42NjE3ODwvZmxhZ3M+CiAgICAgICAgPHZhbHVlIHR5cGU9IjIiPjA8L3ZhbHVlPgogICAgICAgPC9CYXNpY0VudHJ5PgogICAgICAgPEJhc2ljRW50cnk+CiAgICAgICAgPG5hbWU+Vmlld0RhdGFTdGFydDwvbmFtZT4KICAgICAgICA8ZmxhZ3M+NjYxNzg8L2ZsYWdzPgogICAgICAgIDx2YWx1ZSB0eXBlPSIyIj4wPC92YWx1ZT4KICAgICAgIDwvQmFzaWNFbnRyeT4KICAgICAgIDxCYXNpY0VudHJ5PgogICAgICAgIDxuYW1lPlNjcmlwdFRleHQ8L25hbWU+CiAgICAgICAgPGZsYWdzPjY2NDM0PC9mbGFncz4KICAgICAgICA8dmFsdWUgdHlwZT0iMyI+RWRpdCB0ZXh0IHZpYSBQcm9wZXJ0aWVzPC92YWx1ZT4KICAgICAgICA8QmFzaWNFbnRyeT4KICAgICAgICAgPG5hbWU+UHJlZGVmaW5lZFNjcmlwdFRleHQ8L25hbWU+CiAgICAgICAgIDxmbGFncz42NjQzNDwvZmxhZ3M+CiAgICAgICAgIDx2YWx1ZSB0eXBlPSIzIj48L3ZhbHVlPgogICAgICAgIDwvQmFzaWNFbnRyeT4KICAgICAgIDwvQmFzaWNFbnRyeT4KICAgICAgIDxCYXNpY0VudHJ5PgogICAgICAgIDxuYW1lPlNjcmlwdFRleHRBbGlnbm1lbnQ8L25hbWU+CiAgICAgICAgPGZsYWdzPjY2MTc4PC9mbGFncz4KICAgICAgICA8dmFsdWUgdHlwZT0iMiI+MDwvdmFsdWU+CiAgICAgICA8L0Jhc2ljRW50cnk+CiAgICAgICA8QmFzaWNFbnRyeT4KICAgICAgICA8bmFtZT5IaXN0b2dyYW1Ob3JtYWxpemF0aW9uPC9uYW1lPgogICAgICAgIDxmbGFncz42NjE3ODwvZmxhZ3M+CiAgICAgICAgPHZhbHVlIHR5cGU9IjIiPjA8L3ZhbHVlPgogICAgICAgPC9CYXNpY0VudHJ5PgogICAgICAgPEJhc2ljRW50cnk+CiAgICAgICAgPG5hbWU+SGlzdG9ncmFtUGxvdE1vZGU8L25hbWU+CiAgICAgICAgPGZsYWdzPjY2MTc4PC9mbGFncz4KICAgICAgICA8dmFsdWUgdHlwZT0iMiI+MDwvdmFsdWU+CiAgICAgICA8L0Jhc2ljRW50cnk+CiAgICAgICA8QmFzaWNFbnRyeT4KICAgICAgICA8bmFtZT5IaXN0b2dyYW1TbW9vdGhpbmc8L25hbWU+CiAgICAgICAgPGZsYWdzPjY2MTc4PC9mbGFncz4KICAgICAgICA8dmFsdWUgdHlwZT0iMiI+MDwvdmFsdWU+CiAgICAgICA8L0Jhc2ljRW50cnk+CiAgICAgICA8QmFzaWNFbnRyeT4KICAgICAgICA8bmFtZT5TdGF0aXN0aWNGZWF0dXJlczwvbmFtZT4KICAgICAgICA8ZmxhZ3M+NjY0MzQ8L2ZsYWdzPgogICAgICAgIDx2YWx1ZSB0eXBlPSIzIj5GU0MtQQpGU0MtSDwvdmFsdWU+CiAgICAgICA8L0Jhc2ljRW50cnk+CiAgICAgICA8QmFzaWNFbnRyeT4KICAgICAgICA8bmFtZT5TdGF0aXN0aWNSZWdpb25GdW5jczwvbmFtZT4KICAgICAgICA8ZmxhZ3M+NjY0MzQ8L2ZsYWdzPgogICAgICAgIDx2YWx1ZSB0eXBlPSIzIj5QYXRoCiUtIzwvdmFsdWU+CiAgICAgICA8L0Jhc2ljRW50cnk+CiAgICAgICA8QmFzaWNFbnRyeT4KICAgICAgICA8bmFtZT5TdGF0aXN0aWNGZWF0dXJlRnVuY3M8L25hbWU+CiAgICAgICAgPGZsYWdzPjY2NDM0PC9mbGFncz4KICAgICAgICA8dmFsdWUgdHlwZT0iMyI+PC92YWx1ZT4KICAgICAgIDwvQmFzaWNFbnRyeT4KICAgICAgIDxCYXNpY0VudHJ5PgogICAgICAgIDxuYW1lPlN0YXRpc3RpY1NvdXJjZUluZm88L25hbWU+CiAgICAgICAgPGZsYWdzPjY1OTIyPC9mbGFncz4KICAgICAgICA8dmFsdWUgdHlwZT0iMSI+MTwvdmFsdWU+CiAgICAgICA8L0Jhc2ljRW50cnk+CiAgICAgICA8QmFzaWNFbnRyeT4KICAgICAgICA8bmFtZT5TdGF0aXN0aWNUYWJsZTwvbmFtZT4KICAgICAgICA8ZmxhZ3M+NjU5MjI8L2ZsYWdzPgogICAgICAgIDx2YWx1ZSB0eXBlPSIxIj4xPC92YWx1ZT4KICAgICAgIDwvQmFzaWNFbnRyeT4KICAgICAgIDxCYXNpY0VudHJ5PgogICAgICAgIDxuYW1lPlN0YXRpc3RpY0ZlYXR1cmVOYW1lPC9uYW1lPgogICAgICAgIDxmbGFncz42NjE3ODwvZmxhZ3M+CiAgICAgICAgPHZhbHVlIHR5cGU9IjIiPjA8L3ZhbHVlPgogICAgICAgPC9CYXNpY0VudHJ5PgogICAgICAgPEJhc2ljRW50cnk+CiAgICAgICAgPG5hbWU+SGVhdG1hcDwvbmFtZT4KICAgICAgICA8ZmxhZ3M+NjU2NjY8L2ZsYWdzPgogICAgICAgIDxCYXNpY0VudHJ5PgogICAgICAgICA8bmFtZT5Db2xvcjE8L25hbWU+CiAgICAgICAgIDxmbGFncz42NjQzNDwvZmxhZ3M+CiAgICAgICAgIDx2YWx1ZSB0eXBlPSIzIj4jZmYwMDAwPC92YWx1ZT4KICAgICAgICA8L0Jhc2ljRW50cnk+CiAgICAgICAgPEJhc2ljRW50cnk+CiAgICAgICAgIDxuYW1lPkNvbG9yMjwvbmFtZT4KICAgICAgICAgPGZsYWdzPjY2NDM0PC9mbGFncz4KICAgICAgICAgPHZhbHVlIHR5cGU9IjMiPiMwMGFhMDA8L3ZhbHVlPgogICAgICAgIDwvQmFzaWNFbnRyeT4KICAgICAgICA8QmFzaWNFbnRyeT4KICAgICAgICAgPG5hbWU+Q29sb3IzPC9uYW1lPgogICAgICAgICA8ZmxhZ3M+NjY0MzQ8L2ZsYWdzPgogICAgICAgICA8dmFsdWUgdHlwZT0iMyI+I2ZmZmYwMDwvdmFsdWU+CiAgICAgICAgPC9CYXNpY0VudHJ5PgogICAgICAgIDxCYXNpY0VudHJ5PgogICAgICAgICA8bmFtZT5Db2xvcjQ8L25hbWU+CiAgICAgICAgIDxmbGFncz42NjQzNDwvZmxhZ3M+CiAgICAgICAgIDx2YWx1ZSB0eXBlPSIzIj4jMzMzM2ZmPC92YWx1ZT4KICAgICAgICA8L0Jhc2ljRW50cnk+CiAgICAgICAgPEJhc2ljRW50cnk+CiAgICAgICAgIDxuYW1lPlRocmVzaG9sZDE8L25hbWU+CiAgICAgICAgIDxmbGFncz42NzQ1ODwvZmxhZ3M+CiAgICAgICAgIDx2YWx1ZSB0eXBlPSI3Ij4xPC92YWx1ZT4KICAgICAgICA8L0Jhc2ljRW50cnk+CiAgICAgICAgPEJhc2ljRW50cnk+CiAgICAgICAgIDxuYW1lPlRocmVzaG9sZDI8L25hbWU+CiAgICAgICAgIDxmbGFncz42NzQ1ODwvZmxhZ3M+CiAgICAgICAgIDx2YWx1ZSB0eXBlPSI3Ij4xMDA8L3ZhbHVlPgogICAgICAgIDwvQmFzaWNFbnRyeT4KICAgICAgICA8QmFzaWNFbnRyeT4KICAgICAgICAgPG5hbWU+UmVnaW9uPC9uYW1lPgogICAgICAgICA8ZmxhZ3M+NjY0MzQ8L2ZsYWdzPgogICAgICAgICA8dmFsdWUgdHlwZT0iMyI+bGl2ZVxQMTwvdmFsdWU+CiAgICAgICAgPC9CYXNpY0VudHJ5PgogICAgICAgIDxCYXNpY0VudHJ5PgogICAgICAgICA8bmFtZT5SZWdpb25GdW5jdGlvbjwvbmFtZT4KICAgICAgICAgPGZsYWdzPjY2NDM0PC9mbGFncz4KICAgICAgICAgPHZhbHVlIHR5cGU9IjMiPkNvdW50PC92YWx1ZT4KICAgICAgICA8L0Jhc2ljRW50cnk+CiAgICAgICAgPEJhc2ljRW50cnk+CiAgICAgICAgIDxuYW1lPkZlYXR1cmU8L25hbWU+CiAgICAgICAgIDxmbGFncz42NjQzNDwvZmxhZ3M+CiAgICAgICAgIDx2YWx1ZSB0eXBlPSIzIj5GU0MtQTwvdmFsdWU+CiAgICAgICAgPC9CYXNpY0VudHJ5PgogICAgICAgIDxCYXNpY0VudHJ5PgogICAgICAgICA8bmFtZT5GZWF0dXJlRnVuY3Rpb248L25hbWU+CiAgICAgICAgIDxmbGFncz42NjQzNDwvZmxhZ3M+CiAgICAgICAgIDx2YWx1ZSB0eXBlPSIzIj5NZWFuPC92YWx1ZT4KICAgICAgICA8L0Jhc2ljRW50cnk+CiAgICAgICAgPEJhc2ljRW50cnk+CiAgICAgICAgIDxuYW1lPk1vZGU8L25hbWU+CiAgICAgICAgIDxmbGFncz42NjE3ODwvZmxhZ3M+CiAgICAgICAgIDx2YWx1ZSB0eXBlPSIyIj4wPC92YWx1ZT4KICAgICAgICA8L0Jhc2ljRW50cnk+CiAgICAgICAgPEJhc2ljRW50cnk+CiAgICAgICAgIDxuYW1lPkZ1bmN0aW9uPC9uYW1lPgogICAgICAgICA8ZmxhZ3M+NjYxNzg8L2ZsYWdzPgogICAgICAgICA8dmFsdWUgdHlwZT0iMiI+MTwvdmFsdWU+CiAgICAgICAgPC9CYXNpY0VudHJ5PgogICAgICAgIDxCYXNpY0VudHJ5PgogICAgICAgICA8bmFtZT5EaXNhYmxlZEdyb3VwczwvbmFtZT4KICAgICAgICAgPGZsYWdzPjY2NDM0PC9mbGFncz4KICAgICAgICAgPHZhbHVlIHR5cGU9IjMiPjwvdmFsdWU+CiAgICAgICAgPC9CYXNpY0VudHJ5PgogICAgICAgPC9CYXNpY0VudHJ5PgogICAgICAgPEJhc2ljRW50cnk+CiAgICAgICAgPG5hbWU+Vmlld0hlaWdodDwvbmFtZT4KICAgICAgICA8ZmxhZ3M+NjYxNzg8L2ZsYWdzPgogICAgICAgIDx2YWx1ZSB0eXBlPSIyIj4xNDg8L3ZhbHVlPgogICAgICAgPC9CYXNpY0VudHJ5PgogICAgICAgPEJhc2ljRW50cnk+CiAgICAgICAgPG5hbWU+Vmlld1dpZHRoPC9uYW1lPgogICAgICAgIDxmbGFncz42NjE3ODwvZmxhZ3M+CiAgICAgICAgPHZhbHVlIHR5cGU9IjIiPjE0ODwvdmFsdWU+CiAgICAgICA8L0Jhc2ljRW50cnk+CiAgICAgICA8QmFzaWNFbnRyeT4KICAgICAgICA8bmFtZT5XaWRnZXRQb3M8L25hbWU+CiAgICAgICAgPGZsYWdzPjY1NjY2PC9mbGFncz4KICAgICAgICA8QmFzaWNFbnRyeT4KICAgICAgICAgPG5hbWU+WDwvbmFtZT4KICAgICAgICAgPGZsYWdzPjY2MTc4PC9mbGFncz4KICAgICAgICAgPHZhbHVlIHR5cGU9IjIiPjI0NzwvdmFsdWU+CiAgICAgICAgPC9CYXNpY0VudHJ5PgogICAgICAgIDxCYXNpY0VudHJ5PgogICAgICAgICA8bmFtZT5ZPC9uYW1lPgogICAgICAgICA8ZmxhZ3M+NjYxNzg8L2ZsYWdzPgogICAgICAgICA8dmFsdWUgdHlwZT0iMiI+MTU8L3ZhbHVlPgogICAgICAgIDwvQmFzaWNFbnRyeT4KICAgICAgIDwvQmFzaWNFbnRyeT4KICAgICAgIDxCYXNpY0VudHJ5PgogICAgICAgIDxuYW1lPldpZGdldFNpemU8L25hbWU+CiAgICAgICAgPGZsYWdzPjY1NjY2PC9mbGFncz4KICAgICAgICA8QmFzaWNFbnRyeT4KICAgICAgICAgPG5hbWU+V2lkdGg8L25hbWU+CiAgICAgICAgIDxmbGFncz42NjE3ODwvZmxhZ3M+CiAgICAgICAgIDx2YWx1ZSB0eXBlPSIyIj4yMzQ8L3ZhbHVlPgogICAgICAgIDwvQmFzaWNFbnRyeT4KICAgICAgICA8QmFzaWNFbnRyeT4KICAgICAgICAgPG5hbWU+SGVpZ2h0PC9uYW1lPgogICAgICAgICA8ZmxhZ3M+NjYxNzg8L2ZsYWdzPgogICAgICAgICA8dmFsdWUgdHlwZT0iMiI+MjA5PC92YWx1ZT4KICAgICAgICA8L0Jhc2ljRW50cnk+CiAgICAgICA8L0Jhc2ljRW50cnk+CiAgICAgIDwvQmFzaWNFbnRyeT4KICAgICAgPEJhc2ljRW50cnk+CiAgICAgICA8bmFtZT5wbG90MjwvbmFtZT4KICAgICAgIDxmbGFncz42NjQzNDwvZmxhZ3M+CiAgICAgICA8dmFsdWUgdHlwZT0iMyI+UGxvdDwvdmFsdWU+CiAgICAgICA8QmFzaWNFbnRyeT4KICAgICAgICA8bmFtZT5WaWV3RmVhdHVyZXM8L25hbWU+CiAgICAgICAgPGZsYWdzPjY2NDM0PC9mbGFncz4KICAgICAgICA8dmFsdWUgdHlwZT0iMyI+QjEtQQpWMS1BPC92YWx1ZT4KICAgICAgIDwvQmFzaWNFbnRyeT4KICAgICAgIDxCYXNpY0VudHJ5PgogICAgICAgIDxuYW1lPlZpZXdNdWx0aUxheWVyPC9uYW1lPgogICAgICAgIDxmbGFncz42NTkyMjwvZmxhZ3M+CiAgICAgICAgPHZhbHVlIHR5cGU9IjEiPjA8L3ZhbHVlPgogICAgICAgPC9CYXNpY0VudHJ5PgogICAgICAgPEJhc2ljRW50cnk+CiAgICAgICAgPG5hbWU+Vmlld1NvdXJjZTwvbmFtZT4KICAgICAgICA8ZmxhZ3M+NjY0MzQ8L2ZsYWdzPgogICAgICAgIDx2YWx1ZSB0eXBlPSIzIj4xOmxpdmVcUDFcUDI8L3ZhbHVlPgogICAgICAgPC9CYXNpY0VudHJ5PgogICAgICAgPEJhc2ljRW50cnk+CiAgICAgICAgPG5hbWU+Vmlld1BvcHVsYXRpb25zPC9uYW1lPgogICAgICAgIDxmbGFncz42NjQzNDwvZmxhZ3M+CiAgICAgICAgPHZhbHVlIHR5cGU9IjMiPjE6bGl2ZVxQMVxQMjwvdmFsdWU+CiAgICAgICA8L0Jhc2ljRW50cnk+CiAgICAgICA8QmFzaWNFbnRyeT4KICAgICAgICA8bmFtZT5WaWV3TW9kZTwvbmFtZT4KICAgICAgICA8ZmxhZ3M+NjYxNzg8L2ZsYWdzPgogICAgICAgIDx2YWx1ZSB0eXBlPSIyIj4xPC92YWx1ZT4KICAgICAgIDwvQmFzaWNFbnRyeT4KICAgICAgIDxCYXNpY0VudHJ5PgogICAgICAgIDxuYW1lPlZpZXdBeGVzPC9uYW1lPgogICAgICAgIDxmbGFncz42NjQzNDwvZmxhZ3M+CiAgICAgICAgPHZhbHVlIHR5cGU9IjMiPkFzIGFjcXVpcmVkCkFzIGFjcXVpcmVkPC92YWx1ZT4KICAgICAgIDwvQmFzaWNFbnRyeT4KICAgICAgIDxCYXNpY0VudHJ5PgogICAgICAgIDxuYW1lPlZpZXdab29tPC9uYW1lPgogICAgICAgIDxmbGFncz42NjQzNDwvZmxhZ3M+CiAgICAgICAgPHZhbHVlIHR5cGU9IjMiPjAuMCwxLjAKMC4wLDEuMDwvdmFsdWU+CiAgICAgICA8L0Jhc2ljRW50cnk+CiAgICAgICA8QmFzaWNFbnRyeT4KICAgICAgICA8bmFtZT5WaWV3SGlkZVJlZ2lvbnM8L25hbWU+CiAgICAgICAgPGZsYWdzPjY2MTc4PC9mbGFncz4KICAgICAgICA8dmFsdWUgdHlwZT0iMiI+MDwvdmFsdWU+CiAgICAgICA8L0Jhc2ljRW50cnk+CiAgICAgICA8QmFzaWNFbnRyeT4KICAgICAgICA8bmFtZT5IaXN0b2dyYW1Vc2VPdmVybGF5PC9uYW1lPgogICAgICAgIDxmbGFncz42NjE3ODwvZmxhZ3M+CiAgICAgICAgPHZhbHVlIHR5cGU9IjIiPjA8L3ZhbHVlPgogICAgICAgPC9CYXNpY0VudHJ5PgogICAgICAgPEJhc2ljRW50cnk+CiAgICAgICAgPG5hbWU+SGlzdG9ncmFtT3ZlcmxheTwvbmFtZT4KICAgICAgICA8ZmxhZ3M+NjY0MzQ8L2ZsYWdzPgogICAgICAgIDx2YWx1ZSB0eXBlPSIzIj5saXZlCmxpdmUKbGl2ZQpsaXZlCmxpdmUKbGl2ZQpsaXZlCmxpdmUKbGl2ZQpsaXZlPC92YWx1ZT4KICAgICAgIDwvQmFzaWNFbnRyeT4KICAgICAgIDxCYXNpY0VudHJ5PgogICAgICAgIDxuYW1lPkhpc3RvZ3JhbU92ZXJsYXlDb2xvcnM8L25hbWU+CiAgICAgICAgPGZsYWdzPjY2NDM0PC9mbGFncz4KICAgICAgICA8dmFsdWUgdHlwZT0iMyI+I2ZmYWE3ZgojZmZhYWZmCiNhYWZmN2YKIzk2ZDhlMQojYWFhYTdmCiNmZjg2NGEKI2ZjNTdmZgojNmJmZjQyCiM0MGJjZmYKI2EyYWEzNDwvdmFsdWU+CiAgICAgICA8L0Jhc2ljRW50cnk+CiAgICAgICA8QmFzaWNFbnRyeT4KICAgICAgICA8bmFtZT5WaWV3RGF0YUVuZDwvbmFtZT4KICAgICAgICA8ZmxhZ3M+NjYxNzg8L2ZsYWdzPgogICAgICAgIDx2YWx1ZSB0eXBlPSIyIj4yMTQ3NDgzNjQ3PC92YWx1ZT4KICAgICAgIDwvQmFzaWNFbnRyeT4KICAgICAgIDxCYXNpY0VudHJ5PgogICAgICAgIDxuYW1lPlZpZXdEYXRhU2tpcDwvbmFtZT4KICAgICAgICA8ZmxhZ3M+NjYxNzg8L2ZsYWdzPgogICAgICAgIDx2YWx1ZSB0eXBlPSIyIj4wPC92YWx1ZT4KICAgICAgIDwvQmFzaWNFbnRyeT4KICAgICAgIDxCYXNpY0VudHJ5PgogICAgICAgIDxuYW1lPlZpZXdEYXRhU3RhcnQ8L25hbWU+CiAgICAgICAgPGZsYWdzPjY2MTc4PC9mbGFncz4KICAgICAgICA8dmFsdWUgdHlwZT0iMiI+MDwvdmFsdWU+CiAgICAgICA8L0Jhc2ljRW50cnk+CiAgICAgICA8QmFzaWNFbnRyeT4KICAgICAgICA8bmFtZT5TY3JpcHRUZXh0PC9uYW1lPgogICAgICAgIDxmbGFncz42NjQzNDwvZmxhZ3M+CiAgICAgICAgPHZhbHVlIHR5cGU9IjMiPkVkaXQgdGV4dCB2aWEgUHJvcGVydGllczwvdmFsdWU+CiAgICAgICAgPEJhc2ljRW50cnk+CiAgICAgICAgIDxuYW1lPlByZWRlZmluZWRTY3JpcHRUZXh0PC9uYW1lPgogICAgICAgICA8ZmxhZ3M+NjY0MzQ8L2ZsYWdzPgogICAgICAgICA8dmFsdWUgdHlwZT0iMyI+PC92YWx1ZT4KICAgICAgICA8L0Jhc2ljRW50cnk+CiAgICAgICA8L0Jhc2ljRW50cnk+CiAgICAgICA8QmFzaWNFbnRyeT4KICAgICAgICA8bmFtZT5TY3JpcHRUZXh0QWxpZ25tZW50PC9uYW1lPgogICAgICAgIDxmbGFncz42NjE3ODwvZmxhZ3M+CiAgICAgICAgPHZhbHVlIHR5cGU9IjIiPjA8L3ZhbHVlPgogICAgICAgPC9CYXNpY0VudHJ5PgogICAgICAgPEJhc2ljRW50cnk+CiAgICAgICAgPG5hbWU+SGlzdG9ncmFtTm9ybWFsaXphdGlvbjwvbmFtZT4KICAgICAgICA8ZmxhZ3M+NjYxNzg8L2ZsYWdzPgogICAgICAgIDx2YWx1ZSB0eXBlPSIyIj4wPC92YWx1ZT4KICAgICAgIDwvQmFzaWNFbnRyeT4KICAgICAgIDxCYXNpY0VudHJ5PgogICAgICAgIDxuYW1lPkhpc3RvZ3JhbVBsb3RNb2RlPC9uYW1lPgogICAgICAgIDxmbGFncz42NjE3ODwvZmxhZ3M+CiAgICAgICAgPHZhbHVlIHR5cGU9IjIiPjA8L3ZhbHVlPgogICAgICAgPC9CYXNpY0VudHJ5PgogICAgICAgPEJhc2ljRW50cnk+CiAgICAgICAgPG5hbWU+SGlzdG9ncmFtU21vb3RoaW5nPC9uYW1lPgogICAgICAgIDxmbGFncz42NjE3ODwvZmxhZ3M+CiAgICAgICAgPHZhbHVlIHR5cGU9IjIiPjA8L3ZhbHVlPgogICAgICAgPC9CYXNpY0VudHJ5PgogICAgICAgPEJhc2ljRW50cnk+CiAgICAgICAgPG5hbWU+U3RhdGlzdGljRmVhdHVyZXM8L25hbWU+CiAgICAgICAgPGZsYWdzPjY2NDM0PC9mbGFncz4KICAgICAgICA8dmFsdWUgdHlwZT0iMyI+QjEtQQpWMS1BPC92YWx1ZT4KICAgICAgIDwvQmFzaWNFbnRyeT4KICAgICAgIDxCYXNpY0VudHJ5PgogICAgICAgIDxuYW1lPlN0YXRpc3RpY1JlZ2lvbkZ1bmNzPC9uYW1lPgogICAgICAgIDxmbGFncz42NjQzNDwvZmxhZ3M+CiAgICAgICAgPHZhbHVlIHR5cGU9IjMiPlBhdGgKJS0jPC92YWx1ZT4KICAgICAgIDwvQmFzaWNFbnRyeT4KICAgICAgIDxCYXNpY0VudHJ5PgogICAgICAgIDxuYW1lPlN0YXRpc3RpY0ZlYXR1cmVGdW5jczwvbmFtZT4KICAgICAgICA8ZmxhZ3M+NjY0MzQ8L2ZsYWdzPgogICAgICAgIDx2YWx1ZSB0eXBlPSIzIj48L3ZhbHVlPgogICAgICAgPC9CYXNpY0VudHJ5PgogICAgICAgPEJhc2ljRW50cnk+CiAgICAgICAgPG5hbWU+U3RhdGlzdGljU291cmNlSW5mbzwvbmFtZT4KICAgICAgICA8ZmxhZ3M+NjU5MjI8L2ZsYWdzPgogICAgICAgIDx2YWx1ZSB0eXBlPSIxIj4xPC92YWx1ZT4KICAgICAgIDwvQmFzaWNFbnRyeT4KICAgICAgIDxCYXNpY0VudHJ5PgogICAgICAgIDxuYW1lPlN0YXRpc3RpY1RhYmxlPC9uYW1lPgogICAgICAgIDxmbGFncz42NTkyMjwvZmxhZ3M+CiAgICAgICAgPHZhbHVlIHR5cGU9IjEiPjE8L3ZhbHVlPgogICAgICAgPC9CYXNpY0VudHJ5PgogICAgICAgPEJhc2ljRW50cnk+CiAgICAgICAgPG5hbWU+U3RhdGlzdGljRmVhdHVyZU5hbWU8L25hbWU+CiAgICAgICAgPGZsYWdzPjY2MTc4PC9mbGFncz4KICAgICAgICA8dmFsdWUgdHlwZT0iMiI+MDwvdmFsdWU+CiAgICAgICA8L0Jhc2ljRW50cnk+CiAgICAgICA8QmFzaWNFbnRyeT4KICAgICAgICA8bmFtZT5IZWF0bWFwPC9uYW1lPgogICAgICAgIDxmbGFncz42NTY2NjwvZmxhZ3M+CiAgICAgICAgPEJhc2ljRW50cnk+CiAgICAgICAgIDxuYW1lPkNvbG9yMTwvbmFtZT4KICAgICAgICAgPGZsYWdzPjY2NDM0PC9mbGFncz4KICAgICAgICAgPHZhbHVlIHR5cGU9IjMiPiNmZjAwMDA8L3ZhbHVlPgogICAgICAgIDwvQmFzaWNFbnRyeT4KICAgICAgICA8QmFzaWNFbnRyeT4KICAgICAgICAgPG5hbWU+Q29sb3IyPC9uYW1lPgogICAgICAgICA8ZmxhZ3M+NjY0MzQ8L2ZsYWdzPgogICAgICAgICA8dmFsdWUgdHlwZT0iMyI+IzAwYWEwMDwvdmFsdWU+CiAgICAgICAgPC9CYXNpY0VudHJ5PgogICAgICAgIDxCYXNpY0VudHJ5PgogICAgICAgICA8bmFtZT5Db2xvcjM8L25hbWU+CiAgICAgICAgIDxmbGFncz42NjQzNDwvZmxhZ3M+CiAgICAgICAgIDx2YWx1ZSB0eXBlPSIzIj4jZmZmZjAwPC92YWx1ZT4KICAgICAgICA8L0Jhc2ljRW50cnk+CiAgICAgICAgPEJhc2ljRW50cnk+CiAgICAgICAgIDxuYW1lPkNvbG9yNDwvbmFtZT4KICAgICAgICAgPGZsYWdzPjY2NDM0PC9mbGFncz4KICAgICAgICAgPHZhbHVlIHR5cGU9IjMiPiMzMzMzZmY8L3ZhbHVlPgogICAgICAgIDwvQmFzaWNFbnRyeT4KICAgICAgICA8QmFzaWNFbnRyeT4KICAgICAgICAgPG5hbWU+VGhyZXNob2xkMTwvbmFtZT4KICAgICAgICAgPGZsYWdzPjY3NDU4PC9mbGFncz4KICAgICAgICAgPHZhbHVlIHR5cGU9IjciPjE8L3ZhbHVlPgogICAgICAgIDwvQmFzaWNFbnRyeT4KICAgICAgICA8QmFzaWNFbnRyeT4KICAgICAgICAgPG5hbWU+VGhyZXNob2xkMjwvbmFtZT4KICAgICAgICAgPGZsYWdzPjY3NDU4PC9mbGFncz4KICAgICAgICAgPHZhbHVlIHR5cGU9IjciPjEwMDwvdmFsdWU+CiAgICAgICAgPC9CYXNpY0VudHJ5PgogICAgICAgIDxCYXNpY0VudHJ5PgogICAgICAgICA8bmFtZT5SZWdpb248L25hbWU+CiAgICAgICAgIDxmbGFncz42NjQzNDwvZmxhZ3M+CiAgICAgICAgIDx2YWx1ZSB0eXBlPSIzIj5saXZlXFAxXFAyPC92YWx1ZT4KICAgICAgICA8L0Jhc2ljRW50cnk+CiAgICAgICAgPEJhc2ljRW50cnk+CiAgICAgICAgIDxuYW1lPlJlZ2lvbkZ1bmN0aW9uPC9uYW1lPgogICAgICAgICA8ZmxhZ3M+NjY0MzQ8L2ZsYWdzPgogICAgICAgICA8dmFsdWUgdHlwZT0iMyI+Q291bnQ8L3ZhbHVlPgogICAgICAgIDwvQmFzaWNFbnRyeT4KICAgICAgICA8QmFzaWNFbnRyeT4KICAgICAgICAgPG5hbWU+RmVhdHVyZTwvbmFtZT4KICAgICAgICAgPGZsYWdzPjY2NDM0PC9mbGFncz4KICAgICAgICAgPHZhbHVlIHR5cGU9IjMiPkZTQy1BPC92YWx1ZT4KICAgICAgICA8L0Jhc2ljRW50cnk+CiAgICAgICAgPEJhc2ljRW50cnk+CiAgICAgICAgIDxuYW1lPkZlYXR1cmVGdW5jdGlvbjwvbmFtZT4KICAgICAgICAgPGZsYWdzPjY2NDM0PC9mbGFncz4KICAgICAgICAgPHZhbHVlIHR5cGU9IjMiPk1lYW48L3ZhbHVlPgogICAgICAgIDwvQmFzaWNFbnRyeT4KICAgICAgICA8QmFzaWNFbnRyeT4KICAgICAgICAgPG5hbWU+TW9kZTwvbmFtZT4KICAgICAgICAgPGZsYWdzPjY2MTc4PC9mbGFncz4KICAgICAgICAgPHZhbHVlIHR5cGU9IjIiPjA8L3ZhbHVlPgogICAgICAgIDwvQmFzaWNFbnRyeT4KICAgICAgICA8QmFzaWNFbnRyeT4KICAgICAgICAgPG5hbWU+RnVuY3Rpb248L25hbWU+CiAgICAgICAgIDxmbGFncz42NjE3ODwvZmxhZ3M+CiAgICAgICAgIDx2YWx1ZSB0eXBlPSIyIj4xPC92YWx1ZT4KICAgICAgICA8L0Jhc2ljRW50cnk+CiAgICAgICAgPEJhc2ljRW50cnk+CiAgICAgICAgIDxuYW1lPkRpc2FibGVkR3JvdXBzPC9uYW1lPgogICAgICAgICA8ZmxhZ3M+NjY0MzQ8L2ZsYWdzPgogICAgICAgICA8dmFsdWUgdHlwZT0iMyI+PC92YWx1ZT4KICAgICAgICA8L0Jhc2ljRW50cnk+CiAgICAgICA8L0Jhc2ljRW50cnk+CiAgICAgICA8QmFzaWNFbnRyeT4KICAgICAgICA8bmFtZT5WaWV3SGVpZ2h0PC9uYW1lPgogICAgICAgIDxmbGFncz42NjE3ODwvZmxhZ3M+CiAgICAgICAgPHZhbHVlIHR5cGU9IjIiPjE0ODwvdmFsdWU+CiAgICAgICA8L0Jhc2ljRW50cnk+CiAgICAgICA8QmFzaWNFbnRyeT4KICAgICAgICA8bmFtZT5WaWV3V2lkdGg8L25hbWU+CiAgICAgICAgPGZsYWdzPjY2MTc4PC9mbGFncz4KICAgICAgICA8dmFsdWUgdHlwZT0iMiI+MTQ4PC92YWx1ZT4KICAgICAgIDwvQmFzaWNFbnRyeT4KICAgICAgIDxCYXNpY0VudHJ5PgogICAgICAgIDxuYW1lPldpZGdldFBvczwvbmFtZT4KICAgICAgICA8ZmxhZ3M+NjU2NjY8L2ZsYWdzPgogICAgICAgIDxCYXNpY0VudHJ5PgogICAgICAgICA8bmFtZT5YPC9uYW1lPgogICAgICAgICA8ZmxhZ3M+NjYxNzg8L2ZsYWdzPgogICAgICAgICA8dmFsdWUgdHlwZT0iMiI+NDgxPC92YWx1ZT4KICAgICAgICA8L0Jhc2ljRW50cnk+CiAgICAgICAgPEJhc2ljRW50cnk+CiAgICAgICAgIDxuYW1lPlk8L25hbWU+CiAgICAgICAgIDxmbGFncz42NjE3ODwvZmxhZ3M+CiAgICAgICAgIDx2YWx1ZSB0eXBlPSIyIj4xNTwvdmFsdWU+CiAgICAgICAgPC9CYXNpY0VudHJ5PgogICAgICAgPC9CYXNpY0VudHJ5PgogICAgICAgPEJhc2ljRW50cnk+CiAgICAgICAgPG5hbWU+V2lkZ2V0U2l6ZTwvbmFtZT4KICAgICAgICA8ZmxhZ3M+NjU2NjY8L2ZsYWdzPgogICAgICAgIDxCYXNpY0VudHJ5PgogICAgICAgICA8bmFtZT5XaWR0aDwvbmFtZT4KICAgICAgICAgPGZsYWdzPjY2MTc4PC9mbGFncz4KICAgICAgICAgPHZhbHVlIHR5cGU9IjIiPjIzNDwvdmFsdWU+CiAgICAgICAgPC9CYXNpY0VudHJ5PgogICAgICAgIDxCYXNpY0VudHJ5PgogICAgICAgICA8bmFtZT5IZWlnaHQ8L25hbWU+CiAgICAgICAgIDxmbGFncz42NjE3ODwvZmxhZ3M+CiAgICAgICAgIDx2YWx1ZSB0eXBlPSIyIj4yMDk8L3ZhbHVlPgogICAgICAgIDwvQmFzaWNFbnRyeT4KICAgICAgIDwvQmFzaWNFbnRyeT4KICAgICAgPC9CYXNpY0VudHJ5PgogICAgICA8QmFzaWNFbnRyeT4KICAgICAgIDxuYW1lPnBsb3QzPC9uYW1lPgogICAgICAgPGZsYWdzPjY2NDM0PC9mbGFncz4KICAgICAgIDx2YWx1ZSB0eXBlPSIzIj5QbG90PC92YWx1ZT4KICAgICAgIDxCYXNpY0VudHJ5PgogICAgICAgIDxuYW1lPlZpZXdNb2RlPC9uYW1lPgogICAgICAgIDxmbGFncz42NjE3ODwvZmxhZ3M+CiAgICAgICAgPHZhbHVlIHR5cGU9IjIiPjM8L3ZhbHVlPgogICAgICAgPC9CYXNpY0VudHJ5PgogICAgICAgPEJhc2ljRW50cnk+CiAgICAgICAgPG5hbWU+Vmlld0hlaWdodDwvbmFtZT4KICAgICAgICA8ZmxhZ3M+NjYxNzg8L2ZsYWdzPgogICAgICAgIDx2YWx1ZSB0eXBlPSIyIj4zNTc8L3ZhbHVlPgogICAgICAgPC9CYXNpY0VudHJ5PgogICAgICAgPEJhc2ljRW50cnk+CiAgICAgICAgPG5hbWU+Vmlld1dpZHRoPC9uYW1lPgogICAgICAgIDxmbGFncz42NjE3ODwvZmxhZ3M+CiAgICAgICAgPHZhbHVlIHR5cGU9IjIiPjYxNjwvdmFsdWU+CiAgICAgICA8L0Jhc2ljRW50cnk+CiAgICAgICA8QmFzaWNFbnRyeT4KICAgICAgICA8bmFtZT5WaWV3RmVhdHVyZXM8L25hbWU+CiAgICAgICAgPGZsYWdzPjY2NDM0PC9mbGFncz4KICAgICAgICA8dmFsdWUgdHlwZT0iMyI+RlNDLUEKU1NDLUE8L3ZhbHVlPgogICAgICAgPC9CYXNpY0VudHJ5PgogICAgICAgPEJhc2ljRW50cnk+CiAgICAgICAgPG5hbWU+Vmlld011bHRpTGF5ZXI8L25hbWU+CiAgICAgICAgPGZsYWdzPjY1OTIyPC9mbGFncz4KICAgICAgICA8dmFsdWUgdHlwZT0iMSI+MDwvdmFsdWU+CiAgICAgICA8L0Jhc2ljRW50cnk+CiAgICAgICA8QmFzaWNFbnRyeT4KICAgICAgICA8bmFtZT5WaWV3U291cmNlPC9uYW1lPgogICAgICAgIDxmbGFncz42NjQzNDwvZmxhZ3M+CiAgICAgICAgPHZhbHVlIHR5cGU9IjMiPjE6bGl2ZTwvdmFsdWU+CiAgICAgICA8L0Jhc2ljRW50cnk+CiAgICAgICA8QmFzaWNFbnRyeT4KICAgICAgICA8bmFtZT5WaWV3UG9wdWxhdGlvbnM8L25hbWU+CiAgICAgICAgPGZsYWdzPjY2NDM0PC9mbGFncz4KICAgICAgICA8dmFsdWUgdHlwZT0iMyI+MTpsaXZlPC92YWx1ZT4KICAgICAgIDwvQmFzaWNFbnRyeT4KICAgICAgIDxCYXNpY0VudHJ5PgogICAgICAgIDxuYW1lPlZpZXdBeGVzPC9uYW1lPgogICAgICAgIDxmbGFncz42NjQzNDwvZmxhZ3M+CiAgICAgICAgPHZhbHVlIHR5cGU9IjMiPkFzIGFjcXVpcmVkCkFzIGFjcXVpcmVkPC92YWx1ZT4KICAgICAgIDwvQmFzaWNFbnRyeT4KICAgICAgIDxCYXNpY0VudHJ5PgogICAgICAgIDxuYW1lPlZpZXdab29tPC9uYW1lPgogICAgICAgIDxmbGFncz42NjQzNDwvZmxhZ3M+CiAgICAgICAgPHZhbHVlIHR5cGU9IjMiPjAuMCwxLjAKMC4wLDEuMDwvdmFsdWU+CiAgICAgICA8L0Jhc2ljRW50cnk+CiAgICAgICA8QmFzaWNFbnRyeT4KICAgICAgICA8bmFtZT5WaWV3SGlkZVJlZ2lvbnM8L25hbWU+CiAgICAgICAgPGZsYWdzPjY2MTc4PC9mbGFncz4KICAgICAgICA8dmFsdWUgdHlwZT0iMiI+MDwvdmFsdWU+CiAgICAgICA8L0Jhc2ljRW50cnk+CiAgICAgICA8QmFzaWNFbnRyeT4KICAgICAgICA8bmFtZT5IaXN0b2dyYW1Vc2VPdmVybGF5PC9uYW1lPgogICAgICAgIDxmbGFncz42NjE3ODwvZmxhZ3M+CiAgICAgICAgPHZhbHVlIHR5cGU9IjIiPjA8L3ZhbHVlPgogICAgICAgPC9CYXNpY0VudHJ5PgogICAgICAgPEJhc2ljRW50cnk+CiAgICAgICAgPG5hbWU+SGlzdG9ncmFtT3ZlcmxheTwvbmFtZT4KICAgICAgICA8ZmxhZ3M+NjY0MzQ8L2ZsYWdzPgogICAgICAgIDx2YWx1ZSB0eXBlPSIzIj4KCgoKCgoKCgo8L3ZhbHVlPgogICAgICAgPC9CYXNpY0VudHJ5PgogICAgICAgPEJhc2ljRW50cnk+CiAgICAgICAgPG5hbWU+SGlzdG9ncmFtT3ZlcmxheUNvbG9yczwvbmFtZT4KICAgICAgICA8ZmxhZ3M+NjY0MzQ8L2ZsYWdzPgogICAgICAgIDx2YWx1ZSB0eXBlPSIzIj4jZmZhYTdmCiNmZmFhZmYKI2FhZmY3ZgojOTZkOGUxCiNhYWFhN2YKI2ZmODY0YQojZmM1N2ZmCiM2YmZmNDIKIzQwYmNmZgojYTJhYTM0PC92YWx1ZT4KICAgICAgIDwvQmFzaWNFbnRyeT4KICAgICAgIDxCYXNpY0VudHJ5PgogICAgICAgIDxuYW1lPlZpZXdEYXRhRW5kPC9uYW1lPgogICAgICAgIDxmbGFncz42NjE3ODwvZmxhZ3M+CiAgICAgICAgPHZhbHVlIHR5cGU9IjIiPjIxNDc0ODM2NDc8L3ZhbHVlPgogICAgICAgPC9CYXNpY0VudHJ5PgogICAgICAgPEJhc2ljRW50cnk+CiAgICAgICAgPG5hbWU+Vmlld0RhdGFTa2lwPC9uYW1lPgogICAgICAgIDxmbGFncz42NjE3ODwvZmxhZ3M+CiAgICAgICAgPHZhbHVlIHR5cGU9IjIiPjA8L3ZhbHVlPgogICAgICAgPC9CYXNpY0VudHJ5PgogICAgICAgPEJhc2ljRW50cnk+CiAgICAgICAgPG5hbWU+Vmlld0RhdGFTdGFydDwvbmFtZT4KICAgICAgICA8ZmxhZ3M+NjYxNzg8L2ZsYWdzPgogICAgICAgIDx2YWx1ZSB0eXBlPSIyIj4wPC92YWx1ZT4KICAgICAgIDwvQmFzaWNFbnRyeT4KICAgICAgIDxCYXNpY0VudHJ5PgogICAgICAgIDxuYW1lPlNjcmlwdFRleHQ8L25hbWU+CiAgICAgICAgPGZsYWdzPjY2NDM0PC9mbGFncz4KICAgICAgICA8dmFsdWUgdHlwZT0iMyI+RWRpdCB0ZXh0IHZpYSBQcm9wZXJ0aWVzPC92YWx1ZT4KICAgICAgICA8QmFzaWNFbnRyeT4KICAgICAgICAgPG5hbWU+UHJlZGVmaW5lZFNjcmlwdFRleHQ8L25hbWU+CiAgICAgICAgIDxmbGFncz42NjQzNDwvZmxhZ3M+CiAgICAgICAgIDx2YWx1ZSB0eXBlPSIzIj48L3ZhbHVlPgogICAgICAgIDwvQmFzaWNFbnRyeT4KICAgICAgIDwvQmFzaWNFbnRyeT4KICAgICAgIDxCYXNpY0VudHJ5PgogICAgICAgIDxuYW1lPlNjcmlwdFRleHRBbGlnbm1lbnQ8L25hbWU+CiAgICAgICAgPGZsYWdzPjY2MTc4PC9mbGFncz4KICAgICAgICA8dmFsdWUgdHlwZT0iMiI+MDwvdmFsdWU+CiAgICAgICA8L0Jhc2ljRW50cnk+CiAgICAgICA8QmFzaWNFbnRyeT4KICAgICAgICA8bmFtZT5IaXN0b2dyYW1Ob3JtYWxpemF0aW9uPC9uYW1lPgogICAgICAgIDxmbGFncz42NjE3ODwvZmxhZ3M+CiAgICAgICAgPHZhbHVlIHR5cGU9IjIiPjA8L3ZhbHVlPgogICAgICAgPC9CYXNpY0VudHJ5PgogICAgICAgPEJhc2ljRW50cnk+CiAgICAgICAgPG5hbWU+SGlzdG9ncmFtUGxvdE1vZGU8L25hbWU+CiAgICAgICAgPGZsYWdzPjY2MTc4PC9mbGFncz4KICAgICAgICA8dmFsdWUgdHlwZT0iMiI+MDwvdmFsdWU+CiAgICAgICA8L0Jhc2ljRW50cnk+CiAgICAgICA8QmFzaWNFbnRyeT4KICAgICAgICA8bmFtZT5IaXN0b2dyYW1TbW9vdGhpbmc8L25hbWU+CiAgICAgICAgPGZsYWdzPjY2MTc4PC9mbGFncz4KICAgICAgICA8dmFsdWUgdHlwZT0iMiI+MDwvdmFsdWU+CiAgICAgICA8L0Jhc2ljRW50cnk+CiAgICAgICA8QmFzaWNFbnRyeT4KICAgICAgICA8bmFtZT5TdGF0aXN0aWNGZWF0dXJlczwvbmFtZT4KICAgICAgICA8ZmxhZ3M+NjY0MzQ8L2ZsYWdzPgogICAgICAgIDx2YWx1ZSB0eXBlPSIzIj5GU0MtQQpTU0MtQTwvdmFsdWU+CiAgICAgICA8L0Jhc2ljRW50cnk+CiAgICAgICA8QmFzaWNFbnRyeT4KICAgICAgICA8bmFtZT5TdGF0aXN0aWNSZWdpb25GdW5jczwvbmFtZT4KICAgICAgICA8ZmxhZ3M+NjY0MzQ8L2ZsYWdzPgogICAgICAgIDx2YWx1ZSB0eXBlPSIzIj5QYXRoCiUtVDwvdmFsdWU+CiAgICAgICA8L0Jhc2ljRW50cnk+CiAgICAgICA8QmFzaWNFbnRyeT4KICAgICAgICA8bmFtZT5TdGF0aXN0aWNGZWF0dXJlRnVuY3M8L25hbWU+CiAgICAgICAgPGZsYWdzPjY2NDM0PC9mbGFncz4KICAgICAgICA8dmFsdWUgdHlwZT0iMyI+PC92YWx1ZT4KICAgICAgIDwvQmFzaWNFbnRyeT4KICAgICAgIDxCYXNpY0VudHJ5PgogICAgICAgIDxuYW1lPlN0YXRpc3RpY1NvdXJjZUluZm88L25hbWU+CiAgICAgICAgPGZsYWdzPjY1OTIyPC9mbGFncz4KICAgICAgICA8dmFsdWUgdHlwZT0iMSI+MTwvdmFsdWU+CiAgICAgICA8L0Jhc2ljRW50cnk+CiAgICAgICA8QmFzaWNFbnRyeT4KICAgICAgICA8bmFtZT5TdGF0aXN0aWNUYWJsZTwvbmFtZT4KICAgICAgICA8ZmxhZ3M+NjU5MjI8L2ZsYWdzPgogICAgICAgIDx2YWx1ZSB0eXBlPSIxIj4xPC92YWx1ZT4KICAgICAgIDwvQmFzaWNFbnRyeT4KICAgICAgIDxCYXNpY0VudHJ5PgogICAgICAgIDxuYW1lPlN0YXRpc3RpY0ZlYXR1cmVOYW1lPC9uYW1lPgogICAgICAgIDxmbGFncz42NjE3ODwvZmxhZ3M+CiAgICAgICAgPHZhbHVlIHR5cGU9IjIiPjA8L3ZhbHVlPgogICAgICAgPC9CYXNpY0VudHJ5PgogICAgICAgPEJhc2ljRW50cnk+CiAgICAgICAgPG5hbWU+SGVhdG1hcDwvbmFtZT4KICAgICAgICA8ZmxhZ3M+NjU2NjY8L2ZsYWdzPgogICAgICAgIDxCYXNpY0VudHJ5PgogICAgICAgICA8bmFtZT5Db2xvcjE8L25hbWU+CiAgICAgICAgIDxmbGFncz42NjQzNDwvZmxhZ3M+CiAgICAgICAgIDx2YWx1ZSB0eXBlPSIzIj4jZmYwMDAwPC92YWx1ZT4KICAgICAgICA8L0Jhc2ljRW50cnk+CiAgICAgICAgPEJhc2ljRW50cnk+CiAgICAgICAgIDxuYW1lPkNvbG9yMjwvbmFtZT4KICAgICAgICAgPGZsYWdzPjY2NDM0PC9mbGFncz4KICAgICAgICAgPHZhbHVlIHR5cGU9IjMiPiMwMGFhMDA8L3ZhbHVlPgogICAgICAgIDwvQmFzaWNFbnRyeT4KICAgICAgICA8QmFzaWNFbnRyeT4KICAgICAgICAgPG5hbWU+Q29sb3IzPC9uYW1lPgogICAgICAgICA8ZmxhZ3M+NjY0MzQ8L2ZsYWdzPgogICAgICAgICA8dmFsdWUgdHlwZT0iMyI+I2ZmZmYwMDwvdmFsdWU+CiAgICAgICAgPC9CYXNpY0VudHJ5PgogICAgICAgIDxCYXNpY0VudHJ5PgogICAgICAgICA8bmFtZT5Db2xvcjQ8L25hbWU+CiAgICAgICAgIDxmbGFncz42NjQzNDwvZmxhZ3M+CiAgICAgICAgIDx2YWx1ZSB0eXBlPSIzIj4jMzMzM2ZmPC92YWx1ZT4KICAgICAgICA8L0Jhc2ljRW50cnk+CiAgICAgICAgPEJhc2ljRW50cnk+CiAgICAgICAgIDxuYW1lPlRocmVzaG9sZDE8L25hbWU+CiAgICAgICAgIDxmbGFncz42NzQ1ODwvZmxhZ3M+CiAgICAgICAgIDx2YWx1ZSB0eXBlPSI3Ij4xPC92YWx1ZT4KICAgICAgICA8L0Jhc2ljRW50cnk+CiAgICAgICAgPEJhc2ljRW50cnk+CiAgICAgICAgIDxuYW1lPlRocmVzaG9sZDI8L25hbWU+CiAgICAgICAgIDxmbGFncz42NzQ1ODwvZmxhZ3M+CiAgICAgICAgIDx2YWx1ZSB0eXBlPSI3Ij4xMDA8L3ZhbHVlPgogICAgICAgIDwvQmFzaWNFbnRyeT4KICAgICAgICA8QmFzaWNFbnRyeT4KICAgICAgICAgPG5hbWU+UmVnaW9uPC9uYW1lPgogICAgICAgICA8ZmxhZ3M+NjY0MzQ8L2ZsYWdzPgogICAgICAgICA8dmFsdWUgdHlwZT0iMyI+bGl2ZTwvdmFsdWU+CiAgICAgICAgPC9CYXNpY0VudHJ5PgogICAgICAgIDxCYXNpY0VudHJ5PgogICAgICAgICA8bmFtZT5SZWdpb25GdW5jdGlvbjwvbmFtZT4KICAgICAgICAgPGZsYWdzPjY2NDM0PC9mbGFncz4KICAgICAgICAgPHZhbHVlIHR5cGU9IjMiPkNvdW50PC92YWx1ZT4KICAgICAgICA8L0Jhc2ljRW50cnk+CiAgICAgICAgPEJhc2ljRW50cnk+CiAgICAgICAgIDxuYW1lPkZlYXR1cmU8L25hbWU+CiAgICAgICAgIDxmbGFncz42NjQzNDwvZmxhZ3M+CiAgICAgICAgIDx2YWx1ZSB0eXBlPSIzIj5GU0MtQTwvdmFsdWU+CiAgICAgICAgPC9CYXNpY0VudHJ5PgogICAgICAgIDxCYXNpY0VudHJ5PgogICAgICAgICA8bmFtZT5GZWF0dXJlRnVuY3Rpb248L25hbWU+CiAgICAgICAgIDxmbGFncz42NjQzNDwvZmxhZ3M+CiAgICAgICAgIDx2YWx1ZSB0eXBlPSIzIj5NZWFuPC92YWx1ZT4KICAgICAgICA8L0Jhc2ljRW50cnk+CiAgICAgICAgPEJhc2ljRW50cnk+CiAgICAgICAgIDxuYW1lPk1vZGU8L25hbWU+CiAgICAgICAgIDxmbGFncz42NjE3ODwvZmxhZ3M+CiAgICAgICAgIDx2YWx1ZSB0eXBlPSIyIj4wPC92YWx1ZT4KICAgICAgICA8L0Jhc2ljRW50cnk+CiAgICAgICAgPEJhc2ljRW50cnk+CiAgICAgICAgIDxuYW1lPkZ1bmN0aW9uPC9uYW1lPgogICAgICAgICA8ZmxhZ3M+NjYxNzg8L2ZsYWdzPgogICAgICAgICA8dmFsdWUgdHlwZT0iMiI+MTwvdmFsdWU+CiAgICAgICAgPC9CYXNpY0VudHJ5PgogICAgICAgIDxCYXNpY0VudHJ5PgogICAgICAgICA8bmFtZT5EaXNhYmxlZEdyb3VwczwvbmFtZT4KICAgICAgICAgPGZsYWdzPjY2NDM0PC9mbGFncz4KICAgICAgICAgPHZhbHVlIHR5cGU9IjMiPjwvdmFsdWU+CiAgICAgICAgPC9CYXNpY0VudHJ5PgogICAgICAgPC9CYXNpY0VudHJ5PgogICAgICAgPEJhc2ljRW50cnk+CiAgICAgICAgPG5hbWU+V2lkZ2V0UG9zPC9uYW1lPgogICAgICAgIDxmbGFncz42NTY2NjwvZmxhZ3M+CiAgICAgICAgPEJhc2ljRW50cnk+CiAgICAgICAgIDxuYW1lPlg8L25hbWU+CiAgICAgICAgIDxmbGFncz42NjE3ODwvZmxhZ3M+CiAgICAgICAgIDx2YWx1ZSB0eXBlPSIyIj4xMzwvdmFsdWU+CiAgICAgICAgPC9CYXNpY0VudHJ5PgogICAgICAgIDxCYXNpY0VudHJ5PgogICAgICAgICA8bmFtZT5ZPC9uYW1lPgogICAgICAgICA8ZmxhZ3M+NjYxNzg8L2ZsYWdzPgogICAgICAgICA8dmFsdWUgdHlwZT0iMiI+MjI0PC92YWx1ZT4KICAgICAgICA8L0Jhc2ljRW50cnk+CiAgICAgICA8L0Jhc2ljRW50cnk+CiAgICAgICA8QmFzaWNFbnRyeT4KICAgICAgICA8bmFtZT5XaWRnZXRTaXplPC9uYW1lPgogICAgICAgIDxmbGFncz42NTY2NjwvZmxhZ3M+CiAgICAgICAgPEJhc2ljRW50cnk+CiAgICAgICAgIDxuYW1lPldpZHRoPC9uYW1lPgogICAgICAgICA8ZmxhZ3M+NjYxNzg8L2ZsYWdzPgogICAgICAgICA8dmFsdWUgdHlwZT0iMiI+NzAyPC92YWx1ZT4KICAgICAgICA8L0Jhc2ljRW50cnk+CiAgICAgICAgPEJhc2ljRW50cnk+CiAgICAgICAgIDxuYW1lPkhlaWdodDwvbmFtZT4KICAgICAgICAgPGZsYWdzPjY2MTc4PC9mbGFncz4KICAgICAgICAgPHZhbHVlIHR5cGU9IjIiPjQxODwvdmFsdWU+CiAgICAgICAgPC9CYXNpY0VudHJ5PgogICAgICAgPC9CYXNpY0VudHJ5PgogICAgICA8L0Jhc2ljRW50cnk+CiAgICAgPC9CYXNpY0VudHJ5PgogICAgPC9CYXNpY0VudHJ5PgogICA8L0Jhc2ljRW50cnk+CiAgPC9CYXNpY0VudHJ5PgogPC9CYXNpY0VudHJ5PgogPEJhc2ljRW50cnk+CiAgPG5hbWU+UmVnaW9uczwvbmFtZT4KICA8ZmxhZ3M+NjU2NjY8L2ZsYWdzPgogIDxCYXNpY0VudHJ5PgogICA8bmFtZT42NzwvbmFtZT4KICAgPGZsYWdzPjY1NjY2PC9mbGFncz4KICAgPEJhc2ljRW50cnk+CiAgICA8bmFtZT5Vc2VyZGVmTmFtZTwvbmFtZT4KICAgIDxmbGFncz42NjQzNDwvZmxhZ3M+CiAgICA8dmFsdWUgdHlwZT0iMyI+PC92YWx1ZT4KICAgPC9CYXNpY0VudHJ5PgogICA8QmFzaWNFbnRyeT4KICAgIDxuYW1lPlR5cGU8L25hbWU+CiAgICA8ZmxhZ3M+NjYxNzg8L2ZsYWdzPgogICAgPHZhbHVlIHR5cGU9IjIiPjI8L3ZhbHVlPgogICA8L0Jhc2ljRW50cnk+CiAgIDxCYXNpY0VudHJ5PgogICAgPG5hbWU+RmVhdHVyZXM8L25hbWU+CiAgICA8ZmxhZ3M+NjY0MzQ8L2ZsYWdzPgogICAgPHZhbHVlIHR5cGU9IjMiPkZTQy1BClNTQy1BPC92YWx1ZT4KICAgPC9CYXNpY0VudHJ5PgogICA8QmFzaWNFbnRyeT4KICAgIDxuYW1lPkdyb3VwPC9uYW1lPgogICAgPGZsYWdzPjY2MTc4PC9mbGFncz4KICAgIDx2YWx1ZSB0eXBlPSIyIj4wPC92YWx1ZT4KICAgPC9CYXNpY0VudHJ5PgogICA8QmFzaWNFbnRyeT4KICAgIDxuYW1lPkNvbG9yPC9uYW1lPgogICAgPGZsYWdzPjY2NDM0PC9mbGFncz4KICAgIDx2YWx1ZSB0eXBlPSIzIj4jMDA4MDAwPC92YWx1ZT4KICAgPC9CYXNpY0VudHJ5PgogICA8QmFzaWNFbnRyeT4KICAgIDxuYW1lPklzTm90PC9uYW1lPgogICAgPGZsYWdzPjY1OTIyPC9mbGFncz4KICAgIDx2YWx1ZSB0eXBlPSIxIj4wPC92YWx1ZT4KICAgPC9CYXNpY0VudHJ5PgogICA8QmFzaWNFbnRyeT4KICAgIDxuYW1lPlBvaW50czwvbmFtZT4KICAgIDxmbGFncz42NTY2NjwvZmxhZ3M+CiAgICA8QmFzaWNFbnRyeT4KICAgICA8bmFtZT5Qb2ludDA8L25hbWU+CiAgICAgPGZsYWdzPjY1NjY2PC9mbGFncz4KICAgICA8QmFzaWNFbnRyeT4KICAgICAgPG5hbWU+WDwvbmFtZT4KICAgICAgPGZsYWdzPjY2MTc4PC9mbGFncz4KICAgICAgPHZhbHVlIHR5cGU9IjIiPjA8L3ZhbHVlPgogICAgIDwvQmFzaWNFbnRyeT4KICAgICA8QmFzaWNFbnRyeT4KICAgICAgPG5hbWU+WTwvbmFtZT4KICAgICAgPGZsYWdzPjY2MTc4PC9mbGFncz4KICAgICAgPHZhbHVlIHR5cGU9IjIiPjM8L3ZhbHVlPgogICAgIDwvQmFzaWNFbnRyeT4KICAgIDwvQmFzaWNFbnRyeT4KICAgIDxCYXNpY0VudHJ5PgogICAgIDxuYW1lPlBvaW50MTwvbmFtZT4KICAgICA8ZmxhZ3M+NjU2NjY8L2ZsYWdzPgogICAgIDxCYXNpY0VudHJ5PgogICAgICA8bmFtZT5YPC9uYW1lPgogICAgICA8ZmxhZ3M+NjYxNzg8L2ZsYWdzPgogICAgICA8dmFsdWUgdHlwZT0iMiI+MDwvdmFsdWU+CiAgICAgPC9CYXNpY0VudHJ5PgogICAgIDxCYXNpY0VudHJ5PgogICAgICA8bmFtZT5ZPC9uYW1lPgogICAgICA8ZmxhZ3M+NjYxNzg8L2ZsYWdzPgogICAgICA8dmFsdWUgdHlwZT0iMiI+Mzg0PC92YWx1ZT4KICAgICA8L0Jhc2ljRW50cnk+CiAgICA8L0Jhc2ljRW50cnk+CiAgICA8QmFzaWNFbnRyeT4KICAgICA8bmFtZT5Qb2ludDI8L25hbWU+CiAgICAgPGZsYWdzPjY1NjY2PC9mbGFncz4KICAgICA8QmFzaWNFbnRyeT4KICAgICAgPG5hbWU+WDwvbmFtZT4KICAgICAgPGZsYWdzPjY2MTc4PC9mbGFncz4KICAgICAgPHZhbHVlIHR5cGU9IjIiPjEyNTwvdmFsdWU+CiAgICAgPC9CYXNpY0VudHJ5PgogICAgIDxCYXNpY0VudHJ5PgogICAgICA8bmFtZT5ZPC9uYW1lPgogICAgICA8ZmxhZ3M+NjYxNzg8L2ZsYWdzPgogICAgICA8dmFsdWUgdHlwZT0iMiI+NDc3PC92YWx1ZT4KICAgICA8L0Jhc2ljRW50cnk+CiAgICA8L0Jhc2ljRW50cnk+CiAgICA8QmFzaWNFbnRyeT4KICAgICA8bmFtZT5Qb2ludDM8L25hbWU+CiAgICAgPGZsYWdzPjY1NjY2PC9mbGFncz4KICAgICA8QmFzaWNFbnRyeT4KICAgICAgPG5hbWU+WDwvbmFtZT4KICAgICAgPGZsYWdzPjY2MTc4PC9mbGFncz4KICAgICAgPHZhbHVlIHR5cGU9IjIiPjQ5ODwvdmFsdWU+CiAgICAgPC9CYXNpY0VudHJ5PgogICAgIDxCYXNpY0VudHJ5PgogICAgICA8bmFtZT5ZPC9uYW1lPgogICAgICA8ZmxhZ3M+NjYxNzg8L2ZsYWdzPgogICAgICA8dmFsdWUgdHlwZT0iMiI+NDYwPC92YWx1ZT4KICAgICA8L0Jhc2ljRW50cnk+CiAgICA8L0Jhc2ljRW50cnk+CiAgICA8QmFzaWNFbnRyeT4KICAgICA8bmFtZT5Qb2ludDQ8L25hbWU+CiAgICAgPGZsYWdzPjY1NjY2PC9mbGFncz4KICAgICA8QmFzaWNFbnRyeT4KICAgICAgPG5hbWU+WDwvbmFtZT4KICAgICAgPGZsYWdzPjY2MTc4PC9mbGFncz4KICAgICAgPHZhbHVlIHR5cGU9IjIiPjQ5ODwvdmFsdWU+CiAgICAgPC9CYXNpY0VudHJ5PgogICAgIDxCYXNpY0VudHJ5PgogICAgICA8bmFtZT5ZPC9uYW1lPgogICAgICA8ZmxhZ3M+NjYxNzg8L2ZsYWdzPgogICAgICA8dmFsdWUgdHlwZT0iMiI+MzwvdmFsdWU+CiAgICAgPC9CYXNpY0VudHJ5PgogICAgPC9CYXNpY0VudHJ5PgogICA8L0Jhc2ljRW50cnk+CiAgIDxCYXNpY0VudHJ5PgogICAgPG5hbWU+VGV4dFBvaW50czwvbmFtZT4KICAgIDxmbGFncz42NTY2NjwvZmxhZ3M+CiAgICA8QmFzaWNFbnRyeT4KICAgICA8bmFtZT5Qb2ludDA8L25hbWU+CiAgICAgPGZsYWdzPjY1NjY2PC9mbGFncz4KICAgICA8QmFzaWNFbnRyeT4KICAgICAgPG5hbWU+WDwvbmFtZT4KICAgICAgPGZsYWdzPjY2MTc4PC9mbGFncz4KICAgICAgPHZhbHVlIHR5cGU9IjIiPjI4PC92YWx1ZT4KICAgICA8L0Jhc2ljRW50cnk+CiAgICAgPEJhc2ljRW50cnk+CiAgICAgIDxuYW1lPlk8L25hbWU+CiAgICAgIDxmbGFncz42NjE3ODwvZmxhZ3M+CiAgICAgIDx2YWx1ZSB0eXBlPSIyIj4xMDwvdmFsdWU+CiAgICAgPC9CYXNpY0VudHJ5PgogICAgIDxCYXNpY0VudHJ5PgogICAgICA8bmFtZT5UZXh0PC9uYW1lPgogICAgICA8ZmxhZ3M+NjY0MzQ8L2ZsYWdzPgogICAgICA8dmFsdWUgdHlwZT0iMyI+PC92YWx1ZT4KICAgICA8L0Jhc2ljRW50cnk+CiAgICA8L0Jhc2ljRW50cnk+CiAgIDwvQmFzaWNFbnRyeT4KICA8L0Jhc2ljRW50cnk+CiAgPEJhc2ljRW50cnk+CiAgIDxuYW1lPjY4PC9uYW1lPgogICA8ZmxhZ3M+NjU2NjY8L2ZsYWdzPgogICA8QmFzaWNFbnRyeT4KICAgIDxuYW1lPlVzZXJkZWZOYW1lPC9uYW1lPgogICAgPGZsYWdzPjY2NDM0PC9mbGFncz4KICAgIDx2YWx1ZSB0eXBlPSIzIj48L3ZhbHVlPgogICA8L0Jhc2ljRW50cnk+CiAgIDxCYXNpY0VudHJ5PgogICAgPG5hbWU+VHlwZTwvbmFtZT4KICAgIDxmbGFncz42NjE3ODwvZmxhZ3M+CiAgICA8dmFsdWUgdHlwZT0iMiI+MjwvdmFsdWU+CiAgIDwvQmFzaWNFbnRyeT4KICAgPEJhc2ljRW50cnk+CiAgICA8bmFtZT5GZWF0dXJlczwvbmFtZT4KICAgIDxmbGFncz42NjQzNDwvZmxhZ3M+CiAgICA8dmFsdWUgdHlwZT0iMyI+RlNDLUEKRlNDLUg8L3ZhbHVlPgogICA8L0Jhc2ljRW50cnk+CiAgIDxCYXNpY0VudHJ5PgogICAgPG5hbWU+R3JvdXA8L25hbWU+CiAgICA8ZmxhZ3M+NjYxNzg8L2ZsYWdzPgogICAgPHZhbHVlIHR5cGU9IjIiPjA8L3ZhbHVlPgogICA8L0Jhc2ljRW50cnk+CiAgIDxCYXNpY0VudHJ5PgogICAgPG5hbWU+Q29sb3I8L25hbWU+CiAgICA8ZmxhZ3M+NjY0MzQ8L2ZsYWdzPgogICAgPHZhbHVlIHR5cGU9IjMiPiNmZjAwMDA8L3ZhbHVlPgogICA8L0Jhc2ljRW50cnk+CiAgIDxCYXNpY0VudHJ5PgogICAgPG5hbWU+SXNOb3Q8L25hbWU+CiAgICA8ZmxhZ3M+NjU5MjI8L2ZsYWdzPgogICAgPHZhbHVlIHR5cGU9IjEiPjA8L3ZhbHVlPgogICA8L0Jhc2ljRW50cnk+CiAgIDxCYXNpY0VudHJ5PgogICAgPG5hbWU+UG9pbnRzPC9uYW1lPgogICAgPGZsYWdzPjY1NjY2PC9mbGFncz4KICAgIDxCYXNpY0VudHJ5PgogICAgIDxuYW1lPlBvaW50MDwvbmFtZT4KICAgICA8ZmxhZ3M+NjU2NjY8L2ZsYWdzPgogICAgIDxCYXNpY0VudHJ5PgogICAgICA8bmFtZT5YPC9uYW1lPgogICAgICA8ZmxhZ3M+NjYxNzg8L2ZsYWdzPgogICAgICA8dmFsdWUgdHlwZT0iMiI+NDYzPC92YWx1ZT4KICAgICA8L0Jhc2ljRW50cnk+CiAgICAgPEJhc2ljRW50cnk+CiAgICAgIDxuYW1lPlk8L25hbWU+CiAgICAgIDxmbGFncz42NjE3ODwvZmxhZ3M+CiAgICAgIDx2YWx1ZSB0eXBlPSIyIj4xOTI8L3ZhbHVlPgogICAgIDwvQmFzaWNFbnRyeT4KICAgIDwvQmFzaWNFbnRyeT4KICAgIDxCYXNpY0VudHJ5PgogICAgIDxuYW1lPlBvaW50MTwvbmFtZT4KICAgICA8ZmxhZ3M+NjU2NjY8L2ZsYWdzPgogICAgIDxCYXNpY0VudHJ5PgogICAgICA8bmFtZT5YPC9uYW1lPgogICAgICA8ZmxhZ3M+NjYxNzg8L2ZsYWdzPgogICAgICA8dmFsdWUgdHlwZT0iMiI+NDU8L3ZhbHVlPgogICAgIDwvQmFzaWNFbnRyeT4KICAgICA8QmFzaWNFbnRyeT4KICAgICAgPG5hbWU+WTwvbmFtZT4KICAgICAgPGZsYWdzPjY2MTc4PC9mbGFncz4KICAgICAgPHZhbHVlIHR5cGU9IjIiPjQ2MjwvdmFsdWU+CiAgICAgPC9CYXNpY0VudHJ5PgogICAgPC9CYXNpY0VudHJ5PgogICAgPEJhc2ljRW50cnk+CiAgICAgPG5hbWU+UG9pbnQyPC9uYW1lPgogICAgIDxmbGFncz42NTY2NjwvZmxhZ3M+CiAgICAgPEJhc2ljRW50cnk+CiAgICAgIDxuYW1lPlg8L25hbWU+CiAgICAgIDxmbGFncz42NjE3ODwvZmxhZ3M+CiAgICAgIDx2YWx1ZSB0eXBlPSIyIj4yMDwvdmFsdWU+CiAgICAgPC9CYXNpY0VudHJ5PgogICAgIDxCYXNpY0VudHJ5PgogICAgICA8bmFtZT5ZPC9uYW1lPgogICAgICA8ZmxhZ3M+NjYxNzg8L2ZsYWdzPgogICAgICA8dmFsdWUgdHlwZT0iMiI+NTAyPC92YWx1ZT4KICAgICA8L0Jhc2ljRW50cnk+CiAgICA8L0Jhc2ljRW50cnk+CiAgICA8QmFzaWNFbnRyeT4KICAgICA8bmFtZT5Qb2ludDM8L25hbWU+CiAgICAgPGZsYWdzPjY1NjY2PC9mbGFncz4KICAgICA8QmFzaWNFbnRyeT4KICAgICAgPG5hbWU+WDwvbmFtZT4KICAgICAgPGZsYWdzPjY2MTc4PC9mbGFncz4KICAgICAgPHZhbHVlIHR5cGU9IjIiPjMzNDwvdmFsdWU+CiAgICAgPC9CYXNpY0VudHJ5PgogICAgIDxCYXNpY0VudHJ5PgogICAgICA8bmFtZT5ZPC9uYW1lPgogICAgICA8ZmxhZ3M+NjYxNzg8L2ZsYWdzPgogICAgICA8dmFsdWUgdHlwZT0iMiI+MzIzPC92YWx1ZT4KICAgICA8L0Jhc2ljRW50cnk+CiAgICA8L0Jhc2ljRW50cnk+CiAgIDwvQmFzaWNFbnRyeT4KICAgPEJhc2ljRW50cnk+CiAgICA8bmFtZT5UZXh0UG9pbnRzPC9uYW1lPgogICAgPGZsYWdzPjY1NjY2PC9mbGFncz4KICAgIDxCYXNpY0VudHJ5PgogICAgIDxuYW1lPlBvaW50MDwvbmFtZT4KICAgICA8ZmxhZ3M+NjU2NjY8L2ZsYWdzPgogICAgIDxCYXNpY0VudHJ5PgogICAgICA8bmFtZT5YPC9uYW1lPgogICAgICA8ZmxhZ3M+NjYxNzg8L2ZsYWdzPgogICAgICA8dmFsdWUgdHlwZT0iMiI+NzE8L3ZhbHVlPgogICAgIDwvQmFzaWNFbnRyeT4KICAgICA8QmFzaWNFbnRyeT4KICAgICAgPG5hbWU+WTwvbmFtZT4KICAgICAgPGZsYWdzPjY2MTc4PC9mbGFncz4KICAgICAgPHZhbHVlIHR5cGU9IjIiPjYyPC92YWx1ZT4KICAgICA8L0Jhc2ljRW50cnk+CiAgICAgPEJhc2ljRW50cnk+CiAgICAgIDxuYW1lPlRleHQ8L25hbWU+CiAgICAgIDxmbGFncz42NjQzNDwvZmxhZ3M+CiAgICAgIDx2YWx1ZSB0eXBlPSIzIj48L3ZhbHVlPgogICAgIDwvQmFzaWNFbnRyeT4KICAgIDwvQmFzaWNFbnRyeT4KICAgPC9CYXNpY0VudHJ5PgogIDwvQmFzaWNFbnRyeT4KICA8QmFzaWNFbnRyeT4KICAgPG5hbWU+Njk8L25hbWU+CiAgIDxmbGFncz42NTY2NjwvZmxhZ3M+CiAgIDxCYXNpY0VudHJ5PgogICAgPG5hbWU+VXNlcmRlZk5hbWU8L25hbWU+CiAgICA8ZmxhZ3M+NjY0MzQ8L2ZsYWdzPgogICAgPHZhbHVlIHR5cGU9IjMiPjwvdmFsdWU+CiAgIDwvQmFzaWNFbnRyeT4KICAgPEJhc2ljRW50cnk+CiAgICA8bmFtZT5UeXBlPC9uYW1lPgogICAgPGZsYWdzPjY2MTc4PC9mbGFncz4KICAgIDx2YWx1ZSB0eXBlPSIyIj40PC92YWx1ZT4KICAgPC9CYXNpY0VudHJ5PgogICA8QmFzaWNFbnRyeT4KICAgIDxuYW1lPkZlYXR1cmVzPC9uYW1lPgogICAgPGZsYWdzPjY2NDM0PC9mbGFncz4KICAgIDx2YWx1ZSB0eXBlPSIzIj5CMS1BClYxLUE8L3ZhbHVlPgogICA8L0Jhc2ljRW50cnk+CiAgIDxCYXNpY0VudHJ5PgogICAgPG5hbWU+R3JvdXA8L25hbWU+CiAgICA8ZmxhZ3M+NjYxNzg8L2ZsYWdzPgogICAgPHZhbHVlIHR5cGU9IjIiPjA8L3ZhbHVlPgogICA8L0Jhc2ljRW50cnk+CiAgIDxCYXNpY0VudHJ5PgogICAgPG5hbWU+Q29sb3I8L25hbWU+CiAgICA8ZmxhZ3M+NjY0MzQ8L2ZsYWdzPgogICAgPHZhbHVlIHR5cGU9IjMiPiMwMDAwZmY8L3ZhbHVlPgogICA8L0Jhc2ljRW50cnk+CiAgIDxCYXNpY0VudHJ5PgogICAgPG5hbWU+SXNOb3Q8L25hbWU+CiAgICA8ZmxhZ3M+NjU5MjI8L2ZsYWdzPgogICAgPHZhbHVlIHR5cGU9IjEiPjA8L3ZhbHVlPgogICA8L0Jhc2ljRW50cnk+CiAgIDxCYXNpY0VudHJ5PgogICAgPG5hbWU+UG9pbnRzPC9uYW1lPgogICAgPGZsYWdzPjY1NjY2PC9mbGFncz4KICAgIDxCYXNpY0VudHJ5PgogICAgIDxuYW1lPlBvaW50MDwvbmFtZT4KICAgICA8ZmxhZ3M+NjU2NjY8L2ZsYWdzPgogICAgIDxCYXNpY0VudHJ5PgogICAgICA8bmFtZT5YPC9uYW1lPgogICAgICA8ZmxhZ3M+NjYxNzg8L2ZsYWdzPgogICAgICA8dmFsdWUgdHlwZT0iMiI+MDwvdmFsdWU+CiAgICAgPC9CYXNpY0VudHJ5PgogICAgIDxCYXNpY0VudHJ5PgogICAgICA8bmFtZT5ZPC9uYW1lPgogICAgICA8ZmxhZ3M+NjYxNzg8L2ZsYWdzPgogICAgICA8dmFsdWUgdHlwZT0iMiI+Mjc3PC92YWx1ZT4KICAgICA8L0Jhc2ljRW50cnk+CiAgICA8L0Jhc2ljRW50cnk+CiAgICA8QmFzaWNFbnRyeT4KICAgICA8bmFtZT5Qb2ludDE8L25hbWU+CiAgICAgPGZsYWdzPjY1NjY2PC9mbGFncz4KICAgICA8QmFzaWNFbnRyeT4KICAgICAgPG5hbWU+WDwvbmFtZT4KICAgICAgPGZsYWdzPjY2MTc4PC9mbGFncz4KICAgICAgPHZhbHVlIHR5cGU9IjIiPjUxMjwvdmFsdWU+CiAgICAgPC9CYXNpY0VudHJ5PgogICAgIDxCYXNpY0VudHJ5PgogICAgICA8bmFtZT5ZPC9uYW1lPgogICAgICA8ZmxhZ3M+NjYxNzg8L2ZsYWdzPgogICAgICA8dmFsdWUgdHlwZT0iMiI+Mjc3PC92YWx1ZT4KICAgICA8L0Jhc2ljRW50cnk+CiAgICA8L0Jhc2ljRW50cnk+CiAgICA8QmFzaWNFbnRyeT4KICAgICA8bmFtZT5Qb2ludDI8L25hbWU+CiAgICAgPGZsYWdzPjY1NjY2PC9mbGFncz4KICAgICA8QmFzaWNFbnRyeT4KICAgICAgPG5hbWU+WDwvbmFtZT4KICAgICAgPGZsYWdzPjY2MTc4PC9mbGFncz4KICAgICAgPHZhbHVlIHR5cGU9IjIiPjIzNDwvdmFsdWU+CiAgICAgPC9CYXNpY0VudHJ5PgogICAgIDxCYXNpY0VudHJ5PgogICAgICA8bmFtZT5ZPC9uYW1lPgogICAgICA8ZmxhZ3M+NjYxNzg8L2ZsYWdzPgogICAgICA8dmFsdWUgdHlwZT0iMiI+MDwvdmFsdWU+CiAgICAgPC9CYXNpY0VudHJ5PgogICAgPC9CYXNpY0VudHJ5PgogICAgPEJhc2ljRW50cnk+CiAgICAgPG5hbWU+UG9pbnQzPC9uYW1lPgogICAgIDxmbGFncz42NTY2NjwvZmxhZ3M+CiAgICAgPEJhc2ljRW50cnk+CiAgICAgIDxuYW1lPlg8L25hbWU+CiAgICAgIDxmbGFncz42NjE3ODwvZmxhZ3M+CiAgICAgIDx2YWx1ZSB0eXBlPSIyIj4yMzQ8L3ZhbHVlPgogICAgIDwvQmFzaWNFbnRyeT4KICAgICA8QmFzaWNFbnRyeT4KICAgICAgPG5hbWU+WTwvbmFtZT4KICAgICAgPGZsYWdzPjY2MTc4PC9mbGFncz4KICAgICAgPHZhbHVlIHR5cGU9IjIiPjUxMjwvdmFsdWU+CiAgICAgPC9CYXNpY0VudHJ5PgogICAgPC9CYXNpY0VudHJ5PgogICA8L0Jhc2ljRW50cnk+CiAgIDxCYXNpY0VudHJ5PgogICAgPG5hbWU+VGV4dFBvaW50czwvbmFtZT4KICAgIDxmbGFncz42NTY2NjwvZmxhZ3M+CiAgICA8QmFzaWNFbnRyeT4KICAgICA8bmFtZT5Qb2ludDA8L25hbWU+CiAgICAgPGZsYWdzPjY1NjY2PC9mbGFncz4KICAgICA8QmFzaWNFbnRyeT4KICAgICAgPG5hbWU+WDwvbmFtZT4KICAgICAgPGZsYWdzPjY2MTc4PC9mbGFncz4KICAgICAgPHZhbHVlIHR5cGU9IjIiPjE3PC92YWx1ZT4KICAgICA8L0Jhc2ljRW50cnk+CiAgICAgPEJhc2ljRW50cnk+CiAgICAgIDxuYW1lPlk8L25hbWU+CiAgICAgIDxmbGFncz42NjE3ODwvZmxhZ3M+CiAgICAgIDx2YWx1ZSB0eXBlPSIyIj4yODQ8L3ZhbHVlPgogICAgIDwvQmFzaWNFbnRyeT4KICAgICA8QmFzaWNFbnRyeT4KICAgICAgPG5hbWU+VGV4dDwvbmFtZT4KICAgICAgPGZsYWdzPjY2NDM0PC9mbGFncz4KICAgICAgPHZhbHVlIHR5cGU9IjMiPjwvdmFsdWU+CiAgICAgPC9CYXNpY0VudHJ5PgogICAgPC9CYXNpY0VudHJ5PgogICAgPEJhc2ljRW50cnk+CiAgICAgPG5hbWU+UG9pbnQxPC9uYW1lPgogICAgIDxmbGFncz42NTY2NjwvZmxhZ3M+CiAgICAgPEJhc2ljRW50cnk+CiAgICAgIDxuYW1lPlg8L25hbWU+CiAgICAgIDxmbGFncz42NjE3ODwvZmxhZ3M+CiAgICAgIDx2YWx1ZSB0eXBlPSIyIj4xNzwvdmFsdWU+CiAgICAgPC9CYXNpY0VudHJ5PgogICAgIDxCYXNpY0VudHJ5PgogICAgICA8bmFtZT5ZPC9uYW1lPgogICAgICA8ZmxhZ3M+NjYxNzg8L2ZsYWdzPgogICAgICA8dmFsdWUgdHlwZT0iMiI+MTA8L3ZhbHVlPgogICAgIDwvQmFzaWNFbnRyeT4KICAgICA8QmFzaWNFbnRyeT4KICAgICAgPG5hbWU+VGV4dDwvbmFtZT4KICAgICAgPGZsYWdzPjY2NDM0PC9mbGFncz4KICAgICAgPHZhbHVlIHR5cGU9IjMiPjwvdmFsdWU+CiAgICAgPC9CYXNpY0VudHJ5PgogICAgPC9CYXNpY0VudHJ5PgogICAgPEJhc2ljRW50cnk+CiAgICAgPG5hbWU+UG9pbnQyPC9uYW1lPgogICAgIDxmbGFncz42NTY2NjwvZmxhZ3M+CiAgICAgPEJhc2ljRW50cnk+CiAgICAgIDxuYW1lPlg8L25hbWU+CiAgICAgIDxmbGFncz42NjE3ODwvZmxhZ3M+CiAgICAgIDx2YWx1ZSB0eXBlPSIyIj4yOTQ8L3ZhbHVlPgogICAgIDwvQmFzaWNFbnRyeT4KICAgICA8QmFzaWNFbnRyeT4KICAgICAgPG5hbWU+WTwvbmFtZT4KICAgICAgPGZsYWdzPjY2MTc4PC9mbGFncz4KICAgICAgPHZhbHVlIHR5cGU9IjIiPjE0PC92YWx1ZT4KICAgICA8L0Jhc2ljRW50cnk+CiAgICAgPEJhc2ljRW50cnk+CiAgICAgIDxuYW1lPlRleHQ8L25hbWU+CiAgICAgIDxmbGFncz42NjQzNDwvZmxhZ3M+CiAgICAgIDx2YWx1ZSB0eXBlPSIzIj48L3ZhbHVlPgogICAgIDwvQmFzaWNFbnRyeT4KICAgIDwvQmFzaWNFbnRyeT4KICAgIDxCYXNpY0VudHJ5PgogICAgIDxuYW1lPlBvaW50MzwvbmFtZT4KICAgICA8ZmxhZ3M+NjU2NjY8L2ZsYWdzPgogICAgIDxCYXNpY0VudHJ5PgogICAgICA8bmFtZT5YPC9uYW1lPgogICAgICA8ZmxhZ3M+NjYxNzg8L2ZsYWdzPgogICAgICA8dmFsdWUgdHlwZT0iMiI+MzExPC92YWx1ZT4KICAgICA8L0Jhc2ljRW50cnk+CiAgICAgPEJhc2ljRW50cnk+CiAgICAgIDxuYW1lPlk8L25hbWU+CiAgICAgIDxmbGFncz42NjE3ODwvZmxhZ3M+CiAgICAgIDx2YWx1ZSB0eXBlPSIyIj4yODQ8L3ZhbHVlPgogICAgIDwvQmFzaWNFbnRyeT4KICAgICA8QmFzaWNFbnRyeT4KICAgICAgPG5hbWU+VGV4dDwvbmFtZT4KICAgICAgPGZsYWdzPjY2NDM0PC9mbGFncz4KICAgICAgPHZhbHVlIHR5cGU9IjMiPjwvdmFsdWU+CiAgICAgPC9CYXNpY0VudHJ5PgogICAgPC9CYXNpY0VudHJ5PgogICA8L0Jhc2ljRW50cnk+CiAgPC9CYXNpY0VudHJ5PgogPC9CYXNpY0VudHJ5PgogPEJhc2ljRW50cnk+CiAgPG5hbWU+RmlsZVR5cGU8L25hbWU+CiAgPGZsYWdzPjY2NDM0PC9mbGFncz4KICA8dmFsdWUgdHlwZT0iMyI+QW5hbHlzaXM8L3ZhbHVlPgogPC9CYXNpY0VudHJ5PgogPEJhc2ljRW50cnk+CiAgPG5hbWU+Q2hlY2tzdW08L25hbWU+CiAgPGZsYWdzPjY2NDM0PC9mbGFncz4KICA8dmFsdWUgdHlwZT0iMyI+YTY4ZWJjZjEzYmFkM2RmMGFmMjNjNTkxNjE0MTlmZjU8L3ZhbHVlPgogPC9CYXNpY0VudHJ5Pgo8L0Jhc2ljRW50cnk+Cg==/@MB_EXPERIMENT/0
PEJhc2ljRW50cnk+CiA8bmFtZT5Tb2Z0d2FyZTwvbmFtZT4KIDxmbGFncz4yNjIxNDY8L2ZsYWdzPgogPEJhc2ljRW50cnk+CiAgPG5hbWU+Q29uZmlnVmVyc2lvbjwvbmFtZT4KICA8ZmxhZ3M+MjYzMDQyPC9mbGFncz4KICA8dmFsdWUgdHlwZT0iMyI+MC40LjI1PC92YWx1ZT4KIDwvQmFzaWNFbnRyeT4KIDxCYXNpY0VudHJ5PgogIDxuYW1lPlZhbGlkaXR5S2V5PC9uYW1lPgogIDxmbGFncz4yNjM4MTA8L2ZsYWdzPgogIDx2YWx1ZSB0eXBlPSI2IiBzaXplPSIxMTIiPgpOd0F6QURjQU5BQmhBR0VBTkFBM0FESUFNZ0E1QURFQU1BQXpBR0VBTXdCZkFEQUFNQUF3QURBQVh3QXlBQzRBCk1RQXhBQzRBTVFBNEFERUFOd0F1QURFQU9RQTJBRElBTXdCZkFFMEFZUUJqQUhNQVVRQjFBR0VBYmdCMEFGOEEKTWdBd0FERUFPQUF4QURFQU1RQTBBQT09PC92YWx1ZT4KIDwvQmFzaWNFbnRyeT4KIDxCYXNpY0VudHJ5PgogIDxuYW1lPkV4cGVyaW1lbnQ8L25hbWU+CiAgPGZsYWdzPjI2MjI3NDwvZmxhZ3M+CiAgPEJhc2ljRW50cnk+CiAgIDxuYW1lPlJhY2s8L25hbWU+CiAgIDxmbGFncz4yNjMwNDI8L2ZsYWdzPgogICA8dmFsdWUgdHlwZT0iMyI+U2luZ2xlIHR1YmUgcmFjazwvdmFsdWU+CiAgPC9CYXNpY0VudHJ5PgogIDxCYXNpY0VudHJ5PgogICA8bmFtZT5SYWNrSXNTZWxlY3RhYmxlPC9uYW1lPgogICA8ZmxhZ3M+MjYyNTMwPC9mbGFncz4KICAgPHZhbHVlIHR5cGU9IjEiPjE8L3ZhbHVlPgogIDwvQmFzaWNFbnRyeT4KICA8QmFzaWNFbnRyeT4KICAgPG5hbWU+Q3VycmVudDwvbmFtZT4KICAgPGZsYWdzPjI2Mjc4NjwvZmxhZ3M+CiAgIDx2YWx1ZSB0eXBlPSIyIj4wPC92YWx1ZT4KICA8L0Jhc2ljRW50cnk+CiAgPEJhc2ljRW50cnk+CiAgIDxuYW1lPkZpbGVJZDwvbmFtZT4KICAgPGZsYWdzPjI2Mjc4NjwvZmxhZ3M+CiAgIDx2YWx1ZSB0eXBlPSIyIj45PC92YWx1ZT4KICA8L0Jhc2ljRW50cnk+CiAgPEJhc2ljRW50cnk+CiAgIDxuYW1lPkZpbGVCYXNlPC9uYW1lPgogICA8ZmxhZ3M+MjYzMDQyPC9mbGFncz4KICAgPHZhbHVlIHR5cGU9IjMiPjItMTwvdmFsdWU+CiAgPC9CYXNpY0VudHJ5PgogIDxCYXNpY0VudHJ5PgogICA8bmFtZT5GaWxlSXNDdXN0b208L25hbWU+CiAgIDxmbGFncz4yNjI1MzA8L2ZsYWdzPgogICA8dmFsdWUgdHlwZT0iMSI+MTwvdmFsdWU+CiAgPC9CYXNpY0VudHJ5PgogIDxCYXNpY0VudHJ5PgogICA8bmFtZT5Qcm9qZWN0PC9uYW1lPgogICA8ZmxhZ3M+MjYzMDQyPC9mbGFncz4KICAgPHZhbHVlIHR5cGU9IjMiPkFubmV4aW5WPC92YWx1ZT4KICA8L0Jhc2ljRW50cnk+CiAgPEJhc2ljRW50cnk+CiAgIDxuYW1lPlJhY2tQcm9jZXNzaW5nT3JkZXI8L25hbWU+CiAgIDxmbGFncz4yNjI3ODY8L2ZsYWdzPgogICA8dmFsdWUgdHlwZT0iMiI+MDwvdmFsdWU+CiAgPC9CYXNpY0VudHJ5PgogIDxCYXNpY0VudHJ5PgogICA8bmFtZT5SZWFnZW50czwvbmFtZT4KICAgPGZsYWdzPjI2MjI3NDwvZmxhZ3M+CiAgIDxCYXNpY0VudHJ5PgogICAgPG5hbWU+UjE8L25hbWU+CiAgICA8ZmxhZ3M+MjYyMjc0PC9mbGFncz4KICAgIDxCYXNpY0VudHJ5PgogICAgIDxuYW1lPkV4cGlyYXRpb25EYXRlPC9uYW1lPgogICAgIDxmbGFncz4yNjMwNDI8L2ZsYWdzPgogICAgIDx2YWx1ZSB0eXBlPSIzIj48L3ZhbHVlPgogICAgPC9CYXNpY0VudHJ5PgogICAgPEJhc2ljRW50cnk+CiAgICAgPG5hbWU+TG90TnVtYmVyPC9uYW1lPgogICAgIDxmbGFncz4yNjMwNDI8L2ZsYWdzPgogICAgIDx2YWx1ZSB0eXBlPSIzIj48L3ZhbHVlPgogICAgPC9CYXNpY0VudHJ5PgogICAgPEJhc2ljRW50cnk+CiAgICAgPG5hbWU+UmVhZ2VudDwvbmFtZT4KICAgICA8ZmxhZ3M+MjYzMDQyPC9mbGFncz4KICAgICA8dmFsdWUgdHlwZT0iMyI+PC92YWx1ZT4KICAgIDwvQmFzaWNFbnRyeT4KICAgIDxCYXNpY0VudHJ5PgogICAgIDxuYW1lPkNhdGVnb3J5PC9uYW1lPgogICAgIDxmbGFncz4yNjMwNDI8L2ZsYWdzPgogICAgIDx2YWx1ZSB0eXBlPSIzIj48L3ZhbHVlPgogICAgPC9CYXNpY0VudHJ5PgogICAgPEJhc2ljRW50cnk+CiAgICAgPG5hbWU+QWN0aXZlPC9uYW1lPgogICAgIDxmbGFncz4yNjI1MzA8L2ZsYWdzPgogICAgIDx2YWx1ZSB0eXBlPSIxIj4wPC92YWx1ZT4KICAgIDwvQmFzaWNFbnRyeT4KICAgIDxCYXNpY0VudHJ5PgogICAgIDxuYW1lPlRpbWU8L25hbWU+CiAgICAgPGZsYWdzPjI2Mjc4NjwvZmxhZ3M+CiAgICAgPHZhbHVlIHR5cGU9IjIiPjA8L3ZhbHVlPgogICAgPC9CYXNpY0VudHJ5PgogICAgPEJhc2ljRW50cnk+CiAgICAgPG5hbWU+VGl0ZXI8L25hbWU+CiAgICAgPGZsYWdzPjI2Mjc4NjwvZmxhZ3M+CiAgICAgPHZhbHVlIHR5cGU9IjIiPjA8L3ZhbHVlPgogICAgPC9CYXNpY0VudHJ5PgogICAgPEJhc2ljRW50cnk+CiAgICAgPG5hbWU+UGFyYWxsZWw8L25hbWU+CiAgICAgPGZsYWdzPjI2Mjc4NjwvZmxhZ3M+CiAgICAgPHZhbHVlIHR5cGU9IjIiPjA8L3ZhbHVlPgogICAgPC9CYXNpY0VudHJ5PgogICAgPEJhc2ljRW50cnk+CiAgICAgPG5hbWU+UHJpb3JpdHk8L25hbWU+CiAgICAgPGZsYWdzPjI2Mjc4NjwvZmxhZ3M+CiAgICAgPHZhbHVlIHR5cGU9IjIiPjA8L3ZhbHVlPgogICAgPC9CYXNpY0VudHJ5PgogICAgPEJhc2ljRW50cnk+CiAgICAgPG5hbWU+TWluVm9sdW1lPC9uYW1lPgogICAgIDxmbGFncz4yNjI3ODY8L2ZsYWdzPgogICAgIDx2YWx1ZSB0eXBlPSIyIj4wPC92YWx1ZT4KICAgIDwvQmFzaWNFbnRyeT4KICAgIDxCYXNpY0VudHJ5PgogICAgIDxuYW1lPlZpc2libGU8L25hbWU+CiAgICAgPGZsYWdzPjI2Mjc4NjwvZmxhZ3M+CiAgICAgPHZhbHVlIHR5cGU9IjIiPjM8L3ZhbHVlPgogICAgPC9CYXNpY0VudHJ5PgogICA8L0Jhc2ljRW50cnk+CiAgIDxCYXNpY0VudHJ5PgogICAgPG5hbWU+UjI8L25hbWU+CiAgICA8ZmxhZ3M+MjYyMjc0PC9mbGFncz4KICAgIDxCYXNpY0VudHJ5PgogICAgIDxuYW1lPkV4cGlyYXRpb25EYXRlPC9uYW1lPgogICAgIDxmbGFncz4yNjMwNDI8L2ZsYWdzPgogICAgIDx2YWx1ZSB0eXBlPSIzIj48L3ZhbHVlPgogICAgPC9CYXNpY0VudHJ5PgogICAgPEJhc2ljRW50cnk+CiAgICAgPG5hbWU+TG90TnVtYmVyPC9uYW1lPgogICAgIDxmbGFncz4yNjMwNDI8L2ZsYWdzPgogICAgIDx2YWx1ZSB0eXBlPSIzIj48L3ZhbHVlPgogICAgPC9CYXNpY0VudHJ5PgogICAgPEJhc2ljRW50cnk+CiAgICAgPG5hbWU+UmVhZ2VudDwvbmFtZT4KICAgICA8ZmxhZ3M+MjYzMDQyPC9mbGFncz4KICAgICA8dmFsdWUgdHlwZT0iMyI+PC92YWx1ZT4KICAgIDwvQmFzaWNFbnRyeT4KICAgIDxCYXNpY0VudHJ5PgogICAgIDxuYW1lPkNhdGVnb3J5PC9uYW1lPgogICAgIDxmbGFncz4yNjMwNDI8L2ZsYWdzPgogICAgIDx2YWx1ZSB0eXBlPSIzIj48L3ZhbHVlPgogICAgPC9CYXNpY0VudHJ5PgogICAgPEJhc2ljRW50cnk+CiAgICAgPG5hbWU+QWN0aXZlPC9uYW1lPgogICAgIDxmbGFncz4yNjI1MzA8L2ZsYWdzPgogICAgIDx2YWx1ZSB0eXBlPSIxIj4wPC92YWx1ZT4KICAgIDwvQmFzaWNFbnRyeT4KICAgIDxCYXNpY0VudHJ5PgogICAgIDxuYW1lPlRpbWU8L25hbWU+CiAgICAgPGZsYWdzPjI2Mjc4NjwvZmxhZ3M+CiAgICAgPHZhbHVlIHR5cGU9IjIiPjA8L3ZhbHVlPgogICAgPC9CYXNpY0VudHJ5PgogICAgPEJhc2ljRW50cnk+CiAgICAgPG5hbWU+VGl0ZXI8L25hbWU+CiAgICAgPGZsYWdzPjI2Mjc4NjwvZmxhZ3M+CiAgICAgPHZhbHVlIHR5cGU9IjIiPjA8L3ZhbHVlPgogICAgPC9CYXNpY0VudHJ5PgogICAgPEJhc2ljRW50cnk+CiAgICAgPG5hbWU+UGFyYWxsZWw8L25hbWU+CiAgICAgPGZsYWdzPjI2Mjc4NjwvZmxhZ3M+CiAgICAgPHZhbHVlIHR5cGU9IjIiPjA8L3ZhbHVlPgogICAgPC9CYXNpY0VudHJ5PgogICAgPEJhc2ljRW50cnk+CiAgICAgPG5hbWU+UHJpb3JpdHk8L25hbWU+CiAgICAgPGZsYWdzPjI2Mjc4NjwvZmxhZ3M+CiAgICAgPHZhbHVlIHR5cGU9IjIiPjA8L3ZhbHVlPgogICAgPC9CYXNpY0VudHJ5PgogICAgPEJhc2ljRW50cnk+CiAgICAgPG5hbWU+TWluVm9sdW1lPC9uYW1lPgogICAgIDxmbGFncz4yNjI3ODY8L2ZsYWdzPgogICAgIDx2YWx1ZSB0eXBlPSIyIj4wPC92YWx1ZT4KICAgIDwvQmFzaWNFbnRyeT4KICAgIDxCYXNpY0VudHJ5PgogICAgIDxuYW1lPlZpc2libGU8L25hbWU+CiAgICAgPGZsYWdzPjI2Mjc4NjwvZmxhZ3M+CiAgICAgPHZhbHVlIHR5cGU9IjIiPjM8L3ZhbHVlPgogICAgPC9CYXNpY0VudHJ5PgogICA8L0Jhc2ljRW50cnk+CiAgIDxCYXNpY0VudHJ5PgogICAgPG5hbWU+UjM8L25hbWU+CiAgICA8ZmxhZ3M+MjYyMjc0PC9mbGFncz4KICAgIDxCYXNpY0VudHJ5PgogICAgIDxuYW1lPkV4cGlyYXRpb25EYXRlPC9uYW1lPgogICAgIDxmbGFncz4yNjMwNDI8L2ZsYWdzPgogICAgIDx2YWx1ZSB0eXBlPSIzIj48L3ZhbHVlPgogICAgPC9CYXNpY0VudHJ5PgogICAgPEJhc2ljRW50cnk+CiAgICAgPG5hbWU+TG90TnVtYmVyPC9uYW1lPgogICAgIDxmbGFncz4yNjMwNDI8L2ZsYWdzPgogICAgIDx2YWx1ZSB0eXBlPSIzIj48L3ZhbHVlPgogICAgPC9CYXNpY0VudHJ5PgogICAgPEJhc2ljRW50cnk+CiAgICAgPG5hbWU+UmVhZ2VudDwvbmFtZT4KICAgICA8ZmxhZ3M+MjYzMDQyPC9mbGFncz4KICAgICA8dmFsdWUgdHlwZT0iMyI+PC92YWx1ZT4KICAgIDwvQmFzaWNFbnRyeT4KICAgIDxCYXNpY0VudHJ5PgogICAgIDxuYW1lPkNhdGVnb3J5PC9uYW1lPgogICAgIDxmbGFncz4yNjMwNDI8L2ZsYWdzPgogICAgIDx2YWx1ZSB0eXBlPSIzIj48L3ZhbHVlPgogICAgPC9CYXNpY0VudHJ5PgogICAgPEJhc2ljRW50cnk+CiAgICAgPG5hbWU+QWN0aXZlPC9uYW1lPgogICAgIDxmbGFncz4yNjI1MzA8L2ZsYWdzPgogICAgIDx2YWx1ZSB0eXBlPSIxIj4wPC92YWx1ZT4KICAgIDwvQmFzaWNFbnRyeT4KICAgIDxCYXNpY0VudHJ5PgogICAgIDxuYW1lPlRpbWU8L25hbWU+CiAgICAgPGZsYWdzPjI2Mjc4NjwvZmxhZ3M+CiAgICAgPHZhbHVlIHR5cGU9IjIiPjA8L3ZhbHVlPgogICAgPC9CYXNpY0VudHJ5PgogICAgPEJhc2ljRW50cnk+CiAgICAgPG5hbWU+VGl0ZXI8L25hbWU+CiAgICAgPGZsYWdzPjI2Mjc4NjwvZmxhZ3M+CiAgICAgPHZhbHVlIHR5cGU9IjIiPjA8L3ZhbHVlPgogICAgPC9CYXNpY0VudHJ5PgogICAgPEJhc2ljRW50cnk+CiAgICAgPG5hbWU+UGFyYWxsZWw8L25hbWU+CiAgICAgPGZsYWdzPjI2Mjc4NjwvZmxhZ3M+CiAgICAgPHZhbHVlIHR5cGU9IjIiPjA8L3ZhbHVlPgogICAgPC9CYXNpY0VudHJ5PgogICAgPEJhc2ljRW50cnk+CiAgICAgPG5hbWU+UHJpb3JpdHk8L25hbWU+CiAgICAgPGZsYWdzPjI2Mjc4NjwvZmxhZ3M+CiAgICAgPHZhbHVlIHR5cGU9IjIiPjA8L3ZhbHVlPgogICAgPC9CYXNpY0VudHJ5PgogICAgPEJhc2ljRW50cnk+CiAgICAgPG5hbWU+TWluVm9sdW1lPC9uYW1lPgogICAgIDxmbGFncz4yNjI3ODY8L2ZsYWdzPgogICAgIDx2YWx1ZSB0eXBlPSIyIj4wPC92YWx1ZT4KICAgIDwvQmFzaWNFbnRyeT4KICAgIDxCYXNpY0VudHJ5PgogICAgIDxuYW1lPlZpc2libGU8L25hbWU+CiAgICAgPGZsYWdzPjI2Mjc4NjwvZmxhZ3M+CiAgICAgPHZhbHVlIHR5cGU9IjIiPjM8L3ZhbHVlPgogICAgPC9CYXNpY0VudHJ5PgogICA8L0Jhc2ljRW50cnk+CiAgIDxCYXNpY0VudHJ5PgogICAgPG5hbWU+UjQ8L25hbWU+CiAgICA8ZmxhZ3M+MjYyMjc0PC9mbGFncz4KICAgIDxCYXNpY0VudHJ5PgogICAgIDxuYW1lPkV4cGlyYXRpb25EYXRlPC9uYW1lPgogICAgIDxmbGFncz4yNjMwNDI8L2ZsYWdzPgogICAgIDx2YWx1ZSB0eXBlPSIzIj48L3ZhbHVlPgogICAgPC9CYXNpY0VudHJ5PgogICAgPEJhc2ljRW50cnk+CiAgICAgPG5hbWU+TG90TnVtYmVyPC9uYW1lPgogICAgIDxmbGFncz4yNjMwNDI8L2ZsYWdzPgogICAgIDx2YWx1ZSB0eXBlPSIzIj48L3ZhbHVlPgogICAgPC9CYXNpY0VudHJ5PgogICAgPEJhc2ljRW50cnk+CiAgICAgPG5hbWU+UmVhZ2VudDwvbmFtZT4KICAgICA8ZmxhZ3M+MjYzMDQyPC9mbGFncz4KICAgICA8dmFsdWUgdHlwZT0iMyI+PC92YWx1ZT4KICAgIDwvQmFzaWNFbnRyeT4KICAgIDxCYXNpY0VudHJ5PgogICAgIDxuYW1lPkNhdGVnb3J5PC9uYW1lPgogICAgIDxmbGFncz4yNjMwNDI8L2ZsYWdzPgogICAgIDx2YWx1ZSB0eXBlPSIzIj48L3ZhbHVlPgogICAgPC9CYXNpY0VudHJ5PgogICAgPEJhc2ljRW50cnk+CiAgICAgPG5hbWU+QWN0aXZlPC9uYW1lPgogICAgIDxmbGFncz4yNjI1MzA8L2ZsYWdzPgogICAgIDx2YWx1ZSB0eXBlPSIxIj4wPC92YWx1ZT4KICAgIDwvQmFzaWNFbnRyeT4KICAgIDxCYXNpY0VudHJ5PgogICAgIDxuYW1lPlRpbWU8L25hbWU+CiAgICAgPGZsYWdzPjI2Mjc4NjwvZmxhZ3M+CiAgICAgPHZhbHVlIHR5cGU9IjIiPjA8L3ZhbHVlPgogICAgPC9CYXNpY0VudHJ5PgogICAgPEJhc2ljRW50cnk+CiAgICAgPG5hbWU+VGl0ZXI8L25hbWU+CiAgICAgPGZsYWdzPjI2Mjc4NjwvZmxhZ3M+CiAgICAgPHZhbHVlIHR5cGU9IjIiPjA8L3ZhbHVlPgogICAgPC9CYXNpY0VudHJ5PgogICAgPEJhc2ljRW50cnk+CiAgICAgPG5hbWU+UGFyYWxsZWw8L25hbWU+CiAgICAgPGZsYWdzPjI2Mjc4NjwvZmxhZ3M+CiAgICAgPHZhbHVlIHR5cGU9IjIiPjA8L3ZhbHVlPgogICAgPC9CYXNpY0VudHJ5PgogICAgPEJhc2ljRW50cnk+CiAgICAgPG5hbWU+UHJpb3JpdHk8L25hbWU+CiAgICAgPGZsYWdzPjI2Mjc4NjwvZmxhZ3M+CiAgICAgPHZhbHVlIHR5cGU9IjIiPjA8L3ZhbHVlPgogICAgPC9CYXNpY0VudHJ5PgogICAgPEJhc2ljRW50cnk+CiAgICAgPG5hbWU+TWluVm9sdW1lPC9uYW1lPgogICAgIDxmbGFncz4yNjI3ODY8L2ZsYWdzPgogICAgIDx2YWx1ZSB0eXBlPSIyIj4wPC92YWx1ZT4KICAgIDwvQmFzaWNFbnRyeT4KICAgIDxCYXNpY0VudHJ5PgogICAgIDxuYW1lPlZpc2libGU8L25hbWU+CiAgICAgPGZsYWdzPjI2Mjc4NjwvZmxhZ3M+CiAgICAgPHZhbHVlIHR5cGU9IjIiPjM8L3ZhbHVlPgogICAgPC9CYXNpY0VudHJ5PgogICA8L0Jhc2ljRW50cnk+CiAgIDxCYXNpY0VudHJ5PgogICAgPG5hbWU+UjU8L25hbWU+CiAgICA8ZmxhZ3M+MjYyMjc0PC9mbGFncz4KICAgIDxCYXNpY0VudHJ5PgogICAgIDxuYW1lPkV4cGlyYXRpb25EYXRlPC9uYW1lPgogICAgIDxmbGFncz4yNjMwNDI8L2ZsYWdzPgogICAgIDx2YWx1ZSB0eXBlPSIzIj48L3ZhbHVlPgogICAgPC9CYXNpY0VudHJ5PgogICAgPEJhc2ljRW50cnk+CiAgICAgPG5hbWU+TG90TnVtYmVyPC9uYW1lPgogICAgIDxmbGFncz4yNjMwNDI8L2ZsYWdzPgogICAgIDx2YWx1ZSB0eXBlPSIzIj48L3ZhbHVlPgogICAgPC9CYXNpY0VudHJ5PgogICAgPEJhc2ljRW50cnk+CiAgICAgPG5hbWU+UmVhZ2VudDwvbmFtZT4KICAgICA8ZmxhZ3M+MjYzMDQyPC9mbGFncz4KICAgICA8dmFsdWUgdHlwZT0iMyI+PC92YWx1ZT4KICAgIDwvQmFzaWNFbnRyeT4KICAgIDxCYXNpY0VudHJ5PgogICAgIDxuYW1lPkNhdGVnb3J5PC9uYW1lPgogICAgIDxmbGFncz4yNjMwNDI8L2ZsYWdzPgogICAgIDx2YWx1ZSB0eXBlPSIzIj48L3ZhbHVlPgogICAgPC9CYXNpY0VudHJ5PgogICAgPEJhc2ljRW50cnk+CiAgICAgPG5hbWU+QWN0aXZlPC9uYW1lPgogICAgIDxmbGFncz4yNjI1MzA8L2ZsYWdzPgogICAgIDx2YWx1ZSB0eXBlPSIxIj4wPC92YWx1ZT4KICAgIDwvQmFzaWNFbnRyeT4KICAgIDxCYXNpY0VudHJ5PgogICAgIDxuYW1lPlRpbWU8L25hbWU+CiAgICAgPGZsYWdzPjI2Mjc4NjwvZmxhZ3M+CiAgICAgPHZhbHVlIHR5cGU9IjIiPjA8L3ZhbHVlPgogICAgPC9CYXNpY0VudHJ5PgogICAgPEJhc2ljRW50cnk+CiAgICAgPG5hbWU+VGl0ZXI8L25hbWU+CiAgICAgPGZsYWdzPjI2Mjc4NjwvZmxhZ3M+CiAgICAgPHZhbHVlIHR5cGU9IjIiPjA8L3ZhbHVlPgogICAgPC9CYXNpY0VudHJ5PgogICAgPEJhc2ljRW50cnk+CiAgICAgPG5hbWU+UGFyYWxsZWw8L25hbWU+CiAgICAgPGZsYWdzPjI2Mjc4NjwvZmxhZ3M+CiAgICAgPHZhbHVlIHR5cGU9IjIiPjA8L3ZhbHVlPgogICAgPC9CYXNpY0VudHJ5PgogICAgPEJhc2ljRW50cnk+CiAgICAgPG5hbWU+UHJpb3JpdHk8L25hbWU+CiAgICAgPGZsYWdzPjI2Mjc4NjwvZmxhZ3M+CiAgICAgPHZhbHVlIHR5cGU9IjIiPjA8L3ZhbHVlPgogICAgPC9CYXNpY0VudHJ5PgogICAgPEJhc2ljRW50cnk+CiAgICAgPG5hbWU+TWluVm9sdW1lPC9uYW1lPgogICAgIDxmbGFncz4yNjI3ODY8L2ZsYWdzPgogICAgIDx2YWx1ZSB0eXBlPSIyIj4wPC92YWx1ZT4KICAgIDwvQmFzaWNFbnRyeT4KICAgIDxCYXNpY0VudHJ5PgogICAgIDxuYW1lPlZpc2libGU8L25hbWU+CiAgICAgPGZsYWdzPjI2Mjc4NjwvZmxhZ3M+CiAgICAgPHZhbHVlIHR5cGU9IjIiPjI8L3ZhbHVlPgogICAgPC9CYXNpY0VudHJ5PgogICA8L0Jhc2ljRW50cnk+CiAgIDxCYXNpY0VudHJ5PgogICAgPG5hbWU+UjY8L25hbWU+CiAgICA8ZmxhZ3M+MjYyMjc0PC9mbGFncz4KICAgIDxCYXNpY0VudHJ5PgogICAgIDxuYW1lPkV4cGlyYXRpb25EYXRlPC9uYW1lPgogICAgIDxmbGFncz4yNjMwNDI8L2ZsYWdzPgogICAgIDx2YWx1ZSB0eXBlPSIzIj48L3ZhbHVlPgogICAgPC9CYXNpY0VudHJ5PgogICAgPEJhc2ljRW50cnk+CiAgICAgPG5hbWU+TG90TnVtYmVyPC9uYW1lPgogICAgIDxmbGFncz4yNjMwNDI8L2ZsYWdzPgogICAgIDx2YWx1ZSB0eXBlPSIzIj48L3ZhbHVlPgogICAgPC9CYXNpY0VudHJ5PgogICAgPEJhc2ljRW50cnk+CiAgICAgPG5hbWU+UmVhZ2VudDwvbmFtZT4KICAgICA8ZmxhZ3M+MjYzMDQyPC9mbGFncz4KICAgICA8dmFsdWUgdHlwZT0iMyI+PC92YWx1ZT4KICAgIDwvQmFzaWNFbnRyeT4KICAgIDxCYXNpY0VudHJ5PgogICAgIDxuYW1lPkNhdGVnb3J5PC9uYW1lPgogICAgIDxmbGFncz4yNjMwNDI8L2ZsYWdzPgogICAgIDx2YWx1ZSB0eXBlPSIzIj48L3ZhbHVlPgogICAgPC9CYXNpY0VudHJ5PgogICAgPEJhc2ljRW50cnk+CiAgICAgPG5hbWU+QWN0aXZlPC9uYW1lPgogICAgIDxmbGFncz4yNjI1MzA8L2ZsYWdzPgogICAgIDx2YWx1ZSB0eXBlPSIxIj4wPC92YWx1ZT4KICAgIDwvQmFzaWNFbnRyeT4KICAgIDxCYXNpY0VudHJ5PgogICAgIDxuYW1lPlRpbWU8L25hbWU+CiAgICAgPGZsYWdzPjI2Mjc4NjwvZmxhZ3M+CiAgICAgPHZhbHVlIHR5cGU9IjIiPjA8L3ZhbHVlPgogICAgPC9CYXNpY0VudHJ5PgogICAgPEJhc2ljRW50cnk+CiAgICAgPG5hbWU+VGl0ZXI8L25hbWU+CiAgICAgPGZsYWdzPjI2Mjc4NjwvZmxhZ3M+CiAgICAgPHZhbHVlIHR5cGU9IjIiPjA8L3ZhbHVlPgogICAgPC9CYXNpY0VudHJ5PgogICAgPEJhc2ljRW50cnk+CiAgICAgPG5hbWU+UGFyYWxsZWw8L25hbWU+CiAgICAgPGZsYWdzPjI2Mjc4NjwvZmxhZ3M+CiAgICAgPHZhbHVlIHR5cGU9IjIiPjA8L3ZhbHVlPgogICAgPC9CYXNpY0VudHJ5PgogICAgPEJhc2ljRW50cnk+CiAgICAgPG5hbWU+UHJpb3JpdHk8L25hbWU+CiAgICAgPGZsYWdzPjI2Mjc4NjwvZmxhZ3M+CiAgICAgPHZhbHVlIHR5cGU9IjIiPjA8L3ZhbHVlPgogICAgPC9CYXNpY0VudHJ5PgogICAgPEJhc2ljRW50cnk+CiAgICAgPG5hbWU+TWluVm9sdW1lPC9uYW1lPgogICAgIDxmbGFncz4yNjI3ODY8L2ZsYWdzPgogICAgIDx2YWx1ZSB0eXBlPSIyIj4wPC92YWx1ZT4KICAgIDwvQmFzaWNFbnRyeT4KICAgIDxCYXNpY0VudHJ5PgogICAgIDxuYW1lPlZpc2libGU8L25hbWU+CiAgICAgPGZsYWdzPjI2Mjc4NjwvZmxhZ3M+CiAgICAgPHZhbHVlIHR5cGU9IjIiPjI8L3ZhbHVlPgogICAgPC9CYXNpY0VudHJ5PgogICA8L0Jhc2ljRW50cnk+CiAgIDxCYXNpY0VudHJ5PgogICAgPG5hbWU+Ujc8L25hbWU+CiAgICA8ZmxhZ3M+MjYyMjc0PC9mbGFncz4KICAgIDxCYXNpY0VudHJ5PgogICAgIDxuYW1lPkV4cGlyYXRpb25EYXRlPC9uYW1lPgogICAgIDxmbGFncz4yNjMwNDI8L2ZsYWdzPgogICAgIDx2YWx1ZSB0eXBlPSIzIj48L3ZhbHVlPgogICAgPC9CYXNpY0VudHJ5PgogICAgPEJhc2ljRW50cnk+CiAgICAgPG5hbWU+TG90TnVtYmVyPC9uYW1lPgogICAgIDxmbGFncz4yNjMwNDI8L2ZsYWdzPgogICAgIDx2YWx1ZSB0eXBlPSIzIj48L3ZhbHVlPgogICAgPC9CYXNpY0VudHJ5PgogICAgPEJhc2ljRW50cnk+CiAgICAgPG5hbWU+UmVhZ2VudDwvbmFtZT4KICAgICA8ZmxhZ3M+MjYzMDQyPC9mbGFncz4KICAgICA8dmFsdWUgdHlwZT0iMyI+PC92YWx1ZT4KICAgIDwvQmFzaWNFbnRyeT4KICAgIDxCYXNpY0VudHJ5PgogICAgIDxuYW1lPkNhdGVnb3J5PC9uYW1lPgogICAgIDxmbGFncz4yNjMwNDI8L2ZsYWdzPgogICAgIDx2YWx1ZSB0eXBlPSIzIj48L3ZhbHVlPgogICAgPC9CYXNpY0VudHJ5PgogICAgPEJhc2ljRW50cnk+CiAgICAgPG5hbWU+QWN0aXZlPC9uYW1lPgogICAgIDxmbGFncz4yNjI1MzA8L2ZsYWdzPgogICAgIDx2YWx1ZSB0eXBlPSIxIj4wPC92YWx1ZT4KICAgIDwvQmFzaWNFbnRyeT4KICAgIDxCYXNpY0VudHJ5PgogICAgIDxuYW1lPlRpbWU8L25hbWU+CiAgICAgPGZsYWdzPjI2Mjc4NjwvZmxhZ3M+CiAgICAgPHZhbHVlIHR5cGU9IjIiPjA8L3ZhbHVlPgogICAgPC9CYXNpY0VudHJ5PgogICAgPEJhc2ljRW50cnk+CiAgICAgPG5hbWU+VGl0ZXI8L25hbWU+CiAgICAgPGZsYWdzPjI2Mjc4NjwvZmxhZ3M+CiAgICAgPHZhbHVlIHR5cGU9IjIiPjA8L3ZhbHVlPgogICAgPC9CYXNpY0VudHJ5PgogICAgPEJhc2ljRW50cnk+CiAgICAgPG5hbWU+UGFyYWxsZWw8L25hbWU+CiAgICAgPGZsYWdzPjI2Mjc4NjwvZmxhZ3M+CiAgICAgPHZhbHVlIHR5cGU9IjIiPjA8L3ZhbHVlPgogICAgPC9CYXNpY0VudHJ5PgogICAgPEJhc2ljRW50cnk+CiAgICAgPG5hbWU+UHJpb3JpdHk8L25hbWU+CiAgICAgPGZsYWdzPjI2Mjc4NjwvZmxhZ3M+CiAgICAgPHZhbHVlIHR5cGU9IjIiPjA8L3ZhbHVlPgogICAgPC9CYXNpY0VudHJ5PgogICAgPEJhc2ljRW50cnk+CiAgICAgPG5hbWU+TWluVm9sdW1lPC9uYW1lPgogICAgIDxmbGFncz4yNjI3ODY8L2ZsYWdzPgogICAgIDx2YWx1ZSB0eXBlPSIyIj4wPC92YWx1ZT4KICAgIDwvQmFzaWNFbnRyeT4KICAgIDxCYXNpY0VudHJ5PgogICAgIDxuYW1lPlZpc2libGU8L25hbWU+CiAgICAgPGZsYWdzPjI2Mjc4NjwvZmxhZ3M+CiAgICAgPHZhbHVlIHR5cGU9IjIiPjI8L3ZhbHVlPgogICAgPC9CYXNpY0VudHJ5PgogICA8L0Jhc2ljRW50cnk+CiAgIDxCYXNpY0VudHJ5PgogICAgPG5hbWU+Ujg8L25hbWU+CiAgICA8ZmxhZ3M+MjYyMjc0PC9mbGFncz4KICAgIDxCYXNpY0VudHJ5PgogICAgIDxuYW1lPkV4cGlyYXRpb25EYXRlPC9uYW1lPgogICAgIDxmbGFncz4yNjMwNDI8L2ZsYWdzPgogICAgIDx2YWx1ZSB0eXBlPSIzIj48L3ZhbHVlPgogICAgPC9CYXNpY0VudHJ5PgogICAgPEJhc2ljRW50cnk+CiAgICAgPG5hbWU+TG90TnVtYmVyPC9uYW1lPgogICAgIDxmbGFncz4yNjMwNDI8L2ZsYWdzPgogICAgIDx2YWx1ZSB0eXBlPSIzIj48L3ZhbHVlPgogICAgPC9CYXNpY0VudHJ5PgogICAgPEJhc2ljRW50cnk+CiAgICAgPG5hbWU+UmVhZ2VudDwvbmFtZT4KICAgICA8ZmxhZ3M+MjYzMDQyPC9mbGFncz4KICAgICA8dmFsdWUgdHlwZT0iMyI+PC92YWx1ZT4KICAgIDwvQmFzaWNFbnRyeT4KICAgIDxCYXNpY0VudHJ5PgogICAgIDxuYW1lPkNhdGVnb3J5PC9uYW1lPgogICAgIDxmbGFncz4yNjMwNDI8L2ZsYWdzPgogICAgIDx2YWx1ZSB0eXBlPSIzIj48L3ZhbHVlPgogICAgPC9CYXNpY0VudHJ5PgogICAgPEJhc2ljRW50cnk+CiAgICAgPG5hbWU+QWN0aXZlPC9uYW1lPgogICAgIDxmbGFncz4yNjI1MzA8L2ZsYWdzPgogICAgIDx2YWx1ZSB0eXBlPSIxIj4wPC92YWx1ZT4KICAgIDwvQmFzaWNFbnRyeT4KICAgIDxCYXNpY0VudHJ5PgogICAgIDxuYW1lPlRpbWU8L25hbWU+CiAgICAgPGZsYWdzPjI2Mjc4NjwvZmxhZ3M+CiAgICAgPHZhbHVlIHR5cGU9IjIiPjA8L3ZhbHVlPgogICAgPC9CYXNpY0VudHJ5PgogICAgPEJhc2ljRW50cnk+CiAgICAgPG5hbWU+VGl0ZXI8L25hbWU+CiAgICAgPGZsYWdzPjI2Mjc4NjwvZmxhZ3M+CiAgICAgPHZhbHVlIHR5cGU9IjIiPjA8L3ZhbHVlPgogICAgPC9CYXNpY0VudHJ5PgogICAgPEJhc2ljRW50cnk+CiAgICAgPG5hbWU+UGFyYWxsZWw8L25hbWU+CiAgICAgPGZsYWdzPjI2Mjc4NjwvZmxhZ3M+CiAgICAgPHZhbHVlIHR5cGU9IjIiPjA8L3ZhbHVlPgogICAgPC9CYXNpY0VudHJ5PgogICAgPEJhc2ljRW50cnk+CiAgICAgPG5hbWU+UHJpb3JpdHk8L25hbWU+CiAgICAgPGZsYWdzPjI2Mjc4NjwvZmxhZ3M+CiAgICAgPHZhbHVlIHR5cGU9IjIiPjA8L3ZhbHVlPgogICAgPC9CYXNpY0VudHJ5PgogICAgPEJhc2ljRW50cnk+CiAgICAgPG5hbWU+TWluVm9sdW1lPC9uYW1lPgogICAgIDxmbGFncz4yNjI3ODY8L2ZsYWdzPgogICAgIDx2YWx1ZSB0eXBlPSIyIj4wPC92YWx1ZT4KICAgIDwvQmFzaWNFbnRyeT4KICAgIDxCYXNpY0VudHJ5PgogICAgIDxuYW1lPlZpc2libGU8L25hbWU+CiAgICAgPGZsYWdzPjI2Mjc4NjwvZmxhZ3M+CiAgICAgPHZhbHVlIHR5cGU9IjIiPjI8L3ZhbHVlPgogICAgPC9CYXNpY0VudHJ5PgogICA8L0Jhc2ljRW50cnk+CiAgIDxCYXNpY0VudHJ5PgogICAgPG5hbWU+UzE8L25hbWU+CiAgICA8ZmxhZ3M+MjYyMjc0PC9mbGFncz4KICAgIDxCYXNpY0VudHJ5PgogICAgIDxuYW1lPkV4cGlyYXRpb25EYXRlPC9uYW1lPgogICAgIDxmbGFncz4yNjMwNDI8L2ZsYWdzPgogICAgIDx2YWx1ZSB0eXBlPSIzIj48L3ZhbHVlPgogICAgPC9CYXNpY0VudHJ5PgogICAgPEJhc2ljRW50cnk+CiAgICAgPG5hbWU+TG90TnVtYmVyPC9uYW1lPgogICAgIDxmbGFncz4yNjMwNDI8L2ZsYWdzPgogICAgIDx2YWx1ZSB0eXBlPSIzIj48L3ZhbHVlPgogICAgPC9CYXNpY0VudHJ5PgogICAgPEJhc2ljRW50cnk+CiAgICAgPG5hbWU+UmVhZ2VudDwvbmFtZT4KICAgICA8ZmxhZ3M+MjYzMDQyPC9mbGFncz4KICAgICA8dmFsdWUgdHlwZT0iMyI+PC92YWx1ZT4KICAgIDwvQmFzaWNFbnRyeT4KICAgIDxCYXNpY0VudHJ5PgogICAgIDxuYW1lPkNhdGVnb3J5PC9uYW1lPgogICAgIDxmbGFncz4yNjMwNDI8L2ZsYWdzPgogICAgIDx2YWx1ZSB0eXBlPSIzIj48L3ZhbHVlPgogICAgPC9CYXNpY0VudHJ5PgogICAgPEJhc2ljRW50cnk+CiAgICAgPG5hbWU+QWN0aXZlPC9uYW1lPgogICAgIDxmbGFncz4yNjI1MzA8L2ZsYWdzPgogICAgIDx2YWx1ZSB0eXBlPSIxIj4wPC92YWx1ZT4KICAgIDwvQmFzaWNFbnRyeT4KICAgIDxCYXNpY0VudHJ5PgogICAgIDxuYW1lPlRpbWU8L25hbWU+CiAgICAgPGZsYWdzPjI2Mjc4NjwvZmxhZ3M+CiAgICAgPHZhbHVlIHR5cGU9IjIiPjA8L3ZhbHVlPgogICAgPC9CYXNpY0VudHJ5PgogICAgPEJhc2ljRW50cnk+CiAgICAgPG5hbWU+VGl0ZXI8L25hbWU+CiAgICAgPGZsYWdzPjI2Mjc4NjwvZmxhZ3M+CiAgICAgPHZhbHVlIHR5cGU9IjIiPjA8L3ZhbHVlPgogICAgPC9CYXNpY0VudHJ5PgogICAgPEJhc2ljRW50cnk+CiAgICAgPG5hbWU+UGFyYWxsZWw8L25hbWU+CiAgICAgPGZsYWdzPjI2Mjc4NjwvZmxhZ3M+CiAgICAgPHZhbHVlIHR5cGU9IjIiPjA8L3ZhbHVlPgogICAgPC9CYXNpY0VudHJ5PgogICAgPEJhc2ljRW50cnk+CiAgICAgPG5hbWU+UHJpb3JpdHk8L25hbWU+CiAgICAgPGZsYWdzPjI2Mjc4NjwvZmxhZ3M+CiAgICAgPHZhbHVlIHR5cGU9IjIiPjA8L3ZhbHVlPgogICAgPC9CYXNpY0VudHJ5PgogICAgPEJhc2ljRW50cnk+CiAgICAgPG5hbWU+TWluVm9sdW1lPC9uYW1lPgogICAgIDxmbGFncz4yNjI3ODY8L2ZsYWdzPgogICAgIDx2YWx1ZSB0eXBlPSIyIj4wPC92YWx1ZT4KICAgIDwvQmFzaWNFbnRyeT4KICAgIDxCYXNpY0VudHJ5PgogICAgIDxuYW1lPlZpc2libGU8L25hbWU+CiAgICAgPGZsYWdzPjI2Mjc4NjwvZmxhZ3M+CiAgICAgPHZhbHVlIHR5cGU9IjIiPjc8L3ZhbHVlPgogICAgPC9CYXNpY0VudHJ5PgogICA8L0Jhc2ljRW50cnk+CiAgIDxCYXNpY0VudHJ5PgogICAgPG5hbWU+UzI8L25hbWU+CiAgICA8ZmxhZ3M+MjYyMjc0PC9mbGFncz4KICAgIDxCYXNpY0VudHJ5PgogICAgIDxuYW1lPkV4cGlyYXRpb25EYXRlPC9uYW1lPgogICAgIDxmbGFncz4yNjMwNDI8L2ZsYWdzPgogICAgIDx2YWx1ZSB0eXBlPSIzIj48L3ZhbHVlPgogICAgPC9CYXNpY0VudHJ5PgogICAgPEJhc2ljRW50cnk+CiAgICAgPG5hbWU+TG90TnVtYmVyPC9uYW1lPgogICAgIDxmbGFncz4yNjMwNDI8L2ZsYWdzPgogICAgIDx2YWx1ZSB0eXBlPSIzIj48L3ZhbHVlPgogICAgPC9CYXNpY0VudHJ5PgogICAgPEJhc2ljRW50cnk+CiAgICAgPG5hbWU+UmVhZ2VudDwvbmFtZT4KICAgICA8ZmxhZ3M+MjYzMDQyPC9mbGFncz4KICAgICA8dmFsdWUgdHlwZT0iMyI+PC92YWx1ZT4KICAgIDwvQmFzaWNFbnRyeT4KICAgIDxCYXNpY0VudHJ5PgogICAgIDxuYW1lPkNhdGVnb3J5PC9uYW1lPgogICAgIDxmbGFncz4yNjMwNDI8L2ZsYWdzPgogICAgIDx2YWx1ZSB0eXBlPSIzIj48L3ZhbHVlPgogICAgPC9CYXNpY0VudHJ5PgogICAgPEJhc2ljRW50cnk+CiAgICAgPG5hbWU+QWN0aXZlPC9uYW1lPgogICAgIDxmbGFncz4yNjI1MzA8L2ZsYWdzPgogICAgIDx2YWx1ZSB0eXBlPSIxIj4wPC92YWx1ZT4KICAgIDwvQmFzaWNFbnRyeT4KICAgIDxCYXNpY0VudHJ5PgogICAgIDxuYW1lPlRpbWU8L25hbWU+CiAgICAgPGZsYWdzPjI2Mjc4NjwvZmxhZ3M+CiAgICAgPHZhbHVlIHR5cGU9IjIiPjA8L3ZhbHVlPgogICAgPC9CYXNpY0VudHJ5PgogICAgPEJhc2ljRW50cnk+CiAgICAgPG5hbWU+VGl0ZXI8L25hbWU+CiAgICAgPGZsYWdzPjI2Mjc4NjwvZmxhZ3M+CiAgICAgPHZhbHVlIHR5cGU9IjIiPjA8L3ZhbHVlPgogICAgPC9CYXNpY0VudHJ5PgogICAgPEJhc2ljRW50cnk+CiAgICAgPG5hbWU+UGFyYWxsZWw8L25hbWU+CiAgICAgPGZsYWdzPjI2Mjc4NjwvZmxhZ3M+CiAgICAgPHZhbHVlIHR5cGU9IjIiPjA8L3ZhbHVlPgogICAgPC9CYXNpY0VudHJ5PgogICAgPEJhc2ljRW50cnk+CiAgICAgPG5hbWU+UHJpb3JpdHk8L25hbWU+CiAgICAgPGZsYWdzPjI2Mjc4NjwvZmxhZ3M+CiAgICAgPHZhbHVlIHR5cGU9IjIiPjA8L3ZhbHVlPgogICAgPC9CYXNpY0VudHJ5PgogICAgPEJhc2ljRW50cnk+CiAgICAgPG5hbWU+TWluVm9sdW1lPC9uYW1lPgogICAgIDxmbGFncz4yNjI3ODY8L2ZsYWdzPgogICAgIDx2YWx1ZSB0eXBlPSIyIj4wPC92YWx1ZT4KICAgIDwvQmFzaWNFbnRyeT4KICAgIDxCYXNpY0VudHJ5PgogICAgIDxuYW1lPlZpc2libGU8L25hbWU+CiAgICAgPGZsYWdzPjI2Mjc4NjwvZmxhZ3M+CiAgICAgPHZhbHVlIHR5cGU9IjIiPjc8L3ZhbHVlPgogICAgPC9CYXNpY0VudHJ5PgogICA8L0Jhc2ljRW50cnk+CiAgPC9CYXNpY0VudHJ5PgogIDxCYXNpY0VudHJ5PgogICA8bmFtZT5TYW1wbGVzPC9uYW1lPgogICA8ZmxhZ3M+MjYyMjc0PC9mbGFncz4KICAgPEJhc2ljRW50cnk+CiAgICA8bmFtZT4wPC9uYW1lPgogICAgPGZsYWdzPjI2MjI3NDwvZmxhZ3M+CiAgICA8QmFzaWNFbnRyeT4KICAgICA8bmFtZT5Bbm5vdGF0aW9uPC9uYW1lPgogICAgIDxmbGFncz4yNjMwNDI8L2ZsYWdzPgogICAgIDx2YWx1ZSB0eXBlPSIzIj5WaW9CbHVlClZpb0dyZWVuCkZJVEMKUEUKUGVyQ1AtVmlvNzAwClBFLVZpbzc3MApBUEMKQVBDLVZpbzc3MDwvdmFsdWU+CiAgICA8L0Jhc2ljRW50cnk+CiAgICA8QmFzaWNFbnRyeT4KICAgICA8bmFtZT5SZWFnZW50czwvbmFtZT4KICAgICA8ZmxhZ3M+MjYzNTU0PC9mbGFncz4KICAgICA8dmFsdWUgdHlwZT0iNSI+MHgwPC92YWx1ZT4KICAgIDwvQmFzaWNFbnRyeT4KICAgIDxCYXNpY0VudHJ5PgogICAgIDxuYW1lPkZsb3dSYXRlPC9uYW1lPgogICAgIDxmbGFncz4yNjMwNDI8L2ZsYWdzPgogICAgIDx2YWx1ZSB0eXBlPSIzIj5Mb3c8L3ZhbHVlPgogICAgPC9CYXNpY0VudHJ5PgogICAgPEJhc2ljRW50cnk+CiAgICAgPG5hbWU+QXV0b0Zsb3dSYXRlPC9uYW1lPgogICAgIDxmbGFncz4yNjI1MzA8L2ZsYWdzPgogICAgIDx2YWx1ZSB0eXBlPSIxIj4wPC92YWx1ZT4KICAgIDwvQmFzaWNFbnRyeT4KICAgIDxCYXNpY0VudHJ5PgogICAgIDxuYW1lPkV2ZW50TGltaXQ8L25hbWU+CiAgICAgPGZsYWdzPjI2Mjc4NjwvZmxhZ3M+CiAgICAgPHZhbHVlIHR5cGU9IjIiPjEwMDAwPC92YWx1ZT4KICAgIDwvQmFzaWNFbnRyeT4KICAgIDxCYXNpY0VudHJ5PgogICAgIDxuYW1lPkV2ZW50TGltaXRlZDwvbmFtZT4KICAgICA8ZmxhZ3M+MjYyNTMwPC9mbGFncz4KICAgICA8dmFsdWUgdHlwZT0iMSI+MTwvdmFsdWU+CiAgICA8L0Jhc2ljRW50cnk+CiAgICA8QmFzaWNFbnRyeT4KICAgICA8bmFtZT5HYXRlPC9uYW1lPgogICAgIDxmbGFncz4yNjMwNDI8L2ZsYWdzPgogICAgIDx2YWx1ZSB0eXBlPSIzIj5saXZlXFAxXFAyPC92YWx1ZT4KICAgIDwvQmFzaWNFbnRyeT4KICAgIDxCYXNpY0VudHJ5PgogICAgIDxuYW1lPkdhdGVGbGFnczwvbmFtZT4KICAgICA8ZmxhZ3M+MjYyNzg2PC9mbGFncz4KICAgICA8dmFsdWUgdHlwZT0iMiI+MzwvdmFsdWU+CiAgICA8L0Jhc2ljRW50cnk+CiAgICA8QmFzaWNFbnRyeT4KICAgICA8bmFtZT5Nb2RlPC9uYW1lPgogICAgIDxmbGFncz4yNjMwNDI8L2ZsYWdzPgogICAgIDx2YWx1ZSB0eXBlPSIzIj5TdGFuZGFyZDwvdmFsdWU+CiAgICA8L0Jhc2ljRW50cnk+CiAgICA8QmFzaWNFbnRyeT4KICAgICA8bmFtZT5TZXBhcmF0aW9uVm9sdW1lPC9uYW1lPgogICAgIDxmbGFncz4yNjI3ODY8L2ZsYWdzPgogICAgIDx2YWx1ZSB0eXBlPSIyIj4yMDA8L3ZhbHVlPgogICAgPC9CYXNpY0VudHJ5PgogICAgPEJhc2ljRW50cnk+CiAgICAgPG5hbWU+U2FtcGxlVm9sdW1lPC9uYW1lPgogICAgIDxmbGFncz4yNjI3ODY8L2ZsYWdzPgogICAgIDx2YWx1ZSB0eXBlPSIyIj40MDwvdmFsdWU+CiAgICA8L0Jhc2ljRW50cnk+CiAgICA8QmFzaWNFbnRyeT4KICAgICA8bmFtZT5QZXJmb3JtQXV0b0xhYmVsaW5nPC9uYW1lPgogICAgIDxmbGFncz4yNjI1MzA8L2ZsYWdzPgogICAgIDx2YWx1ZSB0eXBlPSIxIj4wPC92YWx1ZT4KICAgIDwvQmFzaWNFbnRyeT4KICAgIDxCYXNpY0VudHJ5PgogICAgIDxuYW1lPk1peGluZ1BhcmFtZXRlcnM8L25hbWU+CiAgICAgPGZsYWdzPjI2MjI3NDwvZmxhZ3M+CiAgICA8L0Jhc2ljRW50cnk+CiAgICA8QmFzaWNFbnRyeT4KICAgICA8bmFtZT5NaXhpbmdGcmVxdWVuY3k8L25hbWU+CiAgICAgPGZsYWdzPjI2Mjc4NjwvZmxhZ3M+CiAgICAgPHZhbHVlIHR5cGU9IjIiPjA8L3ZhbHVlPgogICAgPC9CYXNpY0VudHJ5PgogICAgPEJhc2ljRW50cnk+CiAgICAgPG5hbWU+TWl4aW5nRHVyYXRpb248L25hbWU+CiAgICAgPGZsYWdzPjI2Mjc4NjwvZmxhZ3M+CiAgICAgPHZhbHVlIHR5cGU9IjIiPjA8L3ZhbHVlPgogICAgPC9CYXNpY0VudHJ5PgogICAgPEJhc2ljRW50cnk+CiAgICAgPG5hbWU+TWl4aW5nQWxnb3JpdGhtPC9uYW1lPgogICAgIDxmbGFncz4yNjI3ODY8L2ZsYWdzPgogICAgIDx2YWx1ZSB0eXBlPSIyIj4wPC92YWx1ZT4KICAgIDwvQmFzaWNFbnRyeT4KICAgIDxCYXNpY0VudHJ5PgogICAgIDxuYW1lPk1peGluZ0RldmljZTwvbmFtZT4KICAgICA8ZmxhZ3M+MjYzMDQyPC9mbGFncz4KICAgICA8dmFsdWUgdHlwZT0iMyI+Tm9uZU1peGVyPC92YWx1ZT4KICAgIDwvQmFzaWNFbnRyeT4KICAgIDxCYXNpY0VudHJ5PgogICAgIDxuYW1lPk1peGluZ0tleTwvbmFtZT4KICAgICA8ZmxhZ3M+MjYzMDQyPC9mbGFncz4KICAgICA8dmFsdWUgdHlwZT0iMyI+T2ZmPC92YWx1ZT4KICAgIDwvQmFzaWNFbnRyeT4KICAgIDxCYXNpY0VudHJ5PgogICAgIDxuYW1lPk1peGluZ05hbWU8L25hbWU+CiAgICAgPGZsYWdzPjI2MzA0MjwvZmxhZ3M+CiAgICAgPHZhbHVlIHR5cGU9IjMiPk9mZjwvdmFsdWU+CiAgICA8L0Jhc2ljRW50cnk+CiAgICA8QmFzaWNFbnRyeT4KICAgICA8bmFtZT5Vc2VMaXF1aWREZXRlY3Rpb248L25hbWU+CiAgICAgPGZsYWdzPjI2MjUzMDwvZmxhZ3M+CiAgICAgPHZhbHVlIHR5cGU9IjEiPjA8L3ZhbHVlPgogICAgPC9CYXNpY0VudHJ5PgogICAgPEJhc2ljRW50cnk+CiAgICAgPG5hbWU+U2FtcGxlSWQ8L25hbWU+CiAgICAgPGZsYWdzPjI2MzA0MjwvZmxhZ3M+CiAgICAgPHZhbHVlIHR5cGU9IjMiPjwvdmFsdWU+CiAgICA8L0Jhc2ljRW50cnk+CiAgICA8QmFzaWNFbnRyeT4KICAgICA8bmFtZT5QYXRpZW50SWQ8L25hbWU+CiAgICAgPGZsYWdzPjI2MzA0MjwvZmxhZ3M+CiAgICAgPHZhbHVlIHR5cGU9IjMiPjwvdmFsdWU+CiAgICA8L0Jhc2ljRW50cnk+CiAgICA8QmFzaWNFbnRyeT4KICAgICA8bmFtZT5Hcm91cDwvbmFtZT4KICAgICA8ZmxhZ3M+MjYyNzg2PC9mbGFncz4KICAgICA8dmFsdWUgdHlwZT0iMiI+MDwvdmFsdWU+CiAgICA8L0Jhc2ljRW50cnk+CiAgICA8QmFzaWNFbnRyeT4KICAgICA8bmFtZT5TdGF0ZTwvbmFtZT4KICAgICA8ZmxhZ3M+MjYyNzg2PC9mbGFncz4KICAgICA8dmFsdWUgdHlwZT0iMiI+MjwvdmFsdWU+CiAgICA8L0Jhc2ljRW50cnk+CiAgICA8QmFzaWNFbnRyeT4KICAgICA8bmFtZT5BZHZhbmNlZDwvbmFtZT4KICAgICA8ZmxhZ3M+MjYyNzg2PC9mbGFncz4KICAgICA8dmFsdWUgdHlwZT0iMiI+MTwvdmFsdWU+CiAgICA8L0Jhc2ljRW50cnk+CiAgICA8QmFzaWNFbnRyeT4KICAgICA8bmFtZT5BbmFseXNpc1RlbXBsYXRlPC9uYW1lPgogICAgIDxmbGFncz4yNjMwNDI8L2ZsYWdzPgogICAgIDx2YWx1ZSB0eXBlPSIzIj48L3ZhbHVlPgogICAgPC9CYXNpY0VudHJ5PgogICAgPEJhc2ljRW50cnk+CiAgICAgPG5hbWU+SW5zdHJ1bWVudFNldHRpbmc8L25hbWU+CiAgICAgPGZsYWdzPjI2MzA0MjwvZmxhZ3M+CiAgICAgPHZhbHVlIHR5cGU9IjMiPjwvdmFsdWU+CiAgICA8L0Jhc2ljRW50cnk+CiAgICA8QmFzaWNFbnRyeT4KICAgICA8bmFtZT5BZHZhbmNlZE1vZGU8L25hbWU+CiAgICAgPGZsYWdzPjI2MzA0MjwvZmxhZ3M+CiAgICAgPHZhbHVlIHR5cGU9IjMiPjwvdmFsdWU+CiAgICA8L0Jhc2ljRW50cnk+CiAgICA8QmFzaWNFbnRyeT4KICAgICA8bmFtZT5BZHZhbmNlZFN1Yk1vZGU8L25hbWU+CiAgICAgPGZsYWdzPjI2MzA0MjwvZmxhZ3M+CiAgICAgPHZhbHVlIHR5cGU9IjMiPjwvdmFsdWU+CiAgICA8L0Jhc2ljRW50cnk+CiAgIDwvQmFzaWNFbnRyeT4KICA8L0Jhc2ljRW50cnk+CiA8L0Jhc2ljRW50cnk+CiA8QmFzaWNFbnRyeT4KICA8bmFtZT5Db25maWd1cmF0aW9uPC9uYW1lPgogIDxmbGFncz4yNjMwNDI8L2ZsYWdzPgogIDx2YWx1ZSB0eXBlPSIzIj5GTDg8L3ZhbHVlPgogPC9CYXNpY0VudHJ5PgogPEJhc2ljRW50cnk+CiAgPG5hbWU+RmlsZVR5cGU8L25hbWU+CiAgPGZsYWdzPjI2MzA0MjwvZmxhZ3M+CiAgPHZhbHVlIHR5cGU9IjMiPkV4cGVyaW1lbnQ8L3ZhbHVlPgogPC9CYXNpY0VudHJ5PgogPEJhc2ljRW50cnk+CiAgPG5hbWU+Q2hlY2tzdW08L25hbWU+CiAgPGZsYWdzPjI2MjkxNDwvZmxhZ3M+CiAgPHZhbHVlIHR5cGU9IjMiPmFhMzY4NzcyMWE2MDY3YThkYWU2OWY5NDE5NDMzMjI0PC92YWx1ZT4KIDwvQmFzaWNFbnRyeT4KPC9CYXNpY0VudHJ5Pgo=/@MB_WELLINFOS/d2lzIDEgMSAxNiBTaW5nbGUgdHViZSByYWNrIDAgMCAwIDAgMTEgMjAyMi1TZXAtMTkgOCAxNjowNzowMiA=/@MB_SESSIONID/ef2e0da7-5dc5-404e-b9fd-e308abfe575a/   46415                                                                                                                               ÷½58wÌ+2wÌ+2*Êè>ÚZ>í
A?p>W1>¥Ú-?Hû¶¡t9Þ¼-ã°:º:b?Õù88wÌ«2wÌ«2Å)¤=ñ4=ûBh?8rÜ<J<µG?i³Ù8¾D9G¢>Ê_:Q09¤?ÔO8YÙ3YÙ3,ý-?OYÖ>-ÌO?h>½>y0??ré89ß?T>À{Á9;Ì9Õò>mÆ9wÌ+3wÌ+3ØË3?¹Ó>eY?Èk>W¡$>òQ7?HªÚ¸9tI9ï¾ÜÂ9Ç×9æ>úà+9¿V3¿V3\?ñ½ª>õA?Ù<®>À×v>³4?ÄT-:óý):¨?HÀN¶m®9~Ä»KWu9YÙ3YÙ3~R>ü>ÏE1?@b$=¼¨ø<<)?"=fFÍ<¬³J?c±<¿\Á;}Z.?|$®9èR3èR3?òÐÃ>ýÜD?)7Ê>¾u>åX.?X<¶¸«_9·8¾ Ô»:Ô:ÂÅ6?%¹
:wÌ«3wÌ«3Þà??ÿx?ºa^?wá>bå|?DJH9ÂÚ9fj>ñ?9©9à>:FÁ3FÁ3QéH?¤#?ù'A?I>>¨X>Ãú:?gÁv849Zï.>zjí8¿.92ç­>§0:¿Ö3¿Ö3P.«?¬Õ?ì?P`?ð×>ÇÝ?Æ999à-Ú>¯ú9¶»9+?öF:$9ì3$9ì3?B?5?î:?¶>Ù>n/?F8Êl9Ñ>Ça9Â99É;ä>®Çi:YÙ4YÙ41ç>ê}>hi?¨2?Jæ>Û`F?6Á8¨[E9[tz>Ä>:Ölö9@qE?8;q:!4!48o?Ô?Ihf?õ?êw±>$Z?øÉ¾7TZ9o_=à¾½9Ýóã9Õ>ïq:èR4èR4û>Ù­>ÛÀ9? g´>:ñ> 3?ô+9¢2¶90ÖÜ>µÆ9dô(9´.I?|}:°!4°!4ß?¯>2H@?ÏS>¹P>\V-?NÇ]¸>J9M]¾%Dh994 ã>
½:wÌ+4wÌ+4­àS?,ýì>Ñßd?ø>&¢¡>¬âD?ÅÅB9tâ966º>þ":ÒjH:Ì2Ð>È³:>64>64ÇO?53­>áAX?¢>µ¯R>ûE?,5¸º	L9!4ã½îf8."y9(ûì=Cµ:FA4FA4uqÄ?\H<?;?;¥ý>ï-w>/Y?|8l*¯9§²ä=:´Ä9Þw?bµ:ÍL4ÍL4¢¹?2ñJ?j?0f?f?[?: £9û	f?°Ê:ÆO6:Ý@?«»:¿V4¿V4R!N?¬ñ>ØYZ?;Ô>¶>LE?$9Ìóz9=ì§>|á?:B:ëÈ&?ç¼:\|a4\|a4S©>7(W>%xI?Ùè >_c>~+5?L**¹cß9õK¾al?9Äi9ÊÒ¡>\\Â:$9l4$9l4Ï(±>ôYn>ðF>?£°>´¿R>ä.?Y'¸>Xß8@¾"7Q;üï;ÜðG?ÁÌ:ëõv4ëõv4&?³àÝ>A@?úÄª>0s>ÜÃ3?*¸ër91x½å¼Z;ê;>í6?dWÒ:YÙ4YÙ4ðo>9)¸=Ýí3?O³<À.<B~'?Ô%¸ØQ`9?½½<£58
z	9ä)>à:½74½74oÇ_?ëw?
I?Ýë
?µ>°nD?¡¸é8ÔÁ¼9´}>PÔ:[s:ö7?Qgò:!4!4wé><Ð>pkO?,t>;>"CI?\Ü¸V5)9Ê½ü#98úÂ9ð»>éü:ô4ô43ÛH?H?ÇÜF?ÙÏ>ÏJ>|TD?í$¤7óv9ú(*=9ÖAv9iT>v°ÿ:èR4èR4§32?B3å>Ö	G?äôð>:@¥>ß£:?$`·@êL9?½ìQ:³:W@(?ï@;L±4L±4­æú<´F±<ð(5?bÈ=±=pk"?ã9C9Qý>$#[:©º2:að?0É;°¡4°¡4\ü*?ÔÓ>èN?¤^æ>×>è<?¼y"9ÃÃ9
xT>eõ9/«9ôÛ6?Þª	;n¦4n¦4d!?`¦Ù>Ô=?ÔÉ|>rÍ9>%.?$F!9Â)e9)´>Õ%:æ
9Rß?;wÌ«4wÌ«4ög6?í>BD?q3¨>àg>áQ:?Ï8g½X9r.u>j¯:Ìn+:üø?[;Û*±4Û*±4xS)>ÃGÍ=)S?wèó>>,E?v%õ<[±<¬_Z?Õ9f69À?[";>¶4>¶4á?Ì´>&<?ªìD>*>ù,?üAÄ¸L9M¨¾fÇ9î¥¿9F?¹;¢ç»4¢ç»4Rqf?zBð>3u?1$?DQ°>NÍ_?:ª9&WÊ9¬^×>=*:Î9¤NS?aÛ;FÁ4FÁ4§#O?9ÿ>£éO?+ù>é¦U>Ã{>?Á89"V>9}%¯>úM:Ñwÿ9ãgN?4g;j¤Æ4j¤Æ4ÁC5?kBÌ>2.c?9å>øG>|KF?rØ·Xî/9LòÌ¼ïL×9ýÁ9<¹?¹2;ÍÌ4ÍÌ4Ù¾¢?3t3?%*h?ez?wó?%C]?¡¿9Ð9Ü9??Aì:²:?W)?õ);1aÑ41aÑ4Xb"?Ì>¦µK?(zî>ÅÉ>ÔoJ?#[9,q9.z>¨h¬:õ;:aã&?¹¨;¿Ö4¿Ö4TI?(J?A?cßÇ>þì>M5?Ø7D7àv­9DÊ<W49ñ&9U£>N;øÜ4øÜ4è&?j	×>QOF?xép>o«(>ÀÒ6?án¸ðg9½c¾m$8:°K:À5)?ì ;\|á4\|á4t­?óØ?P£?r(?[Ô>\G?8~Ð9Ík>ås6:¬³9¡d?ì#;ÀÚæ4ÀÚæ4U¨O?û6?Ã
F?´iæ>¦Î>î1F?áx8xy9à»>ºGU:(:Fí!?)÷);$9ì4$9ì4>?Ê?þ¸=?Ð?ÊÀ>©3?{_49
À9C?£9ëç9²?pl*;ñ4ñ4¸_?Sý?­R?cÞö>À©>©ñ:?óH
9T¼9÷ø;>_z:tÕ±9\Ñ_?¼q+;ëõö4ëõö41:?9?	9?R>>ªR>É¶1?´Â¸TÂ9Ï½Ú¼Í9Þ9©ì>;ú-;OTü4OTü4d?7ñ>r?X7?¨¾>`.v?ÚÝ9ÎHm9o©?/kç:ÿò:ñ6H?#x.;YÙ5YÙ5ÍO?«:?õ>L?'qÒ>l>E4?â®ÿ¸÷f94\¾n:"Ú9kgx?Ð2;55Ô?4Ã>ÙB?h»>lÓP>0]A?^·¾¶9´i)¼²'9t¡¢9{ÒÈ>»<6;½75½75?  ?ã£Þ>k8?7ó3>F>?Ï0?L
Ù7~Ð9«×=IjÌ9¿Ôn9-[?D 9;ïæ5ïæ5XGÞ=V­=P©@?æxn>£¦/>oÇ-?ÊË:Qâ³:Ú?;ï)<;NÛ-?äR;;!5!5vý>\>.M?G>:»_>4ö3?Êû¸uä8Óü¾tó9hº9Éô>Ñp@;SE5SE5ôÞ?êÌ#?àZ?^?Q¦>¥ÒN?·¸1ç8¢°¾Û9aJ9øô>¤L;ô5ô5ÈÔI?<ÿ>Y$J?ïíª>îi>9;?©p8ôbê8[>V¼:Gå9º0?òËL;¶£5¶£5	Ë'?ÚÝ>dA?&°>3s>¬k9?5¸øà&9
'Ú½¨±:cm:½»?{N;èR5èR5Å%G?§ô>rbP?M>;C>t>?þø·í8N¾ùyº;àør;yD?úO;55·ï=ËàE=BU6?¡©==á'?"ÖÄ9»9Ò]?ù7¦è9ºG=)ÞT;L±5L±5ñ?R	?<z? ,?
kÂ>¦b?%^¸ÑmE93¾9Ú;T;¸ç[?uW;~`5~`5Ñj?±>5n=?ÂEO>a$>;3?È@r¸¬d 9ÉSA¾½i:¹Ã:òêó>s^;°!5°!5dÞ;?&?l÷8?~Ì>dÄ>r2?§¾#¹Ü9¾p|:¶!Ò9Vý:?
a;á¾#5á¾#5¶Ó¿>V>Ãte?ÙR>ßÎ><
A?´æÙ8¥*C9é>ÎU:ôxÿ9¢?V?Ãíc;n&5n&55?¹ïï>É?A?E8u>*7,>ÅB6?J¯ò¸<9wb¾÷DF:@E:O©?Åj;E)5E)5È
??W?f=?y	o?®b+?2?Ce=1è´<=V?ûh:@Õ :±8?¢tn;wÌ+5wÌ+5í£ø>G>àb?¡¹±>:d>ÜYG?)K¸Ù­)9Òn¾Ù9¡.9Cx>?]n;©{.5©{.5(?9ÛÕ>4I?0Ð>S>7?Xº7¸ã£9~½èp9è|9¶Ùó>X»n;Û*15Û*15ªÓG?ü×ÿ>ëòG?Ùú>ø²>h3?!ò·°k8®L¾Îb9n¨Ó9°>®p;
Ú35
Ú35cs;=}=sg2?É.Y="&=U'?&®9øô9T¶>Ú39Îý9³±><q;>65>65¬P^?F?ø W?|q?¶Ò´>ÕF?Ï8ê9´°ï=¬6·9w9uÇ?:)r;p895p895±X?;>¨N?m#H>nn>qA?DXç7xË9Êêe=|Ã9À9î¼>iGr;¢ç;5¢ç;5tJ,?¦¶Ú>Æ©I?£N>sQ>*¶7?äãn¹nÑ=9>!¿9 Ê9t×9>ö};Ô>5Ô>5ú-W?#¹
?àF?æÀ¬>µks>P®5?Þl7C9rÌ<Eüe:>%:(&2?¶¡;FA5FA5gë#?0ñÞ>¼9<?ÛwÆ>»>½/?û0Ð·¥9¦y!½Òa;*¤ð:O<p?<#;8õC58õC5ü®?I1?|#|?q?(º>?Y
;97=9Òý>|%:æáû91;(?4e;j¤F5j¤F55¶:?£Ûø>û@?f>hW>ÏÞ9?à÷¹;Ú9Ö¾Ñ9>ê9Xr«>;SI5SI5ÄA?WÅ>eG?Eë>ÅÀ¨>L©2?'Z¸zÉ#9}*¾!ù;ÙëS;}õ3?U;ÍL5ÍL55u?%?O?÷V½>-/>³):?$F¸Øi9Ä8Ù½%óà9üÌ9Ëw6?Å;ÿ±N5ÿ±N5þ³ ?%$Ç>IN?CÜU>>P2?&U¸|Z89<þ¾FA:_:³Ã.?p;1aQ51aQ5âqE?S¾ï>MÕR?¯¿>Ì>f=?`Òò·hêy9Â»x½³@ñ9òC9¯?§g;cT5cT5Z%?ìÈ5?#A?Ò\Ô>éû>M¯7?®¸Q9Æ}ë½ T:þ":&&?Ýv;¿V5¿V5²ÀG?Oð>­ËT?<íÀ>ðSp>úM?´3´·ô9EÛ½X:Å:¶D-?÷Í;ÇnY5ÇnY5À¾??VÑ?'>?B½¥>×3h>©¹6?zv·_P9Ë®½HN:÷a:
+?:D;ø\5ø\5G!?&-¶>ab?ù×Ì>¸ø>ðLK?p·Ì¤%9Âd½)9O:Q«4:Ð?mÃ;*Í^5*Í^5æO?Ù²>ÔÏ?VüÍ>â9g>'d?ýëx¸>M9tl¾5ÃÄ9@¤9ÅU?ù!;\|a5\|a5?è¢Â>±@?ôá?!±À>23?[¨9E9{d>2Q;¼:Í/?ô¯;+d5+d5=j=VB=-?ÎÃ;&;¬*/?<8åëH9¼'>¹æ9º9¯DÕ>óÞ;ÀÚf5ÀÚf5$ ?LÐÒ>:wB?1E>x>S 5?í6è·Ðq9e½Ô½³8xj9®¢D>\;òi5òi5]"=ñôó<Ú*?"f\<}6<;?}÷¹xko9º¿l9ÙÀ9b±>^;$9l5$9l50ü]?$?KÈP?bÏ>d>{¸8?ªj7ãª99°<ú:Åç9:
g?k;Uèn5Uèn5/j3>x\á=ÎK?*â§>Ê`o>{3?¯=&°R=ÃSU?µ@=È5ú<HþD?VX;q5q5?ð®>·Z?Ny>Ï'>Ì<T?ûÑ¸Rz
9!ú½¾åÑ¡99@N?q;¹Ft5¹Ft5ª'?×ä¤>WöF?ò>dÛM>ê	=?n÷·ïÑ¤9µ'@½OD:øØ9?*[;ëõv5ëõv5.¿h?a$ñ>aw?6<?ôÎ> h?YX	:úÊ9-?ÜÆ	:pÀ9p²7?ø ;¥y5¥y5pä>ÇU>íG?°ù>:[>#x0?\&O829ÆÍ=÷; O¿:J?¡;OT|5OT|5äÄ>ªk>~U?¾|>Å'>Þ@?U7q8w°l9µr>9':°9?w¬¡;55`±í>jF>ÍG?ZcË>>Þ<?¤ç8Fz9[ =o`:·Uó9É?|·£;YÙ5YÙ5øOè>xp>5©E?;wy>·º.>¿¿6?×¦\9Ô«¨9Ur§>¡iJ:ó­&:áp?ê¤;ò05ò05zu?ä>Ü{?ÂTä>h>`i^?¼ê¼9ÐbÖ9Sá>õj
:¸}9Z"w?§;55yª¶<hN<Ö
)?O=¥Ï<G?2É7´)9n=2*:Õð¼9f?ð§;$à5$à5q?:Ï¬>yI?=>¿L>2?ò&Ì¸qÓÀ8¹¿²
r9Á®Ý9cÁ>ÇU¨;½75½75,Y?µwÞ>èy?ñè1?»´>Hä|?i;9­õï8 ?Ã:Ø8:ûö?
Yª;V5V5þ?ú¿>hH?
>Iå4>5à:?¦bÖ7mf9\-n=Î9zZU9T)?zØ¬;ïæ5ïæ5vñ>}>]I?e¤? ÝT?µE?[==åZ?ó;®.;ð¢K?°;>5>5Y~?86þ>Æ?\²X?
Kº>Ôã?³.¸k9ú½H±9:ä¿Á9°Zu?×O°;!5!5ÖÈ>ü|>K?Ëu¿> >;6?Im¸Ú÷89¦
$¾ÁC:G\ÿ9Þ©?©¾°;ºí5ºí5í>¦?À=ü@?@M«>R(>Þ+?ên<=éê<³M?£f¾<ü¤<:?±;SE5SE5éÇ>?Ýò>²I?ÉxÒ>%p>ö4A? è¸Z0\9	0¾È¦ê9§¤9¾j6?è¨²;ë5ë5Óu??>Û>Ê_?¶Á>vµs>{K?J|¹h]Í8ÊW:¿_ÀT:ný9:áj?õm³;ô5ô5æT=?xUá>!W?ëÓ¶?(T?·!\?¥V=®ù<hÿ[?4
b:Ñ :ï¸4?T-·;L5L5VéÞ>ç>ØÀF?×>W%+>®7B?Í¹¹¼	19½¾L¦f9¶ú9"#ã>¼»;¶£5¶£5à?èC?njC?7ùñ>§>¥t9?7Í8Ð£9Í"!>_9sñ9EÌÇ>L¼;Oû5Oû5CäV?z
?ìkB?ÆÔ>a!>%©;?ì1¸³k9±aÀ½½6:ÂÍ :.v?P)½;èR5èR5DÐ>?Ï:ú>´6C?æ>×G>9?l\æ·J:9rZ½ïçb:1Å#:X1?G+¿;ª5ª5à?xË>{uD?û
z>954>h1?dÖ¸n9+eÒ¾@9;øº®:åÊ>?\Â;55lÇ?ìæ ?¥??²?Ö»>å-?xô¶µy79	Ø»\¦ :Ä.:.?Â;³Y5³Y56ûé?õ2k?¯¬~?£
?2>B?Ó¼8 9ù>Ï
:1Z%::z]?Ë;L±5L±5¼ö>©0>;Å²?_ë>!/>É6i?I=Ú0=þáL?$
=Z¸<ÈÕC?¤Ë;å5å5Ò'?
?,³?Õ?çw|>ã?;³<ÕL<Ý¹.?¹É;¦AV;Hq?sË;~`5~`5øô>Ì+§>ä;?s>åX\>Ùô/?;ö·BC39GÑ¯½òè:f::¿´^?÷Ë;¸5¸5Òp?õ¨>(¶J?IM¦>Zýe>
9?öÚ°7,]9ÐL=:Só+:¦C?õÍ;°¡5°¡5ÿ6?¹ð>&B?>Jz3>Ù³6? ;¿¸	W$99ò¾éO9Bv9»×>)pÐ;Hg¢5Hg¢5<ù£?WæW?åmB?Í¸?NHµ>¾?>?=ã¹dT9W÷¾¬ õ9|@ø98Ký>øâÑ;á¾£5á¾£5Ù.9?ØÓö>@?uÏ>cK>@E6?Ô»¶x)9´Iá»kù®9l6Ý9}Ê>ÏþÓ;z¥5z¥5=êwÃ<·*0?ð;eÜ:,Å?Èq¹×xÃ8 ¦G¿\¹t¸¶¬8|µ¾£Ô;n¦5n¦5wq?#?³\?Dó>×¥>ÃK?Þk58X9·#£=Ò/:8g9´zZ?sE×;¬Å§5¬Å§5Ïó><Çg>?Øì>O»>õ¿`? zï7{.ð8M@ÿ=Ù:Ýïý9I?VÙ;E©5E©5­·?¨Ë?&?,V?Ð>ú?ö¹9¨9O!õ>þá9EÁ9NüN?"á;Þtª5Þtª5Äj?äÈ>:B?]éï>ÀÝ¯>'.?N¸.Ø/9bZ¾ãU:&¦y9Qá?|ëâ;wÌ«5wÌ«5ä?þ+?}>?n??t®>/b?¤¶Ì·zO&9½e×f;>Ü;+E?+å;$­5$­5AêE?òû><_I?¿o>Ý(">>=?Ãª¸ç9|ª¾6D:C>
:'}5?Å9å;©{®5©{®5{Ræ<
¨<Îä.?ï<>;©u
;ïÝ/?mM¹~39ü\¿
ß*8¾ºH9ëÙ=8é;BÓ¯5BÓ¯5Á>ÍeC>®E?Àï ?ÅeÒ>ÑC?va8=L
Ý<õU?ý5¤;ÆxB;=*X?bõé;Û*±5Û*±5~?â?©L?ù?òu)?ÄÖB?á:[Í9Í'?[.:ñÃê9ûT>?Wê;t²5t²5¿Ë>ØÄ>î??ù!i>§	)>Õ0?l1:¸ÊÙ>9Àù½Ø°9ÒcF92d?ê;
Ú³5
Ú³5Eq?yÜ?eùH?ô3>ðÏ>>Hq=?ð¤È·@ª9Zü½T>ã9OLn9Ìt?$èê;¦1µ5¦1µ5J$?LÒ>|G?x¤>§Ô`>}e;?¤½¸àÕ,8ûN¿Ç¸ï9A¾ë;>¶5>¶5Á­?8wÁ>Ó=®?%º?]ò?ç¢? Ôë9=G°9
>+?è¹`:ã:;"R?Â¬ë;×à·5×à·5¶Ø¶>o>¨pC?7¡#>ì¼ê=qs2?G®¹H9§¿Õ>´80M9
á`>ýdí;p8¹5p8¹5n ?¾6Ê>ÅK?Ö>Òú>)¹;?¼H8E¦9&=9tÎ9/½Â>0ï;	º5	º5KSF?ëø>æ@L?ÉÌ>:>À=A?fê×8£Eô8;Hâ>SM\:$÷&:§ã(?AEò;¢ç»5¢ç»5%0?;û?âåc?iÆ>)Ób>`?q 8Îì§8#G>:´þ:åv?<çø;;?½5;?½5µ¡(?ÞøÚ>¤%E?¿
Ä>%>
3?Â3¼8ó
9V4ª>Ry8.u9>
>²ù;Ô¾5Ô¾5·M?²`§>ÉKG?¼Át>Fñ.>º3?½å¸Þ§@9¾P39}ps9-[¼>±ù;mî¿5mî¿5{`?%V?}C?[TÒ>ÖÇ>öj7?ß7ç°9¢à<¨9A¿9øà>ö!<FÁ5FÁ5	^ô>º>OI?	ø>åè>g]J?¨â7èK9,bà=q;êÖ-;×}1?h4<Â5Â5q=àøE=hî1?á;O ;õH@?
J8:!9i >Æ,¯7A8z!><8õÃ58õÃ5óTT?Ä,?ËÈP?¤çÖ>jú>RmP?x[ê8²ªª8Ä/?6´O:t:¯L4?ó}<ÑLÅ5ÑLÅ5³ð{?§¾&?FfA?`ÿ¡>x`>fÀ8?ÊS8;×)9/ïÂ=&½©9Ü:FÀ><j¤Æ5j¤Æ5³jý>¡>ÅÅH?n >´÷h>J0?ôÌ6¸Øw9Jb½½I²:i^:M?ïf<üÇ5üÇ5!ì?{>$Þf?|þ>W¯>Göc?ã3ö8#¯9
ZÅ>©:Ð72:Qb?<SÉ5SÉ5û¼?w.?-ý?§i&?ÇË¨>¬b|?Qß8Ïon9Äo>4:
 ä9¬J?§<4«Ê54«Ê5M?B^ê>`?,ö>4X>à`?n­>¸(*>9\X¾ßæû:kX:hdg?ra<ÍÌ5ÍÌ5/ÿU?[Õ?Ã\Q?t¾
?ÜÎ¾>,,>?È)¸³89ªRë½Pqd:î@:ËF?§<fZÍ5fZÍ5À?OÑ>ÄÝB?é">
ÔM>h7?~Øp·À|L9<Â½?|Y9I9w
?­ñ<ÿ±Î5ÿ±Î5k?)D??L=?ùÐ>ÆÎ>_2?P9×9Ð>C=½9ÇØÇ9ziò>ÅÕ	<	Ð5	Ð52R?Ê0ß>q?Ê-?e?uIT?ê²;Y÷';PXP?[LÒ<°¢<LÆ@?GY
<1aÑ51aÑ5h²>ó5>zD?&ßÔ>Ð>-?Ýå8î9c¨>G3:íÍ9Â|=?q£
<Ê¸Ò5Ê¸Ò5IW? þÅ>°øD?ò\>Âa>\3?öj¸t$9XO¾«%¿9
´9Ø?yi<cÔ5cÔ5$|??ËÃ>L?³î>1µ£>Ó¢:?L¸ 8Æ/P9¾¡E>ðûp;Í*;6\5?Õ<ügÕ5ügÕ5P?¦Ç>9dL?µå>¢¡>+^5?ÄQ¸üE'9rî_¾Ê~:¾9j@R?©<¿Ö5¿Ö5$Y?×Y
?
¢D?Ò·>¥Ó>¤6?üì8ñ´8ûº>w9º¨9¾a»>¦<.Ø5.Ø5²\%?1³¶>Â´g?-*?xµã>ER??d×ä8 Tº9Z4>µ·}:fY:f\?· <ÇnÙ5ÇnÙ5òÏ>°0>J?>8>,67?tÃ.¶Äüô86¼è¢:9{²9?]\?Ø<`ÆÚ5`ÆÚ5Ãº=êæ=Èt6?Ã(>§>Sç'?¥Âá9À	:Ô8Þ>6¸Ð<w/<8?]à<øÜ5øÜ5Öºî=¢Ô=_Q?©ß>1	]>;°5?Ô4=vØ<ÞÛU?AEâ9Í|»9Gz?ª<uÝ5uÝ51ý`?j?UY?ñÃ¾>®b>1pW?º¨r¸Ö~n9<¾ÔE4:¼KÀ9pþo?"<*ÍÞ5*ÍÞ5ÅÆ=½;=(s7?Ñxª>ç>qô"?®ÃÀ9Ò':¶>úW9×r¤9ÔÓ§>.D<Ã$à5Ã$à5R?t¶>MY?7¹>m>VG?Ãñ¹·Q9ZYj¾$Ç9h-À9â?À¡<\|á5\|á5IÕ?Î-·>__?DMù>Rì>yJ? ³(µ^Dy9¦A­º¬ÆV:fÐ,:?"á<õÓâ5õÓâ5Ñ¤ ?ÌÈ>yM?&>`L>¾%;?h¸kñ8¿«¾N\b:{!:¨Ô3?ãó<+ä5+ä56?ë~
?Ã?÷ ?²*??ªª9Ú^9??Ïm:vóT:7$?\<'å5'å52?Õ¯>}£=?D@â>=>Ã;?"Ä;99Ô¥²>ÎBý: ¾:ð*?+m<ÀÚæ5ÀÚæ5°6?Ã>f?3ú>+¯>"S??¦³8
zt9÷<>ö²:ii:rD? :<Y2è5Y2è5ú4?Rdé>ûF?Äæ>§°b>=Q2?2ÚÇ7Ðß9f@=6<:Er9:pÅ?Pë<òé5òé5!ç?Îª>£I?çÏ>}É>è4?É*¹Ó>/9?°¼¾¶:Ð%9é\t?[<áê5áê5)!.?6¤¹> p?¤?YE?§~L?Õë":ù_ë921?¸.:u±9=°W?C<$9ì5$9ì5ñÖÿ>
]¤>õ<G?:"Î>e'>	9?z¹5:91á+¿-(9ÓÌ9h¸¿>È<½í5½í5l°Y?Pý>ÿ[??Ñ<>*]?_}¹8w*9ÈG>­9O>9?h?¾ù <Uèî5Uèî5UÁ(;wÖ$?îÕ>@E?ß>ï9>ß²3?´?d6xÈ?9V<Ó::ÀSÛ9Z?2!!<î?ð5î?ð5UÁ(;î­? Ò>´:=?ÿi>ðm,>T´-?w¸­~Q9¸ñ¾Ø0\9~~±9nÊ>9ã!<ñ5ñ5UÁ(;@d?px?ö»;?dô­>iz>Ì¹1?ê{°8ã±É9Và=§à:=: :ëw3?"< ïò5 ïò5UÁ(;
¨>McV> H?'`,>Nò=
X6?U¹Tæ9º~¾¾jü97ó9y×?¥W"<¹Fô5¹Fô5UÁ(;?¯O»>=éB?öc³>t>`Ò;?+8ÊÐÀ8¨DÑ>íÏ¼9ÉE·9sÞ?|$<Rõ5Rõ5UÁ(;r´ ?°Ð>{ME?Öò¨>Ìd>3	=?Pè9ø9Æ>CÕ.:3à9ª¡G?ö%<ëõö5ëõö5UÁ(;7?½{Ä>j$N?{?¾>¸N?ãò9Í:KÙ>¬p<üLÓ;ÆC6?@x&<Mø5Mø5UÁ(;rX¢?gí>Ï¯??ÄÕË>
Õª?.Ø9¼9X?<?:ã¤9Àd?oo(<¥ù5¥ù5UÁ(;£0?q·>f3H?ðÙ>{B>Ö4?¥·-9Þ\u½üf9@¨©9RE®>FM)<¶üú5¶üú5UÁ(;¾ç?d¦®>BÌX?QÿÓ>l#>1pD?íÚ¹LC9Y¾Ë
:Ñé9au$?ÔM*<OTü5OTü5UÁ(;zá>bÿM>à9?G!?£ZÞ>éc9?B N=ç5ô<ÝX?Ä<ÒYB<CI?£*<è«ý5è«ý5UÁ(;Â ?±uS?öcB?[â>õ>µ;?xà8¶þÝ£9=i»b7
:Ç9±a?û+<ÿ5ÿ5UÁ(;ï?Ð»°>$àJ?G?<S¸>ñD=?n2ð9Âï9sÙc?Ìp95£¬9;c²>ö²,<-6-6UÁ(;?½Á>Ñî>?ø>×9>«#1?}@8ø¼z9">§Þ9çóÊ9¢?2C-<YÙ6YÙ6UÁ(;C?*ð4?o4B?L1?,DÉ>±A?Æ¹ÈAx9ª"¾uß:¢w:Þ?óU-<&6&6UÁ(;âú\?õ·>?#?1QK?[tÃ>,&?qBx9n@ 9´KF?¢\:>:·P?¢Þ-<ò06ò06UÁ(;K¨`?î?ÍSS?.x²>K]>°uN?ûm¥¸9êl¾Bü9Pg9àv?<÷/<¿Ü6¿Ü6UÁ(;õ>Ù#>úPF?÷ç>@@>/ö<?Ëø7 39ÿf6=x®9#0®9¢Ô>|?2<66UÁ(;ëè>þUA>g½S?ãT`>¸È>ù-=?º<¹7K26Á±E;öH;Y{J??ø2<X46X46UÁ(;PWÕ>¬>À@?¨+²>Î2{>5?P 8¾g9Øt=äy8Ò
9¤ï=ÿ2<$à6$à6UÁ(;>
ü>Î\>Êb?(t>í\N>(D?ôr8[±®9´}F=çÈ9Ð«9e¬?ç·3<ñ6ñ6UÁ(;OÈ?ZGµ>ÄÏF?z+}>ÐÂ0>±T7?Á¹C9>¾ M:aÓ¾9zED?4<½76½76UÁ(;Î¶?ô¥"?u?êr?<Â>ÖUs?é-1·u¹9S´¼­,:2:Z!_?®W6<ã6ã6UÁ(; N?ÄÔ?Ù=B?Ô?J=Ê>#u9?ÏC¸}C297]¾äî;´¦;'ô6?Å7<V6V6UÁ(;( W? h?·[K?sø>0ºª>ÀE:?)fú7!uç8y
>Ñ`Å9~rD9I? 8<";6";6UÁ(;7Uÿ>X¢>©÷a?)¤>|V>bïC?ö 8°!9¦ài>Xå,:!NÓ9hwQ?¼8<ïæ6ïæ6UÁ(;Ê2?bÑº>iÛB?Ú¿>àÊ>(.?ýË®¸`e49á
x¾·É;ªÛ:n4?Ú¢9<»	6»	6UÁ(;tÓv?*?ò%[?T§?¯>@?I8+9E9N>ô2é9³Û9qÝ?¨ä=<>
6>
6UÁ(;¡Ô¦?§E?!<X?È	*?QYÑ>ëíO?¨w]9p 99°0?~äß9½1ï9ï>¥X><Tê
6Tê
6UÁ(;qÃ
?3±>H?Ä>1ð>Û;?
9ôy9-Mo>U9:7:ëú?«><!6!6UÁ(;º3?¬*Õ>Ó×W?ù¼>k^x>mÇB?+öI¹Úg9a3¿ÏÂ89¡R9ªà>òÐ><íA6íA6UÁ(;	 =7j=¸;/?¼áv=FA;=-Â(?dW	9£Ã9°·3>!ò<íHG<pë/?¼G?<ºí6ºí6UÁ(;BQ3? 2æ>¨jG?íòì>Øb¢>Æ:?Íò½¸8;9aÝ¾àVt:´Q=:3%?Z?<
6
6UÁ(;U@6?¥ï>½µB?î)>ëd>ÀJ2?FJ·0³98_y¼:4ë1:S$;?j
@<SE6SE6UÁ(;
|Å>þ=>nÚ6?ØÅ>y'U>"¬,?ÿ¡ê¸%-F9ý¾n§9~;9|ï?¨¬A<ñ6ñ6UÁ(;Ò?ý@¸>8O?u>Dç8>äA?p*¹v9OÙ	¿ïK9o¢9«>Â~C<ë6ë6UÁ(;¦ò¹>Ã¦x>|q??Âp¶>>>¶0?±µ±=S=«W?¯ª9{k9³
?&hE<¸H6¸H6UÁ(;ËÝ?t-?{l?æ£!?à3»>]?ú¾Ø8°õx9à^>êÎ9Õªù9êHÓ>$F<ô6ô6UÁ(;$Ë?ózU?üs?8}?Wÿ?âÄw?ûx$9ö¿9bÍ[>Ìô:°A:wÈi?gCF<Q 6Q 6UÁ(;tsJ?Éï>$X?s¨Å>­i>7Y?ZL;8ä79ae§=uhu:Ø=4:KG.?F<L6L6UÁ(;Óÿà<â <s3?¸EÁ<ÿg<È%?öû¶a©9ëM¼B|Ý;8W;Ý.4?ð³F<ê÷6ê÷6UÁ(;¬|Ù>M~>¬ðZ?öá/?â$ã>ø9F?g
 74¼9c<Ò;IÖ³:<OK?G<¶£6¶£6UÁ(;Y>û<nÂ´<Qé1?Jí;y;2½?àB5¹f9§Z«¾í/86Õu8 }>â?I<O6O6UÁ(;a»?",?e
A?[©>-+p>#´4?Áº6¨¡n9GYH<w:9hj9Ë>CjJ<Oû6Oû6UÁ(;}?Ä¢¿>)E?"¦>sãi>hÑ5?G¬!¹âî8Ó-¿5g:µËB:í?*½K<§6§6UÁ(;zÂ!?3Ä>$S?½µ>©b>½ÀM?7A8	$Y9àÊã=pL¾9YD9´ix?mçK<èR6èR6UÁ(;iUh?DÂï>bx?¥T?ûBû>£§X?Ê.9	;a9éÜÅ>A:ß)Ô9	i?¸L<µþ6µþ6UÁ(;yË)?Ø<Ì>ñÓT?>¬>°V>6M?¿c¸
09½òO¾v³´:,º]:Þ¡P?6¼L<ª6ª6UÁ(;bör?¤±?9mX?KrÝ>%y>¥]T?3<§8æ^²9£ð=Þ|Þ9Ç:®9t#?z#M<NV6NV6UÁ(;?Hº?ïÌw?|É?A?@?în9?PÂ9Ë¾³>#+8;«:?<N<66UÁ(;%Cí>k3>ì÷??O>Ïò?>
 /?=o-¹ð¿È8Æ*]¿¶¦p9Ä9'´>ÆP<æ­6æ­6UÁ(;º©=§{=q,?f<á;¿?%5¹»°8)&¿ëï¸9¸ö½úUQ<³Y6³Y6UÁ(;4²>t/>¼T?n¦6?Ä^?ãö1?òÖ³i9#l¹ì9ÏH¡9§cÞ>\fQ<66UÁ(;Ä5>ô=fI>?|>^êZ>e¼-?­/:=%/ê<ßK?­>I;3;©íH?	ÖQ<L±6L±6UÁ(;:pH?[?2TE?AÊ¦>¼,f>ï9?nÛä6¹9±E<À£:ÀKu:iå*?xR<]6]6UÁ(;Ñ?Í¥>ðÃG?Ø¦D>ø>7É3?bY8o9Y*z=ü1M;Hô:à	W?s×R<å6å6UÁ(;#ë>]>E?ç
?lÔ>sB=?||¸L7e9ªþ¾Üö9D9ó¥Q?FÝR<±´6±´6UÁ(;©³$?ÖVÔ>FF?	t>½a>Û±3?ã¼¸UÕ9¥°¾
¥9zÒ9?[&S<~`6~`6UÁ(;Ã2?ôÏÓ>ø
X?­>n6>H?xi8X?9õ>èC%;ÕÑ: I?Î|S<J6J6UÁ(;®>{h>4@?>ý>(E>[/?]Ýî7Nî~9ÏÝo=e8ÖÁt9Jó=cnU<¸6¸6UÁ(;C¼è>ÁO>çmN?»Î>¨9>ü>?ÿW×¸½¼8¨
¿nk:m:£^?}éU<ãc 6ãc 6UÁ(;&Z>Ô@>2 C??
hÔ>â4?|§=·f+=fP?»ö?<,)<çÆ<?V<°!6°!6UÁ(;?(Â>°á??­¨>!p>Û3?Áäü¸Ç9nù¾rôÙ: +:´vH?WàV<|»!6|»!6UÁ(;â
>Õü¦=d©S?²¥÷>õ?£>,B?±"=öðº<Ü]?gä9)­91f(?=xX<Hg"6Hg"6UÁ(;ì:/?èÊæ>u^B?±PÈ>¥>ü7?Ôï¸9L¾9:|À:°%?ÌY<#6#6UÁ(;	rß>L>4A??4X>÷þ>(/?Mà¸¬üd9_Ãz¾139Õ9=÷õ>t\<á¾#6á¾#6UÁ(;Y?ëÿ>õªY?_tÿ>Mò§>¯±B?Prv8Üa9Ò>^g¦:Yè=:÷P`?Ì\<®j$6®j$6UÁ(;ÄN?¿?&ÌA?>«W>/ª8?+4ý7B9&ä=b09Kx¥9ãÏ>v¥]<z%6z%6UÁ(;ÐÐÜ>T>JF=?Â=>>µi-?Àò·M5ö8Ø(ü½G_:Ó1:)T?J-^<GÂ%6GÂ%6UÁ(;@y¯>5'I>Q_??6¾>M×>?¶uÃ9µZµ»²<ö¨;Ì^?Ü§_<n&6n&6UÁ(;÷èÈ<Â<ì#4?æ<²<ýç$?5¸ð9²z½rö;{³;¸/?qa<à'6à'6UÁ(;Ñl'?¼ÔÐ>Ü=M?ßóó>>¿¤>ç=?Pç9{J93;¿>>M;f2;¼<?Ùc<¬Å'6¬Å'6UÁ(;?D?ï~ò>yêN?¥Ùí>>ÛA?z58*9`²>R¯¸:J :E??+f<yq(6yq(6UÁ(;>·?2?PH?ð?5«>1}E?£U8(89ùx>ð³@:õ:ðD??¯f<E)6E)6UÁ(;×·?fï>¾Äk?[T>?ù=Z?ô®8·=P9¸«=Â.+9ý
96í%?h<É)6É)6UÁ(;e¿	?àµ>²âA?û´I?¬Î?}??T}²8ÉÒ¢9ÍP>
Ê!:è2:ãP?vj<Þt*6Þt*6UÁ(;º¸ç>Jp>zF?ÄÙ(?bæã>«=?¨ï<8#d9{Ô=³Ú©<#m<(]7?ÂÌj<« +6« +6UÁ(;E?q;¥>~÷Q?_>)>K>';?h½·8æp9h_¬>9:0:
Þ?(ëj<wÌ+6wÌ+6UÁ(;Ë<?íñ>G?[µÉ>>.°9?G"¸ÞZå8±¾/¡9ï9Cd?¨êm<Cx,6Cx,6UÁ(;JôH?þ²ö>ËP?¬o?´rÁ>¢v@?¥U;9äx9aõÀ>í+:C:¾?åo<$-6$-6UÁ(;ãÑ???=j? çº>Ú_>A¿U?î¸ú$9áº¹¾j696½¡9ï	>qo<ÜÏ-6ÜÏ-6UÁ(;Ë)3?EØ>T?>_
?ýæ«>îN?÷í8Êö87÷>Á¾c9ÝÅ¢9¢³>q!p<©{.6©{.6UÁ(;Æ
?ýµ>JbH?Y?µµ>©ÞC?ãÌÐ7S¤Ö9jù<íú :cc:¬<5?j«p<u'/6u'/6UÁ(;!*s?¿1?)ÛI?Ña¨>Hð\>hC?Å3¹¶Ð9ÌÎ¾Ú©9]åx9æÙ-?ws<BÓ/6BÓ/6UÁ(;tQ?s?
m?«?ãk>50?­¦09[°9p>;:Úñ:Yâ>²u<0606UÁ(;[h{>©B/>7?Ç>ÔÖÔ=M0?ú.=Ò<m³T?¹q¤<Ëÿ_<Ûï;?AÞu<Û*16Û*16UÁ(;ô4?(å>'J??;¨>Fy>K,?_Yb:¤¯J:ñ?#yý97p:eï>Vw<§Ö16§Ö16UÁ(;l0ø>ÁJ¢>J¿C?­Å>¥±>§&=?¸ÚÌ¸¨;9°>,¾nsÔ9Ö³9cEA?jw<t26t26UÁ(;®nB?A
?ow<?BÈ>ýX>×X*?ì<U8ãÑ9þ²=­D:yï:n"9?b¨w<@.36@.36UÁ(;jÅ?+Ì>Iø=?ïK°>¡¹>s|0?&·ì=£9*×¼¨½9Ä19Ñg.?ýµy<
Ú36
Ú36UÁ(;¢?}Æ>³>?Í->v)<>uÀ/?3,¹M®²9]yv¾Èz?9ªc9IO×>äz<Ù46Ù46UÁ(;?èÌª>l?qz³>¶«O> ?]?Ñ×ó7R
9wÕR=0f:=]:15?3G{<¦156¦156UÁ(;é?E0ô>¹¡?&v??#Ò¹>°â?K¸9öV§9Ï/
?Êæ¥:QQ:K?Ö=|<rÝ56rÝ56UÁ(;U1?,µÚ>ÒÍO?ë*>ÑN>3??¤+¹¿ØL9hì­¾[0Û9ô·9?ç<>66>66UÁ(;Z~?_.Ï>m<?3ÿK>º>*e.?°Ìy78!9LúE=Â«8G-9><576576UÁ(;,Å>Æ»>ø7?(->Ñ
û=úw0?«ÜO¹%Ú9À}'¿­7ã{9"<d"<×à76×à76UÁ(;7]¦?5?j?ðF#?iS²>}ej?Ñh8>9'	E>®:­X:ÕN?ìy<¤86¤86UÁ(;7N?õ¨>XôH?+ó>s@>R59?¡¦·ý9ºÚ½¦e:	> :Îk7?Í]<p896p896UÁ(;ºa?¸UÜ>Þ!?eNã>Ê!]>ë?F©î8hz9Oçs>ß£9l3¿9.Û>±ü<=ä96=ä96UÁ(;©ìó=øê²=«.?@d¤;Ù;ÑÚ?5ª¸êl9þd½¸y¸ÖD8D·1¿D<	:6	:6UÁ(;Hc?²>ItH?Ig>f8>Ã;?Ü¥¨8Ë³-9x>£Ê?9ÑÈ9	~t>åò<Ö;;6Ö;;6UÁ(;ª°×>ü#>UR?
?é
·>»@>?6ö8+Q9¯\>ôÅ:£Öj:gÏ)?¢<¢ç;6¢ç;6UÁ(;ÑK&?mÔØ>fVD?­>s=>­4?¼4:¸9-·½,Q9Æ?,9p?øÅ<o<6o<6UÁ(;À1?õæé>­gB?Þ>-V>	.?ã¹ÌK9Þ§¾6wv:R×:þ_?Mß<;?=6;?=6UÁ(;s3*?´â>«1@?ÉâÂ>:>!7?L¸7þ9¶z¾0¤9ÿì9þ?õ<ë=6ë=6UÁ(;.
?½>ª>?P·o>¦?->1?»§¸ëp¡9­Ø¾R:7¯':(»R?ø<Ô>6Ô>6UÁ(;­¼£?÷S?ºa?£<?ÎÚ§>Ù?vh#9I{²94aj>vi":¬4:|	?Â
< B?6 B?6UÁ(;ûð?¬¾>³HE?µ¦>Jám> ¿2?3)/·\CC9¥å¼%¢9
-ß9Öº>e<mî?6mî?6UÁ(;Aæ>})>¶,G?ÄÌ>.<>°a9?²	·Jd·9ùEF¼^&3:a:=?u8<9@69@6UÁ(;Å?{n?ÏN~?·b1?¹>Jqu?/0J9ofË9y~>`!a;Z³;.ÍR?^;<FA6FA6UÁ(;Dh?°É>.AE?óFÆ>>Ø0?´kò¸u9ÿ-}¾ÖNY8rô9]C8>ºò<ÒñA6ÒñA6UÁ(;Ýú?ú®>Ï¿Q?Æîª>k>1:?3Î8À£§9d¾>r<õ,·;ÙÛ7?<B6B6UÁ(;£Ý>.H>µø=?jÖ>Ó¼>¥Ò3?Ïß7Ü79à=û:¥¡q:???<kIC6kIC6UÁ(;HÌõ>/×>ßF?¤>b&L>_9?{14J<9ü§9É@29z¼9Þ¼?D<8õC68õC6UÁ(;°¨?G%É>BíI?ß>1£>5??J2%8¼Nm9r5²=\è¹:<[P:kd?K<¡D6¡D6UÁ(;½?*?ëWÃ>_?>
5>[¢K?àè·ßè`9×½­ÁS: ü9äV?¤i<ÑLE6ÑLE6UÁ(;:B?ÈTÏ>ÝÃ:?uP>>óý/?Zf8ð<9	Þ>º§09ß¶£9(>¨<øE6øE6UÁ(;²Ï?Y=´>²O?îãi>ã}'>1¾2?ÐZ8Ùn9V>pL:då:hÛ'?®'<j¤F6j¤F6UÁ(;D?íTó>âSN?¹ï¦>ÜKQ>	0L?¿8ÿç8j>â:O|:gfe?3Ä<6PG66PG6UÁ(;Ùß&?®Ó>+îI?LÖ>á@>veB?ÇÞ8YAÎ8ã@
?jw;ï6;
-?L<üG6üG6UÁ(;Þe?=?W?üú?»>5ê@?dàÏ8n¤9'">?Î;Â\;d+o?7<Ï§H6Ï§H6UÁ(;×<?òðù>çjA?f	>%N>5¡1?Ëf89{|a>s¤^9Ö°=94<?Y<SI6SI6UÁ(;x=>>°3?t=~Ô==?ï$?/3=«à<4,L?b<7³×;¯,?÷c<hÿI6hÿI6UÁ(;¾?:Ç>(ÊC?©>>-p>44?¢#8r9i¶¬=öL9õ®9þ¿>»<4«J64«J6UÁ(;"Å²=U×=[1?-<d÷½;²<?Ñ÷·?zE92¡ ½jù;PZm;ºÁ!?éà<WK6WK6UÁ(;ñ&=?Ó~ß>s©X?Avç>gs>¥>?ÀÅ¸ ¢'9þ¾Õâ95ª9ô÷)?)<ÍL6ÍL6UÁ(;â2d?ø?$ºZ?\N?²¬ù>éS?Úë8«9À/>= ;S	Ã:óSR?/O<®L6®L6UÁ(;@|=7Ù<Ôm7?=O=¦_*?nö9o©:l~æ>8ë9Øc9­1?ù<fZM6fZM6UÁ(;LÊ>Í>+N5?Ã±>ß+B>¡-?Ô2n8È=9m8!>l/<­;½©=?á<3N63N6UÁ(;á­>·f>x@?^9?ªÑ>¼2?¢¼9©:Qò±>Úh¦9¶p}9(?ÙV<ÿ±N6ÿ±N6UÁ(;*¿*?ÔÑä>f??2{>Ù6>Û0?úé¾7ÜB9ãå{=K<¥9Ú)M9°-N?øñ<Ì]O6Ì]O6UÁ(;&<=eF=ó4?'x	=ºÎ<%<*?C£9²Ú9èe¿>·<ÛHZ<áú6?Öë<	P6	P6UÁ(;e,>¯ì=:?ám >é r>EE)?dw©=&ÜP=·O?WD=~sL=J%7?ñ<eµP6eµP6UÁ(;¨ÓÕ<{Ã¢<-((?PXó:VßÜ:÷
?9¹<ã7"ÀJ¹#L9R£¾x<1aQ61aQ6UÁ(;á"f?¥?XìD?ßµ>Ez>	:?Õ:Ê®:ë±?©5^;æ;l???K<ýR6ýR6UÁ(;Çð>,Á¡>
í=?HP>°1>l,?+?7°ËF9.ö<ëA:%q':Y?ºM<Ê¸R6Ê¸R6UÁ(;eÎ>S>	­D?1Ì>Ö,>Ö4?Y8­M9xËD>åòõ9MÏ9¥Ü?²}<dS6dS6UÁ(;ëcÐ=Ò=«6?Â<q]ß;«~*?ð¸öK98õ¾yç9ùíÀ9ª?¹«<cT6cT6UÁ(;ÛiN?
mú>S?£Á?ï)»>q¬S?éwC:Ñu:CA?\P<¹Ö<îj9?7¼</¼T6/¼T6UÁ(;?ÿÎ>=«C?
Ã>?M>Àì9?8!9'ê85Û ?):%ã9~(?·Ó<ügU6ügU6UÁ(;+yî>$¡>±u=?AÙ=>è>ºö5?ô8ºÜJ9G>OÁ;²È:ÉZ2?<ÈV6ÈV6UÁ(;à/+?õ)º>¡gk?
gÝ>¥>Ê T?Ð)5
[99:Þó:Å:æÏN?¢M<¿V6¿V6UÁ(;×Z?²À	?q¡J?rÕ>ÄL>7c4?Ûç¸¬9Ã¾ª9¬ª9ùÿ>Ç<akW6akW6UÁ(;±Ò.?áÙ>iM?^?enÎ>68?!\8Km8{í>5:h­:á}?J°<.X6.X6UÁ(;!¹@?h9Ö>VNf?Ì¨>©¤S>ôK?ôÖû6G9õL<!µË9¦Z9iv<?|<úÂX6úÂX6UÁ(;QõÁ=¨r=ÃL?	>#©S>Ë;?[o=i<R´?¨¶g=µV=½Ç\?&P<ÇnY6ÇnY6UÁ(;?7Ã>äÁP?;>Ï>ï?>«å7?å»9øj9=>Du:[ð9¤?!|<Z6Z6UÁ(;ü<B?Qwÿ>é¤B?>¨v>e%>,ã>?~À¯¸ïC9
¡e¾#+8:
!:±+-?Ìö<`ÆZ6`ÆZ6UÁ(;&Ãw?#À#?«A?²åà>Hä>u{7?u 91o9dÊ«>g9Ã9U]~>¤<,r[6,r[6UÁ(;ñ¥=®cÛ<=5?`=Ë(=%J*?(P9UÒ9Ç}>´m9µ$9 >Y&<ø\6ø\6UÁ(;öG?Xrª>®I?âB>Û>2?Æ¸=#Q9(:¾ÍNQ:Þè:H?£<ÅÉ\6ÅÉ\6UÁ(;xò?Â>¡zH?±¤>~a>@Ö:?¨gn6sþ9hU<szª:ún\:üE?<u]6u]6UÁ(;47?3»>NB?fbz>þ°7>y.?ö«>7@+9Q9=µ:Üw
:ýÒx?aX<^!^6^!^6UÁ(;±4>Y>ÒÎ2?à:±=ó=Þ"??¸ð¸^¢A9 ¾Ôj6:!÷9Ü£<?Op<*Í^6*Í^6UÁ(;ÉRK>/¾>H?°ëU>S×>'3?¤-.·±T9¥Ñ¼;&19N'9ö6>ô!<÷x_6÷x_6UÁ(; 
1?bÞÃ>Úgg?Ú/?g?'q?àÌ9R¶v9ÓPT?T}:æ±9ß6=?Ír<Ã$`6Ã$`6UÁ(;¥d?-ñÖ>Iu»?d<?>ßý¬?ÓÓ9P9Æ·­?Û¶:¼ìÌ9Ãä?E¨<Ð`6Ð`6UÁ(;âg+?ôâ>ãWA?Ã½>Àr>c7?'õA8ñ¬F9¹ëù=+]ü:
j³:p4?üÑ<\|a6\|a6UÁ(;¹g?oqØ>²<?¯ï>¸­D>øº+?²·{9ÚK]½3^:`
:M?{×<)(b6)(b6UÁ(;ø?ßë¥>û%G?Ðb>â>v:?G#8~9zpÜ=r?:Ü<G:Äì)?×_<õÓb6õÓb6UÁ(;?6?Këq?¤S?¿ ò>®Ä_?ýÔ9®	49Â>¨Ø
;å:H²_?<Âc6Âc6UÁ(;ó¨P??ªC?>Cç>Ö¤>·Ö3?ß_8ÙA9»i>9dQ9Pµø>f<+d6+d6UÁ(;½Êñ> #>ÛzB?å>RrO>53??sd¸.£8òÙ²¾Á#z:?:Q!'?¸¡<[×d6[×d6UÁ(;BêT?ýØ?iJ?Ù#¾>àF>Ôd9?yN¸¡¨9rÈB½Á0Y:×¾î9ãh??ë<'e6'e6UÁ(;³ .?+]ä>D3C?_D>[ÂB>3?¢å79¥iM=ÀÄÌ:áf:vo/?1ô<ó.f6ó.f6UÁ(;F#>ýèE>ÍC?jå>ê\ >ÇË6?¿}<åÍÇ;EYL?±Ê<£z<hN?Í<ÀÚf6ÀÚf6UÁ(;³#D?71û>½äG?¾$¦>èEb>ø;?Ôvn7p"9ðF=cy8§\X9 ¬=3<g6g6UÁ(;ÔÊ>¤>(ºF?nåÑ>±S>òÞ8?99LY?"Ý9ÈÅã9Aø>åé <Y2h6Y2h6UÁ(;½ê?#°??1?±¬>Îük?d×»8lÇ°9>^J:$ :³-?æN¡<%Þh6%Þh6UÁ(;:N?×G?¸,<?éÀ>jO>sþ6?9h·¸ÍOí8µÙÅ¾_ÒÄ:?t:¨ 8?B¢<òi6òi6UÁ(;ª4$?:2½>/^? .?§Ëª>P?:Qv+:6ÓQ?¡o:ëÍ9^;?ºá¢<¾5j6¾5j6UÁ(;k°.?AäÊ>Rj\?¥~ ?)LÄ>ÜNQ?XT±¸æp8Ç"¿d:Â:Æ?H£<áj6áj6UÁ(;Æ?JCÈ>ûB?^Ø>.ÃP>¡Ø2?CË·¨@9ló½}:ì9e
?{£<Wk6Wk6UÁ(;Ä!=ù3à<n8?¯³Ó<<wi+?CF¹Ï°9Dqí¾ÿÆ09-Õ7IT@£<$9l6$9l6UÁ(;ìû>+¦>H.B?­¤>d>ÏR8?ùX9¹~;:9Èþ¾\9Ó:¿G:Z?AZ¤<ðäl6ðäl6UÁ(;!¢m??D?öæC?±½>[à>]5?ÅBé¸Iëé8Gÿ¾<#:`¾9þ?{s¤<½m6½m6UÁ(;7Aí>ÿÍ>¨T?aã>Ê±>¢>?FJ¹öD9r»¾æÙ;Õeu;bb?ÑÂ¤<<n6<n6UÁ(;YR?¶1Ý>.u? ô?­É>_¦?ji9%ca9D?£Ö¸;Ãñb;ÔP?l&¥<Uèn6Uèn6UÁ(;ei?åÕ?æ`?òÀ?R¬>rm?¶Ñ"¸¾Nù80'¾ X:2ª2:à¡=?v¥<"o6"o6UÁ(;«o¤?Ýå'?É¸z?Û/?[ÐË>s\?Wwt·#T9½½­Þ¶:Ið:ÄD'?¥<î?p6î?p6UÁ(;n>?4â>Û1W?Gñ>ç¡>·E?.t9`ou9Í>ô²Å9@h9ÇZ?Æ¥<»ëp6»ëp6UÁ(;0#?ì>?îwq?$¬7?S½>Ü±x?Æ©v9y0Ê9±'>Û£i:§Ô9Âÿ?¡¦<q6q6UÁ(;gL1?áò>à:?µ)0>Ïiý=	ö1?þÞâ¸NP³8±ò!¿CÖg9Ûj9Å¬Ê>ð¦<TCr6TCr6UÁ(;Hmü>¡û >`µH?ñ=¹>ß}>[;?¯¸%"9ã¤z¾²E;R¡:wlV?¶{§< ïr6 ïr6UÁ(;jÀ=4Ê=Õ6?;Ý#<û(ø;
)?&¹$·9@Ô	¿"ð[:¼(:×&?ú}§<ís6ís6UÁ(;çÕ`>t#>8÷/?ÍÏ=ñ¢=Ç=#?¾úÏ¸08/¿ïZ<5N<é/?R¨<¹Ft6¹Ft6UÁ(;xé:?Æå>>P?{ú>£>­D??,µ:~9r­ºrC:8$:Øn?Y×¨<òt6òt6UÁ(;ìzC?ø ò>Ï­N?rvÇ>Å>²p=?Ï3e9à¼9Ø>­<M´;îÓ9?jÜ¨<Ru6Ru6UÁ(;a?ï|å>q?Rß>+Of>ä;x?½÷8TîL9Ï¼>þi:lk:à;?ï¨<Jv6Jv6UÁ(;\Ê0>FZç= C?[>?IÃ>R
<?Oë6=Oä<«ÝL?I!:I:¶?´)©<ëõv6ëõv6UÁ(;P¢? Ò>c??¨>ìnk>T7?@[Ù·K7«9~"½fE©:>d:ðÚ=?Wª<¸¡w6¸¡w6UÁ(;Ms?2?#3R?ïÔ>ü>,óL?ÀÐ28*Cn9£ À=½9n®k9òM?*ºª<Mx6Mx6UÁ(;ó.>iÏ:>xSH?2Õë>-Ð >S¶;?ß==¦à<:óX?¸4«:;O:Ó~S?âª<Pùx6Pùx6UÁ(;¢É?Ü1$?êK??ù>ã0¡>ìE?¨ý¸Y®9a:¾)ñ:ù³:ýP?q«<¥y6¥y6UÁ(;vàb?òÐØ>|ð?Þ¥"?îú±>Wòi?3]9ºQa9ERû>H9®¡9ãgd>Ó«<éPz6éPz6UÁ(;Áuú>¢>f,E?õÝ>£G>eÄ9?:EÒ¸å*³9i8¾C':Â¿:âÄ$?È«<¶üz6¶üz6UÁ(;SbA?§D?Òú@?¤s>ûW>é16?o¤Ã6$£9©<ç;á:K¥:w.?8¬<¨{6¨{6UÁ(;ùY>´¾>L?Û:å>s>k6??áL7=«×<¿Y?·):0©$:­éY?à¬<OT|6OT|6UÁ(;¦?WÌ>CÎD?¦sª>Nr>4?¾¬¸°¤Ø8qIË¾-õ9Öþ·9r*?ß­<}6}6UÁ(;ØìC?{1ý>ÙF?19?2±>l±:?FóC7G'9u%=1;¹Ô:§}!?¡¨­<è«}6è«}6UÁ(;îUG?s
? ;?U>^>cÑ.?)É¹÷ôº9×O¾Ú9úk9i?a6®<´W~6´W~6UÁ(;*H?ç#1?O?u)?ïë>ù8?P)9RÉÊ9-]U>	P:÷:.?oQ®<66UÁ(;¯è+?Ì'×>-L?a¿¡>Y>íµ>?¼8n¿9kÞ»=ÕO±939¾<?>;¯<M¯6M¯6UÁ(;¸Ó?Ê!>wR?ãÕ>ÚÌ>h­F?â¨X8g'9¥&>o:L[Ä9ÑÕ?V\¯<-6-6UÁ(;?f$?~ I?Ø3°>Pf>`ÚC?Y¸¿g&9S9P¾^
9ý7¶9^eB>E°<s6s6UÁ(;(%?ï*Ò>d?O"?É>ÚÅ?j¦¸m£9©¾I8Í9À9_?«°<YÙ6YÙ6UÁ(;¦?rW$?Á?N?r>H^?vþ7#r9=ã;×;¢pE?Q»°<?/6?/6UÁ(;(}(?ÏåË>S?t?3¯>Yè<?åc8i9!É>QØ9Ã`Ñ9í=?Ô°<&6&6UÁ(;j)?K0ß>4ûA?Ê>R·>1¿2?lnZ8ºF9µ°>FS±9Í9y?°þ°<Û6Û6UÁ(;3?sGß>#IM??Ð>Â>	X@?Ð£¸År9 ¾ðI:ìÙ9Ø(?Á±<ò06ò06UÁ(;ðÉ+?­×>OèK?Ì¿>À>Úþ5?±òÞ7ôy93@=TÀ9¶ºÚ9Äá>Óc³<Ø6Ø6UÁ(;E?b¿>{??>Ä·H>Ò|6?*¨·YF9e"=½i×9+Ôµ9yÑ>§³<¿Ü6¿Ü6UÁ(;ð6·>{s>í@?Ùj>¬+>í2/?ixo¸vÀ_9óý¾Õ;òËÛ:ÁP?
·³<¥26¥26UÁ(;nÖ?ñ?¶?lÎ?ån¯>ÿÌ?¼¥J9çF9h?ÁE:	ù	:*"?¸³<66UÁ(;3À?DGç>_¾Ô?Ùkb?(Õ¨>!©«?®9q£9F±?$x:£(:"DL?1Ä³<qÞ6qÞ6UÁ(;e?eÄ>#­L?"ë>>q D?Ýaq7¡G}9ùó<­&;ûÓ:2H?´<X46X46UÁ(;%±m?!ß?JùW?Ü_>u¾/>né=?Ôr¶fî¡9þ¼¿»³â9as:M©Ô>E´<>6>6UÁ(;j~?o¨>`I?ÉàÏ>Æ5>e¿G?Ú»þ7N®9ÇI;=¶ß;`¥ê:(*?'´<$à6$à6UÁ(;î?i*?Eu?ºÑA?ÐÉ>ð¿v?>;í+ã:sÄV?Ç®:V:
P?®s´<
66
66UÁ(;stÉ<N<+??M;c}?;2	?0Ð¹/Ôj9¨÷¿Áïæ8<Ü9ã?Å>àµ<ñ6ñ6UÁ(;ëO?ý>.áQ?6ô>ÀiK>ü~@?aY¸¸AP9Rb¾ÛP76<ü8ªùS=áäµ<×á6×á6UÁ(;.H==nT6?5;ÌR;¼8?¢	â¸£¢V9ÆÌ¾F
¹ö9&Vc¾WÄ¶<½76½76UÁ(;.Ñ>U`^>G;q?ÇôÈ>N|>¹K?úBÃ¸1^9pø`¾C:ç<è|<]j?Ó2·<£6£6UÁ(;ÌÝÂ>(÷y>G?Ê2¡>7b>Ñk6?´8¼59ïF`>§O2:Þª:ë®?®7·<ã6ã6UÁ(;¥ðC?1ü>ÌõF?¬Ô>;>~3?|G ¸«Ú9Kl¾ó:þ-§::?2Â·<p96p96UÁ(;p?ËÊ£>5_?%9ý>Z«>dß<?»ñ¸Êv
9yÚ¾ùC:¢ó9¸M?3¸<V6V6UÁ(;I½?ô0?n?¬C&?Ã©¦>0c?ØVû8¢Ã8-r$?MÂ;7n¤:Uf?× ¸<<å6<å6UÁ(;´©?o´>§H?zû®>x=f>QB?j¬7IR¤9¸r=¯Í`:CkF:F?þ?¸<";6";6UÁ(;üÜ>ó>R?C£?Å>ËäN?[q¿8pÇ9bO/>ª: Ê:Î?¸<	6	6UÁ(;wÒ?=¾>_ìC?#Z>s>á9?r|"¹HÖ7_BÀí:Uå9Uo?Ïµ¸<ïæ6ïæ6UÁ(;?£Ú®>5­S?ð?ç¸²>IÔG?Ús8JV91¨>Go=:L:Â;?¸¸<Õ<6Õ<6UÁ(;Ö?¸¼>öiG?Ççk>$>7?"$9¸Kþ9·å¾2Ãò9siÏ9ÝÐ?kß¸<»6»6UÁ(;@?X©>ôw]?Ï¡>õK>úJ?#ü7Ü9 t=£|d:|)!:´x5?¹^¹<¢è6¢è6UÁ(;{?pc°>+oJ?eS~>Û5>YH3?º2¸KC9¿{é½\p	:¡ié9(½?Wk¹<>6>6UÁ(;äB?÷L?s??Î >½6>îÕ9?4@7©96æ(=WÀ^;ã ";Ü/?£õ¹<n6n6UÁ(;lî=¥=¯ÿK?S>Pô><?rn¤:â^>:N]?nÞe9>Ëª9ñE¬>qKº<Tê6Tê6UÁ(;
V?£tü>ãY?Bª>ËêX>ç·H?XÕ¹Ï9ûS¾®sM:à¥:T¹$?4º<:@6:@6UÁ(;·³?»>âW?g«L?ÌQ
?a9?¨ç09Ö«¼9çp>áO:`:«ÇE?°º<!6!6UÁ(;)­ú>8>
ÊR?_>ò>Mò2?
é¸rE}9bk¾.8ö%8Ñ>d«»<ì6ì6UÁ(;´ü$?WÑÞ>¤=?7ßÖ>v>Ô5E?Ûï8 L9ä= êÛ9/Ôä9ö>Í»<íA6íA6UÁ(;Á[`?d¤	??¤P?uõ>G¨>U[:?û¸F%9=@M¾MÈ9Z%`9­?¬½<Ó6Ó6UÁ(;B?_o?~?4/ó>ØS>jï?K9/¸9»J±>"iA;xÑ :øð?¾½<ºí6ºí6UÁ(;öK¼<e¿<Æð6?v==©ë<#n%?4øÔ9	²9Ê#?ç99(^?Ûu¾< C6 C6UÁ(;&3 ?÷ÛÏ>qME?SÆ>ª.I>ø!3?ÄH¯8ÉñR9¹T>qx³:Ìw:|9?2¨¾<66UÁ(;«A?§>¾¡d?ÞmÓ>ù>WQ?ïÝ:b:þo?ö¡^:Z[:Íé?§²¾<lï6lï6UÁ(;ºHþ>X÷®>Ï:?J{>6g>>dî(?ÄÉ¶ÜF9hMu»K¥9|DÝ9Ö=¿>ÒO¿<SE6SE6UÁ(;A?2ï>¨½N?:?96»>.CT?ùD¹]»î8ü6R¿¼py:Ô0:¹4?ëZ¿<9696UÁ(;ñÁÊ>é~>gK?ÙÐ>ÙÀ>¢D?QÑ¸B¾9;d­¾#A:´å:u/?¿<ñ6ñ6UÁ(;óÖ=|Þ<81?Ë;;²ò$?ÀR¹ù\9R:õ¾ô*7>u96:±<ºÀ<G6G6UÁ(;~Ç?ÊA?^?¿û§?óó?æ?¬es94¾Y9®?Å4U;Öß÷:ÿ1\?õ#À<ë6ë6UÁ(;ë>Í¾Ò=6?¨¹>>ÿ%?@{é9¸\:gÉá>=3;6[;¢3?ÖDÀ<Òò6Òò6UÁ(;vð5?óðù>Y:?Pgf>*>j-?Ií.¹³f	9Jõ"¿p9LK¯9P³¯>´ªÀ<¸H6¸H6UÁ(;/éô>;ð>Q?fü>Ìì¥>rB?¦U;¸:92¨½å;/­:¿:S?"ÚÀ<66UÁ(;þtm?ÖÑñ>ªa{?ò>7¬>Lm?°9´Û¿9»>Ji4:8PÀ9(p?BÝÀ<ô6ô6UÁ(;ê??À>³ÇI?n$>Ý=©=?^ñ[¸8K9\I5¾Á¨9õ9~>/Á<kJ6kJ6UÁ(;Ý
?P¦²>¿_?>MD>EE?G08*_"9	0>àÐ:XOÔ96i-?¹Â<Q 6Q 6UÁ(;b66?PÝ>R?kqÙ>c>!>?Är¸&9F)O¾­g:<Lj:NQ?¸Ã<7ö67ö6UÁ(;k
?2i»>HKA?ÀÄ¹>ì>È1?Wú¸ørR9­Â!¾Á9£Á9¸XÇ>nÃ<L6L6UÁ(;Ä¸?®3?·`?ãJ?ö¡>z?qH84G9ö)<>÷ª9u(©9ýà>ãÃ<¢6¢6UÁ(;KÍ?)²>#P?W{>§ø:>½Þ:?CÜ¹-Ü9û
¿~Üç9´ç9:ÿ`?cÄ<ê÷6ê÷6UÁ(;û¤[?c?q4S?¨p?4©>bE?¤^Û7VAã8÷÷=à÷:ºÍ9¦ÐE?eÈÄ<ÐM6ÐM6UÁ(;nr?¼#Ã>BN?cq
?í«º>
Ü=?bó\9ØçÜ9°>':Ð®:0z?§EÅ<¶£6¶£6UÁ(;ßñ?\¤>PôK?F?`·>ÖÙ<?6):8Á:G?l<9à	9ª±>é]Å<ù6ù6UÁ(;ó¥ ?ÔÑ>¾D?ÞDë>É§>Òz3?{f¹"8$Ï¿O3¬:}7è9?Ö½?ÿ~Å<O6O6UÁ(;(¾??¶÷ï>¢L?-MM?©þ>7aN?#´8089Õy>Tär:Àº:HK?ÙáÅ<i¥6i¥6UÁ(;HV?Lg>øC~?êsÿ>ÙÈ>tV?4¬8¬ZÄ9Gà=OÍÃ9Ty9×ÚH?éñÅ<Oû6Oû6UÁ(;ßu?GI?r©N?þ)W?½	?ÝòG?>3Y8R´¼97T=ùbõ99.]S?Æ<5Q65Q6UÁ(;3
?óJÄ>¤cB?I·>|>ù.5?ð¸ÑÒ*9?à³¾ÆZ(:üP©9½~?ÂÆ<§6§6UÁ(;Á):?Û×>È\?±?Úz>õMT?}#¸?|\9 Y½½V¨o:ß)::Ý4?VÇ<ý6ý6UÁ(;?×¨>îM?±>kA>zä8?þX¹£8Zd©¿Ï29}¡9?j>QnÇ<èR6èR6UÁ(;Kº?%²>×:?H'Y>Ý>wM/?X¹¹¸_Ý8\4¦¿²ò;ÓÔ:Ñ§@?Ç<Î¨6Î¨6UÁ(;¸].?OxÛ>cK?ß§>Zîf>ß:?s
¹§Û9B¾<:Ûü9_±>?ÎÊÇ<µþ6µþ6UÁ(;#>?Ió>£ÌG?>³>¹Lz>S7?Þ$9ã¤9J¶a>ù :©îÿ9H+?à4È<T6T6UÁ(;ò¯?*à»>==I?¬ö¦>ÈRk>?¢5?+Ï¸3í9Â¾Ä:j¹è9÷ø?6æÉ<ª6ª6UÁ(;Pÿ?>`\?'2*?@`é>ò±:?#º­9³{9¨±0?¨ØD<|<ú;\aI?¡{Ë<g6g6UÁ(;1få>>Ô¸G?Y¡>¯[>ÑM<?b£¥¸P9¾zº9£693QÔ>½ÎË<NV6NV6UÁ(;N=OÊÊ<jÛ/?Ò=

å<ö/?ì$¥9pë9 ?&Â
;Å®Ö:v
)?G?Ì<4¬64¬6UÁ(;,ì>Î>/??±>L=>ØD0?g«Ç¸ç9¯:¾uF9¶OL9Ø=?A]Í<66UÁ(;]
?´´>¾²H?êº>x¨>û/?F6¤·9¿;Î£W:$Þ3:èt?d¡Î<X6X6UÁ(;å^?+ï?âÏ>?Ç:¨>ÈÊi>¯58?l¿§8q9Ð>Ku«9>×9É
Ì>É¦Î<æ­6æ­6UÁ(;ÇQ?òýü>ET?aj>%>ÒIG?È:º5+69jç;f§S:Ä¯Ç9Í«?ÃBÏ<Í6Í6UÁ(;ác8?¸ýå>>M?¸K>2*>r@?5¸¿993¤Í½;8Ô:¹:¾Q?ËSÏ<³Y6³Y6UÁ(;!ñ?Ì¾A?R?É°g?Iò¿>å?WBö7öE9e=y©:J35:~o?µêÏ<¯6¯6UÁ(;Mc:?¨õ>gEB?©¾>¿>å.?/*·EyC9KOß¼ÉºT;ª;B?M?-Ð<66UÁ(;ñO1?¿Õ>ÓU?´º¶>Q`>fP?ë ³8{Æ9ì+è=LÒû8ª89Í>[ÝÐ<f[6f[6UÁ(;?Më°>iS?²%'?vaÐ>XM?p9½fÏ9ÓÁ>ñÇí9D¾9"÷?rÑ<L±6L±6UÁ(;L3>6 ë=Ü{C?u>ð->³¨4?û=&=ÓP?Þä[<"E<	??DÒ<2626UÁ(;rì
?-»>·B?ü#m>A( >µ=?XT@¶9Í&¼IQÐ9Íÿ·9Êê?IÔ<]6]6UÁ(;¬¾=yc¸<é¾2?¯Ø =¸ú<³;$?TO¤8rÛ\9rt>>ëg;ÀS:;HB?åÕ<ÿ²6ÿ²6UÁ(;ÛoÇ>ta>9d??é>MæY>°L1?	Ì¸·Ð9«.I¾$$¬99¹-(?µÖ<å6å6UÁ(;û?µHÃ>û¾<?Y§½>K?>ÉJ(?S`8|9	´=89×ñ29E?N«Ö<Ë^6Ë^6UÁ(;?ÊòÌ>_<?ü>)ßH>¿K/?1t7W9úcÎ<UÈ:4Q:«¿6?i-×<±´6±´6UÁ(;:=ô¼<d.?$½Á;ì;>5%?IG¶¸¡Ck9XF¾_½k¹èü<9%ª¿>×<
6
6UÁ(;ÕÜ>°>dêH?­¨ª>°m>Î7?!ß8=(§9·9+>jù9ç@ï9¢>¼×<~`6~`6UÁ(;+M?ÔR?«¦L?«õó>÷Ë¨>&ÿ8?8ßÒ9e¢»=v195j©9ª>Ç×<d¶6d¶6UÁ(;{mJ?ö	?y=?µ¨>ÿ¦v>ó.?ª=·èùl9¶Ì¼RZ!::{Û?)ùØ<J6J6¹ü;Óà?ãÝ?+/{?ãÛ??M*Ó>5h?Ö»89ØP59´i?F×;×};~¼Y?-Ù<0b60b6¹ü;óu.?YÓ>§§S?U>V¹;>;?.=9d²9¯å>s§:n$S:ìK?gzÙ<¸6¸6¹ü;jù>Ïª>*;?«>Ä_>`Å.?¸¼99Va>oo;&Ü6;ä'?~Ù<ý
 6ý
 6¹ü;B=?X§¡>âªL?sõ>kÓ®>Ìr3?hÒ¶}90	O¼9å:$'Ð9ù½/?
ïÙ<ãc 6ãc 6¹ü;´e-?ÒÝ>vXH?9ÅÓ> ï>i2?9Ô8T??¨j:éâ9ûÔh?Ú<É¹ 6É¹ 6¹ü;1Íú> >H?Ä>;MA>ys6?¶&7K¤9:Ã<¤m9"9Ió>¡Ú<°¡6°¡6¹ü;õ¹?âaÿ>±hº?(r©?"þ?F'?[Ù9pf9ä04?%:Óé9cy?Î,Ú<e¡6e¡6¹ü;ñ
?+à¶>B?Æ>(eB>³Í2?¤·=¹G9fº¾±Ð9%Lç9Â8æ>9³Ú<|»¡6|»¡6¹ü;r?Ë¾> TK?ð?R)¯>br<?Ã8ù&y9àH>è?:D`:ñ!?©íÛ<b¢6b¢6¹ü;æ?gÄ>5úD?¥>ÕW>{ÓC?aa¸û8¡æ¾S¤:øB¿9,S?ÕtÜ<Hg¢6Hg¢6¹ü;RÜ>æO>BÝ8?"}>º°<>·+?}w¸­­9YèÈ½ÕÖ9,xD9Z¾>BÝ</½¢6/½¢6¹ü;º??×v?l.:?R7Î>ç g?¶E8Ä^u9vÞ>Ç|Õ9ôî9£ï+?7Ý<£6£6¹ü;LG#?³Ö>¯B?
j>Ñ<>æ3?l%I¹_9¶!,¿ÚÑ9y_»9[?7Ý<ûh£6ûh£6¹ü;álH?-Ý?áG?ÏæÞ>zô>7D>?lªy¹HÑâ8Ùä¿O²Æ:sò:"?[¥Ý<á¾£6á¾£6¹ü;v«ð>´­>Ø^C?b¼³>¾~>)4?ò¦×7³æx9|Í]=( 9¡9ÌÍí>oçÝ<È¤6È¤6¹ü;Ó>ç>îHM?K®?Rï¬><îB?ÚÇ¸:ü8£Ë¾Ú;Çi;B¥o?½%Þ<®j¤6®j¤6¹ü;Å)?i Í>ÛêR?µ>Æ^r>Å¹??8×8@m9'>¦á9Dd¶9^Ò>ÌÞ<À¤6À¤6¹ü;õ>Å¡>ÃDB?Ã%C>{!	>Z'6?)½ç¸Ý$9ë³¾';5qÊ:ÑS?/ß<z¥6z¥6¹ü;`§E?
ä÷> L?^?Ú°>-Ä:?Rg¸­¨F9né¾Ån`:ÔV0:ëè"?^ß<al¥6al¥6¹ü;uµÝ>¾>ûF@?	jñ>ÿ®>«0?·M¹ZN9¼ÿ¾yP9]eî8ýÝ_?fgß<GÂ¥6GÂ¥6¹ü;Ùx?cº>!øN?¡k>j#>å)8?@7ÿ¸[yª9Î ?¾S¨:q}¥9ò5M?ß<-¦6-¦6¹ü;u?c>Iq?ûC?\®>ßsY?ÖkU:rª!:Lú(?Dô<ÁvÁ;ÐUR? ôà<n¦6n¦6¹ü;»?öû>8Ó?JNH?5yË>¾|?)îº¸¸-9(D¾¤íX:ê9_?m?÷&á<úÃ¦6úÃ¦6¹ü;Ç0?ÃÜ>M?ÍØ>Ú«U>'3?V1ù¸N¬9^Øl¾çN9aj{9¸?¬á<à§6à§6¹ü;=µ4?nÅÿ>Þ4?\eÚ>½p>5?è¸¶6?´9%Â<9È9Ê?j¾á<Æo§6Æo§6¹ü;(Ç)?ë°>Iªu?´?sH®>íJZ?::
ù3:<K?ýr9)¾9eeÍ>Ùâá<¬Å§6¬Å§6¹ü;®F'?áÝ>ÿ@?aG§>HRr>®¸0?5¾K¹íçä8ÒÛc¿¶;«A;ò@*?¥ûá<¨6¨6¹ü;ó=3?ÈÍ>±B_?}Ú>PÉ>æR?Ä8b9³>åR:9\Z9­pÚ>câ<yq¨6yq¨6¹ü;uäT?V?BÂ??gV>éf>Ì,?t_¸7H93Û¾cµÉ9¢{:x±>¶â<_Ç¨6_Ç¨6¹ü;ÄU!>Ãç=úh2?|vÞ=:°=±!?eìà8´9_+K>¹Ô9<t<V6?­"ã<E©6E©6¹ü;²>§e>G?3ZU?Ô1?¶>?Îâó<Û<YT?;à°9äa9H" ?i~ã<+s©6+s©6¹ü;¹f?ï²?êB?XÂ>zïy>6G?t]7ÒD9u-F=ÿÍ9XÃ£9©!??¶ã<É©6É©6¹ü;¶÷(?Ñ½>&<d?-->NA>GK?®¸9	;!¾)Û:4³¸9$¸?,å<øª6øª6¹ü;qç>>>j5J?¸ñ>7>_[9?¥û¸ùØ8K¿£þ9Ý¬93<?¾ýå<Þtª6Þtª6¹ü;ªÎ/?«¶æ>qC?³m?£µ>Ój6?nÍ
9ùû:9Ê¾>.¿Â9±Û®9?_
æ<ÄÊª6ÄÊª6¹ü;/J=eúD=°5?±6<w³
<v%?Ú¹`|7x÷Á#Ä8:EÔ:ÍØ?¼Tæ<« «6« «6¹ü;§]?.O
?LH?,?X/Æ>ÒÅ8?tïa9O<9?¯2:zñ9Þ?]æ<v«6v«6¹ü;kl?ãï?=^?ô(>
©/>eÀ]?pã6Hy09 Å;¥ø9Îª¼9#J>ðÏæ<wÌ«6wÌ«6¹ü;Ý`?ìhÀ>½J?k>§Ã&>Ç4?¥¹í9ø'¿?,¤9Ë#Ø9sÂ>&ç<]"¬6]"¬6¹ü;ÿ?5T¯>éU?â\ð>ÆÁ>×ÒN?p¢;¹U9ù9·¾å'Ô8¼¼o9/b>°+è<Cx¬6Cx¬6¹ü;^«ê>D>SÊ=?®3°>XYx>U¡5?ã"8tg9)´=@­Ø9³çâ9Íuô>dè<*Î¬6*Î¬6¹ü;}?¥û?õp?ôß?¦>¢°f?+$9¿Ù9æA>+å9¢Î­9xãÖ>D´è<$­6$­6¹ü;<Án?Zï>\?I¿?w$;?óP?´aÎ9Ã9{?JàX;f0;ßN?ëßè<öy­6öy­6¹ü;	N"?¼Ý>-î;?&R>Ü¯L>õ¾+?ê÷8nÏ8R´?ºD§9ø9oÃ"?Àáè<ÜÏ­6ÜÏ­6¹ü;Í>¤>­vJ?ÇE>9>X4?:¸òS9f±à½ö¿;~ù;åÍ0?àé<Ã%®6Ã%®6¹ü;Y?eK?¸??8îª>­r>;Å4?ä·6+/9<ÿ;0R;­
;}B?k8é<©{®6©{®6¹ü;ÿ`?&<?ôÃW?Vw?Þó>]áR?¥9Q9;>øN9Ç®9ºâ>®Wé<Ñ®6Ñ®6¹ü;þÌ*?²Ò>Ï¤O?Ë½?öÞ®>nÜ@?ük~9Ó79yã1?ùá[: è9UÆ?Zé<u'¯6u'¯6¹ü;`qQ>t:>ª,;?ñ¡Î>U=>91?ö8=PÞ<ü.T?ÁH<" H<kG?,ì<\}¯6\}¯6¹ü;EQO?·[
?êË??<·>ÿ[>q9?V
b¸ð_°90¤½ y::>fR?ó{í<BÓ¯6BÓ¯6¹ü;µÐR?³Å	?­ÜC?å>¤>N2??Ï«8¡V^9:ÒE>m
:âr9æ?ií<()°6()°6¹ü;?¸ö?!Sb?Úµ>â)]>$"R?í¤9ØW>9øáÃ>?þ9d]Ò9_Ú?wî<°6°6¹ü;òvy>¯A#>:C?çy"?ÚÞ>sÖ:?ùª=fY=±H?dy;D%=;SÅ(?¿{î<ôÔ°6ôÔ°6¹ü;3bb?RÈÝ>Î§?CHx?Ú?T?æÈ¥9¦9°Ñþ>:t½9²av?'Ðî<Û*±6Û*±6¹ü;]Ý?Ò@½>B¸J?êW?4ßµ>õeO?ü8<9¿9!»>¶"T:s:ð&P?çÔï<Á±6Á±6¹ü;Û3?&³$?¤Íd?í	¶>OIW>ÿvX?Í¥8
×n9è0>¶¤Í:\My:+S?7ð<§Ö±6§Ö±6¹ü;Kaí>Ò>móN?¹ô>ò"¨>HN:?<¸>×9ðòq½Ö¶:4áv:¨=?Öð<,²6,²6¹ü;¸Þ?èA?­.G?xG¹>ß~>¨]:?÷[¸Ç9¢M¾º±:f:ÕHE?ò<t²6t²6¹ü;æ& ? ?W?s[?nâ>ýw?ÁÔ 9/Û9Ø»>[¾r;ah;ìîG?k1ò<ZØ²6ZØ²6¹ü;ìª?þ¿.?QîS?¥&È>ºr>×mA?_í8:!9r|i>&¦;:GX;ªD?Kò<@.³6@.³6¹ü;Òba?7I?_6E??ÌßÞ>11?Éùd9´ 9ö»Õ>í£°;BS;V?ðßò<&³6&³6¹ü;Ï?hÁ>0óD?Ûa[?is?ÄÀC?ÌÜ17ø9*	=ß°:o°B:Ø h?­²ó<
Ú³6
Ú³6¹ü;Äg0?"ï>£å<?Ý|>N4>3?Ú´V8æw9¹Ý=n9~;F9+}ª>ô<ó/´6ó/´6¹ü;mº?/1?<­?­êú>øp>¼?8µÍ9ÖÇZ=2:àì:5?ý8ô<Ù´6Ù´6¹ü;Ïr­?E?ÒX¥?_g?0Ï>?C93ô9ãM>B<
ú²;
N?d:ô<¿Û´6¿Û´6¹ü;Ðd?²¶>>Ò?mç>£#[>-?øôÐ92d«9?Ý:¬u[:¦4?zfô<¦1µ6¦1µ6¹ü;La?W­?J·H?ê3?-Âä>ØðH?À¨9~9Á
?49­Ê9Wv¤>a0õ<µ6µ6¹ü;BE¯<Ñ<Å+?Ñ;é:H"?õg¹ªM*9eG¿¿«¸}Z;9K­j¾ÿCõ<rÝµ6rÝµ6¹ü;\5?zÃò>???Id{>ï¢1>c%5?ÈE¹,í8Ä6U¿Öúì8ý{9Àp>ò¼õ<X3¶6X3¶6¹ü;Ò¤=jO=qÑ9?ÆK
>§cÆ=ÈS6?ûd:¾7:¦?	;,Á:K?¥ö<>¶6>¶6¹ü;|!?11?æK?`l?Ç[ ?Ü­<?ò§8\9_Ò>í:'d2:ØR?~÷<%ß¶6%ß¶6¹ü;­¹:?cs÷>2-A?o
¸>}®>è2?R&¸]9W¥½l);¥ví:H¦6?yù<5·65·6¹ü;h?×¾>^I?VDp>é!>×ü>?{y¸K?y9LÞÿ½Ä¤H9¬9Ë-?ù<ñ·6ñ·6¹ü;91ñ>KY>¤RI?éÌ¥>ªÖc>8K:?=¹cû8 Æ¿ä9ÚAð9Îó>ú<×à·6×à·6¹ü;TM+?ÍàÎ>úS?Ë

?x»>6A?s9VÏ92?¶Ñ93¿9V±?ú<¾6¸6¾6¸6¹ü;äp!?ÆÖ>©@?»À>uI>NÜ2?~þ¸Öî8+§|¿o¦;±D;÷:?kû<¤¸6¤¸6¹ü;?aÇµ>&uN?è·>>u>\Ï>?"¹H9r)]¾P9*:t9¸ú?Wü<â¸6â¸6¹ü;9²¸=¬	=ùC+?!Ò/<&Ïã;E?ÚàH¹9uÜ?¿÷+T:Ík:¬Xæ>fü<p8¹6p8¹6¹ü;ëPf?yÊ?}uN?fo>{×B>ÚN?ó49¤s¿9õq>|Êg:Ýr0:%(?Æ¡ý<W¹6W¹6¹ü;òÅ6?EÔ>®l\?À¥>1ö$>{gO?h¼¹Tb9w¾>ð>9÷w¬8(µ?7°ý<=ä¹6=ä¹6¹ü;(h?Ðè>i?ÅN?t©>²g?nsö·p<z9¬ |½
/:éy
:Ì!?Õbþ<#:º6#:º6¹ü; 4«>d>:@?û×>¬é>Ä;? !¹@y9i©¥¾Ø¤97ª9ìMð>ÿ<	º6	º6¹ü;	ÍL??qF?<ç>Py©>â.?åkV¸-y9%KÜ½D9ÊFa9 Lß>â'ÿ<ïåº6ïåº6¹ü;Ôè2?¹
á>ÁK?A
>96>]^??óhß¸åîF9È¿¾aj:¦Ù9¸c-?!Vÿ<Ö;»6Ö;»6¹ü;ÔÛ? q¯>÷L?	£>t_>"X;?sØm7ÕI9âþR=þÉ:?%:¬Z?®vÿ<¼»6¼»6¹ü;6¬­>5rK>Z?<ÃG?5O?d½E?÷<¯l<Äf?9o,9ýSb9v
Ã>¥ÿ<¢ç»6¢ç»6¹ü;Ë>?bü>9mA?u¦¾>õ­>nµ.?I8Têk9 Ú=t:*g:=@+?Äÿ<=¼6=¼6¹ü;K?!º¾>+B?­7Ì>&æ{>ÎO?C818Cò%9²>ù«94~9P+?ó7=o¼6o¼6¹ü;ïÂ<e<w0?m!R=	Ü=²O)?|+V¸w=¡9¥ª½Í
7¿;9Cpy<§S=Ué¼6Ué¼6¹ü;))*?¤Bâ>Ø@?Çk{>5~3>K3?ó¹H9°Å¾~¶Ô9¶9,áB? å=;?½6;?½6¹ü;½?è¿>_A?²Ó>0®;>Ð3?ô7Ë9­[ñ<n:©cÕ9Ø,?S=!½6!½6¹ü;á%=|P=:2?+ÕÊ<(¦<@?9tb79¨E?äk;#U;1?kV=ë½6ë½6¹ü;Q?m?Ks?Bß<?Ò­½>7é~?¡èQ8Ú09^¾Æ=N_";	½Ú:3>?Òi=î@¾6î@¾6¹ü;o°-?¨à>½F?·l>">¤Û9?(<¸´ï9EA¾'áZ:4C!:»-?Å=Ô¾6Ô¾6¹ü;«8?÷zÐ>IB?ó¢>çóg>Ù×3?¯G9G^9d(æ>¾-9Ã19úþù>)·=ºì¾6ºì¾6¹ü;Bkì>­4>oÑJ?ÂÝ#?âÖ>ÐC?_Sª90²69ªn?·Y<¶=!<G{X?sº= B¿6 B¿6¹ü;Æ>>¥z>ùÌJ?.¦>·Ng>Á7?î£:/H:ü`?³z8Û%r9>åÈ=¿6¿6¹ü;¼ ì>z>]N?l8?Xèó>NA?çÏS=x=<òN?ãì):ëô:{?á£=mî¿6mî¿6¹ü;?ZG¬>W>?Vû>naY>E.?
7S9Ø÷n9ÑDâ>e1:¬$:þ?ö¿=SDÀ6SDÀ6¹ü;V?,C?<?UâÜ>o>Å;? VÌ74m:9ÿK=vÄ9ÝÝu9-&L?Ûþ=9À69À6¹ü;L>ÈØ2>¥7?°©>d>^)?AF4=áâ<SiK?áö:> :D?C\= ðÀ6 ðÀ6¹ü;¾Ê>¥(>@?*6&>¬ð=;1?Îf¹é7æ°eÀ¦Ô¨8Pÿ9È\>Ì=FÁ6FÁ6¹ü;²,Å<²<X¦+?Èµ<ó<|´"? ë­¸¿GC9üþc¾4ä8¶9Ydº>Öø=ìÁ6ìÁ6¹ü;øB?Ó9Æ>.>?q>Î^>I0?µ¥·±Xf9	*8½)9<ÀÃ9¡L·>à=ÒñÁ6ÒñÁ6¹ü;ñ
?¦c?ÆøU?!Qñ>D>RhD?Ì¡I9Ô\
9ç:?W×9<
p9î¨e?¡=¹GÂ6¹GÂ6¹ü;¥l
?"ç¯>bÒM?wA"?5ß>6*:?Æ9&¤¯9 õå>làð:Z"¤:üØ;?íH=Â6Â6¹ü;´ÎS?85?êM?y®!?WÕ>
GB?¤492Êr9!)>ß;/½:¹Ì>?§=óÂ6óÂ6¹ü;??xm?¤q=?`4>ÑX>® 5?³b8O=8D}<?>6°:Y:ìÏ(??=kIÃ6kIÃ6¹ü;?;¤¿>)iL?áp>#ÒT>¯*6?Î¸tq9Eö¾ÌÒv9}ç9az>û¤=RÃ6RÃ6¹ü;zC?wVü>ÚE?Ô?bÀÚ>ªÐ7?ü{9±à+9SE?ðp	:>|Á9Ù5?Æõ=8õÃ68õÃ6¹ü;BÞ>y@>hI?ÝcB>µN	>65?<¹%Ò8û£¿Fg9®h9¦>4=KÄ6KÄ6¹ü;»ªa?Á?üC?òLJ>p>·Í8?âØ¸/EY9s1¾à6:Ãh:IÄ?üp=¡Ä6¡Ä6¹ü;´sô>}¤>">?ñÅ´>§Î>5/?Ç¹0·SËV9â Ò¼fÜ:b=Ù9_)?Àv=êöÄ6êöÄ6¹ü;â"?!~Ï>8êG?.q¬>·k>äa;?©kê7[T9eêX=^l"9¦ïú8u³%?u=ÑLÅ6ÑLÅ6¹ü;'
?1ÿ³>X}D?>+iH>}??®=Þ¸pò²8Ë÷¿m?Ý9­à90ü><=·¢Å6·¢Å6¹ü;å?ÔÆ? Èw?ÙÕ?G´>çVW?ÝjÑ8 a9@2>_#ì9"Ó¡9ÇÇ:?\=øÅ6øÅ6¹ü;q¹F?ÜîÛ>5Pg?xW>ÑæG>iïF?7À¸ÿÓ"9å¾ê^8)L9ÓØÓ=×w=NÆ6NÆ6¹ü;Äÿ>$3¡>iK?¢ö|>W
*>Ük>?"9¶pE81=½VÆ8;]ÒÊ:£8i?Þ=j¤Æ6j¤Æ6¹ü; ?}¤>?æÛ@?8
½>¦W~>£H>?q|9.Ö39²¿¹>ìNª9b\ô9k²>;=PúÆ6PúÆ6¹ü;É{?Ès»>3M?¨Ì>C>/Ø>?}Ûè8-&9!ÀW>7éN:æe:è4?±=6PÇ66PÇ6¹ü;ÜÇ>_$o>-'U?
>
¦M>Ý<?g81 9ù(í=7{Ê9@fÓ9L3õ>8 =¦Ç6¦Ç6¹ü;ë>8L>
BG?£¢>H=2>]=?gx$8F·9çöe=
î;8óY9´Ü>=K=üÇ6üÇ6¹ü;ÖE?ö¨î>A6T?kBË>ª>8E?Q] ¹¸A9Ô¾Uº:@Oi:9tL?+n=éQÈ6éQÈ6¹ü;)©Â<hQ<cÈ6?Üó =$×ø<_%?ít°9ñ¹9ó>ÌÆ7Xã8ÁV3>G=Ï§È6Ï§È6¹ü;\õ*?ÀrÖ>dL?ÓÙï>å¦>ó7?p*p6
½8Ò¢<ÊWÃ9
­ª9Ì?M¥=µýÈ6µýÈ6¹ü;¸RÏ>íÇ>RÜ9?Ë<z>Mû:>gM+?T©ô·~D9>î½ús9ø@97NÜ>#Â=SÉ6SÉ6¹ü;8î?#¯>+^?=&?Ã|5?öëI?¸[Ð9ôX9'C?Ix~;ÃO-;ð;?z	=©É6©É6¹ü;àó>Ý~>¢Àu?qÙ>i,r>îe?.¤8ÀY9ÅmA>4<:!]:±?ßL	=hÿÉ6hÿÉ6¹ü;5vM>[·ú=³ÊQ?*;ç>÷8>";?=q½<%f[?c<"'<Ê-?EW	=NUÊ6NUÊ6¹ü;
9?ÇÃ×>[?­?¾[Î>è¤>?C;³«0;·F?¾>:Ú+æ9NÜ?¹Z	=4«Ê64«Ê6¹ü;)îÑ>ê«>=c@?aZ>>>ª/?Îe¹9Bâ¾ç@:z9N]«?	=Ë6Ë6¹ü;Ú·^>æõ	>e£N?ï,?ÂSç>!??
=£­<$HQ?I=å6<oO?mÒ	=WË6WË6¹ü;-¼?Ü?Ë+e?!G?IÉÐ>[)t?4e8Nc9(M>Ýÿw:Q%:Ñ@??ç
=ç¬Ë6ç¬Ë6¹ü;¯?ê §>³F?^p>Ô+>ü:3?§ì|¸ö¤9ØçV¾²Ëb:t:ö:?û
=ÍÌ6ÍÌ6¹ü;x?óý?
;k?éÓ>c¥e>­Ik?¾8T'¸9|¿=ÛL:ñ:ò2?U=´XÌ6´XÌ6¹ü;òtè>bQ>ùð;?2>¨H>ë.?
8ù8·>w2:õ&:;¥	?!=®Ì6®Ì6¹ü;T?;Ã>åÄB?Zv¯>hé>©8.?ºt
8ôÖë8O>Ý;Mô¦:0ÿW?ô/=Í6Í6¹ü;»K?5×Í>ç`}?fy?;Þg>T(?¥79å8ÙL?ÂÉé:ÙÙn:Úz? R=fZÍ6fZÍ6¹ü;ãâ
?cy³>F?rÐ>Z>D&4?i¡8»Ê9Ø >£ªG9v§
:S8>ü=L°Í6L°Í6¹ü;Rp@?ºÅ?ÖH??ðú>Pê¶>¸/?}8!9Xa>b9Ó¯²95J¢>îñ=3Î63Î6¹ü;×Ï>À>ófH?î?>BE>Me@?4ï¸9îâY¾¡9É:gÿ>ç=\Î6\Î6¹ü;Ev4?÷]ð>è2@?Ú>äµf>'/?ê:¹+9WÑÝ¾ r8A9¾B>=ÿ±Î6ÿ±Î6ûË;ÂI2?9º>ùu?Ñ£>ï\->q?"¿¶h29#nº¼<: °
:-?)=åÏ6åÏ6ûË;Åµ?Á^>ãE?EI>#>­§O?+ë6ï9Í8­=ä«9Km9Ñ #?þ=Ì]Ï6Ì]Ï6ûË;>(?©¶Ú>QE?è ¿>¢R>¸6?là¥7Ûü19¤n=(X¤89!>¹=²³Ï6²³Ï6ûË;Èm?e*Ó>ô@?>0[>hÝ3?üÇö¸Ì<9âO§¾¹µ:U¬9ÍJ?@B
=	Ð6	Ð6ûË;»>Ï}>SY=?´>JK><(3?ÞóÔ7ðH9FÓ1=
[N9(9»gÁ>Â³
=~_Ð6~_Ð6ûË;Ð$?$«Ê>O/P?ïý>ì§>ííA?h\J9uJD9Rõ?¡6; ï:÷B?tS=eµÐ6eµÐ6ûË;ÊF??»B?üùÅ>>9Ê1?o±7¹åN9-¤¾)j:Õ×1:õÔ(?-r=KÑ6KÑ6ûË;>®?.º´>cJ?)>5>ºü5?Õô<Õ
ã;í?;Ë;W7;|~-?Lw=1aÑ61aÑ6ûË;ñ¦§>®F>GµX?Ë%?µ×Ï>ãK?tÃ7f»²9=¡;<<;e[?K=·Ñ6·Ñ6ûË;%%æ>ðô>g:?póç>öb­>ø;+?:´~¸l¹69$l2¾¿Rå8pì9yôW>TÉ=ýÒ6ýÒ6ûË;P0?¬Õ>oçS?<©µ>o>ú B?!j$8ðÄ~8t5¥>F:k:%	?¼8=äbÒ6äbÒ6ûË;+ìB?¨ê>2ÅT?%cæ>U%>ýgD?<U9J9ÞL´>C°:óv:b¸6?==Ê¸Ò6Ê¸Ò6ûË;­ª4?ÞÝ>uP?g®>»ãQ>uR@?|`9èn8)×ð?¡ªð82­?9· > U=°Ó6°Ó6ûË;x"?vÖ>+B?D´>çD>d»1?°Ê8Çç½9>/¦:öQÐ9çÐ<?^/=dÓ6dÓ6ûË;ùê<C©<A1?B½<öN<O&?èQ899!øB>ßÀ::$+?üM=}ºÓ6}ºÓ6ûË;¾?.
®>}]V?Ò{?AH-?aÎ9?QûÔ8ôÎð8÷jâ>m-;Óê:nõ<?gÔ=cÔ6cÔ6ûË;ß>hB>Ã5C?¤Ü>9QF>Ï4?­@·B86ý½"Ñ{;Az";´aF?=IfÔ6IfÔ6ûË;bÀ>&º{>WC?®_>?ä?Gà9?Lá<V<©·Q?tØJ9åÔ9¥Gt>á=/¼Ô6/¼Ô6ûË;»?¡é´>¼$G?t>L¯5>Ä5?Êvc·CØ9ùê×¼Ùo9D¬94C?:n=Õ6Õ6ûË;ôâ@?®÷>§]G?B >ÏC>%î3?pnB5VJ9ºõ:^åä9#¿9Ùæ?Û=ügÕ6ügÕ6ûË;
üÚ<@" <
/?ßfÑ;f_;O.(?8ñH¹x­ï8p V¿r¥¸eX-9oUt¾¢q=â½Õ6â½Õ6ûË;B¼ª>÷YW>eöJ?c ¯>ÓÞx>½$4?ëV¸	G9N?¾]Å9Ãç9à#?íÙ=ÈÖ6ÈÖ6ûË;Uü>>J¬>9;?ø¸>ÇH>§-?È¹¨h9ÏZó¾o¤9ª9!?µÿ=¯iÖ6¯iÖ6ûË;?è>N¯>MJI?J>$>?Ø3?Ï¼0¹^Õ8T¿")ö·Ï9Æ¡\½Ø6=¿Ö6¿Ö6ûË;G¤>W>ÅC?ù§S>¼>è¡8?&»
¹]r%9©Ö¾{i9ÿÖ9.>Kr={×6{×6ûË;J>?!É>?ùðJ?má>ùv>§«C? 8~r~9ê!>Ú¸½9P'Õ9ÇÛã>V=ak×6ak×6ûË;b¶?rµ>fW?=û>$x3>c??:^ï¸Äý9Qm¾¬¸8:v9Þè?>w=GÁ×6GÁ×6ûË;m?Ø?8?M?¿¼?Ë®>53D?E´89ùB>zO:n´9®5^?A=.Ø6.Ø6ûË;X|?1#?VÁE?gª>Ùò->i[=?½¸¸m9¹7½4²,9À9]¶>é\=mØ6mØ6ûË;rÿa>¥Â>Q>?ksÊ>qÿ>Ö×B?¸+ô5à
9G;óõþ9úéè9²?­=úÂØ6úÂØ6ûË;ì¼/?e¶â>ÀpF?ñ¯>Ý5x>ä!5?I¹Ô¸9ùó¾:ÔdD:b÷>?Øª=àÙ6àÙ6ûË;m=x<L?á®°<çY<~J"?ÎH·âo79sü@½:¡Ã9©×õ9t¶Ë>=ÇnÙ6ÇnÙ6ûË;2îÂ>Z>
w9?ØîC>@Q>É»2?×¹ßQ´8Ì¡M¿*9ça91Ã>®x=­ÄÙ6­ÄÙ6ûË;þX??x=?N?«>5Ty>FÔ/?<ÁT¸e9ì\Ã½( :fP»9ìÎK?À5=Ú6Ú6ûË;ã",?"D×>xµL?7Ó>0ü>nÃ??­'N¸}>C9/'¾°£Ö9´l±9Ù?C =ypÚ6ypÚ6ûË;¤L?d{>PZ?´Ó?/0¶>mQ?9ÿ9\YR9þ>Ù[D;;ÒÍ:?8´=`ÆÚ6`ÆÚ6ûË;z%Ò>ì¿>ÎI?>ÉÔ4>4>:?ÄH¹«9é¯6¿¡;ï¥:Å°P?=FÛ6FÛ6ûË;à=fÀ<]o0?L=ß!=~$?\ë¦8sv9QH->ìO¯8@.²9õàû=®#=,rÛ6,rÛ6ûË;"¯U?C*?qÝK?Q»>räx>ùª@?áyÓ8l8#-??gL9Ê&­9>f'=ÈÛ6ÈÛ6ûË;ÃK?Ù?ãRG?ÃÔ±>Ôkz>òÊ5?Îo6´ãh9èõ+<·Ï8öE9{WH>~=øÜ6øÜ6ûË;æ
?ÉZ­>ÑK?)¢>ªÈe>Ù©4?â´R9Û9¼þÇ>M:":½Ð?¤=ßsÜ6ßsÜ6ûË;r>YE>ÜíN?×>I>}Í7?× ¸ýx49Sc¾U
Ã<¨þc<É[?Q=ÅÉÜ6ÅÉÜ6ûË;?Jº>u]U?úÍ>L>Ü.=?dÛ¹\:9g^µ¾²é8¹9¹'»>N =«Ý6«Ý6ûË;6¬e?Xd?c\?+3?tÛ>cQ?æÜR979ÜÜ¹>W;d:KV?T5=uÝ6uÝ6ûË;D=zD=Æ+?ïRÒ<Ô£<d
%?¨¹ÌÕ19l·r¿FPv8@9½p>çF=xËÝ6xËÝ6ûË;Ö'?½ÙÕ> êH?»#É>*G>n0:?Ü¦Ø8tÊs9xc>½!´9fÎ9¬kß>S=^!Þ6^!Þ6ûË;}îO?K
?Æ]<?y Ú>ç>Î¤=?ºIñ·¶Q§9%8½bH:ðv¸9ïKA?¥f=DwÞ6DwÞ6ûË;ô§?«­>;~F?_èH>,">	î4?pìµqç8¢»86×9¿'û=Ñ=*ÍÞ6*ÍÞ6ûË;ÉÛÕ>×>½þT?þ@R?ì	?IºC?ÞU*=réÔ<ÎL?k91Å`9[R²>ª¡=#ß6#ß6ûË;¼?òä©>ÞM?Ay>O>±L?üø3¸x:9]½Ìw:×W:¦,?²=÷xß6÷xß6ûË;F?Åsç>é
[?4»>r¨k>¨ÉK?¦¤Y¹#9:>¿i·:xY:".)?ÝÔ=ÝÎß6ÝÎß6ûË;?0x±>B?,X>2å>Á3?°$7lßÍ8ÈL=ÂÎd9Ý9çoÔ>B=Ã$à6Ã$à6ûË;ðC3?Ùì>àÂA?ð.x>S+->r7?É1x¸©^m9OÖ¾àB:Øh:<<h?Ó#=©zà6©zà6ûË;¢?Ù3?|B?sÈô>Rá¥>|â<?2?ë¸õðu9DÞt¾ÖÚ?:°&#:û?%=Ðà6Ðà6ûË;`é>½>³~G?ì¯­>øxu>Ó"5?Ü8*CS9ö±=#Ì9´pÖ9JGô>^Q=v&á6v&á6ûË;·?W¶>+ÿD?	@Ù>pZ>>?jj:Û7O:y¥?wÃg9LS"97Á6?ÈI=\|á6\|á6ûË;Tú÷>ìá¤>ý@?>²W>Q/?áÔ7P9.u,=frÚ:Í :ã-?cu=BÒá6BÒá6ûË;¶ÆJ?\áý>xL?¥b½>äç}>ò>?4vU¸2Í¨9Ý¡½·ñ<;é:O?
=)(â6)(â6ûË;?ê? ª?d!
?´>¶±r?e9ÊO»9úÃ>8¢v:{9:´*?M_=~â6~â6ûË;äö>Ve>¹G?QÆ>>k8?ðÃê·Úq99ð
¢½üàn:#M:
?Z=õÓâ6õÓâ6ûË;ç«Ú>>E¡??YE^>>YW2?)j¸Ô>9¾aÅç92¸9m½ ?=Û)ã6Û)ã6ûË;4ã>ðz>¡P=?m6u>8>>*?!@î7RÜ9ºj
=kéX9ßÔ¤8eq¨?s=Âã6Âã6ûË;×ì?âLi?pñ?
?ä£~>pÏ?+#9;9{>æ»X;å«;EQ?zÄ=¨Õã6¨Õã6ûË;ª±Î?wm
?Þ»?)o?Ç>ÿc?H¤T9òâ?9RØ
?mÊ7;³:X?èÄ=+ä6+ä6ûË;aÕ?Pàü>SØ?*Äy?$Ç>³1 ?©¬9Êà·9¶Ô>lÞE;cÂ:¦J?ÇÌ=tä6tä6ûË;ÙSj??ÒB?èÕ>Ðñ>ÕF2?Ñ¸¢x²9üÕ½üéÀ;É;*è6?ª· =[×ä6[×ä6ûË;d1>ÆÆ=Uõ<?oÃ>ª\>l91?î:=°/ç<bþN?Cí<å7<fò??qÔ =A-å6A-å6ûË;»'Â>õ_>A?!?Xç>lÆ2?©M¸\I9àé¾tÏ9±ô9*Ù>¬!='å6'å6ûË;(ÿ>@>öyC?²£?Õg´>na9?RP¼=IoY=É¶]?È9ëgª9õVÛ>Z!=
Ùå6
Ùå6ûË;=
?äÐÅ>YG?%­Õ>ox>þa3?vË&8»5~9%ø§=	È9`h9Tç/?{e!=ó.æ6ó.æ6ûË;Z¼?)É>¥C?`ç>ó!H>Ä<4?¾«¸rg9±Ó¾ò};c¤:§­O?!=Úæ6Úæ6ûË;Wª°>Ç _>8=J?â®>5üL>w®>?Äê·X-9!­½X·19æ8ð½ß!=ÀÚæ6ÀÚæ6ûË;êàr?ª!?ÊL@?Ç¢P?®
?á@?xL=9Ì÷9Ë >ô¡9å­¿9LØ>Iá!=¦0ç6¦0ç6ûË;Ic?Ë	?ÅÚS?²>^¸b>î	I?¬0Ã8)ù8&?í~ã:Çø:§|G?6"=ç6ç6ûË;^M?>Ãþ>õ]N?0·>X,>Ï¹1?ô18"O9øØÚ=*9î°9sÒ÷>"=sÜç6sÜç6ûË;LR?t]Ç>ÖqG?ðXÃ>¥>¤U=?d08<Ö9%>å9#9üwn>¤"=Y2è6Y2è6ûË;¡?zn6?N´b?zè#?A»>8`?nyT9[R9Â½>`:tÂ:©M?Òç"=?è6?è6ûË;(8?+áà>B¤Q?W»?»M±>øP?9ì	9TÊ{9:>Á-¦:mW:0zE?,d$=%Þè6%Þè6ûË;C?Óò¼>º9I?Êb>½/!>ü4?ÔÅØ¸,.9+BM¾¯7S8fÜ±9i=à·$=4é64é6ûË;¹d{?¯?}åZ?ím+?;á>B?fR¬9øÆ9\Þ>!J:B:êüT?´Í$=òé6òé6ûË;Õ4ü>¥¦>]¸A?Æt>º2>ÖÓ.?i8É/9R*>Ò79¨Vo9Ä>b;%=Øßé6Øßé6ûË;P2?O½>Ceq?g«?ó ?83V?hÏ
:Õ¼è95¯? wY:^Wø9,`?öt&=¾5ê6¾5ê6ûË;Êà<=zt=](5?H÷<=ÖÀ=B(?wú19&Ðx9·>ñÛ 9òíÚ9Ê¼>Î&=¤ê6¤ê6ûË;ß×R?|ß>íq?ÒÎ>½Ìa>h±i?T3¸æ/+9Û¾E§8Æ,9³Ç>ê&=áê6áê6ûË;WT=ÛÒ=¡/?¾ú;®K;86?$86ï9ýVØ=.Hü¸~96~¾&=q7ë6q7ë6ûË;îZ!?·Ç>
O?¨Ûc??~A?<g5º;?<Y?Z:bYá9;(?Ô&=Wë6Wë6ûË;X|Ç>{>l;?>1_A>-p-?îÓ¸ºÜ9*ª9¾è9qh9õ¢P?|û&==ãë6=ãë6ûË;9E?ä¥>J?è >
M>äÜ=?«0`86ÊQ9<É>Q9¡Á¦9ýh×>äF'=$9ì6$9ì6ûË;`í>4\>SZN?çOº>:Do>WG?@5¼!L9ÞfÇ::!:Â5?C(=
ì6
ì6ûË;±F5?Ý>Lû?*ü`?fü>x1d?(æ×9$½9½?\m9÷Ö»9)Á±>Ò(=ðäì6ðäì6ûË;±R??èÝ>3·\?½ë>>¶>¬M?>8²¶9
[=Dw+;×7Û:N<H?°(=Ö:í6Ö:í6ûË;Õ?"?yL?oüå>Îè>W?GÏÚ8´e9Et>Úk×9*Ê9Ðd?Åf)=½í6½í6ûË;?õ«>üE?VôÑ>{K>ÐÜ<??"h7§8ôß±=ÓØô:ô¦:§·;?Ì)=£æí6£æí6ûË;? ®>½¯H?Þn>Ñ=>]>?XRð7·,9¼Ç²=ê¦'9R59[Ý? Ù)=<î6<î6ûË;åRã>Î3>N²<?Ëm>èÿe>È.?¿6#8_w9Ô¢>"B:ùh:,?÷*=oî6oî6ûË;âB6?§â>âÛM?ò?|þ±>%C?ÔÞ:Ã:ì[?rp;ý7V;íÇ3?ÏÃ*=Uèî6Uèî6ûË;U? j>À
d?(J?ßJ¡>aK?×`¸Ár9 >ì½_Òs87½8ªð¤>Fð*=<>ï6<>ï6ûË;&?£l?>ø`?ç¶>âò\>|zS?Rß8Dï¼9V'>ü©9RP¬9#åû>¦ò*="ï6"ï6ûË;"?Ûh0?kX? ?«{¦><N?w©69	59Í?È¹¬9CÎÿ9^Û¬>
f+=êï6êï6ûË;W
Í>·x>®IL?k 5?BÚì>>OD?«=@H=µ[?Î©:OE:ËD?}Ç+=î?ð6î?ð6ûË;K's?9í>?!þ?ò³>b»z?¡©8{9®,>¿Î:ÚTô9\Å?Z¸,=Õð6Õð6ûË;Sê?mÂ>a·O?ÿ¤£>û9^>Î<?]9Kc9>¬4ª9HÊÇ9Ú>Û»,=»ëð6»ëð6ûË;[!?ß?»>Ï\?z+?ÂíÀ>;úb?;ê8øw¡9®9> :ÞÈ9rà(?ö,=¡Añ6¡Añ6ûË;)ëØ>Ò¸>'H?é>å¥>)4?Ê-·$I9°
"½Ø9Å9=?2L-=ñ6ñ6ûË; É¥>6åP>õ+K?
aY??-NG?NÐ>c²={1Z?:¼=÷]<ß:k?s-=níñ6níñ6ûË;fà?²®>ÈÕR?ÎÒ>J>¶??_¸9ªÐ½I9©¹9GT¸>H-=TCò6TCò6ûË;N?ÎMÂ>ÃE?è!?8ê>§0?y8¹y9¨'>É_¾:í©:Àf?DÈ-=:ò6:ò6ûË;[»?²+¬>>:T?±=>R>ÃB?þL78R?9
µ<:f$S:Yß@?AÕ-= ïò6 ïò6ûË;&#Ë?.Ë"?¸?Å3?ºo>Él ?ü|9òG9·Öæ>ÀÜ:x|':ÇöD?ø-=Eó6Eó6ûË;ëe?¸ì·>H8?lD>f>^(?Ü ù¸/C9^`£¾éQ:_|:?»?,ú-=íó6íó6ûË;h> ?è¬>Q[n?PS?3j?ìN?°9¦¾á9b>¢ÆÝ::ÁJ?9ü-=Óðó6Óðó6ûË;yZ?3?ÔÄO?úhÀ>oc>­r;?4·%9MÏ9,Ø9¤Zö9¹á>Ïn.=¹Fô6¹Fô6ûË;ÙQ?Àç?íH?º*>cmL>C?³î8FÞ9vQ>ù..;k¾:°j?!u/=ô6ô6ûË;¬Le?Î?e?§¼?yf>mT?®
8²v$9Ý×=oöÀ9õÏ9rî>Ò/=òô6òô6ûË;{F-?m'Ø>7M?Ün>$fN>4N>?ò\9]9|$¢>{{U:Íß9ñu?°_0=lHõ6lHõ6ûË;½½?±r?	Úq?`+?KÅ²>üt?Îx7Ã·9ÍÕ<¿8:ô9iA?Wà0=Rõ6Rõ6ûË;¦·þ>ÍT¦>vD?¾a>YR>r¼.?ÐQ¸2±J9ä¾L]:Òb:«©ú>\
2=8ôõ68ôõ6ûË;êq>F >aO?ò-­>jq>±â7?äÃ³=àýU=ø
W?!¤º:áac:!R?Ì:2=Jö6Jö6ûË;Üv?çÂ4>Áì×?'ú>ÓÕ%>_Á?äú>Á'=Yã?¼E=ó@<{Æ?G;2= ö6 ö6ûË;0?N>H"@F?ãÝ?é?³p>Ý0=9â?¥Y=£<¯?w<2=ëõö6ëõö6ûË;_ä
@R9?G"ä?·µ|@f?CK@M?r>L@Ñ_·=pÕ< ßÛ?Ð=2=ÑK÷6ÑK÷6ûË;ºº?\?Rp?~ùÕ?¢ßL?¤¯?/J>bã£=9é?×6=ÔÕ<uæZ?Y2=¸¡÷6¸¡÷6ûË;ªO?¸ü>ýeR?¤!k>É¢#>ñì7?Üe8ºµs9sñ=M;r:d6:TH*?<z2=÷÷6÷÷6ûË;ún?Øç>Ñï?ó?ªä>ð`?ðP9vd9
 ê>m;Æ`;ì5?®3=Mø6Mø6ûË;/!?F@Ó>eTC?x>¢ÊK>i4?ÎÈ8ó-ý8°
Ë>õI:¼:r.?ce3=j£ø6j£ø6ûË;"ä/?Þ>ÔÉJ?f>>H?>r9?Ñ÷#¹p/È8O¯Q¿òj£9C9Y
?+4=Pùø6Pùø6ûË;g»à?s×
?5ÍÊ?Á?!îÞ>J¡Ý?BÕ9!d×9V,ý>Æ\²:îæ:QM?¾q4=7Où67Où6ûË;D!?¢??¢F?*ª?S?z`N?4ä:p¥:::1?ït;am:¢*Y?F}4=¥ù6¥ù6ûË;Ge(?®²Í>[Q?X©>RY>ÉZG?¯v-·&´{9¨l°¼ë:m:Yd}?Å5=ûù6ûù6ûË;uèº>ä[t>ëÏC?Õ,.?ÞTç>¦¿@?n¦=yN½<®ÖS?L9Q±9<Å>¥5=éPú6éPú6ûË;æX?HÏë>Öxk?ùíæ>}w>ÚzO?c83è 9ç	ô=`óù8<o9Ð»>QÑ5=Ð¦ú6Ð¦ú6ûË;¿8?eÔÎ>¶ªd?C?U«>K?É8Þn9=üC¢:¡îI:l¶M?aß5=¶üú6¶üú6ûË;@]+?¯>1?ªA?0ÄÒ>P:k?þ=¢;è¢V;7A?þ:ãºb9>£?ù¶6=Rû6Rû6ûË;=û>u­>³e9?\>ÿñ#>·7,?Hg7öB9æT=ÃÖ8ðº 9ÃÖ=c½6=¨û6¨û6ûË;=-?k>_?~÷>ºy>F¿}?G9L¼»9N
>b5Ï:x:´Ð<?
Ê6=iþû6iþû6ûË;7í?_"¸>0©M?+>Gv:>sNG?-8¶äÜ8WÊ>.9(®d9.`Ã>8÷6=OTü6OTü6ûË;ÛÖ?÷©>ÑH?U>ªÉ9>ÊW6?Ë-{8Äç9EDR>T:ûÞð9da?B¬7=5ªü65ªü6ûË;øÖÆ?v\?«?
5?(¸º>Ù:À?Çt):|:9Z?K.;/:¡?'8=ý6ý6ûË;»°ü>/ö>wØT?vÐË>jç>2ÈE?þ!v8þìq9Ô9>±9K!n9ãf?Ê 8=Vý6Vý6ûË;2­?ÄòÇ>uê@?SO?0Û>XÂ+?"#¨8þ85©>H¦t9Qá90Ê>¾è8=è«ý6è«ý6ûË;EU?;?!r>?¥>ôrk>Æ4?«÷q·`9ÊÈ¼æO±9L¾9pÞî>LÃ9=Îþ6Îþ6hí;±(?os°>Ø0A?\>hK>S×6?j~¸¤±d92¾Hç:ùV:Cö>­<=´Wþ6´Wþ6hí;°ÿ>¶©>@?NÜa>#>0Á0?Ó`¸Ö9/Éd¾S49¹ü8¶ô?Ø'<=­þ6­þ6hí;j=°P+=æÞ.?T=$H)=^ ?@%7´^R©9>s¹é&::ª"?S<=ÿ6ÿ6hí; Ù<âå<ä8?Y=®c=lÌ&?´C9ßZ­9Ë`ß>­ø£:<·^:ùy<?f¶<=gYÿ6gYÿ6hí;? ÏÒ>Ú¡?
ó6?É ¢>þ?hmI9Ãs²9Èz>{uL:DR:6?H==M¯ÿ6M¯ÿ6hí;Í5?r³Ù>ÍÈU?KTø>Ð¼¨>R`<?öº8â9I¼Ò=¯Ü¼9"Ô9¡dã>jO==77hí;ð0>?º]þ>¯i??¬>ÿh>ð_>?
·Q9>~¼AK©:?:?ø]==-7-7hí;^=?Vþñ>ÒH?6ÊÉ>ä>r&7?s¬¸t9ÖÝ¡¾Z%:¶ë9#3?¿Æ==X7X7hí;5?/§(?»G?ì¯>8Ds>ID8?UÒ¼·#<g9UQ½fÿ8y-9ÊB>Ü==s7s7hí;F(?sÀ×>3|G?K>>¾¥W>7?§³¸my<9n1s¾óùB:/¨-:×¶?X!>=f®7f®7hí;bTR?%úû>°U?	à?^Ê>ûH?ñí9P(£9VÐl>°ÿ9óÊ9Iª>¶7>=YÙ7YÙ7hí;/?¯êß>?¤H?_H·>¬(>!>4?3O¸¾\9~êð½YfÙ:Âl:_5?Ò>=L7L7hí;Rù¬?ö`[?FÙI?üy?¦6»>m1D?19ýÖÍ9ÉD\>R;+:ÚÚ9ôKH?¤?=?/7?/7hí;i;?gÜ>µ·?($?±>\,?pFÔ9ì9äU?èõ§:Í¦K:z"S?°?=3Z73Z7hí;tØ?o¸·>DG?7®K>4n>`7?åg°¸fH9ñ:a¾ø)0:Âä9È°E?Xü?=&7&7hí;Àû>Êß§>qË??1>Ðàb>O 0?38û8½s>Ý9:ØÌ:÷?{ö@=°7°7hí;Í?Ý÷Ç>¾¼H?»>ÜG>Ïi/?ñå7GR9Bø=Èb:ì9£s?ªYB=Û7Û7hí;ó?¼>)U?b"?ö4Ã>ËôT?Ée8:TE9
>-:¦Ñ9.T?ÏhB=ÿ7ÿ7hí;ÛÁ?kÿÃ>a>?ÇFÒ>}>Ò}6?\/7D9Áò=': 	:äb?¼yB=ò07ò07hí;^]?*ý>í_?fí?ï©>dõi? Ü80éb9¾Xx>u':d5:$ö>`¢B=å[7å[7hí;Z=ÙÓ@=4-?Yy;Å¤?;íQ&?ñâ@¹9ÂÙ¸¾3$"¸í"9_@ÿ½Þ C=Ø7Ø7hí;Åg>¦>²>?ÉP¡>Ïm>Ô-?º}=^=¸M?Ü?]:÷Ù$:gÊ+?ù"C=Ì±7Ì±7hí;è¡2?=Ïê>ÒÀB?]n?nY¿>BëG?4Rï8ª9íð¿>9Ö9©9R!?¶2C=¿Ü7¿Ü7hí;-?he¦>øO?ª>;Y9>m_??è2¹lÊ8b¿pÏ9Ô9^Bù>8ÜC=²7²7hí;Ä,¦?FN?;N?·z*?Ø>ñI?$ëF<gÍ;+Ux?b¦â<¥#<yF?ÓD=¥27¥27hí;^­>^F>ñr1?´ðd=Õ0=ì&?»-	8ÇÒ9Ëe=ùÅ8Áw9@¢>ÄD=]7]7hí;S=?uQö>
ÄD?¡¨>`Yj>Â¥7?»Á+9g_9Ã	 >à<	È;ôC?ÁªD=77hí;8?6´÷>Î>?|T>dQ>Õï4?óe8¸½>K9àBè½¨ïù8z¬9Í_h>.ÃE=~³7~³7hí;Î '?»Ë>¢R?	§£>ØO>õ×I?¢8m¨m99/>':Õ%:öÙã>7F=qÞ7qÞ7hí;*.?°¹ì>ð6<?ú$Ó>W>°06?F5¶¦¨ 9·M¼_1:ö×99VR?àhG=d	7d	7hí;£Un??.ùg?Sâ?Ã·?]?)BP;ó:j`[?S­;¥»:|xI?ùÑG=X47X47hí;*æ>®òÅ=ä*-?[=A`=ô?
7W9¯o<9DFs9ã²$?ÄþG=K_7K_7hí;lJ÷>>
^?¢_?4Ë>ªðH?ªF9jK9Ex&?|&F9l­¹92>"H=>7>7hí;¨J?i`ô>7LT?Ð>»?>ð°B?ëG¶®õy9¼Ý®D94_O9ÿÍò>âI=1µ71µ7hí;dö>Q>à¨a?S?÷Ó?Á¿Q?kºj9òY9G
?÷Z:Tl:½4
?¶>J=$à7$à7hí;¯&??hôß>©Z?êµ>#³d>u4K?Ü8\å¹9Ç±=k¸Í:¿¢:§ý!?sJ=77hí;{ÈÕ>ÉÂ>H?1zR>ó>V7?6vë7öØq9=y=¢¹[7+	\9w£ÿ<5K=
67
67hí;þFC?È	?8C?÷:q>ù,>¤2?{é¸SâJ9á¾Ü29Q9íK¡>zwK=ý`7ý`7hí;"ÀL?Vý>VÂN?úÒ> U>Ð9?ûk¸99õáÕ½óL69»ªL9ä>~K=ñ7ñ7hí;ê@?¶+>³* ?Õ:?Zÿo>éú?ð8ê½8WØ"?îÞ[:z[¾9oØ?jbL=ä¶7ä¶7hí;ì?0?þ|Ë>y»]?>Ñ>Û®>"óC?JÁN86R¦9%=Eª:TqÇ9çcA?|L=×á7×á7hí;êwE?-×>j? "À>ä+M>Y»o?XM*¸0§9K½.ß4:Òë9aYD?Æ|L=Ê7Ê7hí;5¾?o±?ö5{?8r?I?`r?Ø9s9HV?¡¶*:þ
:T$?L=½77½77hí;M? óÌ>ð¼@?´>¾ÑR>b,?=Ò8ì«9Íè>ò9äÝ':Fû¸>XM=°b7°b7hí;Î%=9pñ<Î/?ì<sxt<jw'?·ÏÈ¸G8£9áz¾y8Û9èr==+M=£7£7hí;¾]d?+?²©P?}?ÿ©>ë5G?ýWý8:°29Xzµ>Þ¨:*;s:òw1?8N=¸7¸7hí;e?çÐ?¦`?a)?ÙóÝ>áC?W¡9ð÷§9%nÜ>Ã¯÷; };«a?ôXN=ã7ã7hí;ª ?p¨>Lt?Úè>s>U?¯*Z9¯yè8U>p?Ù:È9ø?N=}7}7hí;¨??ªóô>þLH?clµ>G>Q5?³¸zI9qïc¾)j;`;ãQ?[O=p97p97hí;~¡?Fn.?H?Å>k>SÝ5?ÉvÙ¸i9´F¾ÿË¶9Ô49¹d?²¶O=cd7cd7hí;?|?¢?Å[?/¡æ>\ç>($M?x×8>ÆÀ9­>¾£9È"9Ü_?gP=V7V7hí;å<ú9¤<Ñî2?Û<¿§<¥×'?hD³8¯!9®T0>v:)/:Ð84?M®P=Iº7Iº7hí;=o?Ø?x+c?á?º©>5V?ÅÏ´8+;9N_w>Öt:¤µ¿9=9:?t°P=<å7<å7hí;_K?þé><^?;Â>ìåw>'pH?Mh¸ í9à°Ñ½£.Ö9É9þO?cãP=/7/7hí;õª>]>mE?ÂbÀ>~x>Ö1?å§8¾¶j9þ7>W :ót9îÞv?'Q=";7";7hí;àU¢?á°4?þe?°>»D>¯æe?Ñ¸8Pë8¿ÄÈ>ô:³=&:þÂ`?1_Q=f7f7hí;Zã%?L×>?E?Ã>¤ÑE>
M5?¹J¹Ì,9¹_o¾aHZ:Ä:¸7?+àQ=	7	7hí;oÉ?-¦K?#7}?09?³¹s>3°?pQ:3¹Õ9Zz?^¨¨:J:Á ?1áQ=ü»7ü»7hí;´j>úþÊ="±=?úA³>M>;t1?·p=ºp=zQU?2ª5::Sì ?h"R=ïæ7ïæ7hí;©?á¯Ã>rgF?c8>d!>Õ2?µM¹Y9®óË¾g¥Q:óÜ÷9GX?àR=â	7â	7hí;'
?³W¤>á[?ß<?»`ÿ>qù<?d¤9ó|9 _&?
m:Iõ¿9ÙE/?É÷R=Õ<	7Õ<	7hí;Åü>µ\>
Q?> <>÷Q??ài¸"T69oÓß½-:|×,:ÌN?(S=Èg	7Èg	7hí;?ßÈ>ÖH?.Ñ>,>ÒÓ3?©¿Ú8Á9È½>RÏ::Î b? >S=»	7»	7hí;òïs?,2?2ÑK?Ùô?¸´>S?d{¹O­8§¹¿ó2;Kè®:EûU?DS=®½	7®½	7hí;êÎH??¬'G?üº>A|>ëY=?nÎ¸Y¤8ÙÅ ¿B"Ó9ÀÍõ9WäÛ>vS=¢è	7¢è	7hí;hM?9¾>UÚ@?t>¨v->$4?äk]¹Ð±8«¿¾[9±~9%qÂ>5îS=
7
7hí;º?å5¨>qzH?dâÑ>:g>D5?'19859Prú>Â9^²9EÊ?© T=>
7>
7hí;Dµ?BÛ&?)D?8Ê>nÄ>ûA=?Î,9Æ5D90wá>­°	:þÜ9i?#U={i
7{i
7hí;M\,?IË>OY?l'?PM²>ê¶T?B9¢Ã¯9åÔÊ>½º9F:d"¹>)U=n
7n
7hí;®#?dWÒ>F6G?ÚØÕ>L9>Ê=?få8!w¶9DJË=E:¯X1:Æ[Z?¥rU=a¿
7a¿
7hí;0é?Nr¶>_#N?FèS>D#
>.@?Ü7÷<½9'=m¿:¾3ø9ß{?+`V=Tê
7Tê
7hí;?ÙbÈ>æq>?zF>Z&>úO,?uX¹|ð8Â(¿¯A9-ÍÔ9õi>ueV=G7G7hí;Ò=?=ö>1E?k¾>.>R÷9?xç5Út9Õq;ßHû:V£:ªD?3|V=:@7:@7hí;QA?ÅÈê>ÉR?
?§¶½>Í??ö(:löî9é?ú9zE:Èá>þV=.k7.k7hí;:a²?Èê/?¹Ê?
Ñû>E/y>Z?9e399%d>cp;>2;ltb?V=!7!7hí;
ò#?ün>5n?'?ýfÔ>kéI?,ôº9
9:h?gX¥:.]:´_??£°V=Á7Á7hí;K£¾>>øj<?V>y8>²1?¯Ò=åG=Y®L?ÚÐ<qA<I§@?aÉV=ì7ì7hí;lX?"¸?Ý¥;?ý>,³>WB5?m9úõâ9Ï¹>ã@:Ný=:"Å?üPW=ú7ú7hí;xÍy?¹|&?"@?Î×>À,Z>»a:?W3º9Ãÿ97eT:þì9ne?°AX=íA7íA7hí;0P?v÷?ÇÇH?êä>=õ>\.7?ró½8Aª"9x>Ð¼}:I:Ô U?·»X=àl7àl7hí;fÊ=ìÞ=uD?w±>6Ì="4?¾:°¿3:
=?#Pß;®¥¢;'¾/?¤Y=Ó7Ó7hí;=Ûè>Ø¿>c·E?Zè>rN>Í®I?RO8à£9é!K>M6)¸õ9A¡¾&Y=ÇÂ7ÇÂ7hí;£O?åT>Î?W}?Le>²t?®9Ùõ£9â¡t>"®:°ñL:hY?QNY=ºí7ºí7hí;D?8¹?¸¸`?4þ>Qº>Kue?Øx8Ðed9¾2>!è:~­Æ9î<?»Y=­
7­
7hí;l½&?õ(Õ>)@H?8yî>:|>?ÓA?2#9G9îÑ>&ß;8Å:ÜîM?§¦Y= C
7 C
7hí;ûZK?Eò>íàV?p>u£->ÄE?o5¸DÕ:9ºø½ÁÝ92QÛ95?½Y=n
7n
7hí;q?'¼>¼J?°>j¦w>²x6?FU9@89u ?	(";öÝ:8W;?[-[=
7
7hí;ªâ>¾b>£7B?QÃº>Ñ¨}>{|<?uèò8V³Î8ïk?QuË9+9=I?8[=yÄ
7yÄ
7hí;??à>_@Z?î,Í>ß<>E?ÚÕÚ8Ú:²9j)>bÊ:¦}:æ1$?ÚD[=lï
7lï
7hí;²ç?§µ±>M¾P?<ç"?·ß>0:?û¯9§96÷>Õ
ü9¢Ë·9h/?ÈÃ[=_7_7hí;?¾?(HT?Öá>)>9Q?~v8lÙ9¤_î=½ºè9Ú+¹9êß ?AÚ[=SE7SE7hí;<£<?«×û>tÀ??«Êw>k17>Ù"-?EY`¹ Ê8@Ý¿sè:jDÜ9X&?\=Fp7Fp7hí;ª½Á<Éñ<>µ.?)I=»½<¼Ê/?þÜö7
B9Õ¢=¶v9 c9<r
?U'\=9797hí;3¾l?«Ó?AJ?¨Æ>3~>¦õG?LB9©ëâ9ï[>Ïá­9ßGÕ9¾µÐ>e\=,Æ7,Æ7hí; V?edÌ>ÔNA?{°>$?u>ø78?ç»8dP+93m>êÉ9(É9h{? ñ\=ñ7ñ7hí;[?;¼>J?åÑÐ>|ª>f>?¹óX9Èù¾äÿ:ëß:ÓÆ?-]=77hí;,ÂÒ>>d\F?ø1á>êð>jØ8??,8bÃu9Âk³=1å£:nû?: Z?Aµ]=G7G7hí;#a?ö?ËF?sq>~K>é:8?qÆ¸º49u(¾³Õ59ø;9E¥÷>W½]=øq7øq7hí;&,Ä?ýc?ðE\?_¼ø>ýN>%°K?p=·hW¡9±a¼ÕMi:°$:À6?£Ù]=ë7ë7hí;a?ÒQÑ>N=?Â¢¡>Õ1e>04?µØ¶ôV9~¼ì:÷n:z}û>öâ]=ßÇ7ßÇ7hí;£?	>µIz?Û..?ê^Î>SX?ài9É/þ8k?Ì6:þù%:Òø?í!_=Òò7Òò7hí;nó?3?Öo?Äè>L>4a? ¶8ÿ§9Sz1>M¦;ýb;|n?ùm_=Å7Å7hí;×G?ýÌì>3W?Ýn>`7,>URI?<¸w¤9¾Cu·ù8ù{½_=¸H7¸H7hí;¶7%?Ô°Î>¢L?HÎä> ¥>f1?°V¶¯9ÄÀ»ý::x?%ã_=«s7«s7hí;
(?ÛÌ>:©??	®>Ýôu>©5?¤íX¸ô§8&µ´¾îì9±:ê>`=77hí;l?Ó¸>u_A?4ô>A©>M/9?Ró¶8öF9êä>Vª;I
1;ÜN[?1â`=É7É7hí;Z±??
ù>
E?í->g¬P>K7?V6¢8X#9¢T>ö1
:74:Uü>íSb=ô7ô7hí;R¸
?V¹´>ú¿H?è{>ó0>
96?l<¾8£íµ8ZØ?xÅ:ÈÂw:-	L?fåb=x7x7hí;Ø*r?>ä>åÎ?k ?6[>Ç+p??~8·º9½v«¼;¬9øñw9L?võb=kJ7kJ7hí;!?Ø´>ÆL?èâ>÷>9@?¼=¸gN9w¥ë½	%:o_%:á?aÝc=^u7^u7hí;F?ê$Ü>Ór8?³g>c0>kù'?'$¹kö9Çç¿Z:ëJð9©Ñ?©d=Q 7Q 7hí;eUE?Eÿ>ÀF?Õt>u©1>D-0?Z@¸¾
9A­1¾®Ù9Ý¼9·?¡d=DË7DË7hí;Ô3?OÁå>S_H?"¥>Ft>f-?-éS·Ó9Êëµ¼LÝã9£UÌ9]½?[¨d=7ö77ö7hí;?j¯>r	E?À-x>=[1>ü3?ßä¸9¾äc9]b±9¹
Ì>Ie=*!7*!7hí;fu?ù?_D?§b²>>°2?h/¸4Üc96C¾®}:8<_:äý'?ÉYe=L7L7hí;ùÐo?
 ?Ê??	æ>£ÑW> «=?gk7XO9Êb=Ìµù9³	J9×3?Ke=w7w7hí;só-?!Áä>T«B?µ£>Dc>ñ-8?¬Ë¸ps9!¾Ôx9õ{9¢¥?¸e=¢7¢7hí;Ýú?f¬>AEK?i ?uÌ>ÙH?¶.}8ç59ë'2>;: ?K:@%3?¦ùe=÷Ì7÷Ì7hí; %¡??Ó?FüP?~é>úe?Nèç9:º9g?áTJ;¤½ß:g?âúe=ê÷7ê÷7hí;
A?Êè>´ëT?@">z0>£íF?æ
7ïz9îÃ</Æ9sº9¡?Af=Ý"7Ý"7hí;Írb?&ô?öG?õï?Ç>%Å4?ú­¸»
9¨¾ü9Õ>9ÁÎó>¼Kf=ÐM7ÐM7hí;¹.?êÛ>?ªK?íÛá>.>¨79?µ,o¸_j9I¾`ß9EÇÃ9gÌ?Wuf=Ãx7Ãx7hí;óö?º
?G)?º	?ÂÀ?_Ø?o´9É±9P9?;øuÌ:ïF?[Äf=¶£7¶£7hí;¸?Î¡Ä>ÛI?ö\Ç>ôù>+ÕB?Ýj;9¿ìN9¿Ýç>åè}:83:v5?ãf=©Î7©Î7hí;¨`j?î?vH?Neµ>Ãkt>3ý=?¸6\µ9ÍE<w÷G:ù/-:ÉÊ?g=ù7ù7hí;ÁÿÌ>>Ø*E?3O>V>e.?xÔ¸bjk9-g¾$Éa9T9È¢É>ú
g=$7$7hí;´<³<ÄI*?!ÍA;0;Ð?¹èU·ãÉ¿8cÃ½PA9/<9F¹>¥vg=O7O7hí;Î?fBË>èC?NÊ>I>À¬5?óg·^¼Á9ü¼Ý±I:-l+:£?°Êh=vz7vz7hí;÷`V?xµ?ïQ?ýIº>g}>×2<?Ì·x9kßD½z¾:!t:ÓG?<[i=i¥7i¥7hí;Î5?#ó>p?Ý[J?7è>ú_?'z¹83bÂ97Eô=ÌX:ST:ÆÔ9?®ti=\Ð7\Ð7hí;dû!?:Ò>B[E?µÅ>+c>,i@?8®7¢å9åÇ=`P9zÞc9@ê>°i=Oû7Oû7hí;ù?KÎ>QWg??_½>ÔSU?tÒ8Q6Ì9$ý>!^:Ò:ÐÂY?âMj=B&7B&7hí;~ä>-Ð>ki??Þ¨e>_Ï)>-?³%(¹ì9ýã¾XÍ:}|:%P?Áûj=5Q75Q7hí;§^?kRÁ><yD?ö½>{ñO>zl3?º£7©9`v<-¶ :æ:&

?¢k=)|7)|7hí;DN?÷ôÇ>MþB?i_Æ>ïx>Ïú0?4Öa7è9Í¼<Üé'<)è;ñ'9?É k=§7§7hí; >?û/?{HS?²Í?Ô[µ>ìÀF?ÓàQ8å£9é£=f^:»~I:iG
?Ø©k=Ò7Ò7hí;G?£>IJ?%ô>l¥®>ð2?Øû·wã8\K¾$5ñ:¼ðº:F(%?ÎÀk=ý7ý7hí;F?¹>÷Õ{>oO<?[¬>w¸<>8B1?(¯®·JQ9è«U½V:&L:ú"F?ôük=õ'7õ'7¾0<ÔW>_±(>dÄB?è% ?4úÚ>s9;?<·=Ä<ôP?
9Fâ9>¦ÿk=èR7èR7¾0<j5?Ûæ>ÀI?H¸>4,>yá8?X@)¸z[È8^AX¾2×P9K9ZÐ§>Dl=Û}7Û}7¾0<¯g=%#=b5?ñà=:¨=KÝ*?N:Èí9@l^?N;I;ÛfJ?7l=Î¨7Î¨7¾0<Ä÷d?¼ê>äày?Ü¤:?ª>¹{?)9S³9í©Æ>DÌÑ9jwð9°Yß>9[l=ÁÓ7ÁÓ7¾0<¨?¡Íª>üLf??V¬º><>Q?£Ù=8i9°Ð=ü´Ü9¨È9á?V
m=µþ7µþ7¾0<L	n?Ñ?ÙG?X	?1Í¿>U?@?vA9¢A°9¦>2°y;d;=T\?r7m=¨)7¨)7¾0<R?}Ý?¥ÖG?ÿ©>%`>(B?|ø8¾Ùu9ý}¤=ê1:rM>:3¡@?§qm=T7T7¾0<|>æ+>Hy?öö ?±®Ì>LRI?V9/9ñ?õ:$:KÎr?\Åm=77¾0<o|0?ÞÏà>IøH?­>Oa>ñ°D?eòÀ¸ú$9Ä=¾4Vb:ÈV(:,?Q:n=ª7ª7¾0<KêF?i
?	KE?¨®>©ßh>X@?»d¸x@x9 §ë½í«Ò9]:pÍ>´Þn=tÕ7tÕ7¾0<·a«>ý¡@>!Âc?VÐ?.>(Q?±;÷(#;Tã_?$
¦=
(==Ú¶`?êo=g7g7¾0<öI?BS´>¾E?%M>Cæ>¦,@?|­(8¸9j=¡`99iù>d¸o=Z+7Z+7¾0<­?äVÂ>A?I>nO>ô®+?TJÍ8xªn9N3\>ÚT9ÜÊ¿9¾>ñ¿o=NV7NV7¾0<ý^?«?èl?«3?µ¾>Æ-q?%9Q9þÜ><Í£;j?ýo=A7A7¾0<ñP?UO?¸NH?Â×>|æ>j<8?Àu4·,?9§ñ¼#;éfè:õ¦3?%=p=4¬74¬7¾0<°¯S?ÀSî>4bc?hç>H>v¢_?kú;9SM9Òç§>%ú¿:2ÒJ:Pr?þp='×7'×7¾0<}?Â;?pT?¿?¬>¶>:#N?ºÁX¸Æü9ôW¾¥0;Ë.Ì:fÊ\?[ðp=77¾0<ÿA?ä>ºX?¢Y>¨m->u=?)kÁ7'Uw9W2H=*90?È9ãZ>!5q=
-7
-7¾0</àÃ>[¾d>87[?þî?ß#Ë>x??Òy9T¦¥9Òq> q;:ÿ@:|'?Òq=X7X7¾0<ã
?¥¨>*ÉV?7x±>}mi>{¡B?füî8ôÆ9ßáA>P<±;q=?ir=ó7ó7¾0<xw?ÍÃ?LG?¥¿>y±>}>?
9â­9uå\>9À;æ0[;i×`?ãxr=æ­7æ­7¾0<M,?²Âí>Ñ9?3>¿´E>v2?Äl¸~T9P6?¾¦[:c^":Ï-?Wr=ÚØ7ÚØ7¾0<¶îW?qþ?¼nE?Û?Ç®>a^A?QÝ9<í¸9-d²>'L:U¨A:.?sþr=Í7Í7¾0<FU£>õ;Q>îÖG?á]?ùl?Í<?ó#=ùÄÉ<{P?ýÀ­9r"¥9Y®?s=À.7À.7¾0<~t?²Û?r·M?&T¤>¾M>NxL?)Ý
¸oÊ#9C
Ù½BÔÅ9RÊ9Qú>T/s=³Y7³Y7¾0<ù;?Uê>©ZM?×´>S¡g>ÊÝG?ÎÄ7ÍJ9^Ï<=ÔÏ9%Ï9æûÿ>ÐLs=¦7¦7¾0<W?Ú?ïI?ÛÈ?­>°hB?Ìn89Í?>ø¸:Cé>:>{w?Þs=¯7¯7¾0<"?âÑ>Ç6F?%^>%g>N3?bË7óî8ÅåÙ=ÃÛ9
9K`T? t=Ú7Ú7¾0<&+B>g/>Ðè>?Ù?¹BÌ>	DB?Ènj9­ºÈ9í}>¢oÍ9KD¼9U¬?¬Ót=77¾0<¤ì>>àE?Öb>mP(>E,?D@92Y9ñMâ>(9V?v9ë^>Cu=r07r07¾0<U/?Éwª>X?¶e¶>·ax>äý;?Õ"e7¦r9s¾ñ<8t¶9ÆY¼9Cü÷>¸u=f[7f[7¾0<_?-?Á^?¤?Ë>¥h?è7¾8Õ9Oâ,>2/o:ó*í9?
¢u=Y7Y7¾0<Ð¿r=·¸=ø1X?;Þ>½>JÍ@?Õµ6=»æØ<M¥W?>.9^:(9?\ºu=L±7L±7¾0<&ºà>"I>*J?y= >®\>§ñ9?R7-Á]9b¯<eR9®ßp9Yß>¯w=?Ü7?Ü7¾0<Õæ>ë >ÀªO?÷I?ÝÍÚ>^:?Y#9uoð8z/.?Í×;=;Y»B?Sw=2727¾0<Qè>?jß>0%[?Ð0­>9nS>ý²Q?úÁ·ë·þ8·Â½¯9¡9¤
?¶¯w=%27%27¾0<¯	k?Éª? ]J?ËCý>è&¨>
Ê@?H4ò7ü9þøb=áK;ñ{E;¸F?N;x=]7]7¾0<E/¨?ì??Á`?*?ÃÐÏ>UsQ?Ð9'9>¼ý;¾:æL?þ?x=77¾0<Øª=?´*Õ>TÇc?qL7??Ø>ÎþX?Ð8?Ä9&<ï=Ë¢:á::Ð!F?¸Ax=ÿ²7ÿ²7¾0<4?©
?Ó
?S6ß>¤h>5v?-Ó8H9ÊS>ô8Cqo9Üq>üÎx=òÝ7òÝ7¾0<öÍ?ö¯>ã«R?ÔÉ>±>7?ùÔ¹9Ìór9ÝÏC?a:ë¦v:ÅÜ?¶,y=å7å7¾0<SXo? F?»ÝK?t?«Í>ê¼:?Îl÷8$O»8·)?â0:qo:ûÔM?4y=Ø37Ø37¾0<²oç>*¶>&	T?ê¥>'^W>ò7E?L8¥ñ9d»=½Üd;Ó
;pRS?M\y=Ë^7Ë^7¾0<>·¡#>u®U?ãY"?´ä×>Ü@?
*=q`Ð<fQ?·ÉÎ9êVÅ9ç ?$ey=¾7¾7¾0<9]?Æ?RG?Fñ?³¿>Îß6?Ri¸1ôÊ9(6½T$8:ì:t%?£jy=±´7±´7¾0<ö0E? þ>)TF?â³>Þ[z>"ð7?øm8AoZ9æT·=1]!<RÑ;çXE?OÁy=¤ß7¤ß7¾0<
Þ?¦¹¯>[A?A¸>ã>04?;a 7¤m9[Ð,=tM9`ëÛ9*®>qz=
7
7¾0<?@?'t7?EP?¡?D³>odK?¹N49NÀC9Íë>ñ<;¬*w:WÛ?Î{=5757¾0<%P®>LØ[>éúJ?;>¯a>W1?Ë#¼¸~óB8Cw¿pL9
_97ê>i{=~`7~`7¾0<¢É>.¶=<=?Î¦>6v>0:-?>ñ4=9è<J!G?¤S;~ º:oà1?bÌ{=q7q7¾0<Ò%?wÛ>{SA?ßÂ²>¬`>Û0?K½ô7¥9r=Lâ9A9EjG?Eà{=d¶7d¶7¾0<BF
?GH²>;F?¢>ny`>q^9?rX¹ìlï8·¿ÓDù9e:õq×>ö{=Wá7Wá7¾0<4ãZ?Ì?þB?ý
,?ùä>\@?õV¸ºì9Nf¾1òF:0*:¡?÷|=J7J7¾0<ÎB?9.¯>÷G?ä>+ÿ>Ú;?¸¹tôe9ÈL¾):SSê9?¾%|==77=77¾0<¼Õê<þY<ÛÒ=?C#= Û<¹>?NgÛ8Ó9úB>>	ê8Yc¶9!?$>^|=0b70b7¾0<Ap>oy¿=_ÌG?¶Ã?üZÓ>"04?½C=Ëý<WqE?É<
¯;5
B?+{|=$7$7¾0<²¢,?µÒ>ÎãQ?úºë>GZ¡>Ý;?VQB9k9>ì :Q>1:;mè>°|=¸7¸7¾0<I?·Ó>hs?ãhË>m>È&[?*äM¸gËÊ8`ô¾¹×:XöÝ9Á?2-}=
ã7
ã7¾0<"ýö>PB§>þ=?÷È¥>ñÇu>­,?&#T¹ÿ«9fR¾¾øí$;bïÐ:îJ?¿D}=ý
 7ý
 7¾0<6?Õ²º>oB@?Z>³;>À¦4?Q¸ôÒ8è¸}¾1}:¨n9#àe?¨}=ð8 7ð8 7¾0<"¿ ?þàÍ>\áG?#Ü³>H>Ï2?¡f8GY9'§>IA9¹½Ó9fÓ°> Ç}=ãc 7ãc 7¾0<¶ì¼>¾Øx>[B?P¬>Ýu>íj3?È¸¼åR9OÉr¾§¿9j½9¹H>£õ}=Ö 7Ö 7¾0<
]Ö?W&?Qô¤?ôQ?àÂ>C?Ñ<9²÷f9ù §>=_2;$5¢:mÁ?ô8~=É¹ 7É¹ 7¾0<&?Ñ>]K?^5Ê>h->P;?ó7À~9l¿t=2Ö:Ü:E?m~=¼ä 7¼ä 7¾0<?ó°>sM?Ýþé>r>a~=?¯9ªü@9&ä1?sb::|ÑG?Û=°!7°!7¾0<Ý¡f?\=?ªb?Îôµ>lym>£&D?¶q9ó«9h>HeÊ9àØ9ÚýE?»=£:!7£:!7¾0<I?^´¹>ÇíE?O2¹>×|><?¸|9999£F?Ö$9æþ9Ð ?w>=e!7e!7¾0<8C?£Ðÿ>'\C?Sòh>?(>91?4-Û·ß+9eQ½Êz.9HP9¤sÖ><á=!7!7¾0<ò?¤»Â>QD? î¤>Øk>63?p1ü·Vq9
|ß½õ½û;Fp¡;YG?;=|»!7|»!7¾0<3*?e?i^?û¥ú>èl>×ÁO?Ë¸_'9.=C¾¢?ÿ9©^9âc?Ø=oæ!7oæ!7¾0<?¨?ÁZ?äD?±Ló>iÕ¬>Õ/4?b¡8õÔµ9¶D=ÍÔ9:«QÒ>9=b"7b"7¾0<$VD?Ýûú>®BH?ñ¿>c61>.º8?Þ8è°«9%>`:aq:Ø%?-l=U<"7U<"7¾0<7!?(Ó
?TÏq?Ax?
W?ÙÇL?Ôé9}g9¨P+?5è¼:ðµ:b?·l=Hg"7Hg"7¾0<m.õ<8j<à_?p2=>£î<k??ò­Ã9j÷Ó9`Tì><<gIÿ;<?w=<"7<"7¾0<À>e=Y?ßÚ?.Ò>Õ=?}·G=ñ<Ì°S?a{<S$Ç;ÝßG?ã«=/½"7/½"7¾0<·$Ù>#E>XG?;Eì>iS©>&2?^º¸PG9»ùn¾H¦8®Z9¿>Ø="è"7"è"7¾0<9Ë,?ÜÓ>ÐQ?d>2>è??H 9ä·)9WCÁ>ß^99^_9Énÿ>=#7#7¾0<Ãtý>}º®>R¬9?k¶X>oÎ>-?8¸ 69Æ¾\í90a<9ßp¡?®X=>#7>#7¾0<[8?®æ>ÇÙL?¦> \>28?*Ù'8Y9ÖìÅ=×S:þ:(Ko?f=ûh#7ûh#7¾0<»?¥³>zR?aH|>¡0>ØÚ6?4G¹¼c9~»½¾ò49µ,9·¥ >Ý­=î#7î#7¾0<óZG?¾ªè>ÿX[?BeÖ>a(>>iB?æ%9^ê39¢ë>sy£9oÎ9mq?ãÊ=á¾#7á¾#7¾0<÷a?µa?ÅD?
Ç>n>Bk5?X\q·Ï?9Ü!½ò9ºÎ@9¾Ë=?R=Õé#7Õé#7¾0<d5Á<`¯<ÛR-?=âJ;c,;6î?bÿ9¹Åà9Rèµ¾!4¸ó>\9Âö"¾C)=È$7È$7¾0<õ»
?Ú>8ís?Ùð?þª>V?­¶x8eW9ÃÌ>]:äE:ÐàU?3=»?$7»?$7¾0<Ã
?k¸¹>_B?$\>×_>q[5?ri²8í(9s/>'¢9¤9?@=®j$7®j$7¾0<c$Ó>_>»¥A?ÿB>>$>Å3?Ö¤Ø8¶ò9Ð,:>¸9ÉÔ9Ò º>Ób=¡$7¡$7¾0<JñN?i?ÝF?Éç>pC>Ý>?­w7¸T[89áÃþ½EvP9º9ra>6=À$7À$7¾0<îÏ?z?Äî?]?ü°>Ä¤?9rj®9vÛÄ>vÊ:FÅ$:ùR?g=ë$7ë$7¾0<Ø¹©>\îg>æV;?Î>¬I>Û³-?Ï@=/Jö<D%H?EDe<·æ<E<<?È=z%7z%7¾0<ôcN? ~?øåE?¿Û?FÃ>Øs;?
»þ9]f79¨È±?ìeÚ8á?9:;P>W¬=mA%7mA%7¾0<ÇºJ?Ø>d*p?Þ|?Ü->¡
r?¢M#7.9Bì<Þz:±:wx_?$=al%7al%7¾0<t½,>Qiä=»A?Ê[?×·>|<?#A9=NÕÜ<eÁV?iÓM<ò;Â£Y?e=T%7T%7¾0<%-?²ç>YÈ??4 ¿>	>d*1?°¡8t9>¡Ë3:_;:G0?w=GÂ%7GÂ%7¾0<sö>
9>uäX?$7G?ÀÄö>üªN? Ò9ôîì9~0>/ß:¶åf:¢\w?¼=:í%7:í%7¾0<\ 
?6é²>[F?ÚM¤>À
l>L22?Ædl889]Ý=%ñ:îr:JÚ>@Æ=-&7-&7¾0<U:?ï> G?¾?¿\)?ãL\?¤cÏ9_Ì9.Ì?:òk¡9êø^?0= C&7 C&7¾0<Ø.=R÷<ú4?U&=íG=Î¦&?¬¡á9nÃ9Ç?@Â:Y*:eô7?OÜ=n&7n&7¾0<V<"?hÐ>IG?Ä?­>ÐVy>à1?¥z¸wp9q¾ÓY9ÅÀÌ9B,>83=&7&7¾0<´ß?·®>ðÓX?&r>Ú>Ñ÷E?D$r9ï9Ñ>Â®9@·9Hô>7=úÃ&7úÃ&7¾0<KM*?­ñÓ>°³M?9{Ï>Á¦>Ñ<??
¹ï1j9AM§¾¦­M9^ Ð8ý|?ºu=íî&7íî&7¾0<]ÚÄ>0Ûv>%L?T\Ä>Ø>Ù¹8?Ç½¸¾Ùf9AR¾/¯L9~^:9<?ë}=à'7à'7¾0<óx0?òd¼>ÊÌo?£S?r?«O?ïª99ÐeÞ>º!Ã:ó¢O:#p?e=ÓD'7ÓD'7¾0<¸)=Ë ù<ÉÂ-?Ws=òèU=ßç ?c9÷:sP{>	G;µ
;¸:7?¦=Æo'7Æo'7¾0<Pð?t;?W:R?1?8¼>âWG?29ú8LM9u>F½9gl9Óë(?ãÉ=¹'7¹'7¾0<Sòa?^?	×]??K¨>úe?*½¸»}9Ðþ>¾Ð;£×;vi?6Ê=¬Å'7¬Å'7¾0<j?×ã5>¢»¾?²Ë/?¥Ó>K£T?¸Á29ÂÀ9^Ñ>=ÆJ;c¸:§Ã?]à=ð'7ð'7¾0<ÛÜ
?î¿>/8=?³>Ø>:þ0?aÄ8L9`ê>(Cü90Ó:ìýë>	ë=(7(7¾0<v¹Ä>v¨w>ÎYK?,K\>4:>E8?ó8÷g9>m8µq9uµû=tù=F(7F(7¾0<98
?ft¬>¢Q?¾Ò>K@>{@?xH¶:»:rx5?9r×::Æ+>?a=yq(7yq(7¾0<á
=Ê<õô/?Ã=×=·J?4;·`9½°z;Üø:;}+?À=l(7l(7¾0<5,F?G;â>Á?`?µÁ>ë]g>N V?P6U¥9©¶;]n¡9ôÙÐ9àßÅ>.X=_Ç(7_Ç(7¾0<Wÿ?|\?P`?ü'¨?á+'?Á?òï!:Z#ï9[-?õú¬9ÓÎ¶9Ö<ò>f=Rò(7Rò(7¾0<¹×>XÇ>w??¥Ä>7å>6?ö<9ñJ9Z>ÕE¹9È¢9ó{?à=E)7E)7¾0<Ãâk?Y?uéL?6Ï>o>v£C?C=¶RÚ²9ks»Ý¸9ë;²99?üä=8H)78H)7¾0<[O+?¯0½>AÎg?b´>÷v>¶å:?\p7pàl9â=ËÜ9DH²9¾­â>¢=+s)7+s)7¾0<3µ\?/~ÿ>W%]?Û'ò>7>[ûE? 28i;9¯=¼¹Â9~9¹Ò!?¸R=)7)7¾0<D"?g°>DN?+íN?N'?>lH?·7¹i49]¥¾ñÇz<ìÐý;Vð|?³=É)7É)7¾0<®=:?uÊê>K?¦WÖ>ºÞ>ÂB?p/93#9Q	?ô¤8×>w9»>3=ô)7ô)7¾0<Ð>Ù5{>ÇyT?tý>T±L>|V??¶8È29ÿÓ=õ@9Ìú«9u=Õ>ª=ø*7ø*7¾0<Æª:?³Ôì>¥ÆI?Ìê>H¡>¼9?øÏÍ8Ñ9þ'>§#+;Å:G^?`¿=ëI*7ëI*7¾0<
á,?¬*È>Ú]?)ã*?¯"Ø>ügJ?Ó:Ä²:·<P?ü;×Î:/Þ:?zD=Þt*7Þt*7¾0<Q?éÑ>ü¬A?Æl>â*>1?5v9µbW9Ñ>¯[<Ã]¶;{e8?ïE=Ñ*7Ñ*7¾0<ÏX§?ÂJ?-g¤?Dë?kö(?È²?±;òö:¬èd?å":õo:¦{?zª=ÄÊ*7ÄÊ*7¾0<å: ?ÍäÍ>>9G?¸c> |>'??Ö¸º9²¬¾79kI9XÕ?ýÐ=·õ*7·õ*7¾0<ö\?gzô>j`g?íð?érµ>ûS?®®8¥J59}v> 9;×äÇ:#íl?!Ø=« +7« +7¾0<î7?Ûð>}ÐB?.ªñ> %®>X 1?,S9TYk9;´å>ÄÙ9¤Ø9r?K=K+7K+7¾0<cû<~ê¶<Ìµ/?;Û;<ÔV;q³ ?|¹ËÕ÷8Ñ¬¢¿ro:Êëj:¦?¯=v+7v+7¾0<ôQ?È^?E?böd>©³$>áð1??÷y¹ð+s9¿ÐÊg9B9ãw?%=¡+7¡+7¾0<p?YÈ>WÅ>?^q>Ux/>R0?Ý5¹Ù8yÂ'¿@·:úÛ:áÛ&?1=wÌ+7wÌ+7¾0<Sp.?áD¸>ÒWr?n	?¬>Þ²c?1|â¸Q>99O¾K;|&;Wq?
J=j÷+7j÷+7¾0<õd>ì1>·,:?1t^?tW?^e=?ÿ'=¡WÌ<ÊwR?ím+:h°½9n[g?R~=]",7]",7¾0<I{O?¦Ä?íF?­,?Òwå>Ç@?Ð]Ô¸lNI9U¾F<m±ã;Oµ^?=PM,7PM,7¾0<ÕRË==Êÿ3?Ûj«=iR=&$?¸=c:ËZ:ïð?IÛ;
 ¦;Ô(?+©=Cx,7Cx,7¾0<Z÷Â>->Èb;?ã1ï=³X°==-?÷YF¸Ø!Ö7;"m¿DË9öÇ²9?ÄÌ=7£,77£,7¾0<Áä?ÎÌ>ü`?Ü¬>SU]>¬ïG?<)Í8ñ59F«­>0ê:R¼:m[?¼Î=*Î,7*Î,7¾0<ÁH?½D÷>YØO?é
ª>
g>õ<?)¸|ö8ë/¾ÃRÁ9«Î9¬wï>LÚ=ù,7ù,7¾0<,?IóÖ>©M?Û>"+>J8?HdZ8þ¬9Eçµ=ê½:n":ÍJ?[5=$-7$-7¾0<ãH?¶Ë>ç>?Ú±>îÙ|>4?=©·÷2ë8¸½²Ø:Cp¤:o;(?Ð=O-7O-7¾0<zcL?Å8û>¬FP?tK?<*ÿ>ÃK?>¶c96q9>Ðñ>G,:éç:.?®Ü=öy-7öy-7¾0<Ù?÷>R$[?Gô>±«>è#I?|áè7àëB9Pí=sfl;æ[
;8V?tá=é¤-7é¤-7¾0<°§F?zï>£\T?(U·>9æs>¬m@?LÎ8Ø]T9ñ*>>)¤:o9:Ü¡b?=ÜÏ-7ÜÏ-7Ãd*<ÇÐ?1Ä>'´H?ä
Â>ª>ùð9?ãN8@èe9:ï,>ÍÇ.:ò:Mf-?e=Ðú-7Ðú-7Ãd*<Wt ?¢Ï2?¸e?P×f?l?!_?ß³8¡9¾:>ô:S:Ul?4¦=Ã%.7Ã%.7Ãd*<²ÿþ>a®>$¦}?d<6?ÀIÒ>Ù]?ÿô8t/r9|>3pU:ª(Ï9Eá?¤å=¶P.7¶P.7Ãd*<?×À>kM?Z>,h->ÅêA?		¹G9îå¾îÏ9Wu9ÆÎ?¡t=©{.7©{.7Ãd*<º&?Rà>bF>?ËT>?y>'Ñ3?·8ö9º<ñ=êën9ÔBY9çÂ?§~=¦.7¦.7Ãd*<âI?¾Lò>ÜLU?Ó
?ô¹³>¾E?©Ø;ÎÛ:,r8?MÇx:<Æ(:­<?}Ó=Ñ.7Ñ.7Ãd*<Þ?~´>¹6[?&aô>Ä°>¢G?!FÇ8k¿ 9x­>@Ã;#4«:üP?mò=ü.7ü.7Ãd*<e?öÃ>|=?í>ÿa>)*?9U^¹Æ7Ù'SÁÒi91©9RÁ>U=u'/7u'/7Ãd*<HF?À§®>rýg?¼¯ö><.©>×£:?'é¦8ø9Ü>`û9j[:«ôø>¨Ã=hR/7hR/7Ãd*<e
R?l&?ÅqK?s
ó>»¯>Ç
D?k9(¨»9 îO>¼ç!:h:Â!?ôÖ=\}/7\}/7Ãd*<\[ø>X_y>õ~?Â(?µÈ>×W?);9QÜ9åT°>×i×9Nf9-/?"Ù=O¨/7O¨/7Ãd*</s?1«¿>CHJ?Nçy>@)>þþ<?xzÇ66S­9mP<ûN:Ð{:ÌC/?é=BÓ/7BÓ/7Ãd*<Á1>!sç=ÛØC?JPð>4O§>Ú7?y¿3=1\Ü<ÅÑP?ÈHr<a®<àîE?P0=5þ/75þ/7Ãd*<¡.?M²>TC?gÊ¿>ÝÍ>Ú/?{¤8òêä8)¸> NF8X¥+9Âá><=()07()07Ãd*<W°"?­*Ô>ÒLD?P)?FxÚ>k«F?¥¨9Å¥9©8?¬ :GÄO:÷ó ?l=T07T07Ãd*<ïêi?
?èS?4´>7d>¸J?Y}99 M°9g«>Æi:ùØ
:­ÌV?@=0707Ãd*<ÕI?.µ¿>Â?¸/g?°iÛ>PÞ?-¸9
Õ9ÌWÝ>fþZ:±:»@?ù­=ª07ª07Ãd*<íI
?þ*§>MÆS?kX«>´e>ö>?~`8\¤9öÁø=àÅ9gú9=S,?·½=ôÔ07ôÔ07Ãd*<N?(¸>¹¿A?Ò¤>úl>£1?~88Õü9D=¨°:9:w^ù>zÎ=èÿ07èÿ07Ãd*<Þ¤?2?±õk?ºç>)>9MO?ñ89þ98£>h:¡Ï9OC?	=Û*17Û*17Ãd*<TM?FM?`CK?F>`õR><P=?¤÷9~Ý9"¡m>¾9'«[9°>}
=ÎU17ÎU17Ãd*<?C?¹Øa?o²>Ý:>ÌLU?NDÉ8®Ð9L¼>:9ÞÍ8	h?ÿ1=Á17Á17Ãd*<>P³B>ÔTC?0æ>¥9 >!Í7?6­ù8WÑ/9oÅµ>J´:©Ù]:Ï·O?­:=´«17´«17Ãd*<¦'Q?Æ_?ß	<?S¡>ôQ>ý7?ù¸8 P\9>j)Ø9B½9>ô?Í==§Ö17§Ö17Ãd*<åÿ>ÅÝ©>à@?)kV>D>©9?jád¸ÈZD9û3¾ÑûÎ8j9:>gV=2727Ãd*<Ëh_?Ñ?ÆB?Ea?mÌ²>DC?bÔ¸Ý­Q9aË¾D::éë#?%x=,27,27Ãd*<
%?5úª>t w?foÀ>]ÙA>ü!~?Ü´6¹Þ,9JÖ¦¾j)®9öï9»à?¾=W27W27Ãd*<©Ã>¸è>Á7?p>EÖ/>k¸.?ë¬J¸ÿ!9Puº½Ð8ó²9¨&>÷¿=t27t27Ãd*<bX7?V0È>èuj?´öí>æ>mYO?òÇý7ÛÔ°9?³7=¥9Úå9'Æ±>ïÉ=g­27g­27Ãd*<S£è<ÃÑ¢<@ã6?qvB=3=¸%?
96®91Ó>qÛ9ø9ÏÎ[?'÷=ZØ27ZØ27Ãd*<ËÇ>Ë0>À²@?RÙ>Éà>^8?Ð¦¸[ij9.T¾ÖÎ9æw£9½!?Eþ=M37M37Ãd*<4a?û³Ä>,iB?²¶>xp>jA1?÷´8"oK9Y0c>ª¹;
;T´)?É=@.37@.37Ãd*<µÏ?_>Å'Z?«>_ya>l(B?¿}´8¤§á9OÃÌ=î¦;@í4;·2l?X%=3Y373Y37Ãd*<;?¼ôë>rK?ui²>LEn>ñ¯??´
6èR9Öó;@:ï:cÌv?R.=&37&37Ãd*<c$G?)o
?Ö!8?«Èh>1->¤¨+?Ê(¸¶H}9Ó©½r«Ø9õ5¯9¬I?ÑX=¯37¯37Ãd*<þ?ÛL3?áXG?uM??d«>-"A?Ïg==­ç<÷?^hÛ<Jg<RêJ?¾_=
Ú37
Ú37Ãd*< 4?¯BË>Ð}c?x¾j?U?{=H?²&y9¨X{9¢Ãý>ª:ÔÄ6:¿Z?=4747Ãd*<Î9P?t?
ÐF?¿Ç>M}>>Ð5?$b8ìõ9tÞ=@;ÙhÅ:1º/?Y=ó/47ó/47Ãd*<É?Mf¬>+l^?ë
þ>ò+>¢üY?Fæ0:»Ó÷9½»6?Ei9:º9wºÚ>~=æZ47æZ47Ãd*<?O,¿> úL?Á>­~L>??vÿ¶ª ¦9=D¼tÁ{:Ô(@:¤²'?È=Ù47Ù47Ãd*<ßTº<<º¤.?Ëó<äe»<ºQ&?
ç6þ©9àÆ.<d©:2:ÕR?¥ú=Ì°47Ì°47Ãd*<ôR?ê±½>7L?É²>hRT>³5?èµÄ¸<Q9íp¾2.:Z:Òx?Ö=¿Û47¿Û47Ãd*<÷}?¥©?hÞm?ú?UP¢>ì'P?8J°¼9$®À=×=:Ä':t?=²57²57Ãd*<}zù>5¦>g @?
n>Ù+>Iy2?¬¸À»³9!»õ½Ë.2:ÔÛÑ9\Y?=¦157¦157Ãd*<h[8?÷lá>~\Q?îV¿>vv>®¾F?æ.8×bZ9´Í=¿ÿ::íÕ`?B+=\57\57Ãd*<ÆOL?Ù>Ôòp? É>Lh>Á^?ËÛ¸z69¿y¾®äÑ9Ôè99#*?Ç1=5757Ãd*<¤R?pÚ¸>ò@?^°>(+h>xB?"È¸æZ9¸Ø3¾ëþ94°Y9Á?r4=²57²57Ãd*<Ýñ>+>úD?ÓYú>,í³>2?PÓz6wÌ
9Ëjb<ê×;)S;©%>?9T=rÝ57rÝ57Ãd*<©Ã6?ÏXÄ>qJn?©>öA>yhQ?ví·°
­9ôT/½:Óþ9ÆÌ|9?u=e67e67Ãd*<!=·¿Ê<®4?¨c=S1=Ú:$?ùU99Ï9*>å9h9È9 2±>I=X367X367Ãd*<)>?Ò¡¤>wJ?`î>¦Þ§>Xá5?DA9h09: >+:Ö-:]ë>ÞÄ=K^67K^67Ãd*<?
§>CwM?qý|>c)>~,??4
·Ü&s9¨Y¥¼õMh;c&;Ì2?}à=>67>67Ãd*<%ë?®µ!?Þ*j?ëèh?!?CYc?RA8v¡©9à=ñ;Ú_$;ÖdX?ô=2´672´67Ãd*<wª3?¼Òä> I?é?¢ç¾>@7?Lò8¾9/>-9r 9£2?=%ß67%ß67Ãd*<lc7?0ÎÎ>5c?nµ>9OT>ÛãZ?fó7Êd9=Dñ8Lrv9éz>=
77
77Ãd*<i?½X¥>(sd?½¡>,Q>òE?ä¸õB9ªÉ½ Ó:W;R:Õ<?Û%=577577Ãd*<g
?£Â´>±AD?Tå$?é¨ç>¡86?  Ø·R`9oVv½«ëÑ9>Òã9âë>Ï[=þ_77þ_77Ãd*<4?³?ùL?ç®
?>ÕÇ?!à8üE9ÏV>åG9®a9LI?Ðl=ñ77ñ77Ãd*<«]?Ó?qºD?ÙÜÕ>xµ>	ñ0?î4±8Ë69,x>1Hr:Æq(:Ø8?m=äµ77äµ77Ãd*<?ý¶>MÚL?¬g?¼·>S©<?Î÷Ç¸R?9ì¾p:|£':ueÊ>Ò=×à77×à77Ãd*<Öªä?~?¦df?æà?½Ât?Ø9k?gry909z
Ê>Ê!%::qÛ9V¤@?Wà=Ê87Ê87Ãd*<l?#*9?É«G?|°>Ù2g>°êB?ª9¸\*u9tU¾¬8ç9°:yÆØ>dê=¾687¾687Ãd*<¤v?Á;?E¬P?IÁ·>Ùa>IP?[¡8ÒÝ{8$?6
9v9õß>Q
=±a87±a87Ãd*<|<B?{8õ>DÆJ?Fh?|(¡>KTR?ëI9³¸9ô¾>d:4:w>:cØ+?G.=¤87¤87Ãd*<M¬>dP>ËS?Ù=p?iÒ?VT?òt=Æ
=8]b?»ý:±:ÏQ?<=·87·87Ãd*<ÿ:?»>`"Q?»àL>ä\>££D?¥¸´þü8§¾8	8QQ94¨=K=â87â87Ãd*<ùÏõ>ä>£{T?7N?Úþù>+S?O9f9r?ý$:Ýå9?y?óS=}
97}
97Ãd*<àIÈ>|>øJ?Aª>4it>2?bÁ8
k¾9>97ª93Q>ÅY=p897p897Ãd*<¨=$Y=Cç.?Áu<½±4<.?yÜ7¸ÒC8}ð¾ØÒË;t;¸°=?~§=cc97cc97Ãd*<U6?
ì«>??!¡>úd?oG8\Õª9Ñ5Õ==i:Ü_ï9¥py?ùÄ=W97W97Ãd*<Óc
?L\¸>íTD?Oe>H:>ýB4?×®~¸þx8q	S¿&9CI9çGø>VÊ=J¹97J¹97Ãd*<Ä¬2?åÕ>ÎØU?ÿ(¡>ëèB>¬S?ìíZ8ét9°§@>rôÉ9Á9s?w==ä97=ä97Ãd*<@
?8Ç?>?,ø?K(>"u?OÚ8èb`9ó½x>¡}²9ÖÃ<9õr?o=0:70:7Ãd*<+ø>4R{>X©|?çò?¾_´>,fS? 6Þ8)9ú4>ð!Ä:Ø8:p?=#::7#::7Ãd*<Ð,?´Þ>0G?C¥>²W>:º8?bÓ·ðun9M
½váý9þ¥94ÅC?º=e:7e:7Ãd*<fó$=¸ì<zb2?Ä}=9G=XT"?9¬O9tj«>×¼:ö}¬9É:^?©à=	:7	:7Ãd*<»?Û2m?¡oJ?¿Ø?âî®>
>?ñq9Ü¹9Õú¥>v!ö9¢È[9 X?³ø=üº:7üº:7Ãd*<$W§<s<«S ?Æ;4Õ;÷?ÿ²¹èG­8c¿b|!8®	]9O»=¿3=ïå:7ïå:7Ãd*<«:?Ò²?©Æy?<0?O$¹>¾¯s?Ý®(8ì[9a>}M:¤øß9¦?Sp=ã;7ã;7Ãd*<ø"ñ>°S>jhb?fCµ?:S?tÎ[?¢Ì=<ä#=FMe?D^Î:Ôàr:{Y?=Ö;;7Ö;;7Ãd*<4?B!£>ôSL?â>¡V>sa>?)!9ú9Y2>ÙQo:1+ã9¹Ø?	Ô=Éf;7Éf;7Ãd*<ÒÑÒ>rR|>äU?\>Øa>8Ñ@?ª0´¸°µ¨9Íµ¾:æ¼9¸U?N=¼;7¼;7Ãd*<ÜE?]Êì>«U?§²ç>EE>@M?´¶9Ð9¿e
?ó":¢úü9µå$?Â=¯¼;7¯¼;7Ãd*<ºÎ?Lÿ°>@?Î^>oÝ>ÈÊ;?nXÈ8ê¥9>®Õ
:×Æ9&v3?×N=¢ç;7¢ç;7Ãd*<òqâ>½Î>v?Z?åç>Û>f9K?[·û¢9Þd­¼	.:U±Ì9|£Y?ðQ=<7<7Ãd*<ü¶?ð?É?µ<e?yIÄ>«|?%¡9áçÂ9ãÓ>r½¶;üÞ ;f?(m==<7=<7Ãd*<å?Úÿ²>áS?¶Á>Çl>V8?¸'	º9QH½;9ÐÔÃ9Í>én=|h<7|h<7Ãd*<Ç_(?îÂÞ>[A?õF>ä`>²Á0?}N¸­÷8sÉ¾±:\ÿ:OG?Í=o<7o<7Ãd*<D?µ<í>7T?¶Ô>Á">D8>?ÌA¸8M~ñ8PSÃ>TÝ79éP9Mþµ>Å =b¾<7b¾<7Ãd*<5üæ=7.=Ë~N?ý6æ>ú¤>¯©3?s.<õÛ;v4K?T2=Úâ¦<©¦D?\>=Ué<7Ué<7Ãd*<mä?9Ô??sk?´jB?¡ö>Ð(»?{æ9òï§9®¦í>%Ç·9Xþ¬9Àú?|!=H=7H=7Ãd*<g?l7¸>C?ÉZÖ>¦a>érC?¤ O8â9©ü½=ÅÙz:ç?:Ì(?1W=;?=7;?=7Ãd*<{«7?us¯>ýþ?I¿ã>vB>è?s4Ü81p9R¼>½i;ÚÅ;=M?Qd=.j=7.j=7Ãd*<9E>
ª3>KI?8h?³þÒ>`û>?²6=è×à<3:O?Ð«û9ûU9ÞaO?$=!=7!=7Ãd*<Ë
?,ÌÂ>­W:?vóP>O6>
2?ÀÌ&6ª
9H;÷8@Â9íÑK=Ô®=À=7À=7Ãd*<¶Ðý>§¡>ÿùH?[1>ËàZ>RÚ7?ÃT7¹Yÿ8²=±NË8DÎZ9ýÝm>¦ã=ë=7ë=7Ãd*<<Ù>7½>ê-D?Ï4D>_3>È0?V@
¹ðgd9 ô¾áD9oú8JI?.=û>7û>7Ãd*<	6?7dÕ>¯bZ?ÂÐ@?~½û>D?Æ ß:}:u¶;?ÂR:Åï9Û$?ÞQ=î@>7î@>7Ãd*<[?Ç!?pQ?s¶?þ·Ë>T³H?|>8u}9<ý¸=Ð;ø¿¢:ÞUc?nT=ák>7ák>7Ãd*<-v??R?1©s?1l?Ï9?ïüW?ãø9.>\9×«)?lQù:;£:³V?j=Ô>7Ô>7Ãd*<Ö"?¡ï×>ÞA?èau><]/>d3?EnÝ¸àÁ9iÆ¾êXO:@y:625?=ÇÁ>7ÇÁ>7Ãd*<ô?Êh´>/??*b´>g{>9®7?ÞÖ=:ðÎ:û?ù¹º9©²¾£=ºì>7ºì>7Ãd*<¸d?v?]?KùØ>ër>ØJ?¾×%¸+éB9FÒÙ½Æ÷:[>:òÔV?= =­?7­?7Ãd*<JAD?
ró>>`N?ò?92Å>x=?´µo¸­¦¡9$Ï½½Ki,;ÎÁ:÷c?Ë= B?7 B?7Ãd*<Å9?ID?ÿc\?É?}v·>V:?A¸R<Y9Øh¾S94­9?üÊ>ÄÑ=m?7m?7Ãd*<õS?,¶©>¡@a?@«?­Î¤>N?­¸Ü8½5¿¤­<:$M<°X?3=?7?7Ãd*<ùM>$>Z_E?m)"?°Õ>EB?Ëö<¤<["V?=¼9¢³9ñ,?÷+=zÃ?7zÃ?7Ãd*<£
2?Ö>ªdT?¸/?´Í>2¯Z?Kìý7Îoh9
Õ=_:HQ:Øb:?5=mî?7mî?7Ãd*<ø.?¾¢>Ð?S?\Ð?Ò%?Í¿æ<¬@<G§]?óA:Î:&¢,?9C=`@7`@7Ãd*<\â@?)Èñ>:L?noÈ>õ>êR;?¥*:±¥:«$?Ò28d¥9g8=T=SD@7SD@7Ãd*<ï¼J?Oýø>@rP?ÏêÞ>sW>uH?%´8ðë8íJÄ>vf:/°%:
2?Á=Fo@7Fo@7Ãd*<¾Yg>èç>oõJ?B'è>¡>u8?t909¿Õ&9/4?\>Ó9GMë9QÓå>ª=9@79@7Ãd*<;A?ºJù>í8F?* >-Q>¤<?:J/·k9v¾¼ËB¦9ÍÇh9_Ø6?¯ß=-Å@7-Å@7Ãd*<n?)`?ænV?Ü(Ó>C>¼C?ÄÀ8SÙ99ç=Ü,²95ó»9¤¯ò>º	= ð@7 ð@7Ãd*<ÁE?]¥ó>¦O?ºÍ>>±:?pj¹øÈ9»ó¾*Ê¸P9Ko½=A7A7Ãd*<#?'ÿÎ>@DJ?Oª½>å>Þ8?±Z ¹¤/:9g{Ü¾;êº90z³9îM?=FA7FA7Ãd*<±}Ò<%U<º83? U;S:;Ð¼?O¸9Þ_9ÿ`í½R¢=8U£j9æÎ=pÓ=ùpA7ùpA7Ãd*<oL?·nÁ>oQ?^Û>
Ó>jdG?PF8'x9Qãr>+mm:·Ú':¥
5?sÙ=ìA7ìA7Ãd*<ü¸?¹:¾>íiA?xÇ¸>å
>Â1?(±Ô¸Ø_9Es¾PR9T¦9º0Ö>×ï=ßÆA7ßÆA7Ãd*<0m?2ä>bZ?Ãtú>çâ¢>~ÐD?Eøþ8N=9ëqe>Ff;öÝ:y°6?=ÒñA7ÒñA7Ãd*<	92?7õí>[¼??àê²>ºç}>Äd4?f¸Ó29*ÂÃ½dR,:n:Ó'?2=ÅB7ÅB7Ãd*<4W ?`2Ð>ã'E?#¼>DT<>ôm4?þ¸b9S£n¾ïóC:Ð§ý9ÃE?ó
=¹GB7¹GB7Ãd*<Æà;?ÞDÊ>BÉm?1®?ê>±th?A±8°a9>LêÎ9øüØ9·ô>À=¬rB7¬rB7Ãd*</'?<K¾>Çé`?4?Æî>â=B?6&T9þK9£«>;\Ð9ÞWÓ9cü>=B7B7Ãd*<G©=d³E=nØ4?¨ÙÍ;";IU(?»ß)¹$Ñ{9 ²¬¾[*ÿ7ï8$Z>`*=ÈB7ÈB7Ãd*<RM9?àæâ>¼Q?¾]©>ù7f>8U<?º~89ã³9õ@µ=ìËæ:ÑM«:t,?E=óB7óB7Ãd*<<?ü??gK?«à>j>ÅC?á8§OE9>ÊÇ¨:§Êt:*0?Q=xC7xC7Ãd*<rHG?/#Ô>Ú|p?¯|>ÑÜ>WX?(:6"8dÊ=XÖw82Â9q£='d=kIC7kIC7Ãd*<r¦>ÉB>ÁZ?	T#?ì®Ê>ßJN?uÎE=½Øï<å S?|9áHs96_	?M=^tC7^tC7Ãd*<.¶(?ÄQá>+¯??È½>a>>®Ø2?ñ-3¸¨ó9c½®i¾;U;¸*5?Q=RC7RC7Ãd*<RT?VL?íqR?¨£Ã>W>ÐúA?Â9XRV9!¨>ðÞ9(­ß9\¬¬>\û=EÊC7EÊC7Ãd*<h? Ã?
/M?ÜQí>õ«>Ì¨@?ñÌ39<=£9vü>?Ö9Ø´þ9%×>2ý=8õC78õC7Ãd*<Zû>÷H¤>C?ÄZ»>zQ>8?ØÔ7~Î9|
=7º99æ?g=+ D7+ D7Ãd*<M^ñ=ÿò¢==? >p
é=Gc0?Ó4:%
:ø¿?Hë9¤ç9ò*?ûX=KD7KD7Ãd*<¥Ù ?ÒóÑ>â D?ýz¸>òÍ>wê5?z87F5E9q2H=Âp9¸(9«Ë6?o=vD7vD7Ãd*<]A?NÛ>Õ·a?cöà>üà>ØP?öM°7Ò3~91=8â&:«)Í9Y<P?{=¡D7¡D7Ãd*<(?3?½4D?Àe®>Ö/s>7?)9¹89)E>Á":0à:×g ?î=÷ËD7÷ËD7Ãd*<p'?áÒ>«ÐJ?l`V>³±>8?z©Ý·çÚ}9ñ_½0\Y9Ev=9Ù?öª=êöD7êöD7Ãd*<.§Ð<_3<æy/?ï
=Üâ<Ãý?ÞÂ¸¢~µ9,ç@½¢£:+î:L?O¬=Þ!E7Þ!E7óýT<î7?äå>b)M?¹×>@â4>ê:?$÷¸9¾9þÞ9²u±>nñ=ÑLE7ÑLE7óýT<jJú>º>Fb?Ø;?7©>ÿA?gsj9îÙ±9¼¨>÷ú8:¿7Ì9yâg?==ÄwE7ÄwE7óýT<åC?rýÚ>úe?´G?Áïµ>ëtS?4K8¶t9fÔ=Sú¸:óâ@:èu?=·¢E7·¢E7óýT<ãj?àW»>EqI?4IQ>ÐÀ>¹6?ê¯H¹ÔÍ8y¿æ:®:15:.±u?¯%=ªÍE7ªÍE7óýT<î??/?	%F?ûñ>¨ÿ¯>ý/?ºr8Ü 9Â=m$t·9é¼Á;=øE7øE7óýT<{c?{???­X>ðòX>­h1?5b¸ a9n¦½Ær09Ö t9c¹>6O=#F7#F7óýT<ÎJ?¢ÿ?Ö.C?ÐCá>\3>Ê5<?Vx6"OS9ìÞ3<ÊwA9²!`9òùÜ>Ö_=NF7NF7óýT<@'?úÍ>IP?µÇ>°¹s>Ô#Q?ël¶Ó¯e9­¼W-´9«ùy98?t=vyF7vyF7óýT<$?^¨Ä>2(V?)3Â>ër>ôL?\¬6G°ú8½<£°+:OÐ¯9Úþy?ì»=j¤F7j¤F7óýT<ò?Ã

?bz?ÎBæ>Ë­>§Gc?¬Óæ7¡G$9ÇÙ³=R969UÚ>sÀ=]ÏF7]ÏF7óýT<<?/¦?i?Ð¦?ëd>Ã^?¼úº8}Y9²1>þÄØ9³9R?&'=PúF7PúF7óýT<#11?lå>õûE?!å>È¦>Ù/?=y¸gy9wÑÜ½1h9r9_>ö>=C%G7C%G7óýT<èýÓ>òH>þ¯N?7Ý>9Ï>67?(9Wó9ºî>DqW9Q9Ô> 9 =6PG76PG7óýT<ê?³Æ>ý;?©µ>Ëy>1¸0?L 9(C¢99nn>»09cÄÄ9iÌ>¬W =){G7){G7óýT<Ê\+?Kÿ¦>X?ô7'?n±³>i:n?Z°9yÔ9÷7>uÀY:{¥!:Ym,?¹} =¦G7¦G7óýT<Â>Lt=>U?âÁÉ>u¶>Ù×8?#iô¸½t93¨¾s¨;á*^;òB?ð =ÑG7ÑG7óýT<gm?|¤?==C?ZÈÂ>c>ì1?íf·om9ùp¼ËÃ,:Tì:¯%?u½ =üG7üG7óýT<n?©£§>iÂK?ìÍ>ßH>n±3?²q¸Ì½99¾ÿØ½ç:æü9Zó?ià =ö&H7ö&H7óýT<[­¸=D?=°4?,=f]=µ'?=	à9	:&ß>?x;6ó3;Á·5?²ä =éQH7éQH7óýT<ì?f!­>¦A?4©_>y>©4?ÍS#¸)©09¯­ì½Õ9¬:WÒ>õ¡=Ü|H7Ü|H7óýT<z?Ë¦>XÇD?ezª>0e>>?5¸ 9>a¾³ñÓ9#9y*?:¡=Ï§H7Ï§H7óýT<Y^?§?SB:?)>µ·F>
Ö,?ðÑÂ7Æ¦*9É =µQ:òO#:îf?(¡=ÂÒH7ÂÒH7óýT<}?~ÙÊ>7¤E?*>TW:>PÇ6?:ü09>t9®=¹>Ô;A	;ÕL:?<¡=µýH7µýH7óýT<¡FR??¸xP?w?×	Â>¬RK?Ôª)¹[ÙQ96ûÎ¾âî:ü:3(R?Êa¡=¨(I7¨(I7óýT<_sÍ>U{>F?¸õ>ô¤>ô>?«#¸¡Û8Ë>¾þ_²9mø­9=?U«¡=SI7SI7óýT<+_>KÕ´=R¸F?áº¹>g>¼0?ú:7=&{á<ÛP?½Ä;Ê¸w;J?Öø¡=~I7~I7óýT<w+H?ñ_î>]øV?mLÆ>W>òÊ??ª(¸ì9tk½Ç°::'V:xG*?c¢=©I7©I7óýT<à´@?jØ>­Hd?³§>gqe>~u:?lí¾·¨9²1½u9ïj9's?Z¢=uÔI7uÔI7óýT<L?»©>ÅÃW?ËÆu>ð>²D?ÐÈª¶o%9Ñ÷'¼?a:Â
:¼P?õ¢=hÿI7hÿI7óýT<á5?ixÜ>5R?gª>âªf>ß8=?ZÃW8Ô]9B5>}ô9Äï¬9ªõ4?øÏ¢=[*J7[*J7óýT<{?(XÀ>
HH?øÖ>¹>2?ê^92ã9Â§=?è¸¿9"CÍ9ùï>é¢=NUJ7NUJ7óýT<)CÎ>>´L?½w>IØ0>IÛ2?¬e«¸²¢9ÑY¾ÒE9A9I?8=£=AJ7AJ7óýT<Q3?§ß>ZM?`Ì>
Ú>8Å@?ýP09ñØC9]xæ>ù^ç7Q9}5M=N£=4«J74«J7óýT<§r-?Æ¢Ð>ßÒT?/>õ)K>
SG?÷·ÓÏ§9w<½ý:¤@·9GÈ9?b~£='ÖJ7'ÖJ7óýT<|ó?D(?/µE?ÝÁý>¢u±>n7?aQ¹9ÆùK9ah?»ì::¨?ê£=K7K7óýT<é?ËÔ¥>ogJ?¯£>#`>»Ç:?Ë·è³K9Dþ*½ µù89ãô>®«£=,K7,K7óýT<Åy?+&?õ=@?KpÎ>!4>è3?ÚH7qÛi9Û<³Hè;áÿ;{Ò??Nâ£=WK7WK7óýT<õF?§ÀË>Ù@?jN>-
J>
0?u^/9ü9Y>´mm8f9Lqë=Bê£=ôK7ôK7óýT<ì?Ã¼¢>³Z?z
?!±>
L?Ó±9ÂX¸9äö>êÉ9ðI9idó>iö£=ç¬K7ç¬K7óýT<ffß>«b>ÍmG?'Ø.?Äñ>lR9?1P·K9Ã7½Ç¹9ÂãØ9GÛ>ú¤=Ú×K7Ú×K7óýT<r?)ß¬>òR?YSö>ü£¤>??B9êè¥9FJ>0Ç;l;²??í:¥=ÍL7ÍL7óýT<ÿ>³0*>C?ò>¼b>_Å,?ü{8Æ8%9Ú7C>+¸9 ½.9Iè?x_¥=À-L7À-L7óýT<ªzE?Xþ>ôF?oÅ>O?>6®5?4Ðª8lÿ,9zÄ|>A:õö9KÏ?¼`¥=´XL7´XL7óýT<^ËV?Á?âM?VßÆ>$>0ì=?§\;90÷39¹B?
§9ç`9q">?Ú¥=§L7§L7óýT<µì;?úì>K?ç¦>ÎØ\>~@?(®¶ùJç82À¼×ü9!'à9³a?±¥=®L7®L7óýT<«~?@h?qÛU?¹ñ>áZ¨>¶®7?Òb/¸ºj9G¿½¨­Ú9¢÷f9ar?®¾¥=ÙL7ÙL7óýT<
Õ>ØY>átx?¾ý?¦óº> P?Ä:=¢"ä<-bQ?/å_:z#+:Yu'?Ï¥=M7M7óýT<fN?ÁÚ?XèC?Â>ÞG>hÙ6?~X¹û9Î7á¾Kv:*ÑÎ9ûé(?0/¦=s/M7s/M7óýT<â<ºÇ<ÐL?X=²%=^?|t)=í¾´<p?øI<	¯<îÖB?¡>¦=fZM7fZM7óýT<ú?[¼>Y©M?×·>J>u>{??Á99¢ôÛ9¨1X>Té;õ;±>?{©¦=YM7YM7óýT<*)?&%Õ>ûK?s©ä>Bè>Ü>C?iÄ7âÆ¶8=	>Úµ9ºf09·ÀÊ>a±¦=L°M7L°M7óýT<zÖ=²÷Ò< Á/?ø8=1î<*&?¼èí8Ù¡c9`Ç>½¥¿9~fµ9;?§=@ÛM7@ÛM7óýT<\æ>Åg><H?éû\>»#>ñÿ,?ì¨¸GÃw9µ³½$QÆ¸ð½»8¼5¿¦§=3N73N7óýT<ÚÃ¤?5§`?eÁ;?÷§>
t>ê.?xã¶ù¯½96¼Ýt9Û#9î?§=&1N7&1N7óýT< 0=öÇ<-?ÈG;þFk;8O-?U~s¹V9'÷Ú¾Þª«8+Þ9Á+>Ã¡§=\N7\N7óýT<tþ?¡?F3Q?5¼®>¿ÿV>ÈP?P¹¹êI9áÃ¾9Vy9$?º§=N7N7óýT<9´>	7j>ÁD?×*?:á>åøA?wËì<<ò]?ÙÂ?:£ :è?Ñ§=ÿ±N7ÿ±N7óýT<è?(V¾>üÂ;?.Ó\>ÿ¼>ó0?ñ¸ûÄ9Hyì¾_:ç-:\A?à§=òÜN7òÜN7óýT<¿4?
Aç>sUG?@Û>@>Þ9?Ï©·ÛÌ°9Üõ¼K©;$^ ;ÅÀ[?.¨=åO7åO7óýT<CÅ<E<bB?çU3=¶ý<pg5?¨9ûiÖ9¼<É>>&f:ñU:Òí	?Ë¨=Ù2O7Ù2O7óýT<×£¸?)r?ÞßB?ò¥p?1%?Í¬:?¨9dª9	"Ö>UÖê:èè:3Ï^?@¨=Ì]O7Ì]O7óýT<4n>l/8>¶±O?¹#v>T&>=?yÛ¸TÔ9¨øÁ¾.T*8&9®=æ¨=¿O7¿O7óýT< (¾>ØCq>½ÅI?>P?>ê(H?÷ª8é<9ï(h>qi;ä/;/@? ¨=²³O7²³O7óýT<é¦`?LÃ?pîC?hxØ>D>¾®5?}¸Û9p½yáá9uÌ9i
?c!¨=¥ÞO7¥ÞO7óýT<Kö>Ü>U#F?±>æày>å5?fxV8Jax9ËÝ=q7®:¿):5v§?Q¨=	P7	P7óýT<0ë¼=p=-ò/?í$=>ðó<°-?F¤Ë¸ÛFS9¬¿v¾î:<»ÊË;·ò8?w¨=4P74P7óýT<CoG?R8>h£?ZÉ ?Ãx>óú?¦Õ9ÙGÊ9j,->»´:A÷+:?¶¨=~_P7~_P7óýT<iä>>®ýL?ï3?ê0?´F?,g=X«=àd?(:l÷9Ç¶?¾¨=qP7qP7óýT<JLñ>þ¢>ÉYJ?¶Øe>Ùß>.9?¯à89ÌG>qZT8y÷e9dì=Ô¨=eµP7eµP7óýT< Ã*? è>uS<?5?ÛïÖ>P2/? n¶7Ù9+v.=^ç:9ï"9i´º>©=XàP7XàP7óýT<OC?÷×³>ÓS?^D>e>Æ8?Õ59R¡9¾U¤>=¬:µvd:A?þ,©=KQ7KQ7óýT<êG=B×<°-?MH;×d;Ä?Bÿ¸ßF9wãø¾²Ú·nû:9
¶½N:©=>6Q7>6Q7óýT<Ï õ<´<D.?Á#<.¼S<Fd#?ý_»¹î&9Vu¿â·¨;1^v;P/?t©=1aQ71aQ7óýT<Ü|?ôm?P[?íÞ§>Pc>ÂÐ<?zý·S 9<;_½f1;Y6Í:ã.?X©=$Q7$Q7óýT<tý?ÝúÀ>oQD?
­?ðÖÕ>Ç6??<7 .¾9ol;<  &9 äz9 ©>«©=·Q7·Q7óýT<?ã·´>oÙL?3)?ÎÐÜ>p)D?x­9íã9Öp?¾»9¶9ë-?õ°©=
âQ7
âQ7óýT<Û{÷>>9>>¾N?b>8@>ãö7?jº7©'Z91ÜZ=69QJ|9|Â¸>âð©=ýR7ýR7óýT<®º=>°ë=×1N?î>v7©>4?ÉS<k<<UQ?) º:Ñé:Î8?Àª=ñ7R7ñ7R7óýT<.æF?½¤î>s]U?å«à>
:>`F?'Å8û59Q>°m:Ô	k:Æ,?Xª=äbR7äbR7óýT<Ñ[?°»®>Ñs@?Fq¯>ÇOq>:?oÍ$9±O9W> ë:vÍ9
<?pdª=×R7×R7óýT<¾Á)>ÿ.ì=öÿ7?T0>)­o>gö(?ög="§=OxK?îe<ÞV<ù5<?;ª=Ê¸R7Ê¸R7óýT<T>?ºlÊ>Ã°?Ã­9?§¤>æ?á¨9×é9*	?SÒ:ï!0:ÊñS?0ª=½ãR7½ãR7óýT</®? >\O?
ö>3=­>+6?Ìß9"[9zß>@:Yø 9ó)M?iÝª=°S7°S7óýT<Ìdõ>0° >cyC?<ùÓ>>b5?lÑ7-o¥9_#"=Ú;f¹7;k"<?òßª=£9S7£9S7óýT<¼o?Ê­?ÆN? ?°W>ÑÚ?ÛÍ8[9+>A>L2:ÛÓ9_¨0?!4«=dS7dS7óýT<@Æ<<S*?/;½k;?jb¹.XO9.¼´¾¡r¸39â,Ò½$U«=S7S7óýT<áÃ>Ë>ÖX>?È'>øê=
)?X&¸.NQ9O0¾í_';ù^Ú:Y7D?xp«=}ºS7}ºS7óýT<I?*Ò¼><DB?ñ®>¢1U>6ð4?KZÖ¸Ò99Ò¾ëÀ-:¨:³??§«=påS7påS7óýT<Ö­ð>­>A D?{®½>2ï>+2?èÂø9-ø9CM?409«9Ã±>¸Ý«=cT7cT7óýT<ß/>®CU>???E1Ñ>Þ9?¹Û`¸E9²¾Ý9r¡9Tâ>kß«=V;T7V;T7óýT<B~ë>^S>þ8K?
Ë>v´>â??u
g¸{}9ãÀé½ß¼:»:?û«=IfT7IfT7óýT<7?y¢ð>GC?ì®>{7g>{¬A?YË8h9¿b/>Ñ>:tìÂ9êaA?ü«=<T7<T7óýT<Ú0?´ÄÊ>-H_?7ò
?«>oÈS?Z¢8T=<9e]>«¬9<\9¶H?¬=/¼T7/¼T7óýT<õÞO?"
µ>sø?Çí?Õ;>n?Èx¯8Ô9<­>¦À8:òì9èãG?Z¬="çT7"çT7óýT<Nt?[?bc?&?ËI>éb?&9E91*r>³Å9Èk¥95ï>=¬=U7U7óýT<zÊ?k§>üû?Úèø>
>&{o?%åD·àW9¡¦¼¸;k:ê8:GÍE?Õ8¬=	=U7	=U7óýT<?èÀ®>Ø5X?'F>AÚ1>èG?ÁÔp¸¾,!8´B?¿"O9Ã9äoù>â9¬=ügU7ügU7óýT<lï"?¹>o9?c®`?ú?ÍDX?Pcæ7­c9¨Ü=®r;¬1;Ü$P?§¬=ïU7ïU7óýT<©?%½>b<?Èi>¶1>äÛ'?3y7Sv9ÿS=;Ç`9®9Ý¤>ª¬=â½U7â½U7óýT<¬"?éu©>"G?Kpt>©[0>£i1?èet¸Åy}9þÔö½|Æ;0;n<?°Ï¬=ÕèU7ÕèU7óýT<tB?C&?É=?ÕÈÎ>¬C>ûÓ@?'b&8|nf9ZØ¸=k¬:81:¸Ëx?Ô¬=ÈV7ÈV7óýT<£?²D´>ÙE?Ódï>G§>¡g7?ë8¦Q9(>£*8Yëh9Y»=nß¬=»>V7»>V7óýT<+1?uÓÕ>öT?Ð©¦>åçb>{<?Íá8K9ù)>áÆ99]9%?éô¬=¯iV7¯iV7óýT<yÕ?T©Ç>àû:?Üy>c3>¨2?I«¹St9Ý¾Ew98
B9íô=ø­=¢V7¢V7óýT<ÿ»?ºVÑ>r>?¯h>·>ú=?Ð1_h9£U7¦ô¶ö
9.¼w9­=¿V7¿V7óýT<	ý¹?µ
7?^
?þ?Gq>X?å9Ò£9?3?òr;µë;SêD?Rb­=êV7êV7óýT<AàR?qè>Xh?ùÓ£>U8>T×c?`_ý¸#ÜT9\¾@/:Ã :¼?T¡­={W7{W7óýT<+?e±>+V?¡gþ>4§>IB?pÁ¼µ£XW9·c`»kmÚ8¶Þ8Ãû>R¤­=n@W7n@W7óýT<Û>P>[>?Ú>È
6>Â4?·Äl9¼£W:5%:º&?#â­=akW7akW7óýT<òª?Éÿ3?ìàq?ì£T?E®ê>õg?§¨;:¿Gq?ÙÕ;¨>;Ý­L?Ü®=TW7TW7óýT<õä?îÉ>>?*hp>ªê,>õ1?<³¸u9c¾úÄ¸9Èz9à<?#n®=GÁW7GÁW7óýT<ø|?Ã?¿Os? v?Q0
?q_?Åsp<	]
<>q^?ÛN¼9Ü¦¾9VÚü>ìv®=;ìW7;ìW7óýT<nkS?î?ÄH?y>Ö<W>^6?¥Ä8S9;5>p&9<'¹9<Ö>ª{®=.X7.X7óýT<SÐÉ?È»)?E1?IW?YÄÄ>ñ?ÿ8<`µ9Õ_4>^§;_ :ØDg?®=!BX7!BX7óýT<?å>M? ?	?°Ý|?Üw6=×iÙ<IÚV?Ì.°:\Q:nW?®=mX7mX7óýT<ÚÊ.?2Ä>d?Úy>æ!>'N?R
H¸ì9ÎÁ½¥Ä:Æ&:W9,?®=X7X7óýT<3æ¢?¨ï2?ji?oÁÇ>6Kb>cúa?y¸Óùk92À)¾¼Õy9F6¬9Ü±¹>õÚ®=úÂX7úÂX7óýT<7G>5
>8?Ü¼=X,=®+?À&=/èÔ<æH?äÑ&<[Qæ;ík9?ð®=ííX7ííX7óýT<?XQ?óþ?ï~F?óÊ>¯¹~>ýöK?ÊQ
¸8^¥9wÅZ½z,:¿Ê9ø~?ö4¯=àY7àY7óýT<°<?Ä3?î:?qÎi>>&>i¶3?Fö¸ôjZ9S¾8&9üÇ9vcK>øX¯=ÓCY7ÓCY7óýT<^`:?F3÷>ÏA?3Â>Á>Úw/?Êèï7Û;9Áw£=IüÅ:w':3?Àb¯=ÇnY7ÇnY7óýT<ÌÁÛ>Ùu>csE?¦C>Øg>²Ý,?X7¹éã8i9N¿
ü*9Þ79+©?^c¯=ºY7ºY7óýT<ÄmÉ<Hý<3?#ù<íÂ·<ô-?ÐÞ9Ù¨â9¼À¤>ïÅk7f!9JéØ<OÂ¯=­ÄY7­ÄY7óýT<¤ú?P}º> ¾T?hâ>8>Ch1?³êy7wI¼8å©=rSu:âÆB:8!?MÎ¯= ïY7 ïY7óýT<~å>ß>µD?tÚ>.¯Y>ág1?±/ê·Ê9iÝ½{3:g:°ä.?q°=Z7Z7óýT<ßÈ1?yÇ>èî?O1=?H¿>~}?:ë8J![9ÊO>=vZ:a &:S(?f°=EZ7EZ7óýT<N^?^§¸>w?_?úÂÛ>;?lû9ãt9}j?<N:ä±:y?K¦°=ypZ7ypZ7óýT<@¡?Ê¬Ã>ëè;?ºn>Ç)><³3?fð·ÃsD9¢½{© :×"v:¿'?kÏ°=lZ7lZ7óýT<íÃÛ>£>^çJ?gÙ?X¼>úG?ÂÈ&9£F9eòÖ>«jA9
²9Y>ìÜ°=`ÆZ7`ÆZ7óýT<Éìi?Ðõ>®kt?êý1?Ä>ïYh?{é¶9­9ú?D¡:¨pV:(8?oÝ°=SñZ7SñZ7óýT<ì?z¥0?!ÃH?qÐ®>Ô-t>õF7?¿ê7¢39ÛW=ÜF::ç'?öá°=F[7F[7óýT<NÝ?ø®>=?Èk>­ª+>½9/?kü¹ìT9³¡¾é¢<:k,-:äm?	ä°=9G[79G[7óýT<°3?k¬>Ú¦?jX?V>?
	9X²9ÀD>t¤Ç9ÞUâ9÷Îá>'#±=,r[7,r[7óýT<§>?xß>OÃZ?à{!?þ#»>ç\?UI8ð<9.=>ÞÀ,;á*Ò:AmR?*L±=[7[7óýT<SÛ?XûÌ>ë¥B?+{>ô7T>~/?=íç¸`ã$9y
´¾8Ù:M>;:3??Ï³±=È[7È[7óýT<ÿÄ>È3>tn<?¸W>ÏÅ#>(?îB¸©m8qöh¾êµ?:Ø.9:?÷¾±=ó[7ó[7óýT<4.
?pL¡>O[?Â>^}Q>åq=?
3è·ï>9Y=½Æ£-;|æÏ:ÐU?Ô¿±=ø\7ø\7óýT<Â>Wþ->ur=?Ñ>Ðï>>Éd/?wp©=oR=n N?d=É<eFC?²=ìH\7ìH\7óýT<NA"?¯ÃÍ>HÞI?×"Ä>ï>A?Æ¹X9Õôÿ¾Ç¸¸M9,å7¾¤²=ßs\7ßs\7Ée<@?%éØ>
Fc?Ny?íÄµ>`?WH8þ&9`¸>ØB¢9Õ9ÓtÂ>X%²=Ò\7Ò\7Ée<À¤?,á?ÄH?·a]?ïÅ>Ò)?qýé8¥9Ö5>·à_;åÀ:OÌ?n6²=ÅÉ\7ÅÉ\7Ée<3r?ov?j?];æ>£n>w?­>9)´]9ÄÜ>º¨à:¢Å:`8O?OW²=¸ô\7¸ô\7Ée<\²#?IÇÃ>ÆV?k?ðÂ¯>TP?w{9#º9©?xì*:Û¾9Ce?,a²=«]7«]7Ée<ü
>_/B>ÖÝA?ép?ÌÓ>ã':?P=Æõ<fôX?_[<|¢
<ë¨J?wt²=J]7J]7Ée<}ëú>ñ>4l?5^?õÏ?òÆE?@Õ9u¾9W?:{ç:Ðx?Qy²=u]7u]7Ée<ä°?ÛÈ>¼ÈK?ÝÌ>7>µ£B?¥¸8_PÓ¾?Gå90YÔ94
?õ²= ]7 ]7Ée<ÇZª?þÌ/?Áx?^e?ð?zy?Á#;8»:é_?0:¨ló9äi'?k ²=xË]7xË]7Ée<`ï	=rÈ<*0?ÏÍÄ<Éü<'9*?)¸9Êûv9Î>?S<³¿;p6?s©²=kö]7kö]7Ée<§§?º>!?µó?Ü17?øD?g
9=²9¢/À>
Ê:Úc:c?gÔ²=^!^7^!^7Ée<Åò>-Â>U0L?ÐZ>òW>;+8?YC~¸ÿôo9¡¾ÉF95+9þ¹«>³=QL^7QL^7Ée<+$?òÃ¿>([?H¥>¹I>B)R?B8HrG9å.>99âüØ9x£>pÌ³=Dw^7Dw^7Ée<=¢r=\#=>?¿ÿÖ===Øp7?PZk:S[6:ô2%?-ñ;£;U=?FÖ³=7¢^77¢^7Ée<@µ;?½õî>æI?E.?ö¦ã>ND?z\ò:+:éN?D!8Q9==Ý³=*Í^7*Í^7Ée<%µ>Hºp>£@?Ê>HÄ9>î1?ôcµ8Z­9Ü¯­>@»:M]:¡+?¦à³=ø^7ø^7Ée<¦R@?G©Ú>ÿ)a??¹¾>áP?×9SÕ9Ë?Sÿ°9Ö9E?&´=#_7#_7Ée<,r?3?aÂO?"ü>g>­>:9:?bjÓ8vµ9· >Ó9ÜP9/?h´=N_7N_7Ée<Cæ< °<ÎY'?c©=è=· ?ÀAì¸Z'9Lµ¾ï÷9'Â:]éÓ>{\´=÷x_7÷x_7Ée<òÅý>ø>2K?®>3Ff>ñA?·Éý·`9æ½0Á9¨aË9ñd­>Çd´=ê£_7ê£_7Ée<)?oÞ>ÑC?ÓÐ¤>øc>Ñ9?Ðõ9DI9c©>§@;	;S3?
ª´=ÝÎ_7ÝÎ_7Ée<¸ü>ý>òT?N¸>FÈq>%C?YÚÒ¸{9LE=¾]«9{È9JñÚ>j«´=Ðù_7Ðù_7Ée<¨? EÉ>^YH?É%ä>¾Y¢>#à3?§²¸+£9nØ¾Å;1Ô:õ+?ûõ´=Ã$`7Ã$`7Ée<ãËR?JKû>s¾V?]Hâ>ÿ>rúK?gM 9²X9ú½>\y\;O×;ª1?µ=¶O`7¶O`7Ée<É?u>¡ÓY?g>D¹R>Ó:?yd8lò9ÜÛh>3cM:CÅ9ÎE?2$µ=©z`7©z`7Ée<q ö>¥l >haD?½u>
.>» 4?t9­¬9í8K>¸9»¡9ï>;µ=¥`7¥`7Ée<-¼T>ñÁ>Ò7?ÄN>Æ!>ß#?)ú7=¾ê<×¢H?Zòö9 Üí9ã?ycµ=Ð`7Ð`7Ée<®dl??($C?2/>Ý=>):2?ã°i¹?ñ9jc=¿{M:Ëc:Ðô?µ=û`7û`7Ée<Õec?FÙ>y?tV?wÄÃ>§7?0²»9yü9K¾>5ÿ¯:"H:1a?^¢µ=v&a7v&a7Ée<??Kþ>
f?Fîm?Æü>Oq?NòÈ9bÍÁ9ñ·?ÌÈH;(|Ø:ýnm?°¤µ=iQa7iQa7Ée<[K?·í¿>º?]p+?5Ã>nÔ`?Õ·¤8ïW#9Â>¸+¡9>Ô¯9z¨ê>/ªµ=\|a7\|a7Ée<z^ê>ºÍ¡>¾g9?3?>g×6>¢3?|Æ8pÖx9>ÏK>5 ,99íf9Ð¾>¼Âµ=O§a7O§a7Ée<Ðo?éË>§E?¡ X>7z>ñ«/?ûá
¹LG9@{å¾w9¢9Kó>8óµ=BÒa7BÒa7Ée<p	Ï?.Ò8?Çb?,*?öÙ>Fe?þ=B99Â>·¥:F:M·U?ì¶=6ýa76ýa7Ée<U0¾>
q>éýI?Ý>òv>Ñ9?dÔ×8ÙX9¼º>MÃ:Z:ýmõ>K¶=)(b7)(b7Ée<¾ÍA?Tµ>Î?Z÷> ÿ>/j?B·^479i·¼âZ¦9d	À9ªÃÝ>Q¯¶=Sb7Sb7Ée<_r[?ÄàÙ>ðë?ÚMD?µ>ùj?;Ò¢8¿k¿9rÀÙ=ûG:yó9Þ¯Q?øÓ¶=~b7~b7Ée<AÏ?ÁË>	#>?âx3>§>Æ,-?§K´¸sP>9ûr¾à]:8ú:wUO?óã¶=©b7©b7Ée<lâ?£Sª>XÊh?Äª>½¹G>âZ?)D8ûÓ>9OíJ>æ¶9ï19-?êå¶=õÓb7õÓb7Ée<ÏÛE?æ>;6\?ÿÓÆ>~p>&S?Fó+9®96|>å´;Þ:2ÿ6?··=èþb7èþb7Ée<Ï®]?Lgì> p?Esß?ù`y?be?¯Î==ú6Û<m¨]?S°:Lì
:V¼k?,·=Û)c7Û)c7Ée<2t>,M>I4?é½>q¿T>úÂ+?ý7=j2è<ÙJ?iû;£Lã:L,?+.·=ÎTc7ÎTc7Ée<@üT?sþä>|n?/ë>¼Þ>ß`?àãÉ·Sû9´SB½}¿P::¤/?¤1·=Âc7Âc7Ée<2ôÛ>~><]?ou>¨¶>¬W? 8¶s³9V¼æÔ4:":
á?P·=µªc7µªc7Ée<Ã¦?¾?î	m?$!3?¬Í>Nö^?ú»6ý9s&y<1E96¸9¤³»>¦T·=¨Õc7¨Õc7Ée<Ê5Ú>ÚÓ>v2B?¾Ô¿>w>%3?¾p¹P9XÕ¼¾XÖ9²O9Ýá? ·=d7d7Ée<G¦/?ÕVÆ>Ë¶b?°ì¹>JU>oÞ^?Z!8sý8###>`s9ÂÛ¯9í$±>G¥·=+d7+d7Ée<C2Ë>%>ìdF?s·>V|>bY1?J´ò¨]9ÇX3ºB¯#:¿Zù9(?¦º·=Vd7Vd7Ée<"[?½¡?µ§D?¢>!YZ>ÀÐ8?Rë¥¸8W¯¿Õp&:ßq:?D×·=td7td7Ée<u?$ü?1åk?j÷ä>*O>X]?bè²7T²9j=eÇ: J:}2|?êó·=g¬d7g¬d7Ée<Î.?w·>éVs?-c?Àe?U?£Æ8¡£9wb>9Øä9<Hä9¼P?X¸=[×d7[×d7Ée<Î?F3?_WI?ìq>T$>,Å;?a¾·É*9@C½²ª¶J©93¾)¼Z¸=Ne7Ne7Ée<þ³?À¸>O7I?|Ñ>°>
8?`O9·RF9÷×?áwX9÷þ©9äý¢>§¸=A-e7A-e7Ée<>÷Ì?G?{
ª?)Ê?+ê>£ã? ò[999ÕK·>,Ë-:t9~°¤?:±¸=4Xe74Xe7Ée<:×
?®¨>QDW?3Ý>6>7?ð¬ 7l{9 =÷aË:I:9?W¹¸='e7'e7Ée<ñØ>ô>ÈK?E>ÚK>´:@?L9´Ä9ô>Bí9Îä±9=·*?2c¹=®e7®e7Ée<ù>?ÃK>Zû>?A¼>@>¡,?{;;=)ó<îÆD?Çy6=öø<¢;?^ì¹=
Ùe7
Ùe7Ée<<H?¤¬­>gÖg?ñUZ?ýSè>úp?ET:¢?:ýë+?£7m:Òû9$áq?2Bº=f7f7Ée<÷ñ±?íË]?àbM?ð >°W>ú>?tÑ4>n91Á`:éØÐ9`m9Ka?MEº=ó.f7ó.f7Ée<Ø7?óÐ>C?áÒ¤>{f>7?'!8_&r9¯^ª= 7;þ:ý²8?qKº=çYf7çYf7Ée<MU>à|Â=AÔI?äb?Á¦¾>zàA?¶vC=ëë<¨gT?ÖóB=2á<,]?>Oº=Úf7Úf7Ée<*1<?]õ>Õ'D?Eª>è*9>æi7?"dÆ8-49C>¤ñ7¸¾ª9þÀ4=4\º=Í¯f7Í¯f7Ée<"`5?dSî>ÓB?ØÌ>´><û6?Ü¢Ý:Z :eÂ0?[6<PÑ;@=?gº=ÀÚf7ÀÚf7Ée<n]é=¸Üh=ÀF?§Ï8>FXÄ=Jöp?L*©:¥J:´U?)¼:ÏCY9Ï¥¤?{º=³g7³g7Ée<jÈ>Ø»t>-ÏQ?G¢ß>J8>ÄC?Zü£¸@¹Ø8]´Á¾Õä:lIî9»?M|º=¦0g7¦0g7Ée<BD??ÌÅ>ßK?^C>OSI>A?hÈY8Òp
9Â[I>8O:(¬Õ9KEx?ºÒº=[g7[g7Ée<±*?±ß>8C?]>[oL>c²:?|Ô¶9òÀ{»Q
:^~9_s?ÀÜº=g7g7Ée<?G>úÀT>w<?¿M>3G>c³,?2ô¸vH9eÐÞ¾ñ 7RÁ9­=Qæº=±g7±g7Ée<ÿîe?OH?ÚNS?°´>ã>m>ÑÉB?æ9F{¡9j;x>Ôb:ü7L:	5'?|»=sÜg7sÜg7Ée<)ê?{?ÔÄU?¹¤>ÁÅR>
=?°C 8¬)s9¦¹¨=HÒ8½x9AÿX>­»=fh7fh7Ée<Cf8?§_¥>à¹?c+?ºO®>ß{?¡$²8èm~9)>3>]9×ò9Ú>ß~»=Y2h7Y2h7Ée<b>úe6>Û=?ÀgÍ>¦á>öj/?+5®=cJW=&O?àg<Tõ»;RV4?`»=L]h7L]h7Ée<aÏ?ÃI²>·C?T>-S?>¡f2?0W·PP9Üü*½Þ9Øiô8q"?î»=?h7?h7Ée<ÏÍ1?¦ ç>%ðD?)Ñ>ÔM>{9?3·ð,9D½RIN:wY:Ì©5?ò»=2³h72³h7Ée<Ô,?ªlÌ>$X?CÜ>Zæ>G9@?Tý8¥b9ÿv>y u;÷¡+;vÏ6?Òÿ»=%Þh7%Þh7Ée<Úd?
ý¾>ó.<?!>×æM>í*1?Ç8¿«9=d>%óG9ÈÆ9@/>i(¼=	i7	i7Ée<w6 ?_°>æh?î>Ýö$>½kR?IÇ=¸ÆÁ9Aû½üîê9ÜG:×]Ö>e-¼=4i74i7Ée<3ÖC?³MÈ>Jz?g6??û?9ÕÈ9qþ­>SÌ}9<<Í9I>A¼=ÿ^i7ÿ^i7Ée<Ãþ>ð¥>E?
àg>æ(>z0?6Pú8Ä¡9íF>î9Úè9=?¤v¼=òi7òi7Ée<6õ>?:>qÀ6?|Ë>TEP>_)?~¯Ã¸©9~%­¾£y®9õÑ9Õ>õ¼=å´i7å´i7Ée<[=G¶<rj6?ãl=üi#=U9?`ÀË9³Bá9Fç>£ÏM9ÉZ9Ñð>¸¼=Øßi7Øßi7Ée< Øå>F!>@á>?C>ýÀC>Ñ4?¨=5¸u«9¬ø½¨%m9dè9&áç>§©¼=Ë
j7Ë
j7Ée<pw?ùY?cCQ?gô>êÓ>ÿ6F?v:6Z~³9]O¸;È5C:ü\	:_ç5?Ù¼=¾5j7¾5j7Ée<¸ÂÆ>¤J>lÆD?9
©>yai>\l9?Â'¹MX9@¹¾e>	9 Ú¥9ÜÖS>öð¼=±`j7±`j7Ée<BA?µ?'Jy?è?+H¬>YÀ^?Ix9è¢9Ã>îI:ñFC:mJ5?ú½=¤j7¤j7Ée<Q?Vl¾>8nL?§>Y>Ä9?I8¢Ï;99ô²=¬e9p99Å?½=¶j7¶j7Ée<à¶?éiº>FÞ??Úñt>ì^.>ZÎ3?tk¢8hN9é>s@9&Î9¸n>Ë*½=áj7áj7Ée<[­?Ö-?¼ß~?/l.?§>uI?QP8=Ù89&¹>I$=:Ìú9l4A?6½=~k7~k7Ée<Ã%î=P&®=Ö	/?Ð»=Ê¹=_?3è¸ÕH9'A¾Sy:=Ùõ9Ë?«½=q7k7q7k7Ée<Ù>è5>1F?TBV>"k>eS6?=¸¼8Ä9]ª§>rKÃ88.9|>á½=dbk7dbk7Ée<ê4?ÔªÇ>GH?}q>`¥>¥>A?Z_Ö65ø#9X§<R);H¢é:9?á½=Wk7Wk7Ée<ó?,Ð>íf?]¦>³BW>òÙE?6Q8eP©9·Û=02:oÈ:Þ]?¢í½=J¸k7J¸k7Ée< ­>ÕMC>½A?óà½>©ô>Ä2?ie9íC9ò->;!×:°È ?<ó½==ãk7=ãk7Ée<=f=Å`M=¿t@?¹Þ;;[S?Ñék¹ºþ8®,Ó¿5­¸q+9|¾¹ó½=1l71l7Ée<de"?²Í>l5J?ÈØ¥>U`>£=?Î8õ@h9É.£=Î:Ö·à9/>'?c¾=$9l7$9l7Ée<äü=hOß<0?O<Ç$<ûü ?ãe¹Å´9d¾ùOW:gZ:ê7ü>ÿt¾=dl7dl7Ée<¢Ô¾>øHs>ÚÍH?S:£>¹h>®3?ÜØ¶Ù9Úæ¼þ¯9/Ò9â.?B·¾=
l7
l7Ée<¡À>aNo>½xM?Is>`&>÷;?À}UµÐù9Å9ÃºÌ5
;AÎ:Æj/?g¾¾=ý¹l7ý¹l7Ée<Q?
}?¯e?¾Å>¼a^>#Ëb?®Ü87ö_9ÈK=.­;GÍ;Ée?Nè¾=ðäl7ðäl7Ée<&å>ÞÊ>,B?å">
Ba>Ê·3?ò¸ýÃd9s¾¾Þ]9¢ªÂ9°I>öø¾=ãm7ãm7Ée<!þ9>Õ¯è=¤ L?{!?ÁÄ>ÚHR?>Â<ûo<MO?U¶è9ø9¾Ã=?¿=Ö:m7Ö:m7Ée<#n??.ª?Yz`?ÝSß>É¨?ØÈ:x#z:MQM?Ó=:Ûcò9&?Z#¿=Éem7Éem7Ée<Ó9?ëõ©>ò?¨4
?õm>e?gXÙ8ç9q2>P>;PØ:qê`?ù[¿=½m7½m7Ée<[eQ?äÔ>!¼|??à>ªca?K9È?G9}|?ç~±9Ä9HT1?¿=°»m7°»m7Ée<ø(?ÀÉ>âfV?nüË>tÈ>+C?êµ.9¢=9Fþë>ÆÙ:Fæ:+;?¿=£æm7£æm7Ée<o 9?8OÑ>=lb?àa?ÂÛ
?ÏK?W<9.9p>ÛÖ:Ö#:ïp?Ú©¿=n7n7Ée<§.D> ¼>M@?¬Â>)B>-4?mÓ8=àçá<rQ?r*=Ó1Ó<N?ãÖ¿=<n7<n7Ée<³	=aqè<À*?Ç9;fH;8Úì>zµ6<£8t=U7Ñ8Cã+=üÙ¿=|gn7|gn7Ée<y?1½>K?d¼>>8>Þ9?Læ¸ÑR9§ý¾§ð:9=×e?Ý¿=on7on7Ée<ª
%?\NÊ>-ÜP?Kè>Ç=>U8J?<H19xa	9F-%?&Ý8Áñ9Ûv>Éï¿=b½n7b½n7Ée<IH>¿;>y7?$l>	Y>À+?<4Å8£}9M!>Ã¦L98r59¸^?%À=Uèn7Uèn7Ée<zù#?Í>7.L?a½>á8>x²6?mþ%¹:M8Ï¿(Dí9¤~:Þ>¦À=Io7Io7Ée<?pÒû>Ã?_þ>Ön>'Þ?ë§^9»9Öµ> &a9a9"
?9À=<>o7<>o7Ée<Ue?J´?Öf?àò>.>ä0k?´7ð»ó8+,=Nx:ú9:ºå*?ëLÀ=/io7/io7Ée<²¹?dsÓ>°¾=?ØÇ>'°=>ÎK;?ðþ¦8Òª9Tú=¦¬:ÔqU:¤¸(?ùrÀ="o7"o7Ée<^"?NG×> A?Q?í·>«@2?¡ý9´9íÀ3?%U9q9K±>|À=¿o7¿o7Ée<Ë?1i\?ãk?(¹*?¬Ï®>rz?ÑF81|9ÍÑÉ=ÃÇ':+ø9é-?ÖÀ=êo7êo7Ée<£Û+?>Þ6¢?fÏÂ>§`->¸Ò?Ì7893>¬ °99	?'À=ûp7ûp7Ée<S)?×>¸ÑI?ÿ>DÓ(>zzG?ÐW¸^a?9U.¾?Q;!É:;IH?îÀ=î?p7î?p7Ée<n =@ë<:©.?dô=]½=,%?dVÂ9gÇ9°~ù>)TË9ps:û~Ä>ýÀ=âjp7âjp7Ée<Þü>vÍ>ä¾O?¤&>©m8>¾Ò8?Îs¸åù9(öñ½Ð=<Ëò	<¦v/?÷Á=Õp7Õp7Ée<Æ?*ï¬>Tl?vÒ>c>M?´¸^z[9<¾¬u:Ñ»G:ßp?UÁ=ÈÀp7ÈÀp7Ée<tc?ol
?eSR?.Pú>lÏ¡>¡F?ñ¾È7E¤9´k=y¹9Î¢©9 ó?z0Á=»ëp7»ëp7Ée<D?®5¡>´åP?!>Ñj)>rÂ@?0]8¦kõ8¹f>T9Ø";9ûú¾>à2Á=®q7®q7Ée<ð¶3?Ç>ú>ðØ7? ð>ÚZ<>:?/?0ÙØ·­>ò8X)å½ñ99Ü^y?ìuÁ=¡Aq7¡Aq7Ée<û\m?<«?,C?c&?ò&é>@±6?àI9x£U9Óàð>Àg©:ÄFz:G-?PÁ=lq7lq7Ée<ðÍ?¶¬>ü£?? >i>j4->¼^,?Ám¹a9K½ä¾ó¦L9uó9MW>¡Á=q7q7Ée<®Û>T>ÀP?\
?¼>u;?>Ò 95M9¨>_9_¢9á¢ì>ëÉÁ=zÂq7zÂq7Ée<[!?ó²>Òí\?Â9µ>À8Z>fT?vi¾6Ð9a <ù<:L¼Õ9+Wb?ÞÁ=níq7níq7Ée<Gq?§ã¤>³éd?Y?1º>KcE?õ(¸XY9ê£½¥):øC:"m"?³ÞÁ=ar7ar7Ée<Br,?Ôü¿>zñe?)Sr?î?Càe?
Ö9É*Ñ9³ó¿>º:xLé9'?ÀçÁ=TCr7TCr7Ée<.?iÖç>£#@?,u=>Ip>Sb4?[ä18¶9e9­«Æ=eU:èS":åD(?Â=Gnr7Gnr7Ée<>w*?ÏÔ¹>%Õj?§êN?²Sà>©!l?Îæ9`29+ôå>¯ëS:ÚÑ9av? Â=:r7:r7Ée<üV?9
?C?uÐ>/È>ö0?(k?8SPw9C$Æ=¢ÿð9c9E~N?bÂ=-Är7-Är7Ée<ÔH?øÿ>MI?dMÎ>ã >FA?»"S¸6Ew9ñÚ½ýõc:Åi':K.?7Â= ïr7 ïr7Ée<1¼Ð>æÚ>tr8?Ð>aCX>]=*?»dÅ8MæV9P%k>¢9­{ë9ØÁ£>!WÂ=s7s7Ée<ò¥<?Iðð>ÝpH?6[>K6>ÉF;?JqÃ¸æR9¾ôòa9>ü9~Þ>gÂ=Es7Es7Ée<¸\?5?û!E?ÛÒ>	È>tZ6?t
Û78³9<=Ì:À^::u.?ÛkÂ=úos7úos7Ée<kÅÛ>W>cA?éd>0ù">¸3?ÐOö¸÷`9ÉÉ¾Pë;DB;ï*C?fÂ=ís7ís7Ée<È"?£Ò>¢øD?Ôì¾>oå>¦??ÿ¸Ñ9[¥¾ÿPU:R}:_-?P¤Â=àÅs7àÅs7Ée<ã;=¾e=1?©<÷;Ï?äç¬¸19*þy¾Øl8:p+9©40>×©Â=Óðs7Óðs7Ée<ÆÌõ<µ»°<2?*ÌN=»È!=#?XßW99ºµ>ßÍú9:ÍÜ>ÓÂ=Æt7Æt7"ýv<§?®>pAS?d.³>]òr>õÎ<?Èí7rà9ò=£cø9*ì9¯?~éÂ=¹Ft7¹Ft7"ýv<%[?vIÐ>Iê?{þI?a½>Y`?çi<9ß 9µ>Ñ²Í:û:#D4?î1Ã=¬qt7¬qt7"ýv<Q©7?Ç>þ'l?¦Ï>!íc>u¡h?x}
9»©f9Ó³>Y&±9§9³?{AÃ=t7t7"ýv<æ÷>¦>ßf>?!".>ÒÌý=¤/?Oµ¸ãø½8n»ô¾4b!8ál9óa=°Ã=Çt7Çt7"ýv<<?Ï#¬>åÙ??Ü>ÌO>ù5?k138àÌ8:è_>û9ÖÕ79YJ?tÂÃ=òt7òt7"ýv<wÿ>cU¥>lÇE?Ð°g>Ì >M¥8?4É@¸Ü.9Ñ
¾¢þå9ò¼9Î?zÄÃ=yu7yu7"ýv<>ñM?u;?taD?aW¢>S>%ÛD?èÆ¹õD9{Í¾üX9Nw9¢>:ÏÃ=lHu7lHu7"ýv<Ù¤ý>½h>ÀF_?>Þ57>¼L?â@¸¢	¢9Yöî½v9n9iT?{úÃ=_su7_su7"ýv<&i?]?kLJ?±æ>1>p
=?Í-X78a9«áõ<ò¾Û9Ê89a?N#Ä=Ru7Ru7"ýv<ùI?îþ>u}K?'üí>§4>¸E?8¢Ã8Ê_9à7>Á¥½93êÁ9Ê]ú>>Ä=EÉu7EÉu7"ýv<ýr]?ýzÙ>úU?Æ[?j¿ó>(Òf?ª&Æ9"r³9²W
?·£:öP:[XH?NÄ=8ôu78ôu7"ýv<æUy?÷®?Ì°K?A?áÏ>äD?Æ7*¸%9×¾ =µ:TP:Õ/ª?hÄ=+v7+v7"ýv<¡Â>û3Ó=_:?§>rög>Ý/?Ú.8êÖ9O>7X®:?$:¹"?ÝhÄ=Jv7Jv7"ýv<î>ùÚ>¶­L?ùz>ïg)>[=?Ò7,?C9Ç½<¥Ø9<ÂÎ9äé«>pÄ=uv7uv7"ýv<À.?O?`?Áî>Y>âëI?88È}`9@Ä=Ê*:æï!:6ÿ?$Ä= v7 v7"ýv<hüS?öÐÍ>GÖ?ô>¡o>%÷?£ÙW9§ª9øú¡>·';©ª:«¹{?aÄÄ=øÊv7øÊv7"ýv<þµ¨?È7½>]Aä?DÞ9?\B>}U?b_ó8ÉÛ892¨>/'p:éë":c­<?§ÄÄ=ëõv7ëõv7"ýv<!jÒ?þ³&?&¡?þ"?ÇÓh>ð²²?09k9JÇ9p<?fZ:ãO
:(ÓE?køÄ=Þ w7Þ w7"ýv<%?ü¦7?Ç=?c¯>³§m>¬<?0wÚ·tÔ{9L^½ô69"9öL>}Å=ÑKw7ÑKw7"ýv<×Ì6?î>ÓD?8²ä>ùç>CG?'µ¨-k9n¶º½E9.,9k¯ª>Å=Ävw7Ävw7"ýv<¿#?¦c¸>¬M?\ ?BCÖ>X??<1¢8y98g&>869Of­9"È>Å=¸¡w7¸¡w7"ýv<}°>¥ç>¬p? Ý~?ÅI ?CK?K
{9Ná9á>9>!9£U?
'Å=«Ìw7«Ìw7"ýv<m§U?Ø¬>Sø?ús?eô>Û#¥?ß29±ð8¯¼>?ãq?:Û9¯3_?TÅ=÷w7÷w7"ýv<Nð?$i>?»¡?e?2;Á>­?@Ê9Tt9ezT?ZîÜ:­ô=:Wß? Å="x7"x7"ýv<¡¸:?G£ã>GüQ?Ï?è+½>âpM?À8hë93
>½9Ù|Ò9»óå>ÅÅ=Mx7Mx7"ýv<A=Vf=¨n0?S&o=2Ó==B!?cÏ¿9Nø¢9Ô¦?Ìt<|5<N`,?ÉÒÅ=wxx7wxx7"ýv<ß?CZ?¾?.â?xB?jy?Eçµ9f8¢9ì?ñÔ;­ÿ§:ij?Æ=j£x7j£x7"ýv<¦P?xÉ>(}?¤Ø?ùè>Kä?Y³Ü8+Î9X(4>¸ö!:6æ9·Ò3?ÄIÆ=]Îx7]Îx7"ýv<Þ?4[? z?Y>?×(Õ>8d?¾:=9½É«9åþ>ä3O;Æ&ø:ÁU?pSÆ=Pùx7Pùx7"ýv<Wo5?2sÚ>PT?Räú>@ã¦>n@?Ä\9op9Æé?UÒX:Ò:n4?Æ=D$y7D$y7"ýv<?8ÈÏ>Xß=?s«>Âm>bÍ8?²¸ÝN9rÚ½»a:±:¡î>FÕÆ=7Oy77Oy7"ýv<«gi?Th??Zc?	µ>æ]>ÓQ?Á¹¹?Ù_9q^¤¾»	:Òâ:öó>TúÆ=*zy7*zy7"ýv<§>òf>¢69?ÕÑV>-â>E/?|ä=ÚL"=	P?¹É=ÜQÕ<Å>?RÇ=¥y7¥y7"ýv<ÕÒ<?Óã>,T?ßÖ>Ðñ>°ÖH?Ï(!¹eË79ôxà¾B9n9â>«HÇ=Ðy7Ðy7"ýv<Íå>Qâ>¥G?wõ>º9¥>N)>?&J·YK8ÐþÃ½ëM:R:*ç-?¯NÇ=ûy7ûy7"ýv<2·¨>X>ëãG?g|>¢ù6>À0?
Û_¸,9&¾¼È¢9úâ9·>2iÇ=ö%z7ö%z7"ýv<þ¦E?G3?êÐC?Ëu¡>ô]>Æ:?îR7®[9tJ=»í9ô?Õ9Áb¶>'Ç=éPz7éPz7"ýv<ÛÜ>Í>>¢´C?2?_Xå>°FG?¦	=ÿ<mªd?±³9>9.&'?ÃÇ=Ý{z7Ý{z7"ýv<ße?jÊ>vg?A?z>Ù?àÕ9þH/9ÀÝ>	¤ð9&9|¹?ÉÇ=Ð¦z7Ð¦z7"ýv<#>Z?+&ñ>×®g?Çòì>¦Ã>YvW?³â9©0@9U¦Ç>Ö`:J9':äöY?C(È=ÃÑz7ÃÑz7"ýv<m(Þ>->;?¡õm>î0->CÞ/?dù¶M+9ûÏ¼pê×9Ã9å¹
?>8È=¶üz7¶üz7"ýv<ÉG>idú=ÕL?LA?v? ??ñ½p=##=Î>M?Ì_;a(;¼G?09È=©'{7©'{7"ýv<¥,?d`Ñ>ÔS?ý>ñH >~J?(Vù7-_û8cíý=cR%:^ÎÂ9ÿ@Y?®\È=R{7R{7"ýv<CêS?,Ý>Hu?á+?°Ç>]?cr9V8L9Ø=?÷¡89Ö¥x9¾>
iÈ=}{7}{7"ýv<[ù>ºÈ¢>ÓÛC?²Xg>ý0>ÔÏ>?þØ38{w½9Ès=S;ù((;áD?¢È=¨{7¨{7"ýv<å?Ð­>~Ö[?¯7 >=øU>q°??ú¹*æT9D³¾²l.:L_Ò9qAT?øÈ=uÓ{7uÓ{7"ýv<WË?1°>÷ÆL?ÃMD>k>ET<?¤¸+®¹9:Ð½;¤Õ:ë-?h±È=iþ{7iþ{7"ýv<&)?V7Û>	E?#>è+]>Æh2?ú2¸z39J­½7C:xP-:²,?0ÎÈ=\)|7\)|7"ýv<hðE?^>ð>ÂëR?àLÇ>ÝÚ>j@?@µ¹´S490¨À¾á:¾9¾ü¤9p?ÎàÈ=OT|7OT|7"ýv<Ôã>je>°I?bÑ>Ý°>õ¥B?C68 M9Ñ)+>qíî9Eò9¥ü>úÈ=B|7B|7"ýv<N­?À>[F?\6>Ç> C,?SÈ¹â]9²2¾OH¸o9ð*©½]É=5ª|75ª|7"ýv<a0é>Ó>RÔ<?c>Ý=[õ'?·»ñ99ÊçK½XpH:^¡:µv+?ò2É=(Õ|7(Õ|7"ýv<C0?88ì>R?Ù<?µ¾>úº|?Pv91¹98cª>d:Ð¹ó9t.
?·JÉ=}7}7"ýv<½J0?á:ã>ÓF?F=Å>¹>»Ü:?Á86âã8bàØ>yãà9©Lý9EIã>gQÉ=+}7+}7"ýv<é¤v?þK?dk?:÷&?|§>ý4?Î[H9*,9EÃ>ØJ::7­?[É=V}7V}7"ýv<A¿4?HÌ>Ôb?Õ#?º>éÕ`?çÓ¸Ù9F6¾:ûñ9&?ÌÉ=õ}7õ}7"ýv<úAL?<Û­>÷a?Ûh(?\é>³æ?89+ªK9å8Â>rØá:F,o:"¼q?é1Ê=è«}7è«}7"ýv<ü'?Æ/Ð>ÍN? «>p>ª6?ÈK
89Ô®u=íXà9×û9
ä>ãKÊ=ÛÖ}7ÛÖ}7"ýv<Òµ?v?r¶?{;´?ýÿ>í´?ôX:¯l:®ô>ZÆJ;>j·:¹?YÊ=Î~7Î~7"ýv<áÎy?í?ZkH?2àÉ>Ô¢>\A?hv¶(Ú69ü,¼^&:½N:y|?%uÊ=Á,~7Á,~7"ýv<µ¡!?VÚÕ>|A?ûg>BO>S;?vÎ¦·^#8Ý$¾íñ9£p9{?è«Ê=´W~7´W~7"ýv<D4?(dñ>B??«>íT>Fö7?ûâÌ8$Q&9¯>çø
;¦Xi:Çv?A·Ê=§~7§~7"ýv<	_K?äû>ò¯N?Uó¶>x?l>?F?ñM8;ZV9yôõ=dé:ëî±:x'?ÇÊ=­~7­~7"ýv<ç¯>7T>GÑS?kÂ-?hVé>±¢>?rV½<¹û`<±pW?Ôð9 Ü9÷Ã?UÉÊ=Ø~7Ø~7"ýv<j>t?>ü	[?âÃ>gU>³C?¼"Ã:Ú:B$?»­I:ì4ã9<c?@îÊ=77"ýv<àæ?:{>ð¢?á#%?Ã>gU?b7U©9, =/Ña:§÷:YF?<ýÊ=t.7t.7"ýv<?½?â)?»?®>Uî?i<9ªM	9Nr?6E:p·9þã2?mË=gY7gY7"ýv<HÆz??æ>/i?3ô>;åN>6?dæ8Ê9D>åÜ:ü²r:i?rpË=Z7Z7"ýv<Äÿ§?ë;?Üd?p$?.¯>ß·o?=(8o9mÆ³=µ¥:]¯(:rz?ºË=M¯7M¯7"ýv<ºe?a4?VM?ÙÝÇ>Ùî>å=?ºï^¸Ç!9sûÜ½0¯Õ7éQ9ð=Ñ¼Ë=@Ú7@Ú7"ýv<
¾
?p °>¹N?gÁ>È	L>té@?ZÁ9¼4A9Ä3µ>Xìª9<¯9¢³ù>½ÎË=77"ýv<>Oý>% >
âI?na>	¦>ôð5?dÇ0¹ÓÞ8ëð¢¿´çC:Y°/:º?­ÑË=77"ýv<j?ãÄ>ntD?/R>¨|Y>¦5?àk¶B¾9-»¬Gl;õ;ù&J?ÒË=-7-7"ýv<0=>¤??>¦a:?ð<e>h>,<9?Õ?¿<jau<²G?$z¶<d=k<¸F?qýË=C7C7"ýv<®?ÐéÌ>g=?cVV>?>)^-?-¹ÐË~8êÝ¿oü
9×ÙG9í²>XÌ=X7X7"ýv<´Ä<åµ<^*??';.ù;M?x	¹¦à?96E¿bá:±ç9Rêm?ãÌ=ùm7ùm7"ýv<ÀÒÕ>F>_´=?p>cNX>)T:?8>H¹ìò8S¿ AP8Í'«9¿=´#Ì=s7s7"ýv<wH?÷>LÝN?Æ ´>«Ðy>m8?j¿8ZºS9Jg>§M:¦9Ñ;a?M-Ì=í7í7"ýv<^ò6?¾Öð>©vB?½ê¯>b^>¸,?@ûÑ8OWß9Ô¯ð=a©9äTu99¿0?C0Ì=f®7f®7"ýv<ÿ??+]?ó¢Í>0+c>,¼g?/
©¸tþV9ëGI¾)9o¾9ëò?5MÌ=àÃ7àÃ7"ýv<ëÞp?e_í>æâ?óÊ9?fª>Oo?÷9K>9kÁ>éS::.?HÌ=YÙ7YÙ7"ýv<lÈµ>5ÿa>êM?¤?-7¼>¶äL?-[>=;ï<úÚK?.¥<Â	D<´´W?µÌ=Óî7Óî7"ýv<ÒÁ(?VÖ>¬I?Å7>0>ðF?ó³ó¸ÔÍA9Ïô ¾9Èê9_)Ï>¢¶Ì=L7L7"ýv<O`r?B?¼­R?C1ø>P9£>Û¡B?«9@a9õ³w>_oL:÷ :Å"?+ÉÌ=Æ7Æ7"ýv<é<î>e6¡>,(=?xL>f)E>-?ZÁT¸æ9eOª½A:­³9+iF?«[Í=?/7?/7"ýv<îp?éÖÃ>eâI?°ø?©¸Í>wD?µþ9ãþ9_ïæ>8ò¸9ú9Ä?2qÍ=¹D7¹D7"ýv<P.?Rä>8CC?XX>¬ÉD>õ6?5m ¹H.19ìÊç¾+9çð9N¨>³Í=3Z73Z7"ýv<g;1?l§í>èé>?!3©>5ày>½X-?f-¹.ÕE9Ëaà¾5[:1=_:m`û>µÍ=¬o7¬o7"ýv<¸EÄ<¬<ç0?¦ð%;èíö:!	,?ñI#¹0Þ9eG¿öà9:2|Ì>¹¶Í=&7&7"ýv<ó@?[[á>zºZ?úHà>o}>@vU?49§¯9<e>ï® :Gí1:¬0g?¾ûÍ=77"ýv<ðBã<k¥<Ú/?o*;k;EQø> Ù2¹jÎ8ÃÏ]¿HZD69S9[¯;ÿ@Î=°7°7"ýv<_vã>>Ä[?ç¹?å¯>ÉS?Ta9Ù£¢9V±>Øÿ8hÏò9íÞ>ÄOÎ=Å7Å7"ýv<>¢5>VoL?£:>VòX>ã¡3?Dã©¸êô¶8¤¶í¾­LA:1(!:?%¶Î=Û7Û7"ýv<þo?í«"?$<?ùØ>3>P9?Ü¯·Âù|9Õ?¼,i9U9¿ß>LÂÎ=ð7ð7"ýv<Ey?,j?]ït?WpÀ>*Æf>myU?H:8¿|¿8}ÜP>áP9¨Þ½9°Ð>"éÎ=ÿ7ÿ7"ýv<ûã.?²0Ï>XX?Û£>oûP>X³G?2Þ6ô 9Lþ±<i±9Y»9Ôkò>MîÎ=y7y7"ýv<c~T?Z*ê>¸Nh?Yf?W§>£I?æj9Î´°9'ª>a3e;);Á-?Ï=ò07ò07"ýv<-ª.?ü!Ö>²ÐP?NÔ¦>èS>I?é¶7VúZ9>ÖU=Rá:b:`F?¢$Ï=lF7lF7"ýv<êV«>­öv>Ý1?*K»=¡·=t¨%?\¹<:§8 Å¿xq9Ë/9ßÑ/?Y4Ï=å[7å[7"ýv<rï?m¶Ì>C?WVÀ>RÏ>Ø§=?Éì¸RG9{¾Et9`©|9g?ÕkÏ=_q7_q7"ýv<5Á>Hée>!W?	"±>3æs>Ôë9?0â ¶Ìq_9òR¸»ÈL/;Àä:YD?%Ï=Ø7Ø7"ýv<gý?³¼>ÜÄH?aò?á>È>èM9?J¸ª
t9¥½æ-ñ9`~9âäO?°¹Ï=R7R7"ýv<'ÞÚ>ã
>íJ?7?l8Ì>Ï>?Mv*8»h&9>à\Å:$`O:¶£s?îÏ=Ì±7Ì±7"ýv<ï_?¯«>BÒO?¸[©>iõe>{<?é6&8/×8ò>H:FæB:Æ.?µûÏ=EÇ7EÇ7"ýv<(ú9?a{ß>½	U?Í÷>v§>Ýÿ<?n77n¥9nÕF<M:Ü²':VcM?ÔÐ=¿Ü7¿Ü7"ýv<Õã>±">Ë3=?À8>O>½-?&pq¸ôV9«d¾²N:·D÷9þU?«8Ð=8ò78ò7"ýv<?©.?MÈÚ>_L?ô!a>ö>Fn6?tÓ`6ò¯c9lÈü;öDª:¹5:&?^hÐ=²7²7"ýv<´?ª¸¸>R?ò>Á_>gJ?²8î9jd>ô:÷p:çM)?VkÐ=+7+7"ýv<éT?Â ?*P?ÿ³A?Àý>ûC?½JD=ü=¶C?¸Í4;@=Ô:.Z?òÐ=¥27¥27"ýv<Õò>§>³(N?Iæ?î«º>¾WE?l¸nO9¤Ñ¾ßsø9Í9´?ÜûÐ=H7H7"ýv<-?^µ>RO?¹?®VÎ>Hú=?40ð8vX91}H>Ý;n­:Ü£Q?SÑ=]7]7"ýv<~Õ>¡>]ßP?µ>6>;?pÓ!¸èÊ7L¿r=09nÆW9BÑ>í\Ñ=s7s7"ýv<$ 	?Vä¶>£@?R_>>±>?É8?%ôý¸ÿ;!9É¾ó®:Nú:·ÿ>ÚÑ=77"ýv<Ë?¸¨>'L?Û">\6>Ãì7?å­ç¸ÞÏ)9N¢®¾
¤ ¸Ö£9	{½Ñ=77"ýv<tc>ýù>¦ÑH?Ï/Ü>XÊ>î6?Àê3=YØ<ªT?c=£!¬</DJ?g¢Ñ=~³7~³7"ýv<q$?Ïº>Ya?[]:?J3â>êR?Lûø8Í9(I>tN;T-#;å"?hªÑ=øÈ7øÈ7"ýv<¤7?ß:>¼_i?Ëà>2>"´V?Í48E9yë>Ñ9bù8Fú ?µÑ=qÞ7qÞ7"ýv<ßJÑ?Í]?q?Q?îÏ>7¶?h>86Øý8M|>m©:M:¸Ó$?]Ò=ëó7ëó7"ýv<»¶\?Ä_ó>*h?ðì>úÄ>
K?¾ë¿6©ãÒ9^ùè;Ð&:ÈUý9U(?¯Ò=d	7d	7"ýv<Ôf;?IÒÝ>ÜFX?è&>ÜP>ëØA?xýå¸%96·F¾#;IÂË:_;?`7Ò=Þ7Þ7"ýv<8e?v	ý>)çg?o¬º>¸Z>c±Z?ÐU	¹ù-9Ê¾ùÜÃ9ê¾á9ÒÞ>nIÒ=X47X47"ýv<IÊ?5¸>	F?¡ÛR>
>éÏ8?3
<7«j9#@Í<û69Ù9fÍ¬>ëRÒ=ÑI7ÑI7"ýv<(=ÏM=Û,?9B;R*;½Ä?dj¹º¹8B¸¡¿¬p9G9£sÕ>XTÒ=K_7K_7"ýv<jÚ>µ>«OF?Û]>¥^>ö;?öÈ¸
ïÉ8Åþ¾R 9Ú°9Øºè>¿»Ò=Ät7Ät7"ýv<;Ù¤>ëQ>éI?Ð[3?_Fñ>N>?§ÈA=`é<7ZT?÷ì:9kÅc?T
Ó=>7>7"ýv<ßûV?h6?ZN?j
?P£>>ùX?]h¸>x9¼	Ï½89:6Áa:&iÒ>ÁÓ=·7·7"ýv<S?PÎ¶>O9??®gÌ>>T*?kQZ=c=4ñO?áÄ= 4=ð+<?RÓ=1µ71µ7"ýv<U?o#?cKJ?¶53?ívê>«C?¸:'G:¶ã4?]³:í±J:°=?ÎtÓ=ªÊ7ªÊ7"ýv<µC?íõü>F?Å8ä>ü>è8?¡à¬9pqË9ÁÙ>AÃ¶9ÞÖ¹9	Ãû>âÓ=$à7$à7"ýv</¡?³?Î?£?Ö>uY»?æÝñ9â,í9,?Â:ÚaC:¯÷~?²¬Ó=õ7õ7"ýv<¹?Í>uàD?ñ?ü¨±>§??fÜ:½ :¼3?ô9ðq»9<Õ>ÕÆÓ=77"ýv<Õé>îî> G?Ü>ÈvQ>53?¹«9ne¾í
¹ú8]o¿µÖÓ= 7 7"ýv<b¸L?^rè>Ëva?pÿ?«>a{E?æð¹óÅw9â¾Q÷¤9¡B9þw
?óÓ=
67
67"ýv<ÑÝ?¶Ö/?ÇsQ?>/4>¸J?-2¸ßí8Ì?¾­Î	;ûó:õ&e?¾&Ô=K7K7"ýv<êU?JÏ?+??D2?½È´>(|?7L9~C9*¢?³:
Æ9ÏBB?n,Ô=ý`7ý`7"ýv<f-??÷é>ûQ?Y}Í>>¼gC?Ãu80ãF9a@>çêÙ:Êo:Ogi?{Ô=wv7wv7"ýv<Í>k4>.§?Ë!2?	Æ>Cf?¶Ï=ðA*=S(?É÷À=¯u%=ÉG?ÊÔ=ñ7ñ7"ýv<ëX8?"sÝ>ãU?©]ã>âò>acC?775Ù99¯<£³V:» :Å4?ºÓÔ=j¡7j¡7"ýv<;¶?øf:?	z?«ÿb?ÂEí>Rêt?Ã;9ÚK9c8Æ>?KÑ:§&:Í<1?ÝÔÔ=ä¶7ä¶7"ýv<¬|8?RBÓ>ß_?Y%Ð>°>>¿O?·Û¸ãL9)C¾Í[·:§;I:ÌBi?÷Ô=]Ì7]Ì7"ýv<Úñ?mV¯>§gÉ?ë7?:p?¸	|?Às$9i98Å£>Øº:ÍAu:KC?T÷Ô=×á7×á7<§?¨?#?#ÿ?w
¥?Öã7?lÂe?¤:¡zù9à?°;b¦:)O?ÂÕ=P÷7P÷7<ãÙ«>òN&>D?ïÐ4?ÔÅ>ûi?"= <(Í6<g`?c59_B9<ï>ZÕ=Ê7Ê7<)>?jå>OT?A>jçB>ÓûG?'¸Ön9³'½¹TÂ949©ä?|¼Õ=C"7C"7<ÓÈ>È>,D?:_>;>ÖÀ3?ín®¸¤Ê8v]Ü¾øê|:V£ :ØI?ºÐÕ=½77½77<ü·>¯k>0aG?>µwR> ê8?"ø¶TÉ9]ÊO¼=Ä9SÕW93Âh?9èÕ=7M77M7<°"?~À#?jM?ªÉ><&>­©;?V"·ÉV69Äå³¼&H:ØñÇ9½±A?Ö=°b7°b7<t°¨?2ú>¯¬?ÇB?í?*¡?UÕB9ÝK9	®>J´:k8:¤z?'Ö=*x7*x7<Ë9?Rlñ>sE?ðPr>KÓ.>ýi1?f"·/Òl9W0¯¼ßô9r4:F@Ó>NkÖ=£7£7<;=¿¯Ð<Ü3?ýM;VA
;)©:?L¹&\×8êî;¿Õï9Î9Ös?MÖ=£7£7<¥*?àÛ>BtG?
k+?C¢Ë>óW?¾rW8Ð9§Ñ=ãÎ6;û÷:ôd=?
¡Ö=¸7¸7<#\>>«={I?~¥>pÅ=¤G? Ð7=fÓ<<^?#C<ÊÆô;&L?w¢Ö=Î7Î7<h[Ñ?ê¼Y?y%v?ob?6>iRr?(Ö7!9e?= ïç9¸Û9}?é¦Ö=ã7ã7<Úg?æ¢Û>|?á8.?7oµ>ÜÒu?<MÝ8õ<Ã9i>°÷¤:ÍÂQ:UI?®Ö=ù7ù7<»F¨>´EU>GýI?Hò>fp¢>
¿>?·î2=IÛ<ãP?h¼:w:ÂA8?dÄÖ=}7}7<÷¡>0K>»K?z¾¼>7¶>t®4?$©Û¸4&9Ý¨¾Å;¥;_W;egD?FíÖ=ö#7ö#7<Ö×è>ë³>Yj??h×>$xK>Kú4?çÕ8ªJ9º:=y=:³:W?÷Ö=p97p97<6·>Àaf>K?ÿ¿(?R3ß>GA?Ú<{s)<CP?æº
:WÕ×9;$?Â÷Ö=éN7éN7<$?	l©>ïªG?l>"B>i7?û·vpf9D×¨¼s/9äá­9Ô*Z>@×=cd7cd7<«D?hK?LN?Ñ?Àk>ë:?âð9¸ÁS9a¾¤#:$¥9"¸}?àG×=Üy7Üy7<ç?:L>GQ?bòæ>c±>zE?¬ðÃ¶V&9Ê,¼úÍ:râ:¡°K?ðW×=V7V7<Ý±>©o>òý=?ë#>^#R>Ñ0?ä§¸
t¨9ïnã½¸"6:³|á9>ÈN?ØÓ×=Ï¤7Ï¤7<N`?	?ÊP?a«>%Ña>_rB?u09E*9Thî>kh:Î9b?þ×=Iº7Iº7<ÿ¢4?Xì>¦çC?¼7z>?6>[½/?p[¸>Ü9íßL¾ÞK	:-+¶9ýð@?.¨Ø=ÃÏ7ÃÏ7<*r£?°>?Þl[?4?#X§>Vj?³8#ÙÍ9÷Û3=äßÅ:7N:\¥u?È¶Ø=<å7<å7<O.W?à>¹Úu?~qJ?ÇQÙ>áyn?Rn8;I(É:¶j?_+<YFê;ãC;?÷ÁØ=¶ú7¶ú7<)
?b·>³ÂD?L>âÙ=>ñw3?f9d¯8@c?v.:ñp:Æ?ûØ=/7/7<²B?î>Ö¤P?®7?ûVï>SD?Ð!Ø9`"Ë9´0?6c×;ï;´U?×Ù=©%7©%7<2
?Õ(¥>c[?
¬>aa>YÄC?]&9Î.9êó>[ÉG9Ñ¯©9´>`1Ù=";7";7<}æÎ>>\ÍG?Ñ>°+F>_n2?ø-¼5#F9Á)s;i±9/f9sú,?CÙ=P7P7<6
#?yæ¿>ÞY?fô*?ªuÍ>ÞU?PB28îâ8éiI>T9>«¸9&Á>¡QÙ=f7f7<1^ÿ>2ó>¶U?ÆKk>Û>>A?Pî¸²íÞ8QR-¾Ô1k9zÝ¦9&j´>0UÙ={7{7<6ý>¼(¤>eUE?ÎÏS>2>ô2?wH¸`9¶l½:Û9C)?Ù=	7	7<]î>¸U>Hra?+Bß>>ºóI?_wS9lP9y²Ã>òe:2´*:Z,?±Ù=¦7¦7<nFM?åêô>RV?pê>â>Ë÷C?ºæ%9Cu9G­>{Á´;@!|;Ä7?e¶Ù=ü»7ü»7<ªa=?
¯÷>}½C?¦>È¸g>¹	8?~M?9Å"¢9±>,;6;7?Ú=uÑ7uÑ7<|3?sKé>ÍE?Ðí¼>³~{>3P@?G9",G9ØM´>ýÞÄ8FÛ9ó
'>¼(Ú=ïæ7ïæ7<Ïü>JS¡=H@{¼G?Ò>¯?9<=è<¬ðO?\â9gø9áä´?ú(Ú=hü7hü7<Ù?9£ª>Ði?
5?L©>`£?Àê,=Æç<Zý>?íõ9ò©X9àI?§2Ú=â7â7<-¦!?DðÄ> R?²ÈÐ>7s>ÞAH?4r8GY-9È=ý8}è¡9$H>HÚ=\'7\'7<ðe,?×Â>ëb?îÒ>O¬~>nT?ú?8ÄU9¥¹¸=0:1ý9_Á?iÚ=Õ<7Õ<7<ì>;`§>ô4?q9>Û+>ÉP.?$¿
¸ÂÎ£9Û]½oCÓ8#l9¬Þ=>jÚ=OR7OR7<PG	?QÁ>T5?e>1E>Ö,?5A9[j{9FÙ>þ"9z²Þ9jd£>eoÚ=Èg7Èg7<ÊÔ==Ìò-?Ñ»;Ïú;`¹2?Ø³¸&ÈÝ8Ï¾çå 8(i9º>¼áÚ=B}7B}7<ÉÌ?<¥>Z¸Y?®>ª*`>ÂÒF?ß8ªÑ9ëV>rl:æ×R:¶<??âÚ=»7»7<7?Û?ò?K?~HÙ>Äo?ðL9c½90>C<÷á
<0?
Û=5¨75¨7<-ð/?uß>~I?îÀì>Vª>r´1?@Xõ7Rù8¬û=+£¦8Ç9¹Q>æÛ=®½7®½7<À=á>y>ÚÔD?Ë¹>ø>f(6?Xg¸Þ9Á	
¾\È9qÓ89KÂ?Û=(Ó7(Ó7<rQ?XÈº>¹mD?A>Gãe>|/?¼È¸)V9zo¾7":Hö9¶d(?ðÛ=¢è7¢è7<ýJ?¾?	YF?¦>¾2<>?r>?Õ·Þ²r9È`½¿:êQ:l&?>§Û=þ7þ7<Ct?r2ÿ>Ü×t?ZÄ>ªT>ê
l?r¤d8Ôé®9Q§=:jï7:n©C?ÈßÛ=77<ÜÕ>¾>h¾G?ÄØ®>ÓHu>1|6?ÅÆ:êY:î8)?Så8L÷9xb>,Ü=)7)7<¦ ?¢Ì>I?4>%ø1>M:?'ê7&{8o>0>79(©9×Ç>¯
Ü=>7>7<?xnµ>]LM?Ë¨>2cG>f¸B?¿æO8ÍP9åþ=Äòm8(96,Z>$Ü=T7T7<º5?ã8ä>K?HÈ>¹;>hC?ïø|84p9ðü=wù9¦9~VX?Á!Ü={i7{i7<B?Ý$?;Yu?¨Àè>3%}>`k?²N¢·v³Ç8Ð½!ü: êv9?D5Ü=ô~7ô~7<ïØJ?vÿ>>K?eôÀ>ZC>U9?ÃM9Ôu9Ù >:
(:`n?ãPÜ=n7n7<}úX?¼
?eH?]ÿÅ>ü>Æ7?×[¶¸U9Øb°¾þÉ99®4?gÜ=è©7è©7<Ý?NË>ÉÄ@?I>ÆTK>±6?Cß8Jðw9záf>nÄÈ:GH¥:{?sÜ=a¿7a¿7<lï?½'?eZ?°zé>S>'§A?
(9?@9Èß>.9 &´9÷i·>Ü=ÛÔ7ÛÔ7<yK?ËÛ>øGm?\ÞA?Û_à>Á1]?ù®4;¶cÄ:×k?vñ9¿ÔÏ9[¶?çÌÜ=Tê7Tê7< ?®¡>	a?Ì9?/s³>ö¿M?.Ó7ÎËi9=g=´s:@éû9ë?¯áÜ=Îÿ7Îÿ7<ô?ø >:ÄN?ò*>vE$>}¼G?SÈ¹þy(9Eñ¾Uîn:H:F×?ÎåÜ=G7G7<ª+?éWØ>6ûJ?M¾©>04j>^9?¨9`yf9;Ë>ýô]:	å2:±Ï?¤`Ý=Á*7Á*7<vÒ<è<#6?OE?=ó*=7'?´¸89>J
>ö=;ÈÃ:7`7?únÝ=:@7:@7<H2A?Òûê>³yR?úv¿>ÉG>Õ??-ÂB9ä<Ï9p>¾x:,w<:*@?N¤Ý=´U7´U7<bl?uÈ>CÞ?~a?ç§>ßÛi?Wt9pû\9ê
?XT¡:j:Ã0?çÝ=.k7.k7<{¦?Y÷> Þ«?±ú'?X
>Q?}8n9/_>I0:øQ0:ùÝ_?ÂçÝ=§7§7<}¨?´Þ>7Â?¡$?þ>â?0)9(£9äl>ÂZ:X}$:*?WíÝ=!7!7<-?óå>»ª@?ÞÑ>ÈB>Â+7?´Ô5ÀK8?MF<-:ß95?úÝ=«7«7<0ÉÁ?T`?ò÷±?^@ÆQ?h?4Ï<ç	]<ëùo?|ÿ/;¹:¾?4ÿÝ=Á7Á7<¿}??äu?ý?îN><Øu?Á7X9Aù9:À>S}:j:L<q?ðÞ=Ö7Ö7<
?^­>ºrI?N>*3>·59?xÎ¸ÿg9aPc¾uº9}Ù9~Î±>y$Þ=ì7ì7<{?Aó²>ÆûR?¿Ç>©jI>LI9?ÝÝ&8ð8!1><Ô_:ÿ$:r.?á\Þ=77<~Ií>ÚÚ>¯d?õ3Å>tq>ñP?hËa¸9É0Á½õ@h;L*
;*W?éuÞ=ú7ú7<7ë>n >ÿ;?xý]>¼_(>zÂ(?Ô:a8¢OÝ98D=¬r:`ñ§94RE?ÌÞ=t,7t,7<w4?Í¤ê>íãD?§Ç>ØÖ>;/?±T8º2'9úÓ">U¤ª9Þ¬9W;ý>­Þ=íA7íA7<2ðÏ>=Ö>ýmK?Ã»a>Ñý">¹E1?¹8Ì7i90þ>ü	½:Ø_t:;F?ðÀÞ=gW7gW7<u/?Ê½>dÚN?¼Å>âJ>£A?¯È8Ü9m.>²Ò:"Õ9d7?ßÞ=àl7àl7<2>
O>z¬?¯'?=Â>é\?v& =êdE=Ë²O?mA:}±:Aô?VñÞ=Z7Z7<0Xv?ÀË?FX?ýÅ?YÅ>?ÅH?{²8T9ò5>wØô:Ôí:K?Ýß=Ó7Ó7<u*è>	>\Û:?È²>.MG>ø'2?g°º·ô*295½K¯9«09RF?Ê>ß=M­7M­7<5O?wç?)uI?K·Á>q>??(969ëÆë>I98{9Û?1Iß=ÇÂ7ÇÂ7<Äå;>>s3?GöÏ=%¡=/%?37=ká<bP?8ÓÁ<7n<«0?zß=@Ø7@Ø7<@?é¿ï>ÈM?±×³>Ýv>:?^7?9úG=[9WÑ9Óª±>ß=ºí7ºí7<[g£>ýsS>ýÓE?§SF>>65?=*¹§`8¢¿|b:w}:ÿ?¬ß=3737<1?@È+?'>?-ís>sï3>j-?¬jÝ8*â9T/ú=xe2;*¿ï:}>?^ýß=­7­7<Ý>Þ>nôF?¸S>\ó>ù­9?Û·¿x9Õb½Z;4Ê:ÙÓ5?}à=&.7&.7<ÕP?»;ë>¦Dc?9îÏ>£p>»]?{5Ñ8ò·9E>@R9ÓË9Ô$É>íà= C7 C7<ÑAD?¹è>ãW?í>i>q1D?Uå_8¥9!Æ=Ý#¸9N±:#§>®Bà=Y7Y7<a?hF?t[?Ñü>B>÷&S?N9¢<Ä9ì0>Ëm
<¦=µ;'ÄG?¿cà=n7n7<ÀM9?¬Aé> _K?ºÑë>Y¯¢>µ9?8Í7êªt9í¹V=!¬Ã9þ9Û14?qà=
7
7<7P=À~=Áñ-?MÒ;lHy;Î?AS¹:!ü8>[¿z¹\õ9cG¾Ötà=77<EH?PÑÀ>(~O?0¯&?]Û>ÊB?&Ï8Ôk[9Àq>ò®;d{;a2?{Éà=¯7¯7<Ù$v?äp?^gs?#¿ª>rI>rÓX?[X ¸°D9 Ê½Íþ9É9y-"?oØà=yÄ7yÄ7<ãû>öï>P?ûÛ×>à:>_ª;?Î=2¹&9+^­¾Ë¯·9ð?=9yx?Íá=óÙ7óÙ7<ÐåU?Û>ÿcy??ä´>ÅH>}ëf?XK9ï79°y£>²[¤:ïo:Ì\/?á=lï7lï7<|
8?¼ì>¹G?¾>¸ ~>T??vÕÅ·'9è½úp::;ù>´#á=æ7æ7<m]ú>4ô>}M?¤Ì>@>AF?!sÛ8ñC9~#N>É <Þ¨;ÒúX?*>á=_7_7<Oå±>vÐo>ç=?4Î>ÅþY>ì/?¬Q9ÓA9=åÃ>¾8´þ9y¯p=Há=Ù/7Ù/7<cÙV?7?±õ@?ør>á,>yÏ4?y¸Zp9ÿo¾Çw]:.
(:¯(?Yá=SE7SE7<·>Èå=Xø?C×>=Üt?ÕEg=lyÓ<Èû?
,:|KÂ9­b?æYá=ÌZ7ÌZ7<|p&?ÁþÀ>aÆ\?Â£>IN>ë9K?}N×<Ê§¦<Û]%?Mö:17:õeG?Ðmá=Fp7Fp7<¹P?ð>râ]?²÷?^É>À^?J¸r96¯v¾È1:&I:WF?á=¿7¿7<3á>û>xD?It>î0>ÁL1?!A·\øo92Î¼Ïý:2Øæ9??[á=9797<fßÖ>¾>ë!I?0¢ú>ÁI©>=?0Éd9¦Ø§9y®>Eë9`dÒ9í"?Õá=²°7²°7<ðT/?±à>ÆÂG?à·ß>Iº>Ãh4?s³:bö9Ë?çâ9³1¶9ÛÓ?_á=,Æ7,Æ7<\?µj
?jÌ?×Ó>µ^>Ês?»îJ9CÍ9«>ÑZ:I:aH/?7â=¥Û7¥Û7<¿ K?uDþ>L?zf¨>ëp>3?X¸|*k9¯ü¾Êî9yê9(0?Xâ=ñ7ñ7<(4O?Ë·ó>K¥Y?«z¹>×K>íFi?8849¯>¥é:Ø`:Y8?¸â=77<!ðN?Yüæ>Ye?øgÉ>rOk>a[?L9&:ÂÒÀ9|¯\?	8^96L9I?ïÁâ=77<3?gwÃ>·D?m­>	\L>U?:?Îù,8¤w9ØÝ²=®Py979½Þ-?¡Ìâ=1717<Oä>A>¹7R?æß6?í½á>cO?W#÷8·9ÃY>9;ÇCÈ:%²1?$ßâ=G7G7<¨L?Fáù>¹«Q?èã×>ÿD>ZO?Ë·×w³9¢$½§øt9êÂ9:¤Û>µûâ=\7\7<ü	?~¼>ÜF?&êÆ>g®>|í8?øÛ8n¶\9Ý~>
WI:e:³)?óüâ=øq7øq7<-¯>VVK>-\?Õ?Ï¶>úÿ>?Kú8³ï8«Ä?òÂo:É#:º1<?&
ã=r7r7<ö¤?H¥À>nÛF?$ç>9>U:?ÌÉ%8wê9S=V­9Ôo¬96&ä>ÿ,ã=ë7ë7<Z>­>Ý]>þ3H?ÙÉ>D>¬;<?^½8^h>9P>
¹Ý99v04?Å^ã=e²7e²7<Þå>óy>»S?ì×>wî>]A?âLÚ8².A9¤>É°9¡ä9iÐ>Âvã=ßÇ7ßÇ7<óµ?$E>?PÆJ?¤-?«Oå>}%A?ûBÚ8«199òÚ>Êê4;´ñ:(@?wã=XÝ7XÝ7<È?L?õñi?O>?>oà>¹Y?Ò¾8Åü+98i>vr9è\w9Zíú>!ã=Òò7Òò7<g¢l?D_ì>[$?jÌù>¦Ô>Í¶p?Ë
=¸¿»9°"¾7d:_²9.´9?;²ã=K7K7<êha?ÞÉ	?eQ?­?s_Ë>éH?W9Ät.9ÕL?\-;"?ï:I9?øä=Å7Å7<±?*ÔT?P®=?-U£>tEo>À.?þ 8¹z9¸¾q9¯*9m$N?Üä=>37>37<Q=?ï>8¾J?@?iHî>¿dN?yO8«»T9þå:>¥?;~¼:¿4T?
ä=¸H7¸H7<-H?Ï¦Ç>R²@?E>Ìª>ùÙ.?ï7âÐ^9´V=þÒ9/*9RO?=ä=1^71^7< a?cé(?ÅÁT?AÜ>ã>ÔMC?×¢9¬®9éV>ùÛH:P:«R<?FTä=«s7«s7<8è>;¦>$I?½j×>5>7?ý9¶Ù>9±á=?gM¡9I9¼?ÝUä=%7%7<äJ§>iæ
=·ç@ÉT>Ù-ð=b?+ 9Ë9¬÷	?@i:×¯:eh?)Vä=77<p7?(¬ò>@¥A?N>4¥A>¹M?ÝÔ9-î9ëA?¸ØD:I:ðgD?	§ä=´7´7<®=Ë¾2=±<?8ÐÞ=ß§=ä)?Î¹Z:øp,:,["?9&à9¸y>>½ä=É7É7<?W63?·ü;?M×>Ê>Ýb:?Ú¸A|9Û½¸Pb:':ÙÛ,?6Ñä=ß7ß7<ôC?4¯>Sd?ÎsÔ>P>øH?ñÒ9üs9°)?09öê®9Õká>]Õä=ô7ô7<þ?6¬>ÚB??&ë>L>ðM5?±¶ºQ9ìÍ¼|#t9d4ÿ9Dæt>uÙä=þ	7þ	7<Ej-?¯û×>M?U>ö(7>N=?ãÏÃ8ðt¡9z<>SoÑ9üûò9H§Ü>Z[å=x7x7<Á@?³õÕ>K¡f?ö?'wÍ> Ô??¬¸êdc97¥½à;õþË:½¡H?éå=ñ47ñ47<ì9?3õ>ÈA?ã>3³9>åd5?ZV·&7)9y$"½´99^ÅZ9¤5?ôå=kJ7kJ7<÷¨>?^>ó>¥¨H?ÐÓ>ÿ_>O`7?¾x9Àh9'ßø>%:Ã9pÅ±9?øæ=ä_7ä_7<»È>Éí>ò«??©¯£>Gs>ß,?bÜú¸³æ#9séÃ¾2ï:Ë´:G)?À1æ=^u7^u7<£I>ã
>ÉO?ëh?=Ê>¤Ü;?m¬=4P=ó5T?Ái<
<ûS?ªPæ=×7×7<³ÏÔ<e)<ßR-?yÚª<Ï<-ª$?$¼7·y½9¨ x¼WI[8«9A¤=Yæ=Q 7Q 7<ÂH?ÀÞ>Åøf?ÞÑ>";t>õ¦[?jW"9~F49qæ>ÿw9-¯À9{Æ>Êxæ=Êµ7Êµ7<	-?¤HÜ>ÞI?DÚì>}Ä§>µ4?¾Ìè6Î	q8@w=!1:ýpý9Øê2?mæ=DË7DË7*<nFì>ë¿>hH?Ú?ÿÅ>pÓ9?Ëð9:¸Iã>f×09YëY9m¾Ï>±äæ=¾à7¾à7*<èî%?`Ì>ØO?õW©>¿·Q>9·N?tçÊ¸æZ95n¾e* :*:Õ&q?×óæ=7ö77ö7*<q?z7À>1O?rJ¥>Ð_>ß=?©¡¸wS9
¹²½US:<Ø8:íW?C@ç=±7±7*<a?{CÉ>¾I?}«>%)\>/hG?´
f¶@z9xë»á»P:þ%:£Y!?_ç=*!7*!7*<ÿù?O)?Ô­E?ñw?£V'?7W=?ËÑb9Ø´9 >ó;ÎZX;[;?`ç=¤67¤67*<K?¯º>otY?«è±>Ij>÷eB?¾8ø»8æº?@:æI¯9¶¸V?Ödç=L7L7*<W?5p¿>\C?w?ÎüÇ>¢;?Q:9©9ªcµ>­Ýy9Üa9
?ëuç=a7a7*<po ?Ë?æ?= @?ùY¢>~y?ªÅt9¨Î9NÉ>NÐ:@Òø9ö8?VÎç=w7w7*<|1?D5?°î>?
®>ÿ}>¥t.? /ô6P&9aI¼<rÅh9}M¸9r©¡>Âîç=77*<©S(?Éü¿>Ns`?Í+>9>yK?~«'8@Ó@9gÞ=¿×Ç9¤9F?$è=¢7¢7*<&?x¥>bK?j^>;>.«:?¹Þ³49^¿¾³ïX9r]l9õê>qHè=}·7}·7*<å½ü>±Â>Ò­s?Ël?¤·>ýÔQ?æ¡ü7#39-¦f=%aO:Ý¡::±:?Jè=÷Ì7÷Ì7*<P5?H,?,PS?G?G³>h>?Óë8~29ù¡Ö>çÚì9*·9K%?`è=pâ7pâ7*<ìp[?)6?%ÛR?ýÿ£>Ób>nI9?{¹Ùå/9ß»Ó¾\R:³ºW:µô"?Ë¯è=ê÷7ê÷7*<ä®ö>=£>$A?å (>Þxî=n|4?5R¹ö W9oÔ¸¾'=
:KM¾9¶ÿ=?0é=c
7c
7*<©ÉJ?
î>¢Y?Pg?9Óÿ>yg?ÉÇ½<Úf<^tR?äÊý;æ¨;Õ_?kCé=Ý"7Ý"7*<ù¼d?owÖ>?n?w>é¹r?Cí8M~9mõf>Êà;£úe:Áu?k_é=V87V87*<Âo?iÅ>àt?Ç»Ø>öÞZ>þ}??6¸J/9É¾øp:E+:+uF?~é=ÐM7ÐM7*<u¢)?øeÒ>³fN?²ÏÉ>>tDD?t+9¡³998r³>Y?:i³È9ét?6é=Jc7Jc7*<.?ÞQ¬>yTF?÷HÙ><§>Ø9?þäg8mm9ú=PÙ¨·Ñø8G®½5é=Ãx7Ãx7*<xÔ?_Ð?U!s?ñ?Ú¦>zs?U¶8tlØ9J­×=ï±$;äå¨:*¡y?Ã-ê==7=7*<3È_=äÚ=03?ï=¿b=°I$?R°99¹9ñó>p;!gJ;ÁF/?ê=¶£7¶£7*<K8?5+?íc?æàÿ>@>B·U?Æ¸ÅA9ÎAß½áÄï9Ì9`ôS?È§ê=0¹70¹7*<[@<?~Tð>H?Ù¸>øv>xÊ>?¸,8+H9í¥Ü=i§:ZÑ:xV!?(Ðê=©Î7©Î7*<¿¡"?
åº>Ä^?¾¸>IÍg>NXK?V
9£¦ü8k?¶je:Q2:ã$?ýäê=#ä7#ä7*<¶¬?øDT?ÔO?Ý?êL±>nÀM?ÚN8)9²>ê._:~â9)|?^\ë=ù7ù7*<J¢>ûI>TN?VÐ?9Â©>AB?B=ë<WÚS?
aÜ:²:p<?;]ë=77*<J?â?-UV?wa?éø>ãg?^89²Ü©9¥>Æ÷ ;e¯R;áC?Ðjë=$7$7*<B>?!hÐ>xaB?û >ÊöN>Y//?Z¸Éü9ïÄe¾\Ë9nÚ¸9¢¬º>ë=	:7	:7*<]X?jx´>>?"*³>©>þ1?¾Ó8!bm9R=ö:°J:ä^.?(ë=O7O7*<<>?hü½>«??(¾}>y~6>/ù1?',H¸vüâ8HÂa¾[aµ9p÷°9E1?¹ë=üd7üd7*<¶%?v£Ç>T?¡#5?¶ßä>J?¢.8"#[9ºòË=ÝY:>¶7:¥Ò9?­¬ë=vz7vz7*<¼úM?»=É>?d?t>Wm?ÿ"9ùÈ´9"1Â>Vê=:÷ä9Q«?È¿ë=ï7ï7*<óí?A$Ä>Ôv>?Q>N9>4?#XØ8þÉ9ÒÄ	>)¾T;o%;¢$?#Sì=i¥7i¥7*<2ó>z¢>¨¹X?aÁÁ>q>Éx8?®¸ö·Wún9Å%½Ý0:Õ4:!õù>qì=ãº7ãº7*<õV?!°>ôÃD?ö1>÷O>õ5?rÿ8í99Ù¤=>2; µ:Z7M?m ì=\Ð7\Ð7*<ß³>´g>ÛÑE?ö>sK>Î5?þåÐ8?µ¿9Mz>úÚ:¯¢:?+?Ø¯ì=Öå7Öå7*<9??ìZ?µ§?y®>·,A?òI8UUÒ9$Ëu=ÎÚ:A:0W6?qæì=Oû7Oû7*<`c?J©>2H?ðó>AÎ1>l??}"¸´Ç¤8¨p|¾¢Õa9`8hµ?ýì=É7É7*<'J?ó>sT?Æho?O?lÎH?Ò¬{9v9ÃØ>¬õ¡9 Èû9û«¤>K"í=B&7B&7*<`{?=®>ª`g?>·/?ÏÆ>ûBb?Ùw9Nw9»ÿ>$D:r¾
::ô4?í=¼;7¼;7*<þÉ%?:Ó>_H?ÓÀ>ì8>üiA?%8¢9ÇZ=3ö:üU:£^??wí=5Q75Q7*<¤mú>£k£>=&D?Ìt>i1>µÑ0?g"(8Z~o9û¸³=æH9Aø¨9×>¯í=¯f7¯f7*<XÓc?oþ?e¢Y?!V"?ûÉ>ö£N?yú¯:D´N:UòY?Y&:õÀí9³Ù2?zî=)|7)|7*<ù?	?å¦q?VÞc?Üý>»Ée?¢9$å9n°>Kê;íê;%V?î=¢7¢7*<¬]?¬>Z?,Â>ÛL>ÁG?Ö¨7tÆ9=ú69§²8|c?Ý7î=§7§7*<Ø
'?ç Ô>ÝI?¯¦d>­;>ÌT;?¹Å9©µx¾ÀÔ9öä¢9åÓ>xcî=¼7¼7*<yä>%u>x<?j>ÝÆ&>aù3?©Õì¸ý9´d¾Æ?m:Ò;:ÍH?ëÔî=Ò7Ò7*<½Oµ?ý?v¢?Æ?øÎ.?ù	?@:ïÍ:Üy?¤ß:új:gs?Ö
ï=ç7ç7*<OZ?ÀÍ?(Ê;?{kª>üZt>2?X9­9°@>ïå<[H<ú¶7?Ûï=ý7ý7*<b?Î?6À]?Â >UC>j¯R?7«ù7Õu>ãb·9;X9Õz5?ï={7{7*<q¯õ>Ó/¥>p`>?9>Ûca>ëÚ-?£?B8÷9b§=n:G:¾!:üC!?/ï=õ'7õ'7*<ç ?¥üÐ>SE?¶>+rs>Êü??X'9fe9ôl>êy9®G9	ä>6Gï=o=7o=7*<AwX?MY?skE?FL¿>¹³>Ø3?ÕëG9Ê{9ÙvË>Hª9< j9Æ?>ï=èR7èR7*<Tâ?E
¬>ÃT?TB¡?Gÿ<?¤mZ?ÇC=Ð$è<¥W?öíÏ9=l9Æva?s¸ï=bh7bh7*<ýÂS=Y=A-+?Cä;÷Å¤;"1?à:û¸dC9¤¾Sýµ`m9½»¼¼ï=Û}7Û}7*<ZÆ±?z¢d?~
G?)ö>Hâ¤>õp??ÉÙ8|}¢9ô+>T:jZ:68?çï=U7U7*<ØWs>~)>¬<8?âfb>±?(>Ù=,?Ë5=á<ÑsM?¦Pt:L:J^?að=Î¨7Î¨7*<AÊ?Ýë­>ÈfF?¯²g>ã$>nÝ3?°Wý7»°=9óª=³<:ì:Éù>(9ð=H¾7H¾7*<¹?íÖ§>{XC?·sË>PÙ>QÉ3?,·ÿÝ¯81RÕ½gs9Ec9¿ÓJ?>ð=ÁÓ7ÁÓ7*<ÐX&?n/Î>aN?º>ªÂ@>3dC?8Ï9#y=8s:ÊO:y'?¨Fð=;é7;é7*<ÜÀ?> 
p?¿d?è(?ÕðX?eµ¤9ì;F9´T?K©¡:aE:ER?Ldð=µþ7µþ7*<ÿ+?ÔÐ>ÅR??£°>DSB?^f09"f¯9þº>Ë/²:-Ú1:=?!hð=.7.7*<ä?r:ª>@ón?ì1þ>5J>ûAT?4<¸s|¡9~nü½ª1:¨T¬9ö?°tð=¨)7¨)7*<ºQ÷>¨È§>/­<?Q¿·>ò>Pf6?xd9993ã>^ :Ý9ã9?ð=!?7!?7*<¾Éß>îm>¶q?blÜ>: z>]&a?ÌçX¸19"x»½aKá9Ñþê9nõ>¶¶ð=T7T7*<Ç?{9é>#?Ù:t?I>Ì>J?SÄ:ÉÀ9ÉÐ-?ü°j:4):U1?,ñ=j7j7*<?'?3g?ê#
?¬>v8n?a9¾¹9ô5?;=ª:Ê:6:Ò'o?g3ñ=77*<¤=J <`?0=ybÊ<H0?X±9ÚhL9eo'?ñB¦9Ä9»Ø>ã3ñ=77*<P±L?|ÑÈ>/x?à«°>_=>ÚÔn?Gh|¸E»O9A¾ïVò9(º:AqÌ>PQñ=ª7ª7*<ä #>]@Ï=«I?'§>J(X>PÊ4?ò<=¹ìÖ<`?÷
9C.93å>ûñ=û¿7û¿7*<á\`?¸7
?åÆO?{Û>Ü5E>.ÔC?|¼k·ïúÓ99X¼Ø8!Â£9¨@)>Ýñ=tÕ7tÕ7*<?£¿>SiJ?®Fº>æ{>ãº6?¶Ù7X¡±9,Á=èd¥9< £9b?Þñ=îê7îê7*<3.?K4Ö>$1P?
£Þ>Ð>uG?_7ç©9úäí<àè9Ï£y9
n?àñ=g7g7*<éPÊ=AO=
BB?îÑª>Ò]w>.È0?Ô[==ð§ñ<6H? ü;4Ã¤;¶>D?
$ò=á7á7*<qi?)?ÍEO?ÿ#?Þu£>üòN?²¤
¹Ù¿÷8®B¿Á²Ù9à¥9ÐO(?d1ò=Z+7Z+7*<¾Í<Z<¿M)?o>m;"&;cÉ6?QXÉ¸{ô8îÔÒ¾%:Á9üÔ98Oé>-Xò=Ô@7Ô@7*<(7??=?Ô<?7>dpd>ËÉ2?>:8d9
=fT®:­¹ :Õ
?Zò=NV7NV7*<Ën±<¬Ì<,+?Û÷:Þ:]?~¸j
9 ºè½¡89ªR=ýò=Çk7Çk7*<Ú^?+Ë>38?@?jÐ>ÚVl?TÑÑ9à#9â£?æà>:â|:Fï'?aÞò=A7A7*<×%J?¦Zê>«Ñ\?QÞo>ð>¯ªL?_¸¢Cj9N½Óð+:	:^®?±áò=º7º7*<*£&?ÚÂÊ>'dR?ÕZ?r¦>)^?Ytb9f´9I­ >9àG9F{Ü> ó=4¬74¬7*<ô°ù<QSª<Á¤;?æf=gÿ.=ºã(?»Jû9©5û9¼
?34-=oñ<á7?j%ó=­Á7­Á7*<Iû>ËH>MbZ?ÑÐ	?N¶>¼A?',·¿µ¡9N¼oäØ93Ç9;Á-?5Qó='×7'×7*<R[?¨ÀÏ>æA?mv>mR->ëü5?Ùt8LÇs9f&>\H9¦·9Ø1Ä>\ó= ì7 ì7*<Ô?Ç>ê|D?&LD>â
>²"2?&X¸"485ØÒ¾Ùv:X.:;5?hó=77*<º22>ÛAõ=ë:?¦bf>p`+>¸,?RéN=Fþ<PP?]:¹*:E}?­ió=77*<BG¢=³V=D~A?.u'>¸ë=V6?tÃ½:¦z:9B?L¦$<q³Ò;HH?ýuó=
-7
-7*<©¿}?O×?¡>`?Ùº?1 >ÅQO?kQ9Õ,9Mc?EZ*:J:»o?äó=B7B7*<¼´=õl=DBC?+tâ=9µ=ÈË7?°Þ:uO:05á>Z.8;þò:0ÉB?ó=X7X7*<p1i?^?XE?XÛ>Ëþ>D?[Ï8`Üº98>Ð«;9,¨:NN?iÅó=zm7zm7*<ÀK?x	?[pt?µ´>¥Y`>Ø3N?`Æ¹×9QF¾Î 9©:ß9·>Jæó=ó7ó7*<P??ö>²¦F?ÑÕ>0>z¿:?Ù¶üÂa98®v¼GË³9ÔPÉ9Þ¡ä>ô=m7m7*<ÎÉj?ì0?M?]Ü>mÈ><?X`ã8u]9dò8>¶9>ð
91Ð?{ô=æ­7æ­7*<<N=ÇZÉ<Í??c0=
Fe=G-?ë©9ÒÀ9]Ùá>!¯B::x?.ô=`Ã7`Ã7*<3
?$Å>fB?öTT>ù¿>NÅ0?GÐ¸ðÇ9¾ZZ9þá9ü¨>SGô=ÚØ7ÚØ7*<
gÃ=MÂ=Ýo0?©p<·p<<#?í]¹Ë8 ¿Ó9`¹þ9ÈB>N}ô=Sî7Sî7*<Oü?º£>ÏI?ç4>!_L>=jB?²G¹ä"b9Ñâ¾¤À9eÖ¯9)?-ô=Í7Í7*<xÄ??=?-­T?ßØÅ>?IÚ
;èÎ:*$d?ø0:Ú
:`'?Ðô=F7F7*<÷Ê?ý>£?Ê\ê>}Fm>tÛ|?üÌ29ØZ49EËý>PzÔ:à: S?èô=À.7À.7*<ÌÿR?æJä>l?Ìâ>¨ñ>lµM?è³9Ìë9?\È¼8ø½K9"4m>2Bõ=9D79D7*<f¼¿=&D=29?ìm>=s;=$/?æ´8®Ú8_Ô2>¢k8¶|9ý>Cõ=³Y7³Y7*<@?GMÒ>HA?æw>3æ.>ò!5?ô{¸ì9K¾¢:è5±98¤9?wõ=,o7,o7*<}ë?¦T´>øºM?b>æÕB>»>?¼fC8Ùñ9è²¥=\:.Õ9ô!?¸õ=¦7¦7*<IØÖ>ÚQ>ÖÐF?>>jT>«2?3892>f=::Ég÷9©µ@?´Îõ= 7 7*<åéÌ>ðJ_>Çíj?[?!>ï>¯ûj?<ü5<s1U?¹ß:ù9Ò?ºãõ=¯7¯7*<Áí?SzÀ>½H?ùóµ>É´{>9?	Ú¸Â9åñµ¾â%$:Í©:m1?Ýêõ=Å7Å7*<vs?·j?MV?ù%?¿VÏ>¬íL?%¼©=É==/ôd?)»Ú:(@:¾MZ?åö=Ú7Ú7*<ìQA?ü>ìQD?ÊD­>p¹s>çþ5?I·¹*9Îæ¾ù²¯9ð9Pè'?éö=ð7ð7*<öb?l?ÚB?~'>ûãP>·Ê6?©ß¸9Ruó½vá`9^*9
Ù´>ãö=77*<±3ä>>]&L?àB>ñìü=q>E?Ð@¸Ú¾9[_­½_É&:H¹:	%?ö=ù7ù7*</û<½Ú´<õÆ1? µ< Jø;"?·U¹gÞB9cè)¿òsë8^ÿ8Uàë>,1ö=r07r07*<¯Z?Â7?êÌV?±,?¯ß>:'F?xq9·ñÃ9L>¨~¦9³?á99½>Wö=ìE7ìE7*<S;?Ð_?l²?w?	ò?WÌ?_:0dö9Ö?pö>:;¬
:ôC0?Ýö=f[7f[7*<Ô¹ª?Úì??&¹c?øæ4?Ù
Á>Ïâo?óM9´³9¹lÕ>.Ìq:L(+:Ô4?gö=ßp7ßp7*<£øµ>k>è+F?Ú
¥>tj>Ñ54?æ3o7ë479W'=Ùg9Ü°9©§>7¤ö=Y7Y7*<Èçã>±E>V?OJà>¼>QþD?Bèj·ýF9²d½¡)Þ;Mî;þ:@?ë¶ö=Ò7Ò7*<÷?p÷?Ël?Ó?Ø>f[~?@õ8µÌ»9fÐ=Ä :N+î9©Z(?Xèö=L±7L±7*<YË?¬ö©>ýA?òtv>­x2>`Â0?ü8qóÕ8Å±>­I9ã½¸9±»>ù÷=ÅÆ7ÅÆ7*<+?hÍ>­E?rÔ¨>s>i1?í· 95E¼Ø:`ö9éÇ?ó÷=?Ü7?Ü7*<
?2É>8z;?¨äQ>>\Ö1?f²8(bn9[.?>UÔ9d
9BKº?÷=¹ñ7¹ñ7*<"?ÊìÉ>N?z>aL3>âÃ@?xrÝ·X#9çÞ­½Mbø9qöï9ø}?8A÷=2727*<Åön?v#?'æC?Â¿>k>|R1?/æ:8ëbv91Â=¾_9Ô99­o?1÷=¬7¬7*<¢\?PÛ>ªÓY?áW?eÐÁ>¨>?!Ô9x9l>r;¸:ª=8?l«÷=%27%27*<Ei??æNH?¬â¼>âðp>ã°H?ªäÃ¶ýK97öv¼2Ó:'9Ã¼n?S²÷=G7G7*<ùj?þA³>«G?çFi>®>ï'>?å8õ×9XÔQ>g§I:/Z»9]Å?¡Ý÷=]7]7*<Ö¹?3´><ÝQ? >²Õ(>#ÓF?;î8U8X>?½­Û9ðn9]k?èå÷=r7r7*<Q1?í>W?? ±­>¯µ>ä-?Sé[9¹E9×\?ýO9ÿÀå9Àg>ó÷=77*<{Gá>àz>DM?BûÅ>¿
>C:?Y ^9Å9ÌÛ>t&:`#:?Qõ÷=77*<òJg?Ý/?/S?ò}¿>·@>R??ÞV94l·9Û>RÿN9&<ø9òxU>þø=ÿ²7ÿ²7*<g?CÇ>ý6E?Géá>)>]:?/·F7:9nð¼yYg9¼9Mß>¬>ø=xÈ7xÈ7*<¥6?Ê\Ø>X?{¸>nt>±É@?§49G2ö8,½;?¾¢:ÕÜ92 ?Ànø=òÝ7òÝ7*<d¸=%³Ø<DT-?Z=Yè<I#?1NÑ7R8å¢9>tiP:>:ô?ôø=kó7kó7*<¢k:>9>õ=èB?ìí>§ç±>Û.+?°gQ=üÇü<NT?H;H:;ýi<?¡ø=å7å7*<
&q=¨,=ýÆ2?ã,=áF=V(?·!9f¼93S	?¯=¶9ÔÜÉ9´ç>2ø=^7^7*<»:?2$ß>X:V?Vÿ>®¡>á¾J?Y·9¡9ãû?^Ý4;Ö:òWX?_¦ø=Ø37Ø37*<&'?BÛª>º{?ä ?3Ç«>jP?1
H9Þ6«9Ê>¢å9(U¤9MÝ2?	³ø=QI7QI7*<,[z?Ù>?i*X?×A?G±>ÒR?wB9òR 9?ó?õ³`8yß8Ë­>»ø=Ë^7Ë^7*<ïV?Ë
?dE?dÃ>±¾t>ì`L?xõ£8.9çR>×U/¸TO90Ø½ïø=Et7Et7*<%â>·>60L?J>DO>g<?)5*K9±:;©9¹k9Ù-?uù=¾7¾7*<³ï?µ>T¤W?<¢>é?]><?ØÐÙ8t9Éud>O:xï9êy?m
ù=8787*<äÖ>Y¤>c,<?sb>F`">R2?ÙR¹Pè9éÁH¿¦ÔÃ9îkZ9¼e?COù=±´7±´7.ÿ¡<gO8?^Yí>ËF?Íº>,²x>ûI@?ëµ99?~>Ç¦Ë9X9ç®p?¾Qù=+Ê7+Ê7.ÿ¡<l×\?2?¸Q?ú
?òç°>L?j§P7³Á®9øÓ<Æ^9e:9Lû?cù=¤ß7¤ß7.ÿ¡<¨3?{?Î+u?Ö^æ>Uno>þOv?éÐ9`´ª9p­Q>´Ì;µy>;¢~?¬hù=õ7õ7.ÿ¡<<2?¦ß>?ÆK?Ù]>ýE>$_9?¨ÎP6d	ø8×W<B{:I}B:P%?³¨ù=
7
7.ÿ¡<ìÑÞ=,r¡=Ó¨0?ÔJI=G!=í?%?¸Uc9$s©½ü:K 
:Û|ø>¦àù= 7 7.ÿ¡<%Ô>½Ó>ìüM?pv>)>³Õ9?®C¸õ©9«½Ù­¯9ÌÇ9óöá>Äú=5757.ÿ¡<ÞÉ>¡>H?×¡>L/^>Ä9?¯¡8"÷Ê9ïË=TÚù:x:dL?w ú=K7K7.ÿ¡<b·=?ëSí>¤L?ÅU>9>)e??ø,¹X£×8
ª!¿T±Ô9S9:Ø²>Ñ;ú=~`7~`7.ÿ¡<,:?]ã>kbQ?«2?Öª>ÉC?"Ú8t«N9Þ>´Q9j9nn>âRú=÷u7÷u7.ÿ¡<dÿ+?¾>è?AB&?;·>aË?úrÈ·no8¿6/¾é6:+Øù9R:?$aú=q7q7.ÿ¡<©ÐX?êÂË>=3?P<ä>x¸c>J? ?ª5ó¤9<f;Úª8QÇ91^=	ú=ê 7ê 7.ÿ¡<+ó>>¾ND?÷ü»>2g>7?ñ:·ÈL#9ø½S;¶SÜ:â9?>ú=d¶7d¶7.ÿ¡<_º}?õÛ?áo??'¨>ë]@>ÞÆ_?Ë×Ø¸Ì8q¨¿¦3Þ;àª;±!2?!Þú=ÝË7ÝË7.ÿ¡<Oè>&>
>?h4>»Þ>¢/?ð`¹Bà¹8¸¿Ð³ô9¤Ñ9I}?I*û=Wá7Wá7.ÿ¡<ýà?ô¢>GfT?ÿI>á0>_%H?V¹1Ó8º¿sví9¥¸9X$?ý`û=Ñö7Ñö7.ÿ¡<y6?U}Ó>¯??ÔPM>»g>rI2?¦k¹ m9"·ê¾Ñ#;.Dÿ:3$?Bbû=J7J7.ÿ¡<ñ'³>»m>~ì@?~O>3i>/?[ûâ¸
À8ÜZ¿è°9MÁ9µIê>k}û=Ä!7Ä!7.ÿ¡<þ?çú¨>·	^?¢¡L?5ý>ðN?öÆØ89|uT>¹s:õ^):(18?
û==77=77.ÿ¡<ùø:?¡*è>¤*N?¿c¦>ú8h>(m7?Xú¹Þ9êÌ¿*.§:]ÍS:J?Ç©û=·L7·L7.ÿ¡<îî.=mN<?¦<0=<öd£?~=T¥=ØV|?Ì<2Ì;µá?ãÏû=0b70b7.ÿ¡<Z?0æ	?åJ?pb>ÅÍM>øB?CN ·
÷$9ÿÄø¼ÑÎÒ;ß;*¶C?ãØû=ªw7ªw7.ÿ¡<;^ø>Kñ¡>¢OD? Ê>dE>ìg1?¯Ó¸É"å8§½ë¾lg7Uâ97q=¨ü=$7$7.ÿ¡<tn?äG,?ÂG?Ü/è>>ätE?ù,Ç8÷®9áù¦>5ü¬9dk×9lÍ>nü=¢7¢7.ÿ¡<zA>¢[ÿ=öA?.
?åÅ>ø3?Td	=ÿ§<]Q?Lõ²9½r9A¼<?W6ü=¸7¸7.ÿ¡<óÛ=^B=Õ3?Ë<iÖ;$¿?ÐN¸m_½9¶É½yuo;`6;û(?Ûü=Í7Í7.ÿ¡<à=C+=%K?É¡À>¢d>_v3?ò$;=ÅÞ<>:W?*BÇ:Ra:HÌ=? ªü=
ã7
ã7.ÿ¡<Ë½Û>ú>^??éVD>x6>ýá+?~ñ¸$ES9uO¾­Í9Ï¼9¾?#¬ü=ø7ø7.ÿ¡<|¼?Kº>Û³?ïrY?_B´>qh?4/è6
t(9'm°<é}:%:;mj?g¶ü=ý
 7ý
 7.ÿ¡<É?=ë»>¿QH?% ?­Ö>Eø>?ä^9¿=Ò8­1?d¢:áY:Çª>?3Æü=v# 7v# 7.ÿ¡<_é¡>>@¿?i#E?Ù>Zh?äQ=æÌà<q¤n?;o:æ_?óü=ð8 7ð8 7.ÿ¡<AÕ>i>T?Ý±><ø]>0L?p§¸l©z8Q¢*¿óÓ¬9òË¿9y®æ>.ý=jN 7jN 7.ÿ¡<Ô?æ\ò>ûr?8i?,\>]¬?r.892j²9#>H8b9Ú|f9Bû>ÿBý=ãc 7ãc 7.ÿ¡<ýæ	?7|>F?<7?mÌ>«Ee?>Ì9Ô¬9Ê]C?tÁ¦9Céz9A#*?Psý=]y 7]y 7.ÿ¡<:!?bv«>¡«[?J>ÝB>ú	R?8ê¸TÖ<9Ä¾ò¤.8û9®=´Âý=Ö 7Ö 7.ÿ¡<­?8*?		\?¹?¢Â>¿G?2^9èL9·Ê>óÒ9÷Ø9<)?YÄý=P¤ 7P¤ 7.ÿ¡<?cº>ÇËF?fÊy>¤ö4>æ®0?îw[8ØÿA9íÍ>©Ë;UL;30C?tàý=É¹ 7É¹ 7.ÿ¡<ô>Ñ¹>þêZ?¬ïê>ôÒ>»~C?C>9L9{×>ÿ©D:­°96{?ûäý=CÏ 7CÏ 7.ÿ¡<Îë>t	>4F?-¦§>aÌl>Z>5?Õà¸C9Ðë½ç`9ù9ÀÑ?NVþ=¼ä 7¼ä 7.ÿ¡<	=>÷3>É<?>âÊ>>Ù6?ðG=Ú¬ï<èT?lï;öL;DM?>bþ=6ú 76ú 7.ÿ¡<#Û"?õÏ>8zH?«>9Hn>PC8?hS7ÛO9$=æ"D:9³ :¹9?¼þ=°¡7°¡7.ÿ¡<½è?%¬>Ä­F?z@>,		>É3?\6¸õºf91¾¡Í9½½9ï:?A¨þ=)%¡7)%¡7.ÿ¡<âXñ>	÷>Y¥H?8W²><­v>É9?½ìe¸óä9¸Ë½@Mk9Æ+9èÉ>²þ=£:¡7£:¡7.ÿ¡<Z±??!]?_e¨><S>ÃK?#¬¸­ 9x	¾Æ'V:.uþ9tW?¾þ=P¡7P¡7.ÿ¡<uo?K©?re?LÊB??Âæ>ÚX?¯ú|9~!9i]?vü«9íq9k6?ÚÕþ=e¡7e¡7.ÿ¡<Xá>w	>{£q?<?[¸%?i?ë=l8)=ýjp?QyË9¯9Ë.?Gáþ={¡7{¡7.ÿ¡<í\/?LDè>HA?Ñâ> :>é4?Y¸¥19ß~\¾=¬å8þè8¨Yü> þþ=¡7¡7.ÿ¡<ø??ýj>?ªû?Mb?Ú?p:$¿9ÂV?Vk:¯&:¢·4?ê&ÿ=¦¡7¦¡7.ÿ¡<âÊ¬?mJ?OeZ?o[?À>$??'!9ÁÍ09M8é>º×9F~¡9^ü*?1Iÿ=|»¡7|»¡7.ÿ¡<[V?T¶¨> ×K?ád>d1>Ó>?^¯Ø7ûC9<Ø=[\>9¬*9ëå?Õgÿ=öÐ¡7öÐ¡7.ÿ¡<
?×÷)?ôU?fã&?AÏ>Ò#N?Vèã8.»9]~>@Ô8Ê9»ËE>÷hÿ=oæ¡7oæ¡7.ÿ¡<²{?>¿e?FÏ>ü}>ú¢Q?D8ê<9÷Ü=P\1: :>?5|ÿ=éû¡7éû¡7.ÿ¡<(?-ÿÃ>½F?aú>h6N>
n;?,ñÚ¸ö8kÙ´¿D[198j9ï¤>bÿ=b¢7b¢7.ÿ¡<\á>¤k>-L?©i¡>:"_>09?3Á9öôÌ9Æñ>$·:u£:Æ¨?"¨ÿ=Ü&¢7Ü&¢7.ÿ¡<ßã?ð¦>$V?®å>bD>Ê:?|f¸5Î8-¾u:ñí3:WA?(>U<¢7U<¢7.ÿ¡<¾?õ°>ÒE?Þ1>ñbS>Èä5?×¹³´9YKë¾Ö9J3~9ËX?²2>ÏQ¢7ÏQ¢7.ÿ¡<ò»ô>÷è>eìH?f=Ë>>)¬;?ÔñÊ¸BÝ9@¾LC·85ZÑ9çà=4>Hg¢7Hg¢7.ÿ¡<å?¼Ô²> lO?û >QX>Ó>?}Ò8,¶19
><ö9uu²9Õ0?ac>Â|¢7Â|¢7.ÿ¡<äü>ðC >·úI?SÑý>»Ê«>Ê=?£¢¿8V(W9:d>æCd:º-:kÿ??>i><¢7<¢7.ÿ¡<S=î=¶¼*?nPå=§&µ=""?#½¹wâ9¾ÿ¾AËj9²9¹G?æw>µ§¢7µ§¢7.ÿ¡<  ?²EÇ>µM?°>'M>Æü=?àó¸þÏ¢9L»?¾xä9Rê9F?NÐ>/½¢7/½¢7.ÿ¡<£D6?ZÍ>s8c?4yè>¢>I?Ó98Ì9g=ÊH9dg9èÙÝ>þÔ>¨Ò¢7¨Ò¢7.ÿ¡<Ã(?êéÙ>éAF?ìL¦>Ö\>ªA?|:8M9P@¯=dI¼;
c{;ì½??QÕ>"è¢7"è¢7.ÿ¡<Æ?E·>ÌNG? j>ë4>>fA?Eu×¸ú1º8å¿Q=9,f9¢ß$?ä>ý¢7ý¢7.ÿ¡<aæF?x0Õ>T×n?&=?ëÍ>q¼l?Ð¿29£9î>Æ½99Lf*?G>£7£7.ÿ¡<Gå>Éá>F;?Ù>	g>R/?AP¸B8¶8J¾êÒü9¯º9RY-?ð>(£7(£7.ÿ¡</E?Çö>µM?tI?r?âû<?©î8zW9<Û>*¶U:Ó.:¹x?÷>>£7>£7.ÿ¡<ç@?#2í>SO?bÑ>%s>üsM?4ª]8hà 9]°=3>9K´µ9?·>ÚP>S£7S£7.ÿ¡<¸-?+Ä>»L?HÌ>ôé>ð5?VW¶7ð|©9ö´	=y^:º°D:Iÿ7?y>ûh£7ûh£7.ÿ¡<}Í?ËÉ>ZB?$s£><nj>}2?¯%7äD9IØ<±(9ðq9,£>À>u~£7u~£7.ÿ¡<yá>éüÎ=Þ^9?oÏ>ó>¥+?Z`³=?s[=x@Q?Ð(9Ë8'9À?*à>î£7î£7.ÿ¡<Ì?7
>7`?2ð>õò>R	M?s±8O9 v">ÓK/9Ø9­_?óã>h©£7h©£7.ÿ¡<hã2?â>cJ?Üz½>Ãu>2è9?P!8ÚO@9çmÖ=_çé:¼&:/¼??_>á¾£7á¾£7.ÿ¡<ýé>[>îC?À>'>5Y;?@p¸¶2T9ºu/¾®59ÀºÎ9èç`>^>[Ô£7[Ô£7.ÿ¡<a"?y´>¥Ù<?j¶¯>
>K.?Ç8	a9J´={.+9ZÆ{9å
®>4>Õé£7Õé£7.ÿ¡<Kú>z>W@N??zÆ>EK?sP9h9QÀ>p¹½9´9ß?ç">Nÿ£7Nÿ£7.ÿ¡<±d°>ä¡*>SR?#î?{¦?[
k?*µ¶=9G=Æj?
ü:áÂ©9§]?ø1>È¤7È¤7.ÿ¡<|ÿ>¤u >þuK?>\¢G>ùm9?þ×Ì8òÃ9 A>
ñ9à#ù9}¼÷>çZ>A*¤7A*¤7.ÿ¡<jé>>´bR?Éä>ö=>{mA?ï9Üý·9ÁÉ´>:¡Õ9è0?¬`>»?¤7»?¤7.ÿ¡<8?å1¬>º@?p>­I>fÎ4??¡¹x9~¾ºè¯·-9Z<½_j>4U¤74U¤7.ÿ¡<´·4?È·Õ>xX?_b?:?@ºK?:¬#903Ì811M?D£$<àµ;y¿h?Ál>®j¤7®j¤7.ÿ¡< ?EÆ>JA?¿Ù>à«[>u4?ù9Ê8i¥9È#">·¿7²95 =I~>'¤7'¤7.ÿ¡<TzÅ>(§n>ýÔS?nÍò>úÑ>T¯C?±8éã9I×ý=ºCu:	]8:RH*?µ°>¡¤7¡¤7.ÿ¡<wb?È¾ý>,zd?Qb
?½ß©>qP?Sde9Ö=98c¸>[!:XÞ:ò?v±>«¤7«¤7.ÿ¡<\y?rð?¯ÀW?(±>áë_>J?Aù
9¬94N>ÐÝX:$Î:¿²??3³>À¤7À¤7.ÿ¡<n­?:D>æk?K ´>Wb>»KL?æ¸b\9þu½=[§:µó:}H?ÃË>Ö¤7Ö¤7.ÿ¡<Å>¯>j¢<?;)?üwñ>|73?¹È=àön=dV?=¬­;MOn;:?Ñ>ë¤7ë¤7.ÿ¡<¡x??]G?õ>ÉC>V}:?*Âô¸¥S^9#ê¾·~9>9{û*?ßÔ>¥7¥7.ÿ¡<9?@D>n£R?Úßä>>²;?:q8Û96à=;;H
;-?(õ>z¥7z¥7.ÿ¡<ø3û>ï >BËG?¢åp>Å'>SÊ7?p5û..9AÿI;ë9.Q89L?fõ>ô+¥7ô+¥7.ÿ¡<uA=5*=R?<¼=@=Ó7?éD0¹À%Æ8æ»c¿Öÿ·ðIM9LR½>mA¥7mA¥7.ÿ¡<±?ò°>
ÃE?ùd>¡>C;?O&¥·D¢h9Ñ¼5½¨×§¶
!¶82ëë¼'>çV¥7çV¥7.ÿ¡<q;? §>*%?Ö`?n?Þ?bZC:KJÝ9þa?@¹:2:EË?¹>al¥7al¥7.ÿ¡<\"`?g
?áãJ?ì²1?TÜ>GN?9<­9Ø>y;©¨:ÊJ?÷>Ú¥7Ú¥7.ÿ¡<8õB?CÜö>-J?·z¾>{>~àA?Rö6®÷Q9N.<4Fñ9`¦9Z9?SB>T¥7T¥7.ÿ¡<çÒ?
>^n|?c³;?¯5ß>NFW?075KÉ9§¥<2	H:û4Þ9uf?æD>Í¬¥7Í¬¥7.ÿ¡<ý>í¤>>E?K£>ÜI5>=¶<?|¦7\^J9P¾<uÿ9Pê:ÍÄù>?Y>GÂ¥7GÂ¥7.ÿ¡<Úcs?1Õ?Ý×K?Ò¤?k¬¦>ðG?Å k¸Çh9×J¾Ò0ú:SãÌ:SM?ÙZ>À×¥7À×¥7.ÿ¡<¢:?1ß>WU?>K/>§ÓE?Aè·T%B9ç½ÒJ9ó¥¶9J>Þa>:í¥7:í¥7.ÿ¡<¨JD=³=ÐÌ7?À¹Í=]K=n^:?Ï:NYo:ýì?I<.¹;ö)@?¹>³¦7³¦7.ÿ¡<{?hýÎ>H$7?s>OD>" .?NÅz¸22N9¨«¾ÿ,°;Uzf;J¯C?£>-¦7-¦7.ÿ¡<~J?Fö?;¸c?ï·P?÷><X?áw¯9ÇrÄ9ö¨ä>ïçt:@2ú9Ez?ë»>§-¦7§-¦7.ÿ¡<=é><>æ¨G?:øç>õ,¥>ÉÂ3?x¹Õ¶:y9ô[¼1mR9/¨9Æ>2Þ> C¦7 C¦7.ÿ¡<{ú}?k!?jGI?ÿhÃ>ª&>¿Ù;?Bg9·&³G9L¬í¼óæí:úd:cöC??à>X¦7X¦7.ÿ¡<Yy@Wÿ?ÃÐ?=Z?ZÐÊ>*$É?ç9+¦`9è«(?y£8:ä{9¦»?Sà>n¦7n¦7.ÿ¡<ý?àÀ?ªtÌ?|Æ?ÝÅ>µ?¥Nã9ÍÊ9ÜÁ:?qõ:¸9Ö6?¨â>¦7¦7.ÿ¡<î6+?ØP>V?æÏ?í÷8?Þ?êdþ:gt:ïp?!;|Ù:.[{?ç>¦7¦7.ÿ¡<*j?¶Ù>?3¬¼?FH?Égq?ë:a:¿É
?ôA©;w/:;¹h?¢ø>®¦7®¦7.ÿ¡<Þ#%>)È=G5S?´±>/vn>oÆ>?ÜOJ=iùà<_6f?< o;´9`?,>úÃ¦7úÃ¦7.ÿ¡<Ç ?ýSÑ>ûD?ø.¢>c2f>è\4?Û=;¸¹Û9d'Z½Ìq¦:×p:ïë0?m1>sÙ¦7sÙ¦7.ÿ¡<9=jK[=Ý+?é;Á_;'¸#?61Ù¸UA9DW¾åº999¶Ä?ðR>íî¦7íî¦7.ÿ¡<YÑ>cë>e(5?­§>sA>+?Óæ7¸Îw9Hð¢½"þ³8f]9r&>oy>f§7f§7.ÿ¡<Õ+·>©Ù{>y0:?ù?Z¼¾>«É/?V¦<ç±Q<§eK?Ú<Ò[D<¥ýD?~¦>à§7à§7.ÿ¡<),?É
Û>+3I?´®x>Ð~,>×8?Øb8þ9qø¹=!µ9Ë9ÕÏ_>rà>Y/§7Y/§7.ÿ¡<?a·>14>Íb?8Jh?çä?k\?Un9÷19ëLw>ÏÖI9ùê9¤¤>úõ>ÓD§7ÓD§7.ÿ¡<Hûú>5>t¿Y?!ÝÆ>wÉz>\ÿJ?Õ¢9G¯ 9c¶?¾9üÜº9(?ö>LZ§7LZ§7.ÿ¡<e{?.§>yW?1©>²»\>
«D?ÞzA·8ç39ç¨	½O5d:¼:Ñð9?Ëø>Æo§7Æo§7.ÿ¡<¡~Z?H?óÕA?q£Ç>`Ø>ä2?d*¶ßQ9ð{Ï»ù`9hó98C>æþ>@§7@§7.ÿ¡<>m»>þft>RD?QZè>Ý¤>f4?¾
=`h±<áL?]É=}«²<od;?8>¹§7¹§7.ÿ¡<ò×?·Õ¹> G??w>8U3>Ey0?ÿ¹Ô+9W§Ä¾6ò:Äa:ÚR
?Á>3°§73°§7.ÿ¡<¾ê?ãe²>áA?µ[>>ÿë1?JÝ¸x}09I ¾G°:¹ã9:å-?²5>¬Å§7¬Å§7.ÿ¡<ºæ>ê">J?ü¨?²»´>J¨7?­Ð8eN 9&>ô-9Ð<Ã9DÉÌ>ª<>&Û§7&Û§7.ÿ¡<ól]>Z8>j6?ÇdW>t\%>tº&?´Y;=ãê<]0L?á¥%:É
:a?5W>ð§7ð§7.ÿ¡<Ðâ?¼þ¢>ËM?æ­º>Õ>~Þ9?áI{¸?%³9å³½ùÛ9öÕ¹9'»>kY>¨7¨7.ÿ¡<X½x?»Õ?_ëU?xãè>d>^S?aµ9µ]9ZT>ìè:eñ9½?Z>¨7¨7.ÿ¡<-~?øûÊ> F?Õ«>q2>e8?8ùc9öÇ>ä¢9<l9?Î_>1¨71¨7.ÿ¡<éTa>
Æ
>ÖO?<¶4?M~ê>1IE?õ-=I¼Æ<¹ß^?v4:¾¦Ð9]?Æs>F¨7F¨7.ÿ¡<-=LXÚ<×Ã4?¢z@=ö=RU,?®Ñ9²1­9\ã>,P;£ÈÓ:5(>?«|>ÿ[¨7ÿ[¨7.ÿ¡<ºL?çÌ>ÅÇ?ÊâE?R,Ñ>/r?9]÷e9%r¡>N8ñ9óq9J?á}>yq¨7yq¨7.ÿ¡<b`>R`>¸(T?íÛ?`Â>­
D?WG=¡¦ð<bT?Gó³:aw:Ö?
>ò¨7ò¨7.ÿ¡<m:A?mªõ>M[I?£>èÌH>m<?*88ÒZ|9ã/
>{29¯¨9;!>¿>l¨7l¨7.ÿ¡<`Å>-[y>cKJ?ëù®>7~>ôó/?B28.;9pËó=Ên9þ³¢9¹»>Ð>å±¨7å±¨7.ÿ¡<ª+?çÍ>\nU?<+>`A>±Û>?u­¹ Nv8[¿ [:¡-:t0?¸>_Ç¨7_Ç¨7.ÿ¡<ßê>t>qX<?ÈÃs>o×9>(å'?vf8@eµ9^¢=×:W9:?`É>ØÜ¨7ØÜ¨7.ÿ¡<]?×bò>j?Kw?èº°>ÇX?ºp·÷9YPð¼Êuv8ö9«æö=ä>Rò¨7Rò¨7.ÿ¡<°ê	?IÎ²>RuE?
g>!D>Ù¦4?5I8jI9ûR$>Éð8Â¶}9]=è>Ì©7Ì©7.ÿ¡<ü ?JÚ¨>^oj?N½>"ñc>cT?'½~9Fo]9_@?WO;-Á;ûº<?õ>E©7E©7.ÿ¡<þ6?õê>ÃaG?è¡Ë>èô>âÏ3?@/À·ßèæ8-Õ½Æ¤G:¹!:¥¤?å>¿2©7¿2©7.ÿ¡<ðf$?°Ò>êæG?^Ë>ß>)÷8?·t89ÓGT½/9*Ö¦9Håê>V>>8H©78H©7.ÿ¡<?öb)?ÚêI?âÂû>Q©>>?ÝL¸F.9¡X¾¹/1:ã94ÆG?ÎC>²]©7²]©7Åþ²<YJ?éxÿ>pðJ?>CeF>;=?® ²·Ø¹97ö¼Yì:ñ±:gã*?>+s©7+s©7Åþ²<»þ*?ñÜÜ>Ò2F?Þ±>Ro>C>?.8¢·8¶r>ìñ:°-½9Q9?N>¥©7¥©7Åþ²<#\>µ÷>I@<?t>^J>HZ+?ò·;äs;<A?o=ªÍ<g&:?¦£>©7©7Åþ²<U>?H¯¬>D?¯>ÁC>wç;?ÜÈ¶øÊT9ØÆ«»Ø82°9òÖ=»¦>³©7³©7Åþ²<XO°>4e>ÌëD?ÙZ>jÏ>
<?N®³=¼N=:>_?ñ¸=Ò¾8=oÿB?Zú>É©7É©7Åþ²<Õ-?<å> B?£GÖ>§Ü>$
<?'I9Ò{n9Óí×> 59tRß9ò
+>E
>Þ©7Þ©7Åþ²<ü?,TD?âE?Ñµ>Kt>}R>?ºP*·P19ðNö¼Lª89D»9õ§>ñ>ô©7ô©7Åþ²<ó?LÏ§>ÓJC?r>$10>Ð/?å7©9s=¡I9°498'>Û1>~	ª7~	ª7Åþ²<jÑ? ¨?¡û\?uÌL?ÙÖï>,Z?vÔ9Øf9z'?´D:c½ì9ÒÝ?/5>øª7øª7Åþ²<8@,?O3ã>ÊB?}®>Òv>Rú4?$129Ò¸¾9o.o>Ç-9¹Ø9Æ«¬>%g>q4ª7q4ª7Åþ²<zì?Ã?×>vq9?Ó®]>s">B/?EÌ-8Qº9Îµ>Æ,×9Ï:ÜÃ>¤m>ëIª7ëIª7Åþ²<?¹§Æ>@?½å>ø¸>@?.]9Ý8ó,?Áé¹:o­{:+=?r>e_ª7e_ª7Åþ²<{@?üGæ>OúU?æï>ì>vK?Ìx¸ãP9&á½)Á4:,	:¶ì1?>y>Þtª7Þtª7Åþ²<Ö?]ª¸>-2\?bä?Ü#¨>µæN?ÚQ:/±5:óÖ?¶é9¡9
-9?ð>Xª7Xª7Åþ²<?,±ò>üç?N"?U>Û¿?û8+%´9SÑ¿=Å=!:øv:ü?Ö>Ñª7Ñª7Åþ²<å<[?öÉ
?÷1J?l¿õ>Q¡>³ýB?7yY9Ò1Ä9ôá>à:éFÈ9&¼$?dñ>Kµª7Kµª7Åþ²<°ÂI?Æ­>õ?8(&?zõ¬>»îu?Ù9:W}9!?p¹È9nÛ9ÔbA?#
>ÄÊª7ÄÊª7Åþ²<
?
?)e??s!?ª1>Æ?Q79+}9¢ð>ÇÖ;FÕ;@ÌE?P
>>àª7>àª7Åþ²<vAv?Å,Ë>$?Âvð>g>'-?t£·±õ8t½;@®:²^w:T4?>·õª7·õª7Åþ²<jd?ÿ$?gû^?¤8	?À>W®r?s 9Õ9ÜÔ>H°Y:ß©:@	R?5>1«71«7Åþ²<l?'qý>sn?ô÷Î>ÿë\>ÉÔo?±I6Õ98ÔÃ;Tü:£È:óa?úH>« «7« «7Åþ²<ø¬*?ÇÀ>\¦b?à¸>­Uk>I?Qø7à­9 7=ÙdÙ9 9áH?M>$6«7$6«7Åþ²<pá8?ùî>ÈjF?_}ß>Üo>m;9?Å¹8Í]U9Õ¤->¬I:ºu:¡&?Vf>K«7K«7Åþ²<xp?Q>´>UN?&r­>ä¢n>ó:?«èµ¸r8`ú¦¿Ï9Ð9Öfÿ>lm>a«7a«7Åþ²<¿?1²>Sâ??vª>è·O>ªÓ/?Î	D9Çn}90Æ>¢Û8þÈd9ÿÂu>>v«7v«7Åþ²<j?Í+Î>Þ«?Vº?·?ó!?ôÑ9$¹Â9ær	?°=ñ:ñª]:iM?ô>
«7
«7Åþ²<rN?s?.¤H?Z >õb>84?Ñì¨¸gû8?G¬¾
:X6%:ÃSÛ>3>¡«7¡«7Åþ²<æ¯?© >sP?ØÓ8>Ö>Õp2?ª8RÂê8¿¿)>0åÂ8 ö9bI­> >ý¶«7ý¶«7Åþ²<pPC?qU?<[>?] >f"f>Âc2?J89¶f9S}Ì>ÝÃ9÷v¿9É>Û>wÌ«7wÌ«7Åþ²<²ý?)!?ÕX?ñÕ>Â>Ãñ6?xµ¸ªlu9!k¢½gIò:µJ³:+ù,?¶÷>ñá«7ñá«7Åþ²<_á?Å*$?)h?äî?á>lkX?(8\ó9æ3	>(:<
:=
?q
	>j÷«7j÷«7Åþ²<ç3=&³<Q7?i{=1Î6=¤*0?©áý9Óò9ÑÓ?GOä;Õ¦;ê/?y	>ä¬7ä¬7Åþ²<lñ>	É>W]F?Ï¯>¡eM>
×1?ÚÓ9¹¹&Â8Ru¿=#Ø9ö94®P?1	>]"¬7]"¬7Åþ²<Ïß?ê>_V?Feâ>;$>ûMS?À~s:;:î,&?d»·9\|i½C,	>×7¬7×7¬7Åþ²<Íâ|?ýÅ?çàS?*Ö·>]`>ºÁQ?gm ¸çæÅ8#Ï¾ÖÚ9*t¬9ê÷\>i	>PM¬7PM¬7Åþ²<{ê>Ì¹>ÐE?"_Z>áj>Q5?`Ë©¸b_9R§¾²MÁ8t&Q9l>¿	>Êb¬7Êb¬7Åþ²<y?Eä©>¹_?èëÇ>m£y>$M?­28ùM98Þ=X{<ìD<Ä0]?Ì	>Cx¬7Cx¬7Åþ²<ê?Ú?s¤?»ë?]Ù>Gç?>¥9ê_9ç$?B9¡ËX9LÀå>Ã©	>½¬7½¬7Åþ²<ñ?|W»>X?¡1>.Èí=??Û9¸d9È4o>ªòk9¦y9úñ>õµ	>7£¬77£¬7Åþ²<aèD?ÆàÛ>Ae?>??h«­>éÿ[?ÜÇ9ÌWØ9Iì>áW`;] ;þZ?Ê	>°¸¬7°¸¬7Åþ²<Ç?)¾>[Ñ?²a?4Ò>(Zu?$6a9æ´¥9éö­>ù9Í9Mü
?<Ê	>*Î¬7*Î¬7Åþ²<4ç?Õ?,æh?éíý>ßa>ö¯b?)§9ãG9³V?>B&:=MÖ9åF?Ê	>£ã¬7£ã¬7Åþ²</¥?.á>x¬\?"ö>Q¡>LC?Ê¿8}a9,¾Y>ßC7;ÝÖì:qF?ç	>ù¬7ù¬7Åþ²<9íe?Öþ>È¨g?øh;?¸Û>-[Z?>|·þÙ9£¬Ð¼öÆ9Tó9Ñ>

>­7­7Åþ²<Õ>Ýî¤={I?L;	?p³>ÈC?L×;»Êy;p¦\?ýÐª<B?<Hd?ã
>$­7$­7Åþ²<Ña?g©æ>=Ez?p[?T©>hK`?*|9·´9P²>'9|x9î¿ø>C+
>9­79­7Åþ²<ã¾V>¥>m>?.&Ô>Xe>02?!m³=/Þ\=n÷O?£ë6;;<`3?ÝJ
>O­7O­7Åþ²<LYD?êâ>K]?==Ô>R-}>V?nìI9-ºQ9|yö>BZæ:¤:£¹3?üj
>}d­7}d­7Åþ²<9[?Ü?R?>?+?#Ý<?N\²9Éµ9¾È%?);`E;Gc8?o
>öy­7öy­7Åþ²<Óxé>nd>­eE?1>ÙØ2>+¦>?ns8Ëe95þ>àÑ:?¯:J?ão
>p­7p­7Åþ²<ï¦=@\â<ï£,?a?;u;?kx¹êó9	#ï¾à¸È@8=7¿m
>é¤­7é¤­7Åþ²<P?à¯>#Ó?ÏP?ñ¶>¦Â?Bç9Ê_O9¶>2ÝÙ:[¦:2b'?s©
>cº­7cº­7Åþ²<ÁJ¾>|v>é¢E?Ïp=>U>Ü5?ãpÄ6&¡9Ä:<)v:ºÃ¼9çEE?ÚÁ
>ÜÏ­7ÜÏ­7Åþ²<ãéj?ØÑ
?³X?°â0?iFà>-èI?´8üX9múT>äSK:ôSÐ9Ûy?Èò
>Vå­7Vå­7Åþ²<Ä'??9
Ô>ÚÅf?=À%?ºßÌ>(O?óþd8ìÛÈ99î=µ'ü9æ¸9ôN/?û
>Ðú­7Ðú­7Åþ²<;b´?cz?4õ°?Â?)õ_>7µ ?§¸ã8ì 9"5>w÷9± :c¼ï>|>I®7I®7Åþ²<¬h?»Z?À­P?[È>ç>iìH?ù	¹ú{9a¨¾¢ø9ùh§8´ÝÌ?9>Ã%®7Ã%®7Åþ²<Ó±3?ßå>ÑH?ÜöP>R>rU9?üV¸9é"Ä½Ý39xHV9'áÖ>;><;®7<;®7Åþ²<$O?ß?hH?0t>¯_D>¹P<?®Â07eÄ9øà¡<Á`ú9å½9qÄ(?1R>¶P®7¶P®7Åþ²<%MN?C'ó>r3Y?#¤?q>íON?³Ø©99]y?I³<N<k9?dx>/f®7/f®7Åþ²<#~?³g?q_?IÅÕ>³oy>Te[?b$¸çR|9¹A¾~F9=a9<d¬>C>©{®7©{®7Åþ²<ü(­?5?»Ät?.-X?ìËï>¬Èf?¥ a9k:9«ë?Í;n¤:GüT?B>"®7"®7Åþ²<D` ?îÞ>Ô8?rð>~È³>0+?Í+«8Czn9¿7>x»9§Íõ9{?Ã>6£>¦®7¦®7Åþ²<¯?¸à#?DEO?æ=C?]õ>¯K?Ë:¢:jó?	¿<ÅÙF<uÈ@?Öª>¼®7¼®7Åþ²<nc>6+>GQ?ý?ÜEÁ>°J?oS49-®9>8±rÙ8Çø²>ï¯>Ñ®7Ñ®7Åþ²<^?Ì?aÌF?Ä¥>û\>¦É??E%Ñ¸ÿ3y9ÙV¾_¢¼9ú­÷9øÂ> ¼>	ç®7	ç®7Åþ²<ph!?Jº>,Î]?.¯>B_>ÚH?|ÿ´8;U9ÈlY>öóÓ:£:FeG?_Ä>ü®7ü®7Åþ²<f¦?×¯>UM?6>ÀäI>%e9?{w¸b<9´&½.~:jÛM:Çó?pÅ>ü¯7ü¯7Åþ²<­R?ºä?fuL?æØ>>>J?{^ð7^ë^9=¶Î:µd::ý>¢Ç>u'¯7u'¯7Åþ²<uG?`µî>"V?ô(ñ>6Û>¤X?÷ø9øbc9xÖ?dx
<É	©;í?V?7Ð>ï<¯7ï<¯7Åþ²<Kz@?.þ>ÐA?û>²'®>8?¿,Ô¸¦¤8	%¿Äa9Åª9 Ú>ÍÜ>hR¯7hR¯7Åþ²<¬?VÇ>&¸E?+¨>wk>Ç6?ÛÃ·w;w9ÞrJ½2:J{9|?õì>âg¯7âg¯7Åþ²<h=õ<L·¯<¥2?Y°==¶|)?ïQ½9Ybº9(?.:ÀÜ9ñ¾??'>\}¯7\}¯7Åþ²<¾ðÄ<wR<¬G,?iÆ;§³/;rÄX?¹õ88ÖÒ¿<­8á9N¨>¼/>Õ¯7Õ¯7Åþ²<j?æ4Ö>£?ý<?s°>?,9k¯9]Ü>{þ»9Ûâ¶91?5>O¨¯7O¨¯7Åþ²<&:? ÿ£>½ØL?¦ÿ·>æ|>#}:?oI²7{9Ô>0=ú &¸hx9}«½ÚH>È½¯7È½¯7Åþ²<Ù?Le
?k?âþÌ?=Æ5?
Z?E»=Ûf=MªO?{W<ÿ¯<¤C?bP>BÓ¯7BÓ¯7Åþ²<Õý¡?µ"?äÞ~?öÜÊ>vO>âRz?¸:¹Òxt9¾ýF:zô/:iêa?ÆZ>»è¯7»è¯7Åþ²<¢yô>ä£>ÿØ??Ñ"t>ÿï*>ÙÏ6?BÁ7¹F,9G=HK:Âj:âA'?~>5þ¯75þ¯7Åþ²<;vS?Å"?ÄýO?Þ>>E®A?¬¸Ü.ï8¦6¾×CG9û/º9ý>¥>®°7®°7Åþ²< ­w?ìj
?¸-`?ûh?ý
?sÔ\?á:s¢9)4q?Db:¥Ê:ä·8?¨>()°7()°7Åþ²<Ï<ÇI<w&,?áÚÚ:Mlú:ºß><ê¸ØÕ9¨R×½ç¨ø8ìÜ8Í?_¶>¢>°7¢>°7Åþ²<*A?²FË>QL¥?,R?A¨>¡ã?s96î/9Lh?Ì	;]¥:RÙT?(
>T°7T°7Åþ²<?§>{I?0D­>4v>G4?V¸s 9¶3+¾Ü':c°(:Ivë>Þ
>i°7i°7Åþ²<HÌ¿>à>;
<?ë0>çx>'?lª°8ü09Ë>£R:E:<Ã?b>
>°7°7Åþ²<RÅ0?I¬Ù>YåO?;¼>ÆJ{>æÁ??
p¶¡§9]Í»_ùñ8iô¯9Å0>b
>°7°7Åþ²<R¢?b¯>ÂE?áHu>ðX(>w:?Â¸>l8»&¿¿Ì9Ô9gö>=k
>ª°7ª°7Åþ²<5ô<®<h¢3?çiv;}°c;¶
?¹¼±\9NÆ²¾áÆÚ¸Û	9RfÌ¾
>{¿°7{¿°7Åþ²<p,>AÈ=\?¯¹?·9Â>[J?ä%=ùQ§<¢ªb?ô*Ò9f9õ,?}®
>ôÔ°7ôÔ°7Åþ²<Û,¨?Úÿ;?Ye?E?3ðÃ>A²?Y8b9ê©>.PÓ:ÆÃQ:äñ?7Â
>nê°7nê°7Åþ²<ÿð?É7¼>kB?M>f.:>*3?ï¾¸<¼é8,­¾wè8¦}9¾j>sÎ
>èÿ°7èÿ°7Åþ²<ws?Q?¼øC?(2>1è8>í@4?_³s¸Å
8ÅÈ`¿b£:­à:Z
?êß
>a±7a±7Åþ²<>J?Ýå>Êsc?ðs?ÞN°>LKP?·¦y8Eb9Â9
>B:ÚE
:.kú>ì
>Û*±7Û*±7Åþ²<Æ?C?Ãg_?T?yFÍ>ío??Ævg9Â9`ªÌ>÷Í9IÙì9!Þ>õì
>T@±7T@±7Åþ²<gv??m?DÔ?´Oý>Á7?>¨9îP¾9Oâ>â±´:P:TÖ]?">ÎU±7ÎU±7Åþ²<~R%??¶Ì>â½N?ûþ?UÈ>I?ØÌ:ËçU:ÀO'?ë:ÏÄò9ca?kW>Gk±7Gk±7Åþ²<ÁjF?.V?9ê??+Ä>?>;?wC!¸¡"9ïÑþ½ë%9H69F=?$Y>Á±7Á±7Åþ²<Ò]Ù>Ie>U&R?Õª>æ_>ÎSC?¢À¹9Þ8à¾Æª0;ð:~Y<?_>;±7;±7Åþ²<õqW?s¤ñ>?d?cç>v>º0T?JÝÀ¸eèï8ÍÍ¾ë9t|:gÞ>Ïe>´«±7´«±7Åþ²<G>%B>FP?áÕ'?DÓ>¨_K?IH	=À<0O\?ô9­o³9ÐÞ>{>.Á±7.Á±7Åþ²<²;?Èý>óF=?;m>b²W>:6?2L¹^9÷ðÆ¾ÿö9Å³ã9Ø
?Û>§Ö±7§Ö±7Åþ²<q¥=?å>S?ë¶>'®z>nb:?|#¹½	9=h¿`¨9Íû¡9Ê?À>!ì±7!ì±7Åþ²<5.¾>q=>Ó=?ç>0À3>:6?lã¸ª¬!8Ñº³¿{H:ã%:Æ±?e>²7²7Åþ²<Ã·?	Ù?Ñ
Q?:~ß>¿ó>ËôJ?x	69
<fq;}²';GA8?;¯>²7²7Åþ²<OA?È¿ä>¾X?ê>  >rÂK?ç)/¹Ý49pù¾Ua9zKº9¿>\°>,²7,²7Åþ²<³;?íví>û I?Û>ÄäI>00?þsT¸Îh9Yé½®ê84bz92òo>Ú»>B²7B²7Åþ²<¥Ì>r^>
½j?ðq.?}ØÈ>{Y^?YÎº8
®9¯	>
:¤8:¬R?Õ>W²7W²7Åþ²<Ù?àËµ>îQ?ð>û>Ù´F?£Q9^_A9¢à©>½¦;:Üà9ËðU?Z>úl²7úl²7Åþ²<Rê>>.M?F­§>dY>ÛtE?zû¹À)9OÀê¾ú¨9®h´9	qî>f>t²7t²7Åþ²<­µ?v©ª>áA?K{7>zb>4y-?4f¸Ù9°»½êÁR9ÆA`9ùð>6N>í²7í²7Åþ²<4H?¬ú>WÇL?n>8q/>ï¬@?9U¹fò¿8CÕI¿ë8( Â9>à`>g­²7g­²7Åþ²<ºD?¾m§>Â,a?JÙè>³ä>·«A?³9¦û¬9-@>g9òÄ9ÿÃº>p>àÂ²7àÂ²7Åþ²<~-S?¬Ç÷>ø.Z?Ý¦>ÅmY>wD?ø±Ó·øÑ8ÁV¾É¢:>v:[)?¥>ZØ²7ZØ²7Åþ²<K¸-?éÑ>;@T?+¬>ìí_>pÓD?a@Î¸ð°9¯À²¾nS909Ù>->Óí²7Óí²7Åþ²<ëJ?dÐö>ãxR?,EÁ>â}>SáB?Jàw859^í=Ù9öäÕ9Â¯>¥Â>M³7M³7Åþ²<|=#?=TÐ>ùH?0Hî>'¦>7?ál¸¥ú8!¾{Ý¯;];)K?Ê>Ç³7Ç³7Åþ²<Év?A ?²q?TmÖ>!ãx>\?~m·ph9MÈ½nñ©9õ½b97ß??_à>@.³7@.³7Åþ²<,dB?PÒ>¯l?è?}>Q_?jÄ7ðÕ9À<ô<X»;::3?£ê>ºC³7ºC³7Åþ²<?|QÍ>+??Ø>lÙ`>~¾+?dÉ66ZU%9 
<ðtV¸ÀJ9'HÂ½óí>3Y³73Y³7Åþ²<E©"?UhÑ>OÚF?Nú?VÕ»>6?&=¨·¢á-9U±w½î]ë9?®9-?É>­n³7­n³7Åþ²<ÐH.?4öÅ>aa?#?v¢±>UÀk?Ê`8Ë95iG>P}:r¢:b`?~>&³7&³7Åþ²<a?¤«?­q?\%?lÆÀ>Á[?z¸0Ûa9?!¾ËØ9¿nù8x£?> ³7 ³7Åþ²<I?Äó>,¾S?£­>-C_>pF?¶5L¸M?9ÝÃ¾8ò]:Únñ9`Vk?>¯³7¯³7Åþ²<`°>ûf>±D?xÀ6>	>B.?¨¸¨Zô77¿áN8ÂN9´=Ã%>Ä³7Ä³7Åþ²<×]r>%(>Z8?%>`J>â('?s6=2jæ<¶J?Õ9t¡9­èc>á/>
Ú³7
Ú³7Åþ²<Íó&?À>ù]?æ"?WÊ>CðM?«Æ¸¡-9¨
¾éþ-:_R0:uü>ËD>ï³7ï³7Åþ²<ãP?ä¯>ÑC?)³v>0>~S3?~¸$QÂ8]@¹¾`wu:/,:\ R?_E>´7´7Åþ²<"'@?Á
ê>H.R?7)Ø>w>9?uCá·§cÍ8Áb¾Ï*:LA:wá>>y´7y´7Åþ²<1d?+¢?iJY?\Ê>g¾>ÁiI?ð5©9ÁäÀ9±à>Þár:=ú:ÛíW?LØ>ó/´7ó/´7Åþ²<f,?|á>XC?÷®>!p>¢:?/.·Yú9%ø¼ÑÙ:gÉ:zQ=?Ø>lE´7lE´7Åþ²<åó>T>{ïC?¼C>
=>¶:?<B¹ivO9n­ï¾Qñi9ÎNÂ9>">æZ´7æZ´7Åþ²<x~ ?ÄñÀ>ÒñT?ïÄ>¯I>U??ö`·mK¬9Â4Ã¼ éM:Ñ*:Úz?&>_p´7_p´7Åþ²<¤°=Çä<d-?ùÁ;ÖÎR;øÉ?·P¹^ù8³	¿v6¸[§q9­KÁ½©,>Ù´7Ù´7Åþ²<Í=Ù<ûå1?=a;ðÞ9;Ù]?=â¹['9j¾Î=¹qO@9êªü¾¾:>S´7S´7Åþ²<áµ?2H?åÿw?=~?å|>ùZ?¾!¸8Â9>)¬9à¯9&û><=>Ì°´7Ì°´7Åþ²<p×ó>õ>£C?°´s>Z4>Äö,?A99»Ü8Xî!?hB;.@;Ó2?UR>FÆ´7FÆ´7Åþ²<5m?Úµ?Îr?½)?:ÓÆ>Ü³Y?÷ÙÛ81ÿ9ÂìK>
õW;¸;ÀS?/[>¿Û´7¿Û´7Åþ²<W[?+y?Q&T?7D¬>½
T>úO?lî8¶9U'>=¨<r<1?¦c>9ñ´79ñ´7Åþ²<§I-?Íõä>²ÀA?ÕÑ>øÁ>³7?l
8RX9p=ÎýÞ9@Ú9Ì=U?ÿh>²µ7²µ7Åþ²<(ê£?1}/?o?Ï	?>- >A\?¥±Ó8´6$9p¥>nÐ:V#6:ÖÈV?è>,µ7,µ7Åþ²<ï_(?««á>ø??'¥b>RÑ!>G3?(Â¶ñ8?ÃÍ¼Å9"¤9=÷Ë>E®>¦1µ7¦1µ7Zd»<Ã?â±>=`?ë'Å>ç@s>¥|O?Ó92*9×mÉ>a|<#<ußL?]æ>Gµ7Gµ7Zd»<Í?	^??*iL?¨?ÆJ>ÔÃN?Ü¹8{ÑZ9äÓ,>#Xü9vÀ:}±à>"ô>\µ7\µ7Zd»<ë=?AâÄ>ó8?q>Å7Q>f÷+?Ìs;¸³9<¸½I ;£¸:]^?^>rµ7rµ7Zd»<W5?ÜÏ>é_?z:&?ÑÓ>L­I?æçG8ç
_9¶nå=R_:Ð90*/?ý>µ7µ7Zd»<OÐ4?Eß´>Óê?;;)?ic³>[q?_(9:98¿?eâ-;­½:/_k?Â!>µ7µ7Zd»<Ã^?fëÈ>Aê?¹v
?Ó>Kx?é÷69Ó¿Z<Ø8:}ë9ºé?ì!>²µ7²µ7Zd»<úVH?pº>Q?VÃ>þòD>6ç}?¸²g8J)9t//>©:ø.:?Qy?ùB>øÇµ7øÇµ7Zd»<ouÛ>J>mkE?À3ê>W>ZN?Í¤¸\'²9ì½¥:¯xí9Wà?ÌG>rÝµ7rÝµ7Zd»<¸5?¼å>oJ?û®? N°>uÒJ?É_¸m}89aC¾	ÁT:~«:z¥S?Eq>ìòµ7ìòµ7Zd»<?ñøº>Í9?r>5"Ù={1?,¦.¹¯ç8,A¿ôa8¢QI9>Us>e¶7e¶7Zd»<Ø?¸&?çmm?-;?g&µ>]?PµQ9"9õ-E?n§:¶:@Á?¼>ß¶7ß¶7Zd»<Õ£ ?ÉÆÍ>ÚØG?¯¡¸>xq>
¾C?Ë]ã8Þ¬9)>oÏ;çÊ;}^?>X3¶7X3¶7Zd»<ãú(?Ð>?¥ß?µj$?é®?34:w¡9°Q?py:
7":¼x?¹¹>ÒH¶7ÒH¶7Zd»<¬¬?½>5X6?àn>úÊÆ=ÜÔ+?¨8¹&(Ì8.g¿&¶9Ç¥9\¤?ô½>K^¶7K^¶7Zd»<Ê­P?ãàý>5lR?ô>Þ^S>uPA?Uwý7mé9¯U=+h9r­9¾ÚÃ>Ñ¾>Ås¶7Ås¶7Zd»<è8?E¯ç>æñK?pe?zÖ>â_=?µÁ:dr$:Hô>÷:cÑ¡9³_?¸Ö>>¶7>¶7Zd»<b­l?Bë?6`?LR?mN¦>w(^?>N¶7%49»=t[:]Ã9¸:?Éí>¸¶7¸¶7Zd»<?	£Ì>¬??Â>n>øð3?8}·7£9¥Æ¼)ûI:ÉT2:ù?7ù>2´¶72´¶7Zd»<p?¡ª)?KhU?âÀÍ>¾>§üJ?à4t9§b:0Zö8 Ü8G?>«É¶7«É¶7Zd»<ú=ÆÒ<¥8?º><äË;ÛF"?C	¸õP9@¾-s(<áý;f^*?×%>%ß¶7%ß¶7Zd»<y>"»=´P/?"#<ù8P<(?­A¹7ßÃïÀ¾X¹¿àa9võ¾0>ô¶7ô¶7Zd»<HlA?õ/¬><É?=5ñ>vc>¯ÿ?è¯E9àà¡9P>Ò9ý9ëó·9Ë30?P>
·7
·7Zd»<àWs?Wãí>nï?³>?¸>¥5?_9óT9N×Ñ>H
:ÏÐ91Ñ)?ªf>·7·7Zd»<oµ>&e>BHJ?Á·> >Ì_3?9]<1+
<H?Ûß<D½<ÀòA?q>5·75·7Zd»<ø
?ß¡>vÈ[?ü´?]©>×ÍF?^cY7sU9={½ó;ß|;mnY?g>J·7J·7Zd»<¯ºý>^^>ÉK?ó5>øâ>¬1?»!Þ¸øj9CI¾¸;q:@S6:![)?X§>þ_·7þ_·7Zd»<ÀÆ?H_ª>J?ÊÌ>Ðx>S®>?.8¾_9²=Pð?:á:D'?Ö­>xu·7xu·7Zd»<Õs?ä§?¡@v?~-ä>ßÉz>Vëh?Û¹Æ´9c¿M²9QÍà9[aË>d²>ñ·7ñ·7Zd»<-´?LÝÇ>PB?+t¯>Hþ}>	×0?¸ÆÍ$9=~Ò½Bö9Ì(9'K?#È>k ·7k ·7Zd»<<?wË>ê5m?tÁÚ>Þ4>4R?^¼È6WË÷8bÏ<íç:è9î9¶'?*É>äµ·7äµ·7Zd»<@Ô?KU¹>ÐJ?Ðå°>x>w6?¡ú¹ì9)ßb¾¦½:×zd:}?Jè>^Ë·7^Ë·7Zd»<Ê?âÝ½>QùD?è3>#3>uÞ0?pZ¶9A×»?8Ã	9¦n>4ê>×à·7×à·7Zd»<Õ7	?µe>²?®º¿?½S:?¶?äpü9:u96M?«rW:Eu:¿E?¿ >Qö·7Qö·7Zd»<±×·>"çp> ]C?îh?ÒJÌ>w7?ZÀ<we<âÅV?#	:'i:W£õ>/>Ê¸7Ê¸7Zd»<àÉA?«XÄ>Eª|?ãüQ?üê>³e?ÔD9Ü9yX?uO%:ê­:
?9>D!¸7D!¸7Zd»<Wo=ùT"=¬¸<?¥·=]^=`2?Ñí9pe:w«ç>Â <ÉrÌ;@ F?©B>¾6¸7¾6¸7Zd»<±>tÆ½=¼D<?üx>y?3>1?ï@=>xå<=W?m
=%¾<^:?U>7L¸77L¸7Zd»<ë
R?Y©?âYO?ß¨>ÅðK>Qâ@?æ8Ts9©>	C':K :,?Éb>±a¸7±a¸7Zd»<²¤??_]ß>Õ¤[?Óéç>×>ÒàG?¬¡·ö¼q9!+½E	:DèÄ9ö,?+e>*w¸7*w¸7Zd»<{¬R?e\?ç@?ìþ`>
 >Nó3?±Ãf·bÑ8Iò½³*ì9¾é9(µ?à>¤¸7¤¸7Zd»<µZ=?J¸ä>oðS?´³>Þv>Å:?ô¾79º¦=0Ð:RyÇ9ØP%?->¢¸7¢¸7Zd»<(P?SÔ>ªÖz?Û'?ÍÞË>ÓeR?Ê90³®9Ø>¹m:Åc:e5T?°>·¸7·¸7Zd»<Õ?ø¶Ê>®¾??.p>	á8>ëÙ0?´?n8ê%9êÉ8>Âá*:Z9 ½?>Í¸7Í¸7Zd»<T¦J?z?ßZD?.®>ùär>7?hl 8LK9{J>ÕMð:åõ¸:ÆL&?_½>â¸7â¸7Zd»<l??+	Á>aèI?Ñ>y->Óõ<?.K78»{ê8óH>ÉØ/9¾¶H9Hà>ÄÁ>ø¸7ø¸7Zd»<7íú>8>7ú[?A6µ>íi>hG?ºéC¸1ª*9´ï¾ËL@:SVý9;RB?[Ã>}
¹7}
¹7Zd»<Í´0?ð8à>ë¿I?<Ø>d¯>p®7?*R¸îôf9ôW½JL97í9 ÒÊ>áÍ>÷"¹7÷"¹7Zd»<ðÍ?ö¸´>j^b?N?3?Ó>Ë
A?¾ë9vÚn9Ï
¦>m:õy:å`?ß>p8¹7p8¹7Zd»<u¼>ø-}>þ>?Þ,o>0+>ÿ2?Õ¼ý·.9:¨º½6;±Ä:ÆB?5ã>êM¹7êM¹7Zd»<ú>EÓ>òhe?Ú¿>-k>ûtP?÷¦·»â8"3½Òj9ÜÄ9¯>ü>cc¹7cc¹7Zd»<ó%?OÖ>¸;F?þ³>(LM>j>?ê3%¸9ÂÕ¾²u9ÿÏ9}3> >Ýx¹7Ýx¹7Zd»<wQ?¥9ï>¼'`?O´å>_>&GN?§Ê69Ì9]e>°×Ç:~Z:r%j?#%>W¹7W¹7Zd»<°ÒÊ>ûq>rV?³W>q>Ô=?|O·ÔW9Ì0½ì½v9z9 IÛ>û9>Ð£¹7Ð£¹7Zd»<Tà>.[>XD?ûcï>ê¦>{ë7?r9þZ9åH§>@:fÅ9ô»<?F>J¹¹7J¹¹7Zd»<¥?>»>²dD?ài£>	áa>k49?ÄÁ"8«èL9VË=DC9@A99pÅ¶>vK>ÃÎ¹7ÃÎ¹7Zd»<`äM?²Þ>Oàl?¥Üµ>wåD>Ûsl?k,7Òó(9»c=ünj:8ó@:ü?ÅY>=ä¹7=ä¹7Zd»<º¹?ðÍ¯>¨U?d>³Ö>>­C?bæ¸9Îtj½¹Ç:¼2:T8?d>¶ù¹7¶ù¹7Zd»<VN?Ç«þ>¥'O?wâ>zo>Q±@?Ät¶99
û»^g9¬{«91Ð>o>0º70º7Zd»<wF?Ì«Ä>É:?¼wè>}>t¥_?39±9DÔa>¯:Iq8:Ê¡s?ap>©$º7©$º7Zd»<aQ?ÚÐ>ÕB?ô@¤>'c>ÐÎ8?g ¸~öb9Îµ½kF:Úì9_?¯?ü~>#:º7#:º7Zd»<wåb?B?¿ðY?à©>¡v`>Ô@?¶/9s(9ìÎÂ>È¶Q9Ä(9±É>»±>Oº7Oº7Zd»<?@ô>Z>é-]?:?2 ?÷íK?Ð(¸}Ó¥95N½NR£:>3:4Bi?â´>eº7eº7Zd»<2e?gS>b\~?ßs?O?'çl?:8X*:äkL?ÀP:X5:»W?ÛË>zº7zº7Zd»<I@$?ýeÐ>ÍÄI?åÚ°>¿½m>p>?p(ñ¶s?9¶0k¼+ÿ9BÞÂ9'?zÑ>	º7	º7Zd»<ÈçD?zFÍ>Õu?r4?w¾¿>Aêp?Æô±8æ~ô8]Tº>I:9dw?ïÑ>¥º7¥º7Zd»<®À?sa¹>dwX?è:ò>ü3>4üC?«èÈ¸£O9x´w¾P²õ8h©[9¼+>üÜ>üºº7üºº7Zd»<³ÀV=:&=ó	0?´7Ï=©§¥=v ?ú9Jq9°>0ÖÝ;<D;D9?x>vÐº7vÐº7Zd»<i-F>Â>£þA?Xü>3_J>ð«8?O¸f39Á\¾ô<;bî:g4K?¼>ïåº7ïåº7Zd»<­Ú	=À<»À7?+ÈÑ;¯ê¤;sÒ"?7:·«-~9Q¼  ø80Ã9qÇ">>iûº7iûº7Zd»<­w?p®>.Z??º>AóH?rÐú7µ]9Cv=ÅÂ:}':µ@ú>¤->ã»7ã»7Zd»<aÞ?t®>îdD?,>$^T>35?Àu¸TT}9*ø½é:ÛZ:hû	?¨>>\&»7\&»7Zd»<v?¨?ÏY?/(ª?éïJ?
¦V?£/=>È<Ç`?B	=<ÏY]?JR>Ö;»7Ö;»7Zd»<÷Ú ?Ù>Ø:=?õE>;T>¸g0?W¹új9ªDÊ¾)=8.¯9w¨=e>OQ»7OQ»7Zd»<ÒuC?Í#ñ>bO?ûª>è_>^qB?¯¸;×ù8Êí³¾2ú8­«9Üq:>9i>Éf»7Éf»7Zd»<¸Â	?/
¤>#ýV? X>Ó.>Sð;?$ò¸ÔÕ9¹l\¾C:£ë9`ç?Á¨>B|»7B|»7Zd»<bÏP=°=H?·]@=_Z=uê5?¬ô<	|<~ìw?£<×©;"D?å«>¼»7¼»7Zd»<ÁW?WB?zOF?Üeí>l7¢>ÄR;?båÑ¸¿9v9q:Z¾Ò8×9òE9è+?Á>5§»75§»7Zd»<%²¨>G{q>Ö2?>®A?^?¼#7?y¹Y=¥=tsM?!=,KÇ<NçN?²ë>¯¼»7¯¼»7Zd»<õW>Þ«ù=în]?îGp?Oô?8%W?×µ9¸F{9&?¥::©q=:[@D?²>)Ò»7)Ò»7Zd»<qHÑ>&å>õÉ<?êz>w8>..?­Zx·î9£­_½ì®¶9È¥9Å
?8>¢ç»7¢ç»7Zd»<û?IÎÇ>%jJ?6KÂ>Ö>o>?,%6z9rK;úe;4J;&Y?)">ý»7ý»7Zd»<ÕB?lðç>-W?Râ >;àQ>Æ=D?4é8¹|!9Ó·¸>mA;U;èm?Ü+>¼7¼7Zd»<ä*?¿Þ>à'D?;U½>>ô8?K¸®B9j¾«999r;?4>(¼7(¼7Zd»<Þ\?Zÿ?©=B?çÿÙ>i²>Á/I?¹Ùp·8Û9U]Ó¼Ç{9Ò@9)#'?m:>=¼7=¼7Zd»<;¼>1I>\p?ks?¿®°>£:?Ìð¸^å9a2Ö¾f?;ÅÙ¥:ui?yX>S¼7S¼7Zd»<=¸³<Àé7?ý=ÛÍ<dß'?kõ8#hó8?:Ïû93àò9Nµ?>|h¼7|h¼7Zd»<¦]y>ÕÑ >ÔyF?øÃ¬>næa>ÉC?]ÙÉ7ñ{9KM=â;ü:O³X?Å§>õ}¼7õ}¼7Zd»<aæ	?èû>Ø?´l%?~±><o?ä8Gõ9^õê=­°õ9Á
À9c¿#?óÁ>o¼7o¼7Zd»<uÈH?o?G<?ÁÛ­>Lá|>ß0?Mâ8°9ú>@:îO:
?Í>è¨¼7è¨¼7Zd»<?Ë>mÞ@?í>ôDc>Û3?¯+7è9o=ï:Vâë9%(?ùã>b¾¼7b¾¼7Zd»<Û=%?@É>r1R?ªC> E>äM?r9ç¤9ðzX>A<k$³;¶8?Oé>ÛÓ¼7ÛÓ¼7Zd»<Wå>jë>DF?º}>j0>bð7?/ß8
£©9¹(>r95JD9&?î>Ué¼7Ué¼7Zd»<Èlá>þñ>i9?§«8>ä=>2È.?\C99ÐÅ9õ³>e|:Îø<:õ*?à>Îþ¼7Îþ¼7Zd»<JÚÒ<²(<p70?PfN<Y"<`»"?¹5z8¤ÙÀ¦<
ô;e0!?X>H½7H½7Zd»<¸ê?;òµ>EÝD?z>Î.>7?Bc¹ùg9O¾ª!9}-'9Z÷>s>Â)½7Â)½7Zd»<
?G?=?fC?Ç»¡>©Y>çA>?UD¹÷8ý+¿Þ]4:Z~:¬3?­ >;?½7;?½7Zd»<áy#=3	â<£%9?µÆ=xT=ûM"?öÔ8~I9b>f\:Æò9ø'?"%>µT½7µT½7Zd»<X~?úî>?:\Y?(¥â>6u?©e
=;f©<³®U?SmA:z¬:1î>?Ä9>.j½7.j½7Zd»<^ø(?×ã>>?t¡>|>g>½2?ÊÆ79**=ïâ9w9ªiµ?XM>¨½7¨½7Zd»<¢y'?õÔ>-SI?/D?_?[<?WØ9Â±9Nn?ìÄ9­ê9drÖ>ii>!½7!½7Zd»<ß?[`@?F?Xµ><¦u>I)=?%I8#|9ç<>µ;|e:¥÷R?¨v>ª½7ª½7Zd»<G ?L×Û>)W:?¥±>ax>v?7?	¹nÞ8º0¿7¬:Rau:©«3?Z~>À½7À½7Zd»<zå>Ñ'>1T?u}?¸>eaH?¶,¶Ô<â9"oC»ôùØ9i°Ë9Y?>Õ½7Õ½7Zd»<<Ð£? ??Æ· ?>®?è8Tµ9ºR>L>Ð:^È9:y?âÏ>ë½7ë½7Zd»<Þª?{À>;?"\>1'>(?!x¸x´9öÑÆ½±
:ãÇ9xÒ1?¥>¾7¾7Zd»<º~/?å^Þ>		J?VÚ¼>Ô9z>õ5A?)*¸5Y9Ó¾ªLF:}Ú9¾Wh?Ô,>û¾7û¾7Zd»<«FB?3Ø>[¥e?ý>9>ôH?`¾5¶Ã9µ;9m:®Æb:å?²>>t+¾7t+¾7Zd»<»?ÁÏÀ>HÏQ?ÝÁ¿>t>}I?ÏG¹¿8±ë3¿Â9¾I­9ÝÛW>~L>î@¾7î@¾7Zd»<)L?ë
·>ìN?¥¯k>·$>¿&7?òï·o4z9Eu½ÏÈ0:c¬':ô?¥y>gV¾7gV¾7Zd»<1¿><*e>ÒyU?«æG?ú)þ>XXI?»w@=½é<úËR?«l9,÷Ã9
>÷>ák¾7ák¾7Zd»<c¨?)X?_0G?­Ë&?DÖ>G?éà8è¶9H>:½E:W??´>Z¾7Z¾7Zd»<;z
?øt¦>,øT?b?Âr¥>ªjL?åMt·7è9ÊR½çTH9ì 9áX??ª>Ô¾7Ô¾7Zd»<ÕÃ>?¨wÚ>Î_?dñ?|µÅ>
 H?~9l¸9Ûý>Å:Dü>:8»G?u­>N¬¾7N¬¾7Zd»<iö>]Ã£>@?-I>ÿÕ
>)5?0¡¸69D¾cæ¹89Ù$>PÇ>ÇÁ¾7ÇÁ¾7Zd»<-[?¬>xC?la>bÂ#>20?ò|8*¼;9uØË=ò9+Ö9?>Î>A×¾7A×¾7Zd»<hì?ÆmÈ>«nH?©¤>izV>:D?o8zíû8&´>»8g9®\9Ò}?Ô>ºì¾7ºì¾7Zd»<wàv?È-?bo?¨¿3?×à>Ô¨L?oòW9\¼93¿>å9d
¹9ÒÅ?øß>4¿74¿7Zd»<ã9?!¤Ó>¦Ù`?zlk?×m	?oE[?Â9þ°²9Ç`>tB:õÇ9Þ	z?ðø>­¿7­¿7Zd»< j?e<>?ÕS?,(ó>µ>X?¢¹©81+â9À=úf92Á9{z>v>'-¿7'-¿7Zd»<?­T?ìä><Õm?`?øG>|éw?ò8{9¯þó=ùá9i?9Á?G> B¿7 B¿7Zd»<¬oy?âé?{/J?P>ã>É/ >85?Û[i6]9Ð å;Fnþ:*¾:B+?Ñu>X¿7X¿7Zd»<ø3?¿ß>gM?&Æ?À>©£;?Ýye99ÞÃ>p	:La
:ëa?h|>m¿7m¿7Zd»<Ëæ>c>0ÍI?È½>«|>Þ\@?Y-	9M¥ 9êZ>7÷Ù:Z*:oI/?}>
¿7
¿7Zd»<`l:?\÷>	ï@?w>vH>Ý0?Æ¹æ9ô~¾«·¼j99hQ½>¿7¿7Zd»<SJ?Sç§>"-H?/Ê>E>t¿:?ÈÈç·¨[9Þ½y
:äÕ9j¤?>®¿7®¿7Zd»<\j?q½>"Y?N8?JÎ>­Ñ?ÑÑ9á·¡9þ|>â9LõÚ9Gº>È>zÃ¿7zÃ¿7Zd»<TzO?îÁ?4K?Ü¿>$l>æ<?{©«839íd>:Ï9É/?á¦>óØ¿7óØ¿7Zd»<p?¾>¦>xÑm?å!?4aÊ>°`L?w/9<89¾t>âOª9<³õ9s±>¸>mî¿7mî¿7Zd»<£?éº¾>s??1`~>LP?>51*?8 ¸¬Ä9Ø¾Æ6­76Ä9c*â<éÎ>çÀ7çÀ7Zd»<Ð>|>:M?YV*?ÓZì>Ì~8?0$V¶Uw9ÎVÊ»È29;ß9W(¤>âÝ>`À7`À7Zd»<¶¥?öÏ¸>µÒB?óÀ¤>b>Q.:?8Å7úl<9sY=Æô9:æ>¢ò>Ú.À7Ú.À7Zd»<>!R?Ê ?LKP?»w>÷W >äÂE?{8î¨8.x>®m:ºé
:
[?@>SDÀ7SDÀ7Zd»<Ìâ>ê>|[I?Ãb>£(`>(.?oÿ·\Õ9Øâ¼µN;XÄ;V.?c>ÍYÀ7ÍYÀ7Zd»<c?ý?n¯U?ó?*!©><I?ë79T°Ü=!_E:Õ­":L?êy>FoÀ7FoÀ7Zd»<^N?°ù­>\d?AùC>
ð=îôP?¥b
·õK9á±­¼dIn:^ùè98ë?>ÀÀ7ÀÀ7Zd»<ì¨W?Ní>a¦h?"yü>;>ÏæR?wÎ
9ùÁ9Y17>wV¶9`2Ò9Þ>¾>9À79À7Zd»<a»>·^{>÷
??D5>îä>.??æ¸5y8Ml¿çI99g«>)>³¯À7³¯À7Zd»<Éw?J ?SF?ÁÓû>Ù­>Ý6:?ýË]9zC*9Ï½&?]£:ôÈR:P¦F?Î¨>-ÅÀ7-ÅÀ7Zd»<öY?E
?!H?¿+?±Ñ´>f<?ò8»ó94r>ær8Òõ9OÔ=ý©>¦ÚÀ7¦ÚÀ7Zd»<°|]?ÑÙ>p?Ä!?pý©>Dzr?bR9T¤Á9d9>j:"×9Ö%'?¬°> ðÀ7 ðÀ7Zd»<+
?H~?%ÓY?ü>1z>@X?@­<8D÷9ª=¥;
A¦:k?U±>Á7Á7_Ì<-e?¬«²>!??b>só`> 3?Éª8·9½>%¯I:À:t3?Îµ>Á7Á7_Ì<U)?Ã®Ù>z#G?ðÞ>ø0Y>K.?îg¸E9¤¾|R:{¯¸9B?%×>0Á70Á7_Ì<Uù?ôèÅ>>?)Ë¼>¨®>ÐÄ4?lC¸9Ýb~½Uo
;êÓ:Æ+?Ý>FÁ7FÁ7_Ì<Ì5?¸êÊ>[e?Ó
Ý>`>
ñI?Ë¶8°×:9´sz>5Ì:ÐÐ:ßP-?¤á>[Á7[Á7_Ì<¤âÕ>ù>ùlF?f=?Yü¨>ÂÉC?7!9ú¾ë9Ë/>
:XùÁ9êØ:?Gå>ùpÁ7ùpÁ7_Ì<Øf>´¹>W;?!>3KÝ=©%1?±
/=ÌÝ<PJ?;¡,=³)ä<±A?ý>sÁ7sÁ7_Ì<Ý?I¦>:L?þ¤>4Îd>À8?ØW6Ò9j1²;Â9]9ë%?0>ìÁ7ìÁ7_Ì<Ñ¡?oe>#r?T?©6>U?úu¸l9ØJþ½6ÝÖ<?Ob<
s?(>f±Á7f±Á7_Ì<üf>ñ>{ÎS?tp
?ä»>T<?Þ8s9.ó=mÀ:´ß
:hÐ	?°>ßÆÁ7ßÆÁ7_Ì<V&ê>g>9B?D>ÁÖZ>Ùv4?Þ«¤8ÉW9À[C>ëVÂ9º]9Ýa?6
>YÜÁ7YÜÁ7_Ì<%?WÃ>>4X?j®?ÕÊÉ>)<?5`9«Ò§9¾;\>I9·bÃ9Ó$¶>Ð>ÒñÁ7ÒñÁ7_Ì<E?xá¯>ÉK?¸ÌÇ>¤>§8?Äö8®wÂ8±l"?dË9<97>K >LÂ7LÂ7_Ì<ÿüA?ïîÚ>ãÔb?7Tv?·n?PÓ[?Ñ¥õ9'Ý9"-?I?:ND:ú3?i">ÅÂ7ÅÂ7_Ì<U? µ>G??Ü-Ê>u>ùñ6?»rv·»¾r9âó½lH9ínj9}½?W>?2Â7?2Â7_Ì<~2?m·>8?Zío>M`8>¹&?Á8Ç9è}`>*':"Q@:X@-?\>¹GÂ7¹GÂ7_Ì<ùa<?^Úì>K?ìS¯>Jõu>k|6?o<9ò$79â.Ý>aZÃ9"i°9¾
?e>2]Â72]Â7_Ì<ÔÈÂ>-ûJ>©u?%ù¶>X¹\>F7T?Ü¾=Æò@=[|?U l=ÕB=ja?W>¬rÂ7¬rÂ7_Ì<n.û>ÓÈ>NÒS?tÈ>éd~>	¸I?TÙ8Ôaº90Ø7=590÷²9>»>ù>%Â7%Â7_Ì<®d!?$Ô¾>X?MÖ>Òà>d2V?lG¹G±g9µ4¾2:®Q9)[s?c>Â7Â7_Ì<;?Ãü*?GXX?H"?`Í>¢!J?7¤o9ùº¼9[¢>FÌ9|Àã9¥_å>¸>³Â7³Â7_Ì<à\H?|A?äD?âÂì>G¡>£;?é]l9Z9Í>Yìì9LÕü9	äï>¤»>ÈÂ7ÈÂ7_Ì<mú&?ÃÄ>ùZ?¨w?µ³¸>Â;?¿ 9èÍ%9JM?¼8A§9>TÁ>ÞÂ7ÞÂ7_Ì<Jè>,>Í¹<?ë´>å>J¬+?ò·%V´9VçÍ¼!T:®:L-?Oõ>óÂ7óÂ7_Ì<EÝ>@>Ìå>? «I>
>xï6?=ÒÙ´79qàRºM|Ï9Zý9ë5?ü#>ÿÃ7ÿÃ7_Ì<9aÜ>~v>¼F?:e>ð|!>¯è5?hä¸Z?9À¾ZsÒ8>=Î9>+0>xÃ7xÃ7_Ì<!¡??=?Îk?m	ä>A\?Îe¯9Ç¿p99:?oû:Sìß9ï4?Ìh>ò3Ã7ò3Ã7_Ì<F?ªkB?ûO?º¯>Èf>eîB?ÞIJ8P9·Øø=@ë¬:IB:´Øc?#i>kIÃ7kIÃ7_Ì<êÕH?Øj?Ö¢F?µ#?æ×>ªºB?P!9Ë§9"Ñv>Ú;êæÕ::?t>å^Ã7å^Ã7_Ì<©ÞP??Ý>k­q?	Ñv?'	?Kxf?9J:©Ú¢9«T?ªw:ã2:ä½0?>^tÃ7^tÃ7_Ì<I¼>pÞN>µh?«??FÏÝ>)!]?/Ï7I>f9o\f=îH:~ã9'?f¨>ØÃ7ØÃ7_Ì<f·)?þSá>Ñ@?Å6>Ê[>1?"íâ8üef8a$|?e¶Ñ9¡ûÍ9MQ?8©>RÃ7RÃ7_Ì<­8þ>CO¨>VA?LÄn>^à)>zè3?T¨©¸q9%4¾÷¾f:Ç:=?Äÿ>Ë´Ã7Ë´Ã7_Ì<éòw?^?áHY?¿>iô6>X?ôÒ7½ó 9«Ã'=xK:^*:ß?:
>EÊÃ7EÊÃ7_Ì<1h?ê
?g¬R?©k>zü1>a§E?ñ¡K¸TY/9t¥¾Óñß9{.é9òÛõ>Ã>¾ßÃ7¾ßÃ7_Ì<óÀ>é>+ð@?$ßÒ>¥>2?òâ8F}9t®d>$}:r:ÊÜV?ø>8õÃ78õÃ7_Ì<Á?ïo®>£l>?	I>ØM>¡,4?¸Î9Döÿ½$£:6C:tV?<">±
Ä7±
Ä7_Ì<2;?§÷>ÿA?Ãû´>~>T6?À{½¸Ú¸9½Ã¾Nj9Z¿19¬ã(?QO>+ Ä7+ Ä7_Ì<7?°,?wb?AE?Å>´MZ?Ì9ÚeI9¦Ì¼>è:~ôU9í[?uW>¤5Ä7¤5Ä7_Ì<O|=<¾í<ö§*?dÚ¢;ëJ;J{"?¼Ûx¹fÀ¦9¢¿¾Ã¡z8d¦9ñN>æY>KÄ7KÄ7_Ì<Ç]?
?² G?½âæ>§>ðB?	ÔC9*ûm9Ð§Ò>l59G¬9n Á>^Z>`Ä7`Ä7_Ì<l?ÌÚ?gü<?; >WXI>pW5?<tï8kg8}?ß¼¯:16:îv?ªl>vÄ7vÄ7_Ì<×s³=X[{=wÄ6?tû¶='Û=CK0?ZûI:bÀï9­«W?Xèð9v#:bÍ>Zm>Ä7Ä7_Ì<d?p´®>N¬;?9`C>)ý
> 0?Ü½·ÛÊ8D¾¸Ð6{¬E9ñ¹<ar>¡Ä7¡Ä7_Ì<GØL?Øò>.ñW?úð÷>"ì£>WA?ºwó¸%O9F¾Ãî9ïÊ9òf?wz>~¶Ä7~¶Ä7_Ì<»´Ð>B¸>#eC?Ôê>ãµ¢>¼8?¬â8«w]9U>çð9° 9ä6ý>®>÷ËÄ7÷ËÄ7_Ì<®®ð>)ô>jI?Ö>äh>#)>?¶áJ8Y9i)>ô¨:Wv:7/?ùÅ>qáÄ7qáÄ7_Ì<v° ?ÚÑ>'=D?kSÃ>0>t9?m8y\O9»ZÂ=Â¼9gÔÍ9ýÄê>æÚ>êöÄ7êöÄ7_Ì<Å?dk?¼FV?äÁ?ó!?t^?+Ñ9º×ð9Ì¿'>HD0:dj:ªÿ?Më>dÅ7dÅ7_Ì<ï>?ËÕ>7¡d?âÑ?20?ÈÖG?NX½9jÍÆ9PÒó>¦ìË::ú:ÇX'?ð>Þ!Å7Þ!Å7_Ì<dÄ>½7=>3 J?í>_£>9?&|I9$9!pµ>ûß;+ û:Ü?â÷>W7Å7W7Å7_Ì<Ý=WE=Ë2?ô}î=6?²=&C+?í	K:VH:¸¹?i4=Õm=ý2?û>ÑLÅ7ÑLÅ7_Ì<»$]?»ç?¦V??°Æ>C;?Æ9è\Ä9Ù¾<>2e:(·,:¼Al?X%>JbÅ7JbÅ7_Ì<áð>Z?w>hy?}]i?`¿×>És?´Y9b±9á3à>{ <:Þ9aX?ï:>ÄwÅ7ÄwÅ7_Ì<A®=ek=°Ç=?²w­=·j=oJ=?ÍÒö9#Àê97??§Ü84	9àfA>ª=>=Å7=Å7_Ì<Æ3?l¢>Æ1b?MÔ>;¿>ÀÐ<?ÑÁ¸	fÞ8ß¾êC;®Ô:ÍÑk?RE>·¢Å7·¢Å7_Ì<¯W ?ÊÄ>*XQ?â?¢-?ã¹M?Ý=Ä?=;ïX?­é[:#OA:?öP>0¸Å70¸Å7_Ì<s_?é°>>Y?wÿ>¼8B>6dD?ËG¹¾]«9ÆG¾þ9eÆ9.9$?NT>ªÍÅ7ªÍÅ7_Ì<Jd2?@ç>/4E?%á>h|?>r??òU¹ä 9C×*¿¬89à:>|>$ãÅ7$ãÅ7_Ì<¯-A?^ê>QÊR?Õø ?À«Å>ÐxP?Ó·8]*w9e>>!÷~:QÖ:º¹g?#>øÅ7øÅ7_Ì<6°Æ>v1>pÚD?(h§>;o>Ðà2?ú:O9q/¢9í£>µÃ8¬½ 94´ñ=>Æ7Æ7_Ì<£-?Þ¾>2wh?ò°>Ak>>??Ø¹9¹¸!U9üß¾q:rT:ÀÈ0?Ù>#Æ7#Æ7_Ì<©"	?CL«>ðñL?ÙÑ>Pf>Ò¼8?Ì9J9e>HBÔ9úA×9oü>2£>
9Æ7
9Æ7_Ì<¹r>$(Ù=t9?òí>
5²>Ôè*?Tý°=<-U=%T?"Ä(; ,×:ÚÉH?+§>NÆ7NÆ7_Ì<Ñ?ò¨>|o[?ÀP¸>m¥{>;?â8^3.9c>ò8Ùù,9ïv³>¯Ì>ýcÆ7ýcÆ7_Ì<ic?¾ñ?N?(ñ¸>¬l>°H?ØÅ¥¸Pk84¿±¥P9z]Æ9¢>à>vyÆ7vyÆ7_Ì<ÊL?)ö>®T?nI>³9.>{1K?»í3¸µ9|²½¢·¬9«Dg90??uð>ðÆ7ðÆ7_Ì<ÿ?Ø6´>÷E?IÃ>_A>Ùh2?ÿ8¹Ë©8mÁ¿Þi:Ìß:ñ²?¡ >j¤Æ7j¤Æ7_Ì<t?,¦¶>3I?N±>Îl>E@?®·._9z<ò¼A
:ué9	+?F5 >ã¹Æ7ã¹Æ7_Ì<Rð)?U¸>1¯k?åá>Òv>TÄV?*'7
0F9\É<=RY:8I:+9?@N >]ÏÆ7]ÏÆ7_Ì<ô4?sþC?qãB?Å>B>ù0?Ó¶7¬8.>T¾:öû:<?U >ÖäÆ7ÖäÆ7_Ì<8(?JÚ>XE?)¦Ä>÷ò>j8@?x8uJG9ÖK>Ný97ÉÖ9~ô?\ >PúÆ7PúÆ7_Ì<b?Y¥>Ñf?0x>óÈ>ÀF?«Õd¸^`8-o¿nLJ:äÔÂ9×ç?8c >ÉÇ7ÉÇ7_Ì<B(?²±>YËs?Ëv®>iR>I&T?	æF¸ Û&9;¾YÀ%:ûã9Ôå:?øi >C%Ç7C%Ç7_Ì<S¾Ê>Äµ> I?è?¤aÀ>ÍÆ1?­´'=B8×<¤{G?D½<ºCz<¼öA?Ã >½:Ç7½:Ç7_Ì<]t|?ª[ú>f?Þa?|>
1u?ZSÍ9
¡9á"?k1Þ9Rµ9Ú?° >6PÇ76PÇ7_Ì<§?îÛB?ÅnP?ñ-?VÛ>{K?5¦9C6 9+Ê?:E¥û9ðr?C± >°eÇ7°eÇ7_Ì<rw?ý¶>í´H?ÍáÆ>H>«8?¸)a¸¥2¥9sv®½ôÅ9¿q9«
´?¼ >){Ç7){Ç7_Ì<ÞÛ?Ã²>»{@?>>m®N>Za6?â%ð8¿¤[9ó>@n:/N1:ÕA,?Ã!>£Ç7£Ç7_Ì<Tì0?Qûß>ä6J?:­>îa>4?z}"8Ôi$9bý=zn;©©";,O;?8!>¦Ç7¦Ç7_Ì<ÐÔ)?\ Ã>}>^?"I?¯?ÜG?â&9³EÍ872?:¾¥:JX:h,D?Ð!>»Ç7»Ç7_Ì<OáD?Ø§ò>µO?Õ·×>²>.Ó>?ÒÂ³9nr9¾N?s:ÀkR:³["?Ù!>ÑÇ7ÑÇ7_Ì<´y?®?dn?ÄØm?»Ú>-H?e29ø8*9"%?Ü;e:,~é9T{?K!>æÇ7æÇ7_Ì<ntÈ>Ì½K>ÔÞ{?Ú8?Û>©X?Å-=åÂÉ<a4\?¼¡_:%`:ì¡:?!>üÇ7üÇ7_Ì<½>ÞÜ?>!M?î'?¥ÃÓ>ìK?ÔÙ8º
9 >ü9	Äî9j?Ó!>|È7|È7_Ì<Aªð<y!­<
î1?§»;Pm;ÿ'?á¹P*Ý8©1¿w¡7øf9Ê³3=­'!>ö&È7ö&È7_Ì<L$v?¡È'?BÇ;?ãbÃ>J¨>¿3?XÛ8+í8ÿ¢>§ 9ý¤9]->c!>o<È7o<È7_Ì<ªÁ¡>ö¢Q>ÞE?Vw>wç4>TË5?Þî9®Z9ÑgY>P9<29Üý?Xf!>éQÈ7éQÈ7_Ì<dÏ-?¶Ï>;7V?Ã	^>pÊ>§E?ÔÌ9úG9Æ>t:«%:ÿóV?ùh!>bgÈ7bgÈ7_Ì<`Q>b(>óD?ð?**?±(I?®ù<
Ú<4\??:Z:w)?.k!>Ü|È7Ü|È7_Ì<7±,?éBÔ>úFP?wÏ«>§½h>þú<?æG8Rõ[8¢Uè>6°9vR9?în!>UÈ7UÈ7_Ì<_×>Lo>f?Ü¥>³ÍP>=ýJ?78óê{9Iº=<'¸f%
9ù¾Z!>Ï§È7Ï§È7_Ì<îK+?¤¨Ú>´H?Ó>Ö;>%¤A?
Ì6÷¸c9ÔG<xw:!:Ío?!>I½È7I½È7_Ì<Ð^¸?
ö
?=¦?!²h?³®>9~ª?ýG9cª9M>Iñá:õ¢O:ñH?¬!>ÂÒÈ7ÂÒÈ7_Ì<É¯?ÐÙä>A¤Ä?oT?ï©®>í­?"h¨8kIí9°µ=D¡Ï: ­-:#?¢!><èÈ7<èÈ7_Ì<óQ=Õ÷¾<$
0?Ô~=éØ< /?Å®69?ö9Z	>È'Ò8Û­09·@>Á!>µýÈ7µýÈ7_Ì<^Ã¯>e>MD?8u>á&*>Ìb8?ÀËâ·ÍÌ8,¿
¾1}:n*Ý9ª0?pÈ!>/É7/É7_Ì<Ùt
?ñ§> ÀX?VcÅ>`Ñ>oÎ<?ð 9¹ç9ú·>:@9¸9lW$?LØ!>¨(É7¨(É7_Ì<ñ=\=wûL?$?DSå>£7?Íø=üû<vÑW?9;{Ì:¤Çh? ">">É7">É7_Ì<#)U?T	?3G?ZpÔ>|²>Ô\9?ç	8q[9Y4>0´ <E¨Ô;*uA?¤">SÉ7SÉ7_Ì<éÊÖ?>Ép?8]d?ÆÑ??ÖÍ>¸ân?Á9ôQ9chÂ>U±µ:Í´#:;?<">iÉ7iÉ7_Ì<OM?Äé>­Ö`?Ìl?Ãá©>4M?QÅ8g9Æ8#ÿ>Ô¶ÿ9CÄ9½Å&?(W">~É7~É7_Ì<½º?\å?u$g?A?	à>b\?%´:Kq:	4?ghò;¿»­;¾2?}c">É7É7_Ì<Â?	H?&°w?Oþ>Êt>Òv?Å8í9Ïµ>ãF: ú9`K?¶s">©É7©É7_Ì<*ç4?saÙ>²
U?Q¼>Ø	|>CG??]¤<8K9d±©=]ï9eUX9+?Jt">û¾É7û¾É7_Ì<eÝ>>ëf??úÿ>0D>f7-?.5¹,Z9±5Ô¾àåÕ9©Q9?Ïw">uÔÉ7uÔÉ7_Ì<N\?%C?*cB?D¦>ÅÊf>m8?¹kw9¾áôU¸J´9ç½t">îéÉ7îéÉ7_Ì<çÔ?xÔ?Áîx?u7?3 >s?ÅúÍ8j9z4>(LT:þ­:'3?z">hÿÉ7hÿÉ7_Ì<voB?Èø>UH?£¡µ>ÐYu>Ð=?ìx8^^a9_5
>AÕ9?9ÁaÛ>
">áÊ7áÊ7_Ì<`Á?Îg¡>"%T?ÏAà>M>V4D?/8¨9g"C=K:û{:­E?¶Ë">[*Ê7[*Ê7_Ì<ýæ>E>UbD?`>_ÁA>ÕÊ:?w"Ã¸ ë8uÔ¾ôBÁ:^:A^?ËÝ">Õ?Ê7Õ?Ê7_Ì<6l?Îû?ÇbC?±Ö>>t4?âcZ¸A79Áñ2¾}GÝ9P%Ñ9m?ã">NUÊ7NUÊ7_Ì<×Ño?
?XW?õ®>FYW>åíN?tF7ß9¶Ô <úG:»:g'?-ê">ÈjÊ7ÈjÊ7_Ì<ÇQ	?lÖ¹>û)=?]T>Ä><.?sY«¸,S9-¾´Ä°9A¾9¯Úí>ë">AÊ7AÊ7_Ì<?>z|>w%[?ïø?~ËÏ>	±=?<Ï8<'9Äè>§¥:p£®9Ø×F?ôì">»Ê7»Ê7_Ì<àp+=pô<v3?ªC,=À>=µ{%?YõÂ8±091à«>±³Ñ:ÖF:R:?#>4«Ê74«Ê7_Ì<Fá>¡§C>ß>?Q¼>_>×Î5?g8[¥Ä9Ï=D9ñx9àÕ?#>®ÀÊ7®ÀÊ7_Ì<(?>þa?9+>ÃO?>¤HJ?¾Ý¸jK9Oe¾*©9_a9y?§#>'ÖÊ7'ÖÊ7_Ì<_l?3hì>
ö?«ëò>ºP>Él?µ8Ü$9j>:ÝnÈ9X)?û(#>¡ëÊ7¡ëÊ7_Ì<SÐ:?,å>Ô®P?ÂãÚ>dã>ävE?±VÝ9:	oÜ>£4:Fñø9Í?m`#>Ë7Ë7_Ì<ÔÙ<0<µ7?·Ó=]9É<Í,?¥ú;9
c­9½Å>bB8$¹:9F³6>×b#>Ë7Ë7_Ì<s³6?Qí>£E?oR>."e>®-??¿¸´$å8H©Õ¾«d:g:f?ý}#>,Ë7,Ë7_Ì<HR?Ç%Ò>ï?s?N³>@V?×ÁZ9©9¥>TÅ:¥	:¾]4?Ä#>AË7AË7_Ì<ÅÔ>2>R?VÃ>G	h>W?98<^9Ñê=*¢ :ú¾9TSW?Þ#>WË7WË7_Ì<ÒÔ?û«>Ðxb?ÚÓ>y>ØH?!TQ9ïÖA9`:
?ãgJ::¶iC?JÌ#>zlË7zlË7_Ì< Ì.?·÷è>'@?È´â>+¢>cv2?íO9n79«?0#n:34:')?¯Õ#>ôË7ôË7_Ì<'?Ê¹Ò>ÛK?jÚÉ>U>ºD?Ö²T9OÂ±9½(>fâ©:öL:T? $>nË7nË7_Ì<©¼®?ó!?+Ñ?.N?Xº>²?`u
9`é9a>@t;§;NUn?å$$>ç¬Ë7ç¬Ë7_Ì<1=?Ò¦õ>E?ûs¶>dèt>t·>?ÒjÜ8¨Ã89³>¿Dk9Fÿ9bÔÄ>K$>aÂË7aÂË7_Ì<ÓG?©CÂ>¦ L?<¨>.¿W>ÉfG?Øñ(¸D´o9n´½·ö9Ý^9AO?V$>Ú×Ë7Ú×Ë7_Ì<gÀn?2lî>5-?xqò>Íä>ði?·µ7sgX9V÷V=:èÃÅ9;ÍH?íV$>TíË7TíË7_Ì<Z??3Ô>aof?
Á>Ö9>aEH?F{2¸Y9árÒ½xj:ø!:íe:?*g$>ÍÌ7ÍÌ7_Ì<D_?¥¶>>Z?°Â>\¦>§u:?+W×8b¡9ê´:>#&9ò96ñ>ªo$>GÌ7GÌ7_Ì<Au?Ië÷>@}?­a?ª>S©?Gn9¼v9ÿ÷>ä:ßf:eËl?:{$>À-Ì7À-Ì7_Ì<O^e?©8?%ÉH?®¬>zo>F8?Z®8ª.9ÄB>®09siX9»´>ú$>:CÌ7:CÌ7_Ì<µÆ?ïì?b \?Tù>e>+ÚI?Ô99Ãr>5²W:¥O:ðè8?º$>´XÌ7´XÌ7_Ì<½M?Z­>|\?Hv?âAÉ>-G?ª9$92gÖ8FD?ë:À<×9÷½.?bÃ$>-nÌ7-nÌ7_Ì<àü3?Bgá>nkL?³øò>m'¥>«O<?JlÈ¸ô9mL?¾æ9u9~ìü>ÇÕ$>§Ì7§Ì7_Ì<#m8?î>wMF?Up?ÒçÑ>ØÐ3?Ê£8ã9Eà>ãÜ¶;RYV;OeZ?à$> Ì7 Ì7_Ì<­G?ßú>cL?gî>ÅÙO>	=?e7oD[9ÑÁ0=(ë9Lº9nï?Fä$>®Ì7®Ì7_Ì<æI?¬ûê>çô[?×, >N>~	G?·9¾.9viÇ>ï
¤9_79T¶d?Óï$>ÄÌ7ÄÌ7_Ì<²Â?Ë¼>fs?D?¤ Ü>ùc?=¨*9eº9§>^4Â:-]:vW`?Ëþ$>ÙÌ7ÙÌ7_Ì< Oë>1>#i?5Ý>âO>P?-Ø§8#J¸9Þ'é=S@9hñ97·>o	%>ïÌ7ïÌ7a2Õ<fR?Éßï>
`?e?ìÚº>uD?Fä9ÚK^9P*?ë´:ÚÁC:¼l?}
%>Í7Í7a2Õ<Ó²ï<T¯<þ.? º<ÙP<cµ6?zBb¸Ê9
Ô½¡Äi;O&;¡ë3?í$%>úÍ7úÍ7a2Õ<Ð^)?°³Û>YZE?ç>éR>A9?Ï49öL9lï¶>5¼9²§9ëê>¸E%>s/Í7s/Í7a2Õ<=Z?Zæ>Ër?A³>D
S>(nY?×8ÝA9Z>z» 9)Ì½9öËØ>Éy%>íDÍ7íDÍ7a2Õ<'wo?¯ç?¦[?µ?Òª>H?û²V9¸¥9+¦>gs:I_:A	?k%>fZÍ7fZÍ7a2Õ<tï?å¼>É|H?¾Ð>¿^>ÌÀC?â¡7OÑ8ÒQÅ=KIî9¨ç9Ñ©?4%>àoÍ7àoÍ7a2Õ<=U?2?5?º$?Ù> ?IË9h?y9«Q?%
Ó9)ò³9"?(¦%>YÍ7YÍ7a2Õ<zÂ=?«ÍÍ>l?¥Þ>!ô>]?Á¨j8xáf9C>óq¦9Ì¯9­aò>¼«%>ÓÍ7ÓÍ7a2Õ<?)µ>ÒÛ[?b,?¡Ú>åÙI?ý7:ö|ò9wÊA?V@a9Z«y9|öæ>	¯%>L°Í7L°Í7a2Õ<Up!?{Ã>ëÓS?î¿>6æ>A:?q9i 79öd×>±8· 9ø.>µ%>ÆÅÍ7ÆÅÍ7a2Õ<Ó£??_Ûr?~°?
Å4?jñy?P±9óRÌ9ìéÝ>qÝ?:9:â>?·%>@ÛÍ7@ÛÍ7a2Õ<ªa?yo?bF?Ú­ê>öB£>þ7?ön93}¥9¦U\>í¶8ñÑ9öÞ=5Ì%>¹ðÍ7¹ðÍ7a2Õ<áÈ®=eQ=­+?HG>!ô=p?q479SÏ9®7b>¦Ú9­n9[b*?%Î%>3Î73Î7a2Õ<¥å>Îz>$\j?·¥>Á½^>v>?æ9¡Ú¢9ç>\>à|ì9>@9ÉºÁ?Ø%>¬Î7¬Î7a2Õ<]å>3>+=?âx>>1
>50?Ô[¸åèt90&¾´`9¡ü9>qÐ>ñý%>&1Î7&1Î7a2Õ<gBÊ>E>øÏ@?Y+>no>ÿ.*?¾9æ$E9=Ê>g.;5÷:`M4?(0&>FÎ7FÎ7a2Õ<ÊÅ?ÞÝÞ>Ö??³z> ?jý9vå«9e\>þZ:.L:Ïµ?1&>\Î7\Î7a2Õ<Ó6U=´d=me-?}<;eÕ;­ò?JÔG¹Ä8-{¿y7èhL9=+,=8&>qÎ7qÎ7a2Õ<è¨	?Æ°¡>ìóY?Ñ-Ì>U>#ë8?ø ¶·Å9¼]Æ:£:ûê>õ>&>Î7Î7a2Õ<xò!?°Æ>^©P?²lû>ð:³>3?"7<y=9¬Û<Mo:Á÷î9§L#?±D&>Î7Î7a2Õ<{U?!©
?¹D?
Ï>0U>6eA?GãÖ8SÞ9Lo÷=-ÛÙ:zïm:pej?a^&>ÿ±Î7ÿ±Î7a2Õ<nÁ>Ø¾==?åÍ¦>R·s>-6/?ºÚ=vg=ÿKW?û9í9S?èf&>yÇÎ7yÇÎ7a2Õ<u<¹?BpZ?Y?lK*?8¾>/e?<8Pf9Uç=Ä¢
::Ú9Ýæ%?Lº&>òÜÎ7òÜÎ7a2Õ<fqð>O¥>£G?àðd>J">¦4?Sn¸þ9×ùá½=}¼¸9_9ª`X¾N¼&>lòÎ7lòÎ7a2Õ<rmÌ>gÝ>ÇóG?èè?²ÆÁ>ëè0?ðl8Ìî`9Ó)>Æ¯õ:­Æ:I?CÇ&>åÏ7åÏ7a2Õ<e½A>Õ6>xþ<?lÄ<¥Z9<£4?IGi¹èì{9,
í¾8¶ÎÈ9®¼Ï×&>_Ï7_Ï7a2Õ<0u=ÕDÕ<lÍ/?;=m0ñ<[i)?ÚZ8&Bª9ÂÎ=.²":ã¼ô9Î.*?Ìã&>Ù2Ï7Ù2Ï7a2Õ<µ"/?wüå>úñB?%Ê>>6­:?íä7@¨L9j¨=fR:ØÆ:u?¯ô&>RHÏ7RHÏ7a2Õ</B?)ï>RP?RË>Â\>¯99?L-e¸ê9OÇB¾^e¥;ÔðB;3Y?£'>Ì]Ï7Ì]Ï7a2Õ<m?¯·>TL?°å>bA>óNF?3¹ 9|¶¾Îð8Î9c¥d>'>EsÏ7EsÏ7a2Õ<8çÚ>èì>n8?Í_>$>à!.?gÍ7J9ûÜ=k«9J}9zq
?ñ'>¿Ï7¿Ï7a2Õ<Zx>û&>L??#G>äM>êc3?ái:=ÁÞ<cvV?Â®£;-ÍW;7,B?h'>8Ï78Ï7a2Õ<«p2?Ø>¼oS?íÛ>°">¬D?ÃW8/ 9=áæ=ó]â:QZ:¿ûL?W2'>²³Ï7²³Ï7a2Õ<óèW?P×?7ÙT?ö÷>Ya>*K?	>9h	9&?G3Ê9?Å9©6?ØV'>+ÉÏ7+ÉÏ7a2Õ<k9?eïæ>ìM?k?B®>ª8A?(ÇÌ8Gà9`é=xOº9Óz97'>?¦o'>¥ÞÏ7¥ÞÏ7a2Õ<®é>¼|>,ËB?k>ÑÊ!>]`:?X¡I6n9!6¨;oê:4°:¾@?Fs'>ôÏ7ôÏ7a2Õ<rC?î?Ø~=?2Ç>1°>R¿7?ÁÈ8¬ë89pY>dÙ;LÞa;t,5?Ót'>	Ð7	Ð7a2Õ<æ?Ú?c?{3?ð >éÈ?H÷á¶6u?9¼SW;2Fâ:'s?u'>Ð7Ð7a2Õ<S
?âÀ>u@DÇ?&O>3?·89ñÖz9ÝO>;£:Ýý;:½Í^?¿w'>4Ð74Ð7a2Õ<l¥?-fÄ>lÁA?ha>Ü#>÷s0?ì79°¦_=APk:Ê]:ÓÍ?Ñz'>JÐ7JÐ7a2Õ<¤c??I?2¼>N¢w>ºB?½x¹M29[ä¹¾>¡9ò«9	¯? ´'>~_Ð7~_Ð7a2Õ<H?K¨´>ñ÷Z?ñÑ>Ú>{D?wO8a°9q]=d{:8:Ï0.?¨¸'>øtÐ7øtÐ7a2Õ<¾4>Í85>È?[?x$?»ä½>AÂK?t
\=òÖ=fÖM?;;xi?±Õ'>qÐ7qÐ7a2Õ<ë>½>ñM?FóÃ>@\>
ð>?>Ñ9iÛ9¯Mê>©9,R9Í?S	(>ëÐ7ëÐ7a2Õ<¢¹>aäd>¯O?©)×>¯>%68?»x&:åß
:
1?.êu9¤y9ó}Þ>W(>eµÐ7eµÐ7a2Õ<xÁò>sî>¤L?ß>MÅ3>+´:?IG8lg9çÏ>ýÐ9VúÎ9©¥>à0(>ÞÊÐ7ÞÊÐ7a2Õ<n'?Ñ>ÔL?,)»>%"|>ó>?H Ý8©Í9-³	>² 9\óÉ9øòÊ>·7(>XàÐ7XàÐ7a2Õ<«©<,f<ç%?;1i_;G"?à5ì8X£L9¿>#8¢n89åtÉ=ìH(>ÑõÐ7ÑõÐ7a2Õ<å<?·õ>ÿD?U >[>d:?ÕT9mm9%å>9.9µ9Ïv>9V(>KÑ7KÑ7a2Õ<\åÕ<±<1?=J={5"?£¸­_È8;ö+¾äÝ ;Vx;~Ô%? x(>Ä Ñ7Ä Ñ7a2Õ<·?sÍ>Oy[?¤Ès>³>ö´I?Þ9Ø¬À9å0>+;Cd:àºX?øy(>>6Ñ7>6Ñ7a2Õ<Ú+7?ñ£ð>ÞÜB?sº>ã">Y6?è6¾ÏG9´½;ç ;wÁÏ:>û0?Ñ{(>·KÑ7·KÑ7a2Õ<ÑÒ^=_#=ú.?n»«=ßL=­#?Ónö9:{ÿì>³O²;j¹j;EyB?ì(>1aÑ71aÑ7a2Õ<Qw?ÁÆ>Ì¢G?v	ì>¤¢>|Ã9?P3Û6Kv9oÖc<ít8YÜ8OG>ÖÉ(>«vÑ7«vÑ7a2Õ<caÛ>~>J£\?ôÜ>w>)íd?fÔ7 1ù8¶`Ú=Á°z;
;2;Ü	4?cî(>$Ñ7$Ñ7a2Õ<R?õ>>w$I?Ýp>Ì±)>t5?53¹ØÊù8}û¿N²R9ðÁ9ÄQ>¯÷(>¡Ñ7¡Ñ7a2Õ<ÛVJ?<Êð>ØW?ÍÅË>uo>#ÙY?ûó×82@'9ÒE¥>Oø9HVò9L?û(>·Ñ7·Ñ7a2Õ<1*?ÈÌ>®ÁT?5¸>.>A?yÒÓ8?ý´9HÎ>ýüt8²%§9)»=4)>ÌÑ7ÌÑ7a2Õ<N*
?¾Á>)§:?0Or>´}+>ÀÛ4?¿²8§[9æe>48¡T9!>ßB)>
âÑ7
âÑ7a2Õ<ûÞ?g5?ôùC?ÒªË>!>é6?.±¸]Ê8Ùrà¾¤[½9¾d9ëS?Z)>÷Ñ7÷Ñ7a2Õ<­?9£>zL?3¹>>}9?×ê¸~;¨8R"2¿²jK:D:F-?Ëc)>ýÒ7ýÒ7a2Õ<ü=?&ç>R?-<?Ê>??ú`ô7Ø®9\o=fëÇ;Dp;I¹T?v)>w"Ò7w"Ò7a2Õ<6>Å«<>í¿1?&n%>Åø=ÿf*?WÒ=ß3=WlH?¬
=ðÏÅ<Í6?)>ñ7Ò7ñ7Ò7a2Õ<bõ;?¬Íä>ÔLR?HÇ>F>Í@?	¸^t90¤½·Ö²9 ±9ä?C)>jMÒ7jMÒ7a2Õ<Ó	z?¹1?Â4?Ò|>ã¹=>x*?
lÄ6ïM9ð,t<»P9«_½9Ã>>£)>äbÒ7äbÒ7a2Õ<ùÔj?Å?%Ge?zÅÕ>Kúy>ãëZ?æ	¹¬´C9b´¾k%:áM:­;ù>=¨)>]xÒ7]xÒ7a2Õ<?Ëw>Iä?6?Gÿ>:Õ?V¹9|ÿ9Uí$?Pb9Fº9¶¶>À)>×Ò7×Ò7a2Õ<	|#?Ø1Ô>ï;E?~¥>¯Þ7>¥®8?8Ï_9T².>Õ·9Y97ÀX?_Ä)>P£Ò7P£Ò7a2Õ<÷åª>åe>M>?w~X>Óø>«1?Ç¸>/¤9DcØ½Ø}	<UfÃ;ì!4?Ë)>Ê¸Ò7Ê¸Ò7a2Õ<üHk?ç'?îÓ^?V?JUÖ>I!?w9N9jó|?Z.ä9Ô­¢9ç3?ÌÌ)>DÎÒ7DÎÒ7a2Õ<ÁÝ>­>¬n=?ëÞl>[ê(>±~3?ªÐ×¸M9gX¾:ê¡;©W;%3@?Ô)>½ãÒ7½ãÒ7a2Õ<g½?ýÀ>º9?Ö.¤>²Qk>±2?Ð°º¸åÌi9ÌjL¾'í8CeL9F¹=à)>7ùÒ77ùÒ7a2Õ<$b
?u¶>;)B?¯°>ÌB>£3?z½48c=&95*>¥þ:Z:[}'?ìá)>°Ó7°Ó7a2Õ<'q=8eB=¶¡7?]J">®Dà=Â@9?Õ´½:o&:Ò*?BP=Å
=Bº@?j*>*$Ó7*$Ó7a2Õ<åJ?5xò>ûäU?HVÛ>5ÿ>øO?Cë8Yj¯9Ü«+>jÙJ;7ñ:?W?,*>£9Ó7£9Ó7a2Õ</?$ËÈ>@?*(>qyY>ØÁ0?Ø¼F8d¼W9LÔë=U¨:6w:|?Ý7*>OÓ7OÓ7a2Õ<ª1é<Ë®<9Ä*? øM;23;9 ?6c¹D,a9n\¿<-¸A:&9¸ª¾ñf*>dÓ7dÓ7a2Õ<!`?(Ë×>æ?Õ¹?t>Òc{?BÙ8I:09:>ë;:æy9Ùi?.{*>zÓ7zÓ7a2Õ<Os³?Ñ¶,?	þ?ú´?Z?/?3£à9ÄK\9É?9J;Ù÷À:Ê	?§|*>Ó7Ó7a2Õ<c?Ú¡¤>¾Y?i_>ôÑ;>jRN?üìÑ·=Ð~9<çR½ð«¢;Âú@;jËW?~*>¥Ó7¥Ó7a2Õ<¼I§>ÀwZ>D?ÁÙd?Yj?±F;?5É=	â$=>_?²ª	:ër¸9û??U *>}ºÓ7}ºÓ7a2Õ<)²]?¶×>?à
?N~¢>ÊZ?;:õ×
:îw?mª9ì(°9ïª÷>¯·*>öÏÓ7öÏÓ7a2Õ<@Ãú>/é>Ó¸H?ðj>«*>
Õ0?
-®¸©9¼k+¾Ä8ÔÁ9v¼>6¼*>påÓ7påÓ7a2Õ<' /?sã>µE?>xR>Â2?7Z÷8$¶9ìÓ->-£9«´9uLç>ÞÏ*>éúÓ7éúÓ7a2Õ<åÖ?¿¬>J]?
ã>>`ÿF?V·¡6R;9¯«<D.:yÛ9\¬2?)Ö*>cÔ7cÔ7a2Õ<mQ?d?uòC?·³>fX>`9?àÔÂ¸Ì9;"À¾HGT6@ê,9#<ú+>Ü%Ô7Ü%Ô7a2Õ<±ÓZ=Î =¬b.?]\ý<´Ê<O ?Ä© ¸x9>Ñ½p|ÿ:âÐ¤:¦jF?+>V;Ô7V;Ô7a2Õ<ã²>»:f>¦éF?
Ó>ÔU>N2?Hÿ²=¼¾Z={Q?n]W;rx;×P?/"+>ÐPÔ7ÐPÔ7a2Õ<m?p?æ@?·æ×>`R>>4?;8Éu9`ãÂ=ßÙ:8¥:²L?#+>IfÔ7IfÔ7a2Õ<¤}t?âk?ÈZI?ú@Ç>X>¦¶@?Â<ï8`Àµ9#|(>Fã:Z/:Ø¬ø>O+>Ã{Ô7Ã{Ô7a2Õ<æü?·>w?éÛ?ñ=°>ÞS?·9ò9¯u>o=:§Vì98ÛL?3O+><Ô7<Ô7a2Õ<8?ÓN±>à©^?i±>¡b>gH?Fÿø7±S°9ËÀ4=7}7:@
:4F&?GP+>¶¦Ô7¶¦Ô7a2Õ<,`Ü>éë>^E?4>ó2>ê%<?Ø
¶`?Ô8§Ç3¼79L®t9º¿>¬T+>/¼Ô7/¼Ô7a2Õ<Þ2?OÌ>ê®_?[Ð>9`>dÌC?éï86J÷8§÷>¼\):+¯9Ìw?ë]+>©ÑÔ7©ÑÔ7a2Õ<3ö>Þ¦>oÅ=?´¡j>Ö<)>«u1?V£Ï8)'9â7>(;ËýÝ:}e'?ÿj+>"çÔ7"çÔ7a2Õ<RU?Füü>ÁÜW??füÀ>¿Q?Ø¡N94i9Ú®.?÷V:è!:¤b?	m+>üÔ7üÔ7a2Õ<x´t?J?"Qk?øâR?å>7k?z9 )9nPû>ö9
Ø9´»?e|+>Õ7Õ7a2Õ<ñí><>v.L?<¡>\>7
<?ç8ùø9¹¿ü=Ð9àv­98·Õ>a+>'Õ7'Õ7a2Õ<¡ëm?¥©?Íð??öv#?jQß>&c;?"²8Ï»M9k$^>Dû:!ü9:eqN?+>	=Õ7	=Õ7a2Õ<+Â;?¦Ø>"u^?¯~?æ-£>}i\?õ9¿l9->á#î::`ei?2+>RÕ7RÕ7a2Õ<)Dá>Ç,>Ñ9?ÓS>êóH>w(?¸ù^8,U9§â>ÊÝ9xyÓ9È?¼+>ügÕ7ügÕ7a2Õ<ÙÒ1?LÈæ>!AE?{Iá>>4}??¸ç9P&9	Ë>¦ü:x¾:Zn)?mÅ+>u}Õ7u}Õ7a2Õ<²>?zrÂ>ÛA?ì`>JR>#-?¢Â7ý9­ê<YÜ9TÌ9#u¦>wÉ+>ïÕ7ïÕ7a2Õ<c?uÈ²>ãK?°ïÑ>r>Á½6?Å9î¸÷6Ô8X°¿Ë¾:*á!:Lö>¹Í+>h¨Õ7h¨Õ7a2Õ<'^O?Ó?´¦F?2=Ó>>hg<?ØK»5~Ö`9UAU;=¹:3R#:¢jd?Âì+>â½Õ7â½Õ7a2Õ<1+?ù·?Xs?NY?WÕÉ>'Ð?¡g69ý9Ý>±
?:|3
:ó0?ò,>\ÓÕ7\ÓÕ7a2Õ<=\8?÷óÖ>¾[?ß?4¢>6O?NÔL8=ØÆ98Ú=}29 9~úä>,>ÕèÕ7ÕèÕ7a2Õ<\~+?¨ÈÌ>IbV?ÞBÇ>ã»>¾·>?­¸289`Hq¾489?h9`÷·>3,>OþÕ7OþÕ7a2Õ<BÀ>µkk>UÎP?ß8?Uü>×Ë;?w½8éF­9Sõ>z¸9Dï9qGÅ>h ,>ÈÖ7ÈÖ7a2Õ<ÔJ?*4C?	I?6pÒ?*?øGG?>³ý9ÏtÆ9¡#?ûoº;g;d5?÷3,>B)Ö7B)Ö7a2Õ<,?WßÜ>JsG?h ®>¨»o>Íy:?§¸j9@½æ81ç8Tåþ>»;,>»>Ö7»>Ö7a2Õ<´±ô>SU>N÷N?Q>yF@>»'<?£D
¸Yvx9{v½¦°:^LU:QT?N,>5TÖ75TÖ7a2Õ<ßÒ>R±>7eH?VØ.>7zû=Pý1?&Gò¸å,9ì"M¾$TL9øà&9¹?Z,>¯iÖ7¯iÖ7a2Õ<o%?mA´>èój?	"Ô>>"ÊL?¡¸\·ÇùÜ8´½í 9`{9ò>!,>(Ö7(Ö7a2Õ<3%?òEÕ>7LF?/]?
6?¯ÙO?NÄ
=?H <Ï¢]?Ã&:Û9?Ú,>¢Ö7¢Ö7a2Õ<ÇK?úGù>EQ?â>¤¬>¼UA?"¸£ð8¾4¾,IÎ;ÝVv;1`V?ä,>ªÖ7ªÖ7a2Õ<A.?©ðÐ>°âU?Ö>£>£R>ïfF?)
89@ø=¤G~9¬d 9ÕìJ?¡,>¿Ö7¿Ö7a2Õ<ï´?â±¿>aF?%;v>°+>7?ÓÄC·c93ªÜ¼[:nG:41
?d§,>ÕÖ7ÕÖ7a2Õ<×ôK?Dú?ý??.ÕË>J¾>D?âÓ8z[9$w>ÿÈ6:©Ê:`©5?¤º,>êÖ7êÖ7a2Õ<¸e?ï?EËE?>sY>;Á4?ä4"¹,¦\9¹1¼¾hnë9<¹9ÌÒ"?ÝÚ,>×7×7a2Õ<½? ª>bl?ZÄ?®<«>{rR?m9æn9âé?Ò¤ç:'u:;r?"è,>{×7{×7a2Õ<èw?k®>Í]<?úR«>5h>0<?1×ì669
9´RÛ<§ :íÖÔ9@?ì,>õ*×7õ*×7a2Õ<$
Z?á>9w?&Ed?9ëï>s?]hà8J9ÜÇ>	j:Ìñ:õ>M?%í,>n@×7n@×7a2Õ<í\Q?Ó>÷[}?Í;?üÇå>R;Q?*ÙG¸R²9s½ÅL<¯]Ã;.?/ø,>èU×7èU×7a2Õ<àB?êÜÌ>ë:?ÿË>h×Q>¼N4?Ú«7Ï	9Ù©=rñ9øÄ9 `?£->ak×7ak×7a2Õ<´/h? 
?õçQ?½´½>8¹>Æ£<?Ë39Á¬59éYý>Ó[;ºÏ:xL9?Á->Û×7Û×7a2Õ<_F?¡·>1k?DI;?;ÖË>Å6k?Þ¸K9ÅÛÜ9#l>~Æ;Þ2°:0;?·7->T×7T×7a2Õ<z?ä°>B?^>Mm5>¸S4?To	9Q+n9^¹>óç7:\t:ø$?W:->Î«×7Î«×7a2Õ<þ¯Ý>¨.>S.F?Û£>^>ð<?ðÿ·Mj9ä[X½Í/Í:Æ:ª.:?QG->GÁ×7GÁ×7a2Õ<BS?jø>µY?[H#?0	Æ>S?´á8¹ê9#n?>³ÄÌ:z:J@Q?%O->ÁÖ×7ÁÖ×7a2Õ<tz?¤\ö>- ?×K?_>k*a?£W<·øB9ö%½`99¸É>P->;ì×7;ì×7a2Õ<Dü¼?|ÕH?åp?fk#?£s´>LÖg?Vé8ýrB9>"Ç9ö:jx»>~b->´Ø7´Ø7a2Õ<Þ¤?Sý"?çy?â?W>I}?8Ó9¨=FH:^ò:WF?Úr->.Ø7.Ø7a2Õ<Í?Ø'µ>-`?f\?K >ÌDX?9ÓÓ8,µ9Ð±@>¿_:ö`B:W?¨}->§,Ø7§,Ø7a2Õ<ÿa?s+·>)*Y?c>J8>¿dE?°ª¸rÂ 8Í¿ìc:&:îY?V->!BØ7!BØ7a2Õ<c©·?Â
h?=J?ë`?*I?SdN?Ä#Ò8lÒ9±>X<SÏµ;Á´H?¹¨->WØ7WØ7a2Õ<Zí?~`Ì>^³?ÒEN?Ø)µ>¦½?Ê¥8?þ8åq¦>is:©J:¼îI?±->mØ7mØ7a2Õ<¦8?éØ>CìY?y8?Cý>x:?û9Uà§9éÄ??Oqç:½:O?\Î->Ø7Ø7a2Õ<9è>Î?>ÜßA?ý8>WíB>C¦-?Ê¶XZ9ªu¼J¼:l¢:ËÂ?8ô->Ø7Ø7a2Õ< ñ>1>[M?å>LA>{°??Â29Âe9X-Ç>l-:fÒâ9¯»C?t÷->­Ø7­Ø7a2Õ<ä(?V"Ì>OÈR?®Þ>Ù>+@?ôã9æg9wá?ÁG; Å:ð¼K?.>úÂØ7úÂØ7öÝ<q.z?þ?CiI?Ü0ê>è>ùß]?hf7Oi9Ð+=¨:EÐ9Âo?.>tØØ7tØØ7öÝ<e?0µ>¦??5?Óê>û%F?îH:fRÁ9|¡M?,ïß9òuä9íú>#.>ííØ7ííØ7öÝ<à;?¯6é>eïM?îí>L´>²F?BÐ¬¸Éï¨9úï¾~×8 ã"9?£n><8.>gÙ7gÙ7öÝ<!Ü?@E©>ªûN?~÷I?O_÷>ÆQ?ÇÎ<ýs<±´X?{i:¼µç9Í?Þ:.>àÙ7àÙ7öÝ<ú?mèf>[Á?ÎQÐ?$$]?D(q?©:È:ÐÆÿ>1;y¢:sz?ÃF.>Z.Ù7Z.Ù7öÝ<)¥?º7>ÛÄQ?Bú>_­>¢8?V,ä8)C9¦>1y;·Ê:L7A?[.>ÓCÙ7ÓCÙ7öÝ<£=äZb=¥f8?±=ÀO=ú4/?ÊÁü9
­9¥Y:?ó}u:^+:*]7?d.>MYÙ7MYÙ7öÝ<µ]??oxT?+»>¯Ñd>¡>Q?W~ÿ¸:Ç9ñ¤r¾Áã:øhj:Åx?g.>ÇnÙ7ÇnÙ7öÝ<·?ÍT?Ê\?-Õ?ah¤>ýFM?[9ÒGÀ9X2>êËj:ýI:"??ª.>@Ù7@Ù7öÝ<ò¯?¾>dA?	Ý¯>Ç¡>C¦-?ý8²Ðá8m?0j: :S®:?Þ.>ºÙ7ºÙ7öÝ<¹?PïÂ>ÿ<?êÛÇ>O>ßC2?J¸¸eG9ýóF¾#×9;X¦9Áì>Sê.>3¯Ù73¯Ù7öÝ<sf?,ß¸>F?;Ì>jF>(2?¾I&9íE9ï¥>():.:Úø>Uû.>­ÄÙ7­ÄÙ7öÝ<e`?kJ
?ÓO?>·>ð¨u>ô>?ÐÀz8Ýj9¡¨>HÒn:êU$:<:?/>&ÚÙ7&ÚÙ7öÝ<®î<põ«<c1?JG=Ì¸==ëp.?99Âó`9éÒ>úi/;ZÌ;_?/> ïÙ7 ïÙ7öÝ<ÁA?°£>àFM??æð°>Ö¼B?Ûû8RC9/¥>hJ9´)²9:cÙ>0/>Ú7Ú7öÝ<gæc?<ÏÏ>í_?e?:ñ>¬±r?ß:Ò¾:4uy?[^9¸i 9Æ Y?<&/>Ú7Ú7öÝ<?¬ô>l;>|uH?ö
·>µ#>ïQ1?'3¹²h8¡ôý¿ã7:¶þ5:lB?:/>
0Ú7
0Ú7öÝ< w?]ï>H&?îX?úô>ÿ¤?¤9z9õ-ö>E<l3Ñ;u*q?E/>EÚ7EÚ7öÝ<ô@Â>W]g>ðV?jF>JJ>¸<C?Î·`ÿ9
¿
½x¤;­ 9;­Ab? M/>[Ú7[Ú7öÝ<_t1?]uÕ>ÒT?Ãû>8Ê>	;L?Dx8ffX9¯´>Y!Q:Få9åCi?ïc/>ypÚ7ypÚ7öÝ<.q?8?êÜb?>ü9>­\?ìª0¹I9#A¾Ùüä9í{9£P?A/>óÚ7óÚ7öÝ<ðØô>×g¤>¡>?Ø >Ó/Y>¥=?ZÕ¶Â8Ñ0½àÆ9ta93Òa?¾/>lÚ7lÚ7öÝ<¼6=~=C0-?Â`;`;|$?uK{¹XN8ûØö¿ò~8Z09½P>/>æ°Ú7æ°Ú7öÝ<V¬1?*Aæ>E?f?FÄ>e@?¾Ë7É×9~Ö­=ñÒh9´®f940?&¡/>`ÆÚ7`ÆÚ7öÝ<|[?ÿXí>*¼l?v
?xõ>GÎj?U¸78»ý¾®8;ØúÑ:Ýg`?9§/>ÙÛÚ7ÙÛÚ7öÝ<ÓÝ?é>ðÙª?y,m?çN¦>Â¶?Z9­ª9Fæ£>ªI:ÞÈ9Ý¬?Q§/>SñÚ7SñÚ7öÝ<
"?X°>fÛ?ßd?ÏC¦>¹2°?ú9Ï8E´p9e\>q@:è	:S#3?³/>ÌÛ7ÌÛ7öÝ<EÑH?¼£ÿ>ÀI?w¬>0¨i>øô<?.û89Ø>>9~¸YÉ9"'ä½p¼/>FÛ7FÛ7öÝ<·"?gÆ>Î@?§>J>u"7?»(¹h<9ÒÒ¾®h:J:÷9ðp?ÖÔ/>¿1Û7¿1Û7öÝ<=*^Ø<Z¬+?¤V='Æ<c(?¢ñ8ôã498C>ë¸nb9¬³½vå/>9GÛ79GÛ7öÝ<?»ªÀ>-øG?)ñ>¯;Q>®8?Q?ß8±~9õd`>n:ÞM6:=ÜX?)0>²\Û7²\Û7öÝ<]At?Ê>ªL?nO6?éÉ>-Â?¸È9<üÉ9ö>É>Ñ{<:Ð®9?"0>,rÛ7,rÛ7öÝ<<?­>ó>F?ÖlÑ>Éx>¡7?À_Z5}Y9ªÈ;¬½:ÇQ:
'.?(0>¦Û7¦Û7öÝ<ü?Ô¸>³D?Uù°>'Ên>¢º=?d7(Î91ûÊ<,:Z5Ó9÷¢?+0>Û7Û7öÝ<¯îg?Â>V?[=?Ì[ï>D?t=Æ9ÿÉÑ96èñ>/ûH<;F¤?ËN0>²Û7²Û7öÝ<Aþ0?úÅ>ÂÝd?d§ü>õÌ>ÄÎ]?âéµ8vÍê8VÆ>
;99L4
?3[0>ÈÛ7ÈÛ7öÝ<9ï?ýw?¯Ëw?}h?aø>Æo?.ü:J
:Åk?P§;qEJ;ñT?Âq0>ÝÛ7ÝÛ7öÝ< ?Èî¢>£R?½>\.>¯BK?O¸G69íÞ¾Cv: %:tí>?Ê0>óÛ7óÛ7öÝ<g?³>ñK?%ò>±÷C>ím9?ø"C¶iQL9ô»1â@;O Ý:M_?Ç§0>Ü7Ü7öÝ<?N¬>è`E?Ä>ýæA>Î>3?Xfü7í(C9Æ¥=
:o:¨	?]«0>øÜ7øÜ7öÝ<7?Ê¢É>ÕÊ??ê´k>>©??ry8Ã¸n9)Z=Ù9X9â/?e¿0>r3Ü7r3Ü7öÝ<d?Ï>.±p?;5?ä>¤dK?
l9Ù:½9!¬>);è×:vîI?DÖ0>ìHÜ7ìHÜ7öÝ<ÿË«>øÎT>)ªN? 7ª>¦g>^<?¿Õ8Bÿ9
»Q>BxÏ:*§:8E?ÿ0>e^Ü7e^Ü7öÝ<Îû>ðf¨>@??@>yE>
.?Ã'!¹¦Ü8;¿_6x9ì9Â Ñ>#1>ßsÜ7ßsÜ7öÝ</Â?Ù2?Ø);?uk½>û»>¹G,?zÛJ8ÌøA9
Ý>n<:ß1:à?1>XÜ7XÜ7öÝ<ÑkX?Üß?}¤D?<{>ä=9>R4?U·Û8ó¹9ÏÊX>,89ô9Xã>r,1>ÒÜ7ÒÜ7öÝ<«+?ý³>/M?TéR>!
>'Ç>?þzò7µÎ8ã&>P!;qî:ºó,?MF1>K´Ü7K´Ü7öÝ<WÌ.?áé>¹T??©>Íµe>Ý-?.ãæ¸'N9[¾ú ß9S9µKB?ÎW1>ÅÉÜ7ÅÉÜ7öÝ<V?òè©>A?
v>HR0>ä2?Í¸7<þ8ªa¹=â}Í9[9}:?GX1>>ßÜ7>ßÜ7öÝ<#E?±>Á¤?a?Ø¨ø>Vÿ ?QÚ9kN£9e+?g¬;9Û:6}z?o1>¸ôÜ7¸ôÜ7öÝ<J?Ìü¹>Æk?í5¤?y.?NÏ?:CàÏ9Ò??¸e<¡;\µ?«s1>2
Ý72
Ý7öÝ<L:?Ê¹ö>/¦?l?ô>[r?ïW99å8V<p?¡;X³>;¹È>?¬1>«Ý7«Ý7öÝ<µ/?üé>]v@?É;Ë>8>Ï4?D180ÑE9@F>}j:#H:|¹?ÓÀ1>%5Ý7%5Ý7öÝ<-×ø>r¸ª>R:?;å:>é
>U7,?÷Ej·Ðbg8ä¾ö,¶H69MpU¼òÁ1>JÝ7JÝ7öÝ<È|§>LûY>ö²D?öyú>¾:°>oí5?Dç¸¾V9Ëô¾ÖÈI:Eö9mÁQ?VÔ1>`Ý7`Ý7öÝ<GâO?Ï?LD?LÂ>ë>/Ø4?2â8¿)ø8Õ>â	¸£E´8ÎC¾Ý"2>uÝ7uÝ7öÝ<<?|ÏÉ>÷9?Ñ¨>ë4{>FË+?4¯#8j¤,9·ò=4\9Îì§8ý½§?#2>Ý7Ý7öÝ<´é?¸>áµY?0?ÞØ¼>~KA? ]Å5fW9EM*;¤2ý9yÄ¦9 VB?(2> Ý7 Ý7öÝ<Éc¯>»a>G?wtý>²t°>ÌÚ7?0;qQ;ÔmS?÷	H9Þ§@9Çç?Ù-2>þµÝ7þµÝ7öÝ<äª?næ>ÆUc?ØI> =>,ÈL?$ð'8¾¬~9ÛÏ¨=/9ç°9'­?5/2>xËÝ7xËÝ7öÝ<Ç?Ð¢>z½I??>u£R>,4?ë¬¸ä)g9F>¾Ð
ï9ô¥9DS?0V2>ñàÝ7ñàÝ7öÝ<kóî=·®«='2?A÷<ÇÐ;¬ ?#9¸ê9ÿÓ¾.¯9:a9G?22>köÝ7köÝ7öÝ<Ù^ÿ>´¤>Ø¥F?Õ?ÑÛ>y$:?0Ô]9¢OS9þ^?{£9YUu9µ¥*?2>äÞ7äÞ7öÝ<f$?ºm¹>´ô;?ß|X>Ê >yV,?[;Ï¸Z.9#µ6¾E{;t0;F6?4¡2>^!Þ7^!Þ7öÝ<w¦4?nî>5×A?k> >®Ì;?"¿;¹Î^9q·×¾w§v9ì«9	¸>Ûµ2>×6Þ7×6Þ7öÝ<?ßV??Ý>?>²>;2>Aà;?å^8¸z9>/·:#¯9Ùæ?jÙ2>QLÞ7QLÞ7öÝ<~l?Ýµ>{H?cñ>üýS>G6?´¸m¼8(xÏ¾Qß8ç7·9Â>-à2>ËaÞ7ËaÞ7öÝ<eb?¥ì>mét?ë§É>ô_>f?µè7#Ï9ì±M=ßÏD7¯9ßâ<Tá2>DwÞ7DwÞ7öÝ<Po?Xsç>Y?I6·>l]<>5ÿx?88n9í²î=	
>8³x9Ã=°3>¾Þ7¾Þ7öÝ<º?ÐÊ0?ÒW?õÓ>Êr>5^?ðh·í9Ü´Ã¼'9À|l9áù
?83>7¢Þ77¢Þ7öÝ<ô=Ã<Å*?¾¢;];%b!?®£%¹ 39](
¿.? 9×Á9Þ¡Ó>E+3>±·Þ7±·Þ7öÝ<¯r?öQ§>æG?8Ð>©9>ã9?'@9«õw91þ>iîµ9Ëºß97,Ð>}l3>*ÍÞ7*ÍÞ7öÝ<=°bÇ<Á+?Ó²m<)/6<é'?ý¸tñy8¿@q¯6îN9¥Y<S3>¤âÞ7¤âÞ7öÝ<år?h£¿>F ??æ7_>?E#>eÿ.?*O¸
Î8:½¾ë+-9td9üÁ>Ý3>øÞ7øÞ7öÝ<óÌ	? õ¤>ÑÚU???»>åÍN?;Î6ÐI9Iú<ÒÒý9ãè9ùû?®3>
ß7
ß7öÝ<b?*ü°>ºB?£^>M¥$>-?(¹|#è8fJ9¿õLË9þ¢ã9µ¡ä>a©3>#ß7#ß7öÝ<ÀE?£G²>¤§Z?`Á>\7>$±>?ô ·¯&}9½óàî9ü9ÓX?)¯3>8ß78ß7öÝ<<#Q?/nâ>ïrl?Àb?1²>ÁM?ÛK9ïÞ9bêÂ>Üÿ9 TÊ9ÜÝ!?1º3>Nß7Nß7öÝ<8?Ö,2?$F?÷WÕ>°¼>	B??Ó7Ú)
9u=
­89Äüô8;ú@?)Á3>}cß7}cß7öÝ<ÿª´>>¡z>8?~M>u>#×)?äçÞ¸9©kG¾0:;àí:¡I?Ó3>÷xß7÷xß7öÝ<Ë7?÷êà>ôP?å>QÒ6>ðJ>?ã*¹ÃD98Ý¾íÚ9ý9È1?ïû3>pß7pß7öÝ<º-?ßJÒ>9}S?¶?ÔÈÆ>­Ó8?¬Iù8\9å!b>JxU:µ+: 5?Æü3>ê£ß7ê£ß7öÝ<Én?8ö>Áw?ëËa?ïæ>~0{?¯9]X¾9a Æ>!÷;éÛ:Ú:?r4>c¹ß7c¹ß7öÝ<Ï¶õ>)>{gI?'m§>çÊd>V;?rÈ·Sf9Î½l:Û(:?àI4>ÝÎß7ÝÎß7öÝ<Åý^=[à!=@S0?Àí>ã[>z¾!?"ôX9t¤:¿ý?>Þ3g<e&<Ú1?g\4>Wäß7Wäß7öÝ<ÓU?hæ >Ì{©?ÎY­?æ"?ªé?*Ê¶9d¿ê9VÇ>j>:-2:|=5?ße4>Ðùß7Ðùß7öÝ<Âÿ>>½2Z?<t>­3>píE?Ã,À89ä&8>4fK:m/9:é?0v4>Jà7Jà7öÝ<3}?=(?¤X@?6LÉ>Õ·>¦Ù=?àéõ8´¯(9³º>Ö·9¦9M
?4>Ã$à7Ã$à7öÝ<pó> Î>åâY?Óý>ë>´ÀO?æ)9Ä«9#Ìw>õ¥
:=Ú9s£"?h4>=:à7=:à7öÝ<q$7?Ì>/k?^?R ì>{¶?|¸9MÁ9(¿ó>Þ'::ÐßÔ9]Þ_?Ò³4>¶Oà7¶Oà7öÝ<>í>¹>G@H?ñ½X>I>øÕ9?-àÝ¸Ìæk9wÇp¾Pkì8j9!_>á4>0eà70eà7öÝ<Ì??	²>Ö*H?p@Í>6>Nù8?ªV¸È9óN½ígÆ9ù_9s#?pè4>©zà7©zà7öÝ<_B?Dé>?"U?~½§>ZV>éTH?y>ô85%9eÉ>Mä:°FÃ:û¥?ô4>#à7#à7öÝ<ï? 'Â>®²E?i>ÈC>7?8w¸B³96R½¸P:à*:½?55>¥à7¥à7öÝ<|Hâ>Ò;>??>\>yº1?Bt¸âÞ9ù½"xF9xÈ9°ý?î5>»à7»à7öÝ<&<?Õzð>ú±H?"B¹> `>Pá5?`Ú 9îß9>¼¶h8Zý¢8Á¶>N(5>Ðà7Ðà7öÝ<A^Ö<ú<<,?î
;êàä:×?òJ¹¤e9¾ï¥:òØl:Ô"?®.5>	æà7	æà7öÝ<l%E?:÷>ÚK?T.Å>§1>E°:?08A9¡X>>B:*s:#76?LU5>ûà7ûà7öÝ<,Ås>É$>´Y=?Ë7"?¯Ëä>5?î®=a¨U=~Q?µÀ<¢x<¼F??b5>üá7üá7öÝ<{§%?Ñ©Í>Ó2N?s|>_ßE>EfA?VÎ*¹A
 8Á¿@ö: ¾:­q?Dn5>v&á7v&á7öÝ<àd@>X>&»0?ál=ç=6=l`&?¡$=ì)Ð<pjJ?Í:Í6:t-7?V 5>ð;á7ð;á7öÝ<t?4-º>×K?L->gM>
ô/?^}0¸ÜBÜ8X M¾Ýr¶9¼9TU6?Í§5>iQá7iQá7öÝ<Né?9mÅ>WË??k>âÂ*>0?×h¡¸ÁÔs9w)¾
wæ9ÀÞ9z?ï­5>ãfá7ãfá7öÝ<ý6?jFµ>öÈY?Ã?dÒ¥>7ÉF?
°ä8üa[9Òm>Ô ;ÓÜ:§;?Û5>\|á7\|á7öÝ<£
?e¢>íZ?°V?±O©>óÆ^?kþ9êª9Ã>8±é9Ùy½9ÆÞ?Û5>Öá7Öá7öÝ<ôh?Ïr>ÇZ?êl$?bÔ>F?»ø8åª9ÚÝ>M;÷ð:&ÒY?óÛ5>O§á7O§á7öÝ<cL«?S?û?YT]?Ð»É>þn?,º9ºñ9þW?B ;áwS:]¢©?Íö5>É¼á7É¼á7öÝ<Ä~)?)_Ó>$HM?÷º>E> C7?:¬·@t^9ÐF½Ð19|^9ØT >±6>BÒá7BÒá7öÝ<Èq?½Ò>ý#?28:?T$­>«?§±84ba9ùÈI>Où:ä ¼9eÝ0?<E6>¼çá7¼çá7öÝ<&¸?Ñã¶>ÆøD?ß)>éL>Yv9?îv'·äÛ"9¬½O9n@@9ê@9?J6>6ýá76ýá7öÝ<·t?Ð?ëT?ùnÜ>Ýi>;aC?%6<95Ð;Jé:BÐ:Õ`?&q6>¯â7¯â7öÝ<ÿw>¨ª=Yii?wÆ>²8>³K?e¹w@9¿Ð¾yo;:);i"5?\x6>)(â7)(â7öÝ<?Æg?b`?F30?ÿ^Ç>r?b?käo9Cp9â Ó>Ã;J;9×??f{6>¢=â7¢=â7öÝ<i?Ú?sËI?cRê>h>ü>B?u:©Å9+?p;øl<;d#?ý6>Sâ7Sâ7öÝ<s½é>³u>z=D?V>ù^>Nt+?ò¹G´s9Á
¿¤:­X:°É?l6>hâ7hâ7öÝ<Sl= ×=ßD?>g}Ð=Q];?¥}:hÐ*:">?Ò$7C¢9Á<f6>~â7~â7öÝ<Ç1?µ?¹>´O?*°£>Î_>.Õ;?89hï¸9ö-;>Îd9u¹À9æö>~´6>â7â7öÝ<¢O=?qó>ÀG?>R>%ð;?Z|ö8 ¦Ô8·]?½19¾!¹9Çu>zÂ6>©â7©â7öÝ<åz?Gr´>4¦R?¸û>~(B>Ù8?÷kæ¸<9Þ´Ê¾B¥9HÝ9eº?ÍÇ6>|¾â7|¾â7öÝ<ó¹1?üç>D?·­¤>±ü^>=?æµµ8×zP9!_>v¯9°A9ý®h?*Ñ6>õÓâ7õÓâ7öÝ< !	?Ô¸>S8>?æ>ÄúX>1?´P6	ü9ÿY0<#ó:°2ê9?Ô6>oéâ7oéâ7öÝ<^@ú>+>WJ?3iÝ>5>eÈ7?F´w8	;9Û4ì=t¸:Ë"':¦áO?ç6>èþâ7èþâ7öÝ<ã±>Ú¥s>Áç:?'ÁË>OI>;á/?Q8®j9Å$>"à:$8:H?ì6>bã7bã7öÝ<¿1?Ì?ï>1>?Ú¼>3ì>¿?4?àä§8nÅ9³q>3ô/:ú¼:ö*?oó6>Û)ã7Û)ã7öÝ<Ï-(?Ì>·hR?O>W=>¤@?4åö·'«Y9Ò/½FÙ9í3¨97%?7>U?ã7U?ã7öÝ<øë~?R~í>©d?o~Q?'Üß>Do?Mì9Ô¢À9ï$?W|:Ñ!:QP?É7>ÎTã7ÎTã7öÝ<,k?$?¢f?ì¸«>@]M>+V?â7|¼v9òs<~:#Î6:9å2?E47>Hjã7Hjã7öÝ<0ÉT?©fö>I]?!ì?¥¬>
¥C?¡§Ñ8ª¬C9,%>S©&:Ù:«¨
?p7>Âã7Âã7öÝ<Ü¦?öÐÄ>þM?u¤>û#=> N?É`·ÛÄ»8@À½)3â9Ã9­i?r7>;ã7;ã7öÝ<0%"?Ïò»>¥Ú\?Ãl>û&>£¿Q?>[¹59øvÔ¾qFV:;a:¿6ó>õ7>µªã7µªã7öÝ<Z¯>QtI>)&_?¸ÀM?bWý>}éO?¨H­9lkª9¹&?¬Ð:ÀW:w?7>.Àã7.Àã7öÝ<7@??[Ó>{ýg?®¢¼>Îeg>ù°P?VÐ¸?9~¾ÓM9°õX9kÜò>PÈ7>¨Õã7¨Õã7öÝ<ãV)?k±>>èt?ÆÞ¥?óA? X[?
q¶9¹9oî?7"<ïø;ÊF?Ô7>!ëã7!ëã7öÝ<ú?¡<±>>Q?NÙ>>¬m9?Ô8]Z9VÇì=­9Èo~9zë?1ÿ7>ä7ä7öÝ<,´Z?
?³E?Z¤>P_>)=<?>
¹½ÿs9t0¾Ó@µ:Xê:-?-?Ã8>ä7ä7öÝ<YÀ*?]õÚ><£G?Ï>-A>ª3?Ø®7iÎ8mH§=°94¼9¬ví>#8>+ä7+ä7öÝ<¥0?ÖKè>¬B?p>NÐQ>Ù[;?	åã8ò4Ü9ÿw>;¢Ùµ:¤O?'8>Aä7Aä7öÝ<¡Iÿ>¯'ª>
@?ðõ>ìe>ý0?5¸¸·ZÆ9ä½í½¤®:j¨s:ÿå6?Å.8>Vä7Vä7öÝ<g?Bµº>¼¿O?ëhÉ>Ä>¥j=?Çªó¸¢æ¶9²*¾x4:<ÃU:vG6?hF8>ûkä7ûkä7öÝ<@Ò]?³?HW?Ý>-Y>Xa7?ÏÛk·ÐR9ô|½¼­¹M99T»>\Q8>tä7tä7öÝ<Ø?Bj?.Q^?VQ1?DÖÊ>ÏÊ_?`0:Wö:ï¾?9C9 9Wä>z8>îä7îä7öÝ<Ý
(?
>GT?£ó6?Ø­>pø?¶9Zð9Ý¢>\L+:Æ9%_]?ü8>g¬ä7g¬ä7äò<Gf?oÅ?õåd?²l?¤i?01T?Þ9´9_Ó>\y:s/9:s{,?q¤8>áÁä7áÁä7äò<£?ãÉ>|_C?æ>!¡S>B4?å 7mø9=©4:(A:6pï>½¤8>[×ä7[×ä7äò<`?
?<J?Æ.>×.;>¡tB?7
·J9ÁRô¼à¢8à8I?ÿ¤8>Ôìä7Ôìä7äò<Y³?%ñ>ùn?¿?ò\>0t?S$9as9ìòá>F3:b:*Î!?æ¯8>Nå7Nå7äò<`Ee?'»>²p?þ3?º>9Ï?ÞJ9þ"¦9©>n Ý:¤Aj:Í¦q?_°8>Çå7Çå7äò<eâ>RÐ>pðS?Ú?²®>`DT?è&9Ô»Ä90Y>ØY9N79vÔ>°¿8>A-å7A-å7äò<(ÄÚ>g0>gC?ÜÃ>mU>Îñ5?bd÷¸*ãå8¿	¿oý¯99ÐS$?BÑ8>ºBå7ºBå7äò<ÿ>¦©>©@?!,Þ>Íp>'??Å¦9 Þ'9'åî>9 :oç91?å8>4Xå74Xå7äò<³Òw>ø*>W9?ÜÈ>å>j/?}ß8-À9U²=Æ9¦¢9Ug>Âè8>­må7­må7äò<\0?´>Z?
Nf>¬>Ç<A?ì¸«Lt9¿2¾)·UÕB9×<½ï8>'å7'å7äò<Út@?5á>ëoZ?\ç¾>èGs>oâH?vH8Ð¹19Õ=ýA7:¬ÎÏ9ÕÁa?þ9>¡å7¡å7äò<®ð?Õù´>ªÁY?VÉ>=²>´F?¶Vº8¹¡d9ò¤P>Ü9'wÏ9©ë¸>ª@9>®å7®å7äò<!?Ñ>p9?4Ñf>×0>e'?Bs¹,Ä8ÚI¿ë:h/¿9¿.?0A9>Ãå7Ãå7äò<X?Û+?OÕR?éÓ>*> R?¥¸( 9Ú/w½\Ï4:Þ­:Þ?g9>
Ùå7
Ùå7äò<ÿ<?¥$?ëZ?â>è>ÇN?îãÇ8FA9ó¬!>SV	;á8¤:	V?è9>îå7îå7äò<(=C?+sù>]H?¢a>j6L>¶Á8?O8.Òß9àl=::=ì9j»?H¤9>æ7æ7äò<qa/?gC»>vÁo??»>ÏO>æ°f?$ä8¢9Ì=°L:Èï9e?µ9>zæ7zæ7äò<<?`1ß>÷JX?~Ç?LS¬>)ÄC?39Äî9¤Ì>:+?:Ióí>Vµ9>ó.æ7ó.æ7äò<õm?f´>ÒnJ?äyt>'>H[;?Bâ¸§59/<=¾8Ò5ÜA9é;òµ9>mDæ7mDæ7äò<:?ôÀ>å:?»>~>êH7?;Ò¸Zªj9¤e¾9BN9Ûd >H¶9>çYæ7çYæ7äò<¨V?^]Â>?pã¿>
y@>9?gÿQ8e4:9[>Ût+;Uc£:'R?k¶9>`oæ7`oæ7äò<$óK?ê,®>á?Î>5ç
>û+?+þg8¯928A>xL;q
;÷=?é¸9>Úæ7Úæ7äò<ný?ìµK?+¿=?E3§>Bb>3ó<?ÍU8»×9>~=(ÑM:ðÞ9Y¯l?Ï9>Sæ7Sæ7äò<³Wû>b^¦>x`A?Rf>w!G>¬£0?a½9!|:B¡>D7?;8 ;å8?yÒ9>Í¯æ7Í¯æ7äò<¸H»?eý>zj½?÷N?ïB>Sÿ¥?.¡9sk 9Ã4å>ïQb;ÓAñ:p&p?×9>FÅæ7FÅæ7äò<XåX?ø>ºÊ_?Jû>Ù>à;N?¦ÉÁ¸q69¢!%¾ÞÓ÷9¬9ae8?*:>ÀÚæ7ÀÚæ7äò<zN?=öC?óC?À
?fÃ>u9?{a9øß9Fb>ÊF:n:ìõ4?Çr:>9ðæ79ðæ7äò<°×D?d¢>e'?/Y×?NC?Jí?<Ñ9`¥9âÕ!?8;²´¤:1l?ùs:>³ç7³ç7äò<#>3>ÄM?°i?JÄº>òE?rµ?=¦ç<ÜS?¾©=9GÈ8nr?:>-ç7-ç7äò<×"?ÕÀ>^W?RDz?¸?PZ?¦ò°<âO<çY?öá9æph9â,&?::>¦0ç7¦0ç7äò</Å-?Õ>C¾P?O&Â>Å>Ô,;?.|Í¸sX9>s¾y·8o­R9ý*>uº:> Fç7 Fç7äò<öL?<·>óß_?(áO?þ&ö>02X?\&ã8Ñ9äÍ;>TAL:òD¬9'Ä?´º:>[ç7[ç7äò<Wã>D>(@?Vù>>J>¹0?Òúõ·,9±¸T½>Ø49úd9¥Ë>¾:>qç7qç7äò<ßÚp=zã.=ËG0?Jñ¡=Øq=Nÿ+?©9õ»9´óæ>i;M`ß:¦A3?ÄÉ:>ç7ç7äò<4ÈC?±Û>Md?!0?ý«Ù>ªO?9:V"#:Ive?IÉ;ÔH;]D?È;>ç7ç7äò<_2!?²Ó>(C?LÇ>>]%4? ×Ô·ô9|üÒ½Åz8¶Ð9,=;>±ç7±ç7äò<ç¤=åXQ=B§I?{
=50=¯8W?L=7þ<r?ÂÊ;,¦:³N?H=;>ùÆç7ùÆç7äò<ÊL>ò<>^2K?Q?T¹Å>ÅC8?@¿<£6@<»ÄL?×¶Ô;Zøz;6úX?sH;>sÜç7sÜç7äò<WV?þÅ>îE?Õ¸¿>X>ç	8?É ¢·L²9,é¼³:G_õ9X?J;>ìñç7ìñç7äò<(­ç>¸÷>nD?`
±>q>ä;?(Íe¸	TÚ8õ¹¾úo9¨;¨9÷Zà>o;>fè7fè7äò<×ß>Z.n>p?
Ç?v½>ÊV?899.úÇ9m>RÃ9ãÑØ9¨æ>¹q;>ßè7ßè7äò<¡ôV?ø>ÊÅ?üd?+¶ö>UH¢?ä¶9A£9*?2k:ö!:Ù:?Ã;>Y2è7Y2è7äò<6M6?Ìþî>ÃEC?fÞ>}>2w5?prÂ¸þ×9õ¹¾Ö¨Ò8M®9Ô7>;¬;>ÒGè7ÒGè7äò<ò6?uüç>âI?ß¹±>Ðqx>!7?^¥¸k9t¾GÎ:)":t½Y?¸;>L]è7L]è7äò<Ï»<²,<ãK4?
Di=,"4=EÁ%?u¿9²9b?´G;ßê;ÆÛ2?¡Ñ;>Ærè7Ærè7äò<Ì>Q>j=?:¢>X¢r>À)+?P8¢±9#Ã=±gç8¿ØL9_>g<>?è7?è7äò<>Ni?ÿ
?%W?&ßÐ>½ä|>úoS?`Î¸a9ÕÎG¾ :N`8:u;?Í?<>¹è7¹è7äò<q>¦.>;vI?(ð?Æ[À>¼é4?Sb=¢=[b`?=Ú>.=vtQ?qT<>2³è72³è7äò<V^,?bKà>ä»D?Á£Ó>¡>®¨2? U¹:'m8&æ¿k ´:Ðç:0?Ë^<>¬Èè7¬Èè7äò<SwG>è>O}:?ëõ>õ;²>0?ì[=Ë½=ÝM?K8;²;¤Ã4?rj<>%Þè7%Þè7äò<¯Y?Ô>É?+æ>¸Ý>N?K9O)'9öá>üL39´?½9r>¾<>óè7óè7äò<?Ík>Þw?Ú?¾³>!ûZ?9/[@9.GP?¦N):êlì9&S7?¼<>	é7	é7äò<5ª?%*¾>hÉF?ñG´>2îz>Yì7?@¸àQ9ëê½7¿=:ól:¯¾$?( <>é7é7äò<NX?o?¾O?ðèÃ>üw>÷1C?Ðà9;£9åÕm>Õ¹ <aÆ\<»^:?r§<>4é74é7äò<r>­¥Ã=Ôí@?ë6>³áó=a@?×Í:T¹:76? §@<à!û;cD?O«<>Ié7Ié7äò<!Õ> ¦·=8`6?´<D½é;¯?'?t-¹ÊhÁ8(¸Î¿6Lc9æ9¢ÖÙ>¯¶<>ÿ^é7ÿ^é7äò<0YÂ>l>+7B?
cX>?Ù">Ö*?½8¹ÅÐt9/.Á¾%g9müu9R{ð>8Â<>xté7xté7äò<o?»§>f?²£>WQ>ªH?kÚ8r^9ÑÁz>µ8ï9u¸:öß>ø;=>òé7òé7äò<z1¹>¯Ïx>?>?õLw>Üç2>ï0?BwÕ8Yqv9¾]>×¦º9I{Ò9Hã>íb=>ké7ké7äò<ðB?cÙ>vd?$à?|¥>e½S?HC9Ä9¯Yª>º²:×ÐP:ªâZ?O=>å´é7å´é7äò<!?æW6?ÉÂM?*Â>ùy>G?ÖÌ·¶ 9¦$#½:Jdç9úÇ-?.¥=>^Êé7^Êé7äò<øo]?1uÕ>ôÈ?Z×<?ö«>ùé?aèº8@9ey>ëxH:7³
:5?
°=>Øßé7Øßé7äò<m$?gM¬>Å7P?ñ¸`><á>í:?vnZ¹¸1X9S¿¿^±8Ê9í)à=±=>Rõé7Rõé7äò<@"µ>½]>S½Q?^?ý2?S©P?o­÷;v;ZI[?Wq:àÑ#:T<?ûÑ=>Ë
ê7Ë
ê7äò<ØØÑ<=<¤	+?2<°<5?³£¹©J9_¾éä@9¹9ï8kN?Ò=>E ê7E ê7äò<´á¥>¢¹X>TñC?°¤À>/_>ë²;?e$¸¢³8õòZ¾à;çB;w2?'ð=>¾5ê7¾5ê7äò<Ò¡?Ø¥>G@`?í÷>G¡>éY?!¡V¸®99±¾ñ9^§9ý>Ñü=>8Kê78Kê7äò<?.H>b1T?`¶'?ëOÔ>
9J?l#Â¸*
»9Ù¾ åÊ;G;mq/?>>±`ê7±`ê7äò<á?(Cº>1C?4w>é:>9?ÜÙi8¾ 9X5Â=E¶î9ø
9öQA?:>>+vê7+vê7äò<,½6?îèÕ>²Z?õ>²*?>1I?;Î¸79ÞA¾´ø":ì÷95æ(?éO>>¤ê7¤ê7äò<Aë>ó)>ûH?´7ß>íð>çÐ:?8:ÖÛ:Hë(?¹¨9ÁÉ9NãÕ>÷~>>¡ê7¡ê7äò<ûWn?©?}i?	?®Î©>¿°N?²í·¸g9­«¼\D:+È:¤ÐA?¹>>¶ê7¶ê7äò<ñ>x×Ô=x;?y«>ö{>×å.?¯;=®è<¸N?{N<» <¾ÞB?&>>Ìê7Ìê7äò<î=?]ø>uÖB?4£>åÑR>t.F?ùë¶Õt9v¼·G­;80b;TD?>>áê7áê7äò<Z#v=±½2=±C0?êK=8B!=­Û!?óª9~~t9
2?]59Ëu9å½>¥>>÷ê7÷ê7äò<nè(?ÍJÔ>þ®K?[Ô4?:Jí>uC?H&8|ª9
sÕ=v&9ÌE9Ëµ×>=.?>~ë7~ë7äò<Û«?,æÊ>×<?ÕÅ>ªëQ>
U/?®07~ì9!Ï
=ê!ó9^:ð>0?>÷!ë7÷!ë7äò</,%?µêÊ>ÁaP?>b?ÓBÓ>Ãì??«94;9ëk?"/*:PÑó9ø¯2?J?>q7ë7q7ë7äò<
?Þ>oûZ?#F>áC>¸ºE?0Á3¸9@,¾«/u9Û9<ø>Z?>êLë7êLë7äò<
4ô>	c>8F?¿6B>¨
>¤I3?¬f7A9Ë7=*|;¸Tð:	??>dbë7dbë7äò<Äg?qÝ>§È?6?Í²Á>2q?Ò.9L¾§9ÐºÉ>Jð":ä®9õn?¦?>Þwë7Þwë7äò<¾ó-?T×>øÎN?«§>·D>qõE?u799½è=î>G:©7:­Ü
?F¸?>Wë7Wë7äò<·Át?®3ÿ>¬u?Ã«>¨Ó>>Cqe?O9A	²9	Ù>Àx9î9 Û>9»?>Ñ¢ë7Ñ¢ë7äò<7ã(?¥á×>âEH?Ñ}¬>`if>Ä¥??L8
]9{8>;¿°:EYM:èW\?g¾?>J¸ë7J¸ë7äò<æ0,?GÙ>éK?8>XÄU>+¿6?*o¾8ö£C90y>aùe8
®9¦©=RÐ?>ÄÍë7ÄÍë7äò<¨?p¢Î>²B?'r¸>8L>1?ä6¶²úf9Øñ »»*9(b<9]Üç>cß?>=ãë7=ãë7äò<ñn?¾>mJ?¼oª>òe>¿=?J4à749ôX=ùÄ9]ë9Æ=Ö>æ?>·øë7·øë7äò<|)?,­Þ>ÙB?3->XA>Èq9?&8Î¾f9->ÅÛ?9°Ëf9ÏÔ>øÿ?>1ì71ì7äò<ãM,?¹ÏÚ>®I?0^Ò>Ï>í«8?í9U°f9â?Â©Ó;lm;¥
K?@>ª#ì7ª#ì7äò<?O?ÓÛ>püq?ÝU*?tÕÆ>àN[?JC9®+92?<39û9¿B>-@>$9ì7$9ì7äò<YÁ=¸CÈ<úD?u<TC£;_eØ?$Ch8×{o9ÎGø=gô8®Ë8q?·-@>Nì7Nì7äò<¹;ö=×ú=Èg?Ñ¯>ýca>µãF?qU;?ñ:¸¬b?ásª;<QA;µ¸a?«B@>dì7dì7äò<Àò?ÉøÓ>µ+A?}>H">>«{8?)¹ä@ß8¿®¿@i:/·B:.?:R@>yì7yì7äò<ó@=Æ¤=\¿*?LÐ;)};ªÖ?~Z·¸l9² ¾Â>O¸
[9©Â½U@>
ì7
ì7äò<%¨=Y¬¿<.?ð¿=%=åk ?¸»9Ãäû½¥9¬k9¿f3?Öa@>¤ì7¤ì7äò<{9Ð>§>wG?+´Ô>M>X[6?æ¬8¾(39ãu>¯¼9r©9+}*?Db@>ý¹ì7ý¹ì7äò<n?×?>cR_?ù?´+?ßüI?ìÃö8	Q9N>mW:£:¼{A?@>wÏì7wÏì7äò<­h>-=>O¼I?¥^D?0?íO;?ú±="=÷]?ºö:Ü:¹]?@>ðäì7ðäì7äò<g3é>×Z>³<?àTQ>mì!>Òy%?ÆÙ·`»9¢õ-½ã:øjê9{?o²@>júì7júì7äò<H6>ª=I?I`­>¢~v>Ö4?wÛy=Ö=çàV?±Ç8ïc9_>§å@>ãí7ãí7äò<¤ê>x>	K?U0)?E|â><??ò­;Ü#d;0C?ÜÇ:¦ã­:³?çö@>]%í7]%í7äò<C?¦;ý>U>E?Ð>;>¥s9?è8à+9¹>Û=]üî9Uò9\·ü>A>Ö:í7Ö:í7äò<ý:?ýÞ>Y!V?¥·
?Xn¸>	@?ïI&8Àmo9FÌ±=Æa$;h$Ú:êè@?©0A>PPí7PPí7äò<ý0?ô®¼>»"p?Ê?û­>zg\?RæH9#,9u£>ï ;Îß:Vß?ÈIA>Éeí7Éeí7äò<§7-?7rØ>ßL?Ñ2Ð>3e>xy<?«ù·Vø9¬ñ½£$9@k91?SA>C{í7C{í7äò<ÀÞ?¼ú>43b?ñ?ËLª>Ó@?ÖÁ8"8f9W>AÖÎ;&@;fÑ?Ç\A>½í7½í7äò<ñÆL?òÀ?B?Ú>/æI>f6?|/8L]9EË=@2":Xú9
Ü%?2pA>6¦í76¦í7äò<qú#?J|Ë>LN?×Óº>b¦>.s8?èì"¸<4£9½.Ý:­=:E/?²pA>°»í7°»í7äò<²/?zhä>ìD?k×¨>Zk>«{7?nôE8¢y9j©¹=çf:(
9ÐýO?rA>)Ñí7)Ñí7äò<ð>;>ÀpI?ôÈ?·>»>?¸;Ñ·¤V9NJz½ÛE<h5ê;êéW?ýuA>£æí7£æí7äò<K=$?jÖ>(ýC?¥¯>ÞV>'@4?£ù·§à69U^½6¥#9{69å>BzA>üí7üí7äò<KlÙ>0õ>ÎÀO?&/>{Ïð=Ó(:??¹ !8UOÀ'9~Z9·(?sA>î7î7äò<t0M>zÎü=þÇO?ýî>k¦>9/8?ì¡B=êé<@XU?Æê<M ;¾C]?¶A>'î7'î7äò<>ËT>·??T¡>M(a>n7?:ZG9¦V9¨>Þö8Ùa9÷c>`¡A><î7<î7äò<Á ?=¿>Ñ7V?­ª>@¿b>²@?s9PGi9ì¦>Æ×­9¿q9_8?²¾A>Rî7Rî7äò<ã	?Ê¯¦>R?Ëo>ó(>e5?_·pÿV9Ï½´:ÈPT:·6?û¾A>|gî7|gî7äò<Ê=?°_¿>KMF?S9>Vâ9>}Ú8?­[7¹nm)9?
¿8J:7:uì?ÒèA>ö|î7ö|î7äò<l?gÝ°>éÏB?jH>ýH>ø0?ùq8ãNg9Ôæ>C­:PÞì92~+?`ðA>oî7oî7äò<{Ñ>2Rh>{jf?q^H?7!õ>AQ?à&Æ9ªw9ÍÚL?/ÔÃ:n:+R?ñA>é§î7é§î7äò<ºbó<¹ð²<d.?µ;#;5l?Yû¸{Â9aa¾¥o9:ÏÅÀ9ÒAv?°ôA>b½î7b½î7äò<Âç?ñ±>$þB?'?E4Û>]25?¤Åi9ah9!Ä?½Y¦:¶c8:ôf?Ú,B>ÜÒî7ÜÒî7äò</Å?¢©>ÛF?R>^Ç7>&5?Jèl¸pö8Gíu¾yO9æ§v9>??W1B>Uèî7Uèî7äò<R/c?:¶?ê#P?°¥>t4]>¢À??)·6=9þµ¼:¢ì¦9ÅW?c=B>Ïýî7Ïýî7äò<gÊ?±:?©=R?÷GI?AÕ>@Êq?{Ó9~I!9zÌ>_ó³;[;$t?·GB>Iï7Iï7äò<;?aÉ>aA?Ð!>&?>þ8?´1¹¹L9Þ¾ëT:*:53?)B>Â(ï7Â(ï7äò<!Ö8?»ï>E?!MÄ>@G>ë<?Ç9Ì9uB>è\^<ý<¢A?j¸B><>ï7<>ï7äò<?ÜÃ>©Öy>Ì°H?åª?+ÜÆ>L©7?Ä~Û:_N:M®I?ê49~;z9?$ÛB>µSï7µSï7äò<|å8?à¼>û{?å>~t>Â[?pr9l9¼Õ>Ó¢9Òz9£?ßB>/iï7/iï7äò<N%w?xo?ù,N?Þ?ÿ´>@?iþ9[(×9Ï!>¹+d:=9:+ª?SåB>¨~ï7¨~ï7äò<´Ç?ÌÆ¯>~ì??ÞÙ>¶¥>³j6?+9k9z»?Ýr9±9ø·?äêB>"ï7"ï7äò<	,c?ä1Ñ>êÿ?`@[?Ëcê>Gwo?c9BI9Àá>:°SÎ9#RB?öóB>©ï7©ï7äò<.ÚS?«ò	?(D?7>s·5>N??äÛ¹PÔB9 Ô3¿tH:Ç:-Þ@?WC>¿ï7¿ï7äò<t<M?ðÿ>M?£Âë>4G>tC?(mË¸ÀmÞ81!ê¾ðn:°·ª9]?¹C>Ôï7Ôï7äò<êÿ?ª>@BH?ïG>±c	>E:? Í	¹°U*8ÏÏ¿Û1:=:±?
C>êï7êï7äò<Å,?%µ>²,s?÷¥?é·>M?2`8s9)N>0L:
j6:ZÀ\?ðKC>ÿï7ÿï7äò<[Ý>À>0êP?fý³>Bws>A=?sDd8WøÞ8
>øq):	ñ9²ö3?ë_C>ûð7ûð7äò<È¡:?uá>ÕéS?\©Ö>Ê>Iw<?Í¤³·Se9·H½Kë9[­9	»-?xC>u*ð7u*ð7äò<Ü?/4?Éöj?U¡õ>:Æ>ÎTS?¯¸øB9b0¾%àd:Fó:K=?ÀC>î?ð7î?ð7äò<0O?r6¯>¶(G?ÅçÖ>>Ø99?Âê··$9½å£:DÇ:ê?`C>hUð7hUð7~û<aW?2?ö>K?®Wñ>øX>8ÛF?¼9s9Ôh?ó:pC&:.E?ßC>âjð7âjð7~û<ÎM?d»>f<I?PÈq>Þ$><?Vî92V¹8W0H?B$9Tî9?
C>[ð7[ð7~û<n1?ÛÁ?uY?>0?2¾>ýàP?,[®:`P:V?ªóî9ÍÓ9Df?ØC>Õð7Õð7~û<ìºH?¤?;ºG?Èã>ô>µ>?hw9ðØ9Aß>>4:K7û9Â
8?á¤C>N«ð7N«ð7~û<W&«=úy=Ú/?wKo<a4<û¥)?*U¹í'D9ûÌ¾ËJ9!9ñ>¨C>ÈÀð7ÈÀð7~û<Èrü>vé>êîM?,Ë>µ«>ÀH>?ybã8e9 îà>jÞ9|)Ó9?ý¹C>AÖð7AÖð7~û<KO>wNý=öDQ?ôeÇ>¸o>"µ9?¥À8³9=í>f9Y¾9:°«>WêC>»ëð7»ëð7~û<o= =H=J&-?Éì=É£º=Kd"?-Rö9Î·Û9|?®H<G=<0ß,?ðC>4ñ74ñ7~û<_UG>æ=:a]?¼þ>>f
N?æØý¸ÖL9Ò<¾%;¹Ê¤:¼:M?úûC>®ñ7®ñ7~û<W0?à<í>>?¬¨i>:.>>©+?ß¯0¹×í39"cû¾j!Ï8$9¤*J>»D>(,ñ7(,ñ7~û<¸kà>/v>óxi?/^?Z/ÿ>3R_?@7Fx9§
=Ö°;·¸:·Ò?»D>¡Añ7¡Añ7~û<	?*Á?Wh?á0?³¿>00k?o$î8lD:9Ò¥£>Ë:K:Ú6?kD>Wñ7Wñ7~û<"Ê?g ?í;z?úî>öx>=v?tEÊ7]£p9/W=öÐt:Ã:rÌK?ªD>lñ7lñ7~û<îïK?]z?LC?GÐ>ÌT>¨}>?6*·ð8<½c2¡8÷ôê9E¢¯=D>ñ7ñ7~û<ü«>¶_>ÕWE?¯)c?ç9?¶Q;?¥¾=y÷c=þU?­ø;¬;±3g?;D>ñ7ñ7~û<ã?D$¿>rqO?Q~>W->Ë;?ðN<¹\f9J¿zyT:·Æ:º7*?bTD>­ñ7­ñ7~û<d,x?Í¦ø>ù?úOJ?ÊIÞ>£þh?T`¸0f£9Ò½QA£:ÚÁ):Ò1v?aD>zÂñ7zÂñ7~û<<Ub?uì>ï	u?¶æ?fÉ?q»Y?l448@QB9Xhí=Èà9à3Ó9;?-dD>ô×ñ7ô×ñ7~û<nóõ>]>N¡J?ëa?ï±>yr<?ª<É¸$9ç>¾ð
9mó9|£>ÄdD>níñ7níñ7~û<®ôæ>(ì>LP?et?ã´>FÙ:?Åù¸¤Úp9g¾Ås;qD²:óC?fD>çò7çò7~û<o?Á?&·M?U×ï>ÏI£>K<?}Ù¸»9Bµ¾~v=:ä957T?®xD>aò7aò7~û<Ô{?,v?W?N?K°·>·X?è9dz9L?óA:J]Ó9@pj?ÈzD>Ú-ò7Ú-ò7~û<àä?Ã?Þ$?UW[?sö>ÍÀc?j59®Lt9>A¦{;YN(;^b??Y D>TCò7TCò7~û<ï\?e¶ý>|í^?Ùé?ñ»>ÙìN? 9°9Ó>²¾9ôyä9"ÿÔ>x¸D>ÍXò7ÍXò7~û<PÙ?W[??aý?b²>v?¿9íÏ9ÓH¡>
`:V A:6?iËD>Gnò7Gnò7~û<²>ê2f>þóE?ü)p>{¼+>N3?°Kü·VW9Î"k½Ny};ü;Bn?ÛD>Àò7Àò7~û<|	?æE?ÿ¢x?÷¿>ÅK<>/?n<·ý+W9ÒS¼½
¥9Ês£9¯>?ÉÛD>:ò7:ò7~û<HLj?ýxù>§mp?<ø>D_>ó1K?«Zí8è 9$e>fò9qã92?ÁáD>´®ò7´®ò7~û<pø=
Ñ¥=Û??oå>	£>qB4?ÆPB=9Qô<vK?¬Þ:ô¨:ä6?âöD>-Äò7-Äò7~û<°²¦?þQ?7'?Omj?CË>i?ØQ^9þê¼9¡>Õ;{:Ç?fúD>§Ùò7§Ùò7~û<¿?:l´>5ÌN?»>966>8K=?ç&t¸­297Æ[¾à@Ð::*ì/?üD> ïò7 ïò7~û<I`?Sq?rY?\yõ>Ó>á(e?Éq£8õN9¼J>I:e_Y9§k?þþD>ó7ó7~û<i4s=&:1=Æ¦/?ÉÍ <.<0ç?6TB¹Z¬ï8O¿0i8j9Èè=E>ó7ó7~û<6¾:?¼>ô>»C?`þ>%_>{64?Ü(¹mÿ&9LSÕ¾P9AP9jL;?ÀE>/ó7/ó7~û<öA?Ä¿>T¸§?	
5?A>·Å¡?Ñ8ÁÈL9T	+>J=	;TÔ:êb?Å"E>Eó7Eó7~û<	C?ã?HI>?	¾>UxD>¥/?aN¸99Em¾ÔÝ9b:½Ð>¸8E>Zó7Zó7~û<Ý<´<ò:?æd= \ =µ6?×9µ*ß9¿ê³>³:o;,Y+;Lµ2?ôME>úoó7úoó7~û<ÅD?Uð>ÀP?v¹Ó>1Y>óèO?
^¸Ô8Ë)¾#Ú9Umâ9z÷>ncE>só7só7~û<ÏÇ·?sI?Hi?oÏ?ek
?ß~?æ¯Ö9ïiñ9¨ã>0>h:²]:¹I?éfE>íó7íó7~û<Hª?p<?êf?ÊF?èâ>´Y`?s»99Dné>%tQ:St :£'?äqE>f°ó7f°ó7~û<n?7Ò?ÄL?G²>Ýl>(é@?qt)8£áu9¦m°=\§:$)B:Ëÿ\?uE>àÅó7àÅó7~û<ì2?6Î>2E]?ò?ó+>Î´]?²9h7Bò89³¸ =[`;ÜñÖ:¯>:?*E>YÛó7YÛó7~û<rT?eâ×>Âï<?f÷>=M°>R3?V®N¸.9¹<¾ßÐj9Rõ8Ût?ÖE>Óðó7Óðó7~û<<?ùßÇ>$??iii>E&>Q3?k1'¹þ4'9úÿ¾§L:E%ë9¢s!?[E>Mô7Mô7~û<x`|?Sþ	?j?[>pÙ/>¨\]?¼á³819J#>¬v9Kþ:93p(?x¦E>Æô7Æô7~û<º­?íï ?¨?¨îG?XB¹>T#?Ä9²é9K×0?m.
:n©9dQU?W¨E>@1ô7@1ô7~û<¶>)Yn>µC?At>ßÖ3>Ú6?¦·8©lO9Þb>U¥9¥á9Ú²>$«E>¹Fô7¹Fô7~û<£H?-½?µ¦<?X´>Ýãy>àÀ8?9É¸|ôn9Dø§½²í:ÏÔÈ90ðB?@´E>3\ô73\ô7~û<<¤>¸f>Ô6?ÙÙf>Â¢/>b=(?
k7=bç<9îJ?'w;q/»:UñF?-áE>¬qô7¬qô7~û<¼<ì>³6>8ÏN?òÙK>F>ê:?ýSo¸F,+9÷2¾,:èÊ-:{tý>åñE>&ô7&ô7~û<"?Óoª>,v@?ÚK³>þÚy>¤´7?½9b9)?öí	:Ö«ü9%¿?íõE>ô7ô7~û<lN?Wì>,_?¬¶X?O?«¿S?8
ãó9õô=Sø.;®¨ï:{æ:?MF>²ô7²ô7~û<642?âaÑ>CáY?âü>W©¤>«D?èN9<ðé8Ãkb?Fª¬9 L¨9R?Æ<F>Çô7Çô7~û<ð¦0?5-Ç>ªc??É(©>h,c?´7l8b9=Ý &9H£9g>íVF>Ýô7Ýô7~û<ç/?ô¸>±ör?Dv>|m
>dâ^?M¹¸¸G8Õ
®¿¢Y9/¸9>>MXF>òô7òô7~û<ÜÛ	?Ñ(¯>õ{I?÷A?öwÿ>ÅuA?©kS89ª¥9QZ£=Ò;:1:iG?cmF>ÿõ7ÿõ7~û<¥x=?Á+=JI9?ÝËC>î/>ß&?ñ9=Oµì<I?s"=ä¥ç<¤3?ósF>yõ7yõ7~û<[Ýh?Èæ>IP?6÷*?/¯>TÕy?
¾R87â9^z»=ïÝ:8ÄÀ9R??[F>ò2õ7ò2õ7~û<¾òG?×P?AæB?UöB>°> u>?½a¸ÃØ|9Çä½êM:n£-:3?wF>lHõ7lHõ7~û<ª[?Qwü>'?_E"?2á®>èm? 8+ÆQ9
D>¨Ó;¶ë:W?cF>å]õ7å]õ7~û<È91?jÉ>$a?vÂÛ>ù}>]?ÂÁß¸)d£9HJ/¾ÚÎ;ÈW¯: £]?¢F>_sõ7_sõ7~û<Ig8?sÆÏ>#4c?fr×>Ê>ÒP?(%92Ð©9ûx>GD:~':ED?2§F>Ùõ7Ùõ7~û<T=5==§d4?-><cr<¯g2?çÀX¹ê+_9M£ø¾hkF94¾Y9Hé>¬F>Rõ7Rõ7~û<5O?àÿ>ªO?%Ï>³>ãC?ò$8æH²9ùßº= Ø:p¹Ø9ÔÏ<?J´F>Ì³õ7Ì³õ7~û<Y§°>mo>ó#=??²>æù[>ê_/?µE¼¸=`9ðV¾Ðä89Z³9*X²>½´F>EÉõ7EÉõ7~û<?é$?ÑBQ?E²>vèg>§ÊD?+:6.£9¯Íi?@n9:®9®>µF>¿Þõ7¿Þõ7~û<¼ËM=y©=KE;?eºý=Vw±=I7?	>ÞP=ÇQa?r`Y=·=æ£<?ÕF>8ôõ78ôõ7~û<Åx?
?<íT?ç>C>:J?Q8+à8üì>Û>:ÎÒ:ø±!?êF>²	ö7²	ö7~û<3l?½æ>ÿ"?z?Pò>ç[?ð¨7LeÚ8óÄ=Ýæí:åK:"Zm?wìF>+ö7+ö7~û<(?!§>þ1o?]ø>P°¤>&+A?Cx8X9( >À:9&-x?AøF>¥4ö7¥4ö7~û<üMÈ>LBe>«_?kÍ>2Y>/H?Dy¶A_@9Î	&¼í;/'3;<L?`G>Jö7Jö7~û<uZ-?f>jo?
b[?På>4êt?¶Yè8eÿ8¤æè>½Å9ó9ùáÏ>¦G>_ö7_ö7~û<>(ÙÂ=[7?sÈ>i>ræ&?Á=s=õ×K?#´;Ã½T;-@?+G>uö7uö7~û<P
Þ?}l?¨Op?Lg?ÆªÈ>?O 59³19?Øf;7;Q6?ïG>ö7ö7~û<Ðß(?oÓß>7&A?v@^>w>£5?+b¥¸ôh?9ç0]¾}hÓ·Øç¼9V?½5.G> ö7 ö7~û<ù>¯81>ËNG?e?´ª>ÂuD?ÍnE9®7@9y?\»:qå9J\*?¥/G>~µö7~µö7~û<
à>v>Ä]?©f
?Ô³>rêE?Ýùµ8<9->Þ¥9H9Ãê?º5G>øÊö7øÊö7~û<	;?õ>îáC?fS>l'>Y>?Ò&¹E`¦9Á¾1ML:Jì9W]?ÿ=G>ràö7ràö7~û<©Ü>]>B?ß>G>W1?Ûc¸ÇÊ&9Ü.¾.'8Yµh9=BG>ëõö7ëõö7~û<¡-?2O°>YQa?v?6¬>áG?Â¤·ª,¬9q¼Ã¼Lé9R´Ü9¬M?TG>e÷7e÷7~û<êQ?'-Â>&ÑH?ZCº>ób>Mv5?Ì÷9Á8JYF?0À8hi9­>ooG>Þ ÷7Þ ÷7~û<GÝú>T>0×b?6³?¯Ç>½E?Ù9³i9;>÷v:/:L64?~G>X6÷7X6÷7~û<²?Î>»n?Cß>@>±ÄG?0ßä¸ë|,9e×©¾¸?x9IÎQ9$t?ßG>ÑK÷7ÑK÷7~û<??¨ÖË>yÓG?©o>I 5>À.;?ÈÉº8]é¶8|¶?¯ºv:÷«#:ô@?¯G>Ka÷7Ka÷7~û<WÓ&?À>`^?æ¯?O8²>QWD?ÅO÷8´9NJ>ÛG2:Ôm#:Î¡?ªG>Äv÷7Äv÷7~û<]³s?Õ?öL?>ö<>T;?ý?h·ûq©9nq¯¼b£:rOB:AW?i«G>>÷7>÷7~û<ÃA?þo?õî@?§£´>*>Ú4?­þé7ú9B>`=zð±93íã9ÛÇ>1»G>¸¡÷7¸¡÷7~û<5Ö>¹XÊ=GlF?Iäá>Û>k·:?<:þ<ø<XÅV?ó¿:åì>:VS?ÂG>1·÷71·÷7~û<:öc?ò`ü>;g?N?Õ>lx{?}«¸{zÕ8Z±¾µ:'Ô7:ÏL?ãÆG>«Ì÷7«Ì÷7~û<¹¹O?ÎÒø>x·U??Aú>¥>>PM?çá8²9kÆ!>ñ<{:¸õ%:ÊÅA?ÐG>$â÷7$â÷7~û<9Á>^½}>_»B?55>4\O>T.?õb¸Ø 9Êä½7k1;Á9ò:;?EøG>÷÷7÷÷7~û<%{?é®>æåA?HI?´º>&ù:?ÐY=·h¿C9X¢÷¼69¤·9Ô>ùG>
ø7
ø7~û<%òa?ïñû>e?ææ=?Wbé>áMP?OA99B¹>Fã;GÆ:åD?pH>"ø7"ø7~û<NS?ãt?ÂêK?s¦Ù>òy>ú`:?ö£§7°H9oöU=WBR:K:FI?H>
8ø7
8ø7~û<#Ò>ì¥>ô<?ïë>¸¬>×û.?¥Pá7¹È`9fM=öÿ³9Ïßü99¶>?H>Mø7Mø7~û<®òI?Éõ>×VR?á"?qÁ>0W?e,9Û$9æ >öb:û¢$: t0?·YH>þbø7þbø7~û<ã?¶¸>¡ßA?6G>O<>48?O¸¸ûE9^Rn¾¼{
;)o¸:8@?cH>wxø7wxø7~û<«æd=ª&=í/?Ë=êKü<V ?HN
¹æo90¿3¥¸{9º¾ÅfH>ñø7ñø7~û<ëö>§[ >:hD?ýw>î.>'u5?Âõ88à²9x)>÷Z9½fß9çwz>FtH>j£ø7j£ø7~û<¦Ç?[>|P?E_?
PÃ>·G?L<89%"=vL9õÏ9¥I|>H>ä¸ø7ä¸ø7~û<üö?)f¿>{D?"]}>6b.>øø9?»
8^9×+=]É¯:Ór:j¤?âH>]Îø7]Îø7~û<´UÕ?Ûr?ªá`?ÿø>8>Ì*H?Kà8þ¸8¼?´x:¹mî9âí&?õH>×ãø7×ãø7~û<ªð>¨>oL?ðÞ>t>NG?çÅ?¸598 ¾YZâ9·ÐÁ9}?H>Pùø7Pùø7~û<?Á»>é5??"y>j1>4?ù8ñ¸öQi8ÔU¿z09*ù~9íº°>+ªH>Êù7Êù7~û<¦ó?^¦¶>\H?0úÄ>Ê2>â,@?}7êR9Çí{<øDÝ9W§9¹?)?`ÅH>D$ù7D$ù7~û<b¢?)â?ìO?¬gÌ>?Ý>:jF?B(9Ä®9tî>×Iï9Ð¡å9ña?L
I>½9ù7½9ù7~û<í0M? Ûé>v`?õ:?è>¼MM?è8®9¨N>O=o9=(×9°S>I>7Où77Où7~û<¢)"?Ðó¸>®t`?nÏ>PÃy>¹ÎT?ú._8ñÚÏ9yp=½9ß¢9{> I>°dù7°dù7~û<D9?[vÑ>}<?}>ÖCL>L3?ð·8¶ý9@Ho=(9ô|9¥ó>%VI>*zù7*zù7~û<×_>I>«óA?k,>d>J1?²t¦7Æ59_H=Á9ØPU9¸§>µWI>£ù7£ù7~û<w5°?Õ?Ð?8Î?­ÁG?
?JN:U:T¯5?;L¶:É~?/I>¥ù7¥ù7~û<S¼Q?aæ>i?fØ>ÏÖ>pP?@å8E"¾8?6e:MÊ:éÅ>?«I>ºù7ºù7~û<ò[?¸y¦>2_?-,»>¯>r>óÌE?PÎ,8ú«Í9W=Ïa9}¢9S²>AÁI>Ðù7Ðù7~û< Ù>
0>Y¬G?¦,>¤Y:>;?0²¶ª99w¼ïkn:d:5nE?ïÈI>åù7åù7~û<æ$?ù[ç>v6?>8<>d40? 'Å4®ít9N::Ä%j:¾7 ?©ÎI>ûù7ûù7~û<§8?ÉbÉ>W°=?`Ò>ÃãF>ö*?Á÷·ü!9ü`½#:pfª9Êët?ÛI>}ú7}ú7~û<wÃ?u*¨>YJ?k>WÐY>Á9?õ¸39Ñõ½î¢:Æ:A?iâI>ö%ú7ö%ú7~û<`6ô>ÓÉ>tðM? |>Ç/>wõ7?êz¹"j9§¾Ò9|¬9zÊ?L÷I>p;ú7p;ú7~û<~)?A¤Ý>êÄC?¤®>7vp>Üà9?w9ÛzV9<ë´>&§ó8Æ9Q¬Å>÷I>éPú7éPú7~û< 
?ÑO·>\«E?&í¤>ææb>:? 9>æb95ï>kìI:×Ö:8ò4?güI>cfú7cfú7~û<VX?èÃ>$Y?Xk?íø>Õ7r?
L9ÜG­9/.Õ>v!:b¯ª9+r?ýI>Ý{ú7Ý{ú7~û<Ç:?¼Kë>èmJ?ùz>7Q>A?<$28/£9+»=':ØdU:æï ?J>Vú7Vú7~û<±y?Øñ>Q??Zr´>wÅY?.æ9ç9à ?ì¯²:)ZD:ÿ÷h?uJ>Ð¦ú7Ð¦ú7~û<Kg?ò·>EF?pµ>hãy>B9?°Ûy8[TZ9ú{>­:Zsì9.?J>I¼ú7I¼ú7~û<|?"à"?øF?ñ|Ï>[>k«E?øì9F9:'á>l}:Ç/:ù\?úHJ>ÃÑú7ÃÑú7~û<F?»>?d'?iµ>âl?¬îÝ¸[9É¨¾g+:'P3:þÑW?MJ><çú7<çú7~û<3«3?9é>¿6E?Ti>)ª">B7?&Ø8¨ê9ZÎ>.1:`7:/?úiJ>¶üú7¶üú7~û<áï)?q®>3z?N?
¼ö>ÕÇU?9z9g)?S
:+ª	:]2?lJ>/û7/û7~û<ñü ?+Ç>'O?ñ<v>}+>¡/8? ¢¸ÓéX9Så¾½Óª9:U+¦>ËuJ>©'û7©'û7~û<×·:?æÔ>7å`?X>Åt0>­]?-i19Uõ94S9>	@9[yº9NáW>¨J>#=û7#=û7~û<{¤î>_Ñ>a¤]?È>7>¸A?
{Ó8qàb9¨ n>Ï:äTó9Àå?¡J>Rû7Rû7~û<äLø=l=²K?>G?²>-¸I?éÁ=¥ÉS=öcj?àÊ8¸-®9´>E¤J>hû7hû7~û<
`?BC?ÓT?å±>¹b>fÝH?B9V9³·9ÞD>h·n:'V;: #?ÂµJ>}û7}û7~û<ý>µá=Ö/?c=äÛ<Ä+'?s#=ËÆ< FR?ôLû8?¤9Ó×C>@¼J>	û7	û7~û<%C?rÆ>\L?¿HÏ>>±!E?2la¸ã#94\0¾Kä,:
ù+:¯?ÐJ>¨û7¨û7~û<ÝF?ßí>¬U?XÄ>9>Ä+B?æ§,9t9¿Á>	=³9û99ï/'?UëJ>ü½û7ü½û7~û<o?c³> N?ÂÓ>õF>a¤D?bÒ6Ò|*9ùf<ðMk9b9VpÅ>4ìJ>uÓû7uÓû7~û<8v)?L/¾>
d?úiù>¬f>BÄN?!lÌ8:¤/9iù>R ;òÑ:ûC?qK>ïèû7ïèû7~û<<?¾0ª>¬óU?gï8?ññ>öC?	Yæ8$:»9Þz> û:%m£:°D?B<K>iþû7iþû7~û<Uß> c>h/J?m4¡>§ã]>ü9?çº·D=9ÝÙ½9T:yc+:Ïµ?$K>âü7âü7~û<7?X#>I\?'ÿ!?ßµÎ>×H?qÐ9w8[ö?=2£9i9Ö¬?§K>\)ü7\)ü7J=61?ñtÜ>÷"N?é"Ò>Ñ}>2E?{^:l9G]?
\9º9¨ë>ÄK>Õ>ü7Õ>ü7J=dZ?-V²>Ã?OT3?>­>uV¤?:<:èC?u;Èî&;0V<?ñ¤K>OTü7OTü7J=qÙ?7ÃÄ>¡CD?bÄ¯>V­>6ý/?¹Î7a8.%k>SÛ9ò÷õ8{Eä?­¦K>Èiü7Èiü7J=Pÿ^?·ý>a?×j	?M?>M^?&³á7ín9!æV=+R:zòC:Pð9?ÆK>Bü7Bü7J=#?ê¾>ríY?÷²>¸ü6>pC?Ð9¸´òÕ7
l]¿ùt8O9RÝG>ÌK>»ü7»ü7J=[÷Y?/¼
?²I?Ù>÷@>ûÕC?*»¸ä2D9!t¾ì¢·Hy097Xl½^L>5ªü75ªü7J=®HQ?+ý>iVS?Áå>ì8>Ê0M?Ø
:~Nç98«?Ù±$9í¯9¹,p>¨&L>¯¿ü7¯¿ü7J=í?	:Ë>tI?ôAu>jÐ&>ý0<?\¨8ÎeÜ8'Yª>øn8«(f9Iæ>GBL>(Õü7(Õü7J=2?ø±ó>];?×\>	%>xH+?Ãaò¸ÃÊ8~¿C×9Bº9r:?§DL>¢êü7¢êü7J=vO\?]Æ	?®L?³$¸>|>Eú:?Pö3µG.=9}óº¥õm;ò7;N¼A?õEL>ý7ý7J=Wå:?tëÃ>y5t?þ?ª>¾e?°¸lG9\À0¾÷b%908g9·>lQL>ý7ý7J=ÓU'?aÀÖ>íyG?¡\>xF>rÓ;?8¸9øú=ýv¤:òQ:ÝH?ðqL>+ý7+ý7J=³I?q¼?ÿ??®/>$8T>	7?â+8r9Ò%>Ø¿8ò39dv>©L>@ý7@ý7J=BYÚ>æ>fÈ<?ä>ml>O,?úZÝ7²b9©÷y=¥»º¸V^9ôá±¾PL>Vý7Vý7J=Ì?ÅÂ>|L?Sì»>x>A?è74í^9!Â3=ëô;1Þ:½$7?F¾L>{ký7{ký7J= å>²û>=?:Ñ>d7L>fE/?È¸bÙ9La½jì1:uÄ:@*?ÍùL>õý7õý7J=³#?zGÁ>LÒX?§¸>tbf>/M?²@"¸äU9Â½"h¼9Ü'O9Ôh?ûL>ný7ný7J=Í<<ü/-?Ñ¨ä<â¶»<ë?&ö¸ýµ9A -¾å9ð_À9N0.>jM>è«ý7è«ý7J=Öû:?ÈÃà>õ÷T?Óþ'?fëÌ>-ßQ?OÓ¦9«ì9ö´>we9Q+9îù>M>aÁý7aÁý7J=gR?\æÁ>69=?3Ý{>Þ²;>×Á+?è¸4g9X¬½®9ì+¿9Ïé>±M>ÛÖý7ÛÖý7J=+
ì>à>oü<?P1>^ãÿ=1?¯`¹<h9û¾k¾bÂ89ò2Ñ9Àb>AM>Tìý7Tìý7J=3À8=T2=Çâ2?(×½=I±=±)?¡Ñ9*´9d?&ÕJ:ÊF3:Ñ?MMM>Îþ7Îþ7J=.7b?¯ù>Rh?m(]?Ò ç>mt?Ç9÷Ïü9PÊ>c¶:_(:Ì:k?ØdM>Hþ7Hþ7J=¾?Ü?ïÑ£?\?MÓ>¦I°?ûÞ9Ò9?±	P:k÷9@W?êM>Á,þ7Á,þ7J=Ô¾<k<k%?Ï
;wâ:sú?@d¹>&¯8sÎ¦¿ý¸>×9ãJæ½P¡M>;Bþ7;Bþ7J=O°ç<
÷ <b=8?Y!=Øú<Ä$?ÔÓº6½9ÈÝ!<t<ç?<Ì2?wÀM>´Wþ7´Wþ7J=Q?P¿Ì>Ø?`úÜ>!ry>ÃÈb?FÇ7¹9óÇ%=»b:/û9ðf?ÕÀM>.mþ7.mþ7J=>¢¥W>[99?Þ3î=óÏ°=@q,?>Bª=ÌµS=àM?ã·:!9»Iu¼¼ÒM>§þ7§þ7J=y/?Ð>wYW?KG­>Ülb>TéC?ÖH¸~Æ¼8E¾R+O:Z:o_)?êM>!þ7!þ7J=M?¶>l¦J?9|¢>ÏÊ[>¢@=?ø©¸n69Xn¾Íô:F|þ9¿×?ËíM>­þ7­þ7J=¢&?XiØ>ÂúD?í">D´A>ë3?ö¬¸<F9½µ¾t:ù:®j?÷M>Ãþ7Ãþ7J=w÷:?ÇÐÖ>ÛÏ^?£çó>
Û>,Íe?ã49Xð9|¯>+:µÍõ9ü#2?rúM>Øþ7Øþ7J=Ø÷8?ö,î>ÏF?¢H±>%&p>=ü<?¬°¸ÖÛ9(¯¾áC;t;rb$?óN>îþ7îþ7J=ï
?èã°>eyH?e×>ú>4.?¥¹F9NVZ¾«°ò92d9^Û^?¥N>ÿ7ÿ7J=9f?ÝV?5ØN?Ê´>[el>ÀÈC?XÆ'¹¡kQ9kÍ¾éÔ¥:¿À5:*i?ãN>úÿ7úÿ7J=Øÿ>«>JKY?Ò¦>z_>¿~??¼O¹|H9ûî?¿ìî½9Õ&9ÿ"?#N>t.ÿ7t.ÿ7J=qA?k£Ü>Qr`?£>ó¶C>:U?Ý.7TÝ9tâ¦<þÙ;ÈÒÞ:}3?%N>íCÿ7íCÿ7J=ó?Ë£>I?Þ1§>Òd>u
;?
.}¹MG9"¿ÒZ©9|¿9jâ>Ø&N>gYÿ7gYÿ7J=âLb?Yû>1}f?®_C?
¦ó>$GM?p%9s99£uq>rhÇ9\¹9Ôè	?1N>ànÿ7ànÿ7J=Z?2q­> @?Ùª>ÆU>è/?>;"9Cä39<Þæ>þ[d9] 9oE¶>@N>Zÿ7Zÿ7J='?wm¤>s?·*:?_»>	Z~?èÊË<Gw<ÔðG?·:ÓO:O?GBN>Ôÿ7Ôÿ7J=ã=hÞ<,?í`0=Y
=?ô%?²ó7_T9UBv< ':rl':ö^ÿ>~LN>M¯ÿ7M¯ÿ7J=­è<?,Ö>Ía??Í¸>«]?	"9(à9c>Ø:VÏä94Ú?YN>ÇÄÿ7ÇÄÿ7J=Aëb?áñ>S{p?²+>)>;¥\?Õg·9QýÖ¼Å²F:¶;°9
Q?|eN>@Úÿ7@Úÿ7J=·¬?±b	?Í¸ ?³ËK?a·³>p&?Öó¬9P{è9Þr¾>Ýa¹:$ÊF:ï»n?6hN>ºïÿ7ºïÿ7J=Ê÷>Æ>¾I?w>Ö¤2>k1??`¹Éó8x{k¿ÛÎ::À(i?ðhN>88J=
|?ó#?ºvR?!ÚÕ>ò>6]C?¥U+8ö96ö=?jÒ9¤sß9zñ>
yN>V
8V
8J=¢Åe?9ù>Kºk?\]ð>M>ÈÝP?OÆ	·$Äx9íÇ¼¿¡E;K¬	;ý¾7?@N>88J=½Å?ÇZ¾>6lI?>¡>>N:?Øj¸X9ë6j¾µ9ä98Ý9B?'N>Ð"8Ð"8J=]Æ^?@?úÅL?k]%?GÀ>íÛ[?Sqæ8æ®Ö9oe	>£ù:df:P-?fN>-8-8J=(T?Âì>Äee?J?,X¬>¹`?O¬8°?¥9üw>ÿÜ9Ü9£¤>}¦N>J88J88J=Ç!?)Ã>÷½S?H·k>qÃ>qE?´(¸îå9x0¾6:sw³9@Ñ`?`ÖN>C8C8J=*^>§éâ=U1?`Úe=É.=åS(?Â=d©<ãAH?ï¤º<`<ä-/?ÞæN>ÃM8ÃM8J=ª#=ý©ä<Q;7?BØÕ;3r;³a?/oG¹¦8ÒB¿<GH:é:qç??4ñN>X8X8J=òÛ	?J¨¬>gL?õ<>Ä(O>uÖ??sY§82Õ9³>n²"9*õ9»ß>GóN>=c8=c8J=¶×	?k²>`ÇE?/§>Cìh>x¿7?P¿Õµ]9ßL³»+Ù9!ùâ9WÐô>OõN>ùm8ùm8J=£º)? üÜ>hD?àÅ>Xf>¥f4?Ù8Ê<9`Í=D\
9w=¡9èo`>µO>¶x8¶x8J=·W/?Oð>hø:?qùL>H>Ó0?Q&¸f¥ñ8¡20¾ñâ#::§?ÐO>s8s8J=Æ:?wW?¾Jl?\û?°>mA?ë³¸á_9üÌ¾	N9Ë¿9û\Á>è5O>0808J=¹Ý?YuË>·W@?éé÷>;²>ä
2?êf¹ÒHt9Î¡¾äP¾9èÄî8ØÌ?6O>í8í8J=Æ?FÒ¹>}\?@ÇÛ> 
>@ËK?äB9I·9ðµ>Óáï9m:ÚôÛ>':O>©£8©£8J=ËtÀ>z½s>õ"J?Zì´>Pim>ÊC?D®¸Ù&¹9Þòð½íÕ9Ú÷:Û¹Ð>JO>f®8f®8J=á?¢¬È>×E?M>í=6>ý5?C-f¹ËÎ9ñØ¾¨:Ò/:ïB?wLO>#¹8#¹8J=ñ5×>8v>9?¬i>ZA*>/?ÇE¸!³9ç½Ç\::Yû9ÇÏ=?>RO>àÃ8àÃ8J={@X?÷.?bhQ?
>>µQ>3¸??hd¸PÚZ9Â¾Ø_09º 9V¢¤>änO>Î8Î8J=ò'?EòÛ>¦yC?s¨>ôN\>L:0?¤7E8Ä>T79Ü;Á9(ár>)wO>YÙ8YÙ8J=\?z)Ø>©?þ'E?Z?Í>rèu?)5k;y[;µÊ\?eÿ9ì{×9Ê?EO>ä8ä8J=#Q?Íç>åf?Ê$?XÆ>¸{T?¨%t8{392.>T/:M:Æk?mO>Óî8Óî8J=p-â>¼^> C?h>È)>i	0?|Ân¶=£9a»»TÊè:ô¶:)¡#?¥±O>ù8ù8J=Ý?¸?hi?
H	?¥©>>îO?g9¬9gu>Ò19$Ýr9¿â?v½O>L8L8J=s?Ã >ì±W?¬>ih>ä
>?Á0à8²| 9ÚÎ2>J	:à£ñ9õº?óÈO>	8	8J=äJz?ÏÂ>>t¤?4,?§;n>ï?Lå99")>Õ
À9Y,£9i¥?ÑO>Æ8Æ8J=Ï\?ðH¢>ÜL?ÿ5µ>¶~>Y 6?Ã>ø¸ÉWd9(¾h:j.9q]?ßO>$8$8J=ìn$= î<ìg0?Ë?Å<ò<^ò"?ü<¶H«Y9
ï$¼ú{ì9&¤¿9ó?ïâO>?/8?/8J=·Ef??$[??áµ¡>Þôn>>-?ûz^9C[ñ9úk>Ûâ¬:²d:A?ÁP>ü98ü98J=pO?¬?ûÉJ?@®>àMf>1±A?É©8XB#9Q>nÔL:ñÔ:;? P>¹D8¹D8J=Yn³>9Ûo>ü??Æ2?;ôú>Q^6?T;Ü<;8^W?p^¶:®2:'«?¿/P>vO8vO8J=øm\?ð?<þX??w*©>´K?Rh+8L9(i'>y;¾D;ÌC?F:P>3Z83Z8J=#°?_d¬> ÜV?RM>óÐ&>ÇI?ÔÂ;¹Ok8iEÌ¿ý¢9	¡Ô9­Ã>yP>ïd8ïd8J=k@Ø1?)îÂ?]z?Ý>}Ú?Æêè8³8x&?;¦(»:>YO?dP>¬o8¬o8J=W?o?ÀFJ?iØ>}>@Ù3? ¸·ª9,¨Ë¼Zß9SËv9´>*P>iz8iz8J=¨¼H?OÖÈ>Mß?²D??9y?B?¸HÜZ9qY½F÷:.*5:aQ?n¢P>&8&8J=iI?¯½>A?K>cf5>¶º9?È×7î¬$9ñh=Ç=&9¼9Ã>=«P>â8â8J=Îü>& £>3F?Ü2[>O£>V??ôw	¹à4*9¢ÂÎ¾û·9 aæ9PóË>x´P>88J=Î¹º>ê@Z>[?4®>¹Õh>¸Ü??Êâ:»h:yP?x×¡9j±9 é>ÔÝP>\¥8\¥8J=._Å>&õd>ý®\?p+Æ>$Û>×_@?´pk¸¤Z	9h[¾¨Îr9\9eÏU?4áP>°8°8J=ùy?i1?J?[Ìh?ú,Ø>¨×?Ê9RK¿9ÇáB>R¾:ëé9^Ð?äP>Öº8Öº8J=-+?ýÆ>ÿ7\?Ý¹>OZ>YY?³àä¸ã%Î9ú¾|Q:M:v?æìP>Å8Å8J= A?3M·>Ð;?iz>_I>ÚK-?G
¹Á7Õ6ÀÜ;bô:i?¿Q>OÐ8OÐ8J=EQS?Úèâ>°hn?Ò³?8ð·>oOW?0b´99r¡&?øú±9F·9¶Úø>âQ>Û8Û8J=Ò2?+×½>ÞÌC?ÕS>ì>Úí,?÷WÑ¸C8 d¿¨­+:®E:¨P?ø#Q>Éå8Éå8J=êq?¨,>ôps?í>Ù>ðZ?ø>¹*$8£W¡¿}:ñ9{{?ì+Q>ð8ð8J=ÑÄ?Þhº>UmP?áYº>ÀÆ>e6?3z·í,¦9À¼¿ý.;áÐç:??A?CQ>Bû8Bû8J=?V/6?jOV?e5!?íç°>ÌHi?9ø5M9O'?ÍÂ3:Ñ:ú2?LQ>ÿ8ÿ8J=4õÉ> x>P?>r>FN&>4r:?°ì9A¦9_³F>kò9ôX9ËfK?RQ>¼8¼8J=K;? îî>nqH?j!ß>î>¤7?nÇß·
Ò9o;½µYJ:
àÌ9bØ|?WQ>y8y8J=R?/Ké>%g?¢è?×ñ >f	p?nT9bÚã9vé>Ê¶*:B\Ï9öÁR?ZQ>5&85&8J=}ì¸>réo>SE?.?Ç+á>ÎE4?¥}=ñ]@=­?T?Ø±<í*g<3!D?OeQ>ò08ò08J=ÆÃ>Í>²<?fù;>Ô¯>&0?VUS¹¶8	>À¿_®2:Y:'¿Ò>joQ>¯;8¯;8J=8Gn?ðï?0b?vµÊ>ó>å8H?z¨P9Ì~9|BÒ>¿¾:/z:o<?¬oQ>lF8lF8J=Fó>n>çj?FZ?#<>-\X?Ï#9$9:z>`Xß<:
t<¡Gj?óqQ>)Q8)Q8J=°\?©ù>ø?@?êp>Ó·?¨19Ér9Få»>uðp:=©:.N?rQ>å[8å[8J= Ú?É¸>­åH?nÌÐ>æ+>Û8?û29çÅª9Þ>ó¼<u¨;F?jxQ>¢f8¢f8J=Ã^8?ùÕ>»]?°?bÉ >^L?|i5¹ÞM"9½¿Z/: ":?Q>_q8_q8J=9?'»>¨¦N?ô>6A>Ç)9?·	.¹'BK92Û¾ÅÜ9½õÊ9;Ì
?ý¶Q>|8|8J=<}?ôö°>ÉI?!¹>5»>ë8?<:@;F:oó0?â¼<Ë5<0:M?¾Q>Ø8Ø8J=þ;?m3Ü>~Y?¨ë>cý>EµD?{ÿ8)ZN9sÅB>,¹9»Ê9bà?]ÃQ>88J=J3¶>§Âl>E?ÌWy>è®.>µ6?dl¢8ÜR9tE>Í¾%:DÐ9-{K?ÐÅQ>R8R8J=øc?¬¤Ù>ªÆ6?ül:>1	>ï-?b¤f¹óý9üÝ¾¦å¥:Cn:j?2?èÆQ>§8§8J=9Ã>É6M>½t?þ?ûÂ?Ía?¬»=7U=r?a?º}Ö9Gµ9|<?ËÚQ>Ì±8Ì±8J=¨
×<><Ä67?Ö="=Mý<½Ç#?Qäc9+ºs9^ï>få949Ï«I?íQ>¼8¼8J=ã#?Xª>ÌgK?*Ó²>^>E³M?ÐC¹S69ì½¾5Ö³9|N£9Õô?%R>EÇ8EÇ8J=$
:?©ÅÚ>¶Y?XëÑ>©
>Å?A?J1A8ü9²=*EÍ9nþ¸9?óFR>Ò8Ò8J=|W?Tè?Ô²R?$?eò¶>´;?,89âU=¬Áù:«:L:?oLR>¿Ü8¿Ü8J=hbJ?[?ÒI?wÑ>èi>çX<?¬¸Ü'I9v£[¾V9á29<j?MR>{ç8{ç8J=dî?á?Ì?O]z??0Vx?oÏ9º°Ã9²½­>:;%¢9ÛR?mR>8ò88ò8J=i??ÀF?¥{ì>*
m>f?ÎÙ"9´KD9öaÔ>AÌ9åN¯9Ï"?îwR>õü8õü8J=lûs?ìè>à?£¼?.ò>? Íí8Ì)¤9j9>q¼;ªn;J?ExR>²8²8J=²àÌ>ÝD>ÇD?Å>®ÄD>êY<?£¢s¸Ò®9b²½WO<Û<qâ5?ÄR>o8o8J=]U?yÂ>¬|D?[ÑÆ?xs?,ýP?ßd¬=®×D=84`?ÚVZ:[®-:é ?ÆR>+8+8J=ì ?ûyÅ>·DC?IÒ>Y¹?>X,?SöÅ7Ü
9Ê_¢=;9<±?9«¦T?°ÔR>è'8è'8J=.;ð>M!>#uB?6hs>P¥3>In-?ß¸1«*9çMÍ½)=Ê8:9^¼´>HÝR>¥28¥28J=dZ?zGì>{Âl?sÓ
?f³>äF?M9 v9Uº>Xõ:½Ó9©W?ªàR>b=8b=8J=£P?öOð>.^?wÄ>ôf>¿ØY?9Ïk9*å>ß9Çç­9ß>Î;S>H8H8J=OÍ>L>:'H?B@>Ø_>ú,?
¹¸ÉÞ£9%÷¾hÞº:Ó1:1
'?p<S>ÛR8ÛR8J=¸?¡>Ï_W?\ë>.>äI?Â8ÚD9ÈE}>®Î:½3Ü9:v7?>S>]8]8J=ß@4?Rä>§J?Xø>hâª>RÐ9?@Ò7 â$9v=²Þl:ðQØ9à(?+OS>Uh8Uh8J=öa?zø
?+ºK?»ºÛ>=>u<?Ð8Õ9i>î8@K9Ôº->qS>s8s8J=¹Ê>J~>K?%>B#3>cB?|½8190L>°`½:"lK:BSn?¥sS>Î}8Î}8J=ÞE?ëûØ>Ñri?[eü>f>³Y?äjA9ë>9±=?9:Ö£B:b,O?ëvS>88J=µìï>è¿>ètN?Wì>H$>>
;?°N8Ù8ý9®>¿¨«:¯õ:ä?{S>H8H8J=[3?«Õê>ÚC?æô>üª>:7?TA³¸Úö8$º¾Ô8	G9ñA>T¤S>88J=e¥=?ºª½>Îø?ûKå>>>>NT?4Àý·c©9<?½=#;M:E*?HÁS>Á¨8Á¨8J=¢?«Á>²ªK?w~½>N;>ÞÓ8?
Ö9@:9¿Àb>=1K:Ñ«2:%?ÁS>~³8~³8J=Q¶>Ï.Ý=â3?~<3º;Q5?ÊÓ7RP9M±==Û9.¹Â9Ã?íÌS>;¾8;¾8J=Þí??Ãl?SK??t¶>¤}>¸&8?Ñ8TÈw9X>ë3f9?9¯9{)¨>£T>øÈ8øÈ8J=q8?Jõ®>QG?Å¼>r>D;?è@o¹¼Á8m¿P|:â~:Îà?T>µÓ8µÓ8J=ºÁ?Ç:Å>ß­C?Y>d`>u/?ÌL¹[~9SÍ¾X:w:© ?ÿ"T>qÞ8qÞ8J=£Ó"?9Ê> N?W-æ>c4>ÄÔ=?|éû8ÛÉÖ8?²,Ì9åg:3x»>é2T>.é8.é8J=é?0¼>pÝR?ÁÁ>S±>D=?yÃñ8Ê;9À¥>¾ G:ð>:8Ç?=T>ëó8ëó8J=Ç>?a?!a?e ?en°>Ða?þ¹7ïtw9jj@=ýæ:5n·:¿/!?G=T>¨þ8¨þ8
=±ìÉ>eÄs>ÂT?Ö¦>¯	a>T=?Ö6½óL9<Ã>Ø9ñ·«9¿0!?§NT>d	8d	8
=à>vÉ>ØN7?q>³`8>I¨'?4*ô¸þ$9ók½¾eþ89ð(9ý?aT>!8!8
=ª8?XO>í¦?ÔÉY?Ò>°?"9AiØ9`><>Á!:eë9mo?y¤T>Þ8Þ8
=L?Ô>Zmz? ½?"±>{>f?éA68ÎA9ñ=O¿9>Ñ9ê>§T>)8)8
=oY>¶H>Ñ:?~T?d7Ô>ì±+?³
§=váO=é¸M??kA:W:ù0?¾ÏT>X48X48
=ßxM?ýÕ>¿Ïu?Â?ìÈ>&H?Ú¢[¸Õ$39î¾d¿;cÝ:`)?6ñT>?8?8
=íÜ³?FF?:h?Ú ?a">%Ò?¡)=½CÕ<±òJ?r¦È:]¦U:jlp?U>ÑI8ÑI8
="çU?ü>+7Y?ÚÛ>>>M?LI¹ã9®}¾£­a9¶Ë&9Ñ/-?(%U>T8T8
=É_£>NK>«·M?'Y?-Ð>Zø??ó^d=O=ÐÄM?cµ§<#H<V?)U>K_8K_8
=1?	¾>¹¡G?bÅ>
2>
å>?)Ï¸T9M¾áP´9
¶m9b0B?3U>j8j8
=Qä9?DS>úº£?mÆ?Êð>c?4Y96Gz9gæ>Yé:?:ù?è3U>Ät8Ät8
=
ÇG?ûó?|=?eª­>z>$Ò1?F®Á7P2¢9¦Ø=ÞM·\z9cõ½©>U>88
=ùø>÷s>n<U??¯DÅ>`ÎM?qd»8«c9×ÀR>];åM´:wøL?H?U>>8>8
=áHý>dG>ÖsO?>¥®U>8
8?)
¹íô97¾¾`48ÌÕ9|Q>4ZU>û8û8
=õ¾b?bìÀ>Áp?qA?½-¹>3¶?/Ð8öNy9$²U>é;Ny®:úg?MkU>·8·8
=×í>W>ÜìX?K¡>=þK>#ÑE?TY6y:_9áø;ö¨9Û¨:gä£><U>tª8tª8
=iòÁ?÷.?úâ?B?ÇÎ>è@p?ä:+
:ê?P%;wÆ:;=U?U>1µ81µ8
=c
?6´>I?B£>­)Z>Oû??[õ8oa9"M=	J9a\Ê9ì>¨U>î¿8î¿8
=®l?²?~K?­>äñg>õ	??àÊ¸,®9ñ¾íi9x:±9å`ã>@¢U>ªÊ8ªÊ8
=í9>>8ðP?eTÆ>Åû>£MC?ôó¡;nN;J'I?¬9#R9÷µ>Ë¥U>gÕ8gÕ8
=ÐÑ	?¼²>sE?|Q§>_Hb>»J=?ªù¸ÀÈ49	I^¾ 3g:í»:d?ÅU>$à8$à8
=8^_?wRË>©?ªt?Yù>Q%{?ÖÝ9¦¦9Vc*?!;Õ«¡:G	N?xÊU>áê8áê8
=ZD?4hÇ>}æI?ND>"~>W!;?uEd¸G9:Û½R±9{øÊ9¦ß>ÈÜU>õ8õ8
=ÿÁK?Eç>Na?ï>å>¢(R?FyL8
àc9×µå=ù¨:eh:¤ ?¹ìU>Z8Z8
= ú?åÐ>ÓA?ÓP>®>#z.?êÕ=8S9Èå=è9¶o¾9äN?züU>88
=:æ)?JÈ×>³I?Æ_>ØK>?gA?ë£¸ÝôÓ8Å¾ðÙË::°æ0?ÔV>Ô8Ô8
=W?Í×>}V?	?\!><Én?Å¼8bÇ¿9½ûû=*å_;¦';a+?Ú
V> 8 8
=ÌÔ>#v>S]?ûR7?>HÚ>]W?K8a9×>©¶;ùi!;DåP?0+V>M+8M+8
=?´¢>R?æ>«úH>*ê=?ö2A¹ôñ8IjL¿iú·9´ãò8©èÁ?i-V>
68
68
=îô>">,G?Y¬>¸U>:¯N?&´$¸x)>9@ºÝ½V):NjÏ9ºÍ;?ö=V>Ç@8Ç@8
=¨z?$r¿>-;M?ð;®>áb>7áD?<2]8Vü8th`>¹ª:)n:I7?àBV>K8K8
=õÒg?Mæû>k?Ì>[g><Xb?$7:o9û*=ß2d:È:N<?Æ}V>AV8AV8
=Ëc?XÉ½>}¢?é0h?î²Ú>å?e9ÿû©9ôê>=Ò:¼ø:±?Q«V>ý`8ý`8
=½á>Ï>Ù2>?G.>¡h>©·,?6z¸.9íÑ½®9Êà§9ôÑ>Þ¬V>ºk8ºk8
=Ê
á>dö>JëJ?ê÷®>	x>:4?²ÅÖ·ÿÜ8¼Éø½^#:Q<Y:.?í½V>wv8wv8
=ãÊ?¸Ñ>OC?C4>ã/E>z6?ºB·2'9Üº¼×UW9ò×79í?ËV>4848
=/å?~ó¯>¢æ??7½>ëgC>RA?gh/¹OË8®û¬¿,.Ç9®Ä9ì·?ÖV>ñ8ñ8
=-?,ÉÃ>Gª;?üò4>ê>A.?(S¸TH½8È¾EûÜ9¤Ç9j®
?W>­8­8
=t?Mg?ÿe?µ|ß>ä>`U?#9Ù¼9Ê>{¶8:o:w³$?W>j¡8j¡8
=ë;?]>çÿ[?ì{.?©Ú>5GL?Y=Ï®<ÞY?s<:¹³:Å5?}%W>'¬8'¬8
=x9=kD4=¾@?ß`>¸="¸6?¸>:Ï4:Ë?CüÆ9,Á¶92^?
1W>ä¶8ä¶8
=[tD?2£? {C?3Ä>wJW>µ/?6ª:¸S9©¡½mÍ59/ßÛ8ß¬S?¢>W> Á8 Á8
=©l!?ëgÕ>¹¤A?>+ÇI>¼06?ç"·å»9y@½oû³9üJ9Îüb?¶dW>]Ì8]Ì8
=»Æ?üV?
©?îhm?>Ï½> ?çÍÃ9¢`ñ9ªÏ>ØO:C×9ùÓv?+jW>×8×8
=Ez9?¬Sî>S;G?P3?tÍ¶>]H?¹7`9Î!=Â2ê9k:§¡ç>W>×á8×á8
=`á?Z¨>ÖH?Vt>êY/>P|2?A¸V_9|ü½cúL9[R9§·>çW>ì8ì8
=Æ.Y?ñ^	?^J?»Å?+¹À>HöB?æÆ8mê9©m<>´a\9TÊ;9ð6?¦W>P÷8P÷8
=ú­c>m>·6?ï¡>§k>S@*?kã`=õÞ=MWL?)<q96<Ü6?r¶W>
8
8
=dÓe?<`?±N?KéØ>_ý>Ð*L?j#Y9ªì¸91L>Ê:,9ø¶9mq>½W>Ê8Ê8
=BR??¿>c3E?¨>2b>ÑÞ2?7;69µa<ª@
:ä÷9þö?eÒW>88
=$>«'Ú=Ï
A?³#=1Ö<r3?÷¸Ù§97r¾iïB;	;¹6?âäW>C"8C"8
=X¿>,,L>  o?}?Î±>6Oa?ñU=«Áý<ÑÕW?,¿:
46:(þP?
ùW>-8-8
=ÊE/?»òÖ>=¿P?Aý?|3º>w@?÷ºë8z©9	2>6ÁÕ9ùË:^bº>²1X>½78½78
=±??&ç>ÑS?Sáü>[Ò>nR?Û8àÓµ8SN>H^:Í{:XI? }X>zB8zB8
=(Äç>Â#>+êF?m)>nM6>r`5?¦õö·ä9oëf½¤::«:5?ÔX>7M87M8
=D?Vdÿ>D?$?GÃ>þ??»°J8Ã9d%>ìÀ:]î`:_[?ÂX>óW8óW8
=§±>4ß]>JìL?¢?ä¼>(4?ë 9Ý9ÚL?­6:r:-0?òÑX>°b8°b8
=Nå>°)>HE?!ä«>h°j>ë;?ðþ8[è9áà>Y¿;8Å:ç<?¿ÙX>mm8mm8
=!ºì>"i>#þ?¤?±£>'±U?Á3Â¸Dë49×e¾ÖîF;IÓ:q?¿ÞX>*x8*x8
=øäê>ö>I÷O?\Ç>d>æpB?­0¹Xù¨9@¶¾b:Y[:Æª?uïX>æ8æ8
=Uú>8û>kJH?s_?ö¶>t79?wJ89£9Í{Ï=Bª9´E9{(?üòX>£8£8
=}¦M?E?ÛfA? ¥Ý>õ?>¥­D?ZN¸Ø;9xa¾ï®:rá\:?Z÷X>`8`8
==/û>õB¤>û»C?òh>5¹>³_<?Ê°¹8B9,Û¾¬7:î:N)?ËùX>£8£8
=kÕ>ÇN>E	G?A>G>&8?òì¿·Å¡_9\´[½E+}8¾îä8>cY>Ú­8Ú­8
=ëXÃ<H<F;.?HmË<¹ª<¯?[8Mã39c>%_¸0?9|@¾ò Y>¸8¸8
=-Á ?pxÓ>×B?±
>@9>#ó3?+5¸~öV9eO/¾Rî9Ê`¹9Ûi$?#Y>SÃ8SÃ8
=?çx?êÅ?äîI?Õí>G¹>¥A? :¿µÁÄ9½n#»¡:DïÜ9?$Y>Î8Î8
=Ùc?_ü>«g?cÝ?·%®>í{S?-pd9öª9ÆóÌ>,>
:Ãê9K?1Y>ÍØ8ÍØ8
=¼¤?ú3Y?YA?_:¸>nig>ÍK?½°8*9dæ>´Ï9æò9wîÚ>39Y>ã8ã8
=©ïü>ÀÒ>Ë#M?C¾I>qê
>ûã9?:Í¸q9,¤¾	Ë9[9QO>ØMY>Fî8Fî8
=Ù?I«>n}X?¾ô>Ú¾C>0»F?ð±¸@í'9â¡¾dò):%Î±9¯t?OdY>ù8ù8
==º?óõ«>^£??ªß>½ça>C=-?v_ó8$
n9Ü>«9øw±9¬ö>]yY>À8À8
=bù_?Q?Ïk_?Æç>ÒØ>C«U?±
8ªU8Îà>}r9É9³?t|Y>}8}8
=öÔ?"¼>êªN?A¡>6UX>	Ó>?òÞ÷7yUx9Ð=UýÀ:F1w:¨ÝG?é|Y>9898
=m«>¿;[>)ËG?~­Ø>>eÙ=?ÓÆ%7<!9<Ð':Ï:sÓ?Q}Y>ö#8ö#8
=cÆM?G¦ø>¥ÛS?}BÞ>ÎÅ>K?',8â¿Y9¨Ë$>S :Cn>:3W?pY>³.8³.8
="iV?÷
?uþE?Ke>cß$>;R?n^$¹89}¿æ7:©¯9¶? Y>p98p98
=)?µ¹>>Ïi?ª>¸ÔI>â¢W?¦±¶
¡û8¼´¼4i;þ;kB?x²Y>,D8,D8
=ç+?¾cÍ>CV?o´´>pi>ÜF?pÒ÷8~hx9\e>Ê¢%:±9îÃn?iÌY>éN8éN8
=§Ôt?½?¼±R?ìÉ>è>L*E?×¢7ü39æÝ=S:Sß:?NÏY>¦Y8¦Y8
=Íö=j=x¯]?JÙq>ÌH>±«\?N¼:5Þ6:3Î?~Jj:Çm:i6N?óY>cd8cd8
=`Ê;?
ò>bF?é4Ã>ë>SÐA?rÁ79ð¥=H~9FÞ9 ú>×ûY> o8 o8
= -?ÊÍ>lòW?ßq>:£%>
³:?¼·â9=ûò¼<º9Y;98Ð6?¢Z>Üy8Üy8
=<K?â×¡>¬îJ?w±>Ùe>kÜE?ð	¸HÌ9±}/½aQ:Îî9t`?	Z>88
=ðÔ=~T=î¶5?ÎÚ<ZX»;ØÎ2?¢+¾·T*93é½,!A¸O9Y>î½AZ>V8V8
=ÎØ>D¢>®û|?ð[?Íï>ë(k?%S9è±9>ê>Ûz:Xµ9K"I?TZ>88
=Qù7>dî=EE?¿¹¶>Fèx>±î;?Ü<;;\µ<?m[:x':¦¶'?5Z>Ï¤8Ï¤8
=¢è>±)>ù<?ìe>çR@>ç.?PH4¸¦«93p½(ø9a9s!?ñZ>¯8¯8
=,?Çµ>Y]?ß±?Às¶>ílL?ËÄ%9>/^9zÿ¾>¯Ý9ÌÜà9$bü>Ù&Z>Iº8Iº8
=2¢?Õ4+?z´k??!?£bÈ>¯¾M?²IZ9¾iI9`¹
?\±98þ9z³*?'Z>Å8Å8
=Dh>?â>§W?.u>qÉI>¾¯B?##9òý9ç%>ó ;gØ´:õ%N?þ5Z>ÃÏ8ÃÏ8
=üP?Aü>0äR?¤>o]>¯ù=?^89}>®9ÝÚ9R?ø>>Z>Ú8Ú8
=Ó?K§>ÜË?Ê~=? >¤Ö²?á8O¦Ò9±Å>eþ9vd9­?¯>Z><å8<å8
=e?»>³?9?F¸>®?ç278 C9Qö¯=Þ9ó-ý8dá?µWZ>ùï8ùï8
=Õú÷>C:¡>ßD?3«>?C>þ 7?&\ö¸ 9½ïD¾¥¡9Ü9¼«
?¢gZ>¶ú8¶ú8
=$?ñB?°D?.BÞ>æ>Bë>?$p8µ9Ï>ln9AÈ.9À.?hZ>r8r8
=ôÆ©?zmP?P?Ïjí>DK>1õD?P¹æ8uq94t>ÁUÙ9óH9o?oZ>/8/8
=ì=k[L=^>.?{_©=¹*=w$?C:7R:4¯Ú>};B»K;¹·.?yZ>ì8ì8
=cØ>?ÃÖî>ÓL?ZÕ{>äc)>aL>?°¸îF9 ·½vD;ç¼:XÌ@?Z>©%8©%8
=CÓ>Ãø5>ÇUJ?µ£>S>ð??ÆB=Èwú<iG?Ð	=ÐÁ±<+F?PZ>f08f08
=!E(?èùÛ>ÓC?í<ê>e`¡>½Ê9?¨¿ë¸M$H9²Å¾n5:xK:¯iä>¨Z>";8";8
=¯\u?|
?¥¾b?êú?gÂ>¤ÑF?Î¤9¾9àã>SÓ¹9AÕ9>ß>ÈZ>ßE8ßE8
=H×?WÄ²>Ì?â	?&2Y>`¢?Vé8üû'9ãË±>`ä9ûM9¼b?HÉZ>P8P8
=-Z?/Ô£>ÐN?	Ý?kÁ>­ù@?zþù8d+Ô9¹Ñ>³³:&Þ%:ÛÏL?`ÎZ>Y[8Y[8
=¾N?x4ã>I-h??_ê >Úm?199Âg?÷÷\::¡çV?ÏZ>f8f8
=yvì>>ÔE?ß¶r>,$>ªÂ<?y¼8À¨F9"4°=t :âs¼9öYY?*ÿZ>Òp8Òp8
=´?8¶>îV>?"Kí>ìp©>ãA3?;3³8è 9S2>ÜøÚ9|:Á9§
?Ì[>{8{8
=?cº>ÇKT?NÍ}>]ü'>¨cA?9"9¨9º>·¯:?{:Ë¨	?[>L8L8
=yÙ?ÄÑ¤>!H?>>-/>:?`f¸py9^½¨õ¿9 ¥¯9ã?[>	8	8
=Õ@?¸Þ>¿J^?F!?vxÄ>#R?9DÑk9
¥>Uxu:N0]:)
?§[>Å8Å8
=T¼u?ÁÓ?WÚI?ú¯>ß5>6C?B9Ï9HZ>×9ÒX9¤¼S?ý,[>¦8¦8
=ÇP£>WD4>Qíg?÷h?Û}?ìÖD?´Z=e==§Y?äï9Nk9¹VX?C[>?±8?±8
=ÀÜt?ä!?ÒÃP?äÿ>â§>÷mB?v+9Þ¤9Ø>@9^R9m>QM[>ü»8ü»8
=wy?Â|?ñ@v?Ü1?^^Æ>ëe?ó¤·S.9èàq½ßé;\«s;Wµu?ê{[>¸Æ8¸Æ8
=@Í?\s³>Û¾7?Î¹g>@^'>181?îX¼8äJ9¡³>fr9Ãsâ9\ý>»[>uÑ8uÑ8
=ÍÎ>RÿI>Â?ß´Ù?¹f?Å³q?ÎQ9P@99ß>½H <ð(;Q?h°[>2Ü82Ü8
=6< ?(åÁ>	S?>s+>¢Q?4³'9QýC9hÛ>¢9/£p9¥>Tµ[>ïæ8ïæ8
=¹??@c²>ªa?-í>Vê>ÌlT?%Ë8¼!w9ÑoR>~_½9:9Â7?¢µ[>¬ñ8¬ñ8
=äL?îÎ>hc?Ão>¼<>M!H?
x7Êo9Âñ<êøx:	Ï1::3?3î[>hü8hü8
=NÄÑ<ó<Ó)?èº;¹;|\?7¹¹à[8!¯Àz¸my<9wJ¾ö[>%	8%	8
=C¬0?ÔvÇ>±¿b?ì«m>K<>ö·B?è´¶³ó09]¼ïé÷7P(9òq=M6\>â	8â	8
=þÓ?^±r?ã_?îv?¯ò>h(?áoE9°9H¬>Óñ:8¯:L0?«6\>	8	8
=öúÕ>mÁ>]7A?¶,¨>ØÃi>¿+8?ÆN 829	>	Ã®9ýÖÝ97¬É>eI\>\'	8\'	8
=¦4~?[£?'¬q?Á­ ?gº>6|\?l{9
ÂÖ9ô>{9ì?9bì2?þP\>2	82	8
=Ú4?Óé¹>WT?:i®>Þ8_>H?·rÿ8 ñ8dS?ô:Y ::Y`R?_\>Õ<	8Õ<	8
=@ Ù<<v.?ò¹	;å	;é¯ÿ>*d¸
 9²á½Ò8ýB94>dt\>G	8G	8
=¸ã?fCú>&?½%?Ý?>õ?6ØT·zno9¿ã¼^$g9G9BJ?®\>OR	8OR	8
=nyO?i
?ÝÝ??ºÖ§>5g>ì9?ÎÒn8ýÙÃ9§=É_ã9ªò9Þï>Æ\>]	8]	8
=:Û«>[>²ãH?áâ >Ö~c>{5?nB¹±`(9î¿?;Èõ:ëU?<\>Èg	8Èg	8
=Úÿ?ü«>«A?¡>Uc><0?\½¸ûto9üè
¾Õ¬:LºP:àS?3±\>r	8r	8
=Þ@å>>&?H?Êêµ>ö{>"9?"Ø~¸MLZ9Õm¾dõÔ: d:Ù0-?'´\>B}	8B}	8
=Ùõ@?*J?	??¬¶>p>dÇB?0·´:g9a½ÒÕÂ:R£g:SW?ë½\>ÿ	8ÿ	8
=	?m¹>?ù<?òÔi>{n$>6?U¸sK9±l½½öZt·S1¿8g£½ºÀ\>»	8»	8
=Pw??dòæ><T?I¡ì>h1>(-[?ÚÀ:8Ãu¢9ï#=ãs86E9k>ß\>x	8x	8
=/òK?'Áá>
Eg?<ÒY?4-ý>@\?ºâ¼·`\9}k[½By9ßìa9ø[
?ìð\>5¨	85¨	8
=½7=ÓQ=010?Î­D;×5;q
?Fÿ?¹þªÿ8?@¿Gí*·¥Q9¸Ð¼~ø\>ò²	8ò²	8
=ä?o§Ø>Åb9?.§Ñ>ue>ZÖ4?Z¬Ç¸¬À9(.¾7Ù9g_¹9ÄjÉ>õ]>®½	8®½	8
=Ü,?,G?->|?®)?6 ²>\Ýs?M9u9È9ð>Ç':¯ÏJ:!åH?_]>kÈ	8kÈ	8
=ì>Ö9>³â7?Ññ]>*>Ð'?Þ1=ÀþÚ<ØìO?®_97ÔÆ9ÿ>
"]>(Ó	8(Ó	8
=F=©nÂ<é.?@=}
=¨t?hPÝ¸fË9¾«´¾j¼;
T;ü@ ?Ü"]>åÝ	8åÝ	8
=Ó¹?ð?vØZ?ÇP? Aÿ>¯cQ?"dÆ86<9Wì>ø<:;ï:¹vG?*]>¢è	8¢è	8
=ÕÈö>¦Ç >OxD?¿>W?>?+3?®rÁ¸(Ã8NÂý¾\7å9Æ+:½¸È>¨^]>^ó	8^ó	8Ù=ìÞ
?i±>³=H?	Ç²>7v>ö©9?2¸óÑ9ï/p½~¼9Hµ9M*!?]>þ	8þ	8Ù=Õ?kâ±>ðù=?Âãµ>i>eò.?+[s7#9=DÎ<T9×úÌ9m¸>
]>Ø
8Ø
8Ù=(?ìéÂ>r_]?sÉ?Q¸>¸J?-¸×8Fj_9.w>6Ë9ùÏ9c9?]>
8
8Ù=èGb??I?ïÄ>hx>¢
<?$ûH9¶L9û>a:®ò:°Þù>å¡]>Q
8Q
8Ù=Ä'g?Ge?bVN?iE¨>íZ>ãÃD?Á~8Æ9f¤=C¤¤9{ì¸9!ìã>}¯]>)
8)
8Ù=-W?Oµ>'F?I¾¾>>Ïú:?<
d¸îrD9o¾wÇ:J\:ë??A¿]>Ë3
8Ë3
8Ù=Dò¡?ª(?²¦v?ÐA?VÛÄ>&³{?P<¤8~Æ9éÐÓ=~§;1§';Ö?^>>
8>
8Ù=3Ôñ>q¨>éÃ7?2,>Ùnû=TS/?J.¹©g=9TUë¾WA!:ºEß9mä8?Ë^>EI
8EI
8Ù=ò>Ç>6ÎJ?±.?þ ¸>fÓ<?ó9:k»9¿î=>Ýýç96RÖ9¯
?¶^>T
8T
8Ù=³¹>?ÜÕ>¤?ñ[?-mÁ>éö?í¸9âÇ·973È>í¢Ë:Î;:=Ê?u^>¾^
8¾^
8Ù=å>õ¶>ÌQ?»,0?Þ®à>þºH?Èúâ8|JÂ9>%:sÞ94/?'^>{i
8{i
8Ù=®?ÉÂ>£JK?ÕrÃ> >[7?ÇH¹{{£9:GR¾9zÙ9vÀ:	 Ð>Þ(^>8t
88t
8Ù=¿9?ïóµ>`?a
?ë§>¬fO?væÜ8±9¼8X8?,Å9G8ó9ÖÏ>%3^>ô~
8ô~
8Ù=r&Ú<C¤<F°)?ù÷;;+l;<û'?¼O¸$ü9½ª
9t`¥8/K[?º3^>±
8±
8Ù=ëH«?ÏPN?}T?Òá6?Î	ß>ÊèQ?z{9cÇ>9ú{(?EZ¤;þþv;	X*?Ó6^>n
8n
8Ù=H$?ôÝ>'?^J?pÑ>Lív?¢á@9EC9ønü>Äòq:lú9)£w?}<^>+
8+
8Ù=¶&?rØ>E?'`¯>SÏ[>ý?L?VåÉ7È59·§=yWû9E:Sõö>T^>è©
8è©
8Ù=9ü>/>ôkU?yrP?Fæ?]CG?_ø =ªÇ<3üN?[^:µ
:ëT?W^>¤´
8¤´
8Ù=År?MI
?¯ð[?k°?D5>G^n?´¸`p9ÚXT½2
;1´:CH?¶a^>a¿
8a¿
8Ù=ë?@H¾>ÔR?£¬>?_\>×G?ëz¸¢ï¡9*
ñ½E1 :×a:Ì56?^>Ê
8Ê
8Ù=	Ü
?{¸>¸°@?{Üi>^³'>2?ð!7Îe9f´<w(9+{9(É	?^>ÛÔ
8ÛÔ
8Ù=óú?÷}?«ìl?g;?>fÓh?¤Î7ðØ9µ<Á[9 í½9b­>Û^>ß
8ß
8Ù=ÌßD?©ë>ÈÝU?@+ç>ÈE>WuT?g'¸çìC9Ê*¾OáZ9¾¶J995
?±¯^>Tê
8Tê
8Ù=ÌÃ6?Ý5Þ>iR?Á>ÁU>+
7?Ig¦·òÛÕ8t1Ç½Á;
µ:Wm?­°^>õ
8õ
8Ù=å#-?ßÉ>[?-ð¢>ÙH>-®O?a¨7G9à,$=1û9f:íýÍ>6Ö^>Îÿ
8Îÿ
8Ù=Ø<¦À <,?ÛÏ=ÅØ<CÖ)?¡z9öf99>/773¹9îW¯<þ^>
8
8Ù=®`=?%¯ù>+B?µÉc>}/#>N¬2?TL7;>9'°<AAß9©¹9PtÅ?D_>G8G8Ù=
R`? R?ÄN?ý+ä>á×>{£I?÷6º%9i¿<ì]9Y9vÃ>@_> 8 8Ù=·´-?÷¥Ð>« U?'Û>³>÷F?MVÍ8ì9¬ã2>E;1Ï5;ð>?$U_>Á*8Á*8Ù=§º<Õ¿<71,?+1<
<!?Z¹ÜVb9
¨¾Xô:	:¬z?X_>~58~58Ù=8Z¿>×¬e>èHU?Þ×>Ã>§H?_Õ·~D9Õþ½fZß9àù9Óä>Îq_>:@8:@8Ù=?zÈ>âJ?[»>WØ>²8?¨8¹È8þ^¸>ñ9f9Bß?@z_>÷J8÷J8Ù=lÃt?tk?M?rñ¨>(s>ÜÝ1?fz¯8#f9n2C>EÛ8Ì,R9n¿=û_>´U8´U8Ù=ia?så²>UÃU?6>!«8>´??*89ý=»Ê:4`Ü9ñ*/?A_>q`8q`8Ù=á¡? ¤>åØs?Ï??åÛ>Ø4_?eÓ¤9ÿç9º?ÀI§991?~_>.k8.k8Ù=k¥?CF8?Îe?W#?.»>Å_?E9nc9sÕÝ>fBÍ:r
I:¤­?S¦_>êu8êu8Ù=TH#?@3Ð>ÅH?òÅ¹>#ª~>T¿:?²ù78æþU>9¢ÃÏ9Ar¹>¾¦_>§8§8Ù=jañ>,>D?L|?d£¯>»<?GóN9A^J9óå?Ç¿:È:V-?¢Ô_>d8d8Ù=÷2?¬Dó>PU<?T5>äS>3?v§¸þ-9·w¾ú8îyz9>â_>!8!8Ù=âÖ¼>Ôi>º¾N?bl?m??½f?ÝØÊ=jYo=aõX?èáÅ<øàR<9p?Då_>Ý 8Ý 8Ù=«wÁ>g
>ù1B?5.c>{®!>«Ú3?mÕ¸Æe8þ¾4
¾;Iq;° I?'ê_>«8«8Ù=§?Ã>MöD?DÁ>Å>Ð6?<ý¸¤6u9&0¾Ê`9lö9FCÉ>J`>W¶8W¶8Ù=;ó?#º>á,D?`±y>)>¿y<?@ð¸ò}9ïÙr¾·Âá:!¤:¢/0?ß`>Á8Á8Ù=>?2?MÛX?ª+?üÞ>ã°W?Ñø·AÈï8êÒ¾²³¾9=\9ëÍ]?÷`>ÑË8ÑË8Ù=JxÀ<té<e0+?,hò;¯;ÉÆ0?ù>¹å%9jY¿ö%9¾9ÝÂ?`>Ö8Ö8Ù=>;?ñ>ó{F?àÓï>CP¤>MÓ:?<e8äaq9Fÿò=\:ýz	:£2	?`>Já8Já8Ù=Å-?ÿbÐ>ByU?ýbö>r>XM?¦ú9Z9aÅX>t9t_9y«>WD`>ì8ì8Ù=ÏOY? [?FO?ÃW?ëj®>Na?ËìÊ8¦ÑÓ8=@õ>z¤î9Aª"9?É»?]N`>Äö8Äö8Ù=Ù?8µ>F?¿e¹>vÏ}>2ÿ:?îH9óÆ9æ>±ßÛ9_·9à_?ìh`>88Ù=Ë?
ª>$çA?äQa>°o!>ö¦2?æ¢¸39=Åg¾=J:ø¨:Ó)?Y`>=8=8Ù=ßw?Ýö>
?\M?å><?Ì}v·ïb*9-,9½{ý;»~&;æÞG?yª`>ú8ú8Ù=Z,?yÎ>
?I
?oÎ>[?ä³Ï8úB9(°A>Ã`:è2ò9Öë?ÏÂ`>·!8·!8Ù=p]_?ÖÖ?yR?¸ù¼>êp>ôI?©ª¸ÜÏA9uka¾ë©f9£9´>ÝÚ`>t,8t,8Ù=Ä
?M¢>L±N?dî>Y>²E?´49ê9¸g>»9¢jÝ9XÆ>rõ`>078078Ù=¦I?Ô.ª>ª?Ð?Å»N?Y?LÿÌ9nÔ9[R:?ßÌ:Î9:üâ?íö`>íA8íA8Ù=ð©?½>ºðC?7h>}Í!>Â³7?tw8¸¡9µ=ùãx9«YG9!Ï?a>ªL8ªL8Ù=¾N?KÛ>q?ÜM?	/?Çf?¢µs9Çõf9Û?ò_ß9m:%rÝ>a>gW8gW8Ù=eJ>ûê->é¿[?Þ)S?§ø>rvY?ñ!+=wÆ<¼§\?¢!ü9§à9¨?Î-a>#b8#b8Ù=!Ì	?óA°>½#H?Ào>÷B5>fÎ6?ZóQ¸¢¡L9ÇS¾Ê¼9lÙÆ9ió>È:a>àl8àl8Ù=?Kê©>í&L?Âåê>«;«>"/?8j=¸#YË8un¾9ðJ9¨r 9Ãå¡>~a>w8w8Ù=i¿Ô>"¦m>-e?Vâ>+>´c>?»8ð}9iO=Ö:eX:ò?a>Z8Z8Ù=ìIc?8?s[?Ø?V >´¢O?[ø7[<9¿¡<¿qI;u];-ÊE?FÀa>88Ù=mÇ?RE¤>-S?¤º>ÊXv>PäA?b9P ù8¥>
?"92¨9ªT?Âa>Ó8Ó8Ù=CÖ.?J*Õ>HøQ?3º>K>
.8?Ûrã8î9âS>Ó9Ìy9®W>òÊa>¢8¢8Ù=±G>àA>CA?Äº¯>$>d/?7_=S'
=ÔÏN?Oh;l¸ª:WH?!Ña>M­8M­8Ù=h]?ÿ/?ù(J?s§?È>.µV?[Þ¹UX9Å.½¾uö9Ýê9^Ë?yÔa>
¸8
¸8Ù=~ï¾<ð·<çs,?Û"<bÁÝ;»<?Èµ=9õ9;³>Ñ®Ô¸hW9#zR¾Üa>ÇÂ8ÇÂ8Ù=6IÌ>4q>jÑX?X1?Òu×>hS?Ñq'9ª9FÈ¢>~2¢:ým:4Ñ.?\÷a>Í8Í8Ù=Ù?ã?ÜÊl?Ìý>	f>÷+n?Ä&8yS9Ä
>«:ò¯97Øh?b>@Ø8@Ø8Ù=U?ýî½>.æ?\[Ù>Íc>u?59¸>9;*5?$¨:Ô):ÌU?³b>ýâ8ýâ8Ù=ßY?c!
?÷+I?ã8Ø>ý4>,ÅO?Ü9À®9á%X>ÆÁ:;Ò":.û>t/b>ºí8ºí8Ù=<ej?'ÿ>,k?ì?jR9?r&Z?Ã	È9¬9o?R}c;ì§ï:ýs?¿Kb>vø8vø8Ù=ä[Ä>uf>àZ?@?Û>É[R?¯T09¹9¡Ò>5:þ4;:wB?¿Pb>3
83
8Ù=ÓÇ?Ëì¢>~M?m)n>#G'>n=6?à¾Ù·n9¹Q½¦¬:¾Qw:©2?Ü`b>ð

8ð

8Ù=»|?êÀ>úcB?&>
¢X>t$3?3·8ÔÎ¨9¥é
>¯¥:¬9:úd?0ab>­
8­
8Ù=0?r¨>ßðG?;r°>¬}>õ2?Áéq7Ö59¸æ<ùÛ9i{9ðG?4b>j#
8j#
8Ù=ôLµ<><BÒ0?ÉÉ$=ÿçü<ÖÍ&?qeY9ö²995Ù?¤Öz9º9¨é>)b>&.
8&.
8Ù=^î>þÞ>*Q?÷õ?l¯>_c?®ZJ9Â¶79Äü?_Ñú:Ú{:GF?>b>ã8
8ã8
8Ù=d=?°ÒÐ>(.h?â>Ô9r>M}o?«G89|>vU86û®9-=´b> C
8 C
8Ù=;k?¿>!ùR?ô>E÷>:ìD?ÄÀ7/Ôe9ü·V=ïÀè;õU;øG?)b>]N
8]N
8Ù=úbM?¯®ÿ>L¤M?D9Õ>Oy>E?sþ·8Ì/9 Ï&>Ü;uFµ:%¢H?b>Y
8Y
8Ù=x?O¯>ëS??9Î>TH>l¨2?±58Ñz91O>´¦N:@I:M?Õb>Öc
8Öc
8Ù=2?YÄ>%J?b?3²¬>u>?r859>È ô84Üc9Yk>b>n
8n
8Ù=Ü?ã»>S?¹>VfJ>D?Ý 8F9Ð>ô}ó9N¬·9ï¯)?Pb>Py
8Py
8Ù=)ø>A>¶HH?0>BzW>7?{ìÉ8×E9ü%³>¯ 9¸9¬9êØî>7½b>

8

8Ù=q­.?Ý>ýTJ?÷U¢>ÌVg>¤3?¸8I+9,/>h9çU9f?Ãb>É
8É
8Ù=ÞIM? uÙ>	¬q?I¢ì>"Æ>Ç_?OL_9Íù9mí´>Ú¯:%:ù)è>Òb>
8
8Ù=ôG!?¾w·>Â
a?7w>
e0>D?V`	9ð`H9g¯>¦Ïû9wÝ9¯?^×b>C¤
8C¤
8Ù=ýx?:õ>òç?Öma?K¾>Àt?ÌT~9Év9fÃç>;b·:i?;Øb>¯
8¯
8Ù=§%Ù>Û|>ÝØ[?F(?êÞÐ>>N?²Ö9cpQ9Ä	±>°·:È/å9³+?c>¼¹
8¼¹
8Ù=G%*?ò â>#@?v>êvB>,>?^¹XDØ8`z0¿*:åÄP:¼é6?gc>yÄ
8yÄ
8Ù=¬ß>ì@>/¦D?bàÛ>Îá>¬P>?Ø~9Ï·9s>É>X2ë:Ý¥:ß5?O(c>6Ï
86Ï
8Ù=¤ÿ?	Ã>MÂL?8ç>) >/}D?Á8P9ÿzù=}Ö:®ZH:&-'?B,c>óÙ
8óÙ
8Ù=§?2µ>&`?è	w?Ê?»Z?o9¬Æ9À>,þ§91µÅ9 Ù>Ó:c>°ä
8°ä
8Ù=?®?ë+?H{L?º´>d¶|>v7?·d8£S9ã©=¬¿;Oþs;$I?=c>lï
8lï
8Ù=èÊ>Ql>Î[?Ä>fæ>µ>?tp·±F*9ï.å¼$ð9^¼ñ9Oþ>Ù`c>)ú
8)ú
8Ù=ËF?¶]±>v?ÒáQ?ðºË>xÝ?xjÅ9H®9ù,?$ÑÛ:<B:Ñ¦?c>æ8æ8Ù=épU?É?»G?7Çª>Fd>÷º??iÀ9]*x9®z>iKÄ93b²9$Ú?^c>£8£8Ù==È>ª~>
¨;?·]>uÂ>H
5?.ZÇ8GXy9P¬L>*Ã;´|:Ý b?c>_8_8Ù=ÉP?|¤>9;z?J@?&g?y:h?sÿ:_:!çZ?Î$:(:ËÚï>1c>%8%8Ù=Â²3=H«=Ã2?áFX;&;Ý­&?{§ú·¾®97½#s¹×?
9NN\¿dc>Ù/8Ù/8Ù=\º?(&?ÿoG?´A6?kö>=?Ìá9õ9	?s$´:bê:öÉ?°c>:8:8Ù=ZS?AO?ÊN?±¨>ï¡T><fJ?*Sï8µîÎ8`	?r8	;úFÆ:+1?xµc>SE8SE8Ù=ÞÞÑ<A<E1?¯J=08=ñ"?úü8¯Q¯9£¡Ö=óç39åÓ9ØYY>º¾c>P8P8Ù=M5o?`Ú?ÅØT?dB·>>Õh>g~I?%¨¬81¯9ºP%>¹oë9¼ñ9ÒÒ?íÂc>ÌZ8ÌZ8Ù=w?ñª>3x?Ç=?û²ß>QâX?öÆ9Ðî 9A5ö>ËîS:R:å6?Äc>e8e8Ù=3´õ>äv>eÄ~?ÕN:?¯ÜÒ>0b?ýß9úÐ¨9lÓç>@´Ë9S:(C¿>ù×c>Fp8Fp8Ù=Ä?¹½>L?>¶íA>öIQ?´¯j¹ÔÑ09Éã)¿q\9½-D9U?õâc>{8{8Ù=jé?ÓSÆ>éÔK?¿bº>Év> ãA?¸¦T95Y9¾Ò¬b9n ÷8gÐj?òd>¿8¿8Ù=&rÌ?Iô:?Ðù?ÈI[?¼ÓÜ>L7~?®¤9±G9«>Ív¼:À©Y:~¨]?ud>|8|8Ù=¥ß><HZ>þÍ?ØjÅ?ÑÆP?Er?$h=^Åû<H
l?
¨:C*:é§|?5&d>9898Ù=­$?"¢£>nO?ªP?¢ßã>xkj?Fê[8hi9{ñ=>R:Ñ 8:ç{D?
;d>ö¥8ö¥8Ù=bSy?ë?WO?ïÈ¬>ôýV>¾M?¯Åþ8Æ	ª9É?>2q9ßì93=Ô>L;d>²°8²°8Ù=üÕï>'ß>Ìz[?âó>æ£8>ä~<?·^9Û59úïÝ>9^'9pS?P=d>o»8o»8Ù=di?Fäí>Ó¼z?{Ï>»Gn>Æü^?ìk7²~9c=<f´9ú$9Fm1?×Yd>,Æ8,Æ8Ù=Éj?+À>úO?W»>ÒF>"ð:?ß: Ô:nA?îÀ#:< Ì95^M?Yd>éÐ8éÐ8Ù=qQý>Ä§>A?û%>úï=:µ0?ß´Ö¹9ó¹XN:Ú£L:ÆB$?d>¥Û8¥Û8Ù=yýÛ?à>?á?w1b?B×½>³?Ø"½9¬9T?`å);Ã¢:µ6?³¦d>bæ8bæ8Ù=g[º>1l>üI?ºû
?äÂ>ÆI;?§Ð9+Jx9²Ð?²K:ª3:Ù?`«d>ñ8ñ8Ù=ñuå>ó>¶I?b?«?;?ùå9èll9Ñ>¤9Qª9¤,ö>]Îd>Üû8Üû8Ù=po?«
?]?QáÙ>ª">ÅäI?59Òñ9ð>¿u:'ËG:\I,?]e>88Ù=t4?g`©>ÝM?pM¶>>h£6?5O2¹3, 9g~¾)u<kú"<Q@?&e>U8U8Ù=H
N?i½Ü>>÷n?W¥?<(>ÐT?ÈY9 cu9Ávâ>RAº::c:?ÓVe>88Ù=Ïì_?.?"@?dq>e+>ü3?8"O9»">´¸9ªÛ9/×>¢_e>Ï&8Ï&8Ù=±¸.?¶Ò>_FT?ü?-7>#	X?xêÛ¸z9~1D¾ÚÊ@:T¦Õ9g?=e>1818Ù=ñ©ð> >ÛSb?-ù>Jë->ÞºC?)¡76òU9sN=µ9è;9Þ7?3e>H<8H<8Ù=9Ñ%?hp¨>é|?p?¿¸>}K?Ñ0:½ñ:Ð×,?r;@¼C;sÒ(?/e>G8G8Ù=è@A?b³>o/?Èä>cUb>«G?¿Xt9äý9ÀÆT?zõN::Ç#G?Øºe>ÂQ8ÂQ8Ù=:àû>/9¨>¦??|Rð>áL«>/3?KA¹5f9	Ù¾«Õ¼9<í¨9²?½Þe>\8\8Ù=ÚÚ^?j|?îZ?ìªë>úÙ>L?íá9fÆ9ác>è"]:(:|¸C?½ñe><g8<g8Ù=î²>ªT>]V?UaÁ>e³>ªÂ7? B0:'&:Ú?âÍ97åÁ9O«Ñ>uôe>øq8øq8Ù=>?vÈ>ÚG? Ö>*6>}7?¤¸§¥¢9v¾.9ÍJÅ9»mb>òøe>µ|8µ|8Ù=ÁÓ<Q¼<çØ0?ü}<J<Lî ?MT©7I¼H9òW=2¹-ÿ8º¿^üe>r8r8Ù=ÛºÈ>éz>tM?ùë>f>]B?[57°<9Á1ö<jÇ¹8yW9¸\>ôf>/8/8Ù=>Ú=4~4?V_!>ÏÞö=W'?^;=ëï<ÒìG?º
;«.Ò:è},?5%f>ë8ë8Ù=×¿?_b?}òX?È¶?ÀO?t^?£ 9_Ùà9ñä¶>óâ;æ/:ñôs?=2f>¨§8¨§8Ù=7>?È¢ü>?´4?ÉÏ¤>¤W?÷³k9ÚF9¸?4;J:SÙ98n?	Nf>e²8e²8Ù=jP?ëã>Äj?úq8?YÎã>ÐEO?°å8 Xf9ÎE>Z¬-;a5¿:Ûh?Kof>"½8"½8Ù=.1?KÕ>Þ¸T?ÉÝø>¦>óI??ÅR/7ëÆ9tb<"^9øºæ8,Xv?aqf>ßÇ8ßÇ8Ù=n7*?È>W:Y?xà¾>EÒ{>OB?°%58F[9ÇÎ¨=ÃçS9-Á}9ÉÇÕ>uf>Ò8Ò8a2=°¦k?ç>ãE?u?u
	?§u?p'ñ9¥sç9]?LTo;÷ÿ:>p?_¡f>XÝ8XÝ8a2=¨#?3Ì>-L?°>Ó>>~A?|Ü¸öc8§ô¢¾þÎ8ë·¾8§
?¢f>è8è8a2=µÈ¼<ò<<*?·Ôh;éÈF;7ì?)T¹B79øw¿~58ù-q9÷2À=Ñ¢f>Òò8Òò8a2=ÚT?øjà>hÎr?$í>Ùu>²¿a?þ¸â
9¾Ù1=:#:%?m¯f>ý8ý8a2=ù?¦¾>YO?¬Î¿>´">¹??­¸:tX92-¾b9?ÄË9[²¿>Ù¼f>K8K8a2=ÃÉè>q±>p»E?)Û>¤âH>~ß9?]E.¸y:9!ï½\ï¥:âg:17?!Þf>88a2=:ç,?î-Þ>9G?*'U>
´>èA?2Ø·«¿Ñ8®È°½]§9Ìór90?üf>Å8Å8a2=²ÉÇ?ªëE?(5?fÅH?@9©>ÃÜ?Âæ!9g9Ó>_Ç:åio:åêT?X g>(8(8a2=©g	?¸½>Q9?hCA>T>[ö)?Çj[¹x;ñ8mÙh¿§v9¥ñ»9§>=@g>>38>38a2=ÓÐ>â>>)OR?%7?Û¸ï>týC?È)N==Kð<r£[?:,<:2éL?kmg>û=8û=8a2=1ëW?«
?#iG?2¹>Cr>³C?"Á¸Ã9¬²¾-¸aè59:¾Ftg>¸H8¸H8a2=kn?ö¥> æ\?è>@pI>3>?1Q¸wo9^£ß½0¹´9Aoz9W½8?ug>uS8uS8a2=Y=L?JAì>O]?býò>¦i>½J?Y 8H¬9Èí=O¥ß:²:`5?zg>1^81^8a2=Î?û¢ >9Çp?5?Nã>~¹K?´/9s9¯©>Á9NÀc9+1?g>îh8îh8a2=óÑ<Uù<pô+?{; D;/$?8Ó¹ú»8QI¿)¸à¼09ß]O¾g>«s8«s8a2=x?âçº>F?Hñ>Ü¬>ã2?÷V9ÿÖH9º>8¸S9?90ëÇ>Ãªg>h~8h~8a2=?? ÖÅ>N?Å$>îI>C?z¨ü6:b%9õÃ<ø2Ò9¥±9ýæ?k·g>%8%8a2=eñ-?P0æ>rA?ºØ>G$>ÍA?c³85¹E9 9)>pªr;g{;µCe?ñÁg>á8á8a2=ï?î©>ãd?Ä1?}>ñ¶c?ÒÓ¸&9¦9ðK½Õ79ºì9?ÕÙg>88a2==Û<î\.?óJ;c_;TË?¸i¸|¾Ê7ÈK±¿c¤µçè86e¼Ch>[©8[©8a2=àý>V©>,U??ø@>@K>+0?ÒaN8ùÇ§9Ùr=ß9Ó9¢?h>´8´8a2= J?y§>³FM?>·d>>*d@?Ûg8Hï9JÔ=:äÀâ9õ"?8h>Õ¾8Õ¾8a2=bÅ=B`µ<¾)7?¢è&<ö<"?#Þ¸89`O¾B@6¸Ö:9··ù½©>h>É8É8a2=v?è½>Q?ÈÔ>>¬??9©9.d>U¤Y:mY:_W?(Ch>NÔ8NÔ8a2=é#?~§¶>£;U?~?P®>?æ¿:#ñW:,b?k<`õG<@«I?ÁCh>ß8ß8a2=0?ï¬¹>ÌF?òË>ª5S>_í1?8f­9Aå=Hÿ8BzI9.¢>ÒVh>Èé8Èé8a2=6ª>7P>ÆóP?Ð?þÐÈ>?I?v59{ 9a:?v&;äC;ª4C?@Wh>ô8ô8a2=)Á?x?³È?Å1n?_Ò>Î?<A9(V99D%?L_ò:·\:¬ëY?
[h>Aÿ8Aÿ8a2=?2?DÑ>Ö<Z?Ô­,?#Nä>B A?9²g9á>xþ(:Ù{ó9]®1?^h>þ	8þ	8a2=D?56Ô>Xã<?:Ó>ì>JÇ6?8Ð8Õ>K9LO>Öw9L`9Ç>Üeh>»8»8a2=ÿ5?g½>&_u?ærÂ>U>Ýi?"9dÈ½9ÎlB>º¿8ªü@91%~>#uh>x8x8a2=æ;?´Ø>Þø]?ú(!?¸6È>N?MûÀ:Glq:B¢L?ç!û9ó«9Æ2k?Å}h>4*84*8a2=Ø?¶pÊ>G?mÀÁ>¼8x>ºÒG?:û7t­»9©+=0Í9J¬9Y7?Ýh>ñ48ñ48a2=|¢'?Ë>wØR?ÂÖ>FK>fD?1å7't<9À«=¨÷9ß+9?!¡h>®?8®?8a2=·¯?	ÂÂ>nbG?_¾>¤Ó>q¨7?Ûõ8Á9Ê">ðÈ :V:!Õ?m½h>kJ8kJ8a2=\ÇM?Á
ý>³,P?Ã}>9S>@?=¢8à<G9ÆuP>=È:_'Õ9l#?Ù½h>'U8'U8a2=ÿ$?Ø½>?*^?ö-?)?íM?p·f:¡Ñ:	À>?K÷¼;ºt;8«E?;Éh>ä_8ä_8a2=Ð>q>%\?àXb?ï7?Á·K?ÃúC=sá<Z^?/:tØ
:æ¿?-Øh>¡j8¡j8a2=ûVa?±h¸>i?£?(??Ð_,:õR¸9Hgo?·:fß	:Óì©?­éh>^u8^u8a2=qÇo?Û?C	P?¡>GJ>L?ër¸bÏØ9ò;½*)é9j÷£926?òh>88a2=ê=?&EÙ>!Å_?þ
Ó>Y>&	N?|Q¸l~A8Ï¨
¿i¬:EÑ9Ø÷%?|i>×8×8a2=	?I¤5?(ÂK?ÄR?#)¨>]qI?Éß7ÀD[9£=zj:M¨³9Õ9?i>88a2=@J?K?kr?o7W?Ü÷>º^?fk9ÁP9e?Æ;~>;ÑG?*	i>Q 8Q 8a2=b?ì£>ÎJ?c|Ë>}Æ>l¬2?!r8,Þ91û=R 8Am,9_yn>i>«8«8a2==^_>o>S?¤.?ÊÒ>T?~Î=ý¸©<s`?·£Ì99R'?]Pi>Êµ8Êµ8a2=¼·?Î^½>óV?óÍ?ª>BSJ?2p8è&9BZj>/9¼cæ9q!C>òli>À8À8a2=Ù3?´É>ôJ?Ó>}ÝL>´7?Ü¹k8L¿LÀ9^ês9×Ò?Çi>DË8DË8a2=ë]w?o?zæp?¶¯?i´>a?´8t9Z=>T÷9Éçß93d
?³i>Ö8Ö8a2=Æy?È¼>%iM?U_Â>ö¦>óú<?fcÂ¸7ö 9Ø¾|l:bpa:E?½i>¾à8¾à8a2=ÉîÂ?ÄZ?ÝRd?:ß>Ú!>V?;O9÷÷9º½>=¡9e79ÓÞ>i>zë8zë8a2=»§?#Ö§>ÝK?W\¾>k>/
7?T·¸Z?9Ðòt¾gÁ8í(¢9¨©>r£i>7ö87ö8a2=Ó§R?©Né>#%g?5hÛ>_È>S?
8ËG9m±ò=Ä;®<¹:NB?\²i>ô8ô8a2=Rµ>eBw>Â<?Ö>"Ä8>mä3?ñY¹	n8¹ì¤¿¹ 9T[X9Â,>?Õ³i>±8±8a2=þ??È>ÜA?Cú¢>èIk>ÞR1?¨Ò¸½Ý9èÅ¾w~:95?:úX*?µi>m8m8a2=íö?cFì>ï{¢?s§>\'>úF?3¸Z°>9ö$ñ½nd:³Â9
7G?ÙÀi>*!8*!8a2=H?6¯>ñí@?²Q°>H{>ø 3?Ä?¸¥gÔ8 g¾÷1:.³ë9íJA?ûÅi>ç+8ç+8a2=hÐ,?Mß>IF?ÒÛ>L>v<?µ@Ú¸dÝN9ã¾ýM9.Ã9³E>¡Ði>¤68¤68a2=Îåz?ì£?Kk?i`¡>©P>õF?Pz¸9Ë¯L¾Úí/;sª;â½)?pÙi>aA8aA8a2=J>?j >fP?¥¹>B>[¿8?ß¸=IP9@\¾&1
:ºÏÏ9<*? Þi>L8L8a2=1aK>;V>Õ:??y>úf>À0?½B=Lé<x°U?æ¬E9ôî9;¡>*öi>ÚV8ÚV8a2=d:?sõ>_¹B?Ò]>l#>Ý.?K¸ÿJ9¥°½jy:D:öûK?÷ùi>a8a8a2=ÿrø>9ë>UQ?qR?P?û??ûæ:n~:Ê¬V?ô\;G;®Q>?¶ýi>Tl8Tl8a2=®=?[¸æ>xvR?rÛ?)=¸>rM?Î@¹ÑM9F½ï¾X_;Ñm;:\K?­	j>w8w8a2=½dk?*ëå>H?(6õ>L>\?Px9>;9¿)?=:Á;È9Oç,?Ò&j>Í8Í8a2=Ó¤?0£Ð>4@?§>o<>8?TÉ6àgc9¼éb<D_:÷:#D?-j>88a2=EÂ$=mö<a+?ÛY;­é:ë¶$?5aN¹Ç698¿"¬8Þc8pÜ÷>©8j>G8G8a2=¤iT?õý>V?rú>¥>ßüA?¯¶s½~9×`0¼z:Ä9ßló9v]Î>ð:j>¢8¢8a2=JÅõ=/]¤=me??>Ê#Ú=Â0?Ñ<:P":²ò?0ë:ï9Þ* ?Ïcj>À¬8À¬8a2=ú?Ñ°>aB?F#N>l>-Æ1?Æó£¸Gòh9-4¾XÙ9î°9/A>gj>}·8}·8a2=6hZ?zó>¤e?d?>?<^]?{òO:®:1°8?2D:!S::??´|j>:Â8:Â8a2=t=²½ê<)k-?ï¤=·RÙ<yö ?Ð"?8$®9î}=ã!:ïb':Ò÷>új>÷Ì8÷Ì8a2=µ"S?¯wû>íðV?=²?ì¡­>lE?]¸·E9¨u½§·:a`":©©?sj>³×8³×8a2=É´t?26?YMt?7?v¤>4T?Ç>¸Àg 9â§½/x[:J&:3Û9?1j>pâ8pâ8a2=PE?jÜ>ýA¢?DÂ?6?e+?õ1:Úhä9ÚM1??jo;ÿâì:½]?Èj>-í8-í8a2=6°>eÜc>bùE?8Iè>f0¨>èÇ0?ÙA<h	<sNx?ÆÁê:»:uØO?O¤j>ê÷8ê÷8a2=?!´>ïÜ??0j¾>ðl>©§2?pn¹.*ï8B!¿ðÌ:
ð9m?I»j>§8§8a2=½?ò©ª>U?¬èÂ>Gã>Ë>?@A9:Õ9á0±>!	:«R:©Èå>¯Ôj>c
8c
8a2=Çè>6È>ßlS?Ýu>ò]>Çú5?Cý¹"¼8ìúV¿l0:Z#ÿ9:¹?ÂNk> 8 8a2=@.?ÚD?ö¶?ß¤?X÷>"?:E¸¹	9è&7¾´9;^	#;0p?ªRk>Ý"8Ý"8a2=Ë<Ö<R£.?Úf[;ÚE;z?öW¹yÑx9¾1Þ¾õ8Ø7¤´e94ùp=¤_k>-8-8a2=á?¤Æ>bE?HÃ>¯Ì>{\B?í29í»9Ï6>³q,9pàl9 ]º> `k>V88V88a2=V}Ì>´>2[;?Ê(>ºhñ=^¶2?ËX(·@(É¶>V? t[9i{9¿uß>¬gk>C8C8a2=äC?A?C?Áñe>×$>Í2?S¤7ËßT9ï]E=[
9i4®9ìµK>Rhk>ÐM8ÐM8a2=èè¹>æ`>S?$£>ë$X>¸9A?O8ÎU9ø=qbt:ÁÌ8:VE)?rk>X8X8a2=|j?tA?[I?Fp<?íJÙ>^?©=9Õ¨¢9e?>ý[ä9Kd9Î¿T?0k>Jc8Jc8a2=+õ*?ÿnØ>ë5J?ÂÏ>³(>H©B?>·ÿ#9Q½Üî9Ñ¼9³ì!?Äk>n8n8a2=è< Q¬<[·,?B;:V;1>:?¡¿8¼u59S,>8À¸-9¥½¾k>Ãx8Ãx8a2=É=^K=Õ<?A>£Ëµ=³k6?q:,â):´TL?«;WìÒ:ÕÀ?¨Ók>88a2=øÄ>wa>ü7?¥¶P>>*?¶¸t²9]Ñ¾Íñ9·G9ûa³>Lök>=8=8a2=¶Í9?¸Óó>iC?Ï>©E>91?ô]4¸5@Ù9T½Jó8:Ýß9ÕS?l>ù8ù8a2=y+?´>µµF?4D>ÍM>06?¾ê8Jw9Úr>½¬;U©¦:¦E?Ll>¶£8¶£8a2=÷'?ågÏ>)>N?)³>¶o~>­­4?HÐ7fýL92=µ:UÖJ:D?P l>s®8s®8a2=øØê<â«<ã.?$ý<~ê»<ñY,?¾Í8½C
9ÃÁ¹>É®ã:]}¿:i1?ò$l>0¹80¹8a2=çß/?vÁñ>¸<:?3l>+,>#w/?)ÛÖ7¢.9a{= Þ®9ø©9ü?×3l>íÃ8íÃ8a2=2?S¼>[e?¸?Y
£>èU?y¸v©9]¾<*:b :Ôj?J6l>©Î8©Î8a2=P9?ÜÈ>bm?~ä?á¨>Ë?Ñ87¯¢9ëi<d¡
9Q>99vºÃ>`<l>fÙ8fÙ8a2=ây?%?ñê@?î?Iö¾>D%5?Ó&ð8j9w9$­x>Ú¥9Rèµ9þå¾>==l>#ä8#ä8a2=À?l¢>WÞc?ã*¸>rw>e>?5íu9*^9q
?!¼":S:jÔ?\l>àî8àî8a2=SÇ==¨t;?_=/Ì=JèG?Â)"=£IÂ<ð«U?¦Wé9µ9¼z$?sl>ù8ù8a2=Ëg?@ð1??D?¼ê>>¨O?û¬j¸¶²9I¾Û½+Ek9;ÄZ9¨	?Êl>Y8Y8a2=Ësð>dÙw>!\x?m?g
#?Jt?S<^ª×;×z?q®K:|Í:)ÙB?£l>88a2=Ñ<ã=<%X,?û«;N/;Ù$?¸H¹d&\9]§è¾f¸¾9ç¤n¾jl>Ó8Ó8a2=½ay?Õ³?·9t?%/?Io>!`?|Ã¸ÜY9f¾ÀP6:Ö:õ¬/?ºl>$8$8a2=B?¹û>[ØE?§><a>úï1?&Ò$·äÜ9þ¼~"³:/³:9*?Ál>L/8L/8a2=h)?ppÓ>sM?10k>'>
(4?àL¸Öâ9·2v¾	¹99.-?0Ãl>	:8	:8a2=*m?:°?¯ H?¿?÷X£>òWQ?ç8¼.v8Ùp?ª6Æ9ðu9¨k.?ìÆl>ÆD8ÆD8a2=LÙV?\½?fC?v>tW>7?ãÑ8q9+>%Û9ì.º9£?îÈl>O8O8a2=íÓ»<xK<^+?1 Á<Ë<5À,?[;³8ä©9Ú>^×;B/¦;Êá%?:Øl>@Z8@Z8a2=ú"	=(ÈÆ<N0?ª¢;g¢y;{Ð&?ÛÀ-¹ð:i9m·¾¾Üâ8&C9ÀQ>¬ól>üd8üd8a2=P?ªèÂ>¿K?y>ÂÔG>¥;?ò[¯8ü
9\>KV;îE²:Ì#R?»õl>¹o8¹o8a2=C?Ê÷È>÷FI?xL>þd>)2?/XP¹¯@9?g
¿ÜÕý9G°9ý8?kûl>vz8vz8a2=Á?]í>Wf?ÁÆ>|+>J(R?
·ú$9·úÖ¼^9ö9æ?m>3838a2=3
?(¯>MXN?ÚÈ>|ÉC><A?ð¼x6oÎ9»Ñ;gÞ":).:=fï>Rm>ï8ï8a2=·Éd>ÆX>Þ:?ªãX>(Õ >ù,?Ú4=:ÌÛ<¢£R?òNc:¶_:VI?¼m>¬8¬8a2=§vú>4«>ÁÞ:?Ó÷>ìsQ>¡3?w¾8äù÷8Z¡Ä>Z:46ô9Hù? m>i¥8i¥8a2=?ªb>DlU?qï>À>­D?&/;ê-;ÖLO?ùüË<@³<ÂÇ0?/4m>&°8&°8a2=|7»>[f>ËÖO?æÕ?ØÇ>;?}«¸ê9*qç½!3;
êÒ:ªkY?=m>ãº8ãº8a2=ë§~?÷>­?ÇV?¬_ß>&v?îJâ8ÌØh9KËx>]:)î:ü}V?KAm>Å8Å8a2=S?Z7í>íËc?ç*?1·¾>ge?M­9	0°9]jû>e3:©6:·]?m>\Ð8\Ð8a2=ÄÈB=ïÙ
=¤Ã/?îa;+d`;ß+?(W·2;ó8´§½9Ë¸J1Ü8$ì¾w»m>Û8Û8a2=Ìåc?ºd
?HÈR?äãA>0ó=ÁÒK?xþä¸<s9fX¾|¶Q9yu9"H7? Ïm>Öå8Öå8a2=ø-I?u%Ø>
Fn?O}8?­FÕ>cr]?²890>nÓ;¤¸";%ßy?×Ôm>ð8ð8a2=ÛJ?âKþ>í6L?\ª>HW>óJ?Äª8½Úd9Õ>>ÚïÐ9 Mà9Vvî>ñ
n>Oû8Oû8a2=H?l­¢>y+P?m§>]ª^>}@?¸£÷8
9Éýß>±M#:B:8îÖ>n>88a2=ÑLê=³=5¯I?QÇè>þ¦>r\3?:þ;=bàâ< T?»æ:.B:h+?An>É8É8a2=¿Ö>¿>±sV?¸Ã>OxY>¼ä:?q²9@ó©9]Ã>õ:5¿º:ÓL(?
n>88a2=ºÒ$?LÏÚ>gÖ@?¿>.º<>k4?^Ú6QFI9´Þ<èÛ9þ±9ÿ?~n>B&8B&8a2={T?ôË?ü[L?¿]«>eb>|ÆA?]Ö9 ¿º9²fM>Ò°9¿î:'>WEn>ÿ08ÿ08a2=»qÜ>uã>®µI?k)>e1>=ßD?¤Ï8ÜcV9käw>n~Ä9Wh¤9û?Kn>¼;8¼;8a2=Vñ<Þ
±<Dy.?æ¢ ;õi;yº?h½¸ÖHÚ8,¾4OF7WÑO9Iô<{n>yF8yF8a2=±0Æ>íæ>Zt=?XG\>>Ûä8?L¸¥¢ï8|ø¦¾Zå::²-8?n>5Q85Q8a2=d?e«À>_F?]Î·>Å¡>~5?£8ø*¹9h`á=½/9ÈZd9ò>àn>ò[8ò[8a2=B?÷>%H?Y¸>%ö{>Õ;?>J8ù²9åô±=È:wkD:K>?Ýn>¯f8¯f8a2=xä>Âx>ÊYB?î>kôh>ÙÀ/?µ¹Ô¸·º9l9¾ç<:o:^â)?®n>lq8lq8a2=ÂÚÞ>üg>×§=?YH>pñ>´·/?¾½6ZY9Ä_<d9ÿ!«9ÀÜ>¸Ün>)|8)|8a2=?P|?òä]?aøÓ>¬8r>-`?Ù©8jL¨9¨->Þf:mj@:ëÒ.?tàn>å8å8a2=ö?wUÅ>
È<?»>8b?>µ-?ãP8ås99Û=¯k86¾9î½=ôàn>¢8¢8a2=pM?ãCù>ýR?nh?Ë¨¯>+K?9Þ%9>û];¦;ºYA?èn>_8_8a2=ÿ8?Þèã>9ÌO?ñP¹>÷¿f><M?Â¤z·¾9s½è9·9pÏF?²ïn>§8§8a2=%`?(0¹>t«@?%À>¿>D+?¢_G¸ü}E9+8¾f349¤§Á9ì6n>Õo>Ø±8Ø±8b=7U?Ú®>??³¾>wqF>Ø/?­0 ¹ñ_ê8tø.¿5Ë9èRÚ9î>o>¼8¼8b=Yt
?x´>úUD?Pþ	?RòÅ>Áv2?jJÌ·^b9\»?½Pï:©:êÛ??I$o>RÇ8RÇ8b=fYÛ>Í>Í|A?±V>l;>Ë/?0¶»÷!9-¼ã48v9è>".o>Ò8Ò8b=6Ç<?uºò>G?Þô>^S>l;?ÚÝÖ·D«²9©î½
ÃF;µ;$D?bo>ÌÜ8ÌÜ8b=ô¦>Åk>{4?ÈÊ%?éè>©å6?¦½­=g*R=¤¡S?êq=ìÕ=ÑK?_co>ç8ç8b=®~k=Gë=k_?Ô@?Mæ¢>º?"µ!;cò§:R}v?ä%9»ÓÇ9åÂÆ>)o>Eò8Eò8b=÷?¥ö¤>ÊL?b2û>O«>à`;?ñW8´9^ê1>IbÊ;Ôf;"t`?9o>ý8ý8b=Æ?
?F1?åu?¥>C?bÊ8îx©96Ç=ýîÁ:ÿg:P.?²©o>¿8¿8b=cÖ<¤<÷1-?µh	;@õ;S?M¡¹¬ý71ÁÃU¸¨9(/¢½R­o>{8{8b=fa?@À>ÈR?ü@¡>U>æ²A?øI8§MÅ8³Á>îoª9J°9Ê?»o>8888b=²S?ÊïÅ>IzK?~Ú>ý>×ú<?è=X¸#±9¯½Õ¯¯:ðî:)?n¿o>õ'8õ'8b=u×>w>)¤M?Q;Û>÷0>©3?ÜU8Rr9×>J¤9k1Í9øÌ>PÆo>²28²28b=¥~Ó>½>[Y@?¼>ÆR>Ô/?N¯8Ó29|>°­9½9&`?ÆÆo>o=8o=8b=!?zûÊ>K±H?w»>àtv>ýRB?÷ñ9gl9úþ>b¨\:¹F: ?¶Üo>+H8+H8b=Ãíø>6>æ+L?×>W>®e2?4y}¸\)9ä?¾â9;æ9ç?óo>èR8èR8b=!?S2Ö>RA?ÁÎU>Q>éÛ4?Ì¸ô
9±È«¾ËØ:¬B·:G7?ôo>¥]8¥]8b=@?>½hS?}}¦>÷'a>)L=?p.9¸39äø¾0:?:-TK?ÿo>bh8bh8b=kv?Æå>"R?Â&Ä?é^?ßa?ï!H:ÄK
:ÑL5?B¼;
[;%Q[?Õ/p>s8s8b=ËW?&´>U<?§Ñ>Äe>&-?Òýü·c<9¤«ã½C9Ü&s9Ì$?¬Ep>Û}8Û}8b=D	?
¡>×Y?Ü>¸G>pº@?V·ºG9\¯¼¬Wª9v¡Ù9è_È>àOp>88b=X(?À@À>HE?pé>¼>ÞI>?´3Å·H"ú8£ÓÉ½)I4;ðÄô:Ì<?Sp>U8U8b=3¿n>Èn!>hM=?E>a$C>MÔ3?¸?å\9§(¾vÃ9å¢9 ?¢]p>88b=¾AV?Îô>°È`?ï-à>½4>!Y?rÈÚ6æ>R92<OÑ³:¿B:¼s3?Áfp>Î¨8Î¨8b=²Hh?ó>´¤t?I?£¢è>lÒ]?¦T9¥£Ã9>ßÍ>Ä½}:)MÐ9+ì?izp>³8³8b=MU=¤g=sh3?Ù4ò;È¿;J§!?¯G!¹ H9NÎ¾I[9ø,9K5S?¦p>H¾8H¾8b=±m?è?¥v?ÙÐE?vÓ>ûzo?¬r9®ß9ä?QÌ,;pÙê:B\<?^¥p>É8É8b=o¿=ä=51?îÇ;0;3?þK;¹Mr9R¥º¾d9)9l>Õp>ÁÓ8ÁÓ8b=®È?ÒÄ>S=?®é>T<I>Î5?	Sá7¤É9ãRÎ=BÎ.::Êt?KÜp>~Þ8~Þ8b=ãÚ?n2?]I?*¼?FXÆ>r×C?áí²9±µ9õü>x:.ê9Ëû?Ôóp>;é8;é8b=ÌKJ?Dä>3¤b?9X?«à>È¶v?Ô/]8ºp&9<*>/»:Ý½W:^?§
q>øó8øó8b=Q=?çE"?NÆS?ý.?{Õ>DHR?øp96ð¡9º ¾>öü8f;P9Íö>¤q>µþ8µþ8b=JÏÒ?q@?B7?+?¸?lt?]Ø[9J£9ÙT¬>ó¾Ä:rqP:M¢q?N!q>q	8q	8b=k±¨?YÑ?®#?{û?£o>Ê?©9sÈ9&Ñð>@l;ëÏ£:Ñ^?¹!q>.8.8b=¯ÿº>D\m>û®I?J:>ÇÿM>±:?×ç¸ÒV9$¾oä9f9J?Jq>ë8ë8b=£í?G¥¿>M?,ì>C«>
F?Kw9gÂ9}ì<>©WW:5:J6?þNq>¨)8¨)8b=95 >ºê=ç¹.?
=G,×<Ðu(?¹ÀóF7Y(Ácv9Ús9_ ç>:Oq>d48d48b=Ýgé>&~>¤B?ýg>@*>~»-?Ð´·÷y9YÜ9½t:®jU:¹«?ÇPq>!?8!?8b=M
D?ØÒ>wén?Ë;å>Pz>¡pj?°É¸¸&97¾hÒ:§	:,ám?Éiq>ÞI8ÞI8b=u¯\?RÓÝ>,¯~?¾ø9?¡½>ê{?(Û'9Òªc9Õ¾¼>ýk=;.Æ:¯t?t¤q>T8T8b=^£Ã>gì>ßÑ=?vh?pÙ>Ö4?þÜ¶ÀW"9h­¼¬<¨:ºH:J=W?]«q>X_8X_8b=í¥?ãË>ªsH?m>4ò:>;0<?ns¹Wí]9ÿ¡¾În9)9ÌLØ>Ïq>j8j8b=á4=Àý<x5?Ã=¡­l=]*?cç::6Ä?'+T;_ç;%b6?|âq>Ñt8Ñt8b=±ï>ý>w	R?è±©>7f>³<?ªúû8Ä89Ö2á>¯Ëm;Èú; u??! r>88b=ßý>g¢>÷ÙG?!Úä>µM>\U@?1ô·\
79Xª½ÂÜ¶:
îl:¥E?ú+r>K8K8b==!?y¿©>q+s?ð)e?áü>wýg?ôé;j;öaS?5×9úQ9)1?Ú,r>88b=\.?¡+¸>lç»?7°?Ò
?Û?AC§9L=±9ñ>¥:ûm:T2?w/r>Ä8Ä8b=Îmø>þ>6ùG?PÆ>°w>ß0>?K´86c9Ù=¢Ñ7Ø¢9¹%==r>ª8ª8b=rçé>py>i;O?ê|>R/>h¦8?¨ÈÙ·Éª8Iê#¾Áÿ	;>½:ëh:?RXr>>µ8>µ8b=s>Ñ>!@D??éÒ>9a>ÊD?³C=¿Îé<V?à=k1)=DP?
[r>û¿8û¿8b=°'?:Ï>¯4O?](?]á>+%??<79(
9*?f²:4:Sj?sr>·Ê8·Ê8b=ZM??ïç>Nb?À@.?L§Ó>[ÃR?`8%Þº9£{=ÂË9êÕ9_Øó>ßr>tÕ8tÕ8b=c³7?¡í>¦æE?¯>z¥T>án9?­[82m9f­k=S\#:þ
):¦`÷>§r>1à81à8b=fùÿ>,³¦>D?Á1È>à¿>Æ4?Æ +7ÄK9×<<°9áç²9^íû>L¯r>îê8îê8b=gçW?ß¦?<J?%ü>Ú;¥>SC?aû8*9 =Z5'	ª9¥ÍÑ:±r>«õ8«õ8b=î?{!?M±Z?Ûb	?î&®>qôI?59(%9­6ª>ÇÎ9Aë½9 6?(²r>g8g8b=3êZ?p?¡S?Ï(?µè> o9?n´6¥
V9îW<9&¿X9O\2?:Ãr>$8$8b==?T«>%ªF?+ª>i>¿:?Á¨8pçÏ9²÷«=OP¨:|Ô:t?¯Òr>á8á8b=,b_?.¶û>q0c?vn¹>âÈ_>' T?ÐÄÚ¸È9395¾ö&9òï·9ÃÓ>@òr> 8 8b=ÿH?@»ú>ÿ:L?ÝL«>Ùb>ïA?lÒ ¸e9	ñ¾NÙë9â»9­ ?@ür>Z+8Z+8b=e¼,?«¶>ýr?3
?uÇ©>ß`U? 9b½95ÏV>æû½91pu9Ï(F?Ïs>6868b=ç®>¯h>Äm@?g]?~?£ð3?]z=õ=·R?ðê:ý2:ýÖM?îs>Ô@8Ô@8b=²ð?k?[im?hFê>Wèp>²óx?ìâ$9:y9^©>zoí9ª
Æ9v?¾Vs>K8K8b=ñæ<?Ðù>PA?µ¢>d>¡6?P©Ñ·ï*C9p½°RM9¹Y¿8½X?d|s>NV8NV8b=.?Z±>öV?
ý>n*?>×D?
2³¸zm98,A¾æýº:þ:!?2s>
a8
a8b=
Q?¢Oæ>
[h?¢J4?7HÇ>Âg??Ø8æ×8Ó4?æÞ®9(öÑ9ú6Õ>6s>Çk8Çk8b=áOý>ñ»>DL?þÖ>%û>é=?H8§ò9DP>jî©9êúF9~ Z?½¬s>v8v8b=¾S?Àª®>wWF?´ûÇ>~>õ=?sE9t9F>*Ço::,K?Þ³s>A8A8b=¨Mà=²=ïÌG?Ý?¡Ó·>þ_9?¥==á)è<Q? <v;Ki?Äs>ý8ý8b=\*?=Û>7:F?`Ä>Ê>/ò<?L=9Ó99î,>nI:ßû93L?úÄs>º8º8b=É?,*?¥?{è>T<>¨H?0I9¸ª«9ø>ð:Kºp:ëã#?Ès>w¡8w¡8b=¤ê?¨	!?ù­t?1à>lr>¤¿l?èkh6^È19ÀV'<Ñgè9­¦Ñ9yä
?Ìs>4¬84¬8b=Øä.?
ä>SD?µ>H>ä-?t¸Íë39×¦Ô½ßÒ9)¼9?[Îs>ñ¶8ñ¶8b=¢?`Ð>}©C?[å¢>WY>@?RS8w³9ÜÐÂ=pù9÷ ¤9ªA?
Ñs>­Á8­Á8b=ö?"¥­>=¦^?vV ?*Ë>'	J?4T¸`f$9ùf¾:x´:+K?yês>jÌ8jÌ8b=ÿ³='Çu=8{:?ø|>JPÜ=pä'?-89mØ=LÀ9ç7Ä9éú>#õs>'×8'×8b=ÿÓ=={á7?ùÆz=î:=D	,?üâJ9<Æe9â>¯x°9ç*9_®?wt>äá8äá8b=%@è>ç»>F?;«$>£á=&ã:?pñ%¸H,9ö½ÜÃ9aKù9k]È>5!t> ì8 ì8b=Ù\?Yí>1m?HðÄ>Â^>ISb?¹"Ì·Ë9%½ê;\;ìg?&t>]÷8]÷8b=·>°
B>)n??´=>è>>uN,?x·L9`lÙ¼*£9¿Õf9VÚ4?*t>88b=£*²?jã?þ¡?¯?]?5?)$98Zò9ÙÇ->b£:ÃæJ:1YN?ôat>×8×8b=tãA=ÈH=kl.?§ ;l)<;?;?g1¹"dH8ã(â¿r­y:ªì::¨ø*?µt>88b=Ð?ýê¬>ãG? õi>»¢+>>z.?Öõ7Df9[¿V=$ë}8øÈy9@>Mt>P"8P"8b=kp<?øå>èÄQ?m­>M[>×NJ?PÛI¹Jl9ú±Ú¾MöÙ:ôE:ÌQH?×t>
-8
-8b=p§>½\>çA?À?RAº>²½??ªTE=q
Þ<Àc?:ÑB=¼?ü<Ü¶E?¡t>Ê78Ê78b=KR?TÐ>ñe?vë>n½u>å\u?mu¸{ix9õ·½Ü6:<Æ9¿K?_¶t>B8B8b=2ù>íß£>}B?ËÜ	?¹bÊ>Fb.?!¸§9í\½-í^;~ø;wÜK?¿¶t>CM8CM8b=æ>¡	>	K?PEØ>2>ëÄ9?å¾8ò;W9b!=Êío9N=®9¿A°>Ó¸t>X8X8b=Çk?û?§ÎR?Ú	?7
>äûo?°þO9Æé>9ßs?=]:u4:û??V¹t>½b8½b8b=ù?Ü|?n?Óî>`î>À[?Î¸Q9
@¾Ë#:±F:0vX?cÂt>zm8zm8b=¹5?jØ>(ÊV?¬tk>»	>G?67¥T9ÔÖ4=âÔÞ9Ø°:.íÛ>ËÇt>7x87x8b=X=ú1F=h0?7<øÎ¿;þB?m¸-9¸6v¾í<8þK9LÄ=áót>ó8ó8b=!jC?ÖØà>X}^?/?m^¨>;[?Tâ¾8 r93>s(â9èÝ9s?áu>°8°8b=(?ùb»>5#M?Y>ÀÅK>yS9?K*¹)ä9»0¿d9qÆg96~ü>¡(u>m8m8b=H?NÇè>\?ã><`>G??G*8®p09F÷=Uå~:êS1:ý7?ÌDu>*£8*£8b=Tã?3_1?þ`?§è?/S>Éëb?>Ã8ò¢¹9û>óE;Yøó:GO?ëHu>æ­8æ­8b=é¹>1>Ý:?;>q	>Î:.?r¹v]79«·¾2 «:Ë:x3?Ou>£¸8£¸8b=A?iú>¯F?µ¿>Ä>ú=?lI¸*Á9>ÌÄ½N9¨óß9³
´>kcu>`Ã8`Ã8b=Ù?!Ê³>ÙÁ`?ëä?­à>¾W?nµ¶8Ã\¡9Óî>ÒÓ±:=:!p?zu>Î8Î8b=@??ë{ø>	E?ä>NR>Ô1?~/9vª9T¹¯>«à8<=³9;q >yu>ÚØ8ÚØ8b=êÀ>­>¸]:?e¶K>î> Y*?iA9vè9îc>. 5:?g	:ðº(?Ýu>ã8ã8b=å
?¢ó­>OhL?-Ý>±6>¢ÉF?J|08o9}F=7së9:Kº9JÆ!?u>Sî8Sî8b=Jñ>é>&)Z??éù)?;X?Ü0²=¯Q=sY?¿a:£99¬c?
¼u>ù8ù8b=»ç_?ò?£B^?uè[?zý>Ù^?­¾¼9Âï97?:gó9Ò3^9w6?Îu>Í8Í8b=³>*>1Ä_?ï)Z??òýP?ªï°=Z¿E=áe?z9rqh9C
?%Ñu>88b=ÄÆ>ðÈ>	Ã<?rl>2>³)?9W+¹ÌF9¤Ü¾öY:ºv/:d?Kþu>F8F8b=l?×·?JX?âÙ?6«¨>½0N?.Üd8óíf9¸´ý=$ß(;©_å:y<?¼	v>$8$8b=Ê¬W?wÄ>?x?­µ?ä¡>Zz?Æ$:³?:?§i	99Yz> v>À.8À.8b=ð¸¹<ú{<é,?4Æ±=éÆ=e? ³/¶a¾9ÁBl»ô8îÙ9æp>!v>}98}98b=,F*?çÑ>*«O?-ô >äbZ>÷¬<?ëí8^^9Ñ&>5W9¶49 äM?&v>9D89D8b=£*?9L?Àåj?crõ>à'>¾f?Öù|9}9õÎù>¥9
êf9I}>{7v>öN8öN8b=çÇÜ>ÅR>5cR?OkÖ>}.>*¯??@NÖ8B}9ÈX>:BÃ9ÜÐ9	>ð>*Pv>³Y8³Y8b=¥ý?Ä?z?$?{?G\x?Oj·À+9k.½-ä;hº:ÊÐA?iSv>pd8pd8b=¿N?nê>Pa?ÅF?Eù>§§K?¿9p­9)
?ü6;äiê:IZG?rv>,o8,o8b=2?4±>'K?%$>ô?>Pü=?r·?Í8Ã½æ9ê×¢9Ó45?Ózv>éy8éy8b=}b»? gf?p3P?ÐIE?^Xû>)ñH?£ë9
Öá9)h>#¤:	V?:iAT?Tv>¦8¦8b=	2?ô»ê>;B?Mã>¡>R×3?çÑI9+Ç9î³>Pï9Ñ#9õQ?^©v>c8c8b=*?v-?&=?ê!?^è>lb1?åÀ¸p¬³9Ø(	¾ÑÎ:¿¬w:J¤?Ðv> 8 8b=å&?ÁpÑ>ÐöJ?â?luÀ>·	F?Ð.¯90:ø¥¤>£:³<H:ò$?áåv>Ü¤8Ü¤8b=êá?ÛÎ>kÝE?Þ>åYP>å17?óÓ¶³8½´:Öü':(/g?zêv>¯8¯8b=EÆ	?º>l=?.c>/ï'>sn-?)¹W.9/'U¿±Y:!):NÀ$?|üv>Vº8Vº8b=®Éi??õÞD?rhÀ>K>ø4?-87Ë¶9üzõ<ñy:À<Z:^?aw>Å8Å8b=ßyh?Ó(Ö>ò?_;?&Æ>Áëq?öb94ÒÉ9þì'>Ân|:E/:$X?e!w>ÏÏ8ÏÏ8b=÷Ô)?VÌè>Â:?£¬>ïR>ÿ4?+Ö¹U¹8pOM¿:É·Ö9³7?.%w>Ú8Ú8b=|?öâÌ>«F?k¡>Q¿`>&
8?ÀD8nz#9ùñ=ªsØ9æÞ9ö¬D?ªKw>Iå8Iå8b=HÏ?$/¿>[5;?
Õ>¢?`>
+?dü80f91}>Tq:	 :°s@?Yw>ð8ð8b=GëH?æ+ã>jb?8>ÌÂ.>P?®¸¹Éó8²½¶¾Àz½9T¨9ý?¼aw>Ãú8Ãú8b=¬ó>Ö>GJ?·>{D>¼4?íFB¹`¸9cß¾Jû9Ð9cé?Àw>88b=nP ?É3Á>
lT?Aæ>N;>"¯P?údÏ·i¿9°
½äP;lª6;ºF?A©w><8<8b=(ü9?¨Áà>ÀÖS?¤ÉÅ>~±> =@?J¿µ¸·N9îâ¾*Q:Kú9jîU??²w>ù8ù8b=²Ò?%ø£>n?¾m?9Óò>Î¤z?ärX>[ç=*_Ê?=³£÷<Éd¢?d¸w>¶%8¶%8b=½?ý»>¼îR?M>«¶	>>?@2g8b4 9¸8>â:"t[:2X9?U¾w>r08r08b=¾2F?~Ø>z\j?Î¯>¥rJ>èO^?"¶¤9r:;9_6a?ßW¦9aÉÞ9W$¿>Ìêw>/;8/;8b=À¬?rCÅ>GÖD?óÑÝ>ñã>f+<?@M«9F&|9ëê-?BvÀ:»:n.?,ðw>ìE8ìE8b=Öé>+>¿úB?ZÇ>ÓôF>ök-?±F(¹#e9¼»¾0 ;5M;ÿÖG?æx>©P8©P8b=ö«+?^Mß>1ÏD?ºq{>u6>ëO0?rT¹v`9É°¾ï2ô8o%9ÇàU>ö x>f[8f[8b=ì1»> ²\>â#Y?ßÎ>ið>Õ]M?}³|8êÃ9HÏñ=ÊÞ;Ý!;R?&x>"f8"f8b={p-?<É>Ç;\?Nßò>(L >ïïA? 9!g9`¬>T@:ñÚ9;á`?o5x>ßp8ßp8b=¹HO?QÇù>rrT?7¿>J>ÚÇ>?ÖGÈ7»9HR1=øøT;ÖB;þT?-=x>{8{8b=ôN
?%K©>®U?±3?§Þ>N?Ãþ8R09bÂ¸>ÍÖâ9xìÁ9Ô¹?oOx>Y8Y8b=¡$?ìÍ>põK?ÊÎ>M;>Ç??Ô`w¸Õ'9Áª<¾b
[:êç3:ø×?1Zx>88b=5²«=y={0?´|<`p<ù?õ	:¹¡
9eÑ(¿r¿9ÆùK9Êë¶>5`x>Ò8Ò8.ÿ!=!2é>o>6GA?°!¬>yu>3?U8n9½i=²%Ê:úìj:øG\?dx>¦8¦8.ÿ!=Íd?QÌî>It?½Ì>K>ÞúH?ÎF8J9¢}D>o¤:Üv":4°?Ûex>L±8L±8.ÿ!=åpü>ø¦> A?à8x>Né6>;´-?¡éµ¸k8æ ¿Ã×c9øw9E!ì>{jx>	¼8	¼8.ÿ!=¥ûÀ?#&'?È?Ã!?ÃÜ¬>cn?mA9ëÂ8 ?ôÿÇ9ÂX9¡	(?íjx>ÅÆ8ÅÆ8.ÿ!=DßÌ>%´\>ö¢m?ý?«£>-L?g8ú69#ÇÎ=	2:¦Å:²?)lx>Ñ8Ñ8.ÿ!=Ö­s?9¦à>¼×?ð£2?)óº>t?C9P¹¿8F³?áý2:êèå9ÀMG?áox>?Ü8?Ü8.ÿ!=ñ¼Ñ>CPy>ö\W?·é}>³È!>õãH?`l5àý8an;gçN:cò9RZ?syx>üæ8üæ8.ÿ!=éÏ<z<Qì;?(=åÀ<_é+?Ý¸¥2~9Åë¾:%Å:î:ï-2?zx>¹ñ8¹ñ8.ÿ!=<W?½½>¯F?ÝbP>ü
>¬ê??~Sa¸å!9Ñ3¾ê:û¹9>ZN?¹¡x>uü8uü8.ÿ!=Mw??àq?hDí>#dz>r?Ö¿28î¡9=¿VM;°tâ:È h?gïx>2828.ÿ!=ç>?
(´>f?ª~?ì¥>÷c?s9¨¸Æ79Jk¾ÈòÍ;ÔU;^<D?½ïx>ï8ï8.ÿ!=°n?o!?¤Òl?)aú>ì¨>uj?ûH9Î19i§#?£³¥9d¨9áï
?Ùôx>¬8¬8.ÿ!=ªø>>[¡N?9)p>>3ÛA?X»8ªì®8qÛ?Õ!;d_ß:-8?iÿx>h'8h'8.ÿ!=c+?´Oà>ãC?1´«>÷b>_wB?ðE7+Y96½<¶³9]»¿9Cóï>y>%28%28.ÿ!=à¯t?¼?vQ?æÅÙ>[@>oB?©ã¸ø)Y9^!¾ªH:Qú%:èR?
y>â<8â<8.ÿ!=Îô)?|NÝ>D?
:>LBR>pè6?§óß¸	9'^¾<õS9qc9C.?b$y>G8G8.ÿ!=v­=3=gk-?Zý<ÈÞ¿;?,? %-¹ZF9¼Áß¾»Ýp¹²C8)îã¿L8y>\R8\R8.ÿ!=Ô'>³ò[>QÀ5?Ke
?ÅÒ>}(?ñy=ØÅÄ<K?y¦à<¯<å9?
:y>]8]8.ÿ!=^/=¾ûæ<Ã-?6 l;4A;@Ä?%VÆ¸o(49hê¾Z°k;ÿµ5;Ý&?Gy>Õg8Õg8.ÿ!=F?ä¯®>BOC?ªÙ>Ñ¶U>ä¯:?úÆó·Úo49Öî¬½t9VÎ9Á>Iy>r8r8.ÿ!=Ud?þÓ?ÃJ?Qê>£>ÖôA?5m9Àû>9«5?>:®z":°?«\y>O}8O}8.ÿ!=ve>V>Og9?] B>	>[³&?(h7=Så<?½L?«/¼<<e6?py>88.ÿ!=îoö>C<¦>;Á=?ÊN>PLE>+)2?¸DR¸þ9
Ã½i.®:?±`:psF?Oy>È8È8.ÿ!=??ôº>Rg@?	[Ò>
%>Ý$2?7"¦·ì	8w¢¾4459ÛÌÐ9^*^>y>88.ÿ!=zp3?¼Ø>ôT?ÛnÞ>d>:hH?»e$7q-¥9zÊ~<.ù£;?Í\;Ï>?ly>B¨8B¨8.ÿ!=÷?Êv°>Íf?³Ù>Q>'èR?Ö8#9¤mw>ÍUp9dª9Y`´>y>ÿ²8ÿ²8.ÿ!=îo?éV>U?­ã>¶>á[H?è39oO9þ4?Nr9TÔp9)ï?y>»½8»½8.ÿ!=8^3?ÊË>?"b?2&?ìM¸>¸©f?±è[9Ì°9@Û>éc9õB¾9vT>ó¦y>xÈ8xÈ8.ÿ!=,g?0=?ÌY?¸Ï>0ýp>?y\?Hx8»!r9i>/¶:n\:Ù×S?Q¸y>5Ó85Ó8.ÿ!=Õcµ<Öq<ðì(?Û´L;7î;Û3?Îê¸ÚÌ9q#N¾²Âª·Ja9p½ÍÂy>òÝ8òÝ8.ÿ!=$À?ÂÁ>Å,G?å´ä>8¡>5?Îå8b¬9äl*>ðµÏ9n£¹98?>Äy>®è8®è8.ÿ!=ïi,=¯²ý<oú-?õ½a=3=>÷ ?³¸9]c½¯ó8ÙG9,J>Òy>kó8kó8.ÿ!=Åú?üå°>½b]?/áÙ>7>îR?è9ài9ó?í¶Ô9¬9ê5?-z>(þ8(þ8.ÿ!=lt?Æ>B]f?M$6?þvÚ>«oU??^G¸²±9ç±½/ÿ<y­;Àl?z>å8å8.ÿ!=xÑ~?¿í>
N?~ó?ì>³·?ÖÖ8<Ø~94ùV>`#:Ùõ9ÍÛ)?Ï*z>¢8¢8.ÿ!=í¬ ?
#?çI|?0¥m?ûó?{ÎW?zÕ0:
e:Á?DbC:©Ð.:}?1z>^8^8.ÿ!=ÙÂ?;Ò >ÉìT?ã>¤]>÷!9?±ñ7nÝh9^Ú=æü1:¸Ñ:"Û0?´3z>)8)8.ÿ!=è?_WÄ>=K?B¦>Ñe>ì9?Wæ»8Î§9Ô>©ó9wã9Úb	??z>Ø38Ø38.ÿ!=Hãã<Æ§<Ô.?ÈÁ;kè÷:
è"?Çàµ\@	9b Ñ»aÀ¹S 9ö¿nGz>>8>8.ÿ!=Þ&?6]·>nth?h?Ý®Ã>¼J?j·Q8XÀ»9ù=·üè9 .î9!kú>7Hz>QI8QI8.ÿ!=ÔlE?]gß>;b?Á»>Åc>A8S?YÌ¹Øqf9Û ¾*i²9íã¬9L?Uz>T8T8.ÿ!=Äæ>¢Ù>eB?s>{"K>µÈ4??¹Lo9éu¾¾#<A:Ôý9ewC?Uz>Ë^8Ë^8.ÿ!='pô=%þ¨=ý$9?¦.>°ú=Mq2?<¨:ìf:8:?¯{Í;Õ*;Ö.5?«Wz>i8i8.ÿ!=0>§¦=_aM?ôâ
?½Ð¿>8]=?¦o:=× â<S?[:ÿD:ÉÛR?sz>Et8Et8.ÿ!=	[?=¨>ÙU?tk?°g²>QB?¾£69Â8þ8Íê7?åÆ9bl9BÛV?óxz>88.ÿ!=jg>»î8>Ê
:?rn>73>lM*?ØQ=E©ý<|~S?¸bd:ÈQ:Y?Iz>¾8¾8.ÿ!=°	>ÜÂÂ=Èû4?þx=Ð%e=ß%?ß©¹î6
9EC¿Ó9¯ÓY9Dt>Çz>{8{8.ÿ!=D¦Õ>¬>ËC?¶|Ù>í>]*/?FØÙ¸bÍ9¢÷Q¾j
:­9Zâ{?§z>8888.ÿ!=æPÑ?¶B?Ï?Õã
?_`}>ýS?£¤9P9vÑI?½8:·:Éµ?Ô¦z>ô©8ô©8.ÿ!=èo?¹õ?¼ÍV?Ä?[¤>zL?|8ÁR9h>ì*9[¨9½Ü>ðØz>±´8±´8.ÿ!=-Mk?{P?^?Zv?É@>Xa?ªdÑ7¦Ñ{9°ÞT=ÀÑ÷:ë:àN?Ýz>n¿8n¿8.ÿ!=Å,?sî >|AR?
°>#q>xã:?ù¸ 9^Q9ÉÅÄ>§æª:S\:qF?âz>+Ê8+Ê8.ÿ!=áÁ?_rÜ>2¯?]?*.·>ëy?V9=¢	:ô¹{>	æ:ôf.:)V?ãz>èÔ8èÔ8.ÿ!=Óû>ÔÙ>1¦I?0>>ë>'7?¹hÓ7Æ%ó8xÞ=W#§:t:oK/?,{>¤ß8¤ß8.ÿ!=\>?äÖþ>:??ÿ¡>®_>{á9?q©¹(8qËç¿V-!9%9Ë>ù>h4{>aê8aê8.ÿ!=Pö?fô¬>V?vK§>»\>jB?¸l8@Ö¡9,ºº=É69{]9XïÒ>¸I{>õ8õ8.ÿ!=îðZ?fC?Ô;I?»/	?yV·>¹??sMA9ì=9ÜF?¼Å9P4:Ý­Á>,T{>Ûÿ8Ûÿ8.ÿ!=	B2=Ù%=s¬0?d;ËY2;,$?09ÅS¤9@Yk>Ï8T=\9Bq>xi{>
8
8.ÿ!=Mð
?ª>RU?÷j>D>9G?J-c8¼T¯9Ù¥=ô:u0:@h?8s{>T8T8.ÿ!=ß?'ëÙ>î?_ÉZ?¶¶­>36¡?û~9*§9>Ã>«Ï:É"k:ãka? }{> 8 8.ÿ!=XP?[ä>@Ui?Dâ>Ö.z>rÃg?Ô;Á·ÇËp9AoM½ï@µ9àW§9Ö£
?¿{>Î*8Î*8.ÿ!=Oµs?ôæ>§?R¡ì>ÐAu>Åþv?û·¦i9hÝ
½Â©:Ìj:7u9?,{>5858.ÿ!=Ie?±Î>@?w4e>r%>Ú¬1?!q8Ó8÷à>ÊÞ8Ö9æ±C>d¨{>G@8G@8.ÿ!=Ù3?cÚÖ>KV?ìÝ>%><?«²q¸t<ð8cÇ¾ÄÐ;ÊÎ:Ò«V?3©{>K8K8.ÿ!=Ä?¡·>÷U?¤Ü¨>Ñ;p>´ñ3?*6¹¥.9±Â¿<ü8â¼9b>¤«{>ÁU8ÁU8.ÿ!=Íæ
?}X>·'_?¿¥>©N>ì{L?AL8Åú8Æs>z9>79?×¬{>~`8~`8.ÿ!=Ñåà>T>Æ@?º>dI5>27?f½Ò89z9W>
r½:ªcd:!YT?ËÎ{>:k8:k8.ÿ!=¨?¥Ë>sö;?£f>ê*>-?¸?9;Í½â39k9B|Ã>lÚ{>÷u8÷u8.ÿ!=öü?³>ÉC?JÅ?TE³>t@?,ç{8Æ9¿Øò=YÜÜ:a¦:ß¿)?å{>´8´8.ÿ!=¸c>Á=c?îù?ºÑ>dA?Êç(=··<l,l?B&Î9/Ô9«·ø>|>q8q8.ÿ!=p?¡A¶>3P?zñù>j#ª>!
<?"9ò9ò>å9ÒÃ9ãé?À|>.8.8.ÿ!=qz7?×æ>4µK?6ä>q­¢>2ß3?ö+¸´S
9Ö¾¾Ê¬9nª9Å?KB|>ê 8ê 8.ÿ!=áW@?Güú>ª/D?Â¨¢>Ê`>m9?¤Ó7Ñ9 Öm<&à9R¬9üM8?àK|>§«8§«8.ÿ!=8ð>ÃÓ3>YsU?Ad@? ÷>LG?Ì;=<®à<©ùU?y/Ø9Äl²9Ê?[Q|>d¶8d¶8.ÿ!=üW
?&¬>ºM?ØZ3?§ß>'KM?¶29Ó©93L>[:$\t9
?O^|>!Á8!Á8.ÿ!=
ú<ªÏ·<»r.?
=ýÙ<Þ?ò³v9S¥9¿>ï:²Ê:àï?þq|>ÝË8ÝË8.ÿ!=¾L$?YK½>2^?|^!?wÓ>ZC?O:E1:O?:9QBW9·ÑÝ> |>Ö8Ö8.ÿ!=tØ>ªw>á;??¿>ÿD?f¦7.¬9¢
=^:SÚ9Î:?ü§|>Wá8Wá8.ÿ!=}é='y¦=<3?Ü
>C>Ø=í'?7T·1Å8#~½ªPq8<`9UÈÎ=À©|>ì8ì8.ÿ!=´T/?dÌ> [?©¿É>H>õN@?¦9Aªy9"r>CÒ0:³uê9ôA?ª|>Ñö8Ñö8.ÿ!=WýÆ?W82?½ê?Y³L?ÎÇ>"?Üh	9bg9¯ã>+:ö2:WY?ð¯|>88.ÿ!=ðZ?'¶ÿ>S/[?ûñ>Q>ÍN?Û¼*9Ù,9êßü>ÉÞ:::¯:O?²¼|>J8J8.ÿ!=A°?ë?iä?£?D?èU?¢ýÑ9SXÌ9T?:Ôê9Ó:?É|>88.ÿ!=MR?E-¸>ÒE?ÌÁ®>ÍCu>ôg6?\q
¸B^³9'ßI½k}:¯Z:ff?¸Õ|>Ä!8Ä!8.ÿ!=w:?sæ>O?<¤>w9>ý=?ü¶ú¸ïø9»pÌ¾¨½):½&:ßh?¾Ú|>,8,8.ÿ!=m0?Ä >~W?-¥	?Fû´>M³B?cA97Û9ECb>Ø'?:íý9(·@?Äß|>=78=78.ÿ!=p
?'M¨>$W?XÅá>Ùá>D®K?«n: °ß9Å~?ø'ý9:æ¸9@/?¼ú|>úA8úA8.ÿ!=uù[>Ý>l¸??P}µ>Ô[>P3?1Ö7=íÂé<cSI?xÁÒ:6ª:©ªQ?Þþ|>·L8·L8.ÿ!=D_?Èâ²>Z?> ;>%óA?HD599bú÷:És:^ß9¹â?·	}>tW8tW8.ÿ!=çs)?caÄ>µå\?t#×>ßÿ>ê{J?VJÏ·ò·|9bûQ½Å:2å):Q?q}>0b80b8.ÿ!=5#"?É[Å>PPR?4jÐ>y«>N<?·B99½ø¯>+·£9¥½9]Ý>}>íl8íl8.ÿ!=Û¢> 67>sb?òÜ(?^KÆ>ýZ?>A9ÄÌ79 Ó?î¥:ã8-:ý8u?¼}>ªw8ªw8.ÿ!=¸2É>Y>u-I?gw>Ù2>ÿÎ0?*·¸_9íR¾c9â9Ò9¨¿>6(}>g8g8.ÿ!=Þ°
?Û¦>¯ÉT?5^> ö1>¿¨8?¥â·02É8Â0¾é|P:à¨	:³ÛA?æR}>$8$8.ÿ!=Ï[?­oË>ã=Â?SÐ<?£{>üÀ?Ó19Ko9Cª>p;ÍÖi:~?D¤}>à8à8.ÿ!=¨O?8¿í>¶ú^?ñÑ>ó">ý×I?ÐÜ9
§«9 \>
ä:Ñ:6:ð>Å}>¢8¢8.ÿ!=9?Í×Ð>)??A¢>ð¡h>¶Û2?s8µZ9Ûd=`\-9ìT9å7Ñ>Ë}>Z­8Z­8.ÿ!=R¡?®>ÚzE?
>Ö²^>îb3?¹¿:9ÜúS9á>[9¢9°do9>z-?óá}>¸8¸8.ÿ!=½k&?Ñ>~WK?öÚ{>ñÎ1>üM5?âj¸ßî?9é¬½D©6àù8ë©­<çä}>ÓÂ8ÓÂ8.ÿ!=á 	?+«>ECM?Ìs>°FA>í§@?¹æÏ9®þ¾ûI§:l:+º?è}>Í8Í8.ÿ!=ç@Ô>Å>Ú7?ä@8>/>±--?¦l¹;w9ýjô¾,X8Ô¶.9"¨>²9~>MØ8MØ8.ÿ!=Kî>T>?I?Å]þ>pø³>é4?Mõ¸ýw59M­¾¥;:x6:h?@~>
ã8
ã8.ÿ!=ê*^?ó?Z7X?BÅ÷>+G>ðïJ?¢Ä
9­>_9ë >¨6:¾æ:f?éQ~>Çí8Çí8.ÿ!= ->öì=D;?íV¸>¯¿>×(?¶Ð\={W=9dR?³9,N«9å.?=U~>ø8ø8.ÿ!=E?·å>ÊÐ\?FÇ?%Õ©>¨C?fd¸ºfG94¾É:D:a¹7?Óx~>@ 8@ 8.ÿ!=ªA?g1ë>'ÌR?1?Yb¢>S?ò±9¾!¬99l>ÛÄ;D@é:,?¾~>ý
 8ý
 8.ÿ!=
%?hØ>Á?C?>¾O>Am>?*kp¸T8Ú¾&ûé9Ú¾9ÿì?~>º 8º 8.ÿ!=Ì\G?Æºµ>lk?&9Ø>Öa>Øu?&û¶W9¤k¼SY:#ºà9}?w?ñ~>v# 8v# 8.ÿ!=ü-Á>·>~a8?û_c>_·(>§,?e8Ï/9=ø=r*;,;_â)?¹~>3. 83. 8.ÿ!=îË?õª>ÜC?õ[q>á7*>
5?Z·ÜN_9	4½5Î9u¾9 v
?&½~>ð8 8ð8 8.ÿ!=/
^?ô<î>n?DG?ÛÃ>¦t?õPÏ8:9¯µ'>´w	:Dç9+?Ù~>­C 8­C 8.ÿ!=ÞbR?ýù>þqW?k°·>ù[u>Å§??Ú1¸/9<þ¼½-W½9,âü9¬¿>ß~>jN 8jN 8.ÿ!=!»é>Ûð>C?>A®O>+1?	¸I29\=
¾þ:yß¶:Ð1?ç~>&Y 8&Y 8.ÿ!=®,?ÎÖÔ>ùùN?UÙ>tñQ>ó¸6?Âè8Èzû8\L>øK9=ò9gX>é~>ãc 8ãc 8.ÿ!=Ë?í}Å>áÃD?±p·>[Üj>óG?CèF·©8·g«½sa8ú§9rÔ«=mô~> n 8 n 8.ÿ!=¯k=­ÐÞ<Qk1?=s=Q#?#Î9º¢9 á>`9$¹³9«þµ>³û~>]y 8]y 8.ÿ!=I¸=ý=	6?®úÒ=®B=2/?j÷p:x:É]R?B@;ÕQ;Û3?> 8 8.ÿ!=*;?2À½>ÇR?÷w¦>{ûM>/äN?þä6vÙ9]<ç9Z9t9J4r?è>Ö 8Ö 8.ÿ!=TF¡=£2n=òS-?öÛ¢;I;²È?¯ß¨¹^Bâ8K¿¿j¨%9Z­9]?ê> 8 8.ÿ!=³"?§É>I^N?2G®>f>ÊA?Ðè¸ã²9hc½þÆ:âT©:1l?>P¤ 8P¤ 8.ÿ!=GçX?vöí>,Xi?´»>th>C§N? fk·Ç©9Ú¤±¼û¾Æ:£]:èß%?4>
¯ 8
¯ 8.ÿ!=Ü>n>XèN?ÃÒ>ê>pÈ0?ìÍ69H-p9ÙÂ>.2j9­Ã9MN>ÑH>É¹ 8É¹ 8.ÿ!=Kçi?qá?MuJ?fMÅ>øÿ>NW8?²59þfÜ9ZîR>EEÜ9F°981 ?nO>Ä 8Ä 8.ÿ!=Vè@?Ø:Ù>7Vc?¨¼0?Ô>OOU?ê6<9è/9¬§>¸l$:¢ô9,?a>CÏ 8CÏ 8.ÿ!=w??õØq?)«?ÿÞ#?)@h?C±9©9Ö>GM:>L:Z?b>Ú 8Ú 8.ÿ!=òÙ?$±>ÏèM?óPà> ¡>+L?%é8,ñM9è>l¼:Ká:Ë20?®r>¼ä 8¼ä 8.ÿ!= lj?Fò?BO?7ÆØ>J>8??êÒ8ö89>9Y9l<ò>·°>yï 8yï 8.ÿ!=ÇY
?¯a´>eYD?8³>u>G0? ó`¶aE9ï¼¬(9lòu9®>ÚÇ>6ú 86ú 8.ÿ!=HdS?¨,?©FN?&¦>J)e>9?Ë.ª77/Ä9Þ<:­ì9Mö?
Ò>ó!8ó!8.ÿ!=î®>HM>Y?,5?øhõ>\=?qQ!9
Ñ9`E>äNH:Ð:[È<?Ö>°!8°!8.ÿ!=r¯?w³¬>â]?ö>
 >ÐE?¼ÍÄ8dIV9k>-¹ö9 øî9ü&?ã>l!8l!8.ÿ!=£
?Éý»>Yà@?_Ý>ø;>MÝ0?.z¶9¸C9M¿H¼Gï:¼@f:÷Ï'?xò>)%!8)%!8.ÿ!=ÈUø>
 >¿@L?0Ü¬>:×m>Þ:?Õ*8¡1^9JôÃ=³:±æ`:>?¹ó>æ/!8æ/!8.ÿ!=$M?|ô¡>ÙÍJ?ç>n[4>õð<?VÚt8VÄ9¯ä=A';þjÜ:AB?ù>£:!8£:!8.ÿ!=î²#?õÉ>ùO?Rº>tU>>¢:?Þ»{8K}9
þ=Ú:8kÜ9`!?Ö>_E!8_E!8.ÿ!=Ú#ÿ>Þ¯>õ:?\S>b>Xb0?È­H¸ÓÝH9ÅÂÿ½Úõ,9¼8!Ój?Z>P!8P!8.ÿ!=Y¾é< 
¦<l14?*e8=Ú"=cå$?¥9Ù9ô?!ÑÍ9Î91ÿ>4>ÙZ!8ÙZ!8.ÿ!=[L ?@7Í>÷G?>º8>ÿ÷??¹*·:Ç9½V¼ÞÊ:¶F:âÿK?8>e!8e!8.ÿ!=ôú>­ë>öbI?ú,>Ù<>]ÌD?ö:GÜ9 ¿2?3Þ;Fs5;º^?8>Sp!8Sp!8.ÿ!=À!¼<&<.?Ó)<ta<f(?,K6]o\9ª2<ø:ðÚ:·$?%=>{!8{!8.ÿ!=-¿ä>ÆÈ>>yG?ïU¯>éo>Ü;?ä7'F>9¾i-=[Q¬9:(¯9¥Ùû>£=>Ì!8Ì!8.ÿ!=Cüy??¬?­x?3ÿÑ>FçT>O|?â§8 òf9¾9>9ûÓ^9U?þ>>!8!8/L&=7?Ìñ®>SG??Í>ÌF?9¢ø)9Ë¿G?q9¾9Ô)Î>á@>F!8F!8/L&=þL=>
Ü>v`6?À%>.]ø=­Ø*?}.='_×<!hO?¤æI=};	=eQ<?¸M>¦!8¦!8/L&=Þô>ö¡>×B?}u>,&!>ûB?N·}8éÂ9_ÚM>£­¸9~Ì9Ïç>W>¿°!8¿°!8/L&=S	?M¦>½
T?Á#>æôB>PÖC?ÓU¸bW8IÇ3¿¹î9SûÔ9W?L]>|»!8|»!8/L&=Ë\?M0°>:C?>L>X\5?À£Ú¶j¡9Fü´¼8å7s³9=ïc>9Æ!89Æ!8/L&=e9~?ä?0Z?«kö>>ÓV?wÐ9w9>5:~ï9A?k>öÐ!8öÐ!8/L&=;õt?×*?ÂS??Ú{Æ>J?|¸ÇÚ9¾Ê7p9å!=b>²Û!8²Û!8/L&=¹SË<?<®º+?`æ:`ÕÆ:oN?æ©:¹Ê'A9ge÷¾Z!8sý8###>.>oæ!8oæ!8/L&=¯yQ?÷Ñ>«é?Öè>%>À(c?O(¸²B9Pëº½©z:yÔÞ9þc!?>,ñ!8,ñ!8/L&=í>W2>)Æ??6T¦>ôt>¡w.?í*·_D9	¶¼(ë":f!ç9Ôr4?Æ>éû!8éû!8/L&=3Û>¹>vL?}·>v>
}>?ßÕ8P9Ò²>ìI,9T96©>C>¥"8¥"8/L&=x"?°>ÁY?Í%?waÊ>ºQ?òÆ64\9/g<Ç:¡³9ó8?r>b"8b"8/L&=÷,?Yâ>µC?È>À>V1?@È9õ¨9ü|?8©L8É
9²=>£>"8"8/L&=¤Ã?*¬>B?,ôH>>òL1?Â¦¶Â9!Û»`ã9[)³9mr"?£±>Ü&"8Ü&"8/L&=ü"?ªÊ>&ÀL?û²ì>
k>mH?²·U[Y9ÊQ½ÛÒ:99»¶[?p·>1"81"8/L&=K¦6?Å¡ä>oL?iý¼>/äz>Ö@?°92L49µO¾>s"9l{°9Ë¼k>ßº>U<"8U<"8/L&=ºwã<D¬<Ô)?Uü<ÿ¼ý;b?¾r`¸´9G½Ó/;v;¸Ý$?zÊ>G"8G"8/L&=}ÿ4?yõ>ã¼<?ùÞ>?#i>Qs.?û:8UR9[Ø$>þ<N:+¥b:2óè>YÍ>ÏQ"8ÏQ"8/L&=È7?µ)!?ÉV?ÜÂO?Rú?á$B?I9õ9è >±Êo:¢':û±7?§Ó>\"8\"8/L&=j&X?bõ?ÉP?Îm?ÛÂ>ÝcP?´}u8G+9êDó=%%:IÇ9ûS?ÄÔ>Hg"8Hg"8/L&=ø!?°)Ì>gK?\ÓN>ÿÆ>A?ãv¸Üö¤94½á½¹'90¹9)h>à>r"8r"8/L&=P?Bµ!?¦ÌW?;P!?8»>	±\?Ôz9ö9Ï>59Ç9­:å9q}Þ>"í>Â|"8Â|"8/L&=Sç/?*ã>HF?Z°Ï>]«>aH?H|9Ð9ØÐ>þN9-49pªà>í>"8"8/L&=?XK?ÐQ?^"?d3¼>U2]?ÆÉ#:ïg:K1?eÇ°<ö<f0?~ò><"8<"8/L&=/"
?y2·>`8E?R>.ÿX>9?¾
é¸íE9ÜäZ¾cÛ9¥:²~¿>¼ó>ø"8ø"8/L&=0î2?(;ñ>â=?¿éx>Ø1>÷ä3?Æ!8¢O"9Ó'ÿ=Dþ¸P.9H!¾ö>µ§"8µ§"8/L&=%;?{¢>_øg?"¼>Ø>èi?¸§;-9«Xê½ã`=9ÒpJ9_{ï>Æ÷>r²"8r²"8/L&=)rJ?¶?`A?+¶>i>¢.4?cy<9j]9)êÙ>þÛ^9ä9Í4z>1ü>/½"8/½"8/L&=UH_?`Ðù>ÅÏd?µö>},>¶U?:õµ8Ìt9 H>>:f9;$9^FÄ>n>ìÇ"8ìÇ"8/L&=õñ>øG¡>1@?å6L>=i>Ý2?×Ø¶ÿ·8¬½2¿;Ñ^Ð:ón:?¥>¨Ò"8¨Ò"8/L&=ü7@?nõ>7H?!Ï>õÜ>n9?¨&Õ8­«9>wr9Ö9_á>	>eÝ"8eÝ"8/L&=?·©>QS?V¶>MW_>¹P?É¿\8sé9üÎ±=º1ä9ô6¯9´&?>"è"8"è"8/L&=ÀbP?Þ]?´C?¦>úÍn>2?ÞE9Æ9Àõ}>àe:²::|?>ßò"8ßò"8/L&=i\Ý>«çz>(Ûa?ÉR?â?WP?=l<ÎõX?¢ót9P09Þ1?->ý"8ý"8/L&=)?£a ?ÑÞN?[ ?¦ Á>ÌT?l´ 8;N·9¯o`=Ú÷::`?3>X#8X#8/L&=³	?­Ü²>yAD?«>T©n>l8?¤,9g©9Föe>¿áÁ:R±y:ÇF?ñ>#8#8/L&=¸E5?DÓ×>çW?þE?
Ç>aC?2`79®·ö8mF>?Ç+;åïî:Ý7?c!>Ò#8Ò#8/L&=w?å±> >?cO>¿ü> -?ý28s{9b¥=1wÄ;Ü;Â5?½%>(#8(#8/L&=Ú
·<?â<yµ(?F·ú;¤lß;¦¢?ª£¸Øjp9:.¾Ûd9ÕÈ9ØS>Ö.>K3#8K3#8/L&=ÚM"?OÒ>cE?1>á=>Ñ9?×aF9j,Ï8#u?s:b:Q÷K?ô/>>#8>#8/L&=?º ¯>
LÀ?ÈY£?Ë³ú>sÍ¦?mbó9S
:AoÜ>Ì¢:b*::ó?b5>ÅH#8ÅH#8/L&=2ÏK?g@þ>þ5M?7¤H?2H?L3H?ë¯9þ9¡ý(?ù:³Bá9'+?5>S#8S#8/L&=ú?Yÿ©>=E?.­>Ro>(£9?½Y9ù¡9¡í>|Æ9u«Æ9ôÂÿ>á7>>^#8>^#8/L&=ÅüM?º\Â>ê§?é
2?ñ3±>H?(H49¸¦ï9@>Õ;¨:-¿I:yU?õC>ûh#8ûh#8/L&=½AÞ>®4>C¨F?8>G]O>4?L459¾ñÂ9èôm>>|:'¬7:)0?G>¸s#8¸s#8/L&=Ó?w9®>AG?c>;=>A²1?jV@9wª 9z;>¨:t:ôû>öH>u~#8u~#8/L&=¾?£]¡>`ÊS?EqÒ>V>«D?ñÀ8!c¸8ÉÇ>Y½E9C·8R×?WT>2#82#8/L&=5c?!/î>üs?|DÜ>Ñz>ða?Â¹8®Ø9ü»í=4W:4'):#Ù"?V>î#8î#8/L&=3å²>Bÿy>à07?Ôq>f0>×.?nÇ_8(9`*>¬`8=Ù86>Z>«#8«#8/L&=">&?§"Ñ>â~K?¶¸>([m>W8G?ùóí8áÉ9
F>hÖ;³Õ:6:?÷^>h©#8h©#8/L&=;E4?v¡ï>µ@?»jñ>è®>"1?H68çC9y=A@:b	Ø9øÑc?,b>%´#8%´#8/L&={Æ>ÇÕ>.B?6ü>ÔÆ´>2?1$;:T¿Ú9ò[?b:
þH:./G?¤f>á¾#8á¾#8/L&=Ï>E{6>ÔZ?¸^$?,Ò>û[H?%²=Î[=èºO?#ïe:2¨:fß;?½m>É#8É#8/L&=ªÏ?äÄ>æ=?2>Õ­X>ùÑ-?å½r9ò¢Ò9>¬_D9íC­9D>Rx>[Ô#8[Ô#8/L&=¨B?"Kõ>!'K?×È>|>ë8?<m¸0Á90OË½MÖÊ8¯¿9ÌE>¸y>ß#8ß#8/L&=*æ>d5>å*O?ä®>c¡h>
@?.ì§7F§²8ð=ß-¬9z ´9`´ô>Ý{>Õé#8Õé#8/L&=Hé:?.¤î>ÒH?¥iÙ>öÈ>ræB?÷ë9ì89Þi>_:bÚ:ÉÖ[?ó>ô#8ô#8/L&=­!?E
Ã> kB?ª,>øF>ÁÒ0?²U7âZ9 =­;!ûÐ:n`B?Ç>Nÿ#8Nÿ#8/L&=Ú$->éãÊ=wZ? Ç?0ç¹>½¾H?²>=þ²ç<¼²R?8ä9Ðùû9%Ýç>ýÁ>
$8
$8/L&=Û®>)$V>¬P?E?¦ñ>/ÆP?æââ¸ðF9û¾¢Mu<Ùÿ
<Iäa?Ø>È$8È$8/L&=]9e?Íç?¤>?>þ¦>¼-b>Î=?æ¼I¸ESÐ8µçw¾9ÿa9ûØ>ì>$8$8/L&=ú,?«XØ>¢§K?S¡>ëÇ_>¿8?¡8F69
@U>l-ì8Uß9Û«P>ù>A*$8A*$8/L&=É?>´>)>?Êd5>dv>Mø1?J.¹ºê9pÃÙ¾0©9ðFÄ9üvÜ>>þ4$8þ4$8/L&=?@V?(ô>S¤`?`ãö>ë­>!S?AüL9JÕ×9("s>gXÙ8 Ï79Z>8>»?$8»?$8/L&=ACå>;©p>às?SÂ&?ä	Õ>AcH?(¼¶Ôü~9@N¼Ûßµ:òÏi:,"G?~>xJ$8xJ$8/L&=?«>Z?ö0?hå>/yE?RÏ6 Ð9Ajç;Ú:ÑÂÎ9W:?>4U$84U$8/L&=t
?s5?
F?ÔÏ>8c>d}=?¹ñ0¸8 íA¿ÎÑ*:.Ù9êYI?Þ >ñ_$8ñ_$8/L&=$â¸>$òk>óH?Se> Z>n+7?à!×¸íH9½¾hë¢:	ü4:rf?))>®j$8®j$8/L&=øvÝ>k>ID?åø>,î?>]9?ÆzÃ¸1°9µ!¾9:OÅØ9çZ?B->ku$8ku$8/L&=Óà&?Æ>
.W?Òy?Ñ«>PÐO?
Ò¹Äø|9*¾h
m9a´:£d>ÔA>'$8'$8/L&=îÔÿ>]¤>n;G?Áô¬>·äh>¯>?«°÷¶_5n9K¼@m9xaI9åÌ?CC>ä$8ä$8/L&=2Õ:?¼Ãå>*P?F)?Ü>¹'E?ü¿8â9DZÙ=µô:i·:X+?¦D>¡$8¡$8/L&=oÕv?®ºè>æÁ?16?§Á>þjq?]aã9²Â¡9¬ì3?®:B§É9âU-?¼U>^ $8^ $8/L&=Å÷>?Ü>¡I?÷>ßJ>¬8?ü¸®¶8!\¾©Dç9Ä]:OÜ>^X>«$8«$8/L&=¢Ò>"Ô>÷G?¾ÐU>*Á>i*3?&úP¹R9bÁ¾o9øÝy9!p?B]>×µ$8×µ$8/L&=È>þ>ý¦>D?k¦>Ç>S>±$4?B7µN9,Â<JÒò:õ§º:ý&?h>À$8À$8/L&=÷%?¹vÑ>æ`J??>6@>@?	V¸(^9§¸½Ï991º	?Nu>QË$8QË$8/L&=;ÎA?.ô>/K?@?c¢Å>HI?J7~±¾915<ùY":Áþ9K#?\|>Ö$8Ö$8/L&=Oò>f¡>ôí??XI>¸>ØÜ0?â©¸N¡9Î¾ºW99åº>§>Êà$8Êà$8/L&=jRÐ>û>kÎ;?Û>)2Û=èç/?t¤¸æM9qOM¾pÍ9^a9ïM?Ø>ë$8ë$8/L&=E?-º>fE?×²>Èx>,07?8Þã8£\9Þ[\>»ÃP9g§9ä>p>Dö$8Dö$8/L&='¤ò>:¦>£jq?ógÄ>ìZt>ÄM?~o&9;¥69¢Gé>ÑÂm:ò|p:×ý>¼>%8%8/L&=4Û°?÷>r8·?!1?*ÿ>z?!þ<cl7<åQX?e°e<ém<¾Y?Ê>¾%8¾%8/L&=î¯?Þû>8ý²?9#?Þ°>¼?mÎÎ<í7<ýë?bxk<,"
<52Z?>z%8z%8/L&=ðØ>iª>¯HA?O0j>\k1>Üô(?a7îCK9é¿<ä;ºVÇ:((?>7!%87!%8/L&=­@=FöÂ<ø.?º¯	=s,Ô<v &?[
Ý8´¥9µÀ*>ÓSâ9«¬9Èá'?Ç>ô+%8ô+%8/L&=Ö©ü>â{>fÖ_?Çr?xÊ¯>®qO?÷f9kÉË9yD>Ì;8Z9;ä1?]>±6%8±6%8/L&=ïY=©L=ÌN.?î=hûÅ<}*? «¹°¨9Ð3p¿dÕ«¶a9F¼§>mA%8mA%8/L&=?ã<£>ÆI?²@³>4xo>^ ??¦sV9nJ9£»>Ã?K:&/:Á?¨¨>*L%8*L%8/L&=MÈ?4§>ïKK?5:¾>óÔ>Çÿ<?| 7g9rB<$:è#:ë|?¯>çV%8çV%8/L&=pß?oa¦>pûM?ÕPe?Ôg?RN?sGT8iL9í>§3µ:¬,::)y?K¸>¤a%8¤a%8/L&=×rM?¢zë>@Z_?òÎ>Ô>'­E?áG®8N(9òX>n9É*ñ9Ä>ªº>al%8al%8/L&=«ù?S²>Ò¶T?q\ß>iv>¼M?x8¸âDÂ8(<®¾Õè+9ÛÒ9ÉôP>Ï>w%8w%8/L&=ýÚ>TÂ~>¯[?+XÇ>ás>@Q?ê;9ïû8N?a:Ø<: ?Kè>Ú%8Ú%8/L&=9?bÛ>¡ÞX?Ó2?rÍ>V@_?sGé=» =ÞTT?É]T=P7
=Ó}@?ê>%8%8/L&=×"t?¬^?ì&e?¾?ø«> £e?æ\9³9á>ÀX;§è®:ÎQ?ì>T%8T%8/L&=}é>µO>¡)X?nF¢>ÍM>ÖJ?Ã8
9kïh>)O;ÊÜæ:¸e?ö>¢%8¢%8/L&=>bI?o?TÅ<?½> B>÷0?K·+,9 ½:s©Þ9jü'?ù>Í¬%8Í¬%8/L&=9E5?Èé>1F?Yì>,ú>©	>?¨¼(8¦$9åÖ=å:8³Ô9ém:?Tû>·%8·%8/L&=*à>`>C?#Do>*>R4?0c®¸`9@5+¾9'8÷`<9ã=ð>GÂ%8GÂ%8/L&=Ú.?
8Ê>è\?v?£¾¾>.@G?­Õä8QÞª9al+>b$²9ÇèÜ9}pÎ>>Í%8Í%8/L&=Í¢?¿°>;»Á?àS?°ïF>n´?$¨d9Mq9¡·>D¹2;ñ!Ú:ó¿Q?)>À×%8À×%8/L&=Kµ?nÅÞ>Ó$¥?>äþ>w¿<>Û¬?&ñ¡9¥]¤99ü>\;"ö:=e?
>}â%8}â%8/L&=*E·>d>Ù¯M?Ö®>m>uØ<?	Ýu¸Ãs)9¸9¾àu:9ð!:íXB?²>:í%8:í%8/L&=b®?Å>^£M?åû>vm¤>SzC?ø×ù8	99QP>'¾«;¼`;cFD?ô3>÷÷%8÷÷%8/L&=Ôq?¹?=qS?áq¨>1 W>sH?ÔÆ¸²t9@X¾¦u9ÞT£9½&Ü>PD>³&8³&8/L&=Ü^?Æ©>®|[?p?¿>6[>?¢¢í8N¤y9°s>Ý:¿:«@]?îD>p
&8p
&8/L&=úá>6qJ>µÛC?Yv¡>7f>3?Íµ·*9: )½¨9 89Ép$?I>-&8-&8/L&=ªÉ=ë=®2?Ñ¨ë=µ·=O2$?d¼9Wé9BwÎ>!VÜ;p;`º<?}O>ê"&8ê"&8/L&=?=>ªî?ÈÝB?é&Á>Ö"?®¡9+/Ë9ÝË>½(:Ïzò9ú1?Ý>§-&8§-&8/L&=ä§o?p?ô¶I?Ä?½°×>ä3?Ü9þ¼«9à`>64E;4A;¼A9?X>c8&8c8&8/L&=À¯?ÀUú>¿û?·T?»Ê>þ½?ªOa9K	98À> Û:g":È9T?²> C&8 C&8/L&=)÷#??Ç>l«R?
>Üß<>?Ú??ù¸7Y9íÆà<yTÎ9Ê_¨9¼Ú?º¹>ÝM&8ÝM&8/L&=óT?{Lù>E/?©&)?ý>>nÁ?g¶&8#L[9@Â=fl:¹:Àb?É¹>X&8X&8/L&=æU|?{>öIû?£ ?î1>C?9@¯97G>°_±9ÀÌ²9Qõý>àº>Wc&8Wc&8/L&=j=P?Æ?ÈdM?}-½>þ1x>e C?"FO¹ÔÆY9e§ó¾ÿo¸:º5l:ÙãG?»>n&8n&8/L&=
æ?$eÕ>>?Áê>ñML>ì5?ÑÆ|¸<¼?9À(¾¹¹:ËÏp:apE?¼>Ðx&8Ðx&8/L&=¤[d?Ø£?E¾_?')?×½>Ãd?ñè7gÆ9=19ä>Ð9ùÀ>S¿>&8&8/L&=è;?øé> pN?>í1?>øÜ>?#×K7ÆR9\ã÷<i+:§Ê9G$1?3Ô>J&8J&8/L&=t*?òÜ>E?v¦>¯o>Ë1?>]¶Ç¥8xÁØ¼:ämÜ9ÕE*?ì>&8&8/L&=¨m#?v­¼>Õ½]?¶?ý'µ>P?Ô¶9/9öÝ»A	:¥ã9Ô-\?$î>Ã£&8Ã£&8/L&=:$?¨Ò¾>R\? }?ù-º>SÍ??Ùj8 3{8æUï>Ý;Ó9:ê­9fw?!ó>®&8®&8/L&=´á]?t?m°]?BÛ>F>ÚéF?0Sc¸Ç?9c¹¾å7~9¨-k9ä\
?áö>=¹&8=¹&8/L&=da??3Q=?=¥s>LW/>ØÜ1?®V¹K9ÿ®¾/y¾9ÌÂÜ9¶àÜ>(>úÃ&8úÃ&8/L&=ë<?Z¦>xCN?/)Ñ>Òÿ>Ë8;?Â8)R|9åí=ì:S´:ð'?F>¶Î&8¶Î&8/L&=M??(Ä>D=?vvc>¯ß#>-«1?
8*9~>Nd³9Ø	89Vy?Ô>sÙ&8sÙ&8/L&=³Hè=Û=÷V?T½>ìF>ÉD:?TCÅ¸;Y9Öh¾®L%=	¨É<qØQ?>0ä&80ä&8/L&=¿Sò<¥ï¯<JM0?6P=8!=ãm%?à<8az¾8Y,>&:´õ:ä
?Æ>íî&8íî&8/L&=[$ë>ä>C?²Bf>Á>S}8?j?³¸Údæ8[+Ç¾o"	:ðe94­?
>©ù&8©ù&8/L&=èÆ?`¦>éÂJ?ØOE>>ä¡3?®¸Ïxg9=¾©^ù9f890u?Ç)>f'8f'8/L&=ñO?Ä>ôs?'R?x²Ð>¯ ?6Gí:¦ø:0|A?ÁÔ9g:xÊ>?,>#'8#'8/L&=.8ô>¥©>Ölf?^?4?ÉsR?LÞL:y®1:Ê?)å9Þä
:Ï>U6>à'8à'8/L&=yþ>'¦>ìC?r
±>2k>æÁ-?c ù¸"ý93Ï¾ÕÈ9op°9i+O>|9>$'8$'8/L&=ÏF?Yî>"@U?T@É>oÀw>óO?ûCC¸c9I.Ü½¬¶@9ÝN9ä]ï>ÃB>Y/'8Y/'8/L&= y3?¢Ñ>Ó*[?å¸å>§>ÉàG?iY«·æ9ß+½9íx:Pö7:µ3-?¨H>:'8:'8/L&=ú¦?9?-å?&b?v>Ït¥?è9YÄ9#`©>eúÆ:8:êÎ%?µI>ÓD'8ÓD'8/L&=´þ>a>zT?^$?ûÓ>¸F?là²8Z.9X6>AP;¶|;??4R>O'8O'8/L&=ü7=j\À<s?¢¨D=
%ñ<ÆP?.V= Ûô<F`?ùB/<-»;#Øo?S>LZ'8LZ'80*=°¬=J=x=*2?q8=G,n=**?<Ñ9CÃ9Ú(	?ÆB:Bö9Ï´I?oV>	e'8	e'80*=Âw?¿tÒ>«7?¥i>í&>Ú$3?ç ¹.Î79c:¿
Ô<:×­²9GE?CW>Æo'8Æo'80*=[?PE¬>ô2C?5">ýN>7.?¼ú>8òz9>¨=¯:Á¿95`:?ê]>z'8z'80*=±+"?gB×>Ý@?fYØ>j¿>,:?xÃ8â9øÝ
>¸9¤§96õ?5g>@'8@'80*=«=?ÂÜ°>ãM?ªù>+¡>PgF?æ3°79â,=l:*(:=÷X?6h>ü'8ü'80*=?o¸>Â\?í#?-\Å>¯'T?Oß9¦¹#9¦å>»:§Í9²­*?m>¹'8¹'80*=ÝI
?Àè>É'l?­f?ñ¢>kº_?89F 91H>ÒW
:á9ai ?Âx>v¥'8v¥'80*=H?ÃÈß>p|¨?gv?dèá>M¹?M­h9Å£9aÛµ>"ö(:Ë×þ9º)?>3°'83°'80*=¡I?Zî?Îd?ÂÍ?E0?
£Q?½y19°9w9?Tk8:+Ö9\?%¥>ïº'8ïº'80*=z+?SÕ>%ÙM?§à>º>e7;?aA9ù9°¥>L[:¾»n:XÏ)?¼>¬Å'8¬Å'80*=?)ò+?ÊL?wÞ>Ðº>,¬;?vø· ó9º@ö½GÙ9sº9"Ä>¦Ê>iÐ'8iÐ'80*=Ês*?8Ã>_?Ó´>cVh>\F?]8D.9Ktd>´Å3:×$:M?Í>&Û'8&Û'80*=o×È<j<r-*?Õ0b; «U;h?µ: ¹A 9Ì¿ed8z39vä>î×>ãå'8ãå'80*=A{#?¨È>ì°P?ÝÞ>^f>¾ð??þ¬A·úä69½£+9h§è8¼Ü<?4Ø>ð'8ð'80*=²x>~R>KR?ã^p?µD?fB?d9"æf9¯?U;¤	É:äJ?JÙ>\û'8\û'80*=âÎ2?¸³>2³~?ý=8?O¼>±xz?#ác:ñÆ@:¦N?¬>¢9DñÞ9^Mº>óÞ>(8(80*={y;=!Ï=íU3?^ph=0=çý(?dõ=9o6S91=æ>Çº :o|v:ùî&?&ì>Ö(8Ö(80*=¶<z?hû?à«N?ìDæ>8>cÉT?¯Ï¶8CTû8p5º>D:Â:¬¿=?dó>(8(80*=Í¸>ÝaO>	 d?u×9?áè>ú
M?Rä=9AÉ=9A?Dkï9ø9VH?Ìù>O&(8O&(80*=²<d?ª?§Q\?H¨Æ>ûË>EèC?ï7²Y 9ãÓ¾=ä'(:*,ó9±1?>1(81(80*=?ñÒ>¢g@?Aï¬>6øl>Ò:?å½³8oo9sÓ#>¸Ük8Ù9=Ë=->É;(8É;(80*=ÒeL?¿>*ú?6:à>xNt>¶õj?È#·TàJ9ô¢¼
fz:ê*:X;?ñ>F(8F(80*=WJõ?Ëñ>?Mn¤?\e¡?Æsù>á¡¥?øøÑ9m¿9]©?¢:A
(:lN?Ë>BQ(8BQ(80*=2?ö:Å>'B?LJ>P(>¸*1?ZËè7Bõ9ÊH:=ñG9^Ù 9\f>Ú<>ÿ[(8ÿ[(80*=Wõ?jû¡>´sX?N?Ú½Ã>K?v9+QË9¨CÆ>T¬c:¶:Ç8?Õ@>¼f(8¼f(80*=ö?'´Ò>ÉF<?>¬7>ãÑ6?z÷k¸Ø	]9
¥¾=9¯a9Àü3?G>yq(8yq(80*=?¢°>z2_?Ýõ>(È>6àW?Ò÷·²(9qL½P¬9(³9zpÔ>\H>5|(85|(80*=£ou?V&?E9=?½â>£>{2?JYE8¤à}9ªÿÆ=fí9-«9¶°ê>oM>ò(8ò(80*=fã&?ïâ>â<?$¿r>'->-r3?T&Á¸@39ãì¾9=î~9J¢?V>¯(8¯(80*=øV?$Ã>eº?M]?º{Õ>EÞ?­R§8þ8+9c+z>ûe:g?à9ñ?XY>l(8l(80*=é/7>ù>s/?r*ÿ;VBÆ;u½$?¥_¹i£9é!Ë¾²¨a¸ªRg9Z»ù½ö_>)§(8)§(80*=ªé?üt¬>Ä,Q?#Æ>6>fÀF?±8Uª9oýæ= Ã:Õ¦9nmz?se>å±(8å±(80*=¬þ ?äí¸>Þ^?|ñ>>ÏmM?*4¸*ë9>Û¾M×8Ê9ÖÆ7>_g>¢¼(8¢¼(80*=¡!>fÐ=ÙF?²·ß>0w>³18?ÈVË8Ãoy9°P>cyV9É9,Ê>ªk>_Ç(8_Ç(80*=n-R?,N?ûâL?¸¶­>Ùl>`Â;?QÚ¹7öÉv9Ê@=M½9Ç!¡9ø?äk>Ò(8Ò(80*=Î?ô>2&>mQ?U
Î>p¸>O¶F?. *7ô³9Ür<
Þ9^ 9Pù0?Àt>ØÜ(8ØÜ(80*=í?èÑ? /?¬Ié>KP>u?¾Ó9¼9³[¯>./:µ·Â9+f?r}>ç(8ç(80*=ª0g?ìÏ?^ÛF?±L¯>Æ3r>9I9?*¸18NP9Bª¥=Ñ²9L!:t­¨>>Rò(8Rò(80*=ë×û>8>Ñ¹J?ER°>¤ïr>Í9?VÔ8Ñ7°9SÕc=²Û9J-¬9ïS#?ú>ý(8ý(80*=ë1!?ëÁÓ>ßB?}>sa>àn3?.À¡8ûr~9¼">¦~';^öÇ:ÿnV?0>Ì)8Ì)80*=o?~F?ga?#¥3?^Wå>ïH?½½8rÉ¯9l
>:Sðß9C/(?D>)8)80*=/ä?zÃ¦>O?]âa>>¾V??°û¶£³8
@Å¼JÂ9Jv99ê@?T«>E)8E)80*=â>?ÊbÖ>fôb?¥^?Ê?a]?Bè;T;ÑÞX?­ì8-Ý98[>«¯>()8()80*=ËBm?	?ßÅK?&)!?¾6Ö>@?»8Ø¹9'N=Æ49OWÏ9iÿ¡>µÁ>¿2)8¿2)80*=A[>U%F>a>?Tò°>®>§.?¼Â_8º_9·w¾=gë:¿=:4ÞD?èÅ>{=)8{=)80*=x{0=}=Z-?à;v²=;^wH?z"L¸â2S9ûo÷½/59K>9z÷ó> Ç>8H)88H)80*=Õ9?ô>îB?¬ãá>Ë¢>È1?Ë\÷7ìj9aaÎ= Í9¾9[2?Þ>õR)8õR)80*=*¾>Hs>ü
H?BÙ>>
2?ÊM¸8
;9(þ>ËK:us:qK?|î>²])8²])80*=Ð³<«;<£.?eN;ÆL;r2?ã¹|J9¢¾?&29Â"9[?ô>oh)8oh)80*=iA?|ê>:+S?b£>Ê¤Z>ÚL??l±·
Ì¢9å¼r9ø:¢ùË:Ä?'>+s)8+s)80*=u,:?ëÒ>»êb?è
?é¾>é$??ÒÈº8-IE9_r>²u;Üß
;u«]?¥>è})8è})80*=V²ã>ÿÙ>ÒæQ?9ÈÀ>¥ât>/I?üå89X9(0´>Ù:K4:á?>¥)8¥)80*=_
?:8Å>dÜK?Â>l>=À;?Å¸ÙÔ@9¾z«¯9êÂ9Ï¸æ>>b)8b)80*=q¤>=ÇU>fëD?ÿ9>õ	>É,?A[:ÐÛ:¯þQ?n<90Þo9Éà(?í>)8)80*=HC=hÒ	=[]5?Þ9´=n=ø"?¦90¼õ9qö¬>´yõ:ªã·:HÞ*?|>Û¨)8Û¨)80*=¦T?÷ìà>ÄKq?ÑS?¹ö>7px?­²/9\9n>[:ó9ã³f?>³)8³)80*=íË-?ÕÛ>ºK?®ò>«>25?`§§8Ý*O9#,O>Ùì;íQi:|Ñ?!>U¾)8U¾)80*=
Í?ZÖ
?xh?)?£T?^®{?<h9q«9õ?¯Ã;§·;W]e?u!>É)8É)80*=Jj!?¸>|Õ?äs?í?+Ul?Ý+u99íÆ>¡ü>:p>:©*?y/>ÎÓ)8ÎÓ)80*=×G?«Ì?ÍFF?'¢>°ØB>:3?.8p§89ëL>æ®Ò90ß9®(?/>Þ)8Þ)80*=ÿ?xCµ>Þ·E?(/>dAj>SÆ+?Û¨¶¯Ý9½C¼Ý:9ô@9v%ù>8>Hé)8Hé)80*=o|?Ö.¥>ÒùQ?6í?ZRÅ>ÈB?¤:Cf:Â7?Ò,¦9Î´ 9[?×;>ô)8ô)80*=R>?ÿø>¬C?1$Ë>ü±>Ö³3?&9«
 9«æ>ÝS:¾>:,?ø>>Âþ)8Âþ)80*=¿/S?c-Í>µ¿?½Z×>­>_>±óv?º'9â 9E>zb8<:ç8¢ãz>?>~	*8~	*80*=$ô(?ùÁ>6`?)^å>m>>¯K?68~µ8' >n¸9©³9?f?-?>;*8;*80*=­&?>zo?y>H9;>YK?çÌ¡¸áË89¹$`¾b:æ¸ß9nd?ÆP>ø*8ø*80*=Q?G?CÍO?ñÚ>£>Uð@?+± 8­9k/>K:j-:ÛûÖ>R>µ)*8µ)*80*=ª8ö> ñ>ÔIF?	±Ç>ãM>¬|7?xå¶&t
8QÏ½Q
*9»h9~ñ!?ÝW>q4*8q4*80*=ôí,?°Ö>²ÃN?à_>'M>Ïæ7?P¸O¤9Óù½­í4:æÚ	:}þ'?Êb>.?*8.?*80*=J
>?sÁõ>GöE?r:Ò>ag>Á9?,÷Ó·ÖÖ9ÆÕD½ðO:7B:0{+?rf>ëI*8ëI*80*=X	?Ù÷>F=o?©°J?±ï>+X?eà9´Ð9àß¬>z9z9wý>v>¨T*8¨T*80*=Í>Ñq>l°F?À$>°A>æð3?¸Ù°8ñå¾|éM9ù×9¸´>¢{>e_*8e_*80*=Ï=®Y;=Ð?7?N¸
>§BÏ=/?¸::ò?i5Ô;;-3?É>!j*8!j*80*=Ðî>?"t?1B>?J©>	;g>ïl;?^¹
§9
´`¾Ä©k9$~9kÂê>!>Þt*8Þt*80*=	?zØy>a?B?ÔU7?Æû\?¬3z:Ü7:·/.?(!½;çùV;8a?C>*8*80*=Áký>d_>êK?±R">zQá=8m8?E··¸êØê8_CÈ¾¶
a9vX9Ø»>Ý>X*8X*80*=þý^?·ì?)uP?Öx>CX>&*:?¦¸N
9b	¾p9>¨9?Ð>*8*80*=æ´ï>òÝx>½v?õW?VÌÃ>È-?Æç91{9Áø>Ò:O :l?¢>Ñ*8Ñ*80*=R(?ýTÔ>³'K?CØ£>¹e>6?p:Î80oy9¨S>Q8£9ïç9ì1?W©>ª*8ª*80*=¿>ëY.>à[?²Ñð>ÿ>"Q?´9K`9»a
?ï²=,

=[­n?±>Kµ*8Kµ*80*=?¶Â>5§F?H»>ã>=j7?-W¹8)9Ý%x¾Ñ:g:UR?	µ>À*8À*80*=ïè?[n¿>ªÏI?À=Ú>ß>2??";99%a9Ó8Ò>Ò:È":è/?ûµ>ÄÊ*8ÄÊ*80*=²­¢?Ë??ÿ§)?
C>w?AQà8Èû9f
Æ>ùÛ:Ý§:»'?3·>Õ*8Õ*80*=äýJ?#Ü><l?è,?Ä×¾>Wñg?pÝ»8ÞçÃ9%~õ=^©1:Ôq9:zAõ>,À>>à*8>à*80*=)B6?Ucá>:O?UÌ>TQ>¼lC?¦¹òÇ 8°Às;Y;H	é:|£n?Å>ûê*8ûê*80*=:g?ás?=?<*>ìú9>À+3?íY¸¬à9¸ê=¾6ñ;Øl¨;ÚP7?Ë>·õ*8·õ*80*=.)0?pÛ>ãÜM?L&]>j>09?SI?¹](9Æ¢¿a09«j9³í>ñÐ>t+8t+80*=Èi?¶Uë>	~?V¤>4Û4>ÒNh?JØ¸JJ9´Ï¾dH9.a9r'´>ýÞ>1+81+80*=Çð>H>@QA?óÆ>é>2¯9?)5C9e:9Jë??¤I:Ã{9ÇÍÅ?Èä>î+8î+80*=ÉSY?$|ý>Î{[?ë¿>ëIm>Ä
O?.Êc:¹|ù9u¼i?}Y¯9XÇ9¬/á>î>« +8« +80*=¢[>Cc>Ü2?Z±===}ó)?E,¨:7h:e9?Nã´9>x¿9Úñ>ñ>g++8g++80*=þ3>?áØ²> ?tý>P">Ã'g?BÉE9ès]90¤ä>~^:üÑ94?@ò>$6+8$6+80*=þõ
?°>âM?.Á£>¼UQ>HBH?ü*-¸h9°e¾êi:'/:K>?>á@+8á@+80*=cHA?Y½¹>À2?t?ím¦>Âmg?p&:é1:¾?2¸9pq9?ö$>K+8K+80*=³ö>væ¡>éB?ééV>Ìº>!6:?À¬8ØD9ma>ü¦ª9â,Í9ÖìÔ>2>ZV+8ZV+80*=^bÉ<<:/?éV=ï1ç<e?ÝE9\ÜG9Ñ3??ð÷¸:½ :+'?6>a+8a+80*=^9?ÜöÝ>ÃvU?ÍÎù>îò>ñ*I?B¦
8q9ÿ%f=e:ÍÎ:3-D?µF>Ôk+8Ôk+80*=TÓ>IÉ>60J?³ >¼LB>­	2?B6¾kD9øYÊ;Tõ-¸úâ9/-½¥H>v+8v+80*=/?QñÀ>ólP?Fy >ØâS>=âA?~¹¤¶ñ^9Ã¼nå·9âw«9G	?JO>N+8N+80*=åq×>ôµ>/4K?Å=?nÊ>C?S¶8TóÂ9kï=Ús:¦ßp:0?<P>
+8
+80*=Û;Ã>¦y>Æ>?Ô?÷¼É>â
9?¾ <b%<3*Q?Ñ90ãF9Å-?E]>Ç+8Ç+80*=<P?W >ÛuN?nÔ?µgÇ>\£A?M_ú¸V#¬9,:¾®e;;?Ëd? g>¡+8¡+80*=(´>lå`>=M?]Jè>"Ó>Èd<? î7'9!Ê=Ùh95Ù9Ý>Rn>A¬+8A¬+80*=¯¨)?PTÙ>éØG?Y{x>Þ.>±µ6?µp	9rN9¿ª>¿9Úk9oP?u>ý¶+8ý¶+80*=îÜE>,ö=¯ÂM?!?RÖ>@?5y=~õ =Û±R?Ty.=ÇÒ<T?À>ºÁ+8ºÁ+80*=­"g?O¤?ÄL?)ô>mf>õL?6îü6å§#9ÓÅ<¿ñ9i9@?>wÌ+8wÌ+80*=Üa)?¡é>Ú9?cl> ->Î.?¿°¬¸Ñ­®9ïý½Àn9¡z©9OQ´>Ä>4×+84×+80*= ö?Êª>ØJM?v>òf(>¥`;?ñÑO8îÅ9XYH>Öªp9úI9G&Q? >ñá+8ñá+80*=foÂ>°x>&H?ÝE0?jHà>_3I?÷yÀ8ÂQ»8!?$u6:µ#:¸¨?Ý >­ì+8­ì+80*=v7D?#Kâ>ù]?·@?Èú>B4E?î$9/9o£>À:T:Ta?D¦>j÷+8j÷+80*=ô`?)?æRN?êÕ?Îç¹>5?´@A9ôÓ9:¾?IÌ9TÉÈ9ý¾>¢ª>',8',80*=9uÜ<«o£<¨,?(=ÞçG=Â$?ÿð¯8Þ9ác>t(¬9d+9?ä¬>ä,8ä,80*=?þÔ,?¼4??ÈÒÃ>2>ß¤3?6¹+Ðn9È½Ã¾îd9º>9ËB??xÂ> ,8 ,80*=xÉú>60>§I?÷ðê>R>ÇV?Î+8=9$£=Þ¸:4;:ìJ?½Â>]",8]",80*=eÆ>iÖ=<_*?ë¢ò<¿¯º<\&?=ñ<+è<OK?ÍÜ9®k9Öo? Ä>-,8-,80*=IÌ%?§[¿>>Î]?¼óò>àý>ÕD?JÀ8r9 YK>D;tâÀ:»;E?YÄ>×7,8×7,80*=*?×ç>S<?hq>Ã+>i3?
f=8p9(®µ=Ôñ¸9ö¡¹9
ÿ>cÌ>B,8B,80*=YÂ?·»>:%H?A°>¦q>ÁÍ:?3h¸`8^Ê¾ü6C^9?Ç<+Í>PM,8PM,80*=$=9v)= @H?ïTÐ=«=iS8?-F:Kn>:´x?Yø¦;g@;(^? Ï>
X,8
X,80*=¥?áXÍ>¡ÍC?ün·>ÚR>ø6?¥"C8#-#9Í>P:#19:C?M×>Êb,8Êb,80*=¨?ë¼>BÀR?å}?Ã> 
;?m¿×8ºq9$|d>°2:M 	:ü0&?ÀÜ>m,8m,80*=""?¾æÉ>M?K>Õ>aM;?L?¬7H9UÏ=Zâ99ªJ9°¡>Gæ>Cx,8Cx,80*=ö$3?Ý±>ë?9?p.?òÑO?.¸PZ91¾S:joÞ9µ!?¢õ>,8,80*=}3?õÅë>ìt?[Õ?z>¡?Ó=9s¤9¥_>Ø9-;ÎÀ:òf?Á>½,8½,80*=Bê1?xÛÓ>MüV?åÔ>ÐJ>.­E?~Ö"8Ôþf9ïv´=ü^ú9à©ÿ9T³ú>Ó!>z,8z,80*=sa?E)±>áô:?ãô¡>si>îÞ1?P*¹>9·¾}_u8V&9µaØ=¼8>7£,87£,80*=Â	?âP´>aC?<´>	5>¾ÿ5?6ß7y»9GÜ==ÓHy::4:É1?I>>ó­,8ó­,80*=Fzÿ>_°ª>M??£G¹>$â>N#1?¾8ä9Uä>ì_:#9x}r?<?>°¸,8°¸,80*=Ø8>@_4>Ò8?ÆÀ>X>'.0?â,=x×<ëgM?3A<âFï;NN?@>mÃ,8mÃ,80*=·²>sn>91??¿@ >aê^>	8?78Á!9UvS>0ùã9#Ù½9s´?D>*Î,8*Î,80*=ù??gÈ>í;u?ê>gC>ñÃO?f²	7ì9Ei<ýVú;J©;LH=?ÁM>æØ,8æØ,80*=ï¹°>3Êk>½ß??¯y>Ä.>M7?¥xâ¸/Ä£9 1¾kX:N²79ç¾?S>£ã,8£ã,80*=ð\1?¸.Ê>ô`?Oñ? ¥>LG?Ä¸þë»9ó8½UáÛ9`"ë9mdï>vW>`î,8`î,80*=®Ë'?ÀÞ>«×@?Tü§>«`>`ú??]:Ma<:ª«:?lð9g9ðBK?¡W>ù,8ù,80*=\7Ç<¿&<¦§4?#z=ÓÉ<¿Ð-?	ô·{ÿ:8U§¾ªf©9Ó9JyÍ>ü_>Ú-8Ú-80*=\?m?©TC?1úû>y
¡>fGH?Qø8Pm9r
>2±:>RD:Þf?¡h>-8-80*=ß.?+²ã>ÁC?vbÆ>2Ë>¬@?C99Èl94É>[;Ûî±:¬8?ýl>S-8S-80*=þ½@?Üp?G:?+×>xic> ï3?p·¸Ýc9`í½ò9`9û?,o>$-8$-80*=ÇåI?Åñ>åðU?t V?Üà?%¶I?Dmq:Ð32:Âi-?jº<Rv<RRA?ìo>Í.-8Í.-80*=þéÁ=hu=û9?Õ>ËÎ=âþ5?Nd:å<4:ðX"?¶¦Õ<5*<¯D?r>9-89-80*=²i?BXë>Ê4~?_9?
ÓÅ>ù}o?Ã 9Î c9ÃV*?Ôza8Å"9xÇÝ=|~>FD-8FD-80*=àâ?	ÌÂ>ºK?ÙZc>çæ>ê"B?Úd7õ8ën=HÎî9£9BÛ:?g>O-8O-8ûË.=üA?ÛN&?:Õh?:Ê)?Ó`­>§³z?OÊ39ýG«9á[>Ð9¾¦9!3?d>ÀY-8ÀY-8ûË.=ÏY?ÿw½>'ÙM?yÂ¦>qþ_>p>?"âT9Â_J9¤¥?¦º9ÝGc9BÉ²>á>}d-8}d-8ûË.=9>¤?F?%¿S?>?D»>'íY?¼r9 Ü9D\Ü>'T;)«©:7»S?>>9o-89o-8ûË.=áÚý>z>[®S?Ã]î>×>`?äõå¸¬=Q9Ç¬¾ fÛ:¸:cÅD?B>öy-8öy-8ûË.=;³?¦iu?VÖ:?÷?;Ô>¿4??v9ç¶Ç9§Ò>ãÆ[:aç): %?÷>³-8³-8ûË.=z5?;õ>kr=?õë>¢>>--?e¶¸¬ÅP9!|¼½ãÂ8[j;9(à> >p-8p-8ûË.=C?Ö«?4£=? >b]>À-?*·ò¬9úð¼ÓK.:
r÷9eR4?Þ¨>,-8,-8ûË.=þ)?Ú
°>1åu?Ïé?<ú´>yU?!D8S91K¼=w:Õh:,±á>!°>é¤-8é¤-8ûË.=Ï>°uÒ=ôØ/?n=	"Ò<ÍÅ#? &¹÷ö9¾12K¸Æz9VÐ½º>¦¯-8¦¯-8ûË.=atV=~x=ön/?ì|[=«c+=ì#?qÞ¹©²"9â[×¾¾o[:
2:&D?[½>cº-8cº-8ûË.=bÄ
?YÂ°>çùH?wP¡>-`>/L8?Çd-¸¾O9«Õ½Bí9No:Î,Ï>¿> Å-8 Å-8ûË.=9àE?çõ>EN?Ôu­>¯ r>þe7?$©·48*f¾h:J¥U:ÞY+?;É>ÜÏ-8ÜÏ-8ûË.=X	$?]á>U:?ºÂw>\x8>|ê+?¥/¸ù*9z¾FP#8oY9d2=lÉ>Ú-8Ú-8ûË.=í?{¸(?uk?Viæ>äüs>VÁq?R¼Ú8Ru
9´6Ê>Æú:uº:ËõH?Ð>Vå-8Vå-8ûË.=7v¬>ï÷H>ð¯[?¢M?¾«º>¬åE?½8¥9Ï¨:>æ÷7¦g9FN=¶ç>ð-8ð-8ûË.=©Þ?~ØÊ>!H?eï>DoS>½S4?î@ì¸í`95¨¾¿Â9Ñd9W??/í>Ðú-8Ðú-8ûË.=Râ?A
ª> Z?Ð>ïTS>®@?M9×ÇL9tÂ>¬j¨9Éf¨9ô?
ø>.8.8ûË.=ÃRk?s
ë>¿%?k$?ã$¨>ÀSz?ØÙ8ôrÝ9®Õû=Þ:8:s?[>I.8I.8ûË.=?-4?æ`Ï>ªk^?ê?¹+¯>¼ Y?#¹VÍt9|¾]Ä:oö :xa?Í>.8.8ûË.=ðùç>ÝR> ¶^?mÊ>í8t>¶0T?VÙ¹Âg9öv¾÷:jÊÊ9|A"?#>Ã%.8Ã%.8ûË.=q? >O?<Õð>x{§>8?JP8·wï9ÝÐ²¼¿t9;²ä:Û¼O?Â;>0.80.8ûË.=aT?£#ü>qÆW?n3¹>Zk>rI?.r%89Uö= A,:%øÛ9-xH?B><;.8<;.8ûË.=Üe@?Hmù>×wE?¼ª>ôh>ü_<?`út8Îx9TÒü=it:à:t)Y?HD>ùE.8ùE.8ûË.=[??fÖT?§?Ë¾§>ÏWD?©ÞÀ85k¯9Ò»>­ÜV:mÇ:4?ÙF>¶P.8¶P.8ûË.=O5?õ;Û>T?"W4?.Ë>q8c?
29½9Öf>9á9ÎË)9Úüd?Øa>s[.8s[.8ûË.=v>?úÂ®>Õ\?î?Ã>wòF?ÍÌ9I×59¹8Æ>°Ì\:
:yL?c>/f.8/f.8ûË.=V·<ÉÀ<Bs/?A=Hs=õ(?9ª®¸H¿09ëû|¾­H]<å <N]0?9d>ìp.8ìp.8ûË.=~m?siµ>÷??»¯>}>øb1?¬h¹dy¥93û³¾
@672hÐ8¬Þ_=j>©{.8©{.8ûË.=dN^?Éó>ÚÒ?Ü9@éù_?A?HBÉ9':>»>üµ§:r_:ÿ??j>f.8f.8ûË.=Îrt?<2>D¸Ñ?qJ@ºô_?_?×E:ü:?ý»:Ü>?:~Zz?\j>".8".8ûË.=Ó$?AmÔ>Õ¢F?Þ><B>=8?JC¾68Âr9
¤H<7 A89-·=?q>ß.8ß.8ûË.=Ûñê>)X>¦fE?Ýø>´Ø«>N9?B=7<óG9¬¸<¡9(£9Mâ>Ìx>¦.8¦.8ûË.=	ú¨??ì?A(I?Ï¾>Çð?½9¸Ç9Û×¬>ÐJ:ðRÒ9Üv?¤|>Y±.8Y±.8ûË.=¸´?çã>`®P?È	?¨ì¶>;½??2Þ8&±x9{>µF:uX:Õê>>¼.8¼.8ûË.=âxë>¹8>Â~>?§i¦>Jt>M.?Éº·ên79Ì§3½q]7:Aù¯9X`?o>ÒÆ.8ÒÆ.8ûË.=cÇÖ>5S>êC?dÜ>½æN>²/8?sí¸ý	9BÜ¾*á9Êÿ9Äl>r>Ñ.8Ñ.8ûË.=«Ì3=Ò=ª.?×ª;IÐ;?Ì¹ß¥
9Wr¿*¨!9JCX9I\¿>*>LÜ.8LÜ.8ûË.=N_9?F:>'Ù?wa?ÚÜ>ó)?Íª9|çÊ9d¤Ö>zÝ:f:.[?ô>	ç.8	ç.8ûË.=m K?*v?êSI?¡¨»>Ü6w>ðSB?À¸Ü½8ôÙ¿£þ2:¢Oý9
å4?ûÀ>Åñ.8Åñ.8ûË.=m?üÙÆ>oB?¥>Ñf>ó7?þÔX8è¿V9¾=>á¦:¯Ì1:ØFp?éÂ>ü.8ü.8ûË.=ßßl? ã>;?Î±?=R>-T?(9^]81C©?]-:æÔ9­¾P?OÃ>?/8?/8ûË.=
È<ÿb<Ö,?º=Ú< ?R§¹9ÜÊ¿AYÄ9Ü9¾ü>?ÚË>ü/8ü/8ûË.=ÿÛÎ>IÉ>4gG?¾>c>3¨3?`M£·<hÔ91ÑÄ¼c¯Ò;M';;?EÌ>¹/8¹/8ûË.=Ûº>±(J>¤l?Pþ
?÷><c?Nú÷6¼9S<6Y:ª&:wÒ&?gÛ>u'/8u'/8ûË.=&?î±>°O?ù>$[;>Ó7?ØM·¸p[9¾z2:½:âÏk? ã>22/822/8ûË.=#@ëf?_?&@R?íÊ¹>Ù?85¤9Ï×ã=¡;@Ñ:âr?ä>ï</8ï</8ûË.=Ä&?a>??ry?Mo>[?J9%9÷>pñ9Î²9r-?ýë>¬G/8¬G/8ûË.=	ç?ãÆ´>pb?Ý:S>Ñ>¬#H?H[¹¡RT9»v°¾:×9FÀ¿9æÙ?Õî>hR/8hR/8ûË.=ä½?F¼>TKK?Sê®>ý}>0?Ú¹Yi9ü1ü¾õËF;C;Þ2?ð>%]/8%]/8ûË.=g¡5?
å>EK?Ë¬>ñ]>|F?D8Ê=9¯¶/>Ðõ:HA:¾RA?Îõ>âg/8âg/8ûË.=ôâ?¿£¢>/\?þBu>»O">IjA?bá~7n-9¾<=Î 8¿89½Þ=]>r/8r/8ûË.=¯?S?£1?;6?»c>0ê^?é§8#9¤¤>nW:ù:ÜI1?>\}/8\}/8ûË.=ÝXß>s>2H?>$²6>¸È4?$v¸zJ39Ü /¾ðÐ<X
¿;YQ3?ã>/8/8ûË.=çå>YÒ>S<?!k>/>%º+?áÒÆ¸IÈ9!þ½ÃY9EyH9
?>Õ/8Õ/8ûË.=[>ÚÓË=5*;?ð>W>>»x0?2?=õç<S?Å9êªt9V>ç>/8/8ûË.=K×<ú«< ,?à<½¯<W#?kr
9ÅT9zaª>¿Ñz;
á9;¸,?(>O¨/8O¨/8ûË.=öB>õä=[?»³µ> êZ>K{T?N(;ÊÉ:rCV?&2:õÚ:}N?Ø)>³/8³/8ûË.=ÑÇ<Mâ<Ïü)?H1;
ä";VO?®G¹9È!9à}¿´ ª¸`09Ò´v¾dH>È½/8È½/8ûË.=k4H?G²ò>Ý-S?g®í>ök>ÂêH?Ï*×8øw9_>û¶;JæÐ:#=?ÿc>È/8È/8ûË.=õ_ì?Ô<?Ö ?í[?ý¯>Qõ?;ÿ,9ñ91>-:ø/:»Z?f>BÓ/8BÓ/8ûË.=¸-?øÆ>B?d"°>¼P>¾W.?F¹Ëá9Õ¿¬§O9'9õ?.m>ÿÝ/8ÿÝ/8ûË.= -?ÀdÉ>Ó\?`?4Ç>ÐE?¢ºþ7Õÿ9U=8qê8âP9ªç>>»è/8»è/8ûË.=
¦	?xûµ>n¢A?K\>vx>Ûï1?ùì&9[9Ã>1:àtP:à÷0?Z>xó/8xó/8ûË.=È½>ÿen>¹ËK?)Ê>mN>b4?áQ¹(Á9×-¾öF±9-¸Õ9+YÔ>±>5þ/85þ/8ûË.=ËÃ¢?ª?$?Ht?¹b?iô^?^c19$µ9/!z>ÊúQ:-:`É1?¤>ò08ò08ûË.=ûº?Äª>¸úC?ø¦>mT>&Y4?ôÂ=¹È82Är¿~Zz9ò¹9ÉU¬>¨¯>®08®08ûË.=kÛ?ã	?>8?Y_?îå>4Nx?¤7æ9´wÅ9:?Ä_M:¢:V;F?V°>k08k08ûË.=wË:?Í\é>:êL?Ò°>8îb>`®F?£×·0·#9÷|â¼7ÑT9\ø/9lÍ?0±>()08()08ûË.=~û>?¶QÏ>ÀÓk?XW>]->Á¶P?C"89u>@Öâ9¦Ø×9?
³>å308å308ûË.=Ã./?D½>Òòl?ûÃ·>óI>óh?n<A8fI29»
>*;¢ý:<¢+?"Ó>¢>08¢>08ûË.=F?IØ>·|j?Æ>ÖÒ~>,rG?M¾á·@Ón97úq½¸¤÷9CÍ×9îâ?oÕ>^I08^I08ûË.=mVR?ÍÚ>{Yv?QÑâ>êm>ªbt?¸E8 ­9x~b>brM:Ê:ÜI?fé>T08T08ûË.=á2>?¡öÃ>!xx?dH>×0>-¨V?ñw@8âZo9]ÚÍ=µl*:6:íî>ì>Ø^08Ø^08ûË.=Gü?$æ?ë?ïIË>²K>±?g8¾É=9XÖ>s[:ÂÒà9¤*?k>i08i08ûË.=ó?é>Émk?Ä?gO¬>fêX?F
-9^9Ê¢>|ÉQ;5òº:£?%>Qt08Qt08ûË.=¥û?ñÆ¤>ÑT?:Gí>AÔ¡>T­;?é99î´97®>*t:Û:ÅL?c&>0808ûË.=öîB?D<ù>e9H?Ã:¿>F>©6?éSû·<ú9=ì½óhM:ë»1:zî?V'>Ë08Ë08ûË.=Ù"={ì</0?ì±;j;¬`!?8,¹x79'½¿µV9n¶9å^/?7)>0808ûË.=sGt?~?Ï^?ÏZ?+®>_be?s9<«9«¸µ>¤/´<f_]<ú^P?+>E08E08ûË.=Û×>¹>µ=@?g>z$>Ñ3?z¦¸©â9ß¾Ðg-:<õ
:*»?m2>ª08ª08ûË.=ï¾é>g>tE?>ÝvN>,5?µç9v!9fYú>>ï:Í:»ôT?CA>¾´08¾´08ûË.=8¡?°«?çj?QPO?óÝ>
p?`Ý7¨¸s9C=C÷(<v	¦;B?WA>{¿08{¿08ûË.=ÐÓ^?9ÓÈ>?û»>L=>58~?òi8®W=9MÛ>?¦ <ÉÄ;ýP?$E>8Ê088Ê08ûË.=XäV?µé>Ýck?âÚ@?9yà>×ð[?ó>39ö9O,>°:1ÿB:s/?t`>ôÔ08ôÔ08ûË.=¢
?ìÎ´>«ÁG?p>F>>:A?^u896â=Pë8¿»49á§¦>`>±ß08±ß08ûË.=óþE?ø>×çK?O(Æ>¼·>ã:?ò<J8p*·8ÿS>b:1;:±L?·>nê08nê08ûË.=Ý>?>fJ?ë5Y>¦@>¢
9?>°´¸¬è9,M¾À:=%:ÚöÑ>>+õ08+õ08ûË.=©÷?VÓ>VZ@?ëÑµ>ø{>º8?!
8à¢9¾x=c9Ö]º9xN>À>èÿ08èÿ08ûË.=+W??üè>=R?Ô>õN>awD?(ÂS8é9Û/µ=¦:qhÏ9²´6?ç>¤
18¤
18ûË.=ÇRg=0ª =ÿJ8?Á^=-¶!=8Q0?·Ù:FÇ9¢&)?²;Õc;Hú/?ì>a18a18ûË.=ø#Ø>CÈ>YG?ÙÒ×>;Z>qÂ<?2â8Ôf9>®h=Ì!}9¶Ù>9jÅ)?¢> 18 18ûË.=KÆ¡?	#>?&ÐY?ëð>Í>v[?5¢å8Ä²[9ÚÉ>W©/:Ë90P?ì¢>Û*18Û*18ûË.=f}?XìÚ>æC?Ü?P u>êÿ?!c9ÎT9¡?°×°:w:hp?b«>518518ûË.= v?d
?6?Øe?í?]
z?Â
µ9Û9 n!?Úö0;|8Â:+Ai?"°>T@18T@18ûË.=õ>pf!>y·O?Þ?®¼Å>Ý4G?a[=¥<Á<Ç*K?¥>î<x<§»i?Å²>K18K18ûË.=ä¦	?Ë£´>C?ºÚ¬>yn>þ9? «!9$=@9ñJ×>ÇÄ:üs¿9õR?u³>ÎU18ÎU18ûË.=?»ã>Ð¢X?ä·>k°l>påF?s9us^9Lj¶>°ÓÆ8t£n9ÂJU>¨Ë>`18`18ûË.=ôd>_@>¥sQ?>¢?ØR?F?ô9üì±9æÀ×>¤ë:ðt9ðùp?HÑ>Gk18Gk18ûË.=(D?¿þ>£E?¢:;?³ý>)=?¢þ&9¦¬9Ú©w>{M<::Ù:»°?Eà>v18v18ûË.=
@)?ÿ¯À>Ü`?ku¹>ß>Ç38?¤Ø8uf9ÿ_8>ðÝ9´9J?#å>Á18Á18ûË.=«3?Ysà>V-L?b7>½<:>á=;?7 å8öø¿8¾Å?#ùV9ÑZ9`û>«è>~18~18ûË.=kÅÛ>q¨>cþG?]>>ËD>c"5?xBÊ¸þ9ÃKF¾Ó;Ö|:c?7ì>;18;18ûË.=i¹>!s>ä9C?öÔ>ñJ>,4?QY92Ñ8äÇ?'	:%::»?ìî>÷ 18÷ 18ûË.=ÑÊ??M?éu(?B¿>©{a??µÚ9â9rM=?è09y­9 ¾>îõ>´«18´«18ûË.=ö7?c÷
?áÐj?
'?Àë¦>·$I?8D¦9Ê=ß9~FT9Ô?wú>q¶18q¶18ûË.=r!Õ>X@u>·x^?~ÿ>¤¢>ôI?@29Éù:Xç0>¡]::!þ9%¶^?D>.Á18.Á18ûË.=5>,?\¿×>÷`L?ï_æ>ëû>PíE?Ë9åü£9ªqÇ>æ]4::hH?s>êË18êË18ûË.=Ui=ë9<=â¥.?*2¦<&{<v)?û¤<é{N<7
L?*j0¹æ:9<»ò¾Õ>§Ö18§Ö18ûË.=>Ý?	®>6@?>ô¶;>R/?æð8À@9úäÃ=\®:ÅÝd:C?k>dá18dá18ûË.=¾Ð<?l$Í> k?z®?{Ë >þvN?´~¶9Jò9zÒÀ>Võ9 G½9&?F#>!ì18!ì18ûË.=?ü?Ë¶>nJ?b»>Ô>BT7?Q-[8kµ9èè=í9ØÄ9-?&2>Þö18Þö18ûË.=Ë?¶Ä >SN?_s7?7ý>äw9?«DY·»-D9 Â
½Ðf:":5?Þ4>2828ûË.=«ï%?Ò¿>C^?þ'?5ðÌ>QÙQ?U;XÎÜ:,Æ1? Y:©£9+[?©;>W28W28ûË.=óÚõ><d>=ÞO?®n?§È>ê3A?¬6ä§9|ò;ü¤:¨Î»9?X?{=>2828ûË.=}½=?5rß>*bY?àLõ>| >Ù¥C?T¯Ý¸Büw9xÙd¾|õ::»8??>Ñ!28Ñ!28ûË.=¾_ö>®>GøY?W?É>iW?p971& 9£6<÷Å9 i 9J?â?>,28,28ûË.=Í*T?H4ü>C\W?dÈÙ>0>2K?Ôú±¶¿C9Ùj¢¼w>Y9Þ³t9Fã>¤@>J728J728ûË.=·P?ÁÀ>WîP?ç¹>b½p>ÎME?xïP¸, -9Ñy¾û¼:É:T-?YC>B28B28ûË.=°>¢r.>fP?ô ?	8Â>yEA?å}K9¾9G>®î9?¦96ï7?¿N>ÄL28ÄL28ûË.=¢xï>Ëu>ý^?N¹>¥{>ò<?¦ÔJ¸Ú¥9­I·½ÓÉË8ìò9A«+>óP>W28W28ûË.=Õ<Ö½¡<ö(? ;=ò:)?ÿ¹Â¼19·Ì9¿c~I¸ö 97¨*¾Um>=b28=b28ûË.=¯Q?Ê-?Ëw??òC>"Q>[c:?óø8!g8Ô>Ë«9¬69±[Z?Í>úl28úl28ûË.=""?¤¢Ð>LoG?	©Û>oó>=C:?N7^8´{9þâ=R¹:M~£9ØNg?>·w28·w28ûË.=1F?ýÊú>NJ?°"?ÕÕ>ìB?ÍA¿7ì9Õ=byd:å+:!*?ð>t28t28ûË.=(E?ð>ò2R?Gµ>ðcj>[WF?õÜE¸6µL9²p÷½=]:ÐÙ¼9åê<?G>028028ûË.=¸;=?-ºý>§í>?å¿¿>Þ>?>?k×À8Úñ¬9Û¹>2¥Ô9Ï¶Ö9ý>z>í28í28ûË.=¦$­>¯O>lU?Xò>¾h>ôSF?ûÝ9³h9¿ø><ô9tlø9å®û>õ>ª¢28ª¢28ûË.=A*?æÜ´>ôæ=?c>¹6R>À.?tY8¿x9õËß=ÅLø:E®:é_6?·>g­28g­28ûË.=En?gÒ	?õ×w?ÿ°?¿?)5?V9Da9)µ?(X:ÅAâ9ì(3?>$¸28$¸28ûË.=ÐQ??ÌP?Iç>ü%>M?æ£Ý¸kx"9»®¾:ô9:¨"?Ò¢>àÂ28àÂ28ûË.=ª?Ñ\¾>M?è+?
YÅ>/=?t.¸Bº9¦|o½Ûò;5åA;.>?º¤>Í28Í28ûË.=nûü>A¥¬>Ö;?®>ßsk>&ý,?Ð{j6.¨£9/e·;m²I::
R*?¨>ZØ28ZØ28ûË.=ô¡:?¥>x¤?§??0$?ÓÖ9ÅQ9bà+?z=<_?+¨>ã28ã28ûË.=Å| ?d;w>Ô-¦?i¦e?2©ö>UXn?[+s9èÎh9W²?Ð<æNI<:ê.?1¬>Óí28Óí28ûË.=¸ß?_éÂ>zÉH?ú¹>Cpt>ÆB?þµØ·À';9¼6½Þ¥ :d~9C?Ä¬>ø28ø28ûË.=j¦?7¼>hé>?ã¤>ÔÀi>y;4?Xyw8L¤9¬Ç=Hµ:X{:]£8?|·>M38M38ûË.=Ö?F©Ì>/îG?-Ñ>h`>¾:?$19§ñ9Á >ë:¿9½Y?À>
38
38ûË.=Î~¾?¶t?nHG?qÆ>v_>LQ;?Ñ89×9,ñv>i@¤9"#;9b±`?eÃ>Ç38Ç38ûË.=÷L>?ÛÃû>oA?£	>v³L>ô"9?	ÁÄ8j 9Ó¡>í÷:>2©:Ð;?Æ>#38#38ûË.=VÔ->åíå=A?.Àn>p+>~A2?,:_N:¼ME?h;?@â:Ï-?1Æ>@.38@.38ûË.=¶?#?ÞÎ>ØJ?õá>õìX>z;?Eô~8½qH9Ï">T¶:¾[:z¾T?ZÉ>ý838ý838ü3=ï~O>«)ò=)Z[?ð+?!}ç>C=?rN=Ü$=ÐU?xï
:í9é9?½Ï>ºC38ºC38ü3=ôW?!ýÿ>_W?"Æ>EB>J+@?M³9oæ9^E2?þåÐ8?µ9l'>Ø>vN38vN38ü3=eg#?¯NÐ>ÔÐH?Â>R`Z>]Ô9?ó89¼J=gW9UU¢9ÊØ©>ÆÞ>3Y383Y38ü3=tã?m²>¯Ê\?dlF?ö>qN?19ËÜ9ï²>òØ";{Lº:RÆ_?_ã>ðc38ðc38ü3=ðNÓ<<2©I?­Ûú<|¡²<]Á3?}/·ñïT9NúÒ¼*;9ì:i9ñÒ>!ä>­n38­n38ü3=sX?yÅ	?I?sªü>=±>x6?©é¹j»ø8i!¿ÁÞï;pº;q°R?;õ>jy38jy38ü3=Oá?_UÔ>£i¡?þÍU?:vÃ>?FOf9®c93z?ú;Qg:»
?ý>&38&38ü3=ÎU?'?J[?ÁB?£oí>ûQ?@ä'¸"¥M9Ñ½§Ñ:-¿×9æç%?z>ã38ã38ü3=DÅ>|ìl>ÆèT?Ô+Ì>ÝÔ>Qå:?Go8rÚg9Æ
>Fî§9Ñz9µf+?<
> 38 38ü3=Ò?pW¹>2¡Y?3Ò>d>È:K?°]6ÚiD9üÛ:<æ&:D":5h?>]¤38]¤38ü3=T`?Ö
?LO?[¢®>&d>ñóC?µ8Êmo9z¨=\©:±@:¢`?^>¯38¯38ü3=`j=¹-=¦Ì,?HÝo<Ý2< å+?èÌh9³N9s)?l:bA:D?j">Ö¹38Ö¹38ü3=z0?¹Ôá>H?O¥>JR`>ù§<?d¯o6fu[9Ì<0	:~F
:oüý>b4>Ä38Ä38ü3=½e?£Î>pG??@×a>öK!>]83?ÈR6½z9Sì;-õ:ïÍH:vÍ8?E>PÏ38PÏ38ü3=E?B
ª>(8b?¯ù>I>¥H?î½78øµ9×=õâ9­±9ÁË>§G>
Ú38
Ú38ü3=]»2?#üÜ>O
O?-
=?9è>hP?®cv:ã=:
h&?<½09c5?9° ì>æK>Éä38Éä38ü3=ÓÅ"?VÔ>øD?>¥§;>9:?PØ·mo9g½{qÈ9÷ä9Jà>;Y>ï38ï38ü3=?§­>ðS?ÔÂ>K©v>Ù4J?ár7¨U9@B<Xß¸9feæ9ÕjÍ>ÿ[>Cú38Cú38ü3=júe?k½>h?>x?&ÿ>y?­!©9·Æ9Y6?:²â:r q?p\>4848ü3=³ü>DÙ¡>ÐOG?æ{>ÚT>R;?C%g8®59Ö=©÷<?¹;Ö/:?w`>¼48¼48ü3=ZM?åÚ>m)p?êÃ¦>E.4>|ðl?8Ó¾89µ^¶=ã":@²¡9\H\?qt>y48y48ü3=V2Æ>¡>¶@?2Q{>çy6>J0?¦}8c<29V(6>Æ3:¾>:\Ä?+u>6%486%48ü3=÷Ú6?õÒ>êå]?N ??TÌ>(ûB?ý8ía¯9ÕÖ=ÊÃ#:
a:ÌÆ ?ç>ó/48ó/48ü3=S} ?F
Ä>{Q?e>»A>s\>?Ò¸ùü8ÕGo¾¿9]Ø9Z½?ÿ>°:48°:48ü3=òZ?ö£¶>zïH?òÃÉ>í.>½9?Î£½8*9å[>Y¢;àý:wT?C>lE48lE48ü3=½N0?,Wç>ÓC?Ðãf>Ûn#>øÔ4?ÉÄG8.©J9½Xü=Üä9ÏÅ9T%?A¢>)P48)P48ü3=-7?·Ê>\Sg?±Û>Z>óÊI?R|X8z>9º®=´Ä~:û9:Ú½/?Ì>æZ48æZ48ü3=;B?Jú>©G?¶C?ÔßÆ>Ö#@?¯£8QE9¼S>ë9EÌ~9¢?<Ì>£e48£e48ü3=ÌÜz>Úa'>¸Ö??«ê>r²¥>Ì4?j ¹¤¥Q90­¾¼T9s|¡9¨>LÛ>_p48_p48ü3=·ï>>××E?#á?¨Á>F:?ÿÉ¸ÆÁá8ÃQ¥¾ub¼99)+?Vé>{48{48ü3=gß>EÃ>E?2ÔM>î>gQ4?lèÕ8zæ@9ð>ë:¸b2H9Ýï½¬ó>Ù48Ù48ü3=ÁH;?ÀÝ>WãX?Hc?{	¶>-:?­8@Dr9Õ6>Ô§9É94
'?>4848ü3=4J?Ï$»>mT?y«>-F_>t¹D?æd¢8ke9ôh>Iç©:ßÜ9:­j?v	>S48S48ü3=½u:>v¬ü=!ê<?»ð½>>O4+?°j;'Æ:îÝ;?áÐ;Gc;}.4?d>¦48¦48ü3=C­	?#1²>7ËE?vé>÷X>ç5? 99zo<9Â>L9E»o9À>é>Ì°48Ì°48ü3=M,m?ï
?ºIQ?håÉ>(>H?¥¿¶Ú(A9þ}¼=i³9I.«9x'?Ò
>»48»48ü3=èC?{Ä>â3~?»>ÞM>ñj?J)#·&¸«9Û=s¼»(:xý:±@?±>FÆ48FÆ48ü3=Ëü?ñ¿>³Ó?Kÿ>Fsp>¾æ?}Î¶k39
#O¼mÄ:¬Ðx:J?½>Ñ48Ñ48ü3=ö?èÔô>ýÀ¤?»9ü>p>W4?s8UX@9°3>W¿:óÔo:ûL?p/>¿Û48¿Û48ü3=äõ>4k>ÛJ?^>¡çK>L]2?Áp¬8H9æ>*9ü©9Ø/ë>K9>|æ48|æ48ü3=Áª ?
·½>ÍX?6öè>,>³8Q?77:JvÇ9Ï~H?/²79öï½9w>?>9ñ489ñ48ü3=\.?d%ä>¥C?e>k2\>gÁ7?=9;þDô:\"B??Æ:±G:41?|A>öû48öû48ü3=&?¹>RP?Ç|>öPB>C?nh8ß"8þtâ>!Â9d9A½e>¾H>²58²58ü3=G¾Ô>ºä>aK?Á>Ëh>ë´9?ñ¹1R9+¾´è8Ôê8|Öý>I>o58o58ü3=	,?çå·>{K?Ë>>ª7?ðÛ¶rS;9!Ä»ný@:ø :yv?_J>,58,58ü3=u
N?_	?f©??ùX¿>¦j><<2?ÐÀ¹¿9Ì	¿Äz9Ñ!µ9S­°>ù]>é&58é&58ü3=½C?ÝÓ>,l?
ï+?ÚÎ>­U?Ë¨8;9°^f>+ãò: ©:gÚ7?c>¦158¦158ü3=éÁu?)¡?"ûn?±l)?5ñÇ>íX?Èãy9Îf9©H?sí:jÍ:ÏD?µn>b<58b<58ü3=^É¢?Ãê*?{Òs?Ö?Ë>?Ø¥9ã¯9y·?}$9¿µ9,vt>&w>G58G58ü3=G~P?òËØ>ó1v?Kàß>OÁ}>QÛa?ä²ö7zµi9L=8S§:Óñ<:2µb?9}>ÜQ58ÜQ58ü3=¢?® §>H?­é?æ¹>bÍD?0ó8FÃ9°­`=ùf:f:üK?7>\58\58ü3=¾L?,Ãâ>éf?^UÞ>wx>Ä¡C?s>8.ÀA9¡1E>ÌòS:óÏ:¼1?8>Ug58Ug58ü3=c0I?ûû>èeL?¤Î>ãÜA>8??¸T¸9H0¾D
:¦:}ë>Ô>r58r58ü3=j?g§
?ïS?½r?âª>#gR?iÎ9«LÄ9Å«D>¼Z¬:u +:ë?>Ï|58Ï|58ü3=»$I?÷ô>ì3R??Çð>¤Ò>OY?äÖ°7ºqj9HA=É%J9ê9y°>q>5858ü3=KY)?Æ¾>÷?c?Dé(?¼4Ù>\G?¶ú8
+«9Ø[;>±ì;·²:þÖ??Ú>I58I58ü3=¬ =?,lñ>ßI?ô>ñú§>à:?ê1¹f9"Å¾M|³9×É9nðã>©±>5858ü3=Oñ>ÏS>ñSD?}xi>&î>¤Û:?85}9Häò:ñY:¿p:pÍ@?$À>Â§58Â§58ü3=ý=C¥Ý<.?eßù<Â<1Ä$?T3¹&e#9iKv¿0hÏ¸Óuõ8PØ¾7Ö>²58²58ü3=Ø/?¾Åª>¨D?W>Y³4>ÆË6?1¸(
f9à:¾¼è¸:µ&:¿Ö-?Û><½58<½58ü3=]#Æ>¤c>ÛÑ^?Ï£0?$}á>H?39Òñ¿9Ê®>ó9ðÇÆ9÷³Ì>Gæ>øÇ58øÇ58ü3=?"^>ÿh>ô6?i>'¡H>Ò¤$?C³¸¿[¸8íø¾7§Ó;F.;B5?"ç>µÒ58µÒ58ü3=?®°>O·[?çk?º>¥> K?:9°\9xØ>GÍ:\D:_6?ò>rÝ58rÝ58ü3=M¤G?ö+£>ã?ïù??¼8z?`9Ð|ó9>p7ÿ:èÎ:p?ßô>/è58/è58ü3=Þ0?=7<
=ä1?á[;o~A;â?k¹ïéó8TQ§¿;¡9ØZ9îia?´ø>ìò58ìò58ü3=ñ+?áÀÀ>ò[d?Dd>Ì>öQ?g
8à9´>Èù:Ìë9Ä¢l?
 >¨ý58¨ý58ü3=+-?xÙ>k6L?£j#?
Á×>PæA?<ÂX8s[9Üü=0K9WMm9×Û>!>e68e68ü3=ïæÔ>_M>1O?Ë>V>7? Õ¸Ê89´ ¾µÎ·Ù99¤õ½¸&>"68"68ü3=R4?Mà¨>qXB?å^>Lq!>a¹0?"Nf¹§Ì9ëÝÒ¾9ÙñÆ9H¾>£'>ß68ß68ü3=­=ºT<-?Cñ<J;@<ØÓ ?Î}<<­Ö;®Ý?(y
8:]9cf =£)>(68(68ü3=ï¹?ÚE£>ðP?f¹>ð²z>*R=?òp¶Q9é¼¸¼9{¿9á ?÷.>X368X368ü3=bÂ!?BÂ>`U?äx©>¥lh>©:?çý¸'9}=l¾Û9áÌ9õª>4>>68>68ü3=¯þY?j?_PB?x+¤>Üúk>ÿ2?S6'¹¯÷«8Æëx¿99G
:dZ>C>ÒH68ÒH68ü3=.<?@ÄÉ>ÕÂn?H\?Â ><%Y?å¸ìà²9#Ì½·»ü99l?'I>S68S68ü3=_w#?|Ç>¨Q?àí??Ñ>^L=?a=µ9nõ§9
?3Û¤;ã@d;nå8?DL>K^68K^68ü3=^?ËçÍ>[JC?JX>-<>±r6?ÎöÅ8Ëá99àQ>äLñ9Úþ9±bò>P>i68i68ü3=­h?]ØÞ>°£?N·[?¬}É>é?ÅÄ9ø©Ô9Ù¯ì>ÝN^;æ-;\E?ÍP>Ås68Ås68ü3=Åv?ùw·>¸]L?bá>ÿ>¨q5?<8Ku}9Õ®=È~:Üø	:ûó>V>~68~68ü3=Ov%?P Ë>P?¤Ê;? cÖ>u=`?-ë:ö:IK?Ýa:2;:îú??1X>>68>68ü3=æ¡u?«?v°i?B?Ú&?vvY?"¸¥e9Í½â,6;­ÅÈ:Ih?]>û68û68ü3=?é´>e@?->>\Ö*?.¹f 8åj{¿\Ó³8ë49:>&]>¸68¸68ü3=È?7Ì£>_·`?¦m>bã>)óQ?¸^9ø½#S8ýF90>`>u©68u©68ü3==A>ånù=³F?{+A?pÓ?pî??tÝ=ª<öZ?&o&9µÌ«9@x>õb>2´682´68ü3=@N?ÅK5?F?dÈ­>Xíc>Ù/C?~]@¹Z9³f©¾¸	÷9Ü|93S?»j>î¾68î¾68ü3=ÙH:?/ºÖ>^?^ÿ>§>þ¢C?X-8@69-~ó=Ê[:!:-?y>«É68«É68ü3=HÐ?¤ÉË>¼m8?}Õm>e1>ú{+?þñx¸@o8w¬Ö¾t^¬719Çí=+>hÔ68hÔ68ü3=aÀH?Bfë>äQZ?(¬X?e?,LC?¥ù9§Â9ò1â>£LÏ9,±9z?a>%ß68%ß68ü3=0ðÅ>ûÇp>úrR?è6?íbë>*ýE?(i8¸ì\9	>{G:»:g¿>?ê>áé68áé68ü3=m²	?NÍ>\?ïS?PgÑ>ÈB?øJ9Á9£>èá<:¼O:äª??>ô68ô68ü3=KF?	Ì¨>an?è>m5>U?ª9§Ä9í_z>ES9ýk9æ>6§>[ÿ68[ÿ68ü3=?Jµ>ÑM?gÎ>ýM>úÙ;?û,9\9ö>¢gç9úë9ã69?ê©>
78
78ü3=®>?×B÷>OkE?mè>'ßL>¿Q;?6Ï
¸Ç69Æ½ÉG@:X:Ñk?
À>Õ78Õ78ü3=;>?ÞµÔ>Ö´d?Ú>Ï>U;F?ßo8Dtí8µã«>;4·¼:ä7?Å>7878ü3=1Ö?pÉ>ÿSo?¤¬?àµ>+ýR?áÛ¶¹û¦9(¼³É9ÅÁ9ÆÉ?ÊÅ>N*78N*78ü3=ù>a;;>XRJ?Û]?»ó°>?(;?¸j:¹çlË8~j¿ê
û94l·9#0/?=Ø>578578ü3=^î?&ü>CH?`0?ó¢>o¤?Å8îÔL9Ö >m-:£ý9Ðh/?EÛ>È?78È?78ü3=hÏ2?'¶>ìµz?ÎD?Ê¬ô>êM?X"9î½9ÈV>_ú·9$;9»{?±Þ>J78J78ü3=Å"R>>¢c9?îL>eî>³*?zf6=YÜ<ü%T?	Ø:Ô96??õ>AU78AU78ü3=¾2?N{¨>ÊB?êóÔ>ß>sz3?âÖ¹Ü4}9kH¾Z¹8áý#9ºøo>Ïö>þ_78þ_78ü3=ô]$?åÏ>wfJ?Ä?mÀ>OíA?ùô(:]¸!:Sº?Íÿ:3^97Íx?;ù>»j78»j78ü3=3$?</?ý=|?ËÚ[?2üî>ìk?úÎé8ÿrU9~5>O;hç:øb?>xu78xu78ü3=¾µM?öþ>XN?>~(>&PI?ls¸ò(ó8È¡¾Â«Á:·Í:¢?Ú
>478478ü3= Â>+ªo>ü=O?pá>²>#UG?Q±O7d9×ºÇ<V5,:¼:ðü?¡>ñ78ñ78ü3=wÿ>á'¬=ÌB?>#¸´=ø7?êë:TX§:´Õ3?n¡<y¬W<}É??>®78®78ü3=º%?ôYÏ>L?jT>%^>M{6?µ8º=p9¸>Fwé:Be:Ý=?v >k 78k 78ü3=ÓÀ?ÛlÀ>rßQ?ÁÜð>û>[eD?Q8b¢9ì¬'>
âÄ9J	º9v?Ç)>'«78'«78ü3=f/?ÞßÁ>±K?:é>Y¨>>û:?Ü¸ °9ÛÞà½ÝAÌ:
½:¯,+?¹H>äµ78äµ78ü3=NÆá>MÏ>v\J?P¬>»ÂE>IG;? à¸³¯(9Ärª¾Q:BO:|ì6?m>¡À78¡À78ü3=¨V?%?fE?ºÎ?Á>/=:? W7ãÿ8^X=Ýë|9³Á9øëË>n>^Ë78^Ë78ü3=5%?Mïª>jA?§µy>=¾5>?Þ/?µÀª9
»$:­:êÂÿ>/q>Ö78Ö78ü3=6?ó¨È>¶wC?Ôt>­D>)ï??N«7øi694=ác:YÞ9å5?>×à78×à78ü3=×DÎ>?q>pøK?Èm?ðÒ>ãj;?®Ä:=¶å<$P?T;Õ :Ð|Q?(>ë78ë78ü3=ïÂ¨> ýT>d×J?A£?ÞÙ9?C`?¥=ÿ<=|ea?<¿;Y{?ê>Qö78Qö78ü3=bn?Âü>,r?õñö>¡>[fb?¯(Ö890Ù,>@u:{M:~­?£>8888ü3=w=Çê<3ø-?P+P=Yß'=Á¹?¼j¶	P~9* ì»mr8¬Ñ9r>¶>Ê88Ê88ü3=a5?×>m W?{¨?]Ã>.I?Æ¸HÁt9¾§½9ºU9ë?>8888ü3=(¢E?B~é>¯X?9ð÷>ú>÷fY?¹ÆÛ99ä·Û¾{È8noÒ8^aÂ>>D!88D!88ü3=?vÞ´>eÃN??êºÀ>þOE?ä«:axp:$6?ú=:zK:µæ%?>,88,88ü3=-_û>r¨>%è>?9`>
ô!>71?W¦7¸5Æ9!ü¦½P¹9d¦Ñ9GHâ>[>¾688¾688ü3=Ó+?T4½>2h?éõn?õ
?8X?Òs:ðÖ9?¨òÊ8Ì8(îý>|>zA88zA88ü3=Í±?¬Ê²>§\?ã?&_§>*$_?,29~v97¡>¾F:<:µ<?z¡>7L887L88ü3=S
?b`º>PùT?¤UË>ôX>ÃÆ:?ÕUn89×Ï=jD*9AÌ9¤>§>ôV88ôV88ü3=?gY?Ç	?ùI?5ÞÚ>Um>"Ë7?;Â¸6í^96%¾<ñ869(>©>±a88±a88ü3=}P½>n>K?»Ba>³>
8?\ë¸WÊ9Ûã¾ðÞ#9`"9Û-?:ª>ml88ml88ü3=ÜâY?*Ò?wG??w®>Ïn>-;?9të8Õ¸9#>Ué:M:D.?ò«>*w88*w88ü3=)?¯ì>óT?$è²>Ay>Ðë7?: ­·çC9®ãb½ùRv9Þ9	W?åÄ>ç88ç88ü3=P3?ç¹Å>z)h?Ö>çÐ>î'J?ò_A¸Á9¡S6¾ß<:<ªâ9¸PU?ÆË>¤88¤88ü3=1/?Ê<É>jE?åd­>Ás>?6?5!8¬9+!>(ä)9{9t>9Í>a88a88ü3=ò?~³>¿L?V£>"[>YÐ>?Äº§¸ì9ñ¾:!»9²HÙ9yÜ>ÎÍ>¢88¢88ü3=?yu·>\X²?+ì#?Ç[>8*?}=î¸
:¸8?%¿þØÖ:¾+6:¼õ?Ó>Ú¬88Ú¬88ü3=°Yq?Û©Õ>!?Í_À>ÑõI>YÙs?9%g9F°¦>¢8Cÿ8á)>8×>·88·88ü3=ñ?Xæ¥>(K?¡>/¹E>®}3?\?
¸0
9ë
¾9m_Ý9(²>=Þ>TÂ88TÂ88ü3=6?ÁP²>k+L?Ç}>¢ÅN>×Ë<?5I9RÂ9[	K>Ì;QÍ:z¨!?Þ>Í88Í88ü3=n=æÇ<
9?"ó7=Ð=,?qc:ïì99H?Ï¸ú9¢ù9«?ß>Í×88Í×88ü3=à)?? Ö>Îd?L@?KÏ>Íl??Í×:Û^:¹àS?Æôu;A
;^Cc?5ë>â88â88ü3=§7?ãú>«e;?Ï>ynE>®°2?-Uµ¸W¦9
¾Ì§9àI9WÚ(?"î>Gí88Gí88ü3=ëÒ>Ë>±C?4%?wß>¿"=?|<À°;Uâ[?¬	09r99
>?>ø88ø88ü3=¦'?pYÄ>ÙY?ß>e>q«W?øø80î 9©LÅ>ãß«9[ª~9wÆ,?v>À98À98ü3=Þ´ü>óÇ¢>¶F?M>Ìa7>Ý4?ZµÌ·8!r9[oX½¨¿:5	:ç^?¸>}
98}
98ü3=u°	?Ðh­>kDK?Ô¸>nÀ|>4;?~¹Mß(9üUÝ¾SÐ9§Yk9w?¨>:98:98ü3=|`?¯_?ô\@?,ßÌ>b:>þÑ5?æ=¼8ýº±9ù>Bqü9*k¾9N±)?8">÷"98÷"98ü3=®cC?h×>ù5h?3?q¬>èãY?êE·
9k=½(Ü8:èLì9jEH?(>´-98´-98H¿==°?¶ÿÂ>s$G?
_¬>Æn>n^9?,8À:9R/ì=ßL:ö:9õ+?.>p898p898H¿==ñ?«¨¼>QÀH?î>¢F>(ß:?rJ#¹àW9àÁ¾OÐ¶9ü8VG¹?ó2>-C98-C98H¿==)\<?+ÌÈ>¨$p?Ù3Õ>t>ÜO?òÌ¿7V£8ò>n¼:ÅÐ:0?'=>êM98êM98H¿==H]?þ$Å>.¬?>  ?û´±>¿dg?&ë	9n²9ößE>4P:7:I2?HC>§X98§X98H¿==Üî?4u½>­KM?&»>&s>E?48q°9E=ÿ;tûµ:þç=?@E>cc98cc98H¿==R?Z0Â>©qK?m¬«>J.g>¨>?{_7}°d9üÎ,=ñå9z]ó9|ñ>H> n98 n98H¿==«?/°>®4P?Þ>~S>OA?¥°9Yx9g"n>S®9óäÐ9Ñ²>ÿJ>Ýx98Ýx98H¿==Ê0?K½Í>ÅXB?¢¼>0¾K>Ü5?Ä¹,îd9^¥¾i:Ö :Xmå>4S>9898H¿==$k??¾>}4?Ï9?.Í]>lÄ?Þ9ø9Õi?;1:`:HT?2e>W98W98H¿==a®>GìP>ÝU?]¹>wév>âe@?d49ðm8
¥?{!:Ú5Ü9ô?÷r>9898H¿==töA?@ý>-ßC?3C> E>¢ü6?7@@9!Q=Q:fi:ýs+?Xy>Ð£98Ð£98H¿==a«)?^á>Ïº@?Â"¢>ùÕ_>o9?@,Ô7g99D=ZÄ;åw,;õC?º>®98®98H¿==«'o?¬ñ?ÕBf?¥l?mÛ?¬7b?Ã:3:pà_?=^^<7Ã<.ê7?3>J¹98J¹98H¿==¿¤÷<ùE»<;C)??¨<8¥<¤?Dé¸Ä9^fÍ¾
n>:ÿ(:9?>>Ä98Ä98H¿==èð\?¨?Ø4Z?u9?®Ë¬>'ÛF?­¤Ð9ÖvÄ9Tï?O¬:.Û9!:?Ë>ÃÎ98ÃÎ98H¿==e{u>ÈÜ,>ÚÅ5?Íe=4.= (?;æÖ9¿÷Û9ñú>ú:9ê<9­>>Ù98Ù98H¿==kÜW??V?#?-§Ä>XBK?ÝËØ7 y9µT^=­:À^ã9Â?© >=ä98=ä98H¿==¿Ô?Ö¬>ýS?R¨>IU>J?$Úé¸4è(9[7±¾e¸V9öô9O¯>¤>úî98úî98H¿==wTí<7Z±<I+?P3;Á@;qï?¤¹(Æ8û¹¿n:¸0Pã6R£À£¥>¶ù98¶ù98H¿==ÀÚ>îKs>ªf?%hn?Í²
?ù[W?Tó¢=Ã<=_?]?¦9³´r9]$¦>J§>s:8s:8H¿==?)?Æµ>ÆN?¥*Ã>÷D>Â
:?x!8¹09/<>G:¡n:IOB?¶>0:80:8H¿==÷è>WÐ>|a??M%'>ò¢ó=¬ /?àÃ-µDQD9pâºpS9,¶9&?Á¿>í:8í:8H¿==`=ÖÉî<ZÝ*?²;í÷;ÚEü>àO	¹xê9W}¾v¦¡8V(w9ûn'>ÈÍ>©$:8©$:8H¿==~D8?ÈÓ>Á½^?ÏÜ>Þá>ÛnB?q÷ ·æ¦9À½Ú
:<qØ9ÞÆ'?/×>f/:8f/:8H¿==e*[>§Ý>9r<?µ¢#?²Ñì>ã0?g¸¹=Ìc=;¶P?Ïý­;ZZ;ÃýK?pØ>#::8#::8H¿==iM£>ûÚH>	#P?ú ?ú¯>:>?«GM9£iª90>'÷:à':
G?íÜ>àD:8àD:8H¿==RL?íè®>ÉKc?(­?ê! >°ãh?6º¨¸Y9Cm¤¾Øº:MÈ9Í%?»Ý>O:8O:8H¿=={V2?Æ¶ß>CL?Ñáî>Eý>GÅB?÷MÏ8¾Õ³9H>v¾$; £×:¤C?
â>YZ:8YZ:8H¿==D«?c0?Â?Ðñj?xDÆ>±­?VÍ9Íª³9ÞI?4ÀÏ;Qp8;³-?¶ì>e:8e:8H¿== ?¤3È>ô2J?gÍ?ÉQÂ>u«F?m8°99l?ñ$;cã:²9?Lô>Óo:8Óo:8H¿==vxP?¬Ù><Ju?KM>:>%{Q?JÀ¸[°9Ü)¾î¬9½«9}0?oõ>z:8z:8H¿==al?µ×?IvO?»É>#Î>"Ï@?G)®82+9>¡â­9hà°9ª«û>äö>L:8L:8H¿==Ùßñ>må>ÜF?Ä¯>Vk>xú>?îû8Ñ·9J\=Òk·ð|9ÚÌÚ¼k>	:8	:8H¿==e?XvÐ>`<?ÆK>>²-?óY¹ðï9Ìi6¿ò^8:rò9ÓýB?>Æ:8Æ:8H¿==5!ò>>)I?¨[·>t>|>:?3â¸q89Dú¾;Úd9«>s9\Úð>
>¥:8¥:8H¿==L?çð¿>ËE?&¼>n´6>àû9?uAv7gQ¯8±Ê³=ü¼6ÐÁ9KM1<>@°:8@°:8H¿==]½?þ)D??½v?-ã? «>¨1l?Õo«8Ç
9­E>qy×8ÚO 9J¬>Q>üº:8üº:8H¿==L&>Àã=#2;?ü8>¶>c>|+?+D=qâæ<qY?®Õ7le¨8Zçl=m)>¹Å:8¹Å:8H¿==ÁEu?¯¿ä>??s}å><be>0?pV8øS9[}>Òp;ñ;ß0e?þ/>vÐ:8vÐ:8H¿==ZÄQ?¼ù?
Ò??ñ;·>þÌv>c>?Öp8Ó{9£ô=UÄ:::*?'<>3Û:83Û:8H¿==wï¨>Grd>¬O=?ÜG¥>äÁk>Øx3?ÉE=°Þñ<WQ?á·9bY9ËaX?fC>ïå:8ïå:8H¿==Íè>qî>ÇÙB?Z£>Hd>Z7?ÞNæ¸Úp)9û­¾¹e@:ùá:&?C>¬ð:8¬ð:8H¿==«À>ä]>];^?ÁÑí>£>ìV?M`8À¯/95#>'D:Üý×9f|h?jD>iû:8iû:8H¿==É#?béº>´`?çxÊ>å>H?62869û=å¯V9x9RÝ>wM>&;8&;8H¿==á?Æ?n/e?¹>?È£Ú>¯^?ûC9ÆA9è¼®>W";3Ãä:YØ5?P>ã;8ã;8H¿==!?W >i?­è¢>6:>Qö_?åå?9¶À9Vð´>»ñA:´Ò:d,?4S>;8;8H¿==²M?-¾û>-Q?±?·Ê>:?ì6æÇ9ç7;Rñ9éãí9Ø?ý`>\&;8\&;8H¿==5©'?/ØË>R?"ç>ÈB>2»=?öÝ8vä]9j
>Í;uÏÛ:äM9?õa>1;81;8H¿==-­?ï6»>\ïI?ùÔ©>Éh>÷:?û¿Ù7uo9½h=ß:BD^:Û´%?Ìe>Ö;;8Ö;;8H¿==m¡2?gPÓ>¯gX?øé>:h>1D?9é®9]¶b>Ê9b\¯9YVå>zg>F;8F;8H¿==(¨"?ôIÑ>ÏõF?§§>>'e>½:?`¸æî¯9Ñ6å½ôde9Èo9PÒ>Üg>OQ;8OQ;8H¿==üÍ=õC= ?s[>þÓ>EH?ÿ¹:YA:ïv?é1=§¼¢<[¨?ep>\;8\;8H¿==Ü'?Ñ»Î>ïÐN?
Ã®>0`> G?Qß¸E{(9M©¾ÙÛÕ9Ûª9Ø÷ ?:~>Éf;8Éf;8H¿==YC?ì>(fS?§ë>ß>
>?7<ø·+9ïhd½«Ð:¿+:Í'O?Ô>q;8q;8H¿==û?
ï>´æ?T?gÂ¬>1dT?4È9f9`Á^?XÌa:pñ9¥Qo?è«>B|;8B|;8H¿==òGW?Õ?*|E?Ìqæ>¦>ý;?<=9J9Ø7ï>,F9"QÄ9¬"<>c´>ÿ;8ÿ;8H¿==%$?b[×>xC?>AxO>\8?Zî7å9Ô=ø.Ñ:%¥v:Y?(½>¼;8¼;8H¿==°.ö>HU>íÜJ?çÖâ>*>>W<?ê¹¸¯b9¬Q¾ý9<9GÉá>Ã>y;8y;8H¿=="?©Ä±>nj?ø!.?ChÉ>U]?í»84\88åç?kä¹9×û9r³-?²Ç>5§;85§;8H¿==âY?¨1ü>Ê+]?ÀÏ>>LK?Ôx¸ñ8hRÍ¾ë¥95Ké9¬µ>nÏ>ò±;8ò±;8H¿==dFá>g>rI?M_L>Ù>Iú4?>±*¹õ·9ß¥¾!2:./õ9d:?õÓ>¯¼;8¯¼;8H¿==g³ÿ>u%£>H?ZÂ>bª>%7?ày8
Yc9­>é:å9cÄ9¥g?cÖ>lÇ;8lÇ;8H¿==Ó¡¸>ÇÑ\>!V?¢Þ>a3>rîE?:©¸t+E9 \¾Ûç9T%b9fÅ!?óê>)Ò;8)Ò;8H¿==Tm8?©¡Ø>lñY?3!?`RÆ>P?ä8¯º9b>
-:NY':§½?ë>åÜ;8åÜ;8H¿==Î?]¼?ç?¾ä$?hÑ>L?±'94=U9ú§?¶X::NÝR?í>¢ç;8¢ç;8H¿==¢7ú>õx>sJ?>!:>ø`6?®ÁÁ8A9~6¬>|Ä:²:¹[$?ü>_ò;8_ò;8H¿==õf*?:Ý>T/E?O>xöJ>8?)Yÿ·%Õ£9÷G½iW9J¬9¯¸È>*>ý;8ý;8H¿==çP5?êµâ>£½L?éù>Õ"´>p1?è«Ì·M9ûw¯½ÜLU9&³g9µ«ë>q>Ø<8Ø<8H¿==ýci?eÇì>.V|?µG;?­6³>éÂ?ôÔ8íÍ"9Ó»¦>¡Mi:):]Q[?9
><8<8H¿==~+G?}{ü>ÜñI? K>*>I?Ã¤¸Eæ.9w)q¾ô>3:ÍÊë9B?Ú>R<8R<8H¿==P ?â>òÍS?12?ØÈó>ë:?48Ö~9Ä§>x2>:g:¬x$?M*>(<8(<8H¿==?Ù	²>Ä¡C?bí>mÏE>¢Ë3?R(¹Ò\d9±¼¾Î9Ã.¿9ã&/>8>Ì2<8Ì2<8H¿==-?/Ú?Ô1?Eç,?`ò­>æv~?÷®{9é¼x9	?b;Î9_Z9³&?uJ>=<8=<8H¿==Ñ?¾-±>òT?Øç>ý>:?¸*,9eÅ9êú¥>@¡8¹«9:cð=dP>EH<8EH<8H¿==<îÖ>l8>ö%<?åä\>Û>P:B?"«7·\9¿G=øD!9UA9´>RT>S<8S<8H¿==³"[?3??»@?{Ã¸>Æ~z>ëÒ<?þÓr8÷¹Ü8Ñ>üí8Îwà9Àµ¨=T>¿]<8¿]<8H¿==ÀZË>/Í|>iíM?ì>©ñ.>Àº??éî¸ÎB9	A¾þ:ë<9Òu?[V>|h<8|h<8H¿==èÊô>ß>NK?Ãw>*>(g9?e¸Ä>9Þ<¾Ú[;às!;ü.?åk>8s<88s<8H¿==ðé?ó>Ø~?{"F?gØ>¨cj?$þ9²qN97?\Z;?;êu=?»n>õ}<8õ}<8H¿==CG?í"?"×Z?í¿7?5=×>Z?A¨¡9ÀÛE95)Q?°:Ò+0:¿K?î>²<8²<8H¿==ä>·>ì'C?ú>szã=aÉ1?Ã¸VÉn92¾d¨:óù9Âð
?D¸>o<8o<8H¿==Q?º>(M?²Ç>fB6>á9?;x8òþb9D/%>B"9Êï9Í>y»>+<8+<8H¿==EY?â¤È>,z?N?[Ø>§\t?F9X9,C:?¹:-:(ì?g¾>è¨<8è¨<8H¿==2?¸Ü>¸N?5
?·q¸>ûÓ??Ôâ8Îoª9q£å=ç9Gê9økö>eÁ>¥³<8¥³<8H¿==#uP?bØ>¦yv?+?ã¼>#zi?5{)9m:Ãj)>³Xø9¼>ø9c
?»Á>b¾<8b¾<8H¿==Ú?î½>»B?ji>Ó$>)5?Ùç³}9j¹óª:3'0:éH?Ä>É<8É<8H¿==¸×ï>Ï>Ò8K?íÔ>Z¨H>¿<?ðn%9ÄÏQ9,ÚÉ>Q¹>;c;	<(?@Ç>ÛÓ<8ÛÓ<8H¿==ÈÒ$?å¾Ñ>Ñ+I?²¸º>xÅk>â½J?76T9P­â<
ò6: 1:qß?ôÍ>Þ<8Þ<8H¿== ½à>ëw>áhh?úÁú>vË>ãhK?×¥":>á9è8?ç©\9Ú9ê"²>1Ô>Ué<8Ué<8H¿==º·?1P%?ÝA?Ë"?øÏ>B?ZÛ[9p£9d¬>ÆP< Ë;9$?zÕ>ô<8ô<8H¿==ÄÀ"?A¾>IþZ?jÍ>'>´I?À-¤8]gR9òÁG>P(Ø9²$9Éô®?Þ>Îþ<8Îþ<8H¿==¸>S`t>øß@?Û¡>	{g>t½2?¤X8v9ìà=£R9²19@¦?xè>	=8	=8H¿==þÃ?É{Å>ÑH?
þ>c¯>Òh9?TñO8±B9ÎÏ>¥2ÿ:ì¾¤:òFF?í>H=8H=8H¿==½`E?ræ>æC[?SÑÀ>R v>H?Ë1ö86À9§ò#>N£:#Ô$:~?Èî>=8=8H¿==¹?¼B?Q x?ÚP?mï>R^?"9aÏ9ÝL>øS:i-þ96C?=÷>Â)=8Â)=8H¿==iB?,>½>-H?9¹>-ãV>h3?ÂMí6ØÜp9¨7|<=1:§Ë:©²? þ>~4=8~4=8H¿==$µ7?­ç>}K?_ÊÇ>'>&u:?°ïy8%9Àù=äâR8¨}9ÌæÔ=>;?=8;?=8H¿==¢z?ËÙ?SkW?'P0?tÆÒ>À$V? ù'8=Þ9ÿU=VÑ
:@eÅ9ûë7?>øI=8øI=8H¿==B7?üÀ>ãs?;Â\?×ê>­øp?F©J9Æ 9­È¹>&*¡:{0:Xj?³>µT=8µT=8H¿==|î?ñÛ·>JL?¦(²>¤q>y¾<?n89½ê=³¿;A-±:ª^X?¬">q_=8q_=8H¿==^p?Ûÿ?nqU?NB)?JVÐ>SûO?6­a8(D9K~Å=Jä:£·®9þ[?M)>.j=8.j=8H¿==¡°ô>¥>gH`?Hh?Ê¦+?¯íL?xþý8ö 9ìýv>©$³98ºÉ9úVã>ï,>ët=8ët=8H¿==ýe?Ä>BoJ?8>_£8>M8?æ3+¸l_|9Ò©­½¦¹é°8J¿Á/>¨=8¨=8H¿==zJ ?¶!Í>)
H?t¼Ã>ëµ>M4?7é8¾b9õ2><O8F9yâ>a;>e=8e=8H¿==ýáÑ>Éz>Î>V?Dº
?é¼·>¡IA?×>]9úÊ9Ô>
,9Ø¹9¸m>©=>!=8!=8H¿==c?Ô?º D?¥r®>á!l>  =?ØW¸¡>h9Ñí½Nñ9¢·8GPÀ?F>Þ=8Þ=8H¿==À×>K>í<<?Þ^<>µO>â0?º·­9ÒÏ`¼Pöà5/I9.ëµ;	N>ª=8ª=8H¿==½?¡b·>G1I?ÊÅù>H[¯>ÁQ6?Uq:øi:Õ?7¨ý:_Æ:U|#?7N>Xµ=8Xµ=8H¿==ý_?ìÈ>­6?äB>ä	>±è4?¿@·vÔ95¼¬¼NÜ=9G¼K9Öî>S>À=8À=8H¿==<>´B>Ôm4?½P
>Ô=Ý/*?®&`=8=ÏJ?e´P<ï¹<XÞ9?úW>ÑÊ=8ÑÊ=8H¿==ê?ÕÊ>&h@?t>±HN>«-?_Í-9:Y9H?ëØ9PQ9á>?f`>Õ=8Õ=8H¿==Ã²ñ>/3>
F?ü!ò>LO­>~Ô2?¹8H¢9Y_>Àt:TI:útp?#i>Kà=8Kà=8H¿=='#	?Å²><aD?%2Ã>?H>C°8?¸?Á¸Ç69@U¾9Øf9Ìª#?~i>ë=8ë=8H¿==ß7?/¿ª>:R?Wã?O{¶>rtH?¼¶9×6Ä9jî>lso:i\7:±''?ßi>Äõ=8Äõ=8H¿==¥§W?ù?-ÏC?~Ù¯>gn>
Ô<?Ø7û7æ¬9©ú9=Àk:.:M¤K?`m>>8>8H¿==Ì>hN>E\E?8R?Üµ?¹I?ß.¶=Á]=·S?®Ï<,:<~[?m>>>8>>8H¿==y­´=¶î_=N?M«>øÿh>6<?C£<±<<T^?5ä<Du<VM?Ìp>û>8û>8H¿==)?Í>ãt?@?].ä>²X?Ùj©9pÏ9%Ñ>ã£:/±E:ÿS?Cv>· >8· >8H¿==ÎB?2T?Í@?$Ë>,>¥ð8?û²Æ¸ô¦29ú\¾sm::Gë?L}>t+>8t+>8H¿==ãçú=îV±=<5?Å6æ=³O±=ª0&?v:½5:-?¥ô)<Cÿ;hr*?_>16>816>8H¿==P?Öë>éÊa?Ó«õ>j>6
I?ÀÞ¸ÒÌ9®ÐË¾@x:ÏU':¯'>?a>î@>8î@>8H¿==:Ý0?7Íä>zãE?ë¿>D>i[1?|w¹&PM9%¯¾æ3:áJ:qì?Ñ³>«K>8«K>8H¿==
?U±>£G? òÃ>Åp>Â`=?=óÚ¸Ñ9?H¾A³:[:P?µ>gV>8gV>8H¿==³!Ù>_{>¸è\?ZSõ>þ>à{N?/:ð`Ò9sU?hz9Õ¬9§s¹>©¹>$a>8$a>8H¿==ò?U>7Åg?`"?'aÎ>`¡I?½Ä:ý×9?(ÏP:Õó9º:[? ¼>ák>8ák>8H¿==o?dç?E1K?¯:?Ïö>Ý¢A?ÇÐ;ÖÆ:ù+B?øq¥9à9-?½>v>8v>8H¿==¹ì?È^«>ËK?æ_ >òñW>7>?ið7êp9cV=ïE|9ç®ª9Á/½>+Ç>Z>8Z>8H¿==8R(?»¡Ã>
C\?T¦>£$T>J·H?9¹Ç9Û]u¾ù]:!·(:ÎV?È>>8>8H¿==Éc5?×>ìîW?¿ö«>afa><OC?ìªÅ·ØÐÏ9¹ó¼9Çn}9ß?È>Ô>8Ô>8H¿==p®?Ø>a?ó>¯P>B?Ü,¸¿v;98çê½CF:$¹ò9¨!?Ñ>¡>8¡>8H¿==èéÕ=V»=<Ò/?ßÓî=Êø»=b¡"?¸÷%:þú9àç)?þb¤;#Øe;ï7?á>N¬>8N¬>8H¿==Ë\D?ÖÐ>ï´p?gÕ>RÏ:>ð²N?y®H8GV39<>áÒ9°94F.?4ä>
·>8
·>8H¿==åß?ÿY£>«N?0P>Â;>_>?úf¸±Ì¤9¬³²½<:­q:g?ù>ÇÁ>8ÇÁ>8H¿==³4Q?ï?·ß??Dû?%Ú¶>Ç??þ¨¤·Ë9QÛ ½äfú9ªlu9?©ü>Ì>8Ì>8H¿==õ2?K³Ì>Q_?qQ?Å0?qO?óì9dE9ÔT>òJ_:®ù:«çG?
>A×>8A×>8H¿==®î?8¬>yÞ^?»E?û>I?éÒ80N9@î>*¬:Èi9:¹µm?¢>ýá>8ýá>8H¿==åú>Ð>äN?ÿæJ>º>v8?Á¼¸v9ID¾3&9\a9o_½>>ºì>8ºì>8H¿==®¡?%]·>ä!G?W³>>¥Z>¤8?&ª
9ÚÚa9¢ >Kºæ;Óq¢;íÍ5?>w÷>8w÷>8H¿==­Î>>óB?'>öWT>A<?I¸3v9¨¾Ô:Ý¼ :A.x?ñ>4?84?8H¿==Ïy? >ì%Ç?Òv\?Ì=Ñ>Ý?Îí89+Ú>¤lÔ9b_Þ9#ô>û>ñ?8ñ?8H¿==Ärt?%r¬>Õqµ?·X?EDÑ>L?=ªR9üÚ9¿²>Á³9Åü9c?³ >­?8­?8IB=AF?'ºô>jcO?ÛÖ>>ì!L?Q@Æ¸:êj9¦X¾9§ñ8;?'>j"?8j"?8IB=m1?_Ù>óQ?'>ø7>Î??f-·ý[9¨½±:\²:ÿ4?@(>'-?8'-?8IB=4~Ø>hþ>X?V?c(?Køi?ï±=BN=Êç[?8yO<}Ë;N|?*>ä7?8ä7?8IB=^Ï<?AÊü>"5??ò>RLN>ç.?üB¸
Ï9¢½OÎ9æ´Å9Å?;> B?8 B?8IB=6ê>sk>Æ#B?÷Pº>ªß>ç×4?¸dø9ðql¾ã=:Àñ9@+?j=>]M?8]M?8IB=(ß=M¦¦=À+?JN=¹d=?®'¹VÞ8éø¿SüV7¾9/¾Õ<@>X?8X?8IB=H:?×Ü¹>%J?9/?ÖA>ð»?÷Þ8§<9Þ>:Ü;¶o:?{D>×b?8×b?8IB=SÂÿ>æT¥>RF?38È>·C>[9?ÙºC9{D9ÎÜþ>2x7·«\9Dá=ç[>m?8m?8IB=m?9Â?Ü?\ß¡?³þ? ?¬Ë9áF 9æ+"?Äè:Ç[2:Ñu:?3_>Px?8Px?8IB=¿É><ÄD>sbI?H^K?©Ô?Þ¤??û¶C=yÕå<ÿY?@Ñ:ºÿ9L?ña>
?8
?8IB=×1«?LS?ZiO?;?ÂÝ>/ûW?'ë¸8FGu9pA>:®:nT:3öQ?q>Ê?8Ê?8IB=ÉEE?Þ>¿gc?n>p(>Îj?s`~8R=X9&>k]\:åÚ:á@H?¸x>?8?8IB=×+k?`U?ïJ?ßé>n(¢>¯a8?46Yb9<!©9æ²9Örò>	z>C£?8C£?8IB=èÎ?@»³>®"G?|Á>S|>ä^D?À	z¶ã¯Î8ÖØ¼ýÉ:õùÇ9ßD?>®?8®?8IB=Î¡D?®Ò>5în?y·>>(>ùµO?à8_O98q¡=ó«:å¯×9ýå,?%>½¸?8½¸?8IB=k³.?êÜ>êqJ?7¥Ô>O>üR@?*O:9¢IV9PÞ>ø}9KBm94Å?=>zÃ?8zÃ?8IB=Î²=s<@a=âõW<K?mÃ7u¢98¡<¡:? f:T?|>7Î?87Î?8IB=ðsî=TÀ¥=¨$8?56>ã$Ý=+j*?ªj:Cs':þ`3?ãÁt<ßF(<Î,:?Í>óØ?8óØ?8IB=Iü?ÖÂ>dÐ??B}>I5>·2?á¨Ç¸.Q9[Ä8¾Ëx9ìÐ9m>e >°ã?8°ã?8IB=Û¸?Â>ó?Y¦>ì:3>;m?t8bÎ9Á¼â=íç':>Ç.:ïõ>­£>mî?8mî?8IB=¡+@>ÚIú=CD?®?ßJ¹>±:?hÜ)=	Í<ä
T?§X9¬9½GÞ>^³>*ù?8*ù?8IB=#öb?e	?îF?ø¬>|Gg>x>?Âa74º^97=ns9eÄ»9?ò¥>¢À>ç@8ç@8IB=x'?yÙ>Ï¤E?v>Æ6>p4?Ú¥·é;9hb½¶×:BE:¶|J?2Á>£@8£@8IB=Ô?`À>l¸D?v©n>Ín#>Pë:?°I8¥Ê^9¢Àç=ÞÖÖ9t)9úoA?UÃ>`@8`@8IB=.rV?Ø<¸>Æü?X?)>Ãú?4w}8ÝÓ:S_;rMç:bew?¾Ä>$@8$@8IB=/	?oðª>rM?©l>ÝÇ8>5B?ø¸sÛÇ8j¸¾i
x;¤ç;ÔÌG?¯Ñ>Ú.@8Ú.@8IB=w5%?sÕÇ>ª¤S?¥1¸>Þbt>ò@?0°Ô8 éB9`¬>­ñ:¢:ð^W?ôØ>9@89@8IB=?ÎÖ¯>O?ËC>6¼>ìº:?Ú¢´äN9IºèÈ
:-î9??Ìâ>SD@8SD@8IB=2?ÑÝ>UM?"5$?Cá>Ú:?0J8_QN9àú=w3;&ß:QâM?é>O@8O@8IB=*z?ë}¸>_³E?Fy>758>s-?å¹	9øþ¾F]:ú9b?ÿ>ÍY@8ÍY@8IB=l÷H?ø?/iD?®>¯qk>JS=?H ¸ês9Ú(¾CN91	:)Ù?>>d@8d@8IB=±jÀ<Û®<tÞ6?¦Ñ7=¥=ÐW#?y­g9ñÚ99ú>v×:lÝ«:U ?
>Fo@8Fo@8IB=T|J?2Ùö>þQ?Á>ÀRu>úI?]Ú8ý­y9 ä_>rnà9øbC9?>z@8z@8IB=£@?'ê>R?ÙâÓ>.å>#??°##93É¾9DçZ>d?9:õ:n?p
>À@8À@8IB=Y1?T4?V`?Û\2?V×>ëÚS?cí9ãî¤9)ÅL>­39¼9#Þî>~>}@8}@8IB=óa=÷@=UÓ1?þÊ;0Ý;|»-?^¹(a9
¿ö:,1m:»h)?/.>9@89@8IB=¯>8?'ø>ßÎ=?Ã>Oúd>f2?|@¹89Lç¾Óh:g0:`W?e.>ö¤@8ö¤@8IB=àæ6?|à>:vP?Ê¡Ì>æ¨>>ª??'57ý9<s*È:Û«¤:?w/>³¯@8³¯@8IB=8>ãÎ=ZÈ9?,Ð> K>ê¢1?
z=s=_S?f6/;ã^à:}éG?d?>pº@8pº@8IB=@Ñ?wÁ>%G?¶P¡>/m>'Ì-?V®%¸ê9ôV½êÜ)9g÷8B0?ÐE>-Å@8-Å@8IB=½¯½>Û{>ÖÎ@?ºz>Xf:>tÓ1?àþ·ØF9ÑÒ½ùIF;G!;h_?P>éÏ@8éÏ@8IB=µ?úó°>nYQ?åÔ­>Èn>Ä:?»¼9<þÏ9Aè>3.9\#9é¦>d^>¦Ú@8¦Ú@8IB=·ä?µu>@§v?eC?u®>ü;h?ÁÌ9}$x9×à>ú¯9n79Òau?Ó_>cå@8cå@8IB=½'?Â»>Îd?*S<?××>Ñ`?Ãd9Dé9²?*¯:Æ9	:?´b> ð@8 ð@8IB=4hÒ<Uæ<z2?¨t;:N4;B¯-?6¹ÈÄæ8uö)¿=m&9ØÕ¼9a>qg>Üú@8Üú@8IB=5?Ïù>v?4è>c'>Þt`?²æ·F9é&G½äk<:÷Ç9«8q?¼l>A8A8IB=T
?Qº>3/B?(¨><øm>J^5?¢8xÎ9~Ñ>Ök:Æ:hxQ?	t>VA8VA8IB=_?X8>¤i?pÚ$?àv±>×Îm?Îâ¸ö#9a1H¾@:¿":é?uu>A8A8IB=*?Í>ZÏT?
?I´>m»C?$%8k9Êª=8A8¡·9Ä =¦y>Ð%A8Ð%A8IB=Çd?ý_º>²R?Æ:?bõ>DÃB?ë9¡à¡9D
X>n¿ã8Ð#9ïç»>z>0A80A8IB=ßuc??ÒfA?h>b`_>°6?¯8è9ôñÙ=Ðº8ÞX9R·'>û|>I;A8I;A8IB=¬;? ýØ>Q²\?Hõ>ÈØE>	B?@v¸Ì¸M9'oF¾8-c9X~9ÐxÛ>Ï>FA8FA8IB=h@?âRø>6[F?mÂ>io[>da:?\½7óa9þßV=KN9bÁ9El>`>ÃPA8ÃPA8IB=	*?âØ»>ÉÔE?Õ£>'p>ß¤.?©¸(·«Ë¬9Äöy¼$§ñ9oº9ké%?|>[A8[A8IB=¸¨J>Ó×=p?§M?£ý>3P?ZÕQ=ñ<8m^?
%<¢;ïÇ?á><fA8<fA8IB=#>Á@>TlG?iz×>Ý­>÷O2?D7kðv9yâ=Äô8Æ"9ïÝW>n>ùpA8ùpA8IB=°¾õ>#i>ÑY?*äB?é>ØU?¢y=§²<|Z? :Ia(:(ps?>¶{A8¶{A8IB=P£A?6ëû>dÆD?i°´>6R>f+5?¬ÆW¶±Î9Íê­»g9Ý¡\9+T?Ú>sA8sA8IB=Ìë>G>âm:?^>}|>ëì4?X+=K5Õ<¦SM?p=>/¬<Võ>?Ê>/A8/A8IB=(Í2?±ÔÜ>ëFO?Ýíý>[<®>³:?:ß7Úú9µê<×	|9¡b9¯½?ó>ìA8ìA8IB=\B?Ñ¸>O?ø»>Ié>X¤:?Þ¶uux9z¼99Öô>­>©¦A8©¦A8IB=»6f?8?[?¯Í¶>ç(i>÷µH?ûB8³Ö9¥û=W¤ì9úË9}?Ì¸>f±A8f±A8IB=21?¾£Ý>ªL?_²>%Au>C0:?Iû¸½O8óôz¿ÀÅÿ9ú·:-Xþ>Þ»>"¼A8"¼A8IB=²-#?ÜlÔ>»¦D?ú>ñ=>x4?ø£c8¾)9ïÝ+>Æ:^Ó9ZP ?2Ë>ßÆA8ßÆA8IB=çåÈ>í`>;E?ÐÃC>:>¼¶/?UR ¹ÂX9By½¾¢"E:oB%:e°?Ñ>ÑA8ÑA8IB=m?X¢>ÙQL?¿Ï?q	É>Å>?@6£8d_À9Â1Ù=­:;e
¥:Ü÷v?Ù>YÜA8YÜA8IB=u?y= ?¾C?LÞâ>>î=?®yO8¤ü9®º¹=åõ9GÎ	:Õeä>áä>çA8çA8IB=HC?eó±>[?nþ>×=>«êH?Kpà7ÃR9My=aê8î9+ÄB>´é>ÒñA8ÒñA8IB=¸>&Q>ÌC?Ôª_>Ù!>¤-1?i¸q9ÑÝ¾Û9Fg9°û>ê>üA8üA8IB=|;?¦ß ?à]?Ð?¹ø·><[?õn«9òÁ9ãHâ>÷::BW:5?³î>LB8LB8IB=Á?LP>c:?cþ>à3>Ãy?.þp¸	39±íØ½ð=P:×W :°<&?Éû>	B8	B8IB=è«?r??^9?ÞÄ>Ëq?^4_9;¨9BÓ©>­`/;X Ý:K	K?>ÅB8ÅB8IB=bKO?ÿ>P?ùñ>vù>F?üM8õó9:°=d¢9ÙÍ9aºÊ>)>'B8'B8IB=MIB?dë>øKS?DF>WL>L@@?a±7(Þ9Þáª=úf9fòÿ8Hg?e>?2B8?2B8IB=eÊG?¨Xô>¼QQ? c?¾ÙÔ>K=?j:fe:¡Vê>/;é>Ã:AËD?Ñ>ü<B8ü<B8IB=?$¡¬>J?ÝÝ>¬s >¥ý0?h¸ñW9û8¾Ièk9|Àh9>¼?J+>¹GB8¹GB8IB==??új;?5g>Ò?>¶¬.?3Y¹°w9Ú§¾:=9ð°s9YÉÆ>¸2>uRB8uRB8IB=	Ò
?ÌL¨>¬(S?Zp>Ç`)>ÝÄ5?ÒÉ´,9ÑûAºÜÿ5i"k9H;>5>2]B82]B8IB=6$Ã>òb`>x¢^?3/?ö,?ÂÎ\?t=|.=\?~:é9k\?º@>ïgB8ïgB8IB=)?5:Ô>/uL?ñÒº>á}>b<?´ö¹µ9ìù¿>¡9H8Ä9m^Ò>5Q>¬rB8¬rB8IB=oH?XÞ>üg?ÅQ> è/>NY?FXf¹c¤9«[³¾rD9ðÕY9^(?¿S>h}B8h}B8IB=W°6?^æ>ÅK?Ò>øB=>=z>?ò?¹uØ¢9d:¾×8jU8XÎ¸?ÝX>%B8%B8IB=%'?S«>¶þ¤?¶W?U¼>
w?°V«5XÕ8Í;º¿h:ix:óJ?®[>âB8âB8IB=¨´\?Ãý
?NõF?­¼>hS>Ø¥7?d¹Î°S9êq!¿¾_:ÀòC:Ü0?&_>B8B8IB=¼¸,?QÔ>røO?GM?Gª>ÉF?@*¹>as9ùå²¾Il9í9+°Ð>__>\¨B8\¨B8IB=´$ß>C>GC?:>:>K1?°5¹%³9ÝI%¿c8M_9f²=·g>³B8³B8IB=ìR?\Í>Û«@?Ú/>û \>4?}Ì¹£9¿R¾­_9ªý8ôb?»j>Õ½B8Õ½B8IB=äL¦?é\K?+XQ?©@?Ì>Âq?(a939->Z:5F:¬³p?l>ÈB8ÈB8IB=P?dÀ°>Ø#O?¿¤§>2¯l>'S5?ð\¸[9vµÇ½	ÄÁ:`h{:NE?v>OÓB8OÓB8IB=~m?)Ìº>Eø:?¾JZ>ÈY>u5?$Óç¸¶Æø8lî¾<:$J:~?'|>ÞB8ÞB8IB=­N?KU?zC?ã÷>½a>¸$3?4¹¨øá7/¼+ÀqÄ:êX9ëta?Ô>ÈèB8ÈèB8IB=2?Gà?YU?·G?V¢>ÕU? 9X9ïÛ>õÿ49Áä 9åþ>Ý>óB8óB8IB=s×Q?ÿ£?Í	L?ÆÉ®>ao>¤ì:?Ô£8j@9ÝR>
;KÿH;i??)>BþB8BþB8IB=ò?Éª>ÓÏg?[æY?õ>¯c?(î··¬9	Ì½494»9ïJª>>ÿC8ÿC8IB=7b?Ø×>)&?Õm?â,?Õ´l?¦ñ9Ú»Ö9é9>A<;Û³:î?ö>»C8»C8IB=c/?O)É>³Ò^?Tt>ñ°>OfG??±¸®v99É¾ë;{È;(r?>xC8xC8IB=H¦?L?taP?F?·>¢P?83:¾{:iß>ÑpZ9['¢9vn¬>>5)C85)C8IB=aÁ?
ì>Ã§j?s k?2è?îdf?»¼8$9k^>®Ô:Â89txÉ?¤>ò3C8ò3C8IB=Ûª0?ø3Ø>ß/Q?õÆ?õí²>ê÷=?¼!9ï¤9è|>s´::Î.·9v?¸>®>C8®>C8IB=xb?Z±>d?[é>´W>]E?<¾6gèÌ9Hí;t+:ÿ:")?£>kIC8kIC8IB=$A?
¡>+ÞK?¨£>ªül>ÊÉ0?òÜ©¸ôj9Ú9¾j;æÁ:!Û9?ö«>(TC8(TC8IB=[?ü°>dÛ@?>¨>£L>u·8?jÏ@¹¼O9¢í¾+H9RX9kª>°¯>å^C8å^C8IB=FM>>Úuè=Q?´I?1ë?8?³=ñé=UV?,û;kCD;ðÂL?Jµ>¢iC8¢iC8IB=O=±Â<´W+?®V;Õg;¤G?h¹ÄFE9}¿
[9ñ8q ?¸>^tC8^tC8IB=y#2?	±Î>ª¢\?U
Ä>Å|>n%G?"ùÙ8«C9¡>Ê4	;¦B¡:nÐY?º>C8C8IB=ç;$?¬Ò>G?«>%`j>+Ï:?ö8¥,69ür¾=k)c;­;)G?.¾>ØC8ØC8IB=ËI?à»þ>J?ÿ"Ö>A>ÓÆ9?Kä%909 î>:·¶9³¼9æ¯ø>HÂ>C8C8IB=j?¸©>Ð]?N?ÜJÅ>¶N?2ì9¡	:¶	Ü>¯9ç
?9² 3? È>RC8RC8IB=ã>,?øà>"D?)¿>EÃ>9>?àÉ´J{9)ÊLºÇa_::VI?PÉ>ªC8ªC8IB='/$? ¿>	\?ö>fÿ¡>¸ÆB?}sø8YL9Oí]>¥gÃ8
!"9dE>Eâ>Ë´C8Ë´C8IB=0ïL?po?ÒC?fÓ>pÜ>m<?z82ûÅ9´¡¡=Ó Å9J¥9æ-*?ã>¿C8¿C8IB=Fû?
Ë»>sP?±>+<k>´@?æ¹ñq8
ô¿@m·\'¢9G»¼ã>EÊC8EÊC8IB=þV?¯m?Jp?òV?¼Ä³>E6]?/8gùé8dÚ>&À:[F:^ò(?Ãî>ÕC8ÕC8IB=¢	T?VàÜ>|Áu?4wË>ái\>ÕPl?9²ö¸	jD9Ä ¾qØú:»x:¡J?ð>¾ßC8¾ßC8IB=@¤?>T>ë6?ÿ<>á®`>±W$?¶µj=;3=Ù·J?»$9"(9ÇÑú>õ>{êC8{êC8IB=S²C?[Òø>WI?ÿÚì>Éz¨>ò3?R]¸}9rI½I©9Þ¼9¡_æ>yö>8õC88õC8IB=QdÑ<]Ù<¹Y/?äþ;âç;ª?¤F+¹¸U+9yéÿ¾ù7D8/ï9?Ò?>Gþ>õÿC8õÿC8IB= U0?qá>é;H?éÛ>
FG>m:?ø»Ï¸èë8má¾-<::êf?Ì>±
D8±
D8IB=jF?r5 >N?£>Ç±c>kÝ7?äÙY¸øx9([3¾Uwý7mé§9î7A=>nD8nD8IB=Æ/+>mê=Óð:?@©>Öw>{Ó.?Èa=ÓÛ
= P?ö9ÉäØ9p4? >+ D8+ D8IB=+8®>é8^>`³H?È)@>
Õ>m6??j·hS9!ý
½RÔq:a	=:4¿#?>è*D8è*D8IB=ã	=tÁ<¡`6?üHË;DÂ;¡ß"?;«¹dpp9°6¿ÌQ97£9á"¤>k1>¤5D8¤5D8IB=Êà4?*Aß>vhO?|æ§>ò^>ÇÊ@?¹ÓÚ¸<d9QeJ¾hBì9:9üÿD?Ñ@>a@D8a@D8IB=+Ô?Á÷>të?×j?a ×>»?<:9M@9ßw>Qn;=:ê´^?:T>KD8KD8IB=ù¬/?xÚ>´ÇM?<Þë>Æ>%=H?¦¸89.9;ü®>HÕ©:½ØL:;>T?XX>ÛUD8ÛUD8IB=@%?<¤´>ÇP?
%>ê§M>C?È¸¸ÖU97]¾°¦:pðH:»I8?Õ\>`D8`D8IB=³?ý%¶>®eR?Ð!Þ>WC>]4R?bÿ.¸|¨9Nò½Áú9óT9R?m_>TkD8TkD8IB=y|­>hPV>;O?2KÈ>×>|3?Ý¼£¸»±`9ø:¾tY*9f9!ó>a>vD8vD8IB=Ù¾?Ôó«>tVl?½Uè>û>sT?a9åu9O6y>L
Y:¹ú92Á]?òf>ÎD8ÎD8IB=7*?óùÔ>ºL?ýÖ²>½,u>t¼:?Þ©08&ák9¢»¿=Æ:øjÝ9%?m>D8D8IB=Lj>¦lÆ=Þz??,c)> ½ì=;+7?àa:ª):ªr*?H<ðýù;aM?|p>GD8GD8IB=«øB?qæ>ÑnX?RqÎ>Ç3>lóJ?i8\|g9Þ>Ä¯:cÚé9CÏ.?q>¡D8¡D8IB=
;]?3D¤>Gc¬?zIy?Lû> '~?äÃz9Y9?Ö?ëp+:r3	:¥ñ?ðq>Á«D8Á«D8IB=¸?Ê^ª>Y@?§<>&VD>¸¹-?Kõ¸Ü8¶*]¿úà:Öò­9@@?>~¶D8~¶D8IB=·B?>ØÜw?5>¢%>Å2]?¸··Â0"9©Ý½Ì:öÄ:/Û>È>;ÁD8;ÁD8IB=«?;?Hj?6Sè>Äi>D5?ð,;¸¤E9¬n²½Qõç:Â@:v?m£>÷ËD8÷ËD8IB=hÈõ>8U>.ãO?ÙxÉ>µñ>Ú²=?§7Ë;9Ác=%;O]ß:A½=?ü«>´ÖD8´ÖD8IB=~Û<ªÛ<»0?J<=yÂ<zÎ(?6IÔ8{I9¬û.>sõÄ:y:]E?÷¬>qáD8qáD8IB=
=I;Ã<ê«5?:«;xU8;0j<?/N¹|á_9¢ë¾n!:GnË9¤=K?V·>.ìD8.ìD8IB=zã"?WªÁ>0QW?Ö¨>>-_>åªA?ô<8T®9Þì´=
&;;\Ù;OQ4?¾>êöD8êöD8IB=âí>Ëµ><ÐD?RË>>ª4?È¶9'ñ®9F>Êh8å=¸8Sº¡>Á>§E8§E8IB=±@?YÖð>¤µL?4Ö§>ca>Ý>?¼'S·²9d4N½þm:Cª9µx?ùÇ>dE8dE8?F=|?&±>¿®B?6Åy>½20>dr5?à_C·
[9|î¼õÉÖ9{ÞØ9dý>äÊ>!E8!E8?F=Ò»>t¢g>Õ¯N?d>9G>@?¥è¨¸Ë
9Ñ¾qõX; ;7ù,?8Ù>Þ!E8Þ!E8?F=Ê±>d>VG?¬8>?>y(1?ªp¸â¼±9g3­½4;:áÄG:±»*?á>,E8,E8?F=¥+?ï#?ÁIL?=°>ÖQ>öqW?mR8®i9Ã:r>È¢90³®9Èî>1ì>W7E8W7E8?F= !?²´>­	A?0>ñåK>Ò=?¿É¿¸Ï9ó(¾îùg9êE9º³?Cý>BE8BE8?F=íù,?ÜÒ>@R?Ë>ô>Q>?ðmY9Êñ9=ÁÉ>0Ú+:&Ó:A$(?ùý>ÑLE8ÑLE8?F=nD?ö8Ñ>ñXp?ë>Wb9>nâJ?êW8Þ9vß=Ý9Þ=u9DHg?«>WE8WE8?F= ë8?ÑÇ>¦él?ü,?8²Ò>òüP?¿d²9òÙ£9=\?§8Ö;RU;b:?b>JbE8JbE8?F=eý>V>ÂpP?	Íï>ð>A?öë74{9up=w:wzÓ92?@>mE8mE8?F=?;È³>TµK?¸6>íJ>±jE?éAï·;9z_Ç½Õ`ò9;m9{áL? >ÄwE8ÄwE8?F=@ª?=t¼>#óI?ù>üâ¨>½<?NiO9`Ð9FÐ~>òÏÀ:s:ÎµJ?"	>E8E8?F=9_¦?Y?K???Ec¿>?9dY9rö>â[f;Ù;s@?X>=E8=E8?F=X#?7-É>ùO?Ü>ÆI>Í9?ñÎ6¸S¡09*z¾ÐR:?:öè?>úE8úE8?F=Ûä?È­>SY??:Nô>¥«>L6?ÖéÌ6ùø*9ýh<ÚYµ9ì9n´Ä>>·¢E8·¢E8?F=(??åÈ>'9F?Ku>Ó)>È9?ÉÓ¸)f9wk¾´Éè8Ôw9­5q>31>t­E8t­E8?F=,/<?øù>¹@?Ïx]>\þ>æ6?lT/¸MW9xÐ½/xì9þz9m/q?¦4>0¸E80¸E8?F=Ëd?Z
§>3ãJ?¾?>8-<>OÌ>?Wf¤¸L$d9xy8¾~Sº8«èL9°Èh>P7>íÂE8íÂE8?F=-?(s¯>«K?Z÷×>²7>9Æ;?åL¸ñÜ9Ò/¾*:õ<*:êï]?|C>ªÍE8ªÍE8?F=âÏ5?z(Ü>BiS?Ò]?ðµ´><nE?YÜ9;f­9¹^>ÂhG9Ð96gu>Gc>gØE8gØE8?F=¬E>e+>ÊÕl?`­ ?ÇsÆ>YEO?g79ËçÍ9bd>ö¼999*jÕ>d>$ãE8$ãE8?F=Já?ß"§>ýN?,Ð>Ì>*y??¥(¢8÷é#9AB}>é:LÀ :Ýxå>e>àíE8àíE8?F=mÅ>q¨T>á©m?å§©?
g? }?y()9M9ÿÆ>C/;Ð^Ü:]K?2k>øE8øE8?F=­¾=ÚA[=W3?ÐJ>52>ÃQ1?À¹¼:d¡n:pvJ?4<Cµ;¹E?k>ZF8ZF8?F=HÕQ?¥?Ô3P?:?R±>ÿÇN?Q7D¹9Qe<%:¾é*:ø>v>F8F8?F=ýÌ?Ðb?îíd?¦ª?g>5`?é'9Â¿p9z9?L9à`i9Ì?>ÓF8ÓF8?F=h+,?¬vÔ>sO?}Î>ý5>íoI?99úv9@¢>`:c;îg*;®*?>#F8#F8?F=¤ ?¸´þ>ÿt¡?C?zîÀ>8½?9Û¹9Ð¹G>ô ~:Ý:/6r?>M.F8M.F8?F=:&?Ù>O	D?8¨~>æj3>g­5?Êë7UÅ¿8é?>~l9Ñ÷9íR>¾>
9F8
9F8?F=þÈ?uË²>NO?í>>àvQ?Òö7K©9a+h=S1¡9Jq¶9¾.â>&>ÇCF8ÇCF8?F=Í«!?Ö>SA?§«`>
#>Lb0?^Xë8ô¹8ªR"?¼¸8Ìfp92¹D>£>NF8NF8?F=aä>*>&ÆJ?ÅC?qÜ?J+3?yA]9ÝU}9;ß>VóÛ:kW:Ï?«>@YF8@YF8?F=g;?àìð>ÒF?ØÀÅ>p*>ã5?e8	e\9C>Å9µ]¢9¤á>Ê¬>ýcF8ýcF8?F=¯n?ÿ¼>Ð²G?Q>èf3>úb;?ao9Mx9õö>v;ª£:;Y?^¯>ºnF8ºnF8?F=¨Øë>­g>C?úd>¡¾">ü4?°k8¹Â>9ü¶÷¾ýf7:Î':ÖH?º>vyF8vyF8?F=Í#Ò<Ó<K»-?S½0;";@2?L¹²ëp9¯4¾¹új¨9KºU¾_À>3F83F8?F=­[b?ög	?âÜR??Íã£>M£L?¾¸0	9
¾Ì2å8ë\9×Ë>ûÀ>ðF8ðF8?F=6ù[>×­>M6?«6>]|d>*?LC=ï<¨P?$ò¸ÔÕ9¹l\¾ÅË>­F8­F8?F=Ã×)?éê>KÍ9?h>,FR>N1?K.9°^9åÂð>ë£9>BA9èX?[Í>j¤F8j¤F8?F=û
?^Û¶>ÖB?¾o>Z1(>·X6?Ä,á7ÄÀö8ýé=ÕÚ¥:p}:t'?Ò>&¯F8&¯F8?F=÷>¾Ð>Xp??£«>}P?9h¯`98´´>_<*<{£Z?ÝÖ>ã¹F8ã¹F8?F=b¦	?³P¶>`HA?÷>ï¥:>¤9?BHÅ¸éD9ç=¾P:®Ñ:áÿe?¦×> ÄF8 ÄF8?F=?¹Í>±*D?øb¨>Mjo>
4?üÍv¶¶7®9¥Tµ»=Òî8w9.Vb>æÞ>]ÏF8]ÏF8?F=/?r©×>lÀO?nø>Ì<>Ñ@?am9¢W9b]Ö>yÄå8z»9Mß>Ãñ>ÚF8ÚF8?F=	×J?rý>üáL?¸>ØxF>wõ;?°®÷¶Äë 9Å¼:._:Yë?ò>ÖäF8ÖäF8?F=z$?ªjÊ>üP?ÿÜE?`K?æ@?8èç\92>
9®B69:iL?ö>ïF8ïF8?F=û{>ð&>÷F?c~V>h>::?«¸g£9R÷½å98ÛÑ9®Ú¶>sù>PúF8PúF8?F=û?¼¬>hI?7?Â>t<?±8Àü9Üý=I°¤9^å/9R°o?Èý>
G8
G8?F=óüö>Úý>´ùK?øn¢>Od>{"6?­39¨-9m?xÎ9´Y9¾:?h>ÉG8ÉG8?F=.?¸$¾>;ÏL?b">Õ9N>(>?ù|;9ëpó8)E?þY):gü:I ?
>G8G8?F=h¿#?ü´È>×ÛP?,¹¦>Ï¿`>Þç=?ìrO8~ù±9´2=}¨/:¤z:nn?É>C%G8C%G8?F=Õv?X&?¾¾=?p>ºÉ4>øñ4?ö'¹¥9x ¤¾g9`7+9ùáà>ä7>0G80G8?F=9Íi?Ô?øêB?®¾>^>»Ù6?e­8-è9¿">µ:ô9s^?"D>½:G8½:G8?F=¹­E?ùÒõ>ÜM?:Îì>d>«æF?¤;.9$ÿ9)Ï>çN:ÇsZ:«"?¤L>yEG8yEG8?F=¨Ç<É<ü5?s
=§¶Ë<ÿ-?E£z9ª8Õ9/v>-1µ¸F39^¾#M>6PG86PG8?F=±7?ã>°±?j??þ5>=«h?3»b9»È«9:ñ¨>¿o;tñì:¯?9U>óZG8óZG8?F=ÒYâ>|v>ÝyD?æ&>-ï=n	2?J9Å8Y 9s5>Õ9A¯9.@ß>«^>°eG8°eG8?F=?´>wT?Á>vìz>­éD?"ø99dÿ9°?ý*Ó9ÇüÃ9ê	?j>lpG8lpG8?F=hR?s*"?¿Ôc?,»?y¶£>3\?çQ9»Q96±Õ>Ý;Þ;W9??p>){G8){G8?F=v#??(Ï>
J?$n>&)X>pä6?à·9pðè8¾/?W;Ø;çw|?pr>æG8æG8?F=Èþ>¥0¦><D?ÁU>ô¡:>e5?æÉ6óÒ8ô<c¥7­¹9Tä<Pu>£G8£G8?F=àÖ¶>¬!}>Jé8?åÂ/>­>ÝP*?g.¬=ïW=UëL?Fö<
«<8?v>`G8`G8?F=1Î\?ï_Ñ>óü?«?T?×?}

:#È9l4?¡;¸ 6;c?®}>¦G8¦G8?F=Þ¿?«r¨>LDK?*Ð>¶\>+´2?Lk9ìx9è>"Z7J9R
=;>Ù°G8Ù°G8?F=9?eÊ><.B?Øú >¦V>~ý??`"¸´e9Q/¾59¢9LÇà>â>»G8»G8?F=!±H>aý>Ð7?Ø­3>¢'>¸.?õU=Ð	<khS?ÞÉ·Ô<9	F½½¯>SÆG8SÆG8?F=èß?ì¢¦>]?¸V?A¶¾>ïG?ms89EØ=Üfs;«¶;Me?û¸>ÑG8ÑG8?F=W|>Èi3>«4?o ë=íi±=Òÿ)?dÛ5=Ý<N R?Öz<¤ý.<ÏR7?pÁ>ÌÛG8ÌÛG8?F='PE?âñ>ôQ?g¤Ù>å¶>J×8?ÀÒ¶Og9i¼Ü:MD:5n7?SÇ>æG8æG8?F=r*=ûÔ,=×=?¡Ï=ÊX=u=-?1:'ë9¤È!?+Â;;ü;Ç@?ÛÈ>FñG8FñG8?F=å£?cª>ú³S?q>)>ì6?år¸
mz9è_½ú2ÿ9æÃ¯9çØ9?ìä>üG8üG8?F=M+?=º	=[ª1?Ù¦=µîü<!?× 8bk\9>`kw9Þh´8¯?êå>¿H8¿H8?F=ßº?ë»?ö}v?ª1Ü><h>«ör?I´8è§9Ðo	>EwS:±':@i!?ë>|H8|H8?F=ÿö>þH>ÏX?s¬>¤]>TG?LY¸,?Ä8_A¯¾¥Î;ÝÃ4;)¿A?øò>9H89H8?F=â6z?ß>¢6Ë?eË'?ød>,û?´f:Î5:Æ¯"?vz:tº9 xU?ó>ö&H8ö&H8?F=n?³>§ª?@?¨w>Ñ?åG:T÷::AÚ?0:l¸À9¸âi?ã>²1H8²1H8?F=[/ù>~7>EI?K>»vZ>d7?]o¸qúï8:¾:ÍK:`µ=?.>o<H8o<H8?F=rm[?%d¿>À?p@?ö>û?°¤9£Ä´9C:é>ò>L:ÞÍ9Åû}?z>,GH8,GH8?F=)í%?ñÌ>DCO?D%?Æ¦>ì'G?¯gò8ÊÒ¤9¿?<>&È¼9^û9=)?Ù>éQH8éQH8?F=õH?Á/?VU?"Ì?Ó¥>|/S?p´½8¥@Ü9~Ü=Ñûû8\9`Ëe>á>¦\H8¦\H8?F=Æúé<6¤±<7(?íÁB;0!ü:G¿E?xò¸Úm=97ì£¾º¹þ°9[%¾ >bgH8bgH8?F=(Õ[?ã
?yÏF?µêñ>Ê¨¡>??èí5§Ù8,;;F:	:
?å/>rH8rH8?F=( r?32?ÈýH?4÷À>/Ð}>Ð B?Ý9z¼9n>6ó9{»9ôJ&?.5>Ü|H8Ü|H8?F=Ã!?íG·>jS?Û>C>³=B?éO67ÐK~9 ·<¿d9]9{ÜÇ>±8>H8H8?F=¬o
?*ö¶>ÎåE?¤§>~`>Y??¦jÖ¸nv9Qi¯¾ärÁ9Ö9LÔæ>8=>UH8UH8?F=?`R??òH?ô·>0>]B?]9Ð8V±9K>Ó9M¥9\õQ?`=>H8H8?F=ÎÇ-?*Ê>ü\?æ%³>m>lA?§r&8 ³ó8YÙ.>ùÉ9æ9pÁz>éH>Ï§H8Ï§H8?F=5©?Ç-?|(R?èñ×>S³>Þ°K?G9x-¹9Ç×È>+k<9¨{9E«¿>¹I>²H8²H8?F=Ât|?½ ?ó@I?Ì?m´>DÝN?Ðe9h)9m>ÆÈ:ðÛ@:MP?M>I½H8I½H8?F=Äê0?½á>¥=I?±>·/>êT;?¥Ï89\ 99V>¥E::þü>þO>ÈH8ÈH8?F=Ï>rC>mÚ6?Âã>øZä=()?Ð®6=?á<wÈO?lË<á$<êz8?^>ÂÒH8ÂÒH8?F=æ'ñ>m}>mJ?¤l>Ñ>MD?ñ8l9Ü\U>þi¢:Vâc:Ís6?ïe>ÝH8ÝH8?F=g?¬>[_?R?|Î£>H?
*99DÛ>Ú:Á9Uw·9ÛÏ?_j><èH8<èH8?F=ª'?¸"Ò>ßBL?S6¯>ì·r>ÁÌ8?NÞV8fUF9Ò«
>ã89úl<9ó1û>o>øòH8øòH8?F=Õ7#?XØ>Ö"A?Ï>*³E>Â'1?ýØø8MÛ9¯üx>6®­:ÕP:èT?lt>µýH8µýH8?F=eÄ>êRw>fK?³½>Ó>>9´3?¹¡¸¨EÑ9ÖÅ½j:\ÕÓ9AÄ4?v>rI8rI8?F=gö!?Ï>­.H?õ!ë>3Â¡>£:?·y<8ðNI9?®ï=>i:ÈLä9vD.?~>/I8/I8?F=MêW>®â>x3?6=Íq=Õ#?4Ë£·p
9p½Ý¹õK9;f¡¾ä~>ìI8ìI8?F=ìùL?ß?zH?vÀÂ>z>¼S5?ÔPæ8B*9]½Á>õ­ë:G~:2ÓE?¹>¨(I8¨(I8?F=ç&?Ì>ßÚP?¯H>·F>L?ÍIb9s§8ú¬?ÁÎÌ9±&¿9%	?a>e3I8e3I8?F=	?¢ý¦>¦%U?µÑ
?½>e}??õ9Ç.95Ä>çÍN9zC*9nx?>">I8">I8?F=îü>d>Cí\?8??0¬>­D?Ø)	9VÄÖ9X#>é!¸uç;9à(Ü½Ë«>ßHI8ßHI8?F=bÚT?}Dý>F&W?yÏ>ÑU>Ç°E?|T&9ñ|9¡?~¦:*Ò@:¨_Á>(³>SI8SI8?F=Îÿ*?ÄÅØ>ñI?qÛ>!±T>ùÿ=?8Å¸9§¿I=9w%:D÷í9e2?>Á>X^I8X^I8?F=8­?!3?ì?Ï?¬sþ>1j?w8¬9Vs:(³§>×F1;.ï:³{=?yÇ>iI8iI8?F=16?à÷å>Í2K?¹ó>ÃÆ>0#C?¼å¶ð9Ùé»`é¥9e9äj9?4Ð>ÒsI8ÒsI8?F=£
?,ê¤>N5W?lÔ>ôØ>©¶@?ª6¸>59¾²:&:ß+?Ö>~I8~I8?F=ºz*?
è><?`³>qM8>71?Ì¸[9Qo¾g;{­);Fª.?¼ã>KI8KI8?F=àp9?ÑN½>OÅz?Ä¶Þ>9>ÁS^?¢¸¥e9¶þ½&´79ú¾»9÷|z>Åå>I8I8?F=üÏ=åÇÑ<!ð1?½[~;mV;]Ö?6@¥¹f9a£¿¤çÄ:Á¨:'Z?Sí>ÅI8ÅI8?F=¶||?Û>ì}?ºÐ>þ\>­q?¬£Ñ6^gÌ9PG<jÜ9Òª9Ý>ññ>©I8©I8?F=Å´6>^æø=ë;?¦¢p>Þ7>M(?êB=ªð<röN?Åc8l09Òíâ=µú>>´I8>´I8?F=6s*?zÂÚ>hwG?z:¡>ñ+R>vbD?÷Y¹Ø 9/"-¿9çP9â,?#ü>û¾I8û¾I8?F=nÜó>ðú©>g¢7?é>>N>r=,?MEÖ·­9Ï½	s:dò
:Ñ©[?)>¸ÉI8¸ÉI8?F=«?Ñ÷#?ûK?H¶>­w><??¿ ¸¶«9g¾äÏ9«Ò·99?5>uÔI8uÔI8?F=ÚË4?ÙäÍ>mË`?j`;?xåú>+0??©¥¸aDº8-½¾êTd9ì 9»öµ>ð
>2ßI82ßI8?F=:á¥??s¤?s?ïæí>.?/#?9´97û¶>,±v;ñ¤;hàJ?f>îéI8îéI8?F=Íf?" ¬>×
_?ztk>:Á>|¦Q?0øÖ6
"8­Ï©=¦Q:^_ù9ü!?è>«ôI8«ôI8?F=$ªï>:y>-v?Üø?À,?Z6V?r9·9Ü,½2	=ÿ<êès?>hÿI8hÿI8?F=Óº>QPa>¼DT?üC>¼ì>>vÁ>?DQ¹MPª8[¿³¡9ò$79`Úa?Û>%
J8%
J8?F=¥?Ä>.}??PQC>->â*?
¢ü·¾8ºi¾â¡9øb¹9Ú&7>
 >áJ8áJ8?F=^­>µ >äxb?¢xT?ÓÐö>¤`\?;=£3=Új?zi9Ôa9À?o!>J8J8?F=Ð¼¯>|<>Ün?)N?ê?,I?÷¯Ö8¸Fc9òÑq>¿9£Ø£9	9ð>Â!>[*J8[*J8?F=çe?×­>V?ì>M>Ô°G?Óë®9§Á9lç>õï<ìò<¥ãM?®">5J85J8?F="]?ð º>oÛW??¼>ï¥n>´ÊI?tÔ¸è¥9Î¿$¾`Jf;«r;¸F?Þ">Õ?J8Õ?J8?F=¬$?5Ç¬>ãÈs?[?Ãtõ>
e?Ð»7:¥9~==;½¹°:î?ê.>JJ8JJ8?F=4W·<5Þ<|ö1?g=aa^=%? Z¹³H9¹Û¿ò·%V´9VçÍ¼±0>NUJ8NUJ8?F=­a?WÚ>òX?ñ>(O>Þ=?üH¹Un9Ø¾v597ä9DY°>{6>`J8`J8?F=¶=?Pì>ÌM?³5,?~JÕ>X±N?&¬°94ß©9Ñ?×Ò<:×à:,?À;>ÈjJ8ÈjJ8?F=u?Ãª>A[?y?ö«>¿,C?Àð5h9ÖÇl;g¸:ò/T:þz^?\J>uJ8uJ8?F=:?û£¿>g¼E?Å®>©vq>¯9?ÎFè¸«!9Å	è¾º¸5à8¯¾S>AJ8AJ8?F=Ýó?%µÆ>LWF?ò½>¯q>þ÷8?É<¸Ì£9õ¶½97O9rå<Ô]>þJ8þJ8?F=wä^?ó^	?°O?ØÅ?¿>²ðc?Òr¸öâÄ8x°¾0á9Rµe9l{?w>»J8»J8?F=Âi?¹Ò?^0M?ÃÃ>pÖ}>xnE?,b8 1Z9 "5>¼ê9%ã90í?
>x J8x J8?F=n?àü§>ÏÐI?Cm>ûo$>ûö8?æ¨8
9{>+¸9y9ä<?ó>4«J84«J8?F=v¬?¾>¬·Q?÷?C÷­>`H?ws
9`»°9åL>VÒ+:Ø9? K?>ñµJ8ñµJ8?F=ü>ä1¢><ðF?>x)L>,?Ðò5£9M;V:Þy:ÑU?+>®ÀJ8®ÀJ8?F=¿h?/]ü>¿I?·|S?Õû>W?i.«9ô9
A?ì9:UÖ:34?>kËJ8kËJ8?F=²f.?Lã>0D?E?é©É>7Â>?ÑÐ9òJ:mÈ>Þ~49#Î9Fº_>s>'ÖJ8'ÖJ8?F=
ã?²>¦;?_¯>ï>-2-?%h
¹V°9gu¾J¿³:´#:ÞC?·>äàJ8äàJ8?F=Ç>¥>©N<?xN>N÷G>M©*?PEÏ¸F`9à©Î¾ÄÆ9Ú¸9ÒÜ>·>¡ëJ8¡ëJ8?F=Â½Ó>8>/@?Ü?>¾â>ÈÎ8?I;¸%^9¨½ó,þ9í²Ä9g%?9¹>^öJ8^öJ8?F=õO2?¿"Ã>äíi?Ö¦³>ÈÇ]>þ^O?$8]])9Àë=Âm29fÀÖ9R³T><¼>K8K8J=þ£Ç>ê¦u>åP?DÃË>Ò>¯@?£õ!9ä89í
?ÎØè9*ûM9á±?j¼>×K8×K8J=7?&ß°>m9V?ìÎæ>>¾ÝD?C±ì8­9rk>Ñ9ÛÆy9+?½>K8K8J=ñ'?%?yíU?_#a?µ=?¥C]?~A9L'»91V>É9Ä_9)ßf?#¿>Q!K8Q!K8J=?>®<{?¦y?8X?YÛ[?/3:Rª9¾¨?Ä¼»:[Y#:S?Ø¿>,K8,K8J=¼T?¶T¿>_wF?`>4È>Öê3?Ü»Â7m!9óÂ=¸Jz9~
¾Â>Ë6K8Ë6K8J=H+M?¤õ>*QV?Ä÷>XF>4J?4 ¸0/9Ò7j¾Ëss8«w9ëäE>Ç>AK8AK8J=Y?,ðñ>±º?¾o?)ö>6?]ç9hÓ9Ó?ÄTS:¬ü9b5V?Î>DLK8DLK8J=¹m?»?=l?±ð?í?³þY?Ú¶9ÀÐ9®3ß>DB;ëù:øÍF?õÛ>WK8WK8J=FR?uoò>ÀÜ]?ÌÜï> 9>SjS?¥Õ8
àY9»Oz>²:ï5:ÙF?ÜÝ>¾aK8¾aK8J=¹	?5w¥>¤G?cZ+?÷æ>(í=?®´89ã>¡ø';Z³É:¾0U?å>zlK8zlK8J=÷\7?ú·Î>c?I?Þ®>Ðc?Jû¯8z­9ÈØ>i1:I|9ñ?±é>7wK87wK8J=¤)	? w­>¯lJ?n+[>«2>ÊÂ4?÷ 5úk~9.÷!;õú:J+:shX?'ê>ôK8ôK8J=Óéï>»£>HÇ;?ò|u>ì¶.>±Ù3?
[truncated: 857,299 more chars]
