# Supplementary material for: LKB1‐SIK2 loss drives uveal melanoma proliferation and hypersensitivity to SLC8A1 and ROS inhibition
Source: EMBO Mol Med. 2023 Nov 15;15(12):e17719. doi: 10.15252/emmm.202317719 (PMC10701601; doi:10.15252/emmm.202317719)
Supplement: Supplementary file 11 — Source Data for Figure 6 [file EMMM-15-e17719-s009.zip › Figure 6/6C/FCS files/SIK2_KO1_MitoQ.mqd]

MQD3.1    1655040 1657686 118784 1654784 1658060 1798953 0 0                                                                                                                                                                                                                                                                                                                                                                                                                                                                                                                                                                                                                                                                                                                                                                                                                                                                                                                                                                                                                                                                                                                                                                                                                                                                                                                                                                                                                                                                                                                                                                                                                                                                                                                                                                                                                                                                                                                                                                                                                                                                                                                                                                                                                                                                                                                                                                                                                                                                                                                                                                                                                                                                                                                                                                                                                                                                                                                                                                                                                                                                                                                                                                                                                                                                                                                                                                                                                                                                                                                                                                                                                                                                                                                                                                                                                                                                                                                                                                                                                                                                                                                                                                                                                                                                                                                                                                                                                                                                    /$EXP/thomas s/$SYS/MACSQuantify,2.11.1817.19623/$CYT/MACSQuant Analyzer 10,2.11.1817.19623/$CYTSN/21337/$DATE/2022-Sep-19/$BTIM/16:17:12/$ETIM/16:17:12/$PROJ/AnnexinV/$TIMESTEP/1/$PLATENAME/Single tube rack/$WELLID/A1/$TR/FSC,15.9187/$FIL/1-21 m.0017.mqd/$PAR/16/$TOT/0/$ABRT/0/$LOST/0/$MODE/L/$DATATYPE/F/$BYTEORD/1,2,3,4/$P1N/HDR-T/$P1B/32/$P1E/0.0,0.0/$P1D/Linear,0,160/$P1R/160/$P1G/1/$P1S/HDR-T/$P2N/HDR-CE/$P2B/32/$P2E/0.0,0.0/$P2D/Linear,0,1000/$P2R/1000/$P2G/1/$P2S/HDR-CE/$P3N/HDR-SE/$P3B/32/$P3E/0.0,0.0/$P3D/Linear,0,1000/$P3R/1000/$P3G/1/$P3S/HDR-SE/$P4N/HDR-V/$P4B/32/$P4E/0.0,0.0/$P4D/Linear,0,40/$P4R/40/$P4G/1/$P4S/HDR-V/$P5N/FSC-A/$P5B/32/$P5E/0.0,0.0/$P5D/Linear,0,1000/$P5R/1000/$P5G/1/$P5S/FSC-A/$P5F/488//10 nm/$P5L/488nm/$P5O/30mW/$P5V/424/$P5T/-110/$P6N/FSC-H/$P6B/32/$P6E/0.0,0.0/$P6D/Linear,0,1000/$P6R/1000/$P6G/1/$P6S/FSC-H/$P6F/488//10 nm/$P6L/488nm/$P6O/30mW/$P6V/424/$P6T/-110/$P7N/FSC-W/$P7B/32/$P7E/0.0,0.0/$P7D/Linear,0,1000/$P7R/1000/$P7G/1/$P7S/FSC-W/$P7F/488//10 nm/$P7L/488nm/$P7O/30mW/$P7V/424/$P7T/-110/$P8N/SSC-A/$P8B/32/$P8E/0.0,0.0/$P8D/Linear,0,1000/$P8R/1000/$P8G/1/$P8S/SSC-A/$P8F/488//10 nm/$P8L/488nm/$P8O/30mW/$P8V/470/$P8T/-110/$P9N/SSC-H/$P9B/32/$P9E/0.0,0.0/$P9D/Linear,0,1000/$P9R/1000/$P9G/1/$P9S/SSC-H/$P9F/488//10 nm/$P9L/488nm/$P9O/30mW/$P9V/470/$P9T/-110/$P10N/SSC-W/$P10B/32/$P10E/0.0,0.0/$P10D/Linear,0,1000/$P10R/1000/$P10G/1/$P10S/SSC-W/$P10F/488//10 nm/$P10L/488nm/$P10O/30mW/$P10V/470/$P10T/-110/$P11N/V1-A/$P11B/32/$P11E/0.0,0.0/$P11D/Hyperlogarithmic,-1.0,1000/$P11R/1000/$P11G/1/$P11S/VioBlue-A/$P11F/450//50 nm/$P11L/405nm/$P11O/40mW/$P11V/340/$P11T/-110/$P12N/V1-H/$P12B/32/$P12E/0.0,0.0/$P12D/Hyperlogarithmic,-1.0,1000/$P12R/1000/$P12G/1/$P12S/VioBlue-H/$P12F/450//50 nm/$P12L/405nm/$P12O/40mW/$P12V/340/$P12T/-110/$P13N/V1-W/$P13B/32/$P13E/0.0,0.0/$P13D/Hyperlogarithmic,-1.0,1000/$P13R/1000/$P13G/1/$P13S/VioBlue-W/$P13F/450//50 nm/$P13L/405nm/$P13O/40mW/$P13V/340/$P13T/-110/$P14N/B1-A/$P14B/32/$P14E/0.0,0.0/$P14D/Hyperlogarithmic,-1.0,1000/$P14R/1000/$P14G/1/$P14S/FITC-A/$P14F/525//50 nm/$P14L/488nm/$P14O/30mW/$P14V/375/$P14T/-20/$P15N/B1-H/$P15B/32/$P15E/0.0,0.0/$P15D/Hyperlogarithmic,-1.0,1000/$P15R/1000/$P15G/1/$P15S/FITC-H/$P15F/525//50 nm/$P15L/488nm/$P15O/30mW/$P15V/375/$P15T/-20/$P16N/B1-W/$P16B/32/$P16E/0.0,0.0/$P16D/Hyperlogarithmic,-1.0,1000/$P16R/1000/$P16G/1/$P16S/FITC-W/$P16F/525//50 nm/$P16L/488nm/$P16O/30mW/$P16V/375/$P16T/-20/$NEXTDATA/0/$BEGINANALYSIS/0/$ENDANALYSIS/0/$BEGINSTEXT/7268/$ENDSTEXT/118664/$BEGINDATA/4096/$ENDDATA/4096/                                                                                                                                                                                                                                                                                                                                                                                              /@MB_P1_BASE/HDR-T
HDR-T
0
4/@MB_P2_BASE/HDR-CE
HDR-CE
0
4/@MB_P3_BASE/HDR-SE
HDR-SE
0
4/@MB_P4_BASE/HDR-V
HDR-V
0
4/@MB_P5_BASE/FSC-A
FSC-A
5
4/@MB_P6_BASE/FSC-H
FSC-H
5
4/@MB_P7_BASE/FSC-W
FSC-W
5
4/@MB_P8_BASE/SSC-A
SSC-A
2
4/@MB_P9_BASE/SSC-H
SSC-H
2
4/@MB_P10_BASE/SSC-W
SSC-W
2
4/@MB_P11_BASE/V1-A
FL1-A
4
4/@MB_P12_BASE/V1-H
FL1-H
4
4/@MB_P13_BASE/V1-W
FL1-W
4
4/@MB_P14_BASE/B1-A
FL2-A
9
4/@MB_P15_BASE/B1-H
FL2-H
9
4/@MB_P16_BASE/B1-W
FL2-W
9
4/@MB_INSSET/PEJhc2ljRW50cnk+CiA8bmFtZT5Tb2Z0d2FyZTwvbmFtZT4KIDxmbGFncz4xMzEwNzQ8L2ZsYWdzPgogPEJhc2ljRW50cnk+CiAgPG5hbWU+RGV2aWNlPC9uYW1lPgogIDxmbGFncz4xMzEyMDI8L2ZsYWdzPgogIDxCYXNpY0VudHJ5PgogICA8bmFtZT5EZXRlY3RvcjwvbmFtZT4KICAgPGZsYWdzPjEzMTk3MDwvZmxhZ3M+CiAgIDx2YWx1ZSB0eXBlPSIzIj5GTDg8L3ZhbHVlPgogICA8QmFzaWNFbnRyeT4KICAgIDxuYW1lPlBtdHM8L25hbWU+CiAgICA8ZmxhZ3M+MTMxMjAyPC9mbGFncz4KICAgIDxCYXNpY0VudHJ5PgogICAgIDxuYW1lPjU8L25hbWU+CiAgICAgPGZsYWdzPjEzMTIwMjwvZmxhZ3M+CiAgICAgPEJhc2ljRW50cnk+CiAgICAgIDxuYW1lPkdhaW48L25hbWU+CiAgICAgIDxmbGFncz4xMzE3MTQ8L2ZsYWdzPgogICAgICA8dmFsdWUgdHlwZT0iMiI+NDI0PC92YWx1ZT4KICAgICA8L0Jhc2ljRW50cnk+CiAgICA8L0Jhc2ljRW50cnk+CiAgICA8QmFzaWNFbnRyeT4KICAgICA8bmFtZT4yPC9uYW1lPgogICAgIDxmbGFncz4xMzEyMDI8L2ZsYWdzPgogICAgIDxCYXNpY0VudHJ5PgogICAgICA8bmFtZT5HYWluPC9uYW1lPgogICAgICA8ZmxhZ3M+MTMxNzE0PC9mbGFncz4KICAgICAgPHZhbHVlIHR5cGU9IjIiPjQ3MDwvdmFsdWU+CiAgICAgPC9CYXNpY0VudHJ5PgogICAgPC9CYXNpY0VudHJ5PgogICAgPEJhc2ljRW50cnk+CiAgICAgPG5hbWU+NDwvbmFtZT4KICAgICA8ZmxhZ3M+MTMxMjAyPC9mbGFncz4KICAgICA8QmFzaWNFbnRyeT4KICAgICAgPG5hbWU+R2FpbjwvbmFtZT4KICAgICAgPGZsYWdzPjEzMTcxNDwvZmxhZ3M+CiAgICAgIDx2YWx1ZSB0eXBlPSIyIj4zNDA8L3ZhbHVlPgogICAgIDwvQmFzaWNFbnRyeT4KICAgIDwvQmFzaWNFbnRyeT4KICAgIDxCYXNpY0VudHJ5PgogICAgIDxuYW1lPjM8L25hbWU+CiAgICAgPGZsYWdzPjEzMTIwMjwvZmxhZ3M+CiAgICAgPEJhc2ljRW50cnk+CiAgICAgIDxuYW1lPkdhaW48L25hbWU+CiAgICAgIDxmbGFncz4xMzE3MTQ8L2ZsYWdzPgogICAgICA8dmFsdWUgdHlwZT0iMiI+NjEyPC92YWx1ZT4KICAgICA8L0Jhc2ljRW50cnk+CiAgICA8L0Jhc2ljRW50cnk+CiAgICA8QmFzaWNFbnRyeT4KICAgICA8bmFtZT4xMjwvbmFtZT4KICAgICA8ZmxhZ3M+MTMxMjAyPC9mbGFncz4KICAgICA8QmFzaWNFbnRyeT4KICAgICAgPG5hbWU+R2FpbjwvbmFtZT4KICAgICAgPGZsYWdzPjEzMTcxNDwvZmxhZ3M+CiAgICAgIDx2YWx1ZSB0eXBlPSIyIj42NzI8L3ZhbHVlPgogICAgIDwvQmFzaWNFbnRyeT4KICAgIDwvQmFzaWNFbnRyeT4KICAgIDxCYXNpY0VudHJ5PgogICAgIDxuYW1lPjE8L25hbWU+CiAgICAgPGZsYWdzPjEzMTIwMjwvZmxhZ3M+CiAgICAgPEJhc2ljRW50cnk+CiAgICAgIDxuYW1lPkdhaW48L25hbWU+CiAgICAgIDxmbGFncz4xMzE3MTQ8L2ZsYWdzPgogICAgICA8dmFsdWUgdHlwZT0iMiI+NDc0PC92YWx1ZT4KICAgICA8L0Jhc2ljRW50cnk+CiAgICA8L0Jhc2ljRW50cnk+CiAgICA8QmFzaWNFbnRyeT4KICAgICA8bmFtZT4xMDwvbmFtZT4KICAgICA8ZmxhZ3M+MTMxMjAyPC9mbGFncz4KICAgICA8QmFzaWNFbnRyeT4KICAgICAgPG5hbWU+R2FpbjwvbmFtZT4KICAgICAgPGZsYWdzPjEzMTcxNDwvZmxhZ3M+CiAgICAgIDx2YWx1ZSB0eXBlPSIyIj42MDI8L3ZhbHVlPgogICAgIDwvQmFzaWNFbnRyeT4KICAgIDwvQmFzaWNFbnRyeT4KICAgIDxCYXNpY0VudHJ5PgogICAgIDxuYW1lPjY8L25hbWU+CiAgICAgPGZsYWdzPjEzMTIwMjwvZmxhZ3M+CiAgICAgPEJhc2ljRW50cnk+CiAgICAgIDxuYW1lPkdhaW48L25hbWU+CiAgICAgIDxmbGFncz4xMzE3MTQ8L2ZsYWdzPgogICAgICA8dmFsdWUgdHlwZT0iMiI+NjQ0PC92YWx1ZT4KICAgICA8L0Jhc2ljRW50cnk+CiAgICA8L0Jhc2ljRW50cnk+CiAgICA8QmFzaWNFbnRyeT4KICAgICA8bmFtZT4xMTwvbmFtZT4KICAgICA8ZmxhZ3M+MTMxMjAyPC9mbGFncz4KICAgICA8QmFzaWNFbnRyeT4KICAgICAgPG5hbWU+R2FpbjwvbmFtZT4KICAgICAgPGZsYWdzPjEzMTcxNDwvZmxhZ3M+CiAgICAgIDx2YWx1ZSB0eXBlPSIyIj41NDI8L3ZhbHVlPgogICAgIDwvQmFzaWNFbnRyeT4KICAgIDwvQmFzaWNFbnRyeT4KICAgIDxCYXNpY0VudHJ5PgogICAgIDxuYW1lPjk8L25hbWU+CiAgICAgPGZsYWdzPjEzMTIwMjwvZmxhZ3M+CiAgICAgPEJhc2ljRW50cnk+CiAgICAgIDxuYW1lPkdhaW48L25hbWU+CiAgICAgIDxmbGFncz4xMzE3MTQ8L2ZsYWdzPgogICAgICA8dmFsdWUgdHlwZT0iMiI+Mzc1PC92YWx1ZT4KICAgICA8L0Jhc2ljRW50cnk+CiAgICA8L0Jhc2ljRW50cnk+CiAgIDwvQmFzaWNFbnRyeT4KICAgPEJhc2ljRW50cnk+CiAgICA8bmFtZT5DaGFubmVsczwvbmFtZT4KICAgIDxmbGFncz4xMzEyMDI8L2ZsYWdzPgogICAgPEJhc2ljRW50cnk+CiAgICAgPG5hbWU+RlNDPC9uYW1lPgogICAgIDxmbGFncz4xMzE3MTQ8L2ZsYWdzPgogICAgIDx2YWx1ZSB0eXBlPSIyIj41PC92YWx1ZT4KICAgICA8QmFzaWNFbnRyeT4KICAgICAgPG5hbWU+QWN0aXZlPC9uYW1lPgogICAgICA8ZmxhZ3M+MTMxNDU4PC9mbGFncz4KICAgICAgPHZhbHVlIHR5cGU9IjEiPjE8L3ZhbHVlPgogICAgIDwvQmFzaWNFbnRyeT4KICAgICA8QmFzaWNFbnRyeT4KICAgICAgPG5hbWU+TW9kZTwvbmFtZT4KICAgICAgPGZsYWdzPjEzMTk3MDwvZmxhZ3M+CiAgICAgIDx2YWx1ZSB0eXBlPSIzIj5saW48L3ZhbHVlPgogICAgIDwvQmFzaWNFbnRyeT4KICAgICA8QmFzaWNFbnRyeT4KICAgICAgPG5hbWU+VHJpZ2dlckxldmVsPC9uYW1lPgogICAgICA8ZmxhZ3M+MTMyOTk0PC9mbGFncz4KICAgICAgPHZhbHVlIHR5cGU9IjciPjE1LjkxODcxMzU3PC92YWx1ZT4KICAgICA8L0Jhc2ljRW50cnk+CiAgICAgPEJhc2ljRW50cnk+CiAgICAgIDxuYW1lPlVzZXJOYW1lPC9uYW1lPgogICAgICA8ZmxhZ3M+MTMxOTcwPC9mbGFncz4KICAgICAgPHZhbHVlIHR5cGU9IjMiPkZTQzwvdmFsdWU+CiAgICAgPC9CYXNpY0VudHJ5PgogICAgPC9CYXNpY0VudHJ5PgogICAgPEJhc2ljRW50cnk+CiAgICAgPG5hbWU+U1NDPC9uYW1lPgogICAgIDxmbGFncz4xMzE3MTQ8L2ZsYWdzPgogICAgIDx2YWx1ZSB0eXBlPSIyIj4yPC92YWx1ZT4KICAgICA8QmFzaWNFbnRyeT4KICAgICAgPG5hbWU+QWN0aXZlPC9uYW1lPgogICAgICA8ZmxhZ3M+MTMxNDU4PC9mbGFncz4KICAgICAgPHZhbHVlIHR5cGU9IjEiPjE8L3ZhbHVlPgogICAgIDwvQmFzaWNFbnRyeT4KICAgICA8QmFzaWNFbnRyeT4KICAgICAgPG5hbWU+TW9kZTwvbmFtZT4KICAgICAgPGZsYWdzPjEzMTk3MDwvZmxhZ3M+CiAgICAgIDx2YWx1ZSB0eXBlPSIzIj5saW48L3ZhbHVlPgogICAgIDwvQmFzaWNFbnRyeT4KICAgICA8QmFzaWNFbnRyeT4KICAgICAgPG5hbWU+VHJpZ2dlckxldmVsPC9uYW1lPgogICAgICA8ZmxhZ3M+MTMyOTk0PC9mbGFncz4KICAgICAgPHZhbHVlIHR5cGU9IjciPjA8L3ZhbHVlPgogICAgIDwvQmFzaWNFbnRyeT4KICAgICA8QmFzaWNFbnRyeT4KICAgICAgPG5hbWU+VXNlck5hbWU8L25hbWU+CiAgICAgIDxmbGFncz4xMzE5NzA8L2ZsYWdzPgogICAgICA8dmFsdWUgdHlwZT0iMyI+U1NDPC92YWx1ZT4KICAgICA8L0Jhc2ljRW50cnk+CiAgICA8L0Jhc2ljRW50cnk+CiAgICA8QmFzaWNFbnRyeT4KICAgICA8bmFtZT5WMTwvbmFtZT4KICAgICA8ZmxhZ3M+MTMxNzE0PC9mbGFncz4KICAgICA8dmFsdWUgdHlwZT0iMiI+NDwvdmFsdWU+CiAgICAgPEJhc2ljRW50cnk+CiAgICAgIDxuYW1lPkFjdGl2ZTwvbmFtZT4KICAgICAgPGZsYWdzPjEzMTQ1ODwvZmxhZ3M+CiAgICAgIDx2YWx1ZSB0eXBlPSIxIj4xPC92YWx1ZT4KICAgICA8L0Jhc2ljRW50cnk+CiAgICAgPEJhc2ljRW50cnk+CiAgICAgIDxuYW1lPk1vZGU8L25hbWU+CiAgICAgIDxmbGFncz4xMzE5NzA8L2ZsYWdzPgogICAgICA8dmFsdWUgdHlwZT0iMyI+aGxvZzwvdmFsdWU+CiAgICAgPC9CYXNpY0VudHJ5PgogICAgIDxCYXNpY0VudHJ5PgogICAgICA8bmFtZT5UcmlnZ2VyTGV2ZWw8L25hbWU+CiAgICAgIDxmbGFncz4xMzI5OTQ8L2ZsYWdzPgogICAgICA8dmFsdWUgdHlwZT0iNyI+MDwvdmFsdWU+CiAgICAgPC9CYXNpY0VudHJ5PgogICAgIDxCYXNpY0VudHJ5PgogICAgICA8bmFtZT5Vc2VyTmFtZTwvbmFtZT4KICAgICAgPGZsYWdzPjEzMTk3MDwvZmxhZ3M+CiAgICAgIDx2YWx1ZSB0eXBlPSIzIj5WaW9CbHVlPC92YWx1ZT4KICAgICA8L0Jhc2ljRW50cnk+CiAgICA8L0Jhc2ljRW50cnk+CiAgICA8QmFzaWNFbnRyeT4KICAgICA8bmFtZT5WMjwvbmFtZT4KICAgICA8ZmxhZ3M+MTMxNzE0PC9mbGFncz4KICAgICA8dmFsdWUgdHlwZT0iMiI+MzwvdmFsdWU+CiAgICAgPEJhc2ljRW50cnk+CiAgICAgIDxuYW1lPkFjdGl2ZTwvbmFtZT4KICAgICAgPGZsYWdzPjEzMTQ1ODwvZmxhZ3M+CiAgICAgIDx2YWx1ZSB0eXBlPSIxIj4wPC92YWx1ZT4KICAgICA8L0Jhc2ljRW50cnk+CiAgICAgPEJhc2ljRW50cnk+CiAgICAgIDxuYW1lPk1vZGU8L25hbWU+CiAgICAgIDxmbGFncz4xMzE5NzA8L2ZsYWdzPgogICAgICA8dmFsdWUgdHlwZT0iMyI+aGxvZzwvdmFsdWU+CiAgICAgPC9CYXNpY0VudHJ5PgogICAgIDxCYXNpY0VudHJ5PgogICAgICA8bmFtZT5UcmlnZ2VyTGV2ZWw8L25hbWU+CiAgICAgIDxmbGFncz4xMzI5OTQ8L2ZsYWdzPgogICAgICA8dmFsdWUgdHlwZT0iNyI+MDwvdmFsdWU+CiAgICAgPC9CYXNpY0VudHJ5PgogICAgIDxCYXNpY0VudHJ5PgogICAgICA8bmFtZT5Vc2VyTmFtZTwvbmFtZT4KICAgICAgPGZsYWdzPjEzMTk3MDwvZmxhZ3M+CiAgICAgIDx2YWx1ZSB0eXBlPSIzIj5WaW9HcmVlbjwvdmFsdWU+CiAgICAgPC9CYXNpY0VudHJ5PgogICAgPC9CYXNpY0VudHJ5PgogICAgPEJhc2ljRW50cnk+CiAgICAgPG5hbWU+QjE8L25hbWU+CiAgICAgPGZsYWdzPjEzMTcxNDwvZmxhZ3M+CiAgICAgPHZhbHVlIHR5cGU9IjIiPjk8L3ZhbHVlPgogICAgIDxCYXNpY0VudHJ5PgogICAgICA8bmFtZT5BY3RpdmU8L25hbWU+CiAgICAgIDxmbGFncz4xMzE0NTg8L2ZsYWdzPgogICAgICA8dmFsdWUgdHlwZT0iMSI+MTwvdmFsdWU+CiAgICAgPC9CYXNpY0VudHJ5PgogICAgIDxCYXNpY0VudHJ5PgogICAgICA8bmFtZT5Nb2RlPC9uYW1lPgogICAgICA8ZmxhZ3M+MTMxOTcwPC9mbGFncz4KICAgICAgPHZhbHVlIHR5cGU9IjMiPmhsb2c8L3ZhbHVlPgogICAgIDwvQmFzaWNFbnRyeT4KICAgICA8QmFzaWNFbnRyeT4KICAgICAgPG5hbWU+VHJpZ2dlckxldmVsPC9uYW1lPgogICAgICA8ZmxhZ3M+MTMyOTk0PC9mbGFncz4KICAgICAgPHZhbHVlIHR5cGU9IjciPjEwPC92YWx1ZT4KICAgICA8L0Jhc2ljRW50cnk+CiAgICAgPEJhc2ljRW50cnk+CiAgICAgIDxuYW1lPlVzZXJOYW1lPC9uYW1lPgogICAgICA8ZmxhZ3M+MTMxOTcwPC9mbGFncz4KICAgICAgPHZhbHVlIHR5cGU9IjMiPkZJVEM8L3ZhbHVlPgogICAgIDwvQmFzaWNFbnRyeT4KICAgIDwvQmFzaWNFbnRyeT4KICAgIDxCYXNpY0VudHJ5PgogICAgIDxuYW1lPkIyPC9uYW1lPgogICAgIDxmbGFncz4xMzE3MTQ8L2ZsYWdzPgogICAgIDx2YWx1ZSB0eXBlPSIyIj4xPC92YWx1ZT4KICAgICA8QmFzaWNFbnRyeT4KICAgICAgPG5hbWU+QWN0aXZlPC9uYW1lPgogICAgICA8ZmxhZ3M+MTMxNDU4PC9mbGFncz4KICAgICAgPHZhbHVlIHR5cGU9IjEiPjA8L3ZhbHVlPgogICAgIDwvQmFzaWNFbnRyeT4KICAgICA8QmFzaWNFbnRyeT4KICAgICAgPG5hbWU+TW9kZTwvbmFtZT4KICAgICAgPGZsYWdzPjEzMTk3MDwvZmxhZ3M+CiAgICAgIDx2YWx1ZSB0eXBlPSIzIj5obG9nPC92YWx1ZT4KICAgICA8L0Jhc2ljRW50cnk+CiAgICAgPEJhc2ljRW50cnk+CiAgICAgIDxuYW1lPlRyaWdnZXJMZXZlbDwvbmFtZT4KICAgICAgPGZsYWdzPjEzMjk5NDwvZmxhZ3M+CiAgICAgIDx2YWx1ZSB0eXBlPSI3Ij4wPC92YWx1ZT4KICAgICA8L0Jhc2ljRW50cnk+CiAgICAgPEJhc2ljRW50cnk+CiAgICAgIDxuYW1lPlVzZXJOYW1lPC9uYW1lPgogICAgICA8ZmxhZ3M+MTMxOTcwPC9mbGFncz4KICAgICAgPHZhbHVlIHR5cGU9IjMiPlBFPC92YWx1ZT4KICAgICA8L0Jhc2ljRW50cnk+CiAgICA8L0Jhc2ljRW50cnk+CiAgICA8QmFzaWNFbnRyeT4KICAgICA8bmFtZT5CMzwvbmFtZT4KICAgICA8ZmxhZ3M+MTMxNzE0PC9mbGFncz4KICAgICA8dmFsdWUgdHlwZT0iMiI+MTE8L3ZhbHVlPgogICAgIDxCYXNpY0VudHJ5PgogICAgICA8bmFtZT5BY3RpdmU8L25hbWU+CiAgICAgIDxmbGFncz4xMzE0NTg8L2ZsYWdzPgogICAgICA8dmFsdWUgdHlwZT0iMSI+MDwvdmFsdWU+CiAgICAgPC9CYXNpY0VudHJ5PgogICAgIDxCYXNpY0VudHJ5PgogICAgICA8bmFtZT5Nb2RlPC9uYW1lPgogICAgICA8ZmxhZ3M+MTMxOTcwPC9mbGFncz4KICAgICAgPHZhbHVlIHR5cGU9IjMiPmhsb2c8L3ZhbHVlPgogICAgIDwvQmFzaWNFbnRyeT4KICAgICA8QmFzaWNFbnRyeT4KICAgICAgPG5hbWU+VHJpZ2dlckxldmVsPC9uYW1lPgogICAgICA8ZmxhZ3M+MTMyOTk0PC9mbGFncz4KICAgICAgPHZhbHVlIHR5cGU9IjciPjA8L3ZhbHVlPgogICAgIDwvQmFzaWNFbnRyeT4KICAgICA8QmFzaWNFbnRyeT4KICAgICAgPG5hbWU+VXNlck5hbWU8L25hbWU+CiAgICAgIDxmbGFncz4xMzE5NzA8L2ZsYWdzPgogICAgICA8dmFsdWUgdHlwZT0iMyI+UGVyQ1AtVmlvNzAwPC92YWx1ZT4KICAgICA8L0Jhc2ljRW50cnk+CiAgICA8L0Jhc2ljRW50cnk+CiAgICA8QmFzaWNFbnRyeT4KICAgICA8bmFtZT5CNDwvbmFtZT4KICAgICA8ZmxhZ3M+MTMxNzE0PC9mbGFncz4KICAgICA8dmFsdWUgdHlwZT0iMiI+NjwvdmFsdWU+CiAgICAgPEJhc2ljRW50cnk+CiAgICAgIDxuYW1lPkFjdGl2ZTwvbmFtZT4KICAgICAgPGZsYWdzPjEzMTQ1ODwvZmxhZ3M+CiAgICAgIDx2YWx1ZSB0eXBlPSIxIj4wPC92YWx1ZT4KICAgICA8L0Jhc2ljRW50cnk+CiAgICAgPEJhc2ljRW50cnk+CiAgICAgIDxuYW1lPk1vZGU8L25hbWU+CiAgICAgIDxmbGFncz4xMzE5NzA8L2ZsYWdzPgogICAgICA8dmFsdWUgdHlwZT0iMyI+aGxvZzwvdmFsdWU+CiAgICAgPC9CYXNpY0VudHJ5PgogICAgIDxCYXNpY0VudHJ5PgogICAgICA8bmFtZT5UcmlnZ2VyTGV2ZWw8L25hbWU+CiAgICAgIDxmbGFncz4xMzI5OTQ8L2ZsYWdzPgogICAgICA8dmFsdWUgdHlwZT0iNyI+MDwvdmFsdWU+CiAgICAgPC9CYXNpY0VudHJ5PgogICAgIDxCYXNpY0VudHJ5PgogICAgICA8bmFtZT5Vc2VyTmFtZTwvbmFtZT4KICAgICAgPGZsYWdzPjEzMTk3MDwvZmxhZ3M+CiAgICAgIDx2YWx1ZSB0eXBlPSIzIj5QRS1WaW83NzA8L3ZhbHVlPgogICAgIDwvQmFzaWNFbnRyeT4KICAgIDwvQmFzaWNFbnRyeT4KICAgIDxCYXNpY0VudHJ5PgogICAgIDxuYW1lPlIxPC9uYW1lPgogICAgIDxmbGFncz4xMzE3MTQ8L2ZsYWdzPgogICAgIDx2YWx1ZSB0eXBlPSIyIj4xMDwvdmFsdWU+CiAgICAgPEJhc2ljRW50cnk+CiAgICAgIDxuYW1lPkFjdGl2ZTwvbmFtZT4KICAgICAgPGZsYWdzPjEzMTQ1ODwvZmxhZ3M+CiAgICAgIDx2YWx1ZSB0eXBlPSIxIj4wPC92YWx1ZT4KICAgICA8L0Jhc2ljRW50cnk+CiAgICAgPEJhc2ljRW50cnk+CiAgICAgIDxuYW1lPk1vZGU8L25hbWU+CiAgICAgIDxmbGFncz4xMzE5NzA8L2ZsYWdzPgogICAgICA8dmFsdWUgdHlwZT0iMyI+aGxvZzwvdmFsdWU+CiAgICAgPC9CYXNpY0VudHJ5PgogICAgIDxCYXNpY0VudHJ5PgogICAgICA8bmFtZT5UcmlnZ2VyTGV2ZWw8L25hbWU+CiAgICAgIDxmbGFncz4xMzI5OTQ8L2ZsYWdzPgogICAgICA8dmFsdWUgdHlwZT0iNyI+MDwvdmFsdWU+CiAgICAgPC9CYXNpY0VudHJ5PgogICAgIDxCYXNpY0VudHJ5PgogICAgICA8bmFtZT5Vc2VyTmFtZTwvbmFtZT4KICAgICAgPGZsYWdzPjEzMTk3MDwvZmxhZ3M+CiAgICAgIDx2YWx1ZSB0eXBlPSIzIj5BUEM8L3ZhbHVlPgogICAgIDwvQmFzaWNFbnRyeT4KICAgIDwvQmFzaWNFbnRyeT4KICAgIDxCYXNpY0VudHJ5PgogICAgIDxuYW1lPlIyPC9uYW1lPgogICAgIDxmbGFncz4xMzE3MTQ8L2ZsYWdzPgogICAgIDx2YWx1ZSB0eXBlPSIyIj4xMjwvdmFsdWU+CiAgICAgPEJhc2ljRW50cnk+CiAgICAgIDxuYW1lPkFjdGl2ZTwvbmFtZT4KICAgICAgPGZsYWdzPjEzMTQ1ODwvZmxhZ3M+CiAgICAgIDx2YWx1ZSB0eXBlPSIxIj4wPC92YWx1ZT4KICAgICA8L0Jhc2ljRW50cnk+CiAgICAgPEJhc2ljRW50cnk+CiAgICAgIDxuYW1lPk1vZGU8L25hbWU+CiAgICAgIDxmbGFncz4xMzE5NzA8L2ZsYWdzPgogICAgICA8dmFsdWUgdHlwZT0iMyI+aGxvZzwvdmFsdWU+CiAgICAgPC9CYXNpY0VudHJ5PgogICAgIDxCYXNpY0VudHJ5PgogICAgICA8bmFtZT5UcmlnZ2VyTGV2ZWw8L25hbWU+CiAgICAgIDxmbGFncz4xMzI5OTQ8L2ZsYWdzPgogICAgICA8dmFsdWUgdHlwZT0iNyI+MDwvdmFsdWU+CiAgICAgPC9CYXNpY0VudHJ5PgogICAgIDxCYXNpY0VudHJ5PgogICAgICA8bmFtZT5Vc2VyTmFtZTwvbmFtZT4KICAgICAgPGZsYWdzPjEzMTk3MDwvZmxhZ3M+CiAgICAgIDx2YWx1ZSB0eXBlPSIzIj5BUEMtVmlvNzcwPC92YWx1ZT4KICAgICA8L0Jhc2ljRW50cnk+CiAgICA8L0Jhc2ljRW50cnk+CiAgIDwvQmFzaWNFbnRyeT4KICAgPEJhc2ljRW50cnk+CiAgICA8bmFtZT5QYXJhbWV0ZXJzPC9uYW1lPgogICAgPGZsYWdzPjEzMTIwMjwvZmxhZ3M+CiAgICA8QmFzaWNFbnRyeT4KICAgICA8bmFtZT5IRFI8L25hbWU+CiAgICAgPGZsYWdzPjEzMTcxNDwvZmxhZ3M+CiAgICAgPHZhbHVlIHR5cGU9IjIiPjA8L3ZhbHVlPgogICAgIDxCYXNpY0VudHJ5PgogICAgICA8bmFtZT5UaW1lPC9uYW1lPgogICAgICA8ZmxhZ3M+MTMxNDU4PC9mbGFncz4KICAgICAgPHZhbHVlIHR5cGU9IjEiPjE8L3ZhbHVlPgogICAgICA8QmFzaWNFbnRyeT4KICAgICAgIDxuYW1lPlVzZXJkZWZOYW1lPC9uYW1lPgogICAgICAgPGZsYWdzPjEzMTk3MDwvZmxhZ3M+CiAgICAgICA8dmFsdWUgdHlwZT0iMyI+VGltZTwvdmFsdWU+CiAgICAgIDwvQmFzaWNFbnRyeT4KICAgICA8L0Jhc2ljRW50cnk+CiAgICAgPEJhc2ljRW50cnk+CiAgICAgIDxuYW1lPkNyRXZDb3VudDwvbmFtZT4KICAgICAgPGZsYWdzPjEzMTQ1ODwvZmxhZ3M+CiAgICAgIDx2YWx1ZSB0eXBlPSIxIj4xPC92YWx1ZT4KICAgICAgPEJhc2ljRW50cnk+CiAgICAgICA8bmFtZT5Vc2VyZGVmTmFtZTwvbmFtZT4KICAgICAgIDxmbGFncz4xMzE5NzA8L2ZsYWdzPgogICAgICAgPHZhbHVlIHR5cGU9IjMiPjwvdmFsdWU+CiAgICAgIDwvQmFzaWNFbnRyeT4KICAgICA8L0Jhc2ljRW50cnk+CiAgICAgPEJhc2ljRW50cnk+CiAgICAgIDxuYW1lPlNuZEV2Q291bnQ8L25hbWU+CiAgICAgIDxmbGFncz4xMzE0NTg8L2ZsYWdzPgogICAgICA8dmFsdWUgdHlwZT0iMSI+MTwvdmFsdWU+CiAgICAgIDxCYXNpY0VudHJ5PgogICAgICAgPG5hbWU+VXNlcmRlZk5hbWU8L25hbWU+CiAgICAgICA8ZmxhZ3M+MTMxOTcwPC9mbGFncz4KICAgICAgIDx2YWx1ZSB0eXBlPSIzIj48L3ZhbHVlPgogICAgICA8L0Jhc2ljRW50cnk+CiAgICAgPC9CYXNpY0VudHJ5PgogICAgIDxCYXNpY0VudHJ5PgogICAgICA8bmFtZT5Hcm91cDwvbmFtZT4KICAgICAgPGZsYWdzPjEzMTQ1ODwvZmxhZ3M+CiAgICAgIDx2YWx1ZSB0eXBlPSIxIj4wPC92YWx1ZT4KICAgICAgPEJhc2ljRW50cnk+CiAgICAgICA8bmFtZT5Vc2VyZGVmTmFtZTwvbmFtZT4KICAgICAgIDxmbGFncz4xMzE5NzA8L2ZsYWdzPgogICAgICAgPHZhbHVlIHR5cGU9IjMiPkdyb3VwPC92YWx1ZT4KICAgICAgPC9CYXNpY0VudHJ5PgogICAgIDwvQmFzaWNFbnRyeT4KICAgICA8QmFzaWNFbnRyeT4KICAgICAgPG5hbWU+Vm9sdW1lPC9uYW1lPgogICAgICA8ZmxhZ3M+MTMxNDU4PC9mbGFncz4KICAgICAgPHZhbHVlIHR5cGU9IjEiPjE8L3ZhbHVlPgogICAgICA8QmFzaWNFbnRyeT4KICAgICAgIDxuYW1lPlVzZXJkZWZOYW1lPC9uYW1lPgogICAgICAgPGZsYWdzPjEzMTk3MDwvZmxhZ3M+CiAgICAgICA8dmFsdWUgdHlwZT0iMyI+Vm9sdW1lPC92YWx1ZT4KICAgICAgPC9CYXNpY0VudHJ5PgogICAgIDwvQmFzaWNFbnRyeT4KICAgIDwvQmFzaWNFbnRyeT4KICAgIDxCYXNpY0VudHJ5PgogICAgIDxuYW1lPkZTQzwvbmFtZT4KICAgICA8ZmxhZ3M+MTMxMjAyPC9mbGFncz4KICAgICA8QmFzaWNFbnRyeT4KICAgICAgPG5hbWU+QXJlYTwvbmFtZT4KICAgICAgPGZsYWdzPjEzMTQ1ODwvZmxhZ3M+CiAgICAgIDx2YWx1ZSB0eXBlPSIxIj4xPC92YWx1ZT4KICAgICAgPEJhc2ljRW50cnk+CiAgICAgICA8bmFtZT5Vc2VyZGVmTmFtZTwvbmFtZT4KICAgICAgIDxmbGFncz4xMzE5NzA8L2ZsYWdzPgogICAgICAgPHZhbHVlIHR5cGU9IjMiPjwvdmFsdWU+CiAgICAgIDwvQmFzaWNFbnRyeT4KICAgICA8L0Jhc2ljRW50cnk+CiAgICAgPEJhc2ljRW50cnk+CiAgICAgIDxuYW1lPkhlaWdodDwvbmFtZT4KICAgICAgPGZsYWdzPjEzMTQ1ODwvZmxhZ3M+CiAgICAgIDx2YWx1ZSB0eXBlPSIxIj4xPC92YWx1ZT4KICAgICAgPEJhc2ljRW50cnk+CiAgICAgICA8bmFtZT5Vc2VyZGVmTmFtZTwvbmFtZT4KICAgICAgIDxmbGFncz4xMzE5NzA8L2ZsYWdzPgogICAgICAgPHZhbHVlIHR5cGU9IjMiPjwvdmFsdWU+CiAgICAgIDwvQmFzaWNFbnRyeT4KICAgICA8L0Jhc2ljRW50cnk+CiAgICAgPEJhc2ljRW50cnk+CiAgICAgIDxuYW1lPldpZHRoPC9uYW1lPgogICAgICA8ZmxhZ3M+MTMxNDU4PC9mbGFncz4KICAgICAgPHZhbHVlIHR5cGU9IjEiPjE8L3ZhbHVlPgogICAgICA8QmFzaWNFbnRyeT4KICAgICAgIDxuYW1lPlVzZXJkZWZOYW1lPC9uYW1lPgogICAgICAgPGZsYWdzPjEzMTk3MDwvZmxhZ3M+CiAgICAgICA8dmFsdWUgdHlwZT0iMyI+PC92YWx1ZT4KICAgICAgPC9CYXNpY0VudHJ5PgogICAgIDwvQmFzaWNFbnRyeT4KICAgIDwvQmFzaWNFbnRyeT4KICAgIDxCYXNpY0VudHJ5PgogICAgIDxuYW1lPlNTQzwvbmFtZT4KICAgICA8ZmxhZ3M+MTMxMjAyPC9mbGFncz4KICAgICA8QmFzaWNFbnRyeT4KICAgICAgPG5hbWU+QXJlYTwvbmFtZT4KICAgICAgPGZsYWdzPjEzMTQ1ODwvZmxhZ3M+CiAgICAgIDx2YWx1ZSB0eXBlPSIxIj4xPC92YWx1ZT4KICAgICAgPEJhc2ljRW50cnk+CiAgICAgICA8bmFtZT5Vc2VyZGVmTmFtZTwvbmFtZT4KICAgICAgIDxmbGFncz4xMzE5NzA8L2ZsYWdzPgogICAgICAgPHZhbHVlIHR5cGU9IjMiPjwvdmFsdWU+CiAgICAgIDwvQmFzaWNFbnRyeT4KICAgICA8L0Jhc2ljRW50cnk+CiAgICAgPEJhc2ljRW50cnk+CiAgICAgIDxuYW1lPkhlaWdodDwvbmFtZT4KICAgICAgPGZsYWdzPjEzMTQ1ODwvZmxhZ3M+CiAgICAgIDx2YWx1ZSB0eXBlPSIxIj4xPC92YWx1ZT4KICAgICAgPEJhc2ljRW50cnk+CiAgICAgICA8bmFtZT5Vc2VyZGVmTmFtZTwvbmFtZT4KICAgICAgIDxmbGFncz4xMzE5NzA8L2ZsYWdzPgogICAgICAgPHZhbHVlIHR5cGU9IjMiPjwvdmFsdWU+CiAgICAgIDwvQmFzaWNFbnRyeT4KICAgICA8L0Jhc2ljRW50cnk+CiAgICAgPEJhc2ljRW50cnk+CiAgICAgIDxuYW1lPldpZHRoPC9uYW1lPgogICAgICA8ZmxhZ3M+MTMxNDU4PC9mbGFncz4KICAgICAgPHZhbHVlIHR5cGU9IjEiPjE8L3ZhbHVlPgogICAgICA8QmFzaWNFbnRyeT4KICAgICAgIDxuYW1lPlVzZXJkZWZOYW1lPC9uYW1lPgogICAgICAgPGZsYWdzPjEzMTk3MDwvZmxhZ3M+CiAgICAgICA8dmFsdWUgdHlwZT0iMyI+PC92YWx1ZT4KICAgICAgPC9CYXNpY0VudHJ5PgogICAgIDwvQmFzaWNFbnRyeT4KICAgIDwvQmFzaWNFbnRyeT4KICAgIDxCYXNpY0VudHJ5PgogICAgIDxuYW1lPlYxPC9uYW1lPgogICAgIDxmbGFncz4xMzEyMDI8L2ZsYWdzPgogICAgIDxCYXNpY0VudHJ5PgogICAgICA8bmFtZT5BcmVhPC9uYW1lPgogICAgICA8ZmxhZ3M+MTMxNDU4PC9mbGFncz4KICAgICAgPHZhbHVlIHR5cGU9IjEiPjE8L3ZhbHVlPgogICAgICA8QmFzaWNFbnRyeT4KICAgICAgIDxuYW1lPlVzZXJkZWZOYW1lPC9uYW1lPgogICAgICAgPGZsYWdzPjEzMTk3MDwvZmxhZ3M+CiAgICAgICA8dmFsdWUgdHlwZT0iMyI+PC92YWx1ZT4KICAgICAgPC9CYXNpY0VudHJ5PgogICAgIDwvQmFzaWNFbnRyeT4KICAgICA8QmFzaWNFbnRyeT4KICAgICAgPG5hbWU+SGVpZ2h0PC9uYW1lPgogICAgICA8ZmxhZ3M+MTMxNDU4PC9mbGFncz4KICAgICAgPHZhbHVlIHR5cGU9IjEiPjE8L3ZhbHVlPgogICAgICA8QmFzaWNFbnRyeT4KICAgICAgIDxuYW1lPlVzZXJkZWZOYW1lPC9uYW1lPgogICAgICAgPGZsYWdzPjEzMTk3MDwvZmxhZ3M+CiAgICAgICA8dmFsdWUgdHlwZT0iMyI+PC92YWx1ZT4KICAgICAgPC9CYXNpY0VudHJ5PgogICAgIDwvQmFzaWNFbnRyeT4KICAgICA8QmFzaWNFbnRyeT4KICAgICAgPG5hbWU+V2lkdGg8L25hbWU+CiAgICAgIDxmbGFncz4xMzE0NTg8L2ZsYWdzPgogICAgICA8dmFsdWUgdHlwZT0iMSI+MTwvdmFsdWU+CiAgICAgIDxCYXNpY0VudHJ5PgogICAgICAgPG5hbWU+VXNlcmRlZk5hbWU8L25hbWU+CiAgICAgICA8ZmxhZ3M+MTMxOTcwPC9mbGFncz4KICAgICAgIDx2YWx1ZSB0eXBlPSIzIj48L3ZhbHVlPgogICAgICA8L0Jhc2ljRW50cnk+CiAgICAgPC9CYXNpY0VudHJ5PgogICAgPC9CYXNpY0VudHJ5PgogICAgPEJhc2ljRW50cnk+CiAgICAgPG5hbWU+VjI8L25hbWU+CiAgICAgPGZsYWdzPjEzMTIwMjwvZmxhZ3M+CiAgICAgPEJhc2ljRW50cnk+CiAgICAgIDxuYW1lPkFyZWE8L25hbWU+CiAgICAgIDxmbGFncz4xMzE0NTg8L2ZsYWdzPgogICAgICA8dmFsdWUgdHlwZT0iMSI+MTwvdmFsdWU+CiAgICAgIDxCYXNpY0VudHJ5PgogICAgICAgPG5hbWU+VXNlcmRlZk5hbWU8L25hbWU+CiAgICAgICA8ZmxhZ3M+MTMxOTcwPC9mbGFncz4KICAgICAgIDx2YWx1ZSB0eXBlPSIzIj48L3ZhbHVlPgogICAgICA8L0Jhc2ljRW50cnk+CiAgICAgPC9CYXNpY0VudHJ5PgogICAgIDxCYXNpY0VudHJ5PgogICAgICA8bmFtZT5IZWlnaHQ8L25hbWU+CiAgICAgIDxmbGFncz4xMzE0NTg8L2ZsYWdzPgogICAgICA8dmFsdWUgdHlwZT0iMSI+MTwvdmFsdWU+CiAgICAgIDxCYXNpY0VudHJ5PgogICAgICAgPG5hbWU+VXNlcmRlZk5hbWU8L25hbWU+CiAgICAgICA8ZmxhZ3M+MTMxOTcwPC9mbGFncz4KICAgICAgIDx2YWx1ZSB0eXBlPSIzIj48L3ZhbHVlPgogICAgICA8L0Jhc2ljRW50cnk+CiAgICAgPC9CYXNpY0VudHJ5PgogICAgIDxCYXNpY0VudHJ5PgogICAgICA8bmFtZT5XaWR0aDwvbmFtZT4KICAgICAgPGZsYWdzPjEzMTQ1ODwvZmxhZ3M+CiAgICAgIDx2YWx1ZSB0eXBlPSIxIj4xPC92YWx1ZT4KICAgICAgPEJhc2ljRW50cnk+CiAgICAgICA8bmFtZT5Vc2VyZGVmTmFtZTwvbmFtZT4KICAgICAgIDxmbGFncz4xMzE5NzA8L2ZsYWdzPgogICAgICAgPHZhbHVlIHR5cGU9IjMiPjwvdmFsdWU+CiAgICAgIDwvQmFzaWNFbnRyeT4KICAgICA8L0Jhc2ljRW50cnk+CiAgICA8L0Jhc2ljRW50cnk+CiAgICA8QmFzaWNFbnRyeT4KICAgICA8bmFtZT5CMTwvbmFtZT4KICAgICA8ZmxhZ3M+MTMxMjAyPC9mbGFncz4KICAgICA8QmFzaWNFbnRyeT4KICAgICAgPG5hbWU+QXJlYTwvbmFtZT4KICAgICAgPGZsYWdzPjEzMTQ1ODwvZmxhZ3M+CiAgICAgIDx2YWx1ZSB0eXBlPSIxIj4xPC92YWx1ZT4KICAgICAgPEJhc2ljRW50cnk+CiAgICAgICA8bmFtZT5Vc2VyZGVmTmFtZTwvbmFtZT4KICAgICAgIDxmbGFncz4xMzE5NzA8L2ZsYWdzPgogICAgICAgPHZhbHVlIHR5cGU9IjMiPjwvdmFsdWU+CiAgICAgIDwvQmFzaWNFbnRyeT4KICAgICA8L0Jhc2ljRW50cnk+CiAgICAgPEJhc2ljRW50cnk+CiAgICAgIDxuYW1lPkhlaWdodDwvbmFtZT4KICAgICAgPGZsYWdzPjEzMTQ1ODwvZmxhZ3M+CiAgICAgIDx2YWx1ZSB0eXBlPSIxIj4xPC92YWx1ZT4KICAgICAgPEJhc2ljRW50cnk+CiAgICAgICA8bmFtZT5Vc2VyZGVmTmFtZTwvbmFtZT4KICAgICAgIDxmbGFncz4xMzE5NzA8L2ZsYWdzPgogICAgICAgPHZhbHVlIHR5cGU9IjMiPjwvdmFsdWU+CiAgICAgIDwvQmFzaWNFbnRyeT4KICAgICA8L0Jhc2ljRW50cnk+CiAgICAgPEJhc2ljRW50cnk+CiAgICAgIDxuYW1lPldpZHRoPC9uYW1lPgogICAgICA8ZmxhZ3M+MTMxNDU4PC9mbGFncz4KICAgICAgPHZhbHVlIHR5cGU9IjEiPjE8L3ZhbHVlPgogICAgICA8QmFzaWNFbnRyeT4KICAgICAgIDxuYW1lPlVzZXJkZWZOYW1lPC9uYW1lPgogICAgICAgPGZsYWdzPjEzMTk3MDwvZmxhZ3M+CiAgICAgICA8dmFsdWUgdHlwZT0iMyI+PC92YWx1ZT4KICAgICAgPC9CYXNpY0VudHJ5PgogICAgIDwvQmFzaWNFbnRyeT4KICAgIDwvQmFzaWNFbnRyeT4KICAgIDxCYXNpY0VudHJ5PgogICAgIDxuYW1lPkIyPC9uYW1lPgogICAgIDxmbGFncz4xMzEyMDI8L2ZsYWdzPgogICAgIDxCYXNpY0VudHJ5PgogICAgICA8bmFtZT5BcmVhPC9uYW1lPgogICAgICA8ZmxhZ3M+MTMxNDU4PC9mbGFncz4KICAgICAgPHZhbHVlIHR5cGU9IjEiPjE8L3ZhbHVlPgogICAgICA8QmFzaWNFbnRyeT4KICAgICAgIDxuYW1lPlVzZXJkZWZOYW1lPC9uYW1lPgogICAgICAgPGZsYWdzPjEzMTk3MDwvZmxhZ3M+CiAgICAgICA8dmFsdWUgdHlwZT0iMyI+PC92YWx1ZT4KICAgICAgPC9CYXNpY0VudHJ5PgogICAgIDwvQmFzaWNFbnRyeT4KICAgICA8QmFzaWNFbnRyeT4KICAgICAgPG5hbWU+SGVpZ2h0PC9uYW1lPgogICAgICA8ZmxhZ3M+MTMxNDU4PC9mbGFncz4KICAgICAgPHZhbHVlIHR5cGU9IjEiPjE8L3ZhbHVlPgogICAgICA8QmFzaWNFbnRyeT4KICAgICAgIDxuYW1lPlVzZXJkZWZOYW1lPC9uYW1lPgogICAgICAgPGZsYWdzPjEzMTk3MDwvZmxhZ3M+CiAgICAgICA8dmFsdWUgdHlwZT0iMyI+PC92YWx1ZT4KICAgICAgPC9CYXNpY0VudHJ5PgogICAgIDwvQmFzaWNFbnRyeT4KICAgICA8QmFzaWNFbnRyeT4KICAgICAgPG5hbWU+V2lkdGg8L25hbWU+CiAgICAgIDxmbGFncz4xMzE0NTg8L2ZsYWdzPgogICAgICA8dmFsdWUgdHlwZT0iMSI+MTwvdmFsdWU+CiAgICAgIDxCYXNpY0VudHJ5PgogICAgICAgPG5hbWU+VXNlcmRlZk5hbWU8L25hbWU+CiAgICAgICA8ZmxhZ3M+MTMxOTcwPC9mbGFncz4KICAgICAgIDx2YWx1ZSB0eXBlPSIzIj48L3ZhbHVlPgogICAgICA8L0Jhc2ljRW50cnk+CiAgICAgPC9CYXNpY0VudHJ5PgogICAgPC9CYXNpY0VudHJ5PgogICAgPEJhc2ljRW50cnk+CiAgICAgPG5hbWU+QjM8L25hbWU+CiAgICAgPGZsYWdzPjEzMTIwMjwvZmxhZ3M+CiAgICAgPEJhc2ljRW50cnk+CiAgICAgIDxuYW1lPkFyZWE8L25hbWU+CiAgICAgIDxmbGFncz4xMzE0NTg8L2ZsYWdzPgogICAgICA8dmFsdWUgdHlwZT0iMSI+MTwvdmFsdWU+CiAgICAgIDxCYXNpY0VudHJ5PgogICAgICAgPG5hbWU+VXNlcmRlZk5hbWU8L25hbWU+CiAgICAgICA8ZmxhZ3M+MTMxOTcwPC9mbGFncz4KICAgICAgIDx2YWx1ZSB0eXBlPSIzIj48L3ZhbHVlPgogICAgICA8L0Jhc2ljRW50cnk+CiAgICAgPC9CYXNpY0VudHJ5PgogICAgIDxCYXNpY0VudHJ5PgogICAgICA8bmFtZT5IZWlnaHQ8L25hbWU+CiAgICAgIDxmbGFncz4xMzE0NTg8L2ZsYWdzPgogICAgICA8dmFsdWUgdHlwZT0iMSI+MTwvdmFsdWU+CiAgICAgIDxCYXNpY0VudHJ5PgogICAgICAgPG5hbWU+VXNlcmRlZk5hbWU8L25hbWU+CiAgICAgICA8ZmxhZ3M+MTMxOTcwPC9mbGFncz4KICAgICAgIDx2YWx1ZSB0eXBlPSIzIj48L3ZhbHVlPgogICAgICA8L0Jhc2ljRW50cnk+CiAgICAgPC9CYXNpY0VudHJ5PgogICAgIDxCYXNpY0VudHJ5PgogICAgICA8bmFtZT5XaWR0aDwvbmFtZT4KICAgICAgPGZsYWdzPjEzMTQ1ODwvZmxhZ3M+CiAgICAgIDx2YWx1ZSB0eXBlPSIxIj4xPC92YWx1ZT4KICAgICAgPEJhc2ljRW50cnk+CiAgICAgICA8bmFtZT5Vc2VyZGVmTmFtZTwvbmFtZT4KICAgICAgIDxmbGFncz4xMzE5NzA8L2ZsYWdzPgogICAgICAgPHZhbHVlIHR5cGU9IjMiPjwvdmFsdWU+CiAgICAgIDwvQmFzaWNFbnRyeT4KICAgICA8L0Jhc2ljRW50cnk+CiAgICA8L0Jhc2ljRW50cnk+CiAgICA8QmFzaWNFbnRyeT4KICAgICA8bmFtZT5CNDwvbmFtZT4KICAgICA8ZmxhZ3M+MTMxMjAyPC9mbGFncz4KICAgICA8QmFzaWNFbnRyeT4KICAgICAgPG5hbWU+QXJlYTwvbmFtZT4KICAgICAgPGZsYWdzPjEzMTQ1ODwvZmxhZ3M+CiAgICAgIDx2YWx1ZSB0eXBlPSIxIj4xPC92YWx1ZT4KICAgICAgPEJhc2ljRW50cnk+CiAgICAgICA8bmFtZT5Vc2VyZGVmTmFtZTwvbmFtZT4KICAgICAgIDxmbGFncz4xMzE5NzA8L2ZsYWdzPgogICAgICAgPHZhbHVlIHR5cGU9IjMiPjwvdmFsdWU+CiAgICAgIDwvQmFzaWNFbnRyeT4KICAgICA8L0Jhc2ljRW50cnk+CiAgICAgPEJhc2ljRW50cnk+CiAgICAgIDxuYW1lPkhlaWdodDwvbmFtZT4KICAgICAgPGZsYWdzPjEzMTQ1ODwvZmxhZ3M+CiAgICAgIDx2YWx1ZSB0eXBlPSIxIj4xPC92YWx1ZT4KICAgICAgPEJhc2ljRW50cnk+CiAgICAgICA8bmFtZT5Vc2VyZGVmTmFtZTwvbmFtZT4KICAgICAgIDxmbGFncz4xMzE5NzA8L2ZsYWdzPgogICAgICAgPHZhbHVlIHR5cGU9IjMiPjwvdmFsdWU+CiAgICAgIDwvQmFzaWNFbnRyeT4KICAgICA8L0Jhc2ljRW50cnk+CiAgICAgPEJhc2ljRW50cnk+CiAgICAgIDxuYW1lPldpZHRoPC9uYW1lPgogICAgICA8ZmxhZ3M+MTMxNDU4PC9mbGFncz4KICAgICAgPHZhbHVlIHR5cGU9IjEiPjE8L3ZhbHVlPgogICAgICA8QmFzaWNFbnRyeT4KICAgICAgIDxuYW1lPlVzZXJkZWZOYW1lPC9uYW1lPgogICAgICAgPGZsYWdzPjEzMTk3MDwvZmxhZ3M+CiAgICAgICA8dmFsdWUgdHlwZT0iMyI+PC92YWx1ZT4KICAgICAgPC9CYXNpY0VudHJ5PgogICAgIDwvQmFzaWNFbnRyeT4KICAgIDwvQmFzaWNFbnRyeT4KICAgIDxCYXNpY0VudHJ5PgogICAgIDxuYW1lPlIxPC9uYW1lPgogICAgIDxmbGFncz4xMzEyMDI8L2ZsYWdzPgogICAgIDxCYXNpY0VudHJ5PgogICAgICA8bmFtZT5BcmVhPC9uYW1lPgogICAgICA8ZmxhZ3M+MTMxNDU4PC9mbGFncz4KICAgICAgPHZhbHVlIHR5cGU9IjEiPjE8L3ZhbHVlPgogICAgICA8QmFzaWNFbnRyeT4KICAgICAgIDxuYW1lPlVzZXJkZWZOYW1lPC9uYW1lPgogICAgICAgPGZsYWdzPjEzMTk3MDwvZmxhZ3M+CiAgICAgICA8dmFsdWUgdHlwZT0iMyI+PC92YWx1ZT4KICAgICAgPC9CYXNpY0VudHJ5PgogICAgIDwvQmFzaWNFbnRyeT4KICAgICA8QmFzaWNFbnRyeT4KICAgICAgPG5hbWU+SGVpZ2h0PC9uYW1lPgogICAgICA8ZmxhZ3M+MTMxNDU4PC9mbGFncz4KICAgICAgPHZhbHVlIHR5cGU9IjEiPjE8L3ZhbHVlPgogICAgICA8QmFzaWNFbnRyeT4KICAgICAgIDxuYW1lPlVzZXJkZWZOYW1lPC9uYW1lPgogICAgICAgPGZsYWdzPjEzMTk3MDwvZmxhZ3M+CiAgICAgICA8dmFsdWUgdHlwZT0iMyI+PC92YWx1ZT4KICAgICAgPC9CYXNpY0VudHJ5PgogICAgIDwvQmFzaWNFbnRyeT4KICAgICA8QmFzaWNFbnRyeT4KICAgICAgPG5hbWU+V2lkdGg8L25hbWU+CiAgICAgIDxmbGFncz4xMzE0NTg8L2ZsYWdzPgogICAgICA8dmFsdWUgdHlwZT0iMSI+MTwvdmFsdWU+CiAgICAgIDxCYXNpY0VudHJ5PgogICAgICAgPG5hbWU+VXNlcmRlZk5hbWU8L25hbWU+CiAgICAgICA8ZmxhZ3M+MTMxOTcwPC9mbGFncz4KICAgICAgIDx2YWx1ZSB0eXBlPSIzIj48L3ZhbHVlPgogICAgICA8L0Jhc2ljRW50cnk+CiAgICAgPC9CYXNpY0VudHJ5PgogICAgPC9CYXNpY0VudHJ5PgogICAgPEJhc2ljRW50cnk+CiAgICAgPG5hbWU+UjI8L25hbWU+CiAgICAgPGZsYWdzPjEzMTIwMjwvZmxhZ3M+CiAgICAgPEJhc2ljRW50cnk+CiAgICAgIDxuYW1lPkFyZWE8L25hbWU+CiAgICAgIDxmbGFncz4xMzE0NTg8L2ZsYWdzPgogICAgICA8dmFsdWUgdHlwZT0iMSI+MTwvdmFsdWU+CiAgICAgIDxCYXNpY0VudHJ5PgogICAgICAgPG5hbWU+VXNlcmRlZk5hbWU8L25hbWU+CiAgICAgICA8ZmxhZ3M+MTMxOTcwPC9mbGFncz4KICAgICAgIDx2YWx1ZSB0eXBlPSIzIj48L3ZhbHVlPgogICAgICA8L0Jhc2ljRW50cnk+CiAgICAgPC9CYXNpY0VudHJ5PgogICAgIDxCYXNpY0VudHJ5PgogICAgICA8bmFtZT5IZWlnaHQ8L25hbWU+CiAgICAgIDxmbGFncz4xMzE0NTg8L2ZsYWdzPgogICAgICA8dmFsdWUgdHlwZT0iMSI+MTwvdmFsdWU+CiAgICAgIDxCYXNpY0VudHJ5PgogICAgICAgPG5hbWU+VXNlcmRlZk5hbWU8L25hbWU+CiAgICAgICA8ZmxhZ3M+MTMxOTcwPC9mbGFncz4KICAgICAgIDx2YWx1ZSB0eXBlPSIzIj48L3ZhbHVlPgogICAgICA8L0Jhc2ljRW50cnk+CiAgICAgPC9CYXNpY0VudHJ5PgogICAgIDxCYXNpY0VudHJ5PgogICAgICA8bmFtZT5XaWR0aDwvbmFtZT4KICAgICAgPGZsYWdzPjEzMTQ1ODwvZmxhZ3M+CiAgICAgIDx2YWx1ZSB0eXBlPSIxIj4xPC92YWx1ZT4KICAgICAgPEJhc2ljRW50cnk+CiAgICAgICA8bmFtZT5Vc2VyZGVmTmFtZTwvbmFtZT4KICAgICAgIDxmbGFncz4xMzE5NzA8L2ZsYWdzPgogICAgICAgPHZhbHVlIHR5cGU9IjMiPjwvdmFsdWU+CiAgICAgIDwvQmFzaWNFbnRyeT4KICAgICA8L0Jhc2ljRW50cnk+CiAgICA8L0Jhc2ljRW50cnk+CiAgIDwvQmFzaWNFbnRyeT4KICAgPEJhc2ljRW50cnk+CiAgICA8bmFtZT5MYXNlcnM8L25hbWU+CiAgICA8ZmxhZ3M+MTMxMjAyPC9mbGFncz4KICAgIDxCYXNpY0VudHJ5PgogICAgIDxuYW1lPkJsdWU8L25hbWU+CiAgICAgPGZsYWdzPjEzMTQ1ODwvZmxhZ3M+CiAgICAgPHZhbHVlIHR5cGU9IjEiPjE8L3ZhbHVlPgogICAgPC9CYXNpY0VudHJ5PgogICAgPEJhc2ljRW50cnk+CiAgICAgPG5hbWU+VXY8L25hbWU+CiAgICAgPGZsYWdzPjEzMTQ1ODwvZmxhZ3M+CiAgICAgPHZhbHVlIHR5cGU9IjEiPjE8L3ZhbHVlPgogICAgPC9CYXNpY0VudHJ5PgogICAgPEJhc2ljRW50cnk+CiAgICAgPG5hbWU+UmVkPC9uYW1lPgogICAgIDxmbGFncz4xMzE0NTg8L2ZsYWdzPgogICAgIDx2YWx1ZSB0eXBlPSIxIj4xPC92YWx1ZT4KICAgIDwvQmFzaWNFbnRyeT4KICAgPC9CYXNpY0VudHJ5PgogICA8QmFzaWNFbnRyeT4KICAgIDxuYW1lPkdhaW48L25hbWU+CiAgICA8ZmxhZ3M+MTMxMjAyPC9mbGFncz4KICAgIDxCYXNpY0VudHJ5PgogICAgIDxuYW1lPk1pbjwvbmFtZT4KICAgICA8ZmxhZ3M+MTMxNzE0PC9mbGFncz4KICAgICA8dmFsdWUgdHlwZT0iMiI+MTAwPC92YWx1ZT4KICAgIDwvQmFzaWNFbnRyeT4KICAgIDxCYXNpY0VudHJ5PgogICAgIDxuYW1lPk1heDwvbmFtZT4KICAgICA8ZmxhZ3M+MTMxNzE0PC9mbGFncz4KICAgICA8dmFsdWUgdHlwZT0iMiI+OTk5PC92YWx1ZT4KICAgIDwvQmFzaWNFbnRyeT4KICAgIDxCYXNpY0VudHJ5PgogICAgIDxuYW1lPlByZWNpc2lvbjwvbmFtZT4KICAgICA8ZmxhZ3M+MTMxNzE0PC9mbGFncz4KICAgICA8dmFsdWUgdHlwZT0iMiI+MjwvdmFsdWU+CiAgICA8L0Jhc2ljRW50cnk+CiAgIDwvQmFzaWNFbnRyeT4KICAgPEJhc2ljRW50cnk+CiAgICA8bmFtZT5UcmlnZ2VyPC9uYW1lPgogICAgPGZsYWdzPjEzMTk3MDwvZmxhZ3M+CiAgICA8dmFsdWUgdHlwZT0iMyI+RlNDPC92YWx1ZT4KICAgPC9CYXNpY0VudHJ5PgogICA8QmFzaWNFbnRyeT4KICAgIDxuYW1lPkFyZWFUcmlnZ2VyPC9uYW1lPgogICAgPGZsYWdzPjEzMTQ1ODwvZmxhZ3M+CiAgICA8dmFsdWUgdHlwZT0iMSI+MDwvdmFsdWU+CiAgIDwvQmFzaWNFbnRyeT4KICAgPEJhc2ljRW50cnk+CiAgICA8bmFtZT5TZWNvbmRhcnlUcmlnZ2VyPC9uYW1lPgogICAgPGZsYWdzPjEzMTQ1ODwvZmxhZ3M+CiAgICA8dmFsdWUgdHlwZT0iMSI+MTwvdmFsdWU+CiAgICA8QmFzaWNFbnRyeT4KICAgICA8bmFtZT5DaGFubmVsPC9uYW1lPgogICAgIDxmbGFncz4xMzE5NzA8L2ZsYWdzPgogICAgIDx2YWx1ZSB0eXBlPSIzIj5GU0M8L3ZhbHVlPgogICAgPC9CYXNpY0VudHJ5PgogICAgPEJhc2ljRW50cnk+CiAgICAgPG5hbWU+VmFsdWU8L25hbWU+CiAgICAgPGZsYWdzPjEzMTcxNDwvZmxhZ3M+CiAgICAgPHZhbHVlIHR5cGU9IjIiPjEyNTgyPC92YWx1ZT4KICAgIDwvQmFzaWNFbnRyeT4KICAgPC9CYXNpY0VudHJ5PgogICA8QmFzaWNFbnRyeT4KICAgIDxuYW1lPkJMQzwvbmFtZT4KICAgIDxmbGFncz4xMzE0NTg8L2ZsYWdzPgogICAgPHZhbHVlIHR5cGU9IjEiPjE8L3ZhbHVlPgogICA8L0Jhc2ljRW50cnk+CiAgIDxCYXNpY0VudHJ5PgogICAgPG5hbWU+U2NvcGVNb2RlPC9uYW1lPgogICAgPGZsYWdzPjEzMTcxNDwvZmxhZ3M+CiAgICA8dmFsdWUgdHlwZT0iMiI+MDwvdmFsdWU+CiAgICA8QmFzaWNFbnRyeT4KICAgICA8bmFtZT5MZW5ndGg8L25hbWU+CiAgICAgPGZsYWdzPjEzMTcxNDwvZmxhZ3M+CiAgICAgPHZhbHVlIHR5cGU9IjIiPjY0PC92YWx1ZT4KICAgIDwvQmFzaWNFbnRyeT4KICAgIDxCYXNpY0VudHJ5PgogICAgIDxuYW1lPlNhbXBsZVR5cGVJZDE8L25hbWU+CiAgICAgPGZsYWdzPjEzMTcxNDwvZmxhZ3M+CiAgICAgPHZhbHVlIHR5cGU9IjIiPjA8L3ZhbHVlPgogICAgPC9CYXNpY0VudHJ5PgogICAgPEJhc2ljRW50cnk+CiAgICAgPG5hbWU+U2FtcGxlVHlwZUlkMjwvbmFtZT4KICAgICA8ZmxhZ3M+MTMxNzE0PC9mbGFncz4KICAgICA8dmFsdWUgdHlwZT0iMiI+MjwvdmFsdWU+CiAgICA8L0Jhc2ljRW50cnk+CiAgIDwvQmFzaWNFbnRyeT4KICAgPEJhc2ljRW50cnk+CiAgICA8bmFtZT5GcGdhQ3RybFNldDwvbmFtZT4KICAgIDxmbGFncz4xMzE3MTQ8L2ZsYWdzPgogICAgPHZhbHVlIHR5cGU9IjIiPjE8L3ZhbHVlPgogICA8L0Jhc2ljRW50cnk+CiAgIDxCYXNpY0VudHJ5PgogICAgPG5hbWU+Q29uZmlndXJhdGlvbjwvbmFtZT4KICAgIDxmbGFncz4xMzE5NzA8L2ZsYWdzPgogICAgPHZhbHVlIHR5cGU9IjMiPkZMODwvdmFsdWU+CiAgIDwvQmFzaWNFbnRyeT4KICA8L0Jhc2ljRW50cnk+CiAgPEJhc2ljRW50cnk+CiAgIDxuYW1lPkNvbXBlbnNhdGlvbjwvbmFtZT4KICAgPGZsYWdzPjEzMTIwMjwvZmxhZ3M+CiAgIDxCYXNpY0VudHJ5PgogICAgPG5hbWU+TWF0cml4PC9uYW1lPgogICAgPGZsYWdzPjEzMTk3MDwvZmxhZ3M+CiAgICA8dmFsdWUgdHlwZT0iMyI+MQowCjAKMAowCjAKMAowCjAKMQowCjAKMAowCjAKMAowCjAKMQowCjAKMAowCjAKMAowCjAKMQowCjAKMAowCjAKMAowCjAKMQowCjAKMAowCjAKMAowCjAKMQowCjAKMAowCjAKMAowCjAKMQowCjAKMAowCjAKMAowCjAKMTwvdmFsdWU+CiAgIDwvQmFzaWNFbnRyeT4KICAgPEJhc2ljRW50cnk+CiAgICA8bmFtZT5BY3RpdmU8L25hbWU+CiAgICA8ZmxhZ3M+MTMxNzE0PC9mbGFncz4KICAgIDx2YWx1ZSB0eXBlPSIyIj4wPC92YWx1ZT4KICAgPC9CYXNpY0VudHJ5PgogIDwvQmFzaWNFbnRyeT4KIDwvQmFzaWNFbnRyeT4KIDxCYXNpY0VudHJ5PgogIDxuYW1lPlZhbGlkaXR5S2V5PC9uYW1lPgogIDxmbGFncz4xMzI3Mzg8L2ZsYWdzPgogIDx2YWx1ZSB0eXBlPSI2IiBzaXplPSIxMTIiPgpOd0F6QURjQU5BQmhBR0VBTkFBM0FESUFNZ0E1QURFQU1BQXpBR0VBTXdCZkFEQUFNQUF3QURBQVh3QXlBQzRBCk1RQXhBQzRBTVFBNEFERUFOd0F1QURFQU9RQTJBRElBTXdCZkFFMEFZUUJqQUhNQVVRQjFBR0VBYmdCMEFGOEEKTWdBd0FERUFPQUF4QURFQU1RQTBBQT09PC92YWx1ZT4KIDwvQmFzaWNFbnRyeT4KIDxCYXNpY0VudHJ5PgogIDxuYW1lPkNvbmZpZ1ZlcnNpb248L25hbWU+CiAgPGZsYWdzPjEzMTk3MDwvZmxhZ3M+CiAgPHZhbHVlIHR5cGU9IjMiPjAuNC4yNTwvdmFsdWU+CiA8L0Jhc2ljRW50cnk+CiA8QmFzaWNFbnRyeT4KICA8bmFtZT5GaWxlVHlwZTwvbmFtZT4KICA8ZmxhZ3M+MTMxOTcwPC9mbGFncz4KICA8dmFsdWUgdHlwZT0iMyI+RGV2aWNlPC92YWx1ZT4KIDwvQmFzaWNFbnRyeT4KIDxCYXNpY0VudHJ5PgogIDxuYW1lPkNoZWNrc3VtPC9uYW1lPgogIDxmbGFncz4xMzE4NDI8L2ZsYWdzPgogIDx2YWx1ZSB0eXBlPSIzIj5kMTRkMWUwNGJjMjY3YjhhMjBhZmQ1YzYwZDRhNGU2NjwvdmFsdWU+CiA8L0Jhc2ljRW50cnk+CjwvQmFzaWNFbnRyeT4K/@MB_ANALYSIS/PEJhc2ljRW50cnk+CiA8bmFtZT5Tb2Z0d2FyZTwvbmFtZT4KIDxmbGFncz42NTY2NjwvZmxhZ3M+CiA8QmFzaWNFbnRyeT4KICA8bmFtZT5WYWxpZGl0eUtleTwvbmFtZT4KICA8ZmxhZ3M+NjcyMDI8L2ZsYWdzPgogIDx2YWx1ZSB0eXBlPSI2IiBzaXplPSIxMTIiPgpOd0F6QURjQU5BQmhBR0VBTkFBM0FESUFNZ0E1QURFQU1BQXpBR0VBTXdCZkFEQUFNQUF3QURBQVh3QXlBQzRBCk1RQXhBQzRBTVFBNEFERUFOd0F1QURFQU9RQTJBRElBTXdCZkFFMEFZUUJqQUhNQVVRQjFBR0VBYmdCMEFGOEEKTWdBd0FERUFPQUF4QURFQU1RQTBBQT09PC92YWx1ZT4KIDwvQmFzaWNFbnRyeT4KIDxCYXNpY0VudHJ5PgogIDxuYW1lPkNvbmZpZ1ZlcnNpb248L25hbWU+CiAgPGZsYWdzPjY2NDM0PC9mbGFncz4KICA8dmFsdWUgdHlwZT0iMyI+MC40LjI1PC92YWx1ZT4KIDwvQmFzaWNFbnRyeT4KIDxCYXNpY0VudHJ5PgogIDxuYW1lPkFuYWx5c2lzPC9uYW1lPgogIDxmbGFncz42NTY2NjwvZmxhZ3M+CiAgPEJhc2ljRW50cnk+CiAgIDxuYW1lPlZhcnM8L25hbWU+CiAgIDxmbGFncz42NTY2NjwvZmxhZ3M+CiAgIDxCYXNpY0VudHJ5PgogICAgPG5hbWU+MTwvbmFtZT4KICAgIDxmbGFncz42NTY2NjwvZmxhZ3M+CiAgICA8QmFzaWNFbnRyeT4KICAgICA8bmFtZT5TYW1wbGVzPC9uYW1lPgogICAgIDxmbGFncz42NTY2NjwvZmxhZ3M+CiAgICAgPEJhc2ljRW50cnk+CiAgICAgIDxuYW1lPlAxPC9uYW1lPgogICAgICA8ZmxhZ3M+NjYxNzg8L2ZsYWdzPgogICAgICA8dmFsdWUgdHlwZT0iMiI+MTE1PC92YWx1ZT4KICAgICAgPEJhc2ljRW50cnk+CiAgICAgICA8bmFtZT5TYW1wbGVzPC9uYW1lPgogICAgICAgPGZsYWdzPjY1NjY2PC9mbGFncz4KICAgICAgIDxCYXNpY0VudHJ5PgogICAgICAgIDxuYW1lPlAyPC9uYW1lPgogICAgICAgIDxmbGFncz42NjE3ODwvZmxhZ3M+CiAgICAgICAgPHZhbHVlIHR5cGU9IjIiPjExNjwvdmFsdWU+CiAgICAgICAgPEJhc2ljRW50cnk+CiAgICAgICAgIDxuYW1lPlNhbXBsZXM8L25hbWU+CiAgICAgICAgIDxmbGFncz42NTY2NjwvZmxhZ3M+CiAgICAgICAgIDxCYXNpY0VudHJ5PgogICAgICAgICAgPG5hbWU+UDM8L25hbWU+CiAgICAgICAgICA8ZmxhZ3M+NjYxNzg8L2ZsYWdzPgogICAgICAgICAgPHZhbHVlIHR5cGU9IjIiPjExNzwvdmFsdWU+CiAgICAgICAgIDwvQmFzaWNFbnRyeT4KICAgICAgICAgPEJhc2ljRW50cnk+CiAgICAgICAgICA8bmFtZT5MUjM8L25hbWU+CiAgICAgICAgICA8ZmxhZ3M+NjYxNzg8L2ZsYWdzPgogICAgICAgICAgPHZhbHVlIHR5cGU9IjIiPjA8L3ZhbHVlPgogICAgICAgICA8L0Jhc2ljRW50cnk+CiAgICAgICAgIDxCYXNpY0VudHJ5PgogICAgICAgICAgPG5hbWU+VVIzPC9uYW1lPgogICAgICAgICAgPGZsYWdzPjY2MTc4PC9mbGFncz4KICAgICAgICAgIDx2YWx1ZSB0eXBlPSIyIj4wPC92YWx1ZT4KICAgICAgICAgPC9CYXNpY0VudHJ5PgogICAgICAgICA8QmFzaWNFbnRyeT4KICAgICAgICAgIDxuYW1lPlVMMzwvbmFtZT4KICAgICAgICAgIDxmbGFncz42NjE3ODwvZmxhZ3M+CiAgICAgICAgICA8dmFsdWUgdHlwZT0iMiI+MDwvdmFsdWU+CiAgICAgICAgIDwvQmFzaWNFbnRyeT4KICAgICAgICAgPEJhc2ljRW50cnk+CiAgICAgICAgICA8bmFtZT5MTDM8L25hbWU+CiAgICAgICAgICA8ZmxhZ3M+NjYxNzg8L2ZsYWdzPgogICAgICAgICAgPHZhbHVlIHR5cGU9IjIiPjA8L3ZhbHVlPgogICAgICAgICA8L0Jhc2ljRW50cnk+CiAgICAgICAgPC9CYXNpY0VudHJ5PgogICAgICAgPC9CYXNpY0VudHJ5PgogICAgICA8L0Jhc2ljRW50cnk+CiAgICAgPC9CYXNpY0VudHJ5PgogICAgPC9CYXNpY0VudHJ5PgogICA8L0Jhc2ljRW50cnk+CiAgPC9CYXNpY0VudHJ5PgogPC9CYXNpY0VudHJ5PgogPEJhc2ljRW50cnk+CiAgPG5hbWU+V2luZG93czwvbmFtZT4KICA8ZmxhZ3M+NjU2NjY8L2ZsYWdzPgogIDxCYXNpY0VudHJ5PgogICA8bmFtZT52aWV3NHQgMzwvbmFtZT4KICAgPGZsYWdzPjY2NDM0PC9mbGFncz4KICAgPHZhbHVlIHR5cGU9IjMiPldpbmRvdzwvdmFsdWU+CiAgIDxCYXNpY0VudHJ5PgogICAgPG5hbWU+UGFnZXM8L25hbWU+CiAgICA8ZmxhZ3M+NjY0MzQ8L2ZsYWdzPgogICAgPHZhbHVlIHR5cGU9IjMiPlBhZ2UxPC92YWx1ZT4KICAgIDxCYXNpY0VudHJ5PgogICAgIDxuYW1lPlBhZ2UxPC9uYW1lPgogICAgIDxmbGFncz42NTY2NjwvZmxhZ3M+CiAgICAgPEJhc2ljRW50cnk+CiAgICAgIDxuYW1lPldpZGdldHM8L25hbWU+CiAgICAgIDxmbGFncz42NjQzNDwvZmxhZ3M+CiAgICAgIDx2YWx1ZSB0eXBlPSIzIj5wbG90MjwvdmFsdWU+CiAgICAgIDxCYXNpY0VudHJ5PgogICAgICAgPG5hbWU+UGFnZU5vPC9uYW1lPgogICAgICAgPGZsYWdzPjY2NDM0PC9mbGFncz4KICAgICAgIDx2YWx1ZSB0eXBlPSIzIj5UZXh0PC92YWx1ZT4KICAgICAgIDxCYXNpY0VudHJ5PgogICAgICAgIDxuYW1lPldpZGdldFNpemU8L25hbWU+CiAgICAgICAgPGZsYWdzPjY1NjY2PC9mbGFncz4KICAgICAgICA8QmFzaWNFbnRyeT4KICAgICAgICAgPG5hbWU+V2lkdGg8L25hbWU+CiAgICAgICAgIDxmbGFncz42NjE3ODwvZmxhZ3M+CiAgICAgICAgIDx2YWx1ZSB0eXBlPSIyIj4xMDI0PC92YWx1ZT4KICAgICAgICA8L0Jhc2ljRW50cnk+CiAgICAgICAgPEJhc2ljRW50cnk+CiAgICAgICAgIDxuYW1lPkhlaWdodDwvbmFtZT4KICAgICAgICAgPGZsYWdzPjY2MTc4PC9mbGFncz4KICAgICAgICAgPHZhbHVlIHR5cGU9IjIiPjE1PC92YWx1ZT4KICAgICAgICA8L0Jhc2ljRW50cnk+CiAgICAgICA8L0Jhc2ljRW50cnk+CiAgICAgICA8QmFzaWNFbnRyeT4KICAgICAgICA8bmFtZT5XaWRnZXRQb3M8L25hbWU+CiAgICAgICAgPGZsYWdzPjY1NjY2PC9mbGFncz4KICAgICAgICA8QmFzaWNFbnRyeT4KICAgICAgICAgPG5hbWU+WDwvbmFtZT4KICAgICAgICAgPGZsYWdzPjY2MTc4PC9mbGFncz4KICAgICAgICAgPHZhbHVlIHR5cGU9IjIiPjM8L3ZhbHVlPgogICAgICAgIDwvQmFzaWNFbnRyeT4KICAgICAgICA8QmFzaWNFbnRyeT4KICAgICAgICAgPG5hbWU+WTwvbmFtZT4KICAgICAgICAgPGZsYWdzPjY2MTc4PC9mbGFncz4KICAgICAgICAgPHZhbHVlIHR5cGU9IjIiPjM8L3ZhbHVlPgogICAgICAgIDwvQmFzaWNFbnRyeT4KICAgICAgIDwvQmFzaWNFbnRyeT4KICAgICAgIDxCYXNpY0VudHJ5PgogICAgICAgIDxuYW1lPlRleHRWYWx1ZTwvbmFtZT4KICAgICAgICA8ZmxhZ3M+NjY0MzQ8L2ZsYWdzPgogICAgICAgIDx2YWx1ZSB0eXBlPSIzIj4mbHQ7YiZndDsxLzEmbHQ7L2ImZ3Q7PC92YWx1ZT4KICAgICAgIDwvQmFzaWNFbnRyeT4KICAgICAgPC9CYXNpY0VudHJ5PgogICAgICA8QmFzaWNFbnRyeT4KICAgICAgIDxuYW1lPnBsb3QwPC9uYW1lPgogICAgICAgPGZsYWdzPjY2NDM0PC9mbGFncz4KICAgICAgIDx2YWx1ZSB0eXBlPSIzIj5QbG90PC92YWx1ZT4KICAgICAgIDxCYXNpY0VudHJ5PgogICAgICAgIDxuYW1lPlZpZXdGZWF0dXJlczwvbmFtZT4KICAgICAgICA8ZmxhZ3M+NjY0MzQ8L2ZsYWdzPgogICAgICAgIDx2YWx1ZSB0eXBlPSIzIj5GU0MtQQpTU0MtQTwvdmFsdWU+CiAgICAgICA8L0Jhc2ljRW50cnk+CiAgICAgICA8QmFzaWNFbnRyeT4KICAgICAgICA8bmFtZT5WaWV3TXVsdGlMYXllcjwvbmFtZT4KICAgICAgICA8ZmxhZ3M+NjU5MjI8L2ZsYWdzPgogICAgICAgIDx2YWx1ZSB0eXBlPSIxIj4wPC92YWx1ZT4KICAgICAgIDwvQmFzaWNFbnRyeT4KICAgICAgIDxCYXNpY0VudHJ5PgogICAgICAgIDxuYW1lPlZpZXdTb3VyY2U8L25hbWU+CiAgICAgICAgPGZsYWdzPjY2NDM0PC9mbGFncz4KICAgICAgICA8dmFsdWUgdHlwZT0iMyI+MTpsaXZlPC92YWx1ZT4KICAgICAgIDwvQmFzaWNFbnRyeT4KICAgICAgIDxCYXNpY0VudHJ5PgogICAgICAgIDxuYW1lPlZpZXdQb3B1bGF0aW9uczwvbmFtZT4KICAgICAgICA8ZmxhZ3M+NjY0MzQ8L2ZsYWdzPgogICAgICAgIDx2YWx1ZSB0eXBlPSIzIj4xOmxpdmU8L3ZhbHVlPgogICAgICAgPC9CYXNpY0VudHJ5PgogICAgICAgPEJhc2ljRW50cnk+CiAgICAgICAgPG5hbWU+Vmlld01vZGU8L25hbWU+CiAgICAgICAgPGZsYWdzPjY2MTc4PC9mbGFncz4KICAgICAgICA8dmFsdWUgdHlwZT0iMiI+MDwvdmFsdWU+CiAgICAgICA8L0Jhc2ljRW50cnk+CiAgICAgICA8QmFzaWNFbnRyeT4KICAgICAgICA8bmFtZT5WaWV3QXhlczwvbmFtZT4KICAgICAgICA8ZmxhZ3M+NjY0MzQ8L2ZsYWdzPgogICAgICAgIDx2YWx1ZSB0eXBlPSIzIj5BcyBhY3F1aXJlZApBcyBhY3F1aXJlZDwvdmFsdWU+CiAgICAgICA8L0Jhc2ljRW50cnk+CiAgICAgICA8QmFzaWNFbnRyeT4KICAgICAgICA8bmFtZT5WaWV3Wm9vbTwvbmFtZT4KICAgICAgICA8ZmxhZ3M+NjY0MzQ8L2ZsYWdzPgogICAgICAgIDx2YWx1ZSB0eXBlPSIzIj4wLjAsMS4wCjAuMCwxLjA8L3ZhbHVlPgogICAgICAgPC9CYXNpY0VudHJ5PgogICAgICAgPEJhc2ljRW50cnk+CiAgICAgICAgPG5hbWU+Vmlld0hpZGVSZWdpb25zPC9uYW1lPgogICAgICAgIDxmbGFncz42NjE3ODwvZmxhZ3M+CiAgICAgICAgPHZhbHVlIHR5cGU9IjIiPjA8L3ZhbHVlPgogICAgICAgPC9CYXNpY0VudHJ5PgogICAgICAgPEJhc2ljRW50cnk+CiAgICAgICAgPG5hbWU+SGlzdG9ncmFtVXNlT3ZlcmxheTwvbmFtZT4KICAgICAgICA8ZmxhZ3M+NjYxNzg8L2ZsYWdzPgogICAgICAgIDx2YWx1ZSB0eXBlPSIyIj4wPC92YWx1ZT4KICAgICAgIDwvQmFzaWNFbnRyeT4KICAgICAgIDxCYXNpY0VudHJ5PgogICAgICAgIDxuYW1lPkhpc3RvZ3JhbU92ZXJsYXk8L25hbWU+CiAgICAgICAgPGZsYWdzPjY2NDM0PC9mbGFncz4KICAgICAgICA8dmFsdWUgdHlwZT0iMyI+CgoKCgoKCgoKPC92YWx1ZT4KICAgICAgIDwvQmFzaWNFbnRyeT4KICAgICAgIDxCYXNpY0VudHJ5PgogICAgICAgIDxuYW1lPkhpc3RvZ3JhbU92ZXJsYXlDb2xvcnM8L25hbWU+CiAgICAgICAgPGZsYWdzPjY2NDM0PC9mbGFncz4KICAgICAgICA8dmFsdWUgdHlwZT0iMyI+I2ZmYWE3ZgojZmZhYWZmCiNhYWZmN2YKIzk2ZDhlMQojYWFhYTdmCiNmZjg2NGEKI2ZjNTdmZgojNmJmZjQyCiM0MGJjZmYKI2EyYWEzNDwvdmFsdWU+CiAgICAgICA8L0Jhc2ljRW50cnk+CiAgICAgICA8QmFzaWNFbnRyeT4KICAgICAgICA8bmFtZT5WaWV3RGF0YUVuZDwvbmFtZT4KICAgICAgICA8ZmxhZ3M+NjYxNzg8L2ZsYWdzPgogICAgICAgIDx2YWx1ZSB0eXBlPSIyIj4yMTQ3NDgzNjQ3PC92YWx1ZT4KICAgICAgIDwvQmFzaWNFbnRyeT4KICAgICAgIDxCYXNpY0VudHJ5PgogICAgICAgIDxuYW1lPlZpZXdEYXRhU2tpcDwvbmFtZT4KICAgICAgICA8ZmxhZ3M+NjYxNzg8L2ZsYWdzPgogICAgICAgIDx2YWx1ZSB0eXBlPSIyIj4wPC92YWx1ZT4KICAgICAgIDwvQmFzaWNFbnRyeT4KICAgICAgIDxCYXNpY0VudHJ5PgogICAgICAgIDxuYW1lPlZpZXdEYXRhU3RhcnQ8L25hbWU+CiAgICAgICAgPGZsYWdzPjY2MTc4PC9mbGFncz4KICAgICAgICA8dmFsdWUgdHlwZT0iMiI+MDwvdmFsdWU+CiAgICAgICA8L0Jhc2ljRW50cnk+CiAgICAgICA8QmFzaWNFbnRyeT4KICAgICAgICA8bmFtZT5TY3JpcHRUZXh0PC9uYW1lPgogICAgICAgIDxmbGFncz42NjQzNDwvZmxhZ3M+CiAgICAgICAgPHZhbHVlIHR5cGU9IjMiPkVkaXQgdGV4dCB2aWEgUHJvcGVydGllczwvdmFsdWU+CiAgICAgICAgPEJhc2ljRW50cnk+CiAgICAgICAgIDxuYW1lPlByZWRlZmluZWRTY3JpcHRUZXh0PC9uYW1lPgogICAgICAgICA8ZmxhZ3M+NjY0MzQ8L2ZsYWdzPgogICAgICAgICA8dmFsdWUgdHlwZT0iMyI+PC92YWx1ZT4KICAgICAgICA8L0Jhc2ljRW50cnk+CiAgICAgICA8L0Jhc2ljRW50cnk+CiAgICAgICA8QmFzaWNFbnRyeT4KICAgICAgICA8bmFtZT5TY3JpcHRUZXh0QWxpZ25tZW50PC9uYW1lPgogICAgICAgIDxmbGFncz42NjE3ODwvZmxhZ3M+CiAgICAgICAgPHZhbHVlIHR5cGU9IjIiPjA8L3ZhbHVlPgogICAgICAgPC9CYXNpY0VudHJ5PgogICAgICAgPEJhc2ljRW50cnk+CiAgICAgICAgPG5hbWU+SGlzdG9ncmFtTm9ybWFsaXphdGlvbjwvbmFtZT4KICAgICAgICA8ZmxhZ3M+NjYxNzg8L2ZsYWdzPgogICAgICAgIDx2YWx1ZSB0eXBlPSIyIj4wPC92YWx1ZT4KICAgICAgIDwvQmFzaWNFbnRyeT4KICAgICAgIDxCYXNpY0VudHJ5PgogICAgICAgIDxuYW1lPkhpc3RvZ3JhbVBsb3RNb2RlPC9uYW1lPgogICAgICAgIDxmbGFncz42NjE3ODwvZmxhZ3M+CiAgICAgICAgPHZhbHVlIHR5cGU9IjIiPjA8L3ZhbHVlPgogICAgICAgPC9CYXNpY0VudHJ5PgogICAgICAgPEJhc2ljRW50cnk+CiAgICAgICAgPG5hbWU+SGlzdG9ncmFtU21vb3RoaW5nPC9uYW1lPgogICAgICAgIDxmbGFncz42NjE3ODwvZmxhZ3M+CiAgICAgICAgPHZhbHVlIHR5cGU9IjIiPjA8L3ZhbHVlPgogICAgICAgPC9CYXNpY0VudHJ5PgogICAgICAgPEJhc2ljRW50cnk+CiAgICAgICAgPG5hbWU+U3RhdGlzdGljRmVhdHVyZXM8L25hbWU+CiAgICAgICAgPGZsYWdzPjY2NDM0PC9mbGFncz4KICAgICAgICA8dmFsdWUgdHlwZT0iMyI+RlNDLUEKU1NDLUE8L3ZhbHVlPgogICAgICAgPC9CYXNpY0VudHJ5PgogICAgICAgPEJhc2ljRW50cnk+CiAgICAgICAgPG5hbWU+U3RhdGlzdGljUmVnaW9uRnVuY3M8L25hbWU+CiAgICAgICAgPGZsYWdzPjY2NDM0PC9mbGFncz4KICAgICAgICA8dmFsdWUgdHlwZT0iMyI+UGF0aAolLVQ8L3ZhbHVlPgogICAgICAgPC9CYXNpY0VudHJ5PgogICAgICAgPEJhc2ljRW50cnk+CiAgICAgICAgPG5hbWU+U3RhdGlzdGljRmVhdHVyZUZ1bmNzPC9uYW1lPgogICAgICAgIDxmbGFncz42NjQzNDwvZmxhZ3M+CiAgICAgICAgPHZhbHVlIHR5cGU9IjMiPjwvdmFsdWU+CiAgICAgICA8L0Jhc2ljRW50cnk+CiAgICAgICA8QmFzaWNFbnRyeT4KICAgICAgICA8bmFtZT5TdGF0aXN0aWNTb3VyY2VJbmZvPC9uYW1lPgogICAgICAgIDxmbGFncz42NTkyMjwvZmxhZ3M+CiAgICAgICAgPHZhbHVlIHR5cGU9IjEiPjE8L3ZhbHVlPgogICAgICAgPC9CYXNpY0VudHJ5PgogICAgICAgPEJhc2ljRW50cnk+CiAgICAgICAgPG5hbWU+U3RhdGlzdGljVGFibGU8L25hbWU+CiAgICAgICAgPGZsYWdzPjY1OTIyPC9mbGFncz4KICAgICAgICA8dmFsdWUgdHlwZT0iMSI+MTwvdmFsdWU+CiAgICAgICA8L0Jhc2ljRW50cnk+CiAgICAgICA8QmFzaWNFbnRyeT4KICAgICAgICA8bmFtZT5TdGF0aXN0aWNGZWF0dXJlTmFtZTwvbmFtZT4KICAgICAgICA8ZmxhZ3M+NjYxNzg8L2ZsYWdzPgogICAgICAgIDx2YWx1ZSB0eXBlPSIyIj4wPC92YWx1ZT4KICAgICAgIDwvQmFzaWNFbnRyeT4KICAgICAgIDxCYXNpY0VudHJ5PgogICAgICAgIDxuYW1lPkhlYXRtYXA8L25hbWU+CiAgICAgICAgPGZsYWdzPjY1NjY2PC9mbGFncz4KICAgICAgICA8QmFzaWNFbnRyeT4KICAgICAgICAgPG5hbWU+Q29sb3IxPC9uYW1lPgogICAgICAgICA8ZmxhZ3M+NjY0MzQ8L2ZsYWdzPgogICAgICAgICA8dmFsdWUgdHlwZT0iMyI+I2ZmMDAwMDwvdmFsdWU+CiAgICAgICAgPC9CYXNpY0VudHJ5PgogICAgICAgIDxCYXNpY0VudHJ5PgogICAgICAgICA8bmFtZT5Db2xvcjI8L25hbWU+CiAgICAgICAgIDxmbGFncz42NjQzNDwvZmxhZ3M+CiAgICAgICAgIDx2YWx1ZSB0eXBlPSIzIj4jMDBhYTAwPC92YWx1ZT4KICAgICAgICA8L0Jhc2ljRW50cnk+CiAgICAgICAgPEJhc2ljRW50cnk+CiAgICAgICAgIDxuYW1lPkNvbG9yMzwvbmFtZT4KICAgICAgICAgPGZsYWdzPjY2NDM0PC9mbGFncz4KICAgICAgICAgPHZhbHVlIHR5cGU9IjMiPiNmZmZmMDA8L3ZhbHVlPgogICAgICAgIDwvQmFzaWNFbnRyeT4KICAgICAgICA8QmFzaWNFbnRyeT4KICAgICAgICAgPG5hbWU+Q29sb3I0PC9uYW1lPgogICAgICAgICA8ZmxhZ3M+NjY0MzQ8L2ZsYWdzPgogICAgICAgICA8dmFsdWUgdHlwZT0iMyI+IzMzMzNmZjwvdmFsdWU+CiAgICAgICAgPC9CYXNpY0VudHJ5PgogICAgICAgIDxCYXNpY0VudHJ5PgogICAgICAgICA8bmFtZT5UaHJlc2hvbGQxPC9uYW1lPgogICAgICAgICA8ZmxhZ3M+Njc0NTg8L2ZsYWdzPgogICAgICAgICA8dmFsdWUgdHlwZT0iNyI+MTwvdmFsdWU+CiAgICAgICAgPC9CYXNpY0VudHJ5PgogICAgICAgIDxCYXNpY0VudHJ5PgogICAgICAgICA8bmFtZT5UaHJlc2hvbGQyPC9uYW1lPgogICAgICAgICA8ZmxhZ3M+Njc0NTg8L2ZsYWdzPgogICAgICAgICA8dmFsdWUgdHlwZT0iNyI+MTAwPC92YWx1ZT4KICAgICAgICA8L0Jhc2ljRW50cnk+CiAgICAgICAgPEJhc2ljRW50cnk+CiAgICAgICAgIDxuYW1lPlJlZ2lvbjwvbmFtZT4KICAgICAgICAgPGZsYWdzPjY2NDM0PC9mbGFncz4KICAgICAgICAgPHZhbHVlIHR5cGU9IjMiPmxpdmU8L3ZhbHVlPgogICAgICAgIDwvQmFzaWNFbnRyeT4KICAgICAgICA8QmFzaWNFbnRyeT4KICAgICAgICAgPG5hbWU+UmVnaW9uRnVuY3Rpb248L25hbWU+CiAgICAgICAgIDxmbGFncz42NjQzNDwvZmxhZ3M+CiAgICAgICAgIDx2YWx1ZSB0eXBlPSIzIj5Db3VudDwvdmFsdWU+CiAgICAgICAgPC9CYXNpY0VudHJ5PgogICAgICAgIDxCYXNpY0VudHJ5PgogICAgICAgICA8bmFtZT5GZWF0dXJlPC9uYW1lPgogICAgICAgICA8ZmxhZ3M+NjY0MzQ8L2ZsYWdzPgogICAgICAgICA8dmFsdWUgdHlwZT0iMyI+RlNDLUE8L3ZhbHVlPgogICAgICAgIDwvQmFzaWNFbnRyeT4KICAgICAgICA8QmFzaWNFbnRyeT4KICAgICAgICAgPG5hbWU+RmVhdHVyZUZ1bmN0aW9uPC9uYW1lPgogICAgICAgICA8ZmxhZ3M+NjY0MzQ8L2ZsYWdzPgogICAgICAgICA8dmFsdWUgdHlwZT0iMyI+TWVhbjwvdmFsdWU+CiAgICAgICAgPC9CYXNpY0VudHJ5PgogICAgICAgIDxCYXNpY0VudHJ5PgogICAgICAgICA8bmFtZT5Nb2RlPC9uYW1lPgogICAgICAgICA8ZmxhZ3M+NjYxNzg8L2ZsYWdzPgogICAgICAgICA8dmFsdWUgdHlwZT0iMiI+MDwvdmFsdWU+CiAgICAgICAgPC9CYXNpY0VudHJ5PgogICAgICAgIDxCYXNpY0VudHJ5PgogICAgICAgICA8bmFtZT5GdW5jdGlvbjwvbmFtZT4KICAgICAgICAgPGZsYWdzPjY2MTc4PC9mbGFncz4KICAgICAgICAgPHZhbHVlIHR5cGU9IjIiPjE8L3ZhbHVlPgogICAgICAgIDwvQmFzaWNFbnRyeT4KICAgICAgICA8QmFzaWNFbnRyeT4KICAgICAgICAgPG5hbWU+RGlzYWJsZWRHcm91cHM8L25hbWU+CiAgICAgICAgIDxmbGFncz42NjQzNDwvZmxhZ3M+CiAgICAgICAgIDx2YWx1ZSB0eXBlPSIzIj48L3ZhbHVlPgogICAgICAgIDwvQmFzaWNFbnRyeT4KICAgICAgIDwvQmFzaWNFbnRyeT4KICAgICAgIDxCYXNpY0VudHJ5PgogICAgICAgIDxuYW1lPlZpZXdIZWlnaHQ8L25hbWU+CiAgICAgICAgPGZsYWdzPjY2MTc4PC9mbGFncz4KICAgICAgICA8dmFsdWUgdHlwZT0iMiI+MTQ4PC92YWx1ZT4KICAgICAgIDwvQmFzaWNFbnRyeT4KICAgICAgIDxCYXNpY0VudHJ5PgogICAgICAgIDxuYW1lPlZpZXdXaWR0aDwvbmFtZT4KICAgICAgICA8ZmxhZ3M+NjYxNzg8L2ZsYWdzPgogICAgICAgIDx2YWx1ZSB0eXBlPSIyIj4xNDg8L3ZhbHVlPgogICAgICAgPC9CYXNpY0VudHJ5PgogICAgICAgPEJhc2ljRW50cnk+CiAgICAgICAgPG5hbWU+V2lkZ2V0UG9zPC9uYW1lPgogICAgICAgIDxmbGFncz42NTY2NjwvZmxhZ3M+CiAgICAgICAgPEJhc2ljRW50cnk+CiAgICAgICAgIDxuYW1lPlg8L25hbWU+CiAgICAgICAgIDxmbGFncz42NjE3ODwvZmxhZ3M+CiAgICAgICAgIDx2YWx1ZSB0eXBlPSIyIj4xMzwvdmFsdWU+CiAgICAgICAgPC9CYXNpY0VudHJ5PgogICAgICAgIDxCYXNpY0VudHJ5PgogICAgICAgICA8bmFtZT5ZPC9uYW1lPgogICAgICAgICA8ZmxhZ3M+NjYxNzg8L2ZsYWdzPgogICAgICAgICA8dmFsdWUgdHlwZT0iMiI+MTU8L3ZhbHVlPgogICAgICAgIDwvQmFzaWNFbnRyeT4KICAgICAgIDwvQmFzaWNFbnRyeT4KICAgICAgIDxCYXNpY0VudHJ5PgogICAgICAgIDxuYW1lPldpZGdldFNpemU8L25hbWU+CiAgICAgICAgPGZsYWdzPjY1NjY2PC9mbGFncz4KICAgICAgICA8QmFzaWNFbnRyeT4KICAgICAgICAgPG5hbWU+V2lkdGg8L25hbWU+CiAgICAgICAgIDxmbGFncz42NjE3ODwvZmxhZ3M+CiAgICAgICAgIDx2YWx1ZSB0eXBlPSIyIj4yMzQ8L3ZhbHVlPgogICAgICAgIDwvQmFzaWNFbnRyeT4KICAgICAgICA8QmFzaWNFbnRyeT4KICAgICAgICAgPG5hbWU+SGVpZ2h0PC9uYW1lPgogICAgICAgICA8ZmxhZ3M+NjYxNzg8L2ZsYWdzPgogICAgICAgICA8dmFsdWUgdHlwZT0iMiI+MjA5PC92YWx1ZT4KICAgICAgICA8L0Jhc2ljRW50cnk+CiAgICAgICA8L0Jhc2ljRW50cnk+CiAgICAgIDwvQmFzaWNFbnRyeT4KICAgICAgPEJhc2ljRW50cnk+CiAgICAgICA8bmFtZT5wbG90MTwvbmFtZT4KICAgICAgIDxmbGFncz42NjQzNDwvZmxhZ3M+CiAgICAgICA8dmFsdWUgdHlwZT0iMyI+UGxvdDwvdmFsdWU+CiAgICAgICA8QmFzaWNFbnRyeT4KICAgICAgICA8bmFtZT5WaWV3RmVhdHVyZXM8L25hbWU+CiAgICAgICAgPGZsYWdzPjY2NDM0PC9mbGFncz4KICAgICAgICA8dmFsdWUgdHlwZT0iMyI+RlNDLUEKRlNDLUg8L3ZhbHVlPgogICAgICAgPC9CYXNpY0VudHJ5PgogICAgICAgPEJhc2ljRW50cnk+CiAgICAgICAgPG5hbWU+Vmlld011bHRpTGF5ZXI8L25hbWU+CiAgICAgICAgPGZsYWdzPjY1OTIyPC9mbGFncz4KICAgICAgICA8dmFsdWUgdHlwZT0iMSI+MDwvdmFsdWU+CiAgICAgICA8L0Jhc2ljRW50cnk+CiAgICAgICA8QmFzaWNFbnRyeT4KICAgICAgICA8bmFtZT5WaWV3U291cmNlPC9uYW1lPgogICAgICAgIDxmbGFncz42NjQzNDwvZmxhZ3M+CiAgICAgICAgPHZhbHVlIHR5cGU9IjMiPjE6bGl2ZVxQMTwvdmFsdWU+CiAgICAgICA8L0Jhc2ljRW50cnk+CiAgICAgICA8QmFzaWNFbnRyeT4KICAgICAgICA8bmFtZT5WaWV3UG9wdWxhdGlvbnM8L25hbWU+CiAgICAgICAgPGZsYWdzPjY2NDM0PC9mbGFncz4KICAgICAgICA8dmFsdWUgdHlwZT0iMyI+MTpsaXZlXFAxPC92YWx1ZT4KICAgICAgIDwvQmFzaWNFbnRyeT4KICAgICAgIDxCYXNpY0VudHJ5PgogICAgICAgIDxuYW1lPlZpZXdNb2RlPC9uYW1lPgogICAgICAgIDxmbGFncz42NjE3ODwvZmxhZ3M+CiAgICAgICAgPHZhbHVlIHR5cGU9IjIiPjE8L3ZhbHVlPgogICAgICAgPC9CYXNpY0VudHJ5PgogICAgICAgPEJhc2ljRW50cnk+CiAgICAgICAgPG5hbWU+Vmlld0F4ZXM8L25hbWU+CiAgICAgICAgPGZsYWdzPjY2NDM0PC9mbGFncz4KICAgICAgICA8dmFsdWUgdHlwZT0iMyI+QXMgYWNxdWlyZWQKQXMgYWNxdWlyZWQ8L3ZhbHVlPgogICAgICAgPC9CYXNpY0VudHJ5PgogICAgICAgPEJhc2ljRW50cnk+CiAgICAgICAgPG5hbWU+Vmlld1pvb208L25hbWU+CiAgICAgICAgPGZsYWdzPjY2NDM0PC9mbGFncz4KICAgICAgICA8dmFsdWUgdHlwZT0iMyI+MC4wLDEuMAowLjAsMS4wPC92YWx1ZT4KICAgICAgIDwvQmFzaWNFbnRyeT4KICAgICAgIDxCYXNpY0VudHJ5PgogICAgICAgIDxuYW1lPlZpZXdIaWRlUmVnaW9uczwvbmFtZT4KICAgICAgICA8ZmxhZ3M+NjYxNzg8L2ZsYWdzPgogICAgICAgIDx2YWx1ZSB0eXBlPSIyIj4wPC92YWx1ZT4KICAgICAgIDwvQmFzaWNFbnRyeT4KICAgICAgIDxCYXNpY0VudHJ5PgogICAgICAgIDxuYW1lPkhpc3RvZ3JhbVVzZU92ZXJsYXk8L25hbWU+CiAgICAgICAgPGZsYWdzPjY2MTc4PC9mbGFncz4KICAgICAgICA8dmFsdWUgdHlwZT0iMiI+MDwvdmFsdWU+CiAgICAgICA8L0Jhc2ljRW50cnk+CiAgICAgICA8QmFzaWNFbnRyeT4KICAgICAgICA8bmFtZT5IaXN0b2dyYW1PdmVybGF5PC9uYW1lPgogICAgICAgIDxmbGFncz42NjQzNDwvZmxhZ3M+CiAgICAgICAgPHZhbHVlIHR5cGU9IjMiPmxpdmUKbGl2ZQpsaXZlCmxpdmUKbGl2ZQpsaXZlCmxpdmUKbGl2ZQpsaXZlCmxpdmU8L3ZhbHVlPgogICAgICAgPC9CYXNpY0VudHJ5PgogICAgICAgPEJhc2ljRW50cnk+CiAgICAgICAgPG5hbWU+SGlzdG9ncmFtT3ZlcmxheUNvbG9yczwvbmFtZT4KICAgICAgICA8ZmxhZ3M+NjY0MzQ8L2ZsYWdzPgogICAgICAgIDx2YWx1ZSB0eXBlPSIzIj4jZmZhYTdmCiNmZmFhZmYKI2FhZmY3ZgojOTZkOGUxCiNhYWFhN2YKI2ZmODY0YQojZmM1N2ZmCiM2YmZmNDIKIzQwYmNmZgojYTJhYTM0PC92YWx1ZT4KICAgICAgIDwvQmFzaWNFbnRyeT4KICAgICAgIDxCYXNpY0VudHJ5PgogICAgICAgIDxuYW1lPlZpZXdEYXRhRW5kPC9uYW1lPgogICAgICAgIDxmbGFncz42NjE3ODwvZmxhZ3M+CiAgICAgICAgPHZhbHVlIHR5cGU9IjIiPjIxNDc0ODM2NDc8L3ZhbHVlPgogICAgICAgPC9CYXNpY0VudHJ5PgogICAgICAgPEJhc2ljRW50cnk+CiAgICAgICAgPG5hbWU+Vmlld0RhdGFTa2lwPC9uYW1lPgogICAgICAgIDxmbGFncz42NjE3ODwvZmxhZ3M+CiAgICAgICAgPHZhbHVlIHR5cGU9IjIiPjA8L3ZhbHVlPgogICAgICAgPC9CYXNpY0VudHJ5PgogICAgICAgPEJhc2ljRW50cnk+CiAgICAgICAgPG5hbWU+Vmlld0RhdGFTdGFydDwvbmFtZT4KICAgICAgICA8ZmxhZ3M+NjYxNzg8L2ZsYWdzPgogICAgICAgIDx2YWx1ZSB0eXBlPSIyIj4wPC92YWx1ZT4KICAgICAgIDwvQmFzaWNFbnRyeT4KICAgICAgIDxCYXNpY0VudHJ5PgogICAgICAgIDxuYW1lPlNjcmlwdFRleHQ8L25hbWU+CiAgICAgICAgPGZsYWdzPjY2NDM0PC9mbGFncz4KICAgICAgICA8dmFsdWUgdHlwZT0iMyI+RWRpdCB0ZXh0IHZpYSBQcm9wZXJ0aWVzPC92YWx1ZT4KICAgICAgICA8QmFzaWNFbnRyeT4KICAgICAgICAgPG5hbWU+UHJlZGVmaW5lZFNjcmlwdFRleHQ8L25hbWU+CiAgICAgICAgIDxmbGFncz42NjQzNDwvZmxhZ3M+CiAgICAgICAgIDx2YWx1ZSB0eXBlPSIzIj48L3ZhbHVlPgogICAgICAgIDwvQmFzaWNFbnRyeT4KICAgICAgIDwvQmFzaWNFbnRyeT4KICAgICAgIDxCYXNpY0VudHJ5PgogICAgICAgIDxuYW1lPlNjcmlwdFRleHRBbGlnbm1lbnQ8L25hbWU+CiAgICAgICAgPGZsYWdzPjY2MTc4PC9mbGFncz4KICAgICAgICA8dmFsdWUgdHlwZT0iMiI+MDwvdmFsdWU+CiAgICAgICA8L0Jhc2ljRW50cnk+CiAgICAgICA8QmFzaWNFbnRyeT4KICAgICAgICA8bmFtZT5IaXN0b2dyYW1Ob3JtYWxpemF0aW9uPC9uYW1lPgogICAgICAgIDxmbGFncz42NjE3ODwvZmxhZ3M+CiAgICAgICAgPHZhbHVlIHR5cGU9IjIiPjA8L3ZhbHVlPgogICAgICAgPC9CYXNpY0VudHJ5PgogICAgICAgPEJhc2ljRW50cnk+CiAgICAgICAgPG5hbWU+SGlzdG9ncmFtUGxvdE1vZGU8L25hbWU+CiAgICAgICAgPGZsYWdzPjY2MTc4PC9mbGFncz4KICAgICAgICA8dmFsdWUgdHlwZT0iMiI+MDwvdmFsdWU+CiAgICAgICA8L0Jhc2ljRW50cnk+CiAgICAgICA8QmFzaWNFbnRyeT4KICAgICAgICA8bmFtZT5IaXN0b2dyYW1TbW9vdGhpbmc8L25hbWU+CiAgICAgICAgPGZsYWdzPjY2MTc4PC9mbGFncz4KICAgICAgICA8dmFsdWUgdHlwZT0iMiI+MDwvdmFsdWU+CiAgICAgICA8L0Jhc2ljRW50cnk+CiAgICAgICA8QmFzaWNFbnRyeT4KICAgICAgICA8bmFtZT5TdGF0aXN0aWNGZWF0dXJlczwvbmFtZT4KICAgICAgICA8ZmxhZ3M+NjY0MzQ8L2ZsYWdzPgogICAgICAgIDx2YWx1ZSB0eXBlPSIzIj5GU0MtQQpGU0MtSDwvdmFsdWU+CiAgICAgICA8L0Jhc2ljRW50cnk+CiAgICAgICA8QmFzaWNFbnRyeT4KICAgICAgICA8bmFtZT5TdGF0aXN0aWNSZWdpb25GdW5jczwvbmFtZT4KICAgICAgICA8ZmxhZ3M+NjY0MzQ8L2ZsYWdzPgogICAgICAgIDx2YWx1ZSB0eXBlPSIzIj5QYXRoCiUtIzwvdmFsdWU+CiAgICAgICA8L0Jhc2ljRW50cnk+CiAgICAgICA8QmFzaWNFbnRyeT4KICAgICAgICA8bmFtZT5TdGF0aXN0aWNGZWF0dXJlRnVuY3M8L25hbWU+CiAgICAgICAgPGZsYWdzPjY2NDM0PC9mbGFncz4KICAgICAgICA8dmFsdWUgdHlwZT0iMyI+PC92YWx1ZT4KICAgICAgIDwvQmFzaWNFbnRyeT4KICAgICAgIDxCYXNpY0VudHJ5PgogICAgICAgIDxuYW1lPlN0YXRpc3RpY1NvdXJjZUluZm88L25hbWU+CiAgICAgICAgPGZsYWdzPjY1OTIyPC9mbGFncz4KICAgICAgICA8dmFsdWUgdHlwZT0iMSI+MTwvdmFsdWU+CiAgICAgICA8L0Jhc2ljRW50cnk+CiAgICAgICA8QmFzaWNFbnRyeT4KICAgICAgICA8bmFtZT5TdGF0aXN0aWNUYWJsZTwvbmFtZT4KICAgICAgICA8ZmxhZ3M+NjU5MjI8L2ZsYWdzPgogICAgICAgIDx2YWx1ZSB0eXBlPSIxIj4xPC92YWx1ZT4KICAgICAgIDwvQmFzaWNFbnRyeT4KICAgICAgIDxCYXNpY0VudHJ5PgogICAgICAgIDxuYW1lPlN0YXRpc3RpY0ZlYXR1cmVOYW1lPC9uYW1lPgogICAgICAgIDxmbGFncz42NjE3ODwvZmxhZ3M+CiAgICAgICAgPHZhbHVlIHR5cGU9IjIiPjA8L3ZhbHVlPgogICAgICAgPC9CYXNpY0VudHJ5PgogICAgICAgPEJhc2ljRW50cnk+CiAgICAgICAgPG5hbWU+SGVhdG1hcDwvbmFtZT4KICAgICAgICA8ZmxhZ3M+NjU2NjY8L2ZsYWdzPgogICAgICAgIDxCYXNpY0VudHJ5PgogICAgICAgICA8bmFtZT5Db2xvcjE8L25hbWU+CiAgICAgICAgIDxmbGFncz42NjQzNDwvZmxhZ3M+CiAgICAgICAgIDx2YWx1ZSB0eXBlPSIzIj4jZmYwMDAwPC92YWx1ZT4KICAgICAgICA8L0Jhc2ljRW50cnk+CiAgICAgICAgPEJhc2ljRW50cnk+CiAgICAgICAgIDxuYW1lPkNvbG9yMjwvbmFtZT4KICAgICAgICAgPGZsYWdzPjY2NDM0PC9mbGFncz4KICAgICAgICAgPHZhbHVlIHR5cGU9IjMiPiMwMGFhMDA8L3ZhbHVlPgogICAgICAgIDwvQmFzaWNFbnRyeT4KICAgICAgICA8QmFzaWNFbnRyeT4KICAgICAgICAgPG5hbWU+Q29sb3IzPC9uYW1lPgogICAgICAgICA8ZmxhZ3M+NjY0MzQ8L2ZsYWdzPgogICAgICAgICA8dmFsdWUgdHlwZT0iMyI+I2ZmZmYwMDwvdmFsdWU+CiAgICAgICAgPC9CYXNpY0VudHJ5PgogICAgICAgIDxCYXNpY0VudHJ5PgogICAgICAgICA8bmFtZT5Db2xvcjQ8L25hbWU+CiAgICAgICAgIDxmbGFncz42NjQzNDwvZmxhZ3M+CiAgICAgICAgIDx2YWx1ZSB0eXBlPSIzIj4jMzMzM2ZmPC92YWx1ZT4KICAgICAgICA8L0Jhc2ljRW50cnk+CiAgICAgICAgPEJhc2ljRW50cnk+CiAgICAgICAgIDxuYW1lPlRocmVzaG9sZDE8L25hbWU+CiAgICAgICAgIDxmbGFncz42NzQ1ODwvZmxhZ3M+CiAgICAgICAgIDx2YWx1ZSB0eXBlPSI3Ij4xPC92YWx1ZT4KICAgICAgICA8L0Jhc2ljRW50cnk+CiAgICAgICAgPEJhc2ljRW50cnk+CiAgICAgICAgIDxuYW1lPlRocmVzaG9sZDI8L25hbWU+CiAgICAgICAgIDxmbGFncz42NzQ1ODwvZmxhZ3M+CiAgICAgICAgIDx2YWx1ZSB0eXBlPSI3Ij4xMDA8L3ZhbHVlPgogICAgICAgIDwvQmFzaWNFbnRyeT4KICAgICAgICA8QmFzaWNFbnRyeT4KICAgICAgICAgPG5hbWU+UmVnaW9uPC9uYW1lPgogICAgICAgICA8ZmxhZ3M+NjY0MzQ8L2ZsYWdzPgogICAgICAgICA8dmFsdWUgdHlwZT0iMyI+bGl2ZVxQMTwvdmFsdWU+CiAgICAgICAgPC9CYXNpY0VudHJ5PgogICAgICAgIDxCYXNpY0VudHJ5PgogICAgICAgICA8bmFtZT5SZWdpb25GdW5jdGlvbjwvbmFtZT4KICAgICAgICAgPGZsYWdzPjY2NDM0PC9mbGFncz4KICAgICAgICAgPHZhbHVlIHR5cGU9IjMiPkNvdW50PC92YWx1ZT4KICAgICAgICA8L0Jhc2ljRW50cnk+CiAgICAgICAgPEJhc2ljRW50cnk+CiAgICAgICAgIDxuYW1lPkZlYXR1cmU8L25hbWU+CiAgICAgICAgIDxmbGFncz42NjQzNDwvZmxhZ3M+CiAgICAgICAgIDx2YWx1ZSB0eXBlPSIzIj5GU0MtQTwvdmFsdWU+CiAgICAgICAgPC9CYXNpY0VudHJ5PgogICAgICAgIDxCYXNpY0VudHJ5PgogICAgICAgICA8bmFtZT5GZWF0dXJlRnVuY3Rpb248L25hbWU+CiAgICAgICAgIDxmbGFncz42NjQzNDwvZmxhZ3M+CiAgICAgICAgIDx2YWx1ZSB0eXBlPSIzIj5NZWFuPC92YWx1ZT4KICAgICAgICA8L0Jhc2ljRW50cnk+CiAgICAgICAgPEJhc2ljRW50cnk+CiAgICAgICAgIDxuYW1lPk1vZGU8L25hbWU+CiAgICAgICAgIDxmbGFncz42NjE3ODwvZmxhZ3M+CiAgICAgICAgIDx2YWx1ZSB0eXBlPSIyIj4wPC92YWx1ZT4KICAgICAgICA8L0Jhc2ljRW50cnk+CiAgICAgICAgPEJhc2ljRW50cnk+CiAgICAgICAgIDxuYW1lPkZ1bmN0aW9uPC9uYW1lPgogICAgICAgICA8ZmxhZ3M+NjYxNzg8L2ZsYWdzPgogICAgICAgICA8dmFsdWUgdHlwZT0iMiI+MTwvdmFsdWU+CiAgICAgICAgPC9CYXNpY0VudHJ5PgogICAgICAgIDxCYXNpY0VudHJ5PgogICAgICAgICA8bmFtZT5EaXNhYmxlZEdyb3VwczwvbmFtZT4KICAgICAgICAgPGZsYWdzPjY2NDM0PC9mbGFncz4KICAgICAgICAgPHZhbHVlIHR5cGU9IjMiPjwvdmFsdWU+CiAgICAgICAgPC9CYXNpY0VudHJ5PgogICAgICAgPC9CYXNpY0VudHJ5PgogICAgICAgPEJhc2ljRW50cnk+CiAgICAgICAgPG5hbWU+Vmlld0hlaWdodDwvbmFtZT4KICAgICAgICA8ZmxhZ3M+NjYxNzg8L2ZsYWdzPgogICAgICAgIDx2YWx1ZSB0eXBlPSIyIj4xNDg8L3ZhbHVlPgogICAgICAgPC9CYXNpY0VudHJ5PgogICAgICAgPEJhc2ljRW50cnk+CiAgICAgICAgPG5hbWU+Vmlld1dpZHRoPC9uYW1lPgogICAgICAgIDxmbGFncz42NjE3ODwvZmxhZ3M+CiAgICAgICAgPHZhbHVlIHR5cGU9IjIiPjE0ODwvdmFsdWU+CiAgICAgICA8L0Jhc2ljRW50cnk+CiAgICAgICA8QmFzaWNFbnRyeT4KICAgICAgICA8bmFtZT5XaWRnZXRQb3M8L25hbWU+CiAgICAgICAgPGZsYWdzPjY1NjY2PC9mbGFncz4KICAgICAgICA8QmFzaWNFbnRyeT4KICAgICAgICAgPG5hbWU+WDwvbmFtZT4KICAgICAgICAgPGZsYWdzPjY2MTc4PC9mbGFncz4KICAgICAgICAgPHZhbHVlIHR5cGU9IjIiPjI0NzwvdmFsdWU+CiAgICAgICAgPC9CYXNpY0VudHJ5PgogICAgICAgIDxCYXNpY0VudHJ5PgogICAgICAgICA8bmFtZT5ZPC9uYW1lPgogICAgICAgICA8ZmxhZ3M+NjYxNzg8L2ZsYWdzPgogICAgICAgICA8dmFsdWUgdHlwZT0iMiI+MTU8L3ZhbHVlPgogICAgICAgIDwvQmFzaWNFbnRyeT4KICAgICAgIDwvQmFzaWNFbnRyeT4KICAgICAgIDxCYXNpY0VudHJ5PgogICAgICAgIDxuYW1lPldpZGdldFNpemU8L25hbWU+CiAgICAgICAgPGZsYWdzPjY1NjY2PC9mbGFncz4KICAgICAgICA8QmFzaWNFbnRyeT4KICAgICAgICAgPG5hbWU+V2lkdGg8L25hbWU+CiAgICAgICAgIDxmbGFncz42NjE3ODwvZmxhZ3M+CiAgICAgICAgIDx2YWx1ZSB0eXBlPSIyIj4yMzQ8L3ZhbHVlPgogICAgICAgIDwvQmFzaWNFbnRyeT4KICAgICAgICA8QmFzaWNFbnRyeT4KICAgICAgICAgPG5hbWU+SGVpZ2h0PC9uYW1lPgogICAgICAgICA8ZmxhZ3M+NjYxNzg8L2ZsYWdzPgogICAgICAgICA8dmFsdWUgdHlwZT0iMiI+MjA5PC92YWx1ZT4KICAgICAgICA8L0Jhc2ljRW50cnk+CiAgICAgICA8L0Jhc2ljRW50cnk+CiAgICAgIDwvQmFzaWNFbnRyeT4KICAgICAgPEJhc2ljRW50cnk+CiAgICAgICA8bmFtZT5wbG90MjwvbmFtZT4KICAgICAgIDxmbGFncz42NjQzNDwvZmxhZ3M+CiAgICAgICA8dmFsdWUgdHlwZT0iMyI+UGxvdDwvdmFsdWU+CiAgICAgICA8QmFzaWNFbnRyeT4KICAgICAgICA8bmFtZT5WaWV3RmVhdHVyZXM8L25hbWU+CiAgICAgICAgPGZsYWdzPjY2NDM0PC9mbGFncz4KICAgICAgICA8dmFsdWUgdHlwZT0iMyI+QjEtQQpWMS1BPC92YWx1ZT4KICAgICAgIDwvQmFzaWNFbnRyeT4KICAgICAgIDxCYXNpY0VudHJ5PgogICAgICAgIDxuYW1lPlZpZXdNdWx0aUxheWVyPC9uYW1lPgogICAgICAgIDxmbGFncz42NTkyMjwvZmxhZ3M+CiAgICAgICAgPHZhbHVlIHR5cGU9IjEiPjA8L3ZhbHVlPgogICAgICAgPC9CYXNpY0VudHJ5PgogICAgICAgPEJhc2ljRW50cnk+CiAgICAgICAgPG5hbWU+Vmlld1NvdXJjZTwvbmFtZT4KICAgICAgICA8ZmxhZ3M+NjY0MzQ8L2ZsYWdzPgogICAgICAgIDx2YWx1ZSB0eXBlPSIzIj4xOmxpdmVcUDFcUDI8L3ZhbHVlPgogICAgICAgPC9CYXNpY0VudHJ5PgogICAgICAgPEJhc2ljRW50cnk+CiAgICAgICAgPG5hbWU+Vmlld1BvcHVsYXRpb25zPC9uYW1lPgogICAgICAgIDxmbGFncz42NjQzNDwvZmxhZ3M+CiAgICAgICAgPHZhbHVlIHR5cGU9IjMiPjE6bGl2ZVxQMVxQMjwvdmFsdWU+CiAgICAgICA8L0Jhc2ljRW50cnk+CiAgICAgICA8QmFzaWNFbnRyeT4KICAgICAgICA8bmFtZT5WaWV3TW9kZTwvbmFtZT4KICAgICAgICA8ZmxhZ3M+NjYxNzg8L2ZsYWdzPgogICAgICAgIDx2YWx1ZSB0eXBlPSIyIj4xPC92YWx1ZT4KICAgICAgIDwvQmFzaWNFbnRyeT4KICAgICAgIDxCYXNpY0VudHJ5PgogICAgICAgIDxuYW1lPlZpZXdBeGVzPC9uYW1lPgogICAgICAgIDxmbGFncz42NjQzNDwvZmxhZ3M+CiAgICAgICAgPHZhbHVlIHR5cGU9IjMiPkFzIGFjcXVpcmVkCkFzIGFjcXVpcmVkPC92YWx1ZT4KICAgICAgIDwvQmFzaWNFbnRyeT4KICAgICAgIDxCYXNpY0VudHJ5PgogICAgICAgIDxuYW1lPlZpZXdab29tPC9uYW1lPgogICAgICAgIDxmbGFncz42NjQzNDwvZmxhZ3M+CiAgICAgICAgPHZhbHVlIHR5cGU9IjMiPjAuMCwxLjAKMC4wLDEuMDwvdmFsdWU+CiAgICAgICA8L0Jhc2ljRW50cnk+CiAgICAgICA8QmFzaWNFbnRyeT4KICAgICAgICA8bmFtZT5WaWV3SGlkZVJlZ2lvbnM8L25hbWU+CiAgICAgICAgPGZsYWdzPjY2MTc4PC9mbGFncz4KICAgICAgICA8dmFsdWUgdHlwZT0iMiI+MDwvdmFsdWU+CiAgICAgICA8L0Jhc2ljRW50cnk+CiAgICAgICA8QmFzaWNFbnRyeT4KICAgICAgICA8bmFtZT5IaXN0b2dyYW1Vc2VPdmVybGF5PC9uYW1lPgogICAgICAgIDxmbGFncz42NjE3ODwvZmxhZ3M+CiAgICAgICAgPHZhbHVlIHR5cGU9IjIiPjA8L3ZhbHVlPgogICAgICAgPC9CYXNpY0VudHJ5PgogICAgICAgPEJhc2ljRW50cnk+CiAgICAgICAgPG5hbWU+SGlzdG9ncmFtT3ZlcmxheTwvbmFtZT4KICAgICAgICA8ZmxhZ3M+NjY0MzQ8L2ZsYWdzPgogICAgICAgIDx2YWx1ZSB0eXBlPSIzIj5saXZlCmxpdmUKbGl2ZQpsaXZlCmxpdmUKbGl2ZQpsaXZlCmxpdmUKbGl2ZQpsaXZlPC92YWx1ZT4KICAgICAgIDwvQmFzaWNFbnRyeT4KICAgICAgIDxCYXNpY0VudHJ5PgogICAgICAgIDxuYW1lPkhpc3RvZ3JhbU92ZXJsYXlDb2xvcnM8L25hbWU+CiAgICAgICAgPGZsYWdzPjY2NDM0PC9mbGFncz4KICAgICAgICA8dmFsdWUgdHlwZT0iMyI+I2ZmYWE3ZgojZmZhYWZmCiNhYWZmN2YKIzk2ZDhlMQojYWFhYTdmCiNmZjg2NGEKI2ZjNTdmZgojNmJmZjQyCiM0MGJjZmYKI2EyYWEzNDwvdmFsdWU+CiAgICAgICA8L0Jhc2ljRW50cnk+CiAgICAgICA8QmFzaWNFbnRyeT4KICAgICAgICA8bmFtZT5WaWV3RGF0YUVuZDwvbmFtZT4KICAgICAgICA8ZmxhZ3M+NjYxNzg8L2ZsYWdzPgogICAgICAgIDx2YWx1ZSB0eXBlPSIyIj4yMTQ3NDgzNjQ3PC92YWx1ZT4KICAgICAgIDwvQmFzaWNFbnRyeT4KICAgICAgIDxCYXNpY0VudHJ5PgogICAgICAgIDxuYW1lPlZpZXdEYXRhU2tpcDwvbmFtZT4KICAgICAgICA8ZmxhZ3M+NjYxNzg8L2ZsYWdzPgogICAgICAgIDx2YWx1ZSB0eXBlPSIyIj4wPC92YWx1ZT4KICAgICAgIDwvQmFzaWNFbnRyeT4KICAgICAgIDxCYXNpY0VudHJ5PgogICAgICAgIDxuYW1lPlZpZXdEYXRhU3RhcnQ8L25hbWU+CiAgICAgICAgPGZsYWdzPjY2MTc4PC9mbGFncz4KICAgICAgICA8dmFsdWUgdHlwZT0iMiI+MDwvdmFsdWU+CiAgICAgICA8L0Jhc2ljRW50cnk+CiAgICAgICA8QmFzaWNFbnRyeT4KICAgICAgICA8bmFtZT5TY3JpcHRUZXh0PC9uYW1lPgogICAgICAgIDxmbGFncz42NjQzNDwvZmxhZ3M+CiAgICAgICAgPHZhbHVlIHR5cGU9IjMiPkVkaXQgdGV4dCB2aWEgUHJvcGVydGllczwvdmFsdWU+CiAgICAgICAgPEJhc2ljRW50cnk+CiAgICAgICAgIDxuYW1lPlByZWRlZmluZWRTY3JpcHRUZXh0PC9uYW1lPgogICAgICAgICA8ZmxhZ3M+NjY0MzQ8L2ZsYWdzPgogICAgICAgICA8dmFsdWUgdHlwZT0iMyI+PC92YWx1ZT4KICAgICAgICA8L0Jhc2ljRW50cnk+CiAgICAgICA8L0Jhc2ljRW50cnk+CiAgICAgICA8QmFzaWNFbnRyeT4KICAgICAgICA8bmFtZT5TY3JpcHRUZXh0QWxpZ25tZW50PC9uYW1lPgogICAgICAgIDxmbGFncz42NjE3ODwvZmxhZ3M+CiAgICAgICAgPHZhbHVlIHR5cGU9IjIiPjA8L3ZhbHVlPgogICAgICAgPC9CYXNpY0VudHJ5PgogICAgICAgPEJhc2ljRW50cnk+CiAgICAgICAgPG5hbWU+SGlzdG9ncmFtTm9ybWFsaXphdGlvbjwvbmFtZT4KICAgICAgICA8ZmxhZ3M+NjYxNzg8L2ZsYWdzPgogICAgICAgIDx2YWx1ZSB0eXBlPSIyIj4wPC92YWx1ZT4KICAgICAgIDwvQmFzaWNFbnRyeT4KICAgICAgIDxCYXNpY0VudHJ5PgogICAgICAgIDxuYW1lPkhpc3RvZ3JhbVBsb3RNb2RlPC9uYW1lPgogICAgICAgIDxmbGFncz42NjE3ODwvZmxhZ3M+CiAgICAgICAgPHZhbHVlIHR5cGU9IjIiPjA8L3ZhbHVlPgogICAgICAgPC9CYXNpY0VudHJ5PgogICAgICAgPEJhc2ljRW50cnk+CiAgICAgICAgPG5hbWU+SGlzdG9ncmFtU21vb3RoaW5nPC9uYW1lPgogICAgICAgIDxmbGFncz42NjE3ODwvZmxhZ3M+CiAgICAgICAgPHZhbHVlIHR5cGU9IjIiPjA8L3ZhbHVlPgogICAgICAgPC9CYXNpY0VudHJ5PgogICAgICAgPEJhc2ljRW50cnk+CiAgICAgICAgPG5hbWU+U3RhdGlzdGljRmVhdHVyZXM8L25hbWU+CiAgICAgICAgPGZsYWdzPjY2NDM0PC9mbGFncz4KICAgICAgICA8dmFsdWUgdHlwZT0iMyI+QjEtQQpWMS1BPC92YWx1ZT4KICAgICAgIDwvQmFzaWNFbnRyeT4KICAgICAgIDxCYXNpY0VudHJ5PgogICAgICAgIDxuYW1lPlN0YXRpc3RpY1JlZ2lvbkZ1bmNzPC9uYW1lPgogICAgICAgIDxmbGFncz42NjQzNDwvZmxhZ3M+CiAgICAgICAgPHZhbHVlIHR5cGU9IjMiPlBhdGgKJS0jPC92YWx1ZT4KICAgICAgIDwvQmFzaWNFbnRyeT4KICAgICAgIDxCYXNpY0VudHJ5PgogICAgICAgIDxuYW1lPlN0YXRpc3RpY0ZlYXR1cmVGdW5jczwvbmFtZT4KICAgICAgICA8ZmxhZ3M+NjY0MzQ8L2ZsYWdzPgogICAgICAgIDx2YWx1ZSB0eXBlPSIzIj48L3ZhbHVlPgogICAgICAgPC9CYXNpY0VudHJ5PgogICAgICAgPEJhc2ljRW50cnk+CiAgICAgICAgPG5hbWU+U3RhdGlzdGljU291cmNlSW5mbzwvbmFtZT4KICAgICAgICA8ZmxhZ3M+NjU5MjI8L2ZsYWdzPgogICAgICAgIDx2YWx1ZSB0eXBlPSIxIj4xPC92YWx1ZT4KICAgICAgIDwvQmFzaWNFbnRyeT4KICAgICAgIDxCYXNpY0VudHJ5PgogICAgICAgIDxuYW1lPlN0YXRpc3RpY1RhYmxlPC9uYW1lPgogICAgICAgIDxmbGFncz42NTkyMjwvZmxhZ3M+CiAgICAgICAgPHZhbHVlIHR5cGU9IjEiPjE8L3ZhbHVlPgogICAgICAgPC9CYXNpY0VudHJ5PgogICAgICAgPEJhc2ljRW50cnk+CiAgICAgICAgPG5hbWU+U3RhdGlzdGljRmVhdHVyZU5hbWU8L25hbWU+CiAgICAgICAgPGZsYWdzPjY2MTc4PC9mbGFncz4KICAgICAgICA8dmFsdWUgdHlwZT0iMiI+MDwvdmFsdWU+CiAgICAgICA8L0Jhc2ljRW50cnk+CiAgICAgICA8QmFzaWNFbnRyeT4KICAgICAgICA8bmFtZT5IZWF0bWFwPC9uYW1lPgogICAgICAgIDxmbGFncz42NTY2NjwvZmxhZ3M+CiAgICAgICAgPEJhc2ljRW50cnk+CiAgICAgICAgIDxuYW1lPkNvbG9yMTwvbmFtZT4KICAgICAgICAgPGZsYWdzPjY2NDM0PC9mbGFncz4KICAgICAgICAgPHZhbHVlIHR5cGU9IjMiPiNmZjAwMDA8L3ZhbHVlPgogICAgICAgIDwvQmFzaWNFbnRyeT4KICAgICAgICA8QmFzaWNFbnRyeT4KICAgICAgICAgPG5hbWU+Q29sb3IyPC9uYW1lPgogICAgICAgICA8ZmxhZ3M+NjY0MzQ8L2ZsYWdzPgogICAgICAgICA8dmFsdWUgdHlwZT0iMyI+IzAwYWEwMDwvdmFsdWU+CiAgICAgICAgPC9CYXNpY0VudHJ5PgogICAgICAgIDxCYXNpY0VudHJ5PgogICAgICAgICA8bmFtZT5Db2xvcjM8L25hbWU+CiAgICAgICAgIDxmbGFncz42NjQzNDwvZmxhZ3M+CiAgICAgICAgIDx2YWx1ZSB0eXBlPSIzIj4jZmZmZjAwPC92YWx1ZT4KICAgICAgICA8L0Jhc2ljRW50cnk+CiAgICAgICAgPEJhc2ljRW50cnk+CiAgICAgICAgIDxuYW1lPkNvbG9yNDwvbmFtZT4KICAgICAgICAgPGZsYWdzPjY2NDM0PC9mbGFncz4KICAgICAgICAgPHZhbHVlIHR5cGU9IjMiPiMzMzMzZmY8L3ZhbHVlPgogICAgICAgIDwvQmFzaWNFbnRyeT4KICAgICAgICA8QmFzaWNFbnRyeT4KICAgICAgICAgPG5hbWU+VGhyZXNob2xkMTwvbmFtZT4KICAgICAgICAgPGZsYWdzPjY3NDU4PC9mbGFncz4KICAgICAgICAgPHZhbHVlIHR5cGU9IjciPjE8L3ZhbHVlPgogICAgICAgIDwvQmFzaWNFbnRyeT4KICAgICAgICA8QmFzaWNFbnRyeT4KICAgICAgICAgPG5hbWU+VGhyZXNob2xkMjwvbmFtZT4KICAgICAgICAgPGZsYWdzPjY3NDU4PC9mbGFncz4KICAgICAgICAgPHZhbHVlIHR5cGU9IjciPjEwMDwvdmFsdWU+CiAgICAgICAgPC9CYXNpY0VudHJ5PgogICAgICAgIDxCYXNpY0VudHJ5PgogICAgICAgICA8bmFtZT5SZWdpb248L25hbWU+CiAgICAgICAgIDxmbGFncz42NjQzNDwvZmxhZ3M+CiAgICAgICAgIDx2YWx1ZSB0eXBlPSIzIj5saXZlXFAxXFAyPC92YWx1ZT4KICAgICAgICA8L0Jhc2ljRW50cnk+CiAgICAgICAgPEJhc2ljRW50cnk+CiAgICAgICAgIDxuYW1lPlJlZ2lvbkZ1bmN0aW9uPC9uYW1lPgogICAgICAgICA8ZmxhZ3M+NjY0MzQ8L2ZsYWdzPgogICAgICAgICA8dmFsdWUgdHlwZT0iMyI+Q291bnQ8L3ZhbHVlPgogICAgICAgIDwvQmFzaWNFbnRyeT4KICAgICAgICA8QmFzaWNFbnRyeT4KICAgICAgICAgPG5hbWU+RmVhdHVyZTwvbmFtZT4KICAgICAgICAgPGZsYWdzPjY2NDM0PC9mbGFncz4KICAgICAgICAgPHZhbHVlIHR5cGU9IjMiPkZTQy1BPC92YWx1ZT4KICAgICAgICA8L0Jhc2ljRW50cnk+CiAgICAgICAgPEJhc2ljRW50cnk+CiAgICAgICAgIDxuYW1lPkZlYXR1cmVGdW5jdGlvbjwvbmFtZT4KICAgICAgICAgPGZsYWdzPjY2NDM0PC9mbGFncz4KICAgICAgICAgPHZhbHVlIHR5cGU9IjMiPk1lYW48L3ZhbHVlPgogICAgICAgIDwvQmFzaWNFbnRyeT4KICAgICAgICA8QmFzaWNFbnRyeT4KICAgICAgICAgPG5hbWU+TW9kZTwvbmFtZT4KICAgICAgICAgPGZsYWdzPjY2MTc4PC9mbGFncz4KICAgICAgICAgPHZhbHVlIHR5cGU9IjIiPjA8L3ZhbHVlPgogICAgICAgIDwvQmFzaWNFbnRyeT4KICAgICAgICA8QmFzaWNFbnRyeT4KICAgICAgICAgPG5hbWU+RnVuY3Rpb248L25hbWU+CiAgICAgICAgIDxmbGFncz42NjE3ODwvZmxhZ3M+CiAgICAgICAgIDx2YWx1ZSB0eXBlPSIyIj4xPC92YWx1ZT4KICAgICAgICA8L0Jhc2ljRW50cnk+CiAgICAgICAgPEJhc2ljRW50cnk+CiAgICAgICAgIDxuYW1lPkRpc2FibGVkR3JvdXBzPC9uYW1lPgogICAgICAgICA8ZmxhZ3M+NjY0MzQ8L2ZsYWdzPgogICAgICAgICA8dmFsdWUgdHlwZT0iMyI+PC92YWx1ZT4KICAgICAgICA8L0Jhc2ljRW50cnk+CiAgICAgICA8L0Jhc2ljRW50cnk+CiAgICAgICA8QmFzaWNFbnRyeT4KICAgICAgICA8bmFtZT5WaWV3SGVpZ2h0PC9uYW1lPgogICAgICAgIDxmbGFncz42NjE3ODwvZmxhZ3M+CiAgICAgICAgPHZhbHVlIHR5cGU9IjIiPjE0ODwvdmFsdWU+CiAgICAgICA8L0Jhc2ljRW50cnk+CiAgICAgICA8QmFzaWNFbnRyeT4KICAgICAgICA8bmFtZT5WaWV3V2lkdGg8L25hbWU+CiAgICAgICAgPGZsYWdzPjY2MTc4PC9mbGFncz4KICAgICAgICA8dmFsdWUgdHlwZT0iMiI+MTQ4PC92YWx1ZT4KICAgICAgIDwvQmFzaWNFbnRyeT4KICAgICAgIDxCYXNpY0VudHJ5PgogICAgICAgIDxuYW1lPldpZGdldFBvczwvbmFtZT4KICAgICAgICA8ZmxhZ3M+NjU2NjY8L2ZsYWdzPgogICAgICAgIDxCYXNpY0VudHJ5PgogICAgICAgICA8bmFtZT5YPC9uYW1lPgogICAgICAgICA8ZmxhZ3M+NjYxNzg8L2ZsYWdzPgogICAgICAgICA8dmFsdWUgdHlwZT0iMiI+NDgxPC92YWx1ZT4KICAgICAgICA8L0Jhc2ljRW50cnk+CiAgICAgICAgPEJhc2ljRW50cnk+CiAgICAgICAgIDxuYW1lPlk8L25hbWU+CiAgICAgICAgIDxmbGFncz42NjE3ODwvZmxhZ3M+CiAgICAgICAgIDx2YWx1ZSB0eXBlPSIyIj4xNTwvdmFsdWU+CiAgICAgICAgPC9CYXNpY0VudHJ5PgogICAgICAgPC9CYXNpY0VudHJ5PgogICAgICAgPEJhc2ljRW50cnk+CiAgICAgICAgPG5hbWU+V2lkZ2V0U2l6ZTwvbmFtZT4KICAgICAgICA8ZmxhZ3M+NjU2NjY8L2ZsYWdzPgogICAgICAgIDxCYXNpY0VudHJ5PgogICAgICAgICA8bmFtZT5XaWR0aDwvbmFtZT4KICAgICAgICAgPGZsYWdzPjY2MTc4PC9mbGFncz4KICAgICAgICAgPHZhbHVlIHR5cGU9IjIiPjIzNDwvdmFsdWU+CiAgICAgICAgPC9CYXNpY0VudHJ5PgogICAgICAgIDxCYXNpY0VudHJ5PgogICAgICAgICA8bmFtZT5IZWlnaHQ8L25hbWU+CiAgICAgICAgIDxmbGFncz42NjE3ODwvZmxhZ3M+CiAgICAgICAgIDx2YWx1ZSB0eXBlPSIyIj4yMDk8L3ZhbHVlPgogICAgICAgIDwvQmFzaWNFbnRyeT4KICAgICAgIDwvQmFzaWNFbnRyeT4KICAgICAgPC9CYXNpY0VudHJ5PgogICAgICA8QmFzaWNFbnRyeT4KICAgICAgIDxuYW1lPnBsb3QzPC9uYW1lPgogICAgICAgPGZsYWdzPjY2NDM0PC9mbGFncz4KICAgICAgIDx2YWx1ZSB0eXBlPSIzIj5QbG90PC92YWx1ZT4KICAgICAgIDxCYXNpY0VudHJ5PgogICAgICAgIDxuYW1lPlZpZXdNb2RlPC9uYW1lPgogICAgICAgIDxmbGFncz42NjE3ODwvZmxhZ3M+CiAgICAgICAgPHZhbHVlIHR5cGU9IjIiPjM8L3ZhbHVlPgogICAgICAgPC9CYXNpY0VudHJ5PgogICAgICAgPEJhc2ljRW50cnk+CiAgICAgICAgPG5hbWU+Vmlld0hlaWdodDwvbmFtZT4KICAgICAgICA8ZmxhZ3M+NjYxNzg8L2ZsYWdzPgogICAgICAgIDx2YWx1ZSB0eXBlPSIyIj4zNTc8L3ZhbHVlPgogICAgICAgPC9CYXNpY0VudHJ5PgogICAgICAgPEJhc2ljRW50cnk+CiAgICAgICAgPG5hbWU+Vmlld1dpZHRoPC9uYW1lPgogICAgICAgIDxmbGFncz42NjE3ODwvZmxhZ3M+CiAgICAgICAgPHZhbHVlIHR5cGU9IjIiPjYxNjwvdmFsdWU+CiAgICAgICA8L0Jhc2ljRW50cnk+CiAgICAgICA8QmFzaWNFbnRyeT4KICAgICAgICA8bmFtZT5WaWV3RmVhdHVyZXM8L25hbWU+CiAgICAgICAgPGZsYWdzPjY2NDM0PC9mbGFncz4KICAgICAgICA8dmFsdWUgdHlwZT0iMyI+RlNDLUEKU1NDLUE8L3ZhbHVlPgogICAgICAgPC9CYXNpY0VudHJ5PgogICAgICAgPEJhc2ljRW50cnk+CiAgICAgICAgPG5hbWU+Vmlld011bHRpTGF5ZXI8L25hbWU+CiAgICAgICAgPGZsYWdzPjY1OTIyPC9mbGFncz4KICAgICAgICA8dmFsdWUgdHlwZT0iMSI+MDwvdmFsdWU+CiAgICAgICA8L0Jhc2ljRW50cnk+CiAgICAgICA8QmFzaWNFbnRyeT4KICAgICAgICA8bmFtZT5WaWV3U291cmNlPC9uYW1lPgogICAgICAgIDxmbGFncz42NjQzNDwvZmxhZ3M+CiAgICAgICAgPHZhbHVlIHR5cGU9IjMiPjE6bGl2ZTwvdmFsdWU+CiAgICAgICA8L0Jhc2ljRW50cnk+CiAgICAgICA8QmFzaWNFbnRyeT4KICAgICAgICA8bmFtZT5WaWV3UG9wdWxhdGlvbnM8L25hbWU+CiAgICAgICAgPGZsYWdzPjY2NDM0PC9mbGFncz4KICAgICAgICA8dmFsdWUgdHlwZT0iMyI+MTpsaXZlPC92YWx1ZT4KICAgICAgIDwvQmFzaWNFbnRyeT4KICAgICAgIDxCYXNpY0VudHJ5PgogICAgICAgIDxuYW1lPlZpZXdBeGVzPC9uYW1lPgogICAgICAgIDxmbGFncz42NjQzNDwvZmxhZ3M+CiAgICAgICAgPHZhbHVlIHR5cGU9IjMiPkFzIGFjcXVpcmVkCkFzIGFjcXVpcmVkPC92YWx1ZT4KICAgICAgIDwvQmFzaWNFbnRyeT4KICAgICAgIDxCYXNpY0VudHJ5PgogICAgICAgIDxuYW1lPlZpZXdab29tPC9uYW1lPgogICAgICAgIDxmbGFncz42NjQzNDwvZmxhZ3M+CiAgICAgICAgPHZhbHVlIHR5cGU9IjMiPjAuMCwxLjAKMC4wLDEuMDwvdmFsdWU+CiAgICAgICA8L0Jhc2ljRW50cnk+CiAgICAgICA8QmFzaWNFbnRyeT4KICAgICAgICA8bmFtZT5WaWV3SGlkZVJlZ2lvbnM8L25hbWU+CiAgICAgICAgPGZsYWdzPjY2MTc4PC9mbGFncz4KICAgICAgICA8dmFsdWUgdHlwZT0iMiI+MDwvdmFsdWU+CiAgICAgICA8L0Jhc2ljRW50cnk+CiAgICAgICA8QmFzaWNFbnRyeT4KICAgICAgICA8bmFtZT5IaXN0b2dyYW1Vc2VPdmVybGF5PC9uYW1lPgogICAgICAgIDxmbGFncz42NjE3ODwvZmxhZ3M+CiAgICAgICAgPHZhbHVlIHR5cGU9IjIiPjA8L3ZhbHVlPgogICAgICAgPC9CYXNpY0VudHJ5PgogICAgICAgPEJhc2ljRW50cnk+CiAgICAgICAgPG5hbWU+SGlzdG9ncmFtT3ZlcmxheTwvbmFtZT4KICAgICAgICA8ZmxhZ3M+NjY0MzQ8L2ZsYWdzPgogICAgICAgIDx2YWx1ZSB0eXBlPSIzIj4KCgoKCgoKCgo8L3ZhbHVlPgogICAgICAgPC9CYXNpY0VudHJ5PgogICAgICAgPEJhc2ljRW50cnk+CiAgICAgICAgPG5hbWU+SGlzdG9ncmFtT3ZlcmxheUNvbG9yczwvbmFtZT4KICAgICAgICA8ZmxhZ3M+NjY0MzQ8L2ZsYWdzPgogICAgICAgIDx2YWx1ZSB0eXBlPSIzIj4jZmZhYTdmCiNmZmFhZmYKI2FhZmY3ZgojOTZkOGUxCiNhYWFhN2YKI2ZmODY0YQojZmM1N2ZmCiM2YmZmNDIKIzQwYmNmZgojYTJhYTM0PC92YWx1ZT4KICAgICAgIDwvQmFzaWNFbnRyeT4KICAgICAgIDxCYXNpY0VudHJ5PgogICAgICAgIDxuYW1lPlZpZXdEYXRhRW5kPC9uYW1lPgogICAgICAgIDxmbGFncz42NjE3ODwvZmxhZ3M+CiAgICAgICAgPHZhbHVlIHR5cGU9IjIiPjIxNDc0ODM2NDc8L3ZhbHVlPgogICAgICAgPC9CYXNpY0VudHJ5PgogICAgICAgPEJhc2ljRW50cnk+CiAgICAgICAgPG5hbWU+Vmlld0RhdGFTa2lwPC9uYW1lPgogICAgICAgIDxmbGFncz42NjE3ODwvZmxhZ3M+CiAgICAgICAgPHZhbHVlIHR5cGU9IjIiPjA8L3ZhbHVlPgogICAgICAgPC9CYXNpY0VudHJ5PgogICAgICAgPEJhc2ljRW50cnk+CiAgICAgICAgPG5hbWU+Vmlld0RhdGFTdGFydDwvbmFtZT4KICAgICAgICA8ZmxhZ3M+NjYxNzg8L2ZsYWdzPgogICAgICAgIDx2YWx1ZSB0eXBlPSIyIj4wPC92YWx1ZT4KICAgICAgIDwvQmFzaWNFbnRyeT4KICAgICAgIDxCYXNpY0VudHJ5PgogICAgICAgIDxuYW1lPlNjcmlwdFRleHQ8L25hbWU+CiAgICAgICAgPGZsYWdzPjY2NDM0PC9mbGFncz4KICAgICAgICA8dmFsdWUgdHlwZT0iMyI+RWRpdCB0ZXh0IHZpYSBQcm9wZXJ0aWVzPC92YWx1ZT4KICAgICAgICA8QmFzaWNFbnRyeT4KICAgICAgICAgPG5hbWU+UHJlZGVmaW5lZFNjcmlwdFRleHQ8L25hbWU+CiAgICAgICAgIDxmbGFncz42NjQzNDwvZmxhZ3M+CiAgICAgICAgIDx2YWx1ZSB0eXBlPSIzIj48L3ZhbHVlPgogICAgICAgIDwvQmFzaWNFbnRyeT4KICAgICAgIDwvQmFzaWNFbnRyeT4KICAgICAgIDxCYXNpY0VudHJ5PgogICAgICAgIDxuYW1lPlNjcmlwdFRleHRBbGlnbm1lbnQ8L25hbWU+CiAgICAgICAgPGZsYWdzPjY2MTc4PC9mbGFncz4KICAgICAgICA8dmFsdWUgdHlwZT0iMiI+MDwvdmFsdWU+CiAgICAgICA8L0Jhc2ljRW50cnk+CiAgICAgICA8QmFzaWNFbnRyeT4KICAgICAgICA8bmFtZT5IaXN0b2dyYW1Ob3JtYWxpemF0aW9uPC9uYW1lPgogICAgICAgIDxmbGFncz42NjE3ODwvZmxhZ3M+CiAgICAgICAgPHZhbHVlIHR5cGU9IjIiPjA8L3ZhbHVlPgogICAgICAgPC9CYXNpY0VudHJ5PgogICAgICAgPEJhc2ljRW50cnk+CiAgICAgICAgPG5hbWU+SGlzdG9ncmFtUGxvdE1vZGU8L25hbWU+CiAgICAgICAgPGZsYWdzPjY2MTc4PC9mbGFncz4KICAgICAgICA8dmFsdWUgdHlwZT0iMiI+MDwvdmFsdWU+CiAgICAgICA8L0Jhc2ljRW50cnk+CiAgICAgICA8QmFzaWNFbnRyeT4KICAgICAgICA8bmFtZT5IaXN0b2dyYW1TbW9vdGhpbmc8L25hbWU+CiAgICAgICAgPGZsYWdzPjY2MTc4PC9mbGFncz4KICAgICAgICA8dmFsdWUgdHlwZT0iMiI+MDwvdmFsdWU+CiAgICAgICA8L0Jhc2ljRW50cnk+CiAgICAgICA8QmFzaWNFbnRyeT4KICAgICAgICA8bmFtZT5TdGF0aXN0aWNGZWF0dXJlczwvbmFtZT4KICAgICAgICA8ZmxhZ3M+NjY0MzQ8L2ZsYWdzPgogICAgICAgIDx2YWx1ZSB0eXBlPSIzIj5GU0MtQQpTU0MtQTwvdmFsdWU+CiAgICAgICA8L0Jhc2ljRW50cnk+CiAgICAgICA8QmFzaWNFbnRyeT4KICAgICAgICA8bmFtZT5TdGF0aXN0aWNSZWdpb25GdW5jczwvbmFtZT4KICAgICAgICA8ZmxhZ3M+NjY0MzQ8L2ZsYWdzPgogICAgICAgIDx2YWx1ZSB0eXBlPSIzIj5QYXRoCiUtVDwvdmFsdWU+CiAgICAgICA8L0Jhc2ljRW50cnk+CiAgICAgICA8QmFzaWNFbnRyeT4KICAgICAgICA8bmFtZT5TdGF0aXN0aWNGZWF0dXJlRnVuY3M8L25hbWU+CiAgICAgICAgPGZsYWdzPjY2NDM0PC9mbGFncz4KICAgICAgICA8dmFsdWUgdHlwZT0iMyI+PC92YWx1ZT4KICAgICAgIDwvQmFzaWNFbnRyeT4KICAgICAgIDxCYXNpY0VudHJ5PgogICAgICAgIDxuYW1lPlN0YXRpc3RpY1NvdXJjZUluZm88L25hbWU+CiAgICAgICAgPGZsYWdzPjY1OTIyPC9mbGFncz4KICAgICAgICA8dmFsdWUgdHlwZT0iMSI+MTwvdmFsdWU+CiAgICAgICA8L0Jhc2ljRW50cnk+CiAgICAgICA8QmFzaWNFbnRyeT4KICAgICAgICA8bmFtZT5TdGF0aXN0aWNUYWJsZTwvbmFtZT4KICAgICAgICA8ZmxhZ3M+NjU5MjI8L2ZsYWdzPgogICAgICAgIDx2YWx1ZSB0eXBlPSIxIj4xPC92YWx1ZT4KICAgICAgIDwvQmFzaWNFbnRyeT4KICAgICAgIDxCYXNpY0VudHJ5PgogICAgICAgIDxuYW1lPlN0YXRpc3RpY0ZlYXR1cmVOYW1lPC9uYW1lPgogICAgICAgIDxmbGFncz42NjE3ODwvZmxhZ3M+CiAgICAgICAgPHZhbHVlIHR5cGU9IjIiPjA8L3ZhbHVlPgogICAgICAgPC9CYXNpY0VudHJ5PgogICAgICAgPEJhc2ljRW50cnk+CiAgICAgICAgPG5hbWU+SGVhdG1hcDwvbmFtZT4KICAgICAgICA8ZmxhZ3M+NjU2NjY8L2ZsYWdzPgogICAgICAgIDxCYXNpY0VudHJ5PgogICAgICAgICA8bmFtZT5Db2xvcjE8L25hbWU+CiAgICAgICAgIDxmbGFncz42NjQzNDwvZmxhZ3M+CiAgICAgICAgIDx2YWx1ZSB0eXBlPSIzIj4jZmYwMDAwPC92YWx1ZT4KICAgICAgICA8L0Jhc2ljRW50cnk+CiAgICAgICAgPEJhc2ljRW50cnk+CiAgICAgICAgIDxuYW1lPkNvbG9yMjwvbmFtZT4KICAgICAgICAgPGZsYWdzPjY2NDM0PC9mbGFncz4KICAgICAgICAgPHZhbHVlIHR5cGU9IjMiPiMwMGFhMDA8L3ZhbHVlPgogICAgICAgIDwvQmFzaWNFbnRyeT4KICAgICAgICA8QmFzaWNFbnRyeT4KICAgICAgICAgPG5hbWU+Q29sb3IzPC9uYW1lPgogICAgICAgICA8ZmxhZ3M+NjY0MzQ8L2ZsYWdzPgogICAgICAgICA8dmFsdWUgdHlwZT0iMyI+I2ZmZmYwMDwvdmFsdWU+CiAgICAgICAgPC9CYXNpY0VudHJ5PgogICAgICAgIDxCYXNpY0VudHJ5PgogICAgICAgICA8bmFtZT5Db2xvcjQ8L25hbWU+CiAgICAgICAgIDxmbGFncz42NjQzNDwvZmxhZ3M+CiAgICAgICAgIDx2YWx1ZSB0eXBlPSIzIj4jMzMzM2ZmPC92YWx1ZT4KICAgICAgICA8L0Jhc2ljRW50cnk+CiAgICAgICAgPEJhc2ljRW50cnk+CiAgICAgICAgIDxuYW1lPlRocmVzaG9sZDE8L25hbWU+CiAgICAgICAgIDxmbGFncz42NzQ1ODwvZmxhZ3M+CiAgICAgICAgIDx2YWx1ZSB0eXBlPSI3Ij4xPC92YWx1ZT4KICAgICAgICA8L0Jhc2ljRW50cnk+CiAgICAgICAgPEJhc2ljRW50cnk+CiAgICAgICAgIDxuYW1lPlRocmVzaG9sZDI8L25hbWU+CiAgICAgICAgIDxmbGFncz42NzQ1ODwvZmxhZ3M+CiAgICAgICAgIDx2YWx1ZSB0eXBlPSI3Ij4xMDA8L3ZhbHVlPgogICAgICAgIDwvQmFzaWNFbnRyeT4KICAgICAgICA8QmFzaWNFbnRyeT4KICAgICAgICAgPG5hbWU+UmVnaW9uPC9uYW1lPgogICAgICAgICA8ZmxhZ3M+NjY0MzQ8L2ZsYWdzPgogICAgICAgICA8dmFsdWUgdHlwZT0iMyI+bGl2ZTwvdmFsdWU+CiAgICAgICAgPC9CYXNpY0VudHJ5PgogICAgICAgIDxCYXNpY0VudHJ5PgogICAgICAgICA8bmFtZT5SZWdpb25GdW5jdGlvbjwvbmFtZT4KICAgICAgICAgPGZsYWdzPjY2NDM0PC9mbGFncz4KICAgICAgICAgPHZhbHVlIHR5cGU9IjMiPkNvdW50PC92YWx1ZT4KICAgICAgICA8L0Jhc2ljRW50cnk+CiAgICAgICAgPEJhc2ljRW50cnk+CiAgICAgICAgIDxuYW1lPkZlYXR1cmU8L25hbWU+CiAgICAgICAgIDxmbGFncz42NjQzNDwvZmxhZ3M+CiAgICAgICAgIDx2YWx1ZSB0eXBlPSIzIj5GU0MtQTwvdmFsdWU+CiAgICAgICAgPC9CYXNpY0VudHJ5PgogICAgICAgIDxCYXNpY0VudHJ5PgogICAgICAgICA8bmFtZT5GZWF0dXJlRnVuY3Rpb248L25hbWU+CiAgICAgICAgIDxmbGFncz42NjQzNDwvZmxhZ3M+CiAgICAgICAgIDx2YWx1ZSB0eXBlPSIzIj5NZWFuPC92YWx1ZT4KICAgICAgICA8L0Jhc2ljRW50cnk+CiAgICAgICAgPEJhc2ljRW50cnk+CiAgICAgICAgIDxuYW1lPk1vZGU8L25hbWU+CiAgICAgICAgIDxmbGFncz42NjE3ODwvZmxhZ3M+CiAgICAgICAgIDx2YWx1ZSB0eXBlPSIyIj4wPC92YWx1ZT4KICAgICAgICA8L0Jhc2ljRW50cnk+CiAgICAgICAgPEJhc2ljRW50cnk+CiAgICAgICAgIDxuYW1lPkZ1bmN0aW9uPC9uYW1lPgogICAgICAgICA8ZmxhZ3M+NjYxNzg8L2ZsYWdzPgogICAgICAgICA8dmFsdWUgdHlwZT0iMiI+MTwvdmFsdWU+CiAgICAgICAgPC9CYXNpY0VudHJ5PgogICAgICAgIDxCYXNpY0VudHJ5PgogICAgICAgICA8bmFtZT5EaXNhYmxlZEdyb3VwczwvbmFtZT4KICAgICAgICAgPGZsYWdzPjY2NDM0PC9mbGFncz4KICAgICAgICAgPHZhbHVlIHR5cGU9IjMiPjwvdmFsdWU+CiAgICAgICAgPC9CYXNpY0VudHJ5PgogICAgICAgPC9CYXNpY0VudHJ5PgogICAgICAgPEJhc2ljRW50cnk+CiAgICAgICAgPG5hbWU+V2lkZ2V0UG9zPC9uYW1lPgogICAgICAgIDxmbGFncz42NTY2NjwvZmxhZ3M+CiAgICAgICAgPEJhc2ljRW50cnk+CiAgICAgICAgIDxuYW1lPlg8L25hbWU+CiAgICAgICAgIDxmbGFncz42NjE3ODwvZmxhZ3M+CiAgICAgICAgIDx2YWx1ZSB0eXBlPSIyIj4xMzwvdmFsdWU+CiAgICAgICAgPC9CYXNpY0VudHJ5PgogICAgICAgIDxCYXNpY0VudHJ5PgogICAgICAgICA8bmFtZT5ZPC9uYW1lPgogICAgICAgICA8ZmxhZ3M+NjYxNzg8L2ZsYWdzPgogICAgICAgICA8dmFsdWUgdHlwZT0iMiI+MjI0PC92YWx1ZT4KICAgICAgICA8L0Jhc2ljRW50cnk+CiAgICAgICA8L0Jhc2ljRW50cnk+CiAgICAgICA8QmFzaWNFbnRyeT4KICAgICAgICA8bmFtZT5XaWRnZXRTaXplPC9uYW1lPgogICAgICAgIDxmbGFncz42NTY2NjwvZmxhZ3M+CiAgICAgICAgPEJhc2ljRW50cnk+CiAgICAgICAgIDxuYW1lPldpZHRoPC9uYW1lPgogICAgICAgICA8ZmxhZ3M+NjYxNzg8L2ZsYWdzPgogICAgICAgICA8dmFsdWUgdHlwZT0iMiI+NzAyPC92YWx1ZT4KICAgICAgICA8L0Jhc2ljRW50cnk+CiAgICAgICAgPEJhc2ljRW50cnk+CiAgICAgICAgIDxuYW1lPkhlaWdodDwvbmFtZT4KICAgICAgICAgPGZsYWdzPjY2MTc4PC9mbGFncz4KICAgICAgICAgPHZhbHVlIHR5cGU9IjIiPjQxODwvdmFsdWU+CiAgICAgICAgPC9CYXNpY0VudHJ5PgogICAgICAgPC9CYXNpY0VudHJ5PgogICAgICA8L0Jhc2ljRW50cnk+CiAgICAgPC9CYXNpY0VudHJ5PgogICAgPC9CYXNpY0VudHJ5PgogICA8L0Jhc2ljRW50cnk+CiAgPC9CYXNpY0VudHJ5PgogPC9CYXNpY0VudHJ5PgogPEJhc2ljRW50cnk+CiAgPG5hbWU+UmVnaW9uczwvbmFtZT4KICA8ZmxhZ3M+NjU2NjY8L2ZsYWdzPgogIDxCYXNpY0VudHJ5PgogICA8bmFtZT4xMTU8L25hbWU+CiAgIDxmbGFncz42NTY2NjwvZmxhZ3M+CiAgIDxCYXNpY0VudHJ5PgogICAgPG5hbWU+VXNlcmRlZk5hbWU8L25hbWU+CiAgICA8ZmxhZ3M+NjY0MzQ8L2ZsYWdzPgogICAgPHZhbHVlIHR5cGU9IjMiPjwvdmFsdWU+CiAgIDwvQmFzaWNFbnRyeT4KICAgPEJhc2ljRW50cnk+CiAgICA8bmFtZT5UeXBlPC9uYW1lPgogICAgPGZsYWdzPjY2MTc4PC9mbGFncz4KICAgIDx2YWx1ZSB0eXBlPSIyIj4yPC92YWx1ZT4KICAgPC9CYXNpY0VudHJ5PgogICA8QmFzaWNFbnRyeT4KICAgIDxuYW1lPkZlYXR1cmVzPC9uYW1lPgogICAgPGZsYWdzPjY2NDM0PC9mbGFncz4KICAgIDx2YWx1ZSB0eXBlPSIzIj5GU0MtQQpTU0MtQTwvdmFsdWU+CiAgIDwvQmFzaWNFbnRyeT4KICAgPEJhc2ljRW50cnk+CiAgICA8bmFtZT5Hcm91cDwvbmFtZT4KICAgIDxmbGFncz42NjE3ODwvZmxhZ3M+CiAgICA8dmFsdWUgdHlwZT0iMiI+MDwvdmFsdWU+CiAgIDwvQmFzaWNFbnRyeT4KICAgPEJhc2ljRW50cnk+CiAgICA8bmFtZT5Db2xvcjwvbmFtZT4KICAgIDxmbGFncz42NjQzNDwvZmxhZ3M+CiAgICA8dmFsdWUgdHlwZT0iMyI+IzAwODAwMDwvdmFsdWU+CiAgIDwvQmFzaWNFbnRyeT4KICAgPEJhc2ljRW50cnk+CiAgICA8bmFtZT5Jc05vdDwvbmFtZT4KICAgIDxmbGFncz42NTkyMjwvZmxhZ3M+CiAgICA8dmFsdWUgdHlwZT0iMSI+MDwvdmFsdWU+CiAgIDwvQmFzaWNFbnRyeT4KICAgPEJhc2ljRW50cnk+CiAgICA8bmFtZT5Qb2ludHM8L25hbWU+CiAgICA8ZmxhZ3M+NjU2NjY8L2ZsYWdzPgogICAgPEJhc2ljRW50cnk+CiAgICAgPG5hbWU+UG9pbnQwPC9uYW1lPgogICAgIDxmbGFncz42NTY2NjwvZmxhZ3M+CiAgICAgPEJhc2ljRW50cnk+CiAgICAgIDxuYW1lPlg8L25hbWU+CiAgICAgIDxmbGFncz42NjE3ODwvZmxhZ3M+CiAgICAgIDx2YWx1ZSB0eXBlPSIyIj4zPC92YWx1ZT4KICAgICA8L0Jhc2ljRW50cnk+CiAgICAgPEJhc2ljRW50cnk+CiAgICAgIDxuYW1lPlk8L25hbWU+CiAgICAgIDxmbGFncz42NjE3ODwvZmxhZ3M+CiAgICAgIDx2YWx1ZSB0eXBlPSIyIj4zPC92YWx1ZT4KICAgICA8L0Jhc2ljRW50cnk+CiAgICA8L0Jhc2ljRW50cnk+CiAgICA8QmFzaWNFbnRyeT4KICAgICA8bmFtZT5Qb2ludDE8L25hbWU+CiAgICAgPGZsYWdzPjY1NjY2PC9mbGFncz4KICAgICA8QmFzaWNFbnRyeT4KICAgICAgPG5hbWU+WDwvbmFtZT4KICAgICAgPGZsYWdzPjY2MTc4PC9mbGFncz4KICAgICAgPHZhbHVlIHR5cGU9IjIiPjM8L3ZhbHVlPgogICAgIDwvQmFzaWNFbnRyeT4KICAgICA8QmFzaWNFbnRyeT4KICAgICAgPG5hbWU+WTwvbmFtZT4KICAgICAgPGZsYWdzPjY2MTc4PC9mbGFncz4KICAgICAgPHZhbHVlIHR5cGU9IjIiPjM4NDwvdmFsdWU+CiAgICAgPC9CYXNpY0VudHJ5PgogICAgPC9CYXNpY0VudHJ5PgogICAgPEJhc2ljRW50cnk+CiAgICAgPG5hbWU+UG9pbnQyPC9uYW1lPgogICAgIDxmbGFncz42NTY2NjwvZmxhZ3M+CiAgICAgPEJhc2ljRW50cnk+CiAgICAgIDxuYW1lPlg8L25hbWU+CiAgICAgIDxmbGFncz42NjE3ODwvZmxhZ3M+CiAgICAgIDx2YWx1ZSB0eXBlPSIyIj4xMjg8L3ZhbHVlPgogICAgIDwvQmFzaWNFbnRyeT4KICAgICA8QmFzaWNFbnRyeT4KICAgICAgPG5hbWU+WTwvbmFtZT4KICAgICAgPGZsYWdzPjY2MTc4PC9mbGFncz4KICAgICAgPHZhbHVlIHR5cGU9IjIiPjQ3NzwvdmFsdWU+CiAgICAgPC9CYXNpY0VudHJ5PgogICAgPC9CYXNpY0VudHJ5PgogICAgPEJhc2ljRW50cnk+CiAgICAgPG5hbWU+UG9pbnQzPC9uYW1lPgogICAgIDxmbGFncz42NTY2NjwvZmxhZ3M+CiAgICAgPEJhc2ljRW50cnk+CiAgICAgIDxuYW1lPlg8L25hbWU+CiAgICAgIDxmbGFncz42NjE3ODwvZmxhZ3M+CiAgICAgIDx2YWx1ZSB0eXBlPSIyIj41MDI8L3ZhbHVlPgogICAgIDwvQmFzaWNFbnRyeT4KICAgICA8QmFzaWNFbnRyeT4KICAgICAgPG5hbWU+WTwvbmFtZT4KICAgICAgPGZsYWdzPjY2MTc4PC9mbGFncz4KICAgICAgPHZhbHVlIHR5cGU9IjIiPjQ2MDwvdmFsdWU+CiAgICAgPC9CYXNpY0VudHJ5PgogICAgPC9CYXNpY0VudHJ5PgogICAgPEJhc2ljRW50cnk+CiAgICAgPG5hbWU+UG9pbnQ0PC9uYW1lPgogICAgIDxmbGFncz42NTY2NjwvZmxhZ3M+CiAgICAgPEJhc2ljRW50cnk+CiAgICAgIDxuYW1lPlg8L25hbWU+CiAgICAgIDxmbGFncz42NjE3ODwvZmxhZ3M+CiAgICAgIDx2YWx1ZSB0eXBlPSIyIj41MDI8L3ZhbHVlPgogICAgIDwvQmFzaWNFbnRyeT4KICAgICA8QmFzaWNFbnRyeT4KICAgICAgPG5hbWU+WTwvbmFtZT4KICAgICAgPGZsYWdzPjY2MTc4PC9mbGFncz4KICAgICAgPHZhbHVlIHR5cGU9IjIiPjM8L3ZhbHVlPgogICAgIDwvQmFzaWNFbnRyeT4KICAgIDwvQmFzaWNFbnRyeT4KICAgPC9CYXNpY0VudHJ5PgogICA8QmFzaWNFbnRyeT4KICAgIDxuYW1lPlRleHRQb2ludHM8L25hbWU+CiAgICA8ZmxhZ3M+NjU2NjY8L2ZsYWdzPgogICAgPEJhc2ljRW50cnk+CiAgICAgPG5hbWU+UG9pbnQwPC9uYW1lPgogICAgIDxmbGFncz42NTY2NjwvZmxhZ3M+CiAgICAgPEJhc2ljRW50cnk+CiAgICAgIDxuYW1lPlg8L25hbWU+CiAgICAgIDxmbGFncz42NjE3ODwvZmxhZ3M+CiAgICAgIDx2YWx1ZSB0eXBlPSIyIj4zMTwvdmFsdWU+CiAgICAgPC9CYXNpY0VudHJ5PgogICAgIDxCYXNpY0VudHJ5PgogICAgICA8bmFtZT5ZPC9uYW1lPgogICAgICA8ZmxhZ3M+NjYxNzg8L2ZsYWdzPgogICAgICA8dmFsdWUgdHlwZT0iMiI+MTA8L3ZhbHVlPgogICAgIDwvQmFzaWNFbnRyeT4KICAgICA8QmFzaWNFbnRyeT4KICAgICAgPG5hbWU+VGV4dDwvbmFtZT4KICAgICAgPGZsYWdzPjY2NDM0PC9mbGFncz4KICAgICAgPHZhbHVlIHR5cGU9IjMiPjwvdmFsdWU+CiAgICAgPC9CYXNpY0VudHJ5PgogICAgPC9CYXNpY0VudHJ5PgogICA8L0Jhc2ljRW50cnk+CiAgPC9CYXNpY0VudHJ5PgogIDxCYXNpY0VudHJ5PgogICA8bmFtZT4xMTY8L25hbWU+CiAgIDxmbGFncz42NTY2NjwvZmxhZ3M+CiAgIDxCYXNpY0VudHJ5PgogICAgPG5hbWU+VXNlcmRlZk5hbWU8L25hbWU+CiAgICA8ZmxhZ3M+NjY0MzQ8L2ZsYWdzPgogICAgPHZhbHVlIHR5cGU9IjMiPjwvdmFsdWU+CiAgIDwvQmFzaWNFbnRyeT4KICAgPEJhc2ljRW50cnk+CiAgICA8bmFtZT5UeXBlPC9uYW1lPgogICAgPGZsYWdzPjY2MTc4PC9mbGFncz4KICAgIDx2YWx1ZSB0eXBlPSIyIj4yPC92YWx1ZT4KICAgPC9CYXNpY0VudHJ5PgogICA8QmFzaWNFbnRyeT4KICAgIDxuYW1lPkZlYXR1cmVzPC9uYW1lPgogICAgPGZsYWdzPjY2NDM0PC9mbGFncz4KICAgIDx2YWx1ZSB0eXBlPSIzIj5GU0MtQQpGU0MtSDwvdmFsdWU+CiAgIDwvQmFzaWNFbnRyeT4KICAgPEJhc2ljRW50cnk+CiAgICA8bmFtZT5Hcm91cDwvbmFtZT4KICAgIDxmbGFncz42NjE3ODwvZmxhZ3M+CiAgICA8dmFsdWUgdHlwZT0iMiI+MDwvdmFsdWU+CiAgIDwvQmFzaWNFbnRyeT4KICAgPEJhc2ljRW50cnk+CiAgICA8bmFtZT5Db2xvcjwvbmFtZT4KICAgIDxmbGFncz42NjQzNDwvZmxhZ3M+CiAgICA8dmFsdWUgdHlwZT0iMyI+I2ZmMDAwMDwvdmFsdWU+CiAgIDwvQmFzaWNFbnRyeT4KICAgPEJhc2ljRW50cnk+CiAgICA8bmFtZT5Jc05vdDwvbmFtZT4KICAgIDxmbGFncz42NTkyMjwvZmxhZ3M+CiAgICA8dmFsdWUgdHlwZT0iMSI+MDwvdmFsdWU+CiAgIDwvQmFzaWNFbnRyeT4KICAgPEJhc2ljRW50cnk+CiAgICA8bmFtZT5Qb2ludHM8L25hbWU+CiAgICA8ZmxhZ3M+NjU2NjY8L2ZsYWdzPgogICAgPEJhc2ljRW50cnk+CiAgICAgPG5hbWU+UG9pbnQwPC9uYW1lPgogICAgIDxmbGFncz42NTY2NjwvZmxhZ3M+CiAgICAgPEJhc2ljRW50cnk+CiAgICAgIDxuYW1lPlg8L25hbWU+CiAgICAgIDxmbGFncz42NjE3ODwvZmxhZ3M+CiAgICAgIDx2YWx1ZSB0eXBlPSIyIj40NjM8L3ZhbHVlPgogICAgIDwvQmFzaWNFbnRyeT4KICAgICA8QmFzaWNFbnRyeT4KICAgICAgPG5hbWU+WTwvbmFtZT4KICAgICAgPGZsYWdzPjY2MTc4PC9mbGFncz4KICAgICAgPHZhbHVlIHR5cGU9IjIiPjE5MjwvdmFsdWU+CiAgICAgPC9CYXNpY0VudHJ5PgogICAgPC9CYXNpY0VudHJ5PgogICAgPEJhc2ljRW50cnk+CiAgICAgPG5hbWU+UG9pbnQxPC9uYW1lPgogICAgIDxmbGFncz42NTY2NjwvZmxhZ3M+CiAgICAgPEJhc2ljRW50cnk+CiAgICAgIDxuYW1lPlg8L25hbWU+CiAgICAgIDxmbGFncz42NjE3ODwvZmxhZ3M+CiAgICAgIDx2YWx1ZSB0eXBlPSIyIj40NTwvdmFsdWU+CiAgICAgPC9CYXNpY0VudHJ5PgogICAgIDxCYXNpY0VudHJ5PgogICAgICA8bmFtZT5ZPC9uYW1lPgogICAgICA8ZmxhZ3M+NjYxNzg8L2ZsYWdzPgogICAgICA8dmFsdWUgdHlwZT0iMiI+NDYyPC92YWx1ZT4KICAgICA8L0Jhc2ljRW50cnk+CiAgICA8L0Jhc2ljRW50cnk+CiAgICA8QmFzaWNFbnRyeT4KICAgICA8bmFtZT5Qb2ludDI8L25hbWU+CiAgICAgPGZsYWdzPjY1NjY2PC9mbGFncz4KICAgICA8QmFzaWNFbnRyeT4KICAgICAgPG5hbWU+WDwvbmFtZT4KICAgICAgPGZsYWdzPjY2MTc4PC9mbGFncz4KICAgICAgPHZhbHVlIHR5cGU9IjIiPjIwPC92YWx1ZT4KICAgICA8L0Jhc2ljRW50cnk+CiAgICAgPEJhc2ljRW50cnk+CiAgICAgIDxuYW1lPlk8L25hbWU+CiAgICAgIDxmbGFncz42NjE3ODwvZmxhZ3M+CiAgICAgIDx2YWx1ZSB0eXBlPSIyIj41MDI8L3ZhbHVlPgogICAgIDwvQmFzaWNFbnRyeT4KICAgIDwvQmFzaWNFbnRyeT4KICAgIDxCYXNpY0VudHJ5PgogICAgIDxuYW1lPlBvaW50MzwvbmFtZT4KICAgICA8ZmxhZ3M+NjU2NjY8L2ZsYWdzPgogICAgIDxCYXNpY0VudHJ5PgogICAgICA8bmFtZT5YPC9uYW1lPgogICAgICA8ZmxhZ3M+NjYxNzg8L2ZsYWdzPgogICAgICA8dmFsdWUgdHlwZT0iMiI+Mzg5PC92YWx1ZT4KICAgICA8L0Jhc2ljRW50cnk+CiAgICAgPEJhc2ljRW50cnk+CiAgICAgIDxuYW1lPlk8L25hbWU+CiAgICAgIDxmbGFncz42NjE3ODwvZmxhZ3M+CiAgICAgIDx2YWx1ZSB0eXBlPSIyIj4yODg8L3ZhbHVlPgogICAgIDwvQmFzaWNFbnRyeT4KICAgIDwvQmFzaWNFbnRyeT4KICAgPC9CYXNpY0VudHJ5PgogICA8QmFzaWNFbnRyeT4KICAgIDxuYW1lPlRleHRQb2ludHM8L25hbWU+CiAgICA8ZmxhZ3M+NjU2NjY8L2ZsYWdzPgogICAgPEJhc2ljRW50cnk+CiAgICAgPG5hbWU+UG9pbnQwPC9uYW1lPgogICAgIDxmbGFncz42NTY2NjwvZmxhZ3M+CiAgICAgPEJhc2ljRW50cnk+CiAgICAgIDxuYW1lPlg8L25hbWU+CiAgICAgIDxmbGFncz42NjE3ODwvZmxhZ3M+CiAgICAgIDx2YWx1ZSB0eXBlPSIyIj43MTwvdmFsdWU+CiAgICAgPC9CYXNpY0VudHJ5PgogICAgIDxCYXNpY0VudHJ5PgogICAgICA8bmFtZT5ZPC9uYW1lPgogICAgICA8ZmxhZ3M+NjYxNzg8L2ZsYWdzPgogICAgICA8dmFsdWUgdHlwZT0iMiI+NjI8L3ZhbHVlPgogICAgIDwvQmFzaWNFbnRyeT4KICAgICA8QmFzaWNFbnRyeT4KICAgICAgPG5hbWU+VGV4dDwvbmFtZT4KICAgICAgPGZsYWdzPjY2NDM0PC9mbGFncz4KICAgICAgPHZhbHVlIHR5cGU9IjMiPjwvdmFsdWU+CiAgICAgPC9CYXNpY0VudHJ5PgogICAgPC9CYXNpY0VudHJ5PgogICA8L0Jhc2ljRW50cnk+CiAgPC9CYXNpY0VudHJ5PgogIDxCYXNpY0VudHJ5PgogICA8bmFtZT4xMTc8L25hbWU+CiAgIDxmbGFncz42NTY2NjwvZmxhZ3M+CiAgIDxCYXNpY0VudHJ5PgogICAgPG5hbWU+VXNlcmRlZk5hbWU8L25hbWU+CiAgICA8ZmxhZ3M+NjY0MzQ8L2ZsYWdzPgogICAgPHZhbHVlIHR5cGU9IjMiPjwvdmFsdWU+CiAgIDwvQmFzaWNFbnRyeT4KICAgPEJhc2ljRW50cnk+CiAgICA8bmFtZT5UeXBlPC9uYW1lPgogICAgPGZsYWdzPjY2MTc4PC9mbGFncz4KICAgIDx2YWx1ZSB0eXBlPSIyIj40PC92YWx1ZT4KICAgPC9CYXNpY0VudHJ5PgogICA8QmFzaWNFbnRyeT4KICAgIDxuYW1lPkZlYXR1cmVzPC9uYW1lPgogICAgPGZsYWdzPjY2NDM0PC9mbGFncz4KICAgIDx2YWx1ZSB0eXBlPSIzIj5CMS1BClYxLUE8L3ZhbHVlPgogICA8L0Jhc2ljRW50cnk+CiAgIDxCYXNpY0VudHJ5PgogICAgPG5hbWU+R3JvdXA8L25hbWU+CiAgICA8ZmxhZ3M+NjYxNzg8L2ZsYWdzPgogICAgPHZhbHVlIHR5cGU9IjIiPjA8L3ZhbHVlPgogICA8L0Jhc2ljRW50cnk+CiAgIDxCYXNpY0VudHJ5PgogICAgPG5hbWU+Q29sb3I8L25hbWU+CiAgICA8ZmxhZ3M+NjY0MzQ8L2ZsYWdzPgogICAgPHZhbHVlIHR5cGU9IjMiPiMwMDAwZmY8L3ZhbHVlPgogICA8L0Jhc2ljRW50cnk+CiAgIDxCYXNpY0VudHJ5PgogICAgPG5hbWU+SXNOb3Q8L25hbWU+CiAgICA8ZmxhZ3M+NjU5MjI8L2ZsYWdzPgogICAgPHZhbHVlIHR5cGU9IjEiPjA8L3ZhbHVlPgogICA8L0Jhc2ljRW50cnk+CiAgIDxCYXNpY0VudHJ5PgogICAgPG5hbWU+UG9pbnRzPC9uYW1lPgogICAgPGZsYWdzPjY1NjY2PC9mbGFncz4KICAgIDxCYXNpY0VudHJ5PgogICAgIDxuYW1lPlBvaW50MDwvbmFtZT4KICAgICA8ZmxhZ3M+NjU2NjY8L2ZsYWdzPgogICAgIDxCYXNpY0VudHJ5PgogICAgICA8bmFtZT5YPC9uYW1lPgogICAgICA8ZmxhZ3M+NjYxNzg8L2ZsYWdzPgogICAgICA8dmFsdWUgdHlwZT0iMiI+MDwvdmFsdWU+CiAgICAgPC9CYXNpY0VudHJ5PgogICAgIDxCYXNpY0VudHJ5PgogICAgICA8bmFtZT5ZPC9uYW1lPgogICAgICA8ZmxhZ3M+NjYxNzg8L2ZsYWdzPgogICAgICA8dmFsdWUgdHlwZT0iMiI+MjczPC92YWx1ZT4KICAgICA8L0Jhc2ljRW50cnk+CiAgICA8L0Jhc2ljRW50cnk+CiAgICA8QmFzaWNFbnRyeT4KICAgICA8bmFtZT5Qb2ludDE8L25hbWU+CiAgICAgPGZsYWdzPjY1NjY2PC9mbGFncz4KICAgICA8QmFzaWNFbnRyeT4KICAgICAgPG5hbWU+WDwvbmFtZT4KICAgICAgPGZsYWdzPjY2MTc4PC9mbGFncz4KICAgICAgPHZhbHVlIHR5cGU9IjIiPjUxMjwvdmFsdWU+CiAgICAgPC9CYXNpY0VudHJ5PgogICAgIDxCYXNpY0VudHJ5PgogICAgICA8bmFtZT5ZPC9uYW1lPgogICAgICA8ZmxhZ3M+NjYxNzg8L2ZsYWdzPgogICAgICA8dmFsdWUgdHlwZT0iMiI+MjczPC92YWx1ZT4KICAgICA8L0Jhc2ljRW50cnk+CiAgICA8L0Jhc2ljRW50cnk+CiAgICA8QmFzaWNFbnRyeT4KICAgICA8bmFtZT5Qb2ludDI8L25hbWU+CiAgICAgPGZsYWdzPjY1NjY2PC9mbGFncz4KICAgICA8QmFzaWNFbnRyeT4KICAgICAgPG5hbWU+WDwvbmFtZT4KICAgICAgPGZsYWdzPjY2MTc4PC9mbGFncz4KICAgICAgPHZhbHVlIHR5cGU9IjIiPjIzNTwvdmFsdWU+CiAgICAgPC9CYXNpY0VudHJ5PgogICAgIDxCYXNpY0VudHJ5PgogICAgICA8bmFtZT5ZPC9uYW1lPgogICAgICA8ZmxhZ3M+NjYxNzg8L2ZsYWdzPgogICAgICA8dmFsdWUgdHlwZT0iMiI+MDwvdmFsdWU+CiAgICAgPC9CYXNpY0VudHJ5PgogICAgPC9CYXNpY0VudHJ5PgogICAgPEJhc2ljRW50cnk+CiAgICAgPG5hbWU+UG9pbnQzPC9uYW1lPgogICAgIDxmbGFncz42NTY2NjwvZmxhZ3M+CiAgICAgPEJhc2ljRW50cnk+CiAgICAgIDxuYW1lPlg8L25hbWU+CiAgICAgIDxmbGFncz42NjE3ODwvZmxhZ3M+CiAgICAgIDx2YWx1ZSB0eXBlPSIyIj4yMzU8L3ZhbHVlPgogICAgIDwvQmFzaWNFbnRyeT4KICAgICA8QmFzaWNFbnRyeT4KICAgICAgPG5hbWU+WTwvbmFtZT4KICAgICAgPGZsYWdzPjY2MTc4PC9mbGFncz4KICAgICAgPHZhbHVlIHR5cGU9IjIiPjUxMjwvdmFsdWU+CiAgICAgPC9CYXNpY0VudHJ5PgogICAgPC9CYXNpY0VudHJ5PgogICA8L0Jhc2ljRW50cnk+CiAgIDxCYXNpY0VudHJ5PgogICAgPG5hbWU+VGV4dFBvaW50czwvbmFtZT4KICAgIDxmbGFncz42NTY2NjwvZmxhZ3M+CiAgICA8QmFzaWNFbnRyeT4KICAgICA8bmFtZT5Qb2ludDA8L25hbWU+CiAgICAgPGZsYWdzPjY1NjY2PC9mbGFncz4KICAgICA8QmFzaWNFbnRyeT4KICAgICAgPG5hbWU+WDwvbmFtZT4KICAgICAgPGZsYWdzPjY2MTc4PC9mbGFncz4KICAgICAgPHZhbHVlIHR5cGU9IjIiPjIxPC92YWx1ZT4KICAgICA8L0Jhc2ljRW50cnk+CiAgICAgPEJhc2ljRW50cnk+CiAgICAgIDxuYW1lPlk8L25hbWU+CiAgICAgIDxmbGFncz42NjE3ODwvZmxhZ3M+CiAgICAgIDx2YWx1ZSB0eXBlPSIyIj4yODA8L3ZhbHVlPgogICAgIDwvQmFzaWNFbnRyeT4KICAgICA8QmFzaWNFbnRyeT4KICAgICAgPG5hbWU+VGV4dDwvbmFtZT4KICAgICAgPGZsYWdzPjY2NDM0PC9mbGFncz4KICAgICAgPHZhbHVlIHR5cGU9IjMiPjwvdmFsdWU+CiAgICAgPC9CYXNpY0VudHJ5PgogICAgPC9CYXNpY0VudHJ5PgogICAgPEJhc2ljRW50cnk+CiAgICAgPG5hbWU+UG9pbnQxPC9uYW1lPgogICAgIDxmbGFncz42NTY2NjwvZmxhZ3M+CiAgICAgPEJhc2ljRW50cnk+CiAgICAgIDxuYW1lPlg8L25hbWU+CiAgICAgIDxmbGFncz42NjE3ODwvZmxhZ3M+CiAgICAgIDx2YWx1ZSB0eXBlPSIyIj4xNzwvdmFsdWU+CiAgICAgPC9CYXNpY0VudHJ5PgogICAgIDxCYXNpY0VudHJ5PgogICAgICA8bmFtZT5ZPC9uYW1lPgogICAgICA8ZmxhZ3M+NjYxNzg8L2ZsYWdzPgogICAgICA8dmFsdWUgdHlwZT0iMiI+MTA8L3ZhbHVlPgogICAgIDwvQmFzaWNFbnRyeT4KICAgICA8QmFzaWNFbnRyeT4KICAgICAgPG5hbWU+VGV4dDwvbmFtZT4KICAgICAgPGZsYWdzPjY2NDM0PC9mbGFncz4KICAgICAgPHZhbHVlIHR5cGU9IjMiPjwvdmFsdWU+CiAgICAgPC9CYXNpY0VudHJ5PgogICAgPC9CYXNpY0VudHJ5PgogICAgPEJhc2ljRW50cnk+CiAgICAgPG5hbWU+UG9pbnQyPC9uYW1lPgogICAgIDxmbGFncz42NTY2NjwvZmxhZ3M+CiAgICAgPEJhc2ljRW50cnk+CiAgICAgIDxuYW1lPlg8L25hbWU+CiAgICAgIDxmbGFncz42NjE3ODwvZmxhZ3M+CiAgICAgIDx2YWx1ZSB0eXBlPSIyIj4yOTQ8L3ZhbHVlPgogICAgIDwvQmFzaWNFbnRyeT4KICAgICA8QmFzaWNFbnRyeT4KICAgICAgPG5hbWU+WTwvbmFtZT4KICAgICAgPGZsYWdzPjY2MTc4PC9mbGFncz4KICAgICAgPHZhbHVlIHR5cGU9IjIiPjE0PC92YWx1ZT4KICAgICA8L0Jhc2ljRW50cnk+CiAgICAgPEJhc2ljRW50cnk+CiAgICAgIDxuYW1lPlRleHQ8L25hbWU+CiAgICAgIDxmbGFncz42NjQzNDwvZmxhZ3M+CiAgICAgIDx2YWx1ZSB0eXBlPSIzIj48L3ZhbHVlPgogICAgIDwvQmFzaWNFbnRyeT4KICAgIDwvQmFzaWNFbnRyeT4KICAgIDxCYXNpY0VudHJ5PgogICAgIDxuYW1lPlBvaW50MzwvbmFtZT4KICAgICA8ZmxhZ3M+NjU2NjY8L2ZsYWdzPgogICAgIDxCYXNpY0VudHJ5PgogICAgICA8bmFtZT5YPC9uYW1lPgogICAgICA8ZmxhZ3M+NjYxNzg8L2ZsYWdzPgogICAgICA8dmFsdWUgdHlwZT0iMiI+MzExPC92YWx1ZT4KICAgICA8L0Jhc2ljRW50cnk+CiAgICAgPEJhc2ljRW50cnk+CiAgICAgIDxuYW1lPlk8L25hbWU+CiAgICAgIDxmbGFncz42NjE3ODwvZmxhZ3M+CiAgICAgIDx2YWx1ZSB0eXBlPSIyIj4yODA8L3ZhbHVlPgogICAgIDwvQmFzaWNFbnRyeT4KICAgICA8QmFzaWNFbnRyeT4KICAgICAgPG5hbWU+VGV4dDwvbmFtZT4KICAgICAgPGZsYWdzPjY2NDM0PC9mbGFncz4KICAgICAgPHZhbHVlIHR5cGU9IjMiPjwvdmFsdWU+CiAgICAgPC9CYXNpY0VudHJ5PgogICAgPC9CYXNpY0VudHJ5PgogICA8L0Jhc2ljRW50cnk+CiAgPC9CYXNpY0VudHJ5PgogPC9CYXNpY0VudHJ5PgogPEJhc2ljRW50cnk+CiAgPG5hbWU+RmlsZVR5cGU8L25hbWU+CiAgPGZsYWdzPjY2NDM0PC9mbGFncz4KICA8dmFsdWUgdHlwZT0iMyI+QW5hbHlzaXM8L3ZhbHVlPgogPC9CYXNpY0VudHJ5PgogPEJhc2ljRW50cnk+CiAgPG5hbWU+Q2hlY2tzdW08L25hbWU+CiAgPGZsYWdzPjY2NDM0PC9mbGFncz4KICA8dmFsdWUgdHlwZT0iMyI+ZjIzOWY0MWIwMzhmMGZjZGVkMTcxNDc4OTUxZmQ0Yzg8L3ZhbHVlPgogPC9CYXNpY0VudHJ5Pgo8L0Jhc2ljRW50cnk+Cg==/@MB_EXPERIMENT/0
PEJhc2ljRW50cnk+CiA8bmFtZT5Tb2Z0d2FyZTwvbmFtZT4KIDxmbGFncz4yNjIxNDY8L2ZsYWdzPgogPEJhc2ljRW50cnk+CiAgPG5hbWU+Q29uZmlnVmVyc2lvbjwvbmFtZT4KICA8ZmxhZ3M+MjYzMDQyPC9mbGFncz4KICA8dmFsdWUgdHlwZT0iMyI+MC40LjI1PC92YWx1ZT4KIDwvQmFzaWNFbnRyeT4KIDxCYXNpY0VudHJ5PgogIDxuYW1lPlZhbGlkaXR5S2V5PC9uYW1lPgogIDxmbGFncz4yNjM4MTA8L2ZsYWdzPgogIDx2YWx1ZSB0eXBlPSI2IiBzaXplPSIxMTIiPgpOd0F6QURjQU5BQmhBR0VBTkFBM0FESUFNZ0E1QURFQU1BQXpBR0VBTXdCZkFEQUFNQUF3QURBQVh3QXlBQzRBCk1RQXhBQzRBTVFBNEFERUFOd0F1QURFQU9RQTJBRElBTXdCZkFFMEFZUUJqQUhNQVVRQjFBR0VBYmdCMEFGOEEKTWdBd0FERUFPQUF4QURFQU1RQTBBQT09PC92YWx1ZT4KIDwvQmFzaWNFbnRyeT4KIDxCYXNpY0VudHJ5PgogIDxuYW1lPkV4cGVyaW1lbnQ8L25hbWU+CiAgPGZsYWdzPjI2MjI3NDwvZmxhZ3M+CiAgPEJhc2ljRW50cnk+CiAgIDxuYW1lPlJhY2s8L25hbWU+CiAgIDxmbGFncz4yNjMwNDI8L2ZsYWdzPgogICA8dmFsdWUgdHlwZT0iMyI+U2luZ2xlIHR1YmUgcmFjazwvdmFsdWU+CiAgPC9CYXNpY0VudHJ5PgogIDxCYXNpY0VudHJ5PgogICA8bmFtZT5SYWNrSXNTZWxlY3RhYmxlPC9uYW1lPgogICA8ZmxhZ3M+MjYyNTMwPC9mbGFncz4KICAgPHZhbHVlIHR5cGU9IjEiPjE8L3ZhbHVlPgogIDwvQmFzaWNFbnRyeT4KICA8QmFzaWNFbnRyeT4KICAgPG5hbWU+Q3VycmVudDwvbmFtZT4KICAgPGZsYWdzPjI2Mjc4NjwvZmxhZ3M+CiAgIDx2YWx1ZSB0eXBlPSIyIj4wPC92YWx1ZT4KICA8L0Jhc2ljRW50cnk+CiAgPEJhc2ljRW50cnk+CiAgIDxuYW1lPkZpbGVJZDwvbmFtZT4KICAgPGZsYWdzPjI2Mjc4NjwvZmxhZ3M+CiAgIDx2YWx1ZSB0eXBlPSIyIj4xNzwvdmFsdWU+CiAgPC9CYXNpY0VudHJ5PgogIDxCYXNpY0VudHJ5PgogICA8bmFtZT5GaWxlQmFzZTwvbmFtZT4KICAgPGZsYWdzPjI2MzA0MjwvZmxhZ3M+CiAgIDx2YWx1ZSB0eXBlPSIzIj4xLTIxIG08L3ZhbHVlPgogIDwvQmFzaWNFbnRyeT4KICA8QmFzaWNFbnRyeT4KICAgPG5hbWU+RmlsZUlzQ3VzdG9tPC9uYW1lPgogICA8ZmxhZ3M+MjYyNTMwPC9mbGFncz4KICAgPHZhbHVlIHR5cGU9IjEiPjE8L3ZhbHVlPgogIDwvQmFzaWNFbnRyeT4KICA8QmFzaWNFbnRyeT4KICAgPG5hbWU+UHJvamVjdDwvbmFtZT4KICAgPGZsYWdzPjI2MzA0MjwvZmxhZ3M+CiAgIDx2YWx1ZSB0eXBlPSIzIj5Bbm5leGluVjwvdmFsdWU+CiAgPC9CYXNpY0VudHJ5PgogIDxCYXNpY0VudHJ5PgogICA8bmFtZT5SYWNrUHJvY2Vzc2luZ09yZGVyPC9uYW1lPgogICA8ZmxhZ3M+MjYyNzg2PC9mbGFncz4KICAgPHZhbHVlIHR5cGU9IjIiPjA8L3ZhbHVlPgogIDwvQmFzaWNFbnRyeT4KICA8QmFzaWNFbnRyeT4KICAgPG5hbWU+UmVhZ2VudHM8L25hbWU+CiAgIDxmbGFncz4yNjIyNzQ8L2ZsYWdzPgogICA8QmFzaWNFbnRyeT4KICAgIDxuYW1lPlIxPC9uYW1lPgogICAgPGZsYWdzPjI2MjI3NDwvZmxhZ3M+CiAgICA8QmFzaWNFbnRyeT4KICAgICA8bmFtZT5FeHBpcmF0aW9uRGF0ZTwvbmFtZT4KICAgICA8ZmxhZ3M+MjYzMDQyPC9mbGFncz4KICAgICA8dmFsdWUgdHlwZT0iMyI+PC92YWx1ZT4KICAgIDwvQmFzaWNFbnRyeT4KICAgIDxCYXNpY0VudHJ5PgogICAgIDxuYW1lPkxvdE51bWJlcjwvbmFtZT4KICAgICA8ZmxhZ3M+MjYzMDQyPC9mbGFncz4KICAgICA8dmFsdWUgdHlwZT0iMyI+PC92YWx1ZT4KICAgIDwvQmFzaWNFbnRyeT4KICAgIDxCYXNpY0VudHJ5PgogICAgIDxuYW1lPlJlYWdlbnQ8L25hbWU+CiAgICAgPGZsYWdzPjI2MzA0MjwvZmxhZ3M+CiAgICAgPHZhbHVlIHR5cGU9IjMiPjwvdmFsdWU+CiAgICA8L0Jhc2ljRW50cnk+CiAgICA8QmFzaWNFbnRyeT4KICAgICA8bmFtZT5DYXRlZ29yeTwvbmFtZT4KICAgICA8ZmxhZ3M+MjYzMDQyPC9mbGFncz4KICAgICA8dmFsdWUgdHlwZT0iMyI+PC92YWx1ZT4KICAgIDwvQmFzaWNFbnRyeT4KICAgIDxCYXNpY0VudHJ5PgogICAgIDxuYW1lPkFjdGl2ZTwvbmFtZT4KICAgICA8ZmxhZ3M+MjYyNTMwPC9mbGFncz4KICAgICA8dmFsdWUgdHlwZT0iMSI+MDwvdmFsdWU+CiAgICA8L0Jhc2ljRW50cnk+CiAgICA8QmFzaWNFbnRyeT4KICAgICA8bmFtZT5UaW1lPC9uYW1lPgogICAgIDxmbGFncz4yNjI3ODY8L2ZsYWdzPgogICAgIDx2YWx1ZSB0eXBlPSIyIj4wPC92YWx1ZT4KICAgIDwvQmFzaWNFbnRyeT4KICAgIDxCYXNpY0VudHJ5PgogICAgIDxuYW1lPlRpdGVyPC9uYW1lPgogICAgIDxmbGFncz4yNjI3ODY8L2ZsYWdzPgogICAgIDx2YWx1ZSB0eXBlPSIyIj4wPC92YWx1ZT4KICAgIDwvQmFzaWNFbnRyeT4KICAgIDxCYXNpY0VudHJ5PgogICAgIDxuYW1lPlBhcmFsbGVsPC9uYW1lPgogICAgIDxmbGFncz4yNjI3ODY8L2ZsYWdzPgogICAgIDx2YWx1ZSB0eXBlPSIyIj4wPC92YWx1ZT4KICAgIDwvQmFzaWNFbnRyeT4KICAgIDxCYXNpY0VudHJ5PgogICAgIDxuYW1lPlByaW9yaXR5PC9uYW1lPgogICAgIDxmbGFncz4yNjI3ODY8L2ZsYWdzPgogICAgIDx2YWx1ZSB0eXBlPSIyIj4wPC92YWx1ZT4KICAgIDwvQmFzaWNFbnRyeT4KICAgIDxCYXNpY0VudHJ5PgogICAgIDxuYW1lPk1pblZvbHVtZTwvbmFtZT4KICAgICA8ZmxhZ3M+MjYyNzg2PC9mbGFncz4KICAgICA8dmFsdWUgdHlwZT0iMiI+MDwvdmFsdWU+CiAgICA8L0Jhc2ljRW50cnk+CiAgICA8QmFzaWNFbnRyeT4KICAgICA8bmFtZT5WaXNpYmxlPC9uYW1lPgogICAgIDxmbGFncz4yNjI3ODY8L2ZsYWdzPgogICAgIDx2YWx1ZSB0eXBlPSIyIj4zPC92YWx1ZT4KICAgIDwvQmFzaWNFbnRyeT4KICAgPC9CYXNpY0VudHJ5PgogICA8QmFzaWNFbnRyeT4KICAgIDxuYW1lPlIyPC9uYW1lPgogICAgPGZsYWdzPjI2MjI3NDwvZmxhZ3M+CiAgICA8QmFzaWNFbnRyeT4KICAgICA8bmFtZT5FeHBpcmF0aW9uRGF0ZTwvbmFtZT4KICAgICA8ZmxhZ3M+MjYzMDQyPC9mbGFncz4KICAgICA8dmFsdWUgdHlwZT0iMyI+PC92YWx1ZT4KICAgIDwvQmFzaWNFbnRyeT4KICAgIDxCYXNpY0VudHJ5PgogICAgIDxuYW1lPkxvdE51bWJlcjwvbmFtZT4KICAgICA8ZmxhZ3M+MjYzMDQyPC9mbGFncz4KICAgICA8dmFsdWUgdHlwZT0iMyI+PC92YWx1ZT4KICAgIDwvQmFzaWNFbnRyeT4KICAgIDxCYXNpY0VudHJ5PgogICAgIDxuYW1lPlJlYWdlbnQ8L25hbWU+CiAgICAgPGZsYWdzPjI2MzA0MjwvZmxhZ3M+CiAgICAgPHZhbHVlIHR5cGU9IjMiPjwvdmFsdWU+CiAgICA8L0Jhc2ljRW50cnk+CiAgICA8QmFzaWNFbnRyeT4KICAgICA8bmFtZT5DYXRlZ29yeTwvbmFtZT4KICAgICA8ZmxhZ3M+MjYzMDQyPC9mbGFncz4KICAgICA8dmFsdWUgdHlwZT0iMyI+PC92YWx1ZT4KICAgIDwvQmFzaWNFbnRyeT4KICAgIDxCYXNpY0VudHJ5PgogICAgIDxuYW1lPkFjdGl2ZTwvbmFtZT4KICAgICA8ZmxhZ3M+MjYyNTMwPC9mbGFncz4KICAgICA8dmFsdWUgdHlwZT0iMSI+MDwvdmFsdWU+CiAgICA8L0Jhc2ljRW50cnk+CiAgICA8QmFzaWNFbnRyeT4KICAgICA8bmFtZT5UaW1lPC9uYW1lPgogICAgIDxmbGFncz4yNjI3ODY8L2ZsYWdzPgogICAgIDx2YWx1ZSB0eXBlPSIyIj4wPC92YWx1ZT4KICAgIDwvQmFzaWNFbnRyeT4KICAgIDxCYXNpY0VudHJ5PgogICAgIDxuYW1lPlRpdGVyPC9uYW1lPgogICAgIDxmbGFncz4yNjI3ODY8L2ZsYWdzPgogICAgIDx2YWx1ZSB0eXBlPSIyIj4wPC92YWx1ZT4KICAgIDwvQmFzaWNFbnRyeT4KICAgIDxCYXNpY0VudHJ5PgogICAgIDxuYW1lPlBhcmFsbGVsPC9uYW1lPgogICAgIDxmbGFncz4yNjI3ODY8L2ZsYWdzPgogICAgIDx2YWx1ZSB0eXBlPSIyIj4wPC92YWx1ZT4KICAgIDwvQmFzaWNFbnRyeT4KICAgIDxCYXNpY0VudHJ5PgogICAgIDxuYW1lPlByaW9yaXR5PC9uYW1lPgogICAgIDxmbGFncz4yNjI3ODY8L2ZsYWdzPgogICAgIDx2YWx1ZSB0eXBlPSIyIj4wPC92YWx1ZT4KICAgIDwvQmFzaWNFbnRyeT4KICAgIDxCYXNpY0VudHJ5PgogICAgIDxuYW1lPk1pblZvbHVtZTwvbmFtZT4KICAgICA8ZmxhZ3M+MjYyNzg2PC9mbGFncz4KICAgICA8dmFsdWUgdHlwZT0iMiI+MDwvdmFsdWU+CiAgICA8L0Jhc2ljRW50cnk+CiAgICA8QmFzaWNFbnRyeT4KICAgICA8bmFtZT5WaXNpYmxlPC9uYW1lPgogICAgIDxmbGFncz4yNjI3ODY8L2ZsYWdzPgogICAgIDx2YWx1ZSB0eXBlPSIyIj4zPC92YWx1ZT4KICAgIDwvQmFzaWNFbnRyeT4KICAgPC9CYXNpY0VudHJ5PgogICA8QmFzaWNFbnRyeT4KICAgIDxuYW1lPlIzPC9uYW1lPgogICAgPGZsYWdzPjI2MjI3NDwvZmxhZ3M+CiAgICA8QmFzaWNFbnRyeT4KICAgICA8bmFtZT5FeHBpcmF0aW9uRGF0ZTwvbmFtZT4KICAgICA8ZmxhZ3M+MjYzMDQyPC9mbGFncz4KICAgICA8dmFsdWUgdHlwZT0iMyI+PC92YWx1ZT4KICAgIDwvQmFzaWNFbnRyeT4KICAgIDxCYXNpY0VudHJ5PgogICAgIDxuYW1lPkxvdE51bWJlcjwvbmFtZT4KICAgICA8ZmxhZ3M+MjYzMDQyPC9mbGFncz4KICAgICA8dmFsdWUgdHlwZT0iMyI+PC92YWx1ZT4KICAgIDwvQmFzaWNFbnRyeT4KICAgIDxCYXNpY0VudHJ5PgogICAgIDxuYW1lPlJlYWdlbnQ8L25hbWU+CiAgICAgPGZsYWdzPjI2MzA0MjwvZmxhZ3M+CiAgICAgPHZhbHVlIHR5cGU9IjMiPjwvdmFsdWU+CiAgICA8L0Jhc2ljRW50cnk+CiAgICA8QmFzaWNFbnRyeT4KICAgICA8bmFtZT5DYXRlZ29yeTwvbmFtZT4KICAgICA8ZmxhZ3M+MjYzMDQyPC9mbGFncz4KICAgICA8dmFsdWUgdHlwZT0iMyI+PC92YWx1ZT4KICAgIDwvQmFzaWNFbnRyeT4KICAgIDxCYXNpY0VudHJ5PgogICAgIDxuYW1lPkFjdGl2ZTwvbmFtZT4KICAgICA8ZmxhZ3M+MjYyNTMwPC9mbGFncz4KICAgICA8dmFsdWUgdHlwZT0iMSI+MDwvdmFsdWU+CiAgICA8L0Jhc2ljRW50cnk+CiAgICA8QmFzaWNFbnRyeT4KICAgICA8bmFtZT5UaW1lPC9uYW1lPgogICAgIDxmbGFncz4yNjI3ODY8L2ZsYWdzPgogICAgIDx2YWx1ZSB0eXBlPSIyIj4wPC92YWx1ZT4KICAgIDwvQmFzaWNFbnRyeT4KICAgIDxCYXNpY0VudHJ5PgogICAgIDxuYW1lPlRpdGVyPC9uYW1lPgogICAgIDxmbGFncz4yNjI3ODY8L2ZsYWdzPgogICAgIDx2YWx1ZSB0eXBlPSIyIj4wPC92YWx1ZT4KICAgIDwvQmFzaWNFbnRyeT4KICAgIDxCYXNpY0VudHJ5PgogICAgIDxuYW1lPlBhcmFsbGVsPC9uYW1lPgogICAgIDxmbGFncz4yNjI3ODY8L2ZsYWdzPgogICAgIDx2YWx1ZSB0eXBlPSIyIj4wPC92YWx1ZT4KICAgIDwvQmFzaWNFbnRyeT4KICAgIDxCYXNpY0VudHJ5PgogICAgIDxuYW1lPlByaW9yaXR5PC9uYW1lPgogICAgIDxmbGFncz4yNjI3ODY8L2ZsYWdzPgogICAgIDx2YWx1ZSB0eXBlPSIyIj4wPC92YWx1ZT4KICAgIDwvQmFzaWNFbnRyeT4KICAgIDxCYXNpY0VudHJ5PgogICAgIDxuYW1lPk1pblZvbHVtZTwvbmFtZT4KICAgICA8ZmxhZ3M+MjYyNzg2PC9mbGFncz4KICAgICA8dmFsdWUgdHlwZT0iMiI+MDwvdmFsdWU+CiAgICA8L0Jhc2ljRW50cnk+CiAgICA8QmFzaWNFbnRyeT4KICAgICA8bmFtZT5WaXNpYmxlPC9uYW1lPgogICAgIDxmbGFncz4yNjI3ODY8L2ZsYWdzPgogICAgIDx2YWx1ZSB0eXBlPSIyIj4zPC92YWx1ZT4KICAgIDwvQmFzaWNFbnRyeT4KICAgPC9CYXNpY0VudHJ5PgogICA8QmFzaWNFbnRyeT4KICAgIDxuYW1lPlI0PC9uYW1lPgogICAgPGZsYWdzPjI2MjI3NDwvZmxhZ3M+CiAgICA8QmFzaWNFbnRyeT4KICAgICA8bmFtZT5FeHBpcmF0aW9uRGF0ZTwvbmFtZT4KICAgICA8ZmxhZ3M+MjYzMDQyPC9mbGFncz4KICAgICA8dmFsdWUgdHlwZT0iMyI+PC92YWx1ZT4KICAgIDwvQmFzaWNFbnRyeT4KICAgIDxCYXNpY0VudHJ5PgogICAgIDxuYW1lPkxvdE51bWJlcjwvbmFtZT4KICAgICA8ZmxhZ3M+MjYzMDQyPC9mbGFncz4KICAgICA8dmFsdWUgdHlwZT0iMyI+PC92YWx1ZT4KICAgIDwvQmFzaWNFbnRyeT4KICAgIDxCYXNpY0VudHJ5PgogICAgIDxuYW1lPlJlYWdlbnQ8L25hbWU+CiAgICAgPGZsYWdzPjI2MzA0MjwvZmxhZ3M+CiAgICAgPHZhbHVlIHR5cGU9IjMiPjwvdmFsdWU+CiAgICA8L0Jhc2ljRW50cnk+CiAgICA8QmFzaWNFbnRyeT4KICAgICA8bmFtZT5DYXRlZ29yeTwvbmFtZT4KICAgICA8ZmxhZ3M+MjYzMDQyPC9mbGFncz4KICAgICA8dmFsdWUgdHlwZT0iMyI+PC92YWx1ZT4KICAgIDwvQmFzaWNFbnRyeT4KICAgIDxCYXNpY0VudHJ5PgogICAgIDxuYW1lPkFjdGl2ZTwvbmFtZT4KICAgICA8ZmxhZ3M+MjYyNTMwPC9mbGFncz4KICAgICA8dmFsdWUgdHlwZT0iMSI+MDwvdmFsdWU+CiAgICA8L0Jhc2ljRW50cnk+CiAgICA8QmFzaWNFbnRyeT4KICAgICA8bmFtZT5UaW1lPC9uYW1lPgogICAgIDxmbGFncz4yNjI3ODY8L2ZsYWdzPgogICAgIDx2YWx1ZSB0eXBlPSIyIj4wPC92YWx1ZT4KICAgIDwvQmFzaWNFbnRyeT4KICAgIDxCYXNpY0VudHJ5PgogICAgIDxuYW1lPlRpdGVyPC9uYW1lPgogICAgIDxmbGFncz4yNjI3ODY8L2ZsYWdzPgogICAgIDx2YWx1ZSB0eXBlPSIyIj4wPC92YWx1ZT4KICAgIDwvQmFzaWNFbnRyeT4KICAgIDxCYXNpY0VudHJ5PgogICAgIDxuYW1lPlBhcmFsbGVsPC9uYW1lPgogICAgIDxmbGFncz4yNjI3ODY8L2ZsYWdzPgogICAgIDx2YWx1ZSB0eXBlPSIyIj4wPC92YWx1ZT4KICAgIDwvQmFzaWNFbnRyeT4KICAgIDxCYXNpY0VudHJ5PgogICAgIDxuYW1lPlByaW9yaXR5PC9uYW1lPgogICAgIDxmbGFncz4yNjI3ODY8L2ZsYWdzPgogICAgIDx2YWx1ZSB0eXBlPSIyIj4wPC92YWx1ZT4KICAgIDwvQmFzaWNFbnRyeT4KICAgIDxCYXNpY0VudHJ5PgogICAgIDxuYW1lPk1pblZvbHVtZTwvbmFtZT4KICAgICA8ZmxhZ3M+MjYyNzg2PC9mbGFncz4KICAgICA8dmFsdWUgdHlwZT0iMiI+MDwvdmFsdWU+CiAgICA8L0Jhc2ljRW50cnk+CiAgICA8QmFzaWNFbnRyeT4KICAgICA8bmFtZT5WaXNpYmxlPC9uYW1lPgogICAgIDxmbGFncz4yNjI3ODY8L2ZsYWdzPgogICAgIDx2YWx1ZSB0eXBlPSIyIj4zPC92YWx1ZT4KICAgIDwvQmFzaWNFbnRyeT4KICAgPC9CYXNpY0VudHJ5PgogICA8QmFzaWNFbnRyeT4KICAgIDxuYW1lPlI1PC9uYW1lPgogICAgPGZsYWdzPjI2MjI3NDwvZmxhZ3M+CiAgICA8QmFzaWNFbnRyeT4KICAgICA8bmFtZT5FeHBpcmF0aW9uRGF0ZTwvbmFtZT4KICAgICA8ZmxhZ3M+MjYzMDQyPC9mbGFncz4KICAgICA8dmFsdWUgdHlwZT0iMyI+PC92YWx1ZT4KICAgIDwvQmFzaWNFbnRyeT4KICAgIDxCYXNpY0VudHJ5PgogICAgIDxuYW1lPkxvdE51bWJlcjwvbmFtZT4KICAgICA8ZmxhZ3M+MjYzMDQyPC9mbGFncz4KICAgICA8dmFsdWUgdHlwZT0iMyI+PC92YWx1ZT4KICAgIDwvQmFzaWNFbnRyeT4KICAgIDxCYXNpY0VudHJ5PgogICAgIDxuYW1lPlJlYWdlbnQ8L25hbWU+CiAgICAgPGZsYWdzPjI2MzA0MjwvZmxhZ3M+CiAgICAgPHZhbHVlIHR5cGU9IjMiPjwvdmFsdWU+CiAgICA8L0Jhc2ljRW50cnk+CiAgICA8QmFzaWNFbnRyeT4KICAgICA8bmFtZT5DYXRlZ29yeTwvbmFtZT4KICAgICA8ZmxhZ3M+MjYzMDQyPC9mbGFncz4KICAgICA8dmFsdWUgdHlwZT0iMyI+PC92YWx1ZT4KICAgIDwvQmFzaWNFbnRyeT4KICAgIDxCYXNpY0VudHJ5PgogICAgIDxuYW1lPkFjdGl2ZTwvbmFtZT4KICAgICA8ZmxhZ3M+MjYyNTMwPC9mbGFncz4KICAgICA8dmFsdWUgdHlwZT0iMSI+MDwvdmFsdWU+CiAgICA8L0Jhc2ljRW50cnk+CiAgICA8QmFzaWNFbnRyeT4KICAgICA8bmFtZT5UaW1lPC9uYW1lPgogICAgIDxmbGFncz4yNjI3ODY8L2ZsYWdzPgogICAgIDx2YWx1ZSB0eXBlPSIyIj4wPC92YWx1ZT4KICAgIDwvQmFzaWNFbnRyeT4KICAgIDxCYXNpY0VudHJ5PgogICAgIDxuYW1lPlRpdGVyPC9uYW1lPgogICAgIDxmbGFncz4yNjI3ODY8L2ZsYWdzPgogICAgIDx2YWx1ZSB0eXBlPSIyIj4wPC92YWx1ZT4KICAgIDwvQmFzaWNFbnRyeT4KICAgIDxCYXNpY0VudHJ5PgogICAgIDxuYW1lPlBhcmFsbGVsPC9uYW1lPgogICAgIDxmbGFncz4yNjI3ODY8L2ZsYWdzPgogICAgIDx2YWx1ZSB0eXBlPSIyIj4wPC92YWx1ZT4KICAgIDwvQmFzaWNFbnRyeT4KICAgIDxCYXNpY0VudHJ5PgogICAgIDxuYW1lPlByaW9yaXR5PC9uYW1lPgogICAgIDxmbGFncz4yNjI3ODY8L2ZsYWdzPgogICAgIDx2YWx1ZSB0eXBlPSIyIj4wPC92YWx1ZT4KICAgIDwvQmFzaWNFbnRyeT4KICAgIDxCYXNpY0VudHJ5PgogICAgIDxuYW1lPk1pblZvbHVtZTwvbmFtZT4KICAgICA8ZmxhZ3M+MjYyNzg2PC9mbGFncz4KICAgICA8dmFsdWUgdHlwZT0iMiI+MDwvdmFsdWU+CiAgICA8L0Jhc2ljRW50cnk+CiAgICA8QmFzaWNFbnRyeT4KICAgICA8bmFtZT5WaXNpYmxlPC9uYW1lPgogICAgIDxmbGFncz4yNjI3ODY8L2ZsYWdzPgogICAgIDx2YWx1ZSB0eXBlPSIyIj4yPC92YWx1ZT4KICAgIDwvQmFzaWNFbnRyeT4KICAgPC9CYXNpY0VudHJ5PgogICA8QmFzaWNFbnRyeT4KICAgIDxuYW1lPlI2PC9uYW1lPgogICAgPGZsYWdzPjI2MjI3NDwvZmxhZ3M+CiAgICA8QmFzaWNFbnRyeT4KICAgICA8bmFtZT5FeHBpcmF0aW9uRGF0ZTwvbmFtZT4KICAgICA8ZmxhZ3M+MjYzMDQyPC9mbGFncz4KICAgICA8dmFsdWUgdHlwZT0iMyI+PC92YWx1ZT4KICAgIDwvQmFzaWNFbnRyeT4KICAgIDxCYXNpY0VudHJ5PgogICAgIDxuYW1lPkxvdE51bWJlcjwvbmFtZT4KICAgICA8ZmxhZ3M+MjYzMDQyPC9mbGFncz4KICAgICA8dmFsdWUgdHlwZT0iMyI+PC92YWx1ZT4KICAgIDwvQmFzaWNFbnRyeT4KICAgIDxCYXNpY0VudHJ5PgogICAgIDxuYW1lPlJlYWdlbnQ8L25hbWU+CiAgICAgPGZsYWdzPjI2MzA0MjwvZmxhZ3M+CiAgICAgPHZhbHVlIHR5cGU9IjMiPjwvdmFsdWU+CiAgICA8L0Jhc2ljRW50cnk+CiAgICA8QmFzaWNFbnRyeT4KICAgICA8bmFtZT5DYXRlZ29yeTwvbmFtZT4KICAgICA8ZmxhZ3M+MjYzMDQyPC9mbGFncz4KICAgICA8dmFsdWUgdHlwZT0iMyI+PC92YWx1ZT4KICAgIDwvQmFzaWNFbnRyeT4KICAgIDxCYXNpY0VudHJ5PgogICAgIDxuYW1lPkFjdGl2ZTwvbmFtZT4KICAgICA8ZmxhZ3M+MjYyNTMwPC9mbGFncz4KICAgICA8dmFsdWUgdHlwZT0iMSI+MDwvdmFsdWU+CiAgICA8L0Jhc2ljRW50cnk+CiAgICA8QmFzaWNFbnRyeT4KICAgICA8bmFtZT5UaW1lPC9uYW1lPgogICAgIDxmbGFncz4yNjI3ODY8L2ZsYWdzPgogICAgIDx2YWx1ZSB0eXBlPSIyIj4wPC92YWx1ZT4KICAgIDwvQmFzaWNFbnRyeT4KICAgIDxCYXNpY0VudHJ5PgogICAgIDxuYW1lPlRpdGVyPC9uYW1lPgogICAgIDxmbGFncz4yNjI3ODY8L2ZsYWdzPgogICAgIDx2YWx1ZSB0eXBlPSIyIj4wPC92YWx1ZT4KICAgIDwvQmFzaWNFbnRyeT4KICAgIDxCYXNpY0VudHJ5PgogICAgIDxuYW1lPlBhcmFsbGVsPC9uYW1lPgogICAgIDxmbGFncz4yNjI3ODY8L2ZsYWdzPgogICAgIDx2YWx1ZSB0eXBlPSIyIj4wPC92YWx1ZT4KICAgIDwvQmFzaWNFbnRyeT4KICAgIDxCYXNpY0VudHJ5PgogICAgIDxuYW1lPlByaW9yaXR5PC9uYW1lPgogICAgIDxmbGFncz4yNjI3ODY8L2ZsYWdzPgogICAgIDx2YWx1ZSB0eXBlPSIyIj4wPC92YWx1ZT4KICAgIDwvQmFzaWNFbnRyeT4KICAgIDxCYXNpY0VudHJ5PgogICAgIDxuYW1lPk1pblZvbHVtZTwvbmFtZT4KICAgICA8ZmxhZ3M+MjYyNzg2PC9mbGFncz4KICAgICA8dmFsdWUgdHlwZT0iMiI+MDwvdmFsdWU+CiAgICA8L0Jhc2ljRW50cnk+CiAgICA8QmFzaWNFbnRyeT4KICAgICA8bmFtZT5WaXNpYmxlPC9uYW1lPgogICAgIDxmbGFncz4yNjI3ODY8L2ZsYWdzPgogICAgIDx2YWx1ZSB0eXBlPSIyIj4yPC92YWx1ZT4KICAgIDwvQmFzaWNFbnRyeT4KICAgPC9CYXNpY0VudHJ5PgogICA8QmFzaWNFbnRyeT4KICAgIDxuYW1lPlI3PC9uYW1lPgogICAgPGZsYWdzPjI2MjI3NDwvZmxhZ3M+CiAgICA8QmFzaWNFbnRyeT4KICAgICA8bmFtZT5FeHBpcmF0aW9uRGF0ZTwvbmFtZT4KICAgICA8ZmxhZ3M+MjYzMDQyPC9mbGFncz4KICAgICA8dmFsdWUgdHlwZT0iMyI+PC92YWx1ZT4KICAgIDwvQmFzaWNFbnRyeT4KICAgIDxCYXNpY0VudHJ5PgogICAgIDxuYW1lPkxvdE51bWJlcjwvbmFtZT4KICAgICA8ZmxhZ3M+MjYzMDQyPC9mbGFncz4KICAgICA8dmFsdWUgdHlwZT0iMyI+PC92YWx1ZT4KICAgIDwvQmFzaWNFbnRyeT4KICAgIDxCYXNpY0VudHJ5PgogICAgIDxuYW1lPlJlYWdlbnQ8L25hbWU+CiAgICAgPGZsYWdzPjI2MzA0MjwvZmxhZ3M+CiAgICAgPHZhbHVlIHR5cGU9IjMiPjwvdmFsdWU+CiAgICA8L0Jhc2ljRW50cnk+CiAgICA8QmFzaWNFbnRyeT4KICAgICA8bmFtZT5DYXRlZ29yeTwvbmFtZT4KICAgICA8ZmxhZ3M+MjYzMDQyPC9mbGFncz4KICAgICA8dmFsdWUgdHlwZT0iMyI+PC92YWx1ZT4KICAgIDwvQmFzaWNFbnRyeT4KICAgIDxCYXNpY0VudHJ5PgogICAgIDxuYW1lPkFjdGl2ZTwvbmFtZT4KICAgICA8ZmxhZ3M+MjYyNTMwPC9mbGFncz4KICAgICA8dmFsdWUgdHlwZT0iMSI+MDwvdmFsdWU+CiAgICA8L0Jhc2ljRW50cnk+CiAgICA8QmFzaWNFbnRyeT4KICAgICA8bmFtZT5UaW1lPC9uYW1lPgogICAgIDxmbGFncz4yNjI3ODY8L2ZsYWdzPgogICAgIDx2YWx1ZSB0eXBlPSIyIj4wPC92YWx1ZT4KICAgIDwvQmFzaWNFbnRyeT4KICAgIDxCYXNpY0VudHJ5PgogICAgIDxuYW1lPlRpdGVyPC9uYW1lPgogICAgIDxmbGFncz4yNjI3ODY8L2ZsYWdzPgogICAgIDx2YWx1ZSB0eXBlPSIyIj4wPC92YWx1ZT4KICAgIDwvQmFzaWNFbnRyeT4KICAgIDxCYXNpY0VudHJ5PgogICAgIDxuYW1lPlBhcmFsbGVsPC9uYW1lPgogICAgIDxmbGFncz4yNjI3ODY8L2ZsYWdzPgogICAgIDx2YWx1ZSB0eXBlPSIyIj4wPC92YWx1ZT4KICAgIDwvQmFzaWNFbnRyeT4KICAgIDxCYXNpY0VudHJ5PgogICAgIDxuYW1lPlByaW9yaXR5PC9uYW1lPgogICAgIDxmbGFncz4yNjI3ODY8L2ZsYWdzPgogICAgIDx2YWx1ZSB0eXBlPSIyIj4wPC92YWx1ZT4KICAgIDwvQmFzaWNFbnRyeT4KICAgIDxCYXNpY0VudHJ5PgogICAgIDxuYW1lPk1pblZvbHVtZTwvbmFtZT4KICAgICA8ZmxhZ3M+MjYyNzg2PC9mbGFncz4KICAgICA8dmFsdWUgdHlwZT0iMiI+MDwvdmFsdWU+CiAgICA8L0Jhc2ljRW50cnk+CiAgICA8QmFzaWNFbnRyeT4KICAgICA8bmFtZT5WaXNpYmxlPC9uYW1lPgogICAgIDxmbGFncz4yNjI3ODY8L2ZsYWdzPgogICAgIDx2YWx1ZSB0eXBlPSIyIj4yPC92YWx1ZT4KICAgIDwvQmFzaWNFbnRyeT4KICAgPC9CYXNpY0VudHJ5PgogICA8QmFzaWNFbnRyeT4KICAgIDxuYW1lPlI4PC9uYW1lPgogICAgPGZsYWdzPjI2MjI3NDwvZmxhZ3M+CiAgICA8QmFzaWNFbnRyeT4KICAgICA8bmFtZT5FeHBpcmF0aW9uRGF0ZTwvbmFtZT4KICAgICA8ZmxhZ3M+MjYzMDQyPC9mbGFncz4KICAgICA8dmFsdWUgdHlwZT0iMyI+PC92YWx1ZT4KICAgIDwvQmFzaWNFbnRyeT4KICAgIDxCYXNpY0VudHJ5PgogICAgIDxuYW1lPkxvdE51bWJlcjwvbmFtZT4KICAgICA8ZmxhZ3M+MjYzMDQyPC9mbGFncz4KICAgICA8dmFsdWUgdHlwZT0iMyI+PC92YWx1ZT4KICAgIDwvQmFzaWNFbnRyeT4KICAgIDxCYXNpY0VudHJ5PgogICAgIDxuYW1lPlJlYWdlbnQ8L25hbWU+CiAgICAgPGZsYWdzPjI2MzA0MjwvZmxhZ3M+CiAgICAgPHZhbHVlIHR5cGU9IjMiPjwvdmFsdWU+CiAgICA8L0Jhc2ljRW50cnk+CiAgICA8QmFzaWNFbnRyeT4KICAgICA8bmFtZT5DYXRlZ29yeTwvbmFtZT4KICAgICA8ZmxhZ3M+MjYzMDQyPC9mbGFncz4KICAgICA8dmFsdWUgdHlwZT0iMyI+PC92YWx1ZT4KICAgIDwvQmFzaWNFbnRyeT4KICAgIDxCYXNpY0VudHJ5PgogICAgIDxuYW1lPkFjdGl2ZTwvbmFtZT4KICAgICA8ZmxhZ3M+MjYyNTMwPC9mbGFncz4KICAgICA8dmFsdWUgdHlwZT0iMSI+MDwvdmFsdWU+CiAgICA8L0Jhc2ljRW50cnk+CiAgICA8QmFzaWNFbnRyeT4KICAgICA8bmFtZT5UaW1lPC9uYW1lPgogICAgIDxmbGFncz4yNjI3ODY8L2ZsYWdzPgogICAgIDx2YWx1ZSB0eXBlPSIyIj4wPC92YWx1ZT4KICAgIDwvQmFzaWNFbnRyeT4KICAgIDxCYXNpY0VudHJ5PgogICAgIDxuYW1lPlRpdGVyPC9uYW1lPgogICAgIDxmbGFncz4yNjI3ODY8L2ZsYWdzPgogICAgIDx2YWx1ZSB0eXBlPSIyIj4wPC92YWx1ZT4KICAgIDwvQmFzaWNFbnRyeT4KICAgIDxCYXNpY0VudHJ5PgogICAgIDxuYW1lPlBhcmFsbGVsPC9uYW1lPgogICAgIDxmbGFncz4yNjI3ODY8L2ZsYWdzPgogICAgIDx2YWx1ZSB0eXBlPSIyIj4wPC92YWx1ZT4KICAgIDwvQmFzaWNFbnRyeT4KICAgIDxCYXNpY0VudHJ5PgogICAgIDxuYW1lPlByaW9yaXR5PC9uYW1lPgogICAgIDxmbGFncz4yNjI3ODY8L2ZsYWdzPgogICAgIDx2YWx1ZSB0eXBlPSIyIj4wPC92YWx1ZT4KICAgIDwvQmFzaWNFbnRyeT4KICAgIDxCYXNpY0VudHJ5PgogICAgIDxuYW1lPk1pblZvbHVtZTwvbmFtZT4KICAgICA8ZmxhZ3M+MjYyNzg2PC9mbGFncz4KICAgICA8dmFsdWUgdHlwZT0iMiI+MDwvdmFsdWU+CiAgICA8L0Jhc2ljRW50cnk+CiAgICA8QmFzaWNFbnRyeT4KICAgICA8bmFtZT5WaXNpYmxlPC9uYW1lPgogICAgIDxmbGFncz4yNjI3ODY8L2ZsYWdzPgogICAgIDx2YWx1ZSB0eXBlPSIyIj4yPC92YWx1ZT4KICAgIDwvQmFzaWNFbnRyeT4KICAgPC9CYXNpY0VudHJ5PgogICA8QmFzaWNFbnRyeT4KICAgIDxuYW1lPlMxPC9uYW1lPgogICAgPGZsYWdzPjI2MjI3NDwvZmxhZ3M+CiAgICA8QmFzaWNFbnRyeT4KICAgICA8bmFtZT5FeHBpcmF0aW9uRGF0ZTwvbmFtZT4KICAgICA8ZmxhZ3M+MjYzMDQyPC9mbGFncz4KICAgICA8dmFsdWUgdHlwZT0iMyI+PC92YWx1ZT4KICAgIDwvQmFzaWNFbnRyeT4KICAgIDxCYXNpY0VudHJ5PgogICAgIDxuYW1lPkxvdE51bWJlcjwvbmFtZT4KICAgICA8ZmxhZ3M+MjYzMDQyPC9mbGFncz4KICAgICA8dmFsdWUgdHlwZT0iMyI+PC92YWx1ZT4KICAgIDwvQmFzaWNFbnRyeT4KICAgIDxCYXNpY0VudHJ5PgogICAgIDxuYW1lPlJlYWdlbnQ8L25hbWU+CiAgICAgPGZsYWdzPjI2MzA0MjwvZmxhZ3M+CiAgICAgPHZhbHVlIHR5cGU9IjMiPjwvdmFsdWU+CiAgICA8L0Jhc2ljRW50cnk+CiAgICA8QmFzaWNFbnRyeT4KICAgICA8bmFtZT5DYXRlZ29yeTwvbmFtZT4KICAgICA8ZmxhZ3M+MjYzMDQyPC9mbGFncz4KICAgICA8dmFsdWUgdHlwZT0iMyI+PC92YWx1ZT4KICAgIDwvQmFzaWNFbnRyeT4KICAgIDxCYXNpY0VudHJ5PgogICAgIDxuYW1lPkFjdGl2ZTwvbmFtZT4KICAgICA8ZmxhZ3M+MjYyNTMwPC9mbGFncz4KICAgICA8dmFsdWUgdHlwZT0iMSI+MDwvdmFsdWU+CiAgICA8L0Jhc2ljRW50cnk+CiAgICA8QmFzaWNFbnRyeT4KICAgICA8bmFtZT5UaW1lPC9uYW1lPgogICAgIDxmbGFncz4yNjI3ODY8L2ZsYWdzPgogICAgIDx2YWx1ZSB0eXBlPSIyIj4wPC92YWx1ZT4KICAgIDwvQmFzaWNFbnRyeT4KICAgIDxCYXNpY0VudHJ5PgogICAgIDxuYW1lPlRpdGVyPC9uYW1lPgogICAgIDxmbGFncz4yNjI3ODY8L2ZsYWdzPgogICAgIDx2YWx1ZSB0eXBlPSIyIj4wPC92YWx1ZT4KICAgIDwvQmFzaWNFbnRyeT4KICAgIDxCYXNpY0VudHJ5PgogICAgIDxuYW1lPlBhcmFsbGVsPC9uYW1lPgogICAgIDxmbGFncz4yNjI3ODY8L2ZsYWdzPgogICAgIDx2YWx1ZSB0eXBlPSIyIj4wPC92YWx1ZT4KICAgIDwvQmFzaWNFbnRyeT4KICAgIDxCYXNpY0VudHJ5PgogICAgIDxuYW1lPlByaW9yaXR5PC9uYW1lPgogICAgIDxmbGFncz4yNjI3ODY8L2ZsYWdzPgogICAgIDx2YWx1ZSB0eXBlPSIyIj4wPC92YWx1ZT4KICAgIDwvQmFzaWNFbnRyeT4KICAgIDxCYXNpY0VudHJ5PgogICAgIDxuYW1lPk1pblZvbHVtZTwvbmFtZT4KICAgICA8ZmxhZ3M+MjYyNzg2PC9mbGFncz4KICAgICA8dmFsdWUgdHlwZT0iMiI+MDwvdmFsdWU+CiAgICA8L0Jhc2ljRW50cnk+CiAgICA8QmFzaWNFbnRyeT4KICAgICA8bmFtZT5WaXNpYmxlPC9uYW1lPgogICAgIDxmbGFncz4yNjI3ODY8L2ZsYWdzPgogICAgIDx2YWx1ZSB0eXBlPSIyIj43PC92YWx1ZT4KICAgIDwvQmFzaWNFbnRyeT4KICAgPC9CYXNpY0VudHJ5PgogICA8QmFzaWNFbnRyeT4KICAgIDxuYW1lPlMyPC9uYW1lPgogICAgPGZsYWdzPjI2MjI3NDwvZmxhZ3M+CiAgICA8QmFzaWNFbnRyeT4KICAgICA8bmFtZT5FeHBpcmF0aW9uRGF0ZTwvbmFtZT4KICAgICA8ZmxhZ3M+MjYzMDQyPC9mbGFncz4KICAgICA8dmFsdWUgdHlwZT0iMyI+PC92YWx1ZT4KICAgIDwvQmFzaWNFbnRyeT4KICAgIDxCYXNpY0VudHJ5PgogICAgIDxuYW1lPkxvdE51bWJlcjwvbmFtZT4KICAgICA8ZmxhZ3M+MjYzMDQyPC9mbGFncz4KICAgICA8dmFsdWUgdHlwZT0iMyI+PC92YWx1ZT4KICAgIDwvQmFzaWNFbnRyeT4KICAgIDxCYXNpY0VudHJ5PgogICAgIDxuYW1lPlJlYWdlbnQ8L25hbWU+CiAgICAgPGZsYWdzPjI2MzA0MjwvZmxhZ3M+CiAgICAgPHZhbHVlIHR5cGU9IjMiPjwvdmFsdWU+CiAgICA8L0Jhc2ljRW50cnk+CiAgICA8QmFzaWNFbnRyeT4KICAgICA8bmFtZT5DYXRlZ29yeTwvbmFtZT4KICAgICA8ZmxhZ3M+MjYzMDQyPC9mbGFncz4KICAgICA8dmFsdWUgdHlwZT0iMyI+PC92YWx1ZT4KICAgIDwvQmFzaWNFbnRyeT4KICAgIDxCYXNpY0VudHJ5PgogICAgIDxuYW1lPkFjdGl2ZTwvbmFtZT4KICAgICA8ZmxhZ3M+MjYyNTMwPC9mbGFncz4KICAgICA8dmFsdWUgdHlwZT0iMSI+MDwvdmFsdWU+CiAgICA8L0Jhc2ljRW50cnk+CiAgICA8QmFzaWNFbnRyeT4KICAgICA8bmFtZT5UaW1lPC9uYW1lPgogICAgIDxmbGFncz4yNjI3ODY8L2ZsYWdzPgogICAgIDx2YWx1ZSB0eXBlPSIyIj4wPC92YWx1ZT4KICAgIDwvQmFzaWNFbnRyeT4KICAgIDxCYXNpY0VudHJ5PgogICAgIDxuYW1lPlRpdGVyPC9uYW1lPgogICAgIDxmbGFncz4yNjI3ODY8L2ZsYWdzPgogICAgIDx2YWx1ZSB0eXBlPSIyIj4wPC92YWx1ZT4KICAgIDwvQmFzaWNFbnRyeT4KICAgIDxCYXNpY0VudHJ5PgogICAgIDxuYW1lPlBhcmFsbGVsPC9uYW1lPgogICAgIDxmbGFncz4yNjI3ODY8L2ZsYWdzPgogICAgIDx2YWx1ZSB0eXBlPSIyIj4wPC92YWx1ZT4KICAgIDwvQmFzaWNFbnRyeT4KICAgIDxCYXNpY0VudHJ5PgogICAgIDxuYW1lPlByaW9yaXR5PC9uYW1lPgogICAgIDxmbGFncz4yNjI3ODY8L2ZsYWdzPgogICAgIDx2YWx1ZSB0eXBlPSIyIj4wPC92YWx1ZT4KICAgIDwvQmFzaWNFbnRyeT4KICAgIDxCYXNpY0VudHJ5PgogICAgIDxuYW1lPk1pblZvbHVtZTwvbmFtZT4KICAgICA8ZmxhZ3M+MjYyNzg2PC9mbGFncz4KICAgICA8dmFsdWUgdHlwZT0iMiI+MDwvdmFsdWU+CiAgICA8L0Jhc2ljRW50cnk+CiAgICA8QmFzaWNFbnRyeT4KICAgICA8bmFtZT5WaXNpYmxlPC9uYW1lPgogICAgIDxmbGFncz4yNjI3ODY8L2ZsYWdzPgogICAgIDx2YWx1ZSB0eXBlPSIyIj43PC92YWx1ZT4KICAgIDwvQmFzaWNFbnRyeT4KICAgPC9CYXNpY0VudHJ5PgogIDwvQmFzaWNFbnRyeT4KICA8QmFzaWNFbnRyeT4KICAgPG5hbWU+U2FtcGxlczwvbmFtZT4KICAgPGZsYWdzPjI2MjI3NDwvZmxhZ3M+CiAgIDxCYXNpY0VudHJ5PgogICAgPG5hbWU+MDwvbmFtZT4KICAgIDxmbGFncz4yNjIyNzQ8L2ZsYWdzPgogICAgPEJhc2ljRW50cnk+CiAgICAgPG5hbWU+QW5ub3RhdGlvbjwvbmFtZT4KICAgICA8ZmxhZ3M+MjYzMDQyPC9mbGFncz4KICAgICA8dmFsdWUgdHlwZT0iMyI+VmlvQmx1ZQpWaW9HcmVlbgpGSVRDClBFClBlckNQLVZpbzcwMApQRS1WaW83NzAKQVBDCkFQQy1WaW83NzA8L3ZhbHVlPgogICAgPC9CYXNpY0VudHJ5PgogICAgPEJhc2ljRW50cnk+CiAgICAgPG5hbWU+UmVhZ2VudHM8L25hbWU+CiAgICAgPGZsYWdzPjI2MzU1NDwvZmxhZ3M+CiAgICAgPHZhbHVlIHR5cGU9IjUiPjB4MDwvdmFsdWU+CiAgICA8L0Jhc2ljRW50cnk+CiAgICA8QmFzaWNFbnRyeT4KICAgICA8bmFtZT5GbG93UmF0ZTwvbmFtZT4KICAgICA8ZmxhZ3M+MjYzMDQyPC9mbGFncz4KICAgICA8dmFsdWUgdHlwZT0iMyI+TG93PC92YWx1ZT4KICAgIDwvQmFzaWNFbnRyeT4KICAgIDxCYXNpY0VudHJ5PgogICAgIDxuYW1lPkF1dG9GbG93UmF0ZTwvbmFtZT4KICAgICA8ZmxhZ3M+MjYyNTMwPC9mbGFncz4KICAgICA8dmFsdWUgdHlwZT0iMSI+MDwvdmFsdWU+CiAgICA8L0Jhc2ljRW50cnk+CiAgICA8QmFzaWNFbnRyeT4KICAgICA8bmFtZT5FdmVudExpbWl0PC9uYW1lPgogICAgIDxmbGFncz4yNjI3ODY8L2ZsYWdzPgogICAgIDx2YWx1ZSB0eXBlPSIyIj4xMDAwMDwvdmFsdWU+CiAgICA8L0Jhc2ljRW50cnk+CiAgICA8QmFzaWNFbnRyeT4KICAgICA8bmFtZT5FdmVudExpbWl0ZWQ8L25hbWU+CiAgICAgPGZsYWdzPjI2MjUzMDwvZmxhZ3M+CiAgICAgPHZhbHVlIHR5cGU9IjEiPjE8L3ZhbHVlPgogICAgPC9CYXNpY0VudHJ5PgogICAgPEJhc2ljRW50cnk+CiAgICAgPG5hbWU+R2F0ZTwvbmFtZT4KICAgICA8ZmxhZ3M+MjYzMDQyPC9mbGFncz4KICAgICA8dmFsdWUgdHlwZT0iMyI+bGl2ZVxQMVxQMjwvdmFsdWU+CiAgICA8L0Jhc2ljRW50cnk+CiAgICA8QmFzaWNFbnRyeT4KICAgICA8bmFtZT5HYXRlRmxhZ3M8L25hbWU+CiAgICAgPGZsYWdzPjI2Mjc4NjwvZmxhZ3M+CiAgICAgPHZhbHVlIHR5cGU9IjIiPjM8L3ZhbHVlPgogICAgPC9CYXNpY0VudHJ5PgogICAgPEJhc2ljRW50cnk+CiAgICAgPG5hbWU+TW9kZTwvbmFtZT4KICAgICA8ZmxhZ3M+MjYzMDQyPC9mbGFncz4KICAgICA8dmFsdWUgdHlwZT0iMyI+U3RhbmRhcmQ8L3ZhbHVlPgogICAgPC9CYXNpY0VudHJ5PgogICAgPEJhc2ljRW50cnk+CiAgICAgPG5hbWU+U2VwYXJhdGlvblZvbHVtZTwvbmFtZT4KICAgICA8ZmxhZ3M+MjYyNzg2PC9mbGFncz4KICAgICA8dmFsdWUgdHlwZT0iMiI+MjAwPC92YWx1ZT4KICAgIDwvQmFzaWNFbnRyeT4KICAgIDxCYXNpY0VudHJ5PgogICAgIDxuYW1lPlNhbXBsZVZvbHVtZTwvbmFtZT4KICAgICA8ZmxhZ3M+MjYyNzg2PC9mbGFncz4KICAgICA8dmFsdWUgdHlwZT0iMiI+NDA8L3ZhbHVlPgogICAgPC9CYXNpY0VudHJ5PgogICAgPEJhc2ljRW50cnk+CiAgICAgPG5hbWU+UGVyZm9ybUF1dG9MYWJlbGluZzwvbmFtZT4KICAgICA8ZmxhZ3M+MjYyNTMwPC9mbGFncz4KICAgICA8dmFsdWUgdHlwZT0iMSI+MDwvdmFsdWU+CiAgICA8L0Jhc2ljRW50cnk+CiAgICA8QmFzaWNFbnRyeT4KICAgICA8bmFtZT5NaXhpbmdQYXJhbWV0ZXJzPC9uYW1lPgogICAgIDxmbGFncz4yNjIyNzQ8L2ZsYWdzPgogICAgPC9CYXNpY0VudHJ5PgogICAgPEJhc2ljRW50cnk+CiAgICAgPG5hbWU+TWl4aW5nRnJlcXVlbmN5PC9uYW1lPgogICAgIDxmbGFncz4yNjI3ODY8L2ZsYWdzPgogICAgIDx2YWx1ZSB0eXBlPSIyIj4wPC92YWx1ZT4KICAgIDwvQmFzaWNFbnRyeT4KICAgIDxCYXNpY0VudHJ5PgogICAgIDxuYW1lPk1peGluZ0R1cmF0aW9uPC9uYW1lPgogICAgIDxmbGFncz4yNjI3ODY8L2ZsYWdzPgogICAgIDx2YWx1ZSB0eXBlPSIyIj4wPC92YWx1ZT4KICAgIDwvQmFzaWNFbnRyeT4KICAgIDxCYXNpY0VudHJ5PgogICAgIDxuYW1lPk1peGluZ0FsZ29yaXRobTwvbmFtZT4KICAgICA8ZmxhZ3M+MjYyNzg2PC9mbGFncz4KICAgICA8dmFsdWUgdHlwZT0iMiI+MDwvdmFsdWU+CiAgICA8L0Jhc2ljRW50cnk+CiAgICA8QmFzaWNFbnRyeT4KICAgICA8bmFtZT5NaXhpbmdEZXZpY2U8L25hbWU+CiAgICAgPGZsYWdzPjI2MzA0MjwvZmxhZ3M+CiAgICAgPHZhbHVlIHR5cGU9IjMiPk5vbmVNaXhlcjwvdmFsdWU+CiAgICA8L0Jhc2ljRW50cnk+CiAgICA8QmFzaWNFbnRyeT4KICAgICA8bmFtZT5NaXhpbmdLZXk8L25hbWU+CiAgICAgPGZsYWdzPjI2MzA0MjwvZmxhZ3M+CiAgICAgPHZhbHVlIHR5cGU9IjMiPk9mZjwvdmFsdWU+CiAgICA8L0Jhc2ljRW50cnk+CiAgICA8QmFzaWNFbnRyeT4KICAgICA8bmFtZT5NaXhpbmdOYW1lPC9uYW1lPgogICAgIDxmbGFncz4yNjMwNDI8L2ZsYWdzPgogICAgIDx2YWx1ZSB0eXBlPSIzIj5PZmY8L3ZhbHVlPgogICAgPC9CYXNpY0VudHJ5PgogICAgPEJhc2ljRW50cnk+CiAgICAgPG5hbWU+VXNlTGlxdWlkRGV0ZWN0aW9uPC9uYW1lPgogICAgIDxmbGFncz4yNjI1MzA8L2ZsYWdzPgogICAgIDx2YWx1ZSB0eXBlPSIxIj4wPC92YWx1ZT4KICAgIDwvQmFzaWNFbnRyeT4KICAgIDxCYXNpY0VudHJ5PgogICAgIDxuYW1lPlNhbXBsZUlkPC9uYW1lPgogICAgIDxmbGFncz4yNjMwNDI8L2ZsYWdzPgogICAgIDx2YWx1ZSB0eXBlPSIzIj48L3ZhbHVlPgogICAgPC9CYXNpY0VudHJ5PgogICAgPEJhc2ljRW50cnk+CiAgICAgPG5hbWU+UGF0aWVudElkPC9uYW1lPgogICAgIDxmbGFncz4yNjMwNDI8L2ZsYWdzPgogICAgIDx2YWx1ZSB0eXBlPSIzIj48L3ZhbHVlPgogICAgPC9CYXNpY0VudHJ5PgogICAgPEJhc2ljRW50cnk+CiAgICAgPG5hbWU+R3JvdXA8L25hbWU+CiAgICAgPGZsYWdzPjI2Mjc4NjwvZmxhZ3M+CiAgICAgPHZhbHVlIHR5cGU9IjIiPjA8L3ZhbHVlPgogICAgPC9CYXNpY0VudHJ5PgogICAgPEJhc2ljRW50cnk+CiAgICAgPG5hbWU+U3RhdGU8L25hbWU+CiAgICAgPGZsYWdzPjI2Mjc4NjwvZmxhZ3M+CiAgICAgPHZhbHVlIHR5cGU9IjIiPjI8L3ZhbHVlPgogICAgPC9CYXNpY0VudHJ5PgogICAgPEJhc2ljRW50cnk+CiAgICAgPG5hbWU+QWR2YW5jZWQ8L25hbWU+CiAgICAgPGZsYWdzPjI2Mjc4NjwvZmxhZ3M+CiAgICAgPHZhbHVlIHR5cGU9IjIiPjE8L3ZhbHVlPgogICAgPC9CYXNpY0VudHJ5PgogICAgPEJhc2ljRW50cnk+CiAgICAgPG5hbWU+QW5hbHlzaXNUZW1wbGF0ZTwvbmFtZT4KICAgICA8ZmxhZ3M+MjYzMDQyPC9mbGFncz4KICAgICA8dmFsdWUgdHlwZT0iMyI+PC92YWx1ZT4KICAgIDwvQmFzaWNFbnRyeT4KICAgIDxCYXNpY0VudHJ5PgogICAgIDxuYW1lPkluc3RydW1lbnRTZXR0aW5nPC9uYW1lPgogICAgIDxmbGFncz4yNjMwNDI8L2ZsYWdzPgogICAgIDx2YWx1ZSB0eXBlPSIzIj48L3ZhbHVlPgogICAgPC9CYXNpY0VudHJ5PgogICAgPEJhc2ljRW50cnk+CiAgICAgPG5hbWU+QWR2YW5jZWRNb2RlPC9uYW1lPgogICAgIDxmbGFncz4yNjMwNDI8L2ZsYWdzPgogICAgIDx2YWx1ZSB0eXBlPSIzIj48L3ZhbHVlPgogICAgPC9CYXNpY0VudHJ5PgogICAgPEJhc2ljRW50cnk+CiAgICAgPG5hbWU+QWR2YW5jZWRTdWJNb2RlPC9uYW1lPgogICAgIDxmbGFncz4yNjMwNDI8L2ZsYWdzPgogICAgIDx2YWx1ZSB0eXBlPSIzIj48L3ZhbHVlPgogICAgPC9CYXNpY0VudHJ5PgogICA8L0Jhc2ljRW50cnk+CiAgPC9CYXNpY0VudHJ5PgogPC9CYXNpY0VudHJ5PgogPEJhc2ljRW50cnk+CiAgPG5hbWU+Q29uZmlndXJhdGlvbjwvbmFtZT4KICA8ZmxhZ3M+MjYzMDQyPC9mbGFncz4KICA8dmFsdWUgdHlwZT0iMyI+Rkw4PC92YWx1ZT4KIDwvQmFzaWNFbnRyeT4KIDxCYXNpY0VudHJ5PgogIDxuYW1lPkZpbGVUeXBlPC9uYW1lPgogIDxmbGFncz4yNjMwNDI8L2ZsYWdzPgogIDx2YWx1ZSB0eXBlPSIzIj5FeHBlcmltZW50PC92YWx1ZT4KIDwvQmFzaWNFbnRyeT4KIDxCYXNpY0VudHJ5PgogIDxuYW1lPkNoZWNrc3VtPC9uYW1lPgogIDxmbGFncz4yNjI5MTQ8L2ZsYWdzPgogIDx2YWx1ZSB0eXBlPSIzIj42N2M1ZjkwMjAzNjUwNGM2MGE2MTFkODM0NTRjYjIyMzwvdmFsdWU+CiA8L0Jhc2ljRW50cnk+CjwvQmFzaWNFbnRyeT4K/@MB_WELLINFOS/d2lzIDEgMSAxNiBTaW5nbGUgdHViZSByYWNrIDAgMCAwIDAgMTEgMjAyMi1TZXAtMTkgOCAxNjoxNzoxMiA=/@MB_SESSIONID/b4220aac-824e-4ecb-a8c4-6cde0b6a6e00/   51151                                                                                                                ,C?	Þs9	Þs9' :oñD?Ú^î>9S?øm7?«¿î>¯D?P¾9ÂPÊ9Yz½>ùi ;]E;åO?YF?¸às9¸às9' :L£?Í&?	+z?78È?T<U?¢_p?Í:O_¢9_RS?E;
;:?ÑF?gãs9gãs9' :fs?OñÝ>`?m'¾?BÃ?¢?ckê9¼9¦'?õ(;&»: g?MZ7wÌ+2wÌ+2' :wOñ=4=áïJ?,ðÎ>¬4>pð3?S=è¾<:5V?áÛ=+ÞÉ<ïëF?8wÌ«2wÌ«2' :}æã>ñÙ>hP?ÇÝ@?ð÷?F8?åÑC:óý):¤r?ò;«Ù:ÔJ2?G-Ð8YÙ3YÙ3' :ç?F
¬>ê·O?®;­>en>°:?¶Ã¢7@3C9 vU=¢:éËå9C­?Nöñ8wÌ+3wÌ+3' :Ï,¦=gn=p2?¤<yoÌ;W"?8A¹W¿:99uS¿ê4.7£V9!¡=_éù8¿V3¿V3' :3ÄÈ>Kr>>£ï?â³°?;A?¸aj?¸¼<ÞÔI<">o?D1:É9¡j*?Ð-9YÙ3YÙ3' :U
=vôÅ<ñä2?2g;ïÿo;üK?"w¿¸t9ÓmH¾gY:á¯:ÏëF?¶9èR3èR3' :D\?X#Ä>ÀxI?ödå>ð;¢>ý4?<´8Â¬9!ù>éM¬:.Ã:ÎF?+n 9wÌ«3wÌ«3' ::ú¸?5ø(?b ?Iâ?µÿ>Á?´ß/:Peæ9BkC?Õ±Í;8çg;sc?+9FÁ3FÁ3' :ÞÌ=)=¼ç5?§º9<qÒÿ;ºÛ9?]Êp¹¨[%9þc:¿µ¸¬ÙL9ª3¾±ôr9¿Ö3¿Ö3' :-Ç=¶4=<?ª·<¾<lN)?ï2¹T9Õ¿6$:ïù:e·!?/9$9ì3$9ì3' :;M?ÙØ·>@ïH?K>s
:>bk7?¸n¹Ê8sêb¿.$;é:CK4?cc9YÙ4YÙ4' :¿=?ø>òÇB?W?Èä¶>(
5?y'·>j9H·¼§8y:N):jk<?¡9!4!4' :(1=ºÒ¼<0?g=;7;Ä?ö'Ò¸èÄK9¾¢}µ·£Õ 9rp½b¤9èR4èR4' :ÆæÚ>5ÿ>ÐQ?Bkä>Ûó>²i@?öwð¸º	,9òé²¾èSR<ä<TCO?óm¨9°!4°!4' :2yÎ=ã"=¯3?µÀ;ã½;á^?¹×T>9ïgB¿W8´Ä98>b­9wÌ+4wÌ+4' :¤L=!3=Y/5?R®ü;b	º;Ú-? Ù¹tÌ8p[0¿õ9?y9Æ?f_±9>64>64' :¯=Y x=|84?¯Ã;Ò;z!?²°h¹çµ8m¼£¿¿½8H
m9ÿ>P½9FA4FA4' :ÍìF>oò=ñQ?ÏÑ>G>ö C?5,¹cß9¨¾T<vû;uäW?]âÖ9ÍL4ÍL4' :~Z=ÏÇ=ò6^?¬Û<A{<&`]?¹Ël¹¬9÷R¿Rz¸Èÿ~9p½Mí9¿V4¿V4' :È¹l?³ÜÐ>x?À`?!ü? `?Âö8Õåp9i>á:§;:ãCo?JÖ:\|a4\|a4' :5÷?'G?<~?¯Áv?ìjå>¬?îp9ì( 9F{à>|ì:½Ô9£?xk:$9l4$9l4' :¿ìê>«'~>W¡l?-Ð?B¶\?Xvq?Ñåo=y
=GÀ]?ð§²<k6<÷7{?^":ëõv4ëõv4' :ó!=¿Ãè<ñ¨1?N·;@b;\6?üæ±¹«j8xÀ9Ø98ú9¾U>/:YÙ4YÙ4' :µqA?}í>ÂP?©>íZ>QF?+ØÆ¸óv9É!N¾·¹À9ë «9h'?3:½74½74' :
o:?B¿â>\|R?òIü>:ì±>ý5?ÒF­¸@ê,9D¾9H:>gÿ9,I?8:!4!4' :;q=Z-=x2?ÉË;O X;ÿà-?c'¹9§a¿yï¹£ê
9:¿4@:ô4ô4' :RÕô<A¯<¡s2?Ôp;ºëc;Xá?¢­¹Ã96i¿Q7¾î86Ã=)Ã@:èR4èR4' :ó(?`âÌ>S?då?¹âÔ>rÜ7?ú¸á9Uíj½´|Ù:óW:ý)?oÜF:L±4L±4' :E>, >Æè=?ÍEª>àú{>8ý,?)^=½=¢ES?Øt<í6<þ¢D?V=J:°¡4°¡4' :Ø¨=Ïd=bè<?ÄC=Ð=@!?
i¹7µb8¼À]ï7fV9WÈ=×K:n¦4n¦4' :NÂ>|>LE?|>*L>ª8?C¹L9ý¿¨P9ÜK?9üÜS?¼IV:wÌ«4wÌ«4' :ùÌ<g<Ýý/?æ²;û¡x;ü?ý¨¼¸&W9ù.¾Ùn¸-Rø8¿¶¾·"v:Û*±4Û*±4' :=Ù<¹ö0?3½;£tÿ:X ?S	¹D¬ü8¾ä¿k>9¡ï~9ÞÝ>µ:>¶4>¶4' :row>Ö$>­A?áÍ°=Ny=Ä5?:9,÷9[À>ká;¿EÈ:û²D?oe:¢ç»4¢ç»4' :]ô³>Ìàa>ËóK?§³>íZ>h0?§1î78 9Íà=¨ª:.(:Ej?:}:FÁ4FÁ4' :î4?Ñä>¨J?_¿Ö>ÅQ>øu4?8ÞÈµ,19»½:êw8:Q&??¹Ì:j¤Æ4j¤Æ4' :ãÂ7?O(ñ>>C?H?þðÐ>#1?|8Áí:9ç_¾=ú1¡:xf:ø2?uÔ:ÍÌ4ÍÌ4' :Âêt=M+4=íÿ-?LiX;½Û(;ò$?[l~¹ðg9wh¿uý¹¿.-9ÂÚ¾x:1aÑ41aÑ4' :N?æ=Þ>hm?û-?.t?×?/vZ9?hª9¤>ã:«Æ:wD>?+:¿Ö4¿Ö4' :g¿>ê[r>o-J?ÅK?¦â¼>º0?g§o9xyÃ9ðí>¶êÔ909¶;?÷g:øÜ4øÜ4' :^
?ó§>l?S?7?Ê¸«>Ø½??*9
ÀS9Ùh#?oR{;ý<#;²E?ò:\|á4\|á4' :¯>JY>©ñM?.ï>ÀW>lÈO?J}8/©X9·£>\<¬<ç
l?®¢:ÀÚæ4ÀÚæ4' :Ô?9?U§?°?¢¦;?oìp?¶¡9TÂÃ9¢HÓ>w1:ÎKw:ÕË$?Ñ¥:$9ì4$9ì4' :3zN>'×>xvH?#G0?èú>5Û3?ÿ.;©Ù:½ÒM?).î<0¿<GKF?ý³¥:ñ4ñ4' :?«6 ?´L?©¼Ù>>Ñ3D?\º¥¸îÍh9=6¾ñ:í:è6c?f©:ëõö4ëõö4' :)|Ú<;ã<»5?~ýl;ÛB;­?¼_2¹
1`9®Ë¾#ò7t¡¢9>=/´:OTü4OTü4' :qéÒ>ãç>q K?Ò?÷×>9? +ê8~Ð@9Gt>©ãn<S;<²HN?½HÀ:YÙ5YÙ5' :éÃ>«d>Çg[?*úG?©û???{\Y89×&Ú=@^<|<öDX?*Â:55' :ª*=¼eñ<sý4?Ekt;ÎL;³Á?|Òí8:òL9i>¢á¸Ñtµ8YïÃ¾HÅ:½75½75' :j=DÛ<u-?"VS;DÍ,;;?£C|¹Äh7ÇqÎÀR,ß¸Ã
9"Î¾pÏ:ïæ5ïæ5' :å=Å3·<}©5?ëøÒ<íp<Xº-?öUB¸z19Üº&¾ÂAô9GÕ9³?(©Õ:!5!5' :Ð?B>¤òW?M l?æ
?¿ÄV?À9|p£9v?MÐà9ÇÚ
:L=Ï>Ê¥Ü:SE5SE5' :ý¨]?Q
?"ÅH?£?Ð°>Ùv??WñÖ·Àöj9·/j½È>¾:ã[:}]?ÅÝ:ô5ô5' :Æ·=f=0?¯ã;ý ­;U(?e~¸M
î8Ë¾Z9¦è9JnÂ>~QÝ:¶£5¶£5' :$=?¤Ú>d]?wX?Í0?ãH;?ãd9é¶¢97xé>±ó»: ©:¡ü:?Sß:èR5èR5' :8®?Ò>wa²?Ì¶ì?çG??¬¦:V2À9þI?Ën;Üáå:í?«)à:55' :×Å<?L¦>#?!@Ç¦?¢õw?ô7:Üî9ß!?g$;m:bo?¥Là:L±5L±5' :Ì+?J >0Å?ìT?oÔ>à?¾j09JUÆ8%¶c?Y<È{<;Àa?Ú=ò:~`5~`5' :pì>sÿ>òl?%?Ê©.?ÜyJ?&:9<9]¯­>f<ÔF<O<M?ÓXô:°!5°!5' :kÐ9?®,ë>ÂDJ?Eþ>\E¬>y,=?è´V·T9P½¯ú; j :ß6T?¹ý:á¾#5á¾#5' :¯ø<§9¤<^A?¨{<ÊQÙ;×U8?)¹Ù­)9!ÿ¾Ú¸ºÈ8Y×=¾à;n&5n&5' :"v?O?	5V?2$?S>R?Ås:9ãÓ9Da>{Ê::!:ë+K?ðG;E)5E)5' :ëë=»?Å<vÏ-?Îq;RJj;¼?Ñ~¸`×.8écF¿
0¶8n¨9Çî><
;wÌ+5wÌ+5' :ó?9?´oð>¾=E?éõ>Bª>á
9?Öª9øÄ98	²>Ñj:ç~ :h©:?H;©{.5©{.5' :K7>p">Åo?Ê+?¶¤>ê¬M?´©18ê9ÿ=½­;OP;;3m?;Û*15Û*15' :q?_?³?q£?í5?býe?Në9xË°9*?X®´:(:ú?2Í;
Ú35
Ú35' :Lìé?S/m?¼z|?êÓ?ã,0?¬÷?rÍ:·èÎ95.?ÿg§;T5;;Xl?#;>65>65' :3È<Rd</ã.?yN=ÕU=Ib'?p°9C¤9%3	?q¬ý:Iª:N>?Ø;p895p895' :ÝÁ=éf=J1?øfw;WÝb;l?òü«¸9²{%¾Ü¸N!9	Î¾6;¢ç;5¢ç;5' :}´.=òø=Ec-?].;/;¾æ$? Ã¸7]9ä^b¾¿å8`¾7X®@ÂX;Ô>5Ô>5' :øe?Ñí'?ÌÕI?ÚA9?Nö>õ¼@?õÔÄ8í9Â>­÷¢:MU:$C?E;FA5FA5' :ß?W·>&?xîk?b?£ñP?$ÂÜ8½ä9PY>g <öú<<JJY?Ö¡ ;8õC58õC5' :®h?%?-V?RJ?-#ö>umR?^9ìÁ9`*z>ÿ:~æV::n:?y%-;j¤F5j¤F5' :dËG=(!=­î3?#>;u;?¿¹|Z98ä¾ 89qÜ=j3;SI5SI5' :=7¥Ã<þÔ.?ñ};NCb;Ê¨?S^¹ÐÔ³8ª»¿>ý:ü:cá?Á5;ÍL5ÍL5' :Oå(?Ø=Ý>(nC?Só"?éß>Z:?íë¬7Q9¡ñ&=«<à/U<ÒþM?þÈ6;ÿ±N5ÿ±N5' :%6Æ=d=Ü>?:Nb<?<
7?´3´·ô9/ÿ%½3'9s>9éà>Í8;1aQ51aQ5' :ï_?«®½>óJ?=¥?ë	»>s¨9?yQ9¯
9xV°>ÿö:û0¥:A??X¤9;cT5cT5' :Ky>L:>W??{?\þ'?(¨??ê99=JÙ<©xZ?Ä_<µJ	<®ûO?P;;¿V5¿V5' :]?Ù;¿>T?jÌS?yÄ
?A]C?v÷¸9¡H½ÛL=Ñ<Âúe?q<;ÇnY5ÇnY5' :¯?tÏ?*8?§6T?!mÂ>Íµ?áZ9E°9gâ>¼0:1:TpS?âö>;ø\5ø\5' :)ï<-­±<K,?zµÌ;&;õJ,?ÅK8åëh9$e=ëØ'9u59Ìì>²?;*Í^5*Í^5' :ÐÒ?LÀ¡>|´n?Ò(?<þÑ>ÎM?X£¸@ÇÅ8EüÒ¾bJ <¨-<æKl?ËÇE;\|a5\|a5' :oáÑ<ñ4<þÙ2? ù;tôu;Â?øN¹xk/9ª¿
Ì·Ù9P4½òI;+d5+d5' :ðæå>H°>P<N?xÉ>d>=?ªj7ã9¦çÂ<(¯<>÷X<%«N?æ:L;ÀÚf5ÀÚf5' :C £?!?î«?ó?3ä?s?gM:Þè9~=b?è8;\û:··?RÐM;òi5òi5' :1Í=ÿ¾¾<'3?Ë@W;¡³;u:?ûÑ¸Rz-9ï¾Ý:´9¼W?ÓxO;$9l5$9l5' :Ú¹>¯0>¤T`?«6?²íã>c*M?zëØ9ïÑÄ9[
?`Ò½:O|l:O|M?Q;Uèn5Uèn5' :m?v?aÐ>Ôt?Èá¬?	à ??Îó,:úê9!¿<?)æ¬:¸P:ÅËT?+<X;q5q5' :­8%=qï<-ä0?þÏ;i;çwd?+¹c"9N«[¿[9ý|:9\?yJX;¹Ft5¹Ft5' :ÓC¦>R^>]s??¦?ã@Ð>ùE4?tÿ8;X¶9a3>Xã9°¼9Á8?¯[;ëõv5ëõv5' :Âf^?jÕ>®T?Z9V?0ï>He?9#9r°ï>^:ÛªI:cÄG?	`;¥y5¥y5' :'ZT?<Ä?¨2K?î>\E>8G?ù#s9Ô«È9æ>Gq:ó­:Ä`?¾³i;OT|5OT|5' :æÒ>>À»A?
?¼Ê>f"2?J8¶Ðb9Íó»Q[:Ü>i:^%?¡$j;55' :0HØ<hÎ<Ë®1?í>;)5N;k%?Û°¹´)9Ýw¾"9ªáY9èW·>®Jn;YÙ5YÙ5' :uV	?:»¯>ÁH?Ó¶?_\³>É#9?¢9¸i 9à¿?RÑ:`×v:[!?Þn;ò05ò05' :^|®>jh>@?g¹>»t>¯4?
N7Öú79$Q=ûü;lÑ:Ð2!?"5q;55' :Á?}Q?Þ}?²Ã?R}.?p?Tz:a:s9w?%;¨U
;Vp?:,w;$à5$à5' :w¥?Ñ«>RZ?xmÿ>@¦>iÚD?¨S7j9CÈä<¤
;]©:ÌEU?Æsw;½75½75' :_Ò>?8ð>.K?(hT?}?vÎ>?f|¸F9Ø×½jZÌ:ùo:B¨K?ÛÛy;V5V5' :°¾<Þo<³9?5x<hÎ;Ú#?Ø8¹jßc8#¤§¿º;×ó:PX ?o|z;ïæ5ïæ5' :<Ë<þ<U8?¿$<B
¿;e.?$ø¹t9l4¿÷7î>9»èf=ëy;>5>5' :OG>
B<>cT?XsF?F?¨üB?=a¸<kZ?ã<< Z?ÑÆ;!5!5' :&¬$?â¹>5Éb?·¤?]Ý\?ë>?__9ZW9r4k>Õ[x:nýQ:Fc?
;ºí5ºí5' :³é>xå>ÿBJ?Nré>Qì¨>\ä0?n9bë9WÍ>L;hÄ:5G?f¼;SE5SE5' :b>?çúã>X}U?.?«öá>fÅE?î¸¼	19	vÀ½B¤<ÖF<pOT?t;ë5ë5' :"¦K=z>=w1?'h<¢Ð;ß?ùÂ¹Ð9Ð¾Ö²\:¹x:×$1?`Y;ô5ô5' :
/=á<± +?2j;h°.;+?Öpî¸³+9Èâ±¾¶Ò79B9=©k;L5L5' :jº>¥r>PàD?~¸à>ÿ >p©2?n½7t915ª=ù^<S<<vF?Q;¶£5¶£5' :§»3?xª×>ÏXU?óúÖ>*>zß>?äÝ7nb9µÝz=úûâ;¾®;¡n9?;Oû5Oû5' :Ü/?ì¶?>´w?ÁåI?Ö»Ù>lam?ü*9y7y9£¯>¶Ü:Ä.:öf±?-g;èR5èR5' :ò,=æ<uú??,¦;?g;ûõ7?rGÉ¸Xí7jÙ¿l¹Ãh9Ë¿¢´;ª5ª5' :°/ô<Ì°<É0?Úá;\È¾;K?Uë¸sõ8Æúõ¾½#¦8àYÁ8¸øÛ>ùø;55' :§òe?²?Ã£H?üÉ?ú5?g>?»)9³jF91H?`i;M¼:`W?R ;³Y5³Y5' :ú?Ìû¡>Ãf?1Ã»?9.~?C=?[Y:¡¡é99*?
ò ;{;@$?àÄ;L±5L±5' :kN=¥j=Ýã-?M²;6«;Ö"?}ïò·,]9d«½ñ\ò¸LÍ9»×¾ð8;å5å5' :-E?­Ø>¨öh?©×?Z?!Ff?¸À&9	Wd9Ôóº>Dqò9M!Ë9°Å?kk;~`5~`5' :Aíq?WB?.U?`?N¸³>[õG?=@8@2º9Y
=H)²9÷P9ß¾Z?×;¸5¸5' :ë°>±×b>©G?¬ê>­>ó@?|¥6x)9]´z<0:6N:A?©ý;°¡5°¡5' : =)=ê÷ä<8=?°é<¤?<2½,?®ü=¸l¼9Ýq;¾ö6:7M:ëW2?óË;Hg¢5Hg¢5' :Ç ì=¬©=ð2?©+<ãº<0¯&?M	,¹å7Äå?Àöq9qÎ|9ÚA>ö;á¾£5á¾£5' :ÿÔ?c¯>¿WC?WßÆ>Oû>e4?M³>X9>ó¸å<9;÷{ï:9F?Z;z¥5z¥5' :z?O»>x%`?«É1?$ð>=?ç8Q959:2£>"OY<¼ü;â\?ú;n¦5n¦5' :kt?G$?¨V?Ý*9?ÀÍ÷>¿J??îU5.Ø/9¹;ô®A:Ó¼93K?;¬Å§5¬Å§5' :Ô9ø>û+>B9r?yá½? ¨`?H_X?ñÛ9½'£9@F,?[ô?;{¸ã:ÓÊW?½;E©5E©5' :trØ</<.?½ã;>7;b

?1X ¹Îê8_/¿m`1;;Êå-?+;Þtª5Þtª5' :/A?%Á>nP?M!T?vF?$A?3_Þ8?Æ99>«ò9_]ä9ì?+c;wÌ«5wÌ«5' :ªDo?çÅ>d?î¶À?âdB?ÊÉ}?@åG:S³9û®?Ö+ú:ãy:C%?¶¹;$­5$­5' :]w?$1¿>%o¥?È79?ä{>¨?j29[9~¹¡>yl:øa=:®W?.(¡;©{®5©{®5' :V"=}ÍÔ<JC?æÝ;ç4;mVF?FøK¹ÊÙ^9Oê¾Ø¹J8ÀûG¡;BÓ¯5BÓ¯5' :!f\?ód²>#?ö7X?øçÕ>?b?@¶Ì82T90øv>Ý*;ÉÅ:X"¥?Ù£;Û*±5Û*±5' :&¥X?LÉ>»ì?ãô@?pr?ýñÌ9x5K9?j×ë:åû:V?ï¤£;t²5t²5' :Ì¨â>8o>ºtC?Ë¶Æ>º>aó4?jÑ9=G9Tz>¸Ö¯9%c9 ÑE?¤;
Ú³5
Ú³5' :µúá>ü>ð×;?väx>v66>B×.?G®¹H69ÌóØ¾wÚÒ:¦:ÃD?ÙÍ¤;¦1µ5¦1µ5' :Xß=ÙëÌ<ü/?Æ;<i;Gâ?l^6¹
9Ã&¿kêN8>è|92rÑ=Ê®¦;>¶5>¶5' :
Í?ëÏ>FÚ?h×@áæÅ?"ÄN?úH::iÍ9Ph?7ªt:$÷f:?\´¦;×à·5×à·5' :îî=«3=,Êë?9ª=IÙÓ<u³Í?1;Ó9gös9Y§]?þl49ÐúS9¸äÙ>}õ¨;p8¹5p8¹5' :o7
?Þ´>sD?f±±>,b}>#3?àÕ7óM9²=Xà:.uÇ9p-?û!ª;	º5	º5' :áV-?²ÌÔ>jP?Â(?£È¹>øº4?¯ÿÜ7Þ§ 9Ð°=¯yH;7;S%?$«;¢ç»5¢ç»5' :ñäü>Jü£>ûeE?Ñ!_?ë+?tÁ@?Øó¸8Îa9if9>Q:Ä ':¦ ?£ì¬;;?½5;?½5' :(Í<¨Û<~H?×7<¨^<45?¿/ó¸èK!9DüÀ¾ö609S·Þ9J>÷´­;Ô¾5Ô¾5' :()k?Oä>e×?»¬?A2??ff??M&:Jð9ï0?g
<-;Ço?t®;mî¿5mî¿5' :c9è>µ>æ>?Owó>jê­>403?!¥89¬ª9	qª>´5;"Ý;º1?`é¯;FÁ5FÁ5' :E´¿=5¥=J3?#§=<s<B%?¹ë9ªëc¾Í¸p#9¡¾m´;Â5Â5' :½o=aà%=z8?ò^<töÓ;cq:?3R¹Øw94Ú¾7fW¹I[ð8ke¿bpµ;8õÃ58õÃ5' :é~l?ëì>?*µF?WÝ>	©e?k9#¯9Ï<?Téè9 o9#a?*ñµ;ÑLÅ5ÑLÅ5' :¾å?þ*È>lðI?º±?ÇßÙ>¢£;?ÄÖ6ç79MK<^¨:Z:
QE?u¶;j¤Æ5j¤Æ5' :bâ<$£<ÙÆ1?4	ó<=C³<T-?vy·9ý¼µ;Ö;±N,?îÒ¶;üÇ5üÇ5' :j¸)>Ø:â=æ
@?Ãy[>·õ">6d,?±zv<Ìâ<Ö[N?it¼<Ú<Y8?a¸;SÉ5SÉ5' :ûÇ>ju>LP?ÿÖ>þ>´´8?w³ùØ8©Ä¹(Äñ:p!:ª:U?^f¸;4«Ê54«Ê5' :½þ
>FqÉ=Äs4?:Õn>m1>|L,?Î8þ®c9E =½}¹9ÇØ·9%?§¶¸;ÍÌ5ÍÌ5' :H·<¨Ì<(?VÛ;µþò:W?²²}¸u9¥K¾7¸>Xq9¿¯Â½|¹;fZÍ5fZÍ5' :·#?y
©>²(N?£>oK>áM?âó¸îN9¹u>¾S:íÝ9¤-?k¹;ÿ±Î5ÿ±Î5' :ÆÐÁ> >ÃA?û>á³>÷Ó3?r8tD9ì»1>_`Y9
ä9s>¯jº;	Ð5	Ð5' ::"µ>~p>
A? Ô>1>né1?V¸_ 8ÜL¾ù2::6S(:
?»;1aÑ51aÑ5' :§GX?S'?ò[N?+Ú?A¹L?ô"??N±9þ¢³9NUü>«¦:F':\p`?4¼;Ê¸Ò5Ê¸Ò5' :¦n=qý=Ñ^F?
Ù;5é¥;ß'?­î¸ø	9¤Ò¾É¨´¸t19P¾»ï¾;cÔ5cÔ5' :n#>Âüâ=!m8?ìx<÷.B<$?áö ¸@¨T9xÅA¾¥×8e
96Ã>ëKÀ;ügÕ5ügÕ5' :Ñ?°¹>IbZ?Ar?EqÁ>¡ÆE?é';ÌO·:öÿi?7N:9{â9Jùh?BÁ;¿Ö5¿Ö5' :(w#?»ÙÄ>\T?,>?>>pF?æ79Ä=Ú|:çî=:Kg*?øûÁ;.Ø5.Ø5' :ÁIR=C)=rm9?IÍ<<ã4?»·<íd<dFM?nü 8ù69<<á=pGÄ;ÇnÙ5ÇnÙ5' :o-j=F%=\5?Uö<¶ÑÇ;5¸9?Z¹Ö~.9Îù¿Óè9w 9GR?Ä;`ÆÚ5`ÆÚ5' :Óë>ßÍz>O¶p?Z\?cì>Ý¡n?´z¸¤O9Ñ"¾xÓÃ<#I<ç<y?HÅ;øÜ5øÜ5' :´?ºøX?]T??ÊÆ>{°D?BÑ»7·Q²9eÑ=[á¨:´H:+X?KYÅ;uÝ5uÝ5' :É/>7GÄ=XâC?v$>I±ê=ºö2?¤9/¢Ì9çÍ> z;4);=?aÆ;*ÍÞ5*ÍÞ5' :H;?Ì¡ë>ÜxK?¢o$?°Ø>ÝB?\9kñ89?X©û8õ<¢9DF>zÈ;Ã$à5Ã$à5' :ãn?ë?DuN?ðYe?²?ÅA?÷k9Ú^ò9ýb¨>4:ëæé9-?j1Ê;\|á5\|á5' :¹,>ªw5>æ£7?4pr>,7>^)?Õk8="Zà<´oR?g:t;P/;"Q2?¿µË;õÓâ5õÓâ5' :U3"?K´>gOf?²\K?+[ô>t
U?!]9=ª9;Ö>ê2;µ¸:=T?"×Ë;+ä5+ä5' :èD="^=T.?d%;¢)r;n²?°ï¹ ¿)9-
Ó¾{~"¹ä²9yh¾°ùÌ;'å5'å5' :v¦?gt?(p?âS?}¸>=è?³x8j§9ÖÉÈ=Í¢%;t	¯:'@r?=Ð;ÀÚæ5ÀÚæ5' :<
?68³>Ù½I?ny¤>Lj>¦µ3?î²8ò¿V9ÈLU>e©Ì9uÑ9èú>ãÓ;Y2è5Y2è5' :l%\?8?îcP?üBÝ>eï>¿@?&B¸5z9Ú¾&>;u Ï:²k??Ô;òé5òé5' :Ø<ß@<l4?x:7;Sh;úh"?ÐR½¸w*9º(¾759½8Ru?£Ô;áê5áê5' :1&?ê¶>Yh?iq?üÔ?°!T?õ{(9xÈ9iø?#:à©E:/?­¨Ø;$9ì5$9ì5' :ÛåQ=ýd=ü5?#Û;ÿ½³;6?Í±D¹´úE8µVþ¿]»	9~~9Wr>OÚ;½í5½í5' :¾=Å<eÞ.?£?;HZT;zu%?8Æc39a,Ì=Yw¸Ê£8¸ð¾hÜ;Uèî5Uèî5' :m=kÊ<Á+7?á;Ä)r;2w?6¹§ÌA9$"ñ¾FØ¹*o&9×¾Ü;î?ð5î?ð5' :Z{C=v½=j.?S<Cä;%?$¹ÊÐ8¬A¿xb;¹è$;4È/?o¾Ü;ñ5ñ5' :3ÞÊ=¾>=R>?^Å<ÀW<¬V/?Ñïu¸ñU9$¾cøð939pp?AÖÝ; ïò5 ïò5' :¾¶È>zWj>¡C[?w¢?O¯K?¿K?,©U=h6ý<MX?r1=?®<vU?`<ß;¹Fô5¹Fô5' :A+ð<Ø¸<9J?Ig÷;q¬;¤7?´Ã¸y)9¾cX:ãä9J>r?´ß;Rõ5Rõ5' :ÆR?¹F,?@Ý`?p´?=9f?U¤H?9>®9Àî9bõº>·mÔ;;¢N?cÓà;ëõö5ëõö5' :BPO?d2Þ>:Ún?dü>lÇ>vÓM?È|6LC9E7;äJ';ôdú:«	+?Aá;Mø5Mø5' :Ú?±Ë´>¾L?âø­>Ge>zwB?ú)¶dçõ8\¢¼&m·:'M:`d?zÁá;¥ù5¥ù5' :ëkØ>bG>¯³B?Ï²¿>õ>»3?6Ì8þÝ£9Öp>îÐ<:Çü9(9??}â;¶üú5¶üú5' :yÃè>¡w}>âk?ñ(?©?q?TZ9ßm9£ê>K95£¬9ù>eCä;OTü5OTü5' :ÍTD?ì>®óT?Sê>ÏW>6G?®9|^9(ø>Áº:ú¼:<ä?­.æ;è«ý5è«ý5' :ò?TH®>ÛW@?Á,²>,@>Ã-?ËÂ)¹ä 9'-¾DQ;;è;¿_+?Bæ;ÿ5ÿ5' :GìÃ>éD>²Ö?/?[ü¹>ñ[?9ÇR97 9:Ò>·Ao<éó<ÑBa?4ç;-6-6' :v?3?Ý}Ë>a?Ð<?åá>ïùU?&;9F9tZñ>jØY:!Ô	:OJ?j/è;YÙ6YÙ6' :)æ-?Ù¿Ó>f=R?îe3?<ý>t[5?Säñ8DÐ9Äª`>¼Rf;Æ+;¡+?µ¹é;&6&6' :9Ê>þåt>AS?`Û?\(Ä>Ô7?X*8ñG(9ÄÕÜ=ór\:×k:bC?LPì;ò06ò06' :Á7[= ä=pÙ2?_Ì<»Yì;Õ)?Iê¸|Ï9sÞ¾Å©:º²:¯?öì;¿Ü6¿Ü6' :}b»>9y>z@?¹Æ>w>> 6?Ö)¸[±9iý½»§À:ô:¢º6?8í;66' :Ç§î>Zo>nÏ@?óþó>h©>®Ë8?ÿB·
d9pÚ¼¬p:±i:a¶@?dí;X46X46' :}à ?ô,?¡¯n?:kÒ?Õb?Îym?à¦9º\:h¦>-<;L­:#¦h?NFî;$à6$à6' :ù
=?)×>Tì`?Lö,?JmÑ>mS?Z¸}C29Þñ¾NÚ9@9ê¿6?)1ñ;ñ6ñ6' :âU? 	?ÌG?¨Ü?0öÑ>òy@?L>ü¸!uç8³~¿½v: :ò¤Y?sò;½76½76' :¿Ó>X2>bE?*?ÒÔ>áÙ;?OÏ8°A9lQ>,e:!Nã9P?Tîò;ã6ã6' :÷>b¢>¤7C?ûK?p¹	?wÇ<?B`¹ÀÊè8¸¿`¢;ª£:³j?æó;V6V6' :âXI=¨=Í»/?i½Í;±c;½y)?í¯8¸,|97»½ü9³«9K>Ë¯÷;";6";6' :·|?§ö?Î×j?K-?Q%Ð>dëT?Êôs9p`9e!?ÆK:Þ/:V?ûø;ïæ6ïæ6' :Öô)?3tÑ>¡¹O?)_?î?°J?<Á8çón9¬O>#y:7
:ï?#ø;»	6»	6' :_Í<»ª< ªD?F²;²};Ã°3?cqo¹Ð>7©éÀÔ¸B%å8ºÑ¾ØDø;>
6>
6' :0m?P?QZ?L?Ô?*E?Éy9£Ã9m£>X"¶:Ê|:Ö8?#ù;Tê
6Tê
6' :>I? .ø>kO?Ñ£?l½-?ï=?ÿç9G9¡ú>v:X:´Q-:|°?yÕú;!6!6' :bÐ+?¥ä>q@?#]?;V?£6?sc390³9Cv>,Dd:4ë:öÓ=?®û;íA6íA6' :£=íÏh=i/?-Î;ï£;ü ?YI1¹%-F9Ôå¾
e°9¿:Ûè>MJü;ºí6ºí6' :»?ý<ê>·'?{k\?¢ãæ>]dt?ÌòÖ8vÃ9[	
>ïC;(Þ:hÈa?oòü;
6
6' :j_?±7?Rám?Ò?§Ý?°RI?Ýì=$=Äg?iw;<¸Ö×;4Y^?[þü;SE6SE6' :^ç?ç>cÇY?égp?ðó?xA?FNs9Øz9÷Ç>è$;µj¶:8mg?¬Jý;ñ6ñ6' :EÍ?æYÉ>¡H?(-ù>®º«>Ú¹9?çÄo:{ÇW:;?´A:`â9äëZ?rý;ë6ë6' :då?X?Að^?Wo?WÌ>PRF?£Mz;üæ!;ÍãE?¥Ð:Ø=D:½D?ýþ;¸H6¸H6' :ÝRQ>P|>PÆK?=ÎO<þë;iÆa?á©0¹a©9³¯¦¾@sd9ç*9ç+?<ô6ô6' :´ðF?Ý>Þe?&?â¯>ÏbQ?YêÇ84¼º9Ú	>%u9;IÖë:7PI?Í<Q 6Q 6' :¨º<nÂ<[{/?©~;Q;0?¾¹ÍN9S&1¿üuL9Nu=9Î"
?±â<L6L6' :`»<4$<°y1?);WË;¤?v¿¥¹¨¡9¾¾¿4#
9hj9þ]>¸º<ê÷6ê÷6' :(!?ÄÞ>ë×?÷×?Ýz"?)l?!Ü|8ñ9çEV>!bü;wY;ãÓg?SÙ<¶£6¶£6' :²?#·>M?#!?Õ£¯>«5<?Ý89>Ñ®;ÆA6;ÁuV? ¡<O6O6' :í
=C¤Â<¸6?þÚ;}q;¶ú ?·f¹	;9"d¿E¦¶}§8{ ½Ú:<Oû6Oû6' :Å(Î=_Ã=^I6?Á#!<¶ô;	)?5Ö¼¸`Ø8kß¾N·°è9ÍZ[½*H<§6§6' :Ûó>.>Ýl?=zð=ä=ÈxZ?¢û­=¾)=ù^?0Q8ë¸8+×>«<èR6èR6' :Ýo8?øã>O?»C?ÿ±¬>}B?ëç'¸?P9Óì¤½4:ª2à9´M?ö_<µþ6µþ6' :ØbÂ=­m=`6?p¤*<ê,<Ç$?¸ä¹ø_$9'DG¿Þ I¹.$	9H0<¿ <ª6ª6' :¹þ>òÐ>hl?^&?n~¿>½ÂT?o8¸]9ñ¾~<éä<G\?ø:<NV6NV6' :ÿÉ< K<`2?¤y;¿é:]i?#Y¹ôh7È@ÁW8¸"93|K¾2Ô<66' :?"¤>¤GT?ÑìÃ>/>1A?vX7$¯8­Ë=Äv;34;jÝA? ß<æ­6æ­6' :Ë6"?¶ÌÆ>=ãP?Ü':?^ì>ötI?ÈÀ92+r9[N?8K;ðR;2~5?Áù<³Y6³Y6' :ÅdÍ>t>sW?òÛÐ>ü$>y<?ð¶1ß.9×M¼¥à<È;:L?ã}	<66' :Ý-=EØü<U»/?xx,=[`=\I$?ÿ"¸L7e9éµ½ØG8<9ö6>|½	<L±6L±6' :M?kõ!?¸Ç[?Z1Ú>Z>åA<?cù8UÕb9ú>ú¤;O0;S&o?Ý<]6]6' :8äv=ß/=Ä¯3?2È;Ï;¬%?ó¸¼êü7¡ö¿¦!h8v¨.9·*>ÁÉ<å6å6' :káµ<Øã<,?J¬;JR;­a&?þÿ~¹Nî>9°ó*¿z!·ÖÁ49m²ä¼F<±´6±´6' :2>¯=Æ{?S¤e>'ñó=8þp?#ü':h/ß9¯@?÷M<Òö<»¦?Æ<~`6~`6' :oV?N¯>,AA?°Ë#?
`à>Îá:?­÷¸¼[9#W¾$<,)3<CZ?ôä<J6J6' :kÇ<cÁ<\Á,?o"g;)È!;ûÞ6?än¹	8oè¿|j89û±ò8B?E
<¸6¸6' :'?=©Y	=E$2?uGÓ;#ý¡;¸ò&?x¹{89!º<¿@öß8R8[9ÍÄ>1|
<ãc 6ãc 6' :~={îÀ<`£*?ü;QR;ã?öeT¹_96ó¾lÕl·ïk9 þ½½â
<°!6°!6' :Î*?LïÈ>®Y?$ ?¾ç.?ÆÆE?å÷9V~Ò9x?OÅ;û2U;sël?ñ@<|»!6|»!6' :?à?kª>M?­ø¹>\}>mè;?û¸Ü!9¯DÇ¾éË:Yè=:Q0?¦È<Hg"6Hg"6' :ªÝ½<áW<{3?ihQ;¦ª.;u?
7n¹BN9$ú¿ôúã7Kx9£Z=U<#6#6' :Ë×e?ç>í©~?¤9?G¹>? 9M5¶8e¶\?ë.:Ó):ldb?Ì<á¾#6á¾#6' :wXô>ÿ>¨P??6¿Ò>Ù>?·u9$g½Ñ3:ù_¯9ÑôS?©â<®j$6®j$6' :Ü>B°5>SL?¡u?ÀAÖ>ðT=?îÁ¹ð9AÐO¾¹ïö<&<Ù¹K?ã<z%6z%6' :MD,=ºú<U0?9î
=ásÚ<LÏ"?:é9½9Ë>ó<L]<!-?8^<GÂ%6GÂ%6' :ÍÃü<õ.µ<ã2?F¬;·; Ë?GzB¹+8G¨¿îVµ8£´8¦Ê)?!h<n&6n&6' :ý<>bÎ=áõ6?ÀL<´±"<!?!¸Q °8òÁ¾ÑGÞ84ë¡9·/>1<à'6à'6' :©ëÜ>Ë!>E¯?!@ò£?t^?§3F={ ®<²?FÅK=ÈÅ<;à?_Û<¬Å'6¬Å'6' :¸y=çD(=õ=?Ië<Vö;V'%?H¹¥%9¡ub¿ÜÇ8Ðe¼9É><yq(6yq(6' :8Q=MB=7?+"=æû<¥0%?$H¹#9®ßA¿h-'<Gó;ë/?p<E)6E)6' :pGÊ>qÇ>nzD?k³>)Îx>¯Á8? ¤·X7>þ¿9ñ:@:÷ÌG?úÑ<É)6É)6hm;ü¹Å<P<0?¯Hl<Ìa6<bÔ%?·ê¸o­R9:¾NS&;â;ÿ:Ó&?Ú<Þt*6Þt*6hm;o»d?y?ðÞC?19¼>´z>¥8?£8'b8rb©>ï ]:":Ö&.?0¬<« +6« +6hm;±[?¶>tC?öÂ>>9?G,0¸ú$9y	¾H96½±9
Áe>Í<wÌ+6wÌ+6hm;×d?@?»1]?qÁ?ý¬>e_O?V¸Êö8ð3_¾`;<^,Æ;«K?P<Cx,6Cx,6hm;¿R?ý>F×i?©M?ÉÈ?¯ÁG?J·µ9S¤æ9ä±É>¸Û;±µ:]?ø<$-6$-6hm;ù­=õ[t=¨B6?M`&<	ø;¸+?\¹k¡C9XJ:¿¼1_:®rì9}¦q?#<ÜÏ-6ÜÏ-6hm;¸èi>ÍÕ>JF?þ%Z?ò·?áy4?z`Ë8[°¨9-R>Lei;v<;?Ì<?£¶<©{.6©{.6hm;Õ=H½<T6?«×¬=ÔÆ=ý`%?bg´89¢ä >ïÒ;ÿ;î+0?<u'/6u'/6hm;$¨=*½<º0?þy;Qn;,7	?µ¹¾*9.*Q¿1{¸ÛÀ=9%^)¾E®<BÓ/6BÓ/6hm;Ó=ög=HI/?e; ÒF;HP)?^^¹¨;9Zøº¾²% 8¬g99 ]>K<0606hm;çó>¢>C?y¤Õ>ÿ)>wT7?.¸Æ£Q9ÿ²½J½I9æ½_9NÓæ>q<Û*16Û*16hm;@Ã?ïR?¼÷l?b\s?h:?{&R?×£9ì=ã9®¸>ïÅÍ:qÌ:È©.?Î<§Ö16§Ö16hm;1=Ì'Á<4?¬B<`<*?®¥8M®²9K`í=Nô¦9LÕñ9¼°>é<t26t26hm;öS?èë>B¢?&Ë?íÄ9?àù?Ð,:):ã?	íB;ËÂ:I?I<@.36@.36hm;5±>Xh>?C?ÙY>F>ÉÔ6?´.=\ÝË</b[?6t<µ;<I<? <
Ú36
Ú36hm;>±É=ÞÆ8?ð?4àI?ó/?¬.g;Í;
W:?,§E<¥¿<9?7 <Ù46Ù46hm;æ #?_F°>gèl?9Ì0?íÚ>Û¼N?ùZ9À9æÇÀ>¹:¤:R?ì³ <¦156¦156hm;õ>Æ/>o?Üé>tû><fB?«ÜO¹m9dã¦¾YtL:rÍ9ª~?Øß <rÝ56rÝ56hm;¦Ì?b?]§?1	@Ú?Ü?>¾:A«9ßC?hÇ;k;¢îr?êï!<>66>66hm;t?õ#>wq?ÜÃô>¹û>uE?B>8ý³9=î>k:	>0:FÚ*?ú!<576576hm;`Ð?¸E>oÔ]?³xö>å4>iG?Î¹´?9Bh¾]«í:ÛÌ¿:~?"<×à76×à76hm;ÔÖ>¾J>¥xI?­h?À»>·D7?°*$6ÔÙ9áy	<9:û¨9AÙZ?ÎÝ"<¤86¤86hm;h©ý=d·=þä0?ÀËú;·Æ;®!?V¹Ë³
9fð¾}³:f4:û?Æ@#<p896p896hm;Àx©>øÿW>þÚH?¢r?éU±>½Á=?^8+9~©C>°Ê;ÔZ;¡â<?#<=ä96=ä96hm;î<ÌÆª<rÊ2?«£;U.;½c??¸¹
<D91¿÷(¹ÿ08t]¹¿n#<	:6	:6hm;«?{!,?\%K?¯*?ÄÂ>x±F?GI¸ÌK9³Ï°½ºÐ:©k:nÎ@?ë%<Ö;;6Ö;;6hm;-Á>?¹1>W0L?ó+	?¶>qÑ@?,:&¹müu9þ¬¾Y¸<h×S<xÆ^?ù%<¢ç;6¢ç;6hm;P?È??Ì4P?®³?Ó§Ï>>|=?âX9ëpÁ9Þù>Ä«:7¯/:0Jz?°%<o<6o<6hm;[}e>¸¾=º?¯^?Îr>ûÿd?eë^;Òè:úRu?¿¡Ð9¬4:£zº>+&<;?=6;?=6hm;¤	?À«>£\L?!ù>Jñ7>ã4?sß ¹\CC9éÒ¾Elü:CË§:ð@?O×'<ë=6ë=6hm;~ê>}=>B´N?GÛS?.ÿ>U1T?æÔä7Èn9¡Tu=ßº:az:îC>?
)<Ô>6Ô>6hm;ÉZá=×3=Ð;?>
 Ä=õè-?0L=m÷<´®S?y;Z³J;#á7?TM)< B?6 B?6hm;JP»?OÖ/?±Z?,C@ÂÁ?©?õ§:ÂGm:KÊ4?Ó²;Þ:%t?Ð[*<mî?6mî?6hm;(
8=ÎÏ=½.?ø@;ë$k;3+?~ý·Go9xb½»Q¸¦%9ôL¾t1+<9@69@6hm;ßJ=lÁ=TÅ)?å;«4¶;(:!?Fë5¹rs^8ñZÑ¿Ó¾¸F9u¾x+<FA6FA6hm;Ýõý>/[>[øS?Ú?1w½>í3?¸J<§9iÎ½Gy:¯G:Þ1?YÀ+<ÒñA6ÒñA6hm;zî=9Ê9=¢§1?·×;EÌ®;aö?²0¹wÚ8®4N¿£ár9òlA9Aº ?×+<B6B6hm;¿%?ëo¹>qÙc?àþí>Ã^>®|W?àè·pt9­YN½N$?:P:(6?õ+<kIC6kIC6hm;àÏ>È`>3J?±ô)?è>
;?Ê¢·ð9Xc½83^:pÛ1:¢é?´,<8õC68õC6hm;¯yé>Y9>)ýJ?¦ÛÂ>ò>Ç2?Æ8¹Ùn9n¾þ;²òá:"à1?§,<¡D6¡D6hm;³~½<Ó<î2? h;ööT;~] ?àh¹þN8JÀA9\>Q9ä°>¦«,<ÑLE6ÑLE6hm;ØÌù>®f>IpL?­8>Âi\>3?ä}¹¬ 9¦mó¾ûKN:[x×9åu?Î.<øE6øE6hm;1ã>{D>QU?3?U·>Î>?^v9n9o¼î>;,Á:P6G?â~.<j¤F6j¤F6hm;æ&R?yl	?¯½C?åêB?
ý>e2E?;\¾8Â96%<>?[$:kØÞ9$Ï<?.<6PG66PG6hm;»w?$ª?×sg?9fÉ?HÇu?tÆQ?£áW:åÂú93d\?çÈ
;ÛÌ¢:x<Z?ý¬.<üG6üG6hm;î·¾?±)?NÜ?l!?>í>B?TF9ÌE9îî¸>t:{W:iÎG?|½.<Ï§H6Ï§H6hm;W¶!>U§Ò=ôD?¼À$>vOç=V6?÷bó<ôJ<çW?ý¤<ÖV<{D?Ñ0<SI6SI6hm;s°?i«H?þa?ô~?´Õ?¸Qa?³m5:PÑã9NßK?=¹;G:%y?+2<hÿI6hÿI6hm;¢Ã>á»>µÖC?öm¦>ec>2;?îí»=wD=Ààt?ØßÖ<°<H::? 2<4«J64«J6hm;}7?ä>M??1À²>ªý??ÒÈ8ßRá9ñ~¤=çp4;ûpÀ:J	p?Kk2<WK6WK6hm;@¬U?ÍØ>Ö}?aÏ?ð1®>`?øUý¶È]9¸¦¼ß»: (:(Ôq?W3<ÍL6ÍL6hm;k=¶u×<Ð2?~P=A(û<äb"?H¹,R9ª² ¾ø5;®÷:e<?î4<®L6®L6hm;$Ä«?ê?¼?XýE?¬»>$	?AGD9î9Q½Â>é®U;;¥:õ­?Fÿ5<fZM6fZM6hm;=KÑ<ðú1?Uµy=
½1=jÔ3?J8²ª9!eØ=q;m#A;<1?f7<3N63N6hm;hæ	=½¢Ç<Õ0?ÀÖ; ¦;çJ%?rÚy¹'Lø8SÍ¿ÞàU8¿9Ù¾Æ=óË7<ÿ±N6ÿ±N6hm;ós=¾ÁC=ÞÀ3?Ñ<Ö7Ó;"?Æ{Õ¸OÄø8Õ°Û¾ýæ¸FÙ8Vò¿ëÐ7<Ì]O6Ì]O6hm;6lä>I>¤]L?.yà>ê>F¬3?º¸Rví8C1É¾éÂs;æ4;Ç,?ñ9<	P6	P6hm;v>XZ,>UÆ6?Ã`<ûm<k·+?r¹`Í8«¼¿9E:%q:è?I:<eµP6eµP6hm;i?_½>¦¿H?1í>¬ÙS>Í1?Jd¹­M9¹¿ìc:Í¦O:¿~?]:<1aQ61aQ6hm;çÅ[?ºÀ?a%W?þi¶?»à]?wR?Û9ûÕ9M¿>Ø±:üv`:VÔJ?!;<ýR6ýR6hm;%r=Õº<'¹0?Sz;½÷p;¤}?Fº¹®Ë8pê¿"·a\ë8b#½¡<<Ê¸R6Ê¸R6hm;Ùí>ýót>x? <??AÉ>Æîo?7 ¹'ê8#*/¿ðñ³<(3<ï?G´?<dS6dS6hm;Æ°A?$­Â>#´~?éùW?ôùó>´b?ÏÔ9]n9. ?æÙE;²Ð:Ðr?ã®@<cT6cT6hm;Ñ^q>é*>¬¸5?t<«Y< ?;Q¹
[9TiÄ¾@§A´ª,v9ñaÉ¹~Í@</¼T6/¼T6hm;¹5Æ>dÑ>¤/<?*d±>âç>ñÉ.?åñ8¬+9_Lá=jlï:«¦¦:üä7?Åà@<ügU6ügU6hm;²Ð>>L?G?e®µ>ÅË;?Î¶ãR;9ÊðW¼K¦:´Ö:ìh?¼%A<ÈV6ÈV6hm;;8Ø<{Ö<·&-?q~¥;;LÛ?ó¾¹z9¬	¿!×8LµT9ít><,C<¿V6¿V6hm;UË<Ð<¦C2?Û6=Ä=Í"?±¡f¸pG9Ë|Õ½¼^½:©Ö¢:ñÚ?-6C<akW6akW6hm;yª(?7âÍ>¹Q?cº.?ïò>ÒÃ8?#%?8øjÚ9Ö`=[Y@;+;Ä/?D<.X6.X6hm;³=:<=ÞN?ÙO_>>&:?jø9À÷Ñ9\p?²Á;Cr;h<L?¤F<úÂX6úÂX6hm;ÕVî<TÄ <Ã=?eª<îÔ;^=?úÑË¸1o9º6Z¾½½Q¹[º8¿@G<ÇnY6ÇnY6hm;>v<=>u¨G?=»÷>qáµ>ÐW.?¬	w¸U¢9¢Ã½Vaø9[:çÍ>;;G<Z6Z6hm;p[¶?,U4?Ýo?/B?÷Z?»~?a£9È9bã¹>x5õ:Þè5:N¬?F0H<`ÆZ6`ÆZ6hm;p2=¸=¹/?éò;¥E;-?%¸sþN9Ì½àá¸ê»19«¢¾DQH<,r[6,r[6hm;>FD?3Ñô>g=M??ì¥>K?#&)·@K9®Ô¼®/:¸ïú993?F¦J<ø\6ø\6hm;4?f?:
Z?qÐ?dÀb?®L3?`Ñ8/Ñ9xÇ8>B;ã±:xUY?[UK<ÅÉ\6ÅÉ\6hm;¾M?Wü>åP?äm?ÕO?ÒF?¼º:D,u:CB?3Û@;ê$;¢é(?ÛK<u]6u]6hm;hì=æÚ<*.?W^;fB;Öe?é}·¤lí8îË½9ÆV8Í#9Õ'>aL<^!^6^!^6hm;ÛL{>Zê1>ÑË4?4úi<ÍC.<Ü+?Îs¹¡(ø85{¿ý¡8xÙ9÷Å>ËBN<*Í^6*Í^6hm;Õ??5Ïy?j·û?`éu??:xV³9u7G?tæ=;
jß:
Y?@P<÷x_6÷x_6hm;^¯.?oá>p¿F?@¤ò>Üê«>@¨4?9¸{9ÞP¾(q;";(>?¥ÏP<Ã$`6Ã$`6hm; ÷2=ë½ù<±s7?Ûi;x6;Ì<?«]¹ü:µ8¿ÖâP¹oó|9mgÓ¾<+R<Ð`6Ð`6hm;Åb1=¶æè<úB?Ö=õ%I=/'?*<¹\è8)©¿Û®W;Ìr#;óç(?R<\|a6\|a6hm;ßñâ>'ð>	Q?¹>«ãp>Ñ²D?Ýë¬¸l9¦1,¾Nüÿ9È¢h9îØ?ªãR<)(b6)(b6hm;8j? Gý>
m?v<n?À?ÐU?ó£8¿Q9ïõ=>`:/:´cE?FV<õÓb6õÓb6hm;Jº>óo>T²G?@±á>àz>ûB?Ìyj¹¡9£Ä¾©:k_7:×¢l?ùW<Âc6Âc6hm;#?¼<±<t"7?<kKû;+ù?Ï2&¹09^{¿Þ+:ÃÍ
:ÿ-?¬FY<+d6+d6hm;xm]?Ôú>Õýa?k:?ê(ô>£C?Ñe|9 ¼Y9?`?ÛÛ:ù:ÝÐ7?ÖLY<[×d6[×d6hm;.?7³>ä0X?p{?zG$?D?@;NDË:;ëq?A6<åÂÝ;þÆR?7ÍY<'e6'e6hm;
!?ØÈ>ôäM?¤»'?±ì>æ5?`'8A9©HE>®:äâ!:[M[?ØZ<ó.f6ó.f6hm;eÈ<Q<°x-?Ì:=b(=z"?©v
¹Ùa9§&¾æG:$ M:ûÈF?8+Z<ÀÚf6ÀÚf6hm;Æû=¼N¢=F?"<9m<<uÒC?ñ!j¹4?µ7QY¥ÀÌ$j·üÐ9 Þæ¼Z<g6g6hm;IQ4=#þ<J£5?ÕÙ;±é´;?qh¹²Û8{¿aÖm¹VOl8ÐÓÀIÝZ<Y2h6Y2h6hm;k½<Ä<|ý0?E;0)ô:Ñ)$?I¹s¸9ó¿ê¹®h9¦Õ¾Á[<%Þh6%Þh6hm;ü,?J_Û>ã_I?Ð2÷>ñ£>lA?O"9¨`9¸>·ã®:»:z,?ï3[<òi6òi6hm;Ôyè>@Û>1hA?0Ñ>ÁP>h¢4?0¹Ï°Ï9~«Y¾_0Ö:l©v:;L^?Ç(\<¾5j6¾5j6hm;Û<®Â<f6?îª;Ó;»)?På¹ûvô8çë¿²ª¸Jþ>9¾u,¾©¹\<áj6áj6hm;í??Ú?äd?Iwl?.J?úca?FÏÀ9Òz9zÂ?\;ï¶:êT?·¬]<Wk6Wk6hm;\F>ýS(>á¥G?ç>Êá¤>¥¸3?Jó¸ö$9a½¾õ³A:U:¶¾%?¨3^<$9l6$9l6hm;*O?¶Ý¯>ø@\? +?W0?lR?.ý8±9v+>7W&;ã­:=ãt?ÏØ^<ðäl6ðäl6hm;aî>Ë>ë_?+?R4Á>ÁF?mø8_§\9L>Û@Á:2ªz:×]E?ô`<½m6½m6hm;Ç©?¹÷>¸°?8»ú>[<>5T?H
ù¶#49þ÷°¼ðô,;IðÃ:8ùa?êA`<<n6<n6hm;íx?4Wñ>Î?ö¹Û?óær?g?üí:°·ª9@Sh?U;í:Ù`¢?iR`<Uèn6Uèn6hm;6,?±;m>çñ?ê,@Ue®?Ô}?z:=E:)4?üÛ^;j½:Bé?oa<"o6"o6hm;4L?ùó>+EV?$¶+?tÞå>7;??(×}µ'¨9tS»qþ9Ûj9Ráy??(a<î?p6î?p6hm;öÎ?Ð-E?Ô?Sz?ð]û>©ð~?xµ9	9á& ?øÛ:¤C:ÎÁ?á}b<»ëp6»ëp6hm;Ô=Ñ(É<àÐ4??<û(;ÅåV?­Ã¹Hnµ8¿ºÔ¿=Bõ8ÇäÅ8å¢?çc<q6q6hm; ±A>tt>A?¡? I?ñü-?å=×¯<JÖS?aw:PãD:V(?Kc<TCr6TCr6hm;®gí<yè¨<Tè3?(»;L$;S®.?@-¹9ÞÎ¾AA8>q9>3¥c< ïr6 ïr6hm;Ñ:²?|*? ?º&§?Î¢	?îr?èÎÈ9pC:Âp¿>+­£:k2:Ìl£?ld<ís6ís6hm;¶zñ>ï>òcG?àÐ>s>¹??\1·Tîl9C¿¼::lkw:¾¶#?e<¹Ft6¹Ft6hm;)?»>u<G?ßQÿ>I´>vú4?-¨·§)9
Óá¼Ã589¸%=ìie<òt6òt6hm;LÂ=
¢=ö1?Ë7¾<d·<j)?£¹nV9ð4C¿ÚD:>$:UGÑ>!¨e<Ru6Ru6hm;4É®?2N?0Y?¡§?Bä[?Û'C?íüú9!ç9%ÿ
?Æ¥±:ëj:A?u³e<Jv6Jv6hm;µ?µµ>zE?¬>Yèc>(2?b°¸øRf9AD¾?×:Â:L1?3ph<ëõv6ëõv6hm;mÆá<{<3Þ9?E\;¢q;'Ò1?T¹²þ9ê[¿Ueê¸Æ9×W¾¾¡h<¸¡w6¸¡w6hm;C-å>ò>Z¿:?>ÜQ>©z-?å47ºQ!9J=bÇ9®Á9¼ñ?Qi<Mx6Mx6hm;¿­=õÜj=N<?½Ô>e>E#1?H_<=¬ä<°uS?ðí
<ø7®;;%L?ei<Pùx6Pùx6hm;Þ¸ç>NÍ>E¯D?îý>~¢ª>Ö=?=%±8$£9|ü
>(Et;¥Ë ;	sB?\ri<¥y6¥y6hm;j¨?­É>?hûa?ð×u??ô,U?äÖ·Þâ9²ö¼ö´B;T²:&Á?Ci<éPz6éPz6hm;ô~í?Âû)?Ö²?¿°@ÒâÛ?¶Q?Ï¡Ý:[:§}?ÀSî;Ûÿ0;¢Y¬?½´i<¶üz6¶üz6hm;&?{!Á>>N?J@Î>>'=?VêÙ7#£9N*=ûT:!s!:â÷>¢>k<¨{6¨{6hm;\(
?ææ>l^?`1?_á>Ý§I?.¿8÷ô9d0>jd:úkÕ904!?]k<OT|6OT|6hm; æ?Í³>ïH?è
>ÞåY>Îw1?©­8RÉ9x§>>çÑ:|D´:?µl<}6}6hm;ÀÝÊ<Àü<û3?«É;3ã;)2?ÕÁB·Û9ÅpÃ¼¾!:3ë90?ål<è«}6è«}6hm;Ù³?Ê	>Hc?½Ä(?ÚdÞ>mEB?¶¬:8ÎÎ8?ëg>¡=ß9L[9äW?|ïl<´W~6´W~6hm;:å=/[=¦ÚA?^S<è;lÔh?B"¹~Ï8 y¿bÃ;Ç\;Âî6?Fkn<66hm;>Þ=9>s¢W?¨ð>Ém£>Í|<?´+¹m£9`x¾Û¨<ôY<7/F?Âún<M¯6M¯6hm;ÃU¸<1n<Åñ,?O¯;Õ;$?¤P¹G¤8¹¢¿>t6ÐZQ9ßT<À:o<-6-6hm;CÄ\=yÎ=è.??K¾=Ë=ªM)?Þa9i9Æ÷>ä (:b°(:=&ÿ>Uo<s6s6hm;mY>P+>¡®]?t ?R7·>Ñ1`?jx8º9wl>Ê<áµ;ì[W?9Ío<YÙ6YÙ6hm;8Û<,÷<¥5?}ÏÇ:¶:Á?y3¹År9\§¯¾h²8×)S9½¢=¿óp<?/6?/6hm;û=.Ô·=Ï.?rüð;B½;è4#? 	¹èóH9f®¾<@6×êê85¼#<øNq<&6&6hm;
Ú2=3=}.?/Ð<?ü[<f¸?¸E
¹±Í8·©,¿¸+Ô9m}½uºr<Û6Û6hm;wæ>=2>¹E?Gó>¬lB> °1?ÝU8ìÿ8¢ >G-:å7:¬ñ>¶Os<ò06ò06hm;o®<%Þ<*?¶ô;`¹É;'ß?Ø¡o¹(ÏÍ8%	¿M·#ä'9ãî¼÷s<Ø6Ø6hm;fò>Dß>ëP?ªO6?(½ù>Àá:?[¤l9q£94S¹>{<Ôä;ÿÄ0?Ät<¿Ü6¿Ü6hm;&E¤? ?S?T`°?2?Ú|?bzh9Ð£®9Hdª>q6;ûÇ:Mi?Vt<¥26¥26hm;Ù*?C^°>V2D?i0?;³³>K*??Fa¸fî¡9¸å±½>F<6<D?Åt<66hm;b;Ï>9C>þ?iw~?ãÐ?Én? Nw80<95(>gYÄ<¬T@<¤¬?¼}v<qÞ6qÞ6hm;X?ÓÈ¼>T?S3?ÐU×>]0U?N9_9Ê¾²8ëÙ?ÂN|;`¢;y y?ëv<X46X46hm;\ü5=NÂ<KÄo?Û<c}};Jú?¦`¹/Ô*9¢S(¿AT(7<Ü9WÆ=mív<>6>6hm;n¬=ðo=»ø7?(º3<û7ô;ºe<?YK¹á8&}¿×D¹lxx8ÎÊ¿øÒw<$à6$à6hm;W-?ñØ>U¾L?@IÊ>e>*B?J#·RQ9YKm¼ëjÌ:}Å:-1?µx<
66
66hm;9T\?Ä?ïÔR?ÍÀf?T¿?	L?LÂ8Å9Ö>ÐF	:PÍ9fm+?}z<ñ6ñ6hm;/µ&?À>³]?rÌD?Ëô>LóM?øþ:X²²:£M6?ßÊW:Þª$:½'?÷{<×á6×á6hm;W?ú?N?_H@?JyÀ>ð¾?³<'9Um9 ¤>^ª­;ÿM;v?X?%g{<½76½76hm;Mì>ËÒ>rëE?®?Z@Ò>Zæ1?@Û9ÊvM9ØoÃ>_°¸:ÑÁ9:'~?xO|<£6£6hm;Á+?èÇæ>ç>?Å$¹>Ã±>B1?ñÓJ8NÑ9òüG>te£:nÜH:-@P?|<ã6ã6hm;.l=êæÓ<ò¹5?eý©;
¯;fÅ?Ó4¹¤H9¤¶æ¾qò·Ö¬9ô¦3½Pá}<p96p96hm;ÿß/?óOÞ>¡J?
û(?ß>vA?=|$:¸ã:ßX?L¿<ªLu<`çG?º<V6V6hm;K?=µ>¬F¦?Mâ#?Å£>~?ü.*¸Rõ8v1¾n¡1:UåÏ9X»Z?]ð<<å6<å6hm;.?£>Ûf?Q¤?s6?ö³V?Í:E%»9y@? nY;S
;3I?\<";6";6hm;ðÖ<<ý//?ÿp³;Ó;±)?Ç¸-¹üõ8Ë4¿óh8æÒ9Ç½;><	6	6hm;­´<e<'­.?L4;6½];­T%?¦³¶Ü9`1¼ë7øR9Êéf=<ïæ6ïæ6hm;÷=}ÛW=õ}8?°¹I<³½$<i¼?pñX¹KC90¿	v	9¡i9>ô©<Õ<6Õ<6hm;-êà<ê^¢<ýM1?Å»Ï;¤w;Ü(?äb>¹z¦F8§Yõ¿Ì³>9YÄ8¡ðx?m<»6»6hm;Ã
­>Âr_>*@F?a	?(²Ä>;Í2?F9÷²8Cú?´;Ð²Æ:*B?<¢è6¢è6hm;qª3?£Ì>"da?&?fáÔ>ÚFH?Íwu¸Ï9Eá½|44;ðÒ÷:t&:?¶)<>6>6hm;àò?¿J"?¦ó¾?
@æ!Ë?0]¾?°*<½Ê;?¦(<;ÆX¨?e{<n6n6hm;³m+?Èä>cÒ??¼Fç>ù ¦>þ12?}8¹¢94ã=ÐE;0ñ
;Ï5?SÕ<Tê6Tê6hm;äaÌ<tÕ<4q-?àG};Oc;½?¸í¸ L9û½-¼H7_¨i9çíÛ<â§<:@6:@6hm;zõµ>g>(I?À>GÈ>+L8?U{À¸H£9c(¾êø:W	:¯í?ô<!6!6hm;ê
×>¾
>½uP?q?Bp®>N³G?ä8/¨9Û¬e=è¨m:ï¢!:ò3<?»l<ì6ì6hm;­N=²¿c=Ò0?Æâ;¤ZÁ;¶?ò¸	9}¨T¾(¡¼88?A9ây>ý~<íA6íA6hm;k	Ù>÷>f%W?ÀS¦>ª¶\>+ë@?¸åx9_ñ¾#L:ï9S?þJ<Ó6Ó6hm;á°=<<?=AJ0?c¨>âoÑ=Ç´?éÚ·8Ä9»¼æ}~:ZK:A0 ?±<ºí6ºí6hm;k?¬Y?BB?)Ä?ÎçE?52?ü@9ÜFë9UQ>ÖÐ¶:Q:	G#?NÇ< C6 C6hm;¶>ez6>4?9jt<ÇE<å.?fp8¸]»î8°ÇE¾\ä¸.Pc9n¥½ç<66hm;ýÝJ>	>65?Ú <C6ÿ;U ?ÅÁQ¹!_­9üÜ¾;Xû9hËÙ9½·?Ó<lï6lï6hm;qi1=|û<4?ã!û;µ;"ÿ0?ìÁC¹òø8IJ¿¸ª¸}$ë8i¾X2<SE6SE6hm;q3=2yÓ<
Æ/?¯|g;¿òI;ô¸?kâ¸4¾9±r¾YæÐ¸õ÷7¬×¿Ú<9696hm;Æ1Q==µ(9?_×=$ö<yz?Zµ@¹p¹9Ö¡¾0½ë¸´Ù9|zM¾=ÿ<ñ6ñ6hm;V00>Íþ=71?¬ÒÅ=@=Í*?Xõ¸³f)9S¾U:ÓÒ:ö?72<G6G6hm;
?;´»>]Y?qo?Ì,Ê>kYG?£9u }9V>µ§7:.^:ÁQ4?dU<ë6ë6hm;[
=ZÊ<Q/?M8;±;^?6%¸h·?9qÜ½öj.98P9ëý­>zW<Òò6Òò6hm;d°÷>O¢>wTC?Ý{?²¾>597?Àk9¥½9~À2>E:z1:çTJ?5©<¸H6¸H6hm;î»=b=Î7/?ÇÒ;*Óh;ÓW?oµ¸*_B9J(o¾öZ=¹XO¤9À¾|<66hm;¶Ù?(?¬?OR?ß>uÇp?uÁ8&V9Vmg>p9;&:
#?íÿ<ô6ô6hm;FÂv?â?Ç)j?D`?¨¤>"°f?Ûp9|9©9Ï.¶> M(;if¸:z¦i?w8<kJ6kJ6hm;s_?^?Ä©W?ôr?öÛ¬>ÕJ?tµ64g9[=I<ëK:u(ù9se?çq<Q 6Q 6hm;|$?ýÐ>	I?\å?SèÎ>\C?8-Ük9Ñ>a `:´çÓ9-¯?Î°<7ö67ö6hm;Üð?e[>õµ?ó3·?ËW?ZVY?[7=A£è<ÓÄI?þ¯Ö<èö<?qS?²<L6L6hm;Ç	?Þ
?vÛ?'ß?÷Gu?Õci?TXÂ<3<uA?¨Ãê;Ú;äF?µ<¢6¢6hm;%ö=Op¥=¢Å>?ã(?hå>~0?Ìy<¬"<ôëY?þjÇ<'`<Óô=?l½<ê÷6ê÷6hm;¯:?Ô ´>J?9e?ñú>£i?Êb9'9èÆ-?þ=p;ß
²:±´¬?êª<ÐM6ÐM6hm;¥U?¶;¤>GN?}ÊÉ>E>EF?ì90x9C<¢>>;°..;ÕE?Ä<¶£6¶£6hm;Å´3?Lo>Q×©?òL@6?Pb?·:V-:wmô>ù,à:Õcf:My?j(<ù6ù6hm;xs?±>mdO?T¥?Ï´>N9=?â8¤hy9ç¢>h$ê9´9Ëñ%?ck<O6O6hm;­?ó>ï>K*¹?2?ðÂ>^/É?EU÷9hi9wãS?Ôv;?T:XÇ?w<i¥6i¥6hm;2¬»<¸<S)?
^;6m;ÙÊ?yØ¸?||9t|[¾jrs¸¾79ßªÓ½
<Oû6Oû6hm;Ü>&?ßÄ>,X?ù@?Ýý>N¤A?1K9$ç9I>
½Å9}¡ª9ÂU?Â<5Q65Q6hm;uz	?%²>¹E?¹®>Ý.v>Ú5?m±ù8îW§9ý>>ü<v:¥:cæM?¯	<§6§6hm;eí<ò©<bÈ3?dü;m;+?º7O·-9G<=À9¶y9¾ìE?F:<ý6ý6hm;,ÿæ>I×>¸¸c?3f?\´>¯¶=?!/9ã9Ô>ST:©îÿ9²'T?"Þ<èR6èR6hm;lp=¢¼<Z7?6%="K=a#?ý¥¸gÚg9#
¾s¼:Z.:5 ?F&<Î¨6Î¨6hm;õ+Â>C>`ÆA?ôë>ØD>w/?rbz8+g·8_¿®>³í:àã):×FB?C<µþ6µþ6hm;BÂ>*Ús>½ÇK?+*?XuÆ>
¥/?I¹6¡¾8.ÒI¿à;j³;íV?c<T6T6hm;=(S=;Z.?®¶;)(;Ü !?7³¸àÖ79Dy¾mË8+vU9{÷s>0¢<ª6ª6hm;ÈÙ>Ò>Vø>?:#¢>L¨n>rë-?[GT¹ÎQ9c¿øK:î:BNF?¿×<g6g6hm;À>F>ÏVç=Ð`[?ðe?x¤´>9\?|ªº=o©A=Àv?±å<â=m<©ºw?¾&<NV6NV6hm;©"?WªÖ>¸ûA?åÉ>d>5?l¿§8q9t<>Ì ;ÏÆÁ:Öé+?r<4¬64¬6hm;¨D?òÉÑ>®ào?Ç¦;?	æ>ÕP?$ÎÔ8+69>|kÆ9Ä¯×9ë>¿<66hm;k¾>ÞÆ´=q:@?R<#N<**C?î-Q¸Ïß9¾½À}f6+Ø8Øz<Ì)<X6X6hm;W	Æ>¥>o
E?b­*?Iå>P>?¢]Ö¶ë9v<»¼<[J;ÓL	;Q¦<?á[<æ­6æ­6hm;×?=y
Í<>?;r½;±_v;"ÙD?¬@¸¢¼¡9uc½Ø·û6SÕ8z	=ÞË<Í6Í6hm;èó<êK¯<!q1?kX;þf,;0i ?wp¹{9þ)å¾mô¹ª89ûeê¾Ø<³Y6³Y6hm;­2=kz<=%F6?I[®<Ë®x<¡|3?©3g¹zÍ>9¿O²M9D9ä¹><¯6¯6hm;3~> >B}T?PÆÄ>E,>o}A?¥X0=4~×<§~Q?u=â<k ?w´<66hm;?Å»>ªT?>AQ>I>?Ãaz¹\ZN8OÀÇÚT:æÿ:HB?^Ã<f[6f[6hm;Ú:¬>oÔW>IL?f?>ßQ?ÿ³J¹ã¶¹8µ¿=¿<ð=<Ñ\V?iÌ<L±6L±6hm;«á>t1>RQ?é±>M¶z>-×4?äü!¹·Ð9W2¾j;Á°:ÍN??ä<2626hm;(n=¨eG=ÿ¹1?\c$=T=] ?:¨17*ù~9]_²<µCÇ;;øü$?ê<]6]6hm;íD?ÊFö>®ÏK??»Ð>Å[<?Ùêp84¯N9W3>ö&;4Q¸:
Å4?I<ÿ²6ÿ²6hm;_½¶>f>GNK?ix>×(>nç<?þ¹¡C+9ßá¾@	V9t~Þ9»Dv>BB<å6å6hm;ÅË>+>h¡?Ù¦?ôE?;kW?¾9=(9Âúã>zxÑ:t :ÅÆQ?.<Ë^6Ë^6hm;¾»Z?Ô\?»QM?Åö?÷{¼>¯ª8?*©8ß¢9?>lL3:µ4:	þ>ÚÁ<±´6±´6hm;6?ë¥>¡ñe?5¹?À¯p?ÐaE?Àh
;=µ:2C?´ü;pá;I®[?7ö<
6
6hm;Âì>Ç>?TE?­r?M¢Ñ>õG5?F8l¨9AÖ=3ä3;®5þ:(5?¬ý<~`6~`6hm;®³<µ< ²,?ÉÜ;±*;Ú?Bnõ·d²9¼ÛÑ½!Þ7¸l9¨_p=h<d¶6d¶6hm;LV~?h-?st? ?ñ?aYg?;9ã9ô¤>H;K¸Ý:¶g?g¡<J6J6hm;
ßÄ?¬=?Tú´?U¾?µi
?¶¯?KWð9}Â9Å?,®ç:H:8?5.<0b60b6hm;v?iL?"YG?µJ6?×?¨´3?ûX8MJ9à	>p:tñ':M?À<¸6¸6hm;ê*§=À`=8i>?N~à=wz¢=ñÚ0?:Ä%:þ>¼BÆ;"²;oÐ=?°<ý
 6ý
 6hm;é>âÁ>Ã N?<ü>H@>>_:?Ì6¸ßÌ9U7¾D\ç9Ó©9
a.?È<ãc 6ãc 6hm;³'*?+Þ>ç·C?¿â>.>ûx=?;Ç¸G¢9a¾ÍË:	Ó:F=?<É¹ 6É¹ 6hm;ªK?ç½>ôK?Ø¾(?R1ï>L4?¹¶,9ù&Y9Ë>üÐ:D(:ÆI?ØC<°¡6°¡6hm;ÁÆ
?'°>w®I?y£?Ïr¬>Úr@?hÊà·Æ=9a½$¿r;_è!;¿è??ßn<e¡6e¡6hm;¡=>æ6>^â9?ÎæM=æ=ïâ3?3q$:×Ö:Ó[?d=b¸Wð8ÅxÓ¾¦<|»¡6|»¡6hm;üÊ<:Ð<Sn-?ÄX;û¨1;eA? 55Ä^59qT;àÝ´çÝ]9"v8ºÜÊ<b¢6b¢6hm;`ÿ>Ç>¦:`?cá ?ÌÈº>:\?ã_í¸_u9esw¾fte<øµü;ñph?¿È<Hg¢6Hg¢6hm;ÜE?Z¢í>·&U?ÞcÉ>ô°p>ÿ2V?R	y¸HÑâ8ï¾D1!;sò¼:ZeZ?¬ã</½¢6/½¢6hm;ãW= 
@=Û7?=©4Ù<
Ò3?fý¸³æx9Ï¾ð0;c";(?		<£6£6hm;ëp7>=ï>vø1?¤¾÷=F=»=Ë\)?ãù9ï9ÏÓ?Ù©f:ÿ:éÞ:?ìY<ûh£6ûh£6hm;cýu?5Ö?1¿P?X?ccÖ>°:?êä9@M9¢>üm:"2+:Èï1?Îw <á¾£6á¾£6hm;v?ý>¾b?!c?½¼·>?³ª9¿n9'?;.;5qº:¾o?{º <È¤6È¤6hm;N=?x?ßtV?Pá~?O3?Ào?kr9­¨f9^U?Ûlo:ÔV(::
6?%À <®j¤6®j¤6hm;5À\?ßë?ýR?Éæ>>á@?x:ö¸Zn9ß:¾³·Ñ:¬Ìm:ÎÄa?^Ì <À¤6À¤6hm;Æ83?cð>|??y¬>*v>x]3?îp¸[y9dVÇ½«9q}9
ñ?Ý6¢<z¥6z¥6hm;¿Mä<ü/¨<wÀ-?
x`;.,;Jß&?¥M-¹ð8Õ6xPÁjÇ+¹)Ø.9û¾
Ø¢<al¥6al¥6hm;Gx= 6=n.?Åg;+M;÷Á?yî ¹q[\9Uöº¾60Î89TK+>¤5£<GÂ¥6GÂ¥6hm;gêë<8Ì¦<u
5?q;aöB;}H?@¹N¬9È¶¾î`ú¸aj9"6Î¾ï£<-¦6-¦6hm;È>Ý²~>ÂI?Ó?½P²>#C?¤9?´9ÀG>dé:@äP:°,?0¤<n¦6n¦6hm;*5»<y<¡12?À
Õ;ß®;® ?Ý¸6ä/9öß ¾­::ýÆ?W¤<úÃ¦6úÃ¦6hm;Èþ?qí>¬??k?$¡î>«(|?¿¯=t²@=+h?DÞ<ÖÄ;ïX?G,¤<à§6à§6hm;ëà>Mj>%Öt?kÃ?T?æ×@?R±9bÈ9$¼â>èÀâ<¹t<
4`?85¤<Æo§6Æo§6hm;äÊ<Ãê<
õ2?Ï!;Dú;#
?8`¹7h9´À¿I9D÷¢9WXi>´¥¤<¬Å§6¬Å§6hm;h0?ñâ>¹ÁG?Eö>Ï°>cZ2?óo8JÒö8àßx>¢:ç@/:¼¾A?wË¤<¨6¨6hm;YÜ!?Ó=Ú>ZÝ=?Ê,ü>¨¸>æï.?öB¶òÆ9¢¢ö»ª>a:ò°:®5?·1¥<yq¨6yq¨6hm;i´9=ö®=V&3?¸þý;5ïÅ;Ò@$?¬VU¹Ò9oM¿Gï8°G9T>]¦<_Ç¨6_Ç¨6hm;QO=×<ô0?OX;?;ï±?ÄÃ)¹ª9M¶~¾À¹E8º¿s¦<E©6E©6hm;Îq>|B&>$ö9?õû>Or¸>C.?ø$=Ù]Ê<-O?<ÉÁ<ts<A?}¦<+s©6+s©6hm;Nïk?«2Ý>?;Èå?ÛX?ø ?@E:ü}9P"l?õ­c;vÛ
;QpM?¦<É©6É©6hm;XP?¦Q?òuv?Þht?Î`?1W?1~9óä§9ò¦Á>ÿ»:EÔM:@h?0¦<øª6øª6hm;m=?\
Ê>eH?VÍµ>°>x>G{;?ùt8O9RÝG>©mX;§^ü:§[?u"§<Þtª6Þtª6hm;½>?,>©T?èaè>P¡>d8?GN¹òà8¬¿Ùp¤9Îª¼9¦ ß>¾c§<ÄÊª6ÄÊª6hm;Y¦¾<Ç<5g1?³º;Ðét;}S?X¹í9Y¯Ø¾å<¹Gp9TAÉ¾ç§<« «6« «6hm;U?5pÙ>+{?p¹È?ãÐZ?Õj?WJ:+:G¯(?pth;Ìû
;V?RÕ§<v«6v«6hm;¾tR?Ìö>XMZ?@eÓ>XÁw>'nZ?Bëb¸éÎ8¾`¾è;í¹¬:çvF?Ý©<wÌ«6wÌ«6hm;´$?KO>Z?ON@ÓGT?c÷¡?.ÿ,=þ¦¶<wr?Ü=;w<®[?-ª<]"¬6]"¬6hm;'£?®>^@?9¨³>î>cã0?)°·08g98
C½.:Á:wò?Á0«<Cx¬6Cx¬6hm;©2=Þý=}¡,?£v<ûß;Zf'?
]¹H¾Á·¢@V³d8ð'93/>¾°«<*Î¬6*Î¬6hm;%½Y?þ>[?+¸?Gìl?êpG?k9Dù9ÍÖØ>%;øå÷:+?£ð«<$­6$­6hm;»cÙ>ÊÒ>S?²é³>­Ðu>^;?Ñ·Ø¸¬¼Ì8}¿Â§:jô9>¦?É7¬<öy­6öy­6hm;-«?&&?)?p(¤?ïóS?ÇEF?Xsy9Ä9ÄÑ>ñÉ:cw:£P?X^¬<ÜÏ­6ÜÏ­6hm;p?²¯À>ºB?[E?{«?°h>?õ9é«9ÄqÃ>FÅÉ:ôv:|)Q?É¬<Ã%®6Ã%®6hm;±éZ?:±º>P?ÆXË?«zF?#?{`ø9Ü'o9qï?:®;í:?¹¿¬<©{®6©{®6hm;õ?=qÛ=Ë®/?dÖ ;±¿x;§%?_q?¹ð_9Îº©¾ag4¹|¼8u¿ñ¬<Ñ®6Ñ®6hm;!Eo>Ív >ÉÜ>?«î#?sì>®|1?Á±
=­¼©<T.Q?Ý9­<Ë^<G?!
­<u'¯6u'¯6hm;i>Þ9>®©H?ËîÆ<<d_1?Í8ØW>9²=RãN8ÇºD9>¾Y­<\}¯6\}¯6hm;ñúa>¯¹>UAI?+Q?Ú"Ú>Á2?VC19ò2á9ùI>Ó9*é9z²ç>f­<BÓ¯6BÓ¯6hm;@?RÔ>åg?d??èÎ^?l©9Æ9`Ú>qm;¯×,;(H`?®<()°6()°6hm;#Î?iXN?±BF?]?y?óB?U1x9¿ 9Ï¡Å>&Â:sJ:ñu?Û±®<°6°6hm;t½=Ìd¶<Ö>?Ü><é\<¥?YSY¹®Ý8°øz¿YÏ{;WS2;
¿4?ÛÁ®<ôÔ°6ôÔ°6hm;bû?	ù?{?ïE?yc#?$Qh?ìc½9>×Í9wë>#á:p:£->?gÙ®<Û*±6Û*±6hm;öÕ¹?F?æo? æ@<?÷v?P":Çq:ÜÑ?c[;Oû:
3_?º°<Á±6Á±6hm;#I?)§>3P?5~¡?75?òÎ?
Ù9/93?Ø60;ÂÐÞ:TuJ?±<§Ö±6§Ö±6hm;çÃ=æ|=ÃF?­¨$<d®Ó;"G?¶eã¸:!9ò¬_¾Yö¹¥sd9ìþ¾¸(²<,²6,²6hm;=Þ>n>L?-¶Ä>Ì¿>áÛ:?&#¸iAR9å$Ç½Ða¼:
m:UsK?s¡²<t²6t²6hm;]-=|å<ªNA?a<{´Á;ò½??D]¹ø<9\à¿h9¼Á
9×"?³<ZØ²6ZØ²6hm;øù÷>"">Æ³Z??I¹>2QK?$Bæ·æ79D ½®Û9¿9vV?*-³<@.³6@.³6hm;ª2£?k2?º(j?_q?~H?;ØU?äð9µÍÅ9Óá?gñ:àì1:!9?4´³<&³6&³6hm;÷/»?ã	?XÃ­?£~A@?ôd±?Éó:Ð::;?âr9;'èÃ:Ur?ö³<
Ú³6
Ú³6hm;ï8S?@³?tP?ñS?éH?ÆCF?Øj8dÈV9^¿©=.¯¥;kÝN;¾	M?,'´<ó/´6ó/´6hm;ÏÈw>[-#>/^B??-þÞ>mV4?_´;0po;nÙ@?ô9­9ß³Ý>Û´<Ù´6Ù´6hm;2S?½E½>[éE?fà>>¢;?$tÇ·ªM
9>¸½\";Pkÿ:"»"?K?µ<¿Û´6¿Û´6hm;U;>óf1>ÑD?^}?¼Ú2?!v5?ºÍ!=--Ç<÷O?<=ú÷Á<9®??î¶<¦1µ6¦1µ6hm;g¤W?MIñ>ÆÊd?
P0?êÕ>.ÛS?A9¾:kË>*+¬:WJ:ò,Z?^ ¶<µ6µ6hm;ü{Ï>
^>4=?E~>ç:>þ-?¥ç¸¸(R96­ ¾»ñ¸i9lìª½F.¶<rÝµ6rÝµ6hm;çL=»S=l0>?«ßg<O$<Ü¡4?$î¦¹» 9àï¿¤Ó·Mj8±zñ½»D¶<X3¶6X3¶6hm;Á3t=|¼1=ÛÝ/?¼;Ý¡;K?w¹~²88îÍ¿Êm¨¸°P8_IO¿Ô¶<>¶6>¶6hm;ªÕä<±Ô©<|x,?r!p:U:Ü>ý¹Ê±=9g?¿,¶¸ÚA 9ù¾kÄ¶<%ß¶6%ß¶6hm;Î*?Í8Ô>¶±M?)Íq?¼â?<ÌB?ô9VÏÄ9ÖX·>x;àË:_,9?ð·<5·65·6hm;}#ò=§=Øt9?;=ÔS=N.?Ö¹kw@93Y3¿è²v<D¬,<Øß6?W¸<ñ·6ñ·6hm;Á{¸<ö<1?ÏL;j-;v{?ÞD¹({9âÇ¾²£7*:9:Ö=DÄ¸<×à·6×à·6hm;Üb¾<²¦<.?tSq;L9;Oj&?ÚÎ¸&9|¾ï¶¸}4/9Bt@¾:)¹<¾6¸6¾6¸6hm;O<?òÌÊ>ì´m?FD7@ïSÌ?Úe?[:Ò¹:29?Ôf;o9ø:¥n?aº<¤¸6¤¸6hm;1nH?÷>©O?!Ñ>_>"F?L9Tb½9_4>exÁ:ÿM:òp?=bº<â¸6â¸6hm; Õ>­±<Ó@ÃÔ=,@=^´G?989\>>¬k¦9¥ç	9¶w?8eº<p8¹6p8¹6hm;<`¬?#¨O?qT?Ô	Z?Öº?E|U?\á¢9 È¬9eTñ>P;GB	;¹Ð?º<W¹6W¹6hm;!û?,¨>ÀM?L¿>P½>Þ9?ðú:FK^:úý?#-E:³Q:Yá.?°¨º<=ä¹6=ä¹6hm;w¯8?¹ç>ÄªL?SD?¼	?³76?	©9åîF9Y?ìF:¦ù9
K?««º<#:º6#:º6hm;!)=Òñ<ôù2?NMÛ;1;ûë/?Ïë6ÕI09Ï7«<.Î9Bþt9ó>¶"»<	º6	º6hm;è?¤7?|0Z?¹Ó$?iþÙ>ZA?ò9¤W69
¼>cè:J¤:Â
5?:0»<ïåº6ïåº6hm;2ZÛ<¡<Ó-?Ü,1;¦ú;Äw?ãj¹TêK9§C¿h¬¹§P9¯¨é¾·A»<Ö;»6Ö;»6hm;ô9:?!öâ>
R?	e>&Î,>b5>?lR¹Còe9mê¾ç9gü`9¦©>2`¼<¼»6¼»6hm;êòc=Á&=¶°/?Fa =øø<¿è$?ü%¹îzB9*~Ú¾É¹üî8ôG¿»¼<¢ç»6¢ç»6hm;É¦>Hµ_>çÜ>??ËÈ>o>S.?ÁM
9H9î°>ñH×:¥í:s6?ª`½<=¼6=¼6hm;å
?µ>¦XG?à!2?ÿ>»Ï2?ô7ËÏ9g¹<
@N<«<Ã-M?½<o¼6o¼6hm;Êd?³²>ÆüK?&Å8?Nõ>Ó@?VÎ8èÄî8rÝ>&,ð:F¢:$r=?Ù¾<Ué¼6Ué¼6hm;Û> >´H?à×>ÒÙ>Æ¢9?*Æï¶Ú09äþJ¼Ä}:#ôú9o`?5¾<;?½6;?½6hm;ôÁ?¨Èý>?²ç?J>4?]B,9´ïÅ9gÊ^>U;¡¨:^X?i¯¿<!½6!½6hm;I>?÷êÞ>[éZ?f$?ô=µ>¶ÕO?¯G9G~9v,É>`L:áè9Oà`?²À<ë½6ë½6hm;«Ò?­¤¹>Õ¢Y?
l?q4?{ÎA?­90²v9u¾
?n%W;×ö;j @?ÉÀ<î@¾6î@¾6hm;m?¶>ÄZ?GéD?[Où>÷1J?Ëç9º é9Ï¦>! :w4:+°c?Á<Ô¾6Ô¾6hm;m|?½9?·,`?hiá?,~q?îón?q8:î:mÀ?´¥Ð;;½z;dU?Á<ºì¾6ºì¾6hm;ù¯ >´®/>M&j?Êh?·¯>ÄPK?­¶8Ø÷n9nC>~´Ò;+b;7n?ønÁ< B¿6 B¿6hm;Ùñ±=_9=Õç.?L¾;Ù;X1(?jÛ0¹4m9¿ÕºL9ÝÝu9ï*Õ>àÃ<¿6¿6hm;st¯=Á=¯l.?Hª;(ch;o{+?^n8Ïg9æí=^ 9)ô!9ºêÛ>£Ã<mî¿6mî¿6hm;&?¥4>%Ü?À©®?P+?q?{(:nÙ9)rF?éu;Ôÿ:¥m?ÈÃ<SDÀ6SDÀ6hm;®î> >±^?]®¬>> U>ùîN?øh/9¿GC9óå> ¥: -_:Áh=?LÏÃ<9À69À6hm;À?Ó	Î>ãYA?óé>g §>ö¤2?9Y,³9ÏiÇ>¸Øc9yg99õû>JðÃ< ðÀ6 ðÀ6hm;{Ù>L>ô"N?XHé>L>r;?2b£8Ô\*9Eu>Ó9¨9ù1!?xÄ<FÁ6FÁ6hm;?8è>"ÿ>)/\?¬'?5÷å>ëê9?a9LH_9ìR?;M<¥;rñb?ÛÑÄ<ìÁ6ìÁ6hm;6bò<ó&²<E&.?%¸À;´;Ü(?¥¹då8S+¿bä¢6½9å<HÅ<ÒñÁ6ÒñÁ6hm;£~?ðÚ¹>+R¯?ýÆ?46??®BÏ9ÄSO9çê?Í<ú:Y:°ºo?Ë×Å<¹GÂ6¹GÂ6hm;Yáå=í@¥=Ã2?v¶:<7"<l%(?:>¹ºÊ9,²¾
¸?ûn9%º¾õÆ<Â6Â6hm;;ó>ï$@>Æu:?m¡
?b4Ò>|,?7Q7=Á×æ<KK?>À+<Äë;h;?ª:Æ<óÂ6óÂ6hm;§4?yÚ>ùS?.G?­Ç
?ºµ7?¬j¸Bi9± ¾yK:IW´97YU?
ÊÆ<kIÃ6kIÃ6hm;9Ã
?µ¦>ÎU??8±>O¾D?z6¼8/EY9LÃ]>£q:a4:MÑ?Ç<RÃ6RÃ6hm;|ø3?}Æ>Õh?
?§­>@àU?MÐ·L-[8Ls¾á:XO:oÉP?"Ç<8õÃ68õÃ6hm;èLÒ>!>&ÅK?úÓ>\>ÛK?[*O8[T9cÒ«=þ;¿ë;XMS?	+Ç<KÄ6KÄ6hm;}I?1Ó>§Zt?à¹1?¬Â>¶i?¾7pòò8½»È=6k9<{	¯;?9Ç<¡Ä6¡Ä6hm;
Ô<|<TR-?Ç;N£;ýåô>:&4¹?Â,9Íy¿(?2LÇ8ju8èëÇ<êöÄ6êöÄ6hm;ée=ã6='8?%;<mc<-Z"?6X¹Àÿ463ÉÂº ÷¸)L9ºd¾ÃßÈ<ÑLÅ6ÑLÅ6hm;2ÊO?$Oã>Xj?ñ?+ÅÖ>e:?]9¸â8+3?|¹:º¤-:äS?É<·¢Å6·¢Å6hm;ñ=Ñg7=`5?Êë<µôà;èx)?Æø¸.Ö9¹d×¾´77b\9>Mü<SÉ<øÅ6øÅ6hm;Ákè>Ï^>T?ùuO?Oõ>8X?ü¸ZL49B>¾½¡N:æe::¾nN?¹É<NÆ6NÆ6hm;å
.?02Ñ>òþT?ü`.?CÚ>L?§Öl819!{ì=<Sv<2(<b;?û¸É<j¤Æ6j¤Æ6hm;:=¼¡=RÇ.?{]$=!=Ú#?I£¬¸..9»}¾Îåä8óYY9ºÌ>½îÉ<PúÆ6PúÆ6hm;A~ ?{<9?ûÍ]?ï_ð>>\äT?¬Ï¸¸9B¾b`F:@O	:5í8?òÉ<6PÇ66PÇ6hm;xn=´h)=X.4?¥­<H®l<hº;?ýW¹Æ¦8$O¿TÄ9ÖxÃ9zf?ÚJÊ<¦Ç6¦Ç6hm;±õ=lÝ<µØ0?ã<;Åz;®.?9ê¸}¼µt<7AD¿9
­ú9ü©Ã>Ë<üÇ6üÇ6hm;Ü#³?ö94?út~?%N4?§qÐ>q]?a 9?¢9_?§b¤:| .:qüp?{Ë<éQÈ6éQÈ6hm;@?F5>c`¼?4Ô @ÃÐq?MCª?ýÄ=²ÐE=Êî~?PÚy<â§É;Â?`3Ë<Ï§È6Ï§È6hm;'?îñ¿>kx_?I?Q?êýZ?.w9Ày9^ý>8P;H;øJ?vË<µýÈ6µýÈ6hm;¦7?×í³>.XJ?»§>íAf>|:?Ì±68¸9eU>ï­;¹è:÷.?ëË<SÉ6SÉ6hm;£ý?Ç¾>w2P?ÿlÞ>¾w>¹9?¦9]9r1>`T:íS:x7?ÊË<©É6©É6hm;¾g?õ?éL?½åæ>Ë>>?F·Â9ù¼e¥:½¿o:«0?Ã¾Ì<hÿÉ6hÿÉ6hm;_o=W,=rÈ1?ågÍ;fð;fË*?§¬¸½è9U	¾¥´8nr{9óê7>`ÜÌ<NUÊ6NUÊ6hm; wÍ<,<'S+?àT;¤;ÝÁ+?µö¹Nc9£¡¿Èå=90¢9ûT¯>#òÌ<4«Ê64«Ê6hm;z=­<_r¸?­+<f³;Át?·O¹ëI­8OHÏ¿ñ/¥8è"9Çv>¼òÌ<Ë6Ë6hm;~=_~Õ</?Ñ
,<^¬µ;¼mr?ð
¹¨Np9;¾ÈÂs¸GÄg9Ç¾QÍ<WË6WË6hm;ió?±x?È8p?pàø>J$>]?Br 9@D9M[>CÐ:õF: ?ö[Í<ç¬Ë6ç¬Ë6hm;H¡>6>>l4Y?XÅ?Zå?.wB?)WÉ9½õª9¿?"Eð;½;eQ?»`Í<ÍÌ6ÍÌ6hm;ªb?5¿ú>:jg?ÏÛ?¯Ì>¯F?@¾p¶¥81º¼«:ÙÙ.:B?DkÍ<´XÌ6´XÌ6hm;@t´?²Ì[?¦,R?G?æ?$ÍC?=8vA9_->1£9ëNµ9íæ>LäÍ<®Ì6®Ì6hm;¨<M?t£ð>«VZ?"j?P¢¤>*<I?y¯¸!9´EÙ½ìÝ·:õ«:o'?ÁêÍ<Í6Í6hm;Emå=b§=#r/?ÆþÔ;ßOª;> ?çA¸?y9V
¾üød¹9$[9	¾¿Î<fZÍ6fZÍ6hm;@Ô?û"?Õ=W??ä>ò¶>UH?z}ì¸G9¯b¾k];0è·:³R?#
Î<L°Í6L°Í6hm;Ãäô>)>ÓsG?Úà>w>u<?Îúu8h29büo>ýz°: °*:W?GÎ<3Î63Î6hm;K?Á&±>¢Z?pA!?ÊöÀ>ïîU?µ·øf9ÕI½mK:¥ö9&L$?vWÎ<\Î6\Î6hm;AéÜ>©®>B?oú>D5<>áe>?êý·Ûü9ß Þ½TF:NQ:?ÅÏ<ÿ±Î6ÿ±Î6hm;Ö_	=X¦Ì<Ø+?Ô
±;¹;7?o¨¹Ì<9MM9¿£Ñ8UIò8ºôÜ>óÏ<åÏ6åÏ6hm;óg=z·<¯N6?Å;?I;&?Àk¹á9¬áM¿ã´8(9±¨ï=Ò
Ï<Ì]Ï6Ì]Ï6hm;Úê=ì¬=ÞÖ-?Fâø;;·;Ý-?
nY¹êÈ8eÀ¿KcO9ÍX9âô>Ï<²³Ï6²³Ï6hm;ø$?qÀ>¥ýZ?*¦?È>w	K?\8åNÏ9ùË¯=Îæ|<}<Öw?ÆÏ<	Ð6	Ð6hm;>.?.®>??þ?
Á¡>PO?|Ú¸LÝ9¾A¾ñ;[Ý:F;p?2NÏ<~_Ð6~_Ð6hm;?W¶¹>îéC?LÉ>µg>õH7?¾8f»²9rða=èRu;<.;,94?ÏzÏ<eµÐ6eµÐ6hm;Ëÿ?ð<©>¥D?©½ä>ö2>r;?dC7l¹V9×%3=½\;ûÍ:C¿¥?·Ï<KÑ6KÑ6hm;È?¬èæ>wH ?§?Áß?fn?ü:Oì:~Ðz?À:k*:·`?ÒÐ<1aÑ61aÑ6hm;}µÐ<}ª<¢O1?Ù=«N=Å}%?V9è8:o9
x>Òiø:Èy»:)?æÑ<·Ñ6·Ñ6hm;ßB"=(ç<Þ²3?ãTæ<ØÝ¶<K9!?¬zo9z§[9}?.1d;Óú+;\Ö)?1VÑ<ýÒ6ýÒ6hm;¶Q?[?óÊG?ËD?Í[µ>tK9?ï³¬8Çç9Ç>·2Í:}¤: ?cÑ<äbÒ6äbÒ6hm;Ã=CØ<t /?Fæ;Ù{V;¸1?À±]¹,ó8ïqi¿KÞ::,U?{åÑ<Ê¸Ò6Ê¸Ò6hm;uîÃ<äÒ<¯+-?ÚES;~AL;·e?Éâ¹zg89âÃ¾®l¹T9EÌ¿¡üÑ<°Ó6°Ó6hm;rY,=fø<K1?&ÂX;"N4;Þà?®þË¸ÀGá8âÏç¾¼Öz¶¤9qµl¼1QÒ<dÓ6dÓ6hm;ü¤?¸+?ÊZ?¬?äÈ?ù¢P?áu8@K9£Ø>#Å7:òI":Nñ?!Ó<}ºÓ6}ºÓ6hm;äú>¡Å >Â¿G?=Ì?¦O´>Û³9?L|7CØ9qÖ<ü£:"Ö?:#ÕZ?$&Ó<cÔ6cÔ6hm;µ¤ù>B>ªû[??ÃW¤>ÓJR? ër8V
9»g`>Þ <ñ|1<d?Ù4Ó<IfÔ6IfÔ6hm;^?$^µ>·D?±{j?¿þ?«Å<?8{º5^ë9m*;9øW;
«ù:cr]? XÓ</¼Ô6/¼Ô6hm;!?üð¶>3D?A/>ÓFZ>P1?~¹	'9îjB¿:ás-:¬F?ÎÓ<Õ6Õ6hm;å|=òQ9=Î¬.?Ú¼¦;æ;^Ì?ù¹OÑô8Þ5¿OØp¹1T9	8g¿'Ó<ügÕ6ügÕ6hm;Ó?Nó°>zD?ê©>f>­!<?ÕÚ¸£W9VÉQ¾|
:Ïþ9!?k·Ó<â½Õ6â½Õ6hm;ß¶?ÎTº>O2H?P´ü>
Z­>¸:?w¡
9.¹9Páq>0´¿9ÿ¶9Â?züÓ<ÈÖ6ÈÖ6hm;ú¿b>>jÙ[?B?ù¦­>æN?i=r>=Ëç_?Ui;ê¤;­ Q?äxÔ<¯iÖ6¯iÖ6hm;jF>ä>Ø_F?¶Ø>>8?`©$¹Äý9]¾¬}¬<êØR<ûmQ?]|Ô<¿Ö6¿Ö6hm;#é%>ÉPé=¦
6?,Õ³>Ë>å¾&?3_9:áu>x2n;;WY@?áÔ<{×6{×6hm;pì?c¹>A?X5ö>m!©>YU:?½¸¸ËÏ9bf½F÷Q:A`,:²é?¹Ô<ak×6ak×6hm;Ì±(?SíË>TÅS?w3?qçâ>ú	J?½8à
9>Ý¼j;?;zòQ?ã×Ô<GÁ×6GÁ×6hm;ÓoÄ<T¦<I	/?L;Ow[;ª' ?þ¹¨q[9´-¿åxe¸Q19h%¾CûÔ<.Ø6.Ø6hm;J?Ø(>´?ßX@h³?«û??P;øÛ]:`J¬? u;êuÕ:Áü?+HÕ<mØ6mØ6hm;8Âó>³pb>#Ê?9ã ?P,*?r?ö9x9ï!?ÜÎ:ó°n:(Ü]?5Õ<úÂØ6úÂØ6hm;xµ?ÀË>ãaB?4&?é>6?Þ~8eË9Öæº=¿nÒ:Ô¢:õk%?ÔÕ<àÙ6àÙ6hm;4==þ±,?{q;;(;á»?û#¹}>#9C¿«ì9hÙ"9?×>ÙvÖ<ÇnÙ6ÇnÙ6hm;g8ù=-¯=6?-ÍÊ<ìÂ<v+?êÍ¸\Y9ñe¾KÍÊ9Z`¤9	ì?î×<­ÄÙ6­ÄÙ6hm;÷þ<½þ¸<³i0?[;M2/;¯m ?\¹«9CE¿Á5¸ónÑ8Jb ¾*×<Ú6Ú6hm;LK?aÒ>ú®??é1?<4á>ÓÞ+?zì¸sv9¾Ïæ<r:<Ù8=?¬Ø<ypÚ6ypÚ6hm;*?>¨¨?mGI?9zõ>0èQ?n9¶Ëf9øò?½³;Ù¤Q;o{[?¡¿Ø<`ÆÚ6`ÆÚ6hm;®Ò=³ü=|"0?¨Ü;zz¡;é.?<¹H;7°5uÁG8ìh9c>9àØ<FÛ6FÛ6hm;äÎ?ÉÆ²>YóW?³¸/?UxÜ>;
L?°'78Û9Ø­=,4:">:`ò>´1Ù<,rÛ6,rÛ6hm;ï¬=NÆc=V2?õé;:Ò·;é"?~@¹ýx49Æ¿¬¸øÔ¯9`B½¥óÚ<ÈÛ6ÈÛ6hm;iÝ>\M>{C?.ÚÖ>>ø-?¡¢ù:¬C:u¡H?y¸­;ûY;­L?(Û<øÜ6øÜ6hm;C®?Xæ4?ñv?Ü}?:z?khT?¾u:Ê0:2?|H¾:d:Õ».?1;Û<ßsÜ6ßsÜ6hm;>¥&K>²Ê;?s>zë6>É*?ÝÐ¹ÌÕq9]¶¾å{:Ã(:9Æ>?ÎÖÛ<ÅÉÜ6ÅÉÜ6hm;új?½	¬>µuO?&Ý¬>Tt>G5?°ªº8:å¹9÷>Ùk:3:^^ç>5Ü<«Ý6«Ý6hm;#2?'ä>¤áG?>5æ>ç¤>3?yî7¶Q9¹I=þ:x;:==?++Ü<uÝ6uÝ6hm;sw?ký>5 z?Øu,?Ä>´`?n9¸39ÝfO?ú :k:­i?.Ü<xËÝ6xËÝ6hm;ù?×¿>T?bä>Øû>?H?¬¥8a\9Fê>ÖÎO:L1:ì~O?+eÝ<^!Þ6^!Þ6hm;£(=!û<?õ+?Óß;Êâ¹;% ?^éï¸ñtB9ë¾h¢.¸­	90q½«ÓÝ<DwÞ6DwÞ6hm;Ý*=Rü½<we?$è^=Ãú<­c?Iþ<$e<@t?§)</£;=?7ìÝ<*ÍÞ6*ÍÞ6hm;<þ>0>PQ?jÝ>®>¾Æ9?Ø·¶ïf9ù.½~Ô79Ý¹9é2}>PJÞ<#ß6#ß6hm;ÊÉ<ï<ý4?Áø=è<àÒ)?C¤9T¯Ö9R!¤>Û(|:Øh::ÆS?Â/ß<÷xß6÷xß6hm;ä>{>J?
@>¤Â`>Þ>4?$¾¥¶õðu9~,¼»7X:°&+:J´!?Gß<ÝÎß6ÝÎß6hm;èi??Âi?¦d?>à?¸<Q?¿ÁÜ9ÊÐ:±ÀÔ>Âï:-:¹R?úß<Ã$à6Ã$à6hm;Ü'=mæ<$:?>r©;ñ7!;N?n¸¶o9	[Ö½@HB9LSb9iÁÛ>Ê5à<©zà6©zà6hm;¥Õä>ØM>?Çc£? `?½?$%Ë8P®9cp>ÛØ§:.I:#U?ºà<Ðà6Ðà6hm;T9=Þê	=v,?~ö;ìøk;p??Ó¹dq9ë¾ng¸H9+S¾à<v&á6v&á6hm;Hn?>hà>îé?T:?Æ?Ñq?ãÑb9v9që>M´;¾¸:ÇZ?B©à<\|á6\|á6hm;¡²?«Ô?Y?EU<?ã¤>f3?þa9Úq99ª?©=;âH;¹¢?àá<BÒá6BÒá6hm;e6=ÀÁ<(º*?-þ§<S¼<»É ?ú{¹qR{8	ø¿8ÞÏ:
$¢:I$?ªá<)(â6)(â6hm;\¯?x«V?RÔP?Ó?Å±>Z?ð#s·¤X94¨½¢þ985¹9û/?Z#â<~â6~â6hm;m/½==¤0?¥>ÈGá=5r!?w#_9;9ÇÔ>>å;òU«;C+?.ã<õÓâ6õÓâ6hm;øî<çn¦<vÉ7?I+;?e;C¾1?A$^¹ÿ7«î^À±¸Sä9{òs¾¸Cã<Û)ã6Û)ã6hm;{¹7?PÔô>r@?m¥>Hlq>u/?Pï9Êà9ktz>ïË:Ç:}ü>tã<Âã6Âã6hm;fæ<F`¬<tÛ*?µ·;þs;ç?ÒX®·CñD9÷ b½EÙ89MA>ã<¨Õã6¨Õã6hm;Ú!%?ò'É>'R?Ð>J1>6H??íSf9ùë9î½> ~;Q~×:åH<?góã<+ä6+ä6hm;?õw¬>Ê???P»>1¥E?Á°¸\i9½ ½ºè:b,¹:ùÞ ?
\ä<tä6tä6hm;i?£Ä;?M?!Cô>Õ3>/ÑX?æ¤28Þ8ÒyM>qé|:ö3u:0?vä<[×ä6[×ä6hm;ÂD?r
*?3Y?ó³j?8¦?9°O?d§9»5^9v¬>ÆÞ";,É:^O?øå<A-å6A-å6hm;"YÉ<<_Ë'?îðZ;³|;SÈ7?´6d¹äÎR9
¿Oú,¹kD9òrá¾~_å<'å6'å6hm;'µÚ<4F£<u+?ÒGI<MÃ"<J?h8O¸X
9%p;¾DI9S9£Ûó>,bå<
Ùå6
Ùå6hm;HF?4?nD?6H?â?ù?3?ä¯Æ8ïm9zÅU>R?;yë·:åÑA?eå<ó.æ6ó.æ6hm;&Ðß>>X}C?Â¬£>^b>f9?LxR8)ùÕ8üÎ{>	"Ë:Çø:£2?Ïå<Úæ6Úæ6hm;9>ï¹j=TK?§~=>aqÈ=pr?ÅéÆ=#/P=t?I{ß<Ä:<Ñ§[?¡æå<ÀÚæ6ÀÚæ6hm;è-?t½¼>âk?gBL?¥`Ô>ã6v?·Ä9<Öâ9üÞ>R·Ý9:YEÕ>)Pæ<¦0ç6¦0ç6hm;X@q=§/=éì/?zÓ&<õEü;`J)?Ù¹lIý8 Y
¿ÅIå7ç9ûX=?±æ<ç6ç6hm;ë<°R¨<Æ2?Ñòú;§nÂ;É4%?p¹N)o8.ÕÀ}º®¸I´]9êÁI¾Iùæ<sÜç6sÜç6hm;Z×>ÓZ>x'D?à5¾>ß/>»¬-?ú^Ô7,.§9"=7l:3îp:Týú>.
ç<Y2è6Y2è6hm;Õ¯Û={=d¼K?y
>vdA>P·:?#v:üO[:¢6?^)
<(à½;?R>?N%ç<?è6?è6hm;ø}L=H=ªâ+?T½;Çr;|r%?X¨¸É9¾P¸Ù8¨V/9nð>±¥ç<%Þè6%Þè6hm;	âØ<1<×<?ºÕ;~£;|G'?ä¸Õ¼9ù½¶:¯+4:gZ?³ç<4é64é6hm;TmÇ<õh<Á¶)?®{·;­;B½?¥$¹&Ð9_v¿Ë°8äÛU9Ð >ºîç<òé6òé6Ãdª;)+I>ðíì=Z\Y?Ð?_Ä>öSI?ÑK=`Öå<0b?Rº;Ì?;åH?º<è<Øßé6Øßé6Ãdª;è\>·|>dC? &?]ÏÝ>þ»??W(&=Þ³Í<ÉN?Éj<:x5<EöO?Uùè<¾5ê6¾5ê6Ãdª;Ïk?·~¬>%h?ÑB?9Ææ>¢X?}=0:uVó97i9?	ö7:bYá9ûP?2Mé<¤ê6¤ê6Ãdª;è=<V=·é7?ÔÛ =Ã|n=Á«,?K7x¹êrÇ8L¿ç7:84:¿-?é<áê6áê6Ãdª;#ä)?ä+á>µ&A?½©>
çN>D0?{17lã8Ý<G=[;-:Ð`;:J¬ì>Ø£é<q7ë6q7ë6Ãdª;N!t=¢á0=ª0?·¼%=Ñá÷<7*+?Í4:o:ËÆ%?v;<<)`6?;Õé<Wë6Wë6Ãdª;&­>2]>2H?WÄ>Ú>	ó<?õiG90HZ9!ßé>	,:{ë%:Æ·?ê<=ãë6=ãë6Ãdª;Ä
ï>>³IG?iN>}\A>DÉ5?P¹8emq9?/D>÷zõ:×7:¾uo?¤ê<$9ì6$9ì6Ãdª;ýòð<!¨<p7?´=æÌá<È0%?Bù×¸ZÂ9^<¾âjk;@E%;øS6?É¸ê<
ì6
ì6Ãdª;CÞ3=¨?=j!2?®%­;ÀÞ;fú+?Åä¸ç81§¾s:é:´k?Që<ðäì6ðäì6Ãdª;2?ÌÁ>Y(D?jí>èö§>ª4?8Û¦98Ð=R7::©ë9OÄJ?Së<Ö:í6Ö:í6Ãdª;³ÎÌ=9=¼1?²8õ;ýÏ;óé?£¸_w29qÿÃ½$?×7æ£a9=5t=¶ ë<½í6½í6Ãdª;p7Ö>·>åU?¼Jû>|Þ>V3U?Í&¸09Õ=¾J<ÿ<`Õa?òªë<£æí6£æí6Ãdª;èË=¸=43?º¾;´·;©Ñ?r÷É¸Á29»¾Ú78>9íö=fÂë<<î6<î6Ãdª;(¹=lÈ<ï.?Õ;¸|;ü?ô±¦¸ÞY9ÞC¾ßv8¤ 9ª³>Òë<oî6oî6Ãdª;j=hÛ³<ø	H?ä¯=V=ú'0?9Ãª9Ð÷Ñ>d;Èù);U_A?"¸ì<Uèî6Uèî6Ãdª;¹s?[Î?çj?«Ç?!«F?9¥?Z9æÒ9ª5³>ý;Ô_#;6{T?ÿì<<>ï6<>ï6Ãdª;ò¢´<<ËÀ1?Òb;nòû:¹?6Ç9JÌ­9aYk>ûK8´©h9Xqà=>%í<"ï6"ï6Ãdª;ý¨?mÓ¢>O?åªz?Ä'?Ù???	uÔ9%ÎÁ9Q?çÄè:ò:	o^?¶í<êï6êï6Ãdª;À+ ?ï±?{?ÁP?Â
Î>@?;ê8øwÁ9;ø>F ; 7¶:a?g¹í<î?ð6î?ð6Ãdª;Úp=&M×<^4?=¡ô;Wy®;ýw3?CÔ¹H$Ó8<¿Ëi8Y9#p	>6çí<Õð6Õð6Ãdª;Wù>mú°=<?EÜ¨>vx>äû-?È<=yë<£<M?5F;rß½:(,A?Vî<»ëð6»ëð6Ãdª;j,A=Õ
=à3?¦Î;¢;*?¼¸<7R9îÞ>¾6Q9R9øÞ#<Iî<¡Añ6¡Añ6Ãdª;\
º>Óu>yÀA?Æiô>8±>	¥0?þ¦7Ü9ï=ÁMÎ:í:Ht??à©î<ñ6ñ6Ãdª;¸×<{¢<ñ)?	da;# A;b?Ð(Ñ¶àH}8×fS½²Öá7ÌH9EW=¿î<níñ6níñ6Ãdª;|
ø>\©>-Ý;?èÈ?º?ã>+^.?ü	9òG9+>F;<¾×:[h*?ØÉï<TCò6TCò6Ãdª;!¹<Ë<î1?Ò¤;w;¡»?
¹/#9º±æ¾ç0¸{q94	¾áÓï<:ò6:ò6Ãdª;Ýß>èÊ>PR?ãð¡>ÍØ]>#ß:?ìd¶¦¾9ì»ÂÓ
:\jð9Y?Äð< ïò6 ïò6Ãdª;ã<`§<[.?úå$;·	;uC?Ü¹vÜ8M~ÀW¦7¤Z9y=ð<Eó6Eó6Ãdª;¼°V>Ç>?µ8?[ç:?Y?Ú7/?¤le=½C=¡kN?µ=÷¡Ã<é6E?,ð<íó6íó6Ãdª;==ÏYÒ<K-?Þ);B<;a>(?ü3\¹²v9hÈT¿oö:ûÃ:§Ö> :ð<Óðó6Óðó6Ãdª;íf>Ù>÷hK?®D,?Kô>4?j=½0=ú-Q?;:à9;ueZ?qð<¹Fô6¹Fô6Ãdª;¤sJ>Ã:>ß ??g÷>*T>N2?Ç7=_Ü<<U?4{|<<$<o©Q?oð<ô6ô6Ãdª;Õº=5c=~í/?Þq;=Z;0Æ?M¹dbÕ8¢?¯¿!<9¤9P¶>ñ<òô6òô6Ãdª;¼ÔC?#ìí>ßµR?á?"J?IJ;?àvÝ9ðþ9cÞ>¬§;xØR;+ÙJ?iÆñ<lHõ6lHõ6Ãdª;{J=5¹<`W2?VÐ-;Ât;	?}ÒC¹98ÀzÀ¿
8¹ß|9íÉ=ò<Rõ6Rõ6Ãdª;të<|­< ¹-?ø+=/þ=<G ?pÓ#¹¹a9Ì¹¾F­^9¬¨¶9>¶¢ò<8ôõ68ôõ6Ãdª;%2?£Õ>ÙU?$å?-Õ>õ8?¸Ü·Äñ'8ï8¨¾£::.:Y±%?uåó<Jö6Jö6Ãdª;`:D?\B?¦è=?í ã>D¥>0?§}¸6ÃF9|1¾-¸/;Aõ: k7?ôõó< ö6 ö6Ãdª;m*>Þ^ö=à1?tºI<,<Þ>#?p	¹ºµS9µ0¦¾zY8 «ð8þbg><ô<ëõö6ëõö6Ãdª;f¬?Oò1?°w?#È?U?ï6w?sqI9;²9­«>Rò>;Ù:¡²`?Æ!ô<ÑK÷6ÑK÷6Ãdª;±>E>Âì@?E»?¨B,?0>?Gµ=>[=«S?VX<Øþ;¨ÃY?ÿËô<¸¡÷6¸¡÷6Ãdª; Ì?É>"r:?>ÍÃ>>Hà6?%s5¸d9gr;uj;HñL;¦+?_Ïô<÷÷6÷÷6Ãdª;ÆsN?s?éE?¦1B?!æó>2ÔK?Õj8!d9ßÆ=¦ò:ÜÍË9iéH?(õ<Mø6Mø6Ãdª;i»>.n>3nI?%½>0F>Àù2?GÒ¸ó9xcÄ¾¼1<XÛØ;6Q?tõ<j£ø6j£ø6Ãdª;©`=s5Z=).?årØ;Gê±;
¹?Ñ¸z¹&´{9aÿ¾·)9{(ì8²!?½.ö<Pùø6Pùø6Ãdª;i>?òíë>ºN??Þ4É>%ü5?D ¸<G9ÆíÍ½!mA8Q¡9ÇG=vö<7Où67Où6Ãdª;U¹>^g>ÑL?¯?¾/?f>?:6:
::	?L>;çí:^M?§÷<¥ù6¥ù6Ãdª;r=SÂ<Äv*?&;;E;×*?¦¸ï99ù¾]`¢¸BÝ9¾¬Â÷<ûù6ûù6Ãdª;Ù?#'?fC¦?µ @s?î¸?b-:AÅ9ÚZa?©;\Wð:zz ?{ð÷<éPú6éPú6Ãdª;¥Ú+?Ã>Ôa?~]9?ÿøì>³?H?ÿÛv9ö"9QB?Ùh;¼.ü:ä_l?oø<Ð¦ú6Ð¦ú6Ãdª;ÿ?6Ö-?;U?¬/?qÃ> Pe?:¼®9L¼ë9Á½>þòá:x:]íS?üø<¶üú6¶üú6Ãdª;2ï>_ö>¬T?|ù>#{¬>%9?0Ì:[:/n?Í-G:WÂ9ß/?Aø<Rû6Rû6Ãdª;¾Ù­=°X~=û.? L;j;Nf0?z 
¸Ï±8õG¾}5ª·í{Ã8æÞ½ Wø<¨û6¨û6Ãdª;UÙ?vê+?è¡?E@_?èÈ©?î]:|:±9îH ?2;Å;â~?^ø<iþû6iþû6Ãdª;½P?£?%Úp?G?µ£"?îdi?6¯Ã9ö¸9mk?_:S+:ãI>?Þ<ù<OTü6OTü6Ãdª;úÇ9=Ö=`3?1c;G;Û²?öL2¹¾8do¿%#;*\U;>ñ2?Ãù<5ªü65ªü6Ãdª;Ãó=gÈ<P-?«e[;½,;ý"?|ÿ¹8Á9BSh¿>9L®90<Þ>Óú<ý6ý6Ãdª;a²v={;2=/+1?¥!ò;ø¬;1i?<pª¹Gc8ÐÊÀ+"9ò­Ø9>ìOú<Vý6Vý6Ãdª;÷?¶Û³>Õ;?8B>÷V>pË+?Ñ¹:­õ8äg¿Éò:ÌÈ¿:U
"?d²ú<è«ý6è«ý6Ãdª;ûo(>XèÈ== V?Rb">DÑ=ù¥F?B=Ieý<ºá?wB<a§;
Ñe?îËú<Îþ6Îþ6Ãdª;¬á<â% <^_4?ú¢;Òå:%?¸½µz9y¾Ðyí6îÜ:9b«¢<û<´Wþ6´Wþ6Ãdª;&¨>@¶7>éTS?<½B?É´ô>ºK?s<<iR?:DR_:`#?Æü<­þ6­þ6Ãdª;/rz?¹Ó?÷eW?K®¸?h°s?¾B?ÉÞ9G:Ü>:Ob:ñÃ%?þü<ÿ6ÿ6Ãdª;=ß?ºaÊ>IP<?³>ÿH}>Z5?«¸Q9°þ¾WÆ:?£:%?eý<gYÿ6gYÿ6Ãdª;Ö ?VvØ>¥6>?ó´ê>ä"©>u1?æ«8t9QJÿ=7ý:íª:]=?·Cý<M¯ÿ6M¯ÿ6Ãdª;È{­>¼\5>þàt?òÿe?Òê>¾z?5`9£9o?Ò>M¥ò;Ík;Ùq?Å&þ<77Ãdª;
>	=.Á<5?µÞ;Á·¯;ÿ:"?
¤¸my93¾KX¸º V9Õ= ¾é0þ<-7-7Ãdª;T´>K,5>ÆW?&&Ã>
>½Á;?3cX¹P&9}&¿v<W<ëP?j~þ<X7X7Ãdª;>½*¦=U}b?Ëp>XÉ>MÊU?o{1=3yº<¨s?Ö'R8fk95ä=|²þ<s7s7Ãdª;¼ »<Ã<,?K>°;©;É»?Â¸ú­[9ìÄ#¾5$72´U9µÄ<Í»ÿ<f®7f®7Ãdª;ìê¿?´6?l?v»?ØÂ8?uç?§§V9ì?9ºÆ?LW/;gÓ±:Al|?*=YÙ7YÙ7Ãdª;~Úe=z#*=Ùì,?tì1<=ã<&ñ?úN¹f(9?øE¿Éµ:ð:-?2\=L7L7Ãdª;4b?Êÿ®>6æK?^?É>h@>Ü5?£G¤¸ûÅ8SlÔ¾îI:°ý97{K?êh=?/7?/7Ãdª;©?Ýç¾>'}F?V¨?îq²>H¿??g
9Ã#©9±¦ç>hÓ¶:b :
Û?A=3Z73Z7Ãdª;è¥?¼«>
Å??g>í1/>É")?íô¸s¨Ê8²²¿0<:Ó:eù&?=&7&7Ãdª;®·?µo?D­?¸<¯?0?cú®?È}8Dn9V>I¹m;:7sÇ?²=°7°7Ãdª;Sö?*?¸>ÓÛC?ÐüÇ>ïé>-½=?n ¹_Ò8Õö¿²G:d5
:Q?è¸=Û7Û7Ãdª;xN>íé®=ØFP?5Ò>'>ß£N?ãÚ©: d:}ý"?ºÁ;ß)(;jÁT?º=ÿ7ÿ7Ãdª;êÈ=­=æ`*?(ßÜ;Ö9®;E"?Sy¹½8þe7¿_9î³9aª{>À=ò07ò07Ãdª;åí4?=à>­N?wÒ?n=¾>ý=?<&9ª_9ë¿¢>ð<#:ÂÈ:Jo?;ì=å[7å[7Ãdª;Ùb%>Åñ=s/?s<®a<g¿?²j¤¹69@*¿Ì)T·39i9âè¼L(=Ø7Ø7Ãdª;íÝ>?41Û>ë^?Ë?È>Ã;?!^g¸ßì!9¶ä6¾¨*;T:æ:'=?ú=Ì±7Ì±7Ãdª;Â?¯×Â>¼G?Uú>û¯ª>æí;?\N¸¥q9
³¾':ðÝ:{?:¢=¿Ü7¿Ü7Ãdª;ü>u¹>²K?øÌ>°À>s4?=8g_É9Ý©=,&:G°:Á}?R=²7²7Ãdª;irY?T?ïS?ëË?²ÈÑ>C?Lä	·^9ñ¼¬:=Öt:Ùó3?2,=¥27¥27Ãdª;Ê^?Cé>6Rt?¦?ì¯°>Ù1_?l?ª7m¨
9VÕ=©/«;FuU;¨MM?´=]7]7Ãdª;OÊ>_ël>+Z?±>3·C>N?Ä¸¦¨`9Ô4 ¾¾­E:ö÷9ìvL?)Ç=77Ãdª;q&? Ý>[@?ê?[¼>"¦4?Dl¹¬489

$¿v¨=:,K:}j)?ò=~³7~³7Ãdª;¥Ò<¶J<Z4?Ì;2¸:Í>X?MÙ¹¯93Ö¿ë9DF9ôþu?=qÞ7qÞ7Ãdª;¶=µ	<eg?\²<æ<#e?t¯¸!ÕÖ8/Ñ¾,n¸ØZS9Dº-¾6=d	7d	7Ãdª;§ZÑ<F<s$1?Ô0;	Áé:| ?5Å)¹®õy9tß­¾Mw84_o9c>M¥=X47X47Ãdª;<¢$?QâÕ>B
E?3Ù6?÷?Øí1?¹q7ò9¯.=~<@ÅF<_CL?Â=K_7K_7Ãdª;Qÿ?h´Æ>Þ×L?Q%?	ã>Íg:?â ¹\å©9r¾?î4:}:Öh?<þ=>7>7Ãdª;|Õ$=¬è<Ø[5?%«v;Á:;()?Fz¹öØ9D¿¹Vø8,å¿
=1µ71µ7Ãdª;h«õ>>Ì=F?åª>	u>!2?ª8)q¥9ºÔN=y>;HTç:Ô/?ì=$à7$à7Ãdª;õL?Vá>vh?p@_? å>£y?<t
¹sz9Ë¾`¦­:¯*;:m?c=77Ãdª;øö=eûÕ<å;,?Ï§;{Öu;,­?*¿¤¹,Ò¸@¸çmù8ã¾C=
67
67Ãdª;¡ç:?þ$¢>Ø?ò»?m4?Eô?è|ï96RÆ9Ý?:ª¸[:Nz3?¢³=ý`7ý`7Ãdª;5ý=ÎË<WL1?=^;üø<;U?6«¹_8o9û87¿È
]¹®^8?þ¿oÃ=ñ7ñ7Ãdª;À?Þæ§>¸[G?c?4Õ>ú5?67ç<9/1=HóD:þ
3:Ë?ìÄ=ä¶7ä¶7Ãdª;Ð? §®>4/E?¶{¨>¾Éu>½{/?^õ6ì«9!7<!Ú"9Ç»ß9V:>/=×á7×á7Ãdª;Ä=9ðÂ<«ú0?h3±<:<<êæ"?»Tz¹G89X¦Ù¾rró9nÈ:Fð>¡9=Ê7Ê7Ãdª;ª=?Vôî>hK?\j>?ÿ:ò>V=I?­,·:°9£«æ¼5¶;Å:aÔE?âX=½77½77Ãdª;­".=o=Òa+?WÅ>dé=¥Ñ?«¸àï/9Høx¾þá9ûÑ§9ÁCì>áx=°b7°b7Ãdª;!Ò?¸-f?³i?->@£?:y?MX;ÍC+;8ÈQ?ÍU¡<A®3<»Üe?ZY=£7£7Ãdª;àñ<z§<YÜ8?	ÿ³;]£u;Ï;?R6¹ó,Ò8ö7­¿#"t9fP9Öò?ß}=¸7¸7Ãdª;2Ì<¾<ÿ3?9º¤;¨Z;àE$?¾¹Ò*89ÒM¿hÜµ2PS8T¼ÜÝ=ã7ã7Ãdª;à~=#ÊW=},?â;®Y;&$?DT½¸>Æ9Í0<¾!9Ä8Dô6?'&=}7}7Ãdª;@øÛ<úy¦<8!)?â;x;ô=P;ñ?¥¸]Cd9À­9¾Hñ@¶Hù8$F¼5-=p97p97Ãdª;ÞUð<òZª<Á4?EH=ÎE=ä?'?Xl:½9ZÉ.?©­C:ÒÚ:§.?¾N=cd7cd7Ãdª;E?GE
?È³?æ'ô?{Mb??Þ;: íý9Þf=?¬tú;YT;}Ú?âÝ=V7V7Ãdª;%eí>Èý¢><n:?I1¿>~¤>0?¼Éû7¾¶j9³O=m:ót·923K?Îù=Iº7Iº7Ãdª;¦Æ<<Åc)?¬=Üÿ<?HF¯¸Pë8®¾¾ÚÈQ;m; Ý.?üü=<å7<å7Ãdª;9é>t>\@?3á?ÒÐµ>®º@?®Ë¹Ì,9*h}¾ì¬6:Ä:N6?SM=/7/7Ãdª;tõ?Y¹>À:?L>³ib>Ì/?8BÐ·grk9<pb½øW÷91Ì9Á?«}=";7";7Ãdª;0Iè>¾>ùS?õÉv>â,>ñ·6?;7Rs¡8À=æÜ9ÿð99§ê>õ=f7f7Ãdª;tQ=~ç<æÂ+?»àä;,¹;¼5?¹Y9iÚ¿*å·æ¹o9Ô¼M¿=	7	7Ãdª;»Æ?³Ë¡>®?U?)?»Ò>ÊN?Vt¸ó\9h
¾räF:¤ú:¥Ñ0?qà=ü»7ü»7Ãdª;bµ=Ó=¯ /?àÒ;·­;õ?yDT¹"Tv9ýÜ¾â©³·ø®9'½ÍL	=ïæ7ïæ7Ãdª;®m= 0Ä<2?&o;àG:;#T$?¨ø¹Á9üt_¿¶ì7Y¸à8ê ±=Y	=â	7â	7Ãdª;v?W±>P?7¸:?@ì?b9?ÐPÛ9fë9æî>O¯<	]V<ÞQ?t	=Õ<	7Õ<	7Ãdª;íg=[@=/L??Í>ã²=WB?@å=Z$¢<)Åd?<n®-<*Z?ã}	=Èg	7Èg	7Ãdª;Êë=F={f.?èz}<~jF<º#?bb(94`¬9wz>p­¬:X?x:ð2?+	=»	7»	7Ãdª;.®H=*o=¾
-?fþ;ÎÊ;Þ ?Îo¸89t¾7¸¼49>1¾ 	=®½	7®½	7Ãdª;M6?ªÈ>h?p?7?m9U?N8Æ5d9ò©=uuT;?ó:º_?3«	=¢è	7¢è	7Ãdª;ÆpÛ>
>æH?ðà>PQ>¤8?j&9¢ÃÏ9¢L>tÐ;#¼:ÚåA?#
=
7
7Ãdª;&e)>-í=Ö6?a<y)$<ð~/?¨ï¹!w9¾­a¼¸½b9yÆ´¾Å-
=>
7>
7Ãdª;èX?NöÅ>Í??¼¾?Ñô??v:÷<í9l,%?Ôb;ðº:t?>
={i
7{i
7Ãdª;Ïq=Ëö/=NX/?!¯;OË;ü?ÃÑR¹|°8öæ¿¯}8-Í9(>
=n
7n
7Ãdª;äÇ<Öó<»M/?ª¿Ò<ãr¡<'?ù9¹´1é8»ÀK¿#¾7Ðq8I>¾
=a¿
7a¿
7Ãdª;°Ì==c>?6Ìí;µ©¾;À¤?³ø~¹Øì94¨N¿v¹é99ï³¾Ò!=Tê
7Tê
7Ãdª;oÖ?ÈÖ?év?©?Ñ1?zkt?P£Ñ9 9¤'?"ÿ:{d:%Y?ÕN=G7G7Ãdª;9o?üæ¬>[G?ÛÁÏ>ý:>È7?Îý8=\9Ø*>Hr ;DÆ:"ÔN?@T=:@7:@7Ãdª;QÓv?-?õ¸i?sV?½Lñ>&c?ë9¾%9Xô>tp]:). :¶ó0?=.k7.k7Ãdª;¯ËÚ>C°>¤ë>?Ýö?,^Ã> )2?ê4R=ì%=VP?ïÚ;ª¿;K?#=!7!7Ãdª;w?re²>Ô[??`b>äU? Å¤¸t9í%¾Üì9þ¬9gCå>=Á7Á7Ãdª;Þ>ë*>ËFD?HÀÂ>=5>ó0?Ý±9Aª"90hR?«×c9#! 9j 6?m4=ì7ì7Ãdª;\¦?»«½>:¢H?¤ªi?Ñî?Da=?°ª9_·9ùzº>V*<®¥Ò;-O?C=ú7ú7Ãdª;MßZ?ØÖ>û?ôLà?9U?¦w?xp¯;>*F;K¤b?¢°P:}"
:ô`A?5v=íA7íA7Ãdª;d(Ç>Ën>&!V?u­>_>¶5?D i¹²ë9p[¿<;Øxª:òþF?<¡=àl7àl7Ãdª;`¨>ß<J>R#U?§Þ>Q.>/9;?Ñ ¸ÐeD9Ñ½Ih<lµ3<#O?\Ä=Ó7Ó7cî;±¬½>ê¹l>M? ?:Øß>-	7?|8'9÷`>r<ç/-<7ÇD?UØ=ÇÂ7ÇÂ7cî;wø"=fØì<&0?úzé:ºµ:s$?È~q¸DÕ9²¤G¾¶£ô¶d¢v9îí}¼`_
=ºí7ºí7cî;½ý>Ïª>S§=?­¥±>j~y> G6?;Ö9@8'9z|Ñ>y:í+C:w(?}
=­
7­
7cî;"?¾Ê>×?¨4?h@Ð>h]?ÁhS9«Y9³íG?±:+ñ9,x?È
= C
7 C
7cî;fî=!¿<µµ0?v>;®7;Ü?Hï¹Ú:96¿ÆëE8ö9U½=}ò
=n
7n
7cî;»#?§©Õ>®OC?Áæ'?·ò>e31?§æb9NA9??åx;tù;¯ÚU?<ó
=
7
7cî;¤s=´²<y¯?»-=C<½p?¢ô\8lÙ9º|»=§<¾½;í5?ÉA=yÄ
7yÄ
7cî;+i1=Uý=½0?1ø¢;ÉZ`;Úô9?:ÚX¹ ÊÁ8Z;¿ÿ¡¸ªñ8#«¾©E=lï
7lï
7cî;3·<É1<7-,?ü
Ô:¾±»:Þ?V¹
b9àÑ¾Å¸ 9ÝAÀ¾ÝH=_7_7cî;)?VãÃ>ø\?7?
ó>÷Ç@?µ=×EX=y\V?y´C=ê<¬U?=SE7SE7cî;ýA?3$?]?ÉV@åò?ýQ?v:2¨Å9~²?*ú:IT:?ò©=Fp7Fp7cî;·Â>5S>å,l?æ<?|rð>¦ÈH?(û¸0ç±8Í¤4¿Á!<ÿ<»i?t=9797cî;û³= }=xª5?dÁb<M9<ò^?T.¹Äë8ê{=¿@dB;Üþ;BÌ,?=,Æ7,Æ7cî;*{õ>Ð>!÷J?^|?Ô>¹g6?¾;°8ºT9½T>2á<ðw<çÌD?»=ñ7ñ7cî;Vòp=,ø+=LW3?ÿ<Z¿à;Â4?ÉZ¹Ð®"9Q$,¿¼9¾p9]Å>¸=77cî;rüò>ÒÁ >0yA?iºÛ>ë>fê1?o¢49ô69uøý>s<;|7×:¦´2?·W=G7G7cî;s4?	ªÇ>%]g?F~>?êbö>íE?nl9ä?9ÙÂ¶>è;ÿüº:Ç4?<=øq7øq7cî;`Ó+?f ¶>Üp?µ¦ë?rx?Ñr??ü_= ö<L	i?åÂF<~±Ò;q?À =ë7ë7cî;Y
Ý<Ô¢<
.?ócã;ì«;5L)?ÍH¹îH+9_ß¿º9`mL¶ð±ÁÞ=ßÇ7ßÇ7cî;1Á<;Í<?s(?·Y;9;À?
E(¹yýt8ðÔ¯¿gàû:ÅÂ:6%?å÷=Òò7Òò7cî;V ?Û»>`f[?t»:?n:Ý>X?#:þ4S:S­??*)c:±	:oTS?R=Å7Å7cî;13í<¹¤<«Q8?<<WP®;Ì=?Ró¶8öF=9jqw>vé¸FR9=6[¾¥V=¸H7¸H7cî;0Â?ë>R?%¼?ûH?$p?x3:X#Ã9Gk?±vÔ:74d:«Wn?õ²=«s7«s7cî;n®F?«Â?eüC?;Ï>­>Ü3?"9i{9i>ñ±p;²ð-;¸1?5P=77cî;´Ñ?Bµ>K?.@¹>mîw>G???~8·t39N½ñ$;?þÚ:%Y@?/º=É7É7cî;Õ8??P,_?½»k?{?ü`?
C 7gn91K,=Ý¾]:o_=:á?=ô7ô7cî;Ò)?ê(´>×Nq?~yç>²s>Üàd?ÐM0¸kö]9úVË½³û:u%X: í9?6=x7x7cî;ýÙH=(Ú=2/?Y;ºè:Ìa?:Á¢¹0}Õ8Ð)Ã¿C"¹vóê8j0¿»g=kJ7kJ7cî;dô>Oý>êG?l^?Lë³>q@?)åÁ7ÓÅ9Öû<l<ZÅ°;ØJ[?£=^u7^u7cî;¹?z½>GtO?Ö=?íø>-;C?á¯¸9Ã-¾ùÀK:.±0:©?-î=Q 7Q 7cî;F¦Y=1=Û5?¾
·;Y#;­c(?g9¹h¸8ä®¿ 7¾á¹8}\==DË7DË7cî;ë??§[}?wÍ?i´O?ü=}?<:N¬9Ø?([Í; L;±t?£Z=7ö77ö7cî;2?!ÍÜ>¼cN?¦Î>	>½=?sØµ¸ßæ°8º¿8»9ê÷49ÖB?×q=*!7*!7cî;O >ÌÞN>f!F?Eá>£>fÊ0?]6A8ç59ýô>cFþ<ý«<·8>?k=L7L7cî;~=Q?=$ó/?úG;:¿q;Q3 ?GZK¹èpè8ö_¿£¹Þ8~´w8/f?r =w7w7cî;1e=2TZ=r{*?	Ä<Cý;dp?#¹ï:9Oøß¾AÅµ¸4æ49Ó¾\ü=¢7¢7cî;,XD?Kò>¢O?]?{½>47?Þ.·Ý9;½7Vn:j#:ö;?í=÷Ì7÷Ì7cî;>Óe0>#&A?t7??Û06?8#¹=`j_=«#T?tq<t<¶;Ð%V?L5=ê÷7ê÷7cî;|£&?uËÀ>×D]?÷7B?]û>µÌE?iÆ8É9ýõ>Æ0;øuÌ:jÐD?ë`=Ý"7Ý"7cî;vä<?ÎõË>wm?ã.i?ú?±A?½cè9`v÷9=hð>!öÞ98:Â>v=ÐM7ÐM7cî;Ô¿ô>)Ð>íj??â-¿>ÏGF?B¯6¹¹j!9eÝ¿¨~<S<þr?Èô=Ãx7Ãx7cî;ðâ×<BY¡<üC+?<ü1;Õ;?Û¹bj9=r¿µ´µ8pRý8u ·>Ì=¶£7¶£7cî;gêï>2«>ÆET?Aè>`^>¬Å:?gK¸òä?9(­¾?î;Ã3¢;$×;?	Z=©Î7©Î7cî;¾<?fªÁ>Á B?4ÿ>IE³>%6?Ø¸^¼9Ý½T£9YØ¶9íä>s=ù7ù7cî;Ô?ð¯>t^K?øïÒ>7>*2?fÉ¸ñ*9mZ¾=
:Bø9#¥?yº=$7$7cî;mpH=/²ý<mBJ?(ùL<©`<ªx.?»«¹fÄd9a?¿pO	¹¦¨9§}¾áÉ=O7O7cî;o?:Â>EI?G|«>VNk>:?]Å¸¢å39
fÙ½Ô:÷h:´i?ºÑ=vz7vz7cî;Ò?K:µ>ö\?.û>_­¥>¤ñA?ðn¸¢lx9ûÊõ½µ/:¤Õ9¯R?Ü=i¥7i¥7cî;·PØ<Ò<åô4?FR=øúÎ<Í¨#?¢Ì¹×?
9i¯p¿zzZ9ú<¹9ø>	=\Ð7\Ð7cî;a/?kß>+aH?É¸q?_#?E,=?'Æ&9©9Ù>:æ]:o/?Ìo=Oû7Oû7cî;¸¦Ï<xÏ<£5?K¡þ;»;¹;^ô/?0°¸è9à6ÿ½°BÉ¸0²9(E¾=B&7B&7cî;?O¼>hH?ßÃ?Ô¶>â>?ãï¸å9HÍh¾hð;¯_L;TC?Ï1=5Q75Q7cî;C ?~Í>§G? É>lÙ>8;?ÔW.8¼ñ.9Éÿ=«
M:xá%:&:?Fo=)|7)|7cî;Ñµ¹<¶ï<§z1?;´;ü:§¥?ý¸¥9am¾U²7M(9Ç«&=ÞÆ=§7§7cî;±"?¯È>¥O?v¯Ã>4>¸@?ò¬Ì¸,§°9N¾Ç;¸Ù:*7?¦v=Ò7Ò7cî;=­­â<O,?:1K;
%;<?Ô¿)¹½-9b$¿G©k8~9Iøì=y=ý7ý7cî;ð×ë>å»>Z÷J?-Å%?å>Mç8?Ï8n ·8ÞÁ>që9¨H²9îÆ(?Í=õ'7õ'7cî;L«?¼ÿÕ>0µ?·¦?©?X_?à#¸9SÓ9!ß>¨³E;Ú:¢?jÂ=èR7èR7cî;Ñ:=
-=ê4?½ï+=^ú<V0?¨­9Ô9-Ñ>
<=DB<ìô1?ðí=Û}7Û}7cî;cÊ=$ºÏ<ù/?vx;:;{*?|¢Å¸D@9Ñg¾5;ÉÒ:{=?@=Î¨7Î¨7cî;k{=¤/Ã<hÂ-?éY=ty=.`?|ø8¾Ùu9ý}¤=µ:¹&:&d"?2=ÁÓ7ÁÓ7cî;5?ó9Ø>æ9?Ø½V>aE >µ+?"M½·^9¦V³½ãWc:$:
`b?Sì=µþ7µþ7cî;À=w_=j-?Ü<¦ðä;:,?»î¹êÈ8KÈ¿óv:ÈV@:X$?ª=¨)7¨)7cî;Ù?ÒZ²>º?|8@õý?ä?ù?+:< ü9á-?×à¸;â;¢U£?z*=T7T7cî;R?ÿ$¶>«7E?âÍ>.>éX;?à¤x5hr9â5;6¢<;;lå;?ûh=77cî;Qýe=Ú'=b/?Ý(o;¡U;W?ñ·6¹91Ñ«¾Ü°¸£9B
¾:=ª7ª7cî;à=Cî¼<~¦J?èz\<)á<,76?ÇO9<U§9èË>üj9ÜÊÏ9ü>ÆU=tÕ7tÕ7cî;Wðk?«?å]?W¿?å²>þQ?­;Î8QÚ9ñ=X:òh>:9?h`=g7g7cî;:=ªÉ<D7?Æ<¼;Ý-?h0?¹6Y¾8µ¿¿­·¤9½+½ïk=Z+7Z+7cî;ãY?Àµ>W?¬?¤Ý>ÁÆ?(9SM¯9;ÔP>²ÿ:i:#/n?§=NV7NV7cî;êö`=âa(='+?w?;:Vs;1?y¹ó8Õ¢qÀ¥Ð6VvA9O±<þ}=A7A7cî;®~k?@»?ìfa?PÐ?j7w?Q·W?#9ª9äUy>²;æ	;&¹v?Ñ. =4¬74¬7cî;Ô'ê?Ë?ÿL\?TéK?ßõ>NT?éw+9§LK9äê×>hJ;@Ð;Ã>?Ð/ ='×7'×7cî;pÿD?¥ÝÅ>à~?[¯?¾&>^un?kù9è{9¿>|&M:^Ð(:(?r2 =77cî;¾¶<9<À3?úxD;o¼8;Ê!?ÈQ¹Ä[9^ô¾Úo5¹Ê¦8÷Î¿ñç =
-7
-7cî;O+?²×>§dK?fð>`¡>??>þ¶?
9¼.ü»
ÝH:Æ¼ä9ÇÍ`?gª!=X7X7cî;F5¼<<.?r§í:²Æ¨:²<4?æ8xÚ19!ö¥>Úf-9«P£9Ñç>ÒÇ!=ó7ó7cî;V4=Ó¯,=A? ·<f|±;#<?,÷3¸ò	8ý&¿¸åDj9\.¾E]"=æ­7æ­7cî;¨5?eGÌ>O¦c?UÔ?Ë,?u_?+kæ87å¡9D-6>ñË;DJO;¤Ãz?¶"=ÚØ7ÚØ7cî;`¿?	>¼e?;M?©pó>ð#X?¦89ÍJ¥9$ä>åý9::a¥/?¤ "=Í7Í7cî;6-*?ÈÜ>RE?ä>Á>ü
9?;y¸-¿8Æ|µ¾qW:ÒÍ9¾û?_#=À.7À.7cî;ï9,?ºÏ>o?T?Þ²?²>B?ðgØ·óî8Ùç½1Ô:¡:1?¾#=³Y7³Y7cî;m>ÏÒ=¡]=?ãº>¹>).?Þ"¹[uQ9Ç¾q:%":?>$=¦7¦7cî;x>¿N>¢_D?¥ô>mF>Õ1?VH"92Y9Þ¿>Åy|9«9lTÐ>7$=¯7¯7cî;xPg?äq?²9?(ð>Û8«>~3?æök:©,:í.?;95;ÿÕ=?>I$=Ú7Ú7cî;©i?Y¤>DY?(?ËÐ>
rO?¥=8Õ¼9´æÄ=¢Þ½:½J:w£ ?Tà$=77cî;ó\>.E>2?½?>
K>ä+?<=»fë<4M?Ñ^;¦X;´7?u2%=r07r07cî;qýÜ>"ý>pÂA?P+>®üX>?3?<ÞÜ¸-Á9 5³¾Ìé,9×o98¢>è%=f[7f[7cî;wd
>«ó =R\?ÂÉ=çg=o_?«_4=o0·<Â|?HÎ9Ü9\Xµ?Zà%=Y7Y7cî;(§?jG >2GR?{:?Óò>\D?+ì8ë·þ8ãÄí>ØO:¡ì9ï`?Q&=L±7L±7cî;+´Ô<<"®0?Y£¶;º;â-?ó`¹ù-q9fî¾
/¶|ø½7jþÄ½v'=?Ü7?Ü7cî;½Än=Å®.=õ.?¾ÖÃ;Þ0;Ï2?_ºh¹%N9%QT¿Ê	)7<øt9K¦°<Rg'=2727cî;å<Ak©<å-?o­;¢Ã;+{(?ç¹~w9ÍN¾¦69sk9rsÆ>â'=%27%27cî;7Ïe>¤* >¨7?Í%>H-é=c(5?{5=â<¬3M?ð
<{§;Â»C?Rõ'=]7]7cî;(\¡>
<L>&BJ?oJ?Ý½>ù¬/?æÀ?9ÌóR9³è>!C;»©;@?°(=77cî;Ôu+=üñ<=²5?_£<9ós<ùp+?Ê`¸§9*6¾9ÈM:qo:|B?u(=ÿ²7ÿ²7cî;	g?*b>çxx?Âód???ú]?7+9¥ñ97{>í¬$;¥?¥:µ?]Â(=òÝ7òÝ7cî;¸?Û|­>2W?+"?´½>[?¦º9X94>­9êVõ9´>[ã(=å7å7cî;Ìü?}>w½U?4ðÕ?æ9?±E;?ßQ=Ñ+û<èU?PîD=a?ï<c¸R?0)=Ø37Ø37cî;fHS=ÿ@=)25?¼§;¸{;O?T¬¸Þô8"W¾?Ë½8¡Ô8Ãä>¦2)=Ë^7Ë^7cî;Ý=ZÁ<\2?Ïæ;g;y?Ä_	¹¤
9×dø¾dÞ8`ë9³²=É)=¾7¾7cî;,?NhÃ>sJ?Úì>D-¨>4?!hó;¡;	`A?j;«Ê1;i?C?ÿ)=±´7±´7cî;»Ã=dÂ»<r§3?ÄÂæ<ú;À<.§?uP
9à¼p9E>«}%;£áÿ:N%?¨*=¤ß7¤ß7cî;`?®>BZ?Fñ>6T>Ö??C°¸ý88ö¿p;~ Î:ÀC?
+=
7
7cî;ÖZ½>îe>7!S?Ã_?¬|ä>÷R0?ÒqÜ¶J?9#¤Ø¼4B9'b9B7>](+=5757cî;E<>1é=(¯N?.P?\Þ	?ÀGA?3
?:í:I6?+Ó9ap9·?Á8+=~`7~`7cî;}6H=Â=ÚÞ.?Æ¶;%ÇR;¶&?Ô£¹0ý6.ð	Á¡88\Àh9ÂË={l+=q7q7cî;eo?9Ð>ÌM?ºæ?cl?¢¦y?zI7<¤/¶;Æ?ÉÊ;jJ#;X?ªv+=d¶7d¶7cî;G=þÇ<yð-?&2y;ÿøT;QÅ?¿-¹Ó9_g¾â^6²Æl9$A<á+=Wá7Wá7cî;øö*=¼¥ñ<5?T÷À;õ¾;3N7?ñÃæ¸äÀ9ãça¾÷)¸<!p9ò¨½t,=J7J7cî;ÿÏ	@Úá=?¢Ì¹?#:@$Ou?Å?Â?Ü:µ>:±5?÷;Ox;xÃ~?ûW,==77=77cî;=Ø?G >\ËM?U>G>jA;?-`v¹Î8pÑRÀ³:,ûF:ûþ9?U,-=0b70b7cî;ãOÎ> D{>2R?:¥>ña>Wê;?¶,	¹ÿ«9ß"v¾Á}:ÅÞ!:H?V;-=$7$7cî;oò6?Õä>æL?ý9?Zëþ>Ýá9?ºWé¶Bz	9AÙ¼¡:T7A:84?h-=¸7¸7cî;b4Ì<Ü<e¼1?$H;xT;t&"?~h¡7<ó8¸à©=ìÆ¹r{g9Z
¾`!.=
ã7
ã7cî;Nl=úB*=ã1?6<E±ç;7+?Í >¸wË¥8JÉ¾õ8H9jÝ9gÞg>÷:.=ý
 7ý
 7cî;?M?#¢ì>×^?ÄQ?p2?vë>?¬8²÷&9CèR>N¡<I©;ZW?­å.=ð8 7ð8 7cî;JÒ<÷<Y-?Hlæ:Ûg½:+¸?Kw¹À~9±2¾'ïq¸Æm°8E¯¾åê.=ãc 7ãc 7cî;¡0=øü<¾2?kx;
¹O;û?*&¹Tù8¤¿áÊ«99ùý(?W/=Ö 7Ö 7cî;¬g=Ä(=æ/?âe;#¶ø:´"?º×þ¸_E8E¥¿ÑèÑ¸cË8¿O½/=É¹ 7É¹ 7cî;¨ç>?^$Ô>P_f?!?ëÚ¦>Úg?é3h8¤´È7Y?ßa:sÿ:ïF?°0=¼ä 7¼ä 7cî; ÿf=¥*=ÿD-?Ìo;BÇC;Ç?½Á¸¾Wl9¾Z(Z8H9bA>$91=°!7°!7cî;öã>¤_>­B?X>ø>ß>5?Ö÷¹Vq9©(ÿ¾4T^:.;:Å?8d1=£:!7£:!7cî;{ê1?Ê<Û>â¿O?]È>Ïiy>§M?0#¸_'¥9@Æ½t9©^9VLø>e1=e!7e!7cî;°ú?
?¹>RCO?Rõ$?iUå>¥#8?§»ê8õÔµ9W=%>ÿ ç;`0;Ó=?¢°1=!7!7cî;è=ì~6=6?¯bö;YÌ»;î'?¶ã¸Ða9À¾­X9%9 o'?í2=|»!7|»!7cî;~?P>«>8L?­Îà>J>ï¥4?ÛÌy8Ì¾9vjØ=(Å9Â×¾9<?|62=oæ!7oæ!7cî;ôÉ>£Ê>gÅC?
ò>4ò³>²,? ]7Õîg9Ù=:6::K:B,?üæ3=b"7b"7cî;7o?-?ºQf?Ò>?ªó>5H?ß69E¡9#%>uÅ:L:Ï?
+4=U<"7U<"7cî;Ç;É?ò?$
¡?82@Úh°?yP?"×:&ÔI:p?%ýà:W-M:
\?,4=Hg"7Hg"7cî;m>¸÷&>z×X?üÞ>
>>	é;?NFÓ8òÛ9*K>z`W9r¼þ8
rX?Él4=<"7<"7cî;ÀéÆ=õI=Õv@?Æ>o>O>âÙ6?÷,?=Ûè<;ÝR?l<q)<HL?ÕÒ4=/½"7/½"7cî;ÂAª=u=µ×1?¶u<úñ@<#?æ¹9¼9Úfü>¨!:þ:¶Î?s>5="è"7"è"7cî;Ciî<<ª<Dp3?R×;'4­;` ?ÍÔ¹xÇL90¿ö4¼7Ò²À8iú=@e5=#7#7cî;Kªu?¾îß>!l?¯`?aàó>kÚk?æ%9^êS9÷È>úè:3:4ZU?ß¸5=>#7>#7cî;ÒÂ>Ó.a>"|]?ì?H??æY?â<>,<P?¢×<;n<JOg?6=ûh#7ûh#7cî;<pÂ<`o<EP,?u]p;cR;`w?@#¹Åà9F~¾d.¹¸ó>\96>W¾66=î#7î#7cî;×ýé>Úé>½ÉG?xÙÍ>þ>>:?úÅ8eW9=t°9ÇØ9¯:>Y6=á¾#7á¾#7cî;Í¥2?kà>ãL?c>×WR>5Ä@?äc7ÚQ$91=Ï¼¼9¤º9Âo?Ùt7=Õé#7Õé#7cî;1aû>_>7y?dÀ@ä¦?OK?²G:¶òÔ9í6?H0'<L²;6p?I7=È$7È$7cî;?Æ¤>öf?jÙ¾>áv>ïF?]°µ¸©¶°8¿£«@:Ì-:??(7=»?$7»?$7¹ü<KÂ?ô0Á>ýI?è&ô>üøª>MÉ6?k¸Ê©ù8Wc ¾±²Ä:£b:QÓ0?n¶7=®j$7®j$7¹ü<´ì?.sý>×\?÷¼ü?ëÏp?ÍV?Oú9ÚE	:òfé>æ¤;¼5:¨Y?¿A8=¡$7¡$7¹ü<W=÷CÈ<¨=?óù\<Ï($<HM,?²S¸ºÌî8þ;b¾:ð[:<?g`8=À$7À$7¹ü<õÏæ>È>êG?åËì>Üñ>ª=?yÌ¸]'9µ«¾¤®ÿ:ÃØ:ì½L?g¾8=ë$7ë$7¹ü<3=£2=i0?6,=¹ÿ<X?²&!¹cNÕ8ïgA¿H¼:bj:¨%'?îá8=z%7z%7¹ü<4¾ä>r>e=?ý»?	Öß>É2?M±6t?9ÉÝl<ÛùÐ8|íx9ËéV>¶ì8=mA%7mA%7¹ü<àºÚ>
ñ>ä)A?W>if>[,?V¹ôî9tìÂ¾I;n¹;Gv3?9=al%7al%7¹ü<Àú?6Ùþ><¨?2¶?°?×:?A3ä98¨9YP-?~c%;w9£:w²?" 9=T%7T%7¹ü<´Ó(?Ç>YX?ü?¿º'?¾êd?âå.9_¼9wm>0*=`<¦?ô,9=GÂ%7GÂ%7¹ü<_±ÿ>)­>\<?Dèê>³¦>x
5?ÇëÎ¸Ý&9Nº¾¼Ú9e©¬9{"?/_9=:í%7:í%7¹ü<æí=
T=nd-?õ+÷;ðÙÂ;®^"?Ë¹wP9¨Á2¿vÌý69à Ó<æ9=-&7-&7¹ü<>o¥*>×j?
eW?mL×>¢?z·ã<¼<<Z?º.V96n9á,æ>Gý9= C&7 C&7¹ü<AÜ<Ò<.5?§µP;|`Q;!/ÿ>¤\¹ÞcÔ8æ¿t,7/(92¨^=cÐ:=n&7n&7¹ü<UN3?Åæ>ièF?«ÇÕ>Ø>F>?u@@¹ßl£9ï¾ñÇ!;ÐK¿:pX?ýç:=&7&7¹ü<­=(Ð<»/?¬Ì;V;÷I?øëQ¹zþ8«-S¿H*¹½8ñf¿/ø:=úÃ&7úÃ&7¹ü<]=e =É0?ñ;GÉ;NM?ù¹î 9ÿ~Ù¾.±·T«9FDg½7;=íî&7íî&7¹ü<ÌÌ<÷Ð<v®0?Ô?;«;¶6?=»=¹Ú8Ï1^¿×7ÎØ^9O",=~;=à'7à'7¹ü<ÓÉ¨>Wúb>Å^>?5/?³Õ>¥ãQ?Â
=;­<ÐL?ô¡<éõ)<Òr?ø1;=ÓD'7ÓD'7¹ü<ÝN=\o=AÇ5?OÆ<.¢r<ø>"?V-¹ÂÀ9}Z§¾ÜdÖ:c :è+?¿²;=Æo'7Æo'7¹ü<½?MW?MÐ`?¹n?
^?èYO?Ë©9LÎ9UÎÑ>ÙÉÇ90Ó:TÆ>§É;=¹'7¹'7¹ü<¾fÅ<°C<	+?·¥;F;Ñ!"?ùÍÂ¸÷'9G:¾Æ¾£8µq9
->2>=¬Å'7¬Å'7¹ü<}«µ=á=ÿ.?ï3Í;Ð;zb1?ôçM¹Ô9ýÈF¿¦¸z9ø ¾t>=ð'7ð'7¹ü<9M^?ðó>c¦i?08?y§I?B?ôÚW9
à9¦v>Vët:qã:Ó`?s>=(7(7¹ü<ÿÏ ?¤K ?°i?¸¹?{++?±n^?XÌ9U¥Â9+?\ç;>;ÿ]?\?=F(7F(7¹ü<0Üæ>ùÐ>xM?àê?ÂS·>´N?×È¸´F^9}%¾þ:ig;:»FN?NZ?=yq(7yq(7¹ü<?Xë¨>úml?Þ?7½®>
7j?à6Ä8âp96ÉP>k½:È¢õ9w
?l?=l(7l(7¹ü<ì^Ç<{ã<,?io;7;»°&?r¹]¸RÚ9óãØ½4¹Öw9ÿ~¿ª?=_Ç(7_Ç(7¹ü<ZaÊ=»=
Æ5?ÂQ<Ù¾º;¤oO?rÆQ¸pàL9v¾£ªÄ8DH²9ÿ2
>y½?=Rò(7Rò(7¹ü<«?/>­s?&?7ó®>}d?¬©8i9y:>v	Y9~º9¢V>öí?=E)7E)7¹ü<ýú§>ïg>i9?®Aë>î°>Á1*?¦pX:57:N?¥aÝ9¼­9¾#?.ó?=8H)78H)7¹ü<e·b?;?Ã-^?Ëg?]?¿M?lµ9¡9{³?¡«:¶Ïm:l+8?¤G@=+s)7+s)7¹ü<BÖ>Ùíy>S¿[?ºÔ>ªP>UzA?v®O8Kd9M­=<Öß<HèU?íq@=)7)7¹ü<ÏÆÍ?ZJo?Z%\?ÍcQ?Ðì>Zb?f9Ñ¬9È®ç>'	;:¬Av?Yô@=É)7É)7¹ü<B?¬Ê¾>MA?ã>]=d>Ë1?:j¸M9¾@£¸9ý]9\?Q½A=ô)7ô)7¹ü<áÆ>éb>ÂáB?u>âQN>_&7?cÖÒ¸µb793)¾KîA:2Üõ9ÓíI?®ÚA=ø*7ø*7¹ü<X±|=¬2=#5?qä<5Ù;ùÖ1?òç¹·9BÐ¿Ü¶©û8òß¼!B=ëI*7ëI*7¹ü<Æ.?ÍèÉ>·g]?Å ?PRÆ>§©E?µf8º99>þV9kI9"Ï>\B=Þt*7Þt*7¹ü<O	?gFµ>
éA? tÕ>é:>¥7?+µe9S¥ª9EM¬>Éó9]ß90?B=Ñ*7Ñ*7¹ü<þæ&?Ûç¹>áÔe?? ©¶>gäB?a±-9ª¬9ÔQ¦>\îþ:!)¦: bD?èáB=ÄÊ*7ÄÊ*7¹ü<§i?¨B´>OÀ?°(þ?jº?ãu?¹Ðï9sõ­9*u0?z{;òº;6Ðu?§hC=·õ*7·õ*7¹ü<Fit?È?æFs?@u?Ù,o?ê:üÊ:¸¿??%F;SÈ:87}?¡C=« +7« +7¹ü<úV=ÆJ=©9?ª¡-<L	<X3"?þ²$¹L9+Î¾à'´êo9XAº·C=K+7K+7¹ü<åíà>ÂYA>Çç?¤»>XqG>)Æp?1|â¸Q>y9ðh¾kL
;ù¤: ÕW?Ý½C=v+7v+7¹ü<(ª'?Ij×>Ð@G?AÐ?t}J?#<?9Ö<9Rèµ97à>Cñ:l:"]?cáC=¡+7¡+7¹ü<q¬9?LÍí>êáG?Æ+?Òßé>Ç;?96§9aÚà>tÑ:²Å:1í,?jbD=wÌ+7wÌ+7¹ü<$-?9à>Ú­E?ï%
? Æ>;
2?w×9µ9ÊV>T;@J;÷$?ÒD=j÷+7j÷+7¹ü<¼Q@?ç>¼T?È`û>-¢>ÿE?¬ 9;ÄZ9S3?Jb	;þ±¨:ð{P?àD=]",7]",7¹ü<ØP=mFE=S-?;j</U\<÷U?"EE¹ñ59Aý&¿çJ:R¼:¦m?kE=PM,7PM,7¹ü<ÉªG?½D>²Â?&@ÂãR?_B±?ôýå9_9dè:?k®<\õ<{ý§?tE=Cx,7Cx,7¹ü<ËBV?IsÄ>Ð?@~?@Ç?F::þ¬Ù9xÒZ?i< <ÒB?OE=7£,77£,7¹ü<ù-Æ=Ø=_9?}9<ç<1?IJü¸¾Ì9ð¨h¾2£9
Á¡9Ôt?c¡E=*Î,7*Î,7¹ü<
k	?ÅØ£>µV?ÏÍ0?<ªÎ>³[?S(¸ØHD8xéÛ¾¾¿ä<?<
Ïc?º F=ù,7ù,7¹ü<{å>÷T>lòU?n¾>c'z>TxB?ñª¦¸àëB9 äZ¾©ÛÐ;æ[{;ß¶T?5F=$-7$-7¹ü<Ìb==Î6?^3\<ã <ó//?ÍÚ¸Ø]T9g¾
e9Þâ98®>dF=O-7O-7¹ü<ý$?±Ð>çcJ?7º$?ªWÙ>ÏB?­>8@èe9QÔ=¦©9ã	²9_ðó>²lF=öy-7öy-7¹ü<+?E»¾>e?Çä?@?d.E?c;9¡¿9Tz>â/ì:Á©:ªìV?ûF=é¤-7é¤-7¹ü<¤c>I§=$f?2¾,?À)Ë> «Y?=UN=_$ì<$¯_?&<òÅ;+ÈV?6F=ÜÏ-7ÜÏ-7¹ü<¸<o°<Ó¬0?jÄ;y;¶½?¹49ÙE¿¤
ú7[ÕÕ8¬>ðF=Ðú-7Ðú-7¹ü<ì>Z>jNA?1 >?ig>61?%¹ì]9å]¾¾!ù:Z(:\H?:,G=Ã%.7Ã%.7¹ü<2¢T?¾ó>á_?]"2?ôUÑ>Ú×Y?êGê78S9´U=Æ¨Ñ:c:Ú4?VG=¶P.7¶P.7¹ü<2)>OºÅ=8?ú]<u.<}¼"?a½¹×~!9Ö1ê¾ÀÀ9¡99øð²>»ÈG=©{.7©{.7¹ü<Hu>ìë>H?»2?û>:Ï5?:g³<²¡T<þW?2ºû91©ª9GÍ<?ûG=¦.7¦.7¹ü<óY÷>À»>²KO?G¼>x\~>8½=?i-9øy9ÙÖ±>HÊ:µ­:¬r%?¾ÒH=Ñ.7Ñ.7¹ü<¼¥ª>°ùf>Ì"=?®@?Ý?Ôz/?,·=¡.²<Ø»H?¯K=ëÀ°<côC?áH=ü.7ü.7¹ü<mVK?Ö?éH?9?9è>bL?äl¸£¸o9'¾Í°:'³F:c?rñH=u'/7u'/7¹ü<.rÛ<ó<hG5?N¿;p;Ör?"¯¹l¦9ÀV¿©á¸>ïY9¤¾ûH=hR/7hR/7¹ü<÷4C=Cf
=ô4?±=K=ï#?|ø¸b88)6¬¿;	sñ:c)(?êI=\}/7\}/7¹ü<8ßa?Æ*?ÙH?RSÝ>ÝA>x6?³8yur9=>Ê´½9¬Òµ9¸?r@I=O¨/7O¨/7¹ü<"$?­2Å>ÙU?yRñ>F>q\?f©9ÅÅ9}³>léÚ9ß9µú>ÆSI=BÓ/7BÓ/7¹ü< p?Ê?¢ÁU?>=ã>p>²¡S?y¡8 MÀ9pÖ=¬TÐ:|l¥:=3!?Ã]I=5þ/75þ/7¹ü<
9Ç>]ªX>dk?:?°¡÷>®ã@?ó49
µ9çç>y=<ö1Ø;.c`?cI=()07()07¹ü<@?þ¶É>ÁF?øPá>î>Ç7?Rd8\´9°¸=lg&:4}1:óð>ÏeI=T07T07¹ü<¾à?î5??ím²?>U
?Ë¡?_Êó9Õüº9:â&?JK;Î¥	;QÃy?}I=0707¹ü<'Ø?È>¥H?t?)½×>¦9?ñ89þ9¶u·>Ô:ÆÐ:ú? I=ª07ª07¹ü<e>¥?>·(K?!¼>°>/?*ºu¸~Ý9¢Ï½sxW:Êê>:5v?(J=ôÔ07ôÔ07¹ü<WC¾<&s<=~6?Ø$;>f;9#?	«8®Ð9=ø=yº%¹Þ8I¿¯J=èÿ07èÿ07¹ü<óT?¨½ó>l©_?eb?ÒÀ	?"R?éO19WÑo9ÖF½>C:R³û9ÉnF?É»J=Û*17Û*17¹ü<= =¼øÄ<À«-?yÉW;*úú:\?-Y¹ P92¿¸û½8B9fÅ+>k<K=ÎU17ÎU17¹ü<½ö>Å¨>Î;?ðH>h>.9.?Çn8d-²9	ÅÉ=[;
À?; µ4?*«K=Á17Á17¹ü<êN??¤BF?!¿?6´2?Ñ??Ù8Â9ïÖ¨9,>?8oÈ:ÊÁ:@A?'ÌK=´«17´«17¹ü</?5N¦>ÒV?w'?W,?FR?õ6:o:ÉÑ$?Z;ýûã:5gu?¸ðK=§Ö17§Ö17¹ü<íî­>pÙe>â¸A?rUÜ>"> <?px¥·þCv9Ý,½:y@i:¡M ?èL=2727¹ü<ñ²?Vøû>ß_µ?fx¢?
g?õ?(Ö9ÛÔð9ïä>ô<:Úõ9ïHD?§L=,27,27¹ü<]·y?Ë>P^?~@1?=?5Rg:N:¢Ü9?¼¬:;ã:ËÏª?;¼L=W27W27¹ü<°¨=¯ß<ß6?àº;¼df;Y´?Ð¦¸[iJ9J.¾BJ¸Ìï9Cà|¾ïÒL=t27t27¹ü<u4=Û?>=G7?h<õÒ; ?8FÂ¸"o9ÔW²¾pz¹àB!9ùæF¿ïM=g­27g­27¹ü<E={X_=yi5?ú%<øG<B¢#?p¤¹¤§9ì¾/ÌW;@í ;Õ¤+?8M=ZØ27ZØ27¹ü<,ê?¼ØÃ>¹O?¾ï?¦¼>|S6?Å7èR9Þä#=¯C:ï:CX?¼M=M37M37¹ü<ÎÏ?){-?Á)?ùÛÆ?E<?3?;Í:.R:0 ý>>ÞP;}ÍÛ:ÅCs?åM=@.37@.37¹ü<Hù>¶­>,k?§gØ?Â{?
\?/¬=6;=~sk?Í<N<=ët?æN=3Y373Y37¹ü<ïÜÎ>¯Æ>L/@?RÑ>«À>Ê9?\°¸ bm8å0>¿ÇÏO;5±
;æº;?N=&37&37¹ü<d<?é^Æ>¡áA?gÐ>MÅ>×Ý1?¯#,9ØëU9âÿÍ>¤<ø9f£õ9§Z?QN=¯37¯37¹ü<z?'c?k?Á+¢?ù??SY?¸^Ó9»Ó÷93WÚ>SMï;4©;þNK?ÎõN=
Ú37
Ú37¹ü<ÿ*=òÄç<6à<?N;I«E; `,?zê¹TA-9É+Ó¾Y 7¨Q9-Ç=SO=4747¹ü<í­> ²W>mN?U3Þ>^>Ü32?ô`Ñ8û?S9»}>G8z:
:ÿóg?O=ó/47ó/47¹ü<¤¼O=T=ù	,?ds;þn;ÞS?ßÆ¹<q9ÆÖ¿ á¸iR9¾(%O=æZ47æZ47¹ü<Îy9?Jgñ>Î°D?í&?U°í>7Ð2?ìüÉ8J°9SÅ7>=I<òå;Ýt`?_2O=Ù47Ù47¹ü<u½>8k>+ðM?^¼>l>/N:?|÷¸wG9Ð¾ç®<ßQ<yÉU?HPO=Ì°47Ì°47¹ü<pî=¶ç7=hB6?²=r¸C=Û`-?VÙ/:¶:AÙ?Âô¸d¦9Êi½qO=¿Û47¿Û47¹ü<GÑ?¤>J?ÊÚ?Aâ³>9:?¹á¹zV93=§¾Ð}:jôV:O(?ÏP=²57²57¹ü<éÎ<þ¦<º>?µ=î;ûd¸;Ý`%?NÄ·¸s9BK&¾öæ²·h`ó8t.¼½ò·P=¦157¦157¹ü<ë5?7ì>ÓD?ópÞ>,]>Fs8?ê¹è8;æ9×Ò\>OÐ;È;ì«O?Æ¾Q=\57\57¹ü<k?Ïð>TßY?Æþ¥?¯K?¡P?Ö%:°
Ý94?á³;:bµi?þQ=5757¹ü<U=Ü?=@1?p=I=d6&?¹µ:9ß9£?ïÝ:Z®:¼"?
R=²57²57¹ü<x«?é?oàe?^?¦~¹>nËD?ë9h09\õZ>ZÙý:kª:">?)/R=rÝ57rÝ57¹ü<¡
>'Ø¤=}JW?Iì[>C>|:?ûb*<7Ð;ßQ?n939ç>Ã6R=e67e67¹ü<Sú§=áúl=°u5?9»;|Ä;²%?Ã?¹v¡9Í¾Ü¹Ñþ9^ó¾7R=X367X367¹ü<ÍÄ¦=Þl=>t4?{¿<èò;_$$?ë¹¾94¾«¸Êl8Ü¿ÊYR=K^67K^67¹ü<¥w?0bÜ>ä2?Ð¨?Î)?°?È:åÒ9m;?ÓÕ<ÉÙP<d?¡R=>67>67¹ü<à8?½à¼>y?ôXÔ>ìd>{vm?îÜT¸ú
9$Ó½S©ç:«µ:×¸#?Ó	S=2´672´67¹ü<M!>EµN>ÖC?ìH>Òá0>æ;?¡ö¹¥48f»¿h<$=®;_öL?CS=%ß67%ß67¹ü<Ô§?õ:?wV?O/±?Ng?®D?ã:üEæ9¢&?þ¨ä:ö#:ËüV?(T=
77
77¹ü<¦ù[??QÇI?ï?xÙÓ>år;?û¶9Áe9(?@_;q ;lÄ2?%T=577577¹ü<HªÉ<Ì<÷{2?å×Ã;%¤;ÌÓ?Ls'¹R_9ã8À¾+8ð^9ßWÅ=#ïT=þ_77þ_77¹ü<£pÏ>*Ê>vF?²
Æ>yñ>¢&5?{½ë¸Á¸82è#¿wy:¸
:òOa?:ùT=ñ77ñ77¹ü<¾ø?#ôP?þ>?u%?l->¹c?dÈ9.9s%i>÷)Ø:ØC:1Q?MU=äµ77äµ77¹ü<Ðß?×³>]0X?â`?gì?CL?`_9t÷~9Ýà>B9v~9©2?xU=×à77×à77¹ü<êX=Úc=úK/?¶Ôi;>>;ÛS?Ó¹Ìvà8_ì¿0å:w>v:îó?ÅÅU=Ê87Ê87¹ü<YÝ:?2ýÎ>Lg?É -?Ó0à>fCF?ãn8äâ 9¾=ø{¥:cm:u2?²áU=¾687¾687¹ü<Ñ\=8¬=§!9?y<ç;¬(?j¸hýy8]»¿@X9Qq9S
?îqV=±a87±a87¹ü<ôU=9þá<Ô.?E<¶ú;­£?j¯µ· Ì 9 ½]zJ¸º9j9MÝ½%¾V=¤87¤87¹ü<rì<4´®<Ü<-?Uu;ãL>;ÔÛ$?¸Q¦¸Ö|9f(¾LT?¸nu9ÌçÇ½òV=·87·87¹ü<[Hu=$6+=h`7?!§=8Æ=Ø$?#î:ÚsÈ9v^:?[
<tÈ;TÉ4?
W=â87â87¹ü<ûQ?
»>z©I?BWQ?
?>?9\Õº9Õ>ãfz;üë;£­X?°%W=}
97}
97¹ü<"Ê>/1À=3à0?¥ð	<òH¼;;?£«47@&9Ë
=úe 89Ó>¬^W=p897p897¹ü<¿AÎ>É>VVE?Í>u0><?fm¸8ét9.K¢>})h:Î:¯yB?ÁW=cc97cc97¹ü<MZ?pBÐ>ü+? '?KÄµ>ô`k?¶9èb`9Ç ?Ùr;=Ì;q'?pâW=W97W97¹ü<K?!Ä>H?ã¡>{O^>l:?ª,å7)9DÎO=Îµ{:Ø:àål?%éW=J¹97J¹97¹ü<åî*?´Õã>m@?)ã>J¨>»-?¼Ë¼·ðu.9~½Î¤ã9þ9zCB?£	X==ä97=ä97¹ü<©
å<¸©<J¿,?¥sþ<rÌ<N,?È¡ç¸
Yß8d¿¿åÃD<ðã<Ø¢,?!X=0:70:7¹ü<ôÔ>jÃq>°a?µþ>â¡>Ô`I?E53¸9Sz;Î¯9¢È{9çì?±~X=#::7#::7¹ü<?Ìô(?´ßE?
à?ª±¶>c7?>S÷8úQ9¬:c>x¯2;6¡×:#T?7¢X=e:7e:7¹ü<cì->vÝ=êI?;Y
?O<Ë>¶2?ì>±;¿ea;OI?å±9¤ø¯9&f?ÏHY=	:7	:7¹ü<ËÛá>°ß>=?:¡>çHa> 7?Ñ²(¹°;d9í8½¾­?	:¨Á¥9¿øS?Ó]Y=üº:7üº:7¹ü<ÊZ9>
õÕ=ìÆ]?ød>B>>>mK?ãnÛ9úÆ9ëÎ
?[	<³2;Ûh?eY=ïå:7ïå:7¹ü<§D=ÈI={/?Çõ;üur;r ?K¹_kQ9
Þ¿tü¥8*Ì99ù³d>\Y=ã;7ã;7¹ü<0!=æRD=Ð2?ÐdK< (<«.?&sø8h9Ýs>Z"þ8Dõy9w#>Y=Ö;;7Ö;;7¹ü<A¨?L3µ>¬W?1p?¸öÂ>µèB?±Rõ8ê¥9B=>^;öÉ: L@?"«Y=Éf;7Éf;7¹ü<ÿ]?½r>µòp?.ã5?Û"ã>MM?°>¢5û9V;[¨¦:ªX:óÈ?íÓY=¼;7¼;7¹ü<Ýt =¾ç<@1?<%^È;Ï¡#?8¿¸ÂÏe9íì§½8tß8©ß>Â{Z=¯¼;7¯¼;7¾0<ÅÒ<ý<!6?ñß;Ó1µ;ä2?oc¹Ot9Ôô¿üu·¡©g9ê½´ÒZ=¢ç;7¢ç;7¾0<'ó<á.®<`3?;¥W;ÁÂ#?GÅ¹Ö;9ÝªF¿ú»I¸oýg9ëÞ½ö[=<7<7¾0<B	Ú>µ>¢D?(>%N>ÛÆ1?)	9M~ñ8W?/
:éP9®G?v [==<7=<7¾0<,ò>÷>D?(­>ôg|>³/?w2!¸Ü£9,¾¼7÷9¶Ø9y?é[=|h<7|h<7¾0<A
$?qØ³>zi?·B?¡Ü>óßa?eYV9ãßo9;Âä>÷9Xþ¬9 7?É±[=o<7o<7¾0<æ.?l÷Û>äJ?¯?¦ýÅ>ke??éa¨9â«9Èú>M:çO:
Ü=?ÿÇ[=b¾<7b¾<7¾0<;?uGÔ>zÒ>??O×>CW>qG0?®f81p597">j9Ó.¾9Bµ>Ì[=Ué<7Ué<7¾0<yÒa?åÜ>öÚ?¥­i?ZÕ?,âb?EÊ{9ú9½ð>Å;¿j9;	?#®\=H=7H=7¾0<oÇ?,Ô>þ?Âù@Êé?\d?Ö:ª
Æ9Ek*?¸#;Ð :Æ?	Õ\=;?=7;?=7¾0<Ú«?_¿>äJ?Ls?e´À>ÜF?T>9¹Yÿ8Ð>?;í:ÈY³:_)?×\=.j=7.j=7¾0<ú=qª<q:F?ýÿñ;Ðk;C?¤¹>¹àÏÈ8$s¿êÝ·8oú802¼>þÛ\=!=7!=7¾0<Cµ?6?2?zÍe?~µÏ>|?/Ët9(öÑ9#<>l;`ñ:X?Ë]=À=7À=7¾0<ôY?%ã>¾@x?f?ÿ!? X?í5=öË<HÉc?ÜÔ7<þ¯¼;diy?|]=ë=7ë=7¾0<¢{ù<Øµ<kf0?^°<¤s{<©|?¸lñá73º+¿áw:uFa:f¢?¹-]=û>7û>7¾0<,I£?ÑÇ?Xw?hû¢?Oÿ? @?å:ð`·9M½7?ÎL; <Ù:Np?ó`]=î@>7î@>7¾0<ãÚ?ÊèÓ>î²>?ò<?Î§ô>§¸D?]c9ß«9 f©>j­9ºÄ9+æá>Ág]=ák>7ák>7¾0<*q?Ê?%ßP?E:?uU0?×9G?8+éb9ê/=åÌ;­O:Îd?ñy]=Ô>7Ô>7¾0<õ}4?
ÖÞ> ZO?¢?9jÓ>à=?»iÙ9­¦Ñ9,½?ËÉ:6sæ9ó(?©~]=ÇÁ>7ÇÁ>7¾0<c?°>£v`?Àão??Á?J®K?¸;8R<9ýÍ>÷VÕ;ó×;¬M?¥]=ºì>7ºì>7¾0<û=\Qc=Ø
3?9<U<{7?â¹ÜÒ8Î*2¿:¤CJ:û('? )^=­?7­?7¾0<!@ä<"¡<µX9?Ãm4;fF;þx)?»i¸À£8¿ïB8D'G95E>+_= B?7 B?7¾0<úkí>ô>7P?&+?º>@v9?û7ÎoH9Ñ+=K:H1:[ö?Î_=m?7m?7¾0<ÃÞ>{
=>E?ã.>rq>ÆN*?Lb68ÎU`9 Ð=)s9!¯9Ä±>Å_=?7?7¾0<ù}?)¤>M-M?ÙN
?åÅ>ôË6?ÜÅ¥8aK9`k
>»9då9à7>#¨_=zÃ?7zÃ?7¾0<J}=ðâ<¾21?Ø©h;t¹K;±.?É¹øÇ9W¹l¿æH´¸¼Àv9~
;¾­_=mî?7mî?7¾0<-?ôÏÔ>13P?ã0?ðå>ÃïD?Gl7¿Õf9[Ò&=}Mt:¤¦E:D6?µ_=`@7`@7¾0<Ò<E?]c?¥Ü;?g?¸>d2?«&8k9Ír´=g:ó1b:½?Nä_=SD@7SD@7¾0<ýd?Shþ>÷kf?`R?CÎò>
^?59§²+9e?7`:ù:x5?B#`=Fo@7Fo@7¾0<x?]®>qÊ=?[?M8?CÑ??mº7·øÈy9´L¼¼{5a:D(x:Sè>g`=9@79@7¾0<MP?Å?ø©s?"Óµ?ÅK?«d?~uV9Ò½9«+>Õó;FoP;Õ¼?b`=-Å@7-Å@7¾0<ßÆ=I=¯^6?Æ©<q<T ? ë5ï9:x¹U£
9X«ô¾`= ð@7 ð@7¾0<ëR<?·è>GO?¡*?
ÿí>qå6?*
o9'xl9Îe?_ºß9nµ¯9$û"?Ú©`=A7A7¾0<vBû>¹§>L@?¦¼?åíÂ>®R.?Æ¿·°¿8¾°<9T9ì³>oa=FA7FA7¾0<¨C?2(ñ>¡O?C?t?/ýB?©§p7N=®9JÊ°<Ön­:ís:6?Ia=ùpA7ùpA7¾0<0JÇ<x<8?§7K;9ÝÏ:õFz?+{¹Ó9ïæ¾`9V¸m9êû>äÝa=ìA7ìA7¾0<vô¼>À4b>¬×U?"?"á>8?æÀ9±F:¤8}>Óø<}Úª;
:S?}Þa=ßÆA7ßÆA7¾0<ÆC>Û
ì<*@p½">SzÒ=úïE?=K79°a³9«Ê>¿­;>?Ò:ÚÐ3?Pãa=ÒñA7ÒñA7¾0<Ü¹?<'½>
³N?»>©x>£@?Ïl¸þK9W¤ê½d;÷ÕÈ:à;?«ña=ÅB7ÅB7¾0<vÖ<Èf<0Ê1?½pò:Ê:w?ðÊù¸$Ñ{90ñ}¾Á¹Ä791Î¾ûa=¹GB7¹GB7¾0<mæ>à¦>áÁG?´óä>ýÛ>ä==?6¹qÆ9×	¿²{:¡f:¼´?hb=¬rB7¬rB7¾0<Ð¡Ï<¸<Ç4?#;;É?Dº³¸§O95¬¾&²¸*S9#ãW¾¨¨b=B7B7¾0<goå>/>©]J?ØE?4Ñ
?Ù2?ÃÚ:dá9Bï_?éAë;!;t^U?MÁb=ÈB7ÈB7¾0<b1?Æ¼¬>éC?X÷´>×uu>¼<?­£t8U^9G_>Ø_¢8áH39Úg>>c=óB7óB7¾0<á?ÄñÌ>Ã{£?îC@Xz?2?¸:¨óÏ9<=?u¦:«B,:3K?VXc=xC7xC7¾0<P¨?­ä§>òEÊ?à<?®c>óÎ¯?i;A9XR69ä¨?³~w;¥õ;ui?¼Xc=kIC7kIC7¾0<z|?AÇ>û¬??ëc>ª?0©ï8<=9eXP>Ç;{;Ö;¼l?kc=^tC7^tC7¾0<}:?÷ì÷>ç@?²>
?zÃ>B|5?é¥8~Î9ÿ8>3B:Nî9eÀP?c=RC7RC7¾0<£mÙ<üË<Ê3?	S­;ù¦;+?¥§¸s49½§m¾o/¶¸Ho9(êB¾yÁc=EÊC7EÊC7¾0<O ?ÒgÌ>)D?÷¬Ï>òÝ>àÅ3?=­]9F5E9±á?[qY:n2:V?ZÄc=8õC78õC7¾0<³¸>"M>*¢f?.Á?ü`Á>]K?
uá6Ò3~9.
c<Ì}Ã<MéY<J©e?rÅc=+ D7+ D7¾0<ÜG>tè=l[?]oÜ=­_=mP?ñ*
9rqH9¶v°>Þ;x>;`Ý<?Cd=KD7KD7¾0<OÒ>Ù>ÜI?Õ5?m4?0?7,T9tí9[¾>àX­:]g:àÍ??ÏHd=vD7vD7¾0<|=_s³<òJ7?ÂL=î=6a&?=Î7¢~µ9cs=ÖA[;»;]í1?Wd=¡D7¡D7¾0<\ºB?äMÛ>¸Oc?¤°>@RX>bP?Áéù¸'99ã¬¾:IG:PØ/?PÖd=÷ËD7÷ËD7¾0<
?Ý&?¸°R?ÉA?Ìc?È9?\ôb9îÙ¡9£|³>ÛWQ:à:¨ÎG?ñðd=êöD7êöD7¾0<7>Ç%=¥ðb?~ >G.>|µS?~Û:Ñ:
UP?¡F</	<]p?e=Þ!E7Þ!E7¾0<ôÛ=>Ú<;É/?Õ<~Æ<¬*?U·8
êf9L@K>Á;Å¦:FV?d e=ÑLE7ÑLE7¾0<ÂÇ<Ñç<óh9?s97<
u<fÞ+?ôvß¸¸!`9ô<¾xÔP89òMÇ=U!e=ÄwE7ÄwE7¾0<úõ?õªÉ>H?º"?xù¾>ªw2?·s+8 a9ò=Ù8;þ:èì9?ZUe=·¢E7·¢E7¾0<ú[ð>E>8ÃG?së?\Ãå>3,?Fª=fÅ<óO?Âÿ<9<h¹F?e=ªÍE7ªÍE7¾0<>éÕ=_6?[S^>°!.> m#?¿H÷¸Ó¯%9	¿¾óÿ8«ùY9l¹>®Þe=øE7øE7¾0<7¨?^ä·>SaI?éõþ>vè«>ðÖ=?,ìx8$X9ÈJ>Ì~V9OÐ¯9q)>ôe=#F7#F7¾0<ºf=5¬N=>?ÿÉ=,7=±O'?rJG=ö<']O?ÊÎ;`C;¹È.?xf=NF7NF7¾0<û()?^8Ò>ÿM?î¢ø>ë ­>ZÓ7?Ãô 9}Y9]J>©<<"0¤;òG?Of=vyF7vyF7¾0<E?lá>`j?ï$%?T×>AVD?08gyÐ9·,=(&:rÞ99??§g=j¤F7j¤F7¾0<"!Ü<&Ï <¨7/?×ú;`;¨?¦öT¸®æ¿8¾:±Y¸¡"$9#Ä)¾Ú
g=]ÏF7]ÏF7¾0<¥¥ô>_ >CC?µU>SQ>/4?7Od9^=ÏïI9cÄÄ9è\>`Yg=PúF7PúF7¾0<û=[:N=ÈäD?Xi<¶­<Å;;?ëe¸y¤9cÀà½X¸ì&9Møa¾5{g=C%G7C%G7¾0<Ô??&N¼>VçJ?bU?:é??5?`9^ª9Ã®Î>!:ÂU:È?+g=6PG76PG7¾0<fL¹>ïAx>Î??ð­¾>Ë>!5?|e9o-9AÜ>0Û¿9©ØË95ñð>êg=){G7){G7¾0<&î>©>¼¶Y?¿o?ot¾>ÍåL?_9Ì½9U«9?s+<îÈÜ;/ÌF?!Ïg=¦G7¦G7¾0<MçS=þ=$É9?kc<}*<nÙ*?ËÚµ±9L°»Qv9b39QÝ?a<h=ÑG7ÑG7¾0<í>fÉ>fQM?!¹>y¾}>m¿:? W¸RRá8T¾%:7Xã9²ó0?>Bh=üG7üG7¾0<W9É<¶Ü<Í1?Xw;g;k?êR	¹ @9û¶¾ÙLD8#9õ¯=âjh=ö&H7ö&H7¾0<|Ù=9==È1?<öË;xÙ(?¸¹Æ¦J9Ë±¾A:òOk:PJ!?;h=éQH7éQH7¾0<Ù#?¿î!?)ÎX?ÉsQ?Õm?ªÀP?}ö]9K9WpÍ>é=:J:øx(?æi=Ü|H7Ü|H7¾0<O7?9?Ì> B?fÍ>×
>0?®û¶[Ù9&b¼âÀ:ù:[k?Ëi=Ï§H7Ï§H7¾0<?U§Þ>E©?÷v?
`|>Ò?½T¼8ÐM9Õ@j>*\:7üN:(ã)?Þ2i=ÂÒH7ÂÒH7¾0<P[h?Sáå>a?½:?gCÃ>Ìt?Û×8Â]9dy>Î	]:'ã&:q)?ê:i=µýH7µýH7¾0<¬gä>ñ>{iQ?É^È>§>;ù8?¸ì¢9¶¶Ê½ñ9¶9N¬9úÆ?jÈi=¨(I7¨(I7¾0<Ä$?jºØ>¾B?$'?³TÍ>[¶8?
cL8K æ8´ßb>èa:ç»2:
!?ëi=SI7SI7¾0<ÂÍj=Ôí&=¾4?a¿;°;æá/?¾¸o%²9Üï¾ôÖ<99Ù1?øj=~I7~I7¾0<Z*é<Æ©<´Ê/?¯s=×Ä<-?ns#¹Ô]9ÐO	¿Äpì¸¿ó8¬Sø¾îj=©I7©I7¾0<àæ>( >qM@?þ1>4c>»».?9ñ9bÜ>Ô¨×:ÉP:b;?ðj=uÔI7uÔI7¾0<~>+>¡àV?º&?%dÍ>¸õN?j¾=-¤U=+d?àÁ3<TÉó;XÃ<?dçj=hÿI7hÿI7¾0<JWð>§Q>Ô`??
²°>@oD?ç Ó7ñØC9¾ü=4~	<§;¾R?2öj=[*J7[*J7¾0<~¼?cç7?Uå?Ç?}TG?-­?27¨9ÓÏ÷9Æ­>ÌÇ;è;ü0|?¢nk=NUJ7NUJ7¾0<©?+½>¿H?iÞ>¢>¡ü;?~TÕ·ÆùK9¿Þ½1¯:_:Z?îk=AJ7AJ7¾0<³8(=³Ìö<~.?t;áV;Ù"?ók­¹è³9òä¿±W9"9Üè>Gél=4«J74«J7¾0<Ée?Y?¶-B??!x´>V6? ÿÛ7¸í´9÷£=)½Ü:ÿ:5?2îl='ÖJ7'ÖJ7¾0<Gª?§<â>~ÿÀ?ó\@în?i?5%<:þÀ5:N?EF­:3@:bf?pîl=K7K7¾0<ü°?Ãá>äMÈ?»@în?³6?	´:a,4:l.L?À°:ø$4:ç-{?©ûl=,K7,K7¾0<HÒ?U?¯Ï?uù!@bùO?À`Ç?ó¾y:¦Å:­st?Ând;ð8¢:>´?Ï
m=WK7WK7¾0<¨à<r<æ|5?8W=Ý#=f(?ÝN¹ÕÑ+9¤¿?YÖ;l£;ôI(?
m=ôK7ôK7¾0<f{>³x&>|ÎN?¹Õ?ïJ? 7?Ýh==rÊé<gO?ÿ<ôº%<ÿ[N?+m=ç¬K7ç¬K7¾0<Æõ=¥ò<WÃ(?×¢);*ã+;§¥ü>Ly¹lÿL9ðçÀ¾[>9)êm9nÓÌ>>=m=Ú×K7Ú×K7¾0<ái?¾·>íX?F?$ÈÈ>g|K?D´·0÷s9)=½zÖ;yj;@j?#mm=ÍL7ÍL7¾0<;e4?²æ>».H?Ï~?4f+?4J>?Óx.9|¥9A?§Ðk9!'°9aZ«>Ûqm=À-L7À-L7¾0<K=úã:=]1?ù¯²;>¸;J'?sH+¹uÕ8kM¿-tr9Ñ{9®ì>fsm=´XL7´XL7¾0<?ìø¸>ÌJ?aÿ>¦£>oiH?ÕÔH¹ÈP9æ0¿TAB<odû;ÍÐE?B¨m=§L7§L7¾0<õÕ?%>"?&ÍÕ?wÏ0?zÇ?>~Í=@Õ?cÜñ<öd<à5?´m=®L7®L7¾0<7>ïQà=aQ?U?«?üA?µÀ<Û}d<&W?nï<×<)²W?aÌm=ÙL7ÙL7¾0<z¸=nÁ=,<4?0>JF>^*?g":Qú-:×Eä>kÿ:¥÷:3?Âßm=M7M7¾0<)à?L¢~>'?ö®£?!.?Aøo?f´9qc9ß~?\´g:]3Ø9Ñ-?ÿn=s/M7s/M7¾0<åü=Ù{==c/?È*·;Ã0;V¼#?ÑÛ¹²C8ò¿°>|5øÕ8.(;«n=fZM7fZM7¾0<°Ë>Å><.J?!?^,Û>Æ<?Ùõ9¤á«9¨dÙ>·ó;ß»«:O0F?IYn=YM7YM7¾0<8gÿ<æ¯<KÚ9?~,=(W=/ü-?Ç&:ù¯Ý9+?&ð,<ùñ;ö6?Þn=L°M7L°M7¾0<ni>Ñ&>3)C?e¼>f>·ü,?A½¹5­\9 ¿'ø:Åû:
?Uþn=@ÛM7@ÛM7¾0<c¡?ïÉ>ÃB? ??ð?>µ>?o¾×8]õÄ9V5>Á8;a1;@?¯%o=3N73N7¾0<oq?[Ä>®#D?;_-?:
ö>ºa4?¦J·Ð9¯¼ùéù<5<`P?µ§o=&1N7&1N7¾0<g%=bï<7t0?f;Ó?I;ë(?½µ¸öÅ8º^ë¾´8
p^8µl>ÞÅo=\N7\N7¾0<Jâ,?
5>Ýß?$?`>õ?­"
¹ÛÌ 9e±`¾$¯;$^*;c?u×o=N7N7¾0<
Êà<E¬<P3'?;;®¥;A÷?Yÿ¸ûi9Ñ)s¾û8ÄSv9f;	>p=ÿ±N7ÿ±N7¾0<±Ý?QÌº>ù<T?ÐÌ?b4·>NYC?ÚJ9dª9ò>>è¥;èèÂ:r_P?hEp=òÜN7òÜN7¾0<³QG=±==2?MÍ±;{Ê;Ø(?ÛS¹TÔ09ñÏF¿ìI7&»9öÙ<p=åO7åO7¾0<ÑÀ·>Ø3h>ÖJ?ò	?4¼>m:?¬óÈ8é|9ü·K>mh9!¹9Á»¶>Êp=Ù2O7Ù2O7¾0<<Ü?L5?6{a?C?DNÉ>CI?aû8ÛÉ9 >Ã[:Ï:&:8)?~Íp=Ì]O7Ì]O7¾0<Ý2?Üû±>Ì6H?`+í>s¨¢>¢:?¶9JaX9b»>&â 9ú¦t9~X(?øØp=¿O7¿O7¾0<&h?0¯>%Q?w»>£>^&9?ì«¸n£9V¾/E.:·«Ì9±ùY?¨Úp=²³O7²³O7¾0<Ð£)?R¸>Z?Æ³*?ÃÃ>t_?~;8ÙG9­=Óî:A÷s:tz?Z*q=¥ÞO7¥ÞO7¾0<k>3w>µàM?,[?Ü?Àõ9?, 0=°Ø<ë§P?[Ã
=bª<Ö¶T?5q=	P7	P7¾0<÷<å¯³<0?w;6ö;´E?`³Â89B>Z°£¸y÷e986¾¢Tq=4P74P7¾0<1?XØ>qR?Ué>Û>{Ö??©;%9Ù9[$>h8;¼Ð:Yc?ç¯q=~_P7~_P7¾0<ò+¾?÷óú>ÿÁ?+G@
Ç?·?²ç=öÌ<B}2?!=¶cÑ<Ø÷D?@°q=qP7qP7¾0<×¼?¤¡Ò>hå?o4H@GÄ?Õ«¸?Oë=GÃ=òVm?Y:=÷uÑ<=d? Äq=eµP7eµP7¾0<4M³<Ì<Ò,?8³¢;ºðn;ÿP.?ØØ3¹î&9§
¿¼9ã9å?r=XàP7XàP7¾0<åfm?ôe?#	i?øÃ>PzZ>« e?%D¹S ±9S
¾ÌD0;Y6¥:ì?ð/r=KQ7KQ7¾0<
ø>Ý~>7Z?*)ò>ðÂ>B?ý¸ .9ZÕj½éU:¹&:à©I?s>r=>6Q7>6Q7¾0<ì¡?ñ'-?àCZ?çI?Îlë>Ä[?0çË·íã9a?9½#\ç:¡:]]?^r=1aQ71aQ7¾0<É÷->öäé=êh>?ÄÒÒ>D>§91?¾Å¹ROô8¤¿¾ù;¥ÄE;PG?lbr=$Q7$Q7¾0<?¬§ >û T?Z_?»g?À7F?¹u¸U­Ò9·ô ½ìQ
;Ñé°:Â~L?cr=·Q7·Q7¾0<hª8>ÐK<T±@?ÞC>6(÷=DàJ?òº¢¸û59f¾â:Ô	#:gj?rr=
âQ7
âQ7¾0<¸¯Ù?ØG?«?8S@ùHÆ?cY?úÚ:Ù'3: B?ÝµI;]: .¦?r=ýR7ýR7¾0<[èA=þ=	=zÙ4?®Q<¥±;ÇÌ;?î¹n"9Db¿äé8ÎÛ97ÛK>Ír=ñ7R7ñ7R7¾0<]ß>t9?>¯úI?ö s?Ó?H?¹=§³<Ç&_?ÿ­P<>ù;*V?`çr=äbR7äbR7¾0<HtR=è=Ý\O?¥"(<ÖL;ñ?4Ô¸"[9Mõ°¾åDï9²ð9J²ë?Æs=×R7×R7¾0<ð(¬?ò?h?	@Ýq?ï	?dÒR:-oå9;k?ÁÀV;Ër×:s,?Í1s=Ê¸R7Ê¸R7¾0< q?ëÅ>ÖxF?ÿ°Ã>X¦>3A?ëó¸[9¶ød¾Ñ:Êí:*?hs=½ãR7½ãR7¾0<Ø=G5=¦fB?\=£7<Ûð?`b6.Xo9lbò; ìS:$æ:½L?^us=°S7°S7¾0<åÁ=?Ë©é>£åO?ªÞ>#J>(K?S9§¸9®4>h¹S9ã{©9¼æ>-Ãs=£9S7£9S7¾0<&È6=¢b÷<%=?-3<H4Û;l7?úy¹Fof8¦
À¼1©¸³DÝ8ÀÃ¾[Îs=dS7dS7¾0<ÌL=¬=ôP-?Ãþ;ÌÄ;
³%?ÎØ¹4Zp9Ûf¿M3Ð9ë9Bâ>·t=S7S7È;<ÍKs?ìè?ÝøC?EÙ>EM><4?Ím¬89îD¥>þD:¹Ë:ìS8?R:t=}ºS7}ºS7È;<Z«Ç<Ú5< q,?v§©<²|<ÍN,?§¡9½®9ã*j>y;ïeM;26?ã}t=påS7påS7È;<fá+?yå>¤??LùÄ>¾>Ø-?DN,·h´9}t¼¸Fß9tì9¹B?t=cT7cT7È;<¶>?´¾>Pj?%?µ>!i?&K·T=9DÙS½CïÉ<ðpb<aKd?Nêt=V;T7V;T7È;<S¹A?"^¾>µA?¯¨ö?õ0?|Jv?s(:ê9R}?Î4;<'£:&&T? Eu=IfT7IfT7È;<«Âq=°õ=³G?Bù%< ré;ð6?
¸$l9}v£½7Èk¥9ãÒÔ< Tu=<T7<T7È;<ÚSg?¶?Ñ©F?Ì?
QP?°@?$·#:ð«:è
?ô&:ê8:'y÷>Ëu=/¼T7/¼T7È;<ò>è>&K?­á> >8?@|÷¶0K(90;¼¼vJ:Êa:Ö/?Òòu="çT7"çT7È;<t»?ÜI?ÚAn?Ø?èC?+$?XMÑ9Öñ9}ÔÝ>:/;Wc®:¨å?Éuv=U7U7È;<íY)=QÒê<ÿ8?p<y`N<¢ì!?î5r8Sv90
N>P9¾9tXÄ>òv=	=U7	=U7È;<èÙ9>¢÷æ=~þM?}1?Õç>Ï£D?µ=ôz¥<¡J?=ÌG¤<P_?r«v=ügU7ügU7È;<Û÷=bHÀ<>	-?jôã;ë£;+2?¤Í ¹|nF9tÏ¾ªÿ®8ß\$9kH>â­v=ïU7ïU7È;<<ÆF=Å=¿/?~Ú;£;Ô
?Êg¹Lã8:¿+^¡7Yë(9<t=`w=â½U7â½U7È;<`?u¶>;O?&®2?òsö>9?þ;@r¹:ù8?(i:ú9#0#?!w=ÕèU7ÕèU7È;<êJù>T«>:?!¦>czr>íØ/?Þ7S9æ¿=Ä
;áCÈ:2c1?0 w=ÈV7ÈV7È;<ïÌ?º
ù>f?ð?[M÷><?ù¢ä:à:þYD?AÍ;ß ¥:©æb?$×w=»>V7»>V7È;<»v=¨6Ñ<²R.?y[¨;¯Q;C?y¬¹¤'9Jð¾¥ö:j×Ç:O?Ãów=¯iV7¯iV7È;<:jC?qÝä>Z?@ï>ªá>¸CG?`@5#Ü9¢$%;î²ü9Ã:ÄÂß>õw=¢V7¢V7È;<w4T?e(Ô>H?!&Â?g? V?Í :R¬Û9qd;?Õ;«áµ:±V?<x=¿V7¿V7È;<Å¿^>/é>WJ??ä¢Î>Ú&@?4s/=³	Ø<çO?Ú<£Q%<óÚG?qdx=êV7êV7È;<6?c¼>pB?ÒN¿>E2>1<9?Gý8$\9Ú>W+:zê£90ô?>«x={W7{W7È;<'1?Þ>eGL?Fã?U¼>ècM?&8GÊº9®'Ï=-;YË:<ÒY?5¸x=n@W7n@W7È;<xÌÙ<hx<ÂP3?Fo(;HQ;¨µ?`Ð¹(¡«9¬ó`¾×|¥·¸M=9
Ë_½Ñy=akW7akW7È;<£¶¾==@(4?¾Ï4=XÓ
=>¶&?>PU8¦.U9,>³ :<'É9I«K?PMy=TW7TW7È;<hÆ»<¹<%Ý7?ú,;,:;Õ¿5? w¹<`¥9È0¿¾C°¨¸õú9h§¾îiy=GÁW7GÁW7È;<L">5¢Ã=-aT?[ú?5»>ÝJ?´±<®SM<×]?_x:7¸â9¶Þ ?ty=;ìW7;ìW7È;<£§?JÊ>Òw¯?Ä$@=?=^?¨=<'=<a?²íH;Æ&Î:y?*«y=.X7.X7È;<z>¡¾$>«la?¦Ò>1>E÷K?ñÂ*=ôWÔ<rÞM?Ûù<Ùð<dr?°Tz=!BX7!BX7È;<Æbÿ=ºµ=Àá3?øa÷;ÅÇ;?®£½8¨T9æd>B¶¶²9á/¼ñ[z=mX7mX7È;<gÔQ?ó~?ÑM?Û%?Ø¬ã>\9?®4Ç88^µ9Ä> Ï};X9;ÜKQ?È]z=X7X7È;<K}=?¼4=c3?flb;ÏE;È?Âs¹ôjZ9s¿e"<9ü9KM²>ÍÀz=úÂX7úÂX7È;<w?Fg >O?'?ÁFÝ>ìéA?×l9í9Y/>M2:Ýô9»ã:?â{=ííX7ííX7È;<ë=?ÙYì>ñ´M?¯®>Ø·j>DÜ=?Çº¸uÌ19Øv¾ô:ï9C6V?6{=àY7àY7È;<(=¤d=#.?wç;µ;êH:?ñ(¸Ù¨²9CÃ½ïÅk7ì80=<{=ÓCY7ÓCY7È;<ðYå>P1>hÏH?Á
°>Wu>Ø°7?gT8wIü8ÑW>Î:qc:j5?òn{=ÇnY7ÇnY7È;<IÈã<ñý <e5?-Ü<p9¦<)?ûG9eÊ£9âê>j
À;#ò;¼3?¹{=ºY7ºY7È;<AÁØ=âÍ=×??ºäå=¤=ÿM3?
oã9¥½9ò?ó	&<Äà;·=?E{=­ÄY7­ÄY7È;<d5v?¯í?V8a?%?úrÒ>y½H?-v°9ãt9Ów8?ôì:òX:S?Ýº{= ïY7 ïY7È;<­Ê>Ê>>>?¦>Ç@>Åñ,?A\ï7â99Q=þâ9®Eì9°õ>ÀÌ{=Z7Z7È;<ucâ=?=L¦C?	<dG<nRB?¦¨8£F9)ZY>pÔ·4Èú8¢½à{=EZ7EZ7È;<è?Ð¡£>ð+z?>1Á?Î3Y?³c?9$à9­ã9þü><Ä;*=;÷]?=|=ypZ7ypZ7È;<¶vÇ?z]:?ÿ?Cw?êrõ>?3Pm8¢39j7Ú=}wj:43ÿ9¦3k?-N|=lZ7lZ7È;<Ú_Ó<O<ç{;?_ú;«U¬; :?í}¹ì9Pm[¿"8>¸­±T9ÿòä½Áî|=`ÆZ7`ÆZ7È;<vì<´Ö¬<û/?ç+;®?;{?
Ñ¹`É8TPn¿#â¨8ÞU¢9¹)>}=SñZ7SñZ7È;<|2¤=Ã;o=s´/?²;wÿ;B?ÌÇ¹à¹8áÀ¿V·«9WO¼}=F[7F[7È;<óXÏ=a½=w>1?* °;þ;Ï?ì±¹¿ÆÉ80¼á¿,¸fòÙ8Å§J¾|1}=9G[79G[7È;<Ö,=xü¾<³05?Xpý<vîÁ<ÆF'?ÂC8©m8UÖà>ÄS;¶KR;Õ
,?7S}=,r[7,r[7È;<£Î?pP¨>»þI?M~?¯Ý>Þ7?:À78ß}:9×<ü=k2ã9ñ9uJ?X}=[7[7È;<
×=·rç<¶Ë0?(M<õùâ;"2?ø§¸ø9Ç`¾Üù:ß9|?ëZ}=È[7È[7È;<¸Tð>¯Ç>ª6D?ëá'?ïbô>HÜ/?Gð,=9­Ø<ýRL?)dÛ<q[<1A?e^}=ó[7ó[7È;<d9>Ï=´d?tø>ÚII>sK?[=Nr#=­V?v;°³;µ»V?¡`}=ø\7ø\7È;<Bþ<å¦<ØB?Áù6<á
<f¤(?ñÜ'¹9U3¾½.<y%ã;OïD?Í}=ìH\7ìH\7È;<LÚ=îÍÄ<j/?]Þ:UÑð:Kì>{Fç8Ú9[:>5y¹Z¬8õ¹¿}=ßs\7ßs\7È;<Ö/?IÉ>÷Ù_?!?xñ1?tïd?ñ»9#º 9®¿á>4»:ÏmO:«g?0~=Ò\7Ò\7È;<}f =ùzæ<)2?ý;úeq;¨?ÔÍ¹c1¤9:u ¿ï8&>Ñ8Ð?Üg~=ÅÉ\7ÅÉ\7È;<Ïh=ß#=j¬5?§<wúå;·U?ÎAè6ë<9.]<
#9öÎ£9úÌ~>0á~=¸ô\7¸ô\7È;<£ò$=¯½Ë<ªAO?d;QÇI;·ÀI?!Ù¹È¿·ÃhAÐå·`²H9Öo½¢=«]7«]7È;<á&?ýuº>éE?ÕB>À;9>¬ï:?zÁd9,â¼9&>.î1:T¶):Ã2?~=J]7J]7È;<Iù´>AÖe>I?-Â>ÍÏ>Àä6?Ü.Ð¸Êû69¡ ¾Jñ;:gG;2ZD?³=u]7u]7È;<¦¦d?ºtÄ>ýù?ö?¸û>2n?·}9=¢9õKÇ>Ýµ::.´×9]?bÆ= ]7 ]7È;<|>[¼*>¨m?Ó`?¤6?øn?®xQ=êßõ<þZ?U<Z¡<±?ø=xË]7xË]7È;<\ò>ò¿>RÎW?¤Èe?Aö?'<?(Z9$¹£9,zª>kËá:8?¦:Ù-?=kö]7kö]7È;<Gs?¬¬ê>y?[N?OÕ³>©?Aý=7§¶9Í-<Ð:Ïd:Ø¦s?=^!^7^!^7È;<ç@=ìm
=t^2?n@ÿ;½»;M.?ßk¹Z99õJ¿» 
¹Q9õ¾Å=QL^7QL^7È;<c/C??¡>?ß"?$2à>|ú9? @ð9­Ö¢9Ù<?)¿5;¦ê:jHF?5n=Dw^7Dw^7È;<
Ú>G>®kN?Ö
?¹´Æ>éR6?j®¸§*9HÒ¾ïµ·;Á:c;øN?J=7¢^77¢^7È;<rõß<¢s<øZ?¥Q=wfØ<ûå?W©¹íj9ò¶ª¾×\9ÜP9ø-·>½=*Í^7*Í^7È;<bÕÏ< <i/;?½z¿;j;£ß4?eÆ¹Z'9»S¿¾w¸79`uË½(©=ø^7ø^7È;<¥
?ü?Wå?ñ@ÆN?©ýt?ngN=è<,Dc?8Y<
Û2<b7a?/Ì=#_7#_7È;<SQj=Ü(=Û1?(
§;ÿ;¦¾?~f­¹Ò8{ÙÒ¿ÿK¸r1X9«ñ½Kæ=N_7N_7È;< ?ý©¦>+jI?.B?#Û>Ù5?ëI9{®9K>W£=;#Ò:Ug?.è=÷x_7÷x_7È;<o
r? Eï>É|?ºOª>|Ë(>i&?Bá®·+Ó9§Ó¼êÛ:bY:S--?yñ=ê£_7ê£_7È;<+ªY=Q:=¦4?5<°ÄÔ; ²(?ÈV¹eð8 Êd¿6óM;O×;R8?Â÷=ÝÎ_7ÝÎ_7È;<8#ù>uM>ã®a?éuµ>¢ >²G5?öl¸lò9=GJ¾^89
9{\*?#"=Ðù_7Ðù_7È;<\ø>¥Ô>ÒSo?ß³>*P>5]?¾Fý7Y+9JÕ=Y¹;7"X;%[?3=Ã$`7Ã$`7È;<æ?|F?§Ëa?0¼e?2Ø?xX?ýy³9¡ï9ß¼¿>á;(w¯:ÉD?Çb=¶O`7¶O`7È;<ð?
:¹>çYF?	G½>É>0?75¹ ø9³=¢¾Çü9#ç9°?®=©z`7©z`7È;<ÐK?#î?o:?'³Ð>wÜ>ós3?(2r8òy9>þø=Ú:C&À9V.?rå=¥`7¥`7È;<j÷>¿£>×A?Pä>ÆÏ¦>1/?I8ÃC9ý(>Ë:Oøx:³o!?Úì=Ð`7Ð`7È;<Ë?·-²>H?Rò>>èL?fÑ$9ïW9R ?Àe;ú;F?|ó=û`7û`7È;<½f?Ýr?¤?jÒ?Ú«b?ÐÕm?
íû98kü9ÿ>Â»Ó:N»Q:Á8?óü=v&a7v&a7È;<a?=Ì>âD?x|?ZP?pL0?AN=Gþ=CîJ?MÒ< Ê<K?¡=iQa7iQa7È;<7ì>[¸>9K?µ>í»s>(>?ËT¸7=9Ç¾W<	h<MS?p=\|a7\|a7È;<¹}>EÓ=@?´O>äÝ>Úe1?»þ==ðã<ÆbU?¥U£;Ö[;Á3>?=O§a7O§a7È;<Åj=Öà<y0?ôi;)S;Õ?!¹^4W9Ñ¼¾Ñ¦È8d	 9	| >*=BÒa7BÒa7È;<X=ÆT=«-?o³;{ã;e?ÞÿÄ¸}×~9åE¾Î9¹ò0&9sç¿N^=6ýa76ýa7È;<Zþ<¶<+÷2?Ä»;bäi;üw?.B°¹æ ü8]²¿@sË7Þè#9Àà=l_=)(b7)(b7È;<yÝ<2:<éM4?Ó	;DÞà:pè?Q?$¹ö§ý8ÛÃ%¿FF)·Ýc.9}ø¼j=Sb7Sb7È;<Mæ¶<gù<b¾.?ì<ÅOü;¿Ø?ÇÐá¸N"ú8zç¾ð.Í9è9(Uâ>Iq=~b7~b7È;<Ã+?L?Í>ª<V?A?òu»>	}:?vOR¸î|;9Â¾,:Lì=:ZäF?»q=©b7©b7È;<*½:=°8=j:?Ð;î;ÝO?ôÐÍ¸ü4Y9+r¾oÐ·e:9o"½Ì~=õÓb7õÓb7È;<4ß>s:>à(I?ÆÄo?^Y?CKD?iû<íS<_?ED+::Òz ?£=èþb7èþb7È;<g¯=ie=ý×/?¥);Õ;OÓ?Pc{¸æfñ8K¾C¬¸ 9O'¾Á=Û)c7Û)c7È;<z?ð>Ç}e?M?\??Ç??ø=@9	úý8ÆA?<:\C:Fü??dÆ=ÎTc7ÎTc7È;<ÅQ=Ï>=®3?+åß;¬;sg6?ßîÉ¸N9Ç
>¾Í4k8d&9¨¯4>ÍÔ=Âc7Âc7È;<ÀmÜ<Vm¤<U+?-»<PÂ<2ª,?-¶sý8z¨¼÷!ê9áí:yÜ>Hï=µªc7µªc7È;<y=HÒÆ<~:?=²¢K=5?×~9yÔÞ9r;>Np;X+i;Áó-?÷ù=¨Õc7¨Õc7È;<?zÀ>i
6?¨mÝ>£>rL-?í¸ÍBn9O=£½<ä ;xÜW;Ï>?{=d7d7È;<=âØ>G¨>Ó>A?N7?E?îU4?â¨³8T9(><ýn<J <RzF?¥=+d7+d7È;<ÜNæ<v<óá9?¤<ð=<E1?$f¹¡91(à¾»L::8?24=Vd7Vd7È;<Í
´<¾<ãë1?Ù;ýæ:2õ?fò¸1Ô8³G¿¹Þ·J© 9ÄQ1½<=td7td7È;<\þ>ÀM§>4ÎB?dâ> >ÿ4?Øê8[)9î.e>q:{ÿ,:£³2?>=g¬d7g¬d7È;<àn?»?GVD?;Ïö>+«®>²Ý4?¨\8r0s9·ç=)09t§9mvÞ>R=[×d7[×d7È;<I(Í>ê>±h>?<$|>M7>V0?ÁüV9l{ 9"y«>ff:4(:+/?uU=Ne7Ne7È;<F?ôü>vAI??½»>±fD?¼9´Ô9¼Èº>Qr:gò :Õ¶@?Ç}=A-e7A-e7È;<zø>}æÖ=E0?5ØÃ;§;¯?0h¹­J9ì¿èt<¶ÖJ9õU¼f½=4Xe74Xe7È;<,Ò>GÙm>J¨b?Ç¢?ÿÙ*?{8W?Õß<jñ{<e©b?¸&:Òë9\É4?TÀ='e7'e7È;<ÄlF?Û÷À>?ýÖK?K´ð>ÿÊX?H 9I§9Æ7ñ>:`+:«m?Þ=®e7®e7È;<E¸=ý{Y=º/?\Î;nO;Ef?þÇ¹_&R9¾¿ãO8ê49T½>áç=
Ùe7
Ùe7È;<h´ö<ó±<Nt1?O 4;`;hO*?Â¹[u
9WZ¿Ry¸ÊN99,¾®þ=f7f7È;<ÌÜ?]«>E@?°?¹>tQ>`4?ßi8[hD9öG>«ø:\_:MÛ>Ø=ó.f7ó.f7È;<]hÝ<Dö<§F9?³éj;üÙC;a?ÞÐ·Îú9\ÖÉ½ÈËü¸üÉs9¥º¾	=çYf7çYf7È;<û¥=q9Á<h¾/?l©;¾Y;zê%?ýç¬88J9?>R£!9ÏC99+Zß>~(=Úf7Úf7È;<Å01?ìeÛ>=ÀN?^f?%¨?2c<?#å9P.9P>åÉ<ä;f?Ý(=Í¯f7Í¯f7È;<Z<=ô<;?)<Ýi¨;5Ü?ô¹¤áÔ8Èë1¿ß:(¬µ9
kW?ô*=ÀÚf7ÀÚf7È;<Uä<&¨<;-?óo¡;Pë;}(?Ï
891~=³,:^~Ñ9^>R?¢9=³g7³g7È;<ßz>ú>ßJ?EÔÜ>">
46?ãÁv<"1<LR?ïD;*øï:uR?eG=¦0g7¦0g7È;<Jã?O?
?Ñ[M?rÇ>?K`9F{Á9¼8>°­­:ü7l:ú8<?@Z=[g7[g7È;<q¬Ð>õÐ>òYO?¦÷=?à>ô>G?øj9ÖÙ9:>J#;xÃ:l
V?ð=g7g7È;<Ä÷M=5=vÑ3?mj;.ÝE;L§?`×¬7èm9Ö¤=­[U8®å9ªõ,>P=±g7±g7È;<u?~?A?.¸
?¦I>(©t?}«d9c19î/Ä>æ ;RÕÓ:©rB?=Â=sÜg7sÜg7È;<¼Ù?ÃÍÝ>ñA ?½ :@fèÏ?.e?H(:(Oè9Ç29?#s8;F¿:4Ýv?¦=fh7fh7È;<þ,=\Ê<¨,1?Ùl¢;ät;¾È?|kl¶àÙ8å¼Þ\¸7Üe9ç°=I=Y2h7Y2h7È;<Å-Æ<£J<ç8,?¡,;ó,G;M/?a=Ó¸JÅ&9!¢¾XöK¸jz9BÁÐ½ý=L]h7L]h7È;<=ï;=T¨=K0?Ù!ä:{kË:Î?¨wg¸'W9z|	¾À{9È9îa>û§=?h7?h7È;<ËÅ>¿ÄI>Yõz?É­3?nãÑ>N'[?Hòê8[9´ÿ>»<ü;=l?B³=2³h72³h7È;<h?³}¯>e!]?ß[??iA?;o@8Õ9÷*¡=,%
;OÓ:Í\'?^Ñ=%Þh7%Þh7È;<ä3z?x?s?ø%?ó@º>d?Ãm9ÄÑ9yx>í§|;];°p?Ô=	i7	i7È;<mÈ=*ÿ=À88?¹D=N5]=Ê(?<=Sáè<{TO?{k0;}gø:Ð5??à=4i74i7È;<S©?dìÙ>öï©?|t?@-Ý>n}?v9fb9öÈ?êx;1Y÷:#?=ÿ^i7ÿ^i7È;<ý8?FÙè>-ïJ?3µ?~0Ä>¡L6?Y9êVM93N?k³g:2t!:±7? =òi7òi7È;<¢»=Å?=a5?æ<lúÙ;Ã²?8Ù¸Z~9º3ö½ð7âç8¤=Î5=å´i7å´i7È;<ä?RkB?9L?5J?^<	?W<?Hs¿8MX97Ê>ùVc:Pí2:¢"?NE=Øßi7Øßi7È;<Ã?ý(?'¶?:[?+Ì¼>T¡?©Ü»9èÂ9L¿ö>c¨;¼Ñ>;à%b?ÓY=Ë
j7Ë
j7È;<(ÛG?VÎ>«w?j]\?ù>Ëb?d<M9¢Ï9W(?¤,`:¸¬9R¦?¨d=¾5j7¾5j7È;<?I?é9å>&¥?$@ÞN?¢ý?3:4'	:Á'?#Î_;eÐ;ÈV?=±`j7±`j7È;<¥Ê>3À>oÑA?åj>@>Ó;?¬`8Á,9Lw&>_&;s§º:ôß3?=¤j7¤j7È;<8>(+:>D?Íwã>rf¤>1?t[x=Ö=ÉQ?pm³<Ê.h<FÕE?ä½=¶j7¶j7È;<K2 =^ä<63?Q<ã<Y´<.G!?òº¸K@8¿w¿ï¸::üü>¨=áj7áj7È;<+Ý=AmÀ<¼m/?=g:;êW;¨5?{U¸jðÇ8Lj¾ù¸=m9ïw¾=~k7~k7È;<{?, ¯>lZ·?ãY?ZÅ³> #?N@9eP9dÌ >Nb;7äð:9p?Î=q7k7q7k7È;<û¦?u.?þt?©Ç?TÀ1?ây]?~¡Ò9íCÝ92²ó>¢dM;!ß:4¦k?¹=dbk7dbk7È;<|=ÅR=K0?*9£;;Ôÿ?¤íM¹]G9E ¿a8¸9Yÿ=Ñ=Wk7Wk7È;<Fä=E6= «A?=<Ê¤;d?Ðÿ¸õ@H9:£¾"ö8Ö·9]	>kn=J¸k7J¸k7È;<+>Ú¼=zi?´ê¡?gRF?ØQ?Ê=j=Ï"f?òg¨;¢R;	­L?b{==ãk7=ãk7È;<Å]>øP#>&0T?ÎØ>\><?øt¢6Ù'9$Çw<43<>Ü;ÐP?D=1l71l7È;<Ê#?0+É>¹O?ø/Ú>0{>X9?b7ÐùË9j(<Lè­9Q¨9r@?µ=$9l7$9l7È;<>?ÞÆ>nhA?¤>¼Qv>mz*?Çd8û9vß=	[9:jÎ9+>(=dl7dl7È;<Ë=w=úR1?º;MA;P?A¹ûÉ8Êµ¿a·¢ª9Uü½i¦=
l7
l7È;<ó>ë·/>ºÝ;?IE?Á.Ò>ò>8?]2=}ÃÞ<CM?vþ¨9ø9Zr?sß=ý¹l7ý¹l7È;<=y:=Î/?H-;¬îG;ö'?ç'`¹ðF9nèØ¾Ê6¸·Ç9é50¾àæ=ðäl7ðäl7È;<A?öÒ?mÏ>?w>ëûW>ù¶4?hÏB8 ÏW9$ç=¤$é9BuÒ9	Ì
??ÿ=ãm7ãm7È;<,?ä½>©i?w?àÃ>æ¶Y?åWÄ8È?'9;D>¥¹Ú9Ä9 BB?=Ö:m7Ö:m7È;<\=HÓ<,2?þ;º;U/?Ië¸v8°Ãt¿zx9Ã9±¦¢>V=Éem7Éem7È;<'H=Á!=HËS?s,E<Äàþ;§
F?¬±¸º¤8~
¿äÉ·Z9çæ¼½þm=½m7½m7È;<eÝ>Pj>L}I?E²>R¬s>m;?©ï/8&ðs9¸¢¸=âÂò9m::@ç>\o=°»m7°»m7È;<â{?µ?L±O?Ïm}?P?¥O?Èùß9q9üam?$V:2 :'ò?¬=£æm7£æm7È;<z>4Ñ=_Ï;?äic>>7/>É!&?í6=£åâ<'|M?qá< K<«f7?J©=n7n7È;<Õ¿=o=+8?ã\<Õ¸<j<?.¸xa	9ß¾c(9ã]9FÂ>L¬=<n7<n7È;<
´?×§>Ïb?ýsã>ü>3J?R2Ô8FûX9ÅZz>I:¹Ú9
\k?4ê=|gn7|gn7È;<ü"?ëÔ>söC?«?qLÚ>»Ú2?»µN9\o»N¾:¤~`:d<Y?áí=on7on7È;<=øfÃ<°ßI?Â³;ºÚ;^.?1ÄÅ·w99f}½¨ìp8!9ûx?>Üø=b½n7b½n7È;<,.?¬Â>_éd?ºô{?JW?n_?6'9øÝ9÷c?|:ú9:z-?Y
=Uèn7Uèn7È;<+U;?d¤>µ$?W?`¿>x0?Ñw9ÒÊ9»B5>a?¾;u\C;Ly?i=Io7Io7È;<É&=Øtõ<º-?4;Å;¥û?íeD77i9¬½×<é&¸á(93¾ê6=<>o7<>o7È;<Â5?cú> ±?g?¬;Ë>p?è5B:a:8?;r!;Z$t?:=/io7/io7È;<S?>¡=?ßP@ì?âK^?Jq:Ï	:õ`?iË;Ä¯:tÜ^?NH="o7"o7È;<ær=Rä2=L--?,;îÐb;?RD¹^a?9-N¿Ö¸""8}«ö¾^=¿o7¿o7È;<¤ä®=NÀy=ÜD3?øä<ÊEÑ;è#6?M&ã¸g9J	@¾ó4¸ÂÍq9fÊ¾~y=êo7êo7È;<t¨r?»?øF?@Û>ÕÒ>¾ÿA?¶¯9åùÐ9x²>äH-:aYÞ9G?ö=ûp7ûp7È;<`Å<¡ò<Û¼0?¼sÚ;ÆØ§;u&?M²·¹¼ôö8l¾¿:0~¹Dï9¼¶L¿ìâ=î?p7î?p7È;<ñ¿<ãM<¦q3?ý;ökÛ:¨?tve¸E9r
Þ½÷7E39¹T=µä=âjp7âjp7È;<l	E>¸ø=_K?12<­-<±ÛB?K@¹¦kµ8-¿ 4¶Ø"9Ï¼=Õp7Õp7È;<@=s,Î<Þ1?);J[;(?Yê¸Z}d8Ï'¿(øå891¹>.=ÈÀp7ÈÀp7È;<.?<¥9?¦VL?=?yUZ?á68?àI9x£U9Óàð>u[:ÄFj:?_?Ø9=»ëp7»ëp7È;<e¡>mW>??
à>ÔxÁ=f$1?é¥­=JL=EY?ÓK¢9u£9¬þ>wJ=®q7®q7È;<ÞO·>4(n>ÀE?F4?Í>Ü6??3S95M9¸ów>NF<ø%õ;;O?Ød=¡Aq7¡Aq7È;<¶=çY=mxV?mÌ9>1ë=E<J?·~ô<@_<!8n?L²ü<ñ¢<÷ïF?ê=lq7lq7È;<ÚØG>O	>ê9?È¼w<¦± <UE?¹`eÑ8v!¿¾,=9ð9;Ë®>È©=q7q7È;<Èÿ>ÔT >rL?<D4?Â?VÒ1?ë¸É*±9g_½ÿMÄ:S:É;?SÎ=zÂq7zÂq7È;<²èÃ>Ñ¬H>ëy?C6?$ôÞ>OQ?#b`9Û9åÛ>CëÏ8Ñ§9BH>*ÿ=níq7níq7È;<,;³>éM>Ô^?ïyª?Ù±]?"ÛD?V=$®<7fb?Jt:ÚÑ9~0?À<=ar7ar7È;<t,Ç>äÄe>eé]?ÜýF?? ¬D?éô7*¨9==º!:cõ9Þ¸(?îf=TCr7TCr7È;<!L?|±?»bH?L?ãHÏ>S=?¬39¢«9¬ð>}É9Ó®9ì2?as=Gnr7Gnr7È;<p>`=2÷$=Ãþ-?Oä;0Øx;X,?rÝ7MæV9`¦<¨W8­{9®ÏÅ==:r7:r7È;<Hvy?I´Õ>Ýj?xêÜ?Â)?a¿¦?!9=¦ºÿ<M39?~©<âR<wN?Ê=-Är7-Är7È;<Æh?Wlr>PÏõ?Ý®ý?)?y¿?»Jt=f)=Òûs?}¨<lQ<ñöM?|= ïr7 ïr7È;<Dÿ?Æk2?«éR?´?Ø>õdV?<ÍM¶÷`<9¬Ö¼.í×::>NQ?)¥=s7s7È;<?£"Í>Y D?ÝÀ>¸Ö>ó*4?½Îè8Çè9¦zS>¿<
<ª¯¶;ÐêE?µ©=Es7Es7È;<wÑí<|}­<úu/?y;*î%;)@?åF¹Ã¨9J¾0á4¹:p9°
&¿¸=úos7úos7È;<'%=µ»ð<Å /?lþ«;ÚE;qõ#?l­¥¹8o~·e²&Aú¹nNf9ü²¾ Ê=ís7ís7È;<æß=1â<;1?ÿèË<èÒ<'?;ê§8ràÃ9tÛ=éµ£·T89ìc½Ê=àÅs7àÅs7È;<á?výÄ>TE?ç?aVÀ>å0?xªª:x:¨*?:ö|:ÄÓ?í=Óðs7Óðs7È;<ÝB>1H>_XK?s?®ª>©@?m+8»©F9ä¬=06è;q;wªP?vï=Æt7Æt7È;<Ü ??^ñ>n>K?s{?5»>!a>?08ãø½8ÏÛm>óÞ?:q6:­ )?ù=¹Ft7¹Ft7È;<üÃû<öüº<«W,?Û>¶;;
à?tõ¶Ap9Ûé¼/y¹¬«ï8yO¿K
=¬qt7¬qt7È;<n¤?c»>ö9?3¸>fÆ>A{1?æ'8Ü.9_¿õ=Áõ=:òü9@@?=t7t7È;<S=nÀ<+d0?¥Q	;ËËÒ:!Ä&?ÆI¹õ9ê=¿Ð¤·NW9¾ëC½éQ=Çt7Çt7È;<Ç>zyO>í­B?C7
?ï*Í>40?ÈD9¢	²9A>Á«9Å9@Ø"?ÎÌ=òt7òt7È;<rË$?»¢Ð>Ð4J?ÿ?Ã>wI?ÆÙ¸8!9_²÷½V#;Ù»:æ_?Ó=yu7yu7È;<ÈÙ>î>ÿUQ?Ë³>Máu>wn:?_Ë9(á8F"?°ß¼8fÔC9'èv>Ú=lHu7lHu7È;<O©=ëwt=L1?ç;aÚ;×n9?á_7Eäf9 :ø<¶¸%´8(¿À=_su7_su7È;<LÁÊ=¸÷=3?SO<$øå;9 ?þv^¹þ28	Ì¿©>9OAa9ÔØ>ï=Ru7Ru7È;<ð=÷§P=P_/?tÃ;7Î ;R?hþù·êÖ09Vó´½ka¿9ý¤9*Û?Õ"=EÉu7EÉu7È;<m>ñUU>Né<?=("?øê>-ô0?Ô=~º<@³N?'¿=	{®<EÕ??M0=8ôu78ôu7È;<ØP?ÿÂ>÷G?õ]+?Åó>ö3?¢ 8ä>9+³>Åc;ú{V;9=?11=+v7+v7È;<%Ü?{¶	?×ì?*?Pzø>-?£]I;j¤Æ:FÁ?S¸:R!e:Q7N?D5=Jv7Jv7È;<ò?=?ÈÚ>»]?kÏ>\j>[H?¼.9ÉÛ9@YØ>ñr:éë2:E%-?¶E=uv7uv7È;<=øI?ýÖ>'þp?70?ò%?ÝôM?)×9¥ã¿9Ku?pÈ:ãOm:3ÙW?ïM= v7 v7È;<("?ù¥Î>QI?ÑÌ>ÚË>¹ê9?ô;õ8tÔ[9ÈÊ> ;çÐ:m¦9?Ê`=øÊv7øÊv7È;<y?I©>³¥T?y?ù3É>|¢I?T¸O[Ö8¥Ì}¾Qª<a¡ <rU?Ub=ëõv7ëõv7È;<þ_=_úÔ<FV,?Ò`;É 5;'ò?¦K¹y9Õ¾
8O¹Ìz9Ó¾hj=Þ w7Þ w7È;<(v>¥">ç©B?2w	?WÄ>ö;3?CÙ#=8ÅÇ<¥÷Q??w<ú<ñdF?ú=ÑKw7ÑKw7È;<+Ý?Øo»>W?Aé.?eÍä>ê³C?Höâ¸Ø	9Ý¿¾òíµ:ËÉu:ó|=?=Ävw7Ävw7È;<£Ü9=BÒ=Wy4?]Õä;Ì¼;^$?È'¹©¨8;mo¿°L¹ÌJ_8öé¿í©=¸¡w7¸¡w7È;<=>V>};?Ç7É>èg>Ïë/?Ñ5=®ßÖ<ª²W?r*Ý<ó	<áØA?0´=«Ìw7«Ìw7È;<~ÈÅ>©h>CY?½²ý>fÆ¥>cãC?u8ð%9I=>I3;â¤:i?¶=÷w7÷w7È;<ØFô>´¡>W\A?ÏÝº>ï(>ûÃ7?ÍÚC8Ìp$9Þs>ö9²þ¿9JA>N¹="x7"x7È;<û?xö¯>YIG?¬ë\?|Ü?ÝE4?4)£7+ÎÜ9ä*½<ô@i<´<¢ÆH?cß=Mx7Mx7È;<SæÍ>hº>RI?Ã>®±]>|6?Êu¹zw9³èý¾8>T:M :<y)?ë=wxx7wxx7È;<±=¹@=9?kË;éÏ;ó
&?O`¹¾ÁÁ8ÁT¿¾ï¶FsH9aº»&ñ=j£x7j£x7È;<1?,.?ÎF?Þd?1H?]ë7?9n
9-é>¡E¡:Ø:Ï?hó=]Îx7]Îx7È;<tH?§$´>|*?6pè?ùy?²én?Y=à9 ìï9°Cï>hÐ:Òâ`:=m?[=Pùx7Pùx7È;<¦ÿ=TÞ<.+0?T;!2;¨
?2Ê8¹ál9
õ¯¾Ü½8&ÜÑ8áç>z#=D$y7D$y7È;<PÍ<Eø<A?ÆI==A8.?Üp6³å«9Æ³;¿E¤;Nãl;£1?Ð1=7Oy77Oy7È;<Þ¤ï<
åª<?~3?Ox?;Ý;g.)?<*¸²8SÛ¿|ü*8Êú8¯.>2=*zy7*zy7È;<i=G^=\.?"·®;ah|;±31?Êç¸L9~gD¾k/)¹ú9ÛV¾Þª=¥y7¥y7È;<d:=v´=.?zk;ã|a;0á?[þ·®[%9äÄ½í¹èJ9G¥¾®=Ðy7Ðy7È;<#÷8?ï>kE?|d?/2?Gì:?Å:Á¯9.a?÷Ï:Ít:«zY?F±=ûy7ûy7È;<]E=M[
=÷D6?bÝ=pJ=H)?æÕð9?Ò:¨Úé>è&Ú9&9ù&¨?ÏÏ=ö%z7ö%z7È;<AÒ>+R>hcK?¬>K·Q>1d5?EVw9©0`917
?þ$9r®9Okq>LÕ=éPz7éPz7È;<f=»<Ê</4?é<s¥<l-5?¿9§9¤?#&;$`;·¥ ?7æ=Ý{z7Ý{z7È;<üÆ>5"_>ãKd?"{?Ö?>U?Ç*÷<F<l?ï:i:n.?%ù=Ð¦z7Ð¦z7È;<jW#=9Æç<j4?©ø;BñÄ:î
L?Lü¸-_»8W,¿§c8»9Ò>=ÃÑz7ÃÑz7È;<Í:ø<¾<Â&?â8¹;+Øw;0Q??DÍÚ¸«pØ8e¿oæ¸«K±8r]&¿°!=¶üz7¶üz7È;<ÿ4?º¼>è&u?Åá?~ôª>xQ?^Ùï8{w­9¯û0>K!:ËGá9,J7?k$=©'{7©'{7È;<ßÙY?ÐÞÇ>Þ?J¢i?Hæ>Ý?Ç9s9Ôú$?ÚØ:¦/a:º&v?rW=R{7R{7È;<DÿO?k?þPO?Wà>Ã>Ò5C?àa
µV\S9>«ºþY³:H
z:,7?b=}{7}{7È;<À=duº<8?¡r?;ú;¶º&?3¯$¹z39ws¾6L9ñ º9¿¦Ó>èx=¨{7¨{7È;<+z?^ªí>óí?hª@·_?Ò?ï:Ú)ª9M?Ç¯¤:_~":<º?I|=uÓ{7uÓ{7È;<Wò¶<£Ö<Oú2?íz;bn6;÷0?4¯·4!8a¾»Ah82d9æF>)=iþ{7iþ{7È;<ê&Ö>O>±0F?´?c4Ú>9?j4þ:Q¼·:±1?Ì:ä¥:¯Ø?&Å=\)|7\)|7È;<wG=N=»??æ;³¢;&'5?æíç¸ ÈÁ¶B2AN¸zV9|´½¢Ë=OT|7OT|7È;</ZG?8ø>\´M?ØL?ÛC?=:?Õ>91ù9fn>FF;tîð:­R?áÏ=B|7B|7È;<Ç$?á©>P«Y?ÍÑN?¹7ÿ>tO?9ñ19]Ö>K<ËÔè;øO_?¦à=5ª|75ª|7È;<dW«=Ùp=vb6?°J­<³<ë÷)?
£7TXF9(#S=Ø±:Ê:Áu*?Ëá=(Õ|7(Õ|7È;<?u?
ú?¨Ðh?°­û?Ç_ ?ßH?/ag9Ù´9î	¤><);ã~Ô:ù¸9?¨ò=}7}7È;<î±>xv%>h¥?W=?\)Á>IG{?îM=T×è<Éza?ïá<Är <ë?Í÷=+}7+}7È;<ï3?ã?Ko?zN?Å·Ý>¹pn?±Ì9Ð9%Îû>ü[Q;ÅõÚ:sÆt?
=V}7V}7È;<ÀÖ8=?=¢71?Äk;¨þK;)Ö?É¸^Ù9M&2¾ææû8óQ[9ö>¼%=õ}7õ}7È;<gä4=Í=x4?cÓ<µÔ;'Ü?DÙ¸(Ú9¢¢¸¾þs:½N :HB?¿Z=è«}7è«}7È;<®ª8=²=Aö0?n;Ð5;±>?Ê¹¯9ø¿TßØ8£9 í¿>Sj=ÛÖ}7ÛÖ}7È;<¡¤H>¡þ=ÞÒI?¼-¨>%k>Ð7?RÏ-=¢ÌÏ<Z V?Y;S¬¤:+NO?p=Î~7Î~7È;<?G?ÕÓ?àz?ÞU
?Ðõo?¾°9-9Ô×>ì>:¬»÷9§åD?	=Á,~7Á,~7È;<ÛÚ>o>K?nlÛ>h>ë0?U3y:»:°±G?ÃÈ:#:(>?ß=´W~7´W~7È;<H9â>t7Y>ÃN?*ì?´?:Âo?oS=þÀú<W?<O3¡;Mr?5=§~7§~7È;<>À<P<vc4?.v;·0;+à?³^¹U©9§L¾w;:Oï9ÅR{?¡Q=­~7­~7È;<éÓ>®?>µi9?Óì=UÚ®=°Ñ,?»Çÿ9Õ¦9Ù>\?
k<÷xÈ;$7?÷W=Ø~7Ø~7È;<e¨O=ã=ÞB?ËÃ¹;Y§;§H/?G¸Ê9¶ë¾½ì½Y¸øe9-îÐ½HY=77È;<mûÀ>0ÿ>>?yÇ>.O>¿.?ÌV ¹O9±¾Å¾{S¾:]¯X:ËÛ`?R=t.7t.7È;<¬>s¸=Á2?X$<([<ô"?0¹C9èë¿°sÉ¸é19ä7¾W®=gY7gY7È;<Ï ?pàÆ>O?Ö"?ä8ß>al:?(Ö9xiÂ8ÈÆ?Ù:<¯9= g?ÂÚ=Z7Z7È;<}?%¸>
G?ËÑ¯>	x>×5?dÇ0¹ÓÞ8ëð¢¿$©8:Y°':vô?ä=M¯7M¯7È;<o?ãíØ>uý­?¢d?Tâé>\Ã?·¹F9BÎ9ø¥v>Û:Ôov:Ìd?ý=@Ú7@Ú7È;<¿#|?é?Ei^?Kü??²z?#¼9J-9|)?Ã¿³:ë:E1?ó=77È;<[??ÐÝ£>ÿx?æ¿¦?ç-?	?ÙÊ¦9ô²_9Và>?JÏ:vöA:Yþ?;1=77È;<ÁÏ>^C>óJ?ÙR?ù	?°tC?~¶.=Á¿Î<UX?¦¦:Ùó&:¯Í]?x3=-7-7È;<!÷Ý<÷`<¤4?oE=h=WU!?6¾¸Jv99#¾i;óÉî:¼?5=C7C7È;<J>O.æ=6Wa?Á¨F?Uàú>j·J?ñá<u'<ÜVX?m±=b<I°]?*8=X7X7È;<'ú?_C?×­?ÿ/?1?·p?s;9®~9mk¼>¡=ü:9U}:vå~?UX=ùm7ùm7È;<¹^(?ÎÑ>.qM?Kñ?Ö>iÕ8?$/¸tþ9ØSÙ½X.:o¾9cO?i=s7s7È;<<>?eð>gJ?E¥>Í´Y>Ò~3?\S9K~9ÿÈÔ>ÃÍ9:æÈ>=í7í7È;<ª=Ô¼O=rø5? 
<WËÝ;×h?ûÆ¸{&9qS¾>!9?89o¸>ô=f®7f®7È;<	>
ø©=ûoK?Ð?ÏÖ>iÚ=?¦°j=Îá	=¦ÞY?¸¥w<Vw<éY?mI=àÃ7àÃ7È;<[hF=|!=®2?Èh;È§2;æÇ&?ìv¸8|·ì¾p¡¸u¼Ç8¾¾/Ö=YÙ7YÙ7È;<äÝï>e
>uC?|ë>³>M?Ì¶
9æß9è">¶¼9­9Lo#?(Ú=Óî7Óî7È;<LÃe=E7&=ºï0?Ê¶=IåR=þ!?¯ic¸û»8=Ù¾åü¨:þ:m!?Sç=L7L7È;<L|=J8=jh/?*»¢;kx;²'?ð	¹\â8¡ÿ¿Pâ98ç9c¸=ãü=Æ7Æ7È;<Yd?lâ>´%?m?
LD?H?Ño9ê9°ó>x£;¯:ã??½/=?/7?/7È;<}:>&;ç=ëõM?º*?îþæ>N=?Z<B=¼ßã<»5Z?Ü<B;BÉ]?G=¹D7¹D7È;<p?[Wø>Ùvw?×?o5>fy?9±39§¯9Ð>Sñ:GíI:ñó3?/H=3Z73Z7È;<âµ>r-R>]?CW?v?éI?ªi«·9 ¥½ .Ï;gêq;>[?
=¬o7¬o7È;<!G,=Üò<Ö+6?©Ê<Wy½;2?¿ø+¹³Ge9QÀ¾"i9hÏ²9AWW>D=&7&7ø1f<B?F­>*\I?d>V0>·??Ná¸uz;9 Y±½*PE;ä:ßû\?²=77ø1f<Ra>³×>ÉB?ýÁ?ÿâ>Óé1?Y$4=ôyÖ<°W?ñð=VÃ<2Ó@?/º=°7°7ø1f<ts?X¸>'K?¼Vî>Ã¢>vo;?
ä8¿|ÿ8+ä>)+:ªw:Î?¨º=Å7Å7ø1f<¡?Y¬?P6\?L?·­¬>
<f?,Íß8ô`9ÓÄ>çÅ:Å¬M:ZPu?s=Û7Û7ø1f<»u÷>Z"¥>Ð??§>i>
_/?Ue1¹Î´9cê¾=¦ð9õ¼9kÆ#?¢=ð7ð7ø1f<¹,?üâ>p/C?¬Ñ>Ì>£5?)Q¹Vúz9t¶Õ¾OO:
Å:þ4+?«.=ÿ7ÿ7ø1f< Ò>­Öp>â_??èu¶>dYN?¯Ø¸39ÛN¾ÌÓ;]~;.NR?iC=y7y7ø1f<jñ>mÎ>y¢L?à&#?R÷à>¨9?(Ó¡¸R9¾ÄQ:`©|9)?Ü^=ò07ò07ø1f<Õê	?¤´>øD?]×Ñ>§>¸h8??) ·Ìq9h ¼3óF:!:í?I=lF7lF7ø1f<ßA?·Â>|~?Vâ?q?yXp?°;¼;m ;ýÞ9?^zÊ<ó£C<;y?&·=å[7å[7ø1f<)l?ãå¿>þUG?ü?lØÏ>­2? Ç¸vÑÌ8öù¾<:$`:(t?ÜÐ=_q7_q7ø1f<Õí=U8Å<E§(?f;EZ;?ªb¹k9ß¿0ãQ¹k9ä¾
ü=Ø7Ø7ø1f<Fqò>ak>fU?¢Ä?;¯F?X F?«g·n9ÛÆ¼ç%:¸eï9ä}?d=R7R7ø1f<õ>±^>HÌZ?hÇÓ>'ì>i{M?ÈË;¹ôV9ëà¾ór9nn9èå?=Ì±7Ì±7ø1f<³.?M >ö|¥?tõ@çK?äj¤?´m:ù×ñ9Oâz?_c;¹5Ó: ?=EÇ7EÇ7ø1f<Ú©Å<
<Õà0?­Ò;Sð;^×=?¹ÕR¹î©9'¾ÐpÕ¸Ý"9Ø¨¾ØE=¿Ü7¿Ü7ø1f<aX=&ìd=Ùô/?áÇn=®==l"!?ªPø¸øÁ8}Ü#¿\þ<P¹;p6?e=8ò78ò7ø1f<=r:Ð<{9?$à®;û;h#?i¿8¹n9î§$¿N8!{9v¡==²7²7ø1f<o-\>½>ØS?Zü>®v¯>E8?ü¸Øaå8:?¾ù.: Ü*:¡G?Ô=+7+7ø1f<)?Ñ@6?ÈëR??Áw8?¶Z?í'Ô9>¨9®X-?	Ý;ÎøÖ:Ô,¤?¢¥=¥27¥27ø1f<m?+ô?ñuI?pó>¬ >ÒîA?ã9ÿ;!9"ßâ>­|;'ýÜ:vG5?·=H7H7ø1f<GäÝ<sÈ <¦0?Û<zËÐ;ï%+?yËM¹ÞÏ)9z¿<*e8#­g99ý=Â=]7]7ø1f<]Þ`?ÿt¬>æ¦?mnÓ>°,->îF?Ø'7|,
9R=,l9Àh9ÝÝ>Ã=s7s7ø1f<r=0±³<VÁ:?¸ =¥4ø<£Ä%?$Û6¹Í®9m¾©{:QµT:ÛT<?`ù=77ø1f<Æñ=í­½<m3?À ;;S!?uÙ¤¹E9$¿J;ª7b¹8Èë=x
=77ø1f<&Qþ>
>}L?Ò>?äY>T3?Ü99ì^9½Õ>Sõ§96IÎ9~oÐ>ÁO=~³7~³7ø1f<wñÃ>§y>pìH?®*?úÞ>ªÑD?Âç9¸©ã93Íµ½D5ö;\Õ²;090?h=øÈ7øÈ7ø1f<9±?$I?çja?Á2@ª?üêA?ýâ®9%Ô9!
Ó>
$;IÂë:ºº2?pi=qÞ7qÞ7ø1f<ÆÕ3=`Wò<ø=?}	<½;z9?çS¹ùM9ñ©½¾ª&Q·Ô}c9t\ë¼k=ëó7ëó7ø1f<á«?5øÏ>r?Ó?¶@?5?ý]:UDõ9º?ð9; Û&;a|f?Þp=d	7d	7ø1f<$5»>4ãv>B?7>S9Q>¥1?ì&¹ºù8¤B+¿$:#0:¸NW?Óª=Þ7Þ7ø1f<¨e?]Î>AC?
­Ì>Sc>K9?Rá09÷d9|ÃÅ>HFö:¶#¬:$ 7?³=X47X47ø1f<×Ä<VÏ<ý-?óÖ;._ò:'?ô¹X§9øÖg¾yÚ«8KÚ8Á¸É>Ñ=ÑI7ÑI7ø1f<¥d	?Ïd´>úB?Üæ·>l>ç3?KúÜ¸|ð9;ö±¾:6Áa:Ìe0?FÒ=K_7K_7ø1f<^[%?PÞÚ>þhA?r0?®+þ>¦Ä1?­89üÑ9Ä¤a>Q:!h:Æw"?ë%=Ät7Ät7ø1f<øT?Þ®½>£Q???í"Õ>¯Þ<?7b91|9³@å>i2:Úcå9§n¯?Í7=>7>7ø1f<Q?íIè>çf?8Û?r?g?°ðA=Æ-º<V?Le­<·Î<þr?à=·7·7ø1f<DP=\ÖÐ<^!2?n»;$;Lò ?!·ÅYZ9¢«-½_H7´Ã9ÁP¾<)=1µ71µ7ø1f<>Ö0?Ü>HM?«ª	?üd°>mËG?ëÚ¸ò9C-:¾õu :ø¸:'.	?@¾=ªÊ7ªÊ7ø1f<Ù²d?î²ó>>p?=V?d>ïr?÷Ã79«9à>l;PI½:oO?Û=$à7$à7ø1f<;T?^æÓ>1d?x|?G0?[?^FC:}ñ=:Æ?$&{:P¡":z«E?Û=õ7õ7ø1f<¹Y?l¹³>Ê}F?Jô>®>ÓÄ3?Ë¶·7Äï69B=:ëÏ÷9KU?'=77ø1f<iI¯?&é>wÀ?pq¯?^L?}?{ùû9L¿9Ðx?¨sj;¦ñ:;`x?­n= 7 7ø1f<zì=iOÖ<pO.?åêb;O=;×=?õp¹0ãF92¿(Á&8'\9KýÁ=h=
67
67ø1f<ÙÕ>µ>Å¿I?ë>	3ª>Ç0?qi#95ðA9t´×>àO³9¯u9Y×:?Ê=K7K7ø1f<	c=Y!=Æ4?Åò_<IÜ#<ð.?¬¸j²k9öÕ:¾ç©J;/(;¼>?"Ü=ý`7ý`7ø1f<¿±>Þ£x>Q6?Ëá>Âõ¦>ãä,?næõ¶³!Ö8rý½ã»Ú9OM:'Gº>=wv7wv7ø1f<éÙË>Rº>¦>@?©>_q>Ï4?£)¸Íq9Ýo¡½Õm@:Mwò9+K?F=ñ7ñ7ø1f<ìÿ>Ú(>]s^?'Ë>uT>ËÞG?S="Âï<ßLa?`z;sP;
f?ð=j¡7j¡7ø1f<`)?PÑ>oO?)59?«é>:zK?Gª8¡z9Û{	>¯õ;b®:W`?t#=ä¶7ä¶7ø1f<KvÊ>òfu>4S?!"¹>1yx>Ã½>?®7è'M8`¥=8Ñ;ôK:í³n?ÝX=]Ì7]Ì7ø1f<^}?j>+T?Ö¢>jg>Óc4?&¸Ön9Û
¾ $:h99Ä?¾=×á7×á7ø1f<¡÷@2i?è¯?½ú@s¢?1´?ç{:©â9à8,?rÇ;«Q:@?Ï=P÷7P÷7ø1f<d"Ù>Î£>~A?ôãa?íS ?ÄW4?åÁ=%£³<tR?&YÍ<«ï<ÎIJ?Î=Ê7Ê7ø1f<n(^?~þ?=?TÙ><^>©æ1?Ã¯g7ÉV9BE=hPf9¯ão9Èõ>/=C"7C"7ø1f<@ü®>dÆ`>5KG?£û	?Ú·>QA?ÕÒ¸º~9
2S¾r5½;èZ;B^?¦µ=½77½77ø1f<xO=Å½<Ö3?z;ÈÒj;!?Ð¹/Ò,9SáÖ¾n),¸ÉÑp9¯·½|·=7M77M7ø1f<«ép?~?næP?hr?A±@?F5?Â9B9
×91À¹>Rû:ã¦£:¯]D?0Ë=°b7°b7ø1f<»rÄ>àI>P§<?³Z>$c>ñx2?(¸N8IrX¿×à9ícÜ9Ã/>lÙ=*x7*x7ø1f<ÄÊ>}>»L?×>¸rQ>t£5?Ò¢¸ìC39GhÇ½ðì¶{²±8°*½ô÷=£7£7ø1f<r+?ÓÆ>Ï]?¶î?6e>R]?âÁ^¸C^9	I¾Ô¯:\=:NÛL?p=£7£7ø1f</?æò¬>àG?kÁ>7·>HX@?
¨¸êyF9RWY¾é¬9ÍÂ:±>;=¸7¸7ø1f<ª­?Ú&õ>6?Ir?3j?|?Hó9Fb9eö>`ÅF;¼;a6?ü==Î7Î7ø1f<}³¾?C>?OK?ê@s?í?ès:M :L?çª2;!¾º:ît?F?=ã7ã7ø1f<eª"?ëËÏ>[fH?Fî>$ðF>"¤6?L·ªJ£9|9b¼%²9Ív¶9XÉ¿>J=ù7ù7ø1f<ã>À9*>¾-N?·t6?RGø>X!<?h¢5=¾ùÞ<0P?Ò¾<«>/<i8I?R=}7}7ø1f<¹½<<)B1?s;î4;´H?ÑçD¹vp&9n¿ïJ8÷8NáQ>äW=ö#7ö#7ø1f<7Ð<ù,<ñK0?£âµ;÷7;þ?Êï¹§þ8²¿1Ï9$9Ky?¦n=p97p97ø1f<Ì?:¸­>Ñ4h?äø>c±>ÃT?^9V&Á9·¸>&<8§;ªëZ?C=éN7éN7ø1f<\?|Æ>uH?Ã<?¯YÌ>Û÷??éb¸
t¸9ÆTO½¹:Z¾H:UF?Û=cd7cd7ø1f<·ÝÇ>$>µG;?ç$ð=I±=¢§-?VÛ¨=*QQ=N?~¡¤¸ÿ<9ÿ^¾T=Üy7Üy7ø1f<4º=À¢b=×)2?¼½;à;.±.?Qq§:nô9M^¯?c9-+9©¿>¾=V7V7ø1f<¹@?0µ·>ÓI?û?#¨¹>f!A?³¬Z7#Ù9S±<î <qã8<UJ?-¥=Ï¤7Ï¤7ø1f<dD=¬¸Ñ<´ÿ)?*;ã;U$?·iz¸LB	9ci¾ Ä9e9>Ú´=Iº7Iº7ø1f<OìÅ>ÄöS>É
o?£2?ñ»>s?©H96É^8ísæ?\Ç<×N<¾v?"¿=ÃÏ7ÃÏ7ø1f<ÕB>IV>,®:?`¾>ûR>Ec0?×ê8`"»9Ö¡ >ß):ñÐ9]~P?Û=<å7<å7ø1f<ß²?ÕØ®>ÀL?ÊMÒ>1þ>xì>?;9g9 «>uË:ôk:¡¹;?ë=¶ú7¶ú7ø1f<Û"?ðÉ><~M? Ë>Ø>e¢B?rv7#&9Ý<ç¹P:³!:Ñ9%?O
=/7/7ø1f<#y?y®®>ÞE?½Æ?Õò6?ÈN?K²Â9{¤9ÉC#?ÑX:UT:[?=©%7©%7ø1f<^T?2? >ÊY?MÇ¨>kh>Bç9?o¸Ùv/9EE¾Ê¡½:^·:1G+?~=";7";7ø1f<UíÈ<Ã<',?¯1=Ö<Ô ?ÆC¹)À9Ï
¿Çýß8
)V96à>Ý_=P7P7ø1f<Ù/Ô>¸É>)E?êm?µ×>·3?8Ø 49°C>ÛL:chõ9Ö?a¸=f7f7ø1f<Jæ<Tî¨<À­.?¾Çµ;;§?hX¹C59ô¿RX/¹üB9?Jç¾l½={7{7ø1f<A	+?
ëç>ÒË<?Â1?d¼>m¥2?è¸Å"Â9õ¾7æ:	:SÚ<?RÉ=	7	7ø1f< ?s³½>ªiW?Ý¼6?Z³ß>gQ?tHg8£9_ø´=$r:£m;:ÙD%?â=¦7¦7ø1f<Yyw?iÂ?g@r?kY?iQ?ÏT?Ù¸|M)9çË½&3Ã:þ_:Æ_?å=ü»7ü»7ø1f<to&?9§Æ>H{V?ë½?L-Ü>Á2?¶8ÝG9Ðö±>Ñi;;õG?ãñ=uÑ7uÑ7ø1f<¯}?D¨>×F?[>nî7>Ò7?¹²Ú8¼3¿ÇO9:?ô :Û^?õ=ïæ7ïæ7ø1f<rV?Ç#1?E?çý?1<?0x/?ø7â9ü
e=*S:.:!Ï?×=hü7hü7ø1f<þÒª>w°d>w9??Qh¾>î>a-?x*O·ÂÎ9j.É¼~Ð§:6:EU(?ç1=â7â7ø1f<ã?Q¢ì>e?Î?.ú>?9J9[j{9éÍ>+r;OÖ;"Io?Ãc=\'7\'7ø1f< %?D×>Ö0E?3ß|?öù&?hØA?÷Â8än99îP>Ï=¥­¡<Wõ^?pw=Õ<7Õ<7ø1f<2NT?<¿>£Ô?s£@U>?+r?5N*:ªÑÔ9JÜL?Pé2;ókÍ:aö^?}¢=OR7OR7ø1f<¸] ?!¼>ãIÚ?+»q@°?EÃÁ?ût:±.:ó^??lt;º³:K¹®?·¢=Èg7Èg7ø1f<¾?uÔö>ä¢Å?±c@M?I'¹?®KÍ:
2:^Â?0µ;áX²:úÇ?¡«=B}7B}7ø1f<s'=eä<Å;?.aÚ;ô} ;
+.?f¹8½)9¨é-¿Ù9Æ7ÿ;@¢
=»7»7ø1f<ò·B>^Qù=õïG?ßgD?Òü?Þ8?h6)v9{,<K¥<A2W<£D?%=5¨75¨7ø1f<!*?.ÜÒ>$O?ìo?_ñÖ>¥Q:?sLA8oY©9=þd;õø:­j? =®½7®½7ø1f<331?r´> |?p?Oá§>óX?v´T¹¨Ó}9¬Ö¾.´9ÔÞ9) ?Þ=(Ó7(Ó7ø1f<¶*?¾C >·T?3?5 %?¦-L?FÐñ8¦gÉ9a®>]¼;ê>J;O¬4?¿À=¢è7¢è7ø1f<§Mv?ÑÍ?
¨K?C?ÌÅ>4ä??q9Ñd9®ý>µ9(9æ?ÛÊ=þ7þ7ø1f<â%>Þí=|3?µ=Ç<v*?ããY¹%¡8p¬¿ßÏ:æ:%Ó?ÓÛ=77ø1f<0¥?ãøÞ>¨½?ê¨?]7ð>þ®³?z84p9öþ>¥mi:¦ó9rOu?ß=)7)7ø1f<t)?¹KÞ>Ì¾?ßjÌ?MÉ.?³?1V:oö:ET?â;TÝ:$Ò?Å=>7>7ø1f<ìc?vôÏ>KJ?a?Zsû>ÃØ?HG9Ô59z?ê[¦<²*<j~y?ä=T7T7ø1f<5 ->ßÍõ=N4?O<÷>Ñ;û?K¹BV8£ZuÀbV¶9®9 ·?zE={i7{i7ø1f<?Ná¥>K?<ô>c©>ºë8?½§8Jðw97
>¬<RÁ;F?¢{=ô~7ô~7ø1f<,×Ò>ô^x>QY?³|?¿¾>ÅHG?v9Á9Äï>ÕN9 &¤95ò>==n7n7ø1f<ó (=·¬ì<fÛ5?gòæ;³ö«;]ç+?°'¹¸²C9Jîr¾4ö8©9gv>&=è©7è©7ø1f<D½<Ø)<x3?Ï;A/ã:fÏ(?ö¹¹85'í¿¸ß5Òw9ùc
;=a¿7a¿7ø1f<h='á<z4?×¥;º®;ÉZ?¹üó8sÀÛ{è¸ÆÈ8jg¿=ÛÔ7ÛÔ7ø1f<Óø>é>\?5?ã>-»K?ÛVä8°<£93>Åy8:	å*:,
?oÑ=Tê7Tê7ø1f<}ew>=1>çª2?ä³:=ój=à?Ô	¹49¾Jö¾¸-;Iä;Òú*?VÝ=Îÿ7Îÿ7ø1f<\?ÒgÚ>!L?ÔzN?Éï>u#]?m7ä<9LÔ<dú;;Â:¤ZD?=á=G7G7ø1f<Ì6f=¥K=\ü8?¤<¿Âè;q.?Ýö×¸Àís8×¦b¿b.D9KJ9lø>´â=Á*7Á*7ø1f<¬ßÒ<ãÙ<ÙÍ7?]ï;Á;¤D?4£¹:Ü8Ü½¿§É¸ð£9
¦H¾ã=:@7:@7ø1f<Ée?Z?ÑR?ÈÎ?þìÕ>s:?¦Ò"¸(9KC½
³;¬>Ö:$o<?vñ=´U7´U7ø1f<6å=a=@^>?)¢<<<½¥"?X³¹8^ÀT÷:xç§:ØQ<?uù=.k7.k7ø1f<qº<J<ã4?Ö;3;ôA@?¶§`¹Ôy9ad\¿bG8È%9ñ>I =§7§7ø1f<r>JL>3ÒS?½?îúÜ>«B3?C©=óÿ==§d?%KL<¡æ<j@?B4 =!7!7ø1f<»wq=ôz)=V^6?ÅVÓ;íO¢;¤©&?ø"¹ÿ'9ØVø¾%8ûr9Ð>ýF =«7«7ø1f<ÒÓ>Î=>ÖW?}x?ª)?©nF?e9JC9ã@?ç<h¤<Øù^?ÿ =Á7Á7ø1f<>¼<í<;-?[ç6;ð\!;E?l¹9}þ÷¾gº¾8sI8¬)7?· =Ö7Ö7ø1f<^æ2?nëÚ>¤3Q?ü¢!?Þ³Ð>DF?3÷8¢O­9òÓ6>8½;;ÄÌ<?ôÂ =ì7ì7ø1f<½µf?fÚ?«cF?dðú>Ø©>Cú=?nÙ¶º29ÐíÍ¼:ï@:kà|?±Ð =77ø1f<-¾5?=Ñ>©^?=%?èÃ>¸§X?	8æ´9ÉEß=©eo:Ø_:p|g?zÖ =ú7ú7ø1f<Q9Y?e?ßÜM?áü>q¨©>b)>?ÿí9Ü³9¾S)?k0;Hå:ùD?êØ =t,7t,7ø1f<0=Lxü<3?Ð;F¡;8%?0V¹¤é9­N¿fk¶7ôÅb9îM=mê =íA7íA7ø1f<õÕ?¨>|ÏE?	³Ï>}>S×1?jX¦¸<¨Z9ÁB¾Ðn:¨ÛC:)ï&?¦E¡=gW7gW7ø1f<Å¿?±å>Á?Êaç?KAd?æÀ?ÄxÑ9z9OC?­sß:æ*|:Ùb?¯¡=àl7àl7ø1f<ím?íË>Æ¥B?p|Å>½>ÝÜ/?%c¸9A¾ÿ×9í91Ðè>Ò¡=Z7Z7ø1f<m­ö<Õt´<±ø.?¿Î­;-Y;'§?Å]¹5$9/Þ,¿i
¸«9i²ß½Ûà¡=Ó7Ó7ø1f<]º>Ñ7q>iE?C÷q?E(?äR8?#hï:ð:@$O?ßÙÊ<Ãz<é°O?°¢=M­7M­7ø1f<gT7?ÿù×>¡MY?4?MÐ>_0^?&H¸§`8@¼¾«»¯9î:ª9C#?e¢=ÇÂ7ÇÂ7ø1f<½Ü?ì>Ú/l?¸ï?î¤?%X?¡EÜ9*ò9Yyè>[;*¿§:±
M?é¢=@Ø7@Ø7ø1f<ýÞ>Þs>LE?ù,Á>®µ>ôQ:?iÖ¸¿89qI¾<×:h0,:HáR?Ç¢=ºí7ºí7ø1f<­å>»O>ÓV?y¨?)ja?³_??ö9òç9òh>ê:êår:à>?6¢=3737ø1f<qö>½>Jeq?¼#?iJÇ>-dQ?è7¹K986¿Ã<;§X²:éQ?I;¢=­7­7ø1f<4(?ÏüØ>:F?0÷?êÀ>VÁ5?4hP¸¢<9¹ô³½V<;öÜ:bêY?¾Q¢=&.7&.7ø1f<6{4?¬ç>CôG?ÔC÷>Yª>99?v=E¸êªT9Òmí½ 8Á:Ie:æW?Çs¢= C7 C7ø1f<,ÖT=À¾='7?À¯=Cº=îh-?wõ8^9kF>µ0­;VO;x'?x¢=Y7Y7ø1f<¼T­> 
a>-E?Ñ_'?)ð>Ëi2?Ü-=Øv<µB\?¨÷<M¢¢<ëB?ÛØ¢=n7n7"ýv<ùøY?äª?ÅMR?X/5?9ì>CD?¿©ù8°D¸9ÿl->R];¤F¢:³J?õÜ¢=
7
7"ýv<®9>í×Q>}8?Ã?à2Á>/?
û¦<ÉV<·.G?³·<õr<%eA?%ß¢=77"ýv<÷*
?e­>kP?¶ð?âÜ«>ÉA?³Ñ8Þo~9tÀ>ù0:ï:jjñ>¹â¢=¯7¯7"ýv<|^n=ÝÅ)=Í·3?Æº¯;;X+?¹G9Ýß$¿B«¸³9~a½Àñ¢=yÄ7yÄ7"ýv<0N>iÀ>§7?Q+ã>@2¦>±õ.?(¢²:ü:ÿ%?.­õ<7ª<¾8?P÷¢=óÙ7óÙ7"ýv<`n?ª
?Ð
\?Éí,?bÜ>$I?ðKA9Áé 9Â>AÂA:Zÿ:'9?~£=lï7lï7"ýv<<Ñ2?m6Á>@íl?L?p`¶>ÇU?ðõf¸Zp9T¾Ë:¤:ôÍ?²1£=æ7æ7"ýv<_?¹?}L?b8?c}ê>ÛI?~¥8¶\9N@>,'Â9|K¢9K ?¿8£=_7_7"ýv<g«.?Á¾>¶j?±°>I>G÷`?3ùc¸Êç8%É{¾þù4:1:a!?Ü£=Ù/7Ù/7"ýv<G~?â©>5"C?.[¼>^õ>ÿ¤2?zk¹å¤8#Ê¶¿|?;f;±+?Ð£=SE7SE7"ýv<®R??vN?$à×>wØ>l@?o1d¸\øO9Yr¾v::l:ª/?JÓ£=ÌZ7ÌZ7"ýv<ÈÑ?Bk?2`?9¿Ñ?àxt?*£[?½'I=c_ô<ð¹R?Ö4:02Y:íJ9?I÷£=Fp7Fp7"ýv<³ð$?ÑÕ>²zE?úÓ>Ôb>	½.?··Ä
9¦½Ô$µ:Ú{:N®8?#ÿ£=¿7¿7"ýv<%6?kYÖ>Z?µ"?ÚÎ>Í¨I?¥ð;9CÍ§9\>fô:I_:(¤?Í¤=9797"ýv<ú<MG·<û.?P'<´þ<ù$?j´E¹|*9×5¿½L;¯P;ÀÈ3??L¤=²°7²°7"ýv<îH=X>=û6?X»t<l½:<À'?¦þ¶849(Öf¼lz;ìGì:Y	#?O¤=,Æ7,Æ7"ýv<L=EÜ<w1?º:¹;Ük;iI?vt¸¸¥!9¾ACÉ·6L9ÏM|½V¤=¥Û7¥Û7"ýv<Â?³I&?§	`?t!?ÚË>ÂJ?S+A9ÒÈ9·>NÚ:¥â-:Æúc?ðY¤=ñ7ñ7"ýv<(°¾? -?dÿ?Â£?÷,'?Ãy?øÀ9·9g)?<Á±:@:ÇZl? [¤=77"ýv<û>Fa>ÀXz?ZèE?ÿ°ç>õ«Z?À<¶×w9xÕ£»°2:ua:XÛò>h¤=77"ýv<fµ?~ì­>^GF?¼â>g&>ÜE<?¤4^9n¶<9··?Ká:Ä2¤:Á /?"¥¤=1717"ýv<20?+gÒ>+ÜV?­$R?h
?q>?^»"9Ù79Câ>÷gH:É:j.?¬²¤=G7G7"ýv<sm=B
`=u0?10>ã,Î=V¦!?v
¹wê9{ql¾=ãþ8¨ß9cjÕ>ô¹¤=\7\7"ýv<¹¦?oÆ>àÉ²?®Ö?D>Ä¹~?ä±ô8/49 ¼D>O":À:R©?lÆ¤=øq7øq7"ýv<JêÄ<2_<P3?î6;;';%?7¸².!9Å`¾ÀLQ5BÉy9©Ö:9Ê¤=r7r7"ýv<¢å¾?$M$?3¸?Ñº\@ë½Ò??¼r:ÖÜ9Û®?ñÒ:h
B:×?ÄÊ¤=ë7ë7"ýv<w e>rú>[1F?ÄÈ>>ç>fÀ0?8z9Åük9ëû>/Ó9è\w9HZ?',¥=e²7e²7"ýv<¶\="º:=W9?*@Ë;y);®þ1?|S¹~wé8¿JE¤¸¾$9VD¾èq¥=ßÇ7ßÇ7"ýv<µýû=ï®­=ðµ9?wK3<Un<P1?b¬v¹Ät9;¤]¿ÜB8ù99m1:>y¥=XÝ7XÝ7"ýv<M(¨=â`=jl??&r><®ñ;ºI?	 ?¹ôV9³)å¾Gk:À«:SM?Á¥=Òò7Òò7"ýv<{j¤=	àc=bµ8?j>=F£	=­1?s®¸«»49ò4w¾UÉé:~¸:Á2"?Ì¥=K7K7"ýv<?Ïöô>U(?>«1@ZÚ¬?ù?F®:8´:r?Ôn*;ðE:ë$?¡¥=Å7Å7"ýv<{¢Ä>}z>°õH? (Ã>ãñ>¿~:?ÐÈ9¬9íü>R7©·A"9¢½ Å¥=>37>37"ýv<lj??UL?3ÝU?î?bI?@º9¶Ù>96z?æ|:IÈ9KI?X¦=¸H7¸H7"ýv<U?g?0¬M?Úa?»ù?ñõC?ç¯81)9°>"ãÀ9­_9ÏÖ>?g¦=1^71^7"ýv<ÜV?\?WÈO?+¶i?M±?Z$@?£Óm9ZÜy9«ó>à(û:À$À:P'?Î×¦=«s7«s7"ýv<ð p?í'?&©U?;?ò--?Ä4F?Ø:ðáø9ä?KÜÄ;w;K?Þ¦=%7%7"ýv<[¢?®|µ>ÃS?S¼ß>Ê7>K5E?xã¸À 9¿
ñ½7ÄÇ;`åc;Ìf`?çó¦=77"ýv<Ù?¨¦>£ëE?Í >X\>g:?¿7üs9Øp*=÷&:{u:¢ù?w§=´7´7"ýv<×Ón=¬Á.=ºí.?Ô«;ó;­"?ú¾¸t£N9l¾7õ&8d492;=C=§=É7É7"ýv<X´c?¯ü>UÕf?|?>h?ÝY?¥ØY9ðt¡9^´¬>z`:þ}Q:OÃ,?Î>§=ß7ß7"ýv<(|)=/ü<Ã+?Q;µ);n-?S0¹u²9¡è¾\¬S9¦÷_9òñ>)E§=ô7ô7"ýv<ûb?À1	?`S?àÎõ>>ß\F?ZV·LnÒ8b½|ï:X±:á?Ó^§=þ	7þ	7"ýv<õ8?^¦ê>û?¡$m?ã>.¸?
ûG9ÑZ9öé>±;\q´:Ö:?Õp§=x7x7"ýv<`ù=HN=#×7?yÇ;ð(;¿3?6àÜ¸fÍÇ8
¿ý;;Îe;ÂÍ4?ü|§=ñ47ñ47"ýv<§?ñÑ>×¥>?9H¬>&w>+2?~7T9Zô=ýþ9KY:úî>!§=kJ7kJ7"ýv<ó?b¥>²G?S¹6?ùë>ÔG?àÊ¸y9Ï$¾7RÏ9ë9OÃá>Kª§=ä_7ä_7"ýv<8=^O=Öú6?&<Hdð;	X1?nÈ·~F49`½eÀ¸-¯ 9»Äñ½cÚ§=^u7^u7"ýv<K?¤dê>h×]?³G,?}Hà>¤D?Ì'w9tB<9E(?7Æ9;?\»:8Õ}?'¨=×7×7"ýv<Ãá-?ëÝ>ªUI?;,±>þñq>ÿv;?F¸"6¿9uò>½<É :Öz6:âa?Q4¨=Q 7Q 7"ýv<Ê¡$?\Ê>EP??ß«Ë>xC?ïg79æ:9ÎYü>®þû:Ñ:XR?Ç>¨=Êµ7Êµ7"ýv<XÆR>ô¦>Ò´Q?}c.?Dà>²G?É*J=îæè<7^?|<
<,w?N¨=DË7DË7"ýv<KØ=ÕÛJ=Ü5?®< $Ö;9?ZF¹@:9Ñ0¿ÃA>9ü-9ùî>bh¨=¾à7¾à7"ýv<gñÔ>=¹>S,U?Y£B?£À?m>?P\9Ø¤90`>n¼®9pÖ9Bò*?Ês¨=7ö77ö7"ýv<E¢Å?a?ßÛº?!ØÆ?CC?Æy?à÷9þ.9òm?±öª:æIÿ9¤p«?¦ç¨=±7±7"ýv<æï?58¼>UÅC?åeÃ>Îô>µµ:?Ì}·)Sg9Ú½ª#:&w:f?ñ¨=*!7*!7"ýv<^|^?·?ÃÕQ??îw?ýø*?9?÷ß9¨Î«9Þ×>£oÆ;Hg;mÐ[?eô¨=¤67¤67"ýv<Ä>Ã=
HM?+?¹>KR?5¡7=Ò<E_?Ë*<ØÈ;é»Y?÷ø¨=L7L7"ýv<ÖcÆ>ñf>ê[??o?ô?]D?Ü×9 iÐ9/?1íó:éG:ýÈG?bú¨=a7a7"ýv<ôæJ?Lï>Y?fÎ>~>~ðO?vµ·Þ³T9QôY½­&:¹.æ9q_9?û¨=w7w7"ýv<¼«?X+?·-?À]º?Ò<F?h«p?.9#39ÎÝ>';îP:W?ü¨=77"ýv<L<?	,>à?DP`?óò>z\l?!9~2L9ZÂ>ø:#:=¥`?(©=¢7¢7"ýv<åË>¥>½E?0öV?ië>a(j?kC=Ìßå<· Y?7Õ¤<«û2<ÌÂk?-©=}·7}·7"ýv<¡B?=>Ù½P?7Á>o4C>8?*Ó¹ö 9Jgú¾0¯:S:B? :©=÷Ì7÷Ì7"ýv<Wú>
9¦>Pù@?²Ë>9Ë>C1?èàè8Ö@9-V>Û6:1G%: X
?pw©=pâ7pâ7"ýv<qq?·ã?HdV?òF?w[§>_*[?a¶¸ü9Ö­¾¢xÊ:Qý:?5?é©=ê÷7ê÷7"ýv<	?©>ìw?/´?{o>ÿ,p?ÚQ18J/9ÒD>ÞT¤:E+s:©-?f©=c
7c
7"ýv<x¼=ßç=1?@<Õ²R< 4?3¹Bgó8
¿§p9i³9¹É>wª=Ý"7Ý"7"ýv<BÎ>Þ>ª<?ªQº><s>ÓÇ.?uå;¸mm9þÊ½´9t9N?¢(ª=V87V87"ýv<gÁ=øâ=*³3? ;6;?ê/I¹çØ09ï¿`ü ¹B^Î8´G¿¿Nª=ÐM7ÐM7"ýv<Ê$?\o²>x·:?nÓ>ï>«2?ü§q·q(r93xÿ¼/Ç:CÎ¤:U³?cª=Jc7Jc7"ýv<*?	Vª>ß#K?rw?L)?EZ;?Þ!9ÅAâ9ÍJ6>D¥:fP:½<?±ª=Ãx7Ãx7"ýv<*´??î<?/UT?=?O$ê>2O?z·+9 ½­Ë:´¢i:ðØ ?ßçª==7=7"ýv<Äÿ>ú>EBn?Ð×?Rs?@R`?ÿth=§|í<÷z?$Ç;(A:@9?|ùª=¶£7¶£7"ýv<¾>ß»E>ùÉv?±¿È?u&[? j?«9)9	?¹ÈL; ¥¨:àm?º«=0¹70¹7"ýv<*??Ll`?Ò?9î¬>'^?Ô84`9.J>,;Ù&;åáY?E«=©Î7©Î7"ýv<Xn?2U>«[?%_?ù¾>Ô:?Âæ¸²Ü¹9qÂ¾wÂ:Ê^:,
@?Ì«=#ä7#ä7"ýv<|µd>CX>á9L?Oz?eg®>èdE?K@<æ×ß;ïê[?<ÓÆ<ÏéZ?±'«=ù7ù7"ýv<¼â=£¼<3?Ù<º»<çþ?ú¸AÄÚ8ÏÅ¾"¦·`9ö½*«=77"ýv<¡	?h¤ª>îyN?ýUì><§ >ÇL<?m ¸;~9ñÏ¾ÁP:¸{:øO?S«=$7$7"ýv<V?»
?8öA?ª;Î>¶¯>ÍO:?ò29"#9 W?e`':>¶:$?Än«=	:7	:7"ýv<\äE?»qÛ>Ûf?T[?º±?´X?ÇÊl9ùÈÄ9Ø>#Å:{òv:ÎQL?d­«=O7O7"ýv<å;?AÔå>TP?÷ ?C«>ßrA?®U9þé9N'j>à²:E¼e:£xF?È«=üd7üd7"ýv<ä'?zª¶>U'j?%D?÷>¶ÉJ?Ó¸,}9ÑèG¾Ø
;ÆjÆ:6?Mò«=vz7vz7"ýv<	¡>BzU>¯A?Âa>÷:>ÈED?øós8í99ã=ó¿:E¤9ai?.¬=ï7ï7"ýv<;5u?"±?pnW?%h]??¯I?Óàv9?µ9ªäÛ>£µ:^}:v7?Ò¬=i¥7i¥7"ýv<@¢î<Â¤<Ed9?ÛÃ;É@;­y!?øTþµUU9Ðw^»	ý9eÖ9?T
¬=ãº7ãº7"ýv<Ø,?²é>9<?ç*? Ëè>"¡;?Jé8´Çä8.²?BÝ:Ìók:«p?Ò&¬=\Ð7\Ð7"ýv<a?ç>zÖy?O'?F³>ên?ã¯^¸v¤9¶'­½gBü:(ò²:íp4?Å2¬=Öå7Öå7"ýv<:Âp=Æ¬*=q4?=»8Í<xL/?¨<í7N79©¥=èE<ç+<@¹4? 5¬=Oû7Oû7"ýv<b'?:ÖÓ>èGJ?ßM?;>?"B?|IÌ9Q:ü(­>ÙX:ü5:Ã?[o¬=É7É7"ýv<è0?£>¯ïU?±Ø>µe>AfE?Ê²=~Ï>=Ð;R?¦y<ÂÇ<õX?ôo¬=B&7B&7"ýv<ó;?ÝðÚ>¼Z?:?ûõ>£|B?ÙëW9Ñ962?j>:{à:ð>lq¬=¼;7¼;7"ýv<S¨?	F?©?±Æ&@#±?£q?ù=<¬ju?áE²:lW':\?»{¬=5Q75Q7"ýv<;<?¸>¾?¹ã\?îåç>äØs?ÙÄ9tÆ9ð¬?$¥8;º Ç:am?~¬=¯f7¯f7"ýv<òÞ<o¤<Vk-?;8ëX;È|)?x¹ÅÂ9Þ)Å¾¥8ìÉE9J.>	¬=)|7)|7"ýv<?%U>2Z?ì<ù>oó>9O?DaA¹úI9«+ö¾lÌ:Ò;?:R-C?®¬=¢7¢7"ýv<ðù>ûQ>FH?m õ>ï¯>83?Æ#r¹¼79·3l¿ï¸9ôå9ÂÍ>º¬=§7§7"ýv<UÕ>ÇJ>DÿE?Q±>~ý>-?²G¸ZB9L®½Ì9ÓA9ÄJ8?M£¬=¼7¼7"ýv<Lè>I>É´U?+Â?Ã¶Î>'k>?Fg6c5_9w¼<¯0:;Xñ9·:?(¶¬=Ò7Ò7"ýv<wMÄ<*=<k/?M¹°;h{;ëÂ?î¹Ê¸î)9ew¾õ8÷9a8j>¡º¬=ç7ç7"ýv<éÝ>¥´>?>?7?µ¹>ß3?uÜ·ÌÊL9Ê½4N:×#F:°ç@?Ð¬=ý7ý7"ýv<K?¬>å¯G?À
?¹¿¿>ó
9?Ú¸eÅ9.zj½ÐÐ:D:Lb7?6Õ¬={7{7"ýv<Å[?¢>
?<K?h ¢?GÃX?Ny??#Þ·êg9Û5Â½ã<º`;Ýå[?èô¬=õ'7õ'7"ýv<£4=¹>=Vt1?=¿XK=¶Ä!?#u¹d#9]@¿4;ì õ:K¡?}ÿ¬=o=7o=7"ýv<Ñ}?zr?No?ðà¨?$·S?þ3L?í'":¾>:-ç?Û¦Î;^;åÃm?»­=èR7èR7"ýv<ê2õ>?,>eR?%wn?ì
?C?|³8(	9èö>¹2:é9_JD?67­=bh7bh7"ýv<_ú=?Ý7÷>û¹D?dd4?åþ>Q,5?9»°}9ûÛ>$*;Eöß:4ýB?Üb­=Û}7Û}7"ýv<ßF)=Íîö<~/?ô÷R=J)=?¥'-·ÿÝï8Í8½ì:i,:½4>?è­=U7U7"ýv<÷Ê=ÛöÇ<î¥:?7Û ;ªt;ÃN(?ô£-¹
9é!¿; º¸Mfø8VÀ¾Ì£­=Î¨7Î¨7"ýv<V?~¶>l7L?ªÍÄ>ÐË>G<?V@8ì;9Ã]
> Èm;Ø@!;¿<?{Ñ­=H¾7H¾7"ýv<D?Ôû¼>{ìK?³wÁ>£>_>?þÏ·EÌ~9µùP½¶d;v;ÿ}M?QÓ­=ÁÓ7ÁÓ7"ýv<}ý>Æ)æ=tA?À>?5úÁ>Âz?@¸s|±9mº½Åß<¥b<{	?%ã­=;é7;é7"ýv<+?¨$¡>¤¬N?^Ñ>®>2;9?ÅûÍ¸99>Ì¥¾@:H:Õêd?¼ì­=µþ7µþ7"ýv<1D?÷õî>óR?pxÄ>>ÇÌ4?n¯¹ÃdÐ8	é'¿V;Ú_;ÙcR?}®=.7.7"ýv<
=µWÅ<(3?æsÀ;";;"?iÿ°¹$c8ÍÁ-Àr°¸h<9M,¾ù®=¨)7¨)7"ýv<ÉÑ=[Ü=×^F?×¦Ó>D>$~:?¼!M=çNù<G£R?ç0<YÇå;!9D?_®=!?7!?7"ýv< *?12?qZ?ÜÄ7?(îÒ>ü_?ÎÇ·Úh,9O½è;;{PY?e-®=T7T7"ýv<j=»WÇ<FÕ3?òúI;øÆ;v(?Å
7¹E»/9,S¿>ø[¹ è~9SéÜ¾ó4®=j7j7"ýv<'Ã=ºf=
µ0?ôBT<£<7D/?ì¸\v9±Ý¾Ü`ù¸\x9,¾6®=77"ýv<}?Þ.{>]æ?hy?î²î>?#°9ïúÃ9
c:>Ø_:á:¹2:?<®=77"ýv<¨Í?£YÅ>¿C?<o?óm"?Í<?#O9X¡±9Ã<>:£<@<êY?_E®=ª7ª7"ýv<@	
?KÜ­>%@K?$ì4?á>Õ¿M?ýö8ç©¯9Åø3>îB;z4Ç:9z?Àc®=û¿7û¿7"ýv<íÍ6?Ðâ>øN?>?éÊÙ>%	5?Ô
·ø9Nr½þf±9
Íð8¼?Õf®=tÕ7tÕ7"ýv<µ××>,Ú>àL?
ü>»ë9>Ä=;?"U¹ìß[9³ø¾²Öâ:¸c¹:9?Âr®=îê7îê7"ýv<=?6a¾>E??á>P>H¡0?~Î6=:9Ç<<ùrù9üä9?_t®=g7g7"ýv<ÌÑ<®<0Ý5?Åú;R;è&?µ2¹d9ç¾ÚC9hÍe9s¯>²®=á7á7"ýv<Ñ]j=VÆ=R?ló=Rz¤=|=?Ú7®9j
u96?º©";Ææí:§	/?É®=Z+7Z+7"ýv<ö
?ó·>ÚI?¾RH?µ9	?Û:?ó9ðÑ9~?OO4;q¾Ì:ñra?ûä®=Ô@7Ô@7"ýv<ô*Å<Xª<&2?a;úûp;VO)?å%"7Ñ!¥9¶_{<L¸;CÂ>;Ò.?Ô¯=NV7NV7"ýv<r>i;á=ìß?ßxó>å.w>(|?è¡1=Û<O?\<~; ?#¯=Çk7Çk7"ýv<Á=QÓÁ<=.?ßù=Î¾í<yÌ%?é
w¹©5«9Ä±¸¾	Ï³9m7l94ÞB?§,¯=A7A7"ýv<W2=ªû<	$6?éV<¥;<
H?Ú
Ì¹~kC9Ò¥¿âåÏ8f?9së>­0¯=º7º7"ýv<þ¶B=<å=¢4-?ÕL!<¬Mò;új*?	-89¦ã¹9õ£}>CÍë8Koe9Y>sD¯=4¬74¬7"ýv<ãà?Ié?«ìx?þí¡?8m+?TÑq?ÉÕW9Í95~Ö>Ôùt:X:wI\?Z¯=­Á7­Á7"ýv<zéÜ<m<ï2?.Ñ;;ÇÍ-?÷-Q¹Ê?C9ã!	¿±":qUÌ9¤\B?´n¯='×7'×7"ýv<rq¦>ãU>=ðG?3À>.d>Ó9?Ä·L=Ä9cÂ¼sÀ97Û9},>{¯= ì7 ì7"ýv<Z&>uJ¯=+ûS?p=?ô;?õy5?ê61=Ò<wkW?	î=Z8¯<"E?¯=77"ýv<`?¤"À>é@E?@ÁD?§
?^a6?-j¤8ê9¯!>?¾;ÿ1;g=?Í¯=77"ýv<èo?¼d©>¤1N?æS?e?¿ç2?¢'
·`Ü9!bd¼@¤:9,:³?kî¯=
-7
-7"ýv<Ùú¶>ây>&	<?6å?Ó´Û>MQ3?É¡¸×9¾;þ½hò#<«óÎ;ÍJ?e	°=B7B7"ýv<½<,ñ<k!5?RÈ;£;úÃ?mO¸~á9°Í½,;9¨¡9d#?Ø	°=X7X7"ýv<¸æ=d'=yàJ?$0ú>mØ±> 4?NQ<×Õÿ;Ã:Q?×<àÛ<^K?°=zm7zm7"ýv<¿E(?¬µÏ>àdO?óÈò>Âü¦>Í:?tæ¸¤59Dg¾oó :<É9ÖÀL?â"°=ó7ó7"ýv<yÝë>$ù>IA?s³½>ü>]-?¯³	¸ðÇ9?Ëi½¼êú:¤¼:b*?ÜJ°=m7m7"ýv<a?¼¬>Û«E?< ë>;¤>Ë@7?^Z»¸ÀÈ9µ@³¾êü:`¹þ9ïÄ?8U°=æ­7æ­7"ýv<sèÌ>tut>ûV?ïN?×þ>ÑßO?~)¸r±9$|t½äÓl:eÖ¿9Ö?'_°=`Ã7`Ã7"ýv<¾:ó>!>gER?ý¯
?ßø¸>=ñ??Xë 8Bw9Uû>¯ú*:Ú
:w"?d`°=ÚØ7ÚØ7"ýv<y=Î¯Ð<ôÚ6?á;O[;úà(?l~i¹±µ¨8Ô&±¿	D8Gg9k">Àv°=Sî7Sî7"ýv< ?s?&?ÁyN?ë
@j©?ÌiM?6ûç9ÌëÍ9ï2?£íF;¿w½:,d?:°=Í7Í7"ýv<Rým>b)>AØ3?×;>Ý>÷(?J:¬¦æ9}ô?z9¶|å9BU>èÀ°=F7F7"ýv<îr=lÉ<[5?ÜÈì;TÆÀ;Ö8?u3¹ÙY9´¾Ò9è5¡9ß>
Ë°=À.7À.7"ýv<Á
?¦Ä°>÷rc?®µI?óræ>ÿ`?> ÷8Ùñ¶9TA->=­<u)
<~?}?Ì°=9D79D7"ýv<*üº=i=ê3?òõ=ÔzÀ=#?Ä\?¸:]9ð©Ý½¢9Ég9C±?nð°=³Y7³Y7"ýv<Ó^3?xE¢>Þ|?um ?!>dU?þÆ9{¿9>c\>Á;Â U;Úçg?Í±=,o7,o7"ýv<ÃQñ=J¬=@3?æÄ;E2a;^)?äU£¹Â9ù¿Ú¶ø84§V9O>±=¦7¦7"ýv<y=nF=Z0?ÌÖ<ø+¨<Ö|#?b¹
9|	¿Ì@×9P:çØÉ>´±= 7 7"ýv<§w¼<(<½,1?Âa=KÆ<Þ0?
Xº8©9Ë
>M¡¸)á+9©Ñä½D%±=¯7¯7"ýv<h=ìð<#qw?OF<Wã;Vt_?§;ã@Z;B@?Ûk,¹»T9d¿~%±=Å7Å7"ýv<(ÖM=gÉ< jÆ?ò;M<Ïã;»¡f?y<ªíÄ;ã@?#îà¸AÊÅ8T¿-,±=Ú7Ú7"ýv<§?é=¯6=hO?²>U'>+D?Æµ:·H:¶&?íI&<)þ»;Æqb?¡?±=ð7ð7"ýv<NÓÐ<G¸<J»3?SS<Õu3<Ü?ä¬#¹·ñ9G¾Ðé{:íO:´ó>@±=77"ýv<Ïh=? ¿ï>¥?J?½YÍ>>ø7?3°¸_ÈL9`à>¾/H;«
;8?ÐI±=ù7ù7"ýv<yB?´Áð>´ÉN?`qÏ>Ù=>ñ±>?ÊØt¸h-f9W(¾eC9P¶9°`Í>½d±=r07r07"ýv<lY2?BIÅ>img?"Õ?6>¡­`?f<ñ¶u9l/]¼'4:$7:¬?t±=ìE7ìE7"ýv<Þp?ØÐ?hæT?þ¹ä>ä>ÐÉR?Äª2¸ý&9vC	¾L]Ð:krg:xf?Âu±=f[7f[7"ýv<_?à*®>Ê¼R?!*:?ú>Ö->?°ëã8µÌ«9-Ð)>Tß':§:9?¹±=ßp7ßp7"ýv<
?¬B>æ?\?a"
?WÀ¹>õ_>?Ô6¸¸ù*9Ë·¾»9ã½Ø9ªìÜ>¡±±=Y7Y7"ýv<ôåÿ>,¡>1:K?]ëÜ>È>h=? ×Ó¸@9QúÉ¾ÍZ:0GK:?Æ	?ÙÉ±=Ò7Ò7"ýv<ÌÛ&?2G²>o?mÇ?£hv?40O?¹÷291§9ú>Là+:²Ù9î½J?Ñ±=L±7L±7"ýv<´=ÌØ<c;-?#¸E;U+;ë?QM¯¸XC9`f¾}ð·8áì9;þ7>ó±=ÅÆ7ÅÆ7"ýv<R¸6?í>lï¢?ïÆ#@çp?ÒD?3;]ÌÊ:r§b?Ý22<S;|Ò?Ñù±=?Ü7?Ü7"ýv<nÅd=z#=i3?	$è;H¹;× ?[§À·á}Ú8ø¹á½C³.¹À8Hh¿½ú±=¹ñ7¹ñ7"ýv<&?6xÓ>I?X¡ç>q>T><?*ÄZ9þ¥9;*©>V9ä8t©)?²=2727"ýv<¢No>ý[>í/i?DêO?W÷û>c>S?
ër=Øÿ
=-øZ?¤Ã<ÑÚU<[2j?Ð²=¬7¬7"ýv<?.?Ò>òÝS?Ò[ø>Ùf¡>öD?ðçc8U8£?{ÉV:x×90?Ô#²=%27%27"ýv<Oã<s°<lº8?è	;¢k{;Öê ?Üæ¹¹%9òGï¾º¿8ÿÀ9pU#>:+²=G7G7"ýv<l¾>¿Ís>¾òG?fþ×>¿>íñ=?om9-c9~c?ïT":`:´(?²=]7]7"ýv<Ó½?»c>Ã?U²I?·ÔÅ>M? »Q94l9÷I±>ú5å:
:$a?à²=r7r7"ýv<È!g=tø=ð8?¹7<§f¹;G.R?^¥¹nô8©Ò¿HS_7w9I9ø=ö²=77"ýv<óz¿=*C='<?4>Î\>À*?º5G=2öò<xæQ?f8®<wàl<I<?²²=77"ýv<½=y^="Z?¯[>K>ëA?ËÔ=)Ht=V.^?Û<ä´<Uã@?Eº²=ÿ²7ÿ²7"ýv<¥`=ãx¶<¸5?6<=5ý=Ì ?Ä³¶áýC9ñïi¼ÇlÆ;¤C;])?IË²=xÈ7xÈ7"ýv<ëö>}>«ÁW?í#?Ü È>y±Q?ÆÍ·f¼V9Áu½Èô:jî4:×u6?R ³=òÝ7òÝ7"ýv<û^?2·>5Ô\? 
?®B¬>(®Q?1ÖÍ9¡³9¯?ÈùP;Ú:õau?­:³=kó7kó7"ýv<éR?B'Ù>ªMx?*äV?3Çù>>\?ã9»mv9'L>d;J:o×?j³=å7å7"ýv<còý>²%>uW?Le)?Gá>G­@?N8òR9ÿN>À²:ð3:Ló}?)|³=^7^7"ýv<ßØ
?	B¨>@S?®2?X°>zD?b÷8.9Ä>?ô,;êóÝ:'|G?³=Ø37Ø37"ýv<3&t>%î%>ºV<?5<?bÿ>m©<?
2ò8µ9-º*>7w#:Ýµ:ã?QÆ³=QI7QI7"ýv<±À<q<(2?¨³E;&ú;Y$?x
¹T9&§¾ß´ª¸0Ä{8¼-¿ûÇ³=Ë^7Ë^7"ýv<ù@=Ç=v
1?#H<ºó;u!?µ¼¹ÐË8¨Á¿ýÅ&9îk9=
?±á³=Et7Et7"ýv<Q^?¯D
?¨oI?çL ?¹Û><Ä:?ÀE8zÒ8Ûo>BÑQ<rb<xO?@è³=¾7¾7"ýv<%?:?Ïm?©M>?ò÷ñ>½VI?úýÍ8e}9@P>F³R;£LÓ:1F?B´=8787"ýv<Z!I>zLú=+¶M?®?+ÿÎ>y;?`Tã90Z-:Û§>-Í¬:Öæq:^ß6?~ ´=±´7±´7"ýv<_à¯=a=á	H?>5[Ç= 9?S"=	8È<RO?Y[ä<ê<tÃB?I!´=+Ê7+Ê7"ýv<x
Ö>p>zKJ?^JD?´Y	?yí6?·±G=í<l>W?õûæ<©<ÎM?¹+´=¤ß7¤ß7"ýv<ÿ8ø>½¦>µÓ>?Fp>qh>GK,?ÈÙ¹ê7S9.xº¾ukÂ9Ì§9:ý?=´=õ7õ7"ýv<Ò>¡>+÷L?àÐÑ>¦?>ùá+?\X¸"÷9¶²½2(:x:£d?t>´=
7
7"ýv<1ì?öU?r?^m?åO?ì?s?!¥_9Öèµ9÷]>®¤:S9@:TQ[?^D´= 7 7"ýv<§~K?]ÓÌ>*V~?GÃï>^>yË]?rk8t«n9NS=-µ¶:µt:>J??A´=5757"ýv<Û9Â<©<Òê5?Òî;ÞÎ;Sf?E¸·7)9{æS¾0~æ·+Ø9µÅ?½ç°´=K7K7"ýv<ró>êr >ãéA?è?<¨¾>%5? ?ª5ó¤9<f;Ø|:¨ãl:±A?±Á´=~`7~`7"ýv<ág?¦>@8²?j)@Ì?
?\?;iä:\yV?%qè:l§P:Ç?Yì´=÷u7÷u7"ýv<d ?ëÐ>\E?×Û>öæ>n52?qß¸8ýÏ¿:W5:?K\?:µ=q7q7"ýv<+R?-,?¶G? GO?¯Ë?ÜÊG?y9x9tGÚ>MÑ=:RÃ:º§1?..µ=ê 7ê 7"ýv<¨=Çr=w¬1?B±; 0;ê¸?òj¹1Ó8P%¿~À9JQ9ã.B?ûDµ=d¶7d¶7"ýv<@?U9>ï??ï"?·_?sfX969L¯>¬ø:.D:k^?Vµ=ÝË7ÝË7"ýv<GM?Æv?	øA?Î>>s 2?æø¹
À8ð¿%:¦:+Y?qjµ=Wá7Wá7"ýv<Fë=x.á<0?7qV;±';§B$?[tN¹4e9wæ¾Ò`¹Õ{9¿GW¿3uµ=Ñö7Ñö7"ýv<F»=	ê¼<½Ý3?&n;q>0;`;-?cy¹»?å8m÷0¿ÏFe¹êjÞ8ò¿ðµ=J7J7"ýv<yJ=7ç=®0?>Û&<<Ã+?W'ó¸äQ8«oÐ¿u¥:Ê:O
?2¡µ=Ä!7Ä!7"ýv<XSÝ>a@>IqK?\
?âºÇ>üb5?Êøy¸
÷9B£p¾ì2;M~ÿ:mG3?"·µ==77=77"ýv<ÏxY?¦?¸X?´¶?A¢>{'u?[o:;-RÂ:du?9<¯<¤&?h·µ=·L7·L7"ýv<Pf?Ï>Î
@ð ?>Ï@?Ér¨<¼bP<øïN?éoÞ<®Ý<öJ?Q½µ=0b70b7"ýv<W;?tI?¶÷_?¸9j?r?ãkO?ÖD,9¢9¬>%¡;Ð+;ñM?ÁÃµ=ªw7ªw7"ýv<0gó>è>å]?]ôL?Ó?;^D?
8×¶m_½9Fx¼£èÂ<"c<+<[?lØµ=$7$7"ýv<ü>>¢M2>XÄa?\?¢Ìµ>ßI?B&q8b9þß[>Ö½9GÉ96(ñ>8Ùµ=¢7¢7"ýv<ÑÝä>²>Ñ[?	?<Ë·>L??JÁ8¢É9hõ=úÓ:4 :N?têµ=¸7¸7"ýv<.?K½Õ>½%Q?a?_Å>È9?Õµ·
t9Úª½ìEJ;B;a4?w¶=Í7Í7"ýv<J¿=Ë3·<è3?­Éÿ;yeÝ;#â?0y7¿=8¥'û=ï8W9^Éã>>¶=
ã7
ã7"ýv<¯`+?Ò>YP?/´Ð>>Í·@?­¸ärF9$8¾¿U:ß2:0õ?$?¶=ø7ø7"ýv<h&æ>i>oX<?Ì>>¸8/?ó¼·¶Tý8~¾½jó´:ýò:Ï^*?\¶=ý
 7ý
 7"ýv<»~>Ìi>MCM?Oo?DÍ>rA9?B^«¸2j¢9c¾P<ó5<B`^?c¶=v# 7v# 7"ýv<ã¿?7¿>pVG?ó±á>Y>ó=?xiØ8§YK9É8>s::Qº:$1?
¶=ð8 7ð8 7"ýv<GYE=Ó=oÝ0?[<Ø
g<Lg?·6
:5:Çnü>Õü:¿:3Î|?ò¶=jN 7jN 7"ýv<å(?qLæ>K¾;?§>Caj>rù6?éÛ8Ð89/4>½1l:÷Øî9ÿ'}?ª¶=ãc 7ãc 7"ýv<7À>ÆÜ~>8dA?ÌH0?Rì>ø¾>?g²¸8ìÿ9	#>'	:¨¬²9÷V?¼¶=]y 7]y 7"ýv< ¢«?èì3?¯3t??zù?é­y?vá:&9Öpg?CO:­Ð9RÏ¯?VÆ¶=Ö 7Ö 7"ýv<¬,>Ðµ°="'z?(÷g?Q?q×c?ÍBW=öð<­±d?ÀÏ´<Ì9<C	z?ÿ×¶=P¤ 7P¤ 7"ýv<¼=Ü'a="1?&³<è&Î;#?²j·Ül69­$½¬µ8Ê)9uc>Úê¶=É¹ 7É¹ 7"ýv<yéî>>K?¦ì¥>9øa>ù;?¢ÊÞ¸|n?8þ÷¿ü S:9³:Ã:?··=CÏ 7CÏ 7"ýv<@ÜX?
?=LH??äÂ>(>?´7õºf9d¦<$
Ü:o/:SµV?·=¼ä 7¼ä 7"ýv<Â1á>	O>j#I?28><D>ñÖ;?uô¸æÉa9åW¾1×9Æ+9ý¿N?þ·=6ú 76ú 7"ýv<RÆ=1Ç<×ë4?Gþ4<¹<h?fsd¹­9ÈË¾ØìZ;¦Î;16?(·=°¡7°¡7"ýv<÷±¦?K;?e2d?®Ý? x?m¿d?éðß9¿97!Q?þV;^#Ö:¤ç?Ô)·=)%¡7)%¡7"ýv<Û?¼·>ß£V?¥Û?·Ë>a7E?z8Ú59ÀEo=Ð+:X:»
?Å6·=£:¡7£:¡7"ýv<øï>(I>Ð>?Û·<@<;$?Xv¸¥19I1¾&®Ö8§?9þÃF>Ê7·=P¡7P¡7"ýv<Ì=æ×D=±A?æY.<y¦á;ÍE?ì\¹ü8Ëç¿eM¹f¾:9Õé¿9·=e¡7e¡7"ýv<0²?ÛN­>{`?ëÛ?>È^?¬¸ÁÍ9º¾þ]9F~¡9¡¯>Åu·={¡7{¡7"ýv<ý7>NÙÐ=Çf`?ë¬P?-?ñG?ï?=Ý<®Ó]?;vP©:ß¶o?-·=¡7¡7"ýv<æ??®cò>éDJ?,Z?ù¾>/D?¦iD9]8W9ÿ é>PÎ:òc:Ó>?Þ·=¦¡7¦¡7"ýv<V=4hI=zë4?jg<|¿Ì;Þ#?Þ5u¸Õy9ÐGV¾rî9A;ð9/þ>IÕ·=|»¡7|»¡7"ýv<h ?ã	?ç?ö¶@y?:?F(-:À^£9«?Ö;5M:ö¦?x¸=öÐ¡7öÐ¡7"ýv<HWò<G:¬<¾4?lè<ÐQ´<XÄ$?2 ¸ìé99Þ³½ªjD¸ªm9Ô½Ï¸=oæ¡7oæ¡7"ýv<È6?¨¤>?ÌxÞ?1Þf? °v?wWr:Aó9aº~?°¡;|ûB;IIT?@"¸=éû¡7éû¡7"ýv<©%?Ì>ÝOO? ûæ>x¥>m@?øéì¶³´R9Ãë¼<¾È:iÆ:=ó$?	8¸=b¢7b¢7"ýv<¶~â>íÉZ>(?j-?Æ>_?©d(9ºm9ìUµ>¹0¤:­`:Ó;?ì9¸=Ü&¢7Ü&¢7"ýv<T=ÈËÁ<_9?v;E~;(?âLÑ¸`±7ó=À4¹êê9m¿;¸=U<¢7U<¢7"ýv<Oþ<þ¾<É-y?Ø=ªë<÷¿?Iª8V(W9¨>üíÌ;o>;?Á<¸=ÏQ¢7ÏQ¢7"ýv<MøV?Þ!Þ>à¾w?ó5?ªMÌ>Ròb?}Ô9<qÈ9Q±?x¯è:¬¦u:÷|r?jF¸=Hg¢7Hg¢7"ýv<FÊ¡=-c=ÿP6?k&<o²<]ü"?àó¸ý9é¾Åû¹F©/8±JÓ¿ãK¸=Â|¢7Â|¢7"ýv<×®?6©>8G?^?fÇ>z2=?1b9¬9¸§>ðv:%Ù:ù?ÇT¸=<¢7<¢7"ýv<'mÌ?õ²&?ø?v+
@6n??¬ó9:Mè9µëL?]Ó¬;
c;K?.`¸=µ§¢7µ§¢7"ýv<À§?Eå¾>ñ«D?«Åö>õØ¯>U 3?ü²'¹ý]9,Â¾Ç&;Åü:sµ(?µ¸=/½¢7/½¢7"ýv<FN/>áQ÷=]u5?}Õ>ë¨>¿3"?;¶¸,
Î8kâ¾+ß:£:Éå7?ñ¸=¨Ò¢7¨Ò¢7"ýv<:la?Éa÷>Fi?ZÍ>		w>CU?í¹B8¶8½G¿sÊ:W:¯ói?	ª¸="è¢7"è¢7"ýv<JÐÍ<p|<2?ì=eÂÞ<¬?©î8zW9<Û>6è;iÿ::E?y«¸=ý¢7ý¢7"ýv<E2=0bú<©6?HË<Vò<&'?tÍª8hà9çç>æù£9K´Å9¤SÔ>Ä¸=£7£7"ýv<¯i5>Vä>=Å2?(Ì=Ò'=UÍ(?âw$;<_Ö:ÛgD?p9ta9Á>È¸=(£7(£7"ýv<gÆ=\?=J4?á«Ø;Ç;áå0?U¹6Ì¿Áx¥q6ßãH9ê÷<X¹=>£7>£7"ýv<æØ>é¼³=]:?R¸4<Ãü;¤7?u¹V}æ8q*¿£¨`8qÎ84K>/¹=S£7S£7"ýv<¾Ë>7Þ>Ä#A?f,õ>õ
­>êZ5?\v¸ÐÁ9ùÊÏ½´Ç<Áþ¨;v¾S?ëM¹=ûh£7ûh£7"ýv<¯>!]>{¡J?;?âÞ\?·1?]9í'°9åË>Þ<×F<¿´D?£R¹=u~£7u~£7"ýv<Ô{¯>¶&\>L?h-?'Rã>*IC?-	9¶249jáÂ>Òè<ëú<:Äb?u¹=î£7î£7"ýv<:Ö<ÜQ<ÁÍ0?FÔ;Å;PßL?^@?¹	A9Éòü¾½ù·´·8¯(.¾6¹=h©£7h©£7"ýv<°?ú¨>OzD?_KR?½Ã?2?©9Ä9É|½>6:FZ:50?é¹=á¾£7á¾£7"ýv<e¼-=ü<\0?;|õ~;Q?{ýî¸Åó8é¬û¾pT;\8;Ý=?W¥¹=[Ô£7[Ô£7"ýv<Øm?¤ç>áÉ? K?.iÜ>Pìk?Ô£Á9òÃ·9Æà?mÈ0;øHÚ:ÄSO?Ô½¹=Õé£7Õé£7"ýv<A8ñ>«>
[?ù­?öá¨>c/O?è89¸û9Öa$?©*:QÃ:Üs&?ôÝ¹=Nÿ£7Nÿ£7"ýv<@ð?ó^	?8ê?ÞR¸?`'0?Âï?Õ99zÕ>Çi.:-ð9
ó9?:Þ¹=È¤7È¤7"ýv<,âP?ïl>Ê°á?^©-?9(Ã>Íc?vÎ9f9©Ä?°ªê9ú]Á9¤V?Gé¹=A*¤7A*¤7"ýv<ÚÜ=Jt¿<oQ0?j<¾3<¦´&?3G¸ÑJ?9Æ	µ½¯ZS9²È9÷Ë>²º=»?¤7»?¤7"ýv<°üw?ïç>¹Û?:\??ú9È>ªt?³Äc9éã9A¦¸>ãj+;.¼:¸1i?æ`º=4U¤74U¤7"ýv<±ï¢=?j=#Ï1?Ù;$ï¨;õ$?NÙË·¬{9Õ£¤½¾æS·`yw9¡3Û¼kº=®j¤7®j¤7"ýv<q>?åT±>ìv?ªÇ?ðÑ>éU?¸8y9éþ>åbW;3;NàA?Çkº='¤7'¤7"ýv<Õd+?:¤>Jl?dð?ïÀ>Ë7T?©Å9b\9hù>>ý:µó:ôKr?¨zº=¡¤7¡¤7"ýv<¤Ó?Ðù?tÁ?²ì¾?ü£ù>ÌÉÃ?ÇhG9ßV9í>Ãv:6=:óõ?qº=«¤7«¤7"ýv<¿>þsh>ÄZR?Qã&?l×>nRF?i®¸¥S~9[» ½C(y:d¡O:¸?5ªº=À¤7À¤7"ýv<àùU>þ°û=£Y?åù>Á©>Ô;?+Y%9Û9oa>B:ü!I:)?{Éº=Ö¤7Ö¤7"ýv<®Yt?Å'?*r?ãØO?d#?¢nL?´¸9û.N9#?¯áf:L:¢P?RÞº=ë¤7ë¤7"ýv<2?gJ±>ÂP?4
?ÃÔ´>_æG?6÷¸À%Æ8ð¿ý49ø¤Ö9CK>ç»=¥7¥7"ýv<$?K#?Àvf?àê?¨ø?Ä`?{Ïá9"QÄ9á:?>ù:b£:~C??»=z¥7z¥7"ýv<e­4=a=jÀ2?Ø=Ê
½<È4?Æ8Z9°|h>T:J:
C?v»=ô+¥7ô+¥7<:u
?þ¯>àfI?í¨>¨èj>N²7?G79<­9±zh>w0:	¤ò9Ð.:?Ù»=mA¥7mA¥7<úb±?C ú>iµ?~0?ÃEë>?Êß?9®÷19
?R[F;§:­§©?ñ%»=çV¥7çV¥7<oI©=´r=»2?í*º;Äk;z?$¹5K9`¾3Ã·öi|9xWF½8I»=al¥7al¥7<4>?íé¸>(B?hq
?î¼Å>;7?R8\^
9üÊ>.a:Pê
:|O?Îr»=Ú¥7Ú¥7<g¼)?bêà>½1A?3÷>kT¨>ù;?¦@¸9Ç1:VR¡>Ä:¥Æ1:S??Ó»=T¥7T¥7<Û²?1:>¶Ir?µFV?¥`ä>p1p?êö#¹T%"9o¿>Ò<0µf<Ki?»=Í¬¥7Í¬¥7<ñ<=Ó=Â2?Ø;«kY;,Ê2?ÜT¹9e9-¿§H9-é¢9À§>3æ»=GÂ¥7GÂ¥7<Iq*?h·>>Xn? ?T·'?ÜlM?+JÅ9§9 ?÷=ú:©ô:ø\?0¼=À×¥7À×¥7<%ø<Ã®<]ü5?x;4g;©$?R¹å9;ìþ¾Vmy¸d49ü0¾hj¼=:í¥7:í¥7<?<_¶>à[?É>õ\>°Î;?
¹Nêd8è]¿¿a<z¡;´K?w¤¼=³¦7³¦7<BÉ?ki3?f?wØ?U¯N?à?ÙÏ9Ù£9m_"?¯;úd:gtm?±Î¼=-¦7-¦7< Ö>ZíE>#&L?Nú>ZD©>¨=?g¿®:)`:*G?ÚÞµ9ò9¥$?ã¼=§-¦7§-¦7<IÀ<ÿ<R+4?o{=Í]Î<\Ý!?å7È¸79ÿ¾ý¸;¥ê:æ
?@é¼= C¦7 C¦7<ùÓ?Ø §>[Q?~R?Û+É>´3:?tÁ¹Î
9Iq¾Ð¿
:ø²:&Ú?õÿ¼=X¦7X¦7<nf"?¶ïÄ>S?ë>>ZéM?,­¸Ã.9¡Ï¾§;î^¸:/µH?½=n¦7n¦7<+O?`n±>6P?h?s¼>N?¬R8¾´<9Õ>Ö7¢<Ð·9<`_?þ$½=¦7¦7<Eó<Î¿ª<?]6?;­V;ü©'?@¾5¹2s79Aý¾mË(8®98O=Â&½=¦7¦7<	Òº?·ð3?éä?ðXÈ?ÁI@?e]?$Á9UAÑ9¹5ì>b±.;e:®?M;½=®¦7®¦7<4=?c#Ü>4\?%Á?ÌAÇ>ïH?0o¹Îw 9GåL¾¤l,:³.:ñ?ÖA½=úÃ¦7úÃ¦7<=I.?Õðá>"yE?pÇÌ>Z>Ì7?ð±8×y9T¼¡>r3;Þú:7?-O½=sÙ¦7sÙ¦7<À}×<\<H/?N,;ì³;á3?½Î«¸ö{î8m¸¾Èx¸%O9´f¾CY½=íî¦7íî¦7<
Ü?U?h?­T?ÎIú>;·?fâá8÷199>þmç;°Î;båP?²[½=f§7f§7<5[>k*>GQ6?¹`E<o<kÂ+?LB¸^Á8Ñ¾Ø¨¡7ñsë8YÄ¯=Åg½=à§7à§7<9=ç´`=§ú1?¸h)<%;<ñ<%?ãô¹¹8ç9¾î ¿Ý|°8ïbt9êß8>Yo½=Y/§7Y/§7<·i>fb$>'æ5?>_õ<þº<db(?Ð{À¹ß98æ¨¿Æ¼·Ð9Eë²½t½=ÓD§7ÓD§7<6fà>þ~>«a?C?ì?Z?øÝ;¡;'T?It;ê[;<N?'½=LZ§7LZ§7<Ã~?Üî%?[D?x0,?Fê>(<?#¤]8Gê¥9Îýª=àÌ:Äa:WG?Yª½=Æo§7Æo§7<³(?ãÕå>è;?£­¸>>ê«/?ÂsW¹x}p9éXå¾ÀJ¶:aî:øf*?ÔÀ½=@§7@§7<EóI?êjý>L?»±>d'g> ÖD?·8Ê`9f>²¬:h:æy?nØ½=¹§7¹§7<£¼<ÒB<&,?ýÛ;ü;Y?¥¡¹ã9ná¾4l¶DL®8é×¼8
¾=3°§73°§7<¤ >ðÚÑ=«z3?Ad<CµÞ;2 '?æ¸?%9ÌH¾_Ý;¿:I;Ó.?i¾=¬Å§7¬Å§7<7&	=\7Å<n2?¥$Ñ;ä¤;##?'©¹µ]9n¾Î¸Êc9Æ4 ¾Ë¾=&Û§7&Û§7<þ?øÐ>¶;?¨´?ÅØÁ>73?ÐÀ9ýÉ±9Ô^>ä¢9¶9ä9Î>W1¾=ð§7ð§7<¥eÆ>
.h>VÀZ?a?MâÎ>°@?ÉÚ©¸²$9¡z¾tY;°)¬:ËY?H>¾=¨7¨7<±Ú<LX<É/?Û!+=V=ø4?¸D¬¹Ó7=çÐÀWjº;)ò;¨ì&?¸c¾=¨7¨7<?G¤>=cO?ñEý>R«>Çñ<?´½¸]÷%9O¾Þ¹:}:Îe1?"q¾=1¨71¨7<nÖX>RÀ>¼m>?°bK<´<E-?*ù'¹¡¦8O¿üú6Ý¥9A<íy¾=F¨7F¨7<ct=ió2=zÎ.?Óq×;ö²;e?q¹¤µø8¿C8ì8:^q9$z>¾=ÿ[¨7ÿ[¨7<þÙ>M>¬ÀI?x§>7ls>30?Uþ:9O9ªá>öÖ>:ÿY):Ã=?ø¾=yq¨7yq¨7<-nï<ëqª<kÎ3?¬<Á[<²º(?5ï¸P'»8µ¸K¾ü:¡-o:ý?à¾=ò¨7ò¨7<	9>ÐyÇ=ú£D?g<òv&<y2?îÎ©¸Êj9·%9¾·59[å`9¬Î>Úë¾=l¨7l¨7<Z=j­¿<Ón/?d==®Þ<£?q¹ÛsÀ8¾mÑ¿AB7ìÿ8xÈ=5¿=å±¨7å±¨7<K=IrU=)>2?Ó};ú ;\Ú?Ì</¹jI9©ºÞ¾aaf¹Â¶]9Û¿´¿=_Ç¨7_Ç¨7<+¼>Ôu>ÎóC?"ßÛ>Ì>Î/8?br4¸Fo=9Úó½éðm:µ;:MÚ"?]¿=ØÜ¨7ØÜ¨7<ÛV?ÊL
?¥ÚF?Qáù>èl>åH?¬ÓÎ8ptS9§ez>AåC:¹:KAB?
z¿=Rò¨7Rò¨7<aÁ>_C~>±³B?vy>?Æ§?7j6?·tx9Î½;ÅÚ.;H?B¿=Ì©7Ì©7<êÕ<±<Öb/?îÄR;(;®ª3?¹:8Ãµú¿¦³É¸B88¿8¿,¿=E©7E©7<õØÇ?é|è>ýÜ?IÃ?¢¶Õ>b¹?49Ø96§>p«Î;ø<;S?X¿=¿2©7¿2©7<Æ?x&
?§v·?½?¥Õ>Õ¯?on 9ÑÏ9Ë?VÔ¼;¶¥9;«1?ä¿=8H©78H©7<púP=Õþ=Ì3?ýÏ»;ñÑ;iï+?Þ¹^ü8¹x¿:ï9V59lÕ>Àû¿=²]©7²]©7<ªëò>H¦>5C;?F¶î>°>-?¯t 8øÊt9DÍ'>H)<Sã;S>?À=+s©7+s©7<|3?F6Ð>ß­\?°$?µ«×>b|C?ZG ·G¼K9.eI½O£Ó;ö;·ÉE?ÉÀ=¥©7¥©7<ÀIÐ>D>Ú¹<?ç>N¡j>hw.?Èå·Ò{9ùbi½a¬9tRÏ91tÔ>8À=©7©7<°Ý=¼<¼C6?ÐÐ';'Ëñ:ó¬1?f?¹â8]Ô¯¿®D7vY9HÁæ<^ÍÀ=³©7³©7<
b?¦ñ8?þÚG?:?IäN?j<?0«9R%i9ÿQ/?â;,Ù:A6?IêÀ=É©7É©7<|ñ>?Ô¤>R;?qu>²}G>ie0?´h¸Ø&9@b3¾kÊ:Y/:iE?øÀ=Þ©7Þ©7<`æÊ>6g>¹¦`?z?mµ>2I?±\¸£q9ò\y¾À×;#};z;Z?]
Á=ô©7ô©7<±Á2?Ã¯ç>ùE?üt?"?[À@?1`Ü9(]9æÛN?uú¸:g:K5?Á=~	ª7~	ª7<¥ñ¯=Æn=~(=?Ò¹;|~;]í:?òh¹8Ð½¿,ú	9½µn9ø>Â!Á=øª7øª7<&=áQ="4?Þû¡;b';uä?¹Cµ8°Ê¿²;KB;:¥.?#Á=q4ª7q4ª7<·&i?]Zì>8|?»?î?µ¿~?Þ8^b9uö=Õ½;1P;li?4Á=ëIª7ëIª7<lÜ>XRy>tõa?0û>UV°>U6?^ð7+%9h= ¥9ñí9ü?\9Á=e_ª7e_ª7<Hå?öÿ8?
N?l_F?Þ>3d?Ä8¥c(9£-d>yóg:u#:¾¯`?¿JÁ=Þtª7Þtª7<?*®>Cã[?ª(?z]Õ>^J?'G"9:W9;?85;Û6ý:7?aaÁ=Xª7Xª7<§Î¨=Ôài=/Æ8?;¹<A5<c{?þW¸+9Ø8f¾·;UÏ:wÎ3?ÝrÁ=Ñª7Ñª7<?Åì¦>	ÓO?o?«/?Ò^S?qü½9Ø:9»&?+Î:²^_:8l?@yÁ=Kµª7Kµª7<²Þ>ü>Iüh??L=?°ÞQ?rc=ªy=Z?BÖ*:¾Sé9p;?#{Á=ÄÊª7ÄÊª7<÷þ9>Oê>¿y4?:-<è¿<(i"?¼¸ª9ò±¾$©ï8E69M¨>ÌÁ=>àª7>àª7<zÝ>	&9>µ7?èÇ>­¥?>0?3í:¸d«:%1?hð;²­;*ò0?ÃÁ=·õª7·õª7<È[ç>ù¼>ÏrH?bwÜ>Üs>Ï9?ä!¸Í]9{,p¾Îü¬:Ýº:F®*?èÒÁ=1«71«7<p>£4.>IÁi?]â,?ráÁ>¾Fd?
G=¹ß<Æþd?÷&<i¸;ßùf?ÜÁ=« «7« «7<²YÕ<ó<_2?Cô;ý¾;*´#?»s88Çn}9Rº=w[^:?29:%¯?õõÁ=$6«7$6«7<qÖ<Ô¼<2? _û:Øn×:^Z?¹þK¹Ir%9ÜÒ¿Ñ}8Ä«69»=Â=K«7K«7<
èÝ<(ã<!?<?#¸;¡;Il?Hcj¹g»8ýk ¿Á	`¸±lª9kD¨½ùÂ=a«7a«7<Q«>R?i>OT<?±/ö=«Y´=Î¹.?5=a@=Õ¥O?aah9û9­¶Ã>YÂ=v«7v«7<kÇ(?áVÀ>>¤`?èD?3Ê>
F?F\\:­):È;&?ì4;¾Ýÿ:4?KÂ=
«7
«7<ªö&>XÞ=$<@?CÒD?a?¢b1?¤=Ùj <US?»<Wéu<PC?MÂ=¡«7¡«7<;=?eä>ÚuT?'£0?iò>&:?ãb9¸æ9c9?@ä9xÂ9ùn?§MÂ=ý¶«7ý¶«7<ð¢5?0×>mX?#?K?ã?>?.r9Ó9àt>Õ²:©þ@:él?SÂ=wÌ«7wÌ«7<_²?âA?x-k?^?Ðß>)Ô~?9\a9R¬>a±í:{Ir:U%{?\Â=ñá«7ñá«7<&Z½<ò)<6l/?d;®H;56?çmR¹W:n9« â¾6F¹89â»Ó¾?fÂ=j÷«7j÷«7<ç>û>¾ïV?Ù>ÍC>lÔD?#-¹çæÅ8=»H¿sÍ}9Tèx9j?Â=ä¬7ä¬7<­?Ìå¢>õI?ÆCÃ>q1>wøB?à©=¸b_9Vª½=T:IL:[2?âÂ=]"¬7]"¬7<?GÃ?#TP?öo?TÑK?·ë>í]?ë9ù-900ç>Y¹;°{;yû<?¡Â=×7¬7×7¬7<eøD?Yó>
6O?ºïÅ>]1>£E?Oc58Nÿb83Ì>bD.;t¯:|È~?ÑÐÂ=PM¬7PM¬7<È ?|¹>h^?ù>J¦>@?w£9¸dá9¦>zÅp:©gN:áO?@ÿÂ=Êb¬7Êb¬7<¶ú>Æ0¥>¥DB?¹?hGÅ>>:?CÄ8¯9ë>èä9æ©9ü±,?Ã=Cx¬7Cx¬7<ð4t=J±#=[õ>?p»<<c<·95?lR±·Ìi+9i½3n=:Äæ:H½3?E3Ã=½¬7½¬7<tÚ@?ªæ>V?­:
?ßQ¸>6ü??g¦19ã'90q?&0Ø:&k:[k?$jÃ=7£¬77£¬7<¨?.1¶>
¹P?³Ês? ?èLB?h9¾9 §?v0:º­:(ú?ËÃ=°¸¬7°¸¬7<Q?ÖeÄ>>hO?0l
?`»>t=?~m8þÙ^9
i>Û.ÿ9Tó9æ?Ã=*Î¬7*Î¬7<Ö;«>o¯^>ßÙD?ìÁ>>(>?ÉáÁ¸Ü®r8bL¿1:r:ùz?ßÃ=£ã¬7£ã¬7<~Wõ>gí >s$C?¶º?Ü>v7?í79·¤9×Íd>d`:><T:¤?®®Ã=ù¬7ù¬7<Õ?©º?Å[?J©Z?¬?M?Jêv9º¿9Gd¥>(èå;ÁC;QP?$µÃ=­7­7<sR#?v >@H?¤Ç?T)?,P?ô
9-º19xÌ>¹d;ì:Û[w?ÜÅÃ=$­7$­7<¶Ó"?¸¯>Ï&n?A¢
?¯¿>(=?¦Í?9ks91·É>7²<Ø)<=]?ÎÃ=9­79­7<Ðos?n¶>Zµª?Û×?6nS?Í­?\]:æâ9½z?U:>:¸?ÏÃ=O­7O­7< ®?â
@?Dh?5s3?ë8»>Z_u?£ÚY9êóO9/?I9è:$:¼=µ?HõÃ=}d­7}d­7<ÌÃ?<Ü>¾µ9?gØ>ñy>1b5?®ï¹Ê_O9T:¿²¯:[:&'?sÄ=öy­7öy­7<÷ØÉ>OÒ>^Õ<?ËJ{>m6>|Q0?vOu¸KBm9ýW¾;¹½9ºÃÌ92í> Ä=p­7p­7<T$?¯ÃÏ>w{J?EÉà>i:>·??Ô49üx9ôq¹>]9è§`9hôû>)Ä=é¤­7é¤­7<øßk?9mµ>j¦?ä¸?Ýa-?<K?{9ìÛÈ9¼=ª>NE;ùÆ:oG?Â8Ä=cº­7cº­7<ú<?ÆH¼>Z<9?9»>¦>bì4?Ø9ìÀ9¡à>>à;,?;Ø6?D^Ä=ÜÏ­7ÜÏ­7<¤?v9Å>{bC?½ÊÓ>tÊ>KSC?øÃ	8}Í9²+=Ò:|´S9ê­?öjÄ=Vå­7Vå­7<ÿ,c=üV"=3?e< +<ïY+?\¹ð8P%)¿¦RÚ:É:Ú4?d}Ä=Ðú­7Ðú­7<}à<à» <XÅ2?êa;£ë5;Lô?Ö]!¹eÄ9éÇ¾²úW7(Ë[9°û<%Ä=I®7I®7<Xo=º2=«+?µf;¸A;a?
*¹:¨8¼c¿<¼¹ Cd9ÊÎ¦¾8ÀÄ=Ã%®7Ã%®7<Ù=4{I=Þk0?øà;ªìW;0ô,?>{|¹çR9.¼N¿Ñ¸zÂf9&º
¾7ÌÄ=<;®7<;®7<MX=E@=ð/?¼êÍ;ïú;º*?ìl¸D®i8Æ¿Òo9ftC9ò
?ôÙÄ=¶P®7¶P®7<×^=æþ<`cZ?ôÙ;n;ÔvN?ã)º8Cz.9¶>¹ñq7§Í9[sç<ÞÄ=/f®7/f®7<Ý"Ç<òV<°)?è<¦u<	L?õ½·«(ú8~Å½	×;³;'Ç0?JÿÄ=©{®7©{®7<°X?F¢>ßf? n?îF&?h«V?j:-þ9±g?aby<å2<`ÿx?ÚÅ="®7"®7<sTÓ>>×ÔL?y³ß>Ê
>z|7?Ô¬8¬9¡zß=¿l:ýÖ:ÚÙe?ÉÅ=¦®7¦®7<¶ 2?j½>?kq?·iH?!çð>ÿøT?©ëw9;9;ÒT?i"à:£:÷ÚR?C Å=¼®7¼®7<-G=»&=ý@-?Î¥¢;;Ëj?®>¹b<£9z7â¾Fß7ªm79ÂZU=U$Å=Ñ®7Ñ®7<à~÷>u>TßS?úÈ>½J>"¶D?Ä#R8¯u¿9
}=Mâ;L;ä~D?ø-Å=	ç®7	ç®7<¿=k=Nw?j<pÍ;$v?@Â¸ñÅÆ8³!°¾À899N¾>Ô<Å=ü®7ü®7<8?.¹¤>}O?ÝÍ>²>P7?PÃæ7¦ä8«;>Øm:ãO
:ª9W?rÅ=ü¯7ü¯7<o!?V§Á>'ÒC?#G°>wªu>r±7?Éøú8¼»9Z9+>M:J{ò9?uÅ=u'¯7u'¯7<?uWÊ>ÈH?Óãg>J #>òô5?Ê7C8Yb9ôÚ¡=²>:àM:Îì*?Å=ï<¯7ï<¯7<?'Æ>B?º1ã>gW¡>>4?ÎY¦9=Î9s?&Xk:eø8:çÛ"?Å=hR¯7hR¯7<Y=Y·<ëB?á¯=pðÆ<%
5?j(8k¯9ö=£«w:mq[:w?ë»Å=âg¯7âg¯7<_²y=Y5=>0?Ä
<ÁÁ;:;?ÇT¸{¡9NRî½é8h9R>8ßÅ=\}¯7\}¯7<^þ?bÇ> IH?EæY?=î?A ??CÕe9´{9¶ìé>À
¡:îÿb:©5?÷óÅ=Õ¯7Õ¯7<ØÀ¯?kG?Da?¸"?I«´>v§^?U8i<9oú
>~ã
:õèï9g?ÇÆ=O¨¯7O¨¯7<·2î<BN«<oû1?;Çÿc;d?"{º¶¹Fl9FJ¼±Ú>8Õ¦9Ôm=Æ=È½¯7È½¯7<ëw?È>i>?þÇ?Gø>7Î?÷è</o<{d?tìF;ÿÞ:eÓd?%Æ=BÓ¯7BÓ¯7<ýèü>×Å >[I?\XÍ>ú1>/?À8ç9¯>×ï9I©9-Õà>ê&Æ=»è¯7»è¯7<@ÐÊ>4>ÔëH?ÒÊ?lã>~ñ1?gS9ØÕ¬9S>¦òÊ:{:ù{N?Ú,Æ=5þ¯75þ¯7<ûo?²®Ï>¹O?;m@jS?U2¥?ql9÷§9L/´>$æ=<P?7Æ=®°7®°7<X«><X&>yZ?@ÑÃ>Ñ>??G¸s9¿¾x·§<O<ÿßN?~:Æ=()°7()°7<+Î>¿¥:>c?äö?:?k?§Þ9~EØ922£>L¥::_x?¦LÆ=¢>°7¢>°7<¼=KÂc=K1?Sf­;ÁX;'+??¹B+9N+¿î_¹iô97Ez¾Æ=T°7T°7<)@¿>Åàg>m%S?°"?xÐÕ>SB?1<l"<QZ?#£<¤¤F<>R?òÆ=i°7i°7<µ`??¶gL?S?aÒ>!(B?!Ò¢9ÞX9Æ?ØÉ:7@j:\?JÆ=°7°7<Ì >ÈHT>A?%
?·ÙË>Ä@1?T8Æ7X~9 Ý*==<¸ò;ÜeG?ÒÆ=°7°7<Q¾<G{<Éh-?ß<h`<VT?~H/<)é;¨@?vzT;òp$;Od%?£Æ=ª°7ª°7<Ï«±?å­?áí?oí?=S?P?PCx:oú9çÇ}?Kã;aÚ];YN?T²Æ={¿°7{¿°7<U7B?£æ¼>?<?T¥>nDF?ã8Å
8©?dSV:[Á:M?%³Æ=ôÔ°7ôÔ°7<øÇâ>º»f>s{?¦'Á>¼Å`>gý[?z¾¸E98´º¾2@:´ô9ÒI?òÆÆ=nê°7nê°7<¶ê"?Ö¯>40m?H?yJÁ>S½A?·9Â 9è>ù:R6£:ZC?aÇ=èÿ°7èÿ°7<¤G?Qâ>8Óa?Å%?´É>4Q?EúÉ9îP9ûL#?ÇÍ:x:e:S?°BÇ=a±7a±7²<
>}<!>S¥Q?bÓ<Ku<¦d@?Ò9Á¶Ï«9Kô¼º$¸E9Èü¿½jmÇ=Û*±7Û*±7²<f>
?[X©>ÝûP?$Ù«>}^^> ÖE?Â¹B8¿q=l:¢:öJ?OÇ=T@±7T@±7²<à¸=Lj~=í:?mP<¬Ãó;£õ?«Ø¹?9ô-¿$EÝ¶vñ8öY½ÆÅÇ=ÎU±7ÎU±7²<µ|Ö<7 <o+?¤®;k;@Ú!?h¤¹2ô79Ìd¿6ü·¸éø9Ì·$¾w×Ç=Gk±7Gk±7²<C=ÿ>ü>óqQ?,û?,=?wI?`|ä8óo±9RÓ$>j¥:Ö·!:âS?ÒéÇ=Á±7Á±7²<@d+>!ä="@?ÂI¦=)q=ç0?F=uÎï<dfS?&R<<&8?È=;±7;±7²<¯?Ïò?<)?Ë?¥
?¾×z?ÛÚ9½	u9ö¥>Ù7:æý:Ào?È=´«±7´«±7²<ù¿¥=K`=ç-=?ì«1<öþ;Ü
3?ù{¹ª¬!8Ôòú¿K8ð¸¸0^8ôb¿ È=.Á±7.Á±7²<ù/;>E¨é=)M?}1\<åw<ü¥H?¤ª¹9­¿Ó¹ë9MÐ|¾!È=§Ö±7§Ö±7²<<=@~_=ê?5?A<Î;¶'?¼N¹tGP8Ð'ÀÞ¢¸ô9î§¾]"È=!ì±7!ì±7²<eµï=³[=@?K3
>	Ä=ëx4?ûÉN=Ñð<0Ó[?¡q;#¦#;<?(#È=²7²7²<y»?\¤?ì.?wÇ½?>P?æþh?ðàÀ9
¾9h?Ú<;õ\?Æ,È=²7²7²<ú=ÿ~==-ü0?a;aÆ[;91?k`¹»¾Â8g;¿µËs8¹90¿q>¬8È=,²7,²7²<i>ý'>Æ*c?ñL	?:¨>ðP?*¯¸À	9H£¾¿F<Fæ;pó\?hZÈ=B²7B²7²<ë=­«P=wæ9?Ù<?O±;ÀÏ8?ªx"¹Ù9¼g¾Yb·ÆA9h¢a½MÈ=W²7W²7²<ã?¬Ü¯>ýT]?¦»?4¸>`
W?.$û·3ù?9bs§½Ø:Pi:mm-?ÁÔÈ=úl²7úl²7²<zhµ=ù¶=¸J0?»G=EJ=½#?8Â9¦ûü9QK>þ®<ÿHÀ;VQ/?sÝÈ=t²7t²7²<ëþ=ÄºÑ<ü0?õ;/qo;gw(?e!¹|À9Ï¿øÉÜ8ðð8<óê>ÕãÈ=í²7í²7²<æÙ?éþº>&M?Ïd?öJ±>ÙG<?h¹áaç8¿T¸909Û ?éÈ=g­²7g­²7²<ô

?d$»>Kð@?¢>:e>Gü4?Hj*¹ÒDÖ8ùK¿!9öäÅ9ÑÂ>ýÈ=àÂ²7àÂ²7²<
å>=Ø>¨G?ÌÍ?+Þ>=91?é8¸¥ú88D=¾.9Ô¨9eeÅ>e
É=ZØ²7ZØ²7²<¯L?A#?_T?>6!?ÍÌ>I?p9H89
IÏ>¢Å:}¯p:£Q?S$É=Óí²7Óí²7²<mÛ> ø}>ü_]?xç>Ù>ÅpH?x,i¸á«³8¦¾+><ä ®;ÉZ?l(É=M³7M³7²<Ø­>ø²5>çst?Ð¸c?[?å[?4¡¨<UB<ÆÚ]?YQà9ÀJ­9°%? kÉ=Ç³7Ç³7²<¾K?*Ö?_<J?å¡?VIÐ>Î;?X·782¾]: 
W:.'?¬oÉ=@.³7@.³7²<yC
?4Þ«>òM?VÖë>vâ¡>.y:?÷j07ËO9XÙ<$Ä=;9Qð:g&J?ÛqÉ=ºC³7ºC³7²<±Ôù>^~>°n{??6Ï,?ÝI?80Ûa9ì¤=ÕZÛ;vËq;á=h?Ð|É=3Y³73Y³7²<";*?ÄÅ>\?ã1!?Õ>»?A?¨·¦9Â3½\Ñ:¶[:ÀwJ?¯°É=­n³7­n³7²<	?~`>ãå^?×r?ÁLÌ>ÅG@?58U>9 1>QÜ;xÑ:üpf?·É=&³7&³7²<în?ã>á¸?i.Ã?Pn?ãªQ?ÚUÜ9jº9Í.?{Z[;î1;½§W?®¸É= ³7 ³7²<
å>Û>ºòD?¯ª´>W>´Ñ+?AÂ9`h:8²>Ý¨;V;âíI?ºÉ=¯³7¯³7²<+5I?rJ?Ç÷<?L&?¯Ç>z:?+>8(!9*!e>¾§:/,]:ÔÙ1?ÃÉ=Ä³7Ä³7²<`}=lË<æÕ5?6ö;ùáÀ;©#?·b9êX9õïÜ>¤·¸0m$9õ¾-åÉ=
Ú³7
Ú³7²<õ?VÔÍ>] ?Êé?gÅ>ð·?ñjÿ9Áäà9_?Î(¹:ý:U3?/çÉ=ï³7ï³7²<6²>=>ATR?Vª
?Èlº>j>?
)9²ôO9Ð>Ç¸:%ë9#Ì,?!ìÉ=´7´7²<¸??X¬>gB?·Õ?C¡c?ÄYp?.üÆ94»×9Á ì>ö';´ :ÅHT?0Ê=y´7y´7²< Á]?â¢?ÓfT?¾?¯ÍÈ>fD?lt 9mKì9ëÕ­>A:Ñ::ñ/?¸0Ê=ó/´7ó/´7²<x#?y ×>o¦B?
?ùË>í8?mj9¯<9Uß?Äþ>:×i:¡8?èMÊ=lE´7lE´7²<èrR=Æ`=ËÇ0?Z;xï;¯?­ØP¹µN$9r²"¿<[¸¸'95;Û½DTÊ=æZ´7æZ´7²<Âé;?d|¥>ÕX?Ú@½á?"^}?1):áÌ9?NT?@ó¤:ð?:O\?ßnÊ=_p´7_p´7²<h?ûL?È±??Ôî>¬>1?ü¤3¶].9à¼#A;.@;F9?÷Ê=Ù´7Ù´7²<Ãô>´7>øO?¶j½?¯l?¤ßL?:1ÿÉ9au%?$j:ß*:f
M?v¤Ê=S´7S´7²<dN¨?++?´¨?S¥[?_ÝØ>7¤?-ä99³ÏY?ë»-:âðÿ9.Æ-?A±Ê=Ì°´7Ì°´7²<*Á<ÔÜ<-?æ¾9=¼/=Îä$?nÜ8RX¦9)>ÊÑG;H»;G²@?×¶Ê=FÆ´7FÆ´7²< \?12?zB?Ää!?>Ù>Ý}>?6f5gmÈ8a;7p;ÖE;HW*?ËõÊ=¿Û´7¿Û´7²<Ë1?«?°>ÌU?$?©ß>Y<?§_¸9JÀx9¿=?¿AD;D;É¿:?þøÊ=9ñ´79ñ´7²<h¤=·G=ÙA?AIr<w2<k¯-? %¸d*8mõì¾,9dD9l[>§ÿÊ=²µ7²µ7²<ÍZø<*´<s0?rÑÉ;e±ª;W?O8¸{Ñ9Óa¾¸Ú_9ËK¾Ë=,µ7,µ7²<=	$×<}+?«÷l<Qü;<Z!?±L.¹e-x9)Ë³¾µ8.zÈ8_äç>Ë Ë=¦1µ7¦1µ7²<¼:>q;è=ØM?¾Ï'?ÑÞ>qA?£ÿ>=>ã<X+W?ì®;bR;ª»T?TË=Gµ7Gµ7²<Ì`?¢?ÉR?ã}Ü>i>îD?2,9uX9]Þ?v;­:rfg?X[Ë=\µ7\µ7²<=Ö>fó>·j=?Rª>¦×|>s,?nãñ7
!B9}=ï6:¾:,?omË=rµ7rµ7²< ?8z ?Dd?½Ì?¿ d?¬e?§Ùý9J¥¤9YE?/k3;ü«:C?nË=µ7µ7²<úû%?É>¾ÉR?¦ÿ>W¦>U
D?@m·\'Â9i¼M<×;w-q?êË=µ7µ7²<St=¿à<cÊ5?ÃäÉ;æ§;ä3? ßM¹Úúð8´Z¿Äú ¹÷­B9e¯Ó¾Ë=²µ7²µ7²<W¯>áv>¬6?¤¬> >½+)?È(;»xÞ:°bA?D=£´<­7?a¨Ë=øÇµ7øÇµ7²<ÔÔ>q³>	R?ÅK>ÏD6>`h8?ö8"9ó	}>ð1Ø9l95_I?/ËË=rÝµ7rÝµ7²<4?ÉÎË>^¼b?v¸Ù>>Øå:?[g8¼;X9n4>Úü;ÍÅ:ìD?qáË=ìòµ7ìòµ7²<aó=üÜ¼<9ì6?Å;\µf;Q8(?MA¸/ï9¬?=¾Ð£v7n9¥cî<ïË=e¶7e¶7²<ÿkæ>+>8kR?õ^?_?=?Ü®	9

9êµo>¬åE:ã*:Ý:?©úË=ß¶7ß¶7²<ºe-?ãDÕ>¸#P?G?o[õ>CP?áD9mé§9¶Þ>ó§:¹V:	eG?=Ì=X3¶7X3¶7²<F&?EÿÀ>]S?gÁ{?½í#?ÝD?^®8Éä94*>¥ö:Yt:íO?QÌ=ÒH¶7ÒH¶7²<Ù<N¨<Ñ7?¯A;6	;S4?©`¹%49Õ¿
Ã28ºF9üGæ=~SÌ=K^¶7K^¶7²<"o&=ðô<ó-?¶Â;w;?6¸79§½K?Æ¸%Si9uY¾vlÌ=Ås¶7Ås¶7²<âð=T¾<Uw1?ÁìÝ<é²<ÇÅ?eòs7tS9zù=6ÌÍ7 8ÂÅ(>K~Ì=>¶7>¶7²<Æö>a¨>´E??Õ>gk4?@Òs9õP¬9µ><ñ:<åxP?¨Ì=¸¶7¸¶7²<³Lf=E4+=³.,?£!<ù8<o?C}<Í&<§XB?ÿI²¸`ð9ý0¾o³Ì=2´¶72´¶7²<¦ÉÐ>õ§>E?ýî>v]>\5?|ª8àà±9\õ=8Q;}þ
;¬@?¹Ì=«É¶7«É¶7²<
XW?Wê>{wk?4õ>Î>sÉF?9(8å©P99#">¬úM:ÏÀ9[¾?CºÌ=%ß¶7%ß¶7²<ÓR9?ÓÞ>hêT?ù/?'?!«P?a¾ú8f9zp>Ú=Dý©<+`?õÖÌ=ô¶7ô¶7²<¾>'þJ>ÁOp?gQg?¯²??8K?Ïµ=O=?Â`?Ág<o¾<.dd?¶Í=
·7
·7²<&Î¾>½ìk>
O?®é¹>øu>ÔA?ÃÔY·ðÕ9Å4½¬Y[<4å<9N? Í=·7·7²<ÀE?Ho>¦¡?Í1<?Ð>K?º«j9ßÏ9>¯T:-Âå9uÔl?ÁEÍ=5·75·7²<Ô~=;6=¿2?Uiã;ã;ª;þý*?¿£¹i§8âï¿Ã\¹£A9ew¿JÍ=J·7J·7²<^5ä=/5¢=ù4?HM<ðÈó;o{?^¹ÆÍ$96w¿¥L7Q69AG=MÍ=þ_·7þ_·7²<±A×>O>+¯N?Ù¿
?ÞÎ><¥/?z8¬å9-r>´ÄM;=Ç;n)?2OÍ=xu·7xu·7²<,;÷>K)>´Eq?úlu?# ?.B\?óv¸ì±9e±½Ç<­GS<e;q?ÅrÍ=ñ·7ñ·7²<iB#?Ä;;>8ß?z¾»?É?*#©?q=)U<·Î?f0ü;N;Wºw?ðrÍ=k ·7k ·7²<K('?µõ>}¸?IÚ´?½?ï¢?h¦=ªëS<4Ñº?Óiú;©n;Rr?#xÍ=äµ·7äµ·7²<ÁÇO?¼>ú?êZó?µù?çô\?yÚ9:óÎ9vè?Þ¾;´û:×??1Í=^Ë·7^Ë·7²<§B?«ðÆ>{z?º¶I?üÿÝ>`h?_X9Ü69ýX?fµ;õV¾:ÕP?°Í=×à·7×à·7²<Ä	l?På?/³\?©ÍÇ?¶z?òL?ÜUÈ9àÊÆ9Sþ?A³:J{:ýe6?<ÂÍ=Qö·7Qö·7²<-j2?yÐ>F[?=§?ÞSW?ÒCG?ÔÁÔ9ò|9ÖX?sÈN;ÛXú:ÅsS?¨âÍ=Ê¸7Ê¸7²<7Ù`?Y]
?iP?R-?b¬é>1=?NÜx9©æ8?I±8#.a9Ë¬>ëÍ=D!¸7D!¸7²<;öÚ>_ñ>,ë:?°?×WÊ>0+?8ö¼9£¹>&°/;:ñ:r:?I
Î=¾6¸7¾6¸7²<=ä=°¾<×3?æ»=u=uY%?¡1¸±Èh9ÎXÃ½ëB:_:_B<?Ý Î=7L¸77L¸7²<ÙËE>
>^3?­>½ä=P¯'?Y:áÄ_:ñm'?_2I<Ë;<ðé.?VkÎ=±a¸7±a¸7²<ßë±=|X}=É3?³È
<M³à;¤!?F¶`f}9ý	¼I99*ïý>¯wÎ=*w¸7*w¸7²<u£?|á?æ<?[ã?B6?x?rrÆ9õ¢9äL?p¬õ:¤:@$??zÎ=¤¸7¤¸7²<%?z5?í{S?¤E?|J®>]L?hl 8L9)i>¥ô	;åõ¤:lV?»Î=¢¸7¢¸7²<u°°>WÚk>RÈ??²3?aú?õõ0?÷áÄ:wOE:îq?}øt<Û"< ÚP?Ç!Ï=·¸7·¸7²<9a¿<{£<0½+?C­;>{J;¶ê6?ªª¹U9<×#¿JÕ'¹¥¬Z9
{Ä¾äZÏ=Í¸7Í¸7²<#;Ë>à~>YL?Ñ×>d>3=?È¹ÝéÍ8Y!¿ÄA6:7íð9ß¨A?JgÏ=â¸7â¸7²<!d&?ö8È>t¾T?8u?ÿ?æ3`?ÞG7vÚ93=Y¤:õyP:îÏI?zÏ=ø¸7ø¸7²<jC>ðÛ¯=+<?[È>Ø>î3?®=®J=s\?
ì¿< k<XP?|Ï=}
¹7}
¹7²<oÌ»<P4<|0?"Hq<ËBA<Î?¿Íj¹"vE8Ï4ÀÞd6:n":~»?ìÏ=÷"¹7÷"¹7²<9C?WÛ>¸>d?Z @?Nè>"¹S?Ç½Ä9¿9öØ?ÁÁ:ÿW:y£e?f°Ï=p8¹7p8¹7²<ëðÆ<NZ<e9?\;¯v;o	? Û¸'	x9O)b¾ºb¹ãô8Qm¿BÊÏ=êM¹7êM¹7²<è=.R=26?ß=)¦b=ö.?-Õ8êË9w§³=¿I<4<Ð??­æÏ=cc¹7cc¹7²<UÛ'=à2þ<Ô)?òq;±éæ:Yf?7Á
¹húk88È¿è·AÕ8{¨½hùÏ=Ýx¹7Ýx¹7²<ÒQ1?&Ð>ÖZ?ZY?B?'VH?J¶|8Vt¦9TÂ=/×:PPf:È.o?Ô<Ð=W¹7W¹7²<ÏôÙ=È®=2?NÛ;è®;¹Ê/?ïl¹¤çÑ8ù¿"³T8àÌ9N>À\Ð=Ð£¹7Ð£¹7²<Y>¾Ñ=Íl??ÿúA<2ë<Ø7<?S¦À¹9
`9Á!\¿ó¸ä19¡Ze¾å]Ð=J¹¹7J¹¹7²<<zY=8Þ=íý:?àÕ;ù¼e;?Ä{¹næü8Ú~¿ýÏ¸W÷v9nV¾ý^Ð=ÃÎ¹7ÃÎ¹7²<¨9?ÌÖ>:é]?õD?}(Ç>ºC?8/c9µJ¥=Ê!;¤8à:×¸8?;dÐ==ä¹7=ä¹7²<î3=ÏPV=:?¶<ØäÜ;9?f
\¹~ö"9ÿÔ,¿2­[;;Òp@?fÐ=¶ù¹7¶ù¹7²<?²>wV?ÄQ?¨?+%E?&&K9Ä9¤9eV>4y:b*:Ýÿ:?×fÐ=0º70º7²<ÑÐ>-">Ë=\?°?Øt?)8?'2 9}ÓÕ9ÄÊ?>2ST:>C:¤2?¹Ð=©$º7©$º7²<hV
?Îk>Ø\?z,f?e?ÊçN?Éq9p°¤9Õe»>»:XE:ør:?OÐ=#:º7#:º7²<$?ýá°>­(f?Ð?pU?²§?G
p¸s?9¢ê½¢¨f:!o:fl@?ùÐ=Oº7Oº7²<0 F?zvý>/H?«K×>w®>8?mÕ¸s?:9CrÓ½.t:Î-:×4?©±Ð=eº7eº7²<îVÑ<.W<¢4?¨Ý¬;ÿ;fé(?Xk¦¹Fß8ðÏ¾¿ö¹¹8ÏR÷8ô=À>pôÐ=zº7zº7²<Ð'?ÇP¢>©J?P?êqå>Q2?üYñ6âl9Öi<#~*:â!:ó²'?ëÑ=	º7	º7²<-°=Ø<Ø,?ïï;¨Ì;Ê?füG¹Ìf9]E1¿A©8"Æà8AÁ>¯Ñ=¥º7¥º7²<^%?âH°>#W?Óì>?«á>¥X?âO7«-^9Õ1ï<G:0Ó9 ?Ñ=üºº7üºº7²<f?8u?Ó±M?LW&?3æ>û8?@á9Û.:Ý|¼>¤zS:}':*?þ2Ñ=vÐº7vÐº7²<6¬<>·<qï)?þÄ;Ä£;=?üMq¹*ª9«Â¾ÎZà9·µÎ9í
?~Ñ=ïåº7ïåº7²<:-=µæ<N8@?¶|&<¶ôÏ;bóL?ù¸69Jb¾Ñ 98¾Ã¤9ÜÑ=²Ñ=iûº7iûº7²<Á?µ>Ið^?À"«?MS?VO?¹_=Öp"="p?·ÎÇ9.¯ß9w¬ä>Z¶Ñ=ã»7ã»7²<4ð<×|§<Ç7?ýÃ;&;Mc?{¹ë9)·l¿t¸­9Q.½lËÑ=\&»7\&»7²<á ?0?Ð'h?·¤@pþ?\Ý?ÏÔ/:êj:ñ?Ô;Ñ}:,?=ÔÑ=Ö;»7Ö;»7²<IíD?ï>¤À?¥^?^g>Ó4?ÔÓ9>Ba9Ò®>Æ:£¼n:ßôT?cÜÑ=OQ»7OQ»7²<Ì7É>Zá{>QL?ïâ>Øö>>V7?ÿk¹¿9v9Ê«£¾+¹Ú:|y:o`?ûøÑ=Éf»7Éf»7²<8v?£9È>pÄF?ö§>,Xm>?¶4?öcê¸h%9<µ¾½	d:se):¨O,?Ò=B|»7B|»7²<\Êk=½7(=Øj3? ±=ÒIÕ<­ª!?ìÊ×¸Þm8Dýh¿LU9G«84Èj?©/Ò=¼»7¼»7²<ºó<eR<wÀ\?=3'<{ãº;àe?í*Ã¹Ý=Ü8ãÚâ¿¿²9È¥9ûËë>TKÒ=5§»75§»7²<ÚR?%Ë?£=K?·­;?Öçß>V?Ñy9zË9(&>Ë³:Ò(]:P?Ó¢Ò=¯¼»7¯¼»7²<yü<Ä·<c$0?¬Dæ;^Ç;@?(Á«¸¹|a9
ÿB¾ø¾7­P9µ£=õ¥Ò=)Ò»7)Ò»7²<ô>ýÚÃ=úØ@ª>:o}>©5?¸®Bv9/¾^.999Þ·ã>;¦Ò=¢ç»7¢ç»7²<¼;?´æÍ>¼ii?¡íþ>iÚ«>Jà=?O^98ÛÑ94¬->üÙÈ9i9ª5H?àºÒ=ý»7ý»7²</x=Õ<ä73?v|ù:0¿î:úÁ?ïÏÒ¸^å9.»¾?±8*Î9:ß>¥¿Ò=¼7¼7²<ÎÉ=xË<²¦3?cÑR;Ø
;YB?rý>8#h³8£C>,±¸3à9aG-¾¯äÒ=(¼7(¼7²<YE?ë¹>'ó?nt?Õ?Íìi?pr9Íø­9²>,pk:ðó9zw?«öÒ==¼7=¼7²<¶oí>èó>:i@?m¼>~¨>á\7?èÜÍ8ê=9m¿>»ïM;¸;´D?*ûÒ=S¼7S¼7²<ø,=ÑÍý<;w.?}5J;õR(;qÄ?y0¹øu37ÕJÁw%8¹?m9v²=ïÓ=|h¼7|h¼7²<3ul=èð)=À2?>qé;¸;Ù!?s@¹0Ðï8	M¿HÇ:+ñ}:påH?L@Ó=õ}¼7õ}¼7²<%5?\Þ>ªQ?ÕÝ>@l>è9?ó9ç¤9Ê×L>»:­F9Ñ?ÑAÓ=o¼7o¼7²<{¿=T»8=ÉÍ3?øÜ;S;àê6?\8
£9Au=vÞ9%9Y×B?¸lÓ=è¨¼7è¨¼7²<8.=Øø<>À3?Äu<F^B<ôØ!?R¥8 G9'>hx^9ñ9[ú¸>ðmÓ=b¾¼7b¾¼7²<ÇÅ=YÔ4=)ÿ?Ñ<²û;û?ûj¹½8J¿¨k©:*:óÆ?4Ó=ÛÓ¼7ÛÓ¼7²<µx'?;*Ü>ÜºB?ýB½>/>S43?î8ù'9Ð?l>÷J\:_Ë!:G.?>Ó=Ué¼7Ué¼7²<¯\?yZÙ>]?g³?ª­
?äp?Øüº9¤á­9á¥	?ÛJ:Z~:J?uÓ=Îþ¼7Îþ¼7*<v?&?Ð>¶L?åß>>¦=?öÔ8ü:Ò8í©?ZÃ;R;ØÚ?§ÉÓ=H½7H½7*<¤H?ú<Ç>ÿæ?¾¸?S?Öº^?U9­ù9=ß>l¯:z¬a:}ÿF?ñÓ=Â)½7Â)½7*<¹E>[þ=ïÊF??{c?k!?@b4?äkG=
ó<¾R?çt<Üý7<½U?É6Ô=;?½7;?½7*<IÆ>3bP>$as??,£>Ì$>z}?ÃÔ=¢=rR_?üÁG<Øª¤;ÑF?-<Ô=µT½7µT½7*<HC>m:>.O?þ?¯¬>Áæ@?¹E¹#9a¡!¿×²<_Y;]?MÔ=.j½7.j½7*<Û0=aÚW=
 2?Û"<.,ø;F«'?ú|¹D7/9@-c¿AÄ¡8F59$d>bÔ=¨½7¨½7*<Àå>Ñ{>õL?Gv?¯>µ;>?I4@9Ô<Ò9
j> Â<;ìÚ:Çº\?¶Ô=!½7!½7*<Tc#?AêÎ>¸%J?ä²>J>¦?=?Ú¦9Tµ9Âk?¢:/ä:ã{?Ô=ª½7ª½7*<KÌ>÷|Y>ôwp?ýE?Ää>¿]?òj0=Ò¾Õ<KS?®<G¼4<mGw?ÿ¦Ô=À½7À½7*<M`?å®Ç>!È?O?êõ>\à?cð(=²¤Ý<D C?\yù<öé <rF?¢¨Ô=Õ½7Õ½7*<§>e->*N?>ÉÃ>Ê>g´;?Ó³±=ÿN=ìÄ[?ir;«±*;§#B?æÔ=ë½7ë½7*<r7?á
?°¬i?a?§?}?`p9Ì9ùð>`µ:ß¤&:¨ËH?Õ=¾7¾7*<Ýp?ëð>ñ?ê*d?Ç-?$©Y?>î`9o4Z9ò?G\;2Ö£:k¡o?EÕ=û¾7û¾7*<ëF=ßQ¾<Ú4?×;~¨;ð^#?ÚTÅ¸bÆ^9Ãb¾/£·,÷£9abã¼ÏÕ=t+¾7t+¾7*<Úí=By=-s?ig=?D¼<°.?Ü3¸è¦9e½5øn:½M:¼¬?$Õ=î@¾7î@¾7*<L>?øhê>¢O?$rý>Â¨>æq@?çtk77è9ÏeJ=ê";Ì:SL?ë$Õ=gV¾7gV¾7*<µõ=y:»<T0?©5®;ê^;mS"?0Ò¸Øp9
EÐ¾¦µ7ñ;9¶¯v=&Õ=ák¾7ák¾7*<èE?]w«>kxH?Â»R??Fÿ4?ÁÀ96o9×>d':?J:n)'?¨>Õ=Z¾7Z¾7*<Ã¶<Á<R,?î9î;JL;Âd?BÁð·TáÝ7{ã
¿¬ÚT85Wl9Tæ=ÖQÕ=Ô¾7Ô¾7*<¶>A>³r?z?5±Å>ñN?*/9½ö}9¥°>È<?pA<Ö¸?¦SÕ=N¬¾7N¬¾7*<5^>AN§=FóE?Qu?Wá>ÿ¾1?§=¸Ø9=O?úóC;YCú:êqH?å[Õ=ÇÁ¾7ÇÁ¾7*<u?!L¬>Ý±P?d­>[ÿz>³Ø0?'?39þ°Â9±k>ÚÀ¢;ßâd;u6?`Õ=A×¾7A×¾7*<ÄYv?ÊôÔ>x?F¹"?
>)?mÏ=91+Â9î@z>à92á92þ>NÕ=ºì¾7ºì¾7*<r	?´³>cWJ?í&V?üÅ?s¸B?¬6:9ö"v9û¬Á>©º;ö];ÿV?Ë¢Õ=4¿74¿7*<K¾<H|<*1?byc;½ä=;éT?ÕG¸ tÉ8a3¢¾"êz¹PQ9kp¿±£Õ=­¿7­¿7*<£??¿<Ê>är?FF?Ç­?ð»@?:9¶9¡rÀ>óÐ:¦0:HB?õ´Õ='-¿7'-¿7*<Ù¶?w¼>°J?^DÀ>V>´í8?'69Ja9ÈûÎ>>t;-C;q)?$ÞÕ= B¿7 B¿7*<Úí?lÏ>ô%D?!¿>;>Kø/?4¸æ9:¾w8^µÌ9¦'=ªæÕ=X¿7X¿7*<1*?S3Ï>C³R?ÿ¹?Kþ¸>ü½B?4ïµ8¨;9ê0x>®å9äÅ9+¿¦>ÓôÕ=m¿7m¿7*<1¬Ç?qÔ>Uð?¥y@???,Ó9á·9XLP?¬ÑÊ:¦z5:(
?õÕ=
¿7
¿7*<ð?îi,?Ó-²?/!@	?z?ÿ=K:3ó9´V?å&;çz:;ý©?¢Ö=¿7¿7*<ØòÒ>¾Ò>]ÌF?¡"1?4
÷> 7?º)09<8ù9«ô4>F:ÙB:¿F?~$Ö=®¿7®¿7*<|ä×?t×-?Rö??v÷?&\?má?¸¤A:Vâ:I?Ââ:;Å:MÖr?
%Ö=zÃ¿7zÃ¿7*<uÑ
?|Ö¹>h\C?Äÿø>Óâ­>³J7?©C}¸ªî96Îb¾Ó99;ß9Ôd>V=Ö=óØ¿7óØ¿7*<$R=_ÿÒ<ã-?ûB;Ve(;5?eð¹æ³q8Yf©¿Ü·;8?9[»=äDÖ=mî¿7mî¿7*<ÝS>*>í|?à:O?û?ã>ri?·¨=©Æ<L¾b?uE<7]Ð;'r?OaÖ=çÀ7çÀ7*<@NÆ=§+=K1?®ù<Z¿;y/?¥®§¸·ª'9¾åK9Ä"Î9w7}>GjÖ=`À7`À7*<µ#¼?Éf?Õ±P?}`?T?Ò×Z?z[B9h9éÕ>OL;ëV¥:å­W?ÌvÖ=Ú.À7Ú.À7*<ÏË>°i>¹	H?Ä¥>t>·|-?"½·Äú9Yj!½Å²;,Y;
@(?°xÖ=SDÀ7SDÀ7*<,:¡>ü>
Ä??{õ>6H?Ö¦=òã =o{t?Å8Ó<T<¿`~?0Ö=ÍYÀ7ÍYÀ7*< =¸õÅ<5?Æ>;;;&|*?@k¹5y8xñ¿¹¹Ú8¿9Ö=FoÀ7FoÀ7*<§¹=<ÉÛ<ê
3?§aï;9vÈ;èÙ?«¸ô8t¿Å¹ GÖ8;¿MØÖ=ÀÀ7ÀÀ7*<HÍ=Q¤>=¤T2?7}à;El«;Ã'?U/¹uç{9Ô.²¾¶Î£¸¤ëc9ý7¾ äÖ=9À79À7*<¢Pb?è&?ñ4F?Ôà>p)>ï¥??´ 8T¤9°<
>^f:#:ÞQ4?<×=³¯À7³¯À7*<\¥?H?ô?+Ó?=<?uÕ?ñ×:D÷Ý96Z8?ÀC;
AÚ: e?ý×=-ÅÀ7-ÅÀ7*<ÂÎ>¬G>È@?Qí?ºqÓ>5?*Ù··®9Ð¸½Ë¶
:$¯9&¶N?Æ×=¦ÚÀ7¦ÚÀ7*<`·s>­
>fó`?çb?>f?!
E?n×=å=íüW?ºr
:¾W:²ç?,É×= ðÀ7 ðÀ7*<wG­?z7?ôPr?
8p?T¹?(%P?%@§9M:Ü¤>ýà};u;`òP?Î×=Á7Á7*<¤Q?¸Ñ>¯þ?rL?`_Ø>%äq?_Ói9°×:9Ë/ ?RÌ:¡¡=:[K?àÔ×=Á7Á7*<Ýü>Í>ÑK?r÷>Y¯>u4?13?9ú¾Ë9<p>{I\:¬ü:KzB?ïÚ×=0Á70Á7*<e=¡MÍ<N1?ÏúO;jf#;ðë"?çâ¸ÚF9[È+¾Rn8ZeS8ÿ9<?#Ø=FÁ7FÁ7*<Hv?¤C)?;£l?:?³?v?TÛ9i:ø0Ò>@;`:UY?SØ=[Á7[Á7*<¤³l?o=ç>ö?:ì>©ò>ñ·^?ji¸lp9¬ø½	J:Ôçé9%1]?yVØ=ùpÁ7ùpÁ7*<¸?øÍ>*?,)?X²>cbs?N~Ì8ç9Ó£´>_Ò:Úï:g2?|Ø=sÁ7sÁ7*<Ñ<òq<AÐ.?=üÆ;)Ø;®Ù(?¥èm7¯8q­=xcM8¡¸NH<¿ðØ=ìÁ7ìÁ7*<¦m­=´x=á3?ã¡<¯Zf<é3?äËÆ8V¥o9è\T>¾·:®Ø:Êû&?]Ø=f±Á7f±Á7*<¼>ð~>w=?F?¤[É>¯A-?þb¸®wÂ8Ó¾7=î:#Æ:÷?Ø=ßÆÁ7ßÆÁ7*<"+=ìîï<¹6?Î;¶r;lÍY?×k¹ô8Ñv¿³Ó©:ND`:fÛA?%ÉØ=YÜÁ7YÜÁ7*<Ï
Å>:éz>ã	I?ox>!*G>)!.?»rv·»¾29{0½:v7¥9ú@N?eìØ=ÒñÁ7ÒñÁ7*<Uãh?À?mQ? =?&4î>£ªK?5|T9ã9½>;(À:jT/?«üØ=LÂ7LÂ7*<ûã,?^6>+?K©×?Sb?=7t?ê":y9E_^?@H¡:48:}$`?ç
Ù=ÅÂ7ÅÂ7*<jö¦=µlf=~~9?-<}<s£+?u­¹øb9¸´!¿ì
v¸õªÅ81U¾MÙ=?2Â7?2Â7*<c=Æ<=VP?*©P<Î<õF?ñô¸¨Ãt9hÚ¾Ûp¸0÷9¬ë½Ü
Ù=¹GÂ7¹GÂ7*<Ãsg=##=¹¿5?äùv=G#H=µô?=9£Ø96áv>;6_;¨¹.?Ù=2]Â72]Â7*<B²"?!¸>ú2b?¹_©?0¤Q?þÓN?Òµ·òu99Kúz½Æh³<<<¤s?,Ù=¬rÂ7¬rÂ7*<¾Qü>÷>Q?1?¤vV?k9?U_x:­Ê:ñt?fÜ:S5»:Ì±?±?Ù=%Â7%Â7*<?ÃË>¢ºµ?*?µ>_ ¦?;G]9èÍE9©0?ÖG: Æ:?c?KÙ=Â7Â7*<¢xö>,Ì>ý M?¾\ñ>I©>»6?Ùr^¸%V9ó¿½Þ²3<Òò;Ê¢=?PÙ=³Â7³Â7*<b>Ú>L>9H?ÞäÅ>Ã>Æ??Ôi77¤90¬µ<u7:­þ:	²?eÙ=ÈÂ7ÈÂ7*<L7?~ª¦>(N?l¸>xf>sK2?1w¸­Á9Ü½/H:O:Wï÷>­Ù=ÞÂ7ÞÂ7*<f=Ï=,=Ö-?[ÛT=h+!=¾)?Ûù§¸á8s²¾¾ìÕ:û£:	ü&?qÙ=óÂ7óÂ7*<ßØ§>©®G>¬/W?;A!?Ì×>ñK??U²¤7P9CJ=neù9!9ÝV?
¤Ù=ÿÃ7ÿÃ7*<²¤>^ÛL>M?Üê¨>Ëñy>-?²ªö¸O9Gz¾ç¢9¨9T§á>~­Ù=xÃ7xÃ7*<½ß?[²>ÀÛ\?(>¨<>ÛC?ãTD9©Ú9À>î!þ9:Æµ9Õó2?Ø¼Ù=ò3Ã7ò3Ã7*<ÔÖ<s <a+?Ë<c4<ÉJ$?¶Ë¸I>f9pËa¾²Ê8ýF9Âb>¤ÉÙ=kIÃ7kIÃ7*<~?þ7¹>ZI?1¨>Êb>Ç=?ø8þ2³8¬Ã>!;è~Ã:I¢S?LÐÙ=å^Ã7å^Ã7*<e_¼=

=ª2?VI<¶Û;lo?® å¸9Ê¾O_9YO95±>ÑÙ=^tÃ7^tÃ7*<I!j=ß#=ÌD7?cI<â;þ,?º_B¸zça9çDÜ½)T;H;­¤5?DõÙ=ØÃ7ØÃ7*<úY?Õõæ>jq?QF}?=òú>0?Úó¡9ª¬Ç9!£Ï>ëX:>4:æ¿?	Ú=RÃ7RÃ7*<¼Àá>éÝ>>P?åÉî>¥
ª>ö¿3?¸7F}9ë»:='W<Îâ;kKR?Ú=Ë´Ã7Ë´Ã7*</e¯>Þ×Q>ùU?Ã¬Î>ì>È;?Ú9ÎÈ9FG>¡ÿq;Í;ñgM?×;Ú=EÊÃ7EÊÃ7*<kP?§é>d?[O[?
?üG?(	9Ú¸91ÂÂ>Ë+;ö#;v¸U?³AÚ=¾ßÃ7¾ßÃ7*<éÑÁ?°Æ'?Þ?º¹?â¯%?ì?x·«9í²9MÐ?;:?úÊ9´úk?XÚ=8õÃ78õÃ7*<i?ò?ª>}?_OV?,õÿ>pXV?çèû8fÀ9.äU>ìÇ:éF:£¦?ö[Ú=±
Ä7±
Ä7*<,)B?"ö>¼ñI?G>Æ>§F>¥ÇB?ÑX9*û-9Ùþè>ZöN;);9(?2fÚ=+ Ä7+ Ä7*<v=ÅL3=«/?ÜÌÎ;Ø
¤;]!?º»p¸¶³8 «¾,PD8`±8d>¡Ú=¤5Ä7¤5Ä7*</"¤>Ö¾>3X?<E>?Ê^Á>må{?äSG<üÙ;îj?D-<oÄ®;
Í}?GÚ=KÄ7KÄ7*<Æwª>à N>*¶S?gÈ ?Úà>Õ
7?Â5ª8ÛÊÚ8Ý'Ç>Æò<²+<6EU?úÚ=`Ä7`Ä7*<(S=¡<Ý[w??ã¸;÷$;>?4¸%O9KÒù½âº·vT8[4¾,Ú=vÄ7vÄ7*<i{?B°µ>FB¹?¢$@ò:o?
-°?H¡:ë]':±v?¤Ù;>;©"?~¡Ú=Ä7Ä7*<Ìý<´<hÇ3?:¦:ä¨:Ú~ü>â*.¹²>²8Ù$z¿Uå¸D\Y9^¸1¾*¦Ú=¡Ä7¡Ä7*<Xa?Úí>ÖÚ?¼¦?V
?Ên?|Ãb9y\O9
ú?í.;u:µj?:ËÚ=~¶Ä7~¶Ä7*<Ï$Ý> >zK?ë[¼>xs>îE?d·ì·º×9+k½SÓ;25Ï:;?ÙÚ=÷ËÄ7÷ËÄ7*<ì?sË>°E?.ò?dÂ»>ý·:?û§Ê8jÍ9[,>©×):çèÿ9ýæ)?·àÚ=qáÄ7qáÄ7*<æOA?ï÷?\b>?ñ¥>½>l>`Ñ3?ü²8I\9OôN>lA×9­ì9Ué>fãÚ=êöÄ7êöÄ7*<)° ?VmÉ><9L?Eû>Í×>	7I? vE9&­9b³®>RÚ:º:]È5?ÚæÚ=dÅ7dÅ7*<,iN?v§Ã>	?yf?	F?k	?:Ïå9è\ä9Ï?JÒ;[:
j?&ëÚ=Þ!Å7Þ!Å7*<,£w=iÝ3=à:0?ý!<ð×´;ç68?n¸b9
`p½yM 90%=9uöØ>)íÚ=W7Å7W7Å7*<
Õì=b¥=ùK7?MýU<Ýæ<à19?S¹F9ë§4¿&HH94	¢9W6>ê}Û=ÑLÅ7ÑLÅ7*<hFg>×\
>ÆiQ?,Ê)?;ÿã>Ä¤>?Ý7=fÞØ<´
Y?¶#T<Ã<%O?êÛ=JbÅ7JbÅ7*<³OÑ<¢¼<È(?Í	=/ÃÔ<Â%?¦9Ä9Ú5>)^M<ò<l1?§»Û=ÄwÅ7ÄwÅ7*<åÅ=ØÐË< G)?XÍu;/V;Rå?F½W¹{»v9Æ×ß¾\,:¸Êl9áßÉ½&Ü==Å7=Å7*<¯M=ÿ=é¯0?Ù<Ä;]Ò'? ¹ä`9¯¾ÓÙ89½O>9Ü=·¢Å7·¢Å7*<ÿD*=Ùò<R4?x<à;?À~ú5ºTî8q<¨¥8EYs9ÔD.>3"Ü=0¸Å70¸Å7*<Ü_2>Ø%Í=^?OP?O{?öD?¡I=¾Ú<ºl?#<ÛË;saG?ÒaÜ=ªÍÅ7ªÍÅ7*<ôé>Þã>]GR?Zu>1)>`Î9?ÐÝ¸¸!59¹¾ð;:r,:ZÏ?kÜ=$ãÅ7$ãÅ7*<¹õ
=7È<i1?u[;(5;-?óÕ)¹J±9Â<u¾F]½8ó9Éª>±uÜ=øÅ7øÅ7*<ô =IP==ò^X?¹y<ª!9<îÍ5?¿·£<ï4R<(bG?÷;U;&?úÜ=Æ7Æ7*< ÜV=PÔ=m}0?½;([s;y?Sñ¹¼f8Ì}¿Ïæ:v>c:	@,?±Ü=#Æ7#Æ7*<Éd?¾)?å®`?y?+?Ïk?íÜ9Ä:9ùh?¦:½.;:êã:?aÜ=
9Æ7
9Æ7*<Õ®`>Q>úNB?G$æ>Ù8>Ï];?ß=#ÄÂ<ú¬C?cvÊ<</y>?ºÜ=NÆ7NÆ7*<ü
>_=y?ïè?Ã_,?«çC?´Ò`<.§»;¢Z?·äµ<ý­D<Ál?¶Ü=ýcÆ7ýcÆ7*<È¤?,"«>/ëG?åá>ç]>R=8?_&8._«9¸x=Õ:ºt:#2$?MÃÜ=vyÆ7vyÆ7*<¶B=§Ò
=Ä-/?éi<DÚ:<*­?ÑÍ&¸
0&9y¾¬Ë9p
Â99òF>ÓÎÜ=ðÆ7ðÆ7*<ÍP?æ÷>°¬W?`:â>J>ßöA?Ôá8N9³"À>¤À³:ì÷q:->?'úÜ=j¤Æ7j¤Æ7*<dÙ?JÕ>¯#?é]?{£?T#G?r29uJg9«ª>Ø¦¢:d:©ú?ÉüÜ=ã¹Æ7ã¹Æ7*<Ðq¸?F?È$±?ZSº?=fC?³t?±FÓ9$89·Ü?ô	9;9µ:j¸?öüÜ=]ÏÆ7]ÏÆ7*<v°?²PÝ>¹Ë?R¢?Õ>?ÓÍT?ÆL9 ÛF9°ÆB?äg(;?Â:^¢?Ý=ÖäÆ7ÖäÆ7*<ñ3?Ä	Ñ>ME[?6?¤õí>WoD?µ9sÎ9;»>´à°:Ñ:¦Ï(?§Ý=PúÆ7PúÆ7*<Q?ªk®>Ñe?`ø5?|Íê>âeF?Ò»â7:9(Ý=á:B©*:!ÔQ?Ý=ÉÇ7ÉÇ7*<î?>¹?<>ØU?o8?6û>'ó;?è^¶C69N¼i#-:E¥Ë9V¦Y?
pÝ=C%Ç7C%Ç7*<p÷X>.ã>|_L?à9?AÒ?`=4?ü¥=ËT®<yQ?Hý<ã<ádU?	ÅÝ=½:Ç7½:Ç7*<¤Ë±>×Z>ðûO?ða?7K¾>«??r48_Ò9Ü¢=QÀN:^â9i?
ÉÝ=6PÇ76PÇ7*<n»¾<õ<C÷0?îÐ;»;á?ÛE)¹Ôi9¡#¿0ý6IM¥9aWD<eÛÝ=°eÇ7°eÇ7*<4?=à"A=4?&h<º+/<s¢)?amý¸f8æÑ¿,²8#9õQ1>nåÝ=){Ç7){Ç7*<Ç?ì?±)b?ì?¹>©cY?G9nr¯9ÇÏ>s:ÀkJ:]Æ(?ÕÞ=£Ç7£Ç7*<?WÚ>\Ý>¯³M?3pã>»ì>.7?þü¸ø8
9ªs¾0Zr:¿:þçE?+Þ=¦Ç7¦Ç7*<á
|?så?æ_x?f<?tÆ>çs?èð¼6dr9HÔº<_ ñ:°:ÁO?$BÞ=»Ç7»Ç7*<ì<ð&«<tä0?=; Ò;¥ÿ?Oø¹º
,9NÜÅ¾ÈüÚ¸}9]¾nzÞ=ÑÇ7ÑÇ7*<=½p:=h5>?"0
<¨;4ûw?æ7¹P*8'Ôü¿°j¹ø&9Íñ4¿¯Þ=æÇ7æÇ7*<P?C¡É>1H?ò~×>Jh>îW@?Tß;9ÄV9gñß>=B¦:~Òv:Üp,?Ú²Þ=üÇ7üÇ7*<õ>{E>³§a?¤Û?Þ?A?wN?#T^=µv=xX?Ë	4=ÉLÐ<7D]?ö¸Þ=|È7|È7*<¢îÁ>þ>Ó=?K>pH>rI3?½Î9úg9>
_V:«:xl7?VÐÞ=ö&È7ö&È7*<Ï^?G!°>Mw]?'ìû>TB>ÄÈS?[Ìù·9OpT½];:Z:Ðj?ªçÞ=o<È7o<È7*<y÷±>ÒÅ\>]N?Î>§%G>w·3?§8Tý69ò_Ã=h8@<âç;Ø5T?`íÞ=éQÈ7éQÈ7*<ûo>=>4ÐO?Á9V?mw?iìK?aÖº=ëT=¾a?¸
=KZ<l
d?øÞ=bgÈ7bgÈ7*<#G?¤ÄÂ>åÓ?RD3?ë{Ë>ca?Ö9|Ü9bg>Ô;º:ë??@ýÞ=Ü|È7Ü|È7*<  Ã>*``>.3_?Ó1?ûú>ía5?×0Ë8Çt9¤T>Q±</z*<·ÄN?ß=UÈ7UÈ7*<tÃ=A·=$;0? <ì=i< )?(A¹Öz9iWÅ¾{Yk: ­:DI?6'ß=Ï§È7Ï§È7*<Ë¥>ûVL>ÞµO?Â#?ÏÅØ>¾67?XÎF¸?ö9ü«½¡ë`:w+:MB?ëEß=I½È7I½È7*<Ð<Ç?Ã?Ì7²?&@Ü@?çL?÷ÈÖ:¢!:j ª? Ðê;N¥=;>|? Kß=ÂÒÈ7ÂÒÈ7*<üH?ñé¨>i0\?ea?°T?¥ F?Ò9¹ç9¥õ>ØT¨:nM:ðÄQ?Qß=<èÈ7<èÈ7-²<rG?Â¦>¶K?S¢?D#Õ>.»9?$¥\9üþ9Å>ëy¿9ëUð9ÄôË>Vß=µýÈ7µýÈ7-²<e ;?§Dû>î(??9fØ>|ö>F6?JmË·q[9 =½ªþ²:¡:­?3ß=/É7/É7-²<¤?|BÜ>w=?!7?Ö;ú>üH?­9ôq9}Ð7?µ»;Í´{:@ò?Wß=¨(É7¨(É7-²<Ñ8?dæ>Á\M?(
?Ãµ¼>k;?UÃ9g9Æ8K&?ô9:CÄ9	r??ß=">É7">É7-²<Ð4B?¸>&¯¶?-@B½?i?_²J:.Åõ98"S?çu·:øÝ:±?Ó¢ß=SÉ7SÉ7-²<sQx=p3="1?x;hòg;\?
Ý¸Ú).9Üs¢¾Ê`·A+t9p®ë¼B±ß=iÉ7iÉ7-²<?v1=,þ<§Ë2?ö»Ï<¾Î<~1?(f;cÉA;H?ZëÛ8eU9*Ê¸>]ãß=~É7~É7-²<µB?À>_¹?)ë^?f?M1Q? ¢A9H­9&>ü¦H:`j:öA?Bäß=É7É7-²<i Ï>än>|õ]?kí>bQ>e]?<b8kw¤9Ö¢k=:
%:M?þß=©É7©É7-²<ö&?xx?|b?¿M?3fÚ>=+q?7à7Õ,9t"Ù=}v;ÿÖ£:4©l?$ÿß=û¾É7û¾É7-²<5=­Hö<<«<?|<6<^Í4?ZdÞ·^^a9j|½[;PÀ¦:3 Q?ÿß=uÔÉ7uÔÉ7-²<Bùð>Îû>sòJ?Þp?Õ½>i¦6?êIg¸?Q9Õ{
¾oá<à<T8M?à=îéÉ7îéÉ7-²<¼Rø<U¤<£A?´¯;å+;MÅ"?K&¥¸9W¾3¤¨8j9Ë>åà=hÿÉ7hÿÉ7-²<ï¢È<¼ù<x7?øæ;Ñà:Çñ?$Ö¸A79Òv¯¾ ôæ¶¡JB9'¼k%à=áÊ7áÊ7-²<)>QÀä=mÃ=?_0>F9>1¹+?{4á=~=pUV?`6p;ä.;ÀÝD?÷-à=[*Ê7[*Ê7-²<IZ5?lBÖ>»®X?tî2?bÅê>wC?ÒtÚ8,S¯96}>[ö:A³:±Ç/?0à=Õ?Ê7Õ?Ê7-²<NK=è±Y=uD4?Ï>ó;zß»;Ñ¹%?	0¶¸.ð8ø¿®Ù·~u8¬ªb¾t;à=NUÊ7NUÊ7-²<?çp«>J`?i.?Ø×>àO?²íþ8X9åÖU>Ýz:«h:Dô(?Sà=ÈjÊ7ÈjÊ7-²<|AÀ>¡|>h<C?þÙ>ë>ZC7?Gâ(8[¥9Tm=Ó
ß;Ç;3A?dà=AÊ7AÊ7-²<ß0=´4=GO0?¢ýU;Ïða;Ôuò>8¸-ÕÖ8È¾8âU8|©8¡>sà=»Ê7»Ê7-²<+×7?3(Ø>
ºY?þç>º|>FÙ9? ÁC9Üd9%øÚ>µlQ:n74:É¾?&{à=4«Ê74«Ê7-²<Þpá>*Pv>Nj?¶?d»>Õ=C?§´´8	
¡9>¨¤f;Q<ò:¶¿s?zà=®ÀÊ7®ÀÊ7-²<Ze?Óô¡>ÿN?Èª>,]>µME?'µ8ÆZ9ÝS>ø;$W£:òð\?Ãà='ÖÊ7'ÖÊ7-²<mÊÙ<;<~´.?6­P;4;ºñ?\
n¹Z29´¢*¿\¸VV\9å¾Ö à=¡ëÊ7¡ëÊ7-²<÷<tÜ®<âÒ4?wN== §&?×ÁZ99z7Ì>õ;Q;Ó";7M%?4­à=Ë7Ë7-²<¸ËÁ>ÿ~>àB?ø~>GC>6ø7?ì;A8<^9:Á²=¾<:}:Àz?Æà=Ë7Ë7-²<<?ûÛÕ>2j=?t9+?yô>G3?Ø O8ïÖ9Ä¯L>^¨F::XË??Öà=,Ë7,Ë7-²<8+?·»Õ>:M?Ú>V¼_>íp5?â+¤7n9§°=0:3$:¦Ï>ÄÚà=AË7AË7-²<Ób]?Ê)ï>§øl?'Ä2?éä>ëG??¢9OÂ¡9¤?úÌ:{H:LøH?ÆÝà=WË7WË7-²<?ó%?ÈZ?üêA?ó>9L?kô9`é¢9Ze>$²T:;Ä9x?íìà=zlË7zlË7-²<¼Õ?Ò®½>n·W?õ?2ð¦>3nQ?§^9Oñ8;þk?²ö;ég;ªE?8öà=ôË7ôË7-²<t?©ßó>¦c?'â:?Î>Á,h?-9"Ú§9F>F%:n/:÷z?4á=nË7nË7-²<
Nû>2>©[?píÎ>ÍÔ>Nk=?%ún¸sgx9æHö½°¹9èÃ9|>
á=ç¬Ë7ç¬Ë7-²<ÝÎ>f"m>od^?½©*?kxî>O57?¸9ü:½´ì9ð²9(*?´á=aÂË7aÂË7-²<:µ<S*<í/?øz;1.+;];?1u½¸ÄBg9¹Q¾-L¸òª9Ü&W½|"á=Ú×Ë7Ú×Ë7-²<IÑØ<´<ê :?J`=s,!=hü1?phá7^9´9=LÄ;p³Ê:T­'?î2á=TíË7TíË7-²<M°>¥Rt>9ø8?w%Õ>LÙ>`ñ-?O
9T]&9·ÔÔ>ÓÂô9¹4Ì9±k?l4á=ÍÌ7ÍÌ7-²<DS
=éÇ<v×1?j-K;B²1;ÓZ?,§79©=áqý¸>59mý²¾w9á=GÌ7GÌ7-²<Þ9`?NÙ>ª?Áü>â>ùz?%¯v93K9òc?x:`+:Q9?Í?á=À-Ì7À-Ì7-²<WN@=z=k{0?ÜîÇ;"Û¨;Ç?¶©E¹ô9×¨¾÷D¹Ó8ks¿Fá=:CÌ7:CÌ7-²<I?
í@?Ò8?3_
?ÒËÍ>Ü/?´L18Æ+}9äG³=l§Û9ÊÂ9rV?:Ká=´XÌ7´XÌ7-²<S ?oî!?¦íL?Ã?ãHÍ>äûE?iç:h£:Wò4?:&Ý0:Î:?ySá=-nÌ7-nÌ7-²<yRX?ÖQ?¾xT?Êj?b¾>äw;?ú59¾N9=à>Fµp;Öy#;Öx<?zá=§Ì7§Ì7-²<*?Ë,¤>­L?¤îª?Rªc?½4@?ô[û8eº9äka>¡.ï:Î:©bV?ÿ½á= Ì7 Ì7-²<¬w=3È0=
T3?fÇ;ø£;MÒ?ùj¸#J¨9èÿ±½S@9hñ97·>Ê¿á=®Ì7®Ì7-²<Eçß?å»?&QÃ?96@výI?½?[¢E:í%¯9Ûn?d·<wð>;+ð±?Àá=ÄÌ7ÄÌ7-²<`½¬?H¥ä>ÞgÁ?YÑ¡?íè>Ù±?-â9Ê¸9&??;:9² ?<Óá=ÙÌ7ÙÌ7-²<n¨Æ>_ç{>hãI?Ö?u½>6?×9ûL9
?VC:ÙÃ3:P9?¼â=ïÌ7ïÌ7-²<´é?ZTÅ>}E?qb?¢RÏ>'ý5?ö6B·Ýa9Ï Ü¼¸A:æ~:)à?ùâ=Í7Í7-²<XÑó<Üõµ<x+?ÖæA;?i;-q;?¶IÈ¸q
J9©Ã}¾¾¶¨¸¾9çD ¾h6â=úÍ7úÍ7-²<:ä< <
j8?Mt;¦_I;I?»¹OÑ8ív¿Ã¢¹	P9u_¿@â=s/Í7s/Í7-²<@êî<H§<÷7?ËW;mlH;nm/?´ªÅ7Ñ~ò8È¬Ð=èxÖ8)òÓ9>9â=íDÍ7íDÍ7-²<ú=®ZÂ<î3?Ù?!<(<?¤N¢8¼p9>È$"8Ì9ÈT=h¼â=fZÍ7fZÍ7-²<-M?1¿>èG?z^¸>e>«a6?³û¶·ìù$9ø½â;k5Ã:ßE?ûÓâ=àoÍ7àoÍ7-²<EuQ?{NÅ>â?²P?6n×>¶4w?
C949qô>V;¤;â«o?ûÛâ=YÍ7YÍ7-²<C_÷<^ò²<Æñ0?3{Ø;¢;÷*?|H¹æ¥89Æú
¿>{8 s9ÂÛ=Þâ=ÓÍ7ÓÍ7-²<¨Þ>óÂ>qcM?bîÒ>ön>1?Zè¸gú
9ï
¾k:ùÊ:èè>¨ã=L°Í7L°Í7-²<$&n?YÈÄ>Gè?J0÷?#â^?Tõ?ÊM:©:£¼6?è,;£Õ:5?Ü%ã=ÆÅÍ7ÆÅÍ7-²<ËR%@Ã?Ýò£?JÑz@¸÷Â?¡ª¤?ÉùÚ:PmA:&è?Vö$;w:ûíª?ð)ã=@ÛÍ7@ÛÍ7-²<ºî>w>S?Q²ª>1`>B?ZPù¸rt9N¾Ó¤9BùS9G?É1ã=¹ðÍ7¹ðÍ7-²<»H;=÷«=kV3?q<ÄÐ¼;Ý=?üL¹ÌI8-å¼¿L?8^Ö9X»>m:ã=3Î73Î7-²<ý_=ÞÍ<1?sD=©XÐ<Y,?ä¹ëÊ9{~¿ú¸]<¨9ÊÒÅ½&;ã=¬Î7¬Î7-²<í=iIÂ<0?{R;Ëªë:Qò?¢£¹8£À¸(
¸èh,9Ñ½æNã=&1Î7&1Î7-²<åð>Æ >F)P?@??åø>L¶D?}.¹n9ÀQ¿,«:£?:ó+?Ä[ã=FÎ7FÎ7-²<Ì%?@?í||?é@¼q?\4s?D+v:¼þ9Æcw?{;øÞ;ìÃm?ÿ^ã=\Î7\Î7-²<Ü¹«>->O8}?u8?0yß>ºáR?Õð·S¾9*!×¼Vß<øÞ<âÔ?÷cã=qÎ7qÎ7-²<Bqg?[@?©[?ÊÎ9?©kâ>ãR?"ã8»³9uµ!>;»¤:4K?%oã=Î7Î7-²<S?ÀÁ>:M?ÉÇ>h}>ÔI?J¢¸ÌP9lúF¾::ú9I?vã=Î7Î7-²<v¶<?Oæ>ÌR?Ý?,&?ººM?6{8þÆ9.àB=Óï;'à«:©Êc?êã=ÿ±Î7ÿ±Î7-²<Pùn>ÎÚ>®Âi?$¼i?Y?Á\V?¨VÒ<»p<á_?XR©<¢Õ8<­j?,ã=yÇÎ7yÇÎ7-²<!?kë>¯8?.ì1?ÕæÆ>ÿd?ñxU¸tö9õyÀ½C¨:3rt:B0?B¤ã=òÜÎ7òÜÎ7-²<Û«{?Mdø>£°?6?ÏÓ>\?'Ã9&BÚ9éPå>Ëðã9ã¼9î(D?"¬ã=lòÎ7lòÎ7-²<ì¢_>î( >»2?Zº)>>${&?È©´::-?<!¿;Ûø;`9?áÇã=åÏ7åÏ7-²<aÇÇ>Ræq>lS?ì÷!?ÂË>«8L?\=æ8êV9<S>7lè:§á:Z6^?nÓã=_Ï7_Ï7-²<[(ö>O>Á/L?4$é>bÝ£><6?VÑ¸@9±¾k¯z;ÑÙ(;,	>?Vä=Ù2Ï7Ù2Ï7-²<
Éw=AÇ3=k0?9Ë;pR¯;®^?Ïzé¸HH91H¾Îåú8ú|9Üä}>÷[ä=RHÏ7RHÏ7-²<GI=ë7=¯Ò-?7ö ;Z;¹°?ÑÄ
¹¢`"9Jß¾¨`9ÉÒ9Ì£ý>¬^ä=Ì]Ï7Ì]Ï7-²<Xú>¸>ÒQ?1ü>°¾><Î)?,·ä79I¬d=VÙ9Òj9/?cä=EsÏ7EsÏ7-²<ÇC=ùÔT=-?çõ;]V¿;$?^á·h	R9¦A½i7*9(P/=Ffä=¿Ï7¿Ï7-²<üD)>ýç=©É:?i96=íð=3?"iÛ7a9ðy=`¾¼;:­m;iKK?ä=8Ï78Ï7-²<Ò¤>xaY>­B?^¾à>h>1Z4?6º8n©9­>°Î¥<öU<bF?Xµä=²³Ï7²³Ï7-²<3¢:?Üáå>sÖO?[o:?1¤ô>SC?ÁÈ8Öu94à>õÀ9^ò9n?ý¹ä=+ÉÏ7+ÉÏ7-²<rÂô>:I¥>¥=?D^	?Ä>L\3?Úþ¸6u_95¾¡Yî9Æ©9l4?8Éä=¥ÞÏ7¥ÞÏ7-²<ú?9 ?<¶M?ñ8?û>)<<?ÿzá8ñÖ:9Øx>"gÓ:Ýýk:Se?3ää=ôÏ7ôÏ7-²<*ç"?-Â>DHV?
1´>Ü
l>MmC?>°79¿&=º:Ê
:Û­?îöä=	Ð7	Ð7-²<×Î> Ê>ýK?Ø.?'ö>{=5?Å+8M29dö=w¤<`í/<i×V?küä=Ð7Ð7-²< ¯=[¢d=ôC?êª>´á{>jµ-?.®t=7=tST?<h9ÿ¡9Ë¸>±å=4Ð74Ð7-²<¨s?fd¼>=S?¾#À>»><=?(WÉ:1Þ:uÒ*?^;;hÙ??vå=JÐ7JÐ7-²<üÍ=f=¨H?ß¼×>@>cc7?N1¸:´íl:äG?±É:©|:[L?>å=~_Ð7~_Ð7-²<D5F?1ñ>{R?ç@?¯ù>àE?G9Ê¿97#ï>I_:Ò¼n:©?¸å=øtÐ7øtÐ7-²<îÙ="=YBP?CÑ;/Sq;Sý]?
¶·lg9Ót°½á'L7¬ô=9	=¾å=qÐ7qÐ7-²<.8?5£>Vr?ã×?D??wz>Ûr=Üu?oO²=ç#=Àô?ñ;å=ëÐ7ëÐ7-²<ý>Å$p>"?zs?i}?Pwi?¡:¬Q9a? Íß:¨V:~Ë?fqå=eµÐ7eµÐ7-²<¿¿?·&ó>ße?bPí?dÌh?{?|0::d[:	+?Ë¹:ÊR:©òa?æ å=ÞÊÐ7ÞÊÐ7-²<Ò>vã~>¤rS?Vô>h§>½õ:?Ø@¸Z¿8¿%:
Zi:'f,?¤©å=XàÐ7XàÐ7-²<Y¼<*×<ÛÝ/?F;â\;A0?-¸Ø¬ 9v|½AÐ9"{9LJT?âÖå=ÑõÐ7ÑõÐ7-²<£}=_6=h2?¢È;»¸;{+?O¹¾ÏG9µú¿?°\¹,Ñ¸üO@æ=KÑ7KÑ7-²<&H?óg¾>¢Ò?Ðã|???w¡v?Y.ú9ÿ0º9ý+?ÎÕ:Ôr:ÃM?Àæ=Ä Ñ7Ä Ñ7-²<ïè>ÁÛ >&9?ÍÆ>8>eÎ8?µ	Z¹K69×¿?û(:E×9ÚI?Í1æ=>6Ñ7>6Ñ7-²<Q»>"k>°;L?¬1æ>o¢>\e5?¦
é8 1ù8+kï>SÏ:RØÑ9Ú£;?(9æ=·KÑ7·KÑ7-²<ØnÊ>1>þ':?Z·>æÔ>ëJ)?b=¸ØÊù8Ø´A¾WO;~2;1Ã5?Mæ=1aÑ71aÑ7-²<=¸c×<`3.?Kº;³;Ê[ ?®·e8QÖ¾Ü°ô8¬D9@>ccæ=«vÑ7«vÑ7-²<ç1Â>%i)>Ù¹?¾E?B/?¢²v?ðÙa9?ýÄ9	Á>sQ}:Ù#:#:F?uæ=$Ñ7$Ñ7-²<ðI?¾0÷>^ÌP?z±?ÚÚÁ>ÿÁ=?q·î8§[9ü-Â>7ëe<R<Î;?æ=¡Ñ7¡Ñ7-²<±?¶>ïJ?k©>B<i>,ô9?É88¢¢9ÁG=	;Ô:y?¨£æ=·Ñ7·Ñ7-²<½Ê>"]>v´j?bï»?§êe?|AQ?H=;è²<yX?cVÍ;O;<@}?[ç=ÌÑ7ÌÑ7-²<¸ê=0YL=-K4?×<¯Aä;/E3?tQo¹Ø®9ÖÐ¾è%8º9	c>Ðjç=
âÑ7
âÑ7-²<Þ?ñÀ?\e?¤[?ùf?ü{?PÕ8ÿ~9¦ôU>ÒÕ÷:ùþ:g?nç=÷Ñ7÷Ñ7-²<?¬5Õ>½b>?¼X?#Ï?a3?=n9
/9ßªÅ>H;43:;~J?+zç=ýÒ7ýÒ7-²<µÞ~?¹ ?»d?æe?y2?uøb?Èy¾9÷¦9°?\Ø$;ëWÃ:X?Nç=w"Ò7w"Ò7-²<lä°>h>T$C?àlÄ>%u>Øý:?Í=¶VÚ9D»»«¥Z<ÞT<oWP?½¥ç=ñ7Ò7ñ7Ò7-²<ÝLÒ>e¦>úüD?tÉ>Gß>7?½Þ¸÷þ?9Ô³½¼;ÑH7;ÆA?¬ç=jMÒ7jMÒ7-²<­F?Øéú>¯´J?Ø¾?XÓ>k:?}ã8hÁ9ñD6>#ø:áG:´ê?¾¸ç=äbÒ7äbÒ7-²<Ü??Ã¾´>ìyI?ZV>ÓèP>m =?(Û¹|^h9Æ¾Å;TÅ:Ô&?DØç=]xÒ7]xÒ7-²<ì¸Ä<çü<»*9?_}Í<£T<«,?³øe9N9qÄ>?´ ;u«È:H'?Õñç=×Ò7×Ò7-²<sî>]>ÔUC?kÛº>-E>!2?Ç¸þ8S¾ÁE;©5;Î7=?ñ:è=P£Ò7P£Ò7-²<Ø/À<ÏO<_'3?=#A;el";l4?º²«¸åÌ	9ª|¾Üÿ´Ê8¹XV»Kè=Ê¸Ò7Ê¸Ò7-²<þë?¤/?Ú
Y?Y²?1]?N?Ö5:Y:¥3?¥O¡;á£2;©*g?zLè=DÎÒ7DÎÒ7-²<4=8D=­5?2<æJä;?B8¹u3Q9¥)á¾ÐDJ9tâ9R¼¬>Æ\è=½ãÒ7½ãÒ7-²</sí>kX@>?oJ°?Ã2?Eu|?m9²Ô>9Z?ï;À;3Ñw?Öbè=7ùÒ77ùÒ7-²<!L?$£±>ºÕR?=NÓ>¹>ül5?Ò¡92Þ9ë>Ð[¸×T^9îV6¾vjè=°Ó7°Ó7-²<üO?±æ>ng?Õ>?2G%?-b?«9"Ð9öÑ>¿ã;¤cp;Ïr?|è=*$Ó7*$Ó7-²<"=~rÅ<¿0?¤T;&;¬Ý#?E¹tà8}¿9ÌóZ9æ3?§¾è=£9Ó7£9Ó7-²<¿Ø?¡!¬>æxQ?*ò>X¡>k@?+è18/q8üÕ¼>_ðw:²ïI:Í(?òé=OÓ7OÓ7-²<±1?ÚÒ>õA?ÏÅÂ>úä>7u7?R.¹{ ý8y¿:Öç9ÿx(?é=dÓ7dÓ7-²<ë(?àà>@?G¶>³ô>A*2?)¶¸¸ZÁ9üô½»ã¢9ërÈ9Ð>é=zÓ7zÓ7-²<¢¶Ï><ä>,ÍO?<ä>NR¢>ïù3?¤Kt8Ô_w9TÐü=Åw;H;3r?ãé=Ó7Ó7-²<Û×+?/iÍ>I*V?·TF?ÕÇÿ>DF?¾Þ9©²9H¹>Ó¾;;e;KÅT?õ/é=¥Ó7¥Ó7-²<ËÚ+>ÍÑ¿=éZe?á?<$·>ñI?%¹=HìH=xåk?9Ñq<Õ$
<`?ºHé=}ºÓ7}ºÓ7-²<¸2O?_Î?7I?e~|?`1?Å46?¾8R;«9ý
>Ëì²9yû9
%¶>êJé=öÏÓ7öÏÓ7-²<ºÐ>È¶>ºBC?bm
?BÇÂ>Ýï5?¾	R8Ì!9õ)&>¡: uÖ9 {/?çsé=påÓ7påÓ7-²<}%=ýì<Ï2?Ez;5F;î!?\E¹ñ"9¿Ò)99!?³té=éúÓ7éúÓ7-²<Ñ?]-ÿ>,A?ïS_?ÔÑö>l¢g?AÉ9Ð]9ç¨?¦?;ãð¨:üñL?èé=cÔ7cÔ7-²<¬eÏ={=8?/?;ë/a;¼?Xf¹=«8¬¿Âè8Â)e9iê>c­é=Ü%Ô7Ü%Ô7-²<@U?Ã«­>,?)­??U?bÖ$:`Àå9r«7?DÜ;­:»Eq?°é=V;Ô7V;Ô7-²<²ú>·]«>pA;?D¬>áÓ|>#G.?Y¸ò9¨j½¥þ9N­x9Ö?áé=ÐPÔ7ÐPÔ7-²<¬¬&=+-ï<øe2?ðJU<#%<we%?ÁÏ¸±S96!8¾`Ð8LU94¡z>®ê=IfÔ7IfÔ7-²<~Ù¥?õ3"?¯à?ï ?=?÷¼?6:Ø9*L`?ÆV;ÉÚ:Û{?Gê=Ã{Ô7Ã{Ô7-²<s?¥>?6L?¸6?9ìí>zD?!9¥[9ÓE®>ÌlÞ:ÄÊ§:;­)?Uê=<Ô7<Ô7-²<tßê>Þ>z«V?ò>Öt,>%*W?­0¸)'9Ðôñ½¸C¤9,÷§9÷[ú>¹8ê=¶¦Ô7¶¦Ô7-²<§ÇÑ>F@>t??¢°>ÌxI>Z¯-?(U¹¸l	·?FAi9Ð£9[ýï>EEê=/¼Ô7/¼Ô70ª<þY?J-?LL?]Ò²>+ºf>¶hF?¶(×:4Å:î<?q:K:4®?MHê=©ÑÔ7©ÑÔ70ª<úh*?<xÅ>~ë\?ºÊ?(}? M?:9ùøÓ9sF>r<·ë<áÞ`?Mê="çÔ7"çÔ70ª<ï,?JÏÛ>hI?ÓÖ>jA>d¼;?dO8Ï»-9>*;þà:ÅA?OSê=üÔ7üÔ70ª<#´­?ÓÔ??ò]?æù°>D ?Ú9¿lÑ9fÁ«>¬à: 4m:k×q?¨jê=Õ7Õ70ª<§R9>ì=òöH?Q?õÙ§>´H?ÈQ_=Y*þ<pî`?jA<7²;]?\nê='Õ7'Õ70ª<¤¾>àW>¸èa?Á<?û²>å&G?y@=¡<­\?Tw¡<Ï6<Ôb?ê=	=Õ7	=Õ70ª<LmÓ>ôR>ÎÑ?/Ð?S57?ºÂD?Ik¯:£¿:ög%?)N6<IÅû;%^9?à®ê=RÕ7RÕ70ª<NÏ>ët>	CY?ß7?rlð>AC?$l¸¾
9Úã½gIú:ð :hG?Î±ê=ügÕ7ügÕ70ª<ÈN,?¦Ô>þO?}´?¿Ó>><?æ]	;ÐÄ:pR3?ÞT;©ñ:b`?ýê=u}Õ7u}Õ70ª<³È>ó×>Ï??={b>­)>åô*?·Ûy8ý9ÌûÚ=î£:|3z:Ãº'?\ë=ïÕ7ïÕ70ª<d
?÷{³>M,I?+Ý>4>ß9?õÛ8z°m9Â=¶ÿ:Bp:]?wë=h¨Õ7h¨Õ70ª<!?T )?s-N?I¤?òë-?ØW?3z99)ÿä>{x:?hð9T?Æ ë=â½Õ7â½Õ70ª<âµ£=Õh=Ø4?<=W5ï<')?ÿ¯.=uÛ<vÆK?u f;)ñ);(µ-?K1ë=\ÓÕ7\ÓÕ70ª<8M²>¨`n>{??gí>¸$@>ZÆ+?DH8Ït9×ª=ã;GÕ:í<?Rë=ÕèÕ7ÕèÕ70ª<Ë?Ww£>÷g?ä#e?ê0?iK?¤´9j¶9ØRÝ>aÅ:FãL:óEv?´ë=OþÕ7OþÕ70ª<ª?SÁ>DÒK?øÙ£>ya>o÷9?¾_::§Ç>?¡N9;/¦Þ:U?¹ë=ÈÖ7ÈÖ70ª<ìÄe?©B?,^^?¿A?Gý?°<?-¶29å,·9ùÂy>^l:>¸	:Xê[?dì=B)Ö7B)Ö70ª<,¨>ÛR2>Ðèq?®o*?Ì> CU?N.<çsÂ;Fze?
	:`{9¢ k?Cì=»>Ö7»>Ö70ª<pð?ù,2?ùÝX?×º?
ÊY?±G[?ÒåX9Õ9uÕ>WÉ:JÁ:¨w?óì=5TÖ75TÖ70ª<6"?ú°>ßAk?#Üÿ>¤´¡>hJ?Ö³;8ÏQX91"Þ=Æ´;º­¬:¬S?KMì=¯iÖ7¯iÖ70ª<N/P=I%=$>?}¨<÷b±;K§S?ä'¹9¿I*¯7®8ë	­>}ì=(Ö7(Ö70ª<
~°>Ä+X>¼Q?ØÀ>L>Éâ7?rp89L°>Í':n/:\ô>@ºì=¢Ö7¢Ö70ª<5=ç<bN/?»]H;;%9;×
?æP¹z9ëú+¿|é¸JUÆ8Ê¾9¾ì=ªÖ7ªÖ70ª<k?ÞûÈ>$°D?°¤>sh>§5?8·,¦\9Ù7½P3:$:J¯?Çì=¿Ö7¿Ö70ª<îT? R·>>Ë8?&ð>[)F>,è0? æ49ÌÝJ9
Hä>ÙÈ>;A;@î<?Ìì=ÕÖ7ÕÖ70ª<U=Uã5=&9?§yò=jN±=ß/?ò:µ98<?wµ<·&t<Tc>?$Óì=êÖ7êÖ70ª< ï?d½>z4A?ÅÉ>9Ë>íJ/?N«¹1Õ8Q+¿ã:Ìñi:m?àØì=×7×70ª<Eï5?GÕ>j`Z?Ý]>÷G>OK?uÙù¸R²9W3¾mw9Øµ+9÷18?Rîì={×7{×70ª<^=QÇW=«2?W_==*=í»'?ÿê9Ï	Ñ9_6>¹K;þ ñ:ß$?0
í=õ*×7õ*×70ª<¨fd>þ0è=+Ò{?p+?$?Üé`?ee=­Õ=Em`?Úã<P÷_<Ñ?T7í=n@×7n@×70ª<^?¡©>
I?ÒÓ>;>Þ:?l¶8ÅÛ9Tø>ûW«:¼ex:0?Wtí=èU×7èU×70ª<?Â=. P=·Ó0?D ³;©;¾:?	õ7Q+.9Å¶M=LèÞ¸¸Ew8lÆf¿dí=ak×7ak×70ª<µ§=êÒ<;n4?h²¿;H;ÊÙ>?×k.¹Mj9Är¾Bär·-h9µ½í=Û×7Û×70ª<ª
Å<õé<Z9?æ=Óô<0 ?vG2¸¹ê9¡#©½Ûh9:îQ|>òí=T×7T×70ª<É"=CÊï<¦-?A[E;%;y?rÚ¸ð¢8,¿Qu·79ÚëG½aí=Î«×7Î«×70ª<}&¤>ñmA>ë?Y?C?ÑMB?äÀ<?/§9ýr9Pæ?áõÃ:Gû£:Cö?ríí=GÁ×7GÁ×70ª<-ÊZ?§Öì>´}l?Ð\?WÏø>#2c?N¸89È# >þ<L¢;*+s?Iûí=ÁÖ×7ÁÖ×70ª<Q|ó>Ø>£)S?ÿç>KÜ>Â??
¡»7Yj996="aµ9ìÁ9ä?Öî=;ì×7;ì×70ª<ãm=;/=b -?xg;|N;³Æ?êº6¹9ap9­Â¾cö·ù´ð8C¾47î=´Ø7´Ø70ª<+<?·ó>AE?y?Sª³>^9?k+8l9ô½>*j:z.:É+?Ñ8î=.Ø7.Ø70ª<Òt(>ù±ß=ªÈ@?l`_>±>V®6?OÜ;é§:ÇvD?5ô*;T%ù:1¨/?À?î=§,Ø7§,Ø70ª<du=ø.=4?$Î;EÆ¦;%7?»`¸«À/9J X¾¦Ðà8ô9µ9>
Mî=!BØ7!BØ70ª<ìü>Î>[¶J?ZÏ?«ÖÄ>9A?æP·°´8Fëø½â ?;lú:´C?­jî=WØ7WØ70ª<ãB?1->Ç3Q?Ø/`>Lª>$v>?­æ7Â9¿Ü=A(O:3i:æL?{î=mØ7mØ70ª<´ìÒ<[å<»n/?w;°ìg;­¼? ¹ËÏ8a­:¿v÷¸>m9Êµ«½0î=Ø7Ø70ª<:ê<<üÞC?p¹<ý¹;c¤?¤Óc¹OI9m¿Jº:¨:Ñ)?¿î=Ø7Ø70ª<ro?À¬>Á.J?,Å>ÓN>£9?Ó8Ì¤9>Õ>u:ù:2:zø/?¡Äî=­Ø7­Ø70ª<n=êê¹< ®G?îÝ7<õô;ÜÙ@?Ôs¹ßq9Ú¿±øÞ¸ ã"96¯¾¸åî=úÂØ7úÂØ70ª<1QB>åÉ=Wdv?6ò{?¨g	?³j?À=G_J=
ïr?æ%<\{Á;®[?¡çî=tØØ7tØØ70ª<ðÂ<f<áy+?<;$;?Å96¸9´½î-å6ã9kT<6ï=ííØ7ííØ70ª<¿SØ<{<ìÓ/?¨Q;ñ3;dÌ9?ð¡¡¸S8¸¿ðuR6¼%9â:<)ï=gÙ7gÙ70ª<ªéI?]CÑ>w?/6?ø9?PLS?+ÄÕ·:[9y½ì²:^#:¿|?Ì?ï=àÙ7àÙ70ª<eó>!)>R´S?¡!?×ôÓ>·}B?ïO8:Ç9jÿ=½/E;>;¶'?uYï=Z.Ù7Z.Ù70ª<ÅÙ?>î¼>Ú>?C#´>al>iÊ0?ßUå8ÒG9yÕd>ÙÖ:ýIu:C;`?Ï`ï=ÓCÙ7ÓCÙ70ª<©§??g?u#@rU?å4?Álª::,:ER}?ñ1T;@À:"G?ï=MYÙ7MYÙ70ª<i¦?¨!?¦b?ø?§H.?Na?º9²³9ëÔ>Á:,c:Y?-ï=ÇnÙ7ÇnÙ70ª<ëÈ>X¦]>*8?RJ?jÖÁ>Ö,?+=Ô<mN?«<Yèr<tÛ4?¸ï=@Ù7@Ù70ª<Ýá>«¹o>×Üp?Î&?xhÊ>áªR?\8Ý
94>[Í<_ÅW<\s?>¢ï=ºÙ7ºÙ70ª<¶>|>®Ö>0L?tí4?{×>óV?H¹:=èAà<R'U?ó<³<Y?G©ï=3¯Ù73¯Ù70ª<GÜ\=ûä=/4?q¨;?sp;GV3?xî¹#¥8®À,_¹8hS$9¿d>@±ï=­ÄÙ7­ÄÙ70ª<aDp>xî>:E?4?:í>uB?Ë8IûB9y{;>Pß9¸i@9v+?¼	ð=&ÚÙ7&ÚÙ70ª<h=^»'=(1?~ê;8íª;/?~P¹Y´Ë8jà·¿º²`¸­õï8ã·o¾µ
ð= ïÙ7 ïÙ70ª<U=ÇÁ<÷Î+?×ðÝ;¾»;P?¸¹ó$u9Sk¿Î(¹m9
 ¿Êð=Ú7Ú70ª<ó®º<µª<sß)?ÅjE;¿.;§Ê?6ø¹ÀþQ9"¿"Ô¸j95ì½9ð=Ú7Ú70ª<R=Òá<¨ê0?Õ´¯;;ë ?Og¹ËÌð8¶F¦¿Iþ	¹9dþ¾Dð=
0Ú7
0Ú70ª<tµh=)=þ·/?á?T;í~;Õ18?:cø¸I9n@S¾	-9Ú÷X9³BÌ>@Fð=EÚ7EÚ70ª<»&=q}Û<wB?è'<\úÚ;«ÒC? Ä¹LH!9êO¿\sB¹éÂ8de¿
Vð=[Ú7[Ú70ª<ÓIÇ>PZ>øI??
ØÐ>Y>]ú*?úÕ(¹,'9T'¿:O:P»??5hð=ypÚ7ypÚ70ª<i'?*ÝÌ>ÂP?÷ä?êÒ>©\8?)CI:òu
:w6?é¹;ëjv;[F@?Zið=óÚ7óÚ70ª<7ßÐ<ë<ñM8?v]·>x>¢t.?§üÝ9ÎC9C?0ìk8bë9'-Þ=Ùmð=lÚ7lÚ70ª<T°??ÏO~?lþY?çö>&Pb?íD9­Ê9£w>'ô:8!:øÜU?Lrð=æ°Ú7æ°Ú70ª<·m°>ýo>éì<?B}Þ>ÏO >2¥1?k=´0
=iU?Í7=Ì©<ÙOA?vð=`ÆÚ7`ÆÚ70ª<ò¤2=Æ»ÿ<Ô2?CD=À@=>B%?Úb-¹
8îç¿(9YÉ9:u>e­ð=ÙÛÚ7ÙÛÚ70ª<k?gÐ>}lu?¸½?Ïµ>ïOW?«¹h\9¾Ìwÿ9J:§9C?ó°ð=SñÚ7SñÚ70ª<s?ã!Á>¬Cª?ûñè?<'b?Ø?ï¥Ò9úq9Y.?ì>%;ÓM:b?}¾ð=ÌÛ7ÌÛ70ª<÷|?»rÉ>É@?)ò>×a­>;3?¡Õ6±>9Þe<ÐÌ;xS;M;?Åð=FÛ7FÛ70ª<×
%?CÊ>çP?a>Ò[7>øÍ??¤f.6yøs9·;âÔr:h/:Ú31?gãð=¿1Û7¿1Û70ª<k?­z´>çìE?+Å>Ép>8M2?d´ö7}y9,}=¡:£.:çh?ìð=9GÛ79GÛ70ª<¨&?üÞ>U??±qê>£>=8?u%<¹P9Õn¼¾,:³jf9Ô~?´ñ=²\Û7²\Û70ª<=sÁ>	w>gxH?¯Â>Ì¿>Ô:6?%F£8ÿÉ¡9Á,>;:¡¡9¨m?Z*ñ=,rÛ7,rÛ70ª<iV?Ä>Òá?? `>é¹Z>,1?^î¹vÍª8 ¼H¿ÙÑ:Æ¡£:ç&$?.ñ=¦Û7¦Û70ª<cq+=ø<¢â0?µú«;j;É¼;?²ýç¸PÒ81
¿Â7+9¸f*=ñ=Û7Û70ª<ÙA?Èêå>bóV?|îH?Wô?úÿ??H`¦7lB9«[=Z³: e:#jH?®ñ=²Û7²Û70ª<øÐ¾> üO>/Þj?Ç?ØW²>«`?<F±+<@ÐJ? >º9<9e ?ñ=ÈÛ7ÈÛ70ª< '>6ÍÈ=	´@?o}%?'ð>Äh0?Kÿ<RF<sR?@;<ã
ð;6°G?¦ñ=ÝÛ7ÝÛ70ª<"'÷>Ê>+e?Á?³3?ØdA?109a\9ªL>¯W:	,/:Ê?Lò=óÛ7óÛ70ª<Ô¿=gî=¹U7?Vì,>wNý=Ã.?Ot:m>:84?·¢:Ïv:¢¬(?ò=Ü7Ü70ª<ÿ¸=à;}=Z;?X"¾=<}=L;-?Ôf¹þ#9®*4¿Êo:TN
:u?!ò=øÜ7øÜ70ª<ÿ8?ðRî>KF?O)å> >jÁ6?ÇÐ~¸¦Ü8(?¾l{L:ö:Xå0?UXò=r3Ü7r3Ü70ª<bu÷>5s>áÂK?7³>öÇq>b>?êi8fü9Äh>á»:ßq:+/F?U`ò=ìHÜ7ìHÜ70ª<mlÙ>¸»>ÎN?0±?yG^?rL?`G:úÜ:Ðæ?px;ý :Þøk?Qzò=e^Ü7e^Ü70ª< ø?Q¯>a C?¤È«>!òr>¢5?A2¸Z'9¾Ù/:?Æù9;4?s}ò=ßsÜ7ßsÜ70ª<2Ó>>H@K?­!?çÂÛ>'<?Òn9Ç9)«>h1:S£9_	?xò=XÜ7XÜ70ª<½¿Ì>ò>
«L?xqª>H\>PàE?Þ£¸P_9ä<¾}X:[í9d%?à·ò=ÒÜ7ÒÜ70ª<.4¥>bE3>vék?Ì?ØË>Ù£E?Ü½b9kN9AÝ>m) <gû1<K^f? ¿ò=K´Ü7K´Ü70ª<©?>2³ê=OçP?i(ò>óè>E?ó=¿¿<BàR?ð*<¡Â;©¤_?à5ó=ÅÉÜ7ÅÉÜ70ª<ëC=Lni=.-?Uó;&s;S?5¸ÀR9 UÁ½@°ô¸W37©£®Àó9ó=>ßÜ7>ßÜ70ª<á?~)?ªDh?r?
?½R?90Ñ%9sõ>E D:#0:Gã?,Fó=¸ôÜ7¸ôÜ70ª<6ï<¯<Ó.?º×=Ó<#?7¢8h±ó8Â{>lÔ7;Uh;É(?dOó=2
Ý72
Ý70ª<z >Lc>h<?'?¾ÖÍ>F¼O?Pd7ßI«98¿æ<LAb<Xdã;V¸~?Qzó=«Ý7«Ý70ª<ñ?Ï3?þ>h?wý¾?õQ?íEi?bÕ9p
9EJ@?pä]:´:S?$~ó=%5Ý7%5Ý70ª<ü¦Ç>÷~>ê3I?Ü
ã>uÎ>
+8?dd·5R9z8½B®:ýD:Nîb?Òó=JÝ7JÝ70ª<+5X?N­>¯?ß
Î?oJY?þÂr?^@:³+":9YR?9	<Hl;cÅ?Ró=`Ý7`Ý70ª<ö?ÝU®>Ù¢??Öy>dÙA>¡-?f=Á¸
E9Áÿz¾ìËä;?;6C?Däó=uÝ7uÝ70ª<qÞ»<á&< Z7?RCÊ;q;ýá%?Ûî¹¾¬9
P¿9È7ç°9v_ =&çó=Ý7Ý70ª< À=½º<~»8?ª; n ;F¨?Gµ¹ä)g9he¿PÓµÐÂ8¯-¼üó= Ý7 Ý70ª<qÊ:?®Wñ>"F?I5ó>£¥>ßñ;?àC*9ê²9lÙt>÷Ì:¥N`:Òìi?úô=þµÝ7þµÝ70ª<^îÃ>hiM></t?¯l?ÄD?öF?÷¡®9¢O39Ry?Ý¼3;«ªÎ:¤^?G-ô=xËÝ7xËÝ70ª<¦r?ºÑ>¼±?P@§èd?u«?3X=¹DÐ<Õ?
Ã=®Óû<tEÆ?Ëyô=ñàÝ7ñàÝ70ª<M b=p$=jy0?êé»;;
-?.>C¹Hg9mE®¾ÇÐ¸ì9É*½Ôô=köÝ7köÝ70ª<ò7>¦,>|B?ì|t?/?G?ò¡9L\­9Ëí>ÂJ;äõë:~Í[?ô=äÞ7äÞ70ª<>Û>é>$J?îóÿ>þ:µ>rÆ4?þQj869Û=>Ùb:ô:Ë¹O?|ô=^!Þ7^!Þ70ª<L¾<<t3?]Ãª;ð {;X.?JU¹FA9E®©¾Y¯t9¯9ªâ²>¤ô=×6Þ7×6Þ70ª<e×#?XsÝ>)g=?ö?¶¸>bÝ9?v9n9'àr>,-µ9Y¼9
@ö>hô=QLÞ7QLÞ70ª<ÿ7ª?Ð?6Ø?¥W¦?§l5?ç·j?l\ì9íÈ9	1?©(;Õ:Ï-J?¾¸ô=ËaÞ7ËaÞ70ª<°C?!m>°ÿ¶?ª@)\a?Ã?MJÆ9ë9ë×>ÿì½;ð:>;?í¾ô=DwÞ7DwÞ70ª<ô>?öß>ØZ?NÈ?ÊèÇ>ñ}G?2¿9«õw9v»>h~:eÝ:ÿa?¬¿ô=¾Þ7¾Þ70ª<¸ó"?+VË>ï'M?ÜX?yÁ·>ó5?xm5]|9NÊ?;T¿x:»S:w`?qçô=7¢Þ77¢Þ70ª<Bóâ<6¡<¸14?2ß;ì§;3?âF¹ÇG9}%3¿¿Ùl¸t9å¿d¾Wõ=±·Þ7±·Þ70ª<$_*? e×>5}J?Òø>?«>ü9?¶'9hÅ´9-¦Ã>ØÐ9ò:rÊ>öõ=*ÍÞ7*ÍÞ70ª<øÛõ=¦·=úö+?1ÒÉ=z¡=hú?¬¶8ßÊ9É=X5<<Ð-?ðõ=¤âÞ7¤âÞ70ª<oÚÔ<0ú<È^9?xrn;
×S;©?l´¹^Mº8ë÷¿i*9ø	9©
? -õ=øÞ7øÞ70ª<â(½>]|g>1Q?¥-?+?-ÊN?c9Ý½k9>&Sù<¡R<rüy?Kõ=
ß7
ß70ª<ø?Ö´?QÙ?9w6@,ºª?ýÌ?¾#:íõ9=Ü*?E¿$;ÌO:ý]?)gõ=#ß7#ß70ª<?O(?ÑN?7?Ý<:?ï6?>Øs89?'Ú=å;àÙ:	F9?qõ=8ß78ß70ª<îð>÷¾>·°E?Þ>QR2>w9?Ü¸ÃD912¾&ð;´%;U3G?bÁõ=Nß7Nß70ª<á+'?ßöÊ>«ÚR?a3?Ô(Á>{v<?089\94i>¾Þ":µ:O?æÒõ=}cß7}cß70ª<6Øï>>¯F?Ð+¿>ï*>§À7?ÞÌ7]X9|7=`J9¤O¾9Ë¶¼>ææõ=÷xß7÷xß70ª<bÄÕ>m>cÊQ?=í?t-Á>»>?æ ¨¸Sf9Ål;¾Zê¦:Û(i:<D7?îö=pß7pß70ª<A,?ü¯>¹>z?Mí?sb?6Éa?x3:t¤:¯«ä>þÝ:(:¦X?)ö=ê£ß7ê£ß70ª<>ÃE?hÖÃ>B?Ì?Ì>¥v?09É~59Ñ> 3;ë:SC?ë)ö=c¹ß7c¹ß70ª<®â/?P >£n?}¼?×¡>¬³b?Ý294'K9þýà>l¬:Ú^²9_ý]?ª6ö=ÝÎß7ÝÎß70ª<BÒ?zÂÆ>AB?Ç¡>ª'g>t*3?Êëæ8´¯H9·H>©:BDS:<?LEö=Wäß7Wäß70ª<6? ^Û>uU?!è?ÿÁ>^@?ÖÍt8Ä«9×ÀÞ=­:=Ê9c(?dö=Ðùß7Ðùß70ª<á=«Èå<,2?B5;&)b;»Ö?}`¹M99ÚÝ¾Ð ¶ ¿i9´Z/¼rhö=Jà7Jà70ª<d4à>rt>E¯j?2Ý>Î>ÀT?PÈW·Ìæ+9¬ ½¢?<÷yï;íÐL?Xiö=Ã$à7Ã$à70ª<½ÇÑ>	_>Oð=?'²>6>û"1?¹q¹:p9ns¿.¯:ù_»9¾:?§ö==:à7=:à70ª<	g,=Bé<@h=?d6=ÔPü<½8?»Óÿ<Jö<UMO?xË<ÖèB<%1?Æö=¶Oà7¶Oà70ª<j©ò> G>³HW?Ö\?<³>K1N?w495f9zÈ>þ¯;x§P;ÎV?vö=0eà70eà70ª<W&?Ò¯Ì>O?K?@?
?-t8?Á_Ô8âÞ·9¨×>[:ò:\x?ÿö=©zà7©zà70ª<SJ=¨ö=O!4?·n;ÔO:;CÝ#?¼mÔ·Ý¿79Zú½i:¹Zý¢8óøJ¿
«ö=#à7#à70ª<©?`Ì¹>®n@?IA¼>áX>äº0?ÿ*î8AÒ¢9;;>YÂ²:yl:NL%?r·ö=¥à7¥à7Åþ²<¢C5?:tÕ>ádY?é	a?ÓJ?/RM?`îP7A"96v$=ß¤<30<ëZb?Úüö=»à7»à7Åþ²<§©ý>Îè>K?çª>]ÿA>' 9?Jx¤8`a(9û
z>«zX:24à9.w?4÷=Ðà7Ðà7Åþ²<.Ûô>Ñµ£>r??ï¨Ä>°S>lb3?ÈW¹P95Ë¾ª9øê9¯ª>T÷=	æà7	æà7Åþ²<pn*=Ì@î<\ 7?Rt;tÞy;æ?£ê·6ì©8ÁI½E½é8
4[9ó|>}÷=ûà7ûà7Åþ²<_Þó=Ð¤®=~¼2?â=6´=c ?­yÂ¹ÜB8MÀ1Ø;/¬:Ý/G?¡÷=üá7üá7Åþ²<¤=>ã¤î=iQK?F9õ>q£>Cæ??ôÉ<¦¡;»êS?.9À®9\9@>
¼÷=v&á7v&á7Åþ²<Ô¬Ñ>jæ>ÀñI?ªÎÞ?'?àT?Ï.-=Ä6É<1V\?Ü©:Ó:KÆ)?Ù÷=ð;á7ð;á7Åþ²<®J=(s
=C7?|Ë;<ì;?q+?Jb*8ÔU9­Ì=Øn'6²ó9eO
<<è÷=iQá7iQá7Åþ²<r#H?ÏRÒ>cs?¢@?bÙ>¶¦b?»ø8åªO9hî>Í:ÿî:±Û?gø=ãfá7ãfá7Åþ²<sK?2{ó>3?\ßJ?ÐÃÈ>ÿW?Þu³9ºñ9]?Ïß:áw[:2?ø=\|á7\|á7Åþ²<Ñ1?)ç>LÿD?Ðö÷>¡¯>õ·4?JÞa9 :¿90>Ï¹B;Ï«;âv:?Nø=Öá7Öá7Åþ²<¸Ã?½ò°>Å@?Ø>TÄ¢>W*?^Ùæ74b!9·=OyÏ9r:ÊÆ>ªø=O§á7O§á7Åþ²<QÏ&?ÑK¨>6½}?nü%?õÑ´>ÿj?qu9äÛ"97Û>I::47?o´ø=É¼á7É¼á7Åþ²<¼P=õ9á<R5?G<»<Ò.&?ñ¾¸<9S¾mEÊ9A³9o?×¿ø=BÒá7BÒá7Åþ²<é =¡Õ<yÊ6?K.é;3ö¬;§,?}è¹w@9´P¿ç¸N8Þ´¾tèø=¼çá7¼çá7Åþ²<O?Æ§?m]|?75?ÿvÃ>I+m?k;9Cp9äU¹>;;
U?ý	ù=6ýá76ýá7Åþ²<#±×>6Ü>ÿý;?WX>Á>¯V-?rBf8Q7+9ø#,>4:¾gã9èQK?×Tù=¯â7¯â7Åþ²<ë-à>³©>ê)7?+*h>Q+>ôu-?Xu¹$Ú9íF¾s¦:[±î9§Æ?bù=)(â7)(â7Åþ²<yùO>è}>«<8?áwu>³¶>>Ñ¿$?aÑ==ô<ÚG?ç¤<8$Ñ;ðÓ/?"ù=¢=â7¢=â7Åþ²<~=§}:=·.?¾Á;Æù;+?¹Pà¸hï9±­Q¾@¸êra9Jq½¥ù=Sâ7Sâ7Åþ²<NsÈ>½>KA?®o¬>}>y.?P¸PSj9Áô,¾
á:ß:ÚÚ?½³ù=hâ7hâ7Åþ²<´½<md<`1?Ü"¨=ýÀ=Q$?ÃÌ9À¨9Q?79ºs9µ	&?Ëáù=~â7~â7Åþ²<ªÀ=9R=×8?ó<Ü;åÂ.?+¹×z09ëËø¾Î£¤;»X;ØC?Kýù=â7â7Åþ²<=&X=à:?9><rXë;4ÈN?@aé¸	ü69@£¾ä¡#6ÀÊ¨8µ,x<b"ú=©â7©â7Åþ²<ÝÏ°=w^=ÀM0?&z-< <_T$?`s9¹v9ÿ(¿,"/8Yù8jþ3>a'ú=|¾â7|¾â7Åþ²<Ê;?í²ë>P÷K?f1?Oiç>ÔC?¦v9®J9®ê$?Ç¯:$ :j?µ.ú=õÓâ7õÓâ7Åþ²<4¸>G+>âA?O£â>34¤>"«0?eéÝ¸nÅ9*\¾ûx
:ú¼:Ññï>Â=ú=oéâ7oéâ7Åþ²<W-?ö¦>K!I?q>WS>Q«7?¨Ä¸'«y9È¤I¾ùZ%9Úg09»öï>ÒOú=èþâ7èþâ7Åþ²<Çº½>¥äd>Ð2T?[R?'Î>'E:?å£49Ô¢À9ñp>àL:Ñ1:ûy?g^ú=bã7bã7Åþ²<?G¦>ï^?Ø%æ> ª>j>=?ñ(9>^«9÷s?>äÍ[8G9g²=vú=Û)ã7Û)ã7Åþ²<=Âä=£z¦=|â/?Ãõ;^©È;äÄ?úJ¹TYÇ8'	¿nó¹`f9i#¿ôú=U?ã7U?ã7Åþ²<\A?öàÐ>tûl?.ß?S?gaP?é(©97ñ9{:?çÌ;Òbd;Se?»ú=ÎTã7ÎTã7Åþ²<
Rê<îì¬<Úq-?Ô_£<®r<Ç¼,?²¸59(Ö½p;bh;º.?¼ú=Hjã7Hjã7Åþ²<|u?)¾>¾ã}?kÝ?Øn?Y\?¯y:¶5e:>o?¡ï:à:eîI?;Ìú=Âã7Âã7Åþ²<ëvl?­?{G?fÚ?çÆ>;°8?ÙuÄ89(>t}ü:¶:l{v?}Öú=;ã7;ã7Åþ²<?k¶>9d??éÙé>æA¦>2
4?Í8r9)¯>ð¯9{Ç:`>%û=µªã7µªã7Åþ²<E#?¡$é>>³?VqÁ?V?V_?îV`:]Zý9÷®b?#
;ùÍ:.A{?n&û=.Àã7.Àã7Åþ²<jF>|õ=u>O?^¾X?±?8?0¸Þÿ¹9 r¶½4<K=?<õT?Lû=¨Õã7¨Õã7Åþ²<28?]%Ù>`'Y?ù
?BçH?Z^;?	:=Îá<'êR?uú¨<âÕR<&-M?\û=!ëã7!ëã7Åþ²<ß?Ö÷¨>*W?ýõ¹>Nw>´X@?ãò8ò4ü9Kö=|2:D³+:·U?^gû=ä7ä7Åþ²<>&V=u}=R?Ý!D<Òú;ÒbH?cj¹·Z9¿pß¾ô<¨¸OCÝ8¦Â¾@vû=ä7ä7Åþ²<NÝ?BñÎ>ÃE? Óö>Ä©>x]:?JV,8EÍm9¹=>:<Ã:î:?§û=+ä7+ä7Åþ²<:?_?³f?1Q?Ûj?ã?Õ^U?ÏÛk·ÐR¿9Ë¼¢h;A	;TùW?ä®û=Aä7Aä7Åþ²<ë8F?ñ>àR?ÚÆ>Dò>t??ÙJ:Wö:ÒÑA?ÌC<Ø	®;µB?»û=Vä7Vä7Åþ²< ¼<§<¡1?ï*6;Þk$;¹Ð
?[¹´`9QÇ¾¥nM9
0L9ºÇ?9Éû=ûkä7ûkä7Åþ²<VÍº>º%y>¡ð??«?GßÈ>°F3?Ø8%I9:>ÛÛÅ:¹:}i9?»ßû=tä7tä7Åþ²<¦=ë¸¿<AË3?¿";Fô:Ý[*?ÆY±¹mø/9¿ZØ¶?P9J
¼3èû=îä7îä7Åþ²<¾?z=e 4=oÔ1?VMÃ;ÔÚ;Ò,?=d¥¹J9q¿·ç7ø_$9p´=®ü=g¬ä7g¬ä7Åþ²<.?%í¹>2æG?2ü>ä©]>Ù®0?%zÛ¸Âææ8|Uó¾tµ¥:±:Û!?Ïü=áÁä7áÁä7Åþ²<Z Ø<tr<*3?»vÚ;.¦;E(?F¾$¹þ"9ós¾ßLp¸H9ßè½.ü=[×ä7[×ä7Åþ²<;¼P=
=z=?:6>à=Wr2?/xi<ß%<ãM?»Ê;%y-;A?S:ü=Ôìä7Ôìä7Åþ²<·%?gÄÁ>%ðZ?y0
?¶ì«><R?+0¹ñ9\u¿v¨:Í<:0ôd?Îeü=Nå7Nå7Åþ²<bÊ<^*<ªÑ8??Ë;I3¡;¸©!?ð³¹x8aØÙ¿Ø81ß.9n->ésü=Çå7Çå7Åþ²<¶®?H`½>V?ï×??î>KN? ÆO8-9Ev¸=1<Ý(<¬d?ü=A-å7A-å7Åþ²<-=Ï<Ê1?êJï<\-¿<7 ?Åbg9U&º9ì>KW%<«ï;;	1?¬ü=ºBå7ºBå7Åþ²<¸)?5©>={?J¬é?úd?ã?:èÜ¨9És]?E=ö:Vç:Uv?^áü=4Xå74Xå7Åþ²<û<Q²<
u4?sÕ¤;^;'.?¼sé¸¹¡D9ü÷¾]Ýî7Nî^9&=;çü=­må7­må7Åþ²<ó?L!?Øäs?hÙ?á¯?]"?*æ9Nb9[(?qz:h/ß9¢?7ñü='å7'å7Åþ²<!?·¬>^E?Z /?â>3êE?I9( 9ºÜ>¦Íß<o
<*Z?}0ý=¡å7¡å7Åþ²<¬{´?¥Ê?=u?¼õø?ØG?su?öò:Q::ùQ?Àó:Áqx:N*{?õTý=®å7®å7Åþ²<îóT?+3æ>êÑl?S?5cº>Á'R?D¹·.Ò¯9Z½ºÚ:Áf:Ý®?vý=Ãå7Ãå7Åþ²<¾Ñ·>Îno>ÔD?A?èRÙ>ÿ0?I¸;QRp;õD?Bé<"<Î C?°¦ý=
Ùå7
Ùå7Åþ²<¾2?`u¾>ÅDo?j»@¦»t?/À?t¯ß9Äî­9%$?5ü::$_?Ò¬ý=îå7îå7Åþ²<üçÿ>f¶ª>Ìà??©«>^r>]¥4?!U¸§59óÒÆ½¦Y;{3Ì:fj#?£áý=æ7æ7Åþ²<	_?ôb>p?¿Ãü>~>EL?õN¤8-U9 ¼>{D9B9l1?ìãý=zæ7zæ7Åþ²<m~
?^y¬>TM?@ÅÅ>´>í4@?£n;9Ñh8.Î?Ævó9¦[9 ;?4.þ=ó.æ7ó.æ7Åþ²<DíY=Lç=ý§0?x<æÙ;È(?¡Äw¸Æ×9×,á½ |8u9¼õ=Ê/þ=mDæ7mDæ7Åþ²<Ø¼Æ<½<Q¿4?{;\;ß+?lI¹v.9÷*¿îÁ¹ß9}9+¾\Dþ=çYæ7çYæ7Åþ²<­Ð?1Ñ4?¤¸?Ë©?^Î/?ëv?Üf9Aø¼9Ã>¶eK;o@ñ:ÜÔW?¼Oþ=`oæ7`oæ7Åþ²<E°*=MæÛ<ÈµF?Æ&=õn×<¿ëE?ì3=®Á<«Ú_?ó%;ÓAµ:¤:?Yþ=Úæ7Úæ7Åþ²<N	? ª>O?».­>1
n>Í?:?OÍx7q6Æ9L« <¨x:
F::àL?ccþ=Sæ7Sæ7Åþ²<E&?=,?©`?BÉ?³5?C¼?ÔõÕ9ø¿9N?=~;·:Bàs?X­þ=Í¯æ7Í¯æ7Åþ²<2?ç> uE?rþ¾>>Ôð4?Ö$¸;ÀJ9S]A¾S:ei:0?ª½þ=FÅæ7FÅæ7Åþ²<öK?¥>ñb?Õà#?J¼>9^?èèµs9
¡º7#$9·_ó<Àþ=ÀÚæ7ÀÚæ7Åþ²<U1ë>>æG?p?q¸>r22?æ¬)7£x9Ù²®<Lj9æpH9?`Óþ=9ðæ79ðæ7Åþ²<¹Þ>>*E?H>ªI>¸.?¾¸sx96}¾zËE9o­r9D§Ð>r÷þ=³ç7³ç7Åþ²<÷8>ðüÐ=¥b?iF?þ&ë>­X?Ö+=Dk­<e?ðÉ:òD9L`?úÿ=-ç7-ç7Åþ²<~%=ÊD=85-?¾äY;S;ØÔ?\)K¹,9M±¯¾oÇµ8úD9Pcm>­Qÿ=¦0ç7¦0ç7Åþ²<Ù/¹?8 N?£þe?7
£? >?¼óZ?=9õ»9&0>Æ4;M`Ë: c?+Vÿ= Fç7 Fç7Åþ²<Ô>cH>áG?ÊE?ÿÃ?"¦3?tD<Kdð; ÏP?Qâ<<ái:?5sÿ=[ç7[ç7Åþ²<
þ<±<77?§ ;W¿s;ó&(?åG¹ô!9¿Åz8¶Ð±9¥X=zÿ=qç7qç7Åþ²<@;=?÷>¥C?É¨c?s?Í[?éÐ7Ç9ùF:=¼L;,î:#Ù[?.§ÿ=ç7ç7Åþ²<Â?y¬>tª\?Å-O?ª?XJ?¸¬¨m9/
¾­»9ÏÂ9?Ï0?1¹ÿ=ç7ç7Åþ²<@Öó>þ>õ¶H?µß> c>Í3?.<8L9î¯¤=à-:¤¯:À¹?Éÿ=±ç7±ç7Åþ²<9>ànó=D-C?g.Ó<l<ð@?*`O¹*-9àI¿ÏØÛ¸¨;9N¾¶Ùÿ=ùÆç7ùÆç7Åþ²<Øm<?-§ø>"ÿA?eÁ>>X+2?:m·.ú9G]½¿¬:ñht:³4?æâÿ=sÜç7sÜç7Åþ²<ø<|¿»<ß )?	1h;eU;mz?Ô^x¸&93î>¾ Z¸ì=9jÕ½òÿ=ìñç7ìñç7Åþ²<!´O>=
>;<?ò)>ú\g>~*?´-=°Ì<5fY?Má<¹Ê<@?üÿ=fè7fè7Åþ²<a=UÙ<ïÛ,?ø.=?G=¯O?ªV¶·	×N9Ý¬a½{(<¥@ý;b*?ë>ßè7ßè7Åþ²<|NN?ËVÁ>Í?ú}ç?#8q?A­u?],`:YØ9Ò?¥J;¾ÕÉ:In?8>Y2è7Y2è7Åþ²<vÃ>p>ÇùO?¢]J??
ÿ>?ÎD=Æí<3äS?9]<Æf»;C<T?º>ÒGè7ÒGè7Åþ²<4=éO=ÿ
,?ºÚT;X/';&÷"?~¹ÂH9àÇ¾¢"Ó8À9H³:>ï	>L]è7L]è7Åþ²<J?³­>·E?óêÇ?ã¥1?Ä?Ø×÷9ÇÐ9Ð²_?Ì³";EÛ:K?\!>Ærè7Ærè7Åþ²<f[^?b{à>£}?m1c?ä>ç?q»8ÎI9+>"¯: Ï:ò?m&>?è7?è7Åþ²<	º_=w !=.1?DóA=¬=¢ë%?X9uå9»Û>J;dÿÜ:ù¸%?§=>¹è7¹è7Åþ²<b³õ=|Ð=ÃUS?·I>pÓ]>W.??<=SNà<mØV?[g3;íOó:JÂ<?%G>2³è72³è7Åþ²<5çR?ÍKÐ>!?ý#?_­?§}r?q7Ü9-9é[?Y:u6.:&>A?ÒL>¬Èè7¬Èè7Åþ²<±ù<Lâ·<U-?<×E;t;8¼ ?ø¹¸àQ9Õ&c¾ Õ8gÛ8ÅAù>ìO>%Þè7%Þè7Åþ²<q·>i¤W>ñY?×æ_?þu?þ­C?]&9;£9ZÀ?øå:3:ZO?R>óè7óè7Åþ²<ÐÖQ?¶¢?kýH?	«Ü>m >m B? )8Qå9V=~Q:!:ú&?dU>	é7	é7Åþ²<oC?Äâ?x]?Ïq;?õ&æ>ú~P?®íe¸Ñ8mù`¿:ê:¹c:^
h?ìi>é7é7Åþ²<L\¿<»f<p9-?Âð<Ù'ü;­E?¼¹V¹ÅÐ9Þ°8¿³û:%:ÞÇ>cm>4é74é7Åþ²<½>?»~ü>(´@?Òq?G¹>ÿ6?ÇwN9r^9Ñtí>/Cí;¨;­¬4?n>Ié7Ié7Åþ²<²o)=z=æ<®d<?ï
Î;~û;æ%?21Â7Yq99¥=kõû·ö$9£Ã½;n>ÿ^é7ÿ^é7Åþ²<#%+=¥yö<BÂ1?u;Nx;Ö&?2þ¸Ä¢97bH¾Ó¾¸\C9«k¾¼w>xté7xté7Åþ²<¦Ø=-=W22?î;/_Ä;}/?þ¹2mA9c¹*¿L&¹Jd9¾@}>òé7òé7Åþ²<ÑG?1Ø>;îk?øÀÃ?{_?!`?=Añ:R:ïmV?0:7³5:ø>>ké7ké7Åþ²<\©[=6Ë=i1?NDÕ;'°;÷?ðy¹Ü9êÃj¾ð3¹U9-£¾A>å´é7å´é7Åþ²<K=ôv>=IRD?I¨>ó»i>Q8?9=$Ï<¾¦d?dö<<z¿;(G?r£>^Êé7^Êé7Åþ²<{ =e`=e4?m=ý;`Á;Éé'?"Mô¸©J9ÂMT¾ì9Ü79ñS¹>±©>Øßé7Øßé7Åþ²<z?ÑÄ­>Y^?Ð+?/Oé>2<?`KÁ8¢ó8`Ë>¤Ù:J<ç9?±>Rõé7Rõé7Åþ²<ß4=¼=®á3?½;ÈQ;º(?ÁÆ¹®Y9¿±>è¸¼N
9_Ò¾Ù²>Ë
ê7Ë
ê7Åþ²<)?.xÂ>òâN?D?öå?B=?­®¥8*
9²Æ>GK:8:@:Ú.?ÎÖ>E ê7E ê7Åþ²<g1	?(¸>²Ì>?Üzª>Iw>|0?Gå°8¾ 9Øì#>(;~ë:Â-7?DÛ>¾5ê7¾5ê7Åþ²<r?wR??ûO5?YI³>Fr?¸pu9w99Ñý>MÅ:ö:£'a?Áà>8Kê78Kê7Åþ²<ý	µ=Ë×=Ã/?cá;v^;åD#?ìÃ7¹±ÞÞ8S¿$Q8S9öý="ä>±`ê7±`ê7Åþ²<ê¨=}"ì<ä,?,Sí;b«®;)ê-?ÃFÇ¸¸G90)¾C§¸¬ G9¢»V¾vë>+vê7+vê7Åþ²<Zß?Þa¶>ÐTD?¶À>öÀ@>¾9?{àa¸ìÖ9%IS¾ÀR%;Üí:L2?í>¤ê7¤ê7Åþ²<fç)?¹³>âr?-?ò<×>Þ|N?49jº9nÍw>K:Å<_<Üa?aî>¡ê7¡ê7Åþ²<Á?¶ï¥>ÊO?dÊÉ>P{>yM?ï./9~~T9ÝÓ>¬:¹°:)?¦>¶ê7¶ê7Åþ²<,C?Í.ä>£÷Z?ècÅ?O?vt?Ø=ù =¦mt?A/±<.Ê<?y4>Ìê7Ìê7Åþ²<C#?,NÇ>"´Q?9?Õy½>)ã7?õ#8~ì9â
>hl:^9:Ö¤V?1;>áê7áê7Åþ²<¡§?µÝ>l'Â?kt\@µÇ?êo?¦¦:Ý9zQ¡?,g
;¨èA:q®º?>>÷ê7÷ê7Åþ²<tö?GE?S_?îãÝ>á3>h^?KÑÑ¸9ïÉ¾;9*99Ø,>ÕF>~ë7~ë7Åþ²<W¯1?	ÏÉ>õea?z3?ê>¤÷C?ÛÑ©9A9§`?Â\9ßRÑ9à!>åi>÷!ë7÷!ë7Åþ²<z=Ô<3?¬ñÔ; ³;×,?Fn¹.ùÞ8a¢¿à8;ú8ö5å>Ès>q7ë7q7ë7Åþ²<ã@
E?½?çõ?®%$?u¿?|>:9ê96VP?òÌ;FêG;êü?âs>êLë7êLë7Åþ²<Y@×7?Ä$Û?È]Ë?êº"?¬ö?cL^:A	â9JÄ{?³·;^ @;+Æt?->dbë7dbë7Åþ²<íä?Ó¬E?µ<?àË?XÂ3?ö?ç-:Î9L+W?º7;¢¬:_9?`>Þwë7Þwë7Åþ²<]¿?GB >ý{?Úu¨?MI?L<V?k;?:;Ls?£i:	/:¡Ú*?>Wë7Wë7Åþ²<ÜË9?p²ß>R T?¤O?8Ä¤>ÙÉS?f9Y}£9¬)´>Ð«Ñ:_:ep?v>Ñ¢ë7Ñ¢ë7Åþ²<A©?¥®>°·L?ÌC?Iø>°I?ð;¤749Qsi=èó%:]Û9ÌªA?¯>J¸ë7J¸ë7Åþ²<§ =^)i=Ê¬/?
;K;¿?ô·g_£9¨¼ó¼+?7°Ëf9Ô<-°>ÄÍë7ÄÍë7Åþ²<J?Ü:?å/M??æ?Å/O?¢¾6?Þm9*X£9Ôeº>ZI:ck:;
9?¬¶>=ãë7=ãë7Åþ²<=õ=6½Ú<²4;?ê¼;7º^;[,?ýv¹1\8ßÐ¿k?³8öK9;û`>ï¹>·øë7·øë7Åþ²<¬¾<¸<ý/?Pª;¨@;
;?éÿ·ì½9	p½ÓØH¸D×%9¿¾£¿>1ì71ì7Åþ²<Î
>lÅ7>f<?ûv>ý0>.É2?l<â§&<é8S?ç7;y¢ò:´A?JÁ>ª#ì7ª#ì7Åþ²<áÁ?eà?ýi?±zG?$iÕ>ÐIo?jT9r 9NWø>4;;[í:ÄÆI?äÔ>$9ì7$9ì7Åþ²<4X_=Æä"=k/?_a;Rúj;e?ÙUT7l9oj¹<°T8
[9qÇ=Þ>Nì7Nì7Åþ²<A¡q>ûÿ=ä¥q? -?d1Ö>êN?ì8»?9»}>*àq<.<Õwh?é>dì7dì7Åþ²<=kjÃ<zâ6?,l	<LFÌ;R8,?3@17¾(9,=àú9ãR9MÖ?1î>yì7yì7Åþ²<@Îs?×C¸>+\©?W?hMá>áj§?Ók9	Q¹9Hã¢>+¤;ÁQ:ny?>
ì7
ì7È»<¯¦X?f·>Î4?È0¨?ð? ?¾Ô¹9ÌD90r?(_;Üâ:@%|? ">¤ì7¤ì7È»<Ö­u>­ý!>® B?Ï?7öÀ>¼Ê>?=È	9~íþ8\
?nÓ9øjª91î>Ó9>ý¹ì7ý¹ì7È»<w?&>ÚÐ?uÇÏ>Q>à­H?20Å·î69Ï½¤Xx<¾<¡\k?ÿ;>wÏì7wÏì7È»<<?`¼>õðM?np?E²>á	;?  8â9èþ=Ù"x:LÇK:ÌÜ?DZ>ðäì7ðäì7È»<mÔ½>Kz>lJB?·3¤>v¼n>v0?gÓ¸¿8+3¿rx$:«):Rù>wl>júì7júì7È»<M"?Ù¿>
5X?Íò"?X.à>:?r}N9à¶9·6®>I:ÏH:@?¦n>ãí7ãí7È»<Ú?ô~>&t?}m?CÓ>*ú??k#9EXz9$§>MµE::ç9¢Z?µs>]%í7]%í7È»<·R=¼=ª*?jd¹;ÆL; #)?j-¹Vø9ÈV(¿Ka£9 Í9ÜK?àz>Ö:í7Ö:í7È»<õ>¼Â©>19?ëÅ>YQ>q.?yr¸£9ªê½½ä³';L4ô:Í/?ç>PPí7PPí7È»<!ñ>Çz>Kw?¢1p?G? S?¨ø·L]9Ó½I89Xª9ÂE>>Éeí7Éeí7È»<XÕ>P>å¦Q?Óug>ÄT>Ç8A?<D=ÑLí<S?PÔ;ekq;sa?>C{í7C{í7È»<[À>ób>åâY?Ð
 ?-]È>`{L?nôE8¢y9j©¹=0
<£à;OÙq?ð>½í7½í7È»<´Ó>;>à}L?4?°Ò>O:@?a7¤69ÍÎS=7G;Õ:Y?¥>6¦í76¦í7È»<à >ÔÆG>±-M?»c>ÞÊS>úÒ;?vØÈ7§à69=½¾9>CÛ9pÞ>ñ>°»í7°»í7È»<¤Ò<Ó<»(?'Jx<×û5<£.?©°8hG9G¨b>È4;Ø©;x/?¥>)Ñí7)Ñí7È»<yÒ%?7Ø>UD?máß>k®>OC9?	ï¥7xú9ü=:kU:k5?W³>£æí7£æí7È»<üx(?æÒË>nS?ÍA¿>'°>·R;?kµE8L­N97äô=2®	:là9^ø?v»>üí7üí7È»<û>)R->,K?¬c?Ð1?mK?X8¨£9Ø=Æ;ùW;=l?È>î7î7È»<Þ5?Ê{Ñ>A^?ßÝ5?ùùÜ>	±R?´f9pÿV9öY	?¥ :ÈP:ò?ûË>'î7'î7È»<xT=~ý=*6?q=YL=>L%?¼/²9·¶ä9ÖqÇ>çû8;ã;ÂÙ0?´Ì><î7<î7È»<2?g5¯>ðE??,Ì>òçD?üòÃ8ãNg9ÒÝX>C­:PÞÜ9ê7?¨Ù>Rî7Rî7È»<£>2rM>7K?iv*?7­ï>q6?Ú£-=?/Æ<K`?cp=E4ª<Ð³H?Þ>|gî7|gî7È»<y=¹0Ü<f0?¿mÅ;#;.?Cì¸ö=9	Ì¾nJ9v.8ÿ´@@â>ö|î7ö|î7È»<»0=çL=å2?Â§=)m=õ+?ATj¸a(9â!2¾c!9lÇ9í®>oå>oî7oî7È»<æ#?2±>I?Ð>¯ï>û6?Jèl¸8N[9F
¾ÈÛ:ú©:Eø?ñ>é§î7é§î7È»<ÿ4*?tèÚ>G?ÒæÒ>:>Þ8?WÒ¹6=9»Ã·¾I¤
:¢ìÆ9Èk2?.>b½î7b½î7È»<ûõ?±9?w¤r?9D?A à>Kò_?Æi9~IA9¹Ï?±ò;[@;ìáL?
>ÜÒî7ÜÒî7È»<u°2?UÛ>ñP?Ó?J»>J/Q?zå8\9Z>ÍKO:*8:×?l>Uèî7Uèî7È»<i?ÞÚ?åðv?ÆKp? ?àb?í8Ì9`Åc>Ïµ:hØg:yY0?	>Ïýî7Ïýî7È»<ò»W>©>×9?*"ö>+\°>¤2?H>=ætå<KT?ÚV7<ÜÑö;(>?p>Iï7Iï7È»<Ü¥à>àK>V?Öî??h&?`ãG?IJ9l9áè>æzL;µþ:M?/>Â(ï7Â(ï7È»<ØÌ<ùn<®µ:?¾4C;þÙ:%=e?e¹[(9±{
¿Ôú²9
{Â9ë>¬#><>ï7<>ï7È»<¯É<»¬<ë-?¶x®:úµÁ:ûæ>æªô¸kE9¢¾ëÔÏ¸%ca9[l¾J1>µSï7µSï7È»<ß ?òâ/?P%j?ÎW¢?åÅ7?Á%b?ÞÒ9BI¡9c'?.Ü':°S¾9éÇa?§6>/iï7/iï7È»<ÇvL?Uù£>d?7O?¹[Ê>ú?õÖè:Z:<.a?'Ï;c¶:>¿^?8>¨~ï7¨~ï7È»<
9?ðó>B?Â>4¯>¸h4?ñd8à6/9¬d>tGÇ:ì­:ßî7?y>"ï7"ï7È»<cR?§>¾D?zÉD?ì?¬º9?ÊÊ>=+è<xR?¶=ÂhÀ<÷F?)>©ï7©ï7È»<Þ>
úp>û~l?(Mw?ÇÄ?© F?Á¡49s9eÏ½>eZ«:
j:Ñ?ý>¿ï7¿ï7È»<z«*?´»> Äh? 
?¡§±>F\?FHF8,|o9·ôÓ=iB:É :OY?V>Ôï7Ôï7È»<À9b>[	>)ÑR?è?ÚÁ>ÛHG?ß~<}<4¥a?Êò9[Í9ÔT?±>êï7êï7È»<b¡?^H¥>;G?Eðå>:ö>G*??ºîÍ;p r;c»Y?Áf;Ò¼;G	V?p·>ÿï7ÿï7È»<)«?9Ó?%p?¿¤?DS?ä?£dÕ9D9Vú?<ÃK;¢ã;ÁE?½>ûð7ûð7È»<ý¤>9b>³v:?
/?ø$ú>~#3?9r7=Ìå<âL?1<nÈÔ;5R>?LÏ>u*ð7u*ð7È»<1ò?´>gJ[?Î>ï>äkN?æî8«|9Ä
¢=2Õ:;S:Ï0?Hå>î?ð7î?ð7È»<!/?¶»>Xo?ÓR?ªõ>á±[?ù9~E"9ûá>#î;z(;!b?^ë>hUð7hUð7È»<ÕªÉ>;>ôö?tB?A?Iz]?×m¬9ß±{9á`/?7¾c<ºY<Û/G?Tñ>âjð7âjð7È»<-Ì?fÉ>$	F?KÀ>c >Oh.?u½¢¸í'D9³cT¾&%0;eÈõ:­w7?7
>[ð7[ð7È»<nr?»%?{T?qÈØ>µ>ÕõA?ãV8e!9_l*>_:|)Ã9Í1?^>Õð7Õð7È»<&?¸>jg?¶i?ÜÓ?`®@?\õ§9ã9õ¼>ur\<öçÿ;*\?F>N«ð7N«ð7È»<²?´Ã><±?ùW/?òô°>ª}?Ì19Î·«9b>u;
;µü|?=>ÈÀð7ÈÀð7È»<Äq?1Z?ÐìE?´ø?C¸>½8?Çë·k9Ç)I½D9r:}>öB>AÖð7AÖð7È»<2Å?àµ>øU?X
?§b=?ZA?JÂÏ9ìöù9}ÆÔ>
p:JI:#D?¹H>»ëð7»ëð7È»<;LV>/»
>©¸E?m$þ>Z7¹>;¢/?øå<]à0<	*S?wÇ.=«á<õDF?¾O>4ñ74ñ7È»<V¸ñ>UÖ>mI?Ã2Ï>»>>7?EÍ¹Ø´8@¿UVN9,)9«ÜÄ>Y>®ñ7®ñ7È»<¬åw?®ñ>þJ?øO¸?½P:?s?}?õËË9¯Q¨9¶ú?sw!;á¸:$_?À>(,ñ7(,ñ7È»< ë>º,>2ýh?
Í?æÆÍ>#@?ÜÁ19HX9øÒ>dn;>½Ú:kè5?d>¡Añ7¡Añ7È»<&Ç?­x*?ÙêZ?«%?ÍÄ>wW?¦}8æxw9!>ÿ;*Y
;?n?Òµ>Wñ7Wñ7È»<cë=$"c=Yý1?Xì;óº;Îý!?ûÍC¹\f<9æ¿D~46n9Ið ;Å>lñ7lñ7È»<j¾>m>çM? ð9?Êµú>ûÜ=?W2<c6Ø;Ç[S?ô9:´£9?GÊ>ñ7ñ7È»<`
:?Íð>tÈE?Â?ÌBÍ>T9;?¦¥8¢Ä80æÖ>E?:à3Ã9}z?ÍÙ>ñ7ñ7È»<þù ?9¹>|^?|Ðq?wM?ÐÄD?Á¸$·9É\9½¶vF:71:}?æ>­ñ7­ñ7È»<©(?(×>H?îY?ãJÍ>I¿7?ø1e¸Rm9µ	×½¾ÀÈ:qD:<BE?Øê>zÂñ7zÂñ7È»<ÏA®>W,K>¿[?|õÂ?èÀ|?vE?â9ÞÊ9÷rå>áR :ÄFJ:¨çJ?çþ>ô×ñ7ô×ñ7È»<@Ñ·<<p'?Ü>Ó:¿Jü:­YÖ>¿@¸d:9éÂ¾jx8)u8}Èà>É>níñ7níñ7È»<Û`3?çà>ñ-L?À¹?s7½>'¡7?Y8W&9íÉ=Å:c9!:W÷>X>çò7çò7È»<×=T¦¾<ä1?¿,=](=i(?ËO9 9(8¦>¶ç :}:¯·?¤>aò7aò7È»<ºÙÊ>]{>þËN?®?b²º>Û,F?!í¬7í9î6=ÉÛ:+Ð:Â=?Ò
>Ú-ò7Ú-ò7È»<sô?»?2¿?e?U?brz?ì&*:««:tÓ?Î¦:ð':ÄE~?'>TCò7TCò7È»<KÂ>0Ä=,2?­¡ >Çü=­"?]:þÛ9E?oó<Ï²<H.?Æ4>ÍXò7ÍXò7È»<(xL=ä=íe@?iþG>î>1½*?¬?»::(:N¿.?@À;2n:;½æ??D>Gnò7Gnò7È»<v¤¹=b{=E
=?Í4c=ØH&=8å.?
ôX9!N9È?»>hpé<:<Q½A?S>Àò7Àò7È»<Îø±>÷h>{TD?Bº>C">û1?bý¹ûÕ99>eÜ¾ûÛ:fîñ9Â?7i>:ò7:ò7È»<¡Ä6?:0ä>;M?éõ>g¨>zé:?K}¹­2N9ÆÄÄ¾À.:':£?é>´®ò7´®ò7È»<a?¥ÚÍ>54F?A¢ ?Ó°¿>#V?º·õ.9Î=Á¼kÞÝ:ÙWN:¡?ç>-Äò7-Äò7È»<¦}=&ú6=ê1?Û;·tt;·°?×+¹-Ö9ûÜ¿>#w¹j9¢·Ó¾ý¢>§Ùò7§Ùò7È»<`uÆ>w­X>zyj?ª}?	Õ?OiW?ÖÏ9¶³9çÎÒ>£0Z;ÈÞ:>{?B»> ïò7 ïò7È»<ùÇÂ>/v>ÔJ?iÈ>}>M/?Ñ8ÁÈ9üÉx>¨:©¨E:D[Z?Å>ó7ó7È»<ô_=,Þ"=p0?û=¨ê<!?o·99Çéd½ðE:1Æ:	S?yÎ>ó7ó7È»<Ç=í=6?%å*<åì;­8?¶¹µ*9Gs¾7¼U9i ;=³Õ>/ó7/ó7È»<Ö>«<9>/Ó>?C>aJZ>æ+?³A=è<_U?!ÜT<k<oèC?Ý>Eó7Eó7È»<ïÖL=p=v3?vÙ;¶² ;Ûä,?)g¸ÞÓb9§¾ìx·Êv-9Q®7½1á>Zó7Zó7È»<D?á8>Îâ?à ?ô?ô?hqØ9·9õY?d&';*:´:¹lm?"â>úoó7úoó7È»<(%h?nî>Ã¦y? 9?7/2?DRc?û:ix:*P?gå;%E;V"^?gå>só7só7È»<îQ=­ÙM=O.?2<Zþ<µ[+?þà6ä±8!='3T7áw9oÛ<Ùç>íó7íó7È»<N?e¦¨>¸PG?æØÃ>=ý>Ð\4? 
¹9\Ø8¨'¿ÕÛy:
°:c=T?Dé>f°ó7f°ó7È»<ùXç>ù>Xje?ìï?©?+7I?º:ó9ÙÍ&?	;;QÉ¾:gëz?îî>àÅó7àÅó7È»<ý$£?S?lf?|f5?¸<Ã>UÛm?èÝÑ81­9ü>¬|:¿:b?4ó>YÛó7YÛó7È»<¢î·>µGM>¢`e? Ê?XÂÊ>â8G?±Ç8²é­9æÜ>b¯:n¹9û8?£ó>Óðó7Óðó7È»<Òq?·>H?ÙÆÝ>p3¤>Úá,?\5¡¸T¶·9/¤à½s:;±4;þº9?sÿ>Mô7Mô7È»<="?Z½>gS?>?ïÍÅ>ãæ>?É59|ô9´?ûÁt:hj<:¤F&?ÿ	>Æô7Æô7È»<K|R?!ª?»I?»Ö>aù>ÊJ<?Ï8î¨91È=Ñ¹:â^f:¢M?
>@1ô7@1ô7È»<ËI?³¹>Eû?2Ü?)í?)FQ?ÿ:#Å9ÚI?(nW;ºr;/U?4">¹Fô7¹Fô7È»<ePó</=²<».?£
<¶_Æ;È6?uÉ¸5Ä9Ý}¤¾ì8­Wy97]>$>3\ô73\ô7È»<L?£°>#E?­Ç>>Æ­0?ëþV¹
ã£9Øê§¾ÔÖí9¹¢î9E%ÿ>%>¬qô7¬qô7È»<Ëñ>â£>ë1=?TðÖ>W%£>¨¢(?^ÎË·øT9Jüt½ãä9 L¸9÷?'>&ô7&ô7È»<\=?5=ë>¬°M?ý²?ÉÃ>óÞG?ö¤¢¸l8b98¾®X8H£¢9Íï=k3>ô7ô7È»<²Í>h>¯äC?!0¬>|µp>T 7?¦¸¸î9¤¾´:ÇD:©H?4>²ô7²ô7È»<ñ?ÑÐà>1©?ý(K@þU´?H3?Ù6«=TKA=ÓÁb?g¦[;Ì:7{?©6>Çô7Çô7È»<1  ?N?â?C!©?ü5?)sn?Ê9à©:þÀ>^·:r¼L:He?1W>Ýô7Ýô7È»<'=~üÐ<Ë{5?IØ;Ýá¥;GÄ&?5¹7â9£áÝ¾hÿ!;1Ø:»Ó??"d>òô7òô7È»<2X.?­-Í>YY?Üé>Xã>µG?'P7·bl9°¿¤¼±:Ø9ÜFë9WFë>Jm>ÿõ7ÿõ7È»<Zàõ>Q[¤>­|??Ù>2¥>}`1?U
8+Æ19¾Ë=ö®á:¶ë:ÛÅ5?{>yõ7yõ7È»<®³>ÔØH>Je?í?e°!?MAo?_¶
=©<loQ?Ö:ÈW:Ò"Q?$>ò2õ7ò2õ7È»<ï?s­>ÕE?k¡?Ê/À>Bÿ5?íi8c S9Î#>öoF:~:¬5(?Þ>lHõ7lHõ7È»<¦7?²vÊ>(h?=Ò?[ª>I?C9õ9ÀÖ>8:;ã;¿è7?æ>å]õ7å]õ7È»<Êì?àÔ>/>?lé>³3©>^0?Í´©¸æH²9®ó½ÿ_:¸\$:r.?å>_sõ7_sõ7È»<üeó=Úª=p/7?AË<2<ø·/?]®9ÈÐ9MÖ>½;Ö,Ñ:±.?mª>Ùõ7Ùõ7È»<êwd>¦/>²;]?ºçã>;<>WP?Y³Í:y:²ûR?5«ê;é;28>?@¼>Rõ7Rõ7È»<jW=yÉ?=¬j*?³1;Íêx;XS?Ü"x¹»a9v´¿Î79h·9ìÉ·>WÁ>Ì³õ7Ì³õ7È»<Ïë
?¬>ú?3·?ÏÇ@?Gs?ÛÓ9à
9åZ2?ÄÎ:ÎÒ:Fz?bÔ>EÉõ7EÉõ7È»<?þ?½ô£>­qp?%?Pª>c&W?gï9¦2-9|æ>­¯Q:/Ñ9aN?þÔ>¿Þõ7¿Þõ7È»<ý?y>gè?Öw#?PD¬>«ìr?©Y9x92à>ÉR;`;A?êî>8ôõ78ôõ7È»<Oîr?è?­\?ê?M½?îQ?Á¯â9¡/°9X°$?]Ú&;_N¾:gs`?>²	ö7²	ö7È»<Ô5?Ípl>P?²°o??ôIW?Æþb;Röï:*r?:³9n-]?>+ö7+ö7È»<L¿0?Jªà>fI?©?"?Qß>þ9?Ño9ÄM¡9ÏX>À>;{Õ:&Æ+?ª>¥4ö7¥4ö7È»<ts=Ïg3=#a-?Jg.=1v=¹&?ùÈ¶³19
Õ¼¬§)8« 19{ô=à7>Jö7Jö7È»<Û}7?o{â>hO?MÍ>wÿH>K?<?nè6ôh?9Vn<OøÈ:ö9:*?	>>_ö7_ö7È»<5âu?Wàñ>ã?`k?ô>3þv?gì¸9®7@9Iv?i`´:8ÁZ:kS?x>>uö7uö7È»<ûLÅ>F>ÛA?qF>¨)>Ý1?7w7yl9¼<á¼:á:Ì&?TA>ö7ö7È»<Ý«=ÞàÃ<d-?l¦¢;èÚ{;¯S%?·¹À,9lÎH¿IAì¶J9SW¼JE> ö7 ö7È»<º^¨?/ø
?q?H!?Lsã>=Ø?$®9ÇÊF9æ->?
|;V;Wxt?£K>~µö7~µö7È»<·r?2Ó¸>H?AÃ>V>Ð½B?@æ¹SYx9ÚÞ¾·Ô¥9R´¼9,øà>S>øÊö7øÊö7È»<d
?'}§>
S?|Ô?óÊÞ>ì6?©2o·LÇ 9n>½ÿ Ý:ZZ:¾ºB?V>ràö7ràö7È»<ú>T¶ >tG??Kµ>{C=?MeJ8fÓv9$ëÑ=[8<âãâ;?±O?©c>ëõö7ëõö7È»<Ü&=ßÌù<°*?é©;á;|J%?R,¹ë|9G¿Ldl¸IÎ9O¾j>e÷7e÷7È»<d
ª>QÝ=>_Ie?[/e?%ü>Ëh?¢Ô\9®t9#Ô5?ú?Ú<¿:X</2?]z>Þ ÷7Þ ÷7È»<®Í5?xÆ>Wj?BÄl?(î?å¬O?î&9iy9ù>g<Ý6<Á-?>X6÷7X6÷7È»<Â=ò×<Ý1?é};[¤e;,
?ìI¹öã29Ïz¿!/9Æ=i9©7À>8>ÑK÷7ÑK÷7È»<­F®=Ý=f¢?c^<D
<©s?e¸ó!9dH¾
8gÚg9¤Õ>>Ka÷7Ka÷7È»<Õ@?.ò>©7K?hÜ>S>a??V9þÐ9"ºÀ>«	·;9»k;ÆF?>Äv÷7Äv÷7È»<@î>òp>MkD?¹Ò>>°0?Ö£Ï¸{zÕ8¥ÿø¾ø	J96¡¾8+©?^>>÷7>÷7È»<ú¢>7º=º6?ºn*>J>d$?/9â9x´>¢ Æ<®¯<+.?½>¸¡÷7¸¡÷7È»<qÄÀ>^M>RKA?$o>4;>èµ4?¸B¶Ø°9ÛÄ»Ïðê9s:ã>ÜÍ>1·÷71·÷7È»<ä>ûu>Jm?)¿>gG>`Èu?8h¿C9a­=Z<zKÖ;}:?Ó>«Ì÷7«Ì÷7È»<v(=ñ^ù<óð,?;V+_;oà?5¹ +9{Ã¿ø98q9¸"=5Ü>$â÷7$â÷7È»<¾[*?ÇåÕ>
äK?´ñú>òU¬>¥b:?Æ-8°h9ËF¿=Á^n:K:QL?æì>÷÷7÷÷7È»<û9?ìqÛ>)X?Ô[Ø>¸y>kL?éµ\d9/N»fQL:ço:Ö7?¶ð>
ø7
ø7È»<#ä<,¥<½à0?S&t;¸ËX;v&?Ïñ¹Û$9wò¾²U8ë29«Â>v>"ø7"ø7È»<±µÞ>>0O?áUC?Tü?&<?©5:Ä~1:ÌLa?ïQ:QÞ:/?o>
8ø7
8ø7È»<HD>ª:>Ra?;±º?_¼d?òñP?ÃM=pÆ'=úÝf?}=BØ¨<Î¿k?·>Mø7Mø7È»<+á<q:<!sL?ö¥<¬iA<:ª[?­ë<Ë.<µ­?éèâ:^³w:6j?>þbø7þbø7\þÃ<G6?«Ñ>^?ëâ=?
Ìæ>5R?2õ89ÎX>Ê;Â:=ã:õ6?3>wxø7wxø7\þÃ<p~$?)RÂ>£´X?Cá>µ>f­Q?Î¾8¼a9çY>TæE:¦å$:8?Ú>ñø7ñø7\þÃ<:?"Â>>½H?¨²>o¼8>+1?V8þø8`>>Q8rÛ\9¤->©U>j£ø7j£ø7\þÃ<9|¨>OaN>|þP?ù?º C?É??õä4=j²Ö<Î±W?*Q;:;óD?¬]>ä¸ø7ä¸ø7\þÃ<Ôí¼>!o>¸AJ?å°·>µÐ>Î_2?C=39~TZ9(*Ò>Óýk9|9 f½>e>]Îø7]Îø7\þÃ<Ry°?/ÉN?SyZ?B?e}%? lW?Ø­9êR9I>X¤<½º<Àg?)g>×ãø7×ãø7\þÃ<ùH?)
?
pB?9á>?>rt6?Ö48]c9ûË=*;thÑ:õv1?K>Pùø7Pùø7\þÃ<H´=~Î=@»0?ýö<[I¿<ëö$?a¸® 9¢a´½3¼Q:K:õÞ?">Êù7Êù7\þÃ<Á®	?Ð¡>v4Z?H®M?Ô?òH?f=(9ñÚß9f@>rU<ù-â;Eq?ò>D$ù7D$ù7\þÃ<±J>µ4 >$þT?¯?ëM¸>Ö[J?N«8¶ý9ÆÉ
>Þ32<ÏgÛ;ÆìO?Û¢>½9ù7½9ù7\þÃ<'Åÿ>¨>60B?rå?Ç£¿>@Û.?9Æ59$à>ÀËê9l¨9*SB?£>7Où77Où7\þÃ<èG?6ÂÇ>?>m?­É?¢Òb?¹ñw9«²9N¡±>°ã;L¶:Y?®>°dù7°dù7\þÃ<ß½?¥³>\?×®?Ï¶À>fE?¼9"97À?wYü:'å:êßM?z·>*zù7*zù7\þÃ<¯3>áF×=µ}U?ã`ð>X>^H?eI=°¶ê<T©[?w<¬<¬d?»¸>£ù7£ù7\þÃ<0´5=N`=l²/?_X;iZ;dK?É	û¸Tò8ÍÃ¿Î:8Ô8p¡`>VÉ>¥ù7¥ù7\þÃ<7=Æ=02?`Ç¿;t;:¦#?>ï¸®í49V)©¾¶&7H9ýÔ<(Ô>ºù7ºù7\þÃ<-®Ê?dñ?]¦Ç?9Z@xW¯??Øã: :µ?Bég;Æ:+x?wÖ>Ðù7Ðù7\þÃ<ÀI?u~÷>DP?.>? ?}2?Õ8j9O9ÇIÂ>VQQ:#1:@?Ý>åù7åù7\þÃ<§ûz?Ó1Ó>c?«O@á;?ï)?Å\æ9Gµ90¨"?ÿ"±:¾I&:ÊY?¶â>ûù7ûù7\þÃ<>:>ßÉX?Cg1?Õ>|(U?P=ö¬ä<ÿi?©={©<Qyo?vê>}ú7}ú7\þÃ<Õ>Ñ>CÏO?Yv>æö^>Ýð5?f2(8sÁ9÷^=Z·;¶µ];³þS?µú>ö%ú7ö%ú7\þÃ<fÔO=x="U4?fX;Ó@;P5?z¯¹oõ8S ¿@9Ä^9tö>ü>p;ú7p;ú7\þÃ<<:B?¼[Ñ>m??O¾>ï[U?»Â8/£9J/>M]:Ød:}]?Ýý>éPú7éPú7\þÃ<S6>?ØÖ×>Ça?¥Ü	?Z6¡>ëZ?Ý.9Ïc9TÄ>yN;-þ:OôO?ÿ>cfú7cfú7\þÃ</ïs?òî>,?V£?Ú?ð?l&Ä9.*9:À?Äê:­9N:þEE?3	>Ý{ú7Ý{ú7\þÃ<Iû3?EÙ>/DT?«C?ì>D¿S?:fÃ9#F9/
1?~s:Ç':³9?ù	>Vú7Vú7\þÃ<¤¼>ÿål>¯ÎK?­Î>iL>8?iô°¸,/ö8¸¾²7´:'PS: TZ?@!	>Ð¦ú7Ð¦ú7\þÃ<Áï?½¸>xY?S¶Ä?}?ãG?d(;U½Ð:¸N?µX;ØM;½=?7	>I¼ú7I¼ú7\þÃ<,	?q£>JåW?ÃPv?R,?·ö6?òCÕ9z9T¶0?oa:+ª:·È;?<	>ÃÑú7ÃÑú7\þÃ<cD?+¬¡>Þf?M[?¾+ô>uíe?HDN<OÇã;©Òg?<+ô:AË±:É/?bM	><çú7<çú7\þÃ<y=37<=Ó2?ø<¡Ñ; Ä ?èÇ·U¥9è½&eê6¶ò49ÁÎ¥<fb	>¶üú7¶üú7\þÃ<á?°f?Q^?èå?+U?µ?ÚFð99pñ9²Äþ>)¿:rªA:§|?f	>/û7/û7\þÃ<¿òy?Ûõ>âA?¨ë?Jw
?yXr?YdS9¨Ò9Z·Ë>^+:¸-î9!_8?F|	>©'û7©'û7\þÃ<u?B+?àüd?MÝ/?Ã¿>x	k?=89³·9/`>*,ñ:«:lçY?Ý	>#=û7#=û7\þÃ<=>ÛS>òA?´ñ>n¶>Iý(?Ó=Ë§<¡N?Ç´©<ø!f<È<?û	>Rû7Rû7\þÃ< b ?r<Î>åG?x$ú>[¨>.>?çe8ã#9&KÒ=ìF:
ù#:w½í>å	>hû7hû7\þÃ<W¥V?õ>í=`?ïð¥>ëN>MM?íbÃ8è i9V>§PF:þ:7"?¥	>}û7}û7\þÃ<ôìl?í?"ße?x	?Èþ«>TL? ·89Ò|
9º*?,+X;#ê:Zl?á°	>	û7	û7\þÃ<IoÀ<¹´<«,?Ãpd;VM;g?V«	¹uHß8o×¿²P¹7H9áÄ¾Ù±	>¨û7¨û7\þÃ<í5>÷2á=|ãM?A"?ñÚ>/Õ:?æþ<¢³Â;GlN?¤<¥m?<+QK?ÐÀ	>ü½û7ü½û7\þÃ<BT?Ðý?ZÞP?è?Ó½´>bêA?ÀB£8D=9×æ>©\;½±½:sE?Æ	>uÓû7uÓû7\þÃ<³2Å<u<æº.?'G;Zï;­70?§'¸DÍû8rW¾ü÷8i94gs>Ì	>ïèû7ïèû7\þÃ<aÍ?ñxÍ>²6¤?×K/?Ñí>ZÂ?¢b9l9NÎ>{Jt:ÁO%:E'=?YÍ	>iþû7iþû7\þÃ<^¡(=Íbï<qU4?¿=ïIP=ß~(?í»Í84zr9&5Y>3h.;Ýé:ýé>?aÔ	>âü7âü7\þÃ<8.C>oþ>%µ7?Ûc´>«^>¬%?+&"=°Ï<ÍÝG?Ñ_<ðëN<ò7?ñ×	>\)ü7\)ü7\þÃ<»ì>·ï>PtK?¨× >ÞX>Ý=?¦þ·ín9£,X½ñ÷:zò:ëþ>êÛ	>Õ>ü7Õ>ü7\þÃ<b·c=Q7%=ðk0?¬Ê;ì-k;â\?±<¹Zùj8xÍ¿òr9O|9¦?Ãè	>OTü7OTü7\þÃ<p6?_Ô§>+$?XØ?ãL?L^?§È9r¢97i?ºþ;):èz?¹ì	>Èiü7Èiü7\þÃ<|sD=VY
=÷å1?7p=d6=AÅ(?¦7Ó8ün9¡b>´D;~ñY;á<!?åö	>Bü7Bü7\þÃ<m?	^Ä>|M?²^ô>5P©>¾8?0¾u9ç29{4]?#¼&:+:?ú	>»ü7»ü7\þÃ<Çè?ü.?
´t?,?üØ>BK?ÈL9ÎaE9z£A?{°;Hw4;Ï´y?/
>5ªü75ªü7\þÃ<Îá@?º0Ó>Îi?ÞÈ,?K·Ï>äòT?¢d7G.]9P=³9¿Ù9	Ó>#
>¯¿ü7¯¿ü7\þÃ<µÁ­<;·<%*?"f;ÿ#;4?èI5¹,Ù8Øq¢¿Þü¸08G9s?¾ 1
>(Õü7(Õü7\þÃ<Ã­>ÂØf>¿@?Ö/Ú>¼?>$ä3?ï8¸9 4ü=7}<!<zO?`H
>¢êü7¢êü7\þÃ<µL=,Î¹<°%2?¤<Fz<Ðó'?'¹r9ýd!¿	'¼:Q~:êó?=N
>ý7ý7\þÃ<æ@?æ§±>I@?qØ >ýl>H¿-?¸Ç¥6²"9ßl<Î;ËË¬:ß¥@?Ò^
>ý7ý7\þÃ<H2=;¨F=/?2Öx;&d;Y?'ÓE¹4í9*T¿ùÙ¹19¡3Õ¾ãk
>+ý7+ý7\þÃ<_Y:?²cæ>fO?¢|d?Ù¥?¯X>?/°<½»;=B?>%j:uÄ5:lâ$?ëv
>@ý7@ý7\þÃ<µNP?½õ?oK?Vv?:íÌ>Á68?àÄ8É«J9ò¦">{P:÷É:´4?&~
>Vý7Vý7\þÃ<÷µ?.7?©}?%
@Üï÷?.P?ÿY;c©:s¢j?>ö;þl;¿±?*
>{ký7{ký7\þÃ<1Ì=}|Á<Za.?A ;.³c;oÜ?ªG¬¸®ð8ÛÁ·¾âá9C­¼8_1?»
>õý7õý7\þÃ<ru?.?Mr?½?¸1?¸IY?ô¸9Ã³9ÜÓÉ>ó:ö:ª*z?ä
>ný7ný7\þÃ< ;?hÙ>ÃÍ\?7Ï>×>ö~B?ZÒ`7xÐV9ö=ûÄ;^&0;È K?2
>è«ý7è«ý7\þÃ<uâ=*y¢=Èh2?OW<K)<R"?Ï:¸¨Ð8Xd¾Ne¸¶)
9ÓD§¼ú
>aÁý7aÁý7\þÃ<]L]={-#=O-?'!;Üh;¸Ü?S¹÷Ï9éÅÚ¾÷$s89~9GWp>£
>ÛÖý7ÛÖý7\þÃ<b`=Ì© =â~2?¸½;d&g;à?9Ù¸9ë+U¾Sÿ8
×n9Î©>d²
>Tìý7Tìý7\þÃ<»<kÊ<-K0?Z9=;¼;] ?õö¸>&¯8g84¿i
$¸>×9½¾
>Îþ7Îþ7\þÃ<%	=
·Ü<Óu8?¶Í?;Á;Ã??j+L;£w;/)?v²*9ÇY9ý§È>zÆ
>Hþ7Hþ7\þÃ<ßl=øt§<ºM?¯=hS=w6?t­ô8	sS9S>:KK;ÁËú:#O?øÎ
>Á,þ7Á,þ7\þÃ<ª>¢ýC>ä¡L?¥Kõ>ý´>$ï-?¹5X¸@æª9Âï¡½%Õ9:R"²>-Ð
>;Bþ7;Bþ7\þÃ<¤Ñ>>É=?÷>Ü=>«.?ÇÅ¹?c>9¹ß³¾kqÌ9´ ©9<º?ñÓ
>´Wþ7´Wþ7\þÃ<ËX@¡?jZ?6qè?´Dy?.¸n?Ûa^:Ü£:8ÿT?âä;Äç;_X?Uø
>.mþ7.mþ7\þÃ<W>°RZ>²D9?ú81>D\>¹0?Ê¸w´8K^É¾û¶,:óË99ËX?4>§þ7§þ7\þÃ<û,1=;æ=ð/?²¶;qÂ ;c?ìq¹Xð£9FLt¾i[9µÍÅ9½û>N>!þ7!þ7\þÃ<®=gÑ<9û/?sÈ<Vâ<?nhi¸«·8OQæ¾¨ºÊ9Ð
:½æ»>­>­þ7­þ7\þÃ<½U?èc¯>Þm[?o?ºì>7?X¨Ï<</å/?à%<C¶õ;8Ù?@V>Ãþ7Ãþ7\þÃ<-xã>»>h£D?Ñ>[=T>M5?,Ê	¹¡k19ÑÆ¾k':¿Àu:??@Z>Øþ7Øþ7\þÃ<GH?«¾½>æV?^ÇÞ>½>>?"ö·>9ÁuT½j ;µI:¥§?u>îþ7îþ7\þÃ<{Ñ?¶A?äY?ÞäZ?zÏ>X?@Þ±9TÝ9i*?jÇn;ÈÒæ:ci?~>ÿ7ÿ7\þÃ<¿ñ>ÿ?>¦åL?rtÝ>MQ>»â8?Z=¹Ã¦9@g¾QI:¾:So?Y>úÿ7úÿ7\þÃ<^c=È$=0?þÊ;·k;Rr?9¶¹ær\9F¯¾»:E:«¦?c>t.ÿ7t.ÿ7\þÃ<?2Ê>á\C?=A·>cÇ>g\3?çåD7CäS9¡âí<­¼:c:3ú>>íCÿ7íCÿ7\þÃ<oB?w¥>X?2%@äÚ?å?²Ù¢:ÔèV:»üA?3Ë:;é'¿:z(z?Éª>gYÿ7gYÿ7\þÃ<Rxì<h­<ñ.?a;¥;DK8?­è±¸¾¨z9³5¾Ô%²¸Ê±]9ú¶M¾´>ànÿ7ànÿ7\þÃ<ÝN?<?óE?¦êx?gì'?¹¼=?9(à9ü>@B;Ö3õ:ÏÍJ?Ñ>Zÿ7Zÿ7\þÃ<ÕÚ"?áÔ>7D?@_?Æ/©>èÎI?±ì9,t9^§¥>lµ7kw9ùÃ´=æé>Ôÿ7Ôÿ7\þÃ<e?±â?ä(?Ø¾t@ØdÆ?¸ç?l?:P{ø9C7E?;m;e×:¦Ä?ö>M¯ÿ7M¯ÿ7\þÃ<FT=:Ô=-?FcÆ;Ç;Êf&?ÄÐ¸É³8`¿ìò8F9->Â>ÇÄÿ7ÇÄÿ7\þÃ<+a?ób?Þ$O?yÜ?ò¼Â>¾n>?Í8ö9~8>Þ¤h:Ò¹:j0O?9>@Úÿ7@Úÿ7\þÃ<½Ô>sÐs>ñ^_?wç?¹>¹Y?ÒoM8$Ä89çQ>=@<%Öß;«[?¤>ºïÿ7ºïÿ7\þÃ<íxz?Çá>(?Ë8?Ðv¯>ß?îV8X@9>cÄ:8ý9P?Û>88\þÃ<¤¿?=©¤>²DY?·Ãx?#R?>U?¤JÄ9sW:)L¿><:d>:8??)>V
8V
8\þÃ<	Éí>ê>K?ÚxÑ>,$>:/?¤l6°?92ã;¦¨99i	?µ)>88\þÃ<@X>R(V>MH=?ÌÎ>¹>+*?m=ÌÁÅ<\{E?7q=ÞÍ¯<dPB?*>Ð"8Ð"8\þÃ<ù÷5?jfé>ªG?ÈÚ÷> Ù©>kÉ:?¿S]·;ä8¢tx½&2:u:÷ß?¬<>-8-8\þÃ<ÒÓ<ýé<[J-?E£<¦Ñ<&?1·H9k¾½×Ë;zea;k[4?ÅH>J88J88\þÃ<`ûÄ>c>
^?Ïvú>bT©>ÓT=?Z92ÕÇ9>3k§<©¯;<[d?O>C8C8\þÃ<îÍÚ>Ã>LK?µÉ§>C´i>Ë7?[=ý·º.ñ8!f¾{T¬:H¾:
º?·S>ÃM8ÃM8\þÃ<»,=ùñ<7?÷j;,9;h"?)Y¹*#p8_ç¿ü%¹îz"9Ã¿yV>X8X8\þÃ<E?O°>uÁ@?Ô>HµP>Êk0?ô¹·f¥ñ8eÌ¡½¨Z:::6D:?Is>=c8=c8\þÃ<¤ñö>î&¥>hd??/Å×>´>&º9?r¨÷¸Â¿x9à~¾IÏ";3ÃÛ:ò§=?t>ùm8ùm8\þÃ<-S¼>²Bp>~©H?!U§>Gr>oÏ0?6ÑE¸i$º9=½iþB<»ñ;N?!>¶x8¶x8\þÃ<Ý2=a¤ø<(8?+=±E=l1?u9I·9#¥Å>ùk;æ;£?¿>s8s8\þÃ<Hü<Ñ«·<Ð0?µ;ý); Ø!?)B½¸Ù&9N-¾9Ú÷
:>ç>0808\þÃ<4Ãw?¢té>!Ø?Yä?÷>¸¸?/=9o9UÊ>_´¢:Ò_:W:?_¡>í8í8\þÃ<è×·<ã<1?¿a;wV:;Mç?TG¹Bg9lÛÜ¾Ä¥¸ad­8Ý¿I¾ë£>©£8©£8\þÃ<*>·÷=?µ|Ä>>E=>há?ÒÉ:¶&:xô?4µ;$q;_@?1¤>f®8f®8\þÃ<x3»?E"¬>>4@O
AÞô÷?C@¿v<>aÁ=ê?ñÔ£<¾Ì;áÍ?V¤>#¹8#¹8\þÃ<@½r%?Ø¼Ê?ø@Öô÷?L@h¿>Ür¹=I0@j=®<¿wÉ;úfÝ?:¬>àÃ8àÃ8\þÃ<'%)>IdÚ=ÙEF?±&?Xnß>L>?î>
=ö¦¡<½îZ?j<µi2<ÀHR?ò¾>Î8Î8\þÃ<OIÞ=ï:=Éd=?5k®>dì>0*?àÎ9=9T8?9J<}þ;úDK?À>YÙ8YÙ8\þÃ<;¾N??`ð>Y.\?o´?R²9?ÃÖ=?ñª9¬Ô9·¥>»;¤[¶:{N?Ï>ä8ä8\þÃ<}c=ÿ7=ß{<?3a>±"> .1?>®:Y>`:ëF?]O<
<2?{Ô>Óî8Óî8\þÃ<K.?ÛÆ>\@?n?ê²2?Æä*?)9±9xË>qe:,!:äv5?Ý>ù8ù8\þÃ<©p?ð ¨>.K?Kµ>L>OÃ3?^Õ·ÉWD9½uQ¬:5::kl?/Þ>L8L8\þÃ<à*= ò<~K4?¥q;Ço;:7?§é¸H«9Â¾rQµ8&¤¯9#>pç>	8	8\þÃ<.bn?¶?RT?­|=?oó>§G?×5«9¶b9ÓSA?Íö:²:_ht?v
>Æ8Æ8\þÃ<Z
æ>ý>,ÙP?ºFQ?x
	?tC?Û¿g9,¡¡9Ã·>¼+:â©Ç9f_[?0 
>$8$8\þÃ<?	¼>x8W?Ïº?;ÌÌ>êC?øJ9»H9­?ÉºÛ9]e:oÔ>Ò6
>?/8?/8\þÃ<Òù?ß£>ì¬M?a7¦>ï4l>%4?mq¸Lc9Ñ½Íx:,ø:ÃÜL?«8
>ü98ü98\þÃ<QwQ=ñë<k)d?^:K<Q÷;9R?Ã¸§õ8ÙË¾ÚñÁ7BI9²v=@
>¹D8¹D8\þÃ<Èt=¯/=/R2?m0Ì;¢`¢;¨õ ?0h¹8Î7«>ÀÂÕ7/EY91{=H
>vO8vO8\þÃ<-û>4k¨>Ï>?*X§>ùu>Î.?kïë89£âY>zw³:jÙ:q%?(X
>3Z83Z8\þÃ<Þ=ö¤Â<Ja1?<ZÍ;%?
ur¹$n9ônÛ¾Ã4w:.*M:¨:?áZ
>ïd8ïd8\þÃ<Á*í<ð:©<b3?¯p;<,æ<å?£s¹wV9ÛDï¾k88yY9ãó!>h`
>¬o8¬o8\þÃ<×ã>&>Þ²E?xË>¨M>£Î0?¸7à4*9Hp=´%:0s:Ø?#g
>iz8iz8\þÃ<ÿg?uÛ>÷7?ÐuØ?n_h?/xn?ÿr>£=ª=ó>e?\dÎ<PL<y?`g
>&8&8\þÃ<¸?J/>?x?ÕãÔ?ÙT?,?X¬>W>÷!?«#Õ<pEu<jv^?7
>â8â8\þÃ<b3?Òv>¬\?ÁÚ?út¤>rëQ?>©|8¤~9Þþ=
°:ë¹9?}O?¡
>88\þÃ<7vø> >+ F?Á>¨>wi>µ{8?2°6ã%9÷{<¯ú::)fJ?ú
>\¥8\¥8\þÃ<qgÁ</<c»0?6°;Þ{;§3?o ¸ÎÎ`8G!¿jÓ¸19æS¾\ 
>°8°8\þÃ<F¿#=
ð<ÿ.?ÇtK;Å ;§"?òòP¹Bê8Wd¿ú
?9F§91Y>­
>Öº8Öº8\þÃ< øù<´²¯<µ6?©ÿ;u=½;iÒ,?Ê[³¸
á8{Ë¾\Ü'¹¸!9a¿á®
>Å8Å8\þÃ<É'?¨8Ç>jW?&Y}?L.?)
:?ö¹t:ä:6@U?o(Ï:|`:aK?Ï
>OÐ8OÐ8\þÃ<Tk2>yÓù=Ô6?fT<X<<P95?/µ¸ÛYl9?D¾¾ã·
½8Y÷Ê½ë
>Û8Û8\þÃ<¾?VU?.Di?æz?öã?#`?9ø5M9O'?y:Ñ@:7kN?Úò
>Éå8Éå8\þÃ<Vz=º-=¾A8?Ý;ÆÈ´;ü?AØ7A9}Üà<6¿Ë8¢ÇB8ä?ù
>ð8ð8\þÃ<æêï> f>«&V?T-¢?÷~E?ø7R?Üi4:i:?{)<Îò;±2?w>Bû8Bû8\þÃ<`º<é2<.u4?{ñ<l]¼<Z$?nT9bÚ³9
Ê>6Á	<ÄõÃ;ö3?Á>ÿ8ÿ8\þÃ<£ËK=ÈÅ=Û0?SN;¡ã-;æ?_­£¹Uñ9»¥¿"´¹`v83¿I >¼8¼8\þÃ<¡,?±Ø>àñK?ÃmÛ>ê7>=?ü\¹[9ú3¿B8¢9·M=+>y8y8\þÃ<ÔÇ?àkµ>â¿?|Ë@½Ø?ª´?vJö=
¾L=¡ù?cT.=F¯Z<Ì?,>5&85&8_Ì<q{í<åv¯<Ó=-?SÜÓ;±;º)R?Eyê¸þHj9`¾èæ¸&8Ä·Z¿!9>ò08ò08_Ì<`jØ<*<Ê#/?GÒg;ètJ;½?ä+'¹ä8|;¿5½9{R9/?2:>¯;8¯;8_Ì<¯÷<\¸<ê+?K;÷ò;°+?æ¼¹Î9¥ö¾ û7T'9CS=¯G>lF8lF8_Ì<8,ý=â¨=Hà@?á:
?bÁÌ>q0?ek&¹ÞMB9èBÛ¾%1<Däß;J?[{>)Q8)Q8_Ì<Ç¼=øB=P3?h÷l<bs4<­(?ú[¹NÖ81¯¿H\:ßz%:Ô¤*?y~>å[8å[8_Ì<ñjÃ>éÝs>ò#M?±m?5É>Â;?HNä8þìX9·>3\:'`é9äq?>>¢f8¢f8_Ì<z=g;J=ù0?$=«K=lÝ)?Ô»¸)Z.9å¾ôrº9»Ê 9³l?n¶>_q8_q8_Ì<S¥?Tù>Eút?(¼~?ºO?iìX?hI³9îAé9`ÄÄ>9ýx;!¼:h©?5¼>|8|8_Ì<0sU?¬4õ>¥Ø^?[( ?pÃ>ÉQ?2k¿¸æûi9nQ¾ÕlÒ<1är<È]?9Ý>Ø8Ø8_Ì<Ñ?e¶>fn\?T?÷§>õZL?ªU8>¯8	æ>MmW<Xø;ÿ^?[å>88_Ì<3?ôU"?Òa?e12?]Ö>XÍT?Fe\9ÝÉ9@À>©åÔ:Mf:ÒM?Àæ>R8R8_Ì<4m?X
Æ>ý1J?iÀ>Á>9@?ì¸)9§tø½Ø:>§I:I??é>§8§8_Ì<Ó«=Á<ðÈ,?¦ 4;§T%;Ê×?<¹ðª8ÉçÂ¿(aÝ8ÛüQ9©ñ>ì>Ì±8Ì±8_Ì<ÄQÁ<pJ<l"/?3£1=,S=åÔ+?¹R7Á9ò¸<y9f9Àºl>í>¼8¼8_Ì<Ë?%£¦>vÃV?mB¾>Ïkx>_D?äè¸î97`¾	;<R²:ÕqE?ÿò>EÇ8EÇ8_Ì<´	?%ê«>L?£oÖ>$C>b©;?¤\9º°9¾uÖ><`,9uJD9zÏà>=ø>Ò8Ò8_Ì<Ýµ$?¿â>Ûõ9?p T>*Â>Ô,?¢Ý9´KD9G­>-Æ:¹Ó:Ï¶?ù>¿Ü8¿Ü8_Ì<Å¼A?ìô±>ÄY?ÁÃº?WA?Kw?¬*;s
¹:M3k?
g§<êJ< T?sú>{ç8{ç8_Ì</-?»ñy>T?9?+ó?p?·9Ò9YMê>oq<¶+æ;pC?K>8ò88ò8_Ì<?y¨«>¾k?[>?ð\Ñ>Dòh?YXÛ8%×9áÅH>s<æZ<Êr?Y>õü8õü8_Ì<ù+?ûUÖ>`OL?m~ê>¬¨ >dÓ:?ùý7Ü
9·^b=W:Ø9M?_]>²8²8_Ì<Ð=ì>M)>
ãB?÷H¬>PÕu>ûh3?`×D¸1«
9n²5¾?9:O9>ì>cd>o8o8_Ì<&N&?z_®>Û't?*´?D#`?wÆM?%·:»:jéì>º;ït:Gºk?òl>+8+8_Ì<ZP.?öCÉ>¸]?é@Ô¸?³^E?íR,:è59ï?¼º;ù¼/;;?Qm>è'8è'8_Ì<ø4?d¥>/N?D	?Èº>¦s<?17ÉÞ9¤=å:KÇì9Î«?sn>¥28¥28_Ì<8w^?øÃ>N?	ÑD@L/Ï?]0s?ð:ö	:=z?«u;x;qw?Òr>b=8b=8_Ì<}ì"?¢Ð>WéG?üÑµ>Ñt}>¥7?ðK9 â$9ÏgÍ>ßõ:|:Í²Q?>H8H8_Ì<-±&?õÜÍ>JO?réÈ>}>Ø;?~^9Õ9ëÄ>?:Ð:ci;?í>ÛR8ÛR8_Ì<?ú`=(é=J±B?DÜ>ÆÁ=*2?§5"9®9ÂÖm>êð:¶µ:$´)?`>]8]8_Ì<ìºH=Yÿ=:q,?Î=¾aÌ<%?]å¸ë9w¾`ñQ;õ¨;ý+?¼>Uh8Uh8_Ì<ÖÕ?èsÀ>´óQ?ÅÎ>$Z>fõ;?ºN²8Ù8TM?Û:¯õ%:,Tm?üÐ>s8s8_Ì<Qj?Öt?Î.B?±)?üìñ>é}3?9R9mJ[9jõ>¬É:ó:½ (?¡Ó>Î}8Î}8_Ì<GÆ<ë<Ðí-?ªûõ:9>Î:é©?º¨¹Æ39ÃØ¾[£¸¨h9$n¾E×>88_Ì<<L=¨
Ü<¶0?2] ;§;?¹Ò¸t9C(º¾ó9£W9dÞö>¬Ú>H8H8_Ì<x8½=ÏÎ=Ñ	1?¤ä1=qF=])?/F67RP9sýß<õõ2:.¹â9âJ?»Û>88_Ì<Õ¡ê>]>tÓC?c¾>,@>ä~3?9Ð´TÈw9S!Wºÿ(;PÎë:x7?ìâ>Á¨8Á¨8_Ì<<=Oª=4?H;ö¸m;Æ ?ÇÃX¹¼8¾åÖ¿U*¹û!9cø¾©î>~³8~³8_Ì<Ãí={¨=¢4?0KÝ<#´<øê?s	¹[^9ZÔ¥¾®¿894+>vò>;¾8;¾8_Ì<[}?Å»>ýS?Øºf>ÅH#>ß4?	¨7îd+9{=\`8ËÏ¦9]õ«=²ü>øÈ8øÈ8_Ì<K?0rÁ>êM?Äj?©*?.ßN?Óß9Ê9,¡ß>¢9à
Ý9ËÀ»>ô>µÓ8µÓ8_Ì<4Ûü>:²>ÆV?±þ3?e
ì>7C?"P9ïtw9ü?ÎÜè:5n§:Å2?C>qÞ8qÞ8_Ì<: ?2ª¶>®C?Ü²ú>Ø¸±>E4?^$9½óL9§>c:øÛE:uF?5>.é8.é8_Ì<1=¯+>=£!1?¶d=Eä<L%?ò¹þ9^w¿õ«²:<V:=3U?ª:>ëó8ëó8_Ì<ZT«?¬#??´·?8?Q}?y9Aiø9KY>êÝ:GÙ:ç<X?3V>¨þ8¨þ8_Ì<äïR=¡v=¬-?Ê*m;2;³{*?×
¹Î!9tÔà¾F
²¸ú|Æ8 å¾W>d	8d	8_Ì<qÏ±>¶HL>Ó^?÷õ?dS¯>÷C?=ù8»9;">¢ö:,K:àL?.i>!8!8_Ì<Z´>0êl>çáB?jÛ>Ø'Y>×1?dô¡6Õ$s9*<Pý7«9r=]{>Þ8Þ8_Ì<dá
?¹¯>d²N?Ý½É>a
>Ën<?JIÝ8¨ÞA9ö>ªg?:]¦:á¶#?Ñ>)8)8_Ì<TåÊ>d>v±B?ÚS°>ì>¿c,?´¸4Ç9.¾ô</?<Ý,B?×>X48X48_Ì<búñ='§=Û8?KÇ
?-ëË>4ý1? ` =^Æ<høN? Öb<£<$J?§¢>?8?8_Ì<¦>#2M>fËO?/#Ý?²Y?½B?É::Fª8:²8?¦:m[:N5?®>ÑI8ÑI8_Ì<2â<94§<-?ÿ»;Ùdj;/Z!?[9#9v¨d>nÏ¢¶<9Á¼¨Å>T8T8_Ì<£­X>êw>57?æï¶>Jn>ð'?êqS<<@?¤s<uh1<Ì:?ÒÚ>K_8K_8_Ì<#lç<s¿¡<(#7?·×æ;Ã+¸;èo ?|ç8«#9Ó= Ö97¡91*?aÝ>j8j8_Ì<â=@öÃ<wã>?`+´=J
=Cù/?Al[8íô9±Ð=¯Gy:suT:/?ðå>Ät8Ät8_Ì<*5?b«>ZeJ?6?½1´>EA?NwU¸öN9:2¾È·:òL:äG?>88_Ì<÷D,=¹ö<Õ¾2?÷Ì;¨Ç;eW'?÷0¹y:?9Oì¾ÞH¸¶Q9yßä½>>8>8_Ì<m =Üá½<]{3?\¶®;Å;
R?D6!\8ì|b<U@I9¸39U?Å>û8û8_Ì<³=®I=¤½5?ó¡<«5Ù;Ê(?ãg-¹ÞÂ~9¿?®¾Æì¶Â¸t9¯w¼½2>·8·8_Ì<ÊÀ<A<³!3?7#;òô:Ëî*?é¹,9_¾ê´·ñtb9K½3>tª8tª8_Ì<{9^>
nê=ò«r??ã5?ÍX??=V=â<¥ r?)zù;;nf?8>1µ81µ8_Ì<=â=ð=ïÃ??ú(9<ò<Í3!?Es¹ÀÈT9¸¾_9Ûw³9jÉÇ>Ã<>î¿8î¿8_Ì<ëªL?<]?CL?Æ®>o>A:?P&9¦Æ91TV>Q+:ªW:wJj?5=>ªÊ8ªÊ8_Ì<ø<G¥<Ç@?x´;8Ä;t÷.?ç¸5*9(QX¾XÝ·õð9»ô¼½ÙB>gÕ8gÕ8_Ì<¬Q=¬=f<??òñ;¬B£;±=?+ÁK¹
àC9&&¿ë¥+9¡9ñ¢>øJ>$à8$à8_Ì<"Äv>8»>¹ÎU?Ò£>®n>#0?ÈÂÇ79%[­=¹»<~ó5<÷F?PL>áê8áê8_Ì<¨`?%°
?ÔnJ?nN;?ìó>âAE?$78núI9Vè=Íð4:Pþ9O]6?øN>õ8õ8_Ì<Õû>17>>?ÂR>·
>î¸/?A3=ÿâ<U(J?Ì·<jFy<Â<?_j>Z8Z8_Ì<32?ýî>vâ>?5Ø?>0Ê>hRE?®å&;dà:¨>?ÞmD;óÓú:ÃzH?Fl>88_Ì<¨H3=ø<Ñ
9?â=Wõ¨=mD+?T·}9%¸Á¼9z}<Çå0<oi7?å>Ô8Ô8_Ì<1b?ï>Å¿q?W¼?°¸>5¤Z?0¸(9¼9§ï>Y~G<¥öï;UÓT?> 8 8_Ì<Øß­?&?	¤?%?x?¥k?;`Åã:s´(?¤_%;)>:¨¡Þ?;>M+8M+8_Ì<$}Ö>ì`>qt?Ù?âæ>?;?ï0=Ø<ÆQ?äÅ÷<î<,K?>
68
68_Ì<­ú.?Xåà>ü-G?-Oi?w«?mK?'9ÿû©9ÇÙ>[:¼ø:Ùn?ÊÕ>Ç@8Ç@8_Ì<W>9ÖJ>Öõ9?Sà>PØ¦>6Ý+?e=Aâ¥<ñÛG?h È<<Y=?QÙ>K8K8_Ì<úÁ&?dNÐ>FðL?²£Ë>>!6?YÍ·â?9*½I;(Ì:q©B?<ê>AV8AV8_Ì<õUc?
?P|W?ã_?ùm?aB?Ë	92'å9Jð>ÿz;};ÔY?î>ý`8ý`8_Ì<k?¿ó&?±m?Ò²?û)??in?Tª®9Ôr 9vW?üù;«H;ùã`?@÷>ºk8ºk8_Ì<BÛ>Yr{>ð:_?×Ã?GÅ¢>cJ?ð~Ó8TH½8?õãQ<Hzë;Í.d?>wv8wv8_Ì<ÝR¾>4µq>ØI?_¶õ>äd§>ã;?Ø77=óÆÞ<£R?nu=k<¤<ú`Y?)>4848_Ì<Ù%é>Õ>
DC?©>n>HG6?H³*¸å9/¨¥½kX:¹³4:lf?#>ñ8ñ8_Ì<ÀÛB>6Ï=hùp?¥G?cpò>o%R?t°3=¦áÌ<¶`?Ó <	6<¢~?H)>­8­8_Ì<¡ ?dâ¬>x­T?!?<éÐ>óþE?<9SÔ9@º2>&÷§:æ{:rF?"+>j¡8j¡8_Ì<Å?ë?¶>BH?Â>+×b>]K4?Ùç8å» 9`8>ZZ;É¯6;|N?Ä+>'¬8'¬8_Ì<SL?ùQÀ>0?Q!%@ÏÃ?îÃX?s}:Q°X:
·?×ö*;Qä­:£°{?->ä¶8ä¶8_Ì<½ô<Äz°<j1?DÎ#<®<ªf?>MA8`²9ô=Ä(9x¬e9Ý»>7> Á8 Á8_Ì<1vj?>Ñ>m?«(?õ¸¨>jë~?ØCå8¬¾(98è­>róó:Ô:àÜl?%9>]Ì8]Ì8_Ì<wô5=
O=¸^1?½ZE;>;?I4°¸mê9
,'¾{n¹N)o8ýM¥¿ãW>×8×8_Ì<ô·%=iûò<Ø.?£ÂO;¯i7;Ùý?kÓ¹­ê½8b½5¿d\¶W\N9Ï¼m>×á8×á8_Ì<UP>Üá=yc?}Î>¾¢k>æ_?z
Ï:Uvl:)`?pâ<j¢;øàO?qr>ì8ì8_Ì<"Jò>¥>od;?ÖYÜ>}>å6?×ña=l=v]?6;<<<´D;?¡>P÷8P÷8_Ì<,Y>Ö£&>A?H?îëQ?[?Ä1?Ö%=¢É<mR?":ò<ó¢<ÔÎI?í¡>
8
8_Ì<ç²¼>,äi>$N?óÛ¾>ò>3&9?°)¸Öj 9PÑ½®:
4N:= ?¤>Ê8Ê8_Ì<d¦1?»zï>¼ç=?ÊÒÊ>|7>à1?ë5<¸õ9î#¾Ã9óÅ9v¨ü>`¸>88_Ì<90=-Y=/.?|Ku;¸-W;1ê?y¦¸ðé:90d¾ÒÌ¸kÞó8Ø×¾å¸>C"8C"8_Ì<³ãý?áùE?&¤?)ê.@[_d?;Ä?Í:
rt:XËV?bª;Õè:0Z­?þ¾>-8-8_Ì<Ö9?+Ä1?18[?<{?s°>°kW?­Â·Ã|9ª¼V³3:]î:g2?UÂ>½78½78_Ì<Ãt?Í	?ic?0Yø>äs£>_{B?ZâO8º'<9ãk
>ÚËC:r$:f?sÑ>zB8zB8_Ì<¸q=I=6b2?¬ii=¢A7=r#??0(;Î:WåP?5(<aè;N9?®Ò>7M87M8_Ì<FÂË>"ñf>Þa?j?Íü?JÁG?ÃÿH<­S<?mB?×@;IÓ:c§i?:Ó>óW8óW8_Ì<ÃSY=®w=Â4?ï";LX;§¬$?ÎG¹±ò19+%¿ÄtE9²¶¨9oÎ>SÛ>°b8°b8_Ì<Ú0ù<}ó³< @1?RG0;9î:d=?Aº<¹99S¤¾Bù×¸´9!Ï¾+ð>mm8mm8_Ì<_xS?ES?&ïR?x_?õó¬>E-W?ZN¸Ø9£4)¾aÝ:rá<:¤K?ð>*x8*x8_Ì<3kZ>éÝ>6\>?à>Ü¢>^|0?áô¸8B79Ä$´½¶n;÷É:ó4?ÿ>æ8æ8_Ì<õÍ1?ÇNÔ>jeV?,ú>ÎG­>Ë 9?ç-8âÐ9.Ç=_Ä9¯;9
2$?á>£8£8_Ì<|Nh?ö?¸þO?ÚÂ?Gß>Oá4?LE7Mãs9ðÏ<N§z99É>i*>`8`8_Ì<vû=Ñ<1?Ä²=Ø=´-?uX98?{9ê=ÔÖ»8Ár9BF>Ý3>£8£8_Ì<QÒ\=þ$=DO+?VD ;±Q;÷c?eD¹9(4¿ù#£8Þy9¯$'>È6>Ú­8Ú­8_Ì<ZÐ>(>L>5?dC?·µ>ÃÞ?G=¬úº<»?è;Á°: P?V>¸8¸8_Ì<Â>çÿ=>~ÄH?öò>·­>ø±3?3=ä¶<J×^?!Ð<<¦E@?GW>SÃ8SÃ8_Ì<æè¬=ýÕR=óQ?VÛ<'<÷/c?E¹q9R¿à¾¹Ç8JÌ9Üë!>±^>Î8Î8_Ì<[ïT=ªH=(+?nÂ@=i[=jÔ?úû¸ ö9½iÌX:ç :@w,?h>ÍØ8ÍØ8_Ì<Í?óí¯>öe?L%­?ïÁ^?üF?ßAé9·99!#?<¥;']?Qj>ã8ã8_Ì<íA=½ñ=K`1?y;4;7?U§¹S«<8CÇ:À>»·H$Ó8[hã½F>Fî8Fî8_Ì<&hh=%=8/4?¼;Me;â?:l¹yUx9g@¡¾|9Å<9³ºÀ>S>ù8ù8_Ì<þq$?ßÑÁ>£3Y?z<Û>Ö>·
:?VöØ·<!9-.4½ßÈÌ:Ï|:3O?Ä¡>À8À8_Ì<,ÌV?$/?E?
?ÎQ¾>]:?"\z8â¿y9P>[:Cn^:AÕ%?£>}8}8_Ì<2?î¾>3?o?©?ÙS?fL?)á9©9h*?Í3»;$õ];êW?²>9898_Ì<Áï?¹Á>ÖkK?õÂ.?\Êâ>EE?a9Ð=9~®>â9;üß:ÆRU?î¾>ö#8ö#8_Ì<ª>|U>ÑK?Z¼?¸$Ý>°÷1?pd!9?49X>ñtÂ<¼w<oI?;Ü>³.8³.8_Ì<Ò¾¦=qÐl=$A4?¥bì;ºµ;·&?ì¹÷gÆ8.'¿×±b¸M}c9
ÿ½àð>p98p98_Ì<×"?£>°¬?í?fh>áv~?ô?þ8Ôx[9vH>4Ý9Û¢9èÛ-?hû>,D8,D8_Ì<ÿ?¬>hZA?ºê~>A>C)?üÎ¸9Ä°¾ü¤&:FÞá9"à<?Ü>éN8éN8_Ì<S>?Ä
>H¤B?Ã'?QÓ>K?R­<ÏK<Z??ýÄ<Ûa<`?>¦Y8¦Y8_Ì<Æ¶å>â>ÜÕL?ò,á>m>¬4?ríG¹H9Ùk¶¾Ôd3:ÎÞ9 N?+>cd8cd8_Ì<#þÿ>À¯«>£Ú>?×¼>aE>Ð.?x¦©7<¨Ô8F:Ì=ÜE9Ã×9Áì¯>9> o8 o8_Ì<CÄÁ>"E>KZ7?L!>5Ãò=âd*?
é¦¶è±9ó¦¼úÐ:&V:oR2?{@>Üy8Üy8_Ì<1Î~?0?Z?Wn?z?P?Ø9º7£Ô9¸$=Á@
;¼Ç:õ21?D>88_Ì<ÃÇñ?ØV?8?û?ºÆO?p±??#:	Ó
:J!?³
1;#:@ù?L>V8V8_Ì<éY6?_í>©D?×¨î>Àï©>Ã3?µÆ9>/>97ôÊ>KP:37:·ü>,_>88_Ì<J½[>Tk>ÄÁB?ký>FíH> 1?LÀD=ÓRç<W½Y?qÉ[9qü	9~áK?b>Ï¤8Ï¤8_Ì<Ä3t=¸À.=Þ2?ZË;.½;	?Õ²&¹ãz9Dª¾ì_8a9Å÷>°b>¯8¯8_Ì<VÝ?Au¼>p¦O?LQ>o×
>YÆ@?¯89*J[=d_|:ní:äÙM?ñe>Iº8Iº8_Ì<A~ø=+ü©=;?SÑ<âÉ<°1?zï·O¦9-=j½.:	:z"?p>Å8Å8_Ì<<rÔ<À<Ú32?#ÎÒ;¤;[v$?
~¹@*9W±>¿Oà9ó-ý8M?Z>ÃÏ8ÃÏ8_Ì<zñò>Cn>
ÊF?+I'?ûÙ>)vD?2æ¸À9Þ1½+:î1:6FV?¼>Ú8Ú8_Ì<Ù¥Ü<)Þ£<Z,?«C;Òr;3?Èeª¸kQ9°P¾SÙL8AÈn9°Û=><å8<å8_Ì<º0Ç>çí|>ÎI?ÚRá>DË>Øñ7?
¿¹8u19<ñ>]ì9Àyä9B?\>ùï8ùï8_Ì<þ=kX=V¢3?mg6<ÌÕ<$Ê?Æ4¹n¤9{O¾Ìº¸Ú9çO¾­>¶ú8¶ú8_Ì<"¥Æ<(ì<¤-?×ÔI;òø$;0?¥h¸îf9Zó¾¸<G964¾©³>r8r8_Ì<§º=Ý<ø/.?¢×<|ô<Qs,?¦YG9	ä[9è>|ÒÅ:¤:J?¶>/8/8_Ì<+A3?èÁ´>ß}?)g?e¤É>9½?öx=9M$h9òÐ>î±:xk:ÌjA?Ä¶>ì8ì8a2Õ<H;>»7=@¢gF>"¦>év'?NÐL9)|9üvJ?ü:ÐEµ:<^2?ïÁ>©%8©%8a2Õ<<?W¼Ã>K?¨¢å>E>ï8?	9üûg9ÒÆ'?f¢ã:S:¨pD?aÎ>f08f08a2Õ<eð[=v=(1?Ð¯;Ó;Õ?hÂô¸ÈVh9·×¾XJ¹L¼9;²n¾RÝ>";8";8a2Õ<{z?<Ô?T?MR?_JÁ>}	O?Ø9=99K12?÷÷\:.9×9¹j?Àâ>ßE8ßE8a2Õ<7Ú?¦>Ö%L?Ä?ò>k£>×¾=?Ñ9À¨9¥?ùá6<>Çï;YAC?[é>P8P8a2Õ<ÚùE?8È>J}?5ná>×at>¹%l?Ç±7ÐAa9Z<I=k9øt9ég?ë>Y[8Y[8a2Õ<ùG?;ô>Q?Õ?/>³>8?^9¨­9³£>2­9ö¸9¡¶ï>û>f8f8a2Õ<¹l?Ä	·>ÏO?)?Ä~î>?õ5?hÇy·8À9«&ã¼D:Òg:Ñ&?õ>Òp8Òp8a2Õ<|«>qõ+>.=i?bO?;p3?Hc?Þè<£W<ãZ?& Ò;Lc;õ¨l?>{8{8a2Õ<âM?Ý>ê¬?úÜ?¸QX??M=>k¨<X_?dX:ÒXÒ9_¿?²>L8L8a2Õ<{ó?+jú>;h?Æ4[?¶å>1	u?	+9¯2¯9MäÉ>ý
ê:§µf:pÙ?,>	8	8a2Õ<ª]?ä3?3¯\?5?úë>ÿD?v+9Þ9F¦>þ!:/©:Z»
?N4>Å8Å8a2Õ<´üÐ>}>tS?{?^Û>\/9?*Þ9*J×9P¡>
KÑ:o­~:IaR?Q>¦8¦8a2Õ<FIØ>\ÿ>7K?»ª>@¾f>$k=?îX¼8+8e?
¯ 9Ãsò9©©>ZT>?±8?±8a2Õ<mùÛ<º£<¿ø+?¼
;rß:#Ê2?äÐh¸P@³9æ?¦½öU¸e9L' ¾]>ü»8ü»8a2Õ<SO%=}ë<¥3?à{©;mn;XÚ?¸""¹¢ú8,¿¤9¹/£9¸ä¾ra>¸Æ8¸Æ8a2Õ<?@Ë¿>XLJ?2ù>Vr>Ó!M?'¼8Þ»9Ñf>),:R:é¥)?Êw>uÑ8uÑ8a2Õ<Ó6?îêè>ÄñH?é#?^Æµ>:?Ëý9Êo¨9Q|e>4ý;ç¼:|94?Fz>2Ü82Ü8a2Õ<¹>^Ãx> ç>?¦²>æà`>[0?TcÍ8.øv9êåT>Êb¡9¶<9?¬z>ïæ8ïæ8a2Õ<ÍH?ÔFä>!ü`?/M?%r£>58O?Õ8fçá8ò>Bì:Ê¤:Z7?}>¬ñ8¬ñ8a2Õ<g9$?½f»>ÁV`?Þ9?Xõ7?2FN?ö9>`E9¼>K»<gòK<®ºj?Ò>hü8hü8a2Õ<<8Ù>m>VD?»÷Û>ì>)a7?G\88eª8­x¥>ôW":~ë:d?Q>%	8%	8a2Õ<ß!?·fÂ>$T?öH¬>ÏNe>ëV@?(°>¹-9ëª¿°×\¸Ø3¾8¦¾7>â	8â	8a2Õ<ÑÜ>ÓE>Üë??<>Þ ^>2?¥Y¸ ±8xA×¾SÖJ:Y R:÷>X>	8	8a2Õ<Ø$?ÝØ>OB?«>E>ý=2?Ê7
 9qH=ÁØ:`¿X:¡!?^°>\'	8\'	8a2Õ<TØ=g6Í<¼l=?~Êô;T÷²;F/?Î\â·=·9F~U½Øh¸Gr9l
!¾#»>2	82	8a2Õ<y'? ÃÞ>v@?wz½>¨>ë4?E(9ýÙ£9u>ö=~:U1:¡7?BÇ>Õ<	8Õ<	8a2Õ<êÇ&=÷<}Ø,?à&a;~µO;Ç¿
?W3¹±`(9;'¿,q!¹<Ü8h;¿÷Ó>G	8G	8a2Õ<]É8?øÔ>^?ö.k?e
?æT?Æ2;P÷
;V{$?c;Lºx:bU?$Ô>OR	8OR	8a2Õ<?o>kê=ÉìÁ?a9?{vØ>2=[?ëð6=´Í<w«c?-î<YÀ;O?îÙ>]	8]	8a2Õ<.$Ô>T¬>biB?õ?D{¸>VW4?­¾±8Z9f >Týz:R£/:ê6?2Ý>Èg	8Èg	8a2Õ< Í=Ðf°<DF??
Ö;^Ï«;ªx?Pñ·¹9? N½_8S1ÿ8kÌ>ÞÝ>r	8r	8a2Õ<ò?ñ>d:>éV?×V?´ú?áÕ9?­Ä8ëd9'P¯= ä=JÁ<+I?Òè>B}	8B}	8a2Õ<ýÝ=9iX=Ã6?}­æ;àL³;x­$?YD¹*À¸8Ï¿	9¾Ù8é?e>ÿ	8ÿ	8a2Õ<fú<¥£¸<¦R-?§U;×E;ë(
?ø¹þªÿ8\´¿>è6¥Q9f(<²>»	8»	8a2Õ<`·á<ð¶¤<g/?äÛP;Jº&;OX ? ¹W9¿%6¸Î¾29·¾>x	8x	8a2Õ<"Ñ?,e?ña?Ö~D?6Ý>c?¾O9È¢9©Z£>d:^õ9­ß?¤>5¨	85¨	8a2Õ<`>¬I³=_):?nåk=2¸.=wÑ,?¡"¹}8;¤¿|¡:j:ÄÌé>Ô$>ò²	8ò²	8a2Õ<§´Ï>ÕUw>iûV?Húø>°­ >QWF?=Ã,¸fË<9àBê½x:)*@:´%?3+>®½	8®½	8a2Õ<Yé¥>À+W>ÀdE?à>$¼=8\0?õ¥·-l¸87^æ½Dúl¶Yi°8ò«¼,>kÈ	8kÈ	8a2Õ<W	>K÷I>ËI?ÔVD?Vv?Zë2?{7!9@G=q4l;ò;QN?V->(Ó	8(Ó	8a2Õ<»?iµ>aL?;!?XÚ>	=? Õ8æ£99qYF>ø-<U[Ð;YÀU?éJ>åÝ	8åÝ	8a2Õ<p¡ë<¶¦©<ßÇ1?H0Å;@;ñ%?§}¸Gn9gÆ ¾½¸×ú9b(,¾mP>¢è	8¢è	8a2Õ<l5?ìáÅ>X2j?¬ä?e? O?Äp:Ú:â²b?"Øj:ýg&:¤4?¢Q>^ó	8^ó	8a2Õ<=Ý?*¥>.5G?yÕ>Ð°L>#5?¶8Ö*28Í=?Ï:Wy:e
,?ø|>þ	8þ	8a2Õ<oË+?¦í>)9?¥ì×>ÉZ£>11)?U99ëË>ëÓ;;Î::;?>Ø
8Ø
8a2Õ<4?+¹>I÷x?õâ?äC?ÛO]?yÌ:w9²9ð/@?ÞSØ;%®n;}h?ÿ>
8
8a2Õ<Á÷<D5¦<A¢>?ZÐy<Áj2<¹83?p¸)ýl9s~¾Ëê:Ã.:¨á>V>Q
8Q
8a2Õ<¥¤"=UYî<°.?ôe7;%Û%;Ì
??&¹©g9ú}¿®=¸¨[ô7êY¿¢>)
8)
8a2Õ<?ñ<n¹²<Ç,?ÌS}<ºK<Ó¢?â7:k9{\=W²8k¤l9¿í@>ß©>Ë3
8Ë3
8a2Õ<P3=ã®W=¦4? ¼8=g=z"?\n6:ñã:ÔÊ?2	<ÃyÂ;Z4?­>>
8>
8a2Õ<nÓ>õ
>9;?>y;Ã=A,?+V8|J9îO»=&Ë9sÞ9(¸é>±É>EI
8EI
8a2Õ<tCM?ô><EW?8±? gÇ>¸vA?ø¸®·{{£9õÌ½à¶ó9ìÛ9=?çÉ>T
8T
8a2Õ<!Æ=¼/=§6?UÐ<åÀ¾;S7.?uÜÃ·Ø>9ÑÞ½¸
8G89,¸=ÌØ>¾^
8¾^
8a2Õ<;2=CË<¬`:?äë<gE²<À)?ð}Q¹Gø9s0¿õ@ä9:°r9Æp?á>{i
8{i
8a2Õ<8`©>;0>Bv?3@s¹¿?O?õ%=}¿<Ý]?'ûp:øûC:Vc?ð>8t
88t
8a2Õ<^aà>ôÉ>é¨C?Ê¶?pÇÓ>Ï9?Ûgj¹68±æÝ¿Û);ÍC;N?Îô>ô~
8ô~
8a2Õ<Ý'?r!®>Z³F?4?ªïË>²P@?5fÈ8kô8¼äÑ>óÐâ:Ï":P	H?¾>±
8±
8a2Õ<®)8?
6õ>D@?¬ö>ä­>+5?»8ªµ9T:×=î:µ
^:ßÜ?Ê>n
8n
8a2Õ<«E>jjþ=9æF?>:>§@?JU|:0¸N:l>?»;È2;«êR?1>+
8+
8a2Õ<^Ð? ?=J?Å@V? 7Ø>¬}?Á9¢ï±9£Ñ»>r-¾:l:7-?ú7>è©
8è©
8a2Õ<%K?Ê?"æD?ï÷>¯Ñ®>û5?-e\8ç9-×=mÞÕ9­9º?G>¤´
8¤´
8a2Õ<).Ì<×¾<´/?ÝZ;mGm;»'?¨í¸ðØ9?ñX¾ê:¡¸AÚ{9â#¾ïH>a¿
8a¿
8a2Õ<?R=6èT=´#1?lt;ôq;T=
?W¹çìC9v¿å§8¾¶J97T>Ú_>Ê
8Ê
8a2Õ<ña>ºó">ÖøZ?¼÷?á(?G?¦=îª&=Üe?Zü:
µ:6ßh?e>ÛÔ
8ÛÔ
8a2Õ<¬?¸>ÌLB?hæ> ¦><1?7ÇÔ¸&F9=+¾!:3:\?{j>ß
8ß
8a2Õ<À,=¦Àô<Q°4?T8<D·;S®4?ÌÇß¸ìÍF9±¾¤c9grk9ÕÛ>Äx>Tê
8Tê
8a2Õ<d>lÙ=«;?±>ú~Ø=ÑS-?dä¸;>9EË½ºL9©¹P9»}#?°>õ
8õ
8a2Õ<_(=üÃë<VÒ6?¡@ <Møò;¶Ø(?¼¼s7ºE9;é=k[:,:£Üæ>
>Îÿ
8Îÿ
8a2Õ<sú>î/>>ùN?YÏ>³£>·<?½$Æ·ì²9Õ¿
½"Â<Ìóv<d/I?>
8
8a2Õ<±`Å>ûW}>}rG?àÜÞ>µ¼ >üx1?³Ú¡9n+á9ö¸>fî;¡²©;KÒ3?è>G8G8a2Õ<øåë<¼æ§<sÖ3?úÈ¹;À;àÝ?¹~$9¬I¿4Ä>7Á9C%=Ú©> 8 8a2Õ<ÀÑo?îæ>aí?`\?,r%?v»Z?î3§9î¢9?øè:J³:Tct?7´>Á*8Á*8a2Õ<îb?èòÄ>Èí?çI~?t?8d}?³W¸¸Ä³9ñÄ¾$¯<³È1<dÿ{?%Ã>~58~58a2Õ<-=7Ú<Tï-?4##;:È;Ó?Bî¸?õ8ü´ø¾¦ð÷¸Ð±8Ë2¿t×>:@8:@8a2Õ<Ù+G?ð?:A?,EB?ó?Ë=?ê¹39ýó8Û<?Å6B:NE
:Gø/?»Ø>÷J8÷J8a2Õ<þ<?  >B7P?AZÏ>Â>'C?T9?·9ýCÑ>·Ä	;¹:1um?ùß>´U8´U8a2Õ<¹Qc? ?Ù<\?ýq?(?=J?S9KJ9*g?Á<þe<®W?¥à>q`8q`8a2Õ<jÃ=âHè<ðø.?» ;Á±m;1ú,?§´!¸¼Ô8bB¾îÇ¸!w9¨Q>¾:á>.k8.k8a2Õ<¸®?V+?qá?Ò©?'5?	p?1Åº9ÿÆ9©Õð>#¢ý:>O:=ÉK?úå>êu8êu8a2Õ<¦\"?
N¿>æDY?qÊ@?Ùø>F?´àN9Ñi99dÑ?{Ë³:>:5,r?òù>§8§8a2Õ<ô%>Íã=î«:?R¿>{¾R>½.?òÖ7Dã²8Ý0>ä8mL9=>«>d8d8a2Õ<mI?×¶>?Pa?Åàû>e?¸5Z9R9P¨´>ÀD:löþ9E?¢
>!8!8a2Õ<HõÏ>ET>àz?á"?ÉÇ>²°O?ÀP4¸y®9<½y<<âÓu?v>Ý 8Ý 8a2Õ<\=H¦á<ü-?kÏ =Åïþ<#{!?%¶¸!äW9ýûW¾IP*::êX?þ>«8«8a2Õ<Ä>/%|>*G?·_>,$>h.?­É67Íò9¬²<\s3;x¢Ø:%T?>W¶8W¶8a2Õ<LxZ?¨¾>@¬?¸e?CÐæ>¡Ó?±£9ò°9F	?îÛ«;¿^(;§?¶$>Á8Á8a2Õ<Ò?ÿ>Ê>÷F?FJ¤>ä"h>â-5?¦ú9Z¹9x`3>¶;îÛ:!)?È:>ÑË8ÑË8a2Õ<¹à"?@Æ>uR?_û>ë¬>-@:?R7¦ÑÓ8½·=	à: Uñ9PÔ?e;>Ö8Ö8a2Õ<Ë?£>OÝm?a?»7>?9æ	M9K¸>Ôö¼:°¿S:1td?8A>Já8Já8a2Õ<©/à>-um>/±q? ÷F@öfò?c R?ðÓ:åã4:ðxD?wÔ³:|T:^3?MF>ì8ì8a2Õ<q&ú<²<ÝÐ3?íõ¥;µr~;ù&?óA28ïb*9¿é>$K¹d×8×Ä´¿ÐS>Äö8Äö8a2Õ<#?yjÑ>ÌbG?É6?8©$?èÿK? 9úBÉ9NÌ>'_;]F<;RK?þZ>88a2Õ<­)?«Å>ï?óa?õüë>¾±t?\m9îçÀ9C>åF:ÁÀ	:EF?¡\>=8=8a2Õ<±+É=ýU=Çö/?Ó?>
>9$?-D9ê¦9p>¶´:¢jÝ9ê?Èm>ú8ú8a2Õ<Ýç#?ÔbÕ>f£D?å©Õ>w>¯Â5?T@9Ü¨9«p ?B[p:Î:bS?q>·!8·!8a2Õ<7¨?uº>.ÔY? ×?¾ª>E?ÞS9¸¡9Ú_Ð>6y4;5ëÄ:ãj?>t,8t,8a2Õ<Þø>K¬>pG??î4?úý>8_6?o¬8ãz9(>0e9Ú:ò9,#>>078078a2Õ<Òì«=íKu=Mm3?yÅé;¹i°;)?2S·pw8]Â½Äîw8§9ã¬ö=_>íA8íA8a2Õ<qñ?}?i|p?Á²?¾¤+?ÎM?F:h(:`K?FT«;.ÛJ;²6X?þ¦>ªL8ªL8a2Õ</p>A>#3?nàÁ>«>u«#?
h;µ :¬¨_?J=<<Ó{1?ãª>gW8gW8a2Õ<zþm?ÓÀ>úû?|¿@ûi?sm?Ì¸9øÆ®9óV?ë·;Ù ;×¿?²¼>#b8#b8a2Õ<¢l
?pà¦>(ZT?lÖY?«§?Q:?DO	9[<9Yùi>>';êºÐ:÷M?RÂ>àl8àl8a2Õ<ü?Re»>: V?9a?e Ï>lj9?·89(|9l\?ð±;µf;rE?Â>w8w8a2Õ<^F>>?©<À>5ÿ8>i?¿`=¸§ç<]x?=¡Ë;:?;¿?¢È>Z8Z8a2Õ<Ùi?ðL¿>WPQ?k ?Ä>Ò@?°7¦©£9E
='<®È;.U?|Î>88a2Õ<C=î¿K=¤Å7?­©9<Ôª;^Ê?[Þ¹U9U¿ ;AI;õË&?±Ö>Ó8Ó8a2Õ<<ÓZ?SÈ>ðÑ?>?_?3Ý>Y/?Ã90ëw9¾#?°D;ÚUð:~Q?ØÖ>¢8¢8a2Õ<y­<?~·>?_?Ò%>vÂ?Lçy9UG9_y ?ü/n:ú	«9q@²?;æ>M­8M­8a2Õ<
ÈÕ>7£>wQ?w¨>¤f>ký:?^yÉ¸ò¦î8Ø¾Þ:ùÅ:«Cw?óè>
¸8
¸8a2Õ<á*M=è÷=æz1?³PÂ;;mñ'?<³¿¸¸>9|U¿¾Uå·ÿ§£9ý]3½óø>ÇÂ8ÇÂ8a2Õ<\Ä>n>°"S?sÓª?M?°T?í=]=A>r?p¯;´8;©r?ù>Í8Í8a2Õ<Í?ÿ«>q£H?îÆ>Ô8>6?³99|Èy>>ä:ØOW:£??¡>@Ø8@Ø8a2Õ<Ü<?Æò>¯G?i?ÛY·>«;?_þ/¹>ss9ì¹¾RÝÎ::NL?>ýâ8ýâ8a2Õ<2çù>Ë¦>@?¡{ý>Ã·>ý0?¥&"¹n9¹¾­¥9öF9>Ö?ý>ºí8ºí8a2Õ<õîà>V>¢N?/[p>
º)>õC5?ÞU·ÔÎ9ãä²¼uz¾9X#£9s?
>vø8vø8a2Õ<RØ<¢á <,?'
<yUø;Ã?G;¹Ö5Ö9ÀÐ_¾¸¦;m¯_;×Í>?'>3
83
8a2Õ<.ÂF?áG÷>NÄM?Pµ?À>Ö,>?|ä`9ö²9&J;?8:Ý:t¬'?ú+>ð

8ð

8a2Õ<ÆN?þÊý>\P??p?n?B?Ý39Â¶W9átÕ>È-<ûpØ;M?]K>­
8­
8a2Õ<A6?Xa#?x!Z?'E-?ê0Î>_ W?@Ù8=9´>B|;Í¾¯:CO?P>j#
8j#
8a2Õ<'î>>ÔF?ÃÐ>N9>|¸4?pQ¹ê9*¾³îÙ:ÓW:=J1?rV>&.
8&.
8a2Õ<¤²¬=zõw=[L2?ÁNÔ;ÙS;Ö-?¶g¸¸üÒ7î¿zª&9Ó9H>µZ>ã8
8ã8
8a2Õ<©K?c?>kJ?¯PË>>S5?_!9¢õ,9£ ï>EåY:@9:/¶?\> C
8 C
8a2Õ<¤z6=é<OH?v)³;²C;$k? û8*kd9üË=n¸4Ü9¯Q¾Jr>]N
8]N
8a2Õ<#ÑÆ>ë>
u??ô}¾>+>4?[á8F9;ÿ=ª:'Ö+:~?¯u>Y
8Y
8a2Õ<dÖU=
Ê=w-?ùN;*;üR?áßÊ¸[A8?|¿\·|Ã7§¾x>Öc
8Öc
8a2Õ<ÂaH?Þ÷>aôN?Õrè>f>ñD?gíÃ9I+Ö92ê>BE¦:âyu:f-?oy>n
8n
8a2Õ<åÔ? µ®>e8T?Z{Û>">­A?6K8ó[9Ýäì=%Û:ª:u~$?O>Py
8Py
8a2Õ<°¢>{×N>E?¬2¾>v>ZÓ/?;ÊÇ8x09OuA>¦Ïû9wý9ÝSþ>Ê>

8

8a2Õ<äþ>>S?R>:>dHD?¯7Év¬9UO=ØÌ:Ån:ô^Ü>»>É
8É
8a2Õ<î¶Ê>»t>T?(N?uõ?÷|K?Ôà92¸9/Ï?âX:È/9²w?½>
8
8a2Õ<7
?ò|>8àn?wÐ&?uÄ>ÐY?jñ8,"l9ð>,<N<3Üj?Õ½>C¤
8C¤
8a2Õ<NÊ?vdá>5£?­yw?Îéó>Þ?¡8Á9Ï9¾6?×Þ;Ý:.u?|Ç>¯
8¯
8a2Õ<ÖÐv?Iè>{?"Ú8?)`Ë>ô®h?î¢8 /9Zm>zZ:®Z :³x.?ÍÉ>¼¹
8¼¹
8a2Õ<¿Ó>0½Z>öÐw?ÌËp?Ê\?[?$9YM9uÌ>Â<ª-P<[§n?Ù>yÄ
8yÄ
8a2Õ<=M=©Þ=bû-?PÑ9;ú#;b?¼Ø7£39O+c=ð»¶Æ8¡?<½×>6Ï
86Ï
8a2Õ<Ûj­>i_>b¶F?v>Ì¬:>øO2?Üô¹±FJ9ÌPÀ¾öÇF:/Þ(:¬?j>óÙ
8óÙ
8a2Õ<¡Ë0=aÛü<7þ2?äËä</²<²[$?Be¹|9À½¾§Lc<4("<±k3?~8>°ä
8°ä
8a2Õ<?R>ÑDp?-#ä?	g?fÉ|?
:.Ü9Õá4?<;¼:Ëä?±P>lï
8lï
8a2Õ<½ÁÀ>TUz>ÂE?Æâ>:a>ý5?\¸8$¬9Ë>ó{å:iùd:ùH?p`>)ú
8)ú
8a2Õ<ÍÏF?|ó>`öP?Þ0?KâÑ>®V?RÔ%·[ø*9tMø¼vu:(&:x?=?~i>æ8æ8a2Õ<wj?µF?uC?tòö>-°©>?G:?7±8¾9å>ÄIÁ9ìÆ96ù>>£8£8dÌÝ<ñ§r><
>Í¯`?¡ Z?5
?÷¼N?Q!=Ö½<}'Z?\kÖ<LÝz<ÏZ?>_8_8dÌÝ<`Å=B=59?0@.<Þ=ë; =?*04¹Pëî6õAÁåU:èÉ9£2?å>%8%8dÌÝ<Vk\>Ha
>¬âK?XØo=083=L+?ÜÚ§¸^£>9Åga¾¾g®<,b<­E?Ù>Ù/8Ù/8dÌÝ</éT?¿èï>à0c?,?bµ>CZ?ºÅF91¯9	R¾><Òv;7Þñ:?.>:8:8dÌÝ<ì$?ñÊÈ>õDR?¿|{?~!?bPG?`õ;:hw8:Rl?Öm[:R,:ý"?r>SE8SE8dÌÝ<óK?J¦Å>i?Õâ?Xy?¯eh?%=D#<íQa?ÑÜ;ær;¥³h? >P8P8dÌÝ<Ø³Í>¹%>û??ì­>¶=u>Ö5?.»¹êh91s¾À7;¸Ì:9?¥>ÌZ8ÌZ8dÌÝ<NÙ>?Óßú>¿B?÷n«>É7p>L²6?´¨¸K9è8ãÒ¹¾¬P9È9$í?z¯>e8e8dÌÝ<jX?®>'Z?½Z]?Þs
?MH?A:Ø#:°	%?× Ò;85;ô:?©¯>Fp8Fp8dÌÝ<@r>w@¬="
d?dGk=£<D¸?öù9oW±9/j4?Àl:C*:©]?Æ³>{8{8dÌÝ<ËL=QM=7.0?@à;è­;^ä$?M×Û·hI9Ì ½39¢A 9Pm>ôÈ>¿8¿8dÌÝ<î;Ô<Ía<ús3?<¾ü;¥?Jùþ¸Æ	9nl¾¥r9ßì9'n>µÉ>|8|8dÌÝ<lg)>Üé=Àp9?í¤æ>ó­>í*?9;^X;úX4?²C¤<qi<³d4?æ>9898dÌÝ<Yµå<aÄ¤<-s2?41Ü;n÷³;9?mÞ	¹²9©Dß¾Ò78êÈ8ij>cð>ö¥8ö¥8dÌÝ<¶§Ø>+¸>vóP?´õ>ÒÆ¦>Å<?ûÉ9R¯9½>ýÔ«::¬2?Iö>²°8²°8dÌÝ<ÜºØ>Äi>íE?{ç ?ÿ8ä>÷|4?¹<w9Ö¹¼9*¯§> Ý9´G¹9é?7ú>o»8o»8dÌÝ<Ð@=
(=Ó0?¢Ð;}Ð´;Ö ?¿A89
|°=â6>P9~l8<£ú>,Æ8,Æ8dÌÝ<?Ãx>® O?	ú>är¬>&9?mr8+J89èC>²K:ª#:µN?ÿ>éÐ8éÐ8dÌÝ<#&?óï¤>Àî?æ¥?«55?Y?¥®9t69ÂÑ?Åªz:(F:hL?>¥Û8¥Û8dÌÝ<5ð?4¯¾>;æ??â>S_>*ü4?WÆZ¸Òñ©99Ç¤½¢?Û9MÏ9È0?}#>bæ8bæ8dÌÝ<!²%?g8Ê>ÃQ?
¬+?Àè>Ìd=?
´:3,à9t?%?5Êk<kz<Ä?=?Ý'>ñ8ñ8dÌÝ<©"?µæ??&Q?<ìë>Þb?±J9Ð±9º>`-Ù:2?`:éíw?,0>Üû8Üû8dÌÝ<_ï>/$>HTW?@¦`?@K
?FK?«â;ò´;H±R?zÛ:JÕe:ívt?{0>88dÌÝ<m=ý Á<02?i°=×²ç<¿H$?ô¸<ô^9#p&¾4ýí8§L+9Õ±>{k>U8U8dÌÝ<éÖ«>Awb>é?B? ¢>J«i>´*2?Üú76òU9Gé=ÊB:zã:~.?ët>88dÌÝ<v=FÒ<yà/?`Ú>; Ì;;Ó?¬g)¸óÆ+9ùvü½]´¸â­9ÊQÆ½°>Ï&8Ï&8dÌÝ<á=¦¸<LS4?[¦<k¬Ñ;@*?pø¹¸äý29ý¾Jaø¸?
9Kf¾#>1818dÌÝ<Eò=½ä=6M?o]d<#<Ø;?ç3k¹kÌ8°F¿j?\9<í9ãÍ>ë>H<8H<8dÌÝ<_>?ÔLâ>¾[W?¼+?úIå><??R ¸fÆ9½¸¨¨9P>9¿¢?q >G8G8dÌÝ<Rû="E³=Èq3?D< ÙÕ;w#'?,¹v"a8XÃ¿j8oÊc99=÷ª>ÂQ8ÂQ8dÌÝ<$N=¤4=.?ÁÌ<PeÚ;°.? 3;¹NKE9ãæò¾ÙIu¹j94×¿l±>\8\8dÌÝ<7	>¿D>\8C?F	=ÏÉ<<.?ù¸I¼H9ct/¾ü×8-ÿ8@_>²><g8<g8dÌÝ<Qi3=¥;=Óý.?\úÆ;I¡;v"?T«u6`)ù8ji|<!{8ó®8í¸>`¹>øq8øq8dÌÝ<KA?æ	?äA?¶çM?´Ó>¬y?mÛ89ÏÅu9±À>)1þ:«.:¾°M?Wº>µ|8µ|8dÌÝ<·À>"Æo>3ÂM?6¢>¯g>ò3?a¹¾²9S¡ý¾ß/:¿ì9UÆ=?å½>r8r8dÌÝ<8?ÈÉ>õµH?e»?ÉÕ>Úz9?|/A8Úf9;Ö==;:©:7!?Â¿>/8/8dÌÝ<]¨I=´=K.?®B®;[;ÜD?<¹Ë6¸:ÁtÖ¸«Y95^|¾@Ð>ë8ë8dÌÝ<bf?¥M?Ð@?Òé?·>üÅ3?c9ë9o>LÚÌ:°k:_C?Õ>¨§8¨§8dÌÝ<.Í>
r>CY?äú>"Ù¢>É3E?^´8¶r9[i>>÷y¯:KpO:1X?â>e²8e²8dÌÝ<©°>pÈÍ=|6?ª+<T<ùò?Þ^¶¥s§9âò»39¸Ô½Á7·t¿ãã>"½8"½8dÌÝ<à2?36±>eÁ^?êº>Óh>GÒM?í±9öc8Í¤¡?Ì*:ýÖ:Wq?öó>ßÇ8ßÇ8dÌÝ<ØõË>(C>kH?gº#?í>yÖ0?7
¡9ìj=á2:~K:Û»?>Ò8Ò8dÌÝ<ñ	?øî³>|ÈC?÷ñ3?ì2?}ª3?½Å38ÃF9HNè=x:'æ9>?@>XÝ8XÝ8dÌÝ<?¦>øb?_|;?´·>oº?lNæ8:t9W]Á>ÎW`: â:
|V?Ë>è8è8dÌÝ<2¯v=*=1%9?1;=Ê=¡((?l¥9<H½9Kà>Ï<)þK<ÃA=?>Òò8Òò8dÌÝ<ÞÛ<ã^<ýù3?;;Õ?>¹Õß(9h¿Z9¸ç¥8ðñ¾#>ý8ý8dÌÝ<,Î>§Þr>RY?)Å?@)º>à4K?Ü	8'Î9½á=XB<=íë;oR?n(>K8K8dÌÝ< >o>BÝj?$}?÷?h¾N?bµs==®9Q?(Ø:¥ñû9<1?->88dÌÝ<¤ðõ>@>	TL?¨s>·[>u4?Ö ¹%9ø¾õ::ðz?4>Å8Å8dÌÝ<±;?Vñ¤>B¦Y?BÖâ>å>&¨E?üß-;aß:îG?F'±¸aèU9dT¾³8>(8(8dÌÝ<d°?ö§²>¡I?õÖ> P>:aH?P°r7»9öÜä<ørå9 7ý9zøç>$>>>38>38dÌÝ<þ\2?JíØ>}R?­?¦UÉ>$:?krO9H9è©>>C~:)e:pQ?P>û=8û=8dÌÝ<²ãC>ö>ÂC?Øù>Nd®>ca7?¾o¹=!ª[=3X?=Ç­<UjH?^>¸H8¸H8dÌÝ<©¦M?Ë)?ÌK?-ð
?&8º>- C?"8úû8ÑZ>±¸B<çé;´vU?zy>uS8uS8dÌÝ<o{´>Ãh>ý«F?J ?LÓ>)(=?Zã9k9¬Q?K¦: ÇS:«>?¬z>1^81^8dÌÝ<]<á>A´a>x?zuû>w>ýæe?U9:be9	>mé<ýl<@}?ß}>îh8îh8dÌÝ<^È?P8­>JHA?Þ\Ý>G >@6?âË·Ü9G¼ö 9v¶w9/Y&?>«s8«s8dÌÝ<1?®©>ÊgA?Îl>1\>f@3?,Ì?¸&99§ç¶½â-8]ö³9B6v=>h~8h~8dÌÝ<hk=Àè]=t8+?;;1;ä?ÈÔÉ·¯²8n¾ÈvÔ¸ÎÑ84!³¿f>%8%8dÌÝ<lïF?Né>ùHZ?t?Ð2?ÔN?o%Á8òo9*fN>{Å:jP:s 4?ë¡>á8á8dÌÝ<ô2?ÍÚ>BGP?|ë>\¢>]k9?ç
8Hï9öh=O":äÀò9y*+?s¥>88dÌÝ<û,?JÛ>}ðI?~§$?µkß>	ª<?u¥Ô88É9£W>m<°ÖÏ;ÜTC?_«>[©8[©8dÌÝ<àé®>>9]>÷hJ?¶½?¿°>6C@?Kr89â=iÏ@<.+ô;&'J?G®>´8´8dÌÝ<"±?¿Ù+?ç?BÁ?(Õf? V?Ü:#ñ:ÚW?ü·ü:«:kJ?°>Õ¾8Õ¾8dÌÝ<³GY?xü?Å·R?Yª¥>ªT>*G?AN 8Íz9ö £=V:^2:S 9?·>É8É8dÌÝ<úZ?´²>.\M?p×»>û©t>yD?â·{@9-½òX
;É3:¡%i?¸>NÔ8NÔ8dÌÝ<´ES={=mÂ;?$<Ðä;§%?=B<¹.Q¬8z×¿ýv6¹wËå8ËEK¿±Á>ß8ß8dÌÝ<Úÿ<>4¹<Ó0?K;^o;]<!?ÝÌA¹d8Óª®¿VEÏ¸²÷&9«å¾üÞ>Èé8Èé8dÌÝ<}Ä>jLZ>ïlf?j?ü?¾G?Ý<<û,<ÂÖe?5æ5:&°:»Í?)ð>ô8ô8dÌÝ<N2?±>O?»ø>{>âr_?Á;7dÈ9¸ë<E«:*?:Zþ?0õ>Aÿ8Aÿ8dÌÝ<(vb?4í>³gt?íí¾?\I7?cV?Ät;[;e?Ìãà:úU|:Ë'd?dû>þ	8þ	8dÌÝ<pö<dË¶<,?Pôj;ÿ.;Ò?H?Üt#¹éZ9ê;
¿8¡8RZd8È4?(>»8»8dÌÝ<l60?ÕÏ>d
Y?Uh?R ?6L?=P9't<9ö§
?û°;|Å$;ÁVp?>x8x8dÌÝ<
¤ß>	V>ÝöD?ùÆ×>¤s>3+5?¹89¸½#>½);+Þ:(kC?`#>4*84*8dÌÝ<?ÁÅ½>¼G?]º>Y~>AÍ;??8à<G992=>¿u;ØIÉ:zë%?õ%>ñ48ñ48dÌÝ<l=½þ=³Û@?'E<lÂØ;«§2?$¹Fk9â²¾R7õÔµ9vNà<N>®?8®?8dÌÝ<u=ÌÑ<Û*?Ùd=ì7=Í?Âý·099Z¯½GÍ>:tØ-:|?P>kJ8kJ8dÌÝ<v?±à¤>þØW?0Ë>P:>û
E?2Um7ê¥9kR=7<ö<î&f?rP>'U8'U8dÌÝ<?A=_ûÂ<gÕ6?Çã;à¨;ÓZ<?Òc¹ÄQ9Æ
¿÷-9j÷9~>+Q>ä_8ä_8dÌÝ<MW%?&	¡>
l?P¨?-|F?xY?¨4¡9Î/9é?þÄÊ:aQ:eDJ?T[>¡j8¡j8dÌÝ<UQ?Ôá>ÝLm?>?¼?aj?P_f9ÀD{9Õµê>¢áÚ:&Ôy:ÈI`?c>^u8^u8dÌÝ<w	=ki¿<0?Òï<{ûw<ðé?è&Ð·¡ 8Þ%¾ Þ;¿M;ïÔ2?i>88dÌÝ<ü=^R=ªÄ0?ÈÒl<§ÏE<}>?V¨*¹°xó8tp3¿¹Am,9fdÀ¾js>×8×8dÌÝ<©>7D>O?e00?ã>@F?X-Ãµc~\9Ob»(xÂ<däR<l?w>88dÌÝ<es´<è,<=ß*?Ua;ä;y?i¸èf9ñ´#¾Û9¹¼c9®ä¾>|>Q 8Q 8dÌÝ<Ô¬?`¿>Q? >}¥@>.B?Ø6¸Ö*8÷z¿ûÍU:ú:­ÌM?	>«8«8dÌÝ<ú¦=m=Jè3?ê·;VÚ;3?U¹9¹îô¾>¸#ÿ8 U¾µ>Êµ8Êµ8dÌÝ<½=gÀ=u1?Cô=°×_=Õ(? :=:ïQ?+¾<K<ê3?6>À8À8dÌÝ<Ì8?Ûâ>5P?´¹?Ú²>úÇI?Æ®8÷÷»9hÄí=©è:£ì:k]V?Y¥>DË8DË8dÌÝ<®?#Úù>úT²?C®ý?6tY?ýR?Ç:­Ï9u³3?u»;;:²z?Î¹>Ö8Ö8dÌÝ<k=*Ý<1? <Þo<#?«§3¸<9ªèó½ÕÏ9¶òÔ9;Úù>6í>¾à8¾à8dÌÝ<Eæ?2I¢>UK?é6?^¹>[9?[¿Ø¸F;9õ¾Ä:ª-9d_?ñ>zë8zë8dÌÝ<.?zÆ>¢j@?Êõá>ôt>ïö>?($9½ÝG9#ù'?$üù::M£M?¼ó>7ö87ö8dÌÝ<aÈ?c^Ñ>9?/å>.¦>¢0?i»n·Z°>9À? ½&½é;»(; ??´ô>ô8ô8dÌÝ<gx>kÞ>øâF?¯{¬>0v>F[3?IÀ]¸¥gÔ8Ü¡¾.:.³9ï¼?70>±8±8dÌÝ<äÝ>A>êA?Pæ?lÐ>>¿0?Ë8¹²n9ü­¾'ÓN:Ã:+,?á;>m8m8dÌÝ< 7=Æ=r0?@Þæ;º;a?	¹"r8k¿
³
91§*9ÐÐ>2>>*!8*!8dÌÝ<2Á?jT >sM?.p1?Êì>yÕ??jôÙ¶z 8¾-½s´;ïóÓ:®¯??NA>ç+8ç+8dÌÝ</M?ç´>ìO?áû>
i¨>!q??¦®¸âÿ²9bù½i·:zw^:©R?OL>¤68¤68dÌÝ<ð{ç>ss>2×??®ý>6í¼>]Æ+?ÎÐ[8ÿj9Xvï=øº989H/?ER>aA8aA8dÌÝ<öÌ8=ÌY=ª0?>à<Q«<7'?@Î9ºùå9^Ýå>Ö3û;FÈ¶;êé/?BT>L8L8dÌÝ<ôwÞ>[>4°C?óåR>Q>à­.?Î@¹¡-Û8à`¿º-	:nÓ9F&?YY>ÚV8ÚV8dÌÝ<Vh?*7ð>?}???¯m?M_9>;9$¯>Pu;x
;9w^?{f>a8a8dÌÝ<Æ8E?0K¤>m§?D÷p?·ó>6}?5:9àgc9Ñ>\Þ:Âû:
??­v>Tl8Tl8dÌÝ<9
?Çù>s¢?ÅÓä?×a??Ý?×dæ9ã»9¢°?Ê¦p<Q÷;Ry?y>w8w8dÌÝ<)1h=h#=á5?V°Ì;öe;-±)?g*¹¹^9m"¾È;8ÛÄ:ÃÇ5?h|>Í8Í8dÌÝ<Kq=^Z)=`6?M¤<<¢;ìtT?x¹B9h99õ*¿,:AÏW:]e-?¾>88dÌÝ<|¾=F/=-/?ÑÀ;+;W?um3¹$y9n^­¾{L¹î 9ç£¾S>G8G8dÌÝ<Ò²?2ü>jCµ?¡³ø?*T?»
?Nä3;W¸:ê3z?á9C;©Í:es?Ë>¢8¢8dÌÝ<wÊ>Ûo>ÉÅ@?úW^>W>ê¦4?Bù¸$9Xv`¾|T:ïb:T©3?>À¬8À¬8dÌÝ<ÿï<ôúª<þ2?Æh;Âõ.;ÞÊ)?ó3¹ÜÑ8Ý¡¿)¹I9i¶¾±>}·8}·8dÌÝ<ñR?cÐ®>
~M?ëÏ°>w>¶Í6?¨;"¶Àg 9au»øÇ9LÞ9l<å>³>:Â8:Â8dÌÝ<C¯>Óøo>É:?^o/?;(ü>Ð2?´ö8Úh¤9V?>kÁ;qF;æ??Z½>÷Ì8÷Ì8dÌÝ<³*]="=E#.?KÃ¶;g;÷-(?¿a¹h	8^¶QÀøó#¸©+É8£P¾TÓ>³×8³×8dÌÝ<ú?}É>RÃA?x´¤>á	n>"1?EÉ±;Qye;dVF?öNá;¡;ç:?©Ó>pâ8pâ8dÌÝ<WýT?ò©ð>ïb?}ðu?¤]?H?8Ö ::Õë94.?gu:«RI:@Ç<?dÙ>-í8-í8dÌÝ<Ãê>ÚPÐ=ý4?;U<<ÓY+?â¸C9·¾òØ!¹hü8$¿?Ú>ê÷8ê÷8dÌÝ<+?Ä>´u>[C?_?¬+3?Dþ??K#£=ºÉK=\ïL?üÁ;^	a;m­\?à>§8§8dÌÝ<Ëß?iY¬>?Q?ì>o4^>±.0?Þí¸yÑx96Üs¾lÁ9RÚÂ9þ>%ð>c
8c
8dÌÝ<ñÄ?Gh,?m,B?J6?¯Ìø>à;?ÜeØ6í«9!<Uãþ98pæ9µ
?vñ> 8 8dÌÝ<ç¼G=$=n^1? Ñû;§Å;M*#?ãù¸øÚf8÷,¿!¦¹ÔLÛ7<¯ À¾ò>Ý"8Ý"8dÌÝ< ¢Û>æ>8°@?JÅ>_:>û9?ÊY¸Ëß9A;¾Ö]9i4Î9
<>Áö>-8-8dÌÝ<!¿>Dw>xÙ<?_z¯>u>Ò.?`tÝ6Îu9¹£f<¼:ÁÌ0:SØe?Ò(>V88V88dÌÝ<úáA?è¾à>TØ\?Ñ´É?»S?51I?lÁô9kT	:¬ ä>ä¨§:%²<:îuc?¡3>C8C8dÌÝ<v¦?ÿ£>½ãQ?Gå	?³`Ã>¤®4?ES7ÿc9+8í<Õñ:B4:P*B??8>ÐM8ÐM8dÌÝ<Ìd>hTö=Èm?è<U6<w~Y?`8¼u9éõ=J>¸;,Û8ÿû«¾_J>X8X8dÌÝ<ø<=¼6=}2?¬=nè<#?-8®'9#zG>kþª;+vg;*=?¿S>Jc8Jc8dÌÝ<<C=¸Ë
=FÖ3?ïí±;ì`;Z-?
Î¸ÐÉ8dª¿HÝÖ¸'oÏ8¼¿e>n8n8dÌÝ<ãÏU?¸sê>vi?À"?f0?õ_?CÂ~95@é9Í>R¥:oÁ:k?Ä>Ãx8Ãx8dÌÝ<xHj?
ó>ÐÃv?_Ï{?3E?iu?ÝÖ®9Jw9uÿ4?þ]1:S¥º9
Fs?>88dÌÝ<_>Ê4>Ðb9?iÜ?ÛC»>¯(0?(òV=ý,=u
M?Íö<³ <ÝTE?ñ£>=8=8dÌÝ<éH?)Zº>òS?±>PmB>L:?Ì¸¸Ð;T7eè^ÀÇ:¹ú:ç?\¤>ù8ù8dÌÝ<,<:?vØ>Æ \?.F?ü>dEI?:I)9¢n9#µ>Q¦²:~e:¤%*?b®>¶£8¶£8dÌÝ<;?Sè³>kG?`	?YÕ¸>ÝD>?>
¸v© 9\½ó;û9Å@¦9mA?Ô±>s®8s®8dÌÝ<Àr?n?1c?+À?qn?ïÂl?1õF9¯9í­>]ó:Ê':ÔS?6²>0¹80¹8dÌÝ<ê"?	\¹>cY?4?$·-?`?é$ÿ8µ99ìi>5÷:z:Ñem?Ã³>íÃ8íÃ8dÌÝ<á?l >nPR?!ì­>Âh>¡I??.8*~9¯=1à:6§Ô9 ?sÅ>©Î8©Î8dÌÝ<ÜS=.v=r©6?
ú
<|aÏ;'C/?ÇÄ¸RÑD9§ô~¾j;8.k9v.Ì=ëÓ>fÙ8fÙ8dÌÝ<Ò¿?¤>·P?ñÉØ>ù>Æg??û99leq9` >èÉ];D¬;S`T?eØ>#ä8#ä8dÌÝ<DÃ< K<ê7-?·X;Öf8;fn?qh°¸¶K59#y¾®h¸ñ579¥Ò´½Û>àî8àî8dÌÝ<NÜ=yo=ÏU?.!5?½á>(
N?,Y==MøÜ<][?ýÅ=6¤<¶Ðd?Û>ù8ù8ø1æ<I»Ö<®ú<L«3?ÆÕ®;/Ò;ß_?.|,¹î¬9î¾ª&Ç8üY9,ÿ¬>¸Ý>Y8Y8ø1æ<X?8
?H?§DÃ>Æ>bB?>-:äÜó9ó96?bA¤;YI;XÖP?åå>88ø1æ<ÁÁö>p§>u<?Ù<·>Åt>¿/?i·Öâq9^©½Ú9ÿ:G"¢:V~I?ø>Ó8Ó8ø1æ<¤?t¤Æ>LF>?N>î¹U>i1?`6W6¼.v8xËß<
Í³:|]:J3? >$8$8ø1æ<ìîÐ<}ë<­â.?QSÝ:ôÿÍ:Ò	?62¸ã89X÷O¾¥ql¹°»è8w
¿ >L/8L/8ø1æ<ìö?\ÆH?äk?K+A@cL­?>­?dÒÒ;ê;½¡1?ÀGV;½à:Nt?y >	:8	:8ø1æ<yßF?Ð¸>¼?*úÑ?¢Ë_?|1p?tú9xÄ9
#?}P;eèÃ:M8?ð% >ÆD8ÆD8ø1æ<Ì ?U?õý?ÀÃ?12?×?²ö8:þÆ9Ðóm?³:m;îEþ:#×n?½+ >O8O8ø1æ<E­=QÞu=e$4?'bd<Þ`0<½%?Ëà¹¯ 9rà¾6<¸4 9>`¾? >@Z8@Z8ø1æ<>»BA>1ËP?ý»ö> >a¾D?<I9H}¢9Õ>6<°w3<7­O?ºL >üd8üd8ø1æ<¢=CYe=_õ4?ót;{/;Í?jYB¸oÎ9
ß£½n®d78S9í>»<.T >¹o8¹o8ø1æ<:hF?chò>=Q?(?2Ô>TQK?/xx99<EØ>/::k¿Ð9,¾*?X\ >vz8vz8ø1æ<¯Vk?4Ûé>µÏ?ÇÀè?û¸m?ü¥z?þ£¤:<ÿ>:o¬\?cæÖ:R:¯ë?æ\ >3838ø1æ<§K"?ªÄ>iS?ö-ã>ÀS>6;?ËM9ÞQ9Ë³ú>oæF:þg:aÇ2?a >ï8ï8ø1æ<?®Ð>ÎàC?éÞx?l@,?ï8? 9ê®9¹ùj>Ã7|;u!;ôG?Òg >¬8¬8ø1æ<ÈÓó<ë@¬</5?Í@=_ÝH=u#?w´T8ÌØH9£>ÐØ;÷Ù:o+1?ôo >i¥8i¥8ø1æ<©m§=Íu=Ì.?àÿÕ<ó¬<a?Ï¹``9]Ì!¿üí*;ÍTÿ:`+?W >&°8&°8ø1æ<ýG?>Ñ>âs?R#?dì?¦d?ö[9Y9sa?¥Ú:):%k?Å >ãº8ãº8ø1æ<w=W=K	=ðªH?iè<À§<>1?y¹ïÌÝ8d8¿<¬Å;(SH?8 >Å8Å8ø1æ<½<K<ä ,?©;&­Â:>0?½Ä¸
1b9þª^¾d9Å¥9(å[>V >\Ð8\Ð8ø1æ<¬¥?âËÃ>Jn>?H?$õ´>¡.5?®8½Ú$9­¢q>.:Ð&p:
'? >Û8Û8ø1æ<ì>ÙÊ8>¶gJ?ß¾¾>.>5?DJx6Û8â<Å¨Ý9
õ9ªç>Ë  >Öå8Öå8ø1æ<
lA?dø?÷??¹É>þN>4²1?1s7109ó¬0=¸]:.
:õ>î¨ >ð8ð8ø1æ<©*?¿Ä¢>T?ú°>OH_>Àñ5?ÍË]¸@ó9Þh¸½_9Õü92 ?s© >Oû8Oû8ø1æ<Rèa>V>ÊAD?P?	Ê>UG?Û>$9)£¤9d>]:@:ðK?
» >88ø1æ<H	'?è;Ç>à V?ñ¾>y>,àC?w²þ8 ¿ª9gî>>8Ä¼;Ø};IT2??¾ >É8É8ø1æ<Ï=«R=©¨1?\Øë;Ì±;¿É)?º]7¸Ç¬8J¤=ÏU9®ÐH9ãÐ?xç >88ø1æ<Fü?ÞLÂ>i3L?Õ¯÷>¨­>y<7?8k$
9Ýh>nñ:+ú©:Î5?äï >B&8B&8ø1æ<÷ß=³«¡=uR1?s´»=/>=Æk%?Kø8©è9L>Á<Añ><s3?Ë!>ÿ08ÿ08ø1æ<$¬?ew¹>nAX?°x?Åiº>Ä
:?û9ø*¹9%<9>¿:²	:Âù>ý!>¼;8¼;8ø1æ<n>w(>Ù4?¢À=^=X$?5À&¹ù²9ù¤¾ô;Þ?;Ôp3?ÿ!>yF8yF8ø1æ<#ü>Âp >ñrI?~O
?5RÀ>t<?Ø¸mu%9J¹ð½FÉ9Þ,Ü9º´é>1!>5Q85Q8ø1æ<?üû¿>­p;?2>pÙ=>w(2?±¤-8Z9Ñ2>×4¤:È:1?{!>ò[8ò[8ø1æ<qG5? ¨>¡?z¢?+.?l?{&¦9jL9O¤?ù+<N
;ö?Û!>¯f8¯f8ø1æ<Å¯_?w¡ö>+/h?>
?1>Fop?^dÑ8åS9U}>`q;M§«:úèX?$!>lq8lq8ø1æ<fñâ>ãS>¥@X?ÐÔÆ>Ë ><¿=?,~b8¼Kf9ÆÅû=r9;+Må:A
O?]'!>)|8)|8ø1æ<Þy?ot?õÿU?ÅZ-?û[ï>h9?=r¸¾c9KU¾¤=0:·Õ9öS?ä*!>å8å8ø1æ<-»?(Ô¬>@k?À1???Ô]O?×z9þ¾9îÚ>®H:ÒÓ8:þs4?=!>¢8¢8ø1æ<ú*?ÚÕÃ>²_?å>?¼Lý>wî@?]Îd8ø/u9uåî=é9:èRê90~(?ÿM!>_8_8ø1æ<ü	=ywÈ<(60?^«;q;ÙQ*?{ïc¹»Ä09ó%¿PÇ¶[¤9Ðê¼R!>§8§8ø1æ<«>a>W'B?&P¶>l{>Ï9?Fô·»÷a9Ò ½ë;ÐÓ¢:>0U?[U!>Ø±8Ø±8ø1æ<] ?uFâ>*.?}ø
?¯Zª>¸XU?(É8D«²91>p^:¨X[9¯?2[!>¼8¼8ø1æ<§c?±?<?eÝ2?éºø>º8?^9gJ9ôf?|:öz=:×P?]!>RÇ8RÇ8ø1æ<¥þ=£å¶=O2?¡>6éÈ=ÿ(?M½9É9QÓ>?}@<><æñ0?.e!>Ò8Ò8ø1æ<~Ö<Mj<ïO-?`z!;';Î?®½j¸iµ8ÿ ¥¾h7ª 9ªÜ<ñe!>ÌÜ8ÌÜ8ø1æ<+ý¦?
À"?oU? tÿ?Dä?­]?ÿi:îxù9Áû?Gb;ÿgî:Ýùr?©h!>ç8ç8ø1æ<¯Â?
©±>è&O?ZÆ>ê>á}??Ø¹Û	9ÿ¿´899??a¢!>Eò8Eò8ø1æ<K¸Ã<¤<è±8?T1;
¥Y;M@'?®2¸Ô¦9!¾D8J°¬9kÏF=¼!>ý8ý8ø1æ<7Ìp>_(>ß7?ß	v>8.>]4?Ýû:Il¿:Ij(?ápX:àÝi:Ðìì>cÈ!>¿8¿8ø1æ<ÊKÚ>îX@>D?	@>¨?³Gb?ÉNv=å0ý<W
y?Ê×è<iX<×·?yÖ!>{8{8ø1æ<'Ñ¾=d¶=ù3?\Ò;×Ã·;?Â¸Ó29k§H¾Ïß¹zv9å¡¾9Ù!>8888ø1æ<zO=Ò@=g¤9?¯X'>¿yò=/®0?è
:Ú':ø}?L	;`®K;Õ=?Uå!>õ'8õ'8ø1æ<9¶>lx>,ñ;?_*·>¯>ýÊ,?$89L®9ãi>ð¿;ÇÜr;
ßI?å!>²28²28ø1æ<GÄ=2åÎ<­¦0?ÝH;·gt;¿$?Þ<F¸ô
X9¢ãê½\£8aZ9Ô0>ë!>o=8o=8ø1æ<aî<y«<d2?¯Of;¹ý7;j9 ?e:5¹7ç8§H¿·r~9ý½ñ!>+H8+H8ø1æ<Ló>Ê> F?r¢>¤d>g6?»û8/U9E%>":4n:ù?ò!>èR8èR8ø1æ<ø¤6?
ì>F?ûR?ß?¥ZN? Ì¦7ÆxÜ8­­Á=ÎÄ:·É:pd?[ù!>¥]8¥]8ø1æ<Å«\?Î?ßf@?|ù>\Ç°>gK4?8þâ·ºG9:O½»¼k9v¡é9t'>±
">bh8bh8ø1æ<«B`?`x	?±ÏP?X?¼.¼>'F?¤9$}9è1?p9;ðÄü:BÏ;?â">s8s8ø1æ<»KÂ>È^E>'|?Ùë9?0¶>½?JÅ7 r®9Çë= ª<_P<ËÕQ?">Û}8Û}8ø1æ<vh>9+¬=j!á?}NJ?½¶>à7?Àß8s¹9J>©?<X<¤·?ÞI">88ø1æ<zó	?½µ>íQB?Èfo>E­)>;4?Ïøl7¥£9sÍ<Ôá]:&:½©:?N">U8U8ø1æ<½0?õü×>ÊzQ?<_ý>"¦>íQC?àÑh6O´9¥;(Î9üEÆ9R	?
R">88ø1æ<TaË>H r>?V?g?f>ü?O?Ó¶U¸[¿+9åF¾Æµ<.[S<L+\?U">Î¨8Î¨8ø1æ<õ>9x¥>dø=?VíÕ>ýõ¢>;(?A³·ä 9On½)è):À:ä"?üX">³8³8ø1æ<W?ÒÀ>RàA?Pô?*B·>Bï6?þ9¤É9ÞÆó>¢¶Ø::Zè-?`">H¾8H¾8ø1æ<Mï÷=q+¡=èD?Ë0³=.âp=o>?¿
9:±Õ9­]?	C:J:~-?øb">É8É8ø1æ<×,?DD¾>ª£@?ÙS¥>ÿh>¦5?©^¹táÌ8l¼¿/»:Ý½W:^?mo">ÁÓ8ÁÓ8ø1æ<p92=w=Û]1?%¡L;£=F; ??m¸là#9³N9¾´Ãx¹í@8%Àp">~Þ8~Þ8ø1æ<°¿>>®s>waI?½­>dZm>Ic;?_'9F9ÖÃ×>#*»;\x;¬A?{">;é8;é8ø1æ<å??²JÇ>IB?áds>{0>0?ßÙ­8æ9ÄÌ>%!:­?¿9;´W?6">øó8øó8ø1æ<
?"ÞÌ>÷)A?Jé>ä«£>Ë¡6?Çùa8i9ðzÏ=MÚï: :BÃ??l¥">µþ8µþ8ø1æ<ó?GÁª>dIH?£YC?¢ß	?J\5?çix9gÒ9Ï>ü@:5:±Öð>éº">q	8q	8ø1æ<
&=	j¼<Õ0?áç¦;±;
?p½7<o,9Y¿=ÓÔs¸iÏá87¾7Æ">.8.8ø1æ<)1=/=<1?&ªY;0";ßõ+?Ð´·ï²8Iô¾0a¸\Õ9d)º½aÓ">ë8ë8ø1æ<æ`?Ø÷½>,XM?°?L¼¶> ­>?¦[¸Li9É5ñ½t¤:§Y:¤mA?4Ô">¨)8¨)8ø1æ<ô³8?Rë>=?bØ@G{?ùi?aD::´ê:æ".?£× ;.:ñ?èâ">d48d48ø1æ<?gä«>^§A?B>àll>ß\+?9¦ß¸¯Ä8/¿ÐO :º:Þ0 ?¦ç">!?8!?8ø1æ<³ÓV?Ìe?k"N?¯*ë>
 >¿<?Ô·¬ö®9#½´×:Æ.:ÖÛÕ>Äé">ÞI8ÞI8ø1æ<¼mH?õ>jQ?`@?´¥î>]N?»º:R:²6?Òv©:|+:Ê|?öï">T8T8ø1æ<<HS?õ>¸­\?´x$?º>©Kb?Æª@:b·96P?<d};Ð¡]?ýô">X_8X_8ø1æ<IC?Ï>2Aq?à-H?µ=Í>±¯y?X"Ù9®û9ÿÜ>N²;;S;¢ÏW?ÿ">j8j8ø1æ<W}>òn>DM`?Q:?Ì@.?;R??Øã9BSM9aÃ>¤}<Z<»îW?¡#>Ñt8Ñt8ø1æ<b[+?¡ã±>yv?àJ±?ÒRF?KÚd?¥:¦`:ÎP?	µ,;~Ë¢:/Ë?£#>88ø1æ<4ëï>þW>¾W?ýU®?Ø³h?6Ê??»96c9êY¤>ûü9ì:;ß>"#>K8K8ø1æ<â¥'=ë<,6?å}=
8=ªW0?çÃé92ª9|z/?µö¸ó!9æXá¾õ-#>88ø1æ<Z2Ï>¹t>#¾X?½?9%>~~X?Ç¸À_9¼¼¾½o9°µ¸9 "¦>W0#>Ä8Ä8ø1æ<ëF1=³þ<G.2?r}};^.7;!1?þµF¹(J9£û¾Ë´!9ÐD9VÒ>L1#>ª8ª8ø1æ<dQ<??»Ö>`?öå?Lw >wU?ù9%Þª9³Z>Á0g:Oõ":H5?6#>>µ8>µ8ø1æ<É==§ê+?Æ;5¯;¢'?¯6dÚV9Ýz ;ø¾7÷7d9/U=;#>û¿8û¿8ø1æ<Fûÿ>,g>[M?	­>Á·q>[¿7?á'9ÄK9jÀ>V-Ü:ø¹¬:â)#?ù<#>·Ê8·Ê8ø1æ<&[=ð­=<?H
Á=h=7?Î9!:,<£>O'Ç; ;:?¸A#>tÕ8tÕ8ø1æ<yq²<S<`*?È>;îÖ:Ã1?ø§¸D)A8ú°C¿Aî¸­·8ß&¿kC#>1à81à8ø1æ<oñÿ<ûÏ·<¤:2? Ó;TZv;É.?0[¹Jì8Ds¿¦ë¸üb8ÜÑ¿HQ#>îê8îê8ø1æ<øÎ?*j?.?ðç?Çç
?ÚÃ?ºÌ9pç9ÝÍO>h»Î:÷¨g:òsd?^#>«õ8«õ8ø1æ<Q">¶èæ=àô3?gs=X=ú+?^¹È9CÉ¾n`7<?<¤-?_#>g8g8ø1æ<Ì?@§>YUh?ãjS?lCý>¶³U?0x9Ê0M9õÆ>´e;¤øö:qm?]k#>$8$8ø1æ<Ï§>ßp>JY2?¸í=Óí²=âõ)?4¡$=.ôà<¸Y;?²<àj<Æ.?ãk#>á8á8ø1æ<o6?;¦> y?¶î¼?¢N?j?÷J:hf:cB?	;B¿";eþ`?#> 8 8ø1æ<Q?Õ>Î¿g?Ãü?B2?À§Q?çó99¥Â]?á;ª±:è¿<?3À#>Z+8Z+8ø1æ<>f?©>J?Uª>Vh>æç;?°Àq6ï*C9v<{i:7ë':²1?âÈ#>6868ø1æ<-5D=ÎÚ=3?Q;`;Z#?U)j·zM9nÞ½KÁ¹ðg$9õË¾´Ë#>Ô@8Ô@8ø1æ<ï´==.=árD?*Ø/<×<JÈ+?AÉ8ó9¸>A:\¸(ö¡9[®½ØÐ#>K8K8ø1æ<Zw=?C=xË:? O>I>gÜ/?¿9ä9Sùÿ9³?ä>Hq9u}9n?tã#>NV8NV8ø1æ<híÈ=+=F*1?ÚÙ;`¡;1-?9Ò¸þè|9Æ!¾%I8[|¸8pÄM>¬ç#>
a8
a8ø1æ<ôpÜ<4
<--7?­;ÐU;{`?ÂA¸Ex92q¾¿y¸À8®Õ¾ìï#>Çk8Çk8ø1æ<^Pö>=©>:@I?ù£§>±\>uB?ß9Ó9Ï9µaº>ÓW6:ßë9F?ò#>v8v8ø1æ<.>?/Ù¨>À+?ÿB@?è?×¹@:\Õ:VS8?8¼:KºX:®<?Aü#>A8A8ø1æ<öó=?­=ãí3?;V>)øò=§¸$?wÈ9/äè9®[Ü>>Ãb<5
'< À-?$>ý8ý8ø1æ<­¥Õ>>F?ü"?¼Î>§J,?|á8ÍëS9Sù>òYL9R<y9ÅåÑ>r$>º8º8ø1æ<­»<ý5<qf(?Ì#;Ä;f?ðDþ¸w³9æ¦j¾5¹Ø8îA	92Ê>I$>w¡8w¡8ø1æ<¼ó>"5>Ws?_?		?×O?V¸`fd9ìr¾ÿª¨<G3<~p?M$>4¬84¬8ø1æ<Ün?r¼?Q?§?Ä>w??R	Æ9Ð9«ó>ö:ô*:O?,'$>ñ¶8ñ¶8ø1æ<ßU?R?0:`?0Øà>{>ÿCa?qï²¸<Æ9+6«¾&V;º
ì:Bh?¢:$>­Á8­Á8ø1æ<·jq?çã¿>`	¡?×Ëï>Q~>°q?®è8H,9'i>ÍF!:±¥:aÈ?I$>jÌ8jÌ8ø1æ<Õ"?YqÚ>Ìù=?úíÚ>OQ>|l4?^à8Ë­9¥Õ½=ÕÄ;@®;Õ[:?ÎV$>'×8'×8ø1æ</)=­ï<ú5?çï½;ý;f%?åh¹L9:å¾,¢:àjó9îÙ?Ëb$>äá8äá8ø1æ<àßê>ÓÒ>_i?vT:?ºêå>àwO?A5¸8Z9©=²½õ<Ø\;_Yk?f$> ì8 ì8ø1æ<O?UÀ>ÂS?yï>Sl>MjQ?dP9R9úÈ>Q0c:ªì:íE?h$>]÷8]÷8ø1æ<¶>úuu>Õ]>?M ì>]±>û*?o¿*=IÜ<ÕmF?VÔ±<$gy<6?Çh$>88ø1æ<:º>(Xv>*A?$k«>M^s>ÓP4?D\B¹JL9Úó¾áì×9Ò½9Æ)?©q$>×8×8ø1æ<ó>ß >&ÀB?ÕÜ>RÕ>ü¢0?!?39h8%9ÑÝ
?©¥u:÷g:y?3u$>88ø1æ<:<?Tò>õÞF?hÅæ?®?1.D?¹µ'=Ó°¾<&a?&úØ9'x,9.¡?Ñv$>P"8P"8ø1æ<F~?÷W?ß¤U?>?¹z¿>J?¿89í>ÈÐ:öág:f?}$>
-8
-8ø1æ<ªÇ?¡µ­>½B[?3ÖÐ>dø_>Ä³n?Ç¸ù9j¾'¼§:§_:t@?õ$>Ê78Ê78ø1æ<Ù(?÷ýß>&®@?näÁ>7>01?¯ÿ·§{8ã¾¾O:êé9ñpc?r$>B8B8ø1æ<tà ?·)½>.¸Y?Nz?0±6?@B?
Ë8A96]*>¬!¸;¬S;T_?Ü$>CM8CM8ø1æ<U)P?jS>[¸?w<¼?oL?ä??@
:RÚ9¼ë%?ÞP:°aÓ9uô|?ú$>X8X8ø1æ<§©H??>«·¶?Ê×³?E?ò,?¦é:Ã9|±?0ÖL:þKî9×
\?è$>½b8½b8ø1æ<W¤Î?kÒ?¦È?¡ª	@6µ>?Ì¸?Ë: rø9#?[B¬;½;îÉ?»$>zm8zm8ø1æ<;áµ?|?×6?ùó@¸K?E?\­9ò9,å
?=¹:ñ!:HE?Ü¨$>7x87x8ø1æ<Ò¤Ù<Ý´<_o.?"@<q<X/ ?}c¹®p09¼@¿8Ô§9^>I®$>ó8ó8ø1æ<>Yý=ï?´	?/£>bV?ð8ò¢90H_>F<<$yn?y²$>°8°8ø1æ<T?Æ>á9H?¡l?ÆÚ>9?Å[Ï7v]79µ¿=Uíh;åÅ";È*7?¿¶$>m8m8ø1æ<ªÎ<f<Ý¸.?$Íÿ;q¤;G?0Ó¹SE9Ît-¿3[:Ôù:ó>È¾$>*£8*£8ø1æ<û²&="õ<È.?$=Îß<¤` ?·¨·Ã\9§½ÅºM::"E?8Â$>æ­8æ­8ø1æ<ªÌç>ë?>àßJ?ã>Aó>æl8?îM¶;Õ9ÉRâ»ë;OÏÌ:c;?xÎ$>£¸8£¸8ø1æ<öêù>­¿>­?H?ºnC?|ª?îë@?3-8vèÕ9HO=£»X:~Îò9td?xÐ$>`Ã8`Ã8ø1æ<×ðÎ>De>¤Æf?9}¾?`îh?ËZQ?Â&?=¾©Ø<CÛa?À­<ZR?<}h?&Ò$>Î8Î8ø1æ<ç¦8?éíÅ>ÁÓn?Þ?é?â?÷zÛ9RÈÇ9Î?5~/;©¦ :RÓ?Ö$>ÚØ8ÚØ8ø1æ<z½>*^>ðÌY?w°?©#?ä®R?xÚ·ß9]ÏÍ½§¾<Ïø<N?ÛÚ$>ã8ã8ø1æ<÷Ü<§ô<Ê34?®&Õ;C¬;?;ji¹¿Y_9Ä¿ªÙ@8rq9§ê4>Fé$>Sî8Sî8ø1æ<j?ð ø>Öüq?a@Aº?ÖZ_?{%>Ì&{=[­¨?ó<lwY<b?²é$>ù8ù8ø1æ<
+#>»Ç=·@Q?AU>l¦>V>?mª¸ùv9¸ï%¾:Q¿:ô??¾%>Í8Í8ø1æ<¯(?wÏ´>ÁÇ@?èÝ>äå>`Å9?bv¸e9Ô½Äh±:ÊA~: 2?}%>88ø1æ<ØÊ<ú;<M·/?èW;Ý
; à?è ¸a9¨½ ÃÍ¸îÙ¡9º"¾A!%>F8F8ø1æ<ZsÕ<ß0<»Y2?RV;ä¸4;ý?Ýf¹¼¼8 W¿_KÁ·¶9<_¦½ð!%>$8$8ø1æ<n1>Æ1Ù=¨P?Ië	?à»>NF<?ü{¶:¾Ï`:úÌO?R;¡n;XôG?ö)%>À.8À.8ø1æ<qç<Rl¦<>2?«E;>!;}ê?ùª|¹B=9Bâ*¿Å:nh:?À1%>}98}98ø1æ<Cíä<xX <*¿6?8;E½;|?`~¹À9i¿»¦ë8 a9RòE>g%>9D89D8ø1æ<2âv?BÁ?àU?ä´>R>l\?Te¸tÀõ8åª¾Óöè:äi:§d?jl%>öN8öN8ø1æ<·
Ñ>>ÝP?-k?ú7Ó>j¬2?"¨9P`9ñC$?¬'%;úµÀ:ôd[?{%>³Y8³Y8ø1æ<x"$??ã¼>¿s^?z~D?/V?©ø@?[Þ8
Ö9gÃ>-à:¬®9X>?1|%>pd8pd8ø1æ<2bã<A?£<ãI2?X<Ó°o<ÀÇ#?>%¹-W.9©ó¾T;ôÈ:ÐÂ,?J%>,o8,o8ø1æ<KYß<Ø¦<Á¢+?âz_;/D;4Ï?6>
¹p¬£9¦ê\¾r77ú²>9`øF=;%>éy8éy8ø1æ<ßÊÂ>{>«F?0>ØRc>5#3?ýÑÆ¸"aÐ9Aô½3ë8gy 9å;>z­%>¦8¦8ø1æ<
î>9w<>å)U??hþ>ò ¨>¯A?Ëz{=Æ=0ßN?Rtä<ç?<èU?à¿%>c8c8ø1æ<)?Øá>²?? º÷>Û¯>ðO4?-Ä7+9¥Å9=·,Ã;eH|;éF?à%> 8 8ø1æ<0Ë?1Õ»>G²U?ýS?¦I.?IÖC?öV8mK9¬>NÃ;`Ñ:Ã"?¿é%>Ü¤8Ü¤8ø1æ<Ëª>¥IZ>H?uÁ>&>hZ7?¸4Ò9ø¾u9^Ê9ë>Rï%>¯8¯8ø1æ<t?VT·>)ïR?qªÆ>ïy>;ÂK?8/¸U¹8Ö*r¾JÅB:å[:)å2?&>Vº8Vº8ø1æ<ÁSÝ>ö2>:G?ñs>QG;>AÊ7?æ^·nzC9æ²½Ï<:æÞü9µ%??&>Å8Å8ø1æ<%Ðe>GÞ>Õ±A?/·}?éÃ+?Ñ=?fK=Ì>ð<XâX?À:	(:OXÌ>Ä'&>ÏÏ8ÏÏ8ø1æ<µ')?æKÂ>×ß^?© ?fõ¶>l`?_Þ9nò9Yy>ð:<¥Â<¾Y?À)&>Ú8Ú8ø1æ<%üÈ<aÍ<7>/?ßÍ­;Ùr;;Û!?)ß¹>Á09Á=¿
Ç· 9ðØÆ½+&>Iå8Iå8ø1æ<³þ=GB=Y3?Û<ÓÞ;­$?iÛ ¹Ó~9j¡¾×´9cS9Q-?<.&>ð8ð8ø1æ<ë>PÛ>>g`Q?+f?¿8??4:?¶
9[§¾9\>>Ø-3:Ï%-:ou?©E&>Ãú8Ãú8ø1æ<÷OL=(¡=p )?S{;z;yñí>
fA¹$¶9Hv-¿-£e¹leG8ºiÀàR&>88ø1æ<*¼ö<É <²D?VB=«º=/(?¼Ü81Ð9_§>Xùv<B7*<¸9?É`&><8<8ø1æ<	}?~ >IP?¸á?SÑÅ>,>?Y,9r:9¸Ô
?vx:°d7:ìÚM?-|&>ù8ù8ø1æ<³Dæ>r>ò©L?µ¼>ñç>A»1?$µÅ·L¸8P	¾ÅG+:v!:ÄÈ?s&>¶%8¶%8ø1æ<Çº=±"Ö<¸d5?H[÷;g»;îÄ(?¾k¹#e9Åk¿igW¸K ¦8px¥¾&>r08r08ø1æ<¬·P?¯?©P?¡jç>»¹>¨:?Dò¶v@9wz;¼JèÃ;W";m0?ÿ&>/;8/;8ø1æ<¶¥=¨m=2?3æ­;Q;Q?|5)¹4}87	ÌêÀEj¸§»ð8Úx¾¹¡&>ìE8ìE8ø1æ<`+?¹,?!c?³Q??UX?²h9CÎl9]iû>n7Y;f¼ö:K_a?¹&>©P8©P8ø1æ<&$ì<
µ¤<7?X~.;ÌJ;ÿX ?pÏ½¸v%!9Ä¾y09²9_ô>×Ä&>f[8f[8ø1æ<ßM×>K>Z>h|?ÂÓ?Ó$?7'P?üN:)ø9ÌT?7v;=;¹`?	Æ&>"f8"f8ø1æ<pCû>ì>ñU?­ú>Ær®>Èî7?/8ÕG9i(>°Ü9êç+:ëR¤>>Ì&>ßp8ßp8ø1æ<¹î>Ð>Õ¨U?ð×?.?]xL?=Yd=Úó<h¹o?)ê9ãüÅ9iO?TØ&>{8{8ø1æ<;yÌ>Ë>u*B?ÿÆ>Ë>$8?Ñ2Ä¸*1Ü8Æä¾R-9ôÙå9ü>¿ò&>Y8Y8ø1æ<´ú.?Q Ô>+S?n£°>>~y>Å>5?:Ø7J!9Ðà«=ay;· ;©âF?Âö&>88ø1æ<çß?*E?úÊ?¤­?S"?:©?Ñj¤9ÐµH9µQ?I¿;@p;çK?qù&>Ò8Ò8ø1æ<I³?EÔÇ>v¿H?:è¸>Á{>6<?Ï9¸ëÂ8u¾¸oc:a,,:§)?^û&>¦8¦8ø1æ<ªÎ)?¦´>î¢p?ÿ»a?UÅ?ÁdV?²¶T¸æX8÷û¾ãuk<µXò;Ý¹x?l'>L±8L±8ø1æ<ÊK6?9Ã>ËJo?R;?)WÈ>axK?Û=8P¹¿8ÛÄ>ü :êèÕ9÷
9?Ð'>	¼8	¼8ø1æ<É÷Ò>"D>#8?_¼?Z`Î>?Ç4?Îp9à½8CU¢?jÄ9c9£{+?ñ$'>ÅÆ8ÅÆ8ø1æ<%?ØQÅ>a-M?g?,?EÑH?½ï;9R¿9xÃ{>eL;î¹:§$K?´0'>Ñ8Ñ8ø1æ<´2
?½A¡>ú'`?àT?¹?mUS?<Í·s9ø$½_b»9û9ÏÓ-?Ç4'>?Ü8?Ü8ø1æ<(?d¥>Ý]S?ÀÆ>º>Ó<?¨}´¸Ü9C9­l¾C[±:_éD:®f?í@'>üæ8üæ8ø1æ<ª»%?
×>|VE?¨?à·>Ï<?:¸ã9à «½fdù:QW­:(8?©I'>¹ñ8¹ñ8ø1æ<²ú>¾±=>4´G?HÀ>ì\>¡Ø8?¸cº81¶U¾1lü7d¨9Cnl=W'>uü8uü8ø1æ<ÏÎÎ>#Ó~>ûÂO?øÏ>k@>W;?ã07TÙ]8ÞÌ=è-9:}ý99;?Ô]'>2828ø1æ<1bó<E;±<ºÆ/?'d;Ñ=";4?O>¹V²
9k/¿!!8]»¯9?Ù=Kk'>ï8ï8ø1æ<sØ+?xÞ>ö¤E?äc×>[,>Ê:?ÌÒ7¸ü9_§½ûkH;~;"'?s'>¬8¬8ø1æ<*o?|2¡>¦_?µ?&Á¼>þ5H?Ôïý¸b9Ç¾ÓwÍ:ÜØN:K~?w'>h'8h'8ø1æ<>»Y?»
?W£D?ÃC?{ßº>ñP?åpÁ8-Ã91äý=`;;t :¾²R?w'>%28%28ø1æ<ü÷>Zé>YS?¶?ÅWÁ>$¹F?x	¹0ìb9{¾Ñ7:Òð
:Ï%?~'>â<8â<8ø1æ<rrI?ÞS?ÁeA?>²ç>i¡>37?Áh·o(49ÿvÑ¼^?N:ý×:ù2&?«'>G8G8ø1æ<e=H¾Á<w,?Qÿ:dhã:GÖ?¨ì¹Úo49]E¿/¯¬8V9J>)'>\R8\R8ø1æ<|Ç=ï¿={.?ã<ÒÀð;û ?¸çí¸þî{8Ã¾q¿î
½¸¹êI9=±o¾U'>]8]8ø1æ<g^?+o©>m&]?&äï>{>ûB?·á¹¶Î)9ÑÒÆ¾,Ë9Ðä97ä>'>Õg8Õg8ø1æ<!¸2=5÷<89?]Ê<¹;½<?Fùo¹4ýs9xÉû¾v9ûÄ"9§ÜA?E '>r8r8ø1æ<fÜÃ<8o<µA1?4©;B;ö?=¯9¹{9e4¿ü¸9ÛÌ9F~>¬'>O}8O}8ø1æ<4m=â¥'=5??ßs="«==u$?,
¹âZ*9WòS¿úmÜ; f;½6?®'>88ø1æ<\µÑ<¨l<D1?(;(;È/?QÃ¹Æ8@¹°¿t]49dª9^>Ê²'>È8È8ø1æ<R3ì>é¢¢>µå9?.Ý>l§B>ùO5?dâï¸oO9HÈ¾ów':5:¢?õ»'>88ø1æ<d?ei(?dø]?ìÓ	?ìÁ >B|[?¿ú=8Ì°9=Í:z!o:a\?¢Å'>B¨8B¨8ø1æ<:?`v¥>6YS?B?LÛ8?LIA?£wÞ·Þ¹9YÞ½´³:nl:yB?YÞ'>ÿ²8ÿ²8ø1æ<0ï?÷«>\J?5¤>¹·j>²3?rÛ¸ÚÌÁ9Ý«½Àôè9¥0Ì9Q?î'>»½8»½8ø1æ<6R&=N©Ë<TQ?é÷;µp;7?T¹b¼9E?¾89ÛF39opº>õ'>xÈ8xÈ8ø1æ<b@ø>+o¨>¨<?%>¥hY>W,?ÿO¸9Ù	¾eÅ:í#5:«Ìá>)(>5Ó85Ó8ø1æ<DPS?þ&?øS?ÔÆ?K²>I@?òW7Á8ÖWº=¯f:ÖB:¦!?(>òÝ8òÝ8ø1æ<%v#?ÆýÝ>ç<?ªôÐ>þÆ>80?¦£½¸²±9¾hl:Ë8:5$?m(>®è8®è8ø1æ<åLT?_X?eNG?öîï>°>ÝÓG?WÄ7<Ø9E7=öO¿9²k9ËO?
(>kó8kó8ø1æ<C'?	Ì>äMQ?ÇÖA?ûÏ?;<?²ç¶Ê 9
õ»@T:R¡ý9Ð;V?)(>(þ8(þ8ø1æ<±Á>wÄd>ÆX?%ê>¤Å>ï=?ä1¹nÝH9ÐWÈ¾¸S:¸Ñ:Å!;?D(>å8å8ø1æ<
¶<÷õ<qð-?h1;ú1;v}?/o
¹o9Ã@¾ ]¹îF9-¸¾Î(>¢8¢8ø1æ<=ã%4=ÆQK?bø>¢¶=Ý§7?§æ8¸8Æ´y>-
?;
$;
.?²/(>^8^8ø1æ<N/f?6-»>6i?Yè?nÃK?¹?ï Æ9XÀ»9gj?Üê;:¢ÆY?
3(>)8)8ø1æ<ù?®Ñ?ß/_?!¯ï?ù¬?ée?¹JÇ:;Î:£F?Cx:÷q.:¾V6?<(>Ø38Ø38ø1æ<øõ>¢}>¦F?Z`å>>=>ë;?Ûl¶Lo9Ä
ì»áËè9Ô97S?zF(>>8>8ø1æ<×]À?Å_P?sUl?C!?¬ó¡>o?DÓ\¶7°{9³à»T:ªVA:)h?9K(>QI8QI8ø1æ<¹+&?êÀ>år]? ³>z¹`>I L?,ã¸Lk09¶¤¾»2;¢Â:Üßj?T(>T8T8ø1æ<Y[×>A>©aG?U!¾>°>hï0?¾É7Â8¾8òÀ>:Ù'+:F;g?X[(>Ë^8Ë^8ø1æ<E?^Ç><Ð|?MS?à??L²e?i:(:{`?¾=:È:LV?N_(>i8i8ø1æ<Å½÷>·(>`K?.ö?º Ã>0?ýG¸î6M9å6¿½H}õ:v:·:~+?2|(>Et8Et8ø1æ<+×>DP×=i4?ÞI<¢<©(?Ë]]¹bÍ9wk¾¾<ÖP9"[997?h(>88ø1æ<µ¡=ñá]=î:?çËø<üÂ²<Æ%2?U¹9sd¿dÒR:·::D?=(>¾8¾8ø1æ<<B°>æF`>0I?M^!?#à>N8?jø¸Ð`9Xg¾ç¾:Ã¦:?­(>{8{8ø1æ<8	Ð>îéS>ÄP{?¯%?É´>Ì¸j?èÜk6¦Ñ;9	¾ <?ó<°<i? (>8888ø1æ<þ	«=3s=9
4?åéô;ÍrÁ;¡
"?ct¹½2â8Ð¿ÅXÄ9§¸93?è©(>ô©8ô©8ø1æ<u?_¦Ì>µwG?4¶>T4v>Ô×=?`Dî¸zD9O¾Ï2«:z3:'?Ä(>±´8±´8ø1æ<ÿ>Ô]>*a?Ät?À?Ü9Q?
â0·ã99Ôô¼U<iÁ<
fy?õÊ(>n¿8n¿8ø1æ<¹<F®<K,?É,;ë;ÌR!?|( ¹FM8´;¿Äâ9ÆÅ²9à\"?Ï(>+Ê8+Ê8ø1æ<¾Ìá>f`>ÿ[?,ìÇ>^>Å:@?dÎµ¸@Ö9ê;3¾¥µ:ï :
?3Ò(>èÔ8èÔ8ø1æ<[Ñß>Ìj>í]]?Ý=?y¿>ag~?ð¯Ý8ì]9º>3¾<E#<Ó?Ô(>¤ß8¤ß8ø1æ<Vi=Ùe'=¸k2? A;ËY$;UI?½Ã2¹§H9ä¾"Y9T=<9µ6?Õ(>aê8aê8ø1æ<xã<xx¤<U1?´i;A;ñ?E«¸y©~9a+,¾Z§|9¨Ã8ÇI¥?à(>õ8õ8ø1æ<iaÖ<t²<6ä4?ÁãÝ;~­;Ð8?ÌFh¹¨8É½¿$9E9WÚ>óí(>Ûÿ8Ûÿ8ø1æ<ÐÐ=lµ=µó??>Öþ0>îç9?qR¾9ò2:âF¸>sdÄ;üêp;ã¯P?
)>
8
8ø1æ<sB$=ÇAµ<\þg?F8=}é<"jJ?-Z¹L8À¿¿ÙEÙ9%Ô9Á?~)>T8T8ø1æ<Q¥=-Q=ÓJ?Eø[?Ü?j2?Ä9=Sß<TòT?ìÐ¹<Ws<öPC?b3)> 8 8ø1æ<dD=Ó
=Y?1?bºÊ;EI;<ð#?G_%¹t<ð8>90¿±O¸Sv90¾2K)>Î*8Î*8ø1æ<ÐâE?¡Wñ>çQ?v(?éã>Z=?ÂT9¥.9oö×>´L
9â¼®9äO>ÔO)>5858ø1æ<±Ä<ÌG<Ôñ*?oÿr=1ä?="?ïß¸Èb9FÈµ¾°#¼8|nF9Î¸r>"Q)>G@8G@8ø1æ<ÿö?FÊ? ?¿®@-²?« g?_:Åí9täp?«ç:ªcd:_Î?jW)>K8K8ø1æ<÷¤>;"h>¶ô4?ÅÝÅ<M·<Ý¥"?>µñ¸%ÿ8°ò¾ä9ÉÕ9Vâ?À[)>ÁU8ÁU8ø1æ<z?J£>Ôb?ë²>©2e>¸×G?Fã'¸Æ9Ú¡½¦ »:a:X|7?ã[)>~`8~`8ø1æ<">Âk=F
*@H>èºÞ=H)?ø:À¸¶Õ8/Dæ¾p:Á:Ú?b)>:k8:k8ø1æ<'?¡¹¯>ÞP?HÈ>j3>A3?v¸å5j9d½*À÷9Ò£9µêA?`c)>÷u8÷u8ø1æ<{84?×ÿí>íÙA?"×ß>qÅ>¥Â6?Ü;8Ú©9R²=¬::;
$?k)>´8´8ø1æ<õHT>>G3?¼L<<3«*?@¹Ñ9ý)[¾sq#9G±®8Ïo?Î|)>q8q8ø1æ<Vßj?âÑÜ>K%?Ëw?L¢$?ük?]±9û9~¡>I]¨:b6!:µ­?ý|)>.8.8ø1æ<Þu2?2Ñ>çbZ?»3?ô>e=<?ß¢8¦%r9Ò+>ª;:q?u~)>ê 8ê 8ø1æ<2YÇ>õ~>ÖH?âüä>¢¢>94?n}ê7S9' a=(óÕ9$e:ùKÍ>
)>§«8§«8ø1æ<á?Y¨>`3b?¥,B?»ý>ÝèC?Rª9=¢9Q?>	j:ÐE:p?
)>d¶8d¶8ø1æ<ª4è>ªC>äN?­.£>ðU>DC?$Bó¸.¬9å*b¾j6}:©K%:D?º)>!Á8!Á8ø1æ<Ìâó<d°<ôù0?ØÞ[;]È?;¿?}y¸b 8ëq¿>5¸<`¥9ãøæ½b)>ÝË8ÝË8ø1æ<³3â=}p=^W?|aî>l>Åd??ü=ª=YE`?"ðÌ<×)<K?)¡)>Ö8Ö8ø1æ<!=áÊÜ<.?âÕ;|¢;µ¬;?Bíê¸bg9`×¾ÇÇ8ì9.Í=\³)>Wá8Wá8ø1æ<ñYö>'>J?òR?Q·È>j-=?æ;29Ù9Íù!?þ¨ì:uþz:Yaq?9¹)>ì8ì8ø1æ<àì?«´>Ü@?J?Z½>ß3?P¬48¦°X9þrÕ=wz:ê:"W?Øº)>Ñö8Ñö8ø1æ<µ/»<W<ö2?tÒ;)óZ;W1?Û£¹¼F99S¿;«Þ·8^¥9EZ,½çÓ)>88ø1æ<Þà{=!=ó'H?êsg<úð=<iù?Y¹Þñù8À¿Õª|¸ôjz9\&¾,Ú)>J8J8ø1æ<`I{>ã>M+I?Úû.?FWó>98?ëm.=
,Ñ<·zU?§=¶·¤<qKM?Ää)>88ø1æ<Rl=<©>=v0?b<VvÌ;¡)?`|
¸Áµà¹âAôÚ ¹uÌQ9HGÄ¾]ç)>Ä!8Ä!8ø1æ<é=pèæ< 4/?ì$<z<V}!?|[¸vA9ýÂ½ª (;U
;F?ãô)>,8,8ø1æ<Y|©>UI>
W?æ?PÍ>
4?½Ý9Ç:çÒ>tÖ
:¼$^9kÿ??ö)>=78=78ø1æ<Ê(?cý­>6Kd??ðy?uáY?yN9ù[®9=>èð:ò:îðg?Îö)>úA8úA8ø1æ<eú5?É>ì;?ÄZ?y¯·>¤ñ?;¹ 9%>Z9<?Z)É:RÈ:Æ)¢?3ù)>·L8·L8ø1æ<gÀ%?K¥>ÞZ?îo?^þ>eq?_X9ÄÌW9@,?|g;rÖ:V?¬*>tW8tW8ø1æ<P
=5Ó<±<2?;-eb;>ì&?@Æ¸9j¦0¾×n7Ãsd9Ò=$*>0b80b8ø1æ<$ì&=±ï<G2?«;ê7;ÆXo?ÐÄÓ502É8ñ¹<«Ê9£F9ùÃ>G(*>íl8íl8ø1æ<ûâ?­#¯>³)E?¶ë>Ð¡>Ç®:?_«9Ko®9û><Ú;Ú:;ácN?Y<*>ªw8ªw8ø1æ<Ô0[?8ð>.³i?k>?óÊ>7eq?VÑm9
§9qÃ><E;éÌ:&eP?-]*>g8g8ø1æ<võ­?æ?®ç?ôÏ/@>n?½?+s<Öª<~µh?Ú£;ÿA;'?M]*>$8$8ø1æ<s2?~>®Lñ?ÆÕó?¶87?XXª?^}[<ëÏ<fP?c[/;ìÙ:ÖþM?»b*>à8à8ø1æ<ðÑ2?xç>ÅE?1?xØ>«4?7gf8ßî_9Ä²>¬|9x®9&`¹>Ol*>¢8¢8ø1æ<ÃÙt?+ºå>/m?K÷?Ö©?ÕT\?ñü<:ùó:Q(?ãââ;6Nh;,z?át*>Z­8Z­8ø1æ<­B?Ðê?ý1>?ÿC?ÈKÂ>[3?¶À(99WÎ>,á;·u;ÆT?W*>¸8¸8ø1æ<Ê<wÉ<0?^µ¢;8j;êÖ1?Mõ¸ýw59M­¾¢ùÏ¸ß}z9kT¾R¥*>ÓÂ8ÓÂ8ø1æ<ñ?æÃ°>swS?åâ?+>¦nR?¶ß9V9;Þ2?£IØ:¾æ[:Ë{?p²*>Í8Í8ø1æ<ò!>K7>KNI?."?¯W·>Õ7?ïwG=õîû<.°J?±Y¬<qZ`<c©D?÷»*>MØ8MØ8ø1æ<ÝH>nc$>§vZ?ÏC%?%Ô>G?^^G:]³ó9;nQ?ª<8É1<Ð	S?¾*>
ã8
ã8üó<åF>Ó=¶Iq?ÃpU?,å?1¸P?Lj®<áB</e?i:::KE ?­¿*>Çí8Çí8üó<­«¤?Kr?â\??o`?Gw?êÕÂ9ªf9ÚYX?Ú;¶:Äæ~?Ï*>ø8ø8üó<C?Æ®ª> ûZ?l?¥3? Õ;?â`9w9¼<è>d;D
;!ÙS?ù*>@ 8@ 8üó</ñ:?·³Ð>Oe?LN¬?Ø[8?kCo?%49Ï/9ü>º_<Cñ;´dm?_+>ý
 8ý
 8üó<Äç4=¨=f.?f;\øc;|?f[?8n§9:ª=ýp¤8ë\9>>ø+>º 8º 8üó<û-]?ôñ>ôlj?Øf?í
?ðP?ÚÆ9:®9}[æ># :¢C:ËR?+>v# 8v# 8üó<?\@=²¨
=Ð-?xëÒ;.«;l?¾¹O9P³¾ðÐ·XÄY9èu½+>3. 83. 8üó<@=ÙfU=ò¤6?R<ä <!'?4¹d~9ý¿<£8÷í8ê £>+>ð8 8ð8 8üó<_=ç,Á<+Ä-?bÈE;æ\.;K1?ù÷·Èzû8nü½ô÷¸y e9î`¯½`+>­C 8­C 8üó<¯'ø>íÉ>qCQ?K®Ì>-&>	ð:?1¹8ÔD*9%>À;Pÿ8;¤3S?¯"+>jN 8jN 8üó<çÔ?øK?í]?Ü=­?ù7+?*?ü:º¢9Ta?	ù;;;;Pc?/+>&Y 8&Y 8üó<p[??¶Ó>Æ«?ÖÑw?Væ?2t?¸{9ï<9%Óñ>:S[:Gè>
I+>ãc 8ãc 8üó<7?R?¤Ü^?!~?ßl?Î([?&èÊ·ë²W9`Ñp½¢:­ª9qºn?Ì[+> n 8 n 8üó<r
 ?T¢Æ>ÊBN?³ï>$>bF?ÖS¸/!Q9}|¾gâ¦:Wk9:áhf?"`+>]y 8]y 8üó<®$?§¶À>NJ?Xe·>ºs>'¡@?eÇ¸"ÇE9ë¾>
ª9§j9d9?½h+> 8 8üó<'¾?v~>t$l?ÒX.?:»Þ>zcH?wX:ãÎ\:Ùõ?ç¿9vÕ9¶³å>1j+>Ö 8Ö 8üó<%û>v>>ÿY?çs?õ¬(?9?¹9¤¸9
µ?Ò;kâÐ:±.?ñ+> 8 8üó<â[ü>áb> ªJ?îl³>ñwz>Vc7?û7þf9Fÿ<#ÈÅ9FÀ9âÙ?5+>P¤ 8P¤ 8üó<0?Ø6Í>S\?äí>+>¯½A?ÈÄ8è/ 9>!+¾9¢¤9Ú?u®+>
¯ 8
¯ 8üó<D:_>v>¢,??Atj<§¿%<Ý5?&3¹R9ð¢1¿úúO8ö0]9Ëµð=V²+>É¹ 8É¹ 8üó<Lú>È=+@?Þß?hý?*N?{\=â[ä<+w?v<)< Y?$µ+>Ä 8Ä 8üó<\»=1r=ªu3?´Q=Q:(=q?Ì)þ¸ÖWb8»¿l¡4:­:
,?{Æ+>CÏ 8CÏ 8üó<h¡?¯åø>+¦?b@]Í¾?Gª?JÙ­:ØC9:9p?@»;'_;±/?ÍÎ+>Ú 8Ú 8üó<v=U¹<ø6?ö§ª;G);ÿp*?-Æ8¸n^h9¦Ë½9²Vð8l~?ËÐ+>¼ä 8¼ä 8üó<YÍé<GÄ¬<[8-?ª1;?|;jð>yG~¸
±9§Q·½èÌ¹1B?9çÄµ¾$Ñ+>yï 8yï 8üó<ú¬?w3Ó>_t¤?´³?ï?ð?8"¸9²$9$c)?+Ó:P|W:!d{?¦Ó+>6ú 86ú 8üó<b?Éi>á4m?ü·í>F>Å>?Æ~Ì¸rpÇ8³>¿xåY;/;³þS?#×+>ó!8ó!8üó<iÇ?
½>í¾F?LeÉ>ë>3?Êöê8¡1~9/¢l>0§;¬98;{H??]ö+>°!8°!8üó<OÌ=ñ!=õ2?¾û<ºmï;?cü¸­h9t;¾Ê38ïW9öð.>Xù+>l!8l!8üó<ø×?õÛÉ>+C?F:­>tÃq>§m7?XÇ!8K=9§nÚ=°;ÎÃ:«C?ä	,>)%!8)%!8üó<ñ¦>»é">èh?j±?T:?%Às?M3¯=ÞP=W?Kåª<ù <Üã??,>æ/!8æ/!8üó<@Ô< J<ÜÔ-?z¾¸:1[¼:2û>¸n¸Ù9¿:É½­sz·9ÕÊ¼9,>£:!8£:!8üó<¤ ?@_À>ãU?P
?C½»>²@?Ù´l9:Ç«9a°>tÏ:¶v:(àW?;%,>_E!8_E!8üó<*§d?×ÿ?W«L?!\­>ñh>.>?9À¸99ù=¾Qg:Ím:¤9?9,>P!8P!8üó<±=&À½<P¬1?.;Ïal;k'?àM¹]o<9ÕR¿úK¼·¿k9ÿ(½ºB,>ÙZ!8ÙZ!8üó<?Æd£>ÛØR?Å0#?ÁDÔ>ÏD?+8Nü8>Ïò
;Ê·:O¸E?¿U,>e!8e!8üó<«³>úØY>ò"S?­`È>£÷>>?8I¹ òF9µ^¿ÿ$<Pû<wU?`,>Sp!8Sp!8üó<?Ìa>ër?¿TÜ>/>8?ù¸CñÓ8s¿rïI9'}9FÌ>wn,>{!8{!8üó<7D?bä>{º[?}Íå>L>U{A?-U9ÞÉ9óe?«§
:w¾­9uLL?|,>Ì!8Ì!8üó<%=±W/=¢OE?©!®>,}>Õ/?íF={ú<XOK?#FÍ;¨É;@±>?é~,>!8!8üó<?J?Mûç>&0_?.@«?2Y?UUå<W|<r¨h?Qp;Õ>©:{i?Z,>F!8F!8üó<¡!1>5áÝ=Í^L?Z<¥AN<?%?7ªj8=OcF8æfñ8bR>U,>¦!8¦!8üó<1Të>Õ>©N?O@?à?Æ=?~ªô8w°9Êw1>î$;¡ß:í¯Y?,>¿°!8¿°!8üó<ÆÔ×<á<²1?5·¢;wö;¤/?P¹µ#9Àw¿b3;JG;ÿ4&?,>|»!8|»!8üó<üy=ÆK=Ö5?ÔPð;Xµ±;L-?cý¸OÂ8pê&¿Ë7Ä¹9íÅ£=,>9Æ!89Æ!8üó<>X=o¿¾<£F0?Ô;$á:]*?7ö¹²9ñ2¿¬O¤8ò¨=9âÈ]>,>öÐ!8öÐ!8üó<ØÜð>W²>/C?mXË>zë> T+?=r§¸_D9v#Z¾®ß|:³3:¸A4?è,>²Û!8²Û!8üó<þ,=ûø<´Þ1?Ïf;ª#F;«û?äô¸'¡²8©­»¾@U´T²9¬:8¹¿,>oæ!8oæ!8üó<Äj¥>K>¾P?ìáu?¼)?.$:?bZ89ÔmÖ=Ç;gè°:ëM?
³,>,ñ!8,ñ!8üó<¾¼>$\>îq[?s§É>>£øI?Y­¸ê/P9\ZU¾7Û:;Cé:M?ÀÁ,>éû!8éû!8üó<6F¡?6?ú$?)?àD
?k|?Êå9â9l?0"<2¦;\z?Ë,>¥"8¥"8üó<Ê>ÿÄ>î?c¸?e?ÈLM?%Æp8U[99ÙD&>é&V<Ò;¸(?Ð,>b"8b"8üó<\Ï?Å>È_?«®?¦><Q?îS¹eè8À¿!A:¶=H:=O3?Ó,>"8"8üó<÷2=Ö<XÛ0?i¾;ÿ¼;ßÛ"?	N¹9Ù²Ç¾L9´¤9>Ü,>Ü&"8Ü&"8üó<ÈE>òøF>9YJ?¹7¾>?>Aô>?}R8U298[>Dfw;K© ;ÜE?)å,>1"81"8üó<Õ#a=K»=5?ÿÎ;á(;¯®3?9:5¹4ê_9!2Ï¾h3³8µø8t¸>Úé,>U<"8U<"8üó<B?Ä´>Eð?áµa?ÛÎ>Ê1?ÒÖ9Vb9C¹>M	;HÒ:T?±ó,>G"8G"8üó<	?°>f´g?<?À	?kXf?ý*¸ÜöÄ9=^½q¹:$:}GH?oô,>ÏQ"8ÏQ"8üó<Q /?rØ>É O??+?fÐ>?²}8öÛ9óC=4Kf<Õ©<õüH?þ,>\"8\"8üó<]J?*Õ>bes?lÏ?]¸>^ÅV?LdÐ7Ð9!2=
¥;F ;áÝS?->Hg"8Hg"8üó<cÃ4?°ÖÄ>Ðk?ì?dÓÄ>¨KD?ã×æ8ÞÏ®9é)>^x:³þ:
B[?Q->r"8r"8üó<Å=gº<)W6?è®¾;Âå;X?üw]¹Ù09Û ¿Mí
98J9Ïi>A->Â|"8Â|"8üó<H=rÌ<Ï*7?X;öt;·8?]ø¹C8Ö½~¿ö&ì·@¹89ìE¾|->"8"8üó<MÒ>Ó>@y2?Q??Ã>BN-?¤³
=wZ®<?§K?4=âT­<Z=?Á"-><"8<"8üó<¹ÑB>Ö¢>79?Þq>%;4>2Æ+?',=ÔzÐ<%eS?}®£79²=¯&->ø"8ø"8üó<	Y>¿È>6÷y?Üú?}±>f[? Ö#=éÊ<ù³N?/×<"1t<ûa?1@->µ§"8µ§"8üó<Ê?ø§â>v?¼`¹?OÊ)?DÀ?Ðd==Õ\?²<Úz<íÎ6?ÒS->r²"8r²"8üó<9M=ÀaÊ<úx1?©
æ<WÏ¸<õU?¤Áf¹Z9TC¿Éã:5e¶:®\?V->/½"8/½"8üó<{¨ä>o>@¯^?¹?§¥>ÓF?F,Ú·æÒ}9!\½Öð:z/:ñªW?\->ìÇ"8ìÇ"8üó<!w?½[Ä>«¯J?*ï?ýÂ>®<?J¬¶2m9¸ò9¼k%:²j:´5(?b->¨Ò"8¨Ò"8üó<d=U=å<«L+?Þo;¿áJ;dÜ?ï2¹Áµ,9£R¿Æ¸ <á82ê¯¾ß->eÝ"8eÝ"8üó<³Ï@£c!?_vê?ñä?S?Èb¼?'ø:§:^­
?Û²;Ï;0¼±?ø->"è"8"è"8üó<±¬
@VøE?ò3·?ÆÓ¯?ªlÿ>29°?\I:Ì³:XA$?:;Ul;ÿ?õ->ßò"8ßò"8üó<Ô{í>DÇ>äA?®Þ?
eÇ>ýp.?²Ïö8×[[9ã>V	;åïÊ:È!?Ñ->ý"8ý"8üó<¹?å­>ÃcC?)ù>_F³>Í1?=Ø2·¹9É#¼é;qp»:¯­1?)->X#8X#8üó<8]Û<?â< 4?:};HÙP;Ç!?Á²¸ØjP9'e[¾Þb'¸ª19¶0ñ½ò->#8#8üó<à?¨}?½?ÚC?xô?KK?ü:Ë9¹?B/º:1D:FÌ9?¢->Ò#8Ò#8üó< N»<£K<V2?îÍ;Jåc;»m?Íì¹-NU9[»&¿Ô,9ÃT¨9¢Î>D->(#8(#8üó<LÇ:=<c
=Ê)?ùnò<GÄ<¿æ?õí8þ9¤d>´c9fB9
Ã?Æ->K3#8K3#8üó<;M=5é<a)?`Þ;ü¢Z;é&?R~N¸ò9QH¾øj7êV-9Ì4-=´->>#8>#8üó<?ºPÊ>	F?D¸>â?v>d??Óu7¸¦9
Û<©©×9-¿	:gÈ>Õ·->ÅH#8ÅH#8üó<l¬>]Qj>s`<?c#?¤fÕ>Àè2?úé9¾ñâ9Þn?SÓ<Âz?<ó>?9É->S#8S#8üó<ÏÛ<jW<|7?ä¾ú;lÁ;Õ×%?Æy6¹ïT9¿4¿Á8è9ðNî=ðÌ->>^#8>^#8üó<2?£¥¶>Æ³>?£Üo>¬è->å0?C9|¸1<9Ó+¾Ú×9Ñç9äT.?#Í->ûh#8ûh#8üó<¥×>!ÿ>rO?îNï>éM§>7?î§7®Ø9¡Å=3:4':
?Ýå->¸s#8¸s#8üó<óË?>Ì=ñp?éÀ>f(e>pV?Ã¸2;áÁ:Ö
m?0<
f¤;Ï4o?ì->u~#8u~#8üó<×O?§ý>áQ?p-?×>÷M?ý¢8áÉ9Ti>a0>:Íjô9²3G?Ð÷->2#82#8üó<Ì}ç<e×¨<×~/?Ò;z°;e^?ßý¸çC9É¼q¾ÆÍN9%à8O1l?hü->î#8î#8üó<é¦=8Îf=988?Ç=<Ú<[H<?¨ø4¹úU8¤Ø¿éAö·5ø9§Ùî½:ý->«#8«#8üó<>×?¢±§>
[?Ug?,8¥>K?åæÉ¸úÍj9 \¾(:ePé9o8?¡.>h©#8h©#8üó<-à>ä@>Ó'T?µ1£>Õ-G>á¿Q?[9ò¢²9£çØ>tä9Úz9v\¢>.>%´#8%´#8üó<ÈQ¼>C6^><ôX?üª?ÈÃ> G?­¼	=Â©<9P?ô%<ý<Oa?s
.>á¾#8á¾#8üó<.?dM¹>ü¶L?Nðë>²x>æA?æÎ8£Sy9¨oT>=Õ;Å:ùC?°,.>É#8É#8üó<U"µ>\ØI>r»e?%ñ?öÁ>Ä K?DZ¶ì89Åfú»N:bÚI:i7?..>[Ô#8[Ô#8üó<Ê<ST<Ý)?|w;ò=d;ÝØ
?m¼1¹âZ9)àÏ¾Ó¿¸¸²Ï8·ã¾91.>ß#8ß#8üó<2I?ú¤²>LBd?+S?I0?³Q?ùü9`¿¬9L(;?Oâ:èü]:²+?Ô6.>Õé#8Õé#8üó<U¶Ø<D!<Ìª1?mõ;ð¿;HÑ#?`î¸x9tQ¾ì:ýo:;?ÅC.>ô#8ô#8üó<+3?ûØ>ÚS?g?ÞÎÄ>b½G?8¢)h9@=:ÿaò9O'?OS.>Nÿ#8Nÿ#8üó<ÅX?U*?rªV?=
?ûA9?ÝéB?©©9Fv9ò/?Ëuò:Õ7:¹j?My.>
$8
$8üó<×ÏD?>çú>OÏH?rÆì>2s«>"Å0?Ýî8ºê9¿êï=iÜÓ:¼:³ê5?«.>È$8È$8üó<oòÄ<É<«R/?1<Äzñ;ÐÍ?ãT"¹ªo9e­¾;äùº:Ä2?\.>$8$8üó<í#=Õé<Ö±3?[;ÅñV;Û+?eG¹Ôü9 ¿(9È?G9¦¨¤>#.>A*$8A*$8üó<®	={ÀÈ<eÎ.?+ö¥;@r;Ka/?¬«¸@ 9mñ¦¾y8¢]9qê>.>þ4$8þ4$8üó<ÞC?æÜ>@c?ïb?Ý?ëûV?±µ¹8x|9<>5Ñø;è;¡;p?Ê.>»?$8»?$8üó<º
>$*7>ZðG?Jù¿>P¾>W×/?'ª¸íH9:é¾#&:	ü:}4?<³.>xJ$8xJ$8üó<=L>?è>8lQ?¯!Ê?ß{?qM?´¿9:ê¾³>à.;ª;)£o?³.>4U$84U$8üó<ÿü2?9Õ>¬åV?M?B?Ö6?4ü9b|þ9ÎÉ>>Ô¤;-C;2X?ñÅ.>ñ_$8ñ_$8üó<­xU?Ñâ>ðp?þím?.¹?ájX?Äùk7°96ß<.ó;/,:xYo?Ô.>®j$8®j$8üó<qwN?Þ_?¬D?8rà>×>{A?Z¢89[>6å9£}Ü9? Ø.>ku$8ku$8üó<bC?®.²>6[?Ó~j?Ý>£?g«9eC9¨B?ë
:¡Ó4:kÁN?ó.>'$8'$8üó<5fÎ<õÃ<µ)?î=ø&Ü<©ë&?Å29HW9Å?]§:â.:]ÿþ>Ùû.>ä$8ä$8üó<Rä?"p>Þ}S?¯(¨>*!c>=?Y78Rº9O=|=85:üîÜ9J5?½"/>¡$8¡$8üó<c(?ýxÄ>è[?Z>?d?¨>©7I?pY8j@9F>L¯=ê¬<Jîj?--/>^ $8^ $8üó<´P?\?7?ìy&?NGº>8Éd?È8(^9b{=í<:Ô9þ.c?4/>«$8«$8üó<r7Í=z=q7?D½>c>Õ®.?ºJ.=Æú×<tN?q
g<Æð<¿_A?y6/>×µ$8×µ$8üó<g<=W=6?é«;Ýz;Õ/?6i¢¹1b9y7¿2¿8Ã96ú=Ïb/>À$8À$8üó<Äc|?Âá
?7h? ?´>g×b? G°9s¦9C~?v,­:XØ/:c|?4e/>QË$8QË$8üó<B*?±®>ýy?´j?î
?©=X?þí9£\ô96>~S<yvê;sòf?3u/>Ö$8Ö$8üó<"îç<#¨<0?À,Z;õº$;")?¹å¸;¥9ï#`¾i¹Êó!9á°â¾Üy/>Êà$8Êà$8üó<EzÑ=Y=a//?A§¸;Ê;­¶?c¶º;9ÃZ¼J¹¼ô¶86fG¿%~/>ë$8ë$8üó<òZ?ï?÷¬?X[e?o	?@V?ñ9´_{9mx?èR:Â"B:ôÑ
?F/>Dö$8Dö$8üó< öÈ<¦<§-?=;×&;6e?>]W¹îC+9cõ ¿ÏË9êZ9Ê%?O/>%8%8üó<#å<F¶<°7?²¬z;ci;çz	?JÎb¹xÒÖ8ï#¿%½¸V9Â¾\¡/>¾%8¾%8üó<~¦ð>Äwq>""?¶/?xVÕ>êÙR?áh
9kÉ»9ÈÆ@>¢|e;8Z;;¡_?ÙÕ/>z%8z%8üó<Ð ?(N?ò°G?&
?¶ûÄ>f	8?u¶Ï·_Q£8\Ë"¾ø©l:°::×h"?Ü/>7!%87!%8üó<ÙY?ãª>×£?6"@P?Q?Ô :7%):Á>J?SV;M×:¼~?â/>ô+%8ô+%8üó<!§=¿v=¬-?Ê<Õ<Ú; l?[å8¹Îþb9rÐ¾	GÀ·Ð9\75½fõ/>±6%8±6%8üó<«ñN>¼å='Rg?>1?§Ëç>²ÀC?	¦<¦±:<¬c?ILñ9XY9ÿ2P?V0>mA%8mA%8üó<an >Dõ7>lB_?Å®3?ÔÜç>WcF?6º<9"U<Rª_?BQÂ9É*á9
íÜ>0>*L%8*L%8üó<^?SÆÊ>1oB?7¤á>i >MÚ3?Y8âDÂ8ª¶L>Û÷9mN:· ô>0>çV%8çV%8üó<Ûl?*Ù>ÂÄV?Ò¿9?h¼?C7?e±c9x9ù8?<
HE<þO?÷#0>¤a%8¤a%8üó<.j=£+=Fñ.?ÜÅ
<¸;o@?®·¹v!9ÿg¿t¢õ8SPW9q>P>0>al%8al%8üó<²´=Çj0=«=?ì;¾ ;Y<?õÌ¸!9ÙÉÁ¾èq¸6Ew9¢ù½ÀK0>w%8w%8üó<ËV4=§ý=C-?YK;%so;à?Mvz¹8IÍÎ¿èÈ¶Ì­8³Q½IR0>Ú%8Ú%8üó<:-?ß¸>eZ?îw?$?æF?:8+,9çØe>M7:ºT:*ô#?U`0>%8%8üó<&E	?Ð¬>XK?ýþ?,ÞÊ>C?4Kê8¦$ 9xD;>YÎ;g";O?Ca0>T%8T%8üó<´OE>ü=ZH?ÛÕñ>Û¦>[9?HË=	±<ë(W?¾g<q6<Z?zi0>¢%8¢%8üó<Ô±E?
ä>ù]?X?£¸>.¬J?æ9QÞª95c>mÜ:ct6:ÙI?jm0>Í¬%8Í¬%8üó<Ñ9:?¿æÓ>/û`?ÄU?ìK
?ÚE??P9Mq9òÆ?|:âC,:?;?fu0>·%8·%8üó<hâ>n=>ÀË??âô?ÞA3?Ä6?<øò8¥]´9m,>ã:C,:ú&@?w0>GÂ%8GÂ%8üó<¦U?eV?ÝU?´K,?=Ó>°ÍP?ìî9â¹9:ê>ÁÎE;øô:ü¶N?É}0>Í%8Í%8~û<s'Ô=l=½5?Ö$S<¶.<õ3?èû¸39Ãä½éê¬9ï:<±>0>À×%8À×%8~û<Ì¸??Qg?¹?p'?N$Y?Í::YAú9Ø??êm+:ÞTÃ9¬`?Þ0>}â%8}â%8~û<¨]?Æ­º>-??@º>)]>1?* ò¸N¤9i·É¾)©:¿w:´$/?þ0>:í%8:í%8~û<j?ôÇ>ÅÑ§?¹¦?ÏcË>|´¥?O9T0s9ÅÎ?©ÛB: 89Ú¾?`0>÷÷%8÷÷%8~û<½ó~=Ö=P{L?TY<e,<ùÃ@?ã¯¹W99~þ¾Ë59¹8pd?!·0>³&8³&8~û<Ð8?=Ãí>.F?å>éz>æ9?¨K9+/»9á>zÎQ:h=	:X®C?¹0>p
&8p
&8~û<30ð<
î®<AÀ/?A<F<* )?öx:¹ûyW9Ý¾¤:Ñ:Ý5ñ>Æ0>-&8-&8~û<¾¹<<­2?' ï:äºÊ:K?u58,9ô>^b¹89Ý{`¿ Ï0>ê"&8ê"&8~û<uÚ»<.±< è*?r";&îÿ:É¢"?NÀÌ¶Y9¥«H¼ß©8¿p9B>ÈÖ0>§-&8§-&8~û<-?{Õ>ÍzO?ç(,?ý¾ä>ø«@?uH9#L[9?P£`:¹Q:c	?^Þ0>c8&8c8&8~û<¿?{(­>9,C?PÁ>ÜûW>ÊP0?²Æ¹@¯9¸7c¾SÖ.99['?Mã0> C&8 C&8~û<|0?(<«>ÿ??w?ÿ\û>'Ï{?XP8:µq&:¾
?²¾µ;o
/;Áä?í0>ÝM&8ÝM&8~û<¯k?Ì?@9j?È÷¤?|O?®uK?uJÁ9<¼9­}A?ql:ËÏ(:UV3?81>X&8X&8~û<lø=	{ì<¯,-?zY;1;rÈ?Y¹g9Ó¾vÐÇ¸ä>9ynG¾1>Wc&8Wc&8~û<Nî>ø>VÅD?ù¾>ö<>ª$=?#×K7ÆR9\ã÷<âFº:ÔH}:%F<?+1>n&8n&8~û<ï,³?Jü>7Ïµ?ã`±?ä?,­?8ª9ãR9¢N?õgú:ò6^:$=?w11>Ðx&8Ðx&8~û<Ä?>?vÕ>©d?Ìne?þc?zcK?Ñ@9§9ã>W:ÿ:Òñw:Â?K31>&8&8~û<n>Pý>¯?_?ùî>®âo?DO==Ý<ð'p?Í;è;G½_;Ü?°31>J&8J&8~û<X½>ÏA.>?B?×>búf?¸ar=Ý<t?H<·,<®,k?õ<1>&8&8~û<è=XèO=§m2?Ä°>NÒ=·¼"?ü¸K9mw|½Ò~V;Z#;KÓ'??1>Ã£&8Ã£&8~û<áò&=µù<'+?òëS;9é;>0?Ó¹)R<9Ü·<¿V×:Nñ9í ?A1>®&8®&8~û<?°!?ÌM?ô?Øw½>éG?¦^8*K9ðñ>³K:ìì9;,?uP1>=¹&8=¹&8~û<n?åÒÍ>|m9?û>>¼i>¨Q-?GK¹ìHf8îOâ¿dsh::s´_?2T1>úÃ&8úÃ&8~û<Ìì>úâ>Ó:]?À X?¤E?mØ;?}ô80=_9¯ë>eÆ²:Úú:?Ms1>¶Î&8¶Î&8~û<O.?²>S?]±?eD[?×ªN?Ê9797o<?ÐÆ:'|A:§?w1>sÙ&8sÙ&8~û<DÎ>p´=·U?4ô?¼É>çE?ËÊJ=òù<¼qP?¼ãô<â<¤x]?h{1>0ä&80ä&8~û<
j4?àã>x®J?cú>xr¦>[@?¨8ó8â9ll>üe:gF:d`?%}1>íî&8íî&8~û<×L">¦æ=4#4?ÙØ<ñÌ]<ÒU(?
¹å¹F9¹Ç¾>9½É»9Y>~1>©ù&8©ù&8~û<YP=6=m)?æ3z;í/;b6?3ce¸Dú³8ë#£¾´9ßà`9ÒM?1>f'8f'8~û<24k?ê?+}G?üèÎ>8h>sC?$89d¿=AÇý9n
§9 sB?1>#'8#'8~û<â©=Î¨Å<81?~q;Ñ);JÄ?ßº¹Ë-¿8r;ú¿Ï§¸ ì9{¾¹¿1>à'8à'8~û<¢{G==9ë1?9a<ORú;#Ö?ìnr¹
²(9ó7¿*¯¸ÂÙL9TG¾~Â1>$'8$'8~û<û%	=ÜQÅ<7ï1?¢=l;%ÂK;Àg?)¬¬¹Z9æ¿Þs>;¶|;så)?xÄ1>Y/'8Y/'8~û<f¹7=5
=Gº)?Â*;e(+;¿ÿ>SÉô¸
Ð-9QD´¾~7ë¸ k	6iÛÁË1>:'8:'8~û<Óì>S''>M?.Ì>õ>0:@?üã¸Í8	¿¹<2@<`èS?~ê1>ÓD'8ÓD'8~û<RÏ?_¾*?l?Cm¿?GËP?Ë´j?WS:çû9òÕ?NÚA;v«à:³â\?äê1>O'8O'8~û<ø$?PQÌ>@N?â³>Uy>
²8?>jõ8òz9ÿr>Ü0;cðÓ:Q¡U?#ó1>LZ'8LZ'8~û<ünj>Î>®Õ@?çðº=§-=MU2?ú«;=`à<V?Ô0#<HzÓ;E?ô1>	e'8	e'8~û<uC?Â¸â>oØ\?i?õ$?;ÖH?093-}9]ñ?KØ4;È:7tg?V2>Æo'8Æo'8~û<±<Ê9<[.?Âh;L;¼VU?¨u>¹pin6ÌÁdù¶M+z9 4¼2>z'8z'8~û<zâ=Ì¾<E.?$U;/F;³¥	?91F¹F9(,Æ¾ó¸9c±¾Ù2>@'8@'8~û<á>!1>uÓE?Ûò>ÇàH>ër7?KÎK=ô<ÇU?P7<}íí;¤E?2>ü'8ü'8~û<íP?´î>&`?ä?E/?ÄA?t^9°9wÆ4?®4;ñ:c??d2>¹'8¹'8~û<6Õ<L±<h(4?ª 8<H<t?¹ò#9ÓCQ¿ïü¸{w9Ëµ½2>v¥'8v¥'8~û<oÍç<¨<0?p9Ø;.h9;F?úq¹ ó 9oW¿îÄ8*æt9~M>Å2>3°'83°'8~û<i¹+?Ó>TP?,µ>c¶v>þ;?(|¸D.9tT¾n&;k®:ä}@?Ê2>ïº'8ïº'8~û<u?Ñ>AC?m¥>­æn>D1? ¹¸A /97¾ÀØð:ßµ:uF*?º#2>¬Å'8¬Å'8~û<%AM?¨JÙ>Ñq?PG¶>¼t?>ºs?i$¸úä69ñÀ^¾ÜÅ:í:¾E]?%2>iÐ'8iÐ'8~û<pj? 8*?Ì2\?K¢?µÖO?çG?pLß9s³9úF?.@:H*:#\?\*2>&Û'8&Û'8~û<xS«>
y]>	F?Æ5?ã?â2?Ù;Þ;v¿F?h=Å;Æ<Õñ@?T+2>ãå'8ãå'8~û<V'?äÍ>&Q?ó>Ó¥¤>]=?
°G¸o6S9úò½g|:o|:|b?¢,2>ð'8ð'8~û<'-?ÑÅ>þ?8?Ö?JD?¥Ä3?tÔ=T»½<5N?ñê=Æ$¥<¶ñJ?/2>\û'8\û'8~û<`'>ºSã=ì©<?1p¥<\o<ð0?
èV¹%w8PÞ¿"¹9ñ9ûMe?¼32>(8(8~û<Éì8?S;·>Í.?ãC?ûÄ>?§O,9²Y 97	?.?;e;ðö^?æ32>Ö(8Ö(8~û<ÑW0?}>?öt?Dã>]÷?(¸à8ÞÞ9á(¼>X¡;ö"é:t±?u42>(8(8~û<Ê·???fP?§$%@Ï9±?ün?[?;
\Í:çÔn?\ó÷:êz:où|?³92>O&(8O&(8~û<®N?ËÌ>×-?<L?ÆÚ>Ý¤o?È<Y¹´Iü8o\¿y'×:¡:ìP?©;2>1(81(8~û<Zâñ=×ª=56?h4<ø	Ð;%_6?LÝ¹ê9ê¿6Á9^ÙÀ9ÀØº>X2>É;(8É;(8~û<ÒÜ>j>`>B?·+?ÚEÚ>ºL1?/3=Emá<aØK?òÎ<´m<Þ2C?ÕY2>F(8F(8~û<
?'L>9Ú]?©E?Vó>ÎP?%ÏU8Ø	]9 ÷=ìÐ;:Øà9Ï"V?þ[2>BQ(8BQ(8~û<-°:=£Ð=%ò/?!Á;V;e)?¢Ý¹dQ9àY¿f;%Êà:Hä?Ia2>ÿ[(8ÿ[(8~û<_l?¬hú>¥¦q?y[? í>ªql?BË8¤à]9æïj>|í:=:ÿ¾G?sa2>¼f(8¼f(8~û<«Â2?ïq¹>©Åv?7c?Ç7?kFH?ÍÁp9 9È>ZN»9=î>9ã#{?,2>yq(8yq(8~û<õ\Ý==N??Wc<D÷<é5?,v¹þ89Tb¿:ÏÂ7Í~9üÂ=ª2>5|(85|(8~û<
+õ>Íl>hèI?»ô­>¢p>9?¿¦Ê¸i9£g0¾vO:«Ô:*ô
?H2>ò(8ò(8~û<ËAC?üì>]ZS?:á>÷>=?À&¡¸U9Q¾ÞV:Õ¦Ä9îZ?£2>¯(8¯(8~û<rø¸>Èd>ã7O?·§?ÎÇS?föI? =Ö©¿<¢ÈU?£K=*Wó<²;V?2>l(8l(8~û<oÅ?­¶??D?oB^@Ìïº?µ/?Zº:á·¼96äQ?°
;bò¹:ú>?A2>)§(8)§(8~û<³>¯ØI>D?±Ø>Éa>L-?¬¯
¹Ú'[8¥¥¿I:Ç!Ñ9·Âv?¬2>å±(8å±(8~û<Ï$?2Í>£MM?òù>pD¨>Ò!>?p¶ôã9ñ»h;L(;´0?ø¢2>¢¼(8¢¼(8~û<{¨ç<ð|¤<E4?Õ2=+yW=ÛQ+?rá¶hH°8SÛ¼ùý7¦½8¨áw>§2>_Ç(8_Ç(8~û<Ý?Ø[µ>þS?SE?ã°>qJ?§`9NP9ß>>:M:L!G:ë?Ë¨2>Ò(8Ò(8~û<%ù>8>ÚQ?+?Ò»Ý>^}E?;w¡¸Ñ79áN¾#¼9J-¼9æÄ>Ü»2>ØÜ(8ØÜ(8~û<´ ;?ë9Ë>ÔYl?G9Î>kv>=V?©S29ûr^99Í>¥¬9ô²9¨Wö>Í¾2>ç(8ç(8~û<.£>ö©D>=?æû>^/¸>ÁÎ.?êÛ8rÉ9¶è/>HÐ9Sð¿9{Ê>Æ2>Rò(8Rò(8~û<4â>ôöw>i?m?e?<*i?i/=3®<àLX?äVö<Ùå~<gw?Í2>ý(8ý(8~û<%?Ê²È>rR?£üÿ>£¡>¶J?.¥Ó·ª"9¦½Ä­à:Kw:À.:?ïÍ2>Ì)8Ì)8~û<Y¹<â<§/?K½Å;¯;²:*?ã¬Æ¹¯39Z¿Üá¹®~9j¨¾QÎ2>)8)8~û<øö>Uõ{>£z?r[?Ç?gøQ?(Ðö8º_9k>L":¿:ì
?¥Õ2>E)8E)8~û<sèñ>ð¢>B>?©ô>e¬>
5?°û7â239XCÌ<P;é;tD?ç2>()8()8~û< Þ=fLW=U1?ù~;@Íq;zÍ'?ê`·®«e8h³ú½Ëú8{F9è¢>(è2>¿2)8¿2)8~û<^Ôa?Nï>ÇJq?³?9?T¥N?iþÒ9
;·9e?âÅx:us(:ª=?Cî2>{=)8{=)8~û<ÆPJ?»çù>ë?O?/?0Ìð>/:?£	·|J9®¼b
9Âb9V?¿ò2>8H)88H)8~û<³Ù>ø n>+âh?×å"?eúÍ>(uJ?<Í"¸
Ì9ô½PÚ»;Ñüa;ûÌT?ÿ2>õR)8õR)8~û<ýK?ëDæ>¯¿a?´Ëü>é& >mJ?1¸¤9²Ø¾Én:r':4z6?p3>²])8²])8~û<©l_?ÿ)Ã>ê?Z$?Re>Èà?Úh"9X9ô>üí	:$¸9ÏI??Í	3>oh)8oh)8~û<é?:¾>]R?ôIL?¶÷?ì¨G?±n9mj9øÍí>:KuI:\îA?¡3>+s)8+s)8~û<Fó<êy°<:s0?ûú;Y²Þ;½A?0t®5	·öï¢½-´:Æû:'?z3>è})8è})8~û<Å?M>^Xz?,Ý?®»?W>a?NK90¼õ9Ò>XIø:ªã:6/c?ß3>¥)8¥)8~û<Cw?÷ð>å?<?\­?à6?­²/9·i9Á>í§û9Ó9T:?#3>b)8b)8~û<p=¦~c=I1?ò;<pc¸;ßl3?¹Ý*/9
3Ã¾zÍ¥8Ù£9¸s">l*3>)8)8~û<6×L?´ø>øgS?N<?Fò>¬±F?òÛT9âV	9_bF?<¥ß9:½­9Ä$?þ23>Û¨)8Û¨)8~û<òd?JÞ?bG?Y?Ú³¾>¤$G?%
¶0\9Ü<¤»s0Ì:8:½¶@?<=3>³)8³)8~û<$~É=VÅ=¬^??I<þ<oÔ)?ç§¶¸àN±8PÜ¿ÒK¸~ù~8niÌ¾ä@3>U¾)8U¾)8~û<Bè·?¼?s<?Ðº@Yö<?ïÀ¯?ST:¯Ýö9+.\?86;=x:§¼?ÜA3>É)8É)8~û<wpk>­í>¬G?xÏ?Zæ¯>£w;?ÐM¹X9Ïó¾C)::gZ:a%?FE3>ÎÓ)8ÎÓ)8~û<(äÂ=|=;r5?þ=ÞI=?u0?Ý¶H¹V8nÈ¿Òl;¥¯A;S`?H3>Þ)8Þ)8~û<l!M?cû>¯%Q?mä>V÷>=C??c9â 9<Ö>Á:HçL:]ä&?yK3>Hé)8Hé)8~û<ÿc=Ì¯&=Û/?&Ã;_;M~?Ý²¸~õ8äÎº¾®;Cêè:J`$?­L3>ô)8ô)8~û<.?7¾>VF?»õ>¤«>xÚ7?H¥i¸áË89ëÕ!¾¯Ö;:î³:ôk>?FO3>Âþ)8Âþ)8~û<³Îz=vD8=µ8.?V6Ë;å;N³#?Å	¹´"\8åÎ°¿äø¹ª
t9)b¾ÎS3>~	*8~	*8~û<à^ý<ú¾<X.*?}si;Añ@;¹ß?Ú8Ñ¸
]9zÝË¾Ê¹vÑÌ8ù4¿l3>;*8;*8~û<ç?°s>=k{?p	í>§>¶W?Ê=V8O¤9ÃA7>Ó±¹9kg9ïjM?Pl3>ø*8ø*8~û<O=2¬<ûmY?â;°=;Ù?Üi?¹¬­s9£É¾LÞÁ¸n9t&¾s3>µ)*8µ)*8~û<t"c?ÙËö>åk?£?±vÄ>'ÍJ?YÊN9´Ð9~Â}>"væ:ÞÀ:ÚI?ox3>q4*8q4*8~û<öÚ>Ñq>öX?»eB?Mèý>àÿC?a9ö9&nù>«gÂ:þu:¢Û;?²|3>.?*8.?*8~û< Ü<\3<,5?~I<;<»0?ds7\
^9G¯6=Íd;2);aì,?0~3>ëI*8ëI*8~û<Ï¹2?Dâ>-aJ?É{?Æ>5ª7?ó¶z9
§9ì(À>â9$~ 9aª4?e3>¨T*8¨T*8~û<¶+?=Ì¾>ÍvE?©Z?Ô»	?ß¯J?®V9¸ï9n>ßÏN:ç#:!?I3>e_*8e_*8~û<nj(?dk>½?sOì?À?BçV?1±Ô9:¶9?ø/?P<<ÄÊ<1d?ú3>!j*8!j*8~û<|$Ú>n->úÇE?R©?¡ÑÂ>N>?ó%«7N
9;=}D:>¨Ì9b6u?«3>Þt*8Þt*8~û<05Y?|?ÑjS?±-`?+ð?D?Æç91{Â9Ëº>¹;À8;û¨J?E®3>*8*8~û<Æ ?ýl÷>KX¦?¤QX?`¼>uü?D¤90o99ib?qhÒ:ü9:ÖBD?¹3>X*8X*8~û<#ó>ëÙ>O_?ó ?ÿüÉ>þÎJ?ö[=ÁR=ÿzU?)=YÔÕ<5K?C»3>*8*8~û<{æ<£a§<Ý@0?;|s;³¯?"Ø¹pRz96!¾æ¿@7Í9\
<²Ç3>Ñ*8Ñ*8~û<°F?[Æò>XQ?f2?ßå>G?¶9%a9å3O?';d¤:\P?\É3>ª*8ª*8~û<©-?cá>'E?÷°é>
{¦>è¬3?I½n8Èû9ñÅR>2ô+:vß9þD?!Ô3>Kµ*8Kµ*8~û<b?É¹?ÓO?Ë%?Ä7Ó>]H?×l9Þçã9,a>¢ç9Ôq	:Ã·×>jÔ3>À*8À*8~û<Û?U£>ï?¼R4@Å?êi?Ð::ü1¨9xü?Íb:":
2?Jâ3>ÄÊ*8ÄÊ*8~û<z=%<Î<Ä<?Ä =°w=°A&?VÙ£7¬àR9èF=y©<;_³á:3ýU?Ðê3>Õ*8Õ*8~û<R`¸<üF<7¬*?óí;2
¹;\$?O¹]9	¿LÜ·«*9öZ½6ì3>>à*8>à*8~û<'8?Û ?¢Îv?¶¹ª?Í`5?ñöp?9JJe9v®?Hx¹;&ÌA;àÿt?í3>ûê*8ûê*8~û<ø'?×>>üG?¡ÙÖ>Å>õ@?QS83J9ÅA¿=`ì	:Ã{¢9ðMY?øî3>·õ*8·õ*8~û<î>$D>$öE?¥Ï>õ@>Õ9?ÁZD8¹|9#Î¶=,2Ê:Ö:ú<(?lô3>t+8t+8~û<ÂcÅ<<Í1?a;gR;C3	?Þ¹kÞ 9Üô¾¡ò@¹øàý8UB¿ù3>1+81+8~û<ü;?p(1?f?G+?P.Â>Îa?IVÓ9ô¹¾9Õ
?C©:þÂ8:&j?,4>î+8î+8~û<2C6?õ>^>?6vs>¼=,>\í4?Ï.¸h79ÛÇ½u{:'?:a(?Æ4>« +8« +8~û<vÅ>duÌ=Ã2?3ï<¥½I<§#?=.8¤Ç 9P·
>þ\9àâv9
>Ö64>g++8g++8~û<Ït·>ëde>ë»L?zôÜ>fÙ>>?É41·lA¢9TË¼&²9â,9??K4>$6+8$6+8~û<ç»=ÍP=©Te?ÙÉ?=ïqÄ<îy?úV(:.î9ß¨?q[<^ÐZ;4W?äO4>á@+8á@+8~û<BD?Ü~¥>f%N?&>ÜÕX>I41?HvÄ·â9¢½¡ª:ÍÎ:ÈU?%_4>K+8K+8~û<s ?¥v?´ç?në1?^Þ®>¸;?ðÆ8¾kd9ñv->³*¤:}ñE:QT?Kc4>ZV+8ZV+8~û<*=¯<R<?£Ü;¶v;Còd?þ,ú¸á½496,±¾ÚÃ8Äï69Â	>qe4>a+8a+8~û<f=@_æ<¯Ì-?³Õ ;
J;L+?Ë¹¹Tó9öh¾ô9L¿9Ä¾>Êi4>Ôk+8Ôk+8~û<(?¦±Ë>êS?hÎ>÷<>}ÜJ?,ç8|R9èL
>"D=;3n;n64?Ãk4>v+8v+8~û<Æ?¹>MO?nÓ
?µû¼>V<?<i¸8V#Ü9ðsÖ=ò¶Â:>:Wï6?ñ~4>N+8N+8~û<L=¯õb=~Â1?7Ã<È¥;îëI?Ip¸N$î8J¾á
9j²k9×>R4>
+8
+8~û<'Aè>¡Pk>§«|?Z:?ï²>±ýU?:p9rn9j?~I<C¬<Im?4>Ç+8Ç+8~û<,ýY?©?*9B?ëa?R¶¯>9õ=?¢9}u95b¤>©_:æ8+:v3'?54>¡+8¡+8~û<ué>D>§øh?Ø?mÖ>HñS?I°ÿ8å§c9ñÂ>pî
;"¸:°SE?ú4>A¬+8A¬+8~û<Òõ>¡ú>KºI?C0> v:>Û6?Õ®»¸Ñ­®9j	¾f&:P½:ÉJ?­4>ý¶+8ý¶+8~û<êÍ¿>õu>È¢G?3{?½Í@?j75?\o9îÅd9 ì?¾:ý¤é9f¥*?N®4>ºÁ+8ºÁ+8J=I<?Lôì>YkK?ý©B?jû>ewF?Å+g9á¨=9?`;ÀÚõ:%^i?eÅ4>wÌ+8wÌ+8J=HÕ<1ò<ö~2?tº³:È¬:u%?â)¡¹^9Iæ¿ªt¸¤Ê8D£¾Í4>4×+84×+8J=Õü?)Ê?g\?PªW?çû	?H?.Ù9ôÓ>9®M?½Q­:ªd\: RI?SÎ4>ñá+8ñá+8J=Ï/&?ûÎ¿>µÍ]?4j?~þS?@?2":ïÈ9O?¹.;ÙÊÂ:i e?Æß4>­ì+8­ì+8J=³a½<Ç<6?è;;çE;SQ+?2Ä¹+ÐN9²D¿pÅ³8º9Ü>îâ4>j÷+8j÷+8J=°B?6PÓ>±Àk?kû?)ü?<¼p?µÍ8=9E¤C>ì¤²:4S:wX?Hê4>',8',8J=Â
=¤!Ä<xè4?ýÕÇ;û¾;­F?p	¹\9¶í¾=$9
×9õ>§ë4>ä,8ä,8J=|Nä?Óat?)o?Î:?à½ú>`6?+9G
É9Ã¯>¾ ;:q;$?45> ,8 ,8J=¸â??ÐÛ?F²ú?ÈÜ)?é¼?^ÔÖ9p9-N?Þ;~hþ:CÀ?V5>]",8]",8J=µn§?ë>Ôéµ?=¾?ê'? ¸?å9O°i9v{?ä?;bÈÃ:8éz?5>-,8-,8J=Rá
?Ç>>Èt?áÊ2?æVÕ>{V? ;þ8Ü9tO>J×;=ÏÐ:cI@?5>×7,8×7,8J=¡ò®=Ã=úè-?@
Î;¶¥;<&?FÙ¸èæ·8ñ?ûË8Fb9]2>À5>B,8B,8J=Ìz>A>8'F?OÉ>w>uZ6?*Åª8º9¨þ>I¾9@9aÒß>Y5>PM,8PM,8J=IÛ?¾®§>S@F?|ï>ë¡>Fú=?³v9H9³Î>3k:U¥:?r%5>
X,8
X,8J=º'?
Ð>ÉN?+äç>à>?B?5þ·¨F9øk¼Õ>;Ú·:íI?C15>Êb,8Êb,8J=«.á<U¤<k/?oû;D;¾?âL¸æ(9¸Ña¾í¹vp&9®é¾´O5>m,8m,8J=P?x/Ú>ä(t?gÉÛ?´ü?IÆV?K½9jó9Ò¹Æ><j<O}<Ug?ÜZ5>Cx,8Cx,8J=¦ÐD=(ê=ôÆ2?å©<6c<F/?®§¶}+9¦àz¼Íøs:+x:oBû>¢h5>,8,8J=¼V½>Åab>GV?s«?BØ'?ÉLG?~¯½;o×Z;¶ä]?eE2=Ð!Å<¶g?q5>½,8½,8J=W@0H=?È&Ö?ä,ç?Ï
?,Õ? ¢:¹$	:¯N?ÝÊµ;¤9;cv{?­q5>z,8z,8J=%@ÐõJ?u©µ?Ú}»?,ª?`6²?ðÉ:':
y?ÅU»;Ä6;:Z?Ê5>7£,87£,8J=Jú>¯>5z6?V_Ø>0 >)-?ÿ¤¹`9ÿ¿39:ì6:è?5>ó­,8ó­,8J=hõ>>NiF?{¸Æ>'>ï2?ËA¹ì9ñ&¤¾Î¦8&¡9~	>%5>°¸,8°¸,8J=O&?ÙÖ>x*F?*Õ>b>b!@?6¹/Ä9á°¾k`
;Jö¦:3ÅX?Q5>mÃ,8mÃ,8J=ù?¸R©>EjB?ùk¿>X>Ö/?áÎÙ¸þë«9Ø)"¾Ö;ÈÂ:æ/?5>*Î,8*Î,8J=ÈÄ >L>Â·I?cB³>Õ<>oª)?5w ¹5Q9'Ä¾'P:³k:çé?Ï5>æØ,8æØ,8J=ªýa?lÎ>g?cf\?\Ö>R?så¾9ï_974?
aë:¤Ã¤:¿Û6?o5>£ã,8£ã,8J=«?Úô«>2ZZ?K)?y^Û>ÀÒE?ì>)9N¨9Ùà >þmä9{¤È9º?¨5>`î,8`î,8J=ÁD½=«=o¿2?e¦<6æ}<~Å'?ªC¹Èl9k¾R+%¹²íÞ8¬=¿4²5>ù,8ù,8J=! ?·-·>¶ÑJ?BÙ-?¼Üê>Ã~=?íS¦7Ýc 9½=²pI:
0:ß1?FÀ5>Ú-8Ú-8J=¹Ï?Å&³>UL?k?¸Ç>Co<?]>¹ g9k¾jQ:6(U:µé?Ç5>-8-8J=J
¯>´j>ò??,!?årî>	-?¹S9=çáæ<}M?¹Ò<5j<9xA?ÏÎ5>S-8S-8J=ã<(Ä<¬8?m»;Â;²2?¹Î 9í®¿c	¹Å"9Õâ¾%Ï5>$-8$-8J=Àú>	Ì>r¤Z?ûÄ>so>G¹5?÷·Ìz9%¯¼d0&;å¼:Ó9a?é5>Í.-8Í.-8J=üê?·Õ¸>¸ñE?Nóu>¥a1>àz1?êõ³ù69Lk¬¹uËµ9¾¦ô9I:¾>)ê5>9-89-8J=èR?ÿ«¬>N?¹KÖ>9>1=?õå69Â_J9
]ç>Þ8:÷Ñ(:×J?
í5>FD-8FD-8J=R\²>*Va>³¡J?QÒ¾>Dà>è5?`ë7üäf8é=>¶ó7GYM9/<=ú5>O-8O-8J=t?ôPX>rµ?g·?Ç#6?ã?ð:µ':? R?ÊÇf:q:(«E?6>ÀY-8ÀY-8J=W}¦?¦)A?d¦\?±t?À?ÕF??v9ç¶§9ï»>?æ;±ó:øy?:6>}d-8}d-8J=«
=±ùÐ<º-?4·;(;5ý? b¹Öb9úp¾°¶`9[j{9¯Ïä>î
6>9o-89o-8J=·ü>­?¨>ðB@?~R>>ñ.?{¹ò¬¯9TP>¾ï¤9än9
¿0?¼6>öy-8öy-8J=ó?ÚöÃ>ºK?ñ×><V>5@?Â}94§j9	t>0ÿ¦;5B;Q¯[?ì6>³-8³-8J=l?lÁ¦>ÎÁI?g4¶>!â>è,?wÅ¸ïíC9óÆ¾b@­9cÝ9Ï©È>D 6>p-8p-8J=cã=?|¤=ó0?û¿
<UÖ;tä%?ÊÖD¹©²b9HÞ¾¬H¦8)È9ôÁ>þ)6>,-8,-8J=«t=Ç"="A?ù8<eç;3¤K?ûG2¹¾9Á¿VÖh¸8½)9
/¾é,6>é¤-8é¤-8J=roX?'Á>Ùm?JÒ?,Q?!¹?Ý ':%Æ92|W?û;Si;RDg?B/6>¦¯-8¦¯-8J=¯Ê=H=u0?Ù±á;®;;ü%?SI¹ò8\Ü«¿£G
9Þ²29ÆÆ>·/6>cº-8cº-8J=ÙWF?õÐÂ>:Q?gÇ?9ï0?×T?uÃ8:©:¥9"?r;uº:øÁ?¡56> Å-8 Å-8J=T=¾_<=©q5?§>ò;ï¡;±z??çS>¹K#91¿,ú±¸LÏR9!X¾;6>ÜÏ-8ÜÏ-8J=w?~Ñ>½¦??±o³>D}>/5?ú?9wI9Re>y:h²?:Q&?C6>Ú-8Ú-8J=õ+?ANÉ>­Z?«|ò>x:>¸U?69ìc9>ß>»¬:Éf¸9õR?C6>Vå-8Vå-8J=ëÞ
=4É<g)4?Ï<¿8Ì;ý(?lF¹éåz9ruÊ¾Î74p 9Êl$=_L6>ð-8ð-8J=ÖE?æ©>m0?º°?Ý1?	Ýy?-m9VÍt9ýø>7)
;7{ :".a?ÃO6>Ðú-8Ðú-8J=OSð>Ýú>eñ^?|Q?v,½>Z¶H?âÃ¨¸Âg9!Ä¾ËÀ8:jÊª9Öv?Z_6>.8.8J=¸= lC=Å·5?eÃ«;ðÝ;qR?íF¹îÞg9 Û¾ûÆt¸Ud9¹7	¾O`6>I.8I.8J=qñÔ>£>¾ûC?6vf>ª#>;=4?p±8939÷K>;ä:ü:fmü>fm6>.8.8J=}ª>ÂS>n+N?Ô±å>zG¢>Ä,5?´9g9üÆk>Ã¡:àX:èl??þu6>Ã%.8Ã%.8J=4
È>:u>ðÓP?íà>uL>#*>?à±8jÖ~9I°2>ua1:mÇ:ÇÒ?¼6>0.80.8J=	ë=Õ¦=[5?em(<±Ó<!?à9½¬9ìm[>9¹ÎË	9c¿}6><;.8<;.8J=	Hó>õÝi>'?je?¶?¤Sf?j¿u9I×U9>?x¢º<è!-<û?5¥6>ùE.8ùE.8J=)¾<É<1?£¸U;zô;;?ö¯¸~á8\;¾
ET·`y&926#½®©6>¶P.8¶P.8J=µq?s1¬>}]I?5ï>X>g2?s¸Èòj9þ¤½sÁ#;½:ÚÆ]?À6>s[.8s[.8J=ròe?Éc°>[Ý¦?F?é	?|%?\[ 8%9ù>å:9Ï:YA?Ê6>/f.8/f.8J=M·Ì><>¢YA?w§>é¢o>~æ2?N¸÷+9G"¼½X:¸}¾9¢Õ6?9Ú6>ìp.8ìp.8J=OE=J=`Ô-?ë¿`;Ï6;¿]?1ýã¸8Âr9¼lp¾w
­¸9çõ¾-á6>©{.8©{.8J=´;=H¡	=ñc.?In;<Z:;5{#?é¹<óg9L¾Ë^¸(9ÝÍØ½>7>f.8f.8J=üN??fÔ>Ýyy?nâr?Ì_?JôR?¾`9¸9qùÓ>7±:x)a:'2?	7>".8".8J=>.ø>ÏWy>}Î~?(´;?¨\Ò>md?vØ¼8X¬9A>G<ÏÆ; ?ù
7>ß.8ß.8J=ÛÈ<<dú<?ô;ð$ò:¼)?ð:¹ÔÝî87¿Aµåÿ8hQ»¡7>¦.8¦.8J=_D>ÔÌà=ká_??^'»>6rJ?
^E=ûõ<¾)N?´%-<ý?Ê;¹)[?¦7>Y±.8Y±.8J=X>ô6>!Ù[?ü>@?A³ö>:~G?ëÅ9ïR¥9y?}Æn<
á<Àg?W#7>¼.8¼.8J=·§4=4r=|D1?7ê±;p¶;çÿ"?{G¹ðë8\½X¿gÖè¸9p7G¾Ô#7>ÒÆ.8ÒÆ.8J=ð?UPÒ>-<?ðÜ²>Ü}>üö4?é¢¸Ü½8 EÛ¾qZ9¢O½9¹ë®>¡%7>Ñ.8Ñ.8J=4WÞ>ù£:>Ç{?çÒü>	>)Ç}?³[:ú¯%:î¹)?$Ç9]9áA?¿07>LÜ.8LÜ.8J=_?ë?r[?×ªg?ù?¹eH?+K9CW9o+?·wð;¾I;Øa?§57>	ç.8	ç.8J=Ø=ÿ¢»<E?5?#Rd;Çd4;×"?EÿL8C91>vÉT9Ü9úÎ>cB7>Åñ.8Åñ.8J=A=T±<â>?m]Z;aÂ;gÂ??ºEß·<h¤9mÔ-½ãX®¸GÓÉ8i%Ý¾X7>ü.8ü.8J=ÁÚ=cQ=ü1?D!l<ð)<yÛ1?ªw¹xL9ý¿9<¨z9ªÁ?S[7>?/8?/8J=±¡g=oÏ'=E®0?Z·;Éx;Ý¦?²¹6à¶T9TX_<  ¸ô*R9"l&¾k7>ü/8ü/8J=ÞÂ¦?O/?¦s?z??íVù>ê?à+Í95´9^Ø?C¯;@Ñ:Åú?l7>¹/8¹/8J=Ákb?aÿÐ>¿«?¢(?§??rì{?Â8¬9%K9jY?^6:Îâ9Ë³N?{7>u'/8u'/8J=Ì?ã¦¨>PI?hÿ>é§­>NB<?Æ'~8P)º9BÀ®=
ýÈ:ð:Ï»2?ª7>22/822/8J=Þôh?#?!þg?æÏ?ÿ(d?ÊDi?"
:¬4½9¼å:?Ö»G;
°:}Ô?÷7>ï</8ï</8J=¡ä%?¶Å>ÌV?)â>¬>È¬L?©9Ê9"×>55;
¤è:ûfG?Ó£7>¬G/8¬G/8J=B?¿££>ÇK?Ä?Þß¼>·,A?
i»7M·9;2=G>:pF:@B?¦7>hR/8hR/8J=9í>0<E>§B?ÃÊ>»>r#@?Öàû¸#9øö¾Ùä:ýÄ:Ì]C?
²7>%]/8%]/8J=½>ærh>PÕP?Ñ]?¦>c÷H?Eñò¸zJ9¸Ó¾À:a):+ý4?t·7>âg/8âg/8J=ëq?Yâ³>[$L?¤g9?Ïpã>¯P?¬·I9ÜÀþ¼ªí:):;Q?o¼7>r/8r/8J=ÐðD?÷À×>t­i?ï{'@kzØ?¬F?ØÜÉ8ÈZ9g3l>:uUÚ9 *?¿7>\}/8\}/8J=Â:?Àþ¹>äG?»¥>°/p>ñ/?´ã¸Å9ôå¾
3:':L­ú> Ï7>/8/8J=á}=?=¹Å>Wu?¸®?¨ +?ÉzI?©Ê9'[9±Qê>í§	;{m£:P¡W?ÝØ7>Õ/8Õ/8J=Diú<Mb¶<¾/?³i;
äd;?ß=¸9ÈA9;=¾e8`09ÚLÊ=Wæ7>/8/8J=]á>Gv>e|J?fß>öS>zÿ6?îE9|90¢>²>²:Jæ:Æ7?ñ7>O¨/8O¨/8J=Û?¨/þ>ÑÈ?.Å^?9ö>Ãg?
v¡9âg9	à2?dýI;üÍ«:+}?´ÿ7>³/8³/8J=?ôM=¾=|9?J:F<å.Þ;ÿed?8ÁA¹Ëá"9ÞB¿0Ì£9Î£9!ýÿ>x8>È½/8È½/8J=Ow>ñ>íêo?»mW??øV?è=2,=¡ä[?¬Ã<?;áõn?¬8>È/8È/8J=ÔK?xÏÊ>|?8Òo??H?ë59[9¨Ô>Ý½;p::gX^?)8>BÓ/8BÓ/8J=®î(>ÿ¿=Ì³a?Õ´[?7?½UW?¦=#D=#rY?ï<[¾;¤´Q?& 8>ÿÝ/8ÿÝ/8J=(3?l³>nQL?ø°>ä
W>ðÅ5?òÇ¸$¥9¾l;Ã§:1ÝN?!8>»è/8»è/8J=«F==Xv-?V=,Ñ<÷!?RH9Å9wY¯>,>6Êç8kiR<#:8>xó/8xó/8J=¦$u?Æwí>#?à?HM	?µ?4A9´w9å?Ý_1;QNª:	P?@C8>5þ/85þ/8J=M(?Í,>W¯?¦b^?ÛÊ>¨R?¿×H90·c9Êá>h\:þ:£³u?¿]8>ò08ò08J=½µz=°í4=#^1?n<bÐ?<)3?¹7	Ü8y 9¿¶¶¬8L±O9¨âT>Ïc8>®08®08J=ê±¶>2ù>¥Ü¯?whH@`¼?É°?5¶ >%=ÄÁ?ø)<hë;¯ü?-d8>k08k08J=à=26£=K¯/?+í;½ZÈ;°l?JÈ§¹@Ón9&Ù3¿ÆmR9CÍ9@o±>f8>()08()08J=§kè<Ê|¤<"Ý4?§ç¿;3;2(?ø¸iý7Ìû¿¼	¹÷T8Sj¿åj8>å308å308J=\s=ªÜ<ñ8,?YXr;åI;Ø¤?¸<t¹âZ/9ÇG2¿ÑÒ¸qh:9Ã¾n8>¢>08¢>08J=¶od=?b#=Ùö2?Þ'÷;>Ë;~Æ?uE¹¾É=9´ï¿Êf8¥96Üc>'p8>^I08^I08J=	mø>>0lL?ê°>Í¶_>Ñ5?ú[1¸¼"P9c%Ú½0º9ÒÈ«9þ
?¸y8>T08T08J=}½>ã5\>xI\?¿¸,?Aê>t~<?D8î´9X"õ=
±6:·ñ9}A?8>Ø^08Ø^08J=°MØ>z>Ö÷\?f?£?C?Çù99<ú'9û¶
?sN":ë»): Ìô>8>i08i08J=Ä?±ÏÒ>)_>?¡Áö>~ ³>S0?tÑ¸àÝL8ÿå¿ç9n¶<9>¶?t8>Qt08Qt08J=®@
Q?ùî?¡gÀ?ÃI?ýt?¶}ñ9<Ë9&?¡Ì};0ûþ:<Ð~?p8>0808J=¥?I¤>¹~R??HíÐ>ûC?2ªN8©â9dÃ»=ÖÅ;§^;·Õ+?b 8>Ë08Ë08J=þl0?w¼>p¥o?ÂY?·×?jÚ{?Ñ^ì9»¹9)|#?áÀ);Í«:ðò|?Ìµ8>0808J=p`?`ú>ÀÁe?T?ú0?ØR?jË9TÜ9Or>@~c;ë;OâO?<Æ8>E08E08J=X[Ê=å=çÜ8?v*<É	<o[?"üZ¹®W9%2¿µ)A¸T9¸ùH?Ò8>ª08ª08J=¢K?:?lB?@?99¨>Taa?ïÁ8	ìY9Æec><*D:bþõ9ø$L?aÔ8>¾´08¾´08J=§áv>×ý>;JI?+£?DÍ>E?ô =/ÅI=Z)K?7:A<Þ¥á;ô7[?Ø8>{¿08{¿08J=æC?8Ì>Ôu?*_¯?Þ×.?c?;ús;T¹;IY?!oj:1:²HK?ã8>8Ê088Ê08J=RC??·ê>P±T?&Í>¦l>õw^?¥L4¹XÑ59¶Üý¾õ7K:=5:ºM?cì8>ôÔ08ôÔ08J=ëÉ>¬Ê{>*äL?ïæ>´>5A?¤´¶ÀEC9¨v¸»ãZ<ïÒ<dO?ï8>±ß08±ß08J=?¸Ì=úÁ=TÇ3?{A<ÕY<À"?þmQ¹Ò1K9}í¿åÎ³âÐ~9ÛO¹$ð8>nê08nê08J=Ì?F
ù>ÎM?ÅÝ?c¯,?#a?¥Ä9/9*D<?ÍÛ	:¬®9ÌJ?Ú9>+õ08+õ08J=X¼?Cä>:@Ó?y!å?O?¸?ì\:ÔfÔ9IÊ,?Y;m¶7:Ð?ê9>èÿ08èÿ08J=L¸?ä>ÏfÎ?]ÒÚ?gN?ÙÑ¯?XB):bÙ½9S<d?öå;eL2:MÊ?Ì9>¤
18¤
18J=©>`¡Í=TM??nfÃ<!<tÙ?p6Ît9Ô ;iß9;Æ;o/?*9>a18a18J=µE?%>®à}?Ë?í+?d+s?¼¡·l;¾8¥}Ù½Ï<G	<r?)9> 18 18J=OZ?8½>_G?%¯>\ù[>$¬8?LÀ¸))9 ®+¾äèÿ8À Î9Æé>9>Û*18Û*18J=fY<>+oÓ=d?£ÜU?G¬?såO?ë>V=zè<æk?:üsß9°?k9>518518J=°+?»ËÕ>¾ÖL?Pó'?6øÛ>ÔuC?ð8us9¾½u>z¶;nÔá:^q?k&9>T@18T@18J=¤Å>ÿd>}ò\?w,?¯»æ> ??G|9üì9£_>Þ)¢:xºX:C??	(9>K18K18J=Ó?=ø=sZ/?'×´;ºl;¬#?aÕ1¹K;Y9Ñ¾ã8u²Ñ9oz­=/9>ÎU18ÎU18J=ìÎ3?ÿïÝ>¨gO?Ù´>j>XE?î/¸êÌL9Ó; ¾ýR:´93U?Ø59>`18`18J=Ä!×<u<G2?ã<;4/i;Hm*?lÎ¹öø¿8uE¿µ8H8£µ8Æ>M;9>Gk18Gk18J=ÑB?q¼ý>.HD?vµ>kt>Ñ«=?ï]¹þ9Á¾s7Â:Ö|:#6?ô>9>v18v18J= ?Ì¤°>¿S?*`?yÏ?[Â@?Q,:B&
:¨?j=;Ã:ßS?h@9>Á18Á18J=SÃô>-t>¸E?+1½>:>»Ú<?D}(6øø6->oA2;²;ç@-?§F9>~18~18J=³¬Þ>Æb>´ûP?'bÿ>À¨>±B?Sy¹D¦9n½¿¾=<4¢Ö;òna?Q9>;18;18J=¿Æ>Xn>U?íÂÈ>¤Ø>^qG?26Õ¸ó¡9(¾Q¥:G:&E?¨9>÷ 18÷ 18J=W1?\¯Ó>
wV?¨8È>ë>ª=?D%9åü³9è{k>y°";ÍÓ:O£D?~9>´«18´«18J=[×O?=³¯>Lj?ú¦?E?«O?ö^:¾:µÝu?e;î ;9	?¸9>q¶18q¶18KY=­Ú<8£<|§+?¢c;ä¼;iiÿ>½.¹
88!¿.É¸,îæ8?O¾Ñ9>.Á18.Á18KY=Ïl?6?´EK?Uà>{ë>w$F?gE8J²9*Ð=AÈ	:Ð£:&H÷>.¡9>êË18êË18KY=öÃ?Ëj>)óq?Àá?\¥>!Z?ì8kÕ9ü­¹=]1<M·;´w?¬£9>§Ö18§Ö18KY=aÜ³=­E{=»>7?þ;ÃÄ;¨%?øf¹v[È8Ì¿³Ö9ø»Ô8ã+?Ô¨9>dá18dá18KY=8#=(½Þ<}À5?v;<C
Î;_Å&?
½ë¸_99ÕôL¾Xln;3u&;ºV7?M¯9>!ì18!ì18KY=p¥?ª(?C{?N6S?/ý>¯U?èj9ä9ç>Òí?;ªóê:{Q?þ»9>Þö18Þö18KY=d>i.>ëXM?s_?ô¼>
?B?§Ï7=ùïâ<ÏYO?´]R<0í;
c?9¿9>2828KY=ÊÚÍ>~>ÏM?Oæ?É»>¬4?Ú81&°9Éå=©Úæ9 ið9bÒõ>¿9>W28W28KY=å`>
>¤¤J?´OØ>À>áQ-?$h¸~Ø8Û:¾ä«<ÏR\<Á²F?DÎ9>2828KY=ñ(?Q>¡ý?V?±
×>z?r§,9¦9V®>7q#::9?ÕÐ9>Ñ!28Ñ!28KY=æp"?QÝÛ>#=?£6å>	(¢>§î4?Å8>6|9^H>z: +:Hy;?jØ9>,28,28KY=x¢K=T=1ð4?CÙ<Î;vÁ(?Yì¸iö8§]õ¾ÖôE¹Ùåo9O>Ó¾à9>J728J728KY= Ç?ÝÊ>^rJ?$7õ>=:£>K@?uÉ09Â¼q9­7»>¯:>È:l?îö9>B28B28KY="Ö=5¹Ë<FB7?9Ç ;»f;j2?)ãL¹!g8Fïâ¿Íh09¬V9Ò>¨þ9>ÄL28ÄL28KY=ý4?¤Ã>dl?W>Ý>ýRz?Rc¸´9Æ;¾è;ßÀ:¤E?:>W28W28KY=×J>û8>7O?Ç?Á²R?°e6?m98ì9¥k=±z;òµ:éP?:>=b28=b28KY= c×>Y>÷¾N?R?øEÐ>u<?Èà'¸Z91ë½k
ä:èl~:¶se?}:>úl28úl28KY=ë	O?-Î¿>w*?¬@wî?VÆ?QS±<gD<¹!g?´/;´­Å:·Âb?B$:>·w28·w28KY=äì>Þ¬=v^C?DÞ>|Ñ\>ª³4?wÚ:Z´Q:aI(?ü`¢;
g;<é3?ø):>t28t28KY=îà>æ>ïJ?üÖ?×?^:8?ã<üâ<¶Z?8`÷<Qä<¬ØQ?2:>028028KY=ãÚ<ä¡<ø-?·;L;Uü'?ûL¹8½g¾¿{B®9ÅAÂ9¥å>½6:>í28í28KY=ýF>fà>k4?ÂU&>ü >Òü"?¤3<â	&<¿H?Î}q<¬ ,<¨3?z<:>ª¢28ª¢28KY=Ïµ<Í<Ñ'-?íÙ;;É?Å¹B9«,¾Mè¸£¦¼84Î¿±G:>g­28g­28KY=ÿ¢?¡?óØt?èn~?ø2
?/¦f?ÁÃ9.¨Ã9Ññ²>é<ò£;v<N?íP:>$¸28$¸28KY=2º>RJ¸<q|Ã@tf>ûÉ5>ý!?C^¸ã8Xtz¾l¾Z94`9ç1º>Q:>àÂ28àÂ28KY=¢,?²©Ú>9zI?ëMû>21­>Ùº9?àZ¸èÎh92$
¾¤b:Yî$:[p/?
j:>Í28Í28KY=crY?_ñ³>­?µ?2?=Q?à9À';9TÍD?C¦³:2¿:?l:>ZØ28ZØ28KY=!:À>ml8>j?N?5î'?¨ü[?NÖá9L¤Î9âã?bx²:X3:À~?Ül:>ã28ã28KY=,?F) >¡õ?X¥I?hø>þºO?9lM:Ôx&:ýò?RäÇ:_:Q£?Yz:>Óí28Óí28KY=eé(=ÞÃï<WY4?©=±g=OZ&?ï¦9×Î9ë&Î>B¶¸Ù7J×¿¾|:>ø28ø28KY=2â?Û× >ÈS?Å@Ð>»å>ì>9?ÔC9j 9µ!?_½;>2Á:c2?²:>M38M38KY=ÁöQ=Ê{=ÇÉ3?Ôº,;YAÐ:wTT?Ü¹ö2´8U¾µ¿PrË¸ûR9{x¾:>
38
38KY=ö+?ÞöÓ>ÌN?ßæ>z¡>Á7?Ov8½qH9ÔI>Ý;¥ïL;¸2E?:>Ç38Ç38KY=;p=¬f·<ÎG3?ÂeT;.;­½?Dvg¹Û9ÖS¿Vòµ8Ús29>g:>#38#38KY=ik®>Aòe>.B??¹ó>E¬>D5?@ÏN8oæ9]Í=¾£<ªýM<¸~K? :>@.38@.38KY=;>¼j»=fNQ?4,?)`º>Ö)??3!;$Å:wQ?qb;«J8;ô:@?¬:>ý838ý838KY=w?y¦>wV?zËù>¦­>t 8?oÁ¸Ë¬9,¾×~<:í1É9T×o?æ¼:>ºC38ºC38KY=4=ÏÏ/=L'L?é  =|!¿<ÇyV?l;=à©¾<ç¥{?$«;¯6;À÷o?ÎÇ:>vN38vN38KY=jÓÉ<#¯<,?pég;_ÌF;R?.m¹µ]<9!<¿Qý¾9§9»
/?ÀÈ:>3Y383Y38KY=¶*>}ÕÌ=.[U?@¨?ke?9¿;?º÷`=¯ã=ý±]?¾³é<%ðw<Mq?*Ì:>ðc38ðc38KY=Þ*>ü3>$Ì=?ÎY>E!>Æ@,?â]¹"¥M9p
¿¦ñ]9Z~/9,á!?èÍ:>­n38­n38KY=ôs·=ñqw=£Ë=?-+>uãý=ý,?2=µå<ÆG?TýQ<Dë<H¶5?-Î:>jy38jy38KY=/È?p´>oÀF?³?ÜÊ>w>?V*9Úid9*?-üP;¤;Õú,?¶Ø:>&38&38KY=rz%?¬7©>ÝWz?@À?3?uÙ:rÛ:?X~?XÍ{;ÎXä:Ù%?Ïà:>ã38ã38KY=k[>A.>ÌÃO?¸9©>Îf>Ùã;?¬B¸gÝ8§m+¾X<P,»;I?Ëî:> 38 38KY=_Ï?¹¤®>ðL?^w>Jâ[>~8?äB8fu{9iÆ=æâû9~F:üÐ>fû:>]¤38]¤38KY=A>º?¾>N8ú?u7
@ýâS?ðª?{:^½·9ÍpY?Ik@;÷f¤:7Ð?û:>¯38¯38KY=ùØ¿?¡¼?ã³?í.þ?ÀãS??#;%:8øõ9ø+?ùV9;«@¨:Íÿ?Ãû:>Ö¹38Ö¹38KY=É??²?ÒÑ?
?&¥?G(Æ:ãe:]?7S¶:YÍG:pi? ý:>Ä38Ä38KY=ÉV?V´ò>Åa?]ðÖ>¥§z>¾[?:7@·m9Ü+½M¦:|EZ:tC?Ï;>PÏ38PÏ38KY=ÅGr?m?ïsK?xãÌ>¥¬>LA?<»©8P«H9X>R:³2C:&	
?;>
Ú38
Ú38KY=Ïÿ=*=D?*<c¦ß;§,.?G²¸¸5î7VX¿¿Ú¸eÅ9.zj½Þ;>Éä38Éä38KY=9jò=E°=.0?	Ç;.Q;ù%?½0
8\kT9N(ª=!4¹XY·¬¶@m;>ï38ï38KY=.s?}Õ>0Î6? º·>Ev|>CM:?Ù	9Ó¾x9ÓÞ>X¾.: Ù:k?$;>Cú38Cú38KY=
±=Z»<Ø/?7¥;ì<;_¸?Û©_8c<R9Þ,>¡`¸|}9ÕÒÛ½l+;>4848KY=T?Ð>=³¢?ï@û?ÀQ?ü%f:ö°:M?ðQ];0Á:b£?U-;>¼48¼48KY=yFË>´l>TØ[?§¿´>»ïk>D?êd7ùü×8£p3=ÊÓ;:/l:J1?E?;>y48y48KY=î>ío4>á2>?x	?í®Ë>IÇ,?
¾=¬<SðI?©q=Þ/¯<ì'=?ý?;>6%486%48KY={æï>,?>\?Ý	?n»³>i3C?ª\¸\RÕ8=¾Ò_
:ÏÕ9"L&?iJ;>ó/48ó/48KY=v_6??ä>L?£DJ?C­?ÏÒ>?R|X8z>9º®=®êO:öÃ9e?ÆL;>°:48°:48KY=i
à>æ>-S?M£?ê'<?éK?Nnv9¨9yñ>jÏ<1û<kh?ëZ;>lE48lE48KY=Ü>ít>Y?!¯H?rVï>É§V?"P¸¤¥9ôs¾ér~<ä<N|y?[;>)P48)P48KY=Î+'>Sñè<Û·7@ßH>PÙ	>
:?âUß·C8ã6¾É;dðQ;På,?Ý[;>æZ48æZ48KY=xc?£µ?Ór?E?û@?3ôe?È±=ÍÁ<s\G?duÔ<e<w;?r\;>£e48£e48KY=ÓË×>µa>ÃÁt?7D?¾!?éP?õôF9@DR9ú:ò>Ó:2&:vPS?f^;>_p48_p48KY=æl=yF+=A1?Úë
<©ÅÀ;|8? «<¹ÕÊD9nõ¾[r:ßÜ	:ia?ßu;>{48{48KY=ùÒ>?>ðÛC?­W>	¬>û0?ì
m¹'y¢8´Áº¿Qü:6;:Y?{;>Ù48Ù48KY=ÂC?#=¬>I?ÖF>÷jB>Lq3?þwñ8óÞø8Ãbø>´5;i÷õ:ÿ<?ç;>4848KY=mgø>Ý>h?2¢¯>/X>¥O?RÒã·m9VËb½¨:Ë:?;>S48S48KY=ïÒ-?ÏÆ>ìÓ_?a?o#§>ÆøJ?Î\¹&¸«9Ï¤¾Ý2:xý	:þ4%?[;>¦48¦48KY=\B?ñdÅ>SG|?^?£©>Du?â
t8¶¿9É
£=	-È:¬Ð`:iñc?;>Ì°48Ì°48KY=ò1?t?Ü!n?*}·?%M?»e?÷í³9*,9ø¯3??x;óÔ:4?¹;>»48»48KY=-n%?4Ó>X.H?ÈWë>Ð³§> 3?ç,09$î8=?Ø[|9ø39}|3?¼;>FÆ48FÆ48KY=Ls=Íp×<.?ðº;/+;B?%\8S²;8ém?®ÀB¸ìß[9Àâ½Õ;>Ñ48Ñ48KY=
=<ÖÉ<Òñ2?Ø;gM³;ì@?j8ô'90>R$7=9#Ö=4Û;>¿Û48¿Û48KY=¦½>s>HG?EY¶>{ä>5?6ÕÕ¸À·È5]ÂzºD9d¸9>õë;>|æ48|æ48KY=Ç?º>T?<	4?Ëÿ>îQ4?×ëD¹b¤T9Úí¾îP-:5Ê9u[?¨î;>9ñ489ñ48KY=1>>'±=z8V??È?³¢S?É¶C=§¶×<óCh?æ>_<<¶E^?ï;>öû48öû48KY=¶
?¾4>??vë>¦Z>h?z>8¿/9
Î
>½9Ñ!96???ô;>²58²58KY=è7ý<HØ³<Å84?Àã;¶¡;	&4?-õO¹9Ð+¿2­9f¤9eÙ?õ;>o58o58KY=:¾7?Rþß>ÿQ?PH?5yï>äjV?ç[9g³9»àÃ>aR¿9©5Ë9 ñ>¸
<>,58,58KY=n~c>«>_6?^Í=+c=é`+?+´G;üþ:N5I?ý":pm:Ê?<<>é&58é&58KY=Jô?ùµ?s?R¿?¨è¤>k?¡:x9zµ)9ò8;?G?Æ:Óñ4:d=?R<>¦158¦158KY=ï?®¤ó>¥;?p?I	?Rvj?]09FÃ9´Ès>ÛM;B3¸:Û?&<>b<58b<58KY=½É<Ä²<;1?²ª»;µ;Ó3?428à9¾U±=vþä9åá9Yé?A=<>G58G58KY=£·;?û >HB?VÄÛ?9ßK?Æú?C~·9T¸Ð9á>t:¦J:
æ?Ä?<>ÜQ58ÜQ58KY=@ò=Ü¬Ã<é*?1Ý;Na;¼%?Sî¸«L9Kaf¾ÉòÁ8Õ9'¯°>Q<>\58\58KY=¥?W>¨º~?ÿv?R±L?+ïD?eÒ$:o:t?r9;º§ :Sig?öS<>Ug58Ug58KY=H¦7?æ><NL?Ô!?¼,Ç>ò:?B¸VV9{T&¾Bùi:0n:ì;>?`<>r58r58KY=¡Ã>Xp.>nÚX?ÌÂ`?xC?à9J?!éß·DJÓ9D¥½	ÊÑ:lÊt:Ne[?a<>Ï|58Ï|58KY=U
?Ïk³>#¨^?<r?%%?§¿;?IæÙ9}©9%?¿n;`8ø:þu?c<>5858KY=?âC?Tâ>)c]?SçE?Ùéû>/I?Â»á¶&eC9Æß¼Êr:º®:ü'Y?[l<>I58I58KY=Ð¸{?¾]þ>¹V}??ÖZ4?¦ÕR?[ä:J:U»?·3<­	½;`s?¹m<>5858KY=ÿVd=x²=«@?±¬&<Iñ;ÐÖ0?­¹&ÿ7÷ª­ÀÊ¼¸ðÇ9pD ¾t<>Â§58Â§58KY=-Y?t¬>e?AJ±>'Ñ]>{L?E¤¸à-<9Òy_¾ùøA:0r:±´*?<>²58²58KY=Xi5?®§Ý>VQ?wÖ>º
>¬âL?Ø9XB9Ø>=*;\DÈ:ûY?±<><½58<½58KY=A@=Z¿É<O8?Uì;S¤;A8?6{)·Ð|9kü¤¼ä:Ð:ð?<>øÇ58øÇ58KY=Ñ`=7\Z=Óx1?Bh¹;o~{;²º<?¿§¹¹ïé³8³À;Ñ·ÄÖ¢7±Ê¾Òª<>µÒ58µÒ58KY=,q½<	Î<Ô6,??ý?<½Ü<aÒ!?­Ñ{¹Ú8¿¶Sö·×{9Îdz½v´<>rÝ58rÝ58KY=Ý+?xAÁ>\;c?u"R?
ð>`?xY¨8¹9]>/¿Ê9¬¦9OC,?.¿<>/è58/è58KY=o??_i»>?UQ?ézu?£)?ÙG9?ÆW9Êx9)Þ>·-Ç:Avn:ÖÓU?·¿<>ìò58ìò58KY=k¦?Mìè>õç¶?ÑÄº?S¼?©?v79§Ì«9t^Û>óT;v¼å:Á?l?Ì<>¨ý58¨ý58KY=ðÓ>*A>¢B?}>µ{5>z{2?Ð¤*¹¸Óº9-Ói¾:¶9¾9áô><Î<>e68e68KY=V?Ú¡©>¨ÉS?)>ð²Q>¤>?bô`¸19]§"¾á|;ï×;ã³^?hÚ<>"68"68KY=|æ=)ª=Sc-?ü; »;`],?oeo¹O$39
+¿¸ag8?¿-å<>ß68ß68KY=<Òè?jÕ:??T?nÙì>ly¦?Ë9:ìýª9>hb?ÉJ½:GR:sf?=>(68(68KY=¢ø>@d>QÒZ?;¦K?D»?@?=C9ìàÒ9¹ë>ñÐ¬:
L:êOX?ì=>X368X368KY=x?|	Ç>J?üZT?(?õø9?v8È8nõ9<>®ø½:A:÷ö{?
=>>68>68KY=|Û>Ë>1ÂJ?/?0õ>M7?÷9ËáY9><;¦¶ã:º:2?d=>ÒH68ÒH68KY=RH½?.¸!?åÐ?µdè?Ö°n?÷>y?ÿ]:üT":(/?þ;Í[°:5f?­=>S68S68KY=	m.=¿ý<Kù/?º><áÙ;?0?É%¹Ku=9ä'-¿ç«9·ñÃ9½´;>ì=>K^68K^68KY=,ê?Pü¬>ØåZ?¨§à> Û>
<?Cç9®9QE?ºW;Ñ:ÿÚ-?	=>i68i68KY=£®R?VÝ³>eî?¿»?Ú(8?.~?äÄ³9¥e9Çü?ÍÐ:Zy:r4V?E=>Ås68Ås68KY=o{ý>%>a?_R?BAÉ>î{@?à°¹³9Üiï¾â: ;æÞ:ä8?5=>~68~68KY=fià>7@>W?ý ?±M½>->?'F*9^d9e­¾><p:<hW?&<=>>68>68KY=Éåo?¹ûç>è]?"Øv?àü>n¬z?tÿ9ºÎ$9áíÉ>£=:[æ-::Z?i@=>û68û68KY=]³,?sÚ>ªbJ?¢M<?¬îý>(Ö=?ÈpE9Z¡9¡>r¯Ô;¯^;Õt?N=>¸68¸68KY=|W
?/ª>0T?Þyí>È>@O?(È¦7@V9'HG=°: ³9~@?Q=>u©68u©68KY=!.Ó=æ=9E9?AS<Of<*-?þñx¸ 7*9¯3;¾¥5919·ê>ºV=>2´682´68KY=ñÔ=
2M=/7?vV1<0<¢?ÏQ¹n*7¿ÀªEë¸XC9Yj¾¶W=>î¾68î¾68KY=J ?þçÅ>ÿWÏ? ·?íò>­ÌÁ?T¸¸ì9Ê"z¾'ø9:v1û9-=?ÓW=>«É68«É68KY=?Nuò>.F¤?à?P³Ì>R/µ?T¤8±9æì=â:xö9[n?KZ=>hÔ68hÔ68KY=À>	>Eì>?F
?6dË>Ä1?dÒ²·N9¤®½ã0<@,+<9³E?Æd=>%ß68%ß68KY=ÇG?Jº>UqK?óÇo?ÿ ?þ8??½<8\9aÚ=?/;ÿúÛ:¼QL?w=>áé68áé68KY=
]>­M>ÊÏ>?+<mòC<©}*?_ç¹í88¿
àæ¸`59èî¢¾{=>ô68ô68KY=d
?ÞI¶>ZB?JÓÛ>>l~1?l½8"º69°>0éÇ9ÎÜ¢9%?}=>[ÿ68[ÿ68KY=ñâ0?p5¬>z?ué?p+)?Æön?Á9¹ûæ9hî
>Ø:âX:«?R=>
78
78KY=ô?°Á>ØK?ëaÁ>»¿>7á;?d·7:Û9äáÞ<Î}9:¶:Lñ)?­=>Õ78Õ78KY=QK>¼T>Ú°??Kù>:Lå=&#.?XÃ7=ªÙá<^KP?Z´<Ýhr<v>?F¶=>7878KY=:=sRÑ<Î+?Öj;7e>;à?ðl65î9º¨:þ58G2¶8c¿>¨Ä=>N*78N*78KY=ß²=øz=h/6?Ú§<Ìï;?
/¹ ,
9Oê¿g«Í: :]!@?×à=>578578KY=Æ@§sl?|¦??@Ç?ÁqÕ?ß¬õ9nÎ9ö4?¥ñÔ:ðþñ9QDá?<å=>È?78È?78KY=ö<é´<÷Ç.?§P«;4~;S,?öA¹ºp9ò*¾r»9f¼9¯¹ß>Åç=>J78J78KY=$¢	?w*®>]MJ?ëÎÏ>20>·4?\7ÿrU9G¥:=;S:ÑÎ!:]f'?ñ=>AU78AU78KY=²°ª>	Ü=>'f???B«£>K/c?+9y99Ú³·>ó²<·Y"<ûb?
>>þ_78þ_78KY=9Ç>u>ç@?pÉ>²õ>/1?õ;¸È4*9pY
¾¤:¼H:ñ0?©
>>»j78»j78KY=s4¾>ñ3q>ßI?ÂFÂ>	V>Ñ¾7?Ö£®7Oa­9î=É#N<óXû;ôQ?Â>>xu78xu78KY=£,E?úª?¡&D?dÜ'?3â>Ãù=?#È9Ý¸9Ð?´Ð;¡²;3l?ï>>478478KY=0B
?Û°±>0G?Lc®>$fL>iZ?W!38b¢9ê¡>É::J	ú9¯ø>?¯>>ñ78ñ78KY=ÍK?Þ»>¯+M?í»?YÌ>ë@?èMm9 à9êE>q¶ß;^v;1uh?w>>®78®78KY=-r	?M«³>·ÖC?pÐ¡>»e>7w4?yL¹³¯9xA¿¹;ä:¡':öN?!>>k 78k 78KY=¬Ðë=NÌ¨=·Ñ2?Í$<Bÿ;ÁG%?¯¹ò9åò¿·[=¹e}987¿¾L&>>'«78'«78KY=OÈ+>3ÝÜ=<G?>Æ<Íã?<y:?¡-¹U99Õï¾ (¸ÀhU9s!(¾Z1>>äµ78äµ78KY=G+=7þ<Îb,??ÍØ;¤ ¡;ç±+?O¼¢¸øiV9kLB¾/J¹9²|97<?Â1>>¡À78¡À78KY=µN¨?ä?=¯?±?Èè>\ø?Qi¸9o£Í9å>xì0;Õ¼:Ëp?:>>^Ë78^Ë78KY=¾Ù=iÅ<g§6?¥é;8ï´;é$?N¹úþ#9Yýx¿È¸ê7s9I¾O>>>Ö78Ö78KY=Nî=îF=ü£-?nù<
Ê<?0J¹/=9«"Ò¾;º9"÷ú9W¾>P?>>×à78×à78KY=Ð]¥=ÄÃp=¥Ô/?¾(2<Æúù;+s6?ª¹	P9EÚ¿å¸°F/8*<â¾R>>ë78ë78KY=ô?õ>ãæ?§?®ß?pf?ÅÕ9¤`ª9 ?`È:Ýª[:3i?S>>Qö78Qö78KY=¼:?Brî>Ö{H?	?RÏ>®R4?ô¸ãí9E®]¾½D3:Ü¤9>f?ûU>>8888KY=  g=°s(=.0?²;&ui;Ä?ås¦¹áA9ªÈ[¿¥7æ-)9ÏE=¾a>>Ê88Ê88KY=¿b?r
à>·?ÔX?õ>3a?÷Ñ65Æ9¢m+<ò÷:2Ó8:4AC?|>>8888KY=\m`>§>#H?YE<\ýF<^Q8?iq¸·^8¥Î
¿Ò#¸Ì8=ùL¾>>D!88D!88KY=
éâ<¸j¨<Æt,?ó¹>lê=N$?;¬M:?»:á§.?ä^q8!ð90ÝD>R>>,88,88KY=ÿª?1¨@??<?8.?ôh¶>ä3?¼4Ê9³9~?ê;3µ:*&9?W>>¾688¾688KY=ûhk?!?ÆR??UQ¢>?Q?¯6|86í>9t)>&Í:H?:>«H?o>>zA88zA88KY=uï?u>»Ó?¡#?½Ï>Ë¤I?û'9,e9T¤>Äàn;LÌ:ª?;¡>>7L887L88KY=è
Ì>S4> ºK?GÖñ>ç°>MS/?X4¢7Õ9»=ÿÇ­:¦:Z°'?¦£>>ôV88ôV88KY=C
,?¯Pã>RÃA?}	?¡ZÈ>w|5?ØV²¸ç#97F¾´J:÷§:!^?ª>>±a88±a88KY=l¯Æ?óx?pÁ?y´Ë?s4?eAÈ?û¦9Á'9èÑ~?úBR;ª:+J°?<¬>>ml88ml88KY=©N"?Ê0Í>vJ?æÚÆ>a>k9?Lu¶¬9÷Ä»-®:Â=Y:ß?h°>>*w88*w88KY=B@à?u?%@S¤?>w?lR:öù9?ÍÊ¢;)';cOy?E¼>>ç88ç88KY=È	?y½>µ#9?©O>·=>[}.?ë¹tp8Ú¾¿<'ô8÷®9²®Ì>¨Ä>>¤88¤88KY=?Û½>F?!øS?t¡?i	9?W´¬9fÉ:°Sª>Ø:(ã?:a>I?Ó>>a88a88KY={D?X~´>bÈI?ß?,»>SD?DÅ70M9àv=à:ÛW:e8?Ü>>¢88¢88KY=6à?a¸d?ù¹z?¼Ù?h	f?ËOr?Pî9Râ9¨?§I;Q­:£`?¯ß>>Ú¬88Ú¬88KY=ÞÜ>aþ>^N?>&dJ>§m9?)<ì¸ß99Ù®¢¾É:9¢9w>Àæ>>·88·88KY=ºãV?¹?2¸@?`?KéÌ>m3?(_ ¸fÛK8TdI¿ðÄ:":Rªo?ÿþ>>TÂ88TÂ88KY=MÄ=(ñÄ<û)?É;VY;Óè?¸¹¯l9G¿BÉÈ8à)9^÷>ú?>Í88Í88KY=éÆ5?ËDï>ò|B?¥¾>ï>¨C=?£8/7ö·p9?Xº<wø×:]Î:¯K0?¿?>Í×88Í×88KY=ûh>ßB5>DªX?Ù?Á>86F?E8aÜÁ8A/©>³º¥<©z3<Ncl?E?>â88â88KY=´ñâ<0?¨<ú§,?³å±;z9;Kð%?@{c88!9:BG>;¶Í·2j¢9c"½h$?>Gí88Gí88KY=#«%?ÐÔ>\H?a.÷>7¨>â»;?0~¸§oÔ9(½[q¢;µL;µ$K?Ë0?>ø88ø88KY=Ì;?]÷¾>Á{?²@l?9«g?µ):Ý:e(?Úèy:5?:K'?4:?>À98À98KY=¥R=<Ò<à»0?æLi;L8P;÷j?ü¹
9`ñ¿ÒÌ8Ð9«>cA?>}
98}
98KY=õïU=²=24?§ð;µÅ; ä?Û5¹À9ó¿;7Øÿ!9#ú<MJ?>:98:98KY=D3b?V(?,Á\?x@t#?}d?Ô:pÎë9X+?Ã;ÁäU;ð|i?P?>÷"98÷"98KY=Yì?R??^B?tÀ>/?~æ-9+Q9y|Ô>¨	ñ:ch:FP]?éR?>´-98´-98KY=fÉ?þ£>`ÉO?"=ð>ûL§>ÞÍ7?'ô¸n¢9¸àâ½:ô~:7M:«¸?ÃT?>p898p898KY=Q9?4!Ä>{ãq?¨B®>&«3>PKx?ÛÂ¸)ã@9jN¾F`;tû:BEi?+V?>-C98-C98KY=I:?Z8¦>Ap??Ó$?HJh?IÉ¸}°9i,Â¾½Ð<ìT<Ñï{?îc?>êM98êM98KY=ß{¡>_Þ;>ô\?ãÂ?K?¦
6?ÇÎ9Yxº9ð
?Cà:=9:í©A?â|?>§X98§X98KY=âpÁ?¥??ú ?b³?D?h¥i?6Ç9wÂ9_\?óx¤:Ö`:ó;? ?>cc98cc98KY=ß=uN=:~5?é~<ÜRR<}"?+íÔ·ø9i¶º½)#9~!R9AÆ>ì?> n98 n98KY=ÞÈ>G`>Md?LÍd?^P?fZL? k9ø¶9*)?²Aâ<×ð<×,]?Û ?>Ýx98Ýx98KY=»;=
=\ø(?D£;ç%j;GV2?ïÈ¹68ÁKGÀÖÍÝ8¥Q9.l>¬­?>9898KY=eª?HM?ÐÅ?µ#q?ýr²>÷¬?«l]9gª9äR¦>;Éï:{º?Ü³?>W98W98KY=È#>_Ý=óO<?QÍ>Û®>ÓB-?Å<X±F<¶¯B?¾<nÁ;þ:9?hË?>9898KY=´%_=ý¢&=ph+?må;Ä)g;Q¶?{Ã0¹Ä19	Øþ¾^ 8ûC 9_8f>2Í?>Ð£98Ð£98KY=G?PuÎ>Ìà@?öÔÿ>®µ>D`4?½ì9¬íh9ÊÈ> á:ç:iO?±Í?>®98®98KY=@?dnã>½AX?C¤ù>§>ú±>?Øè¸ïW9I¾¶:u,:ñX?WÖ?>J¹98J¹98KY=Îa>à!>YR2?Xu<å@<x"?öÀ¹0A³8	ÀÅ(¸{Í8çSQ¾uç?>Ä98Ä98KY=#Ty=Ô´'=L>?$ÌM<ô<"+?ã?¹4è9g3¿A9öô9Ü·>Rë?>ÃÎ98ÃÎ98KY=/«_>G{>Ð@>?È?ÔÄ>¤*?ïÌ)<iÖ;	K?o	 =5Û<;?$ì?>Ù98Ù98KY=¹&¯?ûÔ?ö?g£ò?ÍV\?Bô?®¸+:¦áÅ9(^?FÆ;K+;:øq?@>=ä98=ä98KY=eß>ÆK>Ai9?4*?÷Hö>cE1?}Ô¹¹P9¢±¾e§<ê¶!<AéY?Å-@>úî98úî98KY=wk@?WÀ¦>´?N?^Æ?$«?6»9DQd9¿Q?Ì¥:m$:âÅp?´.@>¶ù98¶ù98KY=
F?lË>+9y?NU?ðÿÎ>kæ?Ä}9xêÊ9ºu­>Í¥;r[;ß%A?:@>s:8s:8KY=»ã=[¡=\Ö4?<¶»G<é2+?Ò(Í¸ÌMM9åÑ¾¾9<q9Ý?Óo@>0:80:8KY=~@þ>Óv£>MG?:§»>²U>ì);?H9ÒM9Õ?>:ÿgi:ê?hx@>í:8í:8KY=2X>õ»=Î
E?ò?®³>ã<?ñ(=§iË<¶S?ÊÝ²<üä`<
K?z@>©$:8©$:8KY=ªÏ=ÉÊ<`ö1?Nî<¡¿<»?¬Ð5¹YC9ÿCî¾@¸9M¨9õP?E~@>f/:8f/:8KY=(Ô*?ÆÊé>F;?Gy?E=Ô>C.?ÊQ±8¾Õ9V),>ÎUú;Èè¤;dNB?}@>#::8#::8KY=Ö|v>		>};f?A/«<	M<óµU?âã·Íª9]0½~æ79]Ú=·@>àD:8àD:8KY=+Ú>¤ï>Â
>?k>#^>`Y-?©n·9¯;ê¼?ë:c:Aë<?Ð@>O:8O:8KY=#§±<¼ª<ç.?nÿÅ:þÆ:$±"?©M¨·[9´û½õf7zW9ècS=¡@>YZ:8YZ:8KY=ó@¿>ÓVw>^óE?ô®X?C?¯8?¬·½99­?¡R:4p:
Ý0?L­@>e:8e:8KY=÷:?mUÒ>[c?²A??O:? q9Ñ§9pïÃ>aÈ/=ô%Ó<HU?K±@>Óo:8Óo:8KY=Y>±Ô/>hÏ]?3"?Ë2¸>ÜR?d
¸ðï89³T<¾Ê<t:<ÌÄV?»±@>z:8z:8KY=ÅbG?ó>~R?gÙ>:>}ã;?¥¹q89ì0¼¾úq(;Õgþ:;)?j²@>L:8L:8KY=Ì!=rá< £7?=<g};mÃ?h­ð8´¨79½§>c&·¸ÐÁ9S¯,¾´@>	:8	:8KY=@&?ûóª>pbJ?®#?Â>G=?Efö8.9¸%µ>l­c9í'9~fã>Ø½@>Æ:8Æ:8KY=W_ö>'`¢>ß6B?!bW?­ ?.²+?4Ï9O¸9ª?ö:®u:Ê+?Ô@>¥:8¥:8KY=±Z?¯Ó>»Y>?	óÅ>m>º5?,Å8Kü9æ#>õ{¹9Çð95Å>¿Ö@>@°:8@°:8KY=gÐå>yW>¹¨N?°«ì>n­>R¬.?Öp8Ó[9´>®:
:íÌõ>º×@>üº:8üº:8KY=m¥÷>#!>¨î[?ç_?òÄ>Ü I?[¨k9ä«×9Ü>=:c&:ëPe?Ù@>¹Å:8¹Å:8KY=[Ôó<§®<Ý²2?U<´"<çþ'?ôLõ¸³áÒ87ä¿eâÌ9òÃ·9Ïµ?ýñ@>vÐ:8vÐ:8KY=[9J?Irþ>ruK?7¼è>k>¦s>?39À¯/9ªC<?âê:wÿ:^`?qó@>3Û:83Û:8KY=UR?±:
?ÛÄB?ñÍ:?åiý>¶<?Âhu·V9È½z>:A:S"?Àõ@>ïå:8ïå:8KY=?­>1âR?É>Èû>³zA?B9Æa9£ø¦>3ÊJ;3Ãø:°P?T÷@>¬ð:8¬ð:8KY=Q
>¯ð2>O?ðd½?Ñù?U9?Ö	ì;|;Fg?ä=¾½< ¡O?]û@>iû:8iû:8KY=Úà>-Ö>ß>?æ¡º>>í6?ëH¸æ9
O©½;M;úx»:©4?CA>&;8&;8KY=lw?À?ËQ?tA/?Èð>m~:?ûªÉ9vä=9üï?G/:Ö=¿9Z3?"A>ã;8ã;8KY=³?ï^²>ræP?ñ¶h?rö?PS? V9»Á9½\Ê>÷É:!":
+?á'A>;8;8KY=Ï¹>Î0g>¯M?|´Å>:l>LB?lV9é9h­>ÀÃ+9b\¯9Àz>ý(A>\&;8\&;8KY=¢>çC
>}?PØ@è²?øNh?¦¯4=¼¿Â<¤m?!ÀZ<ý¶Â;çÌ?,A>1;81;8KY=ä|=õ7=6Þ0?:áÏ;Â®;X|?tN¹cY9J¿,_	¹Ò)9Ç¤u¾©4A>Ö;;8Ö;;8KY=ÐHþ<½¹<ä</?¯;ã;ÉÁ?3¹E{9ä'¿e,P¸¶49eð¾ù8A>F;8F;8KY=
>"É>>wd?!ô>ß>ÁM?¸V8V9d©5¾LÈ<¼¸\<=Ph?7BA>OQ;8OQ;8KY=óº
?
®><éO?N2ö>gfª>³ï8?âF9F9Ïçÿ>¯m³:¸ÄX:ïæS?XEA>\;8\;8KY=ú¢E?©y>òµ¢?2-@¹{?_?@F=J6=:P?Ð!X<EÖ;Ì?uSA>Éf;8Éf;8KY=4\?±;'?)Óm?×?F$?´3Z?nç:r£9rvK?Ì:R:	SG?XUA>q;8q;8KY=±5H?HaÜ>Òh?{®v?õ?<a?ëÁ9XOÑ9ÞÐì> 9ù:ÏG§:Ø³>?úWA>B|;8B|;8KY=b=H%O=31?c<£ù;ÏÊ?¥}a¸.8Î¸¾w¹®÷9ÔÏä¾­kA>ÿ;8ÿ;8KY=lí>¨¥>¯L?%\?@µ"?©-?Eú8D¼9&ÁT>¿.:¥,:It?blA>¼;8¼;8KY=¾Y>¯)>)/I?Åàð>íá£>#<?íÏ8õ·97á=¶ÐÌ<y)k<×ö^?³mA>y;8y;8KY=B=SWä<&ü.?8åÌ;x¦;Cm?µé·¬9HZM½óþ´:ã:w.?ésA>5§;85§;8KY=ô¦>Ç	I>¯ÀH?Y]?	?»I>?oÌ;·Rt;Ô4V? <,<kËl?xA>ò±;8ò±;8KY=M=?©q>ºÐ`?ZjÀ>ÁÜn>8N?Pê9¹^uí8¢nH¿}x:NY7:}-?§A>¯¼;8¯¼;8KY=ôÄ5?ºpÉ>Lg?Ê,?´BA?N®9?ÙH:º9pæP?v|z;#ã;+¶Q?óA>lÇ;8lÇ;8KY=lÁ5>ÓsÑ=Þ%^?¼?FÜ?#^Y?Ët=p	=^Nc?ðu_<,Gû;ò¨c?2A>)Ò;8)Ò;8KY=r«>2
¹=1I?ª.Á><ÿ>÷å1?ÁÉ¦=ªGI=!T?ª!<ÕÉÐ;fF?ÛA>åÜ;8åÜ;8KY=hï>êU>lN?Ã>ªÕ:>TE?ðØ¸M59¾ÿN:Éì:t",?h©A>¢ç;8¢ç;8KY=8°==W².?Î¹x;VI;[ ?¶Þ¸íÍB9V¾É~8+¦@9Ì&)>!°A>_ò;8_ò;8KY=c>?}×¯>?E	?à("?cc?Ì¬ä9#sç9Pîü>â´:gå=:Zs?`°A>ý;8ý;8KY=T¹K?ß>ýÇi?Ûy?l
?O?õ29k¯9oÑÖ>R:g$:d-l?¸A>Ø<8Ø<8KY=NY®<Ý<Ðö'?¢£
;z¶ÿ:[Ì
?Çz¹Ò\D9Òx#¿Ïs¸Ã.¯9÷fG½½A><8<8KY=ç?_´¡>nºN?¬r>Á4">Z??e;9é¼89ý¹Õ>'î`:0-G:ñ?ÈA>R<8R<8KY=¶M?¾¾>ÉôM?Ý/?ýGô>áL8?cl¤8eÅ9w
>=¾9¹»9¶¶?HÕA>(<8(<8KY=è'=¸þ<;_(?ô=;¥¶6;À?&¹Ü9ò¾ýõ}:ª h:½?/ÜA>Ì2<8Ì2<8KY=s?e>3]?3?cî>y½@?Ybµ8ü\9£>n­;úF;K<?äêA>=<8=<8KY=É}s?L{?AO?3"E?jÈ?Õ9?óy:³:9Ð\?më:;:çµZ?PïA>EH<8EH<8KY=ç¾	?ß:Á>í}6?º>SS>½*4?à69b­9» >»cx:ÏM:2{?óB>S<8S<8KY=?ó}§>H+Y?,w?§7?÷F?4,»8²qN9?h>Y.<a)<ï\?ºB>¿]<8¿]<8KY=âÚ?;'²>8C?ò>5Ù®>A1?â8ÀÛ9iä>T_+:£W 9!Î?B>|h<8|h<8KY={?·¾¥>ñ¿O?>]?Nõ
?L?r´­9«d÷9¿³>ò{:Îùd:Ç?¸B>8s<88s<8KY=ÞÉÞ?Faj?ßVs?8îê?MÍ?N«g?&à9y±95!?Òú;ý;êm?ÈB>õ}<8õ}<8KY=Àå?â¨Ð>¸,D?j-x?À_$?9BA?O9,9¹>ÿ©e::£/;?-6B>²<8²<8KY=EÝó>¸~>U?_Î¨>o[g>QÉ:?4ëH¹Îoª9rä¾å6µ:z:âJ?¼<B>o<8o<8KY=Û>ø>bÏ>é¢J?§È#?ã9è>
4?18ÚÀ9©¬=Aâ:¯ª:u'*?LB>+<8+<8KY=P}?wZ?}kz?Ör?u?+M]?Æ 9¿Ç9¢ë>ÄÇ;Í	;íÜu?NB>è¨<8è¨<8KY=«
=ó»<?4?õcÎ;H;x%K?@aQ¹ÄÏQ9(yÿ¾"ë·-Æq9Ïãx½·`B>¥³<8¥³<8KY=QQ`?åBÙ>B(?ÿé@¯k§?xW?üÓÈ;j?;4K?¬ä);PÉÔ:\eL?jB>b¾<8b¾<8KY=Ãäâ<Xg¡<±ï3?ú¾ð;qÝÌ;#k?Ñ5ã7>9e{`="Î7Ú®9=BlB>É<8É<8KY=í
ñ>c8>ðE?PTÙ>ø·>Þ`0?a©7p£9g>Û<Xâ½:r:!7?\B>ÛÓ<8ÛÓ<8KY=Ã3b?Ùõ>k?¤_i?m?ô6^?F"þ8]gr9¬1>¿a|:,:/~J?»B>Þ<8Þ<8KY=Uq?* ¹>j¦?z@a¾?]µx?Î<NZ <ã2_?uðÂ:Ù6:à¦?B>Ué<8Ué<8KY=T¡=Eþm="P-?³=æT=_?(õ18XF9èË=ÐF;ì¾Ø:ó-?VB>ô<8ô<8KY=]n?^¥>#a?;6?)Ö>AZZ?¢E¹6°9+UJ¾ Ql<ú;]hq?B>Îþ<8Îþ<8KY=hÜ>w>½G?:y>ÚÜ7>-?«D	¹aÏ9Tþ~¾ðr.:´:]Ê?<B>	=8	=8KY=.°'?,>Ç>átW?w?Ùª>
1W?®7R¸ln9ë9Å½·q:O½9räQ?6¦B>H=8H=8KY=0=hH=Þ-?9;[g;Þê?¤ç¸%9(Ï¾Ìi¥8P'»8&Câ>ªB>=8=8KY=«¢ô<m¹ª<$j7?Og§<Nr<,Ý0?@`\¹=Þ9±¾§Z: ²:É>?µB>Â)=8Â)=8KY=*¡?Ôò>õÄ?qÝr?×òõ>WÊ|?ø/9Æ 9éw>Ë.ú:>:¬r?LÂB>~4=8~4=8KY=ë>=)|ã?Í²>I>
?òÚ<}Q<ê9?Sý<¨¥m<)?iÂB>;?=8;?=8KY=XÞ$>Û~=%?]?JF¹>C¨9?«J=	û<ÑN?ÃjÓ<½õ<=sS?þÄB>øI=8øI=8KY=w?º>pöM?QÚk?Ê<?ã9A?1#P8ö 9GfÊ=Y®D;nÚ:f?àB>µT=8µT=8KY=ÆÕ?DÌ>þD?ÔQ±>_Ky>Ø6?.8ª¶l_<9]Tg¼þ¼H;ç;_hF?váB>q_=8q_=8KY=Ð®=¬Í}=mS0?Và;Ãz°;1¶"?áj<¹_D9º¾ÝL¸F.9¡X¾KèB>.j=8.j=8KY=Eé?ÄÜ>à|?:u?uä?:D?x·ô
u9½½¸
:Øù9#?	ïB>ët=8ët=8KY=^?)?Ôtd?ý?xÚ$?ÙT?ÝX9¡>(9¨e$?(;<ÞÕ;Ì`?ÎC>¨=8¨=8KY=Lç5?K#ê>lãF?@Û?Û»>> 3?XâÍ8Í9Ûy>P9$9}ì>0 C>e=8e=8KY=¾?¡Ò>Q,?´Çp?HÃô>Õ{?|Ã¯=H¤H=B`?Wi=iÌ<y?h%C>!=8!=8
=J4?Ä>×gK?ÖO
?FêÀ>7? \/9vÔ®9Sc>Sª:ïB:©^P?*C>Þ=8Þ=8
=¸ÄÐ?÷?0F?0¦?Bò9?ÈP?oL³9ÉÒ9#ñÙ>;;zÏ:ßW?û*C>ª=8ª=8
=^±=Jý¿<+?ãEÝ;,´;&F?	ß9,9¶ø>_=7P9D'=,C>Xµ=8Xµ=8
=.à-?/Óß>ÚÞF?þó>LW¡>sÕ@?D9]8H9Á=K;ª$:m¤T?Ë,C>À=8À=8
=>=Ó´<4\?±N<ß¦;,lJ?`¹2í8.uq¿:¦7Ø&9¯-å<@9C>ÑÊ=8ÑÊ=8
=&?/×¥>çH?í\¡>^\>òs;?YÂ9×6¤9ÂÖ>fQ9Ò¸9T?:EC>Õ=8Õ=8
=ì?.º>E?ëV>ÇY>íó8?à	ü¸æ9M¾wÍ:(]¨90ãF?·FC>Kà=8Kà=8
=®^þ<y¦»<À-?|n;`Ü[;¹
?>oÝ¸Ú8NE¿r¦O86,:89Ä?JC>ë=8ë=8
=þ$??×5ø>­$E?1ùÍ>ü>|¡=?V?¹Dì$9_¿ö]3:r¨:îï ?9[C>Äõ=8Äõ=8
=è®>	¢`>&éF?âÊ>]>¬¤4?ö7p¯9®À<ý?:/±E:{÷>`C>>8>8
=ªö ?cpÇ>äN?(p,?,Ò>õQ?!8ô¦r9Õ*>Tâ,;K	Ý:%;H?µkC>>>8>>8
=²?»-©>¾B?'ÑÍ>íW>g0?\E¹óÖ9Ààõ¾3ð$:é":N>?tC>û>8û>8
=ÀTE?û> ÄH?²±?nÁ>4:?Ê¹ÒÌK91¨¾| &;çªß:¸¶>?buC>· >8· >8
=ª¢?¦?ö?Ð»¯?
$?®?(9&Pm9¿?D;p¥:?xC>t+>8t+>8
=ªö>T-Í=~6?Äå?>>?'?^m%=w0Î<dM?¬*8±µ8JQp>`xC>16>816>8
=¶È?>_ß>Ò=?¼¶>þ>ï~.?©'Õ·áÁ$9¥½r9Õ9¯ø>}C>î@>8î@>8
=ì>Uú>EmY?Ô×=?'Õá>ï3W?Ð<{8ý9zì=áf;Aõ¤:Þn?C>«K>8«K>8
=¤ð?Éª>wR?á>/>ÚF?]/¹¾´V9­Ö¾ý;¸dÏ:ÉÔ6?C>gV>8gV>8
=öpo=Av=(²K?D¥=ÉX=ß×C?Í5:u¸:u+?pV;ÝU);&F?sC>$a>8$a>8
=4L?ÝC?9ÙM??Æ?Q
«>¬»C?WIµÇ9+¤Àºú:[À:
f&?ÜC>ák>8ák>8
=Î±>(b>CEI?ÄàA?1ÿ>¨B?n[©¸ØÐ¯9ö½ µÝ9c·Î9ZH	?~C>v>8v>8
=k7?µ>¼ÐD?éô?ÍW³>Ñ6??à·`»­9$%½+_ 9$¹Â9®ÖÒ>:C>Z>8Z>8
=ç?Õv >ßoR?Qs
?3¹>¢v??ÏP·û!T90½²<	v<[Lh?ÚC>>8>8
=£T ?2Ê>þJ?5t?©+½>»ä1?E9GVs9äf$?¥3V;V
;týA?WC>Ô>8Ô>8
=»À?ÿ?ô÷®?\à?q_1?¼è¡?Þà[:Xf:øÔW?@g;ak;Ì_?C>¡>8¡>8
=!ä&?»s>Êo¯?&Ù¬?'?ªz?}©9ËÓ9ÄÍ>LFd:U¶ê9~úx?ÄC>N¬>8N¬>8
=Ty²>+mÙ=#Ò?õ¾$?o>
°?¦Ý{9dE´9ÕÕ²> 59qÍ÷8­;?­C>
·>8
·>8
=ÆÔ<R<êr-?ðYÿ<&HÈ<ä1#?Aåð80N9>Æ
;rZD;/^1?{¸C>ÇÁ>8ÇÁ>8
=MyË>$>F¸@?
ª>ºs>2?¼Û¹DA9gr¾©ÿ9×D:&ð>£¹C>Ì>8Ì>8
=Ë?0
?ÒÛw?ëK?¦Ô>u?¡`9mí°9ÿ$¢>Ì;¥ã8;QB? ºC>A×>8A×>8
=äc?ü>g?)?û¿>a¦b?øÏ$¶Â9ï¨»y§:Ý¼:wÕ?ºC>ýá>8ýá>8
=H×>t¬=&G?U+?Ìä>¥è??Ò½<®2<ùV?]0<ûò$<2X?eÀC>ºì>8ºì>8
=Éb?=&1=ïä)?â.;";W;?ÍK¹ùµM9Î,¿â°8ó8¬t>4ÃC>w÷>8w÷>8
=ôÎ>'">d>?yA?v?`Ð6?w¹:êJ9B¿¾ey<ÿâG< >L?"ÆC>4?84?8
=>r?=Ìx=Íû8?èÅÞ;ß¼;Æù?Á¦¹ú· 88³ÀJÜÊ9¸d¡9"ã ?ÖC>ñ?8ñ?8
=Àë±>höX>ïQ?'ë	?Æ´®>2J?µ57A9%Ém=n:ÌWø9ô÷u?ÚÚC>­?8­?8
=¯=R6=äg3?ØB;M;Öt?¸ñ¹q91À¿¿¾9æ´µ9Ð=^>LáC>j"?8j"?8
=Ôp>ç>,þE?Î»>ª>:3?´}¹ÈðÝ8ú¿>;püÔ:¯vd?¨çC>'-?8'-?8
=?´>G4N?ÆÐ>.>l2?ÿù88¬¼!8Xd?r«:¾ð9¯
?6éC>ä7?8ä7?8
=??kö?wr?ÙE?ÖÉØ>Áh?÷Þ8§<@9%v>S):ÿlß9þ?°ðC> B?8 B?8
=+hv?æþ>0×w?ÎÑq?Üë?fp?3³9{9ºÒv?Ï;w:|?"ùC>]M?8]M?8
=8Ò|>äp>]M?g?g¸>§E?±=àG=ÐZc?Ú@<yK¨;#?r?¨ùC>X?8X?8
==ñ°X=M/?4;8©^;?ÜóD¹b¼*9§¿p28º9mH=D>×b?8×b?8
=lL?y¥>	H?qÑ?Ø>ëË5?,dO¹ê8ÜYb¿ÉiÆ9Ý¨9f?AD>m?8m?8
=Ö	K=t =Ü,?
E;Ü);©Õ?M¹¤z°8^9T¿*´¼8k39|>¢"D>Px?8Px?8
=:?À"º>´ÜK?n×®>Üx|>ßH1?ª8Yb9R´ú=Æ¶©:óGq:,4?%D>
?8
?8
=õ%?@Ó>óRI?ýi?â^?õ
E?è8òWG9>[R9õù§9K >m'D>Ê?8Ê?8
=Å£>\R>ÞMG?Á>x>h-?Ýv¸_O9³¾ÒÝ¯8å¯9Rg>4D>?8?8
=\æ;?FÛ>^[?8?O"°>EuF?»8Cì8EÜ>µó:P;:-V4?òID>C£?8C£?8
=pÇt?1Kê>wº?1yú?Øÿ{?%s~?yÉJ:;Ñ:«%?b:? V:;?JKD>®?8®?8
=gÍ>Ð>õE?xË>9>éÆ4?eäU·æ¾9j¼GÖ:ömT:¾¿/?LD>½¸?8½¸?8
=g"Í>üm>½©\?êàó>Æ¥>À&=?÷¦Ö¸.Q9­2¾Ãë:vh:ã?|MD>zÃ?8zÃ?8
=Cd??ßHb?=´ì>vÍ>á$d?«M¸bÎ9i¿½Àë:c:,½L?ÏD>7Î?87Î?8
=Y¦=´óf=v!8?w<à·Ý;1ç&?Íx¹?9*×¾8v99já>òD>óØ?8óØ?8
=9Á³?e?Z?u?¾ßû>i	 ?ñ£9]¯9èÛ>Ë<;ñ¢:!?¡D>°ã?8°ã?8
=ñz>æÍÍ=ö4?!<Qh<R?ù¹à¶êfBh6tP8Å¹<¨D>mî?8mî?8
=Å®ë>ùz>Lgp?x®?³O)?rÂZ?Ý:ReÏ9%^??Ûs;]Ë:Ü®5?îªD>*ù?8*ù?8
=Üáê>Ø >GîH?¡±?)¶¨>zÔG?"ê´7â]_9XO=@ð9È5Ý9o?é«D>ç@8ç@8
=´=éÇ<²3?û>v<Ë}+<ÞË7?(é]¹sÛ8¢Ñ¿ï5:"=÷9I?¬D>£@8£@8
=~e?ºb?ÔNN?F«'?o%Ó>vIK?Ð¹w:hº:ÝO??;EÑ%;ÚòK?°D>`@8`@8
=¹_V=q6=Ão-?mü;
e;õû?úW¹äN9B"¿7Ø9-9]g>8¶D>$@8$@8
=äÀ)=sÙó<E62?KÒ;-æ§;æ ?på¹_Q9èrt¿Ýè¶79#&=5ÀD>Ú.@8Ú.@8
=ë±?ëYÁ>+î<?v>75f>þî+?·ÇY¸	Y9q¾a:ú9÷ée?iÉD>9@89@8
=¡g?HÂ>¥C?(z?×Ë>8?òl=;`þ:¥¢>?U=ò¨<cÞD?ÊD>SD@8SD@8
=;Ð>îò>A:?:0?uÁö>ÄÔ6?â4µñ9¿Bº:Øº_:AÖ ?"ÛD>O@8O@8
=¤ìÎ<&Ó<¸%?srõ;
X¾;%?xe9þÖÌ9,> xg9øb#9µV5?oÝD>ÍY@8ÍY@8
=zHô>'>ÐïJ?Ï>\Ê=>l07?9§á73É9 ç5=³Ô²:õ|:dB5?àD>d@8d@8
=2"[?¨×>Ah?¡[?Vçß>ßz?ô`e9ãîÔ9Êâ>Qù½:ÞÎ]:0B[?ÚëD>Fo@8Fo@8
=3Y¸=÷Da=)Q?ö$O<0Ýþ;SP?)¹(a9êß¿nC9²ÄT92ï>¡ùD>z@8z@8
=¼:?'ë»>G¾P?Qà9?'Éþ>Ã:?<â88Í9<Ö>7«:gH:x¤%?E>À@8À@8
=¶!p=â£"=£ü<?¨ÊÏ;c9¥;,ú ?µ?¹Ê¿Á7 x|ÀE¹k¯9Z¿u E>}@8}@8
=¨Ô>¹A>$+L?ªë> ë¨>Ü2?ë7Ì¹9E"=B}*:Æ½ :.Ã?¶'E>9@89@8
=fQ>'6*>M?¢A"?Õ>¬yB?kì ;z¼:ËZ?<ú(<.ÜÆ;ñY?E*E>ö¤@8ö¤@8
=Ú%B>fç=ÿÉV?K?É?ô.E?Sç=´µ<¿Ha?¢°«:5m:£\9?ð*E>³¯@8³¯@8
=Þ§é<¤©<s0?j.;r;¬Ï-?m¹ïø¿8éa¿Ê7ó8¹FL9¤f>h8E>pº@8pº@8
=ÁN?µáà>j?à?9¤>lL?å¦8}$x9U|> :·ËË9c7?<E>-Å@8-Å@8
=¯F?&¨>VF?SA?×Í©>!ÞB?T
¸Ò/9Üc]¾®Á9s9EG)?DE>éÏ@8éÏ@8
=wÝc?eÚ÷>áZk?Pn?N6
?ÈBX?Mø82±9#ËN>h¾<¯æ1<Ð<]?ME>¦Ú@8¦Ú@8
=ÓÜc=vN%=;p0?u;a¬;h?"Ã2¹F´9{Ú}¾Ú%D8kÜß8äN`>	QE>cå@8cå@8
=­>Y>x(L?@?´À>ÙF?ëÊ6xÎl9|][<¡9<Ü;WþW?fRE> ð@8 ð@8
=æãê<¬<¸Ç.?'4£<òÛv<6?)?q/¹ö9j¿Ïd:~Eè9'Ü&?¢^E>Üú@8Üú@8
=ê[?Â>m?¼À?%2?=M?rÿã8+9<ª>¾½¡;´òJ;yL?±gE>A8A8
=
S ?ýÆ>ÄN?Q½(?bDÃ>¿8]?qb9¡à9,ÎÆ>:ôÈ&:àãZ?
hE>VA8VA8
=n¾2?%Æ>f?ccv?*?én?ýù9è9}ïì>:o,_:Ø&(?dwE>A8A8
=°ô? ¡²>±FD?þØ>d@>:4?mr½¸Ì¸
9°«¾[´l:,?":È½:?ÚyE>Ð%A8Ð%A8
=?â>Ì>±E?FW?Ú?NM>?n59úÌ9<÷³>·È9bñ9¥Ô>CE>0A80A8
=ÝøÀ>âp>«5?wê<ü²<ÁÆ'?~Æø8«Ë¬9cH8>ªfõ9o9eK?ÓE>I;A8I;A8
=ÄW=¦+=FC?w@<¦¨ý;cOB?K-¹bÂ`9øaÅ¾»ðP9c±b9Îóë>E>FA8FA8
=Ká$?ávÉ>0Q?Éjó>ÝA><\O?{98kð69Fnº=\à[:c:¸çZ?ÜE>ÃPA8ÃPA8
=£Z'?#YÃ>qP[?Þ÷Á>Å>$B?a9:Æ396úÀ>>x;¤0:«`?¢E>[A8[A8
=ãÎ?6É>&¨G?)	\?î?
*8?Âþ9±Î®9
 È>Î;<³:þùP?¦E><fA8<fA8
=5#7>ÑÞ=ciR?·°6??þõ>=>?LÄ=Ku´<NLW?^¾;óy_;º8Z?·¶E>ùpA8ùpA8
=UÃ?±X>àV?Pßn?.p?T`?®ä¹8Úú9<Ç(>ý¹`<õ;Áj?ÁE>¶{A8¶{A8
=4T=<=18?1,<]Rý;ª.?ºoG¹êêð8ìS¿ê¸&ÿ8¡Vë¾§ÌE>sA8sA8
=ö§3?Ù>XÖS?Õ?s¼Ò>¡»??9³Ö±9Ò0Õ>m<9eèï8I?ÂäE>/A8/A8
= T2?¾'à>¹©K?_ßK?tö>ÄS?ÿDi¸Þ' 9%o:¾öå:ú·:?íE>ìA8ìA8
=ÞD?ÜH¾>	ÛL?R<Ê>È>»v2?F{ ¹¾I9EÙË¾¤®:¯Îq:a;8?ïE>©¦A8©¦A8
=ô=ÏNÝ<gk3??7<§3<'?¦¢¹Âx9ºs'¿dXô9ßº9¯'?hñE>f±A8f±A8
= þ?D¤>,Z?ôÖ?q×>7?.ß8d_9<ßE>X:5ô9r?&òE>"¼A8"¼A8
=4Zd?òêÄ>Ün?yÛ?	IP?Öí?È(:¤üÎ9M¾?è:#ç:|cf?-øE>ßÆA8ßÆA8
=hL=PvÏ<h-?Ý<;ä);L?â]¹å8§¿n¸tGP8,¿úE>ÑA8ÑA8
=µq?Iù?2íL?B:ë?»?5¼J?ª989Ð½
?Èuª:£3R:}O?ûE>YÜA8YÜA8
=æ[I?LWµ>6!?!ÊI?¹x×>¾o?/ÿ·òÁ9Þ«(½MÞn:B7:×&?ýE>çA8çA8
=
=ÅÇ<û1?';õïi;ÙF?´qá¸f|9-©d¾î¸^_!9Rß¼¾þE>ÒñA8ÒñA8
=»ý=@¹=Q/?!<P</8!?½¹9w09?¿e ·8×¾oF>üA8üA8
=Ï1?©Þ>éL?½¨×>vÕ>UI=?²A9õó9Rs¦>ãa:mN:3Á?
!F>LB8LB8
=bNæ?U?X?Iø?VT|?µ|?/rH:oâ9kb?àÛÂ;ÿ];.´`?-F>	B8	B8
=¢¦>Py[>ÍTB?Ë±>};C>z¯,?r¸ÌÊ9ÆÓ½OÀ9¦ûÌ9Q³>È3F>ÅB8ÅB8
=Ñ@I°?``?G°?Öß?@3?
9x9?l?ÈC:>`Ô9ßÿk?B5F>'B8'B8
=Îà%?	#Ò>èJ?ûB>ÒO>hú<?$9Ø«9ÐRt>AòR;vö:C[?Ç6F>?2B8?2B8
=ÀRÉ?fÚ?À?4W÷?2`/?>´??óÍ9,Å9Ë²?«;MdÁ:^Sª?¢=F>ü<B8ü<B8
=8æ6?ya¾>ðu?Éé?=@¬>1H?îo¢·Êr8üÈ+¾b:uC:+\?.>F>¹GB8¹GB8
=Ú¦«>jÄa>J£B?5>ÁW>^j3?ìqB¹µ91¿K;¥:u×O?Ü>F>uRB8uRB8
=Dý1?XÖ>®ãT?ª
û>h°>Þ)6?Öa¹c9º¾\F9øê9bEÑ>øPF>2]B82]B8
=#\?Ù>1¸?£?|õ>x?Ð¸uØ9á½ø9ZU%9/(p?É\F>ïgB8ïgB8
=]?S§>ø(K?/úÔ>Ux>b6?[
7XÕ8u)=|j:Ñð9Í·{?]F>¬rB8¬rB8
=W¶>+>=°4?âú>4J¸>¿@.?Î¶=b§­<õE?=?£<,?^<1
<?ÙhF>h}B8h}B8
=·?QXÎ>ômB?^S´>x>Ì­9?l8y8°¹9üÊ«=¼ÚÄ9í 9G?:wF>%B8%B8
=qR?½>ÕJ?ºÊØ>Ä>Q§B?ÿ¶6%³L9Ûd<Þò:êã«:òÚ4?F>âB8âB8
=F?\,¤>=p]?yZ?~`»>Q8E?Z9Ã9ªn>_R:Õ¢:à{?ZF>B8B8
=Vn>£«#>Ñ9:?Í¸>ET>b¶)?2´±¶3g`9¯¹J¼ÚUÜ9jª9´]%?"F>\¨B8\¨B8
=âÉ?2rf?E`?äó?æU?¼S[?N &:[í9ë,3?ú;0´¥:Hno?KF>³B8³B8
=ì>Rf>ñ?×hñ?99?Áò]?áÁ=c¼7=f?;<E	;Þ?F>Õ½B8Õ½B8
=¡?®>$ H?a±­>t>ÁÒ5?¸v¸Tüp8ó¿99Ô±F9V=?JF>ÈB8ÈB8
=P?Ð»>F?uÊÉ>V>Ö7?Y>8±6S9`¶æ=ÚH;;kH?ãF>OÓB8OÓB8
=î<Ò¯<óô-?Þ7;ô:ò
?2B¸j@f9{é×½vé8déß8Û:?¡F>ÞB8ÞB8
=60?É
Ð>Ì£X?'o_?O¨?£ÈL?¬b`9¬9Ð>
¼Æ:Ýc:©E_?ò¥F>ÈèB8ÈèB8
=Ä^­>'¹x>?q2?S¦É=ç¡=l?ª¹³w-9ÚX^¿³:mKü9r¦?ªF>óB8óB8
=ÃÓ<ï<,?4ñª;%;_v)?ó¹\í,9!QL¿59¯\9¹Ò>P­F>BþB8BþB8
=¢2Ü<Oã¢<ø-?b*;[;év?0`¹¹ùî=9\Ûy¿iüâ8µND9ë>ã°F>ÿC8ÿC8
=A>(Å=¡{@?:>È^>ÈÕ5?§ûp:Iå5:m)?z9Âx9°#?·F>»C8»C8
=ãl>ð>r?À2?õí¼>5r?õÄ9÷
:zÝÁ>	Ít:g:©n?»·F>xC8xC8
=5¹=¨Ó<czà?©ñØ=&=ù©¦?àá<Îÿ;8?ÐZ|9bþ39du3?á·F>5)C85)C8
=+FY>V´=>kÖ?>Uy®=SøÆ?j=éÁ<f ¯?05:¶9Ñ>?¸F>ò3C8ò3C8
={§Ï>ñã=Ù
ê?®ëç>	>¹Ø?Á8>¼¯=Nè?`ÞÍ:),;:É?A¸F>®>C8®>C8
=ñeo?wu>±Í?¸îÀ?aØ>¡¦ä?Y+'>ñÉE=o^Ø?¶Ã;ÖÌ:ö5¿?Z¸F>kIC8kIC8
=¼É?#fe>Àá@³¸?«ÓÏ>°ã?aÙË=G¥=r¥µ?¬|;	Ï:w#?¸F>(TC8(TC8
=¹ÑË?4?õx?;²?q
?¤?mûç=C9=G ?õ?<ªP ;C?Í¸F>å^C8å^C8
=ì?í>¨i?>ï§?	"?õB?×2=Yì<?B	<Ö;d?¹F>¢iC8¢iC8
=#Ð3@ðyR?`´Ú?¸Aò÷?s@¸µ>ßþ=¼¶?ÖR<kÁ;áÃò?<¹F>^tC8^tC8
=ãå8@DvL?-ç?û@·ð÷?I @ü ?¡±5>½.â?`<oø«;áË?Ê¹F>C8C8
=e¨#=L@ã<\8?ïñ=m¶=)?0.÷9J¥Í9<Ú?Öù¦:F:gßW?ºF>ØC8ØC8Ù=Ö~? 5¸>eÂO?tÂ>f>r:?:¯N9YL¿9K>UÝk·
!b9Â½<ÍF>C8C8Ù=Ä<ôm<B²0?_A;å7Z;Úâ>5e¹döK91¹¾½øó¸0©7ÒÀKÑF>RC8RC8Ù='xÔ<Ð0<4>/?|¶Ä;S­;¡?7Õ¸ø¸
9z¾í?,¹\'9ÆÚ¾ÓF>ªC8ªC8Ù=÷?^««>xD?Oc >xÉ]>%!9?æCÔ¸gùé8S?è¾Ê®:[n:öé;?×F>Ë´C8Ë´C8Ù=
S?Vdã>m?=~?ñ£>6§Q?ú95²9ÅÄ>à¾:vñ<:O?8ãF>¿C8¿C8Ù=Ä=×>*%>AF?,3°>q«>gH/?N"8hu¦8Æ÷y>|H÷9"h9Z?¹#G>EÊC8EÊC8Ù=­?[ª½>kJ?÷âÇ>ÉÂ>¿Û=?'¸ú `9Ï§¾¦$:ï:|q?=G>ÕC8ÕC8Ù=èr=®.=ì 2?+à;ñs¹;£«?&Ü¹¸U9ØQ¿4K·/ïb9»(&½$DG>¾ßC8¾ßC8Ù=6h?H?ÆC?õn?¡&?67?ÏzK9%úª9+U>Ã:

9q_?MPG>{êC8{êC8Ù=hî?rÝ¨>N?îç¸?rüi?dMJ?3=ò¶³<âÎX?î;3<~¸;h³x?6RG>8õC88õC8Ù=×÷ç>D>ä>?;Õ>¶R>ÿc2?úÀ9Ò9(uØ>qy:dr\:|?TxG>õÿC8õÿC8Ù=2U?:X?Æ\Q?=?Rª>.ÂF?KX9G´©9'ÃÜ>¼»7:a	:©Â?-yG>±
D8±
D8Ù=°-ü=]¹=Åw.?GÚ;DÂ¢;©+?cû¸dpp9ê¾u>ß879ÖTB>AG>nD8nD8Ù=Û6>UºK>±H?Ú?BmÇ>yñ9?IÝ¸wÈt9ót¾çn:Á:VX?ñG>+ D8+ D8Ù=Ze3=
n=Þ¶.?Z£Ö<Æ©<FÓ!?JË¸M@9n$¾ÖÈÊ8õP¬9é¡>	©G>è*D8è*D8Ù=ÄlÈ=ÞA=åg/?¯W<'¢Ô;í?Ác¹\>n9Ïô¾È0û¸åÅ¦8Ê@¿kµG>¤5D8¤5D8Ù=2ø>xÐZ>®';?5ñÊ>õû>2-?µ9ë9µ¼õ>8Á:pð:Ñ>ì>F¶G>a@D8a@D8Ù=4 >úK@>ß?? =ñ>WO >0@?§jü¸ù09¶¾#¢:y*4:à$B?!ºG>KD8KD8Ù=.à<<C<"¢7?èIË;ÊÄ;åý4?ÓU¹»±@9seÆ¾ô¸<Ì*9êÝ¶¾§ËG>ÛUD8ÛUD8Ù=£ÉÇ<D}<A?aJÊ;ßÄ;R=?È>·åu9Ãc£¼äAj8¹9NÂ=ªéG>`D8`D8Ù=­È>çÓy>~M?ulÓ>^z>ª<?7¢l8&ák9Äh>5»<Xk<TW?
H>TkD8TkD8Ù=½îÅ>*§>Æp@?«î¢>i>ýþ2?2ø ¹U?9®í¾!:ßï9? H>vD8vD8Ù=¿?qÅÅ>ö·E?Á¼>Ç7>O,?´-8\|G9Þ=Êðx9cÚÙ9úC>3eH>ÎD8ÎD8Ù=?¦=af=«8?ÒAG>>Øb)?°¦9y97+? b:r3I:A,?§pH>D8D8Ù=@"õ<£ì®<`3?5ú­</±<µ+?u8Ü85ª{>úº;µ|»:²:?:H>GD8GD8Ù=ªä>W>k<?ß>K½>6?ÿø
9a9}z>p*:öÄX:WÊ:?bÜH>¡D8¡D8Ù=_ä4=ë=,?º <?<<U&?z¤9¤E¶9ÂYæ>Ro:Âp:´(þ>ÞâH>Á«D8Á«D8Ù=ª²¬>qêl>ô:?ê_>jûH>j&?¹ú¹Ë;9L\H¿PO¤:º^:±Ú<?ñH>~¶D8~¶D8Ù=½?»->m?QI[?È?1P?Á\·öv9ß1å¼¥Ý<÷c<aÎx?SÿH>;ÁD8;ÁD8Ù=Ú>µ'>
B?Ü%Ä>«`>/Â6?÷B¬¸¾ð9RÜ	¾Ö¦:$·E:øöV?-I>÷ËD8÷ËD8Ù=µ>\©Æ=Sè3?ÓqN<ãÓ!<ZJ#?Ý*¸T®9²½Mj8àÊ9cb}=#I>´ÖD8´ÖD8Ù=C,`?æ?³uB?äS?9¶>°>?Z*i9'ñ9%Æ»>#Ìv;ïÁ;ñËU?ÿ*I>qáD8qáD8Ù=Ý%¸<å<r-?Q;ÈX;Jø?¤Y8¬D6XG
ARÜ8T9Gi>¨@I>.ìD8.ìD8Ù=>G
=\B»<é	=?
Þ;§W¬;H%?A
!8¶^9Ê¹=Ò+r9{Þ¸9É¬§>¶MI>êöD8êöD8Ù=O^=Ñ©=ÍX3?[ùÜ;¿2;h«1?xì¸Ë
9¨¾z068±È9U}*>SI>§E8§E8Ù=% ?"É?¼?ë?Jxç>ª¢?r9â¼Ñ9#S²>ºÙå;8ñ3;o£?·pI>dE8dE8Ù=¥ÅE?ï²?­²D?@$ª>o>º96?ÆJÊ8®i9&¬>±Hð:Ì¬¯:E/?äsI>!E8!E8Ù=5O?Ù·2?ÍG?ÉÕ?|Qe?30?.³:h	:i¨?¹;ý :§cc?ÞwI>Þ!E8Þ!E8Ù=Kå{?(ó>s?Ö ?ôø¡>9;q?©Õ9Êñù9ÃÖÚ>Ù¿­;Ê´h;C$??ÐI>,E8,E8Ù=Tgf>ìÉ>rÄ??ÎWý>+Q®>=:?Ùï>=Lç<<TS?à:wO}:ob?gI>W7E8W7E8Ù=|þö>¥>??´>o<y>oî8?Ý8òÙ9ë3ú=&ßö8U9S>h¶I>BE8BE8Ù=)ý>Vç >§»I?¬ÜÎ>ðà>ó;?`q99ópZ>ÁEô:Þ:TR?<¼I>ÑLE8ÑLE8Ù=Ãq=ÚO=5?Ç[<=Û;÷?p»à¸u6ó8=ì¾#k'¹vÚn9áo³¾ÅI>WE8WE8Ù=ÿò<ÐÃ±<¢M.?y²v;~c;@Î
?«"H7`°9ê=<÷J848:¦>nÒI>JbE8JbE8Ù=4Øb?±øñ>ÿo?u°§?£YN?v	P?";9dY¨9H>&[·:bWl:F?TØI>mE8mE8Ù=Ù=pÇ<ù±.?Å;À;¹?d%¹S¡97ö¿¹¼(¹~9Ñª¾¦àI>ÄwE8ÄwE8Ù=þI?í>VZ?åf+?¥
Þ>ñE?rNI9||¥9Ä´>âÜõ:%:î\?~äI>E8E8Ù=_z=ú)8=2.?[þ;ÑpÏ;
?©Ñ¹)F9|>%¿C7ÔW9õb4=_ëI>=E8=E8Ù=x?|>ßÏ?:Ü½?]h?ß+Q?E:bÓ%:gF?°Â;ê¯w;M9I?ÝðI>úE8úE8Ù=Xk?­Ð$?J?¿	?²>±	E?'Øn¸&¢9L¢¼½Q¥:+:c:@:?ÎJ>·¢E8·¢E8Ù=-Dû>(·>ì·\?Þ3>d(>Ç0c?½®¹ñÜU9 ¾ðâ¬:õ<r:Zµ6? 1J>t­E8t­E8Ù=àn?z´¦>'m?fæ¾?øÈR?wÙg?:;f9¹Ew?»½;¤;3?{4J>0¸E80¸E8Ù=ú|=?3r÷>ß	D?bÁW?ä???è/9Ëç­9dy>¿E:Î7:û·	?FSJ>íÂE8íÂE8Ù=#=ï­Ò<¸l%?÷]°<¼ü<#?®m9¸îÓÇ8m¾û<	Ë;â(?4VJ>ªÍE8ªÍE8Ù=ÓÌë<C¬<Ü5/?B¿;{;Y©?KÊ±¹
9¤P¿ÀG9?{9üvÅ>ajJ>gØE8gØE8Ù=¸Êu=Úá-=Tï4?bk=Õ¨8=ñ(#?_#§¹,Ô7p©ÉÀóû9Ä9¤9ØD?nqJ>$ãE8$ãE8Ù=`6?JIÎ>CTb?Éyò>6>6FT?ûJ·D¹9FI®¼5Æl;pº;áï>?ïvJ>àíE8àíE8Ù=UÛä>q>ãd?ÚA;?g+à>®ØU?×X·Â¿09ßß½1.;F;ÁF?oJ>øE8øE8Ù=jj=bu-=xû,? ;V;M	?ÔGI¸úV9°ï½G
p¸æ~F9:Ê¾J>ZF8ZF8Ù=Ô/è>¸h>=O?R´&?z.É>ß T?uÅ¸Û©9bÌð½p³b;îG÷:¾±j?2J>F8F8Ù=Rú
?~¬>BN?;î>sý¤>ü9?tx·UÅÿ8­x½ÈÁë:aô¡:NT:?¡J>ÓF8ÓF8Ù=´?uËÄ>dqA?ÏV>YW>j=?WÑ0¸R/9q¾:Jq¶9=E?¥J>#F8#F8Ù=lß<Ñ <Ô1?³Ã?;} *;[Û?BnÖ¸zÊ9<¯¾7¹ÌfP9ää?¿\ÏJ>M.F8M.F8Ù=?2>»ak?Ì?âÀË>ÃG?v£»8îª9íX(>ßî9Öß9&	?6K>
9F8
9F8Ù=M¯î<±<,?f =§ú<«Ò#?Dz¹Ê¸8è8­¿¤ÔÎ9Û.:òY¶>oK>ÇCF8ÇCF8Ù=Hq=ü4=x¤*?Þ·<>7<F¨?±l¹M9wgü¾9í8TT}9êo>!#K>NF8NF8Ù=sìÖ<×:<@?e¡ö;Ô¯;æ3?°k8¹Â9kÙ¿aï4¹69C)¿`5K>@YF8@YF8Ù=k¤½<S<¶4?õÂ;C;û,?¦³¸e×¡8Ý¿P8új¨9~£Ò=+BK>ýcF8ýcF8Ù==^8="È9?r'>6ÿþ=)(?Wß90	ð9 1î>6;t·:÷<?ÜVK>ºnF8ºnF8Ù=êXØ>ëú>Ô(M?wÕ>/>.ú=?î89áÜ=>$:êj&:/ý>}^K>vyF8vyF8Ù=úpo?ébÙ>{ü?>/?±?j?¬Àø9°^:9IØª?¹G2;H(¼:¼r?Í`K>3F83F8Ù= 3?^ÿâ>aJ??W:D?@4??8Î8b`[9]¥p>&TZ<çØ<ëU?irK>ðF8ðF8Ù=U?¾<º>Û:?Wë>G[_>j0?öÀ¸h¯@9èÐ¾\Iï:M±Ð:¼Ã?ÚsK>­F8­F8Ù='ä?³>NT?Æ°õ>øÒ¢>±$A?«8éd9t=>n';×h:úG`?ivK>j¤F8j¤F8Ù=rSE?¹û>¹2I?q>M*H>M=?öJ¹lo|9%¾@æ
9în9Ê>wK>&¯F8&¯F8Ù=!äø>rA>@rU?\ªm?%=??@?	ßõ9¢Wÿ9(ö>L¢­9z9Hò?yK>ã¹F8ã¹F8Ù=
)=G)Ù<[Ö/?¬SÔ;¢;±§'?Ðp¹×Á8Í¿ûF9]¾9ÝÔÅ>ÛËK> ÄF8 ÄF8Ù=­´¯?U?f%?õÇ¤?`§?0+?ý3¢9ôs®9%î>ï	G;VÈÚ:Éåh?´ÙK>]ÏF8]ÏF8Ù=$I+=æÄ÷<Îù0?îÜ<B+¨<'?3Q¹ÎF39­]¿áÑo98Û¡9Î§½>!L>ÚF8ÚF8Ù=óZ<>iPÑ=Ð]f?#?>ÇÁT?2==ó«ï<#J?×HJ:Wù#:Ùç?6L>ÖäF8ÖäF8Ù=YÚ=Ýµ<·9?"#Ä;Vâ;®´/?Øc¸¨
9o¾°'9´9Q¥?7:L>ïF8ïF8Ù=>=ËÀ<7/?®Òú;«:È;ÍW ?´Q¸v¸9.¾êª9Íø9¦¤>À<L>PúF8PúF8Ù=dÜ½=ðS=x.-?zÆ	<ïùÍ;Q<+?3"µ¸~ù9hÔ¾Àß7Õû8
tã=.WL>
G8
G8Ù=?g>@>a?SÊ?o<?t÷O?j»=/¥%=#ÅQ? Ö;v³h;ùk?{WL>ÉG8ÉG8Ù=·2>PÛ&>[W? >:ô>ÕPX?ôé=è9=Ò`c?@ï;A¿;¾åE?`L>G8G8Ù=ÖV>â»ë=Ègh?#j?L?Tïb?]z=þ!=;t?­=<¶ø}?aL>C%G8C%G8Ù=_ï>4>ÙJ?çáØ>jO>Î??(´;·ª89y¡¼ªWu:ÑT:Å?hL>0G80G8Ù=BÔK?Eú?UºH?ïÿÒ>þ>y@:?êÆ8»È9Ù5>>^ä:tñ:RtU?aqL>½:G8½:G8Ù=©Ðp?>W?N4Q?Ôä*?zé>Õ`;?ê@M¸Y 9½Ö¼½×9
^9ü?úsL>yEG8yEG8Ù=?Ü>>»tC?Öµk>vd(>+3?øÈ¶¸Éþï8}ùÂ¾7+::dþ!: ?~L>6PG86PG8Ù=/Å=[¸<¡3?2;<;;çõ>®8ç¶»Q9ÎmQ¼kI}·IÃ{9YÆ½L>óZG8óZG8Ù=Òj??@è>Íj?6'¢?J>7?8b?ÐÈå9<9ë²>?!{:`G2:»4?UÃL>°eG8°eG8Ù=¨¨=SÊá<·7.?wÅæ:ôùä:ß?¡·ó8Wâ½Y¸­©9áã£½½ËL>lpG8lpG8Ù==Õ'>Yóî=ÝÎ3?Ä>[ÿ×=â!?¼mÐ¸9ï99>|¾9¥9/ÆÞ>TÝL>){G8){G8Ù=ù8l?÷©?$¦e?LØ?È>ZùI?^y9
FP9bA?­
;qA:ÏKb?'ÞL>æG8æG8Ù=0Y=¶ªß<*,?3;9[P;z!?^æ÷·Øñx9ñì~½È= ¹#\9^ø¹¾4M>£G8£G8Ù=fî=XÖË<ÿþ0?ÂG<éy<)÷?Í.¹´e9¥Â¾£¨8D79è>LJM>`G8`G8Ù=«N?±Þ²>ãä?9·P?Ñëª>ÀM?#9ès9>îç9Ô<¢9[G6?}JM>¦G8¦G8Ù=°¾?vÛ0?á?õîh?AN¿>AÚ?q¡99Ûx!?;ªÚv:'?FPM>Ù°G8Ù°G8Ù=	î>äÀ>7÷R??{æÄ>¾æH?¬8½A$9â>Ú³Ð:í:Ã9?ÝQM>»G8»G8Ù=Ö­ >ÄÃL>(âH?à@>ËeD>nB?s8Æ§9>Ó={F):M:£?tWM>SÆG8SÆG8Ù=v=ûô3=@(6?ê'$<¦ý;¾%?¹'O69¤6¿º"¦;wøm;ÿ¸2?RpM>ÑG8ÑG8Ù=µ>Ç2D>}ÇM?8?Á¼>Oô3?¥û96­9óæ>B±<>üÌ;°q=?ãwM>ÌÛG8ÌÛG8Ù=ÐØ<'õ¡<÷Ä*?Eöÿ:Iëæ:§á
?Ù¹bk9eÍô¾¦8Þhô8Åk>ÿM>æG8æG8Ù=ò >¬Z>}<?¤»><:C>Ïm+?Å¸è9MÃâ½Î«9±:ô
>­M>FñG8FñG8Ù=&¬?¨?¨ù?×z÷?E?oìk?§ìà:óC:u`?D;º:·]j?M>üG8üG8Ù=ñÎ?ß
³>M¡W?áø?øØ¼>"^O?Ï²97v9[É>`±b::-:Ç'?ÖM>¿H8¿H8Ù=G¸À<Ø<u1?0;ÅÓc;i?§ñ©¸OÝk9°s8¾MuP8Øp!9;G%>4ãM>|H8|H8Ù=¥qè<â·©<N/?	$a;ª®9;`3?ùañ¸8ý9ÀHË¾s
76/91Î<öM>9H89H8Ù=xE©>Jk>ÅR8?4º>1È[>y<-?
8£Ä9Ó~=H:Þ9º¥Q?òÿM>ö&H8ö&H8Ù=Öb=W'=-?¹;!ãZ;ðe?Æ(¹¥	9
7¿o8½ö9c>±/N>²1H8²1H8Ù=+W?>Ò­j?åm?È#(?|IT?T«9¥@ü9¨­>
£ð::·ÜK?S2N>o<H8o<H8Ù=ß>V>
)ì=>h?*,_?È?Å\L?2¼ó<Üz<
ïW?K=Ä
<Eÿf?8N>,GH8,GH8Ù=UI?ãÂ?ÑHE?Û>P>¤@4?(Ý¸ÌÓL9"Î8¾Ôô9:Æò>3:N>éQH8éQH8Ù=¡á>fT>§äD?âm?z?ÍE?¥I:=Þÿ9(\?,é:_Äª:¸Æ.?ºCN>¦\H8¦\H8Ù=:?÷7??ÍK?tÈ?Ä3×>>?01·è%¯9¹¼a¶;BÌ:=D?=[N>bgH8bgH8Ù=qî>*z>ãZ?<Òü>¿´©>s°>?/¹ºÙq8ì¡¿Âõª9¶9bÁï>=gN>rH8rH8Ù=ÇkÍ>1	>
6?ÛÍ>ó>dæ0?G;Á8V9.*>®Ê:S) :÷ú!?ZN>Ü|H8Ü|H8Ù=È<¦2<ÿ»@?7=PD=ì3?Ñ:7Ù99Û=H!,:Ló#:Ób?CN>H8H8Ù=7
?5?rË?m?Sûú>Ðq?QLÝ8x-9~N>RD_:OÔÝ9ZÔ?N>UH8UH8Ù=R9=ÈK=#
/?^0;*Ç;F¹?Ìò¹h)9««ð¾ð²Ç8á·9À
E>£ÍN>H8H8Ù=Y?½²ç>jp?ô2?Ü÷´>&ì{?°ê8\ 9í;>|V::ðS?÷âN>Ï§H8Ï§H8Ù=)ÜÑ>>ÍG?sz¨>|Íl>ü"6?ðP	¹ËÏ9^W¾¸T:D:-E?3íN>²H8²H8Ù=ür¶?¶O?Da?x?tQ
?.a?ÖöY9l9¼òÀ>£I;+ñå:²v`?ÛùN>I½H8I½H8Ù=sj= H<=9.?¦;à;8Ï%?þûJ¸4-­8%¾ë¸ªî.9ÃAO¾ÐüN>ÈH8ÈH8Ù=°ã£=¾t=Äã+?tçÚ;{ý¬;ù!?/
¹ÌªÌ8Å0¿ðÇ¸úl9ê£¾ O>ÂÒH8ÂÒH8Ù=G.¦=~`s=ÊÌ.?F;|Êz;þR?
Ì·MÛ9M L½þVe¸î¨8RÿÙ¾ø0O>ÝH8ÝH8Ù=É¾>êºI>
`D?¦>Óµq>ìi0?ö±Ý¸¨E¡9	õ/¾¢;:®ê!:à?7O><èH8<èH8Ù=èµ=#~=¹1?>©Ø;½; &1?R»|¹ðN)9Ê?¿¶t4¹!38s¿68O>øòH8øòH8Ù=fÞ>W>éX?àYF?°%ô>ûO?ÿg[9p
¸9?>UÀÑ:±~¥:Æ:"?AO>µýH8µýH8Ù=uZ>}\E>RD?qÑ>¦>ää0?E¸B*89ò4¾;d;G~°:E/J?ÀEO>rI8rI8Ù=ÖH=e
=Hð4?k£;À­m;ê0?pGj¸¹9HÿJ¾ÂFª¸Ã¼8^ç¾æOO>/I8/I8Ù=¨C?¢²>FF?½]?`ý>´?ï9ÇN9uJB?Ía";oH:(?EfO>ìI8ìI8Ù=6Æ;=$ë=AÚ%?½&~;Ef;dF
?m¤|¹¬m98$¿U/¹uç;95ßî¾jO>¨(I8¨(I8Ù=%'=×GÚ<ýq2?*¯;@è~;Pê/?±¸âù8è"¿Ú!©¸§H#9¬¾fkO>e3I8e3I8Ù=4=9\Î<óo,?o;<HN;®Å ?Æ¹Å9N¾È<¹î[9k<£¾ÿlO>">I8">I8Ù=)äê<$«<'®/?Rç;)Ö_;ÂI?Í,¹¬æ9¾9@¹n<9¸¿ðtO>ßHI8ßHI8Ù=eò<¾²<\-?¨ d;¢aA;aT?}.¹)áC9×ä¾{í¾¸9©§·¾HO>SI8SI8Ù=*?,ú÷>(?ü+?ô|¦>Õ9?o´18$}ê8¿B>`§:MZ:ÚD?O>X^I8X^I8Ù=q°É<Ïp<~/?¨Áj;?\;7¸N?T6@¹[9!­à¾LÜÝ9Øk9Ye4? O>iI8iI8Ù=^?ÑêÝ>û?gz6?}É>ÃØg?ë*e¸¥e¡9G¿µ½>Á½:}ßu:
E?M O>ÒsI8ÒsI8&=&Ì<åÇ<úë*?sA;m8;C?åp¹fv9ãêù¾Øö¦8µÌ8æsÑ>¸¢O>~I8~I8&=ÛËf?^±>I¦?Î-@Òc?¡§«?×'à;ìY;ââ?ïº<VU<;î_?|¦O>KI8KI8&=ú°<vY<¶v,?­Åæ;º[Æ;¤ê?>/!¹,EU9zÁ¾W³¸4Ùà8kò¾÷²O>I8I8&=£¦Þ>zz>¨>?ã«>ñcn>8?â4ÿ¸°Á8¯§(¿Kq:À94:58+?ÁO>ÅI8ÅI8&=s?ð¦>ëÚP?Êõ,?ë>
ø;?Þk9{9\Bð>+	:dò:Ä¼|?áO>©I8©I8&=Qç>£Ç>ÃA?<<s>­/>Ò×1?8lWí8Ó5¦>9I¯;Uúd;ÍøC?gèO>>´I8>´I8&=2>+?ÙÂ>¦ba?P9¥>ðÊJ>ùP?éå7Ât8÷Âo>c`
9ì9{¶>£øO>û¾I8û¾I8&=Tå$=ò`ß<ýù<?XÏ<¯»Ñ;JP.?­7¹,i+9¦(	¿¸Å¸"<i8NÔ¾-P>¸ÉI8¸ÉI8&= ø?"½>[A?»æé>°¤>ØÊ5?¸¢+9Ñ86R?¼¾â6»¾29|_¢<a7P>uÔI8uÔI8&=hX°>
l>A??ÅÎ>c>ÍÔ0?H8À9Ã.=/Ñ!:ã¿9áW?·TP>2ßI82ßI8&=Mè>QèR>p#?Âa"?^½>1V[?à589èE§=:<É-:P?6]P>îéI8îéI8&= =¥A½<¸2?yé;¥e;|;?V±·è«6Å¿JPÆ·øb©9öÛ½]P>«ôI8«ôI8&=!/þ>[«>¯$>?~-P?i?n7?»ÈØ8¨Ñ9qe4>­	:ÔaÚ9Md!?W^P>hÿI8hÿI8&=ãk?_>?Md?­¨w?ø?f?K?
`9oÆ8õ¾?¹´ï<cÏ<wj?ÀfP>%
J8%
J8&=Côá>«>ëG?`4ó>>=¥C?},¹Ó?6Åº5Â5@:ùºÜ9>ç?uP>áJ8áJ8&=J:é>ðÈ>3=?Z±>÷º>ùN-?A9è¥9á>{#Ð9Z³9_Z?vzP>J8J8&=*{T>k~>(7?W>g><µ+?àf-9Ò9Ðg>µ£<8:<ØSB?5}P>[*J8[*J8&=?¶õ<5^³<X/?xD$;:;Øûá>Ø^Å¸Z9FS?¾iË8%Vä9¥Iä=ºP>5J85J8&=6Â<u¥<GE.?ù;
;¹§?3¹Un9¯¾zì779
ðd=P>Õ?J8Õ?J8&=öH?dó>n_S?Ú/?~¶à>üUH?î94ßÉ98GÈ>Ò:×àW:ÉK/?äP>JJ8JJ8&=¦4g?sÌ>û¿?@7l?ÆÜ>ýó?Üì9´9®?Ä;ù:þ>t?<¤P>NUJ8NUJ8&="=±ÿï<ì,?Ê²=Iµñ<¸ö%?°d9«! 98Í6?xkóµ09¬í°»Ú®P>`J8`J8&=&xH?%Æ><?5´?Ø´/?|¾U?r 9Ì³9)ä>î::Ë÷9Hð@?3ÃP>ÈjJ8ÈjJ8&=þ?çü>½æ?ÿ¡?ãè>Ë?ÅA9½89Ø>Â©:Tm:½ã?ËP>uJ8uJ8&=?rñ§>·#c?%/?8ÃÕ>®Q?Îöf¸ 1z9ðRì½ß8q<ù<±Þb?ùËP>AJ8AJ8&=ÝuÃ<úÍ<µn0?ãä¨;Éþs;,41?0í"¹&_9{éº¾e+¹þ2ó8j4¿÷ÕP>þJ8þJ8&=D§t?w×>¬V?÷ùÔ?¢M?S?,åç9`»à9y?º$ö:F\:l?CîP>»J8»J8&=`>È[:>øY?	?¼¸´>3ÎB?24:¹£9Û¦#¿g0;ï<è::tB?×ñP>x J8x J8&=ï??É?:ë?êb?ý¨a?»/:ôø9»4?!;õ@;ÃÄI?>ûP>4«J84«J8&=o¶0?LBæ>¶wD?¤nR?ôv?C64?&<¸É+u9ÞÄ½Úp:D_:ð	?7þP>ñµJ8ñµJ8&=ó?¯Ã>IKD?,ù^>Þ >+X2?;f¹V°Ã9þL¾ü29Î¨9E¡>5Q>®ÀJ8®ÀJ8&=Æ.Ü>å>©B??ªã>§§>æÚJ?Ø;	È:Â-,?­û;Â; %?ùQ>kËJ8kËJ8&=éf½=¿QZ=z^?Xf<á+<	_?®TÒ¶x8SX½Ì¸ä7Úe)9Ó¬=ÄQ>'ÖJ8'ÖJ8&=¥2p=ô.=70?SE=¿!=þT?À¸ºº8A'¿Af&¹ÍM9¡IÏ¾y)Q>äàJ8äàJ8&=ÐiX>ên
>ÇÛC?
ì>ºª>÷0?5¥=9F=Y`U?GA<Ùoô;¨kJ?O3Q>¡ëJ8¡ëJ8&=ZÃ¯=3}=um1?&¦8<3
<w+?xyq¹¶Â8Ê½¿w²39¶ó8Zá<?CQ>^öJ8^öJ8&=è_>1¾>_g?I/ó>ks>·GP?f¶Ô¸N9×$µ¾;¯:1à7:rªs?ì^Q>K8K8&=Ã=¸\=}Ü.?a+Ë;ý;¬%?5½¸bJé8<æª¾¢¸ne
9$î¾µmQ>×K8×K8&=¨ÁÚ>¶>Ùé9?\>4ÐY>ù5?ª¨8mA9Ë_>;
:§:Häê>huQ>K8K8&= _¥>H
[truncated: 1,256,107 more chars]
