# Supplementary material for: LKB1‐SIK2 loss drives uveal melanoma proliferation and hypersensitivity to SLC8A1 and ROS inhibition
Source: EMBO Mol Med. 2023 Nov 15;15(12):e17719. doi: 10.15252/emmm.202317719 (PMC10701601; doi:10.15252/emmm.202317719)
Supplement: Supplementary file 11 — Source Data for Figure 6 [file EMMM-15-e17719-s009.zip › Figure 6/6C/FCS files/LKB1_KO1_MitoQ+KB.mqd]

MQD3.1    1515776 1518425 118784 1515520 1518799 1659696 0 0                                                                                                                                                                                                                                                                                                                                                                                                                                                                                                                                                                                                                                                                                                                                                                                                                                                                                                                                                                                                                                                                                                                                                                                                                                                                                                                                                                                                                                                                                                                                                                                                                                                                                                                                                                                                                                                                                                                                                                                                                                                                                                                                                                                                                                                                                                                                                                                                                                                                                                                                                                                                                                                                                                                                                                                                                                                                                                                                                                                                                                                                                                                                                                                                                                                                                                                                                                                                                                                                                                                                                                                                                                                                                                                                                                                                                                                                                                                                                                                                                                                                                                                                                                                                                                                                                                                                                                                                                                                                    /$EXP/thomas s/$SYS/MACSQuantify,2.11.1817.19623/$CYT/MACSQuant Analyzer 10,2.11.1817.19623/$CYTSN/21337/$DATE/2022-Sep-19/$BTIM/16:28:16/$ETIM/16:28:16/$PROJ/AnnexinV/$TIMESTEP/1/$PLATENAME/Single tube rack/$WELLID/A1/$TR/FSC,15.9187/$FIL/2-1 m+kb.0027.mqd/$PAR/16/$TOT/0/$ABRT/0/$LOST/0/$MODE/L/$DATATYPE/F/$BYTEORD/1,2,3,4/$P1N/HDR-T/$P1B/32/$P1E/0.0,0.0/$P1D/Linear,0,160/$P1R/160/$P1G/1/$P1S/HDR-T/$P2N/HDR-CE/$P2B/32/$P2E/0.0,0.0/$P2D/Linear,0,1000/$P2R/1000/$P2G/1/$P2S/HDR-CE/$P3N/HDR-SE/$P3B/32/$P3E/0.0,0.0/$P3D/Linear,0,1000/$P3R/1000/$P3G/1/$P3S/HDR-SE/$P4N/HDR-V/$P4B/32/$P4E/0.0,0.0/$P4D/Linear,0,40/$P4R/40/$P4G/1/$P4S/HDR-V/$P5N/FSC-A/$P5B/32/$P5E/0.0,0.0/$P5D/Linear,0,1000/$P5R/1000/$P5G/1/$P5S/FSC-A/$P5F/488//10 nm/$P5L/488nm/$P5O/30mW/$P5V/424/$P5T/-110/$P6N/FSC-H/$P6B/32/$P6E/0.0,0.0/$P6D/Linear,0,1000/$P6R/1000/$P6G/1/$P6S/FSC-H/$P6F/488//10 nm/$P6L/488nm/$P6O/30mW/$P6V/424/$P6T/-110/$P7N/FSC-W/$P7B/32/$P7E/0.0,0.0/$P7D/Linear,0,1000/$P7R/1000/$P7G/1/$P7S/FSC-W/$P7F/488//10 nm/$P7L/488nm/$P7O/30mW/$P7V/424/$P7T/-110/$P8N/SSC-A/$P8B/32/$P8E/0.0,0.0/$P8D/Linear,0,1000/$P8R/1000/$P8G/1/$P8S/SSC-A/$P8F/488//10 nm/$P8L/488nm/$P8O/30mW/$P8V/470/$P8T/-110/$P9N/SSC-H/$P9B/32/$P9E/0.0,0.0/$P9D/Linear,0,1000/$P9R/1000/$P9G/1/$P9S/SSC-H/$P9F/488//10 nm/$P9L/488nm/$P9O/30mW/$P9V/470/$P9T/-110/$P10N/SSC-W/$P10B/32/$P10E/0.0,0.0/$P10D/Linear,0,1000/$P10R/1000/$P10G/1/$P10S/SSC-W/$P10F/488//10 nm/$P10L/488nm/$P10O/30mW/$P10V/470/$P10T/-110/$P11N/V1-A/$P11B/32/$P11E/0.0,0.0/$P11D/Hyperlogarithmic,-1.0,1000/$P11R/1000/$P11G/1/$P11S/VioBlue-A/$P11F/450//50 nm/$P11L/405nm/$P11O/40mW/$P11V/340/$P11T/-110/$P12N/V1-H/$P12B/32/$P12E/0.0,0.0/$P12D/Hyperlogarithmic,-1.0,1000/$P12R/1000/$P12G/1/$P12S/VioBlue-H/$P12F/450//50 nm/$P12L/405nm/$P12O/40mW/$P12V/340/$P12T/-110/$P13N/V1-W/$P13B/32/$P13E/0.0,0.0/$P13D/Hyperlogarithmic,-1.0,1000/$P13R/1000/$P13G/1/$P13S/VioBlue-W/$P13F/450//50 nm/$P13L/405nm/$P13O/40mW/$P13V/340/$P13T/-110/$P14N/B1-A/$P14B/32/$P14E/0.0,0.0/$P14D/Hyperlogarithmic,-1.0,1000/$P14R/1000/$P14G/1/$P14S/FITC-A/$P14F/525//50 nm/$P14L/488nm/$P14O/30mW/$P14V/375/$P14T/-20/$P15N/B1-H/$P15B/32/$P15E/0.0,0.0/$P15D/Hyperlogarithmic,-1.0,1000/$P15R/1000/$P15G/1/$P15S/FITC-H/$P15F/525//50 nm/$P15L/488nm/$P15O/30mW/$P15V/375/$P15T/-20/$P16N/B1-W/$P16B/32/$P16E/0.0,0.0/$P16D/Hyperlogarithmic,-1.0,1000/$P16R/1000/$P16G/1/$P16S/FITC-W/$P16F/525//50 nm/$P16L/488nm/$P16O/30mW/$P16V/375/$P16T/-20/$NEXTDATA/0/$BEGINANALYSIS/0/$ENDANALYSIS/0/$BEGINSTEXT/7270/$ENDSTEXT/118670/$BEGINDATA/4096/$ENDDATA/4096/                                                                                                                                                                                                                                                                                                                                                                                              /@MB_P1_BASE/HDR-T
HDR-T
0
4/@MB_P2_BASE/HDR-CE
HDR-CE
0
4/@MB_P3_BASE/HDR-SE
HDR-SE
0
4/@MB_P4_BASE/HDR-V
HDR-V
0
4/@MB_P5_BASE/FSC-A
FSC-A
5
4/@MB_P6_BASE/FSC-H
FSC-H
5
4/@MB_P7_BASE/FSC-W
FSC-W
5
4/@MB_P8_BASE/SSC-A
SSC-A
2
4/@MB_P9_BASE/SSC-H
SSC-H
2
4/@MB_P10_BASE/SSC-W
SSC-W
2
4/@MB_P11_BASE/V1-A
FL1-A
4
4/@MB_P12_BASE/V1-H
FL1-H
4
4/@MB_P13_BASE/V1-W
FL1-W
4
4/@MB_P14_BASE/B1-A
FL2-A
9
4/@MB_P15_BASE/B1-H
FL2-H
9
4/@MB_P16_BASE/B1-W
FL2-W
9
4/@MB_INSSET/PEJhc2ljRW50cnk+CiA8bmFtZT5Tb2Z0d2FyZTwvbmFtZT4KIDxmbGFncz4xMzEwNzQ8L2ZsYWdzPgogPEJhc2ljRW50cnk+CiAgPG5hbWU+RGV2aWNlPC9uYW1lPgogIDxmbGFncz4xMzEyMDI8L2ZsYWdzPgogIDxCYXNpY0VudHJ5PgogICA8bmFtZT5EZXRlY3RvcjwvbmFtZT4KICAgPGZsYWdzPjEzMTk3MDwvZmxhZ3M+CiAgIDx2YWx1ZSB0eXBlPSIzIj5GTDg8L3ZhbHVlPgogICA8QmFzaWNFbnRyeT4KICAgIDxuYW1lPlBtdHM8L25hbWU+CiAgICA8ZmxhZ3M+MTMxMjAyPC9mbGFncz4KICAgIDxCYXNpY0VudHJ5PgogICAgIDxuYW1lPjU8L25hbWU+CiAgICAgPGZsYWdzPjEzMTIwMjwvZmxhZ3M+CiAgICAgPEJhc2ljRW50cnk+CiAgICAgIDxuYW1lPkdhaW48L25hbWU+CiAgICAgIDxmbGFncz4xMzE3MTQ8L2ZsYWdzPgogICAgICA8dmFsdWUgdHlwZT0iMiI+NDI0PC92YWx1ZT4KICAgICA8L0Jhc2ljRW50cnk+CiAgICA8L0Jhc2ljRW50cnk+CiAgICA8QmFzaWNFbnRyeT4KICAgICA8bmFtZT4yPC9uYW1lPgogICAgIDxmbGFncz4xMzEyMDI8L2ZsYWdzPgogICAgIDxCYXNpY0VudHJ5PgogICAgICA8bmFtZT5HYWluPC9uYW1lPgogICAgICA8ZmxhZ3M+MTMxNzE0PC9mbGFncz4KICAgICAgPHZhbHVlIHR5cGU9IjIiPjQ3MDwvdmFsdWU+CiAgICAgPC9CYXNpY0VudHJ5PgogICAgPC9CYXNpY0VudHJ5PgogICAgPEJhc2ljRW50cnk+CiAgICAgPG5hbWU+NDwvbmFtZT4KICAgICA8ZmxhZ3M+MTMxMjAyPC9mbGFncz4KICAgICA8QmFzaWNFbnRyeT4KICAgICAgPG5hbWU+R2FpbjwvbmFtZT4KICAgICAgPGZsYWdzPjEzMTcxNDwvZmxhZ3M+CiAgICAgIDx2YWx1ZSB0eXBlPSIyIj4zNDA8L3ZhbHVlPgogICAgIDwvQmFzaWNFbnRyeT4KICAgIDwvQmFzaWNFbnRyeT4KICAgIDxCYXNpY0VudHJ5PgogICAgIDxuYW1lPjM8L25hbWU+CiAgICAgPGZsYWdzPjEzMTIwMjwvZmxhZ3M+CiAgICAgPEJhc2ljRW50cnk+CiAgICAgIDxuYW1lPkdhaW48L25hbWU+CiAgICAgIDxmbGFncz4xMzE3MTQ8L2ZsYWdzPgogICAgICA8dmFsdWUgdHlwZT0iMiI+NjEyPC92YWx1ZT4KICAgICA8L0Jhc2ljRW50cnk+CiAgICA8L0Jhc2ljRW50cnk+CiAgICA8QmFzaWNFbnRyeT4KICAgICA8bmFtZT4xMjwvbmFtZT4KICAgICA8ZmxhZ3M+MTMxMjAyPC9mbGFncz4KICAgICA8QmFzaWNFbnRyeT4KICAgICAgPG5hbWU+R2FpbjwvbmFtZT4KICAgICAgPGZsYWdzPjEzMTcxNDwvZmxhZ3M+CiAgICAgIDx2YWx1ZSB0eXBlPSIyIj42NzI8L3ZhbHVlPgogICAgIDwvQmFzaWNFbnRyeT4KICAgIDwvQmFzaWNFbnRyeT4KICAgIDxCYXNpY0VudHJ5PgogICAgIDxuYW1lPjE8L25hbWU+CiAgICAgPGZsYWdzPjEzMTIwMjwvZmxhZ3M+CiAgICAgPEJhc2ljRW50cnk+CiAgICAgIDxuYW1lPkdhaW48L25hbWU+CiAgICAgIDxmbGFncz4xMzE3MTQ8L2ZsYWdzPgogICAgICA8dmFsdWUgdHlwZT0iMiI+NDc0PC92YWx1ZT4KICAgICA8L0Jhc2ljRW50cnk+CiAgICA8L0Jhc2ljRW50cnk+CiAgICA8QmFzaWNFbnRyeT4KICAgICA8bmFtZT4xMDwvbmFtZT4KICAgICA8ZmxhZ3M+MTMxMjAyPC9mbGFncz4KICAgICA8QmFzaWNFbnRyeT4KICAgICAgPG5hbWU+R2FpbjwvbmFtZT4KICAgICAgPGZsYWdzPjEzMTcxNDwvZmxhZ3M+CiAgICAgIDx2YWx1ZSB0eXBlPSIyIj42MDI8L3ZhbHVlPgogICAgIDwvQmFzaWNFbnRyeT4KICAgIDwvQmFzaWNFbnRyeT4KICAgIDxCYXNpY0VudHJ5PgogICAgIDxuYW1lPjY8L25hbWU+CiAgICAgPGZsYWdzPjEzMTIwMjwvZmxhZ3M+CiAgICAgPEJhc2ljRW50cnk+CiAgICAgIDxuYW1lPkdhaW48L25hbWU+CiAgICAgIDxmbGFncz4xMzE3MTQ8L2ZsYWdzPgogICAgICA8dmFsdWUgdHlwZT0iMiI+NjQ0PC92YWx1ZT4KICAgICA8L0Jhc2ljRW50cnk+CiAgICA8L0Jhc2ljRW50cnk+CiAgICA8QmFzaWNFbnRyeT4KICAgICA8bmFtZT4xMTwvbmFtZT4KICAgICA8ZmxhZ3M+MTMxMjAyPC9mbGFncz4KICAgICA8QmFzaWNFbnRyeT4KICAgICAgPG5hbWU+R2FpbjwvbmFtZT4KICAgICAgPGZsYWdzPjEzMTcxNDwvZmxhZ3M+CiAgICAgIDx2YWx1ZSB0eXBlPSIyIj41NDI8L3ZhbHVlPgogICAgIDwvQmFzaWNFbnRyeT4KICAgIDwvQmFzaWNFbnRyeT4KICAgIDxCYXNpY0VudHJ5PgogICAgIDxuYW1lPjk8L25hbWU+CiAgICAgPGZsYWdzPjEzMTIwMjwvZmxhZ3M+CiAgICAgPEJhc2ljRW50cnk+CiAgICAgIDxuYW1lPkdhaW48L25hbWU+CiAgICAgIDxmbGFncz4xMzE3MTQ8L2ZsYWdzPgogICAgICA8dmFsdWUgdHlwZT0iMiI+Mzc1PC92YWx1ZT4KICAgICA8L0Jhc2ljRW50cnk+CiAgICA8L0Jhc2ljRW50cnk+CiAgIDwvQmFzaWNFbnRyeT4KICAgPEJhc2ljRW50cnk+CiAgICA8bmFtZT5DaGFubmVsczwvbmFtZT4KICAgIDxmbGFncz4xMzEyMDI8L2ZsYWdzPgogICAgPEJhc2ljRW50cnk+CiAgICAgPG5hbWU+RlNDPC9uYW1lPgogICAgIDxmbGFncz4xMzE3MTQ8L2ZsYWdzPgogICAgIDx2YWx1ZSB0eXBlPSIyIj41PC92YWx1ZT4KICAgICA8QmFzaWNFbnRyeT4KICAgICAgPG5hbWU+QWN0aXZlPC9uYW1lPgogICAgICA8ZmxhZ3M+MTMxNDU4PC9mbGFncz4KICAgICAgPHZhbHVlIHR5cGU9IjEiPjE8L3ZhbHVlPgogICAgIDwvQmFzaWNFbnRyeT4KICAgICA8QmFzaWNFbnRyeT4KICAgICAgPG5hbWU+TW9kZTwvbmFtZT4KICAgICAgPGZsYWdzPjEzMTk3MDwvZmxhZ3M+CiAgICAgIDx2YWx1ZSB0eXBlPSIzIj5saW48L3ZhbHVlPgogICAgIDwvQmFzaWNFbnRyeT4KICAgICA8QmFzaWNFbnRyeT4KICAgICAgPG5hbWU+VHJpZ2dlckxldmVsPC9uYW1lPgogICAgICA8ZmxhZ3M+MTMyOTk0PC9mbGFncz4KICAgICAgPHZhbHVlIHR5cGU9IjciPjE1LjkxODcxMzU3PC92YWx1ZT4KICAgICA8L0Jhc2ljRW50cnk+CiAgICAgPEJhc2ljRW50cnk+CiAgICAgIDxuYW1lPlVzZXJOYW1lPC9uYW1lPgogICAgICA8ZmxhZ3M+MTMxOTcwPC9mbGFncz4KICAgICAgPHZhbHVlIHR5cGU9IjMiPkZTQzwvdmFsdWU+CiAgICAgPC9CYXNpY0VudHJ5PgogICAgPC9CYXNpY0VudHJ5PgogICAgPEJhc2ljRW50cnk+CiAgICAgPG5hbWU+U1NDPC9uYW1lPgogICAgIDxmbGFncz4xMzE3MTQ8L2ZsYWdzPgogICAgIDx2YWx1ZSB0eXBlPSIyIj4yPC92YWx1ZT4KICAgICA8QmFzaWNFbnRyeT4KICAgICAgPG5hbWU+QWN0aXZlPC9uYW1lPgogICAgICA8ZmxhZ3M+MTMxNDU4PC9mbGFncz4KICAgICAgPHZhbHVlIHR5cGU9IjEiPjE8L3ZhbHVlPgogICAgIDwvQmFzaWNFbnRyeT4KICAgICA8QmFzaWNFbnRyeT4KICAgICAgPG5hbWU+TW9kZTwvbmFtZT4KICAgICAgPGZsYWdzPjEzMTk3MDwvZmxhZ3M+CiAgICAgIDx2YWx1ZSB0eXBlPSIzIj5saW48L3ZhbHVlPgogICAgIDwvQmFzaWNFbnRyeT4KICAgICA8QmFzaWNFbnRyeT4KICAgICAgPG5hbWU+VHJpZ2dlckxldmVsPC9uYW1lPgogICAgICA8ZmxhZ3M+MTMyOTk0PC9mbGFncz4KICAgICAgPHZhbHVlIHR5cGU9IjciPjA8L3ZhbHVlPgogICAgIDwvQmFzaWNFbnRyeT4KICAgICA8QmFzaWNFbnRyeT4KICAgICAgPG5hbWU+VXNlck5hbWU8L25hbWU+CiAgICAgIDxmbGFncz4xMzE5NzA8L2ZsYWdzPgogICAgICA8dmFsdWUgdHlwZT0iMyI+U1NDPC92YWx1ZT4KICAgICA8L0Jhc2ljRW50cnk+CiAgICA8L0Jhc2ljRW50cnk+CiAgICA8QmFzaWNFbnRyeT4KICAgICA8bmFtZT5WMTwvbmFtZT4KICAgICA8ZmxhZ3M+MTMxNzE0PC9mbGFncz4KICAgICA8dmFsdWUgdHlwZT0iMiI+NDwvdmFsdWU+CiAgICAgPEJhc2ljRW50cnk+CiAgICAgIDxuYW1lPkFjdGl2ZTwvbmFtZT4KICAgICAgPGZsYWdzPjEzMTQ1ODwvZmxhZ3M+CiAgICAgIDx2YWx1ZSB0eXBlPSIxIj4xPC92YWx1ZT4KICAgICA8L0Jhc2ljRW50cnk+CiAgICAgPEJhc2ljRW50cnk+CiAgICAgIDxuYW1lPk1vZGU8L25hbWU+CiAgICAgIDxmbGFncz4xMzE5NzA8L2ZsYWdzPgogICAgICA8dmFsdWUgdHlwZT0iMyI+aGxvZzwvdmFsdWU+CiAgICAgPC9CYXNpY0VudHJ5PgogICAgIDxCYXNpY0VudHJ5PgogICAgICA8bmFtZT5UcmlnZ2VyTGV2ZWw8L25hbWU+CiAgICAgIDxmbGFncz4xMzI5OTQ8L2ZsYWdzPgogICAgICA8dmFsdWUgdHlwZT0iNyI+MDwvdmFsdWU+CiAgICAgPC9CYXNpY0VudHJ5PgogICAgIDxCYXNpY0VudHJ5PgogICAgICA8bmFtZT5Vc2VyTmFtZTwvbmFtZT4KICAgICAgPGZsYWdzPjEzMTk3MDwvZmxhZ3M+CiAgICAgIDx2YWx1ZSB0eXBlPSIzIj5WaW9CbHVlPC92YWx1ZT4KICAgICA8L0Jhc2ljRW50cnk+CiAgICA8L0Jhc2ljRW50cnk+CiAgICA8QmFzaWNFbnRyeT4KICAgICA8bmFtZT5WMjwvbmFtZT4KICAgICA8ZmxhZ3M+MTMxNzE0PC9mbGFncz4KICAgICA8dmFsdWUgdHlwZT0iMiI+MzwvdmFsdWU+CiAgICAgPEJhc2ljRW50cnk+CiAgICAgIDxuYW1lPkFjdGl2ZTwvbmFtZT4KICAgICAgPGZsYWdzPjEzMTQ1ODwvZmxhZ3M+CiAgICAgIDx2YWx1ZSB0eXBlPSIxIj4wPC92YWx1ZT4KICAgICA8L0Jhc2ljRW50cnk+CiAgICAgPEJhc2ljRW50cnk+CiAgICAgIDxuYW1lPk1vZGU8L25hbWU+CiAgICAgIDxmbGFncz4xMzE5NzA8L2ZsYWdzPgogICAgICA8dmFsdWUgdHlwZT0iMyI+aGxvZzwvdmFsdWU+CiAgICAgPC9CYXNpY0VudHJ5PgogICAgIDxCYXNpY0VudHJ5PgogICAgICA8bmFtZT5UcmlnZ2VyTGV2ZWw8L25hbWU+CiAgICAgIDxmbGFncz4xMzI5OTQ8L2ZsYWdzPgogICAgICA8dmFsdWUgdHlwZT0iNyI+MDwvdmFsdWU+CiAgICAgPC9CYXNpY0VudHJ5PgogICAgIDxCYXNpY0VudHJ5PgogICAgICA8bmFtZT5Vc2VyTmFtZTwvbmFtZT4KICAgICAgPGZsYWdzPjEzMTk3MDwvZmxhZ3M+CiAgICAgIDx2YWx1ZSB0eXBlPSIzIj5WaW9HcmVlbjwvdmFsdWU+CiAgICAgPC9CYXNpY0VudHJ5PgogICAgPC9CYXNpY0VudHJ5PgogICAgPEJhc2ljRW50cnk+CiAgICAgPG5hbWU+QjE8L25hbWU+CiAgICAgPGZsYWdzPjEzMTcxNDwvZmxhZ3M+CiAgICAgPHZhbHVlIHR5cGU9IjIiPjk8L3ZhbHVlPgogICAgIDxCYXNpY0VudHJ5PgogICAgICA8bmFtZT5BY3RpdmU8L25hbWU+CiAgICAgIDxmbGFncz4xMzE0NTg8L2ZsYWdzPgogICAgICA8dmFsdWUgdHlwZT0iMSI+MTwvdmFsdWU+CiAgICAgPC9CYXNpY0VudHJ5PgogICAgIDxCYXNpY0VudHJ5PgogICAgICA8bmFtZT5Nb2RlPC9uYW1lPgogICAgICA8ZmxhZ3M+MTMxOTcwPC9mbGFncz4KICAgICAgPHZhbHVlIHR5cGU9IjMiPmhsb2c8L3ZhbHVlPgogICAgIDwvQmFzaWNFbnRyeT4KICAgICA8QmFzaWNFbnRyeT4KICAgICAgPG5hbWU+VHJpZ2dlckxldmVsPC9uYW1lPgogICAgICA8ZmxhZ3M+MTMyOTk0PC9mbGFncz4KICAgICAgPHZhbHVlIHR5cGU9IjciPjEwPC92YWx1ZT4KICAgICA8L0Jhc2ljRW50cnk+CiAgICAgPEJhc2ljRW50cnk+CiAgICAgIDxuYW1lPlVzZXJOYW1lPC9uYW1lPgogICAgICA8ZmxhZ3M+MTMxOTcwPC9mbGFncz4KICAgICAgPHZhbHVlIHR5cGU9IjMiPkZJVEM8L3ZhbHVlPgogICAgIDwvQmFzaWNFbnRyeT4KICAgIDwvQmFzaWNFbnRyeT4KICAgIDxCYXNpY0VudHJ5PgogICAgIDxuYW1lPkIyPC9uYW1lPgogICAgIDxmbGFncz4xMzE3MTQ8L2ZsYWdzPgogICAgIDx2YWx1ZSB0eXBlPSIyIj4xPC92YWx1ZT4KICAgICA8QmFzaWNFbnRyeT4KICAgICAgPG5hbWU+QWN0aXZlPC9uYW1lPgogICAgICA8ZmxhZ3M+MTMxNDU4PC9mbGFncz4KICAgICAgPHZhbHVlIHR5cGU9IjEiPjA8L3ZhbHVlPgogICAgIDwvQmFzaWNFbnRyeT4KICAgICA8QmFzaWNFbnRyeT4KICAgICAgPG5hbWU+TW9kZTwvbmFtZT4KICAgICAgPGZsYWdzPjEzMTk3MDwvZmxhZ3M+CiAgICAgIDx2YWx1ZSB0eXBlPSIzIj5obG9nPC92YWx1ZT4KICAgICA8L0Jhc2ljRW50cnk+CiAgICAgPEJhc2ljRW50cnk+CiAgICAgIDxuYW1lPlRyaWdnZXJMZXZlbDwvbmFtZT4KICAgICAgPGZsYWdzPjEzMjk5NDwvZmxhZ3M+CiAgICAgIDx2YWx1ZSB0eXBlPSI3Ij4wPC92YWx1ZT4KICAgICA8L0Jhc2ljRW50cnk+CiAgICAgPEJhc2ljRW50cnk+CiAgICAgIDxuYW1lPlVzZXJOYW1lPC9uYW1lPgogICAgICA8ZmxhZ3M+MTMxOTcwPC9mbGFncz4KICAgICAgPHZhbHVlIHR5cGU9IjMiPlBFPC92YWx1ZT4KICAgICA8L0Jhc2ljRW50cnk+CiAgICA8L0Jhc2ljRW50cnk+CiAgICA8QmFzaWNFbnRyeT4KICAgICA8bmFtZT5CMzwvbmFtZT4KICAgICA8ZmxhZ3M+MTMxNzE0PC9mbGFncz4KICAgICA8dmFsdWUgdHlwZT0iMiI+MTE8L3ZhbHVlPgogICAgIDxCYXNpY0VudHJ5PgogICAgICA8bmFtZT5BY3RpdmU8L25hbWU+CiAgICAgIDxmbGFncz4xMzE0NTg8L2ZsYWdzPgogICAgICA8dmFsdWUgdHlwZT0iMSI+MDwvdmFsdWU+CiAgICAgPC9CYXNpY0VudHJ5PgogICAgIDxCYXNpY0VudHJ5PgogICAgICA8bmFtZT5Nb2RlPC9uYW1lPgogICAgICA8ZmxhZ3M+MTMxOTcwPC9mbGFncz4KICAgICAgPHZhbHVlIHR5cGU9IjMiPmhsb2c8L3ZhbHVlPgogICAgIDwvQmFzaWNFbnRyeT4KICAgICA8QmFzaWNFbnRyeT4KICAgICAgPG5hbWU+VHJpZ2dlckxldmVsPC9uYW1lPgogICAgICA8ZmxhZ3M+MTMyOTk0PC9mbGFncz4KICAgICAgPHZhbHVlIHR5cGU9IjciPjA8L3ZhbHVlPgogICAgIDwvQmFzaWNFbnRyeT4KICAgICA8QmFzaWNFbnRyeT4KICAgICAgPG5hbWU+VXNlck5hbWU8L25hbWU+CiAgICAgIDxmbGFncz4xMzE5NzA8L2ZsYWdzPgogICAgICA8dmFsdWUgdHlwZT0iMyI+UGVyQ1AtVmlvNzAwPC92YWx1ZT4KICAgICA8L0Jhc2ljRW50cnk+CiAgICA8L0Jhc2ljRW50cnk+CiAgICA8QmFzaWNFbnRyeT4KICAgICA8bmFtZT5CNDwvbmFtZT4KICAgICA8ZmxhZ3M+MTMxNzE0PC9mbGFncz4KICAgICA8dmFsdWUgdHlwZT0iMiI+NjwvdmFsdWU+CiAgICAgPEJhc2ljRW50cnk+CiAgICAgIDxuYW1lPkFjdGl2ZTwvbmFtZT4KICAgICAgPGZsYWdzPjEzMTQ1ODwvZmxhZ3M+CiAgICAgIDx2YWx1ZSB0eXBlPSIxIj4wPC92YWx1ZT4KICAgICA8L0Jhc2ljRW50cnk+CiAgICAgPEJhc2ljRW50cnk+CiAgICAgIDxuYW1lPk1vZGU8L25hbWU+CiAgICAgIDxmbGFncz4xMzE5NzA8L2ZsYWdzPgogICAgICA8dmFsdWUgdHlwZT0iMyI+aGxvZzwvdmFsdWU+CiAgICAgPC9CYXNpY0VudHJ5PgogICAgIDxCYXNpY0VudHJ5PgogICAgICA8bmFtZT5UcmlnZ2VyTGV2ZWw8L25hbWU+CiAgICAgIDxmbGFncz4xMzI5OTQ8L2ZsYWdzPgogICAgICA8dmFsdWUgdHlwZT0iNyI+MDwvdmFsdWU+CiAgICAgPC9CYXNpY0VudHJ5PgogICAgIDxCYXNpY0VudHJ5PgogICAgICA8bmFtZT5Vc2VyTmFtZTwvbmFtZT4KICAgICAgPGZsYWdzPjEzMTk3MDwvZmxhZ3M+CiAgICAgIDx2YWx1ZSB0eXBlPSIzIj5QRS1WaW83NzA8L3ZhbHVlPgogICAgIDwvQmFzaWNFbnRyeT4KICAgIDwvQmFzaWNFbnRyeT4KICAgIDxCYXNpY0VudHJ5PgogICAgIDxuYW1lPlIxPC9uYW1lPgogICAgIDxmbGFncz4xMzE3MTQ8L2ZsYWdzPgogICAgIDx2YWx1ZSB0eXBlPSIyIj4xMDwvdmFsdWU+CiAgICAgPEJhc2ljRW50cnk+CiAgICAgIDxuYW1lPkFjdGl2ZTwvbmFtZT4KICAgICAgPGZsYWdzPjEzMTQ1ODwvZmxhZ3M+CiAgICAgIDx2YWx1ZSB0eXBlPSIxIj4wPC92YWx1ZT4KICAgICA8L0Jhc2ljRW50cnk+CiAgICAgPEJhc2ljRW50cnk+CiAgICAgIDxuYW1lPk1vZGU8L25hbWU+CiAgICAgIDxmbGFncz4xMzE5NzA8L2ZsYWdzPgogICAgICA8dmFsdWUgdHlwZT0iMyI+aGxvZzwvdmFsdWU+CiAgICAgPC9CYXNpY0VudHJ5PgogICAgIDxCYXNpY0VudHJ5PgogICAgICA8bmFtZT5UcmlnZ2VyTGV2ZWw8L25hbWU+CiAgICAgIDxmbGFncz4xMzI5OTQ8L2ZsYWdzPgogICAgICA8dmFsdWUgdHlwZT0iNyI+MDwvdmFsdWU+CiAgICAgPC9CYXNpY0VudHJ5PgogICAgIDxCYXNpY0VudHJ5PgogICAgICA8bmFtZT5Vc2VyTmFtZTwvbmFtZT4KICAgICAgPGZsYWdzPjEzMTk3MDwvZmxhZ3M+CiAgICAgIDx2YWx1ZSB0eXBlPSIzIj5BUEM8L3ZhbHVlPgogICAgIDwvQmFzaWNFbnRyeT4KICAgIDwvQmFzaWNFbnRyeT4KICAgIDxCYXNpY0VudHJ5PgogICAgIDxuYW1lPlIyPC9uYW1lPgogICAgIDxmbGFncz4xMzE3MTQ8L2ZsYWdzPgogICAgIDx2YWx1ZSB0eXBlPSIyIj4xMjwvdmFsdWU+CiAgICAgPEJhc2ljRW50cnk+CiAgICAgIDxuYW1lPkFjdGl2ZTwvbmFtZT4KICAgICAgPGZsYWdzPjEzMTQ1ODwvZmxhZ3M+CiAgICAgIDx2YWx1ZSB0eXBlPSIxIj4wPC92YWx1ZT4KICAgICA8L0Jhc2ljRW50cnk+CiAgICAgPEJhc2ljRW50cnk+CiAgICAgIDxuYW1lPk1vZGU8L25hbWU+CiAgICAgIDxmbGFncz4xMzE5NzA8L2ZsYWdzPgogICAgICA8dmFsdWUgdHlwZT0iMyI+aGxvZzwvdmFsdWU+CiAgICAgPC9CYXNpY0VudHJ5PgogICAgIDxCYXNpY0VudHJ5PgogICAgICA8bmFtZT5UcmlnZ2VyTGV2ZWw8L25hbWU+CiAgICAgIDxmbGFncz4xMzI5OTQ8L2ZsYWdzPgogICAgICA8dmFsdWUgdHlwZT0iNyI+MDwvdmFsdWU+CiAgICAgPC9CYXNpY0VudHJ5PgogICAgIDxCYXNpY0VudHJ5PgogICAgICA8bmFtZT5Vc2VyTmFtZTwvbmFtZT4KICAgICAgPGZsYWdzPjEzMTk3MDwvZmxhZ3M+CiAgICAgIDx2YWx1ZSB0eXBlPSIzIj5BUEMtVmlvNzcwPC92YWx1ZT4KICAgICA8L0Jhc2ljRW50cnk+CiAgICA8L0Jhc2ljRW50cnk+CiAgIDwvQmFzaWNFbnRyeT4KICAgPEJhc2ljRW50cnk+CiAgICA8bmFtZT5QYXJhbWV0ZXJzPC9uYW1lPgogICAgPGZsYWdzPjEzMTIwMjwvZmxhZ3M+CiAgICA8QmFzaWNFbnRyeT4KICAgICA8bmFtZT5IRFI8L25hbWU+CiAgICAgPGZsYWdzPjEzMTcxNDwvZmxhZ3M+CiAgICAgPHZhbHVlIHR5cGU9IjIiPjA8L3ZhbHVlPgogICAgIDxCYXNpY0VudHJ5PgogICAgICA8bmFtZT5UaW1lPC9uYW1lPgogICAgICA8ZmxhZ3M+MTMxNDU4PC9mbGFncz4KICAgICAgPHZhbHVlIHR5cGU9IjEiPjE8L3ZhbHVlPgogICAgICA8QmFzaWNFbnRyeT4KICAgICAgIDxuYW1lPlVzZXJkZWZOYW1lPC9uYW1lPgogICAgICAgPGZsYWdzPjEzMTk3MDwvZmxhZ3M+CiAgICAgICA8dmFsdWUgdHlwZT0iMyI+VGltZTwvdmFsdWU+CiAgICAgIDwvQmFzaWNFbnRyeT4KICAgICA8L0Jhc2ljRW50cnk+CiAgICAgPEJhc2ljRW50cnk+CiAgICAgIDxuYW1lPkNyRXZDb3VudDwvbmFtZT4KICAgICAgPGZsYWdzPjEzMTQ1ODwvZmxhZ3M+CiAgICAgIDx2YWx1ZSB0eXBlPSIxIj4xPC92YWx1ZT4KICAgICAgPEJhc2ljRW50cnk+CiAgICAgICA8bmFtZT5Vc2VyZGVmTmFtZTwvbmFtZT4KICAgICAgIDxmbGFncz4xMzE5NzA8L2ZsYWdzPgogICAgICAgPHZhbHVlIHR5cGU9IjMiPjwvdmFsdWU+CiAgICAgIDwvQmFzaWNFbnRyeT4KICAgICA8L0Jhc2ljRW50cnk+CiAgICAgPEJhc2ljRW50cnk+CiAgICAgIDxuYW1lPlNuZEV2Q291bnQ8L25hbWU+CiAgICAgIDxmbGFncz4xMzE0NTg8L2ZsYWdzPgogICAgICA8dmFsdWUgdHlwZT0iMSI+MTwvdmFsdWU+CiAgICAgIDxCYXNpY0VudHJ5PgogICAgICAgPG5hbWU+VXNlcmRlZk5hbWU8L25hbWU+CiAgICAgICA8ZmxhZ3M+MTMxOTcwPC9mbGFncz4KICAgICAgIDx2YWx1ZSB0eXBlPSIzIj48L3ZhbHVlPgogICAgICA8L0Jhc2ljRW50cnk+CiAgICAgPC9CYXNpY0VudHJ5PgogICAgIDxCYXNpY0VudHJ5PgogICAgICA8bmFtZT5Hcm91cDwvbmFtZT4KICAgICAgPGZsYWdzPjEzMTQ1ODwvZmxhZ3M+CiAgICAgIDx2YWx1ZSB0eXBlPSIxIj4wPC92YWx1ZT4KICAgICAgPEJhc2ljRW50cnk+CiAgICAgICA8bmFtZT5Vc2VyZGVmTmFtZTwvbmFtZT4KICAgICAgIDxmbGFncz4xMzE5NzA8L2ZsYWdzPgogICAgICAgPHZhbHVlIHR5cGU9IjMiPkdyb3VwPC92YWx1ZT4KICAgICAgPC9CYXNpY0VudHJ5PgogICAgIDwvQmFzaWNFbnRyeT4KICAgICA8QmFzaWNFbnRyeT4KICAgICAgPG5hbWU+Vm9sdW1lPC9uYW1lPgogICAgICA8ZmxhZ3M+MTMxNDU4PC9mbGFncz4KICAgICAgPHZhbHVlIHR5cGU9IjEiPjE8L3ZhbHVlPgogICAgICA8QmFzaWNFbnRyeT4KICAgICAgIDxuYW1lPlVzZXJkZWZOYW1lPC9uYW1lPgogICAgICAgPGZsYWdzPjEzMTk3MDwvZmxhZ3M+CiAgICAgICA8dmFsdWUgdHlwZT0iMyI+Vm9sdW1lPC92YWx1ZT4KICAgICAgPC9CYXNpY0VudHJ5PgogICAgIDwvQmFzaWNFbnRyeT4KICAgIDwvQmFzaWNFbnRyeT4KICAgIDxCYXNpY0VudHJ5PgogICAgIDxuYW1lPkZTQzwvbmFtZT4KICAgICA8ZmxhZ3M+MTMxMjAyPC9mbGFncz4KICAgICA8QmFzaWNFbnRyeT4KICAgICAgPG5hbWU+QXJlYTwvbmFtZT4KICAgICAgPGZsYWdzPjEzMTQ1ODwvZmxhZ3M+CiAgICAgIDx2YWx1ZSB0eXBlPSIxIj4xPC92YWx1ZT4KICAgICAgPEJhc2ljRW50cnk+CiAgICAgICA8bmFtZT5Vc2VyZGVmTmFtZTwvbmFtZT4KICAgICAgIDxmbGFncz4xMzE5NzA8L2ZsYWdzPgogICAgICAgPHZhbHVlIHR5cGU9IjMiPjwvdmFsdWU+CiAgICAgIDwvQmFzaWNFbnRyeT4KICAgICA8L0Jhc2ljRW50cnk+CiAgICAgPEJhc2ljRW50cnk+CiAgICAgIDxuYW1lPkhlaWdodDwvbmFtZT4KICAgICAgPGZsYWdzPjEzMTQ1ODwvZmxhZ3M+CiAgICAgIDx2YWx1ZSB0eXBlPSIxIj4xPC92YWx1ZT4KICAgICAgPEJhc2ljRW50cnk+CiAgICAgICA8bmFtZT5Vc2VyZGVmTmFtZTwvbmFtZT4KICAgICAgIDxmbGFncz4xMzE5NzA8L2ZsYWdzPgogICAgICAgPHZhbHVlIHR5cGU9IjMiPjwvdmFsdWU+CiAgICAgIDwvQmFzaWNFbnRyeT4KICAgICA8L0Jhc2ljRW50cnk+CiAgICAgPEJhc2ljRW50cnk+CiAgICAgIDxuYW1lPldpZHRoPC9uYW1lPgogICAgICA8ZmxhZ3M+MTMxNDU4PC9mbGFncz4KICAgICAgPHZhbHVlIHR5cGU9IjEiPjE8L3ZhbHVlPgogICAgICA8QmFzaWNFbnRyeT4KICAgICAgIDxuYW1lPlVzZXJkZWZOYW1lPC9uYW1lPgogICAgICAgPGZsYWdzPjEzMTk3MDwvZmxhZ3M+CiAgICAgICA8dmFsdWUgdHlwZT0iMyI+PC92YWx1ZT4KICAgICAgPC9CYXNpY0VudHJ5PgogICAgIDwvQmFzaWNFbnRyeT4KICAgIDwvQmFzaWNFbnRyeT4KICAgIDxCYXNpY0VudHJ5PgogICAgIDxuYW1lPlNTQzwvbmFtZT4KICAgICA8ZmxhZ3M+MTMxMjAyPC9mbGFncz4KICAgICA8QmFzaWNFbnRyeT4KICAgICAgPG5hbWU+QXJlYTwvbmFtZT4KICAgICAgPGZsYWdzPjEzMTQ1ODwvZmxhZ3M+CiAgICAgIDx2YWx1ZSB0eXBlPSIxIj4xPC92YWx1ZT4KICAgICAgPEJhc2ljRW50cnk+CiAgICAgICA8bmFtZT5Vc2VyZGVmTmFtZTwvbmFtZT4KICAgICAgIDxmbGFncz4xMzE5NzA8L2ZsYWdzPgogICAgICAgPHZhbHVlIHR5cGU9IjMiPjwvdmFsdWU+CiAgICAgIDwvQmFzaWNFbnRyeT4KICAgICA8L0Jhc2ljRW50cnk+CiAgICAgPEJhc2ljRW50cnk+CiAgICAgIDxuYW1lPkhlaWdodDwvbmFtZT4KICAgICAgPGZsYWdzPjEzMTQ1ODwvZmxhZ3M+CiAgICAgIDx2YWx1ZSB0eXBlPSIxIj4xPC92YWx1ZT4KICAgICAgPEJhc2ljRW50cnk+CiAgICAgICA8bmFtZT5Vc2VyZGVmTmFtZTwvbmFtZT4KICAgICAgIDxmbGFncz4xMzE5NzA8L2ZsYWdzPgogICAgICAgPHZhbHVlIHR5cGU9IjMiPjwvdmFsdWU+CiAgICAgIDwvQmFzaWNFbnRyeT4KICAgICA8L0Jhc2ljRW50cnk+CiAgICAgPEJhc2ljRW50cnk+CiAgICAgIDxuYW1lPldpZHRoPC9uYW1lPgogICAgICA8ZmxhZ3M+MTMxNDU4PC9mbGFncz4KICAgICAgPHZhbHVlIHR5cGU9IjEiPjE8L3ZhbHVlPgogICAgICA8QmFzaWNFbnRyeT4KICAgICAgIDxuYW1lPlVzZXJkZWZOYW1lPC9uYW1lPgogICAgICAgPGZsYWdzPjEzMTk3MDwvZmxhZ3M+CiAgICAgICA8dmFsdWUgdHlwZT0iMyI+PC92YWx1ZT4KICAgICAgPC9CYXNpY0VudHJ5PgogICAgIDwvQmFzaWNFbnRyeT4KICAgIDwvQmFzaWNFbnRyeT4KICAgIDxCYXNpY0VudHJ5PgogICAgIDxuYW1lPlYxPC9uYW1lPgogICAgIDxmbGFncz4xMzEyMDI8L2ZsYWdzPgogICAgIDxCYXNpY0VudHJ5PgogICAgICA8bmFtZT5BcmVhPC9uYW1lPgogICAgICA8ZmxhZ3M+MTMxNDU4PC9mbGFncz4KICAgICAgPHZhbHVlIHR5cGU9IjEiPjE8L3ZhbHVlPgogICAgICA8QmFzaWNFbnRyeT4KICAgICAgIDxuYW1lPlVzZXJkZWZOYW1lPC9uYW1lPgogICAgICAgPGZsYWdzPjEzMTk3MDwvZmxhZ3M+CiAgICAgICA8dmFsdWUgdHlwZT0iMyI+PC92YWx1ZT4KICAgICAgPC9CYXNpY0VudHJ5PgogICAgIDwvQmFzaWNFbnRyeT4KICAgICA8QmFzaWNFbnRyeT4KICAgICAgPG5hbWU+SGVpZ2h0PC9uYW1lPgogICAgICA8ZmxhZ3M+MTMxNDU4PC9mbGFncz4KICAgICAgPHZhbHVlIHR5cGU9IjEiPjE8L3ZhbHVlPgogICAgICA8QmFzaWNFbnRyeT4KICAgICAgIDxuYW1lPlVzZXJkZWZOYW1lPC9uYW1lPgogICAgICAgPGZsYWdzPjEzMTk3MDwvZmxhZ3M+CiAgICAgICA8dmFsdWUgdHlwZT0iMyI+PC92YWx1ZT4KICAgICAgPC9CYXNpY0VudHJ5PgogICAgIDwvQmFzaWNFbnRyeT4KICAgICA8QmFzaWNFbnRyeT4KICAgICAgPG5hbWU+V2lkdGg8L25hbWU+CiAgICAgIDxmbGFncz4xMzE0NTg8L2ZsYWdzPgogICAgICA8dmFsdWUgdHlwZT0iMSI+MTwvdmFsdWU+CiAgICAgIDxCYXNpY0VudHJ5PgogICAgICAgPG5hbWU+VXNlcmRlZk5hbWU8L25hbWU+CiAgICAgICA8ZmxhZ3M+MTMxOTcwPC9mbGFncz4KICAgICAgIDx2YWx1ZSB0eXBlPSIzIj48L3ZhbHVlPgogICAgICA8L0Jhc2ljRW50cnk+CiAgICAgPC9CYXNpY0VudHJ5PgogICAgPC9CYXNpY0VudHJ5PgogICAgPEJhc2ljRW50cnk+CiAgICAgPG5hbWU+VjI8L25hbWU+CiAgICAgPGZsYWdzPjEzMTIwMjwvZmxhZ3M+CiAgICAgPEJhc2ljRW50cnk+CiAgICAgIDxuYW1lPkFyZWE8L25hbWU+CiAgICAgIDxmbGFncz4xMzE0NTg8L2ZsYWdzPgogICAgICA8dmFsdWUgdHlwZT0iMSI+MTwvdmFsdWU+CiAgICAgIDxCYXNpY0VudHJ5PgogICAgICAgPG5hbWU+VXNlcmRlZk5hbWU8L25hbWU+CiAgICAgICA8ZmxhZ3M+MTMxOTcwPC9mbGFncz4KICAgICAgIDx2YWx1ZSB0eXBlPSIzIj48L3ZhbHVlPgogICAgICA8L0Jhc2ljRW50cnk+CiAgICAgPC9CYXNpY0VudHJ5PgogICAgIDxCYXNpY0VudHJ5PgogICAgICA8bmFtZT5IZWlnaHQ8L25hbWU+CiAgICAgIDxmbGFncz4xMzE0NTg8L2ZsYWdzPgogICAgICA8dmFsdWUgdHlwZT0iMSI+MTwvdmFsdWU+CiAgICAgIDxCYXNpY0VudHJ5PgogICAgICAgPG5hbWU+VXNlcmRlZk5hbWU8L25hbWU+CiAgICAgICA8ZmxhZ3M+MTMxOTcwPC9mbGFncz4KICAgICAgIDx2YWx1ZSB0eXBlPSIzIj48L3ZhbHVlPgogICAgICA8L0Jhc2ljRW50cnk+CiAgICAgPC9CYXNpY0VudHJ5PgogICAgIDxCYXNpY0VudHJ5PgogICAgICA8bmFtZT5XaWR0aDwvbmFtZT4KICAgICAgPGZsYWdzPjEzMTQ1ODwvZmxhZ3M+CiAgICAgIDx2YWx1ZSB0eXBlPSIxIj4xPC92YWx1ZT4KICAgICAgPEJhc2ljRW50cnk+CiAgICAgICA8bmFtZT5Vc2VyZGVmTmFtZTwvbmFtZT4KICAgICAgIDxmbGFncz4xMzE5NzA8L2ZsYWdzPgogICAgICAgPHZhbHVlIHR5cGU9IjMiPjwvdmFsdWU+CiAgICAgIDwvQmFzaWNFbnRyeT4KICAgICA8L0Jhc2ljRW50cnk+CiAgICA8L0Jhc2ljRW50cnk+CiAgICA8QmFzaWNFbnRyeT4KICAgICA8bmFtZT5CMTwvbmFtZT4KICAgICA8ZmxhZ3M+MTMxMjAyPC9mbGFncz4KICAgICA8QmFzaWNFbnRyeT4KICAgICAgPG5hbWU+QXJlYTwvbmFtZT4KICAgICAgPGZsYWdzPjEzMTQ1ODwvZmxhZ3M+CiAgICAgIDx2YWx1ZSB0eXBlPSIxIj4xPC92YWx1ZT4KICAgICAgPEJhc2ljRW50cnk+CiAgICAgICA8bmFtZT5Vc2VyZGVmTmFtZTwvbmFtZT4KICAgICAgIDxmbGFncz4xMzE5NzA8L2ZsYWdzPgogICAgICAgPHZhbHVlIHR5cGU9IjMiPjwvdmFsdWU+CiAgICAgIDwvQmFzaWNFbnRyeT4KICAgICA8L0Jhc2ljRW50cnk+CiAgICAgPEJhc2ljRW50cnk+CiAgICAgIDxuYW1lPkhlaWdodDwvbmFtZT4KICAgICAgPGZsYWdzPjEzMTQ1ODwvZmxhZ3M+CiAgICAgIDx2YWx1ZSB0eXBlPSIxIj4xPC92YWx1ZT4KICAgICAgPEJhc2ljRW50cnk+CiAgICAgICA8bmFtZT5Vc2VyZGVmTmFtZTwvbmFtZT4KICAgICAgIDxmbGFncz4xMzE5NzA8L2ZsYWdzPgogICAgICAgPHZhbHVlIHR5cGU9IjMiPjwvdmFsdWU+CiAgICAgIDwvQmFzaWNFbnRyeT4KICAgICA8L0Jhc2ljRW50cnk+CiAgICAgPEJhc2ljRW50cnk+CiAgICAgIDxuYW1lPldpZHRoPC9uYW1lPgogICAgICA8ZmxhZ3M+MTMxNDU4PC9mbGFncz4KICAgICAgPHZhbHVlIHR5cGU9IjEiPjE8L3ZhbHVlPgogICAgICA8QmFzaWNFbnRyeT4KICAgICAgIDxuYW1lPlVzZXJkZWZOYW1lPC9uYW1lPgogICAgICAgPGZsYWdzPjEzMTk3MDwvZmxhZ3M+CiAgICAgICA8dmFsdWUgdHlwZT0iMyI+PC92YWx1ZT4KICAgICAgPC9CYXNpY0VudHJ5PgogICAgIDwvQmFzaWNFbnRyeT4KICAgIDwvQmFzaWNFbnRyeT4KICAgIDxCYXNpY0VudHJ5PgogICAgIDxuYW1lPkIyPC9uYW1lPgogICAgIDxmbGFncz4xMzEyMDI8L2ZsYWdzPgogICAgIDxCYXNpY0VudHJ5PgogICAgICA8bmFtZT5BcmVhPC9uYW1lPgogICAgICA8ZmxhZ3M+MTMxNDU4PC9mbGFncz4KICAgICAgPHZhbHVlIHR5cGU9IjEiPjE8L3ZhbHVlPgogICAgICA8QmFzaWNFbnRyeT4KICAgICAgIDxuYW1lPlVzZXJkZWZOYW1lPC9uYW1lPgogICAgICAgPGZsYWdzPjEzMTk3MDwvZmxhZ3M+CiAgICAgICA8dmFsdWUgdHlwZT0iMyI+PC92YWx1ZT4KICAgICAgPC9CYXNpY0VudHJ5PgogICAgIDwvQmFzaWNFbnRyeT4KICAgICA8QmFzaWNFbnRyeT4KICAgICAgPG5hbWU+SGVpZ2h0PC9uYW1lPgogICAgICA8ZmxhZ3M+MTMxNDU4PC9mbGFncz4KICAgICAgPHZhbHVlIHR5cGU9IjEiPjE8L3ZhbHVlPgogICAgICA8QmFzaWNFbnRyeT4KICAgICAgIDxuYW1lPlVzZXJkZWZOYW1lPC9uYW1lPgogICAgICAgPGZsYWdzPjEzMTk3MDwvZmxhZ3M+CiAgICAgICA8dmFsdWUgdHlwZT0iMyI+PC92YWx1ZT4KICAgICAgPC9CYXNpY0VudHJ5PgogICAgIDwvQmFzaWNFbnRyeT4KICAgICA8QmFzaWNFbnRyeT4KICAgICAgPG5hbWU+V2lkdGg8L25hbWU+CiAgICAgIDxmbGFncz4xMzE0NTg8L2ZsYWdzPgogICAgICA8dmFsdWUgdHlwZT0iMSI+MTwvdmFsdWU+CiAgICAgIDxCYXNpY0VudHJ5PgogICAgICAgPG5hbWU+VXNlcmRlZk5hbWU8L25hbWU+CiAgICAgICA8ZmxhZ3M+MTMxOTcwPC9mbGFncz4KICAgICAgIDx2YWx1ZSB0eXBlPSIzIj48L3ZhbHVlPgogICAgICA8L0Jhc2ljRW50cnk+CiAgICAgPC9CYXNpY0VudHJ5PgogICAgPC9CYXNpY0VudHJ5PgogICAgPEJhc2ljRW50cnk+CiAgICAgPG5hbWU+QjM8L25hbWU+CiAgICAgPGZsYWdzPjEzMTIwMjwvZmxhZ3M+CiAgICAgPEJhc2ljRW50cnk+CiAgICAgIDxuYW1lPkFyZWE8L25hbWU+CiAgICAgIDxmbGFncz4xMzE0NTg8L2ZsYWdzPgogICAgICA8dmFsdWUgdHlwZT0iMSI+MTwvdmFsdWU+CiAgICAgIDxCYXNpY0VudHJ5PgogICAgICAgPG5hbWU+VXNlcmRlZk5hbWU8L25hbWU+CiAgICAgICA8ZmxhZ3M+MTMxOTcwPC9mbGFncz4KICAgICAgIDx2YWx1ZSB0eXBlPSIzIj48L3ZhbHVlPgogICAgICA8L0Jhc2ljRW50cnk+CiAgICAgPC9CYXNpY0VudHJ5PgogICAgIDxCYXNpY0VudHJ5PgogICAgICA8bmFtZT5IZWlnaHQ8L25hbWU+CiAgICAgIDxmbGFncz4xMzE0NTg8L2ZsYWdzPgogICAgICA8dmFsdWUgdHlwZT0iMSI+MTwvdmFsdWU+CiAgICAgIDxCYXNpY0VudHJ5PgogICAgICAgPG5hbWU+VXNlcmRlZk5hbWU8L25hbWU+CiAgICAgICA8ZmxhZ3M+MTMxOTcwPC9mbGFncz4KICAgICAgIDx2YWx1ZSB0eXBlPSIzIj48L3ZhbHVlPgogICAgICA8L0Jhc2ljRW50cnk+CiAgICAgPC9CYXNpY0VudHJ5PgogICAgIDxCYXNpY0VudHJ5PgogICAgICA8bmFtZT5XaWR0aDwvbmFtZT4KICAgICAgPGZsYWdzPjEzMTQ1ODwvZmxhZ3M+CiAgICAgIDx2YWx1ZSB0eXBlPSIxIj4xPC92YWx1ZT4KICAgICAgPEJhc2ljRW50cnk+CiAgICAgICA8bmFtZT5Vc2VyZGVmTmFtZTwvbmFtZT4KICAgICAgIDxmbGFncz4xMzE5NzA8L2ZsYWdzPgogICAgICAgPHZhbHVlIHR5cGU9IjMiPjwvdmFsdWU+CiAgICAgIDwvQmFzaWNFbnRyeT4KICAgICA8L0Jhc2ljRW50cnk+CiAgICA8L0Jhc2ljRW50cnk+CiAgICA8QmFzaWNFbnRyeT4KICAgICA8bmFtZT5CNDwvbmFtZT4KICAgICA8ZmxhZ3M+MTMxMjAyPC9mbGFncz4KICAgICA8QmFzaWNFbnRyeT4KICAgICAgPG5hbWU+QXJlYTwvbmFtZT4KICAgICAgPGZsYWdzPjEzMTQ1ODwvZmxhZ3M+CiAgICAgIDx2YWx1ZSB0eXBlPSIxIj4xPC92YWx1ZT4KICAgICAgPEJhc2ljRW50cnk+CiAgICAgICA8bmFtZT5Vc2VyZGVmTmFtZTwvbmFtZT4KICAgICAgIDxmbGFncz4xMzE5NzA8L2ZsYWdzPgogICAgICAgPHZhbHVlIHR5cGU9IjMiPjwvdmFsdWU+CiAgICAgIDwvQmFzaWNFbnRyeT4KICAgICA8L0Jhc2ljRW50cnk+CiAgICAgPEJhc2ljRW50cnk+CiAgICAgIDxuYW1lPkhlaWdodDwvbmFtZT4KICAgICAgPGZsYWdzPjEzMTQ1ODwvZmxhZ3M+CiAgICAgIDx2YWx1ZSB0eXBlPSIxIj4xPC92YWx1ZT4KICAgICAgPEJhc2ljRW50cnk+CiAgICAgICA8bmFtZT5Vc2VyZGVmTmFtZTwvbmFtZT4KICAgICAgIDxmbGFncz4xMzE5NzA8L2ZsYWdzPgogICAgICAgPHZhbHVlIHR5cGU9IjMiPjwvdmFsdWU+CiAgICAgIDwvQmFzaWNFbnRyeT4KICAgICA8L0Jhc2ljRW50cnk+CiAgICAgPEJhc2ljRW50cnk+CiAgICAgIDxuYW1lPldpZHRoPC9uYW1lPgogICAgICA8ZmxhZ3M+MTMxNDU4PC9mbGFncz4KICAgICAgPHZhbHVlIHR5cGU9IjEiPjE8L3ZhbHVlPgogICAgICA8QmFzaWNFbnRyeT4KICAgICAgIDxuYW1lPlVzZXJkZWZOYW1lPC9uYW1lPgogICAgICAgPGZsYWdzPjEzMTk3MDwvZmxhZ3M+CiAgICAgICA8dmFsdWUgdHlwZT0iMyI+PC92YWx1ZT4KICAgICAgPC9CYXNpY0VudHJ5PgogICAgIDwvQmFzaWNFbnRyeT4KICAgIDwvQmFzaWNFbnRyeT4KICAgIDxCYXNpY0VudHJ5PgogICAgIDxuYW1lPlIxPC9uYW1lPgogICAgIDxmbGFncz4xMzEyMDI8L2ZsYWdzPgogICAgIDxCYXNpY0VudHJ5PgogICAgICA8bmFtZT5BcmVhPC9uYW1lPgogICAgICA8ZmxhZ3M+MTMxNDU4PC9mbGFncz4KICAgICAgPHZhbHVlIHR5cGU9IjEiPjE8L3ZhbHVlPgogICAgICA8QmFzaWNFbnRyeT4KICAgICAgIDxuYW1lPlVzZXJkZWZOYW1lPC9uYW1lPgogICAgICAgPGZsYWdzPjEzMTk3MDwvZmxhZ3M+CiAgICAgICA8dmFsdWUgdHlwZT0iMyI+PC92YWx1ZT4KICAgICAgPC9CYXNpY0VudHJ5PgogICAgIDwvQmFzaWNFbnRyeT4KICAgICA8QmFzaWNFbnRyeT4KICAgICAgPG5hbWU+SGVpZ2h0PC9uYW1lPgogICAgICA8ZmxhZ3M+MTMxNDU4PC9mbGFncz4KICAgICAgPHZhbHVlIHR5cGU9IjEiPjE8L3ZhbHVlPgogICAgICA8QmFzaWNFbnRyeT4KICAgICAgIDxuYW1lPlVzZXJkZWZOYW1lPC9uYW1lPgogICAgICAgPGZsYWdzPjEzMTk3MDwvZmxhZ3M+CiAgICAgICA8dmFsdWUgdHlwZT0iMyI+PC92YWx1ZT4KICAgICAgPC9CYXNpY0VudHJ5PgogICAgIDwvQmFzaWNFbnRyeT4KICAgICA8QmFzaWNFbnRyeT4KICAgICAgPG5hbWU+V2lkdGg8L25hbWU+CiAgICAgIDxmbGFncz4xMzE0NTg8L2ZsYWdzPgogICAgICA8dmFsdWUgdHlwZT0iMSI+MTwvdmFsdWU+CiAgICAgIDxCYXNpY0VudHJ5PgogICAgICAgPG5hbWU+VXNlcmRlZk5hbWU8L25hbWU+CiAgICAgICA8ZmxhZ3M+MTMxOTcwPC9mbGFncz4KICAgICAgIDx2YWx1ZSB0eXBlPSIzIj48L3ZhbHVlPgogICAgICA8L0Jhc2ljRW50cnk+CiAgICAgPC9CYXNpY0VudHJ5PgogICAgPC9CYXNpY0VudHJ5PgogICAgPEJhc2ljRW50cnk+CiAgICAgPG5hbWU+UjI8L25hbWU+CiAgICAgPGZsYWdzPjEzMTIwMjwvZmxhZ3M+CiAgICAgPEJhc2ljRW50cnk+CiAgICAgIDxuYW1lPkFyZWE8L25hbWU+CiAgICAgIDxmbGFncz4xMzE0NTg8L2ZsYWdzPgogICAgICA8dmFsdWUgdHlwZT0iMSI+MTwvdmFsdWU+CiAgICAgIDxCYXNpY0VudHJ5PgogICAgICAgPG5hbWU+VXNlcmRlZk5hbWU8L25hbWU+CiAgICAgICA8ZmxhZ3M+MTMxOTcwPC9mbGFncz4KICAgICAgIDx2YWx1ZSB0eXBlPSIzIj48L3ZhbHVlPgogICAgICA8L0Jhc2ljRW50cnk+CiAgICAgPC9CYXNpY0VudHJ5PgogICAgIDxCYXNpY0VudHJ5PgogICAgICA8bmFtZT5IZWlnaHQ8L25hbWU+CiAgICAgIDxmbGFncz4xMzE0NTg8L2ZsYWdzPgogICAgICA8dmFsdWUgdHlwZT0iMSI+MTwvdmFsdWU+CiAgICAgIDxCYXNpY0VudHJ5PgogICAgICAgPG5hbWU+VXNlcmRlZk5hbWU8L25hbWU+CiAgICAgICA8ZmxhZ3M+MTMxOTcwPC9mbGFncz4KICAgICAgIDx2YWx1ZSB0eXBlPSIzIj48L3ZhbHVlPgogICAgICA8L0Jhc2ljRW50cnk+CiAgICAgPC9CYXNpY0VudHJ5PgogICAgIDxCYXNpY0VudHJ5PgogICAgICA8bmFtZT5XaWR0aDwvbmFtZT4KICAgICAgPGZsYWdzPjEzMTQ1ODwvZmxhZ3M+CiAgICAgIDx2YWx1ZSB0eXBlPSIxIj4xPC92YWx1ZT4KICAgICAgPEJhc2ljRW50cnk+CiAgICAgICA8bmFtZT5Vc2VyZGVmTmFtZTwvbmFtZT4KICAgICAgIDxmbGFncz4xMzE5NzA8L2ZsYWdzPgogICAgICAgPHZhbHVlIHR5cGU9IjMiPjwvdmFsdWU+CiAgICAgIDwvQmFzaWNFbnRyeT4KICAgICA8L0Jhc2ljRW50cnk+CiAgICA8L0Jhc2ljRW50cnk+CiAgIDwvQmFzaWNFbnRyeT4KICAgPEJhc2ljRW50cnk+CiAgICA8bmFtZT5MYXNlcnM8L25hbWU+CiAgICA8ZmxhZ3M+MTMxMjAyPC9mbGFncz4KICAgIDxCYXNpY0VudHJ5PgogICAgIDxuYW1lPkJsdWU8L25hbWU+CiAgICAgPGZsYWdzPjEzMTQ1ODwvZmxhZ3M+CiAgICAgPHZhbHVlIHR5cGU9IjEiPjE8L3ZhbHVlPgogICAgPC9CYXNpY0VudHJ5PgogICAgPEJhc2ljRW50cnk+CiAgICAgPG5hbWU+VXY8L25hbWU+CiAgICAgPGZsYWdzPjEzMTQ1ODwvZmxhZ3M+CiAgICAgPHZhbHVlIHR5cGU9IjEiPjE8L3ZhbHVlPgogICAgPC9CYXNpY0VudHJ5PgogICAgPEJhc2ljRW50cnk+CiAgICAgPG5hbWU+UmVkPC9uYW1lPgogICAgIDxmbGFncz4xMzE0NTg8L2ZsYWdzPgogICAgIDx2YWx1ZSB0eXBlPSIxIj4xPC92YWx1ZT4KICAgIDwvQmFzaWNFbnRyeT4KICAgPC9CYXNpY0VudHJ5PgogICA8QmFzaWNFbnRyeT4KICAgIDxuYW1lPkdhaW48L25hbWU+CiAgICA8ZmxhZ3M+MTMxMjAyPC9mbGFncz4KICAgIDxCYXNpY0VudHJ5PgogICAgIDxuYW1lPk1pbjwvbmFtZT4KICAgICA8ZmxhZ3M+MTMxNzE0PC9mbGFncz4KICAgICA8dmFsdWUgdHlwZT0iMiI+MTAwPC92YWx1ZT4KICAgIDwvQmFzaWNFbnRyeT4KICAgIDxCYXNpY0VudHJ5PgogICAgIDxuYW1lPk1heDwvbmFtZT4KICAgICA8ZmxhZ3M+MTMxNzE0PC9mbGFncz4KICAgICA8dmFsdWUgdHlwZT0iMiI+OTk5PC92YWx1ZT4KICAgIDwvQmFzaWNFbnRyeT4KICAgIDxCYXNpY0VudHJ5PgogICAgIDxuYW1lPlByZWNpc2lvbjwvbmFtZT4KICAgICA8ZmxhZ3M+MTMxNzE0PC9mbGFncz4KICAgICA8dmFsdWUgdHlwZT0iMiI+MjwvdmFsdWU+CiAgICA8L0Jhc2ljRW50cnk+CiAgIDwvQmFzaWNFbnRyeT4KICAgPEJhc2ljRW50cnk+CiAgICA8bmFtZT5UcmlnZ2VyPC9uYW1lPgogICAgPGZsYWdzPjEzMTk3MDwvZmxhZ3M+CiAgICA8dmFsdWUgdHlwZT0iMyI+RlNDPC92YWx1ZT4KICAgPC9CYXNpY0VudHJ5PgogICA8QmFzaWNFbnRyeT4KICAgIDxuYW1lPkFyZWFUcmlnZ2VyPC9uYW1lPgogICAgPGZsYWdzPjEzMTQ1ODwvZmxhZ3M+CiAgICA8dmFsdWUgdHlwZT0iMSI+MDwvdmFsdWU+CiAgIDwvQmFzaWNFbnRyeT4KICAgPEJhc2ljRW50cnk+CiAgICA8bmFtZT5TZWNvbmRhcnlUcmlnZ2VyPC9uYW1lPgogICAgPGZsYWdzPjEzMTQ1ODwvZmxhZ3M+CiAgICA8dmFsdWUgdHlwZT0iMSI+MTwvdmFsdWU+CiAgICA8QmFzaWNFbnRyeT4KICAgICA8bmFtZT5DaGFubmVsPC9uYW1lPgogICAgIDxmbGFncz4xMzE5NzA8L2ZsYWdzPgogICAgIDx2YWx1ZSB0eXBlPSIzIj5GU0M8L3ZhbHVlPgogICAgPC9CYXNpY0VudHJ5PgogICAgPEJhc2ljRW50cnk+CiAgICAgPG5hbWU+VmFsdWU8L25hbWU+CiAgICAgPGZsYWdzPjEzMTcxNDwvZmxhZ3M+CiAgICAgPHZhbHVlIHR5cGU9IjIiPjEyNTgyPC92YWx1ZT4KICAgIDwvQmFzaWNFbnRyeT4KICAgPC9CYXNpY0VudHJ5PgogICA8QmFzaWNFbnRyeT4KICAgIDxuYW1lPkJMQzwvbmFtZT4KICAgIDxmbGFncz4xMzE0NTg8L2ZsYWdzPgogICAgPHZhbHVlIHR5cGU9IjEiPjE8L3ZhbHVlPgogICA8L0Jhc2ljRW50cnk+CiAgIDxCYXNpY0VudHJ5PgogICAgPG5hbWU+U2NvcGVNb2RlPC9uYW1lPgogICAgPGZsYWdzPjEzMTcxNDwvZmxhZ3M+CiAgICA8dmFsdWUgdHlwZT0iMiI+MDwvdmFsdWU+CiAgICA8QmFzaWNFbnRyeT4KICAgICA8bmFtZT5MZW5ndGg8L25hbWU+CiAgICAgPGZsYWdzPjEzMTcxNDwvZmxhZ3M+CiAgICAgPHZhbHVlIHR5cGU9IjIiPjY0PC92YWx1ZT4KICAgIDwvQmFzaWNFbnRyeT4KICAgIDxCYXNpY0VudHJ5PgogICAgIDxuYW1lPlNhbXBsZVR5cGVJZDE8L25hbWU+CiAgICAgPGZsYWdzPjEzMTcxNDwvZmxhZ3M+CiAgICAgPHZhbHVlIHR5cGU9IjIiPjA8L3ZhbHVlPgogICAgPC9CYXNpY0VudHJ5PgogICAgPEJhc2ljRW50cnk+CiAgICAgPG5hbWU+U2FtcGxlVHlwZUlkMjwvbmFtZT4KICAgICA8ZmxhZ3M+MTMxNzE0PC9mbGFncz4KICAgICA8dmFsdWUgdHlwZT0iMiI+MjwvdmFsdWU+CiAgICA8L0Jhc2ljRW50cnk+CiAgIDwvQmFzaWNFbnRyeT4KICAgPEJhc2ljRW50cnk+CiAgICA8bmFtZT5GcGdhQ3RybFNldDwvbmFtZT4KICAgIDxmbGFncz4xMzE3MTQ8L2ZsYWdzPgogICAgPHZhbHVlIHR5cGU9IjIiPjE8L3ZhbHVlPgogICA8L0Jhc2ljRW50cnk+CiAgIDxCYXNpY0VudHJ5PgogICAgPG5hbWU+Q29uZmlndXJhdGlvbjwvbmFtZT4KICAgIDxmbGFncz4xMzE5NzA8L2ZsYWdzPgogICAgPHZhbHVlIHR5cGU9IjMiPkZMODwvdmFsdWU+CiAgIDwvQmFzaWNFbnRyeT4KICA8L0Jhc2ljRW50cnk+CiAgPEJhc2ljRW50cnk+CiAgIDxuYW1lPkNvbXBlbnNhdGlvbjwvbmFtZT4KICAgPGZsYWdzPjEzMTIwMjwvZmxhZ3M+CiAgIDxCYXNpY0VudHJ5PgogICAgPG5hbWU+TWF0cml4PC9uYW1lPgogICAgPGZsYWdzPjEzMTk3MDwvZmxhZ3M+CiAgICA8dmFsdWUgdHlwZT0iMyI+MQowCjAKMAowCjAKMAowCjAKMQowCjAKMAowCjAKMAowCjAKMQowCjAKMAowCjAKMAowCjAKMQowCjAKMAowCjAKMAowCjAKMQowCjAKMAowCjAKMAowCjAKMQowCjAKMAowCjAKMAowCjAKMQowCjAKMAowCjAKMAowCjAKMTwvdmFsdWU+CiAgIDwvQmFzaWNFbnRyeT4KICAgPEJhc2ljRW50cnk+CiAgICA8bmFtZT5BY3RpdmU8L25hbWU+CiAgICA8ZmxhZ3M+MTMxNzE0PC9mbGFncz4KICAgIDx2YWx1ZSB0eXBlPSIyIj4wPC92YWx1ZT4KICAgPC9CYXNpY0VudHJ5PgogIDwvQmFzaWNFbnRyeT4KIDwvQmFzaWNFbnRyeT4KIDxCYXNpY0VudHJ5PgogIDxuYW1lPlZhbGlkaXR5S2V5PC9uYW1lPgogIDxmbGFncz4xMzI3Mzg8L2ZsYWdzPgogIDx2YWx1ZSB0eXBlPSI2IiBzaXplPSIxMTIiPgpOd0F6QURjQU5BQmhBR0VBTkFBM0FESUFNZ0E1QURFQU1BQXpBR0VBTXdCZkFEQUFNQUF3QURBQVh3QXlBQzRBCk1RQXhBQzRBTVFBNEFERUFOd0F1QURFQU9RQTJBRElBTXdCZkFFMEFZUUJqQUhNQVVRQjFBR0VBYmdCMEFGOEEKTWdBd0FERUFPQUF4QURFQU1RQTBBQT09PC92YWx1ZT4KIDwvQmFzaWNFbnRyeT4KIDxCYXNpY0VudHJ5PgogIDxuYW1lPkNvbmZpZ1ZlcnNpb248L25hbWU+CiAgPGZsYWdzPjEzMTk3MDwvZmxhZ3M+CiAgPHZhbHVlIHR5cGU9IjMiPjAuNC4yNTwvdmFsdWU+CiA8L0Jhc2ljRW50cnk+CiA8QmFzaWNFbnRyeT4KICA8bmFtZT5GaWxlVHlwZTwvbmFtZT4KICA8ZmxhZ3M+MTMxOTcwPC9mbGFncz4KICA8dmFsdWUgdHlwZT0iMyI+RGV2aWNlPC92YWx1ZT4KIDwvQmFzaWNFbnRyeT4KIDxCYXNpY0VudHJ5PgogIDxuYW1lPkNoZWNrc3VtPC9uYW1lPgogIDxmbGFncz4xMzE4NDI8L2ZsYWdzPgogIDx2YWx1ZSB0eXBlPSIzIj5kMTRkMWUwNGJjMjY3YjhhMjBhZmQ1YzYwZDRhNGU2NjwvdmFsdWU+CiA8L0Jhc2ljRW50cnk+CjwvQmFzaWNFbnRyeT4K/@MB_ANALYSIS/PEJhc2ljRW50cnk+CiA8bmFtZT5Tb2Z0d2FyZTwvbmFtZT4KIDxmbGFncz42NTY2NjwvZmxhZ3M+CiA8QmFzaWNFbnRyeT4KICA8bmFtZT5WYWxpZGl0eUtleTwvbmFtZT4KICA8ZmxhZ3M+NjcyMDI8L2ZsYWdzPgogIDx2YWx1ZSB0eXBlPSI2IiBzaXplPSIxMTIiPgpOd0F6QURjQU5BQmhBR0VBTkFBM0FESUFNZ0E1QURFQU1BQXpBR0VBTXdCZkFEQUFNQUF3QURBQVh3QXlBQzRBCk1RQXhBQzRBTVFBNEFERUFOd0F1QURFQU9RQTJBRElBTXdCZkFFMEFZUUJqQUhNQVVRQjFBR0VBYmdCMEFGOEEKTWdBd0FERUFPQUF4QURFQU1RQTBBQT09PC92YWx1ZT4KIDwvQmFzaWNFbnRyeT4KIDxCYXNpY0VudHJ5PgogIDxuYW1lPkNvbmZpZ1ZlcnNpb248L25hbWU+CiAgPGZsYWdzPjY2NDM0PC9mbGFncz4KICA8dmFsdWUgdHlwZT0iMyI+MC40LjI1PC92YWx1ZT4KIDwvQmFzaWNFbnRyeT4KIDxCYXNpY0VudHJ5PgogIDxuYW1lPkFuYWx5c2lzPC9uYW1lPgogIDxmbGFncz42NTY2NjwvZmxhZ3M+CiAgPEJhc2ljRW50cnk+CiAgIDxuYW1lPlZhcnM8L25hbWU+CiAgIDxmbGFncz42NTY2NjwvZmxhZ3M+CiAgIDxCYXNpY0VudHJ5PgogICAgPG5hbWU+MTwvbmFtZT4KICAgIDxmbGFncz42NTY2NjwvZmxhZ3M+CiAgICA8QmFzaWNFbnRyeT4KICAgICA8bmFtZT5TYW1wbGVzPC9uYW1lPgogICAgIDxmbGFncz42NTY2NjwvZmxhZ3M+CiAgICAgPEJhc2ljRW50cnk+CiAgICAgIDxuYW1lPlAxPC9uYW1lPgogICAgICA8ZmxhZ3M+NjYxNzg8L2ZsYWdzPgogICAgICA8dmFsdWUgdHlwZT0iMiI+MTgxPC92YWx1ZT4KICAgICAgPEJhc2ljRW50cnk+CiAgICAgICA8bmFtZT5TYW1wbGVzPC9uYW1lPgogICAgICAgPGZsYWdzPjY1NjY2PC9mbGFncz4KICAgICAgIDxCYXNpY0VudHJ5PgogICAgICAgIDxuYW1lPlAyPC9uYW1lPgogICAgICAgIDxmbGFncz42NjE3ODwvZmxhZ3M+CiAgICAgICAgPHZhbHVlIHR5cGU9IjIiPjE4MjwvdmFsdWU+CiAgICAgICAgPEJhc2ljRW50cnk+CiAgICAgICAgIDxuYW1lPlNhbXBsZXM8L25hbWU+CiAgICAgICAgIDxmbGFncz42NTY2NjwvZmxhZ3M+CiAgICAgICAgIDxCYXNpY0VudHJ5PgogICAgICAgICAgPG5hbWU+UDM8L25hbWU+CiAgICAgICAgICA8ZmxhZ3M+NjYxNzg8L2ZsYWdzPgogICAgICAgICAgPHZhbHVlIHR5cGU9IjIiPjE4MzwvdmFsdWU+CiAgICAgICAgIDwvQmFzaWNFbnRyeT4KICAgICAgICAgPEJhc2ljRW50cnk+CiAgICAgICAgICA8bmFtZT5MUjM8L25hbWU+CiAgICAgICAgICA8ZmxhZ3M+NjYxNzg8L2ZsYWdzPgogICAgICAgICAgPHZhbHVlIHR5cGU9IjIiPjA8L3ZhbHVlPgogICAgICAgICA8L0Jhc2ljRW50cnk+CiAgICAgICAgIDxCYXNpY0VudHJ5PgogICAgICAgICAgPG5hbWU+VVIzPC9uYW1lPgogICAgICAgICAgPGZsYWdzPjY2MTc4PC9mbGFncz4KICAgICAgICAgIDx2YWx1ZSB0eXBlPSIyIj4wPC92YWx1ZT4KICAgICAgICAgPC9CYXNpY0VudHJ5PgogICAgICAgICA8QmFzaWNFbnRyeT4KICAgICAgICAgIDxuYW1lPlVMMzwvbmFtZT4KICAgICAgICAgIDxmbGFncz42NjE3ODwvZmxhZ3M+CiAgICAgICAgICA8dmFsdWUgdHlwZT0iMiI+MDwvdmFsdWU+CiAgICAgICAgIDwvQmFzaWNFbnRyeT4KICAgICAgICAgPEJhc2ljRW50cnk+CiAgICAgICAgICA8bmFtZT5MTDM8L25hbWU+CiAgICAgICAgICA8ZmxhZ3M+NjYxNzg8L2ZsYWdzPgogICAgICAgICAgPHZhbHVlIHR5cGU9IjIiPjA8L3ZhbHVlPgogICAgICAgICA8L0Jhc2ljRW50cnk+CiAgICAgICAgPC9CYXNpY0VudHJ5PgogICAgICAgPC9CYXNpY0VudHJ5PgogICAgICA8L0Jhc2ljRW50cnk+CiAgICAgPC9CYXNpY0VudHJ5PgogICAgPC9CYXNpY0VudHJ5PgogICA8L0Jhc2ljRW50cnk+CiAgPC9CYXNpY0VudHJ5PgogPC9CYXNpY0VudHJ5PgogPEJhc2ljRW50cnk+CiAgPG5hbWU+V2luZG93czwvbmFtZT4KICA8ZmxhZ3M+NjU2NjY8L2ZsYWdzPgogIDxCYXNpY0VudHJ5PgogICA8bmFtZT52aWV3NHQgMzwvbmFtZT4KICAgPGZsYWdzPjY2NDM0PC9mbGFncz4KICAgPHZhbHVlIHR5cGU9IjMiPldpbmRvdzwvdmFsdWU+CiAgIDxCYXNpY0VudHJ5PgogICAgPG5hbWU+UGFnZXM8L25hbWU+CiAgICA8ZmxhZ3M+NjY0MzQ8L2ZsYWdzPgogICAgPHZhbHVlIHR5cGU9IjMiPlBhZ2UxPC92YWx1ZT4KICAgIDxCYXNpY0VudHJ5PgogICAgIDxuYW1lPlBhZ2UxPC9uYW1lPgogICAgIDxmbGFncz42NTY2NjwvZmxhZ3M+CiAgICAgPEJhc2ljRW50cnk+CiAgICAgIDxuYW1lPldpZGdldHM8L25hbWU+CiAgICAgIDxmbGFncz42NjQzNDwvZmxhZ3M+CiAgICAgIDx2YWx1ZSB0eXBlPSIzIj5wbG90MTwvdmFsdWU+CiAgICAgIDxCYXNpY0VudHJ5PgogICAgICAgPG5hbWU+UGFnZU5vPC9uYW1lPgogICAgICAgPGZsYWdzPjY2NDM0PC9mbGFncz4KICAgICAgIDx2YWx1ZSB0eXBlPSIzIj5UZXh0PC92YWx1ZT4KICAgICAgIDxCYXNpY0VudHJ5PgogICAgICAgIDxuYW1lPldpZGdldFNpemU8L25hbWU+CiAgICAgICAgPGZsYWdzPjY1NjY2PC9mbGFncz4KICAgICAgICA8QmFzaWNFbnRyeT4KICAgICAgICAgPG5hbWU+V2lkdGg8L25hbWU+CiAgICAgICAgIDxmbGFncz42NjE3ODwvZmxhZ3M+CiAgICAgICAgIDx2YWx1ZSB0eXBlPSIyIj4xMDI0PC92YWx1ZT4KICAgICAgICA8L0Jhc2ljRW50cnk+CiAgICAgICAgPEJhc2ljRW50cnk+CiAgICAgICAgIDxuYW1lPkhlaWdodDwvbmFtZT4KICAgICAgICAgPGZsYWdzPjY2MTc4PC9mbGFncz4KICAgICAgICAgPHZhbHVlIHR5cGU9IjIiPjE1PC92YWx1ZT4KICAgICAgICA8L0Jhc2ljRW50cnk+CiAgICAgICA8L0Jhc2ljRW50cnk+CiAgICAgICA8QmFzaWNFbnRyeT4KICAgICAgICA8bmFtZT5XaWRnZXRQb3M8L25hbWU+CiAgICAgICAgPGZsYWdzPjY1NjY2PC9mbGFncz4KICAgICAgICA8QmFzaWNFbnRyeT4KICAgICAgICAgPG5hbWU+WDwvbmFtZT4KICAgICAgICAgPGZsYWdzPjY2MTc4PC9mbGFncz4KICAgICAgICAgPHZhbHVlIHR5cGU9IjIiPjM8L3ZhbHVlPgogICAgICAgIDwvQmFzaWNFbnRyeT4KICAgICAgICA8QmFzaWNFbnRyeT4KICAgICAgICAgPG5hbWU+WTwvbmFtZT4KICAgICAgICAgPGZsYWdzPjY2MTc4PC9mbGFncz4KICAgICAgICAgPHZhbHVlIHR5cGU9IjIiPjM8L3ZhbHVlPgogICAgICAgIDwvQmFzaWNFbnRyeT4KICAgICAgIDwvQmFzaWNFbnRyeT4KICAgICAgIDxCYXNpY0VudHJ5PgogICAgICAgIDxuYW1lPlRleHRWYWx1ZTwvbmFtZT4KICAgICAgICA8ZmxhZ3M+NjY0MzQ8L2ZsYWdzPgogICAgICAgIDx2YWx1ZSB0eXBlPSIzIj4mbHQ7YiZndDsxLzEmbHQ7L2ImZ3Q7PC92YWx1ZT4KICAgICAgIDwvQmFzaWNFbnRyeT4KICAgICAgPC9CYXNpY0VudHJ5PgogICAgICA8QmFzaWNFbnRyeT4KICAgICAgIDxuYW1lPnBsb3QwPC9uYW1lPgogICAgICAgPGZsYWdzPjY2NDM0PC9mbGFncz4KICAgICAgIDx2YWx1ZSB0eXBlPSIzIj5QbG90PC92YWx1ZT4KICAgICAgIDxCYXNpY0VudHJ5PgogICAgICAgIDxuYW1lPlZpZXdGZWF0dXJlczwvbmFtZT4KICAgICAgICA8ZmxhZ3M+NjY0MzQ8L2ZsYWdzPgogICAgICAgIDx2YWx1ZSB0eXBlPSIzIj5GU0MtQQpTU0MtQTwvdmFsdWU+CiAgICAgICA8L0Jhc2ljRW50cnk+CiAgICAgICA8QmFzaWNFbnRyeT4KICAgICAgICA8bmFtZT5WaWV3TXVsdGlMYXllcjwvbmFtZT4KICAgICAgICA8ZmxhZ3M+NjU5MjI8L2ZsYWdzPgogICAgICAgIDx2YWx1ZSB0eXBlPSIxIj4wPC92YWx1ZT4KICAgICAgIDwvQmFzaWNFbnRyeT4KICAgICAgIDxCYXNpY0VudHJ5PgogICAgICAgIDxuYW1lPlZpZXdTb3VyY2U8L25hbWU+CiAgICAgICAgPGZsYWdzPjY2NDM0PC9mbGFncz4KICAgICAgICA8dmFsdWUgdHlwZT0iMyI+MTpsaXZlPC92YWx1ZT4KICAgICAgIDwvQmFzaWNFbnRyeT4KICAgICAgIDxCYXNpY0VudHJ5PgogICAgICAgIDxuYW1lPlZpZXdQb3B1bGF0aW9uczwvbmFtZT4KICAgICAgICA8ZmxhZ3M+NjY0MzQ8L2ZsYWdzPgogICAgICAgIDx2YWx1ZSB0eXBlPSIzIj4xOmxpdmU8L3ZhbHVlPgogICAgICAgPC9CYXNpY0VudHJ5PgogICAgICAgPEJhc2ljRW50cnk+CiAgICAgICAgPG5hbWU+Vmlld01vZGU8L25hbWU+CiAgICAgICAgPGZsYWdzPjY2MTc4PC9mbGFncz4KICAgICAgICA8dmFsdWUgdHlwZT0iMiI+MDwvdmFsdWU+CiAgICAgICA8L0Jhc2ljRW50cnk+CiAgICAgICA8QmFzaWNFbnRyeT4KICAgICAgICA8bmFtZT5WaWV3QXhlczwvbmFtZT4KICAgICAgICA8ZmxhZ3M+NjY0MzQ8L2ZsYWdzPgogICAgICAgIDx2YWx1ZSB0eXBlPSIzIj5BcyBhY3F1aXJlZApBcyBhY3F1aXJlZDwvdmFsdWU+CiAgICAgICA8L0Jhc2ljRW50cnk+CiAgICAgICA8QmFzaWNFbnRyeT4KICAgICAgICA8bmFtZT5WaWV3Wm9vbTwvbmFtZT4KICAgICAgICA8ZmxhZ3M+NjY0MzQ8L2ZsYWdzPgogICAgICAgIDx2YWx1ZSB0eXBlPSIzIj4wLjAsMS4wCjAuMCwxLjA8L3ZhbHVlPgogICAgICAgPC9CYXNpY0VudHJ5PgogICAgICAgPEJhc2ljRW50cnk+CiAgICAgICAgPG5hbWU+Vmlld0hpZGVSZWdpb25zPC9uYW1lPgogICAgICAgIDxmbGFncz42NjE3ODwvZmxhZ3M+CiAgICAgICAgPHZhbHVlIHR5cGU9IjIiPjA8L3ZhbHVlPgogICAgICAgPC9CYXNpY0VudHJ5PgogICAgICAgPEJhc2ljRW50cnk+CiAgICAgICAgPG5hbWU+SGlzdG9ncmFtVXNlT3ZlcmxheTwvbmFtZT4KICAgICAgICA8ZmxhZ3M+NjYxNzg8L2ZsYWdzPgogICAgICAgIDx2YWx1ZSB0eXBlPSIyIj4wPC92YWx1ZT4KICAgICAgIDwvQmFzaWNFbnRyeT4KICAgICAgIDxCYXNpY0VudHJ5PgogICAgICAgIDxuYW1lPkhpc3RvZ3JhbU92ZXJsYXk8L25hbWU+CiAgICAgICAgPGZsYWdzPjY2NDM0PC9mbGFncz4KICAgICAgICA8dmFsdWUgdHlwZT0iMyI+CgoKCgoKCgoKPC92YWx1ZT4KICAgICAgIDwvQmFzaWNFbnRyeT4KICAgICAgIDxCYXNpY0VudHJ5PgogICAgICAgIDxuYW1lPkhpc3RvZ3JhbU92ZXJsYXlDb2xvcnM8L25hbWU+CiAgICAgICAgPGZsYWdzPjY2NDM0PC9mbGFncz4KICAgICAgICA8dmFsdWUgdHlwZT0iMyI+I2ZmYWE3ZgojZmZhYWZmCiNhYWZmN2YKIzk2ZDhlMQojYWFhYTdmCiNmZjg2NGEKI2ZjNTdmZgojNmJmZjQyCiM0MGJjZmYKI2EyYWEzNDwvdmFsdWU+CiAgICAgICA8L0Jhc2ljRW50cnk+CiAgICAgICA8QmFzaWNFbnRyeT4KICAgICAgICA8bmFtZT5WaWV3RGF0YUVuZDwvbmFtZT4KICAgICAgICA8ZmxhZ3M+NjYxNzg8L2ZsYWdzPgogICAgICAgIDx2YWx1ZSB0eXBlPSIyIj4yMTQ3NDgzNjQ3PC92YWx1ZT4KICAgICAgIDwvQmFzaWNFbnRyeT4KICAgICAgIDxCYXNpY0VudHJ5PgogICAgICAgIDxuYW1lPlZpZXdEYXRhU2tpcDwvbmFtZT4KICAgICAgICA8ZmxhZ3M+NjYxNzg8L2ZsYWdzPgogICAgICAgIDx2YWx1ZSB0eXBlPSIyIj4wPC92YWx1ZT4KICAgICAgIDwvQmFzaWNFbnRyeT4KICAgICAgIDxCYXNpY0VudHJ5PgogICAgICAgIDxuYW1lPlZpZXdEYXRhU3RhcnQ8L25hbWU+CiAgICAgICAgPGZsYWdzPjY2MTc4PC9mbGFncz4KICAgICAgICA8dmFsdWUgdHlwZT0iMiI+MDwvdmFsdWU+CiAgICAgICA8L0Jhc2ljRW50cnk+CiAgICAgICA8QmFzaWNFbnRyeT4KICAgICAgICA8bmFtZT5TY3JpcHRUZXh0PC9uYW1lPgogICAgICAgIDxmbGFncz42NjQzNDwvZmxhZ3M+CiAgICAgICAgPHZhbHVlIHR5cGU9IjMiPkVkaXQgdGV4dCB2aWEgUHJvcGVydGllczwvdmFsdWU+CiAgICAgICAgPEJhc2ljRW50cnk+CiAgICAgICAgIDxuYW1lPlByZWRlZmluZWRTY3JpcHRUZXh0PC9uYW1lPgogICAgICAgICA8ZmxhZ3M+NjY0MzQ8L2ZsYWdzPgogICAgICAgICA8dmFsdWUgdHlwZT0iMyI+PC92YWx1ZT4KICAgICAgICA8L0Jhc2ljRW50cnk+CiAgICAgICA8L0Jhc2ljRW50cnk+CiAgICAgICA8QmFzaWNFbnRyeT4KICAgICAgICA8bmFtZT5TY3JpcHRUZXh0QWxpZ25tZW50PC9uYW1lPgogICAgICAgIDxmbGFncz42NjE3ODwvZmxhZ3M+CiAgICAgICAgPHZhbHVlIHR5cGU9IjIiPjA8L3ZhbHVlPgogICAgICAgPC9CYXNpY0VudHJ5PgogICAgICAgPEJhc2ljRW50cnk+CiAgICAgICAgPG5hbWU+SGlzdG9ncmFtTm9ybWFsaXphdGlvbjwvbmFtZT4KICAgICAgICA8ZmxhZ3M+NjYxNzg8L2ZsYWdzPgogICAgICAgIDx2YWx1ZSB0eXBlPSIyIj4wPC92YWx1ZT4KICAgICAgIDwvQmFzaWNFbnRyeT4KICAgICAgIDxCYXNpY0VudHJ5PgogICAgICAgIDxuYW1lPkhpc3RvZ3JhbVBsb3RNb2RlPC9uYW1lPgogICAgICAgIDxmbGFncz42NjE3ODwvZmxhZ3M+CiAgICAgICAgPHZhbHVlIHR5cGU9IjIiPjA8L3ZhbHVlPgogICAgICAgPC9CYXNpY0VudHJ5PgogICAgICAgPEJhc2ljRW50cnk+CiAgICAgICAgPG5hbWU+SGlzdG9ncmFtU21vb3RoaW5nPC9uYW1lPgogICAgICAgIDxmbGFncz42NjE3ODwvZmxhZ3M+CiAgICAgICAgPHZhbHVlIHR5cGU9IjIiPjA8L3ZhbHVlPgogICAgICAgPC9CYXNpY0VudHJ5PgogICAgICAgPEJhc2ljRW50cnk+CiAgICAgICAgPG5hbWU+U3RhdGlzdGljRmVhdHVyZXM8L25hbWU+CiAgICAgICAgPGZsYWdzPjY2NDM0PC9mbGFncz4KICAgICAgICA8dmFsdWUgdHlwZT0iMyI+RlNDLUEKU1NDLUE8L3ZhbHVlPgogICAgICAgPC9CYXNpY0VudHJ5PgogICAgICAgPEJhc2ljRW50cnk+CiAgICAgICAgPG5hbWU+U3RhdGlzdGljUmVnaW9uRnVuY3M8L25hbWU+CiAgICAgICAgPGZsYWdzPjY2NDM0PC9mbGFncz4KICAgICAgICA8dmFsdWUgdHlwZT0iMyI+UGF0aAolLVQ8L3ZhbHVlPgogICAgICAgPC9CYXNpY0VudHJ5PgogICAgICAgPEJhc2ljRW50cnk+CiAgICAgICAgPG5hbWU+U3RhdGlzdGljRmVhdHVyZUZ1bmNzPC9uYW1lPgogICAgICAgIDxmbGFncz42NjQzNDwvZmxhZ3M+CiAgICAgICAgPHZhbHVlIHR5cGU9IjMiPjwvdmFsdWU+CiAgICAgICA8L0Jhc2ljRW50cnk+CiAgICAgICA8QmFzaWNFbnRyeT4KICAgICAgICA8bmFtZT5TdGF0aXN0aWNTb3VyY2VJbmZvPC9uYW1lPgogICAgICAgIDxmbGFncz42NTkyMjwvZmxhZ3M+CiAgICAgICAgPHZhbHVlIHR5cGU9IjEiPjE8L3ZhbHVlPgogICAgICAgPC9CYXNpY0VudHJ5PgogICAgICAgPEJhc2ljRW50cnk+CiAgICAgICAgPG5hbWU+U3RhdGlzdGljVGFibGU8L25hbWU+CiAgICAgICAgPGZsYWdzPjY1OTIyPC9mbGFncz4KICAgICAgICA8dmFsdWUgdHlwZT0iMSI+MTwvdmFsdWU+CiAgICAgICA8L0Jhc2ljRW50cnk+CiAgICAgICA8QmFzaWNFbnRyeT4KICAgICAgICA8bmFtZT5TdGF0aXN0aWNGZWF0dXJlTmFtZTwvbmFtZT4KICAgICAgICA8ZmxhZ3M+NjYxNzg8L2ZsYWdzPgogICAgICAgIDx2YWx1ZSB0eXBlPSIyIj4wPC92YWx1ZT4KICAgICAgIDwvQmFzaWNFbnRyeT4KICAgICAgIDxCYXNpY0VudHJ5PgogICAgICAgIDxuYW1lPkhlYXRtYXA8L25hbWU+CiAgICAgICAgPGZsYWdzPjY1NjY2PC9mbGFncz4KICAgICAgICA8QmFzaWNFbnRyeT4KICAgICAgICAgPG5hbWU+Q29sb3IxPC9uYW1lPgogICAgICAgICA8ZmxhZ3M+NjY0MzQ8L2ZsYWdzPgogICAgICAgICA8dmFsdWUgdHlwZT0iMyI+I2ZmMDAwMDwvdmFsdWU+CiAgICAgICAgPC9CYXNpY0VudHJ5PgogICAgICAgIDxCYXNpY0VudHJ5PgogICAgICAgICA8bmFtZT5Db2xvcjI8L25hbWU+CiAgICAgICAgIDxmbGFncz42NjQzNDwvZmxhZ3M+CiAgICAgICAgIDx2YWx1ZSB0eXBlPSIzIj4jMDBhYTAwPC92YWx1ZT4KICAgICAgICA8L0Jhc2ljRW50cnk+CiAgICAgICAgPEJhc2ljRW50cnk+CiAgICAgICAgIDxuYW1lPkNvbG9yMzwvbmFtZT4KICAgICAgICAgPGZsYWdzPjY2NDM0PC9mbGFncz4KICAgICAgICAgPHZhbHVlIHR5cGU9IjMiPiNmZmZmMDA8L3ZhbHVlPgogICAgICAgIDwvQmFzaWNFbnRyeT4KICAgICAgICA8QmFzaWNFbnRyeT4KICAgICAgICAgPG5hbWU+Q29sb3I0PC9uYW1lPgogICAgICAgICA8ZmxhZ3M+NjY0MzQ8L2ZsYWdzPgogICAgICAgICA8dmFsdWUgdHlwZT0iMyI+IzMzMzNmZjwvdmFsdWU+CiAgICAgICAgPC9CYXNpY0VudHJ5PgogICAgICAgIDxCYXNpY0VudHJ5PgogICAgICAgICA8bmFtZT5UaHJlc2hvbGQxPC9uYW1lPgogICAgICAgICA8ZmxhZ3M+Njc0NTg8L2ZsYWdzPgogICAgICAgICA8dmFsdWUgdHlwZT0iNyI+MTwvdmFsdWU+CiAgICAgICAgPC9CYXNpY0VudHJ5PgogICAgICAgIDxCYXNpY0VudHJ5PgogICAgICAgICA8bmFtZT5UaHJlc2hvbGQyPC9uYW1lPgogICAgICAgICA8ZmxhZ3M+Njc0NTg8L2ZsYWdzPgogICAgICAgICA8dmFsdWUgdHlwZT0iNyI+MTAwPC92YWx1ZT4KICAgICAgICA8L0Jhc2ljRW50cnk+CiAgICAgICAgPEJhc2ljRW50cnk+CiAgICAgICAgIDxuYW1lPlJlZ2lvbjwvbmFtZT4KICAgICAgICAgPGZsYWdzPjY2NDM0PC9mbGFncz4KICAgICAgICAgPHZhbHVlIHR5cGU9IjMiPmxpdmU8L3ZhbHVlPgogICAgICAgIDwvQmFzaWNFbnRyeT4KICAgICAgICA8QmFzaWNFbnRyeT4KICAgICAgICAgPG5hbWU+UmVnaW9uRnVuY3Rpb248L25hbWU+CiAgICAgICAgIDxmbGFncz42NjQzNDwvZmxhZ3M+CiAgICAgICAgIDx2YWx1ZSB0eXBlPSIzIj5Db3VudDwvdmFsdWU+CiAgICAgICAgPC9CYXNpY0VudHJ5PgogICAgICAgIDxCYXNpY0VudHJ5PgogICAgICAgICA8bmFtZT5GZWF0dXJlPC9uYW1lPgogICAgICAgICA8ZmxhZ3M+NjY0MzQ8L2ZsYWdzPgogICAgICAgICA8dmFsdWUgdHlwZT0iMyI+RlNDLUE8L3ZhbHVlPgogICAgICAgIDwvQmFzaWNFbnRyeT4KICAgICAgICA8QmFzaWNFbnRyeT4KICAgICAgICAgPG5hbWU+RmVhdHVyZUZ1bmN0aW9uPC9uYW1lPgogICAgICAgICA8ZmxhZ3M+NjY0MzQ8L2ZsYWdzPgogICAgICAgICA8dmFsdWUgdHlwZT0iMyI+TWVhbjwvdmFsdWU+CiAgICAgICAgPC9CYXNpY0VudHJ5PgogICAgICAgIDxCYXNpY0VudHJ5PgogICAgICAgICA8bmFtZT5Nb2RlPC9uYW1lPgogICAgICAgICA8ZmxhZ3M+NjYxNzg8L2ZsYWdzPgogICAgICAgICA8dmFsdWUgdHlwZT0iMiI+MDwvdmFsdWU+CiAgICAgICAgPC9CYXNpY0VudHJ5PgogICAgICAgIDxCYXNpY0VudHJ5PgogICAgICAgICA8bmFtZT5GdW5jdGlvbjwvbmFtZT4KICAgICAgICAgPGZsYWdzPjY2MTc4PC9mbGFncz4KICAgICAgICAgPHZhbHVlIHR5cGU9IjIiPjE8L3ZhbHVlPgogICAgICAgIDwvQmFzaWNFbnRyeT4KICAgICAgICA8QmFzaWNFbnRyeT4KICAgICAgICAgPG5hbWU+RGlzYWJsZWRHcm91cHM8L25hbWU+CiAgICAgICAgIDxmbGFncz42NjQzNDwvZmxhZ3M+CiAgICAgICAgIDx2YWx1ZSB0eXBlPSIzIj48L3ZhbHVlPgogICAgICAgIDwvQmFzaWNFbnRyeT4KICAgICAgIDwvQmFzaWNFbnRyeT4KICAgICAgIDxCYXNpY0VudHJ5PgogICAgICAgIDxuYW1lPlZpZXdIZWlnaHQ8L25hbWU+CiAgICAgICAgPGZsYWdzPjY2MTc4PC9mbGFncz4KICAgICAgICA8dmFsdWUgdHlwZT0iMiI+MTQ4PC92YWx1ZT4KICAgICAgIDwvQmFzaWNFbnRyeT4KICAgICAgIDxCYXNpY0VudHJ5PgogICAgICAgIDxuYW1lPlZpZXdXaWR0aDwvbmFtZT4KICAgICAgICA8ZmxhZ3M+NjYxNzg8L2ZsYWdzPgogICAgICAgIDx2YWx1ZSB0eXBlPSIyIj4xNDg8L3ZhbHVlPgogICAgICAgPC9CYXNpY0VudHJ5PgogICAgICAgPEJhc2ljRW50cnk+CiAgICAgICAgPG5hbWU+V2lkZ2V0UG9zPC9uYW1lPgogICAgICAgIDxmbGFncz42NTY2NjwvZmxhZ3M+CiAgICAgICAgPEJhc2ljRW50cnk+CiAgICAgICAgIDxuYW1lPlg8L25hbWU+CiAgICAgICAgIDxmbGFncz42NjE3ODwvZmxhZ3M+CiAgICAgICAgIDx2YWx1ZSB0eXBlPSIyIj4xMzwvdmFsdWU+CiAgICAgICAgPC9CYXNpY0VudHJ5PgogICAgICAgIDxCYXNpY0VudHJ5PgogICAgICAgICA8bmFtZT5ZPC9uYW1lPgogICAgICAgICA8ZmxhZ3M+NjYxNzg8L2ZsYWdzPgogICAgICAgICA8dmFsdWUgdHlwZT0iMiI+MTU8L3ZhbHVlPgogICAgICAgIDwvQmFzaWNFbnRyeT4KICAgICAgIDwvQmFzaWNFbnRyeT4KICAgICAgIDxCYXNpY0VudHJ5PgogICAgICAgIDxuYW1lPldpZGdldFNpemU8L25hbWU+CiAgICAgICAgPGZsYWdzPjY1NjY2PC9mbGFncz4KICAgICAgICA8QmFzaWNFbnRyeT4KICAgICAgICAgPG5hbWU+V2lkdGg8L25hbWU+CiAgICAgICAgIDxmbGFncz42NjE3ODwvZmxhZ3M+CiAgICAgICAgIDx2YWx1ZSB0eXBlPSIyIj4yMzQ8L3ZhbHVlPgogICAgICAgIDwvQmFzaWNFbnRyeT4KICAgICAgICA8QmFzaWNFbnRyeT4KICAgICAgICAgPG5hbWU+SGVpZ2h0PC9uYW1lPgogICAgICAgICA8ZmxhZ3M+NjYxNzg8L2ZsYWdzPgogICAgICAgICA8dmFsdWUgdHlwZT0iMiI+MjA5PC92YWx1ZT4KICAgICAgICA8L0Jhc2ljRW50cnk+CiAgICAgICA8L0Jhc2ljRW50cnk+CiAgICAgIDwvQmFzaWNFbnRyeT4KICAgICAgPEJhc2ljRW50cnk+CiAgICAgICA8bmFtZT5wbG90MTwvbmFtZT4KICAgICAgIDxmbGFncz42NjQzNDwvZmxhZ3M+CiAgICAgICA8dmFsdWUgdHlwZT0iMyI+UGxvdDwvdmFsdWU+CiAgICAgICA8QmFzaWNFbnRyeT4KICAgICAgICA8bmFtZT5WaWV3RmVhdHVyZXM8L25hbWU+CiAgICAgICAgPGZsYWdzPjY2NDM0PC9mbGFncz4KICAgICAgICA8dmFsdWUgdHlwZT0iMyI+RlNDLUEKRlNDLUg8L3ZhbHVlPgogICAgICAgPC9CYXNpY0VudHJ5PgogICAgICAgPEJhc2ljRW50cnk+CiAgICAgICAgPG5hbWU+Vmlld011bHRpTGF5ZXI8L25hbWU+CiAgICAgICAgPGZsYWdzPjY1OTIyPC9mbGFncz4KICAgICAgICA8dmFsdWUgdHlwZT0iMSI+MDwvdmFsdWU+CiAgICAgICA8L0Jhc2ljRW50cnk+CiAgICAgICA8QmFzaWNFbnRyeT4KICAgICAgICA8bmFtZT5WaWV3U291cmNlPC9uYW1lPgogICAgICAgIDxmbGFncz42NjQzNDwvZmxhZ3M+CiAgICAgICAgPHZhbHVlIHR5cGU9IjMiPjE6bGl2ZVxQMTwvdmFsdWU+CiAgICAgICA8L0Jhc2ljRW50cnk+CiAgICAgICA8QmFzaWNFbnRyeT4KICAgICAgICA8bmFtZT5WaWV3UG9wdWxhdGlvbnM8L25hbWU+CiAgICAgICAgPGZsYWdzPjY2NDM0PC9mbGFncz4KICAgICAgICA8dmFsdWUgdHlwZT0iMyI+MTpsaXZlXFAxPC92YWx1ZT4KICAgICAgIDwvQmFzaWNFbnRyeT4KICAgICAgIDxCYXNpY0VudHJ5PgogICAgICAgIDxuYW1lPlZpZXdNb2RlPC9uYW1lPgogICAgICAgIDxmbGFncz42NjE3ODwvZmxhZ3M+CiAgICAgICAgPHZhbHVlIHR5cGU9IjIiPjE8L3ZhbHVlPgogICAgICAgPC9CYXNpY0VudHJ5PgogICAgICAgPEJhc2ljRW50cnk+CiAgICAgICAgPG5hbWU+Vmlld0F4ZXM8L25hbWU+CiAgICAgICAgPGZsYWdzPjY2NDM0PC9mbGFncz4KICAgICAgICA8dmFsdWUgdHlwZT0iMyI+QXMgYWNxdWlyZWQKQXMgYWNxdWlyZWQ8L3ZhbHVlPgogICAgICAgPC9CYXNpY0VudHJ5PgogICAgICAgPEJhc2ljRW50cnk+CiAgICAgICAgPG5hbWU+Vmlld1pvb208L25hbWU+CiAgICAgICAgPGZsYWdzPjY2NDM0PC9mbGFncz4KICAgICAgICA8dmFsdWUgdHlwZT0iMyI+MC4wLDEuMAowLjAsMS4wPC92YWx1ZT4KICAgICAgIDwvQmFzaWNFbnRyeT4KICAgICAgIDxCYXNpY0VudHJ5PgogICAgICAgIDxuYW1lPlZpZXdIaWRlUmVnaW9uczwvbmFtZT4KICAgICAgICA8ZmxhZ3M+NjYxNzg8L2ZsYWdzPgogICAgICAgIDx2YWx1ZSB0eXBlPSIyIj4wPC92YWx1ZT4KICAgICAgIDwvQmFzaWNFbnRyeT4KICAgICAgIDxCYXNpY0VudHJ5PgogICAgICAgIDxuYW1lPkhpc3RvZ3JhbVVzZU92ZXJsYXk8L25hbWU+CiAgICAgICAgPGZsYWdzPjY2MTc4PC9mbGFncz4KICAgICAgICA8dmFsdWUgdHlwZT0iMiI+MDwvdmFsdWU+CiAgICAgICA8L0Jhc2ljRW50cnk+CiAgICAgICA8QmFzaWNFbnRyeT4KICAgICAgICA8bmFtZT5IaXN0b2dyYW1PdmVybGF5PC9uYW1lPgogICAgICAgIDxmbGFncz42NjQzNDwvZmxhZ3M+CiAgICAgICAgPHZhbHVlIHR5cGU9IjMiPmxpdmUKbGl2ZQpsaXZlCmxpdmUKbGl2ZQpsaXZlCmxpdmUKbGl2ZQpsaXZlCmxpdmU8L3ZhbHVlPgogICAgICAgPC9CYXNpY0VudHJ5PgogICAgICAgPEJhc2ljRW50cnk+CiAgICAgICAgPG5hbWU+SGlzdG9ncmFtT3ZlcmxheUNvbG9yczwvbmFtZT4KICAgICAgICA8ZmxhZ3M+NjY0MzQ8L2ZsYWdzPgogICAgICAgIDx2YWx1ZSB0eXBlPSIzIj4jZmZhYTdmCiNmZmFhZmYKI2FhZmY3ZgojOTZkOGUxCiNhYWFhN2YKI2ZmODY0YQojZmM1N2ZmCiM2YmZmNDIKIzQwYmNmZgojYTJhYTM0PC92YWx1ZT4KICAgICAgIDwvQmFzaWNFbnRyeT4KICAgICAgIDxCYXNpY0VudHJ5PgogICAgICAgIDxuYW1lPlZpZXdEYXRhRW5kPC9uYW1lPgogICAgICAgIDxmbGFncz42NjE3ODwvZmxhZ3M+CiAgICAgICAgPHZhbHVlIHR5cGU9IjIiPjIxNDc0ODM2NDc8L3ZhbHVlPgogICAgICAgPC9CYXNpY0VudHJ5PgogICAgICAgPEJhc2ljRW50cnk+CiAgICAgICAgPG5hbWU+Vmlld0RhdGFTa2lwPC9uYW1lPgogICAgICAgIDxmbGFncz42NjE3ODwvZmxhZ3M+CiAgICAgICAgPHZhbHVlIHR5cGU9IjIiPjA8L3ZhbHVlPgogICAgICAgPC9CYXNpY0VudHJ5PgogICAgICAgPEJhc2ljRW50cnk+CiAgICAgICAgPG5hbWU+Vmlld0RhdGFTdGFydDwvbmFtZT4KICAgICAgICA8ZmxhZ3M+NjYxNzg8L2ZsYWdzPgogICAgICAgIDx2YWx1ZSB0eXBlPSIyIj4wPC92YWx1ZT4KICAgICAgIDwvQmFzaWNFbnRyeT4KICAgICAgIDxCYXNpY0VudHJ5PgogICAgICAgIDxuYW1lPlNjcmlwdFRleHQ8L25hbWU+CiAgICAgICAgPGZsYWdzPjY2NDM0PC9mbGFncz4KICAgICAgICA8dmFsdWUgdHlwZT0iMyI+RWRpdCB0ZXh0IHZpYSBQcm9wZXJ0aWVzPC92YWx1ZT4KICAgICAgICA8QmFzaWNFbnRyeT4KICAgICAgICAgPG5hbWU+UHJlZGVmaW5lZFNjcmlwdFRleHQ8L25hbWU+CiAgICAgICAgIDxmbGFncz42NjQzNDwvZmxhZ3M+CiAgICAgICAgIDx2YWx1ZSB0eXBlPSIzIj48L3ZhbHVlPgogICAgICAgIDwvQmFzaWNFbnRyeT4KICAgICAgIDwvQmFzaWNFbnRyeT4KICAgICAgIDxCYXNpY0VudHJ5PgogICAgICAgIDxuYW1lPlNjcmlwdFRleHRBbGlnbm1lbnQ8L25hbWU+CiAgICAgICAgPGZsYWdzPjY2MTc4PC9mbGFncz4KICAgICAgICA8dmFsdWUgdHlwZT0iMiI+MDwvdmFsdWU+CiAgICAgICA8L0Jhc2ljRW50cnk+CiAgICAgICA8QmFzaWNFbnRyeT4KICAgICAgICA8bmFtZT5IaXN0b2dyYW1Ob3JtYWxpemF0aW9uPC9uYW1lPgogICAgICAgIDxmbGFncz42NjE3ODwvZmxhZ3M+CiAgICAgICAgPHZhbHVlIHR5cGU9IjIiPjA8L3ZhbHVlPgogICAgICAgPC9CYXNpY0VudHJ5PgogICAgICAgPEJhc2ljRW50cnk+CiAgICAgICAgPG5hbWU+SGlzdG9ncmFtUGxvdE1vZGU8L25hbWU+CiAgICAgICAgPGZsYWdzPjY2MTc4PC9mbGFncz4KICAgICAgICA8dmFsdWUgdHlwZT0iMiI+MDwvdmFsdWU+CiAgICAgICA8L0Jhc2ljRW50cnk+CiAgICAgICA8QmFzaWNFbnRyeT4KICAgICAgICA8bmFtZT5IaXN0b2dyYW1TbW9vdGhpbmc8L25hbWU+CiAgICAgICAgPGZsYWdzPjY2MTc4PC9mbGFncz4KICAgICAgICA8dmFsdWUgdHlwZT0iMiI+MDwvdmFsdWU+CiAgICAgICA8L0Jhc2ljRW50cnk+CiAgICAgICA8QmFzaWNFbnRyeT4KICAgICAgICA8bmFtZT5TdGF0aXN0aWNGZWF0dXJlczwvbmFtZT4KICAgICAgICA8ZmxhZ3M+NjY0MzQ8L2ZsYWdzPgogICAgICAgIDx2YWx1ZSB0eXBlPSIzIj5GU0MtQQpGU0MtSDwvdmFsdWU+CiAgICAgICA8L0Jhc2ljRW50cnk+CiAgICAgICA8QmFzaWNFbnRyeT4KICAgICAgICA8bmFtZT5TdGF0aXN0aWNSZWdpb25GdW5jczwvbmFtZT4KICAgICAgICA8ZmxhZ3M+NjY0MzQ8L2ZsYWdzPgogICAgICAgIDx2YWx1ZSB0eXBlPSIzIj5QYXRoCiUtIzwvdmFsdWU+CiAgICAgICA8L0Jhc2ljRW50cnk+CiAgICAgICA8QmFzaWNFbnRyeT4KICAgICAgICA8bmFtZT5TdGF0aXN0aWNGZWF0dXJlRnVuY3M8L25hbWU+CiAgICAgICAgPGZsYWdzPjY2NDM0PC9mbGFncz4KICAgICAgICA8dmFsdWUgdHlwZT0iMyI+PC92YWx1ZT4KICAgICAgIDwvQmFzaWNFbnRyeT4KICAgICAgIDxCYXNpY0VudHJ5PgogICAgICAgIDxuYW1lPlN0YXRpc3RpY1NvdXJjZUluZm88L25hbWU+CiAgICAgICAgPGZsYWdzPjY1OTIyPC9mbGFncz4KICAgICAgICA8dmFsdWUgdHlwZT0iMSI+MTwvdmFsdWU+CiAgICAgICA8L0Jhc2ljRW50cnk+CiAgICAgICA8QmFzaWNFbnRyeT4KICAgICAgICA8bmFtZT5TdGF0aXN0aWNUYWJsZTwvbmFtZT4KICAgICAgICA8ZmxhZ3M+NjU5MjI8L2ZsYWdzPgogICAgICAgIDx2YWx1ZSB0eXBlPSIxIj4xPC92YWx1ZT4KICAgICAgIDwvQmFzaWNFbnRyeT4KICAgICAgIDxCYXNpY0VudHJ5PgogICAgICAgIDxuYW1lPlN0YXRpc3RpY0ZlYXR1cmVOYW1lPC9uYW1lPgogICAgICAgIDxmbGFncz42NjE3ODwvZmxhZ3M+CiAgICAgICAgPHZhbHVlIHR5cGU9IjIiPjA8L3ZhbHVlPgogICAgICAgPC9CYXNpY0VudHJ5PgogICAgICAgPEJhc2ljRW50cnk+CiAgICAgICAgPG5hbWU+SGVhdG1hcDwvbmFtZT4KICAgICAgICA8ZmxhZ3M+NjU2NjY8L2ZsYWdzPgogICAgICAgIDxCYXNpY0VudHJ5PgogICAgICAgICA8bmFtZT5Db2xvcjE8L25hbWU+CiAgICAgICAgIDxmbGFncz42NjQzNDwvZmxhZ3M+CiAgICAgICAgIDx2YWx1ZSB0eXBlPSIzIj4jZmYwMDAwPC92YWx1ZT4KICAgICAgICA8L0Jhc2ljRW50cnk+CiAgICAgICAgPEJhc2ljRW50cnk+CiAgICAgICAgIDxuYW1lPkNvbG9yMjwvbmFtZT4KICAgICAgICAgPGZsYWdzPjY2NDM0PC9mbGFncz4KICAgICAgICAgPHZhbHVlIHR5cGU9IjMiPiMwMGFhMDA8L3ZhbHVlPgogICAgICAgIDwvQmFzaWNFbnRyeT4KICAgICAgICA8QmFzaWNFbnRyeT4KICAgICAgICAgPG5hbWU+Q29sb3IzPC9uYW1lPgogICAgICAgICA8ZmxhZ3M+NjY0MzQ8L2ZsYWdzPgogICAgICAgICA8dmFsdWUgdHlwZT0iMyI+I2ZmZmYwMDwvdmFsdWU+CiAgICAgICAgPC9CYXNpY0VudHJ5PgogICAgICAgIDxCYXNpY0VudHJ5PgogICAgICAgICA8bmFtZT5Db2xvcjQ8L25hbWU+CiAgICAgICAgIDxmbGFncz42NjQzNDwvZmxhZ3M+CiAgICAgICAgIDx2YWx1ZSB0eXBlPSIzIj4jMzMzM2ZmPC92YWx1ZT4KICAgICAgICA8L0Jhc2ljRW50cnk+CiAgICAgICAgPEJhc2ljRW50cnk+CiAgICAgICAgIDxuYW1lPlRocmVzaG9sZDE8L25hbWU+CiAgICAgICAgIDxmbGFncz42NzQ1ODwvZmxhZ3M+CiAgICAgICAgIDx2YWx1ZSB0eXBlPSI3Ij4xPC92YWx1ZT4KICAgICAgICA8L0Jhc2ljRW50cnk+CiAgICAgICAgPEJhc2ljRW50cnk+CiAgICAgICAgIDxuYW1lPlRocmVzaG9sZDI8L25hbWU+CiAgICAgICAgIDxmbGFncz42NzQ1ODwvZmxhZ3M+CiAgICAgICAgIDx2YWx1ZSB0eXBlPSI3Ij4xMDA8L3ZhbHVlPgogICAgICAgIDwvQmFzaWNFbnRyeT4KICAgICAgICA8QmFzaWNFbnRyeT4KICAgICAgICAgPG5hbWU+UmVnaW9uPC9uYW1lPgogICAgICAgICA8ZmxhZ3M+NjY0MzQ8L2ZsYWdzPgogICAgICAgICA8dmFsdWUgdHlwZT0iMyI+bGl2ZVxQMTwvdmFsdWU+CiAgICAgICAgPC9CYXNpY0VudHJ5PgogICAgICAgIDxCYXNpY0VudHJ5PgogICAgICAgICA8bmFtZT5SZWdpb25GdW5jdGlvbjwvbmFtZT4KICAgICAgICAgPGZsYWdzPjY2NDM0PC9mbGFncz4KICAgICAgICAgPHZhbHVlIHR5cGU9IjMiPkNvdW50PC92YWx1ZT4KICAgICAgICA8L0Jhc2ljRW50cnk+CiAgICAgICAgPEJhc2ljRW50cnk+CiAgICAgICAgIDxuYW1lPkZlYXR1cmU8L25hbWU+CiAgICAgICAgIDxmbGFncz42NjQzNDwvZmxhZ3M+CiAgICAgICAgIDx2YWx1ZSB0eXBlPSIzIj5GU0MtQTwvdmFsdWU+CiAgICAgICAgPC9CYXNpY0VudHJ5PgogICAgICAgIDxCYXNpY0VudHJ5PgogICAgICAgICA8bmFtZT5GZWF0dXJlRnVuY3Rpb248L25hbWU+CiAgICAgICAgIDxmbGFncz42NjQzNDwvZmxhZ3M+CiAgICAgICAgIDx2YWx1ZSB0eXBlPSIzIj5NZWFuPC92YWx1ZT4KICAgICAgICA8L0Jhc2ljRW50cnk+CiAgICAgICAgPEJhc2ljRW50cnk+CiAgICAgICAgIDxuYW1lPk1vZGU8L25hbWU+CiAgICAgICAgIDxmbGFncz42NjE3ODwvZmxhZ3M+CiAgICAgICAgIDx2YWx1ZSB0eXBlPSIyIj4wPC92YWx1ZT4KICAgICAgICA8L0Jhc2ljRW50cnk+CiAgICAgICAgPEJhc2ljRW50cnk+CiAgICAgICAgIDxuYW1lPkZ1bmN0aW9uPC9uYW1lPgogICAgICAgICA8ZmxhZ3M+NjYxNzg8L2ZsYWdzPgogICAgICAgICA8dmFsdWUgdHlwZT0iMiI+MTwvdmFsdWU+CiAgICAgICAgPC9CYXNpY0VudHJ5PgogICAgICAgIDxCYXNpY0VudHJ5PgogICAgICAgICA8bmFtZT5EaXNhYmxlZEdyb3VwczwvbmFtZT4KICAgICAgICAgPGZsYWdzPjY2NDM0PC9mbGFncz4KICAgICAgICAgPHZhbHVlIHR5cGU9IjMiPjwvdmFsdWU+CiAgICAgICAgPC9CYXNpY0VudHJ5PgogICAgICAgPC9CYXNpY0VudHJ5PgogICAgICAgPEJhc2ljRW50cnk+CiAgICAgICAgPG5hbWU+Vmlld0hlaWdodDwvbmFtZT4KICAgICAgICA8ZmxhZ3M+NjYxNzg8L2ZsYWdzPgogICAgICAgIDx2YWx1ZSB0eXBlPSIyIj4xNDg8L3ZhbHVlPgogICAgICAgPC9CYXNpY0VudHJ5PgogICAgICAgPEJhc2ljRW50cnk+CiAgICAgICAgPG5hbWU+Vmlld1dpZHRoPC9uYW1lPgogICAgICAgIDxmbGFncz42NjE3ODwvZmxhZ3M+CiAgICAgICAgPHZhbHVlIHR5cGU9IjIiPjE0ODwvdmFsdWU+CiAgICAgICA8L0Jhc2ljRW50cnk+CiAgICAgICA8QmFzaWNFbnRyeT4KICAgICAgICA8bmFtZT5XaWRnZXRQb3M8L25hbWU+CiAgICAgICAgPGZsYWdzPjY1NjY2PC9mbGFncz4KICAgICAgICA8QmFzaWNFbnRyeT4KICAgICAgICAgPG5hbWU+WDwvbmFtZT4KICAgICAgICAgPGZsYWdzPjY2MTc4PC9mbGFncz4KICAgICAgICAgPHZhbHVlIHR5cGU9IjIiPjI0NzwvdmFsdWU+CiAgICAgICAgPC9CYXNpY0VudHJ5PgogICAgICAgIDxCYXNpY0VudHJ5PgogICAgICAgICA8bmFtZT5ZPC9uYW1lPgogICAgICAgICA8ZmxhZ3M+NjYxNzg8L2ZsYWdzPgogICAgICAgICA8dmFsdWUgdHlwZT0iMiI+MTU8L3ZhbHVlPgogICAgICAgIDwvQmFzaWNFbnRyeT4KICAgICAgIDwvQmFzaWNFbnRyeT4KICAgICAgIDxCYXNpY0VudHJ5PgogICAgICAgIDxuYW1lPldpZGdldFNpemU8L25hbWU+CiAgICAgICAgPGZsYWdzPjY1NjY2PC9mbGFncz4KICAgICAgICA8QmFzaWNFbnRyeT4KICAgICAgICAgPG5hbWU+V2lkdGg8L25hbWU+CiAgICAgICAgIDxmbGFncz42NjE3ODwvZmxhZ3M+CiAgICAgICAgIDx2YWx1ZSB0eXBlPSIyIj4yMzQ8L3ZhbHVlPgogICAgICAgIDwvQmFzaWNFbnRyeT4KICAgICAgICA8QmFzaWNFbnRyeT4KICAgICAgICAgPG5hbWU+SGVpZ2h0PC9uYW1lPgogICAgICAgICA8ZmxhZ3M+NjYxNzg8L2ZsYWdzPgogICAgICAgICA8dmFsdWUgdHlwZT0iMiI+MjA5PC92YWx1ZT4KICAgICAgICA8L0Jhc2ljRW50cnk+CiAgICAgICA8L0Jhc2ljRW50cnk+CiAgICAgIDwvQmFzaWNFbnRyeT4KICAgICAgPEJhc2ljRW50cnk+CiAgICAgICA8bmFtZT5wbG90MjwvbmFtZT4KICAgICAgIDxmbGFncz42NjQzNDwvZmxhZ3M+CiAgICAgICA8dmFsdWUgdHlwZT0iMyI+UGxvdDwvdmFsdWU+CiAgICAgICA8QmFzaWNFbnRyeT4KICAgICAgICA8bmFtZT5WaWV3RmVhdHVyZXM8L25hbWU+CiAgICAgICAgPGZsYWdzPjY2NDM0PC9mbGFncz4KICAgICAgICA8dmFsdWUgdHlwZT0iMyI+QjEtQQpWMS1BPC92YWx1ZT4KICAgICAgIDwvQmFzaWNFbnRyeT4KICAgICAgIDxCYXNpY0VudHJ5PgogICAgICAgIDxuYW1lPlZpZXdNdWx0aUxheWVyPC9uYW1lPgogICAgICAgIDxmbGFncz42NTkyMjwvZmxhZ3M+CiAgICAgICAgPHZhbHVlIHR5cGU9IjEiPjA8L3ZhbHVlPgogICAgICAgPC9CYXNpY0VudHJ5PgogICAgICAgPEJhc2ljRW50cnk+CiAgICAgICAgPG5hbWU+Vmlld1NvdXJjZTwvbmFtZT4KICAgICAgICA8ZmxhZ3M+NjY0MzQ8L2ZsYWdzPgogICAgICAgIDx2YWx1ZSB0eXBlPSIzIj4xOmxpdmVcUDFcUDI8L3ZhbHVlPgogICAgICAgPC9CYXNpY0VudHJ5PgogICAgICAgPEJhc2ljRW50cnk+CiAgICAgICAgPG5hbWU+Vmlld1BvcHVsYXRpb25zPC9uYW1lPgogICAgICAgIDxmbGFncz42NjQzNDwvZmxhZ3M+CiAgICAgICAgPHZhbHVlIHR5cGU9IjMiPjE6bGl2ZVxQMVxQMjwvdmFsdWU+CiAgICAgICA8L0Jhc2ljRW50cnk+CiAgICAgICA8QmFzaWNFbnRyeT4KICAgICAgICA8bmFtZT5WaWV3TW9kZTwvbmFtZT4KICAgICAgICA8ZmxhZ3M+NjYxNzg8L2ZsYWdzPgogICAgICAgIDx2YWx1ZSB0eXBlPSIyIj4xPC92YWx1ZT4KICAgICAgIDwvQmFzaWNFbnRyeT4KICAgICAgIDxCYXNpY0VudHJ5PgogICAgICAgIDxuYW1lPlZpZXdBeGVzPC9uYW1lPgogICAgICAgIDxmbGFncz42NjQzNDwvZmxhZ3M+CiAgICAgICAgPHZhbHVlIHR5cGU9IjMiPkFzIGFjcXVpcmVkCkFzIGFjcXVpcmVkPC92YWx1ZT4KICAgICAgIDwvQmFzaWNFbnRyeT4KICAgICAgIDxCYXNpY0VudHJ5PgogICAgICAgIDxuYW1lPlZpZXdab29tPC9uYW1lPgogICAgICAgIDxmbGFncz42NjQzNDwvZmxhZ3M+CiAgICAgICAgPHZhbHVlIHR5cGU9IjMiPjAuMCwxLjAKMC4wLDEuMDwvdmFsdWU+CiAgICAgICA8L0Jhc2ljRW50cnk+CiAgICAgICA8QmFzaWNFbnRyeT4KICAgICAgICA8bmFtZT5WaWV3SGlkZVJlZ2lvbnM8L25hbWU+CiAgICAgICAgPGZsYWdzPjY2MTc4PC9mbGFncz4KICAgICAgICA8dmFsdWUgdHlwZT0iMiI+MDwvdmFsdWU+CiAgICAgICA8L0Jhc2ljRW50cnk+CiAgICAgICA8QmFzaWNFbnRyeT4KICAgICAgICA8bmFtZT5IaXN0b2dyYW1Vc2VPdmVybGF5PC9uYW1lPgogICAgICAgIDxmbGFncz42NjE3ODwvZmxhZ3M+CiAgICAgICAgPHZhbHVlIHR5cGU9IjIiPjA8L3ZhbHVlPgogICAgICAgPC9CYXNpY0VudHJ5PgogICAgICAgPEJhc2ljRW50cnk+CiAgICAgICAgPG5hbWU+SGlzdG9ncmFtT3ZlcmxheTwvbmFtZT4KICAgICAgICA8ZmxhZ3M+NjY0MzQ8L2ZsYWdzPgogICAgICAgIDx2YWx1ZSB0eXBlPSIzIj5saXZlCmxpdmUKbGl2ZQpsaXZlCmxpdmUKbGl2ZQpsaXZlCmxpdmUKbGl2ZQpsaXZlPC92YWx1ZT4KICAgICAgIDwvQmFzaWNFbnRyeT4KICAgICAgIDxCYXNpY0VudHJ5PgogICAgICAgIDxuYW1lPkhpc3RvZ3JhbU92ZXJsYXlDb2xvcnM8L25hbWU+CiAgICAgICAgPGZsYWdzPjY2NDM0PC9mbGFncz4KICAgICAgICA8dmFsdWUgdHlwZT0iMyI+I2ZmYWE3ZgojZmZhYWZmCiNhYWZmN2YKIzk2ZDhlMQojYWFhYTdmCiNmZjg2NGEKI2ZjNTdmZgojNmJmZjQyCiM0MGJjZmYKI2EyYWEzNDwvdmFsdWU+CiAgICAgICA8L0Jhc2ljRW50cnk+CiAgICAgICA8QmFzaWNFbnRyeT4KICAgICAgICA8bmFtZT5WaWV3RGF0YUVuZDwvbmFtZT4KICAgICAgICA8ZmxhZ3M+NjYxNzg8L2ZsYWdzPgogICAgICAgIDx2YWx1ZSB0eXBlPSIyIj4yMTQ3NDgzNjQ3PC92YWx1ZT4KICAgICAgIDwvQmFzaWNFbnRyeT4KICAgICAgIDxCYXNpY0VudHJ5PgogICAgICAgIDxuYW1lPlZpZXdEYXRhU2tpcDwvbmFtZT4KICAgICAgICA8ZmxhZ3M+NjYxNzg8L2ZsYWdzPgogICAgICAgIDx2YWx1ZSB0eXBlPSIyIj4wPC92YWx1ZT4KICAgICAgIDwvQmFzaWNFbnRyeT4KICAgICAgIDxCYXNpY0VudHJ5PgogICAgICAgIDxuYW1lPlZpZXdEYXRhU3RhcnQ8L25hbWU+CiAgICAgICAgPGZsYWdzPjY2MTc4PC9mbGFncz4KICAgICAgICA8dmFsdWUgdHlwZT0iMiI+MDwvdmFsdWU+CiAgICAgICA8L0Jhc2ljRW50cnk+CiAgICAgICA8QmFzaWNFbnRyeT4KICAgICAgICA8bmFtZT5TY3JpcHRUZXh0PC9uYW1lPgogICAgICAgIDxmbGFncz42NjQzNDwvZmxhZ3M+CiAgICAgICAgPHZhbHVlIHR5cGU9IjMiPkVkaXQgdGV4dCB2aWEgUHJvcGVydGllczwvdmFsdWU+CiAgICAgICAgPEJhc2ljRW50cnk+CiAgICAgICAgIDxuYW1lPlByZWRlZmluZWRTY3JpcHRUZXh0PC9uYW1lPgogICAgICAgICA8ZmxhZ3M+NjY0MzQ8L2ZsYWdzPgogICAgICAgICA8dmFsdWUgdHlwZT0iMyI+PC92YWx1ZT4KICAgICAgICA8L0Jhc2ljRW50cnk+CiAgICAgICA8L0Jhc2ljRW50cnk+CiAgICAgICA8QmFzaWNFbnRyeT4KICAgICAgICA8bmFtZT5TY3JpcHRUZXh0QWxpZ25tZW50PC9uYW1lPgogICAgICAgIDxmbGFncz42NjE3ODwvZmxhZ3M+CiAgICAgICAgPHZhbHVlIHR5cGU9IjIiPjA8L3ZhbHVlPgogICAgICAgPC9CYXNpY0VudHJ5PgogICAgICAgPEJhc2ljRW50cnk+CiAgICAgICAgPG5hbWU+SGlzdG9ncmFtTm9ybWFsaXphdGlvbjwvbmFtZT4KICAgICAgICA8ZmxhZ3M+NjYxNzg8L2ZsYWdzPgogICAgICAgIDx2YWx1ZSB0eXBlPSIyIj4wPC92YWx1ZT4KICAgICAgIDwvQmFzaWNFbnRyeT4KICAgICAgIDxCYXNpY0VudHJ5PgogICAgICAgIDxuYW1lPkhpc3RvZ3JhbVBsb3RNb2RlPC9uYW1lPgogICAgICAgIDxmbGFncz42NjE3ODwvZmxhZ3M+CiAgICAgICAgPHZhbHVlIHR5cGU9IjIiPjA8L3ZhbHVlPgogICAgICAgPC9CYXNpY0VudHJ5PgogICAgICAgPEJhc2ljRW50cnk+CiAgICAgICAgPG5hbWU+SGlzdG9ncmFtU21vb3RoaW5nPC9uYW1lPgogICAgICAgIDxmbGFncz42NjE3ODwvZmxhZ3M+CiAgICAgICAgPHZhbHVlIHR5cGU9IjIiPjA8L3ZhbHVlPgogICAgICAgPC9CYXNpY0VudHJ5PgogICAgICAgPEJhc2ljRW50cnk+CiAgICAgICAgPG5hbWU+U3RhdGlzdGljRmVhdHVyZXM8L25hbWU+CiAgICAgICAgPGZsYWdzPjY2NDM0PC9mbGFncz4KICAgICAgICA8dmFsdWUgdHlwZT0iMyI+QjEtQQpWMS1BPC92YWx1ZT4KICAgICAgIDwvQmFzaWNFbnRyeT4KICAgICAgIDxCYXNpY0VudHJ5PgogICAgICAgIDxuYW1lPlN0YXRpc3RpY1JlZ2lvbkZ1bmNzPC9uYW1lPgogICAgICAgIDxmbGFncz42NjQzNDwvZmxhZ3M+CiAgICAgICAgPHZhbHVlIHR5cGU9IjMiPlBhdGgKJS0jPC92YWx1ZT4KICAgICAgIDwvQmFzaWNFbnRyeT4KICAgICAgIDxCYXNpY0VudHJ5PgogICAgICAgIDxuYW1lPlN0YXRpc3RpY0ZlYXR1cmVGdW5jczwvbmFtZT4KICAgICAgICA8ZmxhZ3M+NjY0MzQ8L2ZsYWdzPgogICAgICAgIDx2YWx1ZSB0eXBlPSIzIj48L3ZhbHVlPgogICAgICAgPC9CYXNpY0VudHJ5PgogICAgICAgPEJhc2ljRW50cnk+CiAgICAgICAgPG5hbWU+U3RhdGlzdGljU291cmNlSW5mbzwvbmFtZT4KICAgICAgICA8ZmxhZ3M+NjU5MjI8L2ZsYWdzPgogICAgICAgIDx2YWx1ZSB0eXBlPSIxIj4xPC92YWx1ZT4KICAgICAgIDwvQmFzaWNFbnRyeT4KICAgICAgIDxCYXNpY0VudHJ5PgogICAgICAgIDxuYW1lPlN0YXRpc3RpY1RhYmxlPC9uYW1lPgogICAgICAgIDxmbGFncz42NTkyMjwvZmxhZ3M+CiAgICAgICAgPHZhbHVlIHR5cGU9IjEiPjE8L3ZhbHVlPgogICAgICAgPC9CYXNpY0VudHJ5PgogICAgICAgPEJhc2ljRW50cnk+CiAgICAgICAgPG5hbWU+U3RhdGlzdGljRmVhdHVyZU5hbWU8L25hbWU+CiAgICAgICAgPGZsYWdzPjY2MTc4PC9mbGFncz4KICAgICAgICA8dmFsdWUgdHlwZT0iMiI+MDwvdmFsdWU+CiAgICAgICA8L0Jhc2ljRW50cnk+CiAgICAgICA8QmFzaWNFbnRyeT4KICAgICAgICA8bmFtZT5IZWF0bWFwPC9uYW1lPgogICAgICAgIDxmbGFncz42NTY2NjwvZmxhZ3M+CiAgICAgICAgPEJhc2ljRW50cnk+CiAgICAgICAgIDxuYW1lPkNvbG9yMTwvbmFtZT4KICAgICAgICAgPGZsYWdzPjY2NDM0PC9mbGFncz4KICAgICAgICAgPHZhbHVlIHR5cGU9IjMiPiNmZjAwMDA8L3ZhbHVlPgogICAgICAgIDwvQmFzaWNFbnRyeT4KICAgICAgICA8QmFzaWNFbnRyeT4KICAgICAgICAgPG5hbWU+Q29sb3IyPC9uYW1lPgogICAgICAgICA8ZmxhZ3M+NjY0MzQ8L2ZsYWdzPgogICAgICAgICA8dmFsdWUgdHlwZT0iMyI+IzAwYWEwMDwvdmFsdWU+CiAgICAgICAgPC9CYXNpY0VudHJ5PgogICAgICAgIDxCYXNpY0VudHJ5PgogICAgICAgICA8bmFtZT5Db2xvcjM8L25hbWU+CiAgICAgICAgIDxmbGFncz42NjQzNDwvZmxhZ3M+CiAgICAgICAgIDx2YWx1ZSB0eXBlPSIzIj4jZmZmZjAwPC92YWx1ZT4KICAgICAgICA8L0Jhc2ljRW50cnk+CiAgICAgICAgPEJhc2ljRW50cnk+CiAgICAgICAgIDxuYW1lPkNvbG9yNDwvbmFtZT4KICAgICAgICAgPGZsYWdzPjY2NDM0PC9mbGFncz4KICAgICAgICAgPHZhbHVlIHR5cGU9IjMiPiMzMzMzZmY8L3ZhbHVlPgogICAgICAgIDwvQmFzaWNFbnRyeT4KICAgICAgICA8QmFzaWNFbnRyeT4KICAgICAgICAgPG5hbWU+VGhyZXNob2xkMTwvbmFtZT4KICAgICAgICAgPGZsYWdzPjY3NDU4PC9mbGFncz4KICAgICAgICAgPHZhbHVlIHR5cGU9IjciPjE8L3ZhbHVlPgogICAgICAgIDwvQmFzaWNFbnRyeT4KICAgICAgICA8QmFzaWNFbnRyeT4KICAgICAgICAgPG5hbWU+VGhyZXNob2xkMjwvbmFtZT4KICAgICAgICAgPGZsYWdzPjY3NDU4PC9mbGFncz4KICAgICAgICAgPHZhbHVlIHR5cGU9IjciPjEwMDwvdmFsdWU+CiAgICAgICAgPC9CYXNpY0VudHJ5PgogICAgICAgIDxCYXNpY0VudHJ5PgogICAgICAgICA8bmFtZT5SZWdpb248L25hbWU+CiAgICAgICAgIDxmbGFncz42NjQzNDwvZmxhZ3M+CiAgICAgICAgIDx2YWx1ZSB0eXBlPSIzIj5saXZlXFAxXFAyPC92YWx1ZT4KICAgICAgICA8L0Jhc2ljRW50cnk+CiAgICAgICAgPEJhc2ljRW50cnk+CiAgICAgICAgIDxuYW1lPlJlZ2lvbkZ1bmN0aW9uPC9uYW1lPgogICAgICAgICA8ZmxhZ3M+NjY0MzQ8L2ZsYWdzPgogICAgICAgICA8dmFsdWUgdHlwZT0iMyI+Q291bnQ8L3ZhbHVlPgogICAgICAgIDwvQmFzaWNFbnRyeT4KICAgICAgICA8QmFzaWNFbnRyeT4KICAgICAgICAgPG5hbWU+RmVhdHVyZTwvbmFtZT4KICAgICAgICAgPGZsYWdzPjY2NDM0PC9mbGFncz4KICAgICAgICAgPHZhbHVlIHR5cGU9IjMiPkZTQy1BPC92YWx1ZT4KICAgICAgICA8L0Jhc2ljRW50cnk+CiAgICAgICAgPEJhc2ljRW50cnk+CiAgICAgICAgIDxuYW1lPkZlYXR1cmVGdW5jdGlvbjwvbmFtZT4KICAgICAgICAgPGZsYWdzPjY2NDM0PC9mbGFncz4KICAgICAgICAgPHZhbHVlIHR5cGU9IjMiPk1lYW48L3ZhbHVlPgogICAgICAgIDwvQmFzaWNFbnRyeT4KICAgICAgICA8QmFzaWNFbnRyeT4KICAgICAgICAgPG5hbWU+TW9kZTwvbmFtZT4KICAgICAgICAgPGZsYWdzPjY2MTc4PC9mbGFncz4KICAgICAgICAgPHZhbHVlIHR5cGU9IjIiPjA8L3ZhbHVlPgogICAgICAgIDwvQmFzaWNFbnRyeT4KICAgICAgICA8QmFzaWNFbnRyeT4KICAgICAgICAgPG5hbWU+RnVuY3Rpb248L25hbWU+CiAgICAgICAgIDxmbGFncz42NjE3ODwvZmxhZ3M+CiAgICAgICAgIDx2YWx1ZSB0eXBlPSIyIj4xPC92YWx1ZT4KICAgICAgICA8L0Jhc2ljRW50cnk+CiAgICAgICAgPEJhc2ljRW50cnk+CiAgICAgICAgIDxuYW1lPkRpc2FibGVkR3JvdXBzPC9uYW1lPgogICAgICAgICA8ZmxhZ3M+NjY0MzQ8L2ZsYWdzPgogICAgICAgICA8dmFsdWUgdHlwZT0iMyI+PC92YWx1ZT4KICAgICAgICA8L0Jhc2ljRW50cnk+CiAgICAgICA8L0Jhc2ljRW50cnk+CiAgICAgICA8QmFzaWNFbnRyeT4KICAgICAgICA8bmFtZT5WaWV3SGVpZ2h0PC9uYW1lPgogICAgICAgIDxmbGFncz42NjE3ODwvZmxhZ3M+CiAgICAgICAgPHZhbHVlIHR5cGU9IjIiPjE0ODwvdmFsdWU+CiAgICAgICA8L0Jhc2ljRW50cnk+CiAgICAgICA8QmFzaWNFbnRyeT4KICAgICAgICA8bmFtZT5WaWV3V2lkdGg8L25hbWU+CiAgICAgICAgPGZsYWdzPjY2MTc4PC9mbGFncz4KICAgICAgICA8dmFsdWUgdHlwZT0iMiI+MTQ4PC92YWx1ZT4KICAgICAgIDwvQmFzaWNFbnRyeT4KICAgICAgIDxCYXNpY0VudHJ5PgogICAgICAgIDxuYW1lPldpZGdldFBvczwvbmFtZT4KICAgICAgICA8ZmxhZ3M+NjU2NjY8L2ZsYWdzPgogICAgICAgIDxCYXNpY0VudHJ5PgogICAgICAgICA8bmFtZT5YPC9uYW1lPgogICAgICAgICA8ZmxhZ3M+NjYxNzg8L2ZsYWdzPgogICAgICAgICA8dmFsdWUgdHlwZT0iMiI+NDgxPC92YWx1ZT4KICAgICAgICA8L0Jhc2ljRW50cnk+CiAgICAgICAgPEJhc2ljRW50cnk+CiAgICAgICAgIDxuYW1lPlk8L25hbWU+CiAgICAgICAgIDxmbGFncz42NjE3ODwvZmxhZ3M+CiAgICAgICAgIDx2YWx1ZSB0eXBlPSIyIj4xNTwvdmFsdWU+CiAgICAgICAgPC9CYXNpY0VudHJ5PgogICAgICAgPC9CYXNpY0VudHJ5PgogICAgICAgPEJhc2ljRW50cnk+CiAgICAgICAgPG5hbWU+V2lkZ2V0U2l6ZTwvbmFtZT4KICAgICAgICA8ZmxhZ3M+NjU2NjY8L2ZsYWdzPgogICAgICAgIDxCYXNpY0VudHJ5PgogICAgICAgICA8bmFtZT5XaWR0aDwvbmFtZT4KICAgICAgICAgPGZsYWdzPjY2MTc4PC9mbGFncz4KICAgICAgICAgPHZhbHVlIHR5cGU9IjIiPjIzNDwvdmFsdWU+CiAgICAgICAgPC9CYXNpY0VudHJ5PgogICAgICAgIDxCYXNpY0VudHJ5PgogICAgICAgICA8bmFtZT5IZWlnaHQ8L25hbWU+CiAgICAgICAgIDxmbGFncz42NjE3ODwvZmxhZ3M+CiAgICAgICAgIDx2YWx1ZSB0eXBlPSIyIj4yMDk8L3ZhbHVlPgogICAgICAgIDwvQmFzaWNFbnRyeT4KICAgICAgIDwvQmFzaWNFbnRyeT4KICAgICAgPC9CYXNpY0VudHJ5PgogICAgICA8QmFzaWNFbnRyeT4KICAgICAgIDxuYW1lPnBsb3QzPC9uYW1lPgogICAgICAgPGZsYWdzPjY2NDM0PC9mbGFncz4KICAgICAgIDx2YWx1ZSB0eXBlPSIzIj5QbG90PC92YWx1ZT4KICAgICAgIDxCYXNpY0VudHJ5PgogICAgICAgIDxuYW1lPlZpZXdNb2RlPC9uYW1lPgogICAgICAgIDxmbGFncz42NjE3ODwvZmxhZ3M+CiAgICAgICAgPHZhbHVlIHR5cGU9IjIiPjM8L3ZhbHVlPgogICAgICAgPC9CYXNpY0VudHJ5PgogICAgICAgPEJhc2ljRW50cnk+CiAgICAgICAgPG5hbWU+Vmlld0hlaWdodDwvbmFtZT4KICAgICAgICA8ZmxhZ3M+NjYxNzg8L2ZsYWdzPgogICAgICAgIDx2YWx1ZSB0eXBlPSIyIj4zNTc8L3ZhbHVlPgogICAgICAgPC9CYXNpY0VudHJ5PgogICAgICAgPEJhc2ljRW50cnk+CiAgICAgICAgPG5hbWU+Vmlld1dpZHRoPC9uYW1lPgogICAgICAgIDxmbGFncz42NjE3ODwvZmxhZ3M+CiAgICAgICAgPHZhbHVlIHR5cGU9IjIiPjYxNjwvdmFsdWU+CiAgICAgICA8L0Jhc2ljRW50cnk+CiAgICAgICA8QmFzaWNFbnRyeT4KICAgICAgICA8bmFtZT5WaWV3RmVhdHVyZXM8L25hbWU+CiAgICAgICAgPGZsYWdzPjY2NDM0PC9mbGFncz4KICAgICAgICA8dmFsdWUgdHlwZT0iMyI+RlNDLUEKU1NDLUE8L3ZhbHVlPgogICAgICAgPC9CYXNpY0VudHJ5PgogICAgICAgPEJhc2ljRW50cnk+CiAgICAgICAgPG5hbWU+Vmlld011bHRpTGF5ZXI8L25hbWU+CiAgICAgICAgPGZsYWdzPjY1OTIyPC9mbGFncz4KICAgICAgICA8dmFsdWUgdHlwZT0iMSI+MDwvdmFsdWU+CiAgICAgICA8L0Jhc2ljRW50cnk+CiAgICAgICA8QmFzaWNFbnRyeT4KICAgICAgICA8bmFtZT5WaWV3U291cmNlPC9uYW1lPgogICAgICAgIDxmbGFncz42NjQzNDwvZmxhZ3M+CiAgICAgICAgPHZhbHVlIHR5cGU9IjMiPjE6bGl2ZTwvdmFsdWU+CiAgICAgICA8L0Jhc2ljRW50cnk+CiAgICAgICA8QmFzaWNFbnRyeT4KICAgICAgICA8bmFtZT5WaWV3UG9wdWxhdGlvbnM8L25hbWU+CiAgICAgICAgPGZsYWdzPjY2NDM0PC9mbGFncz4KICAgICAgICA8dmFsdWUgdHlwZT0iMyI+MTpsaXZlPC92YWx1ZT4KICAgICAgIDwvQmFzaWNFbnRyeT4KICAgICAgIDxCYXNpY0VudHJ5PgogICAgICAgIDxuYW1lPlZpZXdBeGVzPC9uYW1lPgogICAgICAgIDxmbGFncz42NjQzNDwvZmxhZ3M+CiAgICAgICAgPHZhbHVlIHR5cGU9IjMiPkFzIGFjcXVpcmVkCkFzIGFjcXVpcmVkPC92YWx1ZT4KICAgICAgIDwvQmFzaWNFbnRyeT4KICAgICAgIDxCYXNpY0VudHJ5PgogICAgICAgIDxuYW1lPlZpZXdab29tPC9uYW1lPgogICAgICAgIDxmbGFncz42NjQzNDwvZmxhZ3M+CiAgICAgICAgPHZhbHVlIHR5cGU9IjMiPjAuMCwxLjAKMC4wLDEuMDwvdmFsdWU+CiAgICAgICA8L0Jhc2ljRW50cnk+CiAgICAgICA8QmFzaWNFbnRyeT4KICAgICAgICA8bmFtZT5WaWV3SGlkZVJlZ2lvbnM8L25hbWU+CiAgICAgICAgPGZsYWdzPjY2MTc4PC9mbGFncz4KICAgICAgICA8dmFsdWUgdHlwZT0iMiI+MDwvdmFsdWU+CiAgICAgICA8L0Jhc2ljRW50cnk+CiAgICAgICA8QmFzaWNFbnRyeT4KICAgICAgICA8bmFtZT5IaXN0b2dyYW1Vc2VPdmVybGF5PC9uYW1lPgogICAgICAgIDxmbGFncz42NjE3ODwvZmxhZ3M+CiAgICAgICAgPHZhbHVlIHR5cGU9IjIiPjA8L3ZhbHVlPgogICAgICAgPC9CYXNpY0VudHJ5PgogICAgICAgPEJhc2ljRW50cnk+CiAgICAgICAgPG5hbWU+SGlzdG9ncmFtT3ZlcmxheTwvbmFtZT4KICAgICAgICA8ZmxhZ3M+NjY0MzQ8L2ZsYWdzPgogICAgICAgIDx2YWx1ZSB0eXBlPSIzIj4KCgoKCgoKCgo8L3ZhbHVlPgogICAgICAgPC9CYXNpY0VudHJ5PgogICAgICAgPEJhc2ljRW50cnk+CiAgICAgICAgPG5hbWU+SGlzdG9ncmFtT3ZlcmxheUNvbG9yczwvbmFtZT4KICAgICAgICA8ZmxhZ3M+NjY0MzQ8L2ZsYWdzPgogICAgICAgIDx2YWx1ZSB0eXBlPSIzIj4jZmZhYTdmCiNmZmFhZmYKI2FhZmY3ZgojOTZkOGUxCiNhYWFhN2YKI2ZmODY0YQojZmM1N2ZmCiM2YmZmNDIKIzQwYmNmZgojYTJhYTM0PC92YWx1ZT4KICAgICAgIDwvQmFzaWNFbnRyeT4KICAgICAgIDxCYXNpY0VudHJ5PgogICAgICAgIDxuYW1lPlZpZXdEYXRhRW5kPC9uYW1lPgogICAgICAgIDxmbGFncz42NjE3ODwvZmxhZ3M+CiAgICAgICAgPHZhbHVlIHR5cGU9IjIiPjIxNDc0ODM2NDc8L3ZhbHVlPgogICAgICAgPC9CYXNpY0VudHJ5PgogICAgICAgPEJhc2ljRW50cnk+CiAgICAgICAgPG5hbWU+Vmlld0RhdGFTa2lwPC9uYW1lPgogICAgICAgIDxmbGFncz42NjE3ODwvZmxhZ3M+CiAgICAgICAgPHZhbHVlIHR5cGU9IjIiPjA8L3ZhbHVlPgogICAgICAgPC9CYXNpY0VudHJ5PgogICAgICAgPEJhc2ljRW50cnk+CiAgICAgICAgPG5hbWU+Vmlld0RhdGFTdGFydDwvbmFtZT4KICAgICAgICA8ZmxhZ3M+NjYxNzg8L2ZsYWdzPgogICAgICAgIDx2YWx1ZSB0eXBlPSIyIj4wPC92YWx1ZT4KICAgICAgIDwvQmFzaWNFbnRyeT4KICAgICAgIDxCYXNpY0VudHJ5PgogICAgICAgIDxuYW1lPlNjcmlwdFRleHQ8L25hbWU+CiAgICAgICAgPGZsYWdzPjY2NDM0PC9mbGFncz4KICAgICAgICA8dmFsdWUgdHlwZT0iMyI+RWRpdCB0ZXh0IHZpYSBQcm9wZXJ0aWVzPC92YWx1ZT4KICAgICAgICA8QmFzaWNFbnRyeT4KICAgICAgICAgPG5hbWU+UHJlZGVmaW5lZFNjcmlwdFRleHQ8L25hbWU+CiAgICAgICAgIDxmbGFncz42NjQzNDwvZmxhZ3M+CiAgICAgICAgIDx2YWx1ZSB0eXBlPSIzIj48L3ZhbHVlPgogICAgICAgIDwvQmFzaWNFbnRyeT4KICAgICAgIDwvQmFzaWNFbnRyeT4KICAgICAgIDxCYXNpY0VudHJ5PgogICAgICAgIDxuYW1lPlNjcmlwdFRleHRBbGlnbm1lbnQ8L25hbWU+CiAgICAgICAgPGZsYWdzPjY2MTc4PC9mbGFncz4KICAgICAgICA8dmFsdWUgdHlwZT0iMiI+MDwvdmFsdWU+CiAgICAgICA8L0Jhc2ljRW50cnk+CiAgICAgICA8QmFzaWNFbnRyeT4KICAgICAgICA8bmFtZT5IaXN0b2dyYW1Ob3JtYWxpemF0aW9uPC9uYW1lPgogICAgICAgIDxmbGFncz42NjE3ODwvZmxhZ3M+CiAgICAgICAgPHZhbHVlIHR5cGU9IjIiPjA8L3ZhbHVlPgogICAgICAgPC9CYXNpY0VudHJ5PgogICAgICAgPEJhc2ljRW50cnk+CiAgICAgICAgPG5hbWU+SGlzdG9ncmFtUGxvdE1vZGU8L25hbWU+CiAgICAgICAgPGZsYWdzPjY2MTc4PC9mbGFncz4KICAgICAgICA8dmFsdWUgdHlwZT0iMiI+MDwvdmFsdWU+CiAgICAgICA8L0Jhc2ljRW50cnk+CiAgICAgICA8QmFzaWNFbnRyeT4KICAgICAgICA8bmFtZT5IaXN0b2dyYW1TbW9vdGhpbmc8L25hbWU+CiAgICAgICAgPGZsYWdzPjY2MTc4PC9mbGFncz4KICAgICAgICA8dmFsdWUgdHlwZT0iMiI+MDwvdmFsdWU+CiAgICAgICA8L0Jhc2ljRW50cnk+CiAgICAgICA8QmFzaWNFbnRyeT4KICAgICAgICA8bmFtZT5TdGF0aXN0aWNGZWF0dXJlczwvbmFtZT4KICAgICAgICA8ZmxhZ3M+NjY0MzQ8L2ZsYWdzPgogICAgICAgIDx2YWx1ZSB0eXBlPSIzIj5GU0MtQQpTU0MtQTwvdmFsdWU+CiAgICAgICA8L0Jhc2ljRW50cnk+CiAgICAgICA8QmFzaWNFbnRyeT4KICAgICAgICA8bmFtZT5TdGF0aXN0aWNSZWdpb25GdW5jczwvbmFtZT4KICAgICAgICA8ZmxhZ3M+NjY0MzQ8L2ZsYWdzPgogICAgICAgIDx2YWx1ZSB0eXBlPSIzIj5QYXRoCiUtVDwvdmFsdWU+CiAgICAgICA8L0Jhc2ljRW50cnk+CiAgICAgICA8QmFzaWNFbnRyeT4KICAgICAgICA8bmFtZT5TdGF0aXN0aWNGZWF0dXJlRnVuY3M8L25hbWU+CiAgICAgICAgPGZsYWdzPjY2NDM0PC9mbGFncz4KICAgICAgICA8dmFsdWUgdHlwZT0iMyI+PC92YWx1ZT4KICAgICAgIDwvQmFzaWNFbnRyeT4KICAgICAgIDxCYXNpY0VudHJ5PgogICAgICAgIDxuYW1lPlN0YXRpc3RpY1NvdXJjZUluZm88L25hbWU+CiAgICAgICAgPGZsYWdzPjY1OTIyPC9mbGFncz4KICAgICAgICA8dmFsdWUgdHlwZT0iMSI+MTwvdmFsdWU+CiAgICAgICA8L0Jhc2ljRW50cnk+CiAgICAgICA8QmFzaWNFbnRyeT4KICAgICAgICA8bmFtZT5TdGF0aXN0aWNUYWJsZTwvbmFtZT4KICAgICAgICA8ZmxhZ3M+NjU5MjI8L2ZsYWdzPgogICAgICAgIDx2YWx1ZSB0eXBlPSIxIj4xPC92YWx1ZT4KICAgICAgIDwvQmFzaWNFbnRyeT4KICAgICAgIDxCYXNpY0VudHJ5PgogICAgICAgIDxuYW1lPlN0YXRpc3RpY0ZlYXR1cmVOYW1lPC9uYW1lPgogICAgICAgIDxmbGFncz42NjE3ODwvZmxhZ3M+CiAgICAgICAgPHZhbHVlIHR5cGU9IjIiPjA8L3ZhbHVlPgogICAgICAgPC9CYXNpY0VudHJ5PgogICAgICAgPEJhc2ljRW50cnk+CiAgICAgICAgPG5hbWU+SGVhdG1hcDwvbmFtZT4KICAgICAgICA8ZmxhZ3M+NjU2NjY8L2ZsYWdzPgogICAgICAgIDxCYXNpY0VudHJ5PgogICAgICAgICA8bmFtZT5Db2xvcjE8L25hbWU+CiAgICAgICAgIDxmbGFncz42NjQzNDwvZmxhZ3M+CiAgICAgICAgIDx2YWx1ZSB0eXBlPSIzIj4jZmYwMDAwPC92YWx1ZT4KICAgICAgICA8L0Jhc2ljRW50cnk+CiAgICAgICAgPEJhc2ljRW50cnk+CiAgICAgICAgIDxuYW1lPkNvbG9yMjwvbmFtZT4KICAgICAgICAgPGZsYWdzPjY2NDM0PC9mbGFncz4KICAgICAgICAgPHZhbHVlIHR5cGU9IjMiPiMwMGFhMDA8L3ZhbHVlPgogICAgICAgIDwvQmFzaWNFbnRyeT4KICAgICAgICA8QmFzaWNFbnRyeT4KICAgICAgICAgPG5hbWU+Q29sb3IzPC9uYW1lPgogICAgICAgICA8ZmxhZ3M+NjY0MzQ8L2ZsYWdzPgogICAgICAgICA8dmFsdWUgdHlwZT0iMyI+I2ZmZmYwMDwvdmFsdWU+CiAgICAgICAgPC9CYXNpY0VudHJ5PgogICAgICAgIDxCYXNpY0VudHJ5PgogICAgICAgICA8bmFtZT5Db2xvcjQ8L25hbWU+CiAgICAgICAgIDxmbGFncz42NjQzNDwvZmxhZ3M+CiAgICAgICAgIDx2YWx1ZSB0eXBlPSIzIj4jMzMzM2ZmPC92YWx1ZT4KICAgICAgICA8L0Jhc2ljRW50cnk+CiAgICAgICAgPEJhc2ljRW50cnk+CiAgICAgICAgIDxuYW1lPlRocmVzaG9sZDE8L25hbWU+CiAgICAgICAgIDxmbGFncz42NzQ1ODwvZmxhZ3M+CiAgICAgICAgIDx2YWx1ZSB0eXBlPSI3Ij4xPC92YWx1ZT4KICAgICAgICA8L0Jhc2ljRW50cnk+CiAgICAgICAgPEJhc2ljRW50cnk+CiAgICAgICAgIDxuYW1lPlRocmVzaG9sZDI8L25hbWU+CiAgICAgICAgIDxmbGFncz42NzQ1ODwvZmxhZ3M+CiAgICAgICAgIDx2YWx1ZSB0eXBlPSI3Ij4xMDA8L3ZhbHVlPgogICAgICAgIDwvQmFzaWNFbnRyeT4KICAgICAgICA8QmFzaWNFbnRyeT4KICAgICAgICAgPG5hbWU+UmVnaW9uPC9uYW1lPgogICAgICAgICA8ZmxhZ3M+NjY0MzQ8L2ZsYWdzPgogICAgICAgICA8dmFsdWUgdHlwZT0iMyI+bGl2ZTwvdmFsdWU+CiAgICAgICAgPC9CYXNpY0VudHJ5PgogICAgICAgIDxCYXNpY0VudHJ5PgogICAgICAgICA8bmFtZT5SZWdpb25GdW5jdGlvbjwvbmFtZT4KICAgICAgICAgPGZsYWdzPjY2NDM0PC9mbGFncz4KICAgICAgICAgPHZhbHVlIHR5cGU9IjMiPkNvdW50PC92YWx1ZT4KICAgICAgICA8L0Jhc2ljRW50cnk+CiAgICAgICAgPEJhc2ljRW50cnk+CiAgICAgICAgIDxuYW1lPkZlYXR1cmU8L25hbWU+CiAgICAgICAgIDxmbGFncz42NjQzNDwvZmxhZ3M+CiAgICAgICAgIDx2YWx1ZSB0eXBlPSIzIj5GU0MtQTwvdmFsdWU+CiAgICAgICAgPC9CYXNpY0VudHJ5PgogICAgICAgIDxCYXNpY0VudHJ5PgogICAgICAgICA8bmFtZT5GZWF0dXJlRnVuY3Rpb248L25hbWU+CiAgICAgICAgIDxmbGFncz42NjQzNDwvZmxhZ3M+CiAgICAgICAgIDx2YWx1ZSB0eXBlPSIzIj5NZWFuPC92YWx1ZT4KICAgICAgICA8L0Jhc2ljRW50cnk+CiAgICAgICAgPEJhc2ljRW50cnk+CiAgICAgICAgIDxuYW1lPk1vZGU8L25hbWU+CiAgICAgICAgIDxmbGFncz42NjE3ODwvZmxhZ3M+CiAgICAgICAgIDx2YWx1ZSB0eXBlPSIyIj4wPC92YWx1ZT4KICAgICAgICA8L0Jhc2ljRW50cnk+CiAgICAgICAgPEJhc2ljRW50cnk+CiAgICAgICAgIDxuYW1lPkZ1bmN0aW9uPC9uYW1lPgogICAgICAgICA8ZmxhZ3M+NjYxNzg8L2ZsYWdzPgogICAgICAgICA8dmFsdWUgdHlwZT0iMiI+MTwvdmFsdWU+CiAgICAgICAgPC9CYXNpY0VudHJ5PgogICAgICAgIDxCYXNpY0VudHJ5PgogICAgICAgICA8bmFtZT5EaXNhYmxlZEdyb3VwczwvbmFtZT4KICAgICAgICAgPGZsYWdzPjY2NDM0PC9mbGFncz4KICAgICAgICAgPHZhbHVlIHR5cGU9IjMiPjwvdmFsdWU+CiAgICAgICAgPC9CYXNpY0VudHJ5PgogICAgICAgPC9CYXNpY0VudHJ5PgogICAgICAgPEJhc2ljRW50cnk+CiAgICAgICAgPG5hbWU+V2lkZ2V0UG9zPC9uYW1lPgogICAgICAgIDxmbGFncz42NTY2NjwvZmxhZ3M+CiAgICAgICAgPEJhc2ljRW50cnk+CiAgICAgICAgIDxuYW1lPlg8L25hbWU+CiAgICAgICAgIDxmbGFncz42NjE3ODwvZmxhZ3M+CiAgICAgICAgIDx2YWx1ZSB0eXBlPSIyIj4xMzwvdmFsdWU+CiAgICAgICAgPC9CYXNpY0VudHJ5PgogICAgICAgIDxCYXNpY0VudHJ5PgogICAgICAgICA8bmFtZT5ZPC9uYW1lPgogICAgICAgICA8ZmxhZ3M+NjYxNzg8L2ZsYWdzPgogICAgICAgICA8dmFsdWUgdHlwZT0iMiI+MjI0PC92YWx1ZT4KICAgICAgICA8L0Jhc2ljRW50cnk+CiAgICAgICA8L0Jhc2ljRW50cnk+CiAgICAgICA8QmFzaWNFbnRyeT4KICAgICAgICA8bmFtZT5XaWRnZXRTaXplPC9uYW1lPgogICAgICAgIDxmbGFncz42NTY2NjwvZmxhZ3M+CiAgICAgICAgPEJhc2ljRW50cnk+CiAgICAgICAgIDxuYW1lPldpZHRoPC9uYW1lPgogICAgICAgICA8ZmxhZ3M+NjYxNzg8L2ZsYWdzPgogICAgICAgICA8dmFsdWUgdHlwZT0iMiI+NzAyPC92YWx1ZT4KICAgICAgICA8L0Jhc2ljRW50cnk+CiAgICAgICAgPEJhc2ljRW50cnk+CiAgICAgICAgIDxuYW1lPkhlaWdodDwvbmFtZT4KICAgICAgICAgPGZsYWdzPjY2MTc4PC9mbGFncz4KICAgICAgICAgPHZhbHVlIHR5cGU9IjIiPjQxODwvdmFsdWU+CiAgICAgICAgPC9CYXNpY0VudHJ5PgogICAgICAgPC9CYXNpY0VudHJ5PgogICAgICA8L0Jhc2ljRW50cnk+CiAgICAgPC9CYXNpY0VudHJ5PgogICAgPC9CYXNpY0VudHJ5PgogICA8L0Jhc2ljRW50cnk+CiAgPC9CYXNpY0VudHJ5PgogPC9CYXNpY0VudHJ5PgogPEJhc2ljRW50cnk+CiAgPG5hbWU+UmVnaW9uczwvbmFtZT4KICA8ZmxhZ3M+NjU2NjY8L2ZsYWdzPgogIDxCYXNpY0VudHJ5PgogICA8bmFtZT4xODE8L25hbWU+CiAgIDxmbGFncz42NTY2NjwvZmxhZ3M+CiAgIDxCYXNpY0VudHJ5PgogICAgPG5hbWU+VXNlcmRlZk5hbWU8L25hbWU+CiAgICA8ZmxhZ3M+NjY0MzQ8L2ZsYWdzPgogICAgPHZhbHVlIHR5cGU9IjMiPjwvdmFsdWU+CiAgIDwvQmFzaWNFbnRyeT4KICAgPEJhc2ljRW50cnk+CiAgICA8bmFtZT5UeXBlPC9uYW1lPgogICAgPGZsYWdzPjY2MTc4PC9mbGFncz4KICAgIDx2YWx1ZSB0eXBlPSIyIj4yPC92YWx1ZT4KICAgPC9CYXNpY0VudHJ5PgogICA8QmFzaWNFbnRyeT4KICAgIDxuYW1lPkZlYXR1cmVzPC9uYW1lPgogICAgPGZsYWdzPjY2NDM0PC9mbGFncz4KICAgIDx2YWx1ZSB0eXBlPSIzIj5GU0MtQQpTU0MtQTwvdmFsdWU+CiAgIDwvQmFzaWNFbnRyeT4KICAgPEJhc2ljRW50cnk+CiAgICA8bmFtZT5Hcm91cDwvbmFtZT4KICAgIDxmbGFncz42NjE3ODwvZmxhZ3M+CiAgICA8dmFsdWUgdHlwZT0iMiI+MDwvdmFsdWU+CiAgIDwvQmFzaWNFbnRyeT4KICAgPEJhc2ljRW50cnk+CiAgICA8bmFtZT5Db2xvcjwvbmFtZT4KICAgIDxmbGFncz42NjQzNDwvZmxhZ3M+CiAgICA8dmFsdWUgdHlwZT0iMyI+IzAwODAwMDwvdmFsdWU+CiAgIDwvQmFzaWNFbnRyeT4KICAgPEJhc2ljRW50cnk+CiAgICA8bmFtZT5Jc05vdDwvbmFtZT4KICAgIDxmbGFncz42NTkyMjwvZmxhZ3M+CiAgICA8dmFsdWUgdHlwZT0iMSI+MDwvdmFsdWU+CiAgIDwvQmFzaWNFbnRyeT4KICAgPEJhc2ljRW50cnk+CiAgICA8bmFtZT5Qb2ludHM8L25hbWU+CiAgICA8ZmxhZ3M+NjU2NjY8L2ZsYWdzPgogICAgPEJhc2ljRW50cnk+CiAgICAgPG5hbWU+UG9pbnQwPC9uYW1lPgogICAgIDxmbGFncz42NTY2NjwvZmxhZ3M+CiAgICAgPEJhc2ljRW50cnk+CiAgICAgIDxuYW1lPlg8L25hbWU+CiAgICAgIDxmbGFncz42NjE3ODwvZmxhZ3M+CiAgICAgIDx2YWx1ZSB0eXBlPSIyIj40PC92YWx1ZT4KICAgICA8L0Jhc2ljRW50cnk+CiAgICAgPEJhc2ljRW50cnk+CiAgICAgIDxuYW1lPlk8L25hbWU+CiAgICAgIDxmbGFncz42NjE3ODwvZmxhZ3M+CiAgICAgIDx2YWx1ZSB0eXBlPSIyIj4zPC92YWx1ZT4KICAgICA8L0Jhc2ljRW50cnk+CiAgICA8L0Jhc2ljRW50cnk+CiAgICA8QmFzaWNFbnRyeT4KICAgICA8bmFtZT5Qb2ludDE8L25hbWU+CiAgICAgPGZsYWdzPjY1NjY2PC9mbGFncz4KICAgICA8QmFzaWNFbnRyeT4KICAgICAgPG5hbWU+WDwvbmFtZT4KICAgICAgPGZsYWdzPjY2MTc4PC9mbGFncz4KICAgICAgPHZhbHVlIHR5cGU9IjIiPjQ8L3ZhbHVlPgogICAgIDwvQmFzaWNFbnRyeT4KICAgICA8QmFzaWNFbnRyeT4KICAgICAgPG5hbWU+WTwvbmFtZT4KICAgICAgPGZsYWdzPjY2MTc4PC9mbGFncz4KICAgICAgPHZhbHVlIHR5cGU9IjIiPjM4NDwvdmFsdWU+CiAgICAgPC9CYXNpY0VudHJ5PgogICAgPC9CYXNpY0VudHJ5PgogICAgPEJhc2ljRW50cnk+CiAgICAgPG5hbWU+UG9pbnQyPC9uYW1lPgogICAgIDxmbGFncz42NTY2NjwvZmxhZ3M+CiAgICAgPEJhc2ljRW50cnk+CiAgICAgIDxuYW1lPlg8L25hbWU+CiAgICAgIDxmbGFncz42NjE3ODwvZmxhZ3M+CiAgICAgIDx2YWx1ZSB0eXBlPSIyIj4xMjk8L3ZhbHVlPgogICAgIDwvQmFzaWNFbnRyeT4KICAgICA8QmFzaWNFbnRyeT4KICAgICAgPG5hbWU+WTwvbmFtZT4KICAgICAgPGZsYWdzPjY2MTc4PC9mbGFncz4KICAgICAgPHZhbHVlIHR5cGU9IjIiPjQ3NzwvdmFsdWU+CiAgICAgPC9CYXNpY0VudHJ5PgogICAgPC9CYXNpY0VudHJ5PgogICAgPEJhc2ljRW50cnk+CiAgICAgPG5hbWU+UG9pbnQzPC9uYW1lPgogICAgIDxmbGFncz42NTY2NjwvZmxhZ3M+CiAgICAgPEJhc2ljRW50cnk+CiAgICAgIDxuYW1lPlg8L25hbWU+CiAgICAgIDxmbGFncz42NjE3ODwvZmxhZ3M+CiAgICAgIDx2YWx1ZSB0eXBlPSIyIj41MDM8L3ZhbHVlPgogICAgIDwvQmFzaWNFbnRyeT4KICAgICA8QmFzaWNFbnRyeT4KICAgICAgPG5hbWU+WTwvbmFtZT4KICAgICAgPGZsYWdzPjY2MTc4PC9mbGFncz4KICAgICAgPHZhbHVlIHR5cGU9IjIiPjQ2MDwvdmFsdWU+CiAgICAgPC9CYXNpY0VudHJ5PgogICAgPC9CYXNpY0VudHJ5PgogICAgPEJhc2ljRW50cnk+CiAgICAgPG5hbWU+UG9pbnQ0PC9uYW1lPgogICAgIDxmbGFncz42NTY2NjwvZmxhZ3M+CiAgICAgPEJhc2ljRW50cnk+CiAgICAgIDxuYW1lPlg8L25hbWU+CiAgICAgIDxmbGFncz42NjE3ODwvZmxhZ3M+CiAgICAgIDx2YWx1ZSB0eXBlPSIyIj41MDM8L3ZhbHVlPgogICAgIDwvQmFzaWNFbnRyeT4KICAgICA8QmFzaWNFbnRyeT4KICAgICAgPG5hbWU+WTwvbmFtZT4KICAgICAgPGZsYWdzPjY2MTc4PC9mbGFncz4KICAgICAgPHZhbHVlIHR5cGU9IjIiPjM8L3ZhbHVlPgogICAgIDwvQmFzaWNFbnRyeT4KICAgIDwvQmFzaWNFbnRyeT4KICAgPC9CYXNpY0VudHJ5PgogICA8QmFzaWNFbnRyeT4KICAgIDxuYW1lPlRleHRQb2ludHM8L25hbWU+CiAgICA8ZmxhZ3M+NjU2NjY8L2ZsYWdzPgogICAgPEJhc2ljRW50cnk+CiAgICAgPG5hbWU+UG9pbnQwPC9uYW1lPgogICAgIDxmbGFncz42NTY2NjwvZmxhZ3M+CiAgICAgPEJhc2ljRW50cnk+CiAgICAgIDxuYW1lPlg8L25hbWU+CiAgICAgIDxmbGFncz42NjE3ODwvZmxhZ3M+CiAgICAgIDx2YWx1ZSB0eXBlPSIyIj4zMjwvdmFsdWU+CiAgICAgPC9CYXNpY0VudHJ5PgogICAgIDxCYXNpY0VudHJ5PgogICAgICA8bmFtZT5ZPC9uYW1lPgogICAgICA8ZmxhZ3M+NjYxNzg8L2ZsYWdzPgogICAgICA8dmFsdWUgdHlwZT0iMiI+MTA8L3ZhbHVlPgogICAgIDwvQmFzaWNFbnRyeT4KICAgICA8QmFzaWNFbnRyeT4KICAgICAgPG5hbWU+VGV4dDwvbmFtZT4KICAgICAgPGZsYWdzPjY2NDM0PC9mbGFncz4KICAgICAgPHZhbHVlIHR5cGU9IjMiPjwvdmFsdWU+CiAgICAgPC9CYXNpY0VudHJ5PgogICAgPC9CYXNpY0VudHJ5PgogICA8L0Jhc2ljRW50cnk+CiAgPC9CYXNpY0VudHJ5PgogIDxCYXNpY0VudHJ5PgogICA8bmFtZT4xODI8L25hbWU+CiAgIDxmbGFncz42NTY2NjwvZmxhZ3M+CiAgIDxCYXNpY0VudHJ5PgogICAgPG5hbWU+VXNlcmRlZk5hbWU8L25hbWU+CiAgICA8ZmxhZ3M+NjY0MzQ8L2ZsYWdzPgogICAgPHZhbHVlIHR5cGU9IjMiPjwvdmFsdWU+CiAgIDwvQmFzaWNFbnRyeT4KICAgPEJhc2ljRW50cnk+CiAgICA8bmFtZT5UeXBlPC9uYW1lPgogICAgPGZsYWdzPjY2MTc4PC9mbGFncz4KICAgIDx2YWx1ZSB0eXBlPSIyIj4yPC92YWx1ZT4KICAgPC9CYXNpY0VudHJ5PgogICA8QmFzaWNFbnRyeT4KICAgIDxuYW1lPkZlYXR1cmVzPC9uYW1lPgogICAgPGZsYWdzPjY2NDM0PC9mbGFncz4KICAgIDx2YWx1ZSB0eXBlPSIzIj5GU0MtQQpGU0MtSDwvdmFsdWU+CiAgIDwvQmFzaWNFbnRyeT4KICAgPEJhc2ljRW50cnk+CiAgICA8bmFtZT5Hcm91cDwvbmFtZT4KICAgIDxmbGFncz42NjE3ODwvZmxhZ3M+CiAgICA8dmFsdWUgdHlwZT0iMiI+MDwvdmFsdWU+CiAgIDwvQmFzaWNFbnRyeT4KICAgPEJhc2ljRW50cnk+CiAgICA8bmFtZT5Db2xvcjwvbmFtZT4KICAgIDxmbGFncz42NjQzNDwvZmxhZ3M+CiAgICA8dmFsdWUgdHlwZT0iMyI+I2ZmMDAwMDwvdmFsdWU+CiAgIDwvQmFzaWNFbnRyeT4KICAgPEJhc2ljRW50cnk+CiAgICA8bmFtZT5Jc05vdDwvbmFtZT4KICAgIDxmbGFncz42NTkyMjwvZmxhZ3M+CiAgICA8dmFsdWUgdHlwZT0iMSI+MDwvdmFsdWU+CiAgIDwvQmFzaWNFbnRyeT4KICAgPEJhc2ljRW50cnk+CiAgICA8bmFtZT5Qb2ludHM8L25hbWU+CiAgICA8ZmxhZ3M+NjU2NjY8L2ZsYWdzPgogICAgPEJhc2ljRW50cnk+CiAgICAgPG5hbWU+UG9pbnQwPC9uYW1lPgogICAgIDxmbGFncz42NTY2NjwvZmxhZ3M+CiAgICAgPEJhc2ljRW50cnk+CiAgICAgIDxuYW1lPlg8L25hbWU+CiAgICAgIDxmbGFncz42NjE3ODwvZmxhZ3M+CiAgICAgIDx2YWx1ZSB0eXBlPSIyIj40NjM8L3ZhbHVlPgogICAgIDwvQmFzaWNFbnRyeT4KICAgICA8QmFzaWNFbnRyeT4KICAgICAgPG5hbWU+WTwvbmFtZT4KICAgICAgPGZsYWdzPjY2MTc4PC9mbGFncz4KICAgICAgPHZhbHVlIHR5cGU9IjIiPjE5MjwvdmFsdWU+CiAgICAgPC9CYXNpY0VudHJ5PgogICAgPC9CYXNpY0VudHJ5PgogICAgPEJhc2ljRW50cnk+CiAgICAgPG5hbWU+UG9pbnQxPC9uYW1lPgogICAgIDxmbGFncz42NTY2NjwvZmxhZ3M+CiAgICAgPEJhc2ljRW50cnk+CiAgICAgIDxuYW1lPlg8L25hbWU+CiAgICAgIDxmbGFncz42NjE3ODwvZmxhZ3M+CiAgICAgIDx2YWx1ZSB0eXBlPSIyIj40NTwvdmFsdWU+CiAgICAgPC9CYXNpY0VudHJ5PgogICAgIDxCYXNpY0VudHJ5PgogICAgICA8bmFtZT5ZPC9uYW1lPgogICAgICA8ZmxhZ3M+NjYxNzg8L2ZsYWdzPgogICAgICA8dmFsdWUgdHlwZT0iMiI+NDYyPC92YWx1ZT4KICAgICA8L0Jhc2ljRW50cnk+CiAgICA8L0Jhc2ljRW50cnk+CiAgICA8QmFzaWNFbnRyeT4KICAgICA8bmFtZT5Qb2ludDI8L25hbWU+CiAgICAgPGZsYWdzPjY1NjY2PC9mbGFncz4KICAgICA8QmFzaWNFbnRyeT4KICAgICAgPG5hbWU+WDwvbmFtZT4KICAgICAgPGZsYWdzPjY2MTc4PC9mbGFncz4KICAgICAgPHZhbHVlIHR5cGU9IjIiPjIwPC92YWx1ZT4KICAgICA8L0Jhc2ljRW50cnk+CiAgICAgPEJhc2ljRW50cnk+CiAgICAgIDxuYW1lPlk8L25hbWU+CiAgICAgIDxmbGFncz42NjE3ODwvZmxhZ3M+CiAgICAgIDx2YWx1ZSB0eXBlPSIyIj41MDI8L3ZhbHVlPgogICAgIDwvQmFzaWNFbnRyeT4KICAgIDwvQmFzaWNFbnRyeT4KICAgIDxCYXNpY0VudHJ5PgogICAgIDxuYW1lPlBvaW50MzwvbmFtZT4KICAgICA8ZmxhZ3M+NjU2NjY8L2ZsYWdzPgogICAgIDxCYXNpY0VudHJ5PgogICAgICA8bmFtZT5YPC9uYW1lPgogICAgICA8ZmxhZ3M+NjYxNzg8L2ZsYWdzPgogICAgICA8dmFsdWUgdHlwZT0iMiI+Mzg5PC92YWx1ZT4KICAgICA8L0Jhc2ljRW50cnk+CiAgICAgPEJhc2ljRW50cnk+CiAgICAgIDxuYW1lPlk8L25hbWU+CiAgICAgIDxmbGFncz42NjE3ODwvZmxhZ3M+CiAgICAgIDx2YWx1ZSB0eXBlPSIyIj4yODg8L3ZhbHVlPgogICAgIDwvQmFzaWNFbnRyeT4KICAgIDwvQmFzaWNFbnRyeT4KICAgPC9CYXNpY0VudHJ5PgogICA8QmFzaWNFbnRyeT4KICAgIDxuYW1lPlRleHRQb2ludHM8L25hbWU+CiAgICA8ZmxhZ3M+NjU2NjY8L2ZsYWdzPgogICAgPEJhc2ljRW50cnk+CiAgICAgPG5hbWU+UG9pbnQwPC9uYW1lPgogICAgIDxmbGFncz42NTY2NjwvZmxhZ3M+CiAgICAgPEJhc2ljRW50cnk+CiAgICAgIDxuYW1lPlg8L25hbWU+CiAgICAgIDxmbGFncz42NjE3ODwvZmxhZ3M+CiAgICAgIDx2YWx1ZSB0eXBlPSIyIj43MTwvdmFsdWU+CiAgICAgPC9CYXNpY0VudHJ5PgogICAgIDxCYXNpY0VudHJ5PgogICAgICA8bmFtZT5ZPC9uYW1lPgogICAgICA8ZmxhZ3M+NjYxNzg8L2ZsYWdzPgogICAgICA8dmFsdWUgdHlwZT0iMiI+NjI8L3ZhbHVlPgogICAgIDwvQmFzaWNFbnRyeT4KICAgICA8QmFzaWNFbnRyeT4KICAgICAgPG5hbWU+VGV4dDwvbmFtZT4KICAgICAgPGZsYWdzPjY2NDM0PC9mbGFncz4KICAgICAgPHZhbHVlIHR5cGU9IjMiPjwvdmFsdWU+CiAgICAgPC9CYXNpY0VudHJ5PgogICAgPC9CYXNpY0VudHJ5PgogICA8L0Jhc2ljRW50cnk+CiAgPC9CYXNpY0VudHJ5PgogIDxCYXNpY0VudHJ5PgogICA8bmFtZT4xODM8L25hbWU+CiAgIDxmbGFncz42NTY2NjwvZmxhZ3M+CiAgIDxCYXNpY0VudHJ5PgogICAgPG5hbWU+VXNlcmRlZk5hbWU8L25hbWU+CiAgICA8ZmxhZ3M+NjY0MzQ8L2ZsYWdzPgogICAgPHZhbHVlIHR5cGU9IjMiPjwvdmFsdWU+CiAgIDwvQmFzaWNFbnRyeT4KICAgPEJhc2ljRW50cnk+CiAgICA8bmFtZT5UeXBlPC9uYW1lPgogICAgPGZsYWdzPjY2MTc4PC9mbGFncz4KICAgIDx2YWx1ZSB0eXBlPSIyIj40PC92YWx1ZT4KICAgPC9CYXNpY0VudHJ5PgogICA8QmFzaWNFbnRyeT4KICAgIDxuYW1lPkZlYXR1cmVzPC9uYW1lPgogICAgPGZsYWdzPjY2NDM0PC9mbGFncz4KICAgIDx2YWx1ZSB0eXBlPSIzIj5CMS1BClYxLUE8L3ZhbHVlPgogICA8L0Jhc2ljRW50cnk+CiAgIDxCYXNpY0VudHJ5PgogICAgPG5hbWU+R3JvdXA8L25hbWU+CiAgICA8ZmxhZ3M+NjYxNzg8L2ZsYWdzPgogICAgPHZhbHVlIHR5cGU9IjIiPjA8L3ZhbHVlPgogICA8L0Jhc2ljRW50cnk+CiAgIDxCYXNpY0VudHJ5PgogICAgPG5hbWU+Q29sb3I8L25hbWU+CiAgICA8ZmxhZ3M+NjY0MzQ8L2ZsYWdzPgogICAgPHZhbHVlIHR5cGU9IjMiPiMwMDAwZmY8L3ZhbHVlPgogICA8L0Jhc2ljRW50cnk+CiAgIDxCYXNpY0VudHJ5PgogICAgPG5hbWU+SXNOb3Q8L25hbWU+CiAgICA8ZmxhZ3M+NjU5MjI8L2ZsYWdzPgogICAgPHZhbHVlIHR5cGU9IjEiPjA8L3ZhbHVlPgogICA8L0Jhc2ljRW50cnk+CiAgIDxCYXNpY0VudHJ5PgogICAgPG5hbWU+UG9pbnRzPC9uYW1lPgogICAgPGZsYWdzPjY1NjY2PC9mbGFncz4KICAgIDxCYXNpY0VudHJ5PgogICAgIDxuYW1lPlBvaW50MDwvbmFtZT4KICAgICA8ZmxhZ3M+NjU2NjY8L2ZsYWdzPgogICAgIDxCYXNpY0VudHJ5PgogICAgICA8bmFtZT5YPC9uYW1lPgogICAgICA8ZmxhZ3M+NjYxNzg8L2ZsYWdzPgogICAgICA8dmFsdWUgdHlwZT0iMiI+MDwvdmFsdWU+CiAgICAgPC9CYXNpY0VudHJ5PgogICAgIDxCYXNpY0VudHJ5PgogICAgICA8bmFtZT5ZPC9uYW1lPgogICAgICA8ZmxhZ3M+NjYxNzg8L2ZsYWdzPgogICAgICA8dmFsdWUgdHlwZT0iMiI+Mjc0PC92YWx1ZT4KICAgICA8L0Jhc2ljRW50cnk+CiAgICA8L0Jhc2ljRW50cnk+CiAgICA8QmFzaWNFbnRyeT4KICAgICA8bmFtZT5Qb2ludDE8L25hbWU+CiAgICAgPGZsYWdzPjY1NjY2PC9mbGFncz4KICAgICA8QmFzaWNFbnRyeT4KICAgICAgPG5hbWU+WDwvbmFtZT4KICAgICAgPGZsYWdzPjY2MTc4PC9mbGFncz4KICAgICAgPHZhbHVlIHR5cGU9IjIiPjUxMjwvdmFsdWU+CiAgICAgPC9CYXNpY0VudHJ5PgogICAgIDxCYXNpY0VudHJ5PgogICAgICA8bmFtZT5ZPC9uYW1lPgogICAgICA8ZmxhZ3M+NjYxNzg8L2ZsYWdzPgogICAgICA8dmFsdWUgdHlwZT0iMiI+Mjc0PC92YWx1ZT4KICAgICA8L0Jhc2ljRW50cnk+CiAgICA8L0Jhc2ljRW50cnk+CiAgICA8QmFzaWNFbnRyeT4KICAgICA8bmFtZT5Qb2ludDI8L25hbWU+CiAgICAgPGZsYWdzPjY1NjY2PC9mbGFncz4KICAgICA8QmFzaWNFbnRyeT4KICAgICAgPG5hbWU+WDwvbmFtZT4KICAgICAgPGZsYWdzPjY2MTc4PC9mbGFncz4KICAgICAgPHZhbHVlIHR5cGU9IjIiPjIzNTwvdmFsdWU+CiAgICAgPC9CYXNpY0VudHJ5PgogICAgIDxCYXNpY0VudHJ5PgogICAgICA8bmFtZT5ZPC9uYW1lPgogICAgICA8ZmxhZ3M+NjYxNzg8L2ZsYWdzPgogICAgICA8dmFsdWUgdHlwZT0iMiI+MDwvdmFsdWU+CiAgICAgPC9CYXNpY0VudHJ5PgogICAgPC9CYXNpY0VudHJ5PgogICAgPEJhc2ljRW50cnk+CiAgICAgPG5hbWU+UG9pbnQzPC9uYW1lPgogICAgIDxmbGFncz42NTY2NjwvZmxhZ3M+CiAgICAgPEJhc2ljRW50cnk+CiAgICAgIDxuYW1lPlg8L25hbWU+CiAgICAgIDxmbGFncz42NjE3ODwvZmxhZ3M+CiAgICAgIDx2YWx1ZSB0eXBlPSIyIj4yMzU8L3ZhbHVlPgogICAgIDwvQmFzaWNFbnRyeT4KICAgICA8QmFzaWNFbnRyeT4KICAgICAgPG5hbWU+WTwvbmFtZT4KICAgICAgPGZsYWdzPjY2MTc4PC9mbGFncz4KICAgICAgPHZhbHVlIHR5cGU9IjIiPjUxMjwvdmFsdWU+CiAgICAgPC9CYXNpY0VudHJ5PgogICAgPC9CYXNpY0VudHJ5PgogICA8L0Jhc2ljRW50cnk+CiAgIDxCYXNpY0VudHJ5PgogICAgPG5hbWU+VGV4dFBvaW50czwvbmFtZT4KICAgIDxmbGFncz42NTY2NjwvZmxhZ3M+CiAgICA8QmFzaWNFbnRyeT4KICAgICA8bmFtZT5Qb2ludDA8L25hbWU+CiAgICAgPGZsYWdzPjY1NjY2PC9mbGFncz4KICAgICA8QmFzaWNFbnRyeT4KICAgICAgPG5hbWU+WDwvbmFtZT4KICAgICAgPGZsYWdzPjY2MTc4PC9mbGFncz4KICAgICAgPHZhbHVlIHR5cGU9IjIiPjIxPC92YWx1ZT4KICAgICA8L0Jhc2ljRW50cnk+CiAgICAgPEJhc2ljRW50cnk+CiAgICAgIDxuYW1lPlk8L25hbWU+CiAgICAgIDxmbGFncz42NjE3ODwvZmxhZ3M+CiAgICAgIDx2YWx1ZSB0eXBlPSIyIj4yODE8L3ZhbHVlPgogICAgIDwvQmFzaWNFbnRyeT4KICAgICA8QmFzaWNFbnRyeT4KICAgICAgPG5hbWU+VGV4dDwvbmFtZT4KICAgICAgPGZsYWdzPjY2NDM0PC9mbGFncz4KICAgICAgPHZhbHVlIHR5cGU9IjMiPjwvdmFsdWU+CiAgICAgPC9CYXNpY0VudHJ5PgogICAgPC9CYXNpY0VudHJ5PgogICAgPEJhc2ljRW50cnk+CiAgICAgPG5hbWU+UG9pbnQxPC9uYW1lPgogICAgIDxmbGFncz42NTY2NjwvZmxhZ3M+CiAgICAgPEJhc2ljRW50cnk+CiAgICAgIDxuYW1lPlg8L25hbWU+CiAgICAgIDxmbGFncz42NjE3ODwvZmxhZ3M+CiAgICAgIDx2YWx1ZSB0eXBlPSIyIj4xNzwvdmFsdWU+CiAgICAgPC9CYXNpY0VudHJ5PgogICAgIDxCYXNpY0VudHJ5PgogICAgICA8bmFtZT5ZPC9uYW1lPgogICAgICA8ZmxhZ3M+NjYxNzg8L2ZsYWdzPgogICAgICA8dmFsdWUgdHlwZT0iMiI+MTA8L3ZhbHVlPgogICAgIDwvQmFzaWNFbnRyeT4KICAgICA8QmFzaWNFbnRyeT4KICAgICAgPG5hbWU+VGV4dDwvbmFtZT4KICAgICAgPGZsYWdzPjY2NDM0PC9mbGFncz4KICAgICAgPHZhbHVlIHR5cGU9IjMiPjwvdmFsdWU+CiAgICAgPC9CYXNpY0VudHJ5PgogICAgPC9CYXNpY0VudHJ5PgogICAgPEJhc2ljRW50cnk+CiAgICAgPG5hbWU+UG9pbnQyPC9uYW1lPgogICAgIDxmbGFncz42NTY2NjwvZmxhZ3M+CiAgICAgPEJhc2ljRW50cnk+CiAgICAgIDxuYW1lPlg8L25hbWU+CiAgICAgIDxmbGFncz42NjE3ODwvZmxhZ3M+CiAgICAgIDx2YWx1ZSB0eXBlPSIyIj4yOTQ8L3ZhbHVlPgogICAgIDwvQmFzaWNFbnRyeT4KICAgICA8QmFzaWNFbnRyeT4KICAgICAgPG5hbWU+WTwvbmFtZT4KICAgICAgPGZsYWdzPjY2MTc4PC9mbGFncz4KICAgICAgPHZhbHVlIHR5cGU9IjIiPjE0PC92YWx1ZT4KICAgICA8L0Jhc2ljRW50cnk+CiAgICAgPEJhc2ljRW50cnk+CiAgICAgIDxuYW1lPlRleHQ8L25hbWU+CiAgICAgIDxmbGFncz42NjQzNDwvZmxhZ3M+CiAgICAgIDx2YWx1ZSB0eXBlPSIzIj48L3ZhbHVlPgogICAgIDwvQmFzaWNFbnRyeT4KICAgIDwvQmFzaWNFbnRyeT4KICAgIDxCYXNpY0VudHJ5PgogICAgIDxuYW1lPlBvaW50MzwvbmFtZT4KICAgICA8ZmxhZ3M+NjU2NjY8L2ZsYWdzPgogICAgIDxCYXNpY0VudHJ5PgogICAgICA8bmFtZT5YPC9uYW1lPgogICAgICA8ZmxhZ3M+NjYxNzg8L2ZsYWdzPgogICAgICA8dmFsdWUgdHlwZT0iMiI+MzExPC92YWx1ZT4KICAgICA8L0Jhc2ljRW50cnk+CiAgICAgPEJhc2ljRW50cnk+CiAgICAgIDxuYW1lPlk8L25hbWU+CiAgICAgIDxmbGFncz42NjE3ODwvZmxhZ3M+CiAgICAgIDx2YWx1ZSB0eXBlPSIyIj4yODE8L3ZhbHVlPgogICAgIDwvQmFzaWNFbnRyeT4KICAgICA8QmFzaWNFbnRyeT4KICAgICAgPG5hbWU+VGV4dDwvbmFtZT4KICAgICAgPGZsYWdzPjY2NDM0PC9mbGFncz4KICAgICAgPHZhbHVlIHR5cGU9IjMiPjwvdmFsdWU+CiAgICAgPC9CYXNpY0VudHJ5PgogICAgPC9CYXNpY0VudHJ5PgogICA8L0Jhc2ljRW50cnk+CiAgPC9CYXNpY0VudHJ5PgogPC9CYXNpY0VudHJ5PgogPEJhc2ljRW50cnk+CiAgPG5hbWU+RmlsZVR5cGU8L25hbWU+CiAgPGZsYWdzPjY2NDM0PC9mbGFncz4KICA8dmFsdWUgdHlwZT0iMyI+QW5hbHlzaXM8L3ZhbHVlPgogPC9CYXNpY0VudHJ5PgogPEJhc2ljRW50cnk+CiAgPG5hbWU+Q2hlY2tzdW08L25hbWU+CiAgPGZsYWdzPjY2NDM0PC9mbGFncz4KICA8dmFsdWUgdHlwZT0iMyI+YmE0ZDc1MWUyODQ4OTQ4OGVmMmUyZDJmNTgwNzViODI8L3ZhbHVlPgogPC9CYXNpY0VudHJ5Pgo8L0Jhc2ljRW50cnk+Cg==/@MB_EXPERIMENT/0
PEJhc2ljRW50cnk+CiA8bmFtZT5Tb2Z0d2FyZTwvbmFtZT4KIDxmbGFncz4yNjIxNDY8L2ZsYWdzPgogPEJhc2ljRW50cnk+CiAgPG5hbWU+Q29uZmlnVmVyc2lvbjwvbmFtZT4KICA8ZmxhZ3M+MjYzMDQyPC9mbGFncz4KICA8dmFsdWUgdHlwZT0iMyI+MC40LjI1PC92YWx1ZT4KIDwvQmFzaWNFbnRyeT4KIDxCYXNpY0VudHJ5PgogIDxuYW1lPlZhbGlkaXR5S2V5PC9uYW1lPgogIDxmbGFncz4yNjM4MTA8L2ZsYWdzPgogIDx2YWx1ZSB0eXBlPSI2IiBzaXplPSIxMTIiPgpOd0F6QURjQU5BQmhBR0VBTkFBM0FESUFNZ0E1QURFQU1BQXpBR0VBTXdCZkFEQUFNQUF3QURBQVh3QXlBQzRBCk1RQXhBQzRBTVFBNEFERUFOd0F1QURFQU9RQTJBRElBTXdCZkFFMEFZUUJqQUhNQVVRQjFBR0VBYmdCMEFGOEEKTWdBd0FERUFPQUF4QURFQU1RQTBBQT09PC92YWx1ZT4KIDwvQmFzaWNFbnRyeT4KIDxCYXNpY0VudHJ5PgogIDxuYW1lPkV4cGVyaW1lbnQ8L25hbWU+CiAgPGZsYWdzPjI2MjI3NDwvZmxhZ3M+CiAgPEJhc2ljRW50cnk+CiAgIDxuYW1lPlJhY2s8L25hbWU+CiAgIDxmbGFncz4yNjMwNDI8L2ZsYWdzPgogICA8dmFsdWUgdHlwZT0iMyI+U2luZ2xlIHR1YmUgcmFjazwvdmFsdWU+CiAgPC9CYXNpY0VudHJ5PgogIDxCYXNpY0VudHJ5PgogICA8bmFtZT5SYWNrSXNTZWxlY3RhYmxlPC9uYW1lPgogICA8ZmxhZ3M+MjYyNTMwPC9mbGFncz4KICAgPHZhbHVlIHR5cGU9IjEiPjE8L3ZhbHVlPgogIDwvQmFzaWNFbnRyeT4KICA8QmFzaWNFbnRyeT4KICAgPG5hbWU+Q3VycmVudDwvbmFtZT4KICAgPGZsYWdzPjI2Mjc4NjwvZmxhZ3M+CiAgIDx2YWx1ZSB0eXBlPSIyIj4wPC92YWx1ZT4KICA8L0Jhc2ljRW50cnk+CiAgPEJhc2ljRW50cnk+CiAgIDxuYW1lPkZpbGVJZDwvbmFtZT4KICAgPGZsYWdzPjI2Mjc4NjwvZmxhZ3M+CiAgIDx2YWx1ZSB0eXBlPSIyIj4yNzwvdmFsdWU+CiAgPC9CYXNpY0VudHJ5PgogIDxCYXNpY0VudHJ5PgogICA8bmFtZT5GaWxlQmFzZTwvbmFtZT4KICAgPGZsYWdzPjI2MzA0MjwvZmxhZ3M+CiAgIDx2YWx1ZSB0eXBlPSIzIj4yLTEgbStrYjwvdmFsdWU+CiAgPC9CYXNpY0VudHJ5PgogIDxCYXNpY0VudHJ5PgogICA8bmFtZT5GaWxlSXNDdXN0b208L25hbWU+CiAgIDxmbGFncz4yNjI1MzA8L2ZsYWdzPgogICA8dmFsdWUgdHlwZT0iMSI+MTwvdmFsdWU+CiAgPC9CYXNpY0VudHJ5PgogIDxCYXNpY0VudHJ5PgogICA8bmFtZT5Qcm9qZWN0PC9uYW1lPgogICA8ZmxhZ3M+MjYzMDQyPC9mbGFncz4KICAgPHZhbHVlIHR5cGU9IjMiPkFubmV4aW5WPC92YWx1ZT4KICA8L0Jhc2ljRW50cnk+CiAgPEJhc2ljRW50cnk+CiAgIDxuYW1lPlJhY2tQcm9jZXNzaW5nT3JkZXI8L25hbWU+CiAgIDxmbGFncz4yNjI3ODY8L2ZsYWdzPgogICA8dmFsdWUgdHlwZT0iMiI+MDwvdmFsdWU+CiAgPC9CYXNpY0VudHJ5PgogIDxCYXNpY0VudHJ5PgogICA8bmFtZT5SZWFnZW50czwvbmFtZT4KICAgPGZsYWdzPjI2MjI3NDwvZmxhZ3M+CiAgIDxCYXNpY0VudHJ5PgogICAgPG5hbWU+UjE8L25hbWU+CiAgICA8ZmxhZ3M+MjYyMjc0PC9mbGFncz4KICAgIDxCYXNpY0VudHJ5PgogICAgIDxuYW1lPkV4cGlyYXRpb25EYXRlPC9uYW1lPgogICAgIDxmbGFncz4yNjMwNDI8L2ZsYWdzPgogICAgIDx2YWx1ZSB0eXBlPSIzIj48L3ZhbHVlPgogICAgPC9CYXNpY0VudHJ5PgogICAgPEJhc2ljRW50cnk+CiAgICAgPG5hbWU+TG90TnVtYmVyPC9uYW1lPgogICAgIDxmbGFncz4yNjMwNDI8L2ZsYWdzPgogICAgIDx2YWx1ZSB0eXBlPSIzIj48L3ZhbHVlPgogICAgPC9CYXNpY0VudHJ5PgogICAgPEJhc2ljRW50cnk+CiAgICAgPG5hbWU+UmVhZ2VudDwvbmFtZT4KICAgICA8ZmxhZ3M+MjYzMDQyPC9mbGFncz4KICAgICA8dmFsdWUgdHlwZT0iMyI+PC92YWx1ZT4KICAgIDwvQmFzaWNFbnRyeT4KICAgIDxCYXNpY0VudHJ5PgogICAgIDxuYW1lPkNhdGVnb3J5PC9uYW1lPgogICAgIDxmbGFncz4yNjMwNDI8L2ZsYWdzPgogICAgIDx2YWx1ZSB0eXBlPSIzIj48L3ZhbHVlPgogICAgPC9CYXNpY0VudHJ5PgogICAgPEJhc2ljRW50cnk+CiAgICAgPG5hbWU+QWN0aXZlPC9uYW1lPgogICAgIDxmbGFncz4yNjI1MzA8L2ZsYWdzPgogICAgIDx2YWx1ZSB0eXBlPSIxIj4wPC92YWx1ZT4KICAgIDwvQmFzaWNFbnRyeT4KICAgIDxCYXNpY0VudHJ5PgogICAgIDxuYW1lPlRpbWU8L25hbWU+CiAgICAgPGZsYWdzPjI2Mjc4NjwvZmxhZ3M+CiAgICAgPHZhbHVlIHR5cGU9IjIiPjA8L3ZhbHVlPgogICAgPC9CYXNpY0VudHJ5PgogICAgPEJhc2ljRW50cnk+CiAgICAgPG5hbWU+VGl0ZXI8L25hbWU+CiAgICAgPGZsYWdzPjI2Mjc4NjwvZmxhZ3M+CiAgICAgPHZhbHVlIHR5cGU9IjIiPjA8L3ZhbHVlPgogICAgPC9CYXNpY0VudHJ5PgogICAgPEJhc2ljRW50cnk+CiAgICAgPG5hbWU+UGFyYWxsZWw8L25hbWU+CiAgICAgPGZsYWdzPjI2Mjc4NjwvZmxhZ3M+CiAgICAgPHZhbHVlIHR5cGU9IjIiPjA8L3ZhbHVlPgogICAgPC9CYXNpY0VudHJ5PgogICAgPEJhc2ljRW50cnk+CiAgICAgPG5hbWU+UHJpb3JpdHk8L25hbWU+CiAgICAgPGZsYWdzPjI2Mjc4NjwvZmxhZ3M+CiAgICAgPHZhbHVlIHR5cGU9IjIiPjA8L3ZhbHVlPgogICAgPC9CYXNpY0VudHJ5PgogICAgPEJhc2ljRW50cnk+CiAgICAgPG5hbWU+TWluVm9sdW1lPC9uYW1lPgogICAgIDxmbGFncz4yNjI3ODY8L2ZsYWdzPgogICAgIDx2YWx1ZSB0eXBlPSIyIj4wPC92YWx1ZT4KICAgIDwvQmFzaWNFbnRyeT4KICAgIDxCYXNpY0VudHJ5PgogICAgIDxuYW1lPlZpc2libGU8L25hbWU+CiAgICAgPGZsYWdzPjI2Mjc4NjwvZmxhZ3M+CiAgICAgPHZhbHVlIHR5cGU9IjIiPjM8L3ZhbHVlPgogICAgPC9CYXNpY0VudHJ5PgogICA8L0Jhc2ljRW50cnk+CiAgIDxCYXNpY0VudHJ5PgogICAgPG5hbWU+UjI8L25hbWU+CiAgICA8ZmxhZ3M+MjYyMjc0PC9mbGFncz4KICAgIDxCYXNpY0VudHJ5PgogICAgIDxuYW1lPkV4cGlyYXRpb25EYXRlPC9uYW1lPgogICAgIDxmbGFncz4yNjMwNDI8L2ZsYWdzPgogICAgIDx2YWx1ZSB0eXBlPSIzIj48L3ZhbHVlPgogICAgPC9CYXNpY0VudHJ5PgogICAgPEJhc2ljRW50cnk+CiAgICAgPG5hbWU+TG90TnVtYmVyPC9uYW1lPgogICAgIDxmbGFncz4yNjMwNDI8L2ZsYWdzPgogICAgIDx2YWx1ZSB0eXBlPSIzIj48L3ZhbHVlPgogICAgPC9CYXNpY0VudHJ5PgogICAgPEJhc2ljRW50cnk+CiAgICAgPG5hbWU+UmVhZ2VudDwvbmFtZT4KICAgICA8ZmxhZ3M+MjYzMDQyPC9mbGFncz4KICAgICA8dmFsdWUgdHlwZT0iMyI+PC92YWx1ZT4KICAgIDwvQmFzaWNFbnRyeT4KICAgIDxCYXNpY0VudHJ5PgogICAgIDxuYW1lPkNhdGVnb3J5PC9uYW1lPgogICAgIDxmbGFncz4yNjMwNDI8L2ZsYWdzPgogICAgIDx2YWx1ZSB0eXBlPSIzIj48L3ZhbHVlPgogICAgPC9CYXNpY0VudHJ5PgogICAgPEJhc2ljRW50cnk+CiAgICAgPG5hbWU+QWN0aXZlPC9uYW1lPgogICAgIDxmbGFncz4yNjI1MzA8L2ZsYWdzPgogICAgIDx2YWx1ZSB0eXBlPSIxIj4wPC92YWx1ZT4KICAgIDwvQmFzaWNFbnRyeT4KICAgIDxCYXNpY0VudHJ5PgogICAgIDxuYW1lPlRpbWU8L25hbWU+CiAgICAgPGZsYWdzPjI2Mjc4NjwvZmxhZ3M+CiAgICAgPHZhbHVlIHR5cGU9IjIiPjA8L3ZhbHVlPgogICAgPC9CYXNpY0VudHJ5PgogICAgPEJhc2ljRW50cnk+CiAgICAgPG5hbWU+VGl0ZXI8L25hbWU+CiAgICAgPGZsYWdzPjI2Mjc4NjwvZmxhZ3M+CiAgICAgPHZhbHVlIHR5cGU9IjIiPjA8L3ZhbHVlPgogICAgPC9CYXNpY0VudHJ5PgogICAgPEJhc2ljRW50cnk+CiAgICAgPG5hbWU+UGFyYWxsZWw8L25hbWU+CiAgICAgPGZsYWdzPjI2Mjc4NjwvZmxhZ3M+CiAgICAgPHZhbHVlIHR5cGU9IjIiPjA8L3ZhbHVlPgogICAgPC9CYXNpY0VudHJ5PgogICAgPEJhc2ljRW50cnk+CiAgICAgPG5hbWU+UHJpb3JpdHk8L25hbWU+CiAgICAgPGZsYWdzPjI2Mjc4NjwvZmxhZ3M+CiAgICAgPHZhbHVlIHR5cGU9IjIiPjA8L3ZhbHVlPgogICAgPC9CYXNpY0VudHJ5PgogICAgPEJhc2ljRW50cnk+CiAgICAgPG5hbWU+TWluVm9sdW1lPC9uYW1lPgogICAgIDxmbGFncz4yNjI3ODY8L2ZsYWdzPgogICAgIDx2YWx1ZSB0eXBlPSIyIj4wPC92YWx1ZT4KICAgIDwvQmFzaWNFbnRyeT4KICAgIDxCYXNpY0VudHJ5PgogICAgIDxuYW1lPlZpc2libGU8L25hbWU+CiAgICAgPGZsYWdzPjI2Mjc4NjwvZmxhZ3M+CiAgICAgPHZhbHVlIHR5cGU9IjIiPjM8L3ZhbHVlPgogICAgPC9CYXNpY0VudHJ5PgogICA8L0Jhc2ljRW50cnk+CiAgIDxCYXNpY0VudHJ5PgogICAgPG5hbWU+UjM8L25hbWU+CiAgICA8ZmxhZ3M+MjYyMjc0PC9mbGFncz4KICAgIDxCYXNpY0VudHJ5PgogICAgIDxuYW1lPkV4cGlyYXRpb25EYXRlPC9uYW1lPgogICAgIDxmbGFncz4yNjMwNDI8L2ZsYWdzPgogICAgIDx2YWx1ZSB0eXBlPSIzIj48L3ZhbHVlPgogICAgPC9CYXNpY0VudHJ5PgogICAgPEJhc2ljRW50cnk+CiAgICAgPG5hbWU+TG90TnVtYmVyPC9uYW1lPgogICAgIDxmbGFncz4yNjMwNDI8L2ZsYWdzPgogICAgIDx2YWx1ZSB0eXBlPSIzIj48L3ZhbHVlPgogICAgPC9CYXNpY0VudHJ5PgogICAgPEJhc2ljRW50cnk+CiAgICAgPG5hbWU+UmVhZ2VudDwvbmFtZT4KICAgICA8ZmxhZ3M+MjYzMDQyPC9mbGFncz4KICAgICA8dmFsdWUgdHlwZT0iMyI+PC92YWx1ZT4KICAgIDwvQmFzaWNFbnRyeT4KICAgIDxCYXNpY0VudHJ5PgogICAgIDxuYW1lPkNhdGVnb3J5PC9uYW1lPgogICAgIDxmbGFncz4yNjMwNDI8L2ZsYWdzPgogICAgIDx2YWx1ZSB0eXBlPSIzIj48L3ZhbHVlPgogICAgPC9CYXNpY0VudHJ5PgogICAgPEJhc2ljRW50cnk+CiAgICAgPG5hbWU+QWN0aXZlPC9uYW1lPgogICAgIDxmbGFncz4yNjI1MzA8L2ZsYWdzPgogICAgIDx2YWx1ZSB0eXBlPSIxIj4wPC92YWx1ZT4KICAgIDwvQmFzaWNFbnRyeT4KICAgIDxCYXNpY0VudHJ5PgogICAgIDxuYW1lPlRpbWU8L25hbWU+CiAgICAgPGZsYWdzPjI2Mjc4NjwvZmxhZ3M+CiAgICAgPHZhbHVlIHR5cGU9IjIiPjA8L3ZhbHVlPgogICAgPC9CYXNpY0VudHJ5PgogICAgPEJhc2ljRW50cnk+CiAgICAgPG5hbWU+VGl0ZXI8L25hbWU+CiAgICAgPGZsYWdzPjI2Mjc4NjwvZmxhZ3M+CiAgICAgPHZhbHVlIHR5cGU9IjIiPjA8L3ZhbHVlPgogICAgPC9CYXNpY0VudHJ5PgogICAgPEJhc2ljRW50cnk+CiAgICAgPG5hbWU+UGFyYWxsZWw8L25hbWU+CiAgICAgPGZsYWdzPjI2Mjc4NjwvZmxhZ3M+CiAgICAgPHZhbHVlIHR5cGU9IjIiPjA8L3ZhbHVlPgogICAgPC9CYXNpY0VudHJ5PgogICAgPEJhc2ljRW50cnk+CiAgICAgPG5hbWU+UHJpb3JpdHk8L25hbWU+CiAgICAgPGZsYWdzPjI2Mjc4NjwvZmxhZ3M+CiAgICAgPHZhbHVlIHR5cGU9IjIiPjA8L3ZhbHVlPgogICAgPC9CYXNpY0VudHJ5PgogICAgPEJhc2ljRW50cnk+CiAgICAgPG5hbWU+TWluVm9sdW1lPC9uYW1lPgogICAgIDxmbGFncz4yNjI3ODY8L2ZsYWdzPgogICAgIDx2YWx1ZSB0eXBlPSIyIj4wPC92YWx1ZT4KICAgIDwvQmFzaWNFbnRyeT4KICAgIDxCYXNpY0VudHJ5PgogICAgIDxuYW1lPlZpc2libGU8L25hbWU+CiAgICAgPGZsYWdzPjI2Mjc4NjwvZmxhZ3M+CiAgICAgPHZhbHVlIHR5cGU9IjIiPjM8L3ZhbHVlPgogICAgPC9CYXNpY0VudHJ5PgogICA8L0Jhc2ljRW50cnk+CiAgIDxCYXNpY0VudHJ5PgogICAgPG5hbWU+UjQ8L25hbWU+CiAgICA8ZmxhZ3M+MjYyMjc0PC9mbGFncz4KICAgIDxCYXNpY0VudHJ5PgogICAgIDxuYW1lPkV4cGlyYXRpb25EYXRlPC9uYW1lPgogICAgIDxmbGFncz4yNjMwNDI8L2ZsYWdzPgogICAgIDx2YWx1ZSB0eXBlPSIzIj48L3ZhbHVlPgogICAgPC9CYXNpY0VudHJ5PgogICAgPEJhc2ljRW50cnk+CiAgICAgPG5hbWU+TG90TnVtYmVyPC9uYW1lPgogICAgIDxmbGFncz4yNjMwNDI8L2ZsYWdzPgogICAgIDx2YWx1ZSB0eXBlPSIzIj48L3ZhbHVlPgogICAgPC9CYXNpY0VudHJ5PgogICAgPEJhc2ljRW50cnk+CiAgICAgPG5hbWU+UmVhZ2VudDwvbmFtZT4KICAgICA8ZmxhZ3M+MjYzMDQyPC9mbGFncz4KICAgICA8dmFsdWUgdHlwZT0iMyI+PC92YWx1ZT4KICAgIDwvQmFzaWNFbnRyeT4KICAgIDxCYXNpY0VudHJ5PgogICAgIDxuYW1lPkNhdGVnb3J5PC9uYW1lPgogICAgIDxmbGFncz4yNjMwNDI8L2ZsYWdzPgogICAgIDx2YWx1ZSB0eXBlPSIzIj48L3ZhbHVlPgogICAgPC9CYXNpY0VudHJ5PgogICAgPEJhc2ljRW50cnk+CiAgICAgPG5hbWU+QWN0aXZlPC9uYW1lPgogICAgIDxmbGFncz4yNjI1MzA8L2ZsYWdzPgogICAgIDx2YWx1ZSB0eXBlPSIxIj4wPC92YWx1ZT4KICAgIDwvQmFzaWNFbnRyeT4KICAgIDxCYXNpY0VudHJ5PgogICAgIDxuYW1lPlRpbWU8L25hbWU+CiAgICAgPGZsYWdzPjI2Mjc4NjwvZmxhZ3M+CiAgICAgPHZhbHVlIHR5cGU9IjIiPjA8L3ZhbHVlPgogICAgPC9CYXNpY0VudHJ5PgogICAgPEJhc2ljRW50cnk+CiAgICAgPG5hbWU+VGl0ZXI8L25hbWU+CiAgICAgPGZsYWdzPjI2Mjc4NjwvZmxhZ3M+CiAgICAgPHZhbHVlIHR5cGU9IjIiPjA8L3ZhbHVlPgogICAgPC9CYXNpY0VudHJ5PgogICAgPEJhc2ljRW50cnk+CiAgICAgPG5hbWU+UGFyYWxsZWw8L25hbWU+CiAgICAgPGZsYWdzPjI2Mjc4NjwvZmxhZ3M+CiAgICAgPHZhbHVlIHR5cGU9IjIiPjA8L3ZhbHVlPgogICAgPC9CYXNpY0VudHJ5PgogICAgPEJhc2ljRW50cnk+CiAgICAgPG5hbWU+UHJpb3JpdHk8L25hbWU+CiAgICAgPGZsYWdzPjI2Mjc4NjwvZmxhZ3M+CiAgICAgPHZhbHVlIHR5cGU9IjIiPjA8L3ZhbHVlPgogICAgPC9CYXNpY0VudHJ5PgogICAgPEJhc2ljRW50cnk+CiAgICAgPG5hbWU+TWluVm9sdW1lPC9uYW1lPgogICAgIDxmbGFncz4yNjI3ODY8L2ZsYWdzPgogICAgIDx2YWx1ZSB0eXBlPSIyIj4wPC92YWx1ZT4KICAgIDwvQmFzaWNFbnRyeT4KICAgIDxCYXNpY0VudHJ5PgogICAgIDxuYW1lPlZpc2libGU8L25hbWU+CiAgICAgPGZsYWdzPjI2Mjc4NjwvZmxhZ3M+CiAgICAgPHZhbHVlIHR5cGU9IjIiPjM8L3ZhbHVlPgogICAgPC9CYXNpY0VudHJ5PgogICA8L0Jhc2ljRW50cnk+CiAgIDxCYXNpY0VudHJ5PgogICAgPG5hbWU+UjU8L25hbWU+CiAgICA8ZmxhZ3M+MjYyMjc0PC9mbGFncz4KICAgIDxCYXNpY0VudHJ5PgogICAgIDxuYW1lPkV4cGlyYXRpb25EYXRlPC9uYW1lPgogICAgIDxmbGFncz4yNjMwNDI8L2ZsYWdzPgogICAgIDx2YWx1ZSB0eXBlPSIzIj48L3ZhbHVlPgogICAgPC9CYXNpY0VudHJ5PgogICAgPEJhc2ljRW50cnk+CiAgICAgPG5hbWU+TG90TnVtYmVyPC9uYW1lPgogICAgIDxmbGFncz4yNjMwNDI8L2ZsYWdzPgogICAgIDx2YWx1ZSB0eXBlPSIzIj48L3ZhbHVlPgogICAgPC9CYXNpY0VudHJ5PgogICAgPEJhc2ljRW50cnk+CiAgICAgPG5hbWU+UmVhZ2VudDwvbmFtZT4KICAgICA8ZmxhZ3M+MjYzMDQyPC9mbGFncz4KICAgICA8dmFsdWUgdHlwZT0iMyI+PC92YWx1ZT4KICAgIDwvQmFzaWNFbnRyeT4KICAgIDxCYXNpY0VudHJ5PgogICAgIDxuYW1lPkNhdGVnb3J5PC9uYW1lPgogICAgIDxmbGFncz4yNjMwNDI8L2ZsYWdzPgogICAgIDx2YWx1ZSB0eXBlPSIzIj48L3ZhbHVlPgogICAgPC9CYXNpY0VudHJ5PgogICAgPEJhc2ljRW50cnk+CiAgICAgPG5hbWU+QWN0aXZlPC9uYW1lPgogICAgIDxmbGFncz4yNjI1MzA8L2ZsYWdzPgogICAgIDx2YWx1ZSB0eXBlPSIxIj4wPC92YWx1ZT4KICAgIDwvQmFzaWNFbnRyeT4KICAgIDxCYXNpY0VudHJ5PgogICAgIDxuYW1lPlRpbWU8L25hbWU+CiAgICAgPGZsYWdzPjI2Mjc4NjwvZmxhZ3M+CiAgICAgPHZhbHVlIHR5cGU9IjIiPjA8L3ZhbHVlPgogICAgPC9CYXNpY0VudHJ5PgogICAgPEJhc2ljRW50cnk+CiAgICAgPG5hbWU+VGl0ZXI8L25hbWU+CiAgICAgPGZsYWdzPjI2Mjc4NjwvZmxhZ3M+CiAgICAgPHZhbHVlIHR5cGU9IjIiPjA8L3ZhbHVlPgogICAgPC9CYXNpY0VudHJ5PgogICAgPEJhc2ljRW50cnk+CiAgICAgPG5hbWU+UGFyYWxsZWw8L25hbWU+CiAgICAgPGZsYWdzPjI2Mjc4NjwvZmxhZ3M+CiAgICAgPHZhbHVlIHR5cGU9IjIiPjA8L3ZhbHVlPgogICAgPC9CYXNpY0VudHJ5PgogICAgPEJhc2ljRW50cnk+CiAgICAgPG5hbWU+UHJpb3JpdHk8L25hbWU+CiAgICAgPGZsYWdzPjI2Mjc4NjwvZmxhZ3M+CiAgICAgPHZhbHVlIHR5cGU9IjIiPjA8L3ZhbHVlPgogICAgPC9CYXNpY0VudHJ5PgogICAgPEJhc2ljRW50cnk+CiAgICAgPG5hbWU+TWluVm9sdW1lPC9uYW1lPgogICAgIDxmbGFncz4yNjI3ODY8L2ZsYWdzPgogICAgIDx2YWx1ZSB0eXBlPSIyIj4wPC92YWx1ZT4KICAgIDwvQmFzaWNFbnRyeT4KICAgIDxCYXNpY0VudHJ5PgogICAgIDxuYW1lPlZpc2libGU8L25hbWU+CiAgICAgPGZsYWdzPjI2Mjc4NjwvZmxhZ3M+CiAgICAgPHZhbHVlIHR5cGU9IjIiPjI8L3ZhbHVlPgogICAgPC9CYXNpY0VudHJ5PgogICA8L0Jhc2ljRW50cnk+CiAgIDxCYXNpY0VudHJ5PgogICAgPG5hbWU+UjY8L25hbWU+CiAgICA8ZmxhZ3M+MjYyMjc0PC9mbGFncz4KICAgIDxCYXNpY0VudHJ5PgogICAgIDxuYW1lPkV4cGlyYXRpb25EYXRlPC9uYW1lPgogICAgIDxmbGFncz4yNjMwNDI8L2ZsYWdzPgogICAgIDx2YWx1ZSB0eXBlPSIzIj48L3ZhbHVlPgogICAgPC9CYXNpY0VudHJ5PgogICAgPEJhc2ljRW50cnk+CiAgICAgPG5hbWU+TG90TnVtYmVyPC9uYW1lPgogICAgIDxmbGFncz4yNjMwNDI8L2ZsYWdzPgogICAgIDx2YWx1ZSB0eXBlPSIzIj48L3ZhbHVlPgogICAgPC9CYXNpY0VudHJ5PgogICAgPEJhc2ljRW50cnk+CiAgICAgPG5hbWU+UmVhZ2VudDwvbmFtZT4KICAgICA8ZmxhZ3M+MjYzMDQyPC9mbGFncz4KICAgICA8dmFsdWUgdHlwZT0iMyI+PC92YWx1ZT4KICAgIDwvQmFzaWNFbnRyeT4KICAgIDxCYXNpY0VudHJ5PgogICAgIDxuYW1lPkNhdGVnb3J5PC9uYW1lPgogICAgIDxmbGFncz4yNjMwNDI8L2ZsYWdzPgogICAgIDx2YWx1ZSB0eXBlPSIzIj48L3ZhbHVlPgogICAgPC9CYXNpY0VudHJ5PgogICAgPEJhc2ljRW50cnk+CiAgICAgPG5hbWU+QWN0aXZlPC9uYW1lPgogICAgIDxmbGFncz4yNjI1MzA8L2ZsYWdzPgogICAgIDx2YWx1ZSB0eXBlPSIxIj4wPC92YWx1ZT4KICAgIDwvQmFzaWNFbnRyeT4KICAgIDxCYXNpY0VudHJ5PgogICAgIDxuYW1lPlRpbWU8L25hbWU+CiAgICAgPGZsYWdzPjI2Mjc4NjwvZmxhZ3M+CiAgICAgPHZhbHVlIHR5cGU9IjIiPjA8L3ZhbHVlPgogICAgPC9CYXNpY0VudHJ5PgogICAgPEJhc2ljRW50cnk+CiAgICAgPG5hbWU+VGl0ZXI8L25hbWU+CiAgICAgPGZsYWdzPjI2Mjc4NjwvZmxhZ3M+CiAgICAgPHZhbHVlIHR5cGU9IjIiPjA8L3ZhbHVlPgogICAgPC9CYXNpY0VudHJ5PgogICAgPEJhc2ljRW50cnk+CiAgICAgPG5hbWU+UGFyYWxsZWw8L25hbWU+CiAgICAgPGZsYWdzPjI2Mjc4NjwvZmxhZ3M+CiAgICAgPHZhbHVlIHR5cGU9IjIiPjA8L3ZhbHVlPgogICAgPC9CYXNpY0VudHJ5PgogICAgPEJhc2ljRW50cnk+CiAgICAgPG5hbWU+UHJpb3JpdHk8L25hbWU+CiAgICAgPGZsYWdzPjI2Mjc4NjwvZmxhZ3M+CiAgICAgPHZhbHVlIHR5cGU9IjIiPjA8L3ZhbHVlPgogICAgPC9CYXNpY0VudHJ5PgogICAgPEJhc2ljRW50cnk+CiAgICAgPG5hbWU+TWluVm9sdW1lPC9uYW1lPgogICAgIDxmbGFncz4yNjI3ODY8L2ZsYWdzPgogICAgIDx2YWx1ZSB0eXBlPSIyIj4wPC92YWx1ZT4KICAgIDwvQmFzaWNFbnRyeT4KICAgIDxCYXNpY0VudHJ5PgogICAgIDxuYW1lPlZpc2libGU8L25hbWU+CiAgICAgPGZsYWdzPjI2Mjc4NjwvZmxhZ3M+CiAgICAgPHZhbHVlIHR5cGU9IjIiPjI8L3ZhbHVlPgogICAgPC9CYXNpY0VudHJ5PgogICA8L0Jhc2ljRW50cnk+CiAgIDxCYXNpY0VudHJ5PgogICAgPG5hbWU+Ujc8L25hbWU+CiAgICA8ZmxhZ3M+MjYyMjc0PC9mbGFncz4KICAgIDxCYXNpY0VudHJ5PgogICAgIDxuYW1lPkV4cGlyYXRpb25EYXRlPC9uYW1lPgogICAgIDxmbGFncz4yNjMwNDI8L2ZsYWdzPgogICAgIDx2YWx1ZSB0eXBlPSIzIj48L3ZhbHVlPgogICAgPC9CYXNpY0VudHJ5PgogICAgPEJhc2ljRW50cnk+CiAgICAgPG5hbWU+TG90TnVtYmVyPC9uYW1lPgogICAgIDxmbGFncz4yNjMwNDI8L2ZsYWdzPgogICAgIDx2YWx1ZSB0eXBlPSIzIj48L3ZhbHVlPgogICAgPC9CYXNpY0VudHJ5PgogICAgPEJhc2ljRW50cnk+CiAgICAgPG5hbWU+UmVhZ2VudDwvbmFtZT4KICAgICA8ZmxhZ3M+MjYzMDQyPC9mbGFncz4KICAgICA8dmFsdWUgdHlwZT0iMyI+PC92YWx1ZT4KICAgIDwvQmFzaWNFbnRyeT4KICAgIDxCYXNpY0VudHJ5PgogICAgIDxuYW1lPkNhdGVnb3J5PC9uYW1lPgogICAgIDxmbGFncz4yNjMwNDI8L2ZsYWdzPgogICAgIDx2YWx1ZSB0eXBlPSIzIj48L3ZhbHVlPgogICAgPC9CYXNpY0VudHJ5PgogICAgPEJhc2ljRW50cnk+CiAgICAgPG5hbWU+QWN0aXZlPC9uYW1lPgogICAgIDxmbGFncz4yNjI1MzA8L2ZsYWdzPgogICAgIDx2YWx1ZSB0eXBlPSIxIj4wPC92YWx1ZT4KICAgIDwvQmFzaWNFbnRyeT4KICAgIDxCYXNpY0VudHJ5PgogICAgIDxuYW1lPlRpbWU8L25hbWU+CiAgICAgPGZsYWdzPjI2Mjc4NjwvZmxhZ3M+CiAgICAgPHZhbHVlIHR5cGU9IjIiPjA8L3ZhbHVlPgogICAgPC9CYXNpY0VudHJ5PgogICAgPEJhc2ljRW50cnk+CiAgICAgPG5hbWU+VGl0ZXI8L25hbWU+CiAgICAgPGZsYWdzPjI2Mjc4NjwvZmxhZ3M+CiAgICAgPHZhbHVlIHR5cGU9IjIiPjA8L3ZhbHVlPgogICAgPC9CYXNpY0VudHJ5PgogICAgPEJhc2ljRW50cnk+CiAgICAgPG5hbWU+UGFyYWxsZWw8L25hbWU+CiAgICAgPGZsYWdzPjI2Mjc4NjwvZmxhZ3M+CiAgICAgPHZhbHVlIHR5cGU9IjIiPjA8L3ZhbHVlPgogICAgPC9CYXNpY0VudHJ5PgogICAgPEJhc2ljRW50cnk+CiAgICAgPG5hbWU+UHJpb3JpdHk8L25hbWU+CiAgICAgPGZsYWdzPjI2Mjc4NjwvZmxhZ3M+CiAgICAgPHZhbHVlIHR5cGU9IjIiPjA8L3ZhbHVlPgogICAgPC9CYXNpY0VudHJ5PgogICAgPEJhc2ljRW50cnk+CiAgICAgPG5hbWU+TWluVm9sdW1lPC9uYW1lPgogICAgIDxmbGFncz4yNjI3ODY8L2ZsYWdzPgogICAgIDx2YWx1ZSB0eXBlPSIyIj4wPC92YWx1ZT4KICAgIDwvQmFzaWNFbnRyeT4KICAgIDxCYXNpY0VudHJ5PgogICAgIDxuYW1lPlZpc2libGU8L25hbWU+CiAgICAgPGZsYWdzPjI2Mjc4NjwvZmxhZ3M+CiAgICAgPHZhbHVlIHR5cGU9IjIiPjI8L3ZhbHVlPgogICAgPC9CYXNpY0VudHJ5PgogICA8L0Jhc2ljRW50cnk+CiAgIDxCYXNpY0VudHJ5PgogICAgPG5hbWU+Ujg8L25hbWU+CiAgICA8ZmxhZ3M+MjYyMjc0PC9mbGFncz4KICAgIDxCYXNpY0VudHJ5PgogICAgIDxuYW1lPkV4cGlyYXRpb25EYXRlPC9uYW1lPgogICAgIDxmbGFncz4yNjMwNDI8L2ZsYWdzPgogICAgIDx2YWx1ZSB0eXBlPSIzIj48L3ZhbHVlPgogICAgPC9CYXNpY0VudHJ5PgogICAgPEJhc2ljRW50cnk+CiAgICAgPG5hbWU+TG90TnVtYmVyPC9uYW1lPgogICAgIDxmbGFncz4yNjMwNDI8L2ZsYWdzPgogICAgIDx2YWx1ZSB0eXBlPSIzIj48L3ZhbHVlPgogICAgPC9CYXNpY0VudHJ5PgogICAgPEJhc2ljRW50cnk+CiAgICAgPG5hbWU+UmVhZ2VudDwvbmFtZT4KICAgICA8ZmxhZ3M+MjYzMDQyPC9mbGFncz4KICAgICA8dmFsdWUgdHlwZT0iMyI+PC92YWx1ZT4KICAgIDwvQmFzaWNFbnRyeT4KICAgIDxCYXNpY0VudHJ5PgogICAgIDxuYW1lPkNhdGVnb3J5PC9uYW1lPgogICAgIDxmbGFncz4yNjMwNDI8L2ZsYWdzPgogICAgIDx2YWx1ZSB0eXBlPSIzIj48L3ZhbHVlPgogICAgPC9CYXNpY0VudHJ5PgogICAgPEJhc2ljRW50cnk+CiAgICAgPG5hbWU+QWN0aXZlPC9uYW1lPgogICAgIDxmbGFncz4yNjI1MzA8L2ZsYWdzPgogICAgIDx2YWx1ZSB0eXBlPSIxIj4wPC92YWx1ZT4KICAgIDwvQmFzaWNFbnRyeT4KICAgIDxCYXNpY0VudHJ5PgogICAgIDxuYW1lPlRpbWU8L25hbWU+CiAgICAgPGZsYWdzPjI2Mjc4NjwvZmxhZ3M+CiAgICAgPHZhbHVlIHR5cGU9IjIiPjA8L3ZhbHVlPgogICAgPC9CYXNpY0VudHJ5PgogICAgPEJhc2ljRW50cnk+CiAgICAgPG5hbWU+VGl0ZXI8L25hbWU+CiAgICAgPGZsYWdzPjI2Mjc4NjwvZmxhZ3M+CiAgICAgPHZhbHVlIHR5cGU9IjIiPjA8L3ZhbHVlPgogICAgPC9CYXNpY0VudHJ5PgogICAgPEJhc2ljRW50cnk+CiAgICAgPG5hbWU+UGFyYWxsZWw8L25hbWU+CiAgICAgPGZsYWdzPjI2Mjc4NjwvZmxhZ3M+CiAgICAgPHZhbHVlIHR5cGU9IjIiPjA8L3ZhbHVlPgogICAgPC9CYXNpY0VudHJ5PgogICAgPEJhc2ljRW50cnk+CiAgICAgPG5hbWU+UHJpb3JpdHk8L25hbWU+CiAgICAgPGZsYWdzPjI2Mjc4NjwvZmxhZ3M+CiAgICAgPHZhbHVlIHR5cGU9IjIiPjA8L3ZhbHVlPgogICAgPC9CYXNpY0VudHJ5PgogICAgPEJhc2ljRW50cnk+CiAgICAgPG5hbWU+TWluVm9sdW1lPC9uYW1lPgogICAgIDxmbGFncz4yNjI3ODY8L2ZsYWdzPgogICAgIDx2YWx1ZSB0eXBlPSIyIj4wPC92YWx1ZT4KICAgIDwvQmFzaWNFbnRyeT4KICAgIDxCYXNpY0VudHJ5PgogICAgIDxuYW1lPlZpc2libGU8L25hbWU+CiAgICAgPGZsYWdzPjI2Mjc4NjwvZmxhZ3M+CiAgICAgPHZhbHVlIHR5cGU9IjIiPjI8L3ZhbHVlPgogICAgPC9CYXNpY0VudHJ5PgogICA8L0Jhc2ljRW50cnk+CiAgIDxCYXNpY0VudHJ5PgogICAgPG5hbWU+UzE8L25hbWU+CiAgICA8ZmxhZ3M+MjYyMjc0PC9mbGFncz4KICAgIDxCYXNpY0VudHJ5PgogICAgIDxuYW1lPkV4cGlyYXRpb25EYXRlPC9uYW1lPgogICAgIDxmbGFncz4yNjMwNDI8L2ZsYWdzPgogICAgIDx2YWx1ZSB0eXBlPSIzIj48L3ZhbHVlPgogICAgPC9CYXNpY0VudHJ5PgogICAgPEJhc2ljRW50cnk+CiAgICAgPG5hbWU+TG90TnVtYmVyPC9uYW1lPgogICAgIDxmbGFncz4yNjMwNDI8L2ZsYWdzPgogICAgIDx2YWx1ZSB0eXBlPSIzIj48L3ZhbHVlPgogICAgPC9CYXNpY0VudHJ5PgogICAgPEJhc2ljRW50cnk+CiAgICAgPG5hbWU+UmVhZ2VudDwvbmFtZT4KICAgICA8ZmxhZ3M+MjYzMDQyPC9mbGFncz4KICAgICA8dmFsdWUgdHlwZT0iMyI+PC92YWx1ZT4KICAgIDwvQmFzaWNFbnRyeT4KICAgIDxCYXNpY0VudHJ5PgogICAgIDxuYW1lPkNhdGVnb3J5PC9uYW1lPgogICAgIDxmbGFncz4yNjMwNDI8L2ZsYWdzPgogICAgIDx2YWx1ZSB0eXBlPSIzIj48L3ZhbHVlPgogICAgPC9CYXNpY0VudHJ5PgogICAgPEJhc2ljRW50cnk+CiAgICAgPG5hbWU+QWN0aXZlPC9uYW1lPgogICAgIDxmbGFncz4yNjI1MzA8L2ZsYWdzPgogICAgIDx2YWx1ZSB0eXBlPSIxIj4wPC92YWx1ZT4KICAgIDwvQmFzaWNFbnRyeT4KICAgIDxCYXNpY0VudHJ5PgogICAgIDxuYW1lPlRpbWU8L25hbWU+CiAgICAgPGZsYWdzPjI2Mjc4NjwvZmxhZ3M+CiAgICAgPHZhbHVlIHR5cGU9IjIiPjA8L3ZhbHVlPgogICAgPC9CYXNpY0VudHJ5PgogICAgPEJhc2ljRW50cnk+CiAgICAgPG5hbWU+VGl0ZXI8L25hbWU+CiAgICAgPGZsYWdzPjI2Mjc4NjwvZmxhZ3M+CiAgICAgPHZhbHVlIHR5cGU9IjIiPjA8L3ZhbHVlPgogICAgPC9CYXNpY0VudHJ5PgogICAgPEJhc2ljRW50cnk+CiAgICAgPG5hbWU+UGFyYWxsZWw8L25hbWU+CiAgICAgPGZsYWdzPjI2Mjc4NjwvZmxhZ3M+CiAgICAgPHZhbHVlIHR5cGU9IjIiPjA8L3ZhbHVlPgogICAgPC9CYXNpY0VudHJ5PgogICAgPEJhc2ljRW50cnk+CiAgICAgPG5hbWU+UHJpb3JpdHk8L25hbWU+CiAgICAgPGZsYWdzPjI2Mjc4NjwvZmxhZ3M+CiAgICAgPHZhbHVlIHR5cGU9IjIiPjA8L3ZhbHVlPgogICAgPC9CYXNpY0VudHJ5PgogICAgPEJhc2ljRW50cnk+CiAgICAgPG5hbWU+TWluVm9sdW1lPC9uYW1lPgogICAgIDxmbGFncz4yNjI3ODY8L2ZsYWdzPgogICAgIDx2YWx1ZSB0eXBlPSIyIj4wPC92YWx1ZT4KICAgIDwvQmFzaWNFbnRyeT4KICAgIDxCYXNpY0VudHJ5PgogICAgIDxuYW1lPlZpc2libGU8L25hbWU+CiAgICAgPGZsYWdzPjI2Mjc4NjwvZmxhZ3M+CiAgICAgPHZhbHVlIHR5cGU9IjIiPjc8L3ZhbHVlPgogICAgPC9CYXNpY0VudHJ5PgogICA8L0Jhc2ljRW50cnk+CiAgIDxCYXNpY0VudHJ5PgogICAgPG5hbWU+UzI8L25hbWU+CiAgICA8ZmxhZ3M+MjYyMjc0PC9mbGFncz4KICAgIDxCYXNpY0VudHJ5PgogICAgIDxuYW1lPkV4cGlyYXRpb25EYXRlPC9uYW1lPgogICAgIDxmbGFncz4yNjMwNDI8L2ZsYWdzPgogICAgIDx2YWx1ZSB0eXBlPSIzIj48L3ZhbHVlPgogICAgPC9CYXNpY0VudHJ5PgogICAgPEJhc2ljRW50cnk+CiAgICAgPG5hbWU+TG90TnVtYmVyPC9uYW1lPgogICAgIDxmbGFncz4yNjMwNDI8L2ZsYWdzPgogICAgIDx2YWx1ZSB0eXBlPSIzIj48L3ZhbHVlPgogICAgPC9CYXNpY0VudHJ5PgogICAgPEJhc2ljRW50cnk+CiAgICAgPG5hbWU+UmVhZ2VudDwvbmFtZT4KICAgICA8ZmxhZ3M+MjYzMDQyPC9mbGFncz4KICAgICA8dmFsdWUgdHlwZT0iMyI+PC92YWx1ZT4KICAgIDwvQmFzaWNFbnRyeT4KICAgIDxCYXNpY0VudHJ5PgogICAgIDxuYW1lPkNhdGVnb3J5PC9uYW1lPgogICAgIDxmbGFncz4yNjMwNDI8L2ZsYWdzPgogICAgIDx2YWx1ZSB0eXBlPSIzIj48L3ZhbHVlPgogICAgPC9CYXNpY0VudHJ5PgogICAgPEJhc2ljRW50cnk+CiAgICAgPG5hbWU+QWN0aXZlPC9uYW1lPgogICAgIDxmbGFncz4yNjI1MzA8L2ZsYWdzPgogICAgIDx2YWx1ZSB0eXBlPSIxIj4wPC92YWx1ZT4KICAgIDwvQmFzaWNFbnRyeT4KICAgIDxCYXNpY0VudHJ5PgogICAgIDxuYW1lPlRpbWU8L25hbWU+CiAgICAgPGZsYWdzPjI2Mjc4NjwvZmxhZ3M+CiAgICAgPHZhbHVlIHR5cGU9IjIiPjA8L3ZhbHVlPgogICAgPC9CYXNpY0VudHJ5PgogICAgPEJhc2ljRW50cnk+CiAgICAgPG5hbWU+VGl0ZXI8L25hbWU+CiAgICAgPGZsYWdzPjI2Mjc4NjwvZmxhZ3M+CiAgICAgPHZhbHVlIHR5cGU9IjIiPjA8L3ZhbHVlPgogICAgPC9CYXNpY0VudHJ5PgogICAgPEJhc2ljRW50cnk+CiAgICAgPG5hbWU+UGFyYWxsZWw8L25hbWU+CiAgICAgPGZsYWdzPjI2Mjc4NjwvZmxhZ3M+CiAgICAgPHZhbHVlIHR5cGU9IjIiPjA8L3ZhbHVlPgogICAgPC9CYXNpY0VudHJ5PgogICAgPEJhc2ljRW50cnk+CiAgICAgPG5hbWU+UHJpb3JpdHk8L25hbWU+CiAgICAgPGZsYWdzPjI2Mjc4NjwvZmxhZ3M+CiAgICAgPHZhbHVlIHR5cGU9IjIiPjA8L3ZhbHVlPgogICAgPC9CYXNpY0VudHJ5PgogICAgPEJhc2ljRW50cnk+CiAgICAgPG5hbWU+TWluVm9sdW1lPC9uYW1lPgogICAgIDxmbGFncz4yNjI3ODY8L2ZsYWdzPgogICAgIDx2YWx1ZSB0eXBlPSIyIj4wPC92YWx1ZT4KICAgIDwvQmFzaWNFbnRyeT4KICAgIDxCYXNpY0VudHJ5PgogICAgIDxuYW1lPlZpc2libGU8L25hbWU+CiAgICAgPGZsYWdzPjI2Mjc4NjwvZmxhZ3M+CiAgICAgPHZhbHVlIHR5cGU9IjIiPjc8L3ZhbHVlPgogICAgPC9CYXNpY0VudHJ5PgogICA8L0Jhc2ljRW50cnk+CiAgPC9CYXNpY0VudHJ5PgogIDxCYXNpY0VudHJ5PgogICA8bmFtZT5TYW1wbGVzPC9uYW1lPgogICA8ZmxhZ3M+MjYyMjc0PC9mbGFncz4KICAgPEJhc2ljRW50cnk+CiAgICA8bmFtZT4wPC9uYW1lPgogICAgPGZsYWdzPjI2MjI3NDwvZmxhZ3M+CiAgICA8QmFzaWNFbnRyeT4KICAgICA8bmFtZT5Bbm5vdGF0aW9uPC9uYW1lPgogICAgIDxmbGFncz4yNjMwNDI8L2ZsYWdzPgogICAgIDx2YWx1ZSB0eXBlPSIzIj5WaW9CbHVlClZpb0dyZWVuCkZJVEMKUEUKUGVyQ1AtVmlvNzAwClBFLVZpbzc3MApBUEMKQVBDLVZpbzc3MDwvdmFsdWU+CiAgICA8L0Jhc2ljRW50cnk+CiAgICA8QmFzaWNFbnRyeT4KICAgICA8bmFtZT5SZWFnZW50czwvbmFtZT4KICAgICA8ZmxhZ3M+MjYzNTU0PC9mbGFncz4KICAgICA8dmFsdWUgdHlwZT0iNSI+MHgwPC92YWx1ZT4KICAgIDwvQmFzaWNFbnRyeT4KICAgIDxCYXNpY0VudHJ5PgogICAgIDxuYW1lPkZsb3dSYXRlPC9uYW1lPgogICAgIDxmbGFncz4yNjMwNDI8L2ZsYWdzPgogICAgIDx2YWx1ZSB0eXBlPSIzIj5Mb3c8L3ZhbHVlPgogICAgPC9CYXNpY0VudHJ5PgogICAgPEJhc2ljRW50cnk+CiAgICAgPG5hbWU+QXV0b0Zsb3dSYXRlPC9uYW1lPgogICAgIDxmbGFncz4yNjI1MzA8L2ZsYWdzPgogICAgIDx2YWx1ZSB0eXBlPSIxIj4wPC92YWx1ZT4KICAgIDwvQmFzaWNFbnRyeT4KICAgIDxCYXNpY0VudHJ5PgogICAgIDxuYW1lPkV2ZW50TGltaXQ8L25hbWU+CiAgICAgPGZsYWdzPjI2Mjc4NjwvZmxhZ3M+CiAgICAgPHZhbHVlIHR5cGU9IjIiPjEwMDAwPC92YWx1ZT4KICAgIDwvQmFzaWNFbnRyeT4KICAgIDxCYXNpY0VudHJ5PgogICAgIDxuYW1lPkV2ZW50TGltaXRlZDwvbmFtZT4KICAgICA8ZmxhZ3M+MjYyNTMwPC9mbGFncz4KICAgICA8dmFsdWUgdHlwZT0iMSI+MTwvdmFsdWU+CiAgICA8L0Jhc2ljRW50cnk+CiAgICA8QmFzaWNFbnRyeT4KICAgICA8bmFtZT5HYXRlPC9uYW1lPgogICAgIDxmbGFncz4yNjMwNDI8L2ZsYWdzPgogICAgIDx2YWx1ZSB0eXBlPSIzIj5saXZlXFAxXFAyPC92YWx1ZT4KICAgIDwvQmFzaWNFbnRyeT4KICAgIDxCYXNpY0VudHJ5PgogICAgIDxuYW1lPkdhdGVGbGFnczwvbmFtZT4KICAgICA8ZmxhZ3M+MjYyNzg2PC9mbGFncz4KICAgICA8dmFsdWUgdHlwZT0iMiI+MzwvdmFsdWU+CiAgICA8L0Jhc2ljRW50cnk+CiAgICA8QmFzaWNFbnRyeT4KICAgICA8bmFtZT5Nb2RlPC9uYW1lPgogICAgIDxmbGFncz4yNjMwNDI8L2ZsYWdzPgogICAgIDx2YWx1ZSB0eXBlPSIzIj5TdGFuZGFyZDwvdmFsdWU+CiAgICA8L0Jhc2ljRW50cnk+CiAgICA8QmFzaWNFbnRyeT4KICAgICA8bmFtZT5TZXBhcmF0aW9uVm9sdW1lPC9uYW1lPgogICAgIDxmbGFncz4yNjI3ODY8L2ZsYWdzPgogICAgIDx2YWx1ZSB0eXBlPSIyIj4yMDA8L3ZhbHVlPgogICAgPC9CYXNpY0VudHJ5PgogICAgPEJhc2ljRW50cnk+CiAgICAgPG5hbWU+U2FtcGxlVm9sdW1lPC9uYW1lPgogICAgIDxmbGFncz4yNjI3ODY8L2ZsYWdzPgogICAgIDx2YWx1ZSB0eXBlPSIyIj40MDwvdmFsdWU+CiAgICA8L0Jhc2ljRW50cnk+CiAgICA8QmFzaWNFbnRyeT4KICAgICA8bmFtZT5QZXJmb3JtQXV0b0xhYmVsaW5nPC9uYW1lPgogICAgIDxmbGFncz4yNjI1MzA8L2ZsYWdzPgogICAgIDx2YWx1ZSB0eXBlPSIxIj4wPC92YWx1ZT4KICAgIDwvQmFzaWNFbnRyeT4KICAgIDxCYXNpY0VudHJ5PgogICAgIDxuYW1lPk1peGluZ1BhcmFtZXRlcnM8L25hbWU+CiAgICAgPGZsYWdzPjI2MjI3NDwvZmxhZ3M+CiAgICA8L0Jhc2ljRW50cnk+CiAgICA8QmFzaWNFbnRyeT4KICAgICA8bmFtZT5NaXhpbmdGcmVxdWVuY3k8L25hbWU+CiAgICAgPGZsYWdzPjI2Mjc4NjwvZmxhZ3M+CiAgICAgPHZhbHVlIHR5cGU9IjIiPjA8L3ZhbHVlPgogICAgPC9CYXNpY0VudHJ5PgogICAgPEJhc2ljRW50cnk+CiAgICAgPG5hbWU+TWl4aW5nRHVyYXRpb248L25hbWU+CiAgICAgPGZsYWdzPjI2Mjc4NjwvZmxhZ3M+CiAgICAgPHZhbHVlIHR5cGU9IjIiPjA8L3ZhbHVlPgogICAgPC9CYXNpY0VudHJ5PgogICAgPEJhc2ljRW50cnk+CiAgICAgPG5hbWU+TWl4aW5nQWxnb3JpdGhtPC9uYW1lPgogICAgIDxmbGFncz4yNjI3ODY8L2ZsYWdzPgogICAgIDx2YWx1ZSB0eXBlPSIyIj4wPC92YWx1ZT4KICAgIDwvQmFzaWNFbnRyeT4KICAgIDxCYXNpY0VudHJ5PgogICAgIDxuYW1lPk1peGluZ0RldmljZTwvbmFtZT4KICAgICA8ZmxhZ3M+MjYzMDQyPC9mbGFncz4KICAgICA8dmFsdWUgdHlwZT0iMyI+Tm9uZU1peGVyPC92YWx1ZT4KICAgIDwvQmFzaWNFbnRyeT4KICAgIDxCYXNpY0VudHJ5PgogICAgIDxuYW1lPk1peGluZ0tleTwvbmFtZT4KICAgICA8ZmxhZ3M+MjYzMDQyPC9mbGFncz4KICAgICA8dmFsdWUgdHlwZT0iMyI+T2ZmPC92YWx1ZT4KICAgIDwvQmFzaWNFbnRyeT4KICAgIDxCYXNpY0VudHJ5PgogICAgIDxuYW1lPk1peGluZ05hbWU8L25hbWU+CiAgICAgPGZsYWdzPjI2MzA0MjwvZmxhZ3M+CiAgICAgPHZhbHVlIHR5cGU9IjMiPk9mZjwvdmFsdWU+CiAgICA8L0Jhc2ljRW50cnk+CiAgICA8QmFzaWNFbnRyeT4KICAgICA8bmFtZT5Vc2VMaXF1aWREZXRlY3Rpb248L25hbWU+CiAgICAgPGZsYWdzPjI2MjUzMDwvZmxhZ3M+CiAgICAgPHZhbHVlIHR5cGU9IjEiPjA8L3ZhbHVlPgogICAgPC9CYXNpY0VudHJ5PgogICAgPEJhc2ljRW50cnk+CiAgICAgPG5hbWU+U2FtcGxlSWQ8L25hbWU+CiAgICAgPGZsYWdzPjI2MzA0MjwvZmxhZ3M+CiAgICAgPHZhbHVlIHR5cGU9IjMiPjwvdmFsdWU+CiAgICA8L0Jhc2ljRW50cnk+CiAgICA8QmFzaWNFbnRyeT4KICAgICA8bmFtZT5QYXRpZW50SWQ8L25hbWU+CiAgICAgPGZsYWdzPjI2MzA0MjwvZmxhZ3M+CiAgICAgPHZhbHVlIHR5cGU9IjMiPjwvdmFsdWU+CiAgICA8L0Jhc2ljRW50cnk+CiAgICA8QmFzaWNFbnRyeT4KICAgICA8bmFtZT5Hcm91cDwvbmFtZT4KICAgICA8ZmxhZ3M+MjYyNzg2PC9mbGFncz4KICAgICA8dmFsdWUgdHlwZT0iMiI+MDwvdmFsdWU+CiAgICA8L0Jhc2ljRW50cnk+CiAgICA8QmFzaWNFbnRyeT4KICAgICA8bmFtZT5TdGF0ZTwvbmFtZT4KICAgICA8ZmxhZ3M+MjYyNzg2PC9mbGFncz4KICAgICA8dmFsdWUgdHlwZT0iMiI+MjwvdmFsdWU+CiAgICA8L0Jhc2ljRW50cnk+CiAgICA8QmFzaWNFbnRyeT4KICAgICA8bmFtZT5BZHZhbmNlZDwvbmFtZT4KICAgICA8ZmxhZ3M+MjYyNzg2PC9mbGFncz4KICAgICA8dmFsdWUgdHlwZT0iMiI+MTwvdmFsdWU+CiAgICA8L0Jhc2ljRW50cnk+CiAgICA8QmFzaWNFbnRyeT4KICAgICA8bmFtZT5BbmFseXNpc1RlbXBsYXRlPC9uYW1lPgogICAgIDxmbGFncz4yNjMwNDI8L2ZsYWdzPgogICAgIDx2YWx1ZSB0eXBlPSIzIj48L3ZhbHVlPgogICAgPC9CYXNpY0VudHJ5PgogICAgPEJhc2ljRW50cnk+CiAgICAgPG5hbWU+SW5zdHJ1bWVudFNldHRpbmc8L25hbWU+CiAgICAgPGZsYWdzPjI2MzA0MjwvZmxhZ3M+CiAgICAgPHZhbHVlIHR5cGU9IjMiPjwvdmFsdWU+CiAgICA8L0Jhc2ljRW50cnk+CiAgICA8QmFzaWNFbnRyeT4KICAgICA8bmFtZT5BZHZhbmNlZE1vZGU8L25hbWU+CiAgICAgPGZsYWdzPjI2MzA0MjwvZmxhZ3M+CiAgICAgPHZhbHVlIHR5cGU9IjMiPjwvdmFsdWU+CiAgICA8L0Jhc2ljRW50cnk+CiAgICA8QmFzaWNFbnRyeT4KICAgICA8bmFtZT5BZHZhbmNlZFN1Yk1vZGU8L25hbWU+CiAgICAgPGZsYWdzPjI2MzA0MjwvZmxhZ3M+CiAgICAgPHZhbHVlIHR5cGU9IjMiPjwvdmFsdWU+CiAgICA8L0Jhc2ljRW50cnk+CiAgIDwvQmFzaWNFbnRyeT4KICA8L0Jhc2ljRW50cnk+CiA8L0Jhc2ljRW50cnk+CiA8QmFzaWNFbnRyeT4KICA8bmFtZT5Db25maWd1cmF0aW9uPC9uYW1lPgogIDxmbGFncz4yNjMwNDI8L2ZsYWdzPgogIDx2YWx1ZSB0eXBlPSIzIj5GTDg8L3ZhbHVlPgogPC9CYXNpY0VudHJ5PgogPEJhc2ljRW50cnk+CiAgPG5hbWU+RmlsZVR5cGU8L25hbWU+CiAgPGZsYWdzPjI2MzA0MjwvZmxhZ3M+CiAgPHZhbHVlIHR5cGU9IjMiPkV4cGVyaW1lbnQ8L3ZhbHVlPgogPC9CYXNpY0VudHJ5PgogPEJhc2ljRW50cnk+CiAgPG5hbWU+Q2hlY2tzdW08L25hbWU+CiAgPGZsYWdzPjI2MjkxNDwvZmxhZ3M+CiAgPHZhbHVlIHR5cGU9IjMiPmU4Y2EyNGExOTI4MzExOGE2OGQ2ZjI3ZGQ0ZmI1NTVjPC92YWx1ZT4KIDwvQmFzaWNFbnRyeT4KPC9CYXNpY0VudHJ5Pgo=/@MB_WELLINFOS/d2lzIDEgMSAxNiBTaW5nbGUgdHViZSByYWNrIDAgMCAwIDAgMTEgMjAyMi1TZXAtMTkgOCAxNjoyODoxNiA=/@MB_SESSIONID/e3bd7292-b607-4e3b-856c-17c4de5ee1ac/   43053                                                                                                          #¶?nÕy9nÕy9' :k(=£mº<y[1?¨²[;ºÕ;ð/?a¡Ã¸ÂP9ýD"¾·Ô89é59½¦º?Øy9Øy9' :
º<â<Æd.?í:;¨ø:ç@? Ù¸¾D9M;¾ø!;
;!O!?N¼?ÍÚy9ÍÚy9' :#Ûð>Oi>E?.??B?­Ö)?~-b89 ó¸=y:L:¯¶ø>×¾?|Ýy9|Ýy9' :+ëµ>
ªc>L?W>WùB>v4?\Ð¹9tI9Ãº¾	®¿8Ç9ÿæ!>x
å8wÌ+2wÌ+2' :g>âC7>ú/9?Epa>À·,>.'?#8<¾?ï;¹tE?JJ<s5
<l/;?+09wÌ«2wÌ«2' :î>2>/ëJ?c%T?FÍ?m0?Ë*=fÍ<ª½T?u<_.J<ûNB?îw,9YÙ3YÙ3' :Vð<O¬<?¶2?>B<;òÞ;j­?¹W¿:9dÙ¾8{¹µâ7M&£ÀÆÆA9wÌ+3wÌ+3' :S°3?%¥Ú>ZcR?òµ?;29?¾??ëÞ9Âê9Þq¢>otá:be:åP?f9¿V3¿V3' :ÔC=;º8=®8?;Ë<øÿÜ;êî!?É¹F9`8ø¾^2
9¿n9Lf>_9YÙ3YÙ3' :»ê4=½=E
,?ù
3;-ø;¨Ú?N±·99ìåt½
ïº·¶99,½ºò9èR3èR3' :Åt=Ì<6?©Ã;ôB;xÒ(?z;¸Êl9×$¾b7s~9öÜ<ö9wÌ«3wÌ«3' :N+>)õä=J??`ú!?JÏç>á2?Ú:¼:u«:Á5?ïè<³<ÜD?oü9FÁ3FÁ3' :=y>[ª > lF?pN?õëO?¼¬1?ïßi;©;ÆbE?M¤ë<Ï<ÅjD?P:¿Ö3¿Ö3' :í
>²±;>/9?é¹?:Í>ü)?±põ:¨±:¸ñ0?Ò<é<8?b¤:$9ì3$9ì3' :á&?"¶>â^??UÏI?d?,?Êê]9	¥9¬>Cx:Nq:©ÿ%?<ü:YÙ4YÙ4' :Ïp>W>ÿ±C?èL?&n¼>§ª/?Â¨;N¼,;mS?ÚÂ<W<ÊB?aÐ2:!4!4' :O"ò<Msµ<ÐÎ*?Þ6;Kí;º?²}Ã¸tØ8ç¾$L8."Y9.N+>S¢8:èR4èR4' :BN=ÆÅF=úü5?Øv°=¼·{=_w3?üä:6:&?ÙI;X;º0?À::°!4°!4' :wú<C¦³<Ì(2?û\;ÄB;n?õ;7A:9ù~
=¨(;ñ;É&?:;:wÌ+4wÌ+4' :*8L>¸>2??T?JÇ>é37?r³=ôºZ=R?¸kj<)4<¥N?
O:>64>64' :!h>7>Ç]??4[Ü>£>d,?Z×;ö=;ÊA?Ê¾<§]<àÍ7?º;U:FA4FA4' :aj=²<v8?®;í_;h-?>V¹>X8]ôw¿[D8ä9A=p'`:ÍL4ÍL4' :t«Ò<.<@20?6; ;°L?ºr]¹ªËá80{¿<°`7îP9*§	=Aÿa:¿V4¿V4' :Ýd?'?9?2Ã)?ìFú>õ¤-?Ví>9ì(à9úZ>ÝÎ;ÐK;=µC?-f:\|a4\|a4' :Ø¬2?Õ£Û>õ@P?=9?¬å>0yN?Ä8ÔÁ9v¼>öW²9lÍÁ9vë>pñi:$9l4$9l4' :°|=àÁR=[K??Y3>>M¡+?ü¢õ9«´93.?íp<£/·;è¯7?ÔQl:ëõv4ëõv4' :OòV?Â?­U?§(?ÏâÞ>¶A?nÒó¸y97Ã_¾à:v]:YB5?j«m:YÙ4YÙ4' :ëåt>¶%>	*=?¦6g<0.<*?;F¹ÔÙ8³ ¿­ï·}Î98©À½\w:½74½74' :Áå>k >ÞrB?\ÄN? ?ÉÇ5?Ú0<84´;âQ?EË:T]:· I?Ù{:!4!4' :V(=Að<Ð2?{­;ºëi;Í¿.?õ­=¸Ã£9A½î¶¾î8&õ¢¼4:ô4ô4' :¹2>À<>ld2?Mþ|>rÅB>1C&?¡¹c:qJ9:[P?@KJ<ox<{4?î:èR4èR4' :$Âì<\ª< ¼1?m;¸,;ª¬/?R8¸g½x97í½½´Ý-¸0»-9n¾:L±4L±4' :é?øè:?sX?ïÉ?9?#Øi?mÙ9§V¬9A:!?;Vi;Ùt?5:°¡4°¡4' :¾¦>Ñd>±:?]Rî>´>¨õ(?ÉT;J ¶:ä3?¡Ã<þ<7<?Ë­:n¦4n¦4' :W2"?z¶À>XvW?g½³?¢Vz?Î7?g:&Wê9¬®&?ÞBµ;Âo;ïA?Ãx:wÌ«4wÌ«4' :W"=ë<¬Ö0?öW;Rº;x°=?Uuæ8D¬¼8"Y?	Ø9Ñw9pÒ>k:Û*±4Û*±4' :b7[?kÒî>ôûj?fõ­?%`G?H]_?*:,÷ç9?¤;à"J;ïÎO?Ç·:>¶4>¶4' :ì>f°>[Z?`zz?w(?ò->?S9Ð9#?qdN:.(-:m?«{¡:¢ç»4¢ç»4' :½h[>+2>k1?êã>7â={~(?¿J:K$:õa?ôC<<7?wÅ¥:FÁ4FÁ4' :iv^=z¢=UL>?3V<È,<çÓ?J6Áíz9£<
&s7ñ&½9%¤<Y§:j¤Æ4j¤Æ4' :æì<²<å()?´´=;½Û4;ÿB?.p`¹ðg9v¸÷¾¸\ÿ7`9<Ûr=r¶«:ÍÌ4ÍÌ4' :«B>Ì>h¢8?òv8?.º?$È'?þý;¾:ätI?ÈÛ<Õ2<>©:?Va®:1aÑ41aÑ4' :$íC?õý¿>|?RN?¦É>ºá?áx8xy£9ê==vÕ:L:Ç÷T?`²²:¿Ö4¿Ö4' :¶$>Mè=fQ5?¢]<B<í?söß¸
À9gÂ¾}(9×Ï9v?èc´:øÜ4øÜ4' :y§?>Jö=5G?ýY?à?1?t²:&:=)?òÑ<W­;µiD?Æ¸:\|á4\|á4' :,=>äÈ>ç$9?oê>Cù±>?®(?Õ¡;ðÐ:Dâ4?¥=ª<½tq<Ä~4?E»:ÀÚæ4ÀÚæ4' :Y]Ó<99<~ý*?ö;Ðä:?0¸ÎHM9iQ1¾ÀYi´ó/ÿ8ÿjº½ù¾:$9ì4$9ì4' :F)?W¡»>vöA?Wm?AM?5?0¾¸÷f9)ê½bô';ö¯:WYt?ÂÓ:ñ4ñ4' :Íó=;cÃ<Ñ0?Ò;m§;Où ?§é¹°9¿}È¾#ò7t¡¢9>=1Ø:ëõö4ëõö4' :·Ëñ<7þ®<Ý0?«ê;Óc;q&?¸H¹~Ð9]¿PÑt;Lí$;Ö>?å¡Ø:OTü4OTü4' :r£Ì>UC>¶C?_G?©Ù?%@?ú¤·DÏ9$Ë¼ö/·:ÝS¬:ú?àÁÝ:YÙ5YÙ5' :ê>¸¬<>Å9?
?¿>ß«-?PØ<ä<>£R?b1ö:MW:¹'b?¡é:55' :-
+?ÔMÓ>©;O?¹o?Í¤?g
M?æ8S9ö9>¨·k;L© ;7Ì;?÷õ:½75½75' :3·>yÞh>òÖI?ÿ¢?qS?zS0? Çd9½9GIÓ>Ñ¦e;à¨
;/ÿS?$ö:ïæ5ïæ5' :Ñ ;?"ö>õ%C?æ§D?æ?jVB?ãÆ¨8øàF9@Y>Ý~;²¶&;®C?ØÙþ:!5!5' :Y?¿§>©q?ZO?èÞ
?4Í:?¸±9`{9l*?ã;àøX;ÜN-?E;SE5SE5' :´,>fP=¢~?g<ý ó;_Rs?Êÿ¹M
î8¤¿üKã8¦è9p+J>§;ô5ô5' :h`= ]=. 5?é<Â×;HO.?2õT¹¢ÛÊ8r_¿ø;TL;`4?M;¶£5¶£5' :Á?Éµ>9?X?12ç>:.?È@r¸WÉÀ8Ú× ¾³98âo9"ÜÆ=;èR5èR5' :·<Ä<û1?ñ;ÂcÔ:Äá+?>¹Ü9?æ÷¾2m8lCD9dA>Ú;55' :9/?%H?]D?±3[?¸?°û4?ê»8JUÆ8Üò>ü¦;ïa;É¾<?@Ê;L±5L±5' :2xE=Ê=	=/,8?³h>*g0>,b(?`:<:fp?åÎ<*<1?ÊB;~`5~`5' :;C°=·²=qô-?~­N;Ý­.;r?P_¹<1è8D6v¿ÆX9UC9S
?r;°!5°!5' :Rkã<§ù¢<22?I+U;£L;åU?\¹Ù­	9È~¿hÄ±·u8°n¾ ;á¾#5á¾#5' :±o¢>r.`>Â}9?¼fÂ>SÅ>ù)?Þ×B;s|;%B?/jó;'ä­;ÿ,3?÷î;n&5n&5' :Eúl>÷>CJ?³S?JÊ?	ä;?ã:'=lÖ<#÷G?á»<:¸;9ª5?A1";E)5E)5' :3®=ýz=`1?C;:!F;JÈM?Mil¹ð)963¿¨A¸û!9n5ò½û#;wÌ+5wÌ+5' :îÖ>pÚN>MWC?6Ç>¶>4-?
]9ê9Rp>»:wê9¦-?èX&;©{.5©{.5' :U¨=Ûq=ñÁ2?´ë;¼Í®;[,?qx¹ðA9äD$¿Â=À897@>z);Û*15Û*15' :û9>Me7>??Î`?ÅQ³>f!:?Þ;î;×D?×´Ï<j<2a9?OL*;
Ú35
Ú35' :5á>E¢>ã«Y?hÑV?íÊ?jM?¤8C9ø
>
5º:>=:6ä{?eÁ,;>65>65' :õ;s=é4=1,?¯7;WÝ(;®;?­µ¹j9´F¿»ZY9N!E9Ë!
?oÑ,;p895p895' :Ì>ç>Þ9?Z8??ñ-?\·ò·79ÌÅ½4®÷:zø:lmG?/;¢ç;5¢ç;5' :W&?£óÐ>åËK?Ì[?NÝ>0?DÑ¶í¯9k¼ëL÷:¦ª:'~9?4;Ô>5Ô>5' :gã?Wó¼>ï~P?³?ÅÖ>4Ã=?ö¸zÉ#9ïZY¾/î:È^ï9#5?î(4;FA5FA5' :©Ü>K>ï2>?­º"?-¯î>Þ.?dÉ¹8ìÁ9¶Ü>¤Ö;¹7;)lH?ø­5;8õC58õC5' :µü<P¹<^.?õÇ<Â <& ?¡¹ù´ð8×«¿gÈ;áà;½I2?#9;j¤F5j¤F5' :µÄã>Sö>7MP?¸Ý?"á?MÜ:?Ì
94õ9>VN);D~¬:E{?;:;SI5SI5' :D+>±B>Yä8?nÎ>éÇ>öY)?ó:©Jr:´x?<à¯[<é9?ôÆ=;ÍL5ÍL5' :ï>G>@B?T³¿>ø>²á-?Ã^;9ô9¬>ÞS6:9ÿ9¤á6?ª?;ÿ±N5ÿ±N5' :?V£ ?Ýd?E?öÞ?tl?fü:9_p9ã\Ç>ÏÁ:÷az:ÕmE?q¡@;1aQ51aQ5' :O?&±ö>adW?øÅ ?\¢a?ÿh6? ùÙ8fÒ9÷EU>:â½;Ô*q;ñI?G¤C;cT5cT5' :p8×>Ù»>A?;?yB?0×4?/;Ð$;¨K?YbÔ<<+¯>?u¬H;¿V5¿V5' :¶U=@÷=Ak=?âC^<!$6<~2?p°2¹< 9½¿|}C<<ßc@?5I;ÇnY5ÇnY5' :É?i1?5ºk?²®Y?UPÜ>@ñ|?¿8òu96§8>ÇÄ2:ºº9Gu?°©L;ø\5ø\5' :?LÍ>]rE?Ö)W?#?¥c0?µÖp9 ãB9Í-?2\; ;û9@?ÈS;*Í^5*Í^5' :³.?Oç>A'A?ñ?ôI?þÝ;?K¶¼µ§9ÇOß»4é­:b6:p-?¦ØW;\|a5\|a5' :Ñkª=@âx=?K/?ôÏ;;sB.?|B¹ÆT9hµ¾ 7ü8Åç9éa>KEX;+d5+d5' :/ï£><Y>ÝQA?å¹ç>eª>úd.?BÒN;\;xD?ü:\<k<­g;?]"[;ÀÚf5ÀÚf5' :(Ö=ÿ~Ù<§+?·´;ÑÙ;¥T?qJ¹Rz
9(7¿5¿7P7KYù>jÔ\;òi5òi5' :r?×8>Gev?4a@l{?î«s?{°:ïÑä9Nx'?Ä°;/;»3?ø];$9l5$9l5' :ÆFC?aìõ>"GK?Iþ.?èç>,A?b9úª9¶Ì>"»;.z;*@?o"b;Uèn5Uèn5' :.=qÜü<*0?=3=èp=l?FÄ¸c9;Á¾ÿÖ:?&:Ãò> Cc;q5q5' :<?O¹>®xX?É¢?qtX?@?À¹Y9;X¦9u§>®f;;V?pÙs;¹Ft5¹Ft5' :*>Ô¼8>9?¾aö>ô²>Ã:0?$<²Ð¬;àC?¡<®W<vÙ??;Ýu;ëõv5ëõv5' :@S"?x¤½>Ë[?©?®¢:?ÀT?çÈÀ9Ô«¨9L?B ;}«U;Ìs=?»C};¥y5¥y5' :ÈmÎ<1<-?x.l=ô@<=t ?ú7Ðb9íA	=þ<:Ü>):ÿO?¸þ;OT|5OT|5' :Öä=4GS=2Z.?¸Ý;¾;Ý?üÃ.6´)9Ü«;"9ªá99
èÖ>Éç;55' :±pâ>:g>5ñ<?ae?_ÀÆ>¯/?N,I;;ë!I?Ñí<víG<ëÑC?F;YÙ5YÙ5' :¥>jH>5S?ðÓ?/ö?w¢D?!#M=ö/í<fh]?ã@Ú<3~<8Ì[?;ò05ò05' :X`=Ð÷"=Ø40?pÖ¤;(©;5Ý?l¨@¸m9r7¾Yz¸zZ9V¾Z;55' :G­Å<¸<¼2?A·<öì;R?
Å;ZAÛ:µ4?æQA:3º2:js
?x;$à5$à5' :ãú?!?t?X]?%?Â7?9§E8F¥9Û=Y:òßH:«+??Rä;½75½75' :vË<Þï<^3?~gý: ­:Ð:?(17µï±8¿<=bo8G\¯9¹»®=ñ;V5V5' :ùH=L¿`=êà0?&¸;B
;s?R¸t9zX¾.Ú8Ü}r9¹O >>;ïæ5ïæ5' :?á¨>D¥F?è¬Ê>%0>®»,?k$8Z0<99âß=¡§C;á;&:?#;>5>5' :­Pç>®>tW?ÑÁ?¯?ãt9?Òa°9ZW9%å+?°&;·þÌ:mO?Í;!5!5' :~>ñ²8>Së;?<
¸>Qè>s.'? é±:±õ{:÷Ã4?G3<<Õ2?Üà;ºí5ºí5' :Sæ>Ï}8>EðV?zU?V)Q?^r:?Le9¼	9·.J?..;®~Ô:'×Q?»t;SE5SE5' :ìY=zþ =l,?/';Dq;#ù??Ç¸Ð9ÚÄ-¾&'#9sñ9äc>R;ë5ë5' :{Ý>0èD>ÛpE?Q?aÅÊ><V3?G¹M;+¹;V8?aÃ¦<ÜZ<ÇVC?Á§;ô5ô5' :ÓÔK?g?ÏÿC?×z¯?Ç-V?¾Q?x9J:Ç9³>«¡8;Lñ;jÄ1?;L5L5' :ð¢>ðS>r«E?
Ü?¿>c1?2;ê&8;S?×<_×K<î>?¸;¶£5¶£5' :7
=uÇ<`1? íÀ: ÖÓ:À%é>²È¸àÙ¶'0´@ñ9]9ç;C?;Oû5Oû5' :ÜãÆ=¤=*Á0?òÍù;ÄÍ;?¶Aö¸@û8uéú¾áù8Ãhu9ÚT>óÁ;èR5èR5' :OV-=û<}g0?&ô=²¼<©1?4DÇ8::9¡¸>í;Ï
D;n^L?
;ª5ª5' :-²=:ÑÝ<a1?Fe3;Åù1;o?âïË¸Ìª8ß©¿¤Ä8g$9üX>ãf ;55' :U<¸>Ì'>8?·ô>rh³>.?j;hh¶:p¶O?ö<¦CA<º<?¯Á ;³Y5³Y5' :j*Z>é>ÄéC?¿ñ>­ö¶>ý©(?´!Ñ8,]9þ0r>õ:SóC:¸þ??É¡;L±5L±5' :AQ>dÆ=Âæ/?ñ÷÷;@I¿;åí%?¶9Î¸	Wd9ä4g¾f9B69#!?r¡;å5å5' :µü>\±U>£Þ:?6ô>N¹>$)?åT;HF;O?©xÎ<a<8ÉA?[ç¢;~`5~`5' :¯U?ìï?OO?ÂA?ÅY?~5??H9<9$s¬>N<¹:6v:£J@?	¤;¸5¸5' :¨VH=êwý<åVJ?[¦1>î=É??4dÅ96ÞÐ9ïñ>k;Îd;_D?Ä,¤;°¡5°¡5' :û^?ñ>ô[l?b~©?ì6>?åd?/9X97æ>£æ:Î:S`?Dç¤;Hg¢5Hg¢5' :Xi><ß#>y6?Naë>O¿¬>¨h.?Å<]`<Y?Ëû<ïQ<ý<?%¥;á¾£5á¾£5' :,è¾>¶{>v(B?.?\Ò>o­0?,KE<Ë©ô;zoN?Å'ø</§<sþ=?Ú§;z¥5z¥5' :Ka@?ÌÖ>ãGe?ê¯¡?à"U?;4B?ÌØ9ì9c?f<1Í÷;Å-n?¨;n¦5n¦5' :ò:>ö>R¼8?Nu??tÕ>v@-?é;ïÉÔ:7?E<w<Ò4?·Ïª;¬Å§5¬Å§5' :15u?òð>\¸?à@e?|ë?§&:ôÊ9ëQ?ó5;":®h?íT«;E©5E©5' :®?j-?­¬O?8?ëÔç>½K?3_Þ8?Æ¹9H7>¼Ñ
;XÍ:¼1?èQ¬;Þtª5Þtª5' :UQ?çºð>'R^?»G?ÅÁõ>âO?ÒG8¦F9Á>ª:ã9::÷>?ñ-¯;wÌ«5wÌ«5' :T?$I°>TL?7ôÆ?ò?÷d¦?í¥ä=¶=='Ä?û(L=k<D±?À|±;$­5$­5' :?Ø0¬>,£F?ó}:?j?w¬9?-X¸ÊÙ~9*'Ù½<w{:õ:¶]x?"Y²;©{®5©{®5' :=qÐ<0O<ï°*?8;>;ü
;®~+?¹¸299Þ¾BV9Ü8y?aÐ²;BÓ¯5BÓ¯5' :¼ª?LjÌ>ctE?=¤ @Ì?³wI?ï¿\=kÖø<c?Ì<ù>;»4r?fÎ³;Û*±5Û*±5' :uÏ>8Ã>C-6?ØK®>ºè>Lô"?W<t¼;g¶B?¸Ð<Ç<ò3?w´;t²5t²5' :ÛÇû>  >a£H?Á/(?;/é>w¤8?Æm®¸H9ÁT¾0x;Ó&;YN?Ðý´;
Ú³5
Ú³5' :iXB>{­>Y~;?ó?Ò&Õ>Í§-?2õ:b­:Ò4?ü»<Ðù<Áó4?¬¢¶;¦1µ5¦1µ5' :FOô>ëÑ>ZS?#m?ÁÕ?LéG?fê×8Ò"z95ú\>¸Gã:{:SÁJ?K¦¶;>¶5>¶5' :¶Ï>ëül>o``?¨Z/?á>ÅûF?ÕBª8gös9y©2>½ª:´þ<:çg?Ü¶;×à·5×à·5' :§G->yç=@?1?F?FR/?ï`G;±ù:jjL?©<SwÊ;ù¿6?ÿ¶;p8¹5p8¹5' :µ>dAl>f%D?¼?£Xà>Ò6?ÄÊÆ·ïS9yM0½ö9>¸Ù9è§>$®·;	º5	º5' :
@ò>J >Í)K?eF?ë?q.?G³;öe;
ÙG?ÆÙ;ô;/s1?¶¹;¢ç»5¢ç»5' :to?Ý(
?ß¾X?½e@9Ì?ôm=?v³9ô¥ 9_°?@w;êÖ;ßX\?´¹;;?½5;?½5' :°J'?÷Ó>¸J?kB?Aò?Ø(A?ì&ë9J9Ï"P?G;	Z
;Ì8?ÒRº;Ô¾5Ô¾5' :]û
=XË<Dø.?©a=P1=#?N¡V9¬ª9¼Æ>Q§<næ;Û³*?øäº;mî¿5mî¿5' :=Óæ<ó
-?íØ;Ë%;¤ÿ?®3Í¸;×I9ª!¾·3¸8pc9³UO>÷º;FÁ5FÁ5' :¶n¹=1P=¥.?õú®;tö;-X"?3R¹ì9mP­¾¼ð¹¤-89È¸¾·ö¿;Â5Â5' :ü
>uìÈ=Pè4?5Uÿ;ÅÕ»;ÿ-?c¸#¯9,8f¾õC9@ß9`A7?éxÁ;8õÃ58õÃ5hm;Ç5À<ä¯<¹9+?'ú8;hã;ÿõ?A+i¹ÏoN9>¿¼^¸@h9Æª/¾
!Â;ÑLÅ5ÑLÅ5hm;12Ö>B¦>TA?\%Þ>4¢>5Ý.?|Ë;£âs; U?óu<
k!<BC?0Â;j¤Æ5j¤Æ5hm;Å?¶Z¤>H"J?>D9?n»?f0?KÞ¸³89~4¾[»:î@:*?Ã;üÇ5üÇ5hm;µ?>â>¬4?F°?á>¢n+?W<;õ:¯XD?:#=Òä<
7? ÂÄ;SÉ5SÉ5hm;á¬ò<E²<p>.?Þ;2c%;)\t?,Æ¸×9ÇC¾Ó{È9ÇØ×9jÇí>±È;4«Ê54«Ê5hm;î?Ê|¹>ü«V?Æ¬?YE?«_:?1s9u_91|%?ù¹;g;PN?ÙóÈ;ÍÌ5ÍÌ5hm;h?½²?	Zg?	1?Ð÷·>\Zv?Çç8îN9ò!>ÓÌJ:íý9³L?ÝâÉ;fZÍ5fZÍ5hm;1 ;>ÿ=wö;?ËJ>Â1>Öï5?
Ù7:":<6?04i<$<§,??)hË;ÿ±Î5ÿ±Î5hm;Ð9>~Ö>îD2?eb>c"1>³#?H¡>:ò:^?·<3L<á,?à¢Ë;	Ð5	Ð5hm;$yI>Jû=?M?Ù#C?A?,ù:?¾ä=£=»Èb?Ô¿Ñ<0º<_M?¶Î;1aÑ51aÑ5hm;¹è>®ã>âhf?b§?ÒB?ç:?ê£9ø	Z9Gt@?(:]:q¹?Ï;Ê¸Ò5Ê¸Ò5hm;Û>1¿>w$B?%E?¼n?]@?Ý«:*%: Vã>¼®;ZÖ^;H?mÑ;cÔ5cÔ5hm;No¯?Xª?#N?|i
@£òS?ÄÍª?^÷=~q=*?UÅ$=Ú{<O¨?¥oÑ;ügÕ5ügÕ5hm;µÜ½?»i¸>?È@Ì*@âc?ÝT¿?¬Xg>t=xÕÒ?£AB=îÞ{<èpÅ?5Ó;¿Ö5¿Ö5hm;Ú¶å<Ò£<Ì{3?]#Ç<I<B|(?H«8ý­939ü=Æa²:3ß:¼j$?}Ô;.Ø5.Ø5hm;©>§+>IíB?KÊ?£¹Z?ºÿ3?0Qå;÷s;_lH?¤=/AÊ<êÿD?ðUÖ;ÇnÙ5ÇnÙ5hm;Åýü=½Û¶=½1?u¸>XîÃ=/(?îE:Ò'G:úý>nÖ;-G;.?ÝæÝ;`ÆÚ5`ÆÚ5hm;=;WØ<Z«+?ÐL#=T&=Ò`?Ì/¹·Q9=º¿ÌZ8ÐZ 9Ót>Òß;øÜ5øÜ5hm;\bÄ>#o>
;R?³åÝ>RP>PH2?©%¹^Dy9ª¾®:fÐ::?bß;uÝ5uÝ5hm;¥p?æ®?qëZ?2º?Xp?îF?»;Ï:×@?Óæ:õ<â9Õ"?Ù´ß;*ÍÞ5*ÍÞ5hm;Æ9>­«->TG?ÕÞ\?²>?Æ6?J­Q;ÛK
;õB?"9Ò<§<3O??ã;Ã$à5Ã$à5hm;ÓP=OýÞ<ÝN2??¥;~E;]?à¸4"Ú8`Ø:×µ¾¸[u9EG¾Åyä;\|á5\|á5hm;äÆº<p<=±,?å#;y;¢y
?J¹
z9+.¿´K4¸V8É¿Áðç;õÓâ5õÓâ5hm;ç¢#?R\Ï>J?øsX?*?FÙ6?1g69Ðß9B¶¯>ä:#¹:®??%ëè;+ä5+ä5hm;Uê><>J!7???}5Ä>Ñ,?#b<û¼-<TõH? </a_<Á8?é;'å5'å5hm;A²=ZÃÚ<áX0?it;¡q;@?ÊÔ··ù_9Uq½'Q:;(:éÙ?Lê;ÀÚæ5ÀÚæ5hm;M«??£j?3À?²«'?:?¬8^9À­9¢Q¤>G<È;¥?Ä4î;Y2è5Y2è5hm;àÛ>øy>ÑÕ`?Ú¯?h~g?~¦A?DS<=ïç<¶.P?j®<5úD<%b?'°î;òé5òé5hm;Ií?ºË>4^7?7Ä0?øQü>+X3?-B8xÈ_9d!Þ=ëÜ*;ðÔÖ:ýK?!²ð;áê5áê5hm;É<ú<SZ+?Õ;ü÷Ê:^0?U¹hõ7õ»êÀüM½¸úù8-Ü4¿ÿû;$9ì5$9ì5hm;ívp>Âé*>4?·ÇÉ>µ´>¸ò&?7E:òØt:jc#?·ú*<é;²Ï;?ý;½í5½í5hm;Ù(?§½>ßúc?mü?)?E`L?Ø*;9¼:G\h?}¬J<y3ù;
4P?]éþ;Uèî5Uèî5hm;¾§­=»Î=,?Gb;8;
÷?0è¸ÊÐ4JXÃ0z9n9R??ó.ÿ;î?ð5î?ð5hm;C¾>_m>òùL?©Ò3?Êþ>r­4?Ap;_;ã(K?<-<À/B?Mfÿ;ñ5ñ5hm;»E=ç]=¿¾+?åßA=öÔ=ò:?¤	8
4{9vE=¹Ï;÷p;ïØ&?tB< ïò5 ïò5hm;aN?ß¾>FL?òD
?Ä½Ä>ê3?®ü89y)@9qö>wvk;d;¬M?k[<¹Fô5¹Fô5hm;Ø¨Ô=ÅE=:?D(©>õL|>8£+?)JÓ:°¥§:FR!?çe<BÍ$<02?Õg<Rõ5Rõ5hm;[E7?dê>èH?×ñh?¶Ñ?:?LM6:¦!@:)çò>|\<L2<=µP?<ëõö5ëõö5hm;ùt?±Kê>Õ?ª@R-k?¾? g8dçõ8DÂ>À.î;¥³;Ëf]?<Mø5Mø5hm;/ñC>Å>ë³9?Sc	?õ!Î>í*?×j6=xOã<ÚpM?o<8fT<ê;?@<¥ù5¥ù5hm;À<}<Cz/?Ï=Çsú<Ä"?Ù9ß-9EÇ>¸B;g%;qú?Y]<¶üú5¶üú5hm;ÕA>ÿ)3>ö\6?6¢%?Ï§ö>è+?¶;Wë:+?oÝS=èµ=&´<?2`<OTü5OTü5hm;Qn?T¸©>¸A?¶¾?,(Î>jû4?s¸ÈAX9R2+¾)mÜ9D¯9Sû ?s<è«ý5è«ý5hm;G+¹>õq>ÿ8?BJ?.B;?nÀ0?¸f;;ûbG?z}±<ésn<>?ÖG<ÿ5ÿ5hm;ØµZ=æ=æs/?QÔ;Éc¨;kd!?«,¹9ÄP$¿"P;u;ç5?Ûè<-6-6hm;bÝÆ>Ù>tR??¶¡?½>¹üA?~Î:"èD:ªv4?¥oÿ:	:ð2R?Ãs<YÙ6YÙ6hm;>þ;>EM?©aS?.	?Á¯D?ßk8âÐ8¸L>\|7;ö;E4?õ<&6&6hm;-I?B?_¸H?TF?gQî>VU?Ö]8|Ïf95õ=®®:ue;:Õ n?¯<ò06ò06hm;hÓ>7£Ý= ü3?¡#<ÑÎ<É¾?|0¹[±9Iè¾
èN9 w9gçÕ>hÆ<¿Ü6¿Ü6hm;hÃ?ZÂ>µÀG?ó?hqÃ>t>;?x·
d9;f0½ M:aÓÎ95?ÖÖ<66hm;@ü>çC§>\	A?À~I?õ?´i4?9Å8u¹À9¥½=ONÊ;A;©çI?[p<X46X46hm;Û¬>.>õ·O?¦M?¥ö?TØ6?#;8$A;ßùJ?´!<ÚÈ(<åpK?<$à6$à6hm;}¶ò>?,£>e>?Ù·å>0ú¢>Ôj4?DÏ¸!u§8¦m¿sÓ:P:rR?üÝ<ñ6ñ6hm;Vä=ay¡=²5?û]Õ==(=Ì)1?`¯ç9ØÀ9	?'G¾;Äit;eLG?æâ<½76½76hm;¿?±F?Óª~?¥B?p£?ÃÛ?Â²¸`eT9´`¨½ý=:ªv9µ³ª?ÂY<ã6ã6hm;ÓÖ.?%Á>Ë¼g?B+¶?ÇºU?2Z?r :E¾9xPI?Ñ¶;cvq;A?°©<V6V6hm;Õ1?Oä>ÝF?kD{?¨È1?è4?e}09p 9Î?Io;8æ%;t8?ñ´<";6";6hm;6Êc=,=	)?xã;®N;æ ?¡¹çón97-¿B9oª9vÆ>	<ïæ6ïæ6hm;©'ú=¯ê°=÷ü4?a·>köR>1)?nðv¹Úg09Ü-3¿ß¶;;å1?-
<»	6»	6hm;£m>N>^G?Uòù>)¤¢>ÅµD?Hú¸!F'9|X¿¾)<:Ê:(Ë?£a<>
6>
6hm;dÔ"? Z»>p}^??l4?eK?
Â78[94#=ä±;mT[;¢O?°<Tê
6Tê
6hm;°==,Õ=W
-?m+;uô:ö?ÿfp¹`f'9þÑ7¿YÞ¶¸:³8=~¿?L<!6!6hm;îµ?þÕ²>VàT?%?¼à>q¿<?
99¾¢>=t;pg;ß`?ØR<íA6íA6hm;Âa=×å<×/?è="úû<#£ ?©s9vã9Þ+>mÒÎ¸ÞD19ÖV¾â<ºí6ºí6hm;xç<ö©<u.?ÄÍ;·¦;©ë+?dÑ¹4¾8¯b¼¿û~¸÷Ö:9}b.¾¯ù<
6
6hm;¨ö°=8z=%5?ZgC=¿=ù'?q ®9°õX9¤uM?b½$9ÕªÉ9 Q>-¡<SE6SE6hm;W´Â>æa>%??Z??WK?Ö/?þ:j;ßñ;ÑA@?+éÅ<<B?²Ù<ñ6ñ6hm;ñÿË<U<ý4?ÿë]=µ=Eú1?ÕB.9ä7¯9ö~>ù=[;v;Ó>?îu<ë6ë6hm;ý2=@q=	Û-?=´u=¢ö?kã+7ÂRo9´Ý·<þ-<+<ÜÂ-?	¢<¸H6¸H6hm;²ø<?î>ß=K?I²Ô>â,>
½1?²ÇG·4¼9C¥¼;$ëC;ÊO?¥<ô6ô6hm;'É>NPz>m¹M?YñC?Ù
?ÄÏ0?ò:D³K:_¬8?_[3<ªëì;ûÌA?E<Q 6Q 6hm;&®?Cú¾>¾GC?ü×L?Ë?,_/?ýè^;ê;XäD?;î<<F?Rð<L6L6hm;ózC="ö=Ä/?@¼=ç=ù#?¯k­¸ñ79Ir¾ÉZ:µË
:0 I?b¿<ê÷6ê÷6hm;À+>Yö=!ÿ1?Í?ê±=?æ0?Àw=$y/=(J?ÜÉ<9È<r>?X´<¶£6¶£6hm;%5?D.ñ>$@?K)?ûBï>ë4?µØ<v<kT?eZ<O!<¤÷B?[¸<O6O6hm;Óíô=_¯=2?9¨==Í^$?Â­±9Æ9å><£[K<~Ñ(?«s<Oû6Oû6hm;ÆD?G÷>ä0K?m 0?%¥î>¯x=?àt8æ^9ÓÕ=ÏìÇ:dO:ýw?¿U<§6§6hm;Rr=d.=Á2?û=øÏj=#?ùí9(:÷Õ}>Is<.<½ö2?¸Ó<èR6èR6hm;"]ö<µ6¸<H/+?¬d;©³F;µ>?/¹ÿ6ÊøÂÞ I¹.$I9YO¿1ø<µþ6µþ6hm;"õ>äÙ.><¼??ø>nê¶>j-?LN4;±ë:PaD?X <éäY<1c<? <ª6ª6hm;_p?]Î?5#L?®U?Ä?`á/?#·8H9á>·}ä;)~;%f?ã4<NV6NV6hm;hQö>>9F?ÖH[??Æ{4?_	Ü¸NW9¸¦¾qI¶:pÎ8:|?¦A<66hm;ÂÃ<g<-6?LSü<ã%Á<7'?ð2à82+R9>^~.<x©û;_1?_á <æ­6æ­6hm;ÞqC?Íì>ÕS?Õ»~?~("?$I?7!81ßn9/S'>³â<<]£\?#ã!<³Y6³Y6hm;
¦Á=ö=¯.?¿ü;ØÀ;.}(?ë
F¹nÊ8Åvz¿ºâ®8<l9ËF=>íW"<66hm;®Â<\í<¨Ï-?cîH;ËD1;þ?f`¹ªª8õÀ¦w8ô¤	9`Lf>a#<L±6L±6hm;fè>ô>JT?NÎ?à?=?_Ö=¿%=RÍQ?uO=QÝò<­Z?Y÷#<]6]6hm;8·?=«>ÂU?pª?J¨9?k?Þ9'w9¤Ø>R6<¦¯;

?ÿ$<å6å6hm; @@>W>½??o=ç>JÔ§>±\0?¹·`;íå;Í*6?ÆÁ<i»<n>?q8&<±´6±´6hm;ße³>Är>-=?×_!?
í>%ã-?J]¹¼[³9ì¾QM<,©
<ê=?(<~`6~`6hm;ã°=± c=0?ïØÓ;ä§;-!?<í¹	Ã8nÍ¿b"i;;~G?\)<J6J6hm;ûþ±>jVo>Oc>?+=>éd>¦þ.?Ç>4;aû:²Ê7?W5²<álr<ì/<?jã)<¸6¸6hm;É¬L=>W=ÌÙ*?¢^;¢¤ì:mG?I¬¹("¿8ðÔ¿i[î·ÞÖ8¾aü)<ãc 6ãc 6hm;Ë¦>¶?>ë¹^?0?¾7\?ðÀ/?|8V~9k=DÙ<}¬;J[?"ú*<°!6°!6hm;	§=
n=-93?¬Ô
<ZÜ;×$?HÚ¹ÜA9)J¿E©;zc;>?\¦,<|»!6|»!6hm;?¿ü?·ëY?e¨ø?U×«?þ79?Z;Ë9!Ç9&´?¥t;	¯(;)_g?|-<Hg"6Hg"6hm;" ?¹>vÉ\?¡Ñ?Ò×?Ù;?Vâ:ªÆ:S|~?Ç2m;Ât";Ëã:?W½-<#6#6hm;4(>jà=??×>6>,?,J@;q;Ö9?§Öx<{'<ê->?ÒF.<á¾#6á¾#6hm;0?!³>qÚ=?f6÷>À±>¾?2?á¹ð9)fó¾A	;îaÚ:¬/!?7§0<®j$6®j$6hm;3Ã?w1^>DD?Å@Ðr?¹s?Òaµ<(S<ç[?ÛØ:Ëd:Î8N?ã1<z%6z%6hm;,=õî»<G9?dª<·Ø;2?¯i·J9¦½£m¸RZ9:e¾~.4<GÂ%6GÂ%6hm;G(R=Ä=4?ò¯;gc;Ìi/?üEl¸Q ð8wä{¾lså74ë9çb=é¯5<n&6n&6hm;ù])?fçÏ>SP?D7M?ã¥?×µ0?¾b§9Ü9ef?è»à:À:³A?26<à'6à'6hm;G©>:ÉO>WP?kæ?XµÏ>@[1?,:®7ÉÒ9w*=FÂ:t:ÿÅ2?À8<¬Å'6¬Å'6hm;'Ó?%4(?·E?V½ñ>b2¥>ÓN;?´dô8#$9ª¾>:Z	:Nq´9ÖÝB?8<yq(6yq(6hm;)\=·É<;Ý0?5;9g;þ-?>Q·æp9 LD½ò´m·7<°9¥¬¼S'8<E)6E)6hm;|$=è<s5?»µ=s{=}"?T9¸V©9E>ÆÓ:â;:Õ.?«Z8<É)6É)6hm;ïÏ<á/<6?7QC=¢µ=ù(?°ÔB9Èñ8äN?F`4;Cù:'@9?Q8<Þt*6Þt*6hm;¡1?'ß>³'K??Ø>xm/?É¿ñ8ú$9|¥¼>Ä:No:í¼2?¢&9<« +6« +6hm;ëG!?É²>wïf?ÆaS?ý.þ>|äT?
+;M`»:|UF?î3	<^,±;?F?ª9<wÌ+6wÌ+6hm;$Ì>ý>qð=?Ö?!¹>p#1?xE;©ù:G|J?Ä8Õ<Û<¶mM?Z:<Cx,6Cx,6hm;
*Å=û­=­4?LY¹=='?Z9¿9[è:¬à½>Yü§;Vi;î 8?ÓÂ:<$-6$-6hm;ì;k>Íe>ýå<?q§>Ç/x>¶,?ÂS;5;ò4I?îÐ<A<Áó4?f<;<ÜÏ-6ÜÏ-6hm;N^a>©º>3¦;?+U?µQî>N'+?>(=Î<_Q?#©<Ëh<:?w¹;<©{.6©{.6hm;¼	?(´>(¸C?$j,?£´ø>°x1?Íì8G_Å9ål> º:7po:IþF?<<u'/6u'/6hm;"O>->Ö9.?.®>æä=y?~?=w8=	ëC?³?¦;{];%@?><BÓ/6BÓ/6hm;»ìÊ=j=/30?ì¶=úw=]X$?Ï¦8Æ£q9=}0>X­<ø~v<4?_?<0606hm;xk¶>VÜA>Säp?)?hüR?Ú°>?mÛ9ì=ã9Ì>::<³È;Sðm?_b?<Û*16Û*16hm;<ÁÎ>}V>ò<?Ó©S?]?[6?óÃ3=¹
å<yìH?-sÓ<U<E?hr?<§Ö16§Ö16hm;O?èÍ>ô#@?f^?Ûä>"ì2?{ê8R
ä9fk©=\9z,Ë9j¸>N§?<t26t26hm;2n?E>ý«R?Ìð?#Ò><@?¾D9öV9g¦>ð%{;ÔF*;åÊ<?kñ?<@.36@.36hm;?,á¼> B?À?4lS?ç2?97¿Ø,92@X=ý<¥?,<ÞS?H4@<
Ú36
Ú36hm;$?_î¨>³C?ß0?À?+?öe·À°9`¦¼uí;©-;7D?_×@<Ù46Ù46hm;çá<Y|¥<4».?ªâ;º;Ì?sa*¹%Ú~9è%«¾^Ó8ã{9·Ö=9JA<¦156¦156hm;±ù\>b>N67?¼âh>Òf4>(=%?íò : ÏU:µ@?ÜÆÉ;¶;^<?m[A<rÝ56rÝ56hm;~?õ®>ÌAE?Sý>¹¹>3/?Ì¸ý9=eF¾*[:	>0:Ú[?:ãA<>66>66hm;
L?¸éð>;ÑX?Ç?s0E?¾¿C?&Ê9Ú:b&À>2¹:¶W:Õå[?$B<576576hm;6ôß=ø¡=ï1?{=[^=Üü+?!%:êlì90D3??2Ø;0;a9?;´B<×à76×à76hm;Òü=q»<Bå2?òå+<·ö;µ|2?5
R·æÙ99²¼m>7Ñ9«Ø±<$wC<¤86¤86hm;I?üÃ>6ÉQ?í´¼?ô¢|?8??kt:f:ÒR?:£Öz:s2?|ÄC<p896p896hm;&?6?@7u?Ø?]K?Ï?j#9Â9¦®Ä>ËÏ;üÃB;¾?ÜD<=ä96=ä96hm;BR>êe#>XI??C?É1?SBX=K=ÞN?%<ê·;îgC?ÍVF<	:6	:6hm;$Aä>¤>óâE?å¯?2½>¿ã4?6¸mü59x~A¾ø»;@»®:ù<?yíF<Ö;;6Ö;;6hm;«Q-?W±>O1z?£Æ¶?éoR?Y^?.D9ëpÁ9Å>&U¨<ózI<úáU?6H<¢ç;6¢ç;6hm;DÜ?î»Ë>øÞH?ò?gE?ø4?­ãH9I{¢9ÇA>qà¶;+Íq;A?ÅH<o<6o<6hm;-Ú=t2=RC?¬ºÝ>¥ü¤>,?¾èz;64;K?ý<hy0<¼í>?`JI<;?=6;?=6hm;E?}²>ðÁa?¦r?Ì?+ÔD?Ü¨7Jd§9¸=Qã:ab:¶?×,J<ë=6ë=6hm;£R=[Ïà<»t-?H
=5ÀÀ<".?ß"¹of»9`M¾&SÄ:gÍz:¹dH?lL<Ô>6Ô>6hm;Rí@?Ì>r?¬?O:?[Ë;?ÐL8ª9ë´=C&¥:½-:Xs?L< B?6 B?6hm;áy>ó*>qÇ@?ÃÝ/?Jbø>=B5?æjK=^þ<¹¸L?å==¥<ÚkJ?søL<mî?6mî?6hm;!?.èÏ>,VF?Cû?ÓÎ> ê9?ÙúÃ·Ü9u¥½Ä :¥¡Y:(Ö<?/M<9@69@6hm;`®>^B>è:?LG>b¶W>öÈ.?	ß:Ï­:§@$?Èe<òz<Âõ;? ÙM<FA6FA6hm;L>z3>LÚ9?R8?
?Ñj*?%é)=Ú<ÞnG?m(©<´i<Ö9?öM<ÒñA6ÒñA6hm;°ýn?ë+ÿ>RÄo?Iñ©?b=M?ùS?$zj:8:@:"?£P;(Ç:²?zO<B6B6hm;ÞªÈ?d¨-?è?o?DÙ?÷Òj?Õ99ø
9`Â¦>¾ËÛ:pÛq:
¦h?õÀO<kIC6kIC6hm;÷]¸<<G&,?n´<h¼Ú;J#?Ã¸ì§9ÆµÏ½4¶ó:²òµ:\s+?tÓO<8õC68õC6hm;mD}>Ú13>é4?k>Üëf>mð+?8; 8Q;yA?!¦<ùD]<;@?fóO<¡D6¡D6hm;t°Ó>®¶>·#I?¾?8J? 7?ÐÜ#9V9l>MÔñ:Þ:¤D?ªíP<ÑLE6ÑLE6hm;K@ä>{>dP?bR?!Ù>13?»×k8Ü.H9#Í>è¢;ÂP;ÞÅG?ICQ<øE6øE6hm;Ùì>åYL>$=?¥GÍ>Î>òe/?åß«;80V;mM?t¬<Ãön<ë¿8?jMS<j¤F6j¤F6hm;E&?GtÌ>ë0P?@;o?H?-ÁF?X°:¹°:È¶,?àß<Î,<;¤D?fS<6PG66PG6hm;^5?:¦Û>bS?)
?¨>ÎW?D¼ö89Ö×>s:{W4:3xN?W;U<üG6üG6hm;Î6>ªË9>¬=W?ö¦ ?ïëQ?rêC?u=ôJ<ÎZ?­:@iU:8.P?AU<Ï§H6Ï§H6hm;ô?ÓÎª>ÌEA?«ù-?gãë>íÎ<?|¨7 ¢g9[?:=­96jT9X&Q?l§V<SI6SI6hm;ÓôI?øì?öF?ãZ?Y?G?1?ÕL7Ë9<Ô<ÑÎ¦:¦f:9? W<hÿI6hÿI6hm;·MÒ=Ð=©+?J"=Ãû<%?bc9o©:"Ö>
p»;?;Ü=4?<W<4«J64«J6hm;Þz1?Írè>NvC?Ï?ð­Ú>­+?]þ+9È9É?-5Ä: (p:Ò&Q?xX<WK6WK6hm;²bï<¶µ­<Öd0?
:;B;¾¤]?Qm¹,R9ÆÔ¾Ì:[¸®9Z?ó¹X<ÍL6ÍL6hm;åû&?ÔIÛ>mðB?2ü+?Üú>/?*!í¸Ü9¸pé¾¬Y;;¥:"W?vZ<®L6®L6hm;ñl1=Kü<R4?ÿ÷Ç;hè;m/?§.?¸e9Í#¾P¸49Ê6r9¿>Q[<fZM6fZM6hm;B9=½âÃ<~+?hh;tô:P¿"?R×å¸&|9Zi¾è8üæ8*>:G[<3N63N6hm;å?8Ã>¢À???ßØ>êË3?#9q8æ?·2:É#3:¯YH?\<ÿ±N6ÿ±N6hm;	­Ð=&Õ=!,?;_<È ã;Ý&?º¸)»v9_¢A¾Ý&Ç81¯¤9'Ê>1\<Ì]O6Ì]O6hm;Ò[=?,õç>PüP?pE?ØÍ>m(6?2y¹°ËF9U»¾É*:Kâþ9ìB+?á]<	P6	P6hm;ç>Ï?>¬9?½ñ?Ö\Ï>Ê.?Òe;²µÕ:qó8?Më<6½<n½>?]]<eµP6eµP6hm;ã\?º?OR?c,?viÝ>õPG?Xj7û9V3È<·):üv:åC?]^<1aQ61aQ6hm;ýß´<ÕP<°ù.?ÒÃ;½÷T;g?Ü§"¹D×%9Mû¾Ër¸a\ë8¾»R^<ýR6ýR6hm;Ãéµ>ý£x>*L;?°O??=æ>G°,?+;<QG;&Q5?Ö<Ì<ñO<?l_<Ê¸R6Ê¸R6hm;ö÷Å>$õ>¢D?kGw?úP&?pO>?³=9ºÜJ9{À>éä:²:ù¢J?½ô_<dS6dS6hm;¿K_>é>OT@?H0L?S,?A
.?W;a;ÛoF?S<³ØP<ZC?ý_<cT6cT6hm;õÓh?dÉý>ÆÛj?uG2@ù¤×?f¤S?Å¼6;vpÑ:¨\_?»l<«©;¨c?E`</¼T6/¼T6hm;mP>2*N>Û@?<aº>eÊ>û'?fÅÛ¸Æ¥ö8¼ä¾¼f:h­G:w?¶`<ügU6ügU6hm;ã?hµê>­Â?µ¬?*ýE?/P_?æDR9GÝ9«Cs>#5ð:ª:-L?=ò`<ÈV6ÈV6hm;Bj=&=£s4?ÃðË;^$ª;Nm?uCÜ¸àT9Þ£¾\ÁT8Eµv9¹ÄÜ=a<¿V6¿V6hm;Â+»<ic<É¨/?%ý1=w=6(?.È8øjÊ9ý=mNW;+;²H??Ýc<akW6akW6hm;Þö>¢^'>ÊöO?7«?bq?þÍ5?©8ï#9>ÿÓå::uA? Íc<.X6.X6hm;p¿á<T¤<Ë£/?¥R;Ü#";E&?bÆ	¸19sö½XF¹-=9À¾«gd<úÂX6úÂX6hm;Éý>vI>o»:?]¾>q->O/?Û(;Õø: -?;øÑ<Ø<G8?Eg<ÇnY6ÇnY6hm;¾Îò=b	¨=¶ô8?í?,>·gý=x.?·àM:ÏH<:Ûõ?G­;8zi;7þ=?öh<Z6Z6hm;¡H== 3?j=Xú:=*Q/?Kª9:9Þ!?h¡!<ßä;1
5?Íth<`ÆZ6`ÆZ6hm;Ó?²@?ZD?"?Ë>??HÄ8@+9îÙl>4Ó+;î»â:äB?Èbi<,r[6,r[6hm;Ø1>-#ù=­¾6?im<á8<G$?q¸^¢A9®¾:l¼;Äñv;UC?éûi<ø\6ø\6hm;[ùÆ>/öt>¬ðO?äã?ê?yJ?Ú1=b©£<ºY?B:$:N'ñ9V.?#æj<ÅÉ\6ÅÉ\6hm;«èù>bÂ>¿W?=ß?3e?ÜxN?l6k=¶
=t£T?7<iÁ;Pµr?òk<u]6u]6hm;+V>Z:>QF5?+?o?&	+?9-=)8Ü<ÅÅI?ó<³3¥<"¶<?Ç
m<^!^6^!^6hm;ÎôÝ> > s@?9Ä>Àr>å7?!07ñ¬&9B=ÁÐL94¨Í9Ðó~>um<*Í^6*Í^6hm;[@=yK=ÿ0?ê©<Á-<ÊD? §9{V9jd±>B_:`:
ä>¡}m<÷x_6÷x_6hm;(@é<ë=§<62?PÀh;x;öåg?¬Q¸~:9á.Y¾ó8oó\9­>¿m<Ã$`6Ã$`6hm;ëÍC=[Ó=>3?¬%=õå=Æ ?lLJ¸®	t9ú6Ô½«n:1Ë-:ÃÇ/??o<Ð`6Ð`6hm;}Up>M%>^Î9? [Ç>ÖU>î2?a<S*<#GO?T/t:²(:ØØU?¡mo<\|a6\|a6hm;Â«=]J=83?/à=¤¤®=¯ $?	9Ìß¨9É>uÖ;cò;3L8?uDp<)(b6)(b6hm;ÓÕÎ>ù>J?tý>à®´>p;3?°ú8¡È9Òï>ôC:k_': [?ºp<õÓb6õÓb6hm;ls>VÂ1>+¡A?©]?.	Û>12?ÕÅL8¿9)=Ú:ÃÍB:¾ÁP?S q<Âc6Âc6hm;Kp3?(¸>wpy?³%@:±?Û³n?Á¤:(o6:müf?øËC<>Fí;¼?S?ëÊq<+d6+d6hm;þÂ$=sS¹<ñc?Ý=?/Ó<1?G¸ßD´8diU¾¿ñ^;Ê1;*À ?ïr<[×d6[×d6hm;aï?xÔ>±á;?¸0<?Ø?z
7?Y9a9·Nö>Vª(;rñä:8<?=r<'e6'e6hm;È7=)b=±²1?<Z[;.;àà ?÷¹ÙA9©7­¾:lQ894>æÇr<ó.f6ó.f6hm;C?¯½>©ÿ?:µ@ÚW?k?A;~j;©Z?n<<CP?kñr<ÀÚf6ÀÚf6hm;¿ï>:¡>Í>?àM?Ó[?õ2?\¨²7CÙ-9l=x©»:{b:×ú"?æ7s<g6g6hm;n_>>x>?þÂ~?4?c4?¬²=¸e"=ãI?å¡­<¸"h<{??OZs<Y2h6Y2h6hm;6>«>®_>
üC?`Bb?Ì6$?È\0?ËFd8TÀ9ºì=<Ánµ;I?Ðs<%Þh6%Þh6hm;Åä>@Û>â;?R`A?°?ù).?Qa;ö;"C?ÞkÚ<K5<`;?'t<òi6òi6hm;K(=®Bù<oØ,?34ß<æt¨<a)?e°
¸~;9.ë½Ì_:¿O:^ã	?8u<¾5j6¾5j6hm;cÀ>~¸>=Ö=?0]ì>[$°>4Ã+?{"_8¤õt91é=¤ Ò:ï:E<?Ä[u<áj6áj6hm;Þ =è_é< $0?Ó;ÊÝ:H?¹ö$9Kd¿Fõ8S]v9ÌÝ~>0Øu<Wk6Wk6hm;±µ>ls>¤??þ÷0?W?íx+?d3<­;B?*Ô<âx·;=V9?yÏv<$9l6$9l6hm;¾Ï[?å]?m;?­>ý>R³>é4?¶Ñ"¸_§<9`ñÜ½4r:2ªb:`Æ?=²y<ðäl6ðäl6hm;<0=Ë}c=2#3?ì;E-z;W?Å*p¹7Fè8yY¿)/¸I_9 È½¬z<½m6½m6hm;0]?i?O?ö×?óNJ?92?p²9`oU9&\ ?<°;^;&K?ez<<n6<n6hm;V~?ìX?1?¢t°?©Ê4?5Üy?9y0º9ô×>WÆ:Ór:×ÅQ?S"{<Uèn6Uèn6hm;¾¼<àX<¨#,?Å½;ø;6Ñ&?þÞâ¸ f8Ô{¿ZÔv9Ûj²9±>k+}<"o6"o6hm;¡w>B>±ûG?S¥,?ð½õ>CÚ3?|ä<&<Y#S?5Ò©<
°Z<ÀËF?v}<î?p6î?p6hm;ßÕ	=Ñ¨É<@ú.?aw;ê£Ì:Î6(?>ä¸Hnµ8ë!¿o=Ó9dòb9JHn?¦3~<»ëp6»ëp6hm;=hÜ>:~>º?C??ApÒ>¿4?DÙ8ÍK96æ+></:PãL:ÿk?é<q6q6hm;4¨ä>:>R7R?WÖ??I?Ã:?Â½+99(>k+;(';µÌV?o=<TCr6TCr6hm;Û(<?ø<á>ÛU??UÄ>;æD?Û²l9à9Á>:k2(:é"o?üñ< ïr6 ïr6hm;åÖ-?ï0È>QM^?k Ö?å?)S?"G :*w¶9ãÞ`?¦G;¶µû::ìJ?6<ís6ís6hm;üÓ¶<©<,?X¦N;X$(;P?Ü¹5O8ðì¿:øÐ¸$H9È¬¾eD<¹Ft6¹Ft6hm;áÁ!?T×>O@?NA?»=?x³1?&¹nV9£¸¾Â¿:I:´,?<òt6òt6hm;6*%?c@Ò>_I?Ø?BM?°c4?ËJ9!§9ôÙ>÷¸;çºz;ÂÚ<?¡<Ru6Ru6hm;!Y?µ³Í>ÒOF?Ñ8??bø.?o·8|)9ì>¥x;áÎ;âDL?°<Jv6Jv6hm;-ô>¸«>¸J?¸ñ?rª??¡B@?9Ã9Yî9IÑ>;ù³:é
N?X<ëõv6ëõv6hm;$È	?òÜ®>¶I?ìÜ?wA?G?Î@Å:nT`:Êa?jÜ:,b:Ìh4?9o<¸¡w6¸¡w6hm;à·<éù<mz+?\S=
L%=®«#?8Ñ8å*9X;6>;¬7<ü
<@)?
<Mx6Mx6hm;®ëÜ>NI>ZE?ã>~fª>*?Þ8$Ó9
¨>·Äé9+]¶9$?<Pùx6Pùx6hm;L%?ZËÂ>-¤Y?Ö´f?¿!?
6?]*A9Þâª9 °>Ýß6:0©:s0?ÿ<¥y6¥y6hm;úÇ&?+Ó>
0J?Ò?¤2?a@?UVN9,)¶9ùü>Í
<÷¿,<ÊN?ËÏ<éPz6éPz6hm;²<°<ÝS.?CÃG;6
;;ó´?·,¹Gg9RÚ ¾F¦¸Ìe90 ¾t<¶üz6¶üz6hm;Þ¹?ææÆ>£E:?¶?óÌ> /?¶Æ¸÷ô9Qö6¾ÿ Ê:þZ:¶k$?k<¨{6¨{6hm;Ï,>;>;>E?@[G?xQ?w2?p¶º¸¤U9ÏÍ_¾ö~
;|DÀ:f<?<OT|6OT|6hm;Fò$=À|ì<c2?9<3ãÍ;jh$?ñ0?8Û9­Ü¿=|å8f9COÃ>ä6<}6}6hm;ú&)=\ó<Éï1?N4=Ì¦=ï0+?UÅ9gG9£íA?ùKu;j4;8è-?I©<è«}6è«}6hm;¯>Z>EñL?ãG?JhÌ>P12?µ2;9à3³9¶>çr#<cÕ;vD?ÍM<´W~6´W~6hm;)>w>Þ­!>p½C?@ú>É¡µ>¯[0?}V¸;Î`n;ÿöE?´[<ô<£<?0å<66hm;¾C/?ã2å>SÂC?¬?>Ð>HC?!¨8#R9ÂYM>_ë
;Z+Æ:¢u3?Nû<M¯6M¯6hm;zU?èj?£B?ÞÒï>3[«>Ù$3?åc8I9->s\;,;RÛX?è<-6-6hm;+->`L>ÑaG?9W?©»?`O,?({­9º&9/?·ñ:s³:è+? S<s6s6hm;NW²<,w<;T,?;ËD;Ïì?Þzv¹å9öem¿ÑË«8ì95.>½a<YÙ6YÙ6hm;
±N>.Äè=Rc?\T?Ðå>éA/?;}Õ:Ao8?ý×¹<ë*<Â9?b<?/6?/6hm;4@>é=1'?8¸>Ï=üÖ?/©:+Ð:iÊ?`Æ;C];è8?ªq<&6&6hm;û_=êñ=jý3?mµ;u;mp&?$"¹×8×¤ÀEÞ/9Ê/9×i>Á<Û6Û6hm;éma=#=]k0?sª.=,÷=Ìj)?ë8çf9R§=B`;B~H;¯0?»i<ò06ò06hm;6^P?¢Ù?äB?f^?Ô?ë½D?:íb8q9OûÜ=rñº:RC:hÞ%?Cp<Ø6Ø6hm;$Çb>6Â>H²5?¡?¾>^¿,?ûH;ô¨û:;K?GJ;ËýI;÷U4?©¬<¿Ü6¿Ü6hm;R;±>$p>Sï<?ò?;;Ú>ñ½-?@m½<sm<L?yi<65<&E?¹Æ<¥26¥26hm;ç<Ê1¨<¼=0?;+ãZ;;)?öW¹0\9ú¾_íl;°R/;áù,?÷Í<66hm;?iÂ'?·I?Ó¶?èÐp?ïB?õ¤9e_y9Pr(?hÏ:ÀD:@hJ?<qÞ6qÞ6hm;~Ô+?éÜÐ>R? V§?}ÝT?Î>I?m"R9jÅ9Y?>
A;Ä]+;v`?W
<X46X46hm;·rN>%>ÉQ4?Æµ1>Àñ>4S'?¾9!CÈ9kðò>ÚN<ñð¶;Z¾>?­<>6>6hm;G¶»<<²2?*nC;Ì;Õ?O8RQ«9ú=qC;¿â;;µ$?<$à6$à6hm;/I?*à¢>~\?àt?T/'?ÃG;?úBÃ¸1~99¦D¾ùPø9PÝ9Ò?<
66
66hm;T=@ùâ<2?ßï<«|Á<o¯?¼Q·¼U9=Ê+½	F<\¹;âñ0?A\<ñ6ñ6hm;\/r=I1=Û.?C;Õ¤x; ê!?f@¹«Ú$9Ä¿¹&\8òo991ö><×á6×á6hm;w¸¿>Ëò>é4?ô>µ@d>+?M;Ù®©:Å£M?¨ä	=Ä<4?¢<½76½76hm;û<!?è#¾>FY?ãì?q4?jH?&Ì9NÑ!9ÝÿY?Ð<Çb<ók?/È<£6£6hm;Ã*Ç>oÎ>ëE?=Ý?¼Ø>[7?Ä<¢<Z?çxî<Zó<	@?þ<ã6ã6hm;àòg?óÛô>r?L¶ ?0?[ýh?[q¿8pÇ9×M>ö©Z;Peú:Ö_? 0<p96p96hm;á Y=æ©=n*/?_<¸0<wé?ù8¹)À9çÿ¿ðH%;UùÛ:´Z@?¸><V6V6hm;ïú1?£Îà>õ¬J?iB?sî?j^;?j9E%9c²>vè:	¦:ò=?%\<<å6<å6hm;Ú?A>pá>§
6?¤>}>z&?ÎQ;É_·:Éé<?bo<L{*<È»3?7z<";6";6hm;µÎ¯>°D>¶O0?a£>õ&J>fç"?)µ:·t:Í=?vÐT<<W79?Àÿ<	6	6hm;?Ì(>¾}ó=.x1?ûÆù;e{¾;_Ø'?Cõ:¹KC9æõ¾Ïñå8BÓ9QvÈ>c<ïæ6ïæ6hm;?ïùµ>Òv:?a ?ßì>Rd*?¦7©9á%=tü0::¾ò%?*õ<Õ<6Õ<6hm;wD´>Â:m>çB?Hú>(·>ã.?%?P;¸;ø¯M?ô¬<ZVc<éSB?²û<»6»6hm;ÛÁ>Fñu>ôÈI?(Rg?³ø"?½®5?¬!8Ï«9Û=¶ç;ðÒ×:²½7?³®<¢è6¢è6hm;ºA
?Eµ>«@C?ý??¼>Ö2?-è8­Wy9Y&#>9>:`:çK"?8±<>6>6hm;yÌ!=äIï</-?;b||;Ñ?GüF¹rE=9Ê¿ML ¹ö%8m½¿Ã×<n6n6hm;VØ<t <,?éõM;O
;u:?ñí8 L9C½
>%u9_¨i9ì?V<Tê6Tê6hm;°k?ÉÊ>¡>?lK
?GäÒ>>+?-2æ·F%9IG²½yº:«:]ð4?Àå<:@6:@6hm;í$/=áëþ<£â/?·;!l;«F?ßcþ¸_p9w¾¢ü8ßE9ã[>¨è<!6!6hm;ZÑÓ>öë>F?8ø>kª>MN:?</í8	²9R*>ÆÒ×9À9¡j?Ð|<ì6ì6hm;ßÎI?üÑ?uE?óOZ?ª§?B?Öq·åx9æîæ¼z&;æÇÓ:ÉH?s¢<íA6íA6hm;x®=<¼b=ÊD?Æ±=Ä¿a=¿H?==¸>}?é;Sk;J[^?×;<Ó6Ó6hm; E>°>â2?²¡»>+>î(?:×:·Ñª:¯F!?ØÞØ<µ<Ä0?=<ºí6ºí6hm;óîh=.=bÓ*?/Q<G\<ó?þK
9®]79FDÅ>JFÒ9Ô:}×¹>M< C6 C6hm;^&>?Ê´µ>°ò?æâ?my?¤Úg?N4!:!_ý9ià"?¤Ç:´å|:¤J?ç¶<66hm;?Ûµ>ÿw>Z¹;?¥?tÆ>¢<*?[¤¸ü9§cÝ½":dU:?·%?º<lï6lï6hm;
¥>&5>µh?©Ïe?ó©!?íô5?ÅY=¾Y=µM?,<ö÷Þ;ÈE?7!<SE6SE6hm;i»<3{<Ð\(?§Ä$;I;M:?½Ü¸árQ9ÌÀ¾K58´Ù¢9Ó³x=õX<9696hm;öÆ¸>æm>P#G?[?ô,?ó@?FÈ·³fI98<~½ª;ÓÒ:)ü\?S°<ñ6ñ6hm;8Öº>;à>^#8?_?Ì Ñ>H.?=oê;é;å÷B?+HÊ<ñR<1/;?8ÿ<G6G6hm;)V=­N=±ñ1?®º;Ù
;ï*?LH8´Û¯9Ï=Rg¢;
j;¤1?µ8<ë6ë6hm;¥
.>t~ø=xL3?J>l>A´%?rÞù9ÎÒ:9í>U£<Q/Ù;5?a_<Òò6Òò6hm;÷B?(ï,?	W?ñÂ?Óx?DH?
`9*_b94`ý>|Ãx:¬'z:}þ>O¢<¸H6¸H6ûË;ZE?PpÔ>;?2Ôr??ª|P?49&V9_|²>2&<I«;G?ü»<66ûË;è)±=v=°ö7?â%@<}<Ê*?Ð=`·ørR9c½>Ñ;;Ë8?Í<ô6ô6ûË; ¶A?(í>ôQ?¡FQ?û3?N87?99>ç®9u(é9/
À>×<kJ6kJ6ûË;@Ð1>"R>p^1?¿ï>S¼¹>É$?)ò;á^;÷D?åâ<>b<a91?}<Q 6Q 6ûË;Mû==1ö=¼¾-?^;Û?;Ç?n*>¸VA£8b¾ëA9/t;9<1?êÅ<7ö67ö6ûË;b2=Ü=î(0?®â·;Hû;-?¬%¸°ÏY9Å¸Â½å­\·]9~YÚ¼'F<L6L6ûË;|`>(PI>JS6?¹>Ø>ñ-?[t:8ÁR:*5?`R<OÀ<áR;?,N<¢6¢6ûË;=A
¾<!/?y2Ê;Éc¥;~|?àÿ@¹9õì6¿ÂI·æ»A8_ Â½ø<ê÷6ê÷6ûË;?xB?¶ÿí>²-Q?ÇÏz?Ì?J?hð8089ï¦>]½B<XÒ;?Km?¼M<ÐM6ÐM6ûË;!0=¸ôþ<ºÎ0?
ãc;¬lB;´?ÇSl¹Yµ(9M3¿"»9TY9Àã >XX<¶£6¶£6ûË;5ZÐ>Î>¯UJ?«dt?4?8-?
B°¸¤hy9ê4¾x;R,;£V8?öÇ<ù6ù6ûË;í>>çý>ð
=?ÛùÌ>Ä>¤à,?vâ;ZZÅ:ÍL?gÓw<Ê,<7?å5<O6O6ûË;Ô>w@>çï:?ògâ>Úª¥>¼í.?2;·:r<?Ä^<¾<Ço8?<i¥6i¥6ûË;8H?Çµ>=?N9:?Èv?%Q5?Ldl¸IÎ9O¾S;0T1;e#I?,<Oû6Oû6ûË;ÿw>I8.>46?sQÃ>o{>$>.?Mc)=`Î<`bR?çÿ;éDL;ðÿ@?«
<5Q65Q6ûË;0?Odè>QB?
3?-+þ>XW4??ú¸§Û9&nü½%¹O;7 ó:¹Z?t<§6§6ûË;b©>&7> Sl?½M?.E?ÛÞ>?or9ãÄ9ùí>Cßi;Õý;Îç??OÉ<ý6ý6ûË;o>©Ü=È3?bM?d=Í>óÃ(?!Ì";Mûà:>9?¾<ËE8<%ñ8?Ë<èR6èR6ûË;åÝ?»Å>:êE?7)?@ñ>N]3?Ìò7³9P¾g=Im;ðñ°:6¸I?Õ<Î¨6Î¨6ûË;ïg>*>E@?ûú¸>XÑ>x3?:=Qß= U?iiC<j³ý;Ä.E?ø<µþ6µþ6ûË;u=OÛ<70?¹½;)(;c!?ßz¹àÖW9¾0f6Vìª8¬JÌ<<T6T6ûË;Q=Ñ°=¿ª5?®õ¿;	;O!?Û©¹ÎQ9ÖAO¿N##7¶O,9_ò<îÁ<ª6ª6ûË;{Â1=m=|-?üó¸=à¡=¯#?n>9Hoi9´êÐ>¨u;ïá:Új!?ìõ<g6g6ûË;K[8?Wâé>	ÊI?öy?d}Ú>ðÚ:?Üµò8q¹9Ô'>ò:k:êO?2]<NV6NV6ûË;Î>å+o>ó"]?ÿbI?6?ÌöE?`7+v9¨ß=)¤ã:ñë:Ý®G?Þ<4¬64¬6ûË;RÉ#?¸µÇ>óQ?T
&?ä>Xa:?¾r7¿99®F'=z;\Á4;®4K?*æ<66ûË;Â>/«/>¼??ú?IêÞ>
.?ÓÍ;¿(';¡ÊF?³e<5ÓH<+=?ãì<X6X6ûË;þ>¨¨©>v°??¯?`ÔA?¼s<?D8Ï;Ê;ôÇE?³Ñ\=ª
=&A?áÉ<æ­6æ­6ûË;q?¿ôÁ>QT=?¿qU?gH?=2?dm=!L=G?#[ù<qº¤<FÂA?Ð<Í6Í6ûË;Hñ?M·Ã>zoE?dRp?»`?õuC?q9½f95,×>ý5;ó:ÛG??+ <³Y6³Y6ûË;-Y?r?¿@?¦®?EÔØ>\.?Á[
¸ê9@Û½¡®:R|:ô,1?% <¯6¯6ûË;ø>l$¼=9?ÁVÆ>!Ì>&&?K:¦å:¿D?AÑ<þ¿2<ø|8?1Ú <66ûË;³*¸<yã<Áy-?v;÷:;] ?,°h¹ã¶ù8n¿ÁÁ69P·<Üä <f[6f[6ûË;E$Þ>t>aZC?`d? ?Éý5?É8·Ð¡9Ìuö=÷9;Áì:I?:¢<L±6L±6ûË;?Z&?qyY?úw?¥,?ÊL7?Þ|s9|¿9¦Â¢>1n;/C;Å­B?G¢<2626ûË;g$?ÊÏ>%W=?ãä=?Êé?Ö2?rP9WÇ9
£¨>c;(;û<?¼f¢<]6]6ûË;O©>o>
ø4?ª>×`~>%+?ê)=½<¡H?+'v<ôs)<äï9?}y¢<ÿ²6ÿ²6ûË;Ðb=®$#=¶É1?§<kÔ;Ä?~^Û6zPn9¦k<ê6;èW;@&?­ ¢<å6å6ûË;N?Ô®2?äQ?æ=¸?ûßg?4iK?H·L9ßÂ9
w>¥ß:Z:e>?cæ¢<Ë^6Ë^6ûË;ïb>ÖcL>ìÚ9?#?sð>z-?ËÎu=ú=çÑE?«<¸pM<?ûA?¦£<±´6±´6ûË;ù"?ÇK»>ðÁ^?:,?Mä>éä@?,Y6l¨9|<ÖV;×;ØáM?g£<
6
6ûË;vÉ¸>³n>¤EF?Æ<?U¨?Û%6?ß8d²59s>Yæ:n$k:j×?7£<~`6~`6ûË;6O¦>-&>ß?<r?ñé%?JrO?>±[99Ø¶Õ>ÅNú<<ASX?1ø£<d¶6d¶6ûË;»K>¯ÞR>]cA?ÿ<?µá?Z3?ðaÇ;°Bt;÷P?±¥<9Z<eB?®¤<J6J6ûË;Â7>I£ô=@?l? KÑ>/5.?¥¨;²I¥:¨ÚY?ïSj<$<V6?Ø¤<0b60b6ûË;©ä>\>ïO?7¦!?Êß>ê8?ªØ	9h9l¸>S12;Dd;É-?i¥<¸6¸6ûË;ö*=Ã<òX*?çD; "$;7Ü?Fá¸¾é84ö¾h¸¸þ¦39¾« ¥<ý
 6ý
 6ûË;\Nè>+>òñX?±*r?Jc#?c·=?èï¥6G9ô3<=:%L÷9ÏÒ?.ñ¥<ãc 6ãc 6ûË;ªÐ=	=pPG?Ï	?R¾>è 9?m4B<8Éé;h¨T?²=<­_?9ö¥<É¹ 6É¹ 6ûË;mA)?Ëà>À@?U;?ÏÆø>ë@?&§ó8Æ=9OW¤>(Ïã:|¡:c#d?ý¦<°¡6°¡6ûË;V>æ¦/>çP?>·?.r?w¼A?pø|9­­9'[Í>td<á<nõ_?^Ý§<e¡6e¡6ûË;ÖÐ<:Ð<~
1?9;÷Qû:ýn?ó¸Ä^59P$;¾Dßù¶çÝ9NÊ¼o¨<|»¡6|»¡6ûË;;±~?ÎÅ?Zg?iÔ?fZG?Ö=?ä'D9°Éº9jk>ö^Y:¼¯%:³í'?¨<b¢6b¢6ûË;¢²<¢¥<Ô%?ý³C=Ï#=~i?¹¹¹¢E8	¨¿Éð8ÍÉ9YdP>&¾¨<Hg¢6Hg¢6ûË;Oõ>´©>Å©D?±?KkÃ>Ì<?^;k;"]?÷-«<K<ÖW?×i©</½¢6/½¢6ûË;K>z®Ö=½[5?ØÉ<bÔô;Ñü$?«d'¹:¼8éc¿#µ8mü9ë>©/ª<£6£6ûË;A|Æ<Æ<w|/?C!;óbÿ:A¦!?÷ê¸@-9­¾Ç¸È9ªx¾Âª<ûh£6ûh£6ûË;*D¹>)*c>~ÈP?¡?½ð¹>Ù39?£ø8¿n94ÍX>"Íø:5q:*4N?¸Äª<á¾£6á¾£6ûË;ÛÎ8?
æ>Û'M?´k?OC?®nO?vy9­¨F9JÍ ?ÚC4;j+ü:Ô7?©âª<È¤6È¤6ûË;de?ßÉ?WE?]6Y?½?@?B/c8-·9¦À=X[;+s;oQY?]a¬<®j¤6®j¤6ûË;¥z¬>ÅäT>gO?/a?¢4?x6?¢ï8[yÚ9=W>tü;\_¥:³X?eÁ¬<À¤6À¤6ûË;f=ü¯±<d@?8Cú=p¦=¼P@?ÈsU¸È©9úãJ¾=w8)Øn9Âj£=»m­<z¥6z¥6ûË;
F¯<?i<x,?é;U;.õ?±iF¹q[<9[Õ¿ 2¿89À>1>¤ë­<al¥6al¥6ûË;ãQ?Ã`¯>Ü%A?»­?íÏ>Á-?Ä;«¥:ÿ(M?&=Õ¶Ú<OB?6®<GÂ¥6GÂ¥6ûË;é¹>ÝÚJ>tj?×Áb?^<?2A?²!#9?Ô9¹ÂD>¼Ç;94;ÝÁT?m5®<-¦6-¦6ûË;S§è>g>e ??¿?s`Ï>@ë3?Ø¿¸ò9Ãé3¾>;EÀ;3W6?8X®<n¦6n¦6ûË;;¯<X<Ø)?)ì:$ñ:÷¶ú>GÛ¹íçä8©v¿A¤º8´x9©1@>aý®<úÃ¦6úÃ¦6ûË;©?È½>ÀO?6Ã?¨¼\?!÷6?
ª&7b9;<Ã±+<äÒÆ;¥]?p¦°<à§6à§6ûË;#Ê>¬¢>¬E?µW?ú?Ø_5?\G9ÇÔ9©0p>Ç;t/;
|4?:è±<Æo§6Æo§6ûË;@ûh>â·#>î&6?¤o>5e>ª|,?õ¯>;%mó:pH?´À<z<Åî=?«8²<¬Å§6¬Å§6ûË;;p>?Ó»>fò?º,?Ôu.?R?Ä8òÆ¦9ÏBJ=6Ó¡<ë<¹?4­²<¨6¨6ûË;·ªÂ={ç=Á/?p´;5ï;
?LÄö¸6¤É8&¥¿¼9°g9º­>å/³<yq¨6yq¨6ûË;'~õ<]±<è*1?üµú;ÇÉ¶;V/?Á¹?9ä~¿ ,¸<37
þ¿H³<_Ç¨6_Ç¨6ûË;æU?>	?¯}G?ún@?(o?µ8?RÈq9>v§9¤Î¸>ÇBb;¢	;vR?èk³<E©6E©6ûË;¼ºµ<³j<Õ
-?©ÆÜ;Â¸;øó?&Ù¸ò÷µ8¿¿÷84¹b·=9o0ó¾v´<+s©6+s©6ûË;kÂ>îP>o7n?¤Ó?Î0"?®y?Ôë¯<(¿Q<·V?R÷û;u};m~~?;´<É©6É©6ûË;*w?.{ ?E?I?¬?áËH?ni9O9'??gÈ`:N½:AÉF?èÉµ<øª6øª6ûË;K>§<>¥âD?	ø(? ç>';?®ï/=ó`Þ<3J? T<­Êö;#\?Ýàµ<Þtª6Þtª6ûË;ÖN?v¬?J?ã¹?Ôº><P9?*Rw:÷Åg:?_¹³:ó:[é0?Õ¶<ÄÊª6ÄÊª6ûË;SÛª>jpl>îý8?"´>Æ5>íw(?ú[;ÅÀ:Tv*?íP"=yä<ËÀ5?Óñ¶<« «6« «6ûË;×µó>4>
ñC?~?¬ðÑ>8m9?Ûi8t'9:0X>8;í¹ü:lå:?¯·<v«6v«6ûË;Nu?¥+?E?¹6?¦Oó>@?#)39¿¹9»ëv>ïí:©s³:;·)?Ë5·<wÌ«6wÌ«6ûË;­#?V±>µl?å?w?®?è 1;çÔ:üT?#*b<<9:B?Ùi·<]"¬6]"¬6ûË;§w¸=ï>=!8?1>Ü¿>¯(?Æ0Õ:ù:9G?Nó;°8¢;ëú??¹<Cx¬6Cx¬6ûË;/=#Õ<üâ*?¾==rÄ=MÔ?Ä,·ò9Gµd½Ò;øå×:[!?¬¤¹<*Î¬6*Î¬6ûË;ù>Êê>Õ^G?j?V,º>¨Ô8?j_¸V^f9iø½qö:µ:­×?aXº<$­6$­6ûË;úâû>L®>&69?:éº>Þ×>S&?è;1¶:Âo>?¸n<9v%<£"8?"\º<öy­6öy­6ûË;A/ ?Ù£N?¡rF?Â?{É6?DWP?X.»9é96?'µÊ:ôn:%+Y?]º<ÜÏ­6ÜÏ­6ûË;Ô+=?:UÍ>­Ùk?ûÝ6?UÞ>;ÏR??é:üä:YtG?wA":$:Ì¿?M_º<Ã%®6Ã%®6ûË;}¨×>ÜÎm>Û'h?U?À¶?É=?i:ø/:GÚ
?ø¸4<òñç;wG?ÿÔº<©{®6©{®6ûË;â¯Æ<fö<t<.?Ëö;ÀÂ;4"?¸¡V9ZAg¾_X9â9Ô<?¸-»<Ñ®6Ñ®6ûË;8A>¼%ê=v@S?là?<©?5Ö9?Å,=°|Ç<üÈ\?<Ú:Y:þ;?ø³»<u'¯6u'¯6ûË;ÎA?×ðÑ>Sl?©ìQ?Ú®Î>è?aNG8ò2¡9LB=ûô:T:­f9?Ün¼<\}¯6\}¯6ûË;	d:>I±è=zM?Q?zd?¤y/?¯aL;e£ý:àHN?MR={m	=ãC?H¼<BÓ¯6BÓ¯6ûË;ÂôW>£y>^U-?PÒ>hþg>(#?Íã:Ç/:ÜÄD?XL	<cNÈ;y/?³Ý¼<()°6()°6ûË;ù?M.±>ÄA?Ïç?T:k?µ.?5­Õ9k9 4?Ï²;WS";FQ?Kñ¼<°6°6ûË;ûØ=F =©=,?é#2=
=%?øÚd9>×½97N>ÄcÌ:p:ép1?7½<ôÔ°6ôÔ°6ûË;Çó?¬Ñ>ËB?LÞ&?ïî>c|3?%â79ó8³í=nb;Ã§%;Ç/?ÿ½<Û*±6Û*±6ûË;«³ò>!â>Ðr?JÉG?n>û>}K?
8	^v9Í
>¥<A:¡:^M%?=o¿<Á±6Á±6ûË;É5?ý§Ä>¢??0Y?]?\0?@ä.8:!¢9I=Ï:éQ:sý8?{¿<§Ö±6§Ö±6ûË;l%!?njÄ>ùR?8R?æs?¼~1?p)9´ 9Á>9â:<9 nc?á¿<,²6,²6ûË;à<|©<îò)?!J=Ö=cg&?@``8ø<9Tû>ae:o°*:T,?!À<t²6t²6ûË;'?"z¸>kA?0Ï&?Isô>Î°.?ÝP¶8æ79ÝË}>y¯J;pÇü:¡DM?¡À<ZØ²6ZØ²6ûË;msH=Nx=oÐ,?g;~Z; ?¤Ó+¸µÍ¥9_¦½:Òr¹³9v
e¿Ì9Á<@.³6@.³6ûË;RìÐ<+1<	Q,?¾®;½
v;r$5?Z¹394	¿øû¦;
ú;Ùq$?Ö4Â<&³6&³6ûË;mR¼>ÿÔ}>1î=?¬S´>ÒÝ>Üâ)?Up:²m:4A%?RÓ;µn;Ô?B?P Ä<
Ú³6
Ú³6ûË;æDþ<Üª¼<Ê,?LØ;t-ö:ðv?k>ÿ¸~9«R¾Ac¹­9¢E¾Y`Å<ó/´6ó/´6ûË;¼eâ<Ñ¡<¨P3?E;Áv;±c%?NÝ¹ªM
9pô¿)W¹ú´ö8×¿@éÅ<Ù´6Ù´6ûË;(=÷ê<+?ðy=»KM=oÕ?Jw¸BV9¥½ª0<éßþ;Jc1?sÆ<¿Û´6¿Û´6ûË;ß±=ÔTÓ<Û,?¨'W;Øt>;_?Üä·ðý8Ó·æ½2,8^9Ú!>=Æ<¦1µ6¦1µ6ûË;Ú®°>ìr>Ú1:?Ado?Ç7+?8÷2?¸Iî;F;çúR?+##<LÜ;4=?»ÏÆ<µ6µ6ûË;!"¸>Æ6~>Om9?®æ!?}^ç>ú"3?!Ä}8]96ý=>:Jí*:/I?+:Ç<rÝµ6rÝµ6ûË;¹?´>ÒG?Ýä&?tCæ>79?H¾8K?Y9þ9`>Òùê::|MM?KÇ<X3¶6X3¶6ûË;«Zæ>Kq>¦(@?ò?«Á@?ñ¶8?
Bx9åØ®9Ü½µ>Tº:w¨:øè
?WÇ<>¶6>¶6ûË;
¶9>!>Ù81?÷7<¯<¯P?Ô¸¬I9êÏ2¾ð!#93¿9wZ>£»Ç<%ß¶6%ß¶6ûË;q>÷%>A:?îäb>í,>ò'?E:¶;à9>£1?ª.<X÷;Æ4?Ä½Ç<5·65·6ûË;rú`=û=ÕÏ9?°C=÷P=pü1?©î=Q6Ä<DÖH?>EË;Ñ¡;¨´7?KÀÇ<ñ·6ñ·6ûË;Ë¼>ÖG>iþ:?´³¸>=>-6?=< 0Ç;gñG?À¨Ç<i<a:?ÁÇ<×à·6×à·6ûË;®$?òh¹>úb?È<Í?ßf?n^d?dÿ9¤sß9öK?C[2;o9Ì:ô_?çÈ<¾6¸6¾6¸6ûË;>>sP>õÖ=?G???"Z0?Ä;K¬7;>?
fë<x,<D~>?ÂÉ<¤¸6¤¸6ûË;¢=B=Ë/?ù=, Æ=GÉ ?D9::Ùeÿ>N+a<'#<ø¦0?ZõÉ<â¸6â¸6ûË;âò=4ÂH=¯.1?ò.;ÝÕv;ìË?¦s{¹@99úr-¿¸	879Ôd=ïcÊ<p8¹6p8¹6ûË;!kl?ò
?UËY?«?¨a?Æ4C?¾:£%:¦ö)?F<6
ä;Ø`^?&Ë<W¹6W¹6ûË;?~>q;1>>â7?ÁÚ>¬>È¸2?¤;în";!\?þ§=æ¾<~YG?¸ÙË<=ä¹6=ä¹6ûË;£5? 1á>}N?Ç¦|? 0?û¦7?gÊ$9ÕI09§Mï>¼õ:È:lK?phÌ<#:º6#:º6ûË;ôz>51>ñK4?¤E­>iâ>¡"?2Ý:õÊ:³F?ë:<P	<<¿6?¡Ì<	º6	º6ûË;ÚÝ>b >®gF?)ÂQ?ûÂ?´5?b39*õ9¯y><Cq:<W?üäÌ<ïåº6ïåº6ûË;}b=q+=ÿ&)?JÊü:ìÛ:³?ü¹!ù9ð¾Ò®¸ÎøÁ80È¾?DÍ<Ö;»6Ö;»6ûË;
Ü³=`y=Ìï)?§;Fà;?D3©¹ÜõÄ8.ëÛ¿9-ü¸~wb9¾ Í<¼»6¼»6ûË;5)?¤úÏ>ñ±P?´ ?«X?\à=?&ÅM9Ä9ÍW>?±¬<µ]?<ðg?KCÎ<¢ç»6¢ç»6ûË;á[Ï>ac>²ui?Xqx?×?g§U?µ#;3Ã:õSM?@<«3<ZBH?
ÑÎ<=¼6=¼6ûË;f">þí=¶T.?Ã(8>>Öy"?§:Ø=:,&K?Ô<ad<42?øÏ<o¼6o¼6ûË;(4´=ø=ªx1?ò¦G>¥3>ã¨$?Þ`÷9m+:¸>³<¡W<ûþ3?õHÐ<Ué¼6Ué¼6ûË;Á,>Pq7>Ù9?h&?JÊô>T .?Ó±Å:Ú÷z:¨I?«;ÍP2;õ>?Ñ<;?½6;?½6ûË;©|Ô>íu|>EwW?bIg?úB!?í7?.O9G~9Î¹Ð>É³:Âpd:J­?=Ò<!½6!½6ûË;Ü->ZYA>6û2?=E@>ÃY>{)(?çµ:¬5:	
a?à;×öT;"î.?/NÓ<ë½6ë½6ûË;û>>¥J>k8?|ô>[¶>Kk+?Àn=¤Ç<"(K?æiC<H<E:?SÓ<î@¾6î@¾6ûË;t?zÇ¬>X9V?¹A?,.?WþC?ùDÏ7¹wb9YLj=ÃÃ<O/c<\?Ó<Ô¾6Ô¾6¾0<ÈU?­;?ãá:?ìSJ?[ò
?Cc:?Ç<&9ì{9Xw>ðæ:¬$r:2't?HhÕ<ºì¾6ºì¾6¾0<ÓÙ;?Xj³>¢?ÿ¬à?8©W?¹Y?¦ô96½9ÄÂ>,ãL;Þ];Æ¼A?|Õ< B¿6 B¿6¾0<æb>ÈØ>>?&½ë>Æè­>ð-?å2;ô²:)å@?û|<Ñ=<Ò×8?,ÜÕ<¿6¿6¾0<p?¥`Ñ>²·A?u~?+!Ý>É9.?^ñî8$ÝR9r>xã´9Pÿ«9é?çÕ<mî¿6mî¿6¾0<ëù÷>¸>yf?b­?]?|×H?.¢:<>Þ;!W?r:@[9ûl?ÖEÖ<SDÀ6SDÀ6¾0<Ææ¯<8<{l*??~;p3P;äN?^¡¸Y,9Áv¾;þ­¸yg9Ïg@¾caÖ<9À69À6¾0<Û}s=_ú0=10?°¬};}ET;U÷?X¯%¹@Í%7ÓÑÿÀ¯9¸9îÒ>¹Ö< ðÀ6 ðÀ6¾0<Äf?a
?NÜT?wªÕ?b?2ðq?¡9&¤ï96¬>º$Ï:Z":û4=?'×<FÁ6FÁ6¾0<	=ó¦Ñ< ø'?××H;h+0;Yí?2£(¹då8f<¿ë8½9	Üc>îâ×<ìÁ6ìÁ6¾0<¡=·c=ýõ.?2#;Khð:§?D«O¹§8R§¿R9bq9Ë>õ$Ø<ÒñÁ6ÒñÁ6¾0<î¿>w87>J5?Äº>#ªK>>Ö&?«:®2:z?*ø<í;I<:Ê0?Ø<¹GÂ6¹GÂ6¾0<ä=»G=/?[­;å0X;è`?¦{e¸bÁ×8ä$¾ûÿ8|ø"9´zs>ÕÞÙ<Â6Â6¾0<^á<¬<Û'?ü*;<­);íü?I]û¸Bi9ï¾tÿ-¸®h9Yo¿½g÷Ù<óÂ6óÂ6¾0<jèÃ=
=7o-?8¼®=á=¡?ºÈ9¢Ì9Eû>w¡4<æ<À«,?cÚ<kIÃ6kIÃ6¾0<e>óÊ=¾Þ4?p\>M
)>U&?M}v:Õ²E:õ?dÄ<öd<Å-3?;¿Ú<RÃ6RÃ6¾0<V°c=#=ã-2?ÿñ=nÝ½=~%#?£8[Tª9Ðõ=Hn9Ów9 ®ï>hÛ<8õÃ68õÃ6¾0<O=§>c¶o>P2?Í¯±>d>zÊ+?ÕÔ<ò²<?JG?X©Ä<_Â<¼º6?ªÛ<KÄ6KÄ6¾0</bæ<|´<ó»#?ÐKX;N£";÷:*?Q$C¹Ù8iªe¿6èQ9D¦#9J.$?iÜ<¡Ä6¡Ä6¾0<²å<Ç-¯<¢Õ'?È);^´;;¨æ>43Þ¸üO8-(Ì¿k$¸Rt9/¬½\UÝ<êöÄ6êöÄ6¾0<f ="Y_=}ð.?;ÕJ;Ñ
?E¸¸â8ü¿¾[9tI9=¡Ú>Ù·Ý<ÑLÅ6ÑLÅ6¾0<ÿ¹=èÓ=ã_,?ÜAÙ;µô­;ªÜ?¦NÌ7.Ös9¬V=kÝ#:1.J:,|Ï>{Þ<·¢Å6·¢Å6¾0<°P?äë?B?¤×D?Å1	?¦7?[`]9ZLt9îúç>;f;y;¼>?°úß<øÅ6øÅ6¾0<gÿ>0>&yO?Ô?	`?òX4?áÑ91à9==ï>7´/;Ùà:ªH?Qÿá<NÆ6NÆ6¾0<n=¼¡S=í;?t&<©æ;Û½8?ßUa¸.N9ä¾Âh*¹óY9è<¿â<j¤Æ6j¤Æ6¾0<2>ìQ)>(C?#?fÆ>§-? I:;k;Ê/:?&à7<ô<o12?VQã<PúÆ6PúÆ6¾0<5Ku=´(5=¯P-?À	;Crõ:Óv?¦2¯·ã9½àof¸±Æ8&Y=¿ªä<6PÇ66PÇ6¾0<íä¿<ì<ý-?O
@;Å0;q?ö7
ý8Î´=[(£¸Z9üÔ¾%¾å<¦Ç6¦Ç6¾0<0ï<Ïþ¯<à-?©l;_ÓF;Í@?M6¸~Dc9,YÍ½?hé¸àµ83%¿üçå<üÇ6üÇ6¾0<Qfi=Y-=W,?Õ
=5Ì{=± ?>Ô9ôX9c52?ef;ÃO=;L?Zoç<éQÈ6éQÈ6¾0<3Ó=ç<E|?æ©m;A;À¦Q?¾N¥¸Sg8o27¿WRÖ·tY9£O|½Þç<Ï§È6Ï§È6¾0<ÑÒ5?×	ð>ýéA?ü??{ô?Î+??Q8¸>9K>û: ry:£Ê?à¡è<µýÈ6µýÈ6¾0<ç?Ç¢>YT?` <?ß#?/7?âRâ80»*9½­©>Ú:ík:¶ ?£è<SÉ6SÉ6¾0<1Ó>Ô0>UM<?¬Ôì>Ë0°>á
,?èõ;Hð:à¼!?ñ|<üû0<;ï6?mê<©É6©É6¾0<h"
?óÎÄ>æ7?¿è?Âä>-ö1?e%<F¯+<5E?ÕL=å¶Ä<,=?ë<hÿÉ6hÿÉ6¾0<ÛBG?#Ó>Ì!q?öÝ?¥²[?Ë?,`¶9I§9|E ?"»;FT;`?^@ì<NUÊ6NUÊ6¾0<Óä<¨<Ü-?à=¤Ö<®'?\6ö¤v9i«<H:t+:ò ?Lì<4«Ê64«Ê6¾0<4#>Oê=¼-2?§E´>±^>Ã&?Ú;Õ	Î:/F?S<">Ô;34?×
î<Ë6Ë6¾0<!­=e=+,?Ã;o ;?ª®×·9^°½hc¤·¥°8üî½à*î<WË6WË6¾0<Ð9=Ù\Q=hè-?r=;"´B;Ì'?6#Ç¸zë9ª¾
6j¢9C<Ä2î<ç¬Ë6ç¬Ë6¾0<iÛ:?5Á>²w?O?Ó¯>åeh?Ö±37NÀ9ï»=«ËÚ:ìl:ÇU?®/ï<ÍÌ6ÍÌ6¾0<ü=kD=9?«O<i9<7Ø:?VÃ¸vA9î7¾I+¹ÖJ9üv¤¾ejï<´XÌ6´XÌ6¾0<°«>è¶f>>?°?PÕ>S0?{ô<B<ZJ?d½ê<¿Ê<<Ý@?µï<®Ì6®Ì6¾0<ûî?d«>¤H?)5??Å¼>M$>?tP¸¼9ä½cÚÏ9ý9'ØÑ>+Ïð<Í6Í6¾0<Éh=pÎ<Ùj)?Ìt;êxO;?72¹G9q¾v%9A9ò¥>¦ñ<fZÍ6fZÍ6¾0<ù©ã=æ£=zÌ1?<ÑÕ;§(?[n¹Ðd8ã¿µ« 7þÕ8£@=>Pñ<L°Í6L°Í6¾0<k/a?Áâ©>Nª©?2§?e??ÜÎ9|N³9¥?Ék\;d©Õ:¤?ãÒò<3Î63Î6¾0<µ
?©Î­>;ML?i0?¢~ò>âT:?0£W9Ûü9c=?Ìc±<á^<ïL?óKó<\Î6\Î6¾0<¥a"=Xæò<#+?Qª}=K=?º#¸f9ö+½ð:+I>:`H?Jøó<ÿ±Î6ÿ±Î6¾0<ns?èÍÍ>©à>?óð\?d?m1?Á+¼8ðH9¥!>pì:I,:û^T?¸ô<åÏ6åÏ6¾0<ãÖ=!¹M=­+?ý
;vd;jü/?¼ô$¹uJD9,"×¾KcO9f9,½>õ<Ì]Ï6Ì]Ï6¾0<¶Ä?$?Méo?þÌ?E|K?7±?uTÊ8åNß9Xóç=îh;êëø:=o?»>õ<²³Ï6²³Ï6¾0<#ù>\¼H>¦o;?.?
ÁÁ>ìp0?#Æ=u©<©J?üxX<«<8?,®ö<	Ð6	Ð6¾0<NP>®
>¬=?íjÎ>µ¯>Q/.?{;Ú®À:R?ÖÅp< '<½í7?Ù÷<~_Ð6~_Ð6¾0<JÁ>àYB>ÎZ=?.å>ö¶«>Ú"+?;;k/;H¸C?×È<c?N<ó4?c3÷<eµÐ6eµÐ6¾0<æ¸'?¬Ñ>dM?\>?ì>sÇM?:x¹9<±9\±9?cí^;[¦;éW?Ý÷<KÑ6KÑ6¾0<ÈÓ'?¨&Ì>tsR?
?UíÊ>O§H?ý@¬8:/9Z§{>{:ón:®¢?_ø<1aÑ61aÑ6¾0<?N×>¸a;?%¦?ÞÁ>Ê2?l8Ð;Ý7¬?2;¦õ§:DEL?Í£ø<·Ñ6·Ñ6¾0<Ê×>N>~~0?=¤>_y>Õ(?E=·®<Zò;?à´<@<*y0?Réø<ýÒ6ýÒ6¾0<@y5?Þ>ìËP?fLx?|t&?ï>?«¸,³8¹·¾Ygg:@:GC?Ûøù<äbÒ6äbÒ6¾0<
r>]º >Å@?¹÷<0H´<Zâ/?NËì¸zgX9t¾9M<P<N	;?þNú<Ê¸Ò6Ê¸Ò6¾0<²>¡YÌ=ßÅ7?4><<þØ$?Çõ0¹7'ªÀìd6¤g9Ôþü;ÌÖú<°Ó6°Ó6¾0<õgÄ>©>äA?cz?ÇÅ>ÂoG?\è¿7 9é+$=¼T;};RµA?ü<dÓ6dÓ6¾0<Ý?¡m£>N[?ã?Ób?¿,?mË»9CØæ98BÐ>xàþ:ë:vNw?}Áü<}ºÓ6}ºÓ6¾0<åú<¾¡¶<=¥/?3=>
=ÙM&?8±9V*9rªË>&v;çÓ:I,?oÅü<cÔ6cÔ6¾0<ëÎ<@â<xµ0?:Ü3;Í¾
;Eî%?6ý¿¸x­ï8XÍ¾'û¸eX
9Û¹¾Dý<IfÔ6IfÔ6¾0<fæ,>îóê=pc<?er>Ó/>'@1?®·:ç9:õ??Ú#Ø;|®;µ<?&ý</¼Ô6/¼Ô6¾0<=}ñ>>ú¡>1Õ>?]cG?2±?1û-?ot|8¨hz9¼>)¬¾9ªâ9Y×>Vÿý<Õ6Õ6¾0<f?§?éL?÷Q>?A?Í28?­¸E¯*9ë(¾p" :Àg?:-V?4þ<ügÕ6ügÕ6¾0<CMð>Î¸¥>9?<?
zÚ>¾*?îèM;&W;g6J?ÄX<¸0<8?ÙVÿ<â½Õ6â½Õ6¾0<Ê&?CÆÅ>fW?Ñ@¾)Í?s<?à(:?9Ï9b±O?2þ¬:¨B:Ic?{ÿ<ÈÖ6ÈÖ6¾0<±ÀU>äv>ñ<?Â?Ñ>:\,?Ìm;¸*;Ý»2?¹ÂP<êX<e>?ü=¯iÖ6¯iÖ6¾0<±?2±>$Pc?½Ôq?æk?ÜT? §7¿9VÌß<îÔ;,;NÌb?lB=¿Ö6¿Ö6¾0<<ÙZ>Å >
/?YÎ×>m£>:é(?ùÄ;ó³Õ::?Èí:!0:kÕD?oU={×6{×6¾0<Z®"=)ä<16?±ßx=;,=Sõ8?Ë:xC:ß#?]ªÕ:::Ø,?s®=ak×6ak×6¾0<ò$?eÐ>TÆI?Æ5?ï¾ü>/8?:;%8Ô¸9"=RÊ]:Ôd:ú5J?À=GÁ×6GÁ×6¾0<Eâ>Ø>â7P?:W?Ïª?÷)0?_Kë8âo79w/¤>F;êu¹:¬45?ÚX=.Ø6.Ø6¾0<°TË>Z°>Ýg>?lN? (À>_í2?EÀ¸ßQô84&¢¾¼ã9çaÝ9¬?=mØ6mØ6¾0<ÙiR>*H>¿Ü0?Ñ&<JÃ<Ô%?EZ¹:Êv9?â¾!8Ì V9Ä1+>×Â=úÂØ6úÂØ6¾0<<q>ÐÅ=\0?>ÁÎ=²ø%?OAP:Ï8:Ä<?æU<Ëá;,ñ2?ÉÔ=àÙ6àÙ6¾0< ;?d+ð>ÉðG?·?ÐG?G??¿
8\Y9I}q>ÃÞÓ::ÚÐE?Eñ=ÇnÙ6ÇnÙ6¾0<u£>ØÏO>ì\I?-ÌE?2	?8?_v;²Ê*;[[?°<Þ¢N< g>?=­ÄÙ6­ÄÙ6¾0<M³=
Ó=l3?iÓ><0¢>ö&?Kh<9¹L«9È>h~ô;ä"¦;ä^<?r=Ú6Ú6¾0<ì?CÞ)?ï¿A?às?)?r7?¦8¶Ëf9^®8>=º«:e~:0°,?ç!=ypÚ6ypÚ6¾0<^f¡?¡(?§u?Q?õ°?¹t?¡ÊG9´ãH9Ñþ>þ$u:û"
:Î'c?Z0=`ÆÚ6`ÆÚ6¾0<p}ð<ì­<Bý0?;=Rõ<1Û!?uÄ8Û9À&>Ån	;Cû:î?¨=FÛ6FÛ6¾0<%?Ê¨¸>þK?3ê?¤ÕA?>?í:<ê9¼ ?¿Ï;>õ§:¤V?íß=,rÛ6,rÛ6¾0<ÖÍ?J®È>H+6?é÷#?øè>7-4?æ¤ø;ëÐ®;6?ßC<æþ=<ÄlF?¼à=ÈÛ6ÈÛ6¾0<yVe?¯Lû>¡ i?r§?:D?
;Z?´ò¤;ó&@;±Á[?ªéÆ99Û3?Ë=øÜ6øÜ6¾0<°Ó=Jm=0è.?à^=êo=Pæ#?}8°9æêØ9|øÏ>§<bÆ;y*?Èp=ßsÜ6ßsÜ6¾0<<¸Æ=ô&=l°+?¼èu=OùD=ºÌ?:ò:|Ä?eK½;aæ;7'?÷=ÅÉÜ6ÅÉÜ6¾0<F"Ö>ã>á;?.?ô?K!-?´õ¶¶Q§9Ñ;¼°3;Þ;P,?Ë=«Ý6«Ý6¾0<¦>)n9>.À5?´yÖ>Á >yÆ*?´{;wÂ:Áï8?5ú=]Ê<|;?ÅØ=uÝ6uÝ6¾0<'©³<kÍ<Hz.?8;\Øç:[ÂK?'Q,¹Â¸T9ü_Ï¾9Ó¸1E5»ZÂ¦>=xËÝ6xËÝ6¾0<x¤>äN>7ÓK?ÉÅK?ÆÉ?+%4?© ;O'2;;rX?eÂ='¸¦<>¶E?õ¦=^!Þ6^!Þ6¾0<läB?Åïö>¤J?Ï®<??&»-?µãP8#r98tÜ=t6:¼:³º?Â=DwÞ6DwÞ6¾0<)h[=|¡!=(Á-?Ùí
;ö:Û9?ú`Ì¸¶ï9nßÁ¾;Ú
9Ý©9`CQ>=p=*ÍÞ6*ÍÞ6¾0<Z?°>ßT?Þ
Y?Õ>?.@?BNf9T¯9õßÚ>àB:Øh:Ï¼?=#ß6#ß6¾0<®
?ÿ®>ÖCO?`_Ü>R>\;?Ñ H¸êáë80½Y¾VÀ:°&:³Ô?®¾=÷xß6÷xß6¾0<½v>z$>@?Ì²>|,>,1?y¬Ó:eh:¯ÁC?naâ:-¡:ÙL3?¿=ÝÎß6ÝÎß6¾0<åNª=mE·<äí?â=S=f9n?TºU:Û77:P?ü\:¦)¡9&¯?³Ç=Ã$à6Ã$à6¾0<6å>ØëD>=wE?	²M? ?%0?B<à¨;ñC?:=ÑÌ®</õ??½É=©zà6©zà6¾0<J(?\Íã>¢u=?<ã?òOÑ>WÂ.?
92Í¸9KD>ý¶¸9$Ö9hÒÜ>7ã=Ðà6Ðà6¾0<M;ç<ÞC±<á÷&?+;2;Þ?'h¸ÊO9T¿½äõ9ö"9DË>W
=v&á6v&á6¾0<äîç>Vq>o<?¡õü>¸>ëd/?z¦e·Úq9£?½óD;ÃÖ:ôå0?Í{=\|á6\|á6¾0<©U>ø>$<?<>çJ>x_,?ÿd:'µ:¯7?ÜN<ÄU<!Ë8?+ð=BÒá6BÒá6¾0<q¨¯>áe>ÊDD?Jé??ãk?fï.?X< ÅÉ;£YE?Ââ<Õ¤<D?ý=)(â6)(â6¾0<>ËS>Ýñ5?£l?òè>L/?òk;rÇ;ÐÌB?Gh<ùª#<Z5?ö!=~â6~â6¾0<i¸@=s=µ2+?i¾ä;À³;³#?{ðC·äÅÿ8ÿD½O;EM;×5?&=õÓâ6õÓâ6¾0<Õ?P¦>pàO?6?/M?Fí3?qfÉ9Êà×9ÐÔî>ê{»;à;Hh.?F¦=Û)ã6Û)ã6¾0<á¥Ò<F`<1ó0?ÜY¶;üçt;w>?23Q¹Cñ9*lI¿Q/a8@9ê>Î=Âã6Âã6¾0<ªû£=_n=å0?q!>'Uú=,%?f9ùëû9°>£Ð
;Q~¯:Ü~J?
Ñ=¨Õã6¨Õã6¾0</?õãß>Û&H?Y?5?\?]½4?Á°¸®9{½/x6:ÅX*:ï	?`î=+ä6+ä6¾0<? å<j¦<Ùù0?oæ»;!õ;|V.?N¹.$=8þ×6À1B4¹×Ï49s7ÿ¾x=tä6tä6¾0<8ýò>ä@§>þõ9?¢¯#?oìð>Ýí-?õ%=k¼³<?ãK?å;KD;vcD?Yx=[×ä6[×ä6¾0<=LT=¼z.?2Y=Ëg/=õ~?ÊG9rg9×r¹>ó};±FH;B¿/?j=A-å6A-å6¾0<ÿ÷?cl«>ÑL?·?
«p?vEC?dyÝ9,ÁÖ9M?Kã#=9¦È<þQ?Ø='å6'å6¾0<¬Ê?<]É>Jä;?©7Ñ>>E1?¼vY8ï-9F >2­9Ê[9ò¡-?=
Ùå6
Ùå6¾0<RØ>_>6Ã4?8¨z?"9?M-?yQø;åW;jS?Sò%<2~â;Ö;?(	=ó.æ6ó.æ6¾0<S?>;ü>æI?Ó[?,º?GÝx?Ø;Qäµ:#(^?Ã´¬<uK<0NY?0q	=Úæ6Úæ6¾0<|>é>*â[?àÞQ?R0?õÄL?\©r:k!:cl@?§º©<Q@<Æîa?ý	=ÀÚæ6ÀÚæ6¾0<ië>õ>æ_??d?±Î>¬¾1?F·¶¤>9Z½4.;ð;ï,?ò
=¦0ç6¦0ç6¾0<²?+}Ã>ÇSN?%?»à>z3?à×8TÊ[9¨p{>º;EÛi;´ ? =ç6ç6¾0<-é=ö==¸o,?(ë<ë½Á<¨?Ö'&8,.9wT=H:3î :ë?=sÜç6sÜç6¾0<¨Î¹={¥=+?ãa%<Ëþ;ÁQ&?p¹ø9þ¿R¸x99m{É>¥=Y2è6Y2è6¾0< Z?uÍ>¿'?^þò?ÀB?â´?~yB:äÇ9Fyy?2·<µz;à3{?å¥=?è6?è6¾0<^$G? m>T×?ùøÖ?76?Î?_FÍ:j^|:}:P?óÔ<v;+?Ñ(=%Þè6%Þè6¾0<iè>]:>UÊT?{?
Ü?R¸J?Ë/=Ðx#=¡P?Å+<pW<u¬X?V)=4é64é6¾0<1H?|·÷>ÌâN?Ö»?/§E?3iH?Kñ;þ²z;ev?ðÂ;Ìk;Æ×S?À=òé6òé6¾0<
ì¦>·m>ôÜ3?Â_µ>]3>¬Ç&?¢VÐ:ç=:??jÔ"<uðó;Zá*?@4
=Øßé6Øßé6¾0<{=¸ÕN=/?T/<B¬;?ÜÆ¹é¬F9ª-¿7bY9xE=»]
=¾5ê6¾5ê6¾0<e¡l>7>J[L?4Îb?ÌU ?«5?Ê;q;;$;S<?hÇ<¢ù<îàB?À
=¤ê6¤ê6¾0<*=>>¿<÷!0?¯];|ÂM;òÖ	? L{¹²Q7ñâÀG,7BM9Ö<S=áê6áê6¾0<Ë^>hÀ=>%ï3?
m>:üf>H"?êÄò:8¥:¾;?Ji:!):@0?È½=q7ë6q7ë6¾0<°=Éì\=ßÿK?¨gI=ët=C¬!?4?¶0HZ9£à»¯ñ:¾õ®:gº0?=¾=Wë6Wë6¾0<ø'>eòÜ=üg8?¹i+<ß;ID?vÚ8¹emq9ÞÄ¾g¹B9ëúf8Ñ×?rÒ==ãë6=ãë6Ãd*<ÀËÃ<a<qD1?ûÃ;1gZ;O ?_lk¹´E9`¿¿;ê:,?W<=$9ì6$9ì6Ãd*<"?õË>?DL?ôx¥?¾U?xÙF?î+9Ç39@,õ>[sa:é:Ð@?S=
ì6
ì6Ãd*<m®?D¤>¬d?¸ÅG?èÂø>áM?äa3Û9x¸À8;Ö(;ªÆÊ:'U?¸=ðäì6ðäì6Ãd*<H4?Îkï>'@?brB?ú½?]^>?é²z9¯;9xjÑ>ÂÝ;}4¨:O7J?=Ö:í6Ö:í6Ãd*<$?Ìÿ?4_?÷ô?>Ý;?øY?ÉÐ99þ5í>°'³:óß8:hx?|ª=½í6½í6Ãd*<È9=? þü>y??wËJ?o?Çñ2?ÓÙ8Ê`9hÈ5>0ÆÆ:ã¦w:yM?XÎ=£æí6£æí6Ãd*<ö ?G%Â>F>T??¹ZU?Ø:?,ú9DïÌ9·Ä>>õ4;ë:E?#Ö=<î6<î6Ãd*<à;?·
¡>ÖO?!q?«Æ>×Õ??J­9	u91>¶Ý;óË:§hG?Óç=oî6oî6Ãd*<9'?·Ð>t¥?nGô?!/i?? #;ùÜ:ñ=?¢¿<õ×)<4K?}þ=Uèî6Uèî6Ãd*<äÄó<µ<×+?z;;7ù;Òú?I6¸{9þÀ¾¦ã¸´©(9JQ¾þ =<>ï6<>ï6Ãd*<ÄJí<Ó¶²<ô)?$"«<Û</?¤ ú8Kc9ª©>ú­Þ9HÊÇ9%ª?$ù="ï6"ï6Ãd*<Ë¤Ð=zO=E´??¢c>û$>µ0?LZ:ü»0:ÈJ?î£&<èß;gÓ>?] =êï6êï6Ãd*<Õ|K?iX?NF?VZ?óì?ËÖ@?÷²9É¤9CYâ>Ó;ñ!Ë:ê)?9F=î?ð6î?ð6Ãd*<EAG=Úô=Ì½.?áN1=U¸	=EË$?´39b9m$>ÄÅ:ã¾3:/ª?H=Õð6Õð6Ãd*<q5?ÆÜ>3yR?W?D¿N?ce;?¤j;t#;, C?¦Ý);*GÆ:Q[?w=»ëð6»ëð6Ãd*<=çÜË<	3??:=Àùr=BÃ'?äÅã9ÜÜ9o?Ñ7];Åö&;Ì)?!µ=¡Añ6¡Añ6Ãd*<mè6>cW>O3?øe<	È8<µ?ý±¸àH}8ÿå3¿ù=
:ÌHæ9ð­?Ç=ñ6ñ6Ãd*<yqD?\ñ>ä:P?Ò+þ>ºç±>Hß6?å9òG9¦ðY>R
:ðøÞ93"?µÜ=níñ6níñ6Ãd*<½µ·>p¹a>­YP?î?MW?¾u2?GÊ'9¡9æè>¥Ø;';ÿJ?!Þ=TCò6TCò6Ãd*<¬<=CI=Ø-?óÎ=4Ck=ßì!?ü³>9¦¾±9íT>U\;L
";Î..?U=:ò6:ò6Ãd*<:b£>Ì°T>%§D?4iú>o¶>Ã/?â%];r[;(¯R?¨å³<Õ2c<Æ³J?e= ïò6 ïò6Ãd*<ÑU`?À?3ïC?b?Y/*?¤\*?±ý8FÞÑ9»º>PÄ:Ö>|:R~G? ±=Eó6Eó6Ãd*<ÃßJ?¥÷>·Q?Õ_?<Å6?.=?
@ù8²v$9ýÁ>Eª<@|.<Z?¹²=íó6íó6Ãd*<ä?¶¯?pS?­?=?ÄL?Ó&9Î9¶ÎÑ>µn=ü<bh?ç=Óðó6Óðó6Ãd*<¦ï>a½¢>'~<?a>"?Keð>kÆ,?Ä;aø(;PNG?HÉ¯<<¤p<f;?×ÿ=¹Fô6¹Fô6Ãd*<)¦>¹\>·@?½Ü>,>÷r4?l`R;«;¶HQ?1 N<- <[0E?m9=ô6ô6Ãd*<¥+=-â<®_/?
H;$;er?_P1¸ð®9½½ÿëY·ÂÃ9¦ûÎ¼ï¿=òô6òô6Ãd*<ÜÞ´>çk>D?1?êª»><0?Á¿µ¸97/´¾<ó8<m,C?G×=lHõ6lHõ6Ãd*<G?À{ô>»tP?1Ä0?Æ«á>ÚH?0Ã5ÌÜÀ9>¹:!;+ªÅ:5P?ä6=Rõ6Rõ6Ãd*<û7&=4ªö<a,?E@ò;NK®;+è1?à1¹qüI93üà¾z5;ä:ðÀ?ù=8ôõ68ôõ6Ãd*<¤}>qùN>«z1?¾µ>DW>0Ä&?¾ÇY;3l;A?Ö_y<$(0<¥35?å=Jö6Jö6Ãd*<kÇ¶>o{>$:?õ#)?eÕî>0L5?ñ¨=¶³+=MCJ??ð°<Vap<o<?è= ö6 ö6Ãd*<²°><h>ÏäB?j?Uæ$?d6?j=vd=tüH?E ¥<1X<¨C??==ëõö6ëõö6Ãd*<At>ÈT>ój7?Ïr>¢"X>§'?/7ó-ý8%=¦
Ì:^C:¾%?#S=ÑK÷6ÑK÷6Ãd*<?ß?¸>ÞåH?¤	Y?D?¦ì2?Ö¨9Ü9z?åfÄ:â:¹'?ß=¸¡÷6¸¡÷6Ãd*<XÅ>ËåW>C<?Óù>!¦¶>óà.?¾Ä4;Ùõ:»;<?É<7o<å??²Å=÷÷6÷÷6Ãd*<k·	?D«¢>#»X?yt£?MT?E?URZ;8;­
V?Í	<¬í7<féB?Xã=Mø6Mø6Ãd*<`?WwH?¥=?ÊE^?Õ·?A3?ÚN9Ú½9B>Åz;Â²:'??=j£ø6j£ø6Ãd*<*>ÈÐ=ÚQ?Ü\?o?t>?íÞÒ<y<ìóM?±Ì9QÑ9²[ù>$=Pùø6Pùø6Ãd*<ôé5?Hóø>´;?
y?¾¯B?/?\Ë73è9[Ú=%	F:Ï:Â°"?A=7Où67Où6Ãd*<?£?3>?[?¯ðº?fR?tc?É8ïÇ92~<=ö:BÝó9à¯?Bb=¥ù6¥ù6Ãd*<Ñ^?-?c"E?´U?D)?ôA?Ò8e9Aµ99¢>Eì:\W:ßK?Xl=ûù6ûù6Ãd*<é)?íÊ>rYV?"H?Q?êø7?Öý8ö"9éÏÇ>ûÓ<Øq<É·_?äô=éPú6éPú6Ãd*<¬ ·>×°g>ÞäJ?Ut?æ'?õ:?Ã7B7xW9Ç¿æ<båÊ9Dàñ9k¾Ö>`+=Ð¦ú6Ð¦ú6Ãd*<Ëþ#?_¾Ý>T=?¼J?Ó?H30?¾
9[rN9\Ä¯>¬*;Åô:,£2?ï¬=¶üú6¶üú6Ãd*<ÃXò<`±²<-?L¾;F5;,??Ì¸c8êµe¿;%9ûÞ9ª9>ë²=Rû6Rû6Ãd*<ÿ?ì¤ð>&d?²YÎ?
ð?ÙL?F>9|:9Á¼> q:^:j?Á=¨û6¨û6Ãd*<
!w?¡ ?ÅíD?@s?µ ?|ÜB?²ó8þìq9f>TP:S+:ç{B?ºÐ=iþû6iþû6Ãd*<W')?ÄzÓ>ÃL?3t?N?Âm?? V·@J9t¸Ö¼¡;*\	;uus?ä=OTü6OTü6Ãd*<0v>í*>»\9?ßp0?½p?¿&?=iÒ<¯B?§!<uàæ;2?
V=5ªü65ªü6Ãd*<×ã=¾m=Ô*G?H_À>´ò>lÔ7?µP2=cÙ<ÿ×Q?¸Ï<ßË;²÷C?Ý=ý6ý6Ãd*<$Ú¡>k_>1I9?ëH£>¿|>®b%?÷0»:ÔZ:1?±Ê<ü<µ4?u=Vý6Vý6Ãd*<ö?¬=°°y=K0?N>	Â#>r!?v9^Rù94>ò$½:::î:?¸É=è«ý6è«ý6Ãd*<9c=ñr%=Ï«/?j§¸;£t¢;}?7?¹½µZ9BZ¬¾PÈ8îÜZ9§>þ=Îþ6Îþ6Ãd*<è@? ÷¨>¹`H?<Zó>É(²>«Ö.?°ØÄ¸Ãs9z,¾&Ôx;Ô+;[9?Ò=´Wþ6´Wþ6Ãd*<Èè>r»>T??ÐäÏ>Z:;?9zç8¢9cD6>dÁ:É':I*?¢=­þ6­þ6Ãd*<KÜ<<£1?	ÍÅ;Õ?L;ñêw?ç3.¹/£9*¿ñÛ8jþ¬9½">ª=ÿ6ÿ6Ãd*<ÜÌ>Vz>È<?Íi¡>È­g>®[2?äV?9èÐ8sbk?öH:¶Û9'j?ù=gYÿ6gYÿ6Ãd*<3*¦=ðRh=?7?Ñ=p¦=¬ ?ïJ:9£99½>Á±;×f;æ E?hþ=M¯ÿ6M¯ÿ6Ãd*<ãP?s¬Ä>ÓõD?¶~?p.?ï<?ûVó7¶<9/×D=g:/¨:@Mu?Ó=77Ãd*<!?G!?}R?O?=/?t|:?§ì¸Pf9¿¾5ñº;t^;xg;?´6=-7-7Ãd*<'KÈ<õê<´à)?[:XY:Çã?KV3¹ßL9P¡¾¨É¤¸fk953¾9=X7X7Ãd*<=Ãé<áR.?¡=eêã<t#?µ(8ýÖ½9Àc=Þ<¢­È;í~)?=M=s7s7Ãd*<Gâ¤>Ï^F>ÉT??ý?ØÞK?!E?ev<h|<hHZ?}V¦<m:J<R?êM=f®7f®7Ãd*<º?o>"h?´
±?p?
×<?¸/<DÆ;ïãb?Ë<þ h<ôü_?Æq=YÙ7YÙ7Ãd*<ÚI?ÊK§>º}M?Æþ?464?>7?Ø·J9ýB9¬?xê<gv<öÄR?oå=L7L7Ãd*<1ÔÅ<Õ}<C=4?ÔV=no#=þ'?à·GR9Â½Ï¥8;1;çô0?#=?/7?/7Ãd*<ÀW?Mt?ëS?zç?{D:?N?ôb19:Te9AÆ>Û^¶:ÓP:öÙ_?1E=3Z73Z7Ãd*<ò¬>ÖFa>Û*D??)·>ò¸3?ý<<H¤R?Ê<|<0JM?
¯=&7&7Ãd*<ü>Uþ.>äSQ?øó_?÷?6;?Çf=éb=ÃN?Í:Ä<VSr<MO?ñ=°7°7Ãd*<ªh>öd$>ò'5?D«>J>&'?ø!=BVÒ<¼D?È<x<<Á6?}ú=Û7Û7Ãd*<O= ÚU=ÇÀ,?¤{;«sx;W?r¸5z8¦÷¾Jêý6¸Ïæ8Ð==ÿ7ÿ7Ãd*<|?.?:4S?]J?nAâ>9e?Ä[¤8ª?97[>I¸\;adâ:y?£µ=ò07ò07Ãd*<i)X?´ò?äMD?Ï?O"7?X#7?·fK9²9Õ>ðdq;;ÍR?­¹=å[7å[7Ãd*<±Ï-==¼n*?õ!\;Æ-;Õ%"?'­¸ßì9o½¾*88 ÒQ9Ö8>^¾=Ø7Ø7Ãd*<Q¼°<ò:<á+?;XýW;öz?>è6ÇÒ9<²^·Áw;9­ò½nÚ=Ì±7Ì±7Ãd*<¼µ=I¿<æ¦.?|t=åA=M!?Æ@39g_©9w>+<Ë<*?èò=¿Ü7¿Ü7Ãd*<'%Ñ<[<óÑ-?Æ3;Y;a?¹^9rT¾µÈ=¸è±¦8ºº¾È =²7²7Ãd*<¢B=c0È<]3?Ñý6<ý<u1?	£¹ÚPÛ8©'¿Ý¿:ê:b)'?y!=¥27¥27Ãd*<_$?°­Ç>ì»R?_W?Í?~<?c9ST9»·>T):öç9 ;?³¥!=]7]7Ãd*<gÚ<R<cË1?ÌFd;aÃ7;v?²¢
¹¬4x90ý¾nì-9W9f!>m"=77Ãd*<«·=¶Ì<fÜ)?r6u=A==^Ø%?Ií¸¯(9C´¾9ú<2Ì;e5?A1"=~³7~³7Ãd*<þ?>7±F>L@??4ÿÂ>Tö/?h==Õñ<U´H?óÐ,<×è;©2>?m"=qÞ7qÞ7Ãd*<Zê.?ilØ>ÌæN?	Û?Áýº>¿â5?p="7®õy9)¦<µ:Í×k:¹*?æ¬"=d	7d	7Ãd*<ùG-?QÆ­>àE?*&5@û«?!?0Bá= 9}=ºc?a	=@E`<în?$#=X47X47Ãd*<£Ã?hp·>ûW?!õ]?ÉÒ?,D?¡^¸\å9ç*¹½6ª¿:¿:Ñ1?.O#=K_7K_7Ãd*<8s?eQ?]ÀZ?÷½¡?ÂÜ7?o3a?°Äý8{ì9¼:m>ïx:K:S?ÍQ#=>7>7Ãd*<Òm> ÷>£~??i\w?GN0?>3?x¦=Å·<IO?ù1"<ÕØ;U~??±Y#=1µ71µ7Ãd*<\ÜÉ<`õ<¯M7?sÉ;ég;¯(?x²¹s9q¡X¿2ÂÜ·»ª9&áÈ½k#=$à7$à7Ãd*<"²=Ù=Ì/?¡¤Û=´¾«=µ²#?Ú9ºE9ø> Ä4<¸åù;».9?#=77Ãd*<¨>üA_>­IA?-@·A´?#=?K96R¦9EÏ>×M<wÙ;>Qr?¶#=
67
67Ãd*<X?-®>s4U?®/?ò=ã>éE?¤¼80·9QÔÂ=ÿ×:ô:ÄS?Ã#=ý`7ý`7Ãd*<È ?ÞæÈ>´ÛH?¹·ª?Ib?ÀOA?X£Ã¶s9Q
¼9:ûÆ9È??5$=ñ7ñ7Ãd*<B¼f??Ád?X?o¦%?ð]?=Ò8ì»9!>¸Ä;òîÏ:sÅ/?	$=ä¶7ä¶7Ãd*<¼Ì7>>£5?³íò>Äº>®'?æÉ2;	g;Ø,?9]Ä<CN<¾ß1?y$=×á7×á7Ãd*<¶u?VôÜ>Qñ?(ÿß?©8?ÝC?â¡=`åÐ<Ö¹>?UC;é:Kj?W­%=Ê7Ê7Ãd*<1±ú>Î)£>`ªD?a·H?ìË?L70?Ñá9ð÷·9Ä>Åç¸;?új;µrI?Ó%=½77½77Ãd*<\=þvÃ<5ã.?o@;´9$;xü?ÙX¹^óP80²À:98K9	ê>üö&=°b7°b7Ãd*<z	->§Né=Þ=?~xÓ>Go>Zj0?j²(=-Ì<ÜS?	<0¸;:>?'=£7£7Ãd*<ìÎì> >??,Ã]?µ?Wo2?$9Ò*89U$Ë>'½ :jú9S$?2'=¸7¸7Ãd*<ë?D³><¹A?±{=?®a?Ö5?ÏÌ¼9>Æ°9&µ?ôÉ; 4;gNV?Å1'=ã7ã7Ãd*<g<>?8>	6?VÀ>|l>t)?>l<
<OK?Âft<ò+<ï5?9'=}7}7Ãd*<?Ø.?ych?ë¾?]Ìr?óZH?b_Î9Ý9ösî>KX:ÒÚ:bt@?Ô'=p97p97Ãd*<Úº¸=;=ùf2?MÅ;½¨;z?Z1ì¸AÚ{9p¾Ó¯;YH;¸ (?è'=cd7cd7Ãd*<ÏÉ´<}\<ªw(?ÔDG;Î>>;8?:éÝ¸¾¶*9&c¦¾ýië8æéN9y¡>5Ã'=V7V7Ãd*<ë&>sZ>Ò5?ÃrÉ>^}>þ'?Àg';
µÚ:JóC?ãHk<Ûc<]Y??}Í'=Iº7Iº7Ãd*<.MÕ<<­+?Ãè¾<<P"?ì Â¸Ì,¨9X"¾H;b
¼:Ts5?jó'=<å7<å7Ãd*<i:=ÉB
=	ª,?$9>g³Ì=>Ü'?B¨93¹¥9{GÙ>¹Ø¥:JV:I F?ÿ'=/7/7Ãd*<4Æ=ç»å<~ )?½Ë};ÇH;ïÿ!?w¸HÍ7­TÀ±
ì7ÿ9ö:j=X(=";7";7Ãd*<û¸@>ÂÏ>0/?Q.<,ò;Ë?¨³\¹²4B9v¿ï9Ësß8Åq?(=f7f7Ãd*<!?³óÍ>s*H?ßÉÄ?/ª?Î1?!P4;bÓ:ù Z?ðÍª;©þM;iDT?Ë(=	7	7Ãd*<ñ¸>i¹!>	íN?2zU?%p?	£5?ºý9*Ë9´²¶>«õ:¾kÆ:é_?Í(=ü»7ü»7Ãd*<1²,?kÓ>ÛQ?ï?H°A?\ô8?\9ÁS9z¨>EO::Fb=?)=ïæ7ïæ7Ãd*<H
º<x<îC(?eÙÉ<È¤<3Ë?±¹(Í9pÞ¾(É;º;¯0?éN)=â	7â	7Ãd*<§?¬©> F?FM?b$
?ö3>?cª9Ì,r9¦w>m	:àæ":ûö×>üo)=Õ<	7Õ<	7Ãd*<öBE>!>,1?!>PÝê=^)?Ýí90:åâ>Ùlb;Ö";çÕ2?p)=Èg	7Èg	7Ãd*<NÂ=*/=íB?@F>t>Fl5?P:ú9ð"?òÚ;LC@;C?+z)=»	7»	7Ãd*<V>Ý>¶3?}>Ü@=>%+?DÅ¶:r
i:]ÄH?gQ<ñg<`2?ì)=®½	7®½	7Ãd*<}Ë×>#ºD>
h?6A@T+?ßÙo?¶ì9¢Ãß9úg?0:;#:ÚX?¸H*=¢è	7¢è	7Ãd*<ZI>ÇÖ>:4?f3R<y)<þ1?Êêå¸!w9ÕC¾§\9½bE9?9_*=
7
7Ãd*<wpõ<à$¾<,9%?ÍÉ< <o&?}yO9÷<94¼>0é;<ª;â/?Q*=>
7>
7Ãd*<Mð>?Ù²Ü>Øz]?½w??ôDQ?J
9>9êñí>¶î*;K3É:ý|Y?î*={i
7{i
7Ãd*<§ï>{6E>ÀíC?ôÑ¹>.?>M-?3A;ê:@KS?ºG<ñ<°D?Û¹*=n
7n
7Ãd*<7r?Å\¬>÷¶D??5?SM?]Z/?¸¤8lö9#{>÷ï8;½"ÿ:Y9?ÒB+=a¿
7a¿
7Ãd*<gH=}=ä÷2?9Ù-=½=½"?#g$9!`9èÇ»>Ðù³;;¨Á1?UO+=Tê
7Tê
7Ãd*<gí<Å¯®<¾ô-?¨;B~I;Z#?Ú^~·z4ø8ù-½@EÏ7!º9xb²=Ó+=G7G7Ãd*<±KÞ>æ>v_Y?
t@?^?òå;?q=¡9ß¢9kôý>8­::ö?òØ+=:@7:@7Ãd*<`ß[?"?öN?`D?=?8?êV9úõ9ïº>Y3»:Ný]:áW?å+=.k7.k7Ãd*<,ßÇ>äru>·vP?uß5?0ÿ?G3?Ü¹t_9³¾{J);?Ë:º:U?Tñ+=!7!7Ãd*<V8=¶nº<ä5?È=Òë<µ&?ò9TÅ8I?Fî;	ª;#E3?
n,=Á7Á7Ãd*<Çåö>»w>Æ±H?ã¹*?¡ùì>±n8?¯=ÿ®Q=­LV?x[9ØZ9Ë>@,=ì7ì7Ãd*<K¯>°7X>1çO?F?95C?B¦6?­½g9ðQ9èÌ>r;?É:X7?Õ»,=ú7ú7Ãd*<ÇÞ/?å Ú>ÌîM?vj?¦!?ûk9?à09²ë'9÷Ì>û#:°ñt:×R&?-=íA7íA7Ãd*<@Ô=¾i=è²*?*CÄ=C=g?Ë½9è2â9QÌÖ>AO<l5<,".?W-=àl7àl7Ãd*<Ê	=ROË<T-?5=ÐÁ= ?8Üµg9$
t»-U.;¿;«*?z-=Ó7Ó7óýT<¿ð÷=ö©=º:?G>êé=Ð-?Ì²:Qµ:I×?Y<Ú+<1¨J?¯-=ÇÂ7ÇÂ7óýT<Ï3=T=ò²*?µ_W;G;è
?¥8ðç6o.@Ý§7ÚW9ßáa<Ì-=ºí7ºí7óýT<==å+Ñ<£/?*¤;;³º?çã¡¸V³Î8È¾9$V9ïvþ>_ô-=­
7­
7óýT<î?À>2J?Â[?on?ÛäD?ó¹Ú:¢9Ø[q¾2/:öÕ9 ?ö.= C
7 C
7óýT<ùJ?Ó?1D?õX0?\Ì?ç-?s9§À9Ï,>hu;tù*;{ÒJ??;.=n
7n
7óýT<ä+*=´ú<ï×-?(A;Ê(;a?'¦)¹lÙ9<¡¾ Õd·´W9&H½}.=
7
7óýT<ýö?«¾>èW?;À?-ü?/m:?óÿ8¨r 90L>¼$;×:ZUC?¥.=yÄ
7yÄ
7óýT<¢Ô?£?;?çx?²þ>fz?@k0¸Ê9ð¯½µÙÞ:(à8:ÊJ?Æ.=lï
7lï
7óýT<m¹ ?VÊ>,K?È|?Èh7?j0?¡9©ëÂ9||Ó>¿:øQ:ËÓ?c/=_7_7óýT<N?eÜÄ>@£K?¬?>?þ>	Y??n°ø8dPK9>
=:I:¦,?á;/=SE7SE7óýT<C:??ý>©I<?)?|þÚ>Xß1?Î¿¸óX9a¾¼9×¿Ã9Eñõ>QQ/=Fp7Fp7óýT<I4?èÈ>L:?ÎA?u?0-?a9bÃ9}ý>
B:nû:;ïü>µ/=9797óýT<§¯ð>P>ÏR?qÍW?©?"6?µ6º9s<Væ;Áß;!ìL?
Ø/=,Æ7,Æ7óýT<±H?È>H?ÉÀ;?1?Ñ:?»ä7Ð®b9(=kÁ:°t:|'?|0=ñ7ñ7óýT<;û>Ò>ÂxT?X2?ëèè>õLD?z!<9ôv9c·Ã>¨ i:÷n.:Øo+?  0=77óýT<ÞÎ<à<¸-?mýj;oêâ:ö?Ùë¿¸hµ]­SBæÝ ¹üó9¦ ¾;0=G7G7óýT<0!?fÖ>%@?î5ð>8®>|0?»-9ÿ§9ã>Æ;®:óe:üOB?ûç0=øq7øq7óýT<ábÔ>úz>Y?ðk?Øã?¢ÕJ?¬Â7w¤9j&=ù,¾:3_:Z?Yü0=ë7ë7óýT<Bá?j2"?Y&P?E{@È¤§?ãN?ë=£9¯Þ9'·»>E.:U:Ü¥+?#,1=ßÇ7ßÇ7óýT<ß>ÛQ>ß·<?OX?nâ><¨-?Ñév¸ô§Ù8«4¾GÉ;¬e`;ÆM.?141=Òò7Òò7óýT<QX>#G>>$!:?)"?AÑó>ÑC*?þ+^;oÔ;NÍ=?÷­<ÂK<ÀÅ5?ÏÚ1=Å7Å7óýT<dÏ>Í>ú&B?§¢¿??¥>?KGF<52í;EÿU?tVÖ:74d:Ýqp?zS2=¸H7¸H7óýT<þ\?«?ªJ??(?ß>#A?9i{9>ô9 9¯t?mg2=«s7«s7óýT<¥A²?@SA?Él?íY?6ö>0da??~8·t39N½çDR:~ü
:=?m2=77óýT<# >=C><±Q?Üs?{+?£r5?h
=1=J?è:o_:ÕE	?ö2=É7É7óýT<e^>Ô±>S9?7u?²ßÄ>\V(?v;Í¾×:º¿9?±e<WA<X2>?ßû2=ô7ô7óýT<U)*?EsÃ>và^?K?]R?æ>?Vø8¾J9]è>Õ«:o^u:G3??3=x7x7óýT<Î?OA³>ÌJ?e?¦cI?è7?'=9Óµ9>±>Í:Ñ*:±X?À²3=kJ7kJ7óýT<úîä>Ê>ñY^?x§?Ï¸?ë0n?hñw89«çó=éÚ9]b±9^¼?>4=^u7^u7óýT<kz?'?|a?'ùµ?G^?ÆQ?	ã:{¨:n,?¤ï<ÃsA<I?
4=Q 7Q 7óýT<q-ê>+>®Ô>?>?i	?¼1?ëâ;Åz;reN?Õ¨<'¨_<êö@?|4=DË7DË7óýT<Sæ>Bj=>(ø4?Ý>DW>0µ(?dCè:n:lÑO?|J<àÓ
<µ¾6?,4=7ö77ö7óýT<KðÆ>f»>Àg2?+Z£>Í>~U"?§¼é:ñ¼:%YA?Åªß;ôg¢;aH0?Íé4=*!7*!7óýT<;¾9?"&±>±5?î??¿ñE?v}G?peþ9:ê9e?ìÓQ;¤½÷:¶ÒX?ãÿ4=L7L7óýT<	hÃ<d(<%-?t/=ÂÐ<oÞ#?SÜú7wÝ9
ý=¢q:9U:©ü?+6=w7w7óýT<½?&Â7?Q?K?Ù!?oâp?×¹8»m9µH>ûð:µ:¾èS?¡J6=¢7¢7óýT<
"	>¦K½=Ót9?Vþ>.Á>\5(?î×:ä:Erû>³Ì;t<;Çx=?	R6=÷Ì7÷Ì7óýT<^>ÔMØ=&3?u>&Î=¥}$?²ª:åÄ:Á´ò>·Ò;~;|2?ø^6=ê÷7ê÷7óýT<&?ÎÇ>Y6H?i'?úN\?-6?Òë39`v9vª>Úiv:8:[K?É6=Ý"7Ý"7óýT<IÅg>R>â<?òÊä>â¡¡>/5?H&=ÕBÏ<ÎbM?ê_<Ó<ûL?BÁ6=ÐM7ÐM7óýT<A Ð=Q=0h1?ìÃ>VÓb>aÅ&?à¢:Lm:2@?¤ì3<¥ú<Q/1?Å6=Ãx7Ãx7óýT<è5=Y=ë¤3?Ü7Ô=é¢=a½&?áj-¸òä_9ôHÆ½åC:/<ó9IB?¢n7=¶£7¶£7óýT<^=1U=Ç5?<6RØ;'Æ2?³k¹¼xc9ßÇ¿WJ8³°M93>á7=©Î7©Î7óýT<Á\?ð
À>®;?¯,?£ë>»j;?ÊR)·x9Ií¢¼/a;B%;®.?nF8=ù7ù7óýT<Ý
ô</2´<=Z-?&Ö4;¦;q0?É¹fÄd9^"¿Úã 7LQ59(c=xV8=$7$7óýT<H2?:ò><??®?+cÙ>a*?ZC{·¢åS9Ç½ÙÏ:Ï{:ÒO?r8=O7O7óýT<Ì>Ì3>pj=?Ný>_Ù»>þd,? ]é:
»:º°?/×W< -<¼·;?öu8=vz7vz7óýT<Ü>-¤>Å;<?Sd?Ø­!?¡Ã4?Kü;ýÓ2;-eH?UÃñ<ôd<ÀD?Ô8=i¥7i¥7óýT<a´<¯&<.,?*®;°^t; ^6?Â0¿¸Sw9 åE¾è¸//¨8äöÒ¾bÊ8=\Ð7\Ð7óýT<W<m=¼G'=]5?A6=wg==ÊJ-?^l8èÉ9:q=àF;R^;¦1?L÷8=Oû7Oû7óýT<±~ô<_0·< Ö*?QM;6ê;Ð©?j¬¹Ë'9È¿â¹wý¢9·{¾ñ/9=B&7B&7óýT<"$G>|Êê=@!Y?R?¶lB?;u6?-&8wãÝ8ùv>+é</<rÇ\?ë9=5Q75Q7óýT<.?û®»>Ún?rw? 5?O?T<9¥¨9l¼>Ô;Jö:YS?·Æ9=)|7)|7óýT<£Æµ>_!u>Ö=?Ù>4*¢>Îº+?Ú;;æ;?s;?EÆ<<<?ÃË9=§7§7óýT<i¤=×Öo=¡}/?ÚË=ÒÐt=;Þ!?ÊzÏ9Þâ9§íê>ï<±ô½;u0?S:=Ò7Ò7óýT<Kp¾=%k=gYO?Á?BÃE?ÿr>?Ð÷j=»=)=W?;<E0<ü©O?ôT:=ý7ý7óýT<­í4?¼3Ù>6?U?ðfX?s?¢±5?pd9SÓ9´->p8 ;Ú´:¹¸c?\:=õ'7õ'7óýT<7º=¶=Ì/?AÚ;w;t±7?*g^¹8`ÖÂ¿æÕº·¨¨9>ç
½{:=èR7èR7óýT<Ë9«>Ek>Æ:?Î§î>1³>*?Zr.8¢A 9U=«?;Éö:VÍF?­:=Û}7Û}7óýT<äûÁ<¤ï<Ã-0?~uI;9A;û#?òª¹¾Ù9
h¿þõ¨7ã¬9_ú<Ý:=Î¨7Î¨7óýT<ÀïÓ>óÍ>îDL?xø?±.à>d4?ñ¢8^G9ÝQ>wIÍ<aÄ<Ñ}J?¾å:=ÁÓ7ÁÓ7óýT<xÄi>»'>:_C?
?á}5?ï6?^ãÊ9}:³>%ó<¶<?C?_=;=µþ7µþ7óýT<d2?Ò2ß>UÎL?nx3?Õ7ÿ>04?%æ8< 9Ô=>^ê¶:]K:mf?N¹;=¨)7¨)7óýT<Ä/?ÿð·>ÆWt?z#±?}8?_Ìu?­Þè9´G©9<0?¶;8Í: »5?ßÜ;=T7T7óýT<{
=4Î<Uÿ+?mª¦;PÈ;ëö?5M¹>P9ÇDü¾<´·89¨n3>ë;=77óýT<¨>È}o>G)4?`!?	oä>ôÙ4?<hì<UÝ<´eC?TJÌ<+¿<É¡@?zq<=ª7ª7óýT<ÅÁQ=­z=vÍ-?u5Â=6F=.ò)?ù?¸Q9Ø<½¨py9Ê£Y9ß³?Y<=tÕ7tÕ7óýT<Â[T>SU>~8?.¬?|ÂÚ>&¤+?=Õl;Êò!;Ù/;?^ú¥<Ýk<@c4?µ<=g7g7óýT<~|Ø<ý»<Ìî1?`C]=X-=s<#?%e¹¦9a_¿)Y:d¤å9|r?L==Z+7Z+7óýT<ã>?<º>F?WÊã>¬Â>ÿ9?8Æü9Õ~>C;Ë.Ø:ýa?»0==NV7NV7óýT<Ô è>~>WqR?ù¶h?jk?³¸D?h+9;¥êê:ËÉI?HG­<ùÁt<Ï<5?pÇ==A7A7óýT<ø ?-¿Ç>x ??U?ïÅ ?²*?tI9T¦9ÿïÀ>:Ý%; ß:à=?®é==4¬74¬7óýT<ìM¾>¥>ÛÑ<?¡(â>¾¾§>À,?íØ=wÃ<C~I?¶¤<
Z<~`A?×>='×7'×7óýT<`)?gÁ>Ú_?Á+T?¼ª?º;?6)8âÍ9¨=¡&9:2É952k?;B?=77óýT<lÐì>²¢>ÃB?\7?`~ÿ>
¹7?i"d9?
ê9y>[;N;;!D?H5@=
-7
-7óýT<Ôht?á,ã>àµ?¥ÊÆ?cT?Ó{o?oó:O;:äO?¤Û;jL;sòF?ÁY@=X7X7óýT<V>õûM>*;??òµÛ>X,?Ça=}Â=E?X<);<T>?«@=ó7ó7óýT<ÖÂ­>Éq>é{8?ES?¹?]¨-?èn';Nyà:Æò>?ì-ù<H©ª<õã:?Wó@=æ­7æ­7óýT<BÄÙ<TY <Õ-?Ûy<-g<Ð ?Á¸j9u±¾¼Õ8%Ï9>OA=ÚØ7ÚØ7óýT<_=Q>:>/SI?d= ?ò_?,7?XV<0~'<µ!C?å÷<n@<þK?WA=Í7Í7óýT<º¯=)u=D7?ðç=J¦=\·2?º^Ä9Å¼«9û[?¾<¨@À;t6?½%B=À.7À.7óýT< k>g·&>9Õ4??Â>¹¦>¿)?XeÝ:«.ª:þ&?¥©1<EÄð;Eç<?B=³Y7³Y7óýT<ÃÑâ>;>R?Ì^£?`?±8:?Å>m929QÖE?éGÖ:ëÇ:"@?3ëB=¦7¦7óýT<h"µ>_r>qQ??-Ó>ÛD>%1?;=LåÃ<öÞM?};Ñ<gñ<\;?üïB=¯7¯7óýT<¨e.>fIò=D8?©VK>©>Aa)?z:Ájf: -?(Ïh<Xé&<2?ÁC=Ú7Ú7óýT<Y7>..>hÅ6?ÎÓ=¶=Ü:*?¾4ã9¾®É9ß2?þ'<é Q<õ´<?.6C=77óýT<êW¤>E
W>¥C?s4#?Wzê>^/2?Fbj;Ü;íE?D<C4<2G?ÉC=r07r07óýT<"²Z?ëô>[àd?G?î"?n¯n?I9uoð8ØV?ç¶:wf:+
c?«=D=f[7f[7óýT<N¸>Ó>´f?R?[%?{Üs?ù&:ýÖ?:¶S?¤Tê9¡9ªHU?S]D=Y7Y7óýT<ú?ñÈ>Q²C??èº·>ø:?xá8üÈ94à>ÐAI:ß»9]?Ï°D=L±7L±7óýT<óµ?ì@K?Õd?»u?bd	?Vd?æ9'9Fç>_1:;Î:°f?>	E=?Ü7?Ü7óýT<9¡9>Ð
ø=Ð??«ñï>+²>a,?Ô<ï<ÒYQ?§M4<$\Ê;Èd?¦-E=2727óýT<-Ûi?©B?gòV??R'Ì>¹;?l/Ä8$Å9oª.>PÚ:(î:S)1?pE=%27%27óýT<ßT?}?7N?©Ja?$?WÀ/?¹Ä!9ÌóR9,PÄ>Þr;»©;µG?éE=]7]7óýT<Ò²¬=þÉ{=6/?¹â<qæ½;Ö5?ÑYÊ¸§=9¡¾ÿ·;ÜÛ5;Zü3?ùF=77óýT<¾!^?ï?-D?G??§à3?ÄZ7¥ñ9ùìÇ<Y
È:¥?:+?[F=ÿ²7ÿ²7óýT<q>·©e>Gá1?½a>h1*>_°)?a@Ç::3§.?]¬<·ªv<(ã2?Ò`F=òÝ7òÝ7óýT<ÙÂ^>>=ª9?»9¹>¯>þ1,?4»:½:	 #?v <ý×;3?zF=å7å7óýT<;Ïä> (>*W?Ã²?ïÅ¾>åLV?tL9Aoz9,Ð>öa<B)1<+jV?PF=Ø37Ø37óýT<§?¦õ¿>°ÖN?~7a??Ìc??añe9RÊ90Ã>¬;l}C;
.E?ÿF=Ë^7Ë^7óýT<JE?N¨Ö>Jk?Êà?Q?$_D?©:ð8:ÍíC?¢<Vå­;1ÉA?G=¾7¾7óýT<:xÒ<dB<h,?c¦;Ðß;x&?U)¹~óB8÷Ý¿¦?Æ89±Í0>/G=±´7±´7óýT<"û<·À»<ó5+?gád;pD;
?a¹ý8Þ8´©«¿em´8ñ19w>Â<G=¤ß7¤ß7óýT<Ø°>îÐr>':?¬Â>¬ä>¹0?Ì<ú¼;3ÔF?Øø/<ò;:?ä¬G=
7
7óýT<´M=w¹<P?±¹<åx<.:??Î²ÿ¸ìl¯8Q:¿!RO;;2?ÑG=5757óýT<y"È>Q>=¾2?Ou>+a>\+?nË:ý:xñ)?¨ 
<FÓ;-+?'SH=~`7~`7óýT<fî<£³<¿Þ)?5o=°²à<Æ±%?ôT[7çè8K©È=.§;jJw;ùw-?¬bH=q7q7óýT<Ù? !¤>	aZ?ÿÐ?|î?E1?!k½8Ó 9>R¬<6fÂ;¾QN?ÉiH=d¶7d¶7óýT<Í£=ÞòZ=cö.?éðÓ;õ¾«;øô?Ëª¸È9À£¾Ê-¸<!09øMº½ûH=Wá7Wá7óýT<õi>jÿ>ÚÏ:?y½>O>Ë +?Ô;ÁZ·:BâB?·v§;Ê';1÷%?#I=J7J7óýT<Aã<8ñ¤<[0?!ùI;Ñ ;$?dX¹´eE9çP¿¹hZ8±ì;9Ã>I==77=77óýT<©¸ ?PvÔ>¨A?ò¾z?üu5?hß0?wgÜ8ÿ«9Ì1>t¾<ìe<.VT?·CI=0b70b7óýT<Ôú<R­³<È2?ÜU=Íº)=²!?¨h9!½9ûHà>Ùâ;ÕM>;m,?)^I=$7$7óýT<p?þl¡>RR?¦¬¸?Òx?Ð>?±/;É3»:{¿N?Ìã<Ü;­;-çB?4pI=¸7¸7óýT<úÛ<ôÅ¢<U¤,?¥Ãp;b;ÓÏC?À¸¼å9
¾E6¹Ôz9^º¾rI=
ã7
ã7óýT< D¾>#¢>7?ûJÁ>àØ>8&?8úQ;{o;x:?Ó`<IÔ;¶L0?°´I=ý
 7ý
 7óýT<'K=û 
=ð@8?5H<÷YÉ;¼t)?ò¹À9îYk¿rí,¹Æmð8 8¿ÕÉI=ð8 7ð8 7óýT<°ë%?Ó>;4I?ê{Q?¹?´ï0?a8ªü9>ESd::ñrb?ÒI=ãc 7ãc 7óýT<ç-4>â:ù=Ù9?à÷>¶àº>K8)?ÕM;ý*º:ÏnF?HÌ<ÇB<w7?J=Ö 7Ö 7óýT<b²¼>¼¸c>
!T?¥?v[L?¿¶<?7<µÈ;âîZ?Kñ­;ÝL;k¿Y?UJ=É¹ 7É¹ 7óýT<2´=¢=¶8/?f;BÇY;ÇÏ?ZV¹ß+¦9üb¾àå8=à8?yJ=¼ä 7¼ä 7óýT<þC?¤ô>z­L?þä?"'?]M?4½K8«89]q¿=ý¥-;ÁÕ:½÷O?ºJ=°!7°!7óýT<Sj?eª?ÎÚJ?u P?tò?£9?¶«8_'¥9o>Á°u:T¯:×ÞZ?­ÃJ=£:!7£:!7óýT<%ëÔ='<=T-?Î£;4Z;ò?Êþ¹ê©+9Vî¾<#9³9àli>ÇÄJ=e!7e!7óýT<°}C?ï?VC?eëP??ÔE5?Ï8è°«9°`>(¹Ò:aa:ÚYo? K=!7!7óýT<©?PÆ¸>üR?oE?ô>O?v:}G9³T¤?KæË:áko:¼Z?K=|»!7|»!7óýT<
òÚ>GÅm>K»k?lL?ï/?'ßD?Ñ¹;í~\;[ëV?ãt;Ï8;4à;?ð$K=oæ!7oæ!7óýT<¡{b?-:?«C?3p?@?Â|0?KÐæ8E±9©&>!6:"9:ü>nSK=b"7b"7óýT<Dá>F*D>¾ï3?nÁ>i>nä&?CDÆ:ê¤:ã?ikó;«¥³;8p-?^³K=U<"7U<"7óýT<{LA?ÜÇì>ýP?ty?µK?Mß@?T9òÛ9p<i>¾a|<y}<T?U?V´K=Hg"7Hg"7óýT<i5Z=êS'=ì&?»°V;Å;æ2?²¹Am,9òÇá¾'¿×80a9Ú°>\HL=<"7<"7óýT<D=:éÔ<t+?À4;æÇ;n?Iñ{¸9rå½SÀ8ðç¬8ìh>8PL=/½"7/½"7óýT<@8)=<Qþ<àV*?ó;Ðà:°4?4G¹xÇl9É_×¾ëÆ¸Ò²À80ªA¾Á$M="è"7"è"7óýT<G?¾¶§>º\?ïúe?1?nG=?BvÝ9/õù9¼Ðâ>ÂÎ;çÌ;|uA?.M=#7#7óýT<Ù®J?µ;?Æ1D?`B?H^?«ó2?LY9Ï9¹uÙ>Ö;×´:±ßM?ÕIM=>#7>#7óýT<M)>ìME>À9?Ópæ>¬>Mú*?¼´;1¸Ð:eZ+?{Í<~¸<7?RM=ûh#7ûh#7óýT<½#A>µ>ÿÉ>?åà?þnã>,?dFý:£ì¢:­ûF?¯w<^Ä[<FÂ9?!fM=î#7î#7óýT<>Ö°<>N÷9?áè>ëW®>;ú*?eÌw;E;røJ?ÁÊ¸<$Õy<Z=?ÊmM=á¾#7á¾#7óýT<ù >¾J>¥°J?Åàf?É=$?Äî3??Àz9¶ò9<|×>ÙfÞ;L;XgR?ÑM=Õé#7Õé#7"ýv<sÿ> >µ5L?§FÆ>pÇ>	@?ß8T[89ûç>kÛ±:f:9»?5ÚM=È$7È$7"ýv<aI>èN>.;?r
?~W?o¡,?Ø9rj99¨B?ÿö¢:FÅ\:Kø<?XêM=»?$7»?$7"ýv<É	>\f1>þ5:?¥ý>Ö½>²+?ùá</<ÅüD?åìÂ<\s<ûÎ=?ÉN=®j$7®j$7"ýv<§M>È
>#9?îÎ*?£j?±¤'?&Ê=Í®«<%G?pC<ÿ±<Ã;?iN=¡$7¡$7"ýv<HÔ>ü>eB?N+?ÜMÑ>Ì95?~X8.Ã9åcË=0Àm:±:Ò>?N=À$7À$7"ýv<¹b?*ï?ó+D?·?ÉµP?6:?#
:S¥9½[?¥;bj´:K£=?*O=ë$7ë$7"ýv<6k?K?HëI?r¡$?	Z×>´C?qH9ºÏ9F >õÏ:_;N:1(?B,O=z%7z%7"ýv<(@=R(=W(?;W;ü_@;MP?Dc¸ôî9ÔÓ½Êõ7Ù;9Q¶§=-lO=mA%7mA%7"ýv<>l"S>PÈ=?6Í>`m>
Á-?´Ç;N"¾:A?ÍF¾<3<.¢9?J¨O=al%7al%7"ýv<ÜÒ<Q<[2.?¾ýÿ<ç×Ì<ëõ?G]r9_¼9º¤>öÖ;~-\;ô='?#¸O=T%7T%7"ýv<Û^N?)Iú>S?T?ÙÐ=?G?Ñ+:nó9 ?÷q;-#;áI?±ÊO=GÂ%7GÂ%7"ýv<|0?à>«?I?R?h'°>oE?|¸wP9û±"¾Yà:10£:û³/?)ÒO=:í%7:í%7"ýv<¨Bc>o>òwB?T)?mìæ>C·;?.~Í:Âû:*ï+?juì<m<7ÁR?,EP=-&7-&7"ýv<U¢R>ZÓ>Ió3?¢À>Á¶>[(?¶>;£;±/:?»Â<A A<ÖB9?P= C&7 C&7"ýv<ßÈ=_=$z/?5|¾=_=õ"?'R¸ßlÓ9£±(½OÉU;è¥;¥-?	ØP=n&7n&7"ýv<W@>ÊÀ=VÚ3?ÊB>ú>t½&?©N:AÏ':cCE?J§</úq<6G1?d:Q=&7&7"ýv<[Ö¨=eðt=1v0?Û²¤;G;?ü9¹Ü`9
¿5Ï8ªU9p.>h­Q=úÃ&7úÃ&7"ýv<d×<÷<R©2?Oµj;«:;_~!?_8T¹Ú8þx¿ÑÔ~8ÎØ^9_>^ÈQ=íî&7íî&7"ýv<y>WB9>ø=?ÆÕ>ge>Ü]2?dØ(;w±ë:d7?ìüß<ôº<Ú5>?
ôQ=à'7à'7"ýv<Çp>×sJ>Ã³;?ñÕ#?-í>ÀÖ0?¸§:a`J:ÎÖ??Í(9:nÑ9R4b?6R=ÓD'7ÓD'7"ýv<F=z å<¸^,?¬R;ø ;b|(?n\é·L9TéQ½À#7¿Lc9ü=rR=Æo'7Æo'7"ýv<J«ì=ì=P|O? ÷j?~*?Qg0?c='=WO?ßZ=+#Æ<«Í;?]&R=¹'7¹'7"ýv<^>=-
=ý0?2; %~;P?ed¹RW8ÅGÀ½×+9z9é¦>üR=¬Å'7¬Å'7"ýv<Ã1!=Oê<ú0?ËÖ¥;©¼;>?]r5¹
 9.¾85¥6ß8w½< sS=ð'7ð'7"ýv<ºÒÉ>G?>å28?¾fN?{?4Ä6?Ã=K%1=ÝL?ï¯Ì<Ð~<GN?ÍS=(7(7"ýv<,4f?ùLæ>oä?$@ñ?B@h?>÷T9´F~9ØhÖ>!
;igc:=Ö?8GT=F(7F(7"ýv<ÆHG>±>>ã<-?.V1>n*
>òI$?ï:y%,:R?¯Y<­N<Q,?8ST=yq(7yq(7"ýv<×z?2?²G?ôC?_ü>æE?Mme9RÚÒ9F>;QÜ:û:ºC?\XT=l(7l(7"ýv<tÁÅ<ê<w/?¿:	;²};4Ôô>¨¹pà,9c¿8^N¸DH9½ÀÊ½MËT=_Ç(7_Ç(7"ýv<Y9É>/>\q??Í?7kÚ>×.?$_;¶	;mgO?3é<¨<·A?/U=Rò(7Rò(7"ýv<W±Æ<å8<ÚV9?HA®=p
=7+?|d·i49Ï[ó¼"#Þ:¯C:Õ2?c'U=E)7E)7"ýv<eÖ=ÖY=ìø1?D¥;q®;5õ?PÓø¸3#9u(Ã¾ðÙ9lË9ÃðÃ>÷@U=8H)78H)7"ýv<Qç-=Êîä<ïvB?Rô­<Gy<Dm2?û¹È9é^ù¾j<­¿Ô;r+?£tU=+s)7+s)7"ýv<F>g	9>eûN?1§%?Dß>Zð=?ã=Ds·<3¢P?5<A£H<wÕG?swU=)7)7"ýv<.15>²Jö=U<?µN<×U<>)?&	v¹;,Û88°¿(¸ú»v9Õ}¾7¸U=É)7É)7"ýv<]Ú<.<	F4?é£;x`;nï:?^g¹jÅ®8ôUF¿Î7d¸+9Ö]=ÑÀU=ô)7ô)7"ýv<Ff?¹>AÇW?FÚ?67?)DD?¶<Þ-<µS?DÀ:õo/:êZ`?¢àU=ø*7ø*7"ýv<Ó×¤>e>Â28?¶©¬>Pj>ú,(?qÕú:·à«:¹Ì:?(M<K"<1³3?,ìU=ëI*7ëI*7"ýv<.è<kf¨<Rb0?ù=nâ<%¥!?¹S¥9·ö¾û:¯Ég:õ(?V=Þt*7Þt*7"ýv<Øßï>Û·¢>¡±<?½	"? áî>d¦-?æþt8ª¬¥9H½=ò°Ë<â<EKA?¤V=Ñ*7Ñ*7"ýv<O²>P=-> ì<?áÚ>¨£>*?*¹:]}:ÛB/?Fç><½.< E:?ÉV=ÄÊ*7ÄÊ*7"ýv<S#>=&á=¿´9?Õn¸>ÔY>íh)?bÿè:~e:¾)A?²zC<`
<[=?ßÞV=·õ*7·õ*7"ýv<>²?>ßC?ñDâ>*È¡>3? 0;¹,9âä
¿,Í:úÛ:K5?qW=« +7« +7"ýv<Ìb:?áØû>u=?<?V
?º-?~Ó¸Q>y9Ï9Y¾'C%:ò :æ&?%ëW=K+7K+7"ýv<ß;?I:ð>C5H?+"?t¿9?ÞãC?qQb9Rèõ9Mk>$h;
¶;;fY?XíW=v+7v+7"ýv<áz[?L=¨> ü¦?Ý?Òãü>¡ ?nÀ8lNi9N&S>ªÊ¨<¶X!<
è?X=¡+7¡+7"ýv<Óö5=/¬=ã0?~;M^;¹U?ô¿¸.K9í½p¾ÝmE· 9ï­¼X=wÌ+7wÌ+7"ýv<G/?e»>ÓÙo?rê{?k?f¯q?°ª8võ8Z÷±>ÿ]:ûc	:nN?ÃKX=j÷+7j÷+7"ýv<:?Î±>^N?ÑE?UM
?Q7?4][¸ñ579.B¾è¤;)Þ:iÛY?¦X=]",7]",7"ýv<VÙ?½$ª>9åJ?ûÐf?Â!?{7?)¸|¶8WÆm¾¨Ì<\us<3W?ØùX=PM,7PM,7"ýv<ru?IkÎ>GC?cv?ó+?^7?ÓBJ=´fý<ÛUL?çë<CÐ<1 J?a8Y=Cx,7Cx,7"ýv<¨?Ñ>¨;?d'	?÷ÈÌ>st+?È7[·|59ä½âV2;Cpì:A?×Y=7£,77£,7"ýv<sË>Å¬>ügB?6Ä?<fã>[/?%;#!;¹S?aì×<?<çùC?Ú¡Y=*Î,7*Î,7"ýv<¾Ð,?÷Î>Ç#V?½@ì?9[?k!î8ðu9ÈQ>;=}«<w?KÈY=ù,7ù,7"ýv<Þï?Ú³>9DX?Úa?ÍP?Ó:?ÎX79ì.9×Õ©>;Á[;kc?¢ÜY=$-7$-7"ýv<[7>3&õ=´x??Ô_<Oõ<³É=?Þ;¹ ô9½é¾Åø¯¸Æ9ª¾N.Z=O-7O-7"ýv<ÅüL=&ú=¥,?I=;)X=ø"?b×ï8¡9Q@>Òä5:S:<5 ?]SZ=öy-7öy-7"ýv<~oÖ>aÒ>-ò:?³ÒC>Ã>%-?a¸@;îEê:èR?°L<Ey<ó3?îYZ=é¤-7é¤-7"ýv<`Þ7?Ûò>ÒA?sHû>­>ÐY9?³·G9±n½ãá9WuÅ9L1?õsZ=ÜÏ-7ÜÏ-7"ýv<ýÑ>üG>ª:?gFº>X>d'?á¹:½:v~?6;<å:<à5?ÕZ=Ðú-7Ðú-7"ýv<ñp=ï0=²í.?Õ@;ÎùN;%/1?xF¹8S9	¿¨ó¸ï9Ýæí¾Z=Ã%.7Ã%.7"ýv<³A?J§5?×B?¯ºG?bt?¹G?H	9k¿9²r>
¸]:Gh:(3?¢Z=¶P.7¶P.7"ýv<+O+>×·é=+¤;?¹-?û>0?ñ;Ç(;od\?U8¥<JÕ`<<?æñZ=©{.7©{.7"ýv<hÝq>ï>äA?Øñ?<6Ø>úç3?Ôi-;ÿ3Ó:é1R?Þ¿¤<·c<ÀQ9?mJ[=¦.7¦.7"ýv<øè>Ø >c>?ÚW%?»O÷>ê&+?û¤;uQ; I?sÄæ<ë<÷B?-j[=Ñ.7Ñ.7"ýv<±x?Ö?yH?7Û\?¾?vªD?éP8QÜ9¸ÒÄ=æ:Nf½9bÆF?~[=ü.7ü.7"ýv<ß+]=y$=,?Z W;";¨ó)?Z¹l¦:9Ã¦/¿Ò°7>ïY9`´O=¼[=u'/7u'/7"ýv</?È0Ù>=HN?Ô4?D?4ÖB?nÌ9RÇ9??&¸:	s:66?
\=hR/7hR/7"ýv<v>ó6>n9?Ä¾>ÝA>¬Ü,?*=ë¤Ì<¿LU?ìÚÕ<K<M:?©\=\}/7\}/7"ýv<ç«=i5W=a©/?·ê«;;²?ºo8:K9ÆÁ>s^8_9(×þ=Áö\=O¨/7O¨/7"ýv<mn­>HÒe>È/A?A8&?Dç>Õþ7?C*9 M9<>£
:ùØj:Ñ|?-]=BÓ/7BÓ/7"ýv<$A?.¡ê>¼R?(ûd?Øz?ÈH?YöÒ:A¡:u'?/_<û<S&;?4U]=5þ/75þ/7"ýv<P=ô·=Ö.?áæÑ;;·R?·\9ÛÅõ¼{Ò8gú9Ú{>ÆÀ]=()07()07"ýv<©H»<zÂ<òÂ,?ÐÜ;4»;º¤?æ¹Róë83l¿Oí,:9:j;?Kë]=T07T07"ýv<d»1=rú<¼5?´41<%	<Ác%?VÃ=¸üb9ÒâÖ½1v;2ôA;°4?^=0707"ýv<f¹<¾h<93?M?ê:è¯ö:,ó>íû·~Ý9¨m½sR¹'«9S¾,¿1_=ª07ª07"ýv<¶2-=&óñ<~A7?ÀÏ´;³;3(?¸]Í7]¡Ñ8ãÊú=Ó²a¹0¼8ç9ÀR_=ôÔ07ôÔ07"ýv<f=?í)=
²-?JÛ;¤½:]¾8?zr¹WÑ/9ë0¿½N¸¤f9=É.¾}m_=èÿ07èÿ07"ýv<bd>/Õ=L{5?L¢>ô]v>ïö(?·Yw:/:Ö4?»Ð<ìM<±É2?â_=Û*17Û*17"ýv<ÜÚ?ÅU¸>ÓòK?¦ÿ¡?%P?^ÕF?½/9d-9Ìþc>1¤«<ðO<{PS?Õ_=ÎU17ÎU17"ýv<âC?´>\O?)O?6?B?ä/±8Ý­19J>¾?<9?<ÇoO?áú_=Á17Á17"ýv<mv3>Õá=B(L?0r#?¯ë>ã1?ú¸;u;ñÞ@?²SÆ<À?<«>?
`=´«17´«17"ýv<#>ß"Ç=6A?¥K?[?×.?ü9:e¼Ì>®ûÖ<J<gèI?Ä)`=§Ö17§Ö17"ýv<73À<`</44?*¦;Ç;K?F«9¹¶©a9(¡Ò¾(¹´K9µ)Ó¾~2`=2727"ýv<Ûé>8*1>º@?®W?s²Ø>K1?H <ÓéÊ;7J?Ó<2¾<jÈA?ð:`=,27,27"ýv<Ôòy?e?!TP?û½¡?e¦a?7?Ñ
9®4µ9LG>éò;ùÝ¸:ÚóE?2¨`=W27W27"ýv<ÑU>÷Ï>aÉ0?Ds<<ú<kë"?{@ï¸"ok9\¾ã	8p¡À9V-6=ç`=t27t27"ýv<?ë|>¶7>Q80?üè(>_I>®$?ò~:ÒÓH:1~"?(< vÉ;Ý2?l
a=g­27g­27"ýv<%?¼ Â>dOZ?­?Sc?ÇB?^c9èRº9ù>Õô:w:I?a=ZØ27ZØ27"ýv<À?½>R2>Ý5?Ð×>&>Ï-?Ñ0;©ó:VÅ9?×j¶<°ù|<08?ka=M37M37"ýv<Þp¹<][<T*?»B;|;L¢?É¹=­8Ê¿âE«8ý¤9|>a=@.37@.37"ýv<;©P?¯¢Û>d5s?*Þ<?«¨Å><t?R}S·¨X;9Ë~½bq:ÔÄ6:È¸R?ia=3Y373Y37"ýv<?éêÇ>i:?îT?¦À?¾^/?Ñ:öz
:ø
?:AN;m´;U./?ùa=&37&37"ýv<ïâ=6©=v9?2*)>Êÿþ=*Ô)?4Ì:Þék:¸ô?¨£½;4©;DB4?Çb=¯37¯37"ýv<þs¬>ðp>};7?¶	?WËÍ>_0+?¶Íå<<ÏõG?G"<J< u:?7b=
Ú37
Ú37"ýv<å°> B^>vSK?0?^¾Ù>á9.?OÐí7û?39ÓÑ©=ÌÂ':)´9{an?(b=4747"ýv<@#J>ÕÛ
>¡T:?.¢G>h>Ç)?²Í9A::¹»>®¿q<È(<<V7?/b=ó/47ó/47"ýv<Zª?J½>ñÞC?ü?*&>?ÌÅ9?/@Ð7J°¬9ú[=³¿<Lùd<oSV?S:b=æZ47æZ47"ýv<:>8;G>î4G?_ÃÚ?Û?*=?´<Þ,<Ñ0O?yÝ¦:êíp:M1?Ãb=Ù47Ù47"ýv<¦»>íù|>Éä=?u
?¿Ê>ÊÖ0?(<Ó§;ëK?uRg<!³<ì:?:Ýb=Ì°47Ì°47"ýv<Iµ%=ö0Ï<¾L?óÏ;m k;úhb?üÛ8¹z69Uì¿Tà³7¨Ñ{9âÜ6=«c=¿Û47¿Û47"ýv<	Øo=3)=âp5?]á;öÉj;P& ?Ò`­¹s9¤ä¿¨'Ã84°Y9:e>Ó¥c=²57²57"ýv<Ç3ò>d>¤?àY?p?½×?§l<27/<WÇ[?mÚ=dÊj<S?Gßc=¦157¦157"ýv<é³à>Ï>¡¨A?D½_?!?A1?)Ç9°
9>.¨
:cf9aEy?àc=\57\57"ýv<3©>÷¯3>øËS?õç>sZ¥>73?&ýr99¯9Í±>Á`;-C;±ó6?âd=5757"ýv<ó«±>¤[j>6B?c*?¦îð>Â4?&<aI<hìH?þýï<(<B9K?±.d=²57²57"ýv<Ñ÷>
V¦>³>?°j?äÂ?è<?D19n9Ò:¥>ªÝ+;ÆÑ:wR?â;d=rÝ57rÝ57"ýv<F?\kÍ>½B@?×¯?¯À>9ù*?çwb¸v¡¹9Ä(½²Ic;Ú_(;`É,?î@d=e67e67"ýv<Ë?^á$?«oR?Ágf?Ñµ
?-P?÷ã7¾9qeF=#:È:$DX?_fd=X367X367"ýv<ðå>a[>â3?û½6?Îµ?+1?¬<_:<N?øüY<ÉÙ<ä÷A?¬çd=K^67K^67"ýv<vSû<Î¸<pQ.?ÿ'(;î#
;,?aÓ¸õB9²g¾
K¸®v¤9Ý½øöd=>67>67"ýv<³Û<=U
=À.?+^;utN;p,?2je¹¥48,Fã¿Hzï·{¤g9[T½fúd=2´672´67"ýv<|k>D\>(«3?ûLÂ>>ò-%?0BÁ;¿È\;~`?%ºP<<¿I3? e=%ß67%ß67"ýv<ÌÎÊ>6|T>=Wt?²Üê?^»?
A??$:Áeû9?Ê1<9²;X?ò@e=
77
77"ýv<{'Â>ùv>ÈI?Îæ???%C?
8¢=ÿH=tN?Î&:øFï9ëÚ#?óe=577577"ýv<hAÅ<¤b<Âs6?¯lÁ<<-?ã0<8`\9ðÚ=ú;NÜÒ:Î6?þe=þ_77þ_77"ýv<£1I=.B=Üc+?¬&;1¶n;(?Z3»6.ª93x<×¶`9DV»Ée=ñ77ñ77"ýv<QÃe>×>FD?{B?gÞ?6Ö+?GM=ï½Å<ÛYJ?.<ÚùF<B?ÍÐe=äµ77äµ77"ýv<ÆÁÏ>÷`{>S?|Ï<?>?;§3?p$¢8f;9	å>Ù48;<û:ÜÈ;?f=×à77×à77"ýv<oî)>Èdõ=®F1?#±>KCò=K ?äÞ:äâÀ9S3?AÚ<c¬ä;z.?}6f=Ê87Ê87"ýv<=qä<§î,?%Ù;9s;?;%¹SÀµ°¦[BE«¸Q19w¾Cf=¾687¾687"ýv<å"?ä«>á?ÌÂ?mww?1I?§Ì³9f9»=3?µ;7G½:ÍS?³f=±a87±a87"ýv<Dªr>.(>°8??B,?MB?{E)?e;aÍ;I.:?O=Ú;#¨;Nk9?f=¤87¤87"ýv<·]>>#3?úZ>3!>3-?¦Q:í9:r
5?Nì´:Ð%:ê"?ÚÃf=·87·87"ýv<vO¾<¦À<û/?*;¿	;@=?®½(¹¹ªu9£Ö¯¾»ö8r½8¾¨&?Øg=â87â87"ýv<Ã¨>ðl>wV6?»ã>$¨>ôì,?w´<yd<IJ?ä³<Jêx<P9??g=}
97}
97"ýv<:©ø<¤µ<6L/?¥;­:f;ßc?-ä¸étq9`½Äz¸9à½yBg=p897p897"ýv<ÇNÀ>à4x>XF?¨%?Kà³>½99?"
¼8èb9Ey»>+È:õ0G:
¡?ng=cc97cc97"ýv<7à»>
>l7?"?¾ÿÞ>/?æA<Lé6<åU?¤Ì<~<OÙM?¤g=W97W97"ýv<¸Nâ>´>M¢C?¾Ð?J1æ>xe.?Ð¦ü8ßë81N?è¾:@ÿb:eLW?dÑg=J¹97J¹97"ýv<ø?Û>?Q«ö?zR?Òl?vVA=YÞ<;Ó^?÷Ì;¿m;¬Ù[?vÔg==ä97=ä97"ýv<ýgm>j£>ØeH?ÿJ?q+?²8?P+=pgÙ<_I?
)¬<#oi<Í<?l1h=0:70:7"ýv<Áur>.s+>¥5?c-´>ªµ>ñ)?)Á¡;?jQ;¿¼E?`<'ôR<Ä¡1?Ãoh=#::7#::7"ýv<EY?£­Á>À?(ñó>èk>×[?ø¢3¶ì[9ì¼h7;)þ»:,Áy?sh=e:7e:7"ýv<MÐ3?°¯ó>\æ<?­?s¼>23?q÷¸°;d9ÖÅ¾³Ã:Ôàj:®«T?Éh=	:7	:7"ýv<B%
?B¡¤>S{[?½`?QÙ?5F?9ú9¸¹>­P¸:ÌÊ:ã©1?¿×h=üº:7üº:7"ýv<û6â>9%>á??[IÛ>ì(¡>¬*.?Pr·°µ¸9uÈ§¼ÔH¾:
sn:?JL?Z
i=ïå:7ïå:7"ýv<Þ

=Ì¥Í<I/?³0=PÑ<í°"?
¢·Ð$9v5b½NQ&<ªÏú;&Â)?ß
i=ã;7ã;7"ýv<8¬=^zf=§Z1?1©µ;â­;$?pê¸<ÕK98¾¼ü³:ö:¥'?Ýi=Ö;;7Ö;;7"ýv<ah?½6±>b*\?¬z?n0?8<?Jlã8ûÒ91
><uH;U,ó:S?º«i=Éf;7Éf;7"ýv<Z=þ·<+39?õ
ú;%^º;°½+?£4¹áç²9Ý¾bµ8ºï-9dE>j=¼;7¼;7<4ÂC?Úô>aíL?(C?d*?­à>?²ü¸'	9ÚRj¾6´:ÐÔó9aF?tj=¯¼;7¯¼;7<é?îb§>¶G?*(_? ?ã1?8Ö{9ÙÐ
>¥Ù:®ÿ¬:Ù!?j=¢ç;7¢ç;7<1=>ÓÂî=~ÚJ?(Pg?aÉ&?L1?Ë²ç<~±<NQ?Ó²:t¨P:x	[?.j=<7<7<åtF>W>¯ò??oÞ$>çOú=(?:¨ <õË;¥¦I?£<´EK<|ï9?tj==<7=<7<;h>âð/>±J<?bÍ>?Q?¼*6?¿~;þý";¹P?në<ùs<.yL?j=|h<7|h<7<ç· >Ù^`>õ_7?V¶#?¦-î>Gö/?¬:=ïê<ËhK?»²R<^ð<s­<?B·j=o<7o<7<:ì=KwÈ<÷w(?!î%;l¡!;¯g?,å¸1p59×ô¡¾³v9§]|9ú>ó½j=b¾<7b¾<7<Ù7?qé>%I?~k?Z½?\?X9 ôk9T/>&ß:Õ:©ùG?§×j=Ué<7Ué<7<akÔ>,>ht??øk	?'[Í>ãO+?¦²®¸ª
9ÞÒ&¾kd: 9:`4?Çk=H=7H=7<ið&=pî<×;3?Ù»&<WÑ;Ü!L?Ø:
¸¹Y¿8î8¾Æ­;ä¬M;2ÅA?nTk=;?=7;?=7<4üP?7}ô>ÓZ?mw¨?ØÎ`?W×??Û¢&8ðg$9~¼>±6<rèÆ;Mj?Pk=.j=7.j=7<2?b	?¿p?»@`9©?VÒK?Ò¨;Å>^;¬0B?÷ó=¿§<imL?Ôk=!=7!=7<p<ý>%¤>¢E?Q©$?þÓã>À9?;Z:u}9É<Ô?*=§:ÃÿU9øH@«k=À=7À=7<©=ìV=8ø.?'^®;Hç;*?¸W¹lñá7ÝXÀma9ê²9·¡>Â¶k=ë=7ë=7</i?¡Ê>íA?Õ?J×>;=7?õÖ8àÁn9*¨=5T¨:@yJ:(ÔT?`Æk=û>7û>7<A?ÊH>Ãé?Xm?ç]
?CO[?%69ß«9;Ú>ÿÂL9ºÄ9V:>3Ük=î@>7î@>7<×·p>Tð>E?¾â ?ë¦â>Ì·5?ë507+éB9Spç<é"(:¶>Ý9uB?èl=ák>7ák>7<#ßµ>ls>âD??þ?9ÚÉ>N4+?È9r;Ö4;|F?`%<3V<Á7?ã	l=Ô>7Ô>7<Ó%=.ï<n91?q;½>a;"Ï$?Hõ1¹)9_ý¡¾Ð`¸Ñüµ8)Ù¾×l=ÇÁ>7ÇÁ>7<~©=¹âá<Ø%.?¼<Ul<ç¾?Yâ9îAI9å<?f2:Hô9Oª&?Il=ºì>7ºì>7<¼§>$<O>9:?Ë¡ê>l¨>2Q2?øT5;<Zä:VIK?â	R<
<·>?°l=­?7­?7<Ûð?¼®>¥GW?·áC?ê>HV?Rò8ç79sð=Þ:H1:Úf?¶l= B?7 B?7<<µ">÷ß=
U:?¡(?¹Hô>
¸0?3Õ=V@8=_fM?<á|X<ì¿<?LÔl=m?7m?7<mXA?)ðþ>&B?E?	Ó>`Ë-?¯É8aK9Õ0ý=ä;YÙ:ì?r m=?7?7<cú?O5¯>®F?ñ_?¹<?L04?Å,9üã99>{ùO:/°%:íª ?.m=zÃ?7zÃ?7<4ì>ô¯>ÎÓ@?¤6&?¼ñ>V0?#a8¿Õf9=®ù=Î2;©iM;s7?1m=mî?7mî?7<8h?]¯?¦T?í¦B?í>O¾Q?·m]9Í¥9rñª>3%;}P;[C?5m=`@7`@7<ÉGF?Säò>!ûP?øpf?"Ñ?wQ?XKó8§²k9 >ØgK:ù-:9§?S@m=SD@7SD@7<µ¢=ëjf=?4?G8U;ÉLD;h?{é¹øÈY9Më´¾2¤¹P9rÖ¾Tm=Fo@7Fo@7<jb
?'û>ñ4?;/?Åä1?[Y?Î;=_4Ô<b?VQ<£7É;}I?×\m=9@79@7<£R=%ÕÁ<_g1?¹Ù³=R=F*? y7ï9ÙÝ<Xå.:Õ¨:Ô¤?`m=-Å@7-Å@7<É=m+¾<ß1?P^F=iø=¶/(?}B£8'xL9gL>SØ<Wûâ;»G4?kgm= ð@7 ð@7<6J:?¹n½>ÇÀ{?Àä*?å-Ð>?&R?ü8Ø?9vv¨>Ê9T9\?É²m=A7A7<]=Ä<ó{6?(h=<÷*=vÐ-?§ó9N=Þ9GU?Ë$ü:ö©:ä=?ùm=FA7FA7<v>oJT>[S4?Vü¥>ºg{>ó)?»
:uL:ÃB?­$<Ãmá;¨;?Pým=ùpA7ùpA7<?>ü=Ô!B?¦"°<!b</?ÀQ¹Å19¿009 O{9Çè³>_n=ìA7ìA7<à¶à>Þ>Õ_?}7C?ì>ÜªS?\à9°a9ÿÍæ>Zª;?;.d?ïzn=ßÆA7ßÆA7<dÁÀ=ð=¸6?^Q?<¶<ya?ø7þK®9r¥Ê<HRV9ÞWã97Vq>|n=ÒñA7ÒñA7<½Oñ>mò¥>!:?=?æ>OÐ-?×B;½
;?»/?Jy¬;I|];ÈYG?«n=ÅB7ÅB7<,¨m?pé?Ï(j?5rµ?þõU?ÁY?ôv ;Îø¼:aY?°oW<ºé<TiI?u¶n=¹GB7¹GB7<G|ã<¸<±7?Rd=á Ñ<¬¼%?#7¡9Ô§Â9wÔ>A;ª2;O7*?Òn=¬rB7¬rB7</?/Ç¨>]=U?¥n@?4C	?cr3?R°F8ÈÂ?9Õ>4:A:Ò¿5?bo=B7B7<ÅB?ÆË>^u?Ü1?võ?^?-9+/¦9û¶>)½:8Òl:	pL?ø/o=ÈB7ÈB7<c>#a>5<5?>aG>P;$?=¾:êü:ë)?T<+DE<2ë0?Lwo=óB7óB7<âÐ>ZaF>9éC?01?,d?Í'/?x%y;&e;9wU?Õ¬<iýp<Ë6?äo=xC7xC7<¾c>>6>{F?/~?ûó2?ÌÏ5?><Ô3²;	JN?ËÐ±<§un<-å>?Á£o=kIC7kIC7<?÷<ë>U?²ÛÄ?½DJ?'y?9~Î9?ÚÍ:§C7:b0?%¤o=^tC7^tC7<Ê=Q?À@á>Ím?àQ?ní>·Ib?±~9:K9¨fñ>Êy:Ò:¯%e?Ó¦o=RC7RC7<Â¿>¤§,>>L?R5?òAþ>£6?"9=kÊ¶<pÉL?]h~<w )<@?(Åo=EÊC7EÊC7<2E=0I=ð/?<ü>á;&?ZC¹¤g¼8¸¿6CR9«)9(?«>@Ðo=8õC78õC7<ï
?²>¤F?WBò>ë>WºD?Ec«8åâÐ85Ò>Ei:0à9:"bA?süo=+ D7+ D7<>dÐ=5Ë:?cïõ>ÚT½>D&?léS;®Ý;¥<?*<²ëì;ìE8?½2p=KD7KD7<µ4?6½>ìãs?4N?oÜ&?ýØD?bÕ·Eýj9o¥h½Ã:+î:3ÊT?8p=vD7vD7<yg?ä¹>D?.?üK?)y0?h¸'99EµÁ½âÑT;Òß;ÆÀB?)p=¡D7¡D7<m¸<¤Û<1*?h ;"Ìq;e=?18îÙ¡9,6z=h·9ýÞð8þ?iÕp=÷ËD7÷ËD7<úØ%?r¥´>;k?î?áq>?3?¬>#9¶t92Æª>~hV:óâ0:Ö&?qþp=êöD7êöD7<ÜX»>àß>iy4?É 1?4?ñÚ'?ëÃ:ºy:PH?Äaõ<Rl­<|5?úq=Þ!E7Þ!E7<5F=è=}ñ1?Qü=>Q·>²m"?ÅÁ68Ü°9IÝ=(U;ÃÃ&;#?£q=ÑLE7ÑLE7<¿®>ê[>YxK?.L?¼	?>?b®¯8 a9yâ$>»M:65:í_W?'Dq=ÄwE7ÄwE7<5N?EKÊ>ãy?.Íx@×ð÷?Àq?(>¨ù¢=ù?È·<%<Øö?wjq=·¢E7·¢E7<ì";?ú«ñ>9;F?{f?lü"?5?
zè8Ó¯e9>½¤f:Õüì9%y?cq=ªÍE7ªÍE7<6p>»ð!>,Þ=?æBÃ>vÜ>ÿò.?×Ñ±<aõP<áÙY?Àÿ<~,<÷=?Çq=øE7øE7<E=5?=m-?¦hÑ;¹rÀ;àG?ñS¹¡G$9ol$¿#¸lh9|Æ)¾
ðq=#F7#F7<2²b>¼è%>Æå.?q=Y'u=ìÎ?,=f½Ü<Ö~G?Ï#g9Ó9L6>r=NF7NF7<È©¥>Øe>Ã/9?B/¸>1Py>ã=? 
=óÀ=ßýY?Ý¬¼<sc<Z[T?ö!r=vyF7vyF7<¶='u=Ö©>?z Ý=ãÜ£=5»,?|½;5ÿK;vH?]¶<X<ÖN7?¼Jr=j¤F7j¤F7<Ý`$?/°>ò×n?±?åÌ?÷j^?Î¼9(C9é½8?ð;1±:¨^?w`r=]ÏF7]ÏF7</2ç>Kg>½5=?Hñ¡>Û
q>Ýý+?.ýÕ:`:¿<?DB<X/<(p>?r=PúF7PúF7<d[X?Û?X[J?³ìd?:_#?\3?(9½t9»K¢>½ìÕ9	Wñ9bëâ>åïr=C%G7C%G7<0ù
?÷³>K?¹NM?Í³
?et9?ÊÞI9o-9>ü?ù:TìE: D?
s=6PG76PG7<Øö>¢¾=06?Êÿ>ß@F>@R.?÷¶:so:~5Ó>`h¯;Ýu; Û6?ÿs=){G7){G7<¤ Æ>¢G|>xI?Ù
?íÂ>¼6?ýs; *;Ï7?§X<Îü<E?ê/s=¦G7¦G7<#Á>fU>ñÏ:?¢0??§#-?ñÍ^;
;)¢Y?ÓË<aM<õý:?Ks=ÑG7ÑG7<`(?Ë½Ú> ¯D?`*?êí>2T7?â¾8Ð9uì(>h¸;âÈÃ:'0?
s=üG7üG7<!Ö8?N3ê>
J?ÈÕ?÷S?afD?è9cS9;
?ð9Ð:òO[:<s?s=ö&H7ö&H7<õ?~½¦>rp?å?Õ;r?¡¡r?w«ê9KÚ9ï	?á6;%Ø:ÓX?s=éQH7éQH7<^Yé=ä=~pD?ÇÇ[?ëX?î3?!û@=³#ë<öR?ÛôÑ<É<ß\C?«s=Ü|H7Ü|H7<Û¶>«öh>óïH?î\0?r?Ïd.?¼b8Dè¦9þá­=UÔO;¿	;ÕA?çs=Ï§H7Ï§H7<Qy?S)¹>0T? ¥¯?´µc?xE?ÈY9aÉ9øô>z;Ê¸A;§G?ëþs=ÂÒH7ÂÒH7<éJ>â×>å¹9?ÄÜ>÷§>(?1Rà:»:ÿ;?0Ë7=±bý<¬°9?¤-t=µýH7µýH7<65u?5?R?k*9?³é>óJ?õ'±8&Ps9·d:>}+â:ô]¡:3g3?0ft=¨(I7¨(I7<ÄSð<¨Û­<Òï0?+WN;`;l2?°Í¸o%9.
4¾Ù;áÍ:'£D?Qrt=SI7SI7<uÜ?iÇ>1;?P?¸"?ý2?4ÖÅ8Ô]89Z>ÎQ;ù;ÄE?Û³t=~I7~I7<¸U?(?ÓP?Xr?Í&?¹ÿ:?9ñº9Û¶>Ùy:¡6:ïã.?qÑt=©I7©I7<}Ï>+½D>}¢A?$k?¶%?¡5?zI=-d=FGD?F`;¨;¨]?¥ãt=uÔI7uÔI7<¡1>¦ø=äÆ6?í¤Ï>
2>i~-?ê¤²=ÙCW=sT?`ÿ<@<eÑ@?|ÿt=hÿI7hÿI7<­NJ=-=×-?°;¢úè:72?úÇp¹¦o9J¿8",9Hn9Â¸>ku=[*J7[*J7<?=X=ªó6?tá'==ëÞ%?9Æùk9Ü.?ox¹;Ðã;­³.?)(u=NUJ7NUJ7<#(¬?fÒ-?7}?°@q¾?1!W?+G¢;?»0;Xk?5Ø<
E<´lV?ù*u=AJ7AJ7<C>?ÿ¾>ã?Áô\?
?¡H?3æ:n;:¶V?ÄNn<ðÿ<GA?Pu=4«J74«J7<?Sn?	Lb?Þ@F½?t/n?¢ZM9ü«9B>XG<F­;%o?«®u='ÖJ7'ÖJ7<î«¦>Z>%7C?Ý?!|Û>³,?a¡	9ÂX9aEg>W²¢:ø$\:2=?wáu=K7K7<Ø>VmA>aO;?¨??ÄæÞ>'0?I;j±8;¸¹I?6¬<Gd<j A?sv=,K7,K7<´BT>R>úú9?¾2«>÷o}>æí,?À÷';;zÕ:ÝlI?Ù÷Á;l;¸'?xv=WK7WK7<'$?ZÐÑ>IH?!Q?ï7?Â8?¡t9c¢9þd>\a;Òë8;L?ýw=ôK7ôK7<ð ?X¢±>¶O?Yú>Æ©>)=?¤Æõ8lÿ9ß>h;£Þ;ñO?ºw=ç¬K7ç¬K7<rÑ[?Î>50?îB@	^Î?vÐq?~*:ûÉ9A9?Î;y,;k?'!w=Ú×K7Ú×K7<´þ>
>«^?<?Þ? ?{ôM?ï:¾Ò¹9ÄY?+¶;äV;DiZ? Mw=ÍL7ÍL7<sÃ?@¨,?8ù?sÝ¼?p?E¥?½K9ºJ9?=ê;zo;T:?÷Nw=À-L7À-L7<Ïë|>Ø1>^å6?±L>LGK>"ß'?õ;*Ú:
0?9<82<'/?Úcw=´XL7´XL7<­U>>õ<?M~?ï6Â>ô^)?cæ;d_Ë:gn;?ÁÊì;í§;
~4?¨pw=§L7§L7<Bâc?>Â?ðò>?Z£?VqÍ>dü2?9]»Ï9`A>ZãÖ:Lx¡:tX*?ZÊw=®L7®L7<>'?[tÞ>yH@?)à_?M?®î??qU7¢ô»9;[<;Î<zOy<T?Ôw=ÙL7ÙL7<!)?&aÓ>ÚÃL?dQ¦?!8a?s=?spy9¸±9xÊ>Í:®t:×¸%?}x=M7M7<1Ó>{3>æþ=?*S?bv3?´6?9ß¤=¢Ã==Yk^?«=»<äJ?KFx=s/M7s/M7<R?Å¯é>'¸f?gÏc?/|?µx_?6vQ9¤á»9É³>ªÒ±:¾w':+ê?eWx=fZM7fZM7<Q%?iå>`8?»?®Ë>Ù)8?¼8ù¯9ª>õ=NP:÷È7:,à=?Fx=YM7YM7<Æ=C[}= °H?®£=à¨Ì<ÿ¬8?û7¹V9	\¾o¡:÷o:Vc,?¤³x=L°M7L°M7<¯eþ=
¼¸=­D0?ÿ	ñ=~±=0.?\t:®zR:?6R<Xå<Uý:?Ô¿x=@ÛM7@ÛM7<Ò_?OÌ>F*;?°Õ&?:uõ>.?£H8Ð´9áÚ7=û?V:£8:_?ky=3N73N7<mø\>Pä>jr;?Ã>ò>¡.?
Y;X:¢i?©ö¹<p^<Pl:?y=&1N7&1N7<%·>²o>f	D?J${?@P3?F3?èö©<gO<,R?¹Ó<Ä<¹ãD?By=\N7\N7<.8¸=Å=¬¬-?-©Ö<¶Ô¥<¾°%?xì9ûiæ9V?|7;yÊö:k>?r«y=N7N7<
¢?)?3j?áY?1`:?â$M?{/<Æ¨Æ;ÿ¨a?;ttC;ÝÂM?»Ýy=ÿ±N7ÿ±N7<-2?¶÷Û>ë*O?_ö-?*Óã>òyC?2Ê9*j9ªQØ>Ç¦ß:¢É:¡C?ôùy=òÜN7òÜN7<ÈÕX?ö4?pïQ?y·?6d?ØaM?n¦9õB9I?ê:È_:U?À:z=åO7åO7<[Xq>0e>Ê,P?ïr?"w-?¸B3?4Ý8Û9¿ÝN>ÓÙj;´;üÁ]?çOz=Ù2O7Ù2O7<ô(=ã>I=L6?¢NÉ;Î¥;#?þGË¶JaX9´p¼Õ:9êR8Öã?¶_z=Ì]O7Ì]O7<ýÃ
?´>{ã?8G@Á?P ?¯Ã:·Ñ:Íj?ìÀ;w7;0î?ß`z=¿O7¿O7<@¡$=&Åñ<ÌQ.?Sï:ÃÌ:>¾?%*¹²t9Ï|²¾(N8Ý/9m>I¡z=²³O7²³O7<9{=Ì|<=YÜ*?~ç9;	;ø$?]¹°8ºÚ¿&"J¸Ø0N9cöú½´b{=¥ÞO7¥ÞO7<Â+¿<å¯<eî-?83;6ö;?´}Q89^º=E¶y7y÷%9p@={=	P7	P7<G>:>¥D?ý9n?î'?ó6?ªÓ;"»4;idQ?õðÓ<<×ÞC?ÖÃ{=4P74P7<nÃ	?÷¿²>ëLE?
?3×>î0?Â·8R¡­9`w>­L%;Z;Æ:{xU?~(|=~_P7~_P7<Ü©=!ís=xD2?pHæ;ëF®;`")?uµ·¾Æ8¢õé½|U¸nû9ø&æ½&|=qP7qP7<¤}¾>ÈL>±L8?áÓà>á¥>WÜ-?M<70¦;òBJ?:<><[??xà|=eµP7eµP7<6÷>èû>Z/K?ë|ï>(Q>ñG?KÂ¹S Á9Òô³¾ÛÌ/;Y6Õ:|S?Ó}=XàP7XàP7<x¾?Ý®Î>Ùm>?ôND?xÁ?ùÊ.?¯&9 .Þ9*i?>R[:¹.:VÚ ?ªy}=KQ7KQ7< >Å¿D>;øP?&òî?4Ã§?ÎO6?aî9íã¼9r!?w1¤;ÄÐl;~1?°~=>6Q7>6Q7<F U?ä?B¿H?B·?Â>ä7?Þ0¸©':9­àò½X:7:?Ã-~=1aQ71aQ7<¢Y/?¬wä>D{D?LjB?»Y
?ÌÞ3?`\ã8U­Â9S}>Ç:¢Ó9:½C?¬u~=$Q7$Q7<;->ôÂà=±NE?Äx<­A <¤±F?·À¸ö'ê8|±Ò¾¼!T8Q'l9õå=~~=·Q7·Q7<½÷÷<»¶<²-?5ÂG;Æñ#;Gö?H Ò¸Å>Ù8e÷¾gÚs9ì:9/ü&?~=
âQ7
âQ7<õ=
=ü»Ì<¤Û,?+F;IÚ:oÔ.?Sí¹79»Õ¾3âø8ÎÛ¢9¬C>Zã~=ýR7ýR7<»ä°>ty`>¼I?ÔÄ{?ÓP+?{<?:`9×é9JHè>xÂ;|d;òêY?Ë	=ñ7R7ñ7R7<e>"
">­ø4?¼>gÊh>Qö'?NDÊ:d+:ÍÙ&?áÇt<Ã&<P¶<?1(=äbR7äbR7<xÞ>0x>N²]?ð	ç?C?ÑH?Æ£9-oÅ9naÓ>ûa<³Ü;+Ës?ü0=×R7×R7<D?óÃ>E?Ë6D?,?Ýæ3?Äò·¸[9Ñ¾Bñ:Êíy:j8
?J}=Ê¸R7Ê¸R7<ò1=GÆ=³Ù,?£º<£7<ós?:7·¬9Ý¬¼ûjO¸39;Ô¾=½ãR7½ãR7<H¿Ý=-¡=8¸/?
¸Î;Ë;[	)?Þê¸.Nq9p\x¾}J¸ã{9¼½Ý0=°S7°S7<äZò>Tô|>äEu?´MÜ?4?6L?@<ßÌÝ;§«]?êR<u÷;2Z?Ö2=£9S7£9S7*<v>C5>d_N?|³?/K?2?:7=´ Â<mJ?sá<Fî<#ÌE?|:=dS7dS7*<t=¸ÎX=¥-?¬ß<5QÖ;li5?ª¹8äi¿ðÕö7ã.9£Øð==S7S7*<ß?¯"?mQQ?ôZ?;z&?`êF?ÈNå8½9L*9>8B:v/û9ñE?ò=}ºS7}ºS7*<>£k>ò>
=?ÉX?ß?y>?tú<¢<tK?â=²K¯<GX?m¤=påS7påS7*<+±ü<9Ë²<ç4?óÕ;ñù:pF$?8ò¸T=9[pÆ¾Þn9<|9y?³¿=cT7cT7*<jßá< b¡<9&3?{=S}ã<¶*?Å±·¨Ã8e)´½5Â;ÏÉ;Gi7?
Ä=V;T7V;T7*<#>Øï=t¿.?ºô=*¿=#?Õ9Eæ9í[í>ç;¼V¬;«+?èõ=IfT7IfT7*<RJ?ko>àn?Ç«?
5]?F?ï@µ9ð«:s¦>8ô;©;°ð8?Ë=<T7<T7*<§½+=}Nú<¯¥/?ô<R»<'À&?ØR¸0K(9>] ¾¸h;rØL;G9)?õO=/¼T7/¼T7*<tSX?¹û>É\?L¢=?9µá>©W?`·A9Ö±9$©>ðO;Wcò:~[?%a="çT7"çT7*<=QRÝ<½X,?#1;ä;æ?¾W¹Sv9gþ¾:!99üÄÓ>Ïx=U7U7*<ZÀ<Þ<~,?Z|ÿ:£Ô­:n <?ZS¹â¼9)ª¾cI¶øò9Ç]Æ»Ì=	=U7	=U7*<ne=1$R=´@,?­°â=±´=I´ ?QµÈ9>7³9µY?»¢;ÎEz;ït&?à=ügU7ügU7*<5.¶>dv>ÿ=?ü´?G×Î>ó%.?¿(;Õ1Þ:lB?PYÄ<×<`:?f=ïU7ïU7*<¼~H?uËö>.ùO?ßB?ù?ðq9?Vg9K9o³>Å;bB/;Í±A?ô®=â½U7â½U7*<µË>T=>°SK?â'?1}è>ìÜ8?[©·)ª9B/j¼¨ò8¡9%Ù@>è=ÕèU7ÕèU7*<ã}:?ºzÞ>V?ßÚ^?®2
?òhN?áï:à¥:	:?KÎ9<8hñ;¥	E?\	=ÈV7ÈV7*<ñ=?jËê>&O?~?£¼/??G^?*¡9¤g9*ù2?:Ë*;j×Ó:_eN?Ð=»>V7»>V7*<úû4?qÉä>òJ?ªMI?ÕÊ?X]<?VeÓ8#Üt9r]>*Jv:Ã@:¸#?}=¯iV7¯iV7*<
B¥>Êc>$^:?¿>Á>4ó>Ê¥*?A1÷:ë¢:/6B?vë<Þ¡<j2:?'&=¢V7¢V7*<ò >/Q>D?É/u?rÿ,?|i5?N3u=ÚD=rK?8?Ü<Òh<ÍD?Í.=¿V7¿V7*<ÐP=$ùÀ<^4.?a=&ò2=p!?$¼8pQ8ýZ³>¶Â;O}F;/?;T=êV7êV7*<È¨>t>¤^?È?ªØ5?¡YI?S6=)kÛ<ûT?¬ï·:%²f:L?
\={W7{W7*<ÄÚ9?ÿë>EI?aúm?QD#?±:?w7¸(¡9?/¨½~#:nS:ùJ
?ú]=n@W7n@W7*<`Äñ=­=7]2?,«<<aM<ò#?Òâ8¦.u9@l>e×c9wNR9¬
?jy=akW7akW7*<b«>!ÏL>
|V?ÿè¦?-c?ÃÌ;?u4F;¬;v+E?7©k:½>:Nf]?$=TW7TW7*<ß>t>å»Y?r¶	?5Ç§> R?¶³u9Ä¼³Ëq:\Q:·Ô?í=GÁW7GÁW7*<þï>å?>°B?I?zZ?RR0?äd±9ìä9ÉÇ>3½;c7;dJ?=;ìW7;ìW7*<
?Qç¼>~@?àÕF?Î¦?ø>6?0Ué8êü9³ç^>Y¬:F6Ì9'?º"=.X7.X7*<Ë>:>ó&B?åvf?§?T;?Ú9¨t9è¦'?`G¦<®¨M<ûN?ë.=!BX7!BX7*<pGñ>æ±>Ô²O?x.?lRG?Yy1?è
E98^Å9Ô>"í;°r:°0u?-==mX7mX7*<Íu>ï>lºM?©ê¡?Ð¿_?EA9?Ç´?9z59y>§í=<<Ø!W?	n=X7X7*<M^>­¨=h÷N?[>-+>fS?Dk;²½%;«üJ?hå;ÞI§;/?¹=úÂX7úÂX7*<J¼+?Ù¡ã>+#A?ÂÝ/?ök?/ï-?Áp7uÌQ9°:=U;üÂ:
O?=ííX7ííX7*<rC¥>©Wh>F6?ß6?¤?ü1?ll<G<ÊL?(Äx;-d-;¤7?	=àY7àY7*<.5Ó<<S.?£!H;2Ç3;Ç}?æbO¸@¢íµ.j_A\CÙ6K9Åë< =ÓCY7ÓCY7*<YD>¾/>ër.?lã>\Þ=W"?ü:eÊÓ9A%?r<ù6<N®)?Ã=ÇnY7ÇnY7*<B¿<·<»*?¶<¸<|´<î÷"?[¸J!{9TÅß½`:a >:Ü?²=ºY7ºY7*<Ô{>¼;>Èv3?Û¶°>úî>¾Î"?ÄÍ§:ã8E:dÐY?bd;<k<¸q2?ä=­ÄY7­ÄY7*<Ãµ?Ê|»>KRH?hy?òã??íg;?ÁÐo9â9¢9?8½>Ól:×":r? ü= ïY7 ïY7*<wM-?WÞ>ìG?a?JÌ?bC?K9£&9m?1;BÖ!;L¬e?¦=Z7Z7*<9>\>»%5?ieþ>gÁ>](?Î 6;gëè:¢¹H?ª9Ø;Î¤;Õï'?Ò%=EZ7EZ7*<',?ó²>zv?Ð?u/"?"ñs?ÐWÛ6Egv9¾âc<
b;ÍÌ:ò¿?f2=ypZ7ypZ7*<±[p>ð(>i6?új>­êE>ñs0?4:ûM:t'?à÷*<¥î;{f7?Î3=lZ7lZ7*<{³L=ZË
=tÉ8?~=ög¢<ÏeV?
	9°do9M>[sÜ:w¸:3ß?Ù?=`ÆZ7`ÆZ7*<Ü>x÷>Ì:?:Ùñ>þ·²>Ó6-?w²;Ë:2ª4?a£<\EY<n@?ÇD=SñZ7SñZ7*<.?X×°>¾L\?êH¶?þ?*~5?Ía8°qò9©mn=Eú;&µ:vÎT?c=F[7F[7*<íëÂ==»Ë-?aú¢=k=1?C9Ô¶.9*êQ?¹»ë;Û%¬;[G/?d=9G[79G[7*<Û¶>àP>Í??¥?¯6½>fh/?Ä8ß}Z9¨)´=E<ùÄ;Ò´C?-e=,r[7,r[7*<Gí<·r©<P=3?ÍÌ@;ëó;4=?áB¹ø/9ÅÜ¾Ò=º8¾L9´²i>=[7[7*<TVÙ<÷º<Ï).?(û:Wïâ:µ
?Æ¹`qZ8®y°¿R«·¸
9Í»½ª=È[7È[7*<²V¼>Jú`>OV?YÇÜ?;?)²I?Ý-=$Ô<ÏQ?T6:ÁÎ
:A"(?ú­=ó[7ó[7*<QÏ>±Äx>pXU?#O²?_?+4L?K4m==VP?{ãi<½<Ge?×Ì=ø\7ø\7*<>¾Á:>D=?®¨
?ÑÐÒ>·`(?,;¶ß:¡E?!j@<´X
<E2?G÷=ìH\7ìH\7*<vk·>¦c>ÓBN?&Ì?x¯7?XB=?MRj8Ft!9ÐÄ9>iäû9Û9löJ?ù=ßs\7ßs\7*<5$=ùzñ<.?T=Í:ôËÚ:>#ð>BQ¹c1¤9¢!£¾¬"ñ·(9·½r=Ò\7Ò\7*<c7?ñì>¼!G?WVm?õ+?1?Å9uÞ9¤Ó>pÛ¿:{çq:f	K?r=ÅÉ\7ÅÉ\7*<vO>¶_P>i=?ß?Ëß>-M2?¬+è<<(T?Ñ<Ê¢;<}H?]=¸ô\7¸ô\7*<ZBÍ>ýÑ>aJ?&;?à½Ü>§Ý2?Ù(%;8ë:ã¿3?èmÝ<³Í<¦yF?7u=«]7«]7*<²a=Ù=W!J?a-4>2Û=ãR?wZ9å}9÷	?¸d;:gK;ÃF?·z=J]7J]7*<a?º¯>¨C??Ü12?Å	:?x¿;Rh;S?\Î=Ñ«<"z\?¸=u]7u]7*<Ab¹>[|p>âWE?ø©S?¤f?X5?Q¹ÿôo9É¾B^:*:1''?= ]7 ]7*<ñ=Ê=M?1Þ2<| Â;¬àk?59$¹³9kU»>±q:q~4:f+?Ð«=xË]7xË]7*<§ç±=\Å~=]Ã2?|k%>R>ïw?¨#É¸Mmy9pN¾ðåí;¯;äô-?¾=kö]7kö]7*<5m;=ì
==&-?÷[=f/â<Þ!?Ø£8Z9T9«y.>Ákê:fT®:,?Â=^!^7^!^7*<¦G!?$EÈ>ë(N?ÇÝ}?© ?BJ?7^â8µZË8_|?"«:MM:qª+?Ûî=QL^7QL^7*<([G?GåÕ>2n?Ó?\&&?ðÝD?ç=§ê=öíZ?Û=Xg¨<©BZ?e(=Dw^7Dw^7*<ß¥¼>tz>¿@?Èù>gv´>Ô*1?Éðð<Ú<ËsK?[¥n<Ò<ÉB?z==7¢^77¢^7*<Ìk?ê
Î>&z?à¤Æ?ya?øa?P¼9­Ó9¢äã>Ð:'Â5:¸£X?©U=*Í^7*Í^7*<h«l?øïã>Tç?»µP?{à>¿n?TÁ·F9ZU¼n;jØ¦:Å|n?µ[=ø^7ø^7*<æºð=O>­=¸Ü1?yI<<`7*?Ô°Ã·8*ñ*¾±;Q;=3?ÉÍ=#_7#_7*<¶¶>úÃY>ËV?Î3?#¸ü>ÄY5?ý&Ù9>L':Ï$¦>6[};Ï;­ªV?Âì=N_7N_7*<³×? ­Å>
B?h0a?ßz&?¡#-?]¡ß¸+9¥Y¾t;1´:ðQ?ð=÷x_7÷x_7*<P-}>~->±É:?¿A'?«ú>|Ð*?SK;V»:\¤I?ß<Ôµ3<9?zð=ê£_7ê£_7*<Æ¨Å<KW<^5?½y­;{(;?ÂÊ¹lò59¤!¿2ÑË8
9WU¼>¬=ÝÎ_7ÝÎ_7*<Û¥À<R<'·0?dOÉ:ÎÑ:Äö>ãÎ¸Y+89h¾bU7»9)!<N=Ðù_7Ðù_7*<ì=â>øÐ>æKA?Û7?2(?²2?£\_=B¿=¨äF?as<ån(<Çô8?Ç=Ã$`7Ã$`7*<ë¥¾>z>VÒB?Ü÷H?e?å,?ð¸?ñ]9@ò/¾øú:åÈ:kà?+=¶O`7¶O`7*<?
©>ÈW>	H?ðt?wÀÈ>3?A;/;,?=§<ÔF?Ñ=©z`7©z`7*<LAÐ>>E:?~?ÆsÆ>`ê*?ÑGI;¬9;ö¢2?L6N<<SÜ7?âR=¥`7¥`7*<ÒU?·}ô>Gã_??>?sÐ@?|KR¸ïWC9Ì	¾_$;õÇ:XE?;c=Ð`7Ð`7*<hS£=Ò-r=¥,?7>=}=¦ ?Zü98k9Ø>Ç;Ôn@;`0?ðÂ=û`7û`7*<Ü¹á<"P¦<é¹-?l"Õ<¼§<õJ#?¨¹1¸ü8ç%4¾í.Ú9Â9?ÔË=v&a7v&a7*<~S
?[³>ÏE?Ú?öÊ>N<?B9ÆM:m>s;% ;IðG?Ûä=iQa7iQa7*<àh>R>jB?ïó¤>äUu>,?á7µ:Û:¨É?H;Õ;Aë;ù>?IQ=\|a7\|a7*<o5Ñ> >fH?=ü·?)r?¤B?6¹
=iî«<S?D:d	ð9¨&?Å=O§a7O§a7*<e¶©>éc>µ >?Hwc?Ç±#?¤Ý1?í«[=×^=ÌAQ?ÏL=bÌ<¶T@?®ã=BÒa7BÒa7*<¶ùµ>im>9D?]
ü>É{³>¾3?nºÛ;ò;jJ?|&<GÙ;'LD?Mï=6ýa76ýa7*<Íí>£'¤>Åâ8?aè>Þ£>ÉÌ5?ôa9þi¯9)¤>¯Ê:÷k:Éj?ø=)(b7)(b7*<Ù=g9å<»r*?{S;*;©¦?Bó·'=9Âé¤½°80(9R>hù=Sb7Sb7*<¼û­>¾p>!9?ùQå>ò§>­/?Bj;o»:WÿV?ÙÇ<bï<oþ>?ö=~b7~b7*< :=°x?=Ê0?S?;/Üe;ïÔ?À+¸ü49k~¾¤Ê¸,Êô86IÓ¾=©b7©b7*<wg>æÌ0>ì9?_¬>xM@>aK+?Äßt<Û'<BðD?àq<©	*<à}5?º=õÓb7õÓb7*<s!8?
ß>¢SS?îa?ªG2?
>?[ø%·ºY9|]¼ÊÚ:±:n8?O"=èþb7èþb7*<ï	=ÜÁ½<½R?W5>xPø=óó:??9~9Iyâ>öZ;×;f`7? &=Û)c7Û)c7*<ü'?ÚçÌ>6C?Ø?wÀ>;ùE?Éðº¸8	à8­Õ¾,Õ9²O³99?â-=ÎTc7ÎTc7*<F ?ÕR²>»áI?P:b?ä?Ãe=?¨=º,=ßõK?ï=<¼ýÚ;ºÐ7?oe=Âc7Âc7*<ÚÂo??`ÇU?½½Ò?=?kO?EA»9yÔ¾9?4û>Q[²:_­|:¿³4?Ïg=µªc7µªc7*<¬ô>ôT>56?Ò>Ø>&7(?±å:ZÈ:P0:?ÄÒw<÷/<KE4?úw=¨Õc7¨Õc7*<^"> *>4¿D?efL?A?aJ/?>Â < J<©K?UÞ<%<C?=d7d7*<FÙ>=»+=¦/?äã;2àº;:?#û¸jÎ8H¦¿åOq;8;áa'?è¬=+d7+d7*<¡£>c>¯t8?÷a?Ç>Ó,?óD-;CÍ:]X?Q7<JF<6?Ã=Vd7Vd7*<è¥->þí=;?Sü>Ø¾>Û\)?p>;WÊ¼:d7?Ô¦<øÏK<Io4?¿Î=td7td7*<çw=dX(=Ã×;?Ñ©^=[¹$=¬-?ÖíÇ99É9âý>¹K`;oâ;FÕ@?Û=g¬d7g¬d7*<ðp$?>ª>·Fw?Î?EÃ{?®R?(:l{Ð9è^N?UÞw;Í$;)1K?w]=[×d7[×d7*<c+>Ð+ê=B;?Î8??óÕ1?KQ;í±:Vè=?ÑDÑ<<C=?ªÌ=Ne7Ne7*<aæÁ>é>²»:?SÑæ>@j­>¢^*?@ûý:R±:V7?´u·<¶<uq6?Wá=A-e7A-e7*<v¯+?¤LÕ>&N?ëÍ&?ýGÕ>Ó6H?:E-¾9dx0?O~à:iu:Jj?Cð=4Xe74Xe7*<ËÉ÷>Û3>ÂI?Bõ>K¨¬>Ò5?þ¸>n9®N¾ý;L°¥:0ïK?='e7'e7*<`=ý{T=ÀZ0?ß­<nOà;?
G¹_&r9!¿(ê£8ê9ì§>Ï=®e7®e7*<Àü>p¾H>tX6?"ù>íX>|'?f©Ù;«S;gÀC?¢Ô;vÊ;ß¯:?=
Ùe7
Ùe7*<õR]>ºV>OED?9?º:?9ó=?ãûm=h=ÐÈX?i}ù;ë«¢;cPD?×¯=f7f7*<û{>ÈV0>Ø 6?ÆÅÂ>´C>SÐ,?;;ZÄ:ÃzE?³¿<ç<7ý3?&¸=ó.f7ó.f7*<ýËx>.§>RxG?.m?	Û&?¯ò5?¤R'<¤TÓ;¯°J?rø;Ê;hrM?ÄÎ=çYf7çYf7*<Óê©>Ø+]>Ã¬D?®bV?%Ö?ùÛ-?ïª;ÊÅ2;á<?³å<KòB<9?¢;=Úf7Úf7*<ð<ôÃ¶<Iw(?	É<w<n+?Úeü5Òp*9£½;]t;µ>;^$?Ûp=Í¯f7Í¯f7*<q¿M>%3
>:?ÍÈ	?­KÍ>Ð+?ñê:E­:"Ó-?Hà<æÖ;&c:?¼=ÀÚf7ÀÚf7*<âó<Ô«<[ì5?-Ð=;ÈL);W?	¸vH9: ê½ÇÛ·RÁ9¼è¯½i£=³g7³g7*<LÆ<å	<ê@+?Rg;È¸
;?é¸öB9iG¾mÏ¹ñßP9Z«¾PÅ=¦0g7¦0g7*<Ö:>ëU>Þx4?N>Áa>
ó,?;;5eþ:¢G<?Ó á;À¡;À&2?UÔ=[g7[g7*<gj½>M¯z>nA?rQ?º7Å>³Á+?^*8ô69o	î=¢È:¶¼:TÔ-?Ø=g7g7*<ÖN»>ú}p>æbG?ÌlC?Ó\?+l>?O!:c1õ90ô	?#¯;©êe;ÍyC?Ú=±g7±g7*<Q?ÃåÉ>~4F?cÒã?fn?@?,>=p=V?åÞ¯:F:e{+?ã=sÜg7sÜg7*<JÇ<\Ê<,Ý,?Ïã6;Çé(;b
?{¹À38É2ÀUØ7Üe9EC÷<ø=fh7fh7*<¹ÞU>TÙ>WN?Ðï?Z¶Û>°4?î/=ÍÕ<Û9R?ë®´<~èi<¿E?=Y2h7Y2h7*<úñ?(?ï?­?¶	??îð9¿»9=B$?ÐA;rÉ:³2v?"=L]h7L]h7*<ý>_Ò>^AM?BM?·
?Ãÿ=?ø½8ÆÁ9{+>ô:ÜG:.m?&,=?h7?h7*<'«à<)§<+?ZÔ<«AS<_ö ?n	*7ªq9¨´<B¤3:6:Ôû>¢@=2³h72³h7*<³À¯>áÙm>Ï)=?w¬>æ©}>6.?Ûc9;1Dä:êO?ÖÇ<£<3ø9?å£=%Þh7%Þh7*<\q$?Ë;Ý>áH>?T?ªÔ>ÜË+?J9©p9ÓáÖ>þ³ú:}g¨:©>?ú·=	i7	i7*<µTü<G¿<b£(?.æö<øÓÆ<fò?.Jõ8f"90Á>Â/3;1Yû:°6?õÊ=4i74i7*<Ôº>h>caM?l«??zd?F±??+ÉÜ<®<ß¡L?Ç2ª:º:º<)?Ï=ÿ^i7ÿ^i7*<2j²<¿<Éª.?W;×ô1;V²?º_¸³üf9!ô÷½ð7ÄÏ8uî=Ü=òi7òi7*<X-~>G6>@2?ØZä>¼T«>!*?Xk;Ö·:ÐÊ9?SQÆ<j<ê3?$ý=å´i7å´i7*<f¬>;|G>pñ:?éG?À?d}0?»|<AL<pE?~<o4/<{§9?þ=Øßi7Øßi7-²<'±ø<`Å³<«1?w×º;á;¤?í@¹>o8Í¿ã;·G;Ýá0?i@=Ë
j7Ë
j7-²<b¸=E/L=Bì-?_;Ý;ùì?.¹Ðd9¾Æ·K}9IäH½=¾5j7¾5j7-²<zÏv>fÀ#>Àì@?s*?ö>_ð0?Æ²};Ì$;îE?;â<wj<zý=?V=±`j7±`j7-²<ºX==ç31?wä=(çÌ<²H"?Q9Íj¤9¼Ï>t¸=<Ê®<JÚ-?È=¤j7¤j7-²<ò?è1­>hkJ?R@[?ÈÞ?æ2?Î®9Äp9^3:?;ã&;¾¹F?òË=¶j7¶j7-²<_>PÉ=^7?M)>¿Jþ=é$*?I9ü9òÃ°>v<I´B<J4?jï=áj7áj7-²<{,=c^=,?ç{=ÎJI=ûþ? 9ePÉ9s02>IÌ5;r;*?æ=~k7~k7-²<I¢Y>Õõ>Å3?>Q¡Q>Jm*?úbÜ:ûP¯:þç ?
6Ò<r<"Z/?&=q7k7q7k7-²<CK©>1i>E9?4Ç>L>(?;ìï¸:î=?U´<v¬X<k4?k4=dbk7dbk7-²<CÁÆ=Æ¢=u1?CÊI<Êÿ;aôI?Ðÿ¸õ@(9cÂ¾[>Ê;};·-:?sJ=Wk7Wk7-²<Î³>íÉT>
RX?`c9@4­ä?O?´õØ>Ús>4d?
â<ST<ï«O?çQ=J¸k7J¸k7-²<'?|$¶>=3I?þ2d?®%?½þ0?rÍ8Ù'9
`>4Ã;#}|;¥ÇE?ih==ãk7=ãk7-²<ëo*?0óÔ>äL?ãwn?/?¨0B?+9Ðùë9Ð#:>±.;A²:Kå@?¼=1l71l7-²<a³>OÍ=A?¹"?ÞÌë>3ª0?¬9;Çþï:Ô
F?
ø¨;GÍg;:?=$9l7$9l7-²<ËY=Þ-â<Ç-?"	w;N;c?ÃK¹ýÃd9ä¾lb¸¢ª9%Ý½¢«=dl7dl7-²<FÌ>õó>@@?i?Á¦Æ>.?Àé@;ë;®é:?h·«<Ágf<ªÊ>?Å¯=
l7
l7-²<Vµ<"s<L@0?örm=ë>=Ûq?a3¹ðF9w²g¾_×O:î1	:SéA?!¿=ý¹l7ý¹l7-²<Ý6û<±^´<cF2?X°;RõÝ:T1?v/0¹@ï8;<¿Vû98Bu9ç¢=àÏ=ðäl7ðäl7-²<ýÚ@=Ï=ÙL)?ex;Íï_;
?rß¸Î8
¿
k9=@9??×=ãm7ãm7-²<i(=ï<À.4?CÏ;:Z;&Ö"?\W¹¢9wÈ.¿ <9.2g9tÏÐ>Rï=Ö:m7Ö:m7-²<ê`?8#¾>ðcB?¡fñ>Ã¬>`Ú2?L59
]R9MÜ>g4o:Ö#:IQ?Ðø=Éem7Éem7-²<ÌÖ?(a#?Èj?Îâ?X?½^?ÜÌ;~ª:nb?ñ<§ã1<ö\?¬û=½m7½m7-²<5Òó>¯>ÈO?¿Þ?^3?ÆD?1:OÅø9½6?»;­:ÿÜB?
=°»m7°»m7-²<@é(=E÷<Òª.?HÈ;ÏM;fn!?Ã¹Âh©9bÈ¾àùò´9¿|kº)=£æm7£æm7-²<§?=ÝÒ=*?à;«q;z'?ôE¹xa	9	8¿Ì±7ã=9G=P=n7n7-²<÷M`>§>Õ3?é>R>t&?½:Ò>n:ºN)?Õ¢<ÉÕd<óM5?ÈR=<n7<n7-²<mÈ°>Fr>xÌ:?Î¢
?qÐ>¿=.?þÊY;Ñiþ:¶&[?£]»<õ<A:?ÓW=|gn7|gn7-²<É?p¾¹>æ<?ç<1?kSú>_A5?p29wy9Þ>
¹T;ñ;+©??>l=on7on7-²<¸ÿ<L»<Ï.?2;@J7;´Ó<?$Ý¹ÀïÎ7`§ ÀN9õ£9\ê >Ép=b½n7b½n7-²<Ë=6=Û=£3?wé'= =¯ª"?&«·Ò9`r½þVi9PÇu9@ó>_=Uèn7Uèn7-²<fG?N«»>þå9?¹S?f?vS7?Z87i9X@>Üì:®:§|-?7=Io7Io7-²<¡¨=x=ª-?XÞ;ëµ;ñF?Q¦r¹c¸8r¨¿X)9+9Xú>I=<>o7<>o7-²<ã?V?P?(¶M?õU\?*
?<+E?w*9ã9Ô?>öË<ypd<Wc?Õ=/io7/io7-²<*vÂ>4>4¿6?h2>Dcj>Bà-?GøÍ:XØ:4N?ÍÒ<B<f;?üÚ="o7"o7-²<¥/=N@=Ù,?B;,;«õ?4kV¸Ïn9¤Úå½@Qw8ÂÍ19â
2>ÈÜ=¿o7¿o7-²<uV>ìr>;?©W?j?Í/?ÌØv;=.;v5?ÿ¸<ËòK<÷­:?±ô=êo7êo7-²<nëÙ>*3>{8?èª,?²í?l+?:/p¸¼ôö8ûx¾÷
;èÝ¿:8<?z=ûp7ûp7-²<ë>?o
?èP6?«Ó?lï>ò&+?:P"¹h9¨¯²¾+o;Z4;RwJ?&=î?p7î?p7-²<ü§ä>®5>-H?tP.?´æ?y-?·¿9L×j8î¦?R:¶È6:¼V?7;=âjp7âjp7-²<
?ÇÂ¼>oXA?k¶?mÝÑ>i0?À¶Z}d8«%½!±96 þ8½Ü?°>=Õp7Õp7-²<\5=ygå</cJ?{(<¼ö;Ã_.?r¸x£59|Û½
Ã8´9ÅÐ=«C=ÈÀp7ÈÀp7-²<NÙ>m¿{>î4]?àI£?Ùf?`5?»j9a9fÉ>Ã?;ÝâÜ:?^?õC=»ëp7»ëp7-²<z×< Á<b3?Ê
Þ<*©<»¦'?ÀO&¸j|9G¨½k°Í;ø%;CÌ*?s=®q7®q7-²<9>>çIL>RG?uCÇ>`$>öú9?|<}¼;&cL?ÕZ]<â-<DãE?ùy=¡Aq7¡Aq7-²<
ÁÁ<uú<Ä9?q~5=ÓØÞ<­~P?~V¹`e8Çâ¼¿eq;þP7;ã(?H=lq7lq7-²<?Ô(Ö>ÈM9?ä³ë>É¥>]û5?¹É*¡9!HL¾BÌ9xL¹9Å
?¡=q7q7-²<?iª®>ç=?é®@?p?N/?2%N=:=G?pØ=²<k@?_¶=zÂq7zÂq7-²<X·>y/>èéH?3Ã?²CÇ>àj.?­i	9`29ÞÅ>=\;·aø:çþb?¥¼=níq7níq7-²<nÂ6?rJï>oC?))?/üñ>õ2?ûn!8SP79§qá=Áå9c¥9xÐ1?É=ar7ar7-²<´âÉ>øÚ>I:?%¶X?rØ ?8u,?
ÉK;St	;¿Ä=?O
<öQ<ZéA?3Í=TCr7TCr7-²<®
þ<e®¸<·0?3ÛV;0Ø*;wù ?Üt8Mæ9ô³O>¶ò8Z÷69ôË©>uÔ=Gnr7Gnr7-²<§Ú~>7>½1?
:>kF>ì(?£:ºTW:ÌA?0Í³<ñ<<þ0?ëÞ=:r7:r7-²<:Ø=\ñP==0?Ø;J¸;¬?Æ#¸pf)9ÿÇS¾.Þþ8Q9IxÒ>ö=-Är7-Är7-²<zh>=>
r??Ã?üº>2I0?Â¨Y;Æ;0SG?wÛ<È<*=?= ïr7 ïr7-²<T?£:í>ÜTe?;!+?¸ÒÌ>[ãU?¸~¸Çè9üÀæ½®¾É9£úª9=?f=s7s7-²<&>°w5>Z16?»>qè=«w*?¬è>9Ã9Ø4 >ÐN:ÜJ:3?ð\=Es7Es7-²<ßÉ=µ{Å<eº.?¦;iñ:&Í?¸2 8qLy¾i¹nNf9ã¿\]=úos7úos7-²<:£ü=v½=®*?sw@=tÉ=þM"?'ê*:9ð1:åõ>{à;óÀ§;I+?<^=ís7ís7-²<!ñ<[´<íZ+?w?< L<ÒÏ?~ð8ß°9XùÜ=ô|:û:'ã>E¥=àÅs7àÅs7-²<ÐY1=Å=ìg)?¹>;+Hq;ÆÌ?Í¸»©9Âþ¾GÏ>;ã;ûÝ!?È¾=Óðs7Óðs7-²<¬¬ó<E©±</?X*;4û:?-?{Ó¸ãøý8úHÕ¾ºV{8ÃÙD9*n#>=Æt7Æt7-²<,(?Ï»>!ôG?kJÈ>f¢>¢½3?ªPñ·Ap&9¹½:võ-:qú^?ª=¹Ft7¹Ft7-²<6==ë=ïÙ4?³-­;u;Èr?Á|¸Ün9"ï¾oÇ>8Úg81åÒ>=¬qt7¬qt7-²<Åø<n»<½)?CÉã:ËËâ:?ú×¨¹õ9³¢¿r½Æ8NW9¸l>h=t7t7-²<Þ·1?½ôï>Ò=?]?ï
Ò>lB?õ@$9Ñ:éô">zÕ:c[:½ùx?¾)=Çt7Çt7-²<Ù;§>v­d>7;?CI¬>û~>ù,?Ü:g":øÞN?äÌj<[b#<ó7?{6=òt7òt7-²<[b?÷	?öE?ç~k?S2?ìû@?ÄBR9Ê_9~ °>8;F=^;mÌ2?³U=yu7yu7-²< V!>õâ=·6?Ä~>ÓV@>d)?/=ÉÍà<ËÞG?ì<ÑØ;ø 7?ä}=lHu7lHu7-²<Oø>¸·ç=Vk-?cª=¿=H*%?»|1¹9T*¿Ó¤<T<½ß7?Ë=_su7_su7-²<Ýþö>ÿd¥>Ñ&??÷¬2?g?o¼0?b;Ý²:Ç(A?×²; b;è´I?ë=Ru7Ru7-²<¼«>ñc>íoA?tå;?üY?õ·5?à'|=?#=dE?bWK<v<8M9?°=EÉu7EÉu7-²<uõ=Ø¸@=Êå=?(¯>43?>ýK,?nåe:rX:I(?àp9ÍßÃ9h>Ý=8ôu78ôu7-²<ÇÑà>öø>FI?{ì/?P¦þ>LÛ0?R7W7N#U9?=*¡;UH-;_H?ò=+v7+v7-²<°¡>7a>Ì7?èl\>¹¤#>	j,?¼4T:ò6:5®+?Ô4<¿®2<ª®7?­=Jv7Jv7-²<w>ú>¼p?"T¶>ÇC>Eo?§¶:¥ãÿ9=È?Eu#<ü© ;Ý9?=uv7uv7-²<lS?ü¤?1FM?Vy?í©7?2Å-?^>9:ê­9`æ>Þ¾¬:ç:Ðì?Å= v7 v7-²<÷ÀR?Å?!ðP?ì³?ü/?;?Cm8¨-K9ãx>NÁÜ;ÃB;2_O?1=øÊv7øÊv7-²<â¹>Loq>^E?e|@?¡?^Á<?FA9y9Æ>»;eÖ;¬-?3=ëõv7ëõv7-²<Ìu1==,?µÊ;#Å_;$Q?C¹0b9%;¥¾à9KÐ9¹À	?æO=Þ w7Þ w7-²<m^>¯g!>Yd0?þb>Ëb0>Db$?³;;ë:~÷-?	<9¹È;¦f/?-m=ÑKw7ÑKw7-²<Á>|?>ÎÞ3?ÎS8=¹=ç¨'?Ü[n=´=ÌG?9³Ò793¡O?y=Ävw7Ävw7-²<)G=p´»<1Å5?¶¬;êù;ÝÉ(?ô°¹¢­ß8Ê¿8þT6Ù|9´îÐ;|=¸¡w7¸¡w7-²<®
¸>ád>aÜM?Úg?3í???T>9ð%9Á/Ò><ø&¿;y/<?û¢=«Ìw7«Ìw7-²<]Ì>	E>ÂU4?xÙA?x?àt-?[h!9f8¢9°·~>dÇÉ:­ÿ:¤l!?_³=÷w7÷w7-²<®KÁ>x>2?>ñ±g>×#?w§:3£:X?H8P;gÒ;g3?Æá="x7"x7-²<ÚÇ6?hÖÚ>ïÑU?!sª?lo?¨{6?{78½É9,=M.;c&;ÀK?®þ=Mx7Mx7-²<éh}=8=W¶/?C±;éÏ;-ù?D	Y¹ßà 9R®,¿«¡7£9¤9¨ü<¯=wxx7wxx7-²<Ä
Î<xÃ<30?b< [<åì#?jt·Ý.9BJ½&1;lF;1g/?Ö=j£x7j£x7-²<¦¸À<tÊ<+?ÃóÆ<.ÿ <#-?Ø·¹ ì90(¾wk9¤Å¡9
Oº>ÞU=]Îx7]Îx7-²<$ð>IÝ>U}M? yr?4/?ß$1?2õ8ál¦9F<>¶¢Z:
wô9¬ód?Y=Pùx7Pùx7-²<¢ >	G7>W4N?Wm.?ÐEó>x7?oà$¸eËw9!Vª½Ð¶:7+:ÊÛi?¶m=D$y7D$y7-²<ÌG'?QZâ>Ä0=??º=Û>4=/?½=9¬%9±:?¾Â:M©:?=7Oy77Oy7-²<Dô%>$á=Ì<?×Æ?Ñxà>BÐ*?4S;ñ:b²_?Êµ±<Ôs<C%;?=*zy7*zy7-²<êÛ>EI>0'A?[¨9?}?½ð5?ÏFÎ8®[%9¬>=;ýOÙ:§Î/?å=¥y7¥y7-²<¸y>u+>WG:?»X4?/?=,?ç;1ø);P9T?HïÅ;´;¤|5?Q®=Ðy7Ðy7-²<~	t?µ?	?c?÷»Ð?ñ\?Ûq?©:?Òk:§&+?SB<|0æ;ßW?½=ûy7ûy7-²<¼
?+2Á>@;?Ýç´>¦?>UÈ1?³â9RaÀ8ÖsG?ðló9rÞ91?ð=ö%z7ö%z7-²<§+?-øÙ>ËëH?Ö:?wÀÑ>¼é4?
¸M+Z9º0¾299?Cþ=éPz7éPz7-²<bf?R?Âc|?²Y?Ú?tg?ßë:cd°:ñô*?Ë8<À0å;ì£M?ÿ=Ý{z7Ý{z7-²<£¼c>Çð>hg7?Á¥>ñ>ÅS$?÷;óµË:6¼:?´g<sB<<Å4?8=Ð¦z7Ð¦z7-²<Þ%>Ù0>hó:?Õ(?°[¿>ÀÍ0?IÏ=qXÎ<|E?eIg<b<P>?=ÃÑz7ÃÑz7-²<íÇ>ºX>ö5?X«>~`>ë8(?·;ß]Ï:×$?«^<>
<2¨6?1P=¶üz7¶üz7-²<r~Â<­<(?Ù¯:d:}?ÜB¹TÌé8d¿Ó£¸.}É8ä%Ð¾Y=©'{7©'{7-²<=9S=[¨.?I=î=ù#?P#¬9+®¹93Tí>ª+;¤é:;<?g=R{7R{7-²<\Ó=²ZC=á¿,?i¥;ú~;~2&?º£~¹õf(9:A¿Ú$S9ñ Ê9a>æ=}{7}{7-²<c³>¼<n>	Ã@?
¡=?n?l»,?x*=§(Ø<,øI?­Õ<æ'U<\Á8?=¨{7¨{7-²<<ç­>Ô*G>Þ_?é
¤?n\?.]>?,ûR=Pü<V?Èø*=eÈÕ<¼L?Y=uÓ{7uÓ{7-²<PEµ=?=j2?ba<ÞÔ;Q)?¸?H¹Åû8K¿ÝÅy9o·9ç*®>e=iþ{7iþ{7-²<÷|¼=J=¢0?à¨u<ÚLA<é«"?±fs¹9¸N«L@`9½B9æbÎ>¢=\)|7\)|7-²<ö?8¹>HñT?,m?Û+'?5?¾91É9I­=>YDR:èÜ):Jr?«ê=OT|7OT|7-²<C>ËØ=Ò8?º¦D?ÝQ?±Ü*?f
=âã´<H?Ú¤­<ejp<hæ8?&ï=B|7B|7-²<DG?ûWÿ>=G?;ï?	?æV?G¶=X=Ün?fù×<½<f3?Ñ=5ª|75ª|7-²<»éO>6ø>ºC?ÇE>8ö
>K2?2~:íEj:1?à<Ü:<|È>??'=(Õ|7(Õ|7-²<WÄ>x~R>ªí4?f¯	?\1Ò>Ø°'?]á{;£º;_^P?f:F,:å5C?/=}7}7-²<[=3>N=ï7?ÿÇ>Å>N,?¦Þ:¡¤: ¿-?Õ!<¹^A<Ï×:?YL=+}7+}7-²<¯1=?=Qr-?;Tÿ;SN?¯¹z¹^Ù9Ý¾xi¾9ú¨í9Í>ùl=V}7V}7-²<|_×<<:5?û®<µã;½*?Py`8(Ú69Ð">z*H9ô:!9,é?ÿ=õ}7õ}7-²<ÊÕ(?VÞ²>Ù£q?	?Ñ?¶ W?+z8¯!9©³ø=n:Qø9?u=è«}7è«}7-²<È?(h>¢àU?DOö?³E§?{<?Y^H;e;¦·A?¡IÑ<q<ºÆ]?º=ÛÖ}7ÛÖ}7-²<§?$£>oùl?U¢Ë?ÞËt?1ôT?+ô=´,¬<%J?K©:ÖÝ;:o±f?|¼=Î~7Î~7-²<	°6?×º>ÕNz?ò ?4ë0?4_h?þ¤8=î~9©4%>2;#:çÅ?ê=Á,~7Á,~7-²<ñ>t/2>7Û7?yIÉ>gñ>²u(?~Å:Ú:d/?MIt<§(<:?ûø=´W~7´W~7-²<¾K=Ã<q?0?'E#;ma.;t°ï>ÖU¹ªR'9	#¿_P÷8ÞG9[b>Û1=§~7§~7-²<Ò<8p <<ú'?HÄ:GÆ:bÄü>+;8UÒ8hc>¶N-7ß/9xYý<H=­~7­~7-²<ê>'>-Ð??h«?Æ>4§0?7z8Êµ9È-°=­:~Y:ÀL+?õU=Ø~7Ø~7-²<ì=ûrÓ<Ý/?1óô<à2È<Ä?Á×¹9MC¿Öø$;®Wì:±2?W=77-²<éC+>ãå=6¸>?IdÍ<-<Q/?­+7¹7	8s+ÀìJA;2ú:ÞÆE?~=t.7t.7-²<|?p4»>ÅE?Ã?rb5?óøD?½&9xiÂ8î[?O§C;Ïû:éF?b¥=gY7gY7-²<e³>K>q>­>?çG?¶>U4?né;í­°:[¯=?Ã¥¦<û[<*ïA?'¾=Z7Z7-²<ä(^>Æ>25P?2R?*Û/?ß@?Ie¥:L!w:ýT+?éì<³<<¢Z?ºÁ=M¯7M¯7-²<Æ÷>¤w>à?,ê?¨{?à«n?a½=[x=«ö\?±¥:?ÖK:wP?àÙ=@Ú7@Ú7-²<Òf>>C?ÿ¸O?çU?68?Ü Å;/ûs;ÒÖN?ÒÃê:;û¸:Är"?Ü=77-²<Ü(Ü=yí=j7?>¬>åGn>Ôe)?¨:)øo:¥s?Âøª<>ïp<©5?­ø=77-²<À}>>(Å=+Q:?j?1·Á>dK+?ÁVí:É.£:ö*:?)q<>Ù/<º/?~
=-7-7-²<=o>'ïA>|LA?Õ?U¨Ù>^à/?A)[;¦;;ÏzI?³Ât<1Å!<iªA?Ì%=C7C7-²<X>ø*å=Qq?A¨>Y­==ße?¹Ì<ºz:<:dP?sQ<TU<F¿9?&=X7X7-²<p~_?¶á>D|}?ú?Qú>1[?6=ým<no?l¨<ó}B<©*?0&=ùm7ùm7-²<èF1?Ê~">Ï¤@ðX?fnã>&ú?|`=!}ß<?qË¤<1O<K?Óg=s7s7-²<)Gë>5W{>¹£o?¬?
"?
TV?Î5ä<;<oO?¨ïH<Ï;Æhx?[´=í7í7-²<È<>$>¥B8?4«>Ï>¤i+?ì";º9à::?'¸ <Vwd<¯4?Â=f®7f®7-²<ÌÉÂ>04>Â}??!í?¨"J?ûÏ8?aZ+=Ç<i\?&­<y]<óI?fè=àÃ7àÃ7-²< bÑ<Q¦</?\ó;Yv;¿?vOñ¸Í9q¾E8´Î8yÐ¬>ñ=YÙ7YÙ7Åþ²<ClË<î<^61?^>A;&©Ð:Îm?±¸Æý9RÔh¾ ¬F·-ôo9ÇõÓ¼û=Óî7Óî7Åþ²<Æq>¥zC>ê6?£Ï÷>Ö¬»>¶)?;É%Þ:MA/?¶<=Z<Úl1?T=L7L7Åþ²<¾D>×^>^²??°>|>.?3så:¦º:-²P?<Ós1<A5:?U=Æ7Æ7Åþ²<5k>&;«=¾ûB?°¯,>¸+=ùN?sÖá<¼ß<)2S?º;MÞ:ó?=?/7?/7Åþ²<ãõ,?[{ã>Ã¤B?{i?¸r?ã??À:TÇ:ûê?ÊL;R{`;·b3?Ò=¹D7¹D7Åþ²<a6>äÿ=¿©6?ë«Ï>!Í>Øö-?Ä ;¢æ¼:ßY?d=M}±<Ëe@?Å·=3Z73Z7Åþ²<i=ÜÓ<%S1?1Ð<VÞ§<^«?o¦q8Ù£9×îÒ=Z¹/;íY;¬Ñ?KÏ=¬o7¬o7Åþ²<v¾s>ò&>lá:?* ?+eñ>3Ï)?*1õ:Oo:g»g?å;Ð:9C?=&7&7Åþ²<ø99>gü=#<? U?oÛ>-?§¢ú;Îç¤;1B?«<­*Z<Zª6?Æ=77Åþ²<:º>°w>Vü@?7Ç]?"?p5/?s5;æû7;Q?,={w·<cÏB?i=°7°7Åþ²<1$ì<¦<£}5?eáL;¶Û";!?4rC¹é8IoÃ¿qå[8(f­8ÉR¢>æ=Å7Å7Åþ²<®Y?ZÊ¤>¶ñH?y?Ë*?l;?gc9ia9F!?cU;e;9t%?~=Û7Û7Åþ²<ù>ü¢>c¥D?R*¨>o>j4?æ$¹Vúz9ÊÕ§¾-:õ9Ù¸?$Ã=ð7ð7Åþ²<A=²z6=j±3?Ë§;z;Vä?&½ ¹<:§8!v¿Àº°¸¹|7q3ÀÅ=ÿ7ÿ7Åþ²<P¸?m6±>í¹??,N¢?©5h?ï2?Úh¸;"ub;xwP?í´<¥òd<ÊMJ?ü=y7y7Åþ²<FÆ>Hq~>«JG?å>ó¥>É£0?aêå¸ã¾8J+¿C©9;ò9¾â²>ßü=ò07ò07Åþ²<ùó[=£¼=ôP?©­æ;pm;Ñµx?=ñ>¹ª
49°½¿h}e¸ùÑ8}å¾-=lF7lF7Åþ²<#8k>ÅÓ>û??}*?l¬û>Óm-?Õ<F3¥;z£f?Ø¶±;	Øs;Û:?K=å[7å[7Åþ²<>Îç<U¸ª<ÄÌ-?ÐQÞ<Ik±<Ëd ?R[
¹/×8Êöw¿:9r;¹>;Ý"?«¬=_q7_q7Åþ²<t+7?a{è>³I?¨|?;W?R?Tèÿ8nÅ9&5&>C¸;·ìo;/D?ù=Ø7Ø7Åþ²<Å¡>a-S>D?VU??j?tÛ4?ZJâ<,<ÈµT?Ð{È<&:y<îM?*ý=R7R7Åþ²<dà=5¨="'*?Kö;ÿu;¡h?qâ¬¸ò¯C9R+b¾¹Ä­Y9ª¾'=Ì±7Ì±7Åþ²<
:ó<Ê­<Ý#3?ØM;¦à';²±?vÛ%¹Ü!9EJ¿ºrÆ¸Ý"9­¾?B=EÇ7EÇ7Åþ²<ºÅM>	>í<?¡ì?À-Ù>xÔ*?N&;Ü: A?<Ë<¨N</'<?NF=¿Ü7¿Ü7Åþ²< j}?Ô¿?k4v?qÞÄ?÷9?OØ?­4æ8nO9Öì>(¾];#dã:¤y? =8ò78ò7Åþ²<Oß	>zá¾=Zè8?N?®
Ø>Ð)?ä<=be³<¡±F?|_<Â­<
ó8?Í=²7²7Åþ²<Ð.?¡Ø>¸*O?kÜZ?ÁÇ?àJ<?hï09}P9|¸?(zý:Îø¦:PB?ßó=+7+7Åþ²<®Ì>V >¦p>?9ÀX?O?­K5?J';'Ô:ÓÜI?v=ÒO»<#çJ?òö=¥27¥27Åþ²<l´=â=ûÇ.?òâ
<zËÀ;'k8?û«ö¸ÞÏi9C
¾
¤ ¸#­G9ôÍ½=H7H7Åþ²<cÍ?ÿÌÀ>cÛR?:¥?,ÙZ?FA?K¸9>9wi?y©ë:`4|:^5o?{J=]7]7Åþ²<N}>&>^?Æ8Â?Ó=?	þ;?Óy9Íî9&>ÅSÚ:©Z:%z0?íO=s7s7Åþ²<]`L>¾>ëî1?ßÞ>ÉÐÓ=îk%?t.N:È"(:µö?v¿9<Är<9?Ù=77Åþ²<Ìö+?
/ã>±ÆA?ñx?ÚÓ>XÔ5?òH9ì>9Øu?è~:$_:ÿ?=77Åþ²<5\=#þ=Å3?¿é=Û<ý'?"àû8©ãÒ9qà>Ã¶;rUÓ:Ù0?á¢=~³7~³7Åþ²<èýÂ>IV>ÏzB?0í?°>?ä<?Z@9%¤9àþ>ÕúÜ;ð;K?b¤=øÈ7øÈ7Åþ²<ÒÄ>v>Jé;?mHê>\¬>³½-?JEf8ò58æ½>ªV:ußX:;Áü>³=qÞ7qÞ7Åþ²<Æ>jx[>Í?7?W¯Ì>5>6æ)?5µ3;Qõ:¯;?oÅñ<dÛ¨<E7?ø»=ëó7ëó7Åþ²<Ã>>à
4?Î±â>©àª>¡Ï)?8º:L:´!5?`#8<9<<þ5?£¾=d	7d	7Åþ²<ãÛ<ÔX<.5?ö4z;F©K;ò@?ê6÷D9S¿9<¸#9´A9@ÞØ>ðÈ=Þ7Þ7Åþ²<TÀQ=«'=øL/?·;Ì;þõ ?Uñ·X9Íßà¼ä^F9&m9;Ö>æ=X47X47Åþ²<ò<òÌ²<(@-?æÆ¨;ó;,
?5¹øà½8¯¿L³·l9·.½ÿ=ÑI7ÑI7Åþ²<Çù6?P"À>"Ìs?©ä?®>d?­89ü9p¢>Û·<<<»Ey?O*=K_7K_7Åþ²<4>¼7>É%B?Ñ¦Ú>í>G6?k­:'G:_?P9:í±:GD5?&0=Ät7Ät7Åþ²<wH%?íIØ>'¡C?xõE?N	?)8?Ï½â8pq9õµ:>Ã.»:·u:#?4=>7>7Åþ²<ªÃ<\<K.?À";.HD;£º)?ù}¸ÅY9ÏR¾2Û©¸i-9ñz¾¶7=·7·7Åþ²<,Ç<ï±<±Ê+?Zl2;Æ};_Ä?âò¹å-9I:Ã¾·Ä	¹ðq9ì|¾1X=1µ71µ7Åþ²<á»?îú>ò?¼Ë?d#ú>aH?¶[;³s;oY?v;<*©"<@)q?VX=ªÊ7ªÊ7Åþ²<?/#!?Ç	w?dg?GD?¦ÿ?]·?;_|;]Ö7?E¦<ª<Oz?`=$à7$à7Åþ²<ú<À²<6:3?4/=¾=2$?ìÒÿ8ß­8`T<?8h<;ýù;NX&?_u=õ7õ7Åþ²<L=¡T=n+?¼¶³;5/;'?µ9¹~C9ÿ.ó¾éG^8
9 dÓ=Ã=77Åþ²<,0>ÚSð='©;?M½k?Q-?s.?9×:Ì¸9:Z>;?«­=8²<<F:?ê= 7 7Åþ²<AÝ¼>km>4íK?Ë?­M?Ì|0?á_n9ø 9.½>(r¸:âµ:94*?äÂ=
67
67Åþ²<ZÇ%?"7¿>ÿñ]?ÍwÆ?qóz?
vJ?ÄÈ95ÙÕ9B+ð>¨ÿº:» :$Ó?Ð=K7K7Åþ²<lý¹>ïÑ>=3?Þ>Â§>jð)?¬²¶:b:@8*?<Õd9<½5?nÓ=ý`7ý`7Åþ²<=¥Ê</K0?@G=~=¨]&?îº½¸Íq9ºl!¾r"8îd9h>ÿ=wv7wv7Åþ²<}Ô4?mÖß>ÐN?îK4?u0ò>ò>?ö
9i°9nÞM>:ÍA%:@M?& =ñ7ñ7Åþ²<;?Pò>mtE?!ö-?«+ó>´#7?£Ì]7BõR9ú=²(\:Ä=:A?C1 =j¡7j¡7Åþ²<ØÆ>y>{ÀF?Ú:?L?é3?%s8úIs9­¹ÿ=ßp2:ç(:úy?-< =ä¶7ä¶7Åþ²<¡2¥>Ôe>2E8?âèV?ÛÑ?|4?³Öñ;°v;ËgH?k<ÃÈµ;¿E?IG =]Ì7]Ì7Åþ²<dÈ#?ÈìÎ>H J?ìx?æè,?f5>?m½¸R9ÕÝµ¾º(:V£:«¿'?DN =×á7×á7Åþ²<ö\U>g>qa4?íÙ>µ§b>@)?:ªd|:)/?R¾}<U_.<aC:?t =P÷7P÷7Åþ²<ðfï>üD>gìK?È?<JÖ>3×9?ì:²%:NV?~õ½:ìøS:je?D =Ê7Ê7Åþ²<7=¹:=Z/?3ò;í;ÉÈ?ð¸º95¸Á¾W!¸õ\Ã8jP¾É =C"7C"7Åþ²<q(>HáÄ=}¦M?0¶¤?Ó^\?£W??e=Ò¬=«X?¾<GCb<æW?ø¿ =½77½77Åþ²<¶¤>ø­k>+ê2?°òõ>î·>f(+?Ð(=\Û<%E?z	<Üô?<èÁ6?Kñ =7M77M7Åþ²<¥ö>àU¤>Ý®??îoÑ>CÆ>&14?[_¸¡'9B6Ý½Ýi:÷1F:Ó;?|5¡=°b7°b7Åþ²<ÛÎ<ø<#ø.?Í;\ý:õ?Ä®¸ìCS9ÅS¾þm3¸{²±8y?¾CY¡=*x7*x7Åþ²<å<1]¤< Ä2?*¼;M¦;öÓ?dU¹>y8VÛ¿}î8p9v9Fw>\l¡=£7£7Åþ²<Ö>ËÍ_>|Ñ4?Í>nH>h¨+?¥Õ:=Ï:-?»
<Z8Ë;ü2?¡=£7£7Åþ²</=£­Õ<Z¨,?\RÜ;i«;ÑÒ$?Vi¹ÄD9y1¿Ô59¼X9èt×>&¡=¸7¸7Åþ²<yè>0Î9>û¦G??7~Ò>½x0?÷¬½¸4f9­§R¾"x:B|:/I?¼¡=Î7Î7Åþ²<Am=T_0=/,?{ÿ< Ê<x!?#G7:U¥A:'Kò>4;ÚÎb;âI(?¥¡=ã7ã7Åþ²<!4?à¤×>"¹U?mÊû>R¹>Ê.?p¿Ä¸ÔÞ9Ñ ¾ìR<«¾<pL?£¬¡=ù7ù7Åþ²<¬ô<@´<MG-?Åò;Ýý:~¢?¯j.¹vpf9iÃÁ¾`Õ¸ÈÃ9pW¯¾©¶¡=}7}7Åþ²<Ú½(?Ð&Æ>	Z?u×?8è?lôM?¢ñë:xê£:í>8?l<¡¨<O?ïË¡=ö#7ö#7Åþ²<!+?:ÔÎ>)ÐS?F)7?cð>eìB?qË9V&±9ye>Ð:åÄ:¿iy?Ð¡=p97p97Åþ²<Ð_í>ì>¼¯F?+?¯]È>ÁC2?þ¸èP9Êÿ¾ã;-_Ø:´3?Ý¢=éN7éN7Åþ²<ù>hÏ=rh5?ù¶>ä>o)?sü;¤=;rÔ:?Ç¨<üsr<2?¬¢=cd7cd7Åþ²<ôî>X>EÒT?¢
¿?À?b?-X?¦\é<¸Ñ<,W?
ê&;Ë­:9v?¢=Üy7Üy7Åþ²<¿Ù>0>US?¥àZ??JH;?
9#Ù9¨~>eSE;ë:^ÜV?E>¢=V7V7Åþ²<4é<¬ø¬<Ó,?Búv;ãn;{U?û©¹LB)9¿\éÔ¶e¤9Æ%¼¹µ¢=Ï¤7Ï¤7Åþ²<ð]	=#öË<$j,?%¡;C<;Ð?CH¹d¯8²<¿â{_·ÅÃ59a½öÀ¢=Iº7Iº7Åþ²<^ ú<½<Bì(?óa;}C;·d?Õð¹`"95$¾KÅ9Ä{À8Gì-?Æ¢=ÃÏ7ÃÏ7Åþ²<VfL?ÕÝ>*l?+i(?1~Ó>ÚK?ø7ÎN9EÛ=Òg:è×:(ÿ>ÚÈ¢=<å7<å7Åþ²<µª>:q>Öâ4?zâ>Øª>y*?¡FÎ<:<èóG?DD<1<,9?¤Ð¢=¶ú7¶ú7Åþ²<Áp=ÊÓk=9-?ûPZ=Q
'=¹G'?G$9{¤9¨>¹| <´í;6õ,?Ø¢=/7/7Åþ²<¤>cVQ>0I?nb?Â&?Ú.?â{;n÷;¢ÌO?É;Ú<vÛ<6>?ö¢=©%7©%7Åþ²<ÏÃ>ñ°=@?m[=?\
?!v+?0K=À$=¿C?zÿ<¤XL<ç6?ø¢=";7";7Åþ²<
Ì?Üp?X?£¥?ð3?|Öj?	Õ8lP9¢&E> ¸:2´B:r?)ú¢=P7P7Åþ²<­±>ÊuJ>MeG?[+??ï?&x9?¥7"º9Gc¯<Cg;@!;ÖEP?£=f7f7Åþ²<p>`?·?¨V?oÀ?2®?&Y?Ôza8Å"9HÅ=y%ö:	¤:@?ô	£={7{7Åþ²<K
>ç¾P>'W4?o}£>³{>Èª&?à:å¤:\.?!1«<Ú¶x<í40?£=	7	7Åþ²<.£=(ÍÁ<E>+?(]C;i3;Öa?@ÄÄ¹ð5%8ÒrÀ¯,¸Îðÿ8M5¾ (£=¦7¦7Åþ²<dF÷>9{¬>J7?z?¦3?Ã92?Ü=HÃH=]XH?óç<T1<ÎA?¹D£=ü»7ü»7Åþ²<¶÷>B>üG?Ãc?7÷Ò>G5?²M=³¼<3qQ?ñãO<D<ü.N?V£=uÑ7uÑ7Åþ²<Àï¥>oJ>LØQ?ådK?U?ä`4?Éð~;B\;cÅL?õ/¦<iV<ÚkF?ïë£=ïæ7ïæ7Åþ²<¡O¦>w`>¥=?í?îa¾>á54?À ¹;Øyp;7E?'³<aón<éï??ø£=hü7hü7Åþ²<D?Qþç>gYX?e¡5?Úð>É
A?Æ´o9[j{9Âô>Éy:=Y?:¢&?³¤=â7â7Åþ²<ðÎ>D]>àH?bp¡>ÖÇl>þ.?Ó
8äN9¬¹=qBb:´-:â¹&?+¤=\'7\'7Åþ²<m=Èã¼<×5?¬;:U;ÎU?pÇÄ¸T£I9ÁÔy¾ Ö»·_9¬½1¤=Õ<7Õ<7Åþ²<ù¯Ö<	¢<·0?@â;ß>;Ø?âì¸c9Î@¾ôkÖ¸¨û°8®¿æ5¤=OR7OR7Åþ²<i4ð>u>'AJ?4Cã>Vt>Y7?Lx9d®9Y¶>qÆ;8;??üK¤=Èg7Èg7Åþ²<Ú`>-7>{4?e^¯>ø}>C#?:§7:´D?h3 <Ncd<¯3?,z¤=B}7B}7Åþ²<ðuÊ>X>	;D?õCð>£°>o».?1á{;Si!;â½G?æÀ;Ér;ÝeK?Ö¤=»7»7Åþ²<tø?.§>ÔGQ?¾lc?°²?Æ9?¿M9oY©9>!;õ¸:ï^?à¤=5¨75¨7Åþ²<äV?rý>Ð´X?ê=?OEÕ>ðÞb?V9Ôé9ëÖ¬>ÁÑ¦:jï7:¡-h?ÿü¤=®½7®½7Åþ²<Úë"?¾ã>Çë?ý]?iñ>Þj?í×µ8¦gÉ9Ô"ç=ìÉ;ê>\;î´i?¥=(Ó7(Ó7Åþ²<Sãû>¢Ó§>ã@?t.#?¬î>S/?>µ¸&{8¾8¿1nß:@:õ·4?²¥=¢è7¢è7Åþ²<d%?x¢¢>IIK?õ+?ç>r$>?Xk$9Íp9·Ë®>í/:æ:-(W?zå¥=þ7þ7Åþ²<ý>ãø>ÙuY?«Á?®3?Þ8?Í± 94pÐ9­\E>sÌr:ÓÌ	:ÿa?ª¦=77Åþ²<ó½ì>¹3>z$R?ã,¹?¦ ?Ö%6?g²Z8»ÙC9uî>Oö:TÝ:mi?Øa¦=)7)7Åþ²<¿B?v»>LZ?õcZ?Zóü>ò]?ÁÞ9Ô59F?«)Q:
(+:Xl?q¦=>7>7Åþ²<hB=¾Û
=&/?©=ì;÷>°;_+?¹U9b¿W)8(]9gÄ=À¦=T7T7Åþ²<rr>:
>R¼[?#?cº½>GsD?ÍÁ4=áïÖ<@JW?\Ûá9!µ9¢?¢³¦={i7{i7Åþ²<ÿÖ>ô^'>õ.K?D	?Ñ>Þê/?õñ=;ðô:êBG?O¼<Ð<YÜ6?HÁ¦=ô~7ô~7Åþ²<	!?Ëò«>å«J?\LE?Ûûû>`qH?Î9²C9n·>1>:¿Ôÿ9T2>?¶è¦=n7n7Åþ²<Ç*É<Øi<»1?ýÜÕ<ôò¯<û?¿»¸Ó8jYâ¾ü2l;(}9;Yþ"?6ö¦=è©7è©7Åþ²<9Ê´<'<DW-?N;u];Þ%?*¥¹üó8;ÀG60¹ÆÈ8#¯¿ë§=a¿7a¿7Åþ²<â×>ÒÇ&>-S?Ðý>*´>
S4?Ô/;,Ï¼:iR?©ëù<(W<åPK?§=ÛÔ7ÛÔ7Åþ²<¢ú?v©>ÜjM?-þd?¯H?[:?´¸89>J
>)Ï;Iäw;+ðU?G§=Tê7Tê7Åþ²<WR`?Òÿþ>³3a?dki?åA?=P?É9Èy~9Öå?q4¯:;:z3,?^§=Îÿ7Îÿ7Åþ²<VÜ?u¸>pM?¥?A>?~ð??©;·Ï[;EjE?^£;e b;!À8?0§=G7G7Åþ²<õ±~><'>_3C?¿`?,Ñ?K%<?v;rà";2P?Ú< 8<¾K?}¤§=Á*7Á*7Åþ²<ÐÂÕ<HK<BÄ+?GF;4B;í|?h$(¹(9X£¾LÉ¸°ú9-Ô;¾z¬§=:@7:@7Åþ²<ØD>0¿	>Òê6?lÍ>äY>¬+?;¼¼:K?¦é<w>¡<z9?V¯§=´U7´U7Åþ²<,V_?T4?08?=Ý>o>üò2?ðoÂ¸ê<9&\+¾òi:"r9:=!?cÌ§=.k7.k7Åþ²<Mð²<Ob<Mð'?¢f:;ïv;$?n¹ò?9ÅÓ¾¯R¸9¨9qru¾ùÚ§=§7§7Åþ²<)ôC?^»ð>ÁaP?¬F? À2?B¼A?»úú¸ÿg9îx¾£_L;ß@ò:øW?~ã§=!7!7Åþ²<.ïÌ<ô<vI)??¨a<*-<ÃÌ&?lÿÍ·ð8,@Û½P·#;Fú:öu'?æ§=«7«7Åþ²<{Ã=g=4?Ä
2>tM>B5'?«cõ9Í2:Q«¯>b¢<_</ö9?¨=Á7Á7Åþ²<ë:Ù>n>#N?Êì?ïC?ÍÒ9?s¾79¢O­9´>¼NL;,þ;Vå>?²¨=Ö7Ö7Åþ²<+Ä>a>\²^?Åð+?Øjä>	´@??Iâ8º2'9=<­>É{<ä <R¾G?v"¨=ì7ì7Åþ²<!ê?{?Ð°Y?'¨?tµ>?a?¹9óM
:c»«>­:Ø_t:BX5?â"¨=77Åþ²<Ö?eÌ?Ác?¤«Ã?9K?v?vÉT9·/g90 ë>­=<lp?%¨=ú7ú7Åþ²<Å§>
7U>ù}>?Ðtá>e¥>X{.?vñ¸:4:#H-?2©<`<0TA?¨{¨=t,7t,7Åþ²<2>>
>ã½/?Ä¶<^°<¢¥?£¹xPµ8p°T¿di8P·9J|>±¨=íA7íA7Åþ²<¨? >îuV?ãK[?K?A?¦-ý8z9Âfl>ÚèÔ<®Bh<Ö«j?¨=gW7gW7Åþ²<È÷\?wW?þ·U?5ÆG?I÷>ÐN?N£9­8:A?¸>`;`÷:Æh?Û¼¨=àl7àl7\þÃ<0â|=j:6=$¡1?$t>E¿=tì+?X¶:ÎÒ9w[%?fT·;»qk;ãUG?Þ¨=Z7Z7\þÃ<´nË>Ñw[>Km?J3?Eå"?FU\?$OÙ8_9èx>6Ó¨<Ã5<Ön?Vä¨=Ó7Ó7\þÃ<Ö¡ú=ú÷²= A3?Av?MÆ>©U'?ów:I:Ó:?s=ì(º<c3?©=M­7M­7\þÃ<X;±<<9y,?Úo;@¹Ç:ûú<?Æ_Æ¸*9ÑzB¾Ì.#9òû8²Î%?Ï+©=ÇÂ7ÇÂ7\þÃ<V¢>»oi>¯Ç1?ÜA?×?y0?	Å =ðÉ<ÏK?4ãj<C<ïÇ<?ïa©=@Ø7@Ø7\þÃ<;Ì9=Û}=M/?¤ém<-=<Íª ?¨F¹å'.9BÙÆ¾Ö;õr¹:%iA?
w©=ºí7ºí7\þÃ<??ýÜ>Üà]?Õy?5í?¢7I?Á¶K!9öJ¼(%:N±$:¹\?\x©=3737\þÃ<V[!?ÏÀ>W?ö¸/?Bò>³°9?ã¶7Eyh9-eI=³ã;ö¸:ôýT?Q©=­7­7\þÃ<fÆZ>W{>Ñ1?Á
>d­Ü=Ü#?:º*]:·M?\>:I}:µ?Ì©=&.7&.7\þÃ<G¯>°wb>FdF?ªÆ>r>U+7?ò5;Âç:¤úH?Ü<ÕÓ<ðJ?÷ª= C7 C7\þÃ<ré> B>V3?£Í>.ÒR>¤U'?¬&u:õÚ6:+?Ùq<D2<1§-?ð7ª=Y7Y7\þÃ<¡ö4?ÈyØ>úV?ºòz?Ü1?m4?óZ:X"D:Ø4?ó:é9PÉ*?)Dª=n7n7\þÃ<îÁ<e?<ü.?Ó'=w=è,%?*¹&9n¿&÷Ð:þ§:)K?ÕGª=
7
7\þÃ<´<)P<@[(?Ä<PX<5H?|þÞ¸Þo>9â¾¨Å<ðýÍ;¢ ?ájª=77\þÃ<0ö=¹Æ<ÕÛ(?T×e=â"8=kÅ?T`Ö¸9ÊXÊ¾øÂ,;`;ç&"?stª=¯7¯7\þÃ<gÔ =Hë<úÑ.?PbÀ;ý;i!?f¹â09ôU¿õdþ8ßÀ[9g->!ª=yÄ7yÄ7\þÃ<ïü,?;$â>ÔC?4Hß>bß>n=?©û8ÓA9d1¦> Æ{;×;¾}Z?ñª=óÙ7óÙ7\þÃ< =ÑæÍ<T1?v2¯;;Zp?|N¹hÁ-8»JfÀzi©·]9F)½ ª=lï7lï7\þÃ<«à+= ÷<B2?äa*;¤±.;®ù>È3¹¶<9ó¾Äè9¸÷d9£3Ð½bÔª=æ7æ7\þÃ<¦;Ä>Ýw>X¬J?,ð?DÙ>¬E;?,>6åS9Ë*æ;±x;Å«:Ü¹d? ïª=_7_7\þÃ<¢9?þË>ã<?/X?^
Ó>î1?f@|¸å¤8ÏÃ¾ÿ­:Í:yê,?ý«=Ù/7Ù/7\þÃ<\Ì?Ï°>ç¦Q?
@?w´é>ß_R?b¹õ8.ü9(òN>¼ìÎ:ls:ÜY?¦«=SE7SE7\þÃ<DÏÜ>>èD?7-?à?i,?æx8¦Ø9p·ð=/ø:02):h)F?C«=ÌZ7ÌZ7\þÃ<òÅ>F>~Û??òÔ?%§;?Æ{2?Àg<h³;VèP?ëù<Ç<\@M?(4«=Fp7Fp7\þÃ<v?kiñ>8z?dÒÓ?íôA?8Ê?ÐµÕ:¢æ#:(æ¦?Â,=yA<Ä¾?U4«=¿7¿7\þÃ<;é5?êè^>EêÐ?u¯?û-.?þ?×àÁ;¨²d;Y?ï¢=ª<ñ[?³F«=9797\þÃ<npC>7>Á¥>?1xE?ö<?«+?&¾;MË:3C6?ýø<D«<Ï9?e«=²°7²°7\þÃ<=x?Y§>,ÿd??A??¹{ü>4ëA?¦f9¥!9á66?º³;aÃN;ý[^?É«=,Æ7,Æ7\þÃ<M]Ý<jv¤<MI,?,;Xî:¨?b¨¸ÒÈ9rZ
¾ÖÝ¸L*^8«~¿Ê«=¥Û7¥Û7\þÃ<ð²·>0q>®úB?]@K?÷¦?Ú÷8?ûÚs;á6;CzU?O¦<y]<øW@?tÎ«=ñ7ñ7\þÃ<M=hTÞ<:«1?À²:=úÇ=ã4&?­ìÈ9×w³9M?C,;º°ó:$÷4?)¬=77\þÃ<Æ>÷¡Ê="6?gí«>gR>
'?Æý:Î·:Ð0?Ã;b0;E:?¬=77\þÃ<·¡o?=?gQP?cq·?hÑp?ÿC?ýÖ9Áì»9¦R¶> q;²Ä>;ÕH?8 ¬=1717\þÃ<Ñ´<<×C-?Ò~;UM;Ù¢?,ó¹ïÔ+9F¿=ãþ8¨ß89¨y°>Å¦¬=G7G7\þÃ<Þ)?o÷ã>¯Á>?I/?Dòò>Ô8?
=8¼Ðü8Aí?>D^; °;C?­©¬=\7\7\þÃ<I==@0?3>=¹s=æ"?PÆ9Y9tæ	?6s;-;oP3?ä¬=øq7øq7\þÃ<_Åº>H>ë9?´_?Õ["?â\0?(?ø8¬Æd8Ñä?)÷:´±:ä÷2?ë¬=r7r7\þÃ<£Àï>9q>üêB?£ð?Ï­©?£5?Õ~=ú×Ò<¼p@?é=º®½<ùH?6­=ë7ë7\þÃ<zh?¢í?N
L?b9w?SÄ$?®@?DV¾8¿»490Í>¡ã;ð%©;~È+?­=e²7e²7\þÃ<ßv=¾»Â<P`L?êç>ËÌ=|4?\­´<Ó¹]<&P?ÞRÏ;ÈÏ;s8?H­=ßÇ7ßÇ7\þÃ<:.?SÀã>+°C?;=f?]5!?Ï6?Îý|8zÛ9DØ=Ð½:À«":Nh?h±­=XÝ7XÝ7\þÃ<K1À<À<]U,?5®½;.;GÛ*?}=¹Ö]9MN[¾h^8wôC9M>*·­=Òò7Òò7\þÃ<7=uöI=¤í-?ùO;³<;ïÎ?°¥¸âÐ9«¾¢­W9/*9J7"?¼º­=K7K7\þÃ<DPe=-v*=)1,?T<b<:<?N®\¹X}9þÞ¾)T
7Ab9É <á¿­=Å7Å7\þÃ<}­K?;Âî>½bZ?Å?"-?ó	f?;(:Ûl9Þ?å<¸;J¹:?ûÐ­=>37>37\þÃ<')>4#Î=ÇãQ?Ê¯?»'F?ð+3?;*; àL?.¿<ýu<ãRG?Ùê­=¸H7¸H7\þÃ<ãÀ?(>\Ìi?Ås7?nÿ>2Ü7?#WÄ·³¸³8Ö¾XIÎ9ÿà98'ë>=ó­=1^71^7\þÃ<òj.?Ù·Ú>ù%L?k?ò?~<?=0Å·ðáÈ9ÓJû¼¼Ë9&àì9k/Ü>®=«s7«s7\þÃ<Éî!?®Ë>Ñ K?Añ?å[?Ù8?°ÿ8À ®9Rw_=RÞ¿:G:v?û®=%7%7\þÃ<âjÿ<å¾<{+?QÙ;é§;Ù[&?Üüú7üs9hó_=ò4:öêî9&ö@?®=77\þÃ<3w>k+>Æe8?°Á,?ç?¯*?Àâ;7ê<;4?öp=Ò<À<Æ??e®=´7´7\þÃ<9P?¯ã¨>!M?óÄb?> ?äË4?º¶S8ðt9ÓTÑ=";ÿ¾Ø:¬e??¤®=É7É7\þÃ<SÝ?³Ù»>£±B?m C??¡û2?6¸Ù¸u²96F?¾nÏÇ:éýo:b#U?=®=ß7ß7\þÃ<×|=g=/?9	Ê;gfµ;®?^Õ¹Ln8Ü6v¿d§F6^Å9ÜJ$<³®=ô7ô7\þÃ<Ôl?/?ÉÉh?Ø³?|I?r*d?Ê9Ñz94>}îS:¸â :«(?s­®=þ	7þ	7\þÃ<XÉ>{x>loO?ßÎÄ>¤ô>·,?ÈO·³æ#94E"½[¨õ:Ë¨:,I:?PÅ®=x7x7\þÃ<GþÐ>ñ¢>¬-H?N[¹>>Þj4?{ß¸t9òi¾c¥:²Ð9t:?Í®=ñ47ñ47\þÃ<*\ø<eé¸<ë+?ÏFV;A|.;¶0?-¹ò ;916¿WI[83-9ç:>Ù®=kJ7kJ7\þÃ<Í)Ã<|<ÜÑ1?cá+=Ùó<.r4?¶K;Ðº:ÃäL?íëf;æ2;éù%?ð®=ä_7ä_7\þÃ<²k!=?î<d<-?ª ¦=ôA=©
 ?§¢,¹Î	q8æY·¿yä; ®Y;!f*?t¯=^u7^u7\þÃ<ÖÞ<©þ¢<
Z.?ó8
<Î?Ô;Ò¶&?¹Cl~9ÂÙ¿f×09Yë99ó>¿2¯=×7×7\þÃ<án=>©>ÿa,?À<Ó÷Ô;ûü'?ÿk¹0#¾¶¥ÖA&÷¹H9@å¶¾ 5¯=Q 7Q 7\þÃ<Ã)0>çÍ÷=Ký5?¤°3>Ð> ~.?**P:ÅÝ,:#?ð
5<þ;|g6?¯A¯=Êµ7Êµ7\þÃ<´LY?½?ü|@?
'u?I¬0?1?´
f¶@:9p×¼H:þe:'?#H¯=DË7DË7\þÃ<À)í>¨>:×J?n?£ "?Å;?èÎ$=`Ó¿<©ñ[?­v©<³P<P{P?¶v¯=¾à7¾à7\þÃ<IÓ<=tø=Ð3?_7=.ä=ÌÉ?£Åâ¶ü]j9/´w¼G»;yÒÓ:LÀ3?(z¯=7ö77ö7\þÃ<¦Ø8?5ö>öX@?XªG?g?ZÂ7?9)Sg9¥>4:&w(:L]P?æ{¯=±7±7\þÃ<P}?Ý?­y?;*)?ùÑÄ>\?TP\¸Qw9TÆã½û9@Ò¨9©é>;¯=*!7*!7\þÃ<<?:?~?7²?;?Ölu?`$ÿ8Pf9Êý>²U;_¶:Ø5?<¿¯=¤67¤67\þÃ< ==G	=ã0?GøE;Æ ;[?p÷¹@Ó9õ#¿
O9G?B9£ºÈ>¿¯=L7L7\þÃ<ARç</¬<z¥+?ZJ;<Äv;·P?L¿¹Þ³49ÐY¿ëj~9äºØ8B?Î¯=a7a7\þÃ<­ü>±b>1bf?ÉÐ?i?ÉC?Á:^:ù<"?zô<ª:<×eP?ýå¯=w7w7\þÃ<èV??vó>?0®?Ã9u?¸=6?h®<: :|J8?;Aå`;D¥-?Bù¯=77\þÃ<×º¿<'<út2?T=L»I=·í'?¬#"¸ìò9½r7;­î;gR/?'°=¢7¢7\þÃ<Í;?=¶ä>Æ5R?Za6?8òù>1Ì:?»å8{9%<>å:¦&_:A£!?"°=}·7}·7\þÃ<M"ð<×£<Ó~<?u<BÎ£;Óëo?éº¸¬91ö¾t8Ä93áá=¢F°=÷Ì7÷Ì7\þÃ<Î=v{M=Y1?Ö=iwÔ<U,?N8ü&9aÔa>Ðº/;©~;³-?J°=pâ7pâ7\þÃ<P!ù>Õ¡>¡E?[W?{À>;ù3?b:¸(ß8»F¾U(:E+K:ÁÒ,?ñ[°=ê÷7ê÷7\þÃ< ðV=¾o=¸N3?FôÙ;ªe;.?1?¨V¹àÉ¶ËSAÍ-<9ÒfQ9÷
æ>`°=c
7c
7\þÃ<Óa>¼c>\6A?8õ?<à>xÌ6?L¢É;ÚÖh;Ñ°]?7¦<pa<:À<?a°=Ý"7Ý"7\þÃ<»ûÔ>¾Ü>[ëB?H~X?m°?¾|5?A¸tl9^§ø½Bý9ó9Èý?c°=V87V87\þÃ<	k>¹E>3À@?R>a?õ?¯7?68ò;D;´JO?Ãó;3;±WJ?£¢°=ÐM7ÐM7\þÃ<²'>ÔM>%9?x?>1!R>Dm(?À:q:Hl?
_Ê:3¤:±Á?ö±=Jc7Jc7\þÃ<O]Þ>~`>Ø A?äÖ>O>ÍÂ0?|¨d=+¨=¦C?[³<+6<hU6?ÔK±=Ãx7Ãx7\þÃ<bd?
qÏ> <B?,?¤öë>p';?{~8RS9M½M>¢ ; <;j¤X?ùL±==7=7\þÃ<Ù4=~=ÛJ3?p¦;uj;»5?9/¹,¤ü8\1¿19øQÊ8ú"?U±=¶£7¶£7\þÃ<W{Ì<Ú< ,?
;Y;#fü>(_¹ÏÙ8Ø¿á¹

9t
¿àZ±=0¹70¹7\þÃ<ÚëÇ>2>'o7?F,?v?§+?T:Yîd:>¯?$GÅ;e¯R;µo?	g±=©Î7©Î7\þÃ<{î¸==ë¥2?ºå=Ýª=Z+?X§9d~­9+V÷>\ô§;Nk;Wá6?Ü²±=#ä7#ä7\þÃ<½eJ=RÃ=ç\9?áL<"õr<éB?|Ü«8!bM9i7V>kv;ì¢6;Êv,?åÉ±=ù7ù7\þÃ<==ÃT=÷0?,`â=òü­=h&?Æ©8;~Q9´r=µX>9ßîa9w­×>©Ì±=77\þÃ<æç<cw¬<Ö+?tö.;óÚ;w?m¹EFö8Ø¿2ú¸ñ±ý8xü¾¦ã±=$7$7\þÃ<W?»°>XhD?nw?ºK2?"¢1?rw>7òi9ÙÁÐ<ÄG;>y«:|E?)÷±=	:7	:7\þÃ<,$?AÑ>$æB?ó?C[Û>´ª3?9Ç|8þ©9ír¿=Ls,;#Þú:xú/?Öû±=O7O7\þÃ<è²p?=?d?GÇ?ºu?kO?z	y:¾C:FÙ"?F<²É;
5?¹ü±=üd7üd7\þÃ<¼<æ<¨<]X/?é%;¸½;ä?0i
¹µç¤8[¿zî8	Ò8'U?3²=vz7vz7\þÃ<¡®>i>^???:(Õ>íf8?c25=Õ¾î<ÐJB?ÓI«<âÕ^<úÇD?S-²=ï7ï7\þÃ<¾#_?n?¬\??¶)?ËH?nk99UUÂ9ÿAt>7è:23:ó'L?X`²=i¥7i¥7\þÃ<¥ºf?ÂÔ>{Ï?N?)?ñ?UÁ9Úc9©?ïð:Ìó+:ÍY³?#h²=ãº7ãº7\þÃ<1N	?j >[?6èJ?Oï?ì[F?Î¼8ì:)9>,E:Pä:ò_(?=²=\Ð7\Ð7\þÃ<µô"?=Õ>Ñ¡C?êx4?Æ1?Ø24?µ?¬9§9å¥
?6;¯;ø5?²=Öå7Öå7\þÃ<Û>çX¶=S6?><tâ;*?¬Ñ·E	|9¯øT½qA¦;i;iG6?;²²=Oû7Oû7\þÃ<&ýÃ>£_>°<?û»
?µ­Õ>oÎ)?ÑÆ@7Z~O9·×í<1[:!|,:©"?æì²=É7É7\þÃ<Þ>»¡?>×=?â$6?~?N3?C;­;@U?öÊ<÷<íA?í²=B&7B&7\þÃ<ôì>¼>r-J?¨¾?GvA?ë8?:¦;¤d;ú9?Þ=;¶«ç:ÎQ?sú²=¼;7¼;7\þÃ<HA>.>¼<?´¾Ä>î	>À¡-?À¸=Å¶<L?Ô<äI<Ýy:?b³=5Q75Q7\þÃ<ü>Î98>s÷<?á?Ö!å>DÎ*?6|;¡X2;4<5?!ûí:>¹°:O^,?]³=¯f7¯f7\þÃ<|­>J
R>ÿqS?ª¯Ë?·k{?aeO?ÿB;?#ý:ö3E?Ô,µ<½sj<ÓE?º9³=)|7)|7\þÃ<Ý|?ûÙÈ>ÏºH?2å?øêR?Ç<?m9ÞÁ9>¡ê;þ J;½G?H³=¢7¢7\þÃ<ò=xÄ<<.?Æ¯];¿:;îò?¶(¹ZB9¦«Ý¾./Ó8ÓA9Ñþ>ØW³=§7§7\þÃ<­>4?Ì>¼a??Ãª¥>ZL?ôF¹c599?¿7»:¬0:7Ü[?å_³=¼7¼7\þÃ<^ÚÍ=Jo=R'/?j-Ï;h{ ;{>%?¸Ù¸îI9v¾96E9÷x9B$Ë>1³=Ò7Ò7\þÃ<ñG°==ßx-?à±;ZE;ä*!?£øG¹ÌÊ,90"¿g8¸ñ8
>+²³=ç7ç7\þÃ<	E1?¢Ñ>ìyX?þè;?¹§É>þn?Dî9Ê{9ÙÃ"?£ª:2:Ð®t?ÀÀ³=ý7ý7\þÃ<*.=LTü<S0?Éi	=×(Ó<é&?Ö 69êg29°«?ü¡;tÁ\;)Â:?JÃ³={7{7\þÃ<ª>E:>ñj?'G»?3h?êxN?lMÚ9@²9É??!ê:ì ©:ï«0?8ð³=õ'7õ'7\þÃ<UÓ=ÏÃ= 4*?¶°;ã;È?ã{
¹|}96r¾8¨(9»wë=¥ú³=o=7o=7\þÃ<ßáo?º	?Åð^?@Õ¬?ì§Z?ÛYJ?#\¦9(I9§VS?%¤:;¦EÞ:böV?/´=èR7èR7\þÃ<êr=Øý²<¶<?Qq=ýWÃ<B00?»1¸»°=9@Á½P\p<Éþ!<ë=?^´=bh7bh7\þÃ</(?íÃ>Í\?øk7?Pô>8@?8ø8þ»_8S?
ï]:ÑXF:«8?Æi´=Û}7Û}7\þÃ<.Ê=Ûvá<Mn5?¾NÍ<RÕ<Z:.?·9ÏÕ9ûÛ>
o:Ê/:¢Ê.?òt´=U7U7\þÃ<Q_=6Ô"=/?îÂ7;Ïç;õ?÷Ø¹ØwÌ8fÙ2¿ùÿ¹
T9.&¾´=Î¨7Î¨7\þÃ<ßM=¡=Ñ0?`ý<Û(º;ð5?Ãæö¸EÌ^9Ù¾ÞV8³h'9R>z´=H¾7H¾7\þÃ<	K?rn´>ïô??±8?1?.3?dJ!8s|Ñ9mE=}Ô:T*f:,`l?2ó´=ÁÓ7ÁÓ7\þÃ<5V>P!>®ªC?!?î×>\4?p¢#;Çàß:Þ;?Á¦Ü<Rt<;CF?Dö´=;é7;é7\þÃ<g4>Ügæ=ÍqH?Æh¥>:°l>¹ç2?N<Ø:L:/D0?qq<÷×!<x??µ=µþ7µþ7\þÃ<Rb?¾Z?_Ì??Ã?$!!?¸Kt?	91a9È2?R­:4Y:-.L?Iµ=.7.7\þÃ<*è÷<j1¶<Ú*.?*;²;W&¢;Ì±?ÉGH¸}s9WC=¾°9)ëX9"g>¿$µ=¨)7¨)7\þÃ<äL>	l/>WýC?Ã¥?(ú×>â)?p"9Úh9Ò?±9Ä93ç>S*µ=!?7!?7\þÃ<Ø×>|
>ûD?êlb?Ç ?;}4?PTH;i÷ý:ôîI?z2æ<Ñ=<ÒB?\:µ=T7T7\þÃ<ù³¹>/èw>ðÃ??^(c??26?Á><å²ü;u@?ò}ï<¹0<AH?ú;µ=j7j7\þÃ<²¿=z{\=^?K(<=án<öº?©¤h9ïúã98>;g:á1:W?0<µ=77\þÃ<Û«F>Fë>IAE?`B?æë>óq-??±;+4`;bJ?D<+<×>?ÄOµ=77\þÃ<(>`/>qþ=?Æ?È>!/?¬6;zêû:
õ8?Ä{<f(<]=??¡Zµ=ª7ª7\þÃ<Ù\R?è?,I?Î§?ud?­;?«9ü©9ºåß>¦®;Ñ:v?¹`µ=û¿7û¿7\þÃ<Ë@ë>,Z>mGH?¿V\?ï¼?&¬1?¶9öï9F&y>M_:¸c:qO?´µ=tÕ7tÕ7\þÃ<íô>6Í>U?±¡?"âQ?pE?R½9Æ­9¸$? ÝÛ;t;æ3f?Ë µ=îê7îê7\þÃ<ÿÜ=×c=º 1?¤¹;;9%?^B°¸
Èp9Tf;¾R?å¶´æ9BÀG¼øÜµ=g7g7\þÃ<iz>i'>k(??ü¯>){>Ó|2?q;M¡:ñ±z?PY°<Ù¼d<^E?äúµ=á7á7\þÃ<³Ð>g>±=?0ã?jÚ>HH+?p½Q9à9´K?PýZ:â|I:M?À$¶=Z+7Z+7_Ì<»Å=?¦æÎ>Îj?éO?øú>S?®k9Ñ!µ9¦>/ë9Æ9&ü?ÿO¶=Ô@7Ô@7_Ì<Xa>´>üw7?i;§>å~|>)?Bs;Ð";¯??ø<?JD<u:?ZW¶=NV7NV7_Ì<x?5y¸>½S?q?öë#?W9<?¤9©5Û9\H¯>7[:Û
:6V?ós¶=Çk7Çk7_Ì<|?eâ'?Æ@?dL?¹?ÃâI?',·¿µ9ë?ª¼D¡Ñ;æø{;ûT?¶=A7A7_Ì<Ã?TB	?u~s?¯ö?l5?a@Y?²GÐ9¦ãé9Gøã>¬;é­´:læV?Ò¶=º7º7_Ì<·=*©Í<ä>?âä;4;#LY?uD¹Dh8;À¯#¸TË7VRÂ¿`Á¶=4¬74¬7_Ì<´B?wHà>÷^?Cp?b"?ÇÓ[?a9å9¬LÆ>ä;\:]?cÛ¶=­Á7­Á7_Ì<4ó=ÆY =}
B?&<ê;[q'?Õ2·L=9~Ä¼ü?Ç¸79Ë27¾7ß¶='×7'×7_Ì<Vñ.?ÖÒ>`jT?;¡?Ýº>=ÅD?ÉòÁ8Õl9ýîQ>Þ/½:Jw:¢D?p÷¶= ì7 ì7_Ì<aò>GÕE> K?yz?§^T?w	??.=|JÐ<<âU?Û{«<BL<{ìV?=ý¶=77_Ì<ãß>¼X>ù}B?³?ËÔ>³¯.?%=qkÆ<äSM?#m<"<§W;?2·=77_Ì<^>âu7>û~;?®\Ì>ÓP>¡k(?öì:6eª:_2?<ÒÞ<ë|<îE<?Z·=
-7
-7_Ì<So¢=¸^=´´:?ßÃ=ù=Ï[/?ñhþ<Ã¡<OI?K<«;*e;I??nc·=B7B7_Ì<"H?ÙÔ>²Õ=?NTü>mhº>D-?P/
¹êºz9ú&¾ô9øÆ9ùM?¯·=X7X7_Ì<S>YÓ'>zQ?E´Q?az?pr@?
?[=6á=5N?,z<àI<¡MJ?VÄ·=zm7zm7_Ì<«´=CÔ<ÿ¤(??lµ<Ç¿<Ó!?="@8ðÇ9Ú£=
W:Hÿ`:¶½ô>Ö·=ó7ó7_Ì<þ&?ÔÙ>ÌC?B
??Ã>
G5?¯ËB¸ÀÈe9Ù½NÞ9`¹þ9ÿ!ß>ÿó·=m7m7_Ì<T~?ºòµ>_µL?Ö 6?ßê>µF?È³\8rá9»{=é;õ³:}Y?ø·=æ­7æ­7_Ì<Tð>!¤>UZ?T©?pf?o¦<?Hh¹8Bw9	Ã>$Ùó:í§:IP:?ó+¸=`Ã7`Ã7_Ì<Ãë=ókª=ñ0?+Z¡=õùv=X?'?RÔç9l-9µw@?×Ò<"8Ó;ºw)?a7¸=ÚØ7ÚØ7_Ì<ø5*?æòÍ>¢S?ÕÞ6?¨ù>/;?¼Fß8×9øb·>ä¼<ø.b<@ÐT?O¸=Sî7Sî7_Ì<ôÀ>b>>E;9?Õó>nÏº>|'?Z)Ý;kj;:.H?¤Éu<æ+(<j;?V¸=Í7Í7_Ì<¬S>:>ý~>?LSû>Gº>~²,?5,; ;÷:DQ2?Õ(<¯	C<Î',?h¸=F7F7_Ì<]?¦L±>ÀqP?³î6?ó®ú>èÏ:?*O9Ùñ¶9´¾7>oÕ:§K:j<?Þp¸=À.7À.7_Ì<ô7´>µ«n>ÄMA?Ô¿?µÐ>ÉÙ2?8;Ð+;ã@?Ü<<m^G?{¸=9D79D7_Ì<zUÉ>xq>E>?m?!Bï>q(?*¸õ~m9ÀÕ·½´Jì:A¦:¢ë5?ì¸=³Y7³Y7_Ì<6d3=r=^-?(!1;E2';À?ðÔª¹Â96¿LE¶4§69
¼L¥¸=,o7,o7_Ì<Ex*?nEÍ>T?TüM?`ý?J.?zòì¶
9(L¼@¹é:(@:3ÌI?¦¸=¦7¦7_Ì<å>#ÚÄ=}î5?9&>p>úp#?Ö¸%:É9ðS?Mf,<	_ó;yX5?¸¸= 7 7_Ì<%Uý>?õ¬>|{;?yÍ?ý±Ê>P%8?0Ôä¸99H¾½?y:/?:#&?{ß¸=¯7¯7_Ì<ôÌ=gÈ<¾3?Ùô;Ï;QrJ?Â80µ}9ýá
>¶ï7!åb9ë:=;÷¸=Å7Å7_Ì<¹­z>XË0>~5?ì'>ªú=/+?-e:·X:÷ï?yµ<y<¼È9?W¹=Ú7Ú7_Ì<ìÝ>K>D>?ù´>¯Û>Ï.?Ã>;nüØ:(a?æ <þ	V<ÿd??j"¹=ð7ð7_Ì<QÚ0? ×Û>£ðM?oÞ?	î!? »K?Ó}}90d¶9¯å±> _;VÙ:²^9?Í0¹=77_Ì<J?´ñ¢>ÂçI?°h?í*'?©²1?óM9´9_É?õÒ<²G<âL?]D¹=ù7ù7_Ì<¶"h>!>ñø7?¸
?"Ó>eÖ+?ØO;Os;H"D?ü®<åx<?4?N¹=r07r07_Ì<\¦>b[h>£}7?H?ä>«G.?ÒÄá<8Í<ÒõH?÷å <'wV<
@?/Q¹=ìE7ìE7_Ì<ð>ÁH>yÖ<??é>+?Nï;y3;0<?p¡Å<­¸<c:?p¹=f[7f[7_Ì<äÏã<Á*©<¬_,?¨­;Vü:Ö?¸z·¸ù
9ëf½/Ñ¸Æ{q9é¢½¯¹=ßp7ßp7_Ì<ò©?I¤?ld?]ð?d?ô?ìó9@F9¨WÀ>® 	;£±:¯VF?·¹=Y7Y7_Ì<êÖ>2>ÁvV?å?£j3?ÌW9?Àþí81§9Í46>{£Å<6ÈW<yj?«¹=Ò7Ò7_Ì<Þ>Ê>po@?x"ä>1©>¼,,?ôðZ;e0;»ÆM?»c<´<Au;?¦¹=L±7L±7_Ì<£;=f·=Ý4?!Æ;fç¬;¬?èJ¸ëbV9¹Jò½¨½¸¨sj9}N¾¬¹=ÅÆ7ÅÆ7_Ì<Káv?¨m?Hr?b$»?3y?ö??U9ñ>m9Ö >*ø: :yaF?§Ó¹=?Ü7?Ü7_Ì<¥¤Æ>6Ô>1;?d?që>åõ)?ºÍ9þ9ÎØ>Eò4;ÁIÞ:pcP?gØ¹=¹ñ7¹ñ7_Ì<×/æ>þ>_B?js]?¬?Î42?ôú8õ×?9¦p§>Ìäæ9/Z»9l¿?ZÞ¹=2727_Ì<Byì>_>A?¶}
?ÙÚÆ>J2?q)p;V;!K?>%<wÑ;ñÈI?ö¹=¬7¬7_Ì<¬ò?'°>-ªB?0'Y?l?
8?¡A 7¹e9÷²<:*¬<®X<<hK?º=%27%27_Ì<È>à²>fD?-6ó>¿°>ÏÛ0?Äc;£8;r×<?¯}Ø<<;?sº=G7G7_Ì<ûß<«»¢<q/?gÿ=¶¥V=Ð?$õ¶4l·9/+¼j$&;
;òÊ?©º=]7]7_Ì<F7>:üý=9?b1¬>
>,?g»¯:éF:Ü!?è<æ$W<|Á4?º=r7r7_Ì<áÃ-?ÊDâ>ûD?sï^?¢]?¥KK?jy¿9G2ö8MÇ?Jö:µ:±ÁP?º$º=77_Ì<ÜHÞ<%³<x)2?Ð"Ñ<YZ<ùü'?y9)(9õkÞ>K(;@Nû:Up+?¹=º=77_Ì<?Ã§>;IG?®9?§Óÿ>ºÎ9?þß9áýC9ÌE?Ðn;H;ÄìO?ÑCº=ÿ²7ÿ²7_Ì<eÅ>Ro>'S?ØO?n:N?-GC?â±N9f¼v9tÖ>%";5wª:±íA?,Dº=xÈ7xÈ7_Ì<Á
"=(Ãë<ó/?_m<ÌÕ;<ùÁ!?oñ¸B;'9¸¾5­J989§¾>[º=òÝ7òÝ7_Ì<§PÖ>BK>>¿7?2¬>3§>o*?äù:·Í¾:Ñ£'?üd´<©¢|<Ì6?º=kó7kó7_Ì<ÐJÁ>²E>¼î2?©|µ>G%>%ó&?
.
=¦À°<"H?g§¤<	?i<a·4?p¨º=å7å7_Ì<÷£ñ>	J¤>õC<?4Ð?X³Â>Ð .?£ñ==VË<éK??$Ñ<?ß<c>?×º=^7^7_Ì<TÖ=J\=/?ýä=h²=Ï÷#?ÿµ:Ê*:ádì>æ×<^V</-?¸Úº=Ø37Ø37_Ì<d>$>º;?ûl0?úÁ?ÐÔ(?Íj!;SÖ:£@?Å^9<÷õ;xî@?üº=QI7QI7_Ì<vNt=Ç6=ÊV+?_-;tn;Ï??¹ÐË8wÚ¤¿yJ¸p_Ó7¦8u¿Ô»=Ë^7Ë^7_Ì<òõ<Ù¯<Þ3?!¸;~E;Ó3?#Sö¸zÒ8øÌ¿­k¹9ÕJ÷¾C?»=Et7Et7_Ì<º«?åÙ>;?äÎ>ãgY>9/?¦Èó¸e}9Ò,v¾1½:Gv:î8D?I»=¾7¾7_Ì<V>=T>ø=?óë?+ÿâ>'U+?=#S;­þ:5<T?Ýò;Û<£;Ñ1>?fd»=8787_Ì<3F>ý>e¯=?¨>ÍN>(?¨h;·:kV?¯±²<Õ§q<M=?j»=±´7±´7_Ì<lÍ?Ø§>ÏùE?#Y?´Í\?h4?gm9Uc9
*Ò>y$;%â:8V9?©»=+Ê7+Ê7_Ì<­%=Î;ø<À¾*?Æ1;ð?8;I÷>¸õ9%¼í½Û¸\>88DS¿§½»=¤ß7¤ß7_Ì<»?¡ùò>m?iS¸?Ó?Â²´?g`9"÷9-ð><â;x:lóq?Â»=õ7õ7_Ì<Ö`?ë·®>8L?Å?­?åst?Ôn5?÷©7Öè9hw"=U;U>;J?Æ»=
7
7_Ì<Ôª=Ëµß<÷³.?ëKR;L9;åD?ÆM¹Ð­:8
À]n7¨¤8u¸¹=Ú»= 7 7_Ì<{Ñ±>$mg>³D?9%?;ñ>/?r;{;îqH?Þ:°<ÁNo<Á<?²ã»=5757_Ì<µr(?êZ>!g??$ª?BC?æ_?Må9óô9ÿï>°8;ê8);·^?ùì»=K7K7_Ì<^U?Õ?R?v?2É>¼??879d¦±9:>ÑRÛ:l§X:Á?Oò»=~`7~`7_Ì<?N=W=þø,?=t;ÞzE;¶?èë¹8ò¿ÐÖ6\9@[<¼=÷u7÷u7_Ì<âÌ>LÆ)>]ÉO?{®?^»>WQ8?Àj;Ï;@`?è¯§<5T<æ÷I?¨d¼=q7q7_Ì<hâ?ô¤> ªJ?,?ÁØ>Ü}1?Kg8I9Û>:R,:1§Y?ÿj¼=ê 7ê 7_Ì<]1ð=SÕ¥=&e9?å:?ï?ç /?»ií<Ú8<UF?r#c<è<Õc??7¼=d¶7d¶7_Ì<ñ7=glB= i/?Éç;S&;
Ú??4rK¹
À8*Ä¿N§;¢)`;·??¼=ÝË7ÝË7_Ì<o$=x®ù<Ö(?Dì~=«qC=0ô&?Å¶¢9PÌ»Á;½WT;&?«¼=Wá7Wá7_Ì<Ê«´>AUt>TL=?©©?}HÔ>?-?¶;üS¢:L?e<Ö<<<§A?ï·¼=Ñö7Ñö7_Ì<è=mNã<IV-?àÇ<<^r&?¥¡8ò¨Ê80Ì>ÖÛG;e
;Ù8?¢Ý¼=J7J7_Ì</?aÝ>Ã¿J?{¿4?q?à/?@v!¶
÷D9ÛÑ»D:ü.:¦Ë?,ç¼=Ä!7Ä!7_Ì<ll>">À7:?4^,?Aü>9µ.?}H;);tÞ=?_H3<%^ø;ÀÊ8?^ü¼==77=77_Ì<Kdm?Ç÷>Ïwu?®?Â?ÝÓb?+Ö8÷®89ko>ûÓ.;ÙÚ½:ä¼k?X½=·L7·L7_Ì<ô?è³>EJ?^c4?åpç>G??[9¢9äid?×
; W:hÓe? ½=0b70b7_Ì<A?=»D=¬.? ÷;ÓT;ø+?~)¹Ú¾Z9Ý¾ÁdÐ¸f9Ùêg¾/[½=ªw7ªw7_Ì<T2=V=]Ü1?4=P= 1&?ONÎ9E1Æ9n=?zU;©0;0?½=$7$7_Ì<Ùë¤>&üd>Ö`8?®Â'?<£ó>ÔE0?ó|;R4#;¦E?YÌ<2<|5?©½=¢7¢7_Ì<Éb
?KÙ>ÃN?¨è?/X?i»?nû<è<S?á ï::°P?D®½=¸7¸7_Ì<17?=Óì>âE?¶M?EÉ>ýB?vÒr9à	9¶«b?»û;xeN;4»?iÖ½=Í7Í7_Ì<ÞYE?¹>¼w??		?-ý?`~8r9£9îzÇ=kïÖ<ò-O<«Ê?(å½=
ã7
ã7_Ì<">+ªB>2«B?·jV?^?L 4?\Q;KÕû:ÑÒT?-<`þ-<kE?#ì½=ø7ø7_Ì< Å>ÌAY>I;?sî>DÖ¯>{-?|=©	Í<F?|*;ÎgR;´p@?åø½=ý
 7ý
 7_Ì<¼¿=tÃ¸<
Q9?tìÉ=pÔ=/7?²
;5k­:¢+Q?+¾;J×;Û<?*¾=v# 7v# 7_Ì<aÌà>bª>°I?$àR?7è?E:?v9TÖ\9Ú°>$+y;ß;EÙI?Ð!¾=ð8 7ð8 7_Ì<ÄÓy?8 ?;J?PÚ?Q}?9\?"
:èLÜ9]_ ?,«;|lO:¢?Ï&¾=jN 7jN 7_Ì<ß?cº·>Ð¥L?ê?RûÙ>æ6?,Õå9ìÿ95
d?³~ö:*«:cI?[4¾=ãc 7ãc 7_Ì<d>¢Ã)>°P?V²?ôÊ>UÃ4?èt·¼8Ü'µ½¾Äá:@+:®rH?î¾=]y 7]y 7_Ì<pOG=¡=H/?m=qg=þÖ?Pá5C{9åÁe;Lþ:cþÄ:;<%?f¾=Ö 7Ö 7_Ì<
?ûH®>"O?Û£B?N?KH1?:·Y9Ülv9Í,â>ÎË;Ù3©:Ö[?qÇ¾=P¤ 7P¤ 7_Ì<Óµ>&@>eà4?¼->9[>!(?à©¹:èök:mI?ÉÊ;g;Ëñ,?cË¾=É¹ 7É¹ 7_Ì<[R?3?üR?éÅú?&À£?D?×e:z]ã9:s?«X<ÜËì;Ï=j?¸Ö¾=CÏ 7CÏ 7_Ì<±Y=KxE=°'?"79=ñ=Û$?
:zr@:´J¾>ðå:òJµ:iX"?]6¿=¼ä 7¼ä 7_Ì<-?OÐ>´]U?SO?Ol
?}¥;?d¶­ 9]¶»l4:.uþ95?Kd¿=6ú 76ú 7_Ì<âª>.õ:>ÿ.0?§(>~>R%?¨ºÁ:`d:mY?ì <×æ;­²2?k ¿=°¡7°¡7_Ì<«â=»ËÒ<6?ÝÑË;¸-;j0?VWÌ¸µk9«¾ LI¸^*9q¾%®¿=)%¡7)%¡7_Ì<qi>8>%??ÚTò>¤°>
/?§ë:³4¦:{û4?ð&p<ýQ<éE?Ä¿=£:¡7£:¡7_Ì<y?ýn±>åw>?_Æ>>Ë/?$8üÎ8psK>|Ð¹93_½9Ý0û>ã¿=P¡7P¡7_Ì<ý.?ÛÚ®>ÿ?Q|¼?Å´s?mþE?gÔ:p3<:=/?ZªÓ;ä;s<?ë¿=e¡7e¡7_Ì<ÍÔ??T¾ç>éS?E?½H?3£??tÁ9ý!9±@A?¨Ø;;¨:;{$L?ó¿={¡7{¡7_Ì<bù>]¯I>~H?@¦?
Õ>Ç5?Þ/Ý;Ã¹;7O?$VÀ<?&<ï>?RÀ=¡7¡7_Ì<|®U?qÙ>Ç{?õeq?þ.é>^?^}9ê<9oÈÓ>?á½: @:J}?° À=¦¡7¦¡7_Ì<Èþ?Ë
?|?7÷÷?4?Á9°?ìM:`¯):r!L?³<RÓ<Qª?3À=|»¡7|»¡7_Ì<Üý
?¤§¯>jðN?a0?Qÿ>ÑÙ0?>¸öô9Ön½&¢:êFK:®L?TPÀ=öÐ¡7öÐ¡7_Ì<V9s>Á*>!S6?Eå+?1¾?J(?ya: Æ!:cf2?c;øöí:c ?{RÀ=oæ¡7oæ¡7_Ì<^<=ÐL
={Ò*?T³Ï;^¦;þÌ?f#¹fi¥8äôÊ¿{«*¹f¼8>èg¿]À=éû¡7éû¡7_Ì<)ë(?÷|Ò>8qM?E²W??oã0?) â9BÝÖ9«?O{Ö95Zá9¢¦ó>¨^À=b¢7b¢7_Ì<w:À<È<Ôy(?³	;)ì:¾?$`¹°ØF8\À¹<A9uu¢9@>µnÀ=Ü&¢7Ü&¢7_Ì<ï³Õ=¿Ï=Ý/?
_¸=êÊ=V?ñæ:+Ë9"?yt;o(;07:?S~À=U<¢7U<¢7_Ì<ç"¿=î®{=!jB?Cçî<njó;Aû?
k:8d:ú?:Z:YMë9çf¡?~À=ÏQ¢7ÏQ¢7_Ì<®ö~>d;>£;Y?»ö\?Ê®? >9?éµ<d<¹¶J? õ<Õ<ÞD?0À=Hg¢7Hg¢7_Ì<DW>?fÜ>±]?jË?M0?´A?:ÀON:\<:?[¬;Ivt;}4?}À=Â|¢7Â|¢7_Ì<®¾=Qï[=¨Æ8?æ7ü>k¹>r.?.s,=6áØ<YK?;<ÃXI<ù4?ðùÀ=<¢7<¢7_Ì<h9>ÒD>È3?I_>ëy*>'Ö'?ô:?Fg:X?á?;Áb;üÇ'?`ûÀ=µ§¢7µ§¢7_Ì<+å >ñÀQ>^D?"?ëÜÆ>ÕÌ/?r<k8g9	V>6Î9Î9àà >OÁ=/½¢7/½¢7_Ì<»/?ÉõÛ>¡L?Ö:?BF5?x&<?	·Ò8!;9ä%>9~V:W:gæM?Á=¨Ò¢7¨Ò¢7_Ì<gÁ>¿|>ïD?ï{g?º?9?IQ9½«9hÈ>;ñ;iË:ß´<?!*Á="è¢7"è¢7_Ì<ÉÏ<0"< ;?Î=+ùI=èï/?_·hà 9¾Ôø¼,ï :m:_¦
?¹.Á=ý¢7ý¢7_Ì<_=XC=Ô*,?Ë¿¾;};oM0?ðF¹ßù29àK¿%ï#9èÂR9#Ç>ì1Á=£7£7_Ì<êÁ?Ëæ>§¾W?#?Á(?ñ¿_?®?M9äD9~ö?Éc¥:ø8J:K_Q?7Á=(£7(£7_Ì<ûÀ>tV>ÛA?^´O??í3?/Á°;ë3O;aZ?Þ×;Æ9;ë??^CÁ=>£7>£7_Ì<ä/?7ï>w;?óè?õ¦ß>½u2?æ_X¸o9Dç½D
ó:û:<R?gÁ=S£7S£7_Ì<ÞxÎ<[<+?è;¹á;Áà?¾V¸ÚO 93r~¾µÊ·î9U3½¡Á=ûh£7ûh£7_Ì<þÉò>[?>
S?*RJ?Å?hr0?ÛÅ7¶29/äª=.r:`]G:}?GÁ=u~£7u~£7_Ì<Nº>->v¥4?,>>þT_>èÇ(?A±:á1:ãë+?`Ø¥<ïc< D:?°Á=î£7î£7_Ì<_t"?BÈ>¬O?Oæ>z'>èÈ<?å¸h9±|¾¦XH;C#ù:XÝM??åÁ=h©£7h©£7_Ì<]!?ò,Ò>³ÇD?{+?ë]ø>J0?[49b9ÇX?Ælr;\8#;>?)éÁ=á¾£7á¾£7_Ì<RIg?Ò&?TÜC?^ö?.ÙÐ>ê2?èÙ½8òÃ9/ >f':ð:;¡!?=÷Á=[Ô£7[Ô£7_Ì<W>?W?¶9?Æ\?û¶#?¥,?½äV9Üý§9¼£>Óê:¨a¥:ú5?8Â=Õé£7Õé£7_Ì<4O==+ï=ïë4?Í+<°ó;¤3?Ær¹X9¸½¿i49-À9Vfp>¼8Â=Nÿ£7Nÿ£7a2Õ<ýÒ»>{>k??ò)?9Tú>£u-?Ð#>;3Ãô:ÞF?l`¢<ð
b<tå7?Â=È¤7È¤7a2Õ<õ)ì=©=92?Ü<|ó;?À(¹ÑJ9Z8©¾÷Ó¶8²9àA>ÂÂ=A*¤7A*¤7a2Õ<[~¡>(¯[>0<?Ë'?úYø>ö,?ÈE9éã½9R>[:	] :4Ó.?¾Â=»?¤7»?¤7a2Õ<7bÉ<l</(?¥5S;GÞ7;?$ñ×7¬{>9=`æÁ7`y9ÜÙ£=0Â=4U¤74U¤7a2Õ<Nñ"=IÎç<	ó3?8Y;7ø8;Q?0¿#¸9æ½gËO9H±9ÅÀ>ö Â=®j¤7®j¤7a2Õ<ÓL>uH>ú6?Ä|>§C>jé$?Q´,=r}ã</YB?[L;µóé:0+?Á°Â='¤7'¤7a2Õ<Éú¼>>¿z>Ið@??üÂ>v/?èÛ·Èo9îì¼õ:6=	:Ì?v¶Â=¡¤7¡¤7a2Õ<¬¶I?¥?¦B?<¥;?ÿ>æÿ;?âóV9Ò)ß9Èv>>lº:d¡g:A	N?Ã=«¤7«¤7a2Õ<å$?@4Ó>ùÛF??QÂ>þ2?MÖ;9Ûª9Ía>Æ;HB;%ã9?*/Ã=À¤7À¤7a2Õ< ÷<¤ø±<2?(m=8Ö8=ùx$?R«·û..9ÀÊ{½ÏÜx9.QX9B?PEÃ=Ö¤7Ö¤7a2Õ<&Ëê=	¤=*67?°l«=¦u=ê¥2?ÈV:¸Ä:Ä³=?
,ý;Oj°;±7?VHÃ=ë¤7ë¤7a2Õ<(Ö#=màô<YG+?aG<Tí;ë(?7Å9"Q´9ÉxW>9¬9[9-º>	eÃ=¥7¥7a2Õ<$!º<</"?ô;¡Üè:K?Ì!¹Z9cì¾ÔÐÝ7Ìÿ­·ð,#¿mÃ=z¥7z¥7a2Õ<LJ¬>0a>üC?Ë?*r4?'èD?Þq=>z!=ºV?a< <O.h?ÔmÃ=ô+¥7ô+¥7a2Õ<k=b=Äp3?»0=.\ð<;<?hÈ):×ûØ9ÒOH?tt=;ÌÓ;M\9?À{Ã=mA¥7mA¥7a2Õ<¢ÉÇ<(<ye1?
%;×;"?PP¹jR9úý¾¦J8ìÓø8²äO>|Ã=çV¥7çV¥7a2Õ<×?í5¿>ëA?ïÔQ?wî?g8?Ü½Æ8./9)*>GGì:(uÁ:U?ÐÃ=al¥7al¥7a2Õ<Æ?1E?â!j?®I?k8Ð>|õw?q9c9òÏ>>P:¥Æ	:¢Fp?hÃ=Ú¥7Ú¥7a2Õ<!¥(?12È>|§W?§Ék?S¬?.O?~Tx9T%b9r?ºÈK;¾Ô
;½â;?¡Ã=T¥7T¥7a2Õ<ùÍ[?`nú>@±`?Zî?lÅ4?*F?
(8²®9cCv=n÷:t):ÚE?ùÃ=Í¬¥7Í¬¥7a2Õ<5d?hØ>Å)?õ?ª3?üËr?o:×9ÂÆ<?;Uz;cb?ZÉÃ=GÂ¥7GÂ¥7a2Õ<J=ÃÄ<¨Ú+?3-
;hÞ:mV?n¿·åh9>öQ½1«Ö¸d9+¹¾ÊÃ=À×¥7À×¥7a2Õ<[+=Â³ù<®/?ØÔ=Uâ<:d!?b¸C9'uò8ñ¦N?¿a<z»;ÔM/?ôÓÃ=:í¥7:í¥7a2Õ<?\Î>ÕÚ>v:>?	Ê?ªÎÆ>ï4?Î<Íx<¼;T?±C<ì0<¬H?¥èÃ=³¦7³¦7a2Õ<[6¬>Zý`>ÈòC?Ù,:?- ?E9?k?Ù8S9Â¬@>òÀ:|: ¹0?¶Ä=-¦7-¦7a2Õ<ÿðy?à?ifL?#²6?Ýê>RÚG?@×9ÍÊ9S?ò:J$:sO?=Ä=§-¦7§-¦7a2Õ<¯¾=¸<Ýè:?Þï;°ö®;eÚ.?Î¹U¹9ÿÝ=¿ð±9ðe9>oAÄ= C¦7 C¦7a2Õ<Ö?¶o¿>ª^H?
(?0á>I??«£É8Ã.Ï9&ù=ÖZê9¹{±9ô)?pÄ=X¦7X¦7a2Õ<	9Ï<f<½2?ìe<çÅÇ;B?+m·_Z9ÖAÕ¼w8ìç8ò&Û>Ä=n¦7n¦7a2Õ<t[>ú>Â:;?>µ>1±>¢,?­°K;3w;_bI?§KÂ<q|<¡òD?Ä=¦7¦7a2Õ<ªËP=j=~-?Ù¬;ÁG;]?b-÷¸ªb9Ã­¾PÚ}999«Ó>êÄ=¦7¦7a2Õ<[;a?²	?XZ?Gÿ¢?æø2?@&i?à}9Îw9ïà>"£=v©<Db? »Ä=®¦7®¦7a2Õ<º/9?Õß>T?©¼)?ZÐ>Ç×P?Á®_9×yl9&ò>|tç:Þ®:Uk)?ÐçÄ=úÃ¦7úÃ¦7a2Õ<|5º<\<çÕ6?-G@=?=ëJ0?/8þ9Óú>Z¬¨6%O9éP<sóÄ=sÙ¦7sÙ¦7a2Õ<UðM=Ä=¢õ)?Îû.;ç
;±?!?kk$¹îcX9"Â¾«18òÕY9+ÌÐ=y
Å=íî¦7íî¦7a2Õ<ä>ÖäË=ô=?w¯ö>»l¶>Ï-?¥ ;ô
.;¸O?Pè<èÖI<">?Z#Å=f§7f§7a2Õ<¶Ñ>6>ß=?Â¢
?Ù±Í>z,?;u =çSH=ÖM?	¸<Ñ}<:?=YÅ=à§7à§7a2Õ<ÖÏ¬>f¢Z>¡XJ?ùù?`Ø>c£3?¡Å:;ó;ê:¢ L?ß<30<©¹@?ÊYÅ=Y/§7Y/§7a2Õ<¤W?ÃÌ>ÿÌ?sH?Ù>	l?Lc8`è8ÿ@>4w	;Ó·ª:ê"N?ÚgÅ=ÓD§7ÓD§7a2Õ<qp\>o#>Òv9?h >8­d>/)?aÛ;zÍ:¯??Û¶×<ö<¥8?oÅ=LZ§7LZ§7a2Õ<àõ<,µ<I-?S"i=2;=ø&?`ì¸x}9HÑ¾3Ë8¹9pê/>iÅ=Æo§7Æo§7a2Õ<¦ºÄ=¦[=P6?Uì=Èµ=ÆÐ&?¨Z·9eNÐ9ºUá>®=Ï;Í3;H¾(?µÅ=@§7@§7a2Õ<EìK=i¡=ã+?n)±< ã<Â?XÜ¶ã9FN¼	&;Ääò:%ÿ.?þ¤Å=¹§7¹§7a2Õ<HãÃ<Ák<[>+?ZÞ:Õæ:Mö>M@M¹~J&91ý¿L4°¸öÕ9m¡#¾H©Å=3°§73°§7a2Õ<´¶<\7<Û=.?Ñr;È1
;2û?a¸Ú®9GÒ½'Ê¸e9`¹1¾ÿÓÅ=¬Å§7¬Å§7a2Õ<P>j>ð_ >óô:?cbÂ>Å>¡(?=(Â<¯F?·#ì<£<ÞÂ8?¯àÅ=&Û§7&Û§7a2Õ<~Â+><ñ=ÏE6? ê>´B>Õq-?lCo:,7:rÝ&?4ë:°)¬:£/?¸Æ=ð§7ð§7a2Õ<Ëy>	»3>ðj1?Ùfj<NÚD<cj?§Q¹dc9>Ç-¿iì8"9jS>GÆ=¨7¨7a2Õ<()Â?Î#?G^?ãv@)ÔX?Ëa©?*v±9¯û9Ç?«WU;}Ú:gz?àHÆ=¨7¨7a2Õ<ÏÝ>Rø?>?ÚC?Öj?-?iù,?C#Z;	5;N?í/=vWÄ<ÿ;?oRÆ=1¨71¨7a2Õ<ÿ>Ú;>aF?¥¾?:=?ç5?~¼
<×â¬;	àQ?sÚ<¼â<ìF?SÆ=F¨7F¨7a2Õ<S>-kL>:5?mnÆ>j>Üý)?À;ê²K;£:?m¥< l<k2?F[Æ=ÿ[¨7ÿ[¨7a2Õ<·:¦>=Æ;>z b?`?tD?ZA?a*%9¨]90Ó¾>!;:¡-7:Û(O?-`Æ=yq¨7yq¨7a2Õ<XuÈ=Ð9=üñ+?ï%<òv<Pþ?2ÉÖ¸Ê
9Æ¾L8¨8®r9©>veÆ=ò¨7ò¨7a2Õ<
?×²¼>jéL?ünR?tG?y@?¸o8÷9êÔ=HÓ,:¾â:¥?ónÆ=l¨7l¨7a2Õ<(5>%þ=6?'¸³=²=uI(?Ãð#=ÔÍ<ù¦L?]¹;¶í;'a1?|Æ=å±¨7å±¨7a2Õ<ìx?%¯	?;+x?M?Üâ>Öpg?V	´Fo=9&¹¹ôou:µ:ù¯U?&Æ=_Ç¨7_Ç¨7a2Õ<B2?¡§>î?BÉÊ?tüJ?o¿?$e¯98º9
?ßp:¹	:ê`?UÆ=ØÜ¨7ØÜ¨7a2Õ<·=úÑ<Y0?û.U=_)=	â ?öÔ·t89Ø½_,Í;cm;cZ3?TÆ=Rò¨7Rò¨7a2Õ<ú>Ö«P>@Õ3?óX>¢8+>Ä/"?µ÷:Rs:À?Áy;Âa>;nÀ'?;ÞÆ=Ì©7Ì©7a2Õ<ó6>¤Ç=¢Ë:?ê®<8TI<#q'?É¹%°9?p¿!<üA·;²*>?hÇ=E©7E©7a2Õ<	^p=§*=ÚI4?ì`à;õA¤;Ù.?á©¹¼À¸:@ê¶¸a[:9¥êÊ½JÇ=¿2©7¿2©7a2Õ<éÚD>µO	>7?/Ï>Hû>ï(?ýl5;&Éï:±A?g;µP9;hi0?]Ç=8H©78H©7a2Õ<-ÓÚ>H§>ã¡A?=È>>-º-? ÷!;_Ú:É­=?÷¬<ª`<Î²D?q|Ç=²]©7²]©7a2Õ<tö=-²Z=å6?mJÆ=Ô=]Ç*?`Ú9ï
:êiÉ>¶K;í;ÃÃ9?'¨Ç=+s©7+s©7a2Õ<Ñòa>±>s(E?µ¡"?§Äî>f^.?kýÀ;½çd;aÕW?ó:<'õÖ;
q<?°Ç=¥©7¥©7a2Õ<åÒy=Å¢2=X3?¥ï·;åt;F@?.M¹PQ9;Àû¾8êd8vy9Øéê=öçÇ=©7©7a2Õ<NV=cc=Ð-?×«;$;¶»%?Un¹R%	9»¿	v"¸°49q½È=³©7³©7a2Õ<ÖÄ<ø<Þ/?oMy;rlI;m?áP¹`/8©/Àß
a9ÆzY9Gu?n$È=É©7É©7a2Õ<¹é>Ok>`D?Á?*2?üp:?ë9Ò¸9°?°Ï:F.:HT5??FÈ=Þ©7Þ©7a2Õ<ôÞù<7ü½<áX(?»t¥<ó<Ê?Äi8Qº09P)>S§a:Ï|:xä>xJÈ=ô©7ô©7a2Õ<óM=Æ=Ï-?÷Q=ÏÐ<Áæ%?D[$9n9`b°>ãÝ;\ëT;-.?YÈ=~	ª7~	ª7a2Õ<bS^=áß=e6?¨½H>;Ù>È"?L¹Cµ8u¿g=A;K;î)+?[È=øª7øª7a2Õ<²U¦>ºô[>A?´¡æ>Ü«>=,?ü¬è<í<´úG?g|<e)<¤­>?È=q4ª7q4ª7a2Õ<?l$?ÁÅs?uâ©?*K?V¤U?4÷¤8+%´9Àmê=£©:|»:¡_'?È=ëIª7ëIª7a2Õ<E¼<Í~<E/?¿;oÍ;b
?·ï¸JÇÐ8Î÷¿½ý·Ó9Í®à½`È=e_ª7e_ª7a2Õ<ä+?µ>¦1q?àØ?z1>WÒ}?Ø,×¸u®ú8½Û¾Kk:nÛä9Å?= È=Þtª7Þtª7a2Õ<.úB?
¨?ûA?¹?ªy¸>w­A?2xé8Á92q<>M;ª	;(??lÆÈ=Xª7Xª7a2Õ<yÄ>ÅH>Uå9?°Ï>+>C%)?«ºÏ:[:sq4?Y³<ëõ=<i.4?OþÈ=Ñª7Ñª7a2Õ<åô<Þ¬<>¸5?;LZ;{"?©¹ª9Ûq¿o¥V8|§r9sâ=EÉ=Kµª7Kµª7a2Õ<ª?'±>z`U?4ªÄ>ÿ©>L5?Â2Ø8ªG9>lÑþ9F:N2ô>hÉ=ÄÊª7ÄÊª7a2Õ<²añ>Ç>òS?ç®}?ky0?D8?Ñ
8Á%{9ª°>Î®t<Ù<)®G?«É=>àª7>àª7a2Õ<
>òÑI>8?]D?îÁ?"´A?GÃ;º«º:jbM?}G9së¶9o>:ËÉ=·õª7·õª7a2Õ<¯LÞ>QB>ÏMO?8?rý>Ø9?2j+9ÜB9n2á>ç0>99Q©>äÉ=1«71«7a2Õ<ýà±>ay>õr6?-{¤>è7y>úô(?·å:Ù­:¯¥L?ÔË)<H&è;=;?Ê=« «7« «7a2Õ<KJÑ=5Ï=O/?%Ù=»¬=K!?NA9$¹9¨£¨>Nor;¼j/;ûæ0?Ê=$6«7$6«7a2Õ<èÖ·<(ã<`ç+?4x; B[;V?@ãó¸gû8ºø¾ç;,â:Ô#?-Ê=K«7K«7a2Õ<u 
=zÏ<Ò+?F`;d5E;i?Ï¸)a9Se±¾¼ð¸ ö/9çQD¾Ù6Ê=a«7a«7a2Õ<EÚ>ÂmT>G48?U>f²o>gÎ(?¯¥;ÂÖ¬:©>?1<¸{?<ñ3?<Ê=v«7v«7a2Õ<ÇAî>%.>rHc?Ì &@0Ñ?äJ?a:U¶ê9N+?»Î;[¥m;Üv^?ÅTÊ=
«7
«7a2Õ<?Ñ >¸fQ?fÄ?D5?4&>?¦Öã:®ù~:
Ád?¡æ$<G!ë;3?kÊ=¡«7¡«7a2Õ<õ[>IV>Ø/=?Õé>ÆÝ©>ö/?af¹<`< TS?ù<ë9<áD?.lÊ=ý¶«7ý¶«7a2Õ<O>?>>?ï&?ÐÎ¸>ç2?Õ|*='ÂÐ<Q?0{<$;<;Í>?{uÊ=wÌ«7wÌ«7a2Õ<¸ü<òi¼<¢¯+?sÜ:[;ð:ðê>u¹W:n9¯¡¾V¸8ð85Õ	¾hyÊ=ñá«7ñá«7a2Õ<ÌXþ>û§>R?8ZH?c5
?Á9?ß`å8tó"9÷-´>8::>:KGC?µÊ=j÷«7j÷«7a2Õ<(=¾¨<<¨J?§ªã;(\; ³L?IÍ¸b_9°,¾ÒNº·:9«L½fÁÊ=ä¬7ä¬7a2Õ<q=(b`=ÿ¯*?)m=¶
:=ù(#?ÊP8Åü9»ã=ßxÌ:`'¢:®g!?Ë=]"¬7]"¬7a2Õ<¹Æ>!ªx>×]L?
lR?¯b?|E?ÏX°9ê_9%Y?ÓB:è26:ö±J?G,Ë=×7¬7×7¬7a2Õ<V?|óâ>íûq?'»?Y?¶2]?ýì9¸d9<JP?=¥r:©gN:fy?yPË=PM¬7PM¬7a2Õ<?¯:?ÆtÚ>¥ÄZ?t!¶?´K?ue?>â9¯p9½$?#;] 9;8J? QË=Êb¬7Êb¬7a2Õ<ªu?)
¿>æE?ti??=?5°:?´?9æ´9®v>¼ö:bs«:[
8?nË=Cx¬7Cx¬7a2Õ<ý+>§îÕ=ÏM?ÂW¡?ðc?~ð5?
 9ã'9t?"9a;¨É;¼Þ7?æuË=½¬7½¬7a2Õ<×P.?.}Ý>zI?á@?Ùý>!B?»Z29}a9õ|Ê>Êá;ÝÖÈ:z.?xÐË=7£¬77£¬7a2Õ<%?Ö)«>³w?³?P?	Nr?PÊÜ6þÙ^9Ô¡}<uÀ;ÊrJ;©ír?ÓË=°¸¬7°¸¬7a2Õ<|«=ºw=O¦1?`j<Ô$ä;s&?(ë
¹nWù8Zµ¿lÇ^9tc9åú>;Ì=*Î¬7*Î¬7a2Õ<<
?g±§>Îñ^?!ã5?ó>&??Q=oi=ÿãP?æÊ<ÄCv<bëR?+Ì=£ã¬7£ã¬7a2Õ<éç>RM>a@?Qÿî>Xi¥>Xñ8?îX9ºÏ9>©¯®:¡:Ô
?íÌ=ù¬7ù¬7a2Õ<ºÀ'?VÓ>³4K?CjN?T?|F4?d¯ó·-º9§
Ö½~ú9%:Ð9}û?È-Ì=­7­7a2Õ<öÉ$?¸ó¾>¥ì\?Ôº?Óc?£Q?eZÁ9Éµù939Æ>¡ú";À®:qÁn?G9Ì=$­7$­7a2Õ<êR>Ü@>Ô(0?/¥=±=V-%?o/=@ÊÝ<L~J?¿ôê;ãÏ®;Ï	,?¢:Ì=9­79­7a2Õ<!;>C>æ¼3?1 ?ëÜï>ï÷*?õÏñ:}þ:êçC?!YÆ<à<d84?¢@Ì=O­7O­7a2Õ<°IÄ>>8|>Ö:G?
?ñIÚ>a91?iÿ<À<'O?ó7<KS*< ¸C?ÅdÌ=}d­7}d­7a2Õ<«ç=wÒ?=[,?¥.y;d!; E?oÇ¹8¤¿vT{¸éó8'[¾½Ì=öy­7öy­7a2Õ<ÕE?¯ÿ>IãE?H?iÊÃ>8/?Ó³·üX9Ë½S½U9ôS9q½>óÌ=p­7p­7a2Õ<Ç®>rG>ù=?©e¿>º>6ê.?Z7=p£ò<äºA?<ßÀQ<?Ü:?ÏÌ=é¤­7é¤­7a2Õ<xû=.æZ=G-?µ<¥Ü;Ö?ÌÀ¸ì 9jÆ¾~84cA9pP­9 ÕÌ=cº­7cº­7a2Õ<Ý:x?»P?öoG?e6>?:±?#á8?Gàc:>ÇV:IÎ?
(<ÒÎ4<ò=?×Ì=ÜÏ­7ÜÏ­7a2Õ<¬Ñ>¿E&>×Q? P??@I?Î=ðÁ<"TO?R¼À<"Y_<é\?þÌ=Vå­7Vå­7a2Õ<>)?¾_Î>¥Q?`o?ì'?;6?Þü9eÄ«9	9C>§?;³¼;%÷<?ÍÍ=Ðú­7Ðú­7a2Õ<ÇMW?¡?"mQ?»cU?¸c
?^E?oÆ.99Õ6>$|Ë:t:\54?ÐÍ=I®7I®7a2Õ<ìDÙ>Í^y>¥_?L«?íW?µK?5O'9t)9p¤>h	È:OØ:¹F?3Í=Ã%®7Ã%®7a2Õ<zF?)ªÛ>Peg?Ì?öéb?Í/f?H¿9È59-?e,;n¼:§F?(:Í=<;®7<;®7a2Õ<.?î·>'U?1D­??ÐJ?R´Z?~¡:K:K?5ºy;µ¹$;
B?jGÍ=¶P®7¶P®7a2Õ<H>Þê=>,ÕC?pÃ>?/Z?yù-?Ce<Qt<£H?lÉ<ã¬<ñÇ<?Ö^Í=/f®7/f®7a2Õ<T¬>6G>ì&6?d1¤>¹Sw>^ó)?á"Ï::ý.?t'Á<sÙ<¬K.?6Í=©{®7©{®7a2Õ<ÝÁ(?¿>ßb?ý¿T?å?¶f<?GC99É>.ÿ:ë:×_?Í="®7"®7a2Õ<ëi(?ÖÕ>I?yM?gO?â7?æó9;u9¼~?(¨÷;é;EäI?¡Í=¦®7¦®7a2Õ<ãÁ#?×t´>rOh?@n¦?kK?¢t&=òÂ<s[?'ê;m»;Ñc?°¡Í=¼®7¼®7a2Õ<"Á>u>¬¥7?½ûî>
°>øÃ-?<øA;¶î;¦6?¾iN<K¦<Í)4?Ì­Í=Ñ®7Ñ®7a2Õ<i>À>i>?B·?6CÞ>þp,?8Ã-;_lÐ:amU? t;6; +?	³Í=	ç®7	ç®7a2Õ<,zL>\Â
>Q<?¡Ù?²é>ô+?YO;}$
;«¼;?dñ<ª¡<]??
ØÍ=ü®7ü®7a2Õ<÷L\>¬v>$i;?û9¿><é>/{,?¦Ä;oçÚ:8?B×n<Ú!<cË=?ÐëÍ=ü¯7ü¯7a2Õ<@?uç>7?r þ?	Þ?<Ñt?B:Ybú9?¨§]<¼Éà;n|?@íÍ=u'¯7u'¯7a2Õ<ý">ì=Nù/?¥(>íè=+¼!?]ýL:g :v#?ú}7<<¼4?#Î=ï<¯7ï<¯7a2Õ<oßñ<Y±<¹Û.?ûh#=p°þ<H@$?þù8k¯9t>Ó9:mq+:½
?º<Î=hR¯7hR¯7a2Õ<_7? Wæ>ÕL??ó,?sFæ>bE@?ªµ·{9t3½)Ü:m¯:ÖK!?BÎ=âg¯7âg¯7a2Õ<QU¿>/s>DI?9?{pñ>ÚÈD?ôE#¶´9a¼u3Ú:÷:06Q?aMÎ=\}¯7\}¯7a2Õ<?|Ã>,>Æô9?Ú}>¾;>e-?ë]';ö:Æ-?ÃD<HO<7í6?
SÎ=Õ¯7Õ¯7a2Õ<å>È	C>ð%7?îpØ> ¤>Í(?ëU2=ç<ÒE?{±;°Ú(;¨C?
XÎ=O¨¯7O¨¯7a2Õ<x
Ä>óv>Ã9K?ÞÂf?7?\9?i'Ñ8n9¯°>pâ¦<ÑB</K[?Î=È½¯7È½¯7a2Õ<Åé>×å¦>@!3?¤>õ£_>p%?:Æ9Q:7?¡;©2_;R9?ô°Î=BÓ¯7BÓ¯7a2Õ<9mg>9!>jX7?Üò>ÙÔW>E.'?¯ð:v5·:Ì¹'?½~¼<íÜ<5?yöÎ=»è¯7»è¯7ø1æ<
4?²ò¬>F¦F?ó/Ô>ù>ÌM?? Ú86î9IâÁ>
7:»:,4?OCÏ=5þ¯75þ¯7ø1æ<*rm><,>U0?ð´É>±>æ&?Í¹;cÄ:F?ø£«<x<%1?+`Ï=®°7®°7ø1æ<ÑÙ^>¿õ>I8?xÜ>çPV>['?Ç¶:¿"|:äP9?ùÐz<jÑ0<e5?ó~Ï=()°7()°7ø1æ<8).?IÀ·>¡£r?Ü?²5?ö¯M?8A8B+o9×­Î=0<!;ý«:_þo?Ï=¢>°7¢>°7ø1æ<ñb=C*=°*?Ì/;<;$v ?øH¹Ð#;9u	¿a"99÷©c>¦Ï=T°7T°7ø1æ<¹<¸<<á)?ÕÆ<ö<ì ?Á?¹¼±|9kÂ¾Ió¥;H;%?ÃÏ=i°7i°7ø1æ<*tX=!ã=E0?;ÛT;[¦?$1¹`ùÑ8QX¿ðu5ÍW9³ÿ¥:ÃÏ=°7°7ø1æ<Âµy>iç+>=ï9?þhY<h4<3'?3-]¹b9ÏÚ¾u¤:ÆÃ	:¾?ÅÏ=°7°7ø1æ<Ç?ÉO>£½?dW@ÍêÎ?ã=?læ_:7:Å!W?±¢;aÚ;J?®æÏ=ª°7ª°7ø1æ<R
=*êÌ<|Î,?nÜ<A²<³H?SúÞ8c±9&bÚ>,í9[Á:Gã>ÏõÏ={¿°7{¿°7ø1æ<Ç?î?£«n??o?F?ØÆ<	c<Ä6`?æõ<^¤%<QfJ?(ùÏ=ôÔ°7ôÔ°7ø1æ<üÜâ>>VàB?ÞM?<±?B	0?ä²8#a9#J>U®Ã:¤l~:äD?ßÐ=nê°7nê°7ø1æ<¨²[=×è!=y¯-?èTÜ;ëì°;,g?ë?<¹Ý¡|9WÂ¾¾HU;d!;¬#8?Ð=èÿ°7èÿ°7ø1æ<HÌ/??~ã>µÓE?1?ªyA?f,8?K;óy5;]Ì7?×¤9:gb):vI?ü,Ð=a±7a±7ø1æ<æÙ>·ÐF>î=?³ü??ßà>M/?I<ù;±ªN?X=ï<-<æa@?¬gÐ=Û*±7Û*±7ø1æ<W¡¿<<Èn+?
ï#=ë0ú<p½'?(µe¹&ÿ8f¿X¸»ø@9ÌÎÃ½Ð=T@±7T@±7ø1æ<Ì«ò>s\>7M?ãÏð>vÔ©>·5?Ìø72ô97ïÐ=b#;:¾ß:¨ð:?p©Ð=ÎU±7ÎU±7ø1æ<Us>%A(>Â=9?m_>
 T>h)?$¥:ú·x:1ú)?§<}h<S8?8ÎÐ=Gk±7Gk±7ø1æ<d Y?È|ê>m?æ7?À?{?¾8^9B%>H÷:ñì:]n?ÐÙÐ=Á±7Á±7ø1æ<x¶=êlr=­¯@?&f>'K>°8?3xA¹½	59Ê¿ùÞ;½;%M?`ìÐ=;±7;±7ø1æ<M¨µ<	<,?e;ìJ;g?û%¹UÖ8v¯¿ä8.79Ë¸;>ÒÑ=´«±7´«±7ø1æ<0è©>"j><Ë9?u£>~ïr>U?,?éX9;#çø:Ú¡>?ö;?Ù±;h1?¥Ñ=.Á±7.Á±7ø1æ<{úI> ?ò=rU?:j?(:?ø<;?¼;Aa;ö¯U?[:½%-:Z"?º/Ñ=§Ö±7§Ö±7ø1æ< >Ùõ,>µeL?÷ì3?bºû>¤ú6?Kh=Ïh=­ÐV?!çØ<Ät<ªöL?_?Ñ=!ì±7!ì±7ø1æ<tÊ=ãÂ=ÚÒ-?6S¥;C>Z;DíA?©p]¹}9´	à¾>'9G1±9¢(`>ú^Ñ=²7²7ø1æ<yÐ
?àw>ó×^?gFl?Æ÷ ?+â;?ÄÎ9^_a9PM«>N:nE :S¼Q?9Ñ=²7²7ø1æ<%¹<h<W$.?½¹ý:çæ:+
?z"¹þ
$8	ý¿Xiã¸[ÑH9^ó¾®Ñ=,²7,²7ø1æ<n<Ð<[<\Ô/?Rá¤;h;×s5?0m|¹²!z9£,¿Iv0¸À8§j¾â¹Ñ=B²7B²7ø1æ<Öß?¬¦>NÉq?þå?'4?8ì_?ö3:üï9#??
Ç¥<S<`H?ÖÑ=W²7W²7ø1æ<Ô?¾yÃ>T
;? 6æ>³<«>¹,?äC=ïóª<áJ?fï<@¥<b9?ÛÑ=úl²7úl²7ø1æ<·=bB=.?Ó¡==ø`!?¥ú8|À(9bW>JÞ"9øH89¹?â>ïéÑ=t²7t²7ø1æ<´n>ÒE=>sj0?½ØÒ>ö>Ð$*?µ{;;';¿¨@?:lf<!<u7?$ñÑ=í²7í²7ø1æ<oÞ?dè¯>¾HT?ºD¡?¦4]?¢:?ûí
¸i"k98½Kû:=y±:»=5?¾
Ò=g­²7g­²7ø1æ<00?=<Ê>?I?bh$?{á>·¨:?Ën¸¥ú8 «¾ºL;;Ò§/?ÏDÒ=àÂ²7àÂ²7ø1æ<ÅÁ<+<(X2?Ë¨0;[È ;¹£??¹ á8¤ÀÐ\8õ½b9Ýø=å[Ò=ZØ²7ZØ²7ø1æ<û$?È>á8?ßx@F?ã×?ÄB:|u:B|?Øç°;ÈA;q/¯?ÎmÒ=Óí²7Óí²7ø1æ<¤Pé=ñ«=Ã.?1
$<-¢;6x?º¹µªÊ8Å9¿5ÃA9z9OóÅ>ãoÒ=M³7M³7ø1æ<×¦S=¤â=§0?óJ;Åª;¬Ð%?ì¸EÃ8Ðl¾¦«9?9ñû
?^Ò=Ç³7Ç³7ø1æ<l¾É>4æ>
m??S!?vBó>!r)?t9å9Ó>V
î:9Q :0>?¼Ò=@.³7@.³7ø1æ<)«>ÎM>Æ®7?ke÷>lj·>b¦,?²¡;³L;ÿI?Øo<Ýr<8EE?ÒÒ=ºC³7ºC³7ø1æ<].=8lð<ß]9?2ä=Z¦£=»Ð2?Þl:ÓÇW:<¼?²ý:ÚnÁ9)¯.?äÒ=3Y³73Y³7ø1æ<>4?~ Ú>Ð
S?ø]?`C?¥AB?P9U>9¡?uG®</ºH<ßD^?ÈìÒ=­n³7­n³7ø1æ<=>%M>{;?:ø?
ôé>Á)?Ý<;£Â:m03? ÷©<|k<í¸8?vîÒ=&³7&³7ø1æ<÷ÐB?«ÿ>GC?ü£=?«/?¿=2?U9ÀÐ9¸Rb>ÙÄ;/)¼:í1/?üÒ= ³7 ³7ø1æ<ÚTå>ät>T?>F
@ãm¶?Ç	B?Tþª9I9!9*?9;Ò:tö`?= Ó=¯³7¯³7ø1æ<¼hÜ>Á.>
ÕS?£l¹?Ämn?âG?D:u¬):ÌEo?Á:L9:äH?£,Ó=Ä³7Ä³7ø1æ<ÿ`=±#=r/?K±÷;¶»;=)?$Ò2¹É9È[0¿41;þU;H1?ÛYÓ=
Ú³7
Ú³7ø1æ<ÃT>I>(ÙS?Î?d®+?ÍWI?è9Yú9Jë>w;gÉÂ:mK?ÉìÓ=ï³7ï³7ø1æ<vÚU>=>¾1?
ÏÏ>Ö>÷ç,?eÌ.;Íîå:vB?5öÒ<;I<²á4?'Ô=´7´7ø1æ<­û>Ä)¯>Ï7?°òÝ>¯1¤>à-?»?;ÛÃ:Í2?È<Ý©T<9?Ù>Ô=y´7y´7ø1æ<tÎ?yüÊ>&HH?ãÐ?gÙ?á=?xq9¯<9=ö#?þþ;vA;jÎN?ûGÔ=ó/´7ó/´7ø1æ<Ãú>ä¡>K¯E?¶<¢?ß{d?vÆ5?So´9['ò9À¾>ûO<>	<7pA?VVÔ=lE´7lE´7ø1æ< 3>qü=i%6?7®>óÆ>Ï¼+?©;ø¯:>ÛO?6ä<þÁ; .?XÔ=æZ´7æZ´7ø1æ<¸<3?õ!á>ÛÏK?L!?ç>¬G2?¢Q8].9ÿÜ=>Q;.@;¥O?ÎbÔ=_p´7_p´7ø1æ<o#?´·Å>÷ë;?äÃ"?:÷ã>	È6?Uå)9bþS9Ñ)Í>ÑÃo:ß*:G?LhÔ=Ù´7Ù´7ø1æ<ùoj?+ó
?röW?eC;?_©Ö>OS_?¦üA99n,¹>gT;9üë:½f?HnÔ=S´7S´7ø1æ<Â>»]><§`?vc~?üd$?F?{-99RX¦9Ð}>Yü:v¥:YC?Q}Ô=Ì°´7Ì°´7ø1æ<ãÓ$?aÔ>íF?æ&s?¼"?@??T7´6$9iÑ<`E³<5bZ<x&R?Ô=FÆ´7FÆ´7ø1æ<x'?««Â>:\?6~?TP9?ù¨R?Ë8ñ8»>ÕÜÁ:R:¸@l?É­Ô=¿Û´7¿Û´7ø1æ<Ð-?q·6?ØÎL?¨s?:>?áÍH??à9
¥9GÜ>ÑÙ>;Ø:©b?²ÌÔ=9ñ´79ñ´7ø1æ<7|>%p#>ÑE?@?c­E?_V4?xXÑ9{Ñz9¦«U?±}*=~Ö<Ø{K?<ñÔ=²µ7²µ7ø1æ<õj>Éç=³À?R³»?ñ«C?:u?Ô!ö<[0<üc?VÎ<ôJ<ZÙ?¦Õ=,µ7,µ7ø1æ<Åê¦>¹-f>M¤9?Ò.x>¡á1>o2?+àù:½á«:õ:?Ô<A<õ??²Õ=¦1µ7¦1µ7ø1æ<¸wj>'>^3?S¨>i>Ö(?FÀ:Ï:rj'?v<ö#E<£B3?Õ=Gµ7Gµ7ø1æ<iN>Ë>]¥8?×>Ó§£>¢(?FûA;";td6?é=ôm¼<J7?Õ=\µ7\µ7ø1æ<V«h=~ã.=J*?:ÍU;f¿ ;í>*?7¸&Ò8ä;»¾bôÜ9ï395?FÕ=rµ7rµ7ø1æ<vI>+Ô>{=?Q=?WAØ>¼î+?¯;×Ü:·i,?¦É<ÅkO<dÞ8?äUÕ=µ7µ7ø1æ</¸=¿Ëã<Î +?1½=ùiü<ãú?ãô
9m}X9Q¤>gæÄ;p;u"?¬ZÕ=µ7µ7ø1æ<T?ñ¬¯> <?}?üË>tE&?	=;»xú:iËA?07g;(;>/?nìÕ=²µ7²µ7ø1æ<l2>=;
=,0?;;«3e;6?¬¸$D8n¯¾ÄNf8+Ø29#Õ$>0óÕ=øÇµ7øÇµ7ø1æ<L?Éö>8Ñm?¢è>¤>¸E?[g8¼;X9n4> :+:ñ3?@Ö=rÝµ7rÝµ7ø1æ<m@µ=?=ç*?=;®Z;Þ¢?z_¸/ïb95ü½|¸4Üh9i¾
Ö=ìòµ7ìòµ7ø1æ<èº>Ï>Øç8?âã<ék¯<G&?ä*"¹&(8¿kÕE8 k9&×=®Ö=e¶7e¶7ø1æ<{-?ãÔÕ>MÚO?!ñC?¸?e4?N·8mé·9d(ÿ=vD;\Dë:@ÆU?xÖ=ß¶7ß¶7ø1æ<ìt>@>0;?,9Í>zó>4^'?KL;29º:X8?VÃ<F<c²8?µ>Ö=X3¶7X3¶7ø1æ<B?òà>ni]?ÌZ?7Ñ?R8?¯h9Âº94 >¶;¡k;_v?²?Ö=ÒH¶7ÒH¶7ø1æ<!ÓE=Ix=C.?&ó=8¨¾=ª=#?v97ó9[Ù>ÕÜ<:ÉT2:!?kDÖ=K^¶7K^¶7ø1æ<¢r´>zr>>?"²>R>u+?D#;`Þ:¼¶;?.a<)8<àù9?ÑJÖ=Ås¶7Ås¶7ø1æ<?1h
?4·?ßµA?/Ã>¢~?U]9õP¬9i¤>Ú®Y:	ï(:àï$?RÖ=>¶7>¶7ø1æ<.?nÊ>(\?.¾?ä~^?ý½Z?é8c:½Ø:½îZ?\Ë;;1?aÖ=¸¶7¸¶7ø1æ<4T¹>õ>¦ÿ4?¡>vMq>ß:'?<;8xü:^'??ðÛî<Ð§<Ve6?÷nÖ=2´¶72´¶7ø1æ<:~=¸ú1=É7?Å®Æ=}è=½ð+?øÊ\:y*,:'$?ÙY<x<Rß3?¬¹Ö=«É¶7«É¶7ø1æ<1¥2==å 1?þ§<û;Ò"?b~¹<Ì*9úØ¾¯h>;ê;WZ)?çÉÖ=%ß¶7%ß¶7ø1æ<¯)?Õ>rKK?*SJ?¯Ú?Ì4?#9¹ª9Ðlu>Ô;½ùl;´k)?ìÙÖ=ô¶7ô¶7ø1æ<ÉÛ>^J>¼nK?I¿Â?_?k;?å
<¯Ö;R`?½®<4eQ<É¡U?æÖ=
·7
·7ø1æ<M> ­Ø=lX;?¥bî>ÐÔ²>U *?W;Â÷¿:Ä_I?e`â<	<5?µ7×=·7·7ø1æ<Ð°?Çë>1úa?Õç@<w¤?}QM?ÞÅ9=jçÔ<`_?ê`1:©f:'t&?²8×=5·75·7ø1æ<Ñé=»ÔÝ<­<6?7¶=Y=:6?9ãf²9'O\>à¸¸²7Êc¿9×=J·7J·7ø1æ<Ó>&6f>Âj?<¡¢?o@?2X?¿Å=æÛi=ÔÁW?ÃÒ9è9Î9î¸?Ô9×=þ_·7þ_·7ø1æ<&2>X*~=Ó³?Ð>Ä=£½?­0t<O
<jb?Ý(9®õ9Ñ>H×=xu·7xu·7ø1æ<K·Ý< Þ£<µ/-?éj;´Èn;ìæ?HS(¹>
#9@&¿G×/¹,171ÁQ×=ñ·7ñ·7ø1æ<ö=©MA=I0?¡;¹¼};p"?b]¹éÔµ8/eÁ¿ÕÇP8ê9ð±=ú\×=k ·7k ·7ø1æ<ÄzA?ÈC?Ö9?èP?i·?á1?Ü<9:ó®9->o²:´§:£0?g×=äµ·7äµ·7ø1æ<l¥?UØ ?dP?4QÏ?þ½A?ù÷?Z9q9Gn9µrÝ>­ð:ê­L:Ý,?Ïi×=^Ë·7^Ë·7ø1æ<Ð?=ùT=ôK+?qìx;ËµL;C¥?!¹+Û8C²<¿¡,¹(Y9¿Þ¹×=×à·7×à·7ø1æ<â
Õ>:sz>sÃY?z}?Þ$?V+E?;Þ¿:ÁDM?@Ö<K|<ÖeY?±º×=Qö·7Qö·7ø1æ<IÈ>²>;?¥DÔ>b°>¦É0?ndP:!Õ:^g=?¼[¼<¹<¶<?¯Ä×=Ê¸7Ê¸7ø1æ<I_=õ*=6?éÃ=¶~g=¹&?ví5;7ú:Ð!:?ûÖÝ;N§;¸)?8Ø=D!¸7D!¸7ø1æ<³Æ>Ë°>YÔ<?Gw-?¡0?y5-?íÑ5;Å:(l?æÍ<vHL<~û<?r
Ø=¾6¸7¾6¸7ø1æ<Ãª>F>
³??`[>Þ $>ý+?ìÕä·'þ8Êæ½§n9¤òn9B¦>ï
Ø=7L¸77L¸7ø1æ<R?{>¯HS?Aà?Í¢Ñ>ªY>?|!F90³¾9Øü>y<yì;6îR?ï Ø=±a¸7±a¸7ø1æ<~ö<¯º<ë)?g;ZBp;G
?Ê$ó·ê%9Ò¼½2W¡:-	q:i[+?h%Ø=*w¸7*w¸7ø1æ<i>é±4>6­B?þö?|VÑ>8?hú=Ö¬<gI?d<y=È;Cþ>?k5Ø=¤¸7¤¸7ø1æ<öÇ?+A®>i£W?AMg?a4(?û0?QU´9Þ=59·~?k¸:Ø:_'?_Ø=¢¸7¢¸7ø1æ<%¶={c·<>w6?sÆ;=¤;â`?Më¬¸1ªJ9mZ¾å;UÛ:bÊ4?ô²Ø=·¸7·¸7ø1æ<Òùð>ð>âQ?[+Z?²ç?T¢6?ÂH8wz9»5Ã=¹Æª:v8:Gm? ·Ø=Í¸7Í¸7ø1æ<*fT?{ê
?yµC?ûÊV?i
?¦kB?÷âÛ8vÚn9ñ«k>áJ:õyh:
%?×»Ø=â¸7â¸7ø1æ<*&>ðâ=
"<?©?ÄÁ>Ù)+?_{;À±:ÁÍ>?o.Ù;@,;bã<?k¿Ø=ø¸7ø¸7ø1æ<f:>®B>Ò1?àæÒ>>g5)?~;±+Æ:m>=?5fÁ<pS<{­1?îÄØ=}
¹7}
¹7ø1æ<]>ìÃ=Å;? Î>z>Æô,?^];à;AÈ5?!C<ùÿ><ù7?ÅØ=÷"¹7÷"¹7ø1æ<µ±<NZ<kæ-?¹¶:_Å:*Òì>:¹'	89Â¾gÜ¸Æé'8¡G¿ÌØ=p8¹7p8¹7ø1æ<RÓ=
ç=U>?ùe£>iq>E-?½BM:õÃ:Ì&?_¦D<4<Wø=?ÓPÙ=êM¹7êM¹7ø1æ<éë>.¯>VÜM?[áR?u?á7?ÀC9þ:9ùß?i:fõ9´s?ÌTÙ=cc¹7cc¹7ø1æ<-à=ßÔT=«v/?Þ®;"!;¢³?¾¹WÑÙ8ê©¿DC9@A91ïÜ>aÙ=Ýx¹7Ýx¹7ø1æ<àÜì>²>Ú°A?^0?¼ºø>Ú5?lÇ=ôH3=§ºN?ûÙ<<QsD?hÙ=W¹7W¹7ø1æ<\·=ú^ç<}/+?(õ<uÈ<½?úáÈ¸À9lè¾Åf;^?;AY-?oÙ=Ð£¹7Ð£¹7ø1æ<~?Çs¦>jÄ_?p?z×¯>øï@?<99ß9Ó >&­:Ö½}:/?KÙ=J¹¹7J¹¹7ø1æ<´<¼<<z/?E©t<¨-<o4?¨Ó¸/c9ßn¾ÖXT9$Åa9Çð>ÀÙ=ÃÎ¹7ÃÎ¹7ø1æ<²R>4>É[E?øÄÌ>>»Â2?-¨5=íEâ<µM?9;6;ì:}H?GÍÙ==ä¹7=ä¹7ø1æ<ï>5úI>Ä_D?ïö>Q«>7
8? Qd=t(=óP?é&²<F©_<"éK?îÚ=¶ù¹7¶ù¹7ø1æ<ÏFz=´°3=H2?ì/;(~;?Ø£¹ú¦+95ãs¿Sô8LúL9
>¥Ú=0º70º7ø1æ<þh?g;á>Mi?´@Y ?J¬S?4:8X2:º¼T?
<'Ve; ?Ç.Ú=©$º7©$º7ø1æ<E>ûÃ>(3?@ª1>¿->`,?åd¬9s?Ó9MêÐ>Í®;·ä:.$?1Ú=#:º7#:º7ø1æ<«vJ?zë>By\?n&?;_5?Ä+@?_B;îGï:\ôO?§-h<=Ð<FÂC?ÏAÚ=Oº7Oº7ø1æ<ÓÐ?s²>±´Q?K}I?þ?J²3?hî¸£O9H@@¾C;-uï:úQ?5NÚ=eº7eº7ø1æ<_¬>Iv>Ëá2?ß#â>êÉ¨>û}+?i°>;)Î
;KØ/?&åk<¢<W>?UÚ=zº7zº7ø1æ<ç`û>Aå¡>¿F?mK?ÍÛ7?EóA?É ·Ìfp9+½Ï¹;bÂ:yãB?WlÚ=	º7	º7ø1æ<m´Ä<<îj4?0ä\=V}.=ò	"?Üß¯8«-~9"1>z;Làä:$+?C{Ú=¥º7¥º7ø1æ<Gi?pÆÂ>I¢I?ÔÞ?Æ.?ïì??lY©9µ]Â9æß>Zâ¾;ßÉa;ßlX?¸Ú=üºº7üºº7ø1æ<uì ?t·®>GÊk?qÆ?^?AËd?`~#9*ª9Kå>4f¹:ÛZo:ÌJF?þ¦Ú=vÐº7vÐº7ø1æ<[3Þ>P>É>?±¨P?é??l(4?øD=>ò<KO?Øª<&[<.LG?±§Ú=ïåº7ïåº7ø1æ<UZ>J>4ÓF?0,ñ>º§>µ8?,èP=¬áï<±ñ^?^T¶<yýf<"J?2¸Ú=iûº7iûº7ø1æ<JMò>Í;>ºI?üºè>p¥>4?F¹;×¹8ý:A¿è;DëÒ:ÒP!?\çÚ=ã»7ã»7ø1æ<½Ð<ê"<_.?Ãÿ=;²à&;¼?D¹¨«99±JE¿4
J¹F9-÷*¿Û=\&»7\&»7ø1æ<ò;?Ãã>JR?Ð!?L{é>æ%1?²V9>Ba96C>ÉQ:£¼.:¬?Û3Û=Ö;»7Ö;»7ø1æ<£=ÓJÈ<Ac+?,,;¶c;O×?záo¹à9wóÅ¾¸:äË8|P´¾°XÛ=OQ»7OQ»7ø1æ<P)²>GÃq>4§<?ç¾å>h¬>*?Â#®;§Xf;A?°£=,Ë¶<zÂ9?õXÛ=Éf»7Éf»7ø1æ<ór
>Þ¿=)9?_$È=uÒ=\®/?=$æ:×h:`Y?Â;Ô¸¦:tb?}Û=B|»7B|»7ø1æ<­93?&¥Ì>3`?Û³?Ç£B?;l?M$»9w§9Ûb?ô¿;¹J;èq?Û=¼»7¼»7~û<"	?Iæ>õFc?'?ë"?VR?Æo==ê-ï<PÂJ?<s<Ò<HòR?Û=5§»75§»7~û<çÒ0>±A÷=7?g-9<¯	<þ,?îØ¹¹|A9î÷À¾²3<ªý;ÞY5?»õÛ=¯¼»7¯¼»7~û<ã?¿ª>F&[??Î_O?v/>?tÂ8®B9Ë ö=q_?;eNÜ:û`^?	Ü=)Ò»7)Ò»7~û<æã>h~>­e??4I?ø9?ÊÓ`98Û±9ÞÍ¡>Qlÿ:D:7p?wÜ=¢ç»7¢ç»7~û<Í=)?ðÍ>bR?#"â>¿>G>?ä··^å9TL£½3«;ãìF;FR\?í4Ü=ý»7ý»7~û<¿î"?ëÃ>åT?_i?Ù?qA?M¦9´y9*?Uè:pY:}4?y;Ü=¼7¼7~û<Sæ<«N­<Òã)?òó;W;h|?%iÌ¸ñ98È§¾|]¸3à9#1P¾iÜ=(¼7(¼7~û<<Û+?èÖ>{M?ºL??2?h@?ä8ê}9>Ð&;pÜ:fHA? tÜ==¼7=¼7~û<»8?Ý¬æ>}M?ú>
?¦D¯>}NN?4ñ¹¿nÖ8|];¿¾õ9ÝÖ9`m?ÃwÜ=S¼7S¼7~û<>£>:]>û=?ðE?=ÝM?j*2?;~%;ÛÒT?p±=ïÌ<<ý??ÑÜ=|h¼7|h¼7~û<ÎY?ÄÊ>©eE?£>À>>62?_\¹ç9no½¾%Ö:«:s=?qÜ=õ}¼7õ}¼7~û<¾×<§¶<Àç,?e;§d;cY?º1·Fs9F¼f0È85JD9ë>âªÜ=o¼7o¼7~û<ê==ìÏ	=õd0?9¹];y7;|¯?X6¸ G9f×E¾P¸6ãs9/½M±Ü=è¨¼7è¨¼7~û<¬ÒG?æÞ>Ø~e?È8T?d©
?aÁ??Ñ²u9A9ÃzÅ>Ç(;6;%^W?ñÚÜ=b¾¼7b¾¼7~û<&Ã;?;Fô>xÆD?ô!?ïÚ>a<?1þÇ8Çü9wóA>>;°åØ:¿B`?äÜ=ÛÓ¼7ÛÓ¼7~û<ÍEÓ>òìq>V_?h4|?ª#?°WE?ì:¤áí9b?Øn;$;Ýµ9?ÒþÜ=Ué¼7Ué¼7~û<÷Åþ>D>VdS?ào°?H¥g?©üB?\ú¶8¿9@¨>ÞíÐ<¦g<±ug?ÇÝ=Îþ¼7Îþ¼7~û<£®U>ôa>dH?ó¶>(>02?Á-=;¦Õ<J2P?n)Ö;5;§õ8?Ý=H½7H½7~û<t>­§X>i/?*º>>>NS$?¾U£:§@:À!?\é;àîË:Òè5?÷(Ý=Â)½7Â)½7~û<Û>µ>cz4?
¨>	Ò>ø&?7;¸ ;Á4?}k<lU#<n,8?À9Ý=;?½7;?½7~û<¸øÔ>¶Ð>ð`D?,?_×>I2?Û({¸#<9Yy*¾Eû:ùÊ:Í)?QqÝ=µT½7µT½7~û<7©T?L¥>{^¤?¥_§?XÀ??ÜZ9¢9h?";©°:5?&Ý=.j½7.j½7~û<´ç<
½°<Ï'?õ»7;}N;zw?¯ ¹Ô<9~¾jÃ¹¤Áî8¿Ø
Þ=¨½7¨½7~û<lE=
äÛ<Øe?+6(<é;{?ñ*»¸Tµ­9öê	¾ra¸z!g9W¾iÞ=!½7!½7~û<âpN?>;?LyL?Fh?D?(Å=?-ûä¸ñh9e¾º¸L;ñ;¨0B?>(Þ=ª½7ª½7~û<>Ë2>ú;?ñ>ÔYB>ZC3?a<eI<v{T?SQ<Ù§µ;imR?ö-Þ=À½7À½7~û<,2 =qa=¢è5?¶Ç<y²Î;È¾:?íj¯¹k?9'wj¿@é8·k9¢`~>?uÞ=Õ½7Õ½7~û<.­?ÁwÎ>çC?ÑZ?§+?Ç1?²¸æÃ¯9¾éô:pRË:6ª?{Þ=ë½7ë½7~û<^^,?ë"æ>u½??÷mP?Ç%?Z6?C÷ï8o4Z9àÃ>lÖ;õ; ýO?Þ=¾7¾7~û<%ã³<ß<8)?é=Ðïf=S?è5¹bÆ^9M#Ð¾n|­8,÷9´> Þ=û¾7û¾7~û<Êêx?Rñ>"'? Á?"@2??ì¤9èæ9¢x·>°g;Þö:ÜAp?õ­Þ=t+¾7t+¾7~û<Î>øH>Ç67?ù;·>Ââ>\ß(?¡<B§´;93@?#Ã@<°<Í8?dÖÞ=î@¾7î@¾7~û<f?Ô?e[?r?¾z:?¹J?zqn8l¸9Úí=/Ö:øÍ9·<?ðãÞ=gV¾7gV¾7~û<7~?¯¯#?ÇÊF?Í?¡6?èøJ?µA99ûf>; %Ì:¡ ?	ß=ák¾7ák¾7~û<è}>1È<>wô0?I£þ=ÅÆ=ô!$?#*=x÷Ü<óE?S±;ºb;Þ~!?#ß=Z¾7Z¾7~û<é­>ãg>Hþ??¤ô?51Ý>]e,?þ=í»Ã<o-D?TÚ¾<¸<Äv9?#*ß=Ô¾7Ô¾7~û<âµ®=AN=TK.?r-¼=Al=Þ¡%?³9.:m{>Ø<ÖÉ;lB+?1ß=N¬¾7N¬¾7~û<{Ìô>!Ä¬>3^5?¾ûI?×}?<³1?­; Vd;2B?xÇ³<¸8u<a®;?¡]ß=ÇÁ¾7ÇÁ¾7~û<oz>I$>+C?l±Ø>y>Ê/?(n;fE;SC?Ï£à<aF<a:?B^ß=A×¾7A×¾7~û<Z
>^°æ=Ö0?sëË=ÞO=Á^+?¬Â:¾
:k!ð>\i¼;Lû;Aº6?
ß=ºì¾7ºì¾7~û<ÂXÍ=?=
º3?Ù`0>ç>zâ?¿9]Ò9A«¸>¬NE<BÅ<å0?¹æß=4¿74¿7~û<'v?`t
?°ß?ý?ÇÝ?Ë?Òú]9¦9Oª>ïã;Laz:Á?à=­¿7­¿7~û<³?È÷%?F?±?+(S?©V?js;S)¤:óÞI?³Á1<Êò;[m;?7Bà='-¿7'-¿7~û<÷>D>Áë8?øÌ?;î>Þk*?&v9;Óü;*K-?6<«e=<2?Jà= B¿7 B¿7~û<ô¸>§®8>:"<?ÎjÓ>Kê>ÏI*?ºÑ:(êv::ÇX?:E<!¯8<4?öSà=X¿7X¿7~û<á?Ç)?HÙD?¦?%[5?øz??8	:á·Ñ9«J?¦Í{;©^;<ÏL?f\à=m¿7m¿7~û<9 ?Üs¡>!~?ÜSB?$Dí>Í«Q?ÐW639ÉÑ»;¨Qß:çZ:ö?^à=
¿7
¿7~û<Hæ>|½z>­ßj?
¦?ôI?o}R?ò¤U9<8É9Qç>]§;h¶P;IHM?à=¿7¿7~û<V¹M?éô>¾NW?§ZX?`?¼¸W?n6Ü·¬Ä§9G(½¸4:R:|?R§à=®¿7®¿7~û<ð¯F=Ü³=/,?â-==±$)?0$V¶ªîN9u¼ÝJð;ô­¾;éM!?	·à=zÃ¿7zÃ¿7~û<qV[=¯"=Å,?Ö;Vez;<?û±¹Ìgã7±àÀ»ÿ¾¸~`9<ÎY¾ÌÀà=óØ¿7óØ¿7~û<0_a>*s>µúD?×©#?ûãç>ì­4?¿¥;G56;U?ãÀ<®t<i÷H?Eêà=mî¿7mî¿7~û<×.å>ê><Í=?-cÑ>Q >£3?«<&;Wõä:ëÞ9?ÅÙ<ñD<2°9?ôà=çÀ7çÀ7~û<·Îþ</c½<
7,?³t;ï<;&?îïY¹!3Ñ8X¿HE9«[Õ9Ûµl>4ùà=`À7`À7~û<!¨?°á¸>üêX?ôú=?}?òz3?¶V¸Äú¥9Rl¥½Ã:X>:./?á=Ú.À7Ú.À7~û<½ª>¼Q>ugP?Àâ?ÁS?\Ì??">=äß<k¡Y?.æ::¸ÓK?F$á=SDÀ7SDÀ7~û<ùe>·®5>òA?I
<?<Q?ê:?v¤ ¸bM>9ÉØ½¸­;ÑÐ@;bP?*á=ÍYÀ7ÍYÀ7~û<Z7ÿ>¤>QG??ìÀR?ß@?ÜNG9½!9 ¿>36ó:zd¥:Á9<?Y5á=FoÀ7FoÀ7~û<Íô/?HÏ>mOY?^_v?Ù$?ÀD@?ú7uç{9®=&mY;º>;HqF?~Cá=ÀÀ7ÀÀ7~û<zÒ?è[?Vùu?ÕÇ?¸øC?ä?Ù¶9T¤á97,Ï>çb;Ã¥:ès?má=9À79À7~û<¡¡=ÄB="3?Ï=Å =[¡%?ÊG9D÷Í9 j¤>Q";
AÖ:¯A?Êwá=³¯À7³¯À7~û<¢;=c=[l0?º½;kn;j?.8¹n\9Û³Ö¾ä|£9G9?Òá=-ÅÀ7-ÅÀ7~û<½á>ÃZ>ôXO?ìq?>Ô!?Z??l9e9è£>}0;ß+:{d?¦á=¦ÚÀ7¦ÚÀ7~û<q®==Ïµ<òO?¦4;Ò§²:P? 5z¹41(9j>¿vv9ª39÷É>Íá= ðÀ7 ðÀ7~û<2ß¨=Äk=`å7?]åð=m­=©Ë1?Hµ-=¯uÖ<ÞZO?×_`9V9cà?ÒÏá=Á7Á7~û<whÖ<P< Ù1?Å¾;Z;á?°#¹ú¾9Î;p¾8°ò#9Üv>ßá=Á7Á7~û<k®>´©7>]ð8?¿">Mm>+)?§TÜ:Á: 8?FÓx<eS*<þ:?¨
â=0Á70Á7~û< Lt?¤G
?U]??<?©þH?ôË9ÒÊ9M8>ÌÉÿ;Øe;8g?=â=FÁ7FÁ7~û<ü!?o«>ET? B?©´>yF?m±¸l09ÒÛT¾Iï9ÔçÙ9?¨'â=[Á7[Á7~û<XÞ>ñ<>g4?nv?ØÖ>ê.?ùÓ<Ã:<¥ÚR?~¦¥<û]^<s´>?2â=ùpÁ7ùpÁ7~û<J>>¦=>Ú§1?èrd>ÁÆ0>9j%?¤Ï:2ù:gV4?îØ²</:<Ç2?7â=sÁ7sÁ7~û<æµ>­l>ÑD?'s?k_:???ÒRy9V¥/9±5?ÝLl:\±!:£;?h\â=ìÁ7ìÁ7~û<£>ð*M>Õ4=?ÄF?Ò·?Æ:/?$èr;½;,O?Q<äA*<µeA?_â=f±Á7f±Á7~û<ãø¡>ÝeV>ÌfA?.y@?·?év0?D;áIû:?H?Ã×V<E<´C?bâ=ßÆÁ7ßÆÁ7~û<¸ª?O?
???©¢?ÿ:9»¾R9»&ã>»²ò;ï¦h;ò?Lyâ=YÜÁ7YÜÁ7~û<8>Ó#>ÍÍ_?D?68?¨WC?SøI=ñ<V?9=í<Â<rn\?â=ÒñÁ7ÒñÁ7~û<£N=ß%ã</§+?çÑ;A©;f,C?r$¹ò$79gbå¾­è·DÒ@9.u½`â=LÂ7LÂ7~û<ãá×>é>¥9?·­>X9{><h0?é¶.¹øb9Ç¢¾.X_9½j¡9l±>Ø â=ÅÂ7ÅÂ7~û<AU¥>¥_><Ë=?âå?tFÖ>ÙN.?Ru!<¦Ä;=0R?ì°<ºj<*A?Öâ=?2Â7?2Â7~û<">#!
=$3@>¥}>ÒX]>r­?W"<=¨;+ÌY?$/h<b4<¡Á$?½Öâ=¹GÂ7¹GÂ7~û<
!r>
ã>ðþR?ÚÊ>`>ê`,?	'ç<ìò<]¤F?1!°<u<ó7?aõâ=2]Â72]Â7~û<,2?÷fÝ>NN?âñ	?G]¸>B??yg!9³*9£Ø?K';©/;å|F?'ã=¬rÂ7¬rÂ7~û<yfï>Ã8>S?_?Ú5L?§Â=?ÊF9ôæ9×aÂ>H;PãÑ:Y:?­Dã=%Â7%Â7~û<×É>X C>D?I"?Ñã>¿0?Ê;Å4;÷Þ:?<éÊR<ÊÁA? Xã=Â7Â7~û<Inõ<A®<®4?ßÌ,=î=Ã;*?Üþ;rC¤;F?¬<Ö±;A?y[ã=³Â7³Â7~û<ûå>~">8ÔJ?,1?<«9?0ã4?x1·Z9@z¼ç:7:[þ=?(¢ã=ÈÂ7ÈÂ7~û<¼^¾>dm>KM?f?·@:?ÊØG?óYn9ã_9î¶ß>¶:*ö_:P?¸ã=ÞÂ7ÞÂ7~û<§Ò"?UCÅ>NS?Ä½D?	?ó7?þ°ä¸D
9/(W¾ô ;$é:Å»0?êÒã=óÂ7óÂ7~û<`>^C>½??_Ô:?s¼?ä.?É{`<F¼<éF?ð<o^<7·C?ªñã=ÿÃ7ÿÃ7~û<­lÜ>ï>L?ïï?NXÄ>ìF>?ãTD9©Ú9
 «>
ü :ãJ:Á K?òã=xÃ7xÃ7~û<¡Ë?8ï½> 4G?ar?£!?²Ú??y¼«8%£9Â>Éü	;¢ß:òÔs?ûã=ò3Ã7ò3Ã7~û<C*1?þÃÌ>Z~]?]iö?ùè?>U?ª¿9Y9å|a?®P;:Ñý:|Í?ªþã=kIÃ7kIÃ7~û<è)Ê<5t<êH"?3Ç=íÂÕ<"?,æ·9Ñu½ÊØ§:Ëã:g%?ä=å^Ã7å^Ã7~û< P=ßÅ=/?hª;;3?¦è¸ôÎÃ8¼¿Ìóp:^::_}%?öä=^tÃ7^tÃ7~û<S"=¤.I=ô+?ä1p;C;ñ?~R_¹©²Þ8Þ[¿1!¿8ö\R9
h>8ä=ØÃ7ØÃ7~û<j?é>Ü?²S?¥Ü>lku?¹Ð¸#®9´¾¸»<gñF<q?h>ä=RÃ7RÃ7~û<Ï>¼¾=>;4?æç>°óÔ=PË+?H=±*=wäJ?Ñó*<Äfê;^´:?çDä=Ë´Ã7Ë´Ã7~û<Ô¨0?§ûÔ>WT?{ ?S?¸'B?û:í4:'Î>"PE:­ßØ9éh?c©ä=EÊÃ7EÊÃ7~û<l%?_Ô>1@G?øØ?ñÁ?`Î5?ÂG=Ìù<ñæL?ó½ÿ<é+£<ñH?²ä=¾ßÃ7¾ßÃ7~û<8Ï<<~<¦m1?áv;ÖJ;Ã?é¡¹8³À¬Ë:Ít:<³'?¼ä=8õÃ78õÃ7~û<}<?êñ>ìôF?Ñ97?§æá>£O?·¥9*û
9^m?ÍM&:¤L:Û?=Ëä=±
Ä7±
Ä7~û<1ÕØ< <Ñ,?7²Ñ:a+¸:Ê½?cRÒ¸¶ó8ìÝ¾Y"8Àc8_!?Òä=+ Ä7+ Ä7~û<~?k¿À>ÒäC?ÌY-?Êfø>K§2?Ä;-8ÿ8¢è->¾«¬:v#n::9?ãä=¤5Ä7¤5Ä7~û<?p´ü>©g?G?Jc"?ûw?:·²9Y?-;µ¤:¼¤a?ßüä=KÄ7KÄ7~û<¼.?tÊ>»\?¹3@?" ò>ÌJ?`·¸Jz9p;¾~Ú4:wH:Q¯-?þä=`Ä7`Ä7~û<Ò?BÌ®>??Çá?ã­Ø>¼1?p=ïú½<)­F?ÓÑÍ<Â<èã>?bå=vÄ7vÄ7~û<çÒ?)(±>¹aA?øÂ>äô>42.?ûfÕ¸²>ò8á¾seW:W.:±$??å=Ä7Ä7~û<+ªe>´>¦:?ø;Í>0¨>A8-?pû+=¹Ð<^S?(%:4ê>:Iæ7?@Lå=¡Ä7¡Ä7~û<òC+>ôê=
:?@r?q2?ú-?·bË:ï5:é4?(¬(<LÍç;ÈG:?bÉå=~¶Ä7~¶Ä7~û<·k¸>S>Ãd2?Ú>>ÈôW>:á#?O8z:µf+:YÜ:?òMÙ;þ;Ù-?Ìå=÷ËÄ7÷ËÄ7~û<tN>½g>d6<?o,½>_K>Ë_+?3ø:!:âU]?ZÞ<äE<ÿ7?æ=qáÄ7qáÄ7~û<T(6?V×>ÊVX?§` ?Í/á>R6?Iæ8V:!få=õÁ:6u{:vE?¼'æ=êöÄ7êöÄ7~û<d?»)5?qÐV?qÉ?	F%?úJ?ÖA69è\Ô9Aµ[>më;[:v?:Gæ=dÅ7dÅ7~û<ï?­W¸>eS[?8Ô?Ød?(G?Ü9b¡9ÍÁÒ>:LI_:¨(?©Væ=Þ!Å7Þ!Å7~û<ªÂK?£ôè>°ê_?oÎ @ÎÌ?ÅI?R]¤9#Àº9 Pá>UáÞ<Jy<^e?Zæ=W7Å7W7Å7~û<L$É>lr>8>?Îµã>;g¢>ðx3?<1g·3O9oÒ½~3C:+\!:>Ø?pyæ=ÑLÅ7ÑLÅ7~û<VI>8>lí7?yèÊ>3>Ù®)?Ê=º<ÇH?XÐ<òD<­6?ú{æ=JbÅ7JbÅ7~û<¦Yz=l2=`}3?b¥¨=x¡=D&?:8¾]Ë9Ëj=!MJ;mÁ(;¸q?¥æ=ÄwÅ7ÄwÅ7~û<]Ë'=ýù<°',?Fb©;;«ð?¯(¹r9ÂÝ¾F8¸?'9'ã¾Ó×æ==Å7=Å7~û<¶ç=Ùé<d'?Ùn3;ÀÛ:AQ?ÿ¯¸u©\8r.L¿ø?p9EYS9è?¼êæ=·¢Å7·¢Å7~û<ÜC>ì@>ó6?dJ<?O?ÑE'?¯Êú:ÜÀ:X¸&?d,×<÷<rt9?âìæ=0¸Å70¸Å7~û<ýè|>».>#ó9?oÂÚ>ÂÐ>Ä2?Z²¤<TJ<GbP?Æ<A1<Ë¥B?òæ=ªÍÅ7ªÍÅ7~û<±Ý<7Ä <Ü0?Ò);(_;â.?BO^¹J¡9m°¾ÝÀÃ; t;þ¬3?óæ=$ãÅ7$ãÅ7~û<Þ>	>¬/??Ç?
µè>¢«.?`<ï4
<K?K³=Â2±<.D?Ïõæ=øÅ7øÅ7~û<ó;=Pt=Òí2?FxE;([
;ÓÏ2?Hr¹^3N9[·¾J¸ÙùL9>8%¾¾úæ=Æ7Æ7~û<Øí<º÷®<Þÿ-?¾¯ü<^å¾<n)?~V4¹(õ8<¿¯öe;¯Ë*;¬W,?BMç=#Æ7#Æ7~û<	V?)u>øk?ÄØ?6&?D?è¤8µ9Y>`Ï;Ktb;e§j?Wç=
9Æ7
9Æ7~û</Be?Øÿ>²§e?t³?Ã×W?×T?QÛ9ár9íJ?»ñ
<ù[»;aòA?^ç=NÆ7NÆ7~û<Z=½âå<ÑÊ-?xN;nó,;0x?_¹[¾9cn¿Þ1¹u9#!¾/ç=ýcÆ7ýcÆ7~û<ã=NeØ<ô.?¯`µ<"-<!?#8£9ç=×¡9p
Ò9<÷Ä>¨ç=vyÆ7vyÆ7~û<Ä¶=Ó=04?6ú=HZÁ=Aè%?Z¡9'»9IµÜ>×8S;û}";Ôb&?¹ç=ðÆ7ðÆ7~û<èké=(µ¡=èÃ8?`Ð&?÷&ð>wÒ1?Ò_¸uJg9{-¾¥
:7ÉÆ9°i6?ÛÂç=j¤Æ7j¤Æ7~û<Tæ>i>u,H?%HB?=T?ðÊ(?ðÉÙ·^`8ÆFx¾õ`:rj!:ÐÎa?Æç=ã¹Æ7ã¹Æ7~û<\¸e=E*=°,?èÏC=£ù=ã×#?^k¸n8³H¿¤½>9öF9éö>Öç=]ÏÆ7]ÏÆ7~û<¡æÅ>Ä>\>?§ã?¤uË>N6?13;÷:±9?ï¼×<Ýá<"¡B?öç=ÖäÆ7ÖäÆ7~û<	k=M}.=+j,?öK=à'=n?ÊÂ9
9Pª??^};PªL;?Èüç=PúÆ7PúÆ7~û<øò>¹¿>>m2?Ú>^¥>ª½(?\þR;È;7ß@?¿¸ã<î<*½9?
è=ÉÇ7ÉÇ7~û<'N?mÔ>÷ox?$?A$?Òd?löõ:©L¥:0v>?Öº<Ç±6<¬?è=C%Ç7C%Ç7~û<#üÁ>÷w>ìDH?:K?]B?=22?ê{=¥;
=üOd?võ<q
<Û;T?Þè=½:Ç7½:Ç7~û<@I>¡Ö	>J9;?â³
?w¹Ì>:q-?z\=j=ýÄU?Î)è;ÕT;îÿF?lè=6PÇ76PÇ7~û<¬¤!?\0Ë>ú§K?.*?^iô>Ü2?7Ú¢F9É{©<nÌ³:Jp:à??£3è=°eÇ7°eÇ7~û<öR?ØçÊ>í?O©?MÃ=?hd?);Üã:¨>?gýT<¼&<^r>?ù@è=){Ç7){Ç7J=¶r?\
­>
àk?ÆÓ?]þ\?gRu?ö =r®<¢N[?4-;_®:ð~?mHè=£Ç7£Ç7J=!`b=/w=µ5?ÚT¢;Jt;*?z&¹dra9U½¾\Þ8JÀ9)>«Hè=¦Ç7¦Ç7J=|9=x=ÞT1?Ó«N=*Ý/=1l?ÔÙ8º
l9Ü&>~82;Ø;ü<?Sè=»Ç7»Ç7J=º,>^èê=ú<?î·<ÔH<w`3?@A^¸(9G¾$)<(0è;ïô:?Vè=ÑÇ7ÑÇ7J=cÀ>"w>×{G?=Ek?%~(?¾º2?Uóý;!¶;u®W?>2®<(ma<^ÒE?Ëè=æÇ7æÇ7J= =­Þ<Y$.?¼à[;ÍÝK;
?Üú?¶[µ69Î~¼ªs8wd&9ëX>
Óè=üÇ7üÇ7J=Ô,Å<bh<ý/?Ík=À)6=G%?Þª®8úg9A> ]e:«=:Ù?GÝè=|È7|È7J=î*Ð=%=ý-?õ= òa=*× ?RË«9Æ9Ý>H1\;&;u²)?Äé=ö&È7ö&È7J=Ê$p=J(=ES6?;³iq;ÿ?»rr¹¤ê·7r¼¨ÀÛÎr8´â7^+?é=o<È7o<È7J=`¹>:>s¯3?
m°>Ù>ÌÝ'?ÝÞñ:^}:ôG?6<4T<ù-?- é=éQÈ7éQÈ7J=Ì]?¤¿>D?
\*?ë7å> C>?	¶·÷¸C9BG=½TÍ:<¡Ý;£ÅW?!é=bgÈ7bgÈ7J=/?á>DÉG?Ì?À>ó¨:?¡xb8Ç9Õ×B>¥ì:õ¢_:E½?|!é=Ü|È7Ü|È7J=Ý?Ð©°>}O?6<ñ>ïY¨>*j7?U­¹Öz9e¾õg: ­-:æ°*?8é=UÈ7UÈ7J=0m4=ëÛ=éÓ-?ÅÖK=tÎ=\.4?fvª8~ìG9qFZ>íM®:»:òd&?÷:é=Ï§È7Ï§È7J=ü"=nò<jX,?¦x<nA<N$?³w8ÍÌ8cC>moª8ÛTZ9×G>*}é=I½È7I½È7J=CË>â[y>ïóP?$Îy?°<,?M¥9?T=ÏÃ)=d/a?	ð<À­Â;&{F?0é=ÂÒÈ7ÂÒÈ7J=|)=r¡ù<îÞ-?
];;à¡);"a
?aÚ¸ùý}9\¾Y0Ä8ëU9­C>é=<èÈ7<èÈ7J=\	?§h>A\?Þt?>	?*E?ý®8ã¶R9ÜnS>@R;¡:ÖV?~é=µýÈ7µýÈ7J=sç>|^>±RW?
?ë+8?¬gL?µx9ôQ9_H?±á²:Í´c:ÏI?Mé=/É7/É7J=Ncó<°<J1?
g ;Vá ;j=ÿ>¸_¹dç·V¥w@<½¹JÑ8¶>¿ÖÙé=¨(É7¨(É7J=ÀQ=¿Õ=u¤2?Lza=I¨,=('?b9.ÅÅ9MR>Ïy;~w5;²0?ßé=">É7">É7J=èø<a¶<4±.?C;hòO;38?Ô3J¸í9¿½:§s8A+T9þ>àé=SÉ7SÉ7J=õÛ>Ë5Ü=­8?¤±¾>ì¨>4è)?Æõ:Ç¯:".3?Ýµ<«ð<íC4?äé=iÉ7iÉ7J=\[=À¸!=-?D?; ;;?­<¹,9?¿Öçá8©19Â¢>Aîé=~É7~É7J=+Ð>Kî>ßI?Ãª?bÖ>184?
ln¸ÖîH9±á¾¾&:
%:J
?Îõé=É7É7J=ÌÁÈ>á|>£ÜK? Éq?.?õÇ1?Ôó5=ZÞ<QQ?à=pý§<´êE?ê=©É7©É7J=*=­ò<÷e4?¾Ûh=@g"=ª7?f«8^^A9ßÒ=WÖB<
X<Æù2?{Vê=û¾É7û¾É7J=ÿo=o6=(?ÁåÖ=6T¬=R?Q+¸9k ½%²:û{C:ö-<?:Wê=uÔÉ7uÔÉ7J=DJ>+[
>E7?Ê-Õ>°\>¤Å0?J.ë:²²:óu(?&M¡<¨éf<gÓ2?¤]ê=îéÉ7îéÉ7J=ó<¼y±<¹S/?-õ;éD
;Ò
?r¹A79KF¿ÉWt7¡J"9Û¶@=5cê=hÿÉ7hÿÉ7J=gà`?ôÎ>Ý?"ES@)þò?C^?¢<:ï:èâ?qZP;É]Ì:D?ê=áÊ7áÊ7J=(Û,=b=ÿÀ,?-o>è='?­Í¸,SÏ9û#½#%9A9©u>ê=[*Ê7[*Ê7J=\=?=Õ>súb?öcà?ß?x
;?þÎß:ç:=^?þÉ;Ü¨Ó:57;?¨ê=Õ?Ê7Õ?Ê7J=ÛÅ>ÎIJ>Z@?¦. ?ì^?`¦8?mÚ@=a¢ö<9-H?h¾þ<m<TÿP?­¯ê=NUÊ7NUÊ7J=nÀ<ý<ÄB,?å[P;97;fQ?/¹[¥9»¾ÂL¸ñ89À¶
¾Ó¸ê=ÈjÊ7ÈjÊ7J=Ùl>-0>K
??·7?ñI?w>0?SõÓ<Õ<:L?µ/<¦å;ßC?»Öê=AÊ7AÊ7J=8??3è©>àAG?î­?]RI?/?~D-9Bn¢9->J:n7T:¿$?Ißê=»Ê7»Ê7J=D¸>*o>wME?Oøó>d#°>K1?ðJ;BCÈ:Ð­B?é<Åã<ìG?Öûê=4«Ê74«Ê7J=ÈÒ=^=p\,?!<¹ò<Vî?2m¸
c9H×½*~b7$¹Z9=ªþê=®ÀÊ7®ÀÊ7J=¦óØ>'j}>D*[?(A!@F9¨?ödu?¶í³=S=:Z?¾§È<YqE<&?ë='ÖÊ7'ÖÊ7J=p¬>«2>R]8?--?rù>©1?T$H;¤#;j@?J?=@·<q;?+1ë=¡ëÊ7¡ëÊ7J=]b>ÿ4>µ=?¼?£DÀ>»½,?Ëè ;Î:YdG?<ÐwH<¼:?6Bë=Ë7Ë7J=&n¢>öb>y7?=ó>yw·>à³)?íü:Þ:¤:!E?öÏ<¥d<°7?[Cë=Ë7Ë7J=çº=uûÞ<"Ê2?GÒ:;%;«Ú?dg¹¸^8-¿CÐ1¸[Îp9j½½Më=,Ë7,Ë7J=>Ý>Êa>2.Q?[U?Ä>?b½:?©¶69OÂ¡9Ð>E:öT:Å3?cVë=AË7AË7J=ïBâ<R¦<°Ñ-?¹;$;t©?%h¹ÁÒ%9v¿¼C¸v)9M¨¾¦ë=WË7WË7J=qÒ$?ÒòË>AãN??,?§@?µO9¨ÃX9¾ã&?;Ò?þ:á¯?5ë=zlË7zlË7J=É¾O?©§Ê>7?XÅo?ó>|?j·:ö:û%?
<î;ã¿d?y¾ë=ôË7ôË7J=?R?Ã?Ó¿?fj?D¾p?Sÿ8¹39qi>ÃG%;úp:½u?áÎë=nË7nË7J=ÝF¨>f:h>9?&J
?kÍ>lª,?³Q<td<¨#L?
Í2=Hó<û%<?÷ë=ç¬Ë7ç¬Ë7J=;??¥òû>iNB?¢©L?.Ë?u7?Î&9b¡£9c>å!:y@M:@;?¤ì=aÂË7aÂË7J=^K?¤a?-"F?¿q[?Ç^?²\1?¾¨J8^«9_=?+:ßf-:_Ñü>°ì=Ú×Ë7Ú×Ë7J=Ñ;?Sqó>>E?É1è>La >½P9?ªº8T]&9²>RTz;;·hK?ì=TíË7TíË7J=	Û·>½kr>|'B?Ó?e3Û>¦3?vzi8Ä9à=b®u:¥O5:zq-?07ì=ÍÌ7ÍÌ7J= Sæ>²> Z=?ÄÎ?âØ>:+?ä|ý82gÖ8vU?láæ:0Ï:FrV?øFì=GÌ7GÌ7J=ÂØ=(´Ý<ñ-?î¹2;D¶;g¾#?Ñ¹ô9oçõ¾^ô¸é/9|j²¾Xì=À-Ì7À-Ì7J=;¹ö>*£>A?uº?é8?_1?ÕÄ9ã9G}>S#;£²´:¾cg?9oì=:CÌ7:CÌ7J=ëÇ>½!t>ÄÇP?£Þ?qº7?³"9?#Æ»88¢­9l
>UG~;I7;·YP?Ïì=´XÌ7´XÌ7J=ù²?Ö©?ç#?f?vË>Vò¶?D9¾N9Îò>0»:°ÎÛ9lÚ?ì=-nÌ7-nÌ7J=¡G?Ë¨°>îßV?×]?RÆ?ì&K?Øfä¸eº9>ÕL¾,<³;y?º®ì=§Ì7§Ì7J=àt>
B0>*z=?Õ"c>Åw->ç'?Ýª:%t:`F$?øk<¯N<õÉ<?°ì= Ì7 Ì7J=·j>¿E>[õ:?úÝ>ìº§>¨e)?Kõ	;{É¯:ØèH?hr<;xÈ;ÓY3?³ì=®Ì7®Ì7J=";ª=Aêh=f;?Q<<³!O<Óq8?­¸Ê9]?"¾ôÝ³:<q:Yà>?XÍì=ÄÌ7ÄÌ7J=aâú<û:º<p,?o;_:;ßV?ü#!¹ö9Æ²¿¡ý3co9w9Ïì=ÙÌ7ÙÌ7J=
N?ZÄ÷>ruU?O?Q#?wÌN?L{8î9VðÝ=Ú5:æ.:c'Ð>.àì=ïÌ7ïÌ7J=®>¼ÞC>hA5?pàÇ>Òd>Ûá'?jì?;× ;_°.?ðo <ékê;4/?)í=Í7Í7J=ú±= Ü<M*?»÷b;¦_O;%?¼6'¹¨ÊH90Õ¾¯Û9¨×9÷N?üí=úÍ7úÍ7J=L/=Hÿ< /?mïÊ;76«;·?oú¸h?9¸,Ñ¾n?7)ò9ú7ï<6$í=s/Í7s/Í7J=ÖÖU>V>H=?(\?&"?îÊ-?cx<7±;«9?H÷<0ÿ­<ºé5?6í=íDÍ7íDÍ7J=¡Â>Å>¾ç6?è>/²H>êÎ*?r+[:{>A:),?JM<­æ<to6?%Mí=fZÍ7fZÍ7J=Wüå<¨g©<%Æ-?N_ =\£ó<f(?P9i 79×ô·>t1*<Rÿ;i¥*?Ûní=àoÍ7àoÍ7J=þh>L~
>ñV?Òø?
ÛD?éP?G+=LqÈ<öÀZ?ÛN:9	: ó@?¥oí=YÍ7YÍ7J=ê,>Ë[ó=Üü4?£à>öv©>­F)?lú<õ¡<ÃüF?ov<°U<°Ë4?S¼í=ÓÍ7ÓÍ7J=l>³ø4>¶yE?W?Fì>Ï,?¸´©;cêO;#ôP?µ;Òê@;d9?Èí=L°Í7L°Í7J=¹îE=Sø
=ªt2?}ÀE=×=´&?19¡ÚÂ9¡Qi>¹ä::ÒQ?Òí=ÆÅÍ7ÆÅÍ7J=u?û9?3ÛQ?J?Z@?ÌYI?ZPù¸åèT9Íâ¾³Ç:(:ìì=?
Þí=@ÛÍ7@ÛÍ7J=?>þ:G>3<E?UÀ?C³Ì>ÕÆ3?ÁÁ(<')Ð;TO?y2<fÍÎ;ðÔC?¥åí=¹ðÍ7¹ðÍ7J=I?Þ%Ò>ß<?)KÏ>>òu(?"
°8vå9Û!>C;;,?§õí=3Î73Î7J=H>-AE>xH?_»?«£Î>÷M3?B¬#;x@È:â<Q?<¤±2<ó"=?`úí=¬Î7¬Î7J=¯·?Æøµ>°7Q?Zµ2?Û>ZQP?ÚÜÇ8n!9\>mû;ÒÇ:°f?Fî=&1Î7&1Î7J=DW²=1 u=ß9?(K>ÀÔ=($?¤Û¸¼9%1¾h%Ó;|ï;éB?y?î=FÎ7FÎ7J=É?A"´>âç8?·?0â>ùæ,?|Z;rÊ;=8?5<øÞ[<J8?Eî=\Î7\Î7J=H>lA>^±Q?G~e?Ôe?A>?ó-=ìÓ<üQ?LS:v:£Q?éGî=qÎ7qÎ7J=pã>`>M?RK-?8õ>Èé4?ÏÝZ·Pf9mcÍ¼4Ò½:Gm:}ÌL?iî=Î7Î7J=PÕò=:¥ª=Ê%6?ûBü=6´²=ã¯4?º:O;:CÂ>:;'à¿:LR?Iyî=Î7Î7J=ñR]>Îú>ç1?A_>É:ñ=¬â$?w<:³;:á<?{¯^<¢Õ#<ú-?£±î=ÿ±Î7ÿ±Î7J=o?k;°>
0F?Çª0?ÕÒ÷>ò~6?F0~·tö½9ÅF«¼H¨%:gäÈ9S?°Æî=yÇÎ7yÇÎ7J=Ç5Å=5á=
-?Æ<µÁÀ;`É,?S,g¹&B9rÒ¿¾¢&8ó8o7æ>òî=òÜÎ7òÜÎ7J=r+&?w`Á>mû[?Ø!`?Å)
?|;K?Ñ¸@¨L9ÌèÂ½íìz:ØÆ/:¹6?âôî=lòÎ7lòÎ7J={Å>)G>/¯=?Ý?aH?Ö3? =6mÃ<>I?òT<5¼<ñ6?÷üî=åÏ7åÏ7J=ôÐ<Ìx<LF.?pø@;ã°;Ä!?\9¹@9úp¿Aâ9Î¦9LNr>ï=_Ï7_Ï7J=. Þ>Ð1v>~g?K2
?Jù¢>ÅÊ]?¼¸j9dºM¾bèO9ú9ú)?Úï=Ù2Ï7Ù2Ï7J=À4=ëw=£*?ù·(;µ ;û¶?þÀ+¹	83àÀÕ¿
8¥¹8wC>ýï=RHÏ7RHÏ7J='ëï<O	¦<úô8?$·ì<ë²<RY)? û·9­ÿz½-i;)­>;{|8?×Kï=Ì]Ï7Ì]Ï7J=ÞþÖ>~>GE?N?­@?ù«:?R#õ8h	r9Ü£>6
¹;ò§f;ybM?üLï=EsÏ7EsÏ7J=¿³=Ý=6M.?J÷ê;h¼;+?6õL¹G9µ¾¤¾8Óz9rB>3[ï=¿Ï7¿Ï7J=«¬>xP>]T?Ün?´ &?æÚ7?6º8n9$o->¬<Ñ;
ì;/K?	gï=8Ï78Ï7J=­5>q§ô=Ï=?¥zß>1 ¤>J.?Óú:v§:ÿô??Õì,<&ïã;¶7B?¢|ï=²³Ï7²³Ï7J=>rò>:>hÞ\?w©?GîA?;?/¸6u?9
$Æ½ÄBá;;«&[?Éï=+ÉÏ7+ÉÏ7J=Ét?qÈÂ>V¯I?î?¢Î>Ø8?MÑ¸ñÖZ9Øt¾O
;ïþÁ:#y:?®ï=¥ÞÏ7¥ÞÏ7J=Ië>Z¤@>«@??t1?nýû>q4?«¦=F¼<ÐÕM?D<©\5<{,I?¡ï=ôÏ7ôÏ7J=,+? &å>I;??#>Nê^>áe,?"ðD¹M29a
¿böà9ò«ý9ûã>ªï=	Ð7	Ð7J=!/?K\Ý>K?d?m@?éOK?´&:°M:Lò>U;` ;zÖV?i½ï=Ð7Ð7J=Îü(?fðÍ>éR?på?^¬)?d«c?p
:b¼
:ð
ú>ëÇ;*;>ÜH?,Ìï=4Ð74Ð7J=ÔDÒ>)>Æh9?lL?@àÒ>:?8_¸Ò¶S9Ú=¾êp;F*);¦S?êàï=JÐ7JÐ7J=Ó>a$7>¤G?vµ?Ø i?gF?<þÝA<É(N?}à¸<ÍkE<Ó»o?Tð=~_Ð7~_Ð7J=D9&?sæÔ>ÏßG?
¡3?¦¢ÿ>£â3?´¸ØÎ8ð(¿gÍ)<¥ïÎ;ÜR?ð=øtÐ7øtÐ7J=¬Þä>)>Q? F
?¡·>²óD?Ê5¹©9Èc¤¾!Û9\ó9e
?Ið=qÐ7qÐ7J=¹Ë?cï>e{?úX?iK?xÊb?yB9X£,9¿fW?åÕ3;Ô
«:;?ð=ëÐ7ëÐ7J=)V>nÕ1>) ;?:Ñ>Èt>9,+?ñÕ:²­:HüK?3v;r $;¶??{'ð=eµÐ7eµÐ7J="+=Ø-W=}w1?d¹;ø#;ÓÈ?F¹­_8Ó_º¿iM<¡<{P,?[6ð=ÞÊÐ7ÞÊÐ7J=ÿý?s9Ç>°NC?Ð>?ÅYÿ>ÈL??zó·Ø¬9&¼bD;!²;2<?_Dð=XàÐ7XàÐ7J=:¦Û>ñË>mJZ?q%?ã>Â>JY?¢¹.9ßç9/©>VC;»à);täW?ÖHð=ÑõÐ7ÑõÐ7J=.r6?ó+Ö>Z?Tc:?8oë>U«J?6|9ÿ0Ú9¦>¦­:©åb:ÅC?áZð=KÑ7KÑ7J=×.â<|¥<ó.?Ï¼<t<ê=-?)wr¸É%«9Vµ½¨;Éâ\;b'?ódð=Ä Ñ7Ä Ñ7J=£44?A¡Û>R?Oæ?ÿÑ>ªµA?!)9Ð9u#
?Õàÿ:v¤:U&G?*nð=>6Ñ7>6Ñ7J=áq=Õh3=£,?ýå==1§=*?9ØÊù8rG? »
;üdØ:E$? yð=·KÑ7·KÑ7J=|Ñ><N>6?ð.>õF>28&?p$;èÈ:<H?ø<²=<Á2?zð=1aÑ71aÑ7J=CX9=d=50?½A;êAW;Ô1?
²¹ú	9¬(¿¢ÉL¸cK978¾1ð=«vÑ7«vÑ7J=s>ùr½=gù=?¤ÏÔ<£m<
úA?#9T¸nu8x\Ý¾%ã:a(}:Öf?ð=$Ñ7$Ñ7J={!&?Ì>¸ôO?Â92?!öâ>WI?>Å8.DE9ü÷>|;êKB;¯A?©ð=¡Ñ7¡Ñ7J=ºÐÊ>A>p>?×ù>OÍµ>ç/?W0;¸þ:_1?2y<@d1<Ð3?ø¢ð=·Ñ7·Ñ7J=o>LöB>ÌC?[À>i>¹*?t=;¶«è:â(?¦<Ñ¥N<kd4?¶ð=ÌÑ7ÌÑ7J=F-ô>ãÉ>+2a?uP?ù>?\ÙI?t4Ë9Æ¯9	5?ý¿;}L;%o? íð=
âÑ7
âÑ7J=³Ð(?¬Ð>¤8O?>Z?#£?	??ÿ|:
/ú9d	?æ{;hf :'^?øð=÷Ñ7÷Ñ7J={=<=x*?éÀµ;i<¡;ÊI?Ô¸2ÞÛ8÷¾8Ô¸W¿z9ªX¾Óñ=ýÒ7ýÒ7J=$Û>>¦ä<?få¼>%É>þz/?Í=¶¬´C9aGø»Ô¿:ñ¦:91?ñ=w"Ò7w"Ò7J=>ËÔ=>3÷B?j"Ì>G> §.?«8X;ïÿ;v2@?áÊ<i<F:?²Iñ=ñ7Ò7ñ7Ò7J=°Y?Øä>"Ãs?O¥?¬ßC?geX?y:´à?:¤½,?Éª;ø7;°+n?	Rñ=jMÒ7jMÒ7J=¨¯>ÕQ>]ð=?s'?5:K?ÌS4?P°8>/9x}*>©~:¨2C:Kñ&?^ñ=äbÒ7äbÒ7J=êÎï=:£=G¾;?»Ó>Ji >à×(?We.=´Ü<àHJ?N·4<Ý*ÿ;AN5?Ahñ=]xÒ7]xÒ7J=¶4%?åÇ>S?FÙr?Ä?`ÉC?õõé8M?9Ñ>;
S»:và7?qñ=×Ò7×Ò7J=ºÓ?~ .?³Û<?ÏF?l*?
0?;¸åÌ	9;ø½H;:Q:ÑÚ6?ñ=P£Ò7P£Ò7J=&c
=éÎ<¥/?5¿>;ô9;<ù?V+w¹õ8^ÖNÀìù8>j9#¾->!£ñ=Ê¸Ò7Ê¸Ò7J=xö>§Ä¡>¥C?»,?,éî>9?Í¶É8»¸9ÉÝ>¡ô:x:ÈF?Ìªñ=DÎÒ7DÎÒ7J=¬V??Üç7?0^??­Q3?*¾9²Ô~9Sß>?{~N<'0
< E??Ñ¬ñ=½ãÒ7½ãÒ7J=\ît?$û>;Ey?¡°?\ä@?j_j?dÆ92Þ»9¸Ù>ÒU:6o:£ ?VÁñ=7ùÒ77ùÒ7J=.º??±èØ>µGb?x©J?dºÚ>92m?t1)8"9¯È=7ÇÖ:y:ÉR\?4Õñ=°Ó7°Ó7J=¤]í>(ï>ØB?óüÿ>X¸>¿1?1BÊ¸I:9h³¾ÖB¬9çõ8DU³?®ò=*$Ó7*$Ó7J=ÜxX>CC>cS?l)?)?óðB?ùc	=x¤<XÙU?ÉzM<ö=æ;¤wd?¢Bò=£9Ó7£9Ó7J=S&?ín'?¬Us?B¡?}ø?û~?¤­Í:´o:d©[?¹Å<°¾$<sT?mVò=OÓ7OÓ7KY=¿g+=>ö<22?Î\;sYT;Mô?¸©¸Z9a(¾Âö8Õå09²>íâò=dÓ7dÓ7KY=Q[y?Ó?GFi?ëU?'Õ?Úh?Y	9ê¯«9×J>AuT;;
ð:b?Öêò=zÓ7zÓ7KY=è²>_úo><r>??B~>«Ç>>*?eY{8©9_÷=Ö!9ÔÁ¬9ÛÑo>½ó=Ó7Ó7KY=g>ÍA»=ó>?(<®><>t)?LÖ::P<?ÏÞ<k<²µ9?sEó=¥Ó7¥Ó7KY=~CÞ<é¤<Üå,?4r;>;Qµ"?0^¹¤vV9Æàµ¾òx·ó69YôÓ¼Àdó=}ºÓ7}ºÓ7KY=reR>å
>èãA?ï	?B¯È>Þm/?æìX;Â;K,R?z/<©³J<Ñ¬=?wó=öÏÓ7öÏÓ7KY=ÓÇ<ý<ïJ-?Dq;=kü:·° ?fF¹ñ9(¿G8Í8ûy>ó=påÓ7påÓ7KY=ßj=ëJ)=E1?ÅB8=¡N=N)?|9Ð]9|Ê>kð?;rx;·q,?«¨ó=éúÓ7éúÓ7KY=ÚV?àfø>	m]?¼?03?ö@??Õ8ÉU9ò¦>Áá;R(;K?k¹ó=cÔ7cÔ7KY=Ö^"?ÃÛ¨>ï)v?5?¦?¶Ü?«D9`Àµ9 cÈ>í<ëÅ­;¯ j?òÄó=Ü%Ô7Ü%Ô7KY=0ù<v³<X2?ß&;Rø;xV? Û¸äp9Ý1j¾êÓê7N­9vßÄ=ãó=V;Ô7V;Ô7KY=Y`u?ÓNÎ>D=?/?<ü>è¸?"Á9±S 9`Ò>ïN<¨±;wÛ?
ô=ÐPÔ7ÐPÔ7KY=*O?é>Ñp¬?xM§?zè>«$¸?39°J9ç+.?0Á´<¹Ò<¦þ¡?@ô=IfÔ7IfÔ7KY=Q÷Z=)ü=7h1?(½Á;?£;+?··ln8ñ}D¾ksõ8"V9ylÆ> (ô=Ã{Ô7Ã{Ô7KY=©`>¼o>G9?þu2>­þ=Ë3?¹¶¥:ÊI:W ?l<sÒ;_ýA?ì7ô=<Ô7<Ô7KY=-=.bQ=ïF0?õJj;ã20;Ù3*?y«>¹Ò¤]89Ü¿è¶9Ð9;b>ÇMô=¶¦Ô7¶¦Ô7KY=«£å<A©¤<Ô2?Xå¼:z:
ì?rF>¹ ).9×¿ªÃ¿8,19Ñ>Ùlô=/¼Ô7/¼Ô7KY=yÄ>xøy>O6I?
?O@Ì>\2?ç8ùø9¹¿ü=£Z1:p»:a?>²ô=©ÑÔ7©ÑÔ7KY=E?JÉ>{?ë?µÌ??ßy?739çÝ¦9Cy>Í\;;0?ýµô="çÔ7"çÔ7KY=è³>LH>wd??ó/?µ·J?Qv°=Ù?=.âk?¥<BS:<Rgc?÷Ìô=üÔ7üÔ7KY=«ã:?Ç(Ã>â&u?¦6?ûrJ?íSI?ÉÓ9Aª9Ó¸??:¼¼:3?üÜô=Õ7Õ7KY=*
?¸h>u?À¥?ÊÍ?ßñj?ðb)9A(³9×	r>ia;<;Ly?	õ='Õ7'Õ7KY=îÍ= §Õ<wæ/?-í(<¢Ô	<Äà?´-¸þ9}½4Z;=;Ä0?Hõ=	=Õ7	=Õ7KY=Íü?u±>LQ? ??9O?¶þ??j8|J9U->o'e;Kx;^E?Jõ=RÕ7RÕ7KY=Ú<^:<üP/?Ðþi>'ï5>± $?2x¹?k 9XþT¾Ú¦9ÎH-9%v?e9õ=ügÕ7ügÕ7KY=¡*?óëà>T-B?b,t?«2'?çí:?Ùâ[9ýÒ9öþ>Rp*:÷fô9Ö2?æAõ=u}Õ7u}Õ7KY=9>í7(>rÏI?z?4ÚÕ>¾1?aN;Û;{	D?½Æ<b@<©79?tZõ=ïÕ7ïÕ7KY=¤»<J<*-?Á;sãë:ÕÜ?§¹Èt`8Ç>À}(8~Ð 9>dõ=h¨Õ7h¨Õ7KY=¶¯>j×²=#<?TïÄ=«º}=²F?¤y<7j<sd?8ä<ø¾;ÏEJ?Þ õ=â½Õ7â½Õ7KY=WAä<>Åª<]+?"´@;ä-1;7?hÄ¹é,9¿ì¾OÖÏ8:òL99Î>Ò°õ=\ÓÕ7\ÓÕ7KY=¤÷>W>ÆM?2Üô>Ô)¬>o6?Y$¹j9°¾rsû:£q¢:h"F?U´õ=ÕèÕ7ÕèÕ7KY=Àz>¥Ú$>ú±B?ö·><C>Ô"1?håE;Ë÷:M?|sL<ÆT<
õ??°Øõ=OþÕ7OþÕ7KY="Ö(?R
Ô>õÓK?|â?£h?N¾@?{Ò9å,Ç9@É>a';ÜÄ:JªY?4çõ=ÈÖ7ÈÖ7KY=Ru¯<ÖV<Uÿ*?¼ûã:õÿÚ:*@?S¹8Îg7é$Áºh8í8Nb>ëõ=B)Ö7B)Ö7KY=w»%?ò-Ì>ËO?_­´?
t?y =?î£8Õ9ÉT!>_§{<\
<ªÏh?
ö=»>Ö7»>Ö7KY=S1¾>ôOg>à}R?¹ð`?R`"?Q1?qÎ·8ÏQ89I>I;ÝVL;õ<?3ö=5TÖ75TÖ7KY=Ù¼=¥2=ü<?ðj=_ì%=N4?Â:&a:ù>f;K0;@?#Tö=¯iÖ7¯iÖ7KY=;{=é<	.?F><	<Ü1?§aÌ¸c9j_f¾¶
q9ÜÎ9I·>ëkö=(Ö7(Ö7KY=K=CÄ<=7-?ùY8>$>÷?Ð¶J½9KÒ(¼yþ	;UeÄ:´ß3?1ö=¢Ö7¢Ö7KY=É!=äýÒ<LD?ïX;¦Ü_;yÈ"?FS¹WLù8W¿lÞ8y(r93Çj>bö=ªÖ7ªÖ7KY=óG
=ª¢<öX^?éF<; ­Ä:u?Ap
¹.w+8U+Ó¿LÀ79B`¦=xö=¿Ö7¿Ö7KY=µXá<ª¤<`Q/?§,;6Í%;l/?1¹krÔ8Æ4¿þâ:·Ù­i9î¼Ì¼¦ö=ÕÖ7ÕÖ7KY=}é§>ùh>*8?×î>rA>íà+?9÷:#¦B:«00?N(;<<¸f7?ªö=êÖ7êÖ7KY=Øã=¼G=8´9?;y<ìþÇ;*J(?y\|¹R²9%µ¾Ü¤9Øµ+9ß>¯ºö=×7×7KY=¡.¢=QGd=à5?×nÄ=Ïþ=QW$?h³9Ï	Ñ9!¶Û>Õ;@H;Ä-?¡¾ö={×7{×7KY=¤Ý>?¨>ÖÎZ?ê£?v-?.H?çÆ9`Ö9,$?UÑà:º:¯¨=?5Ëö=õ*×7õ*×7KY="i°>Aåb>
G?4.¶>;n>Ül1?BËó:ñ6§:Ç:?óF<\D<Á¤A?Õö=n@×7n@×7KY=ù£>0]>s6?úÇ{>M9>f·-?d ø:jÅ¡:;¹D?±?Æ<£û<?9?àèö=èU×7èU×7KY=g²>P-u>¯G:?S¸Ü>E¤>*%,?@z);ÚÕ:ÊàJ?!×<<SÓ7?êö=ak×7ak×7KY=7M?Öþ>	'N?xf?Z?Ï9?ßS:\u:vB?,¤G:2:Ä%?¬ûö=Û×7Û×7KY==ð?¤,²>éMZ?çy?³*?ëc;?9|¡9
Öÿ>ó:ÅMG:,?×÷=T×7T×7KY=C>ñ=Q>7??,9?Ñc?ä2?%7<ª;5Q?ÐÝ[<i<÷D?Ì÷=Î«×7Î«×7KY=91Ö>§Z>Z%O?öd?«S5?Á8?%¤^=%¦=<R?sæ<G<lR?Ä!÷=GÁ×7GÁ×7KY=O-á<{=£<â0?7;D%r;t·?góí¸²Ôò8õÚú¾8Ù69ìÁ¤9
>)÷=ÁÖ×7ÁÖ×7KY=¿?sÃÎ>D?lF?@?ÜÛ.?F@99ap9 Ì>:>-ì9òQ$?R3÷=;ì×7;ì×7KY=ûl ?çÊ>ÖgJ?]ÞP?*?ÌêE?G,9l¢9ö<>xFé:M=§:´2?ô;÷=´Ø7´Ø7KY=@ô?~ì¾>ámN?ýK0?ØQú>"L4?¾¹9?¾8=¼??4Õ:©J
:ÅÔ?¿÷=.Ø7.Ø7KY=úÍ9>üø=öd??î¤
?Ò>ê(?<Ý:ø:aS?¹
®<¡×s<R»6?²÷=§,Ø7§,Ø7KY=FZ]?Îï>Jm?>Äq?V+	?÷a?Û;Këµ:Ûz??ö7<ÛÒ;¢^?Ð÷=!BØ7!BØ7KY=ûQp>bZ(>·6?K=r>L
7>ãe)?wq:p1:
0.?Q<<$Å7?²·÷=WØ7WØ7KY=DX?+C?C?¾Ú?íët?ü{d?A¨¦:yâI:qTS?®Á&<hÚ;¿uC?Ïæ÷=mØ7mØ7KY=]ü+>Aäç=»Ý=?,,?è"ó>_%5?×,=ÒÕ<ðN?+s=yÀÀ<=-A?ð÷=Ø7Ø7KY=J?¨é>
a]?Øe?Óº½>u<?½_7fR9ËÜ<ô;}¹:æ°H?ú÷=Ø7Ø7KY=í#>»ê=:\2?s:>/áÓ=d8(?îP:Éïø9ña?Ö:<<17?ø=­Ø7­Ø7KY='Ö?@i¥>eG?ó´)?O×ò>ç2?«¸££9I½vì:oí¥:p6??ø=úÂØ7úÂØ7KY=*·²<f<NH-?Ma;$&;@-?ì¹< C9ãó§¾¸Æt9yø¾çø=tØØ7tØØ7KY=´z>t(>ùB?3?«=?}O8?A<¦<<GpW?:ë:·:oN?e
ø=ííØ7ííØ7KY=¥5?]{°>¥!D?É7?ø??Àº-?.Xø¸&tö8dû¿ÑË:)½¦9"R?ôø=gÙ7gÙ7KY=sä>!>#I?¡éJ?lt?Ì3?§P8:Ç9()Æ=¨Í;|4½:
L?Úø=àÙ7àÙ7KY=á½Å>>B>éÐC?¹7ð>ad¬>+\2?o_8ÒG9	>X¸Ö9ô'u9¿7`?3ø=Z.Ù7Z.Ù7KY=9Ö!?ìÀ>UÀV?
H?Ç³>/R?pß8Yè9)Å>°:X:t2P?cFø=ÓCÙ7ÓCÙ7KY=L=}:A=ò0?V;­S;j?á=¸eG9­ó½ê¶7w°,9U=\Gø=MYÙ7MYÙ7KY=ÿ²8?,{Í>Óf? k¯?5)B?kJg?·9];¾;Å6J?;ba<Yè<>xH?°ø=ÇnÙ7ÇnÙ7KY= ?Õð¬>¹¯N?6
?xÊ>ó2?¯7Ý*9þGT==;õ*æ:Ä:R?Mø=@Ù7@Ù7KY=O¡?«?8â ?æ;@ÆÏ?1Ä?¿7×:ñ<h:ý<m?ÚØt<³< [?§ø=ºÙ7ºÙ7KY=À? >- `?@¦\?s<?Ä-E?!à-8RC9ðãã=Oï;mØ:;=?ý¯ø=3¯Ù73¯Ù7KY=ÏN=ÃsÝ<i3?+`;?7;Ð8?·t¹ö8:ÀQp
¸â¦8Æ¬¿µø=­ÄÙ7­ÄÙ7KY=¿e?=^{=Dd.?­?#=§Ý=v?îÏ28,ÚE9>]ç=`ó;×¿©;²D7?Lûø=&ÚÙ7&ÚÙ7KY=C4?1×>!GV? 8?}s?¦63?dV@9zª9@U>Ôbµ:±Í:*A4?å&ù= ïÙ7 ïÙ7KY=2ã?V]&?¤TF?ù]?eµ>'M?Ó»¸`ÿ9%}¾8;­ !;»·a?Eù=Ú7Ú7KY=¢ôà<Ò¥<ìä-?Õ_p;4];è&?:Wu¹ffX9M¿eé>7F¥9q¤<6Gù=Ú7Ú7KY=*ã¦>à¨X>±0E??J?òû<?då"8I9³=Î<ßã|<í P?SSù=
0Ú7
0Ú7KY=r_>®·>ù:?Ui<.ý]<ÿ)?¹&¤9ZX¾tQ;I;:?4Vù=EÚ7EÚ7KY=ÍP?PÊô>å\Z?Þ0_?f?|×E?ä×¹XNÂ8¤°J¿Ð©B;ë:\S?#ù=[Ú7[Ú7KY=Ã3=N)J=F0?ÛT<hÓ&<G¿"?Pe8:òu-:µ?	:ZWÓ9G½5?÷ù=ypÚ7ypÚ7KY=*LN>ý©>ÃC/?º5>ñb> Ç"?YØ:ÎCá9ªa3?VG<[¿<:1?ù=óÚ7óÚ7KY=BJ+=c =Ø'?y};µsw;]å!?o½P¹[9ä2¿ç¸¼	9tÆy¾Zù=lÚ7lÚ7KY=¸í­>ý8q>b8?YÎ>Ï³>À,?;5;æ:y¤I?ò=´<bÃ8?¨ù=æ°Ú7æ°Ú7KY=³~ì=ñN¨=BÛ3?<Îâ=` ­=W4'?¤æ}9B9F^Ù>V7<\Ù;³s4?µ¹ù=`ÆÚ7`ÆÚ7KY=þÓ=q=¡¼4?§Á>Ï>í6)?=,69h|9ÜÃ¸>ù;Îá:v)?Óÿù=ÙÛÚ7ÙÛÚ7KY=?®>Å+j>Å}>?¡5?x&Þ>òf/?Jä¿¸ôã49ßÈ¾Tú):§ :­w?Ûú=SñÚ7SñÚ7KY=z±=ìZ=µ+/?í=]§¸=
µ$?qÂ 9X¿99×>Vr<Þä+<|4?u+ú=ÌÛ7ÌÛ7KY=âþ_?óý>oÍa?È?õ
(?mS?d¨	9<ü9Ûd>:$ª:h7:#|m?½.ú=FÛ7FÛ7KY=(Ù
>´
Ï=õc/?æ¾¿;%2;u½&?¹}9ý`¿b=¹sõ8Ý""¿ÛDú=¿1Û7¿1Û7KY=è>+G>à
K?JC?Ä	?à°5?#K¹P?9}³¿s¡ê:VÍ:g+i?>Yú=9GÛ79GÛ7KY=P6=¤=h5?	ôw=`^<=%}(?W:å:´:	?ê?;44;
S=?[ú=²\Û7²\Û7KY=uz>:D(>>?Ï·>éM>åA*?÷Ã:×¬:ô??í°<9t8<¯R<?ú=,rÛ7,rÛ7KY=S=Ñ<^,?¤qv=2ÈG=må?Ê¸(I9b¾ôé:áÀ:ÿB?Ø ú=¦Û7¦Û7KY=vB>!+û=LF?3%à>®<¥>¢-?í¹G69ÙÄ¾Þí¼9@2ê9½Î>Ôµú=Û7Û7KY=Cå=!×<©Í.?û¢ä;ö½;j?Üïc¹iQ9]íO¿¨¸x	9èf¾Çú=²Û7²Û7KY=S\?§?Ëi@?kÀO?¿ç?5?²'X8v9Õ=çç96ÞÐ9³£
? ÷ú=ÈÛ7ÈÛ7KY=RÑ¥>õV>âyE?/&?å>rM9?ú3E=rð<È?R?3ø<`y<ìÇc?7û=ÝÛ7ÝÛ7KY=Ê=ÎH=4?©;vç;Hw?í;?¹³uZ9à¾¸{.ð8	è¾dû=óÛ7óÛ7KY=¾5>ø6W>¥>6?ÏË>Æ]>
Õ$?dEÞ:Ð:??tÃR<åÔ<ï0?×eû=Ü7Ü7KY=
Kæ<ï¨<á}.?²[; FF;±´
?0
¹L88#9Àö1é·.Ø/9¿©½{¶û=øÜ7øÜ7KY=R@?5Wì>P?PH?þY?H1?e«9fü 9\±_>cË;ïÉÌ:Ö:?hÇû=r3Ü7r3Ü7KY=½H?¸Þ>*xg?¨þ?y?1u?«9ó¹±9X|ö>$Ð;ý :Zw?iÉû=ìHÜ7ìHÜ7KY=ÜÊ·>>x>­ª=?ý?Uç>yç.?óá¡;©uN;ºH?
j<2N!<6':?]ÿû=e^Ü7e^Ü7KY=oÞà=]=CeT?9?ç&Ò>*
;?NI1:Ä+:J?që;ajN;ÇUF?ü=ßsÜ7ßsÜ7KY=h½'?òàÀ>_¢^?m?$YÃ>ö!E?Yâ¸<¾8±*´¾Uß±:­N:ýQ\?ê#ü=XÜ7XÜ7KY=¯ë#?±Z>õc?h7=?Ø@Ä>$Òv?D.9kN93á©>;®;íI;q\?4ü=ÒÜ7ÒÜ7KY=·<¼<ÈÌ<ò+?TË:þòØ:2%ð>S0;¹À9Ãû¿ß%¶249Ø¥ë».<ü=K´Ü7K´Ü7KY=®'?å?Æb?½)4?Lò½>|Ðr?om:0§D:?å=0<¬Yâ;èSG?ïTü=ÅÉÜ7ÅÉÜ7KY=|T>øÁ>!/>?/8?8Ú>ßà3?0jv80Ñ9ô³k>á(:=Gð9\	?@[ü=>ßÜ7>ßÜ7KY=ØLb>ä¸>§7?s7?Ìà>ã+?«Æ=±3§<:H?ÜªL<Z<<4?pü=¸ôÜ7¸ôÜ7KY=,>LËQ>Î?7?>{U[>¹.?¦d¦:xÒ:ó?sÃÐ<Y<Ã9?-~ü=2
Ý72
Ý7KY=WÚû>k¦>µA?¿?õÆH?BÕ9?bØ³::/?gX9<Ñì;ñ[H?¸¦ü=«Ý7«Ý7KY=gÍ?|»¥>!PS?'$?ujæ>a6?Ú/95R9Ë½>y	:4û9§d?O«ü=%5Ý7%5Ý7KY=3Óº<ög<E0?Ã³";"o;äK?d¹Ì®H9Ë(ª¾Bu:yÄö9öb$?Ò®ü=JÝ7JÝ7KY=2¦R>»C>>X8?wÑI?Y¬?OÍ3?q=.·<ÔN?nÊ<PA<áV>?Éü=`Ý7`Ý7KY=ï?nÎ>|ÃU?I?JôÒ>;;?î8¾¬~99Â>ñ9ç°ß9k' >wÞü=uÝ7uÝ7KY=*t?èc?ôh?cô?on?Cb?O¥J;r;lí@?DÓ	=¦<æS?àü=Ý7Ý7KY=öH¡>\§Z>'Õ<?Åø>3´>Xµ0?x%=;:ð:)UI?a<êB<+eA?Öæü= Ý7 Ý7KY=ïÿ>h!;>º C?<?aÍ>z2?ÂôM;ôiî:å%]?¬Ò<«*<ºE?%ý=þµÝ7þµÝ7KY=³Ã>u^>ça?«S?§D?Ë´F?Ô8Z.Ñ9$>Ù ;ç:½:bY?è@ý=xËÝ7xËÝ7KY=	r×>n|>M?ÔX?¨?ô¸;?ëC¹Î^9Â¦¬¾ð7J:vÆ-:kó?wTý=ñàÝ7ñàÝ7KY=¢ðB?÷Â>÷?t?T@ÇóÄ?Ðð?W;Wç:Àxn?
ÿ8<yýÝ;«VU?ü[ý=köÝ7köÝ7KY=¬*>8*K>Æ-8?p>ü­i>Ò((?Ûí;ÐÆ×:ÿ8?¬t2;ýæ;¥g?ý=äÞ7äÞ7KY=[º>âv>d}A?»kÔ>Bæ>E¬0?lËÙ<=<¯,S?b¶<©xi<°G?Sý=^!Þ7^!Þ7KY=Àl>bMÌ=z7?7@R<ÁV<¦+?µÓÇ¸n9q7¾jÀe¸³89Æ8¾×¡ý=×6Þ7×6Þ7KY=o³<<Ü/?îà<îÔ³<ç ?¯2¸Ù5p9YÉ½½ò\ð·À|l9½h£ý=QLÞ7QLÞ7KY=ÈA?â&?äa?	Á?)f?aØV?þl8 3V9
>=[¬;ð:D;½Ú`?ûÁý=ËaÞ7ËaÞ7KY=!> ?öÅ>¥5P?YA§?eèI?ZT?Ùµ :kýM:=ºG?¹À:eÝ':!gG?ÙÇý=DwÞ7DwÞ7KY=ñÓ=¬=¨0?ðÃ=ÊX=i&?Ý9.>¿9R?Th<¸»<>:?ùËý=¾Þ7¾Þ7KY=k$?hS¶>÷bf?V~?PÛ?®P?7V9cÓ9a¢>1Ëã:"i:#z?ôÒý=7¢Þ77¢Þ7KY=C¤?Æ?hS?å±? n?Þ>?]d¤9hÅä9Xõ·>àÍ;ü;$£Z?ëý=±·Þ7±·Þ7KY=æXù>*¤>f{B?Ën®>Mu}>.0?
í:=#èô<dC?>rS<<l»6?ôý=*ÍÞ7*ÍÞ7KY=Vª>Fi>(q:?É	þ>®Ç½>W+?;:¬Io:H)?`;<PÐø;É@?I6þ=¤âÞ7¤âÞ7KY=XÀ?H?ªu?ví??¶R?íÜ<9Ý½k9ÅÍ>lß=;J;A{.?ô8þ=øÞ7øÞ7KY=¹5í>­%>üG?Ñb?°¿>¹6?þ¦Ü¸Ú)J9Ë´¾
º91?9Yp?ÖKþ=
ß7
ß7KY={Ó³>>¹v>W:?·×>uX>`1?â³:ÀÄ:2#?9j2<8Aö;ºy9?aþ=#ß7#ß7Ù=zG0?÷Âà>ÇH?qQX??»ª6?èP	9a²9E>
-;ÿgÛ:Ö|J?n|þ=8ß78ß7Ù=ÞÃ&?ßúº>¾Rd?±?jâQ?ÑåW?QO9\½9K.>~K;ÛÏ:.}?7©þ=Nß7Nß7Ù=é=/Aß<Ü)?hF;¨w);¡Û?Zi¹»°9Åã¾¨¶¹G|9y¾àþ=}cß7}cß7Ù=zõ?m¸>\Q?½b?º<?1õ:?ÈA9Ç)9+â>åÙ:nÈ:­Î
?Øæþ=÷xß7÷xß7Ù=ïj:=[=%6?þû;Ðæd;é?wä¹èH¡97Dô¾ËÚ6/¢9_#G<Âøþ=pß7pß7Ù=»??h¦ê>ç,Q?}÷:?Ìýÿ>ù:?f¸d¿9
¾Ý::EX?«ÿ=ê£ß7ê£ß7Ù=«*î>ü¡>Z2<?Êê>×±©>·1?Mt.89J=<eÒ:¶:ú+?ô0ÿ=c¹ß7c¹ß7Ù=ë=çÁ<Ê3*?A;èÔã:õ?Äe)¹h_Ñ8TO¿zð8 D48&×ª?6ÿ=ÝÎß7ÝÎß7Ù=®;? þ¤>MöF?â	ÿ>«>WÅ>?¤/\·Ä«Ü9p¼c::!V?éNÿ=Wäß7Wäß7Ù=0&?E?u4?s@?H?ÕSl:¦(:P]3?v°<ÿ&
<S£?v]ÿ=Ðùß7Ðùß7Ù=¬a?¹¹>ùV?ßV`?gÞ?¢=?©é<9fó90´> 2¬:Úç:q$?!aÿ=Jà7Jà7Ù=20ÿ=&¼=Æ¤-?³ø<i
Ð;±&?íÇ¹:p9o¿`èß8ù_9@¢M>¡aÿ=Ã$à7Ã$à7Ù=r?D0¸>MÈF?OF?þ?Ï¦:?þd75%[91 =À¥£:`N:ñÒJ?rÿ==:à7=:à7Ù=É>AV=>ÜN?¦K¦?ÚW?ö9E?C9B9`©¾>ÞI;ðNÁ:9C?xÿ=¶Oà7¶Oà7Ù=*A=0=ìX;?+LÄ=4i=|W?±jÏ¸Ä½o9º{]¾í/ :<ä¯9¬$i?yÿ=0eà70eà7Ù=	³S?Õì>e?¸U³?PäP?Ç[?ø.;ü÷Î:lX?ÎÞ<ûÅ6<äOL?9ÿ=©zà7©zà7Ù=÷?0À
?½?BZ@88Å?Û§?=:AÒò9ðSG?£?	<;R? ÿ=#à7#à7Ù=_þ?:¸>¼R??÷B?Ó

?OÈ4?ÅÆ¸A"9ív¾yÔÌ9*s:ÔÌ>Ðÿ=¥à7¥à7Ù=)Ò¨>éZ>lE?'Ñ?¯SÅ>àc5?ün8`ah9C£>°\;

¤:¼N?³>»à7»à7Ù=]½;==a2?Ü ;çë;£?,«¹A
à8Ä¿Bð¶¸ñU9÷æZ¾ª>Ðà7Ðà7Ù=oÙx=f4=Ãw0?>o<w;<QZ#?\k¸ö9©Ô¾fDÆ:f:öN#?,>	æà7	æà7Ù=òÓ<?S<,Æ1?¹pn;¾Æ);Ä3?,:¹n!9+(¿£}19y)`93³Ê>4>ûà7ûà7Ù=ð/?9aÎ>W½A?g2?q=é>fD?0ù7ÁÔs9Ý¨=¨ÿ¢9À®9Xï>Í;>üá7üá7Ù=Á=¡f»<æe4?n<õØ;÷,?w¹üa9.ç¾Xc¦;jp;Ðt1?B>v&á7v&á7Ù=¦¶?eN>û?»n@ì ?íz}?Ó/:õFM:ÇB?3Ç;;¯i;M9Z?IB>ð;á7ð;á7Ù=ÄÍ=élà<R¹1?òdo;,±[;¬z?P¹ÊU8qó¿WÅØ7ü»g9<xo=K>iQá7iQá7Ù=A>d&J>?9?x>¡÷`>¯)?vÚÁ:o<:µ52?Ìi<~7<[Ç=?4O>ãfá7ãfá7Ù=¼É>RîF>n/>?éÃÛ>¢>,-?,°ô:Î§:Î¤:?;<ôjK<ò[C?Q>\|á7\|á7Ù=Úy>z]@>·M?®\?*A?Ò8?¸ìP=Äô<ã½Z?æ`î<ð<&ûS?ÐS>Öá7Öá7Ù=p?Ñ×°>JB?	h=?úÂ?w-??¯9òmÁ9ÛVÓ>e;::úùj?Æ^>O§á7O§á7Ù=QÜ>?Ïm>×+m?2lØ?îe?7Kq?Gú[9<Ö9n>: 9:@?´`>É¼á7É¼á7Ù=jß?ê °>óR?oï>Ùs¡>Üö=?á¸;9a£¾Ï´Ö:t:«R?!>BÒá7BÒá7Ù=Â&?ÇÂ>ä+[?Ôé?
F?C?_eh9à"9ü¡6?ßW:ü::§vB?*>¼çá7¼çá7Ù=ÀÄG?6­>:Z?J7?ü£>?µw;êfÉ:F1?{;ïÙÈ:ç¨J?\ª>6ýá76ýá7Ù=5.?³mä>æC??ÎÙ>X1?Mö¹$Ú9y`¾¶í>;+Ö;jÄ.?Ñ²>¯â7¯â7Ù=«ë5>èu>²D5?eÚ>Z¡>5-?6;4hÑ: 8?¦b<.<fA;?&É>)(â7)(â7Ù=f/ù>µS¥>Éì@?¹Ø>ç«>©ø0?ßÃ2¸hï¨9±r½Ý:º\X:§x?°Î>¢=â7¢=â7Ù=&+?%¾>÷f?ÎW@bé?¡Ö?³¦9PSJ9
ÂR?\ó¦<I$<?}Ý>Sâ7Sâ7Ù=Á5Ê>Gú>z7?íl? ò"?ËÍ9?ñ)=ã×<1I?Á¼=u'¯<iwC?°ã>hâ7hâ7Ù=¶Òµ<åH<F1?÷JI;/,?;ªÆ?þ­è·l=9aZ½¾±ä7°!9}Äµ==ï>~â7~â7Ù=Q?Ô,ö>YY?
ó?±
S?¸Q8?Ïó]:¿
:mH?;ËÅ;VFo;S?Äï>â7â7Ù=úX?¸>ä~?Î¥?Ô?¼¹?`Ë9: »>7;³È7;¹Û\?7>©â7©â7Ù=ÿ>Ú%G>§9?·õò>OÑ³>Yò,?³R=J=õÔN?Ø5<ÂR<!B?>|¾â7|¾â7Ù=´»=Ç<Á<.?tÁÁ;ºf;vW?OëÎ¸Û9tÌ¾o7Õ6çón9md<>õÓâ7õÓâ7Ù=<Dô<¼i´<M-?Á¢¯;îª;Æ"?ZÍ¹¬f8Ö[§¿Aà;~a;Ý¤+?ä/>oéâ7oéâ7Ù=^_[=R!=+.?gÁ;¸	;S7?a*Q¹©EA9 
¿/¹AÎ8Ý@$¿»0>èþâ7èþâ7Ù=wVµ<vä<RÎ*?ðQ:Ø:XB?oî¸|¼93xÊ¾
Â7qö8®-= :>bã7bã7Ù=µ1k?©ÿ>&l?µïD?SÛ?-??\9UÖ9{"?Ì;Ìì¤:M?²?>Û)ã7Û)ã7Ù=?[ç=Öó¤=83?;ª>þ±>
ß'?¼ì=Å»¶<	pS?n¦
<i1½;B«??jO>U?ã7U?ã7Ù=jö?Ï~«>ÃüD?¥&?ý,õ>Ík-?f{¸ÔDt8Ò¿Êï9;:*>[>ÎTã7ÎTã7Ù=§d>Q¤>ö<u?ì½?±}H?wq?~Ún<[S<]N?MøU;ð
;õ@?ªj>Hjã7Hjã7Ù=?rî<®õ¯<t-??;s;Y?g¹þ8×mi¿\E¶`ë±8Øp»¼Þp>Âã7Âã7Ù=q<Û=«©=D6?bî>÷Ò=þÌ)?§êG:¹ê9ê	Z?Ñ<ïøÕ;Àu.?Øu>;ã7;ã7Ù=QØ>¡>;+T?ì0?!õ>Ï7?9]ZÝ9úÉ§>÷:ùÍ£:;|A?|>µªã7µªã7Ù==C=÷ð
=÷ã/?pm=@r=RÞ ?>x9Þÿù9~>­;XêÕ:BH"?~>.Àã7.Àã7Ù=ûæD?]é¾>>?d@¡2?ræg?$#:Ó9QáE?,¨¼:^]:ý+Z?Ë>¨Õã7¨Õã7Ù= ß\=²~ ='0?`¡;Ø&è:dù?áí¹åix97$¿¨·¾·ÍN9
l½W>!ëã7!ëã7Ù=rM¥=ul=M93?T¨;Ò;,#?i¿¹nµl9ý['¿Áº6xj7T9L>ô>ä7ä7Ù=D¶6?B±>^µ?ò?bi?a.?½Á;;©¹é:¦M?ý9<h¸;ù|?>ä7ä7Ù=5¥ò>f=>E?}á#?í>:0?ì÷6ÐR¯95<PW:IF:ÎB?X>+ä7+ä7Ù=À]è=b¦=ðÂ2?@6<
à;*õ(?¨2¹]Ù79Lø¾åú¯;±v;7?%>Aä7Aä7Ù=0Ph>Ú>¹B?²?Øìæ>ª]+?rä<-À< AG?ìÉÔ<`<_*9?ë»>Vä7Vä7Ù=\>=éÖ=2?âÅ=]=!]#?X9i8´9R¥=ll:s/!:'¿;?¬Û>ûkä7ûkä7Ù=Ý=;> =1?³j<$é;
?iÌ¹mø9¿3l 9?P²9Pf>Äï>tä7tä7Ù=é>@I>÷??n1?kÏÚ>d
+?5â<uÖ<óãS?æ$s<#<ðÚ>?þ>îä7îä7Ù=RI?%¿> ÛD?Íë>òp>ýî@?ÀN¶as39u´Z¼îL;±·:o3?>g¬ä7g¬ä7Ù=RJ?'­>o/??ó	+?º8õ>2?ùß:¿©:)?8å<
Ò<^|F?>áÁä7áÁä7Ù=1Ã%>IÖ=gJF?Ø`>½V>üO-?5Ä×:õ.:¢:>?¹£¥<IÞY<L¡B?²#>[×ä7[×ä7Ù=ZË¾>Î°b>lvW?.Ob?[Â?mA?=bÊ8ñr9¢BU>Á®<­H?<ªài?»%>Ôìä7Ôìä7Ù=WZÇ>LíT>®o?t ¡?gò3?È9e?å}Ç:÷y:~NL?òN<}»'<_N?k&>Nå7Nå7Ù=/p?HÔ¦>:K?°?UÔ> y4?SÓ;°;X³P?D¨:ÓMy:?ä->Çå7Çå7Ù=PÄ>>ºª:?j¯>¬EJ>äí'?åº¥::ÄÓ?B<U<õC=?4>A-å7A-å7Ù=ñ>G>ÒÔþ=Ý(H?êJN?úé?{7?W÷=t£°<ÿT?eMM<u~<YL?];>ºBå7ºBå7Ù=ÞÁh=¨®'=É¬1?Þo=ìQ_=×?æEª9ÝP²9
tô>£#µ<Ý}<ÿ.?ã=>4Xå74Xå7Ù=GÑ{=Â8=¨/?Ë]´;Að;u?,u¹,8¿¼]ª¸Ï^>9se¾?E>­må7­må7Ù=Ø¨ç<iûª<l-?Tg=P:=í?d2v9(9xäõ>iÜd;xk8;aØ?kd>'å7'å7Ù=?¸ø>I¦>7??Z~?ÀÛ>^'.?ÿ+;QÏ:@?ê;8;nºF?w>¡å7¡å7Ù=e¬=YÙa=·t0?ñ=©]=w!%?/8$9.ÒÏ9TJJ>ÑT<ØÃÇ;4'?çw>®å7®å7Ù=Y1ü=Í·=W /?TÊÊ==ÓH%?'	(:DI:õ
?Mr<Dþ1<à>.?n>Ãå7Ãå7Ù=Ek?`u¼>Ø1W?ê'L?¦Y
?ùá<?(9Äî92o>«XL:+?):ª?¤>
Ùå7
Ùå7Ù=@(?fÚ¬>âx?éÙP@ÀfÝ?}q?Û°;µ&; f?J;¾;Ó¤?´¢>îå7îå7Ù=*ñ==¡7
=²æ/?4Þ;¿n;Û¯?E²Y¹-U¥9-¨¾×;K¸B.9u¾¼>æ7æ7Ù=¡9?^	°>P1S?3'Ó?"¸?0ÖB?ç0ú:n:â>?ï:y;ª±;+MR?Ð>zæ7zæ7Ù=6?êøâ>÷YM?=n3?ßõ>Ò:?¤	8Æ×9¸Õg=L;ãÀ:â£*?LÜ>ó.æ7ó.æ7Ù=°]±?ì7*?ð_?£@ªj?p­?Ñ:]{:þÑT?©F;<§:¨Ê}?Ü>mDæ7mDæ7Ù=qhã>b*>«O?l¸Ë>¼H>ÃD7? ?c¶Aø9ÌVÎ»1í:o@:äF?ôô>çYæ7çYæ7Ù=÷w=&/=¹ý4?úÌ;Õ»;J%?|ÿG¹Ë­Á8-¿¯i·*95o/½-ø>`oæ7`oæ7Ù=üA?ÜÓ>ÝÏ<?Y6?þ?j¡+?¾5q69®Es: <À±;½+A?ü>Úæ7Úæ7Ù=V%=­ÇÃ<éÊ,?\ýn;Ö²K;-?¨¸ð7^9ÞA+¾Y19Ü9:>C>Sæ7Sæ7Ù=k=³>Ax>$Õ8?ÍÙ>|¡>y,?Ü<;X½:Ó28?/à<`<<6?K>Í¯æ7Í¯æ7Ù=8b??òU?s´?%òF?¥¤g?gJ`9Ù9cû>WÕ<]<²v?X>FÅæ7FÅæ7Ù=Íåí>é>t??4¦d?¸g!?²S5?&ÇÌ7£X9Þûq=X;;±M?f1>ÀÚæ7ÀÚæ7Ù=¬Á<ñ<·W2?ÐÑy;P;l]?àD¢·s89,7a½¥³ª8o­r9¬4>7>9ðæ79ðæ7Ù=õ=±>x¶t>Îj9?({=?þý>.H??Õ|<V4<½M?Î<q<AL?Á8>³ç7³ç7Ù=±ö?¢?Óím?&÷©?ïP?U@P?>éí:Ë¡:¡$=?ân¡;@>;Ì8Y?@>-ç7-ç7Ù=A¼?oÜ¾>]@V?°Ña?!?pã2?©Æ8õË9(ù=Y7.;M`¿:£i?C>¦0ç7¦0ç7Ù=øÚµ>cV>oðX?7¬?ÿÓf?ùd??ö¬9­D90?ÝO¯<#µO<X?:V> Fç7 Fç7Ù=MÉ?²¹¡>óX?ì?¿9?`ùB?9ú9®>?9p=CG¢<ï]?Z>[ç7[ç7Ù=µ`??·V?¿x?ç"©>¤W?5F9_9ýËã>²:.XL:Ý#:?%_>qç7qç7Ù=Å>ä±Ö=­6?¬s,?ªÒ?©Y+?'B;µý:$×C?©z<>)<¼=?f>ç7ç7Ù=Hi>ýW4>1:?òF©>z>VF-??
;£°:9?
<ú*N<pO??ís>ç7ç7Ù=B}>p·">&J?Àæ??`)?f4?ïq9*-9 ^á>oÆ:ê:$?9{>±ç7±ç7Ù=þ><?-ï>K*I?B!o?A;?!ëC?¿³^9.ú·9?ñ>²U;y4þ:j4W?7>ùÆç7ùÆç7Ù=®D?ø#ë> V?ç± ?+ªÁ>kT?Uª¯8A£94»	>>4;½g
;±&?¾>sÜç7sÜç7Ù=?Ìö´>Ñ^O?¨|Ê>}Ö>k»6?§o¹ö_8g¥JÀði:«:´ª?Ì>ìñç7ìñç7Ù=¬\ë>u|>!©h?°?t´G?ÓHb?zJ9kç9_>
Jj;J;õoU?¥>fè7fè7Ù=àö>0>ÐwN?Âê>?#?É6;?>rd8²9aI>Î':{«[:/ý.?>ßè7ßè7Ù=°>a">
OW?ýú>?,qó>ÕH?m%3¸¢9ºã°½<c³5<Pî[?¬>Y2è7Y2è7Ù=ä¼>ú³|>×??Ê;?/Û?·04?êé:±:¡ä(?ï.<G<Ã=L?¹>ÒGè7ÒGè7Ù=h=[øO= 
0?ÇB;Æâ{; g?Ý·¹C·8à¶¿ãWu¹%Ú>9Ã$¿¸Ç>L]è7L]è7Ù=èÔ>ÃG>°¹?Ý"À?8??? P
=ö<P¿^?¶aU<ô¹Ð;ÖÚ?¤Ò>Ærè7Ærè7Ù=áAè>>c;?v¢'?õûû>`N*?JÞ;¯Ü=;é¹H?ä"<Ù?å;5?ë>?è7?è7Ù=Ãò
>|àÂ=6?©³>¸Y>++?4P:TÊa:­õ.?!±<þéz<)5?Äú>¹è7¹è7Ù=Ô>ç.>øjB??¾Ö>í©3?ì;Ù;7ôM?´Ô¯<gca<9¶G?ü>2³è72³è7Ù=>è¾=~1?pe=Ç{=Ax ?û:¸eT:*?U_;=Û(;@)?÷ÿ>¬Èè7¬Èè7Ù=»Ø³>iDx>Ãr9?ÐlA>ø>¡-?¶¼z:Ñ;:á*?NW<aFA<+6;?Ì>%Þè7%Þè7Ù=áÇ¦=[q=Ã0?úÑ;\6X;ð»&?ÖÌ©¸£ÊE9]Å[¾ôY99õ>(>óè7óè7Ù=	-¢>^>ì;?cÆ>ê-e>fÅ+?"Aï::V3D?Èï¤<w¬b<F:?y*>	é7	é7Ù=iFÑ>×ìz>íU?J?Pô?*Þ<?4<È8ÅÐt9bQ>	;Ç_;ÆæQ?e4>é7é7Ù=ñt
?»ªº>eÿA?N{ö>ã¶>×,?®É¸r9
àd¾ÉÛb<<0[>?È?>4é74é7Ù=@>¯wR>ßÖ<?	þ?îoÒ>¤b0?²59Yqv9ë½¼>Ë}<Ú<¬6L?xD>Ié7Ié7Ù=°¼=iN=­©3?qBt=èÄ7="*?~9bJ:ØÃ>´Ñ;;q8?ÜD>ÿ^é7ÿ^é7Ù="Ñ>Ë3>gL?Ú£3?¾ª?¥T1?&á6:M[ :kú?YæW;ì;ù¯>?ãJ>xté7xté7Ù=Q>bâ9>·B?äaO?{R?½!-?bµP;Rø:nW?xWI<3Û<ýö6?	N>òé7òé7Ù=ç¤K=6=2Ì:?³
<'á;£í ?~1¹¸189¼MV¿´kò¸9¼ñ_¾TO>ké7ké7Ù=¡i=ô#=­ß6?¨[Ç;m~; ?&?ÄO¹µN9	Å5¿ð¡8GO9ÒG>9Z>å´é7å´é7Ù=ø¦?Z´?pU?ï¦?È?dÞc?},f9©J£9Ym´>õé:ó:_±P?a>^Êé7^Êé7Ù=c¼·<
M<äm0?*Õ=ì2É<Uì#?o9Qy9ÏFõ>ÊÙC;ç;ÅÂ?®b>Øßé7Øßé7Ù={Û>¯·T>Ü?²{?¤&?Î«l?vÖÜ<s<ç°X?H
<vj;¶}?¢f>Rõé7Rõé7Ù=Õã?.X>	Nr?ª A?ë¯ä>1X?¬Ãi·Tv9Q*ó¼F¹É;G;Ï­I?G~>Ë
ê7Ë
ê7Ù=0V=@Q=/?;Ñ;þ1;¼+?¥ð¸{At9+K ¾Z@8ð\9ï(>=>E ê7E ê7Ù=.
?îø¶>á5A?¶^ÿ?VÊ?ÆX?Ì8,>Ç³=+>v?ßpÀ<¸T<g?&>¾5ê7¾5ê7Ù=eÃ?ó%²>jõ\?Ö6r@;ï÷?øz?Ö½<½=R<h'g?q
<¡;ªM[?<>8Kê78Kê7Ù=\Þ>(6>SWA?F?®Ö×>é<?üó¶¸g9ö»%=u:+È1:`0?3>±`ê7±`ê7Ù=Ã¥>¼«\>É??z&?{À>\}-?Ï÷=;Ýå:ÊDT?rV<» <Rs7?³>+vê7+vê7Ù=JÁ´<S<æÕ-?;fòì:?]?³¸j9ðD¾¯¸9MZ¾Ê>¤ê7¤ê7Ù=&=bûÖ<Ì2?Ï=pé<$-?Òtª8ýüè8½J»>¿àÒ;.¬;Y%3?-Ò>¡ê7¡ê7Ù=Å$,?Íþ¹>Qïl?hã¬?¥d?A?	°I;&þ:ÇJ?î¤<.Ê]<j_=?¦ã>¶ê7¶ê7Ù=±T>W>·6?É®>ÕÉ>ü+?q'1<d÷à;I?Ê^;¤W;ð?ð>Ìê7Ìê7Ù=A¬>ieu>üo3?a2?Óîß>Ù,?ë<v6<!¿M?ã¨<e<´<?!ò>áê7áê7&=Ä6?n>?Ã¬ë?øú%?(¿µ?@iÙ9e9?or?jë;rp%;G¶?¾ü>÷ê7÷ê7&=¾7?	>Ó?ÝPF?Dù>x¬K?KQ¸!9N¾l¥;¸T:ÆK?ê>~ë7~ë7&=õ?qÈÉ>SC?Ç>Í¢>Z÷,?òäg¸L¾9ªÚ½©t¨9ä®9å÷>¸>÷!ë7÷!ë7&=.¹?®>H?©qî>[G£>ºì:?tª¸r T9Þ°½Ýg:©?:ÇW?²>q7ë7q7ë7&=q5N>\¿> Y6?>¨ËF>,?Þ®:¡q:Å¼9?~R¶<}<ë8?ü>êLë7êLë7&=ú8=*Í=Rõ0?×LW<<(0?·ß®:BCo:`;?­Z:²ê9^?n$>dbë7dbë7&=^Æ>>ä>t=?Ceó>,â³>1-?m1;tØ:Ô×Q?5<1áÌ;ñ8?2>Þwë7Þwë7&=VW?pï>cf?1¦õ?¬?Yñ]?çr;«oF;??jÁJ;EÏ:¼z?>>Wë7Wë7&=ª=?%Ó>@ôe?]©?¥`,?ÄiO?Îju9T9¨?V9Õ:e×:Û??êh>Ñ¢ë7Ñ¢ë7&=i~?Ô?ì%Z?¦Á´?>k?Z´D?:g_ã9ÔÄ+?î:vÙ:ÌX?9>J¸ë7J¸ë7&=¸Ù>¹ó>~H?T?ãß>ù·0?Àd99U°9Ì/0?n<:ck:å7?>ÄÍë7ÄÍë7&= þÐ<6ý<ë,?ãF;7ºT;\!?$¹®9üÅ¿"n8öK9Ùµ>å©>=ãë7=ãë7&=.?;(§>ga?Û @C%¾?åÕN?k4
:ì½÷9ÆÏ?0G§<]/<Dás?xÉ>·øë7·øë7&=RäF>lÍ
>¶i7?s?ÿÄ>ì,?Ø;?¥:¢L?Ç<(ª<gÙ;?©þ>1ì71ì7&=Î:>%Sþ=~Ù;?*3?$UÉ>ÿ0?y$K;ú;F?«<s+J<f,F?Ö>ª#ì7ª#ì7&=zç©>1¹F>ÜßZ?u±¤?ú¨6?ºÑf?¿Zù<VJ<·÷R?½Ê=¶Ð
=Ä?£>$9ì7$9ì7&=VK[=-Ö$=®I*?g8= K=(¹$?|X 9Þ¿9JPÖ>H«:ëàJ:¢jX?Y>Nì7Nì7&=ü_W>M
>ql.?.ü;LFº;Ë-?ðÂ¸_93Ò¾x69Æ¥ö8>c=?c!>dì7dì7&=å×=[ï=Ä0?÷#<íYà;~â/?ëôF¹¢R9	Ïñ¾lg:Gý9Ë?Ú)>yì7yì7&=JÓñ>¢>Ò|M?¬­?Ý±>­Q?¾9t983ä?ã;ÜÂ:ø:?íB>
ì7
ì7&=Ïr+>[;ò=15?£
>ÚèÔ=ý±&?y×9`»ß98ö>§jP<XS<5"/?îQ>¤ì7¤ì7&=q©>M0T>ùL?_?Q[Ô>Åí1?Û'¹îv9;Ì­¾b6;ð}ä:WL?
Z>ý¹ì7ý¹ì7&=" n>!à"> #;?Ç¡è>E8¯>±ð)?°M§:¹G:&ð&?)VÃ<:<Ñ9?ÿ^>wÏì7wÏì7&=-ù?éê?óAg?9@b??6 o9pÄ¥9¥¸>¿ê@;Õ¬:!?ôx>ðäì7ðäì7&=iÿ<ØÀ<¥)?1%:=ÄÒ=$?õ°ö¸à¶9.«h¾¶Í©;4};ÎÄ+?}>júì7júì7&=]¯d>ée>ÜF?¹J?cI?k7?pï,=±4Ø<çÃL?¯a&<ôwÔ;txH?Û}>ãí7ãí7&=8{>o>hJ?Ý?¨=?^
6?pæý;Ã;ý<L?jÔU<i.
<F?C>]%í7]%í7&=äÎü<¿+º<ÚÐ-?á÷A;e*;á´?fs¹"8F9ÀÄ)¿£Å¸^¢a9N¾L>Ö:í7Ö:í7&=9sÑ>Çûu>úY?éÍ½?d?T?*tG<eêë;oX?¦;"º:õ±N?>>PPí7PPí7&=x>'qÄ=ãÀ5?:ì?°´?ï'?^Î;fJ;sB?«:­M:!:?I>Éeí7Éeí7&=¹==Í
=R/?è;0K¿;ó¤?¤ÊË·Có9äõ³½lF;EÁ;Æ;?¯>C{í7C{í7&=e>í<Î=¢q9?x)?û>o,?'n;`#;WÏJ?v¶<´9<u>?è¾>½í7½í7&=ÊÙ?j¼>üX?F[>?oÉý><@?ø¸­9§àv9N$4?Tø-:>CÛ9]K?lË>6¦í76¦í7&=$¼=Iy='A?Õvû<ë=<}ãc?"ÿ¹Ð8s1ì¿Xó;ìÔ;ãp?YÏ>°»í7°»í7&=ø-=çyÞ<íB0?D­D;³5!;%)?'	±¹ðô%9¿¹®	9¥
æ¾
Õ>)Ñí7)Ñí7&==?æÄ>RN??'ÄÑ>7:?w¥9¦V9eý?X¨µ9lÀ9©ñ>ÞÜ>£æí7£æí7&=?h=£()=Ó¼/?7r<èØ;áz*?;>¸PG)9èÉ½@¹.ã8UX¿ã>üí7üí7&=±àú>Êg>ªL?YK?ý<\?ÝÕ6?÷l=ÿV==îN?uD¯<
Åb<ïÛE?Óí>î7î7&=Ïæ?°oÆ>ªjJ?`?+aÏ>ÑàA?óu9·¶9 ¹ù>ûÁ¤::Á%?,î>'î7'î7&=\?g%¦>­ä\?Éáu?? ?ÌD?)ïá8ãNg9k
z>)".;7¿:ç i?ü><î7<î7&=e?Uô>Êyp?}©³?]? 
P?¾©¯9ÕÏ9Ò ?\Ðá:ND:.ÀI?B>Rî7Rî7&=}1è>§>bñ>?`¾?lÚ>R]5?4D9{Â9¢v> Z;º.;mËR?Z>|gî7|gî7&=ôF.?ñÜÀ>hTg?¶2µ?#&v?"s<?¤Åi9É0Ô9Ä>ªÈ®:¶cP:m·V?>ö|î7ö|î7&=U> }N>Ô@?#ú	?¯ÃÄ>Ð3?üå88N[9D{²=`ø:ýÔ:ÿ¼d?5>oî7oî7&=»Ó²>èXX>]S?ä
?:ZÉ>¾
4?meñ<lº<Á(Q?íæ<e·?<t×N?¤Q>é§î7é§î7&=E =(6ó<y²(?èY;o *;3ó#?Z.¸~I9Â,¾[7æp8a
=,\>b½î7b½î7&=b4?Á½>ª×r?ó É?¥P?4$x?édy;Ë;Ðºb?op<@®;ä"f?Ób>ÜÒî7ÜÒî7&=cw?=Ø
="-?lm=ü<=5"!??D9k9~8ª>ËÐ];ö+;ô%?c>Uèî7Uèî7&=lð>U?>îëH?¥?+°æ><
0?ä8úrZ9ì>({<îh<²í^?e>Ïýî7Ïýî7&=¬Z¦>ÀgJ>)gR?³??(?fF?_H9lÑ9Ç	´>óW;ZO;i?\g>Iï7Iï7&=¯U>ßý>	Z;?Ô>ÿý>.?æR;å
;.[B?ë;aOD;Û3?k>Â(ï7Â(ï7&=Î¸o?fm
?ZöX?Jw3?¶É>äc?º9µÂ9­Ã>Æý:ÉXP:¯9?!k><>ï7<>ï7&=È¯/>·²=Â¨{?'
=X=¹E?9BIÁ9üfÑ>:oÓ;;å;Ê4?>µSï7µSï7&=:cÇ>ªº|>Õ÷I?ö0?¹sÕ>ß<T?Ë(9PÔ9ê$?¦,Í:Ç]:¡m?'>/iï7/iï7&=E(>á§/>ªÎJ?nþ&?4#ô>¥/?Ûf8à6/9ùN>ñôÚ:ì­:©wV?µ¢>¨~ï7¨~ï7&=ì÷>j=>9V§?x!h?Ù¡Ý>1?><Vª+<ÏR^?ô=<Ñ<"?È¢>"ï7"ï7&=§þ>
êB>Ü¦?òÃ]?Ç>ä6?þàp=3="uQ?¤6<¡æ*<F
L?d¥>©ï7©ï7&=á>5Y3> ñK?VçÈ?è½?÷Ù>?yô¹9¾Ç9ETî>bE:	á9Ú¼`?­¦>¿ï7¿ï7&=ÐRÇ>s{>NîJ?*?
Ï>é:?åip7S9²)g=o7d:É­&:ëA/?ð²>Ôï7Ôï7&=Ü¬±>½èa>eWI??:ZÂ>°23?ötl==,R?Ôº<4/m<=¦I?µ>êï7êï7&=Øïÿ<gÄ<ºÌ&?~å/<ñÐ<¢)?Óáð¸06ê\TÁ»Ð89óÄ'>YÉ>ÿï7ÿï7&=8=âp=k/-?f(;Í{6;d>ì>l¬¸8æ9Ñ¾v;)9à9%>?Ñ>ûð7ûð7&=I?Ä>º¯x?DÏ?<?TÌG?åé.:U¾9eBk?b0o;Ëé:£
?-ê>u*ð7u*ð7&=i>k·5>Ô[=?aG?:î>)+?µ;X$.;×??'O<&<$9?èý>î?ð7î?ð7&=NGÏ>>)<?&Ù>$¥>O(?®y;»?;B=B?¢v`<ºÙ <
2?0>hUð7hUð7&=Sè=}©=U,/?ÓÌ>Æàf>p5'?'O;B;Pc:?íüú9!×9U?+">âjð7âjð7&=
Ú>ví>åñA?6/O?Úí?K-<?z{=ËB¢<ÁpO?¤÷ù<¦Ì <ÏúF?É.>[ð7[ð7&=Ù¡><>IHN?÷%?¸;é>U*6?¥À8³9=í>Wê;;ëÏ;ÆJ9?/>Õð7Õð7&=\I÷>´>%ðF?òÂ°>äñ~>9~1?sI8Î·9ß¸=õ9Ý¨À9ç #?s6>N«ð7N«ð7&=â|=ãb=L0?À©Ö;¦ç£; £'?ãâI¹Ö,9y2¿baî7å*³9tM*=D=>ÈÀð7ÈÀð7&=
µ=Ã=æ¯-?%O½;S;ÂE"?¬N¹ìö9¦Ñ«¾.·$9¡§¼Q>AÖð7AÖð7&=g?Ì~?Fè`?,?­k$?7å]?99£9ÿoñ>èÕ;.®;NM?-\>»ëð7»ëð7&=ý{©>©´_>óA?È>c>¼Ä-?ÙÎ;H³:úVW??Lè<¥Ø<@?ºj>4ñ74ñ7&=Nu>ÿÛ$>^X?¼¶±?½²h?vC?@?8¯Q¨9(Q=Ú):#Ó9]M?s>®ñ7®ñ7&=3P?ºõ>aY?PP?s;
?£Ë<?P
8¤9B,=o
W:|z:Ø&8?v>(,ñ7(,ñ7&=.>¶ÊC>8?<ÿæ>Íã®>q)?j­;ï¾:4?¨±<KÖw<7?ò{>¡Añ7¡Añ7&=¡ÓË>DØ>ñ_5?®h©>Ì7>çÏ'?õ0;Ë·:j5?O);[ã÷:ìÙ.?¥>Wñ7Wñ7&=«tk?fi?Ò S?Ü?åY?Hñ9?"Ì2¸0f³9+$½RÔ;:´Ã9úïu?>lñ7lñ7&=úc>[¤Þ=!¬2?9B>/«è=( #?&l:P:Q?ÃöN<<Ò1?²>ñ7ñ7&=Ä¦5=àý<a_7?(_®=»=¢ø*?Â9$Ç9Ì¨<>^øÈ;g0;[26?P°>ñ7ñ7&= ^?(xÅ>dN?1áÍ?r9=?1D?¾";TÚ:=??æó<ÈC<&@?I³>­ñ7­ñ7&=ú10>­Hó=g9?PáN<â¹<7%+?nª¹w+³8G´ó¿·©X¹!6Ò8«í¿Ö¼>zÂñ7zÂñ7&=S®V>°h>Lë7?n>°1>Î+?mÞ:£6:	6?u©s<ê(<õ9?'Ø>ô×ñ7ô×ñ7&=
¼O?KÑ>b~?Aý®?¹*?¬R?zrä8W&9Ð©S>Å:c9:êK	?¯á>níñ7níñ7&=«å<Tæ©<=,?;ÏR;P'?ÜL¹9HyÌ¾ýå¸èóh9	Ê{¾	>çò7çò7&=Ô¤I?¯Ö>y'q?Õ0@-¾?öl?(w:öÃ:\F?6ó:V y:Éky?	>aò7aò7&=]I>ê>
??[?=
á>Ý/?ÓK<»Ê<l¼H?èE<ÿK<$Ö=?6	>Ú-ò7Ú-ò7&=öH?ÌËÎ>Çx?í>â5>ÂdG?\£:9þ«9:>ûìK<<2Ö0?v	>TCò7TCò7&=}Q?ý\ø>îW?¾u?¢±&?AHE?Ã×L8è 9±±Å=ïnÿ<Æ<¿Z?£	>ÍXò7ÍXò7&=Ù	Ù>X>2Y?s`&?ñÕ>G?d°<q¢K<ÕÀ]?+<=êÐ;QQ?	>Gnò7Gnò7&=L±?ü÷>ÿóe?Û%?!{(?ê×A?4Ä½8þê9Ë>ûÛ:fîÁ9W3?Ò	>Àò7Àò7&=þB>s¸><?8@Ý>£§>Ûï(?ç±:«k:1YA?¸<ÂðC<Þ°??	>:ò7:ò7&=óßÿ>¥Æ>¸m?5Á?iÊ?3ÜV?f@¼:} k:FL?Ä&<ûÊ½;¶ð`?È	>´®ò7´®ò7&=JE=&:=(0?MM;·tX;qñ2?yNo¹´X_8%	Àø¸j9`ì½m(	>-Äò7-Äò7&=±>î:À=øç=?zÝ>Î>Ì2?5ûD;÷o;ìLA?ÔQ¿;2;¡;?n/	>§Ùò7§Ùò7&=oá6>ú=Ì-;?®>È<<w¬)?tÐ¸ÁÈ9ð½¾sÃ;µ;R}4?#2	> ïò7 ïò7&=X=X|Ô<7(?_;>";Þ0?[¹959ç¼¿AÒ¸1~9¿S¾U3	>ó7ó7&=ÏT>>>-C:? ©>(Ç>¶Å)?g+;­Ê÷:1?¾ç_<KÖ<o4?C	>ó7ó7&=Ù<>«,K>#
<?O?B?./?p.¢;Õ¤P;ìýF?bÆ=µÉ²<>?üC	>/ó7/ó7&=Ûþ>\Ök>R?Ð>@³?|²e?º©9;|ZÐ:ãd?ÊÄ<Û5?<?lK	>Eó7Eó7&=ä?át´>ÆbP?ó?èó¹>â7?X#89-ø=f:St:ªÜK?Z	>Zó7Zó7&=Î0@=r#=³4?!Pi;Q77;Èÿ"?pG8£á59^[>²Â¸¤h9½}¾þ	>úoó7úoó7&=·ù`>kþ>(Ë9?Ì>ó>À='?*;HÛ:Í5G?Nñ<<ÞH<-6?Y¨	>só7só7&=-Ä>Ë</>??`¯"?=©ë>É¹0?¼>;Äù:°C?Î<k@<pY<?Å¨	>íó7íó7&=FUM>ó×>·6?¡¶g>E2>1&?j²Z:?ÍI:e·
?äà¼<l<.35?Ì	>f°ó7f°ó7&=Æ¥A?¦$½>\?ì@¤?\ä? U?ýÈþ=bZj=à(?_éË<ùë%<£N?VÔ	>àÅó7àÅó7&=T?Ú§¯>Ï7Q?ïæ
?X²¾>ô~>? :²éÍ9¼B?Q©2;[¾:KEp?,Õ	>YÛó7YÛó7&=.òV>)©
>Ö7B?ÔR?¸?Qð1?S¸<e{µ;?2S?èõy<,
%<.ÙA?Þ	>Óðó7Óðó7&=~ï<§%«<|33?¤þ;P÷V;Ê0?³-8|ôN9?Ö= ïË8©Q9y>¯ä	>Mô7Mô7&=}>¡Ù=¹J2?÷êù=åÂ=¾"$?ýbD:÷O<:}?èß <ÜËé;&'0?Üä	>Æô7Æô7&=
»<-k<ëñ3??*;Q;©°$?®Lô6X8CýO=·Ï9Qwð¼Cå	>@1ô7@1ô7&=QáL?éÛ?8??+¯?qÎ>%7-?.n;7j¹8"O=æbâ:ö*£:Ê1?ù	>¹Fô7¹Fô7&=	)º>nx>AÕ??*Í3?Oê?w.?3;b|;|ü'?cB <õb<VÄ4?Ö
>3\ô73\ô7&=Ì;>Å£>}Ý:?®	Ã>WQ>|Ë+?Õ/;¦:ãòD?2Æ<eB;<%4?)
>¬qô7¬qô7&=ýÔ<QS<{ò,?»<p<¿ ?hùø7l8b9äß=Ñ:Ò¨À:æí
?3,
>&ô7&ô7&=ÚNP>	H>7?pt>|Í0>;¬0?Üµg:|(:Äÿ/?{ß;ù;p-;?-
>ô7ô7&=J
@?Ñtº>QÕ?wd?ö¿>Y?ìõ¶7rTk9ëG=,:A:ö¸7?µ1
>²ô7²ô7&=Ü<~B <F#0?Pf<àþ[<¹?§/9¿S­9BÒ]>S9åxé9·;§>2
>Çô7Çô7&=ùõ= ÿ²= B/?&>>>UF%?5 ,97âß9 cE>.<";<8/?ÈL
>Ýô7Ýô7&=º%?­ÑÑ>BïI?o?¬?êÆ[?oëk9blî9ÍO}>N`:n£:É×V?W
>òô7òô7&=®ªî=D©=Q4?Ô¢¤=©u=c+?h=D:q:JÚ2?¢ãi<wÝ$<ü5?ÖX
>ÿõ7ÿõ7&=MúÔ>j´>¯8?JòÌ>Êì>Å3?ÈÝ¶QÈ9tÒ¼Ð G;ÈWë:GX?
>yõ7yõ7&=_=³A=áñ.?&_=N>,=ÁÔ%?BÝ92Ðé9pAò>ZÉt<ð7<X*?a
>ò2õ7ò2õ7&=è/³>ez>!7?=?KÉ>ñ+?Ì=X¾<=Q?êDt<ùf$<Ä.>?
>lHõ7lHõ7&= )>oè=yÒ:?=,?Ú-?úÚ'?/·=$I¥<ä[G?ë¢<ÌEY<Á×3?©
>å]õ7å]õ7&=Ý3?¶¼«>lùS?ñ©J?z¸
?7?ÍÇ:d(:[?³><%	<¦b1?.¸
>_sõ7_sõ7&=n>¦79>f8?!>vøp>äý'?Õ¼:Ë:W¬+?ãóÎ<A:<îª7?5½
>Ùõ7Ùõ7&=Y¹Ð<ñ<½Ë8?pðg=­)=A/?4±¹Ý°9gD¾<Ì9´ÛÏ9û>Ã
>Rõ7Rõ7&=Ð§= `G=2?£z=è¼b=A$?!Ís9à
9mcå>fµÏ;ZÚ;÷/?Å
>Ì³õ7Ì³õ7&=úß«>{S>UP?$£?(³P? ¯H?öPÀ6¦2
9!W®<:Ã=¾D<¸Èf?ðÆ
>EÉõ7EÉõ7&=´M>(r9>?R?D.?P0ð>Ö¼9?Pe¸.ñ8]·¾«Á;`;üX?ËÉ
>¿Þõ7¿Þõ7&=^?&µ>ÈX?;¨ò?M§¦?`:?æ1 :Ð:,«?ß>¤;/'O;ùJ?ÕÏ
>8ôõ78ôõ7&=ó)"?f¼>9;\?/Þ;?ö>
C?ÈÌn6eÿ8]o<v¿¶9£9O?
Ð
>²	ö7²	ö7&=h?J¦®>°½P?JO?â?ï~J?èÐW·ÄM±9Í¼nï:÷::ÒG?ÙÐ
>+ö7+ö7&=íT?úý>aW?.*?cm<?PsQ?y:mg:c?pi;#;Èô]?½Ü
>¥4ö7¥4ö7&=M÷>o7>W?1{T?Þ¥	?E?«B9z´91e­>ZwÐ:ö9:;WK?eÝ
>Jö7Jö7&=T5+?WÜ>:.G?¬wN?
h
?ä:?4ü8×9©	>:8Á
:a?!ï
>_ö7_ö7&=À:>tJ>&¤7?¼«>¨^>õ;*?õ:Gk:v	?Ã[Z<2<f¿7?,ð
>uö7uö7&=&zà>>f'H?X?¶w¸>uA?N¸E`¦9Àm½§:L%&:u
M?'ü
>ö7ö7&=zÛ<Ö <~/?.Çç;áÒÃ;b?¼á]¹ÇÊ9³R¿[#$8¬Z¤9×©=¹> ö7 ö7&=¦Ç`>d>¼C?Á=Ã>:>T,?ã;*×:gw.?qå<Ñò<,=?z">~µö7~µö7&=³I>MJV>ïí5?®Æ>ç­K>_ %?R3.=Û<> K?Z"<K+9<Õ2?P(>øÊö7øÊö7dÌ=¥ÔD=¢=F¶0?£R=üS=%'? i,8³i9äÿ=a;ÄÇ!;_2?*>ràö7ràö7dÌ=}þ¹<ßÌ<z.?qþ;2ÿ:C?]«¹ë|l9Gn'¿¹£8ÃQ¿>>ëõö7ëõö7dÌ=(#>QÝM>äE?*?\?ßÍ2?¢#=é¶Ï<§I?¾~
=`±<±G?æJ>e÷7e÷7dÌ=
þ>>ýgT?¼üå?÷?s@?²9´¼9ñ>¬Ø:ê¶:2RO?T>Þ ÷7Þ ÷7dÌ=ÑQí> />dE?Ú<?¤
?%9?ñÐ¸ûq9HB¾Ä-:ãÄ9æ]a?*W>X6÷7X6÷7dÌ=hì±>÷·}>ø3?P`Ì>*>ºZ*?Õ®';>dé:í7?Öt¶<jy<H~;?n>ÑK÷7ÑK÷7dÌ==s±>=s4?g±¦=Ò}=ß(?ÙNÙ9:ÈË>~;9»-;6;?Þw>Ka÷7Ka÷7dÌ=û=Ø<,V/?¯;5E;<Ë?ë¹{z86´ß¿VS¸6¡¾8Oç¾Cz>Äv÷7Äv÷7dÌ=x>õ\>	6? ãi?Rn,?>-?r;QPH;VéB?s:×<®¯<h>?ë>>÷7>÷7dÌ=ûÒ<ì*<ò+/?s%;
;´?ß¹°1A98?¿}©Ö¸Î19¾Û>¸¡÷7¸¡÷7dÌ=WAæ>+V>S?Ç§??ÚÄ?B°4?ò@8´ß9Zó¨=pðÚ9¤·´9u?>1·÷71·÷7dÌ=Ü-?ï}ì>ïß;?µ?W6ã>p/?M¸ k9-ª½T:8D:N#
?3>«Ì÷7«Ì÷7dÌ=7nÌ==îþ*?º¾~=/H=­â"?9WW7°(9õ#=ZÚb;a%;Ê/?G¢>$â÷7$â÷7dÌ=Å#B=`O=Bf-?Á;ÆÛH;â1?&¨¸¹È@9ÝÔ_¾Ðrî·¿Y9+½?¦>÷÷7÷÷7dÌ=o0?Ø>ÑþP?õ>­§>;?ù(¡9Û$91³?ó°M<0J</E?Ä¹>
ø7
ø7dÌ=X<Æ<é<4?Ô6f;ÌS>;.Ó?bj¹ö8Ö¿êË8¢¼9JÌ2>&Â>"ø7"ø7dÌ=±|>ªJ.>#9?]m°>¿>Ä&?»:ùQ:²÷$?Xd<0<³ã:?´Å>
8ø7
8ø7dÌ=Õ§­=^=Ù'-?-w;°¦S;
E&?" _¹à²K9¿.L8zÍ~9Yñ	>dÏ>Mø7Mø7dÌ=Ã¡=g=Ë2?Á¯<`ã;Æ#?£¹+"9M¿HPg¸ê_91¶¾öÑ>þbø7þbø7dÌ=Ç7p?+?£C?Ý?®>mA?N<¸^9ý¦½³"&;ÓrÚ:Â±B?DÕ>wxø7wxø7dÌ=j?î¥>Fia?:G¦?%D?ìY?M9ÿC9¯:o?Ü¾<ns?<5?éá>ñø7ñø7dÌ=u)?¨Ô>±K?ä+?tMî>È¿7?÷99Fp>3<v:\èx:X@ý>pÿ>j£ø7j£ø7dÌ=ùO9>>3?J»<?-ô;¸?R¹û¨´8f0¿z09*ù~9íº°>TH>ä¸ø7ä¸ø7dÌ==ûÓ<ä¥<Ã+?QÔ;âd
;ù
?ÞÌ¹Ó¥<9=m@¿»k·W9ÍñÞ¼a>]Îø7]Îø7dÌ=¬=ÂT=vº,?§µ;ÑO;1%?·hþ¸]c99¾f08Ð¡9å=Ff>×ãø7×ãø7dÌ=K8? gó>6?¹¡?KX	?¸?{¿=-à=fÚ?)~<B9<º«i?Yf>Pùø7Pùø7dÌ=â'_? gj>ô¶ó?iÒ?ÔX	?ã_?³}=¶=ô?ô<ý<Xq?f>Êù7Êù7dÌ=6Â>µ9>êíO?Â|?ë¬>F@?¡9mû{9Ç¶>Þ;Ï;dM?al>D$ù7D$ù7dÌ=hW>Ï>¢g>?3Þ¸>Ç³>|-?ú»>:ã:«I$?k(:6TU:d)?Zq>½9ù7½9ù7dÌ=DM=­ñ=Ng0?èôm=ÊÚ:=#?Â§¸«²9]S½¯C­:lm:Ò:?Ft>7Où77Où7dÌ=%ÉË=If=6f3?Ý7{={V>=þð(?*Ë9"9ÏQL?H4ì;J9¯;¾,? >°dù7°dù7dÌ=~'?¸ä>º;?\ØË>X>2æ0?WãµõW{9Æg»Fy:¿
i:ð.?¹>*zù7*zù7dÌ=
*Ñ>
È>k-E?æZ\?iH"?ãÍ-?Â8ªY9äa5>{;²I©: ÉJ?>£ù7£ù7dÌ=O1±<¿<Å)?àú;tÔ;xJ?êZP¸×v9éÀ½ç{8(9ù>>r>¥ù7¥ù7dÌ=8ÒÙ<¬¥<þI(?#Zr;ßðb;9±?À¹à~6/GÂ³¹n7¾©8e+´= >ºù7ºù7dÌ=í?!?u×>??2âó>+ ³>]F.?Õ8349µY>qO:#):ôü?¿©>Ðù7Ðù7dÌ=P;>¦£>§¼8?0iª>>¯¥)?áJ=ù<üP?Ewg;p;[«9?.¶>åù7åù7dÌ=ÀvF?Aä­>`?3Ù\@Çì´?´>?êÍY:n=û9Pî]?ãe°:qO:°Y?¶>ûù7ûù7dÌ=êar?èq?~h?õ¹?¹O=?þ<z?ì­:¹0:¥ð{?Ü<ÛÚ³;±ÛY?¨½>}ú7}ú7dÌ=4Z?l±>i@?«äT?l?^1?=!=|}K?)@<{UP<4uB?¤Ë>ö%ú7ö%ú7dÌ=Gä<¼û¨<½È,?n=¹9û< ?(8/£98lh=Ñò¦:l²:¡«?¯Ï>p;ú7p;ú7dÌ=ZÊö<~-¶<Ée-?¶;
-;yÖ?é¯¸ÏC9úÍd¾À¸HÑ¢8ÀZÛ¾ï%
>éPú7éPú7dÌ=¸~X?y*?çG?ë;?´ê>MM?ªæ=9[Tz9ã3Â>½>B;Öç:)W?Y-
>cfú7cfú7dÌ=ïµ0>!ð=Õc<?ÖE>=ßP>ë>(?ñ³:£f:ìÊF?5@;<ðð;ëôF?.9
>Ý{ú7Ý{ú7dÌ=tN >þ[ä=Áµ3?Ú»>i¼>té%?j©«:ób:ÏK"?3\×;j;Á6?ø]
>Vú7Vú7dÌ=|êD>2³>;?ªÉ>¹>ïB+?2+3;U½ð:µ>?m¼<vN<Ö×5?eg
>Ð¦ú7Ð¦ú7dÌ=ÞV>â,>x?Ö@I«?aD?àÄ;DOS;Ñn?]À:+ªA:jH~?~
>I¼ú7I¼ú7dÌ=6Kì<·B¬</?B;M¾ÿ:O*?;½`¹Óé89l¿Å7Z.9áb=4
>ÃÑú7ÃÑú7dÌ=ÜÁ=3·>=c/?ó!#<¡ô;½*?¿l¹ª"j9­¨¦¾4¸¶òT9vÙ½
><çú7<çú7dÌ=^æ#?_mÌ>?M?úd6?ßç>î_I?8qà"9t ð=hs:rª	:õPb?Á¼
>¶üú7¶üú7dÌ=¡LÍ=lw=	¦4?ì®<?é<½$?hA¹P¥)9zí¿þ;·ÅC;õÔ1?2¿
>/û7/û7dÌ='F±>
ÍW>ßKR?¼'@1GÎ?r*P?!=Ì¨<`_?\Æ<b5T<¥uo??Õ
>©'û7©'û7dÌ=?E?mãÛ>äf?2Hq?·h?rhb?JI;¶¼ :Ëj?¿<ðC¯;¢ÙC?Äç
>#=û7#=û7dÌ=ðy>ä 4>çþ0?¢¥>>SN"?r:ùæX:³®?þ;;Cþ;A?0ì
>Rû7Rû7dÌ=Ï¬>_a>õpC?:(?Aº>å2?;&;UX?Íj<ÐI.<>?cî
>hû7hû7dÌ=.Aû>W¡>UG?c¡P?d-?ò7?\æ3=úå<ï	I?¥2Õ<2¢<loC?Lñ
>}û7}û7dÌ=»=.
=v-?¼;V};??¥6¹uHß8ØhQ¿tôX¶7H9]³
¼Ïõ
>	û7	û7dÌ=ï§=ïÅv=²Ð-?A'<7üú;ñn*?s(^¹GtV9¿*¾L;¶;2k1?\>¨û7¨û7dÌ=-? É>_ñ\?q¥?êR?1I?2H­7D=]9ûH=¸­:yc;:çSm?½>ü½û7ü½û7dÌ=ëÖ?X¿Å>×ìN?ÕB¶?ï~?m§7?ìEj9¢æ]9#?¹:;CØ:¯\?º>uÓû7uÓû7dÌ=Ó>âé~>ØîS?ºça?é?pWE?¦«9l¬9kñ`>ã6;à§ö:ÃÐ=?¬>ïèû7ïèû7dÌ=²ªá>->mP?¦s?
?C?â9=¹9WÂÍ><ý:Ý¡:)AH?.$>iþû7iþû7dÌ=Tjà<t3¤<eð.?0OÄ=­=-"?=Ø8¨C89v>P&©:þ¾f:©;?§6>âü7âü7dÌ=°*?·/Þ>4D?g=?¦_?y5?ô·ÚÝl9nô½i;=ùµ:=?Y>\)ü7\)ü7dÌ=QÊ<¢n<º9?N=ß=rø'?ï£9V¾z9¤Á>(òo;ùÄ!;mÛ=?¡\>Õ>ü7Õ>ü7dÌ=ÒÚ>_4>¬6?½L?ã?×4?eÿ=fÈÂ<ìVN?µ§2<Êå;rEG?6]>OTü7OTü7dÌ=k$?+¿¯>zOF?Æ?ì\Ý>5?+õ7~N§9¯;=Æ9íï9 -Ô>ñb>Èiü7Èiü7dÌ=Fz?	>myå?Mp@
1¥?_û¹?.6x;.ã;/o?[Q<E1ã;l?ÿb>Bü7Bü7dÌ=hp?ø¥®>X°?E^@#0¥?<v¬?z;V;v?euH<¤;ß;øáe?f>»ü7»ü7dÌ=EÓù<K³<Z2?º;»Ò;Cd/?J¹G.9qb¿©_ý8¿¹9Õ.>@t>5ªü75ªü7dÌ=³?t¯>-#[?0},?Fæ>vÂ??iX9K¶ã9Ùr>
[¢;sR;±~E?êu>¯¿ü7¯¿ü7dÌ=àÊü=±=J6?Ä	>ï^È='0?C_+:¸ï9~7?.x;|:;ypJ?û>(Õü7(Õü7dÌ=g£=h=fI4?JUW=à#=Ú0(?#Å999§û,?BN;Q~Ê:+?.>¢êü7¢êü7dÌ=Ç=_þÑ<f*?¥Ã;²;ìP+?32r¹²92m¿x¿¸V^9Q¾>ý7ý7dÌ=bNð>±>×F?V$?L`â>@9?ØP·4í9£Úf½ ;1Î:y&? >ý7ý7dÌ=´_Ò<»<ÀF6?Ëî< {·<&?RGX8bÙ«9Á¡=A6;:ââ:áØ#?¥>+ý7+ý7dÌ=W?½]?2±?¿	ë?øA??x;½ª;è^?T,<?yÌ;ÁW?­®>@ý7@ý7dÌ=v|*?ÕÅ>\?Ã?·8?ù;?ë¼{9ýÅ9b¿¢>zyj;þ;"ÔB?È>Vý7Vý7dÌ=¦2>ø=¶ÿ7?·V­>f>'°&?ÄÅ:Vf:/Õ1?Ñvá;µò¨;vÑ*?Ð>{ký7{ký7dÌ=M4<?\fÜ>¤Z?×?¸²v?o_?úW94g9Ïî>hú<_y!<Eßx?Ô>õý7õý7dÌ=Æß=]2=?8?ø>^Ä=Ô/?ÊÒ:<hÛ9Êù?¡W<	X<r:?VÔ>ný7ný7dÌ=Å6K>>H¶2?0>¥D>gf'?N-=¨Ú<ÆK?gÏ(<Ùhæ;;?ÓÕ>è«ý7è«ý7dÌ=«	=öÇ<G0?ß´q;Üh:;^ø%?u¹îY9¢i¿ü8<9rüÂ8¾w?5×>aÁý7aÁý7dÌ=è*\>sò>úA?iù?&N?B@?&iÉ=:¥g='^?ûË¥<\»G<:T?jõ>ÛÖý7ÛÖý7dÌ=«$Â>Mn>_MP?~?ªÀ>]#B?Hnb8W9)r>º :Ïu:r?Ø>Tìý7Tìý7dÌ=Ã9=
7ý<?;?¾Å¹=6À=ìÈ1?\Ô¶9Þ	:ã½©>èÎ;9Î;tG?}
>Îþ7Îþ7dÌ=ù© ?P7½>Ó^Y??>E?9M?H±Ö8	sS9ö>n$;ÁËª:D?>Hþ7Hþ7dÌ=ùNç>ÑÎ>Ë@??=³>ýW>T`1?8¾:¹:ù2?b*`<
<ÞÄC?A&>Á,þ7Á,þ7dÌ=þïÆ>°>]A?7+?nò>ï4?F=Æ¼µ< P?y<É)<µÇ;? H>;Bþ7;Bþ7dÌ=é×?²>?~t@Zò÷?»ù{?«k:Ü£%:ªk?òÒ;Ï;;mÄ?êR>´Wþ7´Wþ7dÌ=ÚÛ?Xñ>h?R*@WÈ?opB?'W=ôÿ<£0W??i;Äüî:_?l>.mþ7.mþ7dÌ=Z	=wL·<NÔ??S¤;á7;l9e?Ëú¸Xð9,æ½«õ¨8µÍ9¡!>w>§þ7§þ7dÌ=èæÕ>öx>@P?@?Y?à0?4&9ÖÛ9m%?6à;èÙ:»±)?Ô>!þ7!þ7dÌ=q5î=¡/®=ÿ/?
õ;äË;Ç
?Mvq¹n9h¿*92d9´>X>­þ7­þ7dÌ=j*>vÓI>ªï;?&xª>[ýy>\.?	wU;º;oCJ?¼B<Ü:<°(@?½¶>Ãþ7Ãþ7dÌ=?Vá?~?¯Ü@oN?ÌË?ýTH:":/+?,;µIí:P}¨?Ä>Øþ7Øþ7dÌ=Cú.=µö÷<¦4?"Ã½=ç-=z1?G×9¨º9I?Rã9!Kû9ïç>¾Æ>îþ7îþ7dÌ=lêæ>>ô÷D?è?§[?e+?N#-¸Ã¦9,½ÝÙ°9|Ï9$4Ú>xÔ>ÿ7ÿ7dÌ=óG
?
«>rS?\_?N?L6?w$;.Ç);QÆK?ØnÅ<£Èx<æ(K?ÃÔ>úÿ7úÿ7dÌ=Ï@>Èñ=8L?GÊ>c7>¦ÓC?_·¬=äÓ?=È~f?Ü>D<Ùê;Î¬V?Y>t.ÿ7t.ÿ7dÌ=Çk?wÉÜ>Å@?&À?ÈD?®Àz?ýït;5º;ÐHD?`ø<ýdK<ã;?q
>íCÿ7íCÿ7dÌ=<7â>>¹ÏN?S>0?KÁí>¢Ä=?åÓ8_T­9({>$¿r;Û;b\G?V>gYÿ7gYÿ7dÌ=iE>!ø;>öó:?uùÐ>ÍD>Ü++?f`<^Î;
:C?Ñ
v<{&'<èi<?Ö+>ànÿ7ànÿ7dÌ=¾í]>Á
>WH?é³?ã©/?<ï??Ói49,t9D>½>²ñ<ï<Y?->Zÿ7Zÿ7dÌ=Gê2?b¾>Ægp?hÕ?°?´Uj?h9P{9}ÂW>°Ã:$Êf:ÞY?.>Ôÿ7Ôÿ7dÌ=í>m,>Tç@?´Í?kîÚ>IV0?Æ G;<ÿ:9H?§»<s<±5E?¦1>M¯ÿ7M¯ÿ7dÌ=°ì=G£=g9?ñ-Å>ò>XP)?ÿ8:E{G::ií>»Ó/<:÷ü;£ï1?48>ÇÄÿ7ÇÄÿ7dÌ=ýç{=Ë7= 00?&Ã(=ø=ó?Eg9$ÄX9p?R;Xç:û©!?cK>@Úÿ7@Úÿ7dÌ=2^Ì=û=äù1?kr4<
Ú<ª0? ¨#¹X 9e¥¿ëtß;äÑ;ü4?`>ºïÿ7ºïÿ7dÌ=&ßp>zr'> 8? Ë>G$>ÜÇ%?I£;º«É:è*?¤<Aæ[<O@/?õq>88dÌ=Ü¨Ö>	Ío>)e?áá<?,å>±R?yÑ7°?9Â¦3=ûc:ü9hv?ðr>V
8V
8dÌ=·>~>R@)>DG@?h×>¹U¡>æ*?]¨;_d;àþ<?/ê¦<¼d<ê:?-¥>88dÌ=üE!?j
Å>¿Q?cÍ|?b"?}EG?9R96¿>eñ_;;±1N?Ó°>Ð"8Ð"8dÌ=ê[? ">I$·?Ð-@N~?Æø®?ã¤C:¤ù9¼ H?Ñh<½²º;æ5Ù?;º>-8-8dÌ=0s?J®>¥H?xKZ?1ü?òÜ0?¥ª72ÕÇ9²¦<yÜÉ;¥¾x;Á¿O?H½>J88J88dÌ=mç>B>Èh=?+´¢>CTy>'?ú9;ìÏ:õ:?¥<Él<ßñ2?Æ>C8C8dÌ=TU? pá>r?P[?Xv¬>Ö'b?t¤¸¸8ä¸ä¾ÄG:¼:ho	?Ò>ÃM8ÃM8dÌ=»_Z>@>£Ò=?èÝ>¤ö¢>=¢-?FÈ:­4v:-øO?Ý<8<Üs>?Ó>X8X8dÌ=c>ÛÅ>§L6?%ô>¸>R)?¯ýÏ<ñ<ÿ@?Kr<føZ<¶=9?1Ü>=c8=c8dÌ=>d¥Ö=<?ýè¨>[>;#'?ä:ª:Z0+?Êûº<Å.<E9?Ü>ùm8ùm8dÌ=#Âj>ì#>O7?"Âñ> ^²>}-?Ñ®þ<$Ý<4M?7#<sÙ;öò??®á>¶x8¶x8dÌ=Ý%?½6>
?ý?T2?K?Å±9Ù&¹9õ><Îá:í{:È7?÷>s8s8dÌ=}}¬>C)f>ÉÚ??´?÷âÉ>4?®+¸ËÎ9@½|z;´á
;®úa?>0808dÌ=iBj>q¤>§@?@5ù>­¸>KÜ,?ÇE¸!³9ç½ûô:FÖ:ÄÛa?N%>í8í8dÌ=gI=mï=*Ó2?¶dn;OW;ï¸
?»þ¹ÒÖ7w¨ÀÀ¸8º 9 ³î=¦7>©£8©£8dÌ=0Õì>E>FôY?;¦µ?½W^?%Q?F9a9ðÃ>få;|';Xüf?:>f®8f®8dÌ=p&=§WÇ<J$'?&©ö:×YÛ:µï?´B¹·e9zûØ¾­¶8Ø÷.9×>¬j>#¹8#¹8dÌ=J6¾>%²}>ð??jâ¼>Xê>ì
.?`D;coÞ:òb?~
<jÓ½;,Æ:?o>àÃ8àÃ8dÌ=é.=Þ5H=¢÷1?ÂT¡;;R?¤7¹z2F9Õ2í¾¼ê·Ïg9÷D½~{>Î8Î8dÌ=º<èÃ<¦d(?«;5);Ò)?Ò¸X	9G¾oB9Gºå8«X?:|>YÙ8YÙ8dÌ=$>ÿ[´=°8?ë?×>Ðæ/?¬/;-ä:î#E?­Ù®;|4z;fæ2?Õ>ä8ä8dÌ=ýõ<m¹°<Þ1?;<ßtû;-é?xòô¸7c9Hý¾LÄ«;ev; v2?>Óî8Óî8dÌ=è]>àA>æ­8?(á>LÓ¤>
Ú.?QÚ;ùÈ:wv;?b¤<s©`<P;?ÿ»>ù8ù8dÌ=8N>Ä0>áLH?­Rç>"g¬>»¾+?JÓ0;i5Ç:O<c?Â=<!ý<Ñ2?yÉ>L8L8dÌ=I>E>¨-?,4-<æM<Ô%?W	¹
m8QÁ¿^Î¦9e9â0?¦Í>	8	8dÌ=ª²P?	¼>Ë?7@¼À¼?Éüx?¶#<;ì.j??;ñÔK:eg¡?)Ð>Æ8Æ8dÌ=ÎÁ.>qÖø=É3?r§)>wH>Ui%?ËÒ
:ÞF´9s"E?&<¬å;-9?æ>$8$8dÌ=ÁÑ?ß½>­üL?n¯p?<
*?±*5?òßÞ7&9è>\=R:,ø
:íA?ì>?/8?/8dÌ=0 ò<ñ­<û3?`[º<Ç<å?È¹§µ8c8I¿ÄG6<%<Áþ"?î>ü98ü98.ÿ!=¯¾6>,
>àà3?>
6È=É*?¨Ë':Bp:¦Ä?
Ø<)Ê¾;99.?Iï>¹D8¹D8.ÿ!=_Û?á?Ë}?1[?}9ø>?-¯9ª90n?«:Õ²%:? ÿ>vO8vO8.ÿ!=øµ§={ry=Ñ,?=2£;³e;Âb6?~'¹HÜ:9ówå¾NS:.*:N5?>3Z83Z8.ÿ!=Vyl=xÝ.=å-? l.;¯;¬|?@*?¹î¬$9¿#j¸pò²8tÌ§¾¬>ïd8ïd8.ÿ!=1æ>L¨;>]d9?Ì?¨Qä>ó3*?fÈ<Ô¨~<&I?Ù¶l<	³#<9?Z,>¬o8¬o8.ÿ!=h>êÐ4>X^?TÐ?·?xæ??t¾:»h:9?`[<P
<\ÐJ?1>iz8iz8.ÿ!=¨uÊ>º>TÉA?Èö1?? Ò+?¨«·R­Ä9õÞ¼²ó:+:ÌI?2>&8&8.ÿ!=5?ié??í¡@?¶³?=F\?<<:RKÏ9]?AKÚ<YÏK<³?=>â8â8.ÿ!=ø=rÑ×<£ø.?"²;ò;Ã&?.¹ÆK|9h¿Èò¸ZL49¡Ø^¾~?>88.ÿ!=8¥Ú</¤<Ì
*?àD;Þ;ì0?ßØ¸´39%&¶¾n2¹c`9B¾áI>\¥8\¥8.ÿ!=Ï>³q;>â4?Ïíª>8>'?¸S;!¤Ö:¿­5?'<º88<A6?4m>°8°8.ÿ!=Ý>V¾C>ÛÃ>?z¬>ìiy>1?©«ä:A:)YH?^P+<¶ì;&Î9?]>Öº8Öº8.ÿ!=Î==¥]=zT-?
Ë;BH;)?0þc¹*$8»Á¿Ã%9ãS9EÊÈ>¯>Å8Å8.ÿ!=/bl>¼>òA?{?Àvã>9¼,?/a`;Å;®C?L Å<½<\úB?h>OÐ8OÐ8.ÿ!=>Ñ>Wn>ö`?cW¸?ö³}?¨:?1Z 9ø5m9º
-?½S:Ñ:ûE?¢>Û8Û8.ÿ!=¾Ã> æ}>h\E?v?#Ç>g>4?Æê9A¶9QJ>5:ôXè9cqG?1¾>Éå8Éå8.ÿ!=(Ö=~J=b,?¢¿;;÷l;R%
?úáO¹&Hã8T&j¿}ï8ÀY9Ç>ÓÛ>ð8ð8.ÿ!=Moë>/>'ÐT??ë;?ÿf8?;9bÚÓ9Þ+>ò
p:B\ÿ9ß§p?â>Bû8Bû8.ÿ!=+µ>¹>uz5?s Ò>Çë>Öè,?Áõ<ã; <iQD? XÊ<vU<;;?û>ÿ8ÿ8.ÿ!=OÑÜ<¯X¡<./?ÛÒ)=P?=4%?¸ý9-9V> ½;!;Á,?Ôþ>¼8¼8.ÿ!=0?àëÀ>ÏíM?¹åF?zÙ
?[z3?o±8Ì>9*o>ð
5;/zá:åM?->y8y8.ÿ!=+v²=r»e=÷ÝF?m>FøC>Éú8?ó: I¡:±ß@?T3½;u;U£0?³>5&85&8.ÿ!=ÿð>©B>¯F?:Ï$?ê¼ë>¡ù2?®Ýf8É29*ø%>K×;OjO;¬4?g>ò08ò08.ÿ!=F_>ë>¸@?}ÏD?ó1?ßP,?òYú·ÎU9§½,É< <ÎH?s>¯;8¯;8.ÿ!=Óî(?ùÏ>VP?òI?b%Ê>oË;?Ó¿6ÞMB98¼|<¥¨½: "O:$gj?às>lF8lF8.ÿ!=½=ðØ<z-?Uù«;Åæ;!ã&?j¹'B+9Oæ.¿;¸^?;m,?"x>)Q8)Q8.ÿ!=á=Ñ=4<?Ð`F>jþ>×+?ä1¹¶þì9o¼ß6>:°:^-?>å[8å[8.ÿ!=>¨ =Ï6ë<ÀÚ.?uH;±d;Q?â¹)ZN9Ûè¾¾i¡8va9·Î6>Q >¢f8¢f8.ÿ!=¶Åb?ªÊ?ÂU?¹§?º?£W?3 }9îA9½ÓÓ>6¶Ý;Él;!op?hÂ>_q8_q8.ÿ!=ÓÐ
>°âÍ=ÄU0?%H=<-<:b ?b¤f¹æû	9*ôU¿V8Ñ¸?Y9vÄv¾Æ>|8|8.ÿ!=ËÌ<H6<o1?+;ût;ð¦?ß¯U¹9	y4¿qý7G93ïr=l×>Ø8Ø8.ÿ!=À4Ó>èÛ>P{K?º~M?Â¶?Ü°/?lì9Ý©9&ï>Âw:Ì:[?ôà>88.ÿ!=öC!?X)¿>»öW?FGp?`G?¿ÌD?.ú¶S69OÞ¯¼Wä³:Ó:Ø#?_ò>R8R8.ÿ!=ÈA?©µÅ>dêL?æi?UÅ?×VZ?ÎÁ9øu9Ï>r;?¢:3]?c
>§8§8.ÿ!=Uåë<pJ´<Dz'?éîq;¾2C;n¥?¥·9¶m½XU¹Ì<9Â¤¿×
>Ì±8Ì±8.ÿ!=¢r$=I2æ< á6?N¶Î;çy;²é%?¥7l¹Ü'i9J®¿û7á29RQ[=Ì >¼8¼8.ÿ!=ê5>I>>ø^@?oÞ>$§¤>!ë,?2É;/ì¼:öAH?(nx<*&<¾{??->EÇ8EÇ8.ÿ!=¿<q<4?NUQ;&;ã ?JrÄ·hÈ8Æµú½ 8¹åN9ÎÜR¾J/>Ò8Ò8.ÿ!=ØÚ?ìÈÇ>K?ÅV?§?­µ@?Þ_+9Ì)¤9g>ùZ
:¦n:«eí>«8>¿Ü8¿Ü8.ÿ!=ùõ<ÖM°<ÜI2?ö%´;°;p2%?}VK¹¤=9¼>	¿ÈS±¶f»9}°¼Ö;>{ç8{ç8.ÿ!=:É?yp¤>I*M?Çz?xB&?ôA?ëm9%×9gÙ>ke:[®=:Lí?I>8ò88ò8.ÿ!=E=Ùï:=}2?.É;+¥;V1?!­¹r7p8Îd¿cø	;(ö·:®ÿ??K}>õü8õü8.ÿ!=Üà³=3=ï-?wö=úÅ=Y?æö@81«
9O2>`WV;©ó;Ô²:?¬>²8²8.ÿ!=;î<w®<ð.?M¶;vD;ðÂ?~J¹ v9B¾QJP8ôN÷8QW>$°>o8o8.ÿ!=hhæ>ö>R?Kn/?Ý>0&K?1ÿ9Ïk>9ÈFD?ØÃ':Ççí9`4?õµ>+8+8.ÿ!=£-?|¦>âZ?õ?¬G?jJ?l9ÉÞã9mB¯>{r;Ó1:zßb?¬¹>è'8è'8.ÿ!=¼=Þ<ÓÓ.?g<KÑ;ã×&?g&¹@û6t»ÂO´9zg89ed<?¬Á>¥28¥28.ÿ!=²f?6Ã>KM?0Ù?47?
<?ID@9q9ä
¨>s¹*;|²:mu?:Ù>b=8b=8.ÿ!=YeÉ=Ò£=³8?V@>&>öð%?è¨:5Ç:ë!?{b8<Zú;w<?ú>H8H8.ÿ!=B>=Pá<ã3?-=ô<?öÌ½9Þ9HÚ>³<m¹;P1?ê>ÛR8ÛR8.ÿ!=s?ë¬>N4µ?~?g?Jâ?¬ï9ë9Yü>ÝS :Ö£:2µ?ß>]8]8.ÿ!=^ÇX=<¿=ÚÚ6?eO!<ÿå;¨è3?Ó¸.³/8a¿ðxÑ;¶¾;>?r>Uh8Uh8.ÿ!=¬f;?«î>
I?î!
?ü¨Ã>?»4?ÿ:C96¥9f>>¤?;Áy;Æ*9?_!>s8s8.ÿ!=èÚ_?]û
?´*N?º?M4?/"B?bÐ9c©9*Ð>Çsñ9T4Í9:?©*>Î}8Î}8.ÿ!=ñú<¨
´<øg2?e£;§E;où0?hï7tP9TÒ=ZE8E¯J9`E>Q,>88.ÿ!=^Ïq=,=MO3?a<3Ý;^ï%?G ¸R09ÿ d¾I9]rE9 '?/>H8H8.ÿ!=Ô] ?¡Ï>¹E?×r?!i?'EE?A¯à9*ä94|8?d;PÎ§:TK?u1>88.ÿ!=VÉÉ>Jq>¨G?%s-?rSá>ÔE?Å/8/G93ä>ýÐ:q?:)P?7>Á¨8Á¨8.ÿ!=Tº=;v[=tý)?;j;r;Æ*!?~¹·ü8·¿-¹"~9¨¾à:>~³8~³8.ÿ!=MÛ>
Ú->1
H?c#?cì>¯1?tX=eë=<P?vz*<ýlï;G6?;>;¾8;¾8.ÿ!=¹¦ä=Á=P@?D?©2?¯¤/?Ãñ<·<SM?¦¦ä<8ô<çáA?uI>øÈ8øÈ8.ÿ!=V¨=Ô1r=,2?öÌ=*sp=)?Îó68ïtw9ÅD½=Û
<ÛÎ;Ø+?j>µÓ8µÓ8.ÿ!=¬ú>e´Z>Kë8?áÁ¦>¯Át>îj.?Èï:x­:5Ç0?ð¨<ÀÝN<=ë<?µr>qÞ8qÞ8.ÿ!=üN?v=³>ÊdR?«ªA?Z<ù>;ìF?7·þ$9XGï¼Ýn1:xÝ9uM?7s>.é8.é8.ÿ!=Q?XÅ>`âJ?¢O6?ø?ñ4?æÁ7Ai¨9B%=ÿ:²:í>¬~>ëó8ëó8.ÿ!=âÈ=P»=>¹A?³ñó>"´>4î,?K;:0:ua?£<úV<==?×>¨þ8¨þ8.ÿ!=MÙ=má=Pl3?÷²ú=Â=±O%?áq9»°9f¿Â>[j;%;«N?>d	8d	8.ÿ!=&È)=Qÿ</<*?}?$;Ìëÿ:tL$?uX6¹Õ$S9jÝ¾,¤¹2VÙ8KÁ¿V¢>!8!8.ÿ!=Flÿ>µ>ßjm?È ?a¼>íG?Õ¸8¨Þ!9­·á=þL:]¦=:à	
?q°>Þ8Þ8.ÿ!=x,?Lµ>Z¦s?q·?CN\?	¯T?]94Çq9­^>ö,Þ:î²A:eÑ?±½>)8)8.ÿ!=^,=ôÑ<PZ-?Ç\º;/Ë;«;(?bºÒ¸MO/94Ü¾äý>;;;Ä¯5?Â¾>X48X48.ÿ!=q¤?}»>°M?rÎ?É6Æ>0Û5?I&9TÑ9³[K>Á§;aÛ`;ý>?ÛÃ>?8?8.ÿ!='ò»>þ|>È->?ñ>)g>g²,?ÖH,;çHÓ:õ¾P?´O;G;k	)?OÊ>ÑI8ÑI8.ÿ!=lé<T¿ª<_/?ðX%;û$;3
?¾w°¸¡dd9WÌE¾n¾Ë¸¸:´8<³¿ÌÙ>T8T8.ÿ!=AÜ7>Ýõ=w¹??aU¸>¯ô>d'?¥*;õs¤:iR?w¯<½	o<ë;?¼Þ>K_8K_8.ÿ!=\|= [6=ø0?ÿ²=Jý=?~XÀ9íôæ9Å3Õ>e;]';TØ/?]ì>j8j8.ÿ!=S¾>Ãøw>|D?Ëí?½AÁ>qb5?ËZ8öN99¥/Ê=?:òD:I,?í>Ät8Ät8.ÿ!=ÜX¼<ù<³(?¼);ÿ:+*?Ë¸y:?9ô¾Ë8¶Q9¶{
>öö>88.ÿ!=wý=îK=C4?2=¤ø==J§,?oî:WÄ9Ö\:?ÌJR;;;W9?nú>>8>8.ÿ!=¤Í~>l¸3>°y5?!ÝÉ>×ü>\!+?$ö;\Ø×:q/'?K½;Kg;¿
)?8ý>û8û8.ÿ!=çbæ<¥<r-2?}$;y;4?»7·4Y|92dº¼wÑo8ñt"9ô<>;
>·8·8.ÿ!=>.?¿ä>ÑC?ó)?Å+ÿ>]*?Ú¹oã9¼ã¾zæ:DRÊ:^Ð?Ó>tª8tª8.ÿ!=eõ=ðr³=gÆ.?Çå¨=¾ =l'?Y{9`d9Pyè>RÆA<¿<i
;?">1µ81µ8.ÿ!=ÜÚ>w>ÜÎI?vò>¦>ÞI:?LV¸¦9iEu½ßAD:ªW:2H4?Ü$>î¿8î¿8.ÿ!=	Ñ>i8m>
a?Fõ?÷ >^?6ÌT9GÅ9>$Ï<¯¸;Ó¾Z?¸*>ªÊ8ªÊ8.ÿ!=í@?ñ¹>ÃúG?û>?%û>;B?èÆ¹ð9Ìh¾®:ÊÐ<:Á*=?ÍB>gÕ8gÕ8.ÿ!=5²>8L>(<?:¡>®Àg>û2?D¤P:Åß4:¦?Å<¿y<FA?H>$à8$à8.ÿ!=Ø£â<§¦<L½.?£9;ö;6&?97¨¹è¦7­ÝÁÊ,8¡\9&>Ñ]>áê8áê8.ÿ!=º¼=ÑLÜ<%*?Ó;íV;Å	?nòr¹bÇ9úHØ¾4·2Í¨9WK¼Ó^>õ8õ8.ÿ!=½å*?	Ð>1LR?GÏo?Ì?$äH?P):È0 :Ü?8_<~Ú<UáF?÷w>Z8Z8.ÿ!=s6?¶>94J?jl?«&"?±:?÷zÝ¸ú9¤Q¹¾gÓ(:í¸¬99z?&~>88.ÿ!=§Ç>$->>³<D?YÖ?'?B?ÕÙ=)¾={ia?^Ùû9Njï9È¥?>Ô8Ô8.ÿ!=þ?$Ò»>¶¶I?2ÿS?xù?Xa7?i.{8+9ÀEK>F:):J)?W> 8 8.ÿ!=¨ã>M>êÂS?e¸?âH ?Yb?³ü8<z|à;·ôR?p·:ÈC:®p?#¥>M+8M+8.ÿ!=ó1³>°ât>T;?P(:?w?4Û/?íQe;?;¨ª:?ì¾=Æ¿¸<ü£A?ñ¿>
68
68.ÿ!=#¾G=äØ=HÒ6?ByG=B!=U? õ©¹] q9îp4¿&ç;
~§;ý¥0?¡Á>Ç@8Ç@8.ÿ!=y4Â>Çì}>ÂÊC?íÿ?âÕ>²$1?_	¸Ä.9É½¥<Å;<I?'Û>K8K8.ÿ!=?@µ>S¤M?nz?ù/?G6?c82'µ9Ò¬9=ÿNô:þúª:+å6?HÜ>AV8AV8.ÿ!=ºY?~û>õ]?Q½?õ¿º>n;X?îãÈ¸¨å@9×M¾bq:WE2:Ùá9?§ß>ý`8ý`8.ÿ!==c)@=WO-? ;O£r;CÛ?î!¹TH½86i5¿À`±7I/91=ä>ºk8ºk8.ÿ!=!1H?þ>¹I?/E?rÖ?r??Àn8Ù¼±9cð«=e¸):Þß9¾B?±>wv8wv8.ÿ!=ØÔù>á>¬,Q?½[Ì?bµ?¸K7?/½9å9â`>|³8:¹³:äÞ?C>4848.ÿ!=Â¯Á=6=è±9?Åá>cô¨>o+?ù;gÞ:Ôc8?µ7<	6A<"7?W>ñ8ñ8.ÿ!=YZ?2a?HQ?v#?<ÅÙ>¼(@?¿8S´9ó>v¼;ó½©:¿R?K>­8­8.ÿ!=4`Ð=®ÿ=G3?¿à)<`åù;.?¡Èl¹ÊwA9x¨¿xÊ9)ùÕ8
=ò?">j¡8j¡8.ÿ!=Òz4>ãgå=ófI?fó.?>;þ>÷*0?+mx;,&;ø[??{¥û<E£<ÝD?Í">'¬8'¬8.ÿ!=??¬ó>ªO?0NÕ?º²d?Ån?Ea;LR(;êðP?Au<²(<,£:?</>ä¶8ä¶8.ÿ!=ºÒ>%U>F×|?ìS?õö>ö\?j=}²<¡à^?o¨É<ú><R(?pO> Á8 Á8.ÿ!=ÙI?á½é>²]?Z/@K,á?¼[G?²B<§nì;¯ÏR?¸Û:ò6:7~[?½O>]Ì8]Ì8.ÿ!=Îv?·¡>ñB_?þQñ?µ?$L?Üh;Uï;-D?<q¹7<¯À:?P>×8×8.ÿ!=>V>îø>á2?Î;²W;ø?»-¹ªì9êc¾dI¥¸ø¦9«ñý½¬c>×á8×á8.ÿ!=jÕ>oO>§Q@?hbï>ñ¬>?-1?+|;Ç(;JL?@Ó¶<<k<söF?Ü>ì8ì8.ÿ!=3¬?ëq§>É§[?íN@?ÿû>]C?ÚÂ¶³Oq9v.$¼çrè:5/:'QW?Ð©>P÷8P÷8.ÿ!=¯
=¯Ð@=Ëÿ-?Ò;¤Ge;kj?L·¶¹Öj9äñ!¿Ù&¹&Ð89ç¾(¸>
8
8.ÿ!=°?»">&7?se@ßª?eh?Í¬K; ^Ú:ìÅn?Ôa<Yò;]n?WÄ>Ê8Ê8.ÿ!=rB+?&S×>[K?¬n?[º>:ì8?;~9ðéz9º?3Û:ç=:Å7D?Cê>88.ÿ!=Á+?Â;£>*?I4³?[=?Ãr?e;;5ÂU? ¤<´V<o×D?ï>C"8C"8.ÿ!=j¦?+x2?(µn?x¤?Áý+?zùt?ü»:a®9¨ì??3V;/wä:bp?Vú>-8-8.ÿ!=e"Ð<¢y<ý:?ê=A=Å>?
Þý8º'\9½>Æ»86ÊQ9¹Bd>ü>½78½78.ÿ!=E¤>akV> D?q·Ì>4 >8÷-?Qé;C;=[\?bÉD<aý;yÒF?Þ>zB8zB8.ÿ!=ù?©>NM?mÙ?ÉË>By8?±·Dët9Ø9½¤²:^:élM?¥1>7M87M8.ÿ!=;Ó<\ï<¥1+?^GÊ<<EZ$? "¸Xù¸9èÆ½.Øü;k»;C,?{3>óW8óW8.ÿ!=)Ô>p®,>oC?ï> $J>Ñt/?Ô¸sf9
l¾M^ß9ZÂÒ9m¨?f9>°b8°b8.ÿ!=ÜÎh=Tt)=ëÚ/?I¤4;yú!;¿?îèn¹xÀÞ7ðHÀ´_ÿ¶ÇS97¼9K>mm8mm8.ÿ!=ÓtÁ<Iï<Ð3?éù	;ø:Ë?
m©¸8B79:­l¾ØÜ$¹·,9Jõ¾·N>*x8*x8.ÿ!=K¼>­m>¦
K?ÞH
?ÎÁ>.R7?Ðí8âÐ9,×ê=Ñw';ìNâ:p=?+V>æ8æ8.ÿ!=;{÷>4¸>/UF?ý'¬>1?r>î5?áù8¦ñ9u~O>{/:Ã:%?qV>£8£8.ÿ!=Ô~>à¨,>°ê<?É¹µ> ¦>
2?ìV¡:ÐÞ:Õá?ãzS<K
<^½C?¼^>`8`8.ÿ!=U5>§_>5?ðq>úB>ï±'?%N:aâb:Qp?û<ôÎÀ;\+?A`>£8£8.ÿ!=âO?ë>Ma?
hd?ÛD?ZL?ñâ}:{U':5B?=(<0¬Ä;¹ýZ?Xd>Ú­8Ú­8.ÿ!=ÁI?ôoÈ>·ãH?jå*?·`ï>WÃ6?1U#9Sä8P7?r;ùÈ:?VA?k>¸8¸8.ÿ!=c¶ß>À~>Ç;?Ù$÷>9M½>w'?n¾:nò:ÿ>.?â<bnX<©I1?³y>SÃ8SÃ8.ÿ!=íõ>M>©S?¿¤?·OR?î¨G?^¡<µ9<__?y{<q6<Õ0?µ>Î8Î8.ÿ!=¤®>åSh>o@?3é1?ßÿ>2?mTN=
=É=N?°<ÀM<7k@?>ÍØ8ÍØ8.ÿ!=D²>Þ¸Â= 1?À_<4ß;,*?:XH¹Õ*9±3¿=·H$8pJk½@>ã8ã8.ÿ!=ÊkÂ<²<Úü+?}Ô¤;Mw;g *?fï¸½*9²êÙ½ìY9,ù8²^?^®>Fî8Fî8.ÿ!=9>¿³>zc?j¢?Mÿ]?iJ;?{Þ9<!Ê9ýñ?©;;èFæ: P?à¼>ù8ù8.ÿ!=bÓ6=9R	=nj*?×W<sà;á9?<Í¹â¿y9­¾+/29¹y9Æ©¶>Ä>À8À8.ÿ!=ÛÕÅ>ÛÃz>"÷I?9?Ù±5?©4?hy9¹98P>m;$õ;VLY?
Ë>}8}8.ÿ!=Fcâ>õ>]7<?4Ô?\ÞÇ>¯ù-?Hëø5
¡û81>ý;§@:ù#&:0Z?ïË>98980*=(?¾£²>Ò>?½+?¸Hó>·4?É\]9?4Ì9YÁ>´/;ñ26;ëlT?vè>ö#8ö#80*=>LV>c=?Hþº>è*>æü+?¨ø=hÆ¡<=AO?d<ê¸;tB?ÿé>³.8³.80*=ÿ±[>5>öí8?ûQ>ÌP>Å;,?¶võ:o:zO?I¡Ë<n<]t9?ô>p98p980*=µ>-£J>IW9?Úú³>o>ú¥,? ûÓ:C±¦:¶Æ"?À·ë<yÇ¡<:?Iô>,D8,D80*=x®>?\M>©èX?>â]?Îh?ï7?Ú&8(ÄS9%´É=w :Y;ò9l)?+
>éN8éN80*=Xù>â>þW?4_?¶û?µ`B?Ü:'§:xñ(?ø¢<töN<#I?­>¦Y8¦Y80*=²>Wi>ôçC?&$?a9ð>Àn/?*}9*9Áó>±7":á:	4?/>cd8cd80*=1>$Ã=Îj-?]É=5£=¯+?	Ó9ôX:ØvÒ>\Ý;U;¸K4?0> o8 o80*=|?
º><R?
1°?äi?¸Ø@?tìá:)5:ROT?a;¼Ï:§7?1>Üy8Üy80*='Ü>±å>WA?-º>s5>-õ.?µÑ8¦9"u,>ÔzI9D9ÝÈ>³?>880*=«=àÜv=âð1?9á;ð©;¤)?ô¹}^ü8Ì¿3%ç·ÌÜ9==L½xB>V8V80*=á¬'?ª­>úw?ïTª?R9J? W?Ny;;r±Y?ïô<ù<"ÏL?yD>880*=ûíá>.È~>}c?b?\v?JÌH?qcS7ò­9ÃX<HU;gØÈ:þ?E>Ï¤8Ï¤80*=èû>A>#½T?e ?¸¿Ö>y¼>?¸89mS0>Ô¬:ní$:íÅf?°e>¯8¯80*=®ÞÑ=+ì=yb4??Ó;';jñL?°à¸O¦9	"\¾"08vD9^så=i>Iº8Iº80*=wI>û&>6F??FØä>ÞS1?{;t¨:;M?½Î<¸ô¼;ÆH5?>Å8Å80*=wÑ>
iÑ=Ð/???'<ð<iA"?¤¡\¹ 9^°¾¥N¸Ü9pÚÊ½>ÃÏ8ÃÏ80*=çÖo=¯,=>Ç1?fÎA<i¹à;mÇ\?Xæ¸kq9Å½Ò9!d9?§>Ú8Ú80*=U×>óª>{¢R?¡a?¢m?©M?[Mk9ºÀ9à=Ü>?=«;8J;¬jX?I«><å8<å80*=À-)?m×©>@?ó?Wy?·³g?Üà8n¤î9aØð= K;vÛ:Èñl?_º>ùï8ùï80*=Ä(0=v=Ø/?mm«;y|;c%?)EÝ¸ÜÍ8õ	¿Áe8B³9õ£=º>¶ú8¶ú80*=àf>Ã>¸<?»ß>NM>ò)-?²eê; ß;ãåJ?é9£<¡[<xÊ>?>Ì>r8r80*=²È&?èEÉ>"T?á8à?<?ECD?áÈ< 0<¯#f?¥ä:<À:&VC?hÏ>/8/80*=Uåå>÷t>ã:?5¤Á>O>H*?&ã;/Ð:O<?ªKI<º¨</ä0?ê>ì8ì80*=O+=»G=ßp-?¦µ;¿D;µw?Ælö¸üû'9Å»¾~Å¯7í7Å8 )ä=aÿ>©%8©%80*=BÏ=vJ=Ò4?ï=ZCo=úk ?õ9d+Ä9'+½>¾OP;w;!+?Ë>f08f080*=©¬¬>ðT>
õO?ø!:?_6ó>OëC??99F>9ÑÂ:KÎ::]:?D>";8";80*=ºÒé=W¢¢=^8?ñÑ=Xì =Ä©&?,?Ð9`TÓ9úCü>
T<>ÇÈ;z,?>ßE8ßE80*=*æ?8L±>:?+Å?v°6? 43?}¨9tP:c¨>\*Ó;¨;3H?>P8P80*=|\D>Ï>%@?Ø\á>/«>Q-(?X0<ÚÚ;êN?%ãs<´G$<É>?f>Y[8Y[80*=Ë_¶<C<.?LÄ:ÑÃ®:£Å?@¹p99ÁÁÏ¾[§·þ8Ûö§½Û	>f8f80*=I½>q­\>¶í[?tÌ©?;NC?ý^?Ûô8DÑK9îI>3¸<ÓA<j»s?`>Òp8Òp80*=8ÅF>W
>ëé7?X>¾­Ñ=BÐ/?Â$=>ëÇ<púR?Vmí;%¡;<?#>{8{80*=t?+þ¬>5
J?äóE?ÛW?C>?èâÉ9X:¾>âxB:§µ:6É8?:>L8L80*=¥-=¼ý<+2/?>¥É;;å9)?D-¹wGÐ8÷T¿Âz²7^R9']&=ª:>	8	80*=Ó9>ó>£5?u½e<ÄË)<J0-?+°¸Sn9=¾eË<®Õ½;ä7?=>Å8Å80*=áÈ>·®R>ñn8?]ï>@^>Ê.?^Ä:]É:ëI=?åê<ÏÉ¢<{²8?ÿB>¦8¦80*=×=:À<â<+?«0;¹1;1{þ>ø\Î¸P@£9|Í!¾´DÎ79Ó9J=H>?±8?±80*=»Ãd=>é+=ÙT*?;ûb=Îí1=«I#?¤©r9Qýc9é<?[};3
9;ÉA/?½]>ü»8ü»80*=XVÃ=þü=¶¥-?ÑW=¯²$='?e9Þ9n¼>A<d@Ã;+:?}d>¸Æ8¸Æ80*==^#?îò°>Zl?¥?/y?jçn?08ß90;>£ÙÌ<ñU<v?sn>uÑ8uÑ80*=´Ç°>^cp>ÎB<?´8Ì>sh>p#0?r`W;o;ü:?ó#y<æñ0<¶94?éo>2Ü82Ü80*=w°5?Ôvô>NC>?*F??LÙ4?~e:í<4:<³"?n<2­;1@?Ty>ïæ8ïæ80*=: >zµP>}GD?v#?¯öí>ÁÙ/?=ÀJÀ<'³E?cè<grQ<±V=?í>¬ñ8¬ñ80*=¨=fkh=9?rWï>ìQ®>¾/?`=ejÁ<÷L?5n<¸nN<:?¢>hü8hü80*=J!>Úêß=f8?BÆ>ÏD>Oþ(?ä:a[:ºé'?åö<ÏøÚ;­8?>%	8%	80*=òt=?Óñ>~ÓH??odÚ>]æ9? tð8 ±8;H-?Qp:Y ":»»=?¡>â	8â	80*=*?éÀ>Ù¢a?÷
x?å="?A±C?ÁÈ8
 9
F>?:À~±9M?ë§>	8	80*=%Ã>ÍNy>²ÃH?ÇxW?ïa?ú1?X«:8zno90Ç=¿:Ã#É9qô(?Z©>\'	8\'	80*=Þb>AþG>wa;?øµ>ä>sê(?-)=hÕ<©J?glÀ<¨Ê<8?ù¬>2	82	80*=> 1Ô=á5?Di>¬Í×=ùï(?¿Á:Y0Ô9¸Ñ)?Qªw<¹,<¥7?D¶>Õ<	8Õ<	80*=`}È<<Ì+?Jr\;"%;Ni*?aO:¹~º9g,¾_g80é"9Ñ¡Ü=Å>G	8G	80*=»÷¼<«é<Á4?LS=³gì<ñ'?oç¸MLZ94½g£#; dù:ù'?ÉÖ>OR	8OR	80*=ø¯>§j>4©??ó­?Dgâ>T)1?$<Ö9Ä;ø²G?Î¦<5úJ<ÕF?Þë>]	8]	80*=à²>´Ó=Î6;?R]Û=ö¬ =òÀ.?LÝB:ÄÜ2:s?Õcs<c~"<N¹??û>Èg	8Èg	80*=1*æ<F¦¦<çÈ0?7¾Ó:gÙ:KUù>wP ¹ëd9TG3¿bk¹6%9ò¾Òü>r	8r	80*=#-¨>N*i>~¥8?ÀÒ>4ý>ú)?^v;Æ;M?O<³R<ó4?>B}	8B}	80*=[r£>uD,>Rär?!Å?Ø#k?uV?m£;°ú:Õu?@s[<,ö;3Üc?Ï>ÿ	8ÿ	80*=ê±®>Þ.t>,&7?¸ùw>éR7>$-?]l¶:+°: ø%?*ß <ûÊb<Ý5?ë>»	8»	80*=î2 =eê<Ãö.?'s<j
½;tJ/?®/ô¸È9!þn¾4	;ØgÙ:í!?S>x	8x	80*=M$\>Ö>ÊF@?!ð>o®>p)0?l;ìË:ðúF?­<¢6b<ÄÕC?>5¨	85¨	80*=>#?ëÎ³>RÒh?·?Ø?ªh?Ntó8fË\9í">Lm:)*:ì_?>ò²	8ò²	80*=¢>À;R>èE?²/Ö> ¡>Vt2?+;ÃË:C<W?úíd<Óà<BÓD?F->®½	8®½	80*=,yû>¦C>¨­L?à?«äÚ>Òx6?ÊÕ8A9jÊ=¼k;ò;ùÎE?B.>kÈ	8kÈ	80*=¨Þ?iþ±>©??zÎ?à>&?æ|¸æ£Y9>¾¡9!ÕÖ8½R,?"=>(Ó	8(Ó	80*=¥ Ù>k¾>uÆH?ò,?ilÑ>=7?EX´8#§9	7
>ù½;[G;Ñ$s?B>åÝ	8åÝ	80*=Amc?ì÷>/k?vÜ«?(YE?,ð^?ÈÌ;Ií:ïq?uÝ+<ÍÝ;`]F?®T>¢è	8¢è	80*=wÈ>T¤:>Yº??µ>ÐR>}l,?. :­"[:'û:?^<+O9<Å=?¸W>^ó	8^ó	80*=Ø¼i?îæ>!?ÜYu?eÇ?p_?óÔ);#:d?; =dÇq<L|?\>þ	8þ	80*=7Æ<x<	À*?ú©;áÇs;2?dpG¹îr$9<¿$ÂØ8)q9$ëO>f>Ø
8Ø
80*=jß?T{¨>âÐC?ã`?«Ó?6ù4?
`<õ3<ÄZ?Â|Å<Ìéy<LJ?b>
8
80*=Zñ>Å>jG?ãÕ·?Û{?ý};?Á=Ï:¢<×ÕR?a:ºE¿9QU?>Q
8Q
80*=ï6=·Ü=Â=0?y0º;u?­;¾	?ü¦Ø¸:k9cèF¾BSÐ86R9d1>>)
8)
80*=ö
=ÅÌ<0õ0?7Pµ=´d=^~&?£E 8ÄO9­¬Å=m#;çé:Z:#?>Ë3
8Ë3
80*=ê]=¤w"=8Ö.?A;+oo;Iy?PÝ2¹|J¢9Y¾_ÂY·ç|9+mÜ¼æ>>
8>
80*=n>ãX>648?¨¸> >d#?
É:ßÞ¨:ÛÃ?¿/S<Ü<¨a4?q>EI
8EI
80*=,f?ïKø>ÌÄm?Ûv]?
?àL?¤(;Ã·:$j?;	g.;)ÎL?b>T
8T
80*=³4="Ç=Â+?j;;+>;Á×?Døâ¶Gø79ýê¼çYî8:°9üÏ>h§>¾^
8¾^
80*=µx=ÙÙÃ<Û'-?nJ:ªs:\z?jc÷¸{8O3|¿>©Ì·àïO9÷{½}³>{i
8{i
80*=6A?ôáÓ>K>i?TN?p_Ú>÷q?Læ²9¢Í¡9O
?éÎ9Ø<49ï¬?Wµ>8t
88t
80*=îF=ë=¶-?g+;´©û: z.?äk¸k´8f4â¾³¸z)9@¾·>ô~
8ô~
80*=¯^¾>m>h(M?ú¢?F¶a?¥Ø8?¦W8ªµ9«Ø=Z;Z¯:cA?4Ð>±
8±
80*=eeB>5>Ì7?åÑ¥>}>Ç'?û";\Ï:[ò1?LÐ¦<2n<]i3?Ò>n
8n
80*=¸_Ã>@>û}??üù> «µ>;"0?÷¸¢ïÁ9U¦L½ô:×a:ù]?î>+
8+
80*=Ó2?WÎ>Ü]?jU?¯ùú>[°Y?Mþ9çâ9$ò>#û;ñØ ;GÚG?8>è©
8è©
80*=ú6K>¶?ó=ÞU?G°O?G»?c@>?V=²·=üN?ÓÓ;ÒÞ;\&=?ò1>¤´
8¤´
80*=Ìe=6,=ÖÅ*?Ôq;èãb;ù4?P*¹çì#97Ã¿öè9¾¶j9PR­>Ç7>a¿
8a¿
80*=N(>uç=:?ÒY·>Á%>©(?µ¶õ:¿]©:G³9?Æñv<¡V,<ii7?ö7>Ê
8Ê
80*=Jv>>>0>G¸2?ÓNZ>%>dÎ(?¦:ÅÑ:î ??|<ÍÐ;#*0?R>ÛÔ
8ÛÔ
80*=¾,?
|É>9{[?°o?-öG?*àA?sï·9öf³9ü;?Þ:Ü:U?zj>ß
8ß
80*=Z£&>Lã=è­;?n­>¾{>;n&?Ô(ö:Õ:wâ?j)<çB]<-Ö5?°u>Tê
8Tê
80*="2?@4Î>']?T?ñ¡B?HM?dþ¸º%9ÌªÄ¾i¡<¦¨;öf?ÿ>õ
8õ
80*=vM?÷­®>Ø£?!A¬?Ùµ1?ö#x?*²Z:Hv):0%?Tà7<çû;Ý:?>Îÿ
8Îÿ
80*=5Â¬>û·]>MxG?\ô>µ®>¤3?áä7n+¡9éÏ<²ìV:	:%ê7?Ã>
8
80*=´A±>×ìt>E9?Ú¾Û>¦>f)?;àGN;}TB?#Hª<Ok<QA9?è¸>G8G80*=Ã:2=\ð=ï/?e;¿+v;±3?4(8Ü$9C>¬$¸(Í9¤¾ÂÙ> 8 80*=J.=.ñ<xÿ8?þWã=-°¦=Ó.?

Í9ÄÓ9©¯ø>2ÜÕ:E:Çô,?Sá>Á*8Á*80*=ùÝê>s>ÛNH?N%?ÍÅ>©÷7?Z;9?µ8;~_?ït;
Ã:ßÝ>?¸ê>~58~580*=X? $­>¤G?zh&?åÕò>ém/?"bµ·ý³8Å@¾4ø6:Ú9¼TV?³÷>:@8:@80*=+öÕ>
¡v>]^?z¦T?BÃ
?o@?/9nC9C[(?±Nê:¹:íI?Ð>÷J8÷J80*='~=üù>=5X*?u#U=('=u5#?c9&@9$ðõ>ÍÉÕ:èð·:Å?f>´U8´U80*=
×Â>!v>^§J?Lúz?²Õ)?Ä'=?ô<y)<{0k?YV=Ý<2l?<>q`8q`80*=Q	@>±òþ=+Ô@?û(7>Ô>Ò0?ñI=m9=L}O?Ø9<ÏÓù;p>?9>.k8.k80*=ª>I>h3?ÕçM?mq?tÃ+? \;
;5æF?Äj¹:v:&è@?DC>êu8êu80*=#?3º>ðUK?¶?=»>¸.N?=Ñ9¢q99ódB?ç$;Â:HX?G>§8§80*=)Õ'>1î=4?^ªÛ=¥=ÜÐ)?¸C9RÚ93e>Ña;ÎÞ!;S2?qM>d8d80*=¥È>E®'>«`?Éêè?d`?±aT?û9yþ9qü>à-ë;v;7»t?@R>!8!80*=û=?dÖú>1ø@?ëx=?~]	?ú0?.ñæ7!äw9n=à:?:8G?õ[>Ý 8Ý 80*=räð>ê>ÀW?~z?,?fs9?Æ¬8åE9*_> 	A;x¢Ø:ud?@w>«8«80*=(½>.hr>c1H?AE?":?<0?Qä;;ÕdJ?	|¿<°z<ÓC?y>W¶8W¶80*=k¤>ýý`>á½:? i?¹V<?ç/?{Ø<L6<µÏL?ÃN·<Ð}r<íA?~>Á8Á80*=ï#?@Ã´>¤*h?'?vÉ?â»\?Õl09Óè	9¿#?½¡î;R;¡l?M¥>ÑË8ÑË80*=q -?è>>?·ì>»#ª>G2?_ÍJ7æ	m9`Û<°ª9_§9.KÌ>¬>Ö8Ö80*=wÓ?^>h³Y?JP=?ØGÙ>_?_'=§Ó<0þI?
ë*=HÄ<q7_?,¬>Já8Já80*=¿ä>"*V>NH?ZÇ/?åÈÅ>Mc?M§Ò<Æ¢<å[&?ôï<¯Y<Eê?÷¬>ì8ì80*=NõA?yÓ>õ¯j?ý	?8û??«gI?'C;¿P¶:eT?Âº<`<eT?ðµ>Äö8Äö80*=¿Ú=[M=×î,?É;H=;ª*%?Ô¹ÜÏA9O9¿ Î¸Î8CØB¾ß¸>880*=®Õ^?Õ>óØ?×ã?bG?gÑZ?´9ê¶9Ê¯ü>ú£;T­;]Ug?6¹>=8=80*=3J]?ÔFù>"Bc?N
H?Å+?%½A?BS8Ü¨9`r>Ö;s;Bºu?KÅ>ú8ú80*=Íyº<_<0?<.;I¾Ò:[0?Ù¡À¸qCC9ã|¾uèò8«YG9Ä÷>+Ø>·!8·!80*=Üî&>+ÁÙ=@D?Tì>^©>2?Ï:¹Þ:B?Þ$D<®#û;´ðG?;Ü>t,8t,80*=ðp­>û¢f>Â@?=l>NSS>ô86?2S·¸»e9(²ë¼¶m:§à9Hk+?Õß>0780780*=Hª>æã\>/E?^ûË>{I>Rs+?û¸ÑP9Ûm½ý¿:¶l3:Õ¾>tê>íA8íA80*=·=XQ=.?Ü¡;«ê;3	?LÊ.¹¬9ð^'¿:Ïß¸ ÊÁ8µÓ¿Æï>ªL8ªL80*=UÂ<±<³ù5?yô¤;"Ç;¾ì?N^¹ð=9°Q¿ãç7
"9óÓ<Ëô>gW8gW80*=öbY=Gþ<úÛZ?*¡<Ìj^<B:? 6¶xL9{t¾;¨9©ë9©Ã$?þ÷>#b8#b80*=ÂÈC>¤>þw0?T(&=*Ã=ÜÑ?^Q%¹P ¹8±d¿jÚÈ92¨Å9Þ?ô>àl8àl80*=Ó«=QR}=±¤-?&¾=©yÍ<ñ)?}u8î©9C¸=PåD;:	;z67?E
>w8w80*=rí=ÿNÕ<ª»,?ÊV<*<¹!?-K¹LSg9/C
¿ºúO9Ä«8ä3?~>Z8Z80*=A¿<Û<}E)?è<5¯<è*?ÊÖ¸6ªð8Îyä¾.2û8ºT9²>`>880*=.p?ÃÌ>Å<?+6?'Ì>6?±~å8õ9âQ>ÌM:´«8:ú¤?7>Ó8Ó80*=0n&?×>pF?Cì>Ò	¨>Û÷3?'7UG9°ÿ3= ;ÂÊ:¡E?(>¢8¢80*=1YF>o6>u5?<Á_<	&?ý5¹yS9#¿eg¸9ò9¦n$?~)>M­8M­80*=1ûÒ<Ð¯<¢Z,?ã§ë:Gf¸:M#?i¯Ý¸p}À8÷i¿`+W8þOG9ø.
>A>
¸8
¸80*=«}?Æ6¡>6O?dE5?ý ï>hB?	19À®9	>ÃÍå:i:ÕIJ?µR>ÇÂ8ÇÂ80*=SÒ?Ç³>[	[?È.®?jÒq?&e8?äQ9Ì9X¦ª>îÕ;öÓ};¶]W?øV>Í8Í80*=\è<Yì¬<¹-,?N_ÿ<²ÝÅ<r3%?h¾»8¹Ù9¿Ü=¶¨Å; f;|*?½>@Ø8@Ø80*=
««>J>U|Y?Dë?ä?ßE?MÏ?=×<ÛMd?üN:{£Þ9wym?¯>ýâ8ýâ80*=÷´¿<Ia<ÞÉ(?³§·;=A¢;Ýá?8ÔÎ9m=©7¯F&9'*=°>ºí8ºí80*=]gM?úè>¶³a?`3½?« D?_õv?9û¤9ë:è¡>þ<Ûk<Sø|?â¨>vø8vø80*=Á¦Ù=/==1?8\<þ;¥¹{?`1ö²9¥vz7õè¸t39Æ)¦¾ª>3
83
80*=Ô
ë>þ >6o;?Í?Ö>+?4×;l{;:æV?-¶;öáj;F?Ö«>ð

8ð

82æ.=a2>_Å0>Øÿ=?}Å=¨£=E-?³¤K=;ó<UV?Ð¸×ìû8DuÓ¾¾>­
8­
82æ.=¹>>9?¬Y¥>¾t>fô,?cú:º :'gG?òû<úª8<j5?jÃ>j#
8j#
82æ.=4W?¯"Ï>Tü?^X?¨ð+?sPd?Ë+;óK³:pu?41J<Qð;µbW?úî>&.
8&.
82æ.=$ó>Ç >mA?M«b?]#?1?×X¾;ZÏX;òÀ`?pÖï<z<AJ?¢ñ>ã8
8ã8
82æ.=¾ò«>±°m>19?%?3Zê>|]4?;º;eÀ:0;?5¸<qy<¦²=?ûù> C
8 C
82æ.=<ÒÙ<âù<sH.?G=³rü<ÿy?Z¸F£9Lçª½TY9N¬9×ÖÌ>=>]N
8]N
82æ.=,%Ê>Z\>Øj?{3j?D?rçg? °9ë"9Å?7Ë:n:@?>Y
8Y
82æ.=ì<ð)©<÷2?L i;³1;½ì'?ßÔm¹Vl9Ï¿&Tª9Åóª9øÿ>Ù>Öc
8Öc
82æ.=ÁiÀ>@{x>2<F?þ?"Jæ>¬¡/?»°8ó{93>¹gU:
:_§A?_>n
8n
82æ.=I¾?¾£>1¬_??C­B?NéO?z^Ï9x09ø3?	wú;y×©;ÝÂ<?`1>Py
8Py
82æ.=+ü>:¥->@D?².?K¼ÿ>Wà.?Èp;Ù; F?£Î<v[<ð;?L7>

8

82æ.=µ>»:>M?õV/?êJü>ê1?á:¥=pQ@=7ñ[?s+<~©9<¿ML?	F>É
8É
82æ.=°?ò@÷>Ã?ó-2?uo>ó?C789ø®=*:åÄh:²
$?£G>
8
82æ.=·ó=`ÇÉ<rò)?.È4;ç.;M?'qD8Ï9Ø$¹=¥ï9¿ìn9Î¦ >ùM>C¤
8C¤
82æ.=§ü?Õ¦>¯7i?n?X?«ý<?±:P9y?4w;¬ ;=§E?þY>¯
8¯
82æ.=×¸F>0¥>ê<?eÞ>é >1?&þ";$«Ý:<<?98n<ª­"<"p;?1j>¼¹
8¼¹
82æ.=<n¯>ªÿI>OT^?í0Å?_?ÁÉa?»E=&â<Â	_?¦ñì9òä?9´?²r>yÄ
8yÄ
82æ.=äø>Ï4>M?³/??3}?K3?Øü¸±Fj9>D(¾$m;oØ:ôì1?õs>6Ï
86Ï
82æ.=ÄÓ?¶1Å>ùfF?Z?ðÝ>> /?íÂy¸H9ß
á½R<:<
:®3.?ñt>óÙ
8óÙ
82æ.=Ôä/?Ú>ÛN?ùï?M6?|=?»Ô¤9.9?V½t;ä:
?u>°ä
8°ä
82æ.=
Îy>T->¢%J?kA?:¡Û>M0?r>Â:Vv:8ÝI?Æf<ÏE<	Ã>?Òz>lï
8lï
82æ.=²¤=ÞCn=Pô0?<Åõ;ò+#?Z¦¹[ø
9a8¿·¹Q6¬9i8S¾%>)ú
8)ú
82æ.=FÖV=HË=Î2?S=Òâ<W¡+?ø"©7¾®9É÷<E:öO[:Óè2?Ì>æ8æ82æ.=É£=ôdÃ<¶1??;½;Î'?á	î¸ëE9~ò¾W¡¨8SW9/|H>ë>£8£82æ.=18>
E>ôÃ8?gM÷>÷è²>Lî0?bÍ-;ëîÄ:gîa?³ü<pd¨<@?¡>_8_82æ.=Àöb>H>§N@?+çü>K¶>u1?v7D;lÔó:§N?°4Î<<Í=?¡¨>%8%82æ.=Ç(=?¿ ë>M?uæ?¾Û>ò9?H091¯9´É¨>³+9¼ñN9Ó>w×>Ù/8Ù/82æ.=;¤E?ñ¢Ö>Øºk?äGè?~-w?Hp?´Ä9Ðîð9¦CÐ>	 O;B)Ú:Âs?¼÷>:8:82æ.=$Ï×<¡d<Ä/?_Ú=õ
ë<·M$?Ù­û8ô¡q9iR>w±9S:Hd>,ü>SE8SE82æ.=ÆI?Üp?Ào>?@ðG?m¡?ã.?@~¡7êh9t=º;ÜB";¨~g? >P8P82æ.=îI?Ócæ>	`?cÿ~?ò??ßO?e9S95?þýo;¹;0,M?Î >ÌZ8ÌZ82æ.=?ô>¾?þ¡?ÞoL?BJ?¾¯:ì:g!?LË<85§;î·F?í& >e8e82æ.=dL?0­>h	E?D¾v?Ñ2?(N?§=Í8Þ®B9ñ>Ôý:CR:9)?«- >Fp8Fp82æ.=ãæù>"â >èÒF?i'?¢7Ò>É8?ÈP 64Ä9c;ÚDö:i´:ï/?­0 >{8{82æ.=^Ng?&º>
?6?úJº>ÖËz?<ÚB9Æ	9É®´>È>G;8»:« ?8 >¿8¿82æ.=¬?'¹>DãE?#÷>ó±³>Ç_0?y¹ÛU9ÌÌ¼¾íÏÉ9/Ã9j?[ >|8|82æ.=7=aÆ<uû3?Ó©ö;n÷·;+?§å¹²~9æû¿¥7õID9 Õ°<u >98982æ.=ýF=¶Ê<ÙÆD?½þ<´ï;Ñª'?XJù8R9¬£^>ËÃ9< ¬9^4c> >ö¥8ö¥82æ.=ô?ÄU¥>8I?4w?ÿ¬¦>ÄtK?¡9Ö¹¼9½Ú>5î;íQ:ðË[?@ >²°8²°82æ.=&)Í=t=$2?3j?<}ÐÞ;ì[?Ù¸9Áíw½$?¸9Õ ½Ì >o»8o»82æ.=Bçï>	q>·Ë~?Ü³@¹?À9?OBñ9%¼9"$??r;OÕ:ÔX}?N >,Æ8,Æ82æ.=ií>ËÙ=3¸6?OÜe>«n*>ì¡,?z¾t:::ûñn?°Z[<cÔ<':?iµ >éÐ8éÐ82æ.=þ>4÷>ÈM?×6×?ª´?.E?ª÷Ê<Op<÷7X?ô:'Ëg:j$?¦À >¥Û8¥Û82æ.=¤ð³>ÎZ>zMS?§?à{\?B?=X@=Úq?ä«=5}<V`?úÍ >bæ8bæ82æ.=]Ê
?i¨>ÖR?Ðõ?$8?Gh>?±J9Ð±9º>b
;¨:
IW?Ëð >ñ8ñ82æ.=êÅ¦>^Àd>£:?~Z)?Bù>×î-?]C<ò´ð;}|O?ÿÔý<ª.¯<w9?wù >Üû8Üû82æ.=¹->?â=h³D?{£@?ù	?2¶2?x	H=è½ÿ<+=H?é®½<3­~<@«>?jþ >882æ.=j? í>æ?©æ?Ò??Ê5?°QÇ9ùª9¯8?§û:½q:x	`?×!>U8U82æ.=±HL>Ðx>¿3?Ç/>3¿O>&?ÅSý:Þx­:8ì:?±ya<o<Ô)6?;!>882æ.=W>ó>b>ç·H?{£+?²îé>oÔ;?#f9ò~9=}h>¾:?
ú96ù
?·C!>Ï&8Ï&82æ.=&Æ>/Í>+7?3ï>ÂYe>áx(?wrÓ;¬1;FqB?]<jGC<÷L2?L!>18182æ.=6â&?Ôø»>Gc?ü5`?ý?Tò=?¸fÆ9÷Âã½R&;OÄ:ÁäX?[^!>H<8H<82æ.=î+?IeÆ>PÎ\?®ý?²w>?Ýw9?(¥9O$ü9í¢§>¬¾Ê:Ny:÷'>?-!>G8G82æ.=a=H)ç<õk-??P{; ÊJ;h ?71J¹NK%9²¿Ó/;Z©;_ÿ?u!>ÂQ8ÂQ82æ.=vºî>ÅG>6UR?2Ó?ìÓ>¦¦>?S9I¼(9Ôì>|]:ã7:Oâ?¢!>\8\82æ.=¯z»=Ó=j6?|öÃ=
=ßð,?ÎÜC:,%:?pP;wI;øº=?#§!><g8<g82æ.=ê´C=È=¨}8? Æ=ý?=`>?×V9èâª9¬ì >1<«Ù;ÔMP?ã¬!>øq8øq82æ.=.B.?§Æ>T`?èW?À'?Ë´G?ÎPv9_ÙÀ9Ç|£>¸³:Í_>:n|q?×­!>µ|8µ|82æ.=V=?öF=~`I?F­X?äù?;®0?;=Ú¦=¶âZ?°¶P<Ê<SÀ=?®!>r8r82æ.=/Õl>->.C?íJ
?YÂ>ø6?=}=Xæ7=À×Y?4|¥<¬æV<."E?|Á!>/8/82æ.=75=V=1?¥7;o';ÐL?¨x¹ë9ù{¾Þ19øºæ8ÜpD?Ï!>ë8ë82æ.=kq?ì>Sn?²r??yk?ïT9F[ù9ü:>Ý:Kp:Ãt?ëÔ!>¨§8¨§82æ.=¶r<?¢ì>	ßK?£ O?u¼?RC?ìy9¥sç977>ku;|;»¡L?
Ö!>e²8e²82æ.=<¹>f||>§¦;?c²?jÇ>yM/?3ò;&Ç;Ì<O?ÒH<p}4< ;?*×!>"½8"½82æ.=±3?(ÿØ>^ýS?«l?QÂ>·C?7
¡9µ\=´:üØ9~/?3Ø!>ßÇ8ßÇ82æ.=Ñ-þ>øÎ¥>F8D?4
?ÙyÃ>À8?=
³Ãf9Y!¸¸:'æ9J?Ù!>Ò8Ò82æ.=Óuw>>¥.>î]5?úÒÁ>´Ò>Õ'?y¥+;Û:H?¢<"ÞH<ä9?nå!>XÝ8XÝ82æ.=N>ábP>ZU<?Ì>ó>Rm±>{/?>=!5ê<ÑVP?ÀR<RüÏ;'.??±å!>è8è82æ.=×K>¹7Ð= :?Ê
>Ï=À°.?~8|:õ7":VG?f<ÏK4<¼&9?Óå!>Òò8Òò82æ.=¢¢>§¾C>Ï²T?-]«? @d?$2@?Ff
<qæ§;S?§v<ö<j*[?Çò!>ý8ý82æ.=<÷Ñ=ß=¼n2?ÿ=¨xÍ=6?¶ú9ÞNÌ9L²?_v<¿Ï;ÙÈ0?Xó!>K8K82æ.=M^¢>b_>.:?ÏM?ÛàÒ>³À,?þ;èY*;ÞFD?|<ã@0<7?À÷!>882æ.=h¢c>«r >a5?éË>Å>d-?Àà:a£:ZO/?Òe<C¯Î;Ä<??Û">Å8Å82æ.=ÙÅ¼>ö+>{;?¹¬í> ­>(T/?l*?;áîý:Á¸@?ßÌ<ßô<@
:?ÊG">(8(82æ.=±ÔG?JÍ>{îx?¼´Ä?ÓÌo?¡þQ?	ò9HÌ9pÈ>×Í:)ek:.Ü_?ØX">>38>382æ.=éÔ>û~>¯M?NIñ>NX­>4+2?µ=Î7æ 
9:¿=Hµ·:
x:¡	7?[">û=8û=82æ.=È§>+OQ>õ5M?Úi ?&ä>õ	4?9úû8¡"?)H:p^¨9C?À_">¸H8¸H82æ.=®Ø?â>4^?C/?Ò(?iE?Ä¤):À5:}Ï?ëÅ;Èñ ;WP?øc">uS8uS82æ.=½Ä÷> >òÒO?-Ïô?ù?ÍE?7º5=ÄJÑ<¡H^?v":Ò0:ÀA?A£">1^81^82æ.=!Í	?Pt¾>æ99?S)?G¸Á>,?UWÉ9Ü¢9>?é4ê:Ïö:FtA? ±">îh8îh82æ.=ÑÍ§>i>ÿõ7?¬÷>Ù¸>l+?üÊf;%Ç;\íC?X|¦<³_<ç>?¢¿">«s8«s82æ.=[Ö<Q¡<=*?Õ=ãÏ<_¦?R19>_e8ü?Ô3;G_;9Ê(?ËÏ">h~8h~82æ.=C=§?=3á3?÷f<úgá;g$?ÈÓa7ò/9Â¥$=c;$;ñ1?@Ø">%8%82æ.=²f?­>®ø\?o§?.S? K?««9Hï9*¤ú>È×Ì:9°:[^:?kå">á8á82æ.=Û¿a?	?ÖÄR?fsl?Ú?e¥I?¯8o8r9+>ô8:ÁZ:(?öå">882æ.=`«>>a@>8?ËKB??ï~1? 8ª=
ÒT=[ÁL?ü{<<~ùI? #>[©8[©82æ.=hO6?~KÁ>«sq?
~?(¥?þ»o?´ý8Fâ9,²a>E;Õ;r¹?5-#>´8´82æ.=ï4={G=àÄ-?°®;Iµ;Ý?ã¹ÍZ96ø¿zU8ôÒ86o¶><F#>Õ¾8Õ¾82æ.=óÉr?N<?}I?fÀ
?þ Ì>¢Å1?fG-¸{`9ØÆ½C?Y;É3û:ue]?¾W#>É8É82æ.=Pyá=¾=R8?½<ÐÜ;n8?ÏMU¸K9ÓOÄ½æqÛ7¼år9MHg=íg#>NÔ8NÔ82æ.=ÿÔ=>4Â<Ì
3?k;^;ò*=?²À¸²'9ä¯¾æN¸dïÍ8@y¤¾X#>ß8ß82æ.=Î?5µ>zÉW?en@ô÷?!v?íÖ^:kõ9Ah?<¥Ç:&°_:|d?#>Èé8Èé82æ.=ùÌË<np<#2?EîB=C=va!?óH:2ä&:z?­ðÍ::[H-?X#>ô8ô82æ.=oÑ?À>¥H?¸> ?¸®Þ>~88?À,Á´±e9éLWºµåÑ:ý*:ÈfN?#>Aÿ8Aÿ82æ.=dÉw?¶×>G|?s@@/ }?4v?¤j:ºÖ:ÛD>?Û<µÈ;ig?Í#>þ	8þ	82æ.=«\>ÿAV>%Ó:?qI>F)r>¿c(?ö;Ë:Ï¿A?ñâ'<¾bò;úP1?é#>»8»82æ.=¾ð>¼/>¿>?2	?¤À>|+?%ëL;";C?ªL¶<ÅÁ}<1é7?#>x8x82æ.=lß?Ám±>~AK?uïR?e?à:?d_9à<G9J?;ØIá:ý®#?ñ¬#>4*84*82æ.=ôR÷<{}¯<e4?áÛ;lÂ¬;Þ¶"?~¹8lþ×¿®·ê©k9'¨½à®#>ñ48ñ482æ.=>9=>q5?ð?Ý×ä>8¨/?É(;f1ç:ÿ:?2®-<»ì;PÑ;?Ã²#>®?8®?82æ.=?Ëh?X
?©$W?½?(M?ql?;Y9ê¥P9*D?¡=û<&|?4¼#>kJ8kJ82æ.=÷?¶Ó½>ðL?fN?Ri
?gÓ:?ñ§ 8bÏ¨9g¢ó=TÆÖ:Ûý :ïÂ*?Ä#>'U8'U82æ.=ù"»>Kº}>Ð<?òä?Yê>ë)*?L¹y;ú%;²A?¡K<,S<7?Ê#>ä_8ä_82æ.=ç£Á<I<có1?`Pc;6#Ù:·ÿ?9iL¹ö8ÊAT¿ø·PG9T¥9½ñÒ#>¡j8¡j82æ.=¡Ó<ké<¾l3?ÀÞ<½}®<¤f#?h_?9ÁP9»¼)?iÑ:ý6:PC8?Õ#>^u8^u82æ.=Ý?ös?nÁw?ªV???)?6q?®9X¼Y9V²>JÃ:PK:v?¢ô#>882æ.=íÎ>?2>
N=? ¼>:>­é*?Ã+=ý8Ø<Ê\K?ô<ddO<hó7?bõ#>×8×82æ.=ØF^?Î
ð>²
m?f?*	?ò&?ö::¡):ëéc?ø<<f¯;MW?÷
$>882æ.={}&?DÅ>ªX?$Â?¾2³>é]?'Â>9¶
C9¹`ú>r:úD:¾59?F$>Q 8Q 82æ.=\E6=ù=X$.?­;VÚ;æ ?a¹49%Ô¾}Q8Ï9)®Ñ={$>«8«82æ.=«d+=þ<½,?v²;{u;¤?.§3¹ÜØ89i.À]¸Åà²95½½p$>Êµ8Êµ82æ.=ÏS>>|I?µ¶>µK>67?äbO;ÿ~;Rù3?âA<)»ù;
ÀF?=$>À8À82æ.=q¹=è='§.?\À;5d;iZ+?ü·Z9«>}½.o8í(9	¶é=´?$>DË8DË82æ.=»a>¥¬=L°_?^<½â;Ùè?~«¸<93Ë½£Í9¶ò´95GN>F$>Ö8Ö82æ.=s¦(?2Uâ>©Á>?Ï?ZÌ> |4?ñY¹F9¿rü¾s2;kÿ:!3?¤Q$>¾à8¾à82æ.=ì2ª>
UW>ÀWJ?N@?zà?àï4?ofW=ÞG=ÂíV?æ"³<Tse<0ÝG?R$>zë8zë82æ.=õ4Û>ÅÔ|>Mô]?h³?P?/\?69Z°9®ßk?Ðò9³â9&1	?X$>7ö87ö82æ.=úä?6Ç>gK?.O? :?
83?joG9Ò3j98ÿÙ>
¸ñ:Ìì:°µG?Jd$>ô8ô82æ.=¾s£> {T>ìíD?÷?CC?_S3?bA<ëv­;býN?MÕk;æp ;á%<?ºe$>±8±82æ.=f?Ùÿ>8Ë?=Ý_@L©?A©?Ý!5:DD®9ø
?
ý×:Ì©*:þ¡?»l$>m8m82æ.=T9÷>jÐ>¨K?C¤8?ü>
,;?/´9:$Ø9£ò[?OÿF;ïóç:» [?Í$>*!8*!82æ.=R¥¹>;k>t´I?¿L??::5?y"¸âÿ¢9#_â½J¸:zwn:¶E?à±$>ç+8ç+82æ.=¶X<=.÷÷<sB?8È§;õ>;®Xa?ñ¹uü+8¡æ¿z08pq9Øo
>[´$>¤68¤682æ.=\fÎ?eN?v?HÇ?ùÿ>ýÊ?,p:Ýü":<?~<#d1<w4??î´$>aA8aA82æ.=?[Ì¢>Fbu?i:p??Ìc?af	:´e:òØ?]­°;Ñmf;HD?ÍÐ$>L8L82æ.=XÂ>©lÊ=Te=?ù_£>(f>J¸5?îâÓ:ÏV:å|?ÿþ¯<ÞÁk<??Ü×$>ÚV8ÚV82æ.=Á=sÌ<.t2?Æ =»Ux=ð¼%?7M8ð³±9!½=7 ;ÂûØ:Ê8?ðÚ$>a8a82æ.=°¸<m<®-?V$4=im
=÷	#?ß»¸Ç9ÙH ¾4O2;£;º	'?Àß$>Tl8Tl82æ.=)èD=
=Á2?~;öe;y?Yl¹¹^9ü¾H¹ßl9´e¾Vã$>w8w82æ.=
G>æ>3Ñ4?Y>ÊCö=$?ñI2=sã<II?7ä$99xõ>Óç$>Í8Í82æ.=£ý]>£>î;?3>W>m¯+?¬ôÑ:I:¹84?nó=<_<6?
%>882æ.=õ<Wa°<|Û1?Cn};ºX;=Ð?q¸·z9ß*p¾äÂ¹LM9µÎ¡¾S%>G8G82æ.=ZëÂ>Ûw>w,8?¤±>+>2'?ëD;Ä;þÌ8?³ð¤</v^<Î=?+2%>¢8¢82æ.=Ó=ô:Î<ïl.?ê;Âõ2;<<??ö¹n(9
Ðæ¾ºn9i9¦Ü?M%>À¬8À¬82æ.=à?22?:L?µ*?Å)?Òte?¬¢Á9Àgð9?2Î>\;%§:ZE?XS%>}·8}·82æ.=àíX?j¨ì>®¨j?¢E·?v1?ì0?èÝ;6Å:KØG?<`G<J?1X%>:Â8:Â82æ.=«å>3ö>ËJ?Ôø>f¤±>63?¿e¸Z9$¯¾c
:u%:½K?c%>÷Ì8÷Ì82æ.=3.2=è='R*?YÝ;<;L:?¨é;¹¸¨¼7½ü~À0v¹`9Õ	­¾Rf%>³×8³×82æ.=j=?ò	ì>ÅM?èÃ?Ò·?ËOA?ï6::Õ»9FS?z¼9;U©à: ¥S?Ýi%>pâ8pâ82æ.=¯8Ò>mhx>{¥X?¨þ±?|ts?©*;?ìÒX9C9s/?ª½:­_:_-Y?±l%>-í8-í82æ.=Êiî>gkz>å¹s?¾ôM?¬?åÑM?>9ÎÜ9]æ£>â9;¼Ö:¼[]?q%>ê÷8ê÷8ýe7=0éW=FK=@³/?»;í;ÊÂ,?ôf¹yÑ89µó¿Á^;¶ä:ú?¹z%>§8§8ýe7=Ou,?@Ë>å6Y?6p?W*
?"^?æ9í98<é>wP:8:|Ý`?N{%>c
8c
8ýe7=%_>$©:>/?=u1i=6(#?¦+=msÞ<ãD?ì<MÛá;¾ÿ2?Ö%> 8 8ýe7=×E®=
}=ãH0?0Fÿ;ãÞ;?©¹Ëß49üåZ¿®£~8i49!4å=/%>Ý"8Ý"8ýe7=êø>G>H?4ßÊ<W§<JQ7?Sÿ¹Î9ôÿ¿|ïæ83#9k µ>q%>-8-8ýe7=VI6>Ð>G1?úH>Ù>ºb(?'W:kTY:ð? ±-<"K<çK-?%>V88V88ýe7=_K?ÿÊõ>ÑS?èJ?Z?ÚUE?zÆ¸ÿC9¾¾ÖÇv;!;®êE?ý©%>C8C8ýe7=/}>4"$>7rE?éþí>¬Ö®>Õ<.?JY;·®î:i?®¢¤<X¶`<ô;?<«%>ÐM8ÐM8ýe7=P=xíË<×f<?af<Ý,<§*?)j¹º"8à=ÀnB9µbW9Zç>Mº%>X8X8ýe7=îã4?wùÝ>GP?,L¢?Â,Y?åO??
Å8:Y9|Ù>m´:òö:Éh?¿º%>Jc8Jc8ýe7=íUæ=à~£=+T4?«ë;$3²;XÞ(?;,¹5@©9z¾O©¸º9~¾ÍË%>n8n8ýe7=cá<&£<a0?Ì¿=k&æ<"?T¹d(]8¤ö¿ê8S¥9üX>Ù%>Ãx8Ãx8ýe7=3	?åÃ»>RìM?xy?í!?©îI?¾Â¬¸³~9ûj$¾*;*k:ãi?Næ%>88ýe7=)>Rä2>HD?1Ë[?T_?^¤1?ËÂ¶<µW<DæX?¾±<¬ï]<îM?Öè%>=8=8ýe7=Cr?»?ÃvS?B8?ö> ¬??×é8¢.9
=«>[)&;~e:dF?Rù%>ù8ù8ýe7=âQR?*?³;?¥òG?¬?ÜÖ/?¥¸v©952¾Ôt:b 3:´K?Cü%>¶£8¶£8ýe7=.Æª>¸Il>Q9?Õ,8?qª?ìj4?=~:ÏWy:¬e?ý<}²<T?"&>s®8s®8ýe7=yÚ>	È>L?lÙ`?$?YÂ:?ôÅ;sa;ûµ_?¢<C/H</ëO?]$&>0¹80¹8ýe7=sLû>l¿>ßµY?E.p?¦#?<?çsA9G9Ìv>=;Æ<:¥b<çç_?t(&>íÃ8íÃ8ýe7=sÇj> >6;?×­>}>,å/?8;*ü::? Ã½<¸,|<¤@?W)&>©Î8©Î8ýe7=®Sí>0>:ÌO?÷òL?Éb?«ÄA?Ñu8¶²9}å=27¦:bí9C@³?5&>fÙ8fÙ8ýe7=ö< ¯<Ür3?Áh£;k3;fs?÷£W¹¶KU97h¿q*8Ä×\8@Å>þl&>#ä8#ä8ýe7=úgþ=yï°=b8?h>zN>¨)?ó·:Í:$Ã(?øèJ<ì<Qv4?&>àî8àî8ýe7=pRÜ>«>ªjI?ÖïÁ?Ò?$>?K¹<È;
b?û4<hM4<TK?s&>ù8ù8ýe7=÷?YÏ>ÛzB?¤±?½o?:±=?õ19äÜ9qP>±øÿ:/³¶:U3?_¡&>Y8Y8ýe7="D*=Gý<¯,?²ô:;Tb*;
s?ª¹YG8aZÀQ·69pÎ½Í¤&>88ýe7=§Ð?tô>£ru?_²ß?>C?õ"Z?n®9ØÅ9å?}Ñ~;¾.;SV?÷¥&>Ó8Ó8ýe7=/Î>¸î>zI??é8?
??&þ8ãX9(B>º<wQ_<{ìU?á§&>$8$8ýe7=ä6?¸ê>m!G?Èäu?ÆP$?j??5à8ä©®9O$>{zó;B/¥;N«<?x¨&>L/8L/8ýe7=!	?`·>p??Þ}?E/Æ>/?Ê;ØI;C?ó`´<
ýt<x|<?êÉ&>	:8	:8ýe7=CG±<<¸Ó-?¤;0;.%?1'¹"øÛ8[B¿Zi7è^¤8D¯Ú=GË&>ÆD8ÆD8ýe7=QÞ>ÊK>áV?ª?oG?½Ô>?!8W9¶=ÚÕ¨;I\;sD?²á&>O8O8ýe7=z?=ÕUÚ<ìV1?s¹Ý;Æ{;Á b?i¹úD96Ã¿k
¹ì}9Q%¾¨û&>@Z8@Z8ýe7=ÞP>Q>ÿØ>?§tð>¾ ´>Þ*?Ò¹:ó:Øá?`W=M±Ë<Lo:?&'>üd8üd8ýe7=>¼=q=3?8>OzÕ=ù9#?´.å9ó9öbñ>>qÝ;÷¡;¡0?Y'>¹o8¹o8ýe7=÷°=BóÜ<Á/?§;ëú;ªú>Ì¹Èóo8þ!)ÀßÌ®¸ÑØ82x¿g%'>vz8vz8ýe7=ÇI>UõU>/Í9?IúÏ>Àû>f.?a:§wT:Pü3?³£å<@³ <>é6?ÄD'>3838ýe7=?Î>[)M>ë??2Y
?ØØÍ>N,?zzk<Q÷<ûM?öçÓ<¡n<àïC?±X'>ï8ï8ýe7=ç4=v =©û.?þ;÷ê¼;I~,?j1Q¹0c#8}â#ÀR£Y¹£¸O9]¿¤l'>¬8¬8ýe7=Â_=Íº!=ä1?@+<,f<!R$?2²¹	09¾ö²¹l¦9¿
Õ¾î'>i¥8i¥8ýe7=òW?¯?YS?v¬£?df^?Áf<?:fg&:îOJ?ëV8;Ãá:Q??Â'>&°8&°8ýe7=¤Ã¸=Ì%=û1?$KÃ;c«;ÒÚ?xþä¸<s9fX¾D;,9yu29÷>¥Ä'>ãº8ãº8ýe7=zò¢>éO>rI?î¥?­º¹>R1?zè7
1"9~·=
W:â:2?Ô'>Å8Å8ýe7=¼(="~ý<Æg*?ëçn;ý4;%Z)??¸½Ú9Åù¾c8 M 9ÔMé=æ'>\Ð8\Ð8ýe7=|Ñ¿<ÈÖ<á×0?çã:c.Ù: Q?è¸-9<«¾Å¸
9ÜE½sé'>Û8Û8ýe7=5>¹>X?ôG?G
?b9?O==b ì<tÏL?püú<<.ÚO?õð'>Öå8Öå8ýe7=ó»>}±o>â¼H? ø?((¶>
¨6?:=Í'¼<ÔO?<ç×;<­#G?Í
(>ð8ð8ýe7=,àJ=]z=Á¼3?ÆÙ;ÉE;âJ9?f²·QFi9àm¼íUÕ:@B¬:Ý?Ì(>Oû8Oû8ýe7=%ñ<¾¬<*£2?¹A¦;ñEa;
ï<?W¹ ¿9ûy¾|95;°û;Þ1?Ì+(>88ýe7=ì¾Z>ë>Íä9?@(â>2S¬>Tü'?¢­<ÙW<ÊîM?q<FÐ;ê8?Í0(>É8É8ýe7=®>¼J>i¡\?[w?Ô¦'?¶<?3ÊÙ9k$M9=ä?vg§:VôC:³Z?38(>88ýe7=Ä0¨>ÚEQ> ¾M?EP?ÆD?2x5?t¹09RÑ9Óÿ?'¡d;Å;YÂH?Î;(>B&8B&8ýe7=rn>Én">>	<?)>c>z0?2g'=¬dË<³R?Gõ
<Ö"º;G??ò>(>ÿ08ÿ08ýe7=F1q=¼0=¯.?Ðª;0w;ºè/?Îä¸ù²93ÊH¾$Z7Ý­19t=:{(>¼;8¼;8ýe7=¢_=É<~­*?à8§;R;?¤Kq¹Úê8UÞ¿GÊ·¼Yx9P½þ{(>yF8yF8ýe7=Yï>üg>ý2Z?Ï?¸ØÜ>
2?pÈµÐÈ7aìÿ¼©9ÿ!«9í¨ý>x(>5Q85Q8ýe7=? ½>>E?)\?+
?å#8?;õÛ¸jL9]Ý8¾µÓ:75:UL?1(>ò[8ò[8ýe7=J×`>ír>Z>?7jÔ>1>?U0?,7;sÞ:
ÍR?2¤a<êt<~ö??¨(>¯f8¯f8ýe7=gQf=¿#=è	4?f;wez;ð ?3V¶¼K&9¦ß$¼ªÔg;¦";*q6?$(>lq8lq8ýe7=->xSÌ=s%7?ê¿O>÷Ç">7\#?Â5:¤ï:²Ã)?B;ò¶\;¿=5?(>)|8)|8ýe7=èZ=C!#=X|+?Åî<÷pÇ<ý=?uc)¸ü}e9:ô¼½q]Ú:éi¼:üX?~¬(>å8å8ýe7= ?Ú­¿>©ÚS?h?¼¸Ï>òD?dv¸ñ_ª8Ýé¾2v:t)=:&?¿Ä(>¢8¢8ýe7=Ç=¼{D=e¦0?Ï©Ö;q;Ì.,?¾ùõ¸»Äp9¬Ä¾Þ8[¤9Þ>Å(>_8_8ýe7=Rf?Ís>Cèr?9`?¶yï>:vo?©)9Þû 9~æ>oT;ÐÓÞ:4t?ØÅ(>§8§8ýe7=¤ô>u6>ÐªI?xé<?W?ÎÊ5?¸Ú®;hUh;kª@?t<cm,<<öF?Ì(>Ø±8Ø±8ýe7=Âck>Å$>·7?Ò	?éfÍ>øÖ*?<äø:äL:ÊA[?µº<¯×~<ö:?þÞ(>¼8¼8ýe7=©>ÒRp>Ò¢4?ðÓr>¼>>õ"?;cò¿:m3?±¥ô<Oß¬<ö$5?è(>RÇ8RÇ8ýe7=4ÂY=&µ"=ÓN+?EP=òDé<( ?±<9´9?Q&Ê;j;ÆÄ)?ì(>Ò8Ò8ýe7=èó=GAÙ<Xû+?ï
=Ú< º"?ðÉµÜñR9Ú
t»î/ë;¡;ýH:?Âý(>ÌÜ8ÌÜ8ýe7=¦?
M¶>Cä??ÈÜ«>Õãx>£Å0?5Ëu¹¶?Ó8tî¿£ :Ad:U3?H)>ç8ç8ýe7==Ri=@
.?Ì¹;Ò;Âú#?7á¸N
82DÐ¿¨8J°¬9Âè=()>Eò8Eò8ýe7=/?Ê[î>!<?]?¡Ò>]3?-.¹#±9Ë/¾ÆÍp:àÝI:w°?K)>ý8ý8ýe7=)=oÇÉ<6J2?Õ>÷à£>gn&?H9)9¬9[wÖ>Ö¾:k1Ý9a¢?Ç)>¿8¿8ýe7=2ÛÞ>
>õ`??l¼?Ü>T/?)}¡7Ó298h=ª¤n:Þ]:7ã	?¤)>{8{8ýe7=Ùæ!?z¤>4|?RÀf?pû>H@k?×`÷:í:ÓñH?*<ëN<BºA?)>8888ýe7=`=°y[=	0?e³;m;~û@?Tà¹\I9k<¿|ïd¶wÌ
9H¨N¼ë))>õ'8õ'8ýe7=ë¦>¦|b>I«<?Dfø>Ï(·>º-?«>=ðð<}J?RzT<Vè<	3?0)>²28²28ýe7=v¤=Íh=Sx5?8HÎ;Üþ;/(?ÕÅ¸pÜ7k1!ÀÁ/9r>9½ðë>WR)>o=8o=8ýe7=°²»<æ <$Ø/?¡/å< Ýµ<yN!?@Ã¿8/u9â8H>mV;ï:ã~(?Y)>+H8+H8ýe7=½5?Îè>ØG?4Ó?e+?úÎY?GÊ9c<n9ÇI>¼<7½;ÁúT?³x)>èR8èR8ýe7=|s+?
É>
>Z?![¤?®>?ÉT]?6©@;îï:ðMN?O¢<ÍG<DöO?|)>¥]8¥]8ýe7=Ñ?ÀPÂ>¸E?-?¼vö>Ê3?ð:W9$9Gf/?¨@:ß:p)?<)>bh8bh8ýe7=¿õ>d£>büW?c*O?Ù
?àú>?I¸ r®9½r¨©:óq:C34?)>s8s8ýe7=¢<?Îä>=S?WH?½øë>Y?îE18s¹9%u=3;¿B¨:.F?±)>Û}8Û}8ýe7=&¶<Û<½0)?ñ¢;¤¨;T3?ã¤8JGg9Á$6>=
¸¥48yÂ¾U)>88ýe7=+5ó>õ¢>??p??hUE?þy$8OÔ9³F=¿5:üE¦9«é?³¦)>U8U8ýe7="?$¯>ë]?¦¦?ÁK?
Ë??éî_9®ßµ9Ð>¯¥:á²=:._?¥ª)>88ýe7=ôh®>rèb>lÅD?,ôû>ýq¹>þç-?Q;<%©;·LK?Y¾ï<¾¢<#<?p«)>Î¨8Î¨8ýe7= >£O>U³d?|?s#?ÖÆE?Ö`
;4y:"Ók?$¤¤<2ðN<Ê¬K?<´)>³8³8ýe7=n~f?Üæ>Âí?Õx¹?#6?q?}«Å9±¥9À³?»ø;¦Ro;#?·)>H¾8H¾8ýe7=I¦>è]>ÿÔ??Þ5/?Sþ>]0?üD¹ºpF9ý1¿/;ïÞï:c;?éÏ)>É8É8ýe7=&:>>Ø¦1?0><i<æk$?-¹7làC9r=ìy¸f;09{Ùá½à)>ÁÓ8ÁÓ8ýe7=ï<ô±´<Z)?ëou;ýF;c0?D½8&9ô{õ=¸&C¹Ã8û{¿gá)>~Þ8~Þ8ýe7=wip>cÅ>7L?·¿1?Ä?H0?ãh="'Æ<Õ\K?ÛZa<ýù<=U@?¨â)>;é8;é8ýe7=À:W?".Ì>Aí?Ø«©?òB?²/_?';CÚÚ:eC?`¦<0O<fQM?E*>øó8øó8ýe7=o?Gù±>ç¯_?ã¿;?CÓî>T@I?&øÓ8g²9U>u»;aÍ_;sV?*>µþ8µþ8ýe7=Ên>AÍ$>è8?9>m>ÔV/?
SP:Ï:bK? un<C$<ÀÐ9?*>q	8q	8ýe7=×¾ð=è¬=Ð72?dÒ=*Ð=XX*?y÷£:þBf:nK6?öî;V­¯;¶Ö-?.*>.8.8ýe7=h[?Øgª>[Q?(Ø?&æ_?àT3?Âë8&´9&>'_);ÈÓÐ:´¡O?á/*>ë8ë8ýe7=¢â<%u¬<iÐ'?Ó
;$R;Â!?°v¹Òª#9ËÁP¿~7ét19(á<¦1*>¨)8¨)8ýe7=j>Î°->ic?Y3?8?Ð_O?¢©=°Ä¼<¦uT?17%<¶;1`h?;*>d48d48ýe7=ë>=ÄÜ=Ç¹1?ÓÅ%=Î=!Ï#?/·¬ö®9N{Þ¼XÇ;cJ×:J3?ó=*>!?8!?8ýe7=	_?È?WW?»ö\?´Iá>{?¸(9l¸¾Ò;¾Îµ:t9^?ÐD*>ÞI8ÞI8ýe7=¸i»>>=¡:?b?ëÆ>õÇ/?.q9;çí:xG?oºk<²>!<k ;?5g*>T8T8ýe7=ÓP?g·>ÝpI?ðÝK?Ûô
?áÒ7?ôS¸\
W9QPü½BÂ:
î$:îX?#k*>X_8X_8ýe7=@Â>y>{|>?ìðî>A´>¬)?&+à;j;·ÎP?N`<Ú:<S8?:u*>j8j8ýe7=	í]>Bÿ>Ãï4?5çå>£¯>q(?Ø<Õ¯;ìtM?ü<pYN<©<?=z*>Ñt8Ñt8ýe7=ÝôÆ>üïu>ÊO??°3±>¸<?¬N8Í9Û>}¾;Ý!;@ç=?o*>88ýe7=å2=×Ã<§	2?H®<PÂ;S*,?ÙJ¹Éª8ù>å¿£7ó!,9åôb=À*>K8K8ýe7=<³?Ë4>;3]?ý1? 3?D?*9à¯³9CÙ>Ç:l-:«3?×*>88ýe7=èÑ¨>sZ>+2F?z_?.ß?f`6?xh< ¨(<U?Þ~É< É<g¸F?­Ú*>Ä8Ä8ýe7=}èX>}ö>D´6?5>R>Ý9)?ïU<ñÖ<­C?O<U¯S<kh5?ò*>ª8ª8ýe7=fS&=/Xò<¥²/?8Ò?;i^;'&?`Lx8dÚV9Úì>pÅ8û9µ<B>÷*>>µ8>µ8ýe7=¥~	?,§>äR?Û?ð½R?q7?$79OâÅ9Líl>È;ø¹À:ä®:?A+>û¿8û¿8ýe7=±s>|»N>;?wÙ:?íC	?»<.?E¤ =uÌ¿<ëiV?Dy<IP%<*A?À6+>·Ê8·Ê8ýe7=|"=SÞ<áÛ#?0(û<á.Á<i&?8(ã8¢à8ïw?lÂ;Ðzû:#a?¨A+>tÕ8tÕ8ýe7=÷õF?Õý>ý¨H?¦Q?Z?¯Ñ5?Å}9R9óõè>©R:Ê/>:A¦G?»F+>1à81à8ýe7=ûÛÇ=Qq=¹1?ÔpË;vã;ä#?'@¹pç¿9l¾Ì²r¹¹G½8¸¤¿lN+>îê8îê8ýe7=V0Ä<Ú"<X)?f²:q:y÷?¯&¹È9å9ã¾õb9ãßo9ºÁ>'U+>«õ8«õ8ýe7=å
±<ù3<q¸,?g¯;jlë:ù,?ÞÚ@¹Ê0M9ð¾Ðm8â»9·à¡=j+>g8g8ýe7=,bp?ÁÅ?Vb?</?uûÎ>æ»X?|!9b9-\v>,®Z:¸Ê9?:u+>$8$8ýe7=Ôá±>w]>æM??1½>{Y1?iâ8ÑÌª9>­)>$Me9úÅ9¨@>w+>á8á8ýe7=2ö=X­ä<¬.?R¡<w~<Ã"?¶Þ8:99g:>KV:Uk:lé>`z+> 8 8ýe7=?Dª?ìh?ãµ?A?´|o?lw;¯2*;Ï]?<³~<ÎQ?Òz+>Z+8Z+8ýe7=VS"?ZsÄ>ÞS?G=?Ü?0d9?~ÿ8½¶93>Ñkx:ü!:Ë`E?í+>6868ýe7=÷cl>Dw'>u®4?,>mK>P%?°ó:Àü":ºc]?gù;bÀ;Ø)&?×+>Ô@8Ô@8ýe7=A2!?ñ¬>9o?«Æ?é$?ÙúX?Õ+9Sù¯9 y>®Æ;]ß¼:Ct=?++>K8K8ýe7=Ò¦?À^>Ëy?\x@Ä?;â}?Î!:tî9M¶-?ÉîP;Æ:ó«?4+>NV8NV8ýe7=Öþ>£Ø>*n?Ì{?ÑH?êC?gz°=ñP=X?Dj =]°<Ùh?f+>
a8
a8ýe7=)>yªE>98?LQ²>Ê>{ò*?5"<ó°;òD?)ÇY<ï\<|ô6?E¢+>Çk8Çk8ýe7=®,Ì<è<{k,?,G;
;´ð?áR·¸ª9ÿ^¼Ða¸+éB90K¾úÃ+>v8v8ýe7=mÍ<ût<zï/?â.R=Sð#=M$?ÒF9/ä9¨£¹>±í$:­¦ñ9Ã¸.?Õ+>A8A8ýe7=«õâ>­>¡V?[?In8?ö¨>?Ö:æõÉ98s-?ïÁ;ÅI;îÐu?èÜ+>ý8ý8ýe7=ïÁÄ>`§>L??$w¹?w?fÅ??JJ<7«°;×àV?U6¸<¥g<K?/Þ+>º8º8ýe7=³:?"QË>aøE?¶?zÑ>J @?u8039îï=v);<Z¼:Îf?ø+>w¡8w¡8ýe7=Æ=''R=ê³,?b5.= =·!?÷}:M:?`[
<~CÓ;¥§'?e,>4¬84¬8ýe7=
æ>¤D>
õ\?à?_9?ûxH?PN9<2.Ï;ød?	#;º
è:ùo4?w,>ñ¶8ñ¶8ýe7=ÂlØ<qþ<t0?½¹';U;V?1ê7¹H,9>¤¿A32¸Â29]qÿ½× ,>­Á8­Á8IB=êÇf?YÝý>Ü¸h?«p"?OíÁ>FoV?ø^G9ËÝ9f>çÕ;\-;þ'D?À',>jÌ8jÌ8IB=3[>°m>å=?äÐ>ô>ÏZ3?=n;A<;´><?¤QE=Ö&=>¯=?P,>'×8'×8IB=­á¾>Ó~>=;;?Z]?ºÎÖ>a÷7?£9(=iIÑ<úÅM?°(<l®<<ºC?¤e,>äá8äá8IB=©?i£>¶v?þ?)H?È­c?²É6929í^?~<]©;o"e?¼e,> ì8 ì8IB=sÇú>úe>ö?äc?¯ö?úT?§H9Df¢9¾æì>Xì©<$çF<³Z?_h,>]÷8]÷8IB=lÈ?>óa?W@Ê ê?ª¬k?K0?;AÑ:i?º<}Ñ;Óz]?­,>88IB=t|?ol?üÝl?ÁÕÀ?©æ?Ùè@?¾ÐÍ94Â9¶^?®@;Çûï:FsM?1,>×8×8IB=[ª">Rõß=!ð9?]þ=ÛZ¿=½%*?H|9½4¼9È>SsV<á1<?ü7?,>88IB=¿^Ò>í»>sW;?ù?¹¾»>¶0?`T®;òP;&U?µ3ç<ÿ<<?Ç,>P"8P"8IB=ÇÐ=¶=	@?ì½">ÈÐí=//?:üÎ
:Ûå?ÇO<êq<17?Ô,>
-8
-8IB=1>ÚÇî=ýÖ=?´H<ð&<­ÂA?1;¸Æé>9pû½+»¿;;ï5?Iß,>Ê78Ê78IB=©o?·È>K?Ù²?0ß?²Á?®&&8Q9ÒsË=ÝG;Y#¶:E?#ò,>B8B8IB=5mµ=¨}=ìF/?@Mö=wC¾=%³%?¸Fê9Rê9óÿ>Õ§ :lØ:ú?ô,>CM8CM8IB=^ø#??æÚ>ÑÂ??³Æ?<óß>B-?ÉÈ8-&9z¨>§J<Àäª;.@?×"->X8X8IB=ïí =°¦k=rÓ.?(Áµ=²Ù=?2«9 r98?¿ýR;½#;bð$?$'->½b8½b8IB=(2T>ñ%>·l<?«>àR>¥*?¦,á:ü:6óS?¬æÉ<<_6?è0->zm8zm8IB=äÊ>N÷>|H?{¿?<N?Ro2?Æ|O9®p09?Ï:õ©:ZO2?Õ1->7x87x8IB=:Ö=U¦¼<1?ÌÅ;ÏË;Ï(?a©þ¸ãE39½Óµ¾jª¸¿8æíã¾.?->ó8ó8IB=ò;ý>|¤>ËE?Ò!ç>ÆÀ£>úª4?9î;¯ë²:ðU;?m£u<y±#<¸@?«G->°8°8IB=Ý(?i¶¡>÷¨?¹Ó?â^O?ÿ¯?£9*Á¢9¼{>´Yð<`<Â	?¶L->m8m8IB=90>Èß=ptI?aØª?V |?t -?Ø.;1WÜ:÷#K?ÊÁÁ:}:C?²P->*£8*£8IB=@?ë¿Ý>u»]?õàE? Ó?iC=?ör9vª9LGó>ÑÒ:OÏ:²X:?_->æ­8æ­8IB=»Ü>­>Z?wTM?|?uWL?b¿8vè9ã7>v¿::?g:de$?·c->£¸8£¸8IB=ñ®=.=E.?¢¡=þÅc=å'?¡wÑ9oÊ90r?}";Îê:&Ò0?Îl->`Ã8`Ã8IB=Ù³?é>]?ôøõ?ôK?á°X?ÈÓb<|ü;Úûe?\;©¦ì:cým?Þ->Î8Î8IB=3T?Ýþ>_%U?ñô?ì§?Nµ:?T*n<~	<àQ^?Iò;=ã+;>hS?3->ÚØ8ÚØ8IB=*>>=>úCD?½ÌÛ>È>s3?§«:pÖg:Oz'?¼5<Æ¡ <&Q?h¦->ã8ã8IB=dò>àÁ'>EîM?$>?ùö>9E?p8f£9Aî=GÏ<l÷q<§L[?Îµ->Sî8Sî8IB=Ã<íº<ðy,?¾Ì:ó5«:?¢¹óí&9Gy¿ONÚ¸¢~9RQ¾ÜÃ->ù8ù8IB=ëZ¶=Ü=Û	.?g¶;y;Y'?Ì5¹e9Ök¯¾
ñ¹9$¾Üä->Í8Í8IB=¢>F>oå7?³e?ºÝå>WÖ*?¬òF;"Ì;L,?YQ<Ï;S7?.ñ->88IB=ºr=ß°á<¬)?AE;ä¸,;l.?ÑU¸¼¼8(¾7_9D[9¦Î>/þ->F8F8IB=¡b=ÇÙ<¯m.?°Ã;ø°;Þ
?Ô{Y¸ù>#9*¾|°¸ÔÍ8vÛ¾d.>$8$8IB=Hø?ÅÒÀ>CÇE?×F??ÿ@?áJO?²E¢9K¡®9Nâí>Uí,;7Ô:(ÍP?G.>À.8À.8IB=
ö6?iä>.M?)çk?{a?½wG?4Á;9Aà9³>¼ü:h:¡L?ó#.>}98}98IB=Æ\)?Â±>ès?9CP?Eò>rÍ[?²8:à:9l8>/'æ:äi:qÛC?o..>9D89D8IB=@.¥>X>;C?ÕÒÌ>ú>í-?¡Y;Ø¸:£N[?R#<-Ú;uí??ëG.>öN8öN8IB=7c&??ß>>?Q¤'?^dï>¨E3?v$»9
Öá9^#Ô>.È«;Õ[;ë
H?¥M.>³Y8³Y8IB=g=¡`=]³-?,~=5ÌF=#?ýÏX9+9¿·>×
<="Ø;éú,?c.>pd8pd8IB=8|>)>hD?Ú+Z?/ª?Kç.?-=²Õ<ÇèO?¹JG<Ìz<}B?Äw.>,o8,o8IB=nER=¦=äÐ+?U;ðµ*;·?+e¹"a9nne¾l Æ·gy9<ú/½H.>éy8éy8IB=dW(>rÐ=N?îØé>ò<©>´Ý0?¡P';Á8×:-G?}<ÍÿN<8ªA?V.>¦8¦8IB="$>	A=>6<?¿P?»>/?¦-;àÊÅ:üÈ??ÎQ©<e<~9=?Z©.>c8c8IB=¨Á>ÄtÔ=$s4?,w>.Mé=-· ?oK9Ë¶Å9´>¼¤<GÒ;à.?Ý².> 8 8IB=N$?ÓäÆ>{S??í? ®P?| :é:!Ó?À>µ;é¥;æ-?¸À.>Ü¤8Ü¤8IB=	?V°ª>÷QN?t?÷ÌÊ>_a3?Å8ªÊ\9ìd>G;ùÖ;O9C?¼Ô.>¯8¯8IB=®)?öZÈ>0%A?®e ?©è>%0?ü¶8nzC9Åtn>Ê	Ì:son:©[?:ß.>Vº8Vº8IB=TÓq?Í?ê²A?A¼?é'd?);S?ÄA9³ß9¾]>í}$:	(:æù>¡ß.>Å8Å8IB=Cs=g~Á<8?|j;³D;Ç?´_<6ÝäY98QÝ;78)©9¨þ>÷ä.>ÏÏ8ÏÏ8IB=µ?k<?¬ø­?ÚÓ?æ²?ÙÁ²?!9`9KÃ>E0;ô:é£¥?ê÷.>Ú8Ú8IB=YÑÂ<|<Ñ4?©K=åtì<¶·"?ø8i9"G>(ø:±©Z:Ö3?I/>Iå8Iå8IB=Ép-> Vú=ó\1?ÃR>ý$>å»#?ÿ!:®SW:¯¶?HDk<]R)<Ú1?/>ð8ð8IB=¬Ò¾=Ð=¬;1?µ;=Î;C®?´Øã·HlÝ8¶¾8"m¹[Ù9úP¿s"/>Ãú8Ãú8IB=2"l=äç2=¶ñ(?+Êó;UÕÃ;YX?6I8b4`9î¾å=µ ¹ÐM9âäÇ¾$/>88IB=¨y?¿g?S?Ûæa?S±ü>ÄÛd?79r:{93 ?FÔF;X²×:ûk?d(/><8<8IB=u7>ã6.>FIB?O»?ùáB?¸3?-ë<M8<Þ©S?P¬:v	:«ü>©1/>ù8ù8IB=_X?ë?=GM?Nf?5Ç?¿u>?zrb8ÍÂ9åÊ=Àf*<Ú;IG?H/>¶%8¶%8IB=A¿=ð*=Ïµ??*½É>»> Ó-?P2=ì@Ú<©uQ? <+><õÜD?óK/>r08r08IB=/!O> Ê>y7?§>Ó¸v>Of-?ä;úp±:ýD?U®;Ý[;`MK?ZR/>/;8/;8IB=j>xÞ?>`F?ÍãR??e#5?íí"<rfË;9M?ÇàK<W<³UK?%Y/>ìE8ìE8IB=]m >¢ÞE>ÃO?ár?KY#??R>?&+Ó9» 9óT(?ßÔ;ÖB8;nS;?/>©P8©P8IB=Ã>%Ã>*;?A?Ó
?.0?q¯;!/;tñZ?ÿX<d<KG?k/>f[8f[8IB=ãe>)#>ð3?çjÓ>Æª>r»,?2=ªÏ°<¹~K?5ì-<ý|ï;úé9?p/>"f8"f8IB=^¶8> 3>ük8?s>Vj>Ó,?ø6£:¨Cs:sÂ+? ±<ç¯o<.=?¡/>ßp8ßp8IB=Æ¿ø==¾µ=1/?tÁ=ZÆq=	'?,»9K×9µÞ>µ¶<]Ù;Y1?ºª/>{8{8IB=käû>Qh>(K?
º4?#è>NG?¢ê{9¥9èú>þI3:Üv:ç/?Z¾/>Y8Y8IB=L¯?¬°>1åX? @ ?S$B?]OS?Kì8Ðµ(9'u`>BÎ:à:e9?ÒÇ/>88IB=Û>G>KI:?S	?Ã´Ê>-À-?X;·;OèU?´Ú<ÆÂ8<øN5?LÌ/>Ò8Ò8IB=ÙPØ<(a<þ´5?4=­êÎ<|$?#8ó?ì8î >Æ ð:ÓbÑ:ýÊ?çÌ/>¦8¦8IB=yÄo>r,#>U<?Ü>)#§>{á(?À3q;Êý
;ToY?Dg<G/4<Tn6?)Ï/>L±8L±8IB=f>CÐ>¨øH?Ü£?Z4¾>O-1?ø
ò<àý< J?¸<ãs<=nB?ÒÛ/>	¼8	¼8IB=4?Ø·>?ÙO?C²\?,?ÞO<?@ú¥8RÏ9;+Í=Ø:Û?S:É9?
ä/>ÅÆ8ÅÆ8IB=gN?½Í>ã?Cà?û?jB?{
09s9yâ>[¸=î'<w=?iä/>Ñ8Ñ8IB=$Åö=t®=5?àjÙ>Æ¢>Xø*?ûZÙ:;g:åx;?Ð¦<N:<Je:?âí/>?Ü8?Ü8IB=6?
ðÁ>ëÕ>?>þJ>'.?~mU7Æw9_-Ý<
59ºj9rÅ>7ô/>üæ8üæ8IB=ýe?ß`Ç>J?fÁX?v¢?x/8?(	ü8Î1=9ïª>¤o:2T\:lû(?êý/>¹ñ8¹ñ8IB=Î^N>#[>Á|4?tå¥>ó~>|&?@Ôè:Ëî:;?Eµ;Ù×;2U1?0>uü8uü8IB=úk>iß>@E?û2Í>|h>y-?TA;KVõ:»I?¬î <ÛýY<óý<?~0>2828IB=¬¼8>áÅû=¬Ö;?ä´>[ì>*o-?©; [;(E?)PÀ<Óï<ìÿ;?_0>ï8ï8IB=)O>ø6>Ò­8?ÍÈ>&>¨Q'?aÐ;"!F;(D?rë<Çö£<Í7?"$0>¬8¬8IB=9@?
ºÄ>9$z?nü?¾Uh?Hæ?~m;a;¾'i?¿(·;:V;ÅßZ?D40>h'8h'8IB=¤>³JT>kC??W¤>×w>ã¿)?¬Îì:]¨:{4?³2Ï<ï<'9?uC0>%28%28IB=°ó<=ßÝ=ÝT3?;4S;p?!x¿8o(T99	g>×S8ò_[9MÏö=øa0>â<8â<8IB=¡ÍX?ä³Ç>ìõ?Ìò>hk>h^N?Eæ¸Úo49ÊV¾\f:M+:NË?v0>G8G8IB=õÛ>ü>2ÂB?YÝø>³>ûW1?Ûñ8÷ý8ÃÊó>
÷x;¬0;n4?0>\R8\R8IB=rrÍ>+>zkI?xbì>/®>õ´-?äÝ!¹¶Îi9;±¾XX9ÐÄ9¥oÀ>Ýº0>]8]8IB=U°<5<ÿÏ+?=©¦:9(:?©¹4ýS9£¾F5£8ûÄ9lÀ>sÀ0>Õg8Õg8IB=?ôæ½>E?TS ?
aè>P0?JÐ8{9ð>6:nf`:)?áÀ0>r8r8IB=r?¼è>89?Ú?²$?xl?Æé9¸:¥#å>³;þ4c:¶C?Á0>O}8O}8IB="¬=TÖy=a0?;J;ÍÇ?ê@¸
:8Ù¿ÇV;£Â:*?*Â0>88IB=¼ÙR=G=.?=±]b=»  ?Râà8¸§9¦L>¬¼>8TÔP9$Òé=ù0>È8È8IB=@¶Õ>ÊZ>CÒ>?YÃ?ì9µ>ô<?}7 7ÌÀ9U<*ª;_Èi;kV:?Ë1>88IB=_f?0Ó?#ÖH?P*?LÑ7?R?vZ7Þ©9ûÏ<uëú:·G¦:'A?W	1>B¨8B¨8IB=û0>;®0>ÛyO?Reg?î?=?Û·ÚÌ9QÅ@½ûÖ<ás<"³`?¶1>ÿ²8ÿ²8IB=æ¾Ú>æ>h
K?<c?¬?ÞÃN?::9b¼9wjÈ>I@;Ûhî:yN?~1>»½8»½8IB=uÄÂ>+3>hõ@?Ë?Rlè>ÃÌ-?r819f9z,Å>UÚ;~¤;"6?X1>xÈ8xÈ8IB=ÌÏ=ï×=Û¢C??k§>3_s>#0?¼Ûl=á)=SÅS?¹z8;ká:áQ?£1>5Ó85Ó8IB=¬-V?Æ}÷>´]?±ñÖ?ïn?Kf?ir:ÙØ_:¶
?´G<½<
ìF?2!1>òÝ8òÝ8IB=Ú~>~+>[">?Í
_?O#?Ë.?mÂ=Ø=M?`w®<È®a<CçE?J+1>®è8®è8IB=^C=F 
=¾21?ïå<i¿®<?Í'?D¸Ê9uª¾C®¥;*´u;¢,?2,1>kó8kó8IB=±?;Z¢>>`b?,?Ò'?É]?ø@l··n9°Xä¼?Z÷:Üh:	VU?p1>(þ8(þ8IB=_Ó<÷5<Ç*?tbñ:êÇô:°rü>xî#¸Î9{½vÌ¸î&9'úf¾å´1>å8å8IB=â=ÆKÄ<R.?ªZ;5ô;21?ÈS7\@	9E==¹S ¡9£0¾êÃ1>¢8¢8IB=*=³éJ=$c1?V=È­æ<B#?øÕ8XÀ9<	>}íÄ:³:od?ÅË1>^8^8IB= 1?]¢>PL?>l?ãëÆ>Ý9?ìô 7Øqf9^Î2=	
¬:÷qF:ï]?Î1>)8)8IB=O¶<<÷=)?R­w=ì	I=¼±?A!¹Þ@9$öÁ¾
N¸©'9+¾iò1>Ø38Ø38IB=Ñt?ÅY?-´j?M?¬·Î>~?ø97°{9Ý>kÛ:U«:¦²S?-2>>8>8IB=tl=OçM=M1?PÏö;A/Ä;À!?Æ6¹Lk9òÅv¿îÏ	;¢Ò:O~'?Ö2>QI8QI8IB=¤=',u=á+?÷a¸;ì ;;©?|«G¹cµ]àBè¯¤8Å>Ù8æÂ>&2>T8T8IB=ÒÇ>»Æq>vS?ï@ð9¿?ù"F?¸<RS< _?"ê:Nä:e??Z/2>Ë^8Ë^8IB=¦>ÜòÁ=lh0?5p<AI<|÷.?97x¹î6-9fl7¿®£(:×éì9½96?%52>i8i8IB=oB¿>"Ð^>*¿[?Åt@?
û>@D?7·Åi9!É¼F2Ú:d+:ìT?NL2>Et8Et8IB=%Ù·>|c>ÇàN?E?08ü>©H?ÿ3F:¢:"?N<y+<(C?ÀP2>88IB=iJ=;=+Z1?5å;åµ;&!?»6V¹Ð`9	Å²¾Ö,9[È9T¦>lQ2>¾8¾8IB=²j>î)>·11?Ù©>É>Ô&?.·:5z:a-?:²;<a½<sí+?øa2>{8{8IB=òôÀ=³s=Æ±J?ëph<g¹<ÀO?è!¹^19¿é¾Rµ8.Nq9ãF>Qp2>8888IB=a±=øR|=÷3?Ó¹«;{;Þ/?îv¹õf94ç¿i'¹Ò99ÛÑ¾qu2>ô©8ô©8IB=Ó"?ÔQÄ>CS?¬Y?ÀJ?R?EÓd9ã995Õ?ýw;FÂ:bR?i2>±´8±´8IB=/:0?äÏ>(WY?l¼w?ì6?ÎýJ?§u8£&J9òñ#>
Ö;¹X2;¯a?¹2>n¿8n¿8IB=à*?fÐ¦>zÙa?.6?^é>cH? q¤9@Öñ9®>vÑ[:ßAO:êÁ?2>+Ê8+Ê8IB=Â?>oþ?ú?=Ï,?9JU?ÑÙÅ9Oö9hP?d8;(á:b³Q?ï¡2>èÔ8èÔ8IB=Z5Õ<²<¤­4?k;u=¥A=ÿ"?;9ÅSä9É1>$ÀÏ;ëá;5?à«2>¤ß8¤ß8IB=d|½>gq>¨ñH?µK?©?±F?FX9¼T9_?Ö>©Á;@x;=ÑG?Ò¹2>aê8aê8IB=ö2Ê<tò<ûï.?xI;üZ+;«5?|(n·Tn9?Ñÿ¼h9E9 CÝ>»2>õ8õ8IB=ãe=¯Þ<` .?3C;µ-;2Ö?|D¹ÇËp9ÐúÐ¾j¶G¹À¯n9ò2Ö¾
Â2>Ûÿ8Ûÿ8IB=G>9H>H²z?KÝì>è>[L]?á;U ¡:fAy?Èº<-¡W<ö\?Â2>
8
8IB=¦£,?±}¿>,Ìf?¤gI?¹ñ>qíU?
º,9Ê)9ï6?ýF<­Í;g3w?Ã2>T8T8IB=¹>Ç$0>-ÉE?cÍ»?Iç?ß4?Ò=8G=LI?ÿ<ÙÙ+<Ö|H?2Ñ2> 8 8IB=;»?¡¥>U¼X?àÛ<?é¡ø>tB?ïP19¥n96¾>Á;×G;©N4?%×2>Î*8Î*8IB=þ´Á<Ì<vû2?¹f;CZ;	O?:¼¹Åº8ÔV¿%­8øÜÌ8ì]Ø>î2>5858IB=_à=.B¡='B2?\ép=e6=R)?qâ9Å9½ú>Ä(^;ê;ú2<?aô2>G@8G@8IB=?é·>Ø9?ds?u¸>©3?ä£Ò6?9½<ºJb; ¹;-@?X3>K8K8IB=&´Ý>>>F?fJ=?ªh?ï2?à+<`LÙ;°|J?#h·<LÑo<aÈC?"	3>ÁU8ÁU8IB=ôh
?D¦>¨LY?\p?]µ?tB?µ@¸LÛj9k ¾KÇ<|!h<ÁÉ[?¿3>~`8~`8IB=¢N$?¡iÁ>æyY?`C?j¿ø>UI?\f8ò¥9Ö²=ÎJE;5âì:­6U?ÿ3>:k8:k8IB=YqÒ>×>e=?E?q­Õ>ÚØ,?£ã;;ÕJ;£H?Õ¥d<qS <Þ6?3>÷u8÷u8IB=`ºâ<nD¨<x,?øþ;ìdü:¢?¼½¹4¢99Ò'Ø¾b5¹G±î8B¿J(3>´8´8IB=Ú@-?âmÉ>Ô0\?BÙ?L<?ÖG?Vëy99I8å>xg;1¸:´B?¼:3>q8q8IB=á>õP>f6?¾l>$¿e>p/-?>jP;Z";±`H?ël¨<qQi<Ì8?N3>.8.8IB=©}å>û>¨æ<?aa?ÒÛ>`6?ß=LÀ<>K?åÉ<¤¬¥;¥H?%\3>ê 8ê 8IB=%³¼>Y?>çà:?M(?§Ã>$:.?Òº;HQf;¤§O?)Ì:Jè¢:/j ?Õc3>§«8§«8KYF=	~?ª­>³'`?G?[?r?nE?yÎÅ9.¬é9û´Ø>)L<u©´;Ô·??3~3>d¶8d¶8KYF=ôdm>l>.F?fè®>>N½.?q91Å8?n¾6;¬;O0?3>!Á8!Á8KYF=NR»>?i>ÚIM?Á»?G,?Ù??ó>è9 Õ9yS?JÿR;¶N;êÞA?3>ÝË8ÝË8KYF=ìÏÁ>®|>®v8?53¬>z>Å;*? ?@;óð:IAL?W)<ßAÌ;ï5?º3>Ö8Ö8KYF=~ûÖ<lâ<¿f/?uY®<u<¡Z"?G88Ù9Ó'>Sþ;Ï_¸;µ0??3>Wá8Wá8KYF=Ä®?'¬>TØ@?¦§>x>ñ
-?ª¤p8Ka±8Ð¦­>âSÔ9Ô9-àD?Õ·3>ì8ì8KYF=ØÍ>Åµ=Ø)P?I?ó?ç(9?.H;×¸:æ@?ôÎ<yU<qL?8¹3>Ñö8Ñö8KYF=TP>åü2>Á T?ÐåØ>?>¾)5?`Y­¶ïø\9ãÓH¼ÚE:½>:òÝ?Ù¹3>88KYF=Ç¶è>Äù> `?(e(@ÑÉ?ÇêU?Æ$:7û9ñÚ'?+5³;²½G;ì®e?À3>J8J8KYF=©±è<wÒ¦<Ý2?¤Fí:VÙ¹:[k#?«Ü¸?`9Î9±¾ÞÜ¹uÌq9ùm¾Á3>88KYF=ì½>åQ>¤g?Ú\ó?õ©?Ê·J?#rû9L»à907?ÜÀ:lTY:T.b?Ç3>Ä!8Ä!8KYF=ò¯°<l<,?_æ;¨;Å?kzü¸99ë9c¾gT8Ü%ñ7|a?Ê3>,8,8KYF=J?c}>(Y?0÷?ð31?¥>?yN9ù[9Äã¦>^;My;êèY?ÍÓ3>=78=78KYF=Ah?ÉKú>ÿÛm?DÊ?¼u
?0(?	¾è7J|ô8)´ó=(Ò:RÈ~:´S?ªÚ3>úA8úA8KYF="´Â> ¾m>ã§Q?!²?¯[Y?»9?ó9bæ9¸Fû>:ã8M:)wD?ü3>·L8·L8KYF=àµÓ>Y>ú8?S.F?e?},?uª;±ñ_;Ë[B?:F	<#Á;òó5?¸4>tW8tW8KYF=2K/?'Ï>ñ X?%´?r?B>?îa;I2;&^Y?'N:à¨:øK?4>0b80b8KYF=qÕb>Yß>¶
G?BJ?è,?ï3?yª;éÍK;u"V?p:)<Ú:ð;aV4?N4>íl8íl8KYF=µÈ=?8Ç>zs?`ý?zC$?yº[?VÑm9
§«9ÃV±>Ù`;tf	;wQ?¡44>ªw8ªw8KYF=êy>Q>ú`5?"SÃ>ø¼>Öa*?ñ:­V:SO?üIò<@(­<c3?Td4>g8g8KYF=5¹>,ÝZ>¢X?ÕmÅ?[;?"@?Ù9Üús9½Ác?è:,Ù:µ±b?øh4>$8$8KYF=¤â)?¬©>È(?ÕÒ?¼u?¢Ý?nÙ·ßî_9t´¼ ÷<Às<U»r?ër4>à8à8KYF=ÖgT=WÑ=B|.?Yj;	Ö;@?p¹æÏ9rÚ¾Às
¹`ãD9
´¾o4>¢8¢8KYF=&9?Ð??ZÈ?ä?jY?³G89ùx=bøâ:µ­S:+??Þ4>Z­8Z­8KYF=»Ò<w	<´56?/Ã;8.;£?ÍG¹úïê8Ó×¤¿*ßÙ9ï>í9*ë>P4>¸8¸8KYF=úÐ_>Í>caS?n;Q?M?iG?Áß8=}>á<R?R<l>&<ñi?´4>ÓÂ8ÓÂ8KYF=sði>">298?ª>_Ïy>ZE.?3V¬:­Þ}:cÈ-?ü;ã´­;o:?´4>Í8Í8KYF=¨S=¹í=Î+?ÿ \<¦¤/<È ?¥%Û¸ºf'9ý§¾(b8ýMR9ì	>Ù·4>MØ8MØ8KYF=s[?gñù>pÄ`?¨3?,Y.?ÜM?Ñÿ
:¾!ì9Ù±?ër;" ;@¡V?)»4>
ã8
ã8KYF=Öã.?lÜ>âK?õ¡?oÒB?*6?A¢Â8ªf9} X>kN";¶Ó:BD?¼4>Çí8Çí8KYF=»>
_>{4W?EC¦?¥1\?LA?9¿9QS×>-Å<Ñg<§Z?=¾4>ø8ø8KYF=ÁZ=·9=Üë7?Ø^i>_2> »'?§&:è}:µg?FÐ;C;(Ì8?¿Û4>@ 8@ 8KYF=	cF=È=Ø1?Ñ9x=D=A"?=z9n§¯9Y¶>æg;±Î#;d55?Ý4>ý
 8ý
 8KYF=)=<Ïö<°M/?¡;zí	;=?r-b¹u<9¿[´#:¢:ö?Åû4>º 8º 8KYF=¹¥>-T>£`G?D<,?ý!æ>L??_Ý7O9òâ=~F§:q^:Ô@?Y5>v# 8v# 8KYF=År>¶Y>|SI?Ì}ø>!ë±>·Å2?Î2t=e^=vT?xÅü<øm<ÐM?5>3. 83. 8KYF=©ÓÙ>Î¢>®;?89^?]&?»*?Ä¢c;ÖÛ;2¬Y?y.ë<AJ<ÚA?:5>ð8 8ð8 8KYF=K¤=h¯E=Õ4?Nõþ;U;¸x?ð¦G¸ÔD
9Ó8¾@´Ê8ÿôo9¦AX>Y5>­C 8­C 8KYF=*xø>>±%I?öQ¶>åÿ>	R6?p8td9	'>!ÑF:Ü):ÅÑ?w5>jN 8jN 8KYF=øPB=ú1=ã},?;Äq;ÁUJ;éñ?Ã
¹Þy
9ïFÿ¾Æâ·MmY9ï*½>5>&Y 8&Y 8KYF=¥z¿<&<3È*?ÁB;ºÞ;/,?ÆÝ¹ë²96Èr¿îÄ7³r¨8eJñ=	25>ãc 8ãc 8KYF=¥É>©ô=>¯
;?(¸-?8?k-?³1;&$Ú:ÀZP?ÿ½<µM<±¨>?fJ5> n 8 n 8KYF=+Â>§Ö>v;?+¾0?G¹þ>Þ 1?)S;r\;}@?ÝÜ;8U;zC?S5>]y 8]y 8KYF=)-
=X'Î<ÎO/?
Ãä::·:bÏ?J¹Ç9Üþ»¾^ó68íj9¯\Ç=`5> 8 8KYF=¸C>QJö=PoK?M?êÍÁ>æp-?Û1_;Ô;lÄG?©Ë<'<ê:?e5>Ö 8Ö 8KYF=»n=	·b=/?p;þ;9	?F»¹ûÍx9:< ¾ñJ8F9éb´=ál5> 8 8KYF=î(Z?lÙ?
W?þ?Êe,?àG?Ú¡9è/Ð9]®Æ>ó]=< JÑ;¡g?×o5>P¤ 8P¤ 8KYF=>Ï=éô6?IzÕ=õ7=|´,?Æ¼:©à91?Ïýí;éª;´<2?w5>
¯ 8
¯ 8KYF=èÖ¢?¹8?0¬a?$I? à>åe?)9,ñ-9¾Ëø>4Ây;¥p;ÒT]?5>É¹ 8É¹ 8KYF=Ì¢?èÁ>àÊN?'É?¥[G? A?ä3j·ë+ñ8Hx½/;;VÇ:àPq?j5>Ä 8Ä 8KYF=àÓª>]a>EB?G¯
?uýÂ>Î6?b,1=JÛ<UÕN?gµ<ÊW/<Ì6C?t5>CÏ 8CÏ 8KYF=KÁ=CE="Ü1?ò<G)Û;Æ?öOò¸7/9~NQ¾äS9Y+x9ç>Ú>5>Ú 8Ú 8KYF=²?D¬Ë>¸D?ø5?|?¦3?»¸
±9âä¾¯5Õ9¡Ï9³p?
5>¼ä 8¼ä 8KYF=;??wÃ>«7X?}'?
Þ>)Á@?p»7²$9,=è;(¾·:âvO?û5>yï 8yï 8KYF=¹â>ÉM>Ðª9?¬ÜZ?#&#?Íµ+?xs&=pGÓ<ñ®I?Ñ¡<ä]<y±:?` 5>6ú 86ú 8KYF=rH.=ÿ<÷.?6=;dÎ!;J®?q\E¹¡1^9cã¾¹Ì8bÍ9*3>£5>ó!8ó!8KYF=?¹ñ>|(>/àD?Ì:&?·ÅÞ>??Ü9V´9#¶>¸	;5<;Ðe:?\¥5>°!8°!8KYF=C Ï>õ>ôÔA?©p?Ý,?2?ìá(=5{Ó<oL?0Õ<­ñ<þB?ý´5>l!8l!8KYF=~>»1>IÂ=?®¼Ê>y>W2*?ò$;ºÉ:ìP?Áî<ù.<oáF?*¿5>)%!8)%!8KYF=£ï= J³<78?û;1[Ø:ñ?÷J¹²o9XÛ×¾î89xV>úÚ5>æ/!8æ/!8KYF=#?@wº>`?^v¥?¡0[?å?A?;Îñ:Ò\?ºä;wÀ;§P?êá5>£:!8£:!8KYF=Õ'>´Ø=¥öE? a?GX$?tT/?»Ry;)#;C?Ç×°;Fsy;v|5?þ5>_E!8_E!8KYF=uÎ<&<x0?§¡\;Ïa2;Q?ë¹¹]o<9LY{¿Ýt¸}×>9´#¾ú6>P!8P!8KYF=îª:?Æüß>µXU?L±²?a&p?|>?fo/¸N¼8.2n¾~oÜ<Byw<Ád?Y6>ÙZ!8ÙZ!8KYF=Í{-?}dÖ>Ý&O?ãÝ(?£æ>ç;?Qµi9 ò&903?1×­;@íC;Y$c?;+6>e!8e!8KYF==dNU='4?}´;å;Ûs&?ù¸CñÓ8s¿l*:¾9'ûd?{46>Sp!8Sp!8KYF=Ú²¬>
m>µ:?N>>g*?ñÀ:ïäs:ºJ?÷<ôíQ<Cø3?T6>{!8{!8KYF=¡Ì?ö±>°<?«hþ>#½>X,,?N·}8Ò»8·.­>qé5; &ó:^??¼\6>Ì!8Ì!8KYF=
Ô²<Êô<[)?c?ä<.ç¼<ä¨?Ôi¹±¿«8&·­¿Al8¥öi9Gp.>fb6>!8!8KYF=Ú)>5±Ò=)ôM?IÂ?_S?6?ïýõ;Õ;r\?oå×;Å;ÉI7?©i6>F!8F!8KYF=?^Ö=T=Fý8?´à>ä£>T/?I«¯=ïV=§Q?xÇ;Ðï;;ªbM?v6>¦!8¦!8KYF= =áá<·µ.?÷úÃ;wö;1G'?9Í´¹k8ªå*ÀÂ|:'<:ô¦+?z6>¿°!8¿°!8KYF=5¦#?Ôx´>#h?«µ?kE?ak?p9å 9aÎ¿>¼ï;Îõ;Ëf?©z6>|»!8|»!8KYF=zc?îÇ\>3%?Dµ?:/?<?<Y=9²B96øø>C³<¤ö*<å6?Â6>9Æ!89Æ!8KYF=Y%?Wî¥>k~?å?z>
Lg?*¾·_D90w½A:³+:f?¬6>öÐ!8öÐ!8KYF=©é¥>rwb>¢;?_-?$¶?ý)?ñp;	;BA?L< ^<Ã6?è¬6>²Û!8²Û!8KYF= Y+>	Äê=ªØ:?#m÷>wÍ¸>`+?;ÇÇ:|
3?ê§	<:À;S7?ºÀ6>oæ!8oæ!8KYF=jqã>Ù>VÍK?\?FÈ? Ý:?Û/9ê/P9ó×>M<c¨;<´ÜS?ëÓ6>,ñ!8,ñ!8KYF=Í³)?*°Ï>-Q?ºÚ'?À¹à>×6??ùJ·¢9·I ¼0õ:WÊ¨:_ï9?ãÔ6>éû!8éû!8KYF=Õ³>?¦Ý>A\?ï±h?g!?J8?bts7ª­9äÆ<OÞ;fÎ:Xì4?ÜÖ6>¥"8¥"8KYF=Ñ
>s(>(gY?Ðä?Ñ2?`8?<b¢;]?<?=î<*Q?_Þ6>b"8b"8KYF=)[>Ø/>Ã¯@?å­?ôÆ¿>ÁÆ/?h;õ:]°&?z	< T<!;?iâ6>"8"8KYF=p?=x+?bkV?ê½?Ð7?]6??98U9®±>"´
;R­:ÞL?,7>Ü&"8Ü&"8KYF=ËI?i³¹>ê? @)?A]?>Å9õß9à
¢>qç;©Å	;:
?j	7>1"81"8KYF=oP?Äfð>âõ]?½?íÏ?B¸{?¦½;ÒJ¨:7fH?lð<t;ÞZ?-7>U<"8U<"8KYF=´9?°áÃ>or?¥?´?À}Q?ëC\?_Íx8Üö´9·û¯=%Ï¶;f"M;#d?
37>G"8G"8KYF=Ã.=:¨¿<9/?
Í;8ç:<ä?ñó7¹ì	V9Ü¾Iü¸­:9Z«r¾bE7>ÏQ"8ÏQ"8KYF=w¿>*w>Ñ:?+*?]ü>ïV,?ÚR;º,;¼M?-@<¡T<ÀÉ??6[7>\"8\"8KYF=@?°Zä>÷NW?¢"?dÑ> ìE?O'7ÞÏ9Ë<­Â#;Z¸:î9c?J_7>Hg"8Hg"8KYF=ÎÔ>òT>¨L??#­?+å>èÈ,?8W8;¾;t]1?Ã<)<Ü<?g7>r"8r"8KYF=Ç>QB>¤;?¸S¾>ìi>_+?Ï;ú$ ;êQ?*£<r±g<5H4?Z7>Â|"8Â|"8KYF=ä2?G±>VZ?b? 0?=K?øe:êN:ÓG?J~¨;
§,;:Õy?7>"8"8KYF=NÄ3?kØ>ÀsT?3|?É,?|
;?`8µ¾9ÿ·=¢:2:XaD?07><"8<"8KYF=]Îð<ùÅ¯<[/?µQ=êc%=5"?àô9Ìt9m->/ÚX:+:IA"?57>ø"8ø"8KYF==Ø<¡<1c+?¸t:;*O;]²?Öný¸ÿ÷8#H¿í<£8F{Á9ëû×=ò7>µ§"8µ§"8KYF=sÝ"?Æ>¬Ó?<¦?{¬?÷^?N.8­«9h¥ä=Í:5e:OÁ8?ù¡7>r²"8r²"8KYF=R>vE>
¹>?é?§CÎ>úø3?N<L÷<¿oC?=Ü<¬<³RA?§7>/½"8/½"8KYF=dOÄ=ó=æm1?	Á=ôK=­¯&?ôT9Æ9¤>²I¡;,¦n;¦-?¨©7>ìÇ"8ìÇ"8KYF=ÞaÔ>Õ?>í¶P?GÙ?q?o@?_h%<®e¼;ÜÂ`?V4==a<pÉV?L¬7>¨Ò"8¨Ò"8KYF=~">]Ï=8H?Î(
?¦´Å>rå2?º¹vn9¦¾Ñÿï;g;ýîA?áÅ7>eÝ"8eÝ"8KYF=ÊÞå<Ì¨<k.?;5ªü:/?Tâf¸g©9üs®½,µJÅ&9ã»ÛÉ7>"è"8"è"8KYF=Çñ-?D;ä>¡C?âPº>
Ù>z/?vZd9\om8Q5ö?(U	:¿û9è¦?Û7>ßò"8ßò"8KYF=O%§>óa>&`=?5öÑ>_>?ð-?1É;`nÛ:¿5?Æ<nH<)"C?Dá7>ý"8ý"8KYF=/!?$:Ã>\S?mA?Ùþ?¶Ö9?ª,Û¶l5¨9lÈ&¼É©p:j<:w~#?·ü7>X#8X#8KYF=õÞ;=xz	=ë.?ó?7;gðü:§w9?éU¹j,8ó=¿¿·f9!b9Æ??Â"8>#8#8KYF=m3&>é¢ò=ÍZ/?þÑ>*ç=*l#?é¾9§Ú9ùß>Ó)z;
1;èÝ4?1)8>Ò#8Ò#8KYF=ã/u?gdÚ>[´?XÒ?2Ä!?¦?Az»=üQ=e?_÷Ó<
<Å¬?Ð68>(#8(#8KYF=Þ>Yo>¾äC?ÁS?£?ù7?þ!f=ò#=ý´S?Ò×Ï<®<¬O?@8>K3#8K3#8KYF=¢z>t¹6>ù9?>â_S>o(?õ:\Ó:~²?L<ó<ÛU6?íK8>>#8>#8KYF=úY>]>·=?qÄ>¤Î>jç'?Ã
;p¼°:£þH?²I«<Âzp<¾W6?L8>ÅH#8ÅH#8KYF= ß¦>íd>ì:?ÆÏ>~>¬/?ÆbÔ:*:Å<?\<A<º]=?e8>S#8S#8KYF=Uúå>£©>Ö=?Ë#?Vé>Ró3?ÈHh=2<=ÖO?#Åç;}Þ;¾Q?Øl8>>^#8>^#8KYF=°=òÖ<iú0?àÇ;$z;;&?ßüi¹\±{9óýí¾ú_ü8hN9	Ì\>18>ûh#8ûh#8KYF=¯ÞZ?Ð;?zU?éY,?3P×>këL?èÚk9H9Û?}×9Ï`96CM?½8>¸s#8¸s#8KYF=\>?§^Ç>uë@?ý4²>Y>þ.?
Ñ6áÉ9Êü-<f[Ã:f5b:Ø]?å8>u~#8u~#8KYF=_Ôê<eW°<[t*?>=@/M="?²ß¸çC9t>¾îz;,5;/s1?18>2#82#8KYF=6éÆ>ÇU>òc9?êñ>Ôî¯>0?¡©';Õ¯Þ:¾@?.<ÂÁ;ÁA?8>î#8î#8KYF=7÷O>E»>a>?ó«g>Y(0>vV(?::³*:ÛÞ?e^<J<A<?	¦8>«#8«#8KYF=vw?rÈ	?Df?evZ?êÎò>ÞTf?­BM9ò¢9Z,³>Xà5;ûP×:Ø=X?SÅ8>h©#8h©#8KYF=O2?"Oê>B?g&?ð>B1?¨Û·60¡9@<Së\;öw;A?Pã8>%´#8%´#8KYF=¸>ÇB>t¡?¯ð?Yf?o?E_=T¹=ñ¶U?ZhH:=:&?ù8>á¾#8á¾#8KYF=Äl>\>¤ÃD?)?öÔ»>P4?oK^;g;Ü2Z?ÕÍ<ÓÎ<²D?Â9>É#8É#8KYF=èö<ST¶<¸-?ÄÌ<¾¦<ïc?¶ ¸âz9Ø#¾4a;}*;)?w9>[Ô#8[Ô#8KYF= @O>õ>õ<O?÷×>0£>GM6?È 8À~Y9dî=-än;:!;pW=?©9>ß#8ß#8KYF=eh?¨>K:X?)J ?
Z?&Ã;?HæÉ9xó9JÔ>NÉß;²ÿ;:/T?ý9>Õé#8Õé#8KYF=;f#?·Æ>UR?¼?oÿy?¯
A?Ét9¢)H9SJ$?½ÉÐ:ÿ0a:=Zm?Û59>ô#8ô#8KYF=¸>UA->NøL?Û4>?ûÉ?ÄX7?J9¬8á>?²ý!;Õ7ä:øµ5?ÜJ9>Nÿ#8Nÿ#8KYF=Ê"?>·Ø>iL@?A_p?Á.?l0?H|:]uï9ì9&?JE;Þ;|>?¶X9>
$8
$8KYF=Ka=Èd=àÇ:?X¤+>¬Çð=à}6?{«ø9¥ê:¨}ã>m
.;äùÞ:ÔG?Îa9>È$8È$8KYF=F?x·>Å¹C?<(7?òf?à+?
î9j~9Ìj>»õ:ùç:ðX?g9>$8$8KYF=ÂÓ>XA>Ø3?
«>ô>(?¥&å:t:Ae@?sæ.;´°û:"å1?ìg9>A*$8A*$8KYF=ëB>Í
>¢0?ÙÄ<3<H ?¤"¹ñ0ø8'¿þ9.9æo>îj9>þ4$8þ4$8KYF=£øý>$y>=?µa?(§?Òm?«9íHq9é¹?¥U¯<ÁÏ0<Ü}?ìr9>»?$8»?$8KYF=S+Ã>:o>ÄùP?Ee­?g?'·?? w91à9r*>¹j~:¨b:øg?Òs9>xJ$8xJ$8KYF=Æ¶¼> ¢U>#b?Ô¾?Û>-x9?»«ï¸b|9ûMW¾%@9Âh9i@ >%x9>4U$84U$8KYF=dA>	*7>}§4?nãÌ>\>Ët,?J=kÜÉ<O}F?Æ<%K<á>E?b9>ñ_$8ñ_$8KYF={á}>y+>Ö|=?ßy¤>?t>d,?7óë:ç°:+?Ñ¾<íãT<­7?9>®j$8®j$8KYF=è­^>]=>:?¡·>+>L¢.?íH3;­pð:ã>?Kó¨<:Í]<÷ÿB?¦9>ku$8ku$8KYF=zxó<õ¬<Ñ+5?å;Ã7};ü?¼J8HW9a
'>9N9»9wMÿ>39>'$8'$8KYF=÷y?">jÕ`?ºOÃ?J¢[?x¦c? ©9RÚ9nPÆ>
Fï:¿;§:±#7?ä°9>ä$8ä$8KYF=¿×î>ý|>HO?wª?d÷½>ô=?{´8µN 9Ý=Ï%a:éOM:Å]?¨Ï9>¡$8¡$8KYF=ºf?\	?½q?Zâ?§Ýs?×Mm?ð%¨9(^Ä9õ5Û>µr;!:Ú?Õ9>^ $8^ $8ÙN=R==)=92?´;{1
;g?²¹üb}9>3¿`Õ(819È[
>¿Ù9>«$8«$8ÙN=
?*«>G¹S?³V??ºj??÷G8N9dòÅ=¦äú:ç¤:Æ¾B?Yã9>×µ$8×µ$8ÙN=2¹>oe>FO?èE<?ôô>ÃD?4¥,9s¦9~³>ýq}<}<ú^?|ð9>À$8À$8ÙN=ät>(Z9>bÚZ?'ÕU?Ð?Ä=?uç-9£\Ä9µ¸b>"<W:Å³#:5K(?0ñ9>QË$8QË$8ÙN=ãy#?:ÎÃ>Z»U?;ª?»àL?ÍU?áé¿9;¥V9wãd?í 7;y>ð:#C?;ò9>Ö$8Ö$8ÙN=L?³¹>jI?¯??!?È^<?iâµ9]­9ö%?;¦·-;;H?ó9>Êà$8Êà$8ÙN=£
?Þ·¹>r0E?s]0?Þ ù>Ê:5?Ò&9Ú¯­9(áu>øçÖ:a:=?:>ë$8ë$8ÙN=|G%?iâÂ>TY?ÐWC?®ð>ÜO?]ñä8îC9alÒ>Æ9ÓµZ9­À,?Ã:>Dö$8Dö$8ÙN=¥*¼>É¦h>÷O?ôçT?dÏ?_8?äZn;¶;öóO?Å½<}dr<ÔlH?»%:>%8%8ÙN=ÌT¢>Äg@>UüW?ù¹?<o?ç+F?ÊÍ:µä:¸êý>-	;8ZC;Ä*K?>*:>¾%8¾%8ÙN=J=IO=Û+?X!h;@ÛM;<V?a×¹_Qã8¤ò¿`k
¸a9µ½u4:>z%8z%8ÙN="=?ãTå>û S? è?Ô>Á36?49nJÒ9hI¹>ÈªX;§É;9;>?áM:>7!%87!%8ÙN=¬°/? Ô>7S?}yP?zÈ?WD?Ôê=9ÎþB9SUù>­í:èC:e,?AQ:>ô+%8ô+%8ÙN=ªE?o¥°>3;?5Ð4?§?¿>r?`5ÓØ8±4;Lý=:¬,
:âÿ/?åS:>±6%8±6%8ÙN=E>DåR>@?- ?j`[?¢1?·c=¨=RJ?*ð<« <Ò??H^:>mA%8mA%8ÙN=îïE>¦
>;7?vf¾>iÎ>óÙ0?µá:N$:<uB?¢ã<çD<~a;?Ä^:>*L%8*L%8ÙN=mo?*áÂ>µI?W
T?hØ?åï3?c×8x=9î>åL;6 ;pB?b:>çV%8çV%8ÙN=Åã>Ã@@>'BF?PÁ2?rú>Ü6?ÎQÈ;µ;=²F??Öþ<¡®¨<S`A?Dk:>¤a%8¤a%8ÙN=Û$?Ye³>wY?{ñ?|Ñ0?ÊìA?¶99'x?Ìç;St%;ìV?ûr:>al%8al%8ÙN=g*Ö>µ;>¯ÆU?'0<?sÅ?[Í6?PD"¸
9üÅ¾÷³Y:¹:bP?u:>w%8w%8ÙN=E1?ß¢Ì>¼Ã]?9¤J?I$þ>L?T¸
9Å
¾5Ò¥:ºT7:±g? :>Ú%8Ú%8ÙN=®[3=ñGï<ãã??¤IË=®h=#-?^9¦$à9D3²>4Ë»;3K;Þ|8?µ:>%8%8ÙN=ñe:?`»±>È=?°@?Æ­-?r¼j?I%k9`²9o¼¨>S¤;Æ;;¾_?EÁ:>T%8T%8ÙN=û³=2=ÛÙ2?EÏG<Ù¨ù;SâL?¬üg¸¡¼59Wd#¾ù¹Ñ99p´¾#Ã:>¢%8¢%8ÙN=¹P?¿2®>Ü?àR@öV±?)?.¹;*îA;st?Öß-<|³;Xîw?þÅ:>Í¬%8Í¬%8ÙN=`á`?nÁì>Ö(s?º?Þ@?üüI?39¥]9Á÷>ãài:C:Í¿b?¤È:>·%8·%8ÙN=ùî@?ÊØÓ>
%i?_f?ÂF(?to?$j29Ãsi9¥Ã>Ã|;|;UÐw?ãÌ:>GÂ%8GÂ%8ÙN=}=xI=un-?ò±%;Øº;ý´?gc¹39S"¿Ú«·¾`99]D½9ß:>Í%8Í%8ÙN=Ý?6>¨x?>'@?hW?êQ=iß<o?Deà:oªy:´f?ÿæ:>À×%8À×%8ÙN=[Ú>ÆI>ÝòQ?÷×`?JÏ?­µB?$Þ9'Ò9ó?Õ:ß:õCO?H	;>}â%8}â%8ÙN=>6	S>k@?pp
?ÏsÇ>P°1?ª8;
fò:ðB?Õ_<Á< hE?è;>:í%8:í%8ÙN=+Â=¬¯Ï<ª3?¦mÚ<2¦<^Õ'?÷¯¸W©9Ï¾ª¬Ý:À:;z=?¶
;>÷÷%8÷÷%8ÙN=Åâ>y1>ßµ<?«(æ>éâ¤>¨«2?|-9U^v9þà³>^'Ê;­';õÖ/?m;>³&8³&8ÙN=DAÜ>áö>a>?ÒåÊ>½>þá+?Ê
²¸ûy9Êr¾¾_*:Ñ9:¼ë>ÿ.;>p
&8p
&8ÙN=­>2>tA?s}ì>»6©>òã2?Å8k;)Á;ÿO?¯/<M%<CF?8;>-&8-&8ÙN=m¡=x`=8?
×<ûì;m)?ÚP^·Y9ÿÂ¼"¤´8¿9a½>aD;>ê"&8ê"&8ÙN=Ám&=©Gö<Mÿ,?P;¯~O;M ?Á´>¹#L[9Þ¾DåM8"r£9l>¡=*G;>§-&8§-&8ÙN=m=´Í<´5?'µ;{;q'?õÀH¹_9qæ¾tSE9%9Û?!S;>c8&8c8&8ÙN=sÕ>P¨Q>??"3ý>ÿ8·>áâ0?òÖ<3<eR?vÞ<·½;
®C?W;> C&8 C&8ÙN=#(ä>$Å>uO???ùîò>[WI?@x8îð~8¿ ?2¸?;ågì:#O?Z;>ÝM&8ÝM&8ÙN=Æ8ï>±û>üÚF?.×o?e ?Üe??|.a7g9KtÖ<m°:ä>ð9?ÑZ;>X&8X&8ÙN=®?øx>¾\?¹,¢?{lB?U?å¼:² T:elb?iFC;j¤Ê:d±v?d;>Wc&8Wc&8ÙN=«Äü>Þ©>Gw>?"'Ì>Èo>úN*?¨ö8Çå8»	?Þ4:ò6.:t@[?[|;>n&8n&8ÙN=\>ìÊ>>
ð2?N*>ú·]> t&?:È:§ã:S"?f¶<?<"R/?ð};>Ðx&8Ðx&8ÙN=2>>PÅ>^O?Æ=?üN
?&¡/?_Þ8ÈÌ9Ý=³>¾ú<;zë:ÎrM?H;>&8&8ÙN=Èr0?èd¬>?Õk?Å6.?bd?¦~9ÈãÏ9Íº>Þ3;µeÝ:MûO?È;>J&8J&8ÙN=ïÆM=X=hÀ3?W,=/½=Ëh(?rT9K9³øÀ>ñ4:ÌÂì9Ñ'?b;>&8&8ÙN=ÛÒ&?Z_¶>,j?@H?ÒÀ>¾R?B9)R\9 â>¯
¹:S:aÌ(?³¤;>Ã£&8Ã£&8ÙN=û)·>Pàf>K?ä?ìW?MV<?0@=T¡<K,R?Â±ê;OÀ;ï^? ®;>®&8®&8ÙN=á¿*=N®ø<fÆ/?©½;
;©¥?<D¹;9ßn#¿mÒ8T9øµ>´;>=¹&8=¹&8ÙN=àG=Ó=Õ-?¸Æ;G÷:nE!?² 
¸azþ8y¾k·¸ÑÖO9a¾C¸;>úÃ&8úÃ&8ÙN={mV?Pä?øMS?µ?eÆ5?ÖR?H97©9ìâ>0´ª:'|):¨ë?Ä;>¶Î&8¶Î&8ÙN=N?½>Ï×H?<¤s?CÞ'?Ç9?hk9h¼£9Ø"¸>¹!-;ø:IQ2?*É;>sÙ&8sÙ&8ÙN=-=ý¿`=æ±,?A²=á9=á#?å[9â£9X«>ónp<qæ2<¦,?Û;>0ä&80ä&8ÙN=F5C=&m= ï1?ã±;ã;Ý9?`c*¸å¹F9±~Û½|A¹zW9Iå¾±Ü;>íî&8íî&8ÙN=¦?'P§>ù,Z?ëk?Y?HëD?_z8"ýy9k2>ÓÙb:88:¸Á>?Óõ;>©ù&8©ù&8ÙN=&Ð=:={-?lx}>o@E>5{$?l9Ñ9?¢>ù¹U<k8<Ö8?¿þ;>f'8f'8ÙN=è¸1>3:á=J?¨pº?Tè?ç:?b6Ã=¿u=[K?ïØJ<eÿ</U@?â	<>#'8#'8ÙN=k=£(=_2?<'©i<$C?ä\·Y9~8ò¼!×8ál9Å7><>à'8à'8ÙN=5T?)·>ëY:?ýÚ?Ô>}6?´<ý¹a<Ü*L?Dó<.ßE<bKC?å2<>$'8$'8ÙN=ìã>£@>¯ÜE?ð®?(Ís?Û°7?Íït=Ðí=R?ê8é<KD<ÛQS?l7<>Y/'8Y/'8ÙN=ó5=J]=;U-?ûÉ=$Ö£=pÍ?Å6&9Òà<
:!:?½><>:'8:'8ÙN=µò>¿¸>ºE?«K?G	?»&>?lÑ:ó5: G?ì<Ý* ;£AQ?OH<>ÓD'8ÓD'8ÙN=;]>@»=ð¨:??^Ç>w'?	ó:½^¨:°Ã8?0Å<¿<ýõ4?vK<>O'8O'8ÙN=°×<mæ¡<Ý*?QA;×´;Q['?Â¸â¨9ÈÕ¾;·Õ8þHO9ø> M<>LZ'8LZ'8ÙN=>´>±[>R?lnP?
?Ê@?°Ií´3-]9ðRºJ;&;Zqj?zN<>	e'8	e'8ÙN=*òo>9ß>ÎÈC?Áw.?-$ì>Ó#=?dC¶¦¹9Ý=¼à5:Ó:ãl]?WO<>Æo'8Æo'8ÙN=uØÿ<¶<ã3?å=Ó>=!/-?QKø8F9¶¯\>l
<Á;D~;?¥z<>z'8z'8ÙN==+=ÊtU?Ûâ=9Ø<-	=?7¯Y9Å£9#ª>Éÿ;óµ»:¥L?{<>@'8@'8ÙN=H"c?Zò
?R=Q?7F?Lþ>jhG?þ9°]9¡Ê¡>=ÿ;:Îw?¡<>ü'8ü'8ÙN=ÌDð<L±±<-?¢D];].;°n"?F«¹ò9q^¦¿ã:ã;x×©;@+?Ä<>¹'8¹'8ÙN=ô?RÔ¶>væK?e@´=³?¼ª;?r=ó@=³ÃY?y<S<KH?<>v¥'8v¥'8ÙN=Ê$1>_ñ=P¹;?ÑP?ý?Ä2?j7N=n=¢M?ÅòÄ<¹¦<å
>?<>3°'83°'8ÙN=µÇ®>
^>I?ò?«[??V9?¸±
8!Ð9Ãài=V»:z3ô9Ø(!?[<>ïº'8ïº'8ÙN=>tx>Pµ>ã¡c?÷?/;?÷%I?)=Êm<\?ïÑ^:í%:ÍÄ,?1¦<>¬Å'8¬Å'8ÙN=13=ùÉN=y-?N£=Q«~=($?ÐÚ8s9¾ËT>yN®;Òx;¿3?r¬<>iÐ'8iÐ'8ÙN=Õ<e<^]6?í«;íÃ;K#?#ó¹Ã9ôÈ{¿
PÅ;ï;-?³°<>&Û'8&Û'8ÙN=  >È{K>²J?¨ã>Óa¥>30?åÄù¸o6S9½]¾@k:o|: H?Éº<>ãå'8ãå'8ÙN=ísé>¡>Yj?u?ü?²«d?×Z9Õ®98 >eÓ:Âl:â?=Â<>ð'8ð'8ÙN=&n#?îµ> g?
Í¡?p³3?ûf?Â$;(¹Ã:AC?Ý4<ÄÇC<>·E?®Ã<>\û'8\û'8ÙN=Ï?S³§>í^?çS¡?þé,?±Øn?Iæ:Ù,9Ö±?Ó
D<Ã2Â;%7?lÎ<>(8(8ÙN=Ð»>W>´±^?åü??ô?k?d,:ooü9ÒÓ.?2TY;ö"ñ:¹f?¿Ü<>Ö(8Ö(8ÙN=Ñ[?DÖ>¡P?í!r?<Sç>çú?±:
\:Ìâ?9ú<©®&<ö;L?Ý<>(8(8ÙN=ãú®>,7@>i? Ñ?òM?-ÝK?Ð¸m9kâð½ÐµÎ<Ô]<2çn?µá<>O&(8O&(8ÙN=>éÅ>ö>Ðß??_F??Ûí/?ãî8Bõ9Î¶S>Þ@=eì<Ò3Q?Yå<>1(81(8ÙN=/Äm=R+=Y1?Ãj;ÏìN;Æ?OY¹+Q9¨Ç¾Ò9(Ú9pn?Añ<>É;(8É;(8ÙN=2#Æ>OØq>ÿ»Q?">¬dZ>L+?î2¹¯ú8+7¿©Ö:Ø9>?Þô<>F(8F(8ÙN=Ê6Ù>¢>ÄH?NO?(øÉ>¬ÛD?áÓ¸dQ69[Á¾ ù­:%Ê:¼+?@=>BQ(8BQ(8ÙN=kX©>YÉe>õ©<?òÂ¼>Ð>Q/?B;¼£:J?&¤<iÙZ<@?>=>ÿ[(8ÿ[(8ÙN=[©?ïU´>r2P?ïmE?ï>¹öR?¯8@9%¢m>{ :w¿9DaC?F=>¼f(8¼f(8ÙN=s#=yF=¨w3?oç;îª;ÃN-?a¹üq8[õê¿Çþ7Í~`9bD=%S=>yq(8yq(8ÙN=T@>!>>%j3?c}>ò?>Eù(?
:µi:ÛU?fñ<:Ä;ø!,??V=>5|(85|(8ÙN=PC?üìö>ÝGJ?@a?¡?7G?TÇS9UÊ9Òù>.qZ;Û;¡·L?õc=>ò(8ò(8ÙN=Üë>äí>
!D?*¯'?oò>ä1?ÝZ<Y§¥;SL?þá±;R¹v;8?È=>¯(8¯(8ÙN=YZ%?Y	Ä>RîW?æf¤?	^?s=?§9Ãoy9i>v«I:Åä:æ%?X¨=>l(8l(8ÙN=Wß:?X(ê>ÕML?Â`?a?IU4?Gg¦8öÉv9>,>Ì¶$;rH¼:Qô_?L­=>)§(8)§(8ÙN=ÃX=Q=¹@/?ªÆ~;!84;#ô4?¼{¹èg9Cj¿qä8¼4a9ä>úÅ=>å±(8å±(8ÙN==ð<Ó<LÓ/?yµ;TÉ;(?EV¹hHð8ù¥d¿¡];÷Vb;U,?Ç=>¢¼(8¢¼(8ÙN=ÀG5?Ø'Ó>£Ç[?Aï?ãyÀ>ýR?-Uo9NP¹9ãO¥>>·;SÈk;ðÅF?7Î=>_Ç(8_Ç(8ÙN=sûÏ>pîx>WãU?6 ?éIM?ÊG?Ð:8Ñ790º==â8;SÏ:d?ñ=>Ò(8Ò(8ÙN=Â	_=YÏ=i8?0>=}n^=í&?ìM_9ûr>9õ?3¬é;ý¦;Ë3?÷ö=>ØÜ(8ØÜ(8ÙN=sî>û¤¡>Ò<?x?^ÇÕ>¾§*?|	¹ã_9¸¾Ö:ü¯:ç»?¤>>ç(8ç(8ÙN=t5 =Ïûd=a3?¾TÄ;Ý;M+? j7RY9u+=®^;e;<?Ã>>Rò(8Rò(8ÙN=¯Òf?ÊêÌ>.? S@å°¹?­äX?$Í;©*4;ÚT?ö=ug²<÷H?<>>ý(8ý(8ÙN=(á#?*^Ë>ÁJN?Ô?¾zÆ>
Z4?;üà¸¯9íÒÃ¾u,9OWï9ñu8>7>>Ì)8Ì)8ÙN=BÝÀ<ªª<,Õ+?´N!;£ú:²,%?¡ò(¹t¿L9
=Ó¾å¸tþV98X¾ø7>>)8)8ÙN=]ÁÒ>ð>9L;?ê6?eç¸>m1?
D;=fæÞ<W?e<Az0<á5J?8>>E)8E)8ÙN=¤¥c>ë>£A?®>5v>R½4?J5A=Ö²Õ<tg?ûÙ=;Ë<{ 6?FD>>()8()8ÙN=E«
?NX©> Q?öóm??>H?÷IÖ8
;90_5>Hî :us`:$7?=M>>¿2)8¿2)8ÙN=zH>u§:>ñÌ6?ê£>_Èu>øM*?+=ùÔ×<ê÷J?;<
I<®37?\T>>{=)8{=)8ÙN=â¹Þ<¼G<pü2?rmú:eâ:v
?¦¹%9«¸¿-Å6¸æ9¢N½¯]>>8H)88H)8ÙN=\èÅ<´<p-?W;Lt_;8A&?ðs¹ZÊ8°#¿Î
9ãþ9jv>>`>>õR)8õR)8ÙN=[¾>ýs9>òÍG?2d?©àU?XÌ8?=±f-=o®F?F=]"º<³íK?Êc>>²])8²])8ÙN=Q0C?:0ú>¹G?Ù?l»>ÂÇJ?4¸ÙÔ9ø¦¾¾×Á:¦º:ªï:?¯w>>oh)8oh)8ÙN=ûOA?OÖ>©êf?#:?ÉFÏ>6¿e?Ê©·?o79pÝk½69;Æû:BV?/¤>>+s)8+s)8ÙN=¶T>4÷=ü[?á/U?®?åÖM?	Þ<ñ<pQ?`×<êø£;¾q?«>>è})8è})8ÙN=S
??{¤?Á9?R.?¹ÿ>ºD/?ÂD¸\¤9ú½Ý:DÍI:þ[>?-²>>¥)8¥)8ÙN=®>ª">«T?4Ú]?Ç¶?}ó>?Àïä·Ý*/9hJ§½ù¤:íQi:h5?XÃ>>b)8b)8ÙN=-¯²<><4D+?¤7ö:"FÑ:?²ù¼¸Ä­Ò8µ å¾Ëðe8uz9^M=>ÔÐ>>)8)8ÙN=íg>(¡W>@=?êS?í?j¶5?h=xÃ<vO?éD:p>7:úU	?Pâ>>Û¨)8Û¨)8ÙN=øôa?«~?QuU?Ç)d?,ú?ØJ?3à9¸S9¯L?©´;æûK;:»b?ú>>³)8³)8ÙN=÷/ë<{÷¥<ºb5?J¶;w,;'*?¼3¹^»m9Ú §¾¦5:=:`÷?£?>U¾)8U¾)8ÙN=Dj=³ö)=m0?è¹¦;-k;F}5?£¡/¹X9Ð¾*, 7i9l=)?>É)8É)8ÙN=¬úÎ<T0<Å;/?
0;çý4;Åù>Úû¸«
@9ì¡§¾Û¹Vúz9X0 ¾}?>ÎÓ)8ÎÓ)8ÙN=¾=(Öà<o}4?är;&«I;ô)?Å^¹Þ8ú%¿Ì1#¸39è½/ ?>Þ)8Þ)8ÙN=Xþ>óË->2CK?Æ?7C2?YB9?¬;ì¨9; hY?öTT=R=`K?8(?>Hé)8Hé)8ÙN=·ê?´>qF?¼?¤ü½>Ð.?ïðV·áËx9*Ý¼::sÜG:·¡-?º/?>ô)8ô)8ÙN=¨nd>>ßã7?Óe>)gZ>Å,?­Å±:+Âm:Pi??êÄ<m ¶;:?T4?>Âþ)8Âþ)8ÙN=ë|L? ë>×Á^?Ü]?ã	è>A~t?ÊA58
]#9'>o§:/):º|?ü5?>~	*8~	*8ÙN= »À>`w>W@G?Jôà>Ã>ý>?Ä¼±¸O¤9A¾ù·m<®<j^`?7?>;*8;*8ÙN=Þp#?sñÅ>Ñ`S?Y[?±!?àÓ3?ôÛö8ÖÖ¹9Q*>ÃÇF:7:¤$?X;?>ø*8ø*8ÙN=Û>f/×=ÐÙ5?ÍÜ=<%¬ú;ÍåA?$¸h;A9ý:¾¦N%¹ôV9Á¹Å¾lK?>µ)*8µ)*8ÙN=WN==]M6?9	Ï;V;/¥'?5G¹Ùð8ØT¿´ds9ù×9üïï>zX?>q4*8q4*8ÙN=8Ô=\³Ü<Ë-?üD;ìT;)í?:z¸\
^9<x¾ÛRi¹Ü!s9¬õ¾ÃY?>.?*8.?*8ÙN=Hy?Dp >ÿL?A@?Âp?òÎ9?bC9
×9|6>ùð<âØ;»);?0j?>ëI*8ëI*8ÙN=¡¿Û>zHu>Ye?²/?§'â>QâF?8¸Ï9$¬¯=ÀØ<z>l<2j?ûu?>¨T*8¨T*8ÙN=I{ã<Bv£<!2?¼¼; ;«B? ¸¹Ô±U8C(]À­;8Øaå8ª§>î~?>e_*8e_*8ÙN=Cx>ÜêG>Ço6?F}>C»?>:)?N
:'?:¸C?@<Be<o94?S?>!j*8!j*8ÙN=p¥>òý[>µ@?y³F?+®?»A2?Á¯==íë<"*N?lZå;à	;I?c?>Þt*8Þt*8ÙN==ÒÏÐ<2*1?N?=sHÁ</+?6ì80o99"
£>¦A:øsb:¸K?ý?>*8*8ÙN=ùÏ,?öèÑ>ÁÁR?¶#?ÿDØ>ªA?9K`92Óø>+;È¢*;ÆìX?r³?>X*8X*8&S="¼=£áØ<¾0?|¦;¾Ä;4N?"Ø¹8)­9#V¾þJ+;Ã
;p©? ½?>*8*8&S=§>kéÄ=/?
cÒ;²·±;¦?· ¸%a9´½<+Ò8"@9·>xÆ?>Ñ*8Ñ*8&S=Áp>,/ >A@?üÇõ>
?´>ö.?µ;¼[;/'T?<<a÷ò;å©F?ÈÌ?>ª*8ª*8&S=wÝ.>I~ä=wêC?­ÀÜ>Äk>Ò~3?Ù-==æ<;R?î;ê¸Ô:þ)?Î?>Kµ*8Kµ*8&S=Y7 ?UÛÆ>xAN?,[?$S
?[F?St9ùcp9ò?\«:Z:´.?¥å?>À*8À*8&S=îø>Âk¥>+@?y#'?vÁõ>.?%³;.k;C?9]=6Û¨<PB?
	@>ÄÊ*8ÄÊ*8&S=Q?pÔÂ>üA@?Ò`"?5üë>o&0?ÐNx¶]H9ÛÑ¼bèP<#ª
<ÎÁ<?P1@>Õ*8Õ*8&S=´§+?¶Åº>Gk?ì¢?Í6?ad?#	8JJE9Uò±=ðÞ:0/:³@??S@>>à*8>à*8&S=ÊN?	¤?}äI?õn?ÇV ?z>?ØÉä9¥:WÙ>|7¸:â=Q:þaa?T@>ûê*8ûê*8&S=Ú>$d>®DG?jòg?{4$?EÎ4?Þ=ùr:=£(I?È¥<À:Y<G_C?ÑT@>·õ*8·õ*8&S=¯>FÓ=°Ë7?ý==ã¾=*?üö85o°9Ñ.3>Â<÷Ö;nL8?'^@>t+8t+8&S=FÉß>á|>à?F?ªÖ>Pv>Ü84?mò:}®:sPL?B°<0X<Á^P?n`@>1+81+8&S=ï ?øÆ>O?#Z;?Þ:ù>ùp@?H·8hw9Ñ¥=>s:'':ãYq?pb@>î+8î+8&S=á0?Yµä>oüE?2,?í­ó>gÅ4?t}9Òc9¯ü>éÂ:\Ü:½Ö=?Åb@>« +8« +8&S=xUP?;%?p|N?f{?³>*?6Â<?ã¸è8Ø$9µ>FÅ:9K:é70?wn@>g++8g++8&S=ÀÝz?Øæ?|6V?{!|?Q?~n?rCü8\Ü'92\À>+«:yA;:IZ?én@>$6+8$6+8&S=Å'?Ün³>Ô@?ïÊ?îÛ>&X3?¿y=¹â;9d¿Ä9Û9Jç£>@>á@+8á@+8&S=ðC>*>H?ï|]?/£?\¶2?Ág<^#½; ²S?ý;0¾©;+??@>K+8K+8&S= Hÿ<·<z2?ó^;¶<;,9?úO¹á½9Ö2¿¿Öá8Äï69¿>Î©@>ZV+8ZV+8&S=äC?ô
Á>ÕH?p\Y?J?¡z<?ü½7TóÒ9æ<É=Ú9L¿Ñ9/?c¬@>a+8a+8&S=Âo ?¦%Ä>dQ?å>÷0>\P?çV¹|R9÷¯¾$N9q£9§bö>¢À@>Ôk+8Ôk+8&S=è0
?C¯>G;N?:]?µcÚ>÷J7?õ¨1¹V#9¢E¢¾l¥É9ø°9AÙ?GÆ@>v+8v+8&S=ùE#=^«õ<#*?gw;O;Xq?}Y¹'79¿MÑ85Ù9ûë>*å@>N+8N+8&S=·?PÄ£>¶k?Þ¯}?ø ?êkK?%gT9r.9X1?½í:b:CK?|A>
+8
+8&S=Àó¸=¼=f´/?;Ó;b¦;ÀO"?Ë¨~¹È¾9âïê¾/9Íq9wä>·A>Ç+8Ç+8&S=»V>w²Ð=û»4?ê=´é®=À=+?ÂÀF:ùéP:ó>\V¢<Cc<&©6?o+A>¡+8¡+8&S=!´>BM;>(8?3óÀ>P3>Rn$?ÔVá:t«·: 
?Ñ;T/S;´|)?,A>A¬+8A¬+8&S=ý(~?F-?õS?ÕÅ?½56?FÛZ?|Â¯7îÅD9e©d=Ó);?i:ëxz?¹2A>ý¶+8ý¶+8&S=ªk?Lüµ>Ñ0R?D~?j¼³>aL?´/8á¨=9CJì=ÖiÞ:ÀÚ±: ?ò3A>ºÁ+8ºÁ+8&S=~ï©>FÞA>®e`?¿µ?dY?¸U?VèQ9/§9çµ >©»<HQ<¾Åe?çAA>wÌ+8wÌ+8&S=Q±>£e>úE?t?ÎÛÍ>X8?¯L­;?íG;ç]?Ï¥¹<KÆf<¾ðM?ßVA>4×+84×+8&S=7ÒÌ<«/<Îh-?t;Èûà:fM?ÿð¯8ÞQ9ÌV>Ýß8ÉVV9!°>j[A>ñá+8ñá+8&S=êk5?üE¤>\?´Ú@Ì ?±Vq? ¢ù;v;ÞN?M´;î¥G:Ôº?tjA>­ì+8­ì+8&S=]?64>£f?k`?)?¿jV?è"ß7=¦9hs+=á";F¡:Ú?lA>j÷+8j÷+8&S=M÷>Ê¤>1@?kF?~?s#1?Àã)8\t9/²=KÖm:ë::Þ"?ïlA>',8',8&S=*«ó>NWl>ò÷?t?ð?µs?ýX9G
9öº´>ê;N;tâà:ÙÄj?PzA>ä,8ä,8&S=°Nß>>þ\?õ:J?Èè?´7?ýÎ9(à
97Iï>8Q:ûÐ<:þ6?EA> ,8 ,8&S=«?'¨>£Bk?(èW?êH?MÍM?+w8ð7åL@R¨{9!¯9î·>ÉA>]",8]",8&S= Å?ÇrÎ>_áD?^?æå>Â³/?£å6*¹y99ik<EÑZ:{Y:s´?A>-,8-,8&S=åw-?áø¿>Sg?F#?ÚBÉ>¢F?~6?9#-#9þ?7Õ;ILB;jE?"A>×7,8×7,8&S=Ú=ðÖ<0?Åóp;Q;÷.?xØ·ºQ9a½£¶¼9@Ã9:m÷>A>B,8B,8&S=¹§=ñõU=F.?ùt=;Eõ;;N?YN8H9Í=çÕ8ªJ9>þy=©A>PM,8PM,8&S=Û2Ú>>0Z?
?à,³>H?»`:T£&:},?[6<÷æÓ;ÿM\?À«A>
X,8
X,8&S=Ô}?ûB?ªô^?8 ?ø(?5d?"OÃ9sä9<Û>c	;Î:ëÂ?ï»A>Êb,8Êb,8&S=\ßÛ>xã>ÁYF?ï%?Ðþå>²8?Û]º8j9Òh5>*Ç<O}|<yïI?öÀA>m,8m,8&S=Ï¢>O>EÓH?O4+?:´ö>Ë§1?1;;Pcá:.U?m.Ö<<áN?ÍA>Cx,8Cx,8&S=NE/?âÌÛ>ü"L?9o%? ê>$4?<6Ä·y»¶9/q	½S.N::<:¢5?ÓA>,8,8&S=3^=ù"=W¹2?æ³;è;Ùö?ÖQY¹É%É8J¿æÀ¶:I%:½3?äA>½,8½,8&S=ñÂ> >/???Xß>z1?jT;À';^E?/ÐÅ<q£y<§ÚJ?ïA>z,8z,8&S=(>+Á=L G?h´D?ª?F4?«;l4;8Ë;?$=ew¥<ÀH?±ýA>7£,87£,8&S=ý>?>KYO?zay?ÅS+?P:?'8ì§9wÒ=%r;I(Ñ:	=?gÿA>ó­,8ó­,8&S=a>3¢A>,D?¦ÜW?±?¤k9?^;x;ÜÞ<?i	Ú;½;W?×	B>°¸,8°¸,8&S=]oe>q}>0ß<?Ô2º>¬>·a.?KCf;}%;Y2?Û<YT<vø=?B>mÃ,8mÃ,8&S=ÙáC=>
=P11?ZW;»j;ßj0?B­À¹59z©¿üz^·g9^¼¼õ&B>*Î,8*Î,8&S=×à>l>LÙ]?B­t?$?1G>?û^`9¾Ý8á¨?}÷:¤Ã:ÙmO?´3B>æØ,8æØ,8&S=r÷?mv?Ð¾?N?y*Í>ç?%Ú8N¨9í®9>¸°;):0Xk?h;B>£ã,8£ã,8&S=Ö©>Vu>f1?ºo>cÞ:>¹$?Ò:ò[:ã¡? ±ý;·{¸;70?>B>`î,8`î,8&S=@ïõ<v¯<óB3?,X;/;Bñ
?¹ºÇ@9U/¿¢`8)À$9Os.>°KB>ù,8ù,8&S=ÿôù>Åî>{N?±ó%?¸eç>¦7?:9 g´9°	>VÝ::'÷X?ÆMB>Ú-8Ú-8&S=A??ZÕÔ>²Yf?¦¬?s/0?*Ýz?ÃQ9óP9 ?ïG;¤Q;ùÊ?"gB>-8-8&S=Fi,>
ù=Û0?_'<Gá
<§}?Øë¸AÆ8Ä¿N8Å"9Oim=B>S-8S-8&S=ey??òV?òéÂ?ºd?Ý@Z?©9f9,h?,×;Âr;A+?xB>$-8$-8&S=ë?·ÅÄ>CI?×÷>Ó´«>Á8?êõ³ùv92T¹øA:_S*:ÿÄ?äB>Í.-8Í.-8&S=],3>üßû=6?º%</ÎÜ;ÓZ7?<ï­¸ü%7i!ÀÌ'8ºÆ8¯	H>°B>9-89-8&S=á/A>*Þ>¸8??z>x:>Ç+?.:Pn.:õA?­ý;Êj³;]ê4?B>FD-8FD-8&S=©=÷>z><H?íÙ
?ëÁ>$C;?=¼e8W{¢8#û´>«åâ:qe:=)}?B>O-8O-8&S=]À<Äô<'Ý)?¶SA;¨(;ý1?(Ô¸ç¶9þ2¾-úä8g9}>AB>ÀY-8ÀY-8&S=v'a=Ø<%=ïi.?¬¿Y;(/;§?'¹¬Å09ªI¿º2Q8[j9K,>¯B>}d-8}d-8&S=w²V>Y_>V?V¢Æ?Q¦?ê«??´6t9ò¬ß9ÊÀ>$û9
r÷9`é?	¥B>9o-89o-8&S=÷ë!>iÛà=Y8?>iÈ><²>Q]+??¬`;sª;`qL?B·<&Y<7?u´B>öy-8öy-8&S=[>Ø<>ÊåT?Ó¹?!®Ñ>~#3?ç7ïíc9»»=½Ã9c­9Í?ð¸B>³-8³-8&S=1Ó?[¥>O/O?Ý4?u´é>KE?{8TY9±>¤è;Ì;1ma?ÎB>p-8p-8&S=O_?,?w^?¹h?Ëh?xf?/8¾/9ÿ"_>½Y4:Þô9]<?¹çB>,-8,-8&S=ºÇ>5Þi>UÛY?i?,B?ÌYL?ðå·(i48Ë¢¾ÙÔ;SiY;è z?èB>é¤-8é¤-8&S=ù= ÙÂ<Ø-?0V ;;Ä	?¶Ð_¹6ä+8Wª&ÀÌD}8oY9^ì=zìB>¦¯-8¦¯-8&S=yjË>õ¸>·H?'=?r~ý>ãm??Â­8©:9+ð&>Ð;uºÏ:Ád7?
ûB>cº-8cº-8&S=Ü={¿ä<!2?IÙâ:&¾Ç:Ä^?òÒE¹ Æ8d¿ÔlX¹¦g©9!£¾C> Å-8 Å-8&S=uv?~Ô²>qFd?CAä?è?CF?m9wI9©÷>®Ü@:Ñd¿9_û?EC>ÜÏ-8ÜÏ-8&S=²×C?AÄ>Ã¸?¸s?<óX?ùø:?Óu9ìc¶9ÇJ¬>9#;²:g?µC>Ú-8Ú-8&S=$¨#=4×ó<VÑ+?{A;}q;%"?cï/¹éåz9?³¾ç¦94pð9U±>¸C>Vå-8Vå-8&S=³U?æË>b?Æ{?ÝA?h©S?k´\¸«f9h÷¶½
ÛÖ:oö0:h?á=C>ð-8ð-8&S=ÿì=ÕmØ<ÿÉ-?ÄRt<ÐE<³?d¹õ8,s¿½¬­8ÔU9î*P>*AC>Ðú-8Ðú-8&S=,×u?Ê?ÆM?«Hõ>xÓ¤>L{>?Bïè¸wï9üa¾^:È*ò9¾ "?]PC>.8.8&S=#å3?£ËÔ>tkX?RK?§~
?Óé;?ÅA{9¹9qT­>ªÀÒ:üu:]U[?r[C>I.8I.8&S=8>ú%>îDX?(¢?½;T?C?)b9g¬9OG¨>«YÑ:ð:ýD?zoC>.8.8&S=J¹µ>|>|8?êâ>ËÖ«>V)?;ÍÚ×:?J7?BÁM<w<üJ1?C>Ã%.8Ã%.8&S=X³?õ·È>ÉÁB?Ç8?O=?B8?u,8½98Ö=`$:ór":=?¨C>0.80.8&S=§=¥/Ã<íñ-?"Z='@Ò<h^"?*D¹I×59TW
¿zÛ<ÐCÃ;~/?ÂC><;.8<;.8&S=ºB?È?öò?Z?éÝ>e?Ê)ª8H¿09½vv>b´L:X:&J?/ÒC>ùE.8ùE.8&S=-{Ô>s¡>ßH?,ë,?"ñ>7?æ±7dy9V=i Ý::(I?béC>¶P.8¶P.8&S=¥Ã¾<<<v4?D;ÞÑÿ:Í?°¹!J>9¼7¿¾µ·Èy~9d&6½ìC>s[.8s[.8&S=k«>w¬g>ój=?·Ý®>éj|>Y1?}ÝK;	;À=?Ná÷<÷y¡<­}D?ç÷C>/f.8/f.8&S=1=
×<ÝQ6?Y;Ó;g¨;M ?o¸¹8ÂR92`¿¤	Ë¸n92^Z¾tD>ìp.8ìp.8&S=VZ=Ò<ã¾.?
[=¤/=J ?ZbA¹wæÏ8! n¿sÿD8PG9SUý=äD>©{.8©{.8&S=3??¥>v)O?:·+?/î>ø8?]ªÒ¸q!o9Üa¾Á½´9ðR¢9Ú?&D>f.8f.8&S=Kjb>Ï÷>1TX?Æ#?TðJ?Ze=?n&(<ÅÃ;á[?hLo<ç<_e?ÛD>".8".8&S=K6L>r9>¿;?µã?%J×>I,?¨Å¸ênW9ý6j¾"Ï;ÿ;ÓâA?!D>ß.8ß.8&S=J{>j¦>k?=ûy?^gÕ>xð?Û'=û <°R?¤J=ÿO³<§? !D>¦.8¦.8&S=v>É¹=ï¼?u»W?A¹>_Ã?Ø¾à<L <õ³3?¼D=ð´<ô§?6%D>Y±.8Y±.8&S=Ñ(ö>Fî>J?ÏZ?mk?,<?òÍc9øÎu9á?í>Jw;D³.;|B?U*D>¼.8¼.8&S=_ß/?U´â>uF?´h5?·y?×¼4?Ð9
î>9nu¶>gÐ9¢Oí9!sà>B/D>ÒÆ.8ÒÆ.8&S=TNù>ü>ðI?f ?ÍdÇ>°->?ÞùJ;ý×æ:oa?ÓÕ<e<AS?3D>Ñ.8Ñ.8&S=­w#? ïÅ>lS?1V+?=~ë>½A:?4«n6CW9¹ê
<KÛ<pR<nO?=4D>LÜ.8LÜ.8&S=]!?0
¿>+ÚW?Ü¥?e&M?'ùN?of;8;ãb?Á©<~9¶;5D?8D>	ç.8	ç.8&S=ýf>R>e:?Á¡ï>µ>­ð(?­Ìª::¶@$?<§E<á%A?};D>Åñ.8Åñ.8&S=ê0=?Y`÷>NÉC?vª?À}`?cB?DBì9¼¦9 6?/¯';U³:[_o?QAD>ü.8ü.8&S=D¤"?îË>ÊL?Jê?ÉbS?,"3?X¿8à¶T9Ïzf>¡Õ:_E:âã5?6]D>?/8?/8&S=Ò¤>+LJ>!:P?`(?íâã>%=?i¹i"(9C¿lý<(Ú*<YAS?]D>ü/8ü/8&S=Ï¯>ÁÆE>uu@?b£+?§k?+?g+[:fÉ
:§"J?>_;´Ô:DP0?ãiD>¹/8¹/8&S=h"«=Wy=´/?@ËÐ;&ú¥;!?£¹¡Rt9e#¿aA·ÿ8×½3tD>u'/8u'/8&S=àu«<a<fÃ ?>YÐ: þÁ:x	?~­¹²Òô8Wnµ¿ó?8NÁ8%Ñ?zD>22/822/8&S=mÅw>(>G<?²>0>+?÷¤ý:@¹£:ïLF?à<7<6?àD>ï</8ï</8&S=#±>~oX>9hQ?¦82?Þ/ä>³ñG?¡°9M·9P?®í:p^:¤§2?¨D>¬G/8¬G/8&S=6·>a¨×=b¨7?¾<jwe<?ñäW¹FÅ8î6¿Û÷Ü9ò÷9òä>
D>hR/8hR/8&S=nX?>æR>LV6?§¦>$êw>x,?¸û;OiÞ:c2?x¨°<,{<õÍ3? D>%]/8%]/8&S=ØUk>±Ô$>#À6?U§v>¹>>ò%?-õÛ:e:Ó2?Ðh<å¡%<bÅ3?¥¤D>âg/8âg/8&S=ã­<=µÇ=ô4?V=^mP=Å#?Ñe(9Kd9·r>º©:]:ð´?2¥D>r/8r/8&S=8u=ý51=ëT1?àM =}ü<T"?üån9bC9à9Æ>X<ðÏ;¢´1?:¯D>\}/8\}/8&S=%?=E×>KD?äº?PuË>^á9?}'9'[´9ËR7>µ0:õÚn:àw?Ô¿D>/8/8&S=2?%B¤>qÑX?³Rj?ä?¢D?Pç89È!9n7·>áDQ<Kã;Ãwk?ÏD>Õ/8Õ/8&S=L`w=55=Éc.?ÝPæ;ýµ;%ý!?
Ë¹øW9Ër¦¾mL9&£9î©>*ÓD>/8/8&S=Í4:=@ý=â1?a.Í;¥@;V£-?§ä¹â9Ìx¿/^;þæ=;Õ7?LèD>O¨/8O¨/8&S=¹0?øÓÎ>ØøY?Vâ?^®*?²Î]?f¾¡9æp±9aZé>á;Áy0;uÙN?ëD>³/8³/8&S=p ==¦=-(1?Ö2=¤¡=Æ(?Ñ¥·ªÿq9.½/;üî:ý¾<? ùD>È½/8È½/8&S=iN>ð&
>-;?¶N>ìá=.Ô)?
O	:
½9u9?ë<®;8v;<5?EE>È/8È/8&S=°V?Ë>)ui?Xý>mÖ«>ï¶<?!²8(Á±9;B>3"¦:ÜB:·BZ??E>BÓ/8BÓ/8&S=XJ^>
H>Ò>?e8K?¹?ùc:?Àèä<5V<Z?¾<Ør<sR?E>ÿÝ/8ÿÝ/8&S=|¬=Äv=J3?ja>kò=¸2&?EøÌ9ÅÒ9$Öù>vQ¯;(;~*?E>»è/8»è/8&S=p>¯(>QëB?nÏ>ú>Õ+?µ;÷®B;oK?r*·<ÊÉt<??É(E>xó/8xó/8&S=7?Í4è>ÌI?ùSu?ù&?o<?EÊ¿80·c9½W>#_î:ÿ¡:íX<?=E>5þ/85þ/8&S=jz	?¶Õ>)Øa?É?B_4?L??Â:n9£?7±Ë;ûv;r!S?_@E>ò08ò08&S=¼¹+?Ä>¯_?mú?Án&?íK?þR¹9fIR9ia?yß;¢:+ot?×CE>®08®08&S=Wn	=ÇÆ<'1?Åd
;ôj¥:ÿÑZ?À"A¹@Ó9-¿äÿ89Äqr>D[E>k08k08&S=Çsn?Íûí>@?ÊÞØ?:Þh?¾in?½ÿ­9 ­_9Ï$G?;«8<TY¤;gÓ?Ð^E>()08()08&S=mn=Õ-=¤O/??o;åU;5·?±¼¸âZ/9~¯¾îøÐ8849½&*>¢rE>å308å308&S=ÀP;?Hß>rV?|­V?,?C? Å·¾É]9d½N~:ai :ìJ?yE>¢>08¢>08&S=Ñë<l­<Oá-?;ë;¡fë:<£?I¹¼"p9j&¾mÎ8¤w9IuU>ûE>^I08^I08&S=¢³@?ñò>±ZK?LV? >?W±0?Å>¾8î´9# >â|9·á9¨Y°>ç¡E>T08T08&S=3î>D>ºãU?2ä?£¾Y?¡9?Çù99ýÃ9Æër>.;öÝì:g¬<?´E>Ø^08Ø^08&S=Ì?±>h?(þ?~Ä¼>öÖP?W³Q¹ðnæ8÷h¿'ý97[9EîL?¿E>i08i08âXW=pä=A?=Z,?È<ÃÊÑ;0:?P¹fðì8? ¿¬4W9ÙW9<ÿ>ÁE>Qt08Qt08âXW=Zh=KÌ)=8U/?NK0=B
=¼á"?Xké7©â¬9[Ñ,=÷y;O½<;)?âÇE>0808âXW=ëý>8¾I>hC??oá>´0?^¸v!9Þ§¾sÓÈ:Í:*J=?ïE>Ë08Ë08âXW=²6?°?ak`?¿àg?úD?¬j[?heW6TÜ¹99W;kÌÌ:­KP:µ³{?W÷E>0808âXW=u¤>rÖ8>K?×?;? ¤H?¤9×«®9«ð>å;9;$\?úE>E08E08âXW=b|g??ûX?û.¬?üI?":Z?>q;Á
;	Z?q!q<ó/
<¼Z?ýE>ª08ª08âXW=+è<º®¨<ÿ,0?Cà;Ñ¹;­{?¤^×¸/E9Î¾C;;¼K;l*1?þE>¾´08¾´08âXW=å²>0d>ÎG?7B?Þ?Úq;?ÛØ¹89ñ+á¾°@;Îá:[Z?F>{¿08{¿08âXW=bÃ<ò³<Ê+?eº););3£?ïÃ¹°¢ë8]õÓ¿<°·z9	~
½>F>8Ê088Ê08âXW=÷(?Vi¢>Ú?lá3?°Â>©l?¢¹ÀE9Îü¾ÁÚ>;uÞ:à[?ÃF>ôÔ08ôÔ08âXW=yä>úq®=ºôE?ÃG=ê¬·<lX?AÝ8éÕ9íÕ¢=8;íQ;B"?p$F>±ß08±ß08âXW=Ä<_Ô<ñÏ)?·`;Ñb/;q}#?a¼G¹1Þ8 f¿F,·X}9g`®¼>F>nê08nê08âXW=ÊØâ>x>pi?ù@?¸ýy?3\:j3":ÿÄ-?¡;í';2u?ÌIF>+õ08+õ08âXW=éG	?"¨><Q?Lj?ÍÐ«>±U??¯­8e÷8/>É¸µ;d;K?TF>èÿ08èÿ08âXW=¼J=¿=uV2?EÓ8;
 ;²É?ÌfÜ¸,é8ñ¾DÓ8ZÜY9Uº>ÇlF>¤
18¤
18âXW=	ó«>IÐ`>gÍC?Xåò>Ùã®>ÏÅ1?aù:·ã:	úW?¦Ð<#<üñ??ÙyF>a18a18âXW=ïæ<³©<í-?ý^;W4;:E?¬ö9¹RR>9Z#ú¾jÒO¸À ¾9é½¬}F> 18 18âXW=Ü'ä>Ë·>ki_?õÓ?$Ï?&¤B?VÊª9$=`9*ûB?ØF7;ÿÜß:JQ?F>Û*18Û*18âXW=â<¬{<þ½7?};À@;B(?M¼7ÔÍy8ðJA>ü|P·ºQ96Å¼}F>518518âXW=X=ÒüÀ<ç/?(?=özÈ<ýP&?*g3üì¡9m»¶8bx3;.
;ì>&?F>T@18T@18âXW=nn=ðË<í)?Î3é</¼<»¯?ÎúD9¦9&ý >Ê<'Ñ;ö#+?y¥F>K18K18âXW=Åq?ÿÓÁ>Ù¨?Úr@à?Ð?d:ufÖ9&¼:?2ø;ÉMZ:Ér?¨F>ÎU18ÎU18âXW=ãM=Å=3@/?03;4/M;¼-+?Üb<8öøÿ8
h<> 7Ñz9.á#=3¶F>`18`18âXW=öKã>q8>Ú¬A?øië>É­>ç.?»*a8þ²9Ii¡=ð_:­ù0:*©!?õ¶F>Gk18Gk18âXW=1é?ÌØ¼>ÿQ?¨4?ñ>À>`5?ï8(9~µ>
å9Kª9/,?m¹F>v18v18âXW=Å//?-tÜ>oK?U?Kµ?°Ú<?#M9Äg9lxâ>Tì:d:L[?*ÞF>Á18Á18âXW=5o>í!>=?Õ\³?àÿu?w§:?ò½9DÆ9F¹5>Ùd;Ð²:{OI?åF>~18~18âXW=þ>,°>»]?v]?RÈ?Ö¿X?%úX:Éù:
??Xòù;â;ç;x?íF>;18;18âXW=bÌ=q­=2H?»8ª>ÕOr>_Ö3?9P :sþQ:noC?¶t<±ù%<¸<?¼ñF>÷ 18÷ 18âXW=NÕ>{¦.>×<?[¨>	{>÷¯+?íöB;¦ï;ç%=?d(<<è3<t59?üF>´«18´«18âXW=|¥î<8Ð¯<Ë¾-?>!*;ä¼;n?N¢a¹8¼raÀ°Ý¶w9ÕIÀ¼SG>q¶18q¶18âXW=P	>ØG>·yI?ßs?{+Ñ>#Ë0?6(< $¤;qoI?cDÇ<µ<¶#C?æG>.Á18.Á18âXW=RË>Ë~>½7?~z>=Á;>MÅ*?wÂº:F:Ü]3?èmJ<À&	<ì<?e$G>êË18êË18âXW=¡º!?¶ì·>Ba?|¬?y(?ËX?¯£9Þ9ÿu?Wõ;ÀK:<Ém?E1G>§Ö18§Ö18âXW=´(?Ò_Â>^?[®?Ä)?¢R?Õx9_9Ã9w¨>½]º:ÊÔQ::_c?2G>dá18dá18âXW=J´À><t>/>?¯?³Û>ÜJ9? Û^;ü;w<P?Î|¤<u^D<êoV?5G>!ì18!ì18âXW=NÅ
?5ª>%y?æTI?|Ì>
|?|²<ñßT<r0V?Ï½<<Å£?¢5G>Þö18Þö18âXW=ñ>'|X>Z?+~5?ÉpÑ>âÖ]?/<2G<2Ã1?ôÙ<My<«`?Û6G>2828âXW=!¶3?HLÒ>2ÄZ?E+?PÇ>â«[?IË8¿C,9d>ì4¯:÷,e:Ô¶C?JG>W28W28âXW=Á?-»>ÆÁV?¤>c?Xi?v¬[?ý±·, 
9¡o¡½§;É«:VR?9SG>2828âXW=Êø]>¢²>bÌ=?Ð?	ÄÀ>U¹-?;R6;Èë:v+F?F<a÷;iM?UG>Ñ!28Ñ!28âXW=Z=;>[>+a2?G%ú;´;CÍ1?d¸µK;9ÖH¾rº¸Ùå/9*]¾XG>,28,28âXW=!9A>ußæ=®@V?Ä?=âÃ>Êã;?§ä<zc<ë=Y?<RÐ;¹;pûK?L[G>J728J728âXW=æ)O??¢>1o£?
+Ö??X½?6K$;9:ª?HK<
´;D¨¬?f[G>B28B28âXW=F=?¤²±>¯:?Õ?·Ñ?~?ÍN¯<ÒîK<\?û;<ò<lk?Q\G>ÄL28ÄL28âXW=KÞ>ý>¦O?ø×?Á¤:?ë=?Õ-9ö:¤>ÍÒÍ9%Ê·9mX?puG>W28W28âXW=Ëxª>+[k>¬l9?`+Ô>ø>ù-?s3â:§¥:~Ú.?"½<ÏæJ<ÅZ5?LG>=b28=b28âXW=F0?-½>4V?3?ïL?ïY?tÛ_9Úñ9t¶>Fô;´­:?gG>úl28úl28âXW=×n?£>Øf?rð?_à8?LÚL?ÚÎ9³hã9îè> ei;
;ºõc?´G>·w28·w28âXW=k°¤>ÌyX>ÂB?ù¯b?®U ?«ø4?V¾E<øÅö;#M?IÉ<¢H{<=M?>¢G>t28t28âXW=³?ÎT¶>nÞ<?Z?	ÆÆ>é9?Þ(;QÈ:4{V?¨È:q :(z?
¥G>028028âXW=uÿÇ>fx>~ôM?ë%?~`Ý>Þ??I,8kxB9ã¢I>@Ñ;aµ:¨¨>?5§G>í28í28âXW=iá>E¿=ø2?²<A!W<(?)_¹B9Ò¹¾?ì;ò ;aâ;? ·G>ª¢28ª¢28âXW=ú¼?A¿>H.T?V`?ø?F¹M?ë<»8.¨Ã9üô=,³:CÊ::e.?ë»G>g­28g­28âXW=0	?¥Ü>Å#o?Ä}?+?u½=?ÉÛ9Çâè9*Wñ>Â½)<fâ;Rï??ÔG>$¸28$¸28âXW=éT/?²YÜ>ª²K?`l?!?æÿ;?(}R6tg9yµ;Ëz±;;a;G¹I?}áG>àÂ28àÂ28âXW= @\?_)í>i¿m?Ï£?*?üëu?Ðk;ød:áo?âí<æ×Â;ËK?eçG>Í28Í28âXW=¦?ù<jcº<'++?Êe;;9³
?Q·L¤9>
©¼¢e9AÄÚ833?}üG>ZØ28ZØ28âXW=ãF®=/Êy=2?s£>ÑÔ=,)?Pñ×9Ôx:¯Í>¢c;ä]; ì3?;
H>ã28ã28âXW=p{?¤?úïR?ì§?»Ñ,?w?ðº8×9^J>×í:dd:2N?H>Óí28Óí28âXW=Õd#?Û±>k?`¸?ÞdY?{gY?¸9j 9³o?õØ×9ùÈÄ97f?ø)H>ø28ø28âXW=|þç<7¦<B§2?;­ <;âC.?«¹{z9t!¿þ+7þ9B <Ê+H>M38M38âXW=Ì?o÷?ù¸_?»Ñ?=k?ådd? 9½qh9Ï?6¿¼<é;O<)i?B2H>
38
38âXW={¯%=¬&í<²Ú2?m%<%$<í= ?à4N¸ÛK9y¾ÈëC9í99¿¶>9H>Ç38Ç38âXW=·Ö>A5>OB;?Ç.(?E6ü>lµ*?Ñ6:8s(:$_D?Å&;¨öE;Æ.?äAH>#38#38âXW=±^Û<ñª<rÜ/?fE;i;±æ%?ÂÚm¸(9ã5¾H£b;«J0;$?GH>@.38@.38âXW=Ó?Ý>Ñ?ûÍY?ê>f»m?Êãd·Ë¬9Ö©¼h]<É<}?ºTH>ý838ý838âXW=LÍÀ<_<éL6?mR¾;ï;s6?æ¹ñï49¯mÎ¾¶³@¸ì:	9£½3¾%bH>ºC38ºC38âXW=¹>ä&>TìK?"º§?ÌÒX?`F?mÕ	=»x <Ãâ[?w:Ó:W²?lH>vN38vN38âXW=h>ò>_õ>nçU?,Ô?QN?æÕC?øÕ19®c9PôÇ>Vrv:Q?:o&%?kH>3Y383Y38âXW=G>üM>>SD?5&?£_Ê>!:,?ËB;RÚ&;kO?:îù<ý¨<DI>?H>ðc38ðc38âXW=xØ>>>+F?²ê?Ý8É>Mé:?ÓEl9rÚg9p?P'E;"ZÛ:»f?¥H>­n38­n38âXW=U>Á¹=1?d¦È;[;×3?xfk¹j§8^ÞNÀ$¶v7$µ9"U®<¬H>jy38jy38âXW=G	??¬ë¿>Ò~?& ?s&? v?ÞÛÃ9å¶§9Úz?Ãì;ÎX:Ô?}?ÍÅH>&38&38âXW=h?!W»>?µM?3?sA?¤@?ã9³.9«K?F7:b):Á
?µ×H>ã38ã38âXW=Àh>r>)I?*?%ýõ>31?à¥F9³º9È4¡>Ðäì9ýô9ü÷>¶ÝH> 38 38âXW=Ê	?7>p\?d2?û±ß>Æ`L?v8½z/9ªÀ`>m¾9ÞÑ9ùè>ÿíH>]¤38]¤38âXW=R\>z
>$G?@÷>W°>_3?¿eÀ¸8øµ9ÉU¾xk;V ;"T?ñH>¯38¯38âXW=Ê>FHh>5_?ûGÅ>>5¸;?÷^!¹Æ9¾8¾ú¢<Ö|<<æ"\?ÁôH>Ö¹38Ö¹38âXW=ýìE>Xqþ=#G?'?ÓãÞ>×
1?>=mï1=¦L?þ±µ<X¤t<!>?CûH>Ä38Ä38âXW=îÈU>"®
>y$A?ÿß^?S®?9È3?Ir9¨U¤9·¼>+ã9feÖ9ñ¸>:I>PÏ38PÏ38âXW=z"?÷Î>QùH?Ïí>Z©>â3?ÕC9nû8çKG?]:²âF:ÐgE?ªI>
Ú38
Ú38âXW=CO?D9¡>-­S?ë?EµÚ>Yk.?½0
8®59±Â=5d:ûT:z1?Ü+I>Éä38Éä38âXW=v§i>Ã>^I?S?-R?_©4?z5<÷ÅØ;QV?Âó<É<ëGO?..I>ï38ï38âXW=½«=mz=¬/?7>Ï×=ï"?t¥929ð
?ËR^;¯O*;,'?óFI>Cú38Cú38âXW=>
6>é§7?{E§>~P>w¸'?Õ¸Â:{Ø:(?ÞlA<!Lý;3}C?UI>4848âXW=iâ(?FÔ>gíK?;²8?Ýå>ÕìM?(£Ã7ùü×8áç=þ¨;¶:z?`I>¼48¼48âXW=8H
?ö÷£>våW?{_â?vx?C"i?ð:A9Hy?µks;ð~;@fi?WgI>y48y48âXW=¯á>Yö2>
ÎC?ÿ]Í>n>d32?³~;&U:V[?$HS<¨<=?jvI>6%486%48âXW=²a>
'>±[?	>?CC?>?Z=ú|<Nc?Ä?=xÌÜ<OW^?gwI>ó/48ó/48âXW=>Ý>uv>Ïe?¯'±?êsJ?Û`?Æq
:¨Â9+6?µ´;Ù§:ÕSd?ð{I>°:48°:48âXW=Ã<ÑN<·0?q ;`;ø­?¥¹HKã8´%¿µF¸s|9'«®½I>lE48lE48âXW=ç<ì<S±¦<g5?ÉB;¨È:l½(?X*¹ÆÁá8*A¿ÛùÜ¸9_9¦}¾è©I>)P48)P48âXW=ºG?EOé>oZ?Ìé¬?ûÀR?	R?yî9zæ`9âð¬>T::?ì½I>æZ48æZ48âXW=S1ô>Àv>¦¬K?uõN?¾?¶ÐN?Éø(9 "9Ð·>/ßî<cÂ<-d?9¿I>£e48£e48âXW=¼Û=yg=µ,?bn;RK;uM%?3mÅ¸ÕÊD9i¾GÓ9}sG9­#Í>ºÄI>_p48_p48âXW=¹{ë>ë>çR?i?ZÝ>åª5?r:ê¸'y¢8¼8¿­Bo:6:Í0P?ÈI>{48{48âXW=ÕÃ>F~>D?æãQ?¾?|';?HÄ;øÆg;MY?â3)<Ú}Ê;êU?UÕI>Ù48Ù48âXW=
M7?Ý{¼>êõx?Ñh?:?øTY?Æ.9m9~?IFª;Ée+;R~?ÕI>4848âXW=Y>V>é:?û`>ÞK>¿|+?µ­4;
îæ:KH?Òª<×e<à=?ÒßI>S48S48âXW=ºÌD?ñÀ×>©i?
º?Òê*?NB?BòC9¶¯9§Ô>Ò :¬Ð@:XU?¬àI>¦48¦48âXW=%Þ?èä¬>vU?FX?%"?¯ó6?s8UX@9°3>æÎ<ú·;Ýø<?¾ìI>Ì°48Ì°48âXW=>QÌ>47>lOG?Íò#?Ðí>r 0?Ý|=î¢<w*P?T»<àÏv<QMB?gJ>»48»48âXW=E>vX>[Ð8?!àÜ>,r§>È×(?¬);Ý¹:ªÉ8?Qy<ï4<?0?¶J>FÆ48FÆ48âXW=e>Ç6>HNF?ìX?â?.Ï6?tO< $<¤ùP?gX<öè<Íz@?5J>Ñ48Ñ48âXW=ëc=
È=R:?ê$å;¶¢;ë4?éc¹p9v¿*&7d9ïz<@CJ>¿Û48¿Û48âXW=âN=ÍeO=9ä0?Â¬;°2;6*?.p¹1R9Xòí¾.P~8Ôê8*>ÓQJ>|æ48|æ48âXW=Õªú<l·<?½.?à@=<=ËÂ?**9rS;9°è>mÜï:|´:/*?rVJ>9ñ489ñ48âXW=zò>¾°>ØWO?
ì?SmE?ÀA?3>9Îß9H³>Ë%:è:b?WJ>öû48öû48âXW=BÙ<H¦<kí&?6ÛÚ:'Ú¶:4?Zñm¹9ÅC¿P7ÿÌH9ÌÝ¸<ñ_J>²58²58âXW=A?RZ¡>x9O? [/?5íò>Ë8?Xí.9Îf9w?&_.:Ô:³0?îwJ>o58o58âXW=È>Æ½=­¹-?¬v±=+ó=è©$?g9ã¯p9Lv?ÉË4<®	<B=(?{J>,58,58âXW=j=?¿<b.?«ã;ÂSP;ëõ6?Ú0Ð¸zµ)9;¾,õb8¦ã9:®Ò=ß¡J>é&58é&58âXW=«¬>\g>>?íÓ>.>,?o¶FÃ9  Þ»7Ý:f`:à?=ªJ>¦158¦158âXW=éÑG?,í>MW?<t?;d?}¸G?Ë,9à°9Èy>Ø;ùg :ÞUr?¢°J>b<58b<58âXW=øK?Â>ÙôH?«Ì ?r®Ý>b±9?ên8T¸9L9í=0É:¦R:|f0?Ã½J>G58G58âXW=¢Pð>Î >ø??åÀÝ> >ÂÖ0?<°Ó¶«L9ÏL¼»Ê;È,;­J?aÎJ>ÜQ58ÜQ58âXW=m=-üU=W²1?è³t;ËQ_;A?ì¹ºq
9Üy¿Ò[:uO	:]°?áJ>\58\58âXW=·mÑ=@=À>?ÚùÌ>¼à>'å-?øÕv:-:õ6?Ð¼!<Æ­×;sù??K>Ug58Ug58âXW=·4½>X¸q>,bH?Å?x_}?mG?º^e<R
<VO?1Ûó<S¦<'JY?±	K>r58r58âXW=ð?Ï«»>ºAO?ZÖ?×µ>a5?Ùï9}É9Û¶>JÇ®;0R;óT?éK>Ï|58Ï|58âXW=ã<¶=Qù=À0?-<8vÚ;Ï.?Äô¹IY6Ìõ+ÂY¬9êº:9zøÄ>OK>5858âXW=ûä¬>|ói>c0=?s
?¬Å>í]3?¹=;¥Áä:èT?Ñ5.<­	æ;'ßA?ÞK>I58I58âXW=¡>Ì^>oD6?M-¦>$)>õ÷%?wó:éø_:þö'?6m4<@6<ý»2?$"K>5858âXW=Úl(=úÇà<(Ñ??x@º=D=3É:?¥¾9ð9N>ïÉ:¹¨:õ1?ý(K>Â§58Â§58âXW=¸p
=åzË<ò1?iFÕ;®¤;ÿÄ%?ÝS¹`	¹8KF¿Y±9¹:èj¦>C:K>²58²58âXW=RÌ>öÓ>O??ß8ó>!@¬>C½4?ãV>7ùf9/öÒ<;èÎ:í©e?XK><½58<½58âXW=Özð<oø³<5	+?ÃÐÔ;8¿§;Åc"?ÖãÊ¸øô9Û®¨¾Z§ü8±µè8Sø
?±gK>øÇ58øÇ58âXW="§0==Û.?ôÉ*<z¹û;°-?ÈÅé¸8­A¿J;z½9;î/?]lK>µÒ58µÒ58âXW=	
?ï<>¼?:òÐ?9?ì?G9¹­9u=é>øå%;«©:¥¯?uK>rÝ58rÝ58âXW=ï¶¹=}E=)q.?m¯;²Q;	ó?&}¹*c8ö1À1(¹ÙY9V¦Å¾K>/è58/è58âXW=¨Ú>S>Ù;?­
?¦0Ñ>,?lâq;y1;9t.?B»;;ÞZ;zû4?9K>ìò58ìò58âXW=­ã>L>äV?ÊÉ?íè)?ö
B?mP9¸Óú9E>fy;' »:Ïb3? K>¨ý58¨ý58âXW=`¿>>hg÷=`E?w
?x9Ð>æa-?p¿;qm;fÍN?}Ñ<økÓ;.¬<?^¥K>e68e68âXW=+=$Ã<ò/?7¢u;A)/;3?Hñ¹H¦8IÉ¿¸Â99åE¾eµK>"68"68âXW=ÉÃ>ªUS>¥*m?©??·>I?7D?NÍ8Øûu9¡ªU>)Ù;âl;ÿj?ÌÏK>ß68ß68âXW=>õ? 0?Ê±? ø0@¢#?K?m5 :ìàÒ9}B?	É;!#;Â'?ÕK>(68(68âXW==?¾&?÷5o?É^?Ä?ÁV?<;\ý­:Æç^?GD<9<¯S9?×K>X368X368âXW=Çm">*¯è=j´2?ë"<%ÿ;*#?Âi¸Ã³88r¦¾HF¸0µ=9ïô¾ÙK>>68>68âXW=ùNº=s=æB/?ëÐ;ój§;Ìh?þ
¹ø©9WYo¾'Ì;ó;­¨1?.ßK>ÒH68ÒH68âXW=¿á4>ã?í=i-C?»yJ?Â?BÚ3?\È;U×G;CgK?Yiä<Ç<ÂD@?läK>S68S68âXW=íi?P¤>Q?Gs?Ð=$?=?¨^T9×G9ºçÓ>Ô^;Í:
ý9?îK>K^68K^68.ÿa=u>¬2A>#ÃF?c¿?´ýÔ>z7?y¦9IËn90Z>²<:Z:@i?ñK>i68i68.ÿa=÷¸ÿ=Q¶=Ó3?>V$<Pé;ÃP4?q$h¹f 8©¹¿f9u»9ÉÖ>ûôK>Ås68Ås68.ÿa=B>nðR>¢ä7?vMº>±Í>-?
;l¤:ºæc?³­³<pt<Û<?ÒL>~68~68.ÿa=3qð=å£=~¬<?$<¸æ;êè*?bØ8¹ê:8½³ ÀLØ-¸jw9E¾³½L>>68>68.ÿa=°¸<­8<s1?}ìV<U&<?d%?~]@¹!hÅ8Hvy¿$;¯N;2ÿ2?ÆL>û68û68.ÿa=°&>>¾¨Æ=F	u?>>">òye?¨E=,¾<áø?¯P'=¨<S ~?L>¸68¸68.ÿa=þÝ¢>G3Q>AMG?I6?2Oþ>;T7?@x$=oÍ<NM?ò<9/<ÅÙ=?±L>u©68u©68.ÿa=¢û1>ùÙ=Q?Jt`?e,?{Y:?îO=c®<êP?w¡Ü<
<áaP?L>2´682´68.ÿa=à/=Ú¿ù<mG4?;Ùô;-»¾;{Q$?M¹Äeç71ôªÀ	¤;/fk;d2?$L>î¾68î¾68.ÿa=ÞK?N­Ú>½©n?~i?¨ß?î`?ÁÂ9Á9Ç?m®ï:Þ§:£B?+L>«É68«É68.ÿa=þt?	£>â=a?þ«0@¼Ú?gÅN?&iw:Sâ0:'	3?®2V;bí:1ÿf?Ç-L>hÔ68hÔ68.ÿa=!î}>$->T¹;?w«>ý«>]¯+?¶ñ:"W§:ã8?[Jª<`e<¥ô=?FL>%ß68%ß68.ÿa=À/ë>×R>%V?b]t?Êk-?Û\4?;ðó8Çv9
}>Í:X%:Ä¾a?HL>áé68áé68.ÿa=r¥>¼ãb>bß:?ò>?´>!Ý+?[Ô;¢k+;TO?@<æ<	<9?B[L>ô68ô68.ÿa=Á>à2?>:?ýÔ?p
h?tj?E ;î¾Å:|O?;f<)<FÏA?o]L>[ÿ68[ÿ68.ÿa=Ü¹<<Ë.?ñî=«;ì<q;,?¸j:¹t¶9Ós2¿ÜÀ$94l§9 ë{>ý]L>
78
78.ÿa=%Ô<ñ <ß1?)Ï;>w;úæ?È¹Ü©Ù8öÏ­¿$a7F7Z9Ã2=yjL>Õ78Õ78.ÿa=Í×>NR0>l??]ÚÚ>ÊD¡>{´-?1N;»D÷:yU?9g<eì<ÊA?+nL>7878.ÿa=iB#?Ã>Ñ·U?¦Ì?Ód?ü?d?ß¦;9P9¯w²>4ð; :Õv?	zL>N*78N*78.ÿa=@å?NÃ>#mY?û}Z?ÇÃ?÷þM?'»¸n9gúü½³Ì
;¼´:²ÛD?åL>578578.ÿa=s?³>uV=?¦*!?%é>J÷0?B]·ºp9w×¼¨\â:×:ýPE?FºL>È?78È?78.ÿa=Ó}>îÜ1>\t6?äç>2Ä±>`&?Ò{;`®Ö:*7?ïá<í9<³b6?ÚâL>J78J78.ÿa=ï<?BÚ>Ï']?0R>?B»á>c×W?è¢H9y99b
? á@;·ÍÞ:]?`åL>AU78AU78.ÿa=éÞk>+j$>@¡7?Ú,·>²±>W×'?2ç:F:>F?Ð<L=<UÀ9?êL>þ_78þ_78.ÿa=©¾>ñëx>ìkC?!w?	BË>Çn3?µ=Ãz4=y­N?ïI­<y¬U<O?JëL>»j78»j78.ÿa=5+>Ð÷å=r>?.zl>%.>:`-?h£;·¾:î`5?¾À<¨¬E<ée2?eÿL>xu78xu78.ÿa=)fö=lÃ²=ám0?mUæ;zÄ´;ñ#?Í¹b¢9$¾ð¾£¸J	ª9WßI½f	M>478478.ÿa=^î>Þ>PT?&w?,f?L	H?(!· °95°i¼½Ä<¡]<}öb?³
M>ñ78ñ78.ÿa=²c7>6]ó=Mé@?u
0?¯v?Ïj/?Þ]=°¨
=(0H?I<ô¤.<Ý=?M>®78®78.ÿa=n?c?b?&??à	?mj9ò?9N²>W
*:Ù`:¶È ?rM>k 78k 78.ÿa=ëì>?Mçÿ>Xÿ>?×F?§á>²4?yÀ8Uy9lE>ûÜ90Z:er>,0M>'«78'«78.ÿa=Kuê<7©<íý0?¦&;GA;í
?)È}¹øiV9q¿"Ü&¸d	ø87,¾7M>äµ78äµ78.ÿa=ê6q>}+>¿ô3?Ó£>¹w>ÌL)?Pª«:Üh:6'?Ø`<<<?ó=M>¡À78¡À78.ÿa=> ÕQ>Xà5?³r>zG1>6</?Eä;ø;¬R?þù<àL[<ìi8?LM>^Ë78^Ë78.ÿa=¾#3?Â}¡>ý?}i?Ð^#?âJb?<Åº;ðÒQ;ßc?Ý<¹Wp<nhk?[M>Ö78Ö78.ÿa=mÎÇ>yÜ>xF?zÇ?û?Þ7?«Ê8(9z5>:è:6z:18X?T[M>×à78×à78.ÿa=PD?Ðá>{È^?K?®Û7?è F?¦¼·¤`9úQ½<eð:nÕ:m?mM>ë78ë78.ÿa=3\×>B>6U?A"û>v°>Ó)6?§+8ãí¼9#kh=Yý:îMB:Kò)?
tM>Qö78Qö78.ÿa=fx«>ìLj>ÓY;?æ>êb©>Ö-?È¥6Âð 9ÑOá;Ã5£:zKR:®F?e{M>8888.ÿa=Ö<ç<$2? ;;c%;È?sf¹jY9U¿àh7d¦9ëª=*M>Ê88Ê88.ÿa=ª6¿>§°z>CC?ÌL?õ?®4?¹f¬;Þz9;áòm?û·<4f<Ô?L?M>8888.ÿa=MÎ>W7>®ä=?ßÆ>LX>]+?P÷<h×¤;âP?Ý{;Ï;«L?«M>D!88D!88.ÿa=EÅN=
=.1?iÚÐ;â<¤;tÅ"?Õ®´¸Ì8K´â¾Â:AÌÄ9h¤I?¯¼M>,88,88.ÿa=±¸î>)ò>LÈK?í¹?ªf?ÈlN?y\9v9ýµÄ><:H_:S5?ÉÊM>¾688¾688.ÿa=bw=!5=i].?®y;vÆ<;ôK)?a¹m¹WÊ9ö%e¿ÔÔ8
À8¤?äæM>zA88zA88.ÿa= ¼>§@x>üA?Õ[?tu?Òv0?/H9Õ¨9âÄ>;j;@S0;ß)?ËíM>7L887L88.ÿa=ÂÀ=|9=Óî0?5Ä;KPE;Æq1?³¹hÇà·µsÌ@æë:ïO¹9Ü4?õM>ôV88ôV88.ÿa=Ð&Ù>çù>ÙU?«º?çà»>KI?ò_A¸*Ï8n¾H¦:<ª9Rg?µÿM>±a88±a88.ÿa=i9>Y>2z7?0c¶>aä>D*?ÌÜ¯:ÖÄ}:h1?!³<Üs<ò¦<?ÍN>ml88ml88.ÿa=ðÀ#?~Û§>Ë½y?j-?K©º>_Lm?ËAj8ìR9êÀ>aW:Y¤:*x9?h
N>*w88*w88.ÿa=3¼ >âÅç=b1?F¡á;Øñ§;÷+?Ï¹tp8a8À3a
¸÷®9í½N>ç88ç88.ÿa=å½M=×N=Ka0?óY;>t;ñ®?Z¹%g94Ì¾´Ç9Cÿ8.O?DN>¤88¤88.ÿa=jÃ=^Y=,3?ÞR>/qH>\ä#?#·,=`ÚÖ<àÊM?Ä$Ç;÷Õ;_þ4?«$N>a88a88.ÿa=e7>y>x¶2?§Áe>¢M7>(p ?&:)D	:¥/ú>S»j<1+<Ì/?º&N>¢88¢88.ÿa=Ø¸>Ã|8>EC?±k?
Y??&Ó/?Ê±V;ð;Ú¢J?Ýi¸<Íf<>L?}*N>Ú¬88Ú¬88.ÿa=`ÔÕ> K>{VM?C?Ká¶>«WD?.²Ý·³í¥8+¾³¨9:¤9Ç]?bCN>·88·88.ÿa=y>%Æ9>Uî7?
­>=G>Ï·(?¦;ãÅ:¼V,?r<{¤C<×³;?»JN>TÂ88TÂ88.ÿa=
Cé=,Ó¥=ô
4?K&>>>>¯#?ÚÖk9û[è9Áê>­¯:]Î:ÿI?ìPN>Í88Í88.ÿa=Pr?pÎ>OhD?Þ-?qï>³9?A¸0î 9µï¾â>:.UÏ9±k?WN>Í×88Í×88.ÿa=	o?>æ?>§6?UÆ¢<^<3 ?ðúr¹ßH8ÖÀuZ:5Q:#©?)nN>â88â88.ÿa=«H?hl?V¦p?o?@¶Â? ±{?â9§oÔ9#·>'Â­:jÖ":?vN>Gí88Gí88.ÿa=Pµª=éús=K3?äÓ;r­;=?ã¸\¹ýº9+ÞÁ¾¦~9*kÎ96ì¶>xN>ø88ø88.ÿa=J&>Ðâ=]<?1+ñ>qL±>[.?÷;³¡Ð:Dx:?{3½<4q<Ô;?¸|N>À98À98.ÿa=CeÏ>l×z>©S?n4?c¾Ã><?xAùµÀ9ÂkÎ»[:ìÿð9¨?HN>}
98}
98.ÿa=BÇ>VÙ5>BT?L»?èf?¨§P?:8ç=:²8?²<0ù<Ç&i?_¥N>:98:98.ÿa=C»>­pÑ=¼B?Øú?tUÇ>³)?OA0;e0Þ:K?à	<íN<ê>?-ªN>÷"98÷"98.ÿa=V5	?þX¨>Ì¥P?û®_?~¬?¤;?td>9nÒ9	g>ëzJ:n6ë9ï_\?¼·N>´-98´-98.ÿa=®Û
=>ÓÊ<>C/?dD;É4;: ?KÝ`¹)ã9úP_¿ãØP¹>·ß8Zün¿zÆN>p898p898.ÿa=ñ>³%>W?l¼?B?÷:?öå=a¦<2
W?3ä <ìA<H¾T?ÓN>-C98-C98.ÿa=æ0?/¿Ø>7÷O?hG?	oô>×P?29YxÚ9ÛÙ>ÐH³:=9:å?ÁÖN>êM98êM98.ÿa=QÈ>Z3>h¥X?0öc?å?uÌ8?Ô\;ÆÄ:^¼)?ºë<]]<L6?ÜêN>§X98§X98.ÿa=nó>;z>çx?âv?Kñ0?¢>X?ÌÂ\9Dü9ÅGÎ>;";e]?õN>cc98cc98.ÿa=¥ÆS>Õ=ä}?N@/Û¿?ÌäI?,:¾m:K?8:í.:rW?o(O> n98 n98.ÿa=1ö==±V? <z	.<¦3=?]¹l8éKÀo¨¸1Kã8:8½¾/O>Ýx98Ýx98.ÿa=#à>>FÃV?9y?ýÂ>ï®@?~p?9#ÏT9Kæ>!{9I~G9!?½8O>9898.ÿa=)?XSÖ>ÁJ?²¶8?Ûù>r=?Îo-9Vl9òÝ»>Ô%:p3$:!E?ï>O>W98W98.ÿa=j==ý¢=½l5?»ö³=NY=Â¾,?/K:bÈø9Q?MN°;@x;!û5?#mO>9898.ÿa=¾=*E=Ùõ1?Ã;0×%;vS?ì8¬í9²çr>ê7.94<ìsO>Ð£98Ð£98.ÿa=óIP?dêØ>£Ñu?ºi(?Ú>:E?HÑ·ïW9Kx=½©ðK:u:£9?LO>®98®98.ÿa=|?Å>?N?¬ëh??Ür>?~'8 Y9l)>ÎJ;°×ä:+b?ÌO>J¹98J¹98.ÿa=ÏI>5E
>Ú6?4Å>Î==)?°}:
:b:ææ&?TÂÝ;OÏ;}ú:?»O>Ä98Ä98.ÿa=·"?£¼>«}]??A¤+?ÿ&P?*8(Æ8þW\>«: Æ:^?æÏO>ÃÎ98ÃÎ98.ÿa=îÁ¤>îËd>ÊX8?{>4Ã^>B´*?{Æ:Óðj:S?pU;K+U;½5?%òO>Ù98Ù98.ÿa=g&¤>/L>ÎM?|^ß>÷>D«6?rU	¹Ë\9gé¾·¨3;P·å:*7H?½úO>=ä98=ä98.ÿa=Ò>W>&k:?×¼>ya`>x(?8ð#;)à:eè:?vü<ÙFO<>9?±üO>úî98úî98.ÿa=6=ëä=4¹0?õu;í÷G;µÜ?f§Ö¸ñÔU9û}¾v/¨¸V(79Çk¾P>¶ù98¶ù98.ÿa=±Ï>.Ð6>Ç5?æV>»'>c$?
è:sSS:I§;?õf<ÃH<®!8?âP>s:8s:8.ÿa=çá<5m¡<ñ3?&i:²:)ß>²i¹£9¾T¿ î¯6þÏ9Î%,<=P>0:80:8.ÿa=Ó¶>ûú(>ó|?ÿÀ?Ou8?ê??>(A=§©Û< a?9K
;à':<Nw?ã5P>í:8í:8.ÿa=83²>ÙÙw>8? |??õæ?'&)?KMª:CÖ`:èA?Xáu<lÂ"<^A?á:P>©$:8©$:8.ÿa=g(¡>Íi>Au0?©S>Ò'>ï ?M³:ßêi:Ní$?~Í<dtE<Â-,?*;P>f/:8f/:8.ÿa=Pû?Æ>q¬`?qM?xð÷>Ø±S?n¨Î8ÍªÃ90>h:ã9:?	BP>#::8#::8.ÿa=~?¤³ó>¦´?®ÿ?rw?Ît?	öÂ9²9$?9å;Çv:\ù?®GP>àD:8àD:8.ÿa=ß>>X]->øS@?rt>_e>\Ù0?)oª<ËU<¸ÒL?oÁ<^­z<E?HP>O:8O:8.ÿa=¾þ_>¦ýï=ïïn?ÇÇ?ñr?÷ÃQ?:ÍJ:ô>O{;
(;:Y??IP>YZ:8YZ:8.ÿa=ÒÌ?mUÀ>Ü>?Ø0?+Ï>£0?,ÖI¸8£O9Ùø½ÞH:x¾$:
Ü?êVP>e:8e:8.ÿa=èàï=aé¨=8Ç5?Í¼=.;=Ï#$?´è9øw¬9lB,?V¯Ú:¤:Ä%*?átP>Óo:8Óo:8.ÿa=I,?å­>ÒM}?¯?aP?´W?ß);2¿:L3c?7«<ûÌR<;íO?ÙxP>z:8z:8.ÿa=rÅ>Îx>K?mí?7ÂË>oW7?â¸8´¨9/k~>Øx:èàc:Ç?Î¤P>L:8L:8.ÿa=¤]?þO?} R?Ã/?Å>,@??qú8N9+¥=*´n:÷8:ü%?j¦P>	:8	:8.ÿa=á=À=P?¦a\?­{?µ<?á0;':Ùc?Á
6<¡Ð;cc_?ªP>Æ:8Æ:8.ÿa= Ê<=uÝ=÷-3?-u;äB;{M!?uCI¹øs9Ñ/Ó¾ÌQ¸Ã81¾µP>¥:8¥:8.ÿa=:
?yC¨>Mº_?ö?@W4?)>?çu$;rzÓ:sG?P[«9´9¼ ó>¢ÐP>@°:8@°:8.ÿa=¬â=4¦=´s.?ð¯=`=`Ã(?ö¦9ä«·9$è>ãïØ;cÌ;54?ÙP>üº:8üº:8.ÿa=¨~5>Ã)æ=NÞI?¥e?Ò ?¢7?ñæ);.¹:áj?y7;~ø8;=[\?ôëP>¹Å:8¹Å:8.ÿa=«ß>I>Ø}U?Ò¿i????Éë\9à×§9\z¨>Î}<ï¿9<4hO?ìP>vÐ:8vÐ:8.ÿa=B=â<åú*?*@;³ò;#ÿ+?Ñºh¹¬8¢-­¿M¹89kª¿nøP>3Û:83Û:8.ÿa=4´>ø`>IM?f½?äíj?°N?Ê<5;?¬[?U½<fh<ñP?tüP>ïå:8ïå:8.ÿa=¦AÈ>¯0|>HK?Vá?E{Ï>7:5?BàE8m9ì~0>ö¥`;­ô;7YB?½Q>¬ð:8¬ð:8.ÿa=fø>-º>Ø+L?záñ>©>û6?'n ¸æ×9:¾½ó;úx¯:ôxS?ëQ>iû:8iû:8.ÿa=¤0?/<ç>oC?^E?ÈNý>wG?ÞíW9vä]9Àù>u`z:ë:ýÆH?
Q>&;8&;8.ÿa=ü1=ó®<sP?¿bÇ<#9ý;yÉ?ªkæ¸»Á9FAY¾bv!99Ú>-Q>ã;8ã;8.ÿa=ní>g|>BÿJ?"?:Ä±>®B?ÔWÎ·Ó
9¡?©½#W:1®o:²
(?VQ>;8;8.ÿa=UP¬>çQ>=üR?JÄ?CË>Ð7?Þ¹8æî9Ço=èµÎ:òÛ:Æ59?±!Q>\&;8\&;8.ÿa= ³m>=Á>!XC?è>ÿ=§>
ô1?y·;Ef;ØK?
x<Oy <àØE?7(Q>1;81;8.ÿa=G?èW?þC?~@V? ?b8?±Ò÷9Ñ
:ªå>ø$;·Î:¿NK?1)Q>Ö;;8Ö;;8.ÿa=m!?è¾>ÙwX?¹?ÅíJ?xï8?XÒ±8+9³#>Ý	Î<¼8|< Q?)Q>F;8F;8.ÿa=lÄ=¢ðÅ<-?Z~¼<jæ<Ì?¨¬)7&9OÄ=3õõ:\b´:â.?-9Q>OQ;8OQ;8.ÿa=Àéø>Rëh>Ê?	@mc?
À?ú=.9HA9Âm>´7´<"<ÁÇ?EQ>\;8\;8.ÿa=-=[[=w¤/?&;=¡=?Å9r£9Ïkø>;I©O;.~;?^Q>Éf;8Éf;8.ÿa=O6j>R>ÿ>?ñj>0$g>t/?3==E×<ðU?ØQ::f)?¶iQ>q;8q;8.ÿa=ÖÊÕ=¤â=®0?wJ<£Ð;¸u&?R!¹.8|6¿ÔõÈ¸®÷19¾ëxQ>B|;8B|;8.ÿa=ÐÝ¦>OãM>{O?N?@ïJ?ã8?TÕ=y-%=_¸X?=-å·<¬NR?Q>ÿ;8ÿ;8.ÿa=çn>O5>IF?èt?í­Õ>Ü1?Y¬t;ÿv";ÚÄ@?79è<½<ç«??gQ>¼;8¼;8.ÿa=ùÅh>ê>ø=?.
?bÃ>sá,?+BM;5;>ã@?B½<£<ôR=?©Q>y;8y;8.ÿa=¡n='=ÿAD?H:|?	7?&c0?[a¾;·Rb;XW?·<+Ü;zG7?¸Q>5§;85§;8.ÿa=ºÎ'?©yÜ>ØB?|'R?0S?o$4?}í°¸^uí8'¾¾¾²9·<u\<uÃT?ÒQ>ò±;8ò±;8.ÿa=ëV	>éâÀ=#G6?dð;>Ñ>wº(?´ô;¦§Ê:~Ù5?pþ;#ãT;åa:?éQ>¯¼;8¯¼;8.ÿa=Ø#=¥J=K.?;¨<?<½1?Kë7à8lp>À29Çr9Õ¬>¡Q>lÇ;8lÇ;8.ÿa=¹9¸<Éh<PÞ,?S­:<:Ð"ý>àñP7%Õ9ÖÞÊ<jWé·ÔÉ7îû¿ö©Q>)Ò;8)Ò;8.ÿa==>Ô»#>¥H?L?k?¡;?²`9À¦º9Ë>×Æ­:ÉìI:QP\?2½Q>åÜ;8åÜ;8.ÿa=y(?eÓ>µlL?WØ(?­VÕ>ïJ?«jÿ9öfÁ9)?[½<1Ï;í£;?¢ÌQ>¢ç;8¢ç;8.ÿa=Ê4@?}Ð>wèk?ÊW?Àyæ>á¯o?·9EæN9þ§>ç(:gå:ñ?ÑQ>_ò;8_ò;8.ÿa=]ÿ>>HS?Y?lN?÷>?®0	<°ö¤;HæT?éÀ<VÀ<ÈW?
ÜQ>ý;8ý;8.ÿa=§ZÛ=f7=9ä4?Qç;í¨;tm/?2Ï>¹i.9Ô§¾«£É8Ã.9Å#">SïQ>Ø<8Ø<8.ÿa=|#¦>¾øN>~M?Ó­?0õK?Ô1?¨Ó9é¼x9R` ?­üÁ::gí,?HR><8<8.ÿa=åÏ=úV=Ïô1?Fkã=ó°=IG%?Ø¿þ9eÅô9Ñ7?òGæ:fî²:È»$?¸(R>R<8R<8.ÿa=å³.>®áõ=\ä5?<Ì?mÅ>Û,?ùïm;Á!;I<?ðc<3<X;?}4R>(<8(<8.ÿa=ÃÑ>ÊÔA>D?I&?cò>É/?Oýn;Ðå;uS?m÷<ßA¤<%ç@?©4R>Ì2<8Ì2<8.ÿa=¬>/õ@>ÅI=?­¡?ÕxÐ>@Õ2?xg;â,;qS?;¥;ÇT;k7G?6R>=<8=<8/Lf=,?ß">ðÃu?n>©?å6?Ym?#?Ó9b9Ù+?è×;¿ç:üÓt?HiR>EH<8EH<8/Lf=pq¡>æSX>Ô??
¼>>Ä0(?µ;6Î©:ãM?rk<áO<3?ÑkR>S<8S<8/Lf=ª¬>u&`>)D?°7?Þ]?k6?fÚÄ8ÀÛE9³~>·ü;é¨:ùE?ÈmR>¿]<8¿]<8/Lf==}?·²®>{»S?=
?^Ä>®î3?Ñ¹8VÉn9=jF>ÎÇr98çS9Ã¦?}R>|h<8|h<8/Lf=?¸Æ>]w>`¨M?¢ª>f²r> Ø3?['K=þÅý<ªïL?jÝ<¿c<Ý#??ýR>8s<88s<8/Lf=Úß?â<Ö>+Ø=?ªª>þþ}>E,?ré¸±8Ð8ý¿`÷µ9
0t9ÍÄ>?R>õ}<8õ}<8/Lf=p¬>pý`>N4D?"?·×>GÛ@?õ¡¸Îo9D¿¾WÎ¨<R/U<TµJ?ÎR>²<8²<8/Lf=12Ø>Ä¾q>Áñd?ú7·?ñe?{¶L?Üÿ:mh:nÂ?× ´<öAp<«v@?2 R>o<8o<8/Lf=>ÐC?îôö>àûJ?ÿ?ê¾>¬8?m]9¿Ç®9ê}æ>§:eNà9ªö?ÀR>+<8+<8/Lf=%Ä9?ÏÌÛ>g\X?$*#?-dÕ>¾C?pù5âç9¶ô\:}:ãØ9ý9?÷ÖR>è¨<8è¨<8/Lf=Çj >Ê½V>=??ôwÝ>¼ >-1?"iL;j;(p6?~<*%<0ÊD?yÙR>¥³<8¥³<8/Lf=¹ÜE>ë,	>£ 8?¸?vgÚ>-?«ì;cÄ:;³7?k<wô$<½\6?ôR>b¾<8b¾<8/Lf=¦§A>Å >¦Î8?ç-J>ð>sñ'?££¼9pã9ØªÔ><P><Jç9?eS>É<8É<8/Lf=®¼Ü<X<ÿ3?÷O¾<L°< ?{K¹ºÎä8((¿ô9²$>9!Ð>%-S>ÛÓ<8ÛÓ<8/Lf=Ð¡°>Sl>ð$??ðP:?Â?Qè1?FÄÅ;9i};ÉG?Wä<Óº;:º4?Ý?S>Þ<8Þ<8/Lf=g²?É®>©R?÷	,?7Ù>aÁJ?>Bà6±9áÛ<a;ì¾¼:gW?¹BS>Ué<8Ué<8/Lf=L¯ø>6>/¨d?ÞÂ¼?b?¼U?ü
96À9oê7>¹êÔ<BÍI<Ö?PS>ô<8ô<8/Lf=Ð?wÝ½>/¯I?I2Ò??T.B?ººÏ:Øs¦:Ï½?´ò¯;­ÅY;ÕN?ñTS>Îþ<8Îþ<8/Lf=l%Ë<¼¢<Æ-?§ºr;5Ë<;J$?©7¹ØÜ09|¤S¿p¤8.9NY>K]S>	=8	=8/Lf=§ ñ<ÐÊ¨<­;7??h=öd=º&?âfc9%Ð9Nà>6rh:êd':%¾1?Ñ`S>H=8H=8/Lf=éê6?Cß>â¼Q?õ4?trñ>°k??à¸z¼]9zA½ak: ²:ñßB?tmS>=8=8/Lf=ÿ%õ>d>ºYV?ûq?k?«M?ø/9Æ 9éw>àO;>ä:i?MuS>Â)=8Â)=8/Lf=áâÖ<?<ÃÛ5?ïbû<dÌ<ôm?2´¸=d9ò¨J¾ëË:A-:OG>?ZS>~4=8~4=8/Lf=Æ>n×->¬A?ò>Ä`>7Æ1?t+Y;H;ø8?¿Ó<ßº<¿
??¡S>;?=8;?=8/Lf=ÆA«=lv=Ìé1?Ç×=¬J=Ë'?Ùñg9ö £9Õpµ>R<ÒM4<45?S>øI=8øI=8/Lf=Ä>0>ybH?è¡å>°)¤>,3?E©8l_9ù>MD-::,+?aS>µT=8µT=8/Lf=S¨>kH>??òÁ<±Þ<ev#?ìéC¹¾9@@¿o_2:R:e-?M§S>q_=8q_=8/Lf=ï÷<8²<>>2?SBÃ;t>;:?Èd¹ô
59c!¿Þ¤¸%°39j¾Õ§S>.j=8.j=8/Lf=ôv+?UÄ>1_?R@<Ö?6Fy?¶v^;ÔÙ:P4?ù§<?o<r÷u?ø½S>ët=8ët=8/Lf=UG*=·4ñ<õ¸4?OÞî;ªö¼;õÍ!?/q¹9ÞæR¾]ì¸/I9Ý#¿¾
ÇS>¨=8¨=8/Lf=(h>Cm>&;?ÖºÐ>HC>ùÍ1?Îºø;?" ;JÑF?Z¦<,ÓQ<EJ?»ÌS>e=8e=8/Lf=N?è²>\¾?,o?FØ>g?+Û69vÔ9Ñ\>ÿò:w:ÿÑU?ÍS>!=8!=8/Lf=>´(>H?aO?`Ù>=º5?¡ÈY;yS;c§F?¶Áá<ø<C?ÎS>Þ=8Þ=8/Lf=?Õg±>l&J?K9!?YÕ>;ºA?JD9:Y.9ý?×è:A,:õßU?ðÏS>ª=8ª=8/Lf=Sãè>/Ï>Í³S?<O?¦?Ñ®>?ù¿'9HÒ9­8L>Û:TIJ:F¿F?åöS>Xµ=8Xµ=8/Lf=Ë=ÓÙ<qã/?ru;¾:;ÛÙ(?tD¹d[8¼!À*<þ7Ø&9fûÃ=EûS>À=8À=8/Lf=Ð?//Í>Ð$F?³}Ý?Ô:?V K?qH:×6Ô9×Wq?ç;4®Ç:	áD?îT>ÑÊ=8ÑÊ=8/Lf=dø>.r>¹Z?·I?â©7?ÆÀ@?©¾¶8æ¼9M¨÷=ãçù;¥q;{´?T>Õ=8Õ=8/Lf=;À<y&<%ù$?¶¿T;`Ü7;z?%¬H¹´8f!À[Y39.9;?úT>Kà=8Kà=8/Lf=õh?×)º>VF?Í
?üÉ>¯0?hZ!¹Ø8
Ô¿99ãP½9_UÎ>xT>ë=8ë=8/Lf=7þ@?©µ>8ü?H	Ñ?.Ïg?·Ùf?(äÝ9pÏ9 ë?"!];Ll;.Q?@T>Äõ=8Äõ=8/Lf=Ùbz?2
?CFc?W|²?HZ?]SQ?aÎ8ô¦R9wz>17;K	ù:`P<? T>>8>8/Lf=Ú2]>w>E÷=?þé>í'«>Mª.?ö;oÍB;h*G?JÈ<¡K<ØC?Õ#T>>>8>>8/Lf=Ò
>#¬)>Ûjh?Ó-?I-?Úç`?TM¸ÒÌK9Áõ¾É}z;tÕ;ùJe?jBT>û>8û>8/Lf=	ÉM>nÒ>Ø02?M|>5 A>X8'?U"V:	T3:ò×?cJ<®ô<¤7?<lT>· >8· >8/Lf=>TmÎ=)å=?È >9g>Ð2?(-:è:ÊT%?dº<bkk<ö¯J?3qT>t+>8t+>8/Lf=V=={½=©6?Øì<vÿ©;¥¶R?b¸Â8JØÒ¾Q­±9Õ9H?×zT>16>816>8/Lf=³YW>ª>SÆT?Çz?t%?8B?L8úo9\=Æ=µ:Aõ:å3?A{T>î@>8î@>8/Lf=¼Â>}d>ðY?%À?Qy?-CE?=µ2=ÁT?ðþ<L¶<a?1T>«K>8«K>8/Lf=ûc=Aö=à6?w<F>º;Í0?ïÙ$¹Óá9Ï¿¿¨;ÝU;;¼e?ØT>gV>8gV>8/Lf='þ-?»ñØ>íPM?º6>?)?³µ<?<¸:k9Z¦½¦tÖ:!·h:Ïék?yT>$a>8$a>8/Lf=ßéV=
 =Åk-?Ñ;Ag; "#?_E¹°¡9hÅ¾½&ò8Çn=9>£>ÔT>ák>8ák>8/Lf=±¼<I<q1?ü;æG;ö²)?Àï1¹¿v;9Qýò¾oB7:\!:Ù^?³¡T>v>8v>8/Lf=JÛ>Õn>Q?¬â!?3ªà>åv8?ð7û!9«=ÿd;F°:t?9¤T>Z>8Z>8/Lf=gåi>6½>D?·?©Ê>_1?c;d5;²;Q?o<	«¾;æD?ñ©T>>8>8/Lf=GË<ì_<Â1?ßO=®Ü<²ã*?d&7bi9[i®<Su;ÂÖ¬:µB?!ÌT>Ô>8Ô>8/Lf=yÉÒ<Ü½<¯d5?á\;l1;«?LÝ¸
f9v¾¡L8ªl9§Ø.>:ÚT>¡>8¡>8/Lf=mu¤>M>ÖPM?4h?Å$?ä4?~ëÞ;VD;~ºW?iÚ<Íw<ãVE?,ùT>N¬>8N¬>8/Lf=b~Ô>Ä>mE? ò&?ð>
2?Âï90.9Ò>.é::Óâ9]óR?ÅU>
·>8
·>8/Lf=cï<õG®<tÑ/?ò4;Ù:ÖZ2? SG¹9¢)¿DK¸\!9Æ!¾¦U>ÇÁ>8ÇÁ>8/Lf=¼R=&©=lh.?ìÓ=òië<Üª?&ª
9míÐ9->]<é¸%<(+?/U>Ì>8Ì>8/Lf=ÄÆ?Å>áH?%A?ýÛ?²°8?O7Â9t=¢6:Ý¼:½ b?G/U>A×>8A×>8/Lf=M¶<Ñ1<2Ý1?Ò°;ùr;4W(?©s-¹.8ÿ¿AY6¹Ä¾|9i²¸¾s:U>ýá>8ýá>8/Lf=Üa?%ä>Ú·|?Ad÷?C?YW?=ªR9üÚÖ9Ó{>ÂO;1¿:ðñ{?'`U>ºì>8ºì>8/Lf=ÒU?'Þ»>¡ñP?}4?õÿ>44?È¡8:ê
9Þß>Q#À:õ/~:A?TaU>w÷>8w÷>8/Lf=V.=Ì7=«}<?Jõ=Áwç<Ý¾$?®üU9ý[p9_éã>ßÝ;K¤;w-?UcU>4?84?8/Lf=ëø>hfI>ÌH?ß£?cÈR?G?X]U;3hó:@g`?]k×<_a<JP?3U>ñ?8ñ?8/Lf=÷=éµ=2.?`h7>R¼>Ï&?$d9
Ï9'÷>0S\<§-&<ñ´)?×U>­?8­?8/Lf=Å=67Ü<¢)0?VT@=N}=iÊ%?êÞ9dø.9Ò>¶:àø9:8?U>j"?8j"?8/Lf=yÄ#=5Ùé<ÐG3?³ô=rér=(?xÏ9+oH9;?Ä:¡/:;W%?*£U>'-?8'-?8/Lf=8GÍ<n
<tv)?·¾Û<aÝ¦<U(?õw
9NyÀ8)<?HÎ; íC;0-?Ñ¦U>ä7?8ä7?8/Lf=´%¢>ËÙE>ÍQ?^s!?·Ü>wn;?ÆÕ9>M9?­Ñ:w:þ¬??ÕÄU> B?8 B?8/Lf=ß>ä >>µ<??gÝ>eÀ0?Þl=`=bP?CÑ¶<¼¥t<M??ÌU>]M?8]M?8/Lf=i36?ß>çP?ÒM?©®+?¿³R?ç(91^¥9Ü~É>$!;îÅ³:we?	ÍU>X?8X?8/Lf=ö?î!?H]?Â¢­?Áe?xA?í©8FG9X´>ß:n:h?ÂåU>×b?8×b?8/Lf=tEº>èm>pH?ÓH?Ü5?æp-?]9R=89Ù?¦?ä:rm:Ki8?ìU>m?8m?8/Lf=%|Ñ>ÀÖ>ùP?ÑÔò>n(«>Ë5?èG©8,±9l¹>íØ:óGa:{°-?ìòU>Px?8Px?8/Lf=Kj>>Ö>H¸;?q_ó>Ä¯>Ûz1?`-;þêÐ:[T?G|<Ð?1<u<?¸V>
?8
?8/Lf=XR>D'>oeD?5Ó?TÂ>Å&<?ù`¹80Ä§9
p
>/­:ò×K:bcY?ºV>Ê?8Ê?8/Lf=û>5åf>D|?hÙ¨?'÷,?cèy?ú 9¢IV9ã??m	;Pk:º¤?J'V>?8?8/Lf=Ã<?1wÍ>ô`j?íý?ØËE?ëÆM?i¥j:;Ñ,:gË-?rÞ;Ä;±$F?91V>C£?8C£?8/Lf=¿g=¨@(=½À/?u+=Óþ<9?,?^ÆÐ;hî;rG?ÖÛ@;};u1?ÌBV>®?8®?8/Lf=<°?R >ÅGR?3ÌÑ>Æ>t6?{#Í8.Q9VÖ=>o¤.:v :÷O?HV>½¸?8½¸?8/Lf=Êþ7?VÐ>b?Ë©ì?^?ÊÁc?Ýña9bÎÉ9yO>\Ø<tì`<Þu?íMV>zÃ?8zÃ?8/Lf=
ÃÄ<i'<t¶.?Ã;¿o;¬Ü
?õMq¹?´9«¾üV¸89ª;¾¶XV>7Î?87Î?8/Lf=0ð+?ÉÊ>ßY?]R?ßï#?Mîb?[SS9]¯9Á?>«¯;ñª:C´I?C[V>óØ?8óØ?8/Lf=ÇUq?½C?ØôF?äF?¡Í	?êê7?eó8é;9G!¦>;¡Æ:hL?ÿV>°ã?8°ã?8/Lf=Ýys>Ñ>eET?%;?³á	?ú©-?Ó\*9¥Ê9ÇS	?]ïä:ºW:±>?	ªV>mî?8mî?8/Lf=>a³Î=g}5?mýØ>)N§>&?[!E<ïúÿ;B%E?s²ö;]Ó®;
4?JÂV>*ù?8*ù?8/Lf=o>Ý0)>¦@5?>a?îëÚ>«*?G	.=ÛÜ<|J?Z5<ÒsÎ;øA:?"ÄV>ç@8ç@8/Lf=ÑÂ>sY>Êº;?éÈö>o=±>f92?"h=êB5=éÕU?Ds°<Qôf<ÓC?ËËV>£@8£@8/Lf=­?g
?ègo?_ð?[?w?Âø:¹:3Ê?uÎñ::¦GL?¾×V>`@8`@8/Lf=¢'	?áª>SyM?´?Ì3E?­J?´Ý8_QN9C!>?r;@	;Ýba?ïV>$@8$@8/Lf=Pâ<¸¤<P0?b±O<lS&<ÁÕ?Þ¸99«û½Dt49;u9«x¼>òV>Ú.@8Ú.@8/Lf=>@>¶>?0&?×¬ñ>L
0?¥Ä?;`ú:|D? 3<Æ3ö;(:?W>9@89@8/Lf=¦?î¬>ZK?qý?º°D?÷>?Ed7á+t9ù¥ï<âÚ´:lÝ:à/?PW>SD@8SD@8/Lf=¥=I?=@Ø.?ýá;
X²;©Þ!?I$s¹ý­Y9äø¿£8øb#9Á>ëW>O@8O@8/Lf=Áö?b??æÐ?`T?ßa{?BÍ93É9Dv%?Íî:úH:Öj?±W>ÍY@8ÍY@8/Lf=X}=@U<=B/,?Â;«{;½?èE¹ãî9`¾¾ÿh8w;79@">#W>d@8d@8/Lf=Â°=íI¼<D°1?±<Lw<ÍO'?¦ÖÒ·(9wòÐ½Ãõ9Ybª9<v8?d.W>Fo@8Fo@8/Lf=p¢G?'Óø>(dM?Ezß?JÐ?Å`W?²³;§³/;9J?ÐØ:3:)ìQ?3W>z@8z@8/Lf=V¦	?|Ø­>ñ²J?è)?æ´ç>¹;?g,®;];$JI?¿1<{-<ÞêJ?î7W>À@8À@8/Lf=©Q>qC>ÊT??xm3?Ã?¢/?Ç<`No<dU?hË;r/j;¿^?(@W>}@8}@8/Lf=ØÏw>Nìó=j
?bù?¦ù?¿¶]?wôÿ<¨G<âr^?u«<î)<y&?@W>9@89@8/Lf=9&!?È>§M?\°?+7?	??.?;ÛHç:yuS?ñW:5U:n²?{AW>ö¤@8ö¤@8/Lf=oÃ?úC¿>	??Éä>ä|¥>Ìõ0?u½L9<þ9Ì£>B:®+:ÚÝ]?AW>³¯@8³¯@8/Lf=1>k³5>¸§;?¤>ót>û+?ü'<$ÁÔ;>!J?/QÚ;»¼;hõ6?BW>pº@8pº@8/Lf=B;`=`´$=âB.?W¬Z;­ë;¬4?O"t¸p(}7ðßö¿À8ç9¯>íJW>-Å@8-Å@8/Lf=ÐHU=+=´,?{=ä¤n=ûÈ?èPÚ8dbs9ß¡e>Äw;v5Ó:K¶?/LW>éÏ@8éÏ@8/Lf=Í¤º>#c>ó[R?sHV?Y¯	?Å5G?
%5=ã<ø9L?Á¨<¹¿O<tóO?AOW>¦Ú@8¦Ú@8/Lf=²Ã	=È<{A0?Àp ;ô;?¹xÎ9c¿¸í82æ8Þk?YtW>cå@8cå@8/Lf=ð=ÂÂg=6C+?yl;ÊoC;ºà?+£¹ì7Ç8n­Ñ¿§Þ9~E9¨Éç>çzW> ð@8 ð@8/Lf=.î>]?>½1;?J>ðN>
C1?ÓK;±.;tð>?½Ò<W<C>?ç{W>Üú@8Üú@8/Lf=;ü>ýc>P?Hí,?bé>è=?³÷;(xÐ:Nc9?qÏ<Hö<WiJ?|W>A8A8/Lf=ÿBÁ>J"q>)-M?Èå>1D¤>ù3? Õ´Ð[9»yº_â:ÞXÎ9½&?W>VA8VA8/Lf=B=RÃ<À1?o¥;22;K =?õ(^¹fÜ9¡~¼¾iÁ*¸°üh9#»½ñW>A8A8/Lf=ötî>âf>&WV?Æu?ÚwM?î½2?E9}f:¿±>f´<]<%P?EW>Ð%A8Ð%A8/Lf=fÛ>Ä©/>9ýE?
¶>É>¸5.?{;ë2Ç:?E?%òì;ñ¦;ÚB?W>0A80A8/Lf=£
Ê>jï>»J?!?£Òá>Ã6?¦â¸bÂ9UPá¾×­$:²X±9î¶m?ZW>I;A8I;A8/Lf=#z>kÊ=8©1?f·;pîl;Ó3?6¹«Á[8XÀ®sÇ7Ä8êä>¹¦W>FA8FA8/Lf=ç-?#¾>ØVD?CÖ?V¼>=G7??C8:Æ39¾ÒØ=Þ0Æ9Âà9ê¼á>¹W>ÃPA8ÃPA8/Lf=/­>mp>T8?Ô>6ÂT>ó2,?aøØ:¬³£:«¦)?n@<ò<W¬:?Ò¼W>[A8[A8/Lf=%Ò>È3>ÓB?¬Ø>?>+Û-?8G;ªTã:6[*?BO!<ù¼Ó;¢C?¾ÔW><fA8<fA8/Lf=;8c?±TÖ>²?¼ÿ¼?.K?¥In?ôäE9Úú¬9o>S;T@¤:x?ñÔW>ùpA8ùpA8/Lf=áù?Ñb>s`?Õ?¥Ü*?ñÿ[?[-:º:9}R?ÛÜ;ñø;m?êÜW>¶{A8¶{A8/Lf=k=ù )=úO2?qºs=ã8=¼(?Å¹9³Ö±9?I;C
;|M6?Ù÷W>sA8sA8/Lf=×,?¾sÎ>3RV?÷L?I"?ý]?Í}v8Þ' 9[E>q[ì:ý[:Q?søW>/A8/A8/Lf=ì>¸Y<>9?|7¼>È>÷+?*t<'&<}ÅN?Ö`£<ë]<­º<?<X>ìA8ìA8/Lf=Iö<?ílâ>®¤U?¸È+?9Ü>°G?¼Gd8aN¼9,=3;8¡â:DÌJ?³X>©¦A8©¦A8/Lf=æn=>þ0>¹6?£ôî=ÂÕ¹=®$?³´ë9d_°9n+?ø6<YCÏ;áÔ5?jX>f±A8f±A8/Lf=à³>ãõh>¾ªE?É7¾>>ö:?ÀâµIù9ìþúºûææ9ã9¿Ù?oX>"¼A8"¼A8/Lf=Ó¯Ü>e>I?âa8?ÈÜ>WV?6û8a@9Ìj>à$5;<Þ:ÄhP?$X>ßÆA8ßÆA8/Lf=]£=.é²<$9?º;]v5;°[?»¹)¹q9D»¿À¼v9Îh9¾¨?<X>ÑA8ÑA8/Lf=åX >1ýá=¤5?C>rÁh>D%?:ùP:B?$i< t+<
.?=IX>YÜA8YÜA8/Lf=\(>1Ý=.¼B?É¡?à£Ö>l0?9;ÂÇ:ñM:?hxÖ<¿<Û_C?OX>çA8çA8/Lf=3í>EðJ>ó5?Æ>¥i>¥­*?U;ç¾:å0?üc:<Hþ;r¦;?DQX>ÒñA8ÒñA8/Lf=!á>4â9>Ú<?Cë?v)Ç>+Ú*?æö<ÐÓ<±&P?aÖ <èU<r|@?:]X>üA8üA8/Lf=øóÉ>8>©;?v£>WQx>¤(?}åý:Å¤:9nE?Z<åÿ8<¼a4?`X>LB8LB8/Lf=°`&?¨¿>%Þ^?ËY¤?ß"A?^ØY?PË:fe	:î&û>Þ<ºÏÂ;K?tgX>	B8	B8/Lf=îO	=@É<¾Ò.?h>; Ö);0=?à¦6¹á%î8XD¿èôº8>`9VH!>Ï|X>ÅB8ÅB8/Lf=xeR?	·Ú>fCv?\½³?t»N?^?#];{;ÐPK?~ä<b§<ï8J?öX>'B8'B8/Lf=aÚ?Ì0­>¹IJ?"?dç>ñ¢3?#39,Å9vi>¨}:È2:~5?X>?2B8?2B82æn=YÒv>ò*">_ÑB?7^a?Þ ?nR3?Ë_7=	9Þ<?S?În<7ô<&ØK?X>ü<B8ü<B82æn=WU3?5îÜ>ÈÌO?9q?Aô?%K?ºS8ÚB9\´=Ùæ;C;^¡^?X>¹GB8¹GB82æn=¦eñ>X>ýM?ÉØ1?pï>&>?ÍÖ ¸c9Ã½
¾o;¾:Ã:ûF?s X>uRB8uRB82æn=¸¬?Ú>/l?»?¾-?ÅE?PÌq6uØÒ9iÊ;`ñ;VUz;ÒÖv?J±X>2]B82]B82æn=l}?S;¤>¿ÁT?¼Ùæ?à?}ÀQ?!ÏÝ9&VÅ9µß?Å^ú:4¼­:v8?6´X>ïgB8ïgB82æn=ÓI?Ä>E?æhC?4âú>eG?²y
¸aç85¾éÏ9åç9Ôå>{µX>¬rB8¬rB82æn=Z´#?Q¶>`/f?\ ?¤S?´VB?F×9OØ:1>©¶:;f;è:§ÒM?¯¾X>h}B8h}B82æn=ÄM·?Ëû*?9?*sP?ÄBÞ>²p?Ô¨á7Y9sþV=&ÂÅ;õñ?;ià?ÁX>%B8%B82æn=]ù=ÞÂW=ab.?x];d;XÖ?øAX¹9$N¿?Z7ª½8ï¡=ÍX>âB8âB82æn=^?Ñ1º>¸=I?x0?&ÿ>51?³lÿ739ºb=$aÖ:£:ú,?ÙX>B8B82æn=4Æ?d(¡>@DY?wâ&?Ó>[J?*F8¶z9H6=Nö¯:`hk:»Z??ÎìX>\¨B8\¨B82æn=¿ÿ>)ð¨>2ªA?£ÍC?r
?K1?OmN9®19ß§>¬ò:$J:I1? òX>³B8³B82æn=eåÐ>,U>(qQ?CËs?a!?A?Øº6*~ø8ë9À<9~2:u¬	:ó%?0ûX>Õ½B8Õ½B82æn=¿È>á}>9J?Ç·­?+[?ºüJ?9±6S9á¸>É>;09¤:ùc?ÊY>ÈB8ÈB82æn=ñ¢Ä<Ò¿<)Ó2?|ÿ"<å ï;.?¼d¶j@9ìY¼ZAD8²ôO9¤ñ= Y>OÓB8OÓB82æn=A&M>}	>ý>??Hç>~}*?G;B;þ­??t..<³{û;TO1?ö Y>ÞB8ÞB82æn=f&?ÐÈ>î T?/ü.?Äéç>É(A?³û·Ú»¦9:A½uä:Û:TcL?²+Y>ÈèB8ÈèB82æn=W\Â>Êw>ÌH?5R?yÙ>õï7?£k´;ÖÎJ;¢½c?S-<=äØ;;êL?;Y>óB8óB82æn=6÷<O#µ<0.?Úe;[L;M°?^
¹ùî=98º¾tìÊ9['Ò9P1÷>}IY>BþB8BþB82æn=ö¿â>
>YÔS?¨X)?d î>ÿ¬5?æ¾8$w9$$>©íÿ9á¼9,<.?cY>ÿC8ÿC82æn=Åb,=¿÷<¬ 2?V;¯úz;"?÷c8ï9ñ+=î(;Úå4;28?JY>»C8»C82æn=§[p>M>¥JR?ûXI?ÚC?Ïä3?2Ôf9gèü9°¦i>Â:Ì:CÖ3?6Y>xC8xC82æn=?i>ö¼S?Ò×<?U&ë>_M?QH7ô*98ü=ëp<½°
<d¤Y?úY>5)C85)C82æn=²«>ø/g>>?gYÅ>Í>A-?ãP;Áû;²O?LÕ<aY<e<?fY>ò3C8ò3C82æn=é>íjH>¤Å4?DÂ>a^>"Ô*?Ì;P;=?¦Í¥<Ûf<é8?SY>®>C8®>C82æn=Üª=x{=6.-?BP¢;Õo;
A-?D¥3¹ÄF%9Ú ¿cSS9JÀ89Yi?c¡Y>kIC8kIC82æn=y!?	M½>pP?e?q­C?L?Oll9ÕÎ9W!é>ÞÅ;Lr:î?«¬Y>(TC8(TC82æn=ÞF=Á¶<ðC?³Ê;M	R;cÊ7?|0¹¥,v9ô	·¾/8ö¢µ8"^w>r¯Y>å^C8å^C82æn=[S>À0>6D?¿½?AÎÄ>0?~É=)¾¼<kÎI?C<¶à<ã^=?Ø°Y>¢iC8¢iC82æn=EÏ<z<gÈ-?8Ì*<[	<})?78$8¦>4 º;oø;¶89?pÍY>^tC8^tC82æn=*ïI?<ñ>VKV?õ(Å?¢µq?
ÑP?)v·J¥9¯rÞ¼<tÀ;Ix?àØY>C8C82æn=ñ²7? 	É>dìi?£?³;?ÇÛ_?}sø8YL¿9à=&>LÛ:!D:O9T?åÚY>ØC8ØC82æn=iØ<ôm<82?¢.;å7$;?ôª¹döK9VÅ'¿^º+8J	9- >
æY>C8C82æn=hp>4>ðK?l|?É/?ÅÍ7?Dq9ø¸*9¡N?fJ;ëDH;=?¨øY>RC8RC82æn=¨r?^¯>'j?ñ?^ÖA?«H?KS¤9´üT9ÏE?;ê;×/;ëM?BZ>ªC8ªC82æn=Å/=\ã<|-?GÑ; <¢;ù%?ÎM¹	j98òF¿ÖM9ìâ©9kë>ÓZ>Ë´C8Ë´C82æn=¡²=R}=u]4?Ö}¬=Ãm=a*?yÿ9Z©9åùï>$NÞ;A;ÿ¥>?.Z>¿C8¿C82æn=÷Ñ¢?.9.?>o?@©K?Éã>Þe?è\¤9}à9Ê»>$ÿ:ï~:
}?Z>EÊC8EÊC82æn=]>,37>åM?ñ
?Ðu×>#g9?`=V+%=õ`?Ê<yº;ìðT?ÚZ>ÕC8ÕC82æn=x >7BF>>>?vq?G¿>Ï.?g;¾¶:~O?<ù;¡0;íI?'Z>¾ßC8¾ßC82æn=?riÃ>yÎG?3&,?ãô>ø4?¨Å9|¼½9ÛW?T/;.ý$;+^?*Z>{êC8{êC82æn=ãÊ<Ft<Êî.?~f<ªh1<ðü%?Ë8Ò;9­µ>zÀÎ:29®:öå?Î5Z>8õC88õC82æn=!=£K=H6?f<6¡á;n!?´ú6G´9lôh<P5<,¡Ä;õ6?Ò6Z>õÿC8õÿC82æn=q '?×Ú>AD?Ù_?s?PD?Üb928¨9lb¬>7«;gah;±<?BZ>±
D8±
D82æn=V4?*õï>@?ú¼D?¡Ö?ºb9?þç¶<dª9´Ö»\Ç;G0{;0.K?æRZ>nD8nD82æn=¨2&?Á1Ê>°lR?Ø&?a<à>>?o·¸M@9(
v½D;=÷:*K?4jZ>+ D8+ D82æn=Á0x>ïh(>"£<?ÆfÁ>>u85?VÙ:ÌÇ:~9?³ÊÛ;;I?FZ>è*D8è*D82æn=É¨>xà?>©1a?Ìda?úy?röD?X}9Öu9h>`*ñ:8x¬:½û2?ÑZ>¤5D8¤5D82æn= õ>úã'>CBL?ûÇA?«?»¥9?µa8|¨9¹ç=ªÃ:=:U"?DZ>a@D8a@D82æn=ãa?4ü>KÑi?R?/×>Áú1?Ý¼£¸ÝX9K#¾±é
:fõ9?Z>KD8KD82æn=ÿà2?ÔcÓ>É X?Úp?í
?Â"]?çsk9Êëj9*J?q^;®£Æ:w@?³Z>ÛUD8ÛUD82æn=Zý?ú¤!?+
d?©?/Ù'?1j?I;%|¡:X?/s<XëJ<A?§Z>`D8`D82æn=Õz	?*ßª>äøM?AÁh?¤?gs<?¸:U?Ã9LÁ/?6&·<ø~_<ÉQ?¬Z>TkD8TkD82æn=ÑâÌ>q9>*@?+?ÇkÏ>V9?ÕËB;Æw;8B?ÿ<jçª<²??)°Z>vD8vD82æn=è>g¸P>©9??¤Î,?LEó>uÙ5?á­};à;p¦h?<7&<ÙH?*¶Z>ÎD8ÎD82æn=-Ã?Ê°>0???Ü>*?0Yz¸Ü8³ãá¾Ü 9¬å[9'ë:?i¹Z>D8D82æn=ÿtÂ>O~>ÀC? 
-?Kuù>f1?e­<Ã,<­ÃM?ca<O1<pF?ë¹Z>GD8GD82æn=äµ>{,C>®E?v!Á>âu>nÿ/?^¸Ä;´Èr;¿mO?ÆÑ§<)_<.@?ÀZ>¡D8¡D82æn=TÄã>8>÷ó;?hËë>µÝ§>ÞË3?ñÑ<7<Ç>K?Ö¶;§®m;"D?LÏZ>Á«D8Á«D82æn=*Lk>uã>aÁ>?pKÓ>>@,?~I
;_Ò¦:#6T?}¿=Í;Á<çÃ??ØÑZ>~¶D8~¶D82æn=±ø>µ;>÷ûP?ñc`?«$þ> b?99N9¾ð9Q
¥>3;ÛÎ:Ì,^?õ×Z>;ÁD8;ÁD82æn=ªN?=¸R=¡Ú*?0VO;O);t¿?ìÕf¸T®9KfÅ½]I(9àÊ9gÎ>¶ÝZ>÷ËD8÷ËD82æn=ú>£>>OË8?t!5?Îò?0j2?ûgÿ<Åû¤<3'F?Æ\<|ð<Ü3?ÅæZ>´ÖD8´ÖD82æn=Óp¸<¥<.?CcU;ÈX;ôh+?¢º,¸d%8´Ð¤¾æ8©¦8¹ÒÓ>ëZ>qáD8qáD82æn=«¸?2*?Â>p?ìN?¯ö	?<?2/9
[¿9aj>M{ë:=o\:È¼?òZ>.ìD8.ìD82æn=UæU?:	ý>ÀgX?@¶?e$E?(ªl?Ó_;³Bå:îy?íÈ<##<j?ºùZ>êöD8êöD82æn=&Y¬>¬q>6?>Ða>1-?þÞ:8o¤:¨-?]&¢;8ñ];B;?[>§E8§E82æn=ZµÚ>ÞÉ>ÑkT?2?§Ó>S!??P8\Ó¬8#é>`;Ì¬¯:E?\[>dE8dE82æn=°"?²7½>iþ[??|³+?ÕA?.59Ï²9pàÍ>ë;P;ÏUo?Ï[>!E8!E82æn=&ø<I¶<½}.?]ö:UôÜ::¸?¾Q¸ãS9¬hý½ô_ô¸18_´O¿hQ[>Þ!E8Þ!E82æn=¬B*=^ù<3/?q¾æ;ÜJÄ;&w?¯§,·Þ£9i¼ü7²¸»{ê8Â¾SR[>,E8,E82æn=ÆI~??ô0O?L(?8*è>Y9?|j9ä³9¥¯{?mÓß;RU;>?Qu[>W7E8W7E82æn=Jª-?VGÕ> sP?&?xöA?¦`2?çtÔ=M=£³P?Ã/=êMç<¡GB?w[>BE8BE82æn=VR>w9>B,B?8	Õ>ö|>è@.?X}¶;´Y;{±V?=0<Ôvß;æI?êz[>ÑLE8ÑLE82æn=ò¡ê<ÐC­<éU-?Äf;~E;?jÈÇ·`912G½¥u9N9¢?[>WE8WE82æn=XSv=e2=<½0?^;¢s;Ô?¨«J¹eá8-0f¿8]19úhQ>£[>JbE8JbE82æn=û=¸K=¼l,?X;®;À;ö?KÇr¸S¡9âÜV¾È~·~9®½0¤[>mE8mE82æn=\ðó>Ä><êE?]û??Òn	?Î2?(+«7ùøJ9ãW=N1Ó:%:1f.?á¤[>ÄwE8ÄwE82æn=ö? ¤	?U(?ñ"@qÕ?º|?ïº9Ã94Oõ>¾ù:ûá:l>t?+§[>E8E82æn=f Ä>È>éq@?6>??}
7?ò9Ä¦Ë9+>[ÌÅ:¦¿~:ÅF?W«[>=E8=E82æn==g¯>³Úp>çn:?äG?NU?Å.?Ú<"!º;ÌD?L¿<£3~<u¦@?ã«[>úE8úE82æn=J3?(à>lL?¾Ån?Ù³%?·q8?ãn8ñÜu9{>C;zù:°I?
°[>·¢E8·¢E82æn=3ú?=4?2Bg?2Õ?|M?J?ÉÒa9íõ8rck?;¤;vO?·[>t­E8t­E82æn=\¥>eÌb>Cð:?;gÎ>Ç7>à/?æ4;óyÿ:©÷4?g4<Íù<
/?¸[>0¸E80¸E82æn=IþP=÷=x0?,;äåa;Õ?Bq¹îÓÇ8¿´9Á89Þû>>U¹[>íÂE8íÂE82æn=hü$=Có<¶-?|=áò<â'?Ð¹6ù89n¿
Â<´ä;dS*?Ç¼[>ªÍE8ªÍE82æn=~??þEe?ïi?¢?ÐF?ô!@8z9UÄ=9ñQ;qÑ:Ú?Ä[>gØE8gØE82æn=À<£Ô<g5?Jþ<i!¿<L*?Q7ri9Ç¬<[F;pº;µ	-?BÅ[>$ãE8$ãE82æn=Á®v=úì9=ôÓ)?O§;³S;z¦J?Ív#¹Â¿9«¿Ö88¿ÁÒ8{`>ØÒ[>àíE8àíE82æn=¿?¬Æ§>¸V?Um?ÿÀ?@Ç_?2å8úV9îv>Y­;îg^;¸G?çï[>øE8øE82æn=ÞMÔ>oI>Ã!?Ûà?=#)?Wõn?Î¢=·=V?®w=ô<öÈ?ò[>ZF8ZF82æn=fn?A¿?ý1m?3ö5@]^À?&r?÷:UñÏ9iV!?/;aôÍ:'Z?õ[>F8F82æn=,©M=©[=Óq)?(Ç;¢c;??°Él¸Ro9âIý½Î¦ó9¥8: ×Ó>&ø[>ÓF8ÓF82æn=yüH?	±> Q?'×ª? F6?xðo?néê:2w:ÑFs?­Ê<6Ç;0ë>?Cø[>#F8#F82æn=Ba'?:²>kp?û
?â´§>ûL?À6:îª¾9±^u?VI;µÅÃ:=£?ø[>M.F8M.F82æn=W¼P>ÁÉ>;?÷Ôª>àÌw>|0?R=e¼=ø?O?úWÓ;Û%;¡9?Áø[>
9F8
9F82æn=]®Î>'G>DO?ýX?ºK?9iC?4=9=ÛuW?·,=©ú¡<@åP?\>ÇCF8ÇCF82æn=ÁT
?­¿±>³:G?6¾`?¨¥?áS5?èé¸Â^9g¾øÁ^:Î'B:@Û?¨\>NF8NF82æn=¤^
?1m>:p?/ò?¤#?Jáe?;v¦:ÊM?~ö<XCG<³ðJ?Ð\>@YF8@YF82æn=-?ì+ >y?­Ñ9?Íßò>ÜC?`½90	°9+Þ	?+NÔ;]ç;¥N?A0\>ýcF8ýcF82æn=WL>×5G>÷Û??mâu>],9>]÷)?Üä_¶LÜ8Ë6¼ 9ÔÕü9T¢>9\>ºnF8ºnF82æn=3}?é¸>&¾P?Nþ?¼>³:?ë
¸Âzi8LQ¾?~X:¡Ð9Ó?,A\>vyF8vyF82æn=È\À>^w>mà9?µÁv>Z5>2.?8vò:l·:V3)?{\¸<çØu<ù??sS\>3F83F82æn=&?¾8¶>YRM?X
G?£%þ>ßH?<Â¡9h¯`9©M8?Ñl:b):+õ2?d\>ðF8ðF82æn=2D¼<,<.P-?+F;÷Þ:åÞ?z¹é$9¾8ö¾¨(8¸F9
>µr\>­F8­F82æn=]¶>rm:>Ê[:?K¡>Mªq>>Ü*?yW;íÃ:â@?ç<÷pØ;¹69?-|\>j¤F8j¤F82æn=ÿ?rMþ>g?îÀ?%ù?5W?1g)9¢W9ô>9Õ®;So;óÆ?\>&¯F8&¯F82æn=ÛRï>¦>DÌY?¤#?ldÉ>ÍP?Ëg¥¸×8#¿
6;/Ü:¦S?^\>ã¹F8ã¹F82æn=6<>TÍ>O·2?è¶>¿ª>!Ö(?)¥Ö;?ç;dA?{È³<Ùz<Èy7?\> ÄF8 ÄF82æn=¢¸?N>?ÑÉ¦?ZG?ð?¤7L=fî<K[?V¼:Îv:Û§;?6\>]ÏF8]ÏF82æn=w¯j=Ò.=£,?
Û5=Äà=X;%?éí9`~:MQã>T;';¬üõ:û	.?u\>ÚF8ÚF82æn= f?ít?I?qQ?Å×4?Û7?(F:jb#:b?¸%<¡Íª;ÇL?²¤\>ÖäF8ÖäF82æn=.¾>p!|>Áñ@?Ù¸2?uF?É/?ÞØ;7¯:ì@<?0<Æo<<78?K³\>ïF8ïF82æn=y9
?üü¦>mçS?z?ô©-?ßL8?3þ9¿ü:bü>ûÍI;R½Ï:³¯x?(¶\>PúF8PúF82æn=ýg>È
>Q?Ö?oà3?N?¼Ú==_Jê<JrO?üJ=oÒ<âXw?¥È\>
G8
G82æn=\q=@Í.=Ã¼0?È=èT=ê#?Bl9-è9ª}Ä>ôï;A¿§;Ü7?É\>ÉG8ÉG82æn=ÖòU?ùfû>ÜY?{k?LD
?²]U?CIø9$ÿÀ9Z«$?Rß;ã9¥:ßM?Fø\>G8G82æn=z´>#r>ã>?¼¼?jÙ>5Ù4?h;§;ßÞG?N©<Mj<ü8?ý\>C%G8C%G82æn=ýÇ.>%òÏ=Û+W?£Ä?þ1Æ>:(@?íÌ:/ò:÷"2?T\ó:tñ:{F?©]>0G80G82æn=!9Q?>A?û}J???û>`B?
&9Y 9l	>ÁUq: G:4¾?]>½:G8½:G82æn=ÒÏ>8Z>P(4?¢ÔS>v>é)?á¾:ÙÿU:­"3?MZÌ;Ì?;S6?@]>yEG8yEG82æn=V;ä>æ>r­V?,?yjÀ>ïD:?PúR8»Q­9ÇÏ=®I9¤á9D×µ>± ]>6PG86PG82æn=0ð<óÃ®<tê/?ÅD4;I;±»?Dý6ÀÁ£7Ée=.{7ü:8ð|=n']>óZG8óZG82æn=:~?S?}Ö?£#@>¦¡?Fw?~<l;Æ¦?Ð-©<uÌ<a?®+]>°eG8°eG82æn=Ö¼ú>Ö´¤>¾ÛB?ÉüG?ë
?tu5?ÌZâ89ïy9Ùg>T9:MR:ër$?<]>lpG8lpG82æn=Ât>Þ>£ÉH?Å9?¤4?%NE?Ð=F,=ÑT?ýD`<.<ÒÃ\?i>]>){G8){G82æn=IhË>«J>fÔG?®HF?[^
?ôl7?¼ag9ìx9sÖÒ>ÒT1:I%:þ,?}^]>æG8æG82æn=w²*?eíÛ>í±F?¾I?¦s5?×UG?å«ú8ÚÂ9Ù`u>:<ºyÂ;cC?Ö_]>£G8£G82æn=ß²¶>aõk>m7F?âr\?èM?Æ8?#9ès¢9+n>Ì;<çE<$I?[f]>`G8`G82æn=
?>ØE@>ç·B?Õùù>A·>Ó».?^;Ó;K?5s¸<«íx<°=?±i]>¦G8¦G82æn=0Ö>äÔ>~]H?'?{bÃ>Ø×+?;R0¹z87S¥¿^*9x´Ï9ûQ>P]>Ù°G8Ù°G82æn=¥?â>AYi?B@¹Ç°?QE?Kä;òéÐ:©R0?þB<Ê×;Sf?]>»G8»G82æn=[¨Â<ö)<ëk??êÉ <SFx<´Ê%?Ùfú¸'Ov9u ¾Ò;íðã:Ìn'?]>SÆG8SÆG82æn=eÈ?²ö$?hv?ÖG$@ðd?;2?é03:6ý9Ò)5? ¨;óá:¹?¯¤]>ÑG8ÑG82æn=£¬>¥w>Sá1?!ùý>ëÒÃ>Z&?¢;l§:ÉÈV?¢§<ÒhP<Ú¯1?à¦]>ÌÛG8ÌÛG82æn=7ç>Ö£>Çe:?ÿÎ6??).?1=Ð/'=üáD?uSI<{<`\2?dª]>æG8æG82æn=Zk>ü!>Hº?[£?)-??ºq??9Ë±9úØ>â<÷°<6|?~°]>FñG8FñG82æn=zô<è­²<î"/?8k;Î{&;¯Å4?oc·79B½mÿ¸nÐ©8û@¿Í]>üG8üG82æn=!-?ë>I&<?Td ?¨Oç>à1?KöØ<»<¦O?ûH<Ã<(>?áÖ]>¿H8¿H82æn=>ùíº=ÌH:?F&µ>];>©½'?K¾½<õ_f<UÙR?»<Ø¼0<mé;?]ç]>|H8|H82æn=?ü>%>6R?Ãh(?ë>¶e7?cò:9£Ä¤9Â:>)£Æ:w:D°;?&ø]>9H89H8üs=¶=>+>Êý4?¡æ>Æñ®>°(?.ÙS;Y;¢~L?ÀR<Û÷8<Á5?Æ^>ö&H8ö&H8üs=¯=h=»¶@?>!d>û¿*?èã):R >:µÀä>öþ;=;ñ9?Ä^>²1H8²1H8üs=¦Íþ=
)²=7?Vºç>!h¬>³
,?ÏQ;ÞÖ	;xÕB?W¯<s<s÷7?þ^>o<H8o<H8üs=/:?Æy×>ô2]??e$?hZ?¼ô9ÌÓl9E-£>·:Ì:"¶?^>,GH8,GH8üs=úQ®>ÌÐP>ÀµU?Ñ±«?`i?øV<?­Õ[<ò~<ýU?~Õ:_Ä:úP?R!^>éQH8éQH8üs=Vó>ÚOO>ev5?A>ß>L(?tÚ:ôO:ài1?ô<Ð%³;³9?.$^>¦\H8¦\H8üs=Z¯A?*ø>ÕrG?U7?¿Xã>NN?t²¹nv<9ß,°¾êT:E#:ë&?¶D^>bgH8bgH8üs=õ4	?1©¹>S0=?©>?ÈC?´0/?$9VÑ9¨H>û:M¥à9[4?°V^>rH8rH8üs=[B?*ë´>?¶J?Y¯?¨æ>:1?ö¸Ù990Ù©¾»C»:Lós:§D?a_^>Ü|H8Ü|H8üs=x¶=k99=îF3?öV)<jj<ÐA!?T9¹ðZ9£Eü¾à¸¨[9ª½Ìo^>H8H8üs=¨Å¥>òBK>ÈP? è>¤>Äé4?Bõ¹¸ÐRr9tD¾½!9á·9T?¹r^>UH8UH8üs=ß1>õÊí=½¯>?°|?Ü_¼>.?¹cÅ:#:ÄI/?á
<¢B<á¸8?î^>H8H8üs=Îßb?
?M?G?_kN?U6?ñ99ËÏä9&O>ÏR¦:N:¦a#?^>Ï§H8Ï§H8üs=N°<Í<y¬'?êÐ;Nt;ÛÍ?(78l9½=jy¹XO9Îh£¾µ^>²H8²H8üs=n¨= r=&2?ÿ8<àÉ;ì4?pÎ¸9My¯¾O9ªî9D?þ^>I½H8I½H8üs=ÝÀ@\m)?9Qè?²d@ý	?o:¹?f½:³*9Lx?ÌãÛ;ÐÆ%;7È©?Õ^>ÈH8ÈH8üs=B> X>K 6?*0>Tvß=®(?¬é':Óö:Å?D<<R
<éí-?¸¬^>ÂÒH8ÂÒH8üs=Ùý?uQÃ>ÓGC?ù¾£?uE]?/r=?ét¸9¨Eá9Ñ>êò:®ê9:<°5?±^>ÝH8ÝH8üs=[Ê!=¸é<61?Dãü:ö2æ:§?µÈ¹ßÒ8Õ 3¿°>ô·!38
PW¾]¹^><èH8<èH8üs=nnª>®¢m>37?­ôÙ>°­¢>e~+?æ3à:\:5?Íg<Ö¯5<È:?[Ú^>øòH8øòH8üs=Øh>ùè×=bV2?Fý>¨Æ='?nDµ9!Ü9¢ÙÒ>û<ß;w/?+Þ^>µýH8µýH8üs=ÚÒ<Ê<q<?J+Á;àÖ;À½8?¶Ã¶¹9Õ©¼¢-G85y8Ì>¬â^>rI8rI8üs=¥`?¢ùï>Ão?c¿?JØy?HÁC?dï9c§9n7?ß:ßz:¼id?°é^>/I8/I8üs=Ê!m>ÉR>×*B?ÄÜñ>®>ÍÎ1?ÒI<#¶)<P?2=<<ßö;JD?[ê^>ìI8ìI8üs=ÐNÏ>}>NB?(M?è?ñ/?IY·âùÖ8ý_½;iÌ:¤#?ö^>¨(I8¨(I8üs=ì¼l?â|?^?Ú?ì°>8fP?1ÓA9ÅÈ9ú$w>!xë:Ñ}§:)ó3?gø^>e3I8e3I8üs=,lØ=¹=I54?nn>YO5>FS(?Î:VsS:ù(?^¾<#¸<×5?M_>">I8">I8üs=dW#?à#Â>>cW?a?b#?MO?vÕ19ðÁ9~½j> I:gD:Ïá'?ë_>ßHI8ßHI8üs=ÂÁ?CE??{?<Î?z?1Ê»?+^Õ9>u9¶¹^?´k;&ý:WÈm?_>SI8SI8üs=@1½>&}>¿R??Öá>?\ß	?À61?lÜÄ;Ø;GC?î<_kL<0:?ñ0_>X^I8X^I8üs=q·Z?h½?ëF?W?¶?^U?`BÈ8¥e±9>ãÿ:ú¾Û9ë-?1D_>iI8iI8üs=½ï=ùÁ=ÝF?9?Ú È>(¦.?ÚÙ²<ÙV<+U?Y­Q<#<Zù8?tE_>ÒsI8ÒsI8üs=^>6
7>r|V?¨ûF?¤9	?*9?¬£Ñ6^g9z?<E»:i5:¡7?àP_>~I8~I8üs=5B\=»Ì$=/+?á@=w+=Å?k+?¹,EU9°xå¾¯&9lP92Ì>gV_>KI8KI8üs=>èÙ´=ÞU?»ø?üBC?H?¼=°Á±<½áb?e®<CO<hôV?,\_>I8I8üs=ÉÊ<þn<'D2?ø<äã:<g3?Ó	¸;9²»½§·;|U;,:\?g]_>ÅI8ÅI8üs=E
û>£/¤>1¶C?Ñh?+â#?V×5?Å§=W-ª<îR?tÎ<K<mA?È]_>©I8©I8üs=Ùæ»?lÚi?_²M?wûØ?^?%ìS?Cì°>Iß>?NX=<=kn?`_>>´I8>´I8üs=,Ù<ò ¡<¢ü+?Þð:½îÒ:³µ?I¹,i9õ¿d
¹OZ9¾H¢¾<i_>û¾I8û¾I8üs=ÆHÒ>"ô>M?@aJ?Oö?Çð3?ðQ9(9\Ø?°(Í:×W:xI?k_>¸ÉI8¸ÉI8üs=P¯>òd>ÙWD?Ê,l?À<,?/?mW?=fñ<rÒJ?h=¿·<dF?®l_>uÔI8uÔI8üs=¬b{=EÁ4=/2?n&=ï>=»J/?9{á897¶:>rz<(¹Ñ;24?y_>2ßI82ßI8üs=õì=ÒàQ=63?£}È=Zf=Î5&?´d&:¢¯Â9ÌZ?Þ¾:¾X:\I?{§_>îéI8îéI8üs=¢.A?[¤Ø>3Gd?ÍÑ?iT+?
Ü_?xÎ«8O£S9ÅÑO>çY;:L;:?Ï³_>«ôI8«ôI8üs=ò>|,>©ÅH?:?$lô>çhC?¹8¸F#9Ü[>)Å<Åg<IZ?¶_>hÿI8hÿI8üs=¬ÜØ>)Öq>e?¹`q?Ãº"?ÿÜ=?;;õ/ ;²ÅS?ïÖ=ì2¡<ºW?CÄ_>%
J8%
J8üs=Øk=+=èh/?³Ú=w/ð<ç%?P9èµ9Mj>E§~;«r8;Q¸0?ÙÓ_>áJ8áJ8üs=¾´<Us<_«.?^Ì:èÂ¼:f
?Àåü¸:¥9üVÍ¾¶´8èÍE9ð°8>è_>J8J8üs=Xj=OW=xF/?¯°=±À=¡l?kÞ8ZÔ9qC>Ç+<bEþ;ò,? `>[*J8[*J8üs=Ph¬>¯4J>3FZ?Tö9?¨ó>bC?7Un9ýD<o*:7ô9t¨2?¢`>5J85J8üs=L«#=õï<ì.?Þ;Ñ>e;Ã²?þÔü¸i¾S9Ö¾·Z9»Ò½µ"`>Õ?J8Õ?J8üs=Û^3?ÇÉ>Çc?Âç?Ë,?±ÔJ?@dá9´Õ99?q0=!µ<y?1`>JJ8JJ8üs=ÿ>öV>âg5?<¼?>©Ö>#'?3m:k8:Ðå$?ÂH¼;Ô;B:?ë@`>NUJ8NUJ8üs=£>IòJ>@05?H>^C`>Á(?Ë:³å:a3?Aë%<xï;
_1?nF`>`J8`J8üs=ó>Îó6>39?µ£ö>µ>4`.??;L;';RÐE?ÿ0<Õ/<SGA?2^`>ÈjJ8ÈjJ8üs=[P£>ã:[>´>?êè>8¯­>½j+?];£S;dÅ@?ÍCZ<ù<8J8?}``>uJ8uJ8üs=ô4$?àèÚ>]@?ñµ=?ÿ?í6?2óß·
Ï9
½Ø:03:í'G?ûc`>AJ8AJ8üs=
=ï÷º<*2?;ª¡q;»(?ã¸`»9 ò½ð!=;	; 0?út`>þJ8þJ8üs=gª==»<äì0?©1=½ËÍ<Ó¯%?:½7£9±¦=q h;x0;)?+y`>»J8»J8üs=µª=xiw=¢0?´; u«;q?ÓÖ¸-èq9Wc¾RÉ¡¸TYO99¿G¾Ìz`>x J8x J8üs=]g >O>ôKF?cè>é­§>e1?í=w;½R);ç:?Ê§<AôW<Ú²F?ì`>4«J84«J8üs=O8?·¡>N£W?-L?÷?p§B?Äê=a§/=Y?[û<;¢<bU?Ì`>ñµJ8ñµJ8üs="=±é<¾Ä.?+®p;bÓC;£Q?.A¹ÀÀ8¿,Z8Ú9M>Q`>®ÀJ8®ÀJ8üs=ä>8~>íl??O~4?_]ý>è^6?ha<(ñ£;ä_?ù4
=Ì­<smL?`>kËJ8kËJ8üs=-C¿<é+<o5?4F=r=±,$?µ§8®®9þÉ!>[®:°­:NN?M`>'ÖJ8'ÖJ8üs=hoª>êa>þÝA?~-Ù>î>xÑ-?ßM":rê9Ý1?{fÃ;³ß|;ãÐE?ë¨`>äàJ8äàJ8üs=×ÿ>&w>Êk?S<?â>¨ÂT?·¿8­9x´>>,ö:·q:Ë­p?«`>¡ëJ8¡ëJ8üs=b?»²>ÇÛb?_p?µ
[truncated: 1,131,061 more chars]
