# Supplementary material for: LKB1‐SIK2 loss drives uveal melanoma proliferation and hypersensitivity to SLC8A1 and ROS inhibition
Source: EMBO Mol Med. 2023 Nov 15;15(12):e17719. doi: 10.15252/emmm.202317719 (PMC10701601; doi:10.15252/emmm.202317719)
Supplement: Supplementary file 11 — Source Data for Figure 6 [file EMMM-15-e17719-s009.zip › Figure 6/6C/FCS files/SIK2_KO1.mqd]

MQD3.1    1233152 1235797 118784 1232896 1236171 1377048 0 0                                                                                                                                                                                                                                                                                                                                                                                                                                                                                                                                                                                                                                                                                                                                                                                                                                                                                                                                                                                                                                                                                                                                                                                                                                                                                                                                                                                                                                                                                                                                                                                                                                                                                                                                                                                                                                                                                                                                                                                                                                                                                                                                                                                                                                                                                                                                                                                                                                                                                                                                                                                                                                                                                                                                                                                                                                                                                                                                                                                                                                                                                                                                                                                                                                                                                                                                                                                                                                                                                                                                                                                                                                                                                                                                                                                                                                                                                                                                                                                                                                                                                                                                                                                                                                                                                                                                                                                                                                                                    /$EXP/thomas s/$SYS/MACSQuantify,2.11.1817.19623/$CYT/MACSQuant Analyzer 10,2.11.1817.19623/$CYTSN/21337/$DATE/2022-Sep-19/$BTIM/16:09:53/$ETIM/16:09:53/$PROJ/AnnexinV/$TIMESTEP/1/$PLATENAME/Single tube rack/$WELLID/A1/$TR/FSC,15.9187/$FIL/1-21.0011.mqd/$PAR/16/$TOT/0/$ABRT/0/$LOST/0/$MODE/L/$DATATYPE/F/$BYTEORD/1,2,3,4/$P1N/HDR-T/$P1B/32/$P1E/0.0,0.0/$P1D/Linear,0,160/$P1R/160/$P1G/1/$P1S/HDR-T/$P2N/HDR-CE/$P2B/32/$P2E/0.0,0.0/$P2D/Linear,0,1000/$P2R/1000/$P2G/1/$P2S/HDR-CE/$P3N/HDR-SE/$P3B/32/$P3E/0.0,0.0/$P3D/Linear,0,1000/$P3R/1000/$P3G/1/$P3S/HDR-SE/$P4N/HDR-V/$P4B/32/$P4E/0.0,0.0/$P4D/Linear,0,40/$P4R/40/$P4G/1/$P4S/HDR-V/$P5N/FSC-A/$P5B/32/$P5E/0.0,0.0/$P5D/Linear,0,1000/$P5R/1000/$P5G/1/$P5S/FSC-A/$P5F/488//10 nm/$P5L/488nm/$P5O/30mW/$P5V/424/$P5T/-110/$P6N/FSC-H/$P6B/32/$P6E/0.0,0.0/$P6D/Linear,0,1000/$P6R/1000/$P6G/1/$P6S/FSC-H/$P6F/488//10 nm/$P6L/488nm/$P6O/30mW/$P6V/424/$P6T/-110/$P7N/FSC-W/$P7B/32/$P7E/0.0,0.0/$P7D/Linear,0,1000/$P7R/1000/$P7G/1/$P7S/FSC-W/$P7F/488//10 nm/$P7L/488nm/$P7O/30mW/$P7V/424/$P7T/-110/$P8N/SSC-A/$P8B/32/$P8E/0.0,0.0/$P8D/Linear,0,1000/$P8R/1000/$P8G/1/$P8S/SSC-A/$P8F/488//10 nm/$P8L/488nm/$P8O/30mW/$P8V/470/$P8T/-110/$P9N/SSC-H/$P9B/32/$P9E/0.0,0.0/$P9D/Linear,0,1000/$P9R/1000/$P9G/1/$P9S/SSC-H/$P9F/488//10 nm/$P9L/488nm/$P9O/30mW/$P9V/470/$P9T/-110/$P10N/SSC-W/$P10B/32/$P10E/0.0,0.0/$P10D/Linear,0,1000/$P10R/1000/$P10G/1/$P10S/SSC-W/$P10F/488//10 nm/$P10L/488nm/$P10O/30mW/$P10V/470/$P10T/-110/$P11N/V1-A/$P11B/32/$P11E/0.0,0.0/$P11D/Hyperlogarithmic,-1.0,1000/$P11R/1000/$P11G/1/$P11S/VioBlue-A/$P11F/450//50 nm/$P11L/405nm/$P11O/40mW/$P11V/340/$P11T/-110/$P12N/V1-H/$P12B/32/$P12E/0.0,0.0/$P12D/Hyperlogarithmic,-1.0,1000/$P12R/1000/$P12G/1/$P12S/VioBlue-H/$P12F/450//50 nm/$P12L/405nm/$P12O/40mW/$P12V/340/$P12T/-110/$P13N/V1-W/$P13B/32/$P13E/0.0,0.0/$P13D/Hyperlogarithmic,-1.0,1000/$P13R/1000/$P13G/1/$P13S/VioBlue-W/$P13F/450//50 nm/$P13L/405nm/$P13O/40mW/$P13V/340/$P13T/-110/$P14N/B1-A/$P14B/32/$P14E/0.0,0.0/$P14D/Hyperlogarithmic,-1.0,1000/$P14R/1000/$P14G/1/$P14S/FITC-A/$P14F/525//50 nm/$P14L/488nm/$P14O/30mW/$P14V/375/$P14T/-20/$P15N/B1-H/$P15B/32/$P15E/0.0,0.0/$P15D/Hyperlogarithmic,-1.0,1000/$P15R/1000/$P15G/1/$P15S/FITC-H/$P15F/525//50 nm/$P15L/488nm/$P15O/30mW/$P15V/375/$P15T/-20/$P16N/B1-W/$P16B/32/$P16E/0.0,0.0/$P16D/Hyperlogarithmic,-1.0,1000/$P16R/1000/$P16G/1/$P16S/FITC-W/$P16F/525//50 nm/$P16L/488nm/$P16O/30mW/$P16V/375/$P16T/-20/$NEXTDATA/0/$BEGINANALYSIS/0/$ENDANALYSIS/0/$BEGINSTEXT/7266/$ENDSTEXT/118650/$BEGINDATA/4096/$ENDDATA/4096/                                                                                                                                                                                                                                                                                                                                                                                              /@MB_P1_BASE/HDR-T
HDR-T
0
4/@MB_P2_BASE/HDR-CE
HDR-CE
0
4/@MB_P3_BASE/HDR-SE
HDR-SE
0
4/@MB_P4_BASE/HDR-V
HDR-V
0
4/@MB_P5_BASE/FSC-A
FSC-A
5
4/@MB_P6_BASE/FSC-H
FSC-H
5
4/@MB_P7_BASE/FSC-W
FSC-W
5
4/@MB_P8_BASE/SSC-A
SSC-A
2
4/@MB_P9_BASE/SSC-H
SSC-H
2
4/@MB_P10_BASE/SSC-W
SSC-W
2
4/@MB_P11_BASE/V1-A
FL1-A
4
4/@MB_P12_BASE/V1-H
FL1-H
4
4/@MB_P13_BASE/V1-W
FL1-W
4
4/@MB_P14_BASE/B1-A
FL2-A
9
4/@MB_P15_BASE/B1-H
FL2-H
9
4/@MB_P16_BASE/B1-W
FL2-W
9
4/@MB_INSSET/PEJhc2ljRW50cnk+CiA8bmFtZT5Tb2Z0d2FyZTwvbmFtZT4KIDxmbGFncz4xMzEwNzQ8L2ZsYWdzPgogPEJhc2ljRW50cnk+CiAgPG5hbWU+RGV2aWNlPC9uYW1lPgogIDxmbGFncz4xMzEyMDI8L2ZsYWdzPgogIDxCYXNpY0VudHJ5PgogICA8bmFtZT5EZXRlY3RvcjwvbmFtZT4KICAgPGZsYWdzPjEzMTk3MDwvZmxhZ3M+CiAgIDx2YWx1ZSB0eXBlPSIzIj5GTDg8L3ZhbHVlPgogICA8QmFzaWNFbnRyeT4KICAgIDxuYW1lPlBtdHM8L25hbWU+CiAgICA8ZmxhZ3M+MTMxMjAyPC9mbGFncz4KICAgIDxCYXNpY0VudHJ5PgogICAgIDxuYW1lPjU8L25hbWU+CiAgICAgPGZsYWdzPjEzMTIwMjwvZmxhZ3M+CiAgICAgPEJhc2ljRW50cnk+CiAgICAgIDxuYW1lPkdhaW48L25hbWU+CiAgICAgIDxmbGFncz4xMzE3MTQ8L2ZsYWdzPgogICAgICA8dmFsdWUgdHlwZT0iMiI+NDI0PC92YWx1ZT4KICAgICA8L0Jhc2ljRW50cnk+CiAgICA8L0Jhc2ljRW50cnk+CiAgICA8QmFzaWNFbnRyeT4KICAgICA8bmFtZT4yPC9uYW1lPgogICAgIDxmbGFncz4xMzEyMDI8L2ZsYWdzPgogICAgIDxCYXNpY0VudHJ5PgogICAgICA8bmFtZT5HYWluPC9uYW1lPgogICAgICA8ZmxhZ3M+MTMxNzE0PC9mbGFncz4KICAgICAgPHZhbHVlIHR5cGU9IjIiPjQ3MDwvdmFsdWU+CiAgICAgPC9CYXNpY0VudHJ5PgogICAgPC9CYXNpY0VudHJ5PgogICAgPEJhc2ljRW50cnk+CiAgICAgPG5hbWU+NDwvbmFtZT4KICAgICA8ZmxhZ3M+MTMxMjAyPC9mbGFncz4KICAgICA8QmFzaWNFbnRyeT4KICAgICAgPG5hbWU+R2FpbjwvbmFtZT4KICAgICAgPGZsYWdzPjEzMTcxNDwvZmxhZ3M+CiAgICAgIDx2YWx1ZSB0eXBlPSIyIj4zNDA8L3ZhbHVlPgogICAgIDwvQmFzaWNFbnRyeT4KICAgIDwvQmFzaWNFbnRyeT4KICAgIDxCYXNpY0VudHJ5PgogICAgIDxuYW1lPjM8L25hbWU+CiAgICAgPGZsYWdzPjEzMTIwMjwvZmxhZ3M+CiAgICAgPEJhc2ljRW50cnk+CiAgICAgIDxuYW1lPkdhaW48L25hbWU+CiAgICAgIDxmbGFncz4xMzE3MTQ8L2ZsYWdzPgogICAgICA8dmFsdWUgdHlwZT0iMiI+NjEyPC92YWx1ZT4KICAgICA8L0Jhc2ljRW50cnk+CiAgICA8L0Jhc2ljRW50cnk+CiAgICA8QmFzaWNFbnRyeT4KICAgICA8bmFtZT4xMjwvbmFtZT4KICAgICA8ZmxhZ3M+MTMxMjAyPC9mbGFncz4KICAgICA8QmFzaWNFbnRyeT4KICAgICAgPG5hbWU+R2FpbjwvbmFtZT4KICAgICAgPGZsYWdzPjEzMTcxNDwvZmxhZ3M+CiAgICAgIDx2YWx1ZSB0eXBlPSIyIj42NzI8L3ZhbHVlPgogICAgIDwvQmFzaWNFbnRyeT4KICAgIDwvQmFzaWNFbnRyeT4KICAgIDxCYXNpY0VudHJ5PgogICAgIDxuYW1lPjE8L25hbWU+CiAgICAgPGZsYWdzPjEzMTIwMjwvZmxhZ3M+CiAgICAgPEJhc2ljRW50cnk+CiAgICAgIDxuYW1lPkdhaW48L25hbWU+CiAgICAgIDxmbGFncz4xMzE3MTQ8L2ZsYWdzPgogICAgICA8dmFsdWUgdHlwZT0iMiI+NDc0PC92YWx1ZT4KICAgICA8L0Jhc2ljRW50cnk+CiAgICA8L0Jhc2ljRW50cnk+CiAgICA8QmFzaWNFbnRyeT4KICAgICA8bmFtZT4xMDwvbmFtZT4KICAgICA8ZmxhZ3M+MTMxMjAyPC9mbGFncz4KICAgICA8QmFzaWNFbnRyeT4KICAgICAgPG5hbWU+R2FpbjwvbmFtZT4KICAgICAgPGZsYWdzPjEzMTcxNDwvZmxhZ3M+CiAgICAgIDx2YWx1ZSB0eXBlPSIyIj42MDI8L3ZhbHVlPgogICAgIDwvQmFzaWNFbnRyeT4KICAgIDwvQmFzaWNFbnRyeT4KICAgIDxCYXNpY0VudHJ5PgogICAgIDxuYW1lPjY8L25hbWU+CiAgICAgPGZsYWdzPjEzMTIwMjwvZmxhZ3M+CiAgICAgPEJhc2ljRW50cnk+CiAgICAgIDxuYW1lPkdhaW48L25hbWU+CiAgICAgIDxmbGFncz4xMzE3MTQ8L2ZsYWdzPgogICAgICA8dmFsdWUgdHlwZT0iMiI+NjQ0PC92YWx1ZT4KICAgICA8L0Jhc2ljRW50cnk+CiAgICA8L0Jhc2ljRW50cnk+CiAgICA8QmFzaWNFbnRyeT4KICAgICA8bmFtZT4xMTwvbmFtZT4KICAgICA8ZmxhZ3M+MTMxMjAyPC9mbGFncz4KICAgICA8QmFzaWNFbnRyeT4KICAgICAgPG5hbWU+R2FpbjwvbmFtZT4KICAgICAgPGZsYWdzPjEzMTcxNDwvZmxhZ3M+CiAgICAgIDx2YWx1ZSB0eXBlPSIyIj41NDI8L3ZhbHVlPgogICAgIDwvQmFzaWNFbnRyeT4KICAgIDwvQmFzaWNFbnRyeT4KICAgIDxCYXNpY0VudHJ5PgogICAgIDxuYW1lPjk8L25hbWU+CiAgICAgPGZsYWdzPjEzMTIwMjwvZmxhZ3M+CiAgICAgPEJhc2ljRW50cnk+CiAgICAgIDxuYW1lPkdhaW48L25hbWU+CiAgICAgIDxmbGFncz4xMzE3MTQ8L2ZsYWdzPgogICAgICA8dmFsdWUgdHlwZT0iMiI+Mzc1PC92YWx1ZT4KICAgICA8L0Jhc2ljRW50cnk+CiAgICA8L0Jhc2ljRW50cnk+CiAgIDwvQmFzaWNFbnRyeT4KICAgPEJhc2ljRW50cnk+CiAgICA8bmFtZT5DaGFubmVsczwvbmFtZT4KICAgIDxmbGFncz4xMzEyMDI8L2ZsYWdzPgogICAgPEJhc2ljRW50cnk+CiAgICAgPG5hbWU+RlNDPC9uYW1lPgogICAgIDxmbGFncz4xMzE3MTQ8L2ZsYWdzPgogICAgIDx2YWx1ZSB0eXBlPSIyIj41PC92YWx1ZT4KICAgICA8QmFzaWNFbnRyeT4KICAgICAgPG5hbWU+QWN0aXZlPC9uYW1lPgogICAgICA8ZmxhZ3M+MTMxNDU4PC9mbGFncz4KICAgICAgPHZhbHVlIHR5cGU9IjEiPjE8L3ZhbHVlPgogICAgIDwvQmFzaWNFbnRyeT4KICAgICA8QmFzaWNFbnRyeT4KICAgICAgPG5hbWU+TW9kZTwvbmFtZT4KICAgICAgPGZsYWdzPjEzMTk3MDwvZmxhZ3M+CiAgICAgIDx2YWx1ZSB0eXBlPSIzIj5saW48L3ZhbHVlPgogICAgIDwvQmFzaWNFbnRyeT4KICAgICA8QmFzaWNFbnRyeT4KICAgICAgPG5hbWU+VHJpZ2dlckxldmVsPC9uYW1lPgogICAgICA8ZmxhZ3M+MTMyOTk0PC9mbGFncz4KICAgICAgPHZhbHVlIHR5cGU9IjciPjE1LjkxODcxMzU3PC92YWx1ZT4KICAgICA8L0Jhc2ljRW50cnk+CiAgICAgPEJhc2ljRW50cnk+CiAgICAgIDxuYW1lPlVzZXJOYW1lPC9uYW1lPgogICAgICA8ZmxhZ3M+MTMxOTcwPC9mbGFncz4KICAgICAgPHZhbHVlIHR5cGU9IjMiPkZTQzwvdmFsdWU+CiAgICAgPC9CYXNpY0VudHJ5PgogICAgPC9CYXNpY0VudHJ5PgogICAgPEJhc2ljRW50cnk+CiAgICAgPG5hbWU+U1NDPC9uYW1lPgogICAgIDxmbGFncz4xMzE3MTQ8L2ZsYWdzPgogICAgIDx2YWx1ZSB0eXBlPSIyIj4yPC92YWx1ZT4KICAgICA8QmFzaWNFbnRyeT4KICAgICAgPG5hbWU+QWN0aXZlPC9uYW1lPgogICAgICA8ZmxhZ3M+MTMxNDU4PC9mbGFncz4KICAgICAgPHZhbHVlIHR5cGU9IjEiPjE8L3ZhbHVlPgogICAgIDwvQmFzaWNFbnRyeT4KICAgICA8QmFzaWNFbnRyeT4KICAgICAgPG5hbWU+TW9kZTwvbmFtZT4KICAgICAgPGZsYWdzPjEzMTk3MDwvZmxhZ3M+CiAgICAgIDx2YWx1ZSB0eXBlPSIzIj5saW48L3ZhbHVlPgogICAgIDwvQmFzaWNFbnRyeT4KICAgICA8QmFzaWNFbnRyeT4KICAgICAgPG5hbWU+VHJpZ2dlckxldmVsPC9uYW1lPgogICAgICA8ZmxhZ3M+MTMyOTk0PC9mbGFncz4KICAgICAgPHZhbHVlIHR5cGU9IjciPjA8L3ZhbHVlPgogICAgIDwvQmFzaWNFbnRyeT4KICAgICA8QmFzaWNFbnRyeT4KICAgICAgPG5hbWU+VXNlck5hbWU8L25hbWU+CiAgICAgIDxmbGFncz4xMzE5NzA8L2ZsYWdzPgogICAgICA8dmFsdWUgdHlwZT0iMyI+U1NDPC92YWx1ZT4KICAgICA8L0Jhc2ljRW50cnk+CiAgICA8L0Jhc2ljRW50cnk+CiAgICA8QmFzaWNFbnRyeT4KICAgICA8bmFtZT5WMTwvbmFtZT4KICAgICA8ZmxhZ3M+MTMxNzE0PC9mbGFncz4KICAgICA8dmFsdWUgdHlwZT0iMiI+NDwvdmFsdWU+CiAgICAgPEJhc2ljRW50cnk+CiAgICAgIDxuYW1lPkFjdGl2ZTwvbmFtZT4KICAgICAgPGZsYWdzPjEzMTQ1ODwvZmxhZ3M+CiAgICAgIDx2YWx1ZSB0eXBlPSIxIj4xPC92YWx1ZT4KICAgICA8L0Jhc2ljRW50cnk+CiAgICAgPEJhc2ljRW50cnk+CiAgICAgIDxuYW1lPk1vZGU8L25hbWU+CiAgICAgIDxmbGFncz4xMzE5NzA8L2ZsYWdzPgogICAgICA8dmFsdWUgdHlwZT0iMyI+aGxvZzwvdmFsdWU+CiAgICAgPC9CYXNpY0VudHJ5PgogICAgIDxCYXNpY0VudHJ5PgogICAgICA8bmFtZT5UcmlnZ2VyTGV2ZWw8L25hbWU+CiAgICAgIDxmbGFncz4xMzI5OTQ8L2ZsYWdzPgogICAgICA8dmFsdWUgdHlwZT0iNyI+MDwvdmFsdWU+CiAgICAgPC9CYXNpY0VudHJ5PgogICAgIDxCYXNpY0VudHJ5PgogICAgICA8bmFtZT5Vc2VyTmFtZTwvbmFtZT4KICAgICAgPGZsYWdzPjEzMTk3MDwvZmxhZ3M+CiAgICAgIDx2YWx1ZSB0eXBlPSIzIj5WaW9CbHVlPC92YWx1ZT4KICAgICA8L0Jhc2ljRW50cnk+CiAgICA8L0Jhc2ljRW50cnk+CiAgICA8QmFzaWNFbnRyeT4KICAgICA8bmFtZT5WMjwvbmFtZT4KICAgICA8ZmxhZ3M+MTMxNzE0PC9mbGFncz4KICAgICA8dmFsdWUgdHlwZT0iMiI+MzwvdmFsdWU+CiAgICAgPEJhc2ljRW50cnk+CiAgICAgIDxuYW1lPkFjdGl2ZTwvbmFtZT4KICAgICAgPGZsYWdzPjEzMTQ1ODwvZmxhZ3M+CiAgICAgIDx2YWx1ZSB0eXBlPSIxIj4wPC92YWx1ZT4KICAgICA8L0Jhc2ljRW50cnk+CiAgICAgPEJhc2ljRW50cnk+CiAgICAgIDxuYW1lPk1vZGU8L25hbWU+CiAgICAgIDxmbGFncz4xMzE5NzA8L2ZsYWdzPgogICAgICA8dmFsdWUgdHlwZT0iMyI+aGxvZzwvdmFsdWU+CiAgICAgPC9CYXNpY0VudHJ5PgogICAgIDxCYXNpY0VudHJ5PgogICAgICA8bmFtZT5UcmlnZ2VyTGV2ZWw8L25hbWU+CiAgICAgIDxmbGFncz4xMzI5OTQ8L2ZsYWdzPgogICAgICA8dmFsdWUgdHlwZT0iNyI+MDwvdmFsdWU+CiAgICAgPC9CYXNpY0VudHJ5PgogICAgIDxCYXNpY0VudHJ5PgogICAgICA8bmFtZT5Vc2VyTmFtZTwvbmFtZT4KICAgICAgPGZsYWdzPjEzMTk3MDwvZmxhZ3M+CiAgICAgIDx2YWx1ZSB0eXBlPSIzIj5WaW9HcmVlbjwvdmFsdWU+CiAgICAgPC9CYXNpY0VudHJ5PgogICAgPC9CYXNpY0VudHJ5PgogICAgPEJhc2ljRW50cnk+CiAgICAgPG5hbWU+QjE8L25hbWU+CiAgICAgPGZsYWdzPjEzMTcxNDwvZmxhZ3M+CiAgICAgPHZhbHVlIHR5cGU9IjIiPjk8L3ZhbHVlPgogICAgIDxCYXNpY0VudHJ5PgogICAgICA8bmFtZT5BY3RpdmU8L25hbWU+CiAgICAgIDxmbGFncz4xMzE0NTg8L2ZsYWdzPgogICAgICA8dmFsdWUgdHlwZT0iMSI+MTwvdmFsdWU+CiAgICAgPC9CYXNpY0VudHJ5PgogICAgIDxCYXNpY0VudHJ5PgogICAgICA8bmFtZT5Nb2RlPC9uYW1lPgogICAgICA8ZmxhZ3M+MTMxOTcwPC9mbGFncz4KICAgICAgPHZhbHVlIHR5cGU9IjMiPmhsb2c8L3ZhbHVlPgogICAgIDwvQmFzaWNFbnRyeT4KICAgICA8QmFzaWNFbnRyeT4KICAgICAgPG5hbWU+VHJpZ2dlckxldmVsPC9uYW1lPgogICAgICA8ZmxhZ3M+MTMyOTk0PC9mbGFncz4KICAgICAgPHZhbHVlIHR5cGU9IjciPjEwPC92YWx1ZT4KICAgICA8L0Jhc2ljRW50cnk+CiAgICAgPEJhc2ljRW50cnk+CiAgICAgIDxuYW1lPlVzZXJOYW1lPC9uYW1lPgogICAgICA8ZmxhZ3M+MTMxOTcwPC9mbGFncz4KICAgICAgPHZhbHVlIHR5cGU9IjMiPkZJVEM8L3ZhbHVlPgogICAgIDwvQmFzaWNFbnRyeT4KICAgIDwvQmFzaWNFbnRyeT4KICAgIDxCYXNpY0VudHJ5PgogICAgIDxuYW1lPkIyPC9uYW1lPgogICAgIDxmbGFncz4xMzE3MTQ8L2ZsYWdzPgogICAgIDx2YWx1ZSB0eXBlPSIyIj4xPC92YWx1ZT4KICAgICA8QmFzaWNFbnRyeT4KICAgICAgPG5hbWU+QWN0aXZlPC9uYW1lPgogICAgICA8ZmxhZ3M+MTMxNDU4PC9mbGFncz4KICAgICAgPHZhbHVlIHR5cGU9IjEiPjA8L3ZhbHVlPgogICAgIDwvQmFzaWNFbnRyeT4KICAgICA8QmFzaWNFbnRyeT4KICAgICAgPG5hbWU+TW9kZTwvbmFtZT4KICAgICAgPGZsYWdzPjEzMTk3MDwvZmxhZ3M+CiAgICAgIDx2YWx1ZSB0eXBlPSIzIj5obG9nPC92YWx1ZT4KICAgICA8L0Jhc2ljRW50cnk+CiAgICAgPEJhc2ljRW50cnk+CiAgICAgIDxuYW1lPlRyaWdnZXJMZXZlbDwvbmFtZT4KICAgICAgPGZsYWdzPjEzMjk5NDwvZmxhZ3M+CiAgICAgIDx2YWx1ZSB0eXBlPSI3Ij4wPC92YWx1ZT4KICAgICA8L0Jhc2ljRW50cnk+CiAgICAgPEJhc2ljRW50cnk+CiAgICAgIDxuYW1lPlVzZXJOYW1lPC9uYW1lPgogICAgICA8ZmxhZ3M+MTMxOTcwPC9mbGFncz4KICAgICAgPHZhbHVlIHR5cGU9IjMiPlBFPC92YWx1ZT4KICAgICA8L0Jhc2ljRW50cnk+CiAgICA8L0Jhc2ljRW50cnk+CiAgICA8QmFzaWNFbnRyeT4KICAgICA8bmFtZT5CMzwvbmFtZT4KICAgICA8ZmxhZ3M+MTMxNzE0PC9mbGFncz4KICAgICA8dmFsdWUgdHlwZT0iMiI+MTE8L3ZhbHVlPgogICAgIDxCYXNpY0VudHJ5PgogICAgICA8bmFtZT5BY3RpdmU8L25hbWU+CiAgICAgIDxmbGFncz4xMzE0NTg8L2ZsYWdzPgogICAgICA8dmFsdWUgdHlwZT0iMSI+MDwvdmFsdWU+CiAgICAgPC9CYXNpY0VudHJ5PgogICAgIDxCYXNpY0VudHJ5PgogICAgICA8bmFtZT5Nb2RlPC9uYW1lPgogICAgICA8ZmxhZ3M+MTMxOTcwPC9mbGFncz4KICAgICAgPHZhbHVlIHR5cGU9IjMiPmhsb2c8L3ZhbHVlPgogICAgIDwvQmFzaWNFbnRyeT4KICAgICA8QmFzaWNFbnRyeT4KICAgICAgPG5hbWU+VHJpZ2dlckxldmVsPC9uYW1lPgogICAgICA8ZmxhZ3M+MTMyOTk0PC9mbGFncz4KICAgICAgPHZhbHVlIHR5cGU9IjciPjA8L3ZhbHVlPgogICAgIDwvQmFzaWNFbnRyeT4KICAgICA8QmFzaWNFbnRyeT4KICAgICAgPG5hbWU+VXNlck5hbWU8L25hbWU+CiAgICAgIDxmbGFncz4xMzE5NzA8L2ZsYWdzPgogICAgICA8dmFsdWUgdHlwZT0iMyI+UGVyQ1AtVmlvNzAwPC92YWx1ZT4KICAgICA8L0Jhc2ljRW50cnk+CiAgICA8L0Jhc2ljRW50cnk+CiAgICA8QmFzaWNFbnRyeT4KICAgICA8bmFtZT5CNDwvbmFtZT4KICAgICA8ZmxhZ3M+MTMxNzE0PC9mbGFncz4KICAgICA8dmFsdWUgdHlwZT0iMiI+NjwvdmFsdWU+CiAgICAgPEJhc2ljRW50cnk+CiAgICAgIDxuYW1lPkFjdGl2ZTwvbmFtZT4KICAgICAgPGZsYWdzPjEzMTQ1ODwvZmxhZ3M+CiAgICAgIDx2YWx1ZSB0eXBlPSIxIj4wPC92YWx1ZT4KICAgICA8L0Jhc2ljRW50cnk+CiAgICAgPEJhc2ljRW50cnk+CiAgICAgIDxuYW1lPk1vZGU8L25hbWU+CiAgICAgIDxmbGFncz4xMzE5NzA8L2ZsYWdzPgogICAgICA8dmFsdWUgdHlwZT0iMyI+aGxvZzwvdmFsdWU+CiAgICAgPC9CYXNpY0VudHJ5PgogICAgIDxCYXNpY0VudHJ5PgogICAgICA8bmFtZT5UcmlnZ2VyTGV2ZWw8L25hbWU+CiAgICAgIDxmbGFncz4xMzI5OTQ8L2ZsYWdzPgogICAgICA8dmFsdWUgdHlwZT0iNyI+MDwvdmFsdWU+CiAgICAgPC9CYXNpY0VudHJ5PgogICAgIDxCYXNpY0VudHJ5PgogICAgICA8bmFtZT5Vc2VyTmFtZTwvbmFtZT4KICAgICAgPGZsYWdzPjEzMTk3MDwvZmxhZ3M+CiAgICAgIDx2YWx1ZSB0eXBlPSIzIj5QRS1WaW83NzA8L3ZhbHVlPgogICAgIDwvQmFzaWNFbnRyeT4KICAgIDwvQmFzaWNFbnRyeT4KICAgIDxCYXNpY0VudHJ5PgogICAgIDxuYW1lPlIxPC9uYW1lPgogICAgIDxmbGFncz4xMzE3MTQ8L2ZsYWdzPgogICAgIDx2YWx1ZSB0eXBlPSIyIj4xMDwvdmFsdWU+CiAgICAgPEJhc2ljRW50cnk+CiAgICAgIDxuYW1lPkFjdGl2ZTwvbmFtZT4KICAgICAgPGZsYWdzPjEzMTQ1ODwvZmxhZ3M+CiAgICAgIDx2YWx1ZSB0eXBlPSIxIj4wPC92YWx1ZT4KICAgICA8L0Jhc2ljRW50cnk+CiAgICAgPEJhc2ljRW50cnk+CiAgICAgIDxuYW1lPk1vZGU8L25hbWU+CiAgICAgIDxmbGFncz4xMzE5NzA8L2ZsYWdzPgogICAgICA8dmFsdWUgdHlwZT0iMyI+aGxvZzwvdmFsdWU+CiAgICAgPC9CYXNpY0VudHJ5PgogICAgIDxCYXNpY0VudHJ5PgogICAgICA8bmFtZT5UcmlnZ2VyTGV2ZWw8L25hbWU+CiAgICAgIDxmbGFncz4xMzI5OTQ8L2ZsYWdzPgogICAgICA8dmFsdWUgdHlwZT0iNyI+MDwvdmFsdWU+CiAgICAgPC9CYXNpY0VudHJ5PgogICAgIDxCYXNpY0VudHJ5PgogICAgICA8bmFtZT5Vc2VyTmFtZTwvbmFtZT4KICAgICAgPGZsYWdzPjEzMTk3MDwvZmxhZ3M+CiAgICAgIDx2YWx1ZSB0eXBlPSIzIj5BUEM8L3ZhbHVlPgogICAgIDwvQmFzaWNFbnRyeT4KICAgIDwvQmFzaWNFbnRyeT4KICAgIDxCYXNpY0VudHJ5PgogICAgIDxuYW1lPlIyPC9uYW1lPgogICAgIDxmbGFncz4xMzE3MTQ8L2ZsYWdzPgogICAgIDx2YWx1ZSB0eXBlPSIyIj4xMjwvdmFsdWU+CiAgICAgPEJhc2ljRW50cnk+CiAgICAgIDxuYW1lPkFjdGl2ZTwvbmFtZT4KICAgICAgPGZsYWdzPjEzMTQ1ODwvZmxhZ3M+CiAgICAgIDx2YWx1ZSB0eXBlPSIxIj4wPC92YWx1ZT4KICAgICA8L0Jhc2ljRW50cnk+CiAgICAgPEJhc2ljRW50cnk+CiAgICAgIDxuYW1lPk1vZGU8L25hbWU+CiAgICAgIDxmbGFncz4xMzE5NzA8L2ZsYWdzPgogICAgICA8dmFsdWUgdHlwZT0iMyI+aGxvZzwvdmFsdWU+CiAgICAgPC9CYXNpY0VudHJ5PgogICAgIDxCYXNpY0VudHJ5PgogICAgICA8bmFtZT5UcmlnZ2VyTGV2ZWw8L25hbWU+CiAgICAgIDxmbGFncz4xMzI5OTQ8L2ZsYWdzPgogICAgICA8dmFsdWUgdHlwZT0iNyI+MDwvdmFsdWU+CiAgICAgPC9CYXNpY0VudHJ5PgogICAgIDxCYXNpY0VudHJ5PgogICAgICA8bmFtZT5Vc2VyTmFtZTwvbmFtZT4KICAgICAgPGZsYWdzPjEzMTk3MDwvZmxhZ3M+CiAgICAgIDx2YWx1ZSB0eXBlPSIzIj5BUEMtVmlvNzcwPC92YWx1ZT4KICAgICA8L0Jhc2ljRW50cnk+CiAgICA8L0Jhc2ljRW50cnk+CiAgIDwvQmFzaWNFbnRyeT4KICAgPEJhc2ljRW50cnk+CiAgICA8bmFtZT5QYXJhbWV0ZXJzPC9uYW1lPgogICAgPGZsYWdzPjEzMTIwMjwvZmxhZ3M+CiAgICA8QmFzaWNFbnRyeT4KICAgICA8bmFtZT5IRFI8L25hbWU+CiAgICAgPGZsYWdzPjEzMTcxNDwvZmxhZ3M+CiAgICAgPHZhbHVlIHR5cGU9IjIiPjA8L3ZhbHVlPgogICAgIDxCYXNpY0VudHJ5PgogICAgICA8bmFtZT5UaW1lPC9uYW1lPgogICAgICA8ZmxhZ3M+MTMxNDU4PC9mbGFncz4KICAgICAgPHZhbHVlIHR5cGU9IjEiPjE8L3ZhbHVlPgogICAgICA8QmFzaWNFbnRyeT4KICAgICAgIDxuYW1lPlVzZXJkZWZOYW1lPC9uYW1lPgogICAgICAgPGZsYWdzPjEzMTk3MDwvZmxhZ3M+CiAgICAgICA8dmFsdWUgdHlwZT0iMyI+VGltZTwvdmFsdWU+CiAgICAgIDwvQmFzaWNFbnRyeT4KICAgICA8L0Jhc2ljRW50cnk+CiAgICAgPEJhc2ljRW50cnk+CiAgICAgIDxuYW1lPkNyRXZDb3VudDwvbmFtZT4KICAgICAgPGZsYWdzPjEzMTQ1ODwvZmxhZ3M+CiAgICAgIDx2YWx1ZSB0eXBlPSIxIj4xPC92YWx1ZT4KICAgICAgPEJhc2ljRW50cnk+CiAgICAgICA8bmFtZT5Vc2VyZGVmTmFtZTwvbmFtZT4KICAgICAgIDxmbGFncz4xMzE5NzA8L2ZsYWdzPgogICAgICAgPHZhbHVlIHR5cGU9IjMiPjwvdmFsdWU+CiAgICAgIDwvQmFzaWNFbnRyeT4KICAgICA8L0Jhc2ljRW50cnk+CiAgICAgPEJhc2ljRW50cnk+CiAgICAgIDxuYW1lPlNuZEV2Q291bnQ8L25hbWU+CiAgICAgIDxmbGFncz4xMzE0NTg8L2ZsYWdzPgogICAgICA8dmFsdWUgdHlwZT0iMSI+MTwvdmFsdWU+CiAgICAgIDxCYXNpY0VudHJ5PgogICAgICAgPG5hbWU+VXNlcmRlZk5hbWU8L25hbWU+CiAgICAgICA8ZmxhZ3M+MTMxOTcwPC9mbGFncz4KICAgICAgIDx2YWx1ZSB0eXBlPSIzIj48L3ZhbHVlPgogICAgICA8L0Jhc2ljRW50cnk+CiAgICAgPC9CYXNpY0VudHJ5PgogICAgIDxCYXNpY0VudHJ5PgogICAgICA8bmFtZT5Hcm91cDwvbmFtZT4KICAgICAgPGZsYWdzPjEzMTQ1ODwvZmxhZ3M+CiAgICAgIDx2YWx1ZSB0eXBlPSIxIj4wPC92YWx1ZT4KICAgICAgPEJhc2ljRW50cnk+CiAgICAgICA8bmFtZT5Vc2VyZGVmTmFtZTwvbmFtZT4KICAgICAgIDxmbGFncz4xMzE5NzA8L2ZsYWdzPgogICAgICAgPHZhbHVlIHR5cGU9IjMiPkdyb3VwPC92YWx1ZT4KICAgICAgPC9CYXNpY0VudHJ5PgogICAgIDwvQmFzaWNFbnRyeT4KICAgICA8QmFzaWNFbnRyeT4KICAgICAgPG5hbWU+Vm9sdW1lPC9uYW1lPgogICAgICA8ZmxhZ3M+MTMxNDU4PC9mbGFncz4KICAgICAgPHZhbHVlIHR5cGU9IjEiPjE8L3ZhbHVlPgogICAgICA8QmFzaWNFbnRyeT4KICAgICAgIDxuYW1lPlVzZXJkZWZOYW1lPC9uYW1lPgogICAgICAgPGZsYWdzPjEzMTk3MDwvZmxhZ3M+CiAgICAgICA8dmFsdWUgdHlwZT0iMyI+Vm9sdW1lPC92YWx1ZT4KICAgICAgPC9CYXNpY0VudHJ5PgogICAgIDwvQmFzaWNFbnRyeT4KICAgIDwvQmFzaWNFbnRyeT4KICAgIDxCYXNpY0VudHJ5PgogICAgIDxuYW1lPkZTQzwvbmFtZT4KICAgICA8ZmxhZ3M+MTMxMjAyPC9mbGFncz4KICAgICA8QmFzaWNFbnRyeT4KICAgICAgPG5hbWU+QXJlYTwvbmFtZT4KICAgICAgPGZsYWdzPjEzMTQ1ODwvZmxhZ3M+CiAgICAgIDx2YWx1ZSB0eXBlPSIxIj4xPC92YWx1ZT4KICAgICAgPEJhc2ljRW50cnk+CiAgICAgICA8bmFtZT5Vc2VyZGVmTmFtZTwvbmFtZT4KICAgICAgIDxmbGFncz4xMzE5NzA8L2ZsYWdzPgogICAgICAgPHZhbHVlIHR5cGU9IjMiPjwvdmFsdWU+CiAgICAgIDwvQmFzaWNFbnRyeT4KICAgICA8L0Jhc2ljRW50cnk+CiAgICAgPEJhc2ljRW50cnk+CiAgICAgIDxuYW1lPkhlaWdodDwvbmFtZT4KICAgICAgPGZsYWdzPjEzMTQ1ODwvZmxhZ3M+CiAgICAgIDx2YWx1ZSB0eXBlPSIxIj4xPC92YWx1ZT4KICAgICAgPEJhc2ljRW50cnk+CiAgICAgICA8bmFtZT5Vc2VyZGVmTmFtZTwvbmFtZT4KICAgICAgIDxmbGFncz4xMzE5NzA8L2ZsYWdzPgogICAgICAgPHZhbHVlIHR5cGU9IjMiPjwvdmFsdWU+CiAgICAgIDwvQmFzaWNFbnRyeT4KICAgICA8L0Jhc2ljRW50cnk+CiAgICAgPEJhc2ljRW50cnk+CiAgICAgIDxuYW1lPldpZHRoPC9uYW1lPgogICAgICA8ZmxhZ3M+MTMxNDU4PC9mbGFncz4KICAgICAgPHZhbHVlIHR5cGU9IjEiPjE8L3ZhbHVlPgogICAgICA8QmFzaWNFbnRyeT4KICAgICAgIDxuYW1lPlVzZXJkZWZOYW1lPC9uYW1lPgogICAgICAgPGZsYWdzPjEzMTk3MDwvZmxhZ3M+CiAgICAgICA8dmFsdWUgdHlwZT0iMyI+PC92YWx1ZT4KICAgICAgPC9CYXNpY0VudHJ5PgogICAgIDwvQmFzaWNFbnRyeT4KICAgIDwvQmFzaWNFbnRyeT4KICAgIDxCYXNpY0VudHJ5PgogICAgIDxuYW1lPlNTQzwvbmFtZT4KICAgICA8ZmxhZ3M+MTMxMjAyPC9mbGFncz4KICAgICA8QmFzaWNFbnRyeT4KICAgICAgPG5hbWU+QXJlYTwvbmFtZT4KICAgICAgPGZsYWdzPjEzMTQ1ODwvZmxhZ3M+CiAgICAgIDx2YWx1ZSB0eXBlPSIxIj4xPC92YWx1ZT4KICAgICAgPEJhc2ljRW50cnk+CiAgICAgICA8bmFtZT5Vc2VyZGVmTmFtZTwvbmFtZT4KICAgICAgIDxmbGFncz4xMzE5NzA8L2ZsYWdzPgogICAgICAgPHZhbHVlIHR5cGU9IjMiPjwvdmFsdWU+CiAgICAgIDwvQmFzaWNFbnRyeT4KICAgICA8L0Jhc2ljRW50cnk+CiAgICAgPEJhc2ljRW50cnk+CiAgICAgIDxuYW1lPkhlaWdodDwvbmFtZT4KICAgICAgPGZsYWdzPjEzMTQ1ODwvZmxhZ3M+CiAgICAgIDx2YWx1ZSB0eXBlPSIxIj4xPC92YWx1ZT4KICAgICAgPEJhc2ljRW50cnk+CiAgICAgICA8bmFtZT5Vc2VyZGVmTmFtZTwvbmFtZT4KICAgICAgIDxmbGFncz4xMzE5NzA8L2ZsYWdzPgogICAgICAgPHZhbHVlIHR5cGU9IjMiPjwvdmFsdWU+CiAgICAgIDwvQmFzaWNFbnRyeT4KICAgICA8L0Jhc2ljRW50cnk+CiAgICAgPEJhc2ljRW50cnk+CiAgICAgIDxuYW1lPldpZHRoPC9uYW1lPgogICAgICA8ZmxhZ3M+MTMxNDU4PC9mbGFncz4KICAgICAgPHZhbHVlIHR5cGU9IjEiPjE8L3ZhbHVlPgogICAgICA8QmFzaWNFbnRyeT4KICAgICAgIDxuYW1lPlVzZXJkZWZOYW1lPC9uYW1lPgogICAgICAgPGZsYWdzPjEzMTk3MDwvZmxhZ3M+CiAgICAgICA8dmFsdWUgdHlwZT0iMyI+PC92YWx1ZT4KICAgICAgPC9CYXNpY0VudHJ5PgogICAgIDwvQmFzaWNFbnRyeT4KICAgIDwvQmFzaWNFbnRyeT4KICAgIDxCYXNpY0VudHJ5PgogICAgIDxuYW1lPlYxPC9uYW1lPgogICAgIDxmbGFncz4xMzEyMDI8L2ZsYWdzPgogICAgIDxCYXNpY0VudHJ5PgogICAgICA8bmFtZT5BcmVhPC9uYW1lPgogICAgICA8ZmxhZ3M+MTMxNDU4PC9mbGFncz4KICAgICAgPHZhbHVlIHR5cGU9IjEiPjE8L3ZhbHVlPgogICAgICA8QmFzaWNFbnRyeT4KICAgICAgIDxuYW1lPlVzZXJkZWZOYW1lPC9uYW1lPgogICAgICAgPGZsYWdzPjEzMTk3MDwvZmxhZ3M+CiAgICAgICA8dmFsdWUgdHlwZT0iMyI+PC92YWx1ZT4KICAgICAgPC9CYXNpY0VudHJ5PgogICAgIDwvQmFzaWNFbnRyeT4KICAgICA8QmFzaWNFbnRyeT4KICAgICAgPG5hbWU+SGVpZ2h0PC9uYW1lPgogICAgICA8ZmxhZ3M+MTMxNDU4PC9mbGFncz4KICAgICAgPHZhbHVlIHR5cGU9IjEiPjE8L3ZhbHVlPgogICAgICA8QmFzaWNFbnRyeT4KICAgICAgIDxuYW1lPlVzZXJkZWZOYW1lPC9uYW1lPgogICAgICAgPGZsYWdzPjEzMTk3MDwvZmxhZ3M+CiAgICAgICA8dmFsdWUgdHlwZT0iMyI+PC92YWx1ZT4KICAgICAgPC9CYXNpY0VudHJ5PgogICAgIDwvQmFzaWNFbnRyeT4KICAgICA8QmFzaWNFbnRyeT4KICAgICAgPG5hbWU+V2lkdGg8L25hbWU+CiAgICAgIDxmbGFncz4xMzE0NTg8L2ZsYWdzPgogICAgICA8dmFsdWUgdHlwZT0iMSI+MTwvdmFsdWU+CiAgICAgIDxCYXNpY0VudHJ5PgogICAgICAgPG5hbWU+VXNlcmRlZk5hbWU8L25hbWU+CiAgICAgICA8ZmxhZ3M+MTMxOTcwPC9mbGFncz4KICAgICAgIDx2YWx1ZSB0eXBlPSIzIj48L3ZhbHVlPgogICAgICA8L0Jhc2ljRW50cnk+CiAgICAgPC9CYXNpY0VudHJ5PgogICAgPC9CYXNpY0VudHJ5PgogICAgPEJhc2ljRW50cnk+CiAgICAgPG5hbWU+VjI8L25hbWU+CiAgICAgPGZsYWdzPjEzMTIwMjwvZmxhZ3M+CiAgICAgPEJhc2ljRW50cnk+CiAgICAgIDxuYW1lPkFyZWE8L25hbWU+CiAgICAgIDxmbGFncz4xMzE0NTg8L2ZsYWdzPgogICAgICA8dmFsdWUgdHlwZT0iMSI+MTwvdmFsdWU+CiAgICAgIDxCYXNpY0VudHJ5PgogICAgICAgPG5hbWU+VXNlcmRlZk5hbWU8L25hbWU+CiAgICAgICA8ZmxhZ3M+MTMxOTcwPC9mbGFncz4KICAgICAgIDx2YWx1ZSB0eXBlPSIzIj48L3ZhbHVlPgogICAgICA8L0Jhc2ljRW50cnk+CiAgICAgPC9CYXNpY0VudHJ5PgogICAgIDxCYXNpY0VudHJ5PgogICAgICA8bmFtZT5IZWlnaHQ8L25hbWU+CiAgICAgIDxmbGFncz4xMzE0NTg8L2ZsYWdzPgogICAgICA8dmFsdWUgdHlwZT0iMSI+MTwvdmFsdWU+CiAgICAgIDxCYXNpY0VudHJ5PgogICAgICAgPG5hbWU+VXNlcmRlZk5hbWU8L25hbWU+CiAgICAgICA8ZmxhZ3M+MTMxOTcwPC9mbGFncz4KICAgICAgIDx2YWx1ZSB0eXBlPSIzIj48L3ZhbHVlPgogICAgICA8L0Jhc2ljRW50cnk+CiAgICAgPC9CYXNpY0VudHJ5PgogICAgIDxCYXNpY0VudHJ5PgogICAgICA8bmFtZT5XaWR0aDwvbmFtZT4KICAgICAgPGZsYWdzPjEzMTQ1ODwvZmxhZ3M+CiAgICAgIDx2YWx1ZSB0eXBlPSIxIj4xPC92YWx1ZT4KICAgICAgPEJhc2ljRW50cnk+CiAgICAgICA8bmFtZT5Vc2VyZGVmTmFtZTwvbmFtZT4KICAgICAgIDxmbGFncz4xMzE5NzA8L2ZsYWdzPgogICAgICAgPHZhbHVlIHR5cGU9IjMiPjwvdmFsdWU+CiAgICAgIDwvQmFzaWNFbnRyeT4KICAgICA8L0Jhc2ljRW50cnk+CiAgICA8L0Jhc2ljRW50cnk+CiAgICA8QmFzaWNFbnRyeT4KICAgICA8bmFtZT5CMTwvbmFtZT4KICAgICA8ZmxhZ3M+MTMxMjAyPC9mbGFncz4KICAgICA8QmFzaWNFbnRyeT4KICAgICAgPG5hbWU+QXJlYTwvbmFtZT4KICAgICAgPGZsYWdzPjEzMTQ1ODwvZmxhZ3M+CiAgICAgIDx2YWx1ZSB0eXBlPSIxIj4xPC92YWx1ZT4KICAgICAgPEJhc2ljRW50cnk+CiAgICAgICA8bmFtZT5Vc2VyZGVmTmFtZTwvbmFtZT4KICAgICAgIDxmbGFncz4xMzE5NzA8L2ZsYWdzPgogICAgICAgPHZhbHVlIHR5cGU9IjMiPjwvdmFsdWU+CiAgICAgIDwvQmFzaWNFbnRyeT4KICAgICA8L0Jhc2ljRW50cnk+CiAgICAgPEJhc2ljRW50cnk+CiAgICAgIDxuYW1lPkhlaWdodDwvbmFtZT4KICAgICAgPGZsYWdzPjEzMTQ1ODwvZmxhZ3M+CiAgICAgIDx2YWx1ZSB0eXBlPSIxIj4xPC92YWx1ZT4KICAgICAgPEJhc2ljRW50cnk+CiAgICAgICA8bmFtZT5Vc2VyZGVmTmFtZTwvbmFtZT4KICAgICAgIDxmbGFncz4xMzE5NzA8L2ZsYWdzPgogICAgICAgPHZhbHVlIHR5cGU9IjMiPjwvdmFsdWU+CiAgICAgIDwvQmFzaWNFbnRyeT4KICAgICA8L0Jhc2ljRW50cnk+CiAgICAgPEJhc2ljRW50cnk+CiAgICAgIDxuYW1lPldpZHRoPC9uYW1lPgogICAgICA8ZmxhZ3M+MTMxNDU4PC9mbGFncz4KICAgICAgPHZhbHVlIHR5cGU9IjEiPjE8L3ZhbHVlPgogICAgICA8QmFzaWNFbnRyeT4KICAgICAgIDxuYW1lPlVzZXJkZWZOYW1lPC9uYW1lPgogICAgICAgPGZsYWdzPjEzMTk3MDwvZmxhZ3M+CiAgICAgICA8dmFsdWUgdHlwZT0iMyI+PC92YWx1ZT4KICAgICAgPC9CYXNpY0VudHJ5PgogICAgIDwvQmFzaWNFbnRyeT4KICAgIDwvQmFzaWNFbnRyeT4KICAgIDxCYXNpY0VudHJ5PgogICAgIDxuYW1lPkIyPC9uYW1lPgogICAgIDxmbGFncz4xMzEyMDI8L2ZsYWdzPgogICAgIDxCYXNpY0VudHJ5PgogICAgICA8bmFtZT5BcmVhPC9uYW1lPgogICAgICA8ZmxhZ3M+MTMxNDU4PC9mbGFncz4KICAgICAgPHZhbHVlIHR5cGU9IjEiPjE8L3ZhbHVlPgogICAgICA8QmFzaWNFbnRyeT4KICAgICAgIDxuYW1lPlVzZXJkZWZOYW1lPC9uYW1lPgogICAgICAgPGZsYWdzPjEzMTk3MDwvZmxhZ3M+CiAgICAgICA8dmFsdWUgdHlwZT0iMyI+PC92YWx1ZT4KICAgICAgPC9CYXNpY0VudHJ5PgogICAgIDwvQmFzaWNFbnRyeT4KICAgICA8QmFzaWNFbnRyeT4KICAgICAgPG5hbWU+SGVpZ2h0PC9uYW1lPgogICAgICA8ZmxhZ3M+MTMxNDU4PC9mbGFncz4KICAgICAgPHZhbHVlIHR5cGU9IjEiPjE8L3ZhbHVlPgogICAgICA8QmFzaWNFbnRyeT4KICAgICAgIDxuYW1lPlVzZXJkZWZOYW1lPC9uYW1lPgogICAgICAgPGZsYWdzPjEzMTk3MDwvZmxhZ3M+CiAgICAgICA8dmFsdWUgdHlwZT0iMyI+PC92YWx1ZT4KICAgICAgPC9CYXNpY0VudHJ5PgogICAgIDwvQmFzaWNFbnRyeT4KICAgICA8QmFzaWNFbnRyeT4KICAgICAgPG5hbWU+V2lkdGg8L25hbWU+CiAgICAgIDxmbGFncz4xMzE0NTg8L2ZsYWdzPgogICAgICA8dmFsdWUgdHlwZT0iMSI+MTwvdmFsdWU+CiAgICAgIDxCYXNpY0VudHJ5PgogICAgICAgPG5hbWU+VXNlcmRlZk5hbWU8L25hbWU+CiAgICAgICA8ZmxhZ3M+MTMxOTcwPC9mbGFncz4KICAgICAgIDx2YWx1ZSB0eXBlPSIzIj48L3ZhbHVlPgogICAgICA8L0Jhc2ljRW50cnk+CiAgICAgPC9CYXNpY0VudHJ5PgogICAgPC9CYXNpY0VudHJ5PgogICAgPEJhc2ljRW50cnk+CiAgICAgPG5hbWU+QjM8L25hbWU+CiAgICAgPGZsYWdzPjEzMTIwMjwvZmxhZ3M+CiAgICAgPEJhc2ljRW50cnk+CiAgICAgIDxuYW1lPkFyZWE8L25hbWU+CiAgICAgIDxmbGFncz4xMzE0NTg8L2ZsYWdzPgogICAgICA8dmFsdWUgdHlwZT0iMSI+MTwvdmFsdWU+CiAgICAgIDxCYXNpY0VudHJ5PgogICAgICAgPG5hbWU+VXNlcmRlZk5hbWU8L25hbWU+CiAgICAgICA8ZmxhZ3M+MTMxOTcwPC9mbGFncz4KICAgICAgIDx2YWx1ZSB0eXBlPSIzIj48L3ZhbHVlPgogICAgICA8L0Jhc2ljRW50cnk+CiAgICAgPC9CYXNpY0VudHJ5PgogICAgIDxCYXNpY0VudHJ5PgogICAgICA8bmFtZT5IZWlnaHQ8L25hbWU+CiAgICAgIDxmbGFncz4xMzE0NTg8L2ZsYWdzPgogICAgICA8dmFsdWUgdHlwZT0iMSI+MTwvdmFsdWU+CiAgICAgIDxCYXNpY0VudHJ5PgogICAgICAgPG5hbWU+VXNlcmRlZk5hbWU8L25hbWU+CiAgICAgICA8ZmxhZ3M+MTMxOTcwPC9mbGFncz4KICAgICAgIDx2YWx1ZSB0eXBlPSIzIj48L3ZhbHVlPgogICAgICA8L0Jhc2ljRW50cnk+CiAgICAgPC9CYXNpY0VudHJ5PgogICAgIDxCYXNpY0VudHJ5PgogICAgICA8bmFtZT5XaWR0aDwvbmFtZT4KICAgICAgPGZsYWdzPjEzMTQ1ODwvZmxhZ3M+CiAgICAgIDx2YWx1ZSB0eXBlPSIxIj4xPC92YWx1ZT4KICAgICAgPEJhc2ljRW50cnk+CiAgICAgICA8bmFtZT5Vc2VyZGVmTmFtZTwvbmFtZT4KICAgICAgIDxmbGFncz4xMzE5NzA8L2ZsYWdzPgogICAgICAgPHZhbHVlIHR5cGU9IjMiPjwvdmFsdWU+CiAgICAgIDwvQmFzaWNFbnRyeT4KICAgICA8L0Jhc2ljRW50cnk+CiAgICA8L0Jhc2ljRW50cnk+CiAgICA8QmFzaWNFbnRyeT4KICAgICA8bmFtZT5CNDwvbmFtZT4KICAgICA8ZmxhZ3M+MTMxMjAyPC9mbGFncz4KICAgICA8QmFzaWNFbnRyeT4KICAgICAgPG5hbWU+QXJlYTwvbmFtZT4KICAgICAgPGZsYWdzPjEzMTQ1ODwvZmxhZ3M+CiAgICAgIDx2YWx1ZSB0eXBlPSIxIj4xPC92YWx1ZT4KICAgICAgPEJhc2ljRW50cnk+CiAgICAgICA8bmFtZT5Vc2VyZGVmTmFtZTwvbmFtZT4KICAgICAgIDxmbGFncz4xMzE5NzA8L2ZsYWdzPgogICAgICAgPHZhbHVlIHR5cGU9IjMiPjwvdmFsdWU+CiAgICAgIDwvQmFzaWNFbnRyeT4KICAgICA8L0Jhc2ljRW50cnk+CiAgICAgPEJhc2ljRW50cnk+CiAgICAgIDxuYW1lPkhlaWdodDwvbmFtZT4KICAgICAgPGZsYWdzPjEzMTQ1ODwvZmxhZ3M+CiAgICAgIDx2YWx1ZSB0eXBlPSIxIj4xPC92YWx1ZT4KICAgICAgPEJhc2ljRW50cnk+CiAgICAgICA8bmFtZT5Vc2VyZGVmTmFtZTwvbmFtZT4KICAgICAgIDxmbGFncz4xMzE5NzA8L2ZsYWdzPgogICAgICAgPHZhbHVlIHR5cGU9IjMiPjwvdmFsdWU+CiAgICAgIDwvQmFzaWNFbnRyeT4KICAgICA8L0Jhc2ljRW50cnk+CiAgICAgPEJhc2ljRW50cnk+CiAgICAgIDxuYW1lPldpZHRoPC9uYW1lPgogICAgICA8ZmxhZ3M+MTMxNDU4PC9mbGFncz4KICAgICAgPHZhbHVlIHR5cGU9IjEiPjE8L3ZhbHVlPgogICAgICA8QmFzaWNFbnRyeT4KICAgICAgIDxuYW1lPlVzZXJkZWZOYW1lPC9uYW1lPgogICAgICAgPGZsYWdzPjEzMTk3MDwvZmxhZ3M+CiAgICAgICA8dmFsdWUgdHlwZT0iMyI+PC92YWx1ZT4KICAgICAgPC9CYXNpY0VudHJ5PgogICAgIDwvQmFzaWNFbnRyeT4KICAgIDwvQmFzaWNFbnRyeT4KICAgIDxCYXNpY0VudHJ5PgogICAgIDxuYW1lPlIxPC9uYW1lPgogICAgIDxmbGFncz4xMzEyMDI8L2ZsYWdzPgogICAgIDxCYXNpY0VudHJ5PgogICAgICA8bmFtZT5BcmVhPC9uYW1lPgogICAgICA8ZmxhZ3M+MTMxNDU4PC9mbGFncz4KICAgICAgPHZhbHVlIHR5cGU9IjEiPjE8L3ZhbHVlPgogICAgICA8QmFzaWNFbnRyeT4KICAgICAgIDxuYW1lPlVzZXJkZWZOYW1lPC9uYW1lPgogICAgICAgPGZsYWdzPjEzMTk3MDwvZmxhZ3M+CiAgICAgICA8dmFsdWUgdHlwZT0iMyI+PC92YWx1ZT4KICAgICAgPC9CYXNpY0VudHJ5PgogICAgIDwvQmFzaWNFbnRyeT4KICAgICA8QmFzaWNFbnRyeT4KICAgICAgPG5hbWU+SGVpZ2h0PC9uYW1lPgogICAgICA8ZmxhZ3M+MTMxNDU4PC9mbGFncz4KICAgICAgPHZhbHVlIHR5cGU9IjEiPjE8L3ZhbHVlPgogICAgICA8QmFzaWNFbnRyeT4KICAgICAgIDxuYW1lPlVzZXJkZWZOYW1lPC9uYW1lPgogICAgICAgPGZsYWdzPjEzMTk3MDwvZmxhZ3M+CiAgICAgICA8dmFsdWUgdHlwZT0iMyI+PC92YWx1ZT4KICAgICAgPC9CYXNpY0VudHJ5PgogICAgIDwvQmFzaWNFbnRyeT4KICAgICA8QmFzaWNFbnRyeT4KICAgICAgPG5hbWU+V2lkdGg8L25hbWU+CiAgICAgIDxmbGFncz4xMzE0NTg8L2ZsYWdzPgogICAgICA8dmFsdWUgdHlwZT0iMSI+MTwvdmFsdWU+CiAgICAgIDxCYXNpY0VudHJ5PgogICAgICAgPG5hbWU+VXNlcmRlZk5hbWU8L25hbWU+CiAgICAgICA8ZmxhZ3M+MTMxOTcwPC9mbGFncz4KICAgICAgIDx2YWx1ZSB0eXBlPSIzIj48L3ZhbHVlPgogICAgICA8L0Jhc2ljRW50cnk+CiAgICAgPC9CYXNpY0VudHJ5PgogICAgPC9CYXNpY0VudHJ5PgogICAgPEJhc2ljRW50cnk+CiAgICAgPG5hbWU+UjI8L25hbWU+CiAgICAgPGZsYWdzPjEzMTIwMjwvZmxhZ3M+CiAgICAgPEJhc2ljRW50cnk+CiAgICAgIDxuYW1lPkFyZWE8L25hbWU+CiAgICAgIDxmbGFncz4xMzE0NTg8L2ZsYWdzPgogICAgICA8dmFsdWUgdHlwZT0iMSI+MTwvdmFsdWU+CiAgICAgIDxCYXNpY0VudHJ5PgogICAgICAgPG5hbWU+VXNlcmRlZk5hbWU8L25hbWU+CiAgICAgICA8ZmxhZ3M+MTMxOTcwPC9mbGFncz4KICAgICAgIDx2YWx1ZSB0eXBlPSIzIj48L3ZhbHVlPgogICAgICA8L0Jhc2ljRW50cnk+CiAgICAgPC9CYXNpY0VudHJ5PgogICAgIDxCYXNpY0VudHJ5PgogICAgICA8bmFtZT5IZWlnaHQ8L25hbWU+CiAgICAgIDxmbGFncz4xMzE0NTg8L2ZsYWdzPgogICAgICA8dmFsdWUgdHlwZT0iMSI+MTwvdmFsdWU+CiAgICAgIDxCYXNpY0VudHJ5PgogICAgICAgPG5hbWU+VXNlcmRlZk5hbWU8L25hbWU+CiAgICAgICA8ZmxhZ3M+MTMxOTcwPC9mbGFncz4KICAgICAgIDx2YWx1ZSB0eXBlPSIzIj48L3ZhbHVlPgogICAgICA8L0Jhc2ljRW50cnk+CiAgICAgPC9CYXNpY0VudHJ5PgogICAgIDxCYXNpY0VudHJ5PgogICAgICA8bmFtZT5XaWR0aDwvbmFtZT4KICAgICAgPGZsYWdzPjEzMTQ1ODwvZmxhZ3M+CiAgICAgIDx2YWx1ZSB0eXBlPSIxIj4xPC92YWx1ZT4KICAgICAgPEJhc2ljRW50cnk+CiAgICAgICA8bmFtZT5Vc2VyZGVmTmFtZTwvbmFtZT4KICAgICAgIDxmbGFncz4xMzE5NzA8L2ZsYWdzPgogICAgICAgPHZhbHVlIHR5cGU9IjMiPjwvdmFsdWU+CiAgICAgIDwvQmFzaWNFbnRyeT4KICAgICA8L0Jhc2ljRW50cnk+CiAgICA8L0Jhc2ljRW50cnk+CiAgIDwvQmFzaWNFbnRyeT4KICAgPEJhc2ljRW50cnk+CiAgICA8bmFtZT5MYXNlcnM8L25hbWU+CiAgICA8ZmxhZ3M+MTMxMjAyPC9mbGFncz4KICAgIDxCYXNpY0VudHJ5PgogICAgIDxuYW1lPkJsdWU8L25hbWU+CiAgICAgPGZsYWdzPjEzMTQ1ODwvZmxhZ3M+CiAgICAgPHZhbHVlIHR5cGU9IjEiPjE8L3ZhbHVlPgogICAgPC9CYXNpY0VudHJ5PgogICAgPEJhc2ljRW50cnk+CiAgICAgPG5hbWU+VXY8L25hbWU+CiAgICAgPGZsYWdzPjEzMTQ1ODwvZmxhZ3M+CiAgICAgPHZhbHVlIHR5cGU9IjEiPjE8L3ZhbHVlPgogICAgPC9CYXNpY0VudHJ5PgogICAgPEJhc2ljRW50cnk+CiAgICAgPG5hbWU+UmVkPC9uYW1lPgogICAgIDxmbGFncz4xMzE0NTg8L2ZsYWdzPgogICAgIDx2YWx1ZSB0eXBlPSIxIj4xPC92YWx1ZT4KICAgIDwvQmFzaWNFbnRyeT4KICAgPC9CYXNpY0VudHJ5PgogICA8QmFzaWNFbnRyeT4KICAgIDxuYW1lPkdhaW48L25hbWU+CiAgICA8ZmxhZ3M+MTMxMjAyPC9mbGFncz4KICAgIDxCYXNpY0VudHJ5PgogICAgIDxuYW1lPk1pbjwvbmFtZT4KICAgICA8ZmxhZ3M+MTMxNzE0PC9mbGFncz4KICAgICA8dmFsdWUgdHlwZT0iMiI+MTAwPC92YWx1ZT4KICAgIDwvQmFzaWNFbnRyeT4KICAgIDxCYXNpY0VudHJ5PgogICAgIDxuYW1lPk1heDwvbmFtZT4KICAgICA8ZmxhZ3M+MTMxNzE0PC9mbGFncz4KICAgICA8dmFsdWUgdHlwZT0iMiI+OTk5PC92YWx1ZT4KICAgIDwvQmFzaWNFbnRyeT4KICAgIDxCYXNpY0VudHJ5PgogICAgIDxuYW1lPlByZWNpc2lvbjwvbmFtZT4KICAgICA8ZmxhZ3M+MTMxNzE0PC9mbGFncz4KICAgICA8dmFsdWUgdHlwZT0iMiI+MjwvdmFsdWU+CiAgICA8L0Jhc2ljRW50cnk+CiAgIDwvQmFzaWNFbnRyeT4KICAgPEJhc2ljRW50cnk+CiAgICA8bmFtZT5UcmlnZ2VyPC9uYW1lPgogICAgPGZsYWdzPjEzMTk3MDwvZmxhZ3M+CiAgICA8dmFsdWUgdHlwZT0iMyI+RlNDPC92YWx1ZT4KICAgPC9CYXNpY0VudHJ5PgogICA8QmFzaWNFbnRyeT4KICAgIDxuYW1lPkFyZWFUcmlnZ2VyPC9uYW1lPgogICAgPGZsYWdzPjEzMTQ1ODwvZmxhZ3M+CiAgICA8dmFsdWUgdHlwZT0iMSI+MDwvdmFsdWU+CiAgIDwvQmFzaWNFbnRyeT4KICAgPEJhc2ljRW50cnk+CiAgICA8bmFtZT5TZWNvbmRhcnlUcmlnZ2VyPC9uYW1lPgogICAgPGZsYWdzPjEzMTQ1ODwvZmxhZ3M+CiAgICA8dmFsdWUgdHlwZT0iMSI+MTwvdmFsdWU+CiAgICA8QmFzaWNFbnRyeT4KICAgICA8bmFtZT5DaGFubmVsPC9uYW1lPgogICAgIDxmbGFncz4xMzE5NzA8L2ZsYWdzPgogICAgIDx2YWx1ZSB0eXBlPSIzIj5GU0M8L3ZhbHVlPgogICAgPC9CYXNpY0VudHJ5PgogICAgPEJhc2ljRW50cnk+CiAgICAgPG5hbWU+VmFsdWU8L25hbWU+CiAgICAgPGZsYWdzPjEzMTcxNDwvZmxhZ3M+CiAgICAgPHZhbHVlIHR5cGU9IjIiPjEyNTgyPC92YWx1ZT4KICAgIDwvQmFzaWNFbnRyeT4KICAgPC9CYXNpY0VudHJ5PgogICA8QmFzaWNFbnRyeT4KICAgIDxuYW1lPkJMQzwvbmFtZT4KICAgIDxmbGFncz4xMzE0NTg8L2ZsYWdzPgogICAgPHZhbHVlIHR5cGU9IjEiPjE8L3ZhbHVlPgogICA8L0Jhc2ljRW50cnk+CiAgIDxCYXNpY0VudHJ5PgogICAgPG5hbWU+U2NvcGVNb2RlPC9uYW1lPgogICAgPGZsYWdzPjEzMTcxNDwvZmxhZ3M+CiAgICA8dmFsdWUgdHlwZT0iMiI+MDwvdmFsdWU+CiAgICA8QmFzaWNFbnRyeT4KICAgICA8bmFtZT5MZW5ndGg8L25hbWU+CiAgICAgPGZsYWdzPjEzMTcxNDwvZmxhZ3M+CiAgICAgPHZhbHVlIHR5cGU9IjIiPjY0PC92YWx1ZT4KICAgIDwvQmFzaWNFbnRyeT4KICAgIDxCYXNpY0VudHJ5PgogICAgIDxuYW1lPlNhbXBsZVR5cGVJZDE8L25hbWU+CiAgICAgPGZsYWdzPjEzMTcxNDwvZmxhZ3M+CiAgICAgPHZhbHVlIHR5cGU9IjIiPjA8L3ZhbHVlPgogICAgPC9CYXNpY0VudHJ5PgogICAgPEJhc2ljRW50cnk+CiAgICAgPG5hbWU+U2FtcGxlVHlwZUlkMjwvbmFtZT4KICAgICA8ZmxhZ3M+MTMxNzE0PC9mbGFncz4KICAgICA8dmFsdWUgdHlwZT0iMiI+MjwvdmFsdWU+CiAgICA8L0Jhc2ljRW50cnk+CiAgIDwvQmFzaWNFbnRyeT4KICAgPEJhc2ljRW50cnk+CiAgICA8bmFtZT5GcGdhQ3RybFNldDwvbmFtZT4KICAgIDxmbGFncz4xMzE3MTQ8L2ZsYWdzPgogICAgPHZhbHVlIHR5cGU9IjIiPjE8L3ZhbHVlPgogICA8L0Jhc2ljRW50cnk+CiAgIDxCYXNpY0VudHJ5PgogICAgPG5hbWU+Q29uZmlndXJhdGlvbjwvbmFtZT4KICAgIDxmbGFncz4xMzE5NzA8L2ZsYWdzPgogICAgPHZhbHVlIHR5cGU9IjMiPkZMODwvdmFsdWU+CiAgIDwvQmFzaWNFbnRyeT4KICA8L0Jhc2ljRW50cnk+CiAgPEJhc2ljRW50cnk+CiAgIDxuYW1lPkNvbXBlbnNhdGlvbjwvbmFtZT4KICAgPGZsYWdzPjEzMTIwMjwvZmxhZ3M+CiAgIDxCYXNpY0VudHJ5PgogICAgPG5hbWU+TWF0cml4PC9uYW1lPgogICAgPGZsYWdzPjEzMTk3MDwvZmxhZ3M+CiAgICA8dmFsdWUgdHlwZT0iMyI+MQowCjAKMAowCjAKMAowCjAKMQowCjAKMAowCjAKMAowCjAKMQowCjAKMAowCjAKMAowCjAKMQowCjAKMAowCjAKMAowCjAKMQowCjAKMAowCjAKMAowCjAKMQowCjAKMAowCjAKMAowCjAKMQowCjAKMAowCjAKMAowCjAKMTwvdmFsdWU+CiAgIDwvQmFzaWNFbnRyeT4KICAgPEJhc2ljRW50cnk+CiAgICA8bmFtZT5BY3RpdmU8L25hbWU+CiAgICA8ZmxhZ3M+MTMxNzE0PC9mbGFncz4KICAgIDx2YWx1ZSB0eXBlPSIyIj4wPC92YWx1ZT4KICAgPC9CYXNpY0VudHJ5PgogIDwvQmFzaWNFbnRyeT4KIDwvQmFzaWNFbnRyeT4KIDxCYXNpY0VudHJ5PgogIDxuYW1lPlZhbGlkaXR5S2V5PC9uYW1lPgogIDxmbGFncz4xMzI3Mzg8L2ZsYWdzPgogIDx2YWx1ZSB0eXBlPSI2IiBzaXplPSIxMTIiPgpOd0F6QURjQU5BQmhBR0VBTkFBM0FESUFNZ0E1QURFQU1BQXpBR0VBTXdCZkFEQUFNQUF3QURBQVh3QXlBQzRBCk1RQXhBQzRBTVFBNEFERUFOd0F1QURFQU9RQTJBRElBTXdCZkFFMEFZUUJqQUhNQVVRQjFBR0VBYmdCMEFGOEEKTWdBd0FERUFPQUF4QURFQU1RQTBBQT09PC92YWx1ZT4KIDwvQmFzaWNFbnRyeT4KIDxCYXNpY0VudHJ5PgogIDxuYW1lPkNvbmZpZ1ZlcnNpb248L25hbWU+CiAgPGZsYWdzPjEzMTk3MDwvZmxhZ3M+CiAgPHZhbHVlIHR5cGU9IjMiPjAuNC4yNTwvdmFsdWU+CiA8L0Jhc2ljRW50cnk+CiA8QmFzaWNFbnRyeT4KICA8bmFtZT5GaWxlVHlwZTwvbmFtZT4KICA8ZmxhZ3M+MTMxOTcwPC9mbGFncz4KICA8dmFsdWUgdHlwZT0iMyI+RGV2aWNlPC92YWx1ZT4KIDwvQmFzaWNFbnRyeT4KIDxCYXNpY0VudHJ5PgogIDxuYW1lPkNoZWNrc3VtPC9uYW1lPgogIDxmbGFncz4xMzE4NDI8L2ZsYWdzPgogIDx2YWx1ZSB0eXBlPSIzIj5kMTRkMWUwNGJjMjY3YjhhMjBhZmQ1YzYwZDRhNGU2NjwvdmFsdWU+CiA8L0Jhc2ljRW50cnk+CjwvQmFzaWNFbnRyeT4K/@MB_ANALYSIS/PEJhc2ljRW50cnk+CiA8bmFtZT5Tb2Z0d2FyZTwvbmFtZT4KIDxmbGFncz42NTY2NjwvZmxhZ3M+CiA8QmFzaWNFbnRyeT4KICA8bmFtZT5WYWxpZGl0eUtleTwvbmFtZT4KICA8ZmxhZ3M+NjcyMDI8L2ZsYWdzPgogIDx2YWx1ZSB0eXBlPSI2IiBzaXplPSIxMTIiPgpOd0F6QURjQU5BQmhBR0VBTkFBM0FESUFNZ0E1QURFQU1BQXpBR0VBTXdCZkFEQUFNQUF3QURBQVh3QXlBQzRBCk1RQXhBQzRBTVFBNEFERUFOd0F1QURFQU9RQTJBRElBTXdCZkFFMEFZUUJqQUhNQVVRQjFBR0VBYmdCMEFGOEEKTWdBd0FERUFPQUF4QURFQU1RQTBBQT09PC92YWx1ZT4KIDwvQmFzaWNFbnRyeT4KIDxCYXNpY0VudHJ5PgogIDxuYW1lPkNvbmZpZ1ZlcnNpb248L25hbWU+CiAgPGZsYWdzPjY2NDM0PC9mbGFncz4KICA8dmFsdWUgdHlwZT0iMyI+MC40LjI1PC92YWx1ZT4KIDwvQmFzaWNFbnRyeT4KIDxCYXNpY0VudHJ5PgogIDxuYW1lPkFuYWx5c2lzPC9uYW1lPgogIDxmbGFncz42NTY2NjwvZmxhZ3M+CiAgPEJhc2ljRW50cnk+CiAgIDxuYW1lPlZhcnM8L25hbWU+CiAgIDxmbGFncz42NTY2NjwvZmxhZ3M+CiAgIDxCYXNpY0VudHJ5PgogICAgPG5hbWU+MTwvbmFtZT4KICAgIDxmbGFncz42NTY2NjwvZmxhZ3M+CiAgICA8QmFzaWNFbnRyeT4KICAgICA8bmFtZT5TYW1wbGVzPC9uYW1lPgogICAgIDxmbGFncz42NTY2NjwvZmxhZ3M+CiAgICAgPEJhc2ljRW50cnk+CiAgICAgIDxuYW1lPlAxPC9uYW1lPgogICAgICA8ZmxhZ3M+NjYxNzg8L2ZsYWdzPgogICAgICA8dmFsdWUgdHlwZT0iMiI+Nzk8L3ZhbHVlPgogICAgICA8QmFzaWNFbnRyeT4KICAgICAgIDxuYW1lPlNhbXBsZXM8L25hbWU+CiAgICAgICA8ZmxhZ3M+NjU2NjY8L2ZsYWdzPgogICAgICAgPEJhc2ljRW50cnk+CiAgICAgICAgPG5hbWU+UDI8L25hbWU+CiAgICAgICAgPGZsYWdzPjY2MTc4PC9mbGFncz4KICAgICAgICA8dmFsdWUgdHlwZT0iMiI+ODA8L3ZhbHVlPgogICAgICAgIDxCYXNpY0VudHJ5PgogICAgICAgICA8bmFtZT5TYW1wbGVzPC9uYW1lPgogICAgICAgICA8ZmxhZ3M+NjU2NjY8L2ZsYWdzPgogICAgICAgICA8QmFzaWNFbnRyeT4KICAgICAgICAgIDxuYW1lPlAzPC9uYW1lPgogICAgICAgICAgPGZsYWdzPjY2MTc4PC9mbGFncz4KICAgICAgICAgIDx2YWx1ZSB0eXBlPSIyIj44MTwvdmFsdWU+CiAgICAgICAgIDwvQmFzaWNFbnRyeT4KICAgICAgICAgPEJhc2ljRW50cnk+CiAgICAgICAgICA8bmFtZT5MUjM8L25hbWU+CiAgICAgICAgICA8ZmxhZ3M+NjYxNzg8L2ZsYWdzPgogICAgICAgICAgPHZhbHVlIHR5cGU9IjIiPjA8L3ZhbHVlPgogICAgICAgICA8L0Jhc2ljRW50cnk+CiAgICAgICAgIDxCYXNpY0VudHJ5PgogICAgICAgICAgPG5hbWU+VVIzPC9uYW1lPgogICAgICAgICAgPGZsYWdzPjY2MTc4PC9mbGFncz4KICAgICAgICAgIDx2YWx1ZSB0eXBlPSIyIj4wPC92YWx1ZT4KICAgICAgICAgPC9CYXNpY0VudHJ5PgogICAgICAgICA8QmFzaWNFbnRyeT4KICAgICAgICAgIDxuYW1lPlVMMzwvbmFtZT4KICAgICAgICAgIDxmbGFncz42NjE3ODwvZmxhZ3M+CiAgICAgICAgICA8dmFsdWUgdHlwZT0iMiI+MDwvdmFsdWU+CiAgICAgICAgIDwvQmFzaWNFbnRyeT4KICAgICAgICAgPEJhc2ljRW50cnk+CiAgICAgICAgICA8bmFtZT5MTDM8L25hbWU+CiAgICAgICAgICA8ZmxhZ3M+NjYxNzg8L2ZsYWdzPgogICAgICAgICAgPHZhbHVlIHR5cGU9IjIiPjA8L3ZhbHVlPgogICAgICAgICA8L0Jhc2ljRW50cnk+CiAgICAgICAgPC9CYXNpY0VudHJ5PgogICAgICAgPC9CYXNpY0VudHJ5PgogICAgICA8L0Jhc2ljRW50cnk+CiAgICAgPC9CYXNpY0VudHJ5PgogICAgPC9CYXNpY0VudHJ5PgogICA8L0Jhc2ljRW50cnk+CiAgPC9CYXNpY0VudHJ5PgogPC9CYXNpY0VudHJ5PgogPEJhc2ljRW50cnk+CiAgPG5hbWU+V2luZG93czwvbmFtZT4KICA8ZmxhZ3M+NjU2NjY8L2ZsYWdzPgogIDxCYXNpY0VudHJ5PgogICA8bmFtZT52aWV3NHQgMzwvbmFtZT4KICAgPGZsYWdzPjY2NDM0PC9mbGFncz4KICAgPHZhbHVlIHR5cGU9IjMiPldpbmRvdzwvdmFsdWU+CiAgIDxCYXNpY0VudHJ5PgogICAgPG5hbWU+UGFnZXM8L25hbWU+CiAgICA8ZmxhZ3M+NjY0MzQ8L2ZsYWdzPgogICAgPHZhbHVlIHR5cGU9IjMiPlBhZ2UxPC92YWx1ZT4KICAgIDxCYXNpY0VudHJ5PgogICAgIDxuYW1lPlBhZ2UxPC9uYW1lPgogICAgIDxmbGFncz42NTY2NjwvZmxhZ3M+CiAgICAgPEJhc2ljRW50cnk+CiAgICAgIDxuYW1lPldpZGdldHM8L25hbWU+CiAgICAgIDxmbGFncz42NjQzNDwvZmxhZ3M+CiAgICAgIDx2YWx1ZSB0eXBlPSIzIj5wbG90MjwvdmFsdWU+CiAgICAgIDxCYXNpY0VudHJ5PgogICAgICAgPG5hbWU+UGFnZU5vPC9uYW1lPgogICAgICAgPGZsYWdzPjY2NDM0PC9mbGFncz4KICAgICAgIDx2YWx1ZSB0eXBlPSIzIj5UZXh0PC92YWx1ZT4KICAgICAgIDxCYXNpY0VudHJ5PgogICAgICAgIDxuYW1lPldpZGdldFNpemU8L25hbWU+CiAgICAgICAgPGZsYWdzPjY1NjY2PC9mbGFncz4KICAgICAgICA8QmFzaWNFbnRyeT4KICAgICAgICAgPG5hbWU+V2lkdGg8L25hbWU+CiAgICAgICAgIDxmbGFncz42NjE3ODwvZmxhZ3M+CiAgICAgICAgIDx2YWx1ZSB0eXBlPSIyIj4xMDI0PC92YWx1ZT4KICAgICAgICA8L0Jhc2ljRW50cnk+CiAgICAgICAgPEJhc2ljRW50cnk+CiAgICAgICAgIDxuYW1lPkhlaWdodDwvbmFtZT4KICAgICAgICAgPGZsYWdzPjY2MTc4PC9mbGFncz4KICAgICAgICAgPHZhbHVlIHR5cGU9IjIiPjE1PC92YWx1ZT4KICAgICAgICA8L0Jhc2ljRW50cnk+CiAgICAgICA8L0Jhc2ljRW50cnk+CiAgICAgICA8QmFzaWNFbnRyeT4KICAgICAgICA8bmFtZT5XaWRnZXRQb3M8L25hbWU+CiAgICAgICAgPGZsYWdzPjY1NjY2PC9mbGFncz4KICAgICAgICA8QmFzaWNFbnRyeT4KICAgICAgICAgPG5hbWU+WDwvbmFtZT4KICAgICAgICAgPGZsYWdzPjY2MTc4PC9mbGFncz4KICAgICAgICAgPHZhbHVlIHR5cGU9IjIiPjM8L3ZhbHVlPgogICAgICAgIDwvQmFzaWNFbnRyeT4KICAgICAgICA8QmFzaWNFbnRyeT4KICAgICAgICAgPG5hbWU+WTwvbmFtZT4KICAgICAgICAgPGZsYWdzPjY2MTc4PC9mbGFncz4KICAgICAgICAgPHZhbHVlIHR5cGU9IjIiPjM8L3ZhbHVlPgogICAgICAgIDwvQmFzaWNFbnRyeT4KICAgICAgIDwvQmFzaWNFbnRyeT4KICAgICAgIDxCYXNpY0VudHJ5PgogICAgICAgIDxuYW1lPlRleHRWYWx1ZTwvbmFtZT4KICAgICAgICA8ZmxhZ3M+NjY0MzQ8L2ZsYWdzPgogICAgICAgIDx2YWx1ZSB0eXBlPSIzIj4mbHQ7YiZndDsxLzEmbHQ7L2ImZ3Q7PC92YWx1ZT4KICAgICAgIDwvQmFzaWNFbnRyeT4KICAgICAgPC9CYXNpY0VudHJ5PgogICAgICA8QmFzaWNFbnRyeT4KICAgICAgIDxuYW1lPnBsb3QwPC9uYW1lPgogICAgICAgPGZsYWdzPjY2NDM0PC9mbGFncz4KICAgICAgIDx2YWx1ZSB0eXBlPSIzIj5QbG90PC92YWx1ZT4KICAgICAgIDxCYXNpY0VudHJ5PgogICAgICAgIDxuYW1lPlZpZXdGZWF0dXJlczwvbmFtZT4KICAgICAgICA8ZmxhZ3M+NjY0MzQ8L2ZsYWdzPgogICAgICAgIDx2YWx1ZSB0eXBlPSIzIj5GU0MtQQpTU0MtQTwvdmFsdWU+CiAgICAgICA8L0Jhc2ljRW50cnk+CiAgICAgICA8QmFzaWNFbnRyeT4KICAgICAgICA8bmFtZT5WaWV3TXVsdGlMYXllcjwvbmFtZT4KICAgICAgICA8ZmxhZ3M+NjU5MjI8L2ZsYWdzPgogICAgICAgIDx2YWx1ZSB0eXBlPSIxIj4wPC92YWx1ZT4KICAgICAgIDwvQmFzaWNFbnRyeT4KICAgICAgIDxCYXNpY0VudHJ5PgogICAgICAgIDxuYW1lPlZpZXdTb3VyY2U8L25hbWU+CiAgICAgICAgPGZsYWdzPjY2NDM0PC9mbGFncz4KICAgICAgICA8dmFsdWUgdHlwZT0iMyI+MTpsaXZlPC92YWx1ZT4KICAgICAgIDwvQmFzaWNFbnRyeT4KICAgICAgIDxCYXNpY0VudHJ5PgogICAgICAgIDxuYW1lPlZpZXdQb3B1bGF0aW9uczwvbmFtZT4KICAgICAgICA8ZmxhZ3M+NjY0MzQ8L2ZsYWdzPgogICAgICAgIDx2YWx1ZSB0eXBlPSIzIj4xOmxpdmU8L3ZhbHVlPgogICAgICAgPC9CYXNpY0VudHJ5PgogICAgICAgPEJhc2ljRW50cnk+CiAgICAgICAgPG5hbWU+Vmlld01vZGU8L25hbWU+CiAgICAgICAgPGZsYWdzPjY2MTc4PC9mbGFncz4KICAgICAgICA8dmFsdWUgdHlwZT0iMiI+MDwvdmFsdWU+CiAgICAgICA8L0Jhc2ljRW50cnk+CiAgICAgICA8QmFzaWNFbnRyeT4KICAgICAgICA8bmFtZT5WaWV3QXhlczwvbmFtZT4KICAgICAgICA8ZmxhZ3M+NjY0MzQ8L2ZsYWdzPgogICAgICAgIDx2YWx1ZSB0eXBlPSIzIj5BcyBhY3F1aXJlZApBcyBhY3F1aXJlZDwvdmFsdWU+CiAgICAgICA8L0Jhc2ljRW50cnk+CiAgICAgICA8QmFzaWNFbnRyeT4KICAgICAgICA8bmFtZT5WaWV3Wm9vbTwvbmFtZT4KICAgICAgICA8ZmxhZ3M+NjY0MzQ8L2ZsYWdzPgogICAgICAgIDx2YWx1ZSB0eXBlPSIzIj4wLjAsMS4wCjAuMCwxLjA8L3ZhbHVlPgogICAgICAgPC9CYXNpY0VudHJ5PgogICAgICAgPEJhc2ljRW50cnk+CiAgICAgICAgPG5hbWU+Vmlld0hpZGVSZWdpb25zPC9uYW1lPgogICAgICAgIDxmbGFncz42NjE3ODwvZmxhZ3M+CiAgICAgICAgPHZhbHVlIHR5cGU9IjIiPjA8L3ZhbHVlPgogICAgICAgPC9CYXNpY0VudHJ5PgogICAgICAgPEJhc2ljRW50cnk+CiAgICAgICAgPG5hbWU+SGlzdG9ncmFtVXNlT3ZlcmxheTwvbmFtZT4KICAgICAgICA8ZmxhZ3M+NjYxNzg8L2ZsYWdzPgogICAgICAgIDx2YWx1ZSB0eXBlPSIyIj4wPC92YWx1ZT4KICAgICAgIDwvQmFzaWNFbnRyeT4KICAgICAgIDxCYXNpY0VudHJ5PgogICAgICAgIDxuYW1lPkhpc3RvZ3JhbU92ZXJsYXk8L25hbWU+CiAgICAgICAgPGZsYWdzPjY2NDM0PC9mbGFncz4KICAgICAgICA8dmFsdWUgdHlwZT0iMyI+CgoKCgoKCgoKPC92YWx1ZT4KICAgICAgIDwvQmFzaWNFbnRyeT4KICAgICAgIDxCYXNpY0VudHJ5PgogICAgICAgIDxuYW1lPkhpc3RvZ3JhbU92ZXJsYXlDb2xvcnM8L25hbWU+CiAgICAgICAgPGZsYWdzPjY2NDM0PC9mbGFncz4KICAgICAgICA8dmFsdWUgdHlwZT0iMyI+I2ZmYWE3ZgojZmZhYWZmCiNhYWZmN2YKIzk2ZDhlMQojYWFhYTdmCiNmZjg2NGEKI2ZjNTdmZgojNmJmZjQyCiM0MGJjZmYKI2EyYWEzNDwvdmFsdWU+CiAgICAgICA8L0Jhc2ljRW50cnk+CiAgICAgICA8QmFzaWNFbnRyeT4KICAgICAgICA8bmFtZT5WaWV3RGF0YUVuZDwvbmFtZT4KICAgICAgICA8ZmxhZ3M+NjYxNzg8L2ZsYWdzPgogICAgICAgIDx2YWx1ZSB0eXBlPSIyIj4yMTQ3NDgzNjQ3PC92YWx1ZT4KICAgICAgIDwvQmFzaWNFbnRyeT4KICAgICAgIDxCYXNpY0VudHJ5PgogICAgICAgIDxuYW1lPlZpZXdEYXRhU2tpcDwvbmFtZT4KICAgICAgICA8ZmxhZ3M+NjYxNzg8L2ZsYWdzPgogICAgICAgIDx2YWx1ZSB0eXBlPSIyIj4wPC92YWx1ZT4KICAgICAgIDwvQmFzaWNFbnRyeT4KICAgICAgIDxCYXNpY0VudHJ5PgogICAgICAgIDxuYW1lPlZpZXdEYXRhU3RhcnQ8L25hbWU+CiAgICAgICAgPGZsYWdzPjY2MTc4PC9mbGFncz4KICAgICAgICA8dmFsdWUgdHlwZT0iMiI+MDwvdmFsdWU+CiAgICAgICA8L0Jhc2ljRW50cnk+CiAgICAgICA8QmFzaWNFbnRyeT4KICAgICAgICA8bmFtZT5TY3JpcHRUZXh0PC9uYW1lPgogICAgICAgIDxmbGFncz42NjQzNDwvZmxhZ3M+CiAgICAgICAgPHZhbHVlIHR5cGU9IjMiPkVkaXQgdGV4dCB2aWEgUHJvcGVydGllczwvdmFsdWU+CiAgICAgICAgPEJhc2ljRW50cnk+CiAgICAgICAgIDxuYW1lPlByZWRlZmluZWRTY3JpcHRUZXh0PC9uYW1lPgogICAgICAgICA8ZmxhZ3M+NjY0MzQ8L2ZsYWdzPgogICAgICAgICA8dmFsdWUgdHlwZT0iMyI+PC92YWx1ZT4KICAgICAgICA8L0Jhc2ljRW50cnk+CiAgICAgICA8L0Jhc2ljRW50cnk+CiAgICAgICA8QmFzaWNFbnRyeT4KICAgICAgICA8bmFtZT5TY3JpcHRUZXh0QWxpZ25tZW50PC9uYW1lPgogICAgICAgIDxmbGFncz42NjE3ODwvZmxhZ3M+CiAgICAgICAgPHZhbHVlIHR5cGU9IjIiPjA8L3ZhbHVlPgogICAgICAgPC9CYXNpY0VudHJ5PgogICAgICAgPEJhc2ljRW50cnk+CiAgICAgICAgPG5hbWU+SGlzdG9ncmFtTm9ybWFsaXphdGlvbjwvbmFtZT4KICAgICAgICA8ZmxhZ3M+NjYxNzg8L2ZsYWdzPgogICAgICAgIDx2YWx1ZSB0eXBlPSIyIj4wPC92YWx1ZT4KICAgICAgIDwvQmFzaWNFbnRyeT4KICAgICAgIDxCYXNpY0VudHJ5PgogICAgICAgIDxuYW1lPkhpc3RvZ3JhbVBsb3RNb2RlPC9uYW1lPgogICAgICAgIDxmbGFncz42NjE3ODwvZmxhZ3M+CiAgICAgICAgPHZhbHVlIHR5cGU9IjIiPjA8L3ZhbHVlPgogICAgICAgPC9CYXNpY0VudHJ5PgogICAgICAgPEJhc2ljRW50cnk+CiAgICAgICAgPG5hbWU+SGlzdG9ncmFtU21vb3RoaW5nPC9uYW1lPgogICAgICAgIDxmbGFncz42NjE3ODwvZmxhZ3M+CiAgICAgICAgPHZhbHVlIHR5cGU9IjIiPjA8L3ZhbHVlPgogICAgICAgPC9CYXNpY0VudHJ5PgogICAgICAgPEJhc2ljRW50cnk+CiAgICAgICAgPG5hbWU+U3RhdGlzdGljRmVhdHVyZXM8L25hbWU+CiAgICAgICAgPGZsYWdzPjY2NDM0PC9mbGFncz4KICAgICAgICA8dmFsdWUgdHlwZT0iMyI+RlNDLUEKU1NDLUE8L3ZhbHVlPgogICAgICAgPC9CYXNpY0VudHJ5PgogICAgICAgPEJhc2ljRW50cnk+CiAgICAgICAgPG5hbWU+U3RhdGlzdGljUmVnaW9uRnVuY3M8L25hbWU+CiAgICAgICAgPGZsYWdzPjY2NDM0PC9mbGFncz4KICAgICAgICA8dmFsdWUgdHlwZT0iMyI+UGF0aAolLVQ8L3ZhbHVlPgogICAgICAgPC9CYXNpY0VudHJ5PgogICAgICAgPEJhc2ljRW50cnk+CiAgICAgICAgPG5hbWU+U3RhdGlzdGljRmVhdHVyZUZ1bmNzPC9uYW1lPgogICAgICAgIDxmbGFncz42NjQzNDwvZmxhZ3M+CiAgICAgICAgPHZhbHVlIHR5cGU9IjMiPjwvdmFsdWU+CiAgICAgICA8L0Jhc2ljRW50cnk+CiAgICAgICA8QmFzaWNFbnRyeT4KICAgICAgICA8bmFtZT5TdGF0aXN0aWNTb3VyY2VJbmZvPC9uYW1lPgogICAgICAgIDxmbGFncz42NTkyMjwvZmxhZ3M+CiAgICAgICAgPHZhbHVlIHR5cGU9IjEiPjE8L3ZhbHVlPgogICAgICAgPC9CYXNpY0VudHJ5PgogICAgICAgPEJhc2ljRW50cnk+CiAgICAgICAgPG5hbWU+U3RhdGlzdGljVGFibGU8L25hbWU+CiAgICAgICAgPGZsYWdzPjY1OTIyPC9mbGFncz4KICAgICAgICA8dmFsdWUgdHlwZT0iMSI+MTwvdmFsdWU+CiAgICAgICA8L0Jhc2ljRW50cnk+CiAgICAgICA8QmFzaWNFbnRyeT4KICAgICAgICA8bmFtZT5TdGF0aXN0aWNGZWF0dXJlTmFtZTwvbmFtZT4KICAgICAgICA8ZmxhZ3M+NjYxNzg8L2ZsYWdzPgogICAgICAgIDx2YWx1ZSB0eXBlPSIyIj4wPC92YWx1ZT4KICAgICAgIDwvQmFzaWNFbnRyeT4KICAgICAgIDxCYXNpY0VudHJ5PgogICAgICAgIDxuYW1lPkhlYXRtYXA8L25hbWU+CiAgICAgICAgPGZsYWdzPjY1NjY2PC9mbGFncz4KICAgICAgICA8QmFzaWNFbnRyeT4KICAgICAgICAgPG5hbWU+Q29sb3IxPC9uYW1lPgogICAgICAgICA8ZmxhZ3M+NjY0MzQ8L2ZsYWdzPgogICAgICAgICA8dmFsdWUgdHlwZT0iMyI+I2ZmMDAwMDwvdmFsdWU+CiAgICAgICAgPC9CYXNpY0VudHJ5PgogICAgICAgIDxCYXNpY0VudHJ5PgogICAgICAgICA8bmFtZT5Db2xvcjI8L25hbWU+CiAgICAgICAgIDxmbGFncz42NjQzNDwvZmxhZ3M+CiAgICAgICAgIDx2YWx1ZSB0eXBlPSIzIj4jMDBhYTAwPC92YWx1ZT4KICAgICAgICA8L0Jhc2ljRW50cnk+CiAgICAgICAgPEJhc2ljRW50cnk+CiAgICAgICAgIDxuYW1lPkNvbG9yMzwvbmFtZT4KICAgICAgICAgPGZsYWdzPjY2NDM0PC9mbGFncz4KICAgICAgICAgPHZhbHVlIHR5cGU9IjMiPiNmZmZmMDA8L3ZhbHVlPgogICAgICAgIDwvQmFzaWNFbnRyeT4KICAgICAgICA8QmFzaWNFbnRyeT4KICAgICAgICAgPG5hbWU+Q29sb3I0PC9uYW1lPgogICAgICAgICA8ZmxhZ3M+NjY0MzQ8L2ZsYWdzPgogICAgICAgICA8dmFsdWUgdHlwZT0iMyI+IzMzMzNmZjwvdmFsdWU+CiAgICAgICAgPC9CYXNpY0VudHJ5PgogICAgICAgIDxCYXNpY0VudHJ5PgogICAgICAgICA8bmFtZT5UaHJlc2hvbGQxPC9uYW1lPgogICAgICAgICA8ZmxhZ3M+Njc0NTg8L2ZsYWdzPgogICAgICAgICA8dmFsdWUgdHlwZT0iNyI+MTwvdmFsdWU+CiAgICAgICAgPC9CYXNpY0VudHJ5PgogICAgICAgIDxCYXNpY0VudHJ5PgogICAgICAgICA8bmFtZT5UaHJlc2hvbGQyPC9uYW1lPgogICAgICAgICA8ZmxhZ3M+Njc0NTg8L2ZsYWdzPgogICAgICAgICA8dmFsdWUgdHlwZT0iNyI+MTAwPC92YWx1ZT4KICAgICAgICA8L0Jhc2ljRW50cnk+CiAgICAgICAgPEJhc2ljRW50cnk+CiAgICAgICAgIDxuYW1lPlJlZ2lvbjwvbmFtZT4KICAgICAgICAgPGZsYWdzPjY2NDM0PC9mbGFncz4KICAgICAgICAgPHZhbHVlIHR5cGU9IjMiPmxpdmU8L3ZhbHVlPgogICAgICAgIDwvQmFzaWNFbnRyeT4KICAgICAgICA8QmFzaWNFbnRyeT4KICAgICAgICAgPG5hbWU+UmVnaW9uRnVuY3Rpb248L25hbWU+CiAgICAgICAgIDxmbGFncz42NjQzNDwvZmxhZ3M+CiAgICAgICAgIDx2YWx1ZSB0eXBlPSIzIj5Db3VudDwvdmFsdWU+CiAgICAgICAgPC9CYXNpY0VudHJ5PgogICAgICAgIDxCYXNpY0VudHJ5PgogICAgICAgICA8bmFtZT5GZWF0dXJlPC9uYW1lPgogICAgICAgICA8ZmxhZ3M+NjY0MzQ8L2ZsYWdzPgogICAgICAgICA8dmFsdWUgdHlwZT0iMyI+RlNDLUE8L3ZhbHVlPgogICAgICAgIDwvQmFzaWNFbnRyeT4KICAgICAgICA8QmFzaWNFbnRyeT4KICAgICAgICAgPG5hbWU+RmVhdHVyZUZ1bmN0aW9uPC9uYW1lPgogICAgICAgICA8ZmxhZ3M+NjY0MzQ8L2ZsYWdzPgogICAgICAgICA8dmFsdWUgdHlwZT0iMyI+TWVhbjwvdmFsdWU+CiAgICAgICAgPC9CYXNpY0VudHJ5PgogICAgICAgIDxCYXNpY0VudHJ5PgogICAgICAgICA8bmFtZT5Nb2RlPC9uYW1lPgogICAgICAgICA8ZmxhZ3M+NjYxNzg8L2ZsYWdzPgogICAgICAgICA8dmFsdWUgdHlwZT0iMiI+MDwvdmFsdWU+CiAgICAgICAgPC9CYXNpY0VudHJ5PgogICAgICAgIDxCYXNpY0VudHJ5PgogICAgICAgICA8bmFtZT5GdW5jdGlvbjwvbmFtZT4KICAgICAgICAgPGZsYWdzPjY2MTc4PC9mbGFncz4KICAgICAgICAgPHZhbHVlIHR5cGU9IjIiPjE8L3ZhbHVlPgogICAgICAgIDwvQmFzaWNFbnRyeT4KICAgICAgICA8QmFzaWNFbnRyeT4KICAgICAgICAgPG5hbWU+RGlzYWJsZWRHcm91cHM8L25hbWU+CiAgICAgICAgIDxmbGFncz42NjQzNDwvZmxhZ3M+CiAgICAgICAgIDx2YWx1ZSB0eXBlPSIzIj48L3ZhbHVlPgogICAgICAgIDwvQmFzaWNFbnRyeT4KICAgICAgIDwvQmFzaWNFbnRyeT4KICAgICAgIDxCYXNpY0VudHJ5PgogICAgICAgIDxuYW1lPlZpZXdIZWlnaHQ8L25hbWU+CiAgICAgICAgPGZsYWdzPjY2MTc4PC9mbGFncz4KICAgICAgICA8dmFsdWUgdHlwZT0iMiI+MTQ4PC92YWx1ZT4KICAgICAgIDwvQmFzaWNFbnRyeT4KICAgICAgIDxCYXNpY0VudHJ5PgogICAgICAgIDxuYW1lPlZpZXdXaWR0aDwvbmFtZT4KICAgICAgICA8ZmxhZ3M+NjYxNzg8L2ZsYWdzPgogICAgICAgIDx2YWx1ZSB0eXBlPSIyIj4xNDg8L3ZhbHVlPgogICAgICAgPC9CYXNpY0VudHJ5PgogICAgICAgPEJhc2ljRW50cnk+CiAgICAgICAgPG5hbWU+V2lkZ2V0UG9zPC9uYW1lPgogICAgICAgIDxmbGFncz42NTY2NjwvZmxhZ3M+CiAgICAgICAgPEJhc2ljRW50cnk+CiAgICAgICAgIDxuYW1lPlg8L25hbWU+CiAgICAgICAgIDxmbGFncz42NjE3ODwvZmxhZ3M+CiAgICAgICAgIDx2YWx1ZSB0eXBlPSIyIj4xMzwvdmFsdWU+CiAgICAgICAgPC9CYXNpY0VudHJ5PgogICAgICAgIDxCYXNpY0VudHJ5PgogICAgICAgICA8bmFtZT5ZPC9uYW1lPgogICAgICAgICA8ZmxhZ3M+NjYxNzg8L2ZsYWdzPgogICAgICAgICA8dmFsdWUgdHlwZT0iMiI+MTU8L3ZhbHVlPgogICAgICAgIDwvQmFzaWNFbnRyeT4KICAgICAgIDwvQmFzaWNFbnRyeT4KICAgICAgIDxCYXNpY0VudHJ5PgogICAgICAgIDxuYW1lPldpZGdldFNpemU8L25hbWU+CiAgICAgICAgPGZsYWdzPjY1NjY2PC9mbGFncz4KICAgICAgICA8QmFzaWNFbnRyeT4KICAgICAgICAgPG5hbWU+V2lkdGg8L25hbWU+CiAgICAgICAgIDxmbGFncz42NjE3ODwvZmxhZ3M+CiAgICAgICAgIDx2YWx1ZSB0eXBlPSIyIj4yMzQ8L3ZhbHVlPgogICAgICAgIDwvQmFzaWNFbnRyeT4KICAgICAgICA8QmFzaWNFbnRyeT4KICAgICAgICAgPG5hbWU+SGVpZ2h0PC9uYW1lPgogICAgICAgICA8ZmxhZ3M+NjYxNzg8L2ZsYWdzPgogICAgICAgICA8dmFsdWUgdHlwZT0iMiI+MjA5PC92YWx1ZT4KICAgICAgICA8L0Jhc2ljRW50cnk+CiAgICAgICA8L0Jhc2ljRW50cnk+CiAgICAgIDwvQmFzaWNFbnRyeT4KICAgICAgPEJhc2ljRW50cnk+CiAgICAgICA8bmFtZT5wbG90MTwvbmFtZT4KICAgICAgIDxmbGFncz42NjQzNDwvZmxhZ3M+CiAgICAgICA8dmFsdWUgdHlwZT0iMyI+UGxvdDwvdmFsdWU+CiAgICAgICA8QmFzaWNFbnRyeT4KICAgICAgICA8bmFtZT5WaWV3RmVhdHVyZXM8L25hbWU+CiAgICAgICAgPGZsYWdzPjY2NDM0PC9mbGFncz4KICAgICAgICA8dmFsdWUgdHlwZT0iMyI+RlNDLUEKRlNDLUg8L3ZhbHVlPgogICAgICAgPC9CYXNpY0VudHJ5PgogICAgICAgPEJhc2ljRW50cnk+CiAgICAgICAgPG5hbWU+Vmlld011bHRpTGF5ZXI8L25hbWU+CiAgICAgICAgPGZsYWdzPjY1OTIyPC9mbGFncz4KICAgICAgICA8dmFsdWUgdHlwZT0iMSI+MDwvdmFsdWU+CiAgICAgICA8L0Jhc2ljRW50cnk+CiAgICAgICA8QmFzaWNFbnRyeT4KICAgICAgICA8bmFtZT5WaWV3U291cmNlPC9uYW1lPgogICAgICAgIDxmbGFncz42NjQzNDwvZmxhZ3M+CiAgICAgICAgPHZhbHVlIHR5cGU9IjMiPjE6bGl2ZVxQMTwvdmFsdWU+CiAgICAgICA8L0Jhc2ljRW50cnk+CiAgICAgICA8QmFzaWNFbnRyeT4KICAgICAgICA8bmFtZT5WaWV3UG9wdWxhdGlvbnM8L25hbWU+CiAgICAgICAgPGZsYWdzPjY2NDM0PC9mbGFncz4KICAgICAgICA8dmFsdWUgdHlwZT0iMyI+MTpsaXZlXFAxPC92YWx1ZT4KICAgICAgIDwvQmFzaWNFbnRyeT4KICAgICAgIDxCYXNpY0VudHJ5PgogICAgICAgIDxuYW1lPlZpZXdNb2RlPC9uYW1lPgogICAgICAgIDxmbGFncz42NjE3ODwvZmxhZ3M+CiAgICAgICAgPHZhbHVlIHR5cGU9IjIiPjE8L3ZhbHVlPgogICAgICAgPC9CYXNpY0VudHJ5PgogICAgICAgPEJhc2ljRW50cnk+CiAgICAgICAgPG5hbWU+Vmlld0F4ZXM8L25hbWU+CiAgICAgICAgPGZsYWdzPjY2NDM0PC9mbGFncz4KICAgICAgICA8dmFsdWUgdHlwZT0iMyI+QXMgYWNxdWlyZWQKQXMgYWNxdWlyZWQ8L3ZhbHVlPgogICAgICAgPC9CYXNpY0VudHJ5PgogICAgICAgPEJhc2ljRW50cnk+CiAgICAgICAgPG5hbWU+Vmlld1pvb208L25hbWU+CiAgICAgICAgPGZsYWdzPjY2NDM0PC9mbGFncz4KICAgICAgICA8dmFsdWUgdHlwZT0iMyI+MC4wLDEuMAowLjAsMS4wPC92YWx1ZT4KICAgICAgIDwvQmFzaWNFbnRyeT4KICAgICAgIDxCYXNpY0VudHJ5PgogICAgICAgIDxuYW1lPlZpZXdIaWRlUmVnaW9uczwvbmFtZT4KICAgICAgICA8ZmxhZ3M+NjYxNzg8L2ZsYWdzPgogICAgICAgIDx2YWx1ZSB0eXBlPSIyIj4wPC92YWx1ZT4KICAgICAgIDwvQmFzaWNFbnRyeT4KICAgICAgIDxCYXNpY0VudHJ5PgogICAgICAgIDxuYW1lPkhpc3RvZ3JhbVVzZU92ZXJsYXk8L25hbWU+CiAgICAgICAgPGZsYWdzPjY2MTc4PC9mbGFncz4KICAgICAgICA8dmFsdWUgdHlwZT0iMiI+MDwvdmFsdWU+CiAgICAgICA8L0Jhc2ljRW50cnk+CiAgICAgICA8QmFzaWNFbnRyeT4KICAgICAgICA8bmFtZT5IaXN0b2dyYW1PdmVybGF5PC9uYW1lPgogICAgICAgIDxmbGFncz42NjQzNDwvZmxhZ3M+CiAgICAgICAgPHZhbHVlIHR5cGU9IjMiPmxpdmUKbGl2ZQpsaXZlCmxpdmUKbGl2ZQpsaXZlCmxpdmUKbGl2ZQpsaXZlCmxpdmU8L3ZhbHVlPgogICAgICAgPC9CYXNpY0VudHJ5PgogICAgICAgPEJhc2ljRW50cnk+CiAgICAgICAgPG5hbWU+SGlzdG9ncmFtT3ZlcmxheUNvbG9yczwvbmFtZT4KICAgICAgICA8ZmxhZ3M+NjY0MzQ8L2ZsYWdzPgogICAgICAgIDx2YWx1ZSB0eXBlPSIzIj4jZmZhYTdmCiNmZmFhZmYKI2FhZmY3ZgojOTZkOGUxCiNhYWFhN2YKI2ZmODY0YQojZmM1N2ZmCiM2YmZmNDIKIzQwYmNmZgojYTJhYTM0PC92YWx1ZT4KICAgICAgIDwvQmFzaWNFbnRyeT4KICAgICAgIDxCYXNpY0VudHJ5PgogICAgICAgIDxuYW1lPlZpZXdEYXRhRW5kPC9uYW1lPgogICAgICAgIDxmbGFncz42NjE3ODwvZmxhZ3M+CiAgICAgICAgPHZhbHVlIHR5cGU9IjIiPjIxNDc0ODM2NDc8L3ZhbHVlPgogICAgICAgPC9CYXNpY0VudHJ5PgogICAgICAgPEJhc2ljRW50cnk+CiAgICAgICAgPG5hbWU+Vmlld0RhdGFTa2lwPC9uYW1lPgogICAgICAgIDxmbGFncz42NjE3ODwvZmxhZ3M+CiAgICAgICAgPHZhbHVlIHR5cGU9IjIiPjA8L3ZhbHVlPgogICAgICAgPC9CYXNpY0VudHJ5PgogICAgICAgPEJhc2ljRW50cnk+CiAgICAgICAgPG5hbWU+Vmlld0RhdGFTdGFydDwvbmFtZT4KICAgICAgICA8ZmxhZ3M+NjYxNzg8L2ZsYWdzPgogICAgICAgIDx2YWx1ZSB0eXBlPSIyIj4wPC92YWx1ZT4KICAgICAgIDwvQmFzaWNFbnRyeT4KICAgICAgIDxCYXNpY0VudHJ5PgogICAgICAgIDxuYW1lPlNjcmlwdFRleHQ8L25hbWU+CiAgICAgICAgPGZsYWdzPjY2NDM0PC9mbGFncz4KICAgICAgICA8dmFsdWUgdHlwZT0iMyI+RWRpdCB0ZXh0IHZpYSBQcm9wZXJ0aWVzPC92YWx1ZT4KICAgICAgICA8QmFzaWNFbnRyeT4KICAgICAgICAgPG5hbWU+UHJlZGVmaW5lZFNjcmlwdFRleHQ8L25hbWU+CiAgICAgICAgIDxmbGFncz42NjQzNDwvZmxhZ3M+CiAgICAgICAgIDx2YWx1ZSB0eXBlPSIzIj48L3ZhbHVlPgogICAgICAgIDwvQmFzaWNFbnRyeT4KICAgICAgIDwvQmFzaWNFbnRyeT4KICAgICAgIDxCYXNpY0VudHJ5PgogICAgICAgIDxuYW1lPlNjcmlwdFRleHRBbGlnbm1lbnQ8L25hbWU+CiAgICAgICAgPGZsYWdzPjY2MTc4PC9mbGFncz4KICAgICAgICA8dmFsdWUgdHlwZT0iMiI+MDwvdmFsdWU+CiAgICAgICA8L0Jhc2ljRW50cnk+CiAgICAgICA8QmFzaWNFbnRyeT4KICAgICAgICA8bmFtZT5IaXN0b2dyYW1Ob3JtYWxpemF0aW9uPC9uYW1lPgogICAgICAgIDxmbGFncz42NjE3ODwvZmxhZ3M+CiAgICAgICAgPHZhbHVlIHR5cGU9IjIiPjA8L3ZhbHVlPgogICAgICAgPC9CYXNpY0VudHJ5PgogICAgICAgPEJhc2ljRW50cnk+CiAgICAgICAgPG5hbWU+SGlzdG9ncmFtUGxvdE1vZGU8L25hbWU+CiAgICAgICAgPGZsYWdzPjY2MTc4PC9mbGFncz4KICAgICAgICA8dmFsdWUgdHlwZT0iMiI+MDwvdmFsdWU+CiAgICAgICA8L0Jhc2ljRW50cnk+CiAgICAgICA8QmFzaWNFbnRyeT4KICAgICAgICA8bmFtZT5IaXN0b2dyYW1TbW9vdGhpbmc8L25hbWU+CiAgICAgICAgPGZsYWdzPjY2MTc4PC9mbGFncz4KICAgICAgICA8dmFsdWUgdHlwZT0iMiI+MDwvdmFsdWU+CiAgICAgICA8L0Jhc2ljRW50cnk+CiAgICAgICA8QmFzaWNFbnRyeT4KICAgICAgICA8bmFtZT5TdGF0aXN0aWNGZWF0dXJlczwvbmFtZT4KICAgICAgICA8ZmxhZ3M+NjY0MzQ8L2ZsYWdzPgogICAgICAgIDx2YWx1ZSB0eXBlPSIzIj5GU0MtQQpGU0MtSDwvdmFsdWU+CiAgICAgICA8L0Jhc2ljRW50cnk+CiAgICAgICA8QmFzaWNFbnRyeT4KICAgICAgICA8bmFtZT5TdGF0aXN0aWNSZWdpb25GdW5jczwvbmFtZT4KICAgICAgICA8ZmxhZ3M+NjY0MzQ8L2ZsYWdzPgogICAgICAgIDx2YWx1ZSB0eXBlPSIzIj5QYXRoCiUtIzwvdmFsdWU+CiAgICAgICA8L0Jhc2ljRW50cnk+CiAgICAgICA8QmFzaWNFbnRyeT4KICAgICAgICA8bmFtZT5TdGF0aXN0aWNGZWF0dXJlRnVuY3M8L25hbWU+CiAgICAgICAgPGZsYWdzPjY2NDM0PC9mbGFncz4KICAgICAgICA8dmFsdWUgdHlwZT0iMyI+PC92YWx1ZT4KICAgICAgIDwvQmFzaWNFbnRyeT4KICAgICAgIDxCYXNpY0VudHJ5PgogICAgICAgIDxuYW1lPlN0YXRpc3RpY1NvdXJjZUluZm88L25hbWU+CiAgICAgICAgPGZsYWdzPjY1OTIyPC9mbGFncz4KICAgICAgICA8dmFsdWUgdHlwZT0iMSI+MTwvdmFsdWU+CiAgICAgICA8L0Jhc2ljRW50cnk+CiAgICAgICA8QmFzaWNFbnRyeT4KICAgICAgICA8bmFtZT5TdGF0aXN0aWNUYWJsZTwvbmFtZT4KICAgICAgICA8ZmxhZ3M+NjU5MjI8L2ZsYWdzPgogICAgICAgIDx2YWx1ZSB0eXBlPSIxIj4xPC92YWx1ZT4KICAgICAgIDwvQmFzaWNFbnRyeT4KICAgICAgIDxCYXNpY0VudHJ5PgogICAgICAgIDxuYW1lPlN0YXRpc3RpY0ZlYXR1cmVOYW1lPC9uYW1lPgogICAgICAgIDxmbGFncz42NjE3ODwvZmxhZ3M+CiAgICAgICAgPHZhbHVlIHR5cGU9IjIiPjA8L3ZhbHVlPgogICAgICAgPC9CYXNpY0VudHJ5PgogICAgICAgPEJhc2ljRW50cnk+CiAgICAgICAgPG5hbWU+SGVhdG1hcDwvbmFtZT4KICAgICAgICA8ZmxhZ3M+NjU2NjY8L2ZsYWdzPgogICAgICAgIDxCYXNpY0VudHJ5PgogICAgICAgICA8bmFtZT5Db2xvcjE8L25hbWU+CiAgICAgICAgIDxmbGFncz42NjQzNDwvZmxhZ3M+CiAgICAgICAgIDx2YWx1ZSB0eXBlPSIzIj4jZmYwMDAwPC92YWx1ZT4KICAgICAgICA8L0Jhc2ljRW50cnk+CiAgICAgICAgPEJhc2ljRW50cnk+CiAgICAgICAgIDxuYW1lPkNvbG9yMjwvbmFtZT4KICAgICAgICAgPGZsYWdzPjY2NDM0PC9mbGFncz4KICAgICAgICAgPHZhbHVlIHR5cGU9IjMiPiMwMGFhMDA8L3ZhbHVlPgogICAgICAgIDwvQmFzaWNFbnRyeT4KICAgICAgICA8QmFzaWNFbnRyeT4KICAgICAgICAgPG5hbWU+Q29sb3IzPC9uYW1lPgogICAgICAgICA8ZmxhZ3M+NjY0MzQ8L2ZsYWdzPgogICAgICAgICA8dmFsdWUgdHlwZT0iMyI+I2ZmZmYwMDwvdmFsdWU+CiAgICAgICAgPC9CYXNpY0VudHJ5PgogICAgICAgIDxCYXNpY0VudHJ5PgogICAgICAgICA8bmFtZT5Db2xvcjQ8L25hbWU+CiAgICAgICAgIDxmbGFncz42NjQzNDwvZmxhZ3M+CiAgICAgICAgIDx2YWx1ZSB0eXBlPSIzIj4jMzMzM2ZmPC92YWx1ZT4KICAgICAgICA8L0Jhc2ljRW50cnk+CiAgICAgICAgPEJhc2ljRW50cnk+CiAgICAgICAgIDxuYW1lPlRocmVzaG9sZDE8L25hbWU+CiAgICAgICAgIDxmbGFncz42NzQ1ODwvZmxhZ3M+CiAgICAgICAgIDx2YWx1ZSB0eXBlPSI3Ij4xPC92YWx1ZT4KICAgICAgICA8L0Jhc2ljRW50cnk+CiAgICAgICAgPEJhc2ljRW50cnk+CiAgICAgICAgIDxuYW1lPlRocmVzaG9sZDI8L25hbWU+CiAgICAgICAgIDxmbGFncz42NzQ1ODwvZmxhZ3M+CiAgICAgICAgIDx2YWx1ZSB0eXBlPSI3Ij4xMDA8L3ZhbHVlPgogICAgICAgIDwvQmFzaWNFbnRyeT4KICAgICAgICA8QmFzaWNFbnRyeT4KICAgICAgICAgPG5hbWU+UmVnaW9uPC9uYW1lPgogICAgICAgICA8ZmxhZ3M+NjY0MzQ8L2ZsYWdzPgogICAgICAgICA8dmFsdWUgdHlwZT0iMyI+bGl2ZVxQMTwvdmFsdWU+CiAgICAgICAgPC9CYXNpY0VudHJ5PgogICAgICAgIDxCYXNpY0VudHJ5PgogICAgICAgICA8bmFtZT5SZWdpb25GdW5jdGlvbjwvbmFtZT4KICAgICAgICAgPGZsYWdzPjY2NDM0PC9mbGFncz4KICAgICAgICAgPHZhbHVlIHR5cGU9IjMiPkNvdW50PC92YWx1ZT4KICAgICAgICA8L0Jhc2ljRW50cnk+CiAgICAgICAgPEJhc2ljRW50cnk+CiAgICAgICAgIDxuYW1lPkZlYXR1cmU8L25hbWU+CiAgICAgICAgIDxmbGFncz42NjQzNDwvZmxhZ3M+CiAgICAgICAgIDx2YWx1ZSB0eXBlPSIzIj5GU0MtQTwvdmFsdWU+CiAgICAgICAgPC9CYXNpY0VudHJ5PgogICAgICAgIDxCYXNpY0VudHJ5PgogICAgICAgICA8bmFtZT5GZWF0dXJlRnVuY3Rpb248L25hbWU+CiAgICAgICAgIDxmbGFncz42NjQzNDwvZmxhZ3M+CiAgICAgICAgIDx2YWx1ZSB0eXBlPSIzIj5NZWFuPC92YWx1ZT4KICAgICAgICA8L0Jhc2ljRW50cnk+CiAgICAgICAgPEJhc2ljRW50cnk+CiAgICAgICAgIDxuYW1lPk1vZGU8L25hbWU+CiAgICAgICAgIDxmbGFncz42NjE3ODwvZmxhZ3M+CiAgICAgICAgIDx2YWx1ZSB0eXBlPSIyIj4wPC92YWx1ZT4KICAgICAgICA8L0Jhc2ljRW50cnk+CiAgICAgICAgPEJhc2ljRW50cnk+CiAgICAgICAgIDxuYW1lPkZ1bmN0aW9uPC9uYW1lPgogICAgICAgICA8ZmxhZ3M+NjYxNzg8L2ZsYWdzPgogICAgICAgICA8dmFsdWUgdHlwZT0iMiI+MTwvdmFsdWU+CiAgICAgICAgPC9CYXNpY0VudHJ5PgogICAgICAgIDxCYXNpY0VudHJ5PgogICAgICAgICA8bmFtZT5EaXNhYmxlZEdyb3VwczwvbmFtZT4KICAgICAgICAgPGZsYWdzPjY2NDM0PC9mbGFncz4KICAgICAgICAgPHZhbHVlIHR5cGU9IjMiPjwvdmFsdWU+CiAgICAgICAgPC9CYXNpY0VudHJ5PgogICAgICAgPC9CYXNpY0VudHJ5PgogICAgICAgPEJhc2ljRW50cnk+CiAgICAgICAgPG5hbWU+Vmlld0hlaWdodDwvbmFtZT4KICAgICAgICA8ZmxhZ3M+NjYxNzg8L2ZsYWdzPgogICAgICAgIDx2YWx1ZSB0eXBlPSIyIj4xNDg8L3ZhbHVlPgogICAgICAgPC9CYXNpY0VudHJ5PgogICAgICAgPEJhc2ljRW50cnk+CiAgICAgICAgPG5hbWU+Vmlld1dpZHRoPC9uYW1lPgogICAgICAgIDxmbGFncz42NjE3ODwvZmxhZ3M+CiAgICAgICAgPHZhbHVlIHR5cGU9IjIiPjE0ODwvdmFsdWU+CiAgICAgICA8L0Jhc2ljRW50cnk+CiAgICAgICA8QmFzaWNFbnRyeT4KICAgICAgICA8bmFtZT5XaWRnZXRQb3M8L25hbWU+CiAgICAgICAgPGZsYWdzPjY1NjY2PC9mbGFncz4KICAgICAgICA8QmFzaWNFbnRyeT4KICAgICAgICAgPG5hbWU+WDwvbmFtZT4KICAgICAgICAgPGZsYWdzPjY2MTc4PC9mbGFncz4KICAgICAgICAgPHZhbHVlIHR5cGU9IjIiPjI0NzwvdmFsdWU+CiAgICAgICAgPC9CYXNpY0VudHJ5PgogICAgICAgIDxCYXNpY0VudHJ5PgogICAgICAgICA8bmFtZT5ZPC9uYW1lPgogICAgICAgICA8ZmxhZ3M+NjYxNzg8L2ZsYWdzPgogICAgICAgICA8dmFsdWUgdHlwZT0iMiI+MTU8L3ZhbHVlPgogICAgICAgIDwvQmFzaWNFbnRyeT4KICAgICAgIDwvQmFzaWNFbnRyeT4KICAgICAgIDxCYXNpY0VudHJ5PgogICAgICAgIDxuYW1lPldpZGdldFNpemU8L25hbWU+CiAgICAgICAgPGZsYWdzPjY1NjY2PC9mbGFncz4KICAgICAgICA8QmFzaWNFbnRyeT4KICAgICAgICAgPG5hbWU+V2lkdGg8L25hbWU+CiAgICAgICAgIDxmbGFncz42NjE3ODwvZmxhZ3M+CiAgICAgICAgIDx2YWx1ZSB0eXBlPSIyIj4yMzQ8L3ZhbHVlPgogICAgICAgIDwvQmFzaWNFbnRyeT4KICAgICAgICA8QmFzaWNFbnRyeT4KICAgICAgICAgPG5hbWU+SGVpZ2h0PC9uYW1lPgogICAgICAgICA8ZmxhZ3M+NjYxNzg8L2ZsYWdzPgogICAgICAgICA8dmFsdWUgdHlwZT0iMiI+MjA5PC92YWx1ZT4KICAgICAgICA8L0Jhc2ljRW50cnk+CiAgICAgICA8L0Jhc2ljRW50cnk+CiAgICAgIDwvQmFzaWNFbnRyeT4KICAgICAgPEJhc2ljRW50cnk+CiAgICAgICA8bmFtZT5wbG90MjwvbmFtZT4KICAgICAgIDxmbGFncz42NjQzNDwvZmxhZ3M+CiAgICAgICA8dmFsdWUgdHlwZT0iMyI+UGxvdDwvdmFsdWU+CiAgICAgICA8QmFzaWNFbnRyeT4KICAgICAgICA8bmFtZT5WaWV3RmVhdHVyZXM8L25hbWU+CiAgICAgICAgPGZsYWdzPjY2NDM0PC9mbGFncz4KICAgICAgICA8dmFsdWUgdHlwZT0iMyI+QjEtQQpWMS1BPC92YWx1ZT4KICAgICAgIDwvQmFzaWNFbnRyeT4KICAgICAgIDxCYXNpY0VudHJ5PgogICAgICAgIDxuYW1lPlZpZXdNdWx0aUxheWVyPC9uYW1lPgogICAgICAgIDxmbGFncz42NTkyMjwvZmxhZ3M+CiAgICAgICAgPHZhbHVlIHR5cGU9IjEiPjA8L3ZhbHVlPgogICAgICAgPC9CYXNpY0VudHJ5PgogICAgICAgPEJhc2ljRW50cnk+CiAgICAgICAgPG5hbWU+Vmlld1NvdXJjZTwvbmFtZT4KICAgICAgICA8ZmxhZ3M+NjY0MzQ8L2ZsYWdzPgogICAgICAgIDx2YWx1ZSB0eXBlPSIzIj4xOmxpdmVcUDFcUDI8L3ZhbHVlPgogICAgICAgPC9CYXNpY0VudHJ5PgogICAgICAgPEJhc2ljRW50cnk+CiAgICAgICAgPG5hbWU+Vmlld1BvcHVsYXRpb25zPC9uYW1lPgogICAgICAgIDxmbGFncz42NjQzNDwvZmxhZ3M+CiAgICAgICAgPHZhbHVlIHR5cGU9IjMiPjE6bGl2ZVxQMVxQMjwvdmFsdWU+CiAgICAgICA8L0Jhc2ljRW50cnk+CiAgICAgICA8QmFzaWNFbnRyeT4KICAgICAgICA8bmFtZT5WaWV3TW9kZTwvbmFtZT4KICAgICAgICA8ZmxhZ3M+NjYxNzg8L2ZsYWdzPgogICAgICAgIDx2YWx1ZSB0eXBlPSIyIj4xPC92YWx1ZT4KICAgICAgIDwvQmFzaWNFbnRyeT4KICAgICAgIDxCYXNpY0VudHJ5PgogICAgICAgIDxuYW1lPlZpZXdBeGVzPC9uYW1lPgogICAgICAgIDxmbGFncz42NjQzNDwvZmxhZ3M+CiAgICAgICAgPHZhbHVlIHR5cGU9IjMiPkFzIGFjcXVpcmVkCkFzIGFjcXVpcmVkPC92YWx1ZT4KICAgICAgIDwvQmFzaWNFbnRyeT4KICAgICAgIDxCYXNpY0VudHJ5PgogICAgICAgIDxuYW1lPlZpZXdab29tPC9uYW1lPgogICAgICAgIDxmbGFncz42NjQzNDwvZmxhZ3M+CiAgICAgICAgPHZhbHVlIHR5cGU9IjMiPjAuMCwxLjAKMC4wLDEuMDwvdmFsdWU+CiAgICAgICA8L0Jhc2ljRW50cnk+CiAgICAgICA8QmFzaWNFbnRyeT4KICAgICAgICA8bmFtZT5WaWV3SGlkZVJlZ2lvbnM8L25hbWU+CiAgICAgICAgPGZsYWdzPjY2MTc4PC9mbGFncz4KICAgICAgICA8dmFsdWUgdHlwZT0iMiI+MDwvdmFsdWU+CiAgICAgICA8L0Jhc2ljRW50cnk+CiAgICAgICA8QmFzaWNFbnRyeT4KICAgICAgICA8bmFtZT5IaXN0b2dyYW1Vc2VPdmVybGF5PC9uYW1lPgogICAgICAgIDxmbGFncz42NjE3ODwvZmxhZ3M+CiAgICAgICAgPHZhbHVlIHR5cGU9IjIiPjA8L3ZhbHVlPgogICAgICAgPC9CYXNpY0VudHJ5PgogICAgICAgPEJhc2ljRW50cnk+CiAgICAgICAgPG5hbWU+SGlzdG9ncmFtT3ZlcmxheTwvbmFtZT4KICAgICAgICA8ZmxhZ3M+NjY0MzQ8L2ZsYWdzPgogICAgICAgIDx2YWx1ZSB0eXBlPSIzIj5saXZlCmxpdmUKbGl2ZQpsaXZlCmxpdmUKbGl2ZQpsaXZlCmxpdmUKbGl2ZQpsaXZlPC92YWx1ZT4KICAgICAgIDwvQmFzaWNFbnRyeT4KICAgICAgIDxCYXNpY0VudHJ5PgogICAgICAgIDxuYW1lPkhpc3RvZ3JhbU92ZXJsYXlDb2xvcnM8L25hbWU+CiAgICAgICAgPGZsYWdzPjY2NDM0PC9mbGFncz4KICAgICAgICA8dmFsdWUgdHlwZT0iMyI+I2ZmYWE3ZgojZmZhYWZmCiNhYWZmN2YKIzk2ZDhlMQojYWFhYTdmCiNmZjg2NGEKI2ZjNTdmZgojNmJmZjQyCiM0MGJjZmYKI2EyYWEzNDwvdmFsdWU+CiAgICAgICA8L0Jhc2ljRW50cnk+CiAgICAgICA8QmFzaWNFbnRyeT4KICAgICAgICA8bmFtZT5WaWV3RGF0YUVuZDwvbmFtZT4KICAgICAgICA8ZmxhZ3M+NjYxNzg8L2ZsYWdzPgogICAgICAgIDx2YWx1ZSB0eXBlPSIyIj4yMTQ3NDgzNjQ3PC92YWx1ZT4KICAgICAgIDwvQmFzaWNFbnRyeT4KICAgICAgIDxCYXNpY0VudHJ5PgogICAgICAgIDxuYW1lPlZpZXdEYXRhU2tpcDwvbmFtZT4KICAgICAgICA8ZmxhZ3M+NjYxNzg8L2ZsYWdzPgogICAgICAgIDx2YWx1ZSB0eXBlPSIyIj4wPC92YWx1ZT4KICAgICAgIDwvQmFzaWNFbnRyeT4KICAgICAgIDxCYXNpY0VudHJ5PgogICAgICAgIDxuYW1lPlZpZXdEYXRhU3RhcnQ8L25hbWU+CiAgICAgICAgPGZsYWdzPjY2MTc4PC9mbGFncz4KICAgICAgICA8dmFsdWUgdHlwZT0iMiI+MDwvdmFsdWU+CiAgICAgICA8L0Jhc2ljRW50cnk+CiAgICAgICA8QmFzaWNFbnRyeT4KICAgICAgICA8bmFtZT5TY3JpcHRUZXh0PC9uYW1lPgogICAgICAgIDxmbGFncz42NjQzNDwvZmxhZ3M+CiAgICAgICAgPHZhbHVlIHR5cGU9IjMiPkVkaXQgdGV4dCB2aWEgUHJvcGVydGllczwvdmFsdWU+CiAgICAgICAgPEJhc2ljRW50cnk+CiAgICAgICAgIDxuYW1lPlByZWRlZmluZWRTY3JpcHRUZXh0PC9uYW1lPgogICAgICAgICA8ZmxhZ3M+NjY0MzQ8L2ZsYWdzPgogICAgICAgICA8dmFsdWUgdHlwZT0iMyI+PC92YWx1ZT4KICAgICAgICA8L0Jhc2ljRW50cnk+CiAgICAgICA8L0Jhc2ljRW50cnk+CiAgICAgICA8QmFzaWNFbnRyeT4KICAgICAgICA8bmFtZT5TY3JpcHRUZXh0QWxpZ25tZW50PC9uYW1lPgogICAgICAgIDxmbGFncz42NjE3ODwvZmxhZ3M+CiAgICAgICAgPHZhbHVlIHR5cGU9IjIiPjA8L3ZhbHVlPgogICAgICAgPC9CYXNpY0VudHJ5PgogICAgICAgPEJhc2ljRW50cnk+CiAgICAgICAgPG5hbWU+SGlzdG9ncmFtTm9ybWFsaXphdGlvbjwvbmFtZT4KICAgICAgICA8ZmxhZ3M+NjYxNzg8L2ZsYWdzPgogICAgICAgIDx2YWx1ZSB0eXBlPSIyIj4wPC92YWx1ZT4KICAgICAgIDwvQmFzaWNFbnRyeT4KICAgICAgIDxCYXNpY0VudHJ5PgogICAgICAgIDxuYW1lPkhpc3RvZ3JhbVBsb3RNb2RlPC9uYW1lPgogICAgICAgIDxmbGFncz42NjE3ODwvZmxhZ3M+CiAgICAgICAgPHZhbHVlIHR5cGU9IjIiPjA8L3ZhbHVlPgogICAgICAgPC9CYXNpY0VudHJ5PgogICAgICAgPEJhc2ljRW50cnk+CiAgICAgICAgPG5hbWU+SGlzdG9ncmFtU21vb3RoaW5nPC9uYW1lPgogICAgICAgIDxmbGFncz42NjE3ODwvZmxhZ3M+CiAgICAgICAgPHZhbHVlIHR5cGU9IjIiPjA8L3ZhbHVlPgogICAgICAgPC9CYXNpY0VudHJ5PgogICAgICAgPEJhc2ljRW50cnk+CiAgICAgICAgPG5hbWU+U3RhdGlzdGljRmVhdHVyZXM8L25hbWU+CiAgICAgICAgPGZsYWdzPjY2NDM0PC9mbGFncz4KICAgICAgICA8dmFsdWUgdHlwZT0iMyI+QjEtQQpWMS1BPC92YWx1ZT4KICAgICAgIDwvQmFzaWNFbnRyeT4KICAgICAgIDxCYXNpY0VudHJ5PgogICAgICAgIDxuYW1lPlN0YXRpc3RpY1JlZ2lvbkZ1bmNzPC9uYW1lPgogICAgICAgIDxmbGFncz42NjQzNDwvZmxhZ3M+CiAgICAgICAgPHZhbHVlIHR5cGU9IjMiPlBhdGgKJS0jPC92YWx1ZT4KICAgICAgIDwvQmFzaWNFbnRyeT4KICAgICAgIDxCYXNpY0VudHJ5PgogICAgICAgIDxuYW1lPlN0YXRpc3RpY0ZlYXR1cmVGdW5jczwvbmFtZT4KICAgICAgICA8ZmxhZ3M+NjY0MzQ8L2ZsYWdzPgogICAgICAgIDx2YWx1ZSB0eXBlPSIzIj48L3ZhbHVlPgogICAgICAgPC9CYXNpY0VudHJ5PgogICAgICAgPEJhc2ljRW50cnk+CiAgICAgICAgPG5hbWU+U3RhdGlzdGljU291cmNlSW5mbzwvbmFtZT4KICAgICAgICA8ZmxhZ3M+NjU5MjI8L2ZsYWdzPgogICAgICAgIDx2YWx1ZSB0eXBlPSIxIj4xPC92YWx1ZT4KICAgICAgIDwvQmFzaWNFbnRyeT4KICAgICAgIDxCYXNpY0VudHJ5PgogICAgICAgIDxuYW1lPlN0YXRpc3RpY1RhYmxlPC9uYW1lPgogICAgICAgIDxmbGFncz42NTkyMjwvZmxhZ3M+CiAgICAgICAgPHZhbHVlIHR5cGU9IjEiPjE8L3ZhbHVlPgogICAgICAgPC9CYXNpY0VudHJ5PgogICAgICAgPEJhc2ljRW50cnk+CiAgICAgICAgPG5hbWU+U3RhdGlzdGljRmVhdHVyZU5hbWU8L25hbWU+CiAgICAgICAgPGZsYWdzPjY2MTc4PC9mbGFncz4KICAgICAgICA8dmFsdWUgdHlwZT0iMiI+MDwvdmFsdWU+CiAgICAgICA8L0Jhc2ljRW50cnk+CiAgICAgICA8QmFzaWNFbnRyeT4KICAgICAgICA8bmFtZT5IZWF0bWFwPC9uYW1lPgogICAgICAgIDxmbGFncz42NTY2NjwvZmxhZ3M+CiAgICAgICAgPEJhc2ljRW50cnk+CiAgICAgICAgIDxuYW1lPkNvbG9yMTwvbmFtZT4KICAgICAgICAgPGZsYWdzPjY2NDM0PC9mbGFncz4KICAgICAgICAgPHZhbHVlIHR5cGU9IjMiPiNmZjAwMDA8L3ZhbHVlPgogICAgICAgIDwvQmFzaWNFbnRyeT4KICAgICAgICA8QmFzaWNFbnRyeT4KICAgICAgICAgPG5hbWU+Q29sb3IyPC9uYW1lPgogICAgICAgICA8ZmxhZ3M+NjY0MzQ8L2ZsYWdzPgogICAgICAgICA8dmFsdWUgdHlwZT0iMyI+IzAwYWEwMDwvdmFsdWU+CiAgICAgICAgPC9CYXNpY0VudHJ5PgogICAgICAgIDxCYXNpY0VudHJ5PgogICAgICAgICA8bmFtZT5Db2xvcjM8L25hbWU+CiAgICAgICAgIDxmbGFncz42NjQzNDwvZmxhZ3M+CiAgICAgICAgIDx2YWx1ZSB0eXBlPSIzIj4jZmZmZjAwPC92YWx1ZT4KICAgICAgICA8L0Jhc2ljRW50cnk+CiAgICAgICAgPEJhc2ljRW50cnk+CiAgICAgICAgIDxuYW1lPkNvbG9yNDwvbmFtZT4KICAgICAgICAgPGZsYWdzPjY2NDM0PC9mbGFncz4KICAgICAgICAgPHZhbHVlIHR5cGU9IjMiPiMzMzMzZmY8L3ZhbHVlPgogICAgICAgIDwvQmFzaWNFbnRyeT4KICAgICAgICA8QmFzaWNFbnRyeT4KICAgICAgICAgPG5hbWU+VGhyZXNob2xkMTwvbmFtZT4KICAgICAgICAgPGZsYWdzPjY3NDU4PC9mbGFncz4KICAgICAgICAgPHZhbHVlIHR5cGU9IjciPjE8L3ZhbHVlPgogICAgICAgIDwvQmFzaWNFbnRyeT4KICAgICAgICA8QmFzaWNFbnRyeT4KICAgICAgICAgPG5hbWU+VGhyZXNob2xkMjwvbmFtZT4KICAgICAgICAgPGZsYWdzPjY3NDU4PC9mbGFncz4KICAgICAgICAgPHZhbHVlIHR5cGU9IjciPjEwMDwvdmFsdWU+CiAgICAgICAgPC9CYXNpY0VudHJ5PgogICAgICAgIDxCYXNpY0VudHJ5PgogICAgICAgICA8bmFtZT5SZWdpb248L25hbWU+CiAgICAgICAgIDxmbGFncz42NjQzNDwvZmxhZ3M+CiAgICAgICAgIDx2YWx1ZSB0eXBlPSIzIj5saXZlXFAxXFAyPC92YWx1ZT4KICAgICAgICA8L0Jhc2ljRW50cnk+CiAgICAgICAgPEJhc2ljRW50cnk+CiAgICAgICAgIDxuYW1lPlJlZ2lvbkZ1bmN0aW9uPC9uYW1lPgogICAgICAgICA8ZmxhZ3M+NjY0MzQ8L2ZsYWdzPgogICAgICAgICA8dmFsdWUgdHlwZT0iMyI+Q291bnQ8L3ZhbHVlPgogICAgICAgIDwvQmFzaWNFbnRyeT4KICAgICAgICA8QmFzaWNFbnRyeT4KICAgICAgICAgPG5hbWU+RmVhdHVyZTwvbmFtZT4KICAgICAgICAgPGZsYWdzPjY2NDM0PC9mbGFncz4KICAgICAgICAgPHZhbHVlIHR5cGU9IjMiPkZTQy1BPC92YWx1ZT4KICAgICAgICA8L0Jhc2ljRW50cnk+CiAgICAgICAgPEJhc2ljRW50cnk+CiAgICAgICAgIDxuYW1lPkZlYXR1cmVGdW5jdGlvbjwvbmFtZT4KICAgICAgICAgPGZsYWdzPjY2NDM0PC9mbGFncz4KICAgICAgICAgPHZhbHVlIHR5cGU9IjMiPk1lYW48L3ZhbHVlPgogICAgICAgIDwvQmFzaWNFbnRyeT4KICAgICAgICA8QmFzaWNFbnRyeT4KICAgICAgICAgPG5hbWU+TW9kZTwvbmFtZT4KICAgICAgICAgPGZsYWdzPjY2MTc4PC9mbGFncz4KICAgICAgICAgPHZhbHVlIHR5cGU9IjIiPjA8L3ZhbHVlPgogICAgICAgIDwvQmFzaWNFbnRyeT4KICAgICAgICA8QmFzaWNFbnRyeT4KICAgICAgICAgPG5hbWU+RnVuY3Rpb248L25hbWU+CiAgICAgICAgIDxmbGFncz42NjE3ODwvZmxhZ3M+CiAgICAgICAgIDx2YWx1ZSB0eXBlPSIyIj4xPC92YWx1ZT4KICAgICAgICA8L0Jhc2ljRW50cnk+CiAgICAgICAgPEJhc2ljRW50cnk+CiAgICAgICAgIDxuYW1lPkRpc2FibGVkR3JvdXBzPC9uYW1lPgogICAgICAgICA8ZmxhZ3M+NjY0MzQ8L2ZsYWdzPgogICAgICAgICA8dmFsdWUgdHlwZT0iMyI+PC92YWx1ZT4KICAgICAgICA8L0Jhc2ljRW50cnk+CiAgICAgICA8L0Jhc2ljRW50cnk+CiAgICAgICA8QmFzaWNFbnRyeT4KICAgICAgICA8bmFtZT5WaWV3SGVpZ2h0PC9uYW1lPgogICAgICAgIDxmbGFncz42NjE3ODwvZmxhZ3M+CiAgICAgICAgPHZhbHVlIHR5cGU9IjIiPjE0ODwvdmFsdWU+CiAgICAgICA8L0Jhc2ljRW50cnk+CiAgICAgICA8QmFzaWNFbnRyeT4KICAgICAgICA8bmFtZT5WaWV3V2lkdGg8L25hbWU+CiAgICAgICAgPGZsYWdzPjY2MTc4PC9mbGFncz4KICAgICAgICA8dmFsdWUgdHlwZT0iMiI+MTQ4PC92YWx1ZT4KICAgICAgIDwvQmFzaWNFbnRyeT4KICAgICAgIDxCYXNpY0VudHJ5PgogICAgICAgIDxuYW1lPldpZGdldFBvczwvbmFtZT4KICAgICAgICA8ZmxhZ3M+NjU2NjY8L2ZsYWdzPgogICAgICAgIDxCYXNpY0VudHJ5PgogICAgICAgICA8bmFtZT5YPC9uYW1lPgogICAgICAgICA8ZmxhZ3M+NjYxNzg8L2ZsYWdzPgogICAgICAgICA8dmFsdWUgdHlwZT0iMiI+NDgxPC92YWx1ZT4KICAgICAgICA8L0Jhc2ljRW50cnk+CiAgICAgICAgPEJhc2ljRW50cnk+CiAgICAgICAgIDxuYW1lPlk8L25hbWU+CiAgICAgICAgIDxmbGFncz42NjE3ODwvZmxhZ3M+CiAgICAgICAgIDx2YWx1ZSB0eXBlPSIyIj4xNTwvdmFsdWU+CiAgICAgICAgPC9CYXNpY0VudHJ5PgogICAgICAgPC9CYXNpY0VudHJ5PgogICAgICAgPEJhc2ljRW50cnk+CiAgICAgICAgPG5hbWU+V2lkZ2V0U2l6ZTwvbmFtZT4KICAgICAgICA8ZmxhZ3M+NjU2NjY8L2ZsYWdzPgogICAgICAgIDxCYXNpY0VudHJ5PgogICAgICAgICA8bmFtZT5XaWR0aDwvbmFtZT4KICAgICAgICAgPGZsYWdzPjY2MTc4PC9mbGFncz4KICAgICAgICAgPHZhbHVlIHR5cGU9IjIiPjIzNDwvdmFsdWU+CiAgICAgICAgPC9CYXNpY0VudHJ5PgogICAgICAgIDxCYXNpY0VudHJ5PgogICAgICAgICA8bmFtZT5IZWlnaHQ8L25hbWU+CiAgICAgICAgIDxmbGFncz42NjE3ODwvZmxhZ3M+CiAgICAgICAgIDx2YWx1ZSB0eXBlPSIyIj4yMDk8L3ZhbHVlPgogICAgICAgIDwvQmFzaWNFbnRyeT4KICAgICAgIDwvQmFzaWNFbnRyeT4KICAgICAgPC9CYXNpY0VudHJ5PgogICAgICA8QmFzaWNFbnRyeT4KICAgICAgIDxuYW1lPnBsb3QzPC9uYW1lPgogICAgICAgPGZsYWdzPjY2NDM0PC9mbGFncz4KICAgICAgIDx2YWx1ZSB0eXBlPSIzIj5QbG90PC92YWx1ZT4KICAgICAgIDxCYXNpY0VudHJ5PgogICAgICAgIDxuYW1lPlZpZXdNb2RlPC9uYW1lPgogICAgICAgIDxmbGFncz42NjE3ODwvZmxhZ3M+CiAgICAgICAgPHZhbHVlIHR5cGU9IjIiPjM8L3ZhbHVlPgogICAgICAgPC9CYXNpY0VudHJ5PgogICAgICAgPEJhc2ljRW50cnk+CiAgICAgICAgPG5hbWU+Vmlld0hlaWdodDwvbmFtZT4KICAgICAgICA8ZmxhZ3M+NjYxNzg8L2ZsYWdzPgogICAgICAgIDx2YWx1ZSB0eXBlPSIyIj4zNTc8L3ZhbHVlPgogICAgICAgPC9CYXNpY0VudHJ5PgogICAgICAgPEJhc2ljRW50cnk+CiAgICAgICAgPG5hbWU+Vmlld1dpZHRoPC9uYW1lPgogICAgICAgIDxmbGFncz42NjE3ODwvZmxhZ3M+CiAgICAgICAgPHZhbHVlIHR5cGU9IjIiPjYxNjwvdmFsdWU+CiAgICAgICA8L0Jhc2ljRW50cnk+CiAgICAgICA8QmFzaWNFbnRyeT4KICAgICAgICA8bmFtZT5WaWV3RmVhdHVyZXM8L25hbWU+CiAgICAgICAgPGZsYWdzPjY2NDM0PC9mbGFncz4KICAgICAgICA8dmFsdWUgdHlwZT0iMyI+RlNDLUEKU1NDLUE8L3ZhbHVlPgogICAgICAgPC9CYXNpY0VudHJ5PgogICAgICAgPEJhc2ljRW50cnk+CiAgICAgICAgPG5hbWU+Vmlld011bHRpTGF5ZXI8L25hbWU+CiAgICAgICAgPGZsYWdzPjY1OTIyPC9mbGFncz4KICAgICAgICA8dmFsdWUgdHlwZT0iMSI+MDwvdmFsdWU+CiAgICAgICA8L0Jhc2ljRW50cnk+CiAgICAgICA8QmFzaWNFbnRyeT4KICAgICAgICA8bmFtZT5WaWV3U291cmNlPC9uYW1lPgogICAgICAgIDxmbGFncz42NjQzNDwvZmxhZ3M+CiAgICAgICAgPHZhbHVlIHR5cGU9IjMiPjE6bGl2ZTwvdmFsdWU+CiAgICAgICA8L0Jhc2ljRW50cnk+CiAgICAgICA8QmFzaWNFbnRyeT4KICAgICAgICA8bmFtZT5WaWV3UG9wdWxhdGlvbnM8L25hbWU+CiAgICAgICAgPGZsYWdzPjY2NDM0PC9mbGFncz4KICAgICAgICA8dmFsdWUgdHlwZT0iMyI+MTpsaXZlPC92YWx1ZT4KICAgICAgIDwvQmFzaWNFbnRyeT4KICAgICAgIDxCYXNpY0VudHJ5PgogICAgICAgIDxuYW1lPlZpZXdBeGVzPC9uYW1lPgogICAgICAgIDxmbGFncz42NjQzNDwvZmxhZ3M+CiAgICAgICAgPHZhbHVlIHR5cGU9IjMiPkFzIGFjcXVpcmVkCkFzIGFjcXVpcmVkPC92YWx1ZT4KICAgICAgIDwvQmFzaWNFbnRyeT4KICAgICAgIDxCYXNpY0VudHJ5PgogICAgICAgIDxuYW1lPlZpZXdab29tPC9uYW1lPgogICAgICAgIDxmbGFncz42NjQzNDwvZmxhZ3M+CiAgICAgICAgPHZhbHVlIHR5cGU9IjMiPjAuMCwxLjAKMC4wLDEuMDwvdmFsdWU+CiAgICAgICA8L0Jhc2ljRW50cnk+CiAgICAgICA8QmFzaWNFbnRyeT4KICAgICAgICA8bmFtZT5WaWV3SGlkZVJlZ2lvbnM8L25hbWU+CiAgICAgICAgPGZsYWdzPjY2MTc4PC9mbGFncz4KICAgICAgICA8dmFsdWUgdHlwZT0iMiI+MDwvdmFsdWU+CiAgICAgICA8L0Jhc2ljRW50cnk+CiAgICAgICA8QmFzaWNFbnRyeT4KICAgICAgICA8bmFtZT5IaXN0b2dyYW1Vc2VPdmVybGF5PC9uYW1lPgogICAgICAgIDxmbGFncz42NjE3ODwvZmxhZ3M+CiAgICAgICAgPHZhbHVlIHR5cGU9IjIiPjA8L3ZhbHVlPgogICAgICAgPC9CYXNpY0VudHJ5PgogICAgICAgPEJhc2ljRW50cnk+CiAgICAgICAgPG5hbWU+SGlzdG9ncmFtT3ZlcmxheTwvbmFtZT4KICAgICAgICA8ZmxhZ3M+NjY0MzQ8L2ZsYWdzPgogICAgICAgIDx2YWx1ZSB0eXBlPSIzIj4KCgoKCgoKCgo8L3ZhbHVlPgogICAgICAgPC9CYXNpY0VudHJ5PgogICAgICAgPEJhc2ljRW50cnk+CiAgICAgICAgPG5hbWU+SGlzdG9ncmFtT3ZlcmxheUNvbG9yczwvbmFtZT4KICAgICAgICA8ZmxhZ3M+NjY0MzQ8L2ZsYWdzPgogICAgICAgIDx2YWx1ZSB0eXBlPSIzIj4jZmZhYTdmCiNmZmFhZmYKI2FhZmY3ZgojOTZkOGUxCiNhYWFhN2YKI2ZmODY0YQojZmM1N2ZmCiM2YmZmNDIKIzQwYmNmZgojYTJhYTM0PC92YWx1ZT4KICAgICAgIDwvQmFzaWNFbnRyeT4KICAgICAgIDxCYXNpY0VudHJ5PgogICAgICAgIDxuYW1lPlZpZXdEYXRhRW5kPC9uYW1lPgogICAgICAgIDxmbGFncz42NjE3ODwvZmxhZ3M+CiAgICAgICAgPHZhbHVlIHR5cGU9IjIiPjIxNDc0ODM2NDc8L3ZhbHVlPgogICAgICAgPC9CYXNpY0VudHJ5PgogICAgICAgPEJhc2ljRW50cnk+CiAgICAgICAgPG5hbWU+Vmlld0RhdGFTa2lwPC9uYW1lPgogICAgICAgIDxmbGFncz42NjE3ODwvZmxhZ3M+CiAgICAgICAgPHZhbHVlIHR5cGU9IjIiPjA8L3ZhbHVlPgogICAgICAgPC9CYXNpY0VudHJ5PgogICAgICAgPEJhc2ljRW50cnk+CiAgICAgICAgPG5hbWU+Vmlld0RhdGFTdGFydDwvbmFtZT4KICAgICAgICA8ZmxhZ3M+NjYxNzg8L2ZsYWdzPgogICAgICAgIDx2YWx1ZSB0eXBlPSIyIj4wPC92YWx1ZT4KICAgICAgIDwvQmFzaWNFbnRyeT4KICAgICAgIDxCYXNpY0VudHJ5PgogICAgICAgIDxuYW1lPlNjcmlwdFRleHQ8L25hbWU+CiAgICAgICAgPGZsYWdzPjY2NDM0PC9mbGFncz4KICAgICAgICA8dmFsdWUgdHlwZT0iMyI+RWRpdCB0ZXh0IHZpYSBQcm9wZXJ0aWVzPC92YWx1ZT4KICAgICAgICA8QmFzaWNFbnRyeT4KICAgICAgICAgPG5hbWU+UHJlZGVmaW5lZFNjcmlwdFRleHQ8L25hbWU+CiAgICAgICAgIDxmbGFncz42NjQzNDwvZmxhZ3M+CiAgICAgICAgIDx2YWx1ZSB0eXBlPSIzIj48L3ZhbHVlPgogICAgICAgIDwvQmFzaWNFbnRyeT4KICAgICAgIDwvQmFzaWNFbnRyeT4KICAgICAgIDxCYXNpY0VudHJ5PgogICAgICAgIDxuYW1lPlNjcmlwdFRleHRBbGlnbm1lbnQ8L25hbWU+CiAgICAgICAgPGZsYWdzPjY2MTc4PC9mbGFncz4KICAgICAgICA8dmFsdWUgdHlwZT0iMiI+MDwvdmFsdWU+CiAgICAgICA8L0Jhc2ljRW50cnk+CiAgICAgICA8QmFzaWNFbnRyeT4KICAgICAgICA8bmFtZT5IaXN0b2dyYW1Ob3JtYWxpemF0aW9uPC9uYW1lPgogICAgICAgIDxmbGFncz42NjE3ODwvZmxhZ3M+CiAgICAgICAgPHZhbHVlIHR5cGU9IjIiPjA8L3ZhbHVlPgogICAgICAgPC9CYXNpY0VudHJ5PgogICAgICAgPEJhc2ljRW50cnk+CiAgICAgICAgPG5hbWU+SGlzdG9ncmFtUGxvdE1vZGU8L25hbWU+CiAgICAgICAgPGZsYWdzPjY2MTc4PC9mbGFncz4KICAgICAgICA8dmFsdWUgdHlwZT0iMiI+MDwvdmFsdWU+CiAgICAgICA8L0Jhc2ljRW50cnk+CiAgICAgICA8QmFzaWNFbnRyeT4KICAgICAgICA8bmFtZT5IaXN0b2dyYW1TbW9vdGhpbmc8L25hbWU+CiAgICAgICAgPGZsYWdzPjY2MTc4PC9mbGFncz4KICAgICAgICA8dmFsdWUgdHlwZT0iMiI+MDwvdmFsdWU+CiAgICAgICA8L0Jhc2ljRW50cnk+CiAgICAgICA8QmFzaWNFbnRyeT4KICAgICAgICA8bmFtZT5TdGF0aXN0aWNGZWF0dXJlczwvbmFtZT4KICAgICAgICA8ZmxhZ3M+NjY0MzQ8L2ZsYWdzPgogICAgICAgIDx2YWx1ZSB0eXBlPSIzIj5GU0MtQQpTU0MtQTwvdmFsdWU+CiAgICAgICA8L0Jhc2ljRW50cnk+CiAgICAgICA8QmFzaWNFbnRyeT4KICAgICAgICA8bmFtZT5TdGF0aXN0aWNSZWdpb25GdW5jczwvbmFtZT4KICAgICAgICA8ZmxhZ3M+NjY0MzQ8L2ZsYWdzPgogICAgICAgIDx2YWx1ZSB0eXBlPSIzIj5QYXRoCiUtVDwvdmFsdWU+CiAgICAgICA8L0Jhc2ljRW50cnk+CiAgICAgICA8QmFzaWNFbnRyeT4KICAgICAgICA8bmFtZT5TdGF0aXN0aWNGZWF0dXJlRnVuY3M8L25hbWU+CiAgICAgICAgPGZsYWdzPjY2NDM0PC9mbGFncz4KICAgICAgICA8dmFsdWUgdHlwZT0iMyI+PC92YWx1ZT4KICAgICAgIDwvQmFzaWNFbnRyeT4KICAgICAgIDxCYXNpY0VudHJ5PgogICAgICAgIDxuYW1lPlN0YXRpc3RpY1NvdXJjZUluZm88L25hbWU+CiAgICAgICAgPGZsYWdzPjY1OTIyPC9mbGFncz4KICAgICAgICA8dmFsdWUgdHlwZT0iMSI+MTwvdmFsdWU+CiAgICAgICA8L0Jhc2ljRW50cnk+CiAgICAgICA8QmFzaWNFbnRyeT4KICAgICAgICA8bmFtZT5TdGF0aXN0aWNUYWJsZTwvbmFtZT4KICAgICAgICA8ZmxhZ3M+NjU5MjI8L2ZsYWdzPgogICAgICAgIDx2YWx1ZSB0eXBlPSIxIj4xPC92YWx1ZT4KICAgICAgIDwvQmFzaWNFbnRyeT4KICAgICAgIDxCYXNpY0VudHJ5PgogICAgICAgIDxuYW1lPlN0YXRpc3RpY0ZlYXR1cmVOYW1lPC9uYW1lPgogICAgICAgIDxmbGFncz42NjE3ODwvZmxhZ3M+CiAgICAgICAgPHZhbHVlIHR5cGU9IjIiPjA8L3ZhbHVlPgogICAgICAgPC9CYXNpY0VudHJ5PgogICAgICAgPEJhc2ljRW50cnk+CiAgICAgICAgPG5hbWU+SGVhdG1hcDwvbmFtZT4KICAgICAgICA8ZmxhZ3M+NjU2NjY8L2ZsYWdzPgogICAgICAgIDxCYXNpY0VudHJ5PgogICAgICAgICA8bmFtZT5Db2xvcjE8L25hbWU+CiAgICAgICAgIDxmbGFncz42NjQzNDwvZmxhZ3M+CiAgICAgICAgIDx2YWx1ZSB0eXBlPSIzIj4jZmYwMDAwPC92YWx1ZT4KICAgICAgICA8L0Jhc2ljRW50cnk+CiAgICAgICAgPEJhc2ljRW50cnk+CiAgICAgICAgIDxuYW1lPkNvbG9yMjwvbmFtZT4KICAgICAgICAgPGZsYWdzPjY2NDM0PC9mbGFncz4KICAgICAgICAgPHZhbHVlIHR5cGU9IjMiPiMwMGFhMDA8L3ZhbHVlPgogICAgICAgIDwvQmFzaWNFbnRyeT4KICAgICAgICA8QmFzaWNFbnRyeT4KICAgICAgICAgPG5hbWU+Q29sb3IzPC9uYW1lPgogICAgICAgICA8ZmxhZ3M+NjY0MzQ8L2ZsYWdzPgogICAgICAgICA8dmFsdWUgdHlwZT0iMyI+I2ZmZmYwMDwvdmFsdWU+CiAgICAgICAgPC9CYXNpY0VudHJ5PgogICAgICAgIDxCYXNpY0VudHJ5PgogICAgICAgICA8bmFtZT5Db2xvcjQ8L25hbWU+CiAgICAgICAgIDxmbGFncz42NjQzNDwvZmxhZ3M+CiAgICAgICAgIDx2YWx1ZSB0eXBlPSIzIj4jMzMzM2ZmPC92YWx1ZT4KICAgICAgICA8L0Jhc2ljRW50cnk+CiAgICAgICAgPEJhc2ljRW50cnk+CiAgICAgICAgIDxuYW1lPlRocmVzaG9sZDE8L25hbWU+CiAgICAgICAgIDxmbGFncz42NzQ1ODwvZmxhZ3M+CiAgICAgICAgIDx2YWx1ZSB0eXBlPSI3Ij4xPC92YWx1ZT4KICAgICAgICA8L0Jhc2ljRW50cnk+CiAgICAgICAgPEJhc2ljRW50cnk+CiAgICAgICAgIDxuYW1lPlRocmVzaG9sZDI8L25hbWU+CiAgICAgICAgIDxmbGFncz42NzQ1ODwvZmxhZ3M+CiAgICAgICAgIDx2YWx1ZSB0eXBlPSI3Ij4xMDA8L3ZhbHVlPgogICAgICAgIDwvQmFzaWNFbnRyeT4KICAgICAgICA8QmFzaWNFbnRyeT4KICAgICAgICAgPG5hbWU+UmVnaW9uPC9uYW1lPgogICAgICAgICA8ZmxhZ3M+NjY0MzQ8L2ZsYWdzPgogICAgICAgICA8dmFsdWUgdHlwZT0iMyI+bGl2ZTwvdmFsdWU+CiAgICAgICAgPC9CYXNpY0VudHJ5PgogICAgICAgIDxCYXNpY0VudHJ5PgogICAgICAgICA8bmFtZT5SZWdpb25GdW5jdGlvbjwvbmFtZT4KICAgICAgICAgPGZsYWdzPjY2NDM0PC9mbGFncz4KICAgICAgICAgPHZhbHVlIHR5cGU9IjMiPkNvdW50PC92YWx1ZT4KICAgICAgICA8L0Jhc2ljRW50cnk+CiAgICAgICAgPEJhc2ljRW50cnk+CiAgICAgICAgIDxuYW1lPkZlYXR1cmU8L25hbWU+CiAgICAgICAgIDxmbGFncz42NjQzNDwvZmxhZ3M+CiAgICAgICAgIDx2YWx1ZSB0eXBlPSIzIj5GU0MtQTwvdmFsdWU+CiAgICAgICAgPC9CYXNpY0VudHJ5PgogICAgICAgIDxCYXNpY0VudHJ5PgogICAgICAgICA8bmFtZT5GZWF0dXJlRnVuY3Rpb248L25hbWU+CiAgICAgICAgIDxmbGFncz42NjQzNDwvZmxhZ3M+CiAgICAgICAgIDx2YWx1ZSB0eXBlPSIzIj5NZWFuPC92YWx1ZT4KICAgICAgICA8L0Jhc2ljRW50cnk+CiAgICAgICAgPEJhc2ljRW50cnk+CiAgICAgICAgIDxuYW1lPk1vZGU8L25hbWU+CiAgICAgICAgIDxmbGFncz42NjE3ODwvZmxhZ3M+CiAgICAgICAgIDx2YWx1ZSB0eXBlPSIyIj4wPC92YWx1ZT4KICAgICAgICA8L0Jhc2ljRW50cnk+CiAgICAgICAgPEJhc2ljRW50cnk+CiAgICAgICAgIDxuYW1lPkZ1bmN0aW9uPC9uYW1lPgogICAgICAgICA8ZmxhZ3M+NjYxNzg8L2ZsYWdzPgogICAgICAgICA8dmFsdWUgdHlwZT0iMiI+MTwvdmFsdWU+CiAgICAgICAgPC9CYXNpY0VudHJ5PgogICAgICAgIDxCYXNpY0VudHJ5PgogICAgICAgICA8bmFtZT5EaXNhYmxlZEdyb3VwczwvbmFtZT4KICAgICAgICAgPGZsYWdzPjY2NDM0PC9mbGFncz4KICAgICAgICAgPHZhbHVlIHR5cGU9IjMiPjwvdmFsdWU+CiAgICAgICAgPC9CYXNpY0VudHJ5PgogICAgICAgPC9CYXNpY0VudHJ5PgogICAgICAgPEJhc2ljRW50cnk+CiAgICAgICAgPG5hbWU+V2lkZ2V0UG9zPC9uYW1lPgogICAgICAgIDxmbGFncz42NTY2NjwvZmxhZ3M+CiAgICAgICAgPEJhc2ljRW50cnk+CiAgICAgICAgIDxuYW1lPlg8L25hbWU+CiAgICAgICAgIDxmbGFncz42NjE3ODwvZmxhZ3M+CiAgICAgICAgIDx2YWx1ZSB0eXBlPSIyIj4xMzwvdmFsdWU+CiAgICAgICAgPC9CYXNpY0VudHJ5PgogICAgICAgIDxCYXNpY0VudHJ5PgogICAgICAgICA8bmFtZT5ZPC9uYW1lPgogICAgICAgICA8ZmxhZ3M+NjYxNzg8L2ZsYWdzPgogICAgICAgICA8dmFsdWUgdHlwZT0iMiI+MjI0PC92YWx1ZT4KICAgICAgICA8L0Jhc2ljRW50cnk+CiAgICAgICA8L0Jhc2ljRW50cnk+CiAgICAgICA8QmFzaWNFbnRyeT4KICAgICAgICA8bmFtZT5XaWRnZXRTaXplPC9uYW1lPgogICAgICAgIDxmbGFncz42NTY2NjwvZmxhZ3M+CiAgICAgICAgPEJhc2ljRW50cnk+CiAgICAgICAgIDxuYW1lPldpZHRoPC9uYW1lPgogICAgICAgICA8ZmxhZ3M+NjYxNzg8L2ZsYWdzPgogICAgICAgICA8dmFsdWUgdHlwZT0iMiI+NzAyPC92YWx1ZT4KICAgICAgICA8L0Jhc2ljRW50cnk+CiAgICAgICAgPEJhc2ljRW50cnk+CiAgICAgICAgIDxuYW1lPkhlaWdodDwvbmFtZT4KICAgICAgICAgPGZsYWdzPjY2MTc4PC9mbGFncz4KICAgICAgICAgPHZhbHVlIHR5cGU9IjIiPjQxODwvdmFsdWU+CiAgICAgICAgPC9CYXNpY0VudHJ5PgogICAgICAgPC9CYXNpY0VudHJ5PgogICAgICA8L0Jhc2ljRW50cnk+CiAgICAgPC9CYXNpY0VudHJ5PgogICAgPC9CYXNpY0VudHJ5PgogICA8L0Jhc2ljRW50cnk+CiAgPC9CYXNpY0VudHJ5PgogPC9CYXNpY0VudHJ5PgogPEJhc2ljRW50cnk+CiAgPG5hbWU+UmVnaW9uczwvbmFtZT4KICA8ZmxhZ3M+NjU2NjY8L2ZsYWdzPgogIDxCYXNpY0VudHJ5PgogICA8bmFtZT43OTwvbmFtZT4KICAgPGZsYWdzPjY1NjY2PC9mbGFncz4KICAgPEJhc2ljRW50cnk+CiAgICA8bmFtZT5Vc2VyZGVmTmFtZTwvbmFtZT4KICAgIDxmbGFncz42NjQzNDwvZmxhZ3M+CiAgICA8dmFsdWUgdHlwZT0iMyI+PC92YWx1ZT4KICAgPC9CYXNpY0VudHJ5PgogICA8QmFzaWNFbnRyeT4KICAgIDxuYW1lPlR5cGU8L25hbWU+CiAgICA8ZmxhZ3M+NjYxNzg8L2ZsYWdzPgogICAgPHZhbHVlIHR5cGU9IjIiPjI8L3ZhbHVlPgogICA8L0Jhc2ljRW50cnk+CiAgIDxCYXNpY0VudHJ5PgogICAgPG5hbWU+RmVhdHVyZXM8L25hbWU+CiAgICA8ZmxhZ3M+NjY0MzQ8L2ZsYWdzPgogICAgPHZhbHVlIHR5cGU9IjMiPkZTQy1BClNTQy1BPC92YWx1ZT4KICAgPC9CYXNpY0VudHJ5PgogICA8QmFzaWNFbnRyeT4KICAgIDxuYW1lPkdyb3VwPC9uYW1lPgogICAgPGZsYWdzPjY2MTc4PC9mbGFncz4KICAgIDx2YWx1ZSB0eXBlPSIyIj4wPC92YWx1ZT4KICAgPC9CYXNpY0VudHJ5PgogICA8QmFzaWNFbnRyeT4KICAgIDxuYW1lPkNvbG9yPC9uYW1lPgogICAgPGZsYWdzPjY2NDM0PC9mbGFncz4KICAgIDx2YWx1ZSB0eXBlPSIzIj4jMDA4MDAwPC92YWx1ZT4KICAgPC9CYXNpY0VudHJ5PgogICA8QmFzaWNFbnRyeT4KICAgIDxuYW1lPklzTm90PC9uYW1lPgogICAgPGZsYWdzPjY1OTIyPC9mbGFncz4KICAgIDx2YWx1ZSB0eXBlPSIxIj4wPC92YWx1ZT4KICAgPC9CYXNpY0VudHJ5PgogICA8QmFzaWNFbnRyeT4KICAgIDxuYW1lPlBvaW50czwvbmFtZT4KICAgIDxmbGFncz42NTY2NjwvZmxhZ3M+CiAgICA8QmFzaWNFbnRyeT4KICAgICA8bmFtZT5Qb2ludDA8L25hbWU+CiAgICAgPGZsYWdzPjY1NjY2PC9mbGFncz4KICAgICA8QmFzaWNFbnRyeT4KICAgICAgPG5hbWU+WDwvbmFtZT4KICAgICAgPGZsYWdzPjY2MTc4PC9mbGFncz4KICAgICAgPHZhbHVlIHR5cGU9IjIiPjU8L3ZhbHVlPgogICAgIDwvQmFzaWNFbnRyeT4KICAgICA8QmFzaWNFbnRyeT4KICAgICAgPG5hbWU+WTwvbmFtZT4KICAgICAgPGZsYWdzPjY2MTc4PC9mbGFncz4KICAgICAgPHZhbHVlIHR5cGU9IjIiPjI8L3ZhbHVlPgogICAgIDwvQmFzaWNFbnRyeT4KICAgIDwvQmFzaWNFbnRyeT4KICAgIDxCYXNpY0VudHJ5PgogICAgIDxuYW1lPlBvaW50MTwvbmFtZT4KICAgICA8ZmxhZ3M+NjU2NjY8L2ZsYWdzPgogICAgIDxCYXNpY0VudHJ5PgogICAgICA8bmFtZT5YPC9uYW1lPgogICAgICA8ZmxhZ3M+NjYxNzg8L2ZsYWdzPgogICAgICA8dmFsdWUgdHlwZT0iMiI+NTwvdmFsdWU+CiAgICAgPC9CYXNpY0VudHJ5PgogICAgIDxCYXNpY0VudHJ5PgogICAgICA8bmFtZT5ZPC9uYW1lPgogICAgICA8ZmxhZ3M+NjYxNzg8L2ZsYWdzPgogICAgICA8dmFsdWUgdHlwZT0iMiI+MzgzPC92YWx1ZT4KICAgICA8L0Jhc2ljRW50cnk+CiAgICA8L0Jhc2ljRW50cnk+CiAgICA8QmFzaWNFbnRyeT4KICAgICA8bmFtZT5Qb2ludDI8L25hbWU+CiAgICAgPGZsYWdzPjY1NjY2PC9mbGFncz4KICAgICA8QmFzaWNFbnRyeT4KICAgICAgPG5hbWU+WDwvbmFtZT4KICAgICAgPGZsYWdzPjY2MTc4PC9mbGFncz4KICAgICAgPHZhbHVlIHR5cGU9IjIiPjEyOTwvdmFsdWU+CiAgICAgPC9CYXNpY0VudHJ5PgogICAgIDxCYXNpY0VudHJ5PgogICAgICA8bmFtZT5ZPC9uYW1lPgogICAgICA8ZmxhZ3M+NjYxNzg8L2ZsYWdzPgogICAgICA8dmFsdWUgdHlwZT0iMiI+NDc2PC92YWx1ZT4KICAgICA8L0Jhc2ljRW50cnk+CiAgICA8L0Jhc2ljRW50cnk+CiAgICA8QmFzaWNFbnRyeT4KICAgICA8bmFtZT5Qb2ludDM8L25hbWU+CiAgICAgPGZsYWdzPjY1NjY2PC9mbGFncz4KICAgICA8QmFzaWNFbnRyeT4KICAgICAgPG5hbWU+WDwvbmFtZT4KICAgICAgPGZsYWdzPjY2MTc4PC9mbGFncz4KICAgICAgPHZhbHVlIHR5cGU9IjIiPjUwMzwvdmFsdWU+CiAgICAgPC9CYXNpY0VudHJ5PgogICAgIDxCYXNpY0VudHJ5PgogICAgICA8bmFtZT5ZPC9uYW1lPgogICAgICA8ZmxhZ3M+NjYxNzg8L2ZsYWdzPgogICAgICA8dmFsdWUgdHlwZT0iMiI+NDU5PC92YWx1ZT4KICAgICA8L0Jhc2ljRW50cnk+CiAgICA8L0Jhc2ljRW50cnk+CiAgICA8QmFzaWNFbnRyeT4KICAgICA8bmFtZT5Qb2ludDQ8L25hbWU+CiAgICAgPGZsYWdzPjY1NjY2PC9mbGFncz4KICAgICA8QmFzaWNFbnRyeT4KICAgICAgPG5hbWU+WDwvbmFtZT4KICAgICAgPGZsYWdzPjY2MTc4PC9mbGFncz4KICAgICAgPHZhbHVlIHR5cGU9IjIiPjUwMzwvdmFsdWU+CiAgICAgPC9CYXNpY0VudHJ5PgogICAgIDxCYXNpY0VudHJ5PgogICAgICA8bmFtZT5ZPC9uYW1lPgogICAgICA8ZmxhZ3M+NjYxNzg8L2ZsYWdzPgogICAgICA8dmFsdWUgdHlwZT0iMiI+MjwvdmFsdWU+CiAgICAgPC9CYXNpY0VudHJ5PgogICAgPC9CYXNpY0VudHJ5PgogICA8L0Jhc2ljRW50cnk+CiAgIDxCYXNpY0VudHJ5PgogICAgPG5hbWU+VGV4dFBvaW50czwvbmFtZT4KICAgIDxmbGFncz42NTY2NjwvZmxhZ3M+CiAgICA8QmFzaWNFbnRyeT4KICAgICA8bmFtZT5Qb2ludDA8L25hbWU+CiAgICAgPGZsYWdzPjY1NjY2PC9mbGFncz4KICAgICA8QmFzaWNFbnRyeT4KICAgICAgPG5hbWU+WDwvbmFtZT4KICAgICAgPGZsYWdzPjY2MTc4PC9mbGFncz4KICAgICAgPHZhbHVlIHR5cGU9IjIiPjMyPC92YWx1ZT4KICAgICA8L0Jhc2ljRW50cnk+CiAgICAgPEJhc2ljRW50cnk+CiAgICAgIDxuYW1lPlk8L25hbWU+CiAgICAgIDxmbGFncz42NjE3ODwvZmxhZ3M+CiAgICAgIDx2YWx1ZSB0eXBlPSIyIj45PC92YWx1ZT4KICAgICA8L0Jhc2ljRW50cnk+CiAgICAgPEJhc2ljRW50cnk+CiAgICAgIDxuYW1lPlRleHQ8L25hbWU+CiAgICAgIDxmbGFncz42NjQzNDwvZmxhZ3M+CiAgICAgIDx2YWx1ZSB0eXBlPSIzIj48L3ZhbHVlPgogICAgIDwvQmFzaWNFbnRyeT4KICAgIDwvQmFzaWNFbnRyeT4KICAgPC9CYXNpY0VudHJ5PgogIDwvQmFzaWNFbnRyeT4KICA8QmFzaWNFbnRyeT4KICAgPG5hbWU+ODA8L25hbWU+CiAgIDxmbGFncz42NTY2NjwvZmxhZ3M+CiAgIDxCYXNpY0VudHJ5PgogICAgPG5hbWU+VXNlcmRlZk5hbWU8L25hbWU+CiAgICA8ZmxhZ3M+NjY0MzQ8L2ZsYWdzPgogICAgPHZhbHVlIHR5cGU9IjMiPjwvdmFsdWU+CiAgIDwvQmFzaWNFbnRyeT4KICAgPEJhc2ljRW50cnk+CiAgICA8bmFtZT5UeXBlPC9uYW1lPgogICAgPGZsYWdzPjY2MTc4PC9mbGFncz4KICAgIDx2YWx1ZSB0eXBlPSIyIj4yPC92YWx1ZT4KICAgPC9CYXNpY0VudHJ5PgogICA8QmFzaWNFbnRyeT4KICAgIDxuYW1lPkZlYXR1cmVzPC9uYW1lPgogICAgPGZsYWdzPjY2NDM0PC9mbGFncz4KICAgIDx2YWx1ZSB0eXBlPSIzIj5GU0MtQQpGU0MtSDwvdmFsdWU+CiAgIDwvQmFzaWNFbnRyeT4KICAgPEJhc2ljRW50cnk+CiAgICA8bmFtZT5Hcm91cDwvbmFtZT4KICAgIDxmbGFncz42NjE3ODwvZmxhZ3M+CiAgICA8dmFsdWUgdHlwZT0iMiI+MDwvdmFsdWU+CiAgIDwvQmFzaWNFbnRyeT4KICAgPEJhc2ljRW50cnk+CiAgICA8bmFtZT5Db2xvcjwvbmFtZT4KICAgIDxmbGFncz42NjQzNDwvZmxhZ3M+CiAgICA8dmFsdWUgdHlwZT0iMyI+I2ZmMDAwMDwvdmFsdWU+CiAgIDwvQmFzaWNFbnRyeT4KICAgPEJhc2ljRW50cnk+CiAgICA8bmFtZT5Jc05vdDwvbmFtZT4KICAgIDxmbGFncz42NTkyMjwvZmxhZ3M+CiAgICA8dmFsdWUgdHlwZT0iMSI+MDwvdmFsdWU+CiAgIDwvQmFzaWNFbnRyeT4KICAgPEJhc2ljRW50cnk+CiAgICA8bmFtZT5Qb2ludHM8L25hbWU+CiAgICA8ZmxhZ3M+NjU2NjY8L2ZsYWdzPgogICAgPEJhc2ljRW50cnk+CiAgICAgPG5hbWU+UG9pbnQwPC9uYW1lPgogICAgIDxmbGFncz42NTY2NjwvZmxhZ3M+CiAgICAgPEJhc2ljRW50cnk+CiAgICAgIDxuYW1lPlg8L25hbWU+CiAgICAgIDxmbGFncz42NjE3ODwvZmxhZ3M+CiAgICAgIDx2YWx1ZSB0eXBlPSIyIj40NjM8L3ZhbHVlPgogICAgIDwvQmFzaWNFbnRyeT4KICAgICA8QmFzaWNFbnRyeT4KICAgICAgPG5hbWU+WTwvbmFtZT4KICAgICAgPGZsYWdzPjY2MTc4PC9mbGFncz4KICAgICAgPHZhbHVlIHR5cGU9IjIiPjE5MjwvdmFsdWU+CiAgICAgPC9CYXNpY0VudHJ5PgogICAgPC9CYXNpY0VudHJ5PgogICAgPEJhc2ljRW50cnk+CiAgICAgPG5hbWU+UG9pbnQxPC9uYW1lPgogICAgIDxmbGFncz42NTY2NjwvZmxhZ3M+CiAgICAgPEJhc2ljRW50cnk+CiAgICAgIDxuYW1lPlg8L25hbWU+CiAgICAgIDxmbGFncz42NjE3ODwvZmxhZ3M+CiAgICAgIDx2YWx1ZSB0eXBlPSIyIj40NTwvdmFsdWU+CiAgICAgPC9CYXNpY0VudHJ5PgogICAgIDxCYXNpY0VudHJ5PgogICAgICA8bmFtZT5ZPC9uYW1lPgogICAgICA8ZmxhZ3M+NjYxNzg8L2ZsYWdzPgogICAgICA8dmFsdWUgdHlwZT0iMiI+NDYyPC92YWx1ZT4KICAgICA8L0Jhc2ljRW50cnk+CiAgICA8L0Jhc2ljRW50cnk+CiAgICA8QmFzaWNFbnRyeT4KICAgICA8bmFtZT5Qb2ludDI8L25hbWU+CiAgICAgPGZsYWdzPjY1NjY2PC9mbGFncz4KICAgICA8QmFzaWNFbnRyeT4KICAgICAgPG5hbWU+WDwvbmFtZT4KICAgICAgPGZsYWdzPjY2MTc4PC9mbGFncz4KICAgICAgPHZhbHVlIHR5cGU9IjIiPjIwPC92YWx1ZT4KICAgICA8L0Jhc2ljRW50cnk+CiAgICAgPEJhc2ljRW50cnk+CiAgICAgIDxuYW1lPlk8L25hbWU+CiAgICAgIDxmbGFncz42NjE3ODwvZmxhZ3M+CiAgICAgIDx2YWx1ZSB0eXBlPSIyIj41MDI8L3ZhbHVlPgogICAgIDwvQmFzaWNFbnRyeT4KICAgIDwvQmFzaWNFbnRyeT4KICAgIDxCYXNpY0VudHJ5PgogICAgIDxuYW1lPlBvaW50MzwvbmFtZT4KICAgICA8ZmxhZ3M+NjU2NjY8L2ZsYWdzPgogICAgIDxCYXNpY0VudHJ5PgogICAgICA8bmFtZT5YPC9uYW1lPgogICAgICA8ZmxhZ3M+NjYxNzg8L2ZsYWdzPgogICAgICA8dmFsdWUgdHlwZT0iMiI+Mzg5PC92YWx1ZT4KICAgICA8L0Jhc2ljRW50cnk+CiAgICAgPEJhc2ljRW50cnk+CiAgICAgIDxuYW1lPlk8L25hbWU+CiAgICAgIDxmbGFncz42NjE3ODwvZmxhZ3M+CiAgICAgIDx2YWx1ZSB0eXBlPSIyIj4yODg8L3ZhbHVlPgogICAgIDwvQmFzaWNFbnRyeT4KICAgIDwvQmFzaWNFbnRyeT4KICAgPC9CYXNpY0VudHJ5PgogICA8QmFzaWNFbnRyeT4KICAgIDxuYW1lPlRleHRQb2ludHM8L25hbWU+CiAgICA8ZmxhZ3M+NjU2NjY8L2ZsYWdzPgogICAgPEJhc2ljRW50cnk+CiAgICAgPG5hbWU+UG9pbnQwPC9uYW1lPgogICAgIDxmbGFncz42NTY2NjwvZmxhZ3M+CiAgICAgPEJhc2ljRW50cnk+CiAgICAgIDxuYW1lPlg8L25hbWU+CiAgICAgIDxmbGFncz42NjE3ODwvZmxhZ3M+CiAgICAgIDx2YWx1ZSB0eXBlPSIyIj43MTwvdmFsdWU+CiAgICAgPC9CYXNpY0VudHJ5PgogICAgIDxCYXNpY0VudHJ5PgogICAgICA8bmFtZT5ZPC9uYW1lPgogICAgICA8ZmxhZ3M+NjYxNzg8L2ZsYWdzPgogICAgICA8dmFsdWUgdHlwZT0iMiI+NjI8L3ZhbHVlPgogICAgIDwvQmFzaWNFbnRyeT4KICAgICA8QmFzaWNFbnRyeT4KICAgICAgPG5hbWU+VGV4dDwvbmFtZT4KICAgICAgPGZsYWdzPjY2NDM0PC9mbGFncz4KICAgICAgPHZhbHVlIHR5cGU9IjMiPjwvdmFsdWU+CiAgICAgPC9CYXNpY0VudHJ5PgogICAgPC9CYXNpY0VudHJ5PgogICA8L0Jhc2ljRW50cnk+CiAgPC9CYXNpY0VudHJ5PgogIDxCYXNpY0VudHJ5PgogICA8bmFtZT44MTwvbmFtZT4KICAgPGZsYWdzPjY1NjY2PC9mbGFncz4KICAgPEJhc2ljRW50cnk+CiAgICA8bmFtZT5Vc2VyZGVmTmFtZTwvbmFtZT4KICAgIDxmbGFncz42NjQzNDwvZmxhZ3M+CiAgICA8dmFsdWUgdHlwZT0iMyI+PC92YWx1ZT4KICAgPC9CYXNpY0VudHJ5PgogICA8QmFzaWNFbnRyeT4KICAgIDxuYW1lPlR5cGU8L25hbWU+CiAgICA8ZmxhZ3M+NjYxNzg8L2ZsYWdzPgogICAgPHZhbHVlIHR5cGU9IjIiPjQ8L3ZhbHVlPgogICA8L0Jhc2ljRW50cnk+CiAgIDxCYXNpY0VudHJ5PgogICAgPG5hbWU+RmVhdHVyZXM8L25hbWU+CiAgICA8ZmxhZ3M+NjY0MzQ8L2ZsYWdzPgogICAgPHZhbHVlIHR5cGU9IjMiPkIxLUEKVjEtQTwvdmFsdWU+CiAgIDwvQmFzaWNFbnRyeT4KICAgPEJhc2ljRW50cnk+CiAgICA8bmFtZT5Hcm91cDwvbmFtZT4KICAgIDxmbGFncz42NjE3ODwvZmxhZ3M+CiAgICA8dmFsdWUgdHlwZT0iMiI+MDwvdmFsdWU+CiAgIDwvQmFzaWNFbnRyeT4KICAgPEJhc2ljRW50cnk+CiAgICA8bmFtZT5Db2xvcjwvbmFtZT4KICAgIDxmbGFncz42NjQzNDwvZmxhZ3M+CiAgICA8dmFsdWUgdHlwZT0iMyI+IzAwMDBmZjwvdmFsdWU+CiAgIDwvQmFzaWNFbnRyeT4KICAgPEJhc2ljRW50cnk+CiAgICA8bmFtZT5Jc05vdDwvbmFtZT4KICAgIDxmbGFncz42NTkyMjwvZmxhZ3M+CiAgICA8dmFsdWUgdHlwZT0iMSI+MDwvdmFsdWU+CiAgIDwvQmFzaWNFbnRyeT4KICAgPEJhc2ljRW50cnk+CiAgICA8bmFtZT5Qb2ludHM8L25hbWU+CiAgICA8ZmxhZ3M+NjU2NjY8L2ZsYWdzPgogICAgPEJhc2ljRW50cnk+CiAgICAgPG5hbWU+UG9pbnQwPC9uYW1lPgogICAgIDxmbGFncz42NTY2NjwvZmxhZ3M+CiAgICAgPEJhc2ljRW50cnk+CiAgICAgIDxuYW1lPlg8L25hbWU+CiAgICAgIDxmbGFncz42NjE3ODwvZmxhZ3M+CiAgICAgIDx2YWx1ZSB0eXBlPSIyIj4wPC92YWx1ZT4KICAgICA8L0Jhc2ljRW50cnk+CiAgICAgPEJhc2ljRW50cnk+CiAgICAgIDxuYW1lPlk8L25hbWU+CiAgICAgIDxmbGFncz42NjE3ODwvZmxhZ3M+CiAgICAgIDx2YWx1ZSB0eXBlPSIyIj4yNzc8L3ZhbHVlPgogICAgIDwvQmFzaWNFbnRyeT4KICAgIDwvQmFzaWNFbnRyeT4KICAgIDxCYXNpY0VudHJ5PgogICAgIDxuYW1lPlBvaW50MTwvbmFtZT4KICAgICA8ZmxhZ3M+NjU2NjY8L2ZsYWdzPgogICAgIDxCYXNpY0VudHJ5PgogICAgICA8bmFtZT5YPC9uYW1lPgogICAgICA8ZmxhZ3M+NjYxNzg8L2ZsYWdzPgogICAgICA8dmFsdWUgdHlwZT0iMiI+NTEyPC92YWx1ZT4KICAgICA8L0Jhc2ljRW50cnk+CiAgICAgPEJhc2ljRW50cnk+CiAgICAgIDxuYW1lPlk8L25hbWU+CiAgICAgIDxmbGFncz42NjE3ODwvZmxhZ3M+CiAgICAgIDx2YWx1ZSB0eXBlPSIyIj4yNzc8L3ZhbHVlPgogICAgIDwvQmFzaWNFbnRyeT4KICAgIDwvQmFzaWNFbnRyeT4KICAgIDxCYXNpY0VudHJ5PgogICAgIDxuYW1lPlBvaW50MjwvbmFtZT4KICAgICA8ZmxhZ3M+NjU2NjY8L2ZsYWdzPgogICAgIDxCYXNpY0VudHJ5PgogICAgICA8bmFtZT5YPC9uYW1lPgogICAgICA8ZmxhZ3M+NjYxNzg8L2ZsYWdzPgogICAgICA8dmFsdWUgdHlwZT0iMiI+MjM0PC92YWx1ZT4KICAgICA8L0Jhc2ljRW50cnk+CiAgICAgPEJhc2ljRW50cnk+CiAgICAgIDxuYW1lPlk8L25hbWU+CiAgICAgIDxmbGFncz42NjE3ODwvZmxhZ3M+CiAgICAgIDx2YWx1ZSB0eXBlPSIyIj4wPC92YWx1ZT4KICAgICA8L0Jhc2ljRW50cnk+CiAgICA8L0Jhc2ljRW50cnk+CiAgICA8QmFzaWNFbnRyeT4KICAgICA8bmFtZT5Qb2ludDM8L25hbWU+CiAgICAgPGZsYWdzPjY1NjY2PC9mbGFncz4KICAgICA8QmFzaWNFbnRyeT4KICAgICAgPG5hbWU+WDwvbmFtZT4KICAgICAgPGZsYWdzPjY2MTc4PC9mbGFncz4KICAgICAgPHZhbHVlIHR5cGU9IjIiPjIzNDwvdmFsdWU+CiAgICAgPC9CYXNpY0VudHJ5PgogICAgIDxCYXNpY0VudHJ5PgogICAgICA8bmFtZT5ZPC9uYW1lPgogICAgICA8ZmxhZ3M+NjYxNzg8L2ZsYWdzPgogICAgICA8dmFsdWUgdHlwZT0iMiI+NTEyPC92YWx1ZT4KICAgICA8L0Jhc2ljRW50cnk+CiAgICA8L0Jhc2ljRW50cnk+CiAgIDwvQmFzaWNFbnRyeT4KICAgPEJhc2ljRW50cnk+CiAgICA8bmFtZT5UZXh0UG9pbnRzPC9uYW1lPgogICAgPGZsYWdzPjY1NjY2PC9mbGFncz4KICAgIDxCYXNpY0VudHJ5PgogICAgIDxuYW1lPlBvaW50MDwvbmFtZT4KICAgICA8ZmxhZ3M+NjU2NjY8L2ZsYWdzPgogICAgIDxCYXNpY0VudHJ5PgogICAgICA8bmFtZT5YPC9uYW1lPgogICAgICA8ZmxhZ3M+NjYxNzg8L2ZsYWdzPgogICAgICA8dmFsdWUgdHlwZT0iMiI+MTc8L3ZhbHVlPgogICAgIDwvQmFzaWNFbnRyeT4KICAgICA8QmFzaWNFbnRyeT4KICAgICAgPG5hbWU+WTwvbmFtZT4KICAgICAgPGZsYWdzPjY2MTc4PC9mbGFncz4KICAgICAgPHZhbHVlIHR5cGU9IjIiPjI4NDwvdmFsdWU+CiAgICAgPC9CYXNpY0VudHJ5PgogICAgIDxCYXNpY0VudHJ5PgogICAgICA8bmFtZT5UZXh0PC9uYW1lPgogICAgICA8ZmxhZ3M+NjY0MzQ8L2ZsYWdzPgogICAgICA8dmFsdWUgdHlwZT0iMyI+PC92YWx1ZT4KICAgICA8L0Jhc2ljRW50cnk+CiAgICA8L0Jhc2ljRW50cnk+CiAgICA8QmFzaWNFbnRyeT4KICAgICA8bmFtZT5Qb2ludDE8L25hbWU+CiAgICAgPGZsYWdzPjY1NjY2PC9mbGFncz4KICAgICA8QmFzaWNFbnRyeT4KICAgICAgPG5hbWU+WDwvbmFtZT4KICAgICAgPGZsYWdzPjY2MTc4PC9mbGFncz4KICAgICAgPHZhbHVlIHR5cGU9IjIiPjE3PC92YWx1ZT4KICAgICA8L0Jhc2ljRW50cnk+CiAgICAgPEJhc2ljRW50cnk+CiAgICAgIDxuYW1lPlk8L25hbWU+CiAgICAgIDxmbGFncz42NjE3ODwvZmxhZ3M+CiAgICAgIDx2YWx1ZSB0eXBlPSIyIj4xMDwvdmFsdWU+CiAgICAgPC9CYXNpY0VudHJ5PgogICAgIDxCYXNpY0VudHJ5PgogICAgICA8bmFtZT5UZXh0PC9uYW1lPgogICAgICA8ZmxhZ3M+NjY0MzQ8L2ZsYWdzPgogICAgICA8dmFsdWUgdHlwZT0iMyI+PC92YWx1ZT4KICAgICA8L0Jhc2ljRW50cnk+CiAgICA8L0Jhc2ljRW50cnk+CiAgICA8QmFzaWNFbnRyeT4KICAgICA8bmFtZT5Qb2ludDI8L25hbWU+CiAgICAgPGZsYWdzPjY1NjY2PC9mbGFncz4KICAgICA8QmFzaWNFbnRyeT4KICAgICAgPG5hbWU+WDwvbmFtZT4KICAgICAgPGZsYWdzPjY2MTc4PC9mbGFncz4KICAgICAgPHZhbHVlIHR5cGU9IjIiPjI5NDwvdmFsdWU+CiAgICAgPC9CYXNpY0VudHJ5PgogICAgIDxCYXNpY0VudHJ5PgogICAgICA8bmFtZT5ZPC9uYW1lPgogICAgICA8ZmxhZ3M+NjYxNzg8L2ZsYWdzPgogICAgICA8dmFsdWUgdHlwZT0iMiI+MTQ8L3ZhbHVlPgogICAgIDwvQmFzaWNFbnRyeT4KICAgICA8QmFzaWNFbnRyeT4KICAgICAgPG5hbWU+VGV4dDwvbmFtZT4KICAgICAgPGZsYWdzPjY2NDM0PC9mbGFncz4KICAgICAgPHZhbHVlIHR5cGU9IjMiPjwvdmFsdWU+CiAgICAgPC9CYXNpY0VudHJ5PgogICAgPC9CYXNpY0VudHJ5PgogICAgPEJhc2ljRW50cnk+CiAgICAgPG5hbWU+UG9pbnQzPC9uYW1lPgogICAgIDxmbGFncz42NTY2NjwvZmxhZ3M+CiAgICAgPEJhc2ljRW50cnk+CiAgICAgIDxuYW1lPlg8L25hbWU+CiAgICAgIDxmbGFncz42NjE3ODwvZmxhZ3M+CiAgICAgIDx2YWx1ZSB0eXBlPSIyIj4zMTE8L3ZhbHVlPgogICAgIDwvQmFzaWNFbnRyeT4KICAgICA8QmFzaWNFbnRyeT4KICAgICAgPG5hbWU+WTwvbmFtZT4KICAgICAgPGZsYWdzPjY2MTc4PC9mbGFncz4KICAgICAgPHZhbHVlIHR5cGU9IjIiPjI4NDwvdmFsdWU+CiAgICAgPC9CYXNpY0VudHJ5PgogICAgIDxCYXNpY0VudHJ5PgogICAgICA8bmFtZT5UZXh0PC9uYW1lPgogICAgICA8ZmxhZ3M+NjY0MzQ8L2ZsYWdzPgogICAgICA8dmFsdWUgdHlwZT0iMyI+PC92YWx1ZT4KICAgICA8L0Jhc2ljRW50cnk+CiAgICA8L0Jhc2ljRW50cnk+CiAgIDwvQmFzaWNFbnRyeT4KICA8L0Jhc2ljRW50cnk+CiA8L0Jhc2ljRW50cnk+CiA8QmFzaWNFbnRyeT4KICA8bmFtZT5GaWxlVHlwZTwvbmFtZT4KICA8ZmxhZ3M+NjY0MzQ8L2ZsYWdzPgogIDx2YWx1ZSB0eXBlPSIzIj5BbmFseXNpczwvdmFsdWU+CiA8L0Jhc2ljRW50cnk+CiA8QmFzaWNFbnRyeT4KICA8bmFtZT5DaGVja3N1bTwvbmFtZT4KICA8ZmxhZ3M+NjY0MzQ8L2ZsYWdzPgogIDx2YWx1ZSB0eXBlPSIzIj40YzA3ZDgwZGY1ZjhlNGJhZmU5OTQ1YjUzYThkMTdmOTwvdmFsdWU+CiA8L0Jhc2ljRW50cnk+CjwvQmFzaWNFbnRyeT4K/@MB_EXPERIMENT/0
PEJhc2ljRW50cnk+CiA8bmFtZT5Tb2Z0d2FyZTwvbmFtZT4KIDxmbGFncz4yNjIxNDY8L2ZsYWdzPgogPEJhc2ljRW50cnk+CiAgPG5hbWU+Q29uZmlnVmVyc2lvbjwvbmFtZT4KICA8ZmxhZ3M+MjYzMDQyPC9mbGFncz4KICA8dmFsdWUgdHlwZT0iMyI+MC40LjI1PC92YWx1ZT4KIDwvQmFzaWNFbnRyeT4KIDxCYXNpY0VudHJ5PgogIDxuYW1lPlZhbGlkaXR5S2V5PC9uYW1lPgogIDxmbGFncz4yNjM4MTA8L2ZsYWdzPgogIDx2YWx1ZSB0eXBlPSI2IiBzaXplPSIxMTIiPgpOd0F6QURjQU5BQmhBR0VBTkFBM0FESUFNZ0E1QURFQU1BQXpBR0VBTXdCZkFEQUFNQUF3QURBQVh3QXlBQzRBCk1RQXhBQzRBTVFBNEFERUFOd0F1QURFQU9RQTJBRElBTXdCZkFFMEFZUUJqQUhNQVVRQjFBR0VBYmdCMEFGOEEKTWdBd0FERUFPQUF4QURFQU1RQTBBQT09PC92YWx1ZT4KIDwvQmFzaWNFbnRyeT4KIDxCYXNpY0VudHJ5PgogIDxuYW1lPkV4cGVyaW1lbnQ8L25hbWU+CiAgPGZsYWdzPjI2MjI3NDwvZmxhZ3M+CiAgPEJhc2ljRW50cnk+CiAgIDxuYW1lPlJhY2s8L25hbWU+CiAgIDxmbGFncz4yNjMwNDI8L2ZsYWdzPgogICA8dmFsdWUgdHlwZT0iMyI+U2luZ2xlIHR1YmUgcmFjazwvdmFsdWU+CiAgPC9CYXNpY0VudHJ5PgogIDxCYXNpY0VudHJ5PgogICA8bmFtZT5SYWNrSXNTZWxlY3RhYmxlPC9uYW1lPgogICA8ZmxhZ3M+MjYyNTMwPC9mbGFncz4KICAgPHZhbHVlIHR5cGU9IjEiPjE8L3ZhbHVlPgogIDwvQmFzaWNFbnRyeT4KICA8QmFzaWNFbnRyeT4KICAgPG5hbWU+Q3VycmVudDwvbmFtZT4KICAgPGZsYWdzPjI2Mjc4NjwvZmxhZ3M+CiAgIDx2YWx1ZSB0eXBlPSIyIj4wPC92YWx1ZT4KICA8L0Jhc2ljRW50cnk+CiAgPEJhc2ljRW50cnk+CiAgIDxuYW1lPkZpbGVJZDwvbmFtZT4KICAgPGZsYWdzPjI2Mjc4NjwvZmxhZ3M+CiAgIDx2YWx1ZSB0eXBlPSIyIj4xMTwvdmFsdWU+CiAgPC9CYXNpY0VudHJ5PgogIDxCYXNpY0VudHJ5PgogICA8bmFtZT5GaWxlQmFzZTwvbmFtZT4KICAgPGZsYWdzPjI2MzA0MjwvZmxhZ3M+CiAgIDx2YWx1ZSB0eXBlPSIzIj4xLTIxPC92YWx1ZT4KICA8L0Jhc2ljRW50cnk+CiAgPEJhc2ljRW50cnk+CiAgIDxuYW1lPkZpbGVJc0N1c3RvbTwvbmFtZT4KICAgPGZsYWdzPjI2MjUzMDwvZmxhZ3M+CiAgIDx2YWx1ZSB0eXBlPSIxIj4xPC92YWx1ZT4KICA8L0Jhc2ljRW50cnk+CiAgPEJhc2ljRW50cnk+CiAgIDxuYW1lPlByb2plY3Q8L25hbWU+CiAgIDxmbGFncz4yNjMwNDI8L2ZsYWdzPgogICA8dmFsdWUgdHlwZT0iMyI+QW5uZXhpblY8L3ZhbHVlPgogIDwvQmFzaWNFbnRyeT4KICA8QmFzaWNFbnRyeT4KICAgPG5hbWU+UmFja1Byb2Nlc3NpbmdPcmRlcjwvbmFtZT4KICAgPGZsYWdzPjI2Mjc4NjwvZmxhZ3M+CiAgIDx2YWx1ZSB0eXBlPSIyIj4wPC92YWx1ZT4KICA8L0Jhc2ljRW50cnk+CiAgPEJhc2ljRW50cnk+CiAgIDxuYW1lPlJlYWdlbnRzPC9uYW1lPgogICA8ZmxhZ3M+MjYyMjc0PC9mbGFncz4KICAgPEJhc2ljRW50cnk+CiAgICA8bmFtZT5SMTwvbmFtZT4KICAgIDxmbGFncz4yNjIyNzQ8L2ZsYWdzPgogICAgPEJhc2ljRW50cnk+CiAgICAgPG5hbWU+RXhwaXJhdGlvbkRhdGU8L25hbWU+CiAgICAgPGZsYWdzPjI2MzA0MjwvZmxhZ3M+CiAgICAgPHZhbHVlIHR5cGU9IjMiPjwvdmFsdWU+CiAgICA8L0Jhc2ljRW50cnk+CiAgICA8QmFzaWNFbnRyeT4KICAgICA8bmFtZT5Mb3ROdW1iZXI8L25hbWU+CiAgICAgPGZsYWdzPjI2MzA0MjwvZmxhZ3M+CiAgICAgPHZhbHVlIHR5cGU9IjMiPjwvdmFsdWU+CiAgICA8L0Jhc2ljRW50cnk+CiAgICA8QmFzaWNFbnRyeT4KICAgICA8bmFtZT5SZWFnZW50PC9uYW1lPgogICAgIDxmbGFncz4yNjMwNDI8L2ZsYWdzPgogICAgIDx2YWx1ZSB0eXBlPSIzIj48L3ZhbHVlPgogICAgPC9CYXNpY0VudHJ5PgogICAgPEJhc2ljRW50cnk+CiAgICAgPG5hbWU+Q2F0ZWdvcnk8L25hbWU+CiAgICAgPGZsYWdzPjI2MzA0MjwvZmxhZ3M+CiAgICAgPHZhbHVlIHR5cGU9IjMiPjwvdmFsdWU+CiAgICA8L0Jhc2ljRW50cnk+CiAgICA8QmFzaWNFbnRyeT4KICAgICA8bmFtZT5BY3RpdmU8L25hbWU+CiAgICAgPGZsYWdzPjI2MjUzMDwvZmxhZ3M+CiAgICAgPHZhbHVlIHR5cGU9IjEiPjA8L3ZhbHVlPgogICAgPC9CYXNpY0VudHJ5PgogICAgPEJhc2ljRW50cnk+CiAgICAgPG5hbWU+VGltZTwvbmFtZT4KICAgICA8ZmxhZ3M+MjYyNzg2PC9mbGFncz4KICAgICA8dmFsdWUgdHlwZT0iMiI+MDwvdmFsdWU+CiAgICA8L0Jhc2ljRW50cnk+CiAgICA8QmFzaWNFbnRyeT4KICAgICA8bmFtZT5UaXRlcjwvbmFtZT4KICAgICA8ZmxhZ3M+MjYyNzg2PC9mbGFncz4KICAgICA8dmFsdWUgdHlwZT0iMiI+MDwvdmFsdWU+CiAgICA8L0Jhc2ljRW50cnk+CiAgICA8QmFzaWNFbnRyeT4KICAgICA8bmFtZT5QYXJhbGxlbDwvbmFtZT4KICAgICA8ZmxhZ3M+MjYyNzg2PC9mbGFncz4KICAgICA8dmFsdWUgdHlwZT0iMiI+MDwvdmFsdWU+CiAgICA8L0Jhc2ljRW50cnk+CiAgICA8QmFzaWNFbnRyeT4KICAgICA8bmFtZT5Qcmlvcml0eTwvbmFtZT4KICAgICA8ZmxhZ3M+MjYyNzg2PC9mbGFncz4KICAgICA8dmFsdWUgdHlwZT0iMiI+MDwvdmFsdWU+CiAgICA8L0Jhc2ljRW50cnk+CiAgICA8QmFzaWNFbnRyeT4KICAgICA8bmFtZT5NaW5Wb2x1bWU8L25hbWU+CiAgICAgPGZsYWdzPjI2Mjc4NjwvZmxhZ3M+CiAgICAgPHZhbHVlIHR5cGU9IjIiPjA8L3ZhbHVlPgogICAgPC9CYXNpY0VudHJ5PgogICAgPEJhc2ljRW50cnk+CiAgICAgPG5hbWU+VmlzaWJsZTwvbmFtZT4KICAgICA8ZmxhZ3M+MjYyNzg2PC9mbGFncz4KICAgICA8dmFsdWUgdHlwZT0iMiI+MzwvdmFsdWU+CiAgICA8L0Jhc2ljRW50cnk+CiAgIDwvQmFzaWNFbnRyeT4KICAgPEJhc2ljRW50cnk+CiAgICA8bmFtZT5SMjwvbmFtZT4KICAgIDxmbGFncz4yNjIyNzQ8L2ZsYWdzPgogICAgPEJhc2ljRW50cnk+CiAgICAgPG5hbWU+RXhwaXJhdGlvbkRhdGU8L25hbWU+CiAgICAgPGZsYWdzPjI2MzA0MjwvZmxhZ3M+CiAgICAgPHZhbHVlIHR5cGU9IjMiPjwvdmFsdWU+CiAgICA8L0Jhc2ljRW50cnk+CiAgICA8QmFzaWNFbnRyeT4KICAgICA8bmFtZT5Mb3ROdW1iZXI8L25hbWU+CiAgICAgPGZsYWdzPjI2MzA0MjwvZmxhZ3M+CiAgICAgPHZhbHVlIHR5cGU9IjMiPjwvdmFsdWU+CiAgICA8L0Jhc2ljRW50cnk+CiAgICA8QmFzaWNFbnRyeT4KICAgICA8bmFtZT5SZWFnZW50PC9uYW1lPgogICAgIDxmbGFncz4yNjMwNDI8L2ZsYWdzPgogICAgIDx2YWx1ZSB0eXBlPSIzIj48L3ZhbHVlPgogICAgPC9CYXNpY0VudHJ5PgogICAgPEJhc2ljRW50cnk+CiAgICAgPG5hbWU+Q2F0ZWdvcnk8L25hbWU+CiAgICAgPGZsYWdzPjI2MzA0MjwvZmxhZ3M+CiAgICAgPHZhbHVlIHR5cGU9IjMiPjwvdmFsdWU+CiAgICA8L0Jhc2ljRW50cnk+CiAgICA8QmFzaWNFbnRyeT4KICAgICA8bmFtZT5BY3RpdmU8L25hbWU+CiAgICAgPGZsYWdzPjI2MjUzMDwvZmxhZ3M+CiAgICAgPHZhbHVlIHR5cGU9IjEiPjA8L3ZhbHVlPgogICAgPC9CYXNpY0VudHJ5PgogICAgPEJhc2ljRW50cnk+CiAgICAgPG5hbWU+VGltZTwvbmFtZT4KICAgICA8ZmxhZ3M+MjYyNzg2PC9mbGFncz4KICAgICA8dmFsdWUgdHlwZT0iMiI+MDwvdmFsdWU+CiAgICA8L0Jhc2ljRW50cnk+CiAgICA8QmFzaWNFbnRyeT4KICAgICA8bmFtZT5UaXRlcjwvbmFtZT4KICAgICA8ZmxhZ3M+MjYyNzg2PC9mbGFncz4KICAgICA8dmFsdWUgdHlwZT0iMiI+MDwvdmFsdWU+CiAgICA8L0Jhc2ljRW50cnk+CiAgICA8QmFzaWNFbnRyeT4KICAgICA8bmFtZT5QYXJhbGxlbDwvbmFtZT4KICAgICA8ZmxhZ3M+MjYyNzg2PC9mbGFncz4KICAgICA8dmFsdWUgdHlwZT0iMiI+MDwvdmFsdWU+CiAgICA8L0Jhc2ljRW50cnk+CiAgICA8QmFzaWNFbnRyeT4KICAgICA8bmFtZT5Qcmlvcml0eTwvbmFtZT4KICAgICA8ZmxhZ3M+MjYyNzg2PC9mbGFncz4KICAgICA8dmFsdWUgdHlwZT0iMiI+MDwvdmFsdWU+CiAgICA8L0Jhc2ljRW50cnk+CiAgICA8QmFzaWNFbnRyeT4KICAgICA8bmFtZT5NaW5Wb2x1bWU8L25hbWU+CiAgICAgPGZsYWdzPjI2Mjc4NjwvZmxhZ3M+CiAgICAgPHZhbHVlIHR5cGU9IjIiPjA8L3ZhbHVlPgogICAgPC9CYXNpY0VudHJ5PgogICAgPEJhc2ljRW50cnk+CiAgICAgPG5hbWU+VmlzaWJsZTwvbmFtZT4KICAgICA8ZmxhZ3M+MjYyNzg2PC9mbGFncz4KICAgICA8dmFsdWUgdHlwZT0iMiI+MzwvdmFsdWU+CiAgICA8L0Jhc2ljRW50cnk+CiAgIDwvQmFzaWNFbnRyeT4KICAgPEJhc2ljRW50cnk+CiAgICA8bmFtZT5SMzwvbmFtZT4KICAgIDxmbGFncz4yNjIyNzQ8L2ZsYWdzPgogICAgPEJhc2ljRW50cnk+CiAgICAgPG5hbWU+RXhwaXJhdGlvbkRhdGU8L25hbWU+CiAgICAgPGZsYWdzPjI2MzA0MjwvZmxhZ3M+CiAgICAgPHZhbHVlIHR5cGU9IjMiPjwvdmFsdWU+CiAgICA8L0Jhc2ljRW50cnk+CiAgICA8QmFzaWNFbnRyeT4KICAgICA8bmFtZT5Mb3ROdW1iZXI8L25hbWU+CiAgICAgPGZsYWdzPjI2MzA0MjwvZmxhZ3M+CiAgICAgPHZhbHVlIHR5cGU9IjMiPjwvdmFsdWU+CiAgICA8L0Jhc2ljRW50cnk+CiAgICA8QmFzaWNFbnRyeT4KICAgICA8bmFtZT5SZWFnZW50PC9uYW1lPgogICAgIDxmbGFncz4yNjMwNDI8L2ZsYWdzPgogICAgIDx2YWx1ZSB0eXBlPSIzIj48L3ZhbHVlPgogICAgPC9CYXNpY0VudHJ5PgogICAgPEJhc2ljRW50cnk+CiAgICAgPG5hbWU+Q2F0ZWdvcnk8L25hbWU+CiAgICAgPGZsYWdzPjI2MzA0MjwvZmxhZ3M+CiAgICAgPHZhbHVlIHR5cGU9IjMiPjwvdmFsdWU+CiAgICA8L0Jhc2ljRW50cnk+CiAgICA8QmFzaWNFbnRyeT4KICAgICA8bmFtZT5BY3RpdmU8L25hbWU+CiAgICAgPGZsYWdzPjI2MjUzMDwvZmxhZ3M+CiAgICAgPHZhbHVlIHR5cGU9IjEiPjA8L3ZhbHVlPgogICAgPC9CYXNpY0VudHJ5PgogICAgPEJhc2ljRW50cnk+CiAgICAgPG5hbWU+VGltZTwvbmFtZT4KICAgICA8ZmxhZ3M+MjYyNzg2PC9mbGFncz4KICAgICA8dmFsdWUgdHlwZT0iMiI+MDwvdmFsdWU+CiAgICA8L0Jhc2ljRW50cnk+CiAgICA8QmFzaWNFbnRyeT4KICAgICA8bmFtZT5UaXRlcjwvbmFtZT4KICAgICA8ZmxhZ3M+MjYyNzg2PC9mbGFncz4KICAgICA8dmFsdWUgdHlwZT0iMiI+MDwvdmFsdWU+CiAgICA8L0Jhc2ljRW50cnk+CiAgICA8QmFzaWNFbnRyeT4KICAgICA8bmFtZT5QYXJhbGxlbDwvbmFtZT4KICAgICA8ZmxhZ3M+MjYyNzg2PC9mbGFncz4KICAgICA8dmFsdWUgdHlwZT0iMiI+MDwvdmFsdWU+CiAgICA8L0Jhc2ljRW50cnk+CiAgICA8QmFzaWNFbnRyeT4KICAgICA8bmFtZT5Qcmlvcml0eTwvbmFtZT4KICAgICA8ZmxhZ3M+MjYyNzg2PC9mbGFncz4KICAgICA8dmFsdWUgdHlwZT0iMiI+MDwvdmFsdWU+CiAgICA8L0Jhc2ljRW50cnk+CiAgICA8QmFzaWNFbnRyeT4KICAgICA8bmFtZT5NaW5Wb2x1bWU8L25hbWU+CiAgICAgPGZsYWdzPjI2Mjc4NjwvZmxhZ3M+CiAgICAgPHZhbHVlIHR5cGU9IjIiPjA8L3ZhbHVlPgogICAgPC9CYXNpY0VudHJ5PgogICAgPEJhc2ljRW50cnk+CiAgICAgPG5hbWU+VmlzaWJsZTwvbmFtZT4KICAgICA8ZmxhZ3M+MjYyNzg2PC9mbGFncz4KICAgICA8dmFsdWUgdHlwZT0iMiI+MzwvdmFsdWU+CiAgICA8L0Jhc2ljRW50cnk+CiAgIDwvQmFzaWNFbnRyeT4KICAgPEJhc2ljRW50cnk+CiAgICA8bmFtZT5SNDwvbmFtZT4KICAgIDxmbGFncz4yNjIyNzQ8L2ZsYWdzPgogICAgPEJhc2ljRW50cnk+CiAgICAgPG5hbWU+RXhwaXJhdGlvbkRhdGU8L25hbWU+CiAgICAgPGZsYWdzPjI2MzA0MjwvZmxhZ3M+CiAgICAgPHZhbHVlIHR5cGU9IjMiPjwvdmFsdWU+CiAgICA8L0Jhc2ljRW50cnk+CiAgICA8QmFzaWNFbnRyeT4KICAgICA8bmFtZT5Mb3ROdW1iZXI8L25hbWU+CiAgICAgPGZsYWdzPjI2MzA0MjwvZmxhZ3M+CiAgICAgPHZhbHVlIHR5cGU9IjMiPjwvdmFsdWU+CiAgICA8L0Jhc2ljRW50cnk+CiAgICA8QmFzaWNFbnRyeT4KICAgICA8bmFtZT5SZWFnZW50PC9uYW1lPgogICAgIDxmbGFncz4yNjMwNDI8L2ZsYWdzPgogICAgIDx2YWx1ZSB0eXBlPSIzIj48L3ZhbHVlPgogICAgPC9CYXNpY0VudHJ5PgogICAgPEJhc2ljRW50cnk+CiAgICAgPG5hbWU+Q2F0ZWdvcnk8L25hbWU+CiAgICAgPGZsYWdzPjI2MzA0MjwvZmxhZ3M+CiAgICAgPHZhbHVlIHR5cGU9IjMiPjwvdmFsdWU+CiAgICA8L0Jhc2ljRW50cnk+CiAgICA8QmFzaWNFbnRyeT4KICAgICA8bmFtZT5BY3RpdmU8L25hbWU+CiAgICAgPGZsYWdzPjI2MjUzMDwvZmxhZ3M+CiAgICAgPHZhbHVlIHR5cGU9IjEiPjA8L3ZhbHVlPgogICAgPC9CYXNpY0VudHJ5PgogICAgPEJhc2ljRW50cnk+CiAgICAgPG5hbWU+VGltZTwvbmFtZT4KICAgICA8ZmxhZ3M+MjYyNzg2PC9mbGFncz4KICAgICA8dmFsdWUgdHlwZT0iMiI+MDwvdmFsdWU+CiAgICA8L0Jhc2ljRW50cnk+CiAgICA8QmFzaWNFbnRyeT4KICAgICA8bmFtZT5UaXRlcjwvbmFtZT4KICAgICA8ZmxhZ3M+MjYyNzg2PC9mbGFncz4KICAgICA8dmFsdWUgdHlwZT0iMiI+MDwvdmFsdWU+CiAgICA8L0Jhc2ljRW50cnk+CiAgICA8QmFzaWNFbnRyeT4KICAgICA8bmFtZT5QYXJhbGxlbDwvbmFtZT4KICAgICA8ZmxhZ3M+MjYyNzg2PC9mbGFncz4KICAgICA8dmFsdWUgdHlwZT0iMiI+MDwvdmFsdWU+CiAgICA8L0Jhc2ljRW50cnk+CiAgICA8QmFzaWNFbnRyeT4KICAgICA8bmFtZT5Qcmlvcml0eTwvbmFtZT4KICAgICA8ZmxhZ3M+MjYyNzg2PC9mbGFncz4KICAgICA8dmFsdWUgdHlwZT0iMiI+MDwvdmFsdWU+CiAgICA8L0Jhc2ljRW50cnk+CiAgICA8QmFzaWNFbnRyeT4KICAgICA8bmFtZT5NaW5Wb2x1bWU8L25hbWU+CiAgICAgPGZsYWdzPjI2Mjc4NjwvZmxhZ3M+CiAgICAgPHZhbHVlIHR5cGU9IjIiPjA8L3ZhbHVlPgogICAgPC9CYXNpY0VudHJ5PgogICAgPEJhc2ljRW50cnk+CiAgICAgPG5hbWU+VmlzaWJsZTwvbmFtZT4KICAgICA8ZmxhZ3M+MjYyNzg2PC9mbGFncz4KICAgICA8dmFsdWUgdHlwZT0iMiI+MzwvdmFsdWU+CiAgICA8L0Jhc2ljRW50cnk+CiAgIDwvQmFzaWNFbnRyeT4KICAgPEJhc2ljRW50cnk+CiAgICA8bmFtZT5SNTwvbmFtZT4KICAgIDxmbGFncz4yNjIyNzQ8L2ZsYWdzPgogICAgPEJhc2ljRW50cnk+CiAgICAgPG5hbWU+RXhwaXJhdGlvbkRhdGU8L25hbWU+CiAgICAgPGZsYWdzPjI2MzA0MjwvZmxhZ3M+CiAgICAgPHZhbHVlIHR5cGU9IjMiPjwvdmFsdWU+CiAgICA8L0Jhc2ljRW50cnk+CiAgICA8QmFzaWNFbnRyeT4KICAgICA8bmFtZT5Mb3ROdW1iZXI8L25hbWU+CiAgICAgPGZsYWdzPjI2MzA0MjwvZmxhZ3M+CiAgICAgPHZhbHVlIHR5cGU9IjMiPjwvdmFsdWU+CiAgICA8L0Jhc2ljRW50cnk+CiAgICA8QmFzaWNFbnRyeT4KICAgICA8bmFtZT5SZWFnZW50PC9uYW1lPgogICAgIDxmbGFncz4yNjMwNDI8L2ZsYWdzPgogICAgIDx2YWx1ZSB0eXBlPSIzIj48L3ZhbHVlPgogICAgPC9CYXNpY0VudHJ5PgogICAgPEJhc2ljRW50cnk+CiAgICAgPG5hbWU+Q2F0ZWdvcnk8L25hbWU+CiAgICAgPGZsYWdzPjI2MzA0MjwvZmxhZ3M+CiAgICAgPHZhbHVlIHR5cGU9IjMiPjwvdmFsdWU+CiAgICA8L0Jhc2ljRW50cnk+CiAgICA8QmFzaWNFbnRyeT4KICAgICA8bmFtZT5BY3RpdmU8L25hbWU+CiAgICAgPGZsYWdzPjI2MjUzMDwvZmxhZ3M+CiAgICAgPHZhbHVlIHR5cGU9IjEiPjA8L3ZhbHVlPgogICAgPC9CYXNpY0VudHJ5PgogICAgPEJhc2ljRW50cnk+CiAgICAgPG5hbWU+VGltZTwvbmFtZT4KICAgICA8ZmxhZ3M+MjYyNzg2PC9mbGFncz4KICAgICA8dmFsdWUgdHlwZT0iMiI+MDwvdmFsdWU+CiAgICA8L0Jhc2ljRW50cnk+CiAgICA8QmFzaWNFbnRyeT4KICAgICA8bmFtZT5UaXRlcjwvbmFtZT4KICAgICA8ZmxhZ3M+MjYyNzg2PC9mbGFncz4KICAgICA8dmFsdWUgdHlwZT0iMiI+MDwvdmFsdWU+CiAgICA8L0Jhc2ljRW50cnk+CiAgICA8QmFzaWNFbnRyeT4KICAgICA8bmFtZT5QYXJhbGxlbDwvbmFtZT4KICAgICA8ZmxhZ3M+MjYyNzg2PC9mbGFncz4KICAgICA8dmFsdWUgdHlwZT0iMiI+MDwvdmFsdWU+CiAgICA8L0Jhc2ljRW50cnk+CiAgICA8QmFzaWNFbnRyeT4KICAgICA8bmFtZT5Qcmlvcml0eTwvbmFtZT4KICAgICA8ZmxhZ3M+MjYyNzg2PC9mbGFncz4KICAgICA8dmFsdWUgdHlwZT0iMiI+MDwvdmFsdWU+CiAgICA8L0Jhc2ljRW50cnk+CiAgICA8QmFzaWNFbnRyeT4KICAgICA8bmFtZT5NaW5Wb2x1bWU8L25hbWU+CiAgICAgPGZsYWdzPjI2Mjc4NjwvZmxhZ3M+CiAgICAgPHZhbHVlIHR5cGU9IjIiPjA8L3ZhbHVlPgogICAgPC9CYXNpY0VudHJ5PgogICAgPEJhc2ljRW50cnk+CiAgICAgPG5hbWU+VmlzaWJsZTwvbmFtZT4KICAgICA8ZmxhZ3M+MjYyNzg2PC9mbGFncz4KICAgICA8dmFsdWUgdHlwZT0iMiI+MjwvdmFsdWU+CiAgICA8L0Jhc2ljRW50cnk+CiAgIDwvQmFzaWNFbnRyeT4KICAgPEJhc2ljRW50cnk+CiAgICA8bmFtZT5SNjwvbmFtZT4KICAgIDxmbGFncz4yNjIyNzQ8L2ZsYWdzPgogICAgPEJhc2ljRW50cnk+CiAgICAgPG5hbWU+RXhwaXJhdGlvbkRhdGU8L25hbWU+CiAgICAgPGZsYWdzPjI2MzA0MjwvZmxhZ3M+CiAgICAgPHZhbHVlIHR5cGU9IjMiPjwvdmFsdWU+CiAgICA8L0Jhc2ljRW50cnk+CiAgICA8QmFzaWNFbnRyeT4KICAgICA8bmFtZT5Mb3ROdW1iZXI8L25hbWU+CiAgICAgPGZsYWdzPjI2MzA0MjwvZmxhZ3M+CiAgICAgPHZhbHVlIHR5cGU9IjMiPjwvdmFsdWU+CiAgICA8L0Jhc2ljRW50cnk+CiAgICA8QmFzaWNFbnRyeT4KICAgICA8bmFtZT5SZWFnZW50PC9uYW1lPgogICAgIDxmbGFncz4yNjMwNDI8L2ZsYWdzPgogICAgIDx2YWx1ZSB0eXBlPSIzIj48L3ZhbHVlPgogICAgPC9CYXNpY0VudHJ5PgogICAgPEJhc2ljRW50cnk+CiAgICAgPG5hbWU+Q2F0ZWdvcnk8L25hbWU+CiAgICAgPGZsYWdzPjI2MzA0MjwvZmxhZ3M+CiAgICAgPHZhbHVlIHR5cGU9IjMiPjwvdmFsdWU+CiAgICA8L0Jhc2ljRW50cnk+CiAgICA8QmFzaWNFbnRyeT4KICAgICA8bmFtZT5BY3RpdmU8L25hbWU+CiAgICAgPGZsYWdzPjI2MjUzMDwvZmxhZ3M+CiAgICAgPHZhbHVlIHR5cGU9IjEiPjA8L3ZhbHVlPgogICAgPC9CYXNpY0VudHJ5PgogICAgPEJhc2ljRW50cnk+CiAgICAgPG5hbWU+VGltZTwvbmFtZT4KICAgICA8ZmxhZ3M+MjYyNzg2PC9mbGFncz4KICAgICA8dmFsdWUgdHlwZT0iMiI+MDwvdmFsdWU+CiAgICA8L0Jhc2ljRW50cnk+CiAgICA8QmFzaWNFbnRyeT4KICAgICA8bmFtZT5UaXRlcjwvbmFtZT4KICAgICA8ZmxhZ3M+MjYyNzg2PC9mbGFncz4KICAgICA8dmFsdWUgdHlwZT0iMiI+MDwvdmFsdWU+CiAgICA8L0Jhc2ljRW50cnk+CiAgICA8QmFzaWNFbnRyeT4KICAgICA8bmFtZT5QYXJhbGxlbDwvbmFtZT4KICAgICA8ZmxhZ3M+MjYyNzg2PC9mbGFncz4KICAgICA8dmFsdWUgdHlwZT0iMiI+MDwvdmFsdWU+CiAgICA8L0Jhc2ljRW50cnk+CiAgICA8QmFzaWNFbnRyeT4KICAgICA8bmFtZT5Qcmlvcml0eTwvbmFtZT4KICAgICA8ZmxhZ3M+MjYyNzg2PC9mbGFncz4KICAgICA8dmFsdWUgdHlwZT0iMiI+MDwvdmFsdWU+CiAgICA8L0Jhc2ljRW50cnk+CiAgICA8QmFzaWNFbnRyeT4KICAgICA8bmFtZT5NaW5Wb2x1bWU8L25hbWU+CiAgICAgPGZsYWdzPjI2Mjc4NjwvZmxhZ3M+CiAgICAgPHZhbHVlIHR5cGU9IjIiPjA8L3ZhbHVlPgogICAgPC9CYXNpY0VudHJ5PgogICAgPEJhc2ljRW50cnk+CiAgICAgPG5hbWU+VmlzaWJsZTwvbmFtZT4KICAgICA8ZmxhZ3M+MjYyNzg2PC9mbGFncz4KICAgICA8dmFsdWUgdHlwZT0iMiI+MjwvdmFsdWU+CiAgICA8L0Jhc2ljRW50cnk+CiAgIDwvQmFzaWNFbnRyeT4KICAgPEJhc2ljRW50cnk+CiAgICA8bmFtZT5SNzwvbmFtZT4KICAgIDxmbGFncz4yNjIyNzQ8L2ZsYWdzPgogICAgPEJhc2ljRW50cnk+CiAgICAgPG5hbWU+RXhwaXJhdGlvbkRhdGU8L25hbWU+CiAgICAgPGZsYWdzPjI2MzA0MjwvZmxhZ3M+CiAgICAgPHZhbHVlIHR5cGU9IjMiPjwvdmFsdWU+CiAgICA8L0Jhc2ljRW50cnk+CiAgICA8QmFzaWNFbnRyeT4KICAgICA8bmFtZT5Mb3ROdW1iZXI8L25hbWU+CiAgICAgPGZsYWdzPjI2MzA0MjwvZmxhZ3M+CiAgICAgPHZhbHVlIHR5cGU9IjMiPjwvdmFsdWU+CiAgICA8L0Jhc2ljRW50cnk+CiAgICA8QmFzaWNFbnRyeT4KICAgICA8bmFtZT5SZWFnZW50PC9uYW1lPgogICAgIDxmbGFncz4yNjMwNDI8L2ZsYWdzPgogICAgIDx2YWx1ZSB0eXBlPSIzIj48L3ZhbHVlPgogICAgPC9CYXNpY0VudHJ5PgogICAgPEJhc2ljRW50cnk+CiAgICAgPG5hbWU+Q2F0ZWdvcnk8L25hbWU+CiAgICAgPGZsYWdzPjI2MzA0MjwvZmxhZ3M+CiAgICAgPHZhbHVlIHR5cGU9IjMiPjwvdmFsdWU+CiAgICA8L0Jhc2ljRW50cnk+CiAgICA8QmFzaWNFbnRyeT4KICAgICA8bmFtZT5BY3RpdmU8L25hbWU+CiAgICAgPGZsYWdzPjI2MjUzMDwvZmxhZ3M+CiAgICAgPHZhbHVlIHR5cGU9IjEiPjA8L3ZhbHVlPgogICAgPC9CYXNpY0VudHJ5PgogICAgPEJhc2ljRW50cnk+CiAgICAgPG5hbWU+VGltZTwvbmFtZT4KICAgICA8ZmxhZ3M+MjYyNzg2PC9mbGFncz4KICAgICA8dmFsdWUgdHlwZT0iMiI+MDwvdmFsdWU+CiAgICA8L0Jhc2ljRW50cnk+CiAgICA8QmFzaWNFbnRyeT4KICAgICA8bmFtZT5UaXRlcjwvbmFtZT4KICAgICA8ZmxhZ3M+MjYyNzg2PC9mbGFncz4KICAgICA8dmFsdWUgdHlwZT0iMiI+MDwvdmFsdWU+CiAgICA8L0Jhc2ljRW50cnk+CiAgICA8QmFzaWNFbnRyeT4KICAgICA8bmFtZT5QYXJhbGxlbDwvbmFtZT4KICAgICA8ZmxhZ3M+MjYyNzg2PC9mbGFncz4KICAgICA8dmFsdWUgdHlwZT0iMiI+MDwvdmFsdWU+CiAgICA8L0Jhc2ljRW50cnk+CiAgICA8QmFzaWNFbnRyeT4KICAgICA8bmFtZT5Qcmlvcml0eTwvbmFtZT4KICAgICA8ZmxhZ3M+MjYyNzg2PC9mbGFncz4KICAgICA8dmFsdWUgdHlwZT0iMiI+MDwvdmFsdWU+CiAgICA8L0Jhc2ljRW50cnk+CiAgICA8QmFzaWNFbnRyeT4KICAgICA8bmFtZT5NaW5Wb2x1bWU8L25hbWU+CiAgICAgPGZsYWdzPjI2Mjc4NjwvZmxhZ3M+CiAgICAgPHZhbHVlIHR5cGU9IjIiPjA8L3ZhbHVlPgogICAgPC9CYXNpY0VudHJ5PgogICAgPEJhc2ljRW50cnk+CiAgICAgPG5hbWU+VmlzaWJsZTwvbmFtZT4KICAgICA8ZmxhZ3M+MjYyNzg2PC9mbGFncz4KICAgICA8dmFsdWUgdHlwZT0iMiI+MjwvdmFsdWU+CiAgICA8L0Jhc2ljRW50cnk+CiAgIDwvQmFzaWNFbnRyeT4KICAgPEJhc2ljRW50cnk+CiAgICA8bmFtZT5SODwvbmFtZT4KICAgIDxmbGFncz4yNjIyNzQ8L2ZsYWdzPgogICAgPEJhc2ljRW50cnk+CiAgICAgPG5hbWU+RXhwaXJhdGlvbkRhdGU8L25hbWU+CiAgICAgPGZsYWdzPjI2MzA0MjwvZmxhZ3M+CiAgICAgPHZhbHVlIHR5cGU9IjMiPjwvdmFsdWU+CiAgICA8L0Jhc2ljRW50cnk+CiAgICA8QmFzaWNFbnRyeT4KICAgICA8bmFtZT5Mb3ROdW1iZXI8L25hbWU+CiAgICAgPGZsYWdzPjI2MzA0MjwvZmxhZ3M+CiAgICAgPHZhbHVlIHR5cGU9IjMiPjwvdmFsdWU+CiAgICA8L0Jhc2ljRW50cnk+CiAgICA8QmFzaWNFbnRyeT4KICAgICA8bmFtZT5SZWFnZW50PC9uYW1lPgogICAgIDxmbGFncz4yNjMwNDI8L2ZsYWdzPgogICAgIDx2YWx1ZSB0eXBlPSIzIj48L3ZhbHVlPgogICAgPC9CYXNpY0VudHJ5PgogICAgPEJhc2ljRW50cnk+CiAgICAgPG5hbWU+Q2F0ZWdvcnk8L25hbWU+CiAgICAgPGZsYWdzPjI2MzA0MjwvZmxhZ3M+CiAgICAgPHZhbHVlIHR5cGU9IjMiPjwvdmFsdWU+CiAgICA8L0Jhc2ljRW50cnk+CiAgICA8QmFzaWNFbnRyeT4KICAgICA8bmFtZT5BY3RpdmU8L25hbWU+CiAgICAgPGZsYWdzPjI2MjUzMDwvZmxhZ3M+CiAgICAgPHZhbHVlIHR5cGU9IjEiPjA8L3ZhbHVlPgogICAgPC9CYXNpY0VudHJ5PgogICAgPEJhc2ljRW50cnk+CiAgICAgPG5hbWU+VGltZTwvbmFtZT4KICAgICA8ZmxhZ3M+MjYyNzg2PC9mbGFncz4KICAgICA8dmFsdWUgdHlwZT0iMiI+MDwvdmFsdWU+CiAgICA8L0Jhc2ljRW50cnk+CiAgICA8QmFzaWNFbnRyeT4KICAgICA8bmFtZT5UaXRlcjwvbmFtZT4KICAgICA8ZmxhZ3M+MjYyNzg2PC9mbGFncz4KICAgICA8dmFsdWUgdHlwZT0iMiI+MDwvdmFsdWU+CiAgICA8L0Jhc2ljRW50cnk+CiAgICA8QmFzaWNFbnRyeT4KICAgICA8bmFtZT5QYXJhbGxlbDwvbmFtZT4KICAgICA8ZmxhZ3M+MjYyNzg2PC9mbGFncz4KICAgICA8dmFsdWUgdHlwZT0iMiI+MDwvdmFsdWU+CiAgICA8L0Jhc2ljRW50cnk+CiAgICA8QmFzaWNFbnRyeT4KICAgICA8bmFtZT5Qcmlvcml0eTwvbmFtZT4KICAgICA8ZmxhZ3M+MjYyNzg2PC9mbGFncz4KICAgICA8dmFsdWUgdHlwZT0iMiI+MDwvdmFsdWU+CiAgICA8L0Jhc2ljRW50cnk+CiAgICA8QmFzaWNFbnRyeT4KICAgICA8bmFtZT5NaW5Wb2x1bWU8L25hbWU+CiAgICAgPGZsYWdzPjI2Mjc4NjwvZmxhZ3M+CiAgICAgPHZhbHVlIHR5cGU9IjIiPjA8L3ZhbHVlPgogICAgPC9CYXNpY0VudHJ5PgogICAgPEJhc2ljRW50cnk+CiAgICAgPG5hbWU+VmlzaWJsZTwvbmFtZT4KICAgICA8ZmxhZ3M+MjYyNzg2PC9mbGFncz4KICAgICA8dmFsdWUgdHlwZT0iMiI+MjwvdmFsdWU+CiAgICA8L0Jhc2ljRW50cnk+CiAgIDwvQmFzaWNFbnRyeT4KICAgPEJhc2ljRW50cnk+CiAgICA8bmFtZT5TMTwvbmFtZT4KICAgIDxmbGFncz4yNjIyNzQ8L2ZsYWdzPgogICAgPEJhc2ljRW50cnk+CiAgICAgPG5hbWU+RXhwaXJhdGlvbkRhdGU8L25hbWU+CiAgICAgPGZsYWdzPjI2MzA0MjwvZmxhZ3M+CiAgICAgPHZhbHVlIHR5cGU9IjMiPjwvdmFsdWU+CiAgICA8L0Jhc2ljRW50cnk+CiAgICA8QmFzaWNFbnRyeT4KICAgICA8bmFtZT5Mb3ROdW1iZXI8L25hbWU+CiAgICAgPGZsYWdzPjI2MzA0MjwvZmxhZ3M+CiAgICAgPHZhbHVlIHR5cGU9IjMiPjwvdmFsdWU+CiAgICA8L0Jhc2ljRW50cnk+CiAgICA8QmFzaWNFbnRyeT4KICAgICA8bmFtZT5SZWFnZW50PC9uYW1lPgogICAgIDxmbGFncz4yNjMwNDI8L2ZsYWdzPgogICAgIDx2YWx1ZSB0eXBlPSIzIj48L3ZhbHVlPgogICAgPC9CYXNpY0VudHJ5PgogICAgPEJhc2ljRW50cnk+CiAgICAgPG5hbWU+Q2F0ZWdvcnk8L25hbWU+CiAgICAgPGZsYWdzPjI2MzA0MjwvZmxhZ3M+CiAgICAgPHZhbHVlIHR5cGU9IjMiPjwvdmFsdWU+CiAgICA8L0Jhc2ljRW50cnk+CiAgICA8QmFzaWNFbnRyeT4KICAgICA8bmFtZT5BY3RpdmU8L25hbWU+CiAgICAgPGZsYWdzPjI2MjUzMDwvZmxhZ3M+CiAgICAgPHZhbHVlIHR5cGU9IjEiPjA8L3ZhbHVlPgogICAgPC9CYXNpY0VudHJ5PgogICAgPEJhc2ljRW50cnk+CiAgICAgPG5hbWU+VGltZTwvbmFtZT4KICAgICA8ZmxhZ3M+MjYyNzg2PC9mbGFncz4KICAgICA8dmFsdWUgdHlwZT0iMiI+MDwvdmFsdWU+CiAgICA8L0Jhc2ljRW50cnk+CiAgICA8QmFzaWNFbnRyeT4KICAgICA8bmFtZT5UaXRlcjwvbmFtZT4KICAgICA8ZmxhZ3M+MjYyNzg2PC9mbGFncz4KICAgICA8dmFsdWUgdHlwZT0iMiI+MDwvdmFsdWU+CiAgICA8L0Jhc2ljRW50cnk+CiAgICA8QmFzaWNFbnRyeT4KICAgICA8bmFtZT5QYXJhbGxlbDwvbmFtZT4KICAgICA8ZmxhZ3M+MjYyNzg2PC9mbGFncz4KICAgICA8dmFsdWUgdHlwZT0iMiI+MDwvdmFsdWU+CiAgICA8L0Jhc2ljRW50cnk+CiAgICA8QmFzaWNFbnRyeT4KICAgICA8bmFtZT5Qcmlvcml0eTwvbmFtZT4KICAgICA8ZmxhZ3M+MjYyNzg2PC9mbGFncz4KICAgICA8dmFsdWUgdHlwZT0iMiI+MDwvdmFsdWU+CiAgICA8L0Jhc2ljRW50cnk+CiAgICA8QmFzaWNFbnRyeT4KICAgICA8bmFtZT5NaW5Wb2x1bWU8L25hbWU+CiAgICAgPGZsYWdzPjI2Mjc4NjwvZmxhZ3M+CiAgICAgPHZhbHVlIHR5cGU9IjIiPjA8L3ZhbHVlPgogICAgPC9CYXNpY0VudHJ5PgogICAgPEJhc2ljRW50cnk+CiAgICAgPG5hbWU+VmlzaWJsZTwvbmFtZT4KICAgICA8ZmxhZ3M+MjYyNzg2PC9mbGFncz4KICAgICA8dmFsdWUgdHlwZT0iMiI+NzwvdmFsdWU+CiAgICA8L0Jhc2ljRW50cnk+CiAgIDwvQmFzaWNFbnRyeT4KICAgPEJhc2ljRW50cnk+CiAgICA8bmFtZT5TMjwvbmFtZT4KICAgIDxmbGFncz4yNjIyNzQ8L2ZsYWdzPgogICAgPEJhc2ljRW50cnk+CiAgICAgPG5hbWU+RXhwaXJhdGlvbkRhdGU8L25hbWU+CiAgICAgPGZsYWdzPjI2MzA0MjwvZmxhZ3M+CiAgICAgPHZhbHVlIHR5cGU9IjMiPjwvdmFsdWU+CiAgICA8L0Jhc2ljRW50cnk+CiAgICA8QmFzaWNFbnRyeT4KICAgICA8bmFtZT5Mb3ROdW1iZXI8L25hbWU+CiAgICAgPGZsYWdzPjI2MzA0MjwvZmxhZ3M+CiAgICAgPHZhbHVlIHR5cGU9IjMiPjwvdmFsdWU+CiAgICA8L0Jhc2ljRW50cnk+CiAgICA8QmFzaWNFbnRyeT4KICAgICA8bmFtZT5SZWFnZW50PC9uYW1lPgogICAgIDxmbGFncz4yNjMwNDI8L2ZsYWdzPgogICAgIDx2YWx1ZSB0eXBlPSIzIj48L3ZhbHVlPgogICAgPC9CYXNpY0VudHJ5PgogICAgPEJhc2ljRW50cnk+CiAgICAgPG5hbWU+Q2F0ZWdvcnk8L25hbWU+CiAgICAgPGZsYWdzPjI2MzA0MjwvZmxhZ3M+CiAgICAgPHZhbHVlIHR5cGU9IjMiPjwvdmFsdWU+CiAgICA8L0Jhc2ljRW50cnk+CiAgICA8QmFzaWNFbnRyeT4KICAgICA8bmFtZT5BY3RpdmU8L25hbWU+CiAgICAgPGZsYWdzPjI2MjUzMDwvZmxhZ3M+CiAgICAgPHZhbHVlIHR5cGU9IjEiPjA8L3ZhbHVlPgogICAgPC9CYXNpY0VudHJ5PgogICAgPEJhc2ljRW50cnk+CiAgICAgPG5hbWU+VGltZTwvbmFtZT4KICAgICA8ZmxhZ3M+MjYyNzg2PC9mbGFncz4KICAgICA8dmFsdWUgdHlwZT0iMiI+MDwvdmFsdWU+CiAgICA8L0Jhc2ljRW50cnk+CiAgICA8QmFzaWNFbnRyeT4KICAgICA8bmFtZT5UaXRlcjwvbmFtZT4KICAgICA8ZmxhZ3M+MjYyNzg2PC9mbGFncz4KICAgICA8dmFsdWUgdHlwZT0iMiI+MDwvdmFsdWU+CiAgICA8L0Jhc2ljRW50cnk+CiAgICA8QmFzaWNFbnRyeT4KICAgICA8bmFtZT5QYXJhbGxlbDwvbmFtZT4KICAgICA8ZmxhZ3M+MjYyNzg2PC9mbGFncz4KICAgICA8dmFsdWUgdHlwZT0iMiI+MDwvdmFsdWU+CiAgICA8L0Jhc2ljRW50cnk+CiAgICA8QmFzaWNFbnRyeT4KICAgICA8bmFtZT5Qcmlvcml0eTwvbmFtZT4KICAgICA8ZmxhZ3M+MjYyNzg2PC9mbGFncz4KICAgICA8dmFsdWUgdHlwZT0iMiI+MDwvdmFsdWU+CiAgICA8L0Jhc2ljRW50cnk+CiAgICA8QmFzaWNFbnRyeT4KICAgICA8bmFtZT5NaW5Wb2x1bWU8L25hbWU+CiAgICAgPGZsYWdzPjI2Mjc4NjwvZmxhZ3M+CiAgICAgPHZhbHVlIHR5cGU9IjIiPjA8L3ZhbHVlPgogICAgPC9CYXNpY0VudHJ5PgogICAgPEJhc2ljRW50cnk+CiAgICAgPG5hbWU+VmlzaWJsZTwvbmFtZT4KICAgICA8ZmxhZ3M+MjYyNzg2PC9mbGFncz4KICAgICA8dmFsdWUgdHlwZT0iMiI+NzwvdmFsdWU+CiAgICA8L0Jhc2ljRW50cnk+CiAgIDwvQmFzaWNFbnRyeT4KICA8L0Jhc2ljRW50cnk+CiAgPEJhc2ljRW50cnk+CiAgIDxuYW1lPlNhbXBsZXM8L25hbWU+CiAgIDxmbGFncz4yNjIyNzQ8L2ZsYWdzPgogICA8QmFzaWNFbnRyeT4KICAgIDxuYW1lPjA8L25hbWU+CiAgICA8ZmxhZ3M+MjYyMjc0PC9mbGFncz4KICAgIDxCYXNpY0VudHJ5PgogICAgIDxuYW1lPkFubm90YXRpb248L25hbWU+CiAgICAgPGZsYWdzPjI2MzA0MjwvZmxhZ3M+CiAgICAgPHZhbHVlIHR5cGU9IjMiPlZpb0JsdWUKVmlvR3JlZW4KRklUQwpQRQpQZXJDUC1WaW83MDAKUEUtVmlvNzcwCkFQQwpBUEMtVmlvNzcwPC92YWx1ZT4KICAgIDwvQmFzaWNFbnRyeT4KICAgIDxCYXNpY0VudHJ5PgogICAgIDxuYW1lPlJlYWdlbnRzPC9uYW1lPgogICAgIDxmbGFncz4yNjM1NTQ8L2ZsYWdzPgogICAgIDx2YWx1ZSB0eXBlPSI1Ij4weDA8L3ZhbHVlPgogICAgPC9CYXNpY0VudHJ5PgogICAgPEJhc2ljRW50cnk+CiAgICAgPG5hbWU+Rmxvd1JhdGU8L25hbWU+CiAgICAgPGZsYWdzPjI2MzA0MjwvZmxhZ3M+CiAgICAgPHZhbHVlIHR5cGU9IjMiPkxvdzwvdmFsdWU+CiAgICA8L0Jhc2ljRW50cnk+CiAgICA8QmFzaWNFbnRyeT4KICAgICA8bmFtZT5BdXRvRmxvd1JhdGU8L25hbWU+CiAgICAgPGZsYWdzPjI2MjUzMDwvZmxhZ3M+CiAgICAgPHZhbHVlIHR5cGU9IjEiPjA8L3ZhbHVlPgogICAgPC9CYXNpY0VudHJ5PgogICAgPEJhc2ljRW50cnk+CiAgICAgPG5hbWU+RXZlbnRMaW1pdDwvbmFtZT4KICAgICA8ZmxhZ3M+MjYyNzg2PC9mbGFncz4KICAgICA8dmFsdWUgdHlwZT0iMiI+MTAwMDA8L3ZhbHVlPgogICAgPC9CYXNpY0VudHJ5PgogICAgPEJhc2ljRW50cnk+CiAgICAgPG5hbWU+RXZlbnRMaW1pdGVkPC9uYW1lPgogICAgIDxmbGFncz4yNjI1MzA8L2ZsYWdzPgogICAgIDx2YWx1ZSB0eXBlPSIxIj4xPC92YWx1ZT4KICAgIDwvQmFzaWNFbnRyeT4KICAgIDxCYXNpY0VudHJ5PgogICAgIDxuYW1lPkdhdGU8L25hbWU+CiAgICAgPGZsYWdzPjI2MzA0MjwvZmxhZ3M+CiAgICAgPHZhbHVlIHR5cGU9IjMiPmxpdmVcUDFcUDI8L3ZhbHVlPgogICAgPC9CYXNpY0VudHJ5PgogICAgPEJhc2ljRW50cnk+CiAgICAgPG5hbWU+R2F0ZUZsYWdzPC9uYW1lPgogICAgIDxmbGFncz4yNjI3ODY8L2ZsYWdzPgogICAgIDx2YWx1ZSB0eXBlPSIyIj4zPC92YWx1ZT4KICAgIDwvQmFzaWNFbnRyeT4KICAgIDxCYXNpY0VudHJ5PgogICAgIDxuYW1lPk1vZGU8L25hbWU+CiAgICAgPGZsYWdzPjI2MzA0MjwvZmxhZ3M+CiAgICAgPHZhbHVlIHR5cGU9IjMiPlN0YW5kYXJkPC92YWx1ZT4KICAgIDwvQmFzaWNFbnRyeT4KICAgIDxCYXNpY0VudHJ5PgogICAgIDxuYW1lPlNlcGFyYXRpb25Wb2x1bWU8L25hbWU+CiAgICAgPGZsYWdzPjI2Mjc4NjwvZmxhZ3M+CiAgICAgPHZhbHVlIHR5cGU9IjIiPjIwMDwvdmFsdWU+CiAgICA8L0Jhc2ljRW50cnk+CiAgICA8QmFzaWNFbnRyeT4KICAgICA8bmFtZT5TYW1wbGVWb2x1bWU8L25hbWU+CiAgICAgPGZsYWdzPjI2Mjc4NjwvZmxhZ3M+CiAgICAgPHZhbHVlIHR5cGU9IjIiPjQwPC92YWx1ZT4KICAgIDwvQmFzaWNFbnRyeT4KICAgIDxCYXNpY0VudHJ5PgogICAgIDxuYW1lPlBlcmZvcm1BdXRvTGFiZWxpbmc8L25hbWU+CiAgICAgPGZsYWdzPjI2MjUzMDwvZmxhZ3M+CiAgICAgPHZhbHVlIHR5cGU9IjEiPjA8L3ZhbHVlPgogICAgPC9CYXNpY0VudHJ5PgogICAgPEJhc2ljRW50cnk+CiAgICAgPG5hbWU+TWl4aW5nUGFyYW1ldGVyczwvbmFtZT4KICAgICA8ZmxhZ3M+MjYyMjc0PC9mbGFncz4KICAgIDwvQmFzaWNFbnRyeT4KICAgIDxCYXNpY0VudHJ5PgogICAgIDxuYW1lPk1peGluZ0ZyZXF1ZW5jeTwvbmFtZT4KICAgICA8ZmxhZ3M+MjYyNzg2PC9mbGFncz4KICAgICA8dmFsdWUgdHlwZT0iMiI+MDwvdmFsdWU+CiAgICA8L0Jhc2ljRW50cnk+CiAgICA8QmFzaWNFbnRyeT4KICAgICA8bmFtZT5NaXhpbmdEdXJhdGlvbjwvbmFtZT4KICAgICA8ZmxhZ3M+MjYyNzg2PC9mbGFncz4KICAgICA8dmFsdWUgdHlwZT0iMiI+MDwvdmFsdWU+CiAgICA8L0Jhc2ljRW50cnk+CiAgICA8QmFzaWNFbnRyeT4KICAgICA8bmFtZT5NaXhpbmdBbGdvcml0aG08L25hbWU+CiAgICAgPGZsYWdzPjI2Mjc4NjwvZmxhZ3M+CiAgICAgPHZhbHVlIHR5cGU9IjIiPjA8L3ZhbHVlPgogICAgPC9CYXNpY0VudHJ5PgogICAgPEJhc2ljRW50cnk+CiAgICAgPG5hbWU+TWl4aW5nRGV2aWNlPC9uYW1lPgogICAgIDxmbGFncz4yNjMwNDI8L2ZsYWdzPgogICAgIDx2YWx1ZSB0eXBlPSIzIj5Ob25lTWl4ZXI8L3ZhbHVlPgogICAgPC9CYXNpY0VudHJ5PgogICAgPEJhc2ljRW50cnk+CiAgICAgPG5hbWU+TWl4aW5nS2V5PC9uYW1lPgogICAgIDxmbGFncz4yNjMwNDI8L2ZsYWdzPgogICAgIDx2YWx1ZSB0eXBlPSIzIj5PZmY8L3ZhbHVlPgogICAgPC9CYXNpY0VudHJ5PgogICAgPEJhc2ljRW50cnk+CiAgICAgPG5hbWU+TWl4aW5nTmFtZTwvbmFtZT4KICAgICA8ZmxhZ3M+MjYzMDQyPC9mbGFncz4KICAgICA8dmFsdWUgdHlwZT0iMyI+T2ZmPC92YWx1ZT4KICAgIDwvQmFzaWNFbnRyeT4KICAgIDxCYXNpY0VudHJ5PgogICAgIDxuYW1lPlVzZUxpcXVpZERldGVjdGlvbjwvbmFtZT4KICAgICA8ZmxhZ3M+MjYyNTMwPC9mbGFncz4KICAgICA8dmFsdWUgdHlwZT0iMSI+MDwvdmFsdWU+CiAgICA8L0Jhc2ljRW50cnk+CiAgICA8QmFzaWNFbnRyeT4KICAgICA8bmFtZT5TYW1wbGVJZDwvbmFtZT4KICAgICA8ZmxhZ3M+MjYzMDQyPC9mbGFncz4KICAgICA8dmFsdWUgdHlwZT0iMyI+PC92YWx1ZT4KICAgIDwvQmFzaWNFbnRyeT4KICAgIDxCYXNpY0VudHJ5PgogICAgIDxuYW1lPlBhdGllbnRJZDwvbmFtZT4KICAgICA8ZmxhZ3M+MjYzMDQyPC9mbGFncz4KICAgICA8dmFsdWUgdHlwZT0iMyI+PC92YWx1ZT4KICAgIDwvQmFzaWNFbnRyeT4KICAgIDxCYXNpY0VudHJ5PgogICAgIDxuYW1lPkdyb3VwPC9uYW1lPgogICAgIDxmbGFncz4yNjI3ODY8L2ZsYWdzPgogICAgIDx2YWx1ZSB0eXBlPSIyIj4wPC92YWx1ZT4KICAgIDwvQmFzaWNFbnRyeT4KICAgIDxCYXNpY0VudHJ5PgogICAgIDxuYW1lPlN0YXRlPC9uYW1lPgogICAgIDxmbGFncz4yNjI3ODY8L2ZsYWdzPgogICAgIDx2YWx1ZSB0eXBlPSIyIj4yPC92YWx1ZT4KICAgIDwvQmFzaWNFbnRyeT4KICAgIDxCYXNpY0VudHJ5PgogICAgIDxuYW1lPkFkdmFuY2VkPC9uYW1lPgogICAgIDxmbGFncz4yNjI3ODY8L2ZsYWdzPgogICAgIDx2YWx1ZSB0eXBlPSIyIj4xPC92YWx1ZT4KICAgIDwvQmFzaWNFbnRyeT4KICAgIDxCYXNpY0VudHJ5PgogICAgIDxuYW1lPkFuYWx5c2lzVGVtcGxhdGU8L25hbWU+CiAgICAgPGZsYWdzPjI2MzA0MjwvZmxhZ3M+CiAgICAgPHZhbHVlIHR5cGU9IjMiPjwvdmFsdWU+CiAgICA8L0Jhc2ljRW50cnk+CiAgICA8QmFzaWNFbnRyeT4KICAgICA8bmFtZT5JbnN0cnVtZW50U2V0dGluZzwvbmFtZT4KICAgICA8ZmxhZ3M+MjYzMDQyPC9mbGFncz4KICAgICA8dmFsdWUgdHlwZT0iMyI+PC92YWx1ZT4KICAgIDwvQmFzaWNFbnRyeT4KICAgIDxCYXNpY0VudHJ5PgogICAgIDxuYW1lPkFkdmFuY2VkTW9kZTwvbmFtZT4KICAgICA8ZmxhZ3M+MjYzMDQyPC9mbGFncz4KICAgICA8dmFsdWUgdHlwZT0iMyI+PC92YWx1ZT4KICAgIDwvQmFzaWNFbnRyeT4KICAgIDxCYXNpY0VudHJ5PgogICAgIDxuYW1lPkFkdmFuY2VkU3ViTW9kZTwvbmFtZT4KICAgICA8ZmxhZ3M+MjYzMDQyPC9mbGFncz4KICAgICA8dmFsdWUgdHlwZT0iMyI+PC92YWx1ZT4KICAgIDwvQmFzaWNFbnRyeT4KICAgPC9CYXNpY0VudHJ5PgogIDwvQmFzaWNFbnRyeT4KIDwvQmFzaWNFbnRyeT4KIDxCYXNpY0VudHJ5PgogIDxuYW1lPkNvbmZpZ3VyYXRpb248L25hbWU+CiAgPGZsYWdzPjI2MzA0MjwvZmxhZ3M+CiAgPHZhbHVlIHR5cGU9IjMiPkZMODwvdmFsdWU+CiA8L0Jhc2ljRW50cnk+CiA8QmFzaWNFbnRyeT4KICA8bmFtZT5GaWxlVHlwZTwvbmFtZT4KICA8ZmxhZ3M+MjYzMDQyPC9mbGFncz4KICA8dmFsdWUgdHlwZT0iMyI+RXhwZXJpbWVudDwvdmFsdWU+CiA8L0Jhc2ljRW50cnk+CiA8QmFzaWNFbnRyeT4KICA8bmFtZT5DaGVja3N1bTwvbmFtZT4KICA8ZmxhZ3M+MjYyOTE0PC9mbGFncz4KICA8dmFsdWUgdHlwZT0iMyI+MmRkMDkxZDM5OGRmMjYzZjQ5ZTQ5OGVhYjc5MzFjMWU8L3ZhbHVlPgogPC9CYXNpY0VudHJ5Pgo8L0Jhc2ljRW50cnk+Cg==/@MB_WELLINFOS/d2lzIDEgMSAxNiBTaW5nbGUgdHViZSByYWNrIDAgMCAwIDAgMTEgMjAyMi1TZXAtMTkgOCAxNjowOTo1MyA=/@MB_SESSIONID/15fdb090-b261-4438-864b-6561e10912bb/   61932                                                                                                                              ½a7wÌ+2wÌ+2ÚË"?ÚrÛ>aé=?Ï¦>Wwr>4K/?Go9ÂPê9_×>oZD:u!.:ÚU?Ð£7wÌ«2wÌ«2~Ç>!>¥ÊE?¼G?©ü>öãJ?ºYÌ9¾d9³d??:(:7Ð?AY9YÙ3YÙ3ãVØ>O>HÄE?@è>:¥>t.4?*B6+ ò8ù¸<ª}²9v0y9^7?X=-9wÌ+3wÌ+3ñê<l¬<ÄD.?&ù:;¶«à:·U?#¹º9=³¿iä¸+Þ8|l¿¿Õ39¿V3¿V3ÉÖ=_Ô<æ.,?îS³=o=òJ"?âÀ¹Ë÷g9³®©¾{¤{9Û\M9zØ?íÆT9YÙ3YÙ3gô?Fj¬>÷äF?=o?»>6v7?·¯8f8¨B'?ëíj9éË¥9h_µ>ãZ9èR3èR3Ú_?ò\å>ÌÙy?¼>|Ë`>å»V?vB/8«_­9qd=Oc+:Q+Î9èÏT?.ÿv9wÌ«3wÌ«3>Ý'?%]Ã>÷[?ðØ²>íð[>H+P?2d¬6Â9ô¸<¿q:é9_ö?C¶¥9FÁ3FÁ3yÏ?GÇÓ>Û=?'2y>È7>]-?|oû¸t9u¾Õ9Â_×9ñ5ý>9 ä9¿Ö3¿Ö3«v=zµ»<í1?ï¹<<Úª&? /à¸99¾nI9¶9>]¦>Í8ë9$9ì3$9ì3
7E?j³>ð?Ý?)¡>Ú¤o?á>I9Peæ9A_>e»;8ç;?LQ?âÂî9YÙ4YÙ4iq»?¥ä^?ÍHW?ÄkB?J'â>a\?|Å|:êVA:ÆX'?ÛM:Ölö9xU?Væ:!4!4£W;?-Q>âÆ¢?m6?õ?íß?äPå9*LÝ9P£?hó:ïùa:#?ñA:èR4èR4ñ¹>²Ñ4> ?8>s*8>ù_V?(eR¹Ê8ëA°¿­CÊ;FR;êu?ÂlO:°!4°!4XÜ`??÷N?:Ã>ÈT>1l;?â$7	9#=O99Ãw>ëóP:wÌ+4wÌ+4bô>,õ¥>è|<?© >Mdk>tº.?$ª8èÄK9õ<>+¼5:Òj:ý?þU:>64>64§ìÀ>jFK>óör?Fn?íÉ?úeZ?]ã7<N`Æ;²Mm?Y :¼9'Z?<i:FA4FA4ã  ?¹ÄÓ>´-B?WlÞ>øF>g-6??¹l*¯9²¾II9g%9?1%r:ÍL4ÍL4	.þ>dòª>R>?g>£>Kj>2?64v8tÌ8#>b©Â8?99r>:Çt:¿V4¿V4U(?º>ûÜg?Ù©?®¬>¡ûT?
îm:ó¼:
J?i_<)4<âCB?Äv:\|a4\|a4øÉû>Ä>%M?Ì	?Û´>±B?t¹Ç¾98µ¿éûÄ<N;h<%Y?±Cw:$9l4$9l4NÄ?}H(?åßf?;'?Ú#Î>j P?Y'¸¬9ÔJ¾Ñ­G:äÿ9ðH?v%y:ëõv4ëõv4)]?³,þ>À^?-+N?AØ>ITt?¾£}8ër9[öÔ=OÙv;ê5;Ð.?Ù:YÙ4YÙ4Ý?'+?Ri?v?vë?Dri?°åz9ì(°9N¶>µÞb:½Ô9¯?.:½74½74CÉ?Õ³¨>I?f>q+>ê??Þ6)·ÔÁ9Èà¼
H¶lÍ9&ÂÅ»T,²:!4!4é?<$¬>¡ü??J¥>s> .?Í}¸«9tÚ½n:8úò9ñb?Cê»:ô4ô4oé'?!Ó>K?ðkù>Ï~§>¬>?XÔä¸ó69 ¾øit:v=:I	%?[¼:èR4èR4ï@?B¹>OO?Þò>spS>¾.9?Î¹@ê9û¿õ:³:þ>û½:L±4L±4M¿ã>ÖHj>YÛx?mq? :?TkS?3º®89Î?¦>)<UWµ;êZ?¾:°¡4°¡49i?Ôe>?ÏE?×kÔ>Ën?í¬£:ÇáY:kO@?¸A:/Û9kía?nì¾:n¦4n¦4XY?0?7v?\?]?D%Z?$F!9á9vÔ>c:æ
ï9Ä?ÚzÈ:wÌ«4wÌ«4¯?d>¶l?éÿ,?pÖ>ZoN?¬t¸g½X9f¾Y;³Û;q&=?ºµÌ:Û*±4Û*±4s3±?øÜ&?î?ÔÚ!?ú>Mú?9N­X9ÏÂ0?²Ú:Y¥:øt?[~Õ:>¶4>¶4%4>q,>KA?m>*P_>Ã6?>=*å<è[T?Ú</ý%<0DH?ë}Ú:¢ç»4¢ç»4ýÏ7?zþí>¸E?Ý>De>§2?_#Ø8&Wº9ðw>*eÎ8)<9g>øúç:FÁ4FÁ4é2z?d?<1J?ã>u>ÝÁ??;QC·"V^9Óãà¼yÎÍ9Ñw¯9!?4$é:j¤Æ4j¤Æ4cv?6U?,F?ý;?Jìö>æB?ÈX9,÷§9«¤>8:H:m*/?ê:ÍÌ4ÍÌ4	oÒ>fd>*=?±N>Ú­O>~/.?%ñ·8 g9]~½
¹÷7º T9{ =Õ;1aÑ41aÑ4é9?	¥>}+^?)[Â>ÅÁ>«6A?:Y#9,q9?d­>Íqg;û;¤Y?Aí;¿Ö4¿Ö4-Y?OÎ>®É?eæY?þê>nÇm?$Î9àv½9Þì×>Ç:¼I:HB?0!;øÜ4øÜ4`ó>jÝ>ÃB?±>o[F>ã,?\Hì·ð9{Þ½´Ë8`9C>×ü;\|á4\|á4*7?æiÉ>¹Îh?û'?[XÂ>zE]?8~Ð49ßB>1I:V):ã?};ÀÚæ4ÀÚæ4í?õq¥>LX?üî>¦ò¦>/|6?$­B9xy£9Rn>ÀR,;Lè:!è=?º
;$9ì4$9ì4?ÊG?õ²?|+?Ê,Æ>ï]?¦Û8à9:Aü=ó:öó:åe?ä;ñ4ñ4=QªÃ<Ã*?}¹³;éï;»½?Ï2¼¸/©X9£^^¾=¯;¹çª#9sÈ¿
;ëõö4ëõö4Ë`Ñ<Ç<c¿1?¨È<7<ß?
»N¸TÂ³94½,U¸9_[¿½;OTü4OTü4/Ñ?W >·l?Î 2?Ú>x§P?>UÌ9ÎH-9Fï?;Äï9ýË¿9 ?à;YÙ5YÙ5@6 ?W±Ö>w	??5>Qh>
î)?´Ñ,¹îÍ(9U¿®ù¢9"ÚÏ9NºÈ>V;55õ[5?4êò>ç ??²X?¶Ý»>OX4?Ú÷Ô8Ð9<ÿ>3»9t¡Â9¯ö>Q;½75½75^ÇW?ã«ß>q÷v?öw?­
?éÞd?t9~Ð`9s8?:`jç9/O?î;ïæ5ïæ5Ìx
?U³­>yL?q&X?©?}G?­¤·8D¯9aé>üÌ1;ï);SØ.?j® ;!5!5
¸û>\F>æ,N?]{>:³`>Î4?#ôÓ¸:ò9;|À¾D!÷:MW:,¢K?­%;SE5SE5 =D]ð<±k*?ËÜ;¢f;a?IK@¹1ç8ÃU¿ô¡¦8aJ9È >%.4;ô5ô5èþ><£>³H?²ª>Þ\>ÕD3?PxC8z19÷³'>°¹:£b:ô¾Q?¦Í@;¶£5¶£5 }a>%
>øíP?ß»?æB?a^e?ý*=áF=I¥r?W9µ¥9ñµá>V"C;èR5èR5ý.9?ßÑ>ßâa?Cî]?è$? §P?í 9Àö*9¹cð>P=â<®¦k?
ÖE;55¡u4?¤¾>ïSr?X&H?<ð>tHU?ôÈ(9&W9ýóÈ>{}á9Sô:ÌÈ>cH;L±5L±5K
ë>¤,><O?ÌVæ>
C> 9?0¸Ñme9É½ùà<$B<¦ÃK?nvH;~`5~`57§¦>sP>R«L?5>aÔF>)C?DT¸WÉ4òÂÞà¿9q×9èã>ÇìM;°!5°!5þà?&Þ?½?¢ÚL?dôß>*j?¤t8Ü®9ÇÒ³=IZ*:¶!Â9¤`?ÿ]Q;á¾#5á¾#5hX?%©?:>O?â>o§>tD:?_¶ª8¸qK½ð9ôx9høã>îQ;n&5n&5~ê=Ê½8=½i5?$¸?·È>Ó+?g;"1;ýH?¦;PI;²:+?4ÙQ;E)5E)5ïd?W
?æ2S?h´>·Êi>¦¯E?PÕ9¹t9RåÂ¾>°´:@Õp:U@?©U;wÌ+5wÌ+5V¾=>jîù=ËYB?;¾
?GQÄ>"ì4?©M=\Óó<AAW?Z=]$-=+E?0 Y;©{.5©{.5f£F?9sý>£H?=Æ@?ªP?]Ð>?Àøí8ã9`ôf>²aC<'äî;Ö_Q?=[;Û*15Û*15üKk=Þß'=fh3?Ìq.<<»)?S+a¹°k×8àÊ¿
0¶8n¨96 1>5¯_;
Ú35
Ú35þ==ûÜ<ì.?'"Ê;§;QÞ?}¸ðI9Ô?­½¨A¸û!9n5ò½°pe;>65>65Ê"?8ÑÎ>3GI?¬?¶Ý>Á6?oå9ê¾9¢Ã>æW<'¨º;©VG?)tg;p895p895
û¡?;.Ú>ï¾?öSÅ?O5?ºN?7f9xË 9ÖùÕ>î::8?pçh;¢ç;5¢ç;5Îvh?¦>õ>«¨r?ï?ã|*?¢_?·i¥9·è®9òò>0¯X:GP5:fø?¸ë;Ô>5Ô>5Ô¸?#[?u+?@4?ÛU>Ñ?ß¸39CÔ9KÁX>/ã9$}ª98Þ*?¼t;FA5FA5ºá?0q¶>Ìª>?½IÌ>»¥>þ6?Q779b°<bG.:§ò9î7?À;8õC58õC5Âké>ç>Ö°D?>Q?>À¹5?b78*nú8ô>ÄÉ:zø:£4?ãí;j¤F5j¤F5ªø?£çº><ÓC?Î4ß>N@ >ýH2?Ü8íÏ9G¨=T^;;¦ê:{jL?%;SI5SI5Qå
?W3£>ÿßY?ê>	K>ÏD?du·ôÇ8-
¯½¬×Â:d¯O:q+p?3;ÍL5ÍL5Ë·<?KüÐ>E,g?ê~ú>-û>Ü7W?êå9ìÁ´9$ÌË>42:~æ:p?ßu;ÿ±N5ÿ±N5Uý>%¸>8Q?ÅÃ>J>â9?´9|Zx9n¡>8/M::X 7?g;1aQ51aQ5I¯?Sö¹>¨oO?¼ý>D¬>L<?éL¹hê99ïMº¾ ³:ü0:]e?ÁC;cT5cT5»Ýb=ÃN'=Ï-?èL>¤/ð=?½Û¹£*)9%ãn¿,k¸øk9úþ½Ï;¿V5¿V5¯@?ô>øI?]è?øQ¾>'8?Y~u:zU:x2?>.999zY>ì;ÇnY5ÇnY5åÙn?VÁ?D_?Ì°C?ëä>8[?kù9¯
9gqö>u9îÃ´9f+º>Ø
;ø\5ø\5öÑH?&Që>xZ??¸®>sÒN?5t09Ì¤e9¢´Ä>}ø8¡V9SmO>wg;*Í^5*Í^5Éø>Ù+¤>¦øA?Ô¢²>âÁ>7Î2?·K7>-9¹=F<"<ò/?Q;\|a5\|a5h?è>Ñîx?kT??­§S?`8<`9Õ>¼0:):r]?{;+d5+d5ðQ?i_?Ú?Ðø6?U»>Îkz?Æ29òu95¬>]¨:ºÊ9?>?;ÀÚf5ÀÚf5RLj?&ê?Á??Dî><6ª>Q^3?7Ñ¶ ã9EÌ¼<üm:^J:Üm?ÐÑ;òi5òi5)&?OKÔ>¿HH?\Kî>é»¢>Æn;?2F¸¼µ§9ÅD½a:Ãl:!?2ó ;$9l5$9l5-Ñ:?Hpú>6÷>?i!8?2Þ?½w-?¸ãÊ9Ô¾½,=Â9Ï]9­-`?#Ú¡;Uèn5Uèn5¹s?»­>ÏÀ>?Úì¥>ÊÀp>ên0?¦~«8¼%P9ÄëR>sÕY:rý9s\?M¶¢;q5q5Äå
?ð·>WAB?câ>g >%4?çb9Rz-9XÒ>¶2:B:ÂS?	ÿ£;¹Ft5¹Ft5('Y?××> G?·î?lã?[¿R?©ë9ïÑÔ9Á¼
?|@":ø9Ä?ÓZ¥;ëõv5ëõv52ò¦>Á`>ãI>?&L>$¨>ë_-?Ú§Þ·ô'9¿½Å£¿:\ :yO?¥;¥y5¥y5¤*ñ>ÇÅ>zÃS?#¥>:]>ö°>?¨DÓ¸c"9	é¦¾:?N:xÂ)?á|¦;OT|5OT|5È+}?§v?ß7K??ã$­>ô_@?Á8;X9W2>$Õù9°¬9ý-9?Î¨;55ñ6?jnä>¾M?½f?X³>~H7?Ñã:8#9J©=4­§:Ûªq:ù1?¯ãª;YÙ5YÙ5ñ^?<?à¸?Û÷+?\ >L?2nº8Ô«¨9z
>ÞH:æ[ý9¡J?¬;ò05ò05Jøç>×>úK?D×>ü>¦:?;j¹Ål9µw ¿6å¢9¸}¢9Q? ­;55«¬?sæ?Ùi?;¶?5æI?«g?Å-:Ú:¥+?ô·K;;F?Öy­;$à5$à56ê>:¿>=|@?V÷|>¿¨<>i¡+?¡æ8¸i9¸ãå>hÏª:°k§:h?£$¯;½75½75ctX>j÷>?;?¾>wÉ>>tÌ4??3L=öoõ<÷üT?Ü8aãl9ªjn>±;V5V5¼ä>ú^>dªW?U½	?¥6º>\=?
F=Ûñ<VR?@<Ôª;-#[?kr±;ïæ5ïæ5\Ð>>=B?æ>,C>SÐ-?æ×V¹Ó
Z9>ü¾ÀºÎ9gtÕ91ï÷>è±;>5>5vF§>qI>¼fT??
OÁ>Î[K?ÐÙ;i°x;aq_?ý³:ùo:`3?{²;!5!5´Ù?þ>º>\:@?}>@S>n0?nwý¸µïñ8§¿zÙo:$®o:%?êS³;ºí5ºí5]É>é'>6F?è!?)pæ>4ý2?i¤¸t!9-¾»åÄ:»O:¤gA?0´;SE5SE5E¾õ>¥>wY?í)Y?d?
@?U9Z0|9OÉØ>9Óê:Á):¡íT?#º;ë5ë5
	b?NY?IoH?é¿>v>m@?¨Îá¶´®F9y¼f9ÜúÓ9 E>[Sº;ô5ô5oð?x=×>Ù;?4­>¢`N>j.?zÓ»·ÃÖO9Yg½#±+:Ñ@:Îä>~lº;L5L5>Ï!>¹ÕR?ðÁÕ>«Â>¡H?9ä:8!:fB? :¶úñ9?O?fÀ;¶£5¶£5þñ?ÏÒ>{¤?6h5?ª>.?¼9Ð9éâf>|º :¹x:Ò?=ýÁ;Oû5Oû5Íó?Xí>üR?¢êC?aÙ>Ö	g?Âr8YÉ9Bè=#Öp:ÂÍ@:jã?pÃ;èR5èR5
_?Ïú>ä¿X?8ê?³Ã>Á=?¸¢¸t.9n¾Æ2´9bÇ9Y/ç>N*Æ;ª5ª57=?x"ù>XnB?8áì>.£>÷Î9?m8M791>Æ-\;|];Ðe5?ô³Ç;55q>¯#:>~B?5³¡>¬Gc>"6?ê×-¹È»É7\ÀRÂ 9»\9"rº>ßÈ;³Y5³Y5h#?éÅÓ>ôE?Å>þÄT>¢2?0ó*·@û8~..½µ£ß9b´Ê948
?1ÝÈ;L±5L±5k#?Éà«>Afs?@$?!g¡>ãXV?H©8:92>+µ:xV9Çy?GúÉ;å5å5¸?!¾>Ý4D?G\>ç[>^+5?ìé¸fÕ8T¿=Z9gD9s?Ê;~`5~`5ÛÉ?æûb?§Ãb?ÜÃ¥?90?~Rp?øB·9¡¡©9úH
?yµs:f::lsR?AäÊ;¸5¸5ñV?õtø>}]?@Yû>­Þ©>Qe=?OÓì7,]9ª!=åÈ;©ù:>ñ?øøÑ;°¡5°¡5¢TI?QÐ>?jw?G?%Í«>'d?8)µ¶+9$2¼xó:¦-:ç«??lÑÔ;Hg¢5Hg¢5cb?®½>ÂÙ?&¥!?N(¡>(c?¬·dT9u|;½#ß9|@9ñQ?-qÖ;á¾£5á¾£5*{M?ØÞ>âl?V!?±>:^?å9xi9Æí>n(:6:Û?$ïÖ;z¥5z¥5æ<ê·ª<Û,?¢_=)7=Kü?2²¹l¼9¬ò}¿KOã¸¶¬8(¿v/Ú;n¦5n¦5Ï?_§>H?fR>®³O>w:?"Öi·#°|9¾æì¼è-:8gþ98?Ã?Ú;¬Å§5¬Å§5¢f>wî­=ÐfA?Mý>N@>Ó²3?JO=.°ð<åy\?·)=¿÷Û<ÀD?MÚ;E©5E©5Ì7?O×¸>J?S
?h¾>ú9?/
9Q959ÚöÂ>K#9EÁ9dW>·üÚ;Þtª5Þtª5ùåæ=5©=ÚÎ.?Gó;pÒ;ù?N¸\°ß8zcl¾ý¼9&¦9À|o? BÜ;wÌ«5wÌ«5ß??ûÛ>ëD_?È;??(ï>I?Ó±Ë8½'9WËF>î(:ìáÞ9ÑA?;Ý;$­5$­5´Ù7?òç>E¹K?1N?n»>??ñù8ô9Ef>bM:|ô9W?h6Þ;©{®5©{®5®¹i?ýÅ>?ø=?ë4Ð>8i?ýp¸?Æ9âÇý½\4S:°.:ÇV/?Mjá;BÓ¯5BÓ¯5ýå3?ç¦Ó>ÐY?8?Åá®>àI`?ª9S9!ç?/C:1Æ£9òx?Caâ;Û*±5Û*±5IdÃ>HR}>2uE?Ç>È÷L>öB?9çZ7Ylµ8q=ü¾:øaM:Ü/.?_â;t²5t²5¦4?Ø´>x;?c7V>§)>/?ÆÆ¡8ÊÙ^9C×9>TÒÝ9Òcf9®zv?4æ;
Ú³5
Ú³5UÁ(;ÏÁ?ó,°>£è@?AW»>ø·>9T3?°ù8@9@ng>²9'&9)?÷è;¦1µ5¦1µ5UÁ(;²?&? ?Ãp?*e?R?±Ð9¼Å9Ø.?Þ\:Ë÷	:L?é;>¶5>¶5UÁ(;ì-Ê>pöe>-a?Ú?ºp·>·±I?x%¹z 9Eõ¿¯_Ø:Åq:¥­5?\ïî;×à·5×à·5UÁ(;|?¾>æCV?>?;çÛ>5?ö,¶HV95¼gV:"L:ÿU?ð;p8¹5p8¹5UÁ(;7d?_q?|ì?ËÕ?iJ?wø?Üm":E¶9 !d?VëA;×:
>f?6ð;	º5	º5UÁ(;ào?ëiÞ>?£^?³å>§w?ñdk9Ò"Z9 
?ùE;{ç:óðZ?Q-ð;¢ç»5¢ç»5UÁ(;"¯?u~³>ÙT?T,>)Û4>ä×6?/P7Îì§8:n×=z¬:´þD:é#`?SMó;;?½5;?½5UÁ(;3®>½±j>ò>?
z>,J?>8¡2?[F:7ó-9 e	=À:.u÷9x
?ØËó;Ô¾5Ô¾5UÁ(;8/?²á>õMG?«ò>£@§>Á·9?Ì,Í8Þ§9!Ì>ò:n®:É2?m%õ;mî¿5mî¿5UÁ(;á|?%8!?Ò'H?÷¥ù>ÖÇ>@I?üöy8ç°9Ö[È=);1è?;µ"@?\ïõ;FÁ5FÁ5UÁ(;ù¶!?º1Ì>;¾J?`?å·>Ph7?³°8èKa9¬H>pþ#:©[:¯
?jßö;Â5Â5UÁ(;¸ú>3¢>íÚE?¤]Ó>h> xC?Pû¾8J°9i
>OB9 9Ù :?@÷÷;8õÃ58õÃ5UÁ(;ép?Ä6#?ÆV?iêå>j:>kaP?òf8¬ª9TK>Ç«9éÖ9[Ì>P
ø;ÑLÅ5ÑLÅ5UÁ(;hä^?§Ä? L?îYa?&0?P¬F?ÿ=T9;×I9¡?[$;nØ:¯¬B?êø;j¤Æ5j¤Æ5UÁ(;øE´>h>OÞF?¾­>´×z>P1?ê\¦¸ì»9jã½úè8¤-9æt>Õù;üÇ5üÇ5UÁ(;12Þ>ß>ÅQD? >®¶M>Wx6?s=«8F^¿8ãå>L6: oÄ9Í?m?ÿû;SÉ5SÉ5UÁ(;à>?þÁ>B.G?7?ã?Pá3?x<ó9ô:eìÒ>Ãø9
 Ô9»?Üü;4«Ê54«Ê5UÁ(;3?B~>]?_[>h`.>:·F?/¹(*>9Rºë¾4Äº9«a9(æ?Gý;ÍÌ5ÍÌ5UÁ(;U½<a«<Aý.?¤×<ºm±<L ?ä^@¹³9A!¿²RC;;Ð;ÖÆ%?§ý;fZÍ5fZÍ5UÁ(;C³?§X?Pê?ËÖ??y?f9`>¶9È>ß:àBj:Â¸s?1Àý;ÿ±Î5ÿ±Î5UÁ(;q$?QlÒ>+H?Dh?ÆjÃ>J 6?án9×±9ÃR«>TV:cì+:^¾?zÝý;	Ð5	Ð5UÁ(;E÷?Ê°>~V?´ã>ÿ6>m0@?:8+ëþ8>¾ ;+²:i<?ø.þ;1aÑ51aÑ5UÁ(;±Á
?y«> O?°ð©>ïf>Xb<?Æ(·u¸;8
Ï½¶ô:íÍ9û|/?¯¶ÿ;Ê¸Ò5Ê¸Ò5UÁ(;¨Ì? >àw?!SO>Âq>e0?9å¸èÉ8z;¾GI®: :Ì?Ð<cÔ5cÔ5UÁ(;bÍè>~t>ºs?A2?1}«>A?T9Æ/p9±>ÇC:6S:a 7?ª'<ügÕ5ügÕ5UÁ(;q>M2>\I?Æ{´>B>04?S·üEG9È½éûæ:£§:^0?BÅ<¿Ö5¿Ö5UÁ(;Á?®+·>¬¸D?ê{>J·5>r1?ßë8ñ´8ß¨'?o9ºø9v>ù<.Ø5.Ø5UÁ(;D?_?õð?	Ù?¼j(?èT?e¼9 TÊ9Æ^î>v:fY:¿½?7;<ÇnÙ5ÇnÙ5UÁ(;ær >`±f>Ö2?xÙí=U´=aÓ(?§¶=~i=
H?ÅE=ö¤=Ûý3?£<`ÆÚ5`ÆÚ5UÁ(;9?»AÉ>F?,?_x>}C?ûeÝ¸'h9.$t¾ui:çî
:±?µ¥<øÜ5øÜ5UÁ(;l?(Ñù>£tr?þß?LØZ?½?¤lâ9ýÍ9ò?w´;ok;Z:D?ìÄ<uÝ5uÝ5UÁ(;e?Ôd«>å¿E?P²>~u>8-:? ¹k?9þ[¾z%9w`9:C4?5_<*ÍÞ5*ÍÞ5UÁ(;lO?ïfí>Ô«_?zPª?Ë»B?êå_?½1§:é:rÙ?F%;¶É:õaR?<Ã$à5Ã$à5UÁ(;?,?t
¢>£zJ?j¦Ë>Êl>¿5?oåü¸·Q¢9"mG¾?òW:´:øËW?É|<\|á5\|á5UÁ(;¦ª>ãb>4@?(>¤xX>¥d0?ìR¹/¢9U¬¾d8A39;Ñ">2^<õÓâ5õÓâ5UÁ(;þ&?ÌÇ>à·V??á?X¯-?ÓaB?Û9[d9]>2$:{:	?|1
<+ä5+ä5UÁ(;H`?×Ù«>2E?É©>ÊBu>981?®ì¸Ú^¢9Ãß½[`ß9ëæé9Þzô>j
<'å5'å5UÁ(;Û¡æ<O=­<Âg*?cß<_Qµ<³?êH9
9K]?ÉÿD9.93¶>¼Ù<ÀÚæ5ÀÚæ5UÁ(;ÿ>ó>]n?i´æ>V®p>cu?ìð·
z9¨²Ï½h¢7:i:Ã6?Bè<Y2è5Y2è5UÁ(;÷}*?RtÚ>_ËG?!g4?S û>nç7?Mô¸ ¿I9Â±½4!¦9äò97¯>»<òé5òé5UÁ(;N'?Î×>åÝF?Õ0²>ú
u>(:?Ô©¹Ó>o9ì;¾¼æC:Ð%ì9Å^T?ÐÉ<áê5áê5UÁ(;Øk?6@¹><?+î«>$t>(H4?c~:ý¯M:Ü.?¶ÄÜ:D¤:(,?dØ<$9ì5$9ì5UÁ(;u>V?
¶>ÉB?3]U?eçÝ>ä%v?ÎZO:`:ÙAE?>ë:ÓÌ9ì¨6?ð<½í5½í5UÁ(;©Öz?ó>Î?0N?h2?ÿÝ?NJÓ9Á;9):5?Å·Y:§Fï9aïh?²<Uèî5Uèî5UÁ(;øÄí>Î >éB=?¾Ì>øI>æ¹)?´?d6xÈ?9V<Ì19§9»à?8<î?ð5î?ð5UÁ(;¹89? Äá>(R?³´á>ø>O+C?ºJ8­~q9ÍçÖ=-z9~~9KÜ>z:<ñ5ñ5UÁ(;ç5?á`¾>ùÐ5?qhå>µ$¡>d96?õ
K8ã±9©=+Ô:òè9lK?f«< ïò5 ïò5UÁ(;TQ6?§ùé>ÔzG?©²÷>T«>ïh9?"¤®8Tæ9ÎE>²¶97Ã9|!Ð>Ð<¹Fô5¹Fô5UÁ(;«X?¯¦>
~¦?­?,?Xô?jT½9249U=?C;rÑ:E?b<Rõ5Rõ5UÁ(;M~?°#¾>ÂP?[
?òÆ>&5?ÎÖK8øª9=3Þ¸:p:QE?n<ëõö5ëõö5UÁ(;ÑþG?½³â>×a?X7â>ê>8 <?ý'¹
4{952«¾²Ì:Ýgj:mô?>®<Mø5Mø5UÁ(;ô?Çq?ÓY?¢¹?Ä¹¤>7
H?á[¸òRÀ8Ê"¾g:qJ:},?H`<¥ù5¥ù5UÁ(;QªÀ<×<°/?Lùµ<ª'<*?¹-}9j¿ª²Å¸P39f¾Õ×<¶üú5¶üú5UÁ(;J_>È>ÌÄ6?;c>Øþ@>ô,?Í|¹@93(¿.Û¦:éÉt:.?<OTü5OTü5UÁ(;VV>Ä®ó=+a?|å>£f>??Ô÷»=ôzY=ºB]?_b|<ÒÙ'<°v@?¯x<è«ý5è«ý5UÁ(;þ7?b_×>Þ@½?nÁß?û6?þ\?N@:þÝã9X?E<pÌô;u?´è<ÿ5ÿ5UÁ(;t0?Ð§Ð>~9?}>ynX>?1? d¸ßM9îG·½üC:QN:³ò>íò<-6-6UÁ(;)îï?ðX?²?z¸?çs?Ã?ýO9|^9{»>>h°:ôyu:Eø7?ÓY<YÙ6YÙ6UÁ(;¾d+?TüÛ>çsG?6xÍ>,>+9?µÄ¹ÈAx9v¾9DÏ96j7>C<&6&6UÁ(;%:?õ¥¼>	|?#ÿ?[$¸>HV?¨Ç97 9Ñ0?éê9(}®9.S,?+î<ò06ò06UÁ(;a¶>¹Kk>æmF?¶ó\>ó>^3?zíñ·f9\W½o}2:B¨ã9&¶H?¾À<¿Ü6¿Ü6UÁ(;¤èÁ>²^>[{_?Fã×>d>¤B?Ê_· s9'ë¼,h>:?:[ÿ>¿¡<66UÁ(;à>ÿ>à\?û³?.a?OºL?&/8ñGh9!	Á=#<{
¯;6;o?w_<X46X46UÁ(;ß=@ÈÁ<ä,?È%`<Ý,1<bï!?RO¹ø8*.»¿à¶Òm9±i¼ÄÍ <$à6$à6UÁ(;y[{?gR ? ®H?ûYÏ>w6>`
8?Ìf$¸µb}9¦½ï	:ÐÛ90¤ ?wÆ"<ñ6ñ6UÁ(;IÆª?­A?Ìa?1?hµÉ>©ea?8C²9V\ß=;¡:±iG:LüN?t	#<½76½76UÁ(;92?çÊ>ÍD?iL´><Z>¨Í3?ö
è¸êra9f¾¾þ"ò9.Ô9D&?2#<ã6ã6UÁ(;¨¤?ÄºL?¤4M?gÕÿ>Jm¤>(G?ÏC¸}CR9	Ò;¾å:@©9¤ßc?;]$<V6V6UÁ(;Þ;??ô>E?®»>0n>¨f5?)fú7º9õØ=âøð;#®; 1?ñ$<";6";6UÁ(;3¥>?X¦±>]?E/?Æ>Ãs?29°9Ë1?²L:§	:çw?ß%<ïæ6ïæ6UÁ(;±\ò>b>_G?èo>¿L>¶9?cÝ¹ÀÊè8ÍM*¿"À9ªvÎ9eÇî>úÆ%<»	6»	6UÁ(;ýÎÑ?è2??dc
@d?ê"?Ý/:Eî9Ïò<?p=²:Ùe:¿F?ã5&<>
6>
6UÁ(;V½
?OQ­>[Q?á¨>¡
X>²ÀG?D9p@9ÝÌ>reØ9½1ÿ9YÙ>Ý&<Tê
6Tê
6UÁ(;Hi?^
?ÍX?32?1è>¥/D?b6}·ôy§9æÁ¼´·$:oú9è`(?º'<!6!6UÁ(;ÿ
ï?Vës?Õáz?Tl?'?'h?Ì^9í39jo~>xz\:¨¤:)4?â(<íA6íA6UÁ(;VÍô>'´>ÛJ?Ú¾>Q u>FõF?Ü¸!F'9f¨¾g9é9[>)<ºí6ºí6UÁ(;È!Ï> ²>NF?TÄu>¯ý'>ÕB;?íê¸891ºÁ¾³¹8ÐFU9gÆ^>o²)<
6
6UÁ(;×i\?¥öà>Òz?mhH?vØÑ>|t?§;fv,;úçw?1é<:gÖó9lUF?*<SE6SE6UÁ(;¿87?þåÙ>|BW?X`$?¼Ë>I¬N?©æÈ7%-f9´p_='2:¿%:`°	?þL*<ñ6ñ6UÁ(;àg*?ýÛ>fG?«È>¢>\®1?Zm¹v9çÆç¾KW·ÞD19´t½Êa+<ë6ë6UÁ(;êõ3?bsÍ>=`?6D >6Õ:>6[?²¹4¾8þ*W¿2´¯:¾µ^:¶÷I?/Í,<¸H6¸H6UÁ(;_²9?ç~÷>Û@?ø>àï°>)k3?ú¾Ø8°õ9´`µ>"ó9ÕªÉ9¢?ÃÇ/<ô6ô6UÁ(;am?æñ>)VÁ?ÌG@¬õ ?V·?Ò:{Ç:û(z?Ê¼Ê:°AA:G?d0<Q 6Q 6UÁ(;>Q?Ñ>iU?£ø9?Wßï>yF?r"¥·Èo>9§ü]½¯<ÝÃ!<vn?7¹2<L6L6UÁ(;A»<?(~è>aÐO?ý"â>>ÝÔ;?8(79a©§9tÔ>ñ±9sµ9
û>73<ê÷6ê÷6UÁ(;¹?Î­>ú¯X?¶Q?qæ?ùûF?{n94¼9W0|>Lç:¬w:o?c4<¶£6¶£6UÁ(;òõ>'8¦>e=?ó¬>¦r> w6?ÊÅ¸Ín9(ÖS¾=¤:S]o:§/?¤K5<O6O6UÁ(;2ã?"¯%?9#i?|?Ëì?[?nâ7¨¡N9^=Þ°;íA:s?þ±5<Oû6Oû6UÁ(;m`%?ÄfÖ>vE?L?ºY¬>0A?Y	®9xÛ9ôÊ>¬>:jõ9àÝ"?e'6<§6§6UÁ(;ÚH¢?Ç%?fz?b«?êóB?¤a?9¼9³p¹>ÂÌÞ:9:^!?ú7<èR6èR6UÁ(;º-?Dß>³F?{Ýö>û©>#à:?:K¸vÂ8Å¾:K·¾SH9Á½¬8<µþ6µþ6UÁ(;QN?ØT×>¡öt?}8
?¬¨>
VV?mó'9
0,9s³ù>y;Ý¶:48?4Ô8<ª6ª6UÁ(;*?GÏì>ß7?VÂ>IêG>?4?¤ª·æ^¢9½ÓýÖ9Ç:î9Kç>¡9<NV6NV6UÁ(;óEh?H?e^?&Ú?÷?ÌS?GgÄ9?Pò91Ï>fN;U6;P?ô¥:<66UÁ(;Ä?k±>ô)Ë?r©?´Ê	?g?,l9ø_d9Î®?"t;C;è¼^?Ç¦:<æ­6æ­6UÁ(;[?òü¸>ºü¾?áz¥?7Á	?Ã?Æ9]x9Â'L?s_~;£;Æb?Þ;<³Y6³Y6UÁ(;Éo?ºpµ> aJ?
%´>Cv>©D;?Jq·I9:Ï½;4Rô:&?ñ;<66UÁ(;æë>²>ur@?ómÀ>/9>â8?X1H¸N9Y)¾qæs9¿9c9¡d	?2<<L±6L±6UÁ(;â?[Ì?R»??^>\?óB99­¢>4(:ÀK
:`?><]6]6UÁ(;¸öÝ>Í¸>o	??¹>øM>¹-?§ç8o§9à©0>"r8Þ@B9óD>~D@<å6å6UÁ(;·|?Q³>XÚB?ñé>\>|{@?ñ&·L7%9Ié`½eÅ9D9¥$(?Ä·A<±´6±´6UÁ(;¬#;?Ö2°>­ò?g+?Ò¼>Ýg?Æ8ªj9¸·ý=Ø©:=i2:³µs?.ËB<~`6~`6UÁ(;ëä;?ôõ>×çC?1æ>7">UAD?Ã-8X9f">ún$:ª:è5?F×C<J6J6UÁ(;É©?=J¼>U?n£?½>FèG?4`Ù:ÊÝ:62?8Ý®9ë`96ü?~D<¸6¸6UÁ(;Ò:?Áký>äé?¿.?JPº>9p?1"9Ï^9?;:4ÚÞ9Ø2?ÊdE<ãc 6ãc 6UÁ(;ö?É>D{>µ
M?F:¦>h>Îú6?½²Ê¸¼[Ã9#Ï¾ã[9:%å9³O?E<°!6°!6UÁ(;D?¼á>Øë^??§Ï>k6B?ç8ÇA9®H>ÅV:¬Ü9©&y?,G<|»!6|»!6UÁ(;ù§D?5ì>q=U?^+P?ú?'(P?ÑBH9=Ì9%{>üfÆ;³w;£M?I<Hg"6Hg"6UÁ(;³w?èæ>%?{ÜC?¥Ì>Èu?ç®8_9AGH>HUi;>`õ:os?®§I<#6#6UÁ(;ØíA?¦¥?öÿ=?sØú>|?´>4"2?ô2k·V~²9ª¨¼Q¯:ÕÙ9l,?ÎJ<á¾#6á¾#6UÁ(;x?¯í>Öâ?ü{?'?³o?çÀ9îÍÀ9à?´>;K:³Ðû9øàN?½K<®j$6®j$6UÁ(;í]?¿l?v j?6I?Uíí>ÕX?D9BN9¥Å>õaq:%¼B:f©?:GL<z%6z%6UÁ(;ËBE?DÍ>«v?ìj?G'ÿ>¼×j?¶,9S­9òÕ}>À¼];éü:Ìq`?O<GÂ%6GÂ%6UÁ(;p?²>"@?£â¬>lîu>¡ö3?·uÓ9O
»¼ï2:ý¯:;þ?þÃP<n&6n&6UÁ(;z?!Ä>57@?æë>ÀÙ¡> :?Åò¸ß9=9F
¤¾µv¹9¸Ù9=CÚ>Ö	T<à'6à'6UÁ(;²:"?¼Õ>ÚçB?íÔ>>>û)3?[f9{
98è?=X;Ëd¦:ÔÿF?­DT<¬Å'6¬Å'6UÁ(;è>ïj>A?À¸>L>î[-?øEâ¶*9=Pª¼Li9RZD9Kô?°ªU<yq(6yq(6UÁ(;o&=ÄA=¨Í.?È¿=m¬t=b$?Â9:ü9Ó®<?× :õp:ª*?jrV<E)6E)6UÁ(;t?fk¦>Ò¶»?Ì²º?ãC?ë?.E3:ÜÈ9ãSe?¾;ÀÄ:~§?rÕV<É)6É)6UÁ(;²?N2?$i?z?Xyí>·?æ9ÉÒ9ý·÷>y]M;tÛ:Üóo?PY<Þt*6Þt*6UÁ(;q5Å>Àp>à²Q?)	Æ>b">¥;?q&9¹GÈ8Ú©l¿ö;*B;:ä>?MfZ<« +6« +6UÁ(;åID?¸ç?éB?*Ý?7¹>
QA?8æp9ÔÕ>.è~:`:­?ðú\<wÌ+6wÌ+6UÁ(;Å.?®>gS?8*?ïí>ä7?³±9¸VÉ9®Óá>:Äw>:më<?.]<Cx,6Cx,6UÁ(;þð=ðwj=ÿq,?ñ3ä;­¯;E&?<¹È±8-C¿2¿8PJ9¢¬½=5n^<$-6$-6UÁ(;$Ó>#>J×R?×>ñ>«b6?ÀÁ¸ú$9Ø¡¾spÚ96½ñ9\Sç>²á`<ÜÏ-6ÜÏ-6UÁ(;¾Å>m>E?3öD>û5>3Ò.?¹e9íí¾ :ÝÅâ9æ¡4?îa<©{.6©{.6UÁ(;å?ÿa3?@]?2¯?ÉrM?s#Z??9S¤Ö9ðÒc>K:cK:ã¹D?¿Pa<u'/6u'/6UÁ(;±¦B?ßù>lG?ßÖÆ>$ô>ùÖ9?]à¸¶Ð9Nx]¾À²;¬:[Y?áa<BÓ/6BÓ/6UÁ(;#Xé>Í}>k?ÄE?ãÛñ>ÁTQ?åÊ=Áb<iôf?ûK}:Úñ8:nN/?¯-c<0606UÁ(;¡?TÑÎ>DD?÷²>jów>¬T8?èí·o9F~½2Y9Vù¯9Òß>c<Û*16Û*16UÁ(;V@?´¿>÷4?â>C?£¬Õ>»ëi?Å9G_Å9L
J>`¤:7pg:g6?&ûd<§Ö16§Ö16UÁ(;ë<*?Á&»>RÝh?ùÚT?¥Õð>KBb?_â¸¨;¨9_xÜ½=.D:ëY:g0?)e<t26t26UÁ(;!î=?Bò>Ó³H?Éá?ÿùÉ>Ïæ8?¨9­·Æ£19^£y½[Á8æ½9ø>Ë&e<@.36@.36UÁ(;ÆQ?+Bï>És`?,sÝ>Ð>
TM? 8ì=Ó9¥Â=åk£9Ä19É?zÒe<
Ú36
Ú36UÁ(;?>Ï?Ô·?Àj?»Àó>Sv?S:&W	:hÑ?8Ó	:LÕ¡9«Z?s	f<Ù46Ù46UÁ(;Ô©?è¬¶>éE?´n>¶R>:W9?¾äÃ8R
´9XE>¬ÿ9=
:èæ>`÷g<¦156¦156¹ü;¼.?EdÀ>h?±UÐ>Füu>ÑX?ò·8ì­n9ªêD>Ü¡¥;ÔFH;g·S?h<rÝ56rÝ56¹ü;]P?,Ã>  F?<>ÑZ>«:?¯ª¹¿Øl9¾ìî;(ýÙ:Ca+?¹h<>66>66¹ü;#?_ºÉ>O?±©>je>M[=?
r¸8a9}b§½íøN:G-ü95R?ä9i<576576¹ü;éT#?ÆëÂ>V?äXZ?º·?Ç}>??øÆ8mß9dúã=óCÃ99Ã:{w¹>i<×à76×à76¹ü;P×>u>iÛO?-w½>i»>Ï.?<«D¹>79¡`	¿æ÷à;¶«;b(?síi<¤86¤86¹ü;
Üæ>õ·>ÏÉJ?Húv>s,>Ö*7??X¹ý9'½¿¶C8#ø 9R >[ôi<p896p896¹ü;H½>¸Ý>t<?Ú>å|>éã3?4¹Ðþô8ç <¿3O9Øf~9IÐ>;	l<=ä96=ä96¹ü;uÏ?_!?2ÀM?©Y?n?×C?°ªé9êl¼9¨»?Û³Q:ûØ9£àw?ro<	:6	:6¹ü;|­c=Ç¸=9 F?\w0<·¿;l×k?3´¶Ë³m9B¼jýÖ7Ñ9ó!I=<to<Ö;;6Ö;;6¹ü;ód?üßÏ>(ÕA?L°>éY>Ð/?Û;=·V0ã8P;U½ò;Rkå:  ?+Är<¢ç;6¢ç;6¹ü;ÖeV?mý>ÝìX?n^M?¹,ø>-ØS?2ÝÅ9²9Ê0?åÜ":ãÖ9¶B?+s<o<6o<6¹ü;ú§\?{ß
?IaK?èôÏ>Ð>c:?* ¸;Ö8¶O¿¾m½E:£®Ù9#h?vMs<;?=6;?=6¹ü;5?ä>HK?Ðç?Þ¸>ÐãE?"W¸müu9äß½Å:ÿìÊ9ª¯C?s<ë=6ë=6¹ü;	5?æ>õH?87K>¦÷>Ýð5?tBÏ8ëp¡9ÞS$>îT9Ú¼>9¾E?q¡s<Ô>6Ô>6¹ü;þª?î3Í>$¨?î?gõ?Ýí?0j 9I{¢9`¾ü>öM:Wiî9X­\?»ît< B?6 B?6¹ü;¸?Oî$?ôQ?Iòï>¥¢>á=?@üÙ8®¡±9">©y:w:`|?Ïuu<mî?6mî?6¹ü;?}E¶>laQ?Ó9ö>.è¨>å:?$À8Jdç9Ô=¸o:a*:ô£3?ØÒv<9@69@6¹ü;f»?{Ð?9¸?½fW?tï>>If?PÈà9ofë9tô>¢JW;Z³;UªO?@w<FA6FA6¹ü;¬.V?°Í>èH?!=?'Ê>Ò
p?æ£299`¥>ÞÚY:½:¿P?ìw<ÒñA6ÒñA6¹ü;@õ>úÑ¥>GP=?;>äF>Þ+?FH9À£9Ia>z}¤;êYl;2*2?"y<B6B6¹ü;Aâ>.X>ÈD?6û>¥aG>½#C?&à+8¹9¯8{>Ì ·F9O½¹y<kIC6kIC6¹ü;4éÝ>/ï>ÃR?¢>bÆL>aY:?´C¥8J<Ç9¨YÔ=Å9z¼>9tð¼>wnz<8õC68õC6¹ü;hY!?GÄ>q&R?R?1ËÍ>´C?Õ9^§¦9?<é>*ª9y¶9\9)?öI}<¡D6¡D6¹ü;¬?ëÊ>ÇAE?ª>½R>2?­8ptÐ9[Eº=Yû9 9Id?øf}<ÑLE6ÑLE6¹ü;P9?È`Í>ê½f?Ì2?²È>Md?9ð\9m§«>ª:pÛY:;ã&?²}<øE6øE6¹ü;¸
ð>YY§>¹7?ÎQ >ãg>±>1?,
S¸ì§9È¿¡½:½»9ÈÊ§9r7?$µ}<j¤F6j¤F6¹ü;÷^T?wL?#êH?vl?îéÂ>q_<?$Q8s9#ÑÛ=Ó:Ì':ÁH/?BÓ}<6PG66PG6¹ü;<´Z?®â¿>Åã?ó-?á ½>ñ1j?¸YAÎ8qª¾!8máÝ8æ>¢8~<üG6üG6¹ü;?ö¨w>¶?*?U¬>Áwi?¶Õ«7Ü.h9v==sÃ9®Ö9t²°>HÈ~<Ï§H6Ï§H6¹ü;×áÉ<&O<ã-?é®
<G Ê;Ã6/?Ú&r¹9Ýl¿~ä<¸¬aû8ê\@¾<SI6SI6¹ü;ë
?G|¯>ÄM?ÝÛ>¦>ìæ??±¸Ë9±¾êq9k3ë9s>è<hÿI6hÿI6¹ü;ê ç?Mc?Öo?B¥Þ?P¥O???ÚÞ9ÌE9¡:?<ª@;½+:ê?7î<4«J64«J6¹ü;f?ëò?wí`?m_?Þ³°>JR?ëÀ8½9NH(>µ	Æ8Òª9¥d>gÁ<WK6WK6¹ü;+¨?i]1?Ë¥r?sÈ²?´ï?°?õµ=£r=Æu@?D<©QD<ùÅK?ÝÊ<ÍL6ÍL6¹ü;¥?ðù¨>âCZ?²qõ>²>=E?Ç)
8Ë9­1=0#;S	Ï:@1J?û1<®L6®L6¹ü;ZÓ? »>O%@?¢>aØg>s3?G8ßRñ9ÞÀS=Ý
;ûp´:=ÔH?è@<fZM6fZM6¹ü;ÖÒÞ>Íâ>^W9?C¡>ßO>æ&?×¹È9Z¿õ9 (:©jæ>ÙH<3N63N6¹ü;b?[«Ñ>ÂL@?,¨Ð>²>è.?À¹,R92(z¾Ñ«:[¸¾96>J?g<ÿ±N6ÿ±N6¹ü; B±?êG?©`c?
;? å>P?Aq9Üb9n ?zñ5:íæ9öÿI?qx<Ì]O6Ì]O6¹ü;HÀ,?°Ô>±~P?Òá=?Ñ?Ù:?Ô*]¸eU9©¾²a9eÉ9½¦>' <	P6	P6¹ü;ñ6?,ì>+ñE?ÉÕ>tÌ>jP7?½À·
¾99¼¼&Ç9¿9ä9?ðä<eµP6eµP6¹ü;M~>oÈ.>E<:?û*/?ßà÷><è4?5=ÄøÞ<­fP?^9GÆ9^¬>CT<1aQ61aQ6¹ü;¸l!=ó<Ä§)?£<È ½;{Ø.?®É¸Rví8ùZÙ¾x¼91¯´9Â?ñe<ýR6ýR6¹ü;n\Ô>,ý>1:?¼ã>°YF>£b/?²«¸°Ëf9®=¾/Z;¸ß:"35?<Ê¸R6Ê¸R6¹ü;iÞÄ>ë>õA??Ö¸>«Y2?¨ÓY¶ÇÖ9QØ¸»ùíT:Í¦:¸3?Í<dS6dS6¹ü;hÙÕ>t½>~KE?r>ìÂ<>!Ó1?>C8ûÅ9NÁ=Hh&:üv:(Î%?²C<cT6cT6¹ü;ª©?
åí>æ?ï@|?9'q?$r9¢ë9¹½ì>Ø©ñ:Æµ:_?öT</¼T6/¼T6¹ü;?ÿÆ>ª¦D?¼Ä>?>×9?f;¹Æ9p£ß¾Í:!:?O?¤<ügU6ügU6¹ü;þby>HR	>Puh?ø÷>ô§>×»=?öh:/·:d?¯Ð<<âa?<ÈV6ÈV6¹ü;¼o?õu>æ?Fy?Sî?Ês?&b=l¡<}AW?:|9:U»9ÕÎ}?ÄÑ<¿V6¿V6¹ü;pò>dM¢>O??pl?âgÄ>þ5/?ûè9ÖÁõ9Ñ3ò>3·:«¦:ò{3?J<akW6akW6¹ü;£b>2Â>x=?Ç*8>Êô>sú/?#Ù8¹ãR9¤T¿A9ÑZ¿9¨B®>Î<.X6.X6¹ü;_í¯<{V<Å,?`i;!*1;Ãc(?®h¹G9GÒ¼¾Hh8Lµ49Ë½¸=!
<úÂX6úÂX6¹ü;8±?/?OR?¬?T¿>Ç.P?Ë9pGÚ9îe¨>MZ9£Z9´³>åt<ÇnY6ÇnY6¹ü;ÿ-û>7¤>)õC?FØ>Þ;>íÆ:?|{8øj9'Ð=¦\µ:®L0:ì¬?I®<Z6Z6¹ü;úh?Q¯å> M?)×¨?b]>?í
c?î-Þ9À÷Á9ñ?ÀÎ;C ;r\?ã2<`ÆZ6`ÆZ6¹ü;âK?EHì>Æ\?ik?$È?j
S?õ=:LÇ3:b]W?Ö:Ãþ9ô­?'<,r[6,r[6¹ü;si?;ú>§?©¥K?qË>æZ?3W9U²9æõ>ÃÖÇ:-©:ÿà?y±<ø\6ø\6¹ü;CÁÈ<¥<Kã2?ù<n{»;]/?éþ%¹9¡¾À9ðF¯8AÙ?cT<ÅÉ\6ÅÉ\6¹ü;ÜÒ¿>W>·P??R.O?¦)?é<9?=þ'=kþU?ï	0:ún$:¯	?ÛÅ<u]6u]6¹ü;©D?3Ø>¥ùh?áñ3?Ù>DT?ùÏ]9@+9·s%?J5Z;÷]	;TK?Ê<^!^6^!^6¹ü;¯Å>Ëð>8³=?v	>)i>k,?
ï8/Ñ 9åB>>Ñ÷98Þ8c¹?m8<*Í^6*Í^6¹ü;Fh"?û²>hKh?¤>SL>ÀM?I89XÊ9Ïh>0§)9N'9H#¨>Á<÷x_6÷x_6¹ü;7 Ï?13q?£]\?Vy?gì?a?Ùæ9)[9¯	T?,´9ÍC9el?2k<Ã$`6Ã$`6¹ü;¯>ZM>×ÿY?s
?rª>=òO?âß=)8°<ÛvR?­":¼ì9T±?©W<Ð`6Ð`6¹ü;.ò>l>(ÏD?µüB>Í>F-?oÙ÷¸ñ¬f9¾c
:4¨ý9'9?£Û<\|a6\|a6¹ü;nÍ?¸P?h=}?·Å?nW?q{?UÀ³:¡]:% O?5º:`J:²]k?P<)(b6)(b6¹ü;?ß·±>*O?Î¡>âéY>QØ=?¸ 9~:9dzÜ>âÅ;ç;<î*?G<õÓb6õÓb6¹ü; ?6a?\?|^?¿ð¶>h«?]­9×9rÇ ?Ñ?:b»9ºâ?½<Âc6Âc6¹ü;µ®þ>'¼>ô«N?¿ú>Ö%­>n]9?Üâ\9l9ØÃ>:²(:V\?)V<+d6+d6¹ü;·ð? »>T?åHÎ>)Í>ß<?¶7¸¿9éöb¾/~8QL~9Íÿ=Ü§<[×d6[×d6¹ü;^¯Ý>ùí>¡Ñ?? ÷b>ÀÍ(>F,?Q¹"Cq9M¡¾HG9­}}9«¥?n´<'e6'e6¹ü;¬O?´?)VE?¸Ìò>.®>Èÿ1?{Í89õi=L5;áfµ:K°H?6Å<ó.f6ó.f6¹ü;·¨R??þ?yÔD?É,®>Ôw>S4?¸b6¹ ¼99aû¾<:ó1
:^­.?tÆ<ÀÚf6ÀÚf6¹ü;?7mÍ>º4?Sÿ>èeP>(4-?ÎQ9p"Z9:ö>A9:*:ý?Á<g6g6¹ü;b3?Dñ>V>?!:Õ>±>4?gµi7v.8-ñ^>ÞâQ9g9²
è>#<Y2h6Y2h6¹ü;Á^Æ>E4>9?oh>)>{/?¬n0·Ùa9>È¼&Ão9t9	û>¼X<%Þh6%Þh6¹ü;M?×m?Å?HÎ?µÇ?ës?
fÎ8æ§9/\¯>v7ö; ;jÕD? Ò<òi6òi6¹ü;iT,?:Þ>¼+F?ú¸C?Óû?Ú:B?`5,=³ÛÌ<3W?®¸9ë9¾'?
¡<¾5j6¾5j6¹ü;þo?AH¢>Tïy?>q?|E?¶=;?9:Ü9¢?®:+::MË>{ö<áj6áj6¹ü;Ñï>JS¦>ý8?ò>.+\>4_'?ËFd8T9~sÊ=bm7-Ø
9Ýö=,<Wk6Wk6¹ü;7<N?@kÏ>ý~?ó?°(?¬ôa?à¾9Ï°ÿ9ì>F:ØR9»=W?]á<$9l6$9l6¹ü;ð=W_=¾ñ(?QÅ<æ4¥<8á?Ø@¹ìÛÑ7`>kÀ¹;ÉßÏ:®$?Eè<ðäl6ðäl6¹ü;~ÓW>ý>¾#A?f?[(½>/3?¯DÚ¸¤õ9}»¾Í|:0ß
:Aäc?)©<½m6½m6¹ü;M?ÿI¼>ÍO?BÉ?ÊQÆ>¤P8?:=!:1Rê>oô=:U:®"?Îë<<n6<n6¹ü;ù?¶9ñ>`?÷O?­`µ>Æ#?W³9±°9úÏ¾>Âá99|T?'<Uèn6Uèn6¹ü;ÿ?å'*?Ë3Q?T'ß>R>ß?F?K_¸¾N¹8µØ¾Á·8dTµ9¼>k~<"o6"o6¹ü;|b?¹+§>t?Ð>µ(j>Æd?U4%¹#49MÇê¾µ9$Á¯90Q>FÜ<î?p6î?p6¹ü;.âÔ>4ó>øF?VÅ>ça>Ô1?ëñÛ8¿Þê8o»ï>5õ];;_á7?%â<»ëp6»ëp6¹ü;oÞ,?ÙÕ>FO?Ö~v>¥6>ÆÐ,?cVµ¸ò`49+®¾Zhm9§9Ä/Í>4<q6q6¹ü;Æ=?9å>²)S?Ó.?t¾ë>Ø=?õ8'¨9Ð,ó=
_ö:·:ÙZ?y<TCr6TCr6¹ü;ê¡r?¡÷å>©?ÃK?ðÅÚ>´m?)U9	¡9çO©>ó	:¤:JÔ?§£< ïr6 ïr6¹ü;¯Í?¬>¶$D?ä¦>Hw>ç,?&¹$·Z9èþÂ¾´³;&/<;Ù>?Sú<ís6ís6¹ü;Üà%?:ÆÕ>¶¤F?'å>AD>¥³;??57Í+9^$>=[¡i9 Æ9
Ù><¹Ft6¹Ft6¹ü;+?B­>I?+µ×>P>m;?Ü¸:~9V®½amc:8,:å)?O <òt6òt6¹ü;«üß?|Ì_??tßô?Î:z?z?¬â	:àì9Ë<?n:k20:¶x]?&]<Ru6Ru6¹ü;Yç>ÞQr>A$t?ê.?{Î>{X?¨8Tî9ô$h>P¤ 9×ÖÞ9	¸>Ý<Jv6Jv6¹ü;À6T?I?«°M?êG?IDÂ>~;?rr´6§I9³e<"ÔÃ8´9Ë7>x<ëõv6ëõv6¹ü;Ç?PÆ>-íC?ðM>ìvi>},?&¹K79q&¾áPÔ9&}ø9Ñ»Ú>¸ñ<¸¡w6¸¡w6¹ü;DB>Qð=AñN?bíD?Xÿ>nE?&DT=Cn=wOP?Û¾;çºP;-i?õ<Mx6Mx6¹ü;ãÅ?µµ>0>?§õ>YP\>}-?B-.9|)Ã9yd>VÕ£9w®9Wfð>½Ç<Pùx6Pùx6¹ü;{(Q?¸Ì>m2?z»?ãÀ¥>s?g;ÖË:S2D?Ç¼9ãÏ9â&?],<¥y6¥y6¹ü;½Ð?y,???Î|@wCr?¼? Ç:nT8:F?©;,bä:]¦?>S<éPz6éPz6¹ü;­>?ûÏ>³j?â>Ã">vï`?]ál7å*9ð(ç<AÛÊ9Ã9[Ñ?%<¶üz6¶üz6¹ü;Úúà>N9>ØeS?;!?~Î>(DH?.·$Ó9[=,¼lÆ:.#:Tü_?Þ6 <¨{6¨{6¹ü;¤â?Z¯Ï>´s<?ÿÎ>£>qI0?±(¹Þâª9nn¾ù:_Ré9#ë-?k <OT|6OT|6¹ü;¼Ô2=&=B÷+?ùFH<i*<
o?]3¹°¤Ø88¼¿ljõ8«ý9>)Ú>²/¡<}6}6¹ü;Æ?{µ>À+^?ö­>)|l>Ý;?ä>¸GG9÷õ½kÎ¬:!sy:X1?Et¡<è«}6è«}6¹ü;vé[?æ¦â>%cx?rº?Ç>p?tJ8÷ô9Ü;§=k\:ýµ2:?¢<´W~6´W~6¹ü; 1m?ç]?*¢L?Ði8?ï.ø>¶8>?{U
¹¤59	Ã¾Ò:÷:;¡å>"£<66¹ü;=+ç>Ìß>ÁF?Ý>Ç:>#8:?¹E9n¯9J*>f+::¦h?h2£<M¯6M¯6¹ü;+Gð>ÊA>=F?ô78?mÜ?ã04?L9gg9K&â>r61:¦-*:yJ?Î£<-6-6¹ü;x}ê>ÌJ>PÒ>?J>xP>»F,?ÄºR¸~Ï8Ú¿¾	Ä9ý7Ö9føê>0	¤<s6s6¹ü;ã&K=v7=1D.?7ýÞ<Ü­<&+$?rl¸mÓ9&²·½GL;ÑR;Ô7!?0¤<YÙ6YÙ6¹ü;?ãF¼>pÔ=?ûs>76>Ê+?¤P¹G¤8¹¢¿Ýß<¶¢¨<}ë)?óÕ¤<?/6?/6¹ü;iT?Ïùí>d?â9?3Ã>ðFs?L*9I9F&£>vös;,;ìlE?0¥<&6&6¹ü;½ð8?K|Á>§±t?¦L?R/ê>ü_?p	E9ºF9	Òý>_':Í¾9ãda?ca¥<Û6Û6¹ü;òê?sK«>!K?>µ1> 8?s¼¬·åd90A½s:vÊL:C£@?Þ¥<ò06ò06¹ü;Î²>rr>¾ú;?r`>P+>Ó'?&c¹èóh9vù¾·:­®:Sz?ï§<Ø6Ø6¹ü;8áþ>bî¬>¨<? áT>Ä?>|0,?ÃÄ¹YF9 ý»¾Êý9ê:Ý>©§<¿Ü6¿Ü6¹ü;P*:?=FÚ>`WZ?Í¢l>¬>D?ÂO,¹vÀ?9Ïæ¾¨*:Ê/ï9õ^?Ð¨<¥26¥26¹ü;óÁ?â
ª>ÚG?Ý¿Æ>åf>F$@?b­9P8¶ê?%99#äG9çí>É©<66¹ü;û1,?D_·>sep?©j?&
?7T?àp8q£9*ø=Üõ9£:ªô>ûe©<qÞ6qÞ6¹ü;êTO?*
?@?nZ?¸>´s9?bzh9Ð£î9Òcy>äÆ_:-÷/:[Ç"?ª<X46X46¹ü;9>¬B>äÅB?fÀÂ>;G>ü-?£
9fî9	>Q@;Ø;Õ!?îÿª<>6>6¹ü;»¢?¼>ÍYJ?m÷Ý>Æ¹>$Ò8?qÜ9N9GÿÛ>Ehò:`¥:÷M?_«<$à6$à6¹ü;ü	E?Óhý>£
G?¸¶> 3r>{!A?EAU7e_9Õù1=Yàµ9Ý9Ò>P²«<
66
66¹ü;ø??éß>ûL[?Óî>ûR>¸L?'%h¹/ÔJ91¿$õ9îÊ9í?äÄ«<ñ6ñ6¹ü;%*£?	%	?ôH?Cs_?à¨¼>¸? Þ7Ap9Ãjl=ßn$:¯9vp?*@¬<×á6×á6¹ü;A!?å×>¤5??'2Ü>m¢>ü-?9¸RQ9ïæz½1º:ûo:PoG?va­<½76½76¹ü;=v8?*Ìá>¥"Q?t*ô>§b¬>rL5?ÂPñ·1^9½@ +;@÷:.1?¨­<£6£6¹ü;ÐKG= \= K.?^>4<«òõ;>;?8Ãª¸¼59Âp¾ûm?:Þª$:Í?ý­<ã6ã6¹ü;(PË>1>EèB?nf>úY>ôH.?Po6Um¢9hòi;Ö:ü[&:)Å>ù§­<p96p96¹ü;zïÝ<®l¤<KÅ,?áÍ<ï;ù?t¹í8Ûä_¿6Üõ7D'9gi¼=ó­<V6V6¹ü;§ÊÐ>èÃ>PX7?_é >
Gö=C'?	Ï¹¢8á¤ÀÆã:Ü¸±9û=?®<<å6<å6¹ü;]4?7	6?*¤T?A?¼è>ÖU?
+9IRÄ9.¢_>â»Â9ÖÜ9W½á>0Ú®<";6";6¹ü;d^V>æ÷>Ý[N?°²>{>Ë2?d¸áW9}[$¾,ª<ªÌS<l¯M?±¯<	6	6¹ü;·®m?=-ø>Ê,u?¤(0?y¸>³ut?Äª8)À9@Ö=¤t·:«ò/:6v?Ú¯<ïæ6ïæ6¹ü;º°Î>£>¬A?¹¼³>Í~>£Ê4?íþ_·¬8Ñ!¦½Ë<9$¢9¡>t¯<Õ<6Õ<6¹ü;êgP?\â?f9?¥ò£>^p>Ý.?òAü8Kþ:9©¬¬>ô :º´W:ó??Ù×¯<»6»6¹ü;±D">aâ=R7?´3j>õ&4>'g&?k«D=¸%÷<Õ¶K?ÊF­:|)q:ð7?±<¢è6¢è6ûË;V?pË>´D?F?î1³>î:?¹¬q8¥¡9Ì^¿=q4;4-;ø-?gÕ³<>6>6ûË;ó°á>ïÑ>ì??Óþ>ß½º>ªª.?ñ¼8=Sã8áÆÔ>~­Û:ÆA¬:¼<#?±´<n6n6ûË;Ö®5?aÑÀ>f7q?´@G?(6Û>±h?Uº9Ä½9ÐÏ÷>f¶9>Ëê9ößÆ>P+´<Tê6Tê6ûË;Fy?£À¬>´OD?Y^Â>fñ>F/?¦R.8ÏË9-4[=\}î9¿Kï95#ÿ>À;´<:@6:@6ûË;­>þm>%;?Mn`>1g*>a(?0ôË·Ö«¬90½Ì
£9ÁÜ9G±½>Ç¶<!6!6ûË;æ=>=Ñ:>8»T?kÂ>ù¬>¯7?T¼¸rE]9Y¾òªå<&Þ<=°P? k¶<ì6ì6ûË;+ö??W=Ú>à,a?Ø9¬>>EO>j·T?/ë58 L9Ãä=ñÎ:j::I?!Þ¶<íA6íA6ûË;xÿ5?É´>9þ?z?$ú?M^? S9H£¢9H%¦>õw!:­ð9J.,?ñ¶<Ó6Ó6ûË;õ\;?¾Vê>®L?\"?B°¥>iG?ÀbÃ8/9B¤7>y~n9ßEÃ9ÄT>¥·<ºí6ºí6ûË;E?öçÚ>U}f?#þ>k­>*«;?¹9	9ÿÓä>,j:ÎO@:k5?¤¸< C6 C6ûË;úa?üQ?4lH?ÆQÎ>UO>=F3?êg¡7åx¹9>ÈÞ<Ác:Ì7:GÑ?¸<66ûË;áÀ>{>ÒZ:?ÛÖ?ùà>0?Í98Äà9È®>Þx:Z;:	*?ÛÏ¸<lï6lï6ûË;ßA?XKÿ>µ£?l[?wã>¨òv?)^9ÜF9hw·>NÙñ:Q:OB?_Ñ¸<SE6SE6ûË;
CB?2ª>·Õ?WÝ>rW>Ã?%ò¸]»®8&b1¿t[:Ô:¬ôA?A¾¹<9696ûË;kN.?Ê¨¼>l?'?mÆ+?N[?W|<ùj<äH^?¨[:´å:[k?º<ñ6ñ6ûË;³0?Ê;å>*E?IµH?:3?
QE?e9ü¾99µ>uü9>u9å¼%?xº<G6G6ûË;â>¿>£\?±´?å·É>ºý=?<o(94¾y9§¬>¬:X¯9c?1Õº<ë6ë6ûË;B?³óÌ>¤pr?ké?I¬?u{?¯<Þ9p¹è9¼vô>d:ÚlI:$K"?÷áº<Òò6Òò6ûË;Oî²?zª'??ªóU?0Õ>vu?ºæ)9³fI9íõ×>è¢;ÓÒ:Ê?Øíº<¸H6¸H6ûË;¨?; È>UMC?Í¼è>Ì¨>eE1?ÿMw¸:Î9õ>½},:\¼Ä9ó4>?Õ»<66ûË;N?ë ?I0C?Kp?Ð?ÅK?m¿µ9Úí:[%«>DÄ[:(:|[?¼<ô6ô6ûË;§K¢?Ï­!?÷|?0?vÄ>üe?BÕe8¥9cº=w¯9õ¢9o{	?fÅ½<kJ6kJ6ûË;ëxÛ>P>E?B:>MËX>øz8?Ä¸*_9	Á¾9¡8XOÄ9öúÑ=p*¾<Q 6Q 6ûË;ÛÿV?På>[Æo?{c>E÷=P3k?BÌ6¸&69¾´99x9TD³>Õ¾<7ö67ö6ûË;0ã?$??cC?å
?|¿>	8?Øº»7|9©9Lÿ
=¨>­9£Ñ9´Ó>¾<L6L6ûË;$û>À:>ïY?M´>í×n>ÀA?¾5¸4g9k5®½è9u(9C>ãë¿<¢6¢6ûË;ü>>§U?}OÑ>S(>w<?¦;¸-Ü9ò¼+¾s(9iÏg96?øó¿<ê÷6ê÷6ûË;Y'?Æîà>Ëv>?ïQ¿>4b>Áâ4?7ö ·« 19ûç¼9v9/t{9ú>ÉÀ<ÐM6ÐM6ûË;5BÎ<¹»<*?w¢=Ò~Ô<Dg#?$p·°Ï99¤P½r>/<í
	<9®#?uZÀ<¶£6¶£6ûË;Ýèt?
P?ûÐM?¥ÿ>X­>¼a<?GÀÑ7qÅ9òî=·D´9à	è9AâÆ>1À<ù6ù6ûË;¿¨o?jt?Ýe?mL9?µð>ÆE?wå9$Ã	:QÕ>¹:}7¸9ì%M?aÓÀ<O6O6ûË;{©?Û¿1?Ot?{MD?=ð>.Q?`û9089ÿP?i­+:Àº:v· ?7ÒÁ<i¥6i¥6ûË;Áê>LO>SûK?¼h>³Q^>Ñ4?sû9¬Z9-è{>ÙÅß;{Ì£;×Ý.?¤UÂ<Oû6Oû6ûË;ÅK¤?G±?èL?H?o> ?ç´q9¤hY92N?tß:HMz:Pd?4«Â<5Q65Q6ûË; r*?óNå>·I>?
?¨Ê>Î2?G¾¤8hi¥9'÷þ=K¤9üP©9thø>ú0Ã<§6§6ûË;3R=<=ÈA2?9 ^=ÓÖ3=
t?ô27¹?|\93µÔ¾t"£8¾7£9Þÿ=4Ã<ý6ý6ûË;Ãµ?ÿ£>Ñ(O?îa?Éº>ß±2?Æo¸IÎ19ãÕÒ½Ýõý9¾P:´Õó>ETÃ<èR6èR6ûË;XÝº>Ij>øK?Ä'>Ý6[>Û2?2È¸¸_Ý8ï`ç¾6:¥!:8
?pÃ<Î¨6Î¨6ûË;ÞÓ<ò<0?kz;S;Æ}?ô¹§Û9<I~¾®¸É7¶99z=Ä<µþ6µþ6ûË;R§?Ic­>o^?õY¨>¹,U>	,J?Ia#7Æ=I9$ÖÏ<Ö:U÷G:8òD?¸Ä<T6T6ûË;Áô?*ü¶>4>?CKy>È24>¡1?v$$8gÚG9·AÒ=$]9j¹9æsý>Ä<ª6ª6ûË;Ì'?µ>ùm?;W? (
?ªo?|}9³9Ér?J:àã!:gr?7LÆ<g6g6ûË;~û>½ª>F<?Ô`>¯ú!>§ª1?,hû¶6¡þ8Âü¼¼ù[9FmV9îO?AGÇ<NV6NV6ûË;²Ã?R@?°?\yþ?PÜ:?¾P®?Á=:¸õ:ÿÍz?HÊ;cW7;òe?%Ê<4¬64¬6ûË;ÐÿU?
	?Ö[I?µà>& >©7?:¯©¸ç9¾my:Û'9dz?Ü¨Ê<66ûË;Dm+?´½Û>­¶G?yL?x¸Å>Õk=?F^8Ho)9<ë'>$Öq8I¼§9¸=#rÎ<X6X6ûË;¨®C>[Éÿ=vØC?Q	¢>ÈÒa>p°7?þzP¹â8r9ÇVÜ¾¢û8>§9lL@>UéÎ<æ­6æ­6ûË;rD?òA«>'Þ?_v¬?Ö!?(g?é9+v938	?öå^:Ä¯×9¢G?FÐÏ<Í6Í6ûË;]þ>¸Ý£>°F?Ó¨×>h>×A?}µ`¹¿9;¿0U9+Ø8Õ|?Ø¤Ð<³Y6³Y6ûË;õ'ô>>Å´\?}ö>IÖ>ðÆK?uGð9öE¹9&?/4`9*ÍT9ÊÛ?3Ñ<¯6¯6ûË;Ë<yJ<yG/?ÚVá<öË°<%#?êË8¢¼9JÌ2>å¬ë;LU¨;ï43?¥YÑ<66ûË;O½?¿d¤>RÒQ?
?ÎèÇ>95?ü¹{¶9E]¾%ö9U9Y]?ØÑ<f[6f[6ûË;Õà?MS±>ÉFA?@>íb@>¢6?¨±¸zÍ9|¾®ÍÀ9DÞ9ÙÞ>ßÓ<L±6L±6ûË;#å?(?6F?«U)?Et¼>f?ë:zÆg:(?su;1;µ9?£Ó<2626ûË;rwÄ?5?ì?VaÝ?êk?~:p?Þ¨®9KË©9ûª?w3¸:æÿ3:Ùü?jÓ<]6]6ûË;eÌ>8^>h+D?0á¡>çY>¢.>?ÅÃ¸rÛ9ß¾Ø·::O:Ô8?O¹Ó<ÿ²6ÿ²6ûË;35p>èB#>ÖS<??'ßÒ>Wí7?×69·Ðá9ÓGO>:Å<!<RU?CDÔ<å6å6ûË;°?Z /?P?Cb|?Kê>
?z=9|9æ>5Þ®:v¼$:Wß?uÚ<Ë^6Ë^6ûË;½ß>=.>.±D?Z?Ã·>u:?ÁI=^]ù<ÙO?ÖÀ:h¢p:Ï&M?¼ªÚ<±´6±´6ûË;fÆ>?y>î#D?R:Ø>lÄ><?Z©¸¡CK9¤ÉÂ½¥ï;çç;?NP?ü£Ü<
6
6ûË;[$µ>+)d>>K?`©Z>è">òÎ+?;1µ¸zPN9óÓ`¾ýÊ½::Ð:§ ?°ÔÝ<~`6~`6ûË;ØD
?¨Í¶>¯ÕE?BG>íÇA>ì??Wu¹ß9ý­ï¾gmÅ95jé9ÅØ>_NÞ<d¶6d¶6ûË;r§û>ë¡>××U?;=?À×?ÂY<?Á?¹èùl9Ã%Ï¾g¥:_:½c=?.¥Þ<J6J6ûË;®>Çh>¡]??o½>ä`>º,?"¹±¡ê8à~&¿D;®5¾:ñ;G?ò§Þ<0b60b6ûË;}\:=Ê
=P,?µ¯Â;±*§;c?%¹Çdë8ö4¿Ó´9¸L9[×¸>Èjá<¸6¸6ûË;Í©²?h¯+?Ù3?Ið?ñe?D?Â:MÊ	:ËËô>¢$±:p;:äïq?há<ý
 6ý
 6ûË;Úa=z5å<rO+?Å¶ý:ÿjß:k[?¸¬·}Â9íã¼ó8$'9YPX>Ø*â<ãc 6ãc 6ûË;;p?iÚ>?GT?kÒÿ> c¢>!¦I?ï9MJ9]£>Zý9éâ¯9ÿ_8?¿|â<É¹ 6É¹ 6ûË;.&?Ò>>J?ìÆ>>Ï;?¸9,	¾çgÀ9"Û9¨Æà>$ã<°¡6°¡6ûË;A3?âm¿>vo?&àË>ØQ>v·x?´¸ßÌT9_X¾íuÓ<Na<oDp?±]ä<e¡6e¡6ûË;g?+`Á>öA?g	
?2À>
Û;?6£f8GÂ9©ô=»®¾:	Ó:"1?ø_ä<|»¡6|»¡6ûË;-õ_?Áç?rK?
?RaÆ>Ø2?&Gò7ù&y9Ïïx=nÉ99ÈÊ1?nä<b¢6b¢6ûË;åZ?'?ÛÈM?;^ð>Ï> >@?àoñ5Æ9àÃ;¬g:øB¿9â/?Éä<Hg¢6Hg¢6ûË;XÑ=Ë­=ô~E?Î­>º¸p>ì8?(	;kk·: n??íýô::S?OÂä</½¢6/½¢6ûË;Â)?¤>þ
H?yég>¤">m6?g·
7Ä^9¬½í<);½»Ã:RjK?cÆä<£6£6ûË;Ö>·>°D?ä>H>fG1?l%I¹_59ÉË
¿aÀ.;Þ×æ:¦ËA?Êå<ûh£6ûh£6ûË;@¸ñ>Z >¡@?¯îÜ>z¤>ä+?Fwå¸HÑâ8~¿°:çäQ:îé>?&æ<á¾£6á¾£6ûË;×Sl?´AÀ>bW?Fa'?KG¦>Ù?ÉÒé8Zs9tU>mõ:ÅD:uÀY?o'ç<È¤6È¤6ûË;Þ>O>D?îXä>R¤>¨ª1?¹Öå¸:ü8çvé¾
a:6þË95?¤é<®j¤6®j¤6ûË;3>Ò1>Ñ[?ë;&?cË>Q?Ñ ä<<%ëQ?b:"2;:uë>?b³ê<À¤6À¤6ûË;^¸>)"s>T B?^Ð£>{¡m>z0?ýÀÉ¸Ýd9¬a¾¯Sù9ÒÄÉ9+?M3í<z¥6z¥6ûË;ñ$ÿ>
8¯>þb:?Ão>=½l>ÿ))?êN8VT9.>Ux:©­à9¢N*?ñ<al¥6al¥6ûË;xó?¾³¼>F?à>[§>¼¹+?úT·-9ñ	½'åx:¬Ì-:vN7?Óñ<GÂ¥6GÂ¥6ûË;N;ô>cR£>Oi??ñ¢j>2>Ó>(?&eê6¶òt9øt<XgÍµãú*9;Å»Ctò<-¦6-¦6ûË;qbó>«£>X>?èN>¸>Ïm&?¶¸È©9Xò¾b¸)Ø9¾ùò<n¦6n¦6ûË;ù>ú>/J?Y>i/>L©=?ì/¹q[|9«v²¾Ùf99\¿>æó<úÃ¦6úÃ¦6ûË;«É=>=ù:?.=f/=ék?ÿ¶Xm9Ñ´ ¼6È¸9aj;9g|?¸"ô<à§6à§6ûË;Ò~>Ýª>Ûu?â>½>\P?T¿8?¤9w>mTÄ9È¡9'U?û@õ<Æo§6Æo§6ûË;õÒ>#>®*=?v¼>ç :>üT3?62Ã7ò§9ØÄ=Æ,É9)9ë÷"?M÷<¬Å§6¬Å§6ûË;ÌYo?Á?»êF?`kê>$ù>$;?àÄ6÷sr9§àO<
v;«;;/Ñ4?Íõ÷<¨6¨6ûË;»N?È&¾>5å<??	`>â%>ÉÞ,?>
¸b9ù½ûPI9B.9ñ£>Mfø<yq¨6yq¨6ûË;-q?V?'?ßK ?ú|.?²-k?U01:ä
:0I?]Dö:Ñ½:!f?ßUù<_Ç¨6_Ç¨6ûË;x&D?ñÿç> qX?	Ö)?ÏRÖ>ÜJ?ÄéQ9´­9H®>'2":Î¾9¼ôY?ìyù<E©6E©6ûË;CW?Ó±ª>qzI?â²>O÷r>;{<?
ã'=À<%_?MW=u¦<tH?ù<+s©6+s©6ûË;¨?ßÑÂ>{P?^%?½{Ü>RF@?ã8i9	\û=± ;kxf;ê}2?²ù<É©6É©6ûË;Üx+=ü<SÅ-?ê¢
<ÇÉí;í{?ü>O¹?U9Ìø¾Ð:Í,:­`?î³ù<øª6øª6ûË;¦>|ª9>¦Ë=?îX>Ôb>Ið+?	¸ùØÝ8¯¨¾þz:nV:;Ó? ñù<Þtª6Þtª6ûË;µDÄ>Vm}>ÐBF?zþ¬>Vy>1?pg%8äïk8x³>.ï²:ì¶:H?.ú<ÄÊª6ÄÊª6ûË;ý®=Ê4³<ÈÓ7?a=¼Ù÷<¯#?nÄC¹æÉ/9"¿X(^¸Q79×¾ú<« «6« «6ûË;È§>¸´^>«@?¬u¤>°u>îh+?ûâ8O<9RI>á]:N½H:ëð?1¹ú<v«6v«6ûË;	h\?ãá?{@?*õ>²>,0?pã6Hyp9©;i¯¯9Îª¬9¾<?¡û<wÌ«6wÌ«6ûË;äÝÒ>Ùa;>Í
?:?Ô5>	¢f?Ol7í¯9mN¬<¾ ®<A7<úòs?K_ü<]"¬6]"¬6ûË;Fë£?*?þu?%,?ÆmÍ>BV?/x8U9{>)!:/ïK:4;?ü<Cx¬6Cx¬6ûË;2Æ?EÞM?uv?vý?Vü?wñ?²²a:!Ý:wu^?Üjë9³çò9Óø>2.ý<*Î¬6*Î¬6ûË;Õ²>>j>ÿpC?z¡>Lk>¨Ü/?f#`9¿9º>âÆ´:QçF:«h?½ÿþ<$­6$­6ûË;éZ?>Ñ>ê?¬{ç>Ûg>:?Êf908'9JÏ>eÓ^:Á:YE?fÿ<öy­6öy­6ûË;±l?¼×Ò>Fí=??î/Ò>¡09?z©¬87È'9¹>x :ø³9tÎd?¹A=ÜÏ­6ÜÏ­6ûË;>úë>°>ÎÅ@?¬i>Ñ7>ÛÖ2?jðò¸Dù9·`a¾fÌ9ðË:ª_À>	½=Ã%®6Ã%®6ûË;ó]W>>ªH??e\²>V`>¨v0?}¸V^9zq¾Æv:µ*:×89?6#=©{®6©{®6ûË;¯Vm?&?E_>?`Mè>Þ¦>t2?üÈ¸Q96Ê¾r9$}9?K=Ñ®6Ñ®6ûË;MàL?ÙÉ?ÍB?|¯>í½u>ôì6?ÄðX9Ó79®?ø¬: è9a·X?VM=u'¯6u'¯6ûË;1/â>:>*T?öA>«:>jxF?òî8Ü'O9±+>)ª:$r:¬U?sU=\}¯6\}¯6ûË;ök?·$?8?&>ÿrP>ñ5?ÄÇ8ð_ 9aU=äg9N>^9l?8=BÓ¯6BÓ¯6ûË;çÙz>ÍÞ>=w?0?Ã>ó2g?Ô
=­<§<XiS?°«:HqÙ9î50?å¯=()°6()°6ûË;ø 8?o=¶>S?"sh?ñ°ý>´j?]\9ØW9U2?4÷9².:q½ô>®Õ=°6°6ûË;3W?×¨ô>«,a?mÚB?ÚúÝ>J·`?VC19ò2Á9Gâj>ä=;D%;j6?ïÝ=ôÔ°6ôÔ°6ûË;hzÜ>Rø>yØU?®Ã>½>--7?cÜ8¥l48øÞ>]ÍA:º^:HT(?7ù=Û*±6Û*±6ûË;FøÅ>Òà>½A?ÚÆx>hÖ3>X1?hö79~!9ÝMÃ=t]}:s::5ð-?cw=Á±6Á±6ûË;£§?Mº>_A?R1§>Oqq>õE1?öÃí¶k9Û¼`¼
:¸²9úE=?=§Ö±6§Ö±6ûË;Çd«?	*?\?ly?òf®>ÝT?i
$¸|®{9öÚ¦½§¤9hÂ9 öí>Ï=,²6,²6ûË;GÃ3?xâ>4K?JÙ>ï,>ý6?°89ó8ë]>(Ü :N:wMG?ëü=t²6t²6ûË;¥>!JV>·5E?G
?nÆÀ>X;?Û7Q9/«9p>¬Aã;0´ ;J5?H=ZØ²6ZØ²6ûË;ÜA¼>ù§z>TE@?Ö>sí^>ÍL4?/q¸:!¢9ÄÙ½^L9Ó9¢9@¡>c=@.³6@.³6¾0<¯ÚZ?7Y?4P?ã	Ü>ÌÃ>È8A?d!9´ ¹9üV_>GI;B;$A?§=&³6&³6¾0<?hÙÄ>Äß=?©>¤½w>X®.?ó·ø<9è}L½AÜ:7X:l8?&R=
Ú³6
Ú³6¾0<-Jú>" >5vG?PÏ?IÏÇ>fE?®¸88:Ìï8Í3E>¢*Q:ß	:ÿ¡B??ã=ó/´6ó/´6¾0<YÐ?
·>çÚD?¢B>øY>ûa4?ÈÔú¸jk9ZE¾Î :àìi:ø<?¾=Ù´6Ù´6¾0<[%==8
=-p+?6©¬<¸<"?f¹3¤9U:é¾²ã¸9A?9ÌM¾î[=¿Û´6¿Û´6¾0<çhÁ>>6?+ï?Òi¸>u_4?þä¤7dÈv9¡
+=0:Öº:Ú.ô>~=¦1µ6¦1µ6¾0<u¾2?®æ×>ñS?iÃ÷>-¶£>·A?]>9~«9IRT>ØnW9­9ÙÆ>ß=µ6µ6¾0<¸Î	?½)µ>¼B?Gè>A>f3G?f}9ªMJ9÷§§>'ð%:Ö:8³?Y!	=rÝµ6rÝµ6¾0<ù1>ó~$>Ö,L?Åv
?wéÀ>î¾7?²6¹B9n)¿Ü#u:FÿF:'®?qE
=X3¶6X3¶6¾0<??M9©>¦R?Ùð>ÓéA>øX??@V°5ø9ü;ï£9¯¤9ÝØÿ>©~
=>¶6>¶6¾0<fd?
Êî>JÜt?ªl/?ûÓ>ÆÙS?ødq9¸(29n-?1ÅÐ:'d*:±Ô?X
=%ß¶6%ß¶6¾0<Üó<,¶²<`.?l<"Ü;Yú?q¹]9D¿_F/¹Mj×8LP¿k
=5·65·6¾0<öÙz?ëõ>?º`+?tÛ²>oKu?Þj·K?99ÀH?½Ì=-;ª:Ì?Ï°=ñ·6ñ·6¾0<Çø>K9¬>ÇÃ8?a~©>ª&q>)î3?¾'£¸Ê±=9,/\¾aVÂ9ÚAÀ9b?=×à·6×à·6¾0<V>>D?Â¿>x9>#P=?Òd8VÏ9ÔÛ=Tê¼<	þ<:?Z
=¾6¸6¾6¸6¾0<9Ø>Æ¿>VâA?¥ðî>Â¨>Û:5?ÉA4kw@9à:¬:b:Ä*?}
=¤¸6¤¸6¾0<È$ç>aS>²9?­c>>ä*>`*?lR§¸H9F¾ËO9*:49è?5Ê
=â¸6â¸6¾0<$Ù=¬Ù =dË,?®Ãæ;&Ï±;û&?W·f9¦åï¼Xy-¸>9ew½#ú
=p8¹6p8¹6¾0<Óok?yþ?<f?r?ß9?{bC?ºªÎ9¤s¿9),
?ùçÛ:o9 :·­/?=W¹6W¹6¾0<¨hÜ>É>X5D?`»D>1V>p3?F?¹¨Äz9÷¾vkd9ü;V9¹y?y==ä¹6=ä¹6¾0<QL"?ÐÞ¶>p3c?ß%+?ÀÙ>/6I?b¸p<9E{¾?;õ<:âx?þY=#:º6#:º6¾0<b°¨>hI>ziV?°Ç©>Wo>Ye5?£Ú¸@y9J«_¾µ=Ih¬<öwN?t}=	º6	º6¾0<{®t?,Â>zÿ ?Î?P
>;? §¢89D>®=:³Q:Ze?=ïåº6ïåº6¾0<
á?¹É±>Å
R?À®ä>>:Ê<?ØÊõ7åî&9w¼=ý9¦É9îù ?dI=Ö;»6Ö;»6¾0<ÙLÈ> 	>L±F?o{å>A
>ÌÜ9?Lóó¶ÕI09Ò ±¼ `';äO;Ü'#?=¼»6¼»6¾0<¼¾==Ó¨=øª,?r=HÓ?=Õ!?4ØU¸¤W69"¾Ç´7ôO	8mÜ§>{»=¢ç»6¢ç»6¾0<÷<´<Ù/?{Í;S}¸;¦?\©¸Têk9%Ç7¾¹o8Bq8õ?¤H==¼6=¼6¾0<V^ê>!z >úï:?%[>&&>s3?EE¸Còe9øh(¾'²8gü@9ÍRl>¶=o¼6o¼6¾0<&ºñ<¥®<ü)1?O?z=	üJ=®Í?qX+9w=9´>¬G;x';Ê3?Ö½=Ué¼6Ué¼6¾0<?R_?Òn?i!?³Â>É:T?FF9Ä9år>/F:¶û9I?0?=;?½6;?½6¾0<Ål>r¥=ôsN?q=P??S¤=?ÐÁ<fxe<T÷W?&:Õ±:g!#?ëð=!½6!½6¾0<®I£?7Ñ>ÿÌÇ?où?FÀ>
­?¢ç9:±9\>?ç:$:¢þp?Û¦=ë½6ë½6¾0<ÝÉW??F?p§ò>Ò¹©>Ôÿ6?×èÂ8Ú0§9¢8>93:z:?Iû=î@¾6î@¾6¾0<¦>?¨Ê>OR;?éY>\d>9'.?4¸´ï9½ë0è:¡:y¿=?S=Ô¾6Ô¾6¾0<«À>÷²>1B;?êH¯>çS|>ùÕ1?É·G^9ebh½;Ö9ÃQ9rº?+V=ºì¾6ºì¾6¾0<år=gE0=¢,0?Tc=Ç6=X3?î;ø¸adí8Ø¿×÷-9omO9¢´Ö>c]= B¿6 B¿6¾0<aú?&Ç>YÊ@?¢I>·N>Å2?æÐÙ8º 95QK>µM);»DÊ:2GV?<=¿6¿6¾0<uÊ?zÑ>?÷??É;h>±*>O.?>Ë¸Ü;9õI¾×îV9Õé¥9eÑ¥>=mî¿6mî¿6¾0<v;?Zþ>"
=?3×>·>6ëC?@9ì{9Ñ¹>¢$/:¬$:?B,?7p=SDÀ6SDÀ6¾0<ïÅ?Xvó>g?Ûg?oô>¬r?V¶	¸gÚô8Gû¾Óg;¼»Þ:vÒ?³=9À69À6¾0<õ:@?dôþ>»A? BÛ>Æ¬>H4?g¼¸Ïg¨9_3¾QB²9)ôA9×Hk?Ò= ðÀ6 ðÀ6¾0<5*ý>¥Ì>þO?Dæ>V"J>$?6?$ah7Gºå8@z=d9¡þ79¹´>=FÁ6FÁ6¾0<¯#i=Y)=«0?õ+<Ëà;Û'?8gG¹¿GC9Ô³¿Àû¸¶\9Xã¾ù¡=ìÁ6ìÁ6¾0<Ò4?Ó!à>M?ªßÏ>g¨>G?Õw¨8Y,9d$>ÐØ$<<ã;·9?	¯=ÒñÁ6ÒñÁ6¾0<`!=½´í<m-?Ok<¾"ü;Ñ?o­4¹¨¹8è¿T*;Gæ:í.?ÿÅ=¹GÂ6¹GÂ6¾0<`;+?"'£>V?`@9?5_¾>Gy?9&¤9þö>¿É§:´D(:ðD?ç=Â6Â6¾0<>ÞL>>»]:?Áv>®è;>£'?ð³q6d¥8°Øº<:2É9_:t3§>÷C=óÂ6óÂ6¾0<Î'ä>ðÊ>´E?ã¦>ÑÐp>Úh1?àz¸ÄS9£
i¾Cð9bq¶9Þo(?â=kIÃ6kIÃ6¾0<=?;0¯>ÚO?ZÈ©>#`>GA?BÁB7ºÊ¨9D°<Ú:Ð¾:lð>vË=RÃ6RÃ6¾0<7¦Ñ>wB>B?<Ø>Ä¸=>Û-?´È7bÁ8I)>Ï(I:¾(:û?E =8õÃ68õÃ6¾0<rÁæ>yT>6ð<?¨>µvC>år5?aÝ¸	¡9§U¾V«:¥+z:ìQ ?¡	=KÄ6KÄ6¾0<Ó?Á)?ÕnV?R'?8Â>Ð[? >8/Ey9w´>
3%:Ãh:-?ü=¡Ä6¡Ä6¾0<$Î/?}ýÞ>ÔI?dÓ>§>ê;?N`9SË69HÿÌ>&lÕ:XOª:ñf ?U^=êöÄ6êöÄ6¾0<'¿¦>Cle>,:?_K>·c>Q-?Õ>ñ¸¶¨49/íª¾w;}×1;]:?{=ÑLÅ6ÑLÅ6¾0<í?1ë«>=xA?þ#?lã>´8?ò8¼9½F>="%9­Ð9ªJ>ç=·¢Å6·¢Å6¾0<Ú©?Ô45?öo?½W?G1å>nùp?nt8 aÆ9­=âçB:"Óá9ó\?¼=øÅ6øÅ6¾0<>¹m7>ùO?¦]>ÑÖ>JX=?|©¾7ÿÓ"9bá=Ò?{9)LÚ9LR>Xü=NÆ6NÆ6¾0<"E?$'à>½a?çÁ!?+Î>MìH?ð$9\q9/¥?>:º¤%:Za?Î=j¤Æ6j¤Æ6¾0<Ûø#?úlÊ>^O?Y¢Ð>ÓK>Z=?]«8.ÖS9«N>Jc:1.2:U}#?B"=PúÆ6PúÆ6¾0<¾H?È³å>_?ÅsÕ>·>AÏJ?V·µè8hí¢½éo:ÌËô9h!?}3=6PÇ66PÇ6¾0<Â(=übô<Ç0?j?;;;`(?§¹19Vãö¾*8Ì9ßü>=¦Ç6¦Ç6¾0<PÆ<yÃ<Ð0? Ú;Rk;g?èK¹.n9c¾l×ß·óYY9tÒ½´=üÇ6üÇ6¾0<Kæ>ö>VL?XF>1ü4>¿<?È×¸¸A9¾ÀÈ:9$?
=éQÈ6éQÈ6¾0<2?9Ñ>÷}Z?4·S?¹<?I~N?(ùh9ãS9ÐQ
?AÆ;7;~>?¾=Ï§È6Ï§È6¾0<
Å?À.­>ÀMc?s?É>î\?ù£d9z8uê?¾Ø»9Zu9¿ÿC?Ö=µýÈ6µýÈ6¾0<ÿû?íOÃ>À>?f]{>M«5>$1?!¯7~Dc9.EE=þÃÏ9ø@Ý9Ãdð>ç&=SÉ6SÉ6¾0<&?#;¦>ºN?xÕ>
>>ò&=?Á¼8è±P9g>Í<¢:?m:Ý/?½.=©É6©É6¾0<
?îé°>ÔL?¹>i´3>Ö¢5?à8ÀY9r÷>óøå:.:M?=hÿÉ6hÿÉ6¾0<T>­)>ÈC?!?÷Í>WI?gR=q}í<Zjb?ì@;¹¤:v3R?ú=NUÊ6NUÊ6¾0<Yt?ÇCÓ>8A?5>|d>N.?ç	1¸0»
9$X#¾³ÃÓ9Ú+Æ9§Ç?`ÿ=4«Ê64«Ê6¾0<òy?êÑ>¦??[Jï>Ë<­>ùÍ0?æ
×8ò9<gã=hX9óþ^9{µ%?jN=Ë6Ë6¾0<çá@½.?[°?|+?á
?1?1wÄ9½è¥9?tÝ;Nn£:ÛI?nY=WË6WË6¾0<D*?#8Å>|k]?Z?IqØ>¿<?Í¿ê8I§Á9Ë)>áj:Q-:w-?ô¨=ç¬Ë6ç¬Ë6¾0<-·<N<í%?Nv);A®:üôx?Ý+7¹ëI­8ÀL¿Ía9è"9¹#Õ>¼=ÍÌ6ÍÌ6¾0<W\?ó_4?@J?Å¹p?YÑ?à?V?ô­9T'è95æ¾>:ñ:(?A=´XÌ6´XÌ6¾0<Êñ?b!>l-d?8G?%(?©º[?vãl: "':%l5?!ïò:z«:ÛÖ5?¹v=®Ì6®Ì6¾0<í»?Î!?`ti?òXO?hÍá>·k?âM9zëU9¨Ú¹>Ö=~:5Ñë9(?å=Í6Í6¾0<ã¹>jVp>#E?\â1>vý=L3?UÙB8NÀr9¾{Í=|Ox:ÙÙF:FÖ?µ=fZÍ6fZÍ6¾0<b?c%­>ëØR?ñú>Ëy³>Sø2?9»Ê9².k>ÑjG;»Sõ:ÇP?Ke=L°Í6L°Í6¾0<¤Ëó>ts>¡1F?(I"?P>ä>r6?q·>9A95èü>QUû:õ«Ä:O#?m=3Î63Î6¾0<K?üÛ>Ól?8
^? ?¸Q?FÄ9Ì9³2>ò4I;D²;¥Ä0?D=\Î6\Î6¾0<Ú·?÷9>L?êÂ?y¥t?=öK?hØ:¤Ä
:Ì?Ï¦;ô7;$h?D=ÿ±Î6ÿ±Î6¾0<X?±¶>B:K?ìûÈ>w>øQ8?Eò9ÐdÆ87M?ð:@a9êcx?ÖX=åÏ6åÏ6¾0<(_P?Áà>Âm?1û±>ÅG>d?&V8øf9®Æ¥=¶ê#:KM9RgÌ?i=Ì]Ï6Ì]Ï6¾0<ØíE?U?#E?¿kï>¢â¦>f¢7?ø'29¶ùã8wH?b¥99k>{Ë=²³Ï6²³Ï6¾0<ð?eÒ¯>êK?ª½>0{>ÜKA?LÝ/¹f9¾µ0è9U9ÍlS?G =	Ð6	Ð6¾0<PÿD?èéß>:a?&6o?	?:®^?P)9ðH9n>fý9(¨9ö/@?
& =~_Ð6~_Ð6¾0<»k}?%$?rE?ZË?vô)?0¦@?º"¿9;%Â9ü>Þaã9f¼9|?fs =eµÐ6eµÐ6¾0<=¯>*jq>ó9? >IP>O'?X³(¹Ê^9¼ÿÁ¾DÍÕ:êë:jõ2?læ =KÑ6KÑ6¾0</¤©>\|Z>ØÄF?e>
[>^Æ/?±N¹LÝ 9kw¤¾6å9¶º:GSÉ>Æì =1aÑ61aÑ6¾0<ôÇ>®U>bò;?¾di>i'/>*?P·f»¢9Õ¤¼v,Ì8È#9Z>|!=·Ñ6·Ñ6¾0<S
î>ðH >>?³g>ì+>¢e,?Ã¸l¹v9Ô½ K9pì·9#¸>+!=ýÒ6ýÒ6¾0<	T?¬°ñ>ð`?xõz?Á©?èQ?]79<±_9F
Ò>»d;¶Lá:?-!=äbÒ6äbÒ6¾0<¸=}ª·<D2?#}<ZUÊ;yÀ1?	>0¹P©s7¾*¹ÀQ²¸ ç9ªØ ¾vN!=Ê¸Ò6Ê¸Ò6¾0<ä£Ñ>%^>õq?J²ª?ï5?ÐÁp?Iq=§{=:&k?yw:Më':§¤<?!=°Ó6°Ó6¾0<h±Ü<ä`<¦¤4?n|Á;½æg;»U?þ!¸Çç9:¼
¾uL4¸ì£`9àwÍ½®Ô!=dÓ6dÓ6¾0<µ?tÓ>}î>?X¬µ>ø >Ê4?P»¹99{oÊ¾²µ9	°9½!?{Ù!=}ºÓ6}ºÓ6¾0<ÈP°?rT?ôuT?ÔáO?Ðí>[Ç_?[nb9½39¹>µR;j@;ÜP?ü!=cÔ6cÔ6¾0<óS=Bs=h¸<?`a<'Ð;A?ôñN¹ÀGá8%*k¿Î7B8HÏ8°Ýo>¿"=IfÔ6IfÔ6¾0<C0?i´>Òz?¢Äà>Ç¡>@ð]?ßn¹8û÷b¿å9åÔ9U¹>l,"=/¼Ô6/¼Ô6¾0<ä¿Â>BÛe>læX?8?¦kú>
¸<?|8°m9»ÿ>äî¤9X9[%?JI"=Õ6Õ6¾0<NW?_?C\J?$A?ÃÏÇ>ì±3?Y.9V*9kí>ÀË(:#Ï9!P?I"=ügÕ6ügÕ6¾0<*?$±>~¯Y?òm>û²>=Ë]?YA¨·x­ï8´¶³½3W;:V:D_??#=â½Õ6â½Õ6¾0<:?üHÀ>y]H?þ?iGÉ>pS3?Ô8Î9*>Þ½9Ãç9ö.?rH$=ÈÖ6ÈÖ6¾0<äb¢?c-?ðÁo?©~?2»?õ)[?¾.Ø8T4­9èÂ>ú°:Uy:(¶5?^%=¯iÖ6¯iÖ6¾0<ÃN
?Ng¹>C?ò¡>ÔY>==?Â¹E¯*9~Å¾ót:ÀgO:]-?o%=¿Ö6¿Ö6¾0<÷?ÎPº>ÐC?BZÚ>
² >í-?öKÒ·]rE9T½ù89ÿ¦9dµí>ï§%={×6{×6¾0<®Ç>ä>)G?A>ò}O>¤=?qª¸~r>9ÿó¬½õÝ®:¨Z:zÎL?@à%=ak×6ak×6¾0<Br?r£Ê>ÚA?åæ> >ì8?$`à¸Äý9º¦^¾BÂ:¤}:&!D?Cæ%=GÁ×6GÁ×6¾0<µF??|>?) >'f>Ù%2?å=¹">9®,¿ÒìË9n´9úò?>ì&=.Ø6.Ø6¾0<v2>Qç=¬E?Wû>my³>A3?7
<ýlº;ÒºA?	×S:A`$:Øõ$?!b'=mØ6mØ6¾0<zõ?Sáì>vA?Ú:ä?¹q?¢kr?pXÚ9à
Í9÷K?ê{É:::ê«+?{'=úÂØ6úÂØ6¾0<¢¢=*ÓN=69?Èv¡=u·j=ä0?	¹¨q{9Ô¿%Ù;;ñ(@?h|'=àÙ6àÙ6¾0<uÛÌ>ØÌ>Èê<?Í3>=[>aO0?=¸âo9¹Ñ¾`_:ÔëB:»¯?7¸'=ÇnÙ6ÇnÙ6¾0<ò<E³<´--?ÖF¼;ð';g!?ÊÑ=¹ßQô8éäF¿U"9ÍÃ9Y8Ü>6à(=­ÄÙ6­ÄÙ6¾0<í?T¹>óÂ;?Ýb¿>F>eg-?!-¹e9òù¾¸!9fP9â>w)=Ú6Ú6¾0<²Î>?"\¶>ìí?ý8?0à¤>uo?F
²¸>9íÏ/¾Bc:´lá9È
?£)=ypÚ6ypÚ6¾0<jQè>dO>#)G?bìÜ>/ä>\3?Ì*8¸²¤8g½r>k¦8´Àh9m)7>¶µ)=`ÆÚ6`ÆÚ6¾0<#á>ì?>G=?oô>ÉÜ`>".?\¹«9CE¿9½[9«ÿ>dÞ)=FÛ6FÛ6¾0<sã?aæ§>ÀD?ÍW¨>xo>½>4?ðæA¹sV9LOç¾FHë8@.9N>ì)=,rÛ6,rÛ6¾0<¡)K?|Ï>Lªz?nN	?9>k?¦8lÍ8hRÏ>In9Ê&Í96û²>q*=ÈÛ6ÈÛ6¾0<©¨.?-Ø>tN?Üâ?ê¡»> f9?Û7iÇ8ìN@>ï;~É:Ûo3?»*=øÜ6øÜ6¾0<wt¼>ÉB>Þ5?Ïc«>ª@|>ï-?Åk­·Û9Û$½Ígc9CÍ9ó>
¼*=ßsÜ6ßsÜ6¾0<ÊD?e ?¤>?Aº>I>Þ/?P¹ýxT9Á¼±¾í6²9øÔß9¤ÓË>Ì*=ÅÉÜ6ÅÉÜ6¾0<
?JJ»>A?Ý¼?HÁ>è{.?¥¹\96[W¿³½09¹9ä¢
?ª:+=«Ý6«Ý6¾0<³Ä>^y>DíD?A]>èÐG>òD1?[
0¸*ob9¸Ç½­¬99é!?RT+=uÝ6uÝ6¾0<Hí>RÏ>ã=?Eu>z#1>q1?
Í$¹ÌÕq9't®¾þi9@C9°?Ú+=xËÝ6xËÝ6¾0<Ïç¸>zë|>I(;?-¢>T~m>3Ð.?ÚÚÔ·tÊs9È_½p;:3:­Ä?ÉÄ+=^!Þ6^!Þ6¾0<U¹5?wè>!H?"á>ç>Ö;?
¡¸¶QÇ9¹vA½à9ðvÈ9ÈÅ>à+=DwÞ6DwÞ6îÉC<dÔ>§>[E?B>,Ê
>~0/?¢¹q§8e
P¿5>·Ù\Ã8±/Æ½ ä+=*ÍÞ6*ÍÞ6îÉC<{ö>× >"E?©b>±>Bû9?Èo¹Â¸t9Õú¾Zµb8Øæ×»0µ,=#ß6#ß6îÉC<ÇcÜ>òp>¾F?é?/¼>j1?ñ³¸ñtB9äl¾â6S9[|9­Ö>¯¿,=÷xß6÷xß6îÉC<ÂÎ?Å»>½t?BÍý>9 >\jO? Â´#r9øâº|H:x):î[L?P&-=ÝÎß6ÝÎß6îÉC<s)=ùø<¯.?F=Étl=û
#?%@¹¶ï9vD6¿¥õ9?ºs91ú?ë4-=Ã$à6Ã$à6îÉC<VøÍ>]>ñ,=?=Ôv>Së/>.3?ÿ&¹T¯9Û¾dl;6;®YD?ÝX-=©zà6©zà6îÉC<4?Ý>Ø¡P?6>¤ª=>ôeI?2?ë¸õðU9?¿¾a?:°&:ç?#r-=Ðà6Ðà6îÉC<çUÆ>Å>"B?mM^>ø@ >q1?´Àé7*Cs9þu=´Ð8´p91 >Oí-=v&á6v&á6îÉC<	?W·>FQ?7>àä0>éb>?úá8¶o®9%>¬°';jJÈ:ôTV?Q¸.=\|á6\|á6îÉC<¦T.?ìà> %G?/|??UÒ>å@?r{9P®94¹>Gÿ:;ÍÈ:Äfn?[;/=BÒá6BÒá6îÉC<o7ö>\]­>ßÉ5?`ÎE>äG>.%?[÷·2Í¸9+½®Î;Ab¡;|í#?q`/=)(â6)(â6îÉC<Ö>>T>ÒS?¸ô¨>1Èd>u=?´w8ÊO9Ñã=Ý19ö"9þUð>|/=~â6~â6îÉC<I¹b>«R>5LP?¬?OÇ>ibE?Ï'Z=r=#Y?
O:#:G?Ñ/=õÓâ6õÓâ6îÉC<b/>0Ã=è¡e?¿E?ã?<D?w 2;ÚÇ:J+d?9ê<³;éR?Äc0=Û)ã6Û)ã6îÉC<g¾?ðÞÍ>ÄªA?3>§P>{9>?«ñ·¤x9¨x½Øû¢:4:$g?Ô©0=Âã6Âã6îÉC<n@¿>;l>WAO?ìµÚ>ò>D®8?ÞãS7"w,9B=ðç9%_9
b>áå0=¨Õã6¨Õã6îÉC<×2ß>î>¶O?>þW> ;?iª8ÿ7[«?r6À9*rÌ9®ð>ëL1=+ä6+ä6îÉC< 5=?P0î>²[K?¶S½>$>ôµ;?sâë8Êà§9#Ú3>Ê!:É9"~M?¢¨1=tä6tä6îÉC<Çtä>V>:rM?²> 9>Ä@;?è£¸Cñd9zÚ6¾O@ :H:r8 ?>î1=[×ä6[×ä6îÉC<g÷?ùY?A?c?JÑú>BBh?¿ã£9ùë9ýì?JFî:¡üv:Eøv?SY2=A-å6A-å6îÉC<¾ ?õ?Ð>3³D?®A¹>À>@-8?Âß¹\I9~oª¾æ9±Ô9:k
?v2='å6'å6îÉC<Ih?GAÕ>l?tô?ê9 ?·2i?¿9Io9Ê-?eÇ:ö3u:ÀTP?2=
Ùå6
Ùå6îÉC<C#?ä@«>eëd?Be¶>Þ@X>QëW?WX¼8vkü89¿>^9`H9XÅ
?D2=ó.æ6ó.æ6îÉC<°?²>@<?ß­É>ùø>øM3?¾«¸äÎ29Ø¢u¾ü`,;cÀ:á-e?ïÎ2=Úæ6Úæ6îÉC<ïi0?cäÓ>í"U?rñÓ>f>¡ß;?9,Á9ÅI?9O±89RF>ê2=ÀÚæ6ÀÚæ6îÉC<4Y?ô?K?Ä =?º?Hß6?¸³¨8ï
9Z#>´¯Ã9å­¿9­?3=¦0ç6¦0ç6îÉC<ò ;?ê>±3M?õ>/´©>3=9?³-r7)ùÕ8^ß=Yn;dü(;®E?,H3=ç6ç6îÉC< >|¶U>ª??£³Ã>Xü>¨;4?ptý8C9No>ÍIY9Üa]9Dû>úO3=sÜç6sÜç6îÉC<½õî>t>I5E?dN>IAI>5?r§¬¸x¬9mS¥¾`
b9#Ê9ê">õØ3=Y2è6Y2è6îÉC<A¤=Nã<î3?
=}ÑÔ<' &?L
%6[R9=h;O}'=ð<k2?ÔÝ3=?è6?è6îÉC<¹Åo>Vú>Ì¢L?Cò?ÝY?5?©âT9TÊ{9ÑqØ>K:m':;?Y4=%Þè6%Þè6îÉC<R$°>§Íc>¯ñE?v>½Ï,>I76?Sd¹,.9Ù2Ø¾Û:N:3îh:®§â>Ò=4=4é64é6îÉC<ÖL7=öj=ÜI(?}.(;!;?p¹ð?M97¶¿\"å·	9Þû»½_4=òé6òé6îÉC<Jö?ù¶>Ä7L?ëXÚ>ý>§â7?úy¿8É/9»ó>X¹9T«9Þ¥?04=Øßé6Øßé6îÉC<ðh+?ïà>qC?"?*²>;9?ò67Õ¼È9ý#<gÔ¦:¯+L:.Q?0Ë4=¾5ê6¾5ê6îÉC<âsJ?Ï>¡y?0m?
Ð?w?õ9h¬9 /Ý>:ß;¾]a;n}?uÝ4=¤ê6¤ê6îÉC<Âù?|ÏÈ>x@?.Xá>_Â¡>P2? mþ¸æ/+9µ=¾¾?·:cÜ9ü7?ø5=áê6áê6îÉC<¾Â?.ë&?3J?äó~>º(> ¤A?W"6kÞó8_j*<|Ô8N¯9±d>N5=q7ë6q7ë6îÉC<Äv?·Ý>øÝ?Åù?9âñ>SÚ?1ÿ8é¬F9°¤>3ÿÙ9bYñ9ë:ç>Ö[5=Wë6Wë6îÉC<®nd=ü(=-?åª;1ÌO;
tQ?
¿¹u¹9_(º¿ºß6âÐ9H¶<©5==ãë6=ãë6îÉC<4?ò?î¶??«_?Óè>eîu?«0`8å9Ñ=bS;4Ø;EèN?Dâ5=$9ì6$9ì6îÉC<b Ï>4>
&A?¾ë>:Z>ç*?Ê,8Þ¦9ãëÑ=;l9CÂ9&>A6=
ì6
ì6îÉC<Çï<Ù<­C?PÑ<×é<WK?aàÐ<!é_<¬Ïn?.ù¢<¸ÞL<¨¥K?üA6=ðäì6ðäì6îÉC<'?R?TÌ>Æ´?1Ô>}h>Ui?YtÛ·em19¿Q½ª³o9]ß9oÌÙ>]u6=Ö:í6Ö:í6îÉC<!3?ò>È=?ÓÃ>Î>@1?ÎÄ	8ZÂ9Ü=¨Ù8*ª9N<#>Íë6=½í6½í6îÉC<Õnø>õ> JG?}¢K?¾Í?ûÄ2?ûô8ÇS9OG4>Õ³]:é:ºêS?ï6=£æí6£æí6îÉC<?X¬>ÈèA?L>Ñ>>÷6?¶_¹·L9²¾""M9R5V9'õ>i7=<î6<î6îÉC<ôØ>{>@\\?ÜQ >è÷H>q8L?Ê|Î7_w9*t´=Ig:ùh(:×	0?7=oî6oî6îÉC<?ò$?SÏ>«K?¶Hí>|*>ýL?!oö80?9À¥>ò¦9æ¿95N?J8=Uèî6Uèî6îÉC<ÛU>@|>N7?\¿>ßþ>2?ÿ¸Á9}²w¾­:ã¦7:ÚD?å¤8=<>ï6<>ï6îÉC<	)x?G	í>Ë?-÷»?¹&@?elz? {9DïÜ9¥4­>Ã;:Í·y?ÅÄ8="ï6"ï6îÉC<Ðn?Û¨?¥¥E?zË>«?>¢ðD?\ò8	u9À=N;Èù;Tp?âå8=êï6êï6îÉC<å>·<>´J??B>E>A»0?*¹æ9Ë§¾=D:O:°³?^®9=î?ð6î?ð6îÉC<Î?9
±>]Q?
6>å§Q>Í½>?
Z8JÌ9¦B=Ë¯;6½:T/?!É9=Õð6Õð6îÉC<´0?mG¼>xCp?8Åð>þ¼>^c?Xs":ç:!P!?;òá:­£3?=Î9=»ëð6»ëð6îÉC<¢?ßÆ>§Ò<?®×¨>»o>¶L4?½¸øw9#ä¾º¯9Þ9ý?PÒ9=¡Añ6¡Añ6îÉC<B?Ò«>·¾?Ï£?ó?Æ?ÀlÂ9$i9IU?\to:ÅÜ9äû?ð<=ñ6ñ6îÉC<÷=þ>º¢>ûG?ßè>~T>N7?9Å<95åÊ>J`:ã¾:ß8?s<=níñ6níñ6îÉC<¹?j»>3&K?ËÂ>>*¾A?Nø8<7r9">I:T:¯-?×Ä<=TCò6TCò6îÉC<<ã
?Îýº>Ç$>?Èì¦>pt>/?_s¿8¹9,j>3¸;:Û:7+?==:ò6:ò6îÉC<ÿõ:?²kê>à+L?¯$À>@>6?»à%98R?9ôÝ>µ#=#Ø<Uÿ4?Ð== ïò6 ïò6îÉC<?J?\fð>u_W?«Gk?Ý¯?«êK?¦vº9òGÌ9å«é>	±Ü:<¾:ÿ(:?°P==Eó6Eó6îÉC<©Q=À¥=½.?5;_;`À&?!¹/9¶A¿uiú·öâ 8Ã9G¾@>=íó6íó6îÉC<dË=¡ë=0.?*=4j=4#?°9¦¾á9b>B<S
<O0?OG>=Óðó6Óðó6îÉC<e²>Ì¨\>P÷N?{Ï>oÿ>`ÿ;?{þ¸·%9þ©Ä¾®×<kY<0O?¥§>=¹Fô6¹Fô6îÉC<Ò5=|=!Ú,?û	Ø;Q¬±;Ä£?õ-¹¼9Ä(¿h8®öá8>£Ñ>=ô6ô6îÉC<ày=Ï­<øt=?V=ÄÓ.=ðì;?1²9Y;¢9ÔÖ?ª6;ýá÷:wø;?Öÿ>=òô6òô6îÉC<"?m'µ>$<?²¤>$æq>ÞK.?Ùþ·}9oo¼sú:sÀ:öR?¾?=lHõ6lHõ6îÉC<lû	?ae¯>tdI?^>ÒA>áÁ6?Æ½¹/9m¯¾¾f:ÅCJ:UE?/.@=Rõ6Rõ6îÉC<ó>Í´>lS?~-\?Ö?âî??U82±j9)û#>Þê;µR;Î-?uu@=8ôõ68ôõ6îÉC<=-à<H6?#û=Só<|l&?§/â8ðÎ9íç>äÚ¼;<l;ð11?Cü@=Jö6Jö6îÉC<pÏ?sY°>PO?B×©>Ó[>eúE?Ã¸!9¯%q¾´]Õ:÷:½,>?&A= ö6 ö6îÉC<Þj=^2=N(?üÚ;zñ±;®æ?Y²í¸¹a9èÉ¾4ÊÐ9VT:eµ><}A=ëõö6ëõö6îÉC<èé
?£ºÁ>;?t{>ZZ9>¦-?wC7âø8üæ=x §9\ð9²>|A=ÑK÷6ÑK÷6îÉC<±?\h(?×q?"oS?D«ó>D"^?© :96Ãf9Ç{Î>m÷:A:1T?·ÅA=¸¡÷6¸¡÷6îÉC<Q\Ú>oß{>Nð]?Ðîà>ei>ÏQ?sâ;®;f:\?A:È*¬9ÑÙ\?¦ßA=÷÷6÷÷6îÉC<´Åó>¨>÷tH?Ë°B?UN?êÉ=?ú9;9>j>_=Àª<\Q?-B=Mø6Mø6îÉC<Bñ>F>ÿA?¨ç±>¢¢|>:F4?vs¶Ì·ô7(½}Rb:¼<:[©?]=B=j£ø6j£ø6îÉC<#£?ÀÛH?EìO?÷(?Í>ÿûR?_9Ü¢9¼1z>?õð;¤x ;G3@?QLB=Pùø6Pùø6îÉC<ÐuW?s_
?HC?§SÌ>!2>pä;?s[í8!d9Qf`>°ù:wó¶::.?ÈrB=7Où67Où6îÉC<Ï#?Dã¹>,£J?T;­>`üt>5?äN9Ày9Q>äV9k[9>4?nC=¥ù6¥ù6îÉC<ð>®">]K?5?¾>©{>a<?ðV¶&´;9òþ¼ÂÔl8>9HýI>E%C=ûù6ûù6îÉC<ýD>È·³=Í¶6?T:<¸d<Y)?êÿ.¹B9¾¾rø¸¢c98à¾C=éPú6éPú6îÉC<!9>¶)>ÁýN?	{³>ùÎs>t<?ôè·3è 9ìO¹½
_H;Àó;JäF?µC=Ð¦ú6Ð¦ú6îÉC<I_?3D?±E?)?À>a%D?Õ¡¸ï9¼¢ç½³XA:¡î):ü¢?÷ D=¶üú6¶üú6îÉC<ûÕÞ>>ÚêP?>­ >_0^> 9?å8.J9ÏH>èÊW:¹®:è¥V?@D=Rû6Rû6îÉC<S?Ð?ÌV?	?ÿ¬>L?f$9ö"9õh?d¦9ðºÀ9%Ì>nD=¨û6¨û6îÉC<ËÞ?6l=?T?s?Á>»*R?Ã7B7L¼9è±<às:"ð(:Ç8?¦D=iþû6iþû6îÉC<oö>_²¡>oC?¯¸>#/>aê0?Ö[õ·¶ä8q,H¾ý9W¢9úqÖ>¢D=OTü6OTü6îÉC<2t?¡?
T?'ì?kö"?¹U?°PÄ9ÄçX9ß²g?B;¿7Ä:ªÅ}?oE=5ªü65ªü6îÉC<kí>ìT¢>>G;?m9«>Phy>À/?hU9øtb9åÙð>éEí:/:ù`?=E=ý6ý6îÉC<EÀ>]^>æ]?Þ"?jÅ>S?Wø: =:I?=O:S:»àý>OE=Vý6Vý6îÉC<
9?Ä¢ø>}??¨	?0µ>¬á5?ÕÏ¹@J9ûhú¾ù,@9Qáª9¢ó>òÕE=è«ý6è«ý6îÉC<ö?v ´>_ZP?÷Ô>zq>}8?¾~9`Ê9¹¡>$:¦g:ì?%F=Îþ6Îþ6îÉC<8÷>o>P?£¼>´n>y;?;üØ¸¤±d9³är¾^ì:|+¶::&?uF=´Wþ6´Wþ6îÉC<f7½>k÷|>F|??9Â×>Í»>Ð77?û£&¹Ö9«Á	¿óÇ9\F^9ç;e?Z1F=­þ6­þ6îÉC<¥°ó>B£>µ??à7F>	º>p0?Ö4¹½¤29.	¿Û¨9{ L9ù×R?9RF=ÿ6ÿ6îÉC<?^Ô>9=?RÑ>ÓI>N7?Â*e¸ßZ­9½5©½6%¿:<·F:L?v?G=gYÿ6gYÿ6îÉC<Âª>@~a>£ÜA?nå>É8£>º4?h¹çD9Uò¦¾û9¤Þ9?H)G=M¯ÿ6M¯ÿ6îÉC<>¥?r¬>G V?ßÆ>Ð>iO8?àW¸e9ãf¾jÁÙ:É':@?éIG=77îÉC<ºº>s#o>­G?H?¸>ä;?9á7Q¨9Ï+=sB,;?ç:²>?SG=-7-7îÉC<9k?VÚ¦>ùtn?¹&?ä*¡>K?3&`¸è8öÇ¾Ô:
Û]:4¨2?ã³G=X7X7îÉC<`x?/©0?Ô0d?¼,?zÉ>W{[?<x8£9c=É;3¯:$4`?Â¼G=s7s7îÉC<¼·?s4¡>ÊO?òì>¾Y>îÇ9?8ý¹my<9<Õ¾¡}Ã8º 69í>GîG=f®7f®7îÉC<D¬3?%¦á>×K?ydã>z>Ô8?ZÝü¸P(9$ò[¾ôù³9óÚ9	nÒ>H=YÙ7YÙ7îÉC<¸FÒ>¯î>¢=?1ÍÌ>¬¬>óh>?FÉ¸¾\94A¾|~9
³µ9JÃH>£ôH=L7L7îÉC<]¿B>±Gè=}¢V?ù >MµP>YäD?³ÞG=\·ã<ë±`?i =´ÕA=ùùS?®§I=?/7?/7îÉC<@*¢?g¯â>Û"·?_n?±5·>Q¦?(O9Ø3þ8P?'E	:4n9ØF?JÍJ=3Z73Z7îÉC<rLÙ>o¸>µß>?Ü{>4<>©³*?üe¿¸fH9P_t¾`àþ9ÂÔ95Ì?ûJ=&7&7îÉC<I?Êgý>Ù K?ÄPÕ>h>ëB?38À~9t=°³v;6³;ÌU?¦	K=°7°7îÉC<Ä|?Ý+Ù>)×?üº?÷p?»?µÍ9Ã#9aÉ+?ê:Å@.:µ_;?UK=Û7Û7îÉC<
? ¾>át=?Ì>ö¨>$&0?3R ·:T9Êé½69¦¡9N¿i>#K=ÿ7ÿ7îÉC<Â¹>Öîk>®I??Û>
©7?¨¶DN9y­¼} Þ97@9RØB?íK=ò07ò07îÉC<Á×9?*[Æ>§Ùo?ëä>Ýów>Yl?ã©Ç¸0é9V9Ã¾Ù9Èj9ÄR>
]L=å[7å[7îÉC<:ý>{®¥>q¢C?®MÜ>JÃ>ø%D?}ä¸9·ù½gµ:{§H:8pg?mL=Ø7Ø7îÉC<?DË¼>"¾H?î>ÏÉO>¬Ñ0?^ø¹5z8²G¿î[Ý9î³ù9ñâ>oL=Ì±7Ì±7îÉC<ºW?=û>ÑZ?~Á~?·°?Ê\?çÎ9ª91UN?|ÖU:ÂÈ$:&?ÛL=¿Ü7¿Ü7îÉC<Ê½>h
>
<?»[M>;>Öh0?yi+¹lÊ8wY¿Éd:MNB:à@?åL=²7²7îÉC<
L?4ñ´>W:S?G?K¤>²oI?ÜÚÞ·pö91]½ö:PéØ9iX3?)õL=¥27¥27îÉC<¤nb?¯3Ó>ü:?b	?û#>1vn?z­8ÇÒ9X">U;øn¿:XTG?öL=]7]7îÉC<8#?u-À>¡lY?³]ú>°ô> YH?Å
9g_©9AHV>Ã;$Xâ:"?qùL=77îÉC<ì>k¸x>vìr?+D?²¼í>ÄS?pwÆ<û¬j<)X?4ÈI:=Ö:p-?úM=~³7~³7îÉC<"e>H>s=?
>Ø·J>êR.?b¹m¨
9ûKL¿¹ò9Õ
:ÿÛ>ã¥M=qÞ7qÞ7îÉC<?°ÅÎ>ü??Z/
?ÓÒ>ºo+?@®8¦¨@9g>nÝ¬:{Àc:2NB?¾¹M=d	7d	7îÉC<@? ÁÅ>r>?ÃÞ>>ðâ7??¹¬4x9UÅ¾¢¤[:,K:Ó9?èÍM=X47X47îÉC<Ñ­[?«¼Ñ>F?16?3X³>òN?Ø9W9Ê >t:"£ù9{û?N=K_7K_7îÉC< 8=?ÜÜ>XS[?8l]??:Ñ6?09Hµ97?¢úå:[k:¦Ñ9?nN=>7>7îÉC<ÿ?iìÐ>Ì7?×Ì>[`>
Æ1?	É¹×ú¼9è[=¾~;óõ0;/Â7?mO=1µ71µ7îÉC<³GÍ=C	=	D?¾Ö>í/>à2?YµO=@sö<ÉÁW?Õp<@E <M¯??ÞO=$à7$à7îÉC<*?hÈ>ÕQ?H>#ãI>ôE?µ¹¹Ês9/)¾Ê~09û69s£>2O=77îÉC<|?É6Þ>"Ø¡?u?mð>9?g9{ì9Ò±ç>øü:¾9 üA?hO=
67
67îÉC<ð<K>?.Ü=Ml?@ ?Gì*?D`P?¹ÀË=âJl=¿\?Îë <ê;<r9[?"µO=ý`7ý`7îÉC<Ç¶¡?«á?SI?^ ?ÐV0?ci?&ª99Í9ó¶>TÆ:]U¦9Éåa?AP=ñ7ñ7Ée<W?¶Ë>Üv?©P8?­¿Ö>g¸[?á8êý8*ä>§X£:½-W:¦UB?kQ=ä¶7ä¶7Ée<ÁV?þ´¥>Yk?z×=?ÛÞÊ> o?ï¢9k¤L9NòÃ>²ï<w¡;²gz?¼6Q=×á7×á7Ée<Çï>->G?8º>ò%>+ô6? ¸09ç ¾:×¦9,¤W9ëF?jQ=Ê7Ê7Ée<Ì?Þî>z?h?û>l?KÄi9s9K
Ò>²Ú
:û¶9½1C?)rQ=½77½77Ée<þnæ> ¯ >á7?Å©>¾	{>îW,?p8ì9 Æ=ÏÜÐ9äÝ:ïÄÄ>b­Q=°b7°b7Ée<)¾Ì>«>¯+A?mø>7_>/J.?d¹G8£9yL¾2.:Ûó97?B¸Q=£7£7Ée<*ú>V¯>-17?¸-=>þ}>ÿÀ(?cÿõ·èÀJ8ãL¾lF:*;3:nÌ
?³cR=¸7¸7Ée<-1?ÎÑÄ>8ZC?ººä>Ùç>Þ»@?&I@¸àïO9'»ì½c$9ûÑ9Bå>øR=ã7ã7Ée<?p§>ÂTE? h­>çø|>ñ{/?ûr8¯yè8ÄÈ>â98K9o@?YòR=}7}7Ée<P¤?ª>Xïm?Æd?£¹?óQ?3ÕJ9=9ÙÇ®>Kj;Á¦:ðïV?nyS=p97p97Ée<F'?0Î>z¢@?×Ü¹>ky>¿/?ò6·Ò*x9¬ô½É9jª9`?ïS=cd7cd7Ée<=Rú>D
¡>úòF?é`>¸ÖU>Ñ8?.<7>Æ97a
=66:d±9+³Z?»T=V7V7Ée<ìEÖ?Ð	x?§&]?Ø?x?>Ì?Lc?9¯!9å>úßr:):©M?HQT=Iº7Iº7Ée<ù7è>¯)>??0T¹>ºü>Hê+?}¶58+9ò>	{;´öA;b8?T=<å7<å7Ée<W!^?~ü>Ü6a?&)?öâ£>z`Y?Z1ì¸AÚ;96ð ¾`4©9É9}ò#?qT=/7/7Ée<1?ÈùÂ>(F?¾>~X><?^Á7_[9û<Á¼:ót·9}]?ÛT=";7";7Ée<ó?Áµæ>2ö?E?¯Î?t?õW9&Ô9{ÒÚ>¢	;Ù:JC}?eU=f7f7Ée<óý>ô> k?Z]>¤Q(>|öS?æF,¹YP9P­Ó¾8è8) 9Øl9>×hU=	7	7Ée<Þ>Yd>ÍâD?x¾Ý>Ú>e;5?ý°8grK9¶Þ > ·91¬9¤0?­ëU=ü»7ü»7Ée<äÈ?¾ï®>0L?-Ü>í>Ð??Í'9©¹P9½>Y{:X:Ðf?þU=ïæ7ïæ7Ée<Û¶=
ÿg=kÆI?|+¿=Ér=þ,?,>
¹Y9Ö¾çfI9Ësß8â¼f?)V=â	7â	7Ée<@"?³WÈ>LSO??»xÂ>¯A?Hë:b:<?aÀf:¤ú7: ?¡)V=Õ<	7Õ<	7Ée<BB?µüÆ> ëy?Zï&?KìÀ>Ú]?ã@9*9Ð±>¦)Î9ø®©9?%ÛV=Èg	7Èg	7Ée<ó²·>}>Ê9?Ò÷>?âí=w"?ö¸O8Î¿ôfÄ::LPA?ÆÜV=»	7»	7Ée<Ý#?WØª>5D?Ïb>y>ìl5?}`¸O­8Ì¥¾á9,¡«9 Ù'?'ßV=®½	7®½	7Ée<Ï>0M>S¦>?z+^>),>.%?03¹Ì,R9í=¢¾w[r9ÀÍÅ9µÔ>¡ZW=¢è	7¢è	7Ée<¬P?Èþ?VHJ?Ù¾?TS¿>R<?Ê#8hÀ89Õôâ=ad';¬¼:ÍÉc?W=
7
7Ée<kM?ó?ò-E?Êç>:_¦>¶T2?i+9859aÐ>¢";°:,>?±W=>
7>
7Ée<}{?BG?`s?«Fö>n¬>;ÎK?´¨ÿ8Æ5D9AÈ¦>¢1:þ9÷LT?*ÈW={i
7{i
7Ée<hCE?UÌ>¾$w?«è>PU>ú×Y?
8Å8¢Ãß9l¡á=@D98²9ùÜÀ>@ÔW=n
7n
7Ée<¸Ó'?dÿÎ>|O?;à>L]>v;?Dï ¶!w9T2»Kä:X¬:YcD?[ÕW=a¿
7a¿
7Ée<Òö³<àd<Ü¯,?é¨=Ö=±Â"?ª¾8÷<9<¸>Rµu;x1;x©1?>4X=Tê
7Tê
7Ée<áML?Ù6Ö>((t?¾N?-Ãü>7Q?·:8>9ãõ=ÖÇ:f::9?5X=G7G7Ée<Æ ?=½>ç§H?Ð]ï>.¡>¥=?¢Ò7Ú49õÒ<(Í°9´b|9YU3?û=X=:@7:@7Ée<	?c.? \?'G?§ÊÙ>áj?à¨9löÞ9÷Á>É<Xä0<ô¨B?RX=.k7.k7Ée<ÄÐ>å>dE?ys>Ew/>1?x·9²sÜ¼¬Ä7Ú#9/«=k®X=!7!7Ée<eG+?ü¦È>7Z?Ð?ýÏ>9°B?éù9z4ø8`o?Þ+:.}:µ?úÏX=Á7Á7Ée<[Ú>>¾O?V>yùX>ça6?#/Ã8¾9Î¼»>9R\Ð9­9>XY=ì7ì7Ée<0á*?C<é>à;?{MÊ>,J>åÎ/?V6úõ¢9"½í;ÒD
:Ný:¢à>ÏhY=ú7ú7Ée<=K?riõ>;×S?@À?0±?hX?Ws¬9ºÏ9¶Ô> L:þ¼9Q?²ÝY=íA7íA7Ée<´Õ=¶®à<E#.?/=ÒÈ<É#?Ø¸T8Ny¾(¸#!9&ì'¾!êY=àl7àl7Ée<¸U$=¯{ñ<Â6.?c¯;Oh;2?7^G7¾þ.9ÛÓ=¡¸8ØZ9þI*>ÈÉZ=Ó7Ó7Ée<u?Ø÷ò>f?
Q³?95N?^?hRÕ9ðQ±9ýü?N];?ù:wc?aêZ=ÇÂ7ÇÂ7Ée<¸É%?å<æ>¬V8?Ík¶>L>-?9¡a¹²ë9:{T¿ú·@:°ñ:~%?ï[=ºí7ºí7Ée<e¸?oÂ¯>ÕOA?$Ã>¡ìV>Ï.?Sõ¸è29Ý.q¾®DÍ6üZm9sd]<[[=­
7­
7Ée<Au¯>ê9p>ú:?ü»a>tØ*>)?dÓ¸6g9lÑL<Ý9ßüÕ9É}?þ|[= C
7 C
7Ée<æ;=3L	=ÜX.?-£=Ôz=¹&?°ð¸DÕ9ÓùÆ¾âó9¨:®¼Å>\=n
7n
7Ée<hë>?sø>a¸D?h ¹>5>áË8?¬½8p8QZù>òµ8ÚW9»>Ùn\=
7
7Ée<ø?¾à>õ?Å)?h@>åO¤?p9«YG9å3?ÐÛ:8:Î;?³\=yÄ
7yÄ
7Ée<yâÝ>î>VB?pw£>½ad><7?Ì"¸Ú:9A½¼ì9öÕ9º>#]=lï
7lï
7Ée<Øû>§ñ§>uO??Âj¸>·L>ol2?ÒíÆ8§9ëE>ñùW:Ñå:Q?q&]=_7_7Ée<kÀL?¾¨?'Ç??:«ó>µ¯>Å1?@¥r9lÙö9ï£{>oJ;öJ¾:G/?Ä.]=SE7SE7Ée<I*?«ç¨>×Z?î ?¶Â>xR?ÊØ¸På`9án)¾u§<#â6<Öj?èz]=Fp7Fp7Ée<¬?Cª>\@?ne¨>c¯s>è0?,£¸*Ä8èÕ¾X9 #9*)?½ø]=9797Ée<ý÷>Vç¤>)~@?Û¬¢>ûl>»/?2[8©ë9<>U¡±9ßGÕ9t5Õ>)^=,Æ7,Æ7Ée<x,:?eLü>¸ç<?ÁÅ>§>2?*G@¸dP+9ß©¾q÷9$QR9Å£>'^=ñ7ñ7Ée< ?OÈ>Ø#A? L>÷ÔI>K8?`Ã7ó9ÊI£=ð³w:ëßA:Ù#?_6^=77Ée<ÿO?R?q¾H?Eÿ¾>ê >¨£7?RÝ8bÃ9Âî¼>ÑVf:nûW:0?öm^=G7G7Ée<<7?lì>¼F??º>ÀÜ;?@ 9Ý9Ï?pÛ9ø9x¡à>Çy^=øq7øq7Ée<üÍ?s?Å/?èh5?ý.°>Ì?^!¢8hW9&É>;ØÂ:vûG?À^=ë7ë7Ée<$%>JÑ=µI?FNÝ>ëü¡>3ß.?ïÆr8è'ì8»>7:÷n:¸Þ?þ^=ßÇ7ßÇ7Ée<(?	ÚÆ>@Y?ïùç>êÞ>'»9?õ`b9ä_9â?%.Á9üóû9}HÄ>ì_=Òò7Òò7Ée<Í1?f¬Ñ>Ð.X?Lÿ?¨ >U%O?Ù4b9ÿ§£9ì°>>Dé:úÅ¶:\#?³2`=Å7Å7Ée<í!#?ýðÁ>/UW?)lî>°+>Ü8R?&¥·îHK9dùO½$:3:Ç	^?)@`=¸H7¸H7Ée<#Äþ>Ô>ýÔU?ó
ú> £©>«<?É68¯®9rñç=Q¬":6Û9Ö>?G`=«s7«s7Ée<ø4?ÛÉÈ>±»f?|¢L?7?ªE?j8úÓl9
>RÏ:±i:²©)?ÈT`=77Ée<Ôãü>©>ì>?N>Êg>û
.?O¸ã·öF9oT¹½|ñ9FRè9x?}}`=É7É7Ée<
?MÉ>:_H?9BÈ>4>Ì=?f<Z7¯Ff9eò</ô9nhÈ9ØE¾>Í`=ô7ô7Ée<6!?V½Æ>¦¨O?ºÀB?Ç¨?¼:?9Òö:9òÊ>Jo«9Ï9{Ó>!×`=x7x7Ée<#?B²>¼äj?lC#?67È>ÀP?c9º9=o>¨; [;hóC? :a=kJ7kJ7Ée<6-? ¶>ç<?=«>î5v>&Y2?
C 7g.9k=Í}:o_U:z"?Þ]a=^u7^u7Ée<f?ü>êl§>%Ù@?/?²½>@r8?Ð¸kö}9ûÂQ¾í®:u%:ªw?ua=Q 7Q 7Ée<aÛJ?EOÛ>wËl?ÂÜ>» >Ø¾Y?¸¾J9u§½*f£:o^u:z*?ïwa=DË7DË7Ée<}n?¨¢4?Ò1U?hï?¦Í.?ÁH?Þ9ÓÕ9Z?¯\:Ñ*V:SÇ'?Ûa=7ö77ö7Ée<zñ?½>à)S?<>=37>Dá9?ÞÜ
¸¢9q`½P:.±P:ðA?ôa=*!7*!7Ée<.rm??efO?>$?@²>ÁT?Ðg=84Üc9ÞËÔ=À{:8<:Hn?½Bb=L7L7Ée<?B?ÀàB??ÒH¹>ïê0?¹±7X/9¼=ý
b:m:!E;?L{b=w7w7Ée<QS?!½Ì>?õh?	Bþ>à(j?òí8ps9FÈÇ>rd;O;Á^?u¤b=¢7¢7Ée<¢±?³Õ3?ºÝ|?«
n?Å?'oi?¤6d9Åó9Ä9Ò>^ö9@9¬j?Apc=÷Ì7÷Ì7Ée<ÄdT?"nù>çüY?jMÐ>ý6}>öR?tµt8T9:»ê:H{:]om?Dc=ê÷7ê÷7Ée<p°<dè<~Q+?Xµw=a¨B=\â"?$Þ¸w­9æê#¾8R÷·iÌé8Eg¾ÖÏc=Ý"7Ý"7Ée<E
v?&Ð?`rO?í*?g¦>V·F?Ùª8»m9¬ú7>ÄÝá;íc ;Ö@4?
Òc=ÐM7ÐM7Ée<];?ê¯>K÷b?knù>.Æ>F+U?949È/9á­>jÛÙ:Ññ¤:¡)?od=Ãx7Ãx7Ée<ôS?uÏÁ>Ë!Q?Æ>Í>ü}4?é¨·É±9Úûò¼ØG:ñë(:G??åd=¶£7¶£7Ée<#>a?ÎIÎ>ÔÂ?éá?ú¶n?ÈDr?O(?:`vç9lS?íiÑ:83:«©?Be=©Î7©Î7Ée<ú£?)ð³> P?¶ýí>â=¢>Ã;?(9\µ 9R>á.¶;ÿ¥;/é+?´e=ù7ù7Ée<û
?Ê-?.e@?ûj¿>«]>Î/?¸bj+9%íc¾ÊÐ%98©>9Þ£Þ>
+f=$7$7Ée<ÔÈ/?2SÓ>3òT?æ3?`N×>
éT?`é7ãÉ¿8dÃB=èW:9:ftH?k=f=O7O7Ée<cõ ?3Ã?P?|%q?Iõý>Ôs?´d9^¼¡96Ê>SP¨:YØö9^®?[f=vz7vz7Ée<n¹ì>ð*>ÙB?Õ>¿Z>Ö-?ç¸ñ*9jì­¾Ù0:!$:Cë	?f=i¥7i¥7Ée<Þ?#Ó±>þ@?0w3?÷>ïø9?ýÙ·3b9ÆH>½K»À:)ª:¥ë,?tìf=\Ð7\Ð7Ée<¨Ô>:=>TB?âW¹>+>oF2?aSÄ¸¢å9Øé©¾çÎ>:=ïá9
3X?Âûf=Oû7Oû7Ée<n/?Kê><n??>>¾ÚQ>ñ-?¬¹Q69Q½u¾yç9¤9ÙÿE?$g=B&7B&7Ée<=>µ°¼=ôæO?4t?°½>%sD?ïYR=ö<bÏZ?b³:ú<ù9z?N%h=5Q75Q7Ée<7{R>ÖT>ü63?´<º=ör=Áº)?duº=S7i=¬¬L?Ø@¡8t9²)>R3h=)|7)|7Ée<`1?|4+?3£N?tõh?w?PÅO?¨ù«9èÙ9ÈÊ>BZM:H:äì4?§sh=§7§7Ée< wÁ>ç>­T:? õ>©gX>e1?]n:Çòa:Ô?Ôú½8wý¢92>¹#i=Ò7Ò7Ée<£Ì
?B®>PP?°Ï¬>ØÚi>-=?-&8¼ñ9¹ªl>'µÏ9ñÂë9´á>v.i=ý7ý7Ée<G!?ûöÀ>ÛöU?OB?<»>Á{??b:R\:ûÃ'?fr<BI<¼N?ñDi=õ'7õ'7Ée<?XZ?i?%?4ß>jp ?w±9,§°9?ì:#q#:ß\?Ç|i=èR7èR7Ée<wcW?Ûö¸>ë
?»È?
W^?g?f8â9Þ9I^?ÕL;ÃÒ»:ÐPC?*-j=Û}7Û}7Ée<×ü>å¥>IC?t§>
p>?¾2?$5Â779Ì=t)b;I$;¼50?ß5k=Î¨7Î¨7Ée<½ã>xOL>FWH?_>$Þ9>Øs:?¸S³9à½½:9jw9CN>pk=ÁÓ7ÁÓ7Ée<|F´?Ñ(d?àEJ?ÿW?+<?¨Q?*¦¼99 "?ÍÓ":ÔC:ê?|°k=µþ7µþ7Ée<hrî>¢/>!>G?¸Ì>1A>º7?#$ü8¢A 9æcI>m@ø:É:åøH?±l=¨)7¨)7Ée<S@?úõ>HDH?#Ë?ªØ>¿ü0?ÊÕg¸ßì9pÕ½lx¾9ã9ü­?=l=T7T7Ée<Üc$?ó=°>×Èn?=f?X?çsQ?ã´n9/9,Ï>á:Iá9¥?*kl=77Ée<
U1=î¾=1ò.?õn½<)<<nT ?¢o+¹õI9Äà%¿,¿8 [a9Y>yl=ª7ª7Ée<
Ä*?ÒÖ>Ø¿K?ìÎ>Õç>U½??z5Û¸x@89ãH¾s9¹×9ÐØ·>d­l=tÕ7tÕ7Ée<dPË>ÿ>oÑB?ä}æ>.'>£ï<?ch9hR9e>°FX;;ð7?m=g7g7Ée<~å>BÇ>bkB?ü#>>C	>q1?Ö¥d89[dÀ=W¿L::+µ*?~¥m=Z+7Z+7Ée<à©?äÖÝ>Gµ??i??ýÛ9<Uç9)ró>?<®ü;A?ýám=NV7NV7Ée<JL?«?²k?Oß>
>¥S?Æ;Q7;pª?ÒMU;=;
wO?tîm=A7A7Ée<ïMø>ª¨>¯'=?V>ù,[>g1+?:3·,?9À!I½ÍµW:ÒÍ(:]#?1n=4¬74¬7Ée<|>÷>>-°A?Ô? Î>ë:?ÿëä9SMÏ9kY
?Z/Õ9d¤Å9ê
?Î#n='×7'×7Ée<Õ?²?-?$
J?¬Ã>È?Ë´9c~9¤>¤ù°:]@:ºk?¹0n=77Ée<|ß>>B?È>¨Õ>>°0?ª:8'Uw9±4Á=öu¥70?9=ð7n=
-7
-7Ée<Ù¦?-ó»>`»V?¥	?ïg+?6#T?§¬Í9T¦¥9}í?aQ;@ÐA;'M?øOn=X7X7Ée<#º5?¥	æ>®<J?<&Ñ>¾Æ>ñ*>?}Äÿ¸è99vÒ¾æ
:^Ð(:ß>Qn=ó7ó7Ée<P"?K¨>yG?¤u>òbO>6?³÷î·Ä[9/½ f¯9es9Z½8?#®n=æ­7æ­7Ée<%?²º»>¿åE?zÇ>`Ú>x§6?PÆO6~t9æÙ;^ûU:c^:(n1?-³n=ÚØ7ÚØ7Ée<Ü÷Ð>á>}û8?µ¸A>©>,?K]8<í9ç[=Q}:+Ô:?Õn=Í7Í7Ée<1¬N?ú×>fv?ªJ?ù?ùÿ|?±áQ9 |b9";í>Åd:9*:5H?+-o=À.7À.7Ée<IÍ>e>Ø½C?Í!>¾F>í1?H_½¸oÊ#9Óý¾Þ$:Rº9ç@?^Vo=³Y7³Y7Ée<+´>*óZ>×§R?üM>S©D>4À??<W¹ÍJ9¦p¾è<Q<<ìL?ÃÆo=¦7¦7Ée<?0®>?E?ÐªÃ>e>ªI6?D¿±7?9pm=èG9J÷8éJ?
p=¯7¯7Ée<¶?J>)_?î>%w>3w?ðgØ·ó®8ÊT¾Æ­:Cz:íí1?=%p=Ú7Ú7Ée<U¶?´ÿ¤>èM?êÝ>¹²>¿8?Ô¸­º9Ënô½°É9x9?¿O?Fïp=77Ée<;Äê<þ÷¤<
(6?ßáú<eÅ<µÿ"?92y9Ê?è;ëÇÎ:p9"?æ:q=r07r07Ée<c1º>'a>d³S?9\ã>Û|>&O?ê7¦r9iiw=øù7;ró:¸¿A?jiq=f[7f[7Ée<óÅæ>Y>Ã;?ß>1=>ÊÊ3?´í¤6Õ98<oOm:z.:>ý-?q=Y7Y7Ée<e­?)&?ÄX?JSG?5¼>e?¦9øºæ8ÅÚ?;¦;f?nq=L±7L±7Ée<{I?"QÃ>
?¥Ð¢?+-8?éNb?¢j=9à®9R¤>½#<ý¹;åE?[ïq=?Ü7?Ü7Ée<êY=ªÝ<	Ð5?þë<»Z<$&?ò}¾·êÞ`8³ÜX¾K9îÌ¨9Oòî>yAr=2727Ée<E8?jg®>n)U?«Æ>9~x>õ«L?»¡8ö[9">?Ý¦9¡ü9é©>÷Jr=%27%27Ée<¸f=ÙÖ<qÓ0?çtª;º;$ò!?Å}´8ù-9">áÞ¼9¿79Ô?Ir=]7]7Ée<\?ìz?ðT?*®f?Ãì×>=¿?7Â8'¦9g>1_:>=:J?øâr=77Ée<©Ð>´j>üF?2±>F|>Ð3?)qÞ7?Ä9@Ê6='99Â9c(
??s=ÿ²7ÿ²7Ée<Q®î>RÑ¡>ÇÌ<?ªLM>¤^>Ù:*?0
¹7H_9¹èS=?ð:QÜ:x?yps=òÝ7òÝ7Ée<m®?öÆ>»¼?ÃF?>ô¥¦?ÐÂ09Ìó9Ùö?>9ÖM9}Ëý>ês=å7å7<&?@±Ã>óâN?6Ú¿>>©è9?l»·§9°"s½Z:qo:bý>
s=Ø37Ø37<,gÀ>T¤p>´®L?õm>'Ö=>_=?8b¹Iã9¤>¿£:K::Ü±4?©©s=Ë^7Ë^7<ýò>Û£>]·=?c=>hg>sõ.?y¦z¸¯809ä6¾¯:u«
:£U?1¹s=¾7¾7<(µ>»[>S?ÔÚ>1H>
5?JÚä·1ô9àÏR½Cox;û;iT?ëÐs=±´7±´7<&¥?"4?5\k?Âî:?ïÆ>
q?·y9 7½9sq¨>¬è:F(Õ9M:?ãís=¤ß7¤ß7<½~/?¦å>}¬C?]ñ>·>bÌ(?Ur^9RÊ9=Ó>Þ:°õ:ÄEö>t=
7
7<mó?NL>OU?Ô?DQ¸>À¾H?´ì·8ü_¾>9:¬*:µk/?°;t=5757<WÇ?&¬¥>+CP?Ýß>À>w>?øÚ¸¿yá8y§÷¾ëùÝ9¯9¤ß!?"=t=~`7~`7<lÝö>´¥>Ì±>?ê/Ö>á>R*2?;P¹ý8Þ8²o¿\âÔ<"¡<%)?2ht=q7q7<j^?;¼?9¼K?õp
?¬,Á>Mw7?/y¡9¥±9caé>>§;2(Z;Éõ1?ot=d¶7d¶7<Z?G`ì>7µl?×è,?·Ì>CêX?79v¶79¾WÐ>ä¯;y;4?¹t=Wá7Wá7<>én?Ìö?i?`}>ë2>S?:yÝ8ºìG9äË>7í:½:4 ?Æt=J7J7<åq?9f¡>Ìq?«5Ì>VNu>°U?R[8tô%9Oc>
½:Õ:óø?÷t==77=77<#? õ¢>{bS?·A?ù?©V??âh¸¦`9s1¾Qìæ9Ycæ9L?Ú1u=0b70b7<öÂ>·T}>Ò¤D?DtV>øÍ>ÕÚ,?ß	¹È9</¿å·<!9¹È½9u=$7$7<¬ûà>µ>×/G?]Êf?$?í:D?-;<Xk2<ÓÐQ?kéº9Q>:²¸¤>%;u=¸7¸7<hÐÜ<8±<^a4?Í·R=
r&=ã"?oê¢¸´e%9½(|¾£7O;Ë¾;®Ê.?²<u=
ã7
ã7<MÞÓ>PF>ø;?O£>ñ¿o>>a.?ä¸ÿ«¾95UU½oa9½9Ã>¹fu=ý
 7ý
 7</D>ªu>¬|@?àó>Zã°>ðD0?ûM=õù<IGS?6@	=»É·<-??^¥v=ð8 7ð8 7<+ ?0H?îÒL?àù>>ãO?×Ä9G99¥-M?Q7:ÝÞ:ÕCó>Ív=ãc 7ãc 7<Ç'`?_üý>Ùîa?½¿?cù0?1GT?¦©e8¼år9'
ò=é:ÚC:þ@?w=Ö 7Ö 7<ÃU?#Òó>p`?B¯?pÚP?ÎÒV?Í9²÷f9Ä?ËU:Hj:¼e.?Äw=É¹ 7É¹ 7<!
º>? p>>ðE?ów¶>h>=4?ò:¹À~9èÜ»¾bç:Ü¯:×6)?Xw=¼ä 7¼ä 7<\¥¯>ÿd>Á[D?Iï|>äv7>ßw0?¹TùÁ8
H¿0"v9>$9&Ò??Ðçw=°!7°!7<â/?¸:Â>Ïf?"??¶Äí>[?N?ª·9ó«9<,?=-;8¶°:¥ÃS?ÞÕx=£:!7£:!7<~òJ?^ô>eT?@Øà>ëÖ>à«B?99²?Õh¥:¹ÿ:A1?6y=e!7e!7<$#?£±>»T?íÛ¼>Ï>Í8?þ=9ß+Æ9éou>	a<"A#<çp0?"y=!7!7<?`I?¤{õ>ÛR?øk*?D<Þ>pPD?zËû8VqP9>v5:.3:j"?©y=|»!7|»!7<yûI?eø?#??HÂ>è>?1?âø¸_'9ÚäT¾k¦8Q½^9NE?>Å z=oæ!7oæ!7<0@?
ä>6KW?#u?´Ò"?µ@?x6õÔµ9ýÅÝ;ÄÁ::47?«7z=b"7b"7<Uç>Ýó><ÏA?£¹e>cÞ$>[Z2?8è°»9´0´=I99I0A?¯Az=U<"7U<"7<p^¤>|g>QÆ5?Ø©>)G>Xh$?(Ü8}g9î=ïª®9Â×®9_¾ÿ>HNz=Hg"7Hg"7<ÿþ>G-C>Pï8?Kÿó>4þ¬>~4?x&9Õîg9É¾·>ìrn::K::ÅÕ#?ä×z=<"7<"7<ÇN=Â<¤ÂI?ÝÁ=`ð{=ýD?p:Â¢(:¥£6?>wÕ·.E²9SE½®{=/½"7/½"7<U½h?#è>e?l$ñ>iÿ>ÊÖi?9"¸M¨9Ó·½lé:¬º:¾  ?©.{="è"7"è"7<¯¶Ù<½=<7?Vv;_;r¤?Á¸ä·i9.ùS¾MQ;äõ;¦2?s{=#7#7<'!¢???J?|n?8kó>ïz?÷Ù9 69Ì­ý>06A;&«:,*?F{=>#7>#7<ìk?JI?
O?b?Èc"?C _?AáN9Ü9:"p>s¦:þe:'9?ê{=ûh#7ûh#7<eV>Oäò=¬a?E]æ>Ñ(>bkO?0/Ç=Ç\=A3g?~<fJ<jRF? Ä|=î#7î#7<GÂù>¾¦>T>H?Èp²>Ã(x>8?÷xT8/õ9æ"Å=7¶9oÎü9V¸>Ýê|=á¾#7á¾#7<¶?µ30?e?hj?Hó?R?w¢9Éç9¢ö>ÂCn:]gð9Þ¸}?Å#}=Õé#7Õé#7<?Dé>ö>¢K?ø ?ø>?»'W?®<H<´^?~q:½/:GH0?AV}=È$7È$7<?Úù>	]?u>ümG>KGA?x¹¹e9ëmà¾öÔ;ò":Ö?Fz}=»?$7»?$7<Å³?kÜ·>çB?ÕBª>×Op>H`5?Ë 9í(¢9mØý>Ù:¤Ú9¾`?}=®j$7®j$7<fØx>¾+>\9?£Ï>Ï>÷i(?fë;®<É:ü 9?å¾=Éd=©Ð5?¼}=¡$7¡$7<,	
?B³>R!E?­>áþr>¹Ô6?@^8©¶°8
T>)kD:Ì-:ûH?~=À$7À$7<iY¹>ès>SBC?ÈÁÕ>ü¤>-?Ð­8åÔ9umo>Pó9FÅ:ê>æE~=ë$7ë$7<h?.3¿>m«>?É>Ö#>s"0?$p¸fe9Ð®½±:wk&:D?Òo~=z%7z%7<AZ??¨>éÏ}?¥M?£,$?då]?÷¼ï9]fw9kx?àEÐ9á?æ9Íç>q¼~=mA%7mA%7<Ñïæ>è>=?ß >·Û4>`»;?:·.£9F´÷¼F¾|:±:Ô#a?à=al%7al%7<êÂI?TÆ÷>uP?&?É@?¸N?ñÝ:SÅ9Ý¹C?}g:©ñ9åS?ò=T%7T%7<ÿ>,>¡ÀX?hÓ>	ú>uÝB?EÂ=P=´n?ø´û<Û1<õL?i&=GÂ%7GÂ%7<>Á
?
®>QëO?DOØ>ÀH>A^E?:C·ôî9y¼+%<9lË9`×©>FU=:í%7:í%7<ÿé¹>l
d>UµP?^ï>`A¤>ú¸:?.8p9p¾>ô;w9ó:3%?c`=-&7-&7<ða?.?-!W?Ug?¿¤?ïëI?äÇ9_Ì9<6ú>¼;üZ´:N)R?§p= C&7 C&7<øÃ?)Å£>hL?B?³¯>ý<?hä§8ÝF9K!X>Fr;Y*¯:ÙS?À=n&7n&7<¿|?ô÷>±f?0Æ?´Ë?]ÿv?$&9Á;È9iT>3Î:10:»0I?ÄÜ=&7&7<r?·N>çZS?g?mÈª>afA?ë+69ï£9}=>¹*T=mô<^?Éå=úÃ&7úÃ&7<´É>Zs>#J?y®>t>Õ6?ÈH¶ï1
9ÚT9¼(NÒ:":¤&¦?ù=íî&7íî&7<	÷>=>¸I?Ó}?ØO´>SD9?=Å¹ßl9`¾Ûé9?/Ý9y$?  =à'7à'7<|Í>ò>h'??ÄÔÍ>>«,?>/ú: ç:TÐR?;yÑÏ:%g9?n)=ÓD'7ÓD'7<>LP>¼TB?$d>=RR>9À/?m¸Ü8î 9a0>ò+9T«09úâ÷>e=Æo'7Æo'7<`¨0=|È=;.?`3'={ =^!?@¹LM9¢Ù½¾XJ9gl9OÉÿ>=¹'7¹'7<S¯?^,?2?Ôh?¿Ö>LK?«ÅE9ÞÅ9òN±>õS:½þ9 T?«=¬Å'7¬Å'7<ÈÐ,?ì	ä>kB?÷:>#bW>«þ.?D9i9MR«>(Â9n±9#ù?«º=ð'7ð'7<A¦>lN>Ò/N?Ðe?
?»@?U6¥=?=N]?­á
=Æ<ò5f?­¿=(7(7<×3?;8Á>$[D?+~Î>É>¢þ,?ÙpY9÷'9_&?ÉWä9ÛÊ¸9*?K=F(7F(7<¶$?fÜÌ>ÔM?âhè>K`¢>ü47?jç8Ô$9u>9è9zÄ9p?9=yq(7yq(7<*0ê>ðÐ>,L?Gã>å-<>ª??°ÐÝ8
9E>M
¼:qã{:??na=l(7l(7<9¤M?GÊ>qG?ÊëS?õÆæ>?k?ó9U¥Ò9.÷¥>#*±:úlP:xY?ë=_Ç(7_Ç(7<¬>òùa>]C?wâ>Âë¡>3?Ã¼¸´F9§¾e°:igS:-<?YÄ=Rò(7Rò(7<³¼,?Xsè>­<>?Bp>nºc> Ü/?Õ%9ñJ9)>LÒ:²h:,+?»=E)7E)7<O?U
?z;?»M>4¦a>»4?`õø8RÚ9ás>n\Ã9ë;Ò9¨ãí>3	=8H)78H)7<T»j?¯õ>4u?&k\?~»?ÉÏW?Éo;98p¶9Á>X+;¨:º_?k=+s)7+s)7<+7÷>/¶>ìI?ÂÁ>n6M>é>?Ì6i;9n´;C78~9°`
>²D=)7)7<ØÍè>#>èK?áÃµ>8eu>º=?a¸Òh\9¼¾^°·x96½Ï|=É)7É)7<«ì?u"ª>ÕI?Ô¹>tÍ~>ÿ^:?¾ù{83#9ô E>Î\9lË9½ª§>}=ô)7ô)7<¶A?íà>S]?)¹#?ªÉ>©üO?µSo9Kd9»µÇ>S;³þÚ:ÿÔ.?ú®=ø*7ø*7<tX?Zâ?#W?¤OV?@¬?(¶H?ç9Ñ¼9ãÉ>x'9-ÐH9èÔ>;ô=ëI*7ëI*7<	Ð=²Z=s1I?Ø>¯n>`2?$dM=Í=OL?PI¯;ÀkU;âAR?¨=Þt*7Þt*7<ÙÏ>é¢>nZE?òö>â>>À5?Àì7jÅî89&ý=	L*;
wÙ:HyH?Ô =Ñ*7Ñ*7<_>>Ò9?{ÍÏ>Öl>ãÒ0?Íñ9·G9ûa³>~à¿;ýÛ;û??þ2=ÄÊ*7ÄÊ*7<¸Ò>Í8>LD?!º>P:>X\8?[*8º_9
ÒÃ=k;v;-(;J;?í6=·õ*7·õ*7<ûbª?3i?Ìö¥?7ZÖ?u	?Ì²?m&:S¥Ú9õB?3¾:¯É:ÒL ?7=« +7« +7<
j«?Û§­>²ü?¾Ó?Ð?æÔ¯?ZÖW:ª¬å9ªp?zÉ§:BR:yÌ?b<=K+7K+7<¸?¨V°>=ÍD?æ:>QCQ>µ::?qn4¸åê[9	Ò½Ä±í8&¯K9r_>3L=v+7v+7</?)Õ>ù=?J´>©Û>·c4?©¹¸ð+9Aú ¾S»9LÑ9ëÜä>§P=¡+7¡+7< ¦9?YÒ>1b?+ñ>*>¡t`?Á&9l9J>Mi;ým;1I?ÉY=wÌ+7wÌ+7<?á(½>çõW?L?V>?¿6C?ÐpLµQ>99ÕC
»,;ùà:½E?s=j÷+7j÷+7<_p?I~í>í?ã}?çö>F£?qQb9RèÅ9`>Î¯;
¶5;Ø­w?r=]",7]",7<¶:?¦r?°[9?¼¬ª>¤¯t>2?à÷.8lN)9ÓG>ëkÿ9Éë9?V=PM,7PM,7<Ý?`?yü>sac?ÀÊ2?ÔÚ>()Q?¦"9¥9$xã>
aü;
 ;îM?¶¹=Cx,7Cx,7<ëR>$«;>AÉO?É: >Yc>õI4?ÇÍ'9;Ä9SÈ
?¹Áá9öÇò9wî>Ó==7£,77£,7<ÊF?Î4±>f?ì&?©Ñ>ZK?Ì28ñ579í5>åË9Fñ>9¶>­Y=*Î,7*Î,7<gÚ>záw>oa?¶=?wý>x??F¦9¾[9,[B?G;O:ÆU/:I?!=ù,7ù,7<#oM?¤?y@A?N.Ò>"S>Ø9?(¸8üYs9úºA>me¹9Ü´9Ê?#¯=$-7$-7<Wò	?n>
]?:¶>îÉ+>üKA?xÂ¸|9Á·÷½%/:
Áá9}G?¶Ê=O-7O-7<º?ÅÀØ>ÂÜ;?Ö±~>y´=>ÃÙ+?Æ4?8ØHD8i`ù>1ßm:éç@:&Ö?=Ô=öy-7öy-7<V¸Ç?{ü?¶?qC?±ï>9/¼??%Ð8ðu±9î!>Öà	:,ß9ûèc?9=é¤-7é¤-7<¸¹6?ÎÆ>{Kk?OuØ>'>ÖN?¡\9ì.ª97²f>c]Ö9Þò9Ñôá>N=ÜÏ-7ÜÏ-7<}V?ÆV???áíü>ª°>ue7?SEæ8 ô9¾a>X,:ã	â9à?"=Ðú-7Ðú-7<ß±,?E·Æ>Pz^?¾b?'aÔ>ê>?Y]h9¡¯9íX©>ûWû9§Ò9»¹?#9=Ã%.7Ã%.7<_?a¾¥>·f?Ñ?À§>ÁÊO?yæ8t/29°9¥>>;å1;£[?«A=¶P.7¶P.7<£`?ÿ·>2F?­>,o>Ów9?IÈ84@9³0.>E:«º*:Vº@?%r=©{.7©{.7<ã>4->ßÁN?â&e?P<?)õI?`óK=Ø{æ<b?âz:µP:Æo?Ë=¦.7¦.7<9ä?¾ØÕ>E¦?	_º?úÀ??cÐx?+¯g98SÌ9¥#>ùs:<Æ:Ý?æÂ=Ñ.7Ñ.7<ù_Ê>J>TêI?¡u>ñR>~Ï7?='I¸×~a9g]ä½º
Ó9Ð9ÑØ??Þ=ü.7ü.7<ÕÔ>öµ>DI?Ã¾>>¨C8?¾§¹hl(9/'K¿|Ë:Lª¢:G ?]=u'/7u'/7<
û<øûÂ<µÇ$?ÿ<zGX< $?RþÏ¶ð?ó8KåÚ¼pÐ8Ô¶¢9U@×=(=hR/7hR/7<®?l\.??pa??»ë¯>óxD?ñfÀ9(¨»9<?ò5;´Ü:%S?E=\}/7\}/7<)?¬ÿÙ>{&G?~¥¯>6ên>5<?i¥¸£¸/9úp¾V^:'³:33?h =O¨/7O¨/7<ÕZÆ>c}>3£H?Áþ³>Ðz>¹·7?0¹6S9Ñî¾6;9>ïy9¿>=BÓ/7BÓ/7<ûö?È|À>KJ?O|°>g¦z>¨@4?ö¸¥n9·*¾Ð1;	sñ:I<?=5þ/75þ/7<?ï>e>Ô;F?Yrµ>ÝI>/?évf:^:F?ÕÐ):¬Òõ9Ø0?¨¼=()07()07<æCÜ>­>vX>?¤>xJ>Ó4?°ü³¸:k9C¾
z99ÐüÑ>M$=T07T07<i«>HÊ`>ÝB?(?Nh1?Ñ;?T0Í9 M°9·ø?»a:ùØ:@D?í¥=0707<u?.ñ>Ïnp?jjÊ>°Q>´LE?NZX¹
¥9:Ò§¾9=:±:¦4&?0³=ª07ª07<z?þ2¯>D?ëì>
¢>©o:?üý>¸\9Ó)¥½îb¯9gúâ9ËÏÅ>FÀ=ôÔ07ôÔ07<Møô<zÂ°<îd1?n«ÿ<ÍgË<ã ?,¹©ù9åß¿Ð ¸s.9kõ¾²ß=èÿ07èÿ07<Çü¢>.(>dYx?wKÑ>)í>ÔK?VÃ=¸þ¡9¨Õ½=;cèë:b«M?_à=Û*17Û*17<ìòô> >ºãC?*>`ÕH>\ñ3?ÓÅ¸~Ý9Ç_:¾!2h9Õ½9.>¤é=ÎU17ÎU17<<½>em>á L?óà>Ìf>Æ5?J8Wh91>·$:wÓ9gG?=Á17Á17<À7ä>¨©>vÞ]?­G>IsC>X%F?ì	¹¬è9¾)³u:©Ù:öj?+=´«17´«17<û?Æ
?¶ý~?¼ú?úû>	?ºXÊ9(9Ã#?~\;H²;8S?|V=§Ö17§Ö17<@?ÅÅÉ>nD?
ãÒ>Kþ>4,5?<eÌ¸ÈZd9è#e¾O~::Íkð>9Ç=2727<Ú>t?Å?.ùg?G\?mðü>eñ^?û-À8ïÖ¨9Ç±>;:*ó9¶?Ö=,27,27<UÔ=??þ<?±,¼>¯Ü>I1?w]¸¼Y9¾9¾ê8öï9ý)û==W27W27<uþ?¸¼ç>Ä²¥?kc?"é>$t ?ZS¶<l<<0?#ç\:y@!:±Y/?þ=t27t27<38ö>V>~»b?SCù>r¤>B?,9ÛÔà9á>*]£9Úµ9aùå>â=g­27g­27<p*?-ä>+M??æh>æüY>2)4?x-¹k:}9Ý¾[Lá:ã:oþ8?ö=ZØ27ZØ27<^$b?ËÄè>D¶x?Ò??ÉÏ>½Ñl?3-Ï8®4¥9Ã >%:ó»:?È9=M37M37<4Ì?ûw>¯-?¤;?xôÁ>uªw?J¾9·9^t>®I:¸P:ùi)?<I=@.37@.37<Ö8?Ç>öBm?åt?X:1?\TL?P¡9¤§Ñ9kùÄ>3â;@ív;Æj?öJ=3Y373Y37<>P´<ºK<æ(?ØV#;ÿ¥ú:¡Ó&?ï|¯¸èR9òc"¾<;8X¼9¹Þd>Àß=&37&37<?RþË>Rö¼?K9?1ÄS>K7?[T@·[¤¾9
"¼ÚÒ:õ5ß9
?ãß=¯37¯37<L?¶è>¡o£?­Nõ>~ÐS>g=?YE¸V9fë½¼®9ý¤S99xR?,0=
Ú37
Ú37(~<¯ ò>¯^ >§A?X¯>Vz>1%3?R}S·¨X[9Ôö¼K2;jbË:k`?Ur=4747(~<Q«?t¯
?ü?Q}?M¡ç>ïû?¶É9ìõÊ9î¼>m>Á:Ùh:Aë.?Ì=ó/47ó/47(~<¥,?MÂ>o[X?ç.?òKØ>-M5?]/9»Ó9±×>:IU:,1?á=æZ47æZ47(~<ºB?OTÝ>à:a?¾dð>W>lE?Ð×S¸ª 9jÉ½&HG:Ô(:ð£'?Ù£=Ù47Ù47(~<A> Ê>j:?§ÏÕ>^þ¢>Hè'?&ÄÃ=@q=ÎâO?»Ì<¤<£>?Ö=Ì°47Ì°47(~<¦ß?êÁ´>¥=?i0È>4å>Y¢/?½¸9<å½föÍ9´Ù9Éùò>ïà=¿Û47¿Û47(~<hê>J«>ºùM?ö>U¬>µ]7?ø07J°¬9+ê<à<ò¯;f;?ÿ(=²57²57(~<%?Ð>ÌK?*ñ>lg¨>µM7?¬¸À»³9!»õ½÷*P:ÔÛá9Àòk?®9=¦157¦157(~<+Úc?÷° >dµ?àçX?«>¤J¢?Pÿ:k1­9g¬>?©:
2C:"Z^?Þ9=\57\57(~<¦V?o>Ò?ÆJ?A«>»±?aÐ:Þ:ª»?9:Ôè½91z?Mn=5757(~<Dæ>p²>T?OØ>í>ã½9?´¡8æz9V$>³¸·94°99ØI}?Ìw=²57²57(~<Þ0?wØ>+,Q?iz¤? _?Ôµ<?#9;æ¦98ã>Ô¬9L©9¦·Ô>y=rÝ57rÝ57(~<À¨=÷ï<¾ú*?©>ð:¾×:a?Î3¹az9DÍ·¾/´Ñ8ÆÌ\9"s>»=e67e67(~<Q´?û±>üð<?'}2>ç>nO0?j%>·9¯9Îæ¼¢Ñ³9h9ø9©s¹>å=X367X367(~<Ó>¤3w>[?¬ë>¦
>'M?Hï«µh0¬9-ÿºÿ":­%º91?ª =K^67K^67(~<ÃÆ?
®>c-D?$É>Èý>4?ì¡*8Ü&9¹l>Çµ@:3ô9¸J?Bâ=>67>67(~<ë·Ä<Âõ<1$?.U=1ï<	#?Ã?¹ëBS99è¾î¸Ñþ9«HO¾ã=2´672´67(~< !Ã>¼z>Èº9?*éW>Do>Vª0?Ð¤¾µ¾£9!£»·à:ÈV:\76?þ=%ß67%ß67(~<Ac?0Vë>w?LâF?Wâ>¡ñ`?AÌ¥8ÊD9sX>ôi9&99íIÖ>=
77
77(~<ý1?½´>G^?Q?HÞ¨>·T?¢ù­7ú
9²,=Ã¡&9®vÄ9Ê Y>C=577577(~<rA½<)j<û/?|F=GÇ= ?¡Óæ8R9¤¾å>µ­(:é:!H?C=þ_77þ_77(~<û\D?"»æ>LÞY?«V$?Õ>(E?ÜPQ8ø,9¿F>qJ9®!9añ ?N§=ñ77ñ77(~<ä?.¨>
>G?Á÷?xÏ>}D?¤8Ëv9è=ÌÐ.:Æq0:£ý>´=äµ77äµ77(~<aØ<Ì£<êõ)?u<%Á;Xù4?ý¸)9³>
¾{B<¸ð>9Èêü½=×à77×à77(~<r?*ª¦>ÆºW?³©	?y¥>èoU?Ç ¸Áø82æ¥¾ñC::që96!?9=Ê87Ê87(~<£?Fd¢>Ðµd?ãpó>lÝ>·+T?éý·.ª9á=½À¸:°:
¾?D:=¾687¾687(~<&_?¯­>±e?
Ñ>Îø><I?-Y°8t÷9ëþ>Ã9I;9ä?¤D=±a87±a87(~<áf2?{¬æ>3ýE?R¨ï>|ª>qe4?Z&8Ìvà8ÔÒ§>-ôd:w>.: 0(?bÁ=¤87¤87(~<Q?L?2¡º>D?l¦?Ó>µén?¼äí7Ã8k¸>,ãr:cU:²?áð=·87·87(~<=B?Åö>I?ìwá>rÊ>¿5?Õ9Z>9\2µ>Xø8QQ9d(>¯=â87â87(~<R?ä;¡>Þz^?î?ÚÊ©>æC?èb¬:3P:õöS?Üða;£";ÕÑ1?â=}
97}
97(~<ÉÂ=4ôà<ôm*?ôf=ÎÄ/=å/(?¼²T¸Ö|9\×½&"9nu9ÒS©>$=p897p897(~</
?Äþ°>4L?Ñ>>4£9?è¸´ç9Cßq¾*:¡K<:7?W=cc97cc97(~<9Þ>
|>B?Kd>Cf9>H1?Á7%¸¹ªu9Ç*¬½£[
9¹¿^9ñ>=W97W97(~<`Ë>L,>¬/F?ðùa>HÊ>º5?+N7<88>¯éê:QR§:ù´3?ñ=J¹97J¹97(~<±?áÅ>ixJ?>ë@>zn5?õ8ét9Ñá>u¡>;3;t
.?u±==ä97=ä97(~<îû<'½<¯å)?V±<°Ä<)Ì?àÉ¸èb 9æAz¾¾®9ÖÃ\9Û¡J?éÌ=0:70:7(~<]½ÿ=gÔ£=(ÏG?Ê>{f>5?/?tÅ6Sz90I<à±;6h;~FD?zÎ=#::7#::7(~<7å=BÔ<;µ3?¡<@)T<Ú#?VV¸ßë8¨Õ®¾/ñg8ýk9Wû=OÞ=e:7e:7(~<wÏ&?¯Å>YX?ÅªK?ô^?#ñD?Ò{9¬o9îX*?Ç¾9ö}¼9¨?3ä=	:7	:7(~<»ü3?µ}Ð>B]?×(?â.Ú>1E?\-R:
î$:©#?Ê+:Qäý9¯7-?xù=üº:7üº:7(~<0?]Ì>LÌ=?>Ub>*?/	¸úQ9¦ x½âM/9®	]9YË>ú=ïå:7ïå:7(~<Í0?£]×>È(R?8ªÏ>OÄ>®Ô<?Úm9ì[V9C
?ç^¼<ã?<!÷0?=ã;7ã;7(~<\?°÷©>ä2F?éî>sÐ¤>pÚ8?ò9ì	:O@>.%<\Õ;ë0F?
=Ö;;7Ö;;7(~<°
ý>B­>¨¤:?k>B-6>¨Ü5?/8ó!,9Õ>>W 91+Ó9ÍÂ>¥=Éf;7Éf;7(~<ÇS?9}ü>ÅyV?Ryß>ì>ëßG?µ·°µ¨9ÍX	½Î:æ¼9ZqP?K&=¼;7¼;7(~<7?.×"?è `? vU?E½æ>Ôl?À59Ðd9}¬>¥ñ1:¢úÜ9%N?J3=¯¼;7¯¼;7(~<å,ì>LO>æ+@?]èþ>¸F·>ÿ2?nXÈ8êÅ9&>×:ëS:1Ë<?Kh=¢ç;7¢ç;7(~<M¯A?½öç>$ÁU?Æ.??Ûþë>ycO?/÷V8û²9´|=ïWï9U±9=ÀY?w=<7<7(~<'ô?à/´>»ä<?´¶¥>ñºa>vï;?J¸9áç²9¿<V>åET8ºï-9B6>F==<7=<7(~<òÉ>Úo>¨BI?`2>!R>·Ã5?6<t8'	Ê9K¼=±)j:hê9:ª7!?=|h<7|h<7(~<u.?îÎ>2X?rU>=>Å4?0?ý¸Ö;9x¬¾åF;®ÿè:°?Å­=o<7o<7(~<8'U?µdø>?®[?rC?Áþ¸>½I?ïºÖ9&¿x9Üý\?KâR:éP¡9°T§?
Ö=b¾<7b¾<7(~<!D?ïÆ>4ÿ|?O(Í?ýÛL?°/?<Ô9îQ9%*?ð	; -:8ýh?"ì=Ué<7Ué<7(~<V'?qÈÐ>èßL?üÛ>¡:>e5?eYV9òï9`ÕÉ>½¡<æÏØ;Û1?Çü=H=7H=7(~<âÄ?l+Ü>Å9?Û>Ld>^]*?â¸Å79ïm¾#B9:ç:'?1	=;?=7;?=7(~<°7Ó>uë>VfK? ã[>6>3V5?CÅ¹1pu9¾mØ:Ó.þ9ÿæ?ñ=.j=7.j=7(~<`Ø>¡>2D?¤w>f2>;1?"D)· ô+9¼ÿû¼2Ç9ö«v9òºN?P=!=7!=7(~<UÂ6?, á>¼ÒO?Þ¾>'s>-¿1?]8ª
9úx=ø9@ò9`4>±==À=7À=7(~<t)?S¹>eyi?S!?e,Ä>èR? ;6Ü¬_9~+Ö;Ä;î9"g9?»A?^=ë=7ë=7(~<¸E1>Üäß=a±J?ËçK?Ød?vµI?~9ø3¢9mÌ>èù§:Cw:6é-?c=û>7û>7(~<Õ\?7³>ÂæB?LÓÀ>~É>ÇH;?zª¸(ö±9ûªô½,©:Áâw:Àµ.?9w=î@>7î@>7(~<@³þ>%¥>[ùD?« >ý÷a>ÐP5?/7ÔõÍ8À>®={gg:ñ-:¸*?´ó=ák>7ák>7(~<xÁ>û¨v>TH?L@¿>Ó>åé2?¡°7[|ø8ûøµ=\ï¨9êÂ97KÞ>M-=Ô>7Ô>7(~<g
O?Ñ?Ù§E?Ó$®><­f>ÕBA?.pÎ¸àÁN9Ù¾"Ôt:@y":á@?ZE=ÇÁ>7ÇÁ>7(~<<%=¨Ìò<ê.?éô;:çY;Fó'?Ür ¸¾;W9¶Ö>¾]	H¹º9¡éÀ¾ÊT=ºì>7ºì>7(~<.?*â>¥CE?hÄ>ë.>IÃ<?ÊïÉ8t¡9Ô >rÙ:[f:3#?ßl=­?7­?7(~<¦?±*?µ§P?*Ï&?9zØ>CE?¤kÊ9­¦Ñ9¿+÷>Õ96sÆ9É	?Bs= B?7 B?7(~<?I¬F?ß½@?$\ú>}B´>÷Æ1?Ö7)9Ý<þ(:4Í9lQ?3=m?7m?7(~<~f?,ÆÃ>Ã4K?t»>Z>>GA?0_8¸%8Ýc-?æLJ:¤C2:BB?'=?7?7(~<þ¢N?zå>f?ê³?FpA?ûn?é¹<GN<ðÜe?I0:¢Ó9§U?=zÃ?7zÃ?7(~<Á0?	Ì.?ñ>P?Ë?¾?fÃR?t)=9ç7¤98q>ñ2:-Ò9d5?=mî?7mî?7(~</?¾
>­?u÷?\?gWc?z¡9ç*Ð9OÆ>ï@
;ç£:í\?=`@7`@7(~<oéö>)§><;=?bå«>Kx>C;1?Ø58aK9FS©=0b;¬P;^}8?­³=SD@7SD@7(~<H?§?®à?"Z?¹;?ÄR?D49øÇu9ÎÂ»>¨3¯:Ø:!??Î=Fo@7Fo@7(~<MÌQ?ôëü>üYT?§ ?øÆ>©E?xm·¿ÕF9Xc@½
3:¤¦e:(?	=9@79@7(~<¼3ù>º>pe?JçF?Dï>ÐT?1y9Í9{>6n$=¨<`uz?Ð!=-Å@7-Å@7(~<ÝY?)
?&$?h?"9?HÕt?Á>Ú9SÙ9rl:?¡ì%:ù:ãp?©<= ð@7 ð@7(~<7>?]Åç>âðQ?Yô>\©>°¬8?ö#8øÈ9Ãx>e7R:D(H:Ên?ä@=A7A7(~<¨?'§>øiM?£^÷>í>(üE?{¸¤/z9«º¾~äç90z£9i5?©{=FA7FA7(~<>z?R	>ñ_ã?*ú/?§>¬!?ü;9ï9s>»{:ªQå9½?Ö{=ùpA7ùpA7(~<s?[K!?j?ß.&?
>P?À<Ð8'x,9«>c:nµ¿9	«?Æ³=ìA7ìA7(~<9%?¹ÊÂ>Ù#Y?µM?åyô>ý:W?T0à9Ø9¿`?EÓ9T9¦àú>eÁ=ßÆA7ßÆA7(~<ù-?2¼ß>MG?²ä>ç¾>JÁ:?ìmñ6z|9ÜËt<î:Ã97´o9³P?¦É=ÒñA7ÒñA7(~<×¿??7)Ä>>z?ÍsÜ?ïÿu?je?1æ2:u:û"?ËQ<á¶<`H?Ø=ÅB7ÅB7(~<¼m6>iÜ=:âS?<+?"ÞÝ>×E?;ë¶Åq9óÃy¼Ëx=v<íx\?q=¹GB7¹GB7(~<Aæ>Þ4>ðÿP?xãÉ>>3pG?A±8°a9Ê¨>WiÖ9øü¨9çg"?ú=¬rB7¬rB7(~< è=¾3Æ</?¡Î?;Øb;?Ø,¹þK9±b¾Ù¸¼¯9gQ¾|@=B7B7(~<§?mÙ>Á¥´?ÕÞÁ?6?Pô?µí¸9èí9ÃýÆ>Í;;#ñm:Uh?`H=ÈB7ÈB7(~<©Ä<î<Ã*?8;CþK;í¶.?Ítè¸qÆ9%Û¾bÝ·n:9?½Ãg=óB7óB7(~<ö Ò><>ëºM?Q]ü>>³>½74?q49Ô§9ÛW°>è¦:Te:r^?äy=xC7xC7(~<õì.?/¿ç>u;A?
«ù>iÒ¬>xê8?Ó19¿8¼l?rfC:9:I)?=kIC7kIC7(~<2Ã¹<dL<5?Wþ;¯ëÚ:Ï?É1g¹U^9ªÒR¿+t¶¸áH398C¾)Ø=^tC7^tC7(~<dõ#>gÙ=LA?>H~>aY7>1?Úo¬:êü:DJ?¢!g9Vè9ax~>,í=RC7RC7(~<OOA?­xù>a^F?{¤¦>®(`>FP>?°8±¤ì8ò¿>X\a:Ö_:âÞ?ó=EÊC7EÊC7(~<*?A[Ç>¶WZ?%÷%?õ»Ý>ê??F§þ8<=9?^x> vA:lZ:L¾,?½ø=8õC78õC7(~<?÷ì>W^?Ûï>ô²>>KF?s&õ¸~Î9Í¾U¾BÂ9]9Ê`?!=+ D7+ D7(~<6$?À,Ì>;§M?Ë£!?²¼>J[?£#9:Kª9óÝu>*×z:ÒS:O?Ì!=KD7KD7(~<q-?ÒçÐ> T?Yèb?ù ?èÁP?ï3)9£9GÔ¥>|è9Ü¤9c5?k=vD7vD7(~<F÷W?	?îT?ãÁ?üð>\}T?ÀÅæ´Ò398·ººX°9VSz9ßW4?s=¡D7¡D7(~<@Ò?2?
?g¢Û?ö;/?¡n ?¸ :¹8¤9òy?<W:0à	:v$?
v=÷ËD7÷ËD7(~<Ú£¬?.?¼D}?Að>³©^>Õ?ø Æ7Ïµû8dÉ=]Xw9Ev}9jÒù>=êöD7êöD7(~<bÎ!?6·>Vb?AG?Þxõ>ÉÌO?Ð-d9¢~Å9ã>e¸q:+î:pxX?^=Þ!E7Þ!E7(~<¦Ï?äýÁ>+VH?S°>@2y>1é4?íÛ¸'9`õ·¾.:I:¦I?Æ=ÑLE7ÑLE7(~<ÿ?º
Í>óÈ©?Hj?Ãê>Çy?fõ9îÙá9$«>üÌÝ:àf:ÌÁv?/¤=ÄwE7ÄwE7(~<¡Ëº>äòz>*>?âÐ>78>à3?6:¸¶9° ¾¡nÄ9çÅá9»Þ>ÃÜ=·¢E7·¢E7(~<OGë>àc>#O?Í
>ÐÈM>õf>?z¿¸
êF9Nnv¾ì8Ä(v9V\>øÝ=ªÍE7ªÍE7(~<Z=ÑgÈ<Y2?l6=C]=RT+?i9Üà9(>ðî <ñ0p<+?Añ=øE7øE7(~<Å;?õ2Ô>Ò4b?P?¼`)?ÖO?Cu9 aÈ9G«>ª°::
A#? =#F7#F7(~<¸p?¢%:?ääN?×ç?\o§>sRQ?Dtd8§Ù9ãY=Ûq¯9Ù91á?í8=NF7NF7(~<Ý9?ý¿0?OL?Òþ#?ØôÒ>G?U¶(9ê×9>9%V;;Z"0?¾I=vyF7vyF7(~<¼>»ÐJ>¡NF?+J>ëÀH>9/?jÖ8$X=9ÿò>\9 9l¼>Â=j¤F7j¤F7(~<:?¡ê>×?C`?Ëá>ÜE~?Á_9Ñ#9gûÃ>Á<:6´9`?¸Ü=]ÏF7]ÏF7(~<bNÇ>¼p>*¾G?QÔ>ÖAF>d®0?lB8ú²~9%
Ã=z½:ó9£?mè=PúF7PúF7(~<Bÿ>l
>½j[?tÐ>(>6>?=y¸gy°9Ç´½ÑÉ:9:éi?
þ=C%G7C%G7(~<Ä`¯>åÑr>»å8?S>röi>Ã¯)?úÏl8Wó9±Ûì=¥/:¨):²ÿç>ã=6PG76PG7(~<7å?wµ>ÛR?Ø1÷>Ë)¬>ÏÈ7?H9Od9ë?v9cÄ9@>O×=){G7){G7(~<V>&>EÂL?_ò?n
Ç>°!B?°ñc=óÈ=àV?¸0:{¥:ØG.?à=¦G7¦G7(~<°?&¤>Ê¢Z?¶R?:?
í??ëª9^9È\>­ç;á*D;#,?ïç=ÑG7ÑG7(~<ðß?÷´Ç>}¨K?øì>>"E?Ùv9É·9â£Ñ>;*ö¾:#EQ?û=üG7üG7(~<I^?©«Ë>ÍE?SË
?oì¿>`"=?¶9Ì½99`Ö>
ï9sG:Æ×>1=ö&H7ö&H7(~<Ø5?ÑÓÏ>qþ_?ÅØ
?í×¯>N?¯¹9Ñ9Í[,>Qv9±¯9G»>Þg=éQH7éQH7(~<IÍ?³¬?Ç$Z?4E"?=Ê>M?F)9T9>ü[d:¬:½5>?Â=Ü|H7Ü|H7(~<,=¶¿<|+?­®n=ÁÐ>=ÿ ?7³©¸Ð9C)¾R¸;8ò;o.?Ã=Ï§H7Ï§H7(~< ÒR?§?|A;?6Sx>µ§3>ûì0?ðÑÂ7Æ¦J9cv=ÓU:Ê?M9»?³Í=ÂÒH7ÂÒH7(~<õå&?~ÙÑ>PK?}Ñ>ªc>Y??Ì8K9çÚ<>®»";%ì:~j0?XÝ=µýH7µýH7(~<J5?9;é>`ë?°ÆM?×ÁÈ>33?%m8[Ùq9¤>¥ :9òã9ëÇ.?ðð=¨(I7¨(I7(~<v¼>UG>¹à7?Di>
hH>ù,?ÐÕ7ÐM9jÖ=}z:7ü~:Í?¸=SI7SI7(~<Ëá?SÙ¬>¨èc?[?go>/$S?·Â=9#'T½õ:{9FO?!=~I7~I7(~<ñ?ñÄ>×E?ßÁ>
J>BÌ:?8 ;]F;±5O?¯tß9N¬¸9á?Ë*=©I7©I7(~<mbö>jR >7¶D?Ä©>gk>­î8?¬§¸&P9°¾¼Ù:ô]:oùP?E4=uÔI7uÔI7(~<$X=ÔÍ=§M/?7æ»<ì<½?^¾@¹o%9«½¾ÇÚ9þÐ8ÀB?îN=hÿI7hÿI7(~<l=?iôá>V?CA?¸Ä?M@?ðÛ8§»ð8£¢>Úô;üÎ¥;U=?-R=[*J7[*J7(~</¥ü>(>xÐt?¢ZS@fõ?l½\?©;3^5;Þn?`:;ÉPÓ:oüa?èp=NUJ7NUJ7(~<Hº¡>+ÝS>QkC?©?%É>Ë1?Ædø8²¢9'D>ÈÚ
:A¬9QkR?=AJ7AJ7(~<3çP?Ó\?J?:T?
öÊ>8?LIB¸â±8×D·¾4Úç9QÀ9æO?i=4«J74«J7(~<ô¹y?c¯?Ñ,H?®ëL?}?.B?*xa7ÓÏÇ9²o<RRY:R :M¾2?ö¤='ÖJ7'ÖJ7(~<Ç¥­>V¸M>´X?Å¯>DB>Yþ@?K¸ÆùK9^!¾®9=®93Sà>¥Ñ=K7K7(~<6!µ<³L<[+?0;á;´?'h[¹Ñg×8°`¿TVò9BÑ9;?á=,K7,K7.ÿ¡<G?ý>]ÛI?/ÑM?
?rÖ>?ðe8¸í9k Å=µ$:ÿ7:Wä>Hê=WK7WK7.ÿ¡<Ûá:?§|ñ>F?wÿ>-zR>RB?ö!¹ü«9ÂÀq¾Ý	^;"";´J/?`ð=ôK7ôK7.ÿ¡<!òÄ>Ã,>×á;?²À>!p>9?/9ÂX¨9È$>¸y :ðIØ9mð=?¸ù=ç¬K7ç¬K7.ÿ¡<ßA?«>ø>îG?¡ã>Ä¡>°_4?,ÑY8L¥9øj¨=ý$G9Âã¨9î>åü=Ú×K7Ú×K7.ÿ¡<¶$?)³Ï>°K?ùû?üÄ>½wB?|2C8ÕÑk9ºæÓ=Qf:cC@:®y?.=ÍL7ÍL7.ÿ¡<ÈDï>Z> F?K«½>Þ>ÁÁ,?·r 9Æ8E9BDÐ>Þe;Òë6;Ó¯H?OF=À-L7À-L7.ÿ¡<¯ *?XrÍ>ýS?ùC4?ÆOî>@¥A?Ô8lÿ96±>Ä¨9õ¶9	¹>ÖO=´XL7´XL7.ÿ¡<Æùø>Ò>Z?ñ>H@,>ªE?¿80÷S9øÚ´=;ñÀ:aT?ß=§L7§L7.ÿ¡<a-?ÞÓ>wÇQ?<`?4?¿[:?ÝÖ8|¥9´¹>kÛ9!'À9ô?eè=®L7®L7.ÿ¡<¸¿Ö?@y??\?¿[/?áVÊ>Ý]?.§8ºj9yT6>³,â9¢÷f9°z?¯ÿ=ÙL7ÙL7.ÿ¡<÷?vh&?ÈÌf?ùR'?¦·À>²D^?*X8ÈPQ90>?	@:z#:Á'?=M7M7.ÿ¡<ÿá>Óh>~x?¢Ò?ï6>v`?ú¸9}9Á5?îz 9*Ñ9&W?Ä=s/M7s/M7.ÿ¡<£b?|¿>°w?W?«Î?¤n?å:9]»ß9Q¾¢>4:0áõ9®ô;?Û=fZM7fZM7.ÿ¡<ë£W=Üâ=hÒ.?Z¬<¨d[<ÂÏ!?óþ¡¹¢ô9S(¿At7Jï9RË<o=YM7YM7.ÿ¡<vÜe>L"&>t1?aæ=	Q¸=ý?$aC=Ç6û<G?Älc=g°$=xÂ0?'=L°M7L°M7.ÿ¡<!s?¾W?W_?
s0?ÃÁ>úíi?û8Ù¡C9¿=©¡9~f9-?<>=@ÛM7@ÛM7.ÿ¡<õRm?Åoý>x¹o?Gi9?^,Ô>¾µ_?èü9¤á«9QÑi>¹
Ñ9|ï¾9c#?;E=3N73N7.ÿ¡<ÍõÃ<&<:.?Ú=QèÙ<ÿ ?àNÍ4ù¯­9M:ç :÷È:ãR?^G=&1N7&1N7.ÿ¡<o×b=C»'=»-?¯ ;£;?>d¹5­\9Ô¿ÄáÔ·+Þ9Arª½S=\N7\N7.ÿ¡<õø ??*?
2?ßw»>¹Çs?ÿÇ8¹êi9b>Ô·-:Vy9f\²?·S=N7N7.ÿ¡<Ü_?©>Ì~K?y±Þ>:u>Í3<?þ~6Ð¤9©Vi;ñÖ.9E
á9âF>RT=ÿ±N7ÿ±N7.ÿ¡<M?g?îuL?f'Å>&>+ìD?(¸ö·ûÄ9~ñ½Þ¸ø9Î9äUL?¼=òÜN7òÜN7.ÿ¡<Îð>
e>.F?×e>¹!>àA5?Kí¸¶A9Fã¾=m9;âe9e?89=åO7åO7.ÿ¡<@I?dÁ÷>=P?7³@?Kñ>ÁL?mä9ûiæ9äý>Î/:ñ
:ÁL?T=Ù2O7Ù2O7.ÿ¡<®?Q¨ì>Úq?SÎ ?1v0?¡Ii?ç_Î9dÚ9t½ñ>ôÀ;èè:Ýd?6=Ì]O7Ì]O7.ÿ¡<2B?¶´>¡I?ßS?Tz>nl?SÄ8TÔp9=:D:'°ø>ã¢=¿O7¿O7.ÿ¡<)>Ø»/>Ä°D?aí>ä§>Æ4?iù8õB9V>¬<:¿:ØÊ!?¥¯=²³O7²³O7.ÿ¡<W3$?Í>RþL?a	ø>DÊ>	aU?puX¸Û9¡Ê½X®:uü9?¼=¥ÞO7¥ÞO7.ÿ¡<Ï<?Ü¶>¼£?Â>æh>O7?f½7(a8ÀV>çÞ^:}SÊ9Sÿ?«Ù=	P7	P7.ÿ¡<«û<@¶<Á0?Uº<<{`<U{?ø?t¹ÛFS9øù¿Êø£:ÜUv:°g*?+Ú=4P74P7.ÿ¡<p?Rã>8Ð?Æ?b$?yØ?ÞP.9ÙGº9£o>lN*:î·95	m?Xö=~_P7~_P7.ÿ¡<]Æá>o>pcA?=Ë¶><ý>.?¾þ·°8®cX¾,Þ9l·9TF?þ.=qP7qP7.ÿ¡<Ïº»>ýUV>Ñ8`?Øë>ìs¡>Y:?}q·9Ö¼ÝÍ@<¼/ê;ZÃR?7=eµP7eµP7.ÿ¡<'òí>¸¢>f,;?I6a>¶·->Jñ%?I¤¸²+9<ôt¾@ã¯7ÞE`9ÅH=:=XàP7XàP7.ÿ¡<¤ü>÷o>=ÂR?Lÿ>3`±>W;8?2Î¸£B{99ïQ¾¡®ö9ií9Wf?W=KQ7KQ7.ÿ¡<-â>¤Í>E¸7?I>7â>â,?@<F´p£9ßºÃ¹gïL:Ü¾:c>%?µX=>6Q7>6Q7.ÿ¡<?d®?ëÄ?íß}?á©÷>É5?äö9w£9xóÓ>«t;1^;CFP?u=1aQ71aQ7.ÿ¡<_T?ècÌ>/Ë>?¤>PòQ>;1?]	j¹¦@b9\g¿k	9Ç²i9£?·=$Q7$Q7.ÿ¡<ZP?ÝFà>Óm?ø>ð>ºA]?®_¹A\|9tèâ¾Æ÷(:r½9	Td?Àè=·Q7·Q7.ÿ¡<%-é>ã3>3f^?ñ¤?Î½>»0N?Kä]¸ÛÇ9K±8¾Ü1:æ9E?áú=
âQ7
âQ7.ÿ¡<âÖ?<
?Ò[?y?ú
?¯þ`?r´p9Ô­9²>L2:(%î9Ý÷??D=ýR7ýR7.ÿ¡<ü-?¬w>
¢?¥y?vÏã>,0?/
9U­²9nâ>Îvd;èt;0NV?À=ñ7R7ñ7R7.ÿ¡<il±>zyd>pÌF?~Éz>\,>>:?Æ¾¸ûU9/|¾ZkÝ9¨9Ù<?¡=äbR7äbR7.ÿ¡<ûV?°÷Æ>~F?þ¸Å>ä>Rü9?BÑ9±O9z{>R
:v½9B??3=×R7×R7.ÿ¡<ÿ?àY?n?±]?îù>zc?£Ü97Ã9Ùh?ÕtU;z[;Õ®:?z\=Ê¸R7Ê¸R7.ÿ¡<ÌbÇ>ºÄ>9@?áR >N³X>0f=?¶P9×é9æ>¿e";øè:`%3?Ä}=½ãR7½ãR7.ÿ¡<-É>µ>q:?K	c>gb.>¦¥&?ñ^7"[Y9aJ=uú9YøÐ9Mr? ®=°S7°S7.ÿ¡<Åg??»P?Ð?^Â>çC?¿$8-o9=ÇZ:å:oîN?ß²=£9S7£9S7.ÿ¡<M§D?ûè>éX?Î2?X¬>o^T?ºß7¶P9¾5=÷À:åö:o.?)à=dS7dS7.ÿ¡<¹ùT?ÉÛ>Côx?ÿq|?½?hÅ[?&fõ9¬§9V;?ÁÅ<ÄÈ;K;?=S7S7.ÿ¡<áàþ>ËÕ>O¼Y?­à«>F´e>¼??«­È8§9¿ø;>[#:ò½:xï>þ-=}ºS7}ºS7.ÿ¡<Ff?*
î>?»?i
]?´X?9éÍ¬9çÖ>T¸:¨[:ÓV?K=påS7påS7.ÿ¡<ñ¡)?½>Z¢?¯iì?½f?%?@Þ9-È9PJ?Ú¹:ÃÈM:Gf?þl=cT7cT7.ÿ¡<ÑO?×Ñå>*~g??Eµ>ÞCQ?ÖÑ·ÆÅ9'cM½[/<wð;ø:?ÇÊ=V;T7V;T7.ÿ¡<Dõ?¯K?(Ê?Î6Ô?;4?Út?$	9½9|]>àï:ÞË:F?âÊ=IfT7IfT7.ÿ¡<ý@=A.?)¿?ëGÚ?ß4?pÇ?+Å¹9hô9Â>äIò:»:Û^\??Ì=<T7<T7.ÿ¡<÷7K?´øÕ>"s?#?>?ÂÌ?"Y9T=\9)?Y::º&N?lê=/¼T7/¼T7.ÿ¡<â"?"¤>Y?þm>ªW@>ã:@?Å±·¨8ÔÞ¾9ò¬9åá>Cñ="çT7"çT7.ÿ¡<z«?¶F«>Ç8[?¾Ì?ËQ½>q5I?´",9Eæ9F^?>ÀÔ/;òZñ:ÿ:?Õ=U7U7.ÿ¡<±.Ý>k£>¶A?§nt>35>
Ð,?­°t¹À¯9)[¿ °è8Ôq°9Í(>U=	=U7	=U7.ÿ¡<~¡p?th?â&N?ý? ©²>úT?*Yÿ¸0K9WÏï¾EÎ9Ã¦9S?Ú&=ügU7ügU7.ÿ¡<õºg?¹Â>¶m?]î? ?êz?y9Ö±97ëÑ>¥;:]ù9è??p@=ïU7ïU7.ÿ¡<û>%ý¬>ä:?nÊl>6->ûû.?ë9Sv9©æ>Í²¤8	=9©
_>úM=â½U7â½U7.ÿ¡<O_9=EO=U3?wÕ=SG¨=ái"?¶ù·Åy}9B½ïk;_>:;å&"?=ÕèU7ÕèU7.ÿ¡<6	>aW>ôv9?ÒA?¬óÑ>û3?ª:y:Hy.?ëô9p.9'ã>®È=ÈV7ÈV7.ÿ¡<Yù?YÚ?ãïc?­w£?¤kH?¦ÌP?³:SÇ¨90ÙR?l:Ö:::£÷E?EÊ=»>V7»>V7.ÿ¡<'?u/Ú>À
D?e½?òçÑ>ÍG:?â399ûø$?Ue=:ê9é"O?Ú=¯iV7¯iV7.ÿ¡<SN?TÐ>JE@?¼«>cJu>M2?´w8ST9N>äô;áCÈ:FË-?g =¢V7¢V7.ÿ¡<¢Bë<¢k¯<æ©+?%ÿ<·ÕÕ<;¤?úf;¹/9áwµ¾âê¸Ú48¶í¦¿ =¿V7¿V7.ÿ¡<e?Ã>j'>³°;?>_>y.?ãT8¤9Æ¾I>@´9§]¿9 KÐ>P3 =êV7êV7.ÿ¡<Åø;?q£>>?2?ª]¾>_o?ñ7n9Gt<4+;âFÐ: oR?[; ={W7{W7.ÿ¡<[¸<OÆ<Pf0?ÞW°<D3<'"?±ßK¹G±®8±a¿w;ä:«á¥:¯0?ÙZ =n@W7n@W7.ÿ¡<>/éS>x<?´Nz>È%8>Äü-?üG9Äl¢9Ñ>ÉJ¸Ôh49U2ß½p^ =akW7akW7.ÿ¡<c?÷>cÙ?gÁê>Eæ>&çY?7o9G¸¨8aµ?ã#^:=õ:#ÏB?Ïc =TW7TW7.ÿ¡<ï?=?~þ>ú^>?Èç>Uá¥>Ú2?&`8GÊº9ÕP=+j9È:9«Å ?ð§ =GÁW7GÁW7.ÿ¡<!:?/ñ>ÊE?F¯>Eéx>Ú4? {9(¡ë9^g¢>­iá;nê¤;}ô.?PÊ =;ìW7;ìW7.ÿ¡<1»>¬>a7:?gF¡>Ö´r>Â*?¿º7S9¬y,=¦4:<'é9¼YF?ä =.X7.X7.ÿ¡<¸º<y<W,?¥<AÅ;3c5?Ä)ï¸xÀ*9lH³¾·õú9
÷½ñ =!BX7!BX7.ÿ¡<\=k#=ÖC,?ùÿª;RÍ;iF?4D@¹ÊÖé8Ð|R¿î·npe9½Õý =mX7mX7.ÿ¡<£Z?êµ>ÃÖ?=k?ó>ä-?Ùå©9ì9Ò?,ö¿:Æ&:,Û1?Á5¡=X7X7.ÿ¡<f?Q>³n?×çÌ>63s>ª°W?Å¦9ÓùK9¸>Ä#Ó:
:8N?bG¡=úÂX7úÂX7.ÿ¡<!ø>¶¬>ªä7?	Ä>,f>xþ)?M9¨9Ã³ä>èvó8²9)j>fz¡=ííX7ííX7.ÿ¡<vR?ó`?ÿxH?:3?Øð>??OZ88^¥9q ©=ª:`å:Ëh? ¡=àY7àY7.ÿ¡<Q®?Ëª>\W?Ûâ>>W~>pc?ê{Í·z59HN'½ìã:~K:^??~°¡=ÓCY7ÓCY7.ÿ¡<ý?Fó¡>ÍS?
!?ÁÙ>C0>?¶ï9í9»Z> :îN
:ñ	?Î¾¡=ÇnY7ÇnY7.ÿ¡<v?1?Ù}Ú>­O?º.à>ìß>¿@?©#¸uÌq9¹E­½®ïÅ9Þ7t99|O?8"¢=ºY7ºY7.ÿ¡<YA
?Ô¯>[I?.±>^È|>P3?¥²y·Ù¨9½íÙ¼<G»9f!Û9ÞÉÚ>æ&¢=­ÄY7­ÄY7.ÿ¡<4TJ>@Uù=3½O?{>ù>K>GH?xr9=I|Û<LX?RÉÜ9Ãõ9Ô-æ>.7¢= ïY7 ïY7.ÿ¡<U·(?ßÜ>dÏC?Àðá>>ÎY<?½Oâ8Ê9/¨Õ>ZëÝ:w:ze?~C¢=Z7Z7.ÿ¡<ò?yÏ>Àpv?¢?¤??¢ÆY?ïÓ
:¥Ý9ÎÞ#?V\:a :s[2?G¢=EZ7EZ7.ÿ¡<«.m?¯w?ÚK??úÃ>ñâL?-v°9ã9P´?æÄ;òX¯:ÞËg?Î¢=ypZ7ypZ7.ÿ¡<»Cö>Ê¼>áUE?Ð7>Ç^>£V1?+4¸Ãsd9kåÉ½²#>:×":¬:+?¡ý¢=lZ7lZ7.ÿ¡<j?ª>­ X?û<Æ>Ð>L@?ÃS9ÀQ9Õý·>Àý:¬Ç:Uª"?õ£=`ÆZ7`ÆZ7.ÿ¡<î>Ðq>¤¹M?µ >8d>Ýó3?¾í9­9º>#Ëq:¨p6:t¤)?¢2£=SñZ7SñZ7.ÿ¡<¥F?=w=L.?¬;át{;¨9/?¿ê7¢39YA=?-9ÑÌü8æp/?«L£=F[7F[7.ÿ¡<T¶o=Á'=É@?u>­z:>¬Ö5?YÀD=@¨í<ÜïS?ë½â<c)<SY6?$S£=9G[79G[7.ÿ¡<-]?¶ ?ÃrS?³vé>f>H?=Uí:ì:±\@?¤N:ï*I:Ü{?p£=,r[7,r[7.ÿ¡<á2ù>x«>;ä9?í»Á>þw><¦+?DQ¢7x96Õ=¾d3:ÃU: #?­Ã£=[7[7.ÿ¡<S÷>XK>ÅI?È>ô4>Æk9?ío(¹`ãd9|c¼¾:j9|9:Ç>Üå£=È[7È[7.ÿ¡<#J?ÈgË>ýì@?\¼´>Ï~>6?,X8Ô¶.9"¨>n¿å9°]²9wß$?1¤=ó[7ó[7.ÿ¡<o>àp7>)+H?1>^ue>1?¶a9ï>9d>)é7=h>ñ<ý(C?Ô¤=ø\7ø\7.ÿ¡< !?+½>ÍJ?/?èÌ>_n9?~¯9|Í§9üÝ?Ã=¹9¾L9fqh?U¤=ìH\7ìH\7.ÿ¡<?¯[Î>êø8?0y>ßUL>i>1?ÒT¸°8­8Ç¾4Å¢¸LÜ9å
¾7¤=ßs\7ßs\7.ÿ¡<9!¥?":?Ic?^Ú@;ª?$`?UÒE::È·!?ñ­»:ÁÎb:íÕS?Ð@¤=Ò\7Ò\7.ÿ¡<TË>YÚ>æ=?½)>e>]|.?UTk¹J9¿¿#9(¯9¡÷?ÜG¤=ÅÉ\7ÅÉ\7.ÿ¡<ôG"?ßÉ>@N?9(?Ñâ>>?G9Ú¾9)¼>Äu9-V9w¿?\H¤=¸ô\7¸ô\7.ÿ¡<ÊK^?I+Ü><?ê_?x>?³R?¦ô:#º 9Ie?ý«.:ÛÎ9í*X?ja¤=«]7«]7.ÿ¡<!Î<ùº<m)?=¿lý<D?«Ý¹Æbh9û)¿	p¸(9¢6¾)f¤=J]7J]7.ÿ¡< z?ø?{e?~(?êËÍ>/Q?I»9u¾9¯¼û>Aº§9öÎã9ê{¼>Sl¤=u]7u]7.ÿ¡<½F>?Ûñ>×¬I?ÓQ¹>ßy>gÝ=?08Ý8#>Ý}<Ê¢7<º\0?án¤= ]7 ]7.ÿ¡<°_?ý]Ú>º?	)?àq >å?e%8,â9ò=ë²:*Û:L»1?ô¤=xË]7xË]7.ÿ¡<ybê>!C>ØäU?Aª>ge>þ=?iµ8Êû69~>÷¿:æ]:/$.?±¤=kö]7kö]7.ÿ¡<díÝ>tÁ|>£Æ`?¢]Å>¸o>Á>?0¹y E9Ç@»¾´:ÚS:±{2?Ç¤=^!^7^!^7.ÿ¡<³£T?-âÙ>¬Öy?{ê>Âq>LKx?í8ÿôo9Ñ=@95+Ä9ù·>ò¤=QL^7QL^7.ÿ¡<aô?ò¯µ>iF?ç¥í>8§>²è5?Pã)5äÎ876R;ü	í:8?Ú:y?ªó¤=Dw^7Dw^7.ÿ¡<ÚÞÚ>¬,>Dú@?µ²>ªz>O6?
¹Mm99Ã¾¾ôè8É9ïñM>#÷¤=7¢^77¢^7.ÿ¡<lïÐ>½ñ>Zz@?âÎ>íc>à1?Â¸Z9T9zn½Ê­¡;3*Y;q>?US¥=*Í^7*Í^7.ÿ¡<6?4?`?Yñ«?Ã?ò?+¿÷9­Ö²9ÑQ1?¥2Ì:ME:uy?s¥=ø^7ø^7.ÿ¡<-Õ?Gq>Ê?Î/B?¹T¾>Ó?á/6§j90á¿;Í?­9Ö©9?À¥=#_7#_7.ÿ¡<)-,?:ËÇ>ú\?VÍ1?gÚè>zC?5nµ8v9x`>äz:n(-:Åâ8?E¥=N_7N_7.ÿ¡<=´>¨g½=5ÛW?'v7?Êù>ï<?ÃöW='Nÿ<4X?ÕÚ;E¸;»xQ?_ ¥=÷x_7÷x_7.ÿ¡<MäA?øè>èU?ºí;?oå>R°Q?Â9FÐ9Îî>*|:Ô°}:¥Õþ>X§¥=ê£_7ê£_7.ÿ¡<+Ñ?Ê?²,?ð[?ì>Aþm?o99DI9âÜë>òZq9¹9éÅ>¯ì¥=ÝÎ_7ÝÎ_7.ÿ¡<-Ê=ÔßÙ<ñY2?¦ü§;»;µÚ"?É_R¹ö0]9
{ó¾@¤ãµí9¢853¼ü¦=Ðù_7Ðù_7.ÿ¡<Á?ÐF?RHz?	Ò?¾A¼>^@U?Ã9+³9aPA>õ?;1Ð:5~j?t¦=Ã$`7Ã$`7.ÿ¡<òÛ>J·>£DE?ä
>%ÖV>W7?¤v8e°8X2?>*±;§k;3·-?!¦=¶O`7¶O`7.ÿ¡<Rp?ueá>a?Ê{?Qæ?]_l?Ã&96ù9ó>¥::C9J ?OI¦=©z`7©z`7.ÿ¡<ëxÅ=¢=ð51?»_ï;óB±;èÙ,?úÝ¸Y+9þYº¾¾ü7v#"9eÇ=ðN¦=¥`7¥`7.ÿ¡<)%}?|?yá`?ÙC?2P,?µ/e?¸¾9¡ÿ9\ÿ¾>cFZ;»;¯=?xo¦=Ð`7Ð`7.ÿ¡<5?
Ò>¢è;?3d>}Q>¶r0?¶´K¹ ø9ù_¶¾ Ô8#9 G>¢ÿ¦=û`7û`7.ÿ¡<E?F$Æ>±??;v>î2>ª0?ÜT3¹y¬9¾9C&Ð9ü/¼>Ò<§=v&a7v&a7.ÿ¡<Ì½¸>:ÿk>gfH?AV>ÿ>¥c2?à!¸bÍ¡9[½Iv\;>";î-?¥y§=iQa7iQa7.ÿ¡<E >n[Y>è<?èFþ>¬>X<?Éb¿;5`;ÚZ?øm:ê:º"?ù«§=\|a7\|a7.ÿ¡<!­,?ºuØ>õ7L?.9Ñ>³;>¡=?³´°¸pÖ89Ë¼t¾ÍÎ9v£9O!?)Î§=O§a7O§a7.ÿ¡<Nê>M>}´??°h>7Q>l&-?ë·ü8¸î½?Ñ:D!:«ú>xÙ§=BÒa7BÒa7.ÿ¡<[û»>¶À{>:'???Ë>ö%>ÇÌ0?Oe7¾9Mý<bX;% ;ï1>?e:¨=6ýa76ýa7.ÿ¡<kâô>C¥>-D=?,¦>äq>ûJ0?	Ï8²ð8/>þÈð9	´Î9ã? =¨=)(b7)(b7.ÿ¡<Vò>>JH?{Í> ¿>ª=?ºµr¸/9ÒÞ½:9d	9
	ù>C}¨=Sb7Sb7.ÿ¡<W|?ÄÔ¥>üL?­7q>o$>7Å;?úK¼·}×^9PX½¼(Ý¸ò0&9Vª¾¹¨=~b7~b7Åþ²<³^?a?J?U?É°>;?#pÉ:Ê:ê\!?¤â­9oô9
E+?ª©=©b7©b7Åþ²<bà6?£¿Ê>èf?EÈ>Þ>f;@?68ûÓ>9óô=
B@:÷:;?$7©=õÓb7õÓb7Åþ²<Y2?£¢>¯Ò_?ï¼>~:o>ÅÂI?/õ9'=9Ô>¯ÉÀ::®Á-?Îo©=èþb7èþb7Åþ²<
¦>¶Y> TC?ê:è>ò¢>1`7?ì6î|9v½Â<Q
":Øû9¹$?f©=Û)c7Û)c7Åþ²<û@I?Cª>L?]?¸»Ã>Ü?¯©9~9²y?ý92½9ç9+?í©=ÎTc7ÎTc7Åþ²<?©?9QT?æK?â?¼¿>¶ØA?üãd8¥öi9sú=ED+:0:xCø>úª=Âc7Âc7Åþ²<Bh?
®å>Îo?'?Tã>[d? 8¶æf±8ÔØ¼7 :":.ý>È2ª=µªc7µªc7Åþ²<%I? >ä?Ñ?§>$d?¶®8	ú½8¡Cë>éÛ:®µ:Ô¶?ß[ª=¨Õc7¨Õc7Åþ²<kÅª?íÏ?Kè?QZ~?wà>áW?ëj9P9»¡>!Í9²O92?ÇÑª=d7d7Åþ²<Qxï>Õ:>ÈQ?;È>%>áF?àw{8sý8<ÿ}>qdU9ÂÛ¯9ÂQ>éª=+d7+d7Åþ²<z??I®P? '?V×>JåF?©¨9yÔ9öÍ?Ü¿:_­<:=¯A?æ3«=Vd7Vd7Åþ²<©>çmÒ=_O2?¢þ<	]<Ù?ì¹Ü8FT7¿À8¾ã9°,>¢>«=td7td7Åþ²<EO?G¤È>ÖC?Kë>*k£>]L8?bè²7TÂ9¯ë<J;(;ÿõ=?ÓX«=g¬d7g¬d7Åþ²<ÿ°?wÅ­>@DO?¡'Ã>¿>²a9?¯ïà·5C'9¹"¬½Na9<Hô9Ñl>WÑ«=[×d7[×d7Åþ²<Ï·ò<¾¯<ý0?`ö;;´?ëº¹É*9äî¾TÓ:¥TX:2¦&?Kñ«=Ne7Ne7Åþ²<Ð>À>º<?Ú?>¡H>ëL+?ÆÃ7·RF9]:N=ôs¸íýS9¶¾Ïø«=A-e7A-e7Åþ²<±y?Öj>õR?UG{?¿?t'f?øjÞ99©9+Þ'?»£ò9tÇ9?¬=4Xe74Xe7Åþ²<BÆ>/Z>!hh?Ö?E1"??S?4¡;n2;­g?y´·:I:¸,?.¡¬='e7'e7Åþ²<Å?ô»>)[C?+Â>õ>
8?cx8´´9*°=¾"r9ÎäÁ9àØ>+¾¬=®e7®e7Åþ²<+h?Ð´?Bï_?î:?@Öè>'L?7F49VJÅ9ëi>ßy¦<+mf<Âó8?Ê¬=
Ùe7
Ùe7Åþ²<k7ÿ>¤T®>¯c;?Ü>û÷9>*7?PS¸Z9zþ,¾d9Ò«9Yã>)ß¬=f7f7Åþ²<î©?íq
??¼fo?KèÜ>E·?ÙÕ9IÇ9wZ	?þJ:`:µ±s?i­=ó.f7ó.f7Åþ²<O~¬?À3"??éÀ.?>µª>?8/909Ú£>N:::¤ó0?©A­=çYf7çYf7Åþ²<%+?8Ù>ÕÁI?FÚ¾>Á>ô=?F8[uj9Z³¨=KØ;Ù)¯:Y?L­=Úf7Úf7Åþ²<>?®&?çi?¡f?tQö>;o?¢¥D9[h$9?'}º:®¯:r»"?òb­=Í¯f7Í¯f7Åþ²<÷Î`?dÉ>?Gc$?´«>Fu?©`?9Îú9W9?lôá:@y:IÝP?M­=ÀÚf7ÀÚf7Åþ²<£/K?Á>`«?õ>>X§h?é 68J9½{õ;ÄU*;z(«:×Ä~?<­=³g7³g7Åþ²<ÉÓ>ìõ>cG?yô´>>T5?.n¸ \L9D¾ID;-É[; 	(?m­=¦0g7¦0g7Åþ²<K7??0Ã>
fp?y
/?§=Ö>a,Q?;Ì;8Òp
9~¢->I÷:Ö
:±Î?@­=[g7[g7Åþ²<¬È(?áÊ>®ùT?ÖP8?­ô>&XA?iÚ¯89>,49^~¡9x½Ô>þ©­=g7g7Åþ²<rêª??4)?}K?&õ?MÏ?Í?ÀW9;$9N/?½C;*øË:xhu?Ëà­=±g7±g7Åþ²<ÓKá<å¨<+?=wô<û?LZ¹ö9SJ¿A|¹ñß09à6¿iì­=sÜg7sÜg7Åþ²<QY?õ4î>):i?
ü>àö£>4#E?Ñ¹Ì¸Ö9éw>¾J9½x9óÑ>Áõ­=fh7fh7Åþ²<Äæ?Ó=?Ö"?èW?º×>y?äß8èm>9Wù>>x9®å}9cLú>ª®=Y2h7Y2h7Åþ²<Ú·?ýò>4²z?¢s?¦)¼>ðX?^3·c19Õã¼¶gî:RÕ:ûH?^®=L]h7L]h7Åþ²<ñ~?âÒ? ÿ|?¬?Y¥>a?Y0:'L:D1?o|9v9Ãå>Dq®=?h7?h7Åþ²<q­e?¦Dñ>³s?Øf?Ô>º½?®a8ð,9z&>%:Üee9¢2¸?zq®=2³h72³h7Åþ²<36?ªd>´¨?¹U?ZÚ>-j?ä^Ú6JÅf9>r<óÿ:íCË:u ?n®=%Þh7%Þh7Åþ²<¤?J`>üì?ô¬p?k'É>&?|<9¿Û9
>4ÇÎ:ä[:*¦q?¼»®=	i7	i7Åþ²<=û?=E:I?nÏ=ºý==Ì.?õXr¹9xG¿@ª-<üá;E?Í®=4i74i7Åþ²<t¨ù>³Á£>%C?>4I>Î2?TË¹Õ9´Q¾V¼·xxz9±«@½ëÐ®=ÿ^i7ÿ^i7Åþ²<CÁ?ð\Ê><>A?KÑ>ó>w.?_8Ä9pæ=É¢å;.¢;¼<5?Ü®=òi7òi7Åþ²<¿,ÿ>Ë£§>,ÖB?¹5>TíO>4?"¤8©p9.>Àm8ê;#9öÕ=¿Ý®=å´i7å´i7Åþ²<½GD?dÌ¼>?-ã/?@¸>£ðs?9³B±9rãß>y$9Éz9§Ó?M ¯=Øßi7Øßi7Åþ²<V =_Ôç<1?ÿf<È0<¾'?Ò¸Ô­Ú8ö¾Ff¸ÈÐ%9µÂX¾Õ4¯=Ë
j7Ë
j7Åþ²<Ì>âP>v@?
¿_>Ó?>-ú4?o·Z~³9VÒ¼&:ø¹²9¬¨9?c¯=¾5j7¾5j7Åþ²<ÊÍ?Ry?Ã.^?r
?¼²>áßE? :MXÿ9¦÷?»?:Pí
:õ¦0?c¯=±`j7±`j7Åþ²< Æ>">TëE?ã!´>U>p4?µâ8è¢9«!2>Ê:â¶9f¿>?¡¯=¤j7¤j7Åþ²<\H=°¢=n×-?,X<Æp#<L)?a¢7>o8µ>)Æ·á²8%<Í½öÐ¯=¶j7¶j7Åþ²<6?é5§>«"U?ö¢?»¿9?ª`?ê,Û=Ät=¨;e?¾;É «:Jk?ì¯=áj7áj7Åþ²<ö	?3D¾>?ÍA?Ý>úK>õQ8?¸Á9Â@¾¯\$9;U9ÔSÅ>êì¯=~k7~k7Åþ²<£¶?ñÀ>é÷G?tHÈ>rê>í5?s9Íj¤9Ã½>/æ^;(»;àäG?=°=q7k7q7k7Åþ²<ÌOÜ>èM>b;?Zs>"{1>/?ä¿8% 8ÏÍ>Gá89ÐÓ>>W°=dbk7dbk7Åþ²<´:?Ôç>¿ N?[?°ò>Ë@i?EIî85øc9æÊ>>;H¢Å:»&?G]°=Wk7Wk7Åþ²<§?,,Ä>ü>?û°>³~>+1?ô 9eP©9LH>­9Ýã9ÍÇ¨>ðp°=J¸k7J¸k7Åþ²<þX-?ê~ê>>=?û3?©àõ>\d;?Sg9Úz9¦a>çaG:
C:ûA!?Z°==ãk7=ãk7Åþ²<åâê>L>¶iE?W½>L@>á03?`ÇC8]9ò8>H\¹9qk9jÓI?gª°=1l71l7Åþ²<^²?²Ð¸>ámH?1¥¹>UÎ}>@;?!]h7õ@(9§Å0=mZ:ë[X:¼û?º°=$9l7$9l7Åþ²<y/÷>öX>áÏG?HW
?ÎôÈ>54?õÑ8Å´95ò5>¤Ü:3E:´Ï7?ýA±=dl7dl7Åþ²<é%?|x>÷f?Q>¹îB>3¡G?8²8Äç>zM9é9D«?<l±=
l7
l7Åþ²<°Ô?"?§??0ëÜ>ó§?N~³9Ðù»9¬rô>Bm;A:KÕ?&±=ý¹l7ý¹l7Åþ²<»h?ò¬>Q=W?Ä,?ÞÑ>[S?T9û¿9Pi¿>TY:5:K:??¾±=ðäl7ðäl7Åþ²<ÃÒh>¼õ>h??ÎB>
¢K>Ñ-?ûCD¹ÿa9À­À¾ìÉ:©ª:	"?ÌÉ±=ãm7ãm7Åþ²<(9=ª?Z=¥6?ãÂ<ì<©*?ð¨¸T}Ã8ÐÜ¾ÝKl:	|.:2X-?8ô±=Ö:m7Ö:m7Åþ²<ë´D?2÷ø>ºCJ?q>»/1>Î>?%t£¸ðF9æ
¾Ã=:î1!:²(?
²=Éem7Éem7Åþ²<
¦=Y/t=e.?Wê;©ún;^*?¹)]¹@¯82¡¿zÄ§·Bu¢9ì.½²=½m7½m7Åþ²<¿cæ>äI>k"??öb>¿H>¾5?+§9È?'9)£Ï><y	:ÄÀ9ö.7?²=°»m7°»m7Åþ²<M?4¶>´?9'?t\¼>Fc?ú6¢=9Æ;Ù:Ã9ÀW8?t/²=£æm7£æm7Åþ²<°m(?8À>ìá_?z¶?Âm1?Â<?z¼9.9k:õ>Â Á:Ö#z:*F?:²=n7n7Åþ²<½5> ¤H>§??Êë+>¤ÿ=<,?ÊÚs¸&ðs9éÿ½FÐ9¶éx9Ç¼
?ÂO²=<n7<n7Åþ²<<?¯>G?ÒÍ?Èá>°ì2?üJ819~>¼Ý:2 :r?[}²=|gn7|gn7Åþ²<&2?	rw>ÒÕ?A?ëµ>/-?qB7Âh¹9¨<<l:	":yp:??²=on7on7Åþ²<ÿez?\:í>8?§WE?ÇõÅ>3?*X¶9¼°9æ/?-:Áñî9Jx??·²=b½n7b½n7Åþ²<$??Å>«=?c§Ð>Ü>kÞ/?{t8Fûx9Û_û=O9¹ª9fÆ>ãÜ²=Uèn7Uèn7Åþ²<6\?WÐ>fK?º?8B)?«n?ÍPX9B§9P3´>í:HýÐ9¸ú%?Úß²=Io7Io7Åþ²<hri>ßd>ÖT??±Ü>k>Î3?#6S:Ä]6:ù>? &a9!9eï2?oö²=<>o7<>o7Åþ²<F`Y?Ô>82?;?ò>[ i?v3ª8øÝy9ê`.>9õã9³ª®>ØV³=/io7/io7Åþ²<b
??dÿð>ÝîJ?êQ?
N?ÉVD?þs-9Òº9»îm>ª:Ôq%:1uÈ>Ì|³="o7"o7Åþ²<W?Nï­>ÈB?¸òç>Q¦>Ë2?y®87I9*^>Ìre:8
M:Ë<?¿}³=¿o7¿o7Åþ²<R7?cÂØ>X?
>YïP>UB:?ÑF81\99&ç=FÓ¬8W09²åz>¤³=êo7êo7Åþ²<¦»¬>`k>\Þ;?ec>§(>x@-?!·¸9?2¾\*::!?à¶³=ûp7ûp7Åþ²<@.÷>«>Qç8?-[>D»(>ÕD&?FX¹¼Âþ8À¿åY9¡H9S&?ý½³=î?p7î?p7Åþ²<Ä»?P
?Õ­?U@F?ÜÉ?dÍ~;ñì;Q\u?~V<nº;ã*?È³=âjp7âjp7Åþ²<*;?vÝÁ>Bu>?u~¤>©Up>I7/?rã¸åù9X¾2L:±,W:ë4?ý³=Õp7Õp7Åþ²<ÃÃÂ>Tv~>ñC?³>Æî;>FÙ8?eQ8^z[9Ýwô=³x9¢w¿9Õ¥>¶´=ÈÀp7ÈÀp7Åþ²<¼Yk?oz
?çíT?æ2?l3Ú>ÓQ?ßõ8E´9ó.>ñç}:gÑ\:.?£´=»ëp7»ëp7Åþ²<1²>\Ûq>¬<?EK_>Ñ!>i1?·;ê¸L×j8fV¿û×9lÍ9Æ{?´=®q7®q7Åþ²<3Ç<s¬<~K1?veä:'mÑ:%?1¹­>²8ÕA~¿ÿ399v5[?®"´=¡Aq7¡Aq7Åþ²<Ôb=¼S$=<0?g=7:=ÿÈ?r¸x£9¥÷¾±;s:ÄFZ:¢?o´=lq7lq7Åþ²<çw?Û%?ëjX?<<?5ÊÐ>Ìf? -8aµ9½Ú=ÌmÎ:Ýâ:px1?´=q7q7Åþ²< ?
?>f?àp?Ðé>¶?¥]ª95M®9-8ú>ç¦:Ã/):âj?ì ´=zÂq7zÂq7Åþ²<@´ø>óX>®¼S?1 >À0=>ç:?ÁßÅµÐ9Ö&»Fú9L¼Å9g)"?¼´=níq7níq7Åþ²<¡u=:ý2=M¨/?ÅvX<¦1&<·&?ò¹°²h9Ö!¿}e¸à9:©a¾øÌ´=ar7ar7Åþ²<)Ç)?Ô8æ>¾É<?ËÏ>>[Þ(?"G½·É*9M;½¨×9xL©9Òî"?|æ´=TCr7TCr7Åþ²<¨¸?iöù>ÃÚ?>Ûa?$äÎ>Ä»?³k9Û9s>{À|:èS:']?þê´=Gnr7Gnr7Åþ²<¡np?Ï¿>  ?Kù?ÙÏF?I ?$%I:°É9?.;mÃP:×½?cOµ=:r7:r7Åþ²<f?rþö>Po?ûÀ?/pÃ>bÇF?úØA·*¨9àª±¼úÂÖ9cµ9È?äOµ=-Är7-Är7Åþ²<Tï2=Â×=ÄÚ)?E7ì;Ù8À;K?Ò¯w¹6EW9]F¿U¸(N»8ZÍ¿¾¹Tµ= ïr7 ïr7Åþ²<¦?æJÄ>BúB?³¶>°©>ªÂ5?rÝ74[8´£=µÞ°9­{«9Y?.gµ=s7s7Åþ²<6?Iôâ>¾gM?ö>>@iT?w¸æR=9¯tK¾p¯¿9>üá9õ$Ù>«µ=Es7Es7Åþ²<?,ÎÀ>­/E?Úç>8P>h(2?Ü!¸pfi9N'*¾ÇEL:À&:zÍ?aµ=úos7úos7Åþ²<4È{?ÆÛ?W?=>)?Ä×>×ÌH? 69÷`|9û5>$õ]::^)E?æ­µ=ís7ís7Åþ²<Ýë?Rã?}l?¶@-?¸êÍ>/dW?cÖ¬8Çè9Ê>Û:R}:Ïóú>Ð¹µ=àÅs7àÅs7Åþ²<	½?Øsª>%ÚB?6¤>¹q>&X.?äÊ¸Ã9ã6>¾R$h:Ü*:êè-?vÀµ=Óðs7Óðs7Åþ²<Iu?»k²>R[B?©>/s>2?ºã709¥=¢"::òë?Éûµ=Æt7Æt7Åþ²<7ê?a¯>êÓZ?M??òÎK?ÆJ:9ðQ:sC÷>Q¸<yàq<²C?Ô¶=¹Ft7¹Ft7Åþ²<58°?»FG?Uab??1?Úe?~ð8ß 9xó=y/=ð`³<°mz?x7¶=¬qt7¬qt7Åþ²<¡l=Ò<N¶3?9QT<R)< ?1^¹wSÍ8¾}6¿åÄ;"Æ½:ÕüE?Þv¶=t7t7Åþ²<2Lô>.>ædZ?Í>iÎ7>ç>O?Ä·ãø½8èô3½ÂT9álÂ9>O¶=Çt7Çt7Åþ²<U?ÏK÷>ò?Z?ffÞ>{?D: 89ÕÇ`?M9ÖÕw9Âs!?½¯¶=òt7òt7Åþ²<@l?²
?¦ V?tb?3?sPW?ÄR9Ün9g?uÛ×:§<:ÒoF? À¶=yu7yu7Åþ²<´Ü>éÚ>
?@?i">µH>Y\,?Ã¤¸Ïz9Ùí½/':'Ë9éA?·é¶=lHu7lHu7Åþ²<Ó^?½0¼>tL?0¼>Þ}>×W>?<¹¢	9g×¤¾¨9Å9¯i?ý¶=_su7_su7Åþ²<K÷J?»2©>±?ú¸?Á9?a6?@f
;g":Î'?ú.o:eKì9¡?"·=Ru7Ru7Åþ²<×>Üs>b?¿ú
?§¬®>¢¯K?7_58¿09/Y>Ýö¼<RW<>j`?µ.·=EÉu7EÉu7Åþ²<è¡?ýRØ>é<?p>Ób>0?h<¹"r9°w·¾Ùº:öh:	kL?I5·=8ôu78ôu7Åþ²<m3	?îÍ°>.¨F?³5»>á>6?¬
Ü¸üe8E»¿:le:TP:Üd?o?·=+v7+v7Åþ²<&²>þx>ÞM8?7Ñ­>r¾}>Ù\/? Ð¡µêÖ09<?j»ka¿9ý9ÌÉ8?åD·=Jv7Jv7Åþ²<?Ö>ùÎ>(ë;?I ¼>ø»>ì0?Ò7W~Æ8úw:=69<ÂÎ9Ö¹>Ds·=uv7uv7Åþ²<Hg)=±ñ÷<Qè.?´`b=Îì/=bµ$?ØÚL¹ä>9bvÌ¾8Ú÷7¿g9å=Ë·= v7 v7Åþ²<ñ?ö,Ò>´`@?WÉ>PB>Ò¥2?`ß*9N#59û}ñ>1
Î9R!:1Û°>£·=øÊv7øÊv7Åþ²<Ð0?Èä>ÏE?Q$ð>\&©>²¸5?	g·8äm9r+'>':éë*:9ú>¸=ëõv7ëõv7Åþ²<]í'?ý¿×>hAG?>ÇË[>sÜ9?¸(¸ÿ8Ø(¾
b8Æª9Z©=¥ ¸=Þ w7Þ w7Åþ²<,?ùÆ>^?Åg²>³¿y>íÞ6?ò3)¸ç¨÷8©æ.¾Ôà¿<ñl<O?AH¸=ÑKw7ÑKw7Åþ²<®?É¸>ìÅK?H$ÿ>ù¬>mÉ=?0ñ¸¨-+9Z´¾Ú¶#:.,ä95®7?vz¸=Ävw7Ävw7Åþ²<^0?¦Û>­M?újÚ>B>@?<1¢8y98g&>Ï;Ó9'³:$ºÈ>ø¸=¸¡w7¸¡w7Åþ²<R?Òs£>÷S?0L¦>ÇH>V	T? `8N±9H¢=±¹3:KÀ9Ün?NÅ¸=«Ìw7«Ìw7Åþ²<Á·>¯Ï~>pö7?Æ0>ËrG>Ð'?~s-¹±°8¯.|¿ti99­,Ö>LÌ¸=÷w7÷w7Åþ²<å0?HÖÔ>VÅT?`w>e$>¨A?Êeø6TT9Æö<Î7_9³Òw9Fæ>
þ¸="x7"x7Åþ²<hê2?GÏ>x8]?\`?èkµ>®õO?ö=X¸ÑÖo9Ðæ½ÓB:Ù|Ò9Å<.?û¹=Mx7Mx7Åþ²<1ØÕ>Ë´>B?cú>Íi>Ø/-?³®¸nÂ8Ôô¾Ô<<ø&Æ;îB?O¹=wxx7wxx7Åþ²<ãa? ¶>d³??éßª>Þau>¶D2?´·77f89Ë´<Jåô9²þï9"?ñ)¹=j£x7j£x7Åþ²<ZL*?x^à>uNB?CúÆ>ùD>oà6?ñ'¹+Î¼9)sb¾c969ÀÙô>Ga¹=]Îx7]Îx7Åþ²<f
=y¦Ï<®*?<ø=ºP=`É ?J¸½É«9
ö½¤K:Æ&:¸ì>e¹=Pùx7Pùx7Åþ²<A¢ö>2¯>ÈÆJ?=?@Ó¤>-G?ÏÛ9opà9b>ò	;iÍ:fÉ+?\w¹=D$y7D$y7Åþ²<wD?8â>ê^?"Q?1Ä?8(K?°S9n
9Ú)?ÿ&:b3ê9Y6?Å¹=7Oy77Oy7\þÃ<*ñ>§`>CI?@¬½>ó?>936?µL8 ì90¶=9¤ÅÁ97=@>&À¹=*zy7*zy7\þÃ<á?D>ò>Ò~3?{.<È¢<ã¨$?'K1¹ÂÙl9µ ¿¾Ü½8î9Õz±>µÜ¹=¥y7¥y7\þÃ<åâ>£ >AË4?`7ç>ÐE°>­å'?Ôb»¸eË79R¾ý !:7:6?º=Ðy7Ðy7\þÃ<û¶>¢|t>²>?±\É>ºÍ>Ïé*?Ç8YKÄ8?"?Iÿ:2¥9èa?5º=ûy7ûy7\þÃ<HjL?Äâ?P%??í¶>¢±|>Dé8?eý79´s=¶Ö·ú²9ò½N:º=ö%z7ö%z7\þÃ<³z?À>ÇF?Ç¹²>ú>gâ1?°8×­9/Ã=b*²9ô?Å9G;ç>ÒFº=éPz7éPz7\þÃ<Oé?Zª>;F?=ßÁ>_t>´ò9?Ðd9,ÿ8½te?êo;Ðf¢:&ëS?épº=Ý{z7Ý{z7\þÃ<×ô]?µm
?;<M?RÉ?"¶>¯zD?rIy9¤§9|V¾>Ë©:àY: ÕG?µ®º=Ð¦z7Ð¦z7\þÃ<`õË>+">E?w³>Kw>¦×3?#Ëþ8©09kjþ>E":J97:U87?_Âº=ÃÑz7ÃÑz7\þÃ<1(0?-T¾>7ðl?½÷>îH->]?À*´M+:9n>Qº(Ñ:£9[??Ìº=¶üz7¶üz7\þÃ<	?©¢>¤}X?SÔ>ä>Úå@?3IE¸¡9çK½¹nÍ9Ó90ù>®Ïº=©'{7©'{7\þÃ<t?d4>ÑÏR?ó?ñÜ>óÛc?&H§8¯]9Æ,A>"Æ8»E9ªV>$»=R{7R{7\þÃ<ê>!? ×>¬á??ÔC³>°;>è00?àH7V8,9yV=£ÂÌ9ëR¬9æ?¾R»=}{7}{7\þÃ<¦Ô>t©o>7ýb?ÛB?~Lá>©]?ôè¤9{wÍ9ôwÍ>#®9ËGÁ9áú¼>Ó\»=¨{7¨{7\þÃ<	Þò>Ðv¡>5@?[Ï>=xA>5?: º7s9ª=Ù:¦/:?o»=uÓ{7uÓ{7\þÃ<ë &?1ÇØ>âÆD?KA°>3t>[Å8?	¸+®9=â½óhk99tË>â»=iþ{7iþ{7\þÃ<°,ü>VK©>ª>?¼¿>èY>wk/?|b¥8z39! >6ð9ñ Ê9í?0æ»=\)|7\)|7\þÃ<¿a?^jÝ>2?¢?ÝFí>-?
9´St9ÞÓ?ü¶:_~:'î?y¼=OT|7OT|7\þÃ<S¬?µ?,f?¾ú>Ý$>û6P?÷w9 MH9u?_³:EÒ9Y1?x¼=B|7B|7\þÃ<»¯X=~=kþ/?Ía<oY<?Ä"¹â]9Ë»¾i¹Þ o9®é¾ô¼=5ª|75ª|7\þÃ<3>L>Jú= ´P?(¡>ÎÜ_>¯J8?Vk=òy=ÐüZ?
h9½B9ÅFÕ>h¶¼=(Õ|7(Õ|7\þÃ<ûü>áÒ=AÑ+?·>a=ª3=ÿö ?![µcR9îQ».²;;;Ý(?üí¼=}7}7\þÃ<7*?áâ>Ò¨@?ö>rgY>\8?²8ñQ9!Y>Ië$9©L9J3>Iô¼=+}7+}7\þÃ<ÉP¾>öÿ~>à??ë)¤>Àq>×-?	Ú8*,9Uã=é£O::p°4?D1½=V}7V}7\þÃ<¿0?h°>?? A?_Í>µ[q?¯Î_7Ù9îÙÀ<gùý:ã~°:08?l2½=õ}7õ}7\þÃ<^3%?<W¿>Å]?û?\µÉ>L@?ûù9+ªk9&$?ïõ:#·:÷.+?þ>½=è«}7è«}7\þÃ<(	??r>á?'L?Å+õ>ð+U?{I^:A
X:¯±?Í:ëM:á>?D½=ÛÖ}7ÛÖ}7\þÃ<ýáØ<~<1#/?\;<ªÿ`<s?(Å ¹¼²a9×Z¶¾_ç¸ú¨9>6ù½{O½=Î~7Î~7\þÃ<°ã	?Ú©¯>\óH?0©ï>Ôª¨>Yà5?ð!9(ÚV9¾é¿>A×I:zÐ9Þ¯w?ûP½=Á,~7Á,~7\þÃ<o?Vî°>'âI?Æø>¡k¨>î=?vÎ¦·¯a9»=½Rá\9£p9Pûê>Êf½=´W~7´W~7\þÃ<
ö>( ¤>â??Ã¦>]r>¹$0?¢ê8(9?m
>7¤:¦X):sJ?¦½=§~7§~7\þÃ<hÜ?|ß>Å?c8?¼·¥>?Qçí8;Zv9b8w>þì;»{;D
[?¤½=­~7­~7\þÃ<eVM?Ç·?§G??4.?Ç>?M»9=î^9¸·>D': 9ÉÁ?[¤½=Ø~7Ø~7\þÃ<Wý×>tWK>1ö?o­>Î:L>vfY?¢·8Í~ 9it>Ç,Q:v:ON?Êú½=77\þÃ<p=»<Y9?4Ä/=.Ìü<6þ1?}Ê8U©9MeD>VÊ8Þ9õ¾>û½=t.7t.7\þÃ<î¥£>ÆX>âBA?kè>B¦>ÿî2?**E=Òð<0Q?Ì9ßo9ËxZ?­¾=gY7gY7\þÃ<&*>qnõ=,j1?®F=ë´=ÊH"?JØ¹$k9÷¾D=:ü²J:ÃRE?Å¾=Z7Z7\þÃ<gH'?0cÖ>ÀG?1>\¾V>3?7&&ß8µ³=*³;®Wä:ôw$?õv¾=M¯7M¯7\þÃ<^-?ÁtÞ>G?öã>ÙN>¹T>?clÉ¸C"9ùã¾¯t::dD: y?S¾=@Ú7@Ú7\þÃ<¾Û>pT>sºR?$?äÌÀ> <?8xi8ãº?² Æ<ày`<b?Ý¾=77\þÃ<,/W?%Ûð>Ð¶d?ÈZ?O¸>ù«L?7Ë¹jo%9W'ã¾cá:,Ø:Ý"C?`¾=77\þÃ<uÀ>ãe>4a>?2ë>Tªª>L0??<è¸1|9ok¾ÊV£:ÔoN:
J?S¬¾=-7-7\þÃ<Ôú?Ò¯>w@?©>po>ßV5?q
9Zx9[>kAK;õ;¡¬C?,®¾=C7C7\þÃ<¬ú>Ð>dúN?>Þ>wU>  6?Lä`8ô²?9Ê)>å­):ììã9R>?¹¾=X7X7\þÃ</»³>½~C>u[k?/×?ò{­>¬ZN?@<ÿç;çS?m×ñ;ö¼o;?=¹¾=ùm7ùm7\þÃ<Hs?^>¼~v?Hj?1+õ>^t?n½Á>^¾'>FÖ?2v=¬Æ<â?¹¾=s7s7\þÃ<ê?©>86Ç?:¾§?U`÷>9­?~NÞ>ïì>òµÜ?f¤=¢¼<Xß?µ¹¾=í7í7\þÃ<M?¾
ï>×?¾¿¬?1·
?g?ö>W?Ò=	¨?Rj=ªê´<öÈ¥?½¾=f®7f®7\þÃ<¯4?	?{?7Ê@?µÎ>ëÂn?àÏ|9:»9Ð¬>Å%»9Þ|_9_V?¾¾=àÃ7àÃ7\þÃ<½¬:?eSÃ>g©t?[33?fÚÏ>àµ\?S8K>9Ò9>éS::1N?ÌÈ¾=YÙ7YÙ7\þÃ<ã*?â>I
A?·i¸>-_>ýà7?{Ø8{f9T@">\â»:N:p;?å¾=Óî7Óî7\þÃ<C?	?âz?%j?ç?ðÑg?	ú^9êæ9¼÷Ä>ÑP0<­îÐ;	X?«(¿=L7L7\þÃ<'ÓÇ>0h>1G?;Â>P©>Ø56?Dg8Å8ê¿½>ú÷:ïá92?¥-¿=Æ7Æ7\þÃ<ÚAÔ>Êôy>µcY?
p>f)?>Å@?èQ{·Í9öû¼s9Z9	È?<¿=?/7?/7\þÃ<çÆå<®©<>U-?ÿ;Tb;Û"$?>·Æý9Èð½tÂ®¸Zè8pã¿¿=¹D7¹D7\þÃ<Û7>¥¢7>á§G?a>¬">ñ1?û·H.95â}½V%Ë9Ès:;´>J°¿=3Z73Z7\þÃ<'ð>×¶w>x?bU?
b'?Ã(X?Ño9ê9°ó>ó9bzî9ª³?$¶¿=¬o7¬o7\þÃ<òmL?ÉV¿>ÓÁ?¿?M?îfÏ>ªW}?Æÿ90Þo9hà?Ï(::t*?Ì¶¿=&7&7\þÃ<ª¢£?®µ%?¦Ë|?@ö?¸ ? w?h8:TÇ_:pø?94<Ô)<Ö	I?;·¿=77\þÃ<>d?¹jû>	Äh?wE?!MÐ>üØr?vK9³9À>Ö½;gê;¯âm?HÐ¿=°7°7\þÃ<U,?¦>Í?`_]?åÉÞ>p_~?p×J9Ù£9¾Æ>÷#;Ú³Ø:z¥@?Ò¿=Å7Å7\þÃ<d!¸?£"`?ÉNR?h?þ?ÍÆU?èV9:½9AÂ>+3¸9cP9Ë$!?ÿ¿=Û7Û7\þÃ<KóÇ<}<P!1?ö<	àÜ;¼C?Þ¹á|9Ê¾õ%O¸=«J9<Ô¾tÀ=ð7ð7\þÃ<Fò=Åæ<®þ,?ä!<â<Ù
?6|ü7`¾9óOÊ=µ¨Þ9h´êºü=À=ÿ7ÿ7\þÃ<l	=É<¯0?,å;Ûm³;|#?KpR¹t1*VÜÆ»eÏ9³v9X7W?tÊÀ=y7y7\þÃ<ûñ>ZV¡>âI??	¸>?>i4?ÿ8ia9t£=)Ú9õ¬9[F"?áÀ=ò07ò07\þÃ<Áî«<½ß<2((?ù$À;U;Ù§?îº¤¹Vú9ÿ
¿·Ù8(K9¹E>µÁ=lF7lF7\þÃ<`¢?VOÓ>«<?Èº>è>1?@
¹<:ç8¼¿bèf:äò:b1S?#Á=å[7å[7\þÃ<Jü<Øæ½<x
*?BÉ=G-¢=jØ?hW_¹0¤8ªjÈ¿ÕªA:X*:ý#?Ü'Á=_q7_q7\þÃ<õ»?¤¬æ>c?¶,?>nÂ?åã8Ìq9ç< >-%:;Ò9£Y£?«1Á=Ø7Ø7\þÃ<Ñ+?O»>ÛÒj?ö?á*>¤O?hIb¶ª
T9q¼¡<ó£<=?¨CÁ=R7R7\þÃ<§´G?ã%À>Ú?ØÑ½?6þ'?l¡?ø´ß9^4Ã9°?hT:$`:ýv?9MÁ=Ì±7Ì±7\þÃ<v£<?Ú>Ym]?F?µ.©>µ°L?>
Ú8kg9Õ2q>T¯9ÌÕ92¦>eÁ=EÇ7EÇ7\þÃ<ã«h?aà>û¡?:ã¬?;£@?úÀe?°èY9n9Ã»>«:m:Ü²:4+H?v}Á=¿Ü7¿Ü7\þÃ<Â
=	+Ç<V5?$V<Û	â;\,?éHR¹ô69ÜÞ¿	7n.9/fã<DÁ=8ò78ò7\þÃ<kþø>M(©>Zi<?½
?¿Å>Èg3?9ï 9ù×¡9Ø~>ÓÕ£9Ä­Y9w­@?ÒßÁ=²7²7\þÃ<nè?ª¤Ï>)À=?æó>Á¿¯>Tl1?É
8îÉ9Tü¨='³9îá9¢Ë>`Â=+7+7\þÃ<ÜLÎ>±>B?Æ®À>À}>b7?TÚQ6øÁ8÷z<Rq:zX:z×?F·Â=¥27¥27\þÃ<E_?§[»>´vM?ÂFÙ>î#>Oò@?'677Ï9j=³NT:EÈ>:q?ÆÂ=H7H7\þÃ<
¡õ>^¦>Ë<?c_>[m<>²h.?B,¹Øa¥8ÄR¿}k9@¸9"p>1øÂ=]7]7\þÃ<_a
?¡]²>aF?{v>o0>ÅÑ2?C×¸èÊ7©&¿ >/:7ãË9>	\?Ã=s7s7\þÃ<Ð0
?VT½>Ýè>?pT?èË>>??zÒÃ8ÿ9BR->j³9ôã9ÁÃ>½Ã=77\þÃ<ïw¢>éY>þÝ>?ü3?.çò>þ°=?Â09ïç9»ÿ©>R-:Ië1:ßÏù>9Ã=77\þÃ<ý-F? ?¸@?Áâ>XF>C¼<?®U8|,J9!*/>W<:`4:ò+?L_Ã=~³7~³7\þÃ<¹Ý?¶>¼ÑY?Õ?JCÊ>«ÿI?Oéæ9Íî9Bø><£Õ9¢j¹9j{?«oÃ=øÈ7øÈ7\þÃ<|?o§?æ"b?%ÔJ?2Ðó>÷T?í9EÐ97ªA>>µ#9±|9úÙ¥>#¤Ã=qÞ7qÞ7\þÃ<Ñî??g?þ
I?ÖÖ>Ko?Ø4Ý8ì>9«M>È§	;M»:¶ß;?·Ã=ëó7ëó7\þÃ<Ì3?Ä;Ò>Z?lhü>úØ¢>:eF?oï8©ãÂ9EN­=~¹y;¹ª+;Á3:?äÞÃ=d	7d	7\þÃ<ñ >LN>È·G?¶:¶>Z>4S4?ûÕ¾:H	:~k(?ÛAr9"	ï9 ¹>î-Ä=Þ7Þ7\þÃ<Kì>v¡>¡^C?LcÎ>\*>\L2?ü¸ùm9Ãâ«½Àè:uß:¯ü>öCÄ=X47X47\þÃ<áò>5>)T?Ñª>R\>48F?LÜ·«J9]8½ ¸Ç9Ù9Î=?ÔTÄ=ÑI7ÑI7\þÃ<Üå>5>ìD?ü>S¹C>3Ê5?§k.¹º¹8¯p¿ÅSÓ8pÁ8?YÄ=K_7K_7\þÃ<
×b?é÷>=j?Y ?SóÃ>D Q?]`89÷$9d?:!
;¶# :®Ð\?ZÄ=Ät7Ät7\þÃ<Ã·Ï>õt>¤úN?²9>}ø=f??b%Õ¸X9 I¾åË#89hÚ=³Ä=>7>7\þÃ<^;Þ>Ïà>,æR?ö?Ë><º8?å9>xÏ9p©
?êðÂ9lÓ9Mòë>zÄ=·7·7\þÃ<ó> lK>År;?.>]÷J>!M1? ÿ(8øC9ÏÝ=ùôÝ9!:³»Ý>ÀÄ=1µ71µ7\þÃ<¯5=ÝíÉ<üÀ1?lÛ<Ðî§<¥'?êÍÝ9N¾9Ã/?Ù9gÕ8
:?0ÑÄ=ªÊ7ªÊ7\þÃ<Ð¿%>iÏp=S4°?Ãó«>2ð]>¦WF?¬Ä7pq9äjw<¸f9ÞÖ¹9Ó>wÑÄ=$à7$à7\þÃ<Wüo?³²?:?i?ª{Ë?Hìp?7X?ñ\ù9â,Í9?b$ö9´ÃÆ9?ÐÅ=õ7õ7\þÃ<îÚ?÷>é÷q?LÜ?~¢	?hfs?7ßc9ò96ÊÁ>ßÖ¯;>nS;öçT?%Å=77\þÃ<R¼?îö²>ãY?=üÃ>dã>¬Æ<?yB¸5;W9ÜOç½ãk9}J*9>N1?ñ0Å= 7 7\þÃ<C-?^^Ð>,A?L$>éK>`21?]ëÎ¸úâ9Kç)¾­c¥;T¨l;-è2?&>Å=
67
67\þÃ<AÆ?l¥>RäY?4?úú>û8?)Úw9âw9½xã>ºré:ûóÅ:§ó?CPÅ=K7K7\þÃ<å´>(ýC>µP?=Å>½>K@?&Î¸~9KÉ¾Y:Lc:Á/?ÿWÅ=ý`7ý`7\þÃ<3ëP?÷ Ò>ðë}?^½-?±>¥z?9q9ò;?:Ô:Ê/:£ØS?ºÅ=wv7wv7\þÃ<%?µ'·>åJ>?So´>	Û>£(/?íû·5ð!9G!Ç½èä¢:Åk-:èup? Å=ñ7ñ7\þÃ<Í§½>DÆr>½üG?¥ü>ÅÅB>Á),?ºµ%8j²k9õû³=eW^;/(;OK?æ¿Å=j¡7j¡7\þÃ<8þð>ïu¥>n:?d>kN>H7+?¹
17	ããÀë/¸¬9üoN½çÁÅ=ä¶7ä¶7\þÃ<´­
?RÂ>Ëæ6?­Ñ>°ú>Å,-?òR1¹Íq9öÒ¨¾f¬ý9Mw²9Æð5?ùÅ=]Ì7]Ì7\þÃ<*ºÛ=´) =\/?Ð<?×;J2?7Ý¸Òa9¾¾¦n¹jê8)¿5ûÅ=×á7×á7\þÃ<R#?P¹>aÖ?Ø<Å?ÖW?5 °?ÖNþ9¡z9!T?;±E-;°\g?#Æ=P÷7P÷7\þÃ<§«?yÃ>¥HE?UMÛ>L>6t2?Ö}¦8úI39ºm>mP:ç8:¢?¨-Æ=Ê7Ê7\þÃ<ú=?j´Ê>ío?>?µ£Î>thk?®¦z8Ön9U>üNï9hY9Ò?<Æ=C"7C"7\þÃ<:ëñ<»<`%?åF=¼ÜÉ<S7%?¼Ð¹RE9k(¿*(;Ö(T;ë#?lÆ=½77½77\þÃ<r
?Îsé>ÔF?Ù·?íQ?£r{?ÆÂ9¨q9khN?ØÿR;U};RJ? ÇÆ=7M77M7\þÃ<"MÙ>ü>YA?@R>xÔ>+?éá¸ÉV9üWÀ¾J&9Øñ9Jõ>wæÆ=°b7°b7\þÃ<	´Ç>2>1>?,4>´E>©-?Ï{,¹t/ý8¯f.¿]Æ:kx:ijL?c"Ç=*x7*x7\þÃ<_°-?R¸°>ò{?aö?¦E¶>[[?í9i9ô¨?Ïe:r44:«¾"?HÇ=£7£7\þÃ<®s?~ó?ÙµU?B&?jÄ>cX?`Á8®k9_<R>¹Î<¹éª;{ëI?3_Ç=£7£7\þÃ<F?àÍ>Z§~?j[?CÞô>Be?o!9ÐÃ9×¿§>P:÷1^:N5?ÚÇ=¸7¸7\þÃ<ä\i?%Ò>$?»ðI?\ß>T@g?ú=9ö¡©9LZ>ï*:lì9n±8?º¤Ç=Î7Î7\þÃ<$Òå>Ó}>	0=?çh³>6i>Ê0?åvË8C^9`Yj>å_;c;dÍ3?Á¬Ç=ã7ã7\þÃ<U.K?æJî>GZ?Ê.#?7Ö>ÎÁB?r}9õ<Ó9¤Z>,Ù9ÍÂ:À¿>¬°Ç=ù7ù7\þÃ<ò¿>´¥j>ÑQ?Á*V>ËÈ>Ù.?ùá¹Ä$9¿í¾N¸9Þ¬9C_	?¸Ç=}7}7\þÃ<2x?#ª>7ÖK??7ÊË>ï7?"%ª8@9Ñí%>æE9øº96>¾Ç=ö#7ö#7\þÃ<uKì>ëÛ>íÓI?°>$L>Ö²3?Wü·ªJ9Ð[½­q(9Ív9²X >PÖÇ=p97p97\þÃ<Åcñ>à<¥>ý:?¾M>£Ö<>ï-?{¸ÔÞ<9Î6Ð½Dtñ7¯ªo9bô=éÇ=éN7éN7\þÃ<Fy?	Ä>jqZ?0æ>½¥>ñ¯1?#ö·vpf9ä
½&:òðF:48?t
È=cd7cd7\þÃ<:??Ð&ß>»[?;jG?pT?çF?"å°8à©¿9)Fì=GÍ9$9èä?ÁDÈ=Üy7Üy7\þÃ<ª­>s0l>²;?°>cé>J+?Èn¸V&9D¼~½R:9'9xâ?QbÈ=V7V7\þÃ<sh?>ës`?Çm>^->­6I?þ¸èP9Êÿ¾XÖ9³|±9ó?×rÈ=Ï¤7Ï¤7\þÃ<P¡°=¨=M	-?ÞîV<L<Eé4?ù_à¸E*19Ì¢¾?Y¹ÿ<9>"¿
È=Iº7Iº7\þÃ<é?,R-?áñ[?c$?ûÀ>ÑZ?$u9>Ü(9üÇ9?Sç,:-+Æ9¤\_?ÝÈ=ÃÏ7ÃÏ7\þÃ<{¶Ø>0>ÀD?o.Z>F°>¶5?~9#Ù­9S¾D>ÙP98Üx9=¾?ìÈ=<å7<å7\þÃ<9>4>ÛE?Ç+å>Ç>f¸:?Tù8&¡¤9óB>C:eô9}`L?µÈ=¶ú7¶ú7\þÃ<ò.?bè>G	@?¼:ß>ñ >Që1?9N²w9Uÿ?«÷ ;<\k;V/?(ÏÈ=/7/7\þÃ<à>¸><M?Á>öÕZ>46?ài9`"»9Y$5>i:x:üIb?¡íÈ=©%7©%7\þÃ<­ù<?k>?³<?#¼>1²>,+0?§B88ÎN9§ä=n%:Ñ¯ù9Ç÷?ÊóÈ=";7";7\þÃ<7=ÓÁÀ<-+?$Æ=]ñ<Ñ}?ó¹#&9­Vð¾øÝ0:³:¥.?ÍÉ=P7P7_Ì<­|?yà>}?Bu?ªýì>W^?<9÷HQ9À>-á:U:çC?IÉ=f7f7_Ì<&?2Æ>¬V?`1ò>¡>ò??dá¸ÙvO9h¾RZ;^·á:ý%?ZÉ={7{7_Ì<«ä?¼>Q=l?QD
?,¥>¦LV?»:Ì9`90H?~ÁÈ<Rì<'¦7?ÀuÉ=	7	7_Ì<<©`?¸Eª>Òâ¨?*\?Á>.|?²ó8lP9dæ`>Ò:2´2:¨<?äÉ=¦7¦7_Ì<5K?åü>pUN?~?ÞÉ>NË4?ðÛ8Cu9&³ =Âô9þ	9H³?s¯É=ü»7ü»7_Ì<CkR?
ÿ>­8S?`?d>.p?¯Yy6Å"9ÄgÚ;½Õ:e$ð9	1'?ÃØÉ=uÑ7uÑ7_Ì<¯}ñ>sW >ûÇ@?©z>³ÆS>-|3?òÅ·9Â»?½wé(:£m+:	>ü>²ãÉ=ïæ7ïæ7_Ì<ãÁ°<(Í<Ãø,?÷Æ<´Î;ö¹ ?ª¹|M)9|í¿%I694ü9×>pÿÉ=hü7hü7_Ì<ùwr?9Ãô>Ê}?ÎUf?¦?0b?³Z9ï£Á9{>9à;PÅ­;%?_2Ê=â7â7_Ì<¡?D@Æ>AJ?¤ø>7Û±>=ñ2?¸cB¸GY-9T¾/;:?ô:¥?a7Ê=\'7\'7_Ì<N?'Ã>g;A?2IÈ>(z>9@?¬»Ï¸xW8ùEw¿ºöe91½9°>"[Ê=Õ<7Õ<7_Ì<Þ½Þ>;<>X÷B?ðù¼>îù>P/?ß"¹9+º¿?ñ8FØ|9JBt>zÊ=OR7OR7_Ì<'Y?Q¿>²zU?Ú|>14(>ÜØ??i¹ÚRÛ7I³À(:=Y:ßy?Ê=Èg7Èg7_Ì<Â>Du>¬Þ>?_¢v>Ög3>'÷/?rÀo¸än9v¾ùÈ±:JÚ:åL?°Ê=B}7B}7_Ì<?<Ö¬>rgO?XDÜ>U1>1Û@?ÿÞ`7ªÑ9S¶Ø<®ª¯9_K9ª]? Ê=»7»7_Ì<a¬ñ>!>S=X?NÇË>~>K¦;?r¡¸c­9+ï½l:ê>9ÿV?©Ê=5¨75¨7_Ì<ùa>ëà>t3?¥?V0®>T?ê6ÿ9dþ9j?®´<ËA<
n?¹Ê=®½7®½7_Ì<ÔÒ¾>->$??¤¥>ð#n>Ú1?ñ78½i98¢<Û®9qÓX9fM?0òÊ=(Ó7(Ó7_Ì<À4?XÎ>Åd;?º­Ó>£>ø5:?æØ7J9õÿF=¦Á:HÆ9÷£B?÷ýÊ=¢è7¢è7_Ì<ÇÂ'?.ä×>íF?HuÔ>_U>9³3?¦Ó9oYÉ9(?.:Ôó9T>
?ÄË=þ7þ7_Ì<
?r»>{¬W?Ýzô>Oµ>FN?8Ï3¶¨Ó}9TYµ»D#:ÔÞ¿9Y?íË=77_Ì<à¹?¾º>¿??ºcÕ>ið>Ó2?´[Z9¦gé9)o>í½9îC9·Ð>á%Ë=)7)7_Ì<¢?¢»Á>(Ò9?Á§o>%->Æ0?à<¹Mö7ÔzCÀC::ld
?ñË=>7>7_Ì<Kò?<?ò{?tb?Ìö?&²M?gB9ÍP9ÄXî>.I;:ÍÅ9dr?«Ë=T7T7_Ì<t=ç\=¹Z-?^Æ=æu=ö²"?¬M94pÀ9nÍ>9¦9üS
?ÐË={i7{i7_Ì<ð­?ÝU?ªÝO?-ñ ?ú¾>¼W?"	9Þì9ß>á­:¨º-:¡?MÚË=ô~7ô~7_Ì<Ù?v¬¤>»eI?TÑ
?Z'Æ>W3?ÇN9Ôu9Î×>×ð:PÆ9nE?óÌ=n7n7_Ì<íJ?xç¢>,?h?~	?Å?p :È*¢92T?RÔ9®9ô´?¦Ì=è©7è©7_Ì<8»?Nu·>ûZK?½Ý>c>ÝZ>?Zî8Jðw9[\v>Ö_98B*9ÎÂ>Ì=a¿7a¿7_Ì<Ô»>ôe>÷òQ?P>:>ßÇX?#Ú¸?9ã1Ú¾¿â9 &ä9<,þ>À$Ì=ÛÔ7ÛÔ7_Ì<7	â>Ë^>ÈN?ø)­>¶?w>üJ3?+¸d;8E÷¿vñ9¿Ô¯9äÆ/?/Ì=Tê7Tê7_Ì<1æ¸>;I>xek?­G?/£÷>úON?Ñ{67ÎËI9ç<|-4: ô:þ?¹Ì=Îÿ7Îÿ7_Ì<T?¸¾>* @?°±>vÝ5>ì6?^¸þyh9&«½YÄ¦912À9!Þ>ÁÌ=G7G7_Ì<2µ>Òy>ÅÞ9?>%J>0Ü>Ñ-?'9`yf9Ñ >?:ÊÕ9`+?mäÌ=Á*7Á*7_Ì<Ã>@>÷?ãÁr?¯À	?a?/ÊU99²Å¸>wX7;ÈÇ:Êïj?øÍ=:@7:@7_Ì<AÞ?Ò_¬>®Z?Y?ÉÀ>ïB=?ê9ä<Ï90¾½>!!:,w$:zÎú>)Í=´U7´U7_Ì<)â?ºZ?Ü?óDy?{ö>½r?Ñ:Ü>G:?ô´:B:ÿÿl?iÍ=.k7.k7_Ì<dL?Qæ>-·?¹Ý>±p>DJl?sÔ·N9Zý½s;ü(:0à_?¦+Í=§7§7_Ì<>iy/>°dT?Ëxý>þ>~øM?n¸`<I<¼B@?FUe9°úÈ9Ü>@7Í=!7!7_Ì<¹K?+±>ñQ?¤>ÈS>·8?¬û¸ÀKÉ8ô¿R:ß9ÌLZ?ÍCÍ=«7«7_Ì<ûr¡>Qù\>D
;?
Ék>,¶6>b.%?là¸ê<¡9Î(2¾£B^9Eä¢9Ú¦®> MÍ=Á7Á7_Ì<mÑè<O"©<$20?!J=o×"="â?X¹ò9"×å¾'§89¨99¼ýf>I[Í=Ö7Ö7_Ì<Ó!?^KÏ>[ûF?í2?@Uñ>\Í=?Ã¡¸9åÿ	:Ö@«>2Í ;ß@º:d]?çgÍ=ì7ì7_Ì<Ìý?¡_?Q?Ý¿±?ª&?{ ?´ík;5;H.b?£Û9þ9Ó7?ïqÍ=77_Ì<uÿñ>ÚF>S²V?¦Ë>ºÂ>XD?~Ô÷¸µ9®.¾í¦:.©(:dÄ|?X{Í=ú7ú7_Ì<õïû<äv³<ª°3?d£;áîy;Ë	'?l:Ê¸Ez9PN¾fµ8~Åß8BÏ>Í=t,7t,7_Ì<ü·>az>¨´;?ÀE>°Å
>¿2?´%:¯Ì	:$Z?<Î	<È¿;0ó7?ÍÍ=íA7íA7_Ì<Ü??É·p?®Jm?tc?,PU?Ó;9æ9b>¼|§:Ø_:Ùó¡?êßÍ=gW7gW7_Ì<gÃ=LFM=TÎ+?R¼<;8";Üë?P&¸·/G9ü%¾ü9DJ9Xy¦>(íÍ=àl7àl7_Ì<Æ#q?÷Ó>×?;8A?é¸>uÀ?çÄF¸Òt9ÎÃ½L&Ý;_,f;¹öu?5Î=Z7Z7_Ì<,1?À}?ø6|?
?ÁR?¬"?Q9<¨Z93?èÑª:¨Û;:Èh?ò?Î=Ó7Ó7_Ì<¶Ì?U×>r¡?j?Îü>,Þ?d
`9z9Ê1Ñ>*ì:ÌUè9öç¬?áCÎ=M­7M­7_Ì<Õ:$?í
Í>WM?¼Í>q>³;?§¯|89tÚV>i;D°;<ÄG?¨Î=ÇÂ7ÇÂ7_Ì<=Õ´É<é'?¤FØ<KÖµ<>?ÜI8¹59Âk2¿ræ9«9ßø>ÇÎ=@Ø7@Ø7_Ì<Ì3Q?ô7?úø>?Ö,>ÅX>ip8?
a¸9Ô}á½O&
:,:w?§Î=ºí7ºí7_Ì<®J
?ÿÝ°>T*H?·ø>MK¥>u@?Ù7T0d9ñz=:w
:%2ê>ÊÎ=3737_Ì<]ÕÍ>¬>lÁL?}>sO>>??ËÁ·*9û?)½(\¸6Nù}9®Ô9<~ÞÎ=­7­7_Ì<Yi?Þó³>ÅeW?JI»>\#m>×.J?l¤ 7¿X9b¾<|¯T9Á9æ<?þÎ=&.7&.7_Ì<ñÍ®>wßm> <?[>£m>ª*?[7¹å'9HÍe¿¹´8M/8¯ì?ÍÏ= C7 C7_Ì<àÉ>>ëB?èTÕ>iº>Ê2?ïj!¹K!9S¿jd97År9Ñ4>´Ï=Y7Y7_Ì<äÊ
?Ïx¢>j_?¾>%ôl>æéM?*³¸¢<9ül-¾áå¢9cÚÓ9é×Ä>ÌÏ=n7n7_Ì<>
§?Ö?ßÞ¡?_É?Y¯Å>@­?ç(9uU9íf>g;¤¿ö:9p?A,Ï=
7
7_Ì<&û<½²<ÛÚ3?ñ=©ã<`¾#?`¹:!¼8
ðº¿B:¸\õ9ù½5Ï=77_Ì<WÕ> J^>rÄ5?9E>.jD>0Ê)?6·Å¸Ôk[9­f¾Xü8"9){S>\kÏ=¯7¯7_Ì<ÝÙ>Èå>½ËA?Ç1?9Øü>rE3?[X ¸°D¨9#òs½_Ý9©9PU'?8Ï=yÄ7yÄ7_Ì<-{?ûq?Ax?ím?p{?Ñ[k?xS9&9ýx·>x
W;ÿÓ;ÊÎP?ºÆÏ=óÙ7óÙ7_Ì<è	?ý¿>ã7?Ò>ÅAJ>öÖ3?ñog¹x¿y8!;í¿Îí;àûY;«)?AÏÏ=lï7lï7_Ì<½WÉ>wY~>7¦J?S«i?.ì?¡;?òm¯8Î³9EÅù=õ9ó9
í>éÝÏ=æ7æ7_Ì<0?4då>vE?KÅµ>@>>1.?Qõ¸âP9Á¾ Qw:8ðf:ö	?"çÏ=_7_7_Ì<@*?;(Í>2qT?Àtõ>bû>cD?ÙÅ9Áé9OrD?Ø!¼<öß~<uö<?Ð=Ù/7Ù/7_Ì<?mB²>ÔÜ<?ü§>á°v>àR.?z
Þ·ZpK9>´½
;ä:j?~Ð=SE7SE7_Ì<4`?¹¾?3??Ó>cÍ>75)?ü2¸2lù8mE7¾zk 9|K¢9Ù
ý>]]Ð=ÌZ7ÌZ7_Ì<Ä
?Ár²>mG?òu>!R>*¾9?Æø¸Êç8¾Ñ,89aÏ9­c>j§Ð=Fp7Fp7_Ì<|h?êó>t?[s?¯\?¾g?V9r29+äÇ>¢:&a:Ì)?D«Ð=¿7¿7_Ì<bÂÁ>8Ng>þqV?ä~>î¨.>Y:?K»æ8\øO9R>Â¤:l[:79@?«Ñ=9797_Ì<±OÉ>u>6½I?£Y{>->ck9?Q$¸¦Ø9{½Áý:02:óe
?LÆÑ=²°7²°7_Ì<õ¡>D>z;D??IÖÍ>LD?]0="×<æQ?·8t:Ú#:Íª??ò1Ò=,Æ7,Æ7_Ì<US?k¥>4}}?ÏY?í"?ûR?Ùì·9CÍ§9L?ÚOP;¤Ìû:}ÉS?ÆYÒ=¥Û7¥Û7_Ì<Çw.?uhì>9í<?Pàè>ö»®>f*?_5>¹|*+9=¿WG8yº9ñ =¤]Ò=ñ7ñ7_Ì<Ú?ËÌ>h8=?´¨>×û|>0*?vÅ¸qhz9 )½ªÅ9¯±9ßye>Â~Ò=77_Ì<p=?YT¼>×?ÓX?¹K¥>lK?^9ÂÒ9g1Ý>éÅ¡:
:'Ð?e¾Ò=77_Ì<ðÚ?³i?@r?»¸??#?­#}9ÒÈË9#>²}n:JÅ»9?¢?öÆÒ=1717_Ì<òÐ#?AÏ>ãJ?>ÚËP>yJ4?^¡Ù¸nC9a¾b;ä!H;[{D?íÑÒ=G7G7_Ì<[(?F©à>×??Â°>ÿéq>Þ;?TIØ7×w9°R=ï99êÂ®9AàÎ>(ãÒ=\7\7_Ì<ã-?~ >¤U?ÍÑ<?g²É>Ú§o?&S§97[9Rs?lÌ9ËÐ9(ú>£Ó=øq7øq7_Ì<[)?;?0R??IP?h?À3?#g8³¯8 c¨>^:É{:Ä)?71Ó=r7r7_Ì<[Q?H}Ä>&?®»?_?@{?Yl9wêå9þ>íxT<ýÆÿ;I¨T?2Ó=ë7ë7_Ì<ßØÐ>o>ÆZB?æ³÷>D¯><5?K¸¼Ð¼8Ój°¾.N_:Ý9
?ºWÓ=e²7e²7_Ì<>Â?ó5´>ÅôG?Î·ý>wJ¯>ÅD9?jJ·².!9Yh½É÷9¡äÌ9¬Ë?q\Ó=ßÇ7ßÇ7_Ì<[ ß>H>êI?1?«³´>;ñ@?åDË8Vcò8,¯Ö>3á'=kÐÇ<üW?$yÓ=XÝ7XÝ7_Ì<¥Û>rRj>co?à>>ç>oQ?$LÜ7bþ9¼þ;=Ð!:t®ë9çÃ/?Ó=Òò7Òò7_Ì<ßçö>D#¢>ëB?D3À>¦0>Ý|/?ëf9à]ª9:á¬>¿,q8_9ÍÉì=¡Ó=K7K7_Ì<b¬>ï¾º="3?êÇ/<Un<fÖ-?^wý¸ÄtN9J%¾	?¥8ò³8uë>óªÓ=Å7Å7_Ì<X}¹<1E<`â&?|îð<£«Ã<ª?^È¹ôV9L:¿*Ü7ÿ]Õ8#>±ÒÓ=>37>37_Ì<ry=	=LrI?ÌVc=F£!=H4? G¸«»T9Õï½XÇ¦9;ú¡9IË?aæÓ=¸H7¸H7_Ì<îE=u=¤ª,?t=dÖç<1$?»8âÐ^9ÔË>6N¯9/J9(÷]?ÎçÓ=1^71^7_Ì<E]?ÆòÎ>øÛ?®Ãl?ãéý>¸µn?a9¬®9cÐÞ>ñMå9 
Á9}?îÓ=«s7«s7_Ì<êk©=×H=·ÈX?A=ô<­J?u2}=Ú^=TÖt?Ý=&¡¨<û'I?}Ô=%7%7_Ì<$fÓ>Í >`G?âæ>v >åÏ7?æ+81)9Þ>:¿|;ëWÔ:ëZ?u$Ô=77_Ì<\x?(àö>3ã?¥^?>ý>°a?UZ99ZÜY9ÍÙ>õøB:I:Êö,?\<Ô=´7´7_Ì<¬I¹<=<¬0?Pó=O=R²"?<¹àÃq9Z¿N£8MÀy9è=JÔ=É7É7_Ì<Æ?W6?M?Ò?åF?g?ák°9À þ9¸±>"m~:þ*ï9*?uxÔ=ß7ß7_Ì<[:Q?Øå>2	i?\Z?r?vLT?Ô±§8÷ç>9Áß`>¿É:{u:	úI?âÔ=ô7ô7_Ì<?6Ë>»$D?Û9Û>Îç>ê¹8?	í^¹ºQ§9ª¾å0;æ;ë&?ÛÔ=þ	7þ	7_Ì<VÂÒ>¯·>AãC?×Ã>{,>Þ4?L³¸àéb9/òI¾
:þ}Y:¸¤3?Þ>Õ=x7x7_Ì<ð=/Õ<0?îAÑ;ÚÉ¥;¢!?á¹u²9Úä¿½%¹Kïÿ8i/¿o`Õ=ñ47ñ47_Ì<g?·Ö>H9?gs>33>.?ÃLP¹&7I9´¿[ìN:¯bÍ9Xõ?*dÕ=kJ7kJ7_Ì<øÖ=zÙ=Ü@?ÀD<òB<$*?9Ó=¹£õ8nÕE¿Q9pÅ±9½,È>ÓuÕ=ä_7ä_7_Ì<nÂ?ÉI±>D?ëQ²>¤h>º/?óå¯¸³æC9MÜe¾&:6y:z	?¨vÕ=^u7^u7_Ì<úDK?ñîü>ã»M?ÓÉ
?´>I?N"Á¸92`¦¾)XÆ9²à9¼ùá>½Õ=×7×7_Ì<jø×?K·T?Sõ?ý¼?|2?ç?wiF9y½9eù>º]:ë9/sq?ÝÕ=Q 7Q 7_Ì<at?à
?á]?IæA?É?êü@?$9?#9cÈ?é®Ü9-¯Ð9\?CìÕ=Êµ7Êµ7_Ì<_@ö>¤,¨>õl;?õt>úÈ5>{,?#%¹tB<9hà¾í<ò:?\·:ì)?Ø'Ö=DË7DË7_Ì<KO1?ëÒ>QW?+?ÿ¥>CR?/w8"6ß9+¿=öB@:­õü9B?¼.Ö=¾à7¾à7_Ì<ãQ>?ê>]½O?HÐ>ß>ý9?ë(¹Í´8p¿+V~9¤9¸pÆ>Ë4Ö=7ö77ö7_Ì<VT?zÃ«>r¼C?úk«>Øj>SÝ:?Ù¹,îæ8à-¿ µ:l:y?IÖ=±7±7_Ì<vÛ>{k>Nö<?r3>%9>F².?§Ù¸õ8¸â¾ªÚ9ü-Û9>¨>=KÖ=*!7*!7_Ì<k#9?l¸>ß~?þ«?£Ì"?¿|X?ú²¶°i9zC¼zß;µÀ:)pD?qÖ=¤67¤67_Ì<y¬Ö>>¢E?-f?C3?óS?§W9þ.µ9Ä:?>×Ï9æI9'?¸Ö=L7L7_Ì<å?5¬>tU?M?g,??Ã>?æ9©£9	jÒ>l¬:&w :0í>Ö=a7a7_Ì<o?+½>¯vC?×Gp>ò;'>Éè7?×7Qw9ìu$=BÆy7¤9[=Ö=w7w7_Ì<Û>0Ì=U¨D?È1
?kÀ>éÛ7?là¸P&9ä2­¾$é:¾&T:6?¯Ö=77_Ì<î_æ<L¥<Bd2?qø;c¾;ï\'?êÉ¸@Ó 9Jþ¾
O9G?b9V¬>QËÖ=¢7¢7_Ì<þ+=/Àý<^-?om<1:<ÈQ#?6Á¹Þ³49¡D¿¼8r]9:ã>ÞãÖ=}·7}·7_Ì<¬?±êÔ>D[?Î×?ÒHI?,?,ò:#3Ü9ÀL5?¡:Ý¡":äS?$×=÷Ì7÷Ì7_Ì<À]?	ô>h? ?k¦>>_?ËI7~29ü7=¬~~;Aå;U|q?ã×=pâ7pâ7_Ì<t<="=Ó6?Î«C=L{=='?%9ìò×9Y]´>pË¨;­î{; +?-×=ê÷7ê÷7_Ì<Þ>=Ú>/úA?ÎC>oDg>9Ã*?xLH¹ìAî8é6W¿Ïy':¦&:P?æ0×=c
7c
7_Ì<S?
Á>ÒhM?ChÛ>9>??xê8¬v9`ÿ#>/¡C:bú9KáG?W×=Ý"7Ý"7_Ì<}>?o¾>=rH?ë>wÏ>qO@?ÿ¼¹4ùÍ83¦2¿ì/r8êW9õ>äe×=V87V87_Ì<8ZÉ>5>å>?*å>öVW> :?I¹(8OÍ¿<Ï¼9E+:¨­>ð×=ÐM7ÐM7_Ì<!è>øÑ>£D<?Ë>-^>Nï*?´Ú·Bgó8Lå½Ø·H:´Y$:õR?.¥×=Jc7Jc7_Ì<`à8?ÞíÒ>ca`?ôè?Ï«?OC?î
:Ï¶¶9ÛF?Éc;/À	;_©S?æ¬×=Ãx7Ãx7_Ì<£È?_&l?lY?Ã{/?Ú8Ì>ù[?$}\·tl9£(¹¼v;òr8;e=?Ë×==7=7_Ì<n?\£>ÔìZ?Q >0>F>ûSO?XÌ´·q(r9"?½	±999>¹Û×=¶£7¶£7_Ì< ?	"¤>É'[?Wû?Ì>pD?=»¸d9lR¾|U:f0:Oü?Ø=0¹70¹7öÝ<eÿ>~®>Æ;?á¥>èq>A/?MÆ¸VÐ8¶ô¾Ú|z:´¢):ø=?ÄØ=©Î7©Î7öÝ<âé½>
É>ku8?
¡>IÍm>Æ`-?4Ga¸FMy8±Tç¾<:ª9D	J9ø±W?CAØ=#ä7#ä7öÝ<'?ðµ±><uH?à>ê´>ö7?Ï¸XHy8bV¿¶[5;R;P 2?¬AØ=ù7ù7öÝ<%Ü>þ>®G?æ­>q4I>çÎ6?Î#¹gÀl9(Ý°¾ôbÍ:²:°/?Ø=77öÝ<;° ?R%?íÒx?ì«Ö?ª{?I^Z?íºÛ9Yî:PÓ>Î£æ:½j:&{?1ÇØ=$7$7öÝ<ñ¡?!\£>o%K?Þí>e×¢>Þ[:?ÕI¸Éü9cæÓ½ïÝ:6:h<?ûØ=	:7	:7öÝ<!ü?jT­>çW?QÅ?Õ·V?æwk?Në:±æ9­A%?9Ú	;ØEÉ:ÓU/?7Ù=O7O7öÝ<gþ>h¸©>á@?~>yNK>ß+?óú¸vü¢8?XD¿©:p÷à9q+?÷7Ù=üd7üd7öÝ<;¬>ìÎU>U8N?í·>l->nU??Ð5u¸"#[9½:¾%<y8ñ±ý8Ô{>a8Ù=vz7vz7öÝ<~ÿ>»á >FK?Ï>è%>[MF?t¹ò)9	°Û¾\ñ9÷ä9MÅ?HÙ=ï7ï7öÝ<Ü-?AXÕ>Ê¯O?@p­>Vg>í??,]N6þ©9¶K;¬Bú:#ÞÆ: !?Ú=i¥7i¥7öÝ<³(?z²Ä>§n[?x*>5>É-D?"â¸WúN97"¾<b81Vs9¡¤=@Ú=ãº7ãº7öÝ<yÀ?!E >T?¨X¹>÷r|>ô;??ô¦8Úsr9nH0>ü9I9nð4?mDÚ=\Ð7\Ð7öÝ<ß}æ>E^>ÿóJ?û¢>sÀa>êÆ7?ç5¸~j_9#oÐ½)å:^
:ùié>ÆFÚ=Öå7Öå7öÝ<2ÿ>)Ü>¦ë\?vÀ!?	¼>o7\?´Û;¸UU9R¤½×9e9Pç?ÐJÚ=Oû7Oû7öÝ<Ø?RÏ>43??¹> ³>Y0? BG9Úcr9KrÒ>Ù:æù:V£9?LÚ=É7É7öÝ<Û_?j¢>Içt?Ì?Ú²>gÒM?5R¸ì:I9*ÞF¾u¯Ò9 È»9P?î}Ú=B&7B&7öÝ<Øà>I>!~D?öw£>^>fú;?¨<í7Nw9u=1Ö®8ÆùJ9\>5ÒÚ=¼;7¼;7öÝ<²?:²±>U d?Q=?vä>mvT?¿­F9¢9¼ï >ÄT~:ü=:BZ+?ÌÛ=5Q75Q7öÝ<El==-=T.?øç=ÓÆ¸=æ_ ?Rz¹µüÞ8¬°¿ú7¶·áã8}´Ì½$-Û=¯f7¯f7öÝ<z3Ú>Ýh>ï:?¶?ûè¸>ô12?¥îû8ÑZ9_>yð:=pÇ:
V?~dÛ=)|7)|7öÝ<aÀ>#@}>ÄwB?µ{x?GB5?Òx/?Ñ¿Ò8$Õ9 ý=å:×®9º~?}Û=¢7¢7öÝ<¥
Ô>C>v=?Cä>î
©>Ô,?º8tÆb9â¢R>0Ç9Ô99Ö³?Û=§7§7öÝ<ëëü>ç±>R6?-.>­I>·0.?tY¹Å9»½¾«Î9öäò9¹)Ù>òÛ=¼7¼7öÝ<waZ?%uå>N¤s?âI®?·ùH?³^?0ïÂ5ý9é=<;ü÷;zç;Yt?ô¸Û=Ò7Ò7öÝ<ylb?ûÕ>?OO?ø)?[ìR?i»K7Þ9ÿ3É<:Ã:ýA:P;?¾Û=ç7ç7öÝ<
?ÀO??xS?¿>?ðEn?¼É{9­9@Þ>K6;Ú"è:}I?²2Ü=ý7ý7öÝ<ßn?1 >
R?V3%?ÃÚ>A?D¸Æjþ8h=¾æM;V:Ö?÷kÜ={7{7öÝ<FjC?Ó×ð>¶O?é4?îÁû>|õ7?¨mæ9÷ä9W?µ9|C9Ý;%?²sÜ=õ'7õ'7öÝ<¦Û>K¡n>£k?Úp±>+*Y>,Q?³¸ÌÊL97"¾ëÇ9\X9TTl?huÜ=o=7o=7öÝ<}?M??Ý?F?¹gã>g?)É9eÅ9 3#?RF/;DÑ:üjV?Ü=èR7èR7öÝ<¶?¢Î?c©?µ6?Ã>~Jn?0è¨¶êgR9(M¼üÝ:Ï;:bX? Ü=bh7bh7öÝ<èÝH?#Þ>«g?¢çY?Å?ÂôN?ÖÕ8@²9Ý¾R>çlP;vÐ;3·5?	¡Ü=Û}7Û}7öÝ<+?ôè>â?m"?HN>è?È77÷úd9µ©Ì<E:j:ÙB?¡±Ü=U7U7öÝ<iÎ??\Ä>.ÓI?Vº>Ø'>ö6?@Ö·(	9Òû½AÙ0:Ù94P?#2Ý=Î¨7Î¨7öÝ<¹±Ì>Ý>?èD?A>kG>T7?GÝ7»°=94Æ<Ë9ì:Ü|>ü6Ý=H¾7H¾7öÝ<Ø?íâ§>ÄE?þiÃ>PÅ>õ2?)9ÿÝï8éu4?<?Ø8EcY9¨~>k<Ý=ÁÓ7ÁÓ7öÝ<®Ñ?n>Ågd?Y>ª¢6>prT?ÖÐ8¸Ï9Ù±½{m´:Êo:8A?NÝ=;é7;é7öÝ<8*?êÏ>òõQ??ÐÓÎ>á
;?w×:~Ç:	èC?þ3:a-:q?ÕÝ=µþ7µþ7öÝ<hù:>Qoð=G?dË>GéT>·7?l9EÌ>9nU°>ýÐ¨:-Úa:ÈY??ÍÝ=.7.7öÝ<f5=Ó=¾ò*?ö;-Ð;]?h¹æøb9ü¾<:T*v:°#?;ÞÝ=¨)7¨)7öÝ<,u\?TÒ
?ñøF?+?&È>*E6?á99ÒÀs>mb¶9 )Z9ÀV?ààÝ=!?7!?7öÝ<õ /?÷Ì>&_\?ç»Ä>:xu>u,M?Vj·¸19¹1¾SÈ:h5:7ÀC?Á)Þ=T7T7öÝ<Ä}ß>{u>ôN?ÂQ?IÐ>à9<?°áÕµÉ9U=»P¸9h<Ó9Ð ß>´DÞ=j7j7öÝ<×>>ÌvP?U
Ý>>8Ý=?}=8}s'9£ß>êëù9Ê::Rî>1IÞ=77öÝ<åât?:ú>Uz?À?(.£>sêu?Ô=¸Úh,9ï¾wª9¤9Û??^Þ=77öÝ<ÜC?|³>¯e??)Á>ÿE>-ð,?®(¹E»/9#Ïô¾îk:(ºG:Ò#0?qÞ=ª7ª7öÝ<¹ ?<)?ùr?å>?"
?í?¬*¨9I.Û9jÄ>{;È-;<V?
rÞ=û¿7û¿7öÝ<¨Î?o¨>±]Z?ùÍ9?wE?Zi9?tîR8ïú9s¶=\:á:7?wÞ=tÕ7tÕ7öÝ<
?£¢>\æZ?@Mÿ>æ£ª>??ë)9°BC9rbÞ>Ï9¢:ÐQ:òïE?ß=îê7îê7öÝ<å+^?K`É>Ò7?15i?Ï>±Û?~8ÎS9÷Ãþ=*Ë;=;bg?­Dß=g7g7öÝ<Ey?èÁ ?¡o?þ>Ò>±?é ¶ø9ê1¼Â­:fX9$?ªHß=á7á7öÝ<	H?,Þ >9?Kð?ï?Ë?;1?9öï9ó>òLN:pÇ2:[´?`Vß=Z+7Z+7öÝ<~?6q¸>u¢H?øn?E\´>3ù;?=Ï"¸Æ9>¬½½ª9ü¤9N>?0gß=Ô@7Ô@7öÝ<ú+>öH>C2K?ë1ª>dt>2?^B°¸
Èp9Tf;¾2;Ö\;Ä'?Ölß=NV7NV7öÝ<¦ÈÍ>Ë>N¾F?SÈ>>Ñ
9?ìf6¨)T8 Q=µËZ9×9Ïä>qß=Çk7Çk7öÝ<ª@>=Ü=1ï1?G=SÛB=
0?û9ðÑ9?÷:â|):*0ð>ouß=A7A7öÝ<
³×>¦
>[>?=×¦>ðm>.Í3?ÍÆÚ·Ñ!¥9ò)½A5¾9Æ9{Öõ>¦{ß=º7º7öÝ<?mG?[x?¿??rãÖ>2nd?-xD9f¤9ò÷>ú;;øQê:ù^M?^ß=4¬74¬7öÝ<7M?5½©>AD?5ù>ÚH>k4?ü=³¸Rkv96:¾ä¹D:Û
:>$@?,£ß=­Á7­Á7öÝ<2Å?ËÜö>¬Þ?ÂÁl?ÎÕ> ½?ª )9~kc9Îa¾>Þ®:f9½ê?êß='×7'×7öÝ<Æ*!?¨´»>@Î[?yÍ.?7©ç>ý*A?»³9¦ãÉ9I'>xBS:Ó[:õ:?Óúß= ì7 ì7öÝ<}oÌ>%>¾L?]ÄÅ>q>¶22?áoq¹!9/<?¿¬Ü8
b9²'¸>à=77öÝ<Ï>wø>1ZL?Â­>pàv>nñ3?2O¸Ê?#9BT"¾;®O;oÒ4?.%à=77öÝ<¥>ãìL>17?¿f¸>.,>)?J9L=¤9Fd>ù´m979¬Ú>Ë.à=
-7
-7öÝ<ìg?O¥	?µìV?-E?Ñî>]S?ìI9ê@¦9v>:î90õ?¡3à=B7B7öÝ<ï/4?¤Ä>~·j?ÄC?N>9T?Më8ê9©=ö·:û\:ï3?Ià=X7X7öÝ<l×·>y9z>´<?Ç¬h>µ)>}/?Íª7`Ü9£q=pr;9,à:3='?Zdà=zm7zm7öÝ<%;0?ñ¾¤>gì?îk?ÓÐ>¿wi?µº·×©92í½¢:©:¿9oöB?ià=ó7ó7öÝ<?÷Î>T>?<>ÄX>3?@1¸üÂ!9Ã&¾iö:5T¶:´ü,?~à=m7m7öÝ<?Ù¥É>ÿJ?ASß>mè>f-<?ím¢¸êºZ9'>¾Ü^Î:¾:êg0?à=æ­7æ­7öÝ<}ï>¬>zG?·È>Âd>C=?Ló8¤5A9®n9>8;OÒ:G`?*à=`Ã7`Ã7öÝ<}XÍ>$õ>ä/G?¸>ù§C>þT5?äÂø¸ðÇ¶94.¾üõv:Hÿ`:¼~?½Ùà=ÚØ7ÚØ7öÝ<d?§=y=Üï+?ì=\8é<Ü©%?Ð9`ä²9¨?Ù>ò.9`¹î9þ³*>åà=Sî7Sî7öÝ<P¤­>t
p>l-9?*Åª>!y>/?«G¸r¡9ñ6½ýN¦9Yÿ8`»¦?Vïà=Í7Í7öÝ<øÓN?!àË>Ú?UO?ßXè>Úpd?@¢9Bw~9#?*¡;íã:¬:'?N.á=F7F7öÝ<ÁÄô<Îoµ<ê­,?½<Ôçt<¥è?rã¸bkQ8Ï¿³E¥78Yñ>/á=À.7À.7öÝ<¯J>Ìm>ËeE?Ì¢t?Ô40?lµ1?á\j<^o<$W?Ó2Á=ß=¶Õ>?¥Cá=9D79D7öÝ<þ>
©>Éª\?ÂB?nï·>PA<?Ù$¸WM
9¹J¾ªØº<æ«V<gÑ^?¡á=³Y7³Y7öÝ<¿e?£J?N?:??µ)?­h?V%9ì9j>U=":è5Ñ9)F?¬á=,o7,o7öÝ<Í9?¦ôð>A.E?ÐàÌ>ó>5=;?Øçg¶Ùñ9øÛ»&e©:Nj:°Ú8?7¸á=¦7¦7öÝ<!?í?ÏZ?Á.??µ¶ö>õ`F?VV99>­>[OÓ9Ég9ØÀG?µ"â= 7 7öÝ<ãW?x}ý>ÓZ?%?!ê«>u4O?W¿=9õ~-9gý?Ux:	4:ñ7?6aâ=¯7¯7öÝ<m?S»>Ù>?Y=?29?So8?m"8á9k¸=Ô9S9ÙÉ.?ã°â=Å7Å7öÝ<#'¬>Übg>:w>?V>­P>à-?¬ÏB¹i9ýîÕ¾\
:P:Lí>Äâ=Ú7Ú7öÝ<pre?æß>¼+?VT?¸àÃ>0?:Ã^8*R9Ö·>¤0:ðÕ9ä<?/Õâ=ð7ð7öÝ<þz=ìÓê<äÄ,?,xW=ë)=Á"#?[d¹9è¾Áì³¸»T^9,O¾ã=77öÝ<'ÚÒ>-á}>ûT? ö>xnJ>b<?+A]8Ú¾9c=ñ\h9!åb9°?fã=ù7ù7öÝ<QÇÂ>¬m>¡@?ÿ'>UúD>æ@2?Æ9¹4o9I²¾lÓ9^ÿ8?²ã=r07r07öÝ<Ý¿>	>[n??
>]ß\>ÃÆ0?i8·ñ³9ÔØ=Pp¬<þ	s<y¢5?W"ã=ìE7ìE7öÝ<Æ? ûË>	H?8á>$H2>ækG? L&¹0d9¾ò\:;¬:Ø6?é=ã=f[7f[7öÝ<ÿX?´5¦>²f¦?Æ?í,8?P¤?:´Ó9%?Ô:L(;:(;?[Uã=ßp7ßp7öÝ<IÖ>BÍ>CC?.>:>S¦2?éúÑ¸ë4W9^Èy¾èÛÐ:$7´:.X?Yhã=Y7Y7öÝ<a¤N?Ø 	?îâ@?»>>ØV4?;¹ýf9²Ï¾	Ï9×äÎ9c?5oã=Ò7Ò7öÝ<@#ê>à®>@?3>4E>8B4?iæ¸µÌ9Éñ½}i;Ôï:Z%?¨oã=L±7L±7öÝ<F7
?¬«>2ËN?P
Â>W¤>Ûw8??Á8¸ù
98C²>ØÞ:ã½ø9r/?Ãã=ÅÆ7ÅÆ7öÝ<´ï>`>OTd?ûìö>ÈÊ >BD?ôÚµ¸@&9Ä¾(<æh²;]8?Ðã=?Ü7?Ü7öÝ<0JH?2GÎ>yx?Gj?£?P¸\?z91÷9">½l;Ö ;ú?¯ã=¹ñ7¹ñ7öÝ<ÝÏ>Êt>qê??q£>aìL>ñ0?gK¾¸XC9tÊy¾ð9qöÏ9S	;>¶Úã=2727öÝ<¦=Ëî¸<°9?òü<fçÞ;ð7$?Ú'A¹×Åì8F×P¿{³Ø·¨sj9,l½¼ôã=¬7¬7öÝ<#?PÃ¯>Z<n?I>Ê(>]?@?í~D¹á}Ú8c:f¿:c"Ð9½O<?	ä=%27%27öÝ<,?6ÈÃ>©/B?¹ê¾>qP>Þ4?-¸þ9Í÷û½?9N9vßî>ä=G7G7öÝ<Ý³>ýg>hÕF??W3Ü>¨'3?qJ8õ×9sÎ!>£¯:­5:Ó÷:?6=ä=]7]7öÝ<¾êÄ>ë>Ñ:?~>²u<>Êã,?%ð8`59ó(K>¢öÙ:Þ±:ÐÚ?m@ä=r7r7öÝ<à²=9ø}=>u3?P<Ñµà;{%?þc1¹¹9ÐË)¿N8ÿÀ¥9µÈ[=tcä=77öÝ<Y,?àfÞ>ûbF?·þî>¿i¯>he.?¼ø ¸-9Î£¾Wâ:`[:9)?Ýä=77öÝ<6ö(?»Çé>V9?£±?·´Î>ö1?ÿ8o84l9Oâ=á÷
;
Ê:'0?^Èä=ÿ²7ÿ²7öÝ<Ô;Ö>û>k#A?ÕHì>É¯>

,?õpÏ·£9)½ß:;;ÒÚ?èä=xÈ7xÈ7öÝ<R5Â>ÊP>äÁ>?¦>l>A¤4?A0µ8G2¶8uþ>PIï9Õ¬9}2?	ôä=òÝ7òÝ7öÝ<ÇDQ?2å>Ýi?÷ó>¦Ý>¡N?ø~8)H9¯Ì">]qq999)ÖÚ>Ïüä=kó7kó7öÝ<K?o°>×N?ô-?§ßÔ>+P?UN=9áýC9jD÷>K^: : ñü>¤
å=å7å7öÝ<n±?)º>K?åÎ>ÜH>:?À489f¼9ök?îQ@:jî4:?&å=^7^7öÝ<!x?2®>HñS?^ïÆ>®f>HPF?©Á8B;g9gV>pu:	:ôrI?$å=Ø37Ø37öÝ<¦ÖÖ>B£>vC?Dg>e>>1?ZQy¸»mv9-¾h%Ï9(U9lÀ2?µ0å=QI7QI7öÝ<Ûê?Ù?ØüU?2B@R$ä?èY?+7ú=) =8d?BA;Hø½:7?1å=Ë^7Ë^7öÝ<võt?	Òü>
x?¢°o?¬Ý
?Rï\?)G;æ±;N}?6:ªÏ÷98<?Ë1å=Et7Et7öÝ<!ë>%VO>-?8U?ºÃ>N?
2ò895@O>ï×:¹kÃ9#ÆN?Oå=¾7¾7öÝ</=?í>PL?0-É>ô>¢
>?IÀC8T9>Lì=kíE:C¼:Ô¥:?ú^å=8787öÝ<¥Â?,U?¨Gi?A4?H,?¾ÃW?Óà9(ôÂ9¨?Úx:ü6:ñK?æhå=±´7±´7öÝ<ûz=íÊ6=¥¿/?LBV=°&=-%?®99°x(?¬ ¯<9±</.?q{å=+Ê7+Ê7öÝ<£Ä?­>»8~?P[%?òS½>X_?Ì¨M:Ù`':\F?9ë929`U?å=¤ß7¤ß7öÝ<:ä>7>ºH?
ôÖ>+>¿ú@?_u)8`´95=êÖ:kó:·3?Qå=õ7õ7öÝ<" ×>²>¸jA?"L>5>ÈL0?"Ü&¸d	ø87,¾ö÷á·$õ)9ü.ª½cÎå=
7
7öÝ<ºgò>>X¶Y?`éÆ>i¯>=ÚE?ä°
8Uc9E=&¸;	¤;3?¨áå= 7 7öÝ<K?½gº>~hN?g.?\ì>ú<?8õÉ9]g´=Ø*;óÁÕ:¿K?ìåå=5757öÝ<M^ï>¡=>b¯N?C¿Ð>¦o>,>H?$·¸"÷9ù°(¾A-:ñ:,H"?Â8æ=K7K7öÝ<ÕY>Öw>Z!O?¿8Ê>Ê+>ÌZ7?¡¨;6zÍ:¾1>?uù9¦rà9³ê©>ÀIæ=~`7~`7öÝ<8$+?]ïØ>ÊõI?'ß>>Ïû:?ù_b8t«9,K>áM,9Ôr9:¶>Væ=÷u7÷u7öÝ<Ñc?.Ð>?iS?;Ì>iI?¨Ä½8·7I9ónq>ÓJ}:ì:²N?åæ=q7q7öÝ<.¡?êÊ­>ÍÖD?L§>x¸f>ø9?E©·æ-I9;eW½V;ê83;l6?»æ=ê 7ê 7öÝ<	Ê>V>M<?Á.>c~I>/?"©D¸ÈL#97&¾èßÕ9ÙNñ9xåâ>ÿæ=d¶7d¶7öÝ<?ëk½>ÿ^V?8¥?{Z?úA?Áï9&9eI?Ð=;ÁU	;Ï¥0?·ç=ÝË7ÝË7öÝ<ÝB'?&ÓË>ªR?;X>»Ö<>I??lëi·Bà¹8¡½¢9¤Á9ùþ©>¬#ç=Wá7Wá7öÝ<ËÑ>çaz>|V?òÅ>v>\L?R2Ç¸1Ó8Êuñ¾_T9Jq9Ïá>r;ç=Ñö7Ñö7öÝ<ëÇ?UU½>¹N?â!î>Þ>N'I?è¸?Úø8uE¾P?:].:|?ù^ç=J7J7öÝ<qx?Ñ¾>>§¦? Úq?Äà>º?W§9`"9£e?(L:M±9¦Y?|ç=Ä!7Ä!7öÝ<2?ç¾>_éL?\¸>k4}>²&:?XF99D-­>¬ÈJ9ë½9ûÆ>7Úç==77=77äò<Å±<	ê<C-?8«<=çc=@'?§ò¹»?¥8w°ô¿HR¹u5O9 ¬¾ãç=·L7·L7äò<Ü'´>Îém>þÙA?¤¯>ð{>Ó»2?ÑÁ·yT9©I¹½×w(;ÊÌ:®R?È1è=0b70b7äò<Tê<¬<Í.?MQ};6qQ;uÐ?¶1¹0á6rÛÁs¸4ù­9¤Í²½ñUè=ªw7ªw7äò<GßÍ>Ká>ô^C?Ö§>Tq>_
2?zªm8er9Óú=t£:Uâõ9Hî?fè=$7$7äò<ó?Ç¿Ð>¿C?1¶>·> 5?fÅ7÷®X94¿h=Û1¶8ÈÖn9(IC>qè=¢7¢7äò<ö*?èrÕ>ß
M?ªÂÂ>å°>à;?ÌÂ8¢9§ôB>«²ý: W:^æ]?Óqè=¸7¸7äò<aß>\>r[C?ed>LÓ!>¨4?·é·m_9ì>½T(<9H9;Ó·>êè=Í7Í7äò<Î	?Ñöª>(7D?6+ª>Dr>3?F³¸E19Â+¾bÐê9GÉ9¡%?è=
ã7
ã7äò<Í>>y<?åZy>x¦7>sË-?ÜSö·¢9fe½­Í9ÏÜ9×î>M¬è=ø7ø7äò<³F?Ku>«-X?Èî>_>E?8±9
t(9m±Ì>f+:%f:Ó.?WÉè=ý
 7ý
 7äò<]·5?=Ð>+_?d2?ä>6H?[/9à	9!±#?t9Â+9"è>Ëè=v# 7v# 7äò<>$><Ue?o?!?K¯a?Fo=sæ=ðg?FF!:9¾õ9(?Òè=ð8 7ð8 7äò<^ùþ>M²>â
7?6Ô­>¼>3Ö,?Éã¸[ª9#*·¾Í¢:òËÏ9E¹/?Úè=jN 7jN 7äò<>?æÈõ>IrF?HÞ>Dn>
ÖN?+·2j¢9³1¼í
ø9m>9yéq?ûè=ãc 7ãc 7äò<oÎ>7ü>xL?(ø>¥>Â??X'U9Ô¬9·Ì>1;®7;º7<?Ì&é=]y 7]y 7äò<M±#?brÂ>§W?Ö[È>ox>`O=?{8*k9j=aZ×:¿:ñ®0?é=Ö 7Ö 7äò<h¾	?qD¥>§]U?¹u#?¢PÚ>	­??õU9Ðx9_l
?B¼:÷Ø®9Êa?¡é=P¤ 7P¤ 7äò<Ì­?19?ËØJ?>
 ?RSÞ>ÍG8?g²¸8ØÿA9x¹s>ÿc¡9¨¬¢9Êúý>$äé=É¹ 7É¹ 7äò<é5ß>Ñå>*ÇJ?>ç½B>/?Ò8ü8ª>49­°9ÅÎ>åé=CÏ 7CÏ 7äò<ó6?t!>Ðî?70¢??4?Å9¡­9X·Â>	:ù³9j¡C?\2ê=¼ä 7¼ä 7äò<¬lÀ>÷ùM>'(o?Û¨?NN?µ¬?8p=mÖ=a?)`-;Ù3:ÚÕ? Dê=6ú 76ú 7äò<d´?!Ã>ó×=?V>9¨W>°E1?ÏÆü¸ÛO9C©¾.É9rf±9ô?éZê=°¡7°¡7äò<Y2?%/Õ>çáU?5:ï>l¥>J9?ù(ì¸õºf9 ¾Íº9z{9gÉ?@ê=)%¡7)%¡7äò<ï¾>¶`>yX?J·/?òç>ìïA?VÃ7óäÀ9T<;òJ­:Õ¿]?\Ùê=£:¡7£:¡7äò<,\V??iU?J*?O0?y½I?ëÙ(9­ 9á
>D::O:¯:?Ýê=P¡7P¡7äò<ä.?Ó>¡S?MkÅ>?ö>]pB?üm9~!R9ß÷?Ûsï9w¨9×5?Óãê=e¡7e¡7äò<¥Ó<»<~å)?Þ=·åP=:Ô"?A(7µk891UE=hwÚ9¯¥9hy)?ÿê={¡7{¡7äò<u
3?L|³>éa?i(U?´æ>ßl?PÙ8¥Q95!>9§?ª9%=ã>ô&ë=¡7¡7äò<J>óû®=¬b?ë1?è>ù8D?a[=ýÎ<)2Z?:1t93_­9ZI´>Ó+ë=¦¡7¦¡7äò<1AÔ>ÛB>c;?G>Óe>!k1?üi6ÁÍ9tN<© ¢:#¿@:0ÿW?ÀQë=|»¡7|»¡7äò<Öz?*)?W´N?ª?§1?*C?}´½9ý!°9Ý	?(¾:ë ":¸¨J?kdë=öÐ¡7öÐ¡7äò<½?×?ë?dF?UÄ>p?Óeb9.9M:º>u{:åÇ$:¹TC?kë=oæ¡7oæ¡7äò<)÷>±>èõW?Ñ|?þZ¯>àB?¤=Å6Õy9\¬<Np<Ú
<¬á^?2së=éû¡7éû¡7äò<06>³ô=à??d¸>4c>å /?ØØ·{8ÈC¾eÅ::àµ;?Í~ë=b¢7b¢7äò<Þ§?¤oõ>G?!×?¡>Àp?¸\¸öô¬9¾>£½¹p:êF:ý6Q?\ßë=Ü&¢7Ü&¢7äò<
î?(>àÏ?Ý4@?b\>Ò·¤?<N69g<¡ÿ<ß>i<? áë=U<¢7U<¢7äò<'Öh>4>'EI?$û>ñRR>ü8?;Ó$¹fiå8í7¿xù:iÆ:'ÛG?èë=ÏQ¢7ÏQ¢7äò<­S?÷ÌÆ>éºF?Jë>ú>Zq=?qé9BÝ9^x>¥¬:V:÷&?_ì=Hg¢7Hg¢7äò<3¶û>¼,¡>ÔæG?ìë>d¥>áU6?Iï¸°ØF8ô¿1ï9uu¢9ýW<?Jì=Â|¢7Â|¢7äò<¾Y?ð§û>ÝÊ\?};Ú>uÝp>÷ñg?£¢¿8V(W9:d>èû8ê¶@9P§>ì¬ì=<¢7<¢7äò<ãÑ>Þ->ìGE?IÃd>S++>+?H¾8<q9Æ>x$+:¬¦
:7¦?Îì=µ§¢7µ§¢7äò<ùVQ?²Íâ>ÂIl?ù?Ê`6?F?4j«9þÏ9)s?Üh§:úb:yÐ<?Ïì=/½¢7/½¢7äò<æÔ?ì>å?f]?~ó>ëÄh?#®x9¼9CÁ¨>Õ9¯9J²³9¡ù>æ×ì=¨Ò¢7¨Ò¢7äò<ôªI?ê!ç>~]_?©Ì>Ö(}>âôN?D9M9A6¥>HCw;
c;Åi?Ní="è¢7"è¢7äò<@	>Ú!>XU?}O?õ¬û>2S?`¤ë<2z<í¢^?¸¹99!?-oí=ý¢7ý¢7äò<P»7?xÐê>üNH?UÍ)?ëDà>ÓA?ü»P9'9
ø?Æ½9Þ9yKÚ>(yí=£7£7äò<ý?É»>æN?ã¦>	Qp>k{1?hÄâ¶B8¶8ÔJ½ÝP(9.^59¿í>¥~í=(£7(£7äò<¶f?Çç>ú?¬S?Mu>Êæ?)G`9zWk9÷ó>^;Æ´
;ÇH?Jí=>£7>£7äò<58?#"Å>ùF?ÏÔ¹>%s>À7? ÉÈ8hà°9¼M>$Ý°:&Úz:K~4?øÑí=S£7S£7äò<·¸?¯?·ðx?H?úÎ??ºs¬:x¾d:&A?¿ÅÑ:º°\:ÕUs?Däí=ûh£7ûh£7äò<Üi?fU?lNU?,´?g?ùT?Ï¼c9äD9¤?Â®:ø8r:K³8?ýí=u~£7u~£7äò<í@?:{õ>Ý1I?±(?Ü>lÓC?âÖ»8V9´´.>u£:3Î):Å]?*	î=î£7î£7äò<ÐÆ\?ç
?s%G?ÉH?õ"ú>bÂL?KL#9ÐÁ·9bc>¡4:ö:ä
*?ú0î=h©£7h©£7äò<+É>L>eA?hãU>>É±4?¦?C·í'9ÒÃ¼V £:¼&:p?Î=î=á¾£7á¾£7äò<=®5Ò<t2?Ô=91m=2,+?½ª1¹¶29Øs¿ó<¬ëÔ;¸	2?"Wî=[Ô£7[Ô£7äò<sf?ª?­x?Lh¢>þ(>
·v?Ç8	!9V2Õ=÷L8-ã9*¦=Zî=Õé£7Õé£7äò<³j?JÒ>Ì?æÒE?z¯¶>X?ØÇO9¤9¼¢>«º:Fb:zR?A¹î=Nÿ£7Nÿ£7äò<ûµÒ?yn?`aÐ?¾Ê´?ëþ>Ì5¶?"´9Åó8²±½?:pá:ZÄp?\¹î=È¤7È¤7äò< kÕ?Ò~
?¦Á?<±?.õý>¼÷²?paÔ9åo9¨ûb?Õ¹:ð<:\ V?!6ï=A*¤7A*¤7äò<3à0?·©>f?+ê?ö)²>çb?­9¸û/9àFX?K£k:QÃ::8!?íï=»?¤7»?¤7äò<¢ïd>÷û=®h?ê>­4>"B?µSª¸x9ºÎ/¾ð«9-Ð9òÁ>÷«ï=4U¤74U¤7äò<Xæ>È>	÷E?Ó¥>røn>(¤1?ß^ò¸9wXç¾é:ú]±9©9?
¶ï=®j¤7®j¤7äò<só>E>nL?Mú¯>àz>ó*4?²J5·i¥9ÛZ¼2Ë:BY:
?ïð='¤7'¤7äò<ÈJ°>(o>d<??ô¡>ók>=j0?LÖØ·éã­9î½¯:ºÐ9+ã9?fð=¡¤7¡¤7äò<òd?Èz½>ïÉE?kã>½Ï>±Ó:?Áð9¬{9 Õ>E:°¼ë9x7?Ýrð=«¤7«¤7äò<15?ål¯>öGX?rÑ>ðÑ>¶îL?¸8¼9>1Â=©¶9HÁ9¾sñ>·ð=À¤7À¤7äò<Fvë<§Ã<¼J?ëáQ=\
=>?à!:1®/:Tê>gf<w>6<,7?÷¡ð=Ö¤7Ö¤7äò<ÿ*¸?Ð³"?!ã?Mt?ü»Ù>0??î­8ßV98O>×<á:6=i:½7w?ª©ð=ë¤7ë¤7äò<G?þã>i?Gg?¤>]pv?Ü8Ò)9µD>t%!;²Ð§: Óu?àð=¥7¥7äò<T"=ù¾<Î2?SqÏ<÷¨<?ý?¶ý¹¶49ß!ß¾¥þK9ùC²9ny>éð=z¥7z¥7äò<¯7$?Ù>2¦A?2M¯>5s>^8?1öa9û.N9FG?0(­9(9È"?»ñð=ô+¥7ô+¥7äò<¤?gË>A>?üî>!E>û0?òq~8à9ozx>îê|9ø¤¦9IDÂ> ñ=mA¥7mA¥7äò<¾°?ß:?<q?Ði?¨Â?0õe?{9"Q¤9LÙ>n½:Bý9+?C<ñ=çV¥7çV¥7äò<Åã?~J?üÔ?<?Ý<ñ>	¢?2Ï9KJ9t;?V·<: ¥9I?k<ñ=al¥7al¥7äò<Rö«?ú>?@zúc?T8¨>}x­?H!:<­9ò?n?Ê.:	¤²93z?0[ñ=Ú¥7Ú¥7äò<ÐÕ>C4>¢TE?ÞË»>Ã>ý5?B
"¸®÷q9ôo«½;]7;ÌÓ;Ú?qñ=T¥7T¥7äò<m,?Úí>¥9?î>^3K>h0?fUÏ¸5K9sLA¾¿¢;Æk;Zµ0?Äñ=Í¬¥7Í¬¥7äò<SðW>²çí=ë\h?8s&?îL§>Ý²~?R;æ¥;ò%s?³s;(uñ:0?êñ=GÂ¥7GÂ¥7äò<øÛ>bÚ> »?? ß¥>Öv>Î2,??,¸c9¡sz½ôòÂ8J9Ù)>ôò=À×¥7À×¥7äò<ÿ?;'?k?¾ñL?¥ôû>ê;P?áa9ª9K}>åó2;}©ñ:ð=?Þ5ò=:í¥7:í¥7äò<1?09?¢±?þÝ?lÑa??{?0¬½9²Î9ýéê>JB«:tY:tI?I7ò=³¦7³¦7äò<»ª>Ñ:i>åD;?×É§>OÍz>D+?¾`¸229º|¾eè:¥Òó9~?V9ò=-¦7-¦7äò<BÅæ>Ø>
`?p$?RØ>l4B?}9Çr9H>Æ;HF_;®c?íUò=§-¦7§-¦7äò<÷¢#?<G¶>Ñe??ñ;?õ¨é>OéM?þ@9:96FÖ>r©¸:ê:¤0?è_ò= C¦7 C¦7äò<y*?ÕZÂ>ßî_?niS?U]?ÏeI?X×9ÙÓ9Á?×°:ôÉ^:MJ?:ò=X¦7X¦7äò<ËA??­Ú>/`?º>³xG>t"E?=è8+¦@9 N>^é:ù.:½	g?$¤ò=n¦7n¦7äò<&[?À-£>
d?Ü¦°?îZa?w¬H?â:ÍÊÛ9áe4?4Õ:J:¬å>ß©ò=¦7¦7äò<å3?ØÈ¤>³Xi?·û>Ûc>%g?º$8P9}Ê=hÏ9ðe§9S8ë>Ó\ó=¦7¦7äò<;?¶ÿ«>,ÂI?Cqõ>0>JnN?.ÛÎ7Ã.¯9$=hQ{9¹{9dpø>¥dó=®¦7®¦7äò<5?`ö£>®³l?kt?7?ü[?9_Z9þ$?þ9ûù¶9Á	2?Yô=úÃ¦7úÃ¦7äò<ÐÛ?ýK >rüP?æÿ¬>cn>:?Û=;¸¹«9Õ½ÞD¶9®ñ9 Á>uô=sÙ¦7sÙ¦7äò<ï|?m)¯>Õ¸?[«?ÁÙ+?£?ÄE:UA±9>%<?½:Ê:tT?
ô=íî¦7íî¦7äò<-°=ûz=#4?û<èrÐ;Áé+?3ââ¸Îw9`I¾Ä2ñ6f]9°H<)ô=f§7f§7äò<ß°?jÂ*?kmH?Ã-?Z(ë>û<?ã+v9×yl9|??ðÚ´:Þ:Âp?écô=à§7à§7äò<*1]?å\?öD?B¢>ÐÆa>ú7?°A¸û=w9È½8Ì²9å:ø­>dô=Y/§7Y/§7äò<lû>w>³â^?+>F>þ§K?öé²¸îc89ex¾h »9ùê¬9
?pô=ÓD§7ÓD§7äò<új?5u¨>1;I?î#?»èÔ>DV9?¦Tª9£W9Ã?Hw1:~n%:¶O	?xsô=LZ§7LZ§7äò<N?Ny?/F?ÌÃ>Ùy>¶Ã;? ¸8çS9.¾-
Ñ9w1ª9H7?xô=Æo§7Æo§7äò<V9?3>oæ«?ÉPu?`´ö>~?nÌ8Êï¸9x
>%:4Ã:?ô=@§7@§7äò<ZÔö>¦>õJ>?Ø®>:e>¡0?:Ð¹*ÀP8;Ñ²¿Ao:NßÊ9§àB?°®ô=¹§7¹§7äò<Ó¹<uÛ<¢Ñ.?
{Â;ý¦;`ì?~¹ÔK9ý1¯¾òéD·9¡²¼
Çô=3°§73°§7äò<uJÁ?ñ.\?£»`?ë´?¤F?¡)i?UÄä8x}p9Ps>±Ì6:ÂÜ:Á?$Øô=¬Å§7¬Å§7äò<ã,?ê&à>{$E?Hþ>²ß¸>0?zG`9eN9­ïÆ>dh@:h:>>?áßô=&Û§7&Û§7äò<¨bÉ>Zv>®Q?¯ñÆ>:¢>_:?sû9ãØ9Å¤>FÖø9Û9ø?Yíô=ð§7ð§7äò<V}¨>xX>ÃG?Öæi>ª!>¦[9?áI{¸?%£9ª'Å½í9ûê:¬Iä>ïô=¨7¨7äò<£ö>vç>2h?³?2¬J?< b?¦== n?¹:b:a8?¦õ=¨7¨7äò<O³Õ<ÿ<²:.?¡n;nbT;*Ñ?z>¸ùC9vù½¢¸<,9^F¾»õ=1¨71¨7äò<â"æ<Lp<ý=?×X;;;c?XÐ¸Æx8;±¾¤G¹}M9¢¡E¿¿.õ=F¨7F¨7äò<¬(0?á>?!b?Ò>Ä>$~?*9²19íQç>ü{$:"Ï9¦IK?±võ=ÿ[¨7ÿ[¨7äò<ßG]?Î'??G?¤)þ>R0¥>}ñD?=¼¸]÷e9l¾	;}:pYn?Qõ=yq¨7yq¨7äò<äK?)«>QúH?¦©>x>²Ä.?Êo×7P9Â0»=7R9Ýµ9þó>Ý´õ=ò¨7ò¨7äò<&?m¥>ûP?DÛ>t">Éù>?²-9i-9Í>üyØ9¯¸9Ú?4Êõ=l¨7l¨7äò<3¿?Ñ¼>GäB?èi>7?>N2?Z8.;9eêK>¾G³9þ³¢9

?¥Ýõ=å±¨7å±¨7äò<Éú?ÓÉ>àOC?Þ>O>CÎ4?»ãn¸P'»8Bb£¾Ï\Ö9B[Þ9êËö> ö=_Ç¨7_Ç¨7äò<®lD?tnª>?vÜÑ?Üý/?1¢?/¯:@eµ9¸ò_?ûS:W9:pâj?Í3ö=ØÜ¨7ØÜ¨7äò<ìûC?k9?9?Uß>èR>l3?»ëo¹÷9}µï¾VÁ9ö_9Tw?®5ö=Rò¨7Rò¨7äò<3ã>In>|@?ù¹j>Q.>Ú[,?ª¿¹j	9´H¿ål9aÛÞ9"7> Zö=Ì©7Ì©7äò<þ2?Jã>×ÛH?´,â>>&Á7?íV»9£·®9H?	?¨$9Ô,9 ÷ô>Ùö=E©7E©7äò<iDî>i>30S?ÔsÂ>è|>Ì¶A?}·pt39Î¼G¿r:¹:è*V?Ïö=¿2©7¿2©7äò<©!?°>6??¥>\c?&Á8éð88">Q:k:µý5?Ú"÷=8H©78H©7äò<z°?ëí³>=pL?·>¢à;>4?2¹:Ü8ðH¿?ï4::Ù?5÷=²]©7²]©7äò<ÛÓ?éà©>ú-K?ÍÕÇ>¢Z>Nú<?$rr7Ø9»!á<1Ü:Âô9SÏ?nX÷=+s©7+s©7äò<Û!0?ñ¬è>ÞÉA?ëi>²N>wb0?Ñ9¸D?o8
ÔÆ¾gíÆ9°-­9?ø`÷=¥©7¥©7äò<} P?ÛKÊ>q°?ÌÁH?HWé>@\?ô8/I^9ÃÂ´=¬¡9VU9ºEB?G÷=©7©7äò<>FB>¢fL?Ëê=?Äÿ>ó>?½9|eº9Dï¼>):
x:??Î÷=³©7³©7äò<cÛ<Yä£<ÿ}+?;ÚK;àq ?z¹#Þ9X}¾q8äÑ~9:´=Ü×÷=É©7É©7äò<NßÍ>¡}>üËO?&>NIK>ÝB?¯êL8Ò{N9«þ=ß«;ÔË:¹$?uø=Þ©7Þ©7äò<ýù~?Yôô>ª<?}?æp?O?¶9(92¼*?[££:¢]N:åþJ?6>ø=ô©7ô©7äò<%:ø>L>FÝJ?e:¨>$	i>UÎ8?è09£JÒ8Z\W?»[9°4Æ9¿>Éiø=~	ª7~	ª7äò<¡[??hÓ>Èø@?>Ê®>²½}>X0?×·J¸°Ì8ªF~¾Ðò:;¬	;Cê-?ûwø=øª7øª7äò<^Ñt?¨­
?x÷a?j$?Ã>ªW?:É9£q}9K?Äl9¹9a>&ø=q4ª7q4ª7äò<Þu?Ã_¹>ÇM?JV·>sw>í=?HnW7Qº09=r%^88¹90=ÛÎø=ëIª7ëIª7äò<{¶?¹±>Þ}U??øÜ¹>ÂñT?Âî8N9Ùö>½mk9ÞZ9É¢Þ>	ù=e_ª7e_ª7äò<Ü¦>øï_>À>?²Ü>;9>	P2?ÙKÅ·ãP9« ½×««8X9f>7Üù=Þtª7Þtª7äò<y=?]þ¯>²:?«­r>¸5>Û+?ô¤8½Äv9*¾*>§¿99?4ú=Xª7Xª7J=Ëí3?,½ï>"@?þA½>U"> V7?ºëþ8+%´9!5>no;¾Ý$;êã9?e8ú=Ñª7Ñª7J=g?íçµ>>?VÉ?}Û>½1?4
á8¥cH9ÔÀ>>Iõ:º¾:h/%?å8ú=Kµª7Kµª7J=ÍAâ>~>_­<?ïD>óÂJ>§\2?ð¸ê\u8@(¾{9Ü¶I9`?#`ú=ÄÊª7ÄÊª7J=x\!?Å> Q?®	?ªñ§>ßQ?w	8Á¾9i)8=áp:1ª6:éqX?Üú=>àª7>àª7J=YJ?Å Ò>.v?ã?» >¡ÅX?CÂ¹±µ8áa¿B»ï9²^:0¸Ê>´Äú=·õª7·õª7J=Â
A?þ£û>ðeD?hJ?<Ð>»8;?°%Ì7Õ9Ï9=V{á9¾S¹9Ð»?¬Ðú=1«71«7J=öKé>')>Vu@?>ÿ+^>é13?A¡¸ª'9nfD¾â3:F:À ?Uíú=« «7« «7J=~÷=#¸A=-?{a	<¦µÎ;¼#*?X©k¸K¶8Èx¥¾5ê39AV9XøÖ>vû=$6«7$6«7J=)*?ùHµ>3þL?7ö¤>¸¯l>3l2?ä!¸Í]9{,p¾ Ø7së9Ç¶7=û=K«7K«7J=«óÝ>Qr>"ÚH?dÀÒ>r>~8?çÀ8Bn9¤Å>>ë6.<iû;
¯1?|û=a«7a«7J=íÃ>1_>õ<?¶>èÏQ>¦4?w8c·®9|Tb=Wë:dò9t6?ú"û=v«7v«7J=äµ>gv>äù<?ß?o?½>Ò&9?³8IrE9º=áå>;yÕê:¢P?ÀVû=
«7
«7J=qyj?m?G?÷>2 >0×E?ø·g»8^º½ì]x:X6M:Ýê?Á`û=¡«7¡«7J=[õQ=J]=lH?bÅ£>ÖLY>ð@??¶¹:JXM:g?þ;ÄþÑ:w5?	fû=ý¶«7ý¶«7J=®
T?qK?¸N?çß>3]>ñw8?É?9¶F9Ú÷>ú):|»:Î~?°fû=wÌ«7wÌ«7J='G?%ª>gU?aÝ?Âôº>V
:?t .8ªl9)>a×E:j:+(?û=ñá«7ñá«7J=	ûn>«>@C?ÐÍ>%>Ó1?` Ô8¸æ;9 >ôD*:<
:
i?Ëåû=j÷«7j÷«7J=©ý>
Õ=%<<?ûÚÑ>Æ>N7?9c=§Å=kY?P<ëD<ÇJ?>ñû=ä¬7ä¬7J= w·<P<Ö2?¼)<
Ú<¬y ?Ê5\A9äþ;ËÏ;_\;Ï(7?«ü=]"¬7]"¬7J=³#?>j ?ÊÞ?;ñ>T1?Ô&ô·W:n9Ï.½]+«;ÀE;ÎÜ]?f#ü=×7¬7×7¬7J=Ý?ûW¯>©úA?/¯ÿ>ÆÎ³>°6?f¸8çæÅ8î>øÂÑ:
§:ª ?ÀLü=PM¬7PM¬7J=4"?Ì	Ì>ÜK?È?qM°>(<?²jÇ·b_®9Jb½äZ:I:Ä?Áhü=Êb¬7Êb¬7J=¾.?E¢>??·Y>»É~?8!S¸ù-9V¾GìH:ø9äN?ü=Cx¬7Cx¬7J=9¿>ù>²6?¦Ç>]>ÈF3?pK9Ô¿x9ð¬>:è2^:Þ2?ùü=½¬7½¬7J=wÀW?¾?RÙQ?_6¾>$h>ÃQ?\ÓC9¸d9$f¬>ÅïÀ9SÏÌ9½(ñ>ëÅü=7£¬77£¬7J=©Ç>Æ>ÈA?¢¨D?´±	?2Ð6?­£9¯P9³40?g:s<:|¬>?¦/ý=°¸¬7°¸¬7J=×å2?)ú­>È?%À:?4òÓ>Ea?·Y9æ´9NlÐ>ë1Ò9Í9(¼=?
9ý=*Î¬7*Î¬7J=N¥b>Sï>6?=r>¾³7>Ê(?ê q=ä'=ÊùM?°n=5YÍ<56?ç]ý=£ã¬7£ã¬7J=PQ?.­ö>ØvY?|Ç?í·>VI?+Q}9¾9MÚû>ôT:º­!:å'?$ý=ù¬7ù¬7J=
?Öá§>òïW?úå>¤>zbG?G#¯7û³ý84¹°=AÐ7:*ËA:ûÐò>µý=­7­7J="ï(?·/Ø>¬H?ü>°>Ê·6?³Öm¸·«\9Oõ	¾&¬:ä@:?yd?á°ý=$­7$­7J=
2?geä>øG?a/>#0V>¹²4?
e8·9%Å=K!Á9|xø9ûÆ>··ý=9­79­7J=õÕ>R)>iE?Ö_¥>¯úk>©g3?år39º9¶`>ÛY
:
J:®³>çý=O­7O­7J=>?þ®>vA?y[m>Ru'>¾m5?h¹-º9jßí¾ÿò9%:Ð9Ó_?Déý=}d­7}d­7J=ìT?¸;>'b\?åO>nJ>&C?@²Ë8Éµ9 )>bÂ9¶V9Kh?¸þ=öy­7öy­7J=KT?nÔ¾>Þe?c>ÙH>J!?6O9æ9ë3>*²:v:*á8?I&þ=p­7p­7J=ÇÇ'?Äº>jÑf?Îæ@?ëD÷>t¶G?¼ì4êó9VÒ:3;Ù:Æª:8#?Yþ=é¤­7é¤­7J=«pÓ<ó<¬)?Do;øR;A?Gô·¸'=8-x¿_'¹ÙÒT9ñÂ¾®dþ=cº­7cº­7J=éç<î$¥<ër3?ÎZ¿;M²;¶\?è£¸KBM9«_>¾¯H ¹é³8(e¿vþ=ÜÏ­7ÜÏ­7J=ê	?¯ó¤>ÈxN?{Qî>i©>@ñ3?X$8üX9§Ë>+×9è§@9-?Ñ­þ=Vå­7Vå­7J=y¬7?9©±>ýT?#+?ºÂ>9a?rÛ8×·q9\ih>{¯:ó
|:Ê:2?Mÿ=Ðú­7Ðú­7J=â
?Æè¶>K2]?9¯"?²É>Ç{N?½¶ò8ì°9Z/>>}Ê9cAØ9+´ï>Tÿ=I®7I®7J=Ø?vÉ¸>2|W?õ"?trÕ>WñB?%À'8}9H=i@:>Úù9º?ÓTÿ=Ã%®7Ã%®7J=uñ?ßR>gLh?.Ë>e>pD?K89wÖ=pZ÷9<$Û9xz?4yÿ=<;®7<;®7J=©*=àûú<Öy-?îÆ;Òõ;@ð*?ÍÎ¬¸ÊW9s@M¾í9(Ë[9µ>~ÿ=¶P®7¶P®7J=¬>?C¢>/?K?qûÛ>>Ul?MI9t9³>ÎB©9Ð!¢9Ë ?0£ÿ=/f®7/f®7J=Va>=4Û
=â~/?2>=Ëþ=°&?Î1¹Î¥ø8Ä6¿¼e6=a£9\ü³;N¶ÿ=©{®7©{®7J=	Øµ>QLy>»:?/_ >×]>cª9?Òdý¸D®i8HÌ¿u2:Ý0:{Ö?ï»ÿ="®7"®7J=#Ö>îã>	ðC?`¤>ûxm>þç0?²Ú=·Czn9ÖÍË¼Z%á8§Í9aW>öêÿ=¦®7¦®7J="?o¿>®¯D?pãª>º@q>U5?nm8V}9+ð=ÀÀ:QU:øã#?ú	>¼®7¼®7J="?¤>d?¥>¹#.>ÄUR?íx`¹Z|9lïã¾sni9X¹l9xpü>Ï>Ñ®7Ñ®7J=ô*ò>>_W?ñ?Ê%È>±¼H?ì,¸ÿ3y9>¾Æi:ýÖ:C?§'>	ç®7	ç®7J=}Ø·<¶é< à+?éc< ä[<wu?9Õv¹Øá¨7­»ÀG;ÒD;(?7:>ü®7ü®7J=Ú	?×Ø¸>×ê>?»Uâ>`ê¥>µ.?.h~¸b<Ã9(Ë¦½:jÛ:N½?µ:>ü¯7ü¯7J=oRs?ºZ#?©>?Ë?ÒÎ>SÐ7?¤y,9¯u9r>¯bø9kÉÔ9j?ý=>u'¯7u'¯7J=î;?`u¦>Þ¼n?X?6û¯>ý`?}¸9øbC92í>?zQ:HN:(m?>>ï<¯7ï<¯7J=#!¹>\rf>^¨M?X,?²#è>>?áí8ÓG29 ª>Â^:ãO%:È^,?ÇF>hR¯7hR¯7J=zðH?«O?UßC?g%?<Ã>õs7?,v±6¼Ë9ãß;ÒôÃ:Ò:7?ïO>âg¯7âg¯7J=/|=¦[6=õ0?j2=)
=à$?
6l9Ybª9¹s±>Êd<¼ÉÄ;ìÔ.?p>\}¯7\}¯7J=Ïé>' >øu:?î.Þ>g_ >hU1?j3¸{9{0¾XÄ:eø:(·
?Jr>Õ¯7Õ¯7J=M¸>ËqL>pÇf?aÇ
?Û©>)Q?â¼û;÷*¡;TîG?§úÙ9Ûâ¦90'?y>O¨¯7O¨¯7J=èE? ¯ê>EùV?Ø0?:£%?'7I?CÖ:Æ½8:Q?böl:Ú&>:¬?>>È½¯7È½¯7J=¦9î>¾> W?øü¹>õðx>
C???! ¸´9ÎÊ¾,Â^:îÿ":]í.?­>BÓ¯7BÓ¯7J=
?,g¾>n%G?8ô>I'¡>gúA?-{Ý¸i<9ÄM¾]M:zô:Ñ6?>»è¯7»è¯7J=}o&?ä¼¨>Ê|?PÑS?PÎ>]j?ó9\#¶9í Î>ªd:ÂjS:¯3?¥>5þ¯75þ¯7J=Ç?ì>	>¸$>?¼>	¦L>ð1? ¡á¸¸]^8âà¿Ê9û/º9îÔI>&¾>®°7®°7J=9?×ª>TH?¡°Ì>úE>Þ6?µ¸ç$9Lï÷½î:¥ÊT:Ù/?´Ô>()°7()°7J=ó-?HÁ>ée?Ä >Ù&>¯\?gS9ØÕÌ9Û>Q]£9NvN9ËJ?à>¢>°7¢>°7J=Ñf
?²º>&ã=?»JÛ>A>Ô9?¼Èº¸kÜß8 Õ¾ºÁ·ë,9M½û>T°7T°7J=Jô><>Ï^D? ØÚ>>r:?xI¸2æ8KT¿^:1X:t?ó*>i°7i°7J='aí>àZ>Ç&b?±¨>çÐ[>>D?o8~E9S%q=e¹9:-90?Â->°7°7J=ïS?%Â
?Jr?¸2?c¡Æ>¦e?9~É8B+/9Q<>!mÃ9iô¿9P?Í4>°7°7J=Hü>b >
aI?Nú>xd®>Lî7?çÊ8Ð#9ó_c>¡<ã9Ä9#ö?ô?>ª°7ª°7J=>b1>1N?í¯>ÂNw>{6?s ¹¼±\97b¡¾áÆÚ¸ÛI9{Q¾ìQ>{¿°7{¿°7J=Å:?dì>+J?¸õ%?·µÕ>ÍF?øZ¸°üH9	&¾ÒØ:Zâ:ð2?9^>ôÔ°7ôÔ°7J=?´£È>G?¡Ð¹>3¬>µ6?û±7¹b±9¯¾PÛ9ã9ßÁö>í{>nê°7nê°7J=8q&?Éß>Î?éëC?3kÄ>Z?ó>9Þt9ö¡Ç>m:i:
Ül?=>èÿ°7èÿ°7J==>E%.>& O?ä9·>1 {>Mi:?U?;,VÔ:öcf?,í9µ«9?1?p>a±7a±7J=Pw?Ý1ú>¦
}??¢-?Þê¯>>­|?Ï8EB9%L>lÂ;v2;¼`?Ã>Û*±7Û*±7J=TVZ?ë>fÆm?iVñ>y
>{ja?3l8Â9*Îê=g§9IÙ¬9w*\>Ø>T@±7T@±7J=qé?.?B]b?mó4?´¾>¦s?}`9îP¾9N¯>¥;d!@;r \?ìú>ÎU±7ÎU±7J=¹)ò<ëc¬<iÎ3?nY<j9<L»6?Pº5Ï«9;Qì·E9Ë ½wû>Gk±7Gk±7J=>U³<¶<?2/?¡mZ=ö¹.=Ë ?zC¹
8i­ÀSó7$D9H=é>Á±7Á±7J=O£	?IY¿>N$8?èu>7>ú+?;¶_90¼µ®Ù9^|9LØ@?d>;±7;±7J=·¹>çÐs>iÿB?Æì>ëb>Nw2?AaI¹eè¯8î¿»g8éø9Cº=/>´«±7´«±7J=_.>JÂÓ=AS?×7>
àP>v??9D=Àä<Ó²\?Ïp\:Ö·!:z.?$>>.Á±7.Á±7J=Y?ÈìÂ>¯ØC?$¯°>b"s>:?ûD+8^9Î¦=èî#;ñìø:(?hA>§Ö±7§Ö±7J=i>:ë>V^?op?g?ïvc?0:<N¨;H?G:Íû9ó?¶E>!ì±7!ì±7J=zCâ>q>uÊK?/â?(µ>Á^:?ÇÀ8UÖÐ87Pì>!6 :ñ:.?8G>²7²7J=àùj>"Ä>Cê[?¢ÆÅ>¿§>îH@?_Ú¸9g9¸,¾»'8<?ÙÄ;~o?L>²7²7J=°=|Ø<É°)?A²:=²=½µ ?ÈÍ¹º#¨8¡òÚ¿À¸zK9Î1¾³Y>,²7,²7J=íÿ?íF¿>ËjG?Ý$>ÄL>´@?Ñw6¸Fg9Lf°½Kê:6:ë+K?Nb>B²7B²7J=zo~?¹tÁ>ØX¨?ùÁq?}|Ã>(L?_9
®9Kü`>@Zä:RL:/sV?u>W²7W²7J=L?àÂ>WÔO?=Î>¿>Iî8?ÌlU8¯¯9°Ï¼=ë9ÜÀ9e¾>M¥>úl²7úl²7J=ëÕ\?Ì>{?·ÈU?õ>nÙ^?2Äå8À)9`®>«Ï;+Å:Ö÷L?§¨>t²7t²7J=Â÷@?v)É>su?ò?=y>Qu?C]'9Ù½9b>L];9 :
ñN?¼>í²7í²7J=/3j=\*=ÑÌ/?³ÃÔ=o¢¦=Do#?¿Iq¹Ìä8fcñ¿áñÌ9( â9Qç>Ð>g­²7g­²7J=è=äÊ<5q??nt=+K§<îF?=)6¦û¼9Ae;Ø×6;ý#í:fbE?áí>àÂ²7àÂ²7J=æ÷>¬_>Äûf?u^>Å¥R>$@??XG~¶|Àh9§Ö¼ãÞÐ9|$99+?!ï>ZØ²7ZØ²7J=%?é"Ä>@~W?Ûè>öÊ>»P?¶h¸áaç8f«¾Vé:Ci:¬(?ÿþ>Óí²7Óí²7J=t"9?dÜÂ>Ó8s?k?¦â?/©N?bj95¥93µ>!9öäÕ9h>´>¬>M³7M³7J=naU?=Hä>Jo?\%?'¹>ìd?Þl8Ò
=9O¡G>øÌ:j:Ò
ø>²>Ç³7Ç³7J=Ö(B?t¿>ÝÎ?_ÆÌ>!sc>zf?3Ã8p(9-V>Åz9ú^9Ý>>@.³7@.³7J=
6> È;>Î°H?ôfu>2*>8²8?èRÁ7á«³8æ¹	>/e :-:JOm?x=>ºC³7ºC³7J=uL?|¡>ån??¶ >ê<e?´|¶µªÊ8»¼b¿_9ÀJ½9L>½?>3Y³73Y³7J=+©>©L>àS?ûð>VE¥>O£:?)ü¿¸(^7II]ÀX=U8¬<P?ÔA>­n³7­n³7J=5L>Ñxê=Ôô^?3?vÖ½>ÊHJ?}>
;`ù­:ÖO?Ò9äDá9ø®î>×B>&³7&³7J=ßj?G[µ>©ÌD?ð·?lâ¸>Ëÿ4?öe¶í 9gè¶»|:Ø-?:$0?_> ³7 ³7J=Û
?b	?y&z?1Á:?½Í>H`h?¡Ä8M_9gG/>CÈ9Ún9B0?»o>¯³7¯³7J=*¡$?~ÄÉ>:áP?VÂ?ÁH·>ö4C?8Q®µU9ø»»±Ìö9áEÇ9+?5>Ä³7Ä³7J=¨Cf=T&=Ñ31?I©`=g 4=¥?º¼¹ÓU9¹#¿e×Ý9tá9vÇû>Î>
Ú³7
Ú³7J=k±>2çn>À=?ZÇ¶>W»>FC0?Ô¾·ÀÐ9¼ü¼];0;ü
!?Ñ>ï³7ï³7J=¨Sz>Èa/>²6?»y>¿5>q/? P@=Që<6Q?¦Ç9¼°t9æ³>ü>´7´7J=7?ÁÞä>¹FM?`"ü>¦>áaB?À9êX9â>f	A969§ý¨>- >y´7y´7J=IÔ?V´ª>P3D?ÆÞ>gÂ>½|2?¯D88Éa9êìÐ=Ob;þ%;ö¶.?¨>ó/´7ó/´7J=?ü>®h?µ$?d^?ÜR?CðÓ9Yú·9t?a$:Î5:ägH?B°>lE´7lE´7J=hò>¨>ÞUG?Ê°>
z>i4?9O¸4»·9¬]½f39ÎN²9Å!ã>ìÔ>æZ´7æZ´7J=áCÑ>ÄÅ>7G>?ÊÇ×>¯é>íç.?PY¿·ÚX9·*b½Ü¨Ä:èN:r#2?Áì>_p´7_p´7J=m5?yß>´ãO?04ù>Q£>ÓOC?cü9¯9dp?#Qä9®ÓÈ9n?b	>Ù´7Ù´7J=yG?`ü>ú]J?L¶Ù>¾w>Æ²;?K|9['9~
a>1-ö9Ü:ö>¾	>S´7S´7J=\=!£=~v0?áúá=Ë±=Ç`#?.ï;:áÌ9TÒk?Ö±·À9	2½+
>Ì°´7Ì°´7J=Æ@*?õ}Ä>Ð]?V_Ý>¥>^O?G9].9¿?=¸9rÊ9®Ýé>y>FÆ´7FÆ´7J=¥¸?Ú)?jú?ù¥???]ãÌ9bþs9]øV?ux9{«h9@ô>(>¿Û´7¿Û´7J=!ÂN?U®ø>ï×T?Ø U?¯ö?;6O?Ùòº9¦9º?Êsm:qø:¬S?ÞB>9ñ´79ñ´7J=
ñ@?ÍEÎ>to?$~¥?ü0?A÷o? :RXÖ9V?Wu::@ÚÅ9ÕAq?H>²µ7²µ7J=v=?aòã>ÃÇT?>ÿ>>uª>>Ü??~a·´69GNZ½QÒ(:V#:?ÁI>,µ7,µ7J=3?«{Â>~C?OQ©>R	v>£,0?Ði9%`93Õ>$9"90Ê>s>¦1µ7¦1µ7J=mÎµ?q=U?[CZ?1ò8?tÍ>÷Ýf?ü·9
9BA?q I;è:®k^?rt>Gµ7Gµ7J=B÷>>ÍP?øb¶>~>Î7?ý«7{Ñz9÷¥.=dY69í9UU>xy>\µ7\µ7J=ÿÛ
?A¾>??±Q>Å/:>*o0?)´¸e-X9:A$¾E:9Ë|i?o>rµ7rµ7J=«ó?Üf©>ÖgG?V?Ñx¼>kB=?to9Îþ8Îk?&F:	:{0?¨>µ7µ7J=óKÈ>vs>_R?8`©>Óî[>ë&E?ßK9ux9gfÒ>"s-9fýh9g¾>µ>µ7µ7J=U?fÛÁ>Å=?Ûï>¦¯]>B®)?Îbà¸
!"9Ç&±¾ò/y9}9è©ä>pØ>²µ7²µ7J=ÛIm?pÄ>å?qÇ?¿®d?Ê^?!ú9J¥Ô9é?ª°:ø&:Tk?ÑØ>øÇµ7øÇµ7J=Í?6¥>;L?Ð·P?¬?óé6?R8\'â9Wn=ùØt:X¼>:MP$?Ý>rÝµ7rÝµ7J=ÖåÆ>¼X>]@?oS>?ÝR>xÜ2?,Å}¸m}X9Á
¾E($¸÷­B9#Ý×½Aí>ìòµ7ìòµ7J=å67?ñxÜ>÷¼T??©>p¨B?â¬19ìâ9¡ï¤>àÈ9Ñ¨Ä9¨?Üþ>e¶7e¶7J=¾³ô>qk>>H?b>ÏôP>Ód5?8H 8ñ|n?¶S:lÙ9Ò/?S>ß¶7ß¶7J=:3%>#ûç=N6?uÔ¶<B@<÷Å?{p¢¸xwð8²î¬¾Sï{86W¶9Ú°=R">X3¶7X3¶7?=¯tx?è0?L*v?^?kë>æq?®×9wÁ9²?Ô»:
7::¹>?»%>ÒH¶7ÒH¶7?=!?A?øæ?aúç?°Å?@R\?aåF=(ê<.Y?­¼e=Ë=4¡E?®E>K^¶7K^¶7?=Ôþ<5N³<$ê5?¯¦=ò6Õ<0z,?z¡¸mé9g¾äé©;.¢k;8?UU>Ås¶7Ås¶7?=äÎ?E£±>KÎM?JÅ>z>8¯@?*Á)9Éäè9¹:>U6Ú9cÑ¡9Î,?l>>¶7>¶7?=Á·?B¥ ?YÖa?:f@?mFñ>0$L?@:a	:Ckî>6Ø;¡kj;al?G>¸¶7¸¶7?=ò?	ãº>§II?2Æ>¢>ù%>?s97£9j>â^º6©9w <ü>2´¶72´¶7?=Ã<<±
,?Ïñ<"Ój<S$? ñ8tS9B·=·;Rp;³-?f>«É¶7«É¶7?=x?a Å>ZhC?þ,> O\>P4?ÛZ09õPÌ90÷\>"	:ÞÑ9<'?Ï¥>%ß¶7%ß¶7?=%ý$?6¶>Íg?R?ä:$?³kV?)©9y±©9ÌÖÿ>+=2:`ðð9pa=?Õ¾>ô¶7ô¶7?=Â±h>ê7>¾;?ÏS>våt>$&?­xÈ8ÁÁc9»Ta>¾×9öù:>Ñ>¿Ë>
·7
·7?=÷L?W§>J?P£??±&?Â/ï9óT9`?oÚO:Ï9hÎ?QÍ>·7·7?=z¨?;À>6OC?Pä>, _>9Ü2?ÄË8f95å>Yú¸:>Ô:w* ?:è>5·75·7?=ä¿Ì=N¬=×Ê,?¹^È=v=é$?äAj8¹9NÂ=ó¦;{óÍ:Q1?î>J·7J·7?={ô>^Z>Ab?÷>øJ>c·J?Ð9ðÕ:9°>	a9¦Ü9nµ>ÿ>þ_·7þ_·7?=×{Ö>H>úÇ8?R M> ù>Ì>0?|RÍ¸¾9nM¾ä(ç8-Â9E>a>xu·7xu·7?=û×<v|<-?È;Æw`;ú#?\¹Æ´9`¿ "·£A9DAÖ¼¬!>ñ·7ñ·7?=¯Gq=]J2=Ø8-?.Þâ;ðÈ±;V#?,R¹ÆÍ9:
¿äeú8.£ì8zq?çH>k ·7k ·7?=43í>>Xj?7í+?ÞÄ>'é_?érÏ8Öò9\;>ø¦:ô?:K©_?¤X>äµ·7äµ·7?=t=XÊ3=¹-?nT=1â'=
"?ûÔ¸Øc9p¾¤Å÷8®õ9,g>?[>^Ë·7^Ë·7?=OBK?ñ
??²;?Í<4?1ü>5õ6?¬¹9¡9£
ß>¥$:Åp:Øf?n[>×à·7×à·7?=jò>µ=>xQ?;ô>y'­>óÂ4?Ø*È8tê:9>¢9êÆ9¥L²>ây>Qö·7Qö·7?=¸¨
?_¼>â@?Ò3§>¥%m>®~4?Rþ¿¸tæ=92i¾:'i:ññÐ>rz>Ê¸7Ê¸7?=f*?UR?+¸?Ý)?þM?èØi??Ú9ÜV9Qè?h5;z+';§f?>D!¸7D!¸7?=Ò_ø>£>]ùB?_y>×òI>ÚD.?Fs¸àÊ¶9?½jg:J#:×Í4?>¾6¸7¾6¸7?=ð·>:m>¿F?nê?¼·Ê>Ë£+?þ·ò9ëLÐ½á¹Ù:ÛXÆ:?s>7L¸77L¸7?=áçN?²"¢>.X£?)T]?bÑ>î?¢ãÎ9TS9Íz?;ä:à9-ù3?8§>±a¸7±a¸7?=,?_Q«>Ñ}Y?+?×÷¹>¼I?>vô8ö¼q96q>ëî;N;¨Q?¹>*w¸7*w¸7?=¥?ËÍ>F?X9P?¡ú?Þ
=?Ñ|%9±ÈH9=ÿÒ>¨«ä9¾©9 "-?<Õ>¤¸7¤¸7?=¤Ð>Jä>2O?ç¿>Þ=>µ¹<?#g¸'þ8ßs¾³í"9¤ò.9iî>÷>¢¸7¢¸7?=K&_?Oû>ªPc?nP?Íª>V7b?Õ[É80³9h">Ñc:]9õ;±?@>·¸7·¸7?=AÎâ>øj>º???åN>	>1?ì7ê%9ñ·=G¡.:-		:#?Ç>Í¸7Í¸7?=ru?ôèÝ>a?:Ë?>á?­l?5 |9LK9?I_I:Ëë:eF?=>â¸7â¸7?=!ä>+>´;?Ùf>ùL>]8?êi}7Þ=U9=#Ñk9_[´95\§>OC>ø¸7ø¸7?=ÆU?8n¯>LÉL?È¢ö>öÜ¨>Úó:?Ìæº81ªJ9l>º¤;ÊªQ;|dH?{>}
¹7}
¹7?=°Ù>ð`>ÌPG?Ìu>ÈÎ*>'
8?õÖ¸îôF9¾²à97í9±æ?,>÷"¹7÷"¹7?=s(?ö¨è>­â8?W÷>3«>L}8?©ç7vÚN9¢åE=c:õy :ôt5?Â¡>p8¹7p8¹7?=ì»??~E?r&8?S>0HX>¥)?ªs¸6N9¢8e<5³9
%9`ÝÑ>½>êM¹7êM¹7?=µ?E>vê{?öð?-?¹e?¨÷9]Q9B1?ã	:n:7ú>1Ã>cc¹7cc¹7?=ÙC+=0ý<Þ*-?¿<C¡<:?%¹~9f$¿I¡84þ9á@>Øä>Ýx¹7Ýx¹7?=Ç?¥­¦>6kc?a<?°ø'?((Q?à9Ü95ô>Yk4:~*:zs?Gò>W¹7W¹7?=¿M?âl?xàL?Ãú>Å@©>r¤=?-Õ8ê9^ë=ö$:=:§?ö>Ð£¹7Ð£¹7?=×?.Â>ÑcI?È°>Óew>í6?ÌK9þ:9?ºÛ8 Íj9o>'ø>J¹¹7J¹¹7?=Õxn?6ò>µ|?Ò?>	£s?Eª9Vt¦9ï?<
Ê ;pQ?¯ù>ÃÎ¹7ÃÎ¹7?=j0?²÷¶>{S?üQõ>¼z>¤#F?Tp÷8Òó(9Hv»>Â;y:ÑíU?@ú>=ä¹7=ä¹7?=j¬¥=}ïw=ò+?}J=Ìz=Ã³&?æé8°9*>@]8äq9ÿ¾ê=±ú>¶ù¹7¶ù¹7?=Êæ+?Ç7Â>«b?v"K>ô>@J?Òsc¸99ûØ¶½yÔi9¬{ë9î3~><>0º70º7?=QPC?Ì³ø>zI?K É>}$>ºd@?@U¸¡9j©½S#I:Iq:ìqH?q>©$º7©$º7?=ú+>4ü:>Ç.W?Íc	?®>MjI?¾41=íEà<GFJ?N4¨9Úì9Kÿ&?8>#:º7#:º7?=Ì>5zy>DsQ?S>¡þO>ôñ=?ëè68sh9pÉ=ûA:b
: >?j+>Oº7Oº7?=cÒ?·>"I?ßèØ>.Á>s+8?h`¸ú¦k9Ï×¾4j9&}9sIß>a>eº7eº7?=WÁ£>ÎT>1°E?+	>04]>£-?$Ä½7à`)99h=_ÛË99±Ê9H¼?ih>zº7zº7?=ûT?ýmê>Èh?Ë?ß¥>/2]?Ô³8s?9ÓR>63Ã9BÞ9ì>?m>	º7	º7?=[Ã>ôä>C?½w>î¬;>TT3?8#zµæ~´8c±»n²q99+ÚÈ>«r>¥º7¥º7?=9=.¿<ÜÑ-?ÞÔ<Å¿¥<´Î#?né8£o9KÃ)>©:Zên:Ö5?z>üºº7üºº7?=ì>Ç>i>?pé>ÕKI>©0?ïøï8Jq9yd>¨Ô9ÃC´9ÇÔ>
>vÐº7vÐº7?=ÝNð<Ô°<fó-?5-;¨Ì;èB#?Oþ8¹Íà8lªR¿2Kú¸cp9mF¾¬>ïåº7ïåº7?=¨ðÅ>â`>Lõ=?Ð>«>_Æ+?Ïg8Ö96º=¥V§:Là:X?¦>iûº7iûº7?=¬ú='ë<ÂÎ)?Q$=e=à?3¸j»d9õ¾×k:}'G:p?0>ã»7ã»7?=áì>t'>¿äY?w,ù>ß >\BF?¹v_9*ª¾9é>ª':·µî9·(?Lª>\&»7\&»7?=WÇ÷>P >wtE?õC?éc?bù@?¼Ôí86h9ÅÝ>%úF:ßa":ªØ?7Å>Ö;»7Ö;»7?=1¤Þ>)>ªÅO?k>;t%>[86?³#¹óÕp9ª]­¾\Ç8\^?9Cu>3Í>OQ»7OQ»7?=¢?çÓ<?½º[?8G3?8ã>¦üI?«¢·ë9K°½¶:Ö%:WFQ?â>Éf»7Éf»7?=ãó?/zø>Uú?_+T?ÁÕê>ªJg?DA9ÔÕ9ßï¯>úR½:ÑU:j¬b?õì>B|»7B|»7?=*®¼?!C?~w?f
Ù?¦f?Öq?(I:¡ 9¢ ?ü:£¼:ñü{?ÿ>¼»7¼»7?= 
>µ¢­="»P?*^©>ØÞl>¾7?,h;¹¿9v9¯ØÂ¾æ$=äKÔ<÷ØF?	>5§»75§»7?=ýø÷<4³<I81?ök=¯à6='%?)z94ÅÒ9àå>dQ};]Y4;ÝÉ3?á	>¯¼»7¯¼»7?=L?|Û)?.õ\?# ?\Å>NO?vð]9\£9°È>»8 :©q]:U99?G*	>)Ò»7)Ò»7?=Cj®>M¢i>­??À>¯>>º,?ïéh¹î9¡ÅQ¿ÿ:äZ:ù)?p0	>¢ç»7¢ç»7?=.a?%?èy=?¿O?ÖÐ>V1?²mÇ7z97=\P:Ò(u:W?Ö0	>ý»7ý»7?=óã>lÌ>\?AÔ¥>;b>«Ð;?@ÆZ¶¹|a9ü`ø»°8­P59vW>f2	>¼7¼7?=0Ú}>ýÚü=0?Ó;}?ÎÓ?Øñb?ßé¿=C¶J=ë\r?¦ëi=æDï<Gz?Ç3	>(¼7(¼7?=Õs?´JÕ>+á?Æ?4.?e?<	:í:±¾?Ù<;b?T<	>=¼7=¼7?=ñüþ>°«>>?úNÏ>¿6>î{5?¥ºS¸¼Êß8y3r¾Í»É9g×94Áï>XC	>S¼7S¼7?= ?»®>ÓH??~HR>bk>9?)uª8#h³8ó:ó>93à9ú>7V	>|h¼7|h¼7?=9÷ö>ë>ççI?ô·µ>nVt>ad>?pr9Íø9Ä>¥¾¿:ü:-+3?}	>õ}¼7õ}¼7?=5?è¹>cüL?:È>ýQ>â¦C?ÆÇ£7Õû8¡}¦=tÛ9Á
à9X¾ú>©~	>o¼7o¼7?=VÌû>Ýì>_I?Ò1>LÙW>-8?ó²¸¿nÖ8 ¤Õ¾9Æñ9Ý¶9(u)?f	>è¨¼7è¨¼7?=fæ>J>aàF?ºñ>z>¥>µÄ:?17èw9/=8k|9¬Ä9GãT?ç	>b¾¼7b¾¼7?=Þð>>±A?²ëº>@Ì>~1?
ê	¹ç9+Ó¾1)@:­Fâ9FgY?#	>ÛÓ¼7ÛÓ¼7?=.à>jç>²;?ß >js>þ/)?\8
£9Au=ý:%ò9òF?F¡	>Ué¼7Ué¼7?=æ+?þMÆ>ëG??¨êâ>ò>ÁD?«¾8 G9Ot>~n;g|Þ:Ð£)?0Ê	>Îþ¼7Îþ¼7?=w¾?¶>¤US?ÿ>È>ÍüN?³]·A9mTî¼ïùÎ8¦pà9¡ì=y×	>H½7H½7?=Û<¡?;ý>e£??
?#?Ð½¸ùG9²ýr¾w01:¾£9F¤?Yì	>Â)½7Â)½7?=Fâ?=??\69?TÂ>,^t?el8IÃ[9ìÃ	>N:Z~@:ða	?¢
>;?½7;?½7?=Ì%å>t>æ=?¥Í¢>­m>ÍZ/?½×°¸ü:8ÁË¿4\:cJ!:'Á.?
>µT½7µT½7?=Õ]Æ>ú´>ÁC?0N
?(ÙË>^°-?Y¸­9÷´½6é:=Ö : Ø9?ñ
>.j½7.j½7?=Ñ?×÷Å>èF?<ô¥>|g>3Ø7?GB ¸5*9[Mq¾Ì9):»ß9Õ¡A?Û%
>¨½7¨½7?=s=Ñî<Hì*?ë¾¤;0;Ã'?ïÇ¸B9ÙU¾{0¹[u954¸¾à(
>!½7!½7?=;¬>mi>Æ<?B><f]>0F*?Û({¸#|9Êþ½·9ò9!q/?"@
>ª½7ª½7?=¦>^>pEW?ªy>?XÌ?86?EP=où<ÇÕU?ùc5:£Âº9±£x?\
>À½7À½7?=sýd?Ñ+¥>ét±?T?ã>÷?ãß9Ô<Â9O?§T<<»­;ÈÁ?ôe
>Õ½7Õ½7?="¤Å>Aº> [6?øÛ>xH>7~-?âÌ
9Tµ9$¿z>Æ~Ì:/ä¤:E¾?j
>ë½7ë½7?=u,?{¯>HO?¹+â>,>í=>?¸x´97r}½~9ã·9±>Ön
>¾7¾7?=Å?å¯>àûd?H6f?uV?2e?Ô¥9,¹9&Æ>¬±:Æ>E:90?

>û¾7û¾7?=Ã[r>eô>¦E?9>MK>æÀ/?½=e=ÜwS?ö=kG=CýH?Q
>t+¾7t+¾7?=>"\?ÁÓÌ>»?¬K?NÙ>n±o?RÁ9Ì9y?¸:ß¤:è
	?d
>î@¾7î@¾7?=KAù>ë"¥>¨3A?²Ýï>ã§>Cà6?7­(:89n?
;2ÖÃ:*;?º
>gV¾7gV¾7?=]?mÅ>á@?RI)?úyê>mÓ8?ºÝ :±?:³ÔÖ>ÃÐ9,÷ã9(ú®>}¥
>ák¾7ák¾7?=òñF?R<í>L®V?t3?Dpá>&bK?ð9è9°>F:z»9ã1?$§
>Z¾7Z¾7?=Gà>ø><?~>õ_>Mt/?Y|¸nÐé8mW¾ç`Q:;:ºD?0·
>Ô¾7Ô¾7?=áìä>¨ã>=J?2CÊ>|>å#3?'þ8Øpa9M>½¨9ø­9¹Mø>$À
>N¬¾7N¬¾7?=B°Ã?¯ÿ7?Î!?û°w?1?©q?Æá9÷9S2é>ð¨4<H	÷;7;?#Ù
>ÇÁ¾7ÇÁ¾7?=QnÙ>1i>ºan?ð÷,?1ý×>M?'ËB9*¼{9Æ>ï|:+ö9ëA?ó
>A×¾7A×¾7?=_$?Æaá>]:?">ijZ>ª5?«'9^û9>À;ö£:Àd?	>ºì¾7ºì¾7?=ÿA4?wÚ>ò9S?^Sú>[ >øÐG?Ï8\¬9»º>'":d
¹9äy@?K>4¿74¿7?=">?!ØÁ>á{?¯ÃR?®+á>o?úB9þ°¢9-Þj>´=Ü9ê-n93¸l?Ú>­¿7­¿7?=zpà<¢¢<ãG1?¹p7<O³<÷Ç?pÕ61+¢9¦×r;¶·2±9&EÁ¼n6>'-¿7'-¿7?=Ù0]=w<Â>·?VÀÐ=¼_W=Ì x?Ï!>#¶p=Úi?ZÈ=j^=f?	7> B¿7 B¿7?=Æúµ>ÿX>ù¯V?p9>¯J>ÊB?"W¸ºD96°½ç:*:'?Ý;>X¿7X¿7?=î~N?¿H³>m?ðÒ?Ã>-±?=Ì89×->Yò90)9ÏÅ¶?(<>m¿7m¿7?=éÙ
?Ä>|;9?w8>«`c>¼â/?°Ù7M¥9n<Eöª9i©Ü9KWÆ>´>>
¿7
¿7?=ÂáE?ìÍ>v?W=?;ká>ßW?ãË9æ9}a>/:¯Z:3÷>Æ@>¿7¿7?=jí>S+>µG?(£>Z>®	??Ìé¹<Q·8ôO¿Á©:äµ9ëï>?-]>®¿7®¿7?=.¿>c}>D'A?[)>)©ê=ð	9? MH¸á·9¤ò¯½V¹9Lõº9Èý>×^>zÃ¿7zÃ¿7?=y[?Ü/Ç>&Ë?ÜC?r?¼?(Ù±93Ã9océ>ÔÈ:çJ:U~?@c>óØ¿7óØ¿7?=ø.>|ý>>Î¤J?hw;?4ô>IAD?gj¬8<89N	>íÎ±9<³µ9Iú> c>mî¿7mî¿7?=«á?éÞÀ>Â?L?Oä>LXN>ägA?8 ¸X9§®¾üX969Ü5»>gy>çÀ7çÀ7?=à²??|ê>É5Q?i.
?Ó¶¹>õB?PKA¸ªî9¾-¾2Ò:Ï·:Ì¼7?~>`À7`À7?=êÞ>ö#>ó@L?ÐY½>Ë>¾2?à®8úl|9Z1>ãJ: :V/"?>Ú.À7Ú.À7?=ì¸>*Cn>²ÐE?1ð>û´>Â*?U"7wTC9ÖsÔ<<®G<×ÍF?8¢>SDÀ7SDÀ7?=îó?êî>¯ij?Á7?Q ß>?ÔR?t#À8\Õ³9$Â>ýñG=¸É<"¿}?3®>ÍYÀ7ÍYÀ7?=úg¹?Ï?Ò¶?nd¡??î¸ ?§d¨9(9©¯?ú;ëV±:<vc?¸>FoÀ7FoÀ7?=w>¥>aV>²©E?`sÆ>>ÁÓ<? 8Äú9aâ=PA;,
;é$/?ÜÂ>ÀÀ7ÀÀ7?=7?Å!?P|L?ùü?»´>JtT?¡ß9ùá9þ·ü>]jV;LF;keI?Û>9À79À7?=×?\¿²>&=?zª>îx>¼0?Ï"·Ãü8Lÿ$½:|:DC:»?ß>³¯À7³¯À7?=1ß?°>½®R?aÚz>²/>Hw7?Öe)·zC*9Á²þ¼L09Ð#K9ãÞ>éè>-ÅÀ7-ÅÀ7?=d+?¨á>ÇB?(Ýø>±Q¯>á±5?ÎÄ¸uç;9nÈ?¾å´9ÒõÁ9=Z¼>ñ>¦ÚÀ7¦ÚÀ7?=t?è~?jg?Ü5<?p=Ø>
Ñ^?sg8T¤Á9%þ=DË:C:Ð?4
> ðÀ7 ðÀ7?=(ý?¼á>Q¡?ð¡Æ?
?
Â?ÀýÒ9D÷Í9?Yh:2ù9)n?>Á7Á7?=§«n?¬Ü>o?·Ji?ºùò>Ìu?éÂ;Á;tÕ?©XH;IàË:Z{?
F>Á7Á7?=¾?bí?^\?ß`/?|¹>xr?l9e9è£>âq³9{¯Ø9ªÔ>q>0Á70Á7?=;}?zð?ýó_?À})?¨âÈ>þW?9Ô9©L¼>¿:Õn:"?">FÁ7FÁ7?=l?\Q?ß?£w?°á?ùçT?Ýé9Øk­9?
,?Ì:¡¡:¾Ðn?­>[Á7[Á7?=îc?Ùë>õ?WûÁ>³¨P>*þm?Ñ/3·ú¾9- ¤¼xÑ:¬üh:¹(f?>ùpÁ7ùpÁ7?=J;?Úµ>?´T?Íâ¡>r®O?äî9ÚF9()L?ç&M9VÙ49u3?J·>sÁ7sÁ7?=öKk?Iü>ìxn?±a0?×>ïéQ?!È/9Òª9··>Ï5h:À.:òI?¸Õ>ìÁ7ìÁ7?=Rç?oÙÁ>\??g>Q}T>:î/?"Æ8l9O¯>Kt©:êóT:`µK?!Þ>f±Á7f±Á7?=ÃCµ?ü"?DÅ?Ï?ú>ý?4á:sÈ9¤2?Ù:´ß5:f]5?fê>ßÆÁ7ßÆÁ7?=mµ>>þj>ß1E?°(>Á>W>+60?6co8ÉW9Äÿ
>D¨9º}9*?v%
>YÜÁ7YÜÁ7Ù=U>­>mb?ÉÑ>«½B>°??·Ï¨8V¥O9JP>îpL:\±:.3??4
>ÒñÁ7ÒñÁ7Ù=¡Å6?x½¼>²çw?I©Ë>¤>Þ.I?x&¸®wÂ8õ:3¾k<äÁ<wäh?R=
>LÂ7LÂ7Ù=:x?w1	?R?P)?m¹>H?¸Å¸Oz9^Ð½ÄÚ;:À9MÇy?A
>ÅÂ7ÅÂ7Ù=&?ØÑ>ÅBK?÷ ?µ>X>?ä@P8»¾R91ùü=¥9ínj9u44?ee
>?2Â7?2Â7Ù=ií>Ù>>L?dâ
?&¨À>¾<?/1·Ç?9T½9,:"Q:·!?l
>¹GÂ7¹GÂ7Ù=?/ÿ
?wr?wÿV?¥ÊÔ>ÁS?ß2i9y9$ÝÕ>Ð¸9"iÐ9&â>6}
>2]Â72]Â7Ù=á\:?Ùé>ÑL?Îà>¬X>!úE?Î¡7øb9ÆÆ=Ê4Ê:¯Z:î¥I?Å
>¬rÂ7¬rÂ7Ù= qº>¥\>óáX?ðc?:×?¯ä>?í:ê0
:»Ôò>C:0÷Ò9F/?ñ
>%Â7%Â7Ù=ÏÒÚ>$ >_ÂY?EÚ>Ò2>äJ?Ñ¾Q¹£Ø9l Ë¾é9®Q¼9j¹®>.Ý
>Â7Â7Ù='Þ>å>øU?Ê¼'?`ï>æ53?lt8ùº9ô=]E¦:>àQ:àÏJ?¡é
>³Â7³Â7Ù=Óï?÷ZÊ>ÂD?³>Z|>j46?©77³*'9}¡=×t(<UÍþ;?)?R>ÈÂ7ÈÂ7Ù=`N?a?¥
<?¤->i¿R>£<?ã°¬8ÐË8t Ù> Á: Æ:¦«å>ß>ÞÂ7ÞÂ7Ù=}ü>,°>òûk?Ñß>>jJ?	,Ø¸%V9:¾Êk:®:Üm?k>óÂ7óÂ7Ù=Ãu:?ð×>¤
]? .?Ã-Ï>{ÆW?#|3979;Ã­>'ó=:­þ:"|<?y(>ÿÃ7ÿÃ7Ù=÷ä>~æ>34=?;M?<?9l6?x1·Z9@z¼º:w:×4A?Á0>xÃ7xÃ7Ù=f·¶>¬x>Ã<?>Ú²l>%ý+?x­§7ã_9{a=èg[;ý3;Á?ÃE>ò3Ã7ò3Ã7Ù=º?k?U_¿>ÒX?P×ì?xX?Ü?Vá:¢T:Þ/?':!ä9¤?BM>kIÃ7kIÃ7Ù=+p>^Ë#>P?Î-â>æä>DZ=?Ú¬¿=X=b?Öñ!;êæµ:¼éc?g>å^Ã7å^Ã7Ù=Ñ	?³Á>ûïH?Q>à7>gn5?2.¸Rµ%9P¾Áð9:Æ¥9\Õ>}v>^tÃ7^tÃ7Ù=ÓFë>8>C5N?ã§Á>Fÿ>&a:?ú
ø¸I>9«ì¾AÈ:¢ß:±;?­>ØÃ7ØÃ7Ù=]?ÿ?Bà?òe?ò±?àçu?9èa9y92³ç>öÒ:Ñý&:Q8P?ç>RÃ7RÃ7Ù=cþ©?¢G?P	Z?±vs?Ò?~á^?þ99¡ê?:-×9ûu=?>Ë´Ã7Ë´Ã7Ù=áò>¼Ø>?
R?×?4Ë><KE?¸ja8zça9rÿ=c':^R:H*?O©>EÊÃ7EÊÃ7Ù=Uç¬>©#X>pÊL?$ÿ>=v´>mø4?fK=³ü<úN?ß®>:>,:ÿj
?±>¾ßÃ7¾ßÃ7Ù=s=?é¹°>_ZE?Ðþ>K5;>´<?¹Ð¸F]9 ¶q¾+9ÆY|9½#
?µ>8õÃ78õÃ7Ù=Å-á>ïg>ªÔK?é,>ØQE>ËA?x©7q9µî3=+F¥;Íd;uë8?Ó>±
Ä7±
Ä7Ù=:?§Ï¿>7';?~Á>@>S.?Ú3Ú·Ú¨9;.&½8·Ö9­ßØ9àsý>Læ>+ Ä7+ Ä7Ù=Ïi,?_Ó>Ã)Q?Wå~>ç0>Yn8?¶9ÚeI9ÿ½©>á-X9~ôU9¤T?ô>¤5Ä7¤5Ä7Ù=Hq	?ä+Ã>bG4?¡ Î>,!>Ú-?Îu¸fÀ9µ}é½æ:2ÓÝ9yÌ-?$>KÄ7KÄ7Ù=õÈ>&>Ë¹H?+l>N:>Ùv8?WMx9*û-9É­6?39G9.^í>(>`Ä7`Ä7Ù=È F?Qö>UoN?´×5?+¸õ>^s=?!:mã9cEn?½?:1&:6l?æ(>vÄ7vÄ7Ù=¨ë,?kÓÀ>Àe?R=?ÊJÝ>[?Ãâ:bÀ¯9Q?þ8Â:v#~:/¥C?u6>Ä7Ä7Ù=J?8J
?¼Ï?«ZÆ?JM?w?üu:nem9h¤?° ú9>ÖÒ9<(?²8>¡Ä7¡Ä7Ù=1ªº?
ðF?ò4p?Æ«´?2&?
&?º9%OÝ9ê¾×>Ò­:wHE:¡a?9:>~¶Ä7~¶Ä7Ù=pU=
" =+*?O«¸;Ñx;m'?B¹«w]9ÙBà¾Híc9°9Ý¢É>/T>÷ËÄ7÷ËÄ7Ù=8?) Ö>5\??r¢2?áA?·ý:ë#:æL?Ì(=:W:ôé?[>qáÄ7qáÄ7Ù=´¬?Ú?­>s">?Ùð2>`¨>w¨,?àà·y\O9Ï½Ì  9Ï¨[9¬º>Ìh>êöÄ7êöÄ7Ù=
X? =ü>>C[?kù?<Â>@±M?~58u¯a9ôÞÍ=HD0:ÇÔÜ9 VL?êh>dÅ7dÅ7Ù=é²??Àf?*ÐQ?dJÕ>Ó{?ÞÈ9jÍ¦9`í?Þnñ;þ¦;9?(>Þ!Å7Þ!Å7Ù=AÇ>½J>q|?WÎ>½Vs>µNY?0V;!³:z]V?ý:<ÈÊ;ól?û>W7Å7W7Å7Ù=÷1a?Võ>5Ik?Í+?Í?¸>µn?	x69&­°9V2>?è9lê¶9CÏ¼>>ÑLÅ7ÑLÅ7Ù=û???vî>tEM?çw>#À/>L?Á"¡·è\9½Üâ:[:ÜàQ?-Ì>JbÅ7JbÅ7Ù=X©?×G9?ûi?SÐ°?°c?pPG?¿
ù9bÑ9i@?Dã:¦¤:f/P?ºÍ>ÄwÅ7ÄwÅ7Ù=£ðÙ>£Ü>éA?Ü>7Ó> 3?TÃ¼·FU9pVb½a94	Ò9Hº>ý>=Å7=Å7Ù=d0?lvÜ>ürL?¿ç>;o>¤ñ9?ÿ´839É¡>;å9V¸9pv`?>·¢Å7·¢Å7Ù=üñ?Êï>u?ßj?3Ü>?ûÁ9â9[L?eû·:#O9:¨*~?=)>0¸Å70¸Å7Ù=Æî%?½>Û`?qu¸>¼Øo>ÀáD?3ùÎ9¾]Ë9;E?NÉ¡8e¶9ã=k1>ªÍÅ7ªÍÅ7Ù=®> g>çe@?äI>hìX>t.0?¬LÙ¸r 9Ò-¾X:Ð	{:ÎU?4>$ãÅ7$ãÅ7Ù=©²=v=Ì0?Ô])<ø<( ?UùÜ¸]*9Q»¾¬[[:QÖ:3?'P>øÅ7øÅ7Ù=Êþ>v5>ÀZ?5¢>;%O><wH?@)8â^D9ò¤Ü=JØ9¬½ 9E=p>Rl>Æ7Æ7Ù=r¥¦?ïQ?U?4?ÂÀ>¢¡?joâ·¸!u9}yl½18:ã Ø9ç+Z?~>#Æ7#Æ7Ù=k^Î>C>XÏB?Ãd> <V>ÊK7??È8J±9p>¬Á9úA90Ã#?f>
9Æ7
9Æ7Ù=b±>r>3;?¹l>r.>²-?1Û2·Ë;m93Á¼Z&9°9>>NÆ7NÆ7Ù=Pú+?zÓ>è.P?Ý×?¶v¯>­1F?°÷¸^3N9ú3¾0­9ì|¶9Ëò>Ì«>ýcÆ7ýcÆ7Ù=9)?|·é>è[9?È¼>V>à2?v¸v·ÄZ9ßZ½$<Øeö;ûx*?ºÄ>vyÆ7vyÆ7Ù=©qÿ>)y>íRN?ê?Ùp>ä¯M?	Øï7kb9ÆÌ=å|9«Dg9?TÐ>ðÆ7ðÆ7Ù=Å»¡?ls?Ú¦?/?Ãg?ßm?}×¢9ÂåT9fÏC?m¶:ÌßJ:ígf?Ñ>j¤Æ7j¤Æ7Ù=^lP?,®þ>ÖQ?Wa
?çÕ¼>Q;?Ê)8._9f+Ó=Pâ:º:ê³×>À×>ã¹Æ7ã¹Æ7Ù=0?UÒ®>(^?=é?ÒN¹>âÜQ?ò-F9Ã9D>g]N:p
â9\·i?,Ü>]ÏÆ7]ÏÆ7Ù=¿ø>æt¤>òA?·¾>$íM>M60?.³¸lp²7_ÀÕ9ØïÃ9¡'?Ý>ÖäÆ7ÖäÆ7Ù=1~n?¥?´T?`$:?÷Nõ>CAB?¿>::¥ó9$¶?*©<J¶.<ÀµI?
í>PúÆ7PúÆ7Ù= }4?ò>û{>?IßÌ>yP>D8?ð,/9$X9ãzÏ>S©b:äÔò9óón?³&>ÉÇ7ÉÇ7Ù=Ðc?²p¿>Ý¾??@>i¾>o5?ï
¹@·8$Îþ¿9öf9V ?j)>C%Ç7C%Ç7Ù=»ùc?Äð>O©r?1³;?¤9Ê>Âm?ª.O;û:8àR?\Ø-:Fwø9×3?­5>½:Ç7½:Ç7Ù=X?ª¬>¹lD?Ýü«>øl>":?J9:#9	Ñ>¥Ç8R9ì®*>ï;>6PÇ76PÇ7Ù=?$?Ü÷æ>6?Q>&ÌQ>P0?8C69fÓ>=\e:¢Ò:ma[?¸I>°eÇ7°eÇ7Ù=Ìº?å>!e|?3>1H>{¾G?a¨8¥29.
g==Ü::à8æ9oÈO?¢Y>){Ç7){Ç7Ù=f%?Ã+È>tY8?%áJ>m6>HO'?)9_Ò9?3>4è:^Â9
>?b[>£Ç7£Ç7Ù=Î(é>Q>V2H?L.´>wy>ò3?(/9ê49~¬>q8J9v¡>]>¦Ç7¦Ç7Ù=¹5#?\L´>¼g?M,>¼R%>ÂE?7³EÍ8 $=
÷Ý:	%:àºJ?)o>»Ç7»Ç7Ù=,l=Â^-=õR.?Z^;G¦;g·??;¹Üä9[àÙ¾þ9×´9æá>u>ÑÇ7ÑÇ7Ù=_RÛ>\¹>»	>?Åß>vá@>++?_ëã¸ø8J9èC¾ã:_¢:gþ2?>æÇ7æÇ7Ù=R(,?æÞÝ>Á£F?W?Ä>ß.H?v?v¸2¹9/Ýô½ë`;	X;J%G?U>üÇ7üÇ7Ù=`È²<ð&<Ó/?QÖ`; Ò=;V?Oø¹º
9ó¾ð]¹}9;à¾¡>|È7|È7Ù=çoÀ?Í:?­Ü?:Ô?PïQ?Àe?u_£9Jç9mÓ´>#M:>:Lj+?¤>ö&È7ö&È7Ù=cºÒ<+<¥î-??=º<¢Ä<{= ?èùà¶Ä69Ù¼m´6=J=3-?ª¶>o<È7o<È7Ù=à`.?{ñã>×C?±â>¼C¤>¥0?©®9®Z»9m¨î>©§T9wd96J?s½>éQÈ7éQÈ7Ù=ì?¾Ä>çÆA?ã>p
6>ï5?±®8ú'9]>â:«:ô
?Å¾>bgÈ7bgÈ7Ù=fçc=9*#=]É2?&05<J<ª?6È°¹0-9qÈ¿ ê62ha9<<¿>Ü|È7Ü|È7Ù=L³ë>é>ÝB?µÕ>Ó">qÒ6?`.>¸Tý69Í¾L¿9;)9}ÿ?ÙÒ>UÈ7UÈ7Ù=
?¯>÷sN?<ù>ÙÊ§>!>?t[9óê{9'®>:ZIS:Ñ;?GÞ>Ï§È7Ï§È7Ù=!ø=#¥[=íu,? =Yo=MB?¬/¹÷¸c9òMÅ¾é·A9eXð¼ì>I½È7I½È7Ù=a!?Ì«><éA?¹>>Cí3?69Ç49LB?Þ:õ¢:æ©?jû>ÂÒÈ7ÂÒÈ7Ù=ª?Ð¥Ä>´¨O?2¦?ï=¯>OS?ºÝÁ7kI½9¾=H: ­:,È?lü><èÈ7<èÈ7Ù=¶?¿Ë?@e?w?ç¤ ?Ü°T?ý:?öÓ9:A?9ºy;Þ
;üH?Þ>µýÈ7µýÈ7Ù=?I¥>O½Y?\?¸a2?XCC?ñ:C3£9ÀkN?ÎÉ:7n:X?5D>/É7/É7Ù=²*?ñ=>¶?Õ.?`¹«>¹?#}>8rÏc9lÖ={KI;·Ö:çÿo?Í_>¨(É7¨(É7Ù=Z?¢¸>#¬;?yøÄ>D>ì±2?$cö8üþ9o\>ër.:ö* :´i?a>">É7">É7Ù=Ï½S>N>ã/G?n±>|>ã*?£{¸ã¶29ø:4¾+qJ:%B:á-?ªw>SÉ7SÉ7Ù=³¬?|¨>H?CÎn>­§!>µ=?ã8é¢8Ê®3?Us£8e¦Ý8øÇ¼>y>iÉ7iÉ7Ù=%/>@Õ=mÊR?]e?ÃÁÕ>è¸1?Éc@=9Æá<g%Z?òH:É!:tà&?ù>~É7~É7Ù=ræ>¸æ>F?Æ>	í>[*0?V[æ·.Å¥9æÞ1½æÝ¶9âw79$)?â>É7É7Ù=æ¶1?òó>:?¨>åï>I$?~à·Ú).9ý¤½¢J:Ð
E:¢?+º>©É7©É7Ù=¶TÔ>å"s>_?í·>Ø9o>îåC?$ôL·6<9Ø½*º9eUX9L\?­¿>û¾É7û¾É7Ù=íüø>0Î{>¹"}?2Ü
?´>j¥|?L¹å7,9=¾= ÿ9ÀÔ¸9®0?ÃË>uÔÉ7uÔÉ7Ù=?K¢¿>·É;?¡à>b½¦>p,?÷j·Öîh9¯½àë9JÄ9ì¹>7Ô>îéÉ7îéÉ7Ù=ô>ÂÌ=%¦/?^=ñb=üv"?ød¹ªY8·ðr¿=&8÷·>9ÕéN>2Ú>hÿÉ7hÿÉ7Ù=¸ ?hÒ>¨bC?Í^ã>è£>:î1?k	9/¯9%r>d: :ØF?;Þ>áÊ7áÊ7Ù=­f>ß!>±g6?-·]>Ú.>nN"?ð<=~¢î<Á¯J?%Å<à[<µG6?ã>[*Ê7[*Ê7Ù=@ìJ?5ï> *Y?àF?°Pß>	c?¼Ão9È9hGÆ>Û×:F:ÅG?©æ>Õ?Ê7Õ?Ê7Ù=,?×>
M?OIç>|>ÌË:?¢ë8A7|9 +o>´¬9P%ñ9¾.·>:>NUÊ7NUÊ7Ù=Ó¼?>Èz~?Äóý>£>úÈU?ØÀ8¾|9Ý?">Â\0<rÀ;¥	k?H2>ÈjÊ7ÈjÊ7Ù=6)	=ÃæË<ñ4,?tÖD;±;zË ?*£ ¹,S¯9×j¾¶¹9ù?ó¾à4>AÊ7AÊ7Ù=ÎÂ?=¢¦>*ZG?Æ^>ü¾S>¢:?Õ9Ó9á?Ã}E:p£þ9F?¡7>»Ê7»Ê7Ù=QË>Îd>|od?$?ì?éCc?è09X¸9½Ê>m:«(:ðr4?|L>4«Ê74«Ê7Ù=¼ë>Ñg >¾<?X¾>¶M>úd0?fk8[¥¤9j:É=|§8ã±8Xñ>QO>®ÀÊ7®ÀÊ7Ù=p¼?´>°<?Ì{>Ã/6>0¿0?9-ÕÖ8¹+? ì9¾Ât9GÚ>HP>'ÖÊ7'ÖÊ7Ù=è±?3>I`?IÞ(?ºôÐ>ãN?B<9Bn9¤>6¾9ÝnÈ9eòò>jP>¡ëÊ7¡ëÊ7Ù=æ>4>TÝI?«?d¿µ>¦v9?Ia9	
Á9p_>^Ð
;Q<Æ:gC3?P>Ë7Ë7Ù=´éæ>Ó>7=F?`ù>O³>52?8
y7ÆZ9Cµ=9\9¦&Z>Ñc>Ë7Ë7Ù=÷?é®>	,T?½þ"?
Ô>ÛÆD?!<=9Z9éA%?"A;Ë×:|be?q>,Ë7,Ë7Ù=E%_?ÇYä>&*z?°Éú>n>n?¦§8©9PÈý=»¢9&°9ý2Ò>t>AË7AË7Ù=¤>ÿT_><?>Gñc>cÖ*?Â9<^9v¹q>·è:}O:ï4?Å>WË7WË7Ù=¤2?û¨>¬$D?3¹>y7>pò1?I`¯7xë9÷.=hô;NJê:+?>zlË7zlË7Ù=}>oÿ,>ÈãG?íÇ>+6>xÜ8?w
,8n79¥ýï=\¼<sÊ;C?|£>ôË7ôË7Ù=ÖÀ=NîA=,?¡ü;õÃp;hè?$'8OÂ9ÿ_=x¦L9ë!9w¿>ç«>nË7nË7Ù=]Í³>Ê;Y>ãS?Ú·> }>e©9?q(9`é²9q>Ã:<ÔHã;[R?sü>ç¬Ë7ç¬Ë7Ù=	¦!?ÒúÐ>óF??©>d0m>l
7?ï)H9Ôa9<¶>tL;é;*+-?þ>aÂË7aÂË7Ù=|Ý=ºî<CI)?þ=s9ì<°»$?¢+9"Ú§94h]>329¹½p9é½>r>Ú×Ë7Ú×Ë7Ù=O2?2ôÌ>¿ö^?p=×>Í>;xE?!Ô8sg89cÑ='Ø9èÃÅ9g'?Ù>TíË7TíË7Ù=éÙ3?3é>§4±?ëø@6*c?ÛÝ?üQ:DG:¤*H?	`;¾@;-!\?n>ÍÌ7ÍÌ7Ù=°¦=SªÂ<«/)?³È-=ãr=:$?Ü´¹b¡9tÚ¾ â·ãU9Þ.½20>GÌ7GÌ7Ù=?Iß£>ÍP?§qý>]¬>¦5<?ä¸^«9Ñ­*¾4­;¸Yc;C?JC>À-Ì7À-Ì7Ù=¸
?S	§>3Y?Ï>:Q>îZ>?|)¸ª.9ES¾jP:¹4ì93b?QO>:CÌ7:CÌ7Ù=ÆÙ>ß>#÷F?G>É¦a>ç1?B"¸i9OÂ¾oÀT8>59U@>È>´XÌ7´XÌ7Ù=»î<´àª<ÕW2?áÊ<Þ<'?Wê73+9¯4¯=Ü8yn96>r>-nÌ7-nÌ7Ù=¹¬>®i>8=?²´>ÙN>e/5?¤¹è5l9Zë¿Sý:ºÃc:£?H>§Ì7§Ì7Ù=+4?òÚ>lS?÷k?Ò³>£D>?'µÆ+}9ô¨ºV©Ì9e9!6d?> Ì7 Ì7Ù=j)Ý>ß>oÂM?ü>ÅN>s1?Tþ¹oD;9ÒÇ¾ÝI&:LºÑ9úJ?Ê>®Ì7®Ì7Ù=tî>¬>+C??"Å>-z-?ï V8_§9$¤=7;Öya;É0?àË>ÄÌ7ÄÌ7Ù=1Co=Vf2=«+?uX<y'<à%?&¹Ét}9wc¿¾Y8¶pV9ÄØ>Î>ÙÌ7ÙÌ7Ù=î8?Ý²>OÀ?	G?âÛñ><¬R?æ¿7#J¨9¾=^G9¡Å×86Òl?ß>ïÌ7ïÌ7Ù=§pb?Éÿó>Çm?àïá>ìB>p»_?È8µü8ûå>y9´9$Þ>Î>Í7Í7Ù=S¶½>HE>ôØ;?=:}>Â<>¸·+?zBb¸Ê¸9Eë½mÚ<à	<äZF?MB>úÍ7úÍ7Ù=vÂ>_·|>ÌD?_±w>é,/>ûü4?|Å`¸ö,9]°&¾ÎJ9²9@E¿>fL>s/Í7s/Í7Ù=°¼õ>Z8>ÍF?³	>Dµ?>S4?|W!8Ý!9©,ÿ=(¯B:æ.:âz?å[>íDÍ7íDÍ7b=%Ë>^>P=?³>¥yA>¿4?âEæ¸q
J9­à¾:I_:|?ód>fZÍ7fZÍ7b=óÙ>%>ïV?R¿©>X>I?O[¸OÑ8³Ì¾ÅT9¨9cú>}u>àoÍ7àoÍ7b=^dk?2ô?õí`?÷6?Ùã>·iM?ó§9h?99-³>%
Ó9)òÓ9Âçþ>w>YÍ7YÍ7b=ýZÃ<®Ú<CÓ-?ê»;O;Ü%?é¹ïÂÍ81²¿R­E¸9µýÅ½I|>ÓÍ7ÓÍ7b=Ü&«>þjb>aA?áÍH>/:>Æ/?KM%¹ìù9°¿ô÷9­Õ9iÿ`?>L°Í7L°Í7b=òb=Ô=HÓ6?½g>kÄ/>Â(?CK=A®ý<dÛL?=9K<)<#/?k>ÆÅÍ7ÆÅÍ7b=§Õ%?&{ä>æÎ9?¨â>V¤>^0?Z¹æ¥9/f¿9	:9Q:*?Ä¡>@ÛÍ7@ÛÍ7b=LÜ¯?yµ:?* q?ÙÕ®?{õ0?í|?ë-93}9"+?9#³:|e:×Ë?Ê¤>¹ðÍ7¹ðÍ7b=%2?YÈ·>áÅx?Y?F>(?ê·S9Ñ"	½R:V×9az?â¤>3Î73Î7b=K[?þn>Î×?s(?áZÐ>ýO?ü9¡Ú¢98Ðs>-Õ: Þ9:Ú?V©>¬Î7¬Î7b=É?#Ø>§);?ð´«>1Br>Fr5?¾]¸åè49ÍIL¾Äéý:(Æ:1¼#?ÒÀ>&1Î7&1Î7b=`ý9?å×>º\?<>g?¢7?+½C?=ó¸æ$e9~ß¾-¤:/k>:
«3?¡Ç>FÎ7FÎ7b=Å?Þ-ú>Ê?Ú?Å~?ü
d?]pº9våÛ9¤Ù>ã[;º:ÿS?þÇ>\Î7\Î7b=kÆ>-qR>jýp?¼.x?Õç?ÇVU?Æ¶9â9s·ý>øÿ9t4¶9ÎÑ3?Ð>qÎ7qÎ7b=9Ì?cö'?P?ëÇ.?ì>÷)=?LÌ:Ûbh:1_a?c 2:Fï9<??øé>Î7Î7b=WlÕ>À>9ãD?­Oñ>ðò¨>ÏÒ6?Qd:O^_:á?¯r9ßû8tÝ?î>Î7Î7b=?A¢Ç>¾KB?¦>_ºI>å|2?náù¸§<9ò©¾£9ç½w9Bv(?û>ÿ±Î7ÿ±Î7b=¢z?¶Ã>® N?ÒNó>©7>#L?U¹5vg9\è¬¾êô
:v:TÊ?rü>yÇÎ7yÇÎ7b=¾0?@Î>KZ?µ¨?Ì³>9V?VN¸Pf¸9Ð­·½\Iý9:ª9²>?Ä>òÜÎ7òÜÎ7b=
Ú?O±Ù>Úg?ù¥Z?
¹Ô>Ä?FÜ¨9þæ9Ç#»>eÆ:NÀW:Ók?ï%>lòÎ7lòÎ7b=P?g	Å>^u>?1´>dµ|>.å6?zÿ+·fw9_«¼éÞK9=´º9ãÄ>0>åÏ7åÏ7b=£äM?kô>8÷W? Ú>ÕZ>KH?TU08tö­9¾=~å:9:JwH?,3>_Ï7_Ï7b=ËÕf?M¤í>áªx?æ6?Ï?»#?nq9&B9V
È>X½:r^b:BÜU?[4>Ù2Ï7Ù2Ï7b=r.=s»<í4?èú;§âÌ;RÀ?®Õã¸P8B7>¿{â¸m|8°e¿Ã:>RHÏ7RHÏ7b=ÕãÔ>)ï>óI?µë>Âª>p1?p;¯i#;MzO?DÊä9·9Î?=>Ì]Ï7Ì]Ï7b=â/,?ûÚ>BKI?ÎÞ>bU>,8?LRi·@W9YÙ
½oj9Î9Cß>MJ>EsÏ7EsÏ7b=.åÑ>è$>P9?ux>¢D>Ä-?
º"8HH9G=L:¥>o:Þ,&?PL>¿Ï7¿Ï7b=LÈ>ûÕr>È'S?3¿^?!=?ó?Y?mÀ9¢`b9êd2?&z:diÎ9!i?íQ>8Ï78Ï7b=°j?P¤>IÒ¶?×?X%?Wn®?bÌM::SJ-?çLî9Ei9¢d?îl>²³Ï7²³Ï7b=¥>>UX>OC?zÇH>³*>C2?d¡Û¸ %H8Óu¿<´Â9?¥9óÐ?+>+ÉÏ7+ÉÏ7b=R§K?e_þ>ÜôL?aÛ¶>;de>NL?öh·G°9×¤Ë¼^¿:ÍiÝ97?ù>¥ÞÏ7¥ÞÏ7b==ý?^Ø'?$8C?
F?´¾?º,;?"@8n©9&p=æ¶:4°:òí"?ª>ôÏ7ôÏ7b=ôÒ?ÜÍª>7Q?È*ê>1Ü>£éN?J1&¸Y×ñ8$ì/¾ßÓN:^òÞ9º}m?´«>	Ð7	Ð7b=çY#?:Q×>7B?å¢»>0>8û2?ÿs`¹ØÔ}8æ^â¿:Æé9-
?#ì>Ð7Ð7b=­E?qÜÎ>¢t?}w|?	{?ÀV?Ùµ,9xk½9Ñji>Vd";ïþÑ:ª÷E?ñ>4Ð74Ð7b=³ÑI?-Îô>NS?7÷>n)>[ðK?Éh7>#99	Q=K99îSÛ>(>JÐ7JÐ7b=b4ê> Â>Ò\?M?'¡¾>WÇ@?4	Z¸#ä8á*t¾`;üj:Úúx?å)>~_Ð7~_Ð7b=f)l?K|Ï>Î°?È c?Úxè>mªz?ãÄv9a°9Ú²>5ø:0:àX?l*>øtÐ7øtÐ7b=ß>¡À=¸ H?ùh^?^®
?ûîH?=¹é<ã­<ã!^?L®©:Hz:s¼-?-+>qÐ7qÐ7b=E?!Î>D??
æ>@¼¦>	1?9"7¹Ò¶9A±¿¡
:,R9Hq?:>ëÐ7ëÐ7b=eó´?1Jë>ÇàÄ?öÆ?Ø8?ù?2W:Ê¿ë9È®i?Êo;i^û:û4t?|=>eµÐ7eµÐ7b=³èÚ>s>Å@X?ÐY]?S?óÏU?¢7:¶3Â9Zþq?b×<é»<LÎ??×X>ÞÊÐ7ÞÊÐ7b=ÔQÃ>M>Þ??ó~d>%ê)>c!,?oM¹R{9ni¢¾BX«9\óé9`~»>ôa>XàÐ7XàÐ7b=õI?1{?\ê=?Ëó>Ò >DMB?9¬Q9>õ¡:¨N:])I?¬>ÑõÐ7ÑõÐ7b=]ª´>nUw>ìþ:?Xß>)Y>P)?Âÿq=nÍ=0hM?		9¥9T>°>KÑ7KÑ7b=Ù&5?»!°>î¥?q*2?Ý>êM?nè8Ö/D9ò¹>Y,;­Ä:ã"(?Ý®>Ä Ñ7Ä Ñ7b=úL ?¹d??am?Å±ö>ÊUv?TW9Ø¬Ð9Ã>¹þâ9"[9?b¶>>6Ñ7>6Ñ7b=ÖÔð>ñ£¡>ºµ>?ÝÈ·>ãÖ>£--?l1¹ßç£9±¾Ú!9jü8J
?É>·KÑ7·KÑ7b=¤\Þ?úw,?i¥?¤/@Îç?´?(ÿ:-: l?JS°:©å2:áQ|?°Ñ>1aÑ71aÑ7b=Á¶>?ÁÔ>?f?N7?|Ý>õÞS?P3Û6Kv9oÖc<$
;Åá: ?PÓ>«vÑ7«vÑ7b=7ú>A]>KJ?ÑÌ>N2>¡7?æ9b8Ð|9#Få=kÎ9RØ9Ö)5?Ð>$Ñ7$Ñ7b=ÒL!?Â>d6T?¿#?ælº>gNG?^#·lå9·da½W]:øÉ@:Éô?·
>¡Ñ7¡Ñ7b=¯`?<:­>ãE?|_Ç>Îz>új/?éþ{82@'9ZÛ@>v;ð:+'?h]>·Ñ7·Ñ7b=:ö>ð¢>EA?õ>-H>p>1?ew`·ú)9)½ãÎ¡9²%·9/,â>àg>ÌÑ7ÌÑ7b=nÞ>¾¨>üº;?eÐÖ>Ú>¢6?T39N·º8þÞu?Ö²ï9a(:jæ>Gn>
âÑ7
âÑ7b=³¾Q?ÏÓ>e}?ë6?!®Ë>ée?v9.DE9]#&?=ª:§/A:GZB?Is>÷Ñ7÷Ñ7b=Gx?µµ>ÿ J?â´?OÅÑ>Í<?bF¸~;è8Ã¯Z¾~:D6:ÆWO?>ýÒ7ýÒ7b=Ly?Í?³ú?Ê©ª?æ0?Qùv?ó%:lW:G]?¸:ºÔ9æ.? >w"Ò7w"Ò7b==è>ã
¡>8?1>âÓ[>Y?*?³z¸ÿ>9"OÀ½WAÑ7æû9Bÿ4=³>ñ7Ò7ñ7Ò7b=ºJâ>¬õ>¹>?.òÁ>FÒ>ÛÓ2?^8
/9>Xª;hf´:>9W?ZÀ>jMÒ7jMÒ7b=ØdH?sýÒ>¹$s?>?ò>È_?I´":÷Æ9ºWQ?æc
:Ö¯:ë>Ô>äbÒ7äbÒ7b=)+?¿°>TB?>Kjd>h].?Yë¹Xi8ñ¹ó¿9":áM:¸S?¿á>]xÒ7]xÒ7b=éß"?e
Ï>ØcI?L ?GÚ>ªÁ;?JlÙ8|ÿ9DA>Ê^8t9$Ù>¦ô>×Ò7×Ò7b=ûRø>Øy>ZvP?@2?X³®>@@?÷ 
¹Ï9â¾Oô³:áG^:¶@O?:>P£Ò7P£Ò7b=Ù?b«
?0?Ë¤?5X?Kõe?/Í9>/ä92æ>º¹^:¨2:±7?>Ê¸Ò7Ê¸Ò7b=>Ø?Îw«>øUF?CRÔ>J->aë9?½¯8N9Î<>8}<o)< ???>DÎÒ7DÎÒ7b=È@-?}Þ>ÃXG?»;Á>-Õ>ÿ3:?ÛÜE¹M_9´Õâ¾KÂK9*L­9Ï>Ç%>½ãÒ7½ãÒ7b=$L?ý\û>èO?ç%?ÙØÇ>aS?	9åÌ	9 ?J,:¢2ö9&3?Å>>7ùÒ77ùÒ7b=¦ÊË>=>RB?¿>>t>År.?r¸ÆzÌ8Q©:¾`Ï;ÂGÉ:û/*?SF>°Ó7°Ó7b=ò~¹>NÙu>±'A?~_>WO>X2?\/7u3q927=F?:tâÅ9g@w?¨J>*$Ó7*$Ó7b=!>õ>5 >s1D?Û¶>j~v>·=?*9²Ô~9æâª>}
:ÝÆ9=13?ÒX>£9Ó7£9Ó7b=m²<D2<>î(?3,;Y\.;à¤ü>wæ¸d¼w9£'n¾¤%Î7l*9DO8=+o>OÓ7OÓ7b=.W>b9D>ª³9?áÞ>dJ¢>)/?ê8"°9³þ)>`p#: Ó9R0F?t>dÓ7dÓ7b=4?(>I­T?í®Ï>À>°û@?EUÑ·tà8¢Àî½ãA:ó¼&:¹t?î>zÓ7zÓ7b=l4=Z¹<¹s2?NúÄ<¼A <hT?+¥¹àm¶¨]2B=sa:²ï1:ó-"?£>Ó7Ó7b=:§8?ÚýÝ>ñT?mpï>ú8>grE?G¯
¹=Ð>9º¾k:Öç9WÃ?r>¥Ó7¥Ó7b=¨î>à÷£>ëM:?ÝÞ\>fÙ&>iq)?£6ZÑ9Å¶Ç;	&;];;¨²;?>}ºÓ7}ºÓ7b=ÿ=º><$y>~^??Ç*¦>Tt>z.?®ðÄ=`s=ëeO?_<G><aG? ï>öÏÓ7öÏÓ7b=&m#?/±¤>Q~?¾?ë¹?ÞP?q>z9Rd9Òj?·5:ê`:ò»"?9ö>påÓ7påÓ7b=Õá>s>ztI?@	Ü><>A2?ÝÈ9:§¸>Ëb§;U`;ÖÎ>?>éúÓ7éúÓ7b=5ú-?¿tÞ>6H?ý*?ÍÁ>QA? T¶R;9ç»
7;1o	;²ï*?o>cÔ7cÔ7b=·¯>o>È;?®ÿ>A>µ/?ö^;¹Ì9ÃÆ8¿Gº8 u9Ã1>>Ü%Ô7Ü%Ô7b=,¨?Ú¯> «?¤Ah?k¬Ú>bó?½;"9x94>{Æ°:Ã¡i:/³A?.>V;Ô7V;Ô7b=#?]ª>ØÍD?YõÄ>Ô->s#5?m9»~9ùJî>Òw19ÃÃ9h> $>ÐPÔ7ÐPÔ7b=®æ>Á=j>ù|?r0?`.Þ>MK?[;\';ãX?FÃ79á¢9	­>Ó%>IfÔ7IfÔ7b==øÕ>Ã/>PJ?Þàº>,¸i>±L?B¼j7`À99¤à<:Z/:ª?<>Ã{Ô7Ã{Ô7b=Áâ?Ü.*?
dF?ïF¢?øºM?ÖíI?m¼­9òè9°¿>æ:§V9Y?=><Ô7<Ô7b=8(?Ó>rp?Xé/?Ø´>Ýy?±,Ô8±S°9Ï>)9&ª9áà>I>¶¦Ô7¶¦Ô7b=Êü>éÃ>øM?A\?zºÐ>»£9?ðJ7Ø9¹èÂ<°ht:+E:¬ª?êN>/¼Ô7/¼Ô7b=!2?§>Ýt?oAU?9|ø>v´[?b8¥;9ÝqK>¤:7:=xU?]>©ÑÔ7©ÑÔ7b=óL?ï?ëTG?à>kª>S6?­0¸)'9Ðôñ½G9,÷9QÓü>êm>"çÔ7"çÔ7b=ê?FÈÄ>Ó=?ºX>ÌP>«´,?©M¹Ò¤]8í¿M»98 G9ä1p?p>üÔ7üÔ7b=NÛü>®¨>´ß??ôd>+ò*>o+?PÉ'¹ )N9ÆXÐ¾Q_9
9ÆGÑ>I{>Õ7Õ7b=ýê<¿«<V/?ü=ôDõ<?¶ÏS¹òñg99Çé¾Ø¥t9àv9Õ\Ý>ã>'Õ7'Õ7b=]=´ã<²)?}ß<­<cO%?Æ¹Ï»
9çð¿P°·ðG9¿a½§>	=Õ7	=Õ7b=	?¦]ª>bB?M*>Çø=r/?ÏY¹¿l9ÿÂ¿
í7: 4
:=º&?e¥>RÕ7RÕ7b=Wéú<k¹<&-?o(<¦>a<K?úZË¸Yª8VÍ¿r&w9xyÃ9Ö¡>Í±>ügÕ7ügÕ7b=nà7>H>G3?f|>&?>>Ñ)?yW=Q¦=³sN?bÇ<È;.¿8?ª¹>u}Õ7u}Õ7b=fÍ>ôL{>N=Q?ÈÍ>J}T>Zã6?ýã8ý=9M>6t<¥b<I?ûÉ>ïÕ7ïÕ7b=/7W?uüã>©q?gá?r,¸>½×\?XgÕ¶÷6Ô8·½Á(©;Kxp;z4?èÞ>h¨Õ7h¨Õ7b="ù>¦g¡>dE?)J?Ê[?²6?/º²=Ö_=7,M?Z®(=ÚÛ<ùiD?2û>â½Õ7â½Õ7b=`Ç>Ìß¥=`P?Äî§>­bm>á5?ö:D=0Hò<DWO?¢<8£Z<¼=?ÿ>\ÓÕ7\ÓÕ7b=Ô?÷ßµ>V[?áI?4¦¶>ÕH?ÚZÞ8=Ø9+®<>÷r9B:e>Y*>ÕèÕ7ÕèÕ7b=ÓD?T?vÿW?>òB?ãwý>·äD?);¹d:°8¸`¿Q¢<B7<
c?S,>OþÕ7OþÕ7b=Õá>Ûù>Z	B?ð²>«Ny>F¾7?É>¸éF­9ï½7992?l4>ÈÖ7ÈÖ7b=¿û>TØ>	i?³?\>eX?¸óù9Ït¦9®4@?ù¡Í9y9êë.?:>>B)Ö7B)Ö7b=óäÛ>W§>³F?H>¨'>/ðG?¡ä¹j9ÿMø¾¶<99Í^l?À~>»>Ö7»>Ö7b=w?Sº>¾JD?áz?<ÓÆ>õ:?Ð:6Yvx9\,À;î¹:/¦:ÄÝ*?í>5TÖ75TÖ7b=5ÏJ?RÒ>'w?¥g@?Âø>4F?-v9å,9Cé>Mü:Ü:ÜDe?Ý>¯iÖ7¯iÖ7b=wH?meË>t|?tI)?¯°>hHu?âS8ä|N9¥A*>gpñ9Àöj9?¤>(Ö7(Ö7b=D
(?òåä>¬ï;?ÈYé>Ü>¸£??ûï8R?È8g¾>7ÃU9&79$?Èµ>¢Ö7¢Ö7b=2È>ú+>ÁÒ>?8>H9G>­,=?"¸ÏQX94¨½S&9é¶94M?%¸>ªÖ7ªÖ7b=ÿI?©4ü>BL?×¶?Ï>@?jÀ¸9â½oè9¬d`9c?µ¸>¿Ö7¿Ö7b=Äd(?âñç>Û9?äW?Lµ>òõ4?V÷É7±9U=,³;:nW:rß>Òê>ÕÖ7ÕÖ7b=ÀÂ<H<òÆ/?Iö%=TÒ	="?Sî/¸'õ¶8+v¾~®:RÁ9
¸8? ù>êÖ7êÖ7b=ÛÝS?Þ?È>ûl?-x?Ýo?2b?69S®9>´{·:t:@?Æ>×7×7b=Áa=U=ÃrJ?&î=·2¡=Ã=?J#:s·
:­?1Bü:¶:7ê0?>{×7{×7b=VJ=UP=iì/?÷û=Óc=ñ!?òú¹kr8ÂÆè¿¨w';»5ñ:d¼1? >õ*×7õ*×7b=YÉ!?$º>Í^?@Ò?-?7Yk?¿¨9J9wùT?¤&:Ìñ:$?¨">n@×7n@×7b=ô
Ú>>Y	:?¼>üw>ÜV.?uÙù¸R¢9E¾z»þ9ìÚå9yÚ
?ý0>èU×7èU×7b=a÷>êp>þS?¦tN?´Ç÷>þMU?¼ìU¸Ï	±9N«½Ç4:øÄ9k?èA>ak×7ak×7b=gôa??Èà>ìª?ë:??8=Ø>{db?_4¸Yë8ª2D¾T:u':­æS?Ïj>Û×7Û×7b=?¡&°>	]?TTß>;>åE?jI¸ÅÛÌ9¯O¥½kNö:Þ2:o¼T?A|>T×7T×7b=O{?¤>Sÿm?
Ä >M5R>zÉC?î9Q+9°ø{?äç8nÑ=9ÞL>>Î«×7Î«×7b=³©?Tc;?iÖg?ay?#_?`m?aå¯8Mj9ì±>.ÙQ:Cä9EYk?w£>GÁ×7GÁ×7b=Ræ=õ)Ä<G¾.?rm_<¦0<rå!?+¤¸¹ê9á.¾Ûþ¸9Å¾Ëª>ÁÖ×7ÁÖ×7b==`³>HIu>ø5;?[¹><Æe>s-?¿)e¹øB19Vz%¿QÆ:ÅM:÷%G?Ò>;ì×7;ì×7b=¼S>ñC>Ë.?P%=)úå<Ë=8?Ï¾=sâs=±ûG?æÛ÷9íß9,®
?Þ>´Ø7´Ø7b=º×µ>M­m>ÜC?>­îQ>Íý9?Nm®¶%f9ÅB¼T®;< ;>L?zß>.Ø7.Ø7b=}?Ø´>Úç³?â(¤?%Ð?å8?.]K9Yj9¬)?Zj:ìÁÔ9VÀ'?êú>§,Ø7§,Ø7b=±¶í>s>R?}¨é>%>·ñE?T4!¸09ë½öÂ*<ÔÂÛ;¡ëF?>!BØ7!BØ7b=Äo>?>Û¬G?¤­?Sfµ>>?öi8lÂ9ù`F=J9hêY9þVí>>WØ7WØ7b=¿ùK?~Û>Óm?É¸R?Øñ>K_?¾¹9 H?9ì¿>wjÈ:©Jr:GÁS?_	>mØ7mØ7b=Ö+?>$¯?uë:?½>3z|?¸<#:Uà×9ÀA?¢Z:z5:Åa_?À
>Ø7Ø7b=ï?Îo¿>¡z@?¦>W¥k>aö4?­¸°´8ýð¿y:Ø:pâ?p&>Ø7Ø7b=ÑÀ>bâu>Ð¿H?Vé>L*Y>6?
8§¸á9Ä¹¾l-:3i	:ò!?,>­Ø7­Ø7b=­7Ë>VJ>íÁJ?ªËª>³'i>È;?¶·æ'9¿oD½«e 8>-9qYm>G>úÂØ7úÂØ7b=Hì|?ë>Â?¹3?èr¯>?4Ý¹OI9?©Â¾q¦9<@9DL¿>4K>tØØ7tØØ7b=Zö>X>:¢M?tþ>¦@>K:?Êù¹IÅ8ëçC¿R:ù:
:?´T>ííØ7ííØ7b=qJn?¯få>Ñõ?Âê'?L(»>°®e?Ey9ßq9øo¢>÷]á9Ðq±9¨"?½d>gÙ7gÙ7.ÿ!=)?@}>Y?B¼*?OÂ>dDa?ë8¾8ÍÛ?û6:ÞÚ:Nå?¸m>àÙ7àÙ7.ÿ!=»¶<fC<þ=0?è<»<È?$%¹9Q¾Õ7q¸Æt9ý½]>Z.Ù7Z.Ù7.ÿ!==?ºÇ>X?I%q?×?fa?Èû°9Ä9/?Ê¤ :o	L:BI?@>ÓCÙ7ÓCÙ7.ÿ!=^D?]÷û>OG?ze­>àx>ññ2?p$8¹Lèl8ûÆ¿½:^3:\D?>MYÙ7MYÙ7.ÿ!=	?!±¯>z¤G?S«¿>¯}>ÕA?±£n8:Ç9I£â=M<¦#<ØdZ?u>ÇnÙ7ÇnÙ7.ÿ!='Ìã?|?Mõf?¤Ý@ð?Î
[?Hy%:ÒGð9L0?×Ì:ýIE:·´?­>@Ù7@Ù7.ÿ!=j^?¬å>ªéw?±`4?ÇÕ¼>Öt?L¹9Yèp9Õé
?	ôz::ì÷y?Ö²>ºÙ7ºÙ7.ÿ!=âA?P·²>òïR?k?Oy«>øB?L·²£9@Êw¼}:,;:É-?9Â>3¯Ù73¯Ù7.ÿ!=>X.>0Y?eúJ?jFù>=tP?½`d=à={[_?9í9#½9gy ?Ç>­ÄÙ7­ÄÙ7.ÿ!=¯Ðé>Õ>¿µ??Í?x »>8R3?ÐÀz8Ýj9¡¨>@¦9Ô«¸9eàæ>ôÎ>&ÚÙ7&ÚÙ7.ÿ!=ó>W³>aF?Èê¤>3nl>C2?îº¸áy9`6¾v{b;ZÌ6;³?Rï> ïÙ7 ïÙ7.ÿ!=§ð>p>TkB?¯§·>æx>5?¯éÔ¸R#9{Ý¦¾_w;mô:_ð&?ªõ>Ú7Ú7.ÿ!=Ù I?<í>GY?uå?:¢>U?Àè8Iû9Ésã>?:n :}Nj?à&>Ú7Ú7.ÿ!=.âs?¶U?PHX?+?µè>,¾<?I¶·,Ú%9n½ì\-:kýë9<?4>
0Ú7
0Ú7.ÿ!=ü>­>m*{?Qö>úF>úK?Ìæ¸ó$U95"¾Â:Ã6ã9åv?¨8>EÚ7EÚ7.ÿ!=á?VO
?0T?
Ü'?m¤>E¬?(xÐ·`ÿ9h.½{°:µV:[R?ò8>[Ú7[Ú7.ÿ!=³(F?]=Þ>ÞBd?	éB?8Ø>rf?.Ä+¸ffx9±½;Ò`­:ë·I?H>ypÚ7ypÚ7.ÿ!=OÓ?pTÚ>::?,â¦>üÅw>¤l,?¿®¹I¶9ÁM¾L62:í{ì9Jë@?ÄO>óÚ7óÚ7.ÿ!=59 ?×ßÚ>f;?µ£>Óßw>)ç(?ñQ¹Â8õ¿é:Eºð9Õ!?WU>lÚ7lÚ7.ÿ!=£J?Pþ >j¡?omR?]æ>rØi?%117XNÂ8»si=´:/:è&??a>æ°Ú7æ°Ú7.ÿ!=<êæ>*y>âÙA?AcÞ>þ>ê1??­{8É×9CýV>äÀU:­«	:½F?f>`ÆÚ7`ÆÚ7.ÿ!=AÀ2?ÿàí>,^@?ûÓ>ñZP>ô:?ÛÝ¸7Å8à¿¿-9ÃÖ/9n_?à>ÙÛÚ7ÙÛÚ7.ÿ!=F3
?4©>×¡U?ð ?çÆÉ>«K?bV8­9»±=Í¾_;;i±8?>SñÚ7SñÚ7.ÿ!=<a?Ú>?øB,?Ï3½>i?å7u¸E´P9úd¾W:ÐÃ9À
D?7>ÌÛ7ÌÛ7.ÿ!=½m?Þß?
?Ñ`+?¯>X¢z?ò#99©ñ?Ã*;Vrá:
´A?³>FÛ7FÛ7.ÿ!=ÍmÂ>gt>Ñã;?|n>5(>Hz5?Yú¸Ñø8±É¿xFÔ8tn9Çäc>ý»>¿1Û7¿1Û7.ÿ!=«.?ãýË>{"[?%[ç>xr><½??ñë¸ôãt9è	¾ýcÜ8nB9Ø>%á>9GÛ79GÛ7.ÿ!=ÿ°¨>vÝ_>è@?Âáì>×¥£>H9?¦·±^9Ì÷¼#Ì>:ÞM&:Ú?¯ò>²\Û7²\Û7.ÿ!=[³è>s>ªùE?(>ÒM>ò8?áµÉ7yøs9ú§S=ÁÕ9 ]9Ñ­"?>,rÛ7,rÛ7.ÿ!=@Ò?WG,?5:T?NX?dP?.F?J9¿9ÝÒQ>ê,;ÇQ×:&M?Q>¦Û7¦Û7.ÿ!=b;.=Zþ<¨/?<s"p<; "?K¹ 8¿8¯5É¿°·fÕÌ8kÃ½>Û7Û7.ÿ!=<?¨¯>C
?8ó>{>Yw?$9ÿÉÁ9PÆX>r³9BC39Õ-?>²Û7²Û7.ÿ!=#»Â>.><?Êø>é9f>'R,?i+¹vÍê8ã:¿éòÜ99f2?_ >ÈÛ7ÈÛ7.ÿ!=ZG?ý6?G?Üd¹>u>ø»8?I´%8(	9Y¤>)÷:á´:ß/?y+>ÝÛ7ÝÛ7.ÿ!=GNÛ<ì<@~<?m©7=o¥=-2?
6A9G69JOª>lø9dT9¦`¸>òB>óÛ7óÛ7.ÿ!=CÉ/?þä>ÀD?P£>±Og>ì¾4?â"¸iQ9°ñ½N`:@":Xô0?OR>Ü7Ü7.ÿ!=a?Nc¤>º]?¸î>¡>°·=?ñR:vÑ9L%?	;ÇX;@-.?ï\>øÜ7øÜ7.ÿ!=°üÐ>åx>óV?Q²`>¦>âI5?»I¹a\9Éó¾ö:Xî9?ís>r3Ü7r3Ü7.ÿ!=>Þ§?Íý?Ø?µ´?ÏÑ$?64?8ýÀ9Ù:­9¥?'¿;tc;%W?
t>ìHÜ7ìHÜ7.ÿ!=>ÿX?|c®>7F?aL?O·©>Ëð?Õþã8þC9>æ>$W<åT<Êúk?>e^Ü7e^Ü7.ÿ!=·éö>ðî¢>bùA?yª>9|>M-?ØõB8Ó.9Éi>>¹a9ì9;Ô>;>ßsÜ7ßsÜ7.ÿ!=1Q?5cÈ>¥?çSo?þo?`?§*9füÀ9`b>åÔ9½'9°ýN?ì¢>XÜ7XÜ7.ÿ!=Ó(?¸ÿÈ> W?KÂ
?òz¶>XßF?kµê8æsC9Tµ>õñ¹9ô9G	?û­>ÒÜ7ÒÜ7.ÿ!=°¶?ÑÒ>ô??ã>!"Y>Wå1?zF¸Z'9|Xd¾ó'+9?Æ9n>B½>K´Ü7K´Ü7.ÿ!=g P?f	?XZB?}ôÈ>ç>ñÙ??­o¹'N9»ù¡¾ë9¦f9±Ø ?¿>ÅÉÜ7ÅÉÜ7.ÿ!=JÙ->gx=#*³?f+*?$±>v?öML==>æ<ã(c?dËÐ:­F:?.Â>>ßÜ7>ßÜ7.ÿ!=sü&?±®>÷u?/Il?l(?T^h?¤B=9ÖF9òó>^b:ålï9F
r?§Õ>¸ôÜ7¸ôÜ7.ÿ!=Æ=dFy=±àK?út>æé,>ZX5?Ít:"ð_:*Ú"?ð"5:@ê99F?ú >2
Ý72
Ý7.ÿ!=à-?Êé£>jPK??L6Ë>C:?5¸9å8p¢1¾{Ì°:^Í:Ú­?Ø3 >«Ý7«Ý7.ÿ!=¶+?ü4á>C?MTÙ>8Û>{/?)Õ80Ñe9¯rm>hYÆ9=G°9º?	: >%5Ý7%5Ý7.ÿ!=
?rè­>7K?*©¡>áT>&hB?\;¸h±ó8È¾|:¤Bû9h\?B >JÝ7JÝ7.ÿ!==¸Ä<aÚ<ËÄ2?»;e¯; >?Dç¸ßI9MT¾&hã9EÖ9¾Ø?
J >`Ý7`Ý7.ÿ!=>¹>:t>lB?[U>Ö«F>E@2?T¾¯7~Sp84;>eó?8£Eô8¬*I>~Z >uÝ7uÝ7.ÿ!=^=Ýû_=¤S.?1<=«3=ë"?Ì	¸j¤L9;³E¾M9gö9Hg1?øl >Ý7Ý7.ÿ!=@!m?¦á>?xs²?oN?º]?+Ë9fWä9Çã>ÿ¯G:=b#:q?o > Ý7 Ý7.ÿ!=÷?Ý}¦> E?OÑß>² >£8?´¦89>ú¬Z:ø) :ñÂ.?j >þµÝ7þµÝ7.ÿ!=¯ú>nZ­>Ü¨8?`
N>ð><7*?ì­8_V9Í·>´¬­9ç°Ï9FÖ>ä  >xËÝ7xËÝ7.ÿ!=¨àü>Ðë>OÒZ?k£>uëU>	C?Q~¸ä)g9ê°¾D
:èKa9^?Ñ >ñàÝ7ñàÝ7.ÿ!=ùÛ>®K>HfF?ÇOÙ>ë>zf2?
Ü8ê¢9ÑE.>à¯:J°9Ó+S?©Þ >köÝ7köÝ7.ÿ!=
[X?Zè?EòQ?È5?må>ÄÕJ?Ø?9¢OS9ljè>ßç9¬ª9ß;U?ä >äÞ7äÞ7.ÿ!=;Ö?ºi®>4§Q?ÁK°>Òm>GÅ=?ªj¸µ\B9ñw¾ÒA69ë9ª¯>úê >^!Þ7^!Þ7.ÿ!=Ñ*?nÌ£>ßOH?	>°F>PB8?¹pj7Î~9Àë<C(:vÆU:©Ý?­ú >×6Þ7×6Þ7.ÿ!=ç
?¢>r[?sö?o)?èúT?*Æ9L\í9åÖ>ý¸:ÉëW:T[?éü >QLÞ7QLÞ7.ÿ!=|òX?EÆ>È?>Ò±?o7?0*x? 7³96~9§y4?lç;úÍ¹:U.X?!>ËaÞ7ËaÞ7.ÿ!=í¼r?ÕÖ>o ?÷>x?Bß>%?¹~X9#Ï9`]¿>ÎÔ9¿9'	Â>¢	!>DwÞ7DwÞ7.ÿ!=à=µº<¥/?f±=°õf=i?)?H¡6n9á©<H¼ú;Å¸;/²-?Ù!>¾Þ7¾Þ7.ÿ!=1? UÆ>¡I?w¿>O->«8?«8ì·Ù509 «½Ý9`>æ9Øõ>!>7¢Þ77¢Þ7.ÿ!=d³?Ú?hl?r¸c?Qäü>îf?èÒ99ÑÄð>ì¾:Àëp:µßJ?!>±·Þ7±·Þ7.ÿ!=P6?ö9ï> bC?´#
?ÊÅ>±`7?8Öú9»M> iÛ9Ëº¿97{?ò[!>*ÍÞ7*ÍÞ7.ÿ!=X)=?+Zþ>c>?pý>y¹>ø/?¼QZ9]|~9HÛ>=:»:ÿ]?c!>¤âÞ7¤âÞ7.ÿ!=RÛ#?hÛ>Ùu??ù? nç>fô0?·Çg9è	¼àä:"i:àÊ&?!d!>øÞ7øÞ7.ÿ!=x­Q? û>òlU?N4Û>?·>Ì;C?o°M8hÅ9;LÆ=ç¶9ã9®?!>
ß7
ß7.ÿ!=ûd;?*pµ>¸3?³® ?S@?Ê<V?STî9ßÚ9ê?äÂ:þ¢Ã9Ì)?!>#ß7#ß7.ÿ!=À¶?Ò#?°?åìp?®wí>&Ý?&`I9XÞ9Ìg>F4Ø:~f:Îp?!>8ß78ß7.ÿ!=/×g?/Ã>Å¶?».?1'>ó?ÎÐÅ8Ý½K9Ôx>x·º:*U:Ø<`?q!>Nß7Nß7.ÿ!=â´Ç>­é>ã>?7ý{>`á5>õV1?ÍÌ"¹f§(8G÷¿tÃ.¶ùi87¿¼å¹!>}cß7}cß7.ÿ!=¤?O"?À?õ h?Ýæ?1_?ì9¯9·ÀF>CÚ9¤9ûE*?Í¿!>÷xß7÷xß7.ÿ!={Ñ<w¯<û!3?jJ;6;²v8?Á¹Ã9û?¿ÄS·ý9ªDü¼Ý!>pß7pß7.ÿ!=ÆG
?ßÖ´>ÞÿG?Æ>§ÁM>)7?d6¸69Ýy<§-~9k?9
×>ºÝ!>ê£ß7ê£ß7.ÿ!=ç«= q=í6?ÑÔ;Ô»;>ë.?à­¸»°|9'0¾´z¸¤O®9³¿è½°à!>c¹ß7c¹ß7.ÿ!=u*ï>M>Z]?¢±>ç¢W>£âR?ç1R7Ç)93 Í<N(4:Û():fR?Ãï!>ÝÎß7ÝÎß7.ÿ!=þ%?àÏ>ÒkL?)*º>+|>ðý<?%Í¸èHÑ9Vv¸½õY9/¢9±â>Êü!>Wäß7Wäß7.ÿ!=oI?h²Ò>Ï¾t?g>?ÌQÚ>Èw_?^©H9d¿ª9Âl>:-2:|8`?-">Ðùß7Ðùß7.ÿ!=õC>=2ý=HE?v?×eÕ>.4?ÝÏ<,}<\SQ?À%Ð9Ú^ò9:ÚÛ>">Jà7Jà7.ÿ!=H`#?zÙ>¯¬@?ßâ>Õ?>5û7?h\9´¯(90?'?";!¢Ý:mÏ;?Û">Ã$à7Ã$à7.ÿ!=Id? Vï>f-t?9e?S!?­õa?½û9Ä«Ì9Øo?¯ã;B²:ÜL?f">=:à7=:à7.ÿ!=Põ? >6_{?f^£>¥C>lãU?àm7M±9ú5?<*§¼9ÐßÄ9GOõ>ú">¶Oà7¶Oà7.ÿ!=o?]:?Ñ¶J?¦?gj*?*A?#î9fóå9"£>6:µÏc:dê!?åN">0eà70eà7.ÿ!=Ûêû<0´<Ûó2?Þ-5=­	=?§(?ò2X9è9¤rn>Öi·9ù_Û9áÖ>¹O">©zà7©zà7.ÿ!=26â<BD¥<Ë3/?jÕ<ÔP­<7?Í¸5%9¸/p¾óz¸5Z9ø¾V">#à7#à7.ÿ!=«øù> ë¤>XB?ì,?¸Ô>Ã'=?<9BÃ9vv>ãª:àZ:OH?2{">¥à7¥à7.ÿ!=j?é	?î·v?&k?@?¿©`?w9âÞÇ98·>
^:<äÿ9! ^?">»à7»à7.ÿ!=îV-?ÕêÌ>èX?ô> >_E?:Àç8Ý¿79p¡>5"9­~9NR?x°">Ðà7Ðà7.ÿ!=¢3¬<ú<°'?2=Î÷<Ø¯?5E-¹¤9aô%¿Ó9ã±9¾å>D»">	æà7	æà7.ÿ!=vn?t{>0ÿ?@MI?§ùÐ>v?1÷9Ab9W?30×:9:ìú>?¢Ñ">ûà7ûà7.ÿ!=`Ü>Î¼>ñF;?mz>]6>òÀ/?Nò
;,©:õV?ýA:24à9m]?åÜ">üá7üá7.ÿ!=@?ÑEØ>®Zc?&ÌF?°+Ü>&g?¡|;j;ª×v?¼k:A|:N$ö>­Þ">v&á7v&á7.ÿ!==?
¨¨>!F?m$s>zO.>s2?g7¸ö49bº¾Ìä99MÜä>á">ð;á7ð;á7.ÿ!=`y?4åº>.28?Î­>C>«{)?ô¹ÜBÜ8ûA-¿t|9y)9a"|?â">iQá7iQá7.ÿ!=Tl>rª">úQ?Iïå>qÕ¢>¿4?Ñs_:0õ,:^%?9À9îÜ?7ø">ãfá7ãfá7.ÿ!=a?jb¶>>?É{Á>dº>Â+?<¡¸üa;9\¾hð:¦!8: Û>G#>\|á7\|á7.ÿ!=¯Ú&?eØ>õºE?Ð$Ç>±Ï>·bA?$9Ôu97E>µË9Ùy­9gN?#>Öá7Öá7.ÿ!=lÍ>Ïv>p"F?2gç>bk>>?(8X¶åª9Å£@¼­È<ðp<óòU?h?#>O§á7O§á7.ÿ!=qª>d6_>C?AÁm>¡(>Q4?ß8ºñ¬9Û%>¶>¯;øÝj;a??§s#>É¼á7É¼á7.ÿ!=I¢=òÂ<l3?X]¶;ð?;Ø(?wev¹èü8hy¿È¸ø¼z9ÇL¾Rx#>BÒá7BÒá7.ÿ!=[H?½Ò>Õ7?7ý4>§`>V0?
5¹iÄÂ8Ãôm¿þ©9ä ¼95Rç>{#>¼çá7¼çá7.ÿ!=?ÑOÁ>qC?0Ë>õ>þ6?ªF8äÛ9-°A>qïá::åN?~#>6ýá76ýá7.ÿ!=ù¢É>?Ww>²P?Ñh&?ÝÕÓ>wI?´Z=y,=äHU?Èè;BÐÄ:ýB?T#>¯â7¯â7.ÿ!=UÏ?êÄ>#^?I>²o>XoY?'ß¸;9¾ÿ¯9 s9`
?\#>)(â7)(â7.ÿ!=Z¸?£³>?¶;?'¯z>þm<>J*?LñQ8àb9Häì=9~ü8Ä!8ÒÈ?æ¤#>¢=â7¢=â7.ÿ!=ÿf[?6ï>«tj?3k.?8Ì>N¤Z?=¸Q7k9GGÎ½{:¾gã9[?!­#>Sâ7Sâ7.ÿ!=p?³=§>0J?z¸>Áw>^­>?Mö¹G´s9~Å¾Òxv:­X?:<à$?½#>hâ7hâ7.ÿ!=°£<?ôâç>tAP?G?ZgÁ>wY9?x8AK9L[C> 6g:Â!Y:ÊL?iÙ#>~â7~â7.ÿ!=Z=§}]=Á/?Ñ =9?M=K'?è9hïØ923	?a9u¹À9µÓ>ä#>â7â7.ÿ!=Aõt>	¢.>¿3?DÛ<>ã>{³%?{9PSj94
?Â¹O9¾!¹9>ï#>©â7©â7.ÿ!=Sh=6r7=~13?þn-=ù!=%?(2¹w£8	d¿Ú;RwÎ:)3?±ô#>|¾â7|¾â7.ÿ!=À>9U>¹9g?Ù`?X">ìa?cÑ%9l=9Ê>ÿ~:ìB0:ZÕ8?ô$>õÓâ7õÓâ7.ÿ!=âFy?ÔôÃ>OÔ¢?Ì*@±|?É$?ûï{:~ë9Kð?¨,¦:X:îÎ?{6$>oéâ7oéâ7.ÿ!=èvù>§>>?Ñ>¢V>-?ã9	;9ã>áA»:Ë"o:vH?<?$>èþâ7èþâ7.ÿ!=¡ßJ?íúÙ>-Bn?YBù>O¥>\?Ûö99®
9Ý×+?$:H89È£?~C$>bã7bã7.ÿ!=.s?Ìì>Ö?ò?3>î~?
áÅ8nÅ9ô.>°¦:ú¼+:¹xx?£C$>Û)ã7Û)ã7.ÿ!="ã>J>Õp]?¯²¨>WmZ>y·E?|
$9'«y9p3¨>¿ÿ8Úg09%¹>ÜN$>U?ã7U?ã7.ÿ!=ö=?RNö>'D?l0À>'(>'6?Ú$-9Ô¢9:>@U;bt<;<ý??z$>ÎTã7ÎTã7.ÿ!=B¹T?$;?VQ?3>? îØ>t`?²Ú:>^û9v°?åË:Gí9W(?[$>Hjã7Hjã7.ÿ!=oÖ>RÕy>º[?å£?SA?_Y?NÎ9UÖ9{á4?õÆ:Ùi:FeY?,$>Âã7Âã7.ÿ!=Âª+?ö¼¹>$l?·C?ÿB:?FQ?5_i9nâ=9P?c­P:I	:2B?7$>;ã7;ã7.ÿ!=xà/?Ïz>?k}? ?Yÿ?	y959FY?tl[;ÅÔ:µ?$>µªã7µªã7.ÿ!=aÖ>)">
ÝF?¯¦>Ã¦g>98?jÎ¸lk9Ê+¾>:À:Z´)?$>.Àã7.Àã7.ÿ!=í©;?[Ò>÷«d?Í>ç>>>ÿC?æ#º7_9¯U=ôbÑ:l=f:?Ðh?Ã©$>¨Õã7¨Õã7.ÿ!=>ÕÌQ>Î=?Iãc>Ì%>a«0?üy19r9.?×49{Ç:>|Û$>!ëã7!ëã7.ÿ!=ÉÔ>¡¨>Ñ¤E?!>+I>n4?Ng8]Z9jFÑ=$÷;üæ_;	0?-ç$>ä7ä7.ÿ!=¨=÷Pu=ß/?Öv¶;;o?Ò«¹Þÿ9Ð¿ùdÚ¸ÂR/9r¾©û$>ä7ä7.ÿ!=Àn?®²2? «^?Õ¨G?ô>kxQ?äU­99º¯(?À:^]:}?%>+ä7+ä7.ÿ!=¨==²Þ=É-?÷ºÐ;¶	§;×ò?FfA¹ò49z¾åN«:¢Ù:&Ò#?%>Aä7Aä7.ÿ!=êw?¯C±>2B?±S>4=>g<?+
E¹·Z9W»»¾ñV 9ÔP§9Sõ>¶-%>Vä7Vä7.ÿ!=r°?¡p ?þÄ?®X³?bÃ%?}?kÔ:¢ææ9Óv?{Þ:<Ãu:Àg?y@%>ûkä7ûkä7.ÿ!=´?f=¡>#ÄM?,>-¶Y>ØÐ8?"h¹ÐR9«~º¾
º8	$y9ó²?>A%>tä7tä7.ÿ!=ÍBù>,¥>)A?ãÜ¡>\k>o0?Eá·]ÙW9Ó¼½[õû99_?ôH%>îä7îä7.ÿ!=$ä>
>4ïE?ôET>¯!>|o1?vw¸´@9x÷$¾Çëc9
0L9¹à?3U%>g¬ä7g¬ä70*=F
?Ýb¸>ßD?otI>>þ">?ý>¨¸%)9Æ£~¾Ö½°9æ^¢9.T?W%>áÁä7áÁä70*=Ê¸+=ë8÷< Ñ1?-.æ<É·<P ?ÎCc¹møO9
à¿ì¹~ d9à¤¾Ül%>[×ä7[×ä70*=9?
àÃ>Â-L?¤¼>×V|>!a??Ø08J9C­=Ä<#ß;ð´2?ey%>Ôìä7Ôìä70*=ñQ7?%
û>ï:?¥>äÁh>¾/?¸)¸as9¡È¾*ÞÞ:±:(mG?U%>Nå7Nå70*=h±??5õ]?ÆE?ºDø><ïK?:¸þ"¶9¾Q½g:HÄ99?Y£%>Çå7Çå70*=³©>¤PZ>þF?ÄÔú>r¤>ó<C?ÝîI¸Ô»9È­½Ò;%y#;h¸K?­%>A-å7A-å70*=wÏÁ>g>¦<?@¾i>m±1>`(?)?¹*ã¥8¡¿Ú4Ñ82+R9ðÓ~>1¹%>ºBå7ºBå70*=ÕS?¦Fü>{0V?HË>ÍØ>oÝC?>º· Þ'9]á½zÉ8o·9ºT>7À%>4Xå74Xå70*=2û>Hì®>8?ÿì>	Ë\>êý.?ô·[@9r¢½È9¦9;f>Â%>­må7­må70*=!Y?)¿>
O?ì<?Ö:µ>Ü?^ì«7U&9ÒJ=OÔ:ªj9ë)v?Æ%>'å7'å70*=Eå>5I>&ÀE?»M?ô«¸>µg7?9 °7Ð¹19dj~=çC(:¬Î¿9<`?ãÓ%>¡å7¡å70*=?Õe>§n?q¯W?=ªÉ> æ?J9ÝP9B?þâ;r÷;¼u@?¬×%>®å7®å70*=V>az¾=UøJ?mÜº>Á>>µ1?kV¹N9ÍR¿ÿ
Ý;öò;kÓT?þê%>Ãå7Ãå70*=»?·;Å>ªXG?ª>U>ªì6?mV¸!Q`9~íô½ø¢9Þ­	:>Èõ%>
Ùå7
Ùå70*=óXÔ>Iµ>ßD9?»Çm>,è2>	*?½h@¹ù8mÍE¿Wâ8ÇA9LË==&>îå7îå70*=÷
?+£®>{¢T?\j?5¯Ç>§Ü7?«Ð8.Ò99>j_
8=9=E&>æ7æ70*=2>Î&5>%J?à ¢?t¥U?äDB?Ìh=%å5=lV?þÒK="¿ö<ÉwS?+&>zæ7zæ70*=Y*?`Ó>$N?)f±>îm>ÎÞ>?YFH8Äî­9·b=_Æó9V~Ò9ý<?Ó%&>ó.æ7ó.æ70*=±&Ô>ÌLZ>
Êx?Ø>¶p>§Mf?T©N8§59¨¬=­a©<o)<E?Ù&&>mDæ7mDæ70*="é>ô>'ÂA?ìô>üj_>.?ì¹¹ZªJ9<Ç¾æMa::ÎH[?Í*&>çYæ7çYæ70*=fÇ<áU<2?"n=5Ä=Äy? ©¹l.¸b@Xå6jl8kWx=â?&>`oæ7`oæ70*=ÊÊñ>ê$>óòD?©ü>»>},? }·¯992ÛÐ¼4s9uÃ9c>@&>Úæ7Úæ70*=Í>Ø×>¼H?$8ð>!¥>ëP:?þ7»§9ÑO<;ü8ð¾9£`)>D&>Sæ7Sæ70*=¼?b´>w;G?
?¼\Ù>U%:?+`¸ðy9@å½ªJc;8  ;õ5?ÈK&>Í¯æ7Í¯æ70*=Íß5?e¢>2 ?G?ï>
d?àZ;ÝØ:rª5?";é ;w÷W?âK&>FÅæ7FÅæ70*=;ÂN?äÁ>[~?#À@?ã>;ÙX?ÐÚ;gc;\[M?ÁÅ;
>: /°?º\&>ÀÚæ7ÀÚæ70*=üZ?{dÇ>íC?1µ0?f·ë>äé??!%9ø¿9Ã]>[AQ:n:^¡+?§e&>9ðæ79ðæ70*=Ö¦?Ð£>"ýS?~|>:ñ->öÍ9?äÈÀ·vÕ8½(ç½æ9ÉÒ9õ?ë&>³ç7³ç70*=ÕGõ>o£>þ@?:îÄ>Jð>	Ú2?ôoy·9Â÷Ï¼r8#d9©y>P¡&>-ç7-ç70*=¨
×=q$=&¿3?tV<î<5.?Ó¹ÌQ9Tp¾¨:s8¤9Ng?A¼&>¦0ç7¦0ç70*=	¯>XT>1|:?b·¹>%>õå/?ÊÂ8999k=JM9¸V9íT¿>èß&> Fç7 Fç70*=3HÊ><k>ôB?bU{>ü
<>,+?pü¸Ñ9íh¾óÎo9Èñ8§~?7ã&>[ç7[ç70*=Ê?D¤>#­H?Ç¡>>îa>gÿ6?sÈ;f.;aªH?æ<@ ¸;7?'>qç7qç70*=Lñ?oË>¡ZE?IÅ>¹>ó8?àA¹õ9x°¾Å¸}9e{9b?
'>ç7ç70*=P·?±È >Ù·Q?]?ý;Ë>v$<?¿ù°·ZL9"]½·ÿ:*R[:6?U'>ç7ç70*=MÍ>c,>ë¯?°?¿3?>è?k<:<Å[? ¢:[èX:Í$?ÆE'>±ç7±ç70*=7H?/?:.F?7í>çþ¤>8?ðdC¸?9ß¾²81:.X,:E?`Q'>ùÆç7ùÆç70*=Q#ô>y>°õP?tó>©S>9?ý¿ä8¬¨m9Ngv>Ü:ÏÂ·9 åC?Ax'>sÜç7sÜç70*=
ÿx?ÿ?3l`?lû+?äÐ>ÄR?Ç9L¢9½L>j£:¤¯:¸Ô?¢|'>ìñç7ìñç70*=²Á>po>qöN?`>Õ<>¦ÐJ?ÛÌ¸*M9¾ï9Ô:.>à'>fè7fè70*=­
?-w¯>yqN?N>5N>m8?qBå¸.ú·9.¾´;y4Ê:¾&?ü§'>ßè7ßè70*=0ì?øÛ>²?ôáK?+~Å>1$?¡9A£9|Í×>Ô°:ö9:\às?¨'>Y2è7Y2è70*=õgL?Ìz>Q^©?üÅ>úL">$?s7û¯Ë85	=BÍ:«:<@?ª'>ÒGè7ÒGè70*=5 ?uhÄ>/«P?å>Ð">UJ?ª8%¹	×N9c}Ì¾¹à¶R
ä9û»°'>L]è7L]è70*=%?ËF«>Q§D?û?Eð´>¬ç7?Ä$B7²198R=¶§*;ßê;«×?a¾'>Ærè7Ærè70*=©hB?TÌ>Õs?i$?,¿>­¦L?¦hñ7¢¡9	-?=®9_læ9¨\Á>ñ¿'>?è7?è70*=²?ýé¤>ò#p?\í>_b>ê\?7a9ªû=ãK9À 9µ§¡>cî'>¹è7¹è70*=p\Ø>û>jC?¾?ÆC»>Ï75?ÖW÷7C·8ïÁ,>ó9mÏ9É§>Yó'>2³è72³è70*=ñfé>b«>G?ßÃ>]>±â4?Ð`¸tNÚ7ÛÐ¿Ó
9>w9R?¬ö'>¬Èè7¬Èè70*=íà¸>Ðn> /F?
>ë×7>P2?»¸êÊ}9Ç7=¾DG¸ý9Å=Á½à(>%Þè7%Þè70*=qì·<ðA<æY/?µ2<ú6T<ö'/?ÙÄ[¹O)9ïP¿°:íO:ýô?D(>óè7óè70*=0
?Í/>[ m?)<>|¥<>)I?hYìµ-9Vl»çð¸9êl¼9Dû> (>	é7	é70*=}ê?­?Ït?U`?ã >çiz?Iá09pË9J->Û9æÙ¦9vç>t&(>é7é70*=­«??ôÚ?ñvf?üûç>¯R~?Âh9vFO9!?µ%:Ì9Ñ?7(>4é74é70*=5ô>k¡¦>ç;?¼c>Ùh+>ì*?FÃô¸£Ê%9Uø¼¾`¯9Â9Hç>I(>Ié7Ié70*=GjC?ùÌ>t?I?õVÐ>ïw?òØ[82Z9gñÂ=Üf:æÕ9°6?÷(>ÿ^é7ÿ^é70*=÷o?l¥>SA¹?}?PÊ	?M?:@¦9bhÚ9­ÝÂ>Ê97þÊ9ÝùÀ>(>xté7xté70*=XDç>»>7áN?Ýy>¯T>Z5? 36ä.ý8õ¥<V,u:u¸P:ßZ?(>òé7òé70*=>Mö>Ø¯>+8Q?\X?îë¿>ÕßE?Pä5¬89KR;ë:¤=:zd?Ô(>ké7ké70*=ÉÊ>5Gr>ýU?lÅ§>:a`>ùi??¯@¹Ä¢9©ý_¾á¬¡:×Ðh:uÆ1?¬(>å´é7å´é70*=¬ìa?æC?îþ]?º¼?¾+?Ú¤I?±8¶À9Íá¾=àY:%²C:÷
?ø­(>^Êé7^Êé70*=J/?1ê>h??ºw·>ëAk>Ø¤G?Uë/7 9í¤=Á:7³:}Üé>mº(>Øßé7Øßé70*=â>Í¢@>KyT?²C?´>ûM?æY;);MsR??n99 lÜ>þê(>Rõé7Rõé70*=2Ï>ßª>ÜL?~K¥>ók>¹4?b,©8µNr9²»2>Öº9À£§9|v?
)>Ë
ê7Ë
ê70*=Ã2;?´äÆ>oòp?mG?.h®>s×P?§$	¹RF9­Ë°¾0$U:nÎÛ9Î<x?¼)>E ê7E ê70*=a:'?ÑÁ>©!]?)ý>/ÿ>GQ?6:9¢ó8üD?ÐS:%+:®ú?D3)>¾5ê7¾5ê70*=½?Ø3ª>àßE?¦É»>G>6g5?È¨¸®90ð¾w×9^§9l?K5)>8Kê78Kê70*=éÕ????Ð¶?öuM?þÇc?d:M:®ÎA?9ë;G¥;¿q6?6)>±`ê7±`ê70*=Pï>(' >3r??ØW>i>-?2&Â9¾ Ú9¨Ûã>|ü½9ø
®9Y·?9)>+vê7+vê70*=Wð}?îtÞ>S?5»?¬Ö?n?:Æ91ßY?Íß³:ûÀ:Üö?,G)>¤ê7¤ê70*={D?ó)ô>ÖN?ü¬í>íà>³¢I?´H¹¬·9ôÔv¾¯F÷9Á9mÄe?j)>¡ê7¡ê70*=¦}¹<}â<é0?»²;b«;¡h?Ñ.¹o
8T¿û¹YAÎ8åd;¿}o)>¶ê7¶ê70*=uôK?Þýð>¨X?ÆÞ>{¬>RuN?¡as9vk´9$«¬>ì9n9ÇVõ>8t)>Ìê7Ìê70*=±Ð~?
å>e?	B<?òìÀ>nÎy?[9Õt9"o>AØ9c9cÞs?Ãt)>áê7áê70*=m½?¶#¥>d``?PB?$H?YãA?»9??9Ü>#Ç,:åÂú9-c0?¾)>÷ê7÷ê70*=¬7?Í¿>¨«?Ì¯?:jí>«Â?}õÀ9|ú9¾4Å>âØ:sQ:Y/?O)>~ë7~ë70*=ÂE?,æ«>øöG?¸³?Õuµ>6;?TÕ¸ýØ½8=}¬¾Ä)=ôJ<8Y?)>÷!ë7÷!ë70*=géB>ÒÚø=H?~<Ú>ÓÎ>%5?É=;[=¤X?Ðÿ¢;*zZ;pþ>?Ñ©)>q7ë7q7ë70*=HïÅ>Mn>­¢T?1Í­>á{]>ãH? 1ð7E9Æ=R7999yr>f³)>êLë7êLë70*=ëÚ>	G>üÁG?<,õ>Ä®>3?by89á1v>o ;¸TÜ:`ü9?·)>dbë7dbë70*=¨&?q´É>ÍÆR?AÞ>Í6>ÎèC?ôáÃ7|o9«cQ=Õ4 ;¹£¯:ui?ÌÁ)>Þwë7Þwë70*=ò?
D?+±V?@*?[ë¾>ðHd?ß99Ê9ù
?4H;Fê	;ÙÏ9?<Ù)>Wë7Wë70*=Q,·>\ßn>ND?=>¨kU>-0?:üØ79vKÒ=ÜÏ9î¡9ðÍL>ÊÚ)>Ñ¢ë7Ñ¢ë70*=x3?¥Í©>kôc?8¡>?°HÔ>ôâe?³º;ÐÐC;
ùs?ûÓ8:EY:j1?â)>J¸ë7J¸ë70*=´I6?GÎ¤>ð?s'?,6¾>}]a?ù®"9ö£#9½þ>ú­:	g:ÂÆ@?-å)>ÄÍë7ÄÍë70*=Un=~ó-=Í_/? M>ßÉ='ó"?kô¸Y}9ÐT¾#9OÄø8	?^æ)>=ãë7=ãë70*=Bãx?Éx?)k?¥è-?IYÝ>+"I?øó9t9|?®	;e×:Äo?vò)>·øë7·øë70*=W!?,é¿>zW?¨>XÚY>ý;?iþÈ8g_9rÕC>ú Å9ØeÃ9I"?õ)>1ì71ì70*=ø	?¹Ã®>ÇI?ÍÚ>k>áè1?4ë9*X9{ ?Uª:²µ:Kß'?>ü)>ª#ì7ª#ì70*=¢ú>Ó÷¡>îF?øÀ©>éj>­H9?úlq8×9<Î=Qa:ýz:~ ?%!*>$9ì7$9ì70*=3.=¸û<û1?Ö=jHd=× ?pÔ¹ì½9þ¾Ñ;à:èº¤:h<.?%*>Nì7Nì70*=ö>¶î>hJ?¦_²>ýCu>0.:?]Â¯7øI9ÊÆ^=O9ã9X¿>+*>dì7dì70*=U?Éh²>=?IÎT>Hâ>F^*?V ¹r o9+}«¾ö7E9ºÜ
9¥Ê5?©>*>yì7yì70*=±ñÌ>8>êÿA?ýa>éû8>Y«1?±u¿8l9í«;>B:Ã:xù>ëB*>
ì7
ì70*=GÕ@±Ì ?æyS?ü·?²ük?hG?3â:Þ¿9\T?G:ëà::dw2?U*>¤ì7¤ì70*=üò±<kê<3^+?zL =É¨=P??¿¬¸}Q¦8|ò¿>ó:ãR{9:^?Z^*>ý¹ì7ý¹ì70*=[_?×gÎ>è?ëÔs?´<?²¤o?9\(9	QÉ9V>Xy:£V:Y²?øj*>wÏì7wÏì70*=P$?bÕ> E?7?5æ>ñ/?Fc8ÌD9:>^°y9pGº9P«>Ðn*>ðäì7ðäì70*=¯£à>×ú>µG?·­>mLF>ç6?ä²¶¿v_9fY*¼è9øjº9BöÔ>ï*>júì7júì70*=£76?&°Ç>>i?ä&?Q/®>tt?<¸îv9"Ä½ão:àû:oH?*>ãí7ãí70*=>óm?Àê>ª¾?9B?Eà>¾]?ñÓ9âÑ9º?x;Óñ<;ÃJQ?¨*>]%í7]%í70*=¤}@?¦¿ï>îM?½©ý>;©>@?xàN8àk9$Úà=Gâ;Õ¤:OSP?ª·*>Ö:í7Ö:í70*=PêÞ?ÅnK?*B?k?X"ð>ò§?l/ß9pÛ:¨Ø>+:ÏH<:D?G¸*>PPí7PPí70*=:Î>ô:>RD?gé>>èÅ;?%ê*9EXz9Æ®>Ë9:9û9?í¸*>Éeí7Éeí70*=c?72À>ÚQ@?Â×Æ>3!>ëÒ1?hÏ8+ü9ã6>oX:æ:Õ3?Ì*>C{í7C{í70*=i
?¼>k?ö±?fêH?Àb?eå¯9:ýÈ­>¦iW:h:0ºV?ÏÜ*>½í7½í70*=·¯>¿=¼-?Ö(>/6>4u#?cä9&S:³Ë>º9Xº9ïÕ>mþ*>6¦í76¦í70*=V¨+?JÜÞ>ã.E?¥ Ç>b>ôd:?x_ø8<4³9½g1>P^Á9)[9b1?d+>°»í7°»í70*=êñ?zÄ>^­y?îg?d?ð?èÈ9Ñ<:z­>£@;EÁ;aât?w#+>)Ñí7)Ñí70*=éô?;o±>)We?²*þ>¨>_ºS?^C·¤69÷ñQ½Ð:<«!:óøK?v^+>£æí7£æí70*=ú>j§>ô??©Æ>o5>Á.?ç$¹8§àv9Hü?>Ú :¡
:Ò^?Zk+>üí7üí70*=j¤?(???îT?ß>)nu?ãâ7hG9~=*Ï:`§^:©n?ón+>î7î70*=P>zîú=8RT?-w?kb¼>¸K?K_ =ê·<­_? a=hï<4q?ý+>'î7'î70*=!¶?só??Që§?.?Û¾?l[î9¦Vç9(â?Wø<*¬<è 8?
Ã+><î7<î70*=ÿå5?Ø>éW?s{>@w0>P9?¸PGi9â_¾cæ8¿19É¦>ôÆ+>Rî7Rî70*=äS?åé?fBK?I.Í>ùU>ã´4?´f9àþí8p(x?Iu9¡9«³Í>ìÓ+>|gî7|gî70*=
?°3µ>Ñ
C?-M?`?J;?clÌ9·¶Ô9Êö>r:_:¨?ôß+>ö|î7ö|î70*=47?g!¼>rÎy?ÿ£?ð°>§e[?Ìr9q§9#l>][;Ê;yBO?[ð+>oî7oî70*=¦Ä>2~>OE?ÚYÓ>7>J+9?ì«7ª79H°o=û×à9p"z9¹f?7,,>é§î7é§î70*=Î=]T=Òò/?:ý<#á;ö"?òý7ö}9´{=ï|99Ö??,>b½î7b½î70*=Gb>ãñ>Ô6?Ä¼>_>\ß.?ÂÎ¨·a9o½	+:¶c:Ò+?E,>ÜÒî7ÜÒî70*=Òü<i»<­,?ªDd=wý6=ò«?¤­¹pö8¯¤"¿9h·¸ÍO­8¼t¿i,>Uèî7Uèî70*=~ô>tÌ>åE?;¿>:V>ð/?]96=9IÉÓ>A*:Qv[:¢?`,>Ïýî7Ïýî70*=©$?b±>
n?IXB?APá>IÐ\?p²§8~I!9H>ê>ö;[z;ªË{?å,>Iï7Iï70*=øÄ5?Iæ>J?1Qà>Jß>K1F?[8¹L9Ðø>Mfz:*:­¢R?,>Â(ï7Â(ï70*=#ö>v4>Kq>?µ¾R>n >r$(?v¹/Ö8tÆ"¿ß¹Ï°9«w¾¢,><>ï7<>ï70*=¯¹<Kõ<Ñ)?:]=®Ââ<U?â¹ôå´8Z<¿phß·~;Z9	½×¬,>µSï7µSï70*='?ðÛ? Ú?Û-???f2?>Ó9lÁ9©¡?^+:Òzº9ù@k?»,>/iï7/iï70*=2OQ?ðÚ¼>øÜ?;Ö5?ÿ=Ä>E5m?¥ò8[(×9iø>¼H9
{²9Ñ>ê¼,>¨~ï7¨~ï70*=x¹å>½r>ÞEr?Þ¯;?¶MÔ>Qb?
Ç·k9ù¾½xÔï<z<u?Â,>"ï7"ï70*=ûA\?òj?«,X?DÕ>Ë»>'uO?pL¸b9ýæ½dE8°S9Å+±=Ç,>©ï7©ï70*=$:-?UÝÍ>jW?ícZ?Ý)?¥ÂV?é<¢µ;a*X?ýu9:Ú9p¸Y?7È,>¿ï7¿ï70*=AC]?ðÓå>uv?îz?4¥>Äæ]?Ñ|8à69Úõa>åï:°·ª9Õ×Q?ZÏ,>Ôï7Ôï70*=ÓÙ?!É>[@?X¿>Ù>ô1?¤§ª¸Ø*Õ8ýñÌ¾89y0º9@8>->êï7êï70*=§Ù¡?r*?vs?øÞO?©á>Ñk?âK9ÏÉ9¸Ô>Æ<AÍ²; I?÷->ÿï7ÿï70*=ûv?Mæ?óS?1<?¡[ù>b
A?ÀÌ8,|O9IÏ{>:7:%b9þ/?­->ûð7ûð70*=T?Åê>åHg?Øû>*>æÌ]?íÆ3¸S9Ü,¾Gh;r«;ÑIe?Â%->u*ð7u*ð70*=í>½¨>g²g?ðÓ>::>¹@?*3#:¾:Ê? ä¬9æ93F%?KS->î?ð7î?ð70*=?ú>?r±>©¦?P?VÌ>u¥?$âg9ÂD9^Øã>[[H::¥2?A->hUð7hUð7ü3=CmÉ>9\b>@Íc?m&å>ø0>J?Ü¢ä¸oÌÙ8^¿y
Ô9àü9øÖ>r³->âjð7âjð7ü3=F©?
v&?¨Pl?}-?xº%?úg?Bª­9U9ö,?ÄÞa:*wö9¤j?/¹->[ð7[ð7ü3=#Î<[û<Í()?u>ñ;^¤Å;÷<?ûYQ¹~E9³M¿ª¾9ÍÓ91?ÄÇ->Õð7Õð7ü3=?©®>Z»F?åÁ>Ð>Wº.?8ß±;9!¦Ì=2-:¥5:>ô>SÍ->N«ð7N«ð7ü3=Ç?æÄ>P£F?Jâ>c ><?kø7ö9Êt=¡B9*Cn9UÑ>)Ñ->ÈÀð7ÈÀð7ü3=
?»ü?ANs?É¨??µÖ>·d?^.9eA9rC´>Q);_ÊØ:Xõ.?C×->AÖð7AÖð7ü3=aPR?î>'°a?ø[?¸ÏÈ>lF?Ùý99³9j> ðD:¬?:ª&?ô.>»ëð7»ëð7ü3=6bQ?ÚO?³D?óÂ>òì>53?®¾8Î·9°.>jþ×:7*:Þ	1?-..>4ñ74ñ7ü3=ÐYs?bÜê> ?î?Ïã?ä{?¦åh9k¶9ïÅ£>¨F:r9:øú? 4.>®ñ7®ñ7ü3=IÍ>ÀQe>,e?h­ò>N1>\?¼ôq;Ý>	;¨a?}}9$³9Vµ>6.>(,ñ7(,ñ7ü3=dÐ?q«>@U?4çæ>Z>òF?P7Fx9¾K<áP9ÞâÊ9vn¤>Z.>¡Añ7¡Añ7ü3=uUW?*?¥DA?â?É>ï2?B(Ð8lDZ9i$t>ùj;%Å6;3$?w.>Wñ7Wñ7ü3=]Ò>º>è6:?åz>öJ9>Ñ-?ç8¯Q9Ý<v=¸{ :#ó9}´(?U.>lñ7lñ7ü3=£°»>sY|>ºg>?¢H×>æ">uÝ=?HÙ9¤9È7ô>þí¯:|zE:»d?í­.>ñ7ñ7ü3=Ë³T?[Õê>Æßg?{¬ ?Í¾>ÆÝW?d¿¶æx79Øn6¼#÷¦9¤U9@"H?
®.>ñ7ñ7ü3=»?Dp>@s?\ôÚ>Ì?>ÿ2L?H²¬7\f9]V=LLâ9nß9q?².>­ñ7­ñ7ü3=ÃKï>Í>ÛL?Ç>Êi>8?úæ¶0f9ma¼Ð:é9´9Dÿb?¶.>zÂñ7zÂñ7ü3=â<m¥<Æ2/?ûßl<zY6<'F&?ÚQ¸@Q9­ßM¾ÄºR¸~ÏÌ8ÿ²¾Ä.>ô×ñ7ô×ñ7ü3=Æ>C}>'H?t»>ïn>¹Ý/?¹þH.9 ÜÕ¾¢×ý:Á¸:öÜ/?ËÒ.>níñ7níñ7ü3==éÓ?X7?ñ?"g­?rq&?,Z?S9Rm9+?i¾.:â:k(?¨Ú.>çò7çò7ü3=ª¿Ï>Wu>~X?­ó>SJ>0»=?®º
¹»9õ<ç¾[m;±;¸øI?Ü.>aò7aò7ü3=1f?,ì?Sj?¡sb?KDà>>?? g£9dZ9g??£ðÿ9J]£9H?-ï.>Ú-ò7Ú-ò7ü3=(?ÓÏ>IñN?£c¬>æöc>
A?a;8W&ª9 ²=ù¸:c9a:[Ý/?4ò.>TCò7TCò7ü3=j7?3?¯ö5?Ðc>²l>ë9*?£7= 9Ãu=ßmI8ôy9vÂ=3ü.>ÍXò7ÍXò7ü3=\¤I?¯âà>he?¸?b°>2EX?ên8Ú_9\¨=·ºÈ9¬@Ã9 ?*/>Gnò7Gnò7ü3=î5?u¿>YIE?LEÓ>=~>??ÓW7VW9slÈ<;:;àß96Ï¡?0)/>Àò7Àò7ü3=XBð>Ì§£>ê;?Ä>ÅóO>a1?a£8ý+w9^7)>*%9ç&9\Uý>¡V/>:ò7:ò7ü3=rtå>ýT>ñ]?&ÒË>D>bD?&·è ¤9¸ïY¼qL£9q³9÷è>wi/>´®ò7´®ò7ü3=û¼-?C$Ü>»	J?+Ú>>ÿÐA?·Ýh7BH9±=¶+N:èQ/:#?s/>-Äò7-Äò7ü3=rS?ü_ö>Ó\[?ûÆ?!Ï(?;[?·ÔG9þê¬9ì>¨ÌË:{:K?´t/>§Ùò7§Ùò7ü3=Ø4ü>:@¦>Ð-B?=È>Û>wÆ5?.8¸­2n9iòÅ½Úf¡:'W:f#@?/> ïò7 ïò7ü3=ÁSO?¥6Ú>:s?Îz?i¢?wa?®§X9ú@9­X·>"
:²¯Ì9Ç£¢?Á/>ó7ó7ü3=?¢Û1?ã;?Å÷>é¤²>Å1?ùJ9-Ö79ûR
?	¥9j¥9jÿ>/>ó7ó7ü3=F-²>wu<>wr?éÿj?	k?\?ï/(9mÿf9!dº>AU:!$:¸·p?n¨/>/ó7/ó7ü3=ê>Ä'>Ó=F?~P?Ö>£2?BÞ9`d9¼g>BÄ3:RQë9C?Ù«/>Eó7Eó7ü3=C4?ÅOÈ>Ò <?o´>*ä>´r0?
&K8rª8!>Oã³:1Æ:¼$?È¾/>Zó7Zó7ü3=$\X?@ò>óMd?ÙV?Ê?LI?_Ü9µ*ß9|ý>z~­;,Yu;µ5?OÆ/>úoó7úoó7ü3=Ê¢"?UNØ>"{@?&Ù>1Í>0?¶{8LM
9>D8«Úd9u >?Ó/>só7só7ü3='¨±?A?ëj?Ïì?e]"?®Øu?ÈÅy:ø´0:í4?¼;m×.;úÆY?nà/>íó7íó7ü3=b5Á>áT>bâ:?~w>Ñ'.>Äú5?N*³6n9î¢@<51:St:Z&?ã/>f°ó7f°ó7ü3=­o^?7ä
?Æ¨H?GÝ>o>|¶P?æK19FÃë8Þ@?£8IR9Å¾>ò/>àÅó7àÅó7ü3=a3?63Ò>F»Z?²ãC?óÇþ>ÓD?Ô¢(;H·:øÀk?32s:¸ã-:;3?à÷/>YÛó7YÛó7ü3=ùkA?efö>,õH?ê?=Õº>Ý8?V®N¸.,9ò¥¾èÉ8)À:9«/T>ä0>Óðó7Óðó7ü3=`¢þ>ù{¢>ÇH?O>EE]>p3?X·þ4'9;^ï¼\g;©d;7/A?&0>Mô7Mô7ü3=3Ñ?¦¬¹>i·?8@.?{X?*!:1í9,ò-?EÌz:%Í9¡7??)0>Æô7Æô7ü3=UqW>µ>ÿê-?	H>°d>ù·#?ý38²é9Y=>j±9ÜR9BeW?ª10>@1ô7@1ô7ü3=®F?ÈÅ>Ú?}4?p¿¯>Gt? ¨8T¶·9±úê=ÆÈ:ÅÒp:Æ8U?Q0>¹Fô7¹Fô7ü3=å
?Zþ>@:q?çn?÷D?Ãa?Rú::>z×9$^?8­:ÏÔØ9ú8?s0>3\ô73\ô7ü3=Ò>BØ>3æH?r>Â`>K¼5?Ú¢i8î9ßðÃ=a99÷ò84Ä§?{t0>¬qô7¬qô7ü3=gô9?³þÈ>Øl?q2'?£èÐ>ÆâL?}
C9F,k9]PÔ>¯Ø;ºrK;|F?~©0>&ô7&ô7ü3=x¿ý>Ó£>SZO?o&?yã>Ñ:?Kjá:
1o:iAq?ì:ëU:¹µ?çÅ0>ô7ô7ü3=9cL?ô>V?o?X¿>$B?*6£¶
ã9C
¼ê":\Q:=	?`Ï0>²ô7²ô7ü3=:Ü×>â>[A?È ®>W>1æ-?F=ø=¶YQ?eI;	;ÊiA?_Ó0>Çô7Çô7ü3=_?5)¦>~HO?d?Éàß>:í5?ö0§8699z>\t4;Ò¨ü:%×6?U1>Ýô7Ýô7ü3=8Rà>>~h=?fê²>|]>C\3?QU9îb9á?ç<ùâ;æ20?Ú1>òô7òô7ü3=[3?ÑHØ>ñëS?"<@?û?þ£9?¦á8rTk9pxu>É;¨:~KN?1>ÿõ7ÿõ7ü3=ï\?($Ð>¢*:?½>÷>Ú.?½-%9¿S½9õX_>ïA«9åxÉ9Ù>1>yõ7yõ7ü3=äæ<~ü£<R94?õ5r=<¼<=ZD$?=*w¹nÄ_9Ob
¿º<DØ;É:0?G01>ò2õ7ò2õ7ü3=ýv`?­=á>.?º×>°y>=]?¶~8bl9Lä=<É9n£:#¬>í31>lHõ7lHõ7ü3=ð(q?©÷?ðjf?ZÄB?2ÕÜ>Èa?Â
:q,:?? É#9×®95>í91>å]õ7å]õ7ü3=Ã&?j|Ø>rD?}?ÊÂ>SÓ2?¦8QÈ9j±>±tg;ä«;»`K?²<1>_sõ7_sõ7ü3=?97?|?u?ßi?å?í
^?PH°92ÐÙ9&0Ï>ñí±:?:¤µ?hP1>Ùõ7Ùõ7ü3=läë>²Î>7H?)Å>o>e×2?õ+Ó8ê+9yÛS>âü9ß¼9 a+?\m1>Rõ7Rõ7ü3=ÓJ?à³×>SÁo?rî(?³§¹>ðh?·æH9jó¼]ø:p¹ø9Q"?¶1>Ì³õ7Ì³õ7ü3=ç·?[?[?:.?óÐÏ> V?Ì9=@9 Þ?Xè×;6K;0ÖG?\1>EÉõ7EÉõ7ü3=Ðs=-½Ø<*?È<[`<ÿZ'?¶,~¸k\9/$r¾,·Ô9:Þ92¬ô>1>¿Þõ7¿Þõ7ü3=®¡å<ñR<zÔ:?l²=Z©<F©h?ûo9ÝÀ9ß²>!Ã9;íö§: ?1>8ôõ78ôõ7ü3=.?Ú>¯pL?»iù>k°>õ4?À»8+à89iÖ>\ ;³´S;
*9?h 1>²	ö7²	ö7ü3=TÛ>½>WÑP?G<¼> ìt>d¿D?Fr9¦2m9>>Å$9/9/¢>ß»1>+ö7+ö7ü3=¼?n?=u?ÁÒ?P°¨>»pi?ot¥89æÖ>³¦:	5: k?Ý1>¥4ö7¥4ö7ü3=Üõ?&ÙÅ>4¾@?ÒH|>dÂ(>Z??Õ~17A_@9í3ì<g`K9|9©9Õ>>
2>Jö7Jö7ü3=áÒM?fì´>Ô?´é?6?o{?@¤79FÙ9h£>2:MÁ:²~?2>_ö7_ö7ü3=YÝµ?%Q5?úb?P~y?Íô>t?Ón9ÄM¡9JÝ>q^P;Ã½;L?2>uö7uö7ü3=O%?úü¿>@I?}¯ð>Æî¥>ª9?¿SÔ8³Q9Ð§>[á®9« q9OH9?;#2>ö7ö7ü3=ÐL?·?¹G?îZ?¼gÈ>Å@?îoÂ8ôh9ëâB>"üª:ìsn:97?)-2> ö7 ö7ü3=AA?W¸Ð>sm?RåI?ù>O?êj9×9ø¶ê>¥Z:8Á:?*62>~µö7~µö7ü3=EÎ<'`<¦$,?²²X</<Èg?â#¹y,9µ@ó¾X¡ó5'9®º;ü=2>øÊö7øÊö7ü3=<Z?G?ËÃN??¶7°>ddA?ö%Ë6ÀL9ªþ}< ô:JÜ9¼B.?_Q2>ràö7ràö7ü3=ü¦?]8ð>'?m@¦½P?Vh¢?¿í:de³93«Q?¸HÄ:V-z:DÚH?µo2>ëõö7ëõö7ü3=0ì?2ó¤>ó½L?×Ñ>>78?=ÒÔ¸ª,¬9Ö7¾?æ<Ñ2< >?Íu2>e÷7e÷7ü3=y0?'ë>gg??Ú>óÞ>õ3?ít,9LÇ9j+?]:´´r:X$?R2>Þ ÷7Þ ÷7ü3=P¾§?*¡/?Kt?æ?À?#n?xº9³i»9üµþ>\>ß9>®9ÿ#?)2>X6÷7X6÷7ü3=\¥O?g@? ¢M?£Ê>>Å9?ªê¸ë|l9Ú`¾~1Ï:É9:+x:?Ê2>ÑK÷7ÑK÷7ü3=±-a?Tç?½±I?$yë>%°¡>oi:?W®#8ºÒm8ñ0°>â8:÷«;:à2ü>]Ô2>Ka÷7Ka÷7ü3=P³=Oäc=ºI?}z=ybd=2f/?ñtÙ¸´9}1¾JI/;ê¶ñ:U¥9?åä2>Äv÷7Äv÷7ü3=
|? Ïö> ?ÂÃ?¤\?hcb?fè9ûq¹94 ?` ;¹'¹:àN?{å2>>÷7>÷7ü3=¨S¶>÷r>g@?\È½>*>Xý/?iÚ6¸ó!9ç8(¾K<:ö1:dn?äí2>¸¡÷7¸¡÷7ü3=Ûk%?.FÓ>¹pH?ð}¢>4]>ÑÇ;?6o8þ°9
ÿ¬=Ê0:åì>:Û¸J?3>1·÷71·÷7ü3=/?òtÑ>ÃæU?pY?^?+ÙG?É"ò8>½*9Uµ>gÍ´:'ÔW:OtV?*93>«Ì÷7«Ì÷7ü3=ÔT?gé?ÿíP?ÿòB?¥ô>ÊtL?¸)à¸¢90¾k;Üú²:Ö!S?#C3>$â÷7$â÷7ü3=°qo?¯Õ>×?1kX?FÏ>¸¥?À:6&:PÌ?ÎA:s$:OVZ?è]3>÷÷7÷÷7ü3=úÓ>=>zÓD?/´©>gëg>
S;?:Ò¶´ß9zÑ¼ú9HoI98ú6?ój3>
ø7
ø7ü3=]'è<ñ©<W0/?hE!=µr=cµ ?^{b¹ 9_P¿H¢:G:¶8?Ö3>"ø7"ø7ü3=þÃ:?Ç¥¼>4r}?Ñò?òe¥>X?°Ù¡8°9±¯>ä¶¹:KU:_¨^?D¬3>
8ø7
8ø7ü3=yñé>ì±>°D?lã²>¸E>° 1?h8\d96ãç=Õÿ:ô7³:ï·6?æ²3>Mø7Mø7ü3=¸¶>Cp>	B?ôÏÕ>½>2?«Ío8Û$©9¾xµ==ÌÊ9öE©9±Y?|µ3>þbø7þbø7ü3=±mì>"£>ÿ9?*]>O9$>a,?O¸¸ûe9A)M¾Xò9QÞ0:µ+¯>¬Í3>wxø7wxø7ü3=¥?UQ>Cê~?®vÄ>¿>#§=?kcV8æo&9à$>SPè9{ö9µ±ñ>CÚ3>ñø7ñø7ü3=7O?Ôu8?·P?ñ-?Mßâ>­FD?P*D9pÙ9·»>UòF:^³/:Yï?â3>j£ø7j£ø7ü3=à2@?+í>FuO?½¶Ê>{>¦¬N?>Ê7+b96e=Á9À9õÏ9ýí>æ3>ä¸ø7ä¸ø7ü3=+Jß>)>ùQ?ú|>6ê)>M>?^W®6^Ð9ÁÖ;7l9s9Eü?%4>]Îø7]Îø7ü3=8.î>6>ylD?æë>8£>T~8?æ,9ÿC<9
ê>Or:Ü6g:7-?ç4>×ãø7×ãø7ü3==]?¨é>J? -?tÙ¥>©?÷95Y9G>%-:·Ðá9JD?à4>Pùø7Pùø7ü3=e½"?ÁðÕ>Î»B?d8?µLº>°5?dºI9~TZ9ì>m;%ßÓ:¡-?4>Êù7Êù7ü3=ZA?^²>m?­_N?ÊÆÈ>?üjÅ8êR98>$;æÕ±:)V?v%4>D$ù7D$ù7ü3=ÐµÎ>¢0l>4`?Iz´>â[>×R?Y&%9Ä®9¯>[B:Ð¡å9ôóX?í*4>½9ù7½9ù7ü3=Ú­<úù<Ã&?Ëø<[È<ÆS?JU?¹\-@9,àþ¾¾9=(·9&¼>(04>7Où77Où7ü3= ¸v=Þ=çk?à&[=~Úæ<s?=+=¶ÿ=Z÷?3e=¿¥=ûIb?"E4>°dù7°dù7ü3=ê#?[Ì>,L?¶¢Å>Ö³~>t¤F?+¸mû{9à¾|@8èùl9«õÏ=ÃJ4>*zù7*zù7ü3=¯?¤>I.R?
î+?ÇÛ>vH?ß.-8Æ59ó¡=¨&:6T:Ye?C|4>£ù7£ù7ü3=YT?6§>æ¾K?Ã1Ú>Yÿ>9ôA?Hm¸%V%9öó7¾ZH:l
:|U5?F4>¥ù7¥ù7ü3=ùîõ>å >u¦C?Ù¦?ÏÆÖ>O=?37D|8øä=Þé<R<rS?`4>ºù7ºù7ü3=w^_?Üà?àtZ?qb?¬99?èvN?½ò9ú«ý9ë÷ô>À¹:¿
I:µE?D 4>Ðù7Ðù7ü3=zöß>
ø>'??¿¢>¤i>¯Â2?³ì¸T²8¤¶)¿ð:²I::ÚM?¥¤4>åù7åù7ü3=â}J?ùª>Î]?åaL?ÄÃ>N¢?Ãw9×vÊ9:£>H
:Kä9Îm?	¨4>ûù7ûù7ü3=T?Énä>ºGn?´Ó?â¦>ªOf?¹]õ8þ9¾Vs>úIb;ÎL;Õp??àµ4>}ú7}ú7ü3=lvÇ>ur>¸C?O>W>M,?;þ7f<é8·>:#1:Æ@Ý>ÞÂ4>ö%ú7ö%ú7ü3=%?Ó>Ð]?o?Áÿ?·Äc?÷Û>9G9~L·>¥(;p;Èýd?sÙ4>p;ú7p;ú7ü3=I?AÄò>TT?®?ç°>'BN?&9Ûzv9­>Ní:À¸:ÕÍ_?à4>éPú7éPú7ü3=K?ÑÇ§>mòl?Éù>s>¢ßR?vÂÈ¸>æB9DÙ¾³:­­Ý9B(?+á4>cfú7cfú7ü3=9Þ>°>lÄT?æã>bL>·??½©F¹Þ>j8èÙ¿È|,;Ù«Þ:NF?:ì4>Ý{ú7Ý{ú7ü3=EPý>¼Ç >ÞªI?V¯>7O1>R=;?Íø+9/³9±u>PC;l²®:Z@?½ô4>Vú7Vú7ü3=¶¿6?Ø²Ù>»æV?ÂY?-?09?Üå9ç9£§I?æ:)ZL:Pû#?´õ4>Ð¦ú7Ð¦ú7ü3=áë½>å¡>Ë1>?³>hÛ.>ÓÒ??gì9[TZ9±í©>(S:­9>:Àü
?¹þ4>I¼ú7I¼ú7ü3=¶a0?EÒ>?W?S?°>
(>?Tç¦8F9¶;>m©<:ÿ9¬e=?¶5>ÃÑú7ÃÑú7ü3=ýb[?û¸>ÒÎ?½ÿ?5
?Èu?àK9Ë9\¤¥>})¦:'P[:3õA?5><çú7<çú7ü3=ëÙG=Éì=z??ÆàA<"<×1?¤÷)7¨ê9<u"=8;[¶ÝD9Ð¼ï5>¶üú7¶üú7ü3=üÃ^==(w8?]Ì;r;w¶*?Ðçr¸pèé8vì¾ä`¢·ZQÍ8vÊ½±<5>/û7/û7ü3=D	ä<·¥<²ã0?Ô=åûÃ<;Ø)?	98ét¼9!Ì=;;AËá:B!?9I5>©'û7©'û7ü3=<D?æv²>.¿?·g?1%?6¹n?©²9UÅ9è>6 :®<}:õ!?h5>#=û7#=û7ü3=Y#ò>_>P½D?,?cÎ>SÔ2?²¹99p¡9Ë9W>äÃí<TÍ<-R?¼n5>Rû7Rû7ü3=Eð?î,
?r?àº?JµA?ýôu?D
):¨Ò´9Qo?y5Ï;Üâ;ù.C?p5>hû7hû7ü3=å8è>â>ë;?lëL>q>Å²0?û7³9Fk=ã:N¬ö9îp?5>}û7}û7ü3=±5?m7ñ>¶Ó@?ù´>Ýz}>(Æ6?$806YË8Z¡<>=ë9?ô9Bö>I5>	û7	û7ü3=TG?r\ï>Ì¥?Þ7Ó?Ì¹3?Çm?Ö:òÍÑ9Î¾%?ü¦:
ù+:?w?Ø5>¨û7¨û7ü3=ç´.?Ä>(d?Ôv>S2>ñ)>?Lõ¸è 	9Ë
¾+5Ï8÷sR9f
|>j¦5>ü½û7ü½û7ü3=NÑ?G®>!)@?×.>½`>±Y-?F£z¸¤ù8RY×¾jY9Äq9~U>¾®5>uÓû7uÓû7ü3=°)E?Lë>«V?$÷>¬þ¥>>?=29:¤O9æû¢>®:ä
R:ì
=?Ã5>ïèû7ïèû7ü3=äÍ?¾º>)b@?3g¥>âÏr>c.?±(9$:«9Y>shÊ9´Í9}åû>mÇ5>iþû7iþû7ü3=
? §¡>n³Z?uQ?Óíø>®hW?/9î8D==9ç!¡>0Ý;ÞØ";åºc?¤Ó5>âü7âü7ü3=eFò>Xk¤>E<?(¡>½cm>ì0.?rªä8¢æ9P]¹>÷°:4i:D?fÙ5>\)ü7\)ü7Gr9=ä#=
Oå<û6?Ô%Ê=Dç=U9)?¨CÚ9lì9\&ì>Ü;ø©¦;¬\)?Ý5>Õ>ü7Õ>ü7Gr9=_Ñ?c2?×U?`?>Í¥>©ÂG?H
8=©9:2V=Ü9:»#:*Ri?*à5>OTü7OTü7Gr9=¤â<t3 <Í5?áý<³ªÂ<qï&?
µ9¨C94¦?k¤Ê8ùû9;\§>Nà5>Èiü7Èiü7Gr9=HÞá=ÜN =ðX4?NF½=2m=ªJ0?«:v7: W?/ÿ9óä9£Qï>öõ5>Bü7Bü7Gr9=ÿ§¸>Ôq>ù
D?=>¸ÔF>`ü1?Á~¸V¾9ÉG|¾Ó1:È'þ9-?ð6>»ü7»ü7Gr9=òÃL?/Z?4L?Kÿ?Å+­>õN?°Ãd¶ä2$9èT2¼Ñ0:R:}3?ø6>5ªü75ªü7Gr9=dÈ>+ç>A?¢[>ÙÑK>1?Ne·ün9dö¼Þ:÷Å/:îEÚ>Ó*6>¯¿ü7¯¿ü7Gr9=0jR?	¾>hª?o,@
¬?Ôùy?èi:t÷9wo?&Y÷:Å¨:;?>/6>(Õü7(Õü7Gr9=	Ò>ø>L¦<?`ýn>é.>·ä.?=m¸Îa%9/òk¾ÂÞ9BºÓ9n«? 06>¢êü7¢êü7Gr9=ËÇ×>º(>?ªC?O{ö>KC²>àû0?õ·G.=9Ë¦½Àú9¿é9aO	?;6>ý7ý7Gr9=ÃXÚ>t÷>¶Ê@?úi>Ü(>Õ1?ð¦Ô¸l'9ñ¢¾.uÊ:ç¤:«&?=?6>ý7ý7Gr9=àâÜ?0ªn?îl?²9é?Þã}?Þ)k??-:GÜ:?Íé\;|;ºnU?7G6>+ý7+ý7Gr9=A ?ã$¥>ã]?Ú¯>$Xi>qí@?:¹Ü8rD9§Ñ> ;Q~Ú:Ö,<?õ_6>@ý7@ý7Gr9=1{Ô>æg>DÏS?^O¿>Ê>ã;?×¥*8²b9´À=9+/£9Ùe>Üi6>Vý7Vý7Gr9=ÉÓ<v<ä)?q;&Z;ë
?h"¹hÚý8Fr¿@Ã¯¸Q9¾V¾z6>{ký7{ký7Gr9=QÝÔ>²Ç>_Ô>?¿98>d>)?ê¹¡¸Ã²79Faa¾°÷;:âÊ:
)?ß6>õý7õý7Gr9=t?z[Ë>×ãH?­Wá>:]>'K7?,=E¶É«
96¼Ä[:îÇ9ò?
6>ný7ný7Gr9=q?ö>)>5JG?ZK>Ü>¢5B?Ô¥8ý9[c>º`(9ð_ 94c>6>è«ý7è«ý7Gr9=ôT?ä?óãI?8¥ý>f¬>Ð<?§»(9«¬9:"{>Ôk9¡V>9°?:¨6>aÁý7aÁý7Gr9=é+?\ÚÞ>{E?~ê>o¢>i¡8?nu¸49­æg¾m½í9ì+9.??,·6>ÛÖý7ÛÖý7Gr9=|À>,>2Ô;?OY¶>×>zÙ,?Ùý9<hË9ê¢(>O´;¼LÌ:¸*?ÐÙ6>Tìý7Tìý7Gr9=a1%?KÉ>ê¿Q?îÎ>R>ñ:?Å]#9Th9ö´>?99iIí>
ì6>Îþ7Îþ7Gr9=e?¯ñÞ>SÉ?Ó&?Ò²>û@o?1=[9÷Ï¼9| >Ò«;ä;²?Ôû6>Hþ7Hþ7Gr9=?:±¥>y°W?ú¢>tX>ÆU@?:0¹¢9·¾Åëà9k·9'ö?Ú>7>Á,þ7Á,þ7Gr9=ëåþ?S¤V?©?¹'H?2­>©ì?/!979"Ká>ÅE>:ë:T4?»@7>;Bþ7;Bþ7Gr9=Ê·¡?q+ý>£?ãÕ?Ôÿ>@î?$Y9½³9Ï>ç9Çy9Km?~Z7>´Wþ7´Wþ7Gr9=F¡??PÃ>G¨?]\?ÙÌ>4²?mGr9	sS9 ©?:M:?7?._7>.mþ7.mþ7Gr9=Þ?Ñrµ>ÂA?pZ±>ý_>_.?øÓ99@æÚ9ËRY>Î×å7:!9ÄSI=Ia7>§þ7§þ7Gr9=ÓÀ¯>i>Í¨@?@>ÜtE>ÿl8?Â¹~Æ¼8/±¿q:´ ù9pÐ"?#m7>!þ7!þ7Gr9=Ù¶=Q(×<O/,?ý_1=>K=5C?] ·Ýí8º!-½L,8ø|9à>o7>­þ7­þ7Gr9=-#§>°êo>~W2?Ç­=H=É5$?Õø¹<F9&9ò¾N½7è0¿7xÇý>mv7>Ãþ7Ãþ7Gr9=¡8?Ç@®>A¨F?ïò>N>õ<:?!ÛÄ8Xð³9·>b	4;·¹;£Á#?µ7>Øþ7Øþ7Gr9=#e?ö °>XËD?sÊÇ>Ï>×5?z®¡¸ÖÛ9¥ ¾°0¹739ñM3=7>îþ7îþ7Gr9=<dE?è÷õ>&qM?M~³>ÿ¼e>óH?ÖA§7F9C=À©k:²:
I?ß¦7>ÿ7ÿ7Gr9=5²=­Ð<ÐÃ0?
;ÞVQ;à/?*õ¸¡kq96¾³8ûw9:>¾7>úÿ7úÿ7Gr9=ï)?«^ã>èT??¼¿Ë>½Å>|0?¨pÓ¸|h9¥Óh¾ÊÅ;µI½:ÛJ?ÖÛ7>t.ÿ7t.ÿ7Gr9=7?k¢>s"?G`Z?z#ß>@z?â9¨ºk9 ?4>:!Kë9ÝBO?Añ7>íCÿ7íCÿ7Gr9=Kö?ã¥>õ¤K?>ªF>cqA?ê¸Mg9¢¾*'¤:¾w:ä)?W8>gYÿ7gYÿ7Gr9=~üø>
¡>¯ãE?y>4b>ðí2?@­7s99A=?:.:q.?ê8>ànÿ7ànÿ7Gr9=rÊÉ>2Ý>óäF?4C>Æ®R>D'4?ù8"ò9çg>{:Å.:Y?a8>Zÿ7Zÿ7Gr9=N×ì>w1>!Û@?|ýp>1>ÚÁ-?ñ¸¨Ñ9ã6ø½^R:ÓOV:1W8?ÿ8>Ôÿ7Ôÿ7Gr9=¿t3?j¼>}Ós?Æ-G?Kuí>J»V?°ãâ8¾¨Z9`Ñ>òÀÕ:9¶:UX4?68>M¯ÿ7M¯ÿ7Gr9=èî*?ðº>1j?H*-?Í`Ä>I½a?u$½8(à9!>¯ðª9VÏ9Ó¿$?~8>ÇÄÿ7ÇÄÿ7Gr9=0æ =	þæ<Q2?G=;æâK;ÌÈ$?ç²¸,T9úW¾p#Q¸ÖîÀ8\À¾&8>@Úÿ7@Úÿ7Gr9=\s·>Äª\>ÓT?óLÏ>a{>õ;?Þ;±:Ô:\?$?$vb:$Ê6:ä?]18>ºïÿ7ºïÿ7Gr9=¢¯?Dë?1}?b¤?6%?Â?C3ð9Ää99Éd¥?Eë§:!:?"Q8>88Gr9=WJ>ÍÓ>í
I?Ýåf>ã>°^=?ëzC=Ú{ø<¡dI?4ëÊ9¤s9Ç5?ÖR8>V
8V
8Gr9=V±W?9¨ë>ìOj?^·o?Ðæ?N?pÑ9$Äx9µ>x:TbÍ9ËÌ<?Y8>88Gr9=Z?d/?@
S?By?Ðµ>F?fò8X`9M>×:9p<Z9QßÚ>åk8>Ð"8Ð"8Gr9=+H0?=õÚ>±N?]?GÜ¼>Ý5=?F+\9æ®¦9³©>g:d:jÉü>ýw8>-8-8Gr9=üX?jí>!øi?ó÷M?,á>}Ói?79°?¥98>ÏQ:FK:[<?9z8>J88J88Gr9=¥©Ð>)P>XÜI?HÕ¹>¹±>Ç4?:å¸îå@9¾îû:¹»:}}?8>C8C8Gr9=¬§¿>ÓÜ{>§ÍB?"Ä> }>;g1?I89¯e=xæv;+;vË8?î8>ÃM8ÃM8Gr9=? ×>C<?ã>5"G>tÏ0?p)Ø·H39ÊT½l¤9Ò+9ý¡?Ö8>X8X8Gr9=7t
?J¯>ÅõI?ð?bì×>p<?ØÒ92Õ§9 ?{Ô9*õÅ9®l	?p8>=c8=c8Gr9=E$	?÷¨>)ÈO?k>C@>Qâ@?Ú¸]89ê/Ù½
Â9!ùÒ9ì>8>ùm8ùm8Gr9="Ì?0'?HïO?û.?X^Î>âY?­Yá8Ê9´Ü¸>Gö@;¯';ä8?»8>¶x8¶x8Gr9="»?O°>-L?ëàÉ>H}>|ÍK?¼¶«8³Ò89 ×m> Þ<à@Í;Ám8?ÏÈ8>s8s8Gr9=.?%?îV×>ÞrD?Ãa?<²>1H?ë#8á_9x >ï]:f:7ò>É8>0808Gr9=d=Ç
%=]×0?]Uy<ðG<?ßç¹ÒHT9m(±¾ +i8Ð]8¸?ÀÛ8>í8í8Gr9=Ñ:V?#¥? å>?p¹> >8?`§þ·I§9ÊÙB½yé³9Ú09ÒP?þÛ8>©£8©£8Gr9=Re&?½ªÃ>´Y?
-?¨ÌÎ>¾ÉV?s½'9Ù&É9VzU>}[÷:í{:ÎS?9>f®8f®8Gr9=h(*>¢ó=8Ë2?ð°==µ='g#?­a<=;ï<­I?^a:¤
Ï9´¬#?ÿ
9>#¹8#¹8Gr9=\Î>8">çU@?@¡>ZIi>Å³0?l°À9!ó9Ê>-3s90²v9<_ü>>9>àÃ8àÃ8Gr9=Ñ¡`?îeÀ>àq??u?P¯!?¼Ny?Ø×9(m½9EU?®ü:]:E*h?u59>Î8Î8Gr9=?Û>LE>¶Ã6?V >ç
ì=Éâ-?ò½]¹"Â9yY¿å9Ü;Á9¶°>&P9>YÙ8YÙ8Gr9=Å8?zí¬>þ??V.+?ZÇ·>sn?@lJ4ÇÛ9Þm°9ê­9Ø÷n9Çh9?}9>ä8ä8Gr9=¾]??¯DB?Í?X«>>??Ï9*öæ8"o?zQ
:M:ë¯ý>`9>Óî8Óî8Gr9=ÔÁ8?¼>ê>êI?ÜÏ>d >X@?\&l9z2f9YO?ïT:è3<:¢?F9>ù8ù8Gr9=y*??äª>ïþ??c'¸>¥ø>,?~\·¬¤9¥Ül¼Y&è9n©9a/?ó9>L8L8Gr9=/`>6H>A?×>W>óú/?;<8²|°9b¶Â=9ï9à£9¯¢â>ä9>	8	8Gr9=u,Ó>ç>]H?°I>§£>kr7?T-È·9Å±E½tÆ8Y,9o,>·¯9>Æ8Æ8Gr9=OÚà>àùZ>fo?Ë¿
?L?>Ëd?òkÎ7ä+9oúJ=t:j.Å9ó]1?ê°9>$8$8Gr9=sÈ]?vÜ>Ä?«?ë?ýãs?}ú9¤Õ9}?ÀûÑ:	é:=ÂK?Vµ9>?/8?/8Gr9=©U?"ØÂ>ÕF?­°>Þì{>°f3?Í8¶"9)T¡>±k;FY¶:~8?É9>ü98ü98Gr9=ëý%=3Ðö<+,?%=W}=Ð ?ºR¹XB9MM¿Ø8ÄSO9=à9>¹D8¹D8Gr9=?½>9x>Ø
C?lu«>w(q>Ñ6?¥¸»9e
¾p÷õ9]e:)Ô>ç9>vO8vO8Gr9=a±?ßã>}?y²;?wj¥>Í=?,Bf9&9Öã>¢´<¯D<Â;3?è9>3Z83Z8Gr9=G'>|AÝ=¡A?½e>ó*>æ¿,?¿ïN=¨5ø<wnU?a¶=Ò<ù*B?:>ïd8ïd8Gr9=¶þ>>>Z?Rx>;]>n8?á«¸ó8ß²´¾Rþ¦9¢Ì9ôèÐ>#:>¬o8¬o8Gr9=cÂ?4Óº>PÍV?Â?}º>#eA?ì²99V<%?'Y¦:Õ²]:ù@?a-:>iz8iz8Gr9=!â?OJ¯>c@?7?!j¹>}+5?¸$n93ý½Ìëí:¦:ÛÐ6?¤G:>&8&8Gr9=ÄÈw?×©?Éi??1ã«>×Y?»d¬8î¬d9)þ@>:¼9Ko?v:>â8â8Gr9=×¾>Lhy>qâC?¬¾>¨Å>)ÿ+?â_19ÀiÔ8ÅU?ÝjÑ8 a¦9<!>Z:>88Gr9=±?uÃ>É¿O?]T¨>¹d>Ð<?BÎX¸³¶8Þ¾§:µ:û?õ:>\¥8\¥8Gr9=«('?Ò>u8K?}²>HÖ{>Up5?^·R­9"JÖ¼í2;+Ú:H7?Ó­:>°8°8Gr9=g?ÒÒ>y?ßçP?ú¬ø>W?>9RK9Bª>²c'=¬'©<úS}?vË:>Öº8Öº8Gr9=tU?X?hJ?ÛÿÔ>È3>Ì69?j¹ã%®9-Xj¾§;ÆDS;×K?¶Ë:>Å8Å8Gr9=(4?3Ò>åz[?ol?0*¦>WX?~b8gg°8@X¤>«g91ð9ÂÝv>ì:>OÐ8OÐ8Gr9=ýÉ?Úô­>¶=?ñk¨>o`p>D^3?N¸!U9 ÷½:£:Fjþ>¨;>Û8Û8Gr9=|	?+û¨>`P?Ùz$?öÜâ>É9?ç*:aØ9aÙI?
8¸!9Æçd>W;>Éå8Éå8Gr9=iò>OÁ>ÝU?öé$?5Õ>{F?Éò
=$W¦<ÛuZ?ã:ùÀ:4®?;>ð8ð8Gr9=pËH?ov? »=?ïÈ>%>I?òÙ 9í,9t	?Ârg:Á¡:ì9?è;>Bû8Bû8Gr9=ö÷ì=­J¤=j8?~>ÚwN>÷F$?zG=lø<mòL?¤Â9?¢Ñ9d¥í>
#;>ÿ8ÿ8Gr9=~au?¨«?_G_?Ú>#Ã>ÀQ?ðâ¶8A9^.>_c9è±09
ýV?/I;>¼8¼8Gr9=~½»>?ep>@íG?ÿ¨>Ýp>º3?Îå1¹¤9Y¿²a;8·:cR?½U;>y8y8Gr9=çC$?/Ö>òýC?ó,Ö>×M>¸d6?¾é6bÚ³93&</°;ëa;P¤G?È;>5&85&8Gr9=#?¹äÔ>D?+?Çwå>¤Ø>?Ë6ªø9L·;BÂ;³«@;+øJ?¾©;>ò08ò08Gr9=cTE>ã>wvB?ÀF=P?=.A?ã%¹[9]`¿<É(<~(F?ÒÍ;>¯;8¯;8Gr9=¥;ñ>à >aT@?(§>æt>Ôú.?iîj8Ì^9æl>:½èå9!?×ï;>lF8lF8Gr9=vµ?n¯©>½L?¿¼>FÐm>yJ?å!9$Å9Jv<>øùx<:<gÚl?
ò;>)Q8)Q8Gr9=>QK>ÀÄA?¶È>ÔiT>Xç0?ð¸ä8oa2¾Ù¢¢:Ô:e?ö;>å[8å[8Gr9=ÊÈÄ>É>ÜÉ>?:£Æ>æw>5?:9çÅ9¦«>¶?;Õ	þ:1A?ü;>¢f8¢f8Gr9=ÖÅ>ù>,:D?+f>Ã'>ö$0?¨ï¸¼Ä8¤³¾j/:@DÞ9ê$?89<>_q8_q8Gr9=!?ÓÖ>½@?À?·¹>;1?dX¸'Bk9xë½ó(¸zë9Ä¾K<>|8|8Gr9=nED?ôß>¼¸`?ó9?5÷>j´@?ÖB¼9v9¥+?_Qi:°:àÚH?6o<>Ø8Ø8Gr9=O?m>·w?BÉ?cÁ>]ºP?ëõç8-§9X1>Ô1:]e:¿Ã?¾|<>88Gr9=5H?T¨>_`?,n?tß>:¬?¸*+9îA92õ>ÇM:Dà9nÚi?÷<>R8R8Gr9=?X	m>å,¤?úR%?à>?)Ñý7óý´9¼3=ññÂ:Cf:J¼X?±<>§8§8Gr9=	?eK«>ï¸a?Î»?û 2?âÑH?Ës9PÇ9)ß>þk5;Rbý:{K7?}´<>Ì±8Ì±8Gr9=§3?è»Â>uE?)\¤>
j>re3?ê69+ºs9öÀ>êZ949f7Ø>ç´<>¼8¼8Gr9=:éê>X)>>?Ñ?ÁV¾>ÆJ1?.ú¶)9Ojf¼·ÝB:|NÓ9	l?ß¹<>EÇ8EÇ8Gr9=Äy?©Ø>×ï?fbÑ?Ußf?\,h?èÊí9üÚ9/H?çC:7<:Ë9T?zÃ<>Ò8Ò8Gr9=øNú>§>(ëO?Öz?e&Ä>,??99Á9#v>J0:3:¥5ù>>Ù<>¿Ü8¿Ü8Gr9=B§>IÞS>êI?ÇS>ÏÃ>Ø4?C¹î9|¾\09á29¥ý>Nö<>{ç8{ç8Gr9=M÷??oo?!'?$»>ºd?±¢k9uag9Z?VàÑ9;%9¢jN?G=>8ò88ò8Gr9=5}_??7C?]^?íÄ>"­;?ÎÙ"9Ú%9ý >Â´;îô;5ö/?á=>õü8õü8Gr9=_:?ì(±>ÐM?HQÄ>.>2<?Û¸k8Ì)9ïKä=¿Ï9¦n:Ï>ä=>²8²8Gr9=Âë
?Ý¼§>T?GçÚ>WB>[x4?hÏ¸Ò9:õ½ß Ç9f»â9Îeá>v.=>o8o8Gr9=³D¸>ò8s>äòA?B²è>ðÀ¨>*0?Öw¸\ï8bF¦¾É.n<æÚ<(F??/=>+8+8Gr9=æ±ê>ûá>Õ;U?Øº>YA1>#A?¥g ¸¹¸8l
ß¾}ræ9<±?9Éà?9=>è'8è'8Gr9=ý"?MíÉ>i¢N?§ô>¨>Q@I?«>9U9¼
·>M¹	:J9¼h?Î]=>¥28¥28Gr9=wÏÿ>z» >F·K?ª<?Dy?÷9?£18?ìn9Û>ct:½ÓÍ93±.?'=>b=8b=8Gr9=<A?ö¿Ø>«¥d?òAÙ>Ò>u¶B?Òþì7×¼8£ >üa9Ççý9:s>ç¦=>H8H8Gr9=õIã=R =T15?1<ô;Ë´9?Ã¹½g9q|¿Ë¸,³8Ïn¿w®=>ÛR8ÛR8Gr9=7Áø>\>(£K?;OÞ>.Í>µy5?Åÿ¸Ú9¥Ø÷¾:ñK9zg89Ú
?äµ=>]8]8Gr9=Ü?¸>ñnÉ?"ªB?h¤>Åg?UÃG9q¢9h>lC;|Â:ÌL?óµ=>Uh8Uh8Gr9=ïÂ?õÈÑ>¸ý¬?§#3?¤>Y?ùÓb9ÕÇ9!Ñ>n;hÉ:æi-?·=>s8s8Gr9=0*=Pü<·:-?Ú;ÐX;ÓÜ?:! ¹1=9
­Ø¾Q¹°m9:á¾ ¾=>Î}8Î}8Gr9=è>ë>'ÀE?LúÆ>æ>i;?¨7ë9ñ=\!:«G9÷?UØ=>88Gr9=ú?Ø>è?>ÇF?}úw>HÌ*>C×9?+7-¹Ìì+9÷õ¿:^ë»9¡G?4Ù=>H8H8Gr9=_Çü=¬¸=I/?ØK=Ü§"=¾4 ?¹´)m8Óz¡¿[^;Áy&;ÌÃ*?Gá=>88Gr9=·/?ºRÛ>rM?ö-?>Þ>H?Égû8Æs9Ç]>4z9¨hz9?í=>Á¨8Á¨8Gr9=ÐÌ>Uu>õU?5Nâ>Nÿ>bqS?ý­þ8tP9@b>ZE8E¯J9`E>òð=>~³8~³8Gr9=5¨Ö>´ï>àXD?>©N>w71?ê1·J)9ç¦¼³E:\:ÒC?>>;¾8;¾8Gr9=êO?Á¾>¯ü>?¯>Ü^>H6?þäü¶TÈw9¤¼Y;PÎÇ:2?X>>øÈ8øÈ8Gr9=|½Û>Ju>õD?æ?rK´>Ø7?bL¹^@9U}Æ¾:^ï¸ûA9¢ò¾>>µÓ8µÓ8IB=Vî8?Ç>Ý>5ûU?9÷
?2L¯>ñJ?å©;rË×:8i=?ìHP99/\º>$M>>qÞ8qÞ8IB=r¯Ð>e>äA?ÁÉ?cäÇ>Äm9?dõi8îdk9Jpþ=-mÈ9åg:_
®>bb>>.é8.é8IB=Ûe?0Îå>7?.-W?SIÕ>a"?Óß9eÅ9ax\>NL9Á:9+?}>>ëó8ëó8IB=ÀKu?o?ãn?Êø|?3	?éTl?È*<9wº9y_¬>\úP:jÜ6:H?ã>>¨þ8¨þ8IB= u$='#î<«Ë0?xp<à5Ù;H`?º·l8½ó96÷V>'Å9ñ·»9<¬?ç>>d	8d	8IB=?vY©>6ÝF?Øx>³A>ñü4?0	¹üÉ8m»-¿[¸ð(9J6¾Y>>!8!8IB=¿ä?X7>kÁy?\?Ð£>ÜP?Ä6¹Ai¸9=ÀM¾O,`9eë9ºËs>"©>>Þ8Þ8IB=Ïé>ÔÊ>áãP?¤­>Dàa>vÌD?¼E8Îa9ÓÜ¬=&9}>C9Ôr6?I±>>)8)8IB=Ë\>¶`P>hÈC?j­>Ès>0ã5?:§Ð6v!9oi¥<Ñy;%;g{K?W¶>>X48X48IB={¢º>0òw>t²@?¼¹>Øÿ;>2?óÅÇ¸Õ$99È­¾"V;²ÊV;Ë0?¦¼>>?8?8IB=°ë?A´>¹¨P??aòµ>«9?4KÎ8P½Ã8Ùæ?l9¹L9J>°Æ>>ÑI8ÑI8IB=,
?¸>W@?k¨\>Q!>é/?Ï£¸ã9ò©ý½Ê{Ä8¶Ë9ëº>eÓ>>T8T8IB=µQ?J×>y`y?`mH?-³Þ>ef?Hs·9§§§94?@@B:Úqô9ûnK?þÓ>>K_8K_8IB=GT?µª>;òG?Àùö>É>³/F?§§8T9©>í3Z9Û¦9Üc§>®é>>j8j8IB=hx+?DËÞ>áE?È?Ê0¹>Ê4?¼^º9#9Ï?Ö®:?u:W6?rë>>Ät8Ät8IB=ü²?õÛ¯>ç+A?n÷S>,>&á5?ìµ7P2²9AÀ<÷íÚ9®Í9Å¨?3ÿ>>88IB=5?÷W»>rR?HÈ>¯4>7<?ÙË37«C9¦Ië<·ì97±9ç*??>>8>8IB=sD?dWÅ>jØ~?7op?©?~l?Äj9íô¶9-?¤>Þ¥:su$:?"	?>û8û8IB=¾£q?bpÑ>ü­?I?ßH?öá?´Q9öNy9ÌÖ>¡6:ò:3Ú%?Û?>·8·8IB=Ê;??ñ>7F?+Ù>ó>â;?O(9y:_9Á>ËS;mÔÑ:S&?r<?>tª8tª8IB=¶gT?F»>M-?Þt?kï>Æé?>p9®9D?{Sº:"îT:¿`?ÞB?>1µ81µ8IB=nül?6¬×>9¦?Ø5¿?k 4??^/9oaß9]>ª> :1.-:Ðàl?ñX?>î¿8î¿8IB=ÀÀ>1r>ÙK?¬Å>ò(>ü1?07,®9
h<¡Ü;O'L;§,=?ôY?>ªÊ8ªÊ8IB=MÔ?³¼>ú°P?0?ÅWÓ>ðÐU?U¾:¸qp:éò'?@¡9Ié9y¹°>j]?>gÕ8gÕ8IB=8áã>¼>¶q;?`|²>0>ýø0?û¸ÀÈ9Lt¾¿:Ûwó9ñ¡?2b?>$à8$à8IB=©â>w¢>@?'j>b >âß:?K78M-9¸1Ò<dË|9T¯¦9þÂ>§f?>áê8áê8IB=À9?4èÞ>T?²Õ>ã>Î¾K?ÜÓ9G9Æ>uúJ:=|-:©Â?g?>õ8õ8IB=ð~?Ê?a;v?3?}¢>p
u?z¾9ðñ9aÉ>à>ó9ÊÐ:mê>¶?>Z8Z8IB=±8?m»>2C|?ñ"X?Whò>~Ad?{*9¿9L³û>ùn^<~ó<!T?q?>88IB=é4,=§Dø<Ù1?$OL=b=xú%?b97ý9è>2¢::Ì??>Ô8Ô8IB=¬@?ÍÜ°>uq?m?\=Þ>CÑ?)ÃË8bÇ9J<#>ò0,:2Íè9Y=?ë?> 8 8IB=B=Øç<þ00??bV<¼<,?Ïå7a9(;<R^9v9{I>'?>M+8M+8IB=¶?¸¯>$-F?>«â_>b¦3?©G¦·ú89Øf½»49Úq9@?S ?>
68
68IB=Iz=iÙ<å5?À<­;`¢Y?ltl¶x)>9)¼&)9Nj91ÏÍ>ºÈ?>Ç@8Ç@8IB=ÑK?$fÉ>#<?sG>áK>d4?6?8+~9àÀ=
¿9RÌ9o`ï>äÒ?>K8K8IB=j>5é¨=ÂE?-ÕÔ>Ä>®5?#QK=_÷<£hR?t8<¹c×;^[?ÖÞ?>AV8AV8IB=ñ?¬¬?Ben?¤þT?î>í>óÔe?YF9ÿûÉ9Èd{>p;^ü§:ôNh?è?>ý`8ý`8IB=òô>÷>=yR?aÏÓ>P,>%7D?Â>7.è9K¯<ÛJ&:Êàç9p7?ê?>ºk8ºk8IB=Ã,>Ç\$>+OL?ûÿ«>	m>5V9?.É8Ä9Íµ´>É<<'å;(R?÷?>wv8wv8IB=¹r÷>Ä>ÃH?è[>ã>õ:?T5¸2'¥9fHÈ½ømß7ò×W9ª=óù?>4848IB=ìm>ýF>59d?+Ð?õc½>ÐJ?=Ä=æ K=v?dt9®9ý¥?@>ñ8ñ8IB=<«E?,¸>û!?ÜÙ%?Gm½>w#`?¨U8*¤>9¤>¾Â9IO9p?§'@>­8­8IB=ñÇ>R>ü@?mZ>ÇÑ>º'1?Ë8³yC9ÅÝÂ=NÆª9Þ9Å¿?(@>j¡8j¡8IB=¬F?ÉÉ>
|?µw	?>«³^?/½9å£9¥J>ø);î,C;G?[O@>'¬8'¬8IB=ª \?G¼?Q?·?c¬°>géB?¥Ôó<¦a<´Âk?=M8=ÐôL?H@>ä¶8ä¶8IB=?d"µ>¿_S?ÆÌ?<­«>fD?Ø¹6S´9¤ê<j×Ò9Ì÷9´Ã2?þ@> Á8 Á8IB=r¹?öë?'Q`?W6?ëÞ>lQ?¤9å»Ð9.¬;>N:üJ98Ãº?í@>]Ì8]Ì8IB=ºr?ü:?b¦W?Ç<?>õ>8>E?¨8¢`±9¹8ó=Ñm×:Qä:øòM?"@>×8×8IB=½Oû>¬>w
N?ÎÎÝ>tõ>ÂÛC?Ç:¸À$e9A ¾`:kI:E?rª@>×á8×á8IB=N3?ö¶>«áz?ùS?z¶"?ÔZ^?fG9V_9µÑÿ>Ç¤}:.©7:
Æ0?ÿ½@>ì8ì8IB=Ãw7?áÁë>8G?h?+AÜ>å8?íJw8ÙÔm9>º*;Jyß:nC?/Ã@>P÷8P÷8IB=¡N?·>Ë\X?°	?Ó³>{6H?{3¸Võ9ï¾ÒêC:C:Ì6?ªÎ@>
8
8IB=ÇwZ?wì>ôúl?þU?¯?¬U?ø9ªìè9)Â¨>b:üO:;°ê>~Û@>Ê8Ê8IB=üa?/¦>(Gl?É%?±Æ>dtA?@z7;69-ò<jJÍ9äÇ9¢¬?ýá@>88IB=Û¨?ëÑ®>(Ì@?ÕK> I>þ¢2?á¸f¢89	Ì¾îÒ8Õ¼9sE>ø@>C"8C"8IB=Ð ?ô>)?Ëvè?HÙi?ï{~?ò&:k5:Ä?d:º:
4>:Q¦z?]A>-8-8IB=pï?^¡?íµj?ÉÛ6?|gá>ä­O?Dã9z©9¶åà>$:ùË:-h?A>½78½78IB=Ù»ú>&>I?ÂÀ>[R>ØF@?Û8ðé9$,ò=iec:÷ì9©u?A>zB8zB8IB=õ>Â>Ñt?Shl?·ð>|?kì<ã<xre?::«	:ðw?(A>7M87M8IB=ÞÀ4>­H>³1?<}=üC=ûc%?(¶0=yß<GnJ?aÑ<æ=<Ø3?**A>óW8óW8IB=D*q?¯Ó>=Ó??HA?ä¤>Ì?>j$9º'<9³ß>"ïÏ96Êq9'\?4A>°b8°b8IB=Âs¶>a>Á"7?â>hð_>pÅ.?Hë6.t9û´\<hÙô7¼!L9=²4A>mm8mm8IB=wCù>¼>±EJ?7"?	á>¼8?t|u7Dët9áK=dAó:I:MH?EA>*x8*x8IB=.w_?öN²>j ?/r<?ß>EX?j¹Xù9Öu¾5¡:Y[:a¯_?LXA>æ8æ8IB=¿¿Ç>8Ç>9?4.Å>>G2? 999T>ÁÚ8ZÂ¢9¬Ê=ÄmA>£8£8IB=`tø>r£>DB?sX>ê7>·ç;?ÍkX¹ þ¶ãKÐAÞ(=:äÂé9»'O?ÈrA>`8`8IB=\?õ"À>ïàQ?Ý>?M?õ8?.¤O98Bw9iûÖ>ð:îc:+?¡tA>£8£8IB=`Æð>Ç¦>{äI?Ëá.?Î³ó>ô´7?ïë:9ô:öE?°c:Ø4:J!?¼wA>Ú­8Ú­8IB=uH·<H<A/?]©~;3ÌO;Þ?úÚ7¦ñ9ÕJ=¦¹`þ8p¿¿VA>¸8¸8IB=+¬L?pT¨>«¢?3Ëf? õ>G
q?ÅÇ9?{Û9ú29>÷+:Ê`Ù9àJ?A>SÃ8SÃ8IB=mÐ<7=<°,?§è;±Q¹;± ?Iì¹K9µ¾þû}9Dï9(Ï>Ç­A>Î8Î8IB=Æ|á<A1¢<ó1?aº=h[æ<ÃÖ ?·ëU}9
½âæ\8	59oÄ>'¸A>ÍØ8ÍØ8IB=Éç0?ôkà>7ÌI?×Ë>·|>¥¾B?iÐH9*29û]?ûs;ù¸: M=?¼A>ã8ã8IB=n >G>÷¾M??9!Ñ>OØ@?27q_9n·=++P;¹;DHJ?VÌA>Fî8Fî8IB=È¤H?Mæ>}_?|¶?mû²>9?iã¦8 ö9Bà!>Xs":%ÎÑ98F?
ÜA>ù8ù8IB=¼¸?ó¡¤>ûÒL?£ ÷>ß_¤>uÔ@?IcÕ8$
n9ze>ðIÙ7øwÁ9tÂ=-ÜA>À8À8IB=µ?8³>4Q?rÚ>Ò>À:?S`7Õ*o9xù=ú9$i9×>ëA>}8}8IB=×>º>D~u>n7B?}iu>65>-? âk¸yUX9p¾:F1':n?¿îA>9898IB=?ßù¼>V?ï?ÞÀ>ÝO?MI 9<!ª9,0q>ú:Ù9dÇ/?ÒB>ö#8ö#8IB=<wC?GÂê>Ï&U?'«?ÎEÔ>Í%>?ÿc9ñß9+·Î>z[å:"7:kG?3
B>³.8³.8IB=ÂN¼>ÛË{>s??£E>cÿ<>Ð/?¨¹829¨A¿!Ç9©9»¤?
B>p98p98IB=Xéq?]²>4­?[#\?\òµ>%Þ?¢v5<îË;Ëc?);þ;éîd?à*B>,D8,D8IB=<·Â?ß;8?QH?ø?\´?~?+9?4¼9)$µ>SZÁ;ñ2@;¸Ä?é2B>éN8éN8IB=?V>:`?'	?èÒ>ñj?-9þ9ºÆä>ÝpÁ:Sß`:¸7\?]B>¦Y8¦Y8IB=Ñö ?øÎ>®G?­Ý>f>ý7B?V¢n8Ôx;9î">=ðþ9Û²9r6?}xB>cd8cd8IB=æ°\?ÑÄ>u?·_·?À2?¦q?<Q¬§;ûx`??/ê:w:OfU?çxB> o8 o8IB=kMÝ<÷!<ï!3?]A<³<ñ¼'?¬¯ ¹â©9$r¾êåB7²v9¡T<=rÃB>Üy8Üy8IB=lö?â7>Ób?ð:ú>m#¢>EE?Ü·H9ôE4½r£;ÐÙ[;R>?ÙB>88IB=Ä+>ñ=![5?ëÏý>a%º>.?´=T*[=êR?Ã[<0|«;<G?äB>V8V8IB=v?\ ?´w?ú6?Í8×>6¥Y?æ.E9è±9¡n®>ÖVø:&V:cfn?·ïB>88IB=É)´>Zt>pÀ<?¶>FØ@>Ï6?I¹F©a9·ä¾¨6:x:rîí>=C>Ï¤8Ï¤8IB=öü>±¦>®cB?50±>s>z1?T»¤8¦9¢ý>â&:DÐ9tL?C>¯8¯8IB=P¡?W¾>¿Ø?ä´ò?à;,?¤_´?Ïc:¯9ÝV?~$;37Ø:ÊB?C>Iº8Iº8IB=Cñ¥?ª]Õ>½Ç?b{Õ?R7,?Ã«?âb0:ß´9SÓ?âa ;?Á:<vT?2C>Å8Å8IB=rs=¸@=H,?EÀ=áb=@?ì°5¹ò9ÚÝ¤¾­©76Ãf9+<<=7C>ÃÏ8ÃÏ8IB=K<º>ÂY>ðZ?MÔ>¸G>ãX<?Ìô59µ9FE>Øµ)=kgÎ<H}R?8C>Ú8Ú8IB=??>ci?Ã?OJ?ÖT?²3:O¦Ò9o­1?î:a:-:(?u=C><å8<å8IB=-¦ß>e>Ì@F?QwÈ>FT>cèA?­å:èP¡:à=6?Ð:¾¥/:r^>?kCC>ùï8ùï8IB=1y#?CÏ>¹¨I?±¨§>wn>Ìü3?2æ¸9Å½6:î:¶A?}EC>¶ú8¶ú8IB=¥N,?ã>Ï´?
B?s_?>µ?Û¦V9µ¨9£>§[:!d÷9Ö±?:OC>r8r8IB=â>ó~>mN?pÍØ>D_>ÜÃ3?Ô¹u19/4É¾n¥þ8Ày9v>|PC>/8/8IB=æ?mÈ>á<H?è¡>]uc>ôP5?SL¸n¤9¶Þ¾øÓ9Úí9õ$ä>pC>ì8ì8IB=};à>ÃR>FL?ç¾l>ä+&>Ñ\6?3·8î&92º>´[Å9BÃ9y#?_uC>©%8©%8IB=ÿU?bì >Å(L?VG>nO>õ²:?³E8È÷8ÆAL>ç:
:`:5?xC>f08f08IB=«´C>ÏÃ>®<?""?e¬Û>4s=?ææX=$h=ý6X?Ó	y:xS:·?7yC>";8";8IB=¯d?÷`Ð>	y?8K?£¨>s'd? ¦9)|a9]<?hY\:Aõ9:(f?é}C>ßE8ßE8IB=#i?Wp·>Mù<?óë>&RW>Ð>2?Î·üû'9¿½E×18í7Å8ÎØf>ûC>P8P8IB=M¬a?/Üü>±yd?Ë,y?6ê?n W?59d+ô9
>|0B:&Þ
:5/?C>Y[8Y[8IB=tä?xø²>ó>?Îý7?0?6?2Ëé9Ü9+¯?Í|å:KÎ:JD?K¦C>f8f8IB=ÿ?h>a5?´õ"?°>îl?M9À¨9a?ï(:ñ9:táv?Ã§C>Òp8Òp8IB=éè>?8t¹>þÃ?Y?ìÚ>=b?k¿9è Ð9è¿·>¹:|:±9ÿD?¨C>{8{8IB=yCß>ÿ>V'Z?¦²5?/6ñ>eÖ@?£9¨9ôÀ?Àä;ÐA;SM?UÊC>L8L8IB=Ý>c> !U?î«Þ>Ä2¤>$-?¹pY9 ¸¾D³Ò9 ¥9]ï(?ÖC>	8	8IB=!q2?¸2Ä>æÔh?¾å>vd>ñBJ?9£·¢×8·Á½¹:`Ê9rÁ1?æØC>Å8Å8IB=ÂK?kÄ>¦ù???oÇÊ>áh,?óø@759='9¤±d9 ×%?ñC>¦8¦8IB=£
?+Â>gÕ|?}>?¶Ü>§]? ØÏ8^e~9'Q>ãÏ9Nk­9xá>ÂöC>?±8?±8IB=PúÏ>Éç>_íL?ç®>,äq>W½8?Þ5£8»#h9iü3>MU:/©D:<?hD>ü»8ü»8IB=;3= =*3?Sâµ;;%?L¬8S.9ûXK>´C9ßZÝ9|ð®>íD>¸Æ8¸Æ8IB=ãÛ=>·>+F3?- =²â<³á4?¸N4=Ú<°S?uÿ¸<ÏÉ<N®/?3"D>uÑ8uÑ8IB=÷NS?©ï>¯Ãa?4ú?¹3?lT?2N;
h8;;ýX?N3x:GI:¯Ö?
,D>2Ü82Ü8IB=0â]?(eæ>ßv?hS?ºA·>Û^?r{ª8Qý#9[>=A9/£p9^qÍ>2D>ïæ8ïæ8IB=m¨? ¥#?s?ld0?Vî>o­?¨m8Þ«9çK=Â|:
:6vy?*ID>¬ñ8¬ñ8IB=_Åy?w?
KR?
ã?^ö·>üÖF??w9ßp9ù?È{b:	ÏY:?¢ID>hü8hü8IB=Ï?¯Ùö>n*?¿íÙ?9U?t?¿ý9|Ë9Î?ª:[?:þd?zND>%	8%	8IB=nw?jý?à?ÝÜe??þW?øQí5³ó9ÞÑ;·æÊ9P(ã9ö©ä>XD>â	8â	8IB=	æ>½>r±:?óK>_5>ÀV1?NÝ¸>`E9¼o(¾Ãü,9ßL9l>dbD>	8	8IB=>?m¹Ó>|Ãe?¨b7?ìíÜ>T?Ø¬È78eª8ù¾>ÓÚ:ýÖÍ9uï-?GyD>\'	8\'	8IB=	Y?·æ¯>SC?&C­>ÏÆr>³6?ÕZ8m9ª­*>ß9öï9<Þî>ÙD>2	82	8IB=ðé>ÓI>QKY?Âå>oT><U=?³,9 ñ8òú6?Ç<:Y :ÍÜü>¢D>Õ<	8Õ<	8IB=eØ÷<µ<º.?ÌõV=Q.=(?>½¸@#9a¾|¢:À~9´rw?ÑD>G	8G	8IB=õ>ÍþI>3È<?Ó{S>» >;)?ÁL9znO9ëßû>
:Ã#¹9$½<?¢D>OR	8OR	8IB=U7? Ãµ>ªÀP?WÅ>5R>.[7?/*9ýÙÃ9LÓ9>Ée8:T9Û\>ëºD>]	8]	8IB=
W@?HàØ>£	c?\?k[>Éîe?ds­·±`H95]½1N:"×9³­?ÁÆD>Èg	8Èg	8IB=N]=ÉØ<9×,?pº=¤rì<0²?â±Þ¸ûto9sn¾`r¸0é"9tú½ªÙD>r	8r	8IB=ý5?²§>Óè?õ¼/?{ÂÒ>ÿuU?>h¸'&9Õ5¾-¢9µ9aªä>ÏÚD>B}	8B}	8IB=i2?*ô?òl?OºE?Doï>[hS?Ù9Z³9ÚÅ>>¥Ù¤:R£O:?K?E>ÿ	8ÿ	8IB=2Õ?6O?ç%??ï?öÇ?òä:¹Å9Ð¦.?ÁÎ:*æG:~ú?E>»	8»	8IB=iF?2ù?+{?ù~T?hë>$cg?	SÆ8Ãu9­B>ð;;ç¡ø:¾A?ôE>x	8x	8J= ?'Á£>³f?ëÖ>gBy>h\?K+¸`<9ÑËN¾,j9ßìA9Ê?M!E>5¨	85¨	8J=~3|?+?Ç<?P
?¯÷Å>ù7?_¢9¿ê9£?Qc:ÇÒØ9rò?ª/E>ò²	8ò²	8J=ÕA?oÃü>PD?$?u¡®>ÝF?"{¸¬À9¡}½õä:g_é9Ç?L1E>®½	8®½	8J=¿#ÿ>XÖ>h^?ØÉ>6>D®F?òÍ8È¢9H©!><ÃÂ:Øg:¦¥@?6E>kÈ	8kÈ	8J=Ú-?kâÜ>~I?%Õô>_£>	Ó??²8`?9:>ªÉØ97ÔÖ9Æ*?«7E>(Ó	8(Ó	8J=NC?ëÂþ>¦AD??°ñÁ>rF?ì²¶¶fË|9ü9¼F5¶ST9B¨´»Á>E>åÝ	8åÝ	8J=O³?ÀCt>Îu?¿_Æ?zC?Tå?4T:®9¯?I;:Î3?ºCE>¢è	8¢è	8J=ì¯?¦ç>üj?7¢°>WyC>uSg?ñlî¸!9 à¼¾Í9¯(9)Ã>¦aE>^ó	8^ó	8J=±î>iæ>ñ=E?ÐfÓ>>(2?	¸æ£9Núj¾´õ,:¤Ú:ö/)?*iE>þ	8þ	8J=ZÉ?6ëU?úõp?ÛIÑ?5îT?{?`Ä·9#9³7.?ÿ5ð:¶>:ïJK?ÀmE>Ø
8Ø
8J=<(?ìMÙ>11F?f4?Qzþ>Áz5?´ü9#µ¿9ä¤(?µ9òy9µ9?¨ E>
8
8J=E?*>~?g?hD>#/w?Ë
9¶,9¶7Ñ>ûþ%:\åù9û*?z§E>Q
8Q
8J=0?J¿>¯O?
e$=ìÒ<æG?89^e=Ãé:{ìø90?¬E>)
8)
8J=´M=	=ê÷+?¿U¬=?¾=æµ#?â(¸îrd9ÓV¼½áÇ«8Sâj9H9;>¹E>Ë3
8Ë3
8J=#¸>©r>ê·B?³>Vo>G-?:>8~9T	>tÂ:aN:[-?é¼E>>
8>
8J=!ïj>+>þ9R?eÆ>¶¯>iã:?Ú3A9Ô³9cÓ>Ô¸_<.ú<CQ? ÂE>EI
8EI
8J=/Û$?«Ý> c>?¢&Ò>þ >2?°¸:kË9P²½;:):wm÷>ùÊE>T
8T
8J=Ç¥>¹s^>ÖÇ>?Éw>ZÒS>Þc-?L¶ÄO9;ÅA¼b90×9LV¼>ÁÙE>¾^
8¾^
8J=M?õVÃ>È»?®\?ÞÁ>Òã?e¯°9|J²9¼±ý>EpÛ:À9?:â?äE>{i
8{i
8J=À>?ù>D?e½>ANy>$(B?/MO¸{{Ã94½½+Q:vÀ]:0ì7?§óE>8t
88t
8J=ÇSJ?ïÃ½>$y?S¢`?ô>Õ k?ï9l9Ç­ï>Ñp£9G8ó9`¬>ôôE>ô~
8ô~
8J=z9?r¬$?¾Ãa?¹÷?+\?hr?aÏ;9Gøw9]äÁ>É&:Xé9»Æ6?F>±
8±
8J=\È>;c`>×Od?À½>Ky>øÚB?×è8{8¢>CÌ:øûk:Vä
?aF>n
8n
8J=Ø>ô5>!Q<??>àa>Q0?î5¹E9;ò0¿Ã½:lÚ9Ê6?<	F>+
8+
8J=2P?rµÂ>n?¸F?ªëÉ>Ý´{?ä!k9È5:9¡!?õ[y:E:îäN?{F>è©
8è©
8J=	?
«>ZL?;b>9>øÃ;?öÂ¶Uk9UT¼àÐa:µ
:~K?(F>¤´
8¤´
8J=aNi?M3?­5D?0ð6?D%ï>ÐÔC?YD:`pý9¯?
ç<<ÐA?Ò.F>a¿
8a¿
8J=h(?@Æ>bHG?¦-¸>?ïw>t+>?ëz¸¢ïÑ9êï¹½c:l:iõ>ø6F>Ê
8Ê
8J=g¼>)'s>Ù[F?MB>^«>Éù5?©®¸ÎE9ßb¾[ì99@?UJF>ÛÔ
8ÛÔ
8J=p9¼>Û)>=?ö4?6Ò>ý`\?eÀ¸ðØ«93¾ñC9 í­9¼kj>×UF>ß
8ß
8J=§@¸<kÐ<ð.?u	Ì;ôq±;.?»¹çìC9UB¿;íi¸¾¶
9àÛW¾ó_F>Tê
8Tê
8J=¤Ò>º[v>âZ? ?ÁÉ>OäK?Ig¦·ùí*9¤8y½_<¾<¡ÖI<³Hq?qfF>õ
8õ
8J=ö?ß>öúp?ª ÿ>¼¢>5I?>!L8&F9ü>74!:f:(7?£F>Îÿ
8Îÿ
8J=Ü1?
°ã>îG?îxÐ>Y>tI9?2®O¸ìÍ92E¾ È93¹Å9Bá?¶F>
8
8J=ãº¾=L=Û3?gò¥>}×~>|³&?õ¤=|((=FïI?3û
<Í»;»=?â»F>G8G8J=? º?±êz?úi?ñK?_¼[?¸Öµ7ºe92ÆJ=;ß9,:¬Å>ï¿F> 8 8J=­Þ>÷>ÕÂO?¿y>ew+> B:?Ì{¸ì²9ûÝ½ëª:Ä<w:?ÓàF>Á*8Á*8J=RÅ%=Õ?è<¹6?óÒà;/-º;)?Z$í¸n+±9T+¾£¥Ç¸"T69s(¾%úF>~58~58J=6²>×|&>Ëj?úMñ>S>¹$H?ÀT6
ü8ï)Æ<Áú3<É;d?G>:@8:@8J=3¸>w>VË>?e³>W>%H-?ª]¸r8QÚD¿h¼d9f»9°;>-7G>÷J8÷J8J=Åã>èâ>ê|D?í> =>~£6?N«·Ä9ùq½¦&9Yä8hÔ:?£RG>´U8´U8J=ä=7Å<,?So<dî;Z@?¿I¹=~j8ïÜ¿òè¸hÀ9|3Ã¾^G>q`8q`8J=Â5»>?(y>úY@?º4>Ëëd>ë0?"bµ·þÏy9?à9½wòc:NE%:Ä0?¸mG>.k8.k8J=ÀÈ>
!~>ÜI?é+å>z >\Ê6?|86n#9hÚ;Õ[°9Æ5$9Bx?¼sG>êu8êu8J=H."?@#Î>iI?É²Ê>u>¤ 6?9K*9ØSÌ>©×:èð£:ãa(?dzG>§8§8J=(¼ã>8>NB?¸ÎÙ>dÏ>.Ý8?ûø8A^
9ySæ>|åG:;3:ÔÁ?>}G>d8d8J=¾$ä>¬ð>o2O?éÆ>N>o¡5?ú«K¹üÚ8	o¿qµµ;§g;ÎH?üG>!8!8J=N?
îÅ>}uK?© ²>³p>4é=?Õã8ÑiY9zm)>}è7|°8M(>-G>Ý 8Ý 8J=Áâe?B?%{^?]p??%YI?é.89¢qy9-½>÷$;Ú:Ä0@?4G>«8«8J=÷¦§?ÿû>Pª?¡?Åôß>Ê-?Î3i9Rª9ö®>Ô;½:Okl?G>W¶8W¶8J=Ïà?#¦>¸¼F?#7È>µ>ëÁ8?Ø¹ò]9g¶¾
©¤99L?*G>Á8Á8J=?dF¼>zøK?LÇè>üö>B<?bi¹AÈï8aKy¿doà9=|9§çc?- G>ÑË8ÑË8J=òI?L;?X.|?9j?×?Øçf?öÎs9Íò²9Éd®>û³9¾E9¾Êi?ÂG>Ö8Ö8J=F¹?.¸x>à?]K?"?uR`?BÑ®9ò°¸9aPò>Ê/¹:ýzq:KRD?¬ÍG>Já8Já8J=ý?ÿ6ò>âº?¬?¹42?¡e_?Ã(â9Zé9Nó÷>dÏ&:ºß9ß>?2çG>ì8ì8J=½ô>@ÿ>¼úU?é×>ëf>XrC?êÙA¸Óèi9(Ô½$b: Uñ9'ão?ÜòG>Äö8Äö8J=Êé>t¡>{Y9?Ö)>ìý=Å+?J¸ó9_í½ÜV9_9×µ>ÐH>88J=ð ?K3?u}e?'7?Øãç>-J?AS9ÊÇ¹9Ðl><ì;>*H; :?jH>=8=8J={
3?UÒ>ËíY?ù8?å¯>n`b?%9ïb*9^æë>K¨9Ùõ³9Úgï>¼"H>ú8ú8J=îÂV?yÒ>ô?V?8Ç?åS?ß9úB9ÙI?ÓÐ9è2¢9eä>Í3H>·!8·!8J=4?«µ·>@üN?¨?õt´>y6?N£×¸îç9Ðz>¾;0pJ;zÛB?9H>t,8t,8J=
|º>þÒq>jE?>
8>ÞE4?ÿ;B=¨ö<·¡I?ÿ¶ì<«5£<Ñ¥9?ÒÉH>078078J=¼À?Ôº>ÂXK??;Ì>§<?Ñµ*8Ü¨Y9ÒÇÈ=Ó{:Î!:	G?tÍH>íA8íA8J=
?Ñ»>üî@??¾r¿>ET-?úkt8qCc9ú©	>¯-9«Yg9-/?®ßH>ªL8ªL8J=jËÚ>}>\]?õÈè>Î>ÅM?îÒ7Çõf9z^i=m:Ú:²9W;?ðH>gW8gW8J=&?~m>'`?·ùO?§1ã>CXj?å/.9¸»%9s?uð9§À9x£´>DI>#b8#b8J=Q~ >æO>FöE?:Ï©>÷âl>¾7?êp·¢¡L9Ú/½Uº;.Û|; à<?°I>àl8àl8J=8?KÁ>Ã>?ô?«¯­>°w@?ßÜ7#Y8TâJ>$ÿ9T9:o²þ>0*I>w8w8J=iX	?[µ>àA?Ù´Ë>7>`¾.?Ôp7øÆ®9d$e<æ;³AØ:ý0?¤BI>Z8Z8J=ªç>à0s>BÞs?
89?V_ë>sI?DO	9[<9Yùi>½ ;êºÜ:¢*?`[I>88J=
?R½¸>D?dÉ>Ê[><0?»9(9N\?dT9dPk9~å§>®I>Ó8Ó8J=8¢?J¸>}YT?6¤
?¯>%N?	e[·9Ü9í=½°Ué9Ìy¬9[*-?áI>¢8¢8J=¸?x´?¹GY?&d?¸À>BÂK?nWý¶¦©³9~4¼¥éX:±áº9­?6¬I>M­8M­8J=äè>þ>/B?pF>è
>µ6?[Þ¹lTa8ó µ¿ 1:n:íà*?±¯I>
¸8
¸8J=+¨?Àq,?ø~y?ü&?s²>^%n?ê2T90ëw9¨Û>­Èk:´«(:6î2?N¸I>ÇÂ8ÇÂ8J=¢÷>>~$I?_¯½>Òy>î4?'7U'9ÍkV=Ä´H:ú	Û9Ùj?_¼I>Í8Í8J=©>oVM>ÄÑ@?Ê>lC>m20?Ü}¸yS79¹©0¾-ì9ä9Üq?`½I>@Ø8@Ø8J=z;?ý6ê>
M?Ï>f>M9?3BV·¸> 9%+½	Ø9ÿ§£9Æ<Î>·ÍI>ýâ8ýâ8J=,vL?Æf¾>¿s?^ä?2"? (n?÷½9ÀÎ97ë>K;iÅ:#u9?dçI>ºí8ºí8J=î®X?÷å>]6q?´ð?5A?xS?yRt:@:E?ìa:ØO:ÉI?ÔçI>vø8vø8J=Ù l?cG?8M?rL0?ÛÅß>J°I?ÑÑF9>ss9Ñ>vB:þ4:+)?J>3
83
8J=_|=[3=4? ¯*<pä÷;<D0?,|¹Ü
*9Æ=¿iñÅ8Øu8½N?AJ>ð

8ð

8J=áâ2?f³>ÆD?êØþ>
f>?óO¢:µ3:9?J<;<)3?Ä1J>­
8­
8J=Dw?
[?Ü®v?Á|p?VAö>ýz?ÿ9Ö5ö9+]>ª;m¯;]?Ä6J>j#
8j#
8J=:s[?áÏý>W]?Uêþ>Ò©>#@?m9ö²9?c9t9ª&?¶@J>&.
8&.
8J=}ò?þ¦Ñ>XÂ:?5Ä>>É,?à¸Â¶79½*Ñ½6v"9gN9*ÆÉ>`J>ã8
8ã8
8J=Á?°²·>JæE?ÌGÁ>ê>53?9TÑ7]9%àq==Ø:Í¾«:Çg!?iJ> C
8 C
8J=Wí
?Ø·>0tA??èý>Eo®>!Q:?ê·¸/Ô9ö{¾SÖ;õU;ÚÑA?¤kJ>]N
8]N
8J=g?¯¥>¥W?N¨?OÎ>?E?x9_Z9]©>);uFÍ:Å8?{|J>Y
8Y
8J=a´ý>Ó>4;`?¬þ"?æØ>ù`@?àåV¶Dë8áµ²¼Úm:@9:J?J>Öc
8Öc
8J=Bçr?Y¬ë>Fí?m,?3¦¨>QTY?Ô§T959¾+º>]e;{:m?$J>n
8n
8J=×½Ä><¿g>ÅTY?è¥;?+Çÿ>Ï;?w_H9F9J-?èþë9N¬§9((4?
J>Py
8Py
8J=Y;=

3=^È8?,Æ<R<ïì'?µÖa¸®à8³¼¾ú:n»:+?ÀJ>

8

8J=ú)w?Oç?|èN?w_?f7¶>)CS?ªóD9I+Æ9qm~>ØÌ9Åó9M(?¥J>É
8É
8J=Î> ý> ×D?³Õ>D¤H>ã#1?lü·ó9HSÏ½Mín9:9RrÆ>ì°J>
8
8J=óå>¾§>2Q>?@¯>
u?>DÃ6?øÏ8ð`h9*>lP;ã]ó:øèZ?"ÀJ>C¤
8C¤
8J=êå-?å>øA?ný>°Q>7?hÙ8Év¼9fÐµ=Ç:b·:Ö!?aÂJ>¯
8¯
8J=&?é½>TqN?w5?êné>G?"³ô8cp19+°>°·:È/9:»?ÙÃJ>¼¹
8¼¹
8J=Õf?ò¬Æ>p8??v?u²>ÙS:?ÓX79Ezc<YÖû9åÄ:ªÞ>tÉJ>yÄ
8yÄ
8J=#ê?v`°>`L?ü©>3o>©ì5?í088O9 
C>®¹:Ý:g1?oÎJ>6Ï
86Ï
8J=9Ú?Ç$?±x?Õ??)ØÞ>9`\?xq}9P9_ï>{Á:W-:ùä+?ÒõJ>óÙ
8óÙ
8J=¸,?ªÐ>¿S?qý>]©>~??Å¡N8Y
9g;>0:Ú:­X?
ÿJ>°ä
8°ä
8J=~È>ª4>y?¹@ÌÉ?8Ðy?
&:ÑÉ9\ø,?Ý;ü:Âå?àK>lï
8lï
8J=øÔ.?Ï8Õ>nèQ?­¬d>ÌÜ>2=?çs¹±F
9T¿Oí;9^¼±9âV>x.K>)ú
8)ú
8J=øÔ?¶)Ð>UC?<>?ð¶³>
®6?ü8H9·¢>c¦:<:>Û?Q5K>æ8æ8J=3i;?.å>ÊWQ?Ðeà>#§>	ï:?t?9]*X9¥9º>°¯E93bò9®ÊP>§6K>£8£8J=Yõì>ª¾>J?±¶>uR}>v8?"Ï<8GXy9:ÙÁ=KÒ9Ñò©9¨Û>
IK>_8_8J=û^?|æ>öw?¸U5?KNÉ>[f?â·.|µ9É¼jâ:(:ø?ÖKK>%8%8J=hV=HËU=<i6?N²<¥y<ï6?):q¹¾9*PØ¾8¯N¶ì¦9
Æ»úKK>Ù/8Ù/8J=90°>q>;?WO[>ÖL >/?Rè·ë%9+`³½Çó8©9@_>oK>:8:8J=.?©>q!K?Z>ï6>kz6?Ø£$9µîÎ8ã­K?ÚÖ:ô:eF?vK>SE8SE8J=ª?H±n>­H?pj]?é>\Ár?]k_9^£^9ür?rÏ:dù:<?xK>P8P8J=?¿$Ã>¿ùO?0iµ>>Íp>VÜ@?"¢):×:":?;U
:Þx§9uS?¶yK>ÌZ8ÌZ8J=ÂÝ#?ñêÅ>ôS??ûÀ>ÑS?Y8Ðî9"ö=²K<P²;?¢T?K>e8e8J=î=?J»>ÙBF?:?¯¨¸>p7?0Ñ*9ô¡q9Nù´>a1â9,§ð9#ð>K>Fp8Fp8J=86æ>¹Õ>=?uÆú>Ûº¸>VÃ-?hº=Òh=¹¡M?9=.DA=·=?K>{8{8J=AxÁ?éÏ?ì?ÂoS?åÁ>gÆ?¨;ì8S9¡[>° :7[9L7¢?&K>¿8¿8J=[§=#¾<@3.?-?=Ã»ñ<g;!?py ¸bX90³=¾öXi9Só9hu>¥K>|8|8J=nÃ><>@?08?¡IÀ><\1?8G8Þ®9ö4>op:C:LG?ý·K>9898J=ín(?"Î>D>Q?Q4?¢«ë>QD?å[94Ä¤9Ôª>³ç9Ñ :ÌÝÙ>ÈÊK>ö¥8ö¥8J=-3?:Ä>Âi?²²?ú>>?ÝR?1[;9Æ	9K»­>	da:pvU:'?,ÌK>²°8²°8J=Oâ ??ÛÛ?í¬¼?ù?@Ó²?1Ù¥:waE:`W?¶m:Ç:ítj?ÌK>o»8o»8J=l¾=1¢g=R?µù?Þ{¸>ËÉG?Ý8U=)<ð<æ6c?Ò¤;?À:oOD?MäK>,Æ8,Æ8J=3ö>+À >M`D?GP?ÒÎÏ>cµ6?G9R9«D²>Ò<::¡~)?ðK>éÐ8éÐ8J=È7R?Äþ>iS?ÒQ?'?0ßM?s9Ö¹9.iâ>3ì9´GÙ9Xd?L>¥Û8¥Û8J=?]®>ª>Q?BUo>ö)>4>4?ºÆ89·s=&:,:Ê÷>	L>bæ8bæ8J=3»l?b?Ì]?:?äÚ¢>BI?È¬'9%9ò$>Ày:ª:H«ÿ>HL>ñ8ñ8J=ìà>ó>g;?ñ>«6>ÓÀ4?ÓË8èl,9O>ÐÞ°:£:l¸?L>Üû8Üû8J=ëC?4÷¦>,2F?égg?U%?m®B?ÞM«9Òñ¹9þ×ë>2I9MÏ9ï±>;%L>88J=j;?gàå>?²?àG8?ew?Áoå93,à9p?HðB;UÓË:Öt?:L>U8U8J=þÚÐ>ii>~äF?F¼><Ì>Ò]4?ÐM8Ð±9Wå÷=EÇã9c~9$ÇI?z@L>88J=0Ô>^Pp>N
b?Ø?Ä>·¿P?#d8"O9cÑ=9Ô:JÕ5:îÜD?LL>Ï&8Ï&8J=)?^´>,<?î¤>[Öl>sß1?iñ¹z9Å±y¾<);Ê´;(?L>1818J=q>AÏP>A?ú>J?>")2?ç86òu9ë:>Ro·9ôÆ9¹Ð?-¤L>H<8H<8J=X¾?hÀ>Ò¢l?º6>3g>?±[?7ö!7óÆ9ÀP=éÿ8âÍ9>õ»L>G8G8J=p3?bâó>©s<?ªÑ?²~Ì>OI0?EÊ'8äýR9+Ë=UeÉ8~t96S>ÉL>ÂQ8ÂQ8J=¢?/ýþ>´'?Ùâ$?áì>ÞÅ?UÙ759õFÏ=À¡%:<í¸9Je?9ÊL>\8\8ÙN=åº?ÔxÖ>lE¼?Øv5?ú¡>³Â?m¹8ËO9÷¬¸=x,:P>9âÑ?_ÎL><g8<g8ÙN=?IE¿>kK?2Ò°>É¦w>&È6?(¸H89ï3O¾qÖ:Ny:/	?qÚL>øq8øq8ÙN=?J??5²m?3©f?%ô>Üq?RA²·NKe99G½Aü%;³Ré:!6?EáL>µ|8µ|8ÙN=Q>7Q>2=?þø> º>Æ*?2
·I¼(9lÖ¼ü³Ç<¿<-B?ÄãL>r8r8ÙN=ÑÇ>u>F]E?W>
Å:>P4?I!¹°9e­¿ÎYz<æÝ"<[ÁD?&ôL>/8/8ÙN=©?	Î>q=?¨R¯>g|>S°1? ¸ÏÅ9Ø¾våh:W]L:ÍÞ?EM>ë8ë8ÙN=¼^8?Sä>Â·N?Ö¢(?;Ø>p¦G?Û¢k8¾²a9×¢>ç9¿9°<?M>¨§8¨§8ÙN= Ó4?ÈþÚ>ÃaS?²?ÉÆ>BJ?ZÉ8Úf9å~_>#»9¦r99]E?ÄM>e²8e²8ÙN=9??Û>we¡?â?-ûT?Y"?»'
:,³9®I?âX:Õü9?÷M>"½8"½8ÙN=9É>K>~o??Ê®>.y>èG3?ßå9ë9H_>ê89øºæ8ÂL?&M>ßÇ8ßÇ8ÙN=|©$?±Ñ>´I?Ä2'?"à>>?5849F[¹9¼çx>¤å9à¾9þ?&M>Ò8Ò8ÙN=N:¢>8`>·c9?2]>Õá>y4?8¥s9Í}>õ9º7x9?¼'M>XÝ8XÝ8ÙN=D/?K	?â?g@?jËÈ>Mu?PÑ9_r9nEð>zÁ99ë·þ8¼°:?H-M>è8è8ÙN=%!?(gÅ>MûP?t
?µÆ>ò[6?ø\¸
¡9©hµ½Ð÷Q:~KD:}ê?bLM>Òò8Òò8ÙN=+?øJã>GA?O÷>Ù·>ã,?«/´·Ã&9Ù½V
h9'9øeÝ>LM>ý8ý8ÙN=-|û>2>EÆL?bH?Z?®\E?¾»<¢Ã¬;ß]?é: â5:!B8?ÍNM>K8K8ÙN=>?q¹>}}A?H«´>R>&/?ô¹yZ9ô­¾_\½:âo:éJ?åsM>88ÙN=OE>¹çÈ=yÉ{?Ø¸¿>
c>þ#X?sd¸Õß9÷½1Pß9æyÙ9o?~|M>Å8Å8ÙN='¸ì>S>/Q?p}>b>AáU?±
Ì·'Î|9ÉN½ç:åi:yk?|M>(8(8ÙN=àú>¸3>M?YDü>*ú°>0t6?wÒú8¼89ç­>¢;iüâ:¯T?òM>>38>38ÙN=V^Ý>@9>1C?ò±[>·>@6?»}¸9âr¾ýÈ:,d:ïî?ÜM>û=8û=8ÙN=ª@=\Â<JÎ+?aþ¬;c;1N?{¹Ã\9èW-¿Ri¸aèu9V½ÚM>¸H8¸H8ÙN=^¿[?û9??C?LÿÀ> È>fä<?\Ñ¸w9Óôº¾Q6Ë9 7­98*?o¡M>uS8uS8ÙN=¤_?J5¤>¹^N?Ù>KV>Ì¬:?¸¸89`Ý½èõÚ:²:MËE?S±M>1^81^8ÙN=$P'?ûÊâ>3Ü<?_áÒ>Nô>¹y0?4#8æ *9éhõ=]\°9'à9â¿?Á·M>îh8îh8ÙN=LÖ>w>|wD?Á®>L0t>w57?ãFN·ôw8øÔ½:CÄ:8/l:ºT?ÂM>«s8«s8ÙN=S^?â®>?0<?#©õ> ¬>/¯6?h%8ÿÖH9u
Ó=ô´y: Ç:.M?¸çM>h~8h~8ÙN=¥¯>AL8>VÏD?êq>î->DÅ2?ýS¸:b9XW¾fP0:Ò:¢í?iéM>%8%8ÙN=tè?PÈÃ>¡F?¼Ç?G¨Õ>=1?¬c¸Ü9öì½kÖ:Ïö¢:h(?ëM>á8á8ÙN=«Ñ4?r£>?ö?Q·>ÑW?î(8&9Ö9LÊH=àÑ9]ö9/;?±N>88ÙN=-ú|??1]?Ì?9Æ¦>¢a?Ð9¯²8û¹?ªv9tô%9BÏ=?+N>[©8[©8ÙN=aäe?Já	?5kU?t? mÆ>¹H?IB9ùÇ9ì£>3vM:j:éYA?HBN>´8´8ÙN=ÐÞ>}>÷áG?¸i>·$%>Ã4?íÿ·Þ9¯³×½
re9äÀ²9L¤>1WN>Õ¾8Õ¾8ÙN=¯Û>>>ÒòI?¶fÖ>µ>Ï;?#Þ¸o8r9)Æj¾4Æ´:µv:;?=XN>É8É8ÙN=?ìÇ>´K?Ã>#>:?ò¡68¹9p°|=ÁåÓ8´e9öRË>§YN>NÔ8NÔ8ÙN=%¡P?~þ>ÌBR?1ù?PJ±>¸ÈE?TÃ8Ä_9Ù>z£m9ÿ«®9f$®>Ù^N>ß8ß8ÙN=fA?ïèý>
þB?FúË>ÕN>ì=1?á[F·ÍZ9è¼ÄA¿9^:êÇ»>ÙdN>Èé8Èé8ÙN=´ñ><>°D?Âø>þH§>Ë=?ì¸{`9)¾¥ý:É3:"p?vN>ô8ô8ÙN=£éu?ïØ>;¹? k?0Ò?f?ò:9K«9>+ Á9Þr9!?MN>Aÿ8Aÿ8ÙN=T?Dõ>^?Z?#Ö³>T?}Jt8²g9È[>¤c¯:ì½Q:)V?ÛN>þ	8þ	8ÙN=i·Ô>5V>VB?
É1>?>¿+?}¹·Õ>K9T¢i½·:w7L`93·Ü<F¬N>»8»8ÙN=Õ
?W½>ÝÄ??f>ÏG>îQ1?«°¸È[9dÉM¾°]å::<?Ú¼N>x8x8ÙN=!ø?ø¾>¸·K?ôt?¸°>½??àbP8Ø9q¤µ=%hY9æWQ9'î?ÉÌN>4*84*8ÙN=zû>¶ð§>I°??1ª>¼Èj>Cz9?Hóû¸t­«9Ù;¾¯Ò:Ó":lM?ÊÜN>ñ48ñ48ÙN=(?t???R¨?]3w?/+u:
:Q:E?qn6:ð#:
/?aêN>®?8®?8ÙN=<9t>T>±n?²Ç>Gwr>+ØR?3Ð½= bE=.v?{	=ã <×p?úôN>kJ8kJ8ÙN=D?Á>vQS?GýZ>>	<?Øu«µ¿yÎ8
Ô»>):°R:ü2:?ûN>'U8'U8ÙN=AD?Øå>@[?Oü>
#¨>0@?F¸A£9Ì¾Áº:=u:°
?éO>ä_8ä_8ÙN=/:?Â|ì>ãJ?äÂ0?Ýgç>@C?yø,8099§î=üñÅ9è°«9¼?9O>¡j8¡j8ÙN=¡ð<Ë±<Ò,?ùS;Ê'[;ë#?æC¹ÔK¡8¯Ë¿UØ8}9
>Ë$O>^u8^u8ÙN=uÚª>l7i>a;?#á¤>GUi>å4?qgx¸bÏ9ÍÐ½¢
µ:Ûý:?.?àCO>88ÙN=-/?&
Ô><hS?·³?Yð£>ÈP?[ÿ8_P9ü¦>¤'9EÁ9Í>®¥O>×8×8ÙN=-Z?°Ì>ïn?yù>#i>ÖÐa?Z:`¢Ý9.m*?_üp:&Ô:þS?×®O>88ÙN="î>>§>xA6?L¢>¸ßi>J§1?Ð÷8ÁP09§ç³>Kíq:ùm*:²5?¯ÚO>Q 8Q 8ÙN=-?ö?2ÕW?ÉS?}
Ì>4¥F?Ú'L9X¼y9ÒFÑ>vY:P3:£,G?áO>«8«8ÙN=%l:=a|=÷Þ6?Þä=c=Þ$?ì2¹c~<9.¿mÝl9Y9§?«éO>Êµ8Êµ8ÙN=£Z1?Î^ç>Î;D?î>ñ¨>xj4?hÔ8tB9Ò 8>Ç=×9Þ1+:Øî >©íO>À8À8ÙN=Gwì>$>°1>?Ñ¡>}½l>;û.?3¼¸¶
#9À¾9Ã9/õ9:O"?=P>DË8DË8ÙN=¬FV?4ô>"I`?Ðñè>i>ÝÙ:?Ü>8B9_ÿz=ÑØh;ùü
;^èQ?¦P>Ö8Ö8ÙN=j±>4àB>Øi?2Å
?ö¢>`?ëÙn¸7ö9çm¾Óß;\r; k?¬P>¾à8¾à8ÙN=&?Ô>Õ'I?1A>µ;0>âd9?Æ\¸îïW9¼¾×.:²«9ÊW?<P>zë8zë8ÙN=[ëÎ>#Î>òH?aÔ>k>hö2?º9­¿9h<ù>Ñ³:vi:ÅE?f=P>7ö87ö8ÙN=¢1?©´>S?ïB,?_ï>õs8?½	´8ËG9Ë÷!>4As9¶ò9Ñ>LEP>ô8ô8ÙN=Qç>2>Iã=?£\_>"4+>øþ&?ÏÜ¹÷8ý¿ÌË¬7©¶ð8üÄ·=G\P>±8±8ÙN=A?CK
?Ó÷r?'M?ôØç>`gb?y	:Þî³9OG=?*¡Ò:95_:àq?ãmP>m8m8ÙN=[?cnä>H©?úk?.ßõ>õ?¯õ`9Z°>9?©Ö;»(;¬}C?hP>*!8*!8ÙN=:´?6{¨>\F?¤¤>p>/?ÁÒ×¸¥gÔ8\¿Õ?Ù9]fw9(Í`?¤¬P>ç+8ç+8ÙN=¼\=?ýð>þ'I?Óö?ô°>Ó²D?Ì>é¸dÝn95úy¾ÒÆ9.Ã9ßáÏ>îÕP>¤68¤68ÙN=8b?Ù;¸>~ZR??T2È>¼µ<?MÌ89DD9,D¦>Dü#:Sõ9µ+?ôÚP>aA8aA8ÙN=Ã?jh¸>iC?`?²Ú>E3?Ã9$9ñS?	39ºÏ9Õè>iúP>L8L8ÙN=¿C¡>;X>fª>?ÔÔA>
>d6/?¦®¸âÿ¢9»¾P:ôîì91½"?qQ>ÚV8ÚV8ÙN=yöI==Ë,?W³v<½&E<r+ ?Bó®¸:þ8:L¿æN¹pq9ã@¾^Q>a8a8ÙN=Á?9û>5ßO?~·>!¢0><?=Oµ8sóK9c>¡EG:0B:ºÀ)?~Q>Tl8Tl8ÙN=Tô>[`>¤K?¡C>QÂM>nq=?n8Ñ-9Mà¾=÷6Á:£Û:9$&?~'Q>w8w8ÙN=¸ûõ>*Ë>ÍP?øñé>x>ÛA?ÈÔR9>9Õ-?£-9Á;9!ÿ>6Q>Í8Í8ÙN=Þk??÷? î?\Q? Ã?óx:øÙ:Mý[?ªÎ(;Âû¨:°»?!BQ>88ÙN=«?Ç¬>ÖÞH?nÖ>­½>d²3?Ñö8ã«9!Ô=A9ø¥9M|÷>áEQ>G8G8ÙN=Tq	?Õµ>)A?`Õg>0#>9ø5?NaW¹¹^9MJÀ¾²µé9ßlÓ9É}
?§GQ>¢8¢8ÙN=£Î2>/ýø=×7?J>å1^>t%?UºF=sü<fnI?Þï9=9Fp?ÉgQ>À¬8À¬8ÙN=wÛ>Ñ3>ÆS?°ªÈ>
Z>'`<?¬Öÿ8$yÄ9­&>â*:÷:?sQ>}·8}·8ÙN=+E?ZÔ>²m?¥W?áø>Ë]?39[=°9Vs>°°£:!S:b?\Q>:Â8:Â8ÙN=½Î>Û>¬l=?Ô>W;>W-0?ÞmÙ·$9ñü/½ã@k9ÞÅ¾9-Ø>+¢Q>÷Ì8÷Ì8ÙN=p8
?¯§²>ã[J?7­>×kg>0??Ã+8ÜÑ8çLR>mÔº9ÂÀÄ9·ó>A¦Q>³×8³×8ÙN=ªÐ¼>Æø>ÿÕ<?ø©>4y>X.?Ïê8Àg9"P>1x9L9s@ß>æ¬Q>pâ8pâ8ÙN=x?jXË>{;?±¦>v(v>÷§,?ü9Úh´9)N>õ@:þÅ9:~3?½Q>-í8-í8ÙN=¶7?3úð>*C?jí>fü¨>Uý3?^Ò¸
´8aéJ¿5ß:»°:ã"?N¿Q>ê÷8ê÷8ÙN=¯?®>CS?+{Û>ðL>6?.ì´¸.*ï8u¨Á¾°ÐÝ8
À9¹Ø>ÊÁQ>§8§8ÙN=»c?òý«>Ø_?Zàß>G3>jU?Ò¶¸tªW9ý·X¾,:«R	:D?þÊQ>c
8c
8ÙN=lÝ>6>Ó*K?"Î>òS>Þ'>?{xC¹"ü8wF¿ì?:­:ý45?R> 8 8ÙN=Ôcu=í3=µ.?;$¬i;ì*?à·¹9sÓ8F¡1¿ª®·â097}½®R>Ý"8Ý"8ÙN=Mïg?´ö??B?ú1Ê>8>Ú5?X¸yÑX9Þ£-¾¯K;J[;Â2?+R>-8-8ÙN=ñ ?´Ý>ww9?û>]id>á1?ªÔT¸í9¶®½Áo:8pÖ9*?à+R>V88V88ÙN=ÚQ?´À>?]F?H¤>]g>ª¶5?¹
¸¾¶y9¨]½¯;3mÃ:&J8?Ñ:R>C8C8ÙN=Î?z>¬&?Q=??È>û¢q?S¤7Ëßt9=+=w>Ì9i4Î9Øý>ªMR>ÐM8ÐM8ÙN=ã)B?D¯Ø>de?näý>uú>¶M?l18
ç9¨ª£=±9µ:ÁÌ8:a{?M`R>X8X8ÙN=>ó>Ð9>å+G?&?írÇ>t6?Ðd6;5ªô:Ø>?ý[ä9Kd9Î¿T?bR>Jc8Jc8ÙN=ÖïK?ÿNÝ>¹çk?¼±é>³>kY?;¸ÿc9g	Ò½ÝK<Íç;{É`?!fR>n8n8ÙN=9¯= í<»,?í=duW=n?"y¸¼u9¾ce
7M9©°<±R>Ãx8Ãx8ÙN=jIç<x­¬<éq+?#PÜ<®®<Ðo!?fR¸]Ï8¹>¬¾cÖÒ¸µb9D²¾R>88ÙN=5Ö>îòw>*]?Eî>>=±Q?É^²¶èdÍ8]QÞ¼6Ã$;òöè:Ü
5?lR>=8=8ÙN=SöÆ?Ü?©?Kô?föY?Ðv?Î95@ù9²«Ó>;<.øÄ;õ;?8¡R>ù8ù8ÙN=ÅÉ?©>Kg?½ÔD>Íd>}L>?W8J79fÂ=Ä½8¥J59ªÔ>t¨R>¶£8¶£8ÙN=N?åï¨>¶%H?¼[ê>ÛÃ>@?åU0¹³~9ðÑ§¾öj:UÖJ:©?ÙÅR>s®8s®8ÙN=Gd?)ÎÝ>'¼?Yi?¨âó>"u?ÕìÌ9Þ¡9~ÔB?L¡!;]}×:ä@?wÛR>0¹80¹8ÙN=O3?» ?Í?{0R?ô>\?.Ê!9Q§92w>Uò9ø¹9Ã#'?¡ÜR>íÃ8íÃ8ÙN=í['?SxÊ>5S?1'Î>Ye>ó;?zó?¹ìRa9nÚ¾Ð9Å@9Ûò>ÞR>©Î8©Î8ÙN=ÚÓö>ÜD>È?R?½>ÂT>kß:?Ëº¸¯93ô6¾Iy:O6:Ò×>ñR>fÙ8fÙ8ÙN=\(=Ó<²/?é-¸<d<%?VÆ3¹µ9
à¾îÆ;^;ÕÖ"?S>#ä8#ä8ÙN=´è?l>×x?i>ô>LY>¹[?HL8*^9îÃê=Ý¹ï:SR:Oä?%S>àî8àî8ÙN=¥»?c?4¨?]Ú?Ã$=?Æ?2<E"<×og?	<¸,<×dW?TS>ù8ù8ÙN=ú=?¼ >I?dX?É¾>ÜM?L9¶²¨9g_Â>H5µ:±:Õë?crS>Y8Y8ÙN=ßÀÛ>²>ÉQ?|+>y4>97?¯9¶KU9µ¤>Ë9ñ5w9`G>ÊS>88ÙN=¨;>yïÞ=MrW?*Í>½$>t©<?&Ö8d&\93|y><ò=ö¤<]»Z?*S>Ó8Ó8ÙN=$¹>VGs>
ÓB?&z>.B>Â6?P¥¸ÜY9\«B¾¼gå;Ð;Cµ<?î°S>$8$8ÙN=zÜE?aù>NK?ÑFä>>c<?89È¹g9|ðË>ßM¸9_f
:¤Ö¦>S³S>L/8L/8ÙN=¦ÜÐ>p>×H?^àf>Á>¹õ>?}?õ¸Öâ9.×¾(¸T9l$â8Îp?Û·S>	:8	:8ÙN=P?t4Ý>^q?iÈ?÷§>ÙhK?ñÄ>9¯95þ?Êà;|]°:´ÇC?|ÄS>ÆD8ÆD8ÙN=x
?¸¢³>O×U?)à>ò>Ò3C?úà8ãx9`	g>;å9ì.º9ÈZË>ÓS>O8O8ÙN=&àÔ>¸ì>¶"D?w2o>1>s,?à±­´ÈS}9/º7Ì{:zI:%ø?,äS>@Z8@Z8ÙN=fÎÙ>ä>BLX?a[¬>r>O6?§.8ð:i98¿=mJ:ÉÐ:ùÅ
?~äS>üd8üd8ÙN=£
?ªÄ¬>mM?<¹r>Âl*>M6?1Çf8"øÛ8&J>ü§ø9º9qæO?T>¹o8¹o8ÙN=¸E?Êëú>ÃI?Þh9?³ð>2E?QÁ7¯9]ü=i`Q:$
:iüD?T>vz8vz8ÙN=?]>Å{\?Öþ>þ>V?Â±8H}9¼+><Û³9öÞ9Î>¨T>3838ÙN=Ö&>QW>õ©8?i>|±O>¹)?>]$¸oÎ9©½£88SÌ9]ßÌ=|T>ï8ï8ÙN=]pç>c>¼F?{ýi>(&>éÂ3?{»¢¸4&9ÔÉz¾H	9k¿9kR>c(T>¬8¬8ÙN=¨A
?4¼>·??÷k>ìÛ*>È0?­£¹äù÷8Î$¿2¦9469ªæ ?§:T>i¥8i¥8ÙN==Ru9=ð=?|ÐX<ð÷<G3?- é¸Þ9qÍ¾wë9øY9IÄ9?®BT>&°8&°8ÙN=d¿?WZ?¬<`?8?lr?hv?k9êî9§Z|>zSß;º;ËGH?HET>ãº8ãº8ÙN=â¹>`H>fD?§öÈ>¬O>¥8?`Ï35ÌØH9º/å:Øb;ûP;i88?NT>Å8Å8ÙN=o
[?Z½>H?Æ+?17>Di?×V8	0Ð9f=ÝÏ:©v:u»W?OT>\Ð8\Ð8ÙN=>|>>©=L?3m¢>Ai>C2?($699õâ; eF;á;ð	E?TT>Û8Û8ÙN=¤8?sÙñ>ÎVC?ókª>a>?äA?]ü¹xæN9z~©¾Ëûí:¯N:iE?ATT>Öå8Öå8ÙN=_[·>éòS>.w]?«]·>ZEj>_H?ë
î8
19	ê>4¤F:â:OCB?TT>ð8ð8ÙN=¬cB?âÒ>dïl?h?$Q>;´Q?8^m9µþ	>§ôê:Ð&X:¥"?WT>Oû8Oû8ÙN=gì>lI>ÚªT?±Ø?.´>Ú:?ç"Ê¸8Xå&¿4jÒ9
Å9´?ñbT>88ÙN=ý í>È><­>?ù<8?þRü>ì:?ÍX819Lp>¾g;õ:¡$r?HhT>É8É8ÙN=$?¿L>¹c?÷V!?( Ì>GWJ?sÓ!¸@ó9U'½µ];_';§tJ?¬yT>88bY=×A?L3Ó>õj?ßD]?Éâ>ÜÅy?¹Á
9)£9ñÌ>çÌ:@B:¦{@?âT>B&8B&8bY=1l?èö>7u?©u3?
·>¦ýz?ºÂ8 ¿9q!>¹Y3;`÷í:.ñ@?qT>ÿ08ÿ08bY=,>ë*>_a@?À®>2>È,?¶ºª7¸Ç¬8öü=H:,4:4Tý>Ñ¥T>¼;8¼;8bY=|ÓÒ<ÞÍ<t/?}=<ú´T<fW?EB¹ÖH8«	¡¿&¸WÑ/9Ýa¾/¬T>yF8yF8bY=¡ËØ>Ú}|>ÍÎ[?;ÇÉ>Ïk>1[?b
¹¥¢ï8¿iÃ<Aq#<Ê<z?Ú¬T>5Q85Q8bY=X6?eæ>¥oJ?fé¤>q>§$/?Gè7ø*É9¼Ë=Ûì 8d-¢9~=f¾T>ò[8ò[8bY=5?À8?ÊM?L?[ú>$Q?=
}9ù²ñ9>¿9ïÖ9n?§¾T>¯f8¯f8bY=| ?Âðµ>ivD?]¾>5Ö>ñ2?å|A9·º¢9°1>9Þ,ü9Ðc>ÑÀT>lq8lq8bY=ë;?üµ>Z,?³¶m?¸tê>OÇ?åb 9Z99mÙ]?!C;ÈÂ: 7?¶ÜT>)|8)|8bY=¼iè> >óm@?ðKp>¬X)>¨ 5?Ëþ¸Ôp9#G¾WVC:mj(:v?âT>å8å8bY=ëkÚ<h× <¸Ò-?ø¹¬;G;$'?=ès·å9ºS½òeº8k:]9²W>)åT>¢8¢8bY=¸?ãÅ>omE?9Â>Ël>¸U-?©º¸¼KF9ñçp¾UÑÙ;KS;©Y2?§õT>_8_8bY=â°>¼¹b>µjG?í½>û{>DÅ4?6818¾9Ä.,>1¥9·¥9ÿ>
U>§8§8bY=¶Â?(@¥>^µ^?5;?wØ> .]?18ü}e9c>¹ùB:ÒÓ:e6?å
U>Ø±8Ø±8bY=\fÌ>ÚÑ>ÿw<?í~>w©<>Á¼,?ü©T¹ñ_ª8qÅ¿xF¢9èR9î)?,U>¼8¼8bY=?xs²>­??+?RjÐ>.?dº¸»ÄP9Jd¾¤À9[¤¾9W?-U>RÇ8RÇ8bY=æì!=Øüï<²º,?Z"=]ý<¡5$?Iü:ï}:Xf?'ö8zZ847?C6U>Ò8Ò8bY=qI£>é¤a>ù@9?~>^EV>³2?nÌ¹D«¢9g¾#è:k£:@16?\<U>ÌÜ8ÌÜ8bY=§¢?b«µ>4ÐK?ÍÂ>Ñ->nC?Ók!¸Ðq&7Fø¿w_;½^;äB?³LU>ç8ç8bY=7Ti?iùÎ>uL?k¦:?MbÎ>g?@K9É9*µ>ì:»ÓÇ9)?RUU>Eò8Eò8bY=n?¥*³>J£A?¤>H]>êÑ=?¼~8´z93·>t*;Ô;ÁÒ&?\U>ý8ý8bY=ãßD?àÓ>àm?ßÐ`?J?ÑÜ\?SP9îx©9#X>¶y*:ÿÏ:Äö?cU>¿8¿8bY=m¿>¢w>4F?>Õ+;>«8?Ø9½¶íÏ9¤^6¼Ä¶: :©±?mdU>{8{8bY=å!?@òÂ>/6A?·fÑ>Js>Û9? øt·Ô¦9Óÿo½ñs79`y9*S¼>üeU>8888bY=ï>Ê×>¨SG?4Æ°>8>ý1?N¨¸#±9èp¾%9àÝ	:×c>~U>õ'8õ'8bY=Õq?w`¦>0@J?Rl>íÉ,>H/?V¹
¹£ä°8õÂH¿ú9¶:·8î>zU>²28²28bY=Ò?é´>kÌU?='¼>Vs>ïñE?ýO 8j93Ä>$°:Þ:?U>o=8o=8bY=V0?z·>¤v?nó
?p*>ÕOd?Qñ¤8gL9c[N>ù÷9s9vò>£U>+H8+H8bY=³×>67>=?¯ >nf>¿2?±º¸\i9uz¾î9:s+:-Êd?t¥U>èR8èR8bY=ÄÁ/?SþÑ>ACV?oáç>ÏÄ>»C?h?8ú9!¯=\¾ã:¬B£:j2?DªU>¥]8¥]8bY=R ?+È>	M?Ó	?ûçº>ú¨;?ìX9ÇÍ9£³È>øN;AÎÃ:@?®U>bh8bh8bY=æ?F­>ÒA?-Ì>ÒÑ>dv4?7ÁM:ÄK:Æg0?îZ:4:AA1?:ÉU>s8s8bY=ü?E3??°=º?_A?{v?R®:[:þùJ?ý-º:·ÉT:úü_?2èU>Û}8Û}8bY=Eô>
Ñ>E?ÊDW>¸N>k1?dR¹ºG9odZ¾ñ9»Ð,:Jê²>ìU>88bY=gÐK?Àl÷>¹àR?´mÇ>x­~>ËvH?4¸$9Í9¾Î:¾ó9l?èïU>U8U8bY=Òù?²	?ü´? C°?A3?Îº{?ÂË9 rÎ9òWü>P;ùì:"1a?0V>88bY=Á6ð>Îb>ÙtL?²ú>½8©>Â%=?×î8s9ÊkG>L'Q9ú
±937>þ8V>Î¨8Î¨8bY=ðÝN?Î>9?ò·T?£JÏ>âY?b=9¥££9ýu>
g¦9R@9ó,]?q;V>³8³8bY=Ø¤?zèJ?häF?íe?±?ÖíE?äv
:(:A?¦s:þ"#: ??ËbV>H¾8H¾8bY=Ø	9?$8ë>ÉbI?ºÄ>>Y>@?7·[¿k9ÏÔ¼ç#9Ë9-×
?acV>É8É8bY=Íl?9ô>¦w?,Ò?þ(?rP?|w9Mr 90pÅ>¿Ë
:À7:Å>BkV>ÁÓ8ÁÓ8bY=^m?Òä><»?{Âh?*þÎ>ï?«Íi:ÒäÅ9
:?FÛ:w:"c?yxV>~Þ8~Þ8bY=ù&é<Åí<,>?ù;6<·<Õ½,?iÂ;¸cK9wTì½ý©:JM:,)?4{V>;é8;é8bY=Þ?D>>Gr?¶á>>>?©E¸táÌ8Ç¾>H9t÷9¯!?/©V>øó8øó8bY=Êt?Ï¯¢>h¹V?ç_?{ØÝ>ÝÁ6?>8làC9QªE>­ü9f;9fêt?ZÁV>µþ8µþ8bY=¶Ù?_ã>ô?âU?2aå>\Kn?µ[8J9ÿî¾=¢0:äâ9o?N×V>q	8q	8bY=Kã=Æº=ÛM?îjì>­ >V<?®¤×7sÈ9üTH=÷[<ûóù;ÚIa?ÁØV>.8.8bY=Yíø>"
¢>¢D?aò>ÇO9>i"2?íè8i»9>¹c°;Âj;î@?ÇÞV>ë8ë8bY=Ëð>G¥¡>>?Vta>F#>È¾0?Ìü¸g¢9H?G¾Â3B9
k9£®>#îV>¨)8¨)8bY=rM?¡R²>?EØj?Ä&ç>?ÏAÇ9<oL9Ay?ªâk:Úsø9
s?
ïV>d48d48bY=l®?&zµ>:M?Ùû?
Á>¯«K?ëSè9üì9}uû>N9\Õª9Ag>EW>!?8!?8bY=¶ª#?ØSÚ>Yè??)7>p@>à3?As·&Ä9óµ¼0WZ:§:çW?W>ÞI8ÞI8bY=÷!7?RûÑ>SD_?W?Ý>SR?\ 9ÒªC9DÎÑ>$,;.Æ:å^?É*W>T8T8bY=gÏ>Îàz>wÙS?è¼>à4?>£C?²øe·_	8HV¾kx;/.;|6?0W>X_8X_8bY=s²?¯ª>ÌK?`d
?í³>²çD?Úç8¬ö¾9h>­Í÷;Ò;<Y?2HW>j8j8bY=Ð©[>¸>+O?þ´>h³{>h'7?TP9(9vÇ²>Ë\¤9ðun9¢s0?-UW>Ñt8Ñt8bY=5)?áØ>äG?ÿÛÇ>£>Y3?¯õ99qÞ82V?M¼9¬o9X&?Þ^W>88bY=)Q=üX=½<+?MD<§¶$<_¼?¹p¹®«9¢`¾
$;wæ:P:6?{W>K8K8bY=ÅY?ywÈ>7J?É¤>.Ëh>ün4?1ÜX9BSm9®ìé>(Uè8èGí8Q©ú>µ~W>88bY=ý<:Á<)'?q,=4ZÏ<®>?â"?¸zb9ðØ½qÙ$·ì[9æU½½W>Ä8Ä8bY=Ú==ñ¿
=¦b.?¸ #;¯¯ó:ï^+?¡!C¸k4Ç8çÃz¾ç°7¹Ø¢9Ã¾«W>ª8ª8bY=ðõ?pÍ>f2s?&å8?BÐ>Îc?^ÿ)<C¨¼;ô­f?LÊT:úÖ9Ty~?W>>µ8>µ8bY=v?e?×õi?þµ?RH?Ch?¦:à¯Ã9úØ*?êÞ»;¶c;ÊS?çW>û¿8û¿8bY=å2?:ÇÝ>ÔN?KC?]BÇ>IÄ??­¬¸(*9ÜÉ¾6^:4:Î§9?§­W>·Ê8·Ê8bY=äó??Ó»>íE?°ö>L3¬>L7?ÙU¹%ÞÊ9í¾WK:Oõ: á0?¯W>tÕ8tÕ8bY=ì?Áp?!u?7s?^1
?¥ a?¨æS;LÛê:Núf?¥ð9ûÒ9Ü?$½W>1à81à8bY=¿oÜ>YV8>	?ã?ðWf?qô|?«::'ñ
:­Ä?îH:ðs):QC?ÌW>îê8îê8bY=±¨>|Q>xN?ÍÈø>ÚK >Ý¨F?@)¹*9¼¦¾À/=%(Ë<,©\?/áW>«õ8«õ8bY={«>êYb>)ñA?¶I±>î®>Ï¥-?°v8QJ09ìMà=S=2: õ:?èW>g8g8bY=åvô<ûO¶<ë¢+?¼n;TZL;6e?|·¸¥
v9

?¾Æ
r9&¿9 ÖJ?éW>$8$8bY=ÖÅÔ=Q=)ó-?5?<»q< ?Ò4¸pç9Û¡ç½Þ]7¹Gý8y=ðùW>á8á8bY=µ?.¦»>^kE?x³>âÈz>{37?ºÆË¸	u9äT¾ë>m:ù÷C:÷õ?üW> 8 8bY=¶:?@Ñ>éc?ôû*?l7È>Z?Î¾¸Ê0-9¾s;:Gñ=:dB?b"X>Z+8Z+8bY=·?Á?Äð?=j?uÛû>ågn?áZ9bÍ9Úu>SÀ;W/;ØÑA?¤"X>6868bY=ÌÓ`?Ké>Gµv?35?µË>·c?~%i9ÑÌº9øÁ><÷¬:ýb:C?zMX>Ô@8Ô@8bY=¨«Ê>ÕR>Ì2:?¥FN>W(>bÖ/?¡ï7tò8­ý=Þ±Ú9ª
æ9l_ó>_X>K8K8bY= ?¸>ÕßB?o;>¾S>	Ì0?JUÙ¸ï*c9Ðêt¾g:nÖ9>g?ÄdX>NV8NV8bY=:ð?Z¯®>3]?\z¨>nBb>>?N,à¸zm9¨q¾?9ðg$9ó(?÷oX>
a8
a8bY=ÅZN?¢'ç>¾d? Ë>m¸>áQm?*|8ó+9%<>©Ö9(öÑ9DÊ<>s~X>Çk8Çk8bY=ñò?ùÿ?Ö?Ûî³?¥1?·¥?:zà9Sù¿9¬?bI³;¯oN;üT^?X>v8v8bY=í>]y>js?¶
Â>ûX>>üe?#Ô¸ýÑ¹8áÇ¾n9:¾9Û®y?³X>A8A8bY=NH,?£lâ>:ÉB?d©Y?Ñ?Ær5?µ{9Exº9
È¬>+gð;v;­P?×·X>ý8ý8bY=jº?Þ;?[~?v	?et?¡?Té9Ó9Ï9Õ?¤.Ã:ðÎu:YFK?®½X>º8º8bY=;?/YÝ>5äX?*"?*Ê>%|M?±A9¸ª«9l>.þ#8t91&¢=;ÇX>w¡8w¡8bY=Ù´?P¬>§ÖA? Î½>
6>ôÂ7?©¸¼£8¨Hß¾î³9­¦á9¯!Ì>äX>4¬84¬8bY=ôù<Í²<Ò£3?èÄ,<¸$÷;âõ2?³Ð¹×ç8çÜ¿Th¸R<99=] ¾# Y>ñ¶8ñ¶8bY=ö
%?`ÇÂ>ÜîX? ç>,Ò>ïÜB?ò{ð8îfU9x>>{_ª9÷ 9ë¹?R*Y>­Á8­Á8bY=d?"Å¹>áúF?Ý>$|S>ß­8?4T¸`fD9\WA¾g¯9àÑb9
¡>ª*Y>jÌ8jÌ8bY=³1-?å ½>nj?ÔÅ?hµ>ÜY?)X9 9MÞ¬>H-9Îoh9=P¯>w=Y>'×8'×8bY=@Tÿ>¤ >eK?fÇÂ>¾Ê>(7?h·ñ8zD¾K6Ã9ç*9óôB?BY>äá8äá8bY=«TV?ç×ü>­Y?<"?)ì¼>ÚÖ[?4Ýö8H,9i·>ÏS<¶·;¯C?9oY> ì8 ì8bY=¨hó>Y¡>{¾`?Ç`8?OEæ>ÀúL?©ö:çr«:7´7?±îà:ÿ¸:SµU?­zY>]÷8]÷8bY=ç9=-Ø<ñ/?èt­<B¿<;s,?£ãw¹L9Aüó¾7a;\m(;r+?ßY>88bY=<Î>Ój>}ÒK?g®>s5:>Öè;?§¶´¸8Z¢9Üy¾Ù_:Ãæ*:×GL?²ÐY>×8×8bY=¶4=È=í/?çª=bu=Ùq#?è':ù9»?GþÝ9SÙ¥9ÛT+?ÕÒY>88bY=¾9»>ú-K>þåk?»yH?]Iò>ÒS?g<d&;>2Y?v(>:>r:ß*?výY>P"8P"8bY=tg?d»>¡q>?ºv¸>Mî~>Å<9?#×¸%9»Æý½n3h;ú¢';gL1?
Z>
-8
-8bY=6?ßT¤>CöM?ÍÅ?RÁÈ>6V7?ÞD9h8e9 ô>r:÷O:·?pZ>Ê78Ê78bY=E?ª<-?1 J?ÇÝ>·f>øI??óie¸{i89U<¾âL:<ö9°(T?ØZ>B8B8bY=Ãu+?í³Ï>bTS?zKó>¹ö> öH?8ü¸)O9×¾ÎpÜ9ìÃÏ9Ï?¿Z>CM8CM8bY=èbá>¡>ÍF?gf¯>dxn>#K<?dxú¸ù9%¡e¾t:§7:]U;?òNZ>X8X8bY=©l_>íÃ>+!4?7wW>oÒ#>ßY(?^Y¸§{8<AÝ¾ßÏ9ê9N6B?cZ>½b8½b8bY=ä,?ÜD?Ø?n\L?`þÈ>ý$?ÊmÏ·A9SwB½òþ9bø9ÞJ?ÚdZ>zm8zm8bY=¼C?jÓÞ>+à`?Jm&?ÞìÕ>á(G?¼209R9ø$>®±:lØ:[0?iZ>7x87x8bY=-	??öº>@Q<?ª>x~Z>X1?'7[8ÇO=:Ó:ÿ:,²-?rZ>ó8ó8bY=À?Ö¬>¾/[?UHÎ>Ùv>ÎV?ð·?äP9e°&½î[9èÝ9;¸}>í}Z>°8°8bY=Ö-_?|=?÷ÕH?RÊ>àn>;<?tW¸)ä9Dg¾~;g|T;F!:?FZ>m8m8bY=d+G?NÇÕ>sn?K?<å>­c?þ÷t9®pP9n?æZ¼:õ©:Îì?/Z>*£8*£8bY=Fº?3y"??Ê??]?[{9ò¢¹9ñ|Ä>?;Yø«:÷j?Z>æ­8æ­8bY=Õ{T?àù>¾°Y?M?Æ¼°>ÀvA?Tv·v]w9ÈÈ½øq9+/¦9ê­¹>ÊZ>£¸8£¸8bY=æG·>Òdo>þC?å¹>Ä¥>Ý,?së¸SE9¾ÖÒ<;uþ;%?Ì£Z>`Ã8`Ã8bY=uºì>!6>ì½@?BXÇ>­,>ã½4?'Q&9Ã\±9µp>Ù¸ª;&es;93?«Z>Î8Î8bY=L>×:>6ìA?féT>V>6-?O?"8vª_9×³¹=A 9<=£9{fÙ>#¿Z>ÚØ8ÚØ8bY=NÉÛ>­¯>·É??Æ¡>îá?>ió0?5¹vè9v¾¨9~Î¢9ýuõ>ÅZ>ã8ã8bY=h?¢«¯>O?^?À ¯>L?£tl8o9àúÃ=ödÜ;´¤; :?;ÊZ>Sî8Sî8bY=YsÉ>é¹>ÅF?ÊÑ>Ò[>i5?Þ}·RÈ9j
½Æ<ª)Ì;ÊÉ6?îÙZ>ù8ù8bY=ÛÕ?¡>f?ª&?zØ>ÜkD?ù9@¹ßG9Á4ö¾î{#;zÆ¿:õ;Z?éZ>Í8Í8bY=é?Jÿ>[?5>:@>=?íð4¹à¬9¾mf:]:T{k?s[>88bY=VT¢>àé@>
jW?c?IÔ>q5@?p8fÓ9(¸=¦sê<¶;<P?[>F8F8bY=9
V?¯Gè>ék?!?±
?"Km?d½8ùv9Åd$>bí;Ô¯.;_ÍB?+[>$8$8bY=òe?wïº>F¿E?þø>ä½«>J9?tD¨¸e9w
¾-­9Ì9¡>Á6[>À.8À.8bY=Ò>7e>xj?³d
?ºu¨>NÞV?*,"9"Â|9@¤>ájé9îÙ±9»ý'?Ú>[>}98}98bY=~VÔ<ßð<2D5?
§;r\;õ¥?®ä¸¼ü8g¾ä¹H9¶9ÅÄ,?@[>9D89D8bY=i?qØ¿>2R?ÛôM?ð?3L?¿ûm9}±9R«>X%:uã94:?O[>öN8öN8bY=iÁM?Ånä>f?í0@cÉ?äç`?Ô²N:¥P:68?¨p­:nP:PnU?][>³Y8³Y8bY=ù»>n>¼µI?~l?{ï? B?ò±¶7ÀK9#e=°Sç9 aè9 Öþ>Ïh[>pd8pd8bY=ó<B¨³<$-?°&=&ºc=M?5;¹:à9û¿ü6;ò4	;AK*?4r[>,o8,o8bY=×¬?È¤>
èG?ø{ò>úk>*E?ª
%¹?Í8ìM¿!ü2:ê×Â9ó)k?\[>éy8éy8bY=ùöO??£Ë>H¸?n?^ìÙ>]?âÍ9
ÖÁ9ô?à#:¬î9°|/?î¥[>¦8¦8bY=²Âç>ôË>¤??ÊX¦>
g>Þ7?ª¼Ð8+9J¾0><W:è:è=?{³[>c8c8bY=íäm?j?
­B?Ý
Û>^>·9?ÂD9p¬Ã9E>N¢·ú²~9h½ÝÏ[> 8 8bY=éæ>ÁH>gýE?tÓÔ>lí>Îh9?ýÑÆ¸"a°9I¾(å¸Îò9äàã¾Ó[>Ü¤8Ü¤8bY=0e"?¹>`?S&?yp6? wG?Ý9Æy9Fm?ªâ:Öüw:Výi?Ùé[>¯8¯8bY=Úâ>°>ÍO?À>/Oz>­E?ÊYf¹WN9å¿Ç9OD92??ªó[>Vº8Vº8bY=.ÄÒ>b
]>Ït?çs|>Ö>¡§`?`Ú_¹m+9â$'¿©õ9À<
:«Ýâ>>ù[>Å8Å8bY=ô?Ó¤Ã>J@?ê°ì>&Æ¤>áÝ7?ý9é:ýÙ>Ý<ôÒ]<Q~8?\>ÏÏ8ÏÏ8bY=CÊ>¬Ø<>TÕQ?P?÷H®>ªX?;UÃ:o«K?´ï9É·9K?d-\>Ú8Ú8bY=D¤?ö6¹>(E?y£ê>©ó>.§E?¹8nzc9|K>ÖnB:æÞÜ9|[a?3\>Iå8Iå8bY=¨ì?$÷±>ä+c?é?ÑO¡>"WQ?Éæ7³9¹ù8==	à9Á9@?¬5\>ð8ð8bY=À?óã?ud?wy&?fõÒ>¦J?¢ØE9nò¬9m><a;
G;Z!I?Û?\>Ãú8Ãú8.ÿa=N?Öø>÷¤h?J¥?Ë¹ >U¥Y?bdO¸`9§Â½ñ7«9Ð°9/õø>àA\>88.ÿa=-(?ÉÛ·>åJ?Å¤/?Në>îC??!<;`Úó:E?%:cSõ93?;B\><8<8.ÿa=k?¨Ã>OÅL?<ê>ýJ'>jÍF?Ã¸·N=9B:M¾ñ¶9K9 ð>ÿX\>ù8ù8.ÿa=e¿;?%Xþ>Eø<?ã>rFT>eÑ3?è¸[9Pgs½ý@ñ9®ìÈ9'±?º\\>¶%8¶%8.ÿa=Ëû=ÉÏç<.]-?Ñ;UÕ±;2Û?ZGÅ·b4`9qAa½X8Ðm9Yt*>À\>r08r08.ÿa=1?~W¬>k>?r?S!Æ>s-4?{Q9r:{9$vÕ>ÒÔ;X²£:µ*N?"\>/;8/;8.ÿa=ÿO7?r/¤>bé?s×³?ù_;?*µu?{<2áò;µS?Õ!ã:»:|	[?a\>ìE8ìE8.ÿa=Ù?+âÍ>c×@?Âa>ÓtO>æv.?É¸Í9¢Ë/¾oP7:	Ô:á¨?G¨\>©P8©P8.ÿa=YÇ ?^u¦>ÕCw?ï?ÝÎ&?M?è«8v@9«c>Nµô9o%â9
?ÇÇ\>f[8f[8.ÿa=NØ<þÐ<".?Î~K;¢4J;Ñ?qvø¸4}87©b¬À~;Ý);ñ(@?«È\>"f8"f8.ÿa=¼J?<³Å>V(?ÙBl?(ôÜ> Þ?¤E¥8CÎ9À=>p;:ñº9'Ñ7?ä\>ßp8ßp8.ÿa=Ê?QÓ>Æsw?ô6-?Â>fnd?ü :^IP:ÜR?}x;ÖB";¹C?¥ä\>{8{8.ÿa=¦>é<U²¬<à,?¦©<o<Ý#?Ó%¹,¤ 8­¿YÙ¸ñØ#9¶©¾kõ\>Y8Y8.ÿa=w3³?
âN?ø¾]?çb?ci?@`?bóß9êÃ9îP?ª»·ÓÏ§9o¹½]>88.ÿa=
ë> [Y>åi?ø@?+Ø>	c?*
ð:Ô¡:íB?°ë<ç¯^<Py?Å]>Ò8Ò8.ÿa=IÕI?Kï>>ìW?où?f²? £Z?¤9.9r?Î:úì":Õ¬P?']>¦8¦8.ÿa=[Ú>QL>k(:?ÃÐ¸>Ï>ÅÊ0?¥¸]¸J!9>0¾KæÌ:n;:Ù(+?ö)]>L±8L±8.ÿa=Ç*@=ü=×5?ÚóQ<Ý&<tS!?m¹kÑ8Aâ·¿u^/9ü«9¸á>íK]>	¼8	¼8.ÿa=Ã®?#0/?(	b?·'?Ã ¸>Yh?Ëõ°8v!9R¦>ðµ2:a,:9a?0M]>ÅÆ8ÅÆ8.ÿa=K#>%<>DÄX?ØGâ>«>>'N?üI=@lÞ<~zh?% <µX×;a>?a]>Ñ8Ñ8.ÿa=Ðië>9>ýIV?£´>RFr>bß>?8Á«µP¹¿8Vå»µ²9êè¥9Mb	?¨h]>?Ü8?Ü8.ÿa=VÇ	?"¯>»ÙH?Y
1?Zäì>R??5Ä¦8ð9N>÷¢ê:§:[¸??
o]>üæ8üæ8.ÿa=Ù?Ø>%Q?É?XÇ>'@?ÊìÞ¶R9Y3¼'9lÿL9B/?`p]>¹ñ8¹ñ8.ÿa=û?½¹Á>±ÃP?ºú©>$g>ÃB<?¾58s9
>Î#°9û©9ê¢?ðs]>uü8uü8.ÿa=×ó=tÐ=CZ?-7!?Ó>kC?¯ÇW=:=pT?iò¬;X:3;Ow?}]>2828.ÿa=yB3?
d×>U?[²á>>FËC?d·®8ÃNW½õq9F]¥9úº>R]>ï8ï8.ÿa=Ak:?ßàè>íL?ÈÝ>ìX>¥;?èÚ¹cú8¾¿ÂÈ>;
;UL:?k]>¬8¬8.ÿa= rÆ>>((A?³eØ>q>ß4?Ãè¸Uv9Å´Ä¾	«O:Ç¾:¾EE?£]>h'8h'8.ÿa=»l?´§>ç[?ÕùÇ>÷hw>CëN?/8)8+Y9´n¢=ªÔï:×î£:ñB;?e«]>%28%28.ÿa=úW?xµó>M^b?%·¢?.ðH?£MO?ëgg9ü¼9>	Xg;~);9µ.?5²]>â<8â<8.ÿa=^÷í>|f>^¥N?À>L*H>\C?Ôïý¸	98`¾Äæ:ÜØ~:ÙÏg?³]>G8G8.ÿa=Q°<Í <%.?_¾;ÈÞ®;i?ê¹-9~"¿æóM8²C8WäÂ>/Ã]>\R8\R8.ÿa=·+?ZáÙ>îH?Ê?Å¯>AÊ<? Dx¸v9ËvÚ½Qr:Òð
:!Ný>ZÇ]>]8]8.ÿa=»ê?¼ë¹>bB?Ñ·?i¦³>²E:?j´9o(49«@Ý>¦;ÿµe;k9?½Ö]>Õg8Õg8.ÿa=ÁÈ?ä®>xS?µ5Û>h_>¤YB?ËÚð¸Úo49Üª¾§o;ÓÊ-;%0?é]>r8r8.ÿa=óØ<¼ÿ <{,?¶¥=8[==?¸çí¸÷ý8NÏï¾âMË7¹êi9Q^=G÷]>O}8O}8.ÿa=<?0?èd?;§?ÂÍ7?ei?ö69[ç´9¸t>\í:ô:"Ã]?¢^>88.ÿa=Â7&?Càµ>Òõi?¥	?(Ú>b?h"ï7þ9£ÄF=N±;P,r;n;?Ü(^>È8È8.ÿa=«p=WT=#.?ÍKE=S¨=±m%?'±*¹ì	8v¯ÀÁr{:73:Mû>â-^>88.ÿa=÷?¼»>çöP?j{?d}¨>6C?(`¸q-µ9Î¶½Þ³b:þ4:¡sP?x6^>B¨8B¨8.ÿa=Ì{>/>éü7??e>¢X+>+?Ì¹8/çý¿¨9d94Mì>O^>ÿ²8ÿ²8.ÿa=MC?é÷>ôhJ?JÛØ>¶Û>gx:?ôë¤¸Þò81®¾s®#;Ö:¶C?^>»½8»½8.ÿa=ÊØ2=M6=eÙ+?½².;áõ;;.(?¹õ8Ì 9ÌÍ÷=¬óÈ8é|9ü·K>¡^>xÈ8xÈ8.ÿa=kÊ¸>Àr>QwC?å¥>0¥\>8?J¢·»!R9·÷E½%#:n$:MWñ>¯¯^>5Ó85Ó8.ÿa=p?á?7B{?jN?Ü_Ò>X.{?ªFG·ÚÌ¡9¨¥¼Ï¨:RN:m¯Q?a¸^>òÝ8òÝ8.ÿa=D û>ú¡>t×F?­ò?Àµ>	7?ÜS8b¬9lk=m ;Ûhâ:%e5?»^>®è8®è8.ÿa=õ÷Ñ>+g>3÷G?ÂÓ>¥C>&7?N¸F9´H¾§ØÒ9ÙGê9¤dæ>óÞ^>kó8kó8.ÿa=G?üÝ>g?È£³?ÍÃ^?ápN?ç Â9DðÄ9çXü>Ïó:Ö*:à;D?ì^>(þ8(þ8.ÿa= Õ?ÆEµ>zE?ÁðÇ>þ>Z0?¨þ7²±¿9K¼<PË:Ë@:7Y6?)î^>å8å8.ÿa=:Þñ?_4?×5Õ?4TÞ?OÐ%? «?Bié9l¯9P*?¹_:Ùõ9Nh?7î^>¢8¢8.ÿa=Ðç?¸?¹?ÿ+Ï?ûÅ%?#÷?²:Êð9e3?l:©Ð:fT?<_>^8^8.ÿa=1Ì<¶c< 3?UÝ;
i¨;Z(? è¶nÝ(9ôT°¼Dð¸ßF9/Eê¾=_>)8)8.ÿa=æÀ?_·Á>êÝI?|ß>È¸>
ã8?tç%8O9!Í=¶ªF:¼A:Ëi?>_>Ø38Ø38.ÿa=H?¼àþ>jÛ?ât?ôI?Ôo?µþý9. 9Û"u?zø:*@:íB?ÅC_>>8>8.ÿa=«]ó>6ý¢>H??äå?Ýê·>¸j3?¿8¯W9ã±=ÓC::×K?í[_>QI8QI8.ÿa=Ní?®	?¹l?Q?ñ/?±?4Ö
:ì8ã9áÌ?-á²;~W;=cT?Òe_>T8T8.ÿa=ü}ï>¢>ïýA?Çßê>>m§>3?¤x÷8LoÀ9­$>ZÊü;=Ñ²;uó4?p_>Ë^8Ë^8.ÿa=QÝ>>-@?÷«>Xït>Ä»3?y9n`÷8´?¹;U«Ü:ß6*?Þp_>i8i8.ÿa=±b?êÄ¯>©ÕP?L¶>zñS>"´??Ò§¸Lk09gr¾´kN:ÿD%:
ß?y_>Et8Et8.ÿa=]JÅ==?}0?X1<ö<Ëõ&?¦× 8Â8¾8vX>n¤þ8±O9AØX>¼_>88.ÿa=l]?^¿Ü>k.?<]^?Àoæ><w?Có{9$Q9P(é>eDW:È:Ó,3?û_>¾8¾8.ÿa=gÁ>né\>`?f?]l?ÝÖW?y¢:»Mk::@0?¢¡;;/;/k?t_>{8{8.ÿa= Ý>"è|>fÍ_?þ?Ã>ë*??Cõ9bÍÄ9Y*>ùíû:d+¯:8?¯_>8888.ÿa=Ó>|Ð+>Ü°g?rÕB?0 é>jóU?ØÑF= ë<xX?={
:-oÕ9²)?Ë_>ô©8ô©8.ÿa=?só¦>ÀL?n>(WS>¦7?ü\7ÁR90=µäÁ9[¸9F?©_>±´8±´8.ÿa=Òµ*?÷Ñ>áP?¼?ÉÆ>Öï8?íç27¦Ñ{9]àµ<Jø9¬·9rsK>O«_>n¿8n¿8.ÿa=b§>æ¬O>ÙýM?Ó×Ë>ËM>ñÏ4?ðN­¸^9â¾&T.=¢Þ<CtH?Å_>+Ê8+Ê8.ÿa=µL?_v>_?!(>T¼L>+G?@Ó8zDã9¾?î=óç:ôf:ÌÐ^?È_>èÔ8èÔ8.ÿa=.¡G?Ô)î>V?på>Õ>ËF?´Î8ã99ìE>
z6::Ö£?@Ï_>¤ß8¤ß8.ÿa=¼H?äö>æN?ùô>×¥¢>¶@?lÌ8£&
9âf½>³A;¹X ;_ÄL?!Ò_>aê8aê8.ÿa=JÕþ>fø¨>-A?NÿÀ>^'>ÔB0?ç¯U¸@Ö98»½Dû:½þ9äÐ?Þ_>õ8õ8.ÿa=â?Ì^¤>öív?äÂd?=³	?|¥T?¤9ì}9u%?[&;(¹:Ãdf?Lê_>Ûÿ8Ûÿ8.ÿa=;¥?»Ì¦>qE?3E»>gw>ËA?i98ÅS9UÖì=°:ª:ÐJ+?àì_>
8
8.ÿa=BíB?ø>hI?ô|?"Êµ>*9?j3t9¼T9S.Ä>u+ç:::(M?Úí_>T8T8.ÿa=üR?'KÏ>º®?Øûg?¶JÅ>ò?n9*9¬>þõ:É"K:«Ò(?÷ö_> 8 8.ÿa=°Æ>¶Âj>¦X?]³>Öv`>&L?A¸ÇËP9bç;¾©ç¹<¿:Z<°Z?âø_>Î*8Î*8.ÿa=Ül?Ý>(?eëX?èä>áør?¹}9S¤9ËkÅ>^P¼:ÌB:gx?«`>5858.ÿa=aÁ!?±yØ>J??É)¼>¹>7--?ât7Ê	9P|c=cÌØ9ÖÁ9ha?((`>G@8G@8.ÿa=(V5>iÚ=/T?ONç>%½>çfH?ÐO=<ðþ<®P?5ö=v=ì^V?P4`>K8K8.ÿa=çnæ>¡ÿ>!\?Z<?é­ø>æA?Ðzq<º<ìÒO?¹!,:q^':{¤?8`>ÁU8ÁU8.ÿa=a´>ùi>]ÂE?ut>Á,>!5?Î§68Åú8°v:>,Ø:ÏÍ:!Y0?L`>~`8~`8.ÿa=ã`E?`ä>@]?­Ýh?Y?[?ö¡9Å9l?ð"	:SÇ9¼U?EP`>:k8:k8.ÿa=_bº>;ân>)½G?j²>u·>ö1?Î¾¦¸9ùÀ¾G½:@r:x5?ôP`>÷u8÷u8.ÿa=§¯?B-?¬?~Ñ?ª|L?ÄÞ? gM9i9'á>ï¿À:ÂM:ap?ìX`>´8´8.ÿa=Àyî>D>¤^\?\¥>tU\>KV@?â<±¸¶Õ8«NÔ¾aw9/¤9ÜÀ>pa`>q8q8.ÿa=ä?¡ýÂ>ãºH?´>j¯>Þ§3?)·ò¥9;u¼1/9¤G9è×¤>ûi`>.8.8.ÿa=s?×çÆ>QîK?(J?q-¶>å9?èçë¸i§Ú8k
¿Ê¬9	7
:>ól`>ê 8ê 8.ÿa=£{?GôÒ>W?3w?2¤?¶Ls?Ä=ñ8Ñ¬9®2>Æ
;ë:Ð=d?Û`>§«8§«8.ÿa=WQ?ñ?âO?·Ù>Ð>I´:?>8&79ôÝ>ß@:b6Q:+?/¼`>d¶8d¶8.ÿa=×ÛN?G?ÏD?ë&?ÃÏ>)M?5:9¦%r9ªÜÄ>8ü:.9Ï|Y?jÍ`>!Á8!Á8.ÿa=25Y?ûüú>]?	?Z>Ï3\?hî8Sµ9ob(>c:$e5:6?Ó`>ÝË8ÝË8.ÿa=x?YË¥>%¡d?(Ð>Ç>ú©H?ª&3·y%9é
½N-J:Ð:/û#?¾Þ`>Ö8Ö8.ÿa=Yk(?ªw×>ùH?LÕ>¨>>*:?áGÆ¸.¬Ù91é½'äµ:Õ¥:4é,?é`>Wá8Wá8.ÿa=Èö>Jz¨>_;?ôi?Ï½>£û7?vÄÃ9d9Ä©A?1;Xý:·s3?"a>ì8ì8.ÿa=¡!ñ>Ì>6N?ÿ÷>yE>³}K?ltk7T³8Z¨=3D;¶N;\4?È.a>Ñö8Ñö8.ÿa= ¡(?®8É>V?QG>E>¹½B?Ä*¸bG9Ú½$I:ö:"õE?ÂLa>88.ÿa=Áµ?'¾¨>ÚJ?(à8?¨?úI7?8²Ù8É\¬>M9Óùk91Î?;Na>J8J8.ÿa=N Ð<Ù0<~34?wÓ­;Ê¡;âR*?R¶B¹¦°89&ò¿ª6¨9j<Äqa>88.ÿa=L ?£P5?¡b?+Å?ót?Ò
p?(ô8B^ó9ue>DËÈ:W:ìµF?_ta>Ä!8Ä!8.ÿa=Ï<+ç<61?Í;Òÿ:iË?&Ím¹ïø<9þ!¿n+·z59ÔL¼!va>,8,8.ÿa=Í@Å>ÄÝ>.Õ9?.,r>F4>Èò+?H¸79£cý½¢ñî:d{§:6?ð|a>=78=78.ÿa=Ëx»?#?é¨?RÊ?í;?cs?.ü9?`?9«¨?y¿:s:FW{?ìa>úA8úA8.ÿa=î>ê>MB?Óò³>ÔO>Á0?Ð¸vA9¼¾:lTQ:í¦*?ªa>·L8·L8.ÿa=Ý?d?1;?]?¨¼?{Çq?99®94%Ç>¼m;Lâ
;ATV?a>tW8tW8.ÿa=¶'?cý¨>_BN? â>ß×>ô³=?HÃ«¸ò·|9<þ-¾p9eÊ9¬é>¯a>0b80b8.ÿa=<Åe?ä?ÙU`?òZ?¼?OO?äþ_9%>9â9?(
7;)dû:5e:?
a>íl8íl8.ÿa=êõÿ<qÃ<»¢'?Jû;x×½;n)?*±Z¹ f¾7LÀN-9ãt9åÜ´>Û a>ªw8ªw8.ÿa=I,º?¬?sã ?²Ü?e,5?p×?5*¤;±ñ7;yd?UK;x :¢?;ªa>g8g8.ÿa=6î>>GE?y¤?Ð>F>?y0ó8D9U>Sl:à¨9:#?J¹a>$8$8.ÿa=Äè4?­Wë>ïÉD?ö+?Ð
ò>t5?n"­6Ko9«<¨:ÍÖi:ó?½a>à8à8.ÿa=fìÄ>8O>}7? e>ç*>Æ,?oå¸*®8á'¿?`9¢39j3Î>ÝÅa>¢8¢8.ÿa=?"9?Í÷é>7J?²J?øÜ¾>&I?ÐÆZ:µZõ9äDd? 1;ýÖ:DúS?7Úa>Z­8Z­8.ÿa=¬p
?Ö¸>ÓäC?îè>k	 >yM:?Ã9nýÉ9O®F>
ï;:,Ù:>´"?áa>¸8¸8.ÿa=¼râ>ä>Ð¼S?T§ß>x÷>Å7?g¸ßî?9aÔ½¦ÍÁ9x¾9ª=?¤øa>ÓÂ8ÓÂ8.ÿa=Á(?+n°>D?æn>°Þ)>ú¸3?lÊ6æÏ?9è<êª:Ø89:ÅÕ>
b>Í8Í8.ÿa=;Õ>å>D?¡å~>w7>³Õ1?¹9Ê¸9³V&¾¯5ø9j[·9çE-?¬b>MØ8MØ8.ÿa=6G?ä>GIP?üM(?pHè>=}9?=²89þ»ª9w>¤»l<÷i<VH??³*b>
ã8
ã8.ÿa=[6>ß¬=]d?LaG>WN>/\B?CD%8­>9×>k<Ø|·;+V?î-b>Çí8Çí8.ÿa=QÄ»>³w>(B?]>_¯S>+Ü4?çþw¹µz79"-¿¹Æp;Æi5;â)?éHb>ø8ø8.ÿa=F>nSQ>ÒÇ7??Ó>JÚU>?^-?ÆºD=ÍÎñ<ªFP?HÍ;p;x5?aqb>@ 8@ 8.ÿa=¯å>gý>ë;?wHº>Yö>é.?oSü¸{C9üÔ¾Üp:":Uå>ù{b>ý
 8ý
 8.ÿa=ÄöR?H½>9©?v?oT?	!?W Ñ8ªF9t%>ò	:Ú¾9Ò8?;|b>º 8º 8.ÿa=Ö>Ek>ñpi?AHõ>I>P?289|>lü9#º9zô>b>v# 8v# 8.ÿa=ên?·Ú>q@?¾Ú?Øa?¸?lh9Ï/98ìÕ>ßëb:²:;ÐF?)b>3. 83. 8.ÿa=ú>!>6L?ç°>áWM>e:?U¹ÜN_9î/±¾µ¹:Â:g:ð_M?_¦b>ð8 8ð8 8.ÿa=Tj[?ô@¾>?ZÜ?íul?ën?~¼:D:~û>n­#;Ñ¹:Ãa?Û¨b>­C 8­C 8.ÿa=jko?T?ÖÏU?ïÇ?ýÃ>hH?¼BÜ8
9£P>T;8³:rH?±b>jN 8jN 8.ÿa=äq>¶)>1ÝN?ME?!ÿ÷>««K?Ö<ùo<Pàd?xì9å}9;¼B?cÒb>&Y 8&Y 8.ÿa=õë>Î2>8W?§Òs?]?FD?sg=½=¾2a?Î×;¤Ì:Ê4D?×b>ãc 8ãc 8.ÿa=ñ¡?í³>VM?jÁÊ>-R>Ñó8?»Í¸©8|ù¾øÐÚ: þ:Ø??«Þb> n 8 n 8.ÿa=7Á(?ÕÚ>ÆjE?»h>åçN>&5?sfÓ8t$9@ï¤>x2:Ü1:.ÝS? ób>]y 8]y 8.ÿa=/??þ¥>©R?7Óá>¬\>Ý8?,3Ø¸Þy
9ØÇ¾©Û9§¶ì9§xí>9öb> 8 8.ÿa=\ðX=A
=ØH?mTæ=öv=
;;?ý2$:»ì
:Ê?Y7;+ò:1A?íc>Ö 8Ö 8.ÿa=e?T^°>ÓA?Ã¨>Hêo>4?]U%¹^Bâ8×;¿¤C9Z­E9]ý>!c> 8 8.ÿa=/µÍ>§®>¤@?8>êY>]S0?í*8ãÂ9ø`=;âT±:R?:?Cc>P¤ 8P¤ 8.ÿa=Õm[?vVÀ>v?aÌ%?:?³>ïÊl?°X4Ç9¦âî9Ä;Ò®r;ÓÛN?Ùc>
¯ 8
¯ 8.ÿa=î¥?J©E?ìxM?¼è>?ê
ì>I
O?ÊT9¤¸9Òô>Éá:­ó91?£,c>É¹ 8É¹ 8.ÿa=³¾?á±>^ÿ=?>õâ>øß¡>£v3?6nÁ7þf¬9Å=Â9FÀ98Z?62c>Ä 8Ä 8.ÿa=ðp?lÛ?³ßE?c?S²>¨Û<?°s8è/À9ºê¡=tïë8D	9TÜ>2c>CÏ 8CÏ 8.ÿa=õ2«?
?u«?æ³°?ÿ¶?l$?Dá9©°9)S#?wr+;¦:u?µ=c>Ú 8Ú 8/Lf=»÷Ö>$ª>¥Ù7?h>@{F>é&?n#6,ñ
9Qn<O0;Káä:`®?´>c>¼ä 8¼ä 8/Lf=.°º>z>~¼>?n>æN>§Á,?),¹ë+±8ñx¿gM 9Y9>2Dc>yï 8yï 8/Lf=ÞæÚ>¯¥>Å7G?âÂ>u¥>0?Ûl7¹ae9|ÿÌ¾Î;:|:éà3?DOc>6ú 86ú 8/Lf=ý>Q=>\©L?6x>JiK>Ï<?ãl\77/9f¾<ÓG:Ö
:y:!?Þmc>ó!8ó!8/Lf=ï¶?"®7?cö~?Vv ?|??áGl9
Ñ9T>±3:Ð7:¨Bú>lpc>°!8°!8/Lf=µhÆ>w_>Âÿ<?o´>
>;¨3?#u¹dIV9¡ ¿JØ:(¾:KÃ1?c>l!8l!8/Lf=dI´?ä2?Î§?-v?F¸å>#^?hM9Ü±9t>$;:¼@:Â(?Õc>)%!8)%!8/Lf=ì×
?
Ä´>4¡D?ñÍ÷>®>¤:6?àôù8Ð9­I> :±æ@:¶=E?·c>æ/!8æ/!8/Lf=
?|ì²>NE?ß°í>·- >Ôð=?qÔ7V9¸Øq<|Ï39ø«9
~±>«c>£:!8£:!8/Lf=9G=QÓ<)m-?qo<G·I<·?h
¸K9Fà½©ä8pÖ894ô>]Äc>_E!8_E!8/Lf=í6Ç>Þ>¿g;?­$Ð>>ôý3?¹ÓÝh9BI¢¾ÞP:Ó7:ð»5?Äc>P!8P!8/Lf=òü< 
µ<2?oP<Ìà;B6?ù=k·Ù9LÆ¼?=¦¸7}9G(¾®Çc>ÙZ!8ÙZ!8/Lf=ò£û>@§¢>DF?À.>zO> 8?"¸tw9+¨½Åª:lÌ9¨=?rôc>e!8e!8/Lf=dñ>­§>¥üC?¹q>ae> Õ0?Â#¹²8J~k¿?Ì;æ¢:=hJ?d>Sp!8Sp!8/Lf=Yis?ü>æ.w??½4?Ä`Ã>³Ñl?e8®79gO¹=ÊÚ;xíE;*?$d>{!8{!8/Lf=7?Æª>ÅQ?W>Á2>=?`Ð¹'F>9|	´¾|¼5::(ÿ9+V6?&d>Ì!8Ì!8/Lf=¼?}ì¿>vG?³>FN>½26?6AÀ¸ ò9ó[¶¾ôa9ûÓ>9¸K?7d>!8!8/Lf=yE&?Ìµ>#k?Âþ>ÿ¤>ËpE?sª¹8¢ø	9i?¬>lèÜ9'=9{?Ad>F!8F!8/Lf=Y}?¥?/¨^?Ò÷î>L>¬£P?ìµ¸y'8±¢u¾^c,:w¾ý9»ë-?KRd>¦!8¦!8/Lf=òÅ>ìN>;@?>,Þ@>RÝ3?(2¶Ò»8Æ_°¼»þ'<¨ÉÚ;|D?¬Wd>¿°!8¿°!8/Lf=/Râ>MS>ÆNC?B7>æ$T>a</?éS¦¸Øß59üj¾èôT:©}:Èp0?x\d>|»!8|»!8/Lf=|îz?Mðá>¼(?z?·?-M?½»9j¡Z9çÓ[?ð[;7;¿UO?_dd>9Æ!89Æ!8/Lf=Î¨>²X>çlG?û><ÐS>ðä8?
SH¸#ï`9Êýã½5:A¿:aÈ*?`fd>öÐ!8öÐ!8/Lf=ÙÂ?®Ð>´D?¯	ó>ÚS¦>;?}¸kÇ8w
Å¾ÿ	$:':?ejd>²Û!8²Û!8/Lf=þ?Ôôû>/?Ñ?kU?Ås?J¥9å94V?=-;9×»:àl?md>oæ!8oæ!8/Lf=%.?÷{¡>S?;Á0?%¡¯>öÑ?
¸²"9Ëe¾9ò¨}9#ð?>|d>,ñ!8,ñ!8/Lf=ÿ?W>E?ïÒ?z¿>ïyb?Zí80A9\>i>)YÒ;-äX;ôFx?Ád>éû!8éû!8/Lf=N?¹>®4?4^?G4ì>ôÓp?Ææ8P9e}>Ïe:*:F
?³Òd>¥"8¥"8/Lf=bÿ>­­>Á`<?)>ïÒD>¿.?V1D¹4\9Eä¾"J9¡9©>Õd>b"8b"8/Lf=¤ô<!Q³<O.?91$;åè:À4?èÓ¹Õ_ 8hÌà¿á(¸É
9ºÐ¾iéd>"8"8/Lf=Ì?*x§>×F?9ÇÊ>Àe>Tß8??HÍ¸²9¨¾DQ:[)Ó9§³}?þd>Ü&"8Ü&"8/Lf=)¨>ÿäR>C L?¢,?
ÿò>R5?ÌÍ48U[Y9ÑòÔ=Eï:Ì:1(?~e>1"81"8/Lf=Që>ÅÁ>*>M?6+ >/$_>#Á7?Ã£8eè8´³>Ýa9;Ûð:P¤E?s!e>U<"8U<"8/Lf=¼ï?%f_?Õ???zõ?¶z?¦8¤9Þ=§V	:´ô9"?±!e>G"8G"8/Lf= =Ë<@8?z¼%<Ñgú;fp)?M»o¹U29êa,¿¸j·VJ9®­È¼.e>ÏQ"8ÏQ"8/Lf=úQ?iÎ>\1=?`>G1g>C.?"<&¹õ9ø¾dä;Ôâ;Á×6?ÙAe>\"8\"8/Lf=#°=?ÄÊ>g¥?È}y?í)?¡q?ÃÒ9G+Ñ9¨ß?hÿQ:¤:È/L?ÿEe>Hg"8Hg"8/Lf=gb?ØZ?äeD?l?SÝ>@>7?@ùH¸Üö9]xÁ½Ã³=Md <?O?Re>r"8r"8/Lf=+ù>>PN?@Ä²>pq>­Ì=?§¹A8ì	v9É=ÈC:«N:uí?ÕRe>Â|"8Â|"8/Lf=RÊ<2<ñG+?j±Ì<Îu¢<OF!?Ü»8;¡9ïs«>lùS·¶Ð8þPÆ½£`e>"8"8/Lf=Á?X7?~¸n?CI?dïÝ>Û'h?¨¢9ÞÏ®9½3î>²Þ:gýñ9¶T?ºte><"8<"8/Lf=Åß)?yÂ§>?0X?î>Ög?4X9íE9æ>peÌ98J9k?/?õe>ø"8ø"8/Lf=itÂ>(ÿ><?ð>ØP>kÿ,?¨5·¢O9qp½9òà:©:WÓ)?Û£e>µ§"8µ§"8/Lf=Kñ$=&ùï<Võ/?»MA<è<%?[y¹Ó¦9l´¿¾_ù ¸¤á8e
¿u·e>r²"8r²"8/Lf=|òØ>k1>s@?xÅµ>y>w5?ÐÔ8j=9H>áÐ9
:»Á>»e>/½"8/½"8/Lf={%=ùÅà<Í<?ÏPh=êÃ,=É,?Ï: 3]:¢¥ ?#<DbÝ;Z7?^Äe>ìÇ"8ìÇ"8/Lf=<â>ø>Ô=?C>=>Î,?öSâ8ÿ·8³8?]9F{Ñ9´¶>¦Èe>¨Ò"8¨Ò"8/Lf=Ä"?J¾>c%7?jeP>ë>Ú,?808Z79LA>¼S:kÊ:®·ï>]Ëe>eÝ"8eÝ"8/Lf=~C­=Øy=`1?V+<Ôt<±!?vÛ¸æÒ}9¶W]¾óö·èm^9H½Òe>"è"8"è"8/Lf=?½>Ké?}×>ú}G>ïH?´.69Z;Z :²:î5ç>Óåe>ßò"8ßò"8/Lf=©º¦?ëãS?pI?à«?Ã«>uF?¢ò8Áµl91>m¯8P09Õ½}>6ìe>ý"8ý"8/Lf=a!??GÏ>Ák?ÅX?¦ì¥>j[?Ì7vn9Ï=8ð,9ÿR>=òe>X#8X#8/Lf=õz=?­Üê>«N?øk?U?½éG?6 y9gÉ9s¥>¬E;©ØØ:]i?­f>#8#8/Lf=ñª?¢o?}\?1e>?
)Å>O7w?0ãÀ9×[9}ë?`Ñ:Êß-:TO?F
f>Ò#8Ò#8/Lf=W/?Ù>DN?ýxÞ>_î>ê÷L?Üù47s{9W@¸<2ôÛ8;9ä$>.f>(#8(#8/Lf=iÑL?$:â>ùÅg?{-W?Ùn? D?K7l59Ñát<¡.Ï; {;Å8S?f>K3#8K3#8/Lf=Ñº>n|>u=?QË>ð,>u.?tÞº8j,8'?ôG:b(:|Ý?Z+f>>#8>#8/Lf=M/&?ºDÎ>@N?/ß#?ËëÜ>fä=?ðä¥¸§9
&¾ -¯:b*L:¦[?¢Mf>ÅH#8ÅH#8/Lf=ÌYÏ<x<%4+?¥1N=##,=S?,+ù·þ9âV½DÂ8fb9Æ=Qf>S#8S#8/Lf=®>²h>Ð@?YE>
N>¸¼5?5¯ö7òC9%¡==»9ºU:b|¶>Sf>>^#8>^#8/Lf=ã¼=è=üä9?]B<Nüä;W+?'Ñ¸¸¦9V]:¾o·Z~9®½{uf>ûh#8ûh#8/Lf=ü+°<èÊ<
i,?íÎV<vT7<aú?ÑLÞ¸}ãe9­w¾·¨¹°>9Æv·¾àf>¸s#8¸s#8/Lf=»N»<j×<Ø'?{=Ûaà<!#?Bc7ïT!9Kê|=Ô%9*ÐE9jÖ>Óf>u~#8u~#8/Lf=r=m_=´Ñ/?]08>¬8>aÅ%?\E819¨ä!>W¿;}Þ;¢6?Îf>2#82#8/Lf=£I?!3®>")?.=?éi¹>a}?:Ý§9®Ø½9[â>½û:hNÒ9ªA?àf>î#8î#8/Lf=:)À?Ð³(?Ì?°@0A?8Û«?íÌ:9SÍj?=;4é:à,O?­f>«#8«#8/Lf=©ÄÅ<wê<¥ý)?EVÆ<>Y<ex-?ºÇ¸áÉ©9ûÜg½Ìu×9ÍjÔ9jÕ?R¡f>h©#8h©#8/Lf=Ö7?vþ>rT?U7B?è¾>zm?×2Ó8çC¶9²Q>F!B:b	¸9"?8Äf>%´#8%´#8/Lf=í´>v>Ea;?ÅkV>¨5>^z-?Z¹Oýª8ßa@¿av95øc9ûr
?×Çf>á¾#8á¾#8/Lf=h@?¢å>QÐZ?ð`{>Y'>Ç¢@?eU¹úÍ
9ÁÈD¿ð:2¨$:î>Èf>É#8É#8/Lf=ëB?ä\±>ðS?Ï(?êúÕ>UõI?Ä@\9ò¢¢9X­>±:ö¡.:ét<?ÊÊf>[Ô#8[Ô#8/Lf=@È?Uí?Ïp?ö?öç?²,90Á9YD>Ó ì:×ßI:4	?áËf>ß#8ß#8/Lf=<}Ý>d1>DS? &>cÙX>çA1?¨ãW¸F§²8­­¾³fä9z Ô9óÑ	?áÑf>Õé#8Õé#8/Lf=_?.Ì±>
<?ôßÄ>öà>Å1?|Ò7ÙqF9²>=l;v(;^E`?°Óf>ô#8ô#8/Lf=Lß!?EmÌ>­µJ?¯f§>øèk>*¨5?=ú¸âz9V¢¾JLB:ìã9e;Z?'Ûf>Nÿ#8Nÿ#8/Lf=Çõ?úT­>}åB?N'ñ>0ã­>ß1?È 8`¿9ùV={=:èü%:Í?àf>
$8
$8/Lf=KÓ>ò>wkH?çX¥>(m>32?ºæÄ¸x³9Þn¾::ý:á?ãf>È$8È$8/Lf=1ÚX?#ô>7cc?9ù?Þ·>¿ÆV?ê;:ÑÄ9Wu?@o;È:n=?îf>$8$8/Lf=^"?«Ã>Õ
U?öÞ»>ë¿|>tI>?}7FV9d=¿öê:Õ7:¸éJ?jÿf>A*$8A*$8/Lf=ÝÚ\>|Æ>5P?)è~>dæ+>üÎ=?(4¹tÕ½8Çór¿j%-9ðF¤9é>g>þ4$8þ4$8/Lf=r	? ¸>2=;?2´ä>ë5©>-?Ò8¹JÕ§9ô¾9ç9¿só>	g>»?$8»?$8/Lf=uøí>d>¬äK?d¡¢>ÇK]>h"<?ê¸j~9)ÿæ½+§9È?9Øa?Ü6g>xJ$8xJ$8/Lf=µVk?Ò
?ÅþX??|¸>MÔW?Õ)8 Ð9Xô>#Tr:ha:"e?i7g>4U$84U$8/Lf=Q-?æ>óò??8Ú>Í?HÑ'9<9é>YF;¡K¢:hÅq?ÞBg>ñ_$8ñ_$8/Lf=£'?Éè>·Z8? u?PÊ>Z}1?à'¶íHQ9êüÌ».ãç9ø9¿Æ@?Cg>®j$8®j$8/Lf=àX?;?ö[P?4V?»>àI?hQ91Ð9<ö>I¤:OÅø9_?Hg>ku$8ku$8/Lf=#?%Ì>¿E?zcß>>ZtF?b³³¸b|®9VÓ¾ýª®;-k;P">?Tg>'$8'$8/Lf=RL?Ù±>
?ÍÇ?.k;?ê?N:X:H?Sj:^X:xëc?`g>ä$8ä$8/Lf=á±æ>¼÷>w±K?îxî>³§>L6?¨u#9ò9èÓ,>ú°:Ò>>:ÃQ?ópg>¡$8¡$8/Lf=,&?®2¦>I?ÀZE?Cë>HÀV?u^m9e#9cÎ9?Ëô;Ñi¢:Â-^?¤rg>^ $8^ $8/Lf=At
??P¶>W F?ìx>ßÌ*>1Ü9?ÃÃ8®ö8O(>]§:Ä]>:C5?Æ»g>«$8«$8/Lf=E?"Üê>ñ]W?\`ë>¬>`L@?Íè·RÊ9½jÖ:üî9âo?EÆg>×µ$8×µ$8/Lf=Üñ?Â?Ss?¶á@?dÈ>Þ7v?{´8µN°9¢fÉ=êÿ:éOE:qs0?ØÇg>À$8À$8/Lf=Sq?\g?·Q?Tý>N>¯(O?4 Õ9(^Ä9jì
?|[;!:?ìd?´Ég>QË$8QË$8/Lf=5h^?zø>¨#e?×&è>cþ>.ÏO?¶4è·~±9KP½ytM:a:r×7?¾Íg>Ö$8Ö$8/Lf=f§<?ì>A0L?äp
?ô¾>&=?æät9NÁ9)¢>ùG<ð4<¨Ãa?×g>Êà$8Êà$8/Lf=¤Û¿>O}>yåA?1æ>©E>¤2?]Ã8æ
9 G±>{È;û;Ri-?ÖÝg>ë$8ë$8/Lf=ÿ?ù­>ôI??Þ¿Í>
$>ç:?Tj9£\Ô96>R Þ8gÇ9è>h>Dö$8Dö$8/Lf=q~=Î1+=b>?n>Ø%Ö=ë1?ë]:O©:'©m?L;y>ä:1?ë h>%8%8/Lf=õãË<fy<°,2?jèÎ;Ê;5,?`¸º;9¥N¾:
á¸¼ô¶8_q¿&h>¾%8¾%8/Lf=
~h?ï?[Q?ê>Þx>ÆI?ÁÔ;ûµ-;pU?eí:a±:+?:h>z%8z%8/Lf=c^¡?4%?n"?PmÏ?×þ;?õ:?ä?
=§<ÜÐS?'¶:u­:(Ó?vQh>7!%87!%8/Lf=F?dWí>IªU?çJ?dí6?¼>?*9´µ95p>k;ë#:ßõo?ÀWh>ô+%8ô+%8/Lf=ÿX?âïÁ>>?îù>ï¼Z>4ã8?ÈyµkÉÛ9;ùºtû¾:o´:M+?¾]h>±6%8±6%8/Lf=l\?#å¬>ûC?O´>m/}>ÉP6?ÀÔö¸_Qã8×ü
¿ttÚ9°:Ä;Ö>Ï_h>mA%8mA%8/Lf=J¾ä>ã>¬O?S]Ä>´>ê3?Í6Üd9ÔJ#< ¦95M®9é¶ô>ãah>*L%8*L%8/Lf=G?ø·>&FT?Íñ×>ó$>ÝO?Yò8Îþ"9Ú[s>Ù;úN;À??§dh>çV%8çV%8/Lf=´u8?oÙì>Ú_G?q?§;£>pI?sGT8i9A>l8°²(9ãl>Rkh>¤a%8¤a%8/Lf=&ü>¢¦ >6çH?©õê>Ôô£>n7?áG®8NH9
v^>3¿#9É*±9´l>$h>al%8al%8/Lf=£K?SFÄ>åp?gý>ÑL>v~?H989(>,¢:mNq:+é+?Øh>w%8w%8/Lf==?*}ö>º?«£?h0?¸{?:¼Ç9Pi?%&ª;6 S;MPN?±h>Ú%8Ú%8/Lf=ý®Â>b¤>7¶A?Ä¯>äQ>Öä6?À|:¹K» 9Â¾Ä:Ô:+c÷>ú½h>%8%8/Lf=Wnf=ã<ä?¬¾>ðY>^`?CÖõ:dã:êXS?ò¨<]F<ÂÖX?-Äh>T%8T%8/Lf=#É?µ+°>¦ÜC?¢²>Í½I>¡1,?ÊE8
9î°2>Ë9&s90Z:?}õh>¢%8¢%8/Lf=£¼ö>ß¶>"L?B®¥>HV>oïE?K·+9Ý9½(Yà8æR}9å·b>[ùh>Í¬%8Í¬%8/Lf=ý.Ù>þÐ~>?1Z?Hk>WI>+a7?¼¢9KI`9Ca>&²½8pfi9]P>äi>·%8·%8/Lf=b
>=-cl?Y±S?Cô>,Ý]?Jg=Áä=gS?Ñe<ã¤;k?i>GÂ%8GÂ%8/Lf=½=È@¿<-?ìS=µh=¬,#?¦t¹¡¼U9:¨¾s¸Ñ99¶£C¾i>Í%8Í%8/Lf=7£¡>}ÝM>cI?8fÿ>ØÏ¬>ñ+=?èú;*î7;#R?ãO:âC:YÝ>Hi>À×%8À×%8/Lf=ó>n>0ÁF?R.ë>»>½N?)û9¥]Ô9{>hk:¨9Úªf?¿!i>}â%8}â%8/Lf=ºÃ='#=,?êW=l+=Êî ?Èè§¸ÃsI9æ_U¾~äÔ8rà9ÚF8>h'i>:í%8:í%8/Lf=e°ã>>V@?P>ëòe>\1?UÃÛ7S9ÉK=êEP:ïP:7)?é;i>÷÷%8÷÷%8/Lf=HJ?*¦>T?µD?ÐÅ>ÖQ~?Ú9²9Cþ>¨¨T:ÞTã9zo?øFi>³&8³&8/Lf=pVx>Ë>ÄìF? [Ã>Þ>M2<?ä¼·N¤9Ê]½6W;ß¿:-H?Yi>p
&8p
&8/Lf=FC>6Y*>;JT?4:?Ïc§>=*G?ksR=afø<ÌãX?¶l=p=x8S?ri>-&8-&8/Lf=¬`?û¶¦>³V?Ú¹Ì>Æ>ÄM?Û·8W¹96ý=ñN£9n9®Ö?×i>ê"&8ê"&8/Lf=Ï#*?=»>5Ýh?1v¶>Ów>¹=?DHâ8+/9fP>LöÜ9ÏzÂ9n?i>§-&8§-&8/Lf=µ1>+õ=)\9?ºiÖ>½>",?~Ó~7ûyw9(Í=vH:i:·?i>c8&8c8&8/Lf=U< >ó]>"Ñ8?××?»¶à>!C/?c9K	9ÂÆù>ò°88A9Ój>$i> C&8 C&8/Lf=È#A?§¿>Dþ?×=?îçÙ>P¥^?zyx9Y9½ó>yTÎ9¿09>l?§i>ÝM&8ÝM&8/Lf=¨sÐ>{>:?y«>ûut>3?:º8¦9w=Ïî8"r³9×¤½=®i>X&8X&8/Lf=ù¯Ò<´<$/?6¥P=q%=xO!?ßÂ9¹@¿9!Qx¾2W¢¶þ28G½¯i>Wc&8Wc&8/Lf='n&?(>(Y¦?]St?2?Ë3p?ë9jã¬9ÇV>V9*:ukØ9[I?×i>n&8n&8/Lf=úø>$á>
®O?ÐFË>ù>Ù;?|8<¼9êM>Í:ËÏh:µ8*?såi>Ðx&8Ðx&8/Lf=ÿ2?±Çá>ïiJ?DÒØ>+>eb6?»Ó¸g¦9aÞ"¾ªÐ
:r:æû>Rõi>&8&8/Lf=«½?øª>õÂB?Ï#­>í9t>|5?4^ú8ÆR9$<>8¿k:ÔH:"J?²õi>J&8J&8/Lf=1:?Z>ü±?¢?È¦>ùW?O!º8ã29n.>¤Ç;½y;·ÌL?tÿi>&8&8/Lf=Ô]K>ìÒ>ä¦??Àv>úo_>-?È«F=:÷<ÉÏM?=¿Õ<ÙE:?j>Ã£&8Ã£&8/Lf='W?¨ZÏ>aÐ?ä¾?ü¢?Ýh?Z@ï9ÈÌ~9Ó`p?°?µ9tÔ[9%S?òj>®&8®&8/Lf=%Ú>è¤>å¹J?l}?¡³>°8?2«8Èã9YJ>j¹`:jË:½óC?àj>=¹&8=¹&8ûËn=Ó-ï>q>ÔH?§>LWG>/¶>?n¸z9Íð¾}9Y9`-?i2j>úÃ&8úÃ&8ûËn=æu?Z+®>]Á??ÐÝ>Ò7>#ë6?Â8)R|9åí=%kv:§ :UD?R6j>¶Î&8¶Î&8ûËn=Ïá<}Â¥<FÊ-?û;Ôë;âl?l×·*9_$Æ½üµ¸±ð8÷
Â¾;>j>sÙ&8sÙ&8ûËn=.E$?åÇ>}OS?³¦Ç>H>k8? pæ7;y9<`l=Û9*Ê9W*«>Kj>0ä&80ä&8ûËn=C*%>éÛÜ=Ðq??²y,?GÞ>øÇF?IêU=z~ò<SÔa?:´õ+:bA?T\j>íî&8íî&8ûËn=ëæ>ì>gÒ8?Ú1\>Ñ">0-?C9m29'?ë>õá:Nø²9I?`j>©ù&8©ù&8ûËn=Äã?°«>%F?É:`>¡$>úV.?úÖ·Ïxg9jVm½%v
;°:ðÃH?cj>f'8f'8ûËn=?¤¢>L«I?Â[Ï>x~>B;?8B¨84ÅG9cW>â::g:¡?Ùkj>#'8#'8ûËn=Éñ?¥©«>á²P?í!>>Ïô>«­5?ë¸å¹F9ãp¾Õ8L9½ÉË9ÇE>¿rj>à'8à'8ûËn=y0?' Ö>t|R?µ&?2óÎ>8?uÊ)¹"ý99g´é¾`9ßà`9Qà*?Ö{j>$'8$'8ûËn=)b?8?"4p?÷æ?òn?yzv?w99d1÷>-;\Ã:úf?±j>Y/'8Y/'8ûËn=[¿Í?FÿT?bIw?åz?T<?Òßn?É8sË9Ã\>jY: ìß9ÈP/?j>:'8:'8ûËn=òµ?9ð>?Q;?ÚG®>J}>ú$0?Ca9Y´9 é;>­²#:p6:uU?¿§j>ÓD'8ÓD'8ûËn=sÌ><[>Ûûn?¢=ï>>HïY?Qî,¹´þÜ8¡RH¿,`Ö<.ß_<$u?¾j>O'8O'8ûËn=W+Ù>Çq>,íE?!È>¢<I>Õ3?,s@9è¦9Ü>J~4:k:M5)?1Þj>LZ'8LZ'8ûËn=éþ>©£>Í­M??>k9>½7?v¸9ç¾}h<:!:u?
áj>	e'8	e'8ûËn=T1?¿ Ô>­5U?"ã>Z> @?
­!7.Î79¼-á<@:×­ò9°%K?¥ãj>Æo'8Æo'8ûËn=5wm?PÕÎ>õ?Gpd?Vá>ÞÂ?¦¢9òz¡9¿Ù?üÞ9_9åe?äj>z'8z'8ûËn=?^8>IÛ=
<W?x¶,?j+Ý>}éG?ßÒ9âØ9xûø>G¾[:?Ò:,G>?_æj>@'8@'8ûËn=¤µ=Æi=%éF? µ=UñH=Ï5?3··3-}9jª9½|£·9©0@9üt?õj>ü'8ü'8ûËn=ò Õ>Ó>XÍ@?x	£>Yk>^.1?ZØ¸¦¹C9B¾B9M+:9ïÌ?½õj>¹'8¹'8ûËn= V?À,>«W?6¯>5Zn>/<?â¼D8`9MÑà=ü	;cdÔ:"%?öj>v¥'8v¥'8ûËn=-ë@?ÃP¨>Ìµ?ëÙ>?d >P¦?t79÷õf=åJ<}íî;³Y?7öj>3°'83°'8ûËn=vKR?´¸>TÁ«?	 ?E¶?½¸z?"ñt9XÁ9m}Å>ÀK;:N É?Øøj>ïº'8ïº'8ûËn=

1?÷à>ÒyI?¥É÷>º(«>\N9?­A¹òC9í=ü¾W^h9öîz9kí>/k>¬Å'8¬Å'8ûËn=F_?R8Ë>¡?Ëã?hÛ|?g f?f=ó=j[?H¡È:9u:rQ?mk>iÐ'8iÐ'8ûËn=;Ú?L m?Kk?¦Û?C?ìP?ËÀ9¢§9??4¨r;Å5	;x^b?/"k>&Û'8&Û'8ûËn=+?u½><rO?(NÑ>Vû>Ã_;?ä­(8A o94´=ª}:½::
.?ý:k>ãå'8ãå'8ûËn=7Z8?¨~ó>üÑA?2À>^R>©r3?¤¹úä69MØ¾É4:í}:xÞ?]k>ð'8ð'8ûËn=Ñ=óÙ<LR2?Å©<E­y<±.?¹@Ø¸"æ&9ÜÙ¥¾;·9 M99?´nk>\û'8\û'8ûËn=©>
![>¨8?þwS>æ>¿.?À²7Ãc9_/=½º:¢xo: G?Epk>(8(8ûËn=F­!=Bê<¶É0?G<y<TºH<«î?ôR#6o6S9êôÅ;ãàF9ìÆg8È©Û?®yk>Ö(8Ö(8ûËn=¶u'?Ñ¢Ì>~Q?§õ>8ð >qñB?$º8"ª9¨Úü=¹MW:Â:xü/?k>(8(8ûËn=ÓL?îÈ>A?ª>Á}v>1?ò¸AÉ9ÏÀ¾ n:G|$:áèq?k>O&(8O&(8ûËn=ûRj?SÏÙ>v´?óÍw?ûæ>Ü?Ý9²Y@9®?¬áX:*,Ã9È<?¶¦k>1(81(8ûËn=q?ô>ok|?ÃQ"?D½>X[?½38oo9¬£=eI9Ù¤9ª>Ô¶k>É;(8É;(8ûËn=w*?Þ>nD?æ2?<G«>??ÿ¹TàJ9L^Ç¾89+ªk9}Ù§>|Ák>F(8F(8ûËn=àá>>ZKG?^>WB>t8?im·Ú$~9z%ï¼þ{V9 9üy«>?ék>BQ(8BQ(8ûËn=¯&?ö
>D?Èb?(<×>]g?ZËè7Bõ¯9iX)=Ìc:¯l(:¤-?Túk>ÿ[(8ÿ[(8ûËn=´>Ô>v>¬¸;?^ø>f÷Ö=ûg1?Á¼Â¸W¢69{¾óý¢9(ÚV9-5B?|þk>¼f(8¼f(8ûËn=0?'À°>íÓE?Ó×C>¬>ft<?àgg¹¯º8a.¿P
;6"Ô:ê&?~l>yq(8yq(8ûËn=J²?>¥r?t?(X¢>è[?Â#ä9²(Ë93½?5?~:I:¬æS?¦+l>5|(85|(8ûËn=(c4?¬Ý>¯sP?<7ß>H>¢ýA?¢|¸IÁû8¸¾fcv9;ZV9N!?/l>ò(8ò(8ûËn=×>Þ3/>K]c?1üÖ>>ÎÖ;?Üç}7@9L¶\=BÔí<Ü}<(i]?7l>¯(8¯(8ûËn=A/Z?$ëÍ>é?_+?Ýi?"ef?z¸88þ8k9	É=9ÐÖ:³x:Ö¡]?YHl>l(8l(8ûËn=ÖÂú>Aw>{Ð?ägI?	Aî>>hX?%Ê8iã9Wíã=áêÞ9«Ô:/ÆÛ>³Hl>)§(8)§(8ûËn=f:?üø½>ý-Q?-?»­>Jà<?!Î¸6ª49
¾0´«:kSB:Ç2b?}Ol>å±(8å±(8ûËn=y8?äå>*çM?nTù>kµ>Àé/?3û$¹TÖé824¿=!:IåB:4?bQl>¢¼(8¢¼(8ûËn=Lø>Yñ¢>µÞB?Ë5|>_V5>Ö2?v*·Ão99(ÉI½Z®Û9o9¾j?§yl>_Ç(8_Ç(8ûËn=Ür
?XPµ>[zC?C.ÿ>ÁP²>-7?"ðé·íí8ôü½Ç;;N3?¡l>Ò(8Ò(8ûËn=+q?M?E"w?E£&?pH±>Î p?q^8ô9äóÀ=iC;& :^?4´l>ØÜ(8ØÜ(8ûËn=JQH?ÏãÇ>F?0|6?%Ã>Ho?¾Ó94$X9?`³%:µ·Â9ÊÙY?"ºl>ç(8ç(8ûËn=l°?ØÇ>^8?µ>ãå>ß2?îh¹ R9þ
¿éXZ:L!g:×ñ>}½l>Rò(8Rò(8ûËn=lñ>8³>ôÖG?g½>Òk>Kã<?kP¹¢o`9)À%¿üÉe:¥>:²»?°ðl>ý(8ý(8ûËn=Zb%?ë¢>q:?iý?Ðå©>`?àÎW9ûr^9z[ø>:;/û/;zX??0ñl>Ì)8Ì)8ûËn=Ùñê>ûp>T?5%?^;Ã>.¡X?|\¸ã_9mvü½Ñl<ÿ;õ)s?/ÿl>)8)8ûËn=§?½§?×;?×Uj?JÄ>MÏ?¬íl:b:°y??ÛÇ:]6:G?Æm>E)8E)8ûËn=©?Êõ>Î?ßc?÷>k?£°9DU±9:ûÚ>!
à9Zº39	?m>()8()8ûËn=¯\É>*>e=?gx?>|5>8Ì.?Ã¸¯39Ïd¾ÌÈ:ÔÕ«:`?§m>¿2)8¿2)8ûËn=ý?«Ê¹>qfF?ÇH>da>21?ãb¸t¿L9£K
¾v\Ø9:»9w´?E	m>{=)8{=)8ûËn=èªÂ=¾o=ºm1?=­<Ov<r"?þû¸â299 Û¾Æ7 ý8§=¨	m>8H)88H)8ûËn=°ê?=>¥?­M?Í?ñ0H? lo5ìj9åÁG;Y¤S;Øa;
S?2m>õR)8õR)8ûËn=Ç À>(j>yR?®z±>Än>1J>?`.9
;·9ôôs>
­<7O<á	V?Ym>²])8²])8ûËn=ÌÜÂ<«û<°Û*?Ý{q<ò@<Bø ?·°¹|
9U£¿pðX¸Â9O\T¾
m>oh)8oh)8ûËn=î¿=ï=ì,?9½;D ;¸?/ >¹E9Èøö¾±:9æ¯9AÚ>'m>+s)8+s)8ûËn=f9?v&?bdk?C£9?é¦Ë>òZi?ïX79¤9d£³>7¹9ãþ9
?m;m>è})8è})8ûËn==ôo`=G2?ºÁÎ;T³;m?åô¸*±F9Ä¾íª¸H.19,÷v¾;Jm>¥)8¥)8ûËn=¡ì>:`>{E?¯>×u>L7?d®L8mj9Ejµ=èm+9ê9U[>]Qm>b)8b)8ûËn=\ß>s>;ìE??ÉÚÖ>»|0?a:=o×E=ÜH?5»=¼ß<æ!N?®Ym>)8)8ûËn=­^Ý<Ðd<Gä2?Ù
;n[÷:?ø°1¹0¼97ª¾3~:TÇ:Äm
?Òtm>Û¨)8Û¨)8ûËn=sn
=jOÈ<÷ê0?Ma<W<®I7?¦¹\9T~¾ùø495G9è>Çm>³)8³)8ûËn=9g=¦*=ew-?a¯<pcÕ;ta ?ùI¹ºUÞ8uxg¿¬	þ6Ù£¢9kîG<m>U¾)8U¾)8ûËn="É>h)|>Ç1L?våk>¢+>ì/?l-:q«Ô9ûJ?/çù8êôö8ò?Çm>É)8É)8ûËn=åø%?PÐ>÷K?·}ã>Ú¿>Dd=?¡89¬Më==;:p>':M?m>ÎÓ)8ÎÓ)8ûËn=sA?UYµ>l?i?,Ê?Ùxr?¯1ï9¸S¼9"?úo;Ì÷÷:Àw?¨m>Þ)8Þ)8ûËn=62?xß×>îÑS?®EØ>²d>Of>?|I¸^»m9àvØ½¸:=x:¹z>?#m>Hé)8Hé)8ûËn=mÔ?ÖÆ­>ê&E?Åý¶>´L~>78?gVÉ¸X9
n¾+vÎ:4-:~6)?ïm>ô)8ô)8ûËn=¸«??@-£?¬K ?þº?µÖ?;¸9VÐ9'ã>	:¾.:VZ?m>Âþ)8Âþ)8ûËn='È?±<?È ??V3ó>x=?Øù¥9â §9ñyý>k>·:Hçd:vïL?,m>~	*8~	*8ûËn=Þ|?ý¦?HX?kËQ?mzù>kGW?Åï,9`G­9~>×;Cê :\x?ê¤m>;*8;*8ûËn=,¹?Ë7?v?'lt?Rp?gs?Ñ}9ðe9mj_>Ç¿:sÜW:*pc?ÂÀm>ø*8ø*8ûËn=UqQ>á
>7ô<?B>)Q>e+?Á$©¸­w9\H/¾âÄ9j:hv½>¤Èm>µ)*8µ)*8ûËn=h*ü> ¡>Ó)g?2°7?ãØ>µY?Ú8Ñ¸º8ÆF¿ó):^4Ã9 á^?>Ñm>q4*8q4*8ûËn=tà.?°ÏÞ>éìH?´»>ÿ~>Aq<?¼Ö¹O¤u9q¾
Q:Ìµó9µ[?Kàm>.?*8.?*8ûËn=3?sùì>ùA?ôî>aW¬>>×0?ÞÝç8ÖÖ¹9Å³>Ä×;GQ;ÇÓD?{ãm>ëI*8ëI*8ûËn=]Î(?ÙûÜ>ñC?>$³>aÕv>SË9?-Î09´9ª}>zÈo:½
:XåX?²äm>¨T*8¨T*8ûËn=È¼?ÑÉ³>½øF?~î®>Hw>5?»¶ì?X9å#¼ê2:üë:§A'?Fn>e_*8e_*8ûËn=B.?6Ï>ij?åÙ?ªp>?öD7\
~9{Æ<xFf:wÈ:ÚF?gn>!j*8!j*8ûËn=cÍ?D$¬>£WW? 
Ó>=><?K6Ú¸
·96 ¾s9Iü`9Þ?Ý)n>Þt*8Þt*8ûËn=srÎ>=ä>WæC?4Þ>§>VT;?¸a8¸9h´=ÔPG:ç#:h§?*4n>*8*8ûËn=/û>d¯¨>x>?ÏE£>½n>/?Ô°8ulU9<S>1];+-;ùÏ#?Ä7n>X*8X*8ûËn=è¹?·²-?ÁgO?c¯?¡É>æD?Ùk8N
9Y¼¾=cî:T>:òA?¹En>*8*8ûËn=çñ>ù*>­V[?:LL>¬È
>\l<?`µ1{9IêºøZ¢;À^;Ò';?U~n>Ñ*8Ñ*8ûËn=ÌëL?ýXÒ>Oey?]¡_?D?éS?90o99¾ËÖ>×,ý9ïç9L¡Y?n>ª*8ª*8ûËn=iîß>öL>±´>?ø`[>ý>ß1? BÛ8K`9KL>¬56:>Õ9çZ?·¨n>Kµ*8Kµ*8ûËn=Gò>¤>Ñ=?Á>×>K~2?08pRZ9*>­N":g:Å?^®n>À*8À*8ûËn=46?[öÛ>AòS?b?ß
¹>]§F?ê¿9È°9ÇôU>;°9E°9³ðÿ>¯n>ÄÊ*8ÄÊ*8ûËn=Êú>W>¨L?F¸>
S>ä3?ðÄ28÷¡8OG>ZKq:»?:Å!?÷°n>Õ*8Õ*8ûËn=ÎßM?£ê>Ú`?®?Ä¨>µÆX?-ã8ÞçÃ9ß·º=ì9©ãÂ99àÈ>·n>>à*8>à*8ûËn=í?U·>1IP?Zÿ>IÊ«>>C>?@7ùcp93#=I:%ô9X?eèn>ûê*8ûê*8ûËn=ëÈD?Â/>;?õzY?vµÍ>S?Þk9¬à29¦öÈ>FðÛ9|Í9®:?`o>·õ*8·õ*8ûËn=àoD?pÜ>1d?¦
8?5Xé>éI?v«¾:×r:»¬I?:+¢:÷?Po>t+8t+8ûËn=
?¶áÌ>ÿ»F?Ð¡>4_>¯¸9?Í²@¸8{ü±¾/i«9.a9i?E
o>1+81+8ûËn=3{?	?ÿ²L?
?Ý·>3ä@?ñ¹93J­9i>³}:â=):òL?
o>î+8î+8ûËn=Ø"?$\Ó>SÔD?Yò>õÈ©>g´6?B9¹|©9ûV]>´b&:Xç9[8?ÿo>« +8« +8ûËn=ôrc=%=¬Û/?C<É3â;Ò6?gÎ¬¸kÞ 9¾úD¤·ñÁ{8	'¾µo>g++8g++8ûËn=y8?á<Ý>äuU?ë?Pî¯>åô??ÿÎ9ès}9&X>d*<`÷;(0?îo>$6+8$6+8ûËn=°e?¨=?\ÎU?Çs?oÿ?{.q?Ú?¼9´Û9YÛ>2;¯:Ú?¥o>á@+8á@+8ûËn=NÈÙ>Y>4Ý<?¤?í­½>C2?KûH9¤Ç@9r?Ì:¸¸U:çÈ?o>K+8K+8ûËn=/ù>v6£>WlC?³?f½À>é2?Ù
9lA9r>]:â,½9q±I?wo>ZV+8ZV+8ûËn=ØP?ØÊ?OI?Ç+\?W?¬ý8?B½Ø9.î9Õ;?³×º:yAc:¦yR?&o>a+8a+8ûËn=ü"?Ü~¶>§d?Þ¥>Ü=V>¬ÆE?~3¸â{9iF¡½Í¹c:ÍÎ-:)µ'?*o>Ôk+8Ôk+8ûËn=Ê=Té<:,?@#>=îÒ=·å&?î}"¹¾k9/¿g¿ ;_|s;k)?á1o>v+8v+8ûËn=}2Ñ?¨?í¹°?m?lÖ>¸Æ?Ç9ñ^º9
ÞF>TåD:âw»9Ûo?Ô3o>N+8N+8ûËn=ÅäE= O=(?úØE;
J5;é°?Ë¹¹©æe9è¾ç-¸~c9åÍÂ½Ico>
+8
+8ûËn=k*?¦ýß>ÆB?Áä#?÷¤à>Å:?Xã¸8|R¬9wU	>æ¿;fÜ¸:§9]?Feo>Ç+8Ç+8ûËn=ª/`?Á'?õC??µÐ>ÛC?åZ8V#¬9õÄ¢=¼¬:øà9I(?yho>¡+8¡+8ûËn=o?¶vÈ>NF?Ç>"¯>'3?$¶ß;¸;qQ?' ì:Mv½:Ý?Ïko>A¬+8A¬+8ûËn=DÍ¹>¡xh>mL?)¶>Þë7>HT7?×í9rN9Q¯Æ>\¡9Ú+9·q?Ýno>ý¶+8ý¶+8ûËn=?'g¢>«7L?ój>£$3>ÅñB?o¸}9ø©L¾¯1:Íqö9@"?wo>ºÁ+8ºÁ+8ûËn=øù?·>E??z>ÚÔX>O*?n¹òÓ9>Qy¾#ª/;
;À/?i~o>wÌ+8wÌ+8ûËn=)w?¡Jµ>Ä_?ûù>PO¡>¡E?DÊÐ7£[]9wq=)~:P½D:b£%?·o>4×+84×+8ûËn= ¾?ú>®¢u?p?[?½í?_S?rßX9îÅD9"
?Ý9ý¤Ù9{I?o>ñá+8ñá+8ûËn=ù?LÀ³>ÓÜY?D¨>ÔÈ`>§ï??fRÔ¸á¨9þ`¬¾ÐV):k÷96/?o>­ì+8­ì+8ûËn=a,(?##Õ>bþI?	"ù>È`¬>¡þ8?là¸/9uÉ}½ Ú
;@ª:]Öh?½¡o>j÷+8j÷+8ûËn=%5)?RÁ>Dg`?>k?ÎËµ>RÆL?¨9ôÓ^9êK+?Æ9TÉ¸9	?X¢o>',8',8ûËn=ãã/?ûÙ>ÈyO?ÐÔÚ>ü@>çD?Kñg8Þq9Ä~õ=ßÐ8ÉV9·Õ±>«¤o>ä,8ä,8ûËn=sg=ä(=Ïz/?H\ß;tÌ¬;t%?Þc¹+Ðn9³ôó¾Öoð·t/ý8ó½¥o> ,8 ,8ûËn=îR"?6É>#:N?Ùè·>¤pq>
C?¸=¦9Ôì½©ã:iö9Æê ?Nµo>]",8]",8ûËn=¾µ¸>4r>ãaC?©Â½>üö>ðv9?+-9\t9¤?.2½:Âu:ö;?È»o>-,8-,8ûËn=a°?Ó{	?[6¤?£~¶?ð?xt ?½zë9G
¹9ä"?ßg:Ð³9s8>?Èo>×7,8×7,8ûËn=;¸y?
?qÊf?³tB?ýê>c×S?»:pÕ9Q=?¥o	;~hª:wN?p>B,8B,8ûËn=<Ûí>ë>ëqL?ß>¦C<>^-0?Îµ¶<Á&8]½z<:Ä:À
(?õ
p>PM,8PM,8ûËn=é¿?dE?¾By?y¨?sÇ)?#'`?ÒÅ9*¹Y9dw?;Ø:=Ï:Ì5?Ùp>
X,8
X,8ûËn=äý=Ã²=hË5?K>,<F[<Ìá"?ú£~¸´8³¥g¿(Õª¸ÄD9ûA^¾;p>Êb,8Êb,8ûËn=£/3?ó>º<?s>0v\>ô-?$>¶ºq9cà¼Òu	:@Ó9Â&??Dp>m,8m,8ûËn=5?¾2Ô>$[?½1?ëÛâ>lH?í½7¸H9°V·½í©K<«4×;)Er?Zp>Cx,8Cx,8ûËn=*0g?Ï?À`?î²_?pì?c\?aDQ9Pz9AÑÕ>×Z;íÍ;;õ=?L`p>,8,8ûËn=´+Ö>ëka>9s?#?	°>S?Ç8æ(9FðO>/­::?i{p>½,8½,8ûËn=ô³>ñ¶T>|X?ê$	?Ðz·>±Y??Æ%t<û<V?æ`ë9à©ï9@lû>Sp>z,8z,8ûËn=E\?E¡>.Û\?_C?:\í>:·R?Ï­9>Å9ãà>¿DS9V&9BcÑ>¾p>7£,87£,8ûËn=Eº&?â@Â>¹[?¨/ê>>Ö#P?Eb9y»¶9¯Y>.´8
t9|G>\p>ó­,8ó­,8üs=%-Þ>_Ð>p´A?³s>Gì1>iR/?Z~9ä9_?q%:JT:7q1?áp>°¸,8°¸,8üs=àOÓ>@Om>sôc?ÌÓ§>°ÈV>[H?)8®9àSÈ=m9>ÜH9
h?Äp>mÃ,8mÃ,8üs=
EJ?=Â>J?F?0½>ãØ`?gè7`9[ÍM=-¼:ì~:áø<?´p>*Î,8*Î,8üs=¤Ñ'?[­>ÈÒw?«%?´>qÃj?«Þ¸ì90òR¾Ö¹g:P2:W&?êÀp>æØ,8æØ,8üs=ûò>¥>á×P?CYY>Ä>>Y43?8¹/ÄÓ9ö"-¾Ö;8l½7ÁyÅ?®çp>£ã,8£ã,8üs=÷g<?¸Nù>¹vA?ä¦ì>Ì¨>ôs3?´Ò»¸þë9âÑ+¾xý;Ld5;ô6K?ép>`î,8`î,8üs=Uãx>Ø
>se?uè?Õ`­>m|T?ìcÄ=ÑI=Wy?ë^G<qvå;m^?âòp>ù,8ù,8üs=8¯ð>l.£>0Ë<?hõ¢>:(c>f¦7?Ðm8¾Ý8mm>øßÝ9Ã94?/÷p>Ú-8Ú-8üs=g.?Úµ>Ã©=?Æ¦>ó<m>H83?ºÖ77¡Ú8K4û=2
?:>RD:Ý ù>úq>-8-8üs=ô$Ä>V¤f>¥µY?2ª>cÎi>È¾:?Æ&µ6ÈL9Ú4c<ÈoÍ;·{;gÿD?x@q>S-8S-8üs=e°j?·Ò>q©?¯;D?¼TÇ>}|?®¡8Ýc9!>½µ9`9ûì?mAq>$-8$-8üs=öØ>p>§Xg?ë
?¸«>®H?¶u¸ g¤9\Ø¾½ú!:lPê9Û0?(Cq>Í.-8Í.-8üs=yT?­Z?ÅíH?ÖÇÕ>åª>/:?vÐî7óp9µº}=Íé9Cu9(ï$?¦Uq>9-89-8üs=±÷O?BÈô>Y?£¥.?
÷ß>· G?õÍL9Î c9³Öæ>æÇ	:Å"ò9~«?Ûcq>FD-8FD-8üs=lX/?	à´>m,x?ß\?s­>f«O?Ë4Q9ÌZ9OÇô>Eä
:9Vv?:nq>O-8O-8üs=93[?·é«>P5£?I)c?ÓðÈ>Ý³?kß9ýG»9\¸>äª9¾¦9ó$?Èq>ÀY-8ÀY-8üs=?ÿÿ·>zaH?Ó(>qN>A?<ï­¸¿Ô8«KÑ¾=:ï£á9xW?Ìq>}d-8}d-8üs=!Q­?Y ?àY?{ë ?"*?Åq?½9?¹Y9)?V²:RV3:®Õ~?õq>9o-89o-8üs==Ñ#G=÷5?JC<Çñ<G+?*v¹\í7}À²9xW8 ¬¼?ìq>öy-8öy-8üs=cH>U>õ:?ØtR>w(>Ø
1?-g8ç¶9I#=àky9ÂÎ9ÿ×>q>³-8³-8üs=µoB?{Ì>$ls?ót?)í+?:$Q?nv9Öb¸9«> !;Km³:¨f?@§q>p-8p-8üs=È)Â>Yp>õ¦N?	.å>D©>ÚH?-^¸ò¬9Yf²½^°
:
r§9	T?©q>,-8,-8üs=áå§?m+?­`¦?'|?<.Ó>%?r2£9S9¸ã?âds:Õh:£ån?
±q>é¤-8é¤-8üs=O'?lu¹>©f?}Ñl?7?Ï@?±Fg9÷öÁ9Q>6yå9±:;\Ú>æîq>¦¯-8¦¯-8üs=G?{¼>+M?;×?uÈ¾>[	E?px99TY±9Ü>Y:dî9y(?Yðq>cº-8cº-8üs=üô«>²L>ÅW?>-;K>Hý<?ñÀ7Fß9ÓÃ5=º"=zÓÂ<öÒU?ïôq> Å-8 Å-8üs=xý>>»j?ÜH&?XÕ>³^G?3Mô9%9µO?zÇä;©´;R\7?ç3r>ÜÏ-8ÜÏ-8üs=õðý>¡¤>/pE?YÀ>.À>M<?H78ò8.¥>dÌü9oYù9AÅ?§Or>Ú-8Ú-8üs=¼&?õ¬ª>Êz?L`?9?ý²l?oÜÈ9Ruj9àP[? S;uºÿ:YS?ÿOr>Vå-8Vå-8üs=zì¡?ü1?Ér?Çv?¾ø>òü}?ÕP:ÄÒ:§²g?Ù§:Ó³<:åµc?Sr>ð-8ð-8üs=v~??0?b7?![?¢â>d§w?ÝÖ9wI 99U+?Ä:Ñd9rX?Ò`r>Ðú-8Ðú-8üs=7ó>A¡>@?Ôj_>ïD>8°4?~Ì¹®8Õ}¿,9Éf9Æ?\br>.8.8üs=6í=?suî>ÓåK?1>?q,?í:?â8ôrÍ92
²=o¼%:8 :Rh?Chr>I.8I.8üs=÷Àl?æ@ñ>¨9{?oKS?¹cï>©ôa?-m9«f9ZÛ>";:Þì9÷*?	wr>.8.8üs=²÷>Ýî>øI?Ýjb>íH#>q}1?l×&¹ÏZ9¹2Ã¾0 9jÊ9`ï>±r>Ã%.8Ã%.8üs=Ñ¹>(ci>ùÑK?êÀÇ>x#>Å9?ØÔ·wï£9¹%½ê©_9È*Ò9P8>jr>0.80.8üs=Q­>EZ>gK?î>ÒS>´Ó8?.r%89s9¬:®=³AQ9Jðw9qØ>´r><;.8<;.8üs=Ù?¤ö?%2?Qà»?½Ë ??M	Ë9gÜ9»:ì>µ:?`9d¬?r>ùE.8ùE.8üs=Q¶<Ð<2".?+ª<·ì<%?Zòs¸5k9nÞÃ½	¹²#9Bâ×¾Ã¾r>¶P.8¶P.8üs=#ùg?õ/Ô>ï?ÜÀ?Om??¡Ç?LW:½ì9o?
Ð9çå9nH?Y¿r>s[.8s[.8üs=uÝÝ>ú>éS?l.¯>Ðk>¡->?ò¹I×U9Yh¾¾¬së9ÿ<ä9¦?oÁr>/f.8/f.8üs=ó~?L?cõ{?\Øz?é{ý>¾U}?]öÇ9H¿p9¡T?Ó:X9:1U?ÏÆr>ìp.8ìp.8üs=
Éö>sU§>Æ<?ü>Åf>§´-?þ%ù¶dyµ9¤»/¼©XÌ99\F?èr>©{.8©{.8üs=Âµ5?É³>$ª?r?Ò3ù>`?Q) ;¢äA;©vS?ëÎï9ä<¿9c ?áîr>f.8f.8üs=ïÆ?j?¦Y?;¶O?uî>ã^?ôÐñ8÷+9xÑ\>uÚ:Ü>:ëH?ïs>".8".8üs=h? "?ûäJ?'ò>Á>>­E?d[¡=Âò.=®l?nªS=\î<£Tc?Ï's>ß.8ß.8üs=N¼?)àÈ>:¦B?!/º>´¤>hÿ0?0ü98<ó'9¹¾
>Òr:ÄA:g ?ñ)s>¦.8¦.8üs=÷Å?ýR?h&o??ÌÓ?ôl?¢:9q!o9R(?Í:x)1:óÌ9?¨3s>Y±.8Y±.8üs=MTl?çwé>?a?¨>gðg?f(·X9Ì¼Ù&:ê<Á9¥
]?¨Gs>¼.8¼.8üs=ãâ>¹à>}8?\g>JT%>7;3?.¹¨»]8©·¿Ê :¡ü:Kæ?ÀOs>ÒÆ.8ÒÆ.8üs=}'?5Þ>f(A?ZÅ×>^Ç>RK1?^W¶8Ìþ9©¥>Ü«:Êÿã9×?æQs>Ñ.8Ñ.8üs=°!&?AÏ>dàL?óÐ?A®>În>?p8ïRµ9$°ß=Z3:Ó:ùý*?1Rs>LÜ.8LÜ.8üs=Ô>9>àßL?Ö?ÚvÔ>!2?h¼È8|ç9Sú8>º»¿;D³p;©ëK?3Ts>	ç.8	ç.8üs=D%Ê>UX>>F?>ÜÆE>÷5?ûC+¹Tp÷7ô01À]À(9¢O9	O>ø`s>Åñ.8Åñ.8üs=ÄT-?üUÙ>²*L??³>n>1.@?	¦·ô_9|½\F9]9
R?Õqs>ü.8ü.8üs=L¬{?g
?éÀh?1+ß>=z>HN?Ì~8/î8ÿº>ª;ú&Í:Ø2?drs>?/8?/8üs=ÖÔ£?ÕE?zT?þð
?ÊLº>Zì>?¼«P9c9Æê>Y:îË):(,a?9vs>ü/8ü/8üs=jg?¤>??ÕR?"?ÓË>µL?¶r­¶yÐh9·¸>¼Mµ9¤éD96´k?	ws>¹/8¹/8üs=(UF?Yp©>ÎÓ?1G?À?·1?¾è9¼¦9b<3?LÐÂ:ª^:Òú_?´s>u'/8u'/8üs=g<?îÅ±>£§?!?Q§>!Cw?»T7p[ª9}Ö<`g;_E²:ÙV?Ïs>22/822/8üs=Ào§?ùF?ÖlW??wq?a?-z95¤91[>!¨:¢-:ôáw?Ù¦s>ï</8ï</8üs=T|Ì<6<-3?Î
<SÓÛ;¥!?®´¸3K8ùà¿÷;ZC<;]ã8?;µs>¬G/8¬G/8üs=°ò8?ãÕ>¼]?)â3?é'Ý>9P?þrs9P)Ê9F$>Ê½â9FÀ¿9n[?jÁs>hR/8hR/8üs=®hF?FPï>C>T?Jóº>ýSr>wE?ÜpÅ·YiZ9kg½:9:´S?eÂs>%]/8%]/8üs=þo?>ª?m¦?@Ö%?=g?q?«9Ê=9ýf?¦f:H1:LI?>Äs>âg/8âg/8üs=,M=ù}=,EC?gi>»ïU>ã2/?%FF=ÝÚñ<ÆÞQ?Ê¿;8·:ñ³9?ÃÆs>r/8r/8üs=)õ?'?We?ÒtÇ?Þã_?Þd?w,:É¢:åk?{úÏ:ýÄ:!G?ÚÜs>\}/8\}/8üs=ï>s]>JíD?.JØ>>jv??¿ü¸óæ8Ú©¾2&Ì9¥Ð9c{ú>ßs>/8/8üs=Îâ?Y²À>pL?|U?Ï,À>ñ:?\Ä¸%p9ýá§½8J%9¢<¤9Ò>øs>Õ/8Õ/8üs=ú9m>í¡>ÜA?ÀÔ>¬¡>jA1?úò
¹-µ82éC¿Lk9uUÚ9>¨t>/8/8üs=çÌ>ÀN>©øF?Û|>°w3>W4?Ïs¸Å49Þ,¾Æ·­9O9ßu?t>O¨/8O¨/8üs=[ÊÌ>=e><?ñÌ}> B6>>2?ÌRä8N¶H9É>Âï-:õÚ:?Át>³/8³/8üs=X=&h=ª*?Àb<rß;z&+?8¹9È95¿ÊÐ9°DÈ9R?Ð+t>È½/8È½/8üs=(Û>Gj>³`E?ôã¶>íg>J?7|9[f=W=9&9Lø£>Øbt>È/8È/8üs=A?¨ãÄ>?
{?¢È>>ªh?Ü¸ß¸â9ïÿÓ¾vÛ49ï79¦£¡>Ênt>BÓ/8BÓ/8üs=ªù>ø>m4P?7¿A?^(?>:?$Ë¶Ëá9áªÆ¼À
¯9Î£9íÇ?åzt>ÿÝ/8ÿÝ/8üs=qò>À¤>ð¤<?'E×>4T>¡B0?E¡¨8ªÿQ9¹M>îîË:ü¶:_?ëªt>»è/8»è/8üs=<?x3Î>Ú5C?NÃ>;x>6?Ëï99i`??¯:àtP:_ñV?®t>xó/8xó/8üs=^s?ë?/BE?×ï>m~¤>Ds:?7Á8(Á±9>«õ:ÜJ:f\/?
°t>5þ/85þ/8üs=é!?Ô±>sîP?µ¸Í>ri>Y`E?&ú¸HK9o0¾?u:-7: +?1µt>ò08ò08üs=(¾?Ü¡>ÿS?­#?ÁîÑ>¼G?9
D9:{Ê>xÝø9òÉ9ä¼?¹Ét>®08®08üs=Áþµ>§\>å%S?®UÛ>n>Õ :?vÖ·iïJ9GX½þ?9<Þ;|U?ÍÓt>k08k08üs= ²>Il>SjA?üæk>8æ/>Ý©+?Æ¸0·9nÀ¾7ÑT9.ü×9Ê>|>æt>()08()08üs=Å|?¶}¯>DA?rÆ>ÍV>ýD7?~Ý87	8ý±5?æx8L±o98m>ót>å308å308üs=³
*?Ê>ÊåV?ÿK[>
>@EF?¬&¸Ì¤8t¾,0;¢õ:I8?u>¢>08¢>08üs=1RÜ>ãw>"c?Ç?kÝÎ>YìB?³§b9 i·9->­%ð9CÍ·92='?Áu>^I08^I08üs=?æ%?Pb?¨5?u¨Þ>Ý¸P?Çd9@Z¿8?¤7$:>Õ9ÔD?Îu>T08T08üs=ø®»>Cux>oaA?iª>ïZ>bS*?ÃÖ·q­9J½Íú*;Mÿ:¥r+?u>Ø^08Ø^08üs=²î?Hà¨>"{F?¨ã·>Y¨> &4?Q 8¾É]9µD9>jÁ;±4¼:-B?Q4u>i08i08üs=!Ó>Q> @?éÍ²>g¿>ø/?/µ8^¨9ý	>xÀY;y;8?;u>Qt08Qt08üs=Yýû>ñú¨>Ýà>?x>]>æ4?>¸î´9ãÍ¾5Y;ÂmÈ:-)?k=u>0808üs=[%ç>D>£Ò>?ç¥>
J>ï52?Ë/.8<ú'9A»>o²9×w³9ÿþ>-ju>Ë08Ë08üs=`Â>±ï>§*A?Ii>ûp9>ª¦2?ýº¹x739váÕ¾ïØ9n¶|9jÜZ?pu>0808üs=ä=Ë`=ãÏ@?á5Ò>+>
1?iB=ðìë<=S?è¾<f_><bUE?°su>E08E08üs=Ìü2>&Û=%«P?zjö>H¤>éL@?¥qÙ<gp<<g?¥Ü
>ê¦=©Z?Ýu>ª08ª08üs=bô?§»>ÀE?WÎ>o>6?×á8v!r9¸Æn>°»;Í×:­@/?au>¾´08¾´08üs=aÔ>`o>Û>?»6Ê>ó>þ}9?J¹TÜ96Ús¾Ê9Y°9¡cÜ>/ªu>{¿08{¿08üs=m=³Ú<µV-?¬û;²;f4?¦¹\¯ú8«k¿(?ø8«199w«>µ¬u>8Ê088Ê08üs=''?U¸>ðkE?à¹?9yµ>O7?	=B9ö¼9*>Èº,;Ñ:ÛS?k¶u>ôÔ08ôÔ08üs=HNA?ìº>Ú¦?Dx?D»ª>*d?éÐ9/e9^?¹Û
:à]Ú9_N&?Ì½u>±ß08±ß08üs=;ý	?²>ýÜE?=~ê>¼+£>ôò7?0½·¸89*¾,¹:1:#?Äu>nê08nê08üs=Íø??¹>Y6G?´>S>EÎ1?sS¸XÑu9Ù5Ü½ø;a	;0?Ëu>+õ08+õ08üs=?V!¦>@,F?×a¸> >§8?×yú8à¢9Pw>o[;»K#;,?<Ôu>èÿ08èÿ08üs=i-?LË>¼]Z?®DF?Ïì>õW?ÝÏð8é9ÉN>Òþ9qhß9¬ÿ?×u>¤
18¤
18üs=o:?FÔ>VÅ`?m»¼>½r>£
G? ·18eU¾Xu<:V':7(?äu>a18a18üs=§*?! ?ñÜm?HÖ?1?ð_?&É¦9Ôf´9 ­ì>Y;m¶O:î¢?+êu> 18 18üs=±¿~>%´*>)??á×>ÍÔ>àÍ4?Æ«8Ä²{9~P>\c`<Æ$<<¦H?Úîu>Û*18Û*18üs=á×÷>Xt>®[?ÑO?N?tM?Ë9Kgº9Ô>O:-îü9ºR?{
v>518518üs=@Þg?% Ì>{e?Ã_?Ù»É>ú?Ñ9¶_9l¢1?¥Sº9ðáè9ÒÌ>
v>T@18T@18üs=|?p^w>]õ¡?î,?®è¨>½Ä?¥VS9))¯9åo>fp9À Þ9L>Ðv>K18K18üs=äÈð=+ÿ¡=ä@>?Î^@$ñ÷?Oe?/<é³;üR?ÆQ ;ÿÜ¿:]éU?v>ÎU18ÎU18üs=*?»ûÌ>	U?*=Î>6>@?vò8us>9ø®¢>=á&9ºQÇ9óUV> v>`18`18üs=>7½=4/=Ô.?åBõ;ÚëÄ;Úk?*g3üì9ñ¼ã8 Õ8àé"9âm>"v>Gk18Gk18üs==ÅÖ>¿(>A²>?P>fsX>å¯5?u	9K;99ÇZ½>q;O6;xmS?C.v>v18v18üs=(Ù>ÿ;>ÆR? óâ>K>@¿>?`ÛW6uf¦9(¦;
Ä:å&:óÅ1?Dv>Á18Á18üs=«ú>YK>uûH?N?^Ë>tê:?;y­9>þ9Á4?[kò9Àh9n[?ßXv>~18~18üs=$ãÔ<<5/?¹;;Cr;@ã?¹þ9B6¾þÔß·³æC9ï?½pZv>;18;18üs=ÊB8?ÌøÝ>
T?>×?ñ¾²>Ò<?/B9H9s>ø>-	:%=:ÑK?ºbv>÷ 18÷ 18üs=Ä?-tó>{À?_¼?K51?á+?Ûrí9Äg9p#?ÔÈ:<ÈV:±in?.fv>´«18´«18üs=S?Ænó>Pv^?\à?ÀÓ¸>åE?º*9D¶9sÊo>¯7:?#Ú9ÄÇV?¾vv>q¶18q¶18üs=ç>,>ÍÄN?@Õ>¤,>S=?VÝ8ó¡9/>µç::sd?ëv>.Á18.Á18üs=wÄ?®5[?e?¶?õ×6?`¢?yÝµ:sþQ:jµ]?mDÍ;Äæg;b?ªv>êË18êË18üs=¿¤/?=?Å>+öc?9f?E8?7K?ÖáR9.}9O¼>Ùi(9æz9Nj¬>«v>§Ö18§Ö18üs=LÍ,?Ú>ÀeJ?Ãî½>zß>1;?þ>µ
À8Ã~»%¸;¹;I+?¥­v>dá18dá18üs=ó??l¤>K?ç??{³Ó>h?Ã9J¢9]©ê>Ía<: Gí9>K?¢³v>!ì18!ì18üs=g2×>Ë6>Ù¯=?"ÆN>=Y>º-?~)y8k9«åÕ=ú²¶!`Ó8Ú©×¼ºv>Þö18Þö18üs=T?¶,Ò>\j>?ân¼>û>À_1?¤¼¶8Þ9 >O!9þ.¥9«è>÷Äv>2828üs=ò°á>¥Gt>ýl?GÁ>jèc>ôY?Æ1<8_9Ã9*Èv=ù6:ÊÔ:Oÿ?×v>W28W28üs=¹#?<ÜÜ>l¢=??Ûº>ç5?(d"9ä9«õ>`w¦:Tçm:õ 3?Ùv>2828üs=#+?5N»>mJ?.Ã>ì>èÍ7?ÐþÌ5Büw9ßS;r,:	:e ?+áv>Ñ!28Ñ!28üs=æÏÕ>'tz>Z?8î>É £>,0:?üº¸bL@9N¦P¾ÿD;hÌ:Ãûu?ýâv>,28,28üs=Z3'?H¥>¥?6ü>´>ÔWY?vÇ·8à!9`/>ml:÷,5:÷Ì&?¨òv>J728J728üs=þrI?Ó>Ágt?,£?±ò¨>Zäq?]Zÿ89/Y>µ´9#3¬9êR?]øv>B28B28üs=3»H?¨.?{??ü¯>¨x>¹4?¦Ô8Î9æµ>j{9~2l92?²ýv>ÄL28ÄL28üs=¿?Ë!é>ù_?cùN?R´®>¤?L­9Ú¥9?C</;FÙc?w>W28W28üs=cÆç>»Ç6>O¢?8´e?=Ò>jö?N ø8Â¼Q9¾»>qÚ9{«9cù"?,w>=b28=b28üs=\+ü>K¬>âV;?â°>:?>8L0?0ßÖ¸³8+¿¦È9Ö@99m%?62w>úl28úl28üs=ìp?R ?	ya?£"?oß»> ]?{ÿ'9@Ú9>T:&¿a:µD ?©?w>·w28·w28üs=îi?ý"²>N?KÈø>Ù¨>=<?Ã8ì½9?éÍ=71Ì:å{: O?#@w>t28t28üs=¦«>+ËC>Ín`?ì½%?ø¡È>	{S?µú&=jÙÅ<X?î;:=;m.Q?üBw>028028üs=Ný>-â>ôx?×>ÞQ>uM?]ÝP9Úñ95Xª>hº9mm9HýH?Mw>í28í28H¿}=,0>ç;>è:??ê)>øö=i0?e8=£ë<ÃH?Ñb=ÙÐ=â|<?`xw>ª¢28ª¢28H¿}=.|D?æ¤Ú>f?àèº>¹vW>ê^?øÊD9¿89µX?ý`;:99ê÷®?«w>g­28g­28H¿}=;?Î¨È>>J?%Â>4?>²u<?ÿ6ô¸É8f¿8}×9â !:/«>Íw>$¸28$¸28H¿}=¿^?3(Ü>F!?áçB?~@Ð>o?gë¦·kx9OÂ£½Âü²9+(9)<?bw>àÂ28àÂ28H¿}=ß°M>£1>9J?§I?
Iº>Ë3?0
M=Eªö<¥ÌT?IÏ<ò®;ÈºF?w>Í28Í28H¿}=ýq?Aª>»CE?4LÖ>ð¡>ÿP7?8Ñ7.¨Ó9¯
ý<­ú>;!å;'6?w>ZØ28ZØ28H¿}=»h	?¥´>CÌB?>ûÁ<>>e.?/¹Å9µ/¿)Ä-94`¦9¯>iw>ã28ã28H¿}=ÊH`?ÙÌ?ö	I?­À6?2í>
OE?¹b¸tg9nÃ½ªÀ®9²ÜÉ9´Ý>3«w>Óí28Óí28H¿}=r*T>¾²>£Þ7?(xn<-1<Ào,?¯9¹>Ù73b³Ààå¸Éü:98Í¾C¬w>ø28ø28H¿}=p>Â>72>=?²]>Ô ">I/?{P7L¤9â<\d9!bm9ÇDö>ÄÂw>M38M38H¿}=Çe>"<>±N?^?h<¸>hE8?¤ü3=Çóß<?¾M?á©9¿¸9Ëfë>¸×w>
38
38H¿}=BQ/?>À³>¯y?ðHv?»¯?«4Q?@P73¯}9&¦=
¶:ÉÈN:üb?7ñw>Ç38Ç38H¿}=´J?Ûk>Îw·?uO?»Áÿ>ãp?¸95Ð9Ý/&?Q:ùÈä9Ùÿi?ùw>#38#38H¿}=jWÁ<w<¬M+?®Ù;V¯;^?ì$Ç¹ìeh8p^[ÀË^8ûr9«¬ë=vx>@.38@.38H¿}=éð ?ÞRÉ>k¦L?O½Æ>zÎ>8ò9?Ün¶½q9ìÐ_¼7:,}ç9F?x>ý838ý838H¿}=#v>«É=âw`?f?!ñÅ>8A?
;=·Ô<¹Úa?l!:í9Ù9Ò<>?x>ºC38ºC38H¿}=³)?!	¢>E?O
?E>Uòu?&\Á8oæ 9Ò>cê+9?µ¿9æe>Ùx>vN38vN38H¿}=W?¯~>[Ô?>?)D>Bº`?Vö·79FR2=±ef9UUâ9]L>Åx>3Y383Y38H¿}=
_?Ý>Á§?îÍ?JÅI?£?G9ËÌ9Åi·>f:í1é9,«?(x>ðc38ðc38H¿}=Öuó<_¬<É4?¹¥;ßc;ÌÛ:?õd¹¹âßé8ôîÊ¿¹S7v9Õô=Ú:x>­n38­n38H¿}=¥Cã>òÎ>pN?'m~>1«2>F6?Ùã¸µ]\9ëÍ«½U:Ó:±3-?b>x>jy38jy38H¿}=a?=ôU<S³?¤Òâ<:Ç/<+¥?A¡5=]G<¤o®?f~<Jàå;.Ç?>x>&38&38H¿}=ª>T?þ
í>ú7e?zå?Ñ*?êO?wÛ<¶< GÕ?À=;Ëï:d<?Ux>ã38ã38H¿}=C?>.ø>ÿ:I?.<"?ÝØ>µÆ??0¹rÚ9²Ø%¿Ì£:D´:Î?N`x> 38 38H¿}=|ê?¸1?cTZ?¯{?	¾	?üái?ÛÚ8í4¢9ã³,>AÜ:"I:ÙZ?¿~x>]¤38]¤38H¿}=ì?¬CÕ>î÷??Ò½?gÌ>aG5?UÖ9Êm/9¼Ý>ÇÛ9:c±9A?êx>¯38¯38H¿}=jÈ<2<LG.?¯A=oæ<è#?Ùvo¹gÝ8*q¿Ñ:b):X²ß>Óx>Ö¹38Ö¹38H¿}=>!þ>¹¤>8Ò]?­Ã?%=Ì>[p0?á^÷8³º­9áA6>?¦á9ýô9¸6ì>äx>Ä38Ä38H¿}=D4?Ã>³I?h?ûÑ±>>Ý8?æå8½z9PÌ>z2b:ïÍ:¿£S?Áx>PÏ38PÏ38H¿}=x«?¡3?èu?*q?À?×Zq?¬98øõ9%%>Øy;V ;Ü0]?bx>
Ú38
Ú38H¿}=¤; >F O>£E?ÛØÂ>>+=?­¸v9lü¾ïª¹;Vóm;WÀG?ªx>Éä38Éä38H¿}='ß?V¹>}|S?­©v?é9?ÁÏH?=õ9¶Ç9â?$(;¾"­:ØG?Ìx>ï38ï38H¿}=©W°=C,=f-?k>òí=´%?Iù¹P«H9ò8¿
¾¸ÌÊ9Ç¬¾x>Cú38Cú38H¿}=,|&?{¾>$À_?!Y ?>Å>æP?o×49nû8ô	8?Sä:Yq:¨L7?r¡x>4848H¿}=E?D)¢>Sþs?Û>E->mG?ü8:×:j·?¥9êgR9Èý¯>1§x>¼48¼48H¿}=Ø·ø>ª>¡:??>EfG>a4?¾ê¸¦}ñ8ø¾ó8d#9Æ¾>7©x>y48y48H¿}=@]`?Ðn?Å U?Ê?(?ôhÕ>ÓI?ò_
9c<29_¿Æ>5Ç':¾>:#?ÆÐx>6%486%48H¿}=³Sn?Ü
?9
W?Ä$?? Õ>(E?ç	8íaÏ96þ¢=Óy;0Ñ:r)C?éñx>ó/48ó/48H¿}=Z?F
>%c?ºp:?Ýô>"C?Úb9|þK9X?ÖÁ;ÛY;Uãb?þx>°:48°:48H¿}=û¹>ö>`e5?gÏ=³K =%?°A´=êg=ÏùF?F8üw¿7·¿?]y>lE48lE48H¿}=%ô=²®=ôP3?+<nÛÓ;1?Öz¸¸¤*8ê;¿ÖÐ8¸*9!¾ã9y>)P48)P48H¿}=¸?'>_¯z?ÍÅ>
l>TU? NK¸ó|~9UÌ½É÷9ØwÌ8Á¶?;y>æZ48æZ48H¿}=¡?Â>þ½F?v÷ì>Ôë§>x¡4?Nnv9Qe9Ê­	?j9"f9/?æBy>£e48£e48H¿}=9>´óÀ=B?>ã´@>ÞÃ*?kG=K#õ<ØO?LC 9s|9ll>fJy>_p48_p48H¿}=AD(?3>ó?tÄY?¨Â>®?69ãà09ÜU?Ë~ù:Çà:ÏßL?³Ny>{48{48H¿}=å>E+>C×K?åwr>îË*>¶5?Ôß·zæ`9DÈ~½1îÁ·b2H9§üw½o^y>Ù48Ù48H¿}=a?Àr¶>jùD?%ß³>{Y>¹þ1?hÍ«¸@D9ÂX¾Ô@É:eLh:É]?hy>4848H¿}=³Ü
?Ï¥>n[?k¨>-Nb>Ç%>?ô·ÕÊ$9hJ½v:ßÜ9:|)?Ëy>S48S48H¿}=}l?£·>×¤?ð´@)l?q?ÇOÑ:%O4:°?ÈG<GcÑ;ûAt?Ëy>¦48¦48H¿}=×Î ?#á>±&?AGÉ?¾¼g?Z^?aÓf>8n¨=ëj¯?T>Þ¿=d?"y>Ì°48Ì°48H¿}=*tL?ÝWÜ>
m?$ã1?Ð»>xr?+åò8m9
W>Aq:%M::\?öy>»48»48H¿}=Z?ãÁ><A?­x$?oî>æ0?ú®8&¸»9ûí=0{:xý1:	¤4?Vy>FÆ48FÆ48H¿}=3Kt?x®?%ÓC?)ç?£¥Ä>h£<?4§8¶9Ü>::X¡Á9IKE?y>Ñ48Ñ48H¿}=é>è¬>DA?j>K> 5?°~p7*,9Ò+ð<±:óÔo:?¢y>¿Û48¿Û48H¿}=R|'?4ßÒ>*TK?#»?Ðk>­·N?n_Ê¸H79ØT¾ÊÊ;À;¬<?ï¤y>|æ48|æ48H¿}=l¨×>
>wgI?b¸>Yd{>ø;?VE8*ÙÝ8k,³>;1?9öï­9¨²>Æy>9ñ489ñ48H¿}=ö?d9ö>­+?Ûë>kbF>E-?ó8ô'9ôï>@o:Æí9*?*Ëy>öû48öû48H¿}=3??Ð>yA?V5¤>ö r>-?×Æ¸p!9C¾¾.:2:i3?PÑy>²58²58H¿}=Ã.?º4×>[äO?2ïå>Ë$>÷H?Üû;¸b¤T9YPâ½¸jÂ:M¡:T3?ÍÝy>o58o58H¿}=&	>Î{H>÷E?ªµ>¿>Å4?n8¹©9Gg>É:ø:vëd?'ðy>,58,58H¿}=îX?¾ÈÃ>ãH?­?¦jÊ>eù6?2·¿O9dC½ºo;:¤;9êE?²óy>é&58é&58H¿}=R¸?Q«>«OI?WS?m_?Ão<?/×D9;9S?¨:fÄ9OÑH?T
z>¦158¦158H¿}=@_û<e§<º6@?D©ê=Ôä¡=j9?ä;Úì:(ÊW?ËX;µf+;O!?ã
z>b<58b<58H¿}=»Î>sx>ýU?y=ø>Ë´±>Î2?îG9ã¯09Ñ>MÅ:ßÚ`:Ç¡`?©z>G58G58H¿}=Ô>ä'>­íL?Ä?¨0µ>:?¡9½Ú9ñ°?ßCî9¦ãé9e?«5z>ÜQ58ÜQ58H¿}=	?®$¹>íI?)`H?IÉ?{I>?P9FÃÙ9Õ>u);B3Ì:$T?
<z>\58\58H¿}=e²>Y®4>M|?Ê\²>îHe>ô$G?¶8Â8à9&+>óC:åñ9-°N?b>z>Ug58Ug58H¿}=}«H>UÜí=ùW?í?98?°P?¹à9T¸Ð9UÐ	?Øp:¦*:75?7Yz>r58r58H¿}=­Y?Î
®>(C>?ÛÄ>æ>ÓÜ3?6ªÄ8«L¤9ú6>pì¯9ê@¦9íq?$kz>Ï|58Ï|58H¿}=bXA?GÆ>&¡y?8?¤vÚ>7¢W?pw·9Ý8Å9%î>n0:uO	:«($?ckz>5858H¿}=¬vô>n>¿èo?iÍ>yp>Z?üÂ9
+«9<þ\>Qà9`ÜÊ9
?Xz>I58I58H¿}=U¦x?Z?TÄb?Ñ¦	?ñ¾¤>ååU?ç·8DJ³9K>¸Õ`;2;=Æ4?»z>5858H¿}='Ç>ÏC>YC?àH>&ö>f$3?.ù78úr9)Â=ÿvõ7üÂA9È'¢=z>Â§58Â§58H¿}=v1?Tfâ>wÆH?öhÜ>Ù¥><?X$2¸&e#9g¾.÷ÿ:]W«:ä7??5z>²58²58H¿}=6È%?¾-Ò>¨ìI?À­>Ykr>Ø{7?¬Gh¶(
&9Q
3¼{n9Ò9ÿ¼?½z><½58<½58H¿}=¹¡>DK>ÎJ?q?$ù¼>Ô{7?9§¸¥ã9É'¾hñ9øc:Ì-ë>øÀz>øÇ58øÇ58H¿}=ªªë>Ô>\D?·Í>8>Of6?M,q8à-9¨E>N2!9`ä9¢>Áz>µÒ58µÒ58H¿}=È>]ÿv>
dO?^Yy>te.>,7?3³Ä¸°\9kYd¾½Å9rñ9Z¨>dÄz>rÝ58rÝ58H¿}=(Æ=Ö¯=&ê,?2>Àû=8?r
¹ùf9Úû¾»#:¡;¿9û.[?}Öz>/è58/è58H¿}=±ù?ÃS?Þ`?ð5?~) ?{Lk?dd9øôY9  ?×£:¶%:~?wàz>ìò58ìò58H¿}=l'ú>áH>d\?7?æä>ü
N?ñc9Á?M9é&?&&:Ìë­9³5u?Øäz>¨ý58¨ý58H¿}=Äq1?x>îg?húa?
åô>Ä9l?!¤9¹9A v>qrL:¬¦Æ9¼?è!{>e68e68H¿}=Ûõù?°rR?P?`&Ï?£M?­O?WÉ9Ce9cý$?þHP; ;ß:6Ün?ô-{>"68"68H¿}=9¢?'	?iI?¨?S?Ñw?v9§Ì«9Õì>kü°;;Þ\;N#M?­8{>ß68ß68H¿}=Ûå¡?¦?Î?S?í*
?&?v)[9Üi:À;>µK:N@7:/?°?{>(68(68H¿}=¹È<Ý<ßo+?L<¯`<@#?ºO¹9j¼~¿±ª7õ~-9´L=ìY{>X368X368H¿}=±Ï ?BÎÌ>/I?_ß¶>¥ôg>8ÔI?ÄÈ·7O$9%à=~µ9ÂY9]U?j[{>>68>68H¿}=%xÑ>ÕÞ>ÕsN?ÿ>ÜW>î;? xô¸^ïW8ê¿Çq:Gr::xÿ>l{>ÒH68ÒH68H¿}=£?@X­>ïwU?Åû>Fª>Ê³<?B8ìà9À=¾=ø5<:ù9wA?p{>S68S68H¿}=UM?|}¹>oO?qñþ>?í£>¥G?fF)¸ÝêO9ÓkÐ½®ø½:Æ:µq?{>K^68K^68H¿}=
aj?ËãÊ>·Ý?DI9?èµ>o`?/ó9Ëáy98.?V:Lm: (õ>1{>i68i68H¿}=ÞD?]°Ã> ÷A?7®>¬->¿L+?Ï/¸ñSi9xk½Ê½f;æ-*;8-?[{>Ås68Ås68H¿}=g{K?ùÛÿ>K?wä#?+Þ>6Ù<?÷À8Ku}9
üA>NÚ9·ñÃ9j?{>~68~68H¿}=ÅC1?P4Ö>KÚS?àæ> C>Lº:?´Ç7®9SÕÆ=88³90dö9o5º>³{>>68>68H¿}=Ðx?Vý¶>´V?Rê¨>hKd>#j=?âí7¥e9£`=Îß:´Ó9¸?á·{>û68û68H¿}=?A¶>bhL?ÌÈÉ>BÕ>wµ8?ä8Ì@8ÒÉ>â9ë4w9à6><¿{>¸68¸68H¿}=Lþ¹>nH{>|=?»M>bó>ðX.?<u9^D9©?PQ°9þM9ó5?VÄ{>u©68u©68H¿}=(¸?¹Ç§>5íE?è`¡>Á^>¡9?ÎÅÌ¸ºÎ$9
¾`[¿¶jw9tÙE¼`Í{>2´682´68H¿}=H'?{Ç>­V?h?¬Ò>Ïa=?múÇ8Z±9T>'Ëë9¸ùj9r?Ð{>î¾68î¾68H¿}=ã<?/Ä>Ív?ñ$?>%Å?þ³9@V9úüU?<2 ;<îO?oÒ{>«É68«É68H¿}=óÑ=?¤¡ë>:N?ÚÈ,?2ßã>ãB?¯)9 7j9Â2>;EÌÅ:;5?×{>hÔ68hÔ68H¿}=-?B6º>^E?ª?Ê0Ó>4?ù`9§Â9ý¼>-1c9,9}ÙÇ>î{>%ß68%ß68H¿}=¥«J?ÿá? ´D?
,Ú>íê>Ï;?¢¹qÙ¹85<¿ ©9v1Û9/Æ>D|>áé68áé68H¿}=z6?Nå>éK?H	º> þn>FG?Iþ8Á9É#(>¦,:¼O#:±ëH?ï	|>ô68ô68H¿}=
?	µ>ÏF?xFë>6$£>8?J9§Ä9öØ±>>¼Y:ÿÃ:]4? |>[ÿ68[ÿ68H¿}=e?Jþù>È¸?O§X?þÅ½>_!?FÂ9\½9 .¶>3¦ò9úë9Ý6B?ª%|>
78
78H¿}=ª7Ú>×:>¾ØT?
Í >'d>P4?6Ï
¸í8XÑ¾±m9`u9Û?n'|>Õ78Õ78H¿}=
N
=àÝÐ<*1-?
=s°Ì<\K-?):]9z?¯Ä'<Í-õ;?,/?7*|>7878H¿}=ulÅ?¸èC?Vý?ñ`&@¸¥?Q?#ûÂ:Ü}c:Nj[?g¥<Qù;??x<|>N*78N*78H¿}=úõ<º<¼l(?îa>=Õ½=èx?cv¹ÎÙ8}QÀðÂ8hØ9JZ®>J|>578578H¿}= Ë?ÞÎ>D?Hº >h>Tè0?Û8îÔl9>SÌ6:Ñ:îä-?lP|>È?78È?78H¿}=%P[?'¼>Õ=?íÞ_?Ê¸ã>·«{?	9î9â>D;±;÷úX?x|>J78J78H¿}=*2?×Á>Lk?8 ?2¿¿>HV?03;¥Á:r-?ià: :pï6?Nz|>AU78AU78H¿}=H&?NÔ>k@H?!?ãç>½1?+"Ï·n®9ýØ½É^R:xÿ:*¾P?á|>þ_78þ_78H¿}=Jþ<éPÀ<f?)?££;@;[+?.½A¹ºp9®1¨¾í0V9f¼v9¶;Þ>ë|>»j78»j78H¿}=Â<sg<î3?ú
<Å;"?*?¸"¸¹9w½HB9B;'9T´?­¢|>xu78xu78H¿}=W±?n¤>¹N?ÁK>îT>Åå5?ª9y9kyê>U+Ü8»mv9¸d>ê±|>478478H¿}=4?ë>¯C?my?²ÉÏ>e:3?Ýæ8d9íú=|È;^
¼:f¿C?Ñ|>ñ78ñ78H¿}=¾ûW?øü>tøZ?ÊÃ
?	J¨>wS?DÃ9Âz9Õ	 >ûf;æ± ;­67?ÚÛ|>®78®78H¿}=mNï>ôi>¦R?'*R??J?#È9Ý¸9Ð?á:Ê2:«æZ?²
}>k 78k 78H¿}=^[}=×&+=ªz=?5é>$.R>4%?QB=Eõ<5¡J?þ<%(¶<é2?A(}>'«78'«78H¿}=ln?Þ­>9NE?¶>²ØC>ª7?cõ¸?a9W¾' ï8(ô¢9Æ9<>].}>äµ78äµ78H¿}=IÜh?M_ñ>îøv??>»J1>Ú[?pg¸³¯(9®¼â½DÌ9¤9	?W/}>¡À78¡À78H¿}=<?e?Ü;?#ý§>~>e>)?­è-:yÆß9ÞóF?=øú8³Á®9pÒ7>@}>^Ë78^Ë78H¿}=jÏ>Mï>;I?7D¬>=¶j>ä;?ê|¢8Àª9~Á>ÝÀ::0Z:Ó
 ?[N}>Ö78Ö78H¿}=!?óª>Lvl?ïgÍ>>Ð_C?9¾¸øiV9íe0¾÷r:,:½M?­N}>×à78×à78H¿}=Æ¿=êÓÕ<L-?:-<Ã"Ü;Ê!2?Lm¹ÞF[9ÂÅ¾øÑ;ÕÜ:@¦?(T}>ë78ë78H¿}=5ñ>¦>z%D?øº>zH>.?VD¸úþc9+Ý ¾lö9õÉ9cá»>Ø]}>Qö78Qö78H¿}=aÁ>t>J?þ*?¡µÚ>%H?y9/}9q>9"÷ª9úHß>Õv}>8888H¿}="Ï?<Z?§n§?³æ¨?ëî>§µ?ÏÓ9(¯9MÉ?v*é:kôz:}Úm?£}}>Ê88Ê88H¿}=d®?L>I×s?ïð?]g½>eçC?¬<¸HÁT9g¹½ð6:ºU9ê§_?õ}>8888H¿}=u+Ö<¤<°Í,?GnÖ<)²<ò?±=¹ãí¬9xD¾ª5¸noÒ8Fg¾å©}>D!88D!88H¿}=_2Û>v&>K? ÏÑ>ê>9";?ìÜ9Âð9éæh>E:zK":7u?ïª}>,88,88H¿}=dþ>rÒ¦>ÝõB?ua?	?
;?çõP95Æ9ªª>é<;iü:ó:??â³}>¾688¾688H¿}=¶~]?TÌý>¤j_?ÕÙÑ?õût?tI[?$©;Þz+;µz|?[=;¢É´:ÈSS?!Ä}>zA88zA88H¿}=DãÙ>¬R>V?ïu?&s>uQ?!*9úÙµ8ò
p?sL	;§:Ø±Q?=È}>7L887L88H¿}=x­=FË<g)?Ó6;Ãy,;r?«Ò¸F9¶-¾Üe	¶)9ôeÏ»öÐ}>ôV88ôV88H¿}=Ù?)r±>üO?µþ>UÙ­>§;?×E)7v¯9Ö÷v<Z;¤Û:À4?YÕ}>±a88±a88H¿}=ï?D>d?Wc?Æª	?+S?k	r9WÊ$9.<?¥2Ú:L:gS?ä~>ml88ml88H¿}=à?S¸¤>êñZ?<H0?ç×>£ÓQ?ãJÉ9Õ9(?rG9;¦Ø:HîZ?E~>*w88*w88H¿}=¾Ü ?X>?©È?§q«?P¹??Ñëd?ó9çC9PTI?gy*;üSÎ:¾S?"~>ç88ç88H¿}=Cí>ÍG>5Û@?ej>>ÎÁ
>]§/?ÖÖÎ·T8v|¦¾Ø¨8ò¨8Xó>¡D~>¤88¤88%=f$S=Pf=½ÛP?øCo<'<PÊ6?N·¬97¼³¢ß:á´:¹{?Ak~>a88a88%==½?~;§>[	\?Jq?¦#?ÈM?}w 9ö9í9?e¬;)G;]?to~>¢88¢88%=-Ï??y±¯>À½?=ÂX?ÇÓÖ>&?±ty:B:hkS?»ð;¾+~:í?Ñp~>Ú¬88Ú¬88%=.ç >¶ÛP>8E?ûr>Ñ->yx3?2¸%G9½½½º}4¸eü7¾7¿Ñt~>·88·88%=7?X"³>WÎ??c¡Ë>>ox7?¢·`8=È¾_y8m_Í9ëª=~>TÂ88TÂ88%=¼w>Ñ>¼k?À¯?Ñ:>v[?64¸¤e9ÂÎ¾î;=Å<?¼~>Í88Í88%=¿ì?a
°>5D??êÚ>"è5?3;8ß99~ê>Â´:IÑL:5Þ*?læ~>Í×88Í×88%=óø
>Ì½=r;?1>z\>l'?à,C=î%ñ<2O?I"=èÐ±<°é9?Áé~>â88â88%=¯Ïü>[¤>ãD?cª>=>V(?¹·W¶9vI½ÐÞõ:Ü#¡:þMC?k>Gí88Gí88%=·?ËD¡>a¼X?¹û_?×?.M?_a9û[¨9A9i>Ë	m:¹:%E?0K>ø88ø88%=¾m?¸?áÌ??°t²>+
y>q7?SÔ7aÜÁ8:c>1Ú:KÕ:ÀºG?¡L>À98À98%=ú«>æWY>*J?~3q>Ì¡/>[É/?^¹8!R9L±¾,G92j¢9Vø>þM>}
98}
98%=wn?Ð,ê>tc?5ûZ?7Dà>÷y?ç½Ê8§o9=Ô.>×~:Ô¬9Á?U>:98:98%=ó¤:?]ëæ>êN?!l?bîµ>h>?X!9ýºá9iA7>õV:5:ûà>qn>÷"98÷"98%=?ÐÉ>ßæE?!rË>qL>w93?Îz·
9v½8;Q;¨20?Qz>´-98´-98%=]¹5?¶Å>¶!l?Ü0?cVç>rC?Zh8À:9ë<>éÚ¸9ìÿ°9G®?¾>p898p898%=SO?«üÄ>ä?Jh-?Ñq©>Xþ?îø7Á9ï895=h::Vªh?{>-C98-C98%=R¼?+äæ>ÍÌÐ?<@@]:?Tµ¢?:Ë`:7þS?ùñ:ÅÐf:<0?>êM98êM98%=Í[Á?þ°ò>AöË?K<F@?;?È§?<·:B7A:r?~³
;7e:&¥?L¦>§X98§X98%=©]?4¹´>*A?õÇ>>a6?ïq9q°9eod>®Åf:èö:	e=?Ó¦>cc98cc98%=J?ZüÖ>Ù@q?Âwh?m?¡·[?{_7>X9=n~A:½®:*?Û¨> n98 n98%=]Lñ=¾ì¡=x¾>?#9?	c¹>8¢A?ã×J=á©æ<¸a?õ%<<Oö;ÀC?G·>Ýx98Ýx98%=ãÿ>K>a8q?CE×>¿>v_T?ð2¹XÜÉ8$Ôa¿Yh7­°9,Ü<ØÁ>9898%=j'?{Ö>èYG?	jË>>8?¦º8ñã8ÑÑ>®ð:0D:îL?0Î>W98W98%=_F?#NÅ>w?ùó%?¼©>Ta{?wç9ø¶e9óø¯>Ïtc:í:íY?7Ó>9898%=«
?@
»>îãA?bÅ¦> h>ì7?¦D>¹@9Îä=¿ªÑ¿8¥q9g6K>&Þ>Ð£98Ð£98%=åæ>Þ> HB?óà]>ùÅ'>bG)?w87g9ª<?68I~'9$Ip>³ã>®98®98%=?X«º>E?Øè>ÛÖ>lgI?ÚÑ/¸V,9Q¾·u:àfø9â>!?Øí>J¹98J¹98%=çÊ>¿p|>ÃM?ÿ¸>§<R>×f<?§£¸Ä19Fv9¾\lý9ý!9#)}?bõ>Ä98Ä98%=ø>¡v>9Å?1/?® >¹e?óä½8¬íH9ñq>Ì:.ë9t+?ä>ÃÎ98ÃÎ98%=ûôÄ>Ès>vO?
¦>
êA>;?HßÌ¸þÞ¯8q¿&X9ê<É9_m>W>Ù98Ù98%=ã=	?Ø°>ò«F?¥T:?-¯ü>Æ<?Å&·LÐ¬93v¼ä:°×:0!:?u!>=ä98=ä98%=+c~?M»?¥Qu??¤+¢>	|P?çil<¡#
<±gV?,¨;M;NQ?(#>úî98úî98%=pH?£ÉÇ>¤.?Q§8?DÑ>ªãa?ü1Í8
c9[g>fPÞ9A£9+ý-?_=>¶ù98¶ù98%=½wå>÷m>ß-T?@û¦>4#\>//B?uª¸¦á9Ù¾p´·9ZZé9É>z?>s:8s:8%=Ô>0>°;>?g$>íS>®Ì.?1º¸¹09{"`¾ËÔö8ºM9½>\@>0:80:8%=£S?Wà¡>N?Æ#Ë>¼ì>Ä®I?*.O8¢(9¾Ë=N3C9,¶9+y+?NF>í:8í:8%=;3?4ï>Ñ??,àX?øo?ò¿3?
]f8xêª9K¬=ÓÀ:å:ø6?lO>©$:8©$:8%=Zqç>¤>L£4?$¯R>»³!>ðÅ&?ø¤¶æ¦9ÿ¼;Õ:8L:B%?ÙT>f/:8f/:8%=Y?ÓÎß>mIx?}?Ùì?@`?=ºç9ÒM¶9³"?N:ÿg:$#j?¼V>#::8#::8%=!á-?}ýÑ>)úS?r¥
?æ²>¯°J?æ)¸EÓT9Íh-¾4	é9ì9ü>7^>àD:8àD:8%=}?vä?z7t?'õô?õòt?&?òÍ<:¬ñ9ÿG?a¡:Ä&<:ß[?H_>O:8O:8%==>Á=Î9?¯À>EQ>M-?9¸|«9Ò .¾oy :î9Å6,?ì_>YZ:8YZ:8%=»?cJL?&k?q?<&?tX?TZ¯9Íª9x*?è0Ë:FÁq:ë)W?áo>e:8e:8%=pwÐ>¤c>ÏK?BÁ?É	²>|3C?a9#$9~w/?±W9B8ö8ô·??t>Óo:8Óo:8%=÷?¬ÖÇ><E?°6Å>Çß>k??º8[9%Ú=ØRó9½«Õ9xÃ?ßv>z:8z:8%=i"?j{Á>úW??#nÓ>£EA?0+82+y9R#>w;
";£xC?1>L:8L:8%=&½>m%>Û;?×¸>V<G>Ñ>2?ÿÙ+¸Ñ9Ìã½F-9ð|É9i¢>>	:8	:8%=fØ4?X¦>ê÷?&?Ë£>Äó?ÈÁ8àß±8¸r?ãSÄ9äd9<T\?i>Æ:8Æ:8%=ð?y¿>ªr@?°Ù>:K¡>ØÀ,?ìåÚ6q9Ì·<óû;Õgæ:qú)?Q¡>¥:8¥:8%=D>ÎQ>Zÿr?ÏmW?7Þö>ße_?÷P%9´¨9×?·=ß</z?Uª>@°:8@°:8%=	üà>ûß>\D?Û°Ý>,>J9>?.²9n9]>t¢:÷h:n33?¾®>üº:8üº:8%=¬=Y?'ä>Ñs? 9=?[×>'±`?âÙ<Åð;?ÙÖc;+C;:a?çÇ>¹Å:8¹Å:8%=?×?lq?áøH?ã>b?	b9Kü9¥á»>å]´:á1:)?Í>vÐ:8vÐ:8%=;>ò^)>wúV?¢}Ù>N>E?}¡48Êé9ôë¢=Äm9Ô9T>ýÏ>3Û:83Û:8%=ÖîÞ<4¥<Þ,?bO=Ïò<Õy?"8¹ÇWO9úWã¾½w71f8ÐX	>´Ñ>ïå:8ïå:8%=î?8
!?¦ |?¨V?¤á­>sW?;8ÚpI9&$>>=:ùá:1Of?*æ>¬ð:8¬ð:8%==~j?$+? S?û>Cª>>=?êû8à×9ë>Ëþ;Þ¶;¼´2?Dì>iû:8iû:8%=K7'?bõÄ>wWY?ÀC?ó?¼C?ÄQ969^?-m9Ü9³ü>wí>&;8&;8%=pýr?Hò>×_?gB?Èó¯>//?óÚ7ÆA9)\=%:Ì£9"_?ñ>ã;8ã;8%=<qÎ>W>Ò8?QQ>>d )?¢ú·mo9
å½ügu¶ÑJ_95­¼½ñ>;8;8%=%r?/	?ïa?dè?»¾> V?Aó¸.ÌO9l¥­½«sÀ:õñv:0G?Võ>\&;8\&;8%=ë>/Ì><A?m ¥>õr>B.?¤Á6ëÈû8"PÄ<ü:ë7:0B\?c>1;81;8%=£'=?ïò>¾H?3uô>å¬>1Ú5?Yê8»Á§9CÏ2>åÙ:!"³:Ð²?>Ö;;8Ö;;8%=ÑV?g°>.Y?$)?:à>ÎCA?|µ8Ó
9åCà=$;o9b\9Õ>>F;8F;8%=ú>ç+a>Õ(?&E?æ>>O[?¸l6æî9jV½;	£<~[<f?>OQ;8OQ;8%=¨<%?¤Ì>_´N?§3?ÿ
¼>i9?Í`8cY9öiY>>:é':?É>\;8\;8%=Í¨?Ñ°>Kd?O? ?j7L?jP9¢=¤9!Ãv>­ß·9m
:òâ¦>S>Éf;8Éf;8%=»æ=D=é:?¢Ñ«=RÜz=ÄV/?«AW:-:pÁ?Î¡<¼8R<Þ¦8?>q;8q;8%=Ú<p?
ò>´}?$Ã?3ëB?¸g?Ð³:Í
9«/?gÎ­:¸ÄP:Æ U?ø$>B|;8B|;8%=}_í=¥V©=m3?
>¼L>f ?|ÃB=÷<ºbI?j5,<¢<m	*??+>ÿ;8ÿ;8%=Ø?b³>§?²¼? ü¢>s?ãÅL9å&9
?nà;R³::=d?v+>¼;8¼;8%=Ó?HÍ§>üG?>04S>§þ3?Û)9XO9#¨>¹4;ç£;;`<?;7>y;8y;8%=~|??©4µ>C?ú?C(>ð*w?F9
N9{ö>ê:×ûØ9i4?kD>5§;85§;8%=¿?¨5²>ÞI?pl°>x>
¶5?m·D¼9NØ¼¾95KÙ9¹>´W>ò±;8ò±;8%=lX?«½>:9H?@ý©>Ùûg>d;?Y{¸õ·9²X¾c9./¥9¸8Þ>Y>¯¼;8¯¼;8%=Ú&<?u>;c°?ì¶?b
ý>M8?°%9
Yc9,º>]Ñ:ã:eTO?fZ>lÇ;8lÇ;8%=»(?ã Ë>cSG?Ç>a$V>r5?:¸º9è}½ºÎ9ª9±N6?±Z>)Ò;8)Ò;8%=tÄ>©u>DKB?>Áü>>º-?øã¾5¯º9ë¢;Gð?9²9Ï>z_>åÜ;8åÜ;8%=
5?º`Ï>x*`?=?hÑå>R?ÿ ¸99È×?Ù¹::ç9¼ØN?Ì`>¢ç;8¢ç;8%=îaÈ>éq>dÑH?¼Ý¹>Ä>
13?®ÁÁ8à84iÝ>[¸«9ÇrÔ9-ìÎ>ùk>_ò;8_ò;8%=tý?>}fZ?û»½>x{>~A?6wH9%ÕÃ9<>-î;ÕÉ¦;Ó¬6?&>ý;8ý;8%=ò^?êé¾>\KH?;e>ª}>²@?Æ®ø8M59¯>¼9Ù³9â>>Ø<8Ø<8%="8v>P6Ý<Ix@Õ>ZõP>Ë(?/¸öf9½cø:SÀ9µJF?><8<8%=®Ó'?}_§>ÜX?ð·Q?ÀQö>ñõY?âu9#sÇ9ÿÊ>Îò¼:gåe:$gR?°>R<8R<8%=6d4?ì>æC?4Í>ØÄ>35<?¤ûÕ8k¯9ì#>&P¦:´:VÌ?×>(<8(<8%=ñ¦'?ÙU>ì¥¤?iC?¶+>â"?Ð9Ò\d9¨¨¬>÷Qæ9Ã.Ï9nK?Ê>Ì2<8Ì2<8%=¿ðÜ>_>X½=?Dä>Á¼J>þÍ'?Ô8é¼9p>d_:0-G: X?á>=<8=<8%=¸\?ßö%?áS?±E?ýSñ>t¶Q?¤`9eÅ´9)>vÑ;fîª:êI?è>EH<8EH<8%=ZCÉ>lØ>/y@?F£>ÛÒQ>òw0?ÖÿR¹·9	
-¿}×¦9UA9±?ã¡>S<8S<8%=£Oö>eR>Ø#S?´?cSµ>®ø=?`G´9ü\N98¤_?Z1=ßÁÏ<¢ËZ?Ø¢>¿]<8¿]<8%=©Y?BÀ>ÜÛJ?9ä>Õt>wÉC?øÀ¶Î"9¦õ¼Èç9ë<Æ9¢¨?~¥>|h<8|h<8%=aÛû>ß*>J?ã³>£8>o=?À8Ä>[9W«=B©¿:¿ç:ÿ&?©>8s<88s<8%=ê?óÒ>>@?,É>Û>Â4?AÌ
¹dãÜ8\Ü ¿Úw7îcx9óqÿ<¡©>õ}<8õ}<8%=ñ¦Î>u>¥jO?/³>kJW>T:?àúk¸·Ë8E¾úç8G¯9Pæ>K¬>²<8²<8%=xÀý>·®¨>q@?ß4?Fò>ÃÒ>?2xc9«dÇ9>»5µ:ç|:í#?ß°>o<8o<8%=+é>R>iEc?<»ñ>3í> ¸^?pÎ8òþ9î·É>§@19ßq9â»>,´>+<8+<8%=8á?âD¹>#=?!I¥>þn>·^1?(²¶bq 8M]½Y"¼8
049¥>=¸>è¨<8è¨<8%=U?¸Ö¾>iêI?uT?·Ì>­Õ??	ä·Îoº9¶½,Pz9#õ
:f>.¿>¥³<8¥³<8%=º}Õ>bç>ðA?[«´>Æ~>"¨5?18ÚÀ9©¬=P:^D:?ãÉ>b¾<8b¾<8%=V?îÔ¸>u?ÊÑì>Ó}>(o?ÎÑ9¿Ç9ºq>BË::c4?DÌ>É<8É<8%=Ì+?ÏÍ>?#U?9Ë!?- Ü>e)<?3iR9âç9v#°>¡,ÿ9q:,Ü>Û>ÛÓ<8ÛÓ<8%=é
?å¸>ÈED?>xU\>*0?*Q©86T»9£bç=@A9?%ã9Å°>aæ>Þ<8Þ<8%=ö=¬s==;E?Ai>ìö6>Þv=?1¬;cÄ:<?[ö­<wôY<	TL?®ô>Ué<8Ué<8%=ë>cà>Þ&P?«ª>ð¯d>&
??
pH·p³9ÚD¼À~/:ýÉÑ9í&V?/÷>ô<8ô<8%=Õ²>3H>"_d?[m?á?ÕT?¬ßÆ;v&k;ËX?
õÚ:Ä:3²T?ý>Îþ<8Îþ<8%=vá-?*\Ç>#H_?D@aå?_?(w#:â¤:	º?::Ùf:Ì?>	=8	=8%=ÝÔ?äÓ?Øm?n,|?_ö>k?BfÕ9XFñ9dlâ>ª××:ì¾:½9?>H=8H=8%=Ålø>>`õn?'>R9>ÝàN?L	¸6 91b[½Çê9Ps9ûÕv?è>=8=8%=´V?w±±>N?è.?mbÃ>«SK?`;¾8aÏ¹9Î>ZJ:i-®9Û?>Â)=8Â)=8%=¿?,Z­>9SE?mãÑ>>5?8+q·ØÜP9qÌ½}v·.[9¨ò½l$>~4=8~4=8%=oßt?­`â>)u?z!>=Þ">-Õ]?ô8%9ÐÖ>á:ÔÉ9Áªn?&&>;?=8;?=8%=<Â>.?~>°æC?Ãø>èD>S~.?\Ùõ¸z¼]9`ë¾·¤: ²b:±ã9?*>øI=8øI=8%=Ùº?Üº>¯!M?|+
?×²>ÒF?ÙØP¸Aw9;Ø½¬_,9÷9³8¬>v/>µT=8µT=8%=üVS?ùE?CwI?}å>Iö>B?º>89Há>Oµ+:µä9ý2@?ö2>q_=8q_=8%=e¬?Û{?Ød?I¿V?%ñ?ìQ?3"O:"9:6?çÖ~:Ñ[:ÏW?S5>.j=8.j=8%=AÊë?aS?d?-?ÊF0?¶e?Ì°³9ö ã9AÊ>`:Ý:7IX?¯5>ët=8ët=8%=j9?|º>D?¡Ä>°>ÜÐ/?V69¶/9{ë£>`£9t89>?=>¨=8¨=8%=¡s>?¶å>`hT?/cÝ>ëI>C?ê9¾b9¹H¨>Â:£·9¶\?x>>e=8e=8%=ÖG:=8Ìì<ébI?<F:ç;å{.?w`¸ú9î¹½²¸%°s9Äi
¾kG>!=8!=8%=b õ>Y>hG?£÷>ñ©>6;?&N¢8¡>H97O>Yp9ÑÏ{9Û?ÔO>Þ=8Þ=8%=jÐ=.}=f7?çzW<U{*<É!?0æä¸$>z9W*j¾ðj¸/I9¡T¾dP>ª=8ª=8%=5f¨>Cu^>OÊA?;d?HÓ>q8?²¡8ð#¢9Éÿ=ÉÁ9|eº9O?_S>Xµ=8Xµ=8%=T©Ë>Ð>ÏK?ñì?FVÉ>áqB?vÉ×8vÔ9¼æ->°ò:wÉ:Ê?aX>À=8À=8%="IÏ<¤ý<®þ6?K7Å;û ;J¯!?Z¹7e9Í(ô¾<÷[7Ò{.9]!=Ào>ÑÊ=8ÑÊ=8%=ÕÉ?Õ>læZ?Ñ®?,\?JÜJ?»´9,9Ü+?Üê; :!Úm?lr>Õ=8Õ=8%=	ZÈ>/>C?5è¾>L'>¯7?(È8H¢9¦2>Ø:TI:®Õi?×{>Kà=8Kà=8%=oX?Ùð>Éý¢?­? B?¯ð?·a9Ç69°?ÚÔy;{ÁÜ:ÝÛ?K>ë=8ë=8%=h[?/ÃÆ>jK?(!c?O#ü>Éf?pf9¯mH9;?ï¢	;4®:Tb?V>Äõ=8Äõ=8%=­É>.>ª­B?$ê8>Ï>/?-6j¸)Íy9üð½r(*:.:JÆ$?>>8>8%=ò¹Ï>h>wéA?ýÝÕ>¹S>³=0?æ,<>Ò;:R?Ö=H=o¼??¡>>>8>>8%=Cà?×!¥>¥R?¡ç]>øÿ>þB?Æ»¸ØÉ8õ&î¾¾"9ãP­9¤bp>P>û>8û>8%=¹îú>é>¼oS?ÒUt?.?
ug?§Ã9pÏ92uñ>ç0:/±%:g?í>· >8· >8%=
Ê(?cô±>Ðr?*_?d?ÔK?,99ô¦R9qá>;'N:2:A/?ª>t+>8t+>8%=?Þ²?¶èd?&Cd?öõ?í¾[?c$9yk9 >Ç¢0;uù:è5?q²>16>816>8%=þ#?	5&?Ss?«](?ÖÃ>\?²/Å8iæ9h<>1	;çª:n?|Á>î@>8î@>8%=~hÿ=Û4©=5A?%ý´>P>ÈÆ1?!­B= é<WU?[¶<®tt<öµ>?ïÉ>«K>8«K>8%=<3Æ>U7>³ÝE?50y>15>0?Ëu¹¡;89BÉÁ¾f}¶9Cl9M+%?Ø>gV>8gV>8%=ð>¯Ë >??ì	>üd>vü0?¹áÁ9ÃÀý¾¡ð69ªy9"»>sØ>$a>8$a>8
F=©þÖ>Ur>jB?/ï£>On>Õô/?A¸:ôß8Û¿¾¦Â9ÕÓ9q >@î>ák>8ák>8
F=0Á>=u>jªI?â>	N@>ä4?Jhµ¸¾´v9Í=<¾°°9Á%{9~4?æð>v>8v>8
F=D>>k?8?ù¤>`K?ið7êp9A=¹ÓJ<îªÕ;÷s?æó>Z>8Z>8
F=Y?»>P\?Éö>Qò>Ûl?h7¸:k9ÜðÆ½4L:Bnñ9R«$?ÿþ>>8>8
F=ÅÃ>~>àD?ÆÅ@>a.>15?ÞQô¸ØÐ9sY¾9c·¾9 âµ>7ÿ>Ô>8Ô>8
F=Átò?M|o?r?´þÇ?çß8?þw?C$À9`»9qì?Ã::\!:¢¥a?¹>¡>8¡>8
F=@%ÿ>Õ>)N?B>e4G>9î>?Ñ!9þ9T/g>*,:Á¾9PM?Ó	>N¬>8N¬>8
F=&?Ô>·ôH?O©>Rl>]7?O 8GV390×d>¢¥9°9\Þ?7>
·>8
·>8
F=îØ?ÿE>Á{?+¿?qyk?óÔO?¤Yü9±ÌÔ95Ê?ø~:­:3£S?>ÇÁ>8ÇÁ>8
F=¯?ïgT?S?/ÔÐ?S?XJ?4#:e:ÿÖ?KBö:­:Ìì\?5>Ì>8Ì>8
F=¥2¢?¥M>?"1Z?Ê?Å!?¤S?ÔH1:²":`.?.-=Í7É<T\?ñ>A×>8A×>8
F=?>â´=ËU8?Z$<M<¡#?îê¸a8Å:Û¾ql99Ó²9Ü¸>ª>ýá>8ýá>8
F=æ?À¡>W>m?nÄ>¢r>%ÕN?|Ì79 ë­=©[:×D:ÍãB?&>ºì>8ºì>8
F=
í«<LÒ< ñ&?<äSu<Ç!?°®Cµmí9¨Ó¬º°ËÞ6W:.9h®£<x*>w÷>8w÷>8
F=*#?§>Å|u?ü¸>ö·f>%AM?6>¸Â«9éK½h©8tó96¥>Ó,>4?84?8
F=#a)?sß>£
B?e-Ñ>ÌÍ>å1?G6¼·+9u½îv@9b_¾9h>2>ñ?8ñ?8
F=À?%¯>	G?H¸> >ð8?sµ8üÚ¦92>EÑ;ß`;úÌ4?3>­?8­?8
F=.?'Fà>æCG?ÉÂ>!2A>T6?h>Õ¸u9L¾»?Ü:ú:¿®J?í7>j"?8j"?8
F=Põ>;>ÁL?c#>øöP>µ6?
¸ý[9ÊØì½:¸dÑ9Ø_?<>'-?8'-?8
F=R?4ó³>Êó]?7]j>>Î©<?
8A[9'¡$>§ë:æ+4:ÏF?¡D>ä7?8ä7?8
F=á(ß>Aö>¯£J?îó>R¬D>ÿJ?Æ%8
Ï9¤=?Ìä9sÚ:
Ïß>ãK> B?8 B?8
F=­»>ç>G>#q?,?ÿ>ª§>GC?¸ÈðÝ8XP¾_ÝÍ:pü:zJL? L>]M?8]M?8
F=¼8Ð>'cL>ºf?LS?l#?Aát?¼É¿9+oh9;S?;e5:¾à9bN?ºL>X?8X?8
F=dâ>×Ø>Ö6O?F¯>¬m>"×<?Ú¸Ny8PY¿^¨:¶:æ>¤Z>×b?8×b?8
F=½g?ætÐ>NA?Ï±Î>·k>P;?¿º7{D9åàr=u:ÜU®9ÆSF?^>m?8m?8
F=sÉ=!Â<¿.?nóÔ;¶Y¯;ur?T5u8Â@9#>F·oi9`H½÷^>Px?8Px?8
F=£D]><Ì>ÿX?×X?©¬?[N?Ë=¼b=qye?b¦*<|ñ²;¦"t?a>
?8
?8
F= ¶?º>8Q?1æ>C>!F?À¿¶££9f}¼áÊå;Ñ£;àÖ3?E>Ê?8Ê?8
F=¥"ñ>Ü§>6à7?µ<>pOI>).?(»8R=9ó[>SÅ:rm¦:¸Ã?_>?8?8
F=êÿb?ÀÆä>
~?ë?n >ç¬e?êy9Ybc9z{?>:óG:+{?:>C£?8C£?8
F=^)ç>@»>ffX?Õ?ÄEÆ>çüF?¯a;u;EM?Áã·9õù9I-?@>®?8®?8
F=HR>LS>GÂ9?Á~y>>:>R-+?3ù(¸0Ä92½kÖ
8Ê_O9¯=Ä>½¸?8½¸?8
F=Ã?¼>ÃëB?_>>>/?Q+9¢IV9ªÌ>Ðú¶9&¡9}}?µ>zÃ?8zÃ?8
F=m?1«>váS?¬.ø>¯>ïPR?ïi9u¢©9ê°>ü2:? :î)?}>7Î?87Î?8
F=¶ D?´ç>?Y?Û	Ý>9%>fÐO?)¯¸
Í}9@Ó¾óþd8×·q9­ò=t>óØ?8óØ?8
F=d¸?æ>-R?y>éO>FZ4?\p¸]¢49öá½þ[Ç9ìà9³çâ>g >°ã?8°ã?8
F=#Å?ê>Ù©?\î?vÑ±>Ð_?'¶8bÎÉ9Íçæ=¡:c:¥ü> >mî?8mî?8
F=%>í(>]cr?ê®6?ßVâ>}N?û99?Ä9¶çr>::C.:H¨<?µ¢>*ù?8*ù?8
F=LQD?ÉºÍ>ÀIt?¡R?¾×ï>;`?Îx9]¯9jµ>O'\:2â:Ø{2?­>ç@8ç@8
F=¡Û¨?½=?Õd?H?¡Õ?ìaT?&[9é[9éÿ>Ü9º9TpÀ>±>£@8£@8
F=¦lß>l>3¨K?´>Ír>Ø^>?ÆÌ¾8Re9P*>ä:t)Î9C1?¶>`@8`@8
F=Å>±G>F@?ó{"?).á>
¹8?ÄLÆ=^g=+[?HÞ=×4«<»§L?Uº>$@8$@8
F=ùªC?oþ>Q¿D?)ä?î·>qC?/á8ºíc9Ú/>6ð:k::m)?»>Ú.@8Ú.@8
F=Ì?sÕ¬>xS??Å>oe>l9?ç¿7 éB9é÷z=Ï9V]9âµ>wÃ>9@89@8
F= {Þ>ÎÚ>;?ÛÑh>6.>)1+?z:4¹än9ë"Á¾¢`¡9-þ9Û¢>úÆ>SD@8SD@8
F=Á^?Â>Éë?;yR?¥>A?£?¹Á:XK:¨s?
´9¬9%?Ç>O@8O@8
F=pÚH?ëM¢>ºf?Ad?êë>ôw?Ùu;!ÿ:÷¯v?Ä
%:;59ØMé?üÇ>ÍY@8ÍY@8
F=*=ñ<ú³<,?[Î=vMï<DB ?Ä§¹Ôæ8Êoº¿ËV8b<³99Y¶=©Ê>d@8d@8
F=NÓ>Ûu~>ÌT?Mî>é8>n%;?gE¥¹á+9Å¿Þö
;lÝÓ:´+?EË>Fo@8Fo@8
F=§;?2	À>(z?ô¦_?°²?äT?PÊÕ7ý­99Ú`=î6Ú:_l:µèF?Õ>z@8z@8
F=X6?'0Ò>*À]?H>t?ø?O?ÝA93É96 ­>>9:õ4:y
K?õÖ>À@8À@8
F=JÛ?¨æ£>j2T?4SÒ>V»>ª@?¦î?¸ÆÝi9àÒ½Æ¡;·s;ì!?~ß>}@8}@8
F=·cº>>ùs>ÎC?1>êvR>Êç7?Ê¹N91¾ÙS®9YbÊ9´Ü>úâ>9@89@8
F=Äi?í	?As?ÿì?À?æ@r?p88­9³
a=Å±Ë:g8:d?rå>ö¤@8ö¤@8
F=Ò_=âC!=_}1?!å=Yï<ú(?{¹òo°8 ¶¿qåA7k¯9x2©<qó>³¯@8³¯@8
F=¡ä>¹Å>{_Q?"Û>@4>n@?§T¸Ì©9Ý½ýû9{ñ9£?`õ>pº@8pº@8
F=â²>'.d>2ÌG?
UÞ>~>C48?j+8<Ôc9uÂ=Í
;¶p·:ñãE?rõ>-Å@8-Å@8
F=Ô7=ÿWæ<?NL?Áã;àu;f§l?/=¹ØF:9^ÿ¿ïf:5U:³
?·÷>éÏ@8éÏ@8
F==¤¿×<\¸2?®=BÎâ<ÒÉ?m¹ïøÿ8®m¿ô7é9\#¦9®3?ç>¦Ú@8¦Ú@8
F=Þ?µé¢>_É[?bíÒ>Ý>ô^:?ßÀ
7}$X9¬ä§</8¸]^8£¿+?w>cå@8cå@8
F=¸GI?Ô>;s?¶P?×ùÙ>³åt?!Rg9Òo9Êìö>0XA;ã¼:	6?V> ð@8 ð@8
F=^]>Ë4>Ð´K?>[?NÈ?(<?I{92±©9Æ½>r-;v5ï:Ï9?y>Üú@8Üú@8
F=:Ñ?Ï¹º>L?Y©°>c%d>Õ:F?dÏ¸F¤90Â!¾²ÊE:û:P+?Ì>A8A8
F=gp+=Øù<Ð©/?jR;ôT;¾£ý>¹Þ9387Ì×¿,¹2æÀ8>¿á>VA8VA8
F=»¯?X<±>Ã<?.§>¿k>5?[j0¹ì7Ç8²b¿(]S:¿"$:Ô$?r$>A8A8
F=Ôà<µ¨¥<-?'Ùl;©$J;Êù?Á'¹)0Ö8X ¿ezç8B+O9ü>%>Ð%A8Ð%A8
F=Å=Ò?à<af.?ØÄã<$F½<l?¾i7¡à9|={Õ;=²O;i-?·.>0A80A8
F=E=RÓ<Í%,?r.k<!E<(Ê?bØ¹Ð{9M¬¾!¹¼±|9Ôº£¾õ0>I;A8I;A8
F=÷=RÃ<3?±F =!cw=,Û%?ì×9fÜ¶9?"/T9,?: P>ö7>FA8FA8
F=á"?âêà>îc9?.>ig5>9?Â¸A¹óa9!ÓÛ¾\[:G±:â?Ð=>ÃPA8ÃPA8
F=%sæ>â¸>¡­N?">¯A>Zî3?wÞ!9«Ë¬9äÏo>ñÀ:oú9:£?G>[A8[A8
F=­?ÚÛ'?¼ñ?dR?£¾à>l¦o?7î81a 9!>>Oå;;¡«9?X><fA8<fA8
F=C9-?árÙ>/ïK?ÃÝ>Ý>w}??¨D­¸Öà­8ÿ¾¤9EB9ëQ? h>ùpA8ùpA8
F=ø5?#õÂ>
<?º>>ëÿ0??C8ã9@X=}i:;R;ið1?k>¶{A8¶{A8
F=)*ý<es­<iÓ:?¥q¢<[#a<3¶8?Ü]¹Ä:û80¿£ê;ÊA;AÂ@?n>sA8sA8
F=©/Ã<-D<Ï*?5Ò;ª;×?Â%¹N¥93	¿`\D9Ï«93J>q>/A8/A8
F=#m?±|¤>¸L?±³Ñ>[Ü>8?Ýõ8Úú9yH>q=;T@à:6iX?ãy>ìA8ìA8
F=¸	ú>Ñ©>´B=?ûÉz>²6>¥´/?ÝE9uuX9¢ê>L+6_9$(Ä; z>©¦A8©¦A8
F=HW?ØÀ>ßä?O?sä>Eï?ñ[9³Ö±9¡6º>în-92ô9ë?9|>f±A8f±A8
F=ì7í>¾ã>¡ïK?Ë>%¡(>_F?t:8½OÀ8ÒJx>
ä¨:ú·@:Y`?Â>"¼A8"¼A8
F=¨6?Ü¨Â>ý6p?=Tå>¡y>.k?­	«¸¾i9};¾º½:Wç:ç9?>ßÆA8ßÆA8
F=ï)?í\Ô>FÚL?Þã>>hE?{{¸Â89ã\.¾J:ßº9^°9?w>ÑA8ÑA8
F=]S%?Ó>UH?Ñ>q­>=:?Í{N8È¾@9	>­Í95Ä9ô"?>YÜA8YÜA8
F=åà?òò>â±¨?Íñ/?v>2;?t¯Ð8Iù]9´¬p>ÅÈ¾:GÎQ:XÊh?¿>çA8çA8
F=×Ú?eã²>þØC?ï´ê>È¦>î×4?6û8a@9Ìj>;É9î9i:?¿>ÒñA8ÒñA8
F=ßè? >«
[?»?íJ¸>Ö§G?ér7q39[;J=Å¦;éf;c.9?hÁ>üA8üA8
F=MÑ>L>j?I?Ã¯>r;>V2?Ëj¹7äC9LÒ'¿ÊØ8
9/>rÊ>LB8LB8
F= ~?&d)?h@?×º¾>à>£0? d´	3®9VAÑ¹H6:×W :ÜJ?YË>	B8	B8
F=ú]	?#¶>°@?Õ!°>ý>å#0?Ëß·9wp9Å\¼ªUT9À	9¾^F?DÏ>ÅB8ÅB8
F=ò*?9Ï>^R?ó0?vµø>Ôµ5?5¹éçI9Ã£å¾ô;¢;;99G?/Ý>'B8'B8
F=§`?H?ë¥\?R½Ï>¬8>Ã£J?a±7(Þ$9·=÷z_93ù_9·oÿ>jç>?2B8?2B8
F=Ç²û>¨4>ÆHn?*^Ý>}ë>èo]?Pô·ÌÊ¢9{@½ös':Ó}:0m?ç>ü<B8ü<B8
F=õðy?À?qþp?¶Ê~?Ö©?"c?©!|9x93~Ï>9©:0*:|_~?¦ì>¹GB8¹GB8
F=ß???MM?âe?éã>Ö?Âè7Ø9³?=Ut}:<ì:uØY?Çî>uRB8uRB8
F=h?ÌÔ>íM?¥C
?dp¼>bé??:B9,9Côº>Äë8ÒDÖ8­<>¤ÿ>2]B82]B8
F=:<?y]¶>R´U?(×>=Ð>Î;?},+¸Êr8@µ¾Z"g9é®9.©>Ø>ïgB8ïgB8
F=ÕJ?5¯>æX?ñÉ>0>i=?âøß¸µ,9",¦¾â9:H8ä9(P?>¬rB8¬rB8
F=ÁP?X  >°e?YC´?s?è=?NïS9cÄ96">¡:|u&:qlr?
>h}B8h}B8
F=à¹?Í>Õ¦@?-+þ>|>YØK?HÌ$¸uØ9¦½ÓC;«ª¬:ÛõO?<>%B8%B8
F=ÌÛø>Sç>K?Qo>©ÐA>
,8?²;±¸XÕ8ËªÔ¾Ë£´9Ñð¦9ð
?J>âB8âB8
F=gÇ¶?Ã+?  ?É)?4æó>]?ÁÐé9Î°s9@ u?FÓ:ÀòK:ö?ø>B8B8
F=2§
?Q¨¶>÷F?Ù*Ä>GÃ>L¨3?Ú¸°9±½CÿP:Ìv@:×þ
?[>\¨B8\¨B8
F=ð9?ãØ>/x[?é,!?ÄVÀ>V?Â¦9Y9|o>Ë9¦ß9Êè>ÿ$>³B8³B8
F=ìI?\ò>U?:3â>~à>ß E?¢À¸Ó9ï³é½ÏHØ:Õ¢W:b?ÙK>Õ½B8Õ½B8
F=X¬>£ÃS>`XP?°§>íg>ëú8?³lÿ73g9iþ=h @:5F:æ9?CM>ÈB8ÈB8
F=Jó>d>åD?oÜå>3£>H4?ÚV:­:ú6?ô«û8ÀÐ9àòn>®O>OÓB8OÓB8
F=»ê??Ôäu?áy?rÜ?Ýw?dù9®1¾9ÑÖ'?Cv;;§GO?ÝT>ÞB8ÞB8
F=Á¯?Ç>9H?î?ÁæË>é}0?i¦7*~ø8Ë«=ì9T:u¬:kz:?Ê\>ÈèB8ÈèB8
F=DÝá>>xQE?fÞ(?V\ë>_­7?×pe¸±639±ß#¾¦æs:ar0:ñî0?8c>óB8óB8
F=
÷>ý >E?7¡>I?>)0? %8j@9é>+~?9²ôO9Ê»ë>Òe>BþB8BþB8
F=äÄ>ÍW>&"i?W?OÒ?¬1A?ë8¬9m÷=8=Ä84»9ô%>Im>ÿC8ÿC8
F=¾.?$Ø>¥÷N?Ù:?Ä©á>÷S?Ú×ã¸Ú»¦9Áé.¾jEs:¶%N:þ?z>»C8»C8
F=ù?§V?¯h?õ¢%?y¡>ê9?e§8®v¦9²Û>G:ØCî9ª#?-{>xC8xC8
F=Á%?5ú³>¿Ï>?YÅ³>T>ì1?¯ÃØ¸ùî}9GZ¾¶MT;ëD;U×4?|{>5)C85)C8
F=
Æ?
Øú>Á?¸?dá>©?çà9$w9-!?ã:ñ:Ñ¡Ì?O|>ò3C8ò3C8
F=z³
?øs°>¥:I?0c?õÝØ>ÿ%<?Â:÷
Z::7?Îº9]N9n½f?º>®>C8®>C8
F=iN>*¤=%ê]?;Ð>´{>QD?vÆ¸gè9Y!¾<¡;æ?/;{l?.>kIC8kIC8
F=ÎY?ì>Ï>l?£x?+-%?;@@?B±:FzÅ9Ô&?¤ã:æ:µ+Z?{>(TC8(TC8
F=¿w(?ü[Õ>þ"J?eCå>Í>rw;?» ¸
Þ9ãl¾Äî9),:P©Ï>7>å^C8å^C8
F=Ë²j?»?R(H?²?aRÂ>ÛýJ?BJ­8¹ø´9D"õ=ù¿H:­
:ã'?³>¢iC8¢iC8
F=ü¼Û>[>iÅL?Õ³Ï>«>îD?ëÙ2¸ÄF%9^
¾vâÃ;;];D?mº>^tC8^tC8
F=ç>	>D?lr§>Å5g>}f9?ÄÏ·ÕÎ9­­L½Í9
¥9s?Â>C8C8
F=Gx?	
?Ô?Ì?	(?"Á{?.9R9õp?Â B:¾h½9Ü?uÉ>ØC8ØC8
F==Xè<¾¨<ï>0?pß ;K {;ºþ#?bl³¹~Q|8
6ÀªÕ¸ÊZ°8Í¿`Ê>C8C8
F=C'ß>h>á*v?'O?ÜÞ»>DþT?mÙ9	BÃ942>v^H;½áß:2e?nÊ>RC8RC8
F=,V
>&@=¥ü?CK²=$úR=WX?Ä%8¥Ò:½·~=3aÖ9ux9ª>]?jÖ>ªC8ªC8
F=yÐ<ûQ<îÒ+?"%-<±l<§#?fs¹²^9É¿Îbà¸
!"9Ç&±¾Ù>Ë´C8Ë´C8
F=>Fø>ß²¥>àÉ??A¼>à`l>0Ô*?3Î¸dök9q­½O[;R)é:¬+?òÙ>¿C8¿C8
F=¾#?
Ç>R?øÉ>>F?ùe8ñq8ãøÄ>¤=c;ëD ;½|5?3â>EÊC8EÊC8
F=.lv?¯'?fMO?ý'C?¼°þ>ã(D?î4X9´üt9íá>5µ;×k;¦ôD?Åê>ÕC8ÕC8
F=Üð?+î)?wÕU?V@<?5U?«895¢9bíé>&.;»xÒ:ÏÑS?ë>¾ßC8¾ßC8
F=7ù?*}>p? ³?¸ÅI?#çc?qÚ=;sY=Ôª?¦¹w< <ãk?Eï>{êC8{êC8
F=m$£?[Æþ>Dí£?¹q?Éû>AÌu?x/8} 9R=¡¼:ïF:½¤s?Rï>8õC88õC8
F=I¨?%ã>æé½?É¨?è^&?¨?sð9ÜªÅ9#´?æuà:Ì»p:ê±n?	õ>õÿC8õÿC8
F=µ?Yµ>Î);?ÝÔ	?§Â>hE5?ø»Ï¸Jôu9
8X¾±9f9E?­ö>±
D8±
D8
F=Dù>rA>ç§[?ãÏ>ã>ûC?	Ú·øx9F±_½ÀÃ9·ô:vY©>{ú>nD8nD8
F=C+?DÖ>sÀL?ÃÔ·>¦x>ÀC=?S¹?9Ò9¹}?ØÚ9Éä¸9[Ë³>öü>+ D8+ D8
F=ùg?txº><?A4<?ú>ñq?þ´9hS9±Z?GUj:a	-:¼W-?>è*D8è*D8
F=HNì<t®<«H-?Ú?<=Ix=Û$?Mì¸289ìêF¾-:¶;³0;*Ê(?Z>¤5D8¤5D8
F=e¶D?*-à>)£`?Y?¡6?R?å¹wÈt9K ¾þ<$¢;}j?>a@D8a@D8
F=ñ>ÁE><ÎT?dKh?1\?ÏÜP?i679M@þ9y8>å|v:z(F:ó7?(>KD8KD8l=
sÑ>x@>@?BLi>Í*>ôÕ.?¥ª ¸.9Ë2½×Æ8y±©9Ë>°!>ÛUD8ÛUD8l=)P?< > ?Zí1?õ{Ù>pQ?Lþ9ë9¦ý>ÛÚ
;8x°:ínI?(>`D8`D8l=zS5?ýiÞ> µP?(}
?WC³>ÅE?µa8ùp9Wâ!>®@:y*,:Â@?î0>TkD8TkD8l=´Þ?®?¯q?'?/À>^?-9ÝX 9>3"Ù:³b:¡2u?7>vD8vD8l=î¹À?ê=I?×*u?±O?}?Á«?{/9åu9#I>k\;®£â:\¡x?¨:>ÎD8ÎD8l=-÷%?óÁË>ªP?w?^É>ÀåB?¢EÐ8ð¥9R§ >Dæ:øj½9Nm>?üO>D8D8l=
?*ë¹>Î>?¦¼>&c>¬c.?Ä»8ª~F9k¯=º«j9ß¿9_>ÔR>GD8GD8l=hÓ>q=>JH?%bp>'%>N:?vX¸\|'9£uS¾êCd;L;!; 75?{T>¡D8¡D8l=ðz?Ü?t\Z?zÔ?¦Ê"?Ác?¥9Y9{;?£Ñ%:r3:ì,?PU>Á«D8Á«D8l=>>eW>|9?&¼>>F"/?âÏ9îF9ì³>~¹;-ß;P=8?_`>~¶D8~¶D8l= ?sÌ>C@?2p´>â}>üð5?ïò9Â0b9ú.%?Q:öÄh:Gkæ>Áa>;ÁD8;ÁD8l=*m?=Ê¤>3¹M?iµ>Äûw>aF;?)Y¸Hl9±ë½¡oÛ99QA?ée>÷ËD8÷ËD8l=ý6W?
?ÓG?¯©æ>µ­>ôà>?ê«ì8Åå9»Û?>·tÞ9:u­9;($?îh>´ÖD8´ÖD8l=ë/"?»9À>òþW?û?7»>°@@?È 9{I9«1z>m:y/:¦ýZ?2m>qáD8qáD8l=ÖÊ>i/u>{ÈS?®Dì>«ô>êA?·P·¾ð¯9kBÙ¼¤4;Û¾:FT1?ön>.ìD8.ìD8l=Ç¶L>®d>æoD?
CÔ>²>ó~5?Ot=]Ë=ÍyY?íÐ<+<è/<??o>êöD8êöD8l=`)Æ>SL>ªFx??Î.3?U?RIÐ=â^=Vp?ùß<|p<êé?|q>§E8§E8l="?Y:À>J?ð«>cr>üÞ5?ê®b9d%Æ8Ho?7Þi9T39fí&?°v>dE8dE8l=$Ê[?V
?ùG?
{?_Ñ­>_F?n	?8
[¯9Gr=y369ö¼19Ë6?¶w>!E8!E8l=TA.?:Þ>¨ìH?ý?ËP¼>Ã2?Qò£7j9´K3=ur°9Xd9ù*?~{>Þ!E8Þ!E8l=_6
?Dê©>P<P?Ë´?JÔ¹>äu@?R¿B9â¼±9æ?>®¥9995&?f>,E8,E8l=ï+/?Þ¹­>©?~Yë>û>âb?
E÷8®i9£lÒ>â´:YO:¢¨2?7>W7E8W7E8l=DD?²ü>öF?"çó>ø¢­>^Ì3?Õkã·%d9/½M :ûA9:üìI?>BE8BE8l=Oc?B ?²ò;?>§>éak>u/6?ðmY9Êñ9=ÁÉ>»~;Ê´;ÄP?Õ>ÑLE8ÑLE8l==ð"?ö> ?`9?+-Í>ÍKg?Z£9Þ£9´N>x;¼§:¬
~?µ>WE8WE8l=&?)®>jA?ï"Í>8Z> i3?ÎÂE8ä³'9/ñ>h¹9ª:DÏ¡>å£>JbE8JbE8l=&?VÌ>ëO?)¥>àia>/;?ò8­9í±Û=¥m¶:<½y:m;?§>mE8mE8l=/Üh=Úá"=Þý6?<ß¼<f<.!?·þ¸;9mAÔ¾Ê¬9;m9Yû>C¨>ÄwE8ÄwE8l=°Ó>zèY>ãx?Q?üþè>
Df?ät9`Ð93n>óg:
ç9å?z¨>E8E8l=û?±Þ>ëµ©?kp?E«î>	Ä?Tþ8dY¨9_A>Dr:Ä®9u?«>=E8=E8l=÷dÒ>7=>»<?v>fM>"4?Ö´¹·¦Bá8dÓ½nÅ99É5Ü>t°>úE8úE8l=uñ?ø.?úB?ãè ?¥±ß>&8?µHv9||9vâÒ>0§:J:§ÇÛ>ö³>·¢E8·¢E8l=Éº=ýÄ=nc/?®?>C>Â!?Rx¹)9ël¿ùö¸Ô9ØDÑ¾vÃ>t­E8t­E8l=8ÚR?`ø>RSY?>°ø>.S£>æB?Ê¿ª·Ä¦9Ñ½[6#:M9¥? Î>0¸E80¸E8l=Yí>Z=>Ù³C?Èb>8õF>È~8?Ö±·&9·/½-ß\;Î ;Ï/?ò×>íÂE8íÂE8l=í«"?(ËÃ>i±T?üè!?²SÃ>ÿ3T?Ö.9ñÜ59Ã²¿>Õ?Å:õ<j:%W?«ã>ªÍE8ªÍE8l=cÊ?z,>¬µ]?T¶>ßãI>í?I?üØ~7vÌ9ºR=ó'Å9:¹>¬é>gØE8gØE8l=Ï×1?3ç><D?

?Ç¶>ÓAB?rê 9Ëç½9»ëX>Êõ¼99Ï9¡oé>½î>$ãE8$ãE8l=bÆ?ßR»>¶b@?¥@¹>Ìû>d5?8°µ÷é#9Þã»2·:LÀ:"?©ï>àíE8àíE8l=ß¼?9Ì>.­7?Kã>4<U>ò-?ño¸6ù8â² ¾ß½8?{±9W¾>ñ>øE8øE8l=ë ¶<³Ã<Þì0?7;7=Õè
=E%?È[)¹@j8[6¹¿ëè68s9À+>ê÷>ZF8ZF8l=à	 >*O>aÃE?@¡>-e>[Û3?Ã¹D¹9=d¾¬¾:¾é":u¼é>Øø>F8F8l=Ø>?G>ô7?/M=8;=ú67?-y=ÀP=¬WQ?~f&;,í:"3?®þ>ÓF8ÓF8l=<ö`?¬Úê>7u?gÿ3?ýéÍ>£Ç_?`9Ï9M}»9y
?#;ÝÏà:1:?o
>#F8#F8l=#¼>o±g>iàO?y%?zjÑ>[J?ce¸Û©9»­½i¸<þèD<iÀo?¸>M.F8M.F8l=J÷?jë>jT?Ç%@¹>?#
¦?Æ b:«ø:WU?êº$;aô±:Æùl?½>
9F8
9F8l=?u;>!O\?[>?>õà@?2]²¸R/9s8¾W¯:¥8:é?®>ÇCF8ÇCF8l=Ì?H?^?müú?Pã?Áq?4÷8:=e®9Â?a$Ó;m{;SW?%">NF8NF8l=§]?Îô>Êg?÷E·>Äy>äþ;?3©8ÝU=9=ä@>ÎÜm9«-^9-		?`/>@YF8@YF8l=~?àô¯>D­C?k>àl=>óÃ/?¡	¹	e<9-»¾â;mð:´!?1>ýcF8ýcF8l=?×>û>¢M?éä®>è¦t>¬7?Ûÿ¶M89Óp±¼zA9*ªÞ9Íq^>X5>ºnF8ºnF8l=õ,%?­Þ>k>?xy>¡~N>é,?*þ×·Â>9´½D2';çù:Ï×+?07>vyF8vyF8l=bsè>1¡>QÙF?	>b_>|Ñ2?S/8Ùu9ß-ü=P8új9A>>>3F83F8l=ÂÜM?ì§°>)?20?Í£>0?Õ½8``9>fP:ç:':r¢?tP>ðF8ðF8l=/a?v
?Áð[?að??æZR?­È6:÷9fm=?>$:êj:º?Y>­F8­F8l=²?#?éúÜ>¥=?'¾>,¾Z>Æ.?hÈ8a½ô8 Ñ>ÔÓ9{Â8ârJ?.\>j¤F8j¤F8l=ßZY?¯Í?ÂÒB?Ôüù>­¤³>:2?úC91°9\ë>J®
:p
:³Ìú>él>&¯F8&¯F8l=[2°>}	b>G?¦®Ø>£i>í10?g88h¯`9ZÒ=v.94Å¢9Í¾L>Ùp>ã¹F8ã¹F8l=%Î"?³³>ïh?íûô>øÂ>` N?m½·t9åÜ9½ãÂ+;×h·:×½o?ày> ÄF8 ÄF8l=
b?\U?±÷?xu/?&ÉÆ>õa?9µâ9¶7þ9#Lä>_BY:¼+:Ç"?{>]ÏF8]ÏF8l=ûQî>ru>qÈF?+*º>IB>æ5?®î¹¸E¯^9Ð¿U¾¬Å0:L½
:£?n>ÚF8ÚF8l=4u?&ê>;D?Â5=?l Á>)z?+,9Äë 9­ò?×L>:._:¾¿=?å¢>ÖäF8ÖäF8l=»ò>ª§>}m9?Ué>~ÝG>æõ(?58ôs9Bff=|I9®Bv9?@ª>ïF8ïF8l=s?É>NH>P7D?8>h¥\>1T3?ÀÇd·g£©9 ¬¼BL:í :Èv"?ã°>PúF8PúF8l=O ¹>5n>ûG?À]>1I>Ý°2?±8Àüª9×æ=²s39¼Ê8¿?]²>
G8
G8l=è??Úì>Û)P?H<?oÄ>á??È(Y9ÔÄ9A]¸>ÑÆÚ9´y9K`?¸>ÉG8ÉG8l=ùõ>¸¼>§F?&í>Õ¹Y>28?Ì9v¸9P&?ò¬;¿e;-6@?ï¸>G8G8l=1±>øÁa>2WI?4¯³>Ïop>°P??ê¹·~ù9Ç¼
û:¤z7:´6_?Ì¿>C%G8C%G8l= ­T? ö>DÃ\?ù²
?ÝL«>xGO? ÏË8¥9¼õ1>ªë9°µ9ÓÃ>¼Á>0G80G8l=a?¨µ>è
>?<´>:¬}>Úã5?#Í9[Ðs9}¡>mB;ýò:ÏÿL?6Þ>½:G8½:G8l=6Õ=Å÷0=¢Ð;?£í;Ì%;
	??D¹Gþ!9e¿gÐ9çô9´ØÙ>Ôå>yEG8yEG8l=çú¬?Iä?È«?örn?jÆ>¯³?ûüÖ:+N:Fb=?Æú\:Ñ:yöT?Óë>6PG86PG8l=ù
?ð³>zI?7×>û\>â_8?ï)¥·»È9z=½1:èâ:-ì.?Èõ>óZG8óZG8l=3)Q?|*ý>S?êT¿>:>¬<?ûÀ¸²@v9o4H¾ÅÇ;ô;$µ6?Ùö>°eG8°eG8l=#E?(Î>QÍt?ë1?;V¸>v?NÏ8dÿW9P\u>¯æô9Çü³9*.?`ú>lpG8lpG8l=p7=[Nà<Ê0?[¹Ñ;K¨;,4?Tb¸v£:9æL¾º·IÃ9Z½>){G8){G8l=oÓ/??Ø>¦GP?Æª>&ék>Ø9?#}Ö88x49å >Ñ;Ø2;©²Z?A>æG8æG8l=6<4?¥Ìä>©I?Ë%?úÜÙ>9ÑB?wÞ8ó8^B?$P9­é9d>Þ>£G8£G8l=Y¨?kÂ
?ï?Ø?ë??$p9÷¬9f²>¨d;MZ:±Ä?>`G8`G8l=³Æ>Þ÷i>?Y?Hë?u­>J?ÁÜó8à8 ?ø¦=<¦g?>¦G8¦G8l=]Ë?V£?oÌ£?ãÕ¢?¶Þ>Å»?§j¤9ìx¬9û
ô>IPP;¤Ë:û?>Ù°G8Ù°G8l=\?e­>déW?*S?LwÁ>I?Ø6¹´E9åë¾ùF:¢×9ô®?Z>»G8»G8l=¸j?±
´>¹ß¦?"ýr?ÑçÎ>R?{b9Ðçd9¤Üü>!þ:5:SU?0>SÆG8SÆG8l=BÛ%?ìº°>Ã?p?Â3?Ab¶>Õ¢U?Ñ49°9îi>`WÞ<Õö<xH?C9>ÑG8ÑG8l=~?äD¹>TA?Ì?{6Ó>WY4?¹»¸z8l0¿@b:<Úg:}Ðù>°A>ÌÛG8ÌÛG8l=¹Jß>â>×/7?´Û>ËµL>#¦-?á{I¹Æ§9¿©®¾Ú.9,9Z>F>æG8æG8l=­G;?ò>~F? ¢?3îÅ> ;?°¹'O9Þû¾_í:¶Ãÿ9
?.Q>FñG8FñG8l=  ?ciÕ>®@?Ã!©>÷z>,?>k?¸
m9¡©¾'æð:úð:ÑðJ?OS>üG8üG8l=LÍ?R¿>ç]?Ú1?ëÎã>zÜG?,3Ñ¸bk|9Ø*T¾ÐÇ=4z\=iºg?~S>¿H8¿H8l=¾í<c}©<Ï3?;÷t;©?o0w¹'Ðo9Þï¿1²291c9ý>Z]>|H8|H8l=cî>ü6>°=?ÌÏ>R>ùM.?Y¹9U¿ëÑ8è¦9¿!>_>9H89H8l=¢é@?ßZñ>FL?$+>ïÑC>e@?8769õ)×=qJ9t9*?×`>ö&H8ö&H8l=N¶Ð>;0><`Q?¹ø>OI>J4?þ¸OÝk9þ½mÄi;;R?b>²1H8²1H8l=Ê'?~cÙ>äE?olâ>]>ªX:?~Ç:§ÿ:xíB?ÍÛ<l^¡<ÖY.?Ýe>o<H8o<H8l=Ýó?%ô>©®O??Èã>¸>
r<?ó·Fi9J~½ü^:Þí9üo?Ôf>,GH8,GH8l=y¼Ö?ÅÔ,?	?ºS§?ãz?§C?Êº,:ÊÒô9t4?7c£:¯}:¥¿?zh>éQH8éQH8l=
`e?Áe?Ä:?w©Ù>>$º>?¸¥@9e&þ½dõ9\9^ßá>Þl>¦\H8¦\H8l=67?"u?lÇt?¶Y@Ó?`k?`:w[/:-è#?\é;@¬°:£]c?ãn>bgH8bgH8l=výÈ=·=*.?Pý;2Â;æö&?&b+¹§8ÈÄ¿w¾¸1+9­í:¾t>rH8rH8l=h3?fì>)3B?áñ>È©>u!6?lM8z¼9¶ÔÍ=Ñ¯9{9`ë?æy>Ü|H8Ü|H8l=ù¦?í£«>6â??gÖ>Ä3>ð!3?Ö¹è%9-Vj¾OK:.!:Ãt!?4>H8H8l=?*¦³>aP?¿5?¿Ì§>°GN?m¤@9nv\9ø±ß>Hµ®99Ò?>UH8UH8l=¢7ß>15>UkC?Ý>×8>
2?ÎÂ¹!­b9Cª¾BdÇ8M¥°9f{>G>H8H8l=ö^Í?±?ñ-¼?}¥­?Ep?è¢?ýtÛ9Èì9ZTG?Ü;¦ù:cZ?R>Ï§H8Ï§H8l=ÑØ?Ç4?Z?ùë§?Sý>¥©?CtB:x-é9|U?É];u:¢Ï?ý>²H8²H8l=ã´>òjx>B9?Ø8>cE> ø1?¥ý]¸ÐRr9ê½ZÀ9á·á9Î(Ú>±>I½H8I½H8l=J*½>{­n>ääJ?Z±>·ßf>:§D?B)8\Ð9P=Æ Õ:q:;ãa?¤>ÈH8ÈH8l=@ìh?2	?÷NY?Ü?¾&º>?UL? \H8I9ðeþ=rg:<:Y?ô±>ÂÒH8ÂÒH8l=+?mmÍ>ïÛU?Ò?t{M?]??@iû9lÀ9Û'?¹æ;ø";õÃP?u´>ÝH8ÝH8l=-?QÕ>&«O?jç?|6¬>CA?P$.94-í8iö;?e!9ªîn9­>L»><èH8<èH8l=©N>ßêÁ=)ò3?;,:>ì·>9R!?1z@=«Ìê<BÛQ?w<´ñX<þ¡8?XÅ>øòH8øòH8l=u?Lì>Ö?pÏu?ñö>7Ó~?	%Å9§í¯9µo?`=´:Õ:>ô?HË>µýH8µýH8l=`ÐC?umÇ>\{?.Äí>ê®>oM`?³·°¸¨E9ú.¾ý
9\Õ9n?t>¡Í>rI8rI8l=¦Ó?ÄÑ?8·?}8K?3Þ>(¼£?K3©8ðN)93Ö>zh9H9ó¡0?ÆÒ>/I8/I8l=rh?«l?ãO?Ï*?°é©>}¦K?!19p
¸9âÝ·>aÈ:±~:6'?3×>ìI8ìI8l=9_o?ù?ÊXS?Ì;#?Ó>¿{E?)¸Tð8Î4¾Â[9ù¡9Þû>R×>¨(I8¨(I8l=àBJ?àö>B¼Q?Ä?\cÄ>LQ??yY·¹s9mä¼2º89bM9ä]?4Û>e3I8e3I8l=]@O>ÆÑ=të|?­0?pÇ>pÈb?'8=ÝÒ<»_?M_£9zCj9í2?>à>">I8">I8l=ìúp=$K.=gù0?n 7<F<ñ"?Ü0¹¬M9ÁKÁ¾T¹æ¸»ó9öP¾ã>ßHI8ßHI8l=aÍ?}Ô©>+E?ù{ >¡c\>bj:?¨PD9âùÖ8#Çi?ÆE:*Ò :ñÌð>¶ì>SI8SI8l=U­y?â0#?ÖC?ðù	?¼>gÙ;?Lv9Å¨9ÒÌº>EÊ;Ñ}Ç:)?Ûõ>X^I8X^I8l=ÀÃ>A*>GMC?-`>Y'h>¿/?¼\28¬æ¦92Ê=`õ9·Î9æ<?Þ>iI8iI8l=#â
?àë§>»S?X)?Ã~°>D?$©¸)á#9¾vç´9Î¢9vw?y	>ÒsI8ÒsI8l=t*Ú=¯8¢=$,?)T>èá->h-?ýá¸$}ê8ç¸ö¾Æ=½8¤91>>~I8~I8l=¬=?
Gß>ºX?Bî>¸>¡!E?¸	;Q`×:w²!?a¸9°×Z9d¯W?V>KI8KI8l=q@h3S?¬b¥?¼?¸?`©?'9¥eÁ9ÞØ]>ÓÛ4:ú¾ë9¦eD?6>I8I8l=2Ã­??´C?ZLc?-(?Ú4¶>°l?t9e7fv9'î<PÉ·:7Y:aOX?e>ÅI8ÅI8l=Õ,¾>6t>ÔuG?i\>ÆO>,5?·à¹^g9j¿w¾î¸p:i-:w¯1?Â>©I8©I8l=í>I>Ð¨U?ÓÑ>Þ?>¨B?}`»8¢9°->-V:&$:ô&?!>>´I8>´I8l=Æ[
?z·>ò@?+f>ñ+%>Ö³2?1p¸Ø9Óøn¾&Èê9s¨9ûf2?Æ.>û¾I8û¾I8l=9Ñä>ð>ç6E?2ñ>>N<>½K/?±M99½ø¹>·¢Æ:dò}:Ø=H?7A>¸ÉI8¸ÉI8l=Wá>£ß>º¢H?8¥d>­H">W4?ðÖ8lWí8åæ>[é9«Ò§9Þû1?Ù[>uÔI8uÔI8l=o?l:"?Á¬J?3ì?xÉÎ>ûE?(ü8aDº8G-?õí:{':1M?
_>2ßI82ßI8l=¦ÍK?g?¹???Á\ó>ï&¤>îÃ=?ød8´¥9üÛ=£t9Oz9(f?_>îéI8îéI8l=§%?"ð×>ª¥C?áKþ>±>^X7?`9BA9?æØ>îð":¯¯:²/?a>«ôI8«ôI8l=¤L?NÑá>ÖLg?¢ßæ>Q>¦U??¸À9ÈªÓ½z
¨:Äñ/:xt?Id>hÿI8hÿI8l=A¤?+?jäu?·,?^2>4¿?³8&(u9;
>.	ô9ò$w9¸Ç|?ah>%
J8%
J8l=«lW?Ý>Vßx?Ôü>A>1ðS?Ð99D_e92bÏ>aH;_,;©F?dk>áJ8áJ8l=
ú?-Î?Ëj?E$?ÓÀÐ>)=I?8p\6O£39v<'®9Ôaº9Û3ï>l>J8J8l=?Ò>¾>·ÀB?~²>$>/1?.8¸F#9Ë=Â:Rì1:ÿÛß>ðs>[*J8[*J8q¬=é?í	?ë(m?ç"g?å¼>\?bt 6Nÿ"9­|<
:ùº¬9rM?üs>5J85J8q¬=ÀK?ðÜ>%¹?óñJ?÷þæ>®é`?»K¢8Ñ9j9b1>p¤È9Z£9iÿ?y>Õ?J8Õ?J8q¬=lg=«=[9?úr=F8=Ç(?³j9Ò9M>3Ìu<8.<t44?>JJ8JJ8q¬=Ýæ?ãQ¿>íêI?Ù/È>,H>Ki=?:Àù·³h9¯½½d:+:9¤þ>º>NUJ8NUJ8q¬=óUQ?W½>MU?¡øH?<¶>)?¸Ô8*9: I>ý¬§:Z:sÎD?¼>`J8`J8q¬=©?Ë>¯@I?ºÂ>~F>?o<?mkK94ß©9NG>Æy:­Á¿9O3?)>ÈjJ8ÈjJ8q¬=çÍ=zc=)?i±;
Â:ß3?y`g¹h+9È,¿me9Ç¿09%ïÖ>H>uJ8uJ8q¬=Ô²ï>ûã>çUK?í7?UWû>]V;?"¼6:Öð9$ÝB?7N;¨;ÂI?n>AJ8AJ8q¬=yG?%EÂ>|Î<?®>^Q>¬3?ó"'¹-G9JÑÖ¾lòÓ9Ë÷92Û>Û>þJ8þJ8q¬=Kyß>ç->®C?}k¬>gz>4F0?Ù¹½89Óa¾¤y:Tm	:T|h?>»J8»J8q¬=?r>e?y|.?8SÊ>Æ\?Ô L9Ð­9Q>¼:9:'ü2?t¥>x J8x J8q¬=âÚ?pÆ?`o?ÔFÖ>ûçx>1b\?'à;8
9³=«l!:ÀÌì9[.?-­>4«J84«J8q¬=?¿ñ
?*v?À$®?¢4?·æv?¦Ü9`»Ð9O?ák^:ø9Fe?!±>ñµJ8ñµJ8q¬=¢?òð
?$çf???¼Ð®>$½g?Ðò5£19àÛ];Ôâ9½óÀ9ûx?Ø¶>®ÀJ8®ÀJ8q¬=Ý¿b=x#=ìy1?÷Õ¦<:|<T)?8-èq99=9TY/9V¼>áÃ>kËJ8kËJ8q¬=ò]?L>ÿax?sã>éá>ÇAV?Ì¸ä9êT½Þ~49#®9±_>vÌ>'ÖJ8'ÖJ8q¬=s<?×g>ï,Ð?9$@÷Áy?ÚS¨?îÅW:+Ø):"?Î	<í;¨j?Ì>äàJ8äàJ8q¬=ªe=±Ùÿ<Öz?ý-É=6]<=gµ?³,8F`@9¹~Î=#z9ÚØ9Í&>àÌ>¡ëJ8¡ëJ8q¬=lå?]?âZQ?q¹?°Ú-?C¢S?Wð99&eA?$So;^;Ù)F?îÑ>^öJ8^öJ8q¬=:?¿2¾>­îP?æº>È÷}>ïÿ;?ÂA7]])9×<´ê:°:§M?úÔ>K8K8q¬=ÒP=¦=xã0?<;;	[;p8?öÍæ¸ä89ÑúÅ¾
a·UöÛ8ù½Ü>×K8×K8q¬=-??&ß«>}`?ÃõJ?5Â>tÄ?ò¹z:ÃV:«R?Ø×:·q:÷T?>ñ>K8K8q¬=Øl<?Ké>ÇÃN?|ÿ÷>kÓ«>c¾8?Pü8NV9ã>Iôí;ü;&B?ñ>Q!K8Q!K8q¬=_Ð?Ûª>G?F¼>àØ~>ö<?bH(81¥t9ß°=#ZÐ:®¬:]©M?­ó>,K8,K8q¬=õB?¶<í>Ô¸?ë) ?´>ø?¡NY8ma9Y.÷=ÅG9%O½9ãuÄ>gÿ>Ë6K8Ë6K8q¬=0¨?¤f¨>¦©I?8>:>"48?úm¹0o99Oþ¾Õ¹u:ë]/:ÞZ3?>AK8AK8q¬=78>XXG>¬é@?qT>R0>­2?¼I¹h³9¢å¶¾Kg°8Y99]ñs>#>DLK8DLK8q¬=¸2?,/>5?ü¼?íÁF?7js?{9À°9.¶>vþH:=®×9^n?D>WK8WK8q¬=ZJB?»ã?7?Ø¥>AÂx>;T*?SP¹(g8_æ¿
¿°·º×91½>¾aK8¾aK8q¬=!õ?5ã¬>eîf?CUó>[>ökd?ÇÊ:Ç\:Æ?É³¾:Z³:Ý'?>zlK8zlK8q¬=xu?ú£î>r?VC?ÞÛ>Gzd?8õ:9'b3>¤1Æ9$9sy2?ç$>7wK87wK8q¬=*6;? ð>[G?5<~>«²1>°!7?÷ 5ý59ÆÞ;	x69&­°9V2>U'>ôK8ôK8q¬=³?»%º>ÛÏ;?2Á>vï>3?[¹~8u8¿::t.J:©ë>¡3>±K8±K8q¬=he±>·e>^ÏE?ÉUn>Zg2>Ëÿ*?D88üýz97>#9b±9ùÏ>T4>nK8nK8q¬=<²?Ò?F?Êíe?_PA?£í>½P?{9A·y9|N?D:`M:öïô>ì4>*¢K8*¢K8q¬=â`*?ì>Îl8?2´>lr>ò.2?Qá8¨×y9Ng>Òñ:aæ±:þ-?5>ç¬K8ç¬K8q¬=-@õ>®Ì>}I?o;>F>Ú<?ð8U!9W¾>Î9â¿9ÉÊÆ>­8>¤·K8¤·K8q¬=Ô	0?¨¨­>Á?,Ñ?\n?a?¸À
:xá9ò ?|4;o×þ:ùÔ4?:>>aÂK8aÂK8q¬=ª>m>*8?p>Àj>Õ)?Êí+¹u Q9nöÑ¾Û¤¡::
[truncated: 872,566 more chars]
