# Supplementary material for: LKB1‐SIK2 loss drives uveal melanoma proliferation and hypersensitivity to SLC8A1 and ROS inhibition
Source: EMBO Mol Med. 2023 Nov 15;15(12):e17719. doi: 10.15252/emmm.202317719 (PMC10701601; doi:10.15252/emmm.202317719)
Supplement: Supplementary file 11 — Source Data for Figure 6 [file EMMM-15-e17719-s009.zip › Figure 6/6C/FCS files/LKB1_KO1_MitoQ.mqd]

MQD3.1    1282304 1284949 118784 1282048 1285323 1426216 0 0                                                                                                                                                                                                                                                                                                                                                                                                                                                                                                                                                                                                                                                                                                                                                                                                                                                                                                                                                                                                                                                                                                                                                                                                                                                                                                                                                                                                                                                                                                                                                                                                                                                                                                                                                                                                                                                                                                                                                                                                                                                                                                                                                                                                                                                                                                                                                                                                                                                                                                                                                                                                                                                                                                                                                                                                                                                                                                                                                                                                                                                                                                                                                                                                                                                                                                                                                                                                                                                                                                                                                                                                                                                                                                                                                                                                                                                                                                                                                                                                                                                                                                                                                                                                                                                                                                                                                                                                                                                                    /$EXP/thomas s/$SYS/MACSQuantify,2.11.1817.19623/$CYT/MACSQuant Analyzer 10,2.11.1817.19623/$CYTSN/21337/$DATE/2022-Sep-19/$BTIM/16:14:45/$ETIM/16:14:45/$PROJ/AnnexinV/$TIMESTEP/1/$PLATENAME/Single tube rack/$WELLID/A1/$TR/FSC,15.9187/$FIL/2-1 m.0015.mqd/$PAR/16/$TOT/0/$ABRT/0/$LOST/0/$MODE/L/$DATATYPE/F/$BYTEORD/1,2,3,4/$P1N/HDR-T/$P1B/32/$P1E/0.0,0.0/$P1D/Linear,0,160/$P1R/160/$P1G/1/$P1S/HDR-T/$P2N/HDR-CE/$P2B/32/$P2E/0.0,0.0/$P2D/Linear,0,1000/$P2R/1000/$P2G/1/$P2S/HDR-CE/$P3N/HDR-SE/$P3B/32/$P3E/0.0,0.0/$P3D/Linear,0,1000/$P3R/1000/$P3G/1/$P3S/HDR-SE/$P4N/HDR-V/$P4B/32/$P4E/0.0,0.0/$P4D/Linear,0,40/$P4R/40/$P4G/1/$P4S/HDR-V/$P5N/FSC-A/$P5B/32/$P5E/0.0,0.0/$P5D/Linear,0,1000/$P5R/1000/$P5G/1/$P5S/FSC-A/$P5F/488//10 nm/$P5L/488nm/$P5O/30mW/$P5V/424/$P5T/-110/$P6N/FSC-H/$P6B/32/$P6E/0.0,0.0/$P6D/Linear,0,1000/$P6R/1000/$P6G/1/$P6S/FSC-H/$P6F/488//10 nm/$P6L/488nm/$P6O/30mW/$P6V/424/$P6T/-110/$P7N/FSC-W/$P7B/32/$P7E/0.0,0.0/$P7D/Linear,0,1000/$P7R/1000/$P7G/1/$P7S/FSC-W/$P7F/488//10 nm/$P7L/488nm/$P7O/30mW/$P7V/424/$P7T/-110/$P8N/SSC-A/$P8B/32/$P8E/0.0,0.0/$P8D/Linear,0,1000/$P8R/1000/$P8G/1/$P8S/SSC-A/$P8F/488//10 nm/$P8L/488nm/$P8O/30mW/$P8V/470/$P8T/-110/$P9N/SSC-H/$P9B/32/$P9E/0.0,0.0/$P9D/Linear,0,1000/$P9R/1000/$P9G/1/$P9S/SSC-H/$P9F/488//10 nm/$P9L/488nm/$P9O/30mW/$P9V/470/$P9T/-110/$P10N/SSC-W/$P10B/32/$P10E/0.0,0.0/$P10D/Linear,0,1000/$P10R/1000/$P10G/1/$P10S/SSC-W/$P10F/488//10 nm/$P10L/488nm/$P10O/30mW/$P10V/470/$P10T/-110/$P11N/V1-A/$P11B/32/$P11E/0.0,0.0/$P11D/Hyperlogarithmic,-1.0,1000/$P11R/1000/$P11G/1/$P11S/VioBlue-A/$P11F/450//50 nm/$P11L/405nm/$P11O/40mW/$P11V/340/$P11T/-110/$P12N/V1-H/$P12B/32/$P12E/0.0,0.0/$P12D/Hyperlogarithmic,-1.0,1000/$P12R/1000/$P12G/1/$P12S/VioBlue-H/$P12F/450//50 nm/$P12L/405nm/$P12O/40mW/$P12V/340/$P12T/-110/$P13N/V1-W/$P13B/32/$P13E/0.0,0.0/$P13D/Hyperlogarithmic,-1.0,1000/$P13R/1000/$P13G/1/$P13S/VioBlue-W/$P13F/450//50 nm/$P13L/405nm/$P13O/40mW/$P13V/340/$P13T/-110/$P14N/B1-A/$P14B/32/$P14E/0.0,0.0/$P14D/Hyperlogarithmic,-1.0,1000/$P14R/1000/$P14G/1/$P14S/FITC-A/$P14F/525//50 nm/$P14L/488nm/$P14O/30mW/$P14V/375/$P14T/-20/$P15N/B1-H/$P15B/32/$P15E/0.0,0.0/$P15D/Hyperlogarithmic,-1.0,1000/$P15R/1000/$P15G/1/$P15S/FITC-H/$P15F/525//50 nm/$P15L/488nm/$P15O/30mW/$P15V/375/$P15T/-20/$P16N/B1-W/$P16B/32/$P16E/0.0,0.0/$P16D/Hyperlogarithmic,-1.0,1000/$P16R/1000/$P16G/1/$P16S/FITC-W/$P16F/525//50 nm/$P16L/488nm/$P16O/30mW/$P16V/375/$P16T/-20/$NEXTDATA/0/$BEGINANALYSIS/0/$ENDANALYSIS/0/$BEGINSTEXT/7267/$ENDSTEXT/118663/$BEGINDATA/4096/$ENDDATA/4096/                                                                                                                                                                                                                                                                                                                                                                                              /@MB_P1_BASE/HDR-T
HDR-T
0
4/@MB_P2_BASE/HDR-CE
HDR-CE
0
4/@MB_P3_BASE/HDR-SE
HDR-SE
0
4/@MB_P4_BASE/HDR-V
HDR-V
0
4/@MB_P5_BASE/FSC-A
FSC-A
5
4/@MB_P6_BASE/FSC-H
FSC-H
5
4/@MB_P7_BASE/FSC-W
FSC-W
5
4/@MB_P8_BASE/SSC-A
SSC-A
2
4/@MB_P9_BASE/SSC-H
SSC-H
2
4/@MB_P10_BASE/SSC-W
SSC-W
2
4/@MB_P11_BASE/V1-A
FL1-A
4
4/@MB_P12_BASE/V1-H
FL1-H
4
4/@MB_P13_BASE/V1-W
FL1-W
4
4/@MB_P14_BASE/B1-A
FL2-A
9
4/@MB_P15_BASE/B1-H
FL2-H
9
4/@MB_P16_BASE/B1-W
FL2-W
9
4/@MB_INSSET/PEJhc2ljRW50cnk+CiA8bmFtZT5Tb2Z0d2FyZTwvbmFtZT4KIDxmbGFncz4xMzEwNzQ8L2ZsYWdzPgogPEJhc2ljRW50cnk+CiAgPG5hbWU+RGV2aWNlPC9uYW1lPgogIDxmbGFncz4xMzEyMDI8L2ZsYWdzPgogIDxCYXNpY0VudHJ5PgogICA8bmFtZT5EZXRlY3RvcjwvbmFtZT4KICAgPGZsYWdzPjEzMTk3MDwvZmxhZ3M+CiAgIDx2YWx1ZSB0eXBlPSIzIj5GTDg8L3ZhbHVlPgogICA8QmFzaWNFbnRyeT4KICAgIDxuYW1lPlBtdHM8L25hbWU+CiAgICA8ZmxhZ3M+MTMxMjAyPC9mbGFncz4KICAgIDxCYXNpY0VudHJ5PgogICAgIDxuYW1lPjU8L25hbWU+CiAgICAgPGZsYWdzPjEzMTIwMjwvZmxhZ3M+CiAgICAgPEJhc2ljRW50cnk+CiAgICAgIDxuYW1lPkdhaW48L25hbWU+CiAgICAgIDxmbGFncz4xMzE3MTQ8L2ZsYWdzPgogICAgICA8dmFsdWUgdHlwZT0iMiI+NDI0PC92YWx1ZT4KICAgICA8L0Jhc2ljRW50cnk+CiAgICA8L0Jhc2ljRW50cnk+CiAgICA8QmFzaWNFbnRyeT4KICAgICA8bmFtZT4yPC9uYW1lPgogICAgIDxmbGFncz4xMzEyMDI8L2ZsYWdzPgogICAgIDxCYXNpY0VudHJ5PgogICAgICA8bmFtZT5HYWluPC9uYW1lPgogICAgICA8ZmxhZ3M+MTMxNzE0PC9mbGFncz4KICAgICAgPHZhbHVlIHR5cGU9IjIiPjQ3MDwvdmFsdWU+CiAgICAgPC9CYXNpY0VudHJ5PgogICAgPC9CYXNpY0VudHJ5PgogICAgPEJhc2ljRW50cnk+CiAgICAgPG5hbWU+NDwvbmFtZT4KICAgICA8ZmxhZ3M+MTMxMjAyPC9mbGFncz4KICAgICA8QmFzaWNFbnRyeT4KICAgICAgPG5hbWU+R2FpbjwvbmFtZT4KICAgICAgPGZsYWdzPjEzMTcxNDwvZmxhZ3M+CiAgICAgIDx2YWx1ZSB0eXBlPSIyIj4zNDA8L3ZhbHVlPgogICAgIDwvQmFzaWNFbnRyeT4KICAgIDwvQmFzaWNFbnRyeT4KICAgIDxCYXNpY0VudHJ5PgogICAgIDxuYW1lPjM8L25hbWU+CiAgICAgPGZsYWdzPjEzMTIwMjwvZmxhZ3M+CiAgICAgPEJhc2ljRW50cnk+CiAgICAgIDxuYW1lPkdhaW48L25hbWU+CiAgICAgIDxmbGFncz4xMzE3MTQ8L2ZsYWdzPgogICAgICA8dmFsdWUgdHlwZT0iMiI+NjEyPC92YWx1ZT4KICAgICA8L0Jhc2ljRW50cnk+CiAgICA8L0Jhc2ljRW50cnk+CiAgICA8QmFzaWNFbnRyeT4KICAgICA8bmFtZT4xMjwvbmFtZT4KICAgICA8ZmxhZ3M+MTMxMjAyPC9mbGFncz4KICAgICA8QmFzaWNFbnRyeT4KICAgICAgPG5hbWU+R2FpbjwvbmFtZT4KICAgICAgPGZsYWdzPjEzMTcxNDwvZmxhZ3M+CiAgICAgIDx2YWx1ZSB0eXBlPSIyIj42NzI8L3ZhbHVlPgogICAgIDwvQmFzaWNFbnRyeT4KICAgIDwvQmFzaWNFbnRyeT4KICAgIDxCYXNpY0VudHJ5PgogICAgIDxuYW1lPjE8L25hbWU+CiAgICAgPGZsYWdzPjEzMTIwMjwvZmxhZ3M+CiAgICAgPEJhc2ljRW50cnk+CiAgICAgIDxuYW1lPkdhaW48L25hbWU+CiAgICAgIDxmbGFncz4xMzE3MTQ8L2ZsYWdzPgogICAgICA8dmFsdWUgdHlwZT0iMiI+NDc0PC92YWx1ZT4KICAgICA8L0Jhc2ljRW50cnk+CiAgICA8L0Jhc2ljRW50cnk+CiAgICA8QmFzaWNFbnRyeT4KICAgICA8bmFtZT4xMDwvbmFtZT4KICAgICA8ZmxhZ3M+MTMxMjAyPC9mbGFncz4KICAgICA8QmFzaWNFbnRyeT4KICAgICAgPG5hbWU+R2FpbjwvbmFtZT4KICAgICAgPGZsYWdzPjEzMTcxNDwvZmxhZ3M+CiAgICAgIDx2YWx1ZSB0eXBlPSIyIj42MDI8L3ZhbHVlPgogICAgIDwvQmFzaWNFbnRyeT4KICAgIDwvQmFzaWNFbnRyeT4KICAgIDxCYXNpY0VudHJ5PgogICAgIDxuYW1lPjY8L25hbWU+CiAgICAgPGZsYWdzPjEzMTIwMjwvZmxhZ3M+CiAgICAgPEJhc2ljRW50cnk+CiAgICAgIDxuYW1lPkdhaW48L25hbWU+CiAgICAgIDxmbGFncz4xMzE3MTQ8L2ZsYWdzPgogICAgICA8dmFsdWUgdHlwZT0iMiI+NjQ0PC92YWx1ZT4KICAgICA8L0Jhc2ljRW50cnk+CiAgICA8L0Jhc2ljRW50cnk+CiAgICA8QmFzaWNFbnRyeT4KICAgICA8bmFtZT4xMTwvbmFtZT4KICAgICA8ZmxhZ3M+MTMxMjAyPC9mbGFncz4KICAgICA8QmFzaWNFbnRyeT4KICAgICAgPG5hbWU+R2FpbjwvbmFtZT4KICAgICAgPGZsYWdzPjEzMTcxNDwvZmxhZ3M+CiAgICAgIDx2YWx1ZSB0eXBlPSIyIj41NDI8L3ZhbHVlPgogICAgIDwvQmFzaWNFbnRyeT4KICAgIDwvQmFzaWNFbnRyeT4KICAgIDxCYXNpY0VudHJ5PgogICAgIDxuYW1lPjk8L25hbWU+CiAgICAgPGZsYWdzPjEzMTIwMjwvZmxhZ3M+CiAgICAgPEJhc2ljRW50cnk+CiAgICAgIDxuYW1lPkdhaW48L25hbWU+CiAgICAgIDxmbGFncz4xMzE3MTQ8L2ZsYWdzPgogICAgICA8dmFsdWUgdHlwZT0iMiI+Mzc1PC92YWx1ZT4KICAgICA8L0Jhc2ljRW50cnk+CiAgICA8L0Jhc2ljRW50cnk+CiAgIDwvQmFzaWNFbnRyeT4KICAgPEJhc2ljRW50cnk+CiAgICA8bmFtZT5DaGFubmVsczwvbmFtZT4KICAgIDxmbGFncz4xMzEyMDI8L2ZsYWdzPgogICAgPEJhc2ljRW50cnk+CiAgICAgPG5hbWU+RlNDPC9uYW1lPgogICAgIDxmbGFncz4xMzE3MTQ8L2ZsYWdzPgogICAgIDx2YWx1ZSB0eXBlPSIyIj41PC92YWx1ZT4KICAgICA8QmFzaWNFbnRyeT4KICAgICAgPG5hbWU+QWN0aXZlPC9uYW1lPgogICAgICA8ZmxhZ3M+MTMxNDU4PC9mbGFncz4KICAgICAgPHZhbHVlIHR5cGU9IjEiPjE8L3ZhbHVlPgogICAgIDwvQmFzaWNFbnRyeT4KICAgICA8QmFzaWNFbnRyeT4KICAgICAgPG5hbWU+TW9kZTwvbmFtZT4KICAgICAgPGZsYWdzPjEzMTk3MDwvZmxhZ3M+CiAgICAgIDx2YWx1ZSB0eXBlPSIzIj5saW48L3ZhbHVlPgogICAgIDwvQmFzaWNFbnRyeT4KICAgICA8QmFzaWNFbnRyeT4KICAgICAgPG5hbWU+VHJpZ2dlckxldmVsPC9uYW1lPgogICAgICA8ZmxhZ3M+MTMyOTk0PC9mbGFncz4KICAgICAgPHZhbHVlIHR5cGU9IjciPjE1LjkxODcxMzU3PC92YWx1ZT4KICAgICA8L0Jhc2ljRW50cnk+CiAgICAgPEJhc2ljRW50cnk+CiAgICAgIDxuYW1lPlVzZXJOYW1lPC9uYW1lPgogICAgICA8ZmxhZ3M+MTMxOTcwPC9mbGFncz4KICAgICAgPHZhbHVlIHR5cGU9IjMiPkZTQzwvdmFsdWU+CiAgICAgPC9CYXNpY0VudHJ5PgogICAgPC9CYXNpY0VudHJ5PgogICAgPEJhc2ljRW50cnk+CiAgICAgPG5hbWU+U1NDPC9uYW1lPgogICAgIDxmbGFncz4xMzE3MTQ8L2ZsYWdzPgogICAgIDx2YWx1ZSB0eXBlPSIyIj4yPC92YWx1ZT4KICAgICA8QmFzaWNFbnRyeT4KICAgICAgPG5hbWU+QWN0aXZlPC9uYW1lPgogICAgICA8ZmxhZ3M+MTMxNDU4PC9mbGFncz4KICAgICAgPHZhbHVlIHR5cGU9IjEiPjE8L3ZhbHVlPgogICAgIDwvQmFzaWNFbnRyeT4KICAgICA8QmFzaWNFbnRyeT4KICAgICAgPG5hbWU+TW9kZTwvbmFtZT4KICAgICAgPGZsYWdzPjEzMTk3MDwvZmxhZ3M+CiAgICAgIDx2YWx1ZSB0eXBlPSIzIj5saW48L3ZhbHVlPgogICAgIDwvQmFzaWNFbnRyeT4KICAgICA8QmFzaWNFbnRyeT4KICAgICAgPG5hbWU+VHJpZ2dlckxldmVsPC9uYW1lPgogICAgICA8ZmxhZ3M+MTMyOTk0PC9mbGFncz4KICAgICAgPHZhbHVlIHR5cGU9IjciPjA8L3ZhbHVlPgogICAgIDwvQmFzaWNFbnRyeT4KICAgICA8QmFzaWNFbnRyeT4KICAgICAgPG5hbWU+VXNlck5hbWU8L25hbWU+CiAgICAgIDxmbGFncz4xMzE5NzA8L2ZsYWdzPgogICAgICA8dmFsdWUgdHlwZT0iMyI+U1NDPC92YWx1ZT4KICAgICA8L0Jhc2ljRW50cnk+CiAgICA8L0Jhc2ljRW50cnk+CiAgICA8QmFzaWNFbnRyeT4KICAgICA8bmFtZT5WMTwvbmFtZT4KICAgICA8ZmxhZ3M+MTMxNzE0PC9mbGFncz4KICAgICA8dmFsdWUgdHlwZT0iMiI+NDwvdmFsdWU+CiAgICAgPEJhc2ljRW50cnk+CiAgICAgIDxuYW1lPkFjdGl2ZTwvbmFtZT4KICAgICAgPGZsYWdzPjEzMTQ1ODwvZmxhZ3M+CiAgICAgIDx2YWx1ZSB0eXBlPSIxIj4xPC92YWx1ZT4KICAgICA8L0Jhc2ljRW50cnk+CiAgICAgPEJhc2ljRW50cnk+CiAgICAgIDxuYW1lPk1vZGU8L25hbWU+CiAgICAgIDxmbGFncz4xMzE5NzA8L2ZsYWdzPgogICAgICA8dmFsdWUgdHlwZT0iMyI+aGxvZzwvdmFsdWU+CiAgICAgPC9CYXNpY0VudHJ5PgogICAgIDxCYXNpY0VudHJ5PgogICAgICA8bmFtZT5UcmlnZ2VyTGV2ZWw8L25hbWU+CiAgICAgIDxmbGFncz4xMzI5OTQ8L2ZsYWdzPgogICAgICA8dmFsdWUgdHlwZT0iNyI+MDwvdmFsdWU+CiAgICAgPC9CYXNpY0VudHJ5PgogICAgIDxCYXNpY0VudHJ5PgogICAgICA8bmFtZT5Vc2VyTmFtZTwvbmFtZT4KICAgICAgPGZsYWdzPjEzMTk3MDwvZmxhZ3M+CiAgICAgIDx2YWx1ZSB0eXBlPSIzIj5WaW9CbHVlPC92YWx1ZT4KICAgICA8L0Jhc2ljRW50cnk+CiAgICA8L0Jhc2ljRW50cnk+CiAgICA8QmFzaWNFbnRyeT4KICAgICA8bmFtZT5WMjwvbmFtZT4KICAgICA8ZmxhZ3M+MTMxNzE0PC9mbGFncz4KICAgICA8dmFsdWUgdHlwZT0iMiI+MzwvdmFsdWU+CiAgICAgPEJhc2ljRW50cnk+CiAgICAgIDxuYW1lPkFjdGl2ZTwvbmFtZT4KICAgICAgPGZsYWdzPjEzMTQ1ODwvZmxhZ3M+CiAgICAgIDx2YWx1ZSB0eXBlPSIxIj4wPC92YWx1ZT4KICAgICA8L0Jhc2ljRW50cnk+CiAgICAgPEJhc2ljRW50cnk+CiAgICAgIDxuYW1lPk1vZGU8L25hbWU+CiAgICAgIDxmbGFncz4xMzE5NzA8L2ZsYWdzPgogICAgICA8dmFsdWUgdHlwZT0iMyI+aGxvZzwvdmFsdWU+CiAgICAgPC9CYXNpY0VudHJ5PgogICAgIDxCYXNpY0VudHJ5PgogICAgICA8bmFtZT5UcmlnZ2VyTGV2ZWw8L25hbWU+CiAgICAgIDxmbGFncz4xMzI5OTQ8L2ZsYWdzPgogICAgICA8dmFsdWUgdHlwZT0iNyI+MDwvdmFsdWU+CiAgICAgPC9CYXNpY0VudHJ5PgogICAgIDxCYXNpY0VudHJ5PgogICAgICA8bmFtZT5Vc2VyTmFtZTwvbmFtZT4KICAgICAgPGZsYWdzPjEzMTk3MDwvZmxhZ3M+CiAgICAgIDx2YWx1ZSB0eXBlPSIzIj5WaW9HcmVlbjwvdmFsdWU+CiAgICAgPC9CYXNpY0VudHJ5PgogICAgPC9CYXNpY0VudHJ5PgogICAgPEJhc2ljRW50cnk+CiAgICAgPG5hbWU+QjE8L25hbWU+CiAgICAgPGZsYWdzPjEzMTcxNDwvZmxhZ3M+CiAgICAgPHZhbHVlIHR5cGU9IjIiPjk8L3ZhbHVlPgogICAgIDxCYXNpY0VudHJ5PgogICAgICA8bmFtZT5BY3RpdmU8L25hbWU+CiAgICAgIDxmbGFncz4xMzE0NTg8L2ZsYWdzPgogICAgICA8dmFsdWUgdHlwZT0iMSI+MTwvdmFsdWU+CiAgICAgPC9CYXNpY0VudHJ5PgogICAgIDxCYXNpY0VudHJ5PgogICAgICA8bmFtZT5Nb2RlPC9uYW1lPgogICAgICA8ZmxhZ3M+MTMxOTcwPC9mbGFncz4KICAgICAgPHZhbHVlIHR5cGU9IjMiPmhsb2c8L3ZhbHVlPgogICAgIDwvQmFzaWNFbnRyeT4KICAgICA8QmFzaWNFbnRyeT4KICAgICAgPG5hbWU+VHJpZ2dlckxldmVsPC9uYW1lPgogICAgICA8ZmxhZ3M+MTMyOTk0PC9mbGFncz4KICAgICAgPHZhbHVlIHR5cGU9IjciPjEwPC92YWx1ZT4KICAgICA8L0Jhc2ljRW50cnk+CiAgICAgPEJhc2ljRW50cnk+CiAgICAgIDxuYW1lPlVzZXJOYW1lPC9uYW1lPgogICAgICA8ZmxhZ3M+MTMxOTcwPC9mbGFncz4KICAgICAgPHZhbHVlIHR5cGU9IjMiPkZJVEM8L3ZhbHVlPgogICAgIDwvQmFzaWNFbnRyeT4KICAgIDwvQmFzaWNFbnRyeT4KICAgIDxCYXNpY0VudHJ5PgogICAgIDxuYW1lPkIyPC9uYW1lPgogICAgIDxmbGFncz4xMzE3MTQ8L2ZsYWdzPgogICAgIDx2YWx1ZSB0eXBlPSIyIj4xPC92YWx1ZT4KICAgICA8QmFzaWNFbnRyeT4KICAgICAgPG5hbWU+QWN0aXZlPC9uYW1lPgogICAgICA8ZmxhZ3M+MTMxNDU4PC9mbGFncz4KICAgICAgPHZhbHVlIHR5cGU9IjEiPjA8L3ZhbHVlPgogICAgIDwvQmFzaWNFbnRyeT4KICAgICA8QmFzaWNFbnRyeT4KICAgICAgPG5hbWU+TW9kZTwvbmFtZT4KICAgICAgPGZsYWdzPjEzMTk3MDwvZmxhZ3M+CiAgICAgIDx2YWx1ZSB0eXBlPSIzIj5obG9nPC92YWx1ZT4KICAgICA8L0Jhc2ljRW50cnk+CiAgICAgPEJhc2ljRW50cnk+CiAgICAgIDxuYW1lPlRyaWdnZXJMZXZlbDwvbmFtZT4KICAgICAgPGZsYWdzPjEzMjk5NDwvZmxhZ3M+CiAgICAgIDx2YWx1ZSB0eXBlPSI3Ij4wPC92YWx1ZT4KICAgICA8L0Jhc2ljRW50cnk+CiAgICAgPEJhc2ljRW50cnk+CiAgICAgIDxuYW1lPlVzZXJOYW1lPC9uYW1lPgogICAgICA8ZmxhZ3M+MTMxOTcwPC9mbGFncz4KICAgICAgPHZhbHVlIHR5cGU9IjMiPlBFPC92YWx1ZT4KICAgICA8L0Jhc2ljRW50cnk+CiAgICA8L0Jhc2ljRW50cnk+CiAgICA8QmFzaWNFbnRyeT4KICAgICA8bmFtZT5CMzwvbmFtZT4KICAgICA8ZmxhZ3M+MTMxNzE0PC9mbGFncz4KICAgICA8dmFsdWUgdHlwZT0iMiI+MTE8L3ZhbHVlPgogICAgIDxCYXNpY0VudHJ5PgogICAgICA8bmFtZT5BY3RpdmU8L25hbWU+CiAgICAgIDxmbGFncz4xMzE0NTg8L2ZsYWdzPgogICAgICA8dmFsdWUgdHlwZT0iMSI+MDwvdmFsdWU+CiAgICAgPC9CYXNpY0VudHJ5PgogICAgIDxCYXNpY0VudHJ5PgogICAgICA8bmFtZT5Nb2RlPC9uYW1lPgogICAgICA8ZmxhZ3M+MTMxOTcwPC9mbGFncz4KICAgICAgPHZhbHVlIHR5cGU9IjMiPmhsb2c8L3ZhbHVlPgogICAgIDwvQmFzaWNFbnRyeT4KICAgICA8QmFzaWNFbnRyeT4KICAgICAgPG5hbWU+VHJpZ2dlckxldmVsPC9uYW1lPgogICAgICA8ZmxhZ3M+MTMyOTk0PC9mbGFncz4KICAgICAgPHZhbHVlIHR5cGU9IjciPjA8L3ZhbHVlPgogICAgIDwvQmFzaWNFbnRyeT4KICAgICA8QmFzaWNFbnRyeT4KICAgICAgPG5hbWU+VXNlck5hbWU8L25hbWU+CiAgICAgIDxmbGFncz4xMzE5NzA8L2ZsYWdzPgogICAgICA8dmFsdWUgdHlwZT0iMyI+UGVyQ1AtVmlvNzAwPC92YWx1ZT4KICAgICA8L0Jhc2ljRW50cnk+CiAgICA8L0Jhc2ljRW50cnk+CiAgICA8QmFzaWNFbnRyeT4KICAgICA8bmFtZT5CNDwvbmFtZT4KICAgICA8ZmxhZ3M+MTMxNzE0PC9mbGFncz4KICAgICA8dmFsdWUgdHlwZT0iMiI+NjwvdmFsdWU+CiAgICAgPEJhc2ljRW50cnk+CiAgICAgIDxuYW1lPkFjdGl2ZTwvbmFtZT4KICAgICAgPGZsYWdzPjEzMTQ1ODwvZmxhZ3M+CiAgICAgIDx2YWx1ZSB0eXBlPSIxIj4wPC92YWx1ZT4KICAgICA8L0Jhc2ljRW50cnk+CiAgICAgPEJhc2ljRW50cnk+CiAgICAgIDxuYW1lPk1vZGU8L25hbWU+CiAgICAgIDxmbGFncz4xMzE5NzA8L2ZsYWdzPgogICAgICA8dmFsdWUgdHlwZT0iMyI+aGxvZzwvdmFsdWU+CiAgICAgPC9CYXNpY0VudHJ5PgogICAgIDxCYXNpY0VudHJ5PgogICAgICA8bmFtZT5UcmlnZ2VyTGV2ZWw8L25hbWU+CiAgICAgIDxmbGFncz4xMzI5OTQ8L2ZsYWdzPgogICAgICA8dmFsdWUgdHlwZT0iNyI+MDwvdmFsdWU+CiAgICAgPC9CYXNpY0VudHJ5PgogICAgIDxCYXNpY0VudHJ5PgogICAgICA8bmFtZT5Vc2VyTmFtZTwvbmFtZT4KICAgICAgPGZsYWdzPjEzMTk3MDwvZmxhZ3M+CiAgICAgIDx2YWx1ZSB0eXBlPSIzIj5QRS1WaW83NzA8L3ZhbHVlPgogICAgIDwvQmFzaWNFbnRyeT4KICAgIDwvQmFzaWNFbnRyeT4KICAgIDxCYXNpY0VudHJ5PgogICAgIDxuYW1lPlIxPC9uYW1lPgogICAgIDxmbGFncz4xMzE3MTQ8L2ZsYWdzPgogICAgIDx2YWx1ZSB0eXBlPSIyIj4xMDwvdmFsdWU+CiAgICAgPEJhc2ljRW50cnk+CiAgICAgIDxuYW1lPkFjdGl2ZTwvbmFtZT4KICAgICAgPGZsYWdzPjEzMTQ1ODwvZmxhZ3M+CiAgICAgIDx2YWx1ZSB0eXBlPSIxIj4wPC92YWx1ZT4KICAgICA8L0Jhc2ljRW50cnk+CiAgICAgPEJhc2ljRW50cnk+CiAgICAgIDxuYW1lPk1vZGU8L25hbWU+CiAgICAgIDxmbGFncz4xMzE5NzA8L2ZsYWdzPgogICAgICA8dmFsdWUgdHlwZT0iMyI+aGxvZzwvdmFsdWU+CiAgICAgPC9CYXNpY0VudHJ5PgogICAgIDxCYXNpY0VudHJ5PgogICAgICA8bmFtZT5UcmlnZ2VyTGV2ZWw8L25hbWU+CiAgICAgIDxmbGFncz4xMzI5OTQ8L2ZsYWdzPgogICAgICA8dmFsdWUgdHlwZT0iNyI+MDwvdmFsdWU+CiAgICAgPC9CYXNpY0VudHJ5PgogICAgIDxCYXNpY0VudHJ5PgogICAgICA8bmFtZT5Vc2VyTmFtZTwvbmFtZT4KICAgICAgPGZsYWdzPjEzMTk3MDwvZmxhZ3M+CiAgICAgIDx2YWx1ZSB0eXBlPSIzIj5BUEM8L3ZhbHVlPgogICAgIDwvQmFzaWNFbnRyeT4KICAgIDwvQmFzaWNFbnRyeT4KICAgIDxCYXNpY0VudHJ5PgogICAgIDxuYW1lPlIyPC9uYW1lPgogICAgIDxmbGFncz4xMzE3MTQ8L2ZsYWdzPgogICAgIDx2YWx1ZSB0eXBlPSIyIj4xMjwvdmFsdWU+CiAgICAgPEJhc2ljRW50cnk+CiAgICAgIDxuYW1lPkFjdGl2ZTwvbmFtZT4KICAgICAgPGZsYWdzPjEzMTQ1ODwvZmxhZ3M+CiAgICAgIDx2YWx1ZSB0eXBlPSIxIj4wPC92YWx1ZT4KICAgICA8L0Jhc2ljRW50cnk+CiAgICAgPEJhc2ljRW50cnk+CiAgICAgIDxuYW1lPk1vZGU8L25hbWU+CiAgICAgIDxmbGFncz4xMzE5NzA8L2ZsYWdzPgogICAgICA8dmFsdWUgdHlwZT0iMyI+aGxvZzwvdmFsdWU+CiAgICAgPC9CYXNpY0VudHJ5PgogICAgIDxCYXNpY0VudHJ5PgogICAgICA8bmFtZT5UcmlnZ2VyTGV2ZWw8L25hbWU+CiAgICAgIDxmbGFncz4xMzI5OTQ8L2ZsYWdzPgogICAgICA8dmFsdWUgdHlwZT0iNyI+MDwvdmFsdWU+CiAgICAgPC9CYXNpY0VudHJ5PgogICAgIDxCYXNpY0VudHJ5PgogICAgICA8bmFtZT5Vc2VyTmFtZTwvbmFtZT4KICAgICAgPGZsYWdzPjEzMTk3MDwvZmxhZ3M+CiAgICAgIDx2YWx1ZSB0eXBlPSIzIj5BUEMtVmlvNzcwPC92YWx1ZT4KICAgICA8L0Jhc2ljRW50cnk+CiAgICA8L0Jhc2ljRW50cnk+CiAgIDwvQmFzaWNFbnRyeT4KICAgPEJhc2ljRW50cnk+CiAgICA8bmFtZT5QYXJhbWV0ZXJzPC9uYW1lPgogICAgPGZsYWdzPjEzMTIwMjwvZmxhZ3M+CiAgICA8QmFzaWNFbnRyeT4KICAgICA8bmFtZT5IRFI8L25hbWU+CiAgICAgPGZsYWdzPjEzMTcxNDwvZmxhZ3M+CiAgICAgPHZhbHVlIHR5cGU9IjIiPjA8L3ZhbHVlPgogICAgIDxCYXNpY0VudHJ5PgogICAgICA8bmFtZT5UaW1lPC9uYW1lPgogICAgICA8ZmxhZ3M+MTMxNDU4PC9mbGFncz4KICAgICAgPHZhbHVlIHR5cGU9IjEiPjE8L3ZhbHVlPgogICAgICA8QmFzaWNFbnRyeT4KICAgICAgIDxuYW1lPlVzZXJkZWZOYW1lPC9uYW1lPgogICAgICAgPGZsYWdzPjEzMTk3MDwvZmxhZ3M+CiAgICAgICA8dmFsdWUgdHlwZT0iMyI+VGltZTwvdmFsdWU+CiAgICAgIDwvQmFzaWNFbnRyeT4KICAgICA8L0Jhc2ljRW50cnk+CiAgICAgPEJhc2ljRW50cnk+CiAgICAgIDxuYW1lPkNyRXZDb3VudDwvbmFtZT4KICAgICAgPGZsYWdzPjEzMTQ1ODwvZmxhZ3M+CiAgICAgIDx2YWx1ZSB0eXBlPSIxIj4xPC92YWx1ZT4KICAgICAgPEJhc2ljRW50cnk+CiAgICAgICA8bmFtZT5Vc2VyZGVmTmFtZTwvbmFtZT4KICAgICAgIDxmbGFncz4xMzE5NzA8L2ZsYWdzPgogICAgICAgPHZhbHVlIHR5cGU9IjMiPjwvdmFsdWU+CiAgICAgIDwvQmFzaWNFbnRyeT4KICAgICA8L0Jhc2ljRW50cnk+CiAgICAgPEJhc2ljRW50cnk+CiAgICAgIDxuYW1lPlNuZEV2Q291bnQ8L25hbWU+CiAgICAgIDxmbGFncz4xMzE0NTg8L2ZsYWdzPgogICAgICA8dmFsdWUgdHlwZT0iMSI+MTwvdmFsdWU+CiAgICAgIDxCYXNpY0VudHJ5PgogICAgICAgPG5hbWU+VXNlcmRlZk5hbWU8L25hbWU+CiAgICAgICA8ZmxhZ3M+MTMxOTcwPC9mbGFncz4KICAgICAgIDx2YWx1ZSB0eXBlPSIzIj48L3ZhbHVlPgogICAgICA8L0Jhc2ljRW50cnk+CiAgICAgPC9CYXNpY0VudHJ5PgogICAgIDxCYXNpY0VudHJ5PgogICAgICA8bmFtZT5Hcm91cDwvbmFtZT4KICAgICAgPGZsYWdzPjEzMTQ1ODwvZmxhZ3M+CiAgICAgIDx2YWx1ZSB0eXBlPSIxIj4wPC92YWx1ZT4KICAgICAgPEJhc2ljRW50cnk+CiAgICAgICA8bmFtZT5Vc2VyZGVmTmFtZTwvbmFtZT4KICAgICAgIDxmbGFncz4xMzE5NzA8L2ZsYWdzPgogICAgICAgPHZhbHVlIHR5cGU9IjMiPkdyb3VwPC92YWx1ZT4KICAgICAgPC9CYXNpY0VudHJ5PgogICAgIDwvQmFzaWNFbnRyeT4KICAgICA8QmFzaWNFbnRyeT4KICAgICAgPG5hbWU+Vm9sdW1lPC9uYW1lPgogICAgICA8ZmxhZ3M+MTMxNDU4PC9mbGFncz4KICAgICAgPHZhbHVlIHR5cGU9IjEiPjE8L3ZhbHVlPgogICAgICA8QmFzaWNFbnRyeT4KICAgICAgIDxuYW1lPlVzZXJkZWZOYW1lPC9uYW1lPgogICAgICAgPGZsYWdzPjEzMTk3MDwvZmxhZ3M+CiAgICAgICA8dmFsdWUgdHlwZT0iMyI+Vm9sdW1lPC92YWx1ZT4KICAgICAgPC9CYXNpY0VudHJ5PgogICAgIDwvQmFzaWNFbnRyeT4KICAgIDwvQmFzaWNFbnRyeT4KICAgIDxCYXNpY0VudHJ5PgogICAgIDxuYW1lPkZTQzwvbmFtZT4KICAgICA8ZmxhZ3M+MTMxMjAyPC9mbGFncz4KICAgICA8QmFzaWNFbnRyeT4KICAgICAgPG5hbWU+QXJlYTwvbmFtZT4KICAgICAgPGZsYWdzPjEzMTQ1ODwvZmxhZ3M+CiAgICAgIDx2YWx1ZSB0eXBlPSIxIj4xPC92YWx1ZT4KICAgICAgPEJhc2ljRW50cnk+CiAgICAgICA8bmFtZT5Vc2VyZGVmTmFtZTwvbmFtZT4KICAgICAgIDxmbGFncz4xMzE5NzA8L2ZsYWdzPgogICAgICAgPHZhbHVlIHR5cGU9IjMiPjwvdmFsdWU+CiAgICAgIDwvQmFzaWNFbnRyeT4KICAgICA8L0Jhc2ljRW50cnk+CiAgICAgPEJhc2ljRW50cnk+CiAgICAgIDxuYW1lPkhlaWdodDwvbmFtZT4KICAgICAgPGZsYWdzPjEzMTQ1ODwvZmxhZ3M+CiAgICAgIDx2YWx1ZSB0eXBlPSIxIj4xPC92YWx1ZT4KICAgICAgPEJhc2ljRW50cnk+CiAgICAgICA8bmFtZT5Vc2VyZGVmTmFtZTwvbmFtZT4KICAgICAgIDxmbGFncz4xMzE5NzA8L2ZsYWdzPgogICAgICAgPHZhbHVlIHR5cGU9IjMiPjwvdmFsdWU+CiAgICAgIDwvQmFzaWNFbnRyeT4KICAgICA8L0Jhc2ljRW50cnk+CiAgICAgPEJhc2ljRW50cnk+CiAgICAgIDxuYW1lPldpZHRoPC9uYW1lPgogICAgICA8ZmxhZ3M+MTMxNDU4PC9mbGFncz4KICAgICAgPHZhbHVlIHR5cGU9IjEiPjE8L3ZhbHVlPgogICAgICA8QmFzaWNFbnRyeT4KICAgICAgIDxuYW1lPlVzZXJkZWZOYW1lPC9uYW1lPgogICAgICAgPGZsYWdzPjEzMTk3MDwvZmxhZ3M+CiAgICAgICA8dmFsdWUgdHlwZT0iMyI+PC92YWx1ZT4KICAgICAgPC9CYXNpY0VudHJ5PgogICAgIDwvQmFzaWNFbnRyeT4KICAgIDwvQmFzaWNFbnRyeT4KICAgIDxCYXNpY0VudHJ5PgogICAgIDxuYW1lPlNTQzwvbmFtZT4KICAgICA8ZmxhZ3M+MTMxMjAyPC9mbGFncz4KICAgICA8QmFzaWNFbnRyeT4KICAgICAgPG5hbWU+QXJlYTwvbmFtZT4KICAgICAgPGZsYWdzPjEzMTQ1ODwvZmxhZ3M+CiAgICAgIDx2YWx1ZSB0eXBlPSIxIj4xPC92YWx1ZT4KICAgICAgPEJhc2ljRW50cnk+CiAgICAgICA8bmFtZT5Vc2VyZGVmTmFtZTwvbmFtZT4KICAgICAgIDxmbGFncz4xMzE5NzA8L2ZsYWdzPgogICAgICAgPHZhbHVlIHR5cGU9IjMiPjwvdmFsdWU+CiAgICAgIDwvQmFzaWNFbnRyeT4KICAgICA8L0Jhc2ljRW50cnk+CiAgICAgPEJhc2ljRW50cnk+CiAgICAgIDxuYW1lPkhlaWdodDwvbmFtZT4KICAgICAgPGZsYWdzPjEzMTQ1ODwvZmxhZ3M+CiAgICAgIDx2YWx1ZSB0eXBlPSIxIj4xPC92YWx1ZT4KICAgICAgPEJhc2ljRW50cnk+CiAgICAgICA8bmFtZT5Vc2VyZGVmTmFtZTwvbmFtZT4KICAgICAgIDxmbGFncz4xMzE5NzA8L2ZsYWdzPgogICAgICAgPHZhbHVlIHR5cGU9IjMiPjwvdmFsdWU+CiAgICAgIDwvQmFzaWNFbnRyeT4KICAgICA8L0Jhc2ljRW50cnk+CiAgICAgPEJhc2ljRW50cnk+CiAgICAgIDxuYW1lPldpZHRoPC9uYW1lPgogICAgICA8ZmxhZ3M+MTMxNDU4PC9mbGFncz4KICAgICAgPHZhbHVlIHR5cGU9IjEiPjE8L3ZhbHVlPgogICAgICA8QmFzaWNFbnRyeT4KICAgICAgIDxuYW1lPlVzZXJkZWZOYW1lPC9uYW1lPgogICAgICAgPGZsYWdzPjEzMTk3MDwvZmxhZ3M+CiAgICAgICA8dmFsdWUgdHlwZT0iMyI+PC92YWx1ZT4KICAgICAgPC9CYXNpY0VudHJ5PgogICAgIDwvQmFzaWNFbnRyeT4KICAgIDwvQmFzaWNFbnRyeT4KICAgIDxCYXNpY0VudHJ5PgogICAgIDxuYW1lPlYxPC9uYW1lPgogICAgIDxmbGFncz4xMzEyMDI8L2ZsYWdzPgogICAgIDxCYXNpY0VudHJ5PgogICAgICA8bmFtZT5BcmVhPC9uYW1lPgogICAgICA8ZmxhZ3M+MTMxNDU4PC9mbGFncz4KICAgICAgPHZhbHVlIHR5cGU9IjEiPjE8L3ZhbHVlPgogICAgICA8QmFzaWNFbnRyeT4KICAgICAgIDxuYW1lPlVzZXJkZWZOYW1lPC9uYW1lPgogICAgICAgPGZsYWdzPjEzMTk3MDwvZmxhZ3M+CiAgICAgICA8dmFsdWUgdHlwZT0iMyI+PC92YWx1ZT4KICAgICAgPC9CYXNpY0VudHJ5PgogICAgIDwvQmFzaWNFbnRyeT4KICAgICA8QmFzaWNFbnRyeT4KICAgICAgPG5hbWU+SGVpZ2h0PC9uYW1lPgogICAgICA8ZmxhZ3M+MTMxNDU4PC9mbGFncz4KICAgICAgPHZhbHVlIHR5cGU9IjEiPjE8L3ZhbHVlPgogICAgICA8QmFzaWNFbnRyeT4KICAgICAgIDxuYW1lPlVzZXJkZWZOYW1lPC9uYW1lPgogICAgICAgPGZsYWdzPjEzMTk3MDwvZmxhZ3M+CiAgICAgICA8dmFsdWUgdHlwZT0iMyI+PC92YWx1ZT4KICAgICAgPC9CYXNpY0VudHJ5PgogICAgIDwvQmFzaWNFbnRyeT4KICAgICA8QmFzaWNFbnRyeT4KICAgICAgPG5hbWU+V2lkdGg8L25hbWU+CiAgICAgIDxmbGFncz4xMzE0NTg8L2ZsYWdzPgogICAgICA8dmFsdWUgdHlwZT0iMSI+MTwvdmFsdWU+CiAgICAgIDxCYXNpY0VudHJ5PgogICAgICAgPG5hbWU+VXNlcmRlZk5hbWU8L25hbWU+CiAgICAgICA8ZmxhZ3M+MTMxOTcwPC9mbGFncz4KICAgICAgIDx2YWx1ZSB0eXBlPSIzIj48L3ZhbHVlPgogICAgICA8L0Jhc2ljRW50cnk+CiAgICAgPC9CYXNpY0VudHJ5PgogICAgPC9CYXNpY0VudHJ5PgogICAgPEJhc2ljRW50cnk+CiAgICAgPG5hbWU+VjI8L25hbWU+CiAgICAgPGZsYWdzPjEzMTIwMjwvZmxhZ3M+CiAgICAgPEJhc2ljRW50cnk+CiAgICAgIDxuYW1lPkFyZWE8L25hbWU+CiAgICAgIDxmbGFncz4xMzE0NTg8L2ZsYWdzPgogICAgICA8dmFsdWUgdHlwZT0iMSI+MTwvdmFsdWU+CiAgICAgIDxCYXNpY0VudHJ5PgogICAgICAgPG5hbWU+VXNlcmRlZk5hbWU8L25hbWU+CiAgICAgICA8ZmxhZ3M+MTMxOTcwPC9mbGFncz4KICAgICAgIDx2YWx1ZSB0eXBlPSIzIj48L3ZhbHVlPgogICAgICA8L0Jhc2ljRW50cnk+CiAgICAgPC9CYXNpY0VudHJ5PgogICAgIDxCYXNpY0VudHJ5PgogICAgICA8bmFtZT5IZWlnaHQ8L25hbWU+CiAgICAgIDxmbGFncz4xMzE0NTg8L2ZsYWdzPgogICAgICA8dmFsdWUgdHlwZT0iMSI+MTwvdmFsdWU+CiAgICAgIDxCYXNpY0VudHJ5PgogICAgICAgPG5hbWU+VXNlcmRlZk5hbWU8L25hbWU+CiAgICAgICA8ZmxhZ3M+MTMxOTcwPC9mbGFncz4KICAgICAgIDx2YWx1ZSB0eXBlPSIzIj48L3ZhbHVlPgogICAgICA8L0Jhc2ljRW50cnk+CiAgICAgPC9CYXNpY0VudHJ5PgogICAgIDxCYXNpY0VudHJ5PgogICAgICA8bmFtZT5XaWR0aDwvbmFtZT4KICAgICAgPGZsYWdzPjEzMTQ1ODwvZmxhZ3M+CiAgICAgIDx2YWx1ZSB0eXBlPSIxIj4xPC92YWx1ZT4KICAgICAgPEJhc2ljRW50cnk+CiAgICAgICA8bmFtZT5Vc2VyZGVmTmFtZTwvbmFtZT4KICAgICAgIDxmbGFncz4xMzE5NzA8L2ZsYWdzPgogICAgICAgPHZhbHVlIHR5cGU9IjMiPjwvdmFsdWU+CiAgICAgIDwvQmFzaWNFbnRyeT4KICAgICA8L0Jhc2ljRW50cnk+CiAgICA8L0Jhc2ljRW50cnk+CiAgICA8QmFzaWNFbnRyeT4KICAgICA8bmFtZT5CMTwvbmFtZT4KICAgICA8ZmxhZ3M+MTMxMjAyPC9mbGFncz4KICAgICA8QmFzaWNFbnRyeT4KICAgICAgPG5hbWU+QXJlYTwvbmFtZT4KICAgICAgPGZsYWdzPjEzMTQ1ODwvZmxhZ3M+CiAgICAgIDx2YWx1ZSB0eXBlPSIxIj4xPC92YWx1ZT4KICAgICAgPEJhc2ljRW50cnk+CiAgICAgICA8bmFtZT5Vc2VyZGVmTmFtZTwvbmFtZT4KICAgICAgIDxmbGFncz4xMzE5NzA8L2ZsYWdzPgogICAgICAgPHZhbHVlIHR5cGU9IjMiPjwvdmFsdWU+CiAgICAgIDwvQmFzaWNFbnRyeT4KICAgICA8L0Jhc2ljRW50cnk+CiAgICAgPEJhc2ljRW50cnk+CiAgICAgIDxuYW1lPkhlaWdodDwvbmFtZT4KICAgICAgPGZsYWdzPjEzMTQ1ODwvZmxhZ3M+CiAgICAgIDx2YWx1ZSB0eXBlPSIxIj4xPC92YWx1ZT4KICAgICAgPEJhc2ljRW50cnk+CiAgICAgICA8bmFtZT5Vc2VyZGVmTmFtZTwvbmFtZT4KICAgICAgIDxmbGFncz4xMzE5NzA8L2ZsYWdzPgogICAgICAgPHZhbHVlIHR5cGU9IjMiPjwvdmFsdWU+CiAgICAgIDwvQmFzaWNFbnRyeT4KICAgICA8L0Jhc2ljRW50cnk+CiAgICAgPEJhc2ljRW50cnk+CiAgICAgIDxuYW1lPldpZHRoPC9uYW1lPgogICAgICA8ZmxhZ3M+MTMxNDU4PC9mbGFncz4KICAgICAgPHZhbHVlIHR5cGU9IjEiPjE8L3ZhbHVlPgogICAgICA8QmFzaWNFbnRyeT4KICAgICAgIDxuYW1lPlVzZXJkZWZOYW1lPC9uYW1lPgogICAgICAgPGZsYWdzPjEzMTk3MDwvZmxhZ3M+CiAgICAgICA8dmFsdWUgdHlwZT0iMyI+PC92YWx1ZT4KICAgICAgPC9CYXNpY0VudHJ5PgogICAgIDwvQmFzaWNFbnRyeT4KICAgIDwvQmFzaWNFbnRyeT4KICAgIDxCYXNpY0VudHJ5PgogICAgIDxuYW1lPkIyPC9uYW1lPgogICAgIDxmbGFncz4xMzEyMDI8L2ZsYWdzPgogICAgIDxCYXNpY0VudHJ5PgogICAgICA8bmFtZT5BcmVhPC9uYW1lPgogICAgICA8ZmxhZ3M+MTMxNDU4PC9mbGFncz4KICAgICAgPHZhbHVlIHR5cGU9IjEiPjE8L3ZhbHVlPgogICAgICA8QmFzaWNFbnRyeT4KICAgICAgIDxuYW1lPlVzZXJkZWZOYW1lPC9uYW1lPgogICAgICAgPGZsYWdzPjEzMTk3MDwvZmxhZ3M+CiAgICAgICA8dmFsdWUgdHlwZT0iMyI+PC92YWx1ZT4KICAgICAgPC9CYXNpY0VudHJ5PgogICAgIDwvQmFzaWNFbnRyeT4KICAgICA8QmFzaWNFbnRyeT4KICAgICAgPG5hbWU+SGVpZ2h0PC9uYW1lPgogICAgICA8ZmxhZ3M+MTMxNDU4PC9mbGFncz4KICAgICAgPHZhbHVlIHR5cGU9IjEiPjE8L3ZhbHVlPgogICAgICA8QmFzaWNFbnRyeT4KICAgICAgIDxuYW1lPlVzZXJkZWZOYW1lPC9uYW1lPgogICAgICAgPGZsYWdzPjEzMTk3MDwvZmxhZ3M+CiAgICAgICA8dmFsdWUgdHlwZT0iMyI+PC92YWx1ZT4KICAgICAgPC9CYXNpY0VudHJ5PgogICAgIDwvQmFzaWNFbnRyeT4KICAgICA8QmFzaWNFbnRyeT4KICAgICAgPG5hbWU+V2lkdGg8L25hbWU+CiAgICAgIDxmbGFncz4xMzE0NTg8L2ZsYWdzPgogICAgICA8dmFsdWUgdHlwZT0iMSI+MTwvdmFsdWU+CiAgICAgIDxCYXNpY0VudHJ5PgogICAgICAgPG5hbWU+VXNlcmRlZk5hbWU8L25hbWU+CiAgICAgICA8ZmxhZ3M+MTMxOTcwPC9mbGFncz4KICAgICAgIDx2YWx1ZSB0eXBlPSIzIj48L3ZhbHVlPgogICAgICA8L0Jhc2ljRW50cnk+CiAgICAgPC9CYXNpY0VudHJ5PgogICAgPC9CYXNpY0VudHJ5PgogICAgPEJhc2ljRW50cnk+CiAgICAgPG5hbWU+QjM8L25hbWU+CiAgICAgPGZsYWdzPjEzMTIwMjwvZmxhZ3M+CiAgICAgPEJhc2ljRW50cnk+CiAgICAgIDxuYW1lPkFyZWE8L25hbWU+CiAgICAgIDxmbGFncz4xMzE0NTg8L2ZsYWdzPgogICAgICA8dmFsdWUgdHlwZT0iMSI+MTwvdmFsdWU+CiAgICAgIDxCYXNpY0VudHJ5PgogICAgICAgPG5hbWU+VXNlcmRlZk5hbWU8L25hbWU+CiAgICAgICA8ZmxhZ3M+MTMxOTcwPC9mbGFncz4KICAgICAgIDx2YWx1ZSB0eXBlPSIzIj48L3ZhbHVlPgogICAgICA8L0Jhc2ljRW50cnk+CiAgICAgPC9CYXNpY0VudHJ5PgogICAgIDxCYXNpY0VudHJ5PgogICAgICA8bmFtZT5IZWlnaHQ8L25hbWU+CiAgICAgIDxmbGFncz4xMzE0NTg8L2ZsYWdzPgogICAgICA8dmFsdWUgdHlwZT0iMSI+MTwvdmFsdWU+CiAgICAgIDxCYXNpY0VudHJ5PgogICAgICAgPG5hbWU+VXNlcmRlZk5hbWU8L25hbWU+CiAgICAgICA8ZmxhZ3M+MTMxOTcwPC9mbGFncz4KICAgICAgIDx2YWx1ZSB0eXBlPSIzIj48L3ZhbHVlPgogICAgICA8L0Jhc2ljRW50cnk+CiAgICAgPC9CYXNpY0VudHJ5PgogICAgIDxCYXNpY0VudHJ5PgogICAgICA8bmFtZT5XaWR0aDwvbmFtZT4KICAgICAgPGZsYWdzPjEzMTQ1ODwvZmxhZ3M+CiAgICAgIDx2YWx1ZSB0eXBlPSIxIj4xPC92YWx1ZT4KICAgICAgPEJhc2ljRW50cnk+CiAgICAgICA8bmFtZT5Vc2VyZGVmTmFtZTwvbmFtZT4KICAgICAgIDxmbGFncz4xMzE5NzA8L2ZsYWdzPgogICAgICAgPHZhbHVlIHR5cGU9IjMiPjwvdmFsdWU+CiAgICAgIDwvQmFzaWNFbnRyeT4KICAgICA8L0Jhc2ljRW50cnk+CiAgICA8L0Jhc2ljRW50cnk+CiAgICA8QmFzaWNFbnRyeT4KICAgICA8bmFtZT5CNDwvbmFtZT4KICAgICA8ZmxhZ3M+MTMxMjAyPC9mbGFncz4KICAgICA8QmFzaWNFbnRyeT4KICAgICAgPG5hbWU+QXJlYTwvbmFtZT4KICAgICAgPGZsYWdzPjEzMTQ1ODwvZmxhZ3M+CiAgICAgIDx2YWx1ZSB0eXBlPSIxIj4xPC92YWx1ZT4KICAgICAgPEJhc2ljRW50cnk+CiAgICAgICA8bmFtZT5Vc2VyZGVmTmFtZTwvbmFtZT4KICAgICAgIDxmbGFncz4xMzE5NzA8L2ZsYWdzPgogICAgICAgPHZhbHVlIHR5cGU9IjMiPjwvdmFsdWU+CiAgICAgIDwvQmFzaWNFbnRyeT4KICAgICA8L0Jhc2ljRW50cnk+CiAgICAgPEJhc2ljRW50cnk+CiAgICAgIDxuYW1lPkhlaWdodDwvbmFtZT4KICAgICAgPGZsYWdzPjEzMTQ1ODwvZmxhZ3M+CiAgICAgIDx2YWx1ZSB0eXBlPSIxIj4xPC92YWx1ZT4KICAgICAgPEJhc2ljRW50cnk+CiAgICAgICA8bmFtZT5Vc2VyZGVmTmFtZTwvbmFtZT4KICAgICAgIDxmbGFncz4xMzE5NzA8L2ZsYWdzPgogICAgICAgPHZhbHVlIHR5cGU9IjMiPjwvdmFsdWU+CiAgICAgIDwvQmFzaWNFbnRyeT4KICAgICA8L0Jhc2ljRW50cnk+CiAgICAgPEJhc2ljRW50cnk+CiAgICAgIDxuYW1lPldpZHRoPC9uYW1lPgogICAgICA8ZmxhZ3M+MTMxNDU4PC9mbGFncz4KICAgICAgPHZhbHVlIHR5cGU9IjEiPjE8L3ZhbHVlPgogICAgICA8QmFzaWNFbnRyeT4KICAgICAgIDxuYW1lPlVzZXJkZWZOYW1lPC9uYW1lPgogICAgICAgPGZsYWdzPjEzMTk3MDwvZmxhZ3M+CiAgICAgICA8dmFsdWUgdHlwZT0iMyI+PC92YWx1ZT4KICAgICAgPC9CYXNpY0VudHJ5PgogICAgIDwvQmFzaWNFbnRyeT4KICAgIDwvQmFzaWNFbnRyeT4KICAgIDxCYXNpY0VudHJ5PgogICAgIDxuYW1lPlIxPC9uYW1lPgogICAgIDxmbGFncz4xMzEyMDI8L2ZsYWdzPgogICAgIDxCYXNpY0VudHJ5PgogICAgICA8bmFtZT5BcmVhPC9uYW1lPgogICAgICA8ZmxhZ3M+MTMxNDU4PC9mbGFncz4KICAgICAgPHZhbHVlIHR5cGU9IjEiPjE8L3ZhbHVlPgogICAgICA8QmFzaWNFbnRyeT4KICAgICAgIDxuYW1lPlVzZXJkZWZOYW1lPC9uYW1lPgogICAgICAgPGZsYWdzPjEzMTk3MDwvZmxhZ3M+CiAgICAgICA8dmFsdWUgdHlwZT0iMyI+PC92YWx1ZT4KICAgICAgPC9CYXNpY0VudHJ5PgogICAgIDwvQmFzaWNFbnRyeT4KICAgICA8QmFzaWNFbnRyeT4KICAgICAgPG5hbWU+SGVpZ2h0PC9uYW1lPgogICAgICA8ZmxhZ3M+MTMxNDU4PC9mbGFncz4KICAgICAgPHZhbHVlIHR5cGU9IjEiPjE8L3ZhbHVlPgogICAgICA8QmFzaWNFbnRyeT4KICAgICAgIDxuYW1lPlVzZXJkZWZOYW1lPC9uYW1lPgogICAgICAgPGZsYWdzPjEzMTk3MDwvZmxhZ3M+CiAgICAgICA8dmFsdWUgdHlwZT0iMyI+PC92YWx1ZT4KICAgICAgPC9CYXNpY0VudHJ5PgogICAgIDwvQmFzaWNFbnRyeT4KICAgICA8QmFzaWNFbnRyeT4KICAgICAgPG5hbWU+V2lkdGg8L25hbWU+CiAgICAgIDxmbGFncz4xMzE0NTg8L2ZsYWdzPgogICAgICA8dmFsdWUgdHlwZT0iMSI+MTwvdmFsdWU+CiAgICAgIDxCYXNpY0VudHJ5PgogICAgICAgPG5hbWU+VXNlcmRlZk5hbWU8L25hbWU+CiAgICAgICA8ZmxhZ3M+MTMxOTcwPC9mbGFncz4KICAgICAgIDx2YWx1ZSB0eXBlPSIzIj48L3ZhbHVlPgogICAgICA8L0Jhc2ljRW50cnk+CiAgICAgPC9CYXNpY0VudHJ5PgogICAgPC9CYXNpY0VudHJ5PgogICAgPEJhc2ljRW50cnk+CiAgICAgPG5hbWU+UjI8L25hbWU+CiAgICAgPGZsYWdzPjEzMTIwMjwvZmxhZ3M+CiAgICAgPEJhc2ljRW50cnk+CiAgICAgIDxuYW1lPkFyZWE8L25hbWU+CiAgICAgIDxmbGFncz4xMzE0NTg8L2ZsYWdzPgogICAgICA8dmFsdWUgdHlwZT0iMSI+MTwvdmFsdWU+CiAgICAgIDxCYXNpY0VudHJ5PgogICAgICAgPG5hbWU+VXNlcmRlZk5hbWU8L25hbWU+CiAgICAgICA8ZmxhZ3M+MTMxOTcwPC9mbGFncz4KICAgICAgIDx2YWx1ZSB0eXBlPSIzIj48L3ZhbHVlPgogICAgICA8L0Jhc2ljRW50cnk+CiAgICAgPC9CYXNpY0VudHJ5PgogICAgIDxCYXNpY0VudHJ5PgogICAgICA8bmFtZT5IZWlnaHQ8L25hbWU+CiAgICAgIDxmbGFncz4xMzE0NTg8L2ZsYWdzPgogICAgICA8dmFsdWUgdHlwZT0iMSI+MTwvdmFsdWU+CiAgICAgIDxCYXNpY0VudHJ5PgogICAgICAgPG5hbWU+VXNlcmRlZk5hbWU8L25hbWU+CiAgICAgICA8ZmxhZ3M+MTMxOTcwPC9mbGFncz4KICAgICAgIDx2YWx1ZSB0eXBlPSIzIj48L3ZhbHVlPgogICAgICA8L0Jhc2ljRW50cnk+CiAgICAgPC9CYXNpY0VudHJ5PgogICAgIDxCYXNpY0VudHJ5PgogICAgICA8bmFtZT5XaWR0aDwvbmFtZT4KICAgICAgPGZsYWdzPjEzMTQ1ODwvZmxhZ3M+CiAgICAgIDx2YWx1ZSB0eXBlPSIxIj4xPC92YWx1ZT4KICAgICAgPEJhc2ljRW50cnk+CiAgICAgICA8bmFtZT5Vc2VyZGVmTmFtZTwvbmFtZT4KICAgICAgIDxmbGFncz4xMzE5NzA8L2ZsYWdzPgogICAgICAgPHZhbHVlIHR5cGU9IjMiPjwvdmFsdWU+CiAgICAgIDwvQmFzaWNFbnRyeT4KICAgICA8L0Jhc2ljRW50cnk+CiAgICA8L0Jhc2ljRW50cnk+CiAgIDwvQmFzaWNFbnRyeT4KICAgPEJhc2ljRW50cnk+CiAgICA8bmFtZT5MYXNlcnM8L25hbWU+CiAgICA8ZmxhZ3M+MTMxMjAyPC9mbGFncz4KICAgIDxCYXNpY0VudHJ5PgogICAgIDxuYW1lPkJsdWU8L25hbWU+CiAgICAgPGZsYWdzPjEzMTQ1ODwvZmxhZ3M+CiAgICAgPHZhbHVlIHR5cGU9IjEiPjE8L3ZhbHVlPgogICAgPC9CYXNpY0VudHJ5PgogICAgPEJhc2ljRW50cnk+CiAgICAgPG5hbWU+VXY8L25hbWU+CiAgICAgPGZsYWdzPjEzMTQ1ODwvZmxhZ3M+CiAgICAgPHZhbHVlIHR5cGU9IjEiPjE8L3ZhbHVlPgogICAgPC9CYXNpY0VudHJ5PgogICAgPEJhc2ljRW50cnk+CiAgICAgPG5hbWU+UmVkPC9uYW1lPgogICAgIDxmbGFncz4xMzE0NTg8L2ZsYWdzPgogICAgIDx2YWx1ZSB0eXBlPSIxIj4xPC92YWx1ZT4KICAgIDwvQmFzaWNFbnRyeT4KICAgPC9CYXNpY0VudHJ5PgogICA8QmFzaWNFbnRyeT4KICAgIDxuYW1lPkdhaW48L25hbWU+CiAgICA8ZmxhZ3M+MTMxMjAyPC9mbGFncz4KICAgIDxCYXNpY0VudHJ5PgogICAgIDxuYW1lPk1pbjwvbmFtZT4KICAgICA8ZmxhZ3M+MTMxNzE0PC9mbGFncz4KICAgICA8dmFsdWUgdHlwZT0iMiI+MTAwPC92YWx1ZT4KICAgIDwvQmFzaWNFbnRyeT4KICAgIDxCYXNpY0VudHJ5PgogICAgIDxuYW1lPk1heDwvbmFtZT4KICAgICA8ZmxhZ3M+MTMxNzE0PC9mbGFncz4KICAgICA8dmFsdWUgdHlwZT0iMiI+OTk5PC92YWx1ZT4KICAgIDwvQmFzaWNFbnRyeT4KICAgIDxCYXNpY0VudHJ5PgogICAgIDxuYW1lPlByZWNpc2lvbjwvbmFtZT4KICAgICA8ZmxhZ3M+MTMxNzE0PC9mbGFncz4KICAgICA8dmFsdWUgdHlwZT0iMiI+MjwvdmFsdWU+CiAgICA8L0Jhc2ljRW50cnk+CiAgIDwvQmFzaWNFbnRyeT4KICAgPEJhc2ljRW50cnk+CiAgICA8bmFtZT5UcmlnZ2VyPC9uYW1lPgogICAgPGZsYWdzPjEzMTk3MDwvZmxhZ3M+CiAgICA8dmFsdWUgdHlwZT0iMyI+RlNDPC92YWx1ZT4KICAgPC9CYXNpY0VudHJ5PgogICA8QmFzaWNFbnRyeT4KICAgIDxuYW1lPkFyZWFUcmlnZ2VyPC9uYW1lPgogICAgPGZsYWdzPjEzMTQ1ODwvZmxhZ3M+CiAgICA8dmFsdWUgdHlwZT0iMSI+MDwvdmFsdWU+CiAgIDwvQmFzaWNFbnRyeT4KICAgPEJhc2ljRW50cnk+CiAgICA8bmFtZT5TZWNvbmRhcnlUcmlnZ2VyPC9uYW1lPgogICAgPGZsYWdzPjEzMTQ1ODwvZmxhZ3M+CiAgICA8dmFsdWUgdHlwZT0iMSI+MTwvdmFsdWU+CiAgICA8QmFzaWNFbnRyeT4KICAgICA8bmFtZT5DaGFubmVsPC9uYW1lPgogICAgIDxmbGFncz4xMzE5NzA8L2ZsYWdzPgogICAgIDx2YWx1ZSB0eXBlPSIzIj5GU0M8L3ZhbHVlPgogICAgPC9CYXNpY0VudHJ5PgogICAgPEJhc2ljRW50cnk+CiAgICAgPG5hbWU+VmFsdWU8L25hbWU+CiAgICAgPGZsYWdzPjEzMTcxNDwvZmxhZ3M+CiAgICAgPHZhbHVlIHR5cGU9IjIiPjEyNTgyPC92YWx1ZT4KICAgIDwvQmFzaWNFbnRyeT4KICAgPC9CYXNpY0VudHJ5PgogICA8QmFzaWNFbnRyeT4KICAgIDxuYW1lPkJMQzwvbmFtZT4KICAgIDxmbGFncz4xMzE0NTg8L2ZsYWdzPgogICAgPHZhbHVlIHR5cGU9IjEiPjE8L3ZhbHVlPgogICA8L0Jhc2ljRW50cnk+CiAgIDxCYXNpY0VudHJ5PgogICAgPG5hbWU+U2NvcGVNb2RlPC9uYW1lPgogICAgPGZsYWdzPjEzMTcxNDwvZmxhZ3M+CiAgICA8dmFsdWUgdHlwZT0iMiI+MDwvdmFsdWU+CiAgICA8QmFzaWNFbnRyeT4KICAgICA8bmFtZT5MZW5ndGg8L25hbWU+CiAgICAgPGZsYWdzPjEzMTcxNDwvZmxhZ3M+CiAgICAgPHZhbHVlIHR5cGU9IjIiPjY0PC92YWx1ZT4KICAgIDwvQmFzaWNFbnRyeT4KICAgIDxCYXNpY0VudHJ5PgogICAgIDxuYW1lPlNhbXBsZVR5cGVJZDE8L25hbWU+CiAgICAgPGZsYWdzPjEzMTcxNDwvZmxhZ3M+CiAgICAgPHZhbHVlIHR5cGU9IjIiPjA8L3ZhbHVlPgogICAgPC9CYXNpY0VudHJ5PgogICAgPEJhc2ljRW50cnk+CiAgICAgPG5hbWU+U2FtcGxlVHlwZUlkMjwvbmFtZT4KICAgICA8ZmxhZ3M+MTMxNzE0PC9mbGFncz4KICAgICA8dmFsdWUgdHlwZT0iMiI+MjwvdmFsdWU+CiAgICA8L0Jhc2ljRW50cnk+CiAgIDwvQmFzaWNFbnRyeT4KICAgPEJhc2ljRW50cnk+CiAgICA8bmFtZT5GcGdhQ3RybFNldDwvbmFtZT4KICAgIDxmbGFncz4xMzE3MTQ8L2ZsYWdzPgogICAgPHZhbHVlIHR5cGU9IjIiPjE8L3ZhbHVlPgogICA8L0Jhc2ljRW50cnk+CiAgIDxCYXNpY0VudHJ5PgogICAgPG5hbWU+Q29uZmlndXJhdGlvbjwvbmFtZT4KICAgIDxmbGFncz4xMzE5NzA8L2ZsYWdzPgogICAgPHZhbHVlIHR5cGU9IjMiPkZMODwvdmFsdWU+CiAgIDwvQmFzaWNFbnRyeT4KICA8L0Jhc2ljRW50cnk+CiAgPEJhc2ljRW50cnk+CiAgIDxuYW1lPkNvbXBlbnNhdGlvbjwvbmFtZT4KICAgPGZsYWdzPjEzMTIwMjwvZmxhZ3M+CiAgIDxCYXNpY0VudHJ5PgogICAgPG5hbWU+TWF0cml4PC9uYW1lPgogICAgPGZsYWdzPjEzMTk3MDwvZmxhZ3M+CiAgICA8dmFsdWUgdHlwZT0iMyI+MQowCjAKMAowCjAKMAowCjAKMQowCjAKMAowCjAKMAowCjAKMQowCjAKMAowCjAKMAowCjAKMQowCjAKMAowCjAKMAowCjAKMQowCjAKMAowCjAKMAowCjAKMQowCjAKMAowCjAKMAowCjAKMQowCjAKMAowCjAKMAowCjAKMTwvdmFsdWU+CiAgIDwvQmFzaWNFbnRyeT4KICAgPEJhc2ljRW50cnk+CiAgICA8bmFtZT5BY3RpdmU8L25hbWU+CiAgICA8ZmxhZ3M+MTMxNzE0PC9mbGFncz4KICAgIDx2YWx1ZSB0eXBlPSIyIj4wPC92YWx1ZT4KICAgPC9CYXNpY0VudHJ5PgogIDwvQmFzaWNFbnRyeT4KIDwvQmFzaWNFbnRyeT4KIDxCYXNpY0VudHJ5PgogIDxuYW1lPlZhbGlkaXR5S2V5PC9uYW1lPgogIDxmbGFncz4xMzI3Mzg8L2ZsYWdzPgogIDx2YWx1ZSB0eXBlPSI2IiBzaXplPSIxMTIiPgpOd0F6QURjQU5BQmhBR0VBTkFBM0FESUFNZ0E1QURFQU1BQXpBR0VBTXdCZkFEQUFNQUF3QURBQVh3QXlBQzRBCk1RQXhBQzRBTVFBNEFERUFOd0F1QURFQU9RQTJBRElBTXdCZkFFMEFZUUJqQUhNQVVRQjFBR0VBYmdCMEFGOEEKTWdBd0FERUFPQUF4QURFQU1RQTBBQT09PC92YWx1ZT4KIDwvQmFzaWNFbnRyeT4KIDxCYXNpY0VudHJ5PgogIDxuYW1lPkNvbmZpZ1ZlcnNpb248L25hbWU+CiAgPGZsYWdzPjEzMTk3MDwvZmxhZ3M+CiAgPHZhbHVlIHR5cGU9IjMiPjAuNC4yNTwvdmFsdWU+CiA8L0Jhc2ljRW50cnk+CiA8QmFzaWNFbnRyeT4KICA8bmFtZT5GaWxlVHlwZTwvbmFtZT4KICA8ZmxhZ3M+MTMxOTcwPC9mbGFncz4KICA8dmFsdWUgdHlwZT0iMyI+RGV2aWNlPC92YWx1ZT4KIDwvQmFzaWNFbnRyeT4KIDxCYXNpY0VudHJ5PgogIDxuYW1lPkNoZWNrc3VtPC9uYW1lPgogIDxmbGFncz4xMzE4NDI8L2ZsYWdzPgogIDx2YWx1ZSB0eXBlPSIzIj5kMTRkMWUwNGJjMjY3YjhhMjBhZmQ1YzYwZDRhNGU2NjwvdmFsdWU+CiA8L0Jhc2ljRW50cnk+CjwvQmFzaWNFbnRyeT4K/@MB_ANALYSIS/PEJhc2ljRW50cnk+CiA8bmFtZT5Tb2Z0d2FyZTwvbmFtZT4KIDxmbGFncz42NTY2NjwvZmxhZ3M+CiA8QmFzaWNFbnRyeT4KICA8bmFtZT5WYWxpZGl0eUtleTwvbmFtZT4KICA8ZmxhZ3M+NjcyMDI8L2ZsYWdzPgogIDx2YWx1ZSB0eXBlPSI2IiBzaXplPSIxMTIiPgpOd0F6QURjQU5BQmhBR0VBTkFBM0FESUFNZ0E1QURFQU1BQXpBR0VBTXdCZkFEQUFNQUF3QURBQVh3QXlBQzRBCk1RQXhBQzRBTVFBNEFERUFOd0F1QURFQU9RQTJBRElBTXdCZkFFMEFZUUJqQUhNQVVRQjFBR0VBYmdCMEFGOEEKTWdBd0FERUFPQUF4QURFQU1RQTBBQT09PC92YWx1ZT4KIDwvQmFzaWNFbnRyeT4KIDxCYXNpY0VudHJ5PgogIDxuYW1lPkNvbmZpZ1ZlcnNpb248L25hbWU+CiAgPGZsYWdzPjY2NDM0PC9mbGFncz4KICA8dmFsdWUgdHlwZT0iMyI+MC40LjI1PC92YWx1ZT4KIDwvQmFzaWNFbnRyeT4KIDxCYXNpY0VudHJ5PgogIDxuYW1lPkFuYWx5c2lzPC9uYW1lPgogIDxmbGFncz42NTY2NjwvZmxhZ3M+CiAgPEJhc2ljRW50cnk+CiAgIDxuYW1lPlZhcnM8L25hbWU+CiAgIDxmbGFncz42NTY2NjwvZmxhZ3M+CiAgIDxCYXNpY0VudHJ5PgogICAgPG5hbWU+MTwvbmFtZT4KICAgIDxmbGFncz42NTY2NjwvZmxhZ3M+CiAgICA8QmFzaWNFbnRyeT4KICAgICA8bmFtZT5TYW1wbGVzPC9uYW1lPgogICAgIDxmbGFncz42NTY2NjwvZmxhZ3M+CiAgICAgPEJhc2ljRW50cnk+CiAgICAgIDxuYW1lPlAxPC9uYW1lPgogICAgICA8ZmxhZ3M+NjYxNzg8L2ZsYWdzPgogICAgICA8dmFsdWUgdHlwZT0iMiI+MTAzPC92YWx1ZT4KICAgICAgPEJhc2ljRW50cnk+CiAgICAgICA8bmFtZT5TYW1wbGVzPC9uYW1lPgogICAgICAgPGZsYWdzPjY1NjY2PC9mbGFncz4KICAgICAgIDxCYXNpY0VudHJ5PgogICAgICAgIDxuYW1lPlAyPC9uYW1lPgogICAgICAgIDxmbGFncz42NjE3ODwvZmxhZ3M+CiAgICAgICAgPHZhbHVlIHR5cGU9IjIiPjEwNDwvdmFsdWU+CiAgICAgICAgPEJhc2ljRW50cnk+CiAgICAgICAgIDxuYW1lPlNhbXBsZXM8L25hbWU+CiAgICAgICAgIDxmbGFncz42NTY2NjwvZmxhZ3M+CiAgICAgICAgIDxCYXNpY0VudHJ5PgogICAgICAgICAgPG5hbWU+UDM8L25hbWU+CiAgICAgICAgICA8ZmxhZ3M+NjYxNzg8L2ZsYWdzPgogICAgICAgICAgPHZhbHVlIHR5cGU9IjIiPjEwNTwvdmFsdWU+CiAgICAgICAgIDwvQmFzaWNFbnRyeT4KICAgICAgICAgPEJhc2ljRW50cnk+CiAgICAgICAgICA8bmFtZT5MUjM8L25hbWU+CiAgICAgICAgICA8ZmxhZ3M+NjYxNzg8L2ZsYWdzPgogICAgICAgICAgPHZhbHVlIHR5cGU9IjIiPjA8L3ZhbHVlPgogICAgICAgICA8L0Jhc2ljRW50cnk+CiAgICAgICAgIDxCYXNpY0VudHJ5PgogICAgICAgICAgPG5hbWU+VVIzPC9uYW1lPgogICAgICAgICAgPGZsYWdzPjY2MTc4PC9mbGFncz4KICAgICAgICAgIDx2YWx1ZSB0eXBlPSIyIj4wPC92YWx1ZT4KICAgICAgICAgPC9CYXNpY0VudHJ5PgogICAgICAgICA8QmFzaWNFbnRyeT4KICAgICAgICAgIDxuYW1lPlVMMzwvbmFtZT4KICAgICAgICAgIDxmbGFncz42NjE3ODwvZmxhZ3M+CiAgICAgICAgICA8dmFsdWUgdHlwZT0iMiI+MDwvdmFsdWU+CiAgICAgICAgIDwvQmFzaWNFbnRyeT4KICAgICAgICAgPEJhc2ljRW50cnk+CiAgICAgICAgICA8bmFtZT5MTDM8L25hbWU+CiAgICAgICAgICA8ZmxhZ3M+NjYxNzg8L2ZsYWdzPgogICAgICAgICAgPHZhbHVlIHR5cGU9IjIiPjA8L3ZhbHVlPgogICAgICAgICA8L0Jhc2ljRW50cnk+CiAgICAgICAgPC9CYXNpY0VudHJ5PgogICAgICAgPC9CYXNpY0VudHJ5PgogICAgICA8L0Jhc2ljRW50cnk+CiAgICAgPC9CYXNpY0VudHJ5PgogICAgPC9CYXNpY0VudHJ5PgogICA8L0Jhc2ljRW50cnk+CiAgPC9CYXNpY0VudHJ5PgogPC9CYXNpY0VudHJ5PgogPEJhc2ljRW50cnk+CiAgPG5hbWU+V2luZG93czwvbmFtZT4KICA8ZmxhZ3M+NjU2NjY8L2ZsYWdzPgogIDxCYXNpY0VudHJ5PgogICA8bmFtZT52aWV3NHQgMzwvbmFtZT4KICAgPGZsYWdzPjY2NDM0PC9mbGFncz4KICAgPHZhbHVlIHR5cGU9IjMiPldpbmRvdzwvdmFsdWU+CiAgIDxCYXNpY0VudHJ5PgogICAgPG5hbWU+UGFnZXM8L25hbWU+CiAgICA8ZmxhZ3M+NjY0MzQ8L2ZsYWdzPgogICAgPHZhbHVlIHR5cGU9IjMiPlBhZ2UxPC92YWx1ZT4KICAgIDxCYXNpY0VudHJ5PgogICAgIDxuYW1lPlBhZ2UxPC9uYW1lPgogICAgIDxmbGFncz42NTY2NjwvZmxhZ3M+CiAgICAgPEJhc2ljRW50cnk+CiAgICAgIDxuYW1lPldpZGdldHM8L25hbWU+CiAgICAgIDxmbGFncz42NjQzNDwvZmxhZ3M+CiAgICAgIDx2YWx1ZSB0eXBlPSIzIj5wbG90MTwvdmFsdWU+CiAgICAgIDxCYXNpY0VudHJ5PgogICAgICAgPG5hbWU+UGFnZU5vPC9uYW1lPgogICAgICAgPGZsYWdzPjY2NDM0PC9mbGFncz4KICAgICAgIDx2YWx1ZSB0eXBlPSIzIj5UZXh0PC92YWx1ZT4KICAgICAgIDxCYXNpY0VudHJ5PgogICAgICAgIDxuYW1lPldpZGdldFNpemU8L25hbWU+CiAgICAgICAgPGZsYWdzPjY1NjY2PC9mbGFncz4KICAgICAgICA8QmFzaWNFbnRyeT4KICAgICAgICAgPG5hbWU+V2lkdGg8L25hbWU+CiAgICAgICAgIDxmbGFncz42NjE3ODwvZmxhZ3M+CiAgICAgICAgIDx2YWx1ZSB0eXBlPSIyIj4xMDI0PC92YWx1ZT4KICAgICAgICA8L0Jhc2ljRW50cnk+CiAgICAgICAgPEJhc2ljRW50cnk+CiAgICAgICAgIDxuYW1lPkhlaWdodDwvbmFtZT4KICAgICAgICAgPGZsYWdzPjY2MTc4PC9mbGFncz4KICAgICAgICAgPHZhbHVlIHR5cGU9IjIiPjE1PC92YWx1ZT4KICAgICAgICA8L0Jhc2ljRW50cnk+CiAgICAgICA8L0Jhc2ljRW50cnk+CiAgICAgICA8QmFzaWNFbnRyeT4KICAgICAgICA8bmFtZT5XaWRnZXRQb3M8L25hbWU+CiAgICAgICAgPGZsYWdzPjY1NjY2PC9mbGFncz4KICAgICAgICA8QmFzaWNFbnRyeT4KICAgICAgICAgPG5hbWU+WDwvbmFtZT4KICAgICAgICAgPGZsYWdzPjY2MTc4PC9mbGFncz4KICAgICAgICAgPHZhbHVlIHR5cGU9IjIiPjM8L3ZhbHVlPgogICAgICAgIDwvQmFzaWNFbnRyeT4KICAgICAgICA8QmFzaWNFbnRyeT4KICAgICAgICAgPG5hbWU+WTwvbmFtZT4KICAgICAgICAgPGZsYWdzPjY2MTc4PC9mbGFncz4KICAgICAgICAgPHZhbHVlIHR5cGU9IjIiPjM8L3ZhbHVlPgogICAgICAgIDwvQmFzaWNFbnRyeT4KICAgICAgIDwvQmFzaWNFbnRyeT4KICAgICAgIDxCYXNpY0VudHJ5PgogICAgICAgIDxuYW1lPlRleHRWYWx1ZTwvbmFtZT4KICAgICAgICA8ZmxhZ3M+NjY0MzQ8L2ZsYWdzPgogICAgICAgIDx2YWx1ZSB0eXBlPSIzIj4mbHQ7YiZndDsxLzEmbHQ7L2ImZ3Q7PC92YWx1ZT4KICAgICAgIDwvQmFzaWNFbnRyeT4KICAgICAgPC9CYXNpY0VudHJ5PgogICAgICA8QmFzaWNFbnRyeT4KICAgICAgIDxuYW1lPnBsb3QwPC9uYW1lPgogICAgICAgPGZsYWdzPjY2NDM0PC9mbGFncz4KICAgICAgIDx2YWx1ZSB0eXBlPSIzIj5QbG90PC92YWx1ZT4KICAgICAgIDxCYXNpY0VudHJ5PgogICAgICAgIDxuYW1lPlZpZXdGZWF0dXJlczwvbmFtZT4KICAgICAgICA8ZmxhZ3M+NjY0MzQ8L2ZsYWdzPgogICAgICAgIDx2YWx1ZSB0eXBlPSIzIj5GU0MtQQpTU0MtQTwvdmFsdWU+CiAgICAgICA8L0Jhc2ljRW50cnk+CiAgICAgICA8QmFzaWNFbnRyeT4KICAgICAgICA8bmFtZT5WaWV3TXVsdGlMYXllcjwvbmFtZT4KICAgICAgICA8ZmxhZ3M+NjU5MjI8L2ZsYWdzPgogICAgICAgIDx2YWx1ZSB0eXBlPSIxIj4wPC92YWx1ZT4KICAgICAgIDwvQmFzaWNFbnRyeT4KICAgICAgIDxCYXNpY0VudHJ5PgogICAgICAgIDxuYW1lPlZpZXdTb3VyY2U8L25hbWU+CiAgICAgICAgPGZsYWdzPjY2NDM0PC9mbGFncz4KICAgICAgICA8dmFsdWUgdHlwZT0iMyI+MTpsaXZlPC92YWx1ZT4KICAgICAgIDwvQmFzaWNFbnRyeT4KICAgICAgIDxCYXNpY0VudHJ5PgogICAgICAgIDxuYW1lPlZpZXdQb3B1bGF0aW9uczwvbmFtZT4KICAgICAgICA8ZmxhZ3M+NjY0MzQ8L2ZsYWdzPgogICAgICAgIDx2YWx1ZSB0eXBlPSIzIj4xOmxpdmU8L3ZhbHVlPgogICAgICAgPC9CYXNpY0VudHJ5PgogICAgICAgPEJhc2ljRW50cnk+CiAgICAgICAgPG5hbWU+Vmlld01vZGU8L25hbWU+CiAgICAgICAgPGZsYWdzPjY2MTc4PC9mbGFncz4KICAgICAgICA8dmFsdWUgdHlwZT0iMiI+MDwvdmFsdWU+CiAgICAgICA8L0Jhc2ljRW50cnk+CiAgICAgICA8QmFzaWNFbnRyeT4KICAgICAgICA8bmFtZT5WaWV3QXhlczwvbmFtZT4KICAgICAgICA8ZmxhZ3M+NjY0MzQ8L2ZsYWdzPgogICAgICAgIDx2YWx1ZSB0eXBlPSIzIj5BcyBhY3F1aXJlZApBcyBhY3F1aXJlZDwvdmFsdWU+CiAgICAgICA8L0Jhc2ljRW50cnk+CiAgICAgICA8QmFzaWNFbnRyeT4KICAgICAgICA8bmFtZT5WaWV3Wm9vbTwvbmFtZT4KICAgICAgICA8ZmxhZ3M+NjY0MzQ8L2ZsYWdzPgogICAgICAgIDx2YWx1ZSB0eXBlPSIzIj4wLjAsMS4wCjAuMCwxLjA8L3ZhbHVlPgogICAgICAgPC9CYXNpY0VudHJ5PgogICAgICAgPEJhc2ljRW50cnk+CiAgICAgICAgPG5hbWU+Vmlld0hpZGVSZWdpb25zPC9uYW1lPgogICAgICAgIDxmbGFncz42NjE3ODwvZmxhZ3M+CiAgICAgICAgPHZhbHVlIHR5cGU9IjIiPjA8L3ZhbHVlPgogICAgICAgPC9CYXNpY0VudHJ5PgogICAgICAgPEJhc2ljRW50cnk+CiAgICAgICAgPG5hbWU+SGlzdG9ncmFtVXNlT3ZlcmxheTwvbmFtZT4KICAgICAgICA8ZmxhZ3M+NjYxNzg8L2ZsYWdzPgogICAgICAgIDx2YWx1ZSB0eXBlPSIyIj4wPC92YWx1ZT4KICAgICAgIDwvQmFzaWNFbnRyeT4KICAgICAgIDxCYXNpY0VudHJ5PgogICAgICAgIDxuYW1lPkhpc3RvZ3JhbU92ZXJsYXk8L25hbWU+CiAgICAgICAgPGZsYWdzPjY2NDM0PC9mbGFncz4KICAgICAgICA8dmFsdWUgdHlwZT0iMyI+CgoKCgoKCgoKPC92YWx1ZT4KICAgICAgIDwvQmFzaWNFbnRyeT4KICAgICAgIDxCYXNpY0VudHJ5PgogICAgICAgIDxuYW1lPkhpc3RvZ3JhbU92ZXJsYXlDb2xvcnM8L25hbWU+CiAgICAgICAgPGZsYWdzPjY2NDM0PC9mbGFncz4KICAgICAgICA8dmFsdWUgdHlwZT0iMyI+I2ZmYWE3ZgojZmZhYWZmCiNhYWZmN2YKIzk2ZDhlMQojYWFhYTdmCiNmZjg2NGEKI2ZjNTdmZgojNmJmZjQyCiM0MGJjZmYKI2EyYWEzNDwvdmFsdWU+CiAgICAgICA8L0Jhc2ljRW50cnk+CiAgICAgICA8QmFzaWNFbnRyeT4KICAgICAgICA8bmFtZT5WaWV3RGF0YUVuZDwvbmFtZT4KICAgICAgICA8ZmxhZ3M+NjYxNzg8L2ZsYWdzPgogICAgICAgIDx2YWx1ZSB0eXBlPSIyIj4yMTQ3NDgzNjQ3PC92YWx1ZT4KICAgICAgIDwvQmFzaWNFbnRyeT4KICAgICAgIDxCYXNpY0VudHJ5PgogICAgICAgIDxuYW1lPlZpZXdEYXRhU2tpcDwvbmFtZT4KICAgICAgICA8ZmxhZ3M+NjYxNzg8L2ZsYWdzPgogICAgICAgIDx2YWx1ZSB0eXBlPSIyIj4wPC92YWx1ZT4KICAgICAgIDwvQmFzaWNFbnRyeT4KICAgICAgIDxCYXNpY0VudHJ5PgogICAgICAgIDxuYW1lPlZpZXdEYXRhU3RhcnQ8L25hbWU+CiAgICAgICAgPGZsYWdzPjY2MTc4PC9mbGFncz4KICAgICAgICA8dmFsdWUgdHlwZT0iMiI+MDwvdmFsdWU+CiAgICAgICA8L0Jhc2ljRW50cnk+CiAgICAgICA8QmFzaWNFbnRyeT4KICAgICAgICA8bmFtZT5TY3JpcHRUZXh0PC9uYW1lPgogICAgICAgIDxmbGFncz42NjQzNDwvZmxhZ3M+CiAgICAgICAgPHZhbHVlIHR5cGU9IjMiPkVkaXQgdGV4dCB2aWEgUHJvcGVydGllczwvdmFsdWU+CiAgICAgICAgPEJhc2ljRW50cnk+CiAgICAgICAgIDxuYW1lPlByZWRlZmluZWRTY3JpcHRUZXh0PC9uYW1lPgogICAgICAgICA8ZmxhZ3M+NjY0MzQ8L2ZsYWdzPgogICAgICAgICA8dmFsdWUgdHlwZT0iMyI+PC92YWx1ZT4KICAgICAgICA8L0Jhc2ljRW50cnk+CiAgICAgICA8L0Jhc2ljRW50cnk+CiAgICAgICA8QmFzaWNFbnRyeT4KICAgICAgICA8bmFtZT5TY3JpcHRUZXh0QWxpZ25tZW50PC9uYW1lPgogICAgICAgIDxmbGFncz42NjE3ODwvZmxhZ3M+CiAgICAgICAgPHZhbHVlIHR5cGU9IjIiPjA8L3ZhbHVlPgogICAgICAgPC9CYXNpY0VudHJ5PgogICAgICAgPEJhc2ljRW50cnk+CiAgICAgICAgPG5hbWU+SGlzdG9ncmFtTm9ybWFsaXphdGlvbjwvbmFtZT4KICAgICAgICA8ZmxhZ3M+NjYxNzg8L2ZsYWdzPgogICAgICAgIDx2YWx1ZSB0eXBlPSIyIj4wPC92YWx1ZT4KICAgICAgIDwvQmFzaWNFbnRyeT4KICAgICAgIDxCYXNpY0VudHJ5PgogICAgICAgIDxuYW1lPkhpc3RvZ3JhbVBsb3RNb2RlPC9uYW1lPgogICAgICAgIDxmbGFncz42NjE3ODwvZmxhZ3M+CiAgICAgICAgPHZhbHVlIHR5cGU9IjIiPjA8L3ZhbHVlPgogICAgICAgPC9CYXNpY0VudHJ5PgogICAgICAgPEJhc2ljRW50cnk+CiAgICAgICAgPG5hbWU+SGlzdG9ncmFtU21vb3RoaW5nPC9uYW1lPgogICAgICAgIDxmbGFncz42NjE3ODwvZmxhZ3M+CiAgICAgICAgPHZhbHVlIHR5cGU9IjIiPjA8L3ZhbHVlPgogICAgICAgPC9CYXNpY0VudHJ5PgogICAgICAgPEJhc2ljRW50cnk+CiAgICAgICAgPG5hbWU+U3RhdGlzdGljRmVhdHVyZXM8L25hbWU+CiAgICAgICAgPGZsYWdzPjY2NDM0PC9mbGFncz4KICAgICAgICA8dmFsdWUgdHlwZT0iMyI+RlNDLUEKU1NDLUE8L3ZhbHVlPgogICAgICAgPC9CYXNpY0VudHJ5PgogICAgICAgPEJhc2ljRW50cnk+CiAgICAgICAgPG5hbWU+U3RhdGlzdGljUmVnaW9uRnVuY3M8L25hbWU+CiAgICAgICAgPGZsYWdzPjY2NDM0PC9mbGFncz4KICAgICAgICA8dmFsdWUgdHlwZT0iMyI+UGF0aAolLVQ8L3ZhbHVlPgogICAgICAgPC9CYXNpY0VudHJ5PgogICAgICAgPEJhc2ljRW50cnk+CiAgICAgICAgPG5hbWU+U3RhdGlzdGljRmVhdHVyZUZ1bmNzPC9uYW1lPgogICAgICAgIDxmbGFncz42NjQzNDwvZmxhZ3M+CiAgICAgICAgPHZhbHVlIHR5cGU9IjMiPjwvdmFsdWU+CiAgICAgICA8L0Jhc2ljRW50cnk+CiAgICAgICA8QmFzaWNFbnRyeT4KICAgICAgICA8bmFtZT5TdGF0aXN0aWNTb3VyY2VJbmZvPC9uYW1lPgogICAgICAgIDxmbGFncz42NTkyMjwvZmxhZ3M+CiAgICAgICAgPHZhbHVlIHR5cGU9IjEiPjE8L3ZhbHVlPgogICAgICAgPC9CYXNpY0VudHJ5PgogICAgICAgPEJhc2ljRW50cnk+CiAgICAgICAgPG5hbWU+U3RhdGlzdGljVGFibGU8L25hbWU+CiAgICAgICAgPGZsYWdzPjY1OTIyPC9mbGFncz4KICAgICAgICA8dmFsdWUgdHlwZT0iMSI+MTwvdmFsdWU+CiAgICAgICA8L0Jhc2ljRW50cnk+CiAgICAgICA8QmFzaWNFbnRyeT4KICAgICAgICA8bmFtZT5TdGF0aXN0aWNGZWF0dXJlTmFtZTwvbmFtZT4KICAgICAgICA8ZmxhZ3M+NjYxNzg8L2ZsYWdzPgogICAgICAgIDx2YWx1ZSB0eXBlPSIyIj4wPC92YWx1ZT4KICAgICAgIDwvQmFzaWNFbnRyeT4KICAgICAgIDxCYXNpY0VudHJ5PgogICAgICAgIDxuYW1lPkhlYXRtYXA8L25hbWU+CiAgICAgICAgPGZsYWdzPjY1NjY2PC9mbGFncz4KICAgICAgICA8QmFzaWNFbnRyeT4KICAgICAgICAgPG5hbWU+Q29sb3IxPC9uYW1lPgogICAgICAgICA8ZmxhZ3M+NjY0MzQ8L2ZsYWdzPgogICAgICAgICA8dmFsdWUgdHlwZT0iMyI+I2ZmMDAwMDwvdmFsdWU+CiAgICAgICAgPC9CYXNpY0VudHJ5PgogICAgICAgIDxCYXNpY0VudHJ5PgogICAgICAgICA8bmFtZT5Db2xvcjI8L25hbWU+CiAgICAgICAgIDxmbGFncz42NjQzNDwvZmxhZ3M+CiAgICAgICAgIDx2YWx1ZSB0eXBlPSIzIj4jMDBhYTAwPC92YWx1ZT4KICAgICAgICA8L0Jhc2ljRW50cnk+CiAgICAgICAgPEJhc2ljRW50cnk+CiAgICAgICAgIDxuYW1lPkNvbG9yMzwvbmFtZT4KICAgICAgICAgPGZsYWdzPjY2NDM0PC9mbGFncz4KICAgICAgICAgPHZhbHVlIHR5cGU9IjMiPiNmZmZmMDA8L3ZhbHVlPgogICAgICAgIDwvQmFzaWNFbnRyeT4KICAgICAgICA8QmFzaWNFbnRyeT4KICAgICAgICAgPG5hbWU+Q29sb3I0PC9uYW1lPgogICAgICAgICA8ZmxhZ3M+NjY0MzQ8L2ZsYWdzPgogICAgICAgICA8dmFsdWUgdHlwZT0iMyI+IzMzMzNmZjwvdmFsdWU+CiAgICAgICAgPC9CYXNpY0VudHJ5PgogICAgICAgIDxCYXNpY0VudHJ5PgogICAgICAgICA8bmFtZT5UaHJlc2hvbGQxPC9uYW1lPgogICAgICAgICA8ZmxhZ3M+Njc0NTg8L2ZsYWdzPgogICAgICAgICA8dmFsdWUgdHlwZT0iNyI+MTwvdmFsdWU+CiAgICAgICAgPC9CYXNpY0VudHJ5PgogICAgICAgIDxCYXNpY0VudHJ5PgogICAgICAgICA8bmFtZT5UaHJlc2hvbGQyPC9uYW1lPgogICAgICAgICA8ZmxhZ3M+Njc0NTg8L2ZsYWdzPgogICAgICAgICA8dmFsdWUgdHlwZT0iNyI+MTAwPC92YWx1ZT4KICAgICAgICA8L0Jhc2ljRW50cnk+CiAgICAgICAgPEJhc2ljRW50cnk+CiAgICAgICAgIDxuYW1lPlJlZ2lvbjwvbmFtZT4KICAgICAgICAgPGZsYWdzPjY2NDM0PC9mbGFncz4KICAgICAgICAgPHZhbHVlIHR5cGU9IjMiPmxpdmU8L3ZhbHVlPgogICAgICAgIDwvQmFzaWNFbnRyeT4KICAgICAgICA8QmFzaWNFbnRyeT4KICAgICAgICAgPG5hbWU+UmVnaW9uRnVuY3Rpb248L25hbWU+CiAgICAgICAgIDxmbGFncz42NjQzNDwvZmxhZ3M+CiAgICAgICAgIDx2YWx1ZSB0eXBlPSIzIj5Db3VudDwvdmFsdWU+CiAgICAgICAgPC9CYXNpY0VudHJ5PgogICAgICAgIDxCYXNpY0VudHJ5PgogICAgICAgICA8bmFtZT5GZWF0dXJlPC9uYW1lPgogICAgICAgICA8ZmxhZ3M+NjY0MzQ8L2ZsYWdzPgogICAgICAgICA8dmFsdWUgdHlwZT0iMyI+RlNDLUE8L3ZhbHVlPgogICAgICAgIDwvQmFzaWNFbnRyeT4KICAgICAgICA8QmFzaWNFbnRyeT4KICAgICAgICAgPG5hbWU+RmVhdHVyZUZ1bmN0aW9uPC9uYW1lPgogICAgICAgICA8ZmxhZ3M+NjY0MzQ8L2ZsYWdzPgogICAgICAgICA8dmFsdWUgdHlwZT0iMyI+TWVhbjwvdmFsdWU+CiAgICAgICAgPC9CYXNpY0VudHJ5PgogICAgICAgIDxCYXNpY0VudHJ5PgogICAgICAgICA8bmFtZT5Nb2RlPC9uYW1lPgogICAgICAgICA8ZmxhZ3M+NjYxNzg8L2ZsYWdzPgogICAgICAgICA8dmFsdWUgdHlwZT0iMiI+MDwvdmFsdWU+CiAgICAgICAgPC9CYXNpY0VudHJ5PgogICAgICAgIDxCYXNpY0VudHJ5PgogICAgICAgICA8bmFtZT5GdW5jdGlvbjwvbmFtZT4KICAgICAgICAgPGZsYWdzPjY2MTc4PC9mbGFncz4KICAgICAgICAgPHZhbHVlIHR5cGU9IjIiPjE8L3ZhbHVlPgogICAgICAgIDwvQmFzaWNFbnRyeT4KICAgICAgICA8QmFzaWNFbnRyeT4KICAgICAgICAgPG5hbWU+RGlzYWJsZWRHcm91cHM8L25hbWU+CiAgICAgICAgIDxmbGFncz42NjQzNDwvZmxhZ3M+CiAgICAgICAgIDx2YWx1ZSB0eXBlPSIzIj48L3ZhbHVlPgogICAgICAgIDwvQmFzaWNFbnRyeT4KICAgICAgIDwvQmFzaWNFbnRyeT4KICAgICAgIDxCYXNpY0VudHJ5PgogICAgICAgIDxuYW1lPlZpZXdIZWlnaHQ8L25hbWU+CiAgICAgICAgPGZsYWdzPjY2MTc4PC9mbGFncz4KICAgICAgICA8dmFsdWUgdHlwZT0iMiI+MTQ4PC92YWx1ZT4KICAgICAgIDwvQmFzaWNFbnRyeT4KICAgICAgIDxCYXNpY0VudHJ5PgogICAgICAgIDxuYW1lPlZpZXdXaWR0aDwvbmFtZT4KICAgICAgICA8ZmxhZ3M+NjYxNzg8L2ZsYWdzPgogICAgICAgIDx2YWx1ZSB0eXBlPSIyIj4xNDg8L3ZhbHVlPgogICAgICAgPC9CYXNpY0VudHJ5PgogICAgICAgPEJhc2ljRW50cnk+CiAgICAgICAgPG5hbWU+V2lkZ2V0UG9zPC9uYW1lPgogICAgICAgIDxmbGFncz42NTY2NjwvZmxhZ3M+CiAgICAgICAgPEJhc2ljRW50cnk+CiAgICAgICAgIDxuYW1lPlg8L25hbWU+CiAgICAgICAgIDxmbGFncz42NjE3ODwvZmxhZ3M+CiAgICAgICAgIDx2YWx1ZSB0eXBlPSIyIj4xMzwvdmFsdWU+CiAgICAgICAgPC9CYXNpY0VudHJ5PgogICAgICAgIDxCYXNpY0VudHJ5PgogICAgICAgICA8bmFtZT5ZPC9uYW1lPgogICAgICAgICA8ZmxhZ3M+NjYxNzg8L2ZsYWdzPgogICAgICAgICA8dmFsdWUgdHlwZT0iMiI+MTU8L3ZhbHVlPgogICAgICAgIDwvQmFzaWNFbnRyeT4KICAgICAgIDwvQmFzaWNFbnRyeT4KICAgICAgIDxCYXNpY0VudHJ5PgogICAgICAgIDxuYW1lPldpZGdldFNpemU8L25hbWU+CiAgICAgICAgPGZsYWdzPjY1NjY2PC9mbGFncz4KICAgICAgICA8QmFzaWNFbnRyeT4KICAgICAgICAgPG5hbWU+V2lkdGg8L25hbWU+CiAgICAgICAgIDxmbGFncz42NjE3ODwvZmxhZ3M+CiAgICAgICAgIDx2YWx1ZSB0eXBlPSIyIj4yMzQ8L3ZhbHVlPgogICAgICAgIDwvQmFzaWNFbnRyeT4KICAgICAgICA8QmFzaWNFbnRyeT4KICAgICAgICAgPG5hbWU+SGVpZ2h0PC9uYW1lPgogICAgICAgICA8ZmxhZ3M+NjYxNzg8L2ZsYWdzPgogICAgICAgICA8dmFsdWUgdHlwZT0iMiI+MjA5PC92YWx1ZT4KICAgICAgICA8L0Jhc2ljRW50cnk+CiAgICAgICA8L0Jhc2ljRW50cnk+CiAgICAgIDwvQmFzaWNFbnRyeT4KICAgICAgPEJhc2ljRW50cnk+CiAgICAgICA8bmFtZT5wbG90MTwvbmFtZT4KICAgICAgIDxmbGFncz42NjQzNDwvZmxhZ3M+CiAgICAgICA8dmFsdWUgdHlwZT0iMyI+UGxvdDwvdmFsdWU+CiAgICAgICA8QmFzaWNFbnRyeT4KICAgICAgICA8bmFtZT5WaWV3RmVhdHVyZXM8L25hbWU+CiAgICAgICAgPGZsYWdzPjY2NDM0PC9mbGFncz4KICAgICAgICA8dmFsdWUgdHlwZT0iMyI+RlNDLUEKRlNDLUg8L3ZhbHVlPgogICAgICAgPC9CYXNpY0VudHJ5PgogICAgICAgPEJhc2ljRW50cnk+CiAgICAgICAgPG5hbWU+Vmlld011bHRpTGF5ZXI8L25hbWU+CiAgICAgICAgPGZsYWdzPjY1OTIyPC9mbGFncz4KICAgICAgICA8dmFsdWUgdHlwZT0iMSI+MDwvdmFsdWU+CiAgICAgICA8L0Jhc2ljRW50cnk+CiAgICAgICA8QmFzaWNFbnRyeT4KICAgICAgICA8bmFtZT5WaWV3U291cmNlPC9uYW1lPgogICAgICAgIDxmbGFncz42NjQzNDwvZmxhZ3M+CiAgICAgICAgPHZhbHVlIHR5cGU9IjMiPjE6bGl2ZVxQMTwvdmFsdWU+CiAgICAgICA8L0Jhc2ljRW50cnk+CiAgICAgICA8QmFzaWNFbnRyeT4KICAgICAgICA8bmFtZT5WaWV3UG9wdWxhdGlvbnM8L25hbWU+CiAgICAgICAgPGZsYWdzPjY2NDM0PC9mbGFncz4KICAgICAgICA8dmFsdWUgdHlwZT0iMyI+MTpsaXZlXFAxPC92YWx1ZT4KICAgICAgIDwvQmFzaWNFbnRyeT4KICAgICAgIDxCYXNpY0VudHJ5PgogICAgICAgIDxuYW1lPlZpZXdNb2RlPC9uYW1lPgogICAgICAgIDxmbGFncz42NjE3ODwvZmxhZ3M+CiAgICAgICAgPHZhbHVlIHR5cGU9IjIiPjE8L3ZhbHVlPgogICAgICAgPC9CYXNpY0VudHJ5PgogICAgICAgPEJhc2ljRW50cnk+CiAgICAgICAgPG5hbWU+Vmlld0F4ZXM8L25hbWU+CiAgICAgICAgPGZsYWdzPjY2NDM0PC9mbGFncz4KICAgICAgICA8dmFsdWUgdHlwZT0iMyI+QXMgYWNxdWlyZWQKQXMgYWNxdWlyZWQ8L3ZhbHVlPgogICAgICAgPC9CYXNpY0VudHJ5PgogICAgICAgPEJhc2ljRW50cnk+CiAgICAgICAgPG5hbWU+Vmlld1pvb208L25hbWU+CiAgICAgICAgPGZsYWdzPjY2NDM0PC9mbGFncz4KICAgICAgICA8dmFsdWUgdHlwZT0iMyI+MC4wLDEuMAowLjAsMS4wPC92YWx1ZT4KICAgICAgIDwvQmFzaWNFbnRyeT4KICAgICAgIDxCYXNpY0VudHJ5PgogICAgICAgIDxuYW1lPlZpZXdIaWRlUmVnaW9uczwvbmFtZT4KICAgICAgICA8ZmxhZ3M+NjYxNzg8L2ZsYWdzPgogICAgICAgIDx2YWx1ZSB0eXBlPSIyIj4wPC92YWx1ZT4KICAgICAgIDwvQmFzaWNFbnRyeT4KICAgICAgIDxCYXNpY0VudHJ5PgogICAgICAgIDxuYW1lPkhpc3RvZ3JhbVVzZU92ZXJsYXk8L25hbWU+CiAgICAgICAgPGZsYWdzPjY2MTc4PC9mbGFncz4KICAgICAgICA8dmFsdWUgdHlwZT0iMiI+MDwvdmFsdWU+CiAgICAgICA8L0Jhc2ljRW50cnk+CiAgICAgICA8QmFzaWNFbnRyeT4KICAgICAgICA8bmFtZT5IaXN0b2dyYW1PdmVybGF5PC9uYW1lPgogICAgICAgIDxmbGFncz42NjQzNDwvZmxhZ3M+CiAgICAgICAgPHZhbHVlIHR5cGU9IjMiPmxpdmUKbGl2ZQpsaXZlCmxpdmUKbGl2ZQpsaXZlCmxpdmUKbGl2ZQpsaXZlCmxpdmU8L3ZhbHVlPgogICAgICAgPC9CYXNpY0VudHJ5PgogICAgICAgPEJhc2ljRW50cnk+CiAgICAgICAgPG5hbWU+SGlzdG9ncmFtT3ZlcmxheUNvbG9yczwvbmFtZT4KICAgICAgICA8ZmxhZ3M+NjY0MzQ8L2ZsYWdzPgogICAgICAgIDx2YWx1ZSB0eXBlPSIzIj4jZmZhYTdmCiNmZmFhZmYKI2FhZmY3ZgojOTZkOGUxCiNhYWFhN2YKI2ZmODY0YQojZmM1N2ZmCiM2YmZmNDIKIzQwYmNmZgojYTJhYTM0PC92YWx1ZT4KICAgICAgIDwvQmFzaWNFbnRyeT4KICAgICAgIDxCYXNpY0VudHJ5PgogICAgICAgIDxuYW1lPlZpZXdEYXRhRW5kPC9uYW1lPgogICAgICAgIDxmbGFncz42NjE3ODwvZmxhZ3M+CiAgICAgICAgPHZhbHVlIHR5cGU9IjIiPjIxNDc0ODM2NDc8L3ZhbHVlPgogICAgICAgPC9CYXNpY0VudHJ5PgogICAgICAgPEJhc2ljRW50cnk+CiAgICAgICAgPG5hbWU+Vmlld0RhdGFTa2lwPC9uYW1lPgogICAgICAgIDxmbGFncz42NjE3ODwvZmxhZ3M+CiAgICAgICAgPHZhbHVlIHR5cGU9IjIiPjA8L3ZhbHVlPgogICAgICAgPC9CYXNpY0VudHJ5PgogICAgICAgPEJhc2ljRW50cnk+CiAgICAgICAgPG5hbWU+Vmlld0RhdGFTdGFydDwvbmFtZT4KICAgICAgICA8ZmxhZ3M+NjYxNzg8L2ZsYWdzPgogICAgICAgIDx2YWx1ZSB0eXBlPSIyIj4wPC92YWx1ZT4KICAgICAgIDwvQmFzaWNFbnRyeT4KICAgICAgIDxCYXNpY0VudHJ5PgogICAgICAgIDxuYW1lPlNjcmlwdFRleHQ8L25hbWU+CiAgICAgICAgPGZsYWdzPjY2NDM0PC9mbGFncz4KICAgICAgICA8dmFsdWUgdHlwZT0iMyI+RWRpdCB0ZXh0IHZpYSBQcm9wZXJ0aWVzPC92YWx1ZT4KICAgICAgICA8QmFzaWNFbnRyeT4KICAgICAgICAgPG5hbWU+UHJlZGVmaW5lZFNjcmlwdFRleHQ8L25hbWU+CiAgICAgICAgIDxmbGFncz42NjQzNDwvZmxhZ3M+CiAgICAgICAgIDx2YWx1ZSB0eXBlPSIzIj48L3ZhbHVlPgogICAgICAgIDwvQmFzaWNFbnRyeT4KICAgICAgIDwvQmFzaWNFbnRyeT4KICAgICAgIDxCYXNpY0VudHJ5PgogICAgICAgIDxuYW1lPlNjcmlwdFRleHRBbGlnbm1lbnQ8L25hbWU+CiAgICAgICAgPGZsYWdzPjY2MTc4PC9mbGFncz4KICAgICAgICA8dmFsdWUgdHlwZT0iMiI+MDwvdmFsdWU+CiAgICAgICA8L0Jhc2ljRW50cnk+CiAgICAgICA8QmFzaWNFbnRyeT4KICAgICAgICA8bmFtZT5IaXN0b2dyYW1Ob3JtYWxpemF0aW9uPC9uYW1lPgogICAgICAgIDxmbGFncz42NjE3ODwvZmxhZ3M+CiAgICAgICAgPHZhbHVlIHR5cGU9IjIiPjA8L3ZhbHVlPgogICAgICAgPC9CYXNpY0VudHJ5PgogICAgICAgPEJhc2ljRW50cnk+CiAgICAgICAgPG5hbWU+SGlzdG9ncmFtUGxvdE1vZGU8L25hbWU+CiAgICAgICAgPGZsYWdzPjY2MTc4PC9mbGFncz4KICAgICAgICA8dmFsdWUgdHlwZT0iMiI+MDwvdmFsdWU+CiAgICAgICA8L0Jhc2ljRW50cnk+CiAgICAgICA8QmFzaWNFbnRyeT4KICAgICAgICA8bmFtZT5IaXN0b2dyYW1TbW9vdGhpbmc8L25hbWU+CiAgICAgICAgPGZsYWdzPjY2MTc4PC9mbGFncz4KICAgICAgICA8dmFsdWUgdHlwZT0iMiI+MDwvdmFsdWU+CiAgICAgICA8L0Jhc2ljRW50cnk+CiAgICAgICA8QmFzaWNFbnRyeT4KICAgICAgICA8bmFtZT5TdGF0aXN0aWNGZWF0dXJlczwvbmFtZT4KICAgICAgICA8ZmxhZ3M+NjY0MzQ8L2ZsYWdzPgogICAgICAgIDx2YWx1ZSB0eXBlPSIzIj5GU0MtQQpGU0MtSDwvdmFsdWU+CiAgICAgICA8L0Jhc2ljRW50cnk+CiAgICAgICA8QmFzaWNFbnRyeT4KICAgICAgICA8bmFtZT5TdGF0aXN0aWNSZWdpb25GdW5jczwvbmFtZT4KICAgICAgICA8ZmxhZ3M+NjY0MzQ8L2ZsYWdzPgogICAgICAgIDx2YWx1ZSB0eXBlPSIzIj5QYXRoCiUtIzwvdmFsdWU+CiAgICAgICA8L0Jhc2ljRW50cnk+CiAgICAgICA8QmFzaWNFbnRyeT4KICAgICAgICA8bmFtZT5TdGF0aXN0aWNGZWF0dXJlRnVuY3M8L25hbWU+CiAgICAgICAgPGZsYWdzPjY2NDM0PC9mbGFncz4KICAgICAgICA8dmFsdWUgdHlwZT0iMyI+PC92YWx1ZT4KICAgICAgIDwvQmFzaWNFbnRyeT4KICAgICAgIDxCYXNpY0VudHJ5PgogICAgICAgIDxuYW1lPlN0YXRpc3RpY1NvdXJjZUluZm88L25hbWU+CiAgICAgICAgPGZsYWdzPjY1OTIyPC9mbGFncz4KICAgICAgICA8dmFsdWUgdHlwZT0iMSI+MTwvdmFsdWU+CiAgICAgICA8L0Jhc2ljRW50cnk+CiAgICAgICA8QmFzaWNFbnRyeT4KICAgICAgICA8bmFtZT5TdGF0aXN0aWNUYWJsZTwvbmFtZT4KICAgICAgICA8ZmxhZ3M+NjU5MjI8L2ZsYWdzPgogICAgICAgIDx2YWx1ZSB0eXBlPSIxIj4xPC92YWx1ZT4KICAgICAgIDwvQmFzaWNFbnRyeT4KICAgICAgIDxCYXNpY0VudHJ5PgogICAgICAgIDxuYW1lPlN0YXRpc3RpY0ZlYXR1cmVOYW1lPC9uYW1lPgogICAgICAgIDxmbGFncz42NjE3ODwvZmxhZ3M+CiAgICAgICAgPHZhbHVlIHR5cGU9IjIiPjA8L3ZhbHVlPgogICAgICAgPC9CYXNpY0VudHJ5PgogICAgICAgPEJhc2ljRW50cnk+CiAgICAgICAgPG5hbWU+SGVhdG1hcDwvbmFtZT4KICAgICAgICA8ZmxhZ3M+NjU2NjY8L2ZsYWdzPgogICAgICAgIDxCYXNpY0VudHJ5PgogICAgICAgICA8bmFtZT5Db2xvcjE8L25hbWU+CiAgICAgICAgIDxmbGFncz42NjQzNDwvZmxhZ3M+CiAgICAgICAgIDx2YWx1ZSB0eXBlPSIzIj4jZmYwMDAwPC92YWx1ZT4KICAgICAgICA8L0Jhc2ljRW50cnk+CiAgICAgICAgPEJhc2ljRW50cnk+CiAgICAgICAgIDxuYW1lPkNvbG9yMjwvbmFtZT4KICAgICAgICAgPGZsYWdzPjY2NDM0PC9mbGFncz4KICAgICAgICAgPHZhbHVlIHR5cGU9IjMiPiMwMGFhMDA8L3ZhbHVlPgogICAgICAgIDwvQmFzaWNFbnRyeT4KICAgICAgICA8QmFzaWNFbnRyeT4KICAgICAgICAgPG5hbWU+Q29sb3IzPC9uYW1lPgogICAgICAgICA8ZmxhZ3M+NjY0MzQ8L2ZsYWdzPgogICAgICAgICA8dmFsdWUgdHlwZT0iMyI+I2ZmZmYwMDwvdmFsdWU+CiAgICAgICAgPC9CYXNpY0VudHJ5PgogICAgICAgIDxCYXNpY0VudHJ5PgogICAgICAgICA8bmFtZT5Db2xvcjQ8L25hbWU+CiAgICAgICAgIDxmbGFncz42NjQzNDwvZmxhZ3M+CiAgICAgICAgIDx2YWx1ZSB0eXBlPSIzIj4jMzMzM2ZmPC92YWx1ZT4KICAgICAgICA8L0Jhc2ljRW50cnk+CiAgICAgICAgPEJhc2ljRW50cnk+CiAgICAgICAgIDxuYW1lPlRocmVzaG9sZDE8L25hbWU+CiAgICAgICAgIDxmbGFncz42NzQ1ODwvZmxhZ3M+CiAgICAgICAgIDx2YWx1ZSB0eXBlPSI3Ij4xPC92YWx1ZT4KICAgICAgICA8L0Jhc2ljRW50cnk+CiAgICAgICAgPEJhc2ljRW50cnk+CiAgICAgICAgIDxuYW1lPlRocmVzaG9sZDI8L25hbWU+CiAgICAgICAgIDxmbGFncz42NzQ1ODwvZmxhZ3M+CiAgICAgICAgIDx2YWx1ZSB0eXBlPSI3Ij4xMDA8L3ZhbHVlPgogICAgICAgIDwvQmFzaWNFbnRyeT4KICAgICAgICA8QmFzaWNFbnRyeT4KICAgICAgICAgPG5hbWU+UmVnaW9uPC9uYW1lPgogICAgICAgICA8ZmxhZ3M+NjY0MzQ8L2ZsYWdzPgogICAgICAgICA8dmFsdWUgdHlwZT0iMyI+bGl2ZVxQMTwvdmFsdWU+CiAgICAgICAgPC9CYXNpY0VudHJ5PgogICAgICAgIDxCYXNpY0VudHJ5PgogICAgICAgICA8bmFtZT5SZWdpb25GdW5jdGlvbjwvbmFtZT4KICAgICAgICAgPGZsYWdzPjY2NDM0PC9mbGFncz4KICAgICAgICAgPHZhbHVlIHR5cGU9IjMiPkNvdW50PC92YWx1ZT4KICAgICAgICA8L0Jhc2ljRW50cnk+CiAgICAgICAgPEJhc2ljRW50cnk+CiAgICAgICAgIDxuYW1lPkZlYXR1cmU8L25hbWU+CiAgICAgICAgIDxmbGFncz42NjQzNDwvZmxhZ3M+CiAgICAgICAgIDx2YWx1ZSB0eXBlPSIzIj5GU0MtQTwvdmFsdWU+CiAgICAgICAgPC9CYXNpY0VudHJ5PgogICAgICAgIDxCYXNpY0VudHJ5PgogICAgICAgICA8bmFtZT5GZWF0dXJlRnVuY3Rpb248L25hbWU+CiAgICAgICAgIDxmbGFncz42NjQzNDwvZmxhZ3M+CiAgICAgICAgIDx2YWx1ZSB0eXBlPSIzIj5NZWFuPC92YWx1ZT4KICAgICAgICA8L0Jhc2ljRW50cnk+CiAgICAgICAgPEJhc2ljRW50cnk+CiAgICAgICAgIDxuYW1lPk1vZGU8L25hbWU+CiAgICAgICAgIDxmbGFncz42NjE3ODwvZmxhZ3M+CiAgICAgICAgIDx2YWx1ZSB0eXBlPSIyIj4wPC92YWx1ZT4KICAgICAgICA8L0Jhc2ljRW50cnk+CiAgICAgICAgPEJhc2ljRW50cnk+CiAgICAgICAgIDxuYW1lPkZ1bmN0aW9uPC9uYW1lPgogICAgICAgICA8ZmxhZ3M+NjYxNzg8L2ZsYWdzPgogICAgICAgICA8dmFsdWUgdHlwZT0iMiI+MTwvdmFsdWU+CiAgICAgICAgPC9CYXNpY0VudHJ5PgogICAgICAgIDxCYXNpY0VudHJ5PgogICAgICAgICA8bmFtZT5EaXNhYmxlZEdyb3VwczwvbmFtZT4KICAgICAgICAgPGZsYWdzPjY2NDM0PC9mbGFncz4KICAgICAgICAgPHZhbHVlIHR5cGU9IjMiPjwvdmFsdWU+CiAgICAgICAgPC9CYXNpY0VudHJ5PgogICAgICAgPC9CYXNpY0VudHJ5PgogICAgICAgPEJhc2ljRW50cnk+CiAgICAgICAgPG5hbWU+Vmlld0hlaWdodDwvbmFtZT4KICAgICAgICA8ZmxhZ3M+NjYxNzg8L2ZsYWdzPgogICAgICAgIDx2YWx1ZSB0eXBlPSIyIj4xNDg8L3ZhbHVlPgogICAgICAgPC9CYXNpY0VudHJ5PgogICAgICAgPEJhc2ljRW50cnk+CiAgICAgICAgPG5hbWU+Vmlld1dpZHRoPC9uYW1lPgogICAgICAgIDxmbGFncz42NjE3ODwvZmxhZ3M+CiAgICAgICAgPHZhbHVlIHR5cGU9IjIiPjE0ODwvdmFsdWU+CiAgICAgICA8L0Jhc2ljRW50cnk+CiAgICAgICA8QmFzaWNFbnRyeT4KICAgICAgICA8bmFtZT5XaWRnZXRQb3M8L25hbWU+CiAgICAgICAgPGZsYWdzPjY1NjY2PC9mbGFncz4KICAgICAgICA8QmFzaWNFbnRyeT4KICAgICAgICAgPG5hbWU+WDwvbmFtZT4KICAgICAgICAgPGZsYWdzPjY2MTc4PC9mbGFncz4KICAgICAgICAgPHZhbHVlIHR5cGU9IjIiPjI0NzwvdmFsdWU+CiAgICAgICAgPC9CYXNpY0VudHJ5PgogICAgICAgIDxCYXNpY0VudHJ5PgogICAgICAgICA8bmFtZT5ZPC9uYW1lPgogICAgICAgICA8ZmxhZ3M+NjYxNzg8L2ZsYWdzPgogICAgICAgICA8dmFsdWUgdHlwZT0iMiI+MTU8L3ZhbHVlPgogICAgICAgIDwvQmFzaWNFbnRyeT4KICAgICAgIDwvQmFzaWNFbnRyeT4KICAgICAgIDxCYXNpY0VudHJ5PgogICAgICAgIDxuYW1lPldpZGdldFNpemU8L25hbWU+CiAgICAgICAgPGZsYWdzPjY1NjY2PC9mbGFncz4KICAgICAgICA8QmFzaWNFbnRyeT4KICAgICAgICAgPG5hbWU+V2lkdGg8L25hbWU+CiAgICAgICAgIDxmbGFncz42NjE3ODwvZmxhZ3M+CiAgICAgICAgIDx2YWx1ZSB0eXBlPSIyIj4yMzQ8L3ZhbHVlPgogICAgICAgIDwvQmFzaWNFbnRyeT4KICAgICAgICA8QmFzaWNFbnRyeT4KICAgICAgICAgPG5hbWU+SGVpZ2h0PC9uYW1lPgogICAgICAgICA8ZmxhZ3M+NjYxNzg8L2ZsYWdzPgogICAgICAgICA8dmFsdWUgdHlwZT0iMiI+MjA5PC92YWx1ZT4KICAgICAgICA8L0Jhc2ljRW50cnk+CiAgICAgICA8L0Jhc2ljRW50cnk+CiAgICAgIDwvQmFzaWNFbnRyeT4KICAgICAgPEJhc2ljRW50cnk+CiAgICAgICA8bmFtZT5wbG90MjwvbmFtZT4KICAgICAgIDxmbGFncz42NjQzNDwvZmxhZ3M+CiAgICAgICA8dmFsdWUgdHlwZT0iMyI+UGxvdDwvdmFsdWU+CiAgICAgICA8QmFzaWNFbnRyeT4KICAgICAgICA8bmFtZT5WaWV3RmVhdHVyZXM8L25hbWU+CiAgICAgICAgPGZsYWdzPjY2NDM0PC9mbGFncz4KICAgICAgICA8dmFsdWUgdHlwZT0iMyI+QjEtQQpWMS1BPC92YWx1ZT4KICAgICAgIDwvQmFzaWNFbnRyeT4KICAgICAgIDxCYXNpY0VudHJ5PgogICAgICAgIDxuYW1lPlZpZXdNdWx0aUxheWVyPC9uYW1lPgogICAgICAgIDxmbGFncz42NTkyMjwvZmxhZ3M+CiAgICAgICAgPHZhbHVlIHR5cGU9IjEiPjA8L3ZhbHVlPgogICAgICAgPC9CYXNpY0VudHJ5PgogICAgICAgPEJhc2ljRW50cnk+CiAgICAgICAgPG5hbWU+Vmlld1NvdXJjZTwvbmFtZT4KICAgICAgICA8ZmxhZ3M+NjY0MzQ8L2ZsYWdzPgogICAgICAgIDx2YWx1ZSB0eXBlPSIzIj4xOmxpdmVcUDFcUDI8L3ZhbHVlPgogICAgICAgPC9CYXNpY0VudHJ5PgogICAgICAgPEJhc2ljRW50cnk+CiAgICAgICAgPG5hbWU+Vmlld1BvcHVsYXRpb25zPC9uYW1lPgogICAgICAgIDxmbGFncz42NjQzNDwvZmxhZ3M+CiAgICAgICAgPHZhbHVlIHR5cGU9IjMiPjE6bGl2ZVxQMVxQMjwvdmFsdWU+CiAgICAgICA8L0Jhc2ljRW50cnk+CiAgICAgICA8QmFzaWNFbnRyeT4KICAgICAgICA8bmFtZT5WaWV3TW9kZTwvbmFtZT4KICAgICAgICA8ZmxhZ3M+NjYxNzg8L2ZsYWdzPgogICAgICAgIDx2YWx1ZSB0eXBlPSIyIj4xPC92YWx1ZT4KICAgICAgIDwvQmFzaWNFbnRyeT4KICAgICAgIDxCYXNpY0VudHJ5PgogICAgICAgIDxuYW1lPlZpZXdBeGVzPC9uYW1lPgogICAgICAgIDxmbGFncz42NjQzNDwvZmxhZ3M+CiAgICAgICAgPHZhbHVlIHR5cGU9IjMiPkFzIGFjcXVpcmVkCkFzIGFjcXVpcmVkPC92YWx1ZT4KICAgICAgIDwvQmFzaWNFbnRyeT4KICAgICAgIDxCYXNpY0VudHJ5PgogICAgICAgIDxuYW1lPlZpZXdab29tPC9uYW1lPgogICAgICAgIDxmbGFncz42NjQzNDwvZmxhZ3M+CiAgICAgICAgPHZhbHVlIHR5cGU9IjMiPjAuMCwxLjAKMC4wLDEuMDwvdmFsdWU+CiAgICAgICA8L0Jhc2ljRW50cnk+CiAgICAgICA8QmFzaWNFbnRyeT4KICAgICAgICA8bmFtZT5WaWV3SGlkZVJlZ2lvbnM8L25hbWU+CiAgICAgICAgPGZsYWdzPjY2MTc4PC9mbGFncz4KICAgICAgICA8dmFsdWUgdHlwZT0iMiI+MDwvdmFsdWU+CiAgICAgICA8L0Jhc2ljRW50cnk+CiAgICAgICA8QmFzaWNFbnRyeT4KICAgICAgICA8bmFtZT5IaXN0b2dyYW1Vc2VPdmVybGF5PC9uYW1lPgogICAgICAgIDxmbGFncz42NjE3ODwvZmxhZ3M+CiAgICAgICAgPHZhbHVlIHR5cGU9IjIiPjA8L3ZhbHVlPgogICAgICAgPC9CYXNpY0VudHJ5PgogICAgICAgPEJhc2ljRW50cnk+CiAgICAgICAgPG5hbWU+SGlzdG9ncmFtT3ZlcmxheTwvbmFtZT4KICAgICAgICA8ZmxhZ3M+NjY0MzQ8L2ZsYWdzPgogICAgICAgIDx2YWx1ZSB0eXBlPSIzIj5saXZlCmxpdmUKbGl2ZQpsaXZlCmxpdmUKbGl2ZQpsaXZlCmxpdmUKbGl2ZQpsaXZlPC92YWx1ZT4KICAgICAgIDwvQmFzaWNFbnRyeT4KICAgICAgIDxCYXNpY0VudHJ5PgogICAgICAgIDxuYW1lPkhpc3RvZ3JhbU92ZXJsYXlDb2xvcnM8L25hbWU+CiAgICAgICAgPGZsYWdzPjY2NDM0PC9mbGFncz4KICAgICAgICA8dmFsdWUgdHlwZT0iMyI+I2ZmYWE3ZgojZmZhYWZmCiNhYWZmN2YKIzk2ZDhlMQojYWFhYTdmCiNmZjg2NGEKI2ZjNTdmZgojNmJmZjQyCiM0MGJjZmYKI2EyYWEzNDwvdmFsdWU+CiAgICAgICA8L0Jhc2ljRW50cnk+CiAgICAgICA8QmFzaWNFbnRyeT4KICAgICAgICA8bmFtZT5WaWV3RGF0YUVuZDwvbmFtZT4KICAgICAgICA8ZmxhZ3M+NjYxNzg8L2ZsYWdzPgogICAgICAgIDx2YWx1ZSB0eXBlPSIyIj4yMTQ3NDgzNjQ3PC92YWx1ZT4KICAgICAgIDwvQmFzaWNFbnRyeT4KICAgICAgIDxCYXNpY0VudHJ5PgogICAgICAgIDxuYW1lPlZpZXdEYXRhU2tpcDwvbmFtZT4KICAgICAgICA8ZmxhZ3M+NjYxNzg8L2ZsYWdzPgogICAgICAgIDx2YWx1ZSB0eXBlPSIyIj4wPC92YWx1ZT4KICAgICAgIDwvQmFzaWNFbnRyeT4KICAgICAgIDxCYXNpY0VudHJ5PgogICAgICAgIDxuYW1lPlZpZXdEYXRhU3RhcnQ8L25hbWU+CiAgICAgICAgPGZsYWdzPjY2MTc4PC9mbGFncz4KICAgICAgICA8dmFsdWUgdHlwZT0iMiI+MDwvdmFsdWU+CiAgICAgICA8L0Jhc2ljRW50cnk+CiAgICAgICA8QmFzaWNFbnRyeT4KICAgICAgICA8bmFtZT5TY3JpcHRUZXh0PC9uYW1lPgogICAgICAgIDxmbGFncz42NjQzNDwvZmxhZ3M+CiAgICAgICAgPHZhbHVlIHR5cGU9IjMiPkVkaXQgdGV4dCB2aWEgUHJvcGVydGllczwvdmFsdWU+CiAgICAgICAgPEJhc2ljRW50cnk+CiAgICAgICAgIDxuYW1lPlByZWRlZmluZWRTY3JpcHRUZXh0PC9uYW1lPgogICAgICAgICA8ZmxhZ3M+NjY0MzQ8L2ZsYWdzPgogICAgICAgICA8dmFsdWUgdHlwZT0iMyI+PC92YWx1ZT4KICAgICAgICA8L0Jhc2ljRW50cnk+CiAgICAgICA8L0Jhc2ljRW50cnk+CiAgICAgICA8QmFzaWNFbnRyeT4KICAgICAgICA8bmFtZT5TY3JpcHRUZXh0QWxpZ25tZW50PC9uYW1lPgogICAgICAgIDxmbGFncz42NjE3ODwvZmxhZ3M+CiAgICAgICAgPHZhbHVlIHR5cGU9IjIiPjA8L3ZhbHVlPgogICAgICAgPC9CYXNpY0VudHJ5PgogICAgICAgPEJhc2ljRW50cnk+CiAgICAgICAgPG5hbWU+SGlzdG9ncmFtTm9ybWFsaXphdGlvbjwvbmFtZT4KICAgICAgICA8ZmxhZ3M+NjYxNzg8L2ZsYWdzPgogICAgICAgIDx2YWx1ZSB0eXBlPSIyIj4wPC92YWx1ZT4KICAgICAgIDwvQmFzaWNFbnRyeT4KICAgICAgIDxCYXNpY0VudHJ5PgogICAgICAgIDxuYW1lPkhpc3RvZ3JhbVBsb3RNb2RlPC9uYW1lPgogICAgICAgIDxmbGFncz42NjE3ODwvZmxhZ3M+CiAgICAgICAgPHZhbHVlIHR5cGU9IjIiPjA8L3ZhbHVlPgogICAgICAgPC9CYXNpY0VudHJ5PgogICAgICAgPEJhc2ljRW50cnk+CiAgICAgICAgPG5hbWU+SGlzdG9ncmFtU21vb3RoaW5nPC9uYW1lPgogICAgICAgIDxmbGFncz42NjE3ODwvZmxhZ3M+CiAgICAgICAgPHZhbHVlIHR5cGU9IjIiPjA8L3ZhbHVlPgogICAgICAgPC9CYXNpY0VudHJ5PgogICAgICAgPEJhc2ljRW50cnk+CiAgICAgICAgPG5hbWU+U3RhdGlzdGljRmVhdHVyZXM8L25hbWU+CiAgICAgICAgPGZsYWdzPjY2NDM0PC9mbGFncz4KICAgICAgICA8dmFsdWUgdHlwZT0iMyI+QjEtQQpWMS1BPC92YWx1ZT4KICAgICAgIDwvQmFzaWNFbnRyeT4KICAgICAgIDxCYXNpY0VudHJ5PgogICAgICAgIDxuYW1lPlN0YXRpc3RpY1JlZ2lvbkZ1bmNzPC9uYW1lPgogICAgICAgIDxmbGFncz42NjQzNDwvZmxhZ3M+CiAgICAgICAgPHZhbHVlIHR5cGU9IjMiPlBhdGgKJS0jPC92YWx1ZT4KICAgICAgIDwvQmFzaWNFbnRyeT4KICAgICAgIDxCYXNpY0VudHJ5PgogICAgICAgIDxuYW1lPlN0YXRpc3RpY0ZlYXR1cmVGdW5jczwvbmFtZT4KICAgICAgICA8ZmxhZ3M+NjY0MzQ8L2ZsYWdzPgogICAgICAgIDx2YWx1ZSB0eXBlPSIzIj48L3ZhbHVlPgogICAgICAgPC9CYXNpY0VudHJ5PgogICAgICAgPEJhc2ljRW50cnk+CiAgICAgICAgPG5hbWU+U3RhdGlzdGljU291cmNlSW5mbzwvbmFtZT4KICAgICAgICA8ZmxhZ3M+NjU5MjI8L2ZsYWdzPgogICAgICAgIDx2YWx1ZSB0eXBlPSIxIj4xPC92YWx1ZT4KICAgICAgIDwvQmFzaWNFbnRyeT4KICAgICAgIDxCYXNpY0VudHJ5PgogICAgICAgIDxuYW1lPlN0YXRpc3RpY1RhYmxlPC9uYW1lPgogICAgICAgIDxmbGFncz42NTkyMjwvZmxhZ3M+CiAgICAgICAgPHZhbHVlIHR5cGU9IjEiPjE8L3ZhbHVlPgogICAgICAgPC9CYXNpY0VudHJ5PgogICAgICAgPEJhc2ljRW50cnk+CiAgICAgICAgPG5hbWU+U3RhdGlzdGljRmVhdHVyZU5hbWU8L25hbWU+CiAgICAgICAgPGZsYWdzPjY2MTc4PC9mbGFncz4KICAgICAgICA8dmFsdWUgdHlwZT0iMiI+MDwvdmFsdWU+CiAgICAgICA8L0Jhc2ljRW50cnk+CiAgICAgICA8QmFzaWNFbnRyeT4KICAgICAgICA8bmFtZT5IZWF0bWFwPC9uYW1lPgogICAgICAgIDxmbGFncz42NTY2NjwvZmxhZ3M+CiAgICAgICAgPEJhc2ljRW50cnk+CiAgICAgICAgIDxuYW1lPkNvbG9yMTwvbmFtZT4KICAgICAgICAgPGZsYWdzPjY2NDM0PC9mbGFncz4KICAgICAgICAgPHZhbHVlIHR5cGU9IjMiPiNmZjAwMDA8L3ZhbHVlPgogICAgICAgIDwvQmFzaWNFbnRyeT4KICAgICAgICA8QmFzaWNFbnRyeT4KICAgICAgICAgPG5hbWU+Q29sb3IyPC9uYW1lPgogICAgICAgICA8ZmxhZ3M+NjY0MzQ8L2ZsYWdzPgogICAgICAgICA8dmFsdWUgdHlwZT0iMyI+IzAwYWEwMDwvdmFsdWU+CiAgICAgICAgPC9CYXNpY0VudHJ5PgogICAgICAgIDxCYXNpY0VudHJ5PgogICAgICAgICA8bmFtZT5Db2xvcjM8L25hbWU+CiAgICAgICAgIDxmbGFncz42NjQzNDwvZmxhZ3M+CiAgICAgICAgIDx2YWx1ZSB0eXBlPSIzIj4jZmZmZjAwPC92YWx1ZT4KICAgICAgICA8L0Jhc2ljRW50cnk+CiAgICAgICAgPEJhc2ljRW50cnk+CiAgICAgICAgIDxuYW1lPkNvbG9yNDwvbmFtZT4KICAgICAgICAgPGZsYWdzPjY2NDM0PC9mbGFncz4KICAgICAgICAgPHZhbHVlIHR5cGU9IjMiPiMzMzMzZmY8L3ZhbHVlPgogICAgICAgIDwvQmFzaWNFbnRyeT4KICAgICAgICA8QmFzaWNFbnRyeT4KICAgICAgICAgPG5hbWU+VGhyZXNob2xkMTwvbmFtZT4KICAgICAgICAgPGZsYWdzPjY3NDU4PC9mbGFncz4KICAgICAgICAgPHZhbHVlIHR5cGU9IjciPjE8L3ZhbHVlPgogICAgICAgIDwvQmFzaWNFbnRyeT4KICAgICAgICA8QmFzaWNFbnRyeT4KICAgICAgICAgPG5hbWU+VGhyZXNob2xkMjwvbmFtZT4KICAgICAgICAgPGZsYWdzPjY3NDU4PC9mbGFncz4KICAgICAgICAgPHZhbHVlIHR5cGU9IjciPjEwMDwvdmFsdWU+CiAgICAgICAgPC9CYXNpY0VudHJ5PgogICAgICAgIDxCYXNpY0VudHJ5PgogICAgICAgICA8bmFtZT5SZWdpb248L25hbWU+CiAgICAgICAgIDxmbGFncz42NjQzNDwvZmxhZ3M+CiAgICAgICAgIDx2YWx1ZSB0eXBlPSIzIj5saXZlXFAxXFAyPC92YWx1ZT4KICAgICAgICA8L0Jhc2ljRW50cnk+CiAgICAgICAgPEJhc2ljRW50cnk+CiAgICAgICAgIDxuYW1lPlJlZ2lvbkZ1bmN0aW9uPC9uYW1lPgogICAgICAgICA8ZmxhZ3M+NjY0MzQ8L2ZsYWdzPgogICAgICAgICA8dmFsdWUgdHlwZT0iMyI+Q291bnQ8L3ZhbHVlPgogICAgICAgIDwvQmFzaWNFbnRyeT4KICAgICAgICA8QmFzaWNFbnRyeT4KICAgICAgICAgPG5hbWU+RmVhdHVyZTwvbmFtZT4KICAgICAgICAgPGZsYWdzPjY2NDM0PC9mbGFncz4KICAgICAgICAgPHZhbHVlIHR5cGU9IjMiPkZTQy1BPC92YWx1ZT4KICAgICAgICA8L0Jhc2ljRW50cnk+CiAgICAgICAgPEJhc2ljRW50cnk+CiAgICAgICAgIDxuYW1lPkZlYXR1cmVGdW5jdGlvbjwvbmFtZT4KICAgICAgICAgPGZsYWdzPjY2NDM0PC9mbGFncz4KICAgICAgICAgPHZhbHVlIHR5cGU9IjMiPk1lYW48L3ZhbHVlPgogICAgICAgIDwvQmFzaWNFbnRyeT4KICAgICAgICA8QmFzaWNFbnRyeT4KICAgICAgICAgPG5hbWU+TW9kZTwvbmFtZT4KICAgICAgICAgPGZsYWdzPjY2MTc4PC9mbGFncz4KICAgICAgICAgPHZhbHVlIHR5cGU9IjIiPjA8L3ZhbHVlPgogICAgICAgIDwvQmFzaWNFbnRyeT4KICAgICAgICA8QmFzaWNFbnRyeT4KICAgICAgICAgPG5hbWU+RnVuY3Rpb248L25hbWU+CiAgICAgICAgIDxmbGFncz42NjE3ODwvZmxhZ3M+CiAgICAgICAgIDx2YWx1ZSB0eXBlPSIyIj4xPC92YWx1ZT4KICAgICAgICA8L0Jhc2ljRW50cnk+CiAgICAgICAgPEJhc2ljRW50cnk+CiAgICAgICAgIDxuYW1lPkRpc2FibGVkR3JvdXBzPC9uYW1lPgogICAgICAgICA8ZmxhZ3M+NjY0MzQ8L2ZsYWdzPgogICAgICAgICA8dmFsdWUgdHlwZT0iMyI+PC92YWx1ZT4KICAgICAgICA8L0Jhc2ljRW50cnk+CiAgICAgICA8L0Jhc2ljRW50cnk+CiAgICAgICA8QmFzaWNFbnRyeT4KICAgICAgICA8bmFtZT5WaWV3SGVpZ2h0PC9uYW1lPgogICAgICAgIDxmbGFncz42NjE3ODwvZmxhZ3M+CiAgICAgICAgPHZhbHVlIHR5cGU9IjIiPjE0ODwvdmFsdWU+CiAgICAgICA8L0Jhc2ljRW50cnk+CiAgICAgICA8QmFzaWNFbnRyeT4KICAgICAgICA8bmFtZT5WaWV3V2lkdGg8L25hbWU+CiAgICAgICAgPGZsYWdzPjY2MTc4PC9mbGFncz4KICAgICAgICA8dmFsdWUgdHlwZT0iMiI+MTQ4PC92YWx1ZT4KICAgICAgIDwvQmFzaWNFbnRyeT4KICAgICAgIDxCYXNpY0VudHJ5PgogICAgICAgIDxuYW1lPldpZGdldFBvczwvbmFtZT4KICAgICAgICA8ZmxhZ3M+NjU2NjY8L2ZsYWdzPgogICAgICAgIDxCYXNpY0VudHJ5PgogICAgICAgICA8bmFtZT5YPC9uYW1lPgogICAgICAgICA8ZmxhZ3M+NjYxNzg8L2ZsYWdzPgogICAgICAgICA8dmFsdWUgdHlwZT0iMiI+NDgxPC92YWx1ZT4KICAgICAgICA8L0Jhc2ljRW50cnk+CiAgICAgICAgPEJhc2ljRW50cnk+CiAgICAgICAgIDxuYW1lPlk8L25hbWU+CiAgICAgICAgIDxmbGFncz42NjE3ODwvZmxhZ3M+CiAgICAgICAgIDx2YWx1ZSB0eXBlPSIyIj4xNTwvdmFsdWU+CiAgICAgICAgPC9CYXNpY0VudHJ5PgogICAgICAgPC9CYXNpY0VudHJ5PgogICAgICAgPEJhc2ljRW50cnk+CiAgICAgICAgPG5hbWU+V2lkZ2V0U2l6ZTwvbmFtZT4KICAgICAgICA8ZmxhZ3M+NjU2NjY8L2ZsYWdzPgogICAgICAgIDxCYXNpY0VudHJ5PgogICAgICAgICA8bmFtZT5XaWR0aDwvbmFtZT4KICAgICAgICAgPGZsYWdzPjY2MTc4PC9mbGFncz4KICAgICAgICAgPHZhbHVlIHR5cGU9IjIiPjIzNDwvdmFsdWU+CiAgICAgICAgPC9CYXNpY0VudHJ5PgogICAgICAgIDxCYXNpY0VudHJ5PgogICAgICAgICA8bmFtZT5IZWlnaHQ8L25hbWU+CiAgICAgICAgIDxmbGFncz42NjE3ODwvZmxhZ3M+CiAgICAgICAgIDx2YWx1ZSB0eXBlPSIyIj4yMDk8L3ZhbHVlPgogICAgICAgIDwvQmFzaWNFbnRyeT4KICAgICAgIDwvQmFzaWNFbnRyeT4KICAgICAgPC9CYXNpY0VudHJ5PgogICAgICA8QmFzaWNFbnRyeT4KICAgICAgIDxuYW1lPnBsb3QzPC9uYW1lPgogICAgICAgPGZsYWdzPjY2NDM0PC9mbGFncz4KICAgICAgIDx2YWx1ZSB0eXBlPSIzIj5QbG90PC92YWx1ZT4KICAgICAgIDxCYXNpY0VudHJ5PgogICAgICAgIDxuYW1lPlZpZXdNb2RlPC9uYW1lPgogICAgICAgIDxmbGFncz42NjE3ODwvZmxhZ3M+CiAgICAgICAgPHZhbHVlIHR5cGU9IjIiPjM8L3ZhbHVlPgogICAgICAgPC9CYXNpY0VudHJ5PgogICAgICAgPEJhc2ljRW50cnk+CiAgICAgICAgPG5hbWU+Vmlld0hlaWdodDwvbmFtZT4KICAgICAgICA8ZmxhZ3M+NjYxNzg8L2ZsYWdzPgogICAgICAgIDx2YWx1ZSB0eXBlPSIyIj4zNTc8L3ZhbHVlPgogICAgICAgPC9CYXNpY0VudHJ5PgogICAgICAgPEJhc2ljRW50cnk+CiAgICAgICAgPG5hbWU+Vmlld1dpZHRoPC9uYW1lPgogICAgICAgIDxmbGFncz42NjE3ODwvZmxhZ3M+CiAgICAgICAgPHZhbHVlIHR5cGU9IjIiPjYxNjwvdmFsdWU+CiAgICAgICA8L0Jhc2ljRW50cnk+CiAgICAgICA8QmFzaWNFbnRyeT4KICAgICAgICA8bmFtZT5WaWV3RmVhdHVyZXM8L25hbWU+CiAgICAgICAgPGZsYWdzPjY2NDM0PC9mbGFncz4KICAgICAgICA8dmFsdWUgdHlwZT0iMyI+RlNDLUEKU1NDLUE8L3ZhbHVlPgogICAgICAgPC9CYXNpY0VudHJ5PgogICAgICAgPEJhc2ljRW50cnk+CiAgICAgICAgPG5hbWU+Vmlld011bHRpTGF5ZXI8L25hbWU+CiAgICAgICAgPGZsYWdzPjY1OTIyPC9mbGFncz4KICAgICAgICA8dmFsdWUgdHlwZT0iMSI+MDwvdmFsdWU+CiAgICAgICA8L0Jhc2ljRW50cnk+CiAgICAgICA8QmFzaWNFbnRyeT4KICAgICAgICA8bmFtZT5WaWV3U291cmNlPC9uYW1lPgogICAgICAgIDxmbGFncz42NjQzNDwvZmxhZ3M+CiAgICAgICAgPHZhbHVlIHR5cGU9IjMiPjE6bGl2ZTwvdmFsdWU+CiAgICAgICA8L0Jhc2ljRW50cnk+CiAgICAgICA8QmFzaWNFbnRyeT4KICAgICAgICA8bmFtZT5WaWV3UG9wdWxhdGlvbnM8L25hbWU+CiAgICAgICAgPGZsYWdzPjY2NDM0PC9mbGFncz4KICAgICAgICA8dmFsdWUgdHlwZT0iMyI+MTpsaXZlPC92YWx1ZT4KICAgICAgIDwvQmFzaWNFbnRyeT4KICAgICAgIDxCYXNpY0VudHJ5PgogICAgICAgIDxuYW1lPlZpZXdBeGVzPC9uYW1lPgogICAgICAgIDxmbGFncz42NjQzNDwvZmxhZ3M+CiAgICAgICAgPHZhbHVlIHR5cGU9IjMiPkFzIGFjcXVpcmVkCkFzIGFjcXVpcmVkPC92YWx1ZT4KICAgICAgIDwvQmFzaWNFbnRyeT4KICAgICAgIDxCYXNpY0VudHJ5PgogICAgICAgIDxuYW1lPlZpZXdab29tPC9uYW1lPgogICAgICAgIDxmbGFncz42NjQzNDwvZmxhZ3M+CiAgICAgICAgPHZhbHVlIHR5cGU9IjMiPjAuMCwxLjAKMC4wLDEuMDwvdmFsdWU+CiAgICAgICA8L0Jhc2ljRW50cnk+CiAgICAgICA8QmFzaWNFbnRyeT4KICAgICAgICA8bmFtZT5WaWV3SGlkZVJlZ2lvbnM8L25hbWU+CiAgICAgICAgPGZsYWdzPjY2MTc4PC9mbGFncz4KICAgICAgICA8dmFsdWUgdHlwZT0iMiI+MDwvdmFsdWU+CiAgICAgICA8L0Jhc2ljRW50cnk+CiAgICAgICA8QmFzaWNFbnRyeT4KICAgICAgICA8bmFtZT5IaXN0b2dyYW1Vc2VPdmVybGF5PC9uYW1lPgogICAgICAgIDxmbGFncz42NjE3ODwvZmxhZ3M+CiAgICAgICAgPHZhbHVlIHR5cGU9IjIiPjA8L3ZhbHVlPgogICAgICAgPC9CYXNpY0VudHJ5PgogICAgICAgPEJhc2ljRW50cnk+CiAgICAgICAgPG5hbWU+SGlzdG9ncmFtT3ZlcmxheTwvbmFtZT4KICAgICAgICA8ZmxhZ3M+NjY0MzQ8L2ZsYWdzPgogICAgICAgIDx2YWx1ZSB0eXBlPSIzIj4KCgoKCgoKCgo8L3ZhbHVlPgogICAgICAgPC9CYXNpY0VudHJ5PgogICAgICAgPEJhc2ljRW50cnk+CiAgICAgICAgPG5hbWU+SGlzdG9ncmFtT3ZlcmxheUNvbG9yczwvbmFtZT4KICAgICAgICA8ZmxhZ3M+NjY0MzQ8L2ZsYWdzPgogICAgICAgIDx2YWx1ZSB0eXBlPSIzIj4jZmZhYTdmCiNmZmFhZmYKI2FhZmY3ZgojOTZkOGUxCiNhYWFhN2YKI2ZmODY0YQojZmM1N2ZmCiM2YmZmNDIKIzQwYmNmZgojYTJhYTM0PC92YWx1ZT4KICAgICAgIDwvQmFzaWNFbnRyeT4KICAgICAgIDxCYXNpY0VudHJ5PgogICAgICAgIDxuYW1lPlZpZXdEYXRhRW5kPC9uYW1lPgogICAgICAgIDxmbGFncz42NjE3ODwvZmxhZ3M+CiAgICAgICAgPHZhbHVlIHR5cGU9IjIiPjIxNDc0ODM2NDc8L3ZhbHVlPgogICAgICAgPC9CYXNpY0VudHJ5PgogICAgICAgPEJhc2ljRW50cnk+CiAgICAgICAgPG5hbWU+Vmlld0RhdGFTa2lwPC9uYW1lPgogICAgICAgIDxmbGFncz42NjE3ODwvZmxhZ3M+CiAgICAgICAgPHZhbHVlIHR5cGU9IjIiPjA8L3ZhbHVlPgogICAgICAgPC9CYXNpY0VudHJ5PgogICAgICAgPEJhc2ljRW50cnk+CiAgICAgICAgPG5hbWU+Vmlld0RhdGFTdGFydDwvbmFtZT4KICAgICAgICA8ZmxhZ3M+NjYxNzg8L2ZsYWdzPgogICAgICAgIDx2YWx1ZSB0eXBlPSIyIj4wPC92YWx1ZT4KICAgICAgIDwvQmFzaWNFbnRyeT4KICAgICAgIDxCYXNpY0VudHJ5PgogICAgICAgIDxuYW1lPlNjcmlwdFRleHQ8L25hbWU+CiAgICAgICAgPGZsYWdzPjY2NDM0PC9mbGFncz4KICAgICAgICA8dmFsdWUgdHlwZT0iMyI+RWRpdCB0ZXh0IHZpYSBQcm9wZXJ0aWVzPC92YWx1ZT4KICAgICAgICA8QmFzaWNFbnRyeT4KICAgICAgICAgPG5hbWU+UHJlZGVmaW5lZFNjcmlwdFRleHQ8L25hbWU+CiAgICAgICAgIDxmbGFncz42NjQzNDwvZmxhZ3M+CiAgICAgICAgIDx2YWx1ZSB0eXBlPSIzIj48L3ZhbHVlPgogICAgICAgIDwvQmFzaWNFbnRyeT4KICAgICAgIDwvQmFzaWNFbnRyeT4KICAgICAgIDxCYXNpY0VudHJ5PgogICAgICAgIDxuYW1lPlNjcmlwdFRleHRBbGlnbm1lbnQ8L25hbWU+CiAgICAgICAgPGZsYWdzPjY2MTc4PC9mbGFncz4KICAgICAgICA8dmFsdWUgdHlwZT0iMiI+MDwvdmFsdWU+CiAgICAgICA8L0Jhc2ljRW50cnk+CiAgICAgICA8QmFzaWNFbnRyeT4KICAgICAgICA8bmFtZT5IaXN0b2dyYW1Ob3JtYWxpemF0aW9uPC9uYW1lPgogICAgICAgIDxmbGFncz42NjE3ODwvZmxhZ3M+CiAgICAgICAgPHZhbHVlIHR5cGU9IjIiPjA8L3ZhbHVlPgogICAgICAgPC9CYXNpY0VudHJ5PgogICAgICAgPEJhc2ljRW50cnk+CiAgICAgICAgPG5hbWU+SGlzdG9ncmFtUGxvdE1vZGU8L25hbWU+CiAgICAgICAgPGZsYWdzPjY2MTc4PC9mbGFncz4KICAgICAgICA8dmFsdWUgdHlwZT0iMiI+MDwvdmFsdWU+CiAgICAgICA8L0Jhc2ljRW50cnk+CiAgICAgICA8QmFzaWNFbnRyeT4KICAgICAgICA8bmFtZT5IaXN0b2dyYW1TbW9vdGhpbmc8L25hbWU+CiAgICAgICAgPGZsYWdzPjY2MTc4PC9mbGFncz4KICAgICAgICA8dmFsdWUgdHlwZT0iMiI+MDwvdmFsdWU+CiAgICAgICA8L0Jhc2ljRW50cnk+CiAgICAgICA8QmFzaWNFbnRyeT4KICAgICAgICA8bmFtZT5TdGF0aXN0aWNGZWF0dXJlczwvbmFtZT4KICAgICAgICA8ZmxhZ3M+NjY0MzQ8L2ZsYWdzPgogICAgICAgIDx2YWx1ZSB0eXBlPSIzIj5GU0MtQQpTU0MtQTwvdmFsdWU+CiAgICAgICA8L0Jhc2ljRW50cnk+CiAgICAgICA8QmFzaWNFbnRyeT4KICAgICAgICA8bmFtZT5TdGF0aXN0aWNSZWdpb25GdW5jczwvbmFtZT4KICAgICAgICA8ZmxhZ3M+NjY0MzQ8L2ZsYWdzPgogICAgICAgIDx2YWx1ZSB0eXBlPSIzIj5QYXRoCiUtVDwvdmFsdWU+CiAgICAgICA8L0Jhc2ljRW50cnk+CiAgICAgICA8QmFzaWNFbnRyeT4KICAgICAgICA8bmFtZT5TdGF0aXN0aWNGZWF0dXJlRnVuY3M8L25hbWU+CiAgICAgICAgPGZsYWdzPjY2NDM0PC9mbGFncz4KICAgICAgICA8dmFsdWUgdHlwZT0iMyI+PC92YWx1ZT4KICAgICAgIDwvQmFzaWNFbnRyeT4KICAgICAgIDxCYXNpY0VudHJ5PgogICAgICAgIDxuYW1lPlN0YXRpc3RpY1NvdXJjZUluZm88L25hbWU+CiAgICAgICAgPGZsYWdzPjY1OTIyPC9mbGFncz4KICAgICAgICA8dmFsdWUgdHlwZT0iMSI+MTwvdmFsdWU+CiAgICAgICA8L0Jhc2ljRW50cnk+CiAgICAgICA8QmFzaWNFbnRyeT4KICAgICAgICA8bmFtZT5TdGF0aXN0aWNUYWJsZTwvbmFtZT4KICAgICAgICA8ZmxhZ3M+NjU5MjI8L2ZsYWdzPgogICAgICAgIDx2YWx1ZSB0eXBlPSIxIj4xPC92YWx1ZT4KICAgICAgIDwvQmFzaWNFbnRyeT4KICAgICAgIDxCYXNpY0VudHJ5PgogICAgICAgIDxuYW1lPlN0YXRpc3RpY0ZlYXR1cmVOYW1lPC9uYW1lPgogICAgICAgIDxmbGFncz42NjE3ODwvZmxhZ3M+CiAgICAgICAgPHZhbHVlIHR5cGU9IjIiPjA8L3ZhbHVlPgogICAgICAgPC9CYXNpY0VudHJ5PgogICAgICAgPEJhc2ljRW50cnk+CiAgICAgICAgPG5hbWU+SGVhdG1hcDwvbmFtZT4KICAgICAgICA8ZmxhZ3M+NjU2NjY8L2ZsYWdzPgogICAgICAgIDxCYXNpY0VudHJ5PgogICAgICAgICA8bmFtZT5Db2xvcjE8L25hbWU+CiAgICAgICAgIDxmbGFncz42NjQzNDwvZmxhZ3M+CiAgICAgICAgIDx2YWx1ZSB0eXBlPSIzIj4jZmYwMDAwPC92YWx1ZT4KICAgICAgICA8L0Jhc2ljRW50cnk+CiAgICAgICAgPEJhc2ljRW50cnk+CiAgICAgICAgIDxuYW1lPkNvbG9yMjwvbmFtZT4KICAgICAgICAgPGZsYWdzPjY2NDM0PC9mbGFncz4KICAgICAgICAgPHZhbHVlIHR5cGU9IjMiPiMwMGFhMDA8L3ZhbHVlPgogICAgICAgIDwvQmFzaWNFbnRyeT4KICAgICAgICA8QmFzaWNFbnRyeT4KICAgICAgICAgPG5hbWU+Q29sb3IzPC9uYW1lPgogICAgICAgICA8ZmxhZ3M+NjY0MzQ8L2ZsYWdzPgogICAgICAgICA8dmFsdWUgdHlwZT0iMyI+I2ZmZmYwMDwvdmFsdWU+CiAgICAgICAgPC9CYXNpY0VudHJ5PgogICAgICAgIDxCYXNpY0VudHJ5PgogICAgICAgICA8bmFtZT5Db2xvcjQ8L25hbWU+CiAgICAgICAgIDxmbGFncz42NjQzNDwvZmxhZ3M+CiAgICAgICAgIDx2YWx1ZSB0eXBlPSIzIj4jMzMzM2ZmPC92YWx1ZT4KICAgICAgICA8L0Jhc2ljRW50cnk+CiAgICAgICAgPEJhc2ljRW50cnk+CiAgICAgICAgIDxuYW1lPlRocmVzaG9sZDE8L25hbWU+CiAgICAgICAgIDxmbGFncz42NzQ1ODwvZmxhZ3M+CiAgICAgICAgIDx2YWx1ZSB0eXBlPSI3Ij4xPC92YWx1ZT4KICAgICAgICA8L0Jhc2ljRW50cnk+CiAgICAgICAgPEJhc2ljRW50cnk+CiAgICAgICAgIDxuYW1lPlRocmVzaG9sZDI8L25hbWU+CiAgICAgICAgIDxmbGFncz42NzQ1ODwvZmxhZ3M+CiAgICAgICAgIDx2YWx1ZSB0eXBlPSI3Ij4xMDA8L3ZhbHVlPgogICAgICAgIDwvQmFzaWNFbnRyeT4KICAgICAgICA8QmFzaWNFbnRyeT4KICAgICAgICAgPG5hbWU+UmVnaW9uPC9uYW1lPgogICAgICAgICA8ZmxhZ3M+NjY0MzQ8L2ZsYWdzPgogICAgICAgICA8dmFsdWUgdHlwZT0iMyI+bGl2ZTwvdmFsdWU+CiAgICAgICAgPC9CYXNpY0VudHJ5PgogICAgICAgIDxCYXNpY0VudHJ5PgogICAgICAgICA8bmFtZT5SZWdpb25GdW5jdGlvbjwvbmFtZT4KICAgICAgICAgPGZsYWdzPjY2NDM0PC9mbGFncz4KICAgICAgICAgPHZhbHVlIHR5cGU9IjMiPkNvdW50PC92YWx1ZT4KICAgICAgICA8L0Jhc2ljRW50cnk+CiAgICAgICAgPEJhc2ljRW50cnk+CiAgICAgICAgIDxuYW1lPkZlYXR1cmU8L25hbWU+CiAgICAgICAgIDxmbGFncz42NjQzNDwvZmxhZ3M+CiAgICAgICAgIDx2YWx1ZSB0eXBlPSIzIj5GU0MtQTwvdmFsdWU+CiAgICAgICAgPC9CYXNpY0VudHJ5PgogICAgICAgIDxCYXNpY0VudHJ5PgogICAgICAgICA8bmFtZT5GZWF0dXJlRnVuY3Rpb248L25hbWU+CiAgICAgICAgIDxmbGFncz42NjQzNDwvZmxhZ3M+CiAgICAgICAgIDx2YWx1ZSB0eXBlPSIzIj5NZWFuPC92YWx1ZT4KICAgICAgICA8L0Jhc2ljRW50cnk+CiAgICAgICAgPEJhc2ljRW50cnk+CiAgICAgICAgIDxuYW1lPk1vZGU8L25hbWU+CiAgICAgICAgIDxmbGFncz42NjE3ODwvZmxhZ3M+CiAgICAgICAgIDx2YWx1ZSB0eXBlPSIyIj4wPC92YWx1ZT4KICAgICAgICA8L0Jhc2ljRW50cnk+CiAgICAgICAgPEJhc2ljRW50cnk+CiAgICAgICAgIDxuYW1lPkZ1bmN0aW9uPC9uYW1lPgogICAgICAgICA8ZmxhZ3M+NjYxNzg8L2ZsYWdzPgogICAgICAgICA8dmFsdWUgdHlwZT0iMiI+MTwvdmFsdWU+CiAgICAgICAgPC9CYXNpY0VudHJ5PgogICAgICAgIDxCYXNpY0VudHJ5PgogICAgICAgICA8bmFtZT5EaXNhYmxlZEdyb3VwczwvbmFtZT4KICAgICAgICAgPGZsYWdzPjY2NDM0PC9mbGFncz4KICAgICAgICAgPHZhbHVlIHR5cGU9IjMiPjwvdmFsdWU+CiAgICAgICAgPC9CYXNpY0VudHJ5PgogICAgICAgPC9CYXNpY0VudHJ5PgogICAgICAgPEJhc2ljRW50cnk+CiAgICAgICAgPG5hbWU+V2lkZ2V0UG9zPC9uYW1lPgogICAgICAgIDxmbGFncz42NTY2NjwvZmxhZ3M+CiAgICAgICAgPEJhc2ljRW50cnk+CiAgICAgICAgIDxuYW1lPlg8L25hbWU+CiAgICAgICAgIDxmbGFncz42NjE3ODwvZmxhZ3M+CiAgICAgICAgIDx2YWx1ZSB0eXBlPSIyIj4xMzwvdmFsdWU+CiAgICAgICAgPC9CYXNpY0VudHJ5PgogICAgICAgIDxCYXNpY0VudHJ5PgogICAgICAgICA8bmFtZT5ZPC9uYW1lPgogICAgICAgICA8ZmxhZ3M+NjYxNzg8L2ZsYWdzPgogICAgICAgICA8dmFsdWUgdHlwZT0iMiI+MjI0PC92YWx1ZT4KICAgICAgICA8L0Jhc2ljRW50cnk+CiAgICAgICA8L0Jhc2ljRW50cnk+CiAgICAgICA8QmFzaWNFbnRyeT4KICAgICAgICA8bmFtZT5XaWRnZXRTaXplPC9uYW1lPgogICAgICAgIDxmbGFncz42NTY2NjwvZmxhZ3M+CiAgICAgICAgPEJhc2ljRW50cnk+CiAgICAgICAgIDxuYW1lPldpZHRoPC9uYW1lPgogICAgICAgICA8ZmxhZ3M+NjYxNzg8L2ZsYWdzPgogICAgICAgICA8dmFsdWUgdHlwZT0iMiI+NzAyPC92YWx1ZT4KICAgICAgICA8L0Jhc2ljRW50cnk+CiAgICAgICAgPEJhc2ljRW50cnk+CiAgICAgICAgIDxuYW1lPkhlaWdodDwvbmFtZT4KICAgICAgICAgPGZsYWdzPjY2MTc4PC9mbGFncz4KICAgICAgICAgPHZhbHVlIHR5cGU9IjIiPjQxODwvdmFsdWU+CiAgICAgICAgPC9CYXNpY0VudHJ5PgogICAgICAgPC9CYXNpY0VudHJ5PgogICAgICA8L0Jhc2ljRW50cnk+CiAgICAgPC9CYXNpY0VudHJ5PgogICAgPC9CYXNpY0VudHJ5PgogICA8L0Jhc2ljRW50cnk+CiAgPC9CYXNpY0VudHJ5PgogPC9CYXNpY0VudHJ5PgogPEJhc2ljRW50cnk+CiAgPG5hbWU+UmVnaW9uczwvbmFtZT4KICA8ZmxhZ3M+NjU2NjY8L2ZsYWdzPgogIDxCYXNpY0VudHJ5PgogICA8bmFtZT4xMDM8L25hbWU+CiAgIDxmbGFncz42NTY2NjwvZmxhZ3M+CiAgIDxCYXNpY0VudHJ5PgogICAgPG5hbWU+VXNlcmRlZk5hbWU8L25hbWU+CiAgICA8ZmxhZ3M+NjY0MzQ8L2ZsYWdzPgogICAgPHZhbHVlIHR5cGU9IjMiPjwvdmFsdWU+CiAgIDwvQmFzaWNFbnRyeT4KICAgPEJhc2ljRW50cnk+CiAgICA8bmFtZT5UeXBlPC9uYW1lPgogICAgPGZsYWdzPjY2MTc4PC9mbGFncz4KICAgIDx2YWx1ZSB0eXBlPSIyIj4yPC92YWx1ZT4KICAgPC9CYXNpY0VudHJ5PgogICA8QmFzaWNFbnRyeT4KICAgIDxuYW1lPkZlYXR1cmVzPC9uYW1lPgogICAgPGZsYWdzPjY2NDM0PC9mbGFncz4KICAgIDx2YWx1ZSB0eXBlPSIzIj5GU0MtQQpTU0MtQTwvdmFsdWU+CiAgIDwvQmFzaWNFbnRyeT4KICAgPEJhc2ljRW50cnk+CiAgICA8bmFtZT5Hcm91cDwvbmFtZT4KICAgIDxmbGFncz42NjE3ODwvZmxhZ3M+CiAgICA8dmFsdWUgdHlwZT0iMiI+MDwvdmFsdWU+CiAgIDwvQmFzaWNFbnRyeT4KICAgPEJhc2ljRW50cnk+CiAgICA8bmFtZT5Db2xvcjwvbmFtZT4KICAgIDxmbGFncz42NjQzNDwvZmxhZ3M+CiAgICA8dmFsdWUgdHlwZT0iMyI+IzAwODAwMDwvdmFsdWU+CiAgIDwvQmFzaWNFbnRyeT4KICAgPEJhc2ljRW50cnk+CiAgICA8bmFtZT5Jc05vdDwvbmFtZT4KICAgIDxmbGFncz42NTkyMjwvZmxhZ3M+CiAgICA8dmFsdWUgdHlwZT0iMSI+MDwvdmFsdWU+CiAgIDwvQmFzaWNFbnRyeT4KICAgPEJhc2ljRW50cnk+CiAgICA8bmFtZT5Qb2ludHM8L25hbWU+CiAgICA8ZmxhZ3M+NjU2NjY8L2ZsYWdzPgogICAgPEJhc2ljRW50cnk+CiAgICAgPG5hbWU+UG9pbnQwPC9uYW1lPgogICAgIDxmbGFncz42NTY2NjwvZmxhZ3M+CiAgICAgPEJhc2ljRW50cnk+CiAgICAgIDxuYW1lPlg8L25hbWU+CiAgICAgIDxmbGFncz42NjE3ODwvZmxhZ3M+CiAgICAgIDx2YWx1ZSB0eXBlPSIyIj4zPC92YWx1ZT4KICAgICA8L0Jhc2ljRW50cnk+CiAgICAgPEJhc2ljRW50cnk+CiAgICAgIDxuYW1lPlk8L25hbWU+CiAgICAgIDxmbGFncz42NjE3ODwvZmxhZ3M+CiAgICAgIDx2YWx1ZSB0eXBlPSIyIj4zPC92YWx1ZT4KICAgICA8L0Jhc2ljRW50cnk+CiAgICA8L0Jhc2ljRW50cnk+CiAgICA8QmFzaWNFbnRyeT4KICAgICA8bmFtZT5Qb2ludDE8L25hbWU+CiAgICAgPGZsYWdzPjY1NjY2PC9mbGFncz4KICAgICA8QmFzaWNFbnRyeT4KICAgICAgPG5hbWU+WDwvbmFtZT4KICAgICAgPGZsYWdzPjY2MTc4PC9mbGFncz4KICAgICAgPHZhbHVlIHR5cGU9IjIiPjM8L3ZhbHVlPgogICAgIDwvQmFzaWNFbnRyeT4KICAgICA8QmFzaWNFbnRyeT4KICAgICAgPG5hbWU+WTwvbmFtZT4KICAgICAgPGZsYWdzPjY2MTc4PC9mbGFncz4KICAgICAgPHZhbHVlIHR5cGU9IjIiPjM4NDwvdmFsdWU+CiAgICAgPC9CYXNpY0VudHJ5PgogICAgPC9CYXNpY0VudHJ5PgogICAgPEJhc2ljRW50cnk+CiAgICAgPG5hbWU+UG9pbnQyPC9uYW1lPgogICAgIDxmbGFncz42NTY2NjwvZmxhZ3M+CiAgICAgPEJhc2ljRW50cnk+CiAgICAgIDxuYW1lPlg8L25hbWU+CiAgICAgIDxmbGFncz42NjE3ODwvZmxhZ3M+CiAgICAgIDx2YWx1ZSB0eXBlPSIyIj4xMjg8L3ZhbHVlPgogICAgIDwvQmFzaWNFbnRyeT4KICAgICA8QmFzaWNFbnRyeT4KICAgICAgPG5hbWU+WTwvbmFtZT4KICAgICAgPGZsYWdzPjY2MTc4PC9mbGFncz4KICAgICAgPHZhbHVlIHR5cGU9IjIiPjQ3NzwvdmFsdWU+CiAgICAgPC9CYXNpY0VudHJ5PgogICAgPC9CYXNpY0VudHJ5PgogICAgPEJhc2ljRW50cnk+CiAgICAgPG5hbWU+UG9pbnQzPC9uYW1lPgogICAgIDxmbGFncz42NTY2NjwvZmxhZ3M+CiAgICAgPEJhc2ljRW50cnk+CiAgICAgIDxuYW1lPlg8L25hbWU+CiAgICAgIDxmbGFncz42NjE3ODwvZmxhZ3M+CiAgICAgIDx2YWx1ZSB0eXBlPSIyIj41MDI8L3ZhbHVlPgogICAgIDwvQmFzaWNFbnRyeT4KICAgICA8QmFzaWNFbnRyeT4KICAgICAgPG5hbWU+WTwvbmFtZT4KICAgICAgPGZsYWdzPjY2MTc4PC9mbGFncz4KICAgICAgPHZhbHVlIHR5cGU9IjIiPjQ2MDwvdmFsdWU+CiAgICAgPC9CYXNpY0VudHJ5PgogICAgPC9CYXNpY0VudHJ5PgogICAgPEJhc2ljRW50cnk+CiAgICAgPG5hbWU+UG9pbnQ0PC9uYW1lPgogICAgIDxmbGFncz42NTY2NjwvZmxhZ3M+CiAgICAgPEJhc2ljRW50cnk+CiAgICAgIDxuYW1lPlg8L25hbWU+CiAgICAgIDxmbGFncz42NjE3ODwvZmxhZ3M+CiAgICAgIDx2YWx1ZSB0eXBlPSIyIj41MDI8L3ZhbHVlPgogICAgIDwvQmFzaWNFbnRyeT4KICAgICA8QmFzaWNFbnRyeT4KICAgICAgPG5hbWU+WTwvbmFtZT4KICAgICAgPGZsYWdzPjY2MTc4PC9mbGFncz4KICAgICAgPHZhbHVlIHR5cGU9IjIiPjM8L3ZhbHVlPgogICAgIDwvQmFzaWNFbnRyeT4KICAgIDwvQmFzaWNFbnRyeT4KICAgPC9CYXNpY0VudHJ5PgogICA8QmFzaWNFbnRyeT4KICAgIDxuYW1lPlRleHRQb2ludHM8L25hbWU+CiAgICA8ZmxhZ3M+NjU2NjY8L2ZsYWdzPgogICAgPEJhc2ljRW50cnk+CiAgICAgPG5hbWU+UG9pbnQwPC9uYW1lPgogICAgIDxmbGFncz42NTY2NjwvZmxhZ3M+CiAgICAgPEJhc2ljRW50cnk+CiAgICAgIDxuYW1lPlg8L25hbWU+CiAgICAgIDxmbGFncz42NjE3ODwvZmxhZ3M+CiAgICAgIDx2YWx1ZSB0eXBlPSIyIj4zMTwvdmFsdWU+CiAgICAgPC9CYXNpY0VudHJ5PgogICAgIDxCYXNpY0VudHJ5PgogICAgICA8bmFtZT5ZPC9uYW1lPgogICAgICA8ZmxhZ3M+NjYxNzg8L2ZsYWdzPgogICAgICA8dmFsdWUgdHlwZT0iMiI+MTA8L3ZhbHVlPgogICAgIDwvQmFzaWNFbnRyeT4KICAgICA8QmFzaWNFbnRyeT4KICAgICAgPG5hbWU+VGV4dDwvbmFtZT4KICAgICAgPGZsYWdzPjY2NDM0PC9mbGFncz4KICAgICAgPHZhbHVlIHR5cGU9IjMiPjwvdmFsdWU+CiAgICAgPC9CYXNpY0VudHJ5PgogICAgPC9CYXNpY0VudHJ5PgogICA8L0Jhc2ljRW50cnk+CiAgPC9CYXNpY0VudHJ5PgogIDxCYXNpY0VudHJ5PgogICA8bmFtZT4xMDQ8L25hbWU+CiAgIDxmbGFncz42NTY2NjwvZmxhZ3M+CiAgIDxCYXNpY0VudHJ5PgogICAgPG5hbWU+VXNlcmRlZk5hbWU8L25hbWU+CiAgICA8ZmxhZ3M+NjY0MzQ8L2ZsYWdzPgogICAgPHZhbHVlIHR5cGU9IjMiPjwvdmFsdWU+CiAgIDwvQmFzaWNFbnRyeT4KICAgPEJhc2ljRW50cnk+CiAgICA8bmFtZT5UeXBlPC9uYW1lPgogICAgPGZsYWdzPjY2MTc4PC9mbGFncz4KICAgIDx2YWx1ZSB0eXBlPSIyIj4yPC92YWx1ZT4KICAgPC9CYXNpY0VudHJ5PgogICA8QmFzaWNFbnRyeT4KICAgIDxuYW1lPkZlYXR1cmVzPC9uYW1lPgogICAgPGZsYWdzPjY2NDM0PC9mbGFncz4KICAgIDx2YWx1ZSB0eXBlPSIzIj5GU0MtQQpGU0MtSDwvdmFsdWU+CiAgIDwvQmFzaWNFbnRyeT4KICAgPEJhc2ljRW50cnk+CiAgICA8bmFtZT5Hcm91cDwvbmFtZT4KICAgIDxmbGFncz42NjE3ODwvZmxhZ3M+CiAgICA8dmFsdWUgdHlwZT0iMiI+MDwvdmFsdWU+CiAgIDwvQmFzaWNFbnRyeT4KICAgPEJhc2ljRW50cnk+CiAgICA8bmFtZT5Db2xvcjwvbmFtZT4KICAgIDxmbGFncz42NjQzNDwvZmxhZ3M+CiAgICA8dmFsdWUgdHlwZT0iMyI+I2ZmMDAwMDwvdmFsdWU+CiAgIDwvQmFzaWNFbnRyeT4KICAgPEJhc2ljRW50cnk+CiAgICA8bmFtZT5Jc05vdDwvbmFtZT4KICAgIDxmbGFncz42NTkyMjwvZmxhZ3M+CiAgICA8dmFsdWUgdHlwZT0iMSI+MDwvdmFsdWU+CiAgIDwvQmFzaWNFbnRyeT4KICAgPEJhc2ljRW50cnk+CiAgICA8bmFtZT5Qb2ludHM8L25hbWU+CiAgICA8ZmxhZ3M+NjU2NjY8L2ZsYWdzPgogICAgPEJhc2ljRW50cnk+CiAgICAgPG5hbWU+UG9pbnQwPC9uYW1lPgogICAgIDxmbGFncz42NTY2NjwvZmxhZ3M+CiAgICAgPEJhc2ljRW50cnk+CiAgICAgIDxuYW1lPlg8L25hbWU+CiAgICAgIDxmbGFncz42NjE3ODwvZmxhZ3M+CiAgICAgIDx2YWx1ZSB0eXBlPSIyIj40NjM8L3ZhbHVlPgogICAgIDwvQmFzaWNFbnRyeT4KICAgICA8QmFzaWNFbnRyeT4KICAgICAgPG5hbWU+WTwvbmFtZT4KICAgICAgPGZsYWdzPjY2MTc4PC9mbGFncz4KICAgICAgPHZhbHVlIHR5cGU9IjIiPjE5MjwvdmFsdWU+CiAgICAgPC9CYXNpY0VudHJ5PgogICAgPC9CYXNpY0VudHJ5PgogICAgPEJhc2ljRW50cnk+CiAgICAgPG5hbWU+UG9pbnQxPC9uYW1lPgogICAgIDxmbGFncz42NTY2NjwvZmxhZ3M+CiAgICAgPEJhc2ljRW50cnk+CiAgICAgIDxuYW1lPlg8L25hbWU+CiAgICAgIDxmbGFncz42NjE3ODwvZmxhZ3M+CiAgICAgIDx2YWx1ZSB0eXBlPSIyIj40NTwvdmFsdWU+CiAgICAgPC9CYXNpY0VudHJ5PgogICAgIDxCYXNpY0VudHJ5PgogICAgICA8bmFtZT5ZPC9uYW1lPgogICAgICA8ZmxhZ3M+NjYxNzg8L2ZsYWdzPgogICAgICA8dmFsdWUgdHlwZT0iMiI+NDYyPC92YWx1ZT4KICAgICA8L0Jhc2ljRW50cnk+CiAgICA8L0Jhc2ljRW50cnk+CiAgICA8QmFzaWNFbnRyeT4KICAgICA8bmFtZT5Qb2ludDI8L25hbWU+CiAgICAgPGZsYWdzPjY1NjY2PC9mbGFncz4KICAgICA8QmFzaWNFbnRyeT4KICAgICAgPG5hbWU+WDwvbmFtZT4KICAgICAgPGZsYWdzPjY2MTc4PC9mbGFncz4KICAgICAgPHZhbHVlIHR5cGU9IjIiPjIwPC92YWx1ZT4KICAgICA8L0Jhc2ljRW50cnk+CiAgICAgPEJhc2ljRW50cnk+CiAgICAgIDxuYW1lPlk8L25hbWU+CiAgICAgIDxmbGFncz42NjE3ODwvZmxhZ3M+CiAgICAgIDx2YWx1ZSB0eXBlPSIyIj41MDI8L3ZhbHVlPgogICAgIDwvQmFzaWNFbnRyeT4KICAgIDwvQmFzaWNFbnRyeT4KICAgIDxCYXNpY0VudHJ5PgogICAgIDxuYW1lPlBvaW50MzwvbmFtZT4KICAgICA8ZmxhZ3M+NjU2NjY8L2ZsYWdzPgogICAgIDxCYXNpY0VudHJ5PgogICAgICA8bmFtZT5YPC9uYW1lPgogICAgICA8ZmxhZ3M+NjYxNzg8L2ZsYWdzPgogICAgICA8dmFsdWUgdHlwZT0iMiI+Mzg5PC92YWx1ZT4KICAgICA8L0Jhc2ljRW50cnk+CiAgICAgPEJhc2ljRW50cnk+CiAgICAgIDxuYW1lPlk8L25hbWU+CiAgICAgIDxmbGFncz42NjE3ODwvZmxhZ3M+CiAgICAgIDx2YWx1ZSB0eXBlPSIyIj4yODg8L3ZhbHVlPgogICAgIDwvQmFzaWNFbnRyeT4KICAgIDwvQmFzaWNFbnRyeT4KICAgPC9CYXNpY0VudHJ5PgogICA8QmFzaWNFbnRyeT4KICAgIDxuYW1lPlRleHRQb2ludHM8L25hbWU+CiAgICA8ZmxhZ3M+NjU2NjY8L2ZsYWdzPgogICAgPEJhc2ljRW50cnk+CiAgICAgPG5hbWU+UG9pbnQwPC9uYW1lPgogICAgIDxmbGFncz42NTY2NjwvZmxhZ3M+CiAgICAgPEJhc2ljRW50cnk+CiAgICAgIDxuYW1lPlg8L25hbWU+CiAgICAgIDxmbGFncz42NjE3ODwvZmxhZ3M+CiAgICAgIDx2YWx1ZSB0eXBlPSIyIj43MTwvdmFsdWU+CiAgICAgPC9CYXNpY0VudHJ5PgogICAgIDxCYXNpY0VudHJ5PgogICAgICA8bmFtZT5ZPC9uYW1lPgogICAgICA8ZmxhZ3M+NjYxNzg8L2ZsYWdzPgogICAgICA8dmFsdWUgdHlwZT0iMiI+NjI8L3ZhbHVlPgogICAgIDwvQmFzaWNFbnRyeT4KICAgICA8QmFzaWNFbnRyeT4KICAgICAgPG5hbWU+VGV4dDwvbmFtZT4KICAgICAgPGZsYWdzPjY2NDM0PC9mbGFncz4KICAgICAgPHZhbHVlIHR5cGU9IjMiPjwvdmFsdWU+CiAgICAgPC9CYXNpY0VudHJ5PgogICAgPC9CYXNpY0VudHJ5PgogICA8L0Jhc2ljRW50cnk+CiAgPC9CYXNpY0VudHJ5PgogIDxCYXNpY0VudHJ5PgogICA8bmFtZT4xMDU8L25hbWU+CiAgIDxmbGFncz42NTY2NjwvZmxhZ3M+CiAgIDxCYXNpY0VudHJ5PgogICAgPG5hbWU+VXNlcmRlZk5hbWU8L25hbWU+CiAgICA8ZmxhZ3M+NjY0MzQ8L2ZsYWdzPgogICAgPHZhbHVlIHR5cGU9IjMiPjwvdmFsdWU+CiAgIDwvQmFzaWNFbnRyeT4KICAgPEJhc2ljRW50cnk+CiAgICA8bmFtZT5UeXBlPC9uYW1lPgogICAgPGZsYWdzPjY2MTc4PC9mbGFncz4KICAgIDx2YWx1ZSB0eXBlPSIyIj40PC92YWx1ZT4KICAgPC9CYXNpY0VudHJ5PgogICA8QmFzaWNFbnRyeT4KICAgIDxuYW1lPkZlYXR1cmVzPC9uYW1lPgogICAgPGZsYWdzPjY2NDM0PC9mbGFncz4KICAgIDx2YWx1ZSB0eXBlPSIzIj5CMS1BClYxLUE8L3ZhbHVlPgogICA8L0Jhc2ljRW50cnk+CiAgIDxCYXNpY0VudHJ5PgogICAgPG5hbWU+R3JvdXA8L25hbWU+CiAgICA8ZmxhZ3M+NjYxNzg8L2ZsYWdzPgogICAgPHZhbHVlIHR5cGU9IjIiPjA8L3ZhbHVlPgogICA8L0Jhc2ljRW50cnk+CiAgIDxCYXNpY0VudHJ5PgogICAgPG5hbWU+Q29sb3I8L25hbWU+CiAgICA8ZmxhZ3M+NjY0MzQ8L2ZsYWdzPgogICAgPHZhbHVlIHR5cGU9IjMiPiMwMDAwZmY8L3ZhbHVlPgogICA8L0Jhc2ljRW50cnk+CiAgIDxCYXNpY0VudHJ5PgogICAgPG5hbWU+SXNOb3Q8L25hbWU+CiAgICA8ZmxhZ3M+NjU5MjI8L2ZsYWdzPgogICAgPHZhbHVlIHR5cGU9IjEiPjA8L3ZhbHVlPgogICA8L0Jhc2ljRW50cnk+CiAgIDxCYXNpY0VudHJ5PgogICAgPG5hbWU+UG9pbnRzPC9uYW1lPgogICAgPGZsYWdzPjY1NjY2PC9mbGFncz4KICAgIDxCYXNpY0VudHJ5PgogICAgIDxuYW1lPlBvaW50MDwvbmFtZT4KICAgICA8ZmxhZ3M+NjU2NjY8L2ZsYWdzPgogICAgIDxCYXNpY0VudHJ5PgogICAgICA8bmFtZT5YPC9uYW1lPgogICAgICA8ZmxhZ3M+NjYxNzg8L2ZsYWdzPgogICAgICA8dmFsdWUgdHlwZT0iMiI+MDwvdmFsdWU+CiAgICAgPC9CYXNpY0VudHJ5PgogICAgIDxCYXNpY0VudHJ5PgogICAgICA8bmFtZT5ZPC9uYW1lPgogICAgICA8ZmxhZ3M+NjYxNzg8L2ZsYWdzPgogICAgICA8dmFsdWUgdHlwZT0iMiI+MjczPC92YWx1ZT4KICAgICA8L0Jhc2ljRW50cnk+CiAgICA8L0Jhc2ljRW50cnk+CiAgICA8QmFzaWNFbnRyeT4KICAgICA8bmFtZT5Qb2ludDE8L25hbWU+CiAgICAgPGZsYWdzPjY1NjY2PC9mbGFncz4KICAgICA8QmFzaWNFbnRyeT4KICAgICAgPG5hbWU+WDwvbmFtZT4KICAgICAgPGZsYWdzPjY2MTc4PC9mbGFncz4KICAgICAgPHZhbHVlIHR5cGU9IjIiPjUxMjwvdmFsdWU+CiAgICAgPC9CYXNpY0VudHJ5PgogICAgIDxCYXNpY0VudHJ5PgogICAgICA8bmFtZT5ZPC9uYW1lPgogICAgICA8ZmxhZ3M+NjYxNzg8L2ZsYWdzPgogICAgICA8dmFsdWUgdHlwZT0iMiI+MjczPC92YWx1ZT4KICAgICA8L0Jhc2ljRW50cnk+CiAgICA8L0Jhc2ljRW50cnk+CiAgICA8QmFzaWNFbnRyeT4KICAgICA8bmFtZT5Qb2ludDI8L25hbWU+CiAgICAgPGZsYWdzPjY1NjY2PC9mbGFncz4KICAgICA8QmFzaWNFbnRyeT4KICAgICAgPG5hbWU+WDwvbmFtZT4KICAgICAgPGZsYWdzPjY2MTc4PC9mbGFncz4KICAgICAgPHZhbHVlIHR5cGU9IjIiPjIzNTwvdmFsdWU+CiAgICAgPC9CYXNpY0VudHJ5PgogICAgIDxCYXNpY0VudHJ5PgogICAgICA8bmFtZT5ZPC9uYW1lPgogICAgICA8ZmxhZ3M+NjYxNzg8L2ZsYWdzPgogICAgICA8dmFsdWUgdHlwZT0iMiI+MDwvdmFsdWU+CiAgICAgPC9CYXNpY0VudHJ5PgogICAgPC9CYXNpY0VudHJ5PgogICAgPEJhc2ljRW50cnk+CiAgICAgPG5hbWU+UG9pbnQzPC9uYW1lPgogICAgIDxmbGFncz42NTY2NjwvZmxhZ3M+CiAgICAgPEJhc2ljRW50cnk+CiAgICAgIDxuYW1lPlg8L25hbWU+CiAgICAgIDxmbGFncz42NjE3ODwvZmxhZ3M+CiAgICAgIDx2YWx1ZSB0eXBlPSIyIj4yMzU8L3ZhbHVlPgogICAgIDwvQmFzaWNFbnRyeT4KICAgICA8QmFzaWNFbnRyeT4KICAgICAgPG5hbWU+WTwvbmFtZT4KICAgICAgPGZsYWdzPjY2MTc4PC9mbGFncz4KICAgICAgPHZhbHVlIHR5cGU9IjIiPjUxMjwvdmFsdWU+CiAgICAgPC9CYXNpY0VudHJ5PgogICAgPC9CYXNpY0VudHJ5PgogICA8L0Jhc2ljRW50cnk+CiAgIDxCYXNpY0VudHJ5PgogICAgPG5hbWU+VGV4dFBvaW50czwvbmFtZT4KICAgIDxmbGFncz42NTY2NjwvZmxhZ3M+CiAgICA8QmFzaWNFbnRyeT4KICAgICA8bmFtZT5Qb2ludDA8L25hbWU+CiAgICAgPGZsYWdzPjY1NjY2PC9mbGFncz4KICAgICA8QmFzaWNFbnRyeT4KICAgICAgPG5hbWU+WDwvbmFtZT4KICAgICAgPGZsYWdzPjY2MTc4PC9mbGFncz4KICAgICAgPHZhbHVlIHR5cGU9IjIiPjIxPC92YWx1ZT4KICAgICA8L0Jhc2ljRW50cnk+CiAgICAgPEJhc2ljRW50cnk+CiAgICAgIDxuYW1lPlk8L25hbWU+CiAgICAgIDxmbGFncz42NjE3ODwvZmxhZ3M+CiAgICAgIDx2YWx1ZSB0eXBlPSIyIj4yODA8L3ZhbHVlPgogICAgIDwvQmFzaWNFbnRyeT4KICAgICA8QmFzaWNFbnRyeT4KICAgICAgPG5hbWU+VGV4dDwvbmFtZT4KICAgICAgPGZsYWdzPjY2NDM0PC9mbGFncz4KICAgICAgPHZhbHVlIHR5cGU9IjMiPjwvdmFsdWU+CiAgICAgPC9CYXNpY0VudHJ5PgogICAgPC9CYXNpY0VudHJ5PgogICAgPEJhc2ljRW50cnk+CiAgICAgPG5hbWU+UG9pbnQxPC9uYW1lPgogICAgIDxmbGFncz42NTY2NjwvZmxhZ3M+CiAgICAgPEJhc2ljRW50cnk+CiAgICAgIDxuYW1lPlg8L25hbWU+CiAgICAgIDxmbGFncz42NjE3ODwvZmxhZ3M+CiAgICAgIDx2YWx1ZSB0eXBlPSIyIj4xNzwvdmFsdWU+CiAgICAgPC9CYXNpY0VudHJ5PgogICAgIDxCYXNpY0VudHJ5PgogICAgICA8bmFtZT5ZPC9uYW1lPgogICAgICA8ZmxhZ3M+NjYxNzg8L2ZsYWdzPgogICAgICA8dmFsdWUgdHlwZT0iMiI+MTA8L3ZhbHVlPgogICAgIDwvQmFzaWNFbnRyeT4KICAgICA8QmFzaWNFbnRyeT4KICAgICAgPG5hbWU+VGV4dDwvbmFtZT4KICAgICAgPGZsYWdzPjY2NDM0PC9mbGFncz4KICAgICAgPHZhbHVlIHR5cGU9IjMiPjwvdmFsdWU+CiAgICAgPC9CYXNpY0VudHJ5PgogICAgPC9CYXNpY0VudHJ5PgogICAgPEJhc2ljRW50cnk+CiAgICAgPG5hbWU+UG9pbnQyPC9uYW1lPgogICAgIDxmbGFncz42NTY2NjwvZmxhZ3M+CiAgICAgPEJhc2ljRW50cnk+CiAgICAgIDxuYW1lPlg8L25hbWU+CiAgICAgIDxmbGFncz42NjE3ODwvZmxhZ3M+CiAgICAgIDx2YWx1ZSB0eXBlPSIyIj4yOTQ8L3ZhbHVlPgogICAgIDwvQmFzaWNFbnRyeT4KICAgICA8QmFzaWNFbnRyeT4KICAgICAgPG5hbWU+WTwvbmFtZT4KICAgICAgPGZsYWdzPjY2MTc4PC9mbGFncz4KICAgICAgPHZhbHVlIHR5cGU9IjIiPjE0PC92YWx1ZT4KICAgICA8L0Jhc2ljRW50cnk+CiAgICAgPEJhc2ljRW50cnk+CiAgICAgIDxuYW1lPlRleHQ8L25hbWU+CiAgICAgIDxmbGFncz42NjQzNDwvZmxhZ3M+CiAgICAgIDx2YWx1ZSB0eXBlPSIzIj48L3ZhbHVlPgogICAgIDwvQmFzaWNFbnRyeT4KICAgIDwvQmFzaWNFbnRyeT4KICAgIDxCYXNpY0VudHJ5PgogICAgIDxuYW1lPlBvaW50MzwvbmFtZT4KICAgICA8ZmxhZ3M+NjU2NjY8L2ZsYWdzPgogICAgIDxCYXNpY0VudHJ5PgogICAgICA8bmFtZT5YPC9uYW1lPgogICAgICA8ZmxhZ3M+NjYxNzg8L2ZsYWdzPgogICAgICA8dmFsdWUgdHlwZT0iMiI+MzExPC92YWx1ZT4KICAgICA8L0Jhc2ljRW50cnk+CiAgICAgPEJhc2ljRW50cnk+CiAgICAgIDxuYW1lPlk8L25hbWU+CiAgICAgIDxmbGFncz42NjE3ODwvZmxhZ3M+CiAgICAgIDx2YWx1ZSB0eXBlPSIyIj4yODA8L3ZhbHVlPgogICAgIDwvQmFzaWNFbnRyeT4KICAgICA8QmFzaWNFbnRyeT4KICAgICAgPG5hbWU+VGV4dDwvbmFtZT4KICAgICAgPGZsYWdzPjY2NDM0PC9mbGFncz4KICAgICAgPHZhbHVlIHR5cGU9IjMiPjwvdmFsdWU+CiAgICAgPC9CYXNpY0VudHJ5PgogICAgPC9CYXNpY0VudHJ5PgogICA8L0Jhc2ljRW50cnk+CiAgPC9CYXNpY0VudHJ5PgogPC9CYXNpY0VudHJ5PgogPEJhc2ljRW50cnk+CiAgPG5hbWU+RmlsZVR5cGU8L25hbWU+CiAgPGZsYWdzPjY2NDM0PC9mbGFncz4KICA8dmFsdWUgdHlwZT0iMyI+QW5hbHlzaXM8L3ZhbHVlPgogPC9CYXNpY0VudHJ5PgogPEJhc2ljRW50cnk+CiAgPG5hbWU+Q2hlY2tzdW08L25hbWU+CiAgPGZsYWdzPjY2NDM0PC9mbGFncz4KICA8dmFsdWUgdHlwZT0iMyI+ZjkxNTkyZTkxODI0NWM4ZmUzNGJjODA1MTVlZWYwZGQ8L3ZhbHVlPgogPC9CYXNpY0VudHJ5Pgo8L0Jhc2ljRW50cnk+Cg==/@MB_EXPERIMENT/0
PEJhc2ljRW50cnk+CiA8bmFtZT5Tb2Z0d2FyZTwvbmFtZT4KIDxmbGFncz4yNjIxNDY8L2ZsYWdzPgogPEJhc2ljRW50cnk+CiAgPG5hbWU+Q29uZmlnVmVyc2lvbjwvbmFtZT4KICA8ZmxhZ3M+MjYzMDQyPC9mbGFncz4KICA8dmFsdWUgdHlwZT0iMyI+MC40LjI1PC92YWx1ZT4KIDwvQmFzaWNFbnRyeT4KIDxCYXNpY0VudHJ5PgogIDxuYW1lPlZhbGlkaXR5S2V5PC9uYW1lPgogIDxmbGFncz4yNjM4MTA8L2ZsYWdzPgogIDx2YWx1ZSB0eXBlPSI2IiBzaXplPSIxMTIiPgpOd0F6QURjQU5BQmhBR0VBTkFBM0FESUFNZ0E1QURFQU1BQXpBR0VBTXdCZkFEQUFNQUF3QURBQVh3QXlBQzRBCk1RQXhBQzRBTVFBNEFERUFOd0F1QURFQU9RQTJBRElBTXdCZkFFMEFZUUJqQUhNQVVRQjFBR0VBYmdCMEFGOEEKTWdBd0FERUFPQUF4QURFQU1RQTBBQT09PC92YWx1ZT4KIDwvQmFzaWNFbnRyeT4KIDxCYXNpY0VudHJ5PgogIDxuYW1lPkV4cGVyaW1lbnQ8L25hbWU+CiAgPGZsYWdzPjI2MjI3NDwvZmxhZ3M+CiAgPEJhc2ljRW50cnk+CiAgIDxuYW1lPlJhY2s8L25hbWU+CiAgIDxmbGFncz4yNjMwNDI8L2ZsYWdzPgogICA8dmFsdWUgdHlwZT0iMyI+U2luZ2xlIHR1YmUgcmFjazwvdmFsdWU+CiAgPC9CYXNpY0VudHJ5PgogIDxCYXNpY0VudHJ5PgogICA8bmFtZT5SYWNrSXNTZWxlY3RhYmxlPC9uYW1lPgogICA8ZmxhZ3M+MjYyNTMwPC9mbGFncz4KICAgPHZhbHVlIHR5cGU9IjEiPjE8L3ZhbHVlPgogIDwvQmFzaWNFbnRyeT4KICA8QmFzaWNFbnRyeT4KICAgPG5hbWU+Q3VycmVudDwvbmFtZT4KICAgPGZsYWdzPjI2Mjc4NjwvZmxhZ3M+CiAgIDx2YWx1ZSB0eXBlPSIyIj4wPC92YWx1ZT4KICA8L0Jhc2ljRW50cnk+CiAgPEJhc2ljRW50cnk+CiAgIDxuYW1lPkZpbGVJZDwvbmFtZT4KICAgPGZsYWdzPjI2Mjc4NjwvZmxhZ3M+CiAgIDx2YWx1ZSB0eXBlPSIyIj4xNTwvdmFsdWU+CiAgPC9CYXNpY0VudHJ5PgogIDxCYXNpY0VudHJ5PgogICA8bmFtZT5GaWxlQmFzZTwvbmFtZT4KICAgPGZsYWdzPjI2MzA0MjwvZmxhZ3M+CiAgIDx2YWx1ZSB0eXBlPSIzIj4yLTEgbTwvdmFsdWU+CiAgPC9CYXNpY0VudHJ5PgogIDxCYXNpY0VudHJ5PgogICA8bmFtZT5GaWxlSXNDdXN0b208L25hbWU+CiAgIDxmbGFncz4yNjI1MzA8L2ZsYWdzPgogICA8dmFsdWUgdHlwZT0iMSI+MTwvdmFsdWU+CiAgPC9CYXNpY0VudHJ5PgogIDxCYXNpY0VudHJ5PgogICA8bmFtZT5Qcm9qZWN0PC9uYW1lPgogICA8ZmxhZ3M+MjYzMDQyPC9mbGFncz4KICAgPHZhbHVlIHR5cGU9IjMiPkFubmV4aW5WPC92YWx1ZT4KICA8L0Jhc2ljRW50cnk+CiAgPEJhc2ljRW50cnk+CiAgIDxuYW1lPlJhY2tQcm9jZXNzaW5nT3JkZXI8L25hbWU+CiAgIDxmbGFncz4yNjI3ODY8L2ZsYWdzPgogICA8dmFsdWUgdHlwZT0iMiI+MDwvdmFsdWU+CiAgPC9CYXNpY0VudHJ5PgogIDxCYXNpY0VudHJ5PgogICA8bmFtZT5SZWFnZW50czwvbmFtZT4KICAgPGZsYWdzPjI2MjI3NDwvZmxhZ3M+CiAgIDxCYXNpY0VudHJ5PgogICAgPG5hbWU+UjE8L25hbWU+CiAgICA8ZmxhZ3M+MjYyMjc0PC9mbGFncz4KICAgIDxCYXNpY0VudHJ5PgogICAgIDxuYW1lPkV4cGlyYXRpb25EYXRlPC9uYW1lPgogICAgIDxmbGFncz4yNjMwNDI8L2ZsYWdzPgogICAgIDx2YWx1ZSB0eXBlPSIzIj48L3ZhbHVlPgogICAgPC9CYXNpY0VudHJ5PgogICAgPEJhc2ljRW50cnk+CiAgICAgPG5hbWU+TG90TnVtYmVyPC9uYW1lPgogICAgIDxmbGFncz4yNjMwNDI8L2ZsYWdzPgogICAgIDx2YWx1ZSB0eXBlPSIzIj48L3ZhbHVlPgogICAgPC9CYXNpY0VudHJ5PgogICAgPEJhc2ljRW50cnk+CiAgICAgPG5hbWU+UmVhZ2VudDwvbmFtZT4KICAgICA8ZmxhZ3M+MjYzMDQyPC9mbGFncz4KICAgICA8dmFsdWUgdHlwZT0iMyI+PC92YWx1ZT4KICAgIDwvQmFzaWNFbnRyeT4KICAgIDxCYXNpY0VudHJ5PgogICAgIDxuYW1lPkNhdGVnb3J5PC9uYW1lPgogICAgIDxmbGFncz4yNjMwNDI8L2ZsYWdzPgogICAgIDx2YWx1ZSB0eXBlPSIzIj48L3ZhbHVlPgogICAgPC9CYXNpY0VudHJ5PgogICAgPEJhc2ljRW50cnk+CiAgICAgPG5hbWU+QWN0aXZlPC9uYW1lPgogICAgIDxmbGFncz4yNjI1MzA8L2ZsYWdzPgogICAgIDx2YWx1ZSB0eXBlPSIxIj4wPC92YWx1ZT4KICAgIDwvQmFzaWNFbnRyeT4KICAgIDxCYXNpY0VudHJ5PgogICAgIDxuYW1lPlRpbWU8L25hbWU+CiAgICAgPGZsYWdzPjI2Mjc4NjwvZmxhZ3M+CiAgICAgPHZhbHVlIHR5cGU9IjIiPjA8L3ZhbHVlPgogICAgPC9CYXNpY0VudHJ5PgogICAgPEJhc2ljRW50cnk+CiAgICAgPG5hbWU+VGl0ZXI8L25hbWU+CiAgICAgPGZsYWdzPjI2Mjc4NjwvZmxhZ3M+CiAgICAgPHZhbHVlIHR5cGU9IjIiPjA8L3ZhbHVlPgogICAgPC9CYXNpY0VudHJ5PgogICAgPEJhc2ljRW50cnk+CiAgICAgPG5hbWU+UGFyYWxsZWw8L25hbWU+CiAgICAgPGZsYWdzPjI2Mjc4NjwvZmxhZ3M+CiAgICAgPHZhbHVlIHR5cGU9IjIiPjA8L3ZhbHVlPgogICAgPC9CYXNpY0VudHJ5PgogICAgPEJhc2ljRW50cnk+CiAgICAgPG5hbWU+UHJpb3JpdHk8L25hbWU+CiAgICAgPGZsYWdzPjI2Mjc4NjwvZmxhZ3M+CiAgICAgPHZhbHVlIHR5cGU9IjIiPjA8L3ZhbHVlPgogICAgPC9CYXNpY0VudHJ5PgogICAgPEJhc2ljRW50cnk+CiAgICAgPG5hbWU+TWluVm9sdW1lPC9uYW1lPgogICAgIDxmbGFncz4yNjI3ODY8L2ZsYWdzPgogICAgIDx2YWx1ZSB0eXBlPSIyIj4wPC92YWx1ZT4KICAgIDwvQmFzaWNFbnRyeT4KICAgIDxCYXNpY0VudHJ5PgogICAgIDxuYW1lPlZpc2libGU8L25hbWU+CiAgICAgPGZsYWdzPjI2Mjc4NjwvZmxhZ3M+CiAgICAgPHZhbHVlIHR5cGU9IjIiPjM8L3ZhbHVlPgogICAgPC9CYXNpY0VudHJ5PgogICA8L0Jhc2ljRW50cnk+CiAgIDxCYXNpY0VudHJ5PgogICAgPG5hbWU+UjI8L25hbWU+CiAgICA8ZmxhZ3M+MjYyMjc0PC9mbGFncz4KICAgIDxCYXNpY0VudHJ5PgogICAgIDxuYW1lPkV4cGlyYXRpb25EYXRlPC9uYW1lPgogICAgIDxmbGFncz4yNjMwNDI8L2ZsYWdzPgogICAgIDx2YWx1ZSB0eXBlPSIzIj48L3ZhbHVlPgogICAgPC9CYXNpY0VudHJ5PgogICAgPEJhc2ljRW50cnk+CiAgICAgPG5hbWU+TG90TnVtYmVyPC9uYW1lPgogICAgIDxmbGFncz4yNjMwNDI8L2ZsYWdzPgogICAgIDx2YWx1ZSB0eXBlPSIzIj48L3ZhbHVlPgogICAgPC9CYXNpY0VudHJ5PgogICAgPEJhc2ljRW50cnk+CiAgICAgPG5hbWU+UmVhZ2VudDwvbmFtZT4KICAgICA8ZmxhZ3M+MjYzMDQyPC9mbGFncz4KICAgICA8dmFsdWUgdHlwZT0iMyI+PC92YWx1ZT4KICAgIDwvQmFzaWNFbnRyeT4KICAgIDxCYXNpY0VudHJ5PgogICAgIDxuYW1lPkNhdGVnb3J5PC9uYW1lPgogICAgIDxmbGFncz4yNjMwNDI8L2ZsYWdzPgogICAgIDx2YWx1ZSB0eXBlPSIzIj48L3ZhbHVlPgogICAgPC9CYXNpY0VudHJ5PgogICAgPEJhc2ljRW50cnk+CiAgICAgPG5hbWU+QWN0aXZlPC9uYW1lPgogICAgIDxmbGFncz4yNjI1MzA8L2ZsYWdzPgogICAgIDx2YWx1ZSB0eXBlPSIxIj4wPC92YWx1ZT4KICAgIDwvQmFzaWNFbnRyeT4KICAgIDxCYXNpY0VudHJ5PgogICAgIDxuYW1lPlRpbWU8L25hbWU+CiAgICAgPGZsYWdzPjI2Mjc4NjwvZmxhZ3M+CiAgICAgPHZhbHVlIHR5cGU9IjIiPjA8L3ZhbHVlPgogICAgPC9CYXNpY0VudHJ5PgogICAgPEJhc2ljRW50cnk+CiAgICAgPG5hbWU+VGl0ZXI8L25hbWU+CiAgICAgPGZsYWdzPjI2Mjc4NjwvZmxhZ3M+CiAgICAgPHZhbHVlIHR5cGU9IjIiPjA8L3ZhbHVlPgogICAgPC9CYXNpY0VudHJ5PgogICAgPEJhc2ljRW50cnk+CiAgICAgPG5hbWU+UGFyYWxsZWw8L25hbWU+CiAgICAgPGZsYWdzPjI2Mjc4NjwvZmxhZ3M+CiAgICAgPHZhbHVlIHR5cGU9IjIiPjA8L3ZhbHVlPgogICAgPC9CYXNpY0VudHJ5PgogICAgPEJhc2ljRW50cnk+CiAgICAgPG5hbWU+UHJpb3JpdHk8L25hbWU+CiAgICAgPGZsYWdzPjI2Mjc4NjwvZmxhZ3M+CiAgICAgPHZhbHVlIHR5cGU9IjIiPjA8L3ZhbHVlPgogICAgPC9CYXNpY0VudHJ5PgogICAgPEJhc2ljRW50cnk+CiAgICAgPG5hbWU+TWluVm9sdW1lPC9uYW1lPgogICAgIDxmbGFncz4yNjI3ODY8L2ZsYWdzPgogICAgIDx2YWx1ZSB0eXBlPSIyIj4wPC92YWx1ZT4KICAgIDwvQmFzaWNFbnRyeT4KICAgIDxCYXNpY0VudHJ5PgogICAgIDxuYW1lPlZpc2libGU8L25hbWU+CiAgICAgPGZsYWdzPjI2Mjc4NjwvZmxhZ3M+CiAgICAgPHZhbHVlIHR5cGU9IjIiPjM8L3ZhbHVlPgogICAgPC9CYXNpY0VudHJ5PgogICA8L0Jhc2ljRW50cnk+CiAgIDxCYXNpY0VudHJ5PgogICAgPG5hbWU+UjM8L25hbWU+CiAgICA8ZmxhZ3M+MjYyMjc0PC9mbGFncz4KICAgIDxCYXNpY0VudHJ5PgogICAgIDxuYW1lPkV4cGlyYXRpb25EYXRlPC9uYW1lPgogICAgIDxmbGFncz4yNjMwNDI8L2ZsYWdzPgogICAgIDx2YWx1ZSB0eXBlPSIzIj48L3ZhbHVlPgogICAgPC9CYXNpY0VudHJ5PgogICAgPEJhc2ljRW50cnk+CiAgICAgPG5hbWU+TG90TnVtYmVyPC9uYW1lPgogICAgIDxmbGFncz4yNjMwNDI8L2ZsYWdzPgogICAgIDx2YWx1ZSB0eXBlPSIzIj48L3ZhbHVlPgogICAgPC9CYXNpY0VudHJ5PgogICAgPEJhc2ljRW50cnk+CiAgICAgPG5hbWU+UmVhZ2VudDwvbmFtZT4KICAgICA8ZmxhZ3M+MjYzMDQyPC9mbGFncz4KICAgICA8dmFsdWUgdHlwZT0iMyI+PC92YWx1ZT4KICAgIDwvQmFzaWNFbnRyeT4KICAgIDxCYXNpY0VudHJ5PgogICAgIDxuYW1lPkNhdGVnb3J5PC9uYW1lPgogICAgIDxmbGFncz4yNjMwNDI8L2ZsYWdzPgogICAgIDx2YWx1ZSB0eXBlPSIzIj48L3ZhbHVlPgogICAgPC9CYXNpY0VudHJ5PgogICAgPEJhc2ljRW50cnk+CiAgICAgPG5hbWU+QWN0aXZlPC9uYW1lPgogICAgIDxmbGFncz4yNjI1MzA8L2ZsYWdzPgogICAgIDx2YWx1ZSB0eXBlPSIxIj4wPC92YWx1ZT4KICAgIDwvQmFzaWNFbnRyeT4KICAgIDxCYXNpY0VudHJ5PgogICAgIDxuYW1lPlRpbWU8L25hbWU+CiAgICAgPGZsYWdzPjI2Mjc4NjwvZmxhZ3M+CiAgICAgPHZhbHVlIHR5cGU9IjIiPjA8L3ZhbHVlPgogICAgPC9CYXNpY0VudHJ5PgogICAgPEJhc2ljRW50cnk+CiAgICAgPG5hbWU+VGl0ZXI8L25hbWU+CiAgICAgPGZsYWdzPjI2Mjc4NjwvZmxhZ3M+CiAgICAgPHZhbHVlIHR5cGU9IjIiPjA8L3ZhbHVlPgogICAgPC9CYXNpY0VudHJ5PgogICAgPEJhc2ljRW50cnk+CiAgICAgPG5hbWU+UGFyYWxsZWw8L25hbWU+CiAgICAgPGZsYWdzPjI2Mjc4NjwvZmxhZ3M+CiAgICAgPHZhbHVlIHR5cGU9IjIiPjA8L3ZhbHVlPgogICAgPC9CYXNpY0VudHJ5PgogICAgPEJhc2ljRW50cnk+CiAgICAgPG5hbWU+UHJpb3JpdHk8L25hbWU+CiAgICAgPGZsYWdzPjI2Mjc4NjwvZmxhZ3M+CiAgICAgPHZhbHVlIHR5cGU9IjIiPjA8L3ZhbHVlPgogICAgPC9CYXNpY0VudHJ5PgogICAgPEJhc2ljRW50cnk+CiAgICAgPG5hbWU+TWluVm9sdW1lPC9uYW1lPgogICAgIDxmbGFncz4yNjI3ODY8L2ZsYWdzPgogICAgIDx2YWx1ZSB0eXBlPSIyIj4wPC92YWx1ZT4KICAgIDwvQmFzaWNFbnRyeT4KICAgIDxCYXNpY0VudHJ5PgogICAgIDxuYW1lPlZpc2libGU8L25hbWU+CiAgICAgPGZsYWdzPjI2Mjc4NjwvZmxhZ3M+CiAgICAgPHZhbHVlIHR5cGU9IjIiPjM8L3ZhbHVlPgogICAgPC9CYXNpY0VudHJ5PgogICA8L0Jhc2ljRW50cnk+CiAgIDxCYXNpY0VudHJ5PgogICAgPG5hbWU+UjQ8L25hbWU+CiAgICA8ZmxhZ3M+MjYyMjc0PC9mbGFncz4KICAgIDxCYXNpY0VudHJ5PgogICAgIDxuYW1lPkV4cGlyYXRpb25EYXRlPC9uYW1lPgogICAgIDxmbGFncz4yNjMwNDI8L2ZsYWdzPgogICAgIDx2YWx1ZSB0eXBlPSIzIj48L3ZhbHVlPgogICAgPC9CYXNpY0VudHJ5PgogICAgPEJhc2ljRW50cnk+CiAgICAgPG5hbWU+TG90TnVtYmVyPC9uYW1lPgogICAgIDxmbGFncz4yNjMwNDI8L2ZsYWdzPgogICAgIDx2YWx1ZSB0eXBlPSIzIj48L3ZhbHVlPgogICAgPC9CYXNpY0VudHJ5PgogICAgPEJhc2ljRW50cnk+CiAgICAgPG5hbWU+UmVhZ2VudDwvbmFtZT4KICAgICA8ZmxhZ3M+MjYzMDQyPC9mbGFncz4KICAgICA8dmFsdWUgdHlwZT0iMyI+PC92YWx1ZT4KICAgIDwvQmFzaWNFbnRyeT4KICAgIDxCYXNpY0VudHJ5PgogICAgIDxuYW1lPkNhdGVnb3J5PC9uYW1lPgogICAgIDxmbGFncz4yNjMwNDI8L2ZsYWdzPgogICAgIDx2YWx1ZSB0eXBlPSIzIj48L3ZhbHVlPgogICAgPC9CYXNpY0VudHJ5PgogICAgPEJhc2ljRW50cnk+CiAgICAgPG5hbWU+QWN0aXZlPC9uYW1lPgogICAgIDxmbGFncz4yNjI1MzA8L2ZsYWdzPgogICAgIDx2YWx1ZSB0eXBlPSIxIj4wPC92YWx1ZT4KICAgIDwvQmFzaWNFbnRyeT4KICAgIDxCYXNpY0VudHJ5PgogICAgIDxuYW1lPlRpbWU8L25hbWU+CiAgICAgPGZsYWdzPjI2Mjc4NjwvZmxhZ3M+CiAgICAgPHZhbHVlIHR5cGU9IjIiPjA8L3ZhbHVlPgogICAgPC9CYXNpY0VudHJ5PgogICAgPEJhc2ljRW50cnk+CiAgICAgPG5hbWU+VGl0ZXI8L25hbWU+CiAgICAgPGZsYWdzPjI2Mjc4NjwvZmxhZ3M+CiAgICAgPHZhbHVlIHR5cGU9IjIiPjA8L3ZhbHVlPgogICAgPC9CYXNpY0VudHJ5PgogICAgPEJhc2ljRW50cnk+CiAgICAgPG5hbWU+UGFyYWxsZWw8L25hbWU+CiAgICAgPGZsYWdzPjI2Mjc4NjwvZmxhZ3M+CiAgICAgPHZhbHVlIHR5cGU9IjIiPjA8L3ZhbHVlPgogICAgPC9CYXNpY0VudHJ5PgogICAgPEJhc2ljRW50cnk+CiAgICAgPG5hbWU+UHJpb3JpdHk8L25hbWU+CiAgICAgPGZsYWdzPjI2Mjc4NjwvZmxhZ3M+CiAgICAgPHZhbHVlIHR5cGU9IjIiPjA8L3ZhbHVlPgogICAgPC9CYXNpY0VudHJ5PgogICAgPEJhc2ljRW50cnk+CiAgICAgPG5hbWU+TWluVm9sdW1lPC9uYW1lPgogICAgIDxmbGFncz4yNjI3ODY8L2ZsYWdzPgogICAgIDx2YWx1ZSB0eXBlPSIyIj4wPC92YWx1ZT4KICAgIDwvQmFzaWNFbnRyeT4KICAgIDxCYXNpY0VudHJ5PgogICAgIDxuYW1lPlZpc2libGU8L25hbWU+CiAgICAgPGZsYWdzPjI2Mjc4NjwvZmxhZ3M+CiAgICAgPHZhbHVlIHR5cGU9IjIiPjM8L3ZhbHVlPgogICAgPC9CYXNpY0VudHJ5PgogICA8L0Jhc2ljRW50cnk+CiAgIDxCYXNpY0VudHJ5PgogICAgPG5hbWU+UjU8L25hbWU+CiAgICA8ZmxhZ3M+MjYyMjc0PC9mbGFncz4KICAgIDxCYXNpY0VudHJ5PgogICAgIDxuYW1lPkV4cGlyYXRpb25EYXRlPC9uYW1lPgogICAgIDxmbGFncz4yNjMwNDI8L2ZsYWdzPgogICAgIDx2YWx1ZSB0eXBlPSIzIj48L3ZhbHVlPgogICAgPC9CYXNpY0VudHJ5PgogICAgPEJhc2ljRW50cnk+CiAgICAgPG5hbWU+TG90TnVtYmVyPC9uYW1lPgogICAgIDxmbGFncz4yNjMwNDI8L2ZsYWdzPgogICAgIDx2YWx1ZSB0eXBlPSIzIj48L3ZhbHVlPgogICAgPC9CYXNpY0VudHJ5PgogICAgPEJhc2ljRW50cnk+CiAgICAgPG5hbWU+UmVhZ2VudDwvbmFtZT4KICAgICA8ZmxhZ3M+MjYzMDQyPC9mbGFncz4KICAgICA8dmFsdWUgdHlwZT0iMyI+PC92YWx1ZT4KICAgIDwvQmFzaWNFbnRyeT4KICAgIDxCYXNpY0VudHJ5PgogICAgIDxuYW1lPkNhdGVnb3J5PC9uYW1lPgogICAgIDxmbGFncz4yNjMwNDI8L2ZsYWdzPgogICAgIDx2YWx1ZSB0eXBlPSIzIj48L3ZhbHVlPgogICAgPC9CYXNpY0VudHJ5PgogICAgPEJhc2ljRW50cnk+CiAgICAgPG5hbWU+QWN0aXZlPC9uYW1lPgogICAgIDxmbGFncz4yNjI1MzA8L2ZsYWdzPgogICAgIDx2YWx1ZSB0eXBlPSIxIj4wPC92YWx1ZT4KICAgIDwvQmFzaWNFbnRyeT4KICAgIDxCYXNpY0VudHJ5PgogICAgIDxuYW1lPlRpbWU8L25hbWU+CiAgICAgPGZsYWdzPjI2Mjc4NjwvZmxhZ3M+CiAgICAgPHZhbHVlIHR5cGU9IjIiPjA8L3ZhbHVlPgogICAgPC9CYXNpY0VudHJ5PgogICAgPEJhc2ljRW50cnk+CiAgICAgPG5hbWU+VGl0ZXI8L25hbWU+CiAgICAgPGZsYWdzPjI2Mjc4NjwvZmxhZ3M+CiAgICAgPHZhbHVlIHR5cGU9IjIiPjA8L3ZhbHVlPgogICAgPC9CYXNpY0VudHJ5PgogICAgPEJhc2ljRW50cnk+CiAgICAgPG5hbWU+UGFyYWxsZWw8L25hbWU+CiAgICAgPGZsYWdzPjI2Mjc4NjwvZmxhZ3M+CiAgICAgPHZhbHVlIHR5cGU9IjIiPjA8L3ZhbHVlPgogICAgPC9CYXNpY0VudHJ5PgogICAgPEJhc2ljRW50cnk+CiAgICAgPG5hbWU+UHJpb3JpdHk8L25hbWU+CiAgICAgPGZsYWdzPjI2Mjc4NjwvZmxhZ3M+CiAgICAgPHZhbHVlIHR5cGU9IjIiPjA8L3ZhbHVlPgogICAgPC9CYXNpY0VudHJ5PgogICAgPEJhc2ljRW50cnk+CiAgICAgPG5hbWU+TWluVm9sdW1lPC9uYW1lPgogICAgIDxmbGFncz4yNjI3ODY8L2ZsYWdzPgogICAgIDx2YWx1ZSB0eXBlPSIyIj4wPC92YWx1ZT4KICAgIDwvQmFzaWNFbnRyeT4KICAgIDxCYXNpY0VudHJ5PgogICAgIDxuYW1lPlZpc2libGU8L25hbWU+CiAgICAgPGZsYWdzPjI2Mjc4NjwvZmxhZ3M+CiAgICAgPHZhbHVlIHR5cGU9IjIiPjI8L3ZhbHVlPgogICAgPC9CYXNpY0VudHJ5PgogICA8L0Jhc2ljRW50cnk+CiAgIDxCYXNpY0VudHJ5PgogICAgPG5hbWU+UjY8L25hbWU+CiAgICA8ZmxhZ3M+MjYyMjc0PC9mbGFncz4KICAgIDxCYXNpY0VudHJ5PgogICAgIDxuYW1lPkV4cGlyYXRpb25EYXRlPC9uYW1lPgogICAgIDxmbGFncz4yNjMwNDI8L2ZsYWdzPgogICAgIDx2YWx1ZSB0eXBlPSIzIj48L3ZhbHVlPgogICAgPC9CYXNpY0VudHJ5PgogICAgPEJhc2ljRW50cnk+CiAgICAgPG5hbWU+TG90TnVtYmVyPC9uYW1lPgogICAgIDxmbGFncz4yNjMwNDI8L2ZsYWdzPgogICAgIDx2YWx1ZSB0eXBlPSIzIj48L3ZhbHVlPgogICAgPC9CYXNpY0VudHJ5PgogICAgPEJhc2ljRW50cnk+CiAgICAgPG5hbWU+UmVhZ2VudDwvbmFtZT4KICAgICA8ZmxhZ3M+MjYzMDQyPC9mbGFncz4KICAgICA8dmFsdWUgdHlwZT0iMyI+PC92YWx1ZT4KICAgIDwvQmFzaWNFbnRyeT4KICAgIDxCYXNpY0VudHJ5PgogICAgIDxuYW1lPkNhdGVnb3J5PC9uYW1lPgogICAgIDxmbGFncz4yNjMwNDI8L2ZsYWdzPgogICAgIDx2YWx1ZSB0eXBlPSIzIj48L3ZhbHVlPgogICAgPC9CYXNpY0VudHJ5PgogICAgPEJhc2ljRW50cnk+CiAgICAgPG5hbWU+QWN0aXZlPC9uYW1lPgogICAgIDxmbGFncz4yNjI1MzA8L2ZsYWdzPgogICAgIDx2YWx1ZSB0eXBlPSIxIj4wPC92YWx1ZT4KICAgIDwvQmFzaWNFbnRyeT4KICAgIDxCYXNpY0VudHJ5PgogICAgIDxuYW1lPlRpbWU8L25hbWU+CiAgICAgPGZsYWdzPjI2Mjc4NjwvZmxhZ3M+CiAgICAgPHZhbHVlIHR5cGU9IjIiPjA8L3ZhbHVlPgogICAgPC9CYXNpY0VudHJ5PgogICAgPEJhc2ljRW50cnk+CiAgICAgPG5hbWU+VGl0ZXI8L25hbWU+CiAgICAgPGZsYWdzPjI2Mjc4NjwvZmxhZ3M+CiAgICAgPHZhbHVlIHR5cGU9IjIiPjA8L3ZhbHVlPgogICAgPC9CYXNpY0VudHJ5PgogICAgPEJhc2ljRW50cnk+CiAgICAgPG5hbWU+UGFyYWxsZWw8L25hbWU+CiAgICAgPGZsYWdzPjI2Mjc4NjwvZmxhZ3M+CiAgICAgPHZhbHVlIHR5cGU9IjIiPjA8L3ZhbHVlPgogICAgPC9CYXNpY0VudHJ5PgogICAgPEJhc2ljRW50cnk+CiAgICAgPG5hbWU+UHJpb3JpdHk8L25hbWU+CiAgICAgPGZsYWdzPjI2Mjc4NjwvZmxhZ3M+CiAgICAgPHZhbHVlIHR5cGU9IjIiPjA8L3ZhbHVlPgogICAgPC9CYXNpY0VudHJ5PgogICAgPEJhc2ljRW50cnk+CiAgICAgPG5hbWU+TWluVm9sdW1lPC9uYW1lPgogICAgIDxmbGFncz4yNjI3ODY8L2ZsYWdzPgogICAgIDx2YWx1ZSB0eXBlPSIyIj4wPC92YWx1ZT4KICAgIDwvQmFzaWNFbnRyeT4KICAgIDxCYXNpY0VudHJ5PgogICAgIDxuYW1lPlZpc2libGU8L25hbWU+CiAgICAgPGZsYWdzPjI2Mjc4NjwvZmxhZ3M+CiAgICAgPHZhbHVlIHR5cGU9IjIiPjI8L3ZhbHVlPgogICAgPC9CYXNpY0VudHJ5PgogICA8L0Jhc2ljRW50cnk+CiAgIDxCYXNpY0VudHJ5PgogICAgPG5hbWU+Ujc8L25hbWU+CiAgICA8ZmxhZ3M+MjYyMjc0PC9mbGFncz4KICAgIDxCYXNpY0VudHJ5PgogICAgIDxuYW1lPkV4cGlyYXRpb25EYXRlPC9uYW1lPgogICAgIDxmbGFncz4yNjMwNDI8L2ZsYWdzPgogICAgIDx2YWx1ZSB0eXBlPSIzIj48L3ZhbHVlPgogICAgPC9CYXNpY0VudHJ5PgogICAgPEJhc2ljRW50cnk+CiAgICAgPG5hbWU+TG90TnVtYmVyPC9uYW1lPgogICAgIDxmbGFncz4yNjMwNDI8L2ZsYWdzPgogICAgIDx2YWx1ZSB0eXBlPSIzIj48L3ZhbHVlPgogICAgPC9CYXNpY0VudHJ5PgogICAgPEJhc2ljRW50cnk+CiAgICAgPG5hbWU+UmVhZ2VudDwvbmFtZT4KICAgICA8ZmxhZ3M+MjYzMDQyPC9mbGFncz4KICAgICA8dmFsdWUgdHlwZT0iMyI+PC92YWx1ZT4KICAgIDwvQmFzaWNFbnRyeT4KICAgIDxCYXNpY0VudHJ5PgogICAgIDxuYW1lPkNhdGVnb3J5PC9uYW1lPgogICAgIDxmbGFncz4yNjMwNDI8L2ZsYWdzPgogICAgIDx2YWx1ZSB0eXBlPSIzIj48L3ZhbHVlPgogICAgPC9CYXNpY0VudHJ5PgogICAgPEJhc2ljRW50cnk+CiAgICAgPG5hbWU+QWN0aXZlPC9uYW1lPgogICAgIDxmbGFncz4yNjI1MzA8L2ZsYWdzPgogICAgIDx2YWx1ZSB0eXBlPSIxIj4wPC92YWx1ZT4KICAgIDwvQmFzaWNFbnRyeT4KICAgIDxCYXNpY0VudHJ5PgogICAgIDxuYW1lPlRpbWU8L25hbWU+CiAgICAgPGZsYWdzPjI2Mjc4NjwvZmxhZ3M+CiAgICAgPHZhbHVlIHR5cGU9IjIiPjA8L3ZhbHVlPgogICAgPC9CYXNpY0VudHJ5PgogICAgPEJhc2ljRW50cnk+CiAgICAgPG5hbWU+VGl0ZXI8L25hbWU+CiAgICAgPGZsYWdzPjI2Mjc4NjwvZmxhZ3M+CiAgICAgPHZhbHVlIHR5cGU9IjIiPjA8L3ZhbHVlPgogICAgPC9CYXNpY0VudHJ5PgogICAgPEJhc2ljRW50cnk+CiAgICAgPG5hbWU+UGFyYWxsZWw8L25hbWU+CiAgICAgPGZsYWdzPjI2Mjc4NjwvZmxhZ3M+CiAgICAgPHZhbHVlIHR5cGU9IjIiPjA8L3ZhbHVlPgogICAgPC9CYXNpY0VudHJ5PgogICAgPEJhc2ljRW50cnk+CiAgICAgPG5hbWU+UHJpb3JpdHk8L25hbWU+CiAgICAgPGZsYWdzPjI2Mjc4NjwvZmxhZ3M+CiAgICAgPHZhbHVlIHR5cGU9IjIiPjA8L3ZhbHVlPgogICAgPC9CYXNpY0VudHJ5PgogICAgPEJhc2ljRW50cnk+CiAgICAgPG5hbWU+TWluVm9sdW1lPC9uYW1lPgogICAgIDxmbGFncz4yNjI3ODY8L2ZsYWdzPgogICAgIDx2YWx1ZSB0eXBlPSIyIj4wPC92YWx1ZT4KICAgIDwvQmFzaWNFbnRyeT4KICAgIDxCYXNpY0VudHJ5PgogICAgIDxuYW1lPlZpc2libGU8L25hbWU+CiAgICAgPGZsYWdzPjI2Mjc4NjwvZmxhZ3M+CiAgICAgPHZhbHVlIHR5cGU9IjIiPjI8L3ZhbHVlPgogICAgPC9CYXNpY0VudHJ5PgogICA8L0Jhc2ljRW50cnk+CiAgIDxCYXNpY0VudHJ5PgogICAgPG5hbWU+Ujg8L25hbWU+CiAgICA8ZmxhZ3M+MjYyMjc0PC9mbGFncz4KICAgIDxCYXNpY0VudHJ5PgogICAgIDxuYW1lPkV4cGlyYXRpb25EYXRlPC9uYW1lPgogICAgIDxmbGFncz4yNjMwNDI8L2ZsYWdzPgogICAgIDx2YWx1ZSB0eXBlPSIzIj48L3ZhbHVlPgogICAgPC9CYXNpY0VudHJ5PgogICAgPEJhc2ljRW50cnk+CiAgICAgPG5hbWU+TG90TnVtYmVyPC9uYW1lPgogICAgIDxmbGFncz4yNjMwNDI8L2ZsYWdzPgogICAgIDx2YWx1ZSB0eXBlPSIzIj48L3ZhbHVlPgogICAgPC9CYXNpY0VudHJ5PgogICAgPEJhc2ljRW50cnk+CiAgICAgPG5hbWU+UmVhZ2VudDwvbmFtZT4KICAgICA8ZmxhZ3M+MjYzMDQyPC9mbGFncz4KICAgICA8dmFsdWUgdHlwZT0iMyI+PC92YWx1ZT4KICAgIDwvQmFzaWNFbnRyeT4KICAgIDxCYXNpY0VudHJ5PgogICAgIDxuYW1lPkNhdGVnb3J5PC9uYW1lPgogICAgIDxmbGFncz4yNjMwNDI8L2ZsYWdzPgogICAgIDx2YWx1ZSB0eXBlPSIzIj48L3ZhbHVlPgogICAgPC9CYXNpY0VudHJ5PgogICAgPEJhc2ljRW50cnk+CiAgICAgPG5hbWU+QWN0aXZlPC9uYW1lPgogICAgIDxmbGFncz4yNjI1MzA8L2ZsYWdzPgogICAgIDx2YWx1ZSB0eXBlPSIxIj4wPC92YWx1ZT4KICAgIDwvQmFzaWNFbnRyeT4KICAgIDxCYXNpY0VudHJ5PgogICAgIDxuYW1lPlRpbWU8L25hbWU+CiAgICAgPGZsYWdzPjI2Mjc4NjwvZmxhZ3M+CiAgICAgPHZhbHVlIHR5cGU9IjIiPjA8L3ZhbHVlPgogICAgPC9CYXNpY0VudHJ5PgogICAgPEJhc2ljRW50cnk+CiAgICAgPG5hbWU+VGl0ZXI8L25hbWU+CiAgICAgPGZsYWdzPjI2Mjc4NjwvZmxhZ3M+CiAgICAgPHZhbHVlIHR5cGU9IjIiPjA8L3ZhbHVlPgogICAgPC9CYXNpY0VudHJ5PgogICAgPEJhc2ljRW50cnk+CiAgICAgPG5hbWU+UGFyYWxsZWw8L25hbWU+CiAgICAgPGZsYWdzPjI2Mjc4NjwvZmxhZ3M+CiAgICAgPHZhbHVlIHR5cGU9IjIiPjA8L3ZhbHVlPgogICAgPC9CYXNpY0VudHJ5PgogICAgPEJhc2ljRW50cnk+CiAgICAgPG5hbWU+UHJpb3JpdHk8L25hbWU+CiAgICAgPGZsYWdzPjI2Mjc4NjwvZmxhZ3M+CiAgICAgPHZhbHVlIHR5cGU9IjIiPjA8L3ZhbHVlPgogICAgPC9CYXNpY0VudHJ5PgogICAgPEJhc2ljRW50cnk+CiAgICAgPG5hbWU+TWluVm9sdW1lPC9uYW1lPgogICAgIDxmbGFncz4yNjI3ODY8L2ZsYWdzPgogICAgIDx2YWx1ZSB0eXBlPSIyIj4wPC92YWx1ZT4KICAgIDwvQmFzaWNFbnRyeT4KICAgIDxCYXNpY0VudHJ5PgogICAgIDxuYW1lPlZpc2libGU8L25hbWU+CiAgICAgPGZsYWdzPjI2Mjc4NjwvZmxhZ3M+CiAgICAgPHZhbHVlIHR5cGU9IjIiPjI8L3ZhbHVlPgogICAgPC9CYXNpY0VudHJ5PgogICA8L0Jhc2ljRW50cnk+CiAgIDxCYXNpY0VudHJ5PgogICAgPG5hbWU+UzE8L25hbWU+CiAgICA8ZmxhZ3M+MjYyMjc0PC9mbGFncz4KICAgIDxCYXNpY0VudHJ5PgogICAgIDxuYW1lPkV4cGlyYXRpb25EYXRlPC9uYW1lPgogICAgIDxmbGFncz4yNjMwNDI8L2ZsYWdzPgogICAgIDx2YWx1ZSB0eXBlPSIzIj48L3ZhbHVlPgogICAgPC9CYXNpY0VudHJ5PgogICAgPEJhc2ljRW50cnk+CiAgICAgPG5hbWU+TG90TnVtYmVyPC9uYW1lPgogICAgIDxmbGFncz4yNjMwNDI8L2ZsYWdzPgogICAgIDx2YWx1ZSB0eXBlPSIzIj48L3ZhbHVlPgogICAgPC9CYXNpY0VudHJ5PgogICAgPEJhc2ljRW50cnk+CiAgICAgPG5hbWU+UmVhZ2VudDwvbmFtZT4KICAgICA8ZmxhZ3M+MjYzMDQyPC9mbGFncz4KICAgICA8dmFsdWUgdHlwZT0iMyI+PC92YWx1ZT4KICAgIDwvQmFzaWNFbnRyeT4KICAgIDxCYXNpY0VudHJ5PgogICAgIDxuYW1lPkNhdGVnb3J5PC9uYW1lPgogICAgIDxmbGFncz4yNjMwNDI8L2ZsYWdzPgogICAgIDx2YWx1ZSB0eXBlPSIzIj48L3ZhbHVlPgogICAgPC9CYXNpY0VudHJ5PgogICAgPEJhc2ljRW50cnk+CiAgICAgPG5hbWU+QWN0aXZlPC9uYW1lPgogICAgIDxmbGFncz4yNjI1MzA8L2ZsYWdzPgogICAgIDx2YWx1ZSB0eXBlPSIxIj4wPC92YWx1ZT4KICAgIDwvQmFzaWNFbnRyeT4KICAgIDxCYXNpY0VudHJ5PgogICAgIDxuYW1lPlRpbWU8L25hbWU+CiAgICAgPGZsYWdzPjI2Mjc4NjwvZmxhZ3M+CiAgICAgPHZhbHVlIHR5cGU9IjIiPjA8L3ZhbHVlPgogICAgPC9CYXNpY0VudHJ5PgogICAgPEJhc2ljRW50cnk+CiAgICAgPG5hbWU+VGl0ZXI8L25hbWU+CiAgICAgPGZsYWdzPjI2Mjc4NjwvZmxhZ3M+CiAgICAgPHZhbHVlIHR5cGU9IjIiPjA8L3ZhbHVlPgogICAgPC9CYXNpY0VudHJ5PgogICAgPEJhc2ljRW50cnk+CiAgICAgPG5hbWU+UGFyYWxsZWw8L25hbWU+CiAgICAgPGZsYWdzPjI2Mjc4NjwvZmxhZ3M+CiAgICAgPHZhbHVlIHR5cGU9IjIiPjA8L3ZhbHVlPgogICAgPC9CYXNpY0VudHJ5PgogICAgPEJhc2ljRW50cnk+CiAgICAgPG5hbWU+UHJpb3JpdHk8L25hbWU+CiAgICAgPGZsYWdzPjI2Mjc4NjwvZmxhZ3M+CiAgICAgPHZhbHVlIHR5cGU9IjIiPjA8L3ZhbHVlPgogICAgPC9CYXNpY0VudHJ5PgogICAgPEJhc2ljRW50cnk+CiAgICAgPG5hbWU+TWluVm9sdW1lPC9uYW1lPgogICAgIDxmbGFncz4yNjI3ODY8L2ZsYWdzPgogICAgIDx2YWx1ZSB0eXBlPSIyIj4wPC92YWx1ZT4KICAgIDwvQmFzaWNFbnRyeT4KICAgIDxCYXNpY0VudHJ5PgogICAgIDxuYW1lPlZpc2libGU8L25hbWU+CiAgICAgPGZsYWdzPjI2Mjc4NjwvZmxhZ3M+CiAgICAgPHZhbHVlIHR5cGU9IjIiPjc8L3ZhbHVlPgogICAgPC9CYXNpY0VudHJ5PgogICA8L0Jhc2ljRW50cnk+CiAgIDxCYXNpY0VudHJ5PgogICAgPG5hbWU+UzI8L25hbWU+CiAgICA8ZmxhZ3M+MjYyMjc0PC9mbGFncz4KICAgIDxCYXNpY0VudHJ5PgogICAgIDxuYW1lPkV4cGlyYXRpb25EYXRlPC9uYW1lPgogICAgIDxmbGFncz4yNjMwNDI8L2ZsYWdzPgogICAgIDx2YWx1ZSB0eXBlPSIzIj48L3ZhbHVlPgogICAgPC9CYXNpY0VudHJ5PgogICAgPEJhc2ljRW50cnk+CiAgICAgPG5hbWU+TG90TnVtYmVyPC9uYW1lPgogICAgIDxmbGFncz4yNjMwNDI8L2ZsYWdzPgogICAgIDx2YWx1ZSB0eXBlPSIzIj48L3ZhbHVlPgogICAgPC9CYXNpY0VudHJ5PgogICAgPEJhc2ljRW50cnk+CiAgICAgPG5hbWU+UmVhZ2VudDwvbmFtZT4KICAgICA8ZmxhZ3M+MjYzMDQyPC9mbGFncz4KICAgICA8dmFsdWUgdHlwZT0iMyI+PC92YWx1ZT4KICAgIDwvQmFzaWNFbnRyeT4KICAgIDxCYXNpY0VudHJ5PgogICAgIDxuYW1lPkNhdGVnb3J5PC9uYW1lPgogICAgIDxmbGFncz4yNjMwNDI8L2ZsYWdzPgogICAgIDx2YWx1ZSB0eXBlPSIzIj48L3ZhbHVlPgogICAgPC9CYXNpY0VudHJ5PgogICAgPEJhc2ljRW50cnk+CiAgICAgPG5hbWU+QWN0aXZlPC9uYW1lPgogICAgIDxmbGFncz4yNjI1MzA8L2ZsYWdzPgogICAgIDx2YWx1ZSB0eXBlPSIxIj4wPC92YWx1ZT4KICAgIDwvQmFzaWNFbnRyeT4KICAgIDxCYXNpY0VudHJ5PgogICAgIDxuYW1lPlRpbWU8L25hbWU+CiAgICAgPGZsYWdzPjI2Mjc4NjwvZmxhZ3M+CiAgICAgPHZhbHVlIHR5cGU9IjIiPjA8L3ZhbHVlPgogICAgPC9CYXNpY0VudHJ5PgogICAgPEJhc2ljRW50cnk+CiAgICAgPG5hbWU+VGl0ZXI8L25hbWU+CiAgICAgPGZsYWdzPjI2Mjc4NjwvZmxhZ3M+CiAgICAgPHZhbHVlIHR5cGU9IjIiPjA8L3ZhbHVlPgogICAgPC9CYXNpY0VudHJ5PgogICAgPEJhc2ljRW50cnk+CiAgICAgPG5hbWU+UGFyYWxsZWw8L25hbWU+CiAgICAgPGZsYWdzPjI2Mjc4NjwvZmxhZ3M+CiAgICAgPHZhbHVlIHR5cGU9IjIiPjA8L3ZhbHVlPgogICAgPC9CYXNpY0VudHJ5PgogICAgPEJhc2ljRW50cnk+CiAgICAgPG5hbWU+UHJpb3JpdHk8L25hbWU+CiAgICAgPGZsYWdzPjI2Mjc4NjwvZmxhZ3M+CiAgICAgPHZhbHVlIHR5cGU9IjIiPjA8L3ZhbHVlPgogICAgPC9CYXNpY0VudHJ5PgogICAgPEJhc2ljRW50cnk+CiAgICAgPG5hbWU+TWluVm9sdW1lPC9uYW1lPgogICAgIDxmbGFncz4yNjI3ODY8L2ZsYWdzPgogICAgIDx2YWx1ZSB0eXBlPSIyIj4wPC92YWx1ZT4KICAgIDwvQmFzaWNFbnRyeT4KICAgIDxCYXNpY0VudHJ5PgogICAgIDxuYW1lPlZpc2libGU8L25hbWU+CiAgICAgPGZsYWdzPjI2Mjc4NjwvZmxhZ3M+CiAgICAgPHZhbHVlIHR5cGU9IjIiPjc8L3ZhbHVlPgogICAgPC9CYXNpY0VudHJ5PgogICA8L0Jhc2ljRW50cnk+CiAgPC9CYXNpY0VudHJ5PgogIDxCYXNpY0VudHJ5PgogICA8bmFtZT5TYW1wbGVzPC9uYW1lPgogICA8ZmxhZ3M+MjYyMjc0PC9mbGFncz4KICAgPEJhc2ljRW50cnk+CiAgICA8bmFtZT4wPC9uYW1lPgogICAgPGZsYWdzPjI2MjI3NDwvZmxhZ3M+CiAgICA8QmFzaWNFbnRyeT4KICAgICA8bmFtZT5Bbm5vdGF0aW9uPC9uYW1lPgogICAgIDxmbGFncz4yNjMwNDI8L2ZsYWdzPgogICAgIDx2YWx1ZSB0eXBlPSIzIj5WaW9CbHVlClZpb0dyZWVuCkZJVEMKUEUKUGVyQ1AtVmlvNzAwClBFLVZpbzc3MApBUEMKQVBDLVZpbzc3MDwvdmFsdWU+CiAgICA8L0Jhc2ljRW50cnk+CiAgICA8QmFzaWNFbnRyeT4KICAgICA8bmFtZT5SZWFnZW50czwvbmFtZT4KICAgICA8ZmxhZ3M+MjYzNTU0PC9mbGFncz4KICAgICA8dmFsdWUgdHlwZT0iNSI+MHgwPC92YWx1ZT4KICAgIDwvQmFzaWNFbnRyeT4KICAgIDxCYXNpY0VudHJ5PgogICAgIDxuYW1lPkZsb3dSYXRlPC9uYW1lPgogICAgIDxmbGFncz4yNjMwNDI8L2ZsYWdzPgogICAgIDx2YWx1ZSB0eXBlPSIzIj5Mb3c8L3ZhbHVlPgogICAgPC9CYXNpY0VudHJ5PgogICAgPEJhc2ljRW50cnk+CiAgICAgPG5hbWU+QXV0b0Zsb3dSYXRlPC9uYW1lPgogICAgIDxmbGFncz4yNjI1MzA8L2ZsYWdzPgogICAgIDx2YWx1ZSB0eXBlPSIxIj4wPC92YWx1ZT4KICAgIDwvQmFzaWNFbnRyeT4KICAgIDxCYXNpY0VudHJ5PgogICAgIDxuYW1lPkV2ZW50TGltaXQ8L25hbWU+CiAgICAgPGZsYWdzPjI2Mjc4NjwvZmxhZ3M+CiAgICAgPHZhbHVlIHR5cGU9IjIiPjEwMDAwPC92YWx1ZT4KICAgIDwvQmFzaWNFbnRyeT4KICAgIDxCYXNpY0VudHJ5PgogICAgIDxuYW1lPkV2ZW50TGltaXRlZDwvbmFtZT4KICAgICA8ZmxhZ3M+MjYyNTMwPC9mbGFncz4KICAgICA8dmFsdWUgdHlwZT0iMSI+MTwvdmFsdWU+CiAgICA8L0Jhc2ljRW50cnk+CiAgICA8QmFzaWNFbnRyeT4KICAgICA8bmFtZT5HYXRlPC9uYW1lPgogICAgIDxmbGFncz4yNjMwNDI8L2ZsYWdzPgogICAgIDx2YWx1ZSB0eXBlPSIzIj5saXZlXFAxXFAyPC92YWx1ZT4KICAgIDwvQmFzaWNFbnRyeT4KICAgIDxCYXNpY0VudHJ5PgogICAgIDxuYW1lPkdhdGVGbGFnczwvbmFtZT4KICAgICA8ZmxhZ3M+MjYyNzg2PC9mbGFncz4KICAgICA8dmFsdWUgdHlwZT0iMiI+MzwvdmFsdWU+CiAgICA8L0Jhc2ljRW50cnk+CiAgICA8QmFzaWNFbnRyeT4KICAgICA8bmFtZT5Nb2RlPC9uYW1lPgogICAgIDxmbGFncz4yNjMwNDI8L2ZsYWdzPgogICAgIDx2YWx1ZSB0eXBlPSIzIj5TdGFuZGFyZDwvdmFsdWU+CiAgICA8L0Jhc2ljRW50cnk+CiAgICA8QmFzaWNFbnRyeT4KICAgICA8bmFtZT5TZXBhcmF0aW9uVm9sdW1lPC9uYW1lPgogICAgIDxmbGFncz4yNjI3ODY8L2ZsYWdzPgogICAgIDx2YWx1ZSB0eXBlPSIyIj4yMDA8L3ZhbHVlPgogICAgPC9CYXNpY0VudHJ5PgogICAgPEJhc2ljRW50cnk+CiAgICAgPG5hbWU+U2FtcGxlVm9sdW1lPC9uYW1lPgogICAgIDxmbGFncz4yNjI3ODY8L2ZsYWdzPgogICAgIDx2YWx1ZSB0eXBlPSIyIj40MDwvdmFsdWU+CiAgICA8L0Jhc2ljRW50cnk+CiAgICA8QmFzaWNFbnRyeT4KICAgICA8bmFtZT5QZXJmb3JtQXV0b0xhYmVsaW5nPC9uYW1lPgogICAgIDxmbGFncz4yNjI1MzA8L2ZsYWdzPgogICAgIDx2YWx1ZSB0eXBlPSIxIj4wPC92YWx1ZT4KICAgIDwvQmFzaWNFbnRyeT4KICAgIDxCYXNpY0VudHJ5PgogICAgIDxuYW1lPk1peGluZ1BhcmFtZXRlcnM8L25hbWU+CiAgICAgPGZsYWdzPjI2MjI3NDwvZmxhZ3M+CiAgICA8L0Jhc2ljRW50cnk+CiAgICA8QmFzaWNFbnRyeT4KICAgICA8bmFtZT5NaXhpbmdGcmVxdWVuY3k8L25hbWU+CiAgICAgPGZsYWdzPjI2Mjc4NjwvZmxhZ3M+CiAgICAgPHZhbHVlIHR5cGU9IjIiPjA8L3ZhbHVlPgogICAgPC9CYXNpY0VudHJ5PgogICAgPEJhc2ljRW50cnk+CiAgICAgPG5hbWU+TWl4aW5nRHVyYXRpb248L25hbWU+CiAgICAgPGZsYWdzPjI2Mjc4NjwvZmxhZ3M+CiAgICAgPHZhbHVlIHR5cGU9IjIiPjA8L3ZhbHVlPgogICAgPC9CYXNpY0VudHJ5PgogICAgPEJhc2ljRW50cnk+CiAgICAgPG5hbWU+TWl4aW5nQWxnb3JpdGhtPC9uYW1lPgogICAgIDxmbGFncz4yNjI3ODY8L2ZsYWdzPgogICAgIDx2YWx1ZSB0eXBlPSIyIj4wPC92YWx1ZT4KICAgIDwvQmFzaWNFbnRyeT4KICAgIDxCYXNpY0VudHJ5PgogICAgIDxuYW1lPk1peGluZ0RldmljZTwvbmFtZT4KICAgICA8ZmxhZ3M+MjYzMDQyPC9mbGFncz4KICAgICA8dmFsdWUgdHlwZT0iMyI+Tm9uZU1peGVyPC92YWx1ZT4KICAgIDwvQmFzaWNFbnRyeT4KICAgIDxCYXNpY0VudHJ5PgogICAgIDxuYW1lPk1peGluZ0tleTwvbmFtZT4KICAgICA8ZmxhZ3M+MjYzMDQyPC9mbGFncz4KICAgICA8dmFsdWUgdHlwZT0iMyI+T2ZmPC92YWx1ZT4KICAgIDwvQmFzaWNFbnRyeT4KICAgIDxCYXNpY0VudHJ5PgogICAgIDxuYW1lPk1peGluZ05hbWU8L25hbWU+CiAgICAgPGZsYWdzPjI2MzA0MjwvZmxhZ3M+CiAgICAgPHZhbHVlIHR5cGU9IjMiPk9mZjwvdmFsdWU+CiAgICA8L0Jhc2ljRW50cnk+CiAgICA8QmFzaWNFbnRyeT4KICAgICA8bmFtZT5Vc2VMaXF1aWREZXRlY3Rpb248L25hbWU+CiAgICAgPGZsYWdzPjI2MjUzMDwvZmxhZ3M+CiAgICAgPHZhbHVlIHR5cGU9IjEiPjA8L3ZhbHVlPgogICAgPC9CYXNpY0VudHJ5PgogICAgPEJhc2ljRW50cnk+CiAgICAgPG5hbWU+U2FtcGxlSWQ8L25hbWU+CiAgICAgPGZsYWdzPjI2MzA0MjwvZmxhZ3M+CiAgICAgPHZhbHVlIHR5cGU9IjMiPjwvdmFsdWU+CiAgICA8L0Jhc2ljRW50cnk+CiAgICA8QmFzaWNFbnRyeT4KICAgICA8bmFtZT5QYXRpZW50SWQ8L25hbWU+CiAgICAgPGZsYWdzPjI2MzA0MjwvZmxhZ3M+CiAgICAgPHZhbHVlIHR5cGU9IjMiPjwvdmFsdWU+CiAgICA8L0Jhc2ljRW50cnk+CiAgICA8QmFzaWNFbnRyeT4KICAgICA8bmFtZT5Hcm91cDwvbmFtZT4KICAgICA8ZmxhZ3M+MjYyNzg2PC9mbGFncz4KICAgICA8dmFsdWUgdHlwZT0iMiI+MDwvdmFsdWU+CiAgICA8L0Jhc2ljRW50cnk+CiAgICA8QmFzaWNFbnRyeT4KICAgICA8bmFtZT5TdGF0ZTwvbmFtZT4KICAgICA8ZmxhZ3M+MjYyNzg2PC9mbGFncz4KICAgICA8dmFsdWUgdHlwZT0iMiI+MjwvdmFsdWU+CiAgICA8L0Jhc2ljRW50cnk+CiAgICA8QmFzaWNFbnRyeT4KICAgICA8bmFtZT5BZHZhbmNlZDwvbmFtZT4KICAgICA8ZmxhZ3M+MjYyNzg2PC9mbGFncz4KICAgICA8dmFsdWUgdHlwZT0iMiI+MTwvdmFsdWU+CiAgICA8L0Jhc2ljRW50cnk+CiAgICA8QmFzaWNFbnRyeT4KICAgICA8bmFtZT5BbmFseXNpc1RlbXBsYXRlPC9uYW1lPgogICAgIDxmbGFncz4yNjMwNDI8L2ZsYWdzPgogICAgIDx2YWx1ZSB0eXBlPSIzIj48L3ZhbHVlPgogICAgPC9CYXNpY0VudHJ5PgogICAgPEJhc2ljRW50cnk+CiAgICAgPG5hbWU+SW5zdHJ1bWVudFNldHRpbmc8L25hbWU+CiAgICAgPGZsYWdzPjI2MzA0MjwvZmxhZ3M+CiAgICAgPHZhbHVlIHR5cGU9IjMiPjwvdmFsdWU+CiAgICA8L0Jhc2ljRW50cnk+CiAgICA8QmFzaWNFbnRyeT4KICAgICA8bmFtZT5BZHZhbmNlZE1vZGU8L25hbWU+CiAgICAgPGZsYWdzPjI2MzA0MjwvZmxhZ3M+CiAgICAgPHZhbHVlIHR5cGU9IjMiPjwvdmFsdWU+CiAgICA8L0Jhc2ljRW50cnk+CiAgICA8QmFzaWNFbnRyeT4KICAgICA8bmFtZT5BZHZhbmNlZFN1Yk1vZGU8L25hbWU+CiAgICAgPGZsYWdzPjI2MzA0MjwvZmxhZ3M+CiAgICAgPHZhbHVlIHR5cGU9IjMiPjwvdmFsdWU+CiAgICA8L0Jhc2ljRW50cnk+CiAgIDwvQmFzaWNFbnRyeT4KICA8L0Jhc2ljRW50cnk+CiA8L0Jhc2ljRW50cnk+CiA8QmFzaWNFbnRyeT4KICA8bmFtZT5Db25maWd1cmF0aW9uPC9uYW1lPgogIDxmbGFncz4yNjMwNDI8L2ZsYWdzPgogIDx2YWx1ZSB0eXBlPSIzIj5GTDg8L3ZhbHVlPgogPC9CYXNpY0VudHJ5PgogPEJhc2ljRW50cnk+CiAgPG5hbWU+RmlsZVR5cGU8L25hbWU+CiAgPGZsYWdzPjI2MzA0MjwvZmxhZ3M+CiAgPHZhbHVlIHR5cGU9IjMiPkV4cGVyaW1lbnQ8L3ZhbHVlPgogPC9CYXNpY0VudHJ5PgogPEJhc2ljRW50cnk+CiAgPG5hbWU+Q2hlY2tzdW08L25hbWU+CiAgPGZsYWdzPjI2MjkxNDwvZmxhZ3M+CiAgPHZhbHVlIHR5cGU9IjMiPjRiMTZjMTg5NTBmYWM0MzE1YmQ1N2ZkNTEzZmM1NjVmPC92YWx1ZT4KIDwvQmFzaWNFbnRyeT4KPC9CYXNpY0VudHJ5Pgo=/@MB_WELLINFOS/d2lzIDEgMSAxNiBTaW5nbGUgdHViZSByYWNrIDAgMCAwIDAgMTEgMjAyMi1TZXAtMTkgOCAxNjoxNDo0NSA=/@MB_SESSIONID/c0073691-b4a0-4916-ae3b-68b6463bfb86/     887                                                                                                                 ÜéÈ?
®9
®9yGa?Úö><Ñ?SuI?«_>Äa±?Ö}9ÂPº9EæÒ><;º:ª§?$êÈ?d ®9d ®9Ûp="Ì<Si;?$j;CTL; ?¦¨Ð·¾9j3É½ñL7CÁ8!í´="Î7wÌ+2wÌ+2#?O½>ûæE?ä|·>mp>ª_C?Û9y9à>~¶ê9;¬9x.?Õ©ô7wÌ«2wÌ«2åÆ-?ÅÛ>ÔlJ?aª>Wé_>ßùB?%>·º´9£¼zÀ>:cÅ:î:%?ã#8YÙ3YÙ3¬,?ñe¥>q¡?ah»?ðM:?
Â?Z:óý:÷Åü>:S§:7WK:N¨R?ñ@{8wÌ+3wÌ+3fýË>FÂ>+F?Ä«>mj>8Ò:?·¯8fÆ8mâ>>Ð:ôå:?Ó~°8¿V3¿V3§?ò»>6ÈL?àRÑ>¾>Õ6?
G]7«_9WXÈ<#Q9£V|9ª>`·8YÙ3YÙ3¥­H>Kò>É>6?6e>Ú!á=~1$?Ð·Â9Ü®ü¼|T;±2'; ²"?Oö8èR3èR3£Û>GO>JZ?!%?Ö>iE?À9FÊ9]ó>QK³9Â_Ç97æ>?ER9wÌ«3wÌ«3¤é>^­û=b¤¡?¶Wy?øÝ-?7?­1Ä<~äz< 0H?bp7:[
:è%?ðS9FÁ3FÁ3¢??jé>pR?Uí>Âp>'|?QÔ4<*3<¦¢!?%:Â9ß9ûF=?FÙ9¿Ö3¿Ö3FÚç>JE>è=?ì	²>Îy>Üs6?@s¸¨[E9ð¾Èn:k63:0*?Þq9$9ì3$9ì3",>¶T¾=©g?ú¢Q?õÛ?^ùF?Ý7g=ú=eæ\?öÄ:ïù):ôtF?æü9YÙ4YÙ4F®f?ÙÌý> ®h?±Jr?:Ýÿ>kr?­ám8Ce9áX>Tz9dô(9øÒ=?ßhè9!4!4¥7?Úï>æC?"ºÖ>È>y3?/ôË8	µ9Ò">Ñó99 §T?. ñ9èR4èR4§WÔ?¢A?À]?:?9?ïº{?ì&:tâ¥98fJ?ÇyH:Òj:\(?cõ÷9°!4°!4
?5;¾>c:?S >µ×S>(+.?ÿ¸º	l9aá£½È÷ù9ì9B@?2:wÌ+4wÌ+4¼ß¹>qÁD>×q?=?øþª>&m_?¹=ª¼¼<	JW?pOÏ8g%9M ><Ó:>64>64Sá=	=ö<?¾!.>Pü=Ô¬0?ü-6::æÛ?kßB:ÆO&:Uû?õÿ:FA4FA4lQ? î>¹°`?-öØ>f>øT?¸Dï8çµ8k](?üÆ:$æ9Ô8%?·ë :ÍL4ÍL4Âi?Ò?FQ?Æ?º>;vF?äç<8cß9Î£=Ï	:Äiç9õs?éc):¿V4¿V43õ>úª>SM8?JX®>Ú>é)?ì;^8¬O9§ù>Ô½;ùßË:áÐD?ô/:\|a4\|a4ùg?YÚ?Ì_?³b?!Î?iO?üQs9ër9DLÌ>-'
;Ó¦:æçT?Ó~0:$9l4$9l4T>4>O¡A?ÀÆ>ìÒ>È¦4?
§¤<GH<ü¿R?B9¡:^2:ndg?#¶9:ëõv4ëõv4Tv?Õóö>WZ?¥P½>¡?>¡è|?¸¨y9nÂ¾nÁÍ:¶æp:Î¦Z?­GA:YÙ4YÙ4§5
?<³>E?` Ç>u>H-?Ø#¸V5	9Ù¾üXå98úò9Â£ñ>©ÐS:½74½74úÓÄ>i>¡0A?ÎK>½K>0,?vÃw¸óV9[¾M´:ve:åI?çc:!4!4Ô?Bï«>CG?.W*?:Ðæ>¥í<?Ú%}8@êL9ë >ëÿ8>gß9
'>O:ô4ô4ñ
:?k4å>"ÎO?¾ÌÆ>A´>h5A?I¸½89©´>ä:9RuÅ9OMr>©:èR4èR4Äùã>¨[n>cÙt?	d¶?ìõS?OI\?ðí):Çá	:,À?Tþ:/û9Ç?r0§:L±4L±4º4Z=ÿ²!=úº,?é];\;ãÐO?Ý.Ù¸Â)E9Cÿ¾D²94ox8(Ô?ÔÉ¬:°¡4°¡4
S1=\ö<\8?T%b=%=öb/?è¼P9´^9ðÝª>áÙK¸0»
98¾Û°:n¦4n¦4Ç<ñ<
ß°<Ç.?àÒ7;¾!;$?Ç	<¹Zñ8ërG¿\Âà8Ì*­8£"&?(»±:wÌ«4wÌ«4SÀ<H<Lr)?æ[¦;;;ä?6¹L59óÊ¿¾V°¸¹¾8äÙì¾úr»:Û*±4Û*±4À?=½?¦²? ?D¥>#p?íS:+
:W¾
?*É995?ÀÀ:>¶4>¶4éfi>r>=?O>éO>åI.?¯!=¬üÈ<PµM?Û4`9Ñw9È>aÂÅ:¢ç»4¢ç»4¢>ÖX>Q5?¦/>¸>~Q-?§A9,÷9'A¶>ÿ!:ýñ9X,?êÕÈ:FÁ4FÁ4¹?fp»>×D?+/ä>íJ¢>õ÷3?88 9³>9_Z9]P9~"µ>JÌ:j¤Æ4j¤Æ4§ ?Ç>"N?p>óK>8?¢-8,19ñâú=Wh9Õï 9¨Ê¸>aÍ:ÍÌ4ÍÌ4¶³
=ôDÊ<õW3?¤»h;l;íû>©þ(8Áí9>°4?:x6:Ö?Õ:1aÑ41aÑ4¢ï>j>ÚcH?åW?·¶>Ä]5?<}á¶Aø£9(0¼ÀBE:°K:Í"?/óÛ:¿Ö4¿Ö4%=/ïZ=
Å-?Ç
°;Ì;>?ßÜ¹ü é8J®¿Ú3G¸X5F9[¤¾æÀô:øÜ4øÜ4^?õA>Xh?U?S?ÌM?g§o9xyã9vÚ>Àì-:(:#?T9ú:\|á4\|á4	B?Ûü>E?¢ì?Ê»>rd5?da%9
À9
F?':ëçÙ9qàD?Rû:ÀÚæ4ÀÚæ4¦Ý$=Qª²<::l?ã=ôwf<O?½íê<¥âb<©?È	9tÕ±9:Ò>fâû:$9ì4$9ì4;#D==ÙN3?í¨;¸¡V;*|I?GÐ;Kx;Ç	?°¦:ç¥:%²?E}ü:ñ4ñ4?Ê} ?O?¼W*?ÀÞ>ýÄC?z¡Ù8ÎH-9áÁ >Ý9ú9`]?é;ëõö4ëõö4ND?Weü>ÇXG?Ø>>jC?ëâ6îÍ(9è¬<¾$%;ö¿:Ú;\?;OTü4OTü4£!j>gT>o6N??¶U¸>¢"A?#G?=bã<}¶W?º|:;/T;d:?h;YÙ5YÙ5|º>Ç_X>Í*\?á^?k?î>?¶)ù8?h9n_x>°Î:`j96-?V;55H~?U>Õ!?[?R»ý>J?!ÔÒ9D9?<?X-:º§ :v
?V#
;½75½75Ò©=Þ|=2Â+?ôÀ;Îp;"!M?àù¦¸:òl9>g4¾¼Üb¹¢éj8:÷¿±
;ïæ5ïæ5°C>¨û>²È=?¤Ú>jFÚ=¬E3?Ï:FãD:îãK?­AK9Ãj9·ÐÝ>üí
;!5!5ë$?<óØ>B?ý>H>û8?#|%8ôbª8®¢x>Á9G9¦?°`;SE5SE5Ìð(?Þ>¸LB?']å>Ë) >×M7?µ]9øà&9$tÆ>ß3:ÇÚ":R`
?2Í;ô5ô5í'µ>n^><P?¿D?èÞ?ÄB?,è<í<Àc?~Ê9ÿÆ§9ÅÓ>Ò;¶£5¶£5Ùe?ôý>0³g?`7Q?Äé>e?3¹:¥à:{5?(c:¦èï9ñJr?ge$;èR5èR5¦à>¤x>ÍAK?y`¸>
;>ÿ6?<ð(·Ñm%9&·½³f:¤ò9h	?¢);55â^>»>9áG?¶-f>a¤>@8?å=É½<ÖR?R¬:¹Ãc:ÀýA?SÛ-;L±5L±5¶±=b¢z=ÃX5?L½I<x<Y,?§¾#¹¸-\9b¾¾
âl8lCd9`Õ>MÎ2;~`5~`5ô>J>ævW?±F?o{ò>"ÅQ?kéµ9¥*9(±?°sû9ôxß9§?A¸3;°!5°!5%ê?Ý¡C?½óO?¢½8?¯Ú>KCX?Ø©ä7y(R9^E=¿Qæ: ¦:êí0?¬Í3;á¾#5á¾#5Þ&?®>Á?FËÚ>\ñ>Ç¨R?j½¶49ü´¼Ü9U#9÷Í¬?b7;n&5n&5È>jnÃ=6C?å>G5©>e;-?}Ä­=®)N=	ÆW?t19B]d9s^¨>B;E)5E)5vç9?9¯ì>XI?1EF?ª?.6?£ö#9ã£9à>£::!7:+D?/¼G;wÌ+5wÌ+5æO?üS>·[?ÒÕ
?°>^I?HSà8°k×8J?Úi9n¨Ã9wÅ>3ðP;©{.5©{.5kiI?Ú¡?ú>?*|>07>úX6?ûÞ8ø9g		>«ùØ9ç~:b#Ø>Ï¬U;Û*15Û*15*ß>8Ý>u>?J5¼>¶â>À2?£Ãß8ê®9w¿#>Í:<AU:¢w9?ÇV;
Ú35
Ú35k ?;
­>~$[?«>n^R>/ÔP?ê_«7xË°9Ð&ø<÷9 9e³Ü>ÆDX;>65>65qS?S5?XL?Óÿ½>#z>sB?n×s8nÑ9,ÅE>ïý¹9GP:&²>YÐ^;p895p895U©Ü>Eâ>ÿuY?l÷°>µ[>^ÒN?),8C99É=Ð`B:>:Bº:?½¼c;¢ç;5¢ç;5Z$²?R;?ts?­ß?»÷>¹V?s×s9:8$o>;THy:æÛ?@»h;Ô>5Ô>5£?K!?·cb?*î#?(N³>uj?ÿ)þ87}9Ëz>f:ÌÃW9²?õÓh;FA5FA5£v?Ñ;?¯zS?j?N¸>q^F?Ié9í¯9FõÏ>­÷¢:M]:<?ûÔi;8õC58õC5µ0å>W;¡>ó5?)Þ#?Åèê>2?Í8zÉ#92rL>n9½^9W0?yj;j¤F5j¤F5Lø.?KìÙ>¶M?Ïû>[ö6>tBL?­!8ìÁ9Râ=tÙ9üÌ­94& ?¦p;SI5SI5Æ}?%Lÿ>f?~?²¡I?fÒ>6Uu?ìB9|ZX9¨å>¬:9@J?q;ÍL5ÍL5U?*1?ÈèL?K?C?£A?û(Ñ8hêY9Ù¶u> èô:D~ :(SC?Pz;ÿ±N5ÿ±N5·y1?Ø¡¼>ÖÛp?¢9?õK;?¬J?o§;T%±:u}R?uü3;å:²ÅH?	6z;1aQ51aQ5À7=q¾<é
/?:¸\;ü2;¿Ø?æ¿Q8ôª9V=oC©8s^9ÌÊB>ð};cT5cT5½ÝÅ>Wmn>sT?ì=?ëåô>K¨E?9ü;¶?;IlV?ó;9îÃ¤9,>Ð~;¿V5¿V5:?&µÿ>¤É:?Ü>qC>2/?.>/·Ì¤E9.üâ¼Eê9Q«:ØíÉ>{Ä;ÇnY5ÇnY5ø³G?í?øå@?Ý×>ñÌ>×6?v÷¸|8b ¾8:E J:­Éé>ÂD;ø\5ø\5è\?t?ÃO?ç>!q>Ýá;?@N5<`9Wr2;ru::ÕhM?µ;*Í^5*Í^5¤±}=ö8=K/?ù:TÔ:{-?è2·òu9¹!é¼D};6,êª8´i<D;\|a5\|a5þ¯?L³>RßB?v¬>x<b>{'0?±øÞ¸ ãb9c{¾¾Lh9¼9×ß>¾S;+d5+d5Øp?OcÇ>/$?úq?ôÙ7?­\?d_µ9¼µÇ9~è>æ¤Ï:ÃlX:u?#;ÀÚf5ÀÚf5ydð>HX>wlO?©Ã¼>Èà{>xÚ??.<±7Æt9¡ê9=ÒD9Ï]9ôö?D|;òi5òi5÷7?«>9Kh?u©Ñ>Êr>ÏÉ]?ÒzÉ8¼%P9¬Ìw>Vý:r­9:<f?l³;$9l5$9l5ö«?ø+L?é&W?%ÛG?gö>ÊãO?å¤9)½95¦?Ü³ª:B2:U&u?÷Ú;Uèn5Uèn5)¾"?×ÐÆ>4Q?ÆÀ>²¥>Ê??ÿu9ïÑ9©Lç>f
ã9ø9`.T?ï;q5q5»­&?aØ¿>ßj^?ý4?ì¨>L]?3.9ô'59_°ö>¢Ý?;\è:p¶S?y;¹Ft5¹Ft5if>«>êü_?czó>¡>þÙ@?0×<|<Z?]t2:?:©( ?ÒÁ;ëõv5ëõv5@Ö?Oq®>MXG?f¾>ãð>}=?Gá8w°l9Fõs>:²9°9Þé?Ó;¥y5¥y5ÍS?5=
?ó??hÈ>ø>é-2?m¡¸FZ9Â}=¾þÓ:·Uó9~Ø
?é;OT|5OT|5÷*?xÈ×>×ÔJ?WÊ>·ÊO> ï??p«8Ô«È9á´Ú=MK=:æ[ý9qD??Y;55T2?W±>É'P?úUÀ>Ü>n
??8RA6ÐbÆ9Üvy;±%9pûD9OÔN?;YÙ5YÙ5¶®-?æ@Î>·W?¡ó?jX¼>×`F?(#>9´)9¦>ðò9ªáy9Yãx?è];ò05ò05ª± ?:Ö>&@?Áà«>¿xu>õ?3?íÍ	9qÓ8Àë?-Ò=:`×&:C¡?E;55d2d=§½=Î;?º¦S=ÚE=¥À0?ÀQ9ký9¬?.:Ø8K:"?z;$à5$à5Åß< ¯<ÿ8?ÏCz<T4<Ü£1?éDØ¸m&9GU¦¾´ëN;¨U;ã/?aÞ;½75½75c«>JZ>­þH?©É>@B>ýÛ4?´\8Ó
z9,Uá=U;Å8gt9$ë(>(;V5V5ZT?8:ö>Ç\?«Tx?Û?QQ?§9F9ø>ïm;ü7
;p\?¨«¡;ïæ5ïæ5°6g=ï'=0?Ôs­;h;Èç?Wyî¸jßc8uô¿,ëë6¸~9qm<Î£;>5>5©±?õ1/?Í?(ãÌ?xH?2Ò?_Î9Eº9Q6?F÷:w|:DÎz?r0§;!5!5d1Ú=ä=9?RÏð=à¹=úÓ%?dV:-þ9`?vG;Á)½:S¹5?Ák§;ºí5ºí5+PÂ<´)<s1?ûú;¾®Á;FÞ%?kù+¹´®9q#¿CC8Üú9¬5©=GÑ¨;SE5SE5}@?xÊ>·Ws?F?Qø><¯r?/â}9ÃÖo9Ù~?.03:Ñ(:r?ÉC©;ë5ë59«ý>ç¨>@?¾>«N>=?°R¶yâ8é`n¼iM 9¶ú±9òæ>XX­;ô5ô5Û?è?ôµ?Ó2?>Ò¦?+O9Ð³99h>l@:sñÞ9º$]?:b­;L5L5§±[?0¨d>÷õ?&]?aÈ>3?¹x9YÉ¥9»¿>©t:ÂÍ :°B?ãH®;¶£5¶£5Øá)?ÏÑ>P?îÌ?ã¬>­·>?P8(éÜ8>ó.Ò9b÷9¿]Ù>
ç®;Oû5Oû5\½<g<·0?àõ=È©í<Ô!?æH8nb9}"ã=Ç	9Þë9M±>¤,±;èR5èR5@=»B=à§;?Râ=±_=ôã5?´ïÅ9¼¼9T?ÃpË;Ùå;¬	A?³;ª5ª5¬V+?é¥ä>¹Õ??üê>^§>âZ3?8 =9ºËA>Ëâe:1Z=:wf?É³;55à>ÉÌ>W¬J?L1?!«è>ÿC?«E9::9g9?¾þh9xV9AÎ>CJµ;³Y5³Y5ÅS>'ò>ý<?¬>ç{>®/?+B=Õê<ÏJT?¢Ö¬93
Ò9¥Ò>	5¶;L±5L±5VßÇ>q>ÎÊS?Éò>å8A>gd=?æLß8¡¡©9X(>Ñ Ç:f:|:
J?/¶;å5å5Ý¬1?õPÚ>XP?7{?­ª»>M-:?b28,}9du´=^y5:Só:Vú%?¦»;~`5~`5È¨?á©>?âA?Aì>JâP>^Ö2?s?¡¸	WD9¨>R¾d:¦=:Aû?é»;¸5¸5²?®ð¿>iþL?)Iµ>x>¬;?mEÌ7d49ñ=/®:|@¨9T?à½;°¡5°¡5 C=ýÈ<¨¦2?i;-ù:HB?Ï?¹x)9éæ¾÷ ë8Øl:9¥p¡>Ä½;Hg¢5Hg¢5u¢ ?ÏÇ>¨ÎM?Ã>eÀ>7?hÛÌ8l¼9§Ê>/ËÉ9n&»9ï
?RO¾;á¾£5á¾£5ê?©?SQ?r
?×å»>nê@?2°8#°9®°]>è-:3:¬<?êc¾;z¥5z¥5ßZ?#æ>Ùws?Ã©R?§Ã?ÙH?ó9¬9=5?ÿ:î÷:EÑ?±Á;n¦5n¦5 '?O»>&¥d?ú?ð°>V?U	Ç:TN}:?'I?RÖ8W9P~>¢GÅ;¬Å§5¬Å§5qû?GH?*Ìn?Î\?À>Þ}??£¸.Ø/9Ô¨m¾Ñ0:Óì9/"??²PÅ;E©5E©5\yT?öo>ÿã?-"ý>~(K>¬|?ØO@¸zO9»F7¾)9ìá9áé>^Å;Þtª5Þtª5Ë>ä}z>TP?½¢>ÝØ`>OI9?ñù8ç59Ú°>ù9|Ô9ÂZ?aÂÅ;wÌ«5wÌ«5!wð>}>:<G?¨?
?ë Ç>è5?)m¶¸ûç8Ê¾R:°.b:É}+?áÆ;$­5$­5ö&?çþ¶>4i?âO?Åã>ãi?s¬9¦f9»]?Íð:ñ:¾Øg?n©È;©{®5©{®5Èì>$é>Å£h?ÄS?ò¿?öA?9[9°Å?Öå9ñÃª9øÏ¿>ìgÊ;BÓ¯5BÓ¯5ÍÊô>ØL>¯±D?>]Ä>Ôx>î2?ôÉµål9l3»:a:é1Ã9á±?OÖÊ;Û*±5Û*±5#È9?ó|ð>ÚÃE?aÃ¾>øs>í÷6?°ù8@9¼fO>I¿Û9'&9P?s Ë;t²5t²5¶¼°>J>\`_?¤4+?TºØ>:J?óÔë:¯f:ÄJ? 9ï£9Ýù>¶úÏ;
Ú³5
Ú³5jç>8>??:v>t6>,?S6¸=G 9:½]H:ã:1?	Ð;¦1µ5¦1µ5¾?²>e?¬-¸>vZ>³W?ô×z8H69ê/>.]:"L: W?MÐ;>¶5>¶5¨´<Ùë<_¹.?Rî#<OZ
<ª?ËÓ¸¸
l9ÀH¾¥k²8t9 !>!Ò;×à·5×à·5.b?ëµæ>ùz?ï$?Ç>Y/? ¶£E´8°ÜË¼½ª9Hî½9°!æ>&PÓ;p8¹5p8¹5¢/?u>®Iv?ä?q>å^U?±`£:ý\:B=?n:hý¹9ÌF?eêÔ;	º5	º5#{ñ>Þô>]½Y?åJ®>,Z>vªL?E!9ó-9pXî>ãy9:º:Ð94?÷Ô;¢ç»5¢ç»5v=%=sÑd?öE<¸(;u1Á?jÒ·½OÁ8×·½}Q9>¸É9Ï®>QfÛ;;?½5;?½5`ö.?JÏ>ºKX?£È?Ö£µ>3E?ðÖ8ç°9hw?>LÍ9AÏ9iæý>Á³Û;Ô¾5Ô¾5fhY?ÝF?pá@?°ù¨>Êk>Ó­7?³°8èKa9¬H>(_:©[:iî?ZZÝ;mî¿5mî¿5{83?[Ô>þ
X?6È>Q}>{UJ?ëw9:a9Ô¨>í¢5:$h:n©3?¾Ý;FÁ5FÁ5ú|ü<Ø¾<ðW)?5=&Ô<³\$?ÔL9¬ª9]Aã>Åº9éÖ9C{Þ>!úá;Â5Â5Æð>Ê?>3É6?p>?>>;.+?òÙ<®<Ñ^M?£4*;nð:j:5?rã;8õÃ58õÃ5O=ÃÀÈ<a3.?¹u¡<:{<¢É!?P·ìÛ99U¼Þm¹I[°8&a¿!å;ÑLÅ5ÑLÅ5tÇ}>;V%>QxD?»Ù>®6S>:ý1?j:Ç=¯¿n=°U?¬ú´:Ð72:®û?}Éå;j¤Æ5j¤Æ5¤Ð?U?±z?O-?Ç©>9
?lSÐ8Ïon9Ð«_>mxE:
 Ô9lPn?:óì;üÇ5üÇ5K¸>¼l>¥JG?T>hà\>Þ2?TIÈ¸(*^9-Êf¾¶TF:VÃz9yÊ?qôî;SÉ5SÉ5®'P?[{?8C?þD?n?ôA?&X:YÜ9{?ëù :Û¦9
w?æ÷ó;4«Ê54«Ê5y?OÂ>õ@?aÙ>Þ>%/?d´·À|,9ÜÝ½;9)9jù
?ùwö;ÍÌ5ÍÌ5àMn?)?mWR?ÖÛý>Æ²>«²P?9×±9²Ë>3@:ÇØç9 T?æuø;fZÍ5fZÍ57}(?Ê¨Ú>CE?EF?ÿ2¶>_Ú9?Åó79u9(©?y:V<:Ú>)?¾ù;ÿ±Î5ÿ±Î5³g?yÅ>ÉWG?{S>G]>"+7? à¾8î.9äª>¯®ð9í­9·o1?°ÿ;	Ð5	Ð5q G? ì>äW?á?áH´>OºM?#gâ8t$9Ú!°>$Aj:@:ÇM?Þw<1aÑ51aÑ5¾Üë>?>½EC?çm>c:J>´,?¼ß7Æ/9eÆ=å|À9k¦à9}YÛ>¤<Ê¸Ò5Ê¸Ò5Æ
?¦v§>ÚI?®³>åg>O.?å8üE9÷>.C80º8#>*=<cÔ5cÔ5|ù>\ß>A.y?ñ7?¥ÇØ>9Y?lì9ñô8¡2?èÔ:ºÈ9 ??çd<ügÕ5ügÕ5T?M1?`dP?R>ú>x±¨>Ïà=?8ÛÆ8 Tª91p>ðÖ:fY;:´Ù?ô<¿Ö5¿Ö5T·?X-?þ?þ?T>Åg§?¼39ùi8¥?^>=:röd96Ó?©<.Ø5.Ø5|jª?»-¢>W@î
?Ç`>:?,99j¹>ÀQ:ÎÝÛ9§8t?U!<ÇnÙ5ÇnÙ5ºò?(Å>+ª`?KA/? à>~-H?Ð3ª9ý9¬6
?Ýõ9Í|9QÕ`?C<`ÆÚ5`ÆÚ5³#?Ô¦>{?õ?G£¬>ë^^?!9$9k?§9Ó^{>u¨:¼Kà9Å96?ó{<øÜ5øÜ5|P=z×\=å¸1?ÄØ=X¦=ó'?#(9¤O®9¾îv>mÅ¶9×r¤9õB?C°<uÝ5uÝ5=ë:=;Wî<¨ÄH?î»=Tz=	@?Ù:Û(:Þìþ>º2T:h-ð9s-b?Ïp<*ÍÞ5*ÍÞ5>?çÔ.?Tv]?Ì?)Ø3?1°L?T¸/¢9ë­­½4q9Ë 9Á[÷>L«<Ã$à5Ã$à5á%?ÌÉÊ>^P?ok¼>`eq>ÑG?~¸¶È89r[\¾b9õ<¢9	"÷>©<\|á5\|á5Aú>×á¨>#|=?hG>Ê\>x/?|ì¸Ú^9}½#å¹9ëæù9bn¾>»<õÓâ5õÓâ52½=§z={*A?ôN>,ò>Ú1?¢U¿99÷
6?I:@U:UZñ>~_<+ä5+ä5k·?_?e ?ÁÚA?+S>­¯?±F;9=9çg­>jÕ9¤Ud9yo?û <'å5'å5þov?RÄÛ>­?	ªë>§ðo>p{?ÌÝ[8Ðß9ÍÓ=PÚ9ä9áq|>/ô<ÀÚæ5ÀÚæ5ÖÈ3?ÎÞ>ÿAO?:÷Ì>}é>ívB?Ýµj90Q»æ$Ð9 Kx9SV?óo
<Y2è5Y2è5l?6\­> QR?6?>Ë>ï>?äý8ò¿69PÔ±>Ât:;0:xx1?Ë°
<òé5òé5)ðã<Ô®<'?Ô;S²;½?8æ¸À9×P¾BÖÀ8¦y9)?F> +<áê5áê5&O?Ø¾>E?x?ÑX×>Ûß2?ÞS9Á;9gÜé>òµ:ªÑ:y+?¢!<$9ì5$9ì5c?@E?És[?«Ü
?øE°>WN?ä¨¸ïÿ8Ùã¾&m9§v9Yö>¬a<½í5½í5@uÊ> >`ÑE?FM?øZ·>%¸8?@¡9­~9ê?Ö9~~¡9;Ì>Ï<Uèî5Uèî5[Z?á8ñ>»g?gÇ!?µ0¥>¶z?p³*9ã±É9@©X>q3:òè°9GÕ?}<î?ð5î?ð5ùâ?Ó?ô¿o?BæÊ?*DV?Qkr?uå:*s:î÷>C:7Ó9m?¼,<ñ5ñ5kíÔ<ì:<|/?)±ã;C¯;¦J&?A¹Ø¼ü·µ@úë¶n9Qä ¼À]< ïò5 ïò5¦,§?°ïÀ>IÑÝ?}#@
D? ¨?U¢ç;¯;|Z?Z5þ:0:0Æ¸?8`<¹Fô5¹Fô5ÇÇ ?½¿Ú>í(¼?Äô?O	D?¹?ÞÚß; Ù;yQY?ÆÜ:ÝgZ:7E?Ç<Rõ5Rõ5Wâ>;>Ò:?gi>³d>è/?Ó=¹y)9=¿Gß9:Æi9åt?#Ó<ëõö5ëõö5#=×ð<PÔ-?Á©=ê)=-$?D»¸-}9­=¾Ò :@¨ù9öç$?'<Mø5Mø5CJ>Éú=@wN?ÔÌ>l>	w:?¼=À#=\?Á­9¢'S9¨*??T<¥ù5¥ù5f?±{Æ>ÁnH?HÎ>£Ú>î6?iÌ!7dçµ8w´c=´ :N:ë9å.?*¬<¶üú5¶üú5??±Í?ª?gX?õå>]bq?6Ì8þÝ£9Öp>Ýw:Ç9Þt?{î<OTü5OTü5I$?Ð3±> S?b#?<·¸>_Õ@?>K9ß-9Mw?.¶9:Q&:Æì?é¤<è«ý5è«ý5xe%?ñÑ>¬®I?ª>¯d>w_>?ÿ¼½9|^½9â??kuK;}^;ã¥5?½³<ÿ5ÿ5üFe?*<?²Wa?hP?,À­>Gñ^?! 9ä 9;<>BM7:¢':âö?Y}<-6-6ÒÔ>õ->z£;?UÔ>[4>¼-?ë"=@`8=-O?1Ù:J«:è!?Ü¸<YÙ6YÙ6á>ÝÅ>dUH?5Â²>Ã{>Ä5?l´¸F9­h¾fÕ8PG9A >Iã<&6&6­}ø>Ùw¨>àÌ<?ß>B>R+?ç2¹Aç8yF¿ç¤Û9:²yÄ> <ò06ò06¬?O,?çOd?ö¬?.`!?á¤U?É¢<@B¨;ý\?¸î9­×Ð9.-?Z!<¿Ü6¿Ü6nç>>8¾^?9ß<?guà>£iW?Z;ïÙ¼:°cF?øt:éÊ¶9æPX?!w"<66¥.é>Î0>ÅM?ê>?w¦â>V?ëBl9[±¾9[>1 ~:è=:ñH+?þ#<X46X46 K/?ZËÒ>ÅâT? xá>h>ähJ?.z9C²9Ð£³>S	4:aÓî9­û@?­$<$à6$à6¤À ?çÓ>IB?ò><î­>2?9U09u¹°9Ín>Mp:.Ä9O*?tÖ%<ñ6ñ6Ï	?­¨>ÿßF?.*?J5Ú>ÿ§G?¸}C29µ¸½]c: :Bå9?GM'<½76½76¸OB??0¼>&*?ÃE?}?
o?F©=»3A=Þ¶`?õ~k: :PßD?{'<ã6ã6Õ@?XÛ>áö`?=Î?Üp>k7?*¯=ÂÔ<év$?^tó;Äir;Æ?8(<V6V6"ä>Äêf>ns}?DR?àúõ>ÂÔZ?t9`e49AQ?öÀ#:ªvÎ9þ
K?D (<";6";6`A=¨=n1?z	¨<ì<"$?:R¸,9¦`¾HÁ;ÅìÎ:¦#?Z<+<ïæ6ïæ6%%?O9Å>K@?gh>¡B'>yÚ1?Ö_¸AÂ8
\¿Øá|9½1Ï99>a+<»	6»	6L¾Í<7Ã<#É=?k#<W¯;ðýn?jb7ôy9ÕÖ<#yé7/ÞT9äc=z,<>
6>
6GÉ-?¬vÙ>*L?ÙG?K
?ö
5?)ÇÃ8Úg09z><:¨¤:B6?ÿu-<Tê
6Tê
6ÀS?'¼Ã>¦&K?ñ]¢>Qh[>Br=?¤9£³9VS·>Õ:Ê|:Êø?-<!6!6Ær?P?çzc?2ÕÉ?l±j?(\?bÝ¸8G9O">ûÄ:h£9ow?î.<íA6íA6²l?¥À>^·?ñ-ª?;l?DC£?ýàÜ90³ó9ïè>ÝÊ/:gÖ£9W?zÓ/<ºí6ºí6?=?þµç>Q?e_?¼G²>S>?ôê¶%-9½¼×´8üvv9(Ö;>â0<
6
6+G,?ýÆ>°^?ÊbÕ>¢>]µS?cÝ¸v³9
ä½¦ð9o¢è9Ýh?a1<SE6SE6G?bï¾>ßwE?çµ>&>F1?H¶?9³Ã»ðîØ:ßZ:É?.?F±1<ñ6ñ6:*?ç*Ò>LYO?Ö?àÃ³>$Ý9?Ü9°õ9Û>W9Õª©9ÄÖ>Uò3<ë6ë6bw?æµ³>¢^L?FÀù>®þª>-ô:?ºÁh7ë_9Â=.Ê9`9ü>¨5<¸H6¸H6Hñu?¡Õ>r\?²ÂR?WÏæ>1Ãi?ö¿D9ä7¯9ªº>¸³9_÷p9ï>?-¶5<ô6ô66<?(^º>  F?YÐ>:>#`6?,9a©·9eU>0½9s9±u5?v6<Q 6Q 6u?BY?i?2?â\>w?pèÖ8hxU9­Ü>èYF:G²~9Í]Ç?l7<L6L628?'¿>åv?Ä)¯?@?»i?
sú9fÇ9ÿÄ ?6é:ª®:Z\?uÇ7<ê÷6ê÷6§fÒ?"·9?? â§?Ë)?¨ ~?S¾9¨¡n9`-L?¸¿³:Ú::¶v?Ò7<¶£6¶£6õýµ>m>KD?¯
Æ>º>¡0?ÓIª9xë9¹>b9j9,e
?µ8<O6O6µí9?óà>ÂS?÷Ü>©§1>:(_?þ{¹	$9A@R¿T;ÆA;ûp?)A9<Oû6Oû6G
R>ùø=ýúW?BM?ûÞÿ>Ê³M?Í%=vÂÅ<Â¡V?mè;x
µ:ôb?'à9<§6§6ZD?Ø<÷>eô?
@?¸É>¨»s?Wõ99`q>fÔ:,ºU:"~?D:<èR6èR6l	>¶=J3?x¡>ó=((?/[:s/!:GZ.?¦¹9Ç:9A©?Ø=;<µþ6µþ6\Î¤=k=#3?`¯È;Ã;×D?Úæ?¹?P9³~¼¾^9ª29wH?þ;<ª6ª6F?kóë>^W?!Â?gÉ¬>°±D?Ô/8ü/9ô=ª'i9¤9ôWµ>pÈ<<NV6NV6ê²T>ÇÓã=:o?z¥Î>ÝüI>Ãó?æÊ>^8~=³?Ä¦;£;ï?><66UU?ºèÅ>=¢G?Yz¥>a>ý6<?X¸ð·i9ÿ9½lÞ?:h¤:÷Ê)?¢E?<æ­6æ­6ò?¤>©H?¹á>/a>|=?vX7NW9z%=#ó»8ß9p9>V?<³Y6³Y6å?¶Ðü>Ï¸?]b?^Æõ>Nûk?e!:Í:3?¹m:ÀK:¸MA?Ö¦?<66BºS?Í¸>]Ö?`ºÒ?~þ?]é¬?ðr:oÇ9ü@F?<÷:70:Ò<B?u@<L±6L±6°R?Í§>øõl?üÀ>hN>gZo?ÁQ	8L7E9@²=Ù`m:O":æaZ?ë-B<]6]6¦Û>Ö>ëÎM?v?¢®>¬F?
½8UÕ"9_¥>å9ô¤	9ÛR?WCB<å6å6S²H>Ïï=ÍwV?p`?k
?æO?/ä=ÿ4=Fç]?æ6®<¢:V<ê.P?o9D<±´6±´6Ç-*?=&>èÞ?Yo>Qòø=|?jcp¸'w9yÖ½cT;;Ò:tæ?³D<~`6~`6\¯?Á3Ñ>hõ@?-×>À:>
6?PÚ7Ï^9ÚC°=ÓÆ94Ú9ñPé>3wF<J6J6
ú>*¡>F?kÁå>
ì¢>4?vÓ·¼[9X\7½¹Î¾9KJ9þvq?WÈF<¸6¸6ªÁ,?ðß>¦}E?Æ>û>ÅÓ3?C·78Br>Ýo:¬Ì9%#?%EG<ãc 6ãc 6iB?5{É>³w?Iè?õ#>+±r?&·=9r|¼¾é@:)ý9&»B?
WH<°!6°!6CGV>Ï5>êÝ@?D¥>Iéh>²¦5?X{5="Þ<)ÏP?¹²>;>`á:4X?ÄH<|»!6|»!6ô?LWµ>!<?x>÷Ö6>©-?p½2¸V~¢99Ì½íS9ª/S9Ír?æfI<Hg"6Hg"6C6T?õ? ÅJ?$¬Õ>MÎ>^
9?#X-¸îÍ9T:½êÙ:-ô:¥åG?ºK<#6#6óu¬?~©â>{ÈÂ?¡Ç@«¨8?Y²?¿ª:K:¶ÈV?Ì|:%¼:¨ï}?4;M<á¾#6á¾#6Æ'.?¤ß>KZG?¸o.?Gë>O=?`¨´¦[9úDºk::¦ã98Q?z³M<®j$6®j$6Î ?ÍE?KA?ì?¾>6>øq8?·u9è½
^:ù_ï9Ñum?ktQ<z%6z%6ÄdI?!û>ÉPM?q5?ÀÖ>/=?z¾·ß9}9²@½$8®9¸Ù9Í>>|Q<GÂ%6GÂ%6Ô%>wG>Nê;?ÀpÓ=øì=Å4?'Ës8{
9çb>îh9\&39Þl&?¬Q<n&6n&6ú/>ßå?>±ZD?»v?\º>x0?ô)0=ÔÒ<~èU? Þa;¥E;9?R<à'6à'6ÌÉ?¾>.ùK?ìý²>{>{6?Á¶µ8(9nõ>²·94ë±9
©?)ªR<¬Å'6¬Å'6õ>fG>bôM?7>?>î7?eÛ7·=p9ÐÉi=ºnÏ8ý
D9«m>¿R<yq(6yq(6Ät?NT?yN?ÙÏw?¬?ÈÆk?¶9ÉÒÒ9ÒJ>> Í:t:Þ=?$S<E)6E)61¢?J>i}?U¬#?b~±>
l?0ÔÝ·#9sáÖ½çpR:Nqä9®Ók?>S<É)6É)6s"?q?Ò>(T??>)¦R>Î[9?a9s89ÎR?~#:P:O"?7`S<Þt*6Þt*6*£?*?l^j?+Ýa?	?XS?ÉT9¸V9û±>ñI=:ïü9??uvS<« +6« +6JÏ<áï<v}-?¾=Dkí<§¬?×24¸ä89´úù½6Ò³8(90ý,>¬µT<wÌ+6wÌ+6 c>}\¨=HBF?Ú«>Úq>=è5?¨b:=Hâ<9ÝR?dÎz<ê<4I?¬¼T<Cx,6Cx,6±ü<±­<ÛY:?H*=Ôoú<ð.?Û;Àn:Ö³¥?¯X¦9ºE9W?õWU<$-6$-67
?ý¦>ïH?©Á>5>Z`>?"»8S¤¦9I½>¡EF:Ææ9ò[?ªV<ÜÏ-6ÜÏ-6U?©>ZF?é>H¨?>Ñ1?0 Â¸¶Ð9xç?¾Ç9®r9_5?A\X<©{.6©{.6ñà|?ç6á>¹?.ó?ã>¹?9[°¨9eÄ>2L:Úñ:5??YÇX<u'/6u'/6íû?Tyò>:=?M¥¦?Û¼?=¿?ì:há:Z?*:«ü:mg?¸Y<BÓ/6BÓ/6¡:ã<*ª<æ+?º¨È<1
<!?¹¾J9ÿ¢¾cþ»:¸:?²Y<0606Ü$R>
>ë¹:?yvi>KË,>øð,?7î*=ïàÌ<ÆU?9NX;{;ýAO?Óß[<Û*16Û*16öF?®ö>N?Gj?ÿ`?w
@?ÁC9ãÑ9Mþo>W¸:yïO:Ú)c?¹\<§Ö16§Ö16Dò$?+Ù>(B?·m>¡)]>°5?­2Ö¸ì=³9yö¾Iãæ9Ä1»9sà?³\<t26t26«^Ê>}2>¾??U¤z>va1>¼Ý4?Y'¤¸M®9BÉ ¾¾µ9LÕ±9'à>ç_^<@.36@.36Qé>è>>B?Ñ·>¶cK>}¢3?Ñ×ó7R
9wÕR=¡÷9=%:á]¿>V^<
Ú36
Ú36áÖ?Eø>}R?Ã?#Þâ>²?K¸9{«:Lo³>rÖÆ9¢6Â97?ô_<Ù46Ù46
?,¼>å@?=ËÁ>iT>©8?Ðñ@8¿Ø,9"â>rü\9>éO9³?
_<¦156¦156øð>½T4>Vw8?«\>Ú:>í2?í©==å<S?[8_;©;¯WD?Q)_<rÝ56rÝ56)?ÆG>Ô¹]?³ÐÛ>t«>T?]c¹%Ú~9¾Î9r­9¹T?|_<>66>66ß!?Ù¯>ö§k?z@j?µ¯?h^?ß9A9ùÀ?ã
K:­:ÛÛJ?ì_<576576ÕB?õ×>=¤?£ Å?Ýí?Å:¢?®È;²b;²¼b?Éc<á<u£K?`<×à76×à76Ý4Ë?Ü¢$?Ãü?SEL?åìÕ>Srt?Hà9Ú:}9µ>QD­;næU;^O?±/`<¤86¤86Ûà>¾Æ>mR??Ì>
ø9?ój9êl9õ(Ö>rÊ9û9¾T=?Àib<p896p896ô>2}>Ýv?a{A?3æÔ>Ú¦h?	¢Æ8Ë³-9_>Ñ~K:Ìh,:/?=fc<=ä96=ä96,í>ü>FQ?O¹>Ò«Z>¹Ñ9?.¸Ì91\¾j·59G­µ9$>ø¶c<	:6	:6æ£>³Ññ=%­?Yì?] G?#í?hB::öé@?Ä_:ãÖ9Ó'?ÒÍd<Ö;;6Ö;;6ù&	?õ¥>v¨T?f_'?æ>wD:?óQ69æ¥9õ>jOê9F]s9Ìyv?öe<¢ç;6¢ç;6¾È<öI<»¥/?ÈvÀ<¢i<?ÍFÏ8mü59ÂÉ>;Ï:¸ü³ë8fåJ¾Nwf<o<6o<6;$?ÇÜ>À>?ß>¦gS>	©5?»§¸Öáb9«=¾«¼9m^Ï9Èè>Y
g<;?=6;?=6¯Þ=ß>È<XÐ2?êI;g;y?î¹ö9r¿¶ È·Wi®9ß½äåg<ë=6ë=6lÊ¾>>¥C8? º§>Jñ>DÄ'?ev=C#=UþI?94
;CË¿:fy<?¤h<Ô>6Ô>6C©õ>}é>£M?¸m´>.ä>(Í1? f8Jd9¸-t=É«:aJ:XmX?) i< B?6 B?6$ä*?öôÑ>^P?¤ô?8«>
NB?:yÑ8ÞÌv9*HY>ëÑñ95K9R?h=i<mî?6mî?68F»?OÖq?ã=F?Òªf??Ê
D?ô¯9Ê9ªÕÝ>Ó[R:9zë9,±d?ÿJi<9@69@6ìï*?úE¯>®ªy?4A?Jfã>°Y?:×§9À£9é¬
?fÃ9SÏÒ9ÿyí>]i<FA6FA6oôQ=l¡=Ui2?Ä¡=æx=/a&?`Þý9nÎ9µP?#9KC9¡©ì>uj<ÒñA6ÒñA6j<1>»¬ù=â¹5?+<<;Ì¹;}q3?|Ñ¸x.9¼¾p¡8z¼9ØO>Tj<B6B6òÙO?GÅá>s®k?:ò>1/>Î©O?7N9wÚ8N{q?Sï:y¶°9!??äôj<kIC6kIC6} ÿ>ë? >Ò.L?«{#?ÃÜ>:³=?m¥Ó8ptÐ9ªõ>j:@y9ÙE?k<8õC68õC6æYë>iK>?îÉ6?¼>¸ x?Üß<8¸<óÏX?é¶9ß¶9¼?k<¡D6¡D6²/?YÜ>sqL?2¸>ò>15?î!9ì§9Úp>lr=:då:?µVl<ÑLE6ÑLE6	d?í¸>A«a?b°^?÷ö?þE?(R9S9j>?Ó.:.¨9Çµ?Um<øE6øE6º5?®Ç>¡ä??]>Â9G>ÉK3?Rø·¬ '9/¾½5¶ð9à	;p<j¤F6j¤F6×?{ø>á.V?np?Ô2?Í
I?Ö§<» J<=T?JMÜ;Âp;0?j?¦
s<6PG66PG6î¢ý>ò¼>É!O?`>­;>Á<?a(9C9.ý·>fN9¬aû8ç?«t<üG6üG6Q "=pÀ<¿ÐX?³*n<úÑ'<¡§5?t2¹«8¿î¡¸Öf69¶Ëb¾4àt<Ï§H6Ï§H6°»<¤ã<\/?¾,7=ù=$%?-\7r9Ù=D¨8õ®9
>³nw<SI6SI6ú¿Ù<S<E¡6?|ö <²ûv<ØÖ&?Ño
9?zE9Z·>]¹Òª9ÝG¾ªÀw<hÿI6hÿI6A>¦Í>A`?A1J?g·ü>ÌÑL?ôã=EO·< TQ?~Éß;£Fq;¢qm?ÔWx<4«J64«J66f°?øZT?l§T?±i:?²Äñ>ÒbE?Û\3:ÉÁ:¤+?º%9L%¬9qu>y<WK6WK69?Øî>ñgF?vø>14³>¢~1?»Ê8ßRÁ9÷Þ«=$Ö9ìÃ±931?Éz<ÍL6ÍL6%Z]?Í¦¥>I
«?[À?øð	?sO?$êú9ä¾9Æ(?ëoí::f?óz<®L6®L6F÷ð>[Ã>D<K?!a?^±>½óA?`m=8,RÏ9¢çi=Ð{8¶p]9­>+ï{<fZM6fZM6X^X?Ôû>R8\?°ú>¤>enV?£ã8Üb9Fê>ª:vJ3:Ys?|<3N63N65Ñ]?°´â>Ïzz?Ê8?¢Ã>Õv?y9eU9Xz°>À®9eÉ9s¼¢>Õ|<ÿ±N6ÿ±N6q0t?,Æý>¿Tv?qÄ:?t$±>oô?\Ü7
¾9½2=ßé%9¿©9J8z>
}<Ì]O6Ì]O6¾Û=¾L=øV:?·T=û¦L=O/?¿Ô91¾9ô-?	9#L9ö
¸>VH}<	P6	P6a÷>I>å!U?ò£>åN>ÖuJ?Ä,Ú8)»V9
>7À91¯ä9>-×>]£}<eµP6eµP6tR=?,!î>K?>°aV>;?¸°ËF9hèH¾ð¥:%q:´4?³ô~<1aQ61aQ6Ï?Ã²>w+V?u7È>¬n>ÕæV?ßþF9­m9òUÖ>L×:M9q¹`?¢<ýR6ýR6Â6?táß>ìúP?²:?v=Ú>BZ?%¹(=ì×Ò<ÝÛL?Ú<<àý;E>?Y<Ê¸R6Ê¸R6ÞÕY?
)á>ú«w?²?ø¨R? íX?°Ä9¢ëÂ90»?üø>:×ú9¢æB?ã¯<dS6dS6G+?ÿ1°>ÃëR?NQZ? Ü?)bF?¶F8Æu9ÖÏ=Pò9%£9ôò=?Ï<cT6cT6¬ÿe?²
?íÃO?sß>ôå>ï@?6ÔJ·êr+8|m¾røÿ9Èbâ93º?0"</¼T6/¼T6¨Ö0?õ¡Ý>BL?0Á>K1M>¥7?ÌK9
[9¦ª>5¢
:U»9ß²=?³H<ügU6ügU6j¾D>Õý='lF?tcë>âw >áÂ;?ÞÐ¡<®I<)fM?Q5;«¦ú:-n9?Ø<ÈV6ÈV6àD^>2B">W/?·U>Ê+>6a?ôÿC;\jÿ:ÉrD?bæ;´Ö÷:¡!?Êu<¿V6¿V6Ì_?h°>ê5¢?]gÝ?*GN?Éb?
t»:£v:vB?Ãb:S-
:5ßq?«<akW6akW6ßç?yº>^0D?Ç>L>å1?Ø»9pGº9ð[>§BÃ9£Z«9Û?a<.X6.X6'Ä?7Ò¬>9@?ë[>Þw><6?#%?8øj9¤q=¿û9[ 90Dò>öÜ<úÂX6úÂX6Q[?QÃ>ù»?Îÿq?bû?*On?õ¥9ïc9d:?|#t:
!(:Þ9?X<ÇnY6ÇnY6ÑÕK?E¤§>¢?ºÒð>h>*?àgB69k·;P5!:aK:C?G<Z6Z65=®ã¼<l?7?0-Â;G\;_-?a­b¹ª.$9ð¸0¿_.¹µ$9<pø¾<`ÆZ6`ÆZ6W<?X
½>"
?9ÿ6?î!Ù>	ÁW?·ü8Ø9n]>çÁ:Þè5:ðO?Q!<,r[6,r[6Ç?ç±>Í@?»Ö¡>nq>ª+?ÍN9sþ9¸8?­:ún:ÌË?yI<ø\6ø\6 >f!>Ô<x?Æl?@1?s~a?ÜB=4Û<´+c?1Q:¸ïº9£8O?XE<ÅÉ\6ÅÉ\6}>á>Z?»ñ?ÇÀ¶>£I?-¹<b<»EQ?!¬¼9!§9Ë!?}<u]6u]6á	>^,°=RA?°2>SF>Ø*?	-=biÔ<P?G©;ê$t;¡¿1?(<^!^6^!^6L*ï<æ«<2?¦S'<D3û;*?Zº¸¤lí8´È¾9ÆV8Í#9Õ'>v<*Í^6*Í^6¦$?-à>ä»;?ä2³>Þ>dñ-?xJ9¡(ø8Óé?ü :^vN:øG?Ñ%<÷x_6÷x_6:Ý=  =(Ø0?ÉÃ;
°©;]?(ãF¹ñ¬9i=¿2¾¸8gP[9^¥W>0Ä<Ã$`6Ã$`6DUñ>o>bDG?'¢>¸õg>´c3?ælò¸öí8÷æ¿³:`z:n7?gÙ<Ð`6Ð`64Ü?ß¿>âYy?¬@v?y~?a4]?ÎPª9~z9 ù-?ãè9¸yþ9ºHê>Ñ¢<\|a6\|a6ë'Õ>kF>ODN?òe?_v?`6Q?T~=h­<x²\?v:bË9¶??þ\<)(b6)(b60i?(?â¹E?» >«Ëb>n5?=ï
¹Ùa9ù¾û68:dQÄ9§7p??÷<õÓb6õÓb6;ñu? ×ü>y?>	?Ø?c2r?jÈ9¿Q9yº>a,¨:/:e5u??þ<Âc6Âc6ù>óSQ>=?zÎC?p?P@?ÿBZ¸¡9
·½á+ï<ûú<%ß]?ü,<+d6+d6ïhÌ>VúF>~?:Â4?.²>ø?ë1;ÆÏ:yZ?£§97k9Ïh)?å<[×d6[×d6QÊ\>ý¸>2GC?Û³Z>Ô	>b>?ûN:(o.:sL?¤E;};{;?zÈ<'e6'e6.5?7í>ð³C?9åé>ôÆª>ÜN/?Ôvn7ßDô8êy=]4¼:§:©6?zÏ<ó.f6ó.f6·Ù?G?Ð?¸§?±¿ä>³»?øF:ÏÅ9¯?LÇ;rñ:ù9Y?ÆV<ÀÚf6ÀÚf6ÅX?#x?I«T?qÊ#?ÍÒ>üèF?C_?9lÇ9é6¾>)Ã&:H@Ê9zS?Cë<g6g6Á ù>¯O>qL?êl>Ô(>é3?l¸4?µ7ü²Ø¿ÐÎó9~è:ò><Y2h6Y2h6KT~?Ñ
?öe?¹2É>NÏ`>Êe?áDQ8¢ì9Æ=è±9Ö[9DÄ4?'<%Þh6%Þh6U?A·>wF?Ñ¸>)ø>´.?[7æp8a
=Ä®9Wä9©¯>¤Ý<òi6òi6Ï?J·Ã>tcM?¬>.<>.>?DR
8T9¸÷=ãÏ½9ìæ9älÒ>?<¾5j6¾5j6Â^6?@Ëî>ºC?Sä>`¡>-@5?
¡D¸a?9¾,ÃN9aKõ8HÉW?9<áj6áj6®òÇ>Vht>nQ?bZ?NC»>A«7?
8~;Z9#>ù¼9%¿9^ ü>¸x<Wk6Wk6F?~8Ç>Ò¬C?ÔH>¶pB>n3?n·¤õ9Í×½Ú9`¾9!?¯<$9l6$9l6tX¤>ýÓW>^ïB?I©¯>«{>ò®2?sF.¹
{9Döª¾Ç[7;ªËú:Ü);?yµ<ðäl6ðäl6!?¶Ó>²sC?Û»>­è>n®7?ÖV8%c!9¿)>K(p99¹Åâ>Sö<½m6½m6ß>Ëã>ÎM?¢F?).?ó³:?¶29_§9¨üû>î|Õ8dTõ9ÆÞ=®<<n6<n6»¹>s7g>¤M?´Ø>[h>!qE?4¶·7Fè8}ÐÈ½À9$Á9¼&r>6<Uèn6Uèn6Ç»>iöT>¹¹a?k¥¶>Î;p>¢B?ëñÛ8¿Þê8o»ï>ËA¿<a e<@9U?÷<"o6"o6<?Ù±ú>å%?á*m?S1ï> Õ}?}£8y09µ¸>N19§9Nô>5<î?p6î?p6Ó·=p,A=³(9?Ùr>Ïið=v&?ó8'¨99R7>ß¢x·l«É8MÏ½²<»ëp6»ëp6|6?¡Õ>ù3Z?æé>ð>ßH?G=9	¡9ðÞ>¼Ã<:¤:ÁÒ-?Ö2<q6q6Ä-`>ý>è;?î_>Hád>Pç.?[*=nõÔ<øÉL?!ùô92y9eW?t<TCr6TCr6èÛ>:Z>ÌL?×Ê>°U>äØ5?z7è·08\D¾ã6C:Pã:±<?< ïr6 ïr6à!5=<´=¨g-?õ³[;H*;ß%%?Aµ¸:^9mÍP¾w<e¸{â09&â%¾O<ís6ís6É×>ø>É	H?'¬S>:>«o6?>À9À
Y9'd>Ì(ö9Õdð9ä?/<¹Ft6¹Ft6¯y#?ï$É>ÜP?Õ!M?ËÏ	?
>?ñ¾è8TîL9_>ûÂü8×Ö¾9`)> <òt6òt6^?Ê>wÑA?ë>S>a2<?å¡¨¸ÍÓ9ø"¾¡,:IB:¯£ã>09<Ru6Ru6ÌÀ=
R=y7?Zö<ÝÌ;¤A?^¹nv9Ö±æ¾ÿ¤:>l:cY2?õ><Jv6Jv6°í<1¨<yv4?ÎQq=(ä4=qÂ*?i~9!·9êó±>:ëJ:XíD?Dl<ëõv6ëõv6«só>µ>|K?Þä>- >c6?B-.9øRf9òÁ>!:wþ9?æ<¸¡w6¸¡w6'_=Â}=úS5?ï=£³=MY*?U?9YÞ9óÞ¬>PÙÉ7Æ}9`½K=<<Mx6Mx6F»<$<B.?¤5;úv3;6?<cÒ7Ý¨9OQ=â¸]c9¾N¾îg<Pùx6Pùx6±W??Ô>?d.?õÀ>Àg?8Ñ8å*Ã9Ëi	>¬!C:ã9[?j<¥y6¥y6Ý¢n?N¹ê>,"? 8=?~¿>-ð|?ì;9$ã91¨>¬S¤:.S:x3G?·¥<éPz6éPz6w-?ZïÖ>qN?ÂÖí>k>Ó+@?29Þâº9t6>ñ9¾¤r9»?í<¶üz6¶üz6sG?kÛ>°Öh?A%?IÈ>S?©©C8XRl9ôÓ=ÉWG:Öþç9
ø[?B<¨{6¨{6Çr8?{ß>·­S?¥a
?N±>ôÌG?K§9#ã9;¼>pµÞ9BæÂ9C?	Ô <OT|6OT|69ÏÊ>Ìí>ØQ¢?pd@t?t?W¼§9÷ôÊ9ÞÓ> à:ýµb:è¢}?õµ¡<}6}6)=Õ|ë<ÌÍ7?yXÛ=¼¤=ð *?
.î9RÉº9ù7#?xó`9îÑ9¹> ö¡<è«}6è«}6Ú«
?Ì¸>Ê}D?À¤¨>/k>ò7?Ù¾9n9u>vA:3û9Åê
?Íü¡<´W~6´W~6hÁ[?Ê
í>°Qm?Þµ>³AX>üV?øHÆ8Î8½©2?Ëù:L[ô9l+?¢<66P?Ì.½>A?d[¯>H|>´ð1?»U¥¸¿g&9sZ~¾þ½9ÿ:Å£¸>í¢<M¯6M¯6nÄ>ÞÅj>81V?nñ?å¦7?ð¥H?³~9mÃ9»É¦>+«k:DOP:°Ï?ß(¢<-6-6¿>[Ð=÷×1?G¼=mÈ=s$?I¸#r9Í
¾^Õ;×;e-?Tb¢<s6s6öè=y®\=â/?c;\E;Zö.?pÐ¸!6Ò8×ý¾Ë5¸¸Á"9iß¾ê´¢<YÙ6YÙ6H=¬Dµ<éí6?=Z]=^Ü+?3ú´9J]³9ª&?úàÇ:s»:©n?¾£<?/6?/6ÝÔè>s>j>?¯òy>E7>Ò.?üÁ¸åd9£ùW¾8é:vÊ:ß?§Õ£<&6&6w=ºÈ<8,?á=ú<!?L¹èóh9à¿à¾ìÄ9¶ºê9F?.>kÛ£<Û6Û6¥l/?b®Ü>K?UÛ?âã¶>F*>?wl9¬@£9cv¹>®ß:u±:+W!?Ô«¥<ò06ò06ÅâL?=>õ>_ßU?Ú¢7?VJï>uD?Îá8vÀ9ºOa>g[F9Ê/¿9óÌ>Zü¥<Ø6Ø6/'e?âÁÿ>×^e?8Æ?ån >gp?j¥8Ês9ò!>þe:	ù9:þ>?¤Y¦<¿Ü6¿Ü6­'?D+²>!2B?ü>PB>l4?àp8q³9w	â=ù1?9F
±99>%¾¦<¥26¥26¬
Ë<¯<D?/Ff=¨%=<í1?^á8Ð£9ùI>8¶Ü_9òm2>ñ%§<66>ý?!ù*?oV?hO
?;3Ç>t5?-É9fî±9>ÍÄ>ö;±9ì:Ä%?â*§<qÞ6qÞ6¤?³>xR?Ý*¼>Ó|>>?Ú»þ7N®9ÇI;=CÉ9Ê9\Tþ>4§<X46X46ÔÔ?iZ?¡t?Mi-?Ðõ°>³Ýz?ß9e_y9:?ß9Ý9-?r>§<>6>6½qþ>é¬>XÛj?W0?ûÂ>U"i?Ê÷í·j9ÜK½/z±:w5:Ð_z?,Ô§<$à6$à6ÏF=,!Ò<Å/?7 =ÿK=Ó:'?¶9Ap9@>Æi:7:Ä
#?µ©<
66
66ÿÃí>>ÙÍ>?n$Q>2>k)?ýy·RQ9EÍ¼8y:ûO:+¢>i`©<ñ6ñ6DX?*,½>;¡@?+^>Nå >/¿0?^138Å¯9þ=ÎP9P½9(/>O©<×á6×á6UÁ(;Ú7;?«ø>¼@?ÿ>7>>Í5?7¼u9o-#={S:¼U©9,=`?lEª<½76½76UÁ(;To=©O=Ò0?¾%Ù='ª=yk#?|O¹«Ú$9Ó+!¿*I:ü[:§"?+fª<£6£6UÁ(;?õñ>Ë>ÌNC?<¯>Z¸>Z^)?/¸Êv-9äà½Hê8Dg9q©=_«<ã6ã6UÁ(;Àã?è£>\S?³M%?Ãqâ>á:?Ø:St : tO?L6\9¸q#9u,?â@«<p96p96UÁ(;ÛÂ>Ýdb>¡ò[?r?^Ù ?mL?¶Ð":$)
:g×?il;Ñ;4ßR?	¬<V6V6UÁ(;ç@?ósù>+÷E??ÏÇ>W8?P8pÇ9k=Å:*s9[?­<<å6<å6UÁ(;¢':?=Ñê>òJ?·F¡>SV>õ¢@?J[8Rõ8§e>o8ª*8
ç>´-®<";6";6UÁ(;ñô ?Q)?'O?+à<?ç|½>@,?^x9Jv9?	Ñ:Lq:¾Å]?}Ó®<	6	6UÁ(;D5i=Á¥'=T2?2ñ×=1£=§t)?tP9%9Â©>a²9æÒ^9%¥¡>`¯<ïæ6ïæ6UÁ(;J?Xº÷>PQ?PwÔ>z>ÿ;:?¼ï8Ü9
>å":|)	:~?þ¯<Õ<6Õ<6UÁ(;	?p´>¡IB?eÂ>ÛÃK>[3?õ{¹Kc9'x¾.¦9BÓr9É2/?L.°<»6»6UÁ(;q2þ<ê¬<X}<?QÃi<¤wÜ;¸?Ì{¸z¦F8?"¿¦'::)?ô¬°<¢è6¢è6UÁ(;÷D?a¥»>N>?(>P¼X>^à1?%U9{9¦
2?Üj9>Ëº92z5>8²<>6>6UÁ(;Ç·?£L®>uA?Õ°¸>fE>©4?m°Ô¸Ï»9?!¾r$·~^9e ½¼K²<n6n6UÁ(;î?õÕ>Y¤?Éý?Ì)p?Ýß?%»¡:ëUN:Ã¨H?hI;0:?£²<Tê6Tê6UÁ(;eºÍ>=¡r>Y?ÌY?ùìÇ>Þ{I?,Ô·¹¢¾9mº½e3<xÁ;`m?ix³<:@6:@6UÁ(;¨ëE?W±ú>PJ?[¶>>}>"$8?Dßm¸@p9Vý½xL3:j
:àÎ%?Ç³<!6!6UÁ(;«JÔ>É<>Ä
??î>G¢>Øe<?U{À¸FE9rÇy¾HKÅ8­9.E>´<ì6ì6UÁ(;>m8=ðõ=0ê.?E;!N;÷E$?Éeï¸_p9vö~¾Wjb:ï¢A:þª?ÚPµ<íA6íA6UÁ(;ÔZ?ûÓ?W?áL/?k}¾>.k?á#9	9Ye>ºSÐ9À9go
?
sµ<Ó6Ó6UÁ(;â³÷>÷ÿ>+ùQ?uµ>ªVE>O6?/jÆ·åx9¹{%½Z¦:Ìo:LÄ1?Àìµ<ºí6ºí6UÁ(;ÏX?Äá?D!d?Ö ?ù«³>bÜd?<.98ÄÀ9ÞÉD>3:Z:¸Ý>\¶< C6 C6UÁ(;WÃë>XÛ>ÔA?"¥>6j>5?EÆ·¸v9PN½¡9|Dí9M®>®=·<66UÁ(;ô¸Ñ>e¢]>º=r?U?c?ïÿ{?r>=»nÝ<-\?H;5;úz?Àp·<lï6lï6UÁ(;Ñ=ÌÀ<ú:?¬zÖ=dó=Ý¢+?Lº·9!_ý98¢¹>Àÿ8Ñ39ÈH¶>Í°·<SE6SE6UÁ(;m?å{?Û?úî/?t»>p?e9ù|9ã¢?mT:d
:ª
?¿p¸<9696UÁ(;-Æ=ü@=Á%,?§ºî;_ù;±x]?Çd0¹ñÍ7zD[ÀäÒ8bý½8ã?L#¹<ñ6ñ6UÁ(;dó>³?>(cG?ôì*?¬é>A;?þ~7árQ9/(=sêð9´Ùâ9·ï?«º¹<G6G6UÁ(;0hA?óí>	cP?y%?Ðå>¾T8?Qæ8³fI9f.8>MÖ9~93W?µÐ¹<ë6ë6UÁ(;Ä
?;è>Úc?Wq?f
?d^?WA;Ò];-3?Ümë;N;íÝ?à¹<Òò6Òò6UÁ(;j2?Öá>ÓJ?Ý¶>op}>*o8?Î79h·9ìÉ·>¹ú§:(H:fØV?fº<¸H6¸H6UÁ(;fý=t¾µ=7w2?gb>õ=(#%?¹	(:ÎÒ&:î?ÓÖ#;£^;
^#?û°º<66UÁ(;«e?PJ¿>k N?Å>¦Í> x<?P~b7*_b9=à´9XOô9³K>}Ðº<ô6ô6UÁ(;11E?P|°>?ÏbÍ?£G?R¯?a­I9Kì8zÄZ?ñ²z:<L:'Gv?úº<kJ6kJ6UÁ(;µD?2ÿ>tD?^Ã>(w>#\J?ú¸|9953½öì9£ñ9#û>Õt»<Q 6Q 6UÁ(;"o? ­>¸-e?!?ö3Ì>J?9Ã9y8>Jé):::û
$?ô»<7ö67ö6UÁ(;Ï­÷>>;Q??SÌ >{êO?¿.#=¸Æ<ZR?­;÷|8;±$J?§»<L6L6UÁ(;¢(?ÆÈ>a7W?Ê´ä>4æ>KïE? e8« q9Hó=@¬:Ýf:O??­É¼<¢6¢6UÁ(;Eë,?¼7é>Ï=?Ýµ±>Úo|>ÿ74?
8Øç¬9/QÒ=PS8]Ñ9)Aº=¨8¿<ê÷6ê÷6UÁ(;©f<=	=a/?¾ðx;{<;¥z)?koÊ¸q9ÒB¾æO¸à	9ÌÂ½ç¿<ÐM6ÐM6UÁ(;¸[&?Ô´¾>ÐP_?³y!@do¿?ïW?:$ÃY:ò;?3à:ún09zÂÐ?tÀ<¶£6¶£6UÁ(;£>:=¯Ý=?þ8?·ãÃ<<ÒM)?!­Â¸_*ñ8±¦Î¾°fÓ:`]¬:%ý?ÍDÀ<ù6ù6UÁ(;;.>.mæ=ÍA?MÇ>Ùl>÷<?òO=kø<³V?"Ñ¥9T990Ãd?ïÀ<O6O6UÁ(;iW>¥
>lÃi?ôt?Ë?3l?Î0=Ñ²Ì<Ì\?dì:¤&:K?¾£À<i¥6i¥6UÁ(;æD?óæð>¦=Q?Ù+?H¼>±ÒJ?¨.ï7ÑÒJ9ò=Bå:~¨D:ï@?Â<Oû6Oû6UÁ(;ñ>>O¸O?ñM5?ÚÞë>÷ÆD?â¤9>9ßìl>¯kU:ß:×1?T Â<5Q65Q6UÁ(;ÍG?ç>_^]?]â}?È:!?óI?Ã¾9IÎq9ù`?þq:¾PM:;S??ÆÂ<§6§6UÁ(;üÑ>%>ÕN?nf?·ç"?­Å4?*·Ì8Ü¯n9~[>TË:¥:­?ÏÃ<ý6ý6UÁ(;(U¹<ò<71?AhU;;cÚ1?Qøk¸O·M9Ó¾8Wæ8mò8§ó>JÃ<èR6èR6UÁ(;×^?Ic§>ïqJ?ù>¹Ä<>;?:¶ã9«¼I;ªû»:ÀP??Ã<Î¨6Î¨6UÁ(;;ñ">©È=P?ìøî>d¥£>ë:?Âø:Mû¤:Vÿ@?lÁ*:j¹Ø9\³I?·PÃ<µþ6µþ6UÁ(;U?S·>ÍX]?Ò´?@$»>%CR?9³;9Wc±>)-:ÁÇÓ9ÁQ?.¦Ã<T6T6UÁ(;ie©>*²I>þW?°Dì>Xõ>*C?6&¥<BýO<gEK?!;Ôf;e?:ØÃ<ª6ª6UÁ(;ÕÇ?¥Hµ>:ÝM?¦G>A¡L>$¿0?âÐ´8àÖw9Å:>Âõ9+v59ÛZ­?0Ä<g6g6UÁ(;2
?º­>ÎZK?¦>Làe>Sù8?F¿I7ÎQ9+ö<£Iæ8Û'9¸[>pGÄ<NV6NV6UÁ(;'×+?´YÞ>ØE?}Ê<?xñ>é|H?¾«Ì7Hoi9§t`=µÅL;ïý:<pN?Ä<4¬64¬6UÁ(;!?Wnº>U?Ãð>dy>ÃJ?RÒ<9qÙ9¬¤^>:9>§9BÇ>ìÆÄ<66UÁ(;Ö®=w=!ì4?:õp=(6=DQ)?ç99{ò>öl`9_/9RÍ#?Ê»Å<X6X6UÁ(;BÂù>¸ >³G?Q6Ø>,>7?¾r7Ïß9Æ<ôÀ9ä
9Ð$?ÍÆ<æ­6æ­6UÁ(;ÚG?ýñ>slS?*>dD>èE?ÐP²¸Öå8?BÇ¾6Q9fª9D'>ÆÇ<Í6Í6UÁ(; H?T??72s?`?OÖj?Ôwi:QÞ:á|C?ÊZ¡9©j9È0?äeÇ<³Y6³Y6UÁ(;~?_Ü ?=J?f^£?ghU?\ùC?Ì[9{ö9T>(*:*N:ó?ÀÇ<¯6¯6UÁ(;+R>5Ú=w?ê[?v)÷>Uèb?D×¶=Í^a=Â°O?çÝØ:":Y?aÈ<66UÁ(;ùòk>">È9?$²>Ex>¿;&?ÀÔ:zÆ7:B¥Þ>WÓ:Rl:â)?È<f[6f[6UÁ(;I²Ò>>&lC?äJ>AXJ>Y:?øõ¸.-§8ÝJ¾Þ6:Íÿ×9,¼X?+É<L±6L±6UÁ(;¡Á>oz>Ä(F?aq>ÿ:>K¯6?"ªn8rÛ<9êÁ!>ÈZ:O:]X?­É<2626UÁ(;%?ºr?Pë?Ç?'¡>JÄv?2Å¹8·Ð¡9óò>[æ1:	:~?
ÔÊ<]6]6UÁ(;tµ?µÀü>w?B3I?KÁ>x
?¾7®9|9¤Ò?éÑ:v¼:¬?ÝÊ<ÿ²6ÿ²6UÁ(;¬Ë<l<Òë)?@*;ºë:ZP?ß2¸4¯N9£Ý½¼òÔ¸b9ª¤p¾DtË<å6å6UÁ(;;/??Eà>0H?	Ù?lÔÁ>Â @?«¿9Ð¡¥9£¸N>Â88t~9ä[æ=káË<Ë^6Ë^6UÁ(;ó|×<[É<8µ-?¨n;ÖZ;$ç$?Õ¹zP.9¼¾Ì}Y¶ç@9EUÂ»Ì<±´6±´6UÁ(;[l¡?ÔÊ?µ1?®Ù?ûS\?6|?
È<ýy<±M?Ks:µ$:bÛ<?Ì<
6
6UÁ(;WÆ>Öóq>ÛQ?Lá.?è>¾á@?|@8èùl9«õÏ=«:Þ9¿?AÍ<~`6~`6UÁ(;"C?Ç'µ>'@?Bî¹>MR>üÞ/?>¸bCU8%Ìä¾È·9¹ÖÈ9oèé>ºÍ<d¶6d¶6UÁ(;G}>³þ>æS?	ïj?U,?hS?3·<ÊÖP<û`?éù:7:
h?p÷Í<J6J6UÁ(;P?hé+?X³d?­ëk?âOá>Ø?tFü9Ó9?Z«:p#:.T?ÇÎ<0b60b6UÁ(;+U>¯>6(D?·Ï?kOÀ>!mG?òg=+¤	=lâV?4@6::¯e?ÛÎ<¸6¸6UÁ(;¡k?i:1?@P?Îð> Ï>½K?`NU·M*9>R ½¨c²9éâ¯9LÒ?hÏ<ý
 6ý
 6UÁ(;$t1?àä>|F?Ç)ª>;½N>xµR?ú¸×8h9Lom>ÁæL9=Dv9úÿÔ>~Ï<ãc 6ãc 6UÁ(;jA?âu÷>wªG?ìÇÞ>D>Já7?Æ¤8ßÌ49¢Ni>kÌ:àt:<?W¶Ï<É¹ 6É¹ 6UÁ(;ß³ë<·«<ãk0?Ú°Ê;ò¤; D??Å4T¹G²9&\¾ð³¹IN9u¾¾yÐ<°¡6°¡6UÁ(;<?×>ÀÞ_?=ên?©2?^øL?ÁÒ9ù&y9

?.³:9?«?»íÐ<e¡6e¡6UÁ(;Êù>7 >(G?) ¶>=z>7Q:?n³¶Æ=9+r¼u!4:|¡: ?t"Ñ<|»¡6|»¡6UÁ(;c§ÿ=ËÍ=\é[?n(->s±Ø=WL?¹e~:×Ö&:Ó,C?J;:c?³TÑ<b¢6b¢6UÁ(;ÜÄÅ>Õ>lúB?Å©>¤.z>w-?>Ô8Ä^9àµ>o$¥;ÞÝO;éaK?Ò<Hg¢6Hg¢6UÁ(;!6?Ô>ßá[?ÊN1?Ìå>$F?æï8°É9Ýä=ö):¼¯
:àüì>áÓ</½¢6/½¢6UÁ(;Vw?-_?ÖF?]J?zÈÎ>ïX6? Á*8¤hq9=µ=Ë9G9´)·>Ô<£6£6UÁ(;©þ#?´%Ä>R	V?Ów3?K«Û>o&Q?«9Zs¬9T~À>?Óú9Ñ9?`Ô<ûh£6ûh£6UÁ(;n®À?ÏK)?P®?àÕb?RÏÎ>õd?±gm9:ü8m&q?ð5:6þÛ9R·S?óyÔ<á¾£6á¾£6UÁ(;D{=I3=w{3?Ô={l=S!?eZT9M ¶9ÎÕ>¼ß¤9Èl92A2?ÛóÕ<È¤6È¤6UÁ(;[à?i²>ÖáO?AÀ>½8>sù<?6z?9¿n9è»>Ùø:iâ$:·s?¼;Ö<®j¤6®j¤6UÁ(;*êä>
¤>!;?
Z:>=Å
>hã+?HA6­¨&9q×;|:©­À9 .0?%Ö<À¤6À¤6UÁ(;TèÇ<å»<Ò/?}L¥=êXw=Í+?×¢¸-Ç9	z*½ü8]eî8´Q?<§Ö<z¥6z¥6UÁ(;«Þ¹<(¦<ú.?µÏ<ETª<%?/´[y9A¢¹x9q}9_ÿ>Ü¼Ö<al¥6al¥6UÁ(;2,y>ÿ">;>D?ÀsÒ>\à>ì2?A@/=TMÑ<	ZV?N	=°®<iáI?»öÖ<GÂ¥6GÂ¥6UÁ(;¸¼å>Ê>×L?R¾>i2f>
RS?â»8¸-9	>/R5:ê9NF?r×<-¦6-¦6UÁ(;.®à>Ã°>;?*Ó>Ú[b>N/?²={8N¬¶9Á°=»¼90µ½93iþ>¨ß×<n¦6n¦6UÁ(;¸³<?nã>ìJT?~ZØ>½Ä>x*R?í¥7?¤9>=Ý9È±9À¹>1Ù<úÃ¦6úÃ¦6UÁ(;u#?ãÙ>à??ÌR\>ç!>+.?@½¨8ò·9AÖê=q§9)¾9|á>Ù<à§6à§6UÁ(;µr?ÁÔ?éS?.è?(8?uA?Ò<8û99þõ=Ì:­&:	"?èÙ<Æo§6Æo§6UÁ(;-xL>u	>!f>?(W>Z>ì)7?.¸M=2¢õ<ÁfV?w?«7B.9B=¸Ú<¬Å§6¬Å§6UÁ(;?¬¸>UJ?K=>é[X>»6?°°º¸7(9¾Sr&:¢{:¯Ï
?Ú<¨6¨6UÁ(;¿=ÃÏ=83?MÐ;¢³¥;´Á ?õõ8%i9Èw>¬ ­89Î">Û<yq¨6yq¨6UÁ(;O1?ÓµÞ>Ñ!L?5k¯>O·c>5E?pA·äM9RB½vV59ÉÃ:9¤ø>SêÛ<_Ç¨6_Ç¨6UÁ(;Àß<ëÝ<­3?e5<w<3? ÈØ¸6¤É8d	¿Xó:¬ái:y	#?ÕûÛ<E©6E©6UÁ(;ûha=!=%3?Êõ;ÇÉ®;+ÿ3?Ì¹?9à¿ú¼6hf9¥<)Ü<+s©6+s©6UÁ(;¿Ú>>­>ÌR?V`»>O¦>7?¡¸ò±;8Î¾[¿`¢Ñ9Ý¼9¼?URÜ<É©6É©6UÁ(;¢|c?Vk?I?µÖ
?ÓÅ>Ý7?ö[8ùû9æR>ëùë9Ùm:MwÇ>æÔÜ<øª6øª6UÁ(;ki?Mï>¹$z?° ?-¦>xW`?9æÉo95$§>@3;"êî:£@?pHÝ<Þtª6Þtª6UÁ(;G«>¸¤>_Å?nö?XSÀ> O?¤=P'=b\?xhB;§^°:_?¬Þ<ÄÊª6ÄÊª6UÁ(;&#?ã÷?ñy? ?Cd?ûD^?þ9Hyp9_Æ?Frô:´*»:','?`Þ<« «6« «6UÁ(;÷#Ù>Ùqy>ÊØ^?vüa?ê¤
?í¢P?G[´¸í9þ±¾ìµ;y;;Êsx?§Þ<v«6v«6UÁ(;äg?~?R²\?1?ãj?ûév?ÅSh:+Q:ë
?\÷á:÷:K¤Q?'Þ<wÌ«6wÌ«6UÁ(;*¢7?æ>ÃçK?³Ú >X©b>Å¬5?f«8éÎ8&Ô>À9³çÂ9ÊY/>¡¢Þ<]"¬6]"¬6UÁ(;<b6?KKÚ>ãU?ò¿ò>¦ç >A?ª+9¿9iê>DË:©s«:LÀ?dôÞ<Cx¬6Cx¬6UÁ(;á$?"Å>,GD?GqÀ>ÛY{>~D?
	2¸08G9,Çä½¾F&;Ì`À:D]?ªâ<*Î¬6*Î¬6UÁ(;ä¸°=ï=-¥*?à>¹ù=OÕ?DI09ä9Ü«>¢iâ:¾â:Ä¦B?¯ã<$­6$­6UÁ(;ôü[?ë>o?Ì»?Ga?ú&U?a29Dù9|¥>]9ß¿9Ï>n5ã<öy­6öy­6UÁ(;&ï?
~>	?Zb?­@e>ZÃ?zÏM¹¬¼8&/»¿é9j¤9þ%6?8ã<ÜÏ­6ÜÏ­6UÁ(;#'?L4Í>Ý¤?r>?ÞÏå>LP?¡oË9ÄÈ9Ù³?ÀVP:Çî9¤]_?+Hã<Ã%®6Ã%®6UÁ(;°Ë´?ÙÝ ?|Û?éê;?ö¨>ì?ÄðX9Ów9'Èà>S|:ô:&ð?zã<©{®6©{®6UÁ(;??H?NÄü>Uù>ï~q?Åàß·À}r7Yl¿)ª:$:\?®ã<Ñ®6Ñ®6UÁ(;æÊs>Ü6>ùS?HÛ>õ>;?0.=A×<c¤O?¸;åã/;Ð\?Pµä<u'¯6u'¯6UÁ(;Ñ,>ÍN@>iC=?ÏªO?Q?.?é/=­|ä<*E?S5;).A;m@?µ×ä<\}¯6\}¯6UÁ(;<6->¼µî=Â9?${>â!U>é½.?N-=°üÑ<¼GS?Fp¹:Y:w3?Ææ<BÓ¯6BÓ¯6UÁ(;h¢=w
¾<Æö/?=¡­å<ÿ!?¡ ¹ò29Ç¾dvR:<:æÙ?	ç<()°6()°6UÁ(;ö<%¯<I4?ì;@L;÷i??»gû¸)-9å¹¾E^8éz
9I>lç<°6°6UÁ(;­N?Òï>ÃÓ\?Ð"?4/Ì>¥7K?Ï<99~9¾i?¯õ:sr:`µ?ü£ç<ôÔ°6ôÔ°6UÁ(;'À->3éè=ù>?>ÂÞ=F¬5?ÿ:Âµ3:?T?­]:\Ma:MÏ?n³ç<Û*±6Û*±6UÁ(;º=¡¾<E3?#Ë'<L^< ½?§ë\¹|®{9
¶à¾Ná¬9hÂ­9\´þ>*sè<Á±6Á±6UÁ(;É6d??À??OÃÇ>ïÌ>Î_/?<Ç:¸9ó8YRD¾#ò9>½9$É¯>ùê<§Ö±6§Ö±6UÁ(;XÞ¾>	>á;?!c>Ý|(>s,?Àý8/9Ú%i>uÖ9Cû9lÐ >B[ê<,²6,²6UÁ(;>ýE?ý÷>*M?­?]g(?{hF?3 n9:!Â9«V>?NF;uä:ë^?Öê<t²6t²6UÁ(;[ª>Ü?>ËEd?÷kL?æa?^º;?$g=A2=ìw\?[Ö;B{;\fZ?êÙê<ZØ²6ZØ²6UÁ(;$3A?h­>âð?t7ù>¤m{>¿}?Ã09ø<9yî>Ñ:o°":!e?ÔÝê<@.³6@.³6UÁ(;8a?ë?íF?|Õµ>N>ÚS6?±t8æ79TP*>Ì;F8~;&9 ¤>ENë<&³6&³6UÁ(;D??DÖ@?V¿>øñ}>ïâ@?Áó·8µÍµ9D>F©À:àìY:jRb?Jì<
Ú³6
Ú³6UÁ(;ªÎ£?3?Ð&j?X¬? >´`?ë¡93Ô9JÕÂ>t=³9 ¯9
¢?6í<ó/´6ó/´6UÁ(;h°S?@K?HK?çæ>Ò!>_<?Î_92d95³·>:¬u::ó?¿í<Ù´6Ù´6UÁ(;3>[
>Ws??!?N?²ô=7=BÇU?{M;C«ö:ØT?­Òí<¿Û´6¿Û´6UÁ(;t?½ýµ>`ÊI?í.â>>g5?íq^9ªMj9'ó>½`:Ö:ý>?éî<¦1µ6¦1µ6UÁ(;h?S?½·?IM?¨ß>w>©;?ügz¸B9ÛØT¾P8ý[9+>Õ î<µ6µ6UÁ(;J=â<ÔÔ¨<*+?òC;Øt:;¨?´'±¸ø>9t{m¾¦ÒÕ¸^9%É¾§î<rÝµ6rÝµ6UÁ(;C?Ñ?'{?³?§æ>õ?á)¼9\©9r? Å:'d2:Æº?F°î<X3¶6X3¶6UÁ(;"?cÀ>ÊX?¬Ï?}6¼>}÷D?'à8]°9ÝïÍ=Á9Ú9Ë©Ý>qûî<>¶6>¶6UÁ(;è.?ï»>ÕX?¥ü	?tÏ¶>(;A?ÛBë8K?y9¢q>êóX:Vê9FYm?]ï<%ß¶6%ß¶6UÁ(;>¶=,å=ÿ1?¥¦ý<QuÈ<+÷!?B¹Ê±]9à¾ÈZ¹ÚA°9±¾9$ï<5·65·6UÁ(;©'?Í°²>ü A?+É>xÑ>Ê³4?l+Ô9VÏ´9J3?s¤93ï9¶Q¯>fï<ñ·6ñ·6UÁ(;í¬?Æ_ò>¿¥¶?	?ío> W£?h%9¶;9E>¬:8Ä:º?µªï<×à·6×à·6UÁ(;ìú>a7>ªN?6ë>J>¹E=?089HÝ9±|4>:Ê9¯Û:?Sð<¾6¸6¾6¸6UÁ(;%ñ>Ög>ÓD?bW?=£ò>Êïb?Ê=Æ=ÑX?gÒ;æù:I[?Qñ<¤¸6¤¸6UÁ(;$È?y!?k5N?×$Û>¾ÿ>ÉðF?Ëy9¤sÏ9»>ÿ´:o9 :=?Æò<â¸6â¸6UÁ(;£?¨>:VH?Ü;b>1ö>a¬9?¶¸Tb9VB%¾êk9þ9?Ù>ýò<p8¹6p8¹6UÁ(;\?ÐâÜ>;ì¢?CàI?Ø>í©?
9p<z9Þ>ß;zp;+Þm?3¡ò<W¹6W¹6UÁ(;9¾>Pw>®´D?Ì>WóE>È5?à5D¸@99X¾ÆÊ:7Ê91?þúò<=ä¹6=ä¹6UÁ(;M~>XP7>Ï¡7?¤ì> ú@>ð+?>o-=Z²Ö<ÃÌN?´±Ò9e£à9òð>ù×ó<#:º6#:º6UÁ(;Ðá-?¹æ>wA?É4Ö>´>¼4?icµ8sw9q>#Ø:¨i:\#T?6àó<	º6	º6UÁ(;i-? Í>({W?µê?A­>K_Y?ÆB9ÕIp9êÏ>.©9!Ê9jÖ>@ýó<ïåº6ïåº6UÁ(;5V??üJ?ýF?iÐ>s?­ 9¤Wv9¨ù&?D©Æ9þ)9ðÞD?±fô<Ö;»6Ö;»6UÁ(;tc7?bpì>F?î´>õÍ>5p3??rÜ8*õµ9A>:.:*:µ?õ<¼»6¼»6UÁ(;Ñô=1U=54?Ü;ñ;»ÄÀ;r. ?EE¸!ù9/Ö¾2ó :?:¤ ?ü9ö<¢ç»6¢ç»6UÁ(;y
{?,) ?ó£H?y§?7Ë>ú´3?\È^7w=9VÄ<!':¿;ñ9\1?tðö<=¼6=¼6UÁ(;Ë½<Cª<fñ-?C°:V¿:ùì>eb¸h9ü²ù½yÇ&¹&mW9É0Æ¾õ÷<o¼6o¼6UÁ(;ÕI?D ?fÂA?(K?WÐ>6B?o8Ë¯9ÔMÐ=zÇm:©cõ9x?ø<Ué¼6Ué¼6UÁ(;^Ê==`ô7?5-M>Í>k'.?èøX:Ø:Dò/?ªVr:D:9Ò?¿$ù<;?½6;?½6UÁ(;âõÉ=Ø=4?6?m-Ã=I7=Ré0?!&Î9m:z½>p_:#ôÚ9xn?Óù<!½6!½6UÁ(;÷µ=Jæ<4.?ûÐ;n;ÄØ-?±4¹hßk9.nÃ¾ià9ÑE9MÊ>/ú<ë½6ë½6UÁ(;¿F^?{C?×J?UÄ>ô>.4;?8G>9gB>:á¸9û\?ßÈú<î@¾6î@¾6UÁ(;@ã¯<Ï
<Ô*?r&Q;Äp*;?V,_80²9¾=>ºÅì¸om/9Â¬¾T¶û<Ô¾6Ô¾6UÁ(;¬Ø?P§L?·u?`?®u?ò?^
L;$;*?1¶:îé9M_?6¹û<ºì¾6ºì¾6UÁ(;DØ>ô~>»\Ï?[é>±àW>û\?ÎàD=ïÄí<=ùS?	Då:uz¡:Ä»5?Õü< B¿6 B¿6UÁ(;ô{Ê>´V>º(r?á.?·`Í>óûY?YÔ¡9ì{9Ù½?ÇNd9²(9[-?÷©ü<¿6¿6UÁ(;ß¥?XÚó>íZ?$|ð>ßÔb>]´?ôÉË¸4m:9Áë¾Åø9îîê9j?´ý<mî¿6mî¿6UÁ(;±dV?2
? F?#ßÑ>Æx>dÅG?¯9ÏgØ9´>Ö7":úà9O8?&-ý<SDÀ6SDÀ6UÁ(;QÙ$?¥D²>¼ºl?ªo}>V>êM?)P8$ÝR91ü=IUy9Pÿ9S÷ã>¤"þ<9À69À6UÁ(;i«*?TÄ>W^?J@Ç>>Hx>ßqM?ò?·~8F¶½9@[9?.?¿-ÿ< ðÀ6 ðÀ6UÁ(;î"?ÓÑ>#F?!ú¿>g\>B8?¾y8±Xf9k*>g9<À£9Ê²ì>æ¥=FÁ6FÁ6UÁ(;kb=_%=/?A<;}Eb;å
"?þmÓ¸Ps)8Üµ¿±{_8<
P9n	>Ë3=ìÁ6ìÁ6UÁ(;x¥?o+?Âv?Öt??±«g?ä}Ý9&¤Ï9Ä??	%:´D:Ù°$?@=ÒñÁ6ÒñÁ6UÁ(;>A?o"Ô>3i?K?Wè¯>3Ý`?ÂtÊ82ÊR9üàu>ø9½Ä9'¡@>	=¹GÂ6¹GÂ6UÁ(;ÄM?xw?9M?é©×>h>¥??Í¢¨¶ÄSo9Nb4¼C:bq¦9È7[?*Ä=Â6Â6UÁ(;Èi7?;¤Î>.9c?s{}??\¯Y?\ó;¬;ß¶T?àÏ:Ð¾s:QlY?è=óÂ6óÂ6UÁ(;øåJ?wÄ>´l?wÍ
?bô¥>J¾Z?Özr9±àk9*?§fí9>|9­j?Ê
=kIÃ6kIÃ6UÁ(;,?=`?u?M?Z>P?¬&9	¡9ÛÚ >ÓCR:¥+:z 8?(=RÃ6RÃ6UÁ(;³µ;?5â>6nT?uÔ?8gÐ>ÒC?B9¢9÷ËÙ>D9Ñ¬9þ0>y,=8õÃ68õÃ6UÁ(;¼ï?}I¬>Ï0i?î;?§²º><N?ÔÑ8SËv9ß´#>FÄÅ9b=©9Y?d=KÄ6KÄ6UÁ(;m=¢Ü<Ü+?ót;âÖ;Ë-?h@´¹mQ©8õCÀn¹Ów9KLW¿y=¡Ä6¡Ä6UÁ(;ÍT->Å¬É=~\?³V??¼þ> I@?ò´=yÙ.=¼ËV?F;ö&;ëk?iª=êöÄ6êöÄ6UÁ(;X:&?¨yØ>D?R>Ú`>B@4?~ a¹ a¦9-2­¾¡èÂ9D¦c9.[?Ü=ÑLÅ6ÑLÅ6UÁ(;ì>Ü">yD??iÏÜ>þ¶/?ò8ÿÓB9g]>O:&e:bç>¨û=·¢Å6·¢Å6UÁ(;ÿa?$w©>ÊK?òV>Wº>_Á7?Ô½æ8\q9ì¼t>ÊÏ9èv9HW?;þ=øÅ6øÅ6UÁ(;ùIÙ<¡<xÛ.?ÿ<[ze<¢)?MV7\¬ç8?~=#¹b\9»û¾ÇA=NÆ6NÆ6UÁ(;í½=üÃ<C,?!É3;¼Ä3;!?l7¹ZL9íP¿Ö°'¸)9=!ý½Q=j¤Æ6j¤Æ6UÁ(;íÞZ?É?qþF?|?·>Éf5?°·193j¼Ú9: ³:\?ý=PúÆ6PúÆ6UÁ(;{?8ôû>Yy?Ç2?¤¢>Iü?µ9F§9ÆË>Ø¸:}V>:x?Û=6PÇ66PÇ6UÁ(;j?{?N?êt?:Ñ>RP?¦÷09\À9Jk>M¡:@O:Îf?A
=¦Ç6¦Ç6UÁ(;¶!J=´=@3?B¨=ÉÕ=bø&?º4:ñ©9Ü,I?î9e:k¼1:ë%?ZY=üÇ6üÇ6UÁ(;N3(?ÀBÑ>ÈÄM?àI?Æ?l¾C?Ñª9C9J_?pÈC9Z59/
?È=éQÈ6éQÈ6UÁ(;Áã?ö?ù0Ä?ª´Æ?Ó8#?Ó?ÂC,:?¢Á9¿c?K®9ðz9Ù1?uî=Ï§È6Ï§È6UÁ(;@f?+?eËB?ü>
¹>Í¦.?	Ã­8è±P9&U>´çU:?:©{M?#ÿ=µýÈ6µýÈ6UÁ(;zp[?÷Ì?úA?òÕ>5Ê>!2?GRî7À99:¤=KÆ9tY9à÷-?==SÉ6SÉ6UÁ(;ì-+?×Þ>UE?øÙÌ>÷ >Xk0?Ð/25¸9Ä²;,: r	:ñ?T\=©É6©É6UÁ(;ÈìI=:>
=þ6?¦=ñÝe=Iw9?F9]¥9ÖÅ>ö¹':Ú+Æ9Ã«X?[ä=hÿÉ6hÿÉ6UÁ(;¬-?ê¸>Êp?1Ò2?ËÜÜ>'EO?¼ur9ò9ø0>ÀúP:zï9õ`_?Yü=NUÊ6NUÊ6UÁ(;)¹=Í»=ðÙ/?/ñ£;fð;ú?¥Ë¸½è9{¨B¾e©87¹9½ô=3þ=4«Ê64«Ê6UÁ(; ÿ"=,ä<A6?ª8=Iê	=ª@+?GË8I§¡9Må=å'µ9Q
:»¤>ØR=Ë6Ë6UÁ(;ÃáO?uÔ?æC?qùþ>Bæ¨>N;A?^#G9ö¤v9±Î>Æ:°9è"÷9Õ¶>b=WË6WË6UÁ(;9?æ»¹>&D?ÃÍ>cåc>¹3?µÔ8T'9Þð2>³°:ñ!:¤ëÔ>£=ç¬Ë6ç¬Ë6UÁ(;SÂ?±!?.ú?m_r?J8á>¡¿?§-ª9@DÞ9Ä>V=r:õ:ÌVZ?Ù=ÍÌ6ÍÌ6UÁ(;Í»ÿ>¡>3J?(iÍ>h>°:2?¶²8zëU9`h>¨-:5ÑÛ9Ä=J?Zù=´XÌ6´XÌ6UÁ(;Î?57±> R?)9?É>@?Üª
9NÀ29üÆ>öt:ÙÙ6:3+?=®Ì6®Ì6UÁ(;,ê>cI>¸rT?-?æ9?!mR?ò=+C­<6äg?S:v§:Î´.?k==Í6Í6UÁ(;Ä0>Ðî=µú<?¨À>PN>].?5¿Þ<<L_L?ÜÏ;ý*;
7?j=fZÍ6fZÍ6UÁ(;¿>"±=:Æ9?½¹>?
>¤%1?ÿ6+=rØ<âJ?½:É:r
?n=L°Í6L°Í6UÁ(;Ç§>î[g>Z9?*ì>òº®>uç,?H]:¤Ä::ÇØ?ØäÅ<þ<ÕB:?7³=3Î63Î6UÁ(;qÖ?y¥>öQG?9>ï<Y>85?[n¹h29/h¿­èå9@aÅ9M?m=\Î6\Î6UÁ(;.¥E?Á>Ê®¤?î%?Ê¾>:?°°9|N³9Ùgû>/:¥9·w?'=ÿ±Î6ÿ±Î6UÁ(;<ùÈ>S%>{¥I?:$?¢ÂÚ>x/@?a9nþ9uø?
9Â9ð`¬>>#	=åÏ6åÏ6UÁ(;õ&?e²Ö>$¢F?y¯?CDÄ>ÀÙE?ãòF9f9Õ²>}µÂ9U¬9sk?j	=Ì]Ï6Ì]Ï6UÁ(;é?è©>£B?u/¢>Jêg>T3?Àk¹Á#å8U±¿üF/:I<:GPî>zß	=²³Ï6²³Ï6UÁ(;6pð<C²«<O?3?I÷
<;»;ÿ>?Ûöà¸uJD9 ²¾i"9Íx9§>7ä	=	Ð6	Ð6UÁ(;ñ#?½É>#
P?i¸(?üÓ>4ÀK?2Z8åN9gÛü=¶Æ:Õ×A:¥8?ûé	=~_Ð6~_Ð6UÁ(;u!?.^É>|dM?öÉ>
a>)>?q	¸LÝ 96Z½
Í;®nx;ÅAS?./
=eµÐ6eµÐ6UÁ(;Æ½¿<le<ì 2?jõ2< í¹;hv?P·f»9#ùµ¼»2ò9ä±9¢E.?Å<
=KÑ6KÑ6UÁ(;éÉp?x°?¡ÚI?v?ö
·>}B?ôÓ9l¹v9Øø
?2½:pì÷9Ö?ï>
=1aÑ61aÑ6UÁ(;"]?Vz
?H?³«>÷n>ñ7?)¬8<±?9ëe>òô:×2å9[Ê ?â
=·Ñ6·Ñ6UÁ(;·ªz?Tù?	O?µÿ>UÝª>I??Ó@¸:/9Å½4<9 çÝ9RY>Þµ
=ýÒ6ýÒ6UÁ(;ã$»>]~>Y<?å`>»[>(v5?Ô¹Ð;Ý7F%Àa92­?9px/?xæ
=äbÒ6äbÒ6UÁ(;/Â?®>
§h?J?ÍS>:4T?nè¸Ï[9R'¾ø9öQÀ9~Ì>ÈÜ=Ê¸Ò6Ê¸Ò6UÁ(;X¦?$¦>þR?Jü>øp>ñM?^|ø¸Y9p2¾²µ9	À9Q>ò>þñ=°Ó6°Ó6UÁ(;F?/?p^?¤º>áS>÷×`?o¡7ôÎ°8ðhQ=.&¸L9=i½ù=dÓ6dÓ6UÁ(;¾ºö=¡¹¤=¾¸??[?°>KáC?ª=HáÃ<·6F? =¸;AzL;`©f?¹
=}ºÓ6}ºÓ6UÁ(;z>&Â/>¼'6?v1>û>.ä%?X©1;´;Þ°0?h6;ù$Ù:	±?5¸
=cÔ6cÔ6UÁ(;Ã½#?¡é>y÷? §>LG?>ÛW`?´ö7CØ9ÔÑP=Ùo9X?9.¢R?ÃÜ
=IfÔ6IfÔ6UÁ(;ò!=ßpN=2t6?µ>Ïí=K<"?Õ­·¬Õ8kÏÐ½¬¬9#9Sx
?pû=/¼Ô6/¼Ô6UÁ(;Ó?$Î¼>SþU?õï>~5>½E?Öa9¼Ö79¨ÍÒ>ð6:V;:ñ1?D=Õ6Õ6UÁ(;FÃ>÷D>*·4?'X>ÓN(>ÙF$?ð&=8Ö<Ö¥G?£tÄ:ñ¹:/0?Á¥=ügÕ6ügÕ6UÁ(;IÿÎ<äc<Hþ4?ø:=Ó=Ó)?úÂ·¨hZ9ôe5½ô#91Te9p·>°=â½Õ6â½Õ6UÁ(;	ªâ>NÏ>CID?&µP?q?Ý­7?Ò»Ï9Ñ«:Jµ>Õ9;ðÙ;[3?.É=ÈÖ6ÈÖ6UÁ(;MåÛ>Îô>CR?@¢{>¼->d9?¸]re9¾¶°9ÿ¦9/?Né=¯iÖ6¯iÖ6UÁ(;¤/B?Cþô>éJ?ïm?ù°>¦;?"3
8~r~9¹=É7;ÔIÍ:(8d?¢(=¿Ö6¿Ö6UÁ(;3Ò×>r3>{W?UØ?	¢?S%^?q`<î<}\?¦9H9/Ñ?-={×6{×6UÁ(;óh>dF>¸9J?aÆq>w>õD?|L¹"~9VÍ¾
/:nô9£7?@ä=ak×6ak×6UÁ(;­,=C='?±!;O¶;LÏ?"²¹ËÏ9Z")¿Ðí·q9-ã{½¾,=GÁ×6GÁ×6UÁ(;©?©4!?sãX?{?që±>õ¨S?>8ÁZ9pí¸=Â40:ýt:5(?@=.Ø6.Ø6UÁ(;æ?eª>F?×/?ïì>ø¤>?I¹Ô¸½9(#E¾ä¢;5=;1\?sV=mØ6mØ6UÁ(;©G=xÕ<>¿7?!­=ôQ=Ñ:?ïT 8Ãßî8 Ó«>}f9©×õ9Ç >»=úÂØ6úÂØ6UÁ(;Eç¿>³ð>¾ò??_"? î>}ç.?Ë´ô¸¾£h8£¿²M:ó°:zC?-ú=àÙ6àÙ6UÁ(;ÈèÇ>*¨c>@Ì`?5¼?¤>dN?¦³o:²U:s?§9fP9©?¢:=ÇnÙ6ÇnÙ6UÁ(;O2`?"Ø÷>÷g?Ð=?0H>¼b?Nfè·}>C9Ù[½HH6:´l±9)?\=­ÄÙ6­ÄÙ6UÁ(;ï%,=Avö<pÏ2?ºi;bX;r
?àÒf¹\Y9#âI¿A§);Ý:pD?gt=Ú6Ú6UÁ(;Qä»>ØGJ>>Êm?±p?2k?èÀW? g=VY<òáS?Ù,;ïñ:´6?êÇ=ypÚ6ypÚ6UÁ(;d8?aá>÷¾Q?ê(?<PÅ>([?dX¹æ2í8ói¿w~Ô9 	:ZgÆ>E=`ÆÚ6`ÆÚ6UÁ(;·)b>ù#>ò0?`[<Ç"<Ç,?¸l¸¶Ë9îÈ`¾
ê"¹Mz9K¦¾Â=FÛ6FÛ6UÁ(;Sk]=f9"=ì´.?WÇK;õô,;mÏ?»M¹´ã9±?¿`·µöE9ës1» õ=,rÛ6,rÛ6UÁ(;~Ä?Éö»>ªJ?~¢?U|Á>À8?Tfº7
¶-9Y=5bü9":(ÈË>[=ÈÛ6ÈÛ6UÁ(;¹
>'ã¹=¡->?¢Ú>~U>ä.?º{:?m:Õâ?&ß:>õ:7L?r=øÜ6øÜ6UÁ(;u÷,?JJÄ>äa?(S?T¦>GP?J>8\9a«Û=]@":ËÜÿ9°V"?,2=ßsÜ6ßsÜ6UÁ(;w´a?XÂ?ÎT?àÞ?t\Á> A?jg97¡93åK>
ð:­9¹úI?R=ÅÉÜ6ÅÉÜ6UÁ(;Ã?Rç©> R?ùª>zëW>¯I?êÝ¹ÌÕ19½W¿@":ÃP:"¶%?Q=«Ý6«Ý6UÁ(;¬§?½é>Ã¸?úY?*£>8n´?ÓÊ/9:å¹98r>_£:3/:³Qn?ï=uÝ6uÝ6UÁ(;ï§?·Ú>l{Ã?ÕìT?ç³>=,°?@ê6¶Q·9Ý#<·:x;<:Y?#±=xËÝ6xËÝ6UÁ(;k6=G±Ù<E¥0?u
=\Þ<©'#?;A¹q§8ÄçÔ¿$
9m®A9¿·>Ã=^!Þ6^!Þ6UÁ(;ùÀ=kÁ<sè0?¤î§;ö;²j?Èo¹a\9åÓÝ¾Ã4¹Ä8Ó0ÀO=DwÞ6DwÞ6UÁ(;=-)?ò¸á>Þ??->§\>a0?Ù38ñtB9Äì=íµZ9­	Þ9ø)|>Ö=*ÍÞ6*ÍÞ6UÁ(;U9?Åî>G?¿Ã>9°>²8?\ë8#R94µ=Fª9x	:tZ>À=#ß6#ß6UÁ(;«Ic>_`>hí>?e?MÏ"?@|4?ò<ßÍ<÷øT?ý$9Ý¹9c·>8=÷xß6÷xß6UÁ(;ÜTã>µ>ç>?rµ>ª>>Q4?
Ó@9T¯Ö9»îe>Å*m:Øh:!il?¶0=ÝÎß6ÝÎß6UÁ(;ä-?É>JÍ[?«hë?T?Ã¨\?Wù:¾¦:G??¡0Ä:°&S:nÜm?È¶=Ã$à6Ã$à6UÁ(;ÿâ>Á>ÞT?Ê3?|Ö>«V?fmÓ¸¡©9Ù¾¡;Î;Gm?¿5=©zà6©zà6UÁ(;½ý>W0 >¯BJ?òX>à¤>þë5?t8lß\9,>¯8 Ó6ÂAë=Ðà6Ðà6UÁ(;u&=Ã^ø<[®+?Px³;§j;BÒC?e£ç¸P9¥§;¾ð£¸tÑÌ8ÄË¾=!=v&á6v&á6UÁ(;á=»Ø<f-?àL;ìø;_\%?@N-¹dq9ÿ¡·¾úN·H,9½U@=\|á6\|á6UÁ(;>?><Ã>ÝwG?ÂÏ¹>>ßo3?ø²¶ÊO9Æ#¼þ®9ö"Ò9
Â>?=BÒá6BÒá6UÁ(;lF?V>ðC?ã>?N>¸y?Rz7ÚqY9:=ÖÝz93é8þ¿?À=)(â6)(â6UÁ(;n  >À;>V[?ã­U?ã?WzM?zñÖ<R{<aW?·¼":2ø9('?9æ=~â6~â6UÁ(;ÍU?ðê²>Åx?Ð½®?ãÓ'?æE?4Ä¦:)V:ÙXG?Ï;NMþ:z ?=õÓâ6õÓâ6UÁ(;Ê?Ä¹> ÷Q?tµµ>ä;l>¤éD?zn¸"w,9Q{M¾<#Å9%_õ9=­Í>ÿa=Û)ã6Û)ã6UÁ(;p*Ð<ç®<Ó*?	¸Ê<ðg<Ù$?_õ8òâ_9ÆH>ÿL²::/#?Á=Âã6Âã6UÁ(;£9?P¸ð>­kE?)$?$ã>¤9?ql9ÊàÇ9EG>'G8:Ç$:î%?A=¨Õã6¨Õã6UÁ(;¨r?F×> H?WÈá> #P>©Ù?O¦8¢x¢9õ>f¿9 9¼ëu>5=+ä6+ä6UÁ(;Û?òçª>B?ï>zF>ú3?u£7ò×W9ÂÞA=hL9Cù9i¸>c=tä6tä6UÁ(;]ß?õ¯­>9T?b?X®>DSE?VÃí¸®9£e¾rrc:ÅX2:K=#?-=[×ä6[×ä6UÁ(;Gô>G)£>3£??d®>©§[>?K?2G0=Ø<&SP?\D:ö3u:õ?==A-å6A-å6UÁ(;Îü?äT>Ò{?ì?8X?}º?Ö=k<´<¿Z?ÿ}î9`h9;G?©='å6'å6UÁ(;îù8?Åì>ÿG?ûÓ>ù4>«(<?Z>(¹rg9º¾£ÛÜ95Â9U?NÕ=
Ùå6
Ùå6UÁ(;]ú>c¨>º_?¨ì?¾°>ÞmC?@¥9,Á9ø?yú9LÉ9ý?5K=ó.æ6ó.æ6UÁ(;È;Ö><±>¸J?ý?eÃ>²7?@Ñ9ï-9 rß>ñ
G:å­ÿ9ÜJG?_Ô=Úæ6Úæ6UÁ(;ëÆ>VÍ=¸;?ìÍ¦>^w>iÖ,?°Ðj=ýª
=)T?ï\S:ñ:µM?Å=ÀÚæ6ÀÚæ6UÁ(;¤L?>wÈ>Ïª?YÜ>°øv>Êgd?S9C9Ü?:î°¾9Ì¸F?éË=¦0ç6¦0ç6UÁ(;¡p>éò>5Ün?Ï?R°'?¦do?Â'=Y¾<9a?³;dD;_¼t?Ôä=ç6ç6UÁ(;Ç>êÉ;>À9?;Î?±È>.!(?Í)<&õ´;¦\M?uÞ³;Nx;63?aû=sÜç6sÜç6UÁ(;68?+5Å>ØÊJ??Õõ>»=£>ùÂ@?¿ç8TÊ;9T>AHÑ:¶³:?¾# =Y2è6Y2è6UÁ(;HÐ<6í<Ò1?}Ê=ë½í<%?vo½9:õ×>kD:3î(:°ìÆ>s' =?è6?è6UÁ(;íý>_%ª>T??ÝÂÞ>;^¢>/?Î9øö9RãÕ>Ä:Bg:V7Y?Ý5 =%Þè6%Þè6UÁ(;v"ÿ>e>¦*b?øÅ>ªC>âG?·8É9£> "9¨V9H?mB =4é64é6UÁ(;<[3?{ï>sº??Ý>*¢>e7?ëïÃ8Õ¼¸9Â>«ö`:¯+::nM?% =òé6òé6UÁ(;8æ½==*=ó51?½Çì=k»= "?\î+:hü9ü`.?/ÇI9òíº9æ*>Xµ =Øßé6Øßé6UÁ(;nM?|Ïÿ>öM?¼ãú>_ª¥>þØA?òÈR8ó9õÉ=;?¸9cÌ9Kæ>¿¸ =¾5ê6¾5ê6UÁ(;³ä_?[Rü>@(c?§Å^?]Ñ>Q?w39kÞó8ðù?Kì;ÓÁ:me?®!=¤ê6¤ê6UÁ(;yJ?·2ò>ÙV?c
?9F¬>¡Å??Ï q8é¬F9ÔY>!Ó:±¬p:¬#?Ü<!=áê6áê6UÁ(;A4®>Z>L?ü??Ñ>|¸8?5ß8u¹c9¢ìz>Ôî8âÐ|9Öq>M!=q7ë6q7ë6UÁ(;àã<>>¥<C0?À·=;÷ë:+7N? ·d6lã8£<ªw8¡Á9^>åº!=Wë6Wë6UÁ(;¥ò?4Ø¾>ßÒK?©>:ôb>1??g]r8¼!,9ú94>÷ø±9C9MÀ?"==ãë6=ãë6UÁ(;Íõ=É3=dfL?òUª=ë´R=oóN?3eß9$½9p.?ãi©:{ë=:á[d?"=$9ì6$9ì6UÁ(;u?±>>?`>}ìK>M%/?|·emq9f)½cÏÒ:¯on:¾Vb?uN"=
ì6
ì6UÁ(;¼©y?Ç?~òS?Ü?Î È>Å(C?B¶´e9-òØ»Ån:=:QJ?Q¿"=ðäì6ðäì6UÁ(;ô·?õ»¤>ÍO?2m?{+Ù>ÛÀ:?o$9Çs9ÙÛ¬>|Ì9r¤79¨ÊW?i×"=Ö:í6Ö:í6UÁ(;¹µÍ>H>Ô4A?ÕÅ??t3?Æ94?XRð7·L9¤¾=QÔ7;ªÆú:¤¨;?÷"=½í6½í6UÁ(;ÌÇ?ÎË°>f¬^?÷?ú9?hv?Ö9¯;©9Ã¢ß>8D1:óÑà9ëÙI?È#=£æí6£æí6UÁ(;òÒ&?#Ý>cA?Tª¬>ùÜ{>Y/?'70_9I¿'=ø9æ¿¡9þUD?{)#=<î6<î6UÁ(;î¾d?+?WãP?éÔ>ßn>ìc;?/ý¸Ár9À%¾èl9ÇM¯9ÃÃÅ>ïF#=oî6oî6UÁ(;ûöY?GÙö>b?r/?qIÇ>ãa?çýn9Dï¬9¥ä°>D)[9RPÜ9'©~>#=Uèî6Uèî6UÁ(;÷*=hþ<{æ+?¹¿<¬º<?f×8	U9Á>p+À:ó:ûà!?*¢#=<>ï6<>ï6UÁ(;¿¾?·¼>SÖX?HF?!ý?"Çi?(ü<ÿ/<×µ_?*Ú:O5:VôQ?=$="ï6"ï6UÁ(;ÙúY?$?ëB?:+>åOE>4? É9JÌ9i²>O
:m*2:©á>ö\$=êï6êï6UÁ(;6ã=µý£=¾X1? >>÷#Ð=[á#?gH8KC9#>\È;òÅ:]¹+?6$=î?ð6î?ð6UÁ(;;A?ïk?6@?uv>3h>Å(?G8øw¡9¾ä=òÔ9Þ¸9$)?e¸$=Õð6Õð6UÁ(;¼¬ì?iFY?½m?>ñz?åã>v ?~oX9$)9)`#?ª¸M:ãC:â9?_¾$=»ëð6»ëð6UÁ(;)µ³>6mP>Ø¹\?-Cê>£>æIX?|9Å\90Ë¤>p:Æ}·9ðZ>?Æ$=¡Añ6¡Añ6UÁ(;?ª±>?/9?áÒÂ>>D±-?T¬7<7r9\!=½æ9©Ù9¤?ÑÍ$=ñ6ñ6UÁ(;Úÿ ?ÎýË>J?X­Ì>8c>þK9?cªW9Ü9`ùÃ>ø:ÛC:½÷M?Ûã$=níñ6níñ6UÁ(;Ø?Ùó+?Ú`B? dú>@â´>ô/1?2»7p¤¾8íæû=qo:f$#:*Ý;?ò%=TCò6TCò6UÁ(;Ë?\NÆ>ÝhJ?©>tgA>òG?D#°8ãx9h5><·Ù8ðø®9ÅD>X%=:ò6:ò6UÁ(;µéa?\?ÞaC?A1Ï>
g>&5?Ô76/c9C%Ï;¾9{qp9YÒJ?T&= ïò6 ïò6UÁ(;h:?èâ¿>¶G?-ëÄ>f>>?HÕ·¦¾±9HÁ½Îÿ89¹Ô`9s¥Ò>a&=Eó6Eó6UÁ(;¤ZÆ>Ì}>&BH?Ôoá>o>ªÇ7?4;nË8Ì£(:N¾9¤Z¦9"n?ô&=íó6íó6UÁ(;.Ì?À0?jÓT?Ú-?±.´>F¾E?$Ñ:9¼c9Ò>:Ö><:úôC?ÔÎ&=Óðó6Óðó6UÁ(;É?ù¸>vA?øq>ñ|0>~/?êåB7²v$9Ï¯=9õÏ9f=>g+'=¹Fô6¹Fô6UÁ(;ù
õ>m>0m?Ì¿
?k¥>*ºV?Î|9}9¥/ÿ>ÄÈ
9^9}£>;u'=ô6ô6UÁ(;x¨?aÅ¯>!W?å¬>
g>*??,!A¸Ã9¶½ìA":Ô9rC?¹ê'=òô6òô6UÁ(; HÔ>!x>[?ù?B%?>êX?¦7=bÕ²<wa?Ì;µ;[ãY?p
(=lHõ6lHõ6UÁ(;Z¥?#¾>ò|E?±>jh7>;?i9ð¾9F8>ÁÃ:áa:V	?d$(=Rõ6Rõ6UÁ(;y?s-Ò>t^=?æTQ>Ó5>0a2?/Y¹A9ö¾¾©m9Üo®9d®>)(=8ôõ68ôõ6UÁ(;>,>Y>?>/,>É%E?=s¿<!L?F^õ<E5k<w?ñH(=Jö6Jö6UÁ(;Ôo?£¤>ÿÁR?h?,?"
D?åà9qüI9±H1?¤Å9.:ßÕÄ>~X(= ö6 ö6UÁ(;C?¸P¹>g¸S?F"?DçÞ>ì+:?c8*:Í°:U(?Â¿8tÅ9EáÃ=[}(=ëõö6ëõö6UÁ(;Æ·?¸Ó>ÔÀA?Ý¤Â>ea>ÐÊ:?fÞ7ºµS9IPA=¢9UX9à<%?+(=ÑK÷6ÑK÷6UÁ(;Iô?¿>(ìP?*~>S=>u7?{l8;¢9¯?º=öñ90Ö9A?W(=¸¡÷6¸¡÷6UÁ(;O%?FHÆ>I?¤[>¢ª>"N;?q¾8æ[z8[¶>×«9x
9ét?ËÊ(=÷÷6÷÷6UÁ(;àÏ<8<-H/?§@Ç;ø;'*?Üv+¹¸$9À¿Ü¡ê9C§9B3?Hß(=Mø6Mø6UÁ(;?sÃ ?îN^?v:?!ªä>íP?ý§#9!d9Ù¸>'\9¹w9çtã>G¹)=j£ø6j£ø6UÁ(;B4ó>Dç>ñçC?l>`¬8>/6?1!Ã¸Ày9<¾Fd:µ½9ß4?"**=Pùø6Pùø6UÁ(;}(?W­?æ?§ûà>RR>c¿?a8&´[95=Ø:
»9O?d=*=7Où67Où6UÁ(;H]é>òÁ>=Q?Z-?ÞDê>n=?$¿8B9@
>Òâ9QÁ9Ü?4A*=¥ù6¥ù6UÁ(;Ö>½À=¹Ë?D]&>äl=5a´?
>t=gå?'åÛ:ÏK:^?¤B*=ûù6ûù6UÁ(;c·c?3j?YQ?¾Ü>>,ªJ?¹üV=N.=à?¶´:¡î9:wíw?£a*=éPú6éPú6UÁ(;d)Ú>"Æv>iQb?ð¨?0H>?8^??E8.*9?[>]à;®+;­×d?Ft*=Ð¦ú6Ð¦ú6UÁ(;x¶>&bn>ôC?»U?ÿ¸Ô>ÎJ+?~Å¯7ö9B¬=p(!:ðºÐ9§E?J¬*=¶üú6¶üú6UÁ(;ønÆ>×x}>iH?n ?!Å>ãfK?\"9L¼9t>Ä?û:x¤:£C?Ïº*=Rû6Rû6UÁ(;Ãhö=}Y¥=í¿>?7>Gî>Tu/?O»B:.9÷9¥I?ò|ú;q%«;ñV;?¾Ð*=¨û6¨û6UÁ(;à¦ã>Û>-¢>?Á=ð>Õª>í<4?1;>9Äç9??ú:ûÞ°9îÜ^?ä+=iþû6iþû6UÁ(;Ç4X?ìû>þw\?¹ã%?(è³>Ï
l?­½:>`:ö-X?¿-^;Å;rT?±:,=OTü6OTü6UÁ(;!-?/Þ>eG?§Ù>jû>`A?ðÈ5þì9¯;6o¡9¦Ç9IÏ>Z,=5ªü65ªü6UÁ(; EE?Änê>¬kW?Rµà>0>3¼??³R¹@J9DÖ¾rÌ®9Qáú9§]²>y½,=ý6ý6UÁ(;B?vì>®?ä/Ð>ôJ8>?&á¸8Á9<¼Á¾`­9L9®k?mM-=Vý6Vý6UÁ(;&°>ßÖ.>ãã?>åK?´ÒÊ>B­?{È¯<ÇV<¸Q?YSø9ã[q9Ó±?Ñ-=è«ý6è«ý6UÁ(;Ïu>k/ >ÖC?èî>Í£©>ªC4?>Î(=­uÍ<^TR?èÏ;ÌÈ¿:RU?±ä-=Îþ6Îþ6UÁ(;rà?I?¨Jg?ÐIP?	ì>ûça?§Ñ8^R9RPC>é&:>Æ9:W?÷û-=´Wþ6´Wþ6UÁ(;®|É<âå<:3?©l=)]ð<ñº(?Â*e¸½µZ9º¾®X9wn9Ü>>N.=­þ6­þ6UÁ(;±? ã°>iK?®W:?e?C·6?Ü¦¸Ãs9vÖ¾°9¤¾9Ð
í>Ï.=ÿ6ÿ6UÁ(;³'u?rì>¯?n&?Ð®>µÖt?ZL79ÿ<úy:O2:Nr3?ð÷.=gYÿ6gYÿ6UÁ(;E©ì>ºÕ¢>i:?9Í>ÿ@C>í~+?«¸/£P9]Y<¾ÄH8jþ9Ã£=íT/=M¯ÿ6M¯ÿ6UÁ(;=*.?VöÛ>³J?IS«>Èus>Y&4?yÊ8è8õ)?bEË92lW9;q?^·/=77UÁ(;?ÀÞ>^>úæE?>8¤3>c¼5?LD¹#<g9Ù¾}îH9ym9Ø>êâ0=-7-7UÁ(;AåS?9ò?.}J?BÓ?ß2º>Ò}H?â¶my\9®;¼Ù
Ò9º 69Ú6?l(1=X7X7UÁ(;yñÇ=X=Ôà.?0;;¨
?Lí¹P(9
¿®½~¹=ç9êY¿ãB1=s7s7UÁ(;Ê?¯þª>½P?Óý?¬d»> WC?S¯·¾9ÙM½Ë_:Ùb:@Ì!?ûZ1=f®7f®7UÁ(;j%¾<Ã^<®y2?8=3
= ô&??3¶ýÖÍ9í^»s`®¸ehë8[¡½¾Â|1=YÙ7YÙ7UÁ(;¬?go>}
t??±­>ò±V?z«89ì_9ÄæÓ>TA':Í¦:¹"?­ý1=L7L7UÁ(;¹*?oT­>íT?í?µ>$ìJ?Põ7fH9È+=Ï¡ó9Âô9ì{ÿ>2=?/7?/7UÁ(;ûÛE=Q
=D]7?Htà= q=04?4:À~±9FºB?ü8ý9°­9!µ:?Á>2=3Z73Z7UÁ(;h~ò>Ý³>M£H?Q>ÜSF>I:?ñ.8GR9£úÔ=ê:Å@6:*&3?àI2=&7&7UÁ(;Ü<¤	<kE?}¨<Ð\<ÑÇ5?íó¹s¨8Ï¿G9¦±9¤<>t´2=°7°7UÁ(;Dr>¬m©=¿²R?ÔD>0Ä¬=õýC?ï3>"×Ñ=^[?]8<$ä;ÝO?¦Ì2=Û7Û7UÁ(;ªò?*7½>ífA?ë>ÝëO>Ø÷/?`µ£60é"9n <Ût:d55:¦õ,?«13=ÿ7ÿ7UÁ(;¿ØÊ>öL}>$M?N>?Jëü>âV@?Ç£·ÿ k9-Q2½;;¾S°:`Fd?Â3=ò07ò07UÁ(;Tñ>DË>ûÂC?Û²Ô>çP>5? 
µH>9Þººäó;ülÊ:¯£=?^ 3=å[7å[7UÁ(;ÐÌÖ<Ø³<Át/?-ë:bn¹:V"?Ý«Y¹LÅü7Æs\ÀðóF5#39È(;èÎ3=Ø7Ø7UÁ(;Lg?´ü?NkI?g?%? Þ>Ô>?<ù76%9ãÒ<Y¨9´9ÕõV>/ô3=Ì±7Ì±7UÁ(;ø<8±<SÄ2?«Î;ã;½Ä??RÆ@¹¾Ù8%»¿â»®·Pé9X\#½÷ö3=¿Ü7¿Ü7UÁ(;jyÑ?Ø«3?f;?ÛcA?ûÇ>Ô+¤?e6G9ÇÒ9¤Ú¦>Íò»9á»9¼)?
ú3=²7²7UÁ(;×cl?u1ü>Qõo?åg*?°,½>íf?Þ¬9g_9ù?WÏö9`é9^?¬4=¥27¥27UÁ(;Áp)?6ÈÚ>ÁCF?÷üÉ>²Ô>öå8?Èµ^9·õºUE`:=Ö:ËX?Â4=]7]7UÁ(;åÈ?Çº>°z;?=?ö9	? V0?¤~±8m¨m91?>êºã9Õ
:9Í>×5=77UÁ(;Êé>°Í>vB?£>3^>îw/?ÃQ6LQÁ8O¼Å<¾­E:{À:Ït"?i5=~³7~³7UÁ(;ÿ.«?â?È?d¥¸?ÃÏ&?[¯?qG:+
:Ä>?±¤Ø:,Kg:æÈo?_ô5=qÞ7qÞ7UÁ(;ë{&?«É>KzS?ì ;?3Tî>ßI?m5ã8W¤9ðö0>v$:"£ù9§(?ö5=d	7d	7UÁ(;	­2?ÐÊ>îa?b&g?
?ÒûP?'j9j+9ì'/?â«:¶ÖT:)½N?.6=X47X47UÁ(;ñ</>¤qì=[»=?m¯>Sa>lx-?Òì2=ë³Û<A|P?=~84_9äIw>©¤6=K_7K_7UÁ(;?Ù>Q2>÷ÅG?&Ùo?÷Ç?8E?ZÖ8òY9l|>ØJ:T4:c:?À6=>7>7UÁ(;×à?h­>SB?-Å>#D>âK7?¡^¸\å9
§Î½ T<¸Q4<SN?hÅ6=1µ71µ7UÁ(;P3?Éå>+°H?:?Í>÷{>?Ò8{ì¸9=Î=*:Þ9ò8?Á7=$à7$à7UÁ(;1ì?_Ó>Ê¯A?#»>¼>³X4?õ¸SâJ9D4¾i«9QÍ9ÕÕ>K7=77UÁ(;Q¨.?V#Â>ßOf?¡¶?ÐÔ6?CmF?0y5sz9K ÿ:ö:¯*:p?-n7=
67
67UÁ(;3î=²D=ÿ½2?ÝEÀ;=ë;_Ý? Q¹¨[ô7x[ÀÍ¸ÎÛr8&X¿¸7=ý`7ý`7UÁ(;"5Ë<Ý<.5?]í±=kë=ñ#?ØûHµ6R9¿º­]>9¨ân9#Ì>Î7=ñ7ñ7UÁ(;
?$?MûX?ª?ù%?¢ÂF?V 90÷9;?>0ó¸;CzY;îµY?Ð7=ä¶7ä¶7UÁ(;ÒÃ ?Þ¢Í>#H?âØ>Ø>¬Å9?Ù¨·s®9¶Ç÷¼N:ûæ9£S/?)9=×á7×á7UÁ(;¼¡#=²ò<#,?
M';oo;²Y?gÑ¸ÙW9Py¾ÿ¹Ç»97[¾»59=Ê7Ê7UÁ(;£®.?·È>ûË^?÷òê>Äg>¬µQ?ä(8G89ÿ%=;¬9ÛÓ9ÝgÐ>É9=½77½77UÁ(;úrM?+Ø?áJ?=ê÷>ÿ:­>6/7?É 9:°r9N)?)ªÅ::2´$?eÐ9=°b7°b7UÁ(;U¬ö>Î>×õH?Â§>²u>FE/?ì¸àïo9q&¾ÒÓ9ûÑ9¡û1?a&:=£7£7UÁ(;j?ps²>:ÈW??ø ?sÀÑ>EvD?Æ(i9l9ÞØ>P::Èµ9ùzE?ÕQ:=¸7¸7UÁ(;È?ª·ø>ÖÐ?!?G¢>
Q?ò¨8zI9Á=MRk:3è9¸?¦:=ã7ã7UÁ(;âå9?\ö>Â+A?ï>kÕ>HG?Y¸Ò*x9Àÿ¾ÊÅ9jê9¯Ø>	
;=}7}7UÁ(;Om?D¹¬>4J?@©>¸V>#¾7?ë{¹8>Æ 9+¬>V; F;É=?";=p97p97UÁ(;D³ã<úù¨<¿{,?wf<úÃ;=t=?A¹]C$9^ÊÒ¾Âh6Hù8ìE<!%;=cd7cd7UÁ(;ê>½&Ì=¸5?ôQÆ<<åô&?î·7+{9M;=±Ë¸¸µÙO¯BE4;=V7V7UÁ(;ñ}>;Ê=ä$Z?;Ò=d/<	Zg?w8y9 íÝ9¾>µ;YJ;·MB?25;=Iº7Iº7UÁ(;ÒÎ=}µ<+@0É<´X<`n?öé¡9_[9íÂ
?^à;=Ýá:¬0?_;=<å7<å7UÁ(;ÅB??Á©þ>ÏC@?
>»âd>ä1?°H¸Pë8lBZ¾³9ÊöX9Ç;S?ud;=/7/7UÁ(;{ñ¥>AU>²4G?¶»>Òü>Ç¾6?/ï¸Ì,9Ð8a¾>
9)9]R>ê;=";7";7UÁ(;Iô`?-?T}T?n9$?Ú,È>îR?îÎÊ8grk9%\>]:J.:¸d"?È´;=f7f7UÁ(;d ô?ß9C?Å ?oHm?)´>¨?ý:©¹09þÄ?7O:ÿð9P+?Þ·;=	7	7UÁ(;.Ú~>Âg>X`?X\ù>²\>C4`?¦¸Y9
¾Û)®:yîK:©¡Z?)á;=ü»7ü»7UÁ(;F" >ÊÉ=!cK?Woö>»T°>ã2?*z;1Ï;áIS?aÝ	=Õ¶<cA?Vn<=ïæ7ïæ7UÁ(;ê¯A?µÔâ>Z?ÓU×>K>ý´G?
ï 7*9iÂ=_®:ø®É9äC?Ì<=â	7â	7UÁ(;¼hN?§?ÆK?Æ×>d>ö=?p¸
ç8ÿ¾:äÚ8,\09kÞ>÷<=Õ<	7Õ<	7UÁ(;Ð·<xÅ<Së3?¾;¼ð:)d?±¹(Ív9nø¾eá8WB9æ¾>C£<=Èg	7Èg	7UÁ(;0´=µ¼<»V3?Pz=$M=#w?ÓX8Ì,9õÝ=>§ú¸ÀÍ9¾®ø½S¬<=»	7»	7UÁ(;åà>!£B>Ñ>?î>¨Ö%>FO?ìÎ,=qÒ<»7R?Í¸;¬ :á0T?Hi==®½	7®½	7UÁ(;Jf?óZ?hWO?s?:«´>Ç<?<:ú9ß|?;þ¿:::á.?==¢è	7¢è	7UÁ(;Õ??âû>l÷B?
OÅ>nt>ìh6?¨wS8Æ59Ç»L>2p
:þ¼9Ò??>=
7
7UÁ(;þ^õ<Ñ²<ÿ£/?%=UÓ<"?_9¢Ã9Ú0>×Gç:#Ä:?P>=>
7>
7UÁ(;ìl?²©?²T?ÜiB?Líå>uX?få8!w¶9DJË=ÎÌ¢9^±9r?wl>={i
7{i
7UÁ(;ÎBÛ<àä<á2?Ñ;h;ÀM?À¸¸÷<9to'¾3
}8|gP9/j>Ö·>=n
7n
7UÁ(;é¸Û?mÙC????Z¶>MF?ä608>89qØô=M½":-ÍÄ9(±S?=è>=a¿
7a¿
7UÁ(;ütD?=ûþ>å=E?w>\R>±:?µY8Út9â<ã=åÒ9´b|90¶?Ë?=Tê
7Tê
7UÁ(;E6D?ÅXà>Kå_?¤>N
G>S?«ð·Øì]9Ï½ÍÍ:õÜ9?Å'?=G7G7UÁ(;?£M>?Vë=q±_?ó7?£?ç>:K?½¤ü<B@<:W?±:÷ÈD:ÑE? -?=:@7:@7UÁ(;{#?ü6Ê>KO?¤¸>ùÝC>¯A?¬¢è7z4¸8<§!>¤9]ª91TÍ>!?=.k7.k7UÁ(;}Í<aá<@d=?³<Ë<º-.?àþ9ß9$?¿±¸¤¸`99J¾«®?=!7!7UÁ(;jN=¢=n/?Øök;W;³l?×oÈ¸ôëe9Ã+_¾P-ó¸8õw9f{¾6·?=Á7Á7UÁ(;¬=$×Ï<÷0?¿4=æã<X.?9º¯9O>Ä]:F:V?ùi@=ì7ì7UÁ(;
FÜ>ë>AÓS?ÔéÙ>=>A?yo9Aª"9æo?qê: 9aøj?Þ@=ú7ú7UÁ(;àpæ>»O>ÚüJ??¡³>ÿû@?Lh9_9dù?¬}:l-:ëtN?fõ@=íA7íA7UÁ(;tÁ>`¸=Á6?ä¬]>ä!>F&0?":ø¨ :Ôý>¬±;X;£ã6?A=àl7àl7UÁ(;>=?åd>H=`?>U?¦È
?Z¬D?©cý8Ùõ£9ªÐE>6:°ñ$:òD^?#A=Ó7Ó7UÁ(;õûß>ß¤o>yEo?Á\?(Ý$?5ÙV?½Ø9è2²9,?û_æ:`«:~%P?i­A=ÇÂ7ÇÂ7UÁ(;Ò?õÈ>¯I?¼ª>tàJ>y>?¬Á·G9;"y½	9¾ù+9øN?ûA=ºí7ºí7UÁ(;ÀQ?}²>+ºT?@ +?»mó>£ö3?9DÕz9>(:¨]:Í(?ëB=­
7­
7UÁ(;a^s>>YaF?x?5§»>Ä5?¥æ¬=8gK=AY?ÜLÃ9í+:³>MSB= C
7 C
7UÁ(;³!?¾¾¾>ÝçX?ä»(?h¼Ü>¹°C?19Ö¬£9È>íéh::FZ?ºåB=n
7n
7UÁ(;1*?ª>Èh?1±p?o?rT?@¤½9Ú:Ò9éíæ>éè¹9öÕ9XoÞ>ÎòB=
7
7UÁ(;á±?Ó<?)g?Ð,?·Ì>ÍX?û¯9§À9¹>ûC	:¢Ë§9êkQ?3C=yÄ
7yÄ
7UÁ(;µåß?¾b?}?½ú?ÊZ?õfz?îË­9lÙÖ9Ï>hùà:íd:ô{?¢.C=lï
7lï
7UÁ(;MB±>U¯M>Ø\?}?¶°>ý@J?´Ú¸¨r9³9í½½À=1<ü#h?2C=_7_7UÁ(;«s=äx>=µ%B?ú$>Ç>ì=*Æ2?èg¹
9MÛc¿-Â;
8H;Û	B?úqC=SE7SE7UÁ(;©|>­.>A ^???±>¯ÇN?%Ph:Ôu):¦y/?:ú:ï£b:½
/?Í­C=Fp7Fp7UÁ(;sS?e@Ò>
»?d?$Çx>FÅ?ÐN¸È Ö8ÊÏ¾hL*:(Ù9,ÂH?ËC=9797UÁ(;Ê=©yÔ<
â6?Û<><qO<ûé)?ï;¹0ç±8±g»¿`7­9ÎRv=~D=,Æ7,Æ7UÁ(;¤?¬Ï>¡?\°>Õ>¢ä?ýô|9bÃ9ª2X?¸:nûw:Åy>?`D=ñ7ñ7UÁ(;w?Ôÿ>î?ÍA<?©>y?¨=¡8ºt9k)>ói:	ü9-'t?ÁD=77UÁ(;(?Ê>ÿòT?t?ý>»>ÐJB?ÝU.8hW¡9
O=Uøæ:°|:¸j?RßD=G7G7UÁ(;µ/Ô=Jç=  1?¬}ï;¨:¹;1%?2x£¸è'ì8°4±¾6c19îÝì9U·?>¯ZE=øq7øq7UÁ(;­p?	²>:s<?­Ç>ê>õ2?Ò¾5É/þ8/À;~ñ¦9üóë9 µ>áE=ë7ë7UÁ(;	Kû=q¤=C?M>à>>^+?Éw:ÔI:t>7?¶º.;úÅâ: ?E?È­E=ßÇ7ßÇ7UÁ(;k­Ô<Ô<× 0?fßO;Ø;p6?«2¹îHk9¾Á¾JE¸ù8d$¾jØE=Òò7Òò7UÁ(;µ

?Ôt¬>öéL?u#"? ÇÜ>l<?V7^?=9{O=ç:6ë9`?.F=Å7Å7UÁ(;Ú?î¤??SÛ?n"ô>_%?×d°8úÓ,9¤>x9b-ã9º®>u0F=¸H7¸H7UÁ(;(¬<=yÛ<Á\?¿d}<WPÑ;ªô?ôÚÎ¸ìº8Óí
¿Êk9FR¨9(³>ê<F=«s7«s7UÁ(;AöÏ<OÐ<¾'?
Õ<;c°<Ãõ? V¸¯F&9=(ï½´³9nh9*J?öuF=77UÁ(;ËN?VIµ>×R?´Ç>Á>{98?ðü½9i{½9W?Å¯§9¿9ö#à>s¢F=É7É7UÁ(;-Æ=ª=U4?Ö{ì=Ùl³=x´(?ù§9ºÉ9ZuÀ>`q9øñW9Ø?§F=ô7ô7UÁ(;é5?`>Äj?.Ø>÷j>ÆfO?wÔ©¸Î>8ü ¿C>@;·¯ú:lQD?¸¯G=x7x7UÁ(;C®Ó>ê,>rN?ÿJï>²¨>,I6?ÐM0¸kö}9ç·±½£âa:u%@:¼y?AH=kJ7kJ7UÁ(;©[È<P´<cv2?·ð;C]8;O[?Ø\¹`ú*8Ä%À2fB·»y59	½°ðH=^u7^u7UÁ(;è&'=öTò<k0?ö¥=`:|=wq(?Ðì7Ó9ñå<Ùë:Ñ*F:kÌ=?&I=Q 7Q 7UÁ(;g¯E?Ò>úp?¹r?©ó>LP~?:íÕ8Â9
>^j^;Xè:øu?m)I=DË7DË7UÁ(;Éô>gÔ>+m?·v?<¶>I?vo84Ü9ÜJû=i§ÿ<â¹<Z?E<I=7ö77ö7UÁ(;*À=­<=Æ:?<á<Í<$C4?&ùp¸9±Þ8ó¾ge; P;è??)TI=*!7*!7UÁ(;­?!­ö>Ïí?JÚS?	Þ¯>à0?ë_9psX9Çj? o:û==:O?üTI=L7L7UÁ(;NS?f×>\ðé?;ñ5?a«>Pã?tÍÞ9Åó9k8?&9: ?3:7`?zÊI=w7w7UÁ(;Óc=1&=cæ.?q0ï=ú¹=ÿ$?4ùí8:9\>%è:ö®9]|U?VèI=¢7¢7UÁ(;[]Ï>>ÅMK?Ö>ê`>ª¦3?! ò8w9X[>*vX9sª9¢>Ø&J=÷Ì7÷Ì7UÁ(;,·?&3?é?¢?+è>¬?*¥±9Ýæ9SüÄ>òÌÝ9Õ>9ìõ<?J=ê÷7ê÷7UÁ(;³Ð?êá>O??\äp>*s?p9_j9£?¸Z;Ññ:¾ep?¾J=Ý"7Ý"7UÁ(;"?uÇ>)A?Ü
¾>>6?W¸É9>T¾¯Éâ9â×á9?îÝJ=ÐM7ÐM7UÁ(;>ë!>GfJ?AÆ>ô1>:?
=,=Ù]Ñ<"R?/M:8+:?|ãJ=Ãx7Ãx7UÁ(;Ad=Â<&Ë?Ï~=
=nU?@±;¬;zm?Vz1:ù/5:BÂú>¹äJ=¶£7¶£7UÁ(;Õº>QÃ={D?±èo>V0>so.?h&=ÕÉ<¤S?²9;'Õç:rïL?éK=©Î7©Î7UÁ(;CN5>Èüé=¹\F?z+@?0ñ
?-	1?Qª<ÿQ<¿ O?Ý9^xf9Jv?X K=ù7ù7UÁ(;_¬Ì?3[	?N»¾?ØvC?I½>ª?¹§H:/Þ:§;?ãY;¶:HuX?E!K=$7$7UÁ(;b9Ú?x±?(ê®?¾^?É>Ó?	.ô:A:y¶c?F°::Ý¤?¬QK=O7O7UÁ(;1¶æ>#>Lá@?yÕ>»>Y%,?<&¹3b²9¦=¾Ýv:ST:ÈVþ>yûK=vz7vz7UÁ(;¥lT?:Ý«>M5?$á?Ã?ù?G5:Ñò¹9·z?l¸:÷:'R?ËYL=i¥7i¥7UÁ(;Â?KÒ¤>JI?;ÁÛ>_5>??»<¤¸Q6¬9%ô½· :¤õ9#~'?¦âL=\Ð7\Ð7UÁ(;¨²<ÒB<¤/?õ9;Ã×;ÇÜ>\É¸ì9·+¾¤Ô8ôy29>ùíL=Oû7Oû7UÁ(;>¬©±=kR?7ñÿ>½ä«>.>?g@$=¦®Â<üW?\Â:æ5:}_R?âM=B&7B&7UÁ(;È?÷¨Á>÷I?£bÿ>ï¸²>Òç6?9Ð7R9þ?£>¼I:HI:4?ý,M=5Q75Q7UÁ(;sd5?æ>ÕI?á)?ÔKÈ>¥¥>?ì8åÓ9¸£=1)Ø9wýâ9lÉó>©ÇM=)|7)|7UÁ(;í¿<î)< 7?'C*=^k=e(?~¸¼ñN9ZÀ½U©¼¸ñÂ9ëÈ,¾®N=§7§7UÁ(;æÜ	?ûz >ë[?G??<Üú>á2C? ½¬9¥¨9á?Ï}9:M(ù9è>?ÈN=Ò7Ò7UÁ(;ð{?¯ðû>?K[O?4®Ó>VÅz?×M;æ;{G?:FâÆ9W=?÷N=ý7ý7UÁ(;¯>¶¥,>üK@?Wô
?VÉ>å~4?Vk}=.¤=TW?6»Z;aé;JM8?O=õ'7õ'7UÁ(;úæd=%&=øù/?NÂ~;ÊAK;án ?wLû¸79ÈÅÎ¾$¸ "É8î±¾åO=èR7èR7UÁ(;äI?¼·í>õjY?	>$®I>PH?¨ß49SÓ9"[>"¤8jw°9@®î=d;O=Û}7Û}7UÁ(;÷*R?Ñ
?NÉ>?ØL°>¬ >+ç0?g'9I9Ç&Õ>:ÔCt:¦_	?=cO=Î¨7Î¨7UÁ(;øJ+?¢ãÚ>UH?Ó·Ë>1±>Û`=?I#9¢A9>)eÕ9$s9È+3?C|O=ÁÓ7ÁÓ7UÁ(;X?ú¾>ÈÊF?]³Ò>¾>~É7?kßÍ¸ßì9¿®=¾x÷Å9ãÌ9´±÷>EO=µþ7µþ7UÁ(;_¾K?ù?æ­G?@/?±v¹>ú;?.3M8^'9¹,>¤g:$0:¾U?G¦O=¨)7¨)7UÁ(;Ómá=wï=îr@?óÌ4>
Oñ=ÙÎ??þp:}9:`&?s#­:ÈV8:rp?.ïO=T7T7UÁ(;Ðp?Ò®¸>Xç¦?"
?©?U>NÓ¥?ê¹x@x9<ò¾.':¹÷9Ê9-?lP=77UÁ(;$?ÿ µ>ñíT?ÑW©>]¾U>SÒJ?à¤x5h9ö'Y;Ö
19áä9êÇF>T¯P=ª7ª7UÁ(;¥á?B·>Pn?/÷«>C^Q>MDR?|­(8¸9j=:r:I:²Ú?µP=tÕ7tÕ7UÁ(;
?ä¢¾>ë9T?\eÚ>	+>wÌK?óm9<UÇ9>ïµ0:nå':N¸?ÍP=g7g7UÁ(;Ëwå>Vß> êc?0êQ?Çö?ÎH?#9:(F-:¤·?NÞ:òhF:õÑG?ü;Q=Z+7Z+7UÁ(;Ç>SQ>öIs?ý!?>·?L«U?D)=YþÍ<P[R?dþ+;éfÈ:Ùµ[?õgQ=NV7NV7UÁ(;]x=?Àá>ÉtW?»Ü>ä>©A?©¾ß¸SM¿9µ¾¨ò:d¤¥9ÿa?÷°Q=A7A7UÁ(;ÇF?<¸Å>¡&¯?Ù*?¬òµ>~õ¹?ÿ[=úÁ¼<ÚmB?ªy:] :|¿F?9ËQ=4¬74¬7UÁ(;ÇJh?«>ÌX­?eË?j)?U?öE9ª9BN?¡:4:rC?,R='×7'×7UÁ(;}>[I>è2?/¥=ô{=¿ø'?p®=ÖÇ<ÛþI?x; Ë:G´&?Ñ@R=77UÁ(;%D?¥ç>Pt?Ïr?¾ÎË>é~?I|9ôÆ9sÕr>í:^Ðp:K||?&aR=
-7
-7UÁ(;ïÙ?·>åeM?·°
?yµÉ>ºÓ3? ®³¸â9Ç"¾Ò!Ñ92©9
ç?,.S=X7X7UÁ(;¨k>cÅ$>Õ*Z?ÄÖ?`Æª>i\?_V3=5èÚ<´¹Q?sÄ:Æ¼ô9aV?cS=ó7ó7UÁ(;Ú£9>÷=B@?E[?Ç$Ô>p5?³Ó=Ú±1=S?°­9«P9¼Óä>PxS=æ­7æ­7UÁ(;õ3O=Ó/=Ûl/?
7=¯
=:É%?vèï¸ò	8ÂÞ¿u³:9b:j^"?ºS=ÚØ7ÚØ7UÁ(;|Ò,?eKÓ>DcQ?¥øÿ>	£¥>äÎE?ä®'9oÊC9²?Û>=Â :):b?¹:T=Í7Í7UÁ(;?e½>oÌD?8ÑÉ>©@>O¡0?^­¶j9ÎÚ<¼êÙ9%ÿ9W>\ÔT=À.7À.7UÁ(;é?'?J^?¿À>/
P>N.m?Õ¶·9}½¡9¥;9´­[?ÐÿT=³Y7³Y7UÁ(;Í×?µ>fM?Æ§?ÇÍ>¾-:?]9y79×ÒÊ>ØÝ9
Ô9q²> U=¦7¦7UÁ(;öfO?´ËÚ>K«r?{âf?\?\%d?9Åj:W]$:7Ô6?5X¿;EÄ;òß9?
U=¯7¯7UÁ(;&ì?À»"?`bL?³?6H«>=XC?aÇ)929Ò
?U19V?V9WÔ>I½U=Ú7Ú7UÁ(;Å¤y=F8=¸-?ÑI; md;"?Õ"e7¦R9Ý;=ìMT¹g±8¬.¿;ÉU=77UÁ(;½?Y~Å>ÿB?15v>I2>JÃ0?j·«y9h¡¼H89æUz9»Ì¼>,V=r07r07UÁ(;èÞ7?÷>->?%Ì>9>©ê-?"^9øº¦8Èsª?g9/¤9Vrå>©W=f[7f[7UÁ(;3Ö>"]>E?tÜ>®<D>Ø3?¶é¸Zû8@¾ô,:×oè9§>?QÞW=Y7Y7UÁ(;,O]?uL?ã A?g?ÝaÁ>Û.?N9º79C?½:wf:¡?úW=L±7L±7UÁ(;-t?j'­>!NE?7?»Ð>®4?:¸ë·¾8&[z¾`9¡9(øë>PýW=?Ü7?Ü7UÁ(;L=Ì^=Væ/?_;º;ãÖ?nÃ¸ù-19KñÖ½+d¸>ü^8¨ù¿UX=2727UÁ(;à>Ù>@|>?1e>ÉV>tÞ0?òL¸'9ú½qþ9|Ê9ÔmA>^X=%27%27UÁ(;j}=A«Ü<¬.?éç=tN=c»?XZ¸?Ä9Ä5È½E 8s+9«ï=DºX=]7]7UÁ(;©M?RQ>rKW?<?RGë>H­L?S22:â/:¦®?÷ëá9¢¸·9Äf?ÑWY=77UÁ(;'X?Îý>(Z?&)õ>¡>d0B?ÄC)9Ìó9Mo?+¿#:ë¦:D?brY=ÿ²7ÿ²7UÁ(;Ã? ¾?¦$?1>e?æ>~?l¹9ÉÓ9aH&?¨B:áÞÎ9ù¼p?/Y=òÝ7òÝ7UÁ(;µxZ?k?j¢A?ð
§>'®o>Úm2?@¸Iãw9©T ½²â9þ¤9>Þ/?ÀÇY=å7å7UÁ(;©j?nr?jÜR?y?´É>ÏýD?õ3O9XØ9´ru>ýZ	;ºUÁ:Gà5?ÁDZ=Ø37Ø37UÁ(;#@?E³>A"K?zÇé>C§>µæ2?ñá¨·1ô9Ä½kÔÇ:
ö:ÿ <?º¤Z=Ë^7Ë^7UÁ(;40=ýÁÑ<j2?§;p÷t;
.?Üæ¦· 79ÓG½le9F(9Ç?D[=¾7¾7UÁ(;Å>KÃQ>^q?ÀLe?× ?Èz6?F^:)e3:òÛZ?9°õ
:c>é[=±´7±´7UÁ(;
"Î>Xv>6V?k¶>"6>Í:?Êó7Ç8ëñ>ð 9YU¾9þ×>¾/[=¤ß7¤ß7UÁ(;"÷ò>&,>;D?ÛÍ>À_>µ/?r.7à¼P9¥sÕ<{S9
_9$Òò>±P[=
7
7UÁ(; =·Ç<w<?@íT=×è=øC8?=.9~o9º>ö
9ø9Ú³?]k[=5757UÁ(;ï
=m¾<òÌH?<<+;¬b?)f·¥9AË¼9A9f'?½ñ[=~`7~`7UÁ(;ýh>x(>ªM0?DNÇ=ÝB=sB#?ü9=m¯ç<dkL?å7;	;ÐÈ+?É\=q7q7UÁ(;Ý"?%Ä>êwS?FB?É»>Á9?¸@¦7ºìG9<âT= :0:
+?ò\=d¶7d¶7UÁ(;>r$6>q8D?FâË>+>ìI3?îx:}:¶[?}9SSú9¿>nK\=Wá7Wá7UÁ(;ÔÐ(? ½Ý>ååB?á:£>äÛf>5?WD7¦`9ãïß<|:¬1+:¡FÀ>\=J7J7UÁ(;¥?\^>yä?ö?üV>Yhb?Õ=;9°ì:L?&ç9¨9¸öË>]==77=77UÁ(;ÌÆ"?µ;¿>×çY?ä+?G*á>)nC?Ìµî8ÖZ9æ>tù1;)è:WÜC?½
]=0b70b7UÁ(;C²>'.d>fKH?©#ª?!±e?_ =?Ë³=f¥W=·pU?÷Ü;fß;ÀÜX?ù4]=$7$7UÁ(;LÎ> Ôg>,
d?*2@?ùs×>¸]d?[ñ*8ÿ«¾9èe=âS=:ÅÞ:ì:?C]=¸7¸7UÁ(;{>ª½>)V?3Få>ZK£>¸3?é¯d:^:p=?Ë<9ºÉ8 ^o?@a]=
ã7
ã7UÁ(;??þP³>üY?W?DÈ>B¯K?If9G99§?v=°9¹½9ã°?£g]=ý
 7ý
 7UÁ(;[?_þ>R\?E?Åæ>K[?Wg9Þr9_;å>§à«;í¡e;??¢]=ð8 7ð8 7UÁ(;`+|?#"¨>
ú¿?M?pð?}P?ÙÉì9Ù{£9âd9?ÀÅ9Ô9hÖ8?;Ý]=ãc 7ãc 7UÁ(;±Æ<÷Á<-L-?XB>Ð
>°+?â¢»9L`ï9½ªÈ>>©¤9r9n?Îß]=Ö 7Ö 7UÁ(;$?ÄI6?P?UV?¹%?Bq:?uW:*?:Ø4?/øú:À:Jk?õù]=É¹ 7É¹ 7UÁ(;=ÄUF=¥&)?ÐQô;-©;,Ú8?
h¹æW19p8ã¾WåB9cË8oOu?F^=¼ä 7¼ä 7UÁ(;²^å>^ >vI?N}ô>ë£>ÍZ??là799çE=SQl9æþ³9Y
¨>W^=°!7°!7UÁ(;Óÿ_>FA>ß9?#
?CË>æù-?Ô<¯<³S?j»);	ö:70?\^=£:!7£:!7UÁ(;³¸?¤¡>ÄÆO?ñù¡>pc>ùP6?ùþ§¸Vq9@ß¾©g¸[9¸¾_=e!7e!7¹ü;_õN?Êdï>P]?P9ð>èÈ>£J?Õ9_'Å9§â)>±¡p9Q½^9+H
?A_=!7!7¹ü;TMÛ='¼=þñA?|}ì<V¥<z7?´	6=T×Ù<ÙìU?ÊV;Á`;)6?/U_=|»!7|»!7¹ü;W×'?ÝË>c¥S?Ï¥â>1>F?z9è°9ï>j+9Ã9Üê§>ô_=oæ!7oæ!7¹ü;.n/>>©Ì=Óo[?Ç?n¾>ë@?ò=~g=,KY?½§;ðµ:ù^?ý`=b"7b"7¹ü;¼¯_?R[?$W]?5?4ÊÞ>èP?¯èì9j÷Ó9Þ?û*::K
:jA?YF`=U<"7U<"7¹ü;ñ¼¬>²d>þòA?meS>>L2?CF¸E9®½>wÕ·.E²9SE½8Z`=Hg"7Hg"7¹ü;3ÜÕ>#>>F?ç¦>Ñ¦U>¶5?	.|¸Pg9º¾µ·49®ZÚ9äßS>È_`=<"7<"7¹ü;Þ½¬>¸>½?KÇ>´!>î?WF+=pÅ<åë]?-;Çëç:2Í¡?zf`=/½"7/½"7¹ü;',?}úÈ>3H?hÁ>o¶b>"2?
-ô¸ 692ßh¾%SM9_Âø8MS?sÍ`="è"7"è"7¹ü;¢P¼?J[?B?+ÇG?ï>"N¨?Øë9¬9nÑ>k­y:þ:,0o?Î`=#7#7¹ü;ê¡°?Éï>¼?aYZ?ÑÄ»>¦Ø?&:¼cö9â?E	E:µ,9`î®?ì`=>#7>#7¹ü;Ä~=è+ä<ò2?XÜ< <.@0?ï$5/õ9} :YF8oÎ9ìN´=Ra=ûh#7ûh#7¹ü;âæ?iÿ>;'Q?Û.?2è>«Ç@?2<j:äó:GP?Jm´9]g°9Së?y(a=î#7î#7¹ü;W+?örÚ>oI?-nï>|§>÷û6?¼´ã8Åà¢9-ò2>ÍÁ9zÎ9¨mð>³3a=á¾#7á¾#7¹ü;RB3?Ú]Î>p_^?"t1?þRÕ>ôT?9e799ÒR?à|:äE:Gµt?¿úa=Õé#7Õé#7¹ü;´N=Y=~45?{?§<´þ<£/"?§hµ¸ÚQ$9ÖO¾%:HR
:ò¡õ>¹;b=È$7È$7¹ü;Xº<ï<d1?jH=¹Í<61?Ö¤Ø8¶ò9Ð,:>¸9É¤9¦ýð>}Ïb=»?$7»?$7¹ü;;ÈV>"l>:9?ê²>pO>°I,?°xn=[=©O?E;fÆ:
§)? ?c=®j$7®j$7¹ü;+©>èá\>oD?%Å>ü>äÇ,?È99Ê©ù8µ>?N1;£bÆ:.{d?ß%d=¡$7¡$7¹ü;5ª&?.¿È>T?!U&?ÖÀ>^*]?«>}9³9qNø>sB+:ïÖ¬9ç¨}?d=À$7À$7¹ü;ó,??dØ>6L?Ôé>FM>Í=?
#9ºÌ®8Û!f?9á?Æ9í©º>`¾d=ë$7ë$7¹ü;Tí?¹>·N?ÉÜâ>Ü>q<?v¾:Ãi:¸®P?Æ£Q:cÏ9õc?µåd=z%7z%7¹ü;]§?T¤>^GJ?é!?Ö>A?(]9S9©½>7Sc97©<<e=mA%7mA%7¹ü;¶?û>4o?fbh?	ï>Zx?mªÔ9ºÏ¯9õÔ?fó9¾vì9Á?)de=al%7al%7¹ü;¨¨??¸?«K ?ÀÔ>ÿ¦?*\9ôî¼9(>¸9lËÍ9Fìä>Se=T%7T%7¹ü;3Î?6>oT?POc?°?F`??3g989×EÂ>¶;w9»:<G?e=GÂ%7GÂ%7¹ü;ÙEÊ?ùí>wÙ? Þ ?~Õ±>?ç?@!â9_¼9Ú?³¸:ùµ0:á¹?Pe=:í%7:í%7¹ü;tÒ??Üü²?3?³Ò>6¡¤?Í:n£9ÿ®_?õh:²T:£T<?ã¦e=-&7-&7¹ü;/ø>ü£>¹A?sú¢>Ðþj>¼1?·4
¹wp9ÆS¾Bª8ó8]Å>+´e= C&7 C&7¹ü;)r:?·få>iP?3ß©?6m?Ö7?e¦9ï£9´¦?6µe: k:±¥ù>¿f=n&7n&7¹ü;Y-Æ<ÒZ<7t3?$ú=lï<%9?jÎ9ø96}>Í$Î7¼@ 8§¤>«&g=&7&7¹ü;ßu>0>¢1W?ÔO?ì
?îe<?R8ª8ßl9Ê>::?/Ý9½eW?g=úÃ&7úÃ&7¹ü;ì­>åùX>n4M?É0?=ð>[b<?§Úo9=?9% ?úÀ9æE9[?²g=íî&7íî&7¹ü;SK¶<Ë`<Ù)?»õ<É#c<Ð!?g'¹Ü`9Ç¾¾µt&:Õ*:Ì?°.h=à'7à'7¹ü;þ¤>T>1E?×Ì>p2>Å§;?Ö¸L
9-ZÂ¾ñç;í9;¦B?=h=ÓD'7ÓD'7¹ü;¾½ú<·¾<i(?Ð=8Ù<!+?n"¹»]9ø?»¾i:^g:Å7?ÛEh=Æo'7Æo'7¹ü;Î¿Z=\O=És5?
åÐ;[D²;Ïý?pªµÂÀ9ÿ`»él¹ÛC9R³¾%ah=¹'7¹'7¹ü;²Ç>â>ñF@?Mt>4Ð8>*V)?^fö7(\9ø=Ï9`¦±9ß>h=¬Å'7¬Å'7¹ü;Rè[?;ìþ>6Ö\?gõ¾>4jc>öV?48÷g9,M¦=(:ÛÊ¸9´G?¯h=ð'7ð'7¹ü;FX=ZÆä<'?X; %;áü?Çë/¹RW8dßÀK.T¸õh9@ê½÷áh=(7(7¹ü;¥=Gt=ï,?>Q<©¼È;\?«ëi¹
9PÙé¾8Ü8áÆ9{O>¸i=F(7F(7¹ü;B8?GCò>JµB?ß]ë>õ¦ª>>0?ô,7U¥²9rv<¯:ôÙà9Â, ?Í9i=yq(7yq(7¹ü;r¸O?ù¬ß>3½m?b5?Â³>æxh?1@8´F~9«~Á=xÃ9ÓÎ9è%?üTi=l(7l(7¹ü;\~K>aÚ=r\n?o·J?7ñÿ>%ÃJ?ëá=,aµ<OO?ñûÖ:dÑr:º§b?Âi=_Ç(7_Ç(7¹ü;¼µÇ>oDl>­cX?+?å>5¯??Sc"=iË<©<L?±d;ûü:DÏg?GØi=Rò(7Rò(7¹ü;&´?¯DÅ>a>?yx?~Ã(?u<?êì=àì+=ZP?Ä;Ih;SX?³/j=E)7E)7¹ü;ûc?/ÊÝ>®?®¼é>7>¢h?\z.9i;9ñTî>9ýT9´>B[j=8H)78H)7¹ü;J;?ß>)V??6µ>(õL?@øü9i4î9ï?]:^F:':?×Ìj=+s)7+s)7¹ü;+p >ÖùÞ=438?ó>ºî·>U)?×æ©=3cU=ÔK?*;ÛçÆ:ÑG;??ój=)7)7¹ü;ø¸C?íÎö>þK?_gÔ>ªh>SC@?Ö¼:%²:ik?4kn:fý-:f/?äôj=É)7É)7¹ü;-h>g	>P?¿à>4 >v3?û=Dó <~&M?¯;É:Z3?fk=ô)7ô)7¹ü;$ç,?¬Î>ª×V? *³>]¥G>e½e?d£¾7Ë9Ö5=h9ú»v90Ë?-6k=ø*7ø*7¹ü;6>ÑÍ>^W?^Åd?yà?T¼H?&è9Z±Û9ØA?¦:î*:ÇQ?t[k=ëI*7ëI*7¹ü;.<#?uÕ>IÄC?£>>­Z>Õ`0?5âL¹·G9®O¿\qì9êß9{~>?Iqk=Þt*7Þt*7¹ü;ã°>!n>U=?T_¤> ll>tû1?88=_=%ºU?§zÛ9kI9ás=?k=Ñ*7Ñ*7¹ü;?g¹>®>W?ü?é»>Ñ®C?=9S¥ª9|©Ó>&`õ:×ä§:*;?.k=ÄÊ*7ÄÊ*7¹ü;bJ²<®=<Dã-?2;Ç;ëg®;D8?LZ±¸TYK9ÙE_¾öa%9¤¨9#
{>-½k=·õ*7·õ*7¹ü;Ó\z?T	?Ô³N?´»?¨¾>dO?\o8sõ9¿Ò×=®:×¥9¼æi?Ük=« +7« +7¹ü;0^?Ã>ÑÔ?²zë>©d>Ë0?|¸ð+s9-I#¾ÂÝ¯9L¡9Ì?bl=K+7K+7¹ü;Û5b?¬T?!oK?CR??<4?DÁp8Å@9)Í=y:õ·	:È?{¬l=v+7v+7¹ü;·+4?á¬â>®zK?M¿?¬É>Â@?£¸Q>Y9½o´½Ô$:ò :ÖRó>¢Þl=¡+7¡+7¹ü;*§H?I2ö>¤P?7g?çz­>»n@?à
À¸Rè9þ7¾\/ :h°½9.X?"m=wÌ+7wÌ+7¹ü;^åý>L1>;âl?¢`?éC?û¤_?×¤=NéM=ÍðL?Ô89-9`r?£Mm=j÷+7j÷+7¹ü;¶3?)¯>ÔçL?XXë>p¡>Í:?òLj9Å9È>Ê¹Ë9 â98Äæ>Çcm=]",7]",7¹ü;UT&?»>rc?HIÏ>Y^>äén?ñ¨æ8;Ä9Ä¾>«9öÇ¢9ÁïV>-nm=PM,7PM,7¹ü;ÊÜ&?Î¨Ó>ÑI?»·>SÍv>z>?*9âkî86?cå9£x¿98"?m=Cx,7Cx,7¹ü;4?½¸>øo[?ºð>s>¿A?YY8¾9G>jZ9«9G'×>Îm=7£,77£,7¹ü;Í3=F=ã-?[=ùL=N%?c9þ¬9ÊÓ>·Ó#8qCÐ8Ñ`I>¨Àm=*Î,7*Î,7¹ü;rG?V>_?jR?|`?M-P?³;4:_f:?=´:àx:Ù®9?qÑm=ù,7ù,7¹ü;d9Ø>Å,>¦ýR?ÏóA?×?M<?ó0]8l$â8/ez>çh«:éçp:I&6?gám=$-7$-7¹ü;£Ê1?÷äÞ>¾2L?ßK¯>cÏe>FC?êl8àë9y(>âã9,ßÚ9Å?Tn=O-7O-7¹ü;Ô =pi=/?å=ãØv=ñ$?¬Û 9Ø]t9¨>úÝD;Á[;d%?]n=öy-7öy-7¹ü;j0Ê=3f=Ve.?ÁØW>U)>ql#?Ö9 ô¢9ïûc>ÈÅY8Æ9ÇS>Þn=é¤-7é¤-7¹ü;ÞÅ?EO¨>~q?Dº>Oê=>D{?xÕþ8¡¯9¹9>GY:§â9í©u?ã©n=ÜÏ-7ÜÏ-7¹ü;xt%>éÜ=¼??K>?>á%5?±8=_¤Ú<-@X?W­7TQ9©%=Æn=Ðú-7Ðú-7¹ü;6o?ÿÉ>.J?'é>ü>ôÐ<?¹¾Í84 9b¤>f:V]:m?UØn=Ã%.7Ã%.7¹ü;XÚ¯>¬b>F?\?PD?z}<?JJ9{:+?>Õ:Z(:»Ï4?¿Õo=¶P.7¶P.7¹ü;È?¾ä¥>\K?L>ç»
>wJ8?KÓ¸8S9-¾-Ì¤7w9ÖÓ"=¨3p=©{.7©{.7¹ü;ñ"?~þ>Æ?£	?ùt>8Ð?uéL·×~9¨J½Ü=:Ð9ó¬?AHp=¦.7¦.7¹ü;7C?ûü?kv?yT®?À©)?X?&5=ÙÐÊ<k;?áA¢:T=:¿d[?Änp=Ñ.7Ñ.7¹ü;é>À/>àLP?ïð
?<F¼>úÿ@?û9üÏ¼9¨*?Î9Ô¶²98ü?¬Lq=ü.7ü.7¹ü;Ò
?Ø8½>}??û´®>uÇ~>L/?n9(¨Û9êW>¢©:hp:e74?¿Hr=u'/7u'/7¹ü;Û}R?Ö+?Ý5R?Êx!?EÎ>ÃfH?,¦Q9QÜ9îÅ>¦ñ9Nf­9a2?Ibr=hR/7hR/7¹ü;¾zH?1«ý>iRJ? 0?r&?³V?\ØL8l¦:9Lz>$9÷9e>r=\}/7\}/7¹ü;»·T=Cf=L6/?pÞL=9=;*?a9R9×ëí>Ý:æj:p?r°r=O¨/7O¨/7¹ü;Éù?©>ä·H?T!Ë>ÝÕ>H6?Àö:´½:9¶c®¹ëÎ8:¬ÒÕ9C]?ct=BÓ/7BÓ/7¹ü;:?­V >Q?¥¤>b>»:?®p¸:k91q¾:¿9Ù-?cmt=5þ/75þ/7¹ü;0* ?$q¯>?µi?_;>7+>FOe?}Z¹@`9òn¾\äL:ùØ
:}â<?Ðt=()07()07¹ü;>	?.>å\?¨D¤>a³K>qN?-ÝA¹j9ÓÔ¾¨à9b£93ö>!èt=T07T07¹ü;.?þ~>õ-j?­q?Ï?bÓG?-¼v;;ÕZ?\CF:4}1:Mû?{u=0707¹ü;W&C?(´Ý>Va?Ù>}j>ÆCF?-q8Õüº9¥=e*Þ9s.í9óÊï>Úu=ª07ª07¹ü;1V?á>is?¹E#?)á­>bp?êh|9þ¡9?¡È>8Ë	:¡ï9Õ4?Du=ôÔ07ôÔ07¹ü;)'±?F@?k?9È=?°¢¼>.Ç?Ür29üºO9êÛ>äQ¬9Õ½9aè>8ru=èÿ07èÿ07¹ü;¿Ü>eF8>-?I?&õ>ÌÒ§>ñó:?&º@<Fø;2¹F?9	;ñnF;\,M? u=Û*17Û*17¹ü;¹FV?¨ÉÓ>?!±?¥
>?°¸8WÑ/9h>´¸9¤f9ï|å>u=ÎU17ÎU17¹ü;@­í<¼ø´<o(?aã<£o«<GÅ)?·8 P|9 ç>*w9B9Ùo>FÇu=Á17Á17¹ü;0=TÜ·<I8?6=¬dË<j$&?
i¹8d-9'O6>3ª@:57:oÂ?øúu=´«17´«17¹ü;g?Oì>üËz?@.>?m >?59ïÖ9ã¹_>¢Î 9*Ã9¥Ó>Åwv=§Ö17§Ö17¹ü;]]º=ªv=ÙâA?[ñ>]áh>JÒ/?yý9Þ,ü9á¨?<ÿþ×;×ù8?RÉv=2727¹ü;.c?¸ «>éO?ÏÔ>"3>£¨A?óº9ÿ!9è>|u9óÒ9£>Kîv=,27,27¹ü;
P=°ÂN=`@+?½I;	K;I5þ>;,2¹¶©A9ë¾ÌÅÌ·´k9ïg^½w=W27W27¹ü;=«>8Ú >xa?õ½?sê±>
??òeº86¾9Vú=÷ÇÞ9ø9º_?2-x=t27t27¹ü;~=W&4=4?g=6=L=&?îÇ¹¶ÒÔ8vþ>¿Ï¾*:ó»	:­?ÿHx=g­27g­27¹ü;EÂ%>îÜ=Æ@?MoÁ>x(>{+.?êãï;y[;«¯@?Ð	ö:\(À:ä#?ð.y=ZØ27ZØ27¹ü;	Ôq>f!>*É???°àÁ>b4?ÉY4=ÆÜ<
 Q?fx´:ÿ´s:Ó=?Fy=M37M37¹ü;w>wÙ->/î5?TCÓ>¦
>e*?üi­=¦ÔW=`°M?¯Þ·¯x÷8@\æ½äVy=@.37@.37¹ü;N8?Rê>þKI?psÛ>>O¤J?OÌ?8[¤¾9µÆ=«¾:û?:(H?±dy=3Y373Y37¹ü;8'?¶áá>û=?ÿ¢>~øf>v©4?3Uc¸9v1A¾å@8ý¤S9Aýè=niy=&37&37¹ü;[ü>¯2§>eSA??«Ã>Ü2?Ð,¸P±ö8&U3¾,ùÄ9§9#"2?:z=¯37¯37¹ü;äôÑ>éÖ>hûN?äpB?Mñ÷>ÂH?ªVà8ØëU9²;>á;m´:;iÙY?ýz=
Ú37
Ú37¹ü;û(>6ùë=9E6?^\>åwN>Þ)?pw0=OÙ<!O?Gâ8t&U9=>#Äz=4747¹ü;òF?(ü"?|I?¨Þ*?W?â>WA? ê1:UP+:î?o	·:Ô(x:áÑ<?äÌz=ó/47ó/47¹ü;¢
ý>U>sW?¸iÏ>^&><?ÚØn8û?s9Ë]û=kTÛ9)¤9Q+?úz=æZ47æZ47¹ü;«õ?ê±±>åý@?eOù>4A«>/W:?ß8¸9>Â>å¶:´é9E5?i{=Ù47Ù47¹ü;KÚ?¥K4?ªÌ?Ó}?UdÚ>¾?h°¦9J°9a+?;bÊ:D?c{=Ì°47Ì°47¹ü;lÄy?ÎR?xPu?Ya?¶?¸`Z?*^:àÝ:[»8?4:ÔÛÑ9)~"?ß·{=¿Û47¿Û47¹ü;¤>íi@>ÍC?%«\?§?M)3?ÙQ<é#<}X?Ài*:dö91?w¾{=²57²57¹ü;i?ÏÅ> ?E?Ôö®>¼q>µI9?EÇù¸zV9{P¾-cY9Ôè9W6°>kæ{=¦157¦157¹ü;»óë>pJ>#=?">(KG>G#0?½Y¸s9õêÄ½¼94°y9e?N÷{=\57\57¹ü;[Ï,?Ûî>½69?ÆZ?4?½¶;?,1·wÌM9dÜ¼®I:D¦:~ª$?P|=5757¹ü;5Y>>3ã=Ë*0?cò;pÀÀ;}!?»ÿ¹a9ir¿\°ï8ÆÌ9ªÃ>R|=²57²57¹ü;%?û£>
nZ?ÙBù>sn¤>éB?á÷­99¿9æè>(·9´:sÚ±>µi|=rÝ57rÝ57¹ü;S
?éúM?þ,C?aÝ?©¨?D?«÷;Ã;kU?l÷9­%Ú9Zò?Ï|=e67e67¹ü;ÛØ?
Nª>8/C?v>s:>º!1?9K8Ü&39$/:>¦8*:3ä9^õ>?IÔ|=X367X367¹ü;Ô?\C¦>ÂN?Ï³>$>>W4?½*ø¸v¡É9Õ¾¥ÛÊ9Ñþâ9GÇä>\Ú|=K^67K^67¹ü;.ä5?¼ê×>h¨W?2hp?Ñ%?W¶O?¡î9¾£9¤Èt>vÒ9r {9V?Ô(}=>67>67¹ü;Çµà>06>P7>?) >9ïc>(f4?}vB¹Ê$9°¿û¾Ê9&99êf:?BB}=2´672´67¹ü;6K@^4?nXÊ?F?Hª¾>$Ï?n¤g9ú
±9y§>¿6";«µ:aHe?ü±}=%ß67%ß67¹ü;J}?Q#
?Ek?æu?éÄ>ZÅm?Òö¼¸¥48m3;¿ýà8>Ò9ïÑB>£Á}=
77
77¹ü;½ØA= rþ<ÛC?âÓ;
8;¾ý?ý¤¹x¿H7fRÁ³¹$¹[?Â8·Y¿CÐ}=577577¹ü;Ø5?ºè>æH?q
?xmÉ>Îî3?H-í8Ë69¦>Ú1Þ9ãà9äîü>ì}=þ_77þ_77¹ü;åtU>ù3>µ[8?PÜ;>9>1%?mT¹R_9Úó¾í¦:|£o:¢æ1?Íþ}=ñ77ñ77¹ü;²JQ?*6ß>	p?@ø>ym>T?ÔÜ¹`<9oß´¾?½H:¸
:ÙM5?û^~=äµ77äµ77¹ü;w#>Ñë=1?>ÙÂC> .?g r=*µ=øµL?Å9`ñ9z>Ùk~=×à77×à77¹ü;rï>>¬R?ã®?g.\?ÚèJ?i::º{¯9_?UÆ:ÒÎ:¸:?[~=Ê87Ê87¹ü;Í<=´ÇÞ<Ú¾%?-x·=ð=?Ó¹f;9§ä¾v¹Üù9·ìM¿"=¾687¾687¹ü;Ûwc?@?_sH?Ô_?ÓÜÀ>+÷@?»ßp¸ÈÅ9um¾öó!9bU9Û%Â>IG=±a87±a87¹ü;<>G>yÜJ?VÛ?rÖ>w%9?£¬&=ÿüÉ<?>S?OG+;
"ê:wF;?=¤87¤87¹ü;zC?ägÉ>Ywx?³.ÿ>Ú*>CÓO?¸qà8 Ì@9º> QÚ9ÝÕ9| ?=·87·87¹ü;e´n>®>×h?;=d?M?fêC?"`p=Öü=ÂR?Ò:A5:'ôM?¨=â87â87¹ü;~2'?ÄZÍ>¢nP?OÚ>
>BõH?d;{;Yà?áb:Bø9>?Ó=}
97}
97©;ÿ½>J>cp?â©?![¢>^d?ÓYb<«Ö<50O?¾TÃ:î¯o:ÿP?ÛÂ=p897p897©;7$?L`Á>ÐY?É¥?ì9?ÊE?ÂQ9 O£9í¾ù>o\¨;(©;;¡?cK=cc97cc97©;÷_m?î>¸~?¹v4?uÌ×>!V?ö0	9ét9üsñ>¦~:ÎH:ÌR"?+U=W97W97©;t?p"Â>åD?¢>Àd>pþ5?´ª¸èb9»C¾õõ9ÖÃ|9áy?ïÎ=J¹97J¹97©;äç>>¥uJ?Óè?¾c¾>(¶2?tÅ6Sz90I<Øÿ,:Ø:´þ,?Ts==ä97=ä97©;QU=B[Í<mô)?/;¥;°|$?*¹¾×98)ºÅ¿,éO9þ9l±>8x=0:70:7©;ãI:?oÉ>ü¿l?ì¤6?çÖ>)gZ?ðâÎ·
Y8Ä/&¾»9ëûx93M@?Ñy=#::7#::7©;ÇÖ>j»7>+ýM?^¶"?âöã>¹6?9(Å8Ü9o7>I%Ø9¢È[9/Ã{?"|=e:7e:7©; -?må>Ò¦A?(>UÛE>Ü:?«!·ô£V93½0Çc9×9Îì·>öÑ=	:7	:7©;î^.?£à>¿F?ëBß>O,¡>#O1?<#?¸ì[9ñ¶"¾ýg+:Rü:[?aú=üº:7üº:7©;ã0=û:ý<Ïù1?u¼;Ò;ï/?,]¹°;D9yD¿û:8 ×8g^>D=ïå:7ïå:7©;I±=
å=Ø,?I´;P;;î>?è¸ó!9Ê
ô½aÖ¸bVf9%Dn¾ß=ã;7ã;7©;&==È©
=Úç*?[à;øëü:I?é{¬¹°µ9Â~!¿KÝ¸Tó8q®¾Æ=Ö;;7Ö;;7©;Â?._?-ÛV?@(3?Eñè>äD?/É×9hÂ9 ?¡:Q}.:æcl?XÇ=Éf;7Éf;7©;äâ?¦?)¯?ÙW?¸ü>${Z?Á0g:Oõ:«]I?ÕgÚ:ëK:½²?ôÑ=¼;7¼;7©;aA?½V¬>±Ã?-MS?ÛÔ>6n~?!»,:þ
	:¿Q!?è:U±9Ó¾?IØ=¯¼;7¯¼;7©;ù(?àÏË>ü=T?D?y¹¯>Üz=?#zà8áç¢9â`0>?øÑ:î{K:i?à=¢ç;7¢ç;7©;á ?í+?
s?À@dFq?\?E:'	ê9ÌW?Q,:ÐÔÓ9¨?P?á=<7<7©;ß½?wÏ8?	N?¥Ù8?	*â>]<Q?£¯9Aë½9?S¬>&+8:\ÿ1:p?É==<7=<7©;þx=¥%I=Å1?GÎ¬=»=Å!?nUª¶&¿X9y.I¼³ÏÊ8H
8²e»?=|h<7|h<7©;¶iæ>ß}>@Xh?j`s?ý[?øÓZ?ý&{¸Ü£>9¡(¾¸,; -Þ:¦$?ÊC=o<7o<7©;dÔ?qÈÇ>ÖK?®ß?¡¢Â>ÿ;=?O[G9òï9d·»>}:XþÌ9Zñ1?Qn=b¾<7b¾<7©;ü,V>Ùf>J»8?gSó>¦E·>Dñ)?ñú:¤øª:ç@;?ð­ü8Î9¤L>x=Ué<7Ué<7©;O2;?u«>Ö?>?Csô>E¡? =àê¶<Ý:?¸Y;ÚÅ;Y?x=H=7H=7©;ø ?
ªJ>UË?I}?Zo?î?sª=ô+F=÷P\?³Zq;ÕÆ:b_?Þ=;?=7;?=7©;´:!?,¬Ç>C¶N?<ö>'{£>Ë@?ÉV¹SL9Z¶¿ÐîU: 1:º§?ø=.j=7.j=7©;í'ç<p²<¨Ð%?onk;¯2>;ùp?{8¹r³~8vl¹¿õ¤,·DÎZ9åýÉ¼4'=!=7!=7©;yM?79>7¥²?ùÿ?ØH?î¼£?×>4R=z[?°~:¾9oV¯?0W=À=7À=7©;øÀ=lÇ<çÅ'?«Kt;`~é:ëë?åy¹PìC9-¿Db8Å9ÉKÉ=(i=ë=7ë=7©;L>Ð<I2<ñ"/?mB=ó?=V÷?Õz8u}9^ó=Mó±9Ãÿu9R/9?¹|=û>7û>7©;oo?~ ¨>!H?Äý¾>ë>D6?ì8[|¸8Åº>üð:êâ9¾?Ç¤=î@>7î@>7©;È?¡;>z?ÂY?O'
?q?àø*:ð`§9¿?"Ôt:@y:¹ÞJ?
ç=ák>7ák>7©;2È#>*óê=¸t2?ÎT¹=:=>%?ÅÂÖ9ßë9Wé>o¿ö;¡K»;g¡(?ðG=Ô>7Ô>7©;®º>THK>tk?S.T?uû?YO?ºíÝ<Ò<ÐM?b¤;×§E;òçT?Àe=ÇÁ>7ÇÁ>7©;Ò6¥?9?Ñ?ä# ?9¥>I¦w?Gmh9­¦Á9P¡>)g,:6sæ9k??ó±=ºì>7ºì>7©;??¨µ>g>?óÝ>ûÜ>>ô/.?W¸R<9aòs¾c(f9hþZ9w?¶¼=­?7­?7©;~.?,FÎ>X?RØÕ>Zu>bLV?¾Y×9÷ ä9Ó!ñ>}¶³9i9gE?îÓ= B?7 B?7©;Ëÿú=IØ³=l¤2?ªò <<Íÿ?ÔÔí·àÑ"9Oøº½?·8D'g9ñJ>íò=m?7m?7©;8= =Ðh1?=àU=#=%?¦:ç7ä9?q:9-Â9´>Qô=?7?7©;À>¾Þ>µ¼>?3¨>ru>)d/?Lb68ç*9>î¡=ÿþÀ9!9¢,?Ð=zÃ?7zÃ?7©;.ß?n"?ú·W?/ú>Å>ÂùJ?¬RR9aK©9R>y:²":fÝ>.F=mî?7mî?7©; _?Oíý>Î\a?÷?s#À>bT?D49üã9!¦>!P»9^`Û9rÚ>ËÆ=`@7`@7©;
?ôó¹>"@?eí>R>ï,?ª*%8~«Í8ÉM>]>9GM9ô­®>)Ð=SD@7SD@7©;wÏ ?ºúÊ>äÐJ?Q?4ª>dW?ts09Íµ9Çvx>E¢9æcä9¡(¶>Ó=Fo@7Fo@7©;Úìi>¦p
>ÑHX?RQ?"	?º>C?|ú9=eà<ËuT?jå<3¿;X?Û=9@79@7©;§n¡?¯#?ùY}?ÕhP?Äæ>f2g?Õï«8øÈ99ël>f:D(`:6&?4N=-Å@7-Å@7©;ø?ÿ,?ªB?dÄù>«>1J:?{¸Ò91Cä½.¯:½i:qÇ??þY= ð@7 ð@7©;òÍÀ<%Õ<Ë+?=qÊç<"Ç&?Eø9ïÏ9«>üw:Õ¨b:ï
?¤=A7A7©;?·z¡>ãÁK?4ò>
¦>àú9?b7'x,9p/(=u9Üj_9rÁ.?t´=FA7FA7©;nT?¹Z½>1/G?³³Û>å>q::?ò 8Ø98l>)¾7©M9ûmm=ØÏ=ùpA7ùpA7©;ýþ·<<fm&?õ-;¿s!;ê	?pa¹z\9ÁQ¥¾ Á97´O9Wó/?â=ìA7ìA7©;Í]>oâ8>öL?ß\?Ýã¶>FF9?§8·ÓR9Bá¼%³«;Ûf;Cf>?¶=ßÆA7ßÆA7©;ø[?0¹?®6S?@À7?"ªï>}FD?l¤¸Å193B¾Ü}Û9 O{9@_?Ù=ÒñA7ÒñA7©;¿¿?Þç>­Æ?
O{?&Ü>­?sÞ9°aã9Öz¦>äû9øü¨9ÌË>? =ÅB7ÅB7©;A;e?<ÿ×>¾×?&c?c4?ÿä[?=ÅÖ9þKÞ9 U÷>c>:ï«1:")	?ÞP=¹GB7¹GB7©;Ú¿>ÙT>Pg?,é>94}>©¿k?ÿ©8è­9f>ú="::#ñ%:¿6f?âÛ=¬rB7¬rB7©;JÒ=×~=ª?S?vâ>ù?>G¨Q?:ñQ:=?:ü;ÑM:2GO?æò=B7B7©;ö>wQ>Ùá:?{±>¶>'?ëÃ8Ô§9øD*>sZÒ9Oé9mæ>;=ÈB7ÈB7©;syH?/#¡>X??p?iæß>e;?C9ÈÂ?9GF?$í:2Â9<?)b=óB7óB7©;
!¦>	W>vÆE?~¨>×q>^ñ2?Y;¹U^,9´è¾µ<þ9p¤é9dH?]¼=xC7xC7©;Þ<CÜ¢<N~.?Êµ»;,;ì8?.kî·¨ó9ÝÊ>½PÊÇ6«
q9M0T<dÉ=kIC7kIC7©;cºK>ZÙ>¹bJ?Õ®>®>;/?5?ý·XR9@¤×½èqw8(­Ï9×=+Ì=^tC7^tC7©;f?A'È>ã¤A?_`Í>õ«>ö)?³n7<=³9
ª<:lZ:¥
?Ï=RC7RC7©;G>îá4>òG?öÞ>z>í>?Ô¹,=:KÑ<ES?ÿìú:Ó¡£:èHD?­þ=EÊC7EÊC7©;´K>?À¼¿>C~?ëx?N£?¦Z?òX9:Kª9`¢>Æ_7:Ò:.ß'?P=8õC78õC7©;ñ?ÒÏ¾>úA?àâ >äÓl>%é-?°¹|¸Õ8ÏYY¿©µ7:Üô9Ü²@?æ/=+ D7+ D7©;_1?þÀ><?X>øáU>X6?ÒÏ´¸Ò3>9`\s¾ßPì9«)í9üÿ>#1=KD7KD7©;h*?À>j(@? ?þ>ë/¿>å7*?nÜ:.:X0H?¤@*:0à:+Ë'?6=vD7vD7©;¾A?v?Üój?å>Úl>	Z?\ýx8çÚ=9SÞ'>P×;d×#;ÿOI?_L=¡D7¡D7©;tyÂ?UJ?)v?OÆ0?ÞÔ»>*îp?$|É8¢~Õ9fñ=£ÒÃ:w:xù)?±U=÷ËD7÷ËD7©;üöì>äÝ>#ÜX?kÚX? yó>¬d?'Ñ²<db<24J?;Òß!;ô«d?^=êöD7êöD7©;ÔØ?º¦>Å$H?>1?O>0=?Qu[9îÙ9À>S9~oX9¦('?m=Þ!E7Þ!E7©;}ü>rñ£>G"E?læ>;>ZÂ6?_KÁ·¶9<_¦½Åý	9Îc9$?>í=ÑLE7ÑLE7©;ÉÛ?à»>ÑP?Ôî>h0>ö§E?Ô¢7
êf9b'=SèÜ9Ä(v9!½e?'ë=ÄwE7ÄwE7©;êK?}&³>±?9ã>Q¯!>'j?¤Ù¶¸!`9Cúw¼½ä9
:ºTÒ>á=·¢E7·¢E7©;y~Ø<Qo <Ï¹,?Ó¨Ò<¬<«¯?bþ¢7 a9ú=p:6:Ücö>ß$=ªÍE7ªÍE7©;lD>ô=ýM?92?\+ï>CÄ>?ti=fº<ÉN?0§Ò:6:*6?ü-=øE7øE7©;}²?ý9?iv?³?ØÀð>T;?
Hê9ê×¢9	'8?\²:k~.:Â¥?S=#F7#F7©;9|§>»I>¿OU? µ+?v(Ö>kAM?9$X}9ê?k5:OÐ¿9b3?H¬=NF7NF7©;Àz>
S>=æ|?7VJ?ËÇ>Ð?uuj=HD=jòR?¬ýV:6ô9^a?ñ=vyF7vyF7©;×¯>¼ÀH>ó_?nF?ëüð>ñÊR?f=³~
=þU?)z;À¼:£>?Æ!=j¤F7j¤F7©;É6?lqÙ>kV?Ù1?4Ü>VuN?7@9gyÀ9,>r,:9:þðÚ>/=]ÏF7]ÏF7©;j²>åég>8òD?ÂV?ß?¦2?³±=ó_=pXQ?a<B<ïK?5h=PúF7PúF7©;}~J=º\=¦Ë4?Õ×;påD;×?\/¸(C9Ò¬½Â5¸ÆI9«áæ½¨k=C%G7C%G7©;u¯Æ>Þr>WmQ?é?n¸>¸	9?Wd;0;b B?Ât;¾Ò¸:¼³F?í==6PG76PG7©;'Ç3?&®â>ùK?ê(?uzº>*-8?|]Í8^9éH*>ýi4;ÂUÔ:ÅY??=){G7){G7©;"¶î<x <¦å>?}vZ<Uæí;k? cµ&ß8·Ë_»_LS9¤bï8¯öa?4}=¦G7¦G7©;Ì
?©?¥>GW[?¬ ?o$Õ>Hû@?:}9Ì½Y9Y&?ö9æ¬9â6?·=ÑG7ÑG7©;Vù>Ñ>ñM?ïÅ>ÚwW>ÄR4?8¡9óè=µíÃ9±Ï9gñ>Ø°=üG7üG7©;¢ù<`Ö»<*?¥2_;N';Rq*?L~D8)©p9vÑ=Ësk8m°f9¤>
Î=ö&H7ö&H7©;ÍIÕ<¶¢<Qh(?=áÎ<eþ ?&8Ð9Gç=ô09#¯9×>'Þ=éQH7éQH7©;äÜ
?N¿¹>C?ç°}>µ6>âæ1?ñJ9Æ¦j9£k>÷:å¶9)E?Ä=Ü|H7Ü|H7©;¶f?~ù¼>É+?¸@?ª·>E??\yG9>T9w4ð>Õ-:J:µÓ?/=Ï§H7Ï§H7©;zÝ|?U?	O?{ôý>×¤>F?¥V¹[Ù19~{¿s4{:ù:ÔP?8<=ÂÒH7ÂÒH7©;Cíù>U³>lvM?0>
ÈA>ð2?a¯M¹Ð-9Ox¿·Å):7ü&:ì"?D=µýH7µýH7©;·¸¢>¥:U>\C?ÌF?´M?³V0?ã¹:X²:jX/?õ¯9[9D,M?'s=¨(I7¨(I7©;nbâ>ñS>VY?¯®?ÂÝ:?°K?f¦9ìÒ9ëõÉ>Æß:+:!ò4?³=SI7SI7©;+Âÿ>jZ>¼N?öµ
?³ðÂ>:?qù
·&P9ñ¸ö¼Sg:ç»::7ã6?Ï=~I7~I7©;Á°0?»Ü>{M?IÔ&?,å>è[:?E¹o%¢9v]¾Ì:ÂB:I[8?Ö+=©I7©I7©;ÉH4?iôà>.*M?Ai·>âr>A?lðû¸Nwa8u¿iö9:ÄïÌ9ZLh?82=uÔI7uÔI7©;¿¨?(Ì>øn?(Àj?Í*?M^?§Æ92ãU9ôG-?§²,:"CÍ9ÞbW?R=hÿI7hÿI7©;;?Þ£>¨²Q?Îg??³g9?ÇÈ9²9;ë/?+	9*Y9üI?~Þ=[*J7[*J7©;¡)Ö>§m>e5C?¶ís>L2>î/?Ô¾y6ñØ9'ur<XBH:Ë(0:ã?Sá=NUJ7NUJ7©;ÓûU?Æô>2ð_?0ñ
?û|¯>ã¯J?B9ÓÏ§9ú>¡±§:R [:}wC?2=AJ7AJ7©;`?+Ø±>³ÐX?$?¢áÂ>K=?<(9ãü9Ý· >úcç9=Þ9rE?rõ=4«J74«J7©;Î?Ë$>~®?{¿?âê>?²o?^ö9ôÙÅ9zc?~~\:Bñ91÷i?àG='ÖJ7'ÖJ7©;&g*?+Ù>VßH?>$À>!>±¦;?yÒ·¸í9¸Xð¼N²9
þ9Ü?&_=K7K7©;2&T?§äþ>U?ê7?¡¥>	\L?±×8ü99>IVÕ9fá9ì¤ò>H§=,K7,K7©;&$?Ã\¹>t°E?Ðv>CøQ>É5?dÁ¼9ÂX¸9©?å:ø$l:À+#?ê=WK7WK7©;èG?«Á>"D?%>­G>Ù¦<?YÍw8L¥9?¿=ûP;ð8Ú:üý-?íû=ôK7ôK7©;¥L?)×¸>ß¶?åß`@ÿÝ?'å?×>ÒP=S¬?;±!ø:[ß?=ç¬K7ç¬K7©;C>y?Z¨Ý>î?¬ÄÆ?ï:?§h?éË9c9ÖG?{q;Òë;
èn?Ê=Ú×K7Ú×K7©;s?X®¬>¾ýN?I/?Æå>(ñC?wÊ×8lÿ,9©>±M:õÖ9l't?ÿ=ÍL7ÍL7©;?Þ¥>
I?Ð>$À>$þ7?¢³o80÷s9û=Vß:ñ :µ2?(=À-L7À-L7©;Æû<áº<K÷+?¿;3l;S?}r£·òN8J¾â÷F¹BN 9ß¿ÈT=´XL7´XL7©;¬©=ú@=Þ0?t²;>¸;3ï?ã>v¹uÕ8[©¿bÎ:é½Y:[8?â=§L7§L7©;á­>°ã¶=3C?»à>L7?>î9?8´:2TT:g&Y? gF;½ù:ßK?=®L7®L7©;ýî<?-¼>?ÕR÷>Þ­x>À~?Âä7û:9§y=×|9*ÑÞ9'§>~=ÙL7ÙL7©;Cî:?|@Ú>ùB[?KtÃ>V	>r±-?à8]»Ï9¯
>ó#µ90á9k/-?Ö©=M7M7©;Ïµã<·E <ÏÛ5?¡+=T2ÿ<ñ(,?ÐÆ9¢ôë9N¼>ý$:Jïé9s4?r»=s/M7s/M7©;ûH?.?-Y??úå7?Bü>Î:?Ìþ9qc9²á>*Þ:]3È9;F?Îï=fZM7fZM7©;ü;a?¾
?lL?Á?Ã$Ý>%ß5?cð±8ìÐ¡9êÀ>Úb]:?³2:D?	==YM7YM7©;=»<I¼<%?: à:]ì:Ió>Ñv·GÃw9Eÿ¼º·À÷î7[¾e=L°M7L°M7©;¦?iF®>BG?ê>
J>ô4?|q8ò_{9|íõ=ÿ&ù9îß9¥?\Ï=@ÛM7@ÛM7©;Âüa?´Ý	?­ÐQ?6-ú>>;L?`$¸5­|9¦½óÂ%:ï9Fi?dÐ=3N73N7©;·'«<5ð<yP'?m<ïû<Ùø?}{8¹¹êI9Låé¾²£:UF:aJS?ðØ=&1N7&1N7©;]¢?¹>»H?»²>t¢}>È±3?ÐD8Ð9m»=Èi	:£:¢æ>nv=\N7\N7©;¥Ï?(zÐ>ÕÈA?;>ÿ¼K>£ø3?«}08ö8¡+©>:ÎÛ9ª&?©¼=N7N7©;§½O?Ì?OCE?µ>Ù|>ÕH7?zX¸ÛÌ9ûé½Ñ£9ñÒ9ÀÆ>ß=ÿ±N7ÿ±N7©;îÀ<EÖ<yx4?ÈE=[ª=!Ì-?d{÷¶ûi90¬k¼Óp¯9ÄS69µTv?=òÜN7òÜN7©;{ùr?QÐü>k	v?|h$?b(¦>ìM}?]_%9dÊ9yQ>vl\:¢£9
Ê?×P=åO7åO7©;>lO>ôe?-^?7?\¯8?p=Ôp=&>a?òÙ9;¢Éî:z?G?\=Ù2O7Ù2O7©;#?ìÌ>!L? ÀÎ><>ë`;?ò"8é\9Â¼=G):!Ù9ª>G?_=Ì]O7Ì]O7©;c¶?zÇ>Êÿ:?£Np>¬3>ù1+?GS¹¶=R9ÞÉ¿+9uü9â;>ê=¿O7¿O7©;ÞFg?Üóö>ý¿o?Ñç	?sü>â`?tt8JaX9§>ÿ¢:¿)5:rød?=²³O7²³O7©;Æ:g> >ð¨@?'?ëã>H§;?b´=GóT=ïÙX?vÜ9nW9Ã%á>{¿=¥ÞO7¥ÞO7©;ý ²?)?âþ?tÞ?bE?«}?ç:ÙGú9+?¹Ã:A÷k:,WT?ôÁ=	P7	P7©;÷Ó·>3m>¯F?¥^>x
F>4	8?¦[¹.`-8P­SÀYã¥9l§9{&þ>âÂ=4P74P7©;-M.?þâá>²E?àë?ì»º>¾0?»8-/`9éÙ>ët:Þ}:]îð>ýê=~_P7~_P7©;K\Ô>@>G?vüì>Û¤>¥ò8??Öj·Ù9¨à¼*é¯9ÞE@9ý6j?í=qP7qP7©;ù[)=iä<\¾=?¬;Cr;$g6?_ì¸£B;9V¡¾V#9ÒÚ9¦?	«=eµP7eµP7©;¹ÏW?Ò¬?¿ÉQ?åJ
?ý´>ÚG?6;9ßFc9yßÒ>÷:·}Ý9'?IÊ=XàP7XàP7ûË;'aÀ>U>i$g?Mg?áÝÿ>7g?'ñ³9wó9×½>Na:ñò9Sjm?+à=KQ7KQ7ûË;dÊ¿>Ñ7s>¯ÞI?Þ¬m>P²'>âi5?k/ó¸S ±9Æ¼/¾üì9dÙ´9#»'?¼=>6Q7>6Q7ûË;¶I?ÝÁ>hó?²Ö>àÅ|>JpY?°P¹A\|9³Ó¾¥:¹6:'Dg?û=1aQ71aQ7ûË;À00?ãÛ³>KÇz?ÅT?Îð>ìb?jfG9ÛÇy9m]Ì>U=,:¶9^q?#S=$Q7$Q7ûË; ?>A¾>P?¨>8Xb>>?ê$¹©'Z9]À¾_xé9(%î9|ùú>í=·Q7·Q7ûË;§>X¿>9Øa?B?v«û>ãE?ÔN=µJµ<ÆK?~v:¢Ó):ì´M?|¾=
âQ7
âQ7ûË;î¡
?½à>bn?5b?
®ò>n?|Í¨:ÿDe:¼{<?Nµ8Q'l9>D>Ø=ýR7ýR7ûË;&?°GÎ>Ú®N?Á;?äÃ>°*E?ðr38±O9D«=wç¦9ìz9$H*?Ü=ñ7R7ñ7R7ûË;0&G=þ]	=®9?øz=¢4h=<Ì$?,,97ã9mO¬>ÜX¶:ó¶:ãÞ%?lâ=äbR7äbR7ûË;wõÍ< Ë<_2?TL=7Í=Õ)+?È`9×é¬9Me¦>ó³+:ï!8:¸î>wó=×R7×R7ûË;Å"?Ã>RÕT??íø>3Á¢>VÅC?¶¸"[99#g{¾x|&:,|:Ó"?mJ=Ê¸R7Ê¸R7ûË;Òíz>_Ø$>Æ×B?u¼¡>k>n!0?h=Þ*=#tU?"zì:Ër:S?[Y=½ãR7½ãR7ûË;ó"T?ÊÑ	?£E?Ï&Þ>Xú>$5?ÙÜ8[9QO>K8Í:åö:'º+?Æ0=°S7°S7ûË;®Z?ÉDÇ>à??ÄÅ>z3>eb<?·a¸.XO9W¾`·»9GÌ¹9TR?Ï8=£9S7£9S7ûË;¸O+?ËIÝ>/F?ÿañ>#ª>¯¸5?v?8§9V³=QÏÒ9ã{©9ñ5?ée=dS7dS7ûË;=Q±g=n;/?<â<H4ó;·?xVô¸£7³8.¿lz¸Z¢N9àVÄ½r=S7S7ûË;òø>µ>+OO?oÝß>2>§??~?$7-9éb<¡t:û9û?*=}ºS7}ºS7ûË;NÏ?×ñÐ>æ>?9µ>E
>R&5?Ã¤F¹9<e>¿PN9r9a>æê=påS7påS7ûË;á³=íN=¨/?sdý=ÖaÌ=ª±?Ð£¹{]9"»=¿èç];ïe;"È6?)ù=cT7cT7ûË;ïÓî>òLo>~?fÛë>¾>1o`?ÊSø8h´9300>&v::v	:Me?2=V;T7V;T7ûË;"?Ö>g¹F>ÿ?CÛ>*BZ>-Â?ÐÉ9ª¾9¦ß?íq8<|9õ=P=IfT7IfT7ûË;Êüf?Ñ	?ÄV?ª?Õ÷¼>!U?õ/99Ô!9êy?¤Úª9ò9C?Z<=<T7<T7ûË;òB&?¶Æ×>JAE?àï>ûV>¢N7?¥®±7$l9L@=D9ü9äµ:Oþö>U=/¼T7/¼T7ûË;æ?¶ç
?c~?H&C?Õ>¢jj?&9àW·9¹>{È:ê8H:KL?Êj="çT7"çT7ûË;¿¿V>Ô=ÝN?o />Á=æÛh?åªþ=&d= ¬[? ¡N;å°Ñ:ÀC|?|=U7U7ûË;A?¹É>ûE?À>9Í>;?ÊÞ8­C9cÿ>%ø:®Æ:dÊ
?­=	=U7	=U7ûË;Ã?%ÍÀ>#ÎR?(Ú?®>øé>?¸7Sv9==¡7:GB:ód?!A=ügU7ügU7ûË;;£?ô.?­[o?T¾:?Õ=Õ>J0`?ÄP9â¼9=W¨>ÀB:|ù:Æl"?0=ïU7ïU7ûË;ÃGö>\¡>¨\C?J3>Y¿:>µ{2?óé8>79N°J>
§î9p.Ò9ÀV?l=â½U7â½U7ûË;NKB=å=£+?¦;£[;î?\ÈZ·L£8+¯«½àµ¥6Yë9dê<A=ÕèU7ÕèU7ûË;HA?u{¾>
?Ìp@ýN?>[?Íå³9É9»?Ï:	5:&ÖF?¶=ÈV7ÈV7ûË;Ø?T1³>íN?G.?1±æ>fA?¾(L7ST9½'ö<½¥99R@$?¿=»>V7»>V7ûË;)?ºÆÌ>
^S?d
²>·:f>1øE?Vñ8/¤9ÙÊi=)a:¾A:¥D?wÉ=¯iV7¯iV7ûË; nC?j_¼>Ì?¥]?G=ç>?Uu?L9¤g9&?úì4:§]ï9«A?ùÚ=¢V7¢V7ûË;K+[>ãZ>8l3?Z­ó>ª±®>m2?aÓ=ÜT;=ØP?¹·9È{½áã=¿V7¿V7ûË;zé?eÌ¾>AuF?ÕT>iv>A+T?$µ¿·£XW9æc½$½9®·9²1?¦ä=êV7êV7ûË;WÎ?Ð·>¿¢P?dù>?r	?À1?y9Äl¢9ø¬Ø>¿±>:55:Ç?jý={W7{W7ûË;Ñ0?á>I?ó>ìT>Î;?$¼8G¸¨8b¤^>¢+£9ôÔG9®Q?!=n@W7n@W7ûË;N?ÊÁ>G?`³ù>Uéª>Þ;?½9GÊ9»®>BÓ:%².:ÍXd?a[=akW7akW7ûË;_Y?_½>ÀÖE?6h³>£ð>º0?É'8(¡9Û=ø+;·©û:ý.?Q =TW7TW7ûË;Ù>k>À>ñI?ìë>kê>©B?RÒ9S9,%.?ÄaV::[A/?çØ=GÁW7GÁW7ûË;Fo?ßâ>Xó?ß?-R	?Fµw?ÇF%9<`Õ9ÍJF>±ã9z}Ð9#Ê?í=;ìW7;ìW7ûË;!%c?\>õ½?§?5Çø>é´?è|¢9³u9$§?î§;®¬:RkY?éí=.X7.X7ûË;8a^?>Áº?J½?óÌø>8²?=]í9ì´9Ì®(?'T;Æ&¦:ôg?=!BX7!BX7ûË;ü¨ì=C½¨=¿3?ïû»>>¹b&?°=úK(=ÁO?ÏÏÖ8Ùð8eSä>H=mX7mX7ûË;+?ÆÛ>O<G?é9>,6U>W-9?w¸¨t9õÔ½Í:Ù:Pýõ>
`=X7X7ûË;õN?óÆ?·Ãf?§à?lno?'o?kí·:W:È&?g ;X9A;T?xu=úÂX7úÂX7ûË;ðB?¯þ>òC?¶ßÃ>>å@??NÖ7z5½9ú=hÑd:~K:uç?¸é=ííX7ííX7ûË;öð=/=bï?=
l<H©?!1=Ûû=%2?ëõ·;¼X;JrY?;ê=àY7àY7ûË;*>e¡=Âo?¶ä<}"<0*´?
±[=ÌÑ=D¸S?!;üÞ:bÙ9?ø=ÓCY7ÓCY7ûË;<?Ô¸>~-?>?/`>¬ï{?Ë:9Ù¨¢9¹ý>úä9f!Û9>z?EN =ÇnY7ÇnY7ûË;ÿ^?P9Ñ>ÊÒ??à)?w>(7?ÙZ9¼$^90?û>Q9Ã9^æ>j =ºY7ºY7ûË;P#=ñýñ<ý,?î;Ëu;ÎS?Ë³+¹@ò6ó/5Á¼!X9cD^9ùîø>;3¡=­ÄY7­ÄY7ûË;:n?¼õ?×¢j?Ì_?¤»?O²H?Cf8¥9i»=,$:Â@ü9?&?W5¡= ïY7 ïY7ûË;ë?^#³>«??­Ì>úF>u+?È«ô7ã49!"­=.Õ9Èc9F_-?$¡=Z7Z7ûË;ç(=¦ó<ç1?§ÛP;±ñI;ßa?Æÿ¸ÃsD96&¦¾
rl¹¸±83çª¿¢¡=EZ7EZ7ûË;7WP?oÖ>Ê¹x?§$4?È«> :?ÃS9£F9Ôt?@µ:Y':oæ?¡=ypZ7ypZ7ûË;¶|G?Ðµï>&U?gF>8·1>ÐK?Él#96[g9,Õ´>ûÂ9Qá¬9]?¡=lZ7lZ7ûË;"?ó*Ã>Å'U?ø
?ê¶²>2]K?©F$9¢39á{>F°9439$ù
?ÍÏ¡=`ÆZ7`ÆZ7ûË;´¬?|ð?L­?G?«?Û}?*å7:öÊ9½ûh?ÌÙ:k,=:à?ÿ'¢=SñZ7SñZ7ûË;b·7?kiç><K?ºcù>ª£>ð
C?ª9°dO9»i²>*ãY:ï*:Ô6?VC¢=F[7F[7ûË;ÃF?¼{?^>?D6o>üÏ&>ä7?ÿN¸¸ð\9ÚU¾7e9«¸9 Ä>¨E¢=9G[79G[7ûË;ò?X_¼>uûD?ü?úû×>ÙA;?2Õ%8°q¢9«=^$:|æ9K?T¢=,r[7,r[7ûË;÷
?È?ª>¼*o?eû>çV> ^?\9©m8v? F±9°]²9Ânþ>¢=[7[7ûË;ªÔ>p>®C?äe>^(>»/?vý±¸ß}9x¾fâ7Ägþ8%Þ=Q¥¢=È[7È[7ûË;³#5?+Ø>V?'=¤>ÐX>`4B?oú·|Í9lGS½Ù:ß¶9ÜC<?-Ã¢=ó[7ó[7ûË;¼Ñ?¯¾>ùºI?Õã>ß=>>u9? AO8X69uF>yK9LÜ9É£¬>ÿÏ¢=ø\7ø\7ûË;Dÿz=)5=ú0?c9©;6;;?ë(?ñ5¸þ&9¤x½r¢·;K9´ L½å¢=ìH\7ìH\7ûË;0úL=ÅR=db-?°÷`;8Q;p	?ËÈ¸j9á©[¾R;/8P^É8»Å^>²X£=ßs\7ßs\7ûË;(W?ßdò>ç¬c?W¹5?ÑÜ>iS?Ú\9Ú9Û¦Å>H9-v9Ð>¶v£=Ò\7Ò\7ûË;e0>%=Ì=s]?ü`?x¿?xÄS?ûi`=éÂý<Ëdb?£4<ºíÐ;U]?£=ÅÉ\7ÅÉ\7ûË;éÊb?Øï?ÒýS?÷Òû>ÌN¦>wÑA?uZ9c1Ô9C>©N:Å'":Þ±"?q­£=¸ô\7¸ô\7ûË;ãê?ø6?.¤?Íÿ?êK¾>«:°?·9u9,é$?þ¬³:{çq:>%>?Åÿ£=«]7«]7ûË;Ùþí>Ûk>µhW?æ?÷Ã>¢½G?089³iê=UEô9,
:ÏHâ>¤=J]7J]7ûË;A³1?ý9È>î2c?²òú>àÁ>cîW?J§¬8,â¬9Ï¨ÿ=x9¨l³9ÉÅ>v¤=u]7u]7ûË;5ê=?!ïä>!^T?Fq"?ÍÃÑ>B?F?æ9Êû697B?,Î¤:æU:óE?Áj¤= ]7 ]7ûË;·Ä
@.ª?UÎT?j2f?¸ö>Wo?Ë9=Ò9xÃ¹>zô:Ú3:çL?ô¯¤=xË]7xË]7ûË;µâO=kQ=\R+?Úr;M¤;IrF?¹¹ÿôO9UÆ:¿°×95+Ô9?6¥=kö]7kö]7ûË;u?ò»>)P?ùØ>4>­ X?è7HrG9§<àhÑ8âüè9Ñæ=ÖÂ¥=^!^7^!^7ûË;X@Ì>¬à>âh@?åzå>O5>§z>?r®8§¶93X>[
$:Ïd8:RÂã>ZÏ¥=QL^7QL^7ûË;°øj?ßÔ?Ôâe?úo?{m?CNW?Ízÿ:+:Ó,_?Ò!	:Qù9Î?v9¦=Dw^7Dw^7ûË;ú!l?$ï>¢Û|?M+?$V­>þ|?­¢R9µZË8C?¥Uä9
ú9Ð@é>Ev¦=7¢^77¢^7ûË;õ<m¦<ãÜ<?%¤;9.;L¹?ª¦G¹N8l)«¿ê'U·Ö9ïñÅ¼¦=*Í^7*Í^7ûË;$=¢³Ð<·5?¥ê{=<³E=(#?jÔ­·v9Ü¶&½¬Þ 9ÜP91ß>x¦=ø^7ø^7ûË;ÕÂ< <Þ?.?ãCO;Ô';÷Ù?eÆ¹´&Î8«¿9w97>4¦=#_7#_7ûË;þÿ=áÏ¼=ã,?0Óí;pÆÅ;ë?-¤D¹9B D¿è,ì8¨a»9ÁT!>x¨¦=N_7N_7ûË;1½Í<>y<¨.0?ëóà<À±<7"?çó9¢9ãÈ>zÕL;;M^$?ü	§=÷x_7÷x_7ûË;«ø>ýA¥>[*@?d4}>F08>Hö/?¥Ëq¸ö0}9Rzô½»^:>G:µK6?(§=ê£_7ê£_7ûË;Ø×-=Úù<2?ÜV:=ñM=I%?'K9+Ã9Aê>":bQ:MþÆ>Õ¬§=ÝÎ_7ÝÎ_7ûË;q5ó=)½®=Ø'2?Æü;°ÄÁ;³ú&?ÕØ·Ê
`8Ãw¾Y`::]:î 8?/+¨=Ðù_7Ðù_7ûË; )?uýÍ>mÎR?ÖÄô>¢p>?¾E?­ý0¸lò9ï¾L:J9;§?oC¨=Ã$`7Ã$`7ûË;..ß>¥à>â??N¯>Y>|Ô.?¬.9­9°Ã>¤ó:»±9[ÈK?)F¨=¶O`7¶O`7ûË;x>â3É=4Ñ7?ÞÜ>cÌ >Ñ/?Ov®=BßO=ÑÚV?bã:PîN:£%?ðT¨=©z`7©z`7ûË;?
ÊÉ>Â)I?º¼K?eÝ?GD?§¸?ñ=9Ëa¾ø'u;sä;röO?´y¨=¥`7¥`7ûË;q4?FDß>
æN?Â>î¨n>3°P?*8y9ô÷=9C&°9Ò_Þ>£¨=Ð`7Ð`7ûË;én´>:m>	àB?á>7J>@3?¹Ì8bÍ9M@I>Mà£;>d;KÎ7?©¶¨=û`7û`7ûË;Aà}>n>Þ«Z?½ó?©¬>¸F?Üz=XÃ)=+zm?Ãí<Q?<¸^?Ü»¨=v&a7v&a7ûË;!?ºµ¥>w¾r?4@íX?×7|?½9=Ö8+=Kn?¡>½:N»):"·?[Ë¨=iQa7iQa7ûË;ú¹?½¡>Ú(]?xæ?Ö?«Z?Ä÷9LG~9	>sîÝ9Â9p?üÔ¨=\|a7\|a7ûË;`òþ>[|«>ùK>?¤²>íÃ>t.2?l9Ä¸9ç0¾¡3::ò*?îç¨=O§a7O§a7ûË;m>:>#ø@?#Î×>ò>×æ9?¤ûa=X=<'T?¤Ð´9	´¾9Û¹ò>ÿ¨=BÒa7BÒa7ûË;õbW?>Èïµ?ËR? 'Í>ÐÚ­?Â9/Ë9ùô>	:d	°9ÌþG?©=6ýa76ýa7ûË;A
?ÄÔ¶>-!F?3´Â>Ç>¯.?_v-¹}×^9ëEÇ¾*Ê9y£9An>ù%©=)(b7)(b7ûË;C-X?a?ÿêL?]ð?ÉW³>U<?Ê::(ß9É)?/:8ú:]r?½_©=Sb7Sb7ûË;×Ã<2º<Gh/?{Wô<ä
¿<i³#?:â8ûÓ>9Ù¾>{	8Ýcn9rÁ=þ©=~b7~b7ûË;ð(g?¯>ç}¨?Êé?~B~>´ç?­uh79¿ÁÐ<(ªò99e>L?Ìoª=©b7©b7ûË;KuÈ>¶|>¸K?±æ?ò¹>7Ö7?[î=¾í=§Ð^?ÈP'<½Ð;J2M?²}ª=õÓb7õÓb7ûË;~åî<`q°<N-?
b;/Ü;;Õ?Ú¸~9èÕ½6¢C8e9P0">S«=èþb7èþb7ûË;ÛT?sz¹>eÅW?uj"?¼nÐ>I{G?$®	¹¥ö	9wyÿ¾*¡C:P:÷ð>ê[«=Û)c7Û)c7ûË;8i>¬ >\Ë9?´<?ª?d5?	ðµ<Îb_<P?<Ç;@;+Õ5?³`«=ÎTc7ÎTc7ûË;TX><> ¨=?.=?D»>à8?qö½<ôûn<õ|K?ý¬;×H;jAJ?>b«=Âc7Âc7ûË;M°?Ú[­>??Xx>íØ5>ø.?³ò«¸9×Ò¾Þ8dF9k>|«=µªc7µªc7ûË;ê©>V[°=0L?_8Å>%>fÈ=?²Î9=t}Ô<Ú_?<,<¼ýÐ;¾ùR?Ïð«=¨Õc7¨Õc7ûË;{å>%i>ì¹@?ÖP>­pR>åW.?S8ò¨=9³O5>RÓ:¿ZÙ9C?Áõ«=d7d7ûË;]L=Ï;=ï¥.?ïû <I<©ô?î¹Ü8³ì%¿Õp&:ßq:ÐJ?¬=+d7+d7ûË;MÆ=¡=~4?O`<Be<h@?§ÿ¸¨d9óÐ¾i¤!8?	9»Ã=oz¬=Vd7Vd7ûË;ú@?wø>&G?òD¤>W`>³s;?â&Ý¸¡9¾?¾]¿9<Hô9îÈ>l±¬=td7td7ûË;Þ>;>S¯??·ÞC?O
?5l1?3:4=2Tå<0I?½3©;)`;qMA?Ã¹¬=g¬d7g¬d7ûË;£ë&>þê='6?³Td>Ù1>^U$?}g,=¥ÌÙ<¤J?z­Ô;ï;Ç*?Î¬=[×d7[×d7ûË;oÖ
?
¾>Rü>?>W¾<>`º3?¯)¸r09W¾×êO9è&9Ô7;?úP­=Ne7Ne7ûË;ïÿk?O?ÿ¤G?
µ>x>6x:?IÜ8l{°9Ñ>Øð8i&91T>¤­=A-e7A-e7ûË;¦?ôú¹>ÌK?mOÉ>1>¿v:?Ï+©8´´9ð=M°{:gò@:ø&?«®=4Xe74Xe7ûË;M3?¹÷>JJ9?9p>$0>B.?ª¹VJ9,m¾|ñ]9ÖJ[9 ?Ër®='e7'e7ûË;ÞÙÂ>¤`>|×=?'j>û'1>Ë.)?I¹µø8&A¿ºV:i-:îb?"t®=®e7®e7ûË;¡£=¯ýæ<à´.?~T<Z	,<S0?<$¹|$Ý8xp>¿8©¸À8·¢¿Ý®=
Ùe7
Ùe7ûË;¯}=ú7Ç<ª?3?õ;<·'a<Ñ?U¹09ì`¾ÇåI9êt9ºÓ>û®=f7f7ûË;RRÈ<s<M)?Ì=
\=Õ ?HÛ¹[uJ9_3¿óH9e§Ü9å(h>±í®=ó.f7ó.f7ûË;2M?]Kê>05`?	jw?º?ðM?Ä"[9-4¢9Aí¬>1¸
:¸¾Ú9\X"?Ãø®=çYf7çYf7ûË;G¶?²_#?Î®?XÿZ?´O²>Ò4?áÛd9Îú#9É¤2?MT;@yò:l%`?¯=Úf7Úf7ûË;]Àÿ>.u>?T]?6Â>ÄN?û,:8Jµ9ÅÓO?9ÏCY9#3?°9¯=Í¯f7Í¯f7ûË;	5g?ì-ð>Ñov?wð-?J\¾> êi?GVw7 \,9ª­7=L:¶$O:¸<?~I¯=ÀÚf7ÀÚf7ûË;cíÞ>?>mE?lß®>Ou>ØE6?çÔä8Òp
9ñÓ>.ê9(¬¥935?V¯=³g7³g7ûË;òk?É¦:?0ON?0Àt?×3?ër_?'ô.=PË<¶J\?©è;Ì/|;ðl?È¯=¦0g7¦0g7ûË;zc?}t®>4E?¾(¦>3¥l>º¿3?t?¸í8
§é¾<ð:©àß9¼%?ÿ¯=[g7[g7ûË;Rv~=ó¤==¨¿+?oµ¾;dÜ;E¡?À4¹öb9÷ßË¾ïã7ñßp9¿¼=C2°=g7g7ûË;¥!ý>õÌ>ïªR?`Ú(?à>ã>8>?u¹8ÖÙ9{ÂÙ=*:Þ	9iì?Æ°=±g7±g7ûË;ªó6?§«â>ÚN?DBë>º¯>½,I?µ9ô6¿9Q>ÿ:×òÞ9®ñ%?Ûç°=sÜg7sÜg7ûË;Ç/?~K?QÏv?ºò7?¦ýÜ>ÍU?4!9ÇbJ9sèË>ßË}:¤ª/:öí8?ë°=fh7fh7ûË;MY1?ÃQå>ûE?)ô>
¨>ÝD:?OÇ·P09r½I9:ví9?Ò÷°=Y2h7Y2h7ûË;!µ¶=.E=Ø:7?Qì>Ô¯>lY,?mg¦=ðlL=ÓbP?þÇ;^Vr;áÛR?Òf±=L]h7L]h7ûË;áÚ>ª´>àýU?ßÄÚ>Z>û=?æ@:¥bã9ê
1?;y®:íC:%"*?C{±=?h7?h7ûË;ÙÅQ?
	ø>FX?¨?koÆ>t#F?L9¿»9l>ºB~:ä:.äQ?þ²=2³h72³h7hí;ì
?_N§>¬íS?È>nï>±5?2ôÛ8[9°A>9rq9g¶>C²=%Þh7%Þh7hí;0(?ÙÔ?6?­Ì?qN?!}?'/:j:{;)?SY;Oç:Ýp?AÉ²=	i7	i7hí;ÆMÁ>áár>j¾K?«ÿ1?óð>oÖ=?òUÍ8!B9Jc>!ï9³ÑE9¡Ä>U³=4i74i7hí;­.]=U!=®·/?Öõ;qªÄ;|x?Ò¹S¡8ö¢b¿'«:úÎp:¬Ø5?!³=ÿ^i7ÿ^i7hí;?¿<GÆ<±ä-?DaÈ:?­:´?´vù¸f"9¢yÄ¾f·É:9L*Q½s³=òi7òi7hí;À2?Fañ>+m=?¢×>ýÐD>®;?@%¹êV-9²
ô¾39ÈÐe9C>Á´=å´i7å´i7hí;ò"?ñ/Ë>LM?qÖ>êç>[1D?Êô(9Z~£9ØF>5>ô9ø¹Ò9Õ[?.a´=Øßi7Øßi7hí;mM?¤Âß>0k?gÛ ?¼Æ>ZO??É:Ö:yL%?|<9 ÚÅ9ÙùD>á
µ=Ë
j7Ë
j7hí;¸>;s>öæA?;%À>+Ð>Ä3?ROK9è²9¢u>[D:âö9³è?Á8µ=¾5j7¾5j7hí;	?VLµ>5N?";?ÃÙ?b 1?Y½E9Ñç9ã\²>~5ã9pY9þ?¤Bµ=±`j7±`j7hí;?é1¸>SäV?\þE?vÛñ>EQ?äaí8hNÒ9Àz>.:&Þ9'?Àqµ=¤j7¤j7hí;?3¬>.hV?WP¿>u>åµ;?¢SÒ·=Ù8ä÷½ï+:æN:gø>®µ=¶j7¶j7hí;?Ê0(?Ýb?Y?9A?bb?SU9ÕH9/?Hå;];I°;?
·µ=áj7áj7hí;Ç?èÅ>ÆIR?Ö+¸>"«k>\H?ú½8% 8ÝÆå>Z6ú:Ç:³[?ÝÛµ=~k7~k7hí;¦±?j?.(u?Ñ'?°µ>qªl?¹"95ø#9ÜkÑ>Çl:Ö9L_&?'¶=q7k7q7k7hí;£V?,\ò>?¾?dê?­l
?.A?:2¨,:B_?s_:oÈ	:Ñ:O?Ì?¶=dbk7dbk7hí;5ç=¥nÌ<¼v:?uK=Få=®%?a59íC9MY¤>¤89MÒo=Ù¶=Wk7Wk7hí;d@?>¿n?;kÂ>HZ>d?ãù«¸]9Ëu¢¾t#9qK9"Ã"?´·=J¸k7J¸k7hí;*'n?Yê?9´L?W{Ð>*/>[=?Ýðî8z 9~yN>»Å¯;ûf;äC?O·==ãk7=ãk7hí;ÝK>í>)¼|?uð¤?gê#?£Ì?ük=j$=ÒU?\É:gZ:¸ßk?3·=1l71l7hí;É?|Hµ>w?? é>¹E>òx-?R?8²Ï8zÝ,>!¶9éÃ9&î>b·=$9l7$9l7hí;x/J>a	>\½<?mé®>`®~>MÑ/?*68=ç/æ<kÞL?Lè­9Q¸9ìñ>è·=dl7dl7hí;çû>J>÷N?>¼yG>±E?Õ<8û9ß§=þT9:j¾9¤>ø·=
l7
l7hí;f¨ó>Þ>XoL?M>
S>²5?Ì¹ýÃD9¬§¾`Úí9¢ª²9ýf*?eù·=ý¹l7ý¹l7hí;ö~Ú<U£<Ã+?;éÀÒ:¶5?X<j¹ª¾!9ÿ]9¿O1ñ8$ðy9Þ
w>¡¸=ðäl7ðäl7hí;Ü
*>ÈÜè=tó:?&>»ï]>1-?Ñà'=Ò<L?·:î1i:/I?ó¸=ãm7ãm7hí;!¬>=Y	=2?}Ñ=Õ7¦=ªR!?úBÌ9ç»9t$?Cé¶:P:	6?;¹=Ö:m7Ö:m7hí;k+=OG=ax1?@<ç÷ó;Ì}I?Jx²¸È?'9g¾'r9Ä9éQò>T¹=Éem7Éem7hí;"?¼È>w??(r¿>tX>»^-?¬Gú¸¢=9ð©¾â7:ã9Ìö(?év¹=½m7½m7hí;x:?8/¸>]V?ÕÑ?{>ÜV?Ïã8
]r9Dço>ãÇê9Z9gÜ?0É¹=°»m7°»m7hí;ñ~?Pâ¿>MÈH?X6?)BÏ>â9a?èk8ø9Ä=ï­*9¶éx9þ¯>qï¹=£æm7£æm7hí;Å{ô<añ­<²è3?.=à=>I*?×D¡8<ã8Îµ>wá9e@9Ê·B?Zº=n7n7hí;ºãÇ>	Zo>ËU?ueÄ>;>¿®<?ü Ê·Ñr9ò U½MÐþ:¥:§E?Õ
º=<n7<n7hí;~«>?\²å>T?ó!n?ã,?üP?ß¼:^Xr:ÖF?Î;8Þ-;µ|F?Èº=|gn7|gn7hí;QI;?ÿá>)&T?Ýg?§>ËH?â;8FûX9oé!>þEÏ9¹Ê9ß?ôº=on7on7hí;·3?ÛÛ>±Q?Ê>¦>áx]>Ã)@?a¼Þ8
æ8WA÷>¤Ö:¤~8:zlC?øºº=b½n7b½n7hí;/×0=ø&û<A4?Áï4<]í<)ä0?ÌÒZ¸»9Ç½+¹Â8\};¿¾Éº=Uèn7Uèn7hí;®?°<L	<)?Î;@J;?¢½¸ð»³8E
¿¬³7õ£9ß½é<Ùº=Io7Io7hí;Ã¤O?²¡?¿N?À!?æ>B3?3ùÓ8ÒÊ9ìç>©:¨ãê9Ô+?ËÜº=<>o7<>o7hí;ÄC?N/ú>lQH?ðï>¦>õ8?
pù87I9æÎ>Î98
:Ï>Jÿº=/io7/io7hí;"×?c:­>yá??â>>Y÷e>*?ãr¹¸Á¾9 ½ù½%Þ:Æ$:I?»="o7"o7hí;T9>>B¶3?Ä¹|>§è>>ar)?ÒF=xÎø<5DL?};âÁ1;66?TP»=¿o7¿o7hí;î*>)òÞ=XçC?LAÇ>¢)>¹~.?Y<}<i§P?ù;!­:9e?¥R»=êo7êo7hí;#ªY=N =Ä4?¤¿=]¤=·ì#?
,¶¸Ïn97IC¾Áþ7áæ9ºCU=¤¥»=ûp7ûp7hí;+|¦?v
ï>°I²?²?j3"?Ô?<¤ë9åùÀ9ºL?w;X:/Ñ}?Ô!¼=î?p7î?p7hí;ö?*¤> H?>Æî2>æ:?:/p¸¼ô¶8Î	¨¾Ú<Ò9¢w9À(?0¼=âjp7âjp7hí;&?ÞìÙ> C?^«Ñ>lÿ>T¼1?¥[8E97a=8¿9Î¢¹9w¼>$]¼=Õp7Õp7hí;7q?®Å¾>P?
4?híò>¡6>?25k9Óµ:9i?!? 9l9ÇG?lª¼=ÈÀp7ÈÀp7hí;FS?ÇZå>	Òk? ©î>Új~>.%p?ûp!8V9=ô>èå99CM?¨«¼=»ëp7»ëp7hí;fx?<»?Æ°X?f?òv¾>É.N?ìP9x£59¡ð?ì:ÄF::¥M5?AÎ¼=®q7®q7hí;Òì¿>ma>îÃY?á·C?5ë>³©T?&´=ÊY=aÁS?ßÛ:uã9Ù3?®½=¡Aq7¡Aq7hí;*ø>ô¢>mAC?(²¯>t>¶/?ö¯ç85MÞ9~g>Þª:â:dË)?n½=lq7lq7hí;é=5¾<bT0?Q;í/$;#?x¹> o9KÒ¡¾+*¹bâ-8´wÈ¿5}½=q7q7hí;uù'=uzü<AQ*?ÌÂ=5Æ=ür ?TA¸ÀÊ"8Ùb¿¦q9àu9+oü>Æ?¾=zÂq7zÂq7hí;ý¹=?Ôpî>È²K?uß>>Û6C?`áµÉ*9ç'»>÷2:xLé9TaD?j¾=níq7níq7hí;o=DS/=Ñ.?ÐWj;'N;¤?Ú»ß6¶9e9îÝy<4âR¹¢O)9Öm¿¾=ar7ar7hí;:äö>ÏÌ>º.P?Á½>dWe>®ÏS?ÏÇ7`9u=wp.:Úñ9uä8?³ï¾=TCr7TCr7hí;Fl>É9È=ô(D?T>^°C>^	1?Ã\-=¡îË<	 Y?m]/;åXé:c@?_÷¾=Gnr7Gnr7hí;gc»<¯<\Å4?+:;²q;®6?'ð¸6EW9~¾rº9(N»8Yù>?w¿=:r7:r7hí;Þ:=e®ß<0?Uñ=Íf=$?¤f¶8MæV9,IY>VÿU:Ö½M:ä"?n¿=-Är7-Är7hí;Í²Ü>IÈ>ÍX?º§&?UË>&ÒQ?å^³8æR9ð>3M2:þ:ª,?È¿= ïr7 ïr7hí;¬Ï¨>WA>Oå_?7Ö>	Ð>ÊöF?Í¹88³9Cú=Ç[;°;;þþW?g¿=s7s7hí;æM?Ç·>³^Q?Rà>h>êB?Zª·÷`94vn½Íâ«:X:×K?r}¿=Es7Es7hí;g.@?£&µ>AË?¡b?¸Zä>|õ}?¥é9ÇèÌ9°«>õC:R}%:÷\?`¿=úos7úos7hí; !?ØÄ>.UR?Ò>Üû>	6G?ûå»¸q9G¾¼ô9:pK9òp»>!¶¿=ís7ís7hí;=.?»¿Ê>\?9üè>M>¸ËZ?aÛÎ89}¿·>ÓÍ97'ó9³Ø>À=àÅs7àÅs7hí;lm?©>dT?5æ>.Y>ã¡F?j&9ràÃ9:Y>æá9*¬9×
(? À=Óðs7Óðs7hí;¢>ëRR>ú3E?ã>Â4B>F7?ÈÝí¸ß 9D>¾¹#R;};w9?$,À=Æt7Æt7hí;>%?ìÖ>z®D?áa>!%]>ú¶2?R®%¸ÞT9cz¡½ÝÞS91N9?ñUÀ=¹Ft7¹Ft7hí;?'^?Þú>S²b?Kb?5ïí>zs?sÂ99~9`Hé>ÍUÄ9ál²9*Ù?ÒVÀ=¬qt7¬qt7hí;jU?Ï?ª>e??f¦>çf?<,9Ap&9'u?3¶9ÖÕw9¯<?åoÀ=t7t7hí;5#?cMØ>:A??Y>Ì<X>5?Ö´9Ün9³Ì>¼E9mÊó8^O?ÔÀ=Çt7Çt7hí;p%?u£%?ikc?)#c?fO?Yi]?»³9Ïz¢9y
?©l:Á:¶©`?¾£À=òt7òt7hí;/ü²>zÉ_>Ã¿L?bE?xO?p(??Þ8¢	ò9S+=q:Å÷9FÐ"?¤À=yu7yu7hí;&â?»þ½>ÑWO?PQø>e£>RB?ÆÙ¸89v¾\:Êx9ÆN?ÇÀ=lHu7lHu7hí;×?÷[4?F*L?u$?§¨Þ><?Ý9Ê_9Mé>gÇ8:3êñ9C? BÁ=_su7_su7hí;`?ýÒª>ìàG?µÁ>j{>74?îk9"rÃ9âL>É	:	í±9©?F?öHÁ=Ru7Ru7hí; Ì<â^<S,?Ûtù:Hð;|ãê>¹%9NoØ¾88Â8Í>³Á=EÉu7EÉu7hí;ØV?ÿôÙ>|?Á>rÆh>ðDT?w$:9êÖ09Ñ»?Ú"´9ý¤96?é¼Á=8ôu78ôu7hí;G?ùª>÷Ç_?õd[>ï¿>R[C?ý¶8,?C9îo>Â9<Â93f>åÒÁ=+v7+v7hí;JÛ>6æq>©Ûg?n7¿>4CL>L¦o?¿f8ä>9º%Ì=K¿<þ < #]?ëòÁ=Jv7Jv7hí;{Ò>?öü>ÃA?æÆ
?PnÍ>J­0?
ÎÝ8N#U9x4>¶e;UH;×<?(Â=uv7uv7hí;U®÷>È>3S?&#?.Ï7?Ä«1?TM9ÉÛ89isF?áná9éë
:ÚµÏ>#7Â= v7 v7hí;+Ýê<Î¿¬<@.?Ñkö<:Þ°<÷U2?%ºc9JÇ9.o6?ç¹?59¯ä¸¾ø9Â=øÊv7øÊv7hí;ý-à>ùá>F?Á^º>Ú/>w4?JLj=ÔÛ=Ö![?é/9"³9Dy>·¯Â=ëõv7ëõv7hí;Î)?åÌ>|JS?­
?ùÏ¾>4=?=Æ
9Ô9¾×>ePV:":>)?ÎæÂ=Þ w7Þ w7hí;ê¤K?¦+ü>¼N?¾>z>>!C?×·y99=½`zÞ9'³:bÇ>>Ã=ÑKw7ÑKw7hí;;Û>Òó>4=?öJ>Ç@>¿1?æ79N¡9¿«>¾nÈ:Ó':M!B?RTÃ=Ävw7Ävw7hí;¦8ó>Ø>E?ú¦ß>eM¡>+z1?ïÆ8Ø	9uõ=òíµ:ËÉu:ó|=?O^Ã=¸¡w7¸¡w7hí;[Ë7?HÊÓ>)^?éNæ>2÷>öäE?ñ9T9ðÃ?Àh:­ô
:Uh{?!Ã=«Ìw7«Ìw7hí;%àø>Fi>P?s}?èÙ> m?¥×9hë·9Q
D>¸:m>	:Åø?üÃ=÷w7÷w7hí;(ßý<­Ìº<¬õ-?¿ST=2Ó=+Ö1?öI±¸7á8i;"¿ãÛ8
ß9QÓÓ>·Ã="x7"x7hí;­´?C ?%M?ªið>ïÄ¡>:>?úÖa8f895ýÝ=`®­9²þï9C¹>ùFÄ=Mx7Mx7hí;
w?x>UÍt?¢PM?ùÈþ>EKN?°·+Î¬95Ê¼£=M¡<ð~z?¦{Ä=wxx7wxx7hí;¢ù>h¾>Q?»?×¬Ý>O7?Z·8zw9:Í=>	±<²	;ÃW?w®Ä=j£x7j£x7hí;-Wy?g?ï^M?®ã>@£>:@;?a	í·ßà`9¡ë½8ú:£9ô9	s"?ÒÄ=]Îx7]Îx7hí;QjÙ<xC<2×/?Ìe×;A¸;ÅÃ?ÃlÅ·º5Ü8å½@+U8b3º9í=f%Å=Pùx7Pùx7hí;7?§ã>ÆgN?»>æws>!/E?µL8 ìß9Fj=øc9¤ÅÁ9æ>0Å=D$y7D$y7hí;jë¿>z^>Ö\?&5?áé>:HF?!×8ál9ØL>
:;B:Ø<?Û1Å=7Oy77Oy7hí;@x?Â+?KN?M?Ðº>ÿ{M?),09³å9·0¡>\PÏ:Æ:ó\F?ZÅ=*zy7*zy7hí;yª?(Û?ÿÀ?§\?º¼>Ñ^?ÉØ9Ö9ÙÆö>Ïóe:R:>^M?­~Å=¥y7¥y7hí;+í>>bßF?x>¢A+>?Ã9?b{9B9gªï>¹!F9úâ9w_>×Å=Ðy7Ðy7hí;8ãâ>åu>$6l?¥	?ú®¥>ËS?«9×­9ý@>è;ýO±:ÿd?S»Å=ûy7ûy7hí;RW?Få?ÆÌ??S?_ôÒ>e¢;?9Á9Çæì>Ùv9|6s9¾?tÁÅ=ö%z7ö%z7hí;§b?jkþ>>c?Ó¤Ë>m>ý}[?Q=9¤9h¦²>çñ9F9*?ûëÅ=éPz7éPz7hí;'²ä<«â<}7?iu¥=-]|=±×'?©Õ9T9wU?i£Æ;)ç;÷¼5?TÆ=Ý{z7Ý{z7hí;D½>Yp{>Ð
A?HpL>îø>«0,?á$9M+Z9*Á>#¦ù9	:eè>Z)Æ=Ð¦z7Ð¦z7hí;¬hã>>zF?¼÷>ÀM>Û&.?@^8Ñ9·æ=,>:9:éùX?FÆ=ÃÑz7ÃÑz7hí;XN>Çh>_|_?þ`?y¦?Å=]?gð­=°ÝB=d?ì	;ÌY,;©_]?ÙKÆ=¶üz7¶üz7hí;ÕÕ>Ø>ý 9?«ÂÀ>°>_R3?ö"8V8,9ôð=?ß9ëR9d7?UeÆ=©'{7©'{7hí;äî?ºÄ½>BC?!¶>~(>,p4?*bJ9{w­9eV>M:æ£`:S%?T}Æ=R{7R{7hí;O-?ÐØ>ÈØL?CC? þ>¬D?ÖmÒ<Ìé<¿M?eÚ:Ó:X¨L?eÆ=}{7}{7hí;Ë|:?1oì>}ëI?º¦$?Ãæ>@Ù6?X·8+®©9½Ü^=C£ü9ä9gÄ
?¶Æ=¨{7¨{7hí;áæ>VW>NñI?[>èU>H²4?"Çµ7z39W0=,9âAu9¤Ë>ÖÐÆ=uÓ{7uÓ{7hí;3?^Vß>9AM?ÒÔ?Ý2³>yC?º¸Ú)9~½Xî¯:_~z:aÌ3?póÆ=iþ{7iþ{7hí;Aðc?j	©>-¬?Ìj?ÝÓ>\?¶÷9 MH9:ÈD?öËK:E¢90í ?éÇ=\)|7\)|7hí;L?Ì>n?~D?c0Ð>q?»[9Dñ9YÍ°>)÷¨:7ÈK:CT?ÁëÇ=OT|7OT|7hí;¼¾½>¥»e>¡pS?ï7
?g½>1;?·vã³8	ÅÒ½ìQ9½B9ðÁ¬>ûýÇ=B|7B|7hí;Æ?8±>^{I?N·>k;>;?|0819]v=÷ã§8Ð¹9J$#>
È=5ª|75ª|7hí;Ð?"?áªÕ>eB?Ï×>rÿP>ôp<?vg9ñQ9Ê
?N/:U¦>:à&0? È=(Õ|7(Õ|7hí;RA=Ù_c=á¬-?åë;Î¶;ãä%?<Ä·TX&9ãÿ½èi¹P^,9
³-¿1È=}7}7hí;«¯Î<¯Á<(,?S<{cg<¿$?ºí7¸Ù9}½Fà¸÷c9EÛ{¾ÄoÈ=+}7+}7hí;ÑV>ðüÐ=bH>?Ã>¸ºY>ç3?I,=T×Í<DV?JX/<åå;AC?
¡È=V}7V}7hí;ü>ÆSª>Þf=? ÷³>Å>¨5+?u&·°95úq¼ºý;Åõ®:iB?ÙÈ=õ}7õ}7hí;h»&?(TÒ>ÇïJ?>­>û§`>4ÖE?p|b8^Ù9$È=;®:>j:êØ?¾É=è«}7è«}7hí;	%Þ>ÚA>E?A2>©E>ºà1?Ï
9m9q~>j9ô:9kÔ?pmÉ=ÛÖ}7ÛÖ}7hí;l­>¬6>(s?÷àT?Ñm?°²J?[9¯!9.?:äÏ9Q¸9Ç^?²É=Î~7Î~7hí;?(p»>ÕÝH?À?Ê:Ã>¸Ä-?uÏG7(9©ÿÂ<xß9K±9¥þB?hÆÉ=Á,~7Á,~7hí;:[?>ªÑ?>ãx?¼à>W6?dÙU¸-9/­Ä½&7;ëîÅ:Vm?ÜêÉ=´W~7´W~7hí;#X?Ë>Åè?½®£?4g?Ã?X:9w9ãSd>.f°:G:Í??Ê=§~7§~7hí;SK2?ºè>³D?">Îj7>ê2?/°¸Í~`9"éH¾ÓØ7±Ó8QE>®$Ê=­~7­~7hí;§8?	¥¤>!²P?å	?Ã\Ã>CJ4?ëÙ7¹U©9	½²¾F¦
9Þg9 >²BÊ=Ø~7Ø~7hí;r0?M/?[e?x
?J£>È]?·µS9ªMI9ô?½9p×9à>¥cÊ=77hí;%ké>×>¿dG?kx¯>;­y>ê3?C 8Ê9#S=¨©Ô9øe9û36?$¿Ê=t.7t.7hí;ì=¿Ü=¥P?ºuÀ>.+>ß@=?Bç2=&_Ð<ÆË[?ÑÞâ:®W :Î5?ÀøÊ=gY7gY7hí;^N9>#ö=R»@?ô«>²|>Ðª.?i	/=Ø<oO?±e::d4:Pû"?Ë=Z7Z7hí;Hðt?8\	?b?d?:j"?äØ¼>(+\?JS­9¼4!9z?::Ub?Ë=M¯7M¯7hí;õQ?%ËÕ>RMz?z0%?O¡>Q?0jH6joE9î<Ì§È9²`ß9õå>ö3Ë=@Ú7@Ú7hí;ï ê<3Þ¦<9ú3?b-<Ê]<Á'?L¹B®9¢V¾99P¿99ÚAP?òPË=77hí;??Ò¯>o¢E?W>À@>*À3?½±¸Zx9Û| ¾îP9~¬§9?>Ë=77hí;4ó6?ÐùÙ><ÝV?ã>Îû>â¡_?3çÑ7ô²9,=¨=oË8×Ùg9'`>ÁÔË=-7-7hí;&÷÷<åuº<¯8*?p);.ù;?çÊ¹¦à_9k¿d4 9=o8sm«?­èË=C7C7hí;£r?v·>¿P?Râ>1û>{J?ó¸Jv99¹þH¾ûZ»:æ}:$%=?õË=X7X7hí;_òð>c>~7p?M?U>ëm?Æ:A9-Ý9g³>Õï:):*áA?[2Ì=ùm7ùm7hí;¾ ^?_Û?åNS?sÌÝ>bf>mV?t
p8®^9ü	>¿¥:9UM:ÒÕM?C4Ì=s7s7hí;vJ?þ±>RVH?`H>0ËW>E7?È¦I8tþv9Ñ=%
:Þ|9BÔ?EWÌ=í7í7hí;%?eÑ>:J?L®Õ>f~>Ð>?~IÕ8K>9]C>¶¥+9#39²·£>]{Ì=f®7f®7hí;nÙI?sû>"M?^1ê>-G¢>g¹8?JÕ|9{f9£?ÂÙR: :ÍE?ÓáÌ=àÃ7àÃ7hí;Õî>">¡F?'>c;>U,3?Ø¹ÔÍ90ñ¿
â9du':KÉ¬>ÈÍ=YÙ7YÙ7hí;^¯?0Ü¿>Õ
A?i`>"<>}5?_Î8Â9Ê>9:Þ9(á
?¿"Í=Óî7Óî7hí;Í?3%?ke?&?³Ã>´Z?ìÏ 9æß9öÝ·>Ë=):­ã9ÇK>?·;Í=L7L7hí;fxI?érô>ýR?NÇ?©Ò>dA?+ç8Æý9?»>+ñ9úç9Q?Z@Í=Æ7Æ7hí;þêâ>Rí>ÎI?4¸>¬¡z><?äåæ¸H.19Î¦¾Vþ:Ès`:??MÍ=?/7?/7hí;¶ó?lÁ>ûÅ??¡ÁÕ>>Üa;?¥ø/8.Õ%9WÓ>¨9bzÎ9fùÐ>~Í=¹D7¹D7hí;×Ï1?É¶é>lÄB?½~>Üu2>R6?.)Æ80ÞO9t>[ó9:ÏÝ>¡Í=3Z73Z7hí;tÿ>[#§>¢C?	}§>Þj>q-7?#8§9³×ï=Üó:Gí:%º÷>2Î=¬o7¬o7hí;õ;?¹à>ê¥?·)ü?Hn?`y?w#:ã91|?i´é:©o:Ó¢y?òJÎ=&7&7hí;ÉØ>>;®D?O$?åiï>±/?õv7Ù£9.×<å:hÏò9?K?Î=77hí;ÆÆæ>Fµ>/PE?!äD?Ê?vÉ=?4æe9uz{9kê>cy9Æ d9±?J»Î=°7°7hí;¬;?Úº>½N?Áµ>m>D?ú@õ·á|9:F½}Î9U¥9ØÜ?çÎ=Å7Å7hí;[a?,ò?3ùB?ÍÀ>*F}>TàB?Eÿ9`¾9(>þ[:TïF:ÿê?ìÎ=Û7Û7hí;îO½=Ç=ô70?`Õ;Ûm;Û¯?j¹éÀ8XEª¿4ãÛ¸PÌZ8(£¿ðÎ=ð7ð7hí;Ûäë=h=9Ð@?ñ?Â>?>=-?æ=jáA="S?Ç:8é)X9¹YÜ=Ï=ÿ7ÿ7hí;¨G?üÉî>þmU?y§þ>ä¦>ÜOC?¦aq8+}Í9[=OO:
Å:þ4+?±ZÏ=y7y7hí;WîÇ=Ym=Ý01?<½e<=Ë?t6U¹9ùá8¿ây9Ë/9XK?ñ_Ï=ò07ò07hí;H?m&ª>ñ
M?Â6?RÛë>[^F?ûã8R'9¬g®>¹N:X*w:ñ¤?¤tÏ=lF7lF7hí;pæ>¤>»úV?!?[Ù>à5?e19Ìq9EÈ±>Z6::ª ?Ï=å[7å[7hí;¥áe?Êë?ÏDD?´y
?áúÊ>s¥.?vÄ%8Õ9ÁÁ=5µ9`~¤9Ò
?hºÏ=_q7_q7hí;¥¿<?ãõÒ>Ãe?CÌ>×hj>Pc_?%9»h9Yc?;°¿:¼A?|ûÏ=Ø7Ø7hí;áÈ?»>:º>?n¯À>µ>;65?0A¸k9fÿ6¾!j;9ÌÕ9Yh`>ÛÐ=R7R7hí;éÉ>a»>ÃH?ë¯>ëìx>	4?»ú58n9d?=uSî9Ü²:Îà>óPÐ=Ì±7Ì±7hí;Ps°?XG`?6hI?h'?'àÉ>¨ÆS?ÃÂ8ôV91h>j:·D§9q{L?xÐ=EÇ7EÇ7hí;]tP=kÂ=«.?uÓ;ÿ];ç#?/Ôa¸ò¯c9éý½T6¹Ä­996û¾i|Ð=¿Ü7¿Ü7hí;ký=§B¦=8C?Âc'?Áì>­5?G;<dþ:ÆQH?<h,=@Äë<ý3;?÷Ð=8ò78ò7hí; ~X?Âv
?LãC?LØ>Àq>Ë7?(·9Iü`9¼>­v9ÿô9rØô>ºÐ=²7²7hí;YH?§Ãì> X?céU?÷#?³dR?!C97Ï9@m?°9­9
@U>|£Ð=+7+7hí;Y=èÅ¬<%i?~$Ù<Ùê<ÙC?=8ì°9Xl>må°;[;åG'?`Ñ=¥27¥27hí;>Ë=øB?;Â>gK>|,?SÜ5=¡²Û<(éS?Èt:ñM:F?X|Ñ=H7H7hí;É¿>¬xx>ÀE?)È=?ü>¾Ä@?Qt=x <rP?H;~;Å81?üÑ=]7]7hí;¸M
?|¡>¶?[?7?.×²>0GG?bÏ·ÞÏi9ÿ¹b½sD:Ië:d,?¨Ñ=s7s7hí;¼¯½?Ú?}U¥?¼5'@f©?p°|?Ä::÷èu?Å:`4:Bm?°Ñ=77hí;]Ù=øM=Î1?PÌ<Jéu<Ü?$Û6¹9|9À¹¾|ío¸EÕ29º+¾u²Ñ=77hí;Ä67?ßâØ>SAX?ÊíÅ>2¸>!NC?ù0¥8E°9hèï=¯P9±<9+
?ÉÑ=~³7~³7hí;c>ÎB>O;?Ïâ»>Ê>A'?p=Ø=¤<ñGL?&;'É=;Ñ¾??êyÒ=øÈ7øÈ7hí;÷Ñ<Fü<ÔÔ0?©²$;ü|;t$?/¹©ã9f¶ú¾|9ÈU­9!h>£µÒ=qÞ7qÞ7hí;µh> >w9?4}~>4:>Üð.?¤J:r:,+#?7¥:IÂ:oP?®¸Ò=ëó7ëó7hí;ïú>vI¨>>;>?pG>¸t>ÀÀ5?ì(·ùm9ãî½´i:ê¾Ñ9^F%?®¿Ò=d	7d	7hí;Þ?)?{d?+üA?Ü>ã!a?Æ§N9UD9D6±>+7Ï9²m9G,_?ØÒ=Þ7Þ7hí;¶ð>á>CC?U2§>SÁo>q2?+ð¸t	s8&"¿*°9G9Ð? üÒ=X47X47hí;­õ@=j
=Ý/?ê;F©=;Þ.?Uü¸
ïÉ8è¿Å¾%9ÚÀ9­>ÏÓ=ÑI7ÑI7hí;Óø>õÐ£>lB?Z«°>¾z>Ô4?á9X·9¡«Ú>¨v;¡Å: À?o0Ó=K_7K_7hí;8â)?ÏÜ>K£E?pË?Ö>&|;?×87|ð>9Ö¿Ê<àá;Np*;B\?îDÓ=Ät7Ät7hí;¯Ô> |>ª×W?OÏ?®O¤>&°H?YnÛ8øc9Ãiw>|h;D;QÚd?ä|Ó=>7>7hí;óÏ?ÞF¹>Q.A?÷sô>í±>§À0?7b91\9Ñ@?E1:Úcå9	0F?qÚÓ=·7·7hí;QÂS>Ú3>}K?ÁØ2?¤ô>&;?71*=Æ­Ó<·ÓM?9ÞÖÉ9ú½>äÓ=1µ71µ7hí;è¼?f¦>jG?w±>!Áf>·pD?öÜ¬8ÅYz9Ã0>5(Ø9´ÃÆ9Q3?ÀÔ=ªÊ7ªÊ7hí;¤r
?ã©>ãP?2?üä¶>o:?rd¶ò9õ»jD:ø¸=:÷G?Õ=$à7$à7hí;X?î¾·>_(S?/¥>È¾_>ÅÛ<?´¢85;9¥k>©_?;PIý:lA?#xÕ=õ7õ7hí;ì/?^Æ>Ýb?@GÞ~?.&?C£[:}ñ:¼~;?ÐÒ:¡B9¸2?j¤Õ=77hí;úër=`K4=Xv,?Ï¤;ÞKM;ù'M?(s¹ß­8f
\¿×ü¸ÕO9qà¾(Ö= 7 7hí;R
?úº>Å|A?k:>z±W>Ø¬4?Ð°T·L¿9ºÊº¼+ú9
¶9ÔÛÉ>!1Ö=
67
67hí;l¹1=iþ<Î3?ÁFÝ<Jñ <ü/?²70ãf9/jE=Õ79üx@=+NÖ=K7K7hí;lu8?µsä>¥³N?m¸¯>öm>
=?íç¡85ðA9·U>ÙM:Åk:vV0?ÌWÖ=ý`7ý`7hí;:ÙQ?"ý>`ÞS?à?â¸>ñªT?á
95Ù¥9Ò^V>æx-:uAÑ99T?ÀYÖ=wv7wv7hí;>	<?ïò>oF?ÅÒ>Âi>eÌ6?Njµ·Ú9Åú¦½Ô© 89gQ=_hÖ=ñ7ñ7hí;=Ï>R>­>?T}®>_My>k-3?+ª8Íq¦9ÈÍ>vÐ+:Mwò9g5?ÃpÖ=j¡7j¡7hí;Ò$ä>m~>öJ?¶¤$?uê>¿4?w9i9Ù+n>/:Ê9q
"??Ö=ä¶7ä¶7hí;i+Æ> q>6mR?$î>«7>LK?ft¸BõR9£J¾Òsª9-ê9Vº>³Ö=]Ì7]Ì7hí;GuE?yÓó>$QO?öÔ?³>óO?®7úI9Yæ<0:çH:FVá>¤¿Ö=×á7×á7hí;bÛI=RÃ=ì0?#\4<¤v<ÿ´? ¹Ö.9êC¿öÉ9hY9½Ã>eC×=P÷7P÷7hí;r³?dÞ>?¨êp?b¯?æ8+?Âk?:TY:v|+?Eú:¬FÑ9´ª"?ªf×=Ê7Ê7hí;ÆûK?ÎÏÀ>j?û]ù>Úû>²u?÷×í7TÉ9Ø^=r±9SÕ79m-w?²©×=C"7C"7hí;õ*?üà>kËB?¨Ö¦>x¬f>ú'9?éá¸­ì8òZô¾×19¯ã/9qk?Ê³×=½77½77hí;´.?2Û¿>½¸A?´>Ú±>rÖ0?4¸t/ý8ß¾3D:k:Ïä-?ôµ×=7M77M7hí;§aT>¤
>ß$D?Yy?¦]µ>f*8?	Ç;#Íp;S?É:r4:¬.?¥é×=°b7°b7hí;sé>ü>J?>ý:>Z£.?¢G¸&\×8ÔÓ³¾¦i95nú8éf	?%-Ø=*x7*x7hí;"?àÌ>øLK?PÇ>t|>J?(¸¡'9x~J¾¯E:÷1:cþ'?3Ø=£7£7hí;}`[?©û>y(_?L?\Ùä>¡Gd?@
×8ö¡©9\C">,3Ý9>Ùx9c?~7Ø=£7£7hí;Ú¡>¦>Â?o/?6¥Í>vùY?¤$=C=Ìåd?9'Û:.Ç:"J?²<Ø=¸7¸7hí;²ðÂ>ËµO>áBp?ýù?ÿ?P`?-=ôLÉ<¬¾\?3EE;³p;D?¬=Ø=Î7Î7hí;¡?Úþ>vw?c¹?f¬>­O`?~5;À:-bq?:¼89Ù?@UØ=ã7ã7hí;({?3?2g]?S?7R£>ý®U?õ(84f9©>þ})¸øª98É}½
aØ=ù7ù7hí;±?õD?F?Æ>$v>(N?§Û¿8ªJÃ9½û=hs9Ív¶9qÀª>RzØ=}7}7hí;Ê>À	">Ö
M?{5?RçÂ>)8?3»=¾¹Â<wþQ?çï`:¬êK:Ö1
?~~Ø=ö#7ö#7hí;S¤@?	<ó>ÀJ?¦²ï>Á£>Á\;?®Þg8;89[É=î¤f9ÈÃ[9/V?Ø=p97p97hí;j1·?hÉ?ô¡??à ê>z¦?.eA9ÁS9¥çÁ>\ü:$Å9(8M?Ø=éN7éN7hí;Íë"?:øÊ>æ|M?k2þ>cE >~K?	éY·V&9iø×¼©ó:Ê9?ÎÙ=cd7cd7hí;35?¤í>kC?û*§>^Ão>}2?Õ²·èp9o	>½¸"6:Z¾ :Ô?±EÙ=Üy7Üy7hí;Ó'?$*¬>á*y??p>g?`â2¸E*9f»¾èÓ&:Þ9xò??«YÙ=V7V7hí;7DF?X\æ>iU\?Ø*Ì>'>»ÉH?Ö¿*8}¸Ñ8ÉmP>ú#G:-+Ö9^	n?éÙ=Ï¤7Ï¤7hí;#BÊ>az>±N?£?#dÚ>3É8?¶+9#Ù9 ¼>à/";Ó:*­D?TÙ=Iº7Iº7hí;îñÆ<¬ø<ÊC-?¦;ã;Ô
?é¹Ò8g0¿E9e9¥(w>ÕÙ=ÃÏ7ÃÏ7hí;Âh>ÄV>æÎ<?uÑ>ñ >+ÿ4?Å§=²7A=K]?Úp:ãá9yHr?1Ú=<å7<å7hí;?@î:?©D?@L?}«?
´@?fÛÌ8`"9)>ø:x:S?:SÚ=¶ú7¶ú7hí;æN,?Õ0Ð>àS???1òÖ>{c?Å3¸9g9¾!.?oZm:è×:µW?ß¢Ú=/7/7hí;ùMK?r?qJ?$?Ø	²>6q??ÞK9#F9õ·?G9^Ìf9g,?ÁËÚ=©%7©%7hí;C*G?=í?¶B? çÖ>ª>Ò¿6?}>P8÷H9øw7>	Ô¨:Ï*:è?{ôÚ=";7";7hí;#Â?2Î>1û@?M>?>cË1?Þí7ÙvO9SÂ=Õ9zÝ¶9ð[É>,;Û=P7P7hí;iûÍ>¼h>:½K?o3?Dó>Ca<?N.\:
0	:_oM?aq:ë9áð?HÛ=f7f7hí;s3?¸5Æ>IC?üWÀ>A>Ý2?8Ø T9&=&>Ìb¹9chÅ9õhð>TÛ={7{7hí;6Ø>åZ>ñF?ð¢>=$b>ns8?¥7Cu9}=wÁ:B:6];?1gÛ=	7	7hí;ãá<¤°¤</?c><<z~ ?¹Ed9¡,¬¾ä÷:2:¶µø>Û=¦7¦7hí;ß³>ÎmÚ=ð#4?`ù0>³V
>¿#?ö
;åÌ:®w6?íû9£m:9þæ>«²Û=ü»7ü»7hí;§¶?ÓÄ>Õ-U?È¢ó>Ò¢>:G?j_¬¸|Mi9q$=¾½Ký:
ÿ«:Ø<?}ËÛ=uÑ7uÑ7hí;eyH?9¿Ü>]}h?¶¹>j2>:ÕV?æ^¾7ÝG#9<=ßð:}*:<cu?KÛÛ=ïæ7ïæ7hí;9?DÔ³>>a? É»?ÇB?jÏv?§rº=YmY=Z[?tÑ9}è9¿7?}ìÛ=hü7hü7hí;ºc?Ç?¿é@?XwO?¹?Ó:B?Cô9âÊ9{¡>~;HLÏ:Qé4?ù÷Û=â7â7hí;Ïë>;d>EÆD?8Mê>î)¢>³ð8?êÿ·8ÂÎ9W>H°W:6:àg-?æ?Ü=\'7\'7hí;{»>¢Ì_>.îU?rÀþ>N»>m.?úÑ8[j;9z>$@;¬ç:8T?ê~Ü=Õ<7Õ<7hí;û×>D>R?òøy>Öï'>Ü>?5ep7ä.9ñ/=ßÞm9(i«9å ±>Ü=OR7OR7hí;dÉÅ>yt|>eH?,H¾>U
>ô°5?Ì l8ªÑ´9'§=DÙ:æ×z:ö»]?MÜ=Èg7Èg7hí;ßª?!zø>ð¼¯?£µ?~ìá>¢Æ?½Ã9±:ÁBº>é?¹:uF:¼]o?¾ºÜ=B}7B}7hí;×?u\>¼äZ?AaÊ>VÜ>ç;?Aâ8)È9ï·¸>/Ã:c¹9ïW?9åÜ=»7»7hí;¼¸»=Y¦=£"1?Õ¶;éû`;yc"?,¹8½)9zÙÈ¾ôìZ6â¦ñ8¡ìg<®øÜ=5¨75¨7hí; Z?X¿>Es?è¾?Òt	?Q]u?Õs²9J»9(ëó>ï`:H9f1?ïÝ=®½7®½7hí;øØu?à?áöQ?/?_ÉÓ>;?ï ':¸¬:wQ?A}9.¨g9ïî?ÆBÝ=(Ó7(Ó7hí;(k?rÞ >uèU?<óÞ>Oq>Î3;?íB7¨Ó}9ØÄ<Ð½Å:jï_:=b?½nÝ=¢è7¢è7hí;Ýj£>|'\>w>?¡Oi>Ó`*>G/?âµ@=åã<zyX?ä:L÷á9§'?éÝ=þ7þ7hí;àë?Ñ1U?Ó%?Á©?	?ð;?¡:h²:?;@:Y{?äÁÝ=77hí;Ü-Ð>ï´y>ÿlU?êÙ>>Ïø7?3ê¥¸Í09<p¾ï9Í¥9ÏSá>¢îÝ=)7)7hí;Þ>ã°>fG?6Ó>]·>-1?ÿú0:8H:{Iâ>*ø:¦£9F<l?C%Þ=>7>7hí;CÌÒ>sgQ>Ú?6¬?MÑ6?&q?m¾=Ú£=áÁ`?üØ;TÝ:}?;²Þ=T7T7hí;¢m*?v¼á>ðFA?ÐÁ>Z¿>p6?ÎÌ!9jÊ9ÓË>V¯:
(K::?(³Þ={i7{i7hí;À¤3?x/Û>ÑQ?­ö
?ü|µ>6D?x/8UD923ä=;|99çâ>ïõÞ=ô~7ô~7hí;äµ>:[>K{S?×D?2¿?Ob<?Ý9JðW9Å$?ÀÏ9!å9Ägç>÷Þ=n7n7hí;Ízm?½ó?ï]f?)?{§>Ûf?¹	F9Á9Üá¯>´Û9 &ô9í§å>mß=è©7è©7hí;ôô<·ì«<F_6?eP<Z{<¨x-?°'¹¸²9:Á´¾#
9©_9{>0ß=a¿7a¿7hí;'Ý*?ÊØ>ÄI?Ðà>_ÎK>bOF?HV1·ÎËI9øà¼tQ;Púú:;5U?ÔHß=ÛÔ7ÛÔ7hí;r²<'À<^-?(/q;u]7;}\(?Ã¾i¹øç!8lË8À .l¹cd 9Ø{<¿ÞRß=Tê7Tê7hí;óUÅ=¤¯=¢Ó4?·">`ë=JÏ0?G:°<ã9H`?}:	å
:d_?¢Ìß=Îÿ7Îÿ7hí;-?Êé>â=?o¥>½Z_>+ª,?±Ê84(9°>>¼^r9F"¯9$±>Vãß=G7G7hí;wK§?éé>?3T`?)?Ég>ÉáX?¨ÔÂ9ä<9´.?¾:,w:Û´
?	Fà=Á*7Á*7hí;Ìÿ>u>ë{^?È[<?WÁ>pgy?:à09pû\9çÌ>H0Á:r:2ðK?»Là=:@7:@7hí;·À><f>ôMU?*>±d/>áS?(¶9?j¼/ý9ð£à9ÛC?Nà=´U7´U7hí;À5ë>ir>¾Ïx?L?Ü)?ÐKn?¡9(£9Mâ>ÊVÂ;V+;¸]?aà=.k7.k7hí;ãÕR>0>;6?évY>ÈÃ$>Êð(?W=LI£<YL?½­h;¼ó;)L?¥}à=§7§7hí;¬ÿÈ=¡2=@·??Ð;L>,.>@1?ÁV=:u :,ã?\/:"r	:¢q#?mà=!7!7hí;x|Ò>%ò>¼D?0¡>ÜUV>(þ@?Ø5g9ò9Bç>h0b9Ô9²Í>(à=«7«7hí;ë=ôÚA="g.?bþ¶;íO;õ?K°¸ÿg9:B¾Ê7ûR9ðÚ!=³à=Á7Á7hí;ñ¬?¡AH?6\?Cîý>U½>©³P?ª9JCX9ù­>U¦9þé9ªè¶>{ãà=Ö7Ö7hí;Ä~²?ma?½ë£?B¨?]÷?ß?ñåz9å9Qß>¸y:.©:i°?åà=ì7ì7hí;=@½>Üni>ïO?©2ü>ÞC³>p4?ñB:¢OÝ9»(?=±:¿âO9GA­?á=77hí;Àê?Í|¢>ÖO?êu>°µ>RïF?üNµ8º29È§«>¤äÊ:x :F?0á=ú7ú7¹ü<Yb?=ú¹>¿F?È3>Ñ­a>4?!8æ9´n=¿íÐ9bq9¬y]?:Ká=t,7t,7¹ü<48Ç>¹Z>©+i?ÌU?qxô>Aá_?
=_¨<Çn[?ÿ-î9"µ9P(?Dhá=íA7íA7¹ü<À¾t?ß²>-#¯?<v¡?d ?iÚ?`ó©:i:Y:ÃHH?%¢:úbá9,¼?¸Ìá=gW7gW7¹ü<söÏ>t>F¸Y?X,?¸>¨H?{²8<¨:9òÉt>1q°:¨Ûk:??éá=àl7àl7¹ü<ª¹=ìk=)Q-?§ut;nKI;¨r?ºL7¸ô*R9ÏEß½íA82Wá8ºO\>"â=Z7Z7¹ü<1çÇ>Ûg>ê]?Ç?¥§>GWO?ÕM:Eë9²$_?m£98;9W%¿>àGâ=Ó7Ó7¹ü<s«ü>M?>`m?.ÌR?²f?cWM?º¢95d96?ÿp:ÖÛ9?Jâ=M­7M­7¹ü<¼1?é>ë?ÉÂÜ>L>ë?¸Ñ79ñ,¨=ö¦¤:, :ÄE?¼eâ=ÇÂ7ÇÂ7¹ü<áuQ?ÿùí>Sa?éo?M²>cè^?Ùå8T0D9Ä>lö:î:Ê9Å8?/iâ=@Ø7@Ø7¹ü<õ_§>±d>\;?Þi>s3>Ní&?Øþá7*9*_E=º9§ü¾9Â	ú>·â=ºí7ºí7¹ü<`Sr?ÞKâ>?d?×j?æô?×*Ó9à9A?©«r9Ï`93Ãã>oââ=3737¹ü<Ä¤>wH>RâE?[÷>Q$§>Îm=?¨¶·å'N9Ñb½èÙb:êå:$Ô]?Áþâ=­7­7¹ü<ï¢?Aû>k¦?7?Ó$q>ª?çl9¥9§>É	¥:N±D:ÍV?©/ã=&.7&.7¹ü<p¥ò<öL·<q)?8uC<MB<" ?G0¸Ey(9$çK¾¶â9iÏ8l4?Gã= C7 C7¹ü<ÊH?¬Ç>ê<?Bº>YË>êg/?äC¹êªT90¤§¾8-':þº9uÞd?¸¥ã=Y7Y7¹ü<?Øû±>#N?ÈàÔ>"­|>¢­W?>©!7>9!¾Ù<
Ù9\õÔ9%º>jåã=n7n7¹ü<M?P¤>µ\I?ä(×>¹>å¸6?$þH9êµ9Ü £>AqÜ9"Ø9.I?ä=
7
7¹ü<Y)ó>Èí >
hA?Ê/?94Ù>º5?e8°D¸9ÚÏA=Ë§:H,:÷c?nä=77¹ü<9Þ_=²ß$=ÞÌ-?>8Ö=§=è#?9&ó9ßO>aM.:ø¾9[j?÷\ä=¯7¯7¹ü<ºú>U£>eD?d
>ÅÁK>ry2?"£¸Þo>99&[¾¡:ïw:8Í&?(`ä=yÄ7yÄ7¹ü<ÚY?¼lÊ>Y:?Á¯×>\ô>µå/?Üo 8g9U1>(;ÀØ:ÐG?ä=óÙ7óÙ7¹ü<ª+=HÃù<uó/?m:þ;ý½;5ª+?Ì.¶âp9ë6¹»lÂ8pà­9L >tä=lï7lï7¹ü<)?;LÊ>V?Eb?bs¥>ÖL?ûÊH9Áé°9	G>ÚÚ9´þë9Lgí>-å=æ7æ7¹ü< ?mº¿>oYH?ßà>pè>µT3?b8-¸9&È>Fp7]Ð9Øu <å!å=_7_7¹ü<ü?r]¯>LO?Dý#?cEâ>	9?ÂÒ8¶|9DOU>þ9|KÒ9J­?¦6å=Ù/7Ù/7¹ü<Í>Áf>£ÃG?öõ>9V>;-?6ïÚ¸å9Ñ{½¾ý(V9a9"¿>Icå=SE7SE7¹ü<3Ý?f¨>ÿïF?{ÕV?¯?s6?º¸r29||¾ÀJ7M4£9]<äå=ÌZ7ÌZ7¹ü<­Ö=ßN=+y3?ÂÏÙ;¹;7/?·\ø/9ºc½w5:l:Ù?;å=Fp7Fp7¹ü<%y<?ºë>R®L?2ù>Á> mR?©Ô
9¦Ø§9Ë¾S>åÑ902:~Ï>âå=¿7¿7¹ü<Ì?}¼>¦·E?b>¤8>è!9? °Ã¸ÄM9µKt¾b':Ú:5n#?°æ=9797¹ü<Í]?kÍô>¥¤g?A?Úq>[¥?1°9CÍ§9ð>çV:2ÿ9Í?[Jæ=²°7²°7¹ü<´,?up×>~8M?&?ök§>6zE?x86|*+9p¬`<Ô:½B:"?ÖNæ=,Æ7,Æ7¹ü<Ê
]>>%õO?c
?ëÄ>H4?Õ¤=Ñt²<A]R?
~?:Ø:É)?Dæ=¥Û7¥Û7¹ü<§Mp?,Ä?û`M?þ¯?Ý	1?Ìù<?O9¥!9h$?ýV:
k:H'?Íæ=ñ7ñ7¹ü<QfÕ<j¶<w=5?HÚ;,K;F?ïZä¸ÒÈ9Q¾kVL9&ï8âËZ?å×æ=77¹ü<¨=BV=À2?â®=µ÷=gÍ(?¯":·Ñ9ÙE?Åk:(:äê2?³ç=77¹ü<°ùÏ>FQ>ºD?³ý¨>ÿ9s>©Ý1? 6×w9Nü;âÓ
:ua:&:ý>òRç=1717¹ü<°?~<®>Ò¿??×F>Î\>÷2?µ®8Ül¹8Êúð>î~:Ë 9^?Xç=G7G7¹ü<±?+û·>;ñG?úÖ>ÕI>È<?^»"9Ù9O,	?0:É:·"?!ç=\7\7¹ü<!áX=BÊ=/12?2=sì<ò&?ø(9wêå9
ø¤>hJ9¨ß89#?AÎç=øq7øq7¹ü<¤=uK=ö.?Dmï;"u;k
z?a¸¼Ð¼8¾Ä¾Â9{9Õ­?©òç=r7r7¹ü<?æóx>-Ò?+­?wFð>AK?V7².9'=#Hÿ9¡ä¼9³ü,?¯,è=ë7ë7¹ü<Ga?H>T?[>V4>ÍJ?¶9Vc²86fR?¾{9h
:>ñè=e²7e²7¹ü<l?9ñ¬>7??¹(¥>{h>nÂ5??"8Åük9=Á
õ8è\9>8Ï>J¹è=ßÇ7ßÇ7¹ü<ðÂ?Dÿ¨>wm?gÖ?¦«>M·^?D¶¹~wé8Ñ­¿ýÑ·9/:"¶>Sâè=XÝ7XÝ7¹ü<¶¥ =¾ûç<YG1?É=Ë
=öx'?¹7ÄtN9¥f=ô;-;A?¢é=Òò7Òò7¹ü<[©6?Spß>ÉGQ?T]>t
>óÊG?¬^¸ô69õI¾n:WÅ9)A??é=K7K7¹ü<
pq>8>B?
.>ÑE>Úç0?éEæ8Ö]ª9Q->5âF;G?;{0?l é=Å7Å7¹ü<à'?Ï>Ú>åD?QÄa>Ì>¦;?Ð¥ì6âÐ^9$ò<¯H9/J9Ùþ>ñ"é=>37>37¹ü<ê;Ü=+=æD?Ù &>á=g<?FÀ¯:Vg:%}B?öÅ9Ab9CÐ>î3é=¸H7¸H7¹ü<¦ß?;¢>¾w?¶Y?)ï>K
i?¤9Ûl9¶?5öQ:Î$:µ`K?èZé=1^71^7¹ü<]N>4£Þ=Jm?î?vÿË>ïD?ð'<Iµ;sì]?Ç[;ëW¼:ÎQ?[qé=«s7«s7¹ü<1?(4À>Å7A?j(t>4E1>L0?>\*9ZÜ99m¦ê>àqá8ÿ°9<m#>ué=%7%7¹ü<v_?Ù£Õ>OÆ=?7?¢>Ç×f>³í3?* 8ðáØ9m½=¥U):p6:í>)é=77¹ü<Ö
?®xª>,þO?¸û>ÊGª>Þ³<?mÃ¯·À Þ9¼Ê¼É9þ*¯9Æ^É>é=´7´7¹ü<¼_y? å>O?,4û>~>B|?eN&9÷ç~9§>sÇ9öê¾9{k?hÒé=É7É7¹ü<ñ8?6ìô>5f@?½?ÎwÎ>ü.7?QaË9Ý¨:fº>
:2:$ï>Ùùé=ß7ß7¹ü<kÎ5?¯«Õ>¼ÒY?<Ê>{>l;?hó7ðt9ãÆp=rq:þ}	:Ù?ìTê=ô7ô7¹ü<ß!?³õÁ>#MU?á©"?'_Ï>ÔÎH?@?B8u²Ñ9s#m=÷Äð9Óû¿9Í ?o¡ê=þ	7þ	7¹ü<æ¿>·s>÷I?µC?Íª?Î[3?^ü<nÒ<e¥P?l/:¯bÍ9Õ4Z?£ê=x7x7¹ü<Y#<?^©>g?üR?d÷>ónY?2º9Àh9Ýh?9;\q¬:Ù­G?x¤ê=ñ47ñ47¹ü<ø?å´?÷ãv?QõJ?¤dÞ>Õ i?
09Zó9Üç>K96:Df>Cë=kJ7kJ7¹ü<qr?yC?Î'M?·é>e>@?`Í%9K9,v>)XÆ9²à9¼ùá>Uë=ä_7ä_7¹ü<·bH?nö>s*P?<??ùìý>²@?µíº8y9ÀÚ>z¦9«9ø>Q_ë=^u7^u7¹ü<ª«c?À_ÿ>:d?Qõ
?y>Èq?S@9~F49?zíç9-¯à9` ?¼aë=×7×7¹ü<9??¤¬È>¢8B?!xÒ>}è>±G?b´ç¸8Æ-º_Òâ9ýpÝ9,?fë=Q 7Q 7¹ü<¿'
?ëßº>n^A?&õª>þYc>ú@?s,¸"69
Å½TG9²Öó8EQ?ªuë=Êµ7Êµ7¹ü<p>%Í=ð­2?ÐÓ=}=^l*?%Ì9s9Nh&?ëï+<à@õ;x3?¤}ë=DË7DË7¹ü<Kó>zÏ>ßV?Á®>èh>@?©¡¸ws9x;½BjÎ8ñ`c9Éeh>ë=¾à7¾à7¹ü<îh=Õ;+=Ô.?¼; $;5?80¹@9fÃ¿Ù·ø[v9½a½,ë=7ö77ö7¹ü<¬º?Oè@?dºw?LÍ?£j?ü?Þ9Ø¤9v,?å©v:8k):>\:?¦ë=±7±7¹ü<Ñ<ç°<ûÖ0?I4ó;n!·; ý)?$¹ü]
9´.¿ÆÏ7Ì^9n=æªë=*!7*!7¹ü<6as?5Àê>{´?Yä>Ñg>gä{?Æ8©£9'Ve=U®:&w:²ãì>Ê¶ë=¤67¤67¹ü<?ª>ÕD?	>òX>81?<¹8Q9	[>Ý02: i:ZA,?Üë=L7L7¹ü<²¸<QÀ<+?Kø;ÿö:áì?G,¹P9d$¿!à¸}M9SvR¾êâë=a7a7¹ü<s?É$º>i¼F?¸ü¢>ðQ>~¿F?Û!9 i9pV¡>[|ú:éG¤:´*C?öë=w7w7¹ü<ø÷?æF?ÖQK?ÕÄÚ>A>cØD?Ï,¹ïY9ü¾³ïX9r]L9±ß?Gì=77¹ü<Çm=ëÎ<Ff6?èu=@Zí<¬'?æ¡ü7GfX9n= Pm9¹Cµ9!§>XÝì=¢7¢7¹ü<?	¹>·®F?õ¦Ï>C>Õ:?¸üd88û¾áW::x1?Ôí=}·7}·7¹ü<>£Z?RÀ¾>p¶?67?iÇ>ð?ZÛ09ìò§9Ê>Í®:³º7:s?*¥í=÷Ì7÷Ì7¹ü<Ö1?=Bß>ê¨K?RÙ>8>'O;?c~I¸ìAî8X¾¸{:KMî9ÍÎ#?î¶í=pâ7pâ7¹ü<bËß<×P¦<<,?bz<!g><R(?
êA¸¬v9ÛaÉ½ïÛ¸Ä59AÔ¾ÇÄí=ê÷7ê÷7¹ü<÷M?oCÀ>x$@?vç>íæE>³¼<?+¹-¹ü&9î)¿y9Eõ9Îzð>QÞí=c
7c
7¹ü<Qo?Á
?MX?r=á>{_>7ÜN?Á8JO9ìÄn>Ð=+:E+:B
?Îëí=Ý"7Ý"7¹ü<M1ð>ø>(H?Î2>-[D>ÿz5?¬#7¡³99¡á<2±:´YT:U?î=V87V87¹ü<²x?ÞE¥>McÓ?3?</>Ûñ?Háú8:Û8Ú^O?;ºW:1¦?î=ÐM7ÐM7¹ü<·?_|?ÑÃz?ã-W?ÚìØ>ð}?E -9tl9Î>¡Ý:ÈËy:Â"c?Ã/î=Jc7Jc7¹ü<3
¢=äúl=Ê/?üÃÔ;øÅ§;}S"?Oÿ¸q(R9^¾±ù&8rF9
g×=<î=Ãx7Ãx7¹ü<	¼<?	é>bMO?¨Û>È>A(9?&¬¸ÅAÂ9X]ã½á29Ì°9$c>ùjî==7=7¹ü<Ðó<àG«<§5?¿8=xâ=b"?4Î8+(9Fó>ÅXO9hEÃ9cê>Åî=¶£7¶£7¹ü<
ï>
->Ôb?!s?R?lAR?.÷8RS96ÖÇ>~ï?:Q:°'?Ä±î=0¹70¹7¹ü<-·,?ðÃ>b?²¡À>ÔAi>×iS?å¸,¤¼8%Ó¾úR?:~¢9^¡?gÐî=©Î7©Î7¹ü< ;?þÀ¸>ì@?xò>9¦¦>åR:?¤²ú74`9édU="Ñ<9
m9xË>
Üî=#ä7#ä7¹ü<Ûª?2iÖ>©ÿË?¦è ?4"q>CÔª?="9²ÜÉ9}M>%B}:*{õ9&?YÜî=ù7ù7¹ü<4¨?!<Ý>e{Â?¤_?Êq>¦?Ëm9d~9CÁ>¤Ph:7m:ú>?Îáî=77¹ü<éµ·?5è)? f?
º2?©>¿?Ý\9±9äÑ>&{:°
:Jih?åþî=$7$7¹ü<'?h¹>cÇg?}í'?<À>Å@_?$[9;~Q9¼-º>©¥9ßîA9æB?>ï=	:7	:7¹ü<em°>ìÖZ>ÊbN?nô>¶¢>im@?A99¯>{^6:|lÿ9ÎÇ6?(Aï=O7O7¹ü<ÀÛA?»=è>Ì°U?å>tÿ>Î>?Î»­8ùÈ9y'>÷L):{ò:½ ?Hï=üd7üd7¹ü<Åë??AÈö>îG?mû?CÎ>ýÐ<?þË9þ©9µ'É>þ+±:E¼u:8?®ï=vz7vz7¹ü<^!?zÖ>ð@?v¤>ZN>Þ32?X¸,}×9,6½°s-¸1Vs9xz¶½x°ï=ï7ï7¹ü<_?!±ã>§£?ö9?{!>8p?Î,©9Úsr9Â 2?z´o:"A:dk?ÂÒï=i¥7i¥7¹ü<þ-?Eæ×>³ÙM?Üã	?:Ä¸>
??Mì9?µ9EÅ>¼É:^%:ßO?páï=ãº7ãº7¹ü<!<>R >}:?ãó>A¬>#;5?3ø¨=«G=¡ÍX?FyX:eæ9/p?Jêï=\Ð7\Ð7¹ü<?U?Jå?J?2!? ç>+62?óE)9í19¤í>¸Óp90Ïo9?ðð=Öå7Öå7¹ü<ý=_(ª=«º>?¾><><
>
.?:»NZ:W/?_±Ã9Pä:Ü»>Òð=Oû7Oû7¹ü<åã>å>¿®;?ÿ>Q>g<5?ÚP8N79¥>'7¹:9_:V,?ð=É7É7¹ü<tm:?:ªÚ>$BZ?¸¢?v°À>êÌF?Ò9¢®9IGÉ>ÀÏ:üe:"@g?mð=B&7B&7¹ü<&0?£Ò>ó)V?¨?µ¥À>Ë6D?Â[7Z~/96d=ü:Aø¨9±{I?[µð=¼;7¼;7¹ü<¯°:>»Ñ>_2?t¥*>÷á>Oð!?ðì8¢õ8ðö>G­Ï:=p:d+?îð=5Q75Q7¹ü<h©?	?áâ?l?ÌÇ>E§?§Ïh9$Õ9ÆÏ>èx}:×®®9½»¹?÷îð=¯f7¯f7¹ü<l]?s£>aU?(OÓ>î¥>óò>?äC9:c9>µËÊ9ÔY9Á7o?Tñ=)|7)|7¹ü<´x<?çÈ>rp?ÉÊë>­}>v|n?¹Å²9ã¨a¾?:{r	:ý÷1?®hñ=¢7¢7¹ü<.âB?%Aú>[G?Ü>o;>Ï9?¨t9ýÔ9Y$>çZe9¤w¾9?">Üuñ=§7§7¹ü<ból?û±í>¹2??øH?h"c?CØ9Þ¡9I+?Å¨:új:»;8?Èñ=¼7¼7¹ü<Äåá?À×G?+°?5¯¨?¿°/?Êu?3:­±9ZlZ?)«Ç:µE(:Ýá?Uò=Ò7Ò7¹ü<uê?Á²>¹7A?õ·>56>@6?ÞÖ7c5?9s=ÑF:;Xñ9ÉR?ò=ç7ç7¹ü<°u¸>¥÷}>¡ï9?µÊ?îQÉ>¬,?²~79÷9L>­9|Cü9¬#°>6Bò=ý7ý7¹ü<ÀW?Sø?º?EÝÕ>+ºT>)¯?ö
¯¸fe9ü¾êy9\x9²?ìfò={7{7¹ü<ç=é¼<×P4?R*<w<Ö?fc6¹Ê;9ÿöø¾÷Y::U;4?Wò=õ'7õ'7¹ü<Ð?EA>·(?Lc?Gó?E@N?4Ê9êg29²H?f¯Ä9Æ9â=þ>ò=o=7o=7¹ü<'é#?#ó¬>Ør?1¸â>>/_?üV9@²¡9
ðâ>äº9°¦9ß©?Êò=èR7èR7¹ü<Oõ"?ôË>¢æL?I
?H­>hL?ó[09|}9R>ã=©9Ô¤9©?L@ó=bh7bh7¹ü<ä{??Ì´>æ¿I?f>±Q>ô2?#Ñ	9()9Ü Ð>Î9¹9wÌ>2hó=Û}7Û}7¹ü<è×?ï)I?ya?tl?ÀÌ?Àt?÷¸9]Ø®9g?ªå:ìw:¶%m?Äoó=U7U7¹ü<ÏÉ´>ÚMi>`F?rÐ?PÅ»>*9?§Åù:àý¢:h&D?i;ö8Ec90zÍ>xóó=Î¨7Î¨7¹ü<0Ö'?nÃÑ>èÔL?Êßç>UI>E!??koÞ8Ï9V>5ß9î9[ýï>7ô=H¾7H¾7¹ü<FG?Ú¹>{>?eK?Ð÷>uÎR?|B9ØwÌ8s?<½:a5:@æ8?3ô=ÁÓ7ÁÓ7¹ü<Â:?Ô/ê>°sK?[ ?£ÜÚ>¡ß;?ÚC8EÌ^9L
á=D©9Z´£9Y?ï[ô=;é7;é7¹ü<ï?rª°>?áJ?ü?5J·>Ùí=?a8½¸s|9l;¾&hD:¨Tì9ÜÀT?¶qô=µþ7µþ7¹ü<ï(*?¨dÖ>µ.K?Å·Ë>¾>z­6?ÞÃ79_9y`=é9 )z9lñ?ã·ô=.7.7¹ü<?ûB,?/C?÷KÚ>l>¸8?lhÆ¸b2h9N¿Z¾ÛÝ9ÑþÊ9²?
êô=¨)7¨)7¹ü<çk(?{Û>1lD?Ä±>`>454?tv¸1A9P\#¾/>ø94:e5Ú>ï)õ=!?7!?7¹ü<¾?¶>þI?Ã¼>3Y>á>=?uf7}sG9lOË<N.ç9Ê::¢sÜ>Ã`õ=T7T7¹ü<ì5?BÍ>Éåb?ª¼>O\4>ÓNa?ÓÞ¸¸h£186¿%E×8	9 ýÈ>Gõ=j7j7¹ü<ç@?|¥æ>
V?+²;?ü>q4>?²£¼8¢Ý9ë·1>íÄ8Pt9Z,>ß¢õ=77¹ü<«Ùø>¦>ÿÁ??¥d>Jè&>X/?iî¹\V9ÈU¢¾
9C.ü90e>­òõ=77¹ü<®¥??ogó>I?ÓJ>ÜEH>Îâ5?Ö±·ïúÃ9PMè¼YU9!Â9è?ëö=ª7ª7¹ü<qÒ?£Å>ûþ???f?æÏº>ô/?.V9°Bc9¼ñ>{ÁW:Ð	:dH?s:ö=û¿7û¿7¹ü<[?%?mN?Á?`©>ð)J?_¦¸ç©9½Æã½f]ì9èÑü9Vï>SNö=tÕ7tÕ7¹ü<º@¤>¡¿V>òÍC?d}ú>é²>y3? =ø8=ÈP?b©9f9<B?pxö=îê7îê7¹ü<a=cÑ@=¡,?òå<ÙÝ·<ü ?F¹ìß9#¿G«Ð¸Àk9'4c¾"Íö=g7g7¾0<¤>k2E>BüT?)í>Eè>Ð??9Æ9B§ø>Y"<;?ý:\>?1õö=á7á7¾0<¨Î>ö(W>9:?çp¤>dn>Ô0?ÒÆ8d9ÊV:>ÚC9´æÂ94«1>÷=Z+7Z+7¾0<b?Ë`Ä>ØAI?Þ)í>æ>zA?Ê÷8Ôê8ú?×Ý99ÇL;?÷=Ô@7Ô@7¾0<Ì'?GÒ>ÔGL?o?j;Í>,7?Â8àC9½R~>\Ü9Åùò9^iè>ÊD÷=NV7NV7¾0<X>
À=Á=?d>ðëR>æ+?p*=Í<-YT?y9Æ9=Ê>Ýk÷=Çk7Çk7¾0<Ág?ÚªÞ>qÔ?¡9A?r¸>Éö?-xD9f9ð½>8Ú9àGé9=yï>/÷=A7A7¾0<æZ>ÔDÞ=c6?~®>Ú?|>±1?püJ=×lú<?O?v;wÃ4;gÄ;?òÆ÷=º7º7¾0<U½<ª<iz1?L@L=°P=0&?¡PÚ8~kC9ÿ>p"h:ã:ßC?f2ø=4¬74¬7¾0<kÛ?¨À¾>°R?ü>7©£>Ü-E?Ñ±9LÇs9>£¶9¦·9ºV?ÕKø=­Á7­Á7¾0<ÐÛ=K=è9?ûw>âL9>9L+?¹Xú9ÍÀ9U4&?j®Í8
b99ç>«\ø='×7'×7¾0<] >Ûqâ=¿K5?Î>àã=´¥2?72:åÑ9V¤Y?;n9qU¼9Øé¡>lxø= ì7 ì7¾0<zo='á<îQ-?
Tp;
l;BL?³{¹L=9¤öò¾A¹&n9ö¾0«ø=77¾0<¢?v¨>ÌU?:ø?¥>úH?ø8ê@¦9@cå=`ý:î9ù?Ù°ø=77¾0<ê?¤¾¾>.ðS?uïÛ>N5>÷ÂQ?+9ê9>>:÷?9.?¹ø=
-7
-7¾0<_7?¼¸ã> PN?ÂÞ?ËþÄ>@ÛK?Íª7`Ü9Q-
=¤Hý9sX:+à>Ýø=B7B7¾0<´H?ñªþ>hÁI?ËÁ?ÓÌË>â??°·×Ù9·¼ìB¹:T_:T?öôø=X7X7¾0<3z??¿éM?Ã?B^Ì>S??Ù³68~á90tµ=(:ÔPé949?Rù=zm7zm7¾0<T³é>Ù¹>ë§=?ß_]>Ù">9à.?tbü¸u]9þd¾¦ªq9ø9 0å>úù=ó7ó7¾0<no?Ö?ò­B?±ù£>éc>/8?j¹HkÂ8B¿	y³9<É9ÚPä>§Zù=m7m7¾0<ºi?$>\Sx?]¥¯?þ£#?ÿc?dp== Ô<Åd?DÉ9Hÿ:_È>®¼ù=æ­7æ­7¾0<~Jæ>Ì>øpG?¥>GH>t@?¹ÀÈ%9rM¿T8:°\:'_$?0ïù=`Ã7`Ã7¾0<Ì
A>t¥>G7?´g>!?^>,?s-=FÄÓ<á­Q?¬XG:eÖÏ9u?ú=ÚØ7ÚØ7¾0<ð#Ï<B<J/?A­;Í7;^
?l8î¼8_Ò>3)#¹g7\9e¬½¾
:ú=Sî7Sî7¾0<ÊG>ú¥><E?Ý´>?c>ì2?O-=¶(Ì<Y?¤/U:Á:ÑMR?µ=ú=Í7Í7¾0<2>=/w=e.?v¬=ô<Ô÷?äâ¸×9µº¾§9ø½k9ÏË?¥hú=F7F7¾0<ªí_?h	?P?S7-?nïÙ>\xK?m©r8WMm9ä>Ý%;._¹:#®d?Xjú=À.7À.7¾0<6?GU>{W?ã>w>G8Z?9ìì9R->õ	8Ðk"9JØ=mkú=9D79D7¾0<C§9?¦¸Û>NX?Õ?ó>ÕY?¥ÄU9Ùñ¦9æ£>@(:.õ9{¬/?Wú=³Y7³Y7¾0<·ÇÆ<¥<-?oUÜ<Oë¨<·õ&?Û99Bm>Td¸Ïn9ñõ½zú=,o7,o7¾0<Öû>áåÁ=iÑ8?`Í>!b>Ì\-?°=m(=/NS?r®:	|:Û0?:ú=¦7¦7¾0<å¢>¥Ü^>×Ê:?ö>É´g>ts,?¸ÂY9YÐ(¾¶^\:Í©-:ñl"?Êú= 7 7¾0<M?·>?rI?É0æ>5\>NÍ?!ð7
9ÂVh=À': Ñ9HM?«ú=¯7¯7¾0<Tt?¹>ÒO?Â]å>¸X>_µO?`$9*R9º>Ð~9ðÅ9&fJ>À×ú=Å7Å7¾0<U®??Æ>~L?hÀ>û{M>©??ùÆY¸2d9]vô½ïì9^*¯9¶0E>Uèú=Ú7Ú7¾0<ß=gÉÇ<Ù/+?hÁA<ç<Ç0?î¹0µ]9Í}²¾Û^Y9rÑ9×>Hû=ð7ð7¾0<¿ÈÝ>¬Q>©(9?5?>UZ>¸®-?HÒ·gÞb9Im½ë9/Å9<k? Lû=77¾0<6Ý3?ïá>FÌK?¿ÎÐ>¯§>y)B?@¤K9nãg9íÐà>:ÚX:i?j]û=ù7ù7¾0<?0? Ï´>©E?­Á¡>$c>Ék6?2¬Ã60d¦9v<¼]Á8wX9º%>^û=r07r07¾0<LÅ?Ú:$?PX?½.\?íF	?MM?+Éº9´³9Z?Õ ¢:L(3:¶ªg?û=ìE7ìE7¾0<Þ=#Ï<MÌ-?`b÷;.­;ï6?ÓüÂ¸ë4w9eìI¾_³l8!¹A9e>HÄû=f[7f[7¾0<º(d?Ø`?|ºa?.á#?HÃ>
ÕV?î8ý9æ>@Ë9×äî9*ª>èàû=ßp7ßp7¾0<b'À<î<+µ)?§<^;ìL;Ç:?AÜu¹µÌ9³ýÉ¾H'K¶V\9¤ì»¨îû=Y7Y7¾0<ÛK>Xý>!ée?wç?+:?°rR?·Q=óä<PÞj?mYö:y/:bõQ?ü=Ò7Ò7¾0<L?>%0|?ïá>d>á}?À`:=ï<t-G?akt<s4A<î!?Uü=L±7L±7¾0<Xh?6?% P?mÎ>G->N@?:
81§9ß¬â=ç:YD:	.D? ü=ÅÆ7ÅÆ7¾0<	 B?ÊÈä>Ã7Y?[S#?1Ñ>¾zG?ð­9,±9Oú>ôi¼9qö¯9¯	?#ü=?Ü7?Ü7¾0<¤?vI+?ìI?¹B?¿­>/M?´eÆ8ëbV9Eèl>PÓø9ê
:'Æå>>5ü=¹ñ7¹ñ7¾0<¸ù¼> vz>"'A?]s¢>Ê0k>øÒ0?¶Æ¸ñ>M9°w¾6/:2:¢/?!³ü=2727¾0<l?6©>WC?]>âP[>p/4?âï7þ9*à<±µ¥9¤8Û@Jý=¬7¬7¾0<6ÇÆ=úG=W<?~ãD<ÉÕÐ;[q?.·w¸Ô_8Rø¾¼«:­u:lK2?+ý=%27%27¾0<%
å>×>:hJ?Á">²=B>À_7?ò8Àª8éRÁ>êK:x×9Ôq?Bý=G7G7¾0<Ú/#=sðõ<ËÜ)?9GÆ<t­¡<
ú?%º¹3·6ÏÂÚê²6ÿÀ9Uí<ý=]7]7¾0<z4?àvÃ>©åk?3÷>¿%>ª¶f?5a½8-C9pïw>þ«:`{:D.?òÛý=r7r7¾0<×Ç#?»¿Û>Ì>?z¬>nis>e5?¬84l9e
>gº9&<È9Þ¹>qþý=77¾0<vq?ï¹>g&Z?¬é>>LC?E!D8£­9ã=Ö}9¼¤9~aÅ>`þ=77¾0<2?Ê »>½D?`>B>£à3?o9G2ö8ÞÃ?#MÑ9Õ¼9u?A	þ=ÿ²7ÿ²7¾0<´©+?2û¶>C*p?>+±>KG><Bc?AS<:ä9î`S?ð^L; §;øÃI?ßcþ=xÈ7xÈ7¾0<[¸>p>QD?G¢>Mçh>Þª2?ó5áý#9ÞÂ½;Å-%9A:9Ñå>Yhþ=òÝ7òÝ7¾0<
`>)>]
f?î>ÜÄ>ÊP?Z=v;Æk;jÃ[?èw:ÔÜÙ9Øî*?pþ=kó7kó7¾0<+?2ô´>Ôr?×ýµ>]ÍI>lÞf?ÒÜ6B;'9Md¨<ÈÙ98È9+?áþ=å7å7¾0<iB?Bß«>ÍB?bÀï>3ë¤>§:?ü2 8Þ6«9µï=æD9Pª(9m?åþþ=^7^7¾0<R>d3>e?o?£Ü?ÆÆP?Â 9òR@9³ûU?@Ì9á§9»?~ÿ=Ø37Ø37¾0<$c{>Ô*>©\<?>±^L>K/?«SZ=k=Ö]N?6];õù";²¼-?#ÿ=QI7QI7¾0<Ò6?+Ú>ÒV?ô>â>¯iK?­i9Å9¶K>y9r×F9uT ?	Bÿ=Ë^7Ë^7¾0<®%Ä<ñ<á0?7J<ý¿;ÿº1?Ä%8J	9¯¶=àP ¹âý8§!¿¾ÿ=Et7Et7¾0<ýrL?Yñ>>§X?tC"?#DÍ>e^J?k4¸(ô9ÂY°½ðÜJ:÷5Ý9IÄj?Â±ÿ=¾7¾7¾0<Þ¹Þ<Ù<P¦6?Ayº;~E;Ð¸?,Ô¸	=)9·ìÈ½è¸89¾]¾´Äÿ=8787¾0<AA?â>j§Z?7A?ògÕ>wÇg?5z9³Á9¥é{>¾Ë19e9~f?ÄÍÿ=±´7±´7¾0<ËR
?S>Ë¨_?Í2?+oâ>-ÞI?T 9`´Ú9Ôi>Dð:kó:ÑòC?¶àÿ=+Ê7+Ê7¾0<À?A'?S©^?_+?Í£>«_?<­/9²\9!hÌ>XX4:ú´9?>¤ß7¤ß7¾0<sø>8>o3K?8³Å>iï>§Í??­(8Uc9*¨=ü:@Ê9Rc-?&>õ7õ7¾0<¯®°>z·[>îÛM?Îï?øÈ>Åq<?á9õ¹9Ù°4>y¥`:ÌÇ9[y?TC>
7
7¾0<±,?Ðn?­u?¹>?Ó·?s?9"÷º9K-Ì>V»:ñH:kTn?áS> 7 7¾0<
\?ëï°>ÁøM?ó>ÊÃ¡>íZ@?¬_ã¸X£8üí?¿÷£9¦rÀ9'Ú>qf>5757¾0<>?]¿ø>2D?Ç¤>0P>Vo6?),8t«N9¶X1>ºÝ9j9Åì8?9p>K7K7¾0<­m?I'?
K?¹¿?
)?ñ?MXò9·7i9l?ÍpN:ì:Hd(?|>~`7~`7¾0<¯Å?u!??æó9?<Ü>×ù ?5¥9óÔ9þdÇ>©H¦:¨ã<:ï\a?Q>÷u7÷u7¾0<õ>?Úî>M«L?^å>2>ûD?«8ÈLC9]Ù`>*¥¬9ÙN¡9ÿ?Ä>q7q7¾0<?¾K?ëïö>8S?ñ÷?öþ°>Ø¨D? Ô7&9×þN=ýââ9®9ÿiQ?d>ê 7ê 7¾0<Ìs.><î=µu;?'¹>^£>,?ªI=ð*=T?PÅ7I
c9$8^=ó¥>d¶7d¶7¾0<:vë<8¬<È¨.?gÂ<L<¤$?x.«6I9Â`Y<uc9Jq9äkñ>TË>ÝË7ÝË7¾0< ¥;?UEñ>=G?'?Þß>×??ã¿:¤:ûÞ9?ÀO4:]:Jí!?«ì>Wá7Wá7¾0<(?É­>GýL?0¹ð>ø¥>¦9?.ÍÏ8`b9éþj>Õúã;Ñ;ÈÕc?D>Ñö7Ñö7¾0<*A=xî½<B2?w=V#ß<$F)?à¤}89eø=y¤ÿ8Õ{9é#õ>10>J7J7¾0<qóê<	ê­<9ì,?¾¡;â|Ø:¦.?¶¹»?å8¿d¨ø¸u5/9¨µ¾?>Ä!7Ä!7¾0<=7L=^¤)?Á<
>Ò;&?ït:¸ò¨8N¬¾0µ{9ÿ'9¦õ>ÈV>=77=77¾0<­k?0?,V?¼N¦>Åa>¼3=?ÖG7{9¸Ã<ÁÍ94ùí9 WÝ>¨W>·L7·L7¾0<¢>?K©í>»WM?Í>A¾>¸8C?û¹eR9!Õ­¾5V9UâÕ94a¤>j>0b70b7¾0<$X?Çõ>«a?©~?ó>²h?µ	9î]ñ8
a?²C:²µ+:1E?ý>ªw7ªw7¾0<
Ç?è^>±^?Ô
¾>É)~>jj??¶³8Cÿ8.A´>.ë9^É9ï}?Y>$7$7¾0<ù:á=»Ä2=eD¡?¼Ð<À4#<£?¶¤+¹m_9k¾gl¸F9]Þ?¾ß>¢7¢7¾0<:2?ÑVè>aD?,>D9G>»4?*S8b,9rË>V9Gé9Å±>¯¥>¸7¸7¾0<7ã?Êª>"­W?®Ü?<Î>Îµ<?(G9¢Ù9\§¢>Xh:h@F:¨Ô?Lù>Í7Í7¾0<Ï2?KUò>ä<?÷½>¾ô<>B9?ö8èÐ896>Sª9J¬9`×â>ñù>
ã7
ã7¾0<é.b?=?ó>¦
n?Àü>>·TK?;Ï9à)9#?Þ°&:á:Å¦$?Êú>ø7ø7¾0<§8>H>-K?`P?ß	?ÊtA?`~\<Ì<ìîX?<üo:ß*:ïÅ3?(>ý
 7ý
 7¾0<	?í>+	?
îD?¨Ô>Vm?<£9[ª9ìúj?f½Å;~ùE;K²?<7>v# 7v# 7¾0<½q?æè>-O?Pbv?"A?fFp?b¸2j9Ê3÷½¥:6A:ÂDZ?×:>ð8 7ð8 7¾0<ád?74À>ÛMP?%«<?Aé>O?uM9§Y9-§?î#:Qº.:ÜK?D>jN 7jN 7¾0<+²Ö>b>¹>?3>ÝW>nÏ/?TÉ¹TÖ9§ü¾ä9ö`9P²>nN>ãc 7ãc 7¾0<I?q å>u¶`?5?¢°>çªS?¼½8èL9è,>HH:÷ØÞ9mf?[i>]y 7]y 7¾0<n=-æÁ<¸ø2?É <~Ôø;©²$?îw[8Øÿ!9hh->èÂ¸PY9<º¾6k>Ö 7Ö 7¾0<Ïª
?ÑÅ¸>'GD?aÁ>ôº>ñ3?ÿ°8ü8Wé²>¦28Z!9+J
>áq>P¤ 7P¤ 7¾0<4|?tQÄ>óíB?q{?ï(?ö6>?+=9¡9Söª>R@á:Æüy:>«f?Bw>É¹ 7É¹ 7¾0<{X?û ÿ>ýçX?*Å>¨>C?
»;9n69:¬>tF:eÏÔ98ö/?è>CÏ 7CÏ 7¾0<Þ±?Ê0'?Êýr?Èï§?¨J?$$T?Dø7Û9æÜ=ùv;Î,; pl?è>¼ä 7¼ä 7¾0<Tºç>%û>èN?eS? Á>>,<?2x,¸õºf9Ä[¿½ÂÒ9z{Y9ñð&?Ý>6ú 76ú 7¾0<´1?	;>ñ¯t?Í>r?O+?_5n?âì:zr:xl?ÿoÖ;y¥<;ï?Q>°¡7°¡7¾0<¾ÊV?3Ç>ì?¼É?Or2?¢;?Zä9­à96­>P::G:ùÏK?à¤>)%¡7)%¡7¾0<M
*?ÒÝ>µ@D?ï©??v¸>êF<?RJ8üB¤84¨>h/J:»F:{.?Á>£:¡7£:¡7¾0<cbx>w¡>>IL?9°?[ü ?þ£L?Ès[=l=
S?5;,@¥:D1i?ß>P¡7P¡7¾0<AF?&0?Í9n?yý8?¨Ó>:¿_?.á9ÌÒ9L>S¼9§?Ú9ê9Ý>Ný>e¡7e¡7¾0<¿ü?ýöÐ>ÿC?(Ló>¬>Ïî4?¡¸I~9âé¾¶Á¾:ÍW:ä¶%?1>{¡7{¡7¾0<tð?Ûâ¬>wÏG?`«>Cl>§J9?¬¸ÁÍ9º¾zoU;É/;Ô#@?f>¡7¡7¾0<.?TÇ>Ù´¯?ÕÍ#?dÄs>-¬?ª9ûC@9´¾Í>á×9¬j9XÔj?Ä>¦¡7¦¡7¾0<åO??®'ï>ÉL?Ëù>«>zÉ9?@êÔ8.Û92ø=N´9ÊÙ9Ò{Ô>K>|»¡7|»¡7¾0<O?°> P?Â?þ&·>¥*8?:D9Õyr9VÁ
?ÀR|: @::(??c>öÐ¡7öÐ¡7¾0<Fo}?·??¬X?Pá>4÷>~éB?±Ë7À^9âwF=eðé::³
X?¨i>oæ¡7oæ¡7¾0<=Ñ»<Gº<Kp2?dR;$;Ç#?­®"·ìéY9¿¼>¨«8Õ9ñ>Jn>éû¡7éû¡7¾0<y2?|Õ>tV?Î/?b,Ô>ÈS?J[8'9Zù'>iÓ:âÛ·9ÞÝF?z}>b¢7b¢7¾0<Ì¾=ÐÌ;=RO.?'(<×<+æ?´8³´r9àõ=>f·8J3>9sØv>Û>Ü&¢7Ü&¢7¾0<°/?÷¸¨>s2?¹	?Î>^¼f?ÚÉ8ºm9&^Y>ß¸:5ZÑ9ø0?ê>U<¢7U<¢7¾0<­w>y¹0>Ãi[?	fM?tõ>ö8V?èôJ=lcõ<¾»S?¶9uu¢9ÿ¿ö>¸­>ÏQ¢7ÏQ¢7¾0<\Ï<þ¾<©h,?¾;O];<?yS¹¬Pî8ñ9c¿æf9ê¶@9ø\?É>Hg¢7Hg¢7¾0<!Á>Þ>·@?W­+?ª±ò>ë5?í=Åa¼<×-Q?%í<5í<~F?ë>Â|¢7Â|¢7¾0<:`ú>²±¤>{B?kº>¡>½¿6?~h99ýe9U´Î>2Y@9)õ9/¤>,ò><¢7<¢7¾0<¹­I?vÅ>»?{3I?æË>J|?1b9¼9u~>Z`:%Ù):/®h?ó>µ§¢7µ§¢7¾0<q¿1?êáÔ>Æ¿U???k<Æ>«æE?L9M¨9ù4>ÙýÁ9P»9â·?±>/½¢7/½¢7¾0<¬a?E=§>?ãV?oã>õT>£;?Õ~¸9ùOü½hpù9ã9{?q(>¨Ò¢7¨Ò¢7¾0<QåÑ<<¥M1?2Ø<«Îª<=ï!?ìí8G9;É>±±:£:eX?.4>"è¢7"è¢7¾0<¥{?åD?K7\?Å¶?Bâ<?µ¶w?W':Ý9ä/+?£r:¯ê9ÚQ?·:>ý¢7ý¢7¾0<|²A>W>X.A??&¼É>y,?jW(=¯Ô<2K?¢l=6µ< @8?dI>£7£7¾0<Ô\?#ÂÐ>ìf?þw?M?pq?F+:4p:sÈ?«":K´õ9b)?MY>(£7(£7¾0<ÍD>V<>uSO?³æ>ôý¨> ½.?¡¹ð|©9YK¾ç_9ta©94©>Åa>>£7>£7¾0<_Ñu?Ëñ>=?îJ?ÓÏ>Tùx?Â69äD9Ëî>da:ø8:IÃà>ÿs>S£7S£7¾0<îu
>é¼»=-Î<?)>9<ó=þ1?jM:«Ï$:REU?e²:ç:b?1?/v>ûh£7ûh£7¾0<Áô>7>7pI?¹Ff>êÍ%>Å1?
¹o9ýü©¾öYµ9Ø_93gO?ø¦>u~£7u~£7¾0<?³>£@?u~?ÃQ¸> 8?uõ8í' 9$-D>:îà9È?§>î£7î£7¾0<¿B>¶¦8>cI?×¦2?'Â÷>18?º «=3TK=DX?Zp¯:`]?:ì±j?¶>h©£7h©£7¾0<]&?ÉÎ>i3N?´¸è>ò >Ú9?¬¸	A9:Jd¾>×$;ËxÇ:S?¾>á¾£7á¾£7¾0<+OH?ö>ñO?J?zÏ>ýç@?sP9Ô9¢c)>¾¶
:ä9Ô»?&Î>[Ô£7[Ô£7¾0<ÊÊ?ò@¯>¯=?ãu>Ö#g>×I-?­S81f8hë>/9áÂÉ9TA­>÷>Õé£7Õé£7Ãd*<§Yù>¤í¦>j3??¥I£>\l>b1?¥ß8òÃ§9Ý=Ä½:ð|:Ü(@?ñ
>Nÿ£7Nÿ£7Ãd*<Äf?Çå>( ?¾²y?öÿ>Wz?Ôì7¸û9,=ìjº9¡9¯?Ç>È¤7È¤7Ãd*<.W?óC?´	D?dI?À±>5Ý:?Læ¸9ÒèÁ¾?*;ô:<ð2?9>A*¤7A*¤7Ãd*<mâ?È¢>Àff?D°Ã>r`t>ýþL?ící8&9ð¶>ëð;à;N?P+>»?¤7»?¤7Ãd*<øL?E¼>«ð?R>ü>ð}>Op?²·i¥9ñ¼]å9²è9£Uü>%b>4U¤74U¤7Ãd*<:Y>?'Ö>Óc?Zã?úá±>×w]?¦æ8éã9ÍP>ð«9º 9¤í?Õ>®j¤7®j¤7Ãd*<ò9â>ÈZ>D?¬pÍ>½§>=
7?îì!9Ö=9'²>;üÉ;Ë»;Ûi6?©>'¤7'¤7Ãd*<5?åÌë>´D?$
X?øÞ?«L7?bv!99Ú>à*;gà:ðB?>¡¤7¡¤7Ãd*<$f???é<S?¨>î ?\ 8b\9Áî=F«+:ÒÎ·9ðo?ô>«¤7«¤7Ãd*<Ù)@ÐZ?
ö?Ý*?üú>Ïç?°9Èo9pÕ>Tµ:lzÒ9Á?ã´>À¤7À¤7Ãd*<jK?ÿ
Ð>Ñez?~k?Fò?µº]?v9Ò)9&Ý>äd:d¡:í@?¹>Ö¤7Ö¤7Ãd*<Ã=?@øÂ>Sx?BÏQ?±Ø>Þw?jå9Ûº9ù¿>¶èf:ü!A:V	?Ø½>ë¤7ë¤7Ãd*<ÓcF?wñ>TR?>í)>Ü@?[¡¸û..9ñÖ½¢àZ9.Qx9F¦á>RÁ>¥7¥7Ãd*<x%}?3O	?Áûk?è*?ÃüÀ>:b?ì
9àC9Úµ>m¾:|R:[(u?×>z¥7z¥7Ãd*<Æwî>Â><E?²|Ð>PÕ>c2?>¸"Q9âëý½³¤u;±;ïóI?äÜ>ô+¥7ô+¥7Ãd*<ÇK? pó>KV?q9?ÝX§>6G?ÿ6.9KJ9áÅ>á: µ9þfX?.å>mA¥7mA¥7Ãd*<f?ñ>0!?ë£?*)?Úw?<:<í91Ú%?t:R!:¬<e?]
>çV¥7çV¥7Ãd*<Ì(?CÛ>/
E?ø}£>j>DÚ2?o@¸×û9n³½æÌ¼9`Ö9!4á>É>al¥7al¥7Ãd*<e5?v»>yR?#À]?Ø>?YÄ@?ùíÓ:ÍR:ýc9?Ù:û4þ9Ã

?!>Ú¥7Ú¥7Ãd*<Z1?íÑÝ> áL?Äç	?î$Á>ÑÈ6?R8\^*9]Ñì=ÕY:Pê*:C¼Ç>xA>T¥7T¥7Ãd*<FÛ>b>¶âD?*~?kÂ>!F?Pà¤=Çh0=xCo?"iÊ9G9< ?«F>Í¬¥7Í¬¥7Ãd*<Nc??³rh?ëO?¥>*b\?RÍÓ8ª9
R>õn8æKM9ª½>ÇG>GÂ¥7GÂ¥7Ãd*<ì?`FÈ>çÎA?rm>¯H>È9?÷Ë8²®9r>L 9-éÒ9îÂ>$P>À×¥7À×¥7Ãd*<Ö Ü<<¹1?Ýç5;ÓS!;ÁS?õÌ>¸ddÜ8£ ]¾±0¸J¥9dÖ¾£Q>:í¥7:í¥7Ãd*<&ßË<Ã<]`8?)a=°,=r%'?®ö:ÇrÄ9Í(?§ß:¦:ïâ+?ÿ^>³¦7³¦7Ãd*<-Ê?<§è>©Rª?
y?õ Á>¯?Ô9:99"Z?o:/¨ç9?æ`>-¦7-¦7Ãd*<ÚA?k[?Q§:?ë`Ë>ªî>?Ë.?èY6Ù9´Ó;¦A9é9
?fc>§-¦7§-¦7Ãd*<Á?­·>â=?%H>³X?>èö,?G8+¦`9û93>4×ñ9ò½9ø"?> C¦7 C¦7Ãd*<G¼à>Àñ>L?Õµ>Ý>5?¸t9ÍÊ9É>
³:J:ñ?°>X¦7X¦7Ãd*<P>`SÚ=NÎ:?D?ÛËØ>º/?I>j=0=µÞR?«ÞÊ<Ý<ÒI?`Ø>n¦7n¦7Ãd*<ËÉ?¶s£>¡wg?kC?ù>/H?Ì9Ã.9]V>\î9¹{¡9»<?nå>¦7¦7Ãd*<T}T>Á>Í>?ÂÖ>/6N>í×.?D/=i¹×<kdP?æ;?ß\;	Ê7?oó>¦7¦7Ãd*<	=?ý¶>=O?Vp?1µÀ>ÝB?ä99¹9Ú>Ð9®Á9[Ì	?j)>®¦7®¦7Ãd*<Ú¼¶>Ûj>ämG?Üçà>7£>â`0?ä 8ªB9·;>3l999y ú>>>úÃ¦7úÃ¦7Ãd*<ð??cËî>ðÄM?Ö«>]>aF?0óÏ6ï`9«l<K©F:³.=:Ói?
?>sÙ¦7sÙ¦7Ãd*<;å8?Õ`Å>LÏo?M`å>´H{>W®i?h¶#9×yL9	÷Ì>_fh:½-:É7+?@>íî¦7íî¦7Ãd*<G?Éñ>Ý·[?Y?h£>RK?y!9þ90Ð>¾§m9Ë§94Kµ>,`>f§7f§7Ãd*<û#?÷Ï>çdI?¶²Î>Î>,¶5?fãS8îc9¥ù1>Ìb¨9ùê¼9n-ä>Âl>à§7à§7Ãd*<äG>kj>8s??ýLÏ>» >Ç(0?Çí=¯ 3=³ü[?_m9üÜ9Û>o>Y/§7Y/§7Ãd*<¼-?F®>u)B?SÎ>Ù>N,?{{88ç39Gí2>Ú@:¼
:F¹.?å>ÓD§7ÓD§7Ãd*<ñ)?3±É>Ù-W?y8?`|á>ùP?9,É·Êï9?<½%:hÃ9¨¿M? >LZ§7LZ§7Ãd*<$?ÀÝD?Ó¼<?¡Ã>Q>5*1?¦[D8`¨8ÊE>òE9¾u9S5Î>r«>Æo§7Æo§7Ãd*<¡+2?·½Þ>3ÆL?Ò>8ÍU>å:?P&F¸Gê9°e½½züÖ9Ý9Ôpø>¯´>@§7@§7Ãd*<åÒ?ãùÉ>án@?Å> >65?h{¹x}p9q¥¾dX:ÂÜ!:¯;+?$Í>¹§7¹§7Ãd*<Ì¬=L7=,?ÊS;øØ};G?ñ¸Ê9%óï¾éê8Ð<9úe>Ï>3°§73°§7Ãd*<JÙ>->óÃU?n?:v¨>T÷M?R9ãØ9wux>´©:Û9+??Ô>¬Å§7¬Å§7Ãd*<is?¼¾õ>³}?Í?(?ÕÀ>M`?¬6¶~Jf97èÊ» <_;ÆUz?Ø>&Û§7&Û§7Ãd*<4?v°>)`?1v?d<>/MV?¬lö8Ú9xB]>@M:3Å:ÁL?ý>ð§7ð§7Ãd*<ÂO?üm	?wÝ@?×©?Å¼Õ>Pt4? <)8ùc9d_¾=A:+:=ð>?>¨7¨7Ãd*<;kQ?ñ>ÿó]?Ì+ß>M>ÿAK?h	*8²$9^ 	>oÀ9¾¦À9º×ÿ>W>¨7¨7Ãd*<+?iÝ>g½E?Ï>¥µX>ã8? $4dc:9×L:r¦f9"ÿ9¥ng>Y>1¨71¨7Ãd*<èQÜ>'>ÐaF?UX«>£@~>Ñ,?p	;ì¾´:©B?³5+:ù8:þ½%?mU>F¨7F¨7Ãd*<½-G?)@æ>t]?Lå9?Àí>D*H?¼ã9Ps9ãòn?Ä Ç:Áîj:Y?åV>ÿ[¨7ÿ[¨7Ãd*<d?m¤>±3G?uÏ³>t.>w*2?¬²¸¤µø8Ü·¾Äþ²9¯È98Uä>c^>yq¨7yq¨7Ãd*<åâ6?Åè>î"I?oõò>n¥>®ü;?Z:n8.{9 Ìò=ÕEÂ9þ³Ò9	ì>j>ò¨7ò¨7Ãd*<Ãù?Ý	?|?¢5?ª>[¯?m8¨}9î¸>ð¤9B[9Mó>k>l¨7l¨7Ãd*<&Ç>t¢>1@?±Æ>oÿ?>´/?,Y 7Êj93Õ.=:W9:gö>¤>å±¨7å±¨7Ãd*<[>­=>q?ÍUô>èÒ>[ëb?t¸î99uÆ¾4o<,~<g?{£>_Ç¨7_Ç¨7Ãd*<1
?I&­>.Í>?*°Ê>>VS5?ä(8µ9(#=èD9aÛ¾9¬>Dµ>ØÜ¨7ØÜ¨7Ãd*<?§>'ÙÙ=\62?ý<>DÄ='-?Å$:£·®9"V?5 ·:Z:&?¾Ë>Rò¨7Rò¨7Ãd*<¸÷N?Õú>à:S?Wì$?èÌÚ>zö@?Ùf9ptS9½?û:¹a:2?ûç>Ì©7Ì©7Ãd*<Êþ?°e¸>ILI?Èïz>2>Jâ3?}2Ï7t9Æj®=©ã:*Öæ9R(?ï>E©7E©7Ãd*<Èÿ'?ëUæ>È·:?ò>¢ N>Hw*?j+¹F9ý¿¶Ë8!F9Ï8>.	>¿2©7¿2©7Ãd*<*¦:>¤Óì=ÂI?h®Ö>¢R>±ê0?ÿü²=°SR=(ÛY?	ZÆ8?H9Z}>ê$	>8H©78H©7Ãd*<½Ê%?ñ¸Ó>ÍvH?a~Ê>>n=?Ôåã9ÑÏ{90°g?ïíw9°-­9@·>t>	>²]©7²]©7Ãd*<ò¶7?ÛSé>ñI?wá>Hg>úè:?ó*¹/I9¿¢ï¾gfÒ9V599Á?kI	>+s©7+s©7Ãd*<ûéÈ==S¢=?<^Ã=$Â=48?öU:¾2-:zz?ß;¦*;»/R?üI	>¥©7¥©7Ãd*<4
=YäÌ<ý?0?RÄ<¤öJ<QÄ-?`H¸G¼+94 ¾S9òh¯9rËÌ>:f	>©7©7Ãd*<°W==ÏE/?FLË;½)«;?Uò8Ò{N9µ´³=<(~9:©:îÍo>bm	>³©7³©7Ãd*<§uÞ>Y >M5K?6?Ëéú>óÁ9?6¤:Ad:ô8?'²9D»¬9ÖM?p	>É©7É©7Ãd*<??L³Ì>[§D??¿ø><ª>;?PâÚ8R%I9®I>ÍE89°49pÀ¯>	>Þ©7Þ©7Ãd*<µ? ?ÂK?|?Ùÿ>äÿ|?jU9ØF98ã%?H:c½¬9¢?	>ô©7ô©7Ãd*<pØó=>
¨=Öº9?ñµ>ÒP>Jº-?4øI:i\':x?oåQ:\$:v#?¼	>~	ª7~	ª7Ãd*<äñê>Ã>³àR?¶: ?:Õ>¹ @?Óì8Qº09Ê«>5îË98é9Ýwß>ª 	>øª7øª7Ãd*<ÈÞ}?ÜM?Ô/a?#?ø Á>*ËX?ÀÇÁ8N9W.p>Î#:o­:~ú
?§	>q4ª7q4ª7Ãd*<:X?þë
?YC?©8Þ>0>6?©C©¸ãP­9ñú½9Xä9ì-ª>Ô©	>ëIª7ëIª7Ãd*<I?.?:¢z?"3?Ü»Ñ>'[?h:/±M:ÿ<1?A	9>9ÁU?¡ª	>e_ª7e_ª7Ãd*<`~??k1q?	ñ!?Uê>ò?ºëþ8+%Ä9
[&>Fì9ñí¶9×S%?»	>Þtª7Þtª7Ãd*<!=Íþâ<$»-?¾ê:;oÍ8;ív?1ÒB¹JÇ8=>¬¿Æþ8Ó9L=ý=@À	>Xª7Xª7Ãd*<Ü=H:=µ9?ûg>óú/>Í»(?0ö%=®ºÐ<K?w}Ê<n<E=?úâ	>Ñª7Ñª7Ãd*<èÿ<©A¼<7ÿ-?s¤;ªé:ÞÙ"?(¹+]9xÂ¾xÂ¾·Qµ85ª¾Eø	>Kµª7Kµª7Ãd*<¯>¡q>ü9?B9³>ë>æ-?Æ¹±õ8ú7¿°G9c½Þ9£>÷ù	>ÄÊª7ÄÊª7Ãd*<Ô´B?þ;å>ÄpY?t=?L¨?ÉÍ6?¸ÿ{8ª9VéQ>de:ß©<:£ï0?ç
>>àª7>àª7Ãd*<-w*?'»>ö=i?+h?ÿy½>CDO?ç
F9Õ9LÀ>ÃÍð:£È:õjL?b
>·õª7·õª7Ãd*<0$E?W÷>:L?°/Þ>×>W§B?ãú9à­9S­^>xfJ:B=:÷ª?¥
>1«71«7Ãd*<V)S?}F?ùJI?¬LÕ>Üë>Ñ??HF7Í]59rð=åpÐ9sëö93Ø>¯&
>« «7« «7Ãd*<p3?QÚâ>5~J?v=¸>äòV>/m[?(âk8Üb9'>ºíÖ:¤¤:¾'?+@
>$6«7$6«7Ãd*<I¼m>a¾>7K?Ê?ô¬>`£G?>=o=+=qh?k!; ´:-:d?&N
>K«7K«7Ãd*<\dÍ>Í+>7mH?L?oïÆ>ø½/?f®û8Ir%9·Â>äf
:âUË92?x^
>a«7a«7Ãd*<J*;?3^ü>ÝÛ=?¤Z>]`>½3?åw¸4=9o'¾³j9±lú9QL>9n
>v«7v«7Ãd*<òrÎ<:<½.?yM=V³)=Ë
?ª8¤U8Á¢º>Ãï¹@ì8®X¿ò
>
«7
«7Ãd*<}|p>ÂE>)}B?Û&Z??%/?F9¶f9'?-·:|»:
¼?ø
>¡«7¡«7Ãd*<~¼>J\~>ÉB=?±>~>~2?!ºb=m=÷Z?7à¼:jf:å±Q?ü¬
>ý¶«7ý¶«7Ãd*<	?Å2=?B·M?Pã:?æ?9?«<9¸æ;9Gl?®¤9x²9Î»>@µ
>wÌ«7wÌ«7Ãd*<9½[==¤ÿ1?ÓFú=Æ=ºÅ!?ìíÍ8Ó²9Rf>në­:©þH:ï]?_Á
>ñá«7ñá«7Ãd*<èU©=Dèu=I0?Z¸<´Ð;9,?]à§¹¹&8%À£Z:{I
:Ú_J?ÉÇ
>j÷«7j÷«7Ãd*<ÈO÷>â¤>Çü??ð?;Æ>vÑG?Û8+§9|ä=M6:¬9ý`?2ï
>ä¬7ä¬7Ãd*<kh?ý»?P!O?.3?Æ
Ë>V<?Üx8çæÅ8µõ >VÙç9*t¼9{y?qÿ
>]"¬7]"¬7Ãd*<I^Ú>;}>)Á\?«\>áB*>òH?£ÅÖ¸b_96A¾Q9:¸92>->×7¬7×7¬7Ãd*<>?EË>yDp?áX?·¡ê>¢l?+ÐR;ß;ÄK?(÷¡9¸9 à>jF>PM¬7PM¬7Ãd*<4U?O?`óD?~B?¯ ?>?È,9Ô¿9ÁÉ?ÒLh:è2.:=±*?£J>Êb¬7Êb¬7Ãd*<4?|gª>@?"ì|>´8>¡F/?rÑR9¸d9¹>ùªE:©g:º?®U>Cx¬7Cx¬7Ãd*<(ùc>gÌÿ<$'d@bZ>¡Í¯=o?åµ9ÌWÈ9pç>äù<:æé9ÏO?V>½¬7½¬7Ãd*<bÁ4?)Æ>Gi?¬>h\:>òPl?$6a9æ´Õ9ä>¯è9Í­9%]+?Ø>7£¬77£¬7Ãd*<FÅ=:Ò<þ1?fD;ï;Äþ??¤ó<¸ã9û1¾K£¾8z,9Â_>s½>°¸¬7°¸¬7Ãd*<9ý§>]Âh>@Ã8?B}´>a>×Ø/?x`9}A9¾w°>S9t[ã9D±m>ä½>*Î¬7*Î¬7Ãd*<=Ò>¬ó@>©ÁJ?®¯>x{>;«2?°¸µþÙ^93p¯ºåð:å:D?Î>£ã¬7£ã¬7Ãd*<í,?·ÇÇ>¾ÿB?s±Ä>>.0?¦Ó¯·ÜU9F½áV©:ä@:(¾`?¢Þ>ù¬7ù¬7Ãd*<ôá=õ¥=;-?E<nÑ;Iy/?Ç"¹oi9*¾l»¸øð9ê$¥¾éé>­7­7Ãd*<¢?Rü>°N¤?d#?¬æ?·?kÆ9ºÏ9Gõ>é<Ä::D7?^ï>$­7$­7Ãd*<!?JÌ>G%A?VÀ­>Rs>ãû6?ç¹-º9
û¾ÿò9:uä>ý
>9­79­7Ãd*<#5>áû=ÝU8?Þ	 >ï=Zc+?I>7k9d8%=çÔÀ8k¬8}?>O­7O­7Ãd*<j±ì>n,>ÖG?j#þ>l¶>Í³2?	S9Ëe9e`>®QÊ96þÜ92^ê>%%>}d­7}d­7Ãd*<CÙ?âx!?nÊU?R0?uÒ2?É¶R?[R9õù§9K >8h::ü±H?Ç/>öy­7öy­7Ãd*<ñl@?Øß>f\?1ý?ù6)?TLU?¾-¯6Ê_o9X;<î9liê9£ø?+1>p­7p­7Ãd*<þ?Oæ³>üçL?¼ÿ?ÉzÅ>'A?2±8KB
96 >.Q:Ýa:Ú<?C>é¤­7é¤­7Ãd*<Àò/?¯Ö>Å[R?h¥ú>if®>Þõ7?Ã¸ü89	qÏ½xÄµ9ôS964!?ÄF>cº­7cº­7Ãd*<c?7?wÍF?É7?º¿±>/D?¦{8ìÛ9d!>ã:ù:L?S>ÜÏ­7ÜÏ­7Ãd*<ÎYÂ==)=?¸ú¼>>õo$?*:vp:MÒ?28<ÂW<×<2?²U>Vå­7Vå­7Ãd*<Y&?v9É>ÜS?¬Þ>t¢>M`B?!^¸}9*f´½ ":>Úù9&?FY>Ðú­7Ðú­7Ãd*<±=øí°<(^>?Ì±=D=ò0?oÄ9x9Q>,ZJ9xHV9¿ñ>Ûp>I®7I®7Ãd*<{I?¾+ê>6C\?Ï?ì#?lYZ?ôú9eÄ9¦°>)ê-:åÍ9?<X?=}>Ã%®7Ã%®7Ãd*<Aê>Cç>âóF?1¯>â>x>5?r¹:è8§«"¿­Bò8Ð!9e3T>©><;®7<;®7Ãd*<]ÐÕ>g>²¯B?ù]R?ím?­¤6?®8çR<9Î°=é+ù9=aÓ9sâ?ò­>¶P®7¶P®7Ãd*<ND>Qì/>Ó=?=>×9>t)3?¥H)=×tÒ<ÝêM?Ñ¢¨93º±9çò>/Ä>/f®7/f®7Ãd*<3¢¤>Ý¯;>J`?r>ûR>Ô®>? /8"=9¡>@;jsù:ÆE?gÇ>©{®7©{®7Ãd*<¾>½%­=;}E?>í>]äª>Fò1?{­Á8V}9¨éC>²í1:¢8ë9m¥A?ÔÊ>"®7"®7Ãd*<À[g?µ	?¬W?Dû?ÜAÄ>N?CW9-98w>w£w:V.:£¾c?Èì>¦®7¦®7Ãd*<õDL?K²>¤¥?,òe?Êíü>ñ¼h?W]99óCï>I:ú­§9ºk?A	
>¼®7¼®7Ãd*<gr9?Bã>æP?AÄý>!¤>[PE?ù9;59µÊ>$¼9>°9Î£?Ò
>Ñ®7Ñ®7Ãd*<é³?×8>^r?ÆG?`.ý>hÿI?A]9b<£9	­>Èr:jÛ-:¿2?
>	ç®7	ç®7Ãd*<y?uÉ>Sw?rÖí>uF>Bf?ü9¯u¯9rÕZ>Ä+±9kÉ¤9	?ë
>ü®7ü®7Ãd*<­£>ÀR`>ôÉ:?±&>×Lù=Dü*?@=ÆÆé<¦@R?ÍKU:HN:ªÉT?ó"
>ü¯7ü¯7Ãd*<ay6?.ß>{bQ?
Í>²'>t¡E?Z/8ê#9£=àQ29Å9I§¤>ï?
>u'¯7u'¯7Ãd*<¸¥B?Vóò>2M?ÎÜ><u>ÔB?Y°8¼Ë9gJÝ=E:J{Â9ø©?²J
>ï<¯7ï<¯7Ãd*<º?uS­>
þF?ñÞb?Ô?nH?Þ9N9²ÄT9ß ø>ÿ`â9À¬9Ìß'?m{
>hR¯7hR¯7Ãd*<tØ?t?;(w?÷Å	?g>8w?Þ9{a9B:?ÐÐ×9ÊðÁ9þo?¾
>âg¯7âg¯7Ãd*<t±f?s?ÈÅM? øº>Vp>¨'G?j(8k¯¢9ò=¾	:mq:§Êá>ç
>\}¯7\}¯7Ãd*<5<å<2©<æk-?CBÁ<0ç<@'?o8{Á9j(=)G¹hX9°Hë¾e 
>Õ¯7Õ¯7Ãd*<Å»>/õj>L?D¥>õ0l>Æâ2?ËQÈ·În8cW¾×á8ºÿ+9ç\>¯
>O¨¯7O¨¯7Ãd*<~?,ª>$äE?@!ø>I¢>MC?«±v8i<9Rmä=Ç:zô:rì>e´
>È½¯7È½¯7Ãd*<×-?äÔÞ>ê·G?èV?Î>É:?Õ:8qØ8ì\>!¾:Õö9µ
?fÈ
>BÓ¯7BÓ¯7Ãd*<]GÉ>Si>×\?mì.?OÎ>3Y?¸ø=÷=Ï÷Z?4&:û/Ú9Ñe?ÐÜ
>»è¯7»è¯7Ãd*<ÁM4>]çô=y<?|p>õ+c>ºÈ+?ê-=ÎÉÏ<8ÐU?`:Re:+?Pà
>5þ¯75þ¯7Ãd*<ïH)?äÙ>äF?³0×>ln>·3?qM:ØÕÜ9d<.?ÌÒõ9';9ÎP?C>®°7®°7Ãd*<Ü"?²òØ>æ,@?,ü>½±>¦5?}96îo9¯L>æú9»#:SÄ>¹3>()°7()°7Ãd*<t[?ä?ã÷W?$D?¹Ð>q?":9°9MzN?À;,&;7Èi?\L>¢>°7¢>°7Ãd*<ý²«?p©P?Ù¦R?*¿d?:|?/AI?!9~EÈ9eq«>ÕN:-:;ô?M>T°7T°7Ãd*<Aôñ>ID>ÜN?ºÀ?c-Ñ>í>?8A8B+O9wî=I;ýÛ:½øi?¶W>i°7i°7Ãd*<{$o>Åp'>	Ð6?¢%?x°·>Ð2?ù¯=$ÛQ=/«V?&R8)i9`í.>[>°7°7Ãd*<èé=?1¸ô>ûªF?t¥>Â¦f>T37?Èí9o,:GÔ>{º8ÛI9:ël>Ü\>°7°7Ãd*<H*>AÒ=HE9?¤0>ÜVß=+r.?.¸N:,?:N'K?]B/;ZâÖ:ËP?]>ª°7ª°7Ãd*<,ä'?´»Ê>ìT?¬?3P¹>É(@? ¸bÑ9¸å½u¤:£9Z?>{¿°7{¿°7Ãd*<Ni?É»¥>n'b?ãfØ>fx>%é^?^øö8Þ9×YÔ>I«s9	Ó9Ò`Ä>é©>ôÔ°7ôÔ°7Ãd*<ïÏè?QåO?EW?e@bg?V?gû:Y¬h:È?Ô¦:µû9H÷?1ñ>nê°7nê°7Ãd*<ML?Ýýý> êM?u*?Þ>Å>|åB?)ß9Æ"¡9-)f> Q©9´9õå?ó>èÿ°7èÿ°7Ãd*<~?C{? z?K6?y~Ð>çÔ_?Þ0Æ9Â9¨>/?±ÞÀ:¤l~:wB?ú>a±7a±7Ãd*<0P8?¥Ý>ÁáT?þø>´g¥>`ù??[I9îPÎ9úz>è+X9D"9åµ*?¬>Û*±7Û*±7Ãd*<çP=õ@=Ô.?KV0>S½æ=K¤C?Úû9Ëç:
×>Æ@/;4±ì:=?µ8>T@±7T@±7Ãd*<s?.(?Eya?#U??;Û>Íâx?#¥:¨8:h¢e?.º:¢=:-O?};>ÎU±7ÎU±7Ãd*<øB?Ið>UO?H(?¿Ì>Ý~:?e¸_9b¾Ëw9^|°95uÔ>7^>Gk±7Gk±7Ãd*<ÐÒå>s0>n:I?¨Â?vÏ>Z«=?ùí49eèï8ÔA?é:t|:QÞû>ñ`>Á±7Á±7Ãd*<N²n?Id	?=a^?K]#?x­>q?âS·Í¿8îÊ½)9­o9Ý.¥>Jd>;±7;±7Ãd*<ÀgE?ÈÔº>>?òq?1±>V,r?tú8^£9D>pÖ:âÙY:s?x>´«±7´«±7Ãd*<~B?ã>¿Z?e³'?Ñ>ÌfM?=«:ßÚ9úè?\ìL83ïÇ8§1>>.Á±7.Á±7Ãd*<-êà=Â¤=És/?Gâ;ö¦; .?GõR¹UÖ83oº¿&×9Æ«9ßOß>_>§Ö±7§Ö±7Ãd*<¡â=E=½û6?Ô?"?¿»ñ>0Ó+? §/=rÕ<.R?ua;ûdã:»+?u¡>!ì±7!ì±7Ãd*<¾e?È'ê>h-{?¼?P>µ9?|9î9xÑ>i E:½%:{=?×§>²7²7Ãd*<FúÐ>í®>\6?Èó>ÄÜY>¤S*?BkÛ6FgÄ9ìÿ<ä::~:à
?q¸>²7²7Ãd*<Ð:Z?\ê?À(R?áuÅ>}>,A?pa
9=9§g»>>'9G1±9¢(`>Å¼>,²7,²7Ãd*<æ:7?àoé>¶ðH?ù»>§q>¹F?VBx9¯¯ 9SÂÅ>)%:Ü°9o?¾>B²7B²7Ãd*<æè<è¨<~0?'¶;t;ÎQ ?o|¹À	9QÉ	¿UÕj8[Ñ(9Ì
2>ïË>W²7W²7Ãd*<OÒä=×Õ=Ì)=?$p>z¢/>âH/?§:6D:i?}L:r :|#?=ò>úl²7úl²7Ãd*<~q?¬¬¯>ã¨L?~í¹>8é{>ò<?Õ·Å¸fòÿ8WÂÅ¾kO:P9:"E?õ>t²7t²7Ãd*<4/=ò
W=â(5?¤÷=Ëò¶=Q8-?D¸:¦ûì9Gs?µê:ùGb:³!.?Ò>í²7í²7Ãd*<ÄìÔ>XÏh>Z"j?þ{Y?qÉ?ÙT?»±2=Ú<LQ?Õ
;	£:ß´^?k>g­²7g­²7Ãd*<+?éÂ¨>¢}H?sáø>ö>ª>-;?8L9xØ¹9ñ§>	:C	:Ë$?">àÂ²7àÂ²7Ãd*<GòÙ>Ç¨a>@w?$¬N?K	ù>sT?,®95µ9ñÄ>õÃ:öäÕ9Þ*?*>ZØ²7ZØ²7Ãd*<?=x¹>¸V?=Í?kË>
??Èn8Ò
}9yù>:VÇ:5¦:?7->Óí²7Óí²7Ãd*<q??0«>!0_?_Ê?y®>÷^A?ÿ9H89TÅ>ï¸9ú^¡9±?B>M³7M³7Ãd*<¸ô>À>&¼K?ÎMé>]§>dn2? s:|u6:óL?ÛÓ9{T9M51?©B>Ç³7Ç³7Ãd*<§d?¾?ÊÓu?E?¶X±>°ÖZ?üM{8ZUE9##>c9ÀJ­9×>eS>@.³7@.³7Ãd*<ô±w?*æ?ïS\?«ÒN?V	ÿ>´O? \D9¢á
9s&1?ÑÁ\: 
:E?i>ºC³7ºC³7Ãd*<zrN>h>áK?¦¡?vVÈ>Lm2?Ê`8ß8Ú>>¤Í=À<ÖQ?8>3Y³73Y³7Ãd*<+?GÓ>,A?Ó¨>Ø´j>$8?ÈÌy60Ûa9×
<sx:Ø-:p+m?< >­n³7­n³7Ãd*<MH;?ÄÅ>æVs?êÊ>-h>Îa_?NeÂ¶M?9<1¼oE¹9Ún9#?(¬>&³7&³7Ãd*<´¬u>ûÐ>òP?ÐQ?`ö?2¸G?Å =¾?=ì¥V?Ì¾:xÑ:Hi;?á­> ³7 ³7Ãd*<cW>Zû=Å[?õâí>
h¢>F};?Ég=õ"=X\?9tá9Hv³>>µ>¯³7¯³7Ãd*<¨¢$?çÐ>+ÀI?S7Ü>W÷>Eå5?±±Î8ÀÐ¦9z>¼@:_R:$ö!?Å>Ä³7Ä³7Ãd*<6Õê>ä>²aF?C¹?sµ>×9?o9(9!è?Oó9^Xª9ü7?ÆÆ>
Ú³7
Ú³7Ãd*<P=	[=¸Á0?ì3F>·!>oá?·8Ô±f9>³K>qôß9L:þ:»>¯É>ï³7ï³7Ãd*<(B>¬@>ãùF?Ø4Ê>gv>á)3?÷Ò=½<
ÊO?8:;þ7;àC?=Ú>´7´7Ãd*<`6"=9æ<ù!4?4_<2;Ð®e?=b8²ô/9i$>%V3:Î:Ú+?_â>y´7y´7Ãd*<hªÝ>¨>ÜN?@Çý>°>C8?cT84»×9?|=?³:ÎNâ9·?#î>ó/´7ó/´7Ãd*<M»?ÄõÄ>KÐG?ïØ>¯
>æR6?Ìÿ9mK¬9Q>²¾:èN:Þ6?>lE´7lE´7Ãd*<æÝ#?y,Ç>¡R?X?³>?nB?ù«º:ì!W:û!^?Û;ë4Ê:¼Ü4?e>æZ´7æZ´7Ãd*<¶uø>´«>889?ô>|P>*D(?µ9['Â9ª­>
O*8qO 9·û>>_p´7_p´7Ãd*<8_?d8Ö>ø¢?/?åmp>ë?C^8°8BFf>¤ÿ9àß9Ì?×>>Ù´7Ù´7Ãd*<Ä>ëËs>ªaN?ÍR?ÝÍ>ï:?ûI½8]N9ìÐj>9rÚ9²}µ>mD>S´7S´7Ãd*<¶Ll?ÚÕ?¼ÁS?éùü>:ó>ãñW?àÛÌ8bþS9Wbw>­ó+9öVÑ8XGR?éP>Ì°´7Ì°´7Ãd*<¤j>©òj=Qì?3»>_>Â8?Öß:æ:!VP?¤Yà;ÿ;Q?îb>FÆ´7FÆ´7Ãd*<8)?ÍñË>BT?¶é>øe>P$H?ÅúH8RX9Ë|¿=6N9@Ú9?Å>Þe>¿Û´7¿Û´7Ãd*<^º£?1§!?¤?û¼?>>s?¥±Ó8´6D9:>ðó9¬FÌ9yÚ?lw>9ñ´79ñ´7Ãd*<L?«Û´>(E?ÞVÂ>©°>fÏ0?RÓ7±8çüM=o9"9dÎ>À{>²µ7²µ7Ãd*<%/?â¦³>¬:z?Í?t¼>ð(j?¤WÑ9
¥9±["?_6Ó9dD°9O`?A>,µ7,µ7Ãd*<Ù#?ÔÔ>Y¡?Kr¦?c?îp?bZÂ9{Ñz9E^F?y:vÀ:%âh?C>¦1µ7¦1µ7Ãd*<Û>¼3>ø7?x-D>Å>$M'?m!=[0Î<QlH?ï«;ÑCX;°uJ?>Gµ7Gµ7Ãd*<ÿä>¹ý>||?Gý>ÑD>M?Õ =C=±rL?ðÓ;Ä :ÃN?l>\µ7\µ7Ãd*<ké5?EãÕ>qºY?.4?i;­>%R?%çª<:àg<÷®<?#Së:Y?z:ù»p?ùÚ>rµ7rµ7Ãd*<Âõl?³½?kP?¢ Æ>Ó[>$@?nãñ7
!B9}=¯5L9'ú9!-?å>µ7µ7Ãd*<°Ïü>p¸>î\?[>þ3>¹:Q?y¹&8Q|¿,Õ:ï3ì9d"?4>µ7µ7Ãd*<^?.»>T?¬Ì?W9Ì>ò=?º@3¸\'¢9b½Ðù9¯xý9Nü>ë>²µ7²µ7Ãd*<)âò>¼Ø>Ìk?ò? ½>7V?HlN9m}X9ô>`VN9üV¡9ü²£>¾!>øÇµ7øÇµ7Ãd*<rÓó<¸<Å)?~ä<ÔH¶<ur ?äÕZ¸×Å39"Ð¾0N9Ñ¨¤9ÁH >¬7>rÝµ7rÝµ7Ãd*<<QJ?¸1?õåC?¡vâ>g>º>?Ëâl7"(9vW4=W¶:l©9|B?Ô>>ìòµ7ìòµ7Ãd*<ê*>Õ%>KL?ÜB-?èì>®9;?Â!=w°É<QM?!ò:Í:_¬D?lY>e¶7e¶7Ãd*<fx=?ÐÉ£>?s³ë>ÕÚc>]h?Ì;&8/ï"9>W%9n9)>äZ>ß¶7ß¶7Ãd*<uE?ûÀ>/ÿI?¹vê>¿R>2E?ç-99ÿ
?KfG;â¸
;Ëü7?5j>X3¶7X3¶7Ãd*<VIx>Çé>¬¼F?F³à>oû¥>H-?Î/=¦Ý<ÌÈJ?8æ.:¹:g&?>ÒH¶7ÒH¶7Ãd*<Ï{?E£>£I?ÛÖ>zÏ>¿>?	D9ÉäÈ9`©;>Þa:²è8:B©J?>K^¶7K^¶7Ãd*<#`?B-?oÔ_?{ª2?m^Ó>KdX?7%9ÂÊ9ìNQ>¾à9º&9¬?ó£>Ås¶7Ås¶7Ãd*<öå
?n`>Ño?Gg?BË>ÎÚ?JA<³0´;ØOX?\ï9©´9&])?Ì¤>>¶7>¶7Ãd*<Æ<<$'?Gø»;D¦;14?h¿ç¶t9 ÅÉ¼ÜÓ7P
N9ì/5=*¦>¸¶7¸¶7Ãd*<HF?1 ?ÇÑ@?üÕ>Ó>#0?ÐÛ(9õP9	>L:	ïH:P?ÙÄ>2´¶72´¶7Ãd*<.?>¼>ò]I?È?ÈyÕ>»77?Á·8òb39Y>4¡9`ð°9bÅé>¡Ç>«É¶7«É¶7Ãd*<ãO?ú¿"?lG^?fÚN?]ó?&G?§ÈÚ9ààÁ9Vq?µ8:öù:¾ç(?3Ö>%ß¶7%ß¶7Ãd*<JÊ'=oµ÷<
h-?5=ù
=dQ(?Øø§9óT¸9Gé>ü>:g:¤b>?¯Û>ô¶7ô¶7Ãd*<§>&&5>	l?£0?º?*?ªÛ<1«<8h?@§I;>ÔÇ:$+?_ç>
·7
·7Ãd*<`x?M?!r?æ?]±>"Îz?ô
9¹ª9«S>×êí9ÔO9Ç¯?Ûù>·7·7Ãd*<Á!?^ÚÆ>hO?G>øâC>Y8?×I59øj­9.Ï>WÚÐ9¦Ì9ä ?>5·75·7Ãd*<!òv?¤¹?¥èX?¯l.?Ðh¹>7Õp?Ê{¸8ß9×!$>Öñø9á:Ôwó>>J·7J·7Ãd*<ÙÜÞ>Ç¯>´'A?jÞ>ß)`>²K,?©Ù*¹i§8ë ¿²ö9QÍÀ9Æ[#?B%>þ_·7þ_·7Ãd*<ª-?LÆ>_2_?*?$3½> äM?5L~8ÆÍd9C>­k:f:¤»a?:D>xu·7xu·7Ãd*< á>g>
 M?-þ>Þ4©>ùF@?¤;[¾#;ºÁX? ´9è99]"? T>ñ·7ñ·7Ãd*<==±½<Ä.?8+=1¢=¾á#?)^29ì¡9ÂU>MXN9\ëq9àZÚ>ÙX>k ·7k ·7Ãd*<¾Ê< Þ<Yõ,?¹~±<Y<!j%?@b89dß=WËE:Åp:÷B?ú>äµ·7äµ·7Ãd*<diÞ<RÛ£<Ì½-?_3S;¹¼;&ü6?^CO¹éÔõ8ÖW¿pð¸*ªÛ8Ê¿Q>^Ë·7^Ë·7Ãd*<ü«?Ä>È??µ?ÒÌ>
2?>77tæ}9tf<¤®^8NÒÎ9èÐ=öµ>×à·7×à·7Ãd*<,
?«8»>ÈA?¦>øïU>0?j¸¹í8'|¾ú¤¸Ô[9ºÈo½Lã>Qö·7Qö·7Ãd*<á=?RÉ>3q?67?¶?R$g?~Æ>9àÊ¶9
>~:,Ç9õ&.?4í>Ê¸7Ê¸7Ãd*<#/´>:ëy>8?>y_V>È,?ã)=>øÏ<ÞQ?ì:¶±T:ÖQ'?m÷>D!¸7D!¸7Ãd*<'?Y?ÏxP?®p?bÄ­>G?Hë9Cª9²?Ý9Ð9®'¹>¸>¾6¸7¾6¸7Ãd*<õàv>½Â>ÐÜU?È:%?×OØ>C?/¼<ôÆd< R?÷{P;	;;?>7L¸77L¸7Ãd*<9 &?ËÜ¼>ÐÛa?§ù ?CÇ>&ûN?8±È9]>å®(:¾Ù9\òF?§>±a¸7±a¸7Ãd*<Í´+?JË>¹ïW?sÎ>Þ{> R?v 9_9z	?8º:©¼k:N:J?Æ>*w¸7*w¸7Ãd*<D?û®>àT?lú>Íj¦>&@?Õ[É8`f]9ªÓh>K¤:Ç9oDq?n>¤¸7¤¸7Ãd*<á¥=Ã·p=g0?+ta;ZB:;bï?ü·Ã¸ê%9DÍ¾2¹³$$9:¿»#>¢¸7¢¸7Ãd*<q?ôdµ>­VP?R?|êÐ>Ä??¯9L+9KÆ>-ù9×Ã9-Ê"?Ù->·¸7·¸7Ãd*<ª2?+æ>b?e.s?Âä>?Ö¸9ï9;ú)?k¸:°-J:Ùi?Å:>Í¸7Í¸7Ãd*<ÃÉ>oüd>uÌ`?ºfÏ>ö>á;?ºéC¸1ªJ9¨x÷½pÐ9SV9)?<;>â¸7â¸7Ãd*<ÜG=Ç=b¦F?iî<<ö<úkB?"ô¸îôF9X¾¾_9nÚ!9Åb?÷Q>ø¸7ø¸7Ãd*<à«
?öè±>íÚK?âÊ´>gft>_=?Oë©¸vÚ.9¤Æx¾ÕÞ	9ëó 9nI[>ÇV>}
¹7}
¹7Ãd*<0=Â/È<eÃ3?=Á L=©!?¡hû8
9R_n>,<9
E9hßó>ßZ>÷"¹7÷"¹7Ãd*<ù<.?EÀ>£g?ðà>-w>$ºh?Ü8]9
ÃÁ>ä9ÜÄ9ÛlÉ>]i>p8¹7p8¹7Ãd*</!?O>¸A?ÔZ?j¢>]¸q?=Å279nê<=ºR;Çÿ£:x¤?ö>êM¹7êM¹7Ãd*<ì=NZÖ<
3?j;¯X;º7?×%®¸¬9¼¾¢¼g¸ãôÓ8ûñ¾ö¤>cc¹7cc¹7Ãd*<-©ë=
¥=
*6?Óx>Û=7ü+?CQ:õÃ-:ö?*Fx;Ï6;y.?Gº>Ýx¹7Ýx¹7Ãd*<(ä5?.GÀ>Ã+r?âã?uß\?É?û©==ýõá<¸àV?¶#5:H³:§e1?mæ>W¹7W¹7Ãd*<bÍ?N?o\?U ?Bâ.?²³j?áþÚ9Vt¦90g(?ÞX:PP:¶_?Uï>Ð£¹7Ð£¹7Ãd*<vç?ÙM.?1ù©?ZÒ?¼¾Ã>SÁ?dÈ9éy9]â,?üß:8óP:B«?Îø>J¹¹7J¹¹7Ãd*<	!?ð½Ê>kVK??Z[°>ÀI;?Ü·9
·ÿ¼
c9òÊ¨9þÙÎ>°û>ÃÎ¹7ÃÎ¹7Ãd*<åJ?Ç«ù>D
P?°W?z¬>%z@?Ät¶9Ï9ü­»c©9¬{Ë9;Õ>;ü>=ä¹7=ä¹7Ãd*<,f_?ÌKÏ>vñ?°®??4"?OÄ?.:ñ9S8?cG):Iq:#?¯>¶ù¹7¶ù¹7Ãd*<«6>h8©=éR?!B>N^ò=µM?!=öâ.=®°^?¬á<g&<Ü¸^?>0º70º7Ãd*<rZ?]¬>ÐøN?¤mÛ>Q >öl/?°÷?5s(9~Þ;9Q*9û
E?$->©$º7©$º7Ãd*<"!?êÎ>G\G?8V>]B>Ê59?\®¸}Ó9SÅ&¾dôJ:>;:O½
?c>#:º7#:º7Ãd*<ØS.>ë=óÏ=?Á:?Q?¥:8?JKO=Âú<û4T?;N¬Ö:Â<?p~>Oº7Oº7Ãd*<e¸À>ûsf>V?(F?ß6ó>nP?ë¤<ü6<Ìf?þ·9¼E9ç0L?ç~>eº7eº7Ãd*<ç;?z¦Ú>¥\?G»>î`>»+U?Aå\:º9|ó³?NÞ9ª9î('?>zº7zº7Ãd*<jh÷>sù>·e?µ?þg(?GÛR?j£9Ñ·9"ã>&:´ÔÝ906?>	º7	º7Ãd*<o$>£â=Õ¼9?rT2>Õ{>Ý-?M$=ÅÙÉ<6aP?´ó9ÃCÔ9%Û?ì>¥º7¥º7Ãd*<½þ>A«>¾=?Ó&©>3¿t>Ôí0?$=g1=ó¾L?H1E9cP9n?ò>!«>üºº7üºº7Ãd*<Ls?âøé>.8??p²?ÕÓ?«´?0Ýý9Ö¿9¢*?Rmð:Là¤:7§:?Ì>vÐº7vÐº7Ãd*<ñf?8S?1XC?YÙ>>+3?ü Ô8µ]9¹ò9>Á 9úNÎ9²DÇ>×>ïåº7ïåº7Ãd*<oÑ.?tÏÞ>ÞÛH?*¦Ü>ã>Ü±=?39*ª9WiW>K:·µÎ9.)?bØ>iûº7iûº7Ãd*<´²5?Pûà>´¿N?øï¸>¦Çr>ÿC?ù¸6h9y?'¾Ì6a:ßa::	«?Èú>ã»7ã»7Ãd*< ?I¶>Î??ÜÛ>;TC>a8?CJ¸új9Ü½l3c9\^9<Ãã>É/>\&»7\&»7Ãd*<ÔNO>G>*®K??TÜ>Xó.?(8=ì<<=?¼Q?æ.5:Ö:­G-?&1>Ö;»7Ö;»7Ãd*<§Û?/ >ÃW? ð>ÁI>+G?¬·ÔÕ9Dí¼Ìá9Ñ
:Ú!Ë>_5>OQ»7OQ»7Ãd*<ÖßW?«è> m?ÉðÛ>¶e>çu?õP09>B9g.?hlÕ9Fyí9Ðæ>C>Éf»7Éf»7Ãd*<V(G=jÅ=0?@w=`==Uê&?úæÂ8à»9 T>3ç8ò%9U²>ÀM>B|»7B|»7Ãd*<V?£A¨>6c?×C?È©>üQ?¦ëÙ·h%9Y¨½µä<W,<µÉb?ÄQ>¼»7¼»7Ãd*<¬zD>ïm>_³9?®Ð>p>hs'?bâ=G»F=¾aK?D.:Rãº9ßµn?¯}>5§»75§»7îÉC<ß?$?mÑ?wx$@ãé?[G?s1O<÷pç;Ë-e?«¼£:ä":<ª?@~>¯¼»7¯¼»7îÉC<foC>$¹è=ûV?è>ÖÃ>rQ?_ÄÉ:L½m:¿CY?£³¯9£Q9k¼?·¥>)Ò»7)Ò»7îÉC<X£?l¬ª>ìrK? >;¨6>¬5?¼9]¾915>Ê¬¶8­P9ý>µ>¢ç»7¢ç»7îÉC<¥c?`Ç?¥x?ÿ±@ç{?0,s?
Æ=,Ñ<m¸£?Û£;3'";X?ÛÉ>ý»7ý»7îÉC<y²?´&È>j¡;?K~>ÒÜ3>mø4?ìË¤88Û9Öp">?9i9¨?¤Í>¼7¼7îÉC<nóe?Dú>-8k?J?¿nÒ>
ãu?ÞoQ9^åO9äò?ç;:g÷9!A?ßí>(¼7(¼7îÉC<l?>Ïo?®}L?±9ë>^?xÎ9´9ï??Õb#:p:L?nù>=¼7=¼7îÉC<~L?ëpÂ>&K?
Î>7/>MC?d_æ8Íø½9¬8>£9ð9¦?ÿ>S¼7S¼7îÉC<BOú>èw>t[V?A¸>ýx>¨=?Øe*9ê=9°å>Îøµ9Á
ð9VÂ>	>|h¼7|h¼7îÉC<Ä<A?Ýü> :D?8´©>L±p>)4?öm¸`7k9¦~¾ÔN®9Ý¦9ç?w">õ}¼7õ}¼7îÉC<Ãx0?Î>ù>[??zÒ¹>òpX?¶j9èw9«_ò>ë®:+ñu:a6?­C>o¼7o¼7îÉC<°²?L?nø«?jÅE?@à·>8¬?öéN9ç9Ý±>îci:­FÂ9KÅ?Á]>è¨¼7è¨¼7îÉC<x?jë±>)@?¦Ì>¢c>;2?Eî8
£9ä]>×)v:%â9¦T?x>b¾¼7b¾¼7îÉC<%?þÍÒ>I?hÕ>ò>A?QÄ19 G9Yä>:ñ©9´D?ª>ÛÓ¼7ÛÓ¼7îÉC<?öÆ>=¡C?°£ª>­u>Ï1?ÐÖµ
9³w­»\ô*9¦pÐ9öQ>ç>Ué¼7Ué¼7îÉC<Â?;zÐ>|òB?ÅñØ>û>Øí<?[ù9Çü9$>­G:¾Ó9Ûq?8>Îþ¼7Îþ¼7îÉC<b?y®±>hfH?Ìô>©H>Ïõ6?\Õ6IÃ;9-@<ÙY:Z~@:Ü?>H½7H½7îÉC<Ñ</?Â>Ë.g?öª§>åY>=ýD?ÔÕ¿¸ü:Ò8é¾*?9)E996ø>¬>Â)½7Â)½7îÉC<Öå³?úÌõ>Î\»??(¡Á>³×¹?ìÍ:VÇl:{£^?»:z¬Y:J£\?¾>;?½7;?½7îÉC<È?×Ï®>¬NH?£É>>w>«ð8?ÿå89a.E>WÓ[:»ÿ97\?¿>µT½7µT½7îÉC<6Qð>ñ>áR@?jÆ>	Z>;B-? I89uTF>tç8[u9Öªq>Oã>.j½7.j½7îÉC<k#?¶ÀÂ>ÜZE?¨5Ü>{>5Û1?K8#|9ã
>Øº9òÕ9Hóß>Ïì>¨½7¨½7îÉC<%h?LÌ>gúB?Îì!?±ë>ºþ/?K9¢×9Û¯>%¼:Ra5:pÆ?ù>!½7!½7îÉC<áM?Ñçä>w?f?äÄ>È>d±C?ÞÉ·Ô<9	F½:ß8Ò`w9Àg>þ>ª½7ª½7îÉC<A?A«>C@K?Âª>(h>CL<?îK9Tµ­97W>;å:^ÈY:Îæ4? >À½7À½7îÉC<?{®´>wá;?
¶>)\>ºD(?¸x´9Õ½A¨9ã·93	ë>Ý;>Õ½7Õ½7îÉC<«]@>Ëµ>gÔ=?Ø¨?êÄ>s$1?J³)=²äÐ<øO?õ¹;²Os; §C?«D>ë½7ë½7îÉC<'/?3æâ>yE?Ly>Ý(>÷<?`ô¸¶Ã9EpÓ½1BV9\å9¿ñn>$N>¾7¾7îÉC<\?ÁÏ­>ÖV?Pë0?N«ô>Ë9?D1â8æÃ9gcI>}²9¾Iý9fé³>ùª>û¾7û¾7îÉC<Ã<É<µn<!*?¥iä;[ã¦;,0/?¹Q¸¼Ñh8æ¾é8±9	³a>Ã¶>t+¾7t+¾7îÉC<e?¶?Ã[?«ã#?úÕã>&8??}¢81c9¯}>µe:ûA:¢?kÎ>î@¾7î@¾7îÉC<Ú½D?RH÷>i­K?I¹¸>y>2ä=?o9è9É?>ÅZÿ:Þ¢:T¯H?%×>gV¾7gV¾7îÉC<¬èÃ>ïÁw>)mJ?s?Âf¸>ÞVG?ÀÑ8nÐé8·ð">/³Ð::ÖAD?´á>ák¾7ák¾7îÉC<>S>O>¼Ö9?õIÄ>|>K[3?=q!=XæV?ë¶ñ[9/Ó¼ýâ>Z¾7Z¾7îÉC<ÒS?]ßÂ>H?ô/	?7¿>âª7??9§9TÏ>Ôd<¤)<ô,?xô>Ô¾7Ô¾7îÉC<À"=å<Z,5?û´=Å4=âø*?F!9*¼[9Å?K9+¶9Ý4Ó>L>N¬¾7N¬¾7îÉC<>{6?Æ¹Ø>ÔW??íÔ>5Q>pïG?l£c9½ö9Hu8?~:ë:tÈW?ùR>ÇÁ¾7ÇÁ¾7îÉC<óç1?3Ì>Ñ_?»!?¼>[?ëê¸µ\9W¢(»"}2:²:d,?4f>A×¾7A×¾7îÉC<íït=	á0=8@1?çlf;ÞÖG;@?î:Ä¸þ°9l0@¾^¸,8ê-9»~>+j>ºì¾7ºì¾7îÉC<è?Ê¸>N U?½)?Ú>ÛF?¼Hr91+â9Ù>®Â:f:úT?¶>4¿74¿7îÉC<à,=wAô<í/5?Pt<ò~'<k´:?*¡¹ö"v9¼È¾û=Ö8Ó¾88µ?¯>­¿7­¿7îÉC<¶¬©?â?Ú©?¶Ä?åa?ET¦?²h;¡K2;þ&?$:H¨Ø9ïÑA?«´>'-¿7'-¿7îÉC<ä=ú%9=p72?=vüz=9² ?n?d8¦9l¯=,Ô9Â9xL?%¿> B¿7 B¿7îÉC<ó?c«>}P?[°>«0u>!8?2å7Ja9ö°=eu:i©Ü9àY?Ç>X¿7X¿7îÉC<­g>(2É=áGH?5)Ò>;;>:?X[8=Ö<ûå[?+UV;¬;µâ9?pî>m¿7m¿7îÉC<n92?ScÝ>N?Ø%Ñ>KÒ>d5?P	7¨[9$8=»æ81Èk9üz>/>
¿7
¿7îÉC</¤Ã=s=_D?dø¸=Sòs=B?6:ðÛ8:I?À /:¦z:WX?í>¿7¿7îÉC<J¸"?ÜÇÏ>d{H?û?$pâ>¡1?pÅM93³9/>Ë9(9, ?AB>®¿7®¿7îÉC<£Ó>|½L>êI?­?1?4Ï>ß[?O9<8¹9æ¹²>ò\+:<³õ9ô2?q>zÃ¿7zÃ¿7îÉC<kô>é
£>´â??¾°>LÈ}>2?×8¬Ä·9S´×=
`96ô9@k>`t>óØ¿7óØ¿7îÉC<]YC=Üó=Øe1?Eíf=)=çK.?Z9Uw94>%¨J8;ß9^~§=dx>mî¿7mî¿7îÉC< A=_¿Ô<ä6?¸S½=+#=È³$?`å½9úl\9\?×b9?°9t¾¤>V>çÀ7çÀ7îÉC<h?IÈ>i@?¨?û7Á>ïå<?9wTC9e¨-?«Éß:Ýt:E]?>`À7`À7îÉC<G>§;Ò=è0?­<ZÐ;à"?¡P¹·ª'9y!Ð¾;è8Ä"9Ùf=ãà>Ú.À7Ú.À7îÉC<s!?3FÆ>ÙtP?È>*>>?$ô¹!38×üô¿ª:Õ­j:o?9è>SDÀ7SDÀ7îÉC<1µ'>ÂöØ=¹áE?ØÌ>Ê>§5?à£=öKB=¸ÌV?««;,';ÒO?>ô>ÍYÀ7ÍYÀ7îÉC<rf?">ÖÇ?PdA?Û>éa?wÎ
9ù±9z©G>¦£:09:1Vb?>FoÀ7FoÀ7îÉC<a!=¸uÏ<m%?Ù½<æÎP<Ë,?z±¹kò7Yr»ÀØNí8
-9Y¯>Ð>ÀÀ7ÀÀ7îÉC<ßôê>Ô>ÓL?ó¦>²Û]>G??£Ì·zCj9w _½F:ôÈ::@ K?>9À79À7îÉC<4^?4À>ýH@? ç?±QË>O05?Ð@:ÝùV:±Ó%?Ù59Òõ¡9Û·Õ>ÍF>³¯À7³¯À7îÉC<v?ÑE®>CD?äh¤>ßd>¤8?Õ§·T¤¡9	Zs¼¾¤5:+:?YU>-ÅÀ7-ÅÀ7îÉC<$¾>!)~>V??=>c$Q>öî0?y7î[9® =ògú92É9s?sb>¦ÚÀ7¦ÚÀ7îÉC<Y^r>Yg>ÖV?:
?ºÁµ>v°B?:
¸n|9º½umT<øò;Ò_?S> ðÀ7 ðÀ7îÉC<ñr?ÃJò>[[¦?r<?|>N¼?æ8e9þ+>Féö9{¯¨9¿[;?Ç¡>Á7Á7îÉC<"1þ<=O¾<q÷*?Á;;éS;C?½¹419Â¿9ª3¬9D«h>b¹>Á7Á7îÉC<?Í?\?eyj?%hC?`ûÑ>;n?Âà9°×9®Õ>£}:¡¡-:N#O?Ë>0Á70Á7îÉC<XW?Iç>îZn?LôO?-V?æ9L?ª9ú¾»9Øè>*®¡:¬ü0:#Üi?Í>FÁ7FÁ7îÉC<ç8??Ú(ï>ì¯L?·gä>Ív>V7?ñÓ8Úf9rÝk>·A:«lê9ÅS?Ò>[Á7[Á7îÉC<øJ?I_ï>sY?Ö¿?2?×´N?2¸Ò9øhì½ÌÍ9]9ÌD?³î>ùpÁ7ùpÁ7îÉC<Ü·"?oÁÎ>RyI?À·Û>©b>ÔÆ9?W³¸l09?¾
ä9Ôç©9
Ì+?¦>sÁ7sÁ7îÉC<*B?ø!º>ð¨N?PøÔ>¸>uZ@?´r6çp9#<;!9Ñ~w9iÅ¦>7>ìÁ7ìÁ7îÉC<5±ý=|ì=`?
SÝ>a'>6?Etº:dò]:ÍW?û:ïE:§Òk?¨>f±Á7f±Á7îÉC<¦ã>Z¡µ=¶O?{>«-R>|@<?5Â:Uék:&¿R?«:\±y:å/?¼^>ßÆÁ7ßÆÁ7îÉC< .Ü<W<ý1?ÿ+=DºÝ<Ä(?¬	¸×;!9öc¾B¢·8<9&,>Ñ`>YÜÁ7YÜÁ7îÉC<i^I>Ýý>HF?½?m©µ>õw<?w8=tà<cR?ù:ND0:FÊ\?}a>ÒñÁ7ÒñÁ7îÉC<[2?ôÒ><X?à>M>¶;?:z`9^_©9ü¤©>xüï9v79ÝM?Kd>LÂ7LÂ7îÉC<!?À\-?ûj?0?&ðÈ>5B`?@û[9Ç9ì:0?:"Q8:ãV?t>ÅÂ7ÅÂ7îÉC<Þ
?^¦¡>ArW?î(Ì>¥z>ÇC?eö7ò$W9ò=)ß9"iÀ9ÞÒ>>?2Â7?2Â7îÉC<	³?-;N>¹¤?öíj?VX?ÆÇQ?äo
>Ærn= ?F±=«E<¸÷`?°>¹GÂ7¹GÂ7îÉC<Ó^?i
?N"J?$b¿>tª>:?]Ýº8Ôa9\Ø,>Çä90÷Ò9{¬
?üÊ>2]Â72]Â7îÉC<n,>ì=+5;?e¶>iÐ>~--?uÐ5=cá<¿YN?¦c9®Q9hð¹>Ûä>¬rÂ7¬rÂ7îÉC<ín?Ã40?_Z?Ûã?`,§>,N?±9òuy99>$=<:>à:?½>%Â7%Â7îÉC<ë`?|c?¥^U?ç8?GEö>$5@?ðç4:ZÓ9öáZ?(t:¦j.:K3?gN>Â7Â7îÉC<1ªx?aú?m+q?ãð?µ>Vj?hC{9ôæ¢9ømÅ>0·!9A§9=w>¤p>³Â7³Â7îÉC<3[
?,¸>Öð??/H>bV>ß/?çª=7%VÄ9ôMw<½w:®,:±¢7?r>ÈÂ7ÈÂ7îÉC<Â	?@>t]?¯ñ>ÃÍ>®ÖG?=ÒÙ´6nh9Çèoºäø:Zý¡9Ge?~>ÞÂ7ÞÂ7îÉC<ÜG?~rð>ùÉT?§?x¥>M?Z
n9Z9{î>/H::-g3?>óÂ7óÂ7îÉC<Yù=,è£=1¹B?:>´e³=]Õ9?^¤º9ã_91É?nË9Sìß9	ø°>/«>ÿÃ7ÿÃ7îÉC<Ê\?UKÛ>á¹?PÌª>È;>ÏØh?÷sQ7p9òQß<*kÌ9!ô9¯øÕ>¬>xÃ7xÃ7îÉC<ñM?ØÞ?dF?ê¬=?s?p¸5?®Ø¸O9<ñ¾mß9¨9>Æ<?,¶>ò3Ã7ò3Ã7îÉC<Å»Ú>W>/½<?}<>@>Æ*-?dOû7Rµ%9XÂ=åî*9:Æ¥9¼û>ÏÕ>kIÃ7kIÃ7îÉC<JÒ?8[³>µN?à>F>
¨6?¼ê9%Ó9¶ì
?m¹9ýf9e´M?uÜ>å^Ã7å^Ã7îÉC<þ-=Ù?ú<-þ1?Lì±==ÑÎ ?
ã¸øËÌ7Ü¸¿ü¬¶:è~:é,?å>^tÃ7^tÃ7îÉC<¾°Q?¢U?ô¡@?ïLÎ>/P>ÌA8?Û'Í8Q9-{>/Ù÷9-9CRQ?Éè>ØÃ7ØÃ7îÉC<WX?¼¼È>ôïI?«Ç­>i¼i>?U>?¦è8zça9MÒ>ÖU:^2:<£Z?øé>RÃ7RÃ7îÉC<´¿3?Õã>ß¢J?ì<¦>zÜ[>	A?9TYO9=E>Ô/7:>:Ø0?ù>Ë´Ã7Ë´Ã7îÉC<ô?éÎ>@t@?^?¥¢Î>B0?«I~¹#9¨\ä¾«:ã,î9ØË?¿>EÊÃ7EÊÃ7îÉC<Ëõ>ïC>Áô\?LÙé>ìð>ñ/A?«~Í9ÎÈ9&?XÛ9>l¦9ð³(?·7>¾ßÃ7¾ßÃ7îÉC<Ñÿÿ>§W¦> ýD?Jã>xW>qu4?¸Ú¨9ºñò½Ôté9­ß¸9£!?!@>8õÃ78õÃ7îÉC<hÒ>¾b>éR?[V?â{
?-!F?Ñ¯ç9Úei9~?
´m: }5:¥'?¿E>±
Ä7±
Ä7îÉC<üa?òÉ?¾4\?Õx??ÞH?âk¯9fÀÖ9Ñ>Ú:2Ó9Ð&?\>+ Ä7+ Ä7îÉC<7¥ä>>°óW?ý?§j³>sxW?AOi9*ûM9|û?%z9G¼9D®>>%d>¤5Ä7¤5Ä7îÉC<h?=»>ðO?}?Ò6?ì:?ä9mãÌ9ñÄ?ÅQ:1.:ÏI?xn>KÄ7KÄ7îÉC<¹Âì<°¶­<´t.?¬ÅY;êdS;¤Ü?DK·~8UV¾`VW¹±ñ85£d¿¾r>`Ä7`Ä7îÉC<ÞËR?p(>Wæ­?é©/?6²>sV|?×z9·²9	í>éÃ^:k:áR\?M>vÄ7vÄ7îÉC<CÉ×=hÐ=_i2?Ã
<{´;ñ[?ÎÊÒ¹%O9Vð>¿Þ7Þ!u9ªÆ=ñ>Ä7Ä7îÉC<ÄÈ)?BèØ>TbH?¸Àë>ãA>Ô­>??²µ8«w9Þ±>-¹9°À9:ö>þ¤>¡Ä7¡Ä7îÉC<U"=BÑ<ËÚF?d`<9Ý;Õ?Úò<}äy<üÉx?Ô;ÄW;¯Ü<?³¼>~¶Ä7~¶Ä7îÉC<Lùª>´§)>´þ?3i?0ö>r?mDT<äzõ;*]]?Íô:4ê^:º ?÷>÷ËÄ7÷ËÄ7îÉC<òþ=Ä°=x8?/oN>xN>®=+?Tì9Ýk8:'¤>QS8ÇÔ9¬¬=¸!>qáÄ7qáÄ7îÉC<Öà?e?tÂe?Mø?2?3n?õ×9jÍÆ9µÍ
?±kÓ:tô:ý»?Þ&>êöÄ7êöÄ7îÉC<§?ÞÛ´>Îú<?Ñ¾>_>ù/?V
î8I|9©q>üJ9­ü9o<>ÝE>dÅ7dÅ7îÉC<þy>«ª3>²r1?RPÊ=6Ï=](?Cß*=µBÙ<WI?~â`;MÝ;AN<?OH>Þ!Å7Þ!Å7îÉC<¼+?v©>Æóm?0`c?	¨
?æQ?;¹y9è\Ô9Ñ>1ôq:(·4:ú_+?xW>W7Å7W7Å7îÉC<5?­ù>q»?¥?°;?«?ÞA:bñ9kM?ö`8:9«Ô?Ng>ÑLÅ7ÑLÅ7îÉC<ÒX?£ìÀ>>ÔH?ú½?7CØ>=??&¹#À9!)¾ã$:4	â9r-?gm>JbÅ7JbÅ7îÉC<0?lâ±>&äd?©'?;+º>:F?ÚÖ¸Ì<8ªÑI¿g54:V¸ò9>?{>ÄwÅ7ÄwÅ7îÉC<úu>O%>h >?°sf>f'>ê0?{þ%=¿É<¡R?	;§À:PÌ*?;>=Å7=Å7îÉC<»Øî>¹>ÖJ?Î
?^°Æ>7?È9¾]»9:>tBF:²:W³#?>·¢Å7·¢Å7îÉC<àÚ?@Æ>ü^M?Ì`Î>42>¨dC?ò·B¸r9/±Â½¢ª9ö9¿x±>¦>0¸Å70¸Å7îÉC<ýS*=ÙÅý<ªÒ+?úOi;àO;Æ©?ê¸ºT®8sªP¾ ÿ8EY39±m¶>â±>ªÍÅ7ªÍÅ7îÉC<¾P?»ò?ÑDH?ÀÞý>N¨>kA?·@"9â^d9âµ>£9¬½°9_eÔ>^¸>$ãÅ7$ãÅ7îÉC<?Þç>àXh?JS?Â0¢>pR?Í:2¹qCê8^ÄB¿£¸Ø:9:SøH?º>øÅ7øÅ7îÉC<d@#?CXÊ>^N?ëL?PVü>åO?læ8JÁ9W>HBÔ9úA·9§A?H¼>Æ7Æ7îÉC<>$Û=¹8?þ6<ª!U<OÐ$?Ä£¹wÚ8(¿¿¨þZ9°Ì9ò>îÞ>#Æ7#Æ7îÉC<¿E?Â©>þK?}/?¶Ê­>_=A?Vê9^3n9>·!W;Ï;?(>?W >
9Æ7
9Æ7îÉC<¬´.=Ý;=«	-?B;ð*);j3N?å¹(õ8eÐ¿§A9z]9ÈÙ¤> >NÆ7NÆ7îÉC<4q=DIO=P6,?ÜGÂ;V6;¢2?jn¹µ99J
¿Õ
:V¢ó9á?L4 >ýcÆ7ýcÆ7îÉC<¨0?Ø¹>¾s?C>·>s\?ô0¹S8 Õ¿\I9¿¥9>>2; >vyÆ7vyÆ7îÉC<rêa?,þÃ>Ï?5.?çu¥>-Ä?`9._»9¬6H>íæ9ué9±ü> F >ðÆ7ðÆ7îÉC<°§?U"ì>`T£?îNÓ?iß??ª?ºà:ã96ë?Á:8:»l?_ >j¤Æ7j¤Æ7îÉC<#/Ò>æ>´ÐE?e?z¸>º:?ø$þ¸¬8kv<¿':ì÷a:<Q?Üa >ã¹Æ7ã¹Æ7îÉC<fÇí>JY>DyF?¿A¶>÷ê>ð3.?Ë^¸uJ9|ÉR¾ i;'Ù;©äP??n >]ÏÆ7]ÏÆ7îÉC<©Xä<°P«<*?ì_=û<2?wm¹^`8(À}þ8SË8ñ?p >ÖäÆ7ÖäÆ7îÉC<ý@?²è¶>Â
?tå>iFW>3?6âd¸ Û&9Ç/¾d?-:ûÃ9ñfc? ~ >PúÆ7PúÆ7îÉC<ó?ÄÌ>??§Â>Iã?>~È/?lü7s9.iL=%¤9Fw¸9J¤ã>û >ÉÇ7ÉÇ7îÉC<>SßT>"Ø9?ó>ør<>"@3?ïlé<t<é¢Q?×:B©:VÝ?] >C%Ç7C%Ç7îÉC<=ãF=cA?ïæ=Mø¡=ÌÇ5?=ÙÀ¯<ÿþS?}n%<TºÒ;òøH?j >½:Ç7½:Ç7îÉC<L¶Õ?Ìö?ÅW¿?]Ò(?¡>#?Fl9¥2¥9§è¶>Ã>:à8Æ9Â*v?Ù >6PÇ76PÇ7îÉC<|,f?Ã7Þ>-?9÷Ó>m6S>×t?¯w9_Ò9Ä½È>¤Þ[:/NA:?l¯ >°eÇ7°eÇ7îÉC<qS?Q?Ó>?ëì>îRo>à|?(/9ÔiD9jÐä>`ÝÆ9IMÕ9A¬î>à¾ >){Ç7){Ç7îÉC<ÔJ?\¸>*U?ÞKã>^>ØÞC?UWÓ8Ú¢F9á/>÷Ñ":J:Îê?-Ä >£Ç7£Ç7óýT<J:?Ø·ô>jC?©{Ý>J >EÝ0?L°9nrß9Ê§É>Ú·:×ô9=ç
?FÐ >¦Ç7¦Ç7óýT<ä>\Ñ>4ÓB?è×>»T>´s-?Ùö¸ñq8ãìí¾ ©ô8±øå8M-?&!>»Ç7»Ç7óýT</dy?s?/ÉM?SòQ?JÈ?è7?G:¸dr!9Í¯¾G<:%`:ê?Ñ>!>ÑÇ7ÑÇ7óýT<¢?o:û>I?d[`?¥ÛÚ>S7?à×q9º
L9°¶?¼(:b:Åº?L!>æÇ7æÇ7óýT<¸?6Ê>õßC?`]Æ> ®>c]??y±ø8J9RJk>¤¬x:>i:ÂP?=O!>üÇ7üÇ7óýT<r§?CÍ¾>0"J?´åÀ>J >Æ8?å9Ä69
'È>Ý\
:ý¤ý9ð¬??P!>|È7|È7óýT<ñÔ>{%>ù	C?N>>wF>ä@D?Lç¼8®Z9->ÊK:	:0ì<?Z!>ö&È7ö&È7óýT<OéØ<bh<c0?}$=SÏ<a*#?Þª®8ú9Lñ¤>úÛ¸¬b9uº¾-f!>o<È7o<È7óýT<H½Ù>GQ>bI?DØ>Tâ>PÁ=?e÷89v=ñÕ¤9´Ð9Ü0Ê>¼!>éQÈ7éQÈ7óýT<ÜÁ>Òõv>ªôH?Cí>Ó>>\ô>?Ò¼ù8Týv9l>HZ!:;)®9C,m?
¨!>bgÈ7bgÈ7óýT<ù>>æ¿P?ã¸Ä>Ù&>¦þ??°Þ¢=ë:=`?ßÔ0;­¤É:ò`?ø²!>Ü|È7Ü|È7óýT<Ú·Ú>¤p>@-??å>Ö§M>hc/?¶#7|Ü9_$=l9Aº9ù½>Ú!>UÈ7UÈ7óýT<á<N£<H0?qù4;%;î?,£¸Ç9´¶s¾na´9êEÿ9ìä´>«">Ï§È7Ï§È7óýT<Ìâ:?ÐÉ±>Å?×?ø4F?z;?Ú"[9kI½9O/>"$:@Z9u<?gS">I½È7I½È7óýT<Æ0O=ë[=l35?ó1Ñ=:G¤=jÿ"?¼O9?öÓ9¢¿¶>Íä·<\!<ÿ3?_">ÂÒÈ7ÂÒÈ7óýT<V?³>oÖK?M¾>qÿ>Ä9?ØD9f9Æ-;?ú19ÛTZ9^¨>ø§"><èÈ7<èÈ7óýT<!?ñAÀ>¬=E?ÐÅ?`Ã>^¯1?69¹ç¡9PS>Ç:nu:ë?·">µýÈ7µýÈ7óýT<¸<?§?ýÂ;?àX¨>Vt>Øa0?8i¸ùý}9Ï©¾ÄP?:ö* :\ä?ºÆ">/É7/É7óýT<ì?§`º>ØçG?Ç¥>ù|:>©v7?Z/¹ã¶R9+
Õ¾¹ºÕ9JÊ9??AÖ">¨(É7¨(É7óýT<¾õÌ<¸§<y#.?EÉ;õ§;c?Ò#¹é¢8ý+¿×FÕ92ÓN9,þ?¦Ø">">É7">É7óýT<lF?8ö>qNN?N?Ãi©>ÕqD?îÃ9Z97A?Ò:å:QJ?Ë	#>SÉ7SÉ7óýT<Y`?\Å	?è0P?g>ZG>ÁI?4º#¹.Å98ª¾$J}9âw79M¶0?¬#>iÉ7iÉ7óýT<D?°>Â¡R?o¾>Ê¿C>p>?C¤·Ú)9"½ÐSi9A+T9ÅÃ?+6#>~É7~É7óýT<gÇ>åZc>¤`?	î>ì8>*1L?:r9K¾9§Ò¢>²á:Yn:5|r?´m#>É7É7óýT<(´Å>0®{>ÏI?­/¨>0ps>iÝ0?Vmã¸,z9¸[h¾Û)2:ÀÔØ9ñXR?Ö#>©É7©É7óýT</J>ä>=?BÝ>b±¡>7'/?Eÿ=Þ®<ñE?Ó};Í:a/?ñ#>û¾É7û¾É7óýT<Ü?x?T? V?3nÞ>ev?
oW9j9Â¼>{ja:ü[ß9¸-?j#>uÔÉ7uÔÉ7óýT</? Ï>(ìX?Û	?èÈ´>6C?r9/¯°9Õ]¯>Ã: %:òK?õ#>îéÉ7îéÉ7óýT<Ðú<Ý¼·<2º.?¬ÚX=l)=sº#?½MI¸9¢Ó¨½ö/¹8íï-9iG>2°#>hÿÉ7hÿÉ7óýT<J£=?Ç>?ßs?":?°hÃ>£Ùs?û§à8È9$4O>yÅ:V:#k?!¹#>áÊ7áÊ7óýT<Ï³>7OQ>»[?·[&?,Ý>@?fI8¡Î9:'z=[a:P%¡9aM?v¿#>[*Ê7[*Ê7óýT<i,Û>>ªO?J>F8>.C?'¹¾\9ÏÚÂ¾VSI;É]Ð:Yw?þÊ#>Õ?Ê7Õ?Ê7óýT<Eu6?l^ä>ËL?F} >ÄZS>êcB?Æ@¸X¦~9²ËÁ½ì?Ö9A¾9Ü$?ZÐ#>NUÊ7NUÊ7óýT<Å$?=&Î>3L?ôß>~ë>ñå;?sÅæ7<'9i¡°=ÞTÄ9p£9Íi?­Û#>ÈjÊ7ÈjÊ7óýT<TÆ>Î)i>iüY?þG?ì?A??Òýo8±0Q9ÇØ>+:«:`c?2ð#>AÊ7AÊ7óýT<¶_?ÑO¤>=N?+ó>¢>~??}i8[¥´9Ô¦Ì=¾ 	:Âx¼9B:?û#>»Ê7»Ê7óýT<>-Õ.>M=?ù }>ÃÏ5>52?ñR.=ÕÊ<õÓ\?ai9¾Â9¥ÏH?^$>4«Ê74«Ê7óýT<øÃ<(Ã<×1?»<£<1)?Ä8Bn9!ò@>:n¨:·:^?	$>®ÀÊ7®ÀÊ7óýT<ò£>*K>
3N?M?²?òÅC?«ÿ8b9ó¼>Eÿ9âQ9¼à%?y$>'ÖÊ7'ÖÊ7óýT<ÔÎ>¦áu>ôVW?¦?ÛÆ>¤]??ósp9
c­9§±>A÷ç9I®:uÜ>¥ $>¡ëÊ7¡ëÊ7óýT<û>?Yø>újD?6@ö>!­>¥6?Ê R·Z29^ú½dA¨8++9²)>T&$>Ë7Ë7óýT<Â^ì>Ç¹¡>;?²¿.>Jò=@£8?X$ü¸>:9H¶Ü¾äÑ?9&ð9ÀzL>«T$>Ë7Ë7óýT<?2Ð>x,¤?J¢$?£>áð?9<^Ê9Q£>Iã9ú997?ÙT$>,Ë7,Ë7óýT<Óæ?û¯¤>Î?gª?y>ø§?Â9ïÖa9L\?&-!:7)¹9ÝÖ^?Í\$>AË7AË7óýT<4¯>oi>Ì??qÃ>+>æ8?¨°=w:=!¿U?çh:34:Æ(%?Ñ³$>WË7WË7óýT<ß|?Êe¸>o%N?m¾>>¢:?r×8OÂ±9y->@ü9ë!é9 
?µ$>zlË7zlË7óýT<ù4?åå³>ç5M?~È>¬>ªÿ??8$8`é9Ia =íÁ9;9>a:?¬Ï$>ôË7ôË7óýT<5I?iã?.HF?)>dQ>`:?>£|9¨ÃX9ð.?Ó°:Ò?:b?zÒ$>nË7nË7óýT<ê­È>©>Y^@?a£>.l>6Q1?Ìeê¸D´/9Âª¾ÍóÈ;î;[8?KØ$>ç¬Ë7ç¬Ë7óýT<Oñë>2>D?
&>©;>è2?<¯3¹sgX9ÏÔ¾þ2P9Ï+9ï\?%>aÂË7aÂË7óýT<]`?3½Õ>Xz?<Ûk?k4Å>r?V
:DGf:-?Ý9ð¢9à	/?È%>Ú×Ë7Ú×Ë7óýT<$_=*U%={¶,?^Jÿ;·;cý1?ÇÒ¹ÄBG9TÊ&¿ë¿9¹ãU9 =ß¾x$%>TíË7TíË7óýT<}Ý>¾>*½]?pbi?Çx?ÆN?|»:¯:6Yú>çNÓ9¾Íª9¢Z?È&%>ÍÌ7ÍÌ7óýT<ÐZÖ<+<;3?S#=ÄÔö<ð!?¨Ì 9ª.9ª×>êÿ8six9­ð=z'%>GÌ7GÌ7óýT<tJ>½33>OO?`%?eÇç>ÕV6?8K¬=R=Q?gSN:¥O:F?R,%>À-Ì7À-Ì7óýT<t_8?ªà>ÀR?ÿþ>âiª>??-öz·39IÄf½ìì:À<×9é?»,%>:CÌ7:CÌ7óýT<÷JK?B3ý>oM?µª?m/¾>;1?üa½8ô9ÊÂ4>Ü9u§9",(?;%>´XÌ7´XÌ7óýT<K2\?
ë	?\L?±né>Ò¿>7<?´8ã9Ëj>iÄe:Êâ9ý­?£A%>-nÌ7-nÌ7óýT<7s£>½	U>uiD?ÿJz?qB,?àû9?ºTN98¢93xº>¼f:&Ý :m7?¹J%>§Ì7§Ì7óýT<b?¬»ù>lÂg?J?îÜ>
,j?Í9¾.9O`Ý>'É9_79|?i%> Ì7 Ì7óýT<!Ë+?Ë`Þ>rÄE?¾Õ>¤ð>^ï8?1¹Ét=9®¾ËVé9[8Û9m>?Qs%>®Ì7®Ì7óýT<®,L?-ç>eb?njt?ñA?ç5P?YÔÅ8#J¸9}g	>õóE:hñå9b\?}%>ÄÌ7ÄÌ7óýT<|¤Ô?åÓy?gåY?'g?v;?uÙ?Fê9ÚK~9Èªk?P!:´ç96`2?Ä%>ÙÌ7ÙÌ7óýT<êØ&=ø<ÚÓ+?ê;fC;¤?;!¹19pé¾çð¸`6BâBÁÐ%>ïÌ7ïÌ7óýT<Þ¾ö=¿^ª=a9?p}>é?>ÅÓ)?¤-=4ÙÓ<¤µQ?hÞð7co9ê÷=%>Í7Í7óýT<¦°?-à(?bh?G!l?¢rÔ>ÀD?vTÄ9î°9?°/:æn:×*?v%>úÍ7úÍ7óýT<FÑS?^?Î>ðt?rú&?ÒX>6?ÏÌD7¸9:]½<ioç9I_:IÉ>£%>s/Í7s/Í7óýT<TÕ0?UÐ>¬JY?ü¸8?¿.ï>÷µE?®MÍ8¨Ê9ÉÀ>¼":Ô:ÇIè>Ð%>íDÍ7íDÍ7óýT<1?eL>õg?vé>Ùp>õÊQ?ÐQô8¢ýd8?ø
µ9)òÃ9pì>ÅÑ%>fZÍ7fZÍ7óýT<<i?«Å¨>ä°?QAª?#?$?æ× :¼p³9ëwe?¤z.;óË:4[?JÙ%>àoÍ7àoÍ7óýT<¤ñ>üEÇ=H};?ZÎ»>%>vH/?!:{>Q:.È2?2©!;k5ß:i9?èó%>YÍ7YÍ7óýT<ý»>õd@>\8O?§çÈ>6>&D?ìl949ÓðØ>ÆÍ·9· õ9Ãô¿>É&>ÓÍ7ÓÍ7óýT<mL[?K?¹-T?do?ª¤>ÓÆX?¾¨8æ¥x9^»->ÚÄ: sâ99?é&>L°Í7L°Í7óýT<AÉ<+/<Ï^+?.=®×=V$?.ê39gúj9°Ä>«¸ñ±9AP½­T&>ÆÅÍ7ÆÅÍ7óýT<jæ(?³8o>¿´?Ï«?#?£E¢?©Åü9SÏ9?;*:G«:@Êm?,^&>@ÛÍ7@ÛÍ7óýT<ýØ>
ï>
ýA?á>á>YT8?«f8¡Ú9á=I:>@|9Z?kt&>¹ðÍ7¹ðÍ7óýT<º1?Ø>ÏQ?HÄý>>Ã N?ªÿz8rt9Ð=L;,9Bù39Ìüô>á&>3Î73Î7óýT<G>ûUð=VT?[U&?Cß>è>?|Æ=%e\=bf?õ9^ÖÌ9Ç¹>î´&>¬Î7¬Î7óýT<w«/?ÞYÓ>éÇT?ûBÿ>¬>SM=?6+,8vå9S\=}®:.d:ñh?Ø&>&1Î7&1Î7óýT<ÜM=iÉÔ<0?
;eÕK;4Ê"?4Ö8¹Ä8bq¿Rë¸èh,9YÖ®¾Ù&>FÎ7FÎ7óýT<!î>Æ>Àä@?'>Úi>4"-?r¸n!9ûÝÝ½øÑÈ:ÒÇ:Ç2?Û&>\Î7\Î7óýT<ì»<bÀ<.?]R;x
;5è>'5|¹<y9ÎM¿|ª"6ß»8§]<±'>qÎ7qÎ7óýT<_t=?A÷>»FD?¢RÌ>0y>p5?ñì)¸§\9%Å½Èc:zïM:bó:?#
'>Î7Î7óýT<Ð4?¶¸ê>ÔéD?ÇëÎ>©ÿ>]Â1?Â5«·»£9ÒØ½õs:íÒ9å6?k0'>Î7Î7óýT<£=0HÑ<Vz.?8®ý;à;nm?P¹ÌP9Î»ÿ¾Aº¸t59Ý¢¾l7'>ÿ±Î7ÿ±Î7óýT<²¿)?O¡Å>Lâ[?êâ>
Ñ>
Y?^¸þ9®½C¹9Ï9¼ä>ÆB'>yÇÎ7yÇÎ7óýT<ù¿?gaÄ>w6C?#>dýJ>þ1?ó«9Ìî@9âÂ>øË98=´9Å¹=ãR'>òÜÎ7òÜÎ7óýT<ËÈ?µ×q?´T?ÌO?ÕÆþ>P?¡õº9töÍ9Laè>^;9:þÞ_?oT'>lòÎ7lòÎ7óýT<2{=?M¤÷>_àC?JLÂ>>Í
=?.Á88&B9Ü«=P{9ã¼9Keú>³\'>åÏ7åÏ7óýT<º5?w¨à>ôN?Ò\
?±>ÔG?u9 T9ìW~>?o9±¯9 R®>­c'>_Ï7_Ï7óýT<Nÿ?)g¶>ON?Ñï3?ÂT÷>Y>:?@¶ê9¼ìÿ9NÃ:r¾÷>Ér'>Ù2Ï7Ù2Ï7óýT<íÔº>?|>£=?ß?bÙâ>P4?ü¸@W9év1¾ô)9ÎÖ9¡>t'>RHÏ7RHÏ7óýT<
Ò>Ð9>0þD?¼\?¥?"Ó3?ðÙ:$¤:×?K&:J}®9Fús? u'>Ì]Ï7Ì]Ï7óýT<?£È>û-I>vO?Ó¡?A
>FÍn?Hß¸CÁÄ8mq¿Ú¥<Kó.<ªq?¼y'>EsÏ7EsÏ7óýT<ü½R?pð>ea`?gú?Xu ??(T?,·ä79I¬d=O4;)­;u?F³'>¿Ï7¿Ï7óýT<W.¡?PF?-UP?S!?Y­Ê>ÃL?\r9h	29HZ.?&¶³9?¥9ÿ3?¶º'>8Ï78Ï7óýT<ZÖ?eO¯>BpC?ª2>;Ü6>Xy3??ÅÛ8GÀ9Y >7/:Íiý9h1?û×'>²³Ï7²³Ï7óýT<«;?¼¨ë>bÞK?¿2à>hq>ÏÌM?PGc¸n9ü®Ó½SÝ¿9ÑÀÎ9¥í>qÝ'>+ÉÏ7+ÉÏ7óýT<u¿?îÆ?? )?1¨>¹¹?ÿ¸¬ë89×F¾:^ò®9ÖYg?Èò'>¥ÞÏ7¥ÞÏ7óýT<w}²>tòb>ùVI?¶µ>©H>84I?(¸6u?9ÉA3¾v:c4:èÕ.?Gû'>ôÏ7ôÏ7óýT<Â)#>ÄÁÔ=SD?ª?B»>Ç/5?»Ñ4=®µÖ<W?ü\;wÿ;úûV?cþ'>	Ð7	Ð7óýT<ßÔ?kK?v?õ?nÁ>¼?Þ-99ô?ÆV9(*w90ÅÝ>(>Ð7Ð7óýT<+? ²¤>¥j?6ÓÐ>NÒn>Ø_?zQO7M29ÂÔ=L½:ùÕ>:Uð}?À(>4Ð74Ð7óýT<>b0?K¾>sól?i?mB?ÛKK?.g:aà9ê ?¶ý;` $;àþP?L(>JÐ7JÐ7óýT<SG?fÅ>Ã_N?ô«>v9c>ªºA?Lè7ñV9¹6=ù:HJ:@dF?£"(>~_Ð7~_Ð7óýT<îø'?-¿>&í`?l½@?@á>t»Z?KN¶Ò¶S9ùqù»5ù:©:{?Ã'(>øtÐ7øtÐ7óýT<{	g>aÜ>:vA?4G>_{>/?=ÿnÁ<L?! ,<×ç;ì>?U(>qÐ7qÐ7óýT<öË¬<1ç<æC*?Á°;_¦þ:?¹Ò¸ØÎÈ8©5¿G±9¬ô]9Xª>Ã[(>ëÐ7ëÐ7óýT<Êe=j¬U=6?E;%>Kð=Ò/?XO¹R{9m ¾~@:®ù::d%?sg(>eµÐ7eµÐ7óýT<)	º?1Ï?ßÔ?¦?i/"?¸z?Ç»Å9¬Q¦9?-? ²´:¨6:z~?>n(>ÞÊÐ7ÞÊÐ7óýT<ÂIE?·.Ø>& i?Ð2?ÈÚ>7ûQ?'9m-9üP÷>Xª]:Ê*:g&?n(>XàÐ7XàÐ7óýT<ÞN?Þ$?fB{?Ä<?¬»>5M?5{9Ö/$9¨×C?ÍùG:
Z	::\:?(>ÑõÐ7ÑõÐ7óýT<78z?¹$'?Ø??Ñ2>=>¿_4?¶Ø¬9ø¥i»«ø%:­9+Ìt?ë(>KÑ7KÑ7óýT<´²&=
?ð<¡1?Çt=w`=Î'0?»9ßçã9Ml3>~p»<<<54?<Ò(>Ä Ñ7Ä Ñ7óýT<gÕ9?óÝ>¿V?o±>oÞT>ÍðT?Þ¸§9ÿ09};?¼;Ôr:bkn?ã(>>6Ñ7>6Ñ7óýT<Z~(=<ô<?0?!; 8;lV?À¹Kv9`¿Èf¸Y8ëYñ¾$ü(>·KÑ7·KÑ7óýT<
?Aq¶>¸F?pÈQ>>Ú°1?´?·Ð<9ÛßG½ï,:)ì:äf?Zý(>1aÑ71aÑ7óýT<[|;?AÓ>q2c?ú5?æPÝ>§R?Ó8¶r9à}=W]:øÉ :40?­)>«vÑ7«vÑ7óýT<%=¸ãÊ<§Z3?|]=rös=Oû!?'ðõ82@G9þ>­	:$+:ZÿÕ>z	)>$Ñ7$Ñ7óýT<ï?è»>ýýN?ø¡ý>.§>0B?ã9?ý¤9j>3p:Ù;:vé#?
)>¡Ñ7¡Ñ7óýT<?¾®>°ÜF?]j®>´Mp>åÎ9?PO8§[9×(>Á9ÂP9Hh>ê)>·Ñ7·Ñ7óýT<1r0>C¬Ô=dT?du?!¢¯>)=;?Îj=D%
=áOT?_'©:§/9:EÖi?
)>ÌÑ7ÌÑ7óýT<çÅ?Zm>ø?ºjL?OEÎ>³}?ÆT9¿t9¨!ß>ßfi:D:Ä<?)>
âÑ7
âÑ7óýT<ê?&W¤>\øg?< ó?ìe?Y?r~Ì=^åi=ÂÑ_?ÎA:ºä9têX?`*)>÷Ñ7÷Ñ7óýT<z·2?ãqÉ>Úc?È?ù$8?ÔÎ;?Ûb9Æ9	Ê>W`¥:ùþ:G?s=)>ýÒ7ýÒ7óýT<iw?¬Ýå>RÅ?×#Â>L6>gP?^w·¸
/9GO¾ÆÏ+;hfÔ:tO?A)>w"Ò7w"Ò7óýT<À¿Ú?¹
?ãÐ?@yÄK?¾¸?§1þ9÷¦9¬ÞB?¾à:Ö¯v:/:i?J)>ñ7Ò7ñ7Ò7óýT<Íl?Æ>¿2C?ëw>K2>Êâ1?ä¹¬´9Ñ¿·£:áMm:0?ÑK)>jMÒ7jMÒ7óýT<Â0?e"Ù>fP?ßB?G¯º>è÷>?Ü¨3·÷þ_97TÍ¼çP;ÑH;]E?AL)>äbÒ7äbÒ7óýT<«&=Î<O?£ãò<zõ¯<°0?U¸hÁ9O¨ë½ËÑÕ9Â9øÏ.?â\)>]xÒ7]xÒ7óýT<rÄ?bÅ-?q|I?¢Ò[?5º?)ñG?Çô£9>/9
?Ï:Peæ9@Y(?;)>×Ò7×Ò7óýT<Nà&?ÎÒ>rÛJ?*?J1é>­9;?ë8N9ûûÂ>öÐ":êV:J!!?p)>P£Ò7P£Ò7óýT<Ò#/?]>u?äz?-
>àK?ÒÈ¸M?9^¾Ë .:¦:²?ü¯)>Ê¸Ò7Ê¸Ò7óýT<t/?ýäÜ>ÐK?6R?l8?Ç;?A?9ræ¤9J¨>ê+9Ce,9Iÿ>~ï)>DÎÒ7DÎÒ7óýT<än9>zÔÿ=p9?7y>$=>³§(?C(={Ì<céR?:å;á£T;ÈA3?,ò)>½ãÒ7½ãÒ7óýT<qÝ+?§Üá>GÌB?eWç>, >Ëf8?¼é¸»9eZ¾ÔÑ9èÄk9ÖÕc?§÷)>7ùÒ77ùÒ7óýT<þd:?5ìù>Qí>?­É>5'>0?æg·²Ô>9ù«9½GF9ÝÆ9ISË>­1*>°Ó7°Ó7óýT<³ãl?$+ú>Qir?§µS?¹|ö>Tá[?"É92Þû9RMÌ>\L¹9l*ÿ9uç¹>mF*>*$Ó7*$Ó7óýT<V!¤>bk>Ë2?îu>ÈT<>&'?#H=,a2=hÂJ?ª­á9 9j[D?d*>£9Ó7£9Ó7óýT<_O?(À>ä==?!é>(¤>â6?ð2%8tà8sj<>áÁ³9Ìó:9Í%v?*>OÓ7OÓ7óýT<-¹?¡1³>dSC?T°>7Xy>õ5?gë¥¸ÄK9á¾äz%:²ï:H	?*>dÓ7dÓ7óýT<à®!?ÚqÆ>P?ë¸ü>ô	O>P>?('Z<Aû<ëiP?ço):Ö9|Ö?a*>zÓ7zÓ7óýT<EWà>_=LT@í>fn>?°3=DÞ<2ÞN?oå2:ërØ9ßS?*>Ó7Ó7óýT<	o ?Ð>)oE?=¦>Äj>WF5?[Q¹©¿î8æ'¿äí9ì( 9Æ>?Y*>¥Ó7¥Ó7óýT<Çf"?/ÑÉ>N?¼>«(>UI?ë¹R$9Uñ¾¥9ÔÁ9#Êë>*>}ºÓ7}ºÓ7óýT<nÑ÷>s|>WZ?Äõ²?ò2??À=HL=r?cR<«I;	Î?R³*>öÏÓ7öÏÓ7óýT<¿ß=ôeL=ï-?5©(<d"<("?}¦¹¤v9{ht¿ðÎ¸ó69þÑÜ½¨´*>påÓ7påÓ7óýT<öA?È½>9­M?~;?Bô>	ÁD?´ÀQ¸Ì9*ÙN¾(,;¤Î&;+C]?Í¾*>éúÓ7éúÓ7óýT<vR?íU?éQ?Ë7H?khù>M?ð¥>¸ñb9áï×½»ö9C£9çí@?.Ä*>cÔ7cÔ7óýT<Tø?]e>ôLp?5±?ê`?æw?ÁÛ9Ð]ï9ðë>"lÔ9ÃÓ9æe?D+>Ü%Ô7Ü%Ô7óýT<$ßH?pG?`âF?WaÀ>`>3?JIÝ¸É59ÑÏ¾i>>:qJA:çöû>x +>V;Ô7V;Ô7óýT<±Ê<8¼<óY4?§¸µ=W=h)?ÂB9`Àµ9#Ý>=9´^Ü9õØ±>}%+>ÐPÔ7ÐPÔ7óýT<M6?·5><n?K?ñÙõ>Ö'?@À9òÈ9Úú·>Ïà:S+N:?<E+>IfÔ7IfÔ7óýT<`%?Ó­>#zs?¾ÔÏ>ñj>ub?ì½7±S 9Íé=Âá:@:
?K+>Ã{Ô7Ã{Ô7óýT<ªáX?é§è>¤n?4[?z6ú>.`?´9°j9©>¯¿:+5:TQ`?úK+><Ô7<Ô7óýT<£
?3>K?ð>r¨v>y?p«ì76J÷8wõ=aQ9"V~9ÀN?(_+>¶¦Ô7¶¦Ô7óýT<"2%?ÞÈ>ÔfS?ÅÚ>k>p<?i8)'¡9þf=©:Ëý:ù
?2h+>/¼Ô7/¼Ô7óýT<MA>Ý=þW_?2O>?fÈñ>õI?ì¼6=ÒnÒ<ÛN^?Øu ;z:;¾H\?r+>©ÑÔ7©ÑÔ7óýT<§?¢´>KBQ?û¡e?h?Sda?õ¸ )9&Ý¾è½C;%Þ:Ha?:w+>"çÔ7"çÔ7óýT<{D»>xÐK>h7k?Âd?OÄ>ÆV?ÌÍb¹òñ'9Ü,¿Ø¥t9àví9Bß>?|+>üÔ7üÔ7óýT<;õ8?JÓï> nE?Ã<Ë>jÅ>gñ4?´Q¸Ï»
9i8v¾ÊÒ9AøÃ9>	?¯É+>Õ7Õ7óýT<P?ÓH?¢Àx?ö«r?ó$?dÿX?z1è8¿l94_L>ÁÞ: 4U:G7?VÓ+>'Õ7'Õ7óýT<¤x?cð?âxI?Wn'?õä>?|;?À:AÊ9 +?#ÊÂ9xyÃ9aÿ>bù+>	=Õ7	=Õ7óýT<Òä`>>ÐÝ??q>>&¯>Â7:?¢o:!:×?R?Ö@;xú:×D?óù+>RÕ7RÕ7óýT<#¿ >ôd1>¸ùg?_³>J¥Y> ûR?beæ=ý}==R¡?ÍR;&Ë:«¸?Oú+>ügÕ7ügÕ7óýT<0Q½>ÕÑ=3¬ @^¢]?r¬>NÜ¤?ji>¢=·î?Ûá¿;ðð:FàË?Æú+>u}Õ7u}Õ7óýT<£òø?ÓÙE?¨¡?ýT@åfö?fÂ??=ç>6h>ó­¹?4ÒU<Fj;«Ä¬?Ñÿ+>ïÕ7ïÕ7óýT<z5¶>æWw><?k°>­K>|·7?#©=dD=¢M?F®;ßh;UÙ??x,>h¨Õ7h¨Õ7óýT<¤w(?÷§â>"G>?oÌþ>4³>s5?6Ç©7=Ø¶9¤´í<}gå9B:Qå>,>â½Õ7â½Õ7óýT<ï±A?¨HÇ>Òx?V?òï?H¿l?MP82X9ýd'>{x: 4:n$x?+,>\ÓÕ7\ÓÕ7óýT<ÿÓ>Ûá>m.I?°7>«®9>á3?H\¹ÒZ9^é¿¦¨89C)>ù+,>ÕèÕ7ÕèÕ7óýT<Æ1?T4ç>ÌÖD?½
?\²Ç>Y§8?¥@9Ït92Ñ£>`:<3:3äE?¾,,>OþÕ7OþÕ7óýT<¹0?Wÿ>öI?U?Ôõ±>Òd?)Æ²¸j¦9«	¾u	:Æé9ã?øY,>ÈÖ7ÈÖ7óýT<T>?SAë>unO?ïï><Ç¢>
h<?v]8,;¬9³§¤=6<;/¦Þ:ÛÕX?Åm,>B)Ö7B)Ö7óýT<:?RÈ>GI?´>eQ>H\>?h³\7å,9úÝº<ôP:>¸:V½M?P|,>»>Ö7»>Ö7óýT<Å?m]®>ø??ìj>ÖW>²J+?j¸#¹ÇùÜ8x«=¿'#É8Àö
9¤D¹>	,>5TÖ75TÖ7óýT<g÷>ò!>ÓJ?¿¥!?|ã>ôè5?TèÐ8©D9èW>ë}I:JÁ%:Ê? ,>¯iÖ7¯iÖ7óýT<Õº?úÛÁ>O??º<â>¤>à6?"¸ÏQ89ZhÅ½£j:t[y:As?¼,>(Ö7(Ö7óýT<>?©0Å>J?ûTà>­>ú£9?V+819<¾ö=0:V2à9|ûH?ÈÞ,>¢Ö7¢Ö7óýT<î í>â>$ya?»\Ã>f>ÇqY?ze®¸9[L,¾Q-9Ü¾9¨Æi>ëà,>ªÖ7ªÖ7óýT<W\?|ù>Ñ^b?}¯H?JÔ>3½q?l9J½9l>I:©Ê:IH?Tî,>¿Ö7¿Ö7óýT<ón?ïÛ ?óq=?£:$?¹â>kí9?Ó~¸S9Rq¾Öú9<Ù9¸¢>òô,>ÕÖ7ÕÖ7óýT<? £>qO?£y£>[y[>v®>?êîM¸ÌÝ*9øD¾p%<Å ­;®ÖB?¬->êÖ7êÖ7óýT<¨ó1?kØ>Ý×R?¡lý>£>%êF?fq·69j9ì½µ9íÖä9¹Ë>Ú->×7×7óýT<VgD?ñ>P?æ¿¤>ræ[>°Ë??Ös8*9/ÃI>t­¾9Ìñ:ÿÒ»>->{×7{×7óýT<3?Ïâ>´J?ÜÜ>ük>z4?*±G·R²9ÊV¼ÈÊ9Øµ+9õH?L&->õ*×7õ*×7óýT<!?êÈ¿>
eD?ç>h·D> /<?P¥Ï6Ï	9®@7<+:øô9"ý?¼-->n@×7n@×7óýT<Ý ??4Å>ÏÓP?rG?8®>Õ??ÌÅ`9Á¬U9ç¥?¸':êÞ9Ç6?]7->èU×7èU×7óýT<÷ÆÈ>Ax>=/O?ë?;ú¸>*¹:?ø/W8ÅÛ9¯=7f9xË°9kÂ>Ü8->ak×7ak×7óýT<:E??òoD?h­>MÕa>D?Þò8Q+9±þé=mi9nÑ9G{?oI->Û×7Û×7óýT<Þ<ª¡<&Ð/?>¼G;"9;/
?Ëí¹Ôn9wÇ!¿öÐ³9C´9í]ÿ>¹J->T×7T×7óýT<}Ó>>éÔ=?/ÉM??Év;?«=ÕM==:W?µ1ä:B:½9?ÞT->Î«×7Î«×7óýT<G=!Å=,1?Ur;];?P¹ðâ8O§¿Ñ8:9úP?9Z->GÁ×7GÁ×7óýT<6N?ø2¿>6A?ö=>>EÇ>¬4?ê*U¹ýr9Y*Q¿¸ª9íï9ã|>q->ÁÖ×7ÁÖ×7óýT<ð·>MÝW>'Y?Ú?WëÇ>b48?0è6%f9;÷9:^ò0:Êb?ûq->;ì×7;ì×7óýT<äÉ^?ìy?¢óP?#ªÊ>Xj>#d]?aQ7²Ôò8=®:ìÁÔ9=7?Î~->´Ø7´Ø7óýT<l!?s£Î>ûG? µ>JX}>Ý7?ó×¸9aP9)e¾ÌDÐ8ù´ð8:Ý>K->.Ø7.Ø7óýT<òÀ
=88Æ<133?þëD==£#?PbR8l¢9¦=K¥´¸hêy9*9¾ý->§,Ø7§,Ø7óýT<Üg"?~ÀÎ>/I?å¨>±ëh>R¡9? ^ù6?þ8àÆú<}>9Q9­/î>Ô¿->!BØ7!BØ7óýT<<\>þR>ý$J?$wG?G?e»<?¾=<ÊÈQ?zÆ5:z:À?ªê->WØ7WØ7óýT<iK7>:¿ö=
+>?¦Úé>«²¦>÷3?+j<Óz¢;zM?È|ª:Ød:ìf??â.>mØ7mØ7óýT<2K?1ú> O?thÎ>&>ã"E?À8á9x]<>:3iQ: =?)@.>Ø7Ø7óýT<¯l=­²(=(3?ûAA=Ë^=¹&?PX9æG9éÂ
?ñ
9>m9ïz?-K.>Ø7Ø7óýT<*?Qà>B?üÜÉ>èN>Ñ1?ÌÇÈ¸O)9
¾Í&ý::#U?Db.>­Ø7­Ø7óýT<ÐX®=b= )+?hø;µ´¼;+;(?gì¹IÅ8¦¿ç}H9åëH9Ûsÿ>f.>úÂØ7úÂØ7óýT<Ò|>]M'>epU?Ó´`?&.?ÂD?¯êB=¿cü<y´E?º:=ÇÅè<L?;l.>tØØ7tØØ7óýT<:a?@¢>Ú{?õGÊ>æl>ÓZ? Z'¹¹8µPíçBÚK;oíá:×f?´{.>ííØ7ííØ7óýT<ÉÕ<f<£,?«=ñ<û8#? .µ9+Mº£¡9ãº9CÝ>Q.>gÙ7gÙ7óýT<¸×?ºW¼>ªßD?Ù<><E>?/?ôÄ¦·)C9ÁZ½øµ9¼%p9A?¼.>àÙ7àÙ7óýT<Rp÷=r½¦=	ó=?Þ>à?Q>W,?M.=tvÒ<T?ÅÄ:^k:ÝV?v .>Z.Ù7Z.Ù7óýT<d2=ý<4?at}=»f==ÂI+?ùo9:Ç¶9Å§>ÿu9ïÑ9Ò?SÄ.>ÓCÙ7ÓCÙ7óýT<ýL?>VÈ>ºG?Èxä>ax>º¶9?Ð¢·¤@9×W½ÝB9ô'U9mØ?/Ç.>MYÙ7MYÙ7óýT<ì
[?tµ>H?"?Çá>xY?Z½¥::l:Ú3?sV9c"9¨Z?wÇ.>ÇnÙ7ÇnÙ7óýT<NX?Pc¦>äf¦?¢?"t>G¦?ùGo:YÅa:Û¨?
á9;X¦9?--?ìÒ.>@Ù7@Ù7óýT<4
?é?K+w?ñ?jZ>B#{?óæ7Ù`9==É
¢9#Ý9«»>ü.>ºÙ7ºÙ7óýT<
Ó$?ÕhÊ>·vP?ó\Õ>xt>z:?ç 69Ý*9ãÏ?¹;õ*¶:Y5?8ý.>3¯Ù73¯Ù7óýT<áÒJ?WcÝ>j?¢Å?ó>ko?~ö®9áyÀ9ð´è>ó09ÐbÖ9Gg§>Æ/>­ÄÙ7­ÄÙ7óýT<©h=÷	Ì<î3?³S|=4gE=#?Æç*9Rc93wÀ>ø¢9Ú:^,¡>+R/>&ÚÙ7&ÚÙ7óýT<a¤=âùl=·D1?°¸ý;ÎÆ;&[#?}¹öÅ8/}F¿òxr:n:ëFr?3S/> ïÙ7 ïÙ7óýT<Z9E?lÆ>»<~?9á!?µë­>ÉFn?ÇH9í9âÄ?$9ký9Ð?>X/>Ú7Ú7óýT<ßE=ÇÁ<¥a+?
ç	= ïÖ<Å?$?ÕF7z9	ª·<\­8Ã698I)>üw/>Ú7Ú7óýT<¬¼>­´=6?¶¥{>º;>e+?::°,:_f
?´9j9zIê>\/>
0Ú7
0Ú7óýT<
àí>]>ñÖW?ôf>q>>`·;?8339ài='$:£Á:9± ?d±/>EÚ7EÚ7óýT<Xë1?pª>à?N/?þ2·>ÄJu?ecÉ8IÆ9Ü>uº÷9í{9Ê¶a?
Æ/>[Ú7[Ú7óýT<Ô(>®×B>´JE?®$^>Ó·">þ¾.?Ê6­·LH!9*x½;I<;-;?ÒÕ/>ypÚ7ypÚ7óýT<)5B?PÉ>Ñ¥v?7®Ý>
Êp>(¯k?%117,'A9|Øê<ù:-9oñX?vÖ/>óÚ7óÚ7óýT<ÈÍ>*>Rd=?ñ5}>7<>dÖ+? '7É×u9»®<8Ê´8´®f9º¡H>Ù/>lÚ7lÚ7óýT<Ô^?ü?¨KS?bÿ>xÁ©>@?"¬X87Å8W½>än9bë§9w¶>ZÛ/>æ°Ú7æ°Ú7óýT<µ<ÇÀ<ÌS-?Slo;µs;5¶G?5¸[U9%!¾uö¸¼	19&1²¾dê/>`ÆÚ7`ÆÚ7óýT<æ±=õC&=M/n?,éû===¾ªR?¼&=´ð=Ös?¥â=L¬<âi?3(0>ÙÛÚ7ÙÛÚ7óýT<H¤?ÞÝ.?¹0p?R;0?¬Ô>¬"T?ñõ9K9ê¨>ß:Vr:N\?éL0>SñÚ7SñÚ7óýT<o>Î(:>p[?¦!Q?gq?ú6M?Vq©8h\9ñÍD>ë¦:%3:l?6X0>ÌÛ7ÌÛ7óýT<C?ãä>ÝZ?1!?xÆ>cDI?ü7ôã49É:=O~:§ :¯­J?·]0>FÛ7FÛ7óýT<Ea+?»ªã>Iµ@?sÈ§>¯p>ö2?ÉÀ¹X9¼pr¾(þ9¼Ü9Ww?c0>¿1Û7¿1Û7óýT<Ây¹>/7r>ïD?ÿ¥>Òói>P«4?¤Ë\8yø9ÿ>>?É:hO:¥m!?Ù0>9GÛ79GÛ7óýT<]iä>Z5i>¼z?ÖyD?Éê>cV?wo;¸;¯R?{Ú9G9äòE?Ü0>²\Û7²\Û7óýT<H?,9?[1I?óä>) >à6?$r8P9	¬>':­1:98?Jç0>,rÛ7,rÛ7óýT<i)>
âÝ={6?7w>·?>"C%?*{0=(à<ãªI?¨:ÐÐd:Ü<?Õõ0>¦Û7¦Û7óýT<U
>:K>C??Áe	?õÎ>±*?'}Ò<Íj<nN?<j;ãÐ';ö¨2?ú0>Û7Û7óýT<Ü¤à<¯<ø1$?ûø6<Ç <V?TtF¹PÒ8Ãq¿,¸	Wd9yÁ½$1>²Û7²Û7óýT<_\Ë=!«=¼/?¢ßY<»<Zø0?TIÆ¸G69/mD¾=ã¹dt9Ò&¾°11>ÈÛ7ÈÛ7óýT<äG#?Í>ÉK?+?ØÂ>U3?Ú?9µ(9Ó·>Ì9xi9Ú?<31>ÝÛ7ÝÛ7óýT<¸Ô?N'É>uÝH?0?[Î>)D?E³¥9v¡9C?:b@96Þ 9>¹G1>óÛ7óÛ7óýT<k ?ÊÚÄ>¢I?	¹Ö>>	à:?z\A¸Ã¸.9º§
¾´]9X9à?
J1>Ü7Ü7óýT<¼x>4·%>??ð><÷@>·]0?aª2=ë´Ú<!Q?R¸>9DÑ0¾S1>øÜ7øÜ7óýT<*;#?|ÏÑ>*G?!?O·>Ûs5?ÊÇÝ¸Bÿ9_Z¾Þ5â:*§:£W?Ï]1>r3Ü7r3Ü7óýT<zÈÇ>áv>HÎO?QWÂ>¸>ìÙ<?uÏ·ÓN9j*:½9_:ö:ë37?ís1>ìHÜ7ìHÜ7óýT<]Üä=Ó\=)Ò7?I>íßÜ=ôÝ+?ë¸/:3~0:Ùáþ>~¥:½'ó9ßë$?ù1>e^Ü7e^Ü7óýT<q=ûÙ<®0?o =p=Ûµ*?^Ìe9ó¹á9O>§­Û9ôê9ºÍï>x¢1>ßsÜ7ßsÜ7óýT<æ³Ü>>ÑN<?gÂ<>!â>l0?Ó>Ñ¸Zg9[g¾6"X9?ÆÉ9î>®Ð1>XÜ7XÜ7óýT<³O}?° ?ÇI?ap?çVÇ>åX=?í8'n95¶>î9S9·h?øÒ1>ÒÜ7ÒÜ7óýT<B=OÔ<1?íö<þHõ;Ç"?DY~¹<¾8-#«¿7@ü8Ylµ8ø1?Ö1>K´Ü7K´Ü7óýT<Õà>býH>ì8?¿>Ø>ÆÆ&?±¢=ÆL=6K?óÂ¿8ål9:#+>vç1>ÅÉÜ7ÅÉÜ7óýT<H?ÌÈ«>ËA?sµ>ó>+2?è*²·Cà9÷½pÉ9@ú9:ÙÍ>õ1>>ßÜ7>ßÜ7óýT<U`^?Êé>¥4t?K©?Lò>[Â{?Àf89å8Ú>ùÓ
:¼9s±r?Å2>¸ôÜ7¸ôÜ7óýT<\é?üà¸>ÏÏL?MÉ?8²>R:?d¸0Ñ9[(	¾¡LB9z`9Ý>2>2
Ý72
Ý7óýT<¼lö>r\ª>i&9?á*>"Rú=ê-?N 8´Ø94¤z>ÃÚ9¤B«9¸#?Õ2>«Ý7«Ý7óýT<^T?¦!Ú>åmy?Îáj?_?C®]?ä%L¶ßIË9»)D:Ã":_v4?3@2>%5Ý7%5Ý7óýT<Ç¯L?»°>ç>?n?ëû>¿?4ª9à<9êµK?Lë­9Ò"Z9£L?F2>JÝ7JÝ7óýT<´¼>÷Î/>Þ1D?þÐ,?uî>kÑ9?÷º<2d<m¾Q?4\9gö39¥?K2>`Ý7`Ý7óýT<Ø>ÿ$$>áýP?7?Þè²>LÍ??%=^Ñ<-8O?îV:yÄ¦9M_?P]2>uÝ7uÝ7óýT<Ýý(?ÝqÓ>ëL?:[ä>²>½7?8¢9¡!×=Rp@:ø):æ4?·h2>Ý7Ý7óýT<þ?7[2?.üR?w7?JðÄ>z*G?ì­8_V9`P>D
:tØ:ì?El2> Ý7 Ý7óýT<ùÜ>¡¯>"I\?4?º¥Å>Øi?DËÊ8ò9êâ/>ÏØ9èKa9L­-??s2>þµÝ7þµÝ7óýT<6ã	?®ç·>Qñ??Ð=>8ÎE>?¼-?ìyx¸§È8»ö¾æ@:Jà99q[?Çw2>xËÝ7xËÝ7óýT<°!^?ZT?F)Z?Åbö>u>@ßU?ªß9¢Os9DÀ>nÄ:VUM:ãæt?$y2>ñàÝ7ñàÝ7óýT<ìð8?ºÛ>°W?wÒ&?M
ß>Öv??Ô8Z.á9¦ñ=É·:ç::ÓE5?r¥2>köÝ7köÝ7óýT<PA?nüò>!«K?7êß>>
L8?ßÄ¹Hg¿9·ó>¾w§v9ì«9	¸>eØ2>äÞ7äÞ7óýT<¸=[°Ó</?"e=êø^=Ls?û\¤8L\9Ô>]9×¯9gÔ»>i3>^!Þ7^!Þ7óýT<[ I>p´þ=,&J?¤uÃ=ù=ë|,?}g-=müÃ<Úb?&:ô:Øv?)3>×6Þ7×6Þ7óýT<ÏË?-¹>CA?Þ?Bä>Ä«)?Ðeµ#Ï 9¶¶º:o:Ø?³,3>QLÞ7QLÞ7óýT<g[?Xã´>??½M­>l=x>¡¸2?Æ¸n«92n½FÛª:Ç,V:ã8L?©H3>ËaÞ7ËaÞ7óýT<Rß>A1>Ù9¡?u+¨?§¤?®Ë?l«¸=6ðM=¢e?Ôí:0[:Êz?çK3>DwÞ7DwÞ7óýT<¬P;?!ùø>@?dh½>£@x> QC?"§õ· 3v9on½fºÅ9×ñ9ÄMÑ>S3>¾Þ7¾Þ7óýT<JRõ>öÝ>¨èF?Éíá>ÊÌ>Ð:?.a8«õ79¹®>ÛñF9u9¦]Ç>áS3>7¢Þ77¢Þ7óýT<ßl"=°bè<:î2?þ;¥¼`;¹?`ß¸]|9!´¾Ìõ¸:Ü8Yá¾ks3>±·Þ7±·Þ7óýT<éæ>hû>A%K?'B? ¸>'¢;?8c9>Z:":Ì?33>*ÍÞ7*ÍÞ7óýT<X}>@Ê>o@M?C??7Ø>H+8?ô<=ì<cûK?tyª;üg;ê<?ä3>¤âÞ7¤âÞ7óýT<¤g?*¯>ÙF?íxª>M%h>Hý;?#¸¾9¿t¾¨8þ¢9á>3>øÞ7øÞ7óýT<=0:á<:@0?úCT=q==Ö+?ô ·¯&]9¶Q½±ë:ü9ân?Ú¿3>
ß7
ß7óýT<#°=è¢Ì<ED?mCU<f<é¡L?zn_¹Ý½K9À^¿::*x?Ê3>#ß7#ß7óýT<mÛ>­>@D?`?Xlb?
Ç2?ò	9Ú)j9»Ô>6ö:&:Ã.]?Õ3>8ß78ß7óýT<¿-P?¨Ò>zü|?â?»¡>zÏh?@í#¹&>9²Ü¾Æ
¢99?Dè3>Nß7Nß7Ée<[å?÷º¸>ÌH?æ>Qr">*V?ü Í¸ÃD9dq¾ÞÏ#:ÿÏ:|?Áû3>}cß7}cß7Ée<¶>¾Íw>M<?. >§i> 0?Ú]¸¸6:9êô¾¨O·9k?9"?Èü3>÷xß7÷xß7Ée<m§>&1>sãp?Jí?¼.?k\?Z=±\=°/d?%Û:Ò':ü>4>pß7pß7Ée<`Ò,?µ±>9öx?&Æ:?tÍ½>Kê{?v+ì8S&9Û¿µ>%ï:Û(y:[¡u?4>ê£ß7ê£ß7Ée<\*$>-àå=vÒ6?ú.>J>Ó,?	0=$à<×ÆI?ØÃ´:(::E&?- 4>c¹ß7c¹ß7Ée<Ù-x>ÐÌ">ã C?@Ò%?Ìá>T<?ô=þê¦<¯úN?ð.;ï:sN;?À!4>ÝÎß7ÝÎß7Ée<ÅH?H¢?à>?æÏ>×>h4?Ù*Ï84'k9a>KdZ:m/!:¾m-?74>Wäß7Wäß7Ée<Y!>çÍ=dI?Çì>ÕSª>Ä1?òÔ=_¡<
T?Æ;ÑH;I®K?d;4>Ðùß7Ðùß7Ée<ÍQ"? ºÐ>G?Y÷?»»>¯:1?}Õ88Wy9ýÄ½="¢(:M:²vÒ>oz4>Jà7Jà7Ée<Qù¿<«È<O-?äw=¢J=Ì?P[£¸M¡9¡¾Øá7 ¿i9º2=£4>Ã$à7Ã$à7Ée<`ð(=<`x?î><¿E<eÃ>?ÛÔã·fó¥9¹º/½ë/#9jç9§\4>v4>=:à7=:à7Ée<Ãù?	?»>RáS?µ®±>ka>£¶I?à·¸9ÖMA¼ª¢ï9ù_Û9OÒ?¸­4>¶Oà7¶Oà7Ée<Iò>Dà >EÆ@?&>:F>5?y>ô85%9eÉ>Ö9Àí9¬>EÑ4>0eà70eà7Ée<;Þ> 7>A?Íú>Ì²>àù2?
 Ó8B97>«é:ðN¥:àî4?åà4>©zà7©zà7Ée<U®>£WO>W?ÂÐô>Ö>¹M?,Ó½7Ä½O9îëi=>m×9<ä¯9FÅ?±ç4>#à7#à7Ée<Ý0?j-?­XJ?K>r?P (?á7?:Àç8Ý¿W9K~>çé:Ö/:L?âþ4>¥à7¥à7Ée<¾ê<úÅ§<Ã2?¯<K;up";é% ?òJ¹¤%9¦FÆ¾8Æcs9D|=e5>»à7»à7Ée<%Ã´>txC>¹¼l?\?§mü>´_?¹p<q'<zP?bTï;e;(a?a5>Ðà7Ðà7Ée<	¦
?Î´´>kD?0k>]gG>ûE4?Jx¤8`a(9û
z>1:\::O?85>	æà7	æà7Ée<¯&=ó<')/?l?«;çë;|H?ÆÄu¹@8èÁ#ÀuÞ8ø9ö=V5>ûà7ûà7Ée<­
?
$±>FH?ì»>zW[>mm3?$ß8ö49ÃÕ>½9­9mÏ?yF5>üá7üá7Ée<!>ü>4Å¡>ùG?æû·>u>Â??53²¸ÜB8ø¿Nñ:¼Ð9Ö>?ÜK5>v&á7v&á7Ée<Aý>9e>_`W?j¬Ø>q>Eû;?¬7aê9]<Õ;¬8À®9ñü=f5>ð;á7ð;á7Ée<:
ÿ>jz¡>l,J?#©>È¬h>@:?|®à·üa;9z½®0:¦!8:Ì£õ>Ï5>iQá7iQá7Ée<·>Iã=§ÿ¢??Ø?o¨?­j±=?=8m?GÄö:ì¼v:Ñ?ªÃ5>ãfá7ãfá7Ée<NA?Ï¯>K?æ?b/¸>ð:?°¸åªo9aX¾zt:þÝã9Ài#?^Ì5>\|á7\|á7Ée<ßx?2´>­G?	ÑÍ>ÐS>Ôk0?»¸uãY9¦ ¾!P?:áw:û?yÔ5>Öá7Öá7Ée<	©&?)·Å>BÊW?30?9ê>
@?âC9 :Ï9üq>.`:>¯:Ô4?~ß5>O§á7O§á7Ée<©-Ã>zms>?BM?É(?Tt¶>á85?â.¸4b!9Ìgq¾ê9r:¦¬>d96>É¼á7É¼á7Ée<è£û>Ñ>UP?ëÏ>õ>
,F?õÂ{¸äÛb9ü¾¢,:7 °9üìz?p6>BÒá7BÒá7Ée<É?Ð%?v?.$?Ýi°>øn?½H8<¦9`¢H=KÈ³9F9ÜÙg?R6>¼çá7¼çá7Ée<'7?ê¬±>ù>?I3«>²ok>J':?<a:¹;9bg¥¾'/:"è,:2&È>Þ6>6ýá76ýá7Ée<<¯3?â> K?¬"?ÿRß>*y:?ûº§:"¸P:Û¹M?Þ8ñG9ÊüÐ>£6>¯â7¯â7Ée<÷|?h
?`òi?Ç^C?|î>°·Q?|}O9Q7k9ÿÒá>:ß³Q:;â:?¯6>)(â7)(â7Ée<µ?ÙL*?¾ÿK?rZ?g?@;?/io7$Ú9íLÞ<ðÕ{;+Ö3;ò>3?t±6>¢=â7¢=â7Ée<o"?z¯$? ¼H?	E>³~J>E?¡¶Ì¸Ak9Ã^¾Â;á¨:ôôc?Á6>Sâ7Sâ7Ée<ù?µ×¦>½RK?ÒÞî>ç#>E?q8hï9jLá=«¬:º\0:"??ÇÁ6>hâ7hâ7Ée<8@AÇ?õw?9I?Äö?\F?	ê9PSJ9«?gÑÁ9¾!Ù9Iä>Ä6>~â7~â7Ée<9o×=é=Ç .?Þ;É©;ûu(?¹îF8QyHÀG¹º9Ã¿Õ6>â7â7Ée<×ÚD=r$=Ä>+?læl;/,E;JÊ?~¹l=9¾¾±ä7°A9£=ê6>©â7©â7Ée<
P:?Ô8>K«?}Gï?±Fz?jÀt?Ö;Áo';®i?#ó:°2ê9?½ò6>|¾â7|¾â7Ée<¼­?¿õ>®¿´?9?¦>Ô?Øb9	;¦9P¬®>.:Ë":+J?õ6>õÓâ7õÓâ7Ée<eR>Ú>þSN?P?OÂ>5¨D?Ë$==®¼Y?àH\:$:Ä¨C?ö6>oéâ7oéâ7Ée<Ý>¯>×~?¦G
?3X£>^k]?àj9nÅÀ9øÍ>pýº9ôy·9s?Jû6>èþâ7èþâ7Ée<LG'?×>^G?¹>¬z>2?ªµ¸'«9µQ¾Äáý6Úg9ñ	á<»7>bã7bã7Ée<"­=%¥Ü<ßÑ.?==nBÉ<f,?Wñ8Ô¢ 9ÄN@>õÊj9££9Ó¨·>rJ7>Û)ã7Û)ã7Ée<I÷ô>GÒ>0æO?±·Ï?¨Â?¬}N?±Ä»9>^Û9Û>ûÉ!:G­9n?.b7>U?ã7U?ã7Ée<w?©>µ>J?¨ö>¥r©>,4:?Âo9UÖ9^ì>=àm:Ù:ièE?öd7>ÎTã7ÎTã7Ée<ûÛ">ÖÃÌ=ãK?yøË>þi>ð9?DÒp=â}=3N?	¯;¥Å¸:þÿM?µy7>Hjã7Hjã7Ée<)=Ø>Ï:>-K?^>ûñ<>n7?7ÔDt8Ç$>"å¹v9#Í¾S7>Âã7Âã7Ée<FY?)ö¿>×Q?
?b[¯>qí:?ê]ä8lkº9LÍ>W3:
ÿ9R±3?I¯7>;ã7;ã7Ée<°ø'?[gÚ>àâD?¥cÖ>çR>Æ7?n'¹9ÿ×¾
ÞÀ9Øz9ÏÃ?<Ð7>µªã7µªã7Ée<8ó@?kNî>²FO?`±þ>æÉ¯>1t9?.Ü8r59^6>«mÆ9öï9
Ô>õÑ7>.Àã7.Àã7Ée<w±?¡ø¸>À|E?Å>+z@>d1?¦°©6¹´z9÷E-<D9y9Èo~9IÁú>ß7>¨Õã7¨Õã7Ée<J?s?RPH?»×?(æØ>°Á6?âü¸Þÿ©9.>¾õN:±Ô:F23?Lú7>!ëã7!ëã7Ée<64?]±Ü>Ì
Q?¢>mZ>Z>?'J¸i8j¶¾°94¼ê9Y>98>ä7ä7Ée<1é?Ö/¨>¥ÈH?Ê >N`Y>~9:?jå¿¸ò4¬9¢¾lb:D³#:1?×8>ä7ä7Ée<©?×µ?Õò?\X%?Cú¨>4z?ð8¸·Z9«í¾I\;5Ô:Þk?8>+ä7+ä7Ée<åÆ?B)>?]??è?ÄÇ>=??Ã·EÍm9ãûQ½ÛÝk;Ïp;E±e?Ø8>Aä7Aä7Ée<ô®
?f¦>±¹U?:ñ>k¨>ð,7?³¨3¹ ¥~9´¾¿Á:ü9ÎÍ? %8>Vä7Vä7Ée<E<>ÂÓ=u:?®§>Äa>£0?Ad@=³¯í<!7O?:Wì:a':É0L?
A8>ûkä7ûkä7Ée<R`b>â>7 F?Óí>ØX >lÙ=?¤Ð3=-ÀÛ<zQ?PXÂ::7N:?çJ8>tä7tä7Ée<)ü?Ý.É>V«B?>Ö?>±1?_ì8Ä9>wø
:æ^Ò9ü)?»`8>îä7îä7Ée<fê>o>×pG?Õ¯>!Au>Ä7?k=¸mø/9È	¾ãc9?PÂ9>5e8>g¬ä7g¬ä7Ée<ÎÌ=3p=z¾I?ämå>kÏ¢>`4?0=uä<µµE?¼:þI:!ä??¬e8>áÁä7áÁä7Ée<63?%!Þ>5N?´)ï>òÈ¡>+8=?~Þ9°¹©9|Ë'?Ù,é:bv:Tr?Sn8>[×ä7[×ä7Ée<5?'Cê>hF?ÅÇ>º>æd3?¸þ"¦9\{æ½[Ý9Hô9Wyç>¸¤8>Ôìä7Ôìä7Ée<*Æ?R®>ÍF\?G&¶>`>ÅP?.°¶Ô»¤9.å¼>6N9£<¬8>Nå7Nå7Ée<g@48]?[Å±?òiÇ?[ª$?×?èïº:e¼<:f}?È;fE¦:!Àa?½8>Çå7Çå7Ée<4«Ì<^*< °&?nÚK;f;'Ù9?¦p¹üÁ·×@|E¸o9Î¤º½ÒÄ8>A-å7A-å7Ée<.(\?Høè>¥ëq?Pg?5¤>8zj?|:À:7o?Z\:ÓM	:¡kM?mé8>ºBå7ºBå7Ée</éT?Éö>àÛ\?	Ë?Ö¿>ßöE?ÂÚ·U&9¥sÔ¼5¶9ªj9Vb ?Pó8>4Xå74Xå7Ée<ç?5á´>Î-\?64º>è§u>nB?à8èÜ9Q>ÂÓò9¬Î9¶"X?)9>­må7­må7Ée<îÈ ?ÕaÁ>ýØT?
¼Ê>=*>1x:?c¸ÝP9ÕÆ½Ü9'wÿ9æ,>÷9>'å7'å7Ée<t&á>ò>¼íM?]#?ÁKÃ>UµU?¡Ôæ8,Ä8F?í)^9Ï^^9Ãÿ>9>¡å7¡å7Ée<tYl?Û?íY?¯õ>¾>F?ÍQù·!Q`9\D½Psy¶¼[9¬ó»"9>®å7®å7Ée<?<?IÞ>tÿX?üÆ?dº>lØF?þñ¸FA9}4Ò½Óé(:Áq:ï®?ÿ19>Ãå7Ãå7Ée<âù?+Ï>B?S
Ô>5§>ú÷2?U°T¸.Ò9sWª½¥V~:Á>:L<+?B9>
Ùå7
Ùå7Ée<Fa?´Í?AN?s
?è2Î>	9?u¾7²9ùå<n>:Eä:W ?'E9>îå7îå7Ée<4oQ>%ù=2W?Ü¬T?¦{?0àS?¿V'=»÷Å<dX?Û¥þ;å';¦m?Q9>æ7æ7Ée<mÙ?f°>TyU?ìw>(>ÌN<?üÐ|·§5©9»>¿¼Û)ó8îÍ9ÒñV>çT9>zæ7zæ7Ée<©=¢?ôØ>¿¿?ÁÊ?¿Æ(?M;?ëyó9-Uå9ãä?RD:!Ç91j«?ñW9>ó.æ7ó.æ7Ée<{"7?^å>h?¡­@?Ú>®a?`t9Êh´8t$J?ooW:Sí9j*h?@^9>mDæ7mDæ7Ée<¥o?êæ>;?û?/>o?gà¸¯Y9áQ#¾ÍA9:Æ:b">ïb9>çYæ7çYæ7Ée<
ô9>`?Þ=1V?¹È>!ô>ü=:?xO=ú<rîS?<çt*<E?ò9>`oæ7`oæ7Ée<Ð/ï>bR > ÷>?~Ã?¼Àµ>n.8?_ûö¸Aø9^fI¾`á9{j9Sv?×¸9>Úæ7Úæ7Ée<}z?e³>öY?¡$?ï¶Ç>2u@?Ö«Ü·sk 990½u¥*:KÕ9M?¾9>Sæ7Sæ7Ée<4?Ìå>j+I?$Øø>U¦>??LÑ¸álL9'¾&:ì9Ú"?AÔ9>Í¯æ7Í¯æ7Ée<"ª>öHO>éR?qe?³o?Ï1G?z7ø9£ß<àU:Üè9êj?×:>FÅæ7FÅæ7Ée<ÍR?¤ï>0a?O¤0?è>jtB?Z«Ý8`9@¼T>O¨9ÉÒÂ9)Ý>ö:>ÀÚæ7ÀÚæ7Ée<êR?ã³>FF?-É®>n>U;?õÄ¸9ï~#¾^ìx;9B&;i¤??Fg:>9ðæ79ðæ7Ée<õV"?Ã>T?pÙÆ>q>Òð??z'¸£x9Io¬½áÞ9æpH9WÔ?w}:>³ç7³ç7Ée<ãß²>0o>r???á¸>C@?ã+=æ°Ò<sÔO?æ9¸VÙ9L?õ}:>-ç7-ç7Ée<Cm?<C·>¤%K?ÎÑ>þN>6?':ÑÚ98wC?Ng:òD9Õí?å¯:>¦0ç7¦0ç7Ée<Jý°>rm>xÑ>?l¹?Á>,?%i¹,¤9Oôµ¾å:þI:Éå=?]±:> Fç7 Fç7Ée<®Ð<õ<c5?=±ÑÝ<fª!?Nwá·õË9
½Diç;Øª;Ò`-?Êâ:>[ç7[ç7Ée<\ÿñ>±\¡>½ö??vµU>û¿>7P,?DJ¹Z98¿Æ:*R+:g??¨ç:>qç7qç7Ée<Lù>²Å¦>¡??äê>ýVF>2?¹)¹ô!9H¿³R9¶Ð9ÓÏ>/ë:>ç7ç7Ée<¨E?·õ>pÑM?dM?çb·>óJ7?þ¦»¸7¾8ûü¾^$:.X:5«?Dù:>ç7ç7Ée<Ð©#=Gì<µR1?Ï; U;"
?Ïû¸¬¨-9´¹¾ÿ¬9/9öÐ>°û:>±ç7±ç7Ée<T«<?þÏ>'®h?Fm??sa?Y·å9LÒ9.§?Lú9G_µ9Ô¤0?Ùý:>ùÆç7ùÆç7Ée<±O?¸á>Ék?CL?`W?=lJ?ôk¢:JS:;ÊD?¦fr9¨;¨9>n¸>º;>sÜç7sÜç7Ée<DWÓ<Ï2<90?;·@U;È#?¨¹\ô/97¸[¿¨9­·Æ£Q9^S½Í%;>ìñç7ìñç7Ée<(Ø<|¿<UË2?M°<­b<Á*?h6¹&9Bï¿úF:ö!:¨æ?­9;>fè7fè7Ée<T?Ì¶»>HI?!°>úäi>|Æ@?Cv¤¸þ×9H¾£Ï9M®²9ÌL>>M;>ßè7ßè7Ée<,Û,?uÐá>röC?B>Ð¡=>¶õ0?4T¹k9«O
¿QG?:):S¬'?V;>Y2è7Y2è7Ée<i>e>ÝÙB?kñ;?E|ü>'>?<cD5<3_?WÀ9öV×9ØWä>c;>ÒGè7ÒGè7Ée<Í¾	=ÛHÇ<kò0?Ý!=Âó<*?ûA°9¢Ñ9(>×>vù8¿ØL9".¦=];>L]è7L]è7Ée<74=éo=Ù0?X=õÒD= )?º·8a¤9Ôæï=~9À9¶Â>-;>Ærè7Ærè7Ée<L?©>¸?`¹B?ÆÛ¸>ÈÔ?®Û9¡;9çÓÍ>sea:¶:T? ;>?è7?è7Ée<¯3?b{Ø>õ{T?¶ ?Í> H?ld¸:'m8Tµ¿Bf9A9I¯½>·ª;>¹è7¹è7Ée<«î>L>ëf?æmÕ>õ>Ë0Q?HÒ·êÊ=9è
½¡3;dÿä:XÉH?¯¯;>2³è72³è7Ée<ú³?¹>G?Aõ>¸ñ«>(Ê6?Tú8O)g9>>Ç:Úv:®O?<>¬Èè7¬Èè7Ée<d]>3oÄ=CE?Í^è>¾V¥>Ää3?gª=[ I=È[X?=¥:u6v:Î+?<>%Þè7%Þè7Ée<@*'?%ÎÀ>±ô]??¬>ÐF?`ß?9pË¨9>G­@;y¶é:
S?k<>óè7óè7Ée<vTK?4ó> ÂU?æ?üO½>¥YI?íÐ¡8vF9l>ZûË9Ì¸9ËI
?¢$<>	é7	é7Ée<÷sù>kµ>:vJ??J?m¼Ø>äÈ9? ;T¹ä:+3?¡¯5;ÁC;¨O5?þ$<>é7é7Ée<á>S>sf?eÜs>ê%>¹^?pð(=iAÏ<
¬P?æ;:sÇ2:o¥A?¢7<>4é74é7Ée<ôÙK?lÞþ>ÁL?4aÞ>P>Ï]=?O=É7ÅÐT92r=Ý®:¿:ñà?ß8<>Ié7Ié7Ée<sQ=´«á<Üº4?ó<áãÂ;"Ú.?4¾ç¸È]z8%õl¿9T7:u¸:h§?A<>ÿ^é7ÿ^é7Ée<®²*?Ø·×>³J?÷>î¬>r18?Ù69YqV9j)¬>;é§9I{ò9«E±>C<>xté7xté7Ée<=;?¼>`@M?
¼? »>4H?Á¨9ÄÂ9SÞ>s«8:×Ð:æ9#?E]<>òé7òé7Ée<ík?æ?ÂýM?ìÕ?}	¡>)ýO? Ø¸¶ 9o",¾íK:%²3:ÇB?<>ké7ké7Ée<Ý[?2?üR?Ëe8?öî>ußE?ãdU9F
9½>
Î³9ofû9C·><>å´é7å´é7Ée<]F>ÍªN>	W@?=><©O>|%?ö2ø·Ü9K½0¸å7U9	ø=©=>^Êé7^Êé7Ée<,Ô>ß>~<?:sí>ú§>0r5?508j¤8>uØ>±:àÑ#:ÀI?ð&=>Øßé7Øßé7Ée<­õ==Ká<ñe*?&:Ø;`½;¶g?É¡¹RF9aÉÍ¾óñ;¸rs^8GJØ¾1E=>Rõé7Rõé7Ée<ó>CóÀ=H?Wp>^öG>#[6?pPö·Df8Ø¾a2:%:M/-?c}=>Ë
ê7Ë
ê7Ée<ñR?ì?y$Q?>3,?Gaä>A?ÿ¨9®99¹èg?ñ9¼N-9D?½=>E ê7E ê7Ée<êö?.<µ>HÄL?b©?ëSÒ>ÿ><?Úü6*
»9,<:8::êB?@=>¾5ê7¾5ê7Ée<ûô>(¨>x:?	Qz>7>é/?øÙ§7{At9	ì/=¾Á9ð<9èqJ?
=>8Kê78Kê7Ée<sW?wü?¥"E?
u>²ZS>Èø.?'ý9Æ9}>Q¾à9ìç9¿ù>t¨=>±`ê7±`ê7Ée<S±?óqÉ>Á°;?©x?íÈÁ>8®-?658¬·9Ñ¡>p£F; 8;<?ß©=>+vê7+vê7Ée<ì|?W?b$U?!X~?WÏ?eO?m¯8\£9i	>F5:Vã9	4L?Z»=>¤ê7¤ê7Ée<fØ7?Þíï>Ø(D?Àhí>{ü¥>â7?o
9ìÖh94>æ:n´9Çt7?ôÞ=>¡ê7¡ê7Ée<_K.?yÚ>7;L?¹Á>åz>QìE?C,¹j9ÌÂ¾%^¯8#9T³>ô=>¶ê7¶ê7Ée<Èc=b»ý<x"e?åÛ<p<lA?'Ù
¸ýüè8à¾X·Ë59¬»½ö=>Ìê7Ìê7Ée<0Ö=ÎìÐ<¥x1?~;9;ª/?jÓ·|ª9Sm½bê:æ¢:e¥æ>>>áê7áê7Ée<8S?1?A? ·>Õ¹>È6?kÀ7·ýØý8GO9½Ô#ä9½²9¬`#?¢	>>÷ê7÷ê7Ée<îK-?µrÒ>ÎR?[^¨>¦¥h>ðD9?8t7gv¶8*?«=(±8@EÏ8Ù°Ú> >>~ë7~ë7Ée<Ä;¾>=x>c.D?á??ð9À>)v-?C	p8%9Ê9>£á
:ÉÁ:UÆ?á3>>÷!ë7÷!ë7Ée<¨è<ð¨<ãÍ/?².ß<7¯<±Æ"?Îå89Ñâ>DyÈ·ßR¡9 ½ÑJ>>q7ë7q7ë7"ýv<À?qèÊ>nJH?éUÂ>Ín>Nl:?MÚÿ7|/9wº=Áuo9È}9%0ò>³S>>êLë7êLë7"ýv<°Õ?Èæ>>ý£?:C?['ª>	±?ZQ¶99Ú9%	Ö>Î_9,R9³Ô>r>>dbë7dbë7"ýv<5ý>®ë­>îG:?é>¨sJ>3(?+¦¸A	9>6¾­8î9þÃ>y>>Þwë7Þwë7"ýv<×Á8>ô=ÆA?we3?XÞ?B*?Ã¥7=úà<±øP?«¥:EYM:RSN?
>>Wë7Wë7"ýv<Á»z?#9?
Wm?@ï>X4s>¬{?i¥m9ö£#9.ã9?Z%ç9
þ9Óåè>	>>Ñ¢ë7Ñ¢ë7"ýv<8D?pú×>Ih?Â?8@§>)W??a 8Y}Ã9ÊÒ=& ::Ú?(>>J¸ë7J¸ë7"ýv<"ðO>$ã>D>?~M?I´>§M7?Úf== óY?tq;³k;.Â]?­¡>>ÄÍë7ÄÍë7"ýv<e»<½<íÿ-?ú¯<Ä<[z&?Sº8g_9ý!>î¡½9ØeÃ9Vrø>±>>=ãë7=ãë7"ýv<,áú>¹Ë>ÎL?±>ïq>[â;?í`W9U°f9ï>¬G:ck:	_-?tÊ>>·øë7·øë7"ýv<ª±?Ó³Á>zÖE?{Ë£>ég>]5?~o¹®+9t2¿ß:í7û¥9!ò6=û>>1ì71ì7"ýv<ÎÍ?;`§>ZK?gÀ>
e>?3?ÿ@9ì½§9ÊE>ÎÔ[:Ñu9:×¸?©?>ª#ì7ª#ì7"ýv<?¶Ò®>lX?»×?ÿ©¤>*kK? f$9øI9`Ð>Õ|9ã9çæè>Í?>$9ì7$9ì7"ýv<o´=J¦|=7?¾êÄ=ä=
I)?Ø¸r 9.À¾?	9u¹Õ8e$??>Nì7Nì7"ýv<rFO?LZ?M?&ý?õ1Ê>f:?w°8l¢9*î
>¯vì9
[ø9ð½ó>Ë?>dì7dì7"ýv<¿l=-¶+=¶z0?Â®==&?¥:Þ9ÚT?Í9¬K91wA??>yì7yì7"ýv<­#?§ò®>K?`q©>2Êe>Å<?9`8¾(39"2 >Ê4:r©í95{B?L?>
ì7
ì7"ýv<_èÎ>­?x>?^U?3?hã>ûwI?­¸	Q9DI!¾KA:£:ÔÒ?E$?>¤ì7¤ì7"ýv<¢Jÿ>®>ÚåQ?è>)¡>ó½8?4||¸Ì9NÓs¾¶L9pG9x~½>U&?>ý¹ì7ý¹ì7"ýv<¢'I?×Æø>ÒþN?µv³>m\g>iF?)¹¿v9§ë©¾Ñ­9øjÚ9ºË>	=?>wÏì7wÏì7"ýv<@­?&0µ>þÂF?ð¸H?¨!
?:?(9
¶î69ØPÂ»â®Ö9àû:|È>Êm?>ðäì7ðäì7"ýv<(þ6?Pë>G?P«§>0m>[÷4?l97â¡9`N<W®±9·9Î÷>9s?>júì7júì7"ýv<Ä¥=.½n=Â1?)I°=ìÈ=KÄ#?ÅÍ9pÄ¥9ã?½X8U9þ>hz?>ãí7ãí7"ýv<î¶?ÅT(?Ó?î©<?Xæ«>{?{]9à¶Ç9ó>7ûx:ÏH$:ýA?8~?>]%í7]%í7"ýv<_'?ôâÍ>ÍP?ÈÓ>ë>G3?ì9#,9©ö}>ÅÇ¦9sþN9DN??>Ö:í7Ö:í7"ýv<ãòs=¼±=Óg?Oð=Ìô=o?b?êå:+üÁ9®¾,?ÁT89@K9ÜÄç>%?>PPí7PPí7"ýv<Öþ?¼¿>ù¹I? 6º>ËD>hø6?°ÔÐ8³9y=>mä9/Ñ9_æI?ü?>Éeí7Éeí7"ýv<6?ò?Y z??
?ñ)?Uk?H	:M¦Þ9K]?çn<:D,:°!?«Ü?>C{í7C{í7"ýv<¾âÁ<Ä<9×2?(=óh=º%?g¼8<4Ã9÷=`³Î:ÊÖ¢:Bz"?·á?>½í7½í7"ýv<t÷=<¹^?8¹'<`;¡ë!@ÌÙõ¸¢y9Yf¾m_%8¢à7v<?â?>6¦í76¦í7"ýv<z3?;Ï¯>üôA?:>	x^>a/?bB¸¤9&¾mds9xV9rÓ>$å?>°»í7°»í7"ýv<5J>Ô
>¼:?"	>¼åÐ=(?)%=ÁmÎ<îÒL?9Ì:ÏÐ:nÂ(?í?>)Ñí7)Ñí7"ýv<ìÍ¸<<Ò'?£ô.=ö=$?W,¸ !8%ùw¿ú}8~:9K->@>£æí7£æí7"ýv<êø@?[æ>ñsV?rb¿>×¼o>î]L?¸fÎ8xú¢9{">¢9×ª9þô>e@>üí7üí7"ýv<%¬?æ2>RSb?? ?ìNO?Ì+:¦VÇ9O,?ûû:6Ep:/2&?u.@>î7î7"ýv< =FQà<.Õ3?64¥;è;Þ
? Ã¹PGI9ûO¦¾Ù·.ã8à5ô½÷M@>'î7'î7"ýv<Ö?Êß»>=ÌY?à>ù±>0C?ú¿ :¸û9z #?Ô;d(ª:n\?:O@><î7<î7"ýv<Â^p>_>K÷A?ÔZ>V"[>N¦/?ði)=ÛÑ<EpO?Yæ:Æ:8?_@>Rî7Rî7"ýv<Ö³>ÎÊh>AïD?[-?ú>±´1?µD=ÎÄ<Á+O?®;7³:Ä<M?r@>|gî7|gî7"ýv<Teþ>¦>ÛtC?.À>n2?>7?ì¸ªW9®^4¾MÔ$9p":9¨²â>Ç@>ö|î7ö|î7"ýv<Éêò<¹ð³<aÌ,?Bd)=p¤=
Ù?58{Â®9¢mà=Vtõ:t1 :s D?R¡@>oî7oî7"ýv<x?ñÔ¾>AÝA?P`ù>E¬>Xñ8?z8a9	ì>áa:¶c:5üS?¦@>é§î7é§î7"ýv<à?Æ®>GQ?wõ>¯+¥>µà=?Ôö­·8N9Ë`½st:ú©=:g O?rÆ@>b½î7b½î7"ýv<r<
>Ñ±Ð=!@-?ÑVW=Ï3=B?,¹6=9âP¿ìû9¢ì¶9«/?ôÒ@>ÜÒî7ÜÒî7"ýv<.	?bw«>KM?û*?Ax¶>«?C?.¹~I9z¿|ä;[;¤.n?¡Ô@>Uèî7Uèî7"ýv<x>,.>¸@?(6ó>JO²>.?U´=¹L%=]CU?Êyt9T 9(.Ã>tÕ@>Ïýî7Ïýî7"ýv<.¹5?»ÁÀ>¸Xq?-?@?´>>1N?÷Þ8k9tr>yV:hØ:¾+?nã@>Iï7Iï7"ýv<<?U³£>a?ÄÖO?<?ËEL?D8úrz9ÑÀ =]:ß>:ñvC?A>Â(ï7Â(ï7"ýv<êe?ð? F?oÃ?~°Æ>V¬??õ¡9=Ùb9{%´>U#:Òz9=p?«A><>ï7<>ï7"ýv<»2¡>ßQ>(^E?z
?ÿË>.?2Zq;å(;Òé6?!;aOf;ö§.?¿A>µSï7µSï7"ýv<naÓ<»l<.?ü¢=`û<Z°?`#8k9>>t8±9S±ò=?#A>/iï7/iï7"ýv<o
?ä>ã2`?»	â>Ë7>@?½(Þ¸9SÈÙ¾HÐ9_§\9ù¥q?9A>¨~ï7¨~ï7"ýv<ªïô>U>ÿU?U©A?¹ÿ>ÞeB?68PÔB9ÃN>¯¶:Ç}:ªÓ8?é<A>"ï7"ï7"ýv<{;?ðcÉ>â9?À>iF;>}½/?o¼¸à6O9DÌh¾9_:Ø[e:Ñq?dGA>©ï7©ï7"ýv<­d>ª>`C?>?Ù!¹>ö?8?¤=
:=\b?øÙ6y09ú
I<®IA>¿ï7¿ï7"ýv<<;ï>å>I?ïr>E>5?®®¹7S9%`=&Î· f8ø¾½]A>Ôï7Ôï7"ýv<	²?d´>üº=?¶R>BG>¥!7?}V9,|/9s?rh8J&8@>raA>êï7êï7"ýv<-Ù<X<a.?xN<£Q'<òû?)ÔÑ¸Se9pqj¾ô;r«e;M!?$cA>ÿï7ÿï7"ýv<É9m>½ >À_?ùþÄ>tl>}#U?À87=DÛ<ÒêU?"<U;£yÙ:4{?çmA>ûð7ûð7"ýv<=C>Ç©æ==	Y?¨A?Do?3q<?ú<É<_?¨Ä;¢ã);\T?qA>u*ð7u*ð7"ýv<+cì<Åá¯<,?Ã@;÷è:XÒS?=¹oÌÙ8òê¬¿|¸À
Y9~÷¾üA>î?ð7î?ð7"ýv<ÿO*?Ô>RM?]þ?ï<­>S>?@ð9«9RÔ>"ÜÓ9*wÖ9Êãü>ÿ¾A>hUð7hUð7"ýv<´]ñ>¶[>áV??>°>ÐE?¦yÞ¶~E"9#}¯¼l1:çi:f2?¦ÈA>âjð7âjð7"ýv<_Ì>
ôÑ=w;?ßZ>!>I\/?lW:xì.:Àµ?E¥:ÓÍ:º!?íáA>[ð7[ð7"ýv<Ïùí>¢ >N¡=?Zy>Æ4>Æ1?¼7ö¢9dö=Ø%9!·9­[> B>Õð7Õð7"ýv<_²>ìÊ0>¢$?©v³?Úç??þfo?@Ö=fA0=?p_?4:¾):%do?qB>N«ð7N«ð7"ýv<Ê8I?Þ>ÿýg?Î_?Ü©?÷ïW?×5¤9Ã9¥øÖ>ü{°9Y¾9+í>#B>ÈÀð7ÈÀð7"ýv<Û§#?´Â>xHW?æ8?ò@ý>eç:?>P¬6Î·9Ü<¡¼6:nT:gD6?;;B>AÖð7AÖð7"ýv<q@?bÐâ>m4Y?Ýù>ã¨>ÍÍ<?îq8k¶9c ª=È:rQ:'?àBB>»ëð7»ëð7"ýv<9ò(?àxÅ>ó[?)?NAÃ>m¶]?Ñ"8ìöÙ9#;?=^ª:J9:k?ÖRB>4ñ74ñ7"ýv<^?>È{?ir´?­QH?¬f?O9£¼98È>Ú-:Þâê9?{=?)cB>®ñ7®ñ7"ýv<®?*-1?º{?F??¿>ë?Úøº96"9£)?jB::,Ø(?«hB>(,ñ7(,ñ7"ýv<ðÐ<û_<£¬2?D<`¯G<Ì&?·F¸¯Q9º½_i½8GG9Bs>ÕqB>¡Añ7¡Añ7"ýv<?º@£>ðàH?·Ã>æ>KA?Â¾8H89È>ïò+:|z:Ã?@B>Wñ7Wñ7"ýv<ïm?­?V¸L?¾9?Í£ü>x<?(Ñ>9s¼9EÕ>Ëx{9RÉ9"ôÏ>xB>lñ7lñ7"ýv<<ß>D>U?åj¶>x>G<?¸Ó¹\f\9}0¯¾ò;®ñ;;óèF?ÞB>ñ7ñ7"ýv<ÎüL?fÛ?H?°%?ÊýÛ>ÄÎ@?"Ì2¸`Ìf9&RÆ½;vp.;Zjf?ÛB>ñ7ñ7"ýv<;»O?aÃ>¢?Á\0?ÌN©>WU?y8¢Ä8Ü¯>Ì0J9à3£9>ÂB>­ñ7­ñ7"ýv<=28>8&ô=#A?2ä>ï&¥>Ü0?ÝÒ®=I.O=µX?d è;g0;Bu??^«B>zÂñ7zÂñ7"ýv<ï]?0?³S?>â>ãf>PF?êGÉ7Rm9Ù<=¸X ;qDÊ:añJ?ó¼B>ô×ñ7ô×ñ7"ýv<¦µ[??oè??-g?ÏéÐ>tú;?>?9»99êÎ?±¡C99³¨>~½B>níñ7níñ7"ýv<-9µ>°¨@>Îp?¹?K`°>*QY?¤=Ú#=ms?'¤;©k8;0¸c?âÑB>çò7çò7"ýv<N´?ëÀ>qìS?Õº>ævL>¿9??j7W&9 <¶¦8åD9þÀX>ÈÒB>aò7aò7"ýv<yQ?3¡?[?L'i?¹í>Q{? 9 9/?vZ:ú<b:w¯?¾éB>Ú-ò7Ú-ò7"ýv<®±^>»Jú=ÓÅc?Ke?1?RÃ;?
D= ~ð<º®P?éÇÆ;hh;ñõZ?!ðB>TCò7TCò7"ýv</­û>u
>O°V?R?4?à|:?¢(>WéÅ=!Z?>R:;à¯9Nçg?óB>ÍXò7ÍXò7"ýv<¦Y?ïn>»?PD?âqä>þ[?òà9þ»9å0?¹²d:å¹:²§a?öB>Gnò7Gnò7"ýv<Gw?~j?|m? ×?¢©?~6j?x`:tP:XvD?9Û':qó90?.C>Àò7Àò7"ýv<ð+>
±Û=ëåG?Þë>É>#>?òE1=9Ö<ÿS?k»:ô¨:X56?0C>:ò7:ò7"ýv<JÝ>ü×>}M?cÑ>C">EL6?Ø)9þê¬9®s{>¿<ê9fî±9a(?V1C>´®ò7´®ò7"ýv< ù"?:È>P?K-?Ý>7;H?äRX9V9íôÌ>`E	:Nþ9ØL
?C>-Äò7-Äò7"ýv</X>K-->ñP?¡½?ÓÀÐ>QÃ=?ò=(={"R?§y;ö;Jùm?C>§Ùò7§Ùò7"ýv<³8I?Eä>$ea?]§?é\½>á!U?ùJ9-Öw9¡¨Ñ>ä\:µ
:8?ªªC> ïò7 ïò7"ýv<ÖZ=Üõ=370?ã£;^	q;O?^YÚ¸¶9T¾4]¸AP9==¾pÆC>ó7ó7"ýv<U>_!>YV?÷d'?MÖ>i÷G?©æ"=YÂ<?V?ýk:©¨:(??êÏC>ó7ó7"ýv<ð×Ð=/=K.?pû;
Ø;ZÈ?ÑDÕ¸rê8Vàè¾äD´¸Å9+@!¾lâC>/ó7/ó7"ýv<8îã>@ó>ºB?Ññ>(=>ì4?^¢ª7µ*9½=J·9^Éº9WÆ>èC>Eó7Eó7"ýv<m	?U®>A>o?Øâ?1>0ôY?Ñ9LM*9h±Ù>³Ã:UmÒ9M ?ÊðC>Zó7Zó7"ýv<ÀD·<à2<<,?V8,;me1;Äø>zØ¹ïi9òd¾· ³9e»Æ9ýcç>yD>úoó7úoó7"ýv<	?áX²>I?hsø>è©>Þ;?~W99!?Ì>°Ø-:§èð9¼8?ÚD>só7só7"ýv<ë?n«>HF?±\¨>ÝÌd>`<?®Ð9£áU9(Y§>=¨:$)z:o|,?©$D>íó7íó7"ýv<£µ=­;=Ê=?<|¦=?k=Ô+5?Ms:<:iúD?FAJ<<^<o8?Ï6D>f°ó7f°ó7"ýv<y¶Á=É=Jà.?Ä;-O¡;¸õ?­o¹.,9G»1¿´³£¹HÖ7hÓÃÀñQD>àÅó7àÅó7"ýv<ôÙO>óÏ>vB?µö>£f´>·.?|¿=jN½<?DQ?^;©d;ªiL?[D>YÛó7YÛó7"ýv<ð>L©<>lÐL?o©>pio>Ì4?]ð³¸b:9&w¾oW;å¯;dê??ìrD>Óðó7Óðó7"ýv<=?Úÿì>i¿L?ÛÇØ>Xf>¿Ö>?ÈÖ8cÓ{9&Z>n9Ü9<?ÛvD>Mô7Mô7"ýv<mÐý<L	·<ù~1?6=ùvÔ<M°?¶-Ý¸©lo9­}l¾Ðå9¥9Z@?~D>Æô7Æô7"ýv<,<?Z¶ó>eF?Agó>ïÍ¯>°71?.­W9|ô9#A?Vì?9©Q9
Wê>XD>@1ô7@1ô7"ýv<N³=z=Mþ6?Djr=K*=Î56?ì	:÷O:Îh	?Ë9{y9>¤D>¹Fô7¹Fô7"ýv<j-?³Ð>8ÑT?²Z?£Ô»>F?8üð7#95N=ãy}9Ï»9ö¬>õ¨D>3\ô73\ô7"ýv<Ðvç>Ó÷>=I?uáæ>­>Í9?¯¬Î:
1:JTO?.l9­Wy9°b?µ±D>¬qô7¬qô7"ýv<V,Í?mH?Õ?7¶»?O?ô?»Ò;Ãø¨:i?¶ª:\Q/:´T?²D>&ô7&ô7"ýv<$>?âEô>Ç­G?åº>¯"u>nBB?2«®9øT9úõQ?åÕ9 LØ9e'ý>NÇD>ô7ô7"ýv<¾?5Ã>zC?®>1Q>=#/?fí¸l8b9Zq¾¼£9H£Ò9Â.>#ÞD>²ô7²ô7"ýv<ªÁ[?ì	?òK?oR?¾~ú>õW?1´G9÷¡9{¼>:/è9M#?¢ßD>Çô7Çô7"ýv<´½×<M<=5:?óA=e¿Ý<P,?D¬´89ªÕ9xØ=;_9	Ò9n?>	êD>Ýô7Ýô7"ýv<°o?Ì?À/l?`?÷Ç®>Q¦`?8£w9¿S9Ià>BR:r¼<:ðQQ?ëD>òô7òô7"ýv<Í?È÷¯>ñÅC?æÆ>>ìÑ=?a¸7â9-Rï½¤:b(:¥{\?WöD>ÿõ7ÿõ7"ýv<\W?­%Þ>2.x?^Ë?XG¤>|©o?óö8ÃØ|9ùz>Sx:n£:?
?ÿE>yõ7yõ7"ýv<îzq?©Ç?CsA?Y¸>eÚ}>ý%:?7@H9ã¨9MÅ>óÌ9®]9ÖJâ>K%E>ò2õ7ò2õ7"ýv<X>Ôè>7¸7?%d>->«,(?v(=
Õ<ükJ?_9B¾Z9ae¸>'E>lHõ7lHõ7"ýv<Ïc?9}?C?¸õ>Êç°>§Ê1?FbÃ82Ð9">{R:~o:¾q?YZE>å]õ7å]õ7"ýv<w*?²^Ö>#K?é¯7?ëÿ>¾7?T%9õ9Ý>Ëà}:o:Ô%d?$`E>_sõ7_sõ7"ýv<4Ý*?àoà>äB?>zÜ>³×>;?ú°Ç¸æH¢9¾3G:¸\:Ê§5?ÒÊE>Ùõ7Ùõ7"ýv<;~@?¶äã>Ó;X?¯õê>óp>£¡T?öÕ:·= 9>½¬¡ß9Z³Ô9ý?VåE>Rõ7Rõ7"ýv<À9?Óé>ýK?ó÷º>vpq>>F?ÇJÓ7k\9úIÉ=2NS:H:Î)?òE>Ì³õ7Ì³õ7"ýv<¨Ò<ñ<{2?á¹=Vç=ÅÛ(?¸Õ­7ÝÀ9c½æ<Ç·ñ9´ÛÏ9×Ù?ôE>EÉõ7EÉõ7"ýv<¹Ó½>><35?ç¬<>:W>«è#?¢
<®µ;I§G?,º<¶<u2?
F>¿Þõ7¿Þõ7"ýv<¾ 8?½àÞ>ÎT?Xò>Pv>z¿P?Ðç¸LeÚ8¦¡¾y=·9*_b9#9O?_F>8ôõ78ôõ7"ýv<ã==¼<ÏT1?SÌ<ÿÄ¢<­ ?ª]Â¸.ñ80fÎ¾E{8&69;ÚP>è F>²	ö7²	ö7"ýv<æi?&µ£>EÁS?Úa???À:?°Ð7A_`9ân=@dÃ9¾:J¨>3F>+ö7+ö7"ýv<ô?f|³>,J?Èã> >#5?¦ÂÑ7e¿8GH>v¿¶9Ã9Jï>?5F>¥4ö7¥4ö7"ýv<ë	­=Qr=åi-?"h=è-={Å*?*ãÎ¸ÄM9#ÍL¾¿Q<q¯<L-?CF>Jö7Jö7"ýv<© R?}p?xÊO?i?Æ¶À>ÎÍG?fD9³q9OËÏ>D:UÐÈ9
9?1HF>_ö7_ö7"ýv<fZ ?o÷Â>R?zÔ?¼Ç´>jM?¾'l7ôh?9ì=äð:ìs:è¡ð>,JF>uö7uö7"ýv<.?W¤Ð>åU?(»ä>à>G??èy9®7`9Pª?È98Á:£JÄ>4XF>ö7ö7"ýv<px?Ã ?eÞE?	÷ê>Ô¸ª>©*0?N,¼7yL9¨k=¢9HÃ9éCÔ>_F> ö7 ö7"ýv<=ï?¯>¡G?DB>l'L>îf7?¥¹ÀL9ÿ#ª¾Ð¡:L%&:¼%W?ÝF>~µö7~µö7"ýv<íNÚ=v=ÀõA?ÝÒX>ö>¢×7?:²²9:w³??â<;«ý:ÒB>?|¿F>øÊö7øÊö7"ýv<\>dV9>b>?I©(?¾î>þÙ4?Ñ=Yø+="¬K?ý;-¿:??]ÁF>ràö7ràö7"ýv<ö.¤?X?ù¢?ÞX?óNÀ>³X?ìÂ9¦c 9?ò;-­$;K?ÈF>ëõö7ëõö7"ýv<lú?TÖ>ì»]?Ni?À?QM?ú¼:Ù´u:iýC?Ûµ8:>î9KzF?	ÉF>e÷7e÷7"ýv<ÙOH>a>·G?rê?Ã!1?¸üB?ìú=}=^ Z?é{;å#;)j?ÙF>Þ ÷7Þ ÷7"ýv<¹h?T?ÆS?àsó>%>èL?jY79]éö8>?Þ®9îW§9@Á?çÚF>X6÷7X6÷7"ýv<dú/?àÑ>»¦V?¸G?O è>C\??[8iy9!>$ç¬9§Û9c´?yÜF>ÑK÷7ÑK÷7"ýv<ýr*? Þ>UD?:>?>wê4?öòÁ¸öã29VÆ¾CË9ãä9Ý7>7ðF>Ka÷7Ka÷7"ýv<FÒU?üo¹> ?N»?*>kú?¸hî8ó!99UÛ>,¬Ó93í9·(7?£øF>Äv÷7Äv÷7"ýv<9¨×>.ò>aÄ??¹¤>4îp>/?Àp¸þÀ9¹½R):ËÙÝ9ÕbC?OG>>÷7>÷7"ýv<ëÙ?y E?#?qÉs?-Ø>?Y?ëS9>½*983?ªq:'Ô:¼K?¥G>¸¡÷7¸¡÷7"ýv<<?M,>6©@²ð?JYl>2Ó?=½w9¢9a!Ã>Pè9pëË9]?-G>1·÷71·÷7"ýv<Òå?¯~½>ãèO?©?Ê½>}Ú6?Qkö8Ø9oFu>Ä<9ç¨9©Ö>©G>«Ì÷7«Ì÷7"ýv<c[?1¯>=?S>g»M>
é3?³
U9´ß9¼òº> ^¤:Ò[R:ÇH?r6G>$â÷7$â÷7"ýv<nj%?ïMÚ>úA?x&>­L>lY<?~`V7 K9%=	Vô9qù9Êû><G>÷÷7÷÷7"ýv<Âõ?Ç]Ä>õ??`¯ô>òª>o¢7?Û¾i8°H9¸*>*F4:K:³Ð,?pG>
ø7
ø7"ýv<¢°*?ì5Û>VG?ö¨¯>o#y>w4?ÜD°8\dÐ9ÏØ=?/]:ço.:M"?¤zG>"ø7"ø7"ýv<WÍ7?eÐ>Éa?e~?!>d]X?\ÛÑ8Û$9Èf/>B:öE©9MI?ùG>
8ø7
8ø7"ýv<:?MY?ß&p?,¤T?¨Øì>hÖe?âÇî9ýÂ9õ¾?úX:QÞ8:²ø?qG>Mø7Mø7"ýv<ö¥?UÁ>Ò<G?Ë?¿(Ò>Æ=?R$Ô8æoF9×>ªwu:=+:µ7?éG>þbø7þbø7"ýv<jí>§{>¤H?»??§3?Æ
;?ªiã8pÙ9}yY>ãy;Øì7;nU?­±G>wxø7wxø7"ýv<£ ?¯±>C>g?ð®ø>
>£5T?>Ê79æ§2= :zÆo:vZ?ò´G>ñø7ñø7"ýv<	X	>¤h¾=Ó§8?;ý=l¶=y1?%bQ:/A8:ët?Á:Ór:|c?d¶G>j£ø7j£ø7"ýv<¶Å=H=¡Q4?u>o9>0)?_å6=xá<©O?Tk7ã¶ù8¼îp=ËÇG>ä¸ø7ä¸ø7"ýv<í=<%U=ß­-?9X¸<A<ª~+?Cà6¹9My¾L:\è :ÞAW?¾çG>]Îø7]Îø7"ýv<Óu??Áø>M&E?nwå>µè>Ö>?A9û¨´8CS?³íü9|ï92/?ÙïG>×ãø7×ãø7"ýv<Ðö;?^ÖÑ>Pe?MfÍ>íQ>Mzz?7êR®9Øè¾<%Aû9W§9:/@?5ðG>Pùø7Pùø7"ýv<m?)v
?èV?0î??mº>#K?½h9Ä®9å>`:èÐJ:9¾
?WñG>Êù7Êù7"ýv<H%=ýY=_6?äö<m%Ì;Å0?>Ö7¹®9±µ·¾òe7=(9IrÂ<ÀþG>D$ù7D$ù7"ýv<Øù»> ßw>#B?éqp>P£->t?1?d¹ñÚ¯9J¾A¸8ß¢9Ú>aUH>½9ù7½9ù7"ýv<Vu¥>µd>?¶9?ËÙË>ëi>£2+?ï$=÷7³<xxL?|¥;Ïx;"D*?óH>7Où77Où7"ýv<¢-?»Ó>aïQ?%?Ç >ÚL?mâ7kr9"o=Ú;ª®:êi?ÇH>°dù7°dù7"ýv<Ü(Q?6²ò> \??µö>Y»¥>]>?Hm¸«9ì]Ï½¯þ9d²U9µt?H>*zù7*zù7"ýv<¥Þ>E>ýY?z?h9?K)N?XÞ=:Ï9­5j?2:ã9wêH?H>£ù7£ù7"ýv<¸°Ë<Û<Üè??UÝ=½ºd=5,?;Å¶9ú«ý9ªr¸>	I;°B;¤Q5?¥H>¥ù7¥ù7"ýv<]=?
üé><.O?ÐèÎ>Òä>bQ=?Î¸ª9Þ_¬¾oQC:È&å9Ù3Z?H>ºù7ºù7"ýv<¡´?üO?­²?·â?¨?L&»?D!:×vª9«/r?a|:Kä9T?VH>Ðù7Ðù7"ýv<Ø5?É6>hð? k´?ñ?GÇ?Z):ü!B9PRß?ÌH:pf9)9¦?ø¢H>åù7åù7"ýv<°#.?uò²>Fy?º¢?j*?H_?ÛÀ9349O?Ø:#:É?£¯H>ûù7ûù7"ýv<r ?ÓÍÊ>ÉþI?Ê¥Ø>{><7?M­¸G¥9¦û¾¬	á9¾I:Ö>¦¹H>}ú7}ú7"ýv<<:?Aì¼>.\|?x&?º>NY?Îõ:n=û9?ê?|Â.:ãþ9ã/?ZÜH>ö%ú7ö%ú7"ýv<ôs?èó?êËH?"¦,?s÷ö>Éö2?³?¸>æ9!a;¾4¾9­­ý9´ñ¿>,I>p;ú7p;ú7"ýv</½>9m>
L?öy¬>BY>¡;K?@n»¸oõ8q¿Ã¾»b9Ä^U9?>I>éPú7éPú7"ýv<ù?¼©>ne?%EG?ö>#ðN?úôI9/Ó9Ðt>oÚ*:°Éê9J:?²FI>cfú7cfú7"ýv<NÒ<~­<À¸*?¯5;
-5;(Üÿ>pö)¹PÀs6ã²ÁR	y¸¤hQ9â8¾ïNI>Ý{ú7Ý{ú7"ýv<R@?ò(Ï>ªm?_2?´I¹>´õu?è©8[T:9½oi>®:­9>:«2?
ZI>Vú7Vú7"ýv<ñ:â<LD¨<¶,?ï&;OÏ;á"?ÿgI¹0bÔ7±ÄrÀvÜ¸¸:ü8Ç»¾ I>Ð¦ú7Ð¦ú7"ýv<R??Á>óL?Ü¸>Òð>Ç(8?}¨·[9TgD½Ì:M æ9¾L?Ô®I>I¼ú7I¼ú7"ýv<yþà>2y>½Ng?£M?F?KE?ö4×9Tõ²9Cí?Y}¤:`71:m?å¸I>ÃÑú7ÃÑú7"ýv<Æ?qÄ>zSN?rL/?
ï>XM;?ÐÆ¾9zú9µûÂ>Ö;ÕÈ:LS6?ÃÅI><çú7<çú7"ýv<ÊY>W >ï9?¶q·>}O~>³©8?³sz=êø=)ÂU?ð÷a:3:´!?CâI>¶üú7¶üú7"ýv<²=eîÔ<Ó<-?³ÛÎ:bÒ:qµû>ï¹U9ó$_¾Ð@´¸[y9n\¾ZåI>/û7/û7"ýv<­c?_ÙÌ>Ô°??(C¦>ÿíl>
¥3?°8qàb9õ*>÷³:äTÓ9]X5?MùI>©'û7©'û7"ýv<N Þ>Û>ÅÝ=?à|>(M?>õ/?
â¿7P¥	9¾o²=¥ßñ9¸-þ9Zó>J>#=û7#=û7"ýv<d??vð>"âK?éÀå>Ã>7@?ò8³Ç9OJË=Ø9N¬æ9Ã{>ÅJ>Rû7Rû7"ýv<*Â ?mCÇ>N?Z­â>nQ>ån8?eæ8¬å%9Ã±>§¢9?¤90r>@'J>hû7hû7"ýv<æå"?r`>+ò?¦ç>s>
e?¤þ·ã9«Ú½Iy9ò·9ñw­>1J>}û7}û7"ýv<qã>«>Ö~M?àþ>½§>Â}B?ò&49è )9ÇW?2P9û99Â>LJ>	û7	û7"ýv<Z
?Ï¶>ùA?T=>5=>Î60?íª>¸Ò|*9¦&¾Yâ9bÈ9vw?diJ>¨û7¨û7"ýv<VÖ¼>Ö_>OøW?R]?VÅ
?ÅèK?_G;=Hä<R*R?Äñ%:ä
:ÀR#?7kJ>ü½û7ü½û7"ýv<þ¢¬>|w>l~2?¾¡?ñ3Ï>,?Ö´=tö^=ÓGO?rä`:IÚ:I?wvJ>uÓû7uÓû7"ýv<v<$? Ä>ÿdV?å+?Ó¡®>:ä;?¸zº8»¾¤±9yc:)­>rxJ>ïèû7ïèû7"ýv<@ãõ>XW>"ìK?u>½#!>õB?ðýþ75ï7Fr?å/·ÒD9¨ã¼ÊJ>iþû7iþû7"ýv<@¨?ñdÊ>^âD?âA¾>Ñ¥>S7?TàX8Ø8Y9¯ÿ=0~\89A¶=qJ>âü7âü7"ýv<ý&=Íbò<¯^0?zc;é;Òè9?Ñ7Z¸4zR9µ¾
ªà·ò±;86¾×J>\)ü7\)ü7"ýv<nÙ>oþZ>¤P~?#n?VI?ÍÍk?ãÜ¨=Dx8=^Wj?okþ:_:+ãw?.©J>Õ>ü7Õ>ü7"ýv<ÞÞ¼>·>Ð1?Êµ>2
Ï=y&?´¹ÚÝL9|Óª¾:~9æÉ9ú?¶J>OTü7OTü7"ýv<B²Á=Q÷g=ßÃU?oW?.	?ÐH?E,=}uÆ<ýç]?¢ý;ò: ?W¸J>Èiü7Èiü7"ýv<¥hó>_@¨>Y-9?¼3£>Oo>j.?ç¸ä29¨¾YÏ:):\¶5?ø»J>Bü7Bü7"ýv<À=l>Uþ>ìI?Z¹?ìÐ¾>ÓË<?×=$=ÏïU?Lv<¿øÁ;B?ã¿J>»ü7»ü7"ýv<x!= ê<g0?=r=¦?=è!?A_9t9¯Ó>ÿ²:Å:'W?nÇJ>5ªü75ªü7"ýv<E?ø)>
¼Y?!Î?ð¬>óN?±¬9ÎaE9ØÓÀ>ïs9tG9»?yÒJ>¯¿ü7¯¿ü7"ýv<Öó0?º¸Ô>"ôT? Îþ>K>\M?c{ß8G.9	þµ>s¡:Êßt:úd(? öJ>(Õü7(Õü7"ýv<z¬?t¡>ag?}?°>Ó9Z?Æü8K¶9·xZ>:]R9³9Öê>/K>¢êü7¢êü7"ýv<Ï·3?ahÙ>´S?F¬Û>¼G>àÙO?ï8¸9 4ü=¹W½9ä³9¨¹?tK>ý7ý7"ýv<Ì>?ã`ó>êG?«5?Xí>ùIC?;g8r$9Å;4>+9Dù9ß>¬K>ý7ý7"ýv<Æ>Ì¯C>J+I?ít­?e½c?ûB?pt=³â=ÍsY?:)^:I:e
?©5K>+ý7+ý7"ýv<ó÷µ>bF>vÑj?&B?LüÝ>A»_?¶Õo<µ{<xL?*°!:ÄØ9ô>?¶BK>@ý7@ý7"ýv<³?²_¹>bõF?$#>d6>²:?ì]:±ì5:@ß?¥r9é9¢ü>LK>Vý7Vý7"ýv<Q?zË>º?AOÏ?d'?Ý?P>^:äUõ9tçg?Ï:î×9EY¼?bK>{ký7{ký7"ýv<Ô>}>'xP?\P¡>Ü]>nÂ:?È^'8ý¥9e=iä±9ø/:2§>ülK>õý7õý7"ýv<j¼=}üÒ<!Ô0?b_O;.³;Ôz*?[0¹WX9F³Ð¾÷/7¡V9p
=TK>ný7ný7"ýv<ûg>¹L>{f:?*¾>Þºe>7å0?}:-=Ú<^K?{¯;ûÊ¯:µ,d?úK>è«ý7è«ý7"ýv<@ÚC?tÿ>"ED?½>×ð>¬Ã3?y+9<h9"q>ýÐÍ:¼L :_X$?
L>aÁý7aÁý7"ýv<+Áò=*	¯=u1?Y¿)<K<åM ?¾Ã·¨8½K9¦9â>ULL>ÛÖý7ÛÖý7"ýv<Jè<öZ«<®-?X$7;Üh;£ô&?+9¹îy9_L¾¾#Ób·9~a9Á½TL>Tìý7Tìý7"ýv<æp?:Í³>ÏW?n}e?&W?ºH?f@è8Â9FÁ>fh:Âµ:ÀÚa?ZL>Îþ7Îþ7"ýv<rè?§4®>@@F?´N±>#ô{>¬'4?T}¸9âíU¾1Ü8>×­9xwè=L>Hþ7Hþ7"ýv<Ø?q«¶>ðR[?ç¤? ½>ôJ?¸u9½³9Êü®>á:ãÌ9!!?HL>Á,þ7Á,þ7"ýv<¢Ó<øt<v
,?$ ;);b?1¹æ¦8·#¿
8/9Ë[Ü=.L>;Bþ7;Bþ7"ýv<Ë?Ñ¬>ÔB?pH~>ùß7>J1? Ä8@æ9O@>Å=:	:a÷?¦L>´Wþ7´Wþ7"ýv</)>:râ=È??½q>ÜF>¾=1?4ù3=Æ¼Ö<XV?Yø8´ É9Ý>#°L>.mþ7.mþ7"ýv<[?Cï?Â\?!R(?h-°>st?h9nv9¾y>g¯ :#>:Ñ(?+²L>§þ7§þ7"ýv<<<¼>°º>Ê·??K?)Xy?¥¿=Fº*=T?ôp;Äü:z+?â¼L>!þ7!þ7"ýv<É
?Çp­>HP?ê>
Û>	A?Èâ8Xð9¡Ì>}:ÛæJ: ì?lÞL>­þ7­þ7"ýv<§?öèÇ>$ÄD?¹³>%Q>a73?p-¸ÖÛ@98æ½|¿9Ð
:·z±>ÙîL>Ãþ7Ãþ7"ýv<³æ:?è»å>EP?$ùÚ>Þ>2dH?ÖA§7FÇ9ÞÖ<Ày«92d»9ÍAê>)ýL>Øþ7Øþ7"ýv<-U?»µÔ>yÂ??->[b>Ý,?ÄË·¡k9>a{½¶:¿Àm:o$?mM>îþ7îþ7"ýv<¾û®?Võ"?r?½/	@ßp?G?¡|þ9>ä9Õ·?Ç/:Õ&å9º?}M>ÿ7ÿ7"ýv<¿>­M¶=ìR`?K<7?z³ß>±Q?p=uWª<EW?k:¥%:2ãE?~M>úÿ7úÿ7"ýv<W
?S>ß#l?4A%?M1Ñ>;J?[9Ã¦9³>E:|ÿ9çE?)M>t.ÿ7t.ÿ7"ýv<§ª$?¡Õ>SE?ñ?
nº>|,G?¸ær|9$¡¾J
:\ù9U?2M>íCÿ7íCÿ7"ýv<É>Èd±=ú~>?s¯_>Æî>Á7;?<µ¢:ù<:Hk\?FÄ:c¤:£?4M>gYÿ7gYÿ7"ýv<á9>ÛÕÿ=1:?êå>çg>aþ*?nùK=Gwú<.{P?¸¸K?9ñ ¾X7M>ànÿ7ànÿ7"ýv<ñ¦?@}I?½T?FW?K½ÿ>bSW?°ãâ8_T9~}M>.®¦8Ê±}9õ1(>=M>Zÿ7Zÿ7"ýv<©¿1?`à>6ÍJ?.
?ÍàÚ>¬7?v¸(à9b{½èT:«g":Í'?M>Ôÿ7Ôÿ7"ýv<¥ä,?áå>tÛ@?Ë£?ÆçÊ>Õ@?ôæJ9,t9*ÕÔ>W:Û:¡c5? M>M¯ÿ7M¯ÿ7"ýv<à¤=«g=16?8þV='=0$?yÓA¹ öp9ÕëÍ¾¨9HÝ90,Â>M>ÇÄÿ7ÇÄÿ7"ýv<¸^>J=Â/T?	`Ö>k*>ý1?àª=åL=|ÇT?ÏE;Àà:£Oa?MM>@Úÿ7@Úÿ7"ýv<ù?ç-ª>äH?\ú>ò`¯>¹6?¡xZ¸í}9kAÜ½Û'å9¤sÿ9Ä¥å>jM>ºïÿ7ºïÿ7"ýv<^7n?ü?N@U?[Î?µ¹>=ÇV?Eg9b9ÞÒ>bû:*±:HÛ>CªM>88"ýv<Té<xl°<u!)?©L;5h;À>$?)¹X`92²¾5N889ug»=ÓªM>V
8V
8"ýv<Î¼?=5¸>cP?Öì?GÄÀ>ËA?h¨r9æ®¶9°ª>&L:d~:Û(	?*¬M>88"ýv<Wx>	Í>5XM?brø>,è¨>ÄF<?¥À=ª$=ÒZ?õ¾@:FK.:
?¹M>Ð"8Ð"8"ýv<µ[D?)ìè>"ÐW?ú­>qëk>
L<?ÄB¬6÷r9	¥<æ9sw9Ab?ÀM>-8-8"ýv<cÏ=f½<¦Ü4?Ç¬;(;¶3?A¢¸29Ñi¾Ïë6ÕI9¾0Ñ<<ØM>J88J88"ýv<÷@? ¢â>XsY?ßÆ?5´>÷ªM?cÏõ8H39¸¯>°­:Ò+ë9pï"?ÝÚM>C8C8"ýv<ó¸>Øp>É=D?«>Ä°;>§0?/ª·2Õ·9;þì¼dÅ9*õÕ9c[ì>@ïM>ÃM8ÃM8"ýv<Í-ü>s>w¥O?ê?i;?±O?j¹Í<]bq<K.Z?é¤>;H¾Ð:²Íi?úM>X8X8"ýv<e.>~ø=t?E?XZß>êa?;U=	|=X
f?$bÆ;¯'X;Ñój?ÂN>=c8=c8"ýv<?OÌ>Èb?ñMÜ>¤¢>­S?l#8³ÒX9Á=µ9´9w?N>ùm8ùm8"ýv<ÿ§W?w¿?Ö@?ð$>ùR>ÕU1?á·á_¬9¡Tà¼óO9Ë9²"Ð>N>¶x8¶x8"ýv<¢
Ï=UÉ<Ì¢@ÜE'>^»=d?ìp 9i$º9H§\>ÕÑ;»;DeA?lN>s8s8"ýv<w
Å>ôu>¤M?g[þ> z >xáJ?ã8"n9·ó=EÑ<Ã<#3N?$!N>0808"ýv<}?½"­>mnd?Gû>¨>I?ðª8Ù&9>aÿ1:´ïÕ9»þT?çYN>í8í8"ýv<S>V?¢t»> J?n"?÷¦§>a0x?Kô8ËÎ§9ÉW:>!A:¤
Ï9áý%?ß^N>©£8©£8"ýv<²{¹<#<p-?[Pî;<+¹;°¼$?{V8¹B9´·.¿Ô:790²V9ìzÚ>ædN>f®8f®8"ýv<9ü>îA>J^?D?*ø>kOJ?;þA·PÚ9aZ ½qC;/HÚ:¿ke?1hN>#¹8#¹8"ýv<å_?"

?.K?.îÚ>z>ßA?S'¸"Â"9³¾·PU9Ü;9´¼>®hN>àÃ8àÃ8"ýv<¯|?½?wi?üÉM?Z#Æ>Nñ?¾C9ÇÛ9ª>Z¤«:ö½;:âj?7uN>Î8Î8"ýv<Û¸È=I4==i3?+K=¿ÒL=)Y%?&°¿9½9?@8iÓ7¤h?¾wN>YÙ8YÙ8"ýv<Wê>w=y>²p?([r?2Z?µO?¿39z2f9è>
8<:è3:M<?pN>ä8ä8"ýv<ÊE>úÐô=ãN?AÐü>¥Ä®>)9?úÎ=X	:=BZ?¢½:I·:N?¥N>Óî8Óî8"ýv<<¡(?oÙ>4F??<«>.!@?9²|°9&÷X>©+:ðÑ:ÆÌ?µN>ù8ù8"ýv<ù?Ëm?W&t?öÚ?Ói>%Kx?bã9¡90[u>Ð±y:,):°v<?2·N>L8L8"ýv<>à6>W;?Ò¡{=_z%=B¤B?¸ùÒ<_e<TDk?æ;K½:G?R¼N>	8	8"ýv<©Ëª=
=Xl+?ª=Ì=7¥"?ÖòÚ9H«y9"`?äåÿ:	éÃ:1'?yÈN>Æ8Æ8"ýv<Kã*?"0ß>ÍD?Wþ>oÒ©>ì??d¯8¶"9½>Ü¯792Ê29?·øN>$8$8"ýv<I';?ÕÞ>¾W?Òß>ð>eF?9 Ð8,¡9¿^7>É`8ÄSO9Ï>>NùN>?/8?/8"ýv<É¡?©¶>J>?þÇ>;>Ãþ2?º9vÑ8¾ã%?eD:]eD:Úÿ>qûN>ü98ü98"ýv<? Y=û®=.?è"y;·;3;èë1?'Ç¸Lc9«`¾ R 8bÁ8ë9>&ÿN>¹D8¹D8"ýv<ETù<ñ²<vÄ2?ÖKý<ÇÄ<9Ã$?üS5¸ÆÓ:9úvø½*m¨8	¡9H">îO>vO8vO8"ýv<×>­>?E?|Õ>á>ìê3?ðj-:àü95/?í»¹9LQ:ÿ°>^O>3Z83Z8"ýv<°«?V?ÓL?±6?¾>?²6?oü:FM
:âì?sj:ªeû9©
?ÕO>ïd8ïd8"ýv<`>=y«=%øg?ºH?!öù>¢ÕL?Ì^=Üz=s÷]?³Ô<£Òm<Rõd?Ö
O>¬o8¬o8"ýv<E ?¯°>ÜS?w\*?1oØ>I?rÔR:<+1:·Q?I:N^:×U?z1O>iz8iz8<¶5º>L¨>k¡?Úü>¨Í>V?h8¥=5jM=@èM?ÀÙï:H:xÝR?É1O>&8&8<â?uÌ¢>
]?ÌõÓ>¹5X>Ü÷z?s¦>=F =.k?g×:µ:?YO>â8â8<

?.³>o9E?xî>$>Ú1@?H5R­9	;CW/9¸â8üE?kpO>88<%u>¥>ëgO?E6?úôú>;0:?û:*=-½Ç<þ-Z?`;Æz:E¶Y?¯xO>\¥8\¥8<AñÆ?ð7?¬p?$nÏ?ä/j?>Àb?q:ã%þ9³ ?¹$O:-&ê9byb?¡O>°8°8<W{w?\?%÷V?F1c?ë?ßdT?«:ÚÌ9»ÿ:?EL:Å:I5?O>Öº8Öº8<÷Tà=fs=L½B?/U>o¸>7^1?¾.=BjÏ<0ÔV?t¸h6F§9F²;O>Å8Å8<%Qõ>+'>´Q?wêù>öø¥>÷¼@?d8
¡8à`o>¾çõ9\À9-y#?¨¥O>OÐ8OÐ8<j0?¨è>V>B?:ðþ>E°>8 9?õR997ÿ>,.¢:ùÀd:H5?¯ÙO>Û8Û8<ÒÔC?ÞÈ«>ëê?þk?ÀZþ>m?ÅÝ9í,9«¯ù>Æ@ù9C9SH?æâO>Éå8Éå8<BY?Vó?ô\T?¢?í3¦>Ë¬G?â§8ø5M9çó6>V!9?¢9ÆV?íO>ð8ð8<@?P{è>ÿ
T?å7?#Gñ>ÓÍB?-Õu8A9I¢Ñ=Þc:ôXè9a{?øO>Bû8Bû8<[5? Ï>Ôµ@??î¾>'æ5?bîw8¤19â¥2>úó9
àÌ9±&?	P>ÿ8ÿ8<é?/õ>xÞ?4û¹?ëð=?»©z?G÷91í	:%{å>G¬:!®:¼¢?´?P>¼8¼8<=ö¶>rf>·£K?=AÕ>Ç+>.Å5?Ù8ªø9v=N¹:Ì®Z:ALY?¹^P>y8y8<Ôf>Ë(>ÎH?4Ò>ê>>	A?,=¶Ï<PÅT?±<ÉZ<{P?CP>5&85&8<W?à+>®{m?ÁU?z}4?§G?TÍ9f9ð7?±¯:^ô::>©Z?P>ò08ò08<Å¦#?nÿÇ>çyQ?ì³?#ð¸>bA?U8$µ9ôÛ=¢£9I§9ZÍ?"P>¯;8¯;8<ß?Tá?ÜÑg?vt?ê,«>Ôb?ÙÂß9e¹90Ì?*¶9{R9:<'?xºP>lF8lF8<þâ)?Éé>3:?(Ò>æ>«<*?&)¸çÅ9R½cß¡9T'¨9pö>~ëP>)Q8)Q8<Ø?ù>¡R?£^?bÇ>ÇEG?Pç-8ÞMB9+å=K;ç:\{`?CQ>å[8å[8<Ó>?å"?4Õp?I®M?;Ô>Çx?VI29¡9«Æª>ù"(:½õú9j+?º
Q>¢f8¢f8<¬Ý>ég>¢bu?9`?5ó>æ!l?«W²<´ãI<T$b?z>ù9'`©9¢[<?ìQ>_q8_q8<vXG?m¿Ï>r¥u?#Ý>Æu>nf?ùÓ·-9ä&3½ù¹Á:]e@:â?6&Q>|8|8<gÿI?T1è>µ^?n?t;Ä>úÊN?(!v9îA©9L"º>ÐÄ9D9.?QQ>Ø8Ø8<ÒÈ<¿
<Ù *?Ín;´@H;"?Ùr¸æûi9 Ñ¾2þ¸?99óÔ¯¾ß_Q>88<úA?e#Ë>	á??¥H¶>÷á>Òê0?NÙ8>¯8×Ö?J9GÅ9ðÒ´>DQ>R8R8<û>è;£>HE?¥:>
;Z>£¿3?Ön9+ºs9Á>ªib9h2#9þ1?*Q>§8§8<?XÅÅ>ÆD?&Í¹>Áæ>î7?/Ã¸)»9¿¾Y@.:|Nã9\?D?ÿQ>Ì±8Ì±8<Ç'?©ÅÑ>\êK?BaÄ>©>v;?¢¤¸üª9¢ M½ÿ¾:nþ¨9xF?±Q>¼8¼8<7Þ=¥=9¤,?¯©<Xæ<5"?Lä¸,b9éa¾ÏËØ¸f9àB¾xÈQ>EÇ8EÇ8<÷b?»?1xT?"?è
º>ØF?9î¤9¼ìK>ùÔ:x¤:?	ÐQ>Ò8Ò8<?%¶§>X)D?dç>HöI>Tß3?L+(9uaG9Ôì×>R^;9uJ$9Úú?çôQ>¿Ü8¿Ü8<Ëv>3N>ÓZp?Àvu?	?fRe?÷=L$=ñ&a?¸©;Ýé[;¢E?ÿR>{ç8{ç8<ÌR?ìH¦>Çm?p?.ÖÔ>ãª?7Ëü8Ì)9=dZ>°8P;S7ü:eXS?È
R>8ò88ò8<vß?ÝD¹>ûñJ?æ>W> :?Á8¤9C»>yÝ59f»²9i>>®$R>õü8õü8<ãýõ>òe>É#?Í±V?ðìö>£^?x­=®wI=_\?8M:[®:ÞD?Ì;R>²8²8<£J~?þr?¹A^?ÉÄ?VM?¶»u?®¿:î9>ym?hv:Øß9Çæ?4bR>o8o8<Zqì>Mù>©D?8*ú>¨Òª>¾s;?»§\91«J9\?,qI:¥Î:r.?ªmR>+8+8<z>çú=,æ?§6?rÛ>÷T?ÕL=Ø¶<fT?B,L:½Ó½9_¬?­pR>è'8è'8<b8?öî>E?9ûó>¾°>²0?{8×¼8II>gP!9Ççí9T->¢sR>¥28¥28<nd?¼ô>äo?	VS?ÄÞ>~Ýr?$@9ÉÞÃ9'{>´ê×:¦c~:±HY?tR>b=8b=8<3c?
+?»^?Û?.¡>L?óHì7´/È8ä>fdn:½3ü9lûq?N{R>H8H8<0%?®¤>
e?gë?4É?ÿ?RSÔ9q¢9¦N'?HK:ø(:8bv?WR>ÛR8ÛR8<K+?õÔ>Ñ×N?­Î.?Uò>¤ª8?°fÿ7Õ9Íôq=ëµ:Ðz:sÇ8?çR>]8]8<73?%eµ>í|?1½&?¡ý>ì<?ÆD=bzö<«K?ÙJ:"l#:,®?UÉR>Uh8Uh8<ÐÙ>ë«>0P?/Ú>8O>¥:?]å¸ë~9ª¾-29¬Õ8Dý?ÆÉR>s8s8<í=<ÿ>=+2?$È= Ño=¥ã?Á¬l8fö9$â=rÚû9^ëû9Îîÿ>ÖÙR>Î}8Î}8<Ë\=Xí`=þ3?¶=îÓ=Ç$?* #:6¥ý9Õ£$?K_:çQ:F
?:ÜR>88<Ôä¥>tmZ>nB?xì>|<=>øÂ/?¥ù,8c9æ/=°@9¨hZ9bd$?R:S>H8H8<{K>UQ>j\5?,öl>V2>{*?É'=é Õ<ºI?~û:éU½:h
*?eMS>88<Æy?´«·>éùG?D
>4>t7??%8RP9?cË=È9ù9.¹Ò96c?nPS>Á¨8Á¨8<:>{>i¼\?T"?CÏ>içG?Dñ2=ïÖ<G!U?þ: ?:N5S?XS>~³8~³8<ë;?J¹ï>Ý­H?ð¼ø>r¦>â4??Û-8/G9÷Ù>å$a9Äýà9C>[S>;¾8;¾8<a`ï>Ç>±ËJ?¹âõ>2È >sÀC?ä¸Æ-9øëK¾Ë¨ì8¯9
->Q_S>øÈ8øÈ8<üÙ?¨>ÚËO?Fø>cÔª>:?ëð9w²9ÍK>ê§ñ9åg:]âÝ>îS>µÓ8µÓ8<æø?'5?Õ7G?ÒüÝ>S>Y9?¥s8Ê{9ðö÷=YR.9à
9L0>ïS>qÞ8qÞ8<®Èl?'?,L?á>eª>2F?n|7ït9@U=¹ºF9Ô¸Í9fLw>S>.é8.é8<ÁÚ·<'£<N5?Ìï÷<xMµ<7/?~9Þy9§Øñ>þ*9âo9ÛÊ?~¬S>ëó8ëó8<ß½>ìJq>#I?£>d>³p >?6?.Ö¸þ9Ö#Î¾1>:xý9À@?þ¼S>¨þ8¨þ8<m¿ô>Xï>ÇO?j»>¤>¬:?s¸Ai¨9~Y½239e»9xÌt>Ë½S>d	8d	8<ZÞ4?Ôò¢>?ª¬Å>D@'>H?88Î!9ò¼W>|Y :ÏH:"kL?KÂS>!8!8<O>¶`	>ëpA?ÎRÈ>d7>F5?=ì¥<QH?Ê<eI$<{G?ãÎS>Þ8Þ8<|?¡>ÿÉf?Ý²>Øç]>ÞXN?ù8j9£ò=]9U9ç>æÞS>)8)8<³Ô½??¨ ¤?§Fê?1?«2Å?$:ªw:B¦}?Nñð:]¦E:l	?èS>X48X48<ûc=\&=¨Æ/?9PD=/=YW*?F9ã9vWa>ï7lÍ8%=?éS>?8?8<#¼?JÛ£>«@L?H­á>-O>e¨=?mÿ+9§§9y+><ø:í8j:À-?1ïS>ÑI8ÑI8<SG?Á°>UN?4]?ÉRÌ>v«G?>ÄK9T±9
>;:ÛÖ9I_?úS>T8T8<´ï'?DØ>uF?o>Ù7>6??½å¸6G:9(a¾Ï]±9?:
ª>þS>K_8K_8<í:?õ;>Ò5?f[?JöÛ>'ä~?´¡59P29O>69®­9Êå>T>j8j8<Q=sÿã<,ç)?¾Mö;Ã+Î;ê?¨¤d¹«#9Ý2¿S[ÿ9Ê:ßCï>îT>Ät8Ät8<=\?d#³>(Q?GÑ?Õ?ñ	H?Äj9íôÆ9Ä	>··9æê¸9{Vþ>±,T>88<È,>Ãp+>9¶g?af2?½éÜ>¼N?<9öN9?Ôf?Äê9ò:'Ô>JT>>8>8<õ?û¸>:G?é±<?ÿ>bü<?êÑ9y:9ÅB>	Ù:Û¨;:ÝQ9?$\T>û8û8<Â/@íL?æ ª?6*@Ûh?qÊ¡?Î:Wô9¾?Ì8;wâ:¼£?ø^T>·8·8<ïKê>68>À5A?ÍÞÏ>×>Ö¿8?<`i¹oa9"m»¾Ý¯
;Æ:Ç2?6nT>tª8tª8<@ ?HÓ><?©?òÅ>°.?ÑãF¹,9Óò ¾*Àq:<:úU?ÏpT>1µ81µ8<#?¿Ð>í÷G?£>çd>Aô6?y[¹oã9íÛi¾E:¤T:2°-?3rT>î¿8î¿8<¾K?¼Ô>ýR?'ð>0X>NvL?dh9`d9¬ãY>0WG:Ûwã9#X`?{T>ªÊ8ªÊ8<6!b?<M
?´×L?Y*?¹>ÂI?ÓËK9¦¶9Ñ>I:ªW3:­a?ÈT>gÕ8gÕ8<ÆwJ?Ø?0$I?;Æ?g·>xD?¤85*9»rÅ=(¼;¾¢:ÿËP?)ÉT>$à8$à8<áÙ?Å«>«ùH?}û>å­>9Ñ8?suj8
àC9ª6>DL9¡©9¶Ð>ÑÌT>áê8áê8<[
?-²>ýK?Â>®X3>36C?öj9¿9>ü?ô9¶oÎ9À§>ÎÝT>õ8õ8<ÊÄ>JÄ>k*??¡d?ö¢?G?=?b=ú	+=éV?¶:(:bñà>òT>Z8Z8<¹v?g?D?Ã79?\¹>?ù¯?BD¶bÇ¿9Pý»äB92Í¸9a>óT>88<Ã? >US?J1?>H£>I°M?i°¸Ã`9I¾)ä9ÊOÛ95"°>+U>Ô8Ô8<çÄô>¼£>ÉX??ã´>Vý>¦.?eQ·8ú89M´}>ºC:v\F:"h)?1U> 8 8<D.?IS2?M?5> ?¬Ñ>I¦C?;709¼9m¤><<¥ö´;PòU?#rU>M+8M+8<ÌXá<A"£<zÐ0?Ä.=oö<!?ÿB9+~9Z3>=­o9RÌ9K&>U>
68
68<¼?Mæ>óôy?÷c ?â¼2?Ä¸e?¬C=ã<Ú\?s»ß:Èk:Ïs?W¿U>Ç@8Ç@8<mqF>°:>¥t:?qfÆ>îv>.?
Æ¯=øSS=îT?{ðC·òâ?9´½ÝÇU>K8K8<Ï·T?¿ó>`i_?]­h?(ª?[?Íe9.9cÍÀ>ÄL:eð:fÈ?àU>AV8AV8<Rè>Ç<4>S=O?cn?$?$d9?ÖÓ.=Ñ<ÙV?
:Q<Y:ö?ðV>ý`8ý`8<Õ?·>`¾U?XB?ù±?³=?J92'å9)P">ÐH:üõ%:þB?{V>ºk8ºk8</\?¿?	ãB?¤þ?õÌ>Ï6>?­m9¨å`9±ô(?õN#:WE2:ê>EV>wv8wv8<÷?·>Yjb>¸1O?q?G	à>06?ßÔ¤=¤G=ÈêS?ò+y:CÒ+:v9?V>4848<"&Í< i<_m-?ç±>=G=(?¨´Ù¼¡9öä¹
9»59M¿]? V>ñ8ñ8<¦ç?Í >|ài?|&?Å¾,?±U?2~å8å9k¶^>È;î,;:e?xÁV>­8­8<»Ý?¼¼>µ V?O{ö>cÐ¢>ûÆA?<¢ç8i9OYY>{«u:`:¯a?ªËV>j¡8j¡8<dÛ<9&<'Ó2?.G=ÝY=!?Ø¹6S¤9ËÂ<bN.9ï
9(1?'ÌV>'¬8'¬8<#ØÈ>×Ï}>fJ?BÖ>Ç>q-?i8å»°9#â=Ü;9ü*9Cf?áV>ä¶8ä¶8<Ã¥?ù©À>¶Þ>?Ï}>|æU>D0?A!¹¢`9Ïnj¾3w:¢ÈC:^!?æóV> Á8 Á8<.8=bP=B,0?zÎ=Ñ=!&?F>U9`â9¸ðp>:÷:<ÖÒ9©"?ÿV>]Ì8]Ì8<¦E?*ü>©H?¡°½>õ¨>íB;?øô7X}Ñ8-\==_®Ú9[R9MC?dW>×8×8<ª*ý>áù>RQ?ÿ*?+eÐ>ÆR?¡¢9mê9É?`%È9*å9ì4?bW>×á8×á8<¨3#?·Ëª>t?ñ¸?jg<?VL{?[Z8´ª÷7oi?hÎ'::ß?;
W>ì8ì8<ZMþ>w|>ZT?\Af?¯¾?¸u>?¡9ªì¸9ðÞ>¿9øÆ9H¼>q(W>P÷8P÷8< )+?³Ñ>ãóP?ûü´>*q>F@?9;6¤9¸Ãj>05d:òÇ3:z"?ù3W>
8
8<¨\ô<­²<M/?¾;Ä;¢ 3? RE·³O9>Ð-½pþ8ªyQ9À¹= 6W>Ê8Ê8<êð<]!¸<Õ>'?;¤G;W2?9¹¬Õ 9©¥¿b£;¸&Ð9+¾(AW>88<}t!?»>­>n?¼Ó>|G>]cO?D.x¸õR9ö¾»K9ó9á¯à>ï]W>C"8C"8<³|÷>&³ >¤ E?A~>·l6>ëF2?èñ¸ðéZ9E?¾1÷96ï9ñ>ÃeW>-8-8<ûÍN?Âì>êÀ_?¦N$?·*À>ÖâZ?¹)8ä9­÷Þ=;?:uVó9/I?]W>½78½78<²-?V,¾>ÚL?4Ú?û°>ãÓ;?¸Y¸Ã9D1¾$ë:/w¨:2?QªW>zB8zB8<½ë1?³ê>
B?¬Æ>äÿ>s8?(l9Ý9Áûq>ò
Ù86Ê19B>l¸W>7M87M8<?°¿>DGM?ÎDµ>h°z>ç9?ðþ8[è094¸>®µÊ9ÞÆ9E?Û½W>óW8óW8< Å,?<å>âð@?BxÅ>y>Qh1?û6Dët9Þ9<Èm)9_ô8ûY1?'X>°b8°b8<öÓ5?öÃ>9n?u­L?\ñ>LY? Z];+;¨K?ÿ¬Ë9²¶9¶±>?4X>mm8mm8<¤d
?8¼>¿@?³> ¤e>w$*?Ô¸sf9
l¾#¶9ZÂ9©K2?0X>*x8*x8<Ì§v>ý>Í~R?þÖ?úÓ%?æF?Jf<ÀÞþ;ÝOg?¢j«:rá:`?BX>æ8æ8<1 ?õµ>´a?ìÀ?M>t?Þ5J?QÍ)<ºÔ;æWL?îäo:îK:@?ÙPX>£8£8<# 1?ÇrÌ>©É]?¶	?Î­>>ºJ?ÙW7âÐ¯9l%<ðÎÏ9¯;©9.-?eX>`8`8<N^?? Xp?9U ?ÌG?}Õ?
¹e9Mãs9©!ñ>.F90_9Juã>ülX>£8£8<ùÞ>àPH>èOL?7a? Ö>º1>?øîµ=ö¶U=;îY?Æ6:e°$:¥?RX>Ú­8Ú­8<W?Ó'ñ>ÓZd?NÆ?£fh?°qZ?ÆM:ÁÄõ9WV?eQ:¢w6:¹«G?¡X>¸8¸8<~X¬?/X?	L?©Õþ>·¡>?ãI?8ëU}9b­>éÏ9Ãª9<?±X>SÃ8SÃ8<(h?úÙ	?ÌìW?¤	?·¬>ºL?®¹Î8*9þ-µ>q¢9æÂ9hÀÕ>%ÁX>Î8Î8<``w?`S?½F?<ö>9U¤>@?hJ·q9ót"½jä:JÌÝ90<'?$ÎX>ÍØ8ÍØ8<M[*?Ñ>+P?±t?mã¸>;?°îÀ¸@í'9j¾íû¼:çp:åÓH?²ÑX>ã8ã8<û>Ê×Ã=ÊâO?¸Fè>ßO >u9?ã]+=Õ<¼_M?'î:þ]´:¦Q)?×X>Fî8Fî8<ÄÓ?8Ú«>ãB?2>¥	F>
±;?ô¸8Õ*o9øD>&:ÉÔ9Ç`H?IÙX>ù8ù8<Eþ²?¡!?á¿?Ç?Nµ8?ÝH?m:^:äâi?õ#s;£Ï:yê?ëX>À8À8<i5?ßÙã>YaK?ZÑ¾>5ý|>¹A?±oF¸<!º9v½+Õé:èF®:Ñ½+?cMY>}8}8<±~-?GnÌ>£BY?r"?ÎéÀ>0L?Äõ8ñß9ß·^>ûÃò9Ü¼9$?._Y>9898<Ë².?îEà>iG?zÂÀ>²>Â»8?±XQ¹oä8®	k¿1)9©9Oû÷>oY>ö#8ö#8<fÚ>]>q@?êa>¸\%>>.?þ{¹
¡»8­?¿ü|9ã9®AT?ÁY>³.8³.8<9?¾G¯>î?M?ö÷>¸Ð¥>¤Â>?-h9?4¼9RÔØ>Eã!:á9µ7?N¬Y>p98p98<ö"7?úë>­F?åRá>è>~´4?øÏÞ7ü39s_Ù=ÉßÉ:ªo:°.?u²Y>,D8,D8<s2?ã>]-I?aûÜ>f>O:?ÈCà8©ñö85}è>Ûâ:Çm):QM?ÀY>éN8éN8< ÷&?Ø>"aE?}À>>Úô5?µ©X8u9­äá=ìï9FÞ±9öi,?4ÒY>¦Y8¦Y8<Q [??? .E?j>:3d>È0?bÒb8â©9§æª=/Y:Y;â9£¼&?JãY>cd8cd8<µ?â;¯>#¸Ç?6Ì?mº>¸?>^í9HÜ9aí	?õØî9Î9?V?lãY> o8 o8(~<E?Àó©>¨Ê?Ñ[?a	º>UÂ´?¹":*¥9]7|?&G9Ã9èë§>EäY>Üy8Üy8(~<ëP?"}ý>ÇR?üTØ>Íô>QºV?E[8ÏcA95ö>/:X¥9nèp?Z>88(~<´?=¨=M.?R=a'=E!?$Í»9£Ôà9PÖÕ>Ô(:x:(?PZ>V8V8(~<w'á=Ä6='}8?=Ò}>çÊA> ¦'?¿N:	Ó=:±ý
?d«µ:#:÷x5?Õ=Z>88(~<iõÌ<¿y<ô,?LÐ];9àA;êq?y3Á¸>/9°U¾0Ã5ÌÜ9¼üö:?Z>Ï¤8Ï¤8(~<2û.?ªÅÊ>úé\?-HÛ>£~>\ªJ?è³µ8|ÓÒ8é¢Ü> :8þ´9!MJ?uTZ>¯8¯8(~<	V
?Ô«>áN?Ð´?¸»>Y;?!]8ò9Ï>ãRU:Í°):Àé ?XZ>Iº8Iº8(~<à?A)±>¯CM?¾Â>¸³>[0@?Ìô599]®>Yàt:ní:OwR?^Z>Å8Å8(~<Ù:??²>ý?E½?O3? A?È:(Sq:y»T?Î":;¢9ûs?}hZ>ÃÏ8ÃÏ8(~<ñ?Ó>¢©??øZ>0Y>Ñ¯-?ý¹b·@*9Ï.*½Ò§%:}K¯9:ìq?^«Z>Ú8Ú8(~<DÍ>Cj>@?»4~>=> +?@*¹?`9Ú®¾×ÝÙ9Üò9"mæ>ß¯Z><å8<å8(~<:í>w·=ÿÁ]?$æ>Ë>>êV?s"«:ÛAT:gN?Ç9!d9Úö>ä´Z>ùï8ùï8(~<îz=8=üx.?(1·<=4<K?U/9ºÀ9&¤>.ùî7óh9O=V·Z>¶ú8¶ú8(~<ÀM?·1?&4=?÷Á>®¢>K/?Ç«¸n¤®9Ü\½yúÄ9
í:`h°>¥ÖZ>r8r8(~<ßä?aé?ît?0.þ>ä³~>y?IÆ8î&929>ÕØÛ9!Ï:xÈØ>eØZ>/8/8(~<#,?bú>ØH?ì.«>æ'>§?ð¸È·8tUÙ¾\Ë73è`9J<äZ>ì8ì8(~<¡D7>Ç÷=Y=?~ßÊ>e>Ü1? è/=Iâ<}3G?QÂ<;à;Å&?¶ôZ>©%8©%8(~<Dî=Ý=Fõ>?¶Ã>¯>Y.?2¥x=|!=þS?¸8A9¸`÷=õZ>f08f08(~<ËQ§>¯0	>k?2ø?EÈ?ÓøV?þñ9þý£9á<?-è1:ûMÑ9ûY?[>";8";8(~<a??<¬?±.?k,»>én?7Í8d+¤9ÿØ>[9Å9&Þ
:ôñ±>[>ßE8ßE8(~<ÖªÏ?<&? ?ÞHª?0a?T÷?
×99ØC?3÷::½¨?t[>P8P8(~<¤íõ>h¥>=O>?D>,V>1Ó4?°¢9À¨9o@ú>We:âsü9h?ú[>Y[8Y[8(~<·<|Ã<½,?mí-;Óu;õ?ÔÆ¹è 9v¾~@E¸ïé8¥õ½¾`b[>f8f8(~<¬ì¡>d>¶5?Ý>/Ê¡>zÜ.?pÇ«=QÛN=ÂT?ï~9þìQ9+t¦>h[>Òp8Òp8(~<%N±=!.l=4/@?È®>MD>.V.?gV=9=ãV?D:ÒO:I:?1t[>{8{8(~<Á¢?¸¢Í>ÃÿB?d¨>í p>Á2?Ûô8DÑk9ß|>kA.:N0%:?¬[>L8L8(~<Rd|?Ï§>À?dï`?ooÁ>Ø?¾òª9U9ÜL?ã»;K&;q4n?>[>	8	8(~<¼þ>+z¢>I®H?íÚ>kÇK>¸¾9?a:9¯29"Û>t¤9Nk9@}?
«[>Å8Å8(~<Mb?ä9?(£T?1§?^¶>à;?Úo9»#h9,Ì?Ñ#:^Rù9§?±[>¦8¦8(~<Ð:>ù=G©??µî?^
º>	L8?õRª=NH=C®Y?½Ë9ßZí9¾Û>¨»[>?±8?±8(~<Ð¿.>nØ=³N? 8>ìê=[0I?V|Ñ:¹y:XáV?Ú^:á91:5L?M½[>ü»8ü»8(~<¤W?©Á>FÛJ?Be>äU>"B8?
Â7P@£9Ó#=ÚïÈ:Â£:²2$?¢Ü[>¸Æ8¸Æ8(~<¨=×>Pz|>\>Z?ÛD?º·>r9?ü*Ê7Qý#9·Ì=3¿<Ân<TM?¿ÿ[>uÑ8uÑ8(~<ÙÅ<úó<Âk3?Iy;ë*
;¢?êo¸Þ9"Ât½4³{6t97Ïl<C\>2Ü82Ü8(~<¦?îê>&)i?ú´è>^>>ZM?ñ2©9ßP9Ë_O?	¾9£9i?{\>ïæ8ïæ8(~<Ýj'?¯	Ì>³
R?æ	?sÔ¡>Ù¾X?×­9|9gs>:¶<Þ9Dv5?l\>¬ñ8¬ñ8(~<{þ ?ÔF>$Ý?P_ @²?xþe?F?:ÚyÈ9d°t?µk!:P(ã9¤ê5?PÏ\>hü8hü8(~<ÞÌ?^Ã
?ªz?7¶r?XK?vTZ?£s9>`e9ZÓ?«bø:8£:]B?ºã\>%	8%	8(~<©>Ú
@>ÑS?¤2G?ì1ý>gI?Ûn*=eêÎ<ñÜR?QìË:¿u:ò5?9ì\>â	8â	8(~<85{?[¿?P9r?ÿ0?gÂ>*yi?¹¦9
Â9#z>¢?:ö¿9k3?0÷\>	8	8(~<$i?êØ
?¶R?¢?o¬¾>%C?ª249PÏ9ñ?[%:Y *:RÒø>Aú\>\'	8\'	8(~<¡´=@c=;4?Yß=)/«='?¹@#9éÚ¾r-ä;ì;J;?ü\>2	82	8(~<R5?f×Ø>V?üÏ>Ý>ZJ?¤mÁ7=··9YÄ=~¨9Ã#©9ÍWþ>]>Õ<	8Õ<	8(~<¬?µ?£k¦?z#¡?Mf"?~?`ø1:ýÙó9(Ö:?e;:UQ:¿Ö=?]>G	8G	8(~<8ÏP?$ò?Â®M?~­à>k³>ÔaE?A$¹±`9o¿læ±9"·9V¯ø>>]>OR	8OR	8(~<p8t?HØ?ypS?ÒKÜ>*k>°·<?úp9~º9nAã>3Ø9t±9¤ò?Á>]>]	8]	8(~<L°¯=ÖTq=^:?BX¬=ÙÓt=¥54?z×C::(F:?V2:@È::2´ô>V]>Èg	8Èg	8(~<O>§(8>eA?¸´«>¾q>ÜÔ5?Ë=8¸Z9Â½F:R£:8,?=^]>r	8r	8(~<øl?6
?V?Æ-?=kØ>KM?D9¹9Õr> ;9UÌ9ä>Ö_]>B}	8B}	8(~<ÔSë>dF>ÈP?í"ÿ>hI²>,7?r9¦·Ãu9ôE½.99­)ó>b]>ÿ	8ÿ	8(~<£"ó>'¥>UáK?:?4Åÿ>ü¸:?K+¸`<9ÑËN¾Ór;Î;Ò]?£g]>»	8»	8(~<Fe?:¦¡>ZAS?4ì=?¯{ã>$»U?ÿÎE9Õ?9ü?Gý9ÇÒØ9?ÿm]>x	8x	8(~<°zL>¼Ýî=%[?qµ>é>^V?\T>Áè=0ki?ïÔ<ö; R?!]>5¨	85¨	8(~<ì¾>°ìo>NÑJ?¢Zª>k¸v>éÂ0?Ñ)·*e9õ½"Õ9^Å9q
?ª]>ò²	8ò²	8(~<ºY
>¬ÉË=Ô1?9a<>v>æ,?.=À¾Ø< >N?9»;µá:?Ì]>®½	8®½	8(~<cB?ë.Á>O¸Q?{À>_+|>XùB?)JS·fË<9\@½Å-¹:)*h:µ0L?´Ò]>kÈ	8kÈ	8(~<µÕ==:°.?¸Ë§;8t;{¤/?J0¹-lø8M@	¿8I÷¸¬49õÏ¾Rà]>(Ó	8(Ó	8(~<Z3>û=c¢6?Æ¬>«´>áÅ!?H=a<=ÑCK?VY<yEÐ;o:?äî]>åÝ	8åÝ	8(~<!?i>Zs?|ÔÄ>7Qd>î±\?ty¹æ£9Ödò¾Áyé9HµÅ9(?õ]>¢è	8¢è	8(~<2=¶¦á<Óx3?tþ9=H#=t~'?×¿p8GN9>	9×ú¬9éK>*ù]>^ó	8^ó	8(~<i?ì)¿>.8º?ÖÔ?Qªø>1?à>X:#µß9ýuw?p>à:ýgf:7'y?V^>þ	8þ	8(~<J@?*rü>§ÿB?âT>ÐÈX>8n7?Ì8¶L9ç8>#:\åé98Ð?«^>Ø
8Ø
8(~<¯Íõ=Ü(<¿X@´[ý<#Ù<nÑ?+9L9¼=·>9Zó9>v:À'ë>^>
8
8(~<©?À>IcS?7Î¾> o|>9A?e9îrd9]>¦9)q9a?3^>Q
8Q
8(~<F?ªe ?cmg?à>VK>N\?9)ýl9r|>!Ö99½9Ù?Ñ=^>)
8)
8(~<`)=UÏ<p3?¢=²=L=¿_'?78Ô³¾9Ã°=UÃ8u^9mý`>>A^>Ë3
8Ë3
8(~<Ó¸£=·Ü:=OL`?ÀF7>÷£Ó=Ù°]?K\:µ: Y<?2I96R9+­«>SH^>>
8>
8(~< Q2?ÜÍÚ>ã¡P?9Oø>-Y¤>IdA?t±9âÇ9`I'?!{p:Î:E?R^>EI
8EI
8(~<¾zN?õí>Jú^?Ì=O?ÞZü><R?y¬7|J¢9MW<8:À9:q$?ç_^>T
8T
8(~<éê>=>ï¡E?ø°>AW>©7?4Ð¸{{Ã9¾#R9ìë9{Yd>|^>¾^
8¾^
8(~<ÉÉ?ïÃ¯>ý_?®[ï>Ç>S­D?\ð9Ø9¿=×>½5:$:Ü?^>{i
8{i
8(~<7kÖ=Ã=¿­H?íÝ>VÄ>w37?½;s;ÄF? t;+;ñ/W?^>8t
88t
8(~<?ú;?¥Ý>¶Y?Ý°è>Îe>²$T?Þ+9cÇ~98ß>LWß9ð÷§9M2*?½^>ô~
8ô~
8(~<r/?ôÑÈ>Å_?¦'?pkÃ>W[?Th9EC9"Â·>¼°9Ø<t9a
9?hÅ^>±
8±
8(~<ÙÕ?r¤>ÍMa?~Ù>ª>ÐR?òk8È5z9¦>ä[9=´93U>ÌÆ^>n
8n
8(~<â=f6=`æ3?êY>#>ï
+?¼ E:@Õ":dõ?}W¬8Ò*x9È1>³Ç^>+
8+
8(~<¢9>j½=Ö2V?Z´>+>O?kw:0¸F:\ C?µ°:cp:ù;?Ì^>è©
8è©
8(~<ÙN? ¢%?ÂLE?mÒ> Ã>05?DUÞ8¢ï±9úï>ÝKw:×Q:h?Xè^>¤´
8¤´
8(~<ÉT=?/Ú>ü$^?a?¯M½>sV?Zaz8ç¢9C¼Ä=¡×Y9+{9ÙÞ>Á_>a¿
8a¿
8(~<­4?í¯>úe?Bõ >-R>

D?N
±¸ðØ9
"¾ùL8AÚ{9ä=_>Ê
8Ê
8(~<±HY?<?C???Èíº>/\:?¥{8sö±9¸je=÷ø9_[¥9õ@?Z+_>ÛÔ
8ÛÔ
8(~<,=Ô]Â<]N+?ó¿q<!8B<1S?3_¹ùíj9Ë7ó¾²4c9L¨590 ?FK_>ß
8ß
8(~<
ë)=î±ï<z5?mÿ£=Käp=H.?­9¸MÍ8T¾g¾
¼¨9Ì,ø9®>X_>Tê
8Tê
8(~<Uâ5?
Üð>@QA?lµ>² Q>¿D9?Óþá8ìÍf9ªz>§Ð9Ü:Ë>f^_>õ
8õ
8(~<eG?%O¿>ºE?Õ?¾{Ô>!´??Bµ:R:e-5?::Ô\ø9òS@?t_>Îÿ
8Îÿ
8(~<YQ&?@ÀÂ>äZ?Ìr?áo©>r(N?«9º%9ÿÜ>¨{:,:¬ßð>¾z_>
8
8(~<D-?÷e§>ÒÖn?Xh6?³{ß>©òP?;Ç£9ìâ9eÃ¸>æD9:Ä<:Í?½_>G8G8(~<w?ýg¥>ÓF?Þ¼>iÁB>Ê1?÷f8n+9·=ô±-:	:E¢?·_> 8 8(~<Y->¯)Ë=~>?N>^f>g@)?±19=üÈÙ<´°Y?[TG9ÁS9¼úð>Ê_>Á*8Á*8(~<Á³*?2Ò>æO?/¶>¯°u>²Ô=?Ì8¹8Ïù??Û9f9?¿_>~58~58(~<æ?èR>>sT?
!?àÌ>¨9I?9~8Ä9ý>ÒE;EÖ:ÑXl?ìÔ_>:@8:@8(~<§_î>s½>1#_?\?ÈJ?F.C?kÎ9ÈO9Ù(?M;
:oÃa?{`>÷J8÷J8(~<Bíj?Ð?ìU?3lç>åõ>Ý¶V?«?ð¸ýó8Çsü¾^¬989×ï>ì`>´U8´U8(~<øÂ?üð>Ø?p?BÁ?t?2c9?·9Oà>:r
!:\ü`?`>q`8q`8(~<>_>þâ=|?sS=?ÅË>Úm?×º=ê4=.òZ?Gh=?<So?OJ`>.k8.k8(~<h&ç><>3G?>ÇnY>m*:?í{9A^
9ìi?[£Ð9!wö9µØ>"K`>êu8êu8(~<B}?V?½L?ó80?Njß>ìI?^9ÿ9#Þ>k:|:j
?Q`>§8§8(~<©¡?
ò±>²P?Ì±Ú>Ùº>k@?d!A¶¢Ó²8=¼ônÑ99Q??áW`>d8d8(~<g|­>gb`>îE?úåÄ>=S>°ä4?ô­?9Dãò8üJ?S9mL9&Û>4o`>!8!8(~<ïüK?Ûö>ñS?	i?Å0´>r²:?çg¹¤6u9Àñ¾9a9löÞ9z£>Ez`>Ý 8Ý 8(~<Í=,òæ<´,? Å;ÐÇl;U?Àû¹ò}93¿Ý8!`9Uä¨=`>«8«8(~<Uµ>Éä5>Æ:?S¬â>ü:£>ï¿1?Ù©=äP=¹óP?GK;¤Á;é{E?ñ`>W¶8W¶8(~<HDL?·>¢Ô?Ai?ZÜ>Hi?À¡%;³¼Ì:xO?Õ«d:ßÂ9Ku?¡ `>Á8Á8(~<<oì<q¯<Îo,?©;KCÀ:+H?{Bõ¸ÇÃ¢8ûß@¿¸ôëE9s©½¯`>ÑË8ÑË8(~<:@?ÿjÝ>é?^?^0!?r©Ó>DôB?Îr9ZÉ9éS»>uh9º9¸Hº>`»`>Ö8Ö8(~<IK>>Ë6?jHj>×¥0>?Ã)?ÍG&=ÒÓÅ<+-W?áï?;¤*;	¾<?lÔ`>Já8Já8(~<ãÃD>h>£8?~gD>v>cÚ$?PÍ¦=
ÍU=¹G??í;ìïJ;BÒ6?Øã`>ì8ì8(~<ºÈ?vÌ>
C?ÚÉ>Ø[>0Ç6?è5ÊÇ9²Ô;[0:ðQñ97µ:?Óÿ`>Äö8Äö8(~<ó!=H\='?ªX;µr8;²[?3ì7ïbJ9f=Ùr¸²ëg9å¾Ga>88(~<:ë>ò?>?,F?§¸>on>aÕ3?5Ô9úB9x>ÕÈú:º¨:cs>?¬a>=8=8(~<¦â>«é>ÉÔN?^J>êÑ>o#5?iF8ÜÏ!9nó>YtÎ89y»Ã>a>ú8ú8(~<¯¡_=ú%=Io-? ;a;¹x?z8ê9én>Ëþ8¢j½9í¯+>!a>·!8·!8(~<Uî<Eí®<3.?¤Ã9;FÅ;¶?*¯j¹Ü¨99Ì!¿mÝ¸ðç6*ùôÀW&a>t,8t,8(~<Ï{@?!ÿ>#A?:Õ½>¾>"E3? s88qCc9\ÆÏ=n/	:«Yg9OÍ?Ñ7a>078078(~<8º?%|'?7¡X?ú»û>*>yY?
¹ÇõF9ÓU²¾-:m:ÞUà>-8a>íA8íA8(~<¹G?~â>½¶a?ÇD¾>Nãi>ÆAP?ÙÉh¸¸»e9Ç³¾¢ì¥9§Ð9vË>ÎNa>ªL8ªL8(~<Z(>æC->M?­¯?¾<b?pÉF?òu<=CÙ<H¸]?âÉN;.Û;(ê;?ô_a>gW8gW8(~<¦ ?KÐ>Ê(E?9; >U'Z>p<?n¸¬9©¾Á¬*:¨rð9Ë¶5?la>#b8#b8(~<ã¤?ý<?Vý^?ïä?Ó>ßLi?é#¹ð]9¡B³¾°Z¥9ÊÁ9ÃLÛ>¯a>àl8àl8(~<»ý¾=À=ÒÂ,?ò=fuÓ<S$?Jµ9.:ÚÊ°>ynu:ÔuA:Ðb"?ïa>w8w8(~<Ã*(?Rmá>iù>?Pà>Êx:>àí0?'¤8H9<¸>*rÒ:j:ÙH4?Ya>Z8Z8(~<-r2?JÑ>FZ?ô?+®>MV?Ç±-9r¸ç8ßä??"9Ìy9ÜÌð>a>88(~<u!?ðÄÌ>¯ÚI?qÌá>ð>:?°7¦©£9E
=øÌ:ØpU:O×u?Áa>Ó8Ó8(~<åY?þWÔ>X?w?&?ãÕ?;R%;ú]?Õ}9º49ÐÝ3?5Ôa>¢8¢8(~<ç1Q?Àù?L??8ÐÚ>{>Oå8?Ç|ô80ëw9õt|>|n9hW±9"¬>Sëa>M­8M­8(~<?J¼>ê×A?ÿÞ´>ÒÉ>NY.?Òüy8Ug9R
>íó:ýu:e?¬îa>
¸8
¸8(~<"¦Ì=Þ¬=¿¨??>"(À=§B9?º+:¼©û9¿.?ðL:ùÅ:ål?Húa>ÇÂ8ÇÂ8(~<é§R?~×?Í~F?â¶½>fü>=5?ÙP:8¸>@9Àø=ï"	:Ô	:·þ>Îüa>Í8Í8(~<< ?c;?ãÐ?[M?ý¨Ø>¤r?x¶9À¾9äâô>ô9w¤Õ9¸?´ýa>@Ø8@Ø8(~<'?S½>MÛJ?Ä×È>Ô`>´F?Ù×9ü9àÚ>É×	:¯®95J?Êÿa>ýâ8ýâ8(~<æG?Æ~û>ºzK?J!D?Û÷>0ÅJ?®6`¸>sS9ì¹¾ÒI;Ý:%i?ùb>ºí8ºí8(~<ÂA?ËÈ¬>öY?0ìÐ>#·9>»þ?016Ü
j93±Á;?L%:{£®9ºNr?=)b>vø8vø8(~<!T!=IaÑ<ç?E?¶ÆÞ;=A;GQ?¾X¸¨Q9¯½ù{L8¯FF9ý>@,b>3
83
8(~<Û`M=Ñ=ÝÃ/?ðR=¯ª=.)?tÙ9ë:
NÔ>é:Ú^:bfJ?j<b>ð

8ð

8(~<K©?ñ?Æ÷P?ù?@ËC?×´F?]:{ÙÌ9§/?Ü:ºé9<Ø?JOb>­
8­
8(~<gþ>þ¾£>UùF?Zë«>=Èm>O9?fï7m¯8íÃ.>[/:Ú:ýt?èdb>j#
8j#
8(~<Ï>_U.>&J?£n?êp¿>q&E?R=ý(=Ó×a?äRÿ96û®9fÅ:?Cvb>&.
8&.
8(~<^ªÿ<,»<(ÿ.? á;¢i;¡´)?¨Ì9¹^¨Ë8Oi¿êÌ9L_µ9§]?lwb>ã8
8ã8
8(~<ø->½Êî=k:?o>JR>Ô/?ÿd=¿´²<ÔGP?­ô9ÓÕ9Ü?b> C
8 C
8(~<Nä$?Ó> G??Ù>¾>ó´8?Z]º;ZÏj;Í.K?Dc:@9:]1?Nb>]N
8]N
8(~<¥?Y4¥>~5N?Ë4(?3Ì>þuR?759©=X;Ã=";N?çÐb>Y
8Y
8(~<L?ÏK?÷K?Í¹?+_Á>¾ú8?'ì
:FÃ9¿:?ð¦9X/9Í|Ú>
Öb>Öc
8Öc
8*<O#>µï=¡.?×¬-<!$<áM?4j¹×E091£Ô¾ä¹ßæ°8\Z¿Ýb>n
8n
8*<G@	?Î²>ùD?­>Ì¶}>Q¤.?Ô!6I+94z;Å³z9ç59!i0?
çb>Py
8Py
8*<²é> é>ÊOQ?Ñ>Dd4>æ7?DÍW9Íù9Â>Mín9:9RrÆ>íb>

8

8*<0ó==í]
=á·/?¾Þ;Dê:}	?¢ÈH·ð`9¿r<½Q*±¸w9ÌL ¾ îb>É
8É
8*<Km>:>MO?ÚUí>KÀ¢>¤¨:?Mð©=î8F=âx[?TåÈ:b·:VI'?©îb>
8
8*<â=?f¡=E3?¯~è=¦[¯=Ê´)?¡A:2¸¸9á,?¨~
<üRÉ;ì3?kòb>C¤
8C¤
8*<½[|>äY'>¾A?>ê^?>±0?)&=DØÊ<|Q?xÄ<Ê;û>?ð9c>¯
8¯
8*<³P?vÞ>No?Å>ó]>ác?Å9Ï·9É=7>å#:`v×9ï¸A?Fc>¼¹
8¼¹
8*<Îà>[)>èN?,rÇ>)È>Ó>?þÆ§¸ 9d ¾¯b;¬;9Ð9?dKc>yÄ
8yÄ
8*<E·¼>0Ýv>.³C?@æ>Å©>{m-?M8Y
9÷lq>³:ÚZ:ó»?µgc>6Ï
86Ï
8*<Ö-?Õëà>ÄÛE?ùö>2·¢>ÛGB?UÜ9£s9=?:<ù?:²J?½hc>óÙ
8óÙ
8*<¬At?h´?ç×P?'Q?fæÁ>ikJ?=ÝO9±Fj9#ã>v­:/Þ :½÷>ìjc>°ä
8°ä
8*<ß?¶À>#E?uÒ>ðV>í6?Án@9H9ÿÕ>ü]²9x9À3?c>lï
8lï
8*<'.==W»*?±äÕ;xq;÷«b?Ü1´]*89¤<÷¹2¿d¸3b¢9²O´½¥c>)ú
8)ú
8*<f?UW?ä^?¾?:> n_?£.9$¬¬9(u>ºÈÜ9¢ås9z½g?u·c>æ8æ8*<6º>ø¨k>j,J?ùËõ>Kºª>H8?ôa?¸¶ðÕ8óe¾¨7l:(F:Û?ç¸c>£8£8*<EüÃ>ie>Ñë7?Àf>Z¨'>0?G¹¾9±ht¾®K²9ìö9Í¹>.¾c>_8_8*<+N¿>\c>åfW?A?kÖå>)W?.:=ÖKã<< Q?»Ã¹:ÃÔ}:Z;?õÀc>%8%8*<
9?²>¸áM?Eì>÷\¢>­:?ÂÈP8Zw9îFE>|9è©9Kâ>uäc>Ù/8Ù/8*<zA?¤,«>·`?óº1?Kð>Y=?ý.¤9^£~9Ç%?'¿9Çò	:
^±>jåc>:8:8*<ú²«>É`>]C?¥Nã>£>¸ß1?ðh¶c^k9uü»vu¾9¼ñ.9öY?{éc>SE8SE8*<\þ>ñº©>]??¥>÷k>UÛ3?Þg¸Ðî9é`å½Kõ7¥9­M=ïc>P8P8*<´©=Q2o=z 5? #G>_ù>e.?2{o:}h4:é)?ïmE:S8:S	?id>ÌZ8ÌZ8*<èJ=Å=Ùð,?Æ±;jm?;ÔE?ñU¹ÔÑ9îi¿Ô¿)¹z[È8BäX¿/d>e8e8*<h?Ó;®>_=Q?yz"?åó½>ùZ?¬·¦t9Ý
½àíp;¹;Âj?ã#d>Fp8Fp8*<ZP?Ìý>XéQ?2£/?¼/ä>½E?¹#'9±G9>qa]:À©A:×Q?eOd>{8{8*<;õ.?\³>·y?C=?¡-Ò>¯f?¢ÿ®9oW¡9´Õ
?	-:´94`u?
Pd>¿8¿8*<Vfõ>Ds>Ó8?Ê~?Ñõ
?°üi?ðÎ´=Éa=¡M?á!Õ;4x;ªú[?ªRd>|8|8*<×­>:|7>:R?¶z5?ú^ï>-B?Ð(9Æ	Ê9À0¦>»î;8»ª:/RM?önd>9898*<Ñ³9?'×Á>@u?lVW?óIó>b? Æ9îÂ9bG$?Pà :/£9vÎ{?rd>ö¥8ö¥8*<°x?FÔ×>È?2
§?ïi ?I?©ì6:-:Æ,?U:}):  m?¥d>²°8²°8*<º»#?+4Ç>jR?vë÷>Òf£>ù4B?+NÛ8RÏ9øe>o¸:^:¯"T?ëÅd>o»8o»8*<^7?â¨1?}õ??¢>ý\>èt<?vBJ9Ö¹¼9Ò->;íQ:K@W?Èd>,Æ8,Æ8*<ÿÂ?yÀ> 1G?\¸>z>ýç<?Ý>99y>È::ÝNù>^Öd>éÐ8éÐ8*<U8?ÃhÅ>Â
o?×µÛ>ä>+ÛY?ê)>9+Jx9©Ä>âö):ª:»Á?åe>¥Û8¥Û8*<A®0?ókÇ>Îb?ß>Vs>[½L?&§9èll9Õü4?ÖúÐ9Qê9Þä>e>bæ8bæ8*<ÐB6=¤y=6/4?µ¨;ÖTY;
ùE?õQô¸¥ãs9å9¾¡
9M¿9_Å±>%e>ñ8ñ8*<A?g4Ê>5ô£?Ê£²?à.?wý?ÈÁ;Ã;
T=?äa:SMÿ9a¥a?kQe>Üû8Üû8*<Ï>iá>5íH?.B?<ìÄ>M	5?±J9Ð±ª9ì>vö:2?H::?Re>88*<kG??	8C?z¡Ç>Ö>Ò=?ðÜ;¶EV9à»·ÿ9JÕ
:ßÆæ>R_e>U8U8*<íÇ<ý <` -?!?6=lÙ=Î&?úßÇ8zÏ9¶ö=7¶9T¦Å9ôL©>6je>88*<£E? ²>bO?«JÙ>¥	>k(=?KÚ9ù9:âò>#¸:zãN:Xd?$re>Ï&8Ï&8*<Ü*4?hê>Ú¡D?ß>3§C>f4?Ó'È8óÆ+9o%>Zÿ²·Ä[9P½Ïe>1818*<êº?b.¿>P?]vÊ>²Z>¬<?Û8äý94U>W¹:Pª:Gà
??e>H<8H<8*<ÏB3?/åÐ>ð®[?oÒ>Âùq>ä¡^?4d85f9­7þ=&:<íÈ9°F#?e>G8G8*<kÜ>¨9|>Åj_?ÚÁ>õë{>4?D?6ùþ¸ËO9:?¾×É&:P>á9(=?£e>ÂQ8ÂQ8*<ïPÇ<Ô<'0?EÅ< ÙÑ;8À ?r¹;°8XòM¿èp¹87å9î±">"e>\8\8*<0ðM?Ò÷>Ì»T?ÞVÿ>=®>;?Dµp8NKe9$_>ô8J9/4>±e><g8<g8*<UÊ½>g>÷ÊQ?6F?4?ÀF? 6>^´Ê=Gf?Ní ;Áø];Ü9?µÀe>øq8øq8*<Qs=¥{D=ø3?VÅ;I¡;s>?_0¹`)ù8vç4¿ô¡]8y9I;>Ëe>µ|8µ|8*<Á|
?a¸>rD?/·{>gw->Z½9?ä\¸ë8Ã4o¾Lù9­º¸9pR>8Íe>r8r8*<oØk>"Þ>,(L?! ?/«>{Z@?êíO=eÃû<®mS?ðÚ:Í_:·Ik?4f>/8/8*<Ì>=ì×<28?î=FP=£(?9m£989Ê>g7`9¦29¦ ?~8f>ë8ë8*<au?[¥>CS?âÐ>?Yì>yN?ÿÈj9 X&9ª4?B9Õ¼9j¿>h<f>¨§8¨§8*<)Ù=VD=êû,?3ü|;o?;Å)?ër0¹Ö'l9­F¿¾~ÊÊ·øºæ8/á½?f>e²8e²8*<\Ú2?¥à>ÑK?µLß>"õ>:6?ò=9¶r9E¥>ÖÀy:Kp:B	l?sGf>"½8"½8*<³ëY?[
?I?°Ú>ëx>ÁEG?doc9¥s9KìÖ>5*:Ý¬9´,}?uPf>ßÇ8ßÇ8*<$¸¾>fä^>Z[?É¼å>j³>4oD?KµÂ;Lu;YýJ?-×§9ö[_98^@?CXf>Ò8Ò8*<_.?(Ñ>ÐyU??ÉT1?c»Z?k:Ð=:45?/¬9üØ95õË>P_f>XÝ8XÝ8*<Ù$Q?|[?ÉP?éía?ì?KZ?"Ý8â
£9}½Ó=¶;âÄH;æh?of>è8è8*<äù>?ë>KúO?(GÇ>´R>?<B?n¢9:t9Ë&?{×: âE:Ê÷=?f>Òò8Òò8*<¹;E?qÕâ>ñ^?÷ÇD?R¹û>·H?¼98<H½9µóz=cV:â:Ø	?éf>ý8ý8*<}op?îuò>Ü}?²ö?¥>«o?¤ô<#u<dÓ~?
¿;=/;n?µf>K8K8*<.nØ>S¯>,L?c2?@iÎ>f]?0{À=ÎN=¦}n?ø)]9§=9D?i¸f>88*<O?¸c>ùX?í>*¦>Æ6?ê¸¼X9/Âº½B29¥ñ9D>7ºf>Å8Å8*<\Ù<ú<°1?»·;®mP;|X:?Ö ¹=Ë8J¿I9XØ9'â¸>Âf>(8(8*<éHÔ?«P%?^¤?f?=Ü>Í/´?¢Óè9a¾9±?¼:z:¤:?4Ëf>>38>38*<²8=aÁ<-?#T<öÌ;^Ì)?¾$¹w/9[ð¾z©9Aoz9Î>-?)Ûf>û=8û=8*<pô*?JEÁ>òpb?+R#?¦µÑ>-_G?£ít9HÌ9x>|¦:)e;:âoc?LÜf>¸H8¸H8*<¹2$?ûnÈ>¸Q?w±?N<¦>´¹G?4#8æ j9uS²=×Õ9'à¡9n)?ËEg>uS8uS8*<O=U¹ä<ÂV+?´ß<dÂ±< !?¶ô8ý=9q¤>N®«8à¼9ÌÓ>!Ng>1^81^8*<¸,=
_A=¡1?þ>.0ì=Nþ'?}Kl9k9fhä>	·8ý88 ?cg>îh8îh8*<gK#? âÓ>bKE?6j»>w(>µ'4?Á¯á8:b9ÈØ>÷;:Ò(:çl?ýg>«s8«s8*< ¸K?P,ù>MQ?(L¡>¸M>"¸H?c³8Ü9EÔã=õ¹9;Û»9õ·>j¢g>h~8h~8*<0!?Ù*?u_?¬J
?m>vÆc?Á	
8&99S£=PÈã9]ö9gñ\?Û©g>%8%8*<òÀ+?iÃ>a?ð>9
¢>M>?ï#m9è«9$¾Á>}}ë9:ú²9j(?ïªg>á8á8*<>/?rÈ>MK?¶? ñÓ>PF;?²î8ùÇ·9?Ù%>.É9Ó9¦2?1±g>88*<?}>D?]§?.?¹?Ø¯=ß7E=¹õc?m;r`q:Xr?]Ðg>[©8[©8*<â=!PS=,ý9?¤Ôm=¦=1=ÀÁ+?iÝ98¹9µË>¹Ð8k½9ü
>ªÚg>´8´8*<ØÛ?Å>ÇF?OÃ>Ë>óÛ-?;-99±¡>:ë%9´e%9Ug?Öåg>Õ¾8Õ¾8*<gû"?~'Î>¤cJ?	~?P¾Ê>;?­»Á8Fâ9 X,>o9ÿ«î9Î £>|h>É8É8*<¤6²<öÎ<ÖÂ+?HÑ ;#Õú:j!$?\Ö¶ÍZ9q7¼[¤¸ôÒ8ö¢Ç¾r+h>NÔ8NÔ8*<Æ[ð<»´<i*?<¿Ï;o?©;Ò?kÅ¹{@9ª»¾Ã:gv:y*K?5/h>ß8ß8*<£½A?ïtú>[F?è´>¾(}>6?~:8K9îíÛ=Âæ):Þré9aP:?s9h>Èé8Èé8*<èM_?¢Ù?ýõS?wÞ?#®¤>eP?nð9YÓ9?Ï¿9Ù{9º:?ù;h>ô8ô8*<¸>j>åòM?è>>J?îJ3=~Ç<ó÷e?¯+;Ø×:PÚ6?ñTh>Aÿ8Aÿ8*<êT=npä<BP0?Ö´;â;Ï62?¡¸È{9eZ$¾L8¨ò8x?krh>þ	8þ	8*<òÞ?Ô>pf?lxä>¸ú>üüB?Äh9Ø9I;Ê>ª·9ó«È9@Nê>ª|h>»8»8*<«8?[ü?Å_?»ÁY?/?Ö8D?jYb9t­Ë9w?>ËQ:Jì9Ä#?4h>x8x8*<§í!?ÑÉ>gM?I£#?£Ê>KaO?A9Ï8't|9s"R>Êt±9ß+9=K)?Xh>4*84*8*<prø< ­<u(7?¸(=;úÁ<Ñî<?ò×9Á9K¼¾>p1ü·VqP9»Ý½Eh>ñ48ñ48*<ï¹{?áö?ìSr? ñ?e?+Y?Và¢:8Ïi:®U2?óµ9_'¥9åÀ?Hh>®?8®?8*<ï<{=³<5¹*?f';×3;	C?v¹Fk9i"¿eh:zê:µm?y h>kJ8kJ8*<Ð<<A)? aÓ;]÷;0_,?©¹_ó8`·¿Ï8è°9ø½=>Z¢h>'U8'U8*<	?X:?­vC?¼S?P6¬>ì?@?Ä9ê¥P9AÁ·>DÜ:fßq:|di?¾£h>ä_8ä_8*<­©?Û¥?¼n?ª3?£öµ>Ä|?hJ9bÏè9KÂ*>ÞhP:µû:Õ:M?~¤h>¡j8¡j8*<º²>K*b>_NJ?!¹Å>²0~>!G?¨8Î/9ö7ã=ØXk9EÁ9¤Ý>ªh>^u8^u8*<ül;?#	_> ×?|­?#ý×>4³?îjD=6é<W?é	:M¨ó9ðå?Uªh>88*<äûD?â>BS¼?M?Üè>/ã?=+2=¢àè<ÜC?óD:òÛô9éM?MÜh>×8×8*<µ¡>ØßY>
3=?ð²Å>}2>_Á*?¥ =¼9L=ØGI?æOÖ:¨¥:Ô²%?Fi>88*<&ýC?_ø>ÏJ? :æ>®><?ÖÝ82?9Îo3>Æ-:ì9½Í;?'i>Q 8Q 8*<öJ?Î~ø>HQ?4b?µª>xB?.9tB9Ãh>z·%:Þ1:­?J3i>«8«8*<Ò
>?à>4±X?ÒI?¾î>%X?u;s9[9F`ð>V:/õÙ9Já+?ú^i>Êµ8Êµ8*<ªS>?4ë>)ÛN?xYá>i>c·^?IC9B9@y`>ÍÄ&:Éçÿ9Ô&?tci>À8À8*<n?
"?¼hD?:ðÿ>ö´>õè5?`½47ö9ÛÁ:Ìß¡9ÅàÒ9ÁÄ>{i>DË8DË8*<wíN=?=Jo8?z=Ôn;=<Â*?ä"·÷÷9µk¼r	9ew9ÅÄ?ÛÂi>Ö8Ö8*<³.A?#è>¬T?ø¨?k4Î>ôÌ9?Æº°8Z_9J>	>Û;Ez;C`?TÅi>¾à8¾à8*<,þ·>R.>¼U?Àç?/&J?­G?®(:ËGÞ9KEB?::[yB:Î¤4?|Òi>zë8zë8*<¿ ê>2m>6ªL?Ã¢>"Äa>8?EÁÉ¸÷8`Ñ¾"y¤9T[x9î)?båi>7ö87ö8*<D7@?¦è>ÜS?dß?ô¬­>ÃaB?{´¸z»Ï8eíÝ¾]9rjÎ9ÚH´>Åj>ô8ô8*<|?cÂ>T(B?¶?Ü>.ï>c$7?
Ê¸³`ý8'/¾;H29³²9C>gj>±8±8*<W?6÷Ò>@[A?³??È¨>ëB?å	¹Ò3*9ÂhÏ¾Ä³9.³9GÉ?Rj>m8m8*<ËM)?Ü>UD?mdÖ>|>ÝÊ2?¹²n×97.¾¸Ü:Ã:¯ç>y*j>*!8*!8*<$]?ÙëÐ>ÂB?îÏ>©Lg>ê-?Pz¸ù84¤¾aÔa:Ì©*:&`)?Ñ8j>ç+8ç+8*<\ð?j¸ø>ÒD?#p?~ã>\?0©9$9Væ?oÐ:ºÏ9Í_f?ÅMj>¤68¤68*<ÿ{F?Oï>óST?§ÐÊ>y>8
P?éÛ¸âÿ9V¾%9ôî¬9ò?Ä>tj>aA8aA8*<L~=.·Ú<Î-?+­;õ~;`.?¤ùG¸:þ8B§ª¾¬e7¸à$â8O¾~vj>L8L8*<þ«>s&=>tg?(cË>!w>·VR?Ñ	à:n~:¸E?Áh9_91Õ>è}j>ÚV8ÚV8*<[DÛ<°¢<û°,?7Ø=Ñ<¥·$?¹Ñm9áè¾:F·Y:D? j>a8a8*<?*¸>G?_ã>¸>£76?VÚ~7|¶8ìÂ²=¦¼9Á;è9BÏ>j>Tl8Tl8*< +9?0Ê>;j?R<?·Ö>ú|?j99ð³Á9ÄwN>[Âô9ïÃ9å?ìj>w8w8*<xU?Ç­ª>z|L?[ú>­ù¤>>B?+ïÉ8Ç9GH¬>$::|Z:å#?pj>Í8Í8*<Y<?Ý¶>rU?*?mÄ>ÄÁ.?¯¶¹^ß9&É»úÇ9ßló9NÒ>uîj>88*<ËÓ?LÏÁ>&O?!É?òÔÑ>¨.9?w-!¸¡9@)½èK:Ï9æë1?	k>G8G8*<â1?Ñ§Ì>¾^?/ºÞ>
¾>]¹G?ËÅ·7Gòh9±õI=­Öî9î°9¡§-?èk>¢8¢8*<]Åð=V=RfB?¢?È>a =?$Ö=õ@<¸T?µh;ÈÔ;÷©M?%k>À¬8À¬8*<³N?Û¯>vA?¤l¹>+E>j16?WúB·$9ßÐ¼ìô:w±·:ªª*?t4k>}·8}·8*<¢>_/L>hõB?`is>×ã0>Í"0?0¸nH9t£½¡Ã#9ÂÀ9£æ>5k>:Â8:Â8*<)	f=£&=æ²0?f<z`<¼?ûq6¹Àg9é·¡¾¢ú7(<9à´<qEk>÷Ì8÷Ì8*<ë#b?jø>Åöh?=D?; ª>ös^?zk9Úh9WË>Æ°¨9÷g9ß:?LGk>³×8³×8*<jàO?3ªµ>ûw?q÷%@°?èî?Þ<Ð¨;¿b?T;»:ì?hOk>pâ8pâ8*<ÂÁU?^?c$U?f«?ðÜ½>uH?Êâ1879rø=è\:@:¥!;?¤k>-í8-í8*<º4?ò}­>VûH?>¸?GÆ>;?C8tªW9¦Í.>¼I¹9U¥Ò9².á>¬k>ê÷8ê÷8*<%ÆR?
?~ÈB?Õ¾>ùØ>æÜ4?ez4¹"¼8Íu¿Ù9´F9¢Uë>§ºk>§8§8*<Û.?´ýæ>~ÉA?¯ÕO>±®>0?:°N¹¹	9ý@¿ÄÁ9âP9'5/?$»k>c
8c
8*<L-²>Ñºh>þC?ïÓ¼>8>z3?$ýX·½h9±¼ckt9RÚ²9ì®>ç¾k> 8 8*<kÛ=ðÈ¬<yb?Tæ<êÊ<Ov_?±o=¶o<-{?§Æ:8{:noJ?Õk>Ý"8Ý"8*<Ó&ú>P>üØP?*6?/~ê>¸F?Z­×7|m³8Ü>f2:Í´­9G$M?´Úk>-8-8*<k3\?ÂÍ>Êû??s>4Ú?	üg8Ëß49a+$>"?;«:Y)i?_Ûk>V88V88*<4O=;tÉ<¯6?ç;º:;h:?^~%¹ÎU9v'Æ¾#ï693#9uz?yík>C8C8*<æl-?èæÌ>¬X?ü+?í"À>Â>?Peå8Õ¨9°5H>y£D:%²:å2?¨õk>ÐM8ÐM8*<N?u?Lz?/½>gá;>xÇ?¸¹ÿ9\¿Z
:hV:Gä=?l>X8X8*<ô+?%Þ>Ä(F?cíÉ>¬Â>27?¹K9¼uU90Ü>o9ËÖ91¡>/l>Jc8Jc8*<ØÕ£>¯Y>¸BA?)Õ>Ñ­R>;41? 	¹]Ï8()¿ôÐ8µb9Æ¬°>l>n8n8*<Î	.?wÕà>Ê)F?áÏµ>Ód>gK?
Î¸èd8.:¿Ýãê9ÊÛÃ9&?'l>Ãx8Ãx8*<ÉV?ÜÙ?c?íy+?Í¸æ>mC>?ô]4¸5@É9Toe½b´:oÁ:2AV?)-l>88*<¤è?íº>0ïK?¶R?g²Ô>ò:?»t9Jw9òYý>]ûE:S¥ú96J?Hll>=8=8*<Ë='J=í'7?
]<¹öô;«g?Á¹³~9)Ê7¿
Ñ9TYK9Ô8?lul>ù8ù8*<¡û
>¥Ã=^N:?e{?¨Vº>À¢4?'¬ò<Ú<pY?èù<Ö÷<vËL?³l>¶£8¶£8*<*ü=?võÉ>zÒp?R?¡ì>×ø?²(É¸¢N9Ç7y¾YC3:øù9¹Þ7?l>s®8s®8*<Àê>SÀ>ã^K?W>²ªT>åc<?Äd¸ìR9
½a¾Ga9,9'?éÃl>0¹80¹8*<ú>É>¸}>Ú,K?1n>ÂÑ$>?û8?pb8¯¢9Èç±=39)¬9ùÏ>Çl>íÃ8íÃ8*<¬Á0>$ÀÐ=«ÃX?Û>I>ÈÈA?	%=sîÏ<0K?;
½0;Ü0W?}úl>©Î8©Î8*<Tÿ$?l_Ò>ÈH?Úâ>êA>ùY7?±8G9²">Õ96§9¦M?µm>fÙ8fÙ8*<à?ÆÚ²>M?%ª>³3>Ñ;?hÌ²8©h9í~/>V9.k9q­>Óm>#ä8#ä8*<Ì
æ>x>ù¯N?wô>${E>Þ¯C?T¸¶²9Ò÷½õ{8;Ä9}Ù=4m>àî8àî8*<M§-?²Tà>!+F?Áò>Î¤>ÛÞ<?î8Û¥9Íà=á:|Í]:_(?Ym>ù8ù8*<?ÞG¾>àT?çT?½´ù>âDZ?±¦929® ?¢9¾[9ù=?i[m>Y8Y8*<ãR?«ßñ>óH^?`?¤3?³H?ÉÂÂ8î¼9Í:>&tÚ9þ¬¹9¥?q\m>88*<-à?1²>3³N?<÷Ê>Þ>êB?8Eê8È¹g9×g>ÉÝ9¾Ìú9Wbâ>tm>Ó8Ó8*<K?8Ä/?lI?tôË>Å\>¤;E?Oê8ÖâQ9Ð>¬úL:è9º©a?âm>$8$8*<~Àh?tÁ>¡I?²¾Í?{ê8?þj?Å¼;v±:ßu?±;¾.(;9n?Âm>L/8L/8*<ÐÌÙ>¸Z>ÃO?Î\Ë>Â>-õ<?KÈ$9q9¦Ò>Ä9ì.9);#?)«m>	:8	:8*<£Ð>¸ >¶<?z¢>óp>± ,?Ê1þ8ä©93d>)ÿÇ9 ô²9.
?f¬m>ÆD8ÆD8*<Cð5=(Ü<3S?üûZ=&º=N½8?%ý¶9xô9j¿>)#<úç;¡4?­m>O8O8*<Û^1>§2ð=
=?Zñ>Â´^>O*?LÍ/=øÛÔ<¤nS?×ïD;îEê:{3W?&¼m>@Z8@Z8*<*>×>,ò?ïF?wÃ>mJ?äª¥=¯à@=â[?ßº;Id;ÏQ?|¼m>üd8üd8*<né>]I>è±W?yv¨>Ü/>;u?Ä©
=õÉà<"U!?ºbÊ:{/: ?;Ým>¹o8¹o8*<
Ï=¡<=åW>?/>øâÒ=>u1?ç`<s><(ýL?rùû:Î¯::78?Þ/n>vz8vz8*<×?cÀÆ>a«>?þ>(F>>3?áò84F9e>×¼9k¿À9[ú><n>3838*<XÀ<B3<Î%2?&=¯p=ÆÆ!?j¹äù·8ú8£¿ôä:
¥:1?j?n>ï8ï8*<åîß>ª
>AT?µí>À¯>CÞB?á\9Oï9i!Î>c]:üÏÌ9\?Ñcn>¬8¬8*<GSA=nE=®i0?C=¾f=µ+?B.8êÞ9\³=pm	9(¨«9¾óL>fn>i¥8i¥8*<2 >+>¢£l?æd?¬#°>ï Y?¤aH=²ô<<-R?ÇÆ:÷:¤,.?ßqn>&°8&°8*<¢¾X?Z'ö>!ja?RZ?ç?
ÎV?h^Ô8	0 9.²)>`J:©.:a?n>ãº8ãº8*<=ïÙ]=õ0?CQÉ;2;P)?GG¸dvf8²ºÝ¾#´É8J1Ü8&ê>©n>Å8Å8*<Å>æ¢I>£/z?Ü×t?Æ8?ÜTV?R¢=æ®<=ü;\?âóÐ;X'e;®ni?n>\Ð8\Ð8*<½R9?uÅè>#ÑK?ë*©>ZUX>/H?Ïý299äæ>×o9Åµ9Ää¨>èºn>Û8Û8*<~}1>¯±=ç·?¸&!?$Y¹>]^?¹Î;¬MH;ÛhH?¸rº9 Mà9§ËÔ> ÿn>Öå8Öå8*<|Ù=dËN=ð±??ªE2>]*>½
2?+:ÃÁö94ï1?Í%a:A:¡öÞ>Ëo>ð8ð8*<5°=~Î<ªÙ0?Ãú=èoÐ<)'?äV8¨9Cõä=îVê8¸h9E>»Vo>Oû8Oû8*<Î½>}It>cèF?(%¤>Oa>ÝQ:?û8@ó©9JÂ=Þ:5¿:Õ¹7?ao>88*<ckõ>L·>OO?õ	?]½>HK9?Fý8)£´9¦3>kF;@B¼:NxA?'fo>É8É8*<¤Ò>Ñçj>²àd?à,O?Rú>ÍßS?äc8=þ*Ý<nU?}:¿î;:eQ?4o>88*<H%?uÇÎ>ð?-\?2ç>¾?^9î1«9ÁOÃ>Có?:,4:³<?æo>B&8B&8*<!ec?ÞÉ>©È?>ç?Ô¨?ø¸?ÄÓ9k$-9w-S?Êb:¬è×9?o>ÿ08ÿ08*<b >Úõ;>©pZ?©F.?GÙ>CUM?Á<Eß<¦gR?æ9(®9tËÖ>Á£o>¼;8¼;8*<´?eÔ>~3=?=ùÇ>ÅÑ>sÿ+?08ø*©9¬@=%w:Y:ç?°¦o>yF8yF8*<Å¤?#«>¼ëD?P²{>%>+>)#<?^þ·ù²Á9,5(½9ïÖÈ9Ôæ¯>Î©o>5Q85Q8*<23=?Âøõ>çéD?YÛÉ>5>>C 3?W¹mu%9ä'ê¾yý9o:÷ñ>Áªo>ò[8ò[8*<Øºg?þC?H~P?:ðú>¸T>Ô[?ßÆ°8Zy9ú°5>>>'::¼ ?Ãøo>¯f8¯f8*<Äï> L¡>>?¬µb>¬¨&>.?ìs"¹©1á8­8¿;~:mj :	Õ>oúo>lq8lq8*<U=hWÂ<F)?bß<ÃÑ¯<é "?g-9ås9j>ÐíÕ·k:=9Yµ½ÿo>)|8)|8*<ç9?ãÃÉ>óD?Vré>Ë¤>?6?}-·Þ%£9P¼é½9®4Å9çxË>qp>å8å8*<ïq*?ÞØÖ>ÊK?I0Ì>ûo>~66?»;â¸¾#9Ù°¾LÝ9·µ97á?>p>¢8¢8*<¬èó>(>2UM?Æ}ì>/¡>²Í;?\'9ü}E9g/Ù>Èä9¤§Á9¯7?ìUp>_8_8*<þZ?íÔ
?	èI?Ë>wáO>æA?Ê·ü9@:½M|:t):±Ü>Efp>§8§8*<f??x3æ>ÝÙT?cLK?)y?f@?r«Y;L;8iQ?Rk:.R/:h+?qp>Ø±8Ø±8*<G·>6?¿=úÂM?Ù¢ë>¶>ÁÏ>?Â$=ïÈ<r
R?i)ç8v9bôo>ªup>¼8¼8*<­s=¥ó*=3÷5?Ú=ìêË<$?¦G8¹V%9
ª¿u_:*Ö6:p?p|p>RÇ8RÇ8*<Ú·æ<'6¦<@­1?z¢5<Ý<-?Ì¹gJ9áBÁ¾'9ìõ9ô×j>°p>Ò8Ò8*<Ã9?iÉÌ>7h?ÇLú>M>Õ`?Ð5?9¿Ì=;E::»Ó÷9§i@?ìp>ÌÜ8ÌÜ8*<Ó·
?¥¾©>Q»U?
I?OhÃ>É7?¼~8iõ8>>w°9ª Æ9ñ­>Üp>ç8ç8*<y?
?Ë?ö­P?ê>Kd?xß¶9îx9U?Ø3:ÿÏ:Í?Óp>Eò8Eò8*<m?
íè>J?&G¡?õ?P$?Jü7Ûi9©]=§o:A<:áò"?¨áp>ý8ý8*<!? ?ì\Y?{ú0?JãÇ>Õ¨b?>ï8Ô¦b9>¤N:J°ü9¹a ?çp>¿8¿8*<?Ê3¡>?yN?k£Ý>)>êG?è=X¸#±9XÃ½ìº	:À»ó9n©?îp>{8{8*<øñ=oØ<æò,?Ç[A;^{$;Èx?°±F¹£äð8'S¿wçù·×bZ9*y½!q>8888*<öØ>>§ÙL?ïì> >Ãp=?19Ór9Ü»>ò:Þ:R!ù>îq>õ'8õ'8*<¹C?>ô>X:?Ús>à|5>Lü+?µë*=?YÌ<sV?µ:À\:ñ?lq>²28²28*<H¨å>6Ç>¦FH?Wa >_>ª®7?P ·L®¤9¶ä¼ö£9wÌm9¼g?@±q>o=8o=8*<+´é<2¥­<nE,?d/<î<;A?°:6ô
89V·<Î3¹az9DÍ·¾îq>+H8+H8*<$ZS>3/>iû@?½s¨>÷ßp>3?.Dg=³
=@lU?Á/99¯98>6r>èR8èR8*<íÇá>6>¿R?¡>¤3>>&tY?Ç¡8/u9ê(>J9Ñ9h0Ü9W@ó>;r>¥]8¥]8*<³L?.­>*CX??FÚ>Ìi>Êo?ÀÆÑµc<.9ý»)õ:·É,:@?úAr>bh8bh8*<ò>
í >:@?NÐ>\¿>
ñ6?þµ¸ºG¬9M·Ã½0ÌG;]hþ:SI?Gr>s8s8*<A¹L?ÀÀö>KeT?é.Ì>¼Ú>õ¸D??¸$9ág{¾~(Â9¾³9Ç
?ONr>Û}8Û}8*<Òh:?d·æ>mÖN?²ç ?0ÒÂ>únS?~¹8 rÎ9yÒD= !P:ó	:îlB?ð^r>88*<
?ÎÚ«>d§M?z#?½¬©>[YD?-}·æ>R9éâ¼W¦X9ú
9c1¿>Hgr>U8U8*<æÉÎ>m>5çD?õ²>£æ>ª-?ú³8¥£³9EÞÿ=ôh9)M97N?or>88*<¯~'=Iò<$1?÷]= 2Ì<ó/"?ªÊ¸O9Ð)/¾7Ö~:þ"k:Z¹
?¬ur>Î¨8Î¨8*<,p8?$ë>qÓH?P+7?^ü><Î9?¬r9[¿k9cI"?=·Ø9Áe«9Ø!?`r>³8³8*< ³
?9t¨>GÈR?Ña"?ý1Ê>ªM?ù9Mr9v>«:À':¼?Û>¶r>H¾8H¾8*<"q?Òº>Ó5W?û>*6¦>»A?A29¤É+9P²?-8:0Î9#Úd?r>É8É8*<~¿5?Üzæ>JßI?À>FP>Í:;?u9±9&î>]a&:J:Ü¦?Lr>ÁÓ8ÁÓ8*<¿¸0?DÐ>`cY?¡í>»>YÜM?z7!8ºpF9±úÏ=6É9º{9Ã3?{¬r>~Þ8~Þ8*<#6?Ï3ï>RC?¥â±>÷Ðz>Ð5?%9làc9Èº>ëI9f;09eÿ?¶³r>;é8;é8*<>?/Ë>_F?o0®?v?²à4?N4; ÒÜ:|¿P?¦¡9äâ9%ð?H¼r>øó8øó8*<O¡&?²jÚ>fMC?£6¦>ój>5?vá09æs9é¹>ø2:­?9Ã?ç¼r>µþ8µþ8*<ÕD>¸ÿ=E?;ë>ä£>8?ÉÌ=Ò+=[?aÕ4;È:Zg?Çr>q	8q	8*<0>ÕÉ=á_?­?¢£?$\?ç9=ÎD=¿Dl?D<±æ¡;m?Ïær>.8.8*<Êx#=	ªò<t,?"7Å<Gì<~`(?Éù7<o9zã=ÝÎ;÷¶:uè>?ôr>ë8ë8*<À¨>L¤V>DI?pbi?v?Fî>?F{=&=iÞW?@Ó:®jM:ã=3?õr>¨)8¨)8*<).*?ØgÙ>!dH?0¶Ý>LD>¾Æ6?.×¡6&Ä9@ÈÒ;:§:Ô?s>d48d48*<µDs=Ú"=O4??·Ì¤=Òèi=]4?úí9iÕ±9ó+?DË9tº¸9Ø
?ëts>!?8!?8*<ÁÓ?gí>ã¬?us?8;
?@?«û9à+Á9ÖÌ>5
:t19[?Uws>ÞI8ÞI8*<ØÂú>³£>¤D?>4Ú:>1?q¹Wí}9£¾Ú	v9)í9eÊ>s>T8T8*<~ni??S^?þ)?´¾>dMd?ÂÚ9(¥9óq>;Sï9ðun9Év?-Ös>X_8X_8*<IQ=ýë=+Í7?%¯=IüQ=O»,?jÜ9b÷9Uâã>ã:!ë#:ñJI?Øs>j8j8*<_À?·>M g?â@)?µÉ>mèV?Gâ;k¸;ÔKO?þ9Ü©9þ×>_Ûs>Ñt8Ñt8*<¦±$?ysÄ>ÖV?8é}?ÌÌ-?;?ãb$9BSM9õÌ>*Ð9úQ»9#?"æs>88*</±ý>¡ë>RøR?×q°>FËu>gÅ7?"L®8zb9JE>L|:û%:?C?jùs>K8K8*<ñøØ>þ>(ÿF?bS>_7M>
4?@¬¸6C9Ía¾UÊ8Ø¢9Á>t>88*<Ú.a?p1®>Þw¥?¥Î=?BU>ýÉ£?Q¨T9d9<¥6?.=;>í:IL?þt>Ä8Ä8*<_>+Ãî=a«o?Ï$?9QÖ>ÛèC?}>°ó=lúg?¥]8°µ9Ù=\2t>ª8ª8*<¡±?ë?·¹^?fbè>]> S?¬ó27(*9Í=¹°¿:4I:{ås?¸2t>>µ8>µ8*<õØ ??+©>Ghs?-å?L#¿>CF?Kó>9%ÞÚ9¤X_>Sáª:Oõ::üi?"4t>û¿8û¿8*<1¥$?ñÎ>Ë¬K?Ä°Ó>½¶>¨G?Sn:¶%:7?8?ºL©9ûÂ9¯Gß>?t>·Ê8·Ê8*<Ä¥>±¼ô=e?½á«=0=Öy?@¶Oâ9t¼
Y:ðsQ:ðÞ?b?t>tÕ8tÕ8*<Z$?¾ýÇ>À´R?î9?Ú÷²>ß>?hþí7*³9Ç*=ïÙ9:2»>¬Nt>1à81à8*<Î¬?êAx>È?\¥8?îîË>ÏÉg?)=`¾<	VS?ö: õ~:)w?$Ot>îê8îê8*<[à>1>DPH?]¯>i¹s>¿ã7?Ù²/:Rë9ça??PT:Ê/:-J?ÍSt>«õ8«õ8*<?T(¢>Û"a?OÉ1?;ê>ãNB?êÐÆ7pç9Þ×0=D:îQï9ù¼Q?þpt>g8g8*<ÛÎd?»?RQ?ÚÛ>q>k'=?aÎ¸ÈÚ9óx¨½ZË:òïç9+L?vt>$8$8*<-Þ?@÷À>}&H?;¿>l»>ª7?4KÄ7Ê0
9ô±=W¨:Gñe:Z³;?}t>á8á8*<·Wb?ç>)½z?é­9?u´>¼©?´<9bÍ9ë{k>ê¥:\=:äÓ_?½t> 8 8*<Vw2?gã>fèH?[Å?Bû?ë%;?¨)=3+<T?¼$<¡_Ç;º¤R?Í¡t>Z+8Z+8*<à$E>Vü=A0H?x>WP,>£¤8?­3=t²É<Öd?{¶ª
96~¼ÿ¥t>6868*<ÐI8?À¦>v?â
5?kÁ>¾¢o?w»8x9~,9>Øé9nÖ9P?tÑt>Ô@8Ô@8*<]XT?Zç>ÖÁj?¸Ñç>n:x>Åo? 9½¶9<HÒ>åt9ø39Äíï>Öt>K8K8*<öï#?¢;¹>b?FT?7Üº>L?Æ9æ×8I¦,?0-;}Ø:ÌL?ÓÚt>NV8NV8*<·eç?ù?"¿?õnT?%[>p»?Ê9§ò_9ñé*?um±9u}9Ü·,?Üt>
a8
a8*<Mw?Àbç>Kð?%Á'?~ >J&?íµ9t¾9­>â'j:®9å!¬?,Þt>Çk8Çk8*<}S?£´>»?Áb?¡7¹>?¾09Ex91u>¹Ö;:ð`ç9³ÓO?ÃÞt>v8v8*<ìRÉ<Ê<©YE?M}È;?eR;`òs?@;ò5Ó990ºB;@Ù<8ß9º"­=oàt>A8A8*<ôQ5?/IÌ>w8c?¡{.?*ÄË>Ë5[?>9¸ªË9á­>
¯9t¡9ð>¾:u>ý8ý8*<
ÿ0?PÃ×>úR?t%?
ªÑ>tI?jy¹9/ä¨9d?Ì
;«i¼:ä)I?K>u>º8º8*<e
?A³>ííI?KÛ>H>bÇ:?]R8æõ©9üm=
:O:ý7ð>Au>w¡8w¡8*<)#¿<ý5<,1?ÐÜ;Ä=;°z?¹îfu9È¾A8îA)9,b>	_u>4¬84¬8*<¬{?"¥·>¶H?ÂXµ>$l}>ò07?ÐFý¸`fD9¥¾¿¥9ðh9óH?u>ñ¶8ñ¶8*<C?åDì>'q?5?¦>?hÕ9 9Ç\*?BÜ:ç7Ä9ôM?@u>­Á8­Á8*<®*?¤L>ÌÚ?=%?¾z >´Ë?Ø÷9ã¢9ËB? 4:ç*à9y¢M?u>jÌ8jÌ8*<0ÔC>Oë=êU?½RZ??EX??þÎ<<âÖN?í;ØRÒ:æj!?§u>'×8'×8*<îÄ?YÙÄ>½¬F?f>¢S>r2?d(·Ë­9
x¼Mq8øÇU9z>Ðu>äá8äá8*<?ØºÑ>>?4«>èu>÷Ò2?FÜ18L¢9t}=<¾
9àj9">Dßu> ì8 ì8*<q<§>§5N>½O?¨+·>º>354?7Nv·8ZÒ9¨à¼Ï×:as:ÙLN?Rçu>]÷8]÷8*<D?U½>»?ªCý>S´>jk?Xª¹89ª¢>ï&9§²k9(ú´>	úu>88*<uë>ýv>ÿe??ÛE>»ÂA>¹2?UTÓ8ÌD9es>ö
:|äì9qê?Yúu>×8×8*<eÁ>B¥<ÂG@>¹=Ôd[<^?b¹%9M¾«qt9Ò­9ZÃ´>üu>88*<	ó<é©<åx7?¨7ï;T;¨ðj?î8Ñp8ë\?;wa9ï¿9·\>5ýu>P"8P"8*<ºÃ>©jz>qxG?o?·þÑ>Õ;?~Î!7½49Ý<G{Ì;Çv;/T?úýu>
-8
-8*<cK?íïø>À(Q?o>qÕ>àýE?êG¸)O9w#¾Å:öá/:K^?ÿu>Ê78Ê78*<|\?Ñ?·­F?óù>2D®>è6?Ç¸ò;9îTv¾ñªÕ9N=¾9mÃ?7v>B8B8.ÿ¡<\v>íë<>E:?->oúR>`³(?¸ñã=u¿=ôdL?<-; /;CÂR?àDv>CM8CM8.ÿ¡<B<?·á>jU?´3?`ß>½7N?Îpl9A9ÄiÆ>@¹Æ9bè9¯ÂÚ>*gv>X8X8.ÿ¡<Ê7?jß>îR?|,?ÞÆ>$D?·
9Rº9y>>Ed9°a£9dÖ²>`v>½b8½b8.ÿ¡<ÓèÄ>~}>m.G?L8¤>xÖ_>àÐ;?;Ú69-9ýn.?ÍÎ9þK®9XÍ>¸v>zm8zm8.ÿ¡<Ç(­>¬Yl>0;?¢¥>Ùu>y©,?ð·Èá8î7½¿:IôV:*?O¸v>7x87x8.ÿ¡<zæ<ï<8?Ð©Ê={=b,?58)ä9c>}U37qÆG9HÎå<XÂv>ó8ó8.ÿ¡<õÄÿ<ÝtÁ<ª:)?¶ô+=ÜÁ
=D?=W	¹®p09"EÇ¾º0;õ©¼:w2?Èv>°8°8.ÿ¡<¢?3w?»øc?[A;?/3Þ>_½W?¸¨9ò¢©9vþ>j&:dáß9ë=?eâv>m8m8.ÿ¡<ß$>2Á=`8?Û+=2f
=Fñ?Ð=5=»îÝ<Q?)ß:Ë©:iz(?òëv>*£8*£8.ÿ¡<ë2?i³>_?>{>«ê?| ¸SE9wP¾9¨óÏ9¤U&>w>æ­8æ­8.ÿ¡<Õç=¨¬=«+?`;nV`;!!?ç:¹¹"9vP¿Â9±¤¬8N¸P?Ë2w>£¸8£¸8.ÿ¡<«B?ëö>J?[?AçÊ>,:@?
/×9;Õß9ö>¹Q9<=9{Î>{7w>`Ã8`Ã8.ÿ¡<<û¼>Z·d>qS?¹Ï?÷HÐ>=?
~¦7vè¥9gs=àÁ9~ÎÂ9/eþ>¹[w>Î8Î8.ÿ¡<¯0 ?¢w¹>+]?Vø3?ÀÌÒ>GZ?*g9o9Wå¿>Lº:%e:!P?vw>ÚØ8ÚØ8.ÿ¡<(ª>Ò{Q>¨yP?¶¼>Ò/>ÄÌ.?¤D8¤o9ÆÒ=Kû4:£ò9ù>?Nyw>ã8ã8.ÿ¡<².?>	k?1{¾?±b?¯W?_zÞ9ßG9ðy?P0¬9é9w
?Uzw>Sî8Sî8.ÿ¡<=ù¨>!>Ià?
ZG?HÄ>?°Ä5<ÎúÓ;Ë[?V¢M9¹89Ç>mw>ù8ù8.ÿ¡<N/E?x?èC?/iú>©°>¸o5?Ê
Ô8f³9|J>ó#:ºv7:	Mä>iw>Í8Í8.ÿ¡<'¸?×S?t)?øA4?6­>¢ð?e²9ùv£9Ì?Wx:Q¿*:LH? w>88.ÿ¡<'Ô>îö >3Y?UT?ò
?)@?¦Y=ÿÈ=_RX?1ó¡;r3;Gãf?½w>F8F8.ÿ¡<n?ài?Ï
K?,x?º­Ï>È5?ëÙ7a®9|õ=v#:÷ì:æ?@Æw>$8$8.ÿ¡<Ní?ëÿ>ú?rþ*?r}>õ?RiX9¯91®>,*:D[ú9åô-?Îäw>À.8À.8.ÿ¡<=ß?qt¥>,"O?ØÜ>à>A?BÃ·ù>c9Å[½\=9u9$%¸>)êw>}98}98.ÿ¡<ãS?cÑ
?C?ÙzÝ>}>¬ö7?~¾¸B=9fÕ¾/Ã»9n:Ý>cïw>9D89D8.ÿ¡<G?Ñ¶>pÂD?$°>êÍu>êr7?é4Â¸Àk9òâR¾d:Ð0\:$?(x>öN8öN8.ÿ¡<#;?öà>OáT?²uß>Ew>íW?PÒð·:à9Ç½KV:§É9I;?qx>³Y8³Y8.ÿ¡<Dg`>ð>Ð;?¬Í>ú>¨N)?¦!=Áf<=>P?²F9Ó¯e9ÕuÝ>x>pd8pd8.ÿ¡< Gf? Ë?"ËH?ö?^Ò>õï6?[Þ8
Ö9\©>´é9¬9ú_<?Kx>,o8,o8.ÿ¡< do?ôó>a{?ã0?±³>Õz?O`9+9öhÔ>µB:è	:î½5?¯-x>éy8éy8.ÿ¡<×Aï>Í>¦÷T?3R>¼`>}+5?ë"k¸p¬9ä½¼§â9}YÏ9ìê?Þx>¦8¦8.ÿ¡<lÀr?`®?ÇÕS?± B?¶²?[@?¨ã9"að9Wsò>;U$:³<:fÕ?x>c8c8.ÿ¡<ÉòÍ>£>È¾F?ªÍ>ò>±¸8?_ö=³À<ÅäE?itu;5ÿ; 2W?{x> 8 8.ÿ¡<ÓÁ?Pæ>þ?±3o?Ð>¥%?ìÿ8+·9lDÂ=Íu:!:ÛÉX?ÒÐx>Ü¤8Ü¤8.ÿ¡<SF?15é>lrY?$o
?K¯>ÏN?PÅ/¸mK9÷1Ý½#Z:À<":c,?|Üx>¯8¯8.ÿ¡<Ñ#?Ó¨Ò>4F?1	?&Ú»>¹Î:?r74Ò©9µð<;;¢Î:·Ì3?Yôx>Vº8Vº8.ÿ¡<M¦(?VÊ>qU?êP+?÷|Ì>¿xV?
@V8ªÊ9Mè.> Ù9om9j?Töx>Å8Å8.ÿ¡<7¥	?öV´>ÁdC?Ç.>Q·B>s¬5?¿¢¸ÝôÆ8_hÑ¾iÿ:sof:y¿1?÷x>ÏÏ8ÏÏ8.ÿ¡<7Ù>$³>ñS?Í¹?é$?ïK?Æ29³¯9F=>dýÛ:A:ò8?*ùx>Ú8Ú8.ÿ¡<`Ý1?æÝ>M?>ú>fí§>??S_9nòÌ9Ë5>AÒ:J*4:{ÇM?Kúx>Iå8Iå8.ÿ¡<Bç?Ö¿>i1R?Ñ>c5>{UD?`m¸`¨9t´½:þe9Ð 9hì·>úx>ð8ð8.ÿ¡<CË>¼ï<Dn§@.×Å=9=Éû-?§A¸i9E~½§8Æ¦
9NÙ>ýy>Ãú8Ãú8.ÿ¡<ûè>¨õ>øj>?º«Y>ý$>/T)?`½Ä¸·N]9¼c¾óª9KÚ9zÈ>Hy>88.ÿ¡<þx#?%$Ï>J?ÉÖ>9>á÷:?ài#¹$¶n9ª?¯¾ý@ñ9®ìØ9[?ôy><8<8.ÿ¡<ß?ý >M?=}>«W>+<?2hª6b4`9¹B<º<:"t:SÃ?74y>ù8ù8.ÿ¡<©:=ñ	=ßB.?®(Ë<+U <0"?Â¸r:[9}¾çÌ~<Kv><=+?ýAy>¶%8¶%8.ÿ¡<¤º3?rè>ÔÍE?­Øæ>ñ[©>²x.?t¾8F&9·>øâ9ì9Wy>FCy>r08r08.ÿ¡<
?+ >¶æ`?ç´?j¶µ>3FM?Æç¸Í¢9ö6¾+{ 9¨¹9.IÝ>åCy>/;8/;8.ÿ¡<ãò<ß®<â2?ðì<Q·U<d-?°ø¸v9Ì÷¾É×:¸	:hA?Vy>ìE8ìE8.ÿ¡<Vþ>õ§>ÄA?IE>Ó°R>â0?"E¸Ó+9È¾Å%­9ê.9p?cy>©P8©P8.ÿ¡<ËÂÇ><ï>X@?1ÊO>P¨>ê-?Ñ¸Ù8ö¾k-:Íx
:³?Eiy>f[8f[8.ÿ¡<ØM?QÇÞ>0l?rv>+UB>V¿P?Lö"6v%a9MK¹;¢Dß9²â9iÎü>yty>"f8"f8.ÿ¡<Ý=UrÌ<xß(?Clf;zÓB;c?ÜDÃ¸°7½n?ÀÔ¾y6ñØ#9ÒC<)y>ßp8ßp8.ÿ¡<ì¹ê>@>>ª<?h²>Æö>sn+?­ª¨¸ ª8ªF¿ú9ÓÏÇ9dçµ>Ry>{8{8.ÿ¡<è}?ÐaÆ>±}C?ua>VÈ%>*.?2¸P9Uû½Å¦9ãü¥9Zt?y>Y8Y8.ÿ¡<)?ÇÌ>(>?²>Ëð>ªA1?Ä¹·.9Ì½tª9ôÙÕ9UÁ¶>ýy>88.ÿ¡<8?Q¨å>M?ád >>&Y>)=?·Â83m½½®:¸íô94-?øy>Ò8Ò8.ÿ¡<:w#?HÔ>!E?ÉË~>N99>	0?Wõ·Ðµ(9rMÎ¼§9ü9y?P y>¦8¦8.ÿ¡<SSÙ>EÌ>PE?Ma>I#>d0?pÐ¼µë8È9¼BD¦9ÂXÈ9÷sÔ>|«y>L±8L±8.ÿ¡<eî6?FÊ>g?2Ï?«f¸>ï±Y?#8ó?¬8ºÜ>s¤N:¦Å":¡"?´®y>	¼8	¼8.ÿ¡<3$?9Î>ÐK?Üä¢>Rvh>Ac3?Úh
·@åþ7·¾ç×a:uô:S¿\?¾y>ÅÆ8ÅÆ8.ÿ¡<?æý>"¤>-sE?@Mà>Zà>3?Î²¸þµÞ'B/r9Æ8e9Ïb?®Ãy>Ñ8Ñ8.ÿ¡<ß÷>Øi£>­'B?
>±e>¯i1?Òî¸R9#@¾}_e:Û?+:¿q+?eÎy>?Ü8?Ü8.ÿ¡<M1?½]ß>5K?­?~º>¬ø>?F9s 9bG>1^:Ìý:¢w?ûy>üæ8üæ8.ÿ¡<Q=?àé>Ì9O?X´×>Î>´B?+ù¶Ü9c9G\¼yÍ.:¾Ò¹9EÑp?9%z>¹ñ8¹ñ8.ÿ¡<¶?
p>pof?#°^?xÿ>A&_?Æ9ã9¼g>êwÃ9ºj9.U?Wz>uü8uü8.ÿ¡<sz?ßµ>´YJ?S¢Æ>ìè>Á¶C?9Î1]9Ü>Ëñx9d¨¨9©î¼>fz>2828.ÿ¡<[y??©Ç>Ou?áEW?Åü>ÄZ?ó¢9Uvw9<(?bn5:}Í9æb?kz>ï8ï8.ÿ¡<-v?´ïé>µÍ?%ò­?>¼?§÷?6:+Yµ9I>8?GU:®Ý:S.I?ålz>¬8¬8.ÿ¡<\?xñ¥>ÃI?'}?[ÄÓ>æ??àozµø)y9m§»@,:Qú5:÷ñ>ºvz>h'8h'8.ÿ¡<®$Q?>÷?¦ª8?ì>Le>OC0?1Ì8	¡9Pq=Öu9¸±9äè>Ïwz>%28%28.ÿ¡<Õ±?I/?PÙd?öÕ3?{OÉ>ü°d?Ïr²8-ã9%4É=Q,¨9ìÐÑ9Ó0Í>¼²z>â<8â<8.ÿ¡<c\?­h?é[?VVj?â-?hI?¹ 80ìB9;S>WL;:¤áë9èEK?ÿºz>G8G8.ÿ¡<×]i?¼{Ü>±z?ç?Òtj>Ú?å)n98ª9m=³>G:ù¯í9?c¼z>\R8\R8.ÿ¡<ø[!=H>ì<Ú.?i©;Ú;1ü?áØÿ¸Úo49Ç~µ¾Ì`9VÎ9X >ðÅz>]8]8.ÿ¡<Ú{®>øç> p?÷âh?o»>J
?í7=ü=F3?ø[;¬R;Æ/9?%Æz>Õg8Õg8.ÿ¡<p©¬>«Ì½=âè?Å@l?_»>+d¡?·0¡=Ï)2=g?¶!;zT;b ?àÏz>r8r8.ÿ¡<ÏÈ'?CdÝ>EB?»>(¾>]/?õU9þ9Ý>\b:~bñ9æCp?ÀÐz>O}8O}8.ÿ¡<]nÍ?z«?9fÀ?I ?H?s?Ó½ð9>9hm?.:nf: o?Ñz>88.ÿ¡<	?¼4®>ùtI?Ý/>ÉÂS>]q@?s®E9q-õ9KhN>»&:ûiÖ9G?ùçz>È8È8.ÿ¡<¾èc?eÝ?,÷C?¿>Q >«3? H8B9úm=CÞq:2FM:Ñ?Ì{>88.ÿ¡<¸£2?é*Ã>úQj?Þ7>l">Åc?kßo8Þò8Â}>Ù9*j9Çv? {>B¨8B¨8.ÿ¡<fd5?Ê*Ç>%'i?é0?ì»>Dtq?¿ú=8Ì 9ç=$õ9õB9TDF?d{>ÿ²8ÿ²8.ÿ¡<]1ë>`Ö>=?°Û
?
Î>A0?Òæ=Cä¹<r,F?þo*;·Gú:'U.?×Z{>»½8»½8.ÿ¡<Ï==ëx=®3?­V6=ã¾=P­*?÷9ÚÌÑ9Åã0>iíµ:Rn:ÈC?{>xÈ8xÈ8.ÿ¡<×?¢«>¥¦E?oz
?ì²>2"F?¡Ç8b9ôM#>`wÄ9n£¹9Jw?
{>5Ó85Ó8.ÿ¡<h?O?`ú?í¤?)ª?þÃ?ìÐ9£9ý¸#?Á=:í#:n6?`{>òÝ8òÝ8.ÿ¡<¬µ?üÙ·>oe7?8Þt>3ß3>@.?'2¹7°!ÁS#9¬¥9¶ö{>!{>®è8®è8.ÿ¡<?Æ°>ÊK?Á~>ý%S>Á	4?"7²±9´Y<á	:Ë@:bVE?{>kó8kó8.ÿ¡<L=÷e=f0?ßo>tÂË="%?sZ8l9N¨Â=3#:ÙÅ9
E,?|{>(þ8(þ8.ÿ¡<³í?2*?ÖpF?7~Ô>÷÷>Æñ@?¾¹Ê°9ZJ¾ÁÛ:©Ð>:É¢;?¥{>å8å8.ÿ¡<~ú>;â >KG?Î¯À>¤m>£ä0?¼z¸nÝ(9ßK¾£:p£9JT?®{>¢8¢8.ÿ¡<ã5?_ãª>I?3æ>È¦>¡â0?÷/·o9r¼¼ytY9w£9}¿ª>÷Ç{>^8^8.ÿ¡<*/x?^´?ah?Î*?è_±>v?Çàµ\@)9,þ©»Û8S 9dQ>!Ò{>)8)8.ÿ¡<Ø=<?65ê>¹ÁM?¼oÂ>ÝB>=?=ð·¯79D§½Å59 .®9ß>ÕÚ{>Ø38Ø38.ÿ¡<¹>¹^,>ëèY?¦ãN?ñ×?ñB?hÌ<Ç%<Ñzd?­`t9ÛÇY9Þ¡?ü{>>8>8.ÿ¡<xk?¢
£>çO?7bê>>ù>±·<?A!¹LoÀ9QfB¾´ÏÊ9©'z9ÚO?£|>QI8QI8.ÿ¡<¨ò?¸>Å&B?ö>XW=>ù5?ÓËØ¸7°9z=²¾ãi9ªV:ñ3g>&+|>T8T8.ÿ¡<g?uè	?Ôî?$?½ø>~â?KÔP9Lk09Ø?ñL:ýÚ9ïo?ü-|>Ë^8Ë^8.ÿ¡<ÖA.?AÛ>ÊuK?yà>°O>æI?M6D·a9ÌØ½Ú¿9±O9V»"?9J|>i8i8.ÿ¡<-?^ï>ç§Y?¹^?àÓ?Ù@?#­«=¢ÔF=Á	]?hÌ¸;'r^;{¬T?ÀM|>Et8Et8.ÿ¡<Ä$M?[d?Â`<?=¿>º¬>L/?Hº·î6
9(©½Å¡7:ìt&:
5
?¡[|>88.ÿ¡<¥æ?è¥>B(P?+a"?)Ò>ÌE?¿ÞU¹Å)94h!¿ÜÚç9ÉV:êÜ>u^|>¾8¾8.ÿ¡<¸|Ì?05?¯u?³¡?P?ñ?]:C¨9
J?â:·B:RO?´u|>{8{8.ÿ¡<¾@W?¹?Å±D?dm>(¿V>{µ5?°·N¹Ár9¾þÙ¾Üm9[9;ÖÇ>Ñ¥|>8888.ÿ¡<Od?÷pÂ>¾*?;O?É¸»>µM?®ª$8¦Ñ{9f§=f;Ök:\ê?ó¦|>ô©8ô©8.ÿ¡<x}F?sÚê>Ò\X?óhù>Ëe>°ÓJ?FA8^19?>Mc):S:>?«|>±´8±´8.ÿ¡<<?_já>U?ôy»>T<l>N)K?,«N¸zDÃ9=y½½L«9éÍ¬9dÅý>ÓÁ|>n¿8n¿8.ÿ¡<å1ª>©3?>¶ßc?±í?YÍ>cB?
:rÉì9 ?ÐC¶4Z09[¼ãÑ|>+Ê8+Ê8.ÿ¡<¬1N?r9?=L?®%?×ÕÝ>*2??{,19£&J9^à>TZ:ãb):Vü$?è|>èÔ8èÔ8.ÿ¡<¤°H?fèÿ>&ÃH?L?^È>U>F?£8@Ö9.· >Ä9{}9#OF?'ô|>¤ß8¤ß8.ÿ¡<»¾á<¾l§<P,?@fý:>yÎ:F?n	¹u²w8¹\¿¨Ñ&8h9êà=\ú|>aê8aê8.ÿ¡<5>ìÒÕ=¶ÂX?ÑÆ>´(>ú28?sc|=¨¨=ÖR_?DÖ9T=<9KU?
}>õ8õ8.ÿ¡<D=ú>>-ÓO?.â >DÄ_>8?Ò8¼T¿9ÈÀ=ÃQ9Ô!9_?}>Ûÿ8Ûÿ8.ÿ¡<½¹?'o>Çt?üúI?¶×>áwp?ÿvQ¸Tn9ÿà½:2;²È2;i\[?­}>
8
8.ÿ¡<C+
?[E­>s#L?'2I>ÖV>Æã<?Õ;Æ¸äe9K:¾Ã¯8À¯N9ÿÝ¡=Ð}>T8T8.ÿ¡<=ä :=IÛ0?¨;ô9;Ü?¾¹¦)9@M¿ïCè9%Ä9è?Ñ2}> 8 8.ÿ¡<)þ	?±Í¸>À'??>r÷e>òO.?Íâù6Ó8Û,=>
9Ö¡9Ô_>$8}>Î*8Î*8.ÿ¡<§E?czä>ðÐ\?yý5?%Ñð>ÙvA?È289}=ºw:%:½M??xJ}>5858.ÿ¡<ç£O=	Ý=#¿3?cj;JôZ;V	?^ú¹)J8òÒã¿x¹â¼9þØÞ¾_K}>G@8G@8.ÿ¡<£D>ùð>×¡A?°±?Ì>æ
8?*N8Åú8ª%>Ñæ:9:ôy0?L}>K8K8.ÿ¡<µÅ?F"'?în?«ÌU?²ë>?Ëh?PQR9Å9KÆ¾>9SÇ9AÃï>÷Q}>ÁU8ÁU8.ÿ¡<|{??½¢W?À?u¤>æ\J?¸À¸%ÿ8öB¾Íå³9É¥9bå
?«b}>~`8~`8.ÿ¡<ñé>Æ>Å»Q?ß_H>©Ê>a+6?®¹Ó8êD¿a :)Ú9?H?ï}>:k8:k8.ÿ¡<ú+?DôÈ>$üY?i¯?º>iW?8=D9¶Õ8~k?*ê39/Ä9³Äj>Å}>÷u8÷u8.ÿ¡<5íÕ=
G=Û?ôj>ª­Ô=>h?uaL>µ= ?¶¡Ý;q8;+Ï?½¡}>´8´8.ÿ¡<Äó¾<wý<(?ÝKì<W¹<1#?I°¶i§8ªç½óàé·#Ü49ã¥½³}>q8q8.ÿ¡<øÜñ=©=}.7?Ò+>Ê°>g'?#y:h:Êzé>§åZ:)ÖE:J 
?NÜ}>.8.8.ÿ¡<{5:?âåë>¡J?Ský>ø§>UA?qL¤:Çu:~!+?(:b6:a|&?#å}>ê 8ê 8.ÿ¡<ß>:>J?%¶>$÷z>Ì9?gHã¸KKä8±Ýþ¾Ç$9G¸è8¼4?&î}>§«8§«8.ÿ¡< >*?ûÏ>¨ûQ?¦õ>Þ£>ìÅ??2
÷9SÕ9ì:?	:GÊú9M?ø}>d¶8d¶8.ÿ¡<k¥>²Y>CC?V8S>
§>Þu3?·²`¸=9
EÄ½eî8(¡9ìÔC>û}>!Á8!Á8.ÿ¡<¾)?ªÃ°>ð2E?D>(=>¶Á4?øEÕ¸.¬©9cä ¾äA#:Sº9ü_?Ã~>ÝË8ÝË8.ÿ¡<Åã>,z>¶êh?L?c«>G?V;,0;»ÉR?ï¿ò7<`Å9âl=¸~>Ö8Ö8.ÿ¡<ì§P?|?Î®L?SµÓ> >)B?'9Tó8Û?1::Ù:
:ü¿(?ç~>Wá8Wá8.ÿ¡<ØÏ?®ÿ>pU?¿VU?âß>ððs?ä.91Ì9Ú©>q$;{µ:Åh?¤#~>ì8ì8.ÿ¡<ÜÄ"?'æÀ>X?õTL?QWô>ëV?8²Ù8É\¬>(¯t:uþ:-U?{5~>Ñö8Ñö8.ÿ¡<«*>6ÜÙ=|ÝG?e§?6µ>w£??ò8=añà<{R?ñ¾3;õÆ:ÁÌg?h<~>88.ÿ¡<Kñ>EÝ>:O?·n¬?óhL?®óW?^<ò <	j?Ù:¯
:?÷N~>J8J8.ÿ¡<{>å?>=<?ßó>R>Ç-?
ê =ò9Á<Î0U?AÞ:_M»:¾!?_~>88.ÿ¡< n?âB?N¯z?,T?F+Ý>u?M297«9à©>°åÑ9í½9Du
?2{~>Ä!8Ä!8.ÿ¡<ßH¾>'>Aú4?ÙN}>³[=>]:+?3)=À~Ö<ñI?g¥;Çg;6V7?C¦~>,8,8.ÿ¡< ºÜ=z=.8?À=>©>x(?àwÎ9L»Ð9]9ý>Ù¾9Ù¨²9z»?¯~>=78=78Ãdª<ÙÛÇ>}S>ëq?k:ò>Pe>}ZR?´A¹s<9æ¿2Ëq;Äó:?í}?vØ~>úA8úA8Ãdª<N?c·>\@X?YÏ>ß»>³ZL?B\6ò·\9Á2<sL:eÊÓ9æ w?+â~>·L8·L8Ãdª<ñìÏ>Ék>E@?Ïy>ñ^.>É`7?@R¹J|ô8?¿±v§9¥Ý9}Á>qí~>tW8tW8Ãdª<b,?çº>Nl?&°¿>¼.O>ÉÚl?K¹8ÄÌw9R=¸9ã9Ì?ö~>0b80b8Ãdª<;»ò>Yç¡>Þæ??
¥>¡m>òË1?Â¶89j:>¸Y:ñi:²å-?Ã>íl8íl8Ãdª<}Þ<ñ¥<£+?'ä =Ø=Å?u9$9]i÷>Ñô9ÀQ£9J¬??Ð	>ªw8ªw8Ãdª<:J?­7ë>Vn\?¶Ã?Ð¥©>aN?n"­6Ko9@à<(ÆM:­ó9ã-X?K>g8g8Ãdª<¼®h??lJK?ÆÄ?óB®>½ëH?×Ê 8
§9?`>Øws:Ñe:»?o>$8$8Ãdª<×«>'_>FD?ÂÐ>ø>Æ.?s8kµj9dý=×R9ö9­,¯>q->à8à8Ãdª<AèO?Bý>(R?Þ		?k§>æLQ?P²8Üús9Íd;>g¸©9X²§9m?4>¢8¢8Ãdª<O£Ô>+9n>ad?Ì¥J?xÛð>[cW?Pça=ï¿=`?»<:xþ9ÕÝ=?	5>Z­8Z­8Ãdª<¸U1?+vØ>ø¹Q?L?Xo¹>7¤6?¹æÏ?9È©Ó¾àæ9°qÂ9-Ñ?§B>¸8¸8Ãdª<?_
?¸>Ò@?¼³>È>¹20?üou69 á;äÎY:j[Ç9ÆØ?,l>ÓÂ8ÓÂ8Ãdª<iàµ=^"=-?³½;8:;Óû0?*c¹ýw59¬ ¿jM7ß}z9G<Óm>Í8Í8Ãdª<Ãs­>Í¯g>§??çÍ>+>þÓ6?å¾79­>_9´Ò>&xO;_óõ:DòW?£>MØ8MØ8Ãdª<R£?À(;?d_?÷w^?¯Cû>X©b?@vµ[½«935lºj×m:§
:ëV?k>
ã8
ã8Ãdª<6ñ=¹
7=P¹5?b½>Õ=Zí!?5Þ9]³³9?¯;à$w;Éá5?k¼>Çí8Çí8Ãdª<äØ>g¥>2`B?ÏåØ>Y>p&/?ÆÔ¸{Cx9)X½ÍªÛ9õ9¤å>ïÐ>ø8ø8Ãdª<I´>?K?(=?(Å>ßÜ>ª¥0?Cë6ªF9'à<ý:ÚÎ9æ3?7ê>@ 8@ 8Ãdª<®w?c?Ö¶t?k[?I¯ó>ô)f?ºü 9w9¼&?äm©:]0:@ïu?	ë>ý
 8ý
 8Ãdª<c©¹<n{<½+?¾ö?;¯÷:^hF?`$w¹_9ê^R¿¤£¸c19Ós¾'û>º 8º 8Ãdª<PU?ì?wS?Kd?ñ«¬>«ÃE?ôÈ9n§ß9Éå>,wH:uÎ9{x?/>v# 8v# 8Ãdª<sá=S=»÷0?ûu;zí_;W?ªuò¸u|9¯Üu¾ 9N9JgÆ>\>3. 83. 8Ãdª<n#	?Aµ>±A?Æ`>ù£>

:?? f8O9í>pQê9,âì9D:ý>¿>ð8 8ð8 8Ãdª<rÎ=mó=BÝ<?²<.È©;eL?k{¹d>9â)¿<£8Êûv9a,>æ>­C 8­C 8Ãdª<Ww¾>-Z>ê{_?/VÐ>ºH>]?B?þf+9d½]9âÅ>É§9=²9Rð>®'>jN 8jN 8Ãdª<gÚ?í=´>¤
c?úu	?-¾«>2æL?tæ8©Ô8¹
?â9ú·9ßw¾>Q3>&Y 8&Y 8Ãdª<é>+¥=ÄR?Ë¼û>ò'>9uJ?_4;=Ç<)/p?mÿ¨9Hrg9#í:?·6>ãc 8ãc 8Ãdª<hRã>?Ê>±??òxÊ>¬Ø>ß§:?©Ö7ÞyJ97´=[Pý9S[::Tñ>C> n 8 n 8Ãdª<Ñ}=&Cæ<ú40?Öy=ìMC=ÞE#?òé7vÙ«93Àé<è5¸³rè8Íïª¾W]>]y 8]y 8Ãdª<%ð8?TÂê>Ó«I?[å>$­¡>öQ5?-ì7/!19oñª=+¿÷9­Ö90_r?iu> 8 8Ãdª<E®q>M½>Og?IÛ>
P>#µD?Æ-	¹ã9«&¾U0;âTÍ:ÊØ[?Â>Ö 8Ö 8Ãdª<=X'Ü<ð-3?Úg½<¢3<AÓ%?,\t7;s9â=ËU:G»b:£$?Ï> 8 8Ãdª<CÑ>>"N?áz?êÑ²>Ë¨=?©Ó	9¤9¢>[Hø9­ã9~«?µ>P¤ 8P¤ 8Ãdª<Â?á§>AzJ?Ìê>ñA>?1?ãc¦·þf9,½áï9Fà9(?µ>
¯ 8
¯ 8Ãdª<Âõ\?Øæ>Üu?9áK?ûÕ>Ëés?Fr;ý;Ä^T?é¯9¢´9édØ>à>É¹ 8É¹ 8Ãdª<èË×>Þ>6Þ­?Ã·Í>úS>«y?´-=/ÂÖ<2O?)#÷9{î9?ó¡>Ä 8Ä 8Ãdª<4?$n£>àóK?R3>@sc>×2?£É¸,ñ-9@a¾49+³9þ¹>¢À>CÏ 8CÏ 8Ãdª<v,?@Ï>1U?a[F?J§ï>þâS?3½h9ö9=C?U£%:Y¼9a?úÆ>Ú 8Ú 8Ãdª<].=êZ¶<÷Y5?½ñø=Óe¾=\'?¦Ý8aE9µ°=éZÓ8lòu9þ[>¢Ç>¼ä 8¼ä 8Ãdª<3M=ÕÅ<n/?!!;R;ÃiR?`<¹7/9Ê¦¶¾Ç6ø9­¼9±ë(?Ê>yï 8yï 8Ãdª<R#?Dx¸>[P?#¨ª>ñÙ_>u*C?Ú¼·
Á9V»Ä¼Rv9¡¿9D¨¤>MÚ>6ú 86ú 8Ãdª<çì>w7>`ïC??Ä>
º>ì5?äøü¸Èì8lß¿~:P|W:$?êÚ>ó!8ó!8Ãdª< >$÷»=Õ0?Vx÷;Ó;@?ÈR¹rp8íôÀ*P:¼@V:(ºø>ê>°!8°!8Ãdª<!o?
0­>¤Ra?UI?>¦yg?qþ®8Ð9%>§:±æ:²?hï>l!8l!8Ãdª<oI=á=ñ1?D¨=ÜÆ=¸@'?WÒ9VÔ91þ>¢:ø«á9é?8÷>)%!8)%!8Ãdª<m:?õ'ö>ÕuA?p¡>tód>¹4?Â
F¸%Í9Ö±½Zü9pÖx9äÈ?2>æ/!8æ/!8Ãdª<ÊöH>»1>8G?íR&?-Ü>ÓbA?ÕR(=¼Ç<OëW?Gs9LG^9«(?v	>£:!8£:!8Ãdª<aA?¢Èè>ÔT?0?[X£>²úa?_T9Ù§9xMÈ>Ôâ:ÆM:.ç?¾>_E!8_E!8Ãdª<Î[J? y?<I?ò×ë>CÅ>Æ">?bø8:Ç9L5L>aÓ9l98A?Æ>>P!8P!8Ãdª<µ<ï>Z'k>9?+
G?¼>	~?±ô<ò<ÏX?º	Ù9/«9ä!?IE>ÙZ!8ÙZ!8Ãdª<yDa?lý>$c?yÞ>Ä>!]?{£	¹]o<9wýº¾,ì:¿kß9|?.Q>e!8e!8Ãdª<í­1>3ð=^=?cq>±K>&@/?á&=<Î<ú­N?´8,9:(9²ü>¦\>Sp!8Sp!8Ãdª<¬.=Òú<rg2?îüF;Ñ5;U?2¹ ò9îd)¿2F¹7ûÓ9#P=¶b>{!8{!8Ãdª<X%E?ÌÙë>ýU?ÝîÁ>-ÿ~>0²B?@f(¸CñÓ8ÍgK¾Ñ:Þ9{?e>Ì!8Ì!8Ãdª<´ÎS???ðüF?3DÅ>Lã>x1;?¨¹9¼O9IÁ>Á·8î|9ïv>ðg>!8!8Ãdª<Çç?ö¹>!aB?¹Õ¼>#>J1?þ¬¸éÂ9[¾gn[9~9ÃÇ><>F!8F!8Ãdª<¡bX>î>®ïQ?
å>s>?Ú;?*=àõ#=Þ÷]?-9¥öi9J
¡>>¦!8¦!8Ãdª<qí?'H?³ùs?ô;?
Ú±>Y÷?9z7j¡Z9­¨=F,¹:Ý,6:3?>¿°!8¿°!8Ãdª< ­??·?²?ðî>>?2Óô9w°9P1?¯Ø9~¯9 ?
>|»!8|»!8Ãdª<Où³>\£Q>Æ[?¯ã?ÚÇ>Æ D?A¦¥7µc9Ù::=H/:':A ?v>9Æ!89Æ!8Ãdª<1³>¨Ñq>">?>«X>âe,?®.¹Ê'A9N¸Å¾ýØË9â\9Ò6?
¡>öÐ!8öÐ!8Ãdª<I/?÷·Û>ËL?R++?%ÝÕ>¿äL?<Y=9Y¡9®6>t:=jW:åÎ8?ï¤>²Û!8²Û!8Ãdª<YÀ6?Wî>D?ò>z²>}.?v¸0A9³ð½ëÊ$:f!Ç9
ÛS?g¥>oæ!8oæ!8Ãdª<äi6?¹cå>K?Ð>G>[Ë6?6Ýä8P99>?:*:
¹?,¬>,ñ!8,ñ!8Ãdª<¨£Ä>õ>ÕN=?¼Q>ïr>â(?G¸49Ê9z¾Oø9ÍÐ:ìøÙ>·­>éû!8éû!8Ãdª<§?i­>Ò^U?ÏoÁ>	~>ÀîB?o¼¸ê/p9ZèH¾ö#9ÉJ9<?Ï>³°>¥"8¥"8Ãdª<çs%?*tÖ>E?JÒÆ>ÀÅ>9È4?¸8²9 >é9[)ó9Z¨>	±>b"8b"8Ãdª<')?
°>5º^?ä±? ?£bX?0+?;k+ã: nW?á¬2:9é9%ÐC?U±>"8"8Ãdª<ÂÌJ>÷ý=¼lL?l²Æ>z>òÄ3?Í
=LÔ =ù¯c?Ëê½:¶=x:hÚC?±±>Ü&"8Ü&"8Ãdª<0>&1á=²H?+½>ô>
P1?é"=@Å< ¢S?k29;íí:H?²>1"81"8Ãdª<Ùt>òð=>RdE?wÅ>¡>r,?~¤ô6*9Ed<ûÚ9VJõ9¨ >º>U<"8U<"8Ãdª<¬/e?iý>Õg??o?R?h9G?Õ+9õ9!>Á+ï8Z<9µ¢>§¾>G"8G"8Ãdª<&?Ä¢Õ>:§G?pù>ÛÛ >lF?ëa7V9
Ô=Î÷9IÇ9?í¾>ÏQ"8ÏQ"8Ãdª<î§d>a3>PÒM?*Ê>û>tA?Æ
0=ÛÓÓ<.ÄT?$§:d:I:;?þ¿>\"8\"8Ãdª<¹H?ö©>9<D?0ë>8ß¢>Õ8?D¸ì	V9lê½·t!:­:õ9(?¼Â>Hg"8Hg"8Ãdª<Í½È<ò<ð¬-?¦Û;Ü\Û:æ?óÒd¹;¡9äÃQ¿cÕý7[h9Cbõ='Î>r"8r"8Ãdª<k¸?XC?v?ÖWH?d÷²>þI?ã×æ8ÞÏ®9é)>X>z:³þ:Ði?wÏ>Â|"8Â|"8Ãdª<Rð«>ò´b>¿'B?U¸	?Å>¦q2?¤­=pW=õM?{äÓ98JÕ9 Rþ>ÂÕ>"8"8Ãdª<Ç»1?(Ûà>ÅYJ?`?ì¡Ì>[2?|W'7¢O9º_$=¨*:P.ö9v1?Ö><"8<"8Ãdª<Ã?Â>yøB?Ê%>[>Í2?
9Ö¸Ó9±K¾ª+9Òp
9Ìgt?½Ö>ø"8ø"8Ãdª<í|?kÕö>_õ?ÔKX?åñ>(èd?öR9µ9¼8½>ûF5::y2?lÛ>µ§"8µ§"8Ãdª<4gN?`(ä>8g?N±>úàH>©õa?ýU8Ìt92Èß=\
¶vHl9"»2ö>r²"8r²"8Ãdª<£z¯=Áÿz=¯ù2?5
<'é;PÀ?Öný¸ÿ·8+1¿LAU¸öB9c¾
ÿ>/½"8/½"8Ãdª<¿÷>>¿T?Î\?õ¡>YºP?½o8Zw9Å ¢=ÎU;5eö:­#^?©>ìÇ"8ìÇ"8Ãdª<D>>à@??ð?§s¿>4?ÏNò;î¡;??Ç=Ü<Ã<êK?}>¨Ò"8¨Ò"8Ãdª<.»>yg<>¢1?°D>ôÕ=b*?´V?=dÚö<¶mF?öÐ9c19-@?,>eÝ"8eÝ"8Ãdª<¨ùÙ>ÕÏ>$F?p¢>ã`>Àè8?¤0¸àZ9Y:¾Çë8P9ÅÐ>ä>"è"8"è"8Ãdª<¬ØØ<j4<a7?È;p); {?a²V¹vn9ÅWæ¾"~·àÙ8Ö¦¯½½>ßò"8ßò"8Ãdª<Ò £>Y1V>é÷B?H`Õ>ªø>N2? åK·gÙ9p¼
c:¥bÃ9yð7?ý>ý"8ý"8Ãdª<ÙÀ}?¢ë?[?ýÇ
?
5®>|YP?×ê9×[[9?c>¤:Êßu:û+?>X#8X#8Ãdª<þ.>æÇ=÷¥8?RP>¿$>ã-?lÏÄ9¹Í98èô>Í;9¸;;H3H?÷6>#8#8Ãdª< 1î>$î>AF?Òs>e->§b4?rÂ:¹ØjP9Êeå¾þ9Õ¸97pÇ>W;>Ò#8Ò#8Ãdª<	i¬?Oý>
®?Þ@xFh?úà?V¯};cy;¥éc?îô0;1D¬:1|?H>(#8(#8Ãdª<åìï>º¡>Æ">?Õ>ÇA>és,?ã´¸§9Bý&¾ÞÑ8©p9p^>1I>K3#8K3#8Ãdª<(=xF¼<Ý4?]Í=#[=Þ³.?ü8þ9Â÷X><C:Y¡8:.?ùK>>#8>#8Ãdª<ð`.?Y_æ>ùÆA?ð¹?FY¼>z8?µ8òc9öK>½ù:u«æ9ì?SQ>ÅH#8ÅH#8Ãdª<¦»?º ¡>f¦P?vç>ñ>¹D?«8¸¦9¦@>Õp9Z~ã9sk³>ÃW>S#8S#8Ãdª<IU¡=tV=:ú@?^ =;ªß<g,?KX¸}ã%95<L¾Í¦¹°~9n¾[\>>^#8>^#8Ãdª<r	-?wÕ>>rO?qãð>n¦>çC9?[Û7ïTa96y=$¸9è94k ?2^>ûh#8ûh#8Ãdª<>@ã>£u>
ÃJ?ð>ý>VH­>.;?7PG91<9'?v¢:èó&:ìy?'`>¸s#8¸s#8Ãdª<h]?!Ë>­D?·Ø>ÑZ>F¬0?·¸®Ø9"~¾{6H:4'!:/?Do>u~#8u~#8Ãdª<³&?¡Ì>ÿP?9Xþ>3>¤N?äß8H9Q}5>£!9Á,9Àî>¨p>2#82#8Ãdª<°]T?T?XO?à× ?]Ù>un=?@ô#9ñä:yê>)µ:Íjä9è%+?Ju>î#8î#8Ãdª<!ýD?vEÒ>/Ôo?ãÀ?è9Â>Á>Q?ÑM1¸ÍL9
ìÝ½/;XÖ:~ïQ?³{>«#8«#8Ãdª<ú·ú>Ç!>f<L?üõ°>¨r>";?¿öC¹¨~9£É'¿î¤9üñ9@®>Ó}>h©#8h©#8Ãdª<6JÚ>Eãe>²s?ýB?,¤ð>ènO?«n
¹ôÕ8{ç%¿ç;
*5;§¶Y?>%´#8%´#8Ãdª<?ä°>áE?D0>ÕUE>e)7?âz
¸ò¢9j¯½,9íC9°Eè>o>á¾#8á¾#8Ãdª<h#=²ï<.?¼=Þ<×q(?Öâý·0ñ9ô¼½ù÷º¸ºþÎ8;ç¾è>É#8É#8Ãdª<}å>d}>ôçA?:º>ca8>¤5?Oë¸F§ò8Â~$¾ ð´z 9Viº$>[Ô#8[Ô#8Ãdª<`=p¡L=s >?¹~A?{Æ?­C,?¿ßE=äÌö<ù?M?n;v:;®C?ó>ß#8ß#8Ãdª<Âg?£?äÁP?Â5?|Ìï>ÝA?±º7âZ9¬÷´<ÛM:Bö:pJ?c>Õé#8Õé#8Ãdª<Ú.?}?BX?+?0>Î?<Ø·`¿9ZåD½n'ê:tþ:Ì^?>ô#8ô#8Ãdª<W?v¬>1F?ó>(X>O8?ºæÄ¸x9º´?¾«ú:ý: ?¤>Nÿ#8Nÿ#8Ãdª<ËL?ÍM?K?+(?Þ^Â>í}]?8ñD9ESÐ8r?æ#:ÿ01:Í:?;­>
$8
$8Ãdª<=«ÊÃ<L 2?ø,=ªÿ=|%?$É9£9°>`>ssö9«o:X6ç>¸>È$8È$8Ãdª<O½?>gè>wU?Qé=?2¸>?Èo8ºê9X>[~:ðFô9?µ?£Ã>$8$8Ãdª<ùæ<	¥<w#3?Ê½<±<³+?2F·JÕ§9c¼ýs9 Ïw9K¨û>:Æ>A*$8A*$8Ãdª<%1&?PÞ>_??¦0i>Ç»>]
<?eä'¸Ôü~9¨½=:ä³9$ä=?Ö>þ4$8þ4$8Ãdª<ý;?8ï>2H?;ô>£>??ÿB:è(:?":ha:×_?
Û>»?$8»?$8Ãdª<úÄh=2Ç"=	7? N=Á=,Å+?V9x<9c±>Ïã8ºä8Ï4þ>gâ>xJ$8xJ$8Ãdª<ßÀÝ>>ÿC?cò²> T~>4?¾o)8íH9<G>¹n
:øé9³w?h>4U$84U$8Ãdª<2)Ý>ç>¢èH?DÄÆ>k>+05?@£´1Ð9u«µ¹^¸:T1:áÄ*?Y>ñ_$8ñ_$8Ãdª<A#?ÉÔ>©D??	¹>>¦
4?x±Â¸b|9Ræ.¾ýsý9a´:oæ>+>®j$8®j$8Ãdª<OL >ÔØ=ÐA=?ò°>·{>4?¼Rh:X[:r?0<Kí;l>?>ku$8ku$8Ãdª<n-Ô>¼ÿ>ÃÍD?¢Ø?¶>µ¼;?Øû·¢9êF½÷Ù9£}Ü9Ûý>>'$8'$8Ãdª<"É>®
>»9? ²r>ö2>Ü-?Aá½8É
Ç8F7ô>ñz;ÑiÊ:R¤D? '>ä$8ä$8Ãdª<øH??Þ>÷f?§f>ßôB>ÎF?ð¿,8HW;9®ì=à¶9»ü9
ç¸>b4>¡$8¡$8Ãdª<±<ó>"4>¦QG?´/? î>V<?AQK9Rº9B­>-:üî¬9µ?&=>^ $8^ $8Ãdª<ÌÝ#?ýh¾>P\?µDø>d>UJ?¹j 9jç÷¾B´9ÒÚ9W8>Ó?>«$8«$8Ãdª<(I4?¹öØ>¹T?ÝGw?§?=ÈN?*ø·(^9ÀV½ Z;!Ñ:õÏ?Ô@>×µ$8×µ$8Ãdª<èc?C©?¼K?,J
?c"È>¿º4?8Ã8~±®9ÚSa=H§9Á¾9cFá>ÌE>À$8À$8Ãdª<ïö»<®`<?Þ-?"±;Ýx;­N7?ì¹N9
¿6Ü9ã9#¬÷>ÄG>QË$8QË$8Ãdª<
CÅ=~=Î@?(K>	>úÚ0?õ:Ý¡©:E9?ÔyP9^a9SûÐ>[N>Ö$8Ö$8Ãdª<®ó¿>(*n>SN??A??âÞ6?uç-9£\¤9en>ßA*:Å³3:ò>ZP>Êà$8Êà$8Ãdª<.Ñ=ç¨=ÿN?=ò>ì'>dG?¯d_:Rë9¹s?Nö8ÊóA9	LC>#Q>ë$8ë$8Ãdª<UÛ'>Yî=b4?´Y>¨Ã=r5-?·[ê9]Ý9§f?dU;Loß:64?¬V>Dö$8Dö$8Ãdª<v:>x?ü=<=?F/>¼J>@Q+?;¥5=¿vÜ<­ìR?ëM9Â":£I>W>%8%8Ãdª<Uî>i>J?féà>®á>+25?ýpO·îCk9K¹á¼¡ :êZ½9ÈU?>^>¾%8¾%8Ãdª<)?d/´>jÓ??Ã>ÇÎ>ú;9?½Æ¸xÒÖ8cÕì¾§:«9±Ï]?-h>z%8z%8Ãdª<äö§>ÄÏp>è2?86$>Þø=C$)?"kK¹ÖW9Ãñ¾#sÜ9¼ÑÚ9*ô?&q>7!%87!%8Ãdª<¬ò`?#yâ>¡F~?âÀ?¶«>CÍz?Þö8°¨q9Á>$å8aµ9-">¹v>ô+%8ô+%8Ãdª<Ö =.ÎÄ<,?ã=ÐàS=3×&?õ9nJ¢9àYÞ>¥Ï75M9K:=^>±6%8±6%8Ãdª<u^é>¨>AðH?)c>çY>ï°3?ÖÝÛ¸Îþb9Øõw¾.ßi:èC:5Î?4>mA%8mA%8Ãdª<¸)?o¥Ä>@ú<?hÖ>§§>k<?QT¹Ó8=%z¿Ò¾69XY9¢­>>*L%8*L%8Ãdª<5*?¢Æ>[+Z?\ýä>Ô<>8?49NH9m¤¨>8X9É*Á9¶F>
>çV%8çV%8Ãdª<çuF=r=½+?Þ==D3=/;"?1£8q"9ãK>^yÐ;Î);G9.?î>¤a%8¤a%8Ãdª<^É<R<û¹.?#D=ñÌè<q?õº9ïû8¢²?r}:Ø\:*9?+£>al%8al%8Ãdª<Å¹<F<~.?ÃE¼<#'<Jµ/?r¹K»Ð9\$¾[N9*¨9{->^«>w%8w%8Ãdª<fÄ<<¨3?)õÌ<¯<S%?òc9£9S²>AÛ;*ºª;<b$?V­>Ú%8Ú%8Ãdª<Ñd?Ú	?âÑ]?'ê>æ>]ÜM?·-9½`U½w.:&së9°Ö=?÷½>%8%8Ãdª<¸?ß*­>lùQ?7*?IXé>°½:?¢¡·+,9Fp½ÞÕB:ºT:Õþ-?Á>T%8T%8Ãdª<~('?Û>ÝLC??,öÖ>åä9?4Kê8¦$9æ
P>%£-:Y:¨Ý?Ò>¢%8¢%8Ãdª<ßR(?`¿Ñ>qM?ÒÑ>7>R;?mü8`9"e=fE8÷`\9gáä="Õ>Í¬%8Í¬%8Ãdª<m>20Æ=s@?Sà´>£>)£.?í9=½UH=
xK?u¬'<Îä;ï;?dØ>·%8·%8Ãdª<Eâ ?¿ÎÍ>ÉH?(¤>°GA>:B?8â^9P=SFK:Ãø9[bQ?Yç>GÂ%8GÂ%8Ãdª<è?nÅÅ>=zG?~×·>ww|>)j:?§Èû¸K»h9z¾Ú à9P9;Ü?iê>Í%8Í%8Ãdª<M?ÊÏ>}?Í ?Â`*?q? Í:ñ\
:â?an:9ð1:½z+?Èï>À×%8À×%8Ãdª< æ?#?óHb?ÛÐ ?vi×>ê??×Ý8s9|T=ýgK9ß°9é>ñ>}â%8}â%8Ãdª<çÓ6><hö=ò=?àú§>1r>+C1?¾Êm==¾yU?ÝôM9ÞT9b»È>»ú>:í%8:í%8Ãdª<D>0?Æ³>ß6{?Éy?J%?×
\?Iª±8'Ò9e}!>ºg9rü^9"è?¥þ>÷÷%8÷÷%8Ãdª<Å?àÀ>\zA?ÖëZ>>?ó;?ªu8T0S9rý">$»39ApF9³Ýç>´ÿ>³&8³&8Ãdª<ÁS½>õa>öáV?dÎê>c¥>[óL?
ñ'=]fÌ<VR?T:;À:Ðy?>p
&8p
&8Ãdª<V!ä<Ê³¥<C90?*(;[éþ:¬Ð?-~¹U^9|]X¿c<p¹õ$9i:¿¹>-&8-&8Ãdª<õR¿>ÂÍv>üsF? }>zñ4>Ø3?à$l¸ûy79+¾$¾â:Ñ9:ÏÌ>¼>ê"&8ê"&8Ãdª<OáF=n=Õ[*?û';r];Á ?ù¹K	9:&ú¾ß¶¸89Yµ¾H>§-&8§-&8Ãdª<î>£>$B? p>Üÿ.>0?ô9Y²96c>+ð9Ê_¸9[©&?r >c8&8c8&8Ãdª<N]??{0í>xN?Ô>ýÊ>¿ÖF?Hé8#L[9)>ßü8"r³9M`4>/"> C&8 C&8Ãdª<{¾/?{Ï>ï¼X?J½>Ü[k>@N?h5¨8@Ï9Ï=¸Mr9ÀÌ9îEÓ>®0>ÝM&8ÝM&8Ãdª<(Ô>¡×=À9?MÅ¸>þÉ~>¦9?êð5=óÛ<ÂS?P;Ý¾:èjJ?K>X&8X&8Ãdª<¡¶A?$¡»>&?1&?ù*´>l?_L²9Þ9ºÁ?.?:ËÏ:43?6c>Wc&8Wc&8Ãdª<·_v?Øå?¯ka?(?7®><¡a?òº9gÆ9
8ñ>é8;¹à:·DS??i>n&8n&8Ãdª<àË>ð	>¶}U?Ëê>ö¢>ÕÐ8?iÐ=Ò(=YU?>w·:ÔHu:{??i>Ðx&8Ðx&8Ãdª<¢É8?î>°F?ëÁ?ÈãÏ>£à:?åû9ã29N?6uP:ämÜ9Ær?/l>&8&8Ãdª<ÍÈS?víï>¶øa?MË>új>{Ò]?Äk*89O9`¥Ò=d:¥ã9ú-_?¬>J&8J&8Ãdª<¸V??¨"÷>´3F?ÅÛÊ>ñS}>ÿL?7·@fö7`¾A¦9:ê­9þ¹ô>¢>&8&8Ãdª<7?è´Ú>
5V?óöô>A>!ãD?CÐA:äñ':F·?9Ô9?!>Ã£&8Ã£&8Ãdª<-(>,ôæ=j:?ijm>LÇ/>.â,?#1=ôÞ<eK?ÈEÄ6y9F^I<S>®&8®&8Ãdª<"½,>f­å=1@?}Á>Ò³>
í3?èî±=RÜM=GE]?@8NÑ9UÀ=Ñ >=¹&8=¹&8Ãdª<]ï>`³=qÝ:?^&>¯ÏM>P*?ï!:µ9¨Ld?>;;ó:·ÐH?3«>úÃ&8úÃ&8Ãdª<uÀ?rg?S?i!*?HÚ>R? ·P9É9?eª>2°::]¥?Ð­>¶Î&8¶Î&8Ãdª<ÉÖ+?ú*Ø>½K?õ"Õ>GK>qÄ;?.úD90=9Å>X9ÑÖo9ÌT>%°>sÙ&8sÙ&8Ãdª<Ö*?t¶>
äO?H$Õ>Ë(> ¦B?ð8m239ÄÑ«>á9ðE9Ù?%¹>0ä&80ä&8Ãdª<'Ó>p2Ê=n6?qù=²½=Qb(?UX
:4Þ!:Ñß>zÉm;
G&;=7?~º>íî&8íî&8Ãdª<>²=ýz=±q6?êÒ>ñ¼D>!q&?£¶,=OØ<CgL?ºÃQ;Å;Õù:?½>©ù&8©ù&8Ãdª<EK?¥µ±>ØJ?r»z>Ï¼1>m4?¹[f¸ò\9øuà½AÂ:½Éû9,.?êÀ>f'8f'8Ãdª<²Ô= =6`2?¯ >d?>Òö,?Â+7=ú³Þ<®R?Qá8op9/ìG>õÄ>#'8#'8Ãdª<ß s?ê?l^?YÁò>8D>
ÿR?»¸C9Â:v¾Ö9n
9VÓâ>AÌ>à'8à'8Ãdª<¯T¦?F?[?R?§4Û>ý1?pÃ9sËß9ß>D³:PöO:Ð9?aÎ>$'8$'8Ãdª<üu}?9&?AÚK?]ü>Iµ>)b?-ÊÌ8Y´9óX>ßp:p6S:Å?Ó>Y/'8Y/'8Ãdª<gÞ=ÜÅ<]æ-?ÉM;%Â;ê)?èÿ¸iý98°¿Á¹eË93	m¿%Ú>:'8:'8Ãdª<L?ÇåÃ>¤ýK?0´>¢¬y>Â8?ç¸=¸
Ð-9\·¾½=9¬%"9àÇ?ÅÜ>ÓD'8ÓD'8Ãdª<ý¦!?©_Í>>I?/âÕ>A>¥/;?ÏÅ¸F9P½~¾ð8L9F²E>>O'8O'8Ãdª<wK?¿xü>3?:Ó¦?G_?Uå?Ù8¦9.Îw9¸+?tó:ëV1:V°R?ó>LZ'8LZ'8Ãdª<o?PÍ»>TY?½ ?F#?p]?²ª9òz±9+Hõ>®¶Ò;1øe;j?Ç>	e'8	e'8Ãdª<î&ä=I¢=íò3?Y1=M;
= é ?³:q:	x?e; éµ:-H?Î>Æo'8Æo'8Ãdª<-­?Âl­>jR?~3?+°>-A>?wh73-}9Äë<ëd¬9©0`9ÛÚD?>z'8z'8Ãdª<¡T&?óÉ>ØR?Öå}?ô2?ý5?9á9ÓÜ9þü> ÝÂ:Óv:OWJ?«>@'8@'8Ãdª<~/>#÷=Õ5?G>iÔÃ=Ý¶(?ËÜ'=
Î<P?@8×9ÆÈ:®N´>g>ü'8ü'8Ãdª<>-?Ã>u?$§:?d¹>T?Ý¶9Å9Ó3>|Ò9¯}9hT?)>¹'8¹'8Ãdª<#a?´üá>
?{óE?È¿>Ò?¾t9XÁ9×õ>6¾O;±:,É?w4>v¥'8v¥'8Ãdª<wHý>ã>t:^?<û?ºhÄ>³H?H7òC9ºÃ<o^÷9{wÝ9uø?Ô5>3°'83°'8Ãdª<4?R4ê>ê×D?@ß>ÐF>9?¼· ó`93V½¡ÑÊ9sº9Ý<?|I>ïº'8ïº'8Ãdª<(Óâ<}É<¡³5?S3<YÌ;£6£?±01¹e88lÿõ¿6¸+®9P©½J>¬Å'8¬Å'8Ãdª<lJè<jP°<B£(?þ¿h; «Y;bÞ?Û+¸A O9»¡½Of8õfH9·ö,> f>iÐ'8iÐ'8Ãdª<n¿ö>¨n§>Ã¢<?TÚ>¼L`>äã)?ò[(¸úäv9}®½Çl8´S9²TL>7j>&Û'8&Û'8Ãdª<
>p? ?:*Q?Ù$?jõÔ>g*F?¹Ë8s9_2F>h³»9&9¸+"?»j>ãå'8ãå'8Ãdª<ºt?´>x¶Q?©j²>f>ä{F?yÛ­8Ãc9{ùC>
E9Dñ®9~->ü>ð'8ð'8Ãdª<Iö>äñ>ºä]?ÙG?Ó
ì>~X?" 889Aô=!;;ø?É>\û'8\û'8Ãdª<ê¾?ÑÖ¿>G,U?à·>qØ\>%U?U¬X·¨v8áà½
Q91¹9L{>´>(8(8Ãdª<£ô?w$A?©bM?øw?ájÑ>Kð7?è©9AÉ}9d+?#y:G|D::9"?ôµ>Ö(8Ö(8Ãdª<¦ª?Ss¨>ÆU?Oº?þù?UV?¿ó9Ù,9>s?þÇ±:9:Ï;u?À>(8(8Ãdª<Õ4?=½>4 t?7ÓØ>6o>®/h?½38ÞÞX9 ùÓ=/ag9Ù´9î	¤>Ð>O&(8O&(8Ãdª<YÙA>üá÷=e2H?$fN???_<?çß =ÁÀ<ÙU?²IÆ:êz:.NJ?,Ó>1(81(8Ãdª<ýÉ<b¹<lJ)?8þ ;)ãq;Ñb*?CV¬¹Ú$9Ø|¿½89)õ'>dà>É;(8É;(8Ãdª<c#?öÎÈ>9ÖO?ý¤>P X>nB?s%£8Bõ9 >¹!9^ÙÐ9ÅF>ÿà>F(8F(8Ãdª<>Wÿ>j[©>ü@?)µÚ>Ú%>^r:??³·+Q9ö¯$½Áî«:¶}:{-?Íí>BQ(8BQ(8Ãdª<
`?'¢>ÄìM?üÑ>Vv>Â*=?àzz5Ø	9¹)L;>9¯!9[Îü>ô>ÿ[(8ÿ[(8Ãdª<c	?À>	±6?Qb=>Pp>Ã/*?Xåµ¸dQ9·ã¾×i"9(9ØD>3>¼f(8¼f(8Ãdª</ãÐ>¬è>ï>L?RÛ?àÍ>P??=ÂN9¤à]9_î>éº9-«9XÄ?>yq(8yq(8Ãdª<T?ï±>2!k?WÖ>?«à>ÿrY?ä¿9@s9Â?(:w¿9ára?%>5|(85|(8Ãdª<½Æ?$³Ô>`??ù°>tïz>è4?7þ8+9ÉµA=³ûW:³:»5?È%>ò(8ò(8Ãdª<þ*?Í\ä>???L;Ï>	)>V0-?|¬¸iÓ9®B¿½):«Ô:o
?/'>¯(8¯(8Ãdª<`
?ü<©>Q?wZ?ÇÎ>ÌÛ=??òþ76ªt9ý`=bÏÃ9Õ¦9ñ<?$9>l(8l(8Ãdª<É?ò¦?g?Nà`?ü>Q`d?üÔQ9*ët9kSÛ>R:ÊÅ9P@?>>)§(8)§(8Ãdª<rO
?Y¸>D?Ç£ª>_u> Ú1?Â	#¸Ão9¾
99s¾	?A>å±(8å±(8Ãdª<D(2?X<¼>Kr??Á >5y?k8öÉ69?>Ô78¤>*B>¢¼(8¢¼(8Ãdª<Múê>2>àgT?Õú:?pÔè>RM?ët@8ô9Xñ¦=`Q¼9¼4a9bV?zJ>_Ç(8_Ç(8Ãdª<w|?è/?o?+ßµ>K6[>¬dT?9­T94$X9tåû>g9jo%9Ê>[>Ò(8Ò(8Ãdª<Î À>°ç{>oÂC?x9=>Æ;	>.~0?y¹ R9-ã¶¾¬:L!':yFÍ>´_>ØÜ(8ØÜ(8Ãdª<1l?8o£>f8b?û>Ò>'k^?«¹Ñ79aB¿`û/;S¿:Ñk?$`>ç(8ç(8Ãdª<k!>¬Gº=g³D?·>ÃG>£3/?Úö¯:¿_:asI?MÓ:^ö:Ë6?ýs>Rò(8Rò(8Ãdª<§B=´Õ<[U-?Ûi;(¯/;³QE?áM¹ã?9r	¿Ü¯79SðÏ9$b>N>ý(8ý(8Ãdª<ªÅ>ô¦M>èA?Êà>N>d¯;?²×U;J1û:iïY?Ð9Jv9¹do?Q>Ì)8Ì)8Ãdª<ùIÕ<l<3µ6?Ù;k=ü4=]&?Pv
9DU9¨ås>Ñ9Zºs9Î[?ï>)8)8Ãdª<Üj?õ?ÉËV?&J?¾ªÁ>KEM?R¸Ø9w'¯½^mh9OWß95>÷>E)8E)8Ãdª<~3!?«ºÍ>cH?ûJ®>D{>°1?aø»¸t¿l9}AK¾>á²9:«9¦?Ø¬>()8()8Ãdª<bÈ<ú¾<Ç,?ûN<ì<3?]x2¹Äeæ8eMF¿$Q8-Az8;Ö?ñ±>¿2)8¿2)8Ãdª<e?Ý°>Ö%¦?ÆE?³·>Î?mä7:vµü9I:?Þú9¾£9UD?¸À>{=)8{=)8Ãdª<½%?NÖ>1F?Ð>DW>÷)2?Q8
;§9ù;ì=Ùêý9êæð9aê?ZÅ>8H)88H)8Ãdª<?»g°>ªd?×õ>0l>AwJ?mÅ¸|*9þ¾2VD:@aá9Ò_?ÇÖ>õR)8õR)8Ãdª<AR?>
?g`M?DÉª>Êìk>Q9?:F¹
Ì9»À¬¾
:Dó:ØWé>Õí>²])8²])8Ãdª<ìØà<´<l8??à-<&ºð;Pè8?ðs¹-Ie9;.¿¬9Æý}9ý>>oh)8oh)8Ãdª<D1?ÿ1æ>ÁlE?×ÁÄ>RÑ>ÛW0?®l9X£9O>k :$¸9z^?{>+s)8+s)8Ãdª<Tò=èÐ¨=½7?Í>×¾R>=d'?a%=ªÑ<áJ?Rä:¦º:k??&>è})8è})8Ãdª<»@û>/£>ôE?!í>ÉJ>À??
Ô8?o79Ë]>'C:÷3:;=?'>¥)8¥)8Ãdª<Ù¤>5>)sh?S,/?[¿À>¨h?©[&<Ã[Ò;ìsJ?ß;Õñ;k?ý+>b)8b)8Ãdª<jO?{	?Ùþ@?j>rý&>×i3?czº8\¤9>Rñp9£9(¼>7>)8)8Ãdª<¼;?ÕcÛ>ÛFZ?Ó`?ÇT?µB?	Ì9Ý*/9F'Ò>%:íQ:­
?Ð9>Û¨)8Û¨)8Ãdª<;%?´Ë>[¾O?äñ>Fñ>ýD?I3·âV)9#l½®ñ9uz;9¥¿>h:>³)8³)8Ãdª<~pi>(i> <?ñyí>Úï¢>:?±-¨=C=ª\?;8Ë:H½A?==>U¾)8U¾)8Ãdª<Õ°>«w>Ô6?ª«>X@>Üi'?»R;wC;£;?kq;æûS;I®5?gF>É)8É)8Ãdª< Ó
?x½>@?OÉ>²¬>Ýà5?ñrÜ¸¯Ý¦9F)¾¼Ö8ô@9©rF>R>ÎÓ)8ÎÓ)8Ãdª<¥àe?k?id?º,?ZjÃ>Lb?QXº¸x9×J@¾N¨A:gZ:èA?Z>Þ)8Þ)8Ãdª<WM?ÿÔ>%v?
>?ü>-p?<9«
@9Ô>èQì9+}í9j½þ>å^>Hé)8Hé)8Ãdª<!ôÀ>Å2r>øòK?i?VÛ®>kd@?9ÄAo9©>ý¼+;¤sÖ:ÙM?mf>ô)8ô)8Ãdª<á?ù­«>si?N\?7É?7Q?&§Ù9`GÝ9 Îû>C©á9©ã9Àý>¬p>Âþ)8Âþ)8Ãdª<øu	?S¯>	¶H?@£>H:>m¨4?AÅÝ¸áËx91d¾yæ)9Ìq?9æ0ã>ïq>~	*8~	*8Ãdª<x»<ì<Þ§&?yÆ)<åÈ;#XX?+± 8Zî8ÉË¬>Ìý	;µæ:¹@?w>;*8;*8Ãdª<ÑsÄ?`?D¼?ÞËî?ñ:L?ª?4É:B×:Pâ?£	;Í:t¾?w>ø*8ø*8Ãdª<Ø·º?°³Ý>¨×?[Jå?Ã1L?H»?P:i:±óm?×(;sí:GÑv?>µ)*8µ)*8Ãdª<õk?s§>gY?X9É>Âî>æFI?ðó%¸¬­S9L³È½:7:.	?Á>q4*8q4*8Ãdª<8d?Ùà>©ø?÷N?±²á>Àj?P«=;T=×§N?Q,:z»9·ák?A>.?*8.?*8Ãdª<¹v?Ñÿ>²Þv?ñê+?M¨Æ>¹]?¸ì?89LpG¾ Î:üë0:ÒP?>ëI*8ëI*8Ãdª<Mq??úz?QJä?U®Q?.\?åü6::â?Åm:wÈ,:ò$0?Ã>¨T*8¨T*8Ãdª<öh= b,=vû,?_m«;ZÂt;ÚL3?A¹.96Z¿W$Î7øÁ8>` >e_*8e_*8Ãdª<$½7?=Lï>-D?ðx·>§>>h7?½C÷¸:p9éÎw¾(oT:ç:F%N?)¡>!j*8!j*8Ãdª<8ÑÞ>d>ÕÖJ?LÊ>^>¤>?»¸êØê8Ï§¾¤-]:;¬:xl>?r¨>Þt*8Þt*8Ãdª<Ø­Ü<á¡<Î.?÷1;ªÐ;wl?y¹\9/¿K:>¨ì9"*\?«>*8*8Ãdª<³°0?ù²Û>âM?ÉÂ?V »>gI?²·1{9¢æn¼}«:O:áT?Ø«>X*8X*8Ãdª<{Á>ú¡j>CS?"ÿ?DF;?J_??¾A9aÞò8K?<Lb8ÞÏI9¼>·¸>*8*8Ãdª<øÆ?{6?(©?«¾??&»?.{:K`é9V!?÷*::_¢'?L½>Ñ*8Ñ*8Ãdª<6bE?VÆ>4Å~?CÚ>&}>u#]?eÒ=¹pR:9g¿Éñ	:ÍÞ9ý?mÍ>ª*8ª*8Ãdª<NÑ?[Ï>gA?ýTÛ>ß*>Ä·9?¾"9È9}à>ú³9E 9%½?ÌÓ>Kµ*8Kµ*8Ãdª<WV?Ë;?«hP?kF?
­>áV?Th9Èû09wÜ'?C:ì>9ñØ»?¨×>À*8À*8Ãdª<Ý$?çÖ>VøC?Î&?ÄSê>;6?~6Þç9ú÷;oÍ:Ôq	:È?¶á>ÄÊ*8ÄÊ*8Ãdª< (Ì<W5<ÜQ0?ÓO=G2#=1b"?6s¹òÇ 8 Á¿¸8>Jh9zû=Úë>Õ*8Õ*8Ãdª<ÓÁô>Â?¦>r<?¸6>ìºh>p.?íì&¹WÁå8Gþ9¿×ù9|ÍÆ9Ô¯º>%õ>>à*8>à*8Ãdª<Ëëá>pp>&a?UÑ>5¸>pû??O¹]9	¿Pz:+¢:3O?Kö>ûê*8ûê*8Ãdª<t5é>¶¡>2J?¾v>4Ó/>¡3?E ¹JJ%9[á¾:ë9]Â<9{È>ù>·õ*8·õ*8Ãdª<bzE?	&?Å?E?Òî?ù§>¦D?$!58e:9ø=/i:Ã{ò9=v?è>t+8t+8Ãdª<ñ÷>$>I?]¢>ë!O>õv6?£·rùR9*f2½GÂf9XÇ9û+>A>1+81+8Ãdª<@a>C£>~[?Ù¥Ñ>Ï$>FL?
l4=½ã<(wK?öe:>xÿ9¸e?>î+8î+8Åþ²<væò>á¼>£B?½Ð?PÖÌ>ü4?._=tÝ+=¨©F?¬È;`;:?ð
>« +8« +8Åþ²<J6ø>D >=F?j¯>¼=T>%W3?À´W¹!Ðî8ç:g¿½Ñ¿9N¾9»?e >g++8g++8Åþ²<Úé>²r/>FrS?òÿF?ímù>ð=L?h3=ÈÀ=3c?ìÙ:\Ü:ç=?º,>$6+8$6+8Åþ²<>½<['<D(?ð ;â²p;MË*?ø\¹ØD9 î¿²¸7ÅY:9mP=H4>á@+8á@+8Åþ²<ò½>b[0>W<?â>>îh>>ùx?²\0=¹Ô</gT?èR;½ É:ª?Û6>K+8K+8Åþ²<´1s?nÍ?/Ño?M@?î®Ü>Ñ^?ÓO9â{9VÝÓ>¥b:û9*%!?Õ7>ZV+8ZV+8Åþ²<nb?IñÎ>®
?£Üu?/?rçi?½Ó9ß5¢9Ô&?Ba:}ñ=:¢Ì?iK>a+8a+8Åþ²<k±?Q9¤>E÷Q?©û³>Øj>ÿrD?x8 ¸ñ^9K6¾z4:âw»9i×u?ÒM>Ôk+8Ôk+8Åþ²<Â?ôÃ><ÙI?4µ?¶²>Y>?1¹V8TóÂ9û=£-Â:¦ßp:M_N?­S>v+8v+8Åþ²<N ?¦=©>,ël?÷$?÷À¶>ìW?þÕy8|R9åã=EË³9q³9ø??'T>N+8N+8Åþ²<­>?Á?2÷:?MLÝ>µ > ï0?½-¹V#¼9Ö½>¾.9øÀ9²>©Y>
+8
+8Åþ²<@{V?¶vü>W|Y?æÇò>"S>~ÊF?@ã(´'w9Ãý®¹>àÄ95Ùµ9Ý
?bZ>Ç+8Ç+8Åþ²<Ã9>¡>Â8?c>Þ]>Å\-?Ú÷P=!Üÿ<&Q?\¡9ÚK9bK?]_>¡+8¡+8Åþ²<ø-?'ç>Ë??SÊ>R>]²I?ìuà¸È¾9¼O¾4µ9ÍqÆ9/Âé>Ãe>A¬+8A¬+8Åþ²<Å>w²­=ßYT?lU>Ú	>ýÝF?Kª:ýt:ïû)?äß:":Ò7?Ûp>ý¶+8ý¶+8Åþ²<É\?Pk	?_§M? ;?PÃÿ>Í;?êÑ7Ñ­®9;Ú<vø;T/3;GO?yq>ºÁ+8ºÁ+8Åþ²<FÐz>­ >wÎG?CÕÜ>yc¢>`.?Fg7îÅD9#¤=tÁT; 4;ÎjI?s>wÌ+8wÌ+8Åþ²<Ó;>X>q?j?j³>>ÌZ?Óä=©=='lZ?í9k9jà>¹y>4×+84×+8Åþ²<?!?#ß»>Ð¸[?a>á>Ui?ó8/9éý=Þ:©ò9Z?>ñá+8ñá+8Åþ²<ý*=Åú<´-?p=r@=±ø?zzU7ôÓ>9m1=nl8TÉ9êû= >­ì+8­ì+8Åþ²<5û=«¯½<x3?Vä=ÞçU=ÈØ?l99ï92S­>ì:²e:Ð?Û>j÷+8j÷+8Åþ²<ûî°>ù«a>7¶H?ö¡>dm>H-?¥*8h9è=<ÞÂ9º~9þñC?>',8',8Åþ²<·zÁ<]<úà0?àq;ñ(";O>?¹z,-9?{¿¾ a)8/Ò9Qõ>½>ä,8ä,8Åþ²<ÆJ?ºó>ÎT?í6ê>üâ£>í6?)^|9®
9´Ñ>9®k9Ü2?-> ,8 ,8Åþ²<§½m=7=/=5§-?&Ð;!ðD;$><?ªHÏ8r9ç3[>áSj¸¡9
^¾Ð³>]",8]",8Åþ²<+ÖC?{Ñ>fSo?¢çÈ>k>¿ØZ?§ä7p9ru<"69ö¡Ù9Þ±>F¶>-,8-,8Åþ²<D -?Æ>&1_?²B?Ó½©>}J?è4j9O°	9ï¹Y?:Ä:	8n?,º>×7,8×7,8Åþ²<[5?Çöê>¯E?çg½>Ëw>[=D?£å6*¹9c6¿<;W9õ<Ã98Y>
¼>B,8B,8Åþ²<4^4?áë>¬{D?Å3ý>Úö¥>EHC?s6FZ8àè<H>6Fb9[þ;^¾>PM,8PM,8Åþ²<o­Þ<ð<Vö7?Ú <Æî;ét,?Wst¹º19
0¿´²¸4f9Ý³ ¾È>
X,8
X,8Åþ²<wZf?_á?§hW?É?ëK½>(W?F¶s¸H 9 Â½ê+9ªJ£9×XÒ>ÀÍ>Êb,8Êb,8Åþ²<IèÒ>)>oÒM?Xì>à0>{E?¹PZ9¾¤£ñ:Ú:Ëd?ùØ>m,8m,8Åþ²<ÿ
S?õ9Ê>?¡Ój?	ÈË>?å¬¸s9÷}½£+;Î :àe}?¼à>Cx,8Cx,8Åþ²<Rã>ñx>VÒi?¹±?Ð>·>»O?Û]º8j9Òh5>;xê«:"D?9ê>,8,8Åþ²< Þ<Q<|~9?¾Ô=Cæ<¨x/?Ô&T9>9(µ>wÕÎ9V&Á9	?®ì>½,8½,8Åþ²<s¦8?âèé>¥J?h¿>Ä>Ðí=?x¸y»9c-½49
tè9tHF>>z,8z,8Åþ²<	>}1Ê=H¿:?aO>G¼>G¦4?Óð:]:2áD?ÊO<©D
<aF<?`>7£,87£,8Åþ²<æ°Ï?Ðd?3 i??,Ö?éÃ?X¢<pM<qMJ?Q©:7":?>ó­,8ó­,8Åþ²<¢¾â>M>Y¾G?¼ðK>a>çð3?É¦¸`9±&¾&
v9#ÙÝ9ëö>>°¸,8°¸,8Åþ²<¦Ä>7ff>iZ?\0[?Å?ÎbY?ð9ì9vû>gö9P:´Ì>E>mÃ,8mÃ,8Åþ²<÷E?¸>ÇA?þRY?bº>ê?$9â::2>[4(:N²w9Ý×­?>*Î,8*Î,8Åþ²<3?¸
²>K¬H?H8?¼Ð>Ù;8?ë\?¹þë»9X¾åê9`"Û9,L©>æ>æØ,8æØ,8Åþ²<UÚ?ö?@á`?B?Õ¼Õ>XD:?Ð¼8Â9\¸0>ÝP;ÃÙù:ú5U?ê'>£ã,8£ã,8Åþ²<Û¸H?lÿ>~mI?aAÏ>p>m;?ÚVß6ß¿9LCÈ<ÖV:I:X|S?.>`î,8`î,8Åþ²<,y5=Ì&=Ð1?è{6=Ê³=F"?`ÅJ¶P-9)Á¼>À¸÷H9ÍÐ¾é9>ù,8ù,8Åþ²<lä?+Z§>iái?f?2K¹>ÇPU?f9ä
¶9¢>ÿ!h9ÙvO9H8?å<>Ú-8Ú-8Åþ²<"*??Üø?C<?¥0>x©9>:Á0?®Fó¸Ýc9D©W¾ô5 :
0:ç¼?ñG>-8-8Åþ²<oñ>ÅZ >"Þ@?>p[a>U/? 85¹ g9A1¯¾ï9lP9&¦|>H>S-8S-8Åþ²<ïÁs?­
?
ÂR?P=?åì>G@M??:å<:k%?ºæ%9"9dD>×R>$-8$-8Åþ²<hàb?B÷>j?J)º?Í;?,Ã}?»:gÁ9}@3?:Å"ò9Í{%?§Y>Í.-8Í.-8Åþ²<µZ?	dô>¶È?Ôíú?ºÍr?H?j:³:q^?É§i;åÐ:¼+?Wb>9-89-8Åþ²< ##?·µÉ>MO?Ã`¶>¥Q|>ç	9?Z*¸ùv9Íé¾'R9¾¦9ÈµÞ>Ä|>FD-8FD-8Åþ²<æh?ÿ³û>Î?Ó\?9kÀ>Â?½j9Â_J9=ó·>,²¹:÷Ñ@:v?y>O-8O-8Åþ²<1Ý$?ïÞ>*Q=?¾Ñ>DP>çj4?9?¹99®E³>ÆÁs9GY
9§¼\?]>ÀY-8ÀY-8Åþ²<ÁR?z©>ÚÅl?F`;?CÛ>ÅZ?aM:Öè9+b?ÝQ:âº9ã³?>}d-8}d-8Åþ²<Þ	?L+>G^?¼';?;Ö>yL_?ç¾9ç¶§9Ou?W
;±ó:®Rt?9>9o-89o-8Åþ²<×?Wº>7Z?¸¼>¢ôw>í±B?6`¹Wá8t¼"¿uu:.µí9,?å>öy-8öy-8Åþ²<D-&?­ÓÈ>ÔS?D<?Dü>ø0??¿Ë8ò¬Ï92ðú=}:¹;:ÐgU?û©>³-8³-8Åþ²<Ø	ä>µõm>Su?3G?<:í>÷V?PÐ@;çTÉ:N+u?/ÿü8ªÑ¤9ÏzD>þ¸>p-8p-8Åþ²<1`?¶Ò?(M?¢^>A\L> "E?«-¹÷ö9#æª¾Þ¶:±:Àú?¦¹>,-8,-8Åþ²<úmÂ>îO>Û`o?,?u4Ê>sZ?"6=³",=§xV?;Î:
2_:Gl?Nº>é¤-8é¤-8Åþ²<ùÌ>²T/>:HF?[ÊÍ>>Ô0?åI#¹¾9Ug¿*¤q9ÞÄ9	>-½>¦¯-8¦¯-8Åþ²<·>5þ+>Òa?Q?,à?Â??¹x9JM9å8?¨¬ê9Jë9.Tÿ>¡Á>cº-8cº-8Åþ²<ÌÐá>>4G?@ë>\(K>1?7ù*9ào@=ü?F9oY9sz¥>vÇ> Å-8 Å-8Åþ²<d½	?õX¥>AU?SÛ>r~>E?Õ09Ruj9ÝÁ>ÝB§9Ôé9Q¹?ÞÍ>ÜÏ-8ÜÏ-8Åþ²<q6?øóà>	O?d?ß?
 <?Å&:ÄÒ:%?cg0:Ó³:EØ?WÙ>Ú-8Ú-8Åþ²<ò?~ÔÛ>gË¨?¦Î²?¢Ãð>Q¾?Ì<&Á<ü¨3?:Ñdÿ9Æp?Û>Vå-8Vå-8Åþ²<Ø«B?ABä>TZ?	zö>x.>J?úþ9ìc¶9¼>hÃ`:ÉfØ9*ò?ß>ð-8ð-8Åþ²<
f(?s¹Ì>vR?ÛïÏ>ãà>MH?gi9ôr9TªU>ÊÀ94p9Ù*?dí>Ðú-8Ðú-8Åþ²<Íë´?æ$è>\Ç?_?¹{>Îe?4e8«f9'ÛÓ=Ôö,:ÞìÑ98íR?ºô>.8.8Åþ²<£?ÝÂ¾>k??ó°c>í$>P1?¤¹ÏZ9k`#¿$:jÊê9ÝÕ,?>I.8I.8Åþ²<¿R;>Pý=«z=??x'¿>ØÑ.?sÐ$=¾OÇ<å°S?¦}9È*9nÞ>Û
>.8.8Åþ²<Z>=]=Ç­2?ºY<~S¯;ÌÀe?.r%899ø>NÊ
9JðW9q¨>H>Ã%.8Ã%.8Åþ²<æ??H¼>½^?]N?zûì>ì^?!
­9g¼9ªë>ïÑ2:Áà9¯@L?)>0.80.8Åþ²<¬ÎK?°?·J?BÓÚ>Ëz>a;?|â¢85k¿9ÌÖÙ=ºI19²c9ÃÕÇ>X><;.8<;.8Åþ²<ëQ?õÇ>o?s?-?V>Z?EW9½9MÄ>k+:ór:L(?ð>ùE.8ùE.8Åþ²<ýV¥?}KD?.¡W?Ì`?V?±B?ç¨¡8I×9>S{¯9ÿ<9Û)?t >¶P.8¶P.8Åþ²<Ó¹?6A?5Ìu?h[h?éã>W¹?¶¹­9¤_9ñ#?øÛÕ:,Ï:d#3?°;>s[.8s[.8Åþ²<F?¹¾?9õA?)Ú¬>õx>ü½1?Ì
S¸dy9»´½ü;BB;Á;?ïE>/f.8/f.8Åþ²<7K>"Ïî=±Y?|í"?ÒÓ>OE?d=J=×X?_~u;ç;m\Z?ÉI>ìp.8ìp.8Åþ²<¬øR>wì>(K?' Ò>um>±9:?óL=X(=ÿ \?f¾;·Ïu;À}F?ùK>©{.8©{.8Åþ²<ÛöF?A=ð>gT?P¾Ü>>ër7?5ñZ¹a9ß¶¶¾4e99?M>f.8f.8Åþ²<üó=ã<\;-?RK;<Z@;cf1?e,¹îÌ8
òVÀ´Í·PG9ùC½tQ>".8".8Åþ²<#ë¦>}´O>ÛºM?Ü?Ì}$?ÏH?èµ:\È:ôÑì>¡H;¼ø:æN?Ïb>ß.8ß.8Åþ²<Ú?ç>r·[?ºÞ¦>QéR>!J?î\V9X9Ã>±£;9ê<9s^¥>Ò|>¦.8¦.8Åþ²<µ?¹¥>ßL?I>Jd?>ìG2?DJV¸ênw9µÝ½9ò?9q,B?M>Y±.8Y±.8Åþ²<×á?5ó¬>ÎJ?í>^¦>U£6?"&9Ìþ¤9â>ée¿:åÿq:xJ?¦>¼.8¼.8Åþ²<ùÌ>A¦>çÉE?~·ª>z>r.?26ß¥J9o
,<x!V9¥!9¯>¥>ÒÆ.8ÒÆ.8Åþ²<3W?F>è>A©m?äâ7?ÚÚÅ>%ím?ÑPM9|çº9ä>º!ó:f:ßJ?.>Ñ.8Ñ.8Åþ²<m?U°¸>ZG?P|>Ü¾[>÷%.?óP/¸
î>9­ë½\È9¢Oý9f²Ê>s>LÜ.8LÜ.8Åþ²<1?üuß>!éJ?ùrô>Íx>øG?Æ)9è¿v9T>Ë9]9g:?j>	ç.8	ç.8Åþ²<~Å>A2>zä>?ê>=²ª>íz/?C<:Ì¡Ë9æ6?:óMB:-Ï9?-¶>Åñ.8Åñ.8Åþ²<-fÿ>0"§>>C?é²>z>Ù=6?æy8c9ãì%>^g:Üó9?·>ü.8ü.8Åþ²<Ô^-?I©æ>ej@?kÔG?çê>ÆY?¼s­9<hä9ógÂ>eÆé9¤é9a"á?Ë>?/8?/8Åþ²<'.?Y@Ï>æW?ùÖ?[¡>
Y?/ª$¹xl9Ñ²¾²Ù@:Tí9ÅP?kÐ>ü/8ü/8Åþ²<²Y?î9¼>`IS?|Ó
?µ>¿³C?£K8p[9&m¨=Þ²:½D:úh?3Ö>¹/8¹/8Åþ²<ÿ
?z®>ñK?*>ÛµQ>·Ú7?ÌÕ¸59ÁÒ8¾Y:EÛ9Á6?7Ú>u'/8u'/8Åþ²<ç>aÛ>a5L?Ø>M>×(:?®´¸3K8ùà¿ïÎA:ÎÂ9ï?KÝ>22/822/8Åþ²<q×<7n<á-?.`;Lô;ÌúR?äM{¹A¥è8D¿ê7¹¿8gùC¿íÞ>ï</8ï</8Åþ²<±ª?Fø®>Ï©S?¸d?ÿh?Þ@?ô¬<¸¬4­9«n½oµ9*9¦?:æ>¬G/8¬G/8Åþ²<Ì?q?Ù>qI?óh?ß>0?O9Ê]9Qï>bO:H:QY-?­é>hR/8hR/8Åþ²<ó2?¿;Ù>OyR?poË>Þc>±/F?X<9nm9ÀË>qo:àü9SÚ?ò>%]/8%]/8Åþ²<k¸v?s?Ü»T?Ó>»¿>zC7?}è¿¸#"9Æ¾ðÀ9ò9Áý>Á>âg/8âg/8Åþ²<C8?s9Õ>Ìú\?`?y¨>ª8m?Ït¹óæ8í&(¿ÖÚd;a)è:Z|?>r/8r/8Åþ²<ºdÍ<¥<¯]-?ùb=;¬g";D?Äh¹%9¨ï}¿`¹Ey(9&*¿\>\}/8\}/8Åþ²<EÏ>÷>/³=?ÿAÃ>¬	>$+?nJ=ÉZ<=ÅS?X
:uUê9!j?¥>/8/8Åþ²<^¹S?`?,J?aÇ>Ø>ðÊB?Ç*`7ÅT9Ë=¬:O9ZAZ? #>Õ/8Õ/8Åþ²<â©?=>V×Y?È3?P¾>Öì@?$@Ú9'[Ô9?V®ç9êµ­9H·*?ÞG>/8/8Åþ²<%Ü=MbÍ<§*?Ú;Èõ:«?ü{¹rÃ8¡¤¿9µ8`09¥g>ÐL>O¨/8O¨/8Åþ²<ð¥,>yÑ=íþR?Æ	?öC½>Z":?òn=n·<óQ?ýÙ;%sJ;@?òM>³/8³/8Åþ²<ÌÚ?¨Ä>¹PB?yü >²]>å9?ÈÔ+¹Ä'Î8{`U¿ÃÈ:ø:Ú
?êO>È½/8È½/8Åþ²<=|¿Ø</c8?Aú;å.Á;Î¬%?p<g¹Ëá"99·5¿$M9ÎÓ9Jê¼>þV>È/8È/8Åþ²<þ9?ÀÔâ>$_Q?È½>i8r>H?ï.R·ªÿ9 E8½ u:ø!d:úõ)?9m>BÓ/8BÓ/8Åþ²<EØ>x>,îB?Ö>v_>47?ñ;83$ö8$xC>«Ø9ÁéÀ9|µ?su>ÿÝ/8ÿÝ/8Åþ²<F?;Ä>Æ:?h"?mî¡>`?º»·(Á9`N$½ËÔ;·f;ÃPk?®>»è/8»è/8Åþ²<@R?ðç>¨ih?)?¹(7?u©[?â1æ:Ic­:Æï)?í:Ã:->?j>xó/8xó/8Åþ²<É?ÜÚ>8©?eeW@°Ö´?Ñu?ÅH~:Åò9{?>W?; |:
?>5þ/85þ/8Åþ²<µs²>wj>8×B?]T?H÷?r:?ì$Ç<¾+k<PÈX?_è	:D9é9&`?Q>ò08ò08Åþ²<	oó=4Ã¦=Ù:?àt¢>8Æc>6?nz0=nÇÑ<¬\W?½4;ÿå:ÞùH?l>®08®08Åþ²<xwÓ<aÛ<¿Û:?ÄX&=Ô=À"?pµ99N§9ûT>x/;*öù:+µ3?	>k08k08Åþ²<hq'?ÜÙ>OÁD?ÍåÞ>ù>àw3?ÎÎ7fIR9w{=º9b¶9þÑ>->()08()08Åþ²<M?Æ ?!G?fÍ>ké>¬^=?B:hÚ:­
?rÐ
:CÍç9(N?y©>å308å308Åþ²<AøQ?ÍÍ>e?¨>?uXÒ>Çðg?§9@Zÿ8Ýh?/:>õ9¿?¨­>¢>08¢>08Åþ²<û>JÉ=DB?Ï_1?Ë×â>C,H?ÀE;=¶ß<®ÞV?ì_;¦;K]?³>^I08^I08Åþ²<0> ¡¶=ÿñ6?+ß¨=Èb{=«ø+?É,=ûÖ<TpM?|¦;Xd;Ù:?Z´>T08T08Åþ²<x©*?õÍ>~ T?
?gG²>"IK?@¨¸^9òvû½«ç:iä5:¥9?¥À>Ø^08Ø^08Åþ²<åQ?ñrÕ>3H{?Ü8?A°Æ>SÐm?¼9î´9ZÛ>·Ä9·Á9Üû?ÚÀ>i08i08Åþ²<í[?D,ñ>\ri?BCð>bY>x?sn9<úg97?Sô9×wó9«5>ÖÆ>Qt08Qt08Åþ²<Ob?±ÓÀ>LJN?ì>û?>2	7?Üo¸ðnæ8Ð¾SOÅ9n¶\9
Ûd?kÒ>0808Åþ²<"4?3pè>OaF?ám??R?º4?¤ 9<9u>þ:0û:+üL?GÙ>Ë08Ë08Åþ²<#?Ñµ>KP?%?HÕÙ>£ýA? 9©â¼9HÈ5>M+:<õ2:\?dÛ>0808Åþ²<ÎPÎ>s> A?é`>ÝnK>¯5? à8v!R9øÏ7>za9^h~9M?à>E08E08Åþ²<~ø>`>gP?õw?ú?Ã´P?¨8TÜÙ9Ç¸=Ñ;Ö%¤:Ïám?¤ã>ª08ª08Åþ²<JÈ]?9gï>X(m?£?HÂ¾>P?÷Õ9®W}9*P>Õ:ÖÜ9p-?Àî>¾´08¾´08Åþ²<ùR£=6Hq=eI-?ÂZ³=ãd=O]"?ui¹	ìY9â¿,úù8Åük9>ð>{¿08{¿08Åþ²<Æx?v¹?¥T?x@?Dì>´ÓO?us8/E9¬;>!*9¿»98j?Ãû>8Ê088Ê08Åþ²<'s>0q5>¡¤6?#3>xïR>«]+?µ=7=*wæ<K?ô<Ó9R<Ý¶9?fý>ôÔ08ôÔ08Åþ²<+ø??£¤>0ÞQ?Ú­>¦Àb>$GD?ÖVP8¬è9Pú¿=Y¿<DØ7<ØÅF?ß>±ß08±ß08Åþ²<¤òÎ<^<á2?Ù<JÌ;B?R¸ÀE#9÷q¾!9Ö]9ÎW>1
>nê08nê08Åþ²<	#'?PÇ>È«V?nï>Ï6>&ðB?ê¢·7é9Nñ/=ØÜ`:8´:'JH?>+õ08+õ08Åþ²<@ò'?FM³>xÉo?ï,?Æâ¿>ë·f?¢9O9ÒZ³>"Ø:«:bR?&>èÿ08èÿ08Åþ²<D1?CPá>/iI?ÛX
?;¶>ÁôA?Ìa»8ÔfÔ9@Øá=5
³9k³ý8©´?$'>¤
18¤
18Zd»<Ffû>ú£>ñ=D?¢í>iK>x0?ä/¸Ä²[9Í²¾+k9+c8å?ò,>a18a18Zd»<.?X¼>½M?ª$a??Mg:?C¨.9Kgº9@Þo>§ä::-îì9}ïI?¤-> 18 18Zd»<|¼û>%¨¨>X
??¦Ø>³¿[>Tå0?Ý·l;¾8×¾Î&:øpd:,0?7>Û*18Û*18Zd»<n©?s1?ðF?FF
?®\Á>>7?°µ¸5))9;®p:`:4Wõ>-M>518518Zd»<7Ãm?ËSý>bEp?PI?´>r³U?5M9À9ÐÅ>°Æ:üs9²9e?\>T@18T@18Zd»<yHÉ>uÇz>9yM?oe>kO>Y0?&-ç·ÔÍy8
él¾}(9ºQç9ûÛ¢>w\>K18K18Zd»<É©W?çÍ?%
S?AÃ>_r>­N?Rû9üìá9Xò)>FJ:xº:»=?'^>ÎU18ÎU18Zd»<2?¿ô·>OI?½#>f[>9.7?9¦9[>=Ê8u²¡9×õ>é^>`18`18Zd»<£¸?ÿ§>ÜP?k*È>·>6?¤­8uf¶9²ØÆ=¬÷¡9¤9Ôäû>f>Gk18Gk18Zd»<J®>±Î4>;XU?Èý>^z¤>^E?¿Ì:ÿo:T-Z?àõ9Ñz9ÛC#?f>v18v18Zd»<÷æ¶<G<áÊ+?=H.m=?¹üE9û|Ç¾7,¢9³æc9ê*6?u>Á18Á18Zd»<É?Ì0Á>ÈK?ã>ñª>=?&%³89Þ§>z%:%:½W?>~18~18Zd»<-Æ?-l³>lÞ>?"7>-å>² +?´t 8Ä9G>Ôj+:<È.:Qû>å>;18;18Zd»<ü?Æbª>x_?ìH[?àe?ÈM?Â¤X¸D94¸½¤/:?#Ê9I^?S>÷ 18÷ 18Zd»<z2Þ>,à>G?Ã>¤|>åá=?@Î8ó9³+5>ü9tB\9+!?±>´«18´«18Zd»<ôAÙ?®K=?\è?ãã¸?õÑ8?k?à÷:åüÓ9µg%?llë:Í:CW?ü§>q¶18q¶18Zd»<®=×sÄ<Ôl:?vH=JD=Q¢0?­9\ú~9°4?5é7¹4wÐ7¬ØaÀ¶>.Á18.Á18Zd»<rä+?qÞ>(ÓE?z>ô~8>=ü;?å6¸À`9qÿÐ½/Ï(:»¹9¬h?U¸>êË18êË18Zd»<j²?6?ó?_w?½i?nÚ?ë²<:%:}·?È¼c:Ð£:]L?§»>§Ö18§Ö18Zd»<vûB?ËÎÐ>Ào?áh?O?©Q?@:kÕ9,É?ßË:6:år3?¼>dá18dá18Zd»<@ÔÛ<Z<Æ>?ÞóG=t=^s=?ý´ò8»-$9G9½>ëQ49ø»Ô8LþX?(Æ>!ì18!ì18Zd»<
èÝ>Ò«>ÇUD?÷>j\>1?­¶_99Lð¼Ø¹:©ó93
?8É>Þö18Þö18Zd»<Ü$?<ÄÎ>î
K?Á>;6F>Ë´B?t³!¶ÿÈo9·¢¬»´º9¨Î»9Á­ý>öÎ>2828Zd»<!7¤>idV>ËD?±Æ«>
8u>T3?Ý9Büw9l>röÑ9(Ã9<Ò	?;Ï>W28W28Zd»<Îæ_?êØ>?xû
?ñ|>b©?B;91&à9È)>ÂG: ià9¡àc?Ò>2828Zd»<ô¿ª>7>:Ün?Ö>?ñ>ÓïI?ÙG=Dl=m?À<¥;*e?Ó>Ñ!28Ñ!28Zd»<UÑ?>'+\?JÒ%?±æÜ>1+@?Àg8, M9Fµ;>ô:#3ì9õÄ?þÓ>,28,28Zd»<]l?¨Ä?A?Ùt?	>bTx?Î<99ÃÉ©>Qdò:P:¤J?)×>J728J728Zd»<-TN?Ëõø>Ç)T?à>R>ÀS>?loÆ8Ú¥9ÞP3>5
:vùk:å]*?ß>B28B28Zd»<X.ü>Ý¡>xÁG?ç¯Ø>=Þ>ýLF?n	8aÞ9&f=êhÎ:>Èu:¦ýV?à>ÄL28ÄL28Zd»<Ñ">M¾Á= á3?æÎ=64¢=!E#?W/9 ä¼9GX¿>#êé;
´¨;Gz1?lò>W28W28Zd»<ZJe>Gõ>E? W?·o?Îw7?y¸=´[&=ZîS?×
¾:&¿i:Ò%P?
>=b28=b28Zd»<ëäD?ý:ç>UüY?E?qþ>ÑF?¤¼9ìý9¼§½>Æ»Q:å:(5?ÿ>úl28úl28Zd»<Ý©?º>äÈN?þ6?ø-ç>§I?jµ9Zæ9¢É>@
9¡³Y9P6?K>·w28·w28Zd»<ÙûÂ>ZD}>}E?RÎÂ>Þa>Í³,?.ª«7Úñ9Y==$Ü9Ï¶Ö9L<?U>t28t28Zd»<XÐ==G®G?3fU>|Á>05?Ëø:Z´Q:M8?ü/¸tl9â½>028028Zd»<f6?æå>²ÍK?ì)´>¹Îe>´²H?âÌ59¿X9±¹Ö><R÷99É9¬o?Ð>í28í28Zd»<ñ9?Î$¢>sJ?¯Ý>|I> Ê6?cD¸Da9ó½Ó9ÅAâ9|Ï->P!>ª¢28ª¢28Zd»<¸×>3Ä>ÊÊJ?WL??¬?n:?:j-¸kx9¦!*¾n;aÁ:%N?©'>g­28g­28Zd»<Ý©>£qD>]]?CTh?Þ?ÕDA?SÖ=#u0=Ü¬P?Ï;jÊ:¤Îl?À+>$¸28$¸28Zd»<¥?Aåå>Ì´?ÀXÙ>ßÛ?>?¹
9.¨³9Ô}E>y1Q:)¿9#?X3>àÂ28àÂ28Zd»<NÙÕ>¥à>ÌñJ?Jî>þ£>Îß:?
»09Å194þ>¦U¸94`Æ9Máí>´I>Í28Í28Zd»<?²É¬>x°F?cÎ>eRM>Ö
2?#U­¸èÎh9z>¾%«9²ÜÙ9ðÈ>@_>ZØ28ZØ28Zd»<õü=í¸<{G4?}`J;´ ;åÕ!?ltÁ¹l8eLQÀÏQ99ÉüZ9F¤Ø>ab>ã28ã28Zd»<lSJ?7Òÿ>¢wJ?S¾>Ô>È>?mì¸H]9¾ ,9!bM9Â!?Íh>Óí28Óí28Zd»<#ü	=]Ö<6%?zFO;×3;²E?¯?¸OãY9âÿà½Í3¸;~9Ö°ö½(>ø28ø28Zd»<¦?>Ø>n?âÏÒ>ìîZ>øv?É83¯]9Ñ¯h><Â9­9ë=?Å>M38M38Zd»<É=ÙW=%2?ÌÁ;Én ;No?ã¸PÝ7&¿5«¸òi9_;¾ë>
38
38Zd»<Æï¥>òG>¿^U?Uñ>AX>tÄJ?B =3t¿<uIV?uG::ë+?¶>Ç38Ç38Zd»<'·á>ÞÒ>ÿÆD?Ã¯>õ¤|>.p1?pc¸zãÐ8w®¾M
[:¾C:·=?Ð>#38#38Zd»<èo0?k®Ì>¬\?ÞÀ"?!Ù½>Óv[?9Áµ8Ûk9ßFE>à:{N:CaO? >@.38@.38Zd»<íJ3=)=¦-?5n(=Odþ<É~)?m¦9oæ 9í<y>§äX9?µ¿9ÑÐ>Ê>ý838ý838Zd»<6Yz?Xµ?P|L?Ê,?)(²>p}<?äh9H9ú?u%Ü9UUâ9ù>>ºC38ºC38Zd»<b?)®>(³H?ví>â>>D?æ49Ë¬9Â>W²9í19&c&?×¥>vN38vN38Zd»<ó-?ú­Ï>´lV?@	?·>Ç??v9øwª9«kE>øÿ:»N:í?TÃ>3Y383Y38Zd»<¯nü>ò¥>KËC?O.>1@>ay5?¶àÐ¸µ]<94ð¾;9§»9Ã6>(Ì>ðc38ðc38Zd»<â7ã>_>«J?î?:ÆÌ>p6?hÌ|9F×±9Eóµ>ÊØC:Q:&?ÀÐ>­n38­n38Zd»<b?þ^¦>Ë`?x@#?£oÈ>ùP?éÈ8"¥-9>t9Z~O9_(7?©Ö>jy38jy38Zd»<9Ë?>ZÀ>Î]C?¤»>Ý8>òp6?Àz%89íÃ9§7X=èu9Ñ:9r|(?PÙ>&38&38Zd»<·ó>p/>ßûL?(>#(U>¬y8?òq¹Úid9Û£¾"ä5:D::ù>Òõ>ã38ã38Zd»<{?¬»¯>Éie?©>õ>Ç>7n? ºô5Êm/9o²;<4;«îl?ö> 38 38Zd»<F3?!Õ>âV?ä¹H?çú>c!M?&¾´8³9U¢>´­¤;¡X,;Nt?ø>]¤38]¤38Zd»<]æ=å=båA?®Ø>JÂF>4?2=ëö×<¹S?Ñ-¸úi9Âä¾½gù>¯38¯38Zd»<·?«>¢àb?·#À?ýÄh?­PS?à·Õ<ë=k<¾h?·
:ÞÁ9Ý6?>Ö¹38Ö¹38Zd»<áQ?B	©>±?¯?Àg ?Ò½?Ï:8øå9T)?äô
;«@ :èú]?x>Ä38Ä38Zd»<»H?.?/ñ=?Â>
>øi8?Þ8Æ9>yZ:YÍ:#wB?n:>PÏ38PÏ38Zd»<Ùq*?VÊ>,dW?¼Ò>¥'v>úZ?ß'7mo95³<fv:|EB:dX"?Æ:>
Ú38
Ú38Zd»<?S¼>Ç°J?aÑ>¥ >ý8?k8P«9n>X'9fe9ôl>;>Éä38Éä38Zd»<«?U?6ð?Ó)?¶>,é?ÚÇ9·Æ=9ÅL?|iÅ9eÅ­9úi?Ñ;>ï38ï38Zd»<§»?Dñ>¶?/§>G>ClV?(Í8\kt9DW>¤ÀÖ9õ3©9+u"?ÝC>Cú38Cú38Zd»<Ïkz?!«>mN»?4	?Eh>ÿ?QM9Ó¾89§@?ÄÀ9dc9:X?G>4848Zd»<K©)?¡©°>¿Úu?Ìl?zF?×`?Øç9c<R9&Ö!?»+:¾>1:}½÷>I>¼48¼48Zd»<×»<?íî>8J?²ûÛ>?>fA?>·ía¯9hø¿¼æa:
a
:ñ¯P?·K>y48y48Zd»<°Í>yË=-ÄB?#>»wG>4#5?-¼.=ýWà<*dG?y_;Û;>?QX>6%486%48Zd»<s-#?öO£>çÉ?þ+T?í"Þ>1t?¶<T²;7|U?Ï®9ï9Ï?e>ó/48ó/48Zd»<&z?,C¨>$F?BtÝ>n/>~;?¸å9.©j9z>µ^:èR:
k?ªo>°:48°:48Zd»<E{??Ãa?ué>?}Kì>Z¦>ãÐ5?R|X8z>9|rÁ=ßõ 9ö9J"?Óp>lE48lE48Zd»<Å©?A36?ôn?F¡'?ÔÔ>±\J?Ùò9¨9	á?÷ë:"f¯9WF\?r>)P48)P48Zd»<[ê
?í·>»A?zí>r^­>BU/?g©þ:µ4:-
N?ïj;_Ì:9'6?ët>æZ48æZ48Zd»<Çs?¹?ßûm?¡á'?¨º>1g?}ú59ãà09Ð°?Ò~n:Á:
[T?u>£e48£e48Zd»<j¬B?EgÍ> r?ì÷>÷©>.ÝK?&Ï9=s9¨lN?ôX:1ô9c?cz>_p48_p48Zd»<ñ­?ÀÂ¼>{"S?ßå>{>K·C?ü
9@DR9v7©>o¡81A9V>ôz>{48{48Zd»<-h¾<òÌ<µ-?np5<Õb<0&?þ-&¹ÕÊd9ñ¹¾!£2:¾¹Ó9þW?v>Ù48Ù48Zd»<?'Ð>Q>?7xK>	4>í0?¹NòD8-Àé$ç9m4¦92?4>4848Zd»<ÑZ=0R²<D8?×ìÆ;ë^;Ì!?¢
¹zo9Çç¾¹¢Ý9,2¾>S48S48Zd»<â?¯>ºb>Z÷E?þ/Ì>>|{0?ùÙ§·Ú(A9Zu^½Ù&Æ9I.Ë9á©ù>q>¦48¦48Zd»<:K[?«?r±@?ºû>os´>Ín2?» ¸MpW9èý¾½µ#p9xý:vl>>Ì°48Ì°48Zd»<$?ñd¿>b\?nç>£Í>mL?ê´k¸k3_9ú+¾£É9X¡á9¯ä>»>»48»48Zd»<ÑÈn?èÔÌ>7?=¨?%<?'?[0¡9*,°9:ê>zò:ç©ß9P?>FÆ48FÆ48Zd»<ÁS?4gø> Y?	ò>ÐK>ù7F?Hü8H79C¼=FÄÛ7øs9¼f=·>Ñ48Ñ48Zd»<©$?
>´K?v7Ü>YÄV>{??¡8ì.9-¿=6:þ{:yJ	?æ >¿Û48¿Û48Zd»<²Å?d¥¡>K°P?õ2?6IÊ>ý@?Et;";|ÚJ?Ï¨l9=Z9Í
?V¡>|æ48|æ48Zd»<»¯i?©Ô>Ü§?S6?{Â>4up?'÷¾8p!9#J>;!:dè9ÐÉ)?É§>9ñ489ñ48Zd»<Éó?ºh¬>yqB?ìó>Ët¢>V0@?ðÆ¸b¤t9ú,P¾q¯;§P!;çéX?q±>öû48öû48Zd»<¹ä<l­<v(?¼§t;È7;³e*?ìg¸¸rS9Ìö¾:ð9O	?¶>²58²58Zd»<¸)>úâ¸=°@?¥]Ä>¦î>Ô96?Nh=À¯=%[?5°A:è":;?º>o58o58Zd»<Ô
>	»,>[T?»í-?ÚÖË>}oZ?NZ5=%÷å<EâI?±­V; Ý:x?sÄ>,58,58Zd»<@?Rª­>1óB?4Ú¦>j²l> u4? r	9Îf9Ä>{J:Ô-:·J?FË>é&58é&58Zd»<M¡å<o<t+8?½	=ªá<ÿ®?1B=9ã¯09|	?K{ù9ßÚ:ÚsÜ>Ó>¦158¦158Zd»<w¬<ÿ<êÐ)?ôÁ:§ä:M¸Ø>j:¸zµi9zï¾ñÖ7¦ã9B¯F=1ç>b<58b<58Zd»<ð >¸Ï=]E?Ã[>%}Y>û0?³Ê0=
§Ö<©ØR?Yß99!?Ñé>G58G58Zd»<}7>Y>0?6L <Ûu<t'?´'í7à9Vk=Æ68Ê?C9¤ï=Ùû>ÜQ58ÜQ58Zd»<r]?¯>ñÌe?$@;?ròÊ>B3l?zÄ9T¸9eî>ìö}:¦*:ö??_>\58\58Zd»<´!?Î¶Ã>`S?yú>¢¡>jF?Þ9«LÄ9Rº>à­¤9Õl9@2?T>Ug58Ug58Zd»<¥Ý;?Oé>»"N?û$?¤nÛ>cy@?V(8Ý8µ9a´Ò=~=:uO:Xþ>×>r58r58Zd»<~¯Í<á<Ñá:?
Ñ»<ÅË<*!?Î¹V69²à¾F+9¿¸59ÃHñ>N>Ï|58Ï|58Zd»<u÷>,`>Ì×F?cÅ>âu(>©¯C?åì ¸f9ª2¾	9×¹9û¹>²">5858Zd»<fh©?ç??B;?&n>U?Òò9}9Fù}>Ê9:~áÀ9V»D?öA>I58I58Zd»<î<;>Qê=KÁL?Ã¶>²}>Óå8?Q=ÊÆ<±ÝY?ÕþÃ:]W:gÄ%?;E>5858Zd»<CNý<àº<G7.?.8/;9Ö;ì°?{Ï57(
F9Ðë<ûÇ7Hk8ED>éG>Â§58Â§58Zd»<+`?(?¡ð\?ä?$£>ÈQ?P8Òñ98ÿ>n):øc:Ó#?Y>²58²58Zd»<ÖOÒ>¸>d«@?v
|>'¹:>Æ,??9à-9UGö>ÚÈ9`äÒ9nó>9Z><½58<½58Zd»<ÑÓÕ>®ã>
E?âÁ>ºî>¨<?%±è7°|9zæk=9:¹:ä?V_>øÇ58øÇ58Zd»<]mð>ö»>[.H?yø>CJ>5?Å~c8Ð|³9z<¢=·x6:¡;ß9hAQ?ñ`>µÒ58µÒ58Zd»<F
?Ç¶>O B?î_²>úE|>~5?}ë¸ïé³8x\Ë¾­HÏ;®E};3Q?~f>rÝ58rÝ58Zd»<:?áô´>ù?O?Hð>æ >.(@?ºy 9Á?
9Ll?î:Ìë9AKQ?Íg>/è58/è58Zd»<x£?x½Ò>¹³¯?ã©#?
1>×Ñ?ÑQä8s{9¥sh>f9WMM95@?j>ìò58ìò58Zd»<ï¶i=ù
#=s{7?c²[<²Q»;á?'*¸ÊX95'#¾ï¨ì: ;Ó:Ãh?³w>¨ý58¨ý58Zd»<O?'2-?$zI?c×>¦|>~>?XÆ¸NW9ÝG¾Ò|:ìx+:q.<?ý{>e68e68Zd»<F>º>p??W¿Þ>Ú±¥>Ð,?|=§õ=ÓïR?R<
èÏ;Ö{@?É|>"68"68Zd»<nÏV>´C>fâO?GÆ?xQÁ>`k:?(Y¢=C=¼U?Â½:½_S:¾e?ó>ß68ß68Zd»<-'	?B¬>L?¢Ñ>¥7>°É7?NèX¹O$s9Õ`ä¾ÅºÏ9áì9^à>	>(68(68Zd»<Û[Û<N­¤<É*?[;Ìmí:áÉ?»µ¹Øû9è¿«%ï·
96ìf½>X368X368Zd»<ÜS?@Ã>²J?JÛ²>¥b>²J?Ú:8ÙÁe9J0/>bRX:
:ùm:?é>>68>68Zd»<Cýp?|íù>/Øv?É]­>}I>Ú$\?¾£·ÝêO9SC½":â9+8?O©>ÒH68ÒH68Zd»<I?Ë¥>Je?)f+?,Ñ>¿ÄQ?ü8Ëá99²R>ÎNâ9Úî9§ò>ò«>S68S68Zd»<æ
?]ô«>NG?(É>XC>-*2?J¢_8ñSI9.>Ð94o¡9¼öÒ>Ö¬>K^68K^68Zd»<-N
>ã¡=TÔ[?_÷,?_è>>?É6=ë:Þ<PR?]Í:nü:pªE?£µ>i68i68Zd»<0t> 0B>1ïL?¨(x?Ð12?¥A2?ù,k=@=/>O?^<Cf·;4,;?MÄ>Ås68Ås68Zd»<)A!=bã<c5?{I²=Ñ¶=½V#?ÙE¬9¥e9wÜ"?ÒÕ9´£9Ñ0'?ùÅ>~68~68Zd»<HÔ*?uÒ>dËO?`wë>B >µ;?kUL:m$:zy?«
:uû9ð
?¶È>>68>68Zd»<Õ?7 >.:m?z¾·>bS>[â^?=D99»6É8ïµk?°w9þM£9ç#Â>¦Ë>û68û68Zd»<Å\=Ê==º57?§)>û=Ó,?Ks¢9ºÎd9µÁ5?47jW9ÕÑ=Ì>¸68¸68Zd»<6;>+®ô=PÆC?u¾?¬Ð>ËÎ7?ÇB=hð<¢O?ÈT;n¾R:¾ã?Ï>u©68u©68Zd»<:@)>¾Øí=3+6?!ÞX=$=n§<?Ëmw=@Ö=¢*Y?+W;È¨:LGM?¾Ò>2´682´68Zd»<£Sþ>¤e>}ÓN??	Ò>2ë>óÇ>?¡O9 7
9æG@?ïò:1÷9y?^â>î¾68î¾68Zd»<vÖ=
2J=[È/?Ü=&³©=¦û%?¥ù9§Â¸9Ê»>]ZE:Á:¤1D?çä>«É68«É68Zd»<x&=í[=2?`3b<]<Ð_?§~Ö¹qÙ¹8ºÀê8ëb69*?Ü=-é>hÔ68hÔ68Zd»<Ü!(?N½Õ>`I?`eå>P{>éC?´n8)C9Q>é¯û8x¦9³XA>«ê>%ß68%ß68Zd»<]¥Q?	Â>A?X?Þ3?S`V?Ò:§Äñ9hÍ?ú:ÿÃJ:õð,?Ýê>áé68áé68Zd»<¢¨!?J·>8ga?Í®>ýÛC>nzd?û,9\9{Í>ä,¾9õ×9J?û>ô68ô68Zd»<3;>­Å`>5Ì0?ÛT=|"=1'?¸ß@¹í8¤ØO¿ì!9Àª8Är?>[ÿ68[ÿ68Zd»<pÿ=x°=£99?·&>I>)N-?r½6=tíÙ<FªV?\uS;[;tÞR?4>
78
78Zd»<Ë3?p¡¼>kF?=Ê­>¿Íy>Î2?>%Ó8¹ûÆ9ÖÒ>¨û:Å±9+N\?0>Õ78Õ78Zd»<g¡Ñ>°A>íD?!m>u=>²5?þ«·t¶9í¤¤½hÙ:¶K:¸*?à
>7878Zd»<Uú?æ©>ÙC?6h>¶'>Ò1?Î[¸îÔ9z¾ÄÁ6£9ÈnÓ;>N*78N*78Zd»<>=sÒÃ<'0?þo<2»;{6?h·
¹Û%Z9vN¦¾#5r¸·Þ
¼ó->578578Zd»<ÕÀ==(z4?wÁr<If9<G'?~k³¸ ,m9M©A¾$h; ½:`IF?½6>È?78È?78Zd»<§?NÿÊ>9@?e ¼>W>ÑË/?ôÈY¶n¾9A»ÄÔ:¼:%A?³Y>J78J78Zd»<ùÄ>I>ÿA?¥­>Ês>!Ã5?²B8ºp£9xþÖ=ÌÈ9f¼v9VP?(_>AU78AU78Zd»<Æ?w.Ä>)G?T³>eÀP>NÏ8?Öß09ÿrU9O"Ô>¦°:ÑÎ):8»?9c>þ_78þ_78Zd»<ºì?r>vk?lö¯>¦^>«QJ?(£áµy99õ »ø¼£9Þ6«9VÒô>zn>»j78»j78Zd»<D¦5?ùß>ÜO?ìî?²-³>ÉT?¾·d¥9aíÒ¼xvô:^
:f?w>xu78xu78Zd»<,ý>á×Ç=
=?½
>ÄM>;.?XZW:§°V:,e?Ò©;æ±b;~Æ??\x>478478Zd»<Ðí>ô->çB?¶¿?ÓÂ>¿/?¸!8Ý9åt=uD9µ9¸4>*z>ñ78ñ78Zd»<Á>¶1>Ð]_?Êô> >ÇôB?G­,=EÿÃ<Xa?Ú:¥E:ùhN?òz>®78®78Zd»<3K>y/þ=ö¦L?¾?Y»>Î¼9?~l¢=aE=¶©R?eµÆ<¡k<ÚëW?~>k 78k 78Zd»< M?M;Â>5¼H?Ï¼×>^9>ë84?ìó´7³¯(9ÑN=fY>:9Âð£?>'«78'«78Zd»<aÿØ>Ë>£ï;?Õ>bJ>M-?«öW¸ò_9ËO÷½¬¤:m°:±?>äµ78äµ78Zd»<4c?Mcé>ÿ?Cc?gã>
?FS9ÀªÌ9¨>vRò9`´ú9Âp÷>ß±>¡À78¡À78Zd»<^¾H?ó¤à>dÃd?ì§h?A7?j²d?`59ü49ÚE>':Y®9ÿv?â¾>^Ë78^Ë78Zd»<m÷M??åþ>çÛN?2ùâ>>ßC=?ì¶8ÞF[9U>k9ªÆ@9/O?¿>Ö78Ö78Zd»<ç!»> µv>S.B?h~?Þk(?YA?uº=ÿ£,=¥S?60 :úÍD:Å^Ð>±È>×à78×à78Zd»<o,¥>[\>âã??,á>AÛJ>O4?½:à¥:yK8?«Ç;r¯;(Ë;?Ì>ë78ë78Zd»<¢ÔÄ?<lW?àçi?%{?öÃ?,a?ïd::DØØ>ÇÉ9ÖèÅ9u?aá>Qö78Qö78Zd»<÷?Èô>Û?ûäJ?]¿Ô>Î$t?V+9¤`ª9_¸>`-O:ºUç9DDe?é>8888Zd»<U¾,?B^Ç>øÏ]? ²>$í8>¨Gw?z
8ãí9åf=ür:îM
:	â`?ú>Ê88Ê88Zd»<ËÇL?v¢î>©®[?j>Õå?>ÕT?Z9áA9HÎË>²ý7:zK:À4?6û>8888Zd»<¿`/?r2>?9!?B£>­z|?~Á85Æ9>'µp:2Ó:`I?dû>D!88D!88Zd»<<?Tõ>Ö?Ô,?ëÓ©>OC?|v~9Â[ï8È?]­ª9M9e«¢?Ûþ>,88,88Zd»<¢Ü]?VÍ?°I?»Ðõ>&§¦>@Í<?äz9ýìZ9mp%?¢;]:<:RÖ1?R>¾688¾688Zd»<\?b°ø>óM?J²9?ô\Ã>@Us?¦6»99Fê6?YU:!f":÷'?>zA88zA88Zd»<ú>)~¢>}^E?é>©²<>ªÊ1?¯6|8v92sÊ=å?:H':	yD?Ä>7L887L88Zd»<ÿI>^>hqE?
:>sI>2¨/?¶
,=	Ê<*þY?ðµ`9ö» >ôV88ôV88Zd»<ª?*	?T5?9G?çf´>öZ?h
Í9ÕØ9ò>tcÑ:MY:·­v?>±a88±a88Zd»<ªK­<ø
<E)?>Ã<	ê<ån#?é·&Î8+\¾ðÑ8ÞR9Yª3>(>ml88ml88Zd»<.n­=5h=@é>?C¦f>Îq*>h6-?)=Ð<¡P?o9ò¨Ê8:ÒÅ?ö(>*w88*w88Zd»<NÌ< <À8?9¹<<¿*?¼ë8¬9¥W>
¨£9{Â9Vl×>l6>ç88ç88Zd»<aë<å7±<â*?$Í;;´¥;óé*?Û¿¹®/H8oYuÀ±x%¹e9;¿<8>¤88¤88Zd»<øã< <W´5?ô=vüÔ<kÚ=?$E²¸|9±5¾±s%:¾+:¥×?H=>a88a88Zd»</=×n>=wº5?GÚ<n¨<Ëá%?ðøY9fÉ:ÁøV>a
û9QÆ¿9'?Ã[>¢88¢88Zd»<iHô>X>ç¥K?ÇQ¼>><5?¤ë¸`Ú8æ
¿A°%9m_9~Ã>|`>Ú¬88Ú¬88Zd»<¶,g?ah?
èb?v{?hÙ?O?@È!9R¢9zÑ~>ûw:¢:Hòw?cd>·88·88Zd»<u¨¬>Ã|U>H
O?J->Lx=ZEe?Òy/>ð\¶=óTv?¢ô£;R45;§¡g?¥d>TÂ88TÂ88Zd»<ú>lÆ=þÐK?;Ü/?KÕ>úÐR?ª*=îe¹<_¨k?ÏG::\~?­i>Í88Í88Zd»<2?%p>f?E&?=+>¦D¡?Mñ¸¯L9Xæ¾ Ié<{$.<Õx«?s>Í×88Í×88Zd»<¥ ?ËpË>þG?Qõ>©>'}9?Ç×8ö·p9ðØ>ñö:r9Ã9Z«/?àt>â88â88Zd»< =|K^=8O8?!>WÄð=:?+?pu:wð9ðÁ?@`:.Uÿ94a?x>Gí88Gí88Zd»<	Ã;?óÝ>çgY?ÑMK?æôô>2xT?@{c88!29v#>¿½:5	:o[?>ø88ø88Zd»<K?hÈ?
2?n¹?7>È0?zS?9§o9Öê¸>è×A:Ô¬å9²X?;>À98À98Zd»<Þ%÷>]«§>ª¬<?â>b:¥>/?ºA8ýºÁ9ÎÑ=:.¹8TÖ|9=;>e§>}
98}
98Zd»<t>ð'>S?I`??q¸õ>×aG?ñ^7
%9»D[=ÉÁ9Ðx9QG?¾§>:98:98Zd»<f?¶Û©>JQ?ÃÙZ>Æ>ÖaB?½£©¹µ8íÄï¿ÿØÇ9Øÿa9o`b?¸ª>÷"98÷"98Zd»<éãç>«L>L;?±Ñ>¢@>#ä1?ù>}¹s^84¸À³Gú9L~9Âô{?S¯>´-98´-98Zd»<dÏ!?+¸Ê>¬VL?
ïÛ>t­>Ú >?mèì¸+19'Ôª¾*Ç9¡9
T4?)°>p898p898Zd»<íS>ý>N:?Ç.>÷±Q>:²(?µ6=ºÉä<4L?Ô<g³§;ÝE?±>-C98-C98Zd»<îµQ?	?§C?ÕeÄ>9><??G×à¸)ã`9yò¾.;tû©:¨]?Õº>êM98êM98Zd»<¿L@?Z¼Û>@	`?G?%;³>üb?LL¶}°9.E¼«;_×:æZ?Ù¾>§X98§X98Zd»<vE?/×õ>M?°eÚ>	>¸Ù4?ñhã8YxÊ9JÄ>MdE9óä 9"	>EÁ>cc98cc98Zd»<éä[?¥²?Â>E?Áâ>>#B>?öh¸XÜ8Wã×¾ØÕ¼:Öh:|YP?hÇ> n98 n98Zd»<øßa?Çî>*r?7â>.Õ{>¬Áe?A&Ú¸ âG8x²¿zÒ:¿Ù9NO;?Û>Ýx98Ýx98Zd»<¤Æ¶>GV>¢Z?Ãß?¼äË>2A?lh9ø¶E9T¿Â>=:Ú5ì9å?¦à>9898Zd»<DÞE?@Î>ÝÆu?Pü?&D?a&T?ÿ9N Ð9]n­>}<:fi,:ê1S?ßä>W98W98Zd»<k±Î<ÿ¨£<
¨!?\WC;_~#;ï?ê¹Fé8¦¿r8üÎ8]&>Éì>9898Zd»<h7K?¬A?­=I?Ã?ÛÚ¾>»f2?yø8V,9M¿a>Âô#:àfø9 ø(?Ëí>Ð£98Ð£98Zd»<¦8?`ô¯>J?¯¡S?Tñ>¦¼`?÷øË9bÈ¸9ùJ
?)F|:ÿ:é#`?R>®98®98Zd»<À¾A?P1Ñ>m?5ý?×7.?gFb?:ÖvÄ9¨=?%T:Î:D5?>J¹98J¹98Zd»<bã@?dFø>ÑãF?¸íü>a¶>¢1?HÑ·ïw9%½r¿«9ê<É9 |Ú>>Ä98Ä98Zd»<D??Ô>¡?^H?-#¹>S?ö<9 y9Ý½?øãN:À^³9£?@!>ÃÎ98ÃÎ98Zd»<JA=©éÐ<B83?#.;:Òg;>m!?«¹H7ðÁS:{z.:	Þ?G>>Ù98Ù98Zd»<ÐP?Ò/?DaE?C:?Ab??êEF?¶ß9Ñ9Èª?ñn: Æ9:8d$?m@>=ä98=ä98Zd»<:!É>î[i>Í¤\?GK(?QÔ>üêJ?.Ìd8¦á9¿Ú=-º9ZZ©9´Ñ>ÔA>úî98úî98Zd»<¢?Æ{Ø>};?D>íC>³~+?Ü[¸¹p9{mé½¼:BÝö9Í¶?LP>¶ù98¶ù98Zd»<XT7?W@è>_J?[/?¼(Ð>«@?ï£¸DQ$9¾Îí½èH:m:A7U?2T>s:8s:8Zd»<EÌ>uRÀ=¯o/?6>¿Ð='* ?Ê( 8xêÚ9GJ»=où;C¹¶;8».?Þ[>0:80:8Zd»<d[?Ü¢>±ÄT?7º!?ÞÅÓ>½C?^^9æ¦9±¨û>Ê>:8:ã$?b>í:8í:8Zd»<f5
=5íÌ<Öf0?H2=Í=sÕ+? g9£L9?ç@9þÏ9/¨>#l>©$:8©$:8Zd»<gmR?}AÊ>å+?0?OÑ?G-}?sÌ'9EÓ49Êí>ÁÛ9:ü9ÇW<?Nl>f/:8f/:8Zd»<¡V@?íÜÖ>µ)e?kzÄ>ÔKx>J?<û8¬9Òw>1³=:Ä&$:ì?u>#::8#::8Zd»<}("=aló<C*?l|ü<JÉ<9S ?´S¢8¾Õ9å>~{¸9?cá½Öz>àD:8àD:8Zd»<ðÃP?Æðû>!T?è³?xd¾>ÄñG?'^9ÍªÓ9Ð¯>º_9'9xu+?{>O:8O:8Zd»<8Ëj?Ò3?9I^?O/?É¶>	üZ?Hý~9#D9Th&?­Ò9­9ðó?â>YZ:8YZ:8Zd»<F)?¬²>`H?7?Ç§È>§µ@?ÙK9[°9lÀ>ýç:½«µ9 H;?.>e:8e:8Zd»<|è?jïÄ>#+D?]·>F¼~>¤F8?#Û82+y9%a>xÖT9hà 9ªW©>¤>Óo:8Óo:8Zd»<úB6?mÕº>?¼y?>¥	?+¨>ÜQ?øh¯¶Ñ9äO%¼:x¾::
?8>z:8z:8Zd»<®Ö=Ã?=5?Õ=\Ö_=Ë4(?]9ðï89}ÂÎ>òB<t<JË2?S¤>L:8L:8Zd»<Ä?¥½>d8? Ýl>t/>G«,?¨T¸!ã°8È¾Öb!9«>S9øÃ>5ª>	:8	:8Zd»<ÖÀµ>Î>"¥?À¤?]?µ%}?Z§=©w.=b^?¦½;èàs:½#?è¬>Æ:8Æ:8Zd»<81>ìí=sS??>â·>D>É®4?º}8=7Ü<µV?ê5<¯;dÈE?°>¥:8¥:8Zd»<<Ãó>'h>¸rO?Î;?[CÃ>bÉ;?î[9O¨9b£¦>VË9[Ê9æ?&²>@°:8@°:8Zd»<ºú¦>]6>Nj?ÅF?d!?Öi?FX^=ñ'ý<¹×`?"":Âc:É?¸½>üº:8üº:8Zd»<:dþ?¼9?Ø)?í?fé>y?R{Ù9ÊéÝ9Fãú>?D::È,?|À>¹Å:8¹Å:8Zd»<±*$?#iØ>ã2B?-
?ò¤É>æl/?÷v«8ÇWO9Ê³S>EUa9b99×;?¦È>vÐ:8vÐ:8Zd»<ÈL==æ\,?ù|:<´<&?)À>¸
7£!À^ôÇ¸òÃ9<¾·Ù>3Û:83Û:8Zd»<¿<ä<Y1?På;ÏÂ;Âq<?Dg¹À¯o9ÐX¾Vã[¸q÷ß8V{¾çå>ïå:8ïå:8Zd»<ù­¼<</r3?¥.=+o=ñ-?j9 X8ï@±?
88904>Sù>¬ð:8¬ð:8Zd»<oÞ=y@À<î,?Èbp;Èã';yE7?T¹6Ã8|"¿}m¢8&9Wz>Xú>iû:8iû:8Zd»<ïXÿ>WÈª>ma??ÜTI>.>,1?Nì8m9yüe>ÍÔ:´Ò7:j3?W>&;8&;8Zd»<e/>³X½=&#m?ax>(Ï->b?â>æ÷=3q?ú=¥;}¼Y;âGB?Y>ã;8ã;8Zd»<@?/<â>RÙY?æ#?ÈRÉ>"»B?­19vä9åq?Ldß9Ö=ß9
?¹>;8;8Zd»<mh=ó®½<À½Q?©;Frl;u7?
±¹ëß8D/¿aÎØ¸9zxE¾Ï>\&;8\&;8Zd»<"µ?4fE?Õj?6a?: >Ð¶?ÝG9Ó
|9^?>;:1®:¥0?Û#>1;81;8Zd»<íKX=O=ò08?ù²=ú|V=%r7?£9æîÿ9{£>lêË8!¿í8ZÛ>^&>Ö;;8Ö;;8Zd»<uu?O?5×R?ë¨e??ÎÓ]?[Ê8²,9²ùF>ý-:é?:¸±P?->F;8F;8Zd»<µK?ÑË­>d.M?üö¢>h[>¬$>? ²¸E{(9S¾Wû9Ûº9Jé,?@>OQ;8OQ;8Zd»<Qõ]?H8?wJ?Û]Õ>>r§A?ß#9+»9O5`>(~:¿K:/VG?H>\;8\;8Zd»<Î©>),¿=;?ï2>)Â=VM.?÷
\:g:A?-\:pá9Bêy?ÅH>Éf;8Éf;8Zd»<ÿ]?©i°>ê¡>?¦M>ä_>/·*?Ô¡R·HA9bSÊ¼­Ã:(*:ËÙ>MM>q;8q;8Zd»<ñÔ?b+»>íuG?Ñ?x>AX->|O7?v¨¸8åf9n¼L>\:KJý9?ªN>B|;8B|;8Zd»<«?¤¤"?:?µÑ?Ç?ï?¨¥9XO¡9kçë>¥û9<Í9z¤?O>ÿ;8ÿ;8Zd»<­?©>/Äu?²6ú>CX>ÒsV?µµ9
N9ì¶a?ËÐø8®÷q9d>­Z>¼;8¼;8Zd»<Räº>Oãi>L?ÆÄ>íP>9½8?¨Z¸x-9ìC!¾Õ95K©9®ã>_>y;8y;8Zd»<Ì±Ù>K>rL?å>íy>Q?2UT·õ·91ý·¼SÖ&9\^j9W<¶>ôi>5§;85§;8Zd»<ð.ò>u¹>oP?¶l¡>Ä<`>?J8?÷r8¬¡9x\À=Þ9c´9oUÀ>xj>ò±;8ò±;8Zd»<Þÿj?rº?BFW?û~¨>aDN>9Q?#Kë8t+e9k>
L:U:íù>ïj>¯¼;8¯¼;8Zd»<Ax!?©uÃ>z{S?´¤¦>ÁTe>¸:?æ§8^u­8Ì÷>ù»:NY:Ôs<?Sv>lÇ;8lÇ;8Zd»< ¿P=Òe=8Ù2?ì=Be=*å-?é×ÿ9Ê9v!?É§::Ç÷[?¼y>)Ò;8)Ò;8Zd»<ùú<K³<ï¸2?Ä=a¤r=-!?]Õ:9 9ÅÕ¯>µ+9Çr9>H¥>3z>åÜ;8åÜ;8Zd»<\?É>À?¸?¥
?*|?o©ò9ê:{ÍÉ>G:¥N:Ê#y? ~>¢ç;8¢ç;8Zd»<)Ñ@>Ôû>²48?ºm=>ª½>>¯(?ë~$=jÎ<pL?êW¥:ÉìI:=Q?ê>_ò;8_ò;8Zd»<Þ
?e·«>O?¦Ñ>­>Ñ;?T&9íÍ"9;?GN9+¦`9Õê>ò>ý;8ý;8Zd»<.ç#?}CÓ>KF?Ë@>H>j$8?1Á³¸Eæn9@¾çº9ÍÊ9â?a>Ø<8Ø<8Zd»<U_===¥6?y²=`Ã=4¨+?ögé9µ:¼%Ü>S=½9Î
è90ÇÐ>><8<8Zd»<CX>³+>=O?+C?Û?­2?Se;ÍE4;²iX?ø=»ü®<<?e>R<8R<8Zd»<­}!?_Ê>L?)2ç>`Ê>39?T9é¼89nM?èúÑ9_Z®9Æ'?þ>(<8(<8Zd»<¶ý?ß°	?y?5w?ýä>´ô?Î9eÅ¤9æ ?{É9¹û9çÌ>B£>Ì2<8Ì2<8Zd»<=)$>®Ñà=Ýí:?÷Ú>Û?>µ1?Èï@=#8é<WÈS?ÂW;+(;0E?Ò¥>=<8=<8Zd»<õ ü>eÞ>ÉK?3{>ÆÆ0>|Æ5?²Zñ8ü\.9-±>ãk8ï`9 ;>Å¬>EH<8EH<8Zd»<t?r®>Øè@?ë>©yN>4p2?Îè8ÎB9ÇâÌ=]:ë<9Kv?DÂ>S<8S<8Zd»<Ô?o{?«=?Ç]?ÉÍÂ>U?ÕÅ9b9ï?+:þ9&F?ÿÈ>¿]<8¿]<8Zd»<ô«>æS>¶O?×>C>Q>5?ð	27²q.9<£=3Êª;?S;T³N?Ê>|h<8|h<8Zd»<1Ñ>;ç>í=?!×>5>öA?¤=ÜO=àmK?Y:£W°9å¦??ÛÎ>8s<88s<8Zd»<Ë4^?·6µ>yô?yÖz?ÊÙ>l?Á-â9«dÇ9ä1?jP/9ó©9ð	>úÐ>õ}<8õ}<8Zd»<µ¤=c´q=®Ô-?Æ»¢;·L;ai
?VÒ:¸òþ"9Ôµ¾üB¹(¿£8¸Õ¿¶Ñ>²<8²<8Zd»<ð:?âØî>^]H?f]?Àg	?ô>N?:,ô9× ?ÁT:
:Kã?VÔ>o<8o<8Zd»<b>p¥/>q/L?7?·5Ù>Z4?V=à´=ÅÑK?Vh;I½;;?ÁØ>+<8+<8Zd»<QJí>b>CT??ã9¯>m7C?¡Ì8Ú°9³M>±VL9¼>94Ì«>!ä>è¨<8è¨<8Zd»<¹È?î>Ó}?¦ôx?u}?Âp?ûÍ$9¿Ç9DÛ>Ä£&:3':7©?å>¥³<8¥³<8Zd»<è7>Y2>æ¿T?IEw?æ"?ßKB?ä5=Ð1=M[?R¸ ;c=;2Y?uå>b¾<8b¾<8Zd»<Vèê>Êí?>À©?ó²?^¿?(F|?VMÇ86T9<$>bÞ®: Q:U?]ø>É<8É<8Zd»<q?u¢¸>6©I?ûË>ì&I>}^=?d9>Ñ9ÁJ>z_
:mG:+ü>|ù>ÛÓ<8ÛÓ<8Zd»<©\>ÅÀ>ú_V?o³~?ü?BM?d='&==xR?é;r:÷|}?>Þ<8Þ<8Zd»<ª?5§>ÖO?®z?¿Å>ãÜ5?½9®39P7ú>©ë½9²$~9ÛN??%>Ué<8Ué<8\þÃ<>SÐU>¯8?°>M>6R(?þ±l=V=I?=u:ÙF:PøJ?M>ô<8ô<8\þÃ<=EÞW=®¯3?
õ9>97>N%?MåÜ9XFÑ9?üÂ;»/;ßá2?!>Îþ<8Îþ<8\þÃ<-A8=äð=ú0?Î ê<B°<c*?nDE¸6À9©]½¨4;jú:¤¯8?Ö'>	=8	=8\þÃ<ÆP>ïb>Ï7?¨§?mÊ>=Ô&?íl¹=óf=EM?d;ZÃ:±ML?á/>H=8H=8\þÃ<¢>X|I>+ <?x2>->ÿ()?XÖ=Ý9=ÃDO?ð³ü<]v«<Ì¥<?8>=8=8\þÃ<µõ>­Ø>T?Vx?ÛÎ>:[E?1¾:=aÀâ<®ÔR?Ï|;:Ù;q?¦?>Â)=8Â)=8\þÃ<FV?Ëç?-NK?^\¬>èôn>~§8?ñæ'¹=Þ9XG¾â³9@e9Ðþ>{O>~4=8~4=8\þÃ<?$¼>)K?S8	?×º>üC<?SmÃ8Æ 9Ñ» > Î9÷ 9ÿÈ$?P>;?=8;?=8\þÃ</ã?ù;?zÅw?ä8?I¹>Û?@%®´9Êb+ºöñE:µô9O?fQ>øI=8øI=8\þÃ<°Ô?nç>'á??J">fF?Ü´%8(D9ÞÒ¢=é£:Ñ[:Lò?eT>µT=8µT=8\þÃ<ÊI>{>Uì=?úF>&{>p(?Ï(=×<óH?£é*;nê:£:?Ü^>q_=8q_=8\þÃ<ãßB?Ñ>²n?4ÚÇ>_Ûg>¯©\??,g¸l_|9Ò~ê½,|:: p?ºy>.j=8.j=8\þÃ<²¾?¶±Á>5<G?¾Ý>ë­>§æ>?e¢Ü9_DÁ9 ?z:£÷9f*?Øz>ët=8ët=8\þÃ<£ä=£=9=?ÔÉÁ>éX>Ü¨*?1
=µ&=_U?YU&;vþ:áV'?L|>¨=8¨=8\þÃ<Ý°?R?½Åa?¢?xä<?`\?	v9Q9dî>v;úy:÷0s?>e=8e=8\þÃ<|:?Kk³>f?¥Mâ>µÇg>nóy?Þë892ðU>ì¸õ:&É:X7O?r¡>!=8!=8\þÃ<gu¢>C9>YÈ`?!?HG³>àEQ?wRZ=H=ó­S?í;;_:6f?·¡>Þ=8Þ=8\þÃ<«Î?&?8¸g?=?F¶>ªRb?@':vÔ9L"?%:ï
:?ú¡>ª=8ª=8\þÃ<$ø(>ißÕ=w@J?Åbª>ñj>q¨9?aà=oÊ¾<V?À;½ç(;ÄSU?T§>Xµ=8Xµ=8\þÃ<,W×=R=¹I?­>±?>ê6?ÈL:,Ç9÷?¼>3; æ:¹eG?®>À=8À=8\þÃ<=??ar?Xã#?LG½>É¨]?@Ú9HÂ90É©>,½:TI::§I?Ó¯>ÑÊ=8ÑÊ=8\þÃ<¬´
?²>ýhG?Þ>?D>»??ºjÕ¶ÇV9Ä`~¼ô§:öI:^U?µ²>Õ=8Õ=8\þÃ<Û/E?/í>c~T?<uÿ>Ow£>xH?¶bR7^ÛÐ8×ï=»/:Ò¸î9¡s<?ãµ>Kà=8Kà=8\þÃ<C/?.âã>ÀâD?hü?ÃOÒ>cß=?
¹)Í99ÈIÂ¾Fab:(]ø9Wi?tÃ>ë=8ë=8\þÃ<o»¹<yf<jÆ+?¨";`Ü};`?â±¹mÁ9ØÌ¿°±µ8É,j»IÍ>Äõ=8Äõ=8\þÃ<­±2?×ÉÒ>Y?¤tã>ü>¦@?<{¶DìD9ð#¼Í9ãP9ö¼9?lÎ>>8>8\þÃ<!Ã=%HA=.?Q4>t¹×=ba&?2.9pÏ9³°>Èo³;Lly;
+8?u×>>>8>>8\þÃ<}Õ"?cÈÑ>8µF?Æ]í>,1>üHA?RÇq¹ÒJ8ø¾Àc÷9:êÇØ>wã>û>8û>8\þÃ<0ÒN>îæò=0ùY?iw?í>²xO?°)=®ÙÍ<S?LN:éJ:ËI?¯é>· >8· >8\þÃ<X/=áá<1?¼÷= ©Ñ<Î#?£G¹ÒÌ9¸¿±Û8:W=92v>ë>t+>8t+>8\þÃ<i?7±«>7i?¤N?àó>ÒØX?8ã9&P-9<Zà>îè:áJ:n Z?ú>16>816>8\þÃ<wT=©ú=­0??¯ÿ;[1Ò;ð³?m²¹¡;9¿8Ø9hè=íÿ>î@>8î@>8\þÃ<2Á?¯'²>òPT?}Ë>þ÷>.uE?<¸áÁD9ráM¾íjÄ9Õ¬9´w?>«K>8«K>8\þÃ<.
?U¦>qøT?~M?'°>Ì:?82·ú/9É­d½N4õ9Õ³9Å.?¹>gV>8gV>8\þÃ<çÃ<,<\3?F(
=EðÝ<T\?+¹¾´69	Ý¾Íü9Á%[9Û>â>$a>8$a>8\þÃ<Òét?dK?øúQ?®1Q?}n?ø
@?cõ9êp9WÆð>÷:ç®ê9ê¾?">ák>8ák>8\þÃ<àED?»â>®Ä]?)?ê>Qf>¤O?ÑyÄ¸:K9lw¾ç=:!·:öú;?T>v>8v>8\þÃ<ÐL?¾(?ÁCM?Rp?1É>§;G?üÉ<¸ØÐ94½¼rð9c·Þ9Ý0
?©>Z>8Z>8\þÃ<\?¬º>N·H?­!?ÍÚ>Ç=?v7íö8=æÇu9$¹²9¯°>A>>8>8\þÃ<ý~º<Xm<¨D0?¯Ü-;2¢:4?57¹þ9Ù©¾¾Ã¯6g»8Éð<>Ô>8Ô>8\þÃ<î?©>=VD?ø>RN>)ö4?°~å¸YM8-
¿¿Ç:°Ê9WGG?é>¡>8¡>8\þÃ<°k-?ÿáË>CÀY?\G?áJÊ>'=C?FÜ·bI9­Û½:[Ó9©Â$?Q>N¬>8N¬>8\þÃ<~çr?Þð>V{?r??¢æk?±9ËÓ9ÜÖ>"ø:­: X?} >
·>8
·>8\þÃ<ñö$?Kç½>a^?îP?Å®	?ÍèA?6ç09dE9á0«>þ¥:®ù.:6Ür?Ñ!>ÇÁ>8ÇÁ>8\þÃ<Õ_&?Ð¹>7e?«"2?Äà>YãJ?Âg·0.9öM*½:Óâ9Ù?GI>Ì>8Ì>8\þÃ<B}?TÛ>¶¤¡?NÈ\?	)è>,ts?ù~ 9V9ñ¿>{:×DH:¥Á ?¦N>A×>8A×>8\þÃ< ?%­«>ËW?ëc>>u9>£+C?lÓ¸míÀ9E¾=ã9+9 >V>ýá>8ýá>8\þÃ<:?1?¶t?>ÿi?ýC	?µ3Z?ÍU19ÂË9_>D88:ºyÁ9ÐÀs?6\>ºì>8ºì>8\þÃ<uÞ>?×ü>AA?`­>`>EE?öâ¸K9¾¾Î:±/o:l?x_>w÷>8w÷>8\þÃ<ÎG>J
>	8?ë¡=(f=¡k3?=lÊ<QH?`Þ`;ßD;3?Pn>4?84?8\þÃ<ßtõ<v"­<ßw5?;(|;öS?éý¿¹:ê*9âÈ¿áìì·Ô¿X90ê½u>ñ?8ñ?8\þÃ<£,½>3Îb>fU?|A²>ø{>¨[5?²¤Ô7ý[P9¼¡=â9¸d9Ä.?ëu>­?8­?8\þÃ<¿Ä<=3<]1?v=gÌà< $?s9Ë 9ÃÝ>a¹:æ+<:ÜV?Ëv>j"?8j"?8\þÃ<¿==­.?Û>¥XÜ=Ù|"?Çôç¸
Ï96LB¾´?9æ´9®v>.w>'-?8'-?8\þÃ<4Kã<6·<Q¥9?L@=N]=ú+?8Ë¶8dø.9-¹>}æe;8~;¨K?çw>ä7?8ä7?8\þÃ<+2=?Qð>I?Ø>.>8?ßiò8+oH9ýÎ>m,:C_:_?L{> B?8 B?8\þÃ<bØK?×(ì>ø\?
?Ö¦>i+Q?-ó29§<@9JNî>
ï9ÿlÏ9æ×?>]M?8]M?8\þÃ<äÃ?s.%?OO?rÉ>·#>D?ZK­·{$9Â½±£è9ÜUÎ9TQ?ú¡>X?8X?8\þÃ<rEÖ<!<m.?äÜè;¶Y;ÞR?À8Â 98e[>µ)9·Ä9¼Ù\>£>×b?8×b?8\þÃ<N²
?
®>LL?w~×>RÅ>ÏSQ?ÞÉÜ8b¼j9
Êp>Ê, :Ý_:¸m7?«¤>m?8m?8\þÃ<Yä=xhZ=Ú.?>=C°s=µ<&?âî9FGU9íö­>bõ;F7Þ:è+?ê»>Px?8Px?8\þÃ<^áF=tÀ
=3?}ÿ=Â}\=¬Ý$?H±ñ9T:pÄæ>0¤À:rm:àe(?ÌÈ>
?8
?8\þÃ<ÀV=¶=x2-?ä;ú6H;[ø4?ü2
¸Yb9ë	¾6O9æ9ë3>)Í>Ê?8Ê?8\þÃ<rí<ù³±<û·*?êM;Ä: Ød?¨8ã¯Î8SÂ>ÀP¸êó/9ÂX¾BÜ>?8?8\þÃ<éÖ.=0=t;-?ÏÌ =ú=?SYõ80Ä·9ÿä*>èa`:ò×[:¤?¢å>C£?8C£?8\þÃ<ÛÓ<¦© <vÉ(?&´<=w2=å¤?*ã¸Cì8_ºõ¾17:P:ãÓ?.ë>®?8®?8\þÃ<3U?1{º>×¥@?à±>^¿t>[(9?Ð¡¸êD390g¾O®ó9~@ü97M÷>ö>½¸?8½¸?8\þÃ<îä>*9>GA?V²>rW>»÷0?Â(=ûÒ<±ÄL?	¶:ömt:´?Iù>zÃ?8zÃ?8\þÃ<I`?®¹>ýA?©k>O>ºg3?÷¦Ö¸.Q9)¤F¾AVô9v:"Í>r>7Î?87Î?8\þÃ<W"Ä<!<7ü,?ÞtR;»,;Öô?®Ñ¸Äs9¨¾ ër¹ú{9Õ¥÷¾%>óØ?8óØ?8\þÃ<oVA?wÙ>cc?f!?ß^Ð>#KF?üx9?ô9eâ>{Í9¼9ºõ?M>°ã?8°ã?8\þÃ</?ÉÃ>å±e?¡FÝ>¾>O?hH:]Ï9õ9?L»8eÄ»9¼øþ=>mî?8mî?8\þÃ<áõ=Ë=).?Áï!=(´·<ªa?>=÷£<hTd?Ôç:Bm:ÝM'?D>*ù?8*ù?8\þÃ<»¶<H<Ö+?_d);G³;XÖ?;®6J½8¥Eë<'}m¹Î¥¸8R¡¤¿5>ç@8ç@8\þÃ<õ\®>±án>«Û:?«j3?)ô>!Ð;?!<=¼~æ<¾ìP?È$:ä&:¢c?Ø>£@8£@8\þÃ<Ì©	>º!Æ=ÛÞ1?\=sß[=ìA"?,å¼9ÝöÑ9·Oæ>¿O;¤ç;:?¤%>`@8`@8\þÃ<t¡?º?g¬?($?¸¬?ÝÅ?
á9 éB9¹$?sF:+î9÷U?'>$@8$@8\þÃ<Ø<>9Ù=J^?ÿ?%?bÐ>´K?êâ«=äîK=qÅW?W¾ò::ÁX?Õ5>Ú.@8Ú.@8\þÃ<[W»>.ÛG>'øo?£â
?ç¯>}N?¢¸_Q.9Hç½û.s;@;e?êI>9@89@8\þÃ<@¶?ö !?ð?5íÛ?NÁ??Î?ÿ=rµ<MX?Ú4:º9xw?xN>SD@8SD@8\þÃ<À?ô³>9B?)õd>¯>8¸B?:@	9êS9¦>k^91:>£[>O@8O@8\þÃ<ü±B?îZó>ÊÏL?°>é*f>[ÔC?*Kñ¸á+T9«¾+59¯u9­s?.\>ÍY@8ÍY@8\þÃ<3?2Ý´>D.S?À=?`ü>G°@?Uá8ý­99$¸¼=S8øb9­>èh>d@8d@8\þÃ<be?b?GçL?/ø?.1½>V9?I½ò93ÉÎ9OA?j5­:õl:=o;?Uv>Fo@8Fo@8\þÃ<à=?¨¬>eâ?lr?¬>u>Kn?ÓãN9ãî¤9¾ >¬)»:ÞÎ=:¥n|? >z@8z@8\þÃ<O?O8?E?Q9Ç>u+>fE;?/8(!9m°y>ªd:Ybº9YY0?T>À@8À@8\þÃ<°?'ç´>iÔS?NÁþ>'5¡>GJ?>Ó8q:{9#AW>.å;3¨:x8G?>}@8}@8\þÃ<dD8?|àÃ>¤Óp?$?æ>xñq?T$¸òo°8¨Õn¾²ê9¶W:`èÃ>ä>9@89@8\þÃ<M_Q?Ü?ò_P?v? £>ÎJ?N¸Ì9H½È:Æ½x:âÅ?3>ö¤@8ö¤@8\þÃ<ß!?×>ÃH@?ì/?ø>6.5?ü9ê¡9øÐf>ãq:má:YL?/>³¯@8³¯@8\þÃ<ãÑö>å>/öK?ï¥>X]>Ç­??Å¶9l#­9Ü?Üc::ü;?¸ª>pº@8pº@8\þÃ<Xat?ý?èY?¯ìú>ä>×%O?óô8xü_9-Â>cùÝ9\#9c>=?[¯>-Å@8-Å@8\þÃ<×?Â=«Íw=±¬H?ÈÚ=&=âßE?·\P:	:¶Å;?Û~9·Ë9tý>£¯>éÏ@8éÏ@8\þÃ<éë[>m>´èB?u6á>×¤>7/?MP=¥¨<L?æe:Æ9:á@?°>¦Ú@8¦Ú@8\þÃ<ò¼d?eÚ>ô?CDI?(´>7ÿ?ÿNé8dbS9F>Õ:ØÕ¼9[2?U¶>cå@8cå@8\þÃ<&?Ï=Ö>YG?xYÀ>²º>¾6?õÆ¹F¤9µÙg¾ò¦9÷Ç9ÝºÕ>)¹> ð@8 ð@8\þÃ<H=>6²=#òT?	\?Ò?xGE?=Îl =¯lP?*ä999Ñ¥c?SÈ>Üú@8Üú@8\þÃ<ÊÁ>° U>Åh?Ô?pÙ?We?ÔÕ«===©»h?Ñ9~E¸9S<?Ð>A8A8\þÃ<QÁ>-zË=§õC?Æ?IÌ>M#4?i=ë(=ÇCT?t;hå½:yÝ/?f×>VA8VA8\þÃ<ëÑ#?ý{Ê>êO?FGÁ>b>²FA?´(K¸¡à9ùB²½ ´9Ð#{9í8?xì>A8A8\þÃ<) ?%I¿>ø??ØÓ>bS>ðí2?üì7Ð9NÃ=ÔÄ9ÞXÞ9Mâ>ð>Ð%A8Ð%A8\þÃ<qxP? É>Jb?ï£h?dà>g? \9fÜ¦9åÚ¨>ë½!:X~ô9Z)?Çü>0A80A8\þÃ<#uË<&.<6.?¤6;:Ú;;æ-?ã5X¹ó9ûU¿wÙ¸b¡9©z,¾pþ>I;A8I;A8\þÃ<Ìî>Äu>½:x?ó>?É[ç>JS?a:«Ëü9-?hæ9Þ49_£?>FA8FA8\þÃ<á9?µ#×>Á.]?ªA?Qm?=9?ñç91aà9 P?iF:²Xñ9uR?ú>ÃPA8ÃPA8\þÃ<¹I?á¥>¢Ke?
Ç>Ý¡>K©>?Ô-7kð9Æ=øÅå8Ä8'¤?">[A8[A8\þÃ<	?#%>ê;|?Î ?CÝ??úD? ¸9ã9Ç|?7ô«9Â 9®é?S?><fA8<fA8\þÃ<Ü,à<eó¤<"õ-?vÔn;l.;"/?èÜ¹b]9Î*¿äm·îP9¢p¼	N>ùpA8ùpA8\þÃ<V!>aÔ=i¿B?ÖÀ??ºÒ>Ú/?Ãû¬=¥zO=ïoU?rDC:Ïë9>üS?÷O>¶{A8¶{A8\þÃ<nXú>±`>ûO?y[¾>·(z>MÍB?Tï¸Úú9¾SéÚ:T@:¼?B?EY>sA8sA8\þÃ<ßù>ÑÖ>ªCQ?´ê>Iu>I?®Ë7uuX9tÎp=5+:Åã:ãG?±b>/A8/A8\þÃ<°??àï> wL?Þo?s¸Ç>tdC?Á¬8f­c9¢B>`:úË9X £?d>ìA8ìA8\þÃ<)?¾£º>äR?Û>%Q4>ø<?¦L-¸½O8ôà¬¾%í9óoÁ9ÙØ?ùw>©¦A8©¦A8\þÃ<­X=ßÆ=z[4?êg=B=Fe:??Ì8¾i99.>uú9^ã9?Êz>f±A8f±A8\þÃ<jÏÈ>Ú1|>×K?9»>Õ>VI:?cO(8aN¬9z=ñØ-9½	59ýÔõ>b>"¼A8"¼A8\þÃ<ý+û>(>mÿX?<?qýí>ÃåJ?g9d_°9Ö¨>Ë:5¤9¿O?Ë>ßÆA8ßÆA8\þÃ<Fø>ãõ1>(}]?tÚ>2>ÚêA?:3f7Iù9®:=¿É2;#çà:JK?>ÑA8ÑA8\þÃ<âx<?²m?ç×;?^åÉ>È>Z.7?Rÿ·Ãr93Ä½@i®8Ýt9¹ï6>ï>YÜA8YÜA8\þÃ<
	?«>}L?('?v1?>=F?²`<:Ì<ËS?%Ê;éf;zu`?>çA8çA8\þÃ<mF?L°>S5C?®Ç>r[>¬õ7?üÚ¸7äC9pv5¾hV:B:ÆþJ?U¢>ÒñA8ÒñA8\þÃ<ÇE?L«>ðQ?¬³Ð>àG>|/A?Ï",9f|9®>zj:×W:"îO?x«>üA8üA8\þÃ<3È`?	?+Q?@4?"ï>tö@?æ89wP9Î!>×Qr9À	9bb?¯>LB8LB8\þÃ</)?)>à³[?·3?v¥â>nÜJ?r5+9õó¤9¹Ú>vâ9m:àCÀ>.°>	B8	B8\þÃ<v?Ä?DÜL?À ï>¬$>ÿóA?ýJ8(ÞD9£"B>%q:MþW:E%?±>ÅB8ÅB8\þÃ<?K¼?TÚ"?ÿ?B@-?¾i>ú[«?s±18ÌÊ²9(m~=DvÞ9¦ûÌ9$ê
?Ã>'B8'B8\þÃ<a?$m¢>y?Ü?Ö"?>¥[?°9x«9ÛwP>Bíö8>`9gU>lÃ>?2B8?2B8\þÃ<c>$¼ö=M5?Kr?ts?.'j?Àúe=°7=lS[?hB;vÆ:Yz?SÇ>ü<B8ü<B8\þÃ<I6R>A>jH?ÄÀ>d¨>ïk8?«UK=°Ôê<!ª]?çeL9i"K9×Ë?­È>¹GB8¹GB8\þÃ<Âÿ4=×í<;ÑB?æÔ<><BùG?ì®&=	¹É<PS?2f:uC:dËB?·Ë>uRB8uRB8\þÃ<o?5¢±>)Q?q(«>Ik>::?©w¹ÚB9E¾Î8Î9H8´9Áw?ÆÍ>2]B82]B8\þÃ<ð?,ü?h?ð×ã>>é§X?ÍÖ ¸c´9Bä½c:|u:ØZ?Û>ïgB8ïgB8\þÃ<Y?¦>áAE?v<í>|-ª>:p2?Ü§Ñ·uØ¢95Ë$½Å{T:WU:úJR?$ê>¬rB8¬rB8\þÃ<LZ?S÷§>i2H?zc>©0T>Ú7?òºZ9K¬j9¾î>ràÎ9ÑðÖ9Heö>ó>h}B8h}B8\þÃ<ÌÆ>j>H©X?¤É>4~>+¦E?µQâ9gØé9ÅÂ÷>dg:å÷9äôn?î>%B8%B8\þÃ<5$>EÁÇ=ÀÑR?sO?¤?ïL?Â"=Â&Ê<N?åp0=¶Ø<êQ?>âB8âB8\þÃ<µT?ï©>g7 ?Ø >?ÄJ°>Ê?	Å¶9YÆ93äë>ÜVô9¦9½ÚY?É>B8B8\þÃ<Ì	?.h?F¡a?2j;?~ÐÖ>áX_?±û9Æ	:YJê>ó9U^9j?æ>\¨B8\¨B8\þÃ<UÆ?Ñ>5óT?\Ø>ò>±8?ÈÕ83g9:Õ>>É9jÊ9dËþ>">³B8³B8\þÃ<þ¯?2V?¤Î~?æê?Ë>Þ?y6É·[9ã¬#½ÿÄ :ÀÐÆ9ÖO?ã$>Õ½B8Õ½B8\þÃ<IBU?)àµ>=?}Aü>ÈZ>Ý´?¼)7[c\9)À0="|9I9u!ß>6>ÈB8ÈB8\þÃ<ØI ?~à>È¶?÷k?Á¾©>
¦±?\ÛK:Þ9¤òj?[ûH:êX9®?;>OÓB8OÓB8\þÃ<ÇÀF?ôò>¨lQ?D?VDÐ>¥®<?¶¸±6S9·7¾6ð(:ar:ÆY(?cN>ÞB8ÞB8\þÃ<îîë<Ò?ª<@b1?2/æ;å ¡;Û6?¿	Ù¸j@9oîÎ¾ìA¸²ô/9 Ì¾ÌQ>ÈèB8ÈèB8\þÃ<3ï?É"¦>ÑS?A¯Ö?Oz?}Ò[?P¿=)K= äp?µ*:4»÷9¦g0?X>óB8óB8\þÃ<»Í>'Ù~>©N?!À>cF>¬À1?i¹Ú»9w¬g¾íRõ:Û:öÚO?ýd>BþB8BþB8\þÃ<ýxb?§2?b?.;Í>ñøg>(}b?É¾7\íL9£n=­ó:ØCÎ9%A?Ôl>ÿC8ÿC8\þÃ<Ûo=§1+=üÈ2?°<.;8	R?g¦¹}÷9g°ô¾rM¼7µND9u=üp>»C8»C8\þÃ<¨ÒH>(P÷=vàO?"+?däÓ>ÜN?A}h=·=wzS?«;|9;ñl?
x>xC8xC8\þÃ<ÉþÁ>ø+>Z9?|3>ëk>²ú,?÷c8ï9=Èk=b[:Î.ç9¸?Ú|>5)C85)C8\þÃ</05?Êß>DO?«8?´Æ>TM?_·¸ÎÐY9W¾ ç91ÿ9½aV?
~>ò3C8ò3C8\þÃ<ö»Ç>+â3> ?® ?+ë?)º?4.>z=Õ~?;æÅ:æ>?]>®>C8®>C8\þÃ<Äî=ñÏª=m2?Xü·=5'=¥$?¦ú9
Þç9º!>ö>:RXö9NF?=>kIC8kIC8\þÃ<$J>íj=>hØ6?zbð>aÆ¶>PX(?Áá:.>:O¡?íÐÊ<m<Þ4?=¡>(TC8(TC8\þÃ<éB?ð>¸vO?ÉÂÞ>«ë>1éH?_Â¸ÄFe9ZY¾nÒZ9JÀX99?Ï¢>å^C8å^C8\þÃ<êàñ>	>ÞE?<$>[å=P7?8÷è8V;Ç8G¬?&ÿK:L
:É<?7¤>¢iC8¢iC8\þÃ<Æ§?Tª>"sk?Áº>%°R>#ëb?|{a8¥,69àm>¦:_´:°3?å·>^tC8^tC8\þÃ<A_?ð?x8Q?Xy?AÖ®>,]F?Áè·`9$íh½*:³ü9µ,?K¸>C8C8\þÃ<UÈ?¬>·ûD?ÝE¡>¹íd>X4?î¸$Í8¿Ñç½:zÃg:ÃÃQ?D¾>ØC8ØC8\þÃ<äîY> Ð=ôµ?/ÛV?¢5?OØT?­@=öÛ<ÿ=`?cÇ9:Ì9>-ú>JÀ>C8C8\þÃ<H0? y¼>±po?ÚÕ>Ëö>½w?â	8²~9XÖ=bàn¸
!b967¾ÀÉ>RC8RC8\þÃ<¶«Q?ßfû>rU?ü³?pü®>SÅP?`8döK9>£=©¤:¥R::4=b?MÍ>ªC8ªC8\þÃ<h§=?
ÿí>-L?òÏÝ>>È¬J?
Ù¸ø¸*9>µÂ½½·9\'ò93?Â>#Ñ>Ë´C8Ë´C8\þÃ<Üò>^S>\W?¤?^J_?Åº<?Ðü8´ü49²>¤Ck:[F:øþ?ÕÞ>¿C8¿C8\þÃ<îö§?+¨?u¢?vxf?ñ\¼>?Y,Ï·Ô8ZÎA¾Ã:vñ:÷¨?ß>EÊC8EÊC8\þÃ<Þ -?*Iç>{.@?IÉ¯>á^{>3?æB)¹´:S9#Í¾9NÊ9	9D?_ß>ÕC8ÕC8\þÃ<d©>¶T]>JyC?³¬>¥t>Ã
4?'¸}9¬·ó½¯x9Þ9×Ë>Äá>¾ßC8¾ßC8\þÃ<Åõ<]·<PP+?)¶;ñs;¢3'?]¹Üª9°ª¿Wo:Ì»H:^Ú??üè>{êC8{êC8\þÃ<éz¢?ÀG?;P?i>
®9>(Y?;¶ü¸Jôu9M¾ç-9F9Ü¡»>Êð>8õC88õC8\þÃ<?e$?r¿>ü¦[?±Ø>ÇÑ=>*|O?<°6øx;9z§p<4|å9mé÷9àøì>ò>õÿC8õÿC8\þÃ<¤u<?D¿>"¡?J >?E>+Ò?4?õÞM>Ýd¢?Úb<G;eZ¦?äô>±
D8±
D8\þÃ<×é>t\>ztF?Þ(Æ>>¤C?@58h39ÆP>[=:a	:ÐW?ø>nD8nD8\þÃ<µü=t×<£ñ0?knõ<°¾<Ã¾$?â·28¨9h,½©97³97ÇÕ> >+ D8+ D8\þÃ<ä?*Ý>=?×/'?BÁ>í ]?Leñ92:ÃÄ>Pù3::©9
ç? >è*D8è*D8\þÃ<Ù2%?Á	Â>óY?àz'?aÛ>HBC?È¯D¸M@®9{½Bæ9õPì9Ðù>é/>¤5D8¤5D8\þÃ<ã
?xø·>ËUD?  >mP>ùË/?=l·.9
ø½Á·8òbS9#W^>ìF>a@D8a@D8\þÃ<2Ä<Á<¦\3?I=§=¶
)?¹8ëÊ9©¤=½9ààñ9Q/>Q>KD8KD8\þÃ<!íþ>ý©>¢HP?ôâû>WÛ©>ÎÐ=?¸¬A¹ùP9LBí¾¹+9óT9Yµ>×T>ÛUD8ÛUD8\þÃ<ÇB=<Ù<a4?e<ÊÄî;:$?Þ¯¹»± 9þ¿Wÿ¹<Ì
9ì­ü¾_W>`D8`D8\þÃ<¨?ÔÃµ>ÕH?ýô>;«>×"7?Ø¯¶ÊëJ9¡¿2¼].9:]G:áÈ?a>TkD8TkD8\þÃ<(?óé³>ÐR?D>½ìO>«hD?ú5K¹&á+9,U¿Ê\9øjÍ9j_À>.c>vD8vD8\þÃ< =2Â<p-?î ¥= =Ö$?qU¹ª~f9Ðí¾é	Ó9ß¯9Y?=r>ÎD8ÎD8\þÃ<§u?¸D$?U??ss´>z>¥¼8?e¼:¸\|'99¶¾Åäu:2í:PH?Bw>D8D8\þÃ<Ä?3¤Õ>¥,??"å>Lµ¥>úý0?_¸<²8ßC¾Üd;ÜL;E?|>GD8GD8\þÃ<¦f?Ê²¨>_®_?ç?w±>·??tCm9îf9¹?¥HÑ9Öò9ÿ)?[}>¡D8¡D8\þÃ<zý<èx¬<d<?¢³<=X
=&?>lÆ9aÁ9?SÁ8ì±9AIO=>Á«D8Á«D8\þÃ<$?=>n?ÚÚø>â>IX?M9¤E9=ÿ>qÌ9¡9"?W>~¶D8~¶D8\þÃ<¬¹=â4=Æ/?t±
<ImØ;ö'?Ëä¸Ë;9.x¾¦¶tê9¼c>;ÁD8;ÁD8\þÃ<G÷>ëÏ=¦D?­É¨>"y>o-?§¬c=	=ðÎS?éYª;gÞa;A?>÷ËD8÷ËD8\þÃ< zÍ>i÷}>ÓO?'Ô>«¨>«í2?÷(¹¾ð9ië¾Ã9GnË9 ö>µ>´ÖD8´ÖD8\þÃ<)?W
½>?ÿI?H>>7>1;?Ê®9T®9>­©8àÊ¦9Úsð=JÆ>qáD8qáD8\þÃ<Úñ#?Ë­×>B?iË>M>¡Á0?Nsâ8'ñ®9í¯%>å&:½:ªõr?gÏ>.ìD8.ìD8\þÃ<Ç× >c)¼=øÔZ?÷
?²*¸>)ÇD?w©Ô<K}<$W?û¦´9T9<ó?Ð>êöD8êöD8\þÃ<D?&t¬>á¤W?üæô>_Å§>ÐØ:?v17
[¯9"Ï<§ø9{Þø9 ¤ÿ>!Û>§E8§E8\þÃ<ü\Ò<¡Ó<[/?.5
=°LÅ<C87?ÒäÆ¸Ë
9 [?¾]2z<#£<<pÅ)?¶Ü>dE8dE8\þÃ<i©?DN·>Q?R¬?J×>¹ 8?íñ·â¼9åm½®¥9Á9½Þ?µø>!E8!E8\þÃ<Áb=ó®(=±,?§I=|xw=f?T°B8®i9°­%>~ñ90³î9?õ
>Þ!E8Þ!E8\þÃ<©O;?²¨>±C?Ù0>ñ½>ôs?`¹%d9¨¾z9êE9çë3?2>,E8,E8\þÃ<bS?B¤?NZP?xó>ô¤><:H?p8Êñ9AºÞ=*!u9L¦9{Äê>2>W7E8W7E8\þÃ<ï0?öÇ>c
>?@¨>Wq>¶2?ìº¸Þ9@\"¾Â½R9Þ=U9ÿü>i>BE8BE8\þÃ<vLñ>½>oÎC?ç,N>od>é¦0?×7ÇgÏ8>ãäÉ8Uµ9¢>*>ÑLE8ÑLE8\þÃ<óHh=­Ú+=-?³í<¹<-O$?Ij¹4[9­»¯¾m9wzÃ9ý>T.>WE8WE8\þÃ<åü?;(È>ªL?5"9?öü> ;?rcí¶;9ÅÐÅ¼àvÄ:¶C:½}?°7>JbE8JbE8\þÃ<Ö¥à>=¸>
Ú9? >øÝb>®6(?·ä¸`9?p¾òÈÅ9
Ç9Éoþ>VJ>mE8mE8\þÃ<2>Ä2ç=Ñ­E?ë:>6Y>Ñi3?ëæ.=f!Ë<¨l\?=¸]9«ð&¾ÇN>ÄwE8ÄwE8\þÃ<¡t?7m½>Z9C?óq>4>c8?TÿN8S¡09¦>¶':ï9é£3?¾O>E8E8\þÃ<ñ¹?x¥>³'G?ñ
­>JËl>/;?B¸ùø
9|¾Tâ9¼9Ö?Q>=E8=E8\þÃ<ðj??)õ>Su?»2ð>#b><õ?ÎÑ6)&9Lx¡<Ý]Û9ê»9Èº?2V>úE8úE8\þÃ<¤x>h'>">?n¦É>.>"©0?¦X=N×.=ì4Y?{;ê¯!;ÇöQ?^X>·¢E8·¢E8\þÃ<EÊ?Z¥¥>ÄN?ä&?zÜ>!TA?Ö±·&¢9Ýs½.º:Vtö9¯?Gu>t­E8t­E8\þÃ</ÂW?(Ïð>{^e?×.?²óÊ>I\?Maí¸ñÜ9Û¿Ê¾kõ_:éyä90ðz?«v>0¸E80¸E8\þÃ<y]}?=)?åM??ëÄ>ðÍ>uè6?
²¸Ú1k8îÉA¿¤®9°9GlÒ>>íÂE8íÂE8\þÃ<È#?3bÐ>!aH?2?ÇGÔ>.6?èí¸Ï{9 ¾ko8:Î7:Ó?>ªÍE8ªÍE8\þÃ<O?oS?b~?$Á¹?æí%?K?o§|:üôÑ9¼?µ³:LÀ0:þE?>gØE8gØE8\þÃ<B=?9Pø>0eC?ò>4P>Æ3?·§M¹
\9¦î¾É®8?{9l¡>¸£>$ãE8$ãE8\þÃ<ÉX?;L½>á?kç?>à?)8 õ8d
>5º:âB:&v?¦>àíE8àíE8\þÃ<;ñÃ>l>ÕT?Òpæ>>%JE?Ã¹D¹¤9'N¾Ùë;pº@;+??¨­>øE8øE8\þÃ<¹ï>I>|²A?OMö>g;±>-â1?ÝµW8Â¿p9
`å=³Y:8X:4?¹®>ZF8ZF8\þÃ<)2?¬"Ý>zªN?põ?ýEã>â«/?\Ö	6úv98ß;ÝH:¹:?0?±>F8F8\þÃ<²`?¸¤â>cÍ}?Ä6?zêÍ>8c?¤È8Û9¸m&>­'Õ9º95¥-?\Ê>ÓF8ÓF8\þÃ<2ý>r£>W*F?ÿÓ>s­>=o/?tx·Tÿ70Yy¾gÂe:ÁèC:Ò?ãÊ>#F8#F8\þÃ</fF?»?üÁ<?ëÿk>y.>ð"-?*Õ¸Ro9½Æp:¥8:ñ
?tË>M.F8M.F8\þÃ<îh?Yð>c?Ý?AUô>B?ÿê9zÊ|9Rûm?/8¥:³T:wjG?kÜ>
9F8
9F8\þÃ<î¢>U>/B?{Î>Ä©]>×*.?¡Ê8ÝU9§Ù¤>dQ:k:ªý'?»ê>ÇCF8ÇCF8\þÃ<©ÿ´<<ñt1?À­;
8;¼?`D¦¹	e|9c¤(¿ Í9µ]²9lÝ8>ÿù>NF8NF8\þÃ<vMc>'¯>G¢^?5?º¥
?\ðn?9ª]=8=SúT?g;ª¯::VK?/>@YF8@YF8\þÃ<Pñ>­#>:O?1ª>¡na>± A?î!¹Â>9ûÙ¾ÎàA9O¤9}>N>ýcF8ýcF8\þÃ<ía>b>ê.K?2u#?-Þ>´W<?ýz1=×aÛ<²O?Às;¾Ê:×,??>ºnF8ºnF8\þÃ<g?ì§Ã>'gD?À>Í+>[:?º¸` 9Ð¾$	r9ë\9î;?·->vyF8vyF8\þÃ<!Ìã<´®¢<§;3?¥¢0=u±=Óþ,?ðÝ6LÜ8#Ï<¦
·ÔÕ9Yf¼Ê2>3F83F8\þÃ<¾ú>ÒõF>¦P¡?æ?Ë>2?ÚC·õÒ7Æªm¾9×9¡ 9ÆÌ+?8>ðF8ðF8\þÃ<ï±í>^O>:ÅK?èI?>ZÑ>>?V¥·1°9¡Fó¼¡î8à»9Í¸=¨?>­F8­F8\þÃ<ÄY`?_Ä?ÖU?A®ß>£ý>MA\?&9h¯`9¹>½>GË94Å¢9
¿ù>0A>j¤F8j¤F8\þÃ<ã*?³à¯>3F?´Ô?ø¶ > ÅV?àeù·éd9Ät½ìrð:×h:àEK?UQ>&¯F8&¯F8\þÃ<S?¹N¯>àp^?:I?&E¹>^G?ÌÂÒ·¶79ã°=½©9w9© ý>_T>ã¹F8ã¹F8\þÃ<l¬>äªl>?:?GpC?%¹?x¯9?È=¯¾7=½ÏQ?¬Å0:zû9?ó3?C]> ÄF8 ÄF8\þÃ<ÌÕ	?¾®>íI?ÞØÅ>l>;?è6×8NÉd=¶~:._(:GA?°`>]ÏF8]ÏF8\þÃ<1%?ªr³>!l?Å?`6?ÞM?n:ú9:y?:#
9®BV9Ü¡¨>n>ÚF8ÚF8\þÃ<û×¬?NäÍ>­èÖ?[\?´°>µ ?£«T8ÎFs9
Ëß=£¤98Û±9ü%Ý> n>ÖäF8ÖäF8\þÃ<N¥?ìî>Y±?IR?°>¨¥?L.9Àü9¾ >'39^å/9[õN?z>ïF8ïF8\þÃ<ô46?Ú)Ú>®ÎU?ÇÂ>ßw>¾*I?û28¨M9PìÞ=çÄé9	Ú9}pT?òz>PúF8PúF8\þÃ<+K>p.>ÿC?Nt×>ëü>3è<?]	=q³£<ÐV?Ut©;¿S;ÞL?N{>
G8
G8\þÃ<°?üàÝ>§e?-?Ïo>OE?¹³8~ù¡9Øë=r)(:Gõ¾9ppa?±{>ÉG8ÉG8\þÃ<¼A?ê?Já>? ??Ýdü>ÛA?Èb9¥9s>ýa:ØÍ:Æ/D?l>G8G8\þÃ<`¨>Pó5>,ÉV?»À>v>`
@?¹[Ð9júâ¾[+;ýÎ:BT?~>C%G8C%G8\þÃ<¦)ä>ù.>¹,A?&ç>¨>¹0?^*¹Gþ9¶ú'¿ØçE:Çs":@ï?9>0G80G8\þÃ<=kü>´>GÒW?¢d¯>ÕÆ`>²ÁG?ê¶ª897¼ÐD:
£ù9(å?×>½:G8½:G8\þÃ<?>%ÂÄ=®M?ð1=ØÊ<'Ð`?ü¹u79Î¾¯8 G9^Oa>	>yEG8yEG8\þÃ<OÒ6?|Fã>íM?ÝÙ¢>}\>V=?¸¸²@V9|]0¾â1: /:=s?;>6PG86PG8\þÃ<=?p»>m:J?õ>vÄ\>1^1?
ð·dÿ79WßÆ¼³9Çü98\?F>óZG8óZG8\þÃ<ßAî>æ¤>5E?)+>ò,W>Cx1?Þ¾±·v£z9;5½YØ:ix:É;?;¢>°eG8°eG8\þÃ<©¯Ó>?¼>¯M?j>&ñ%>á4?´88x496´á=;Ú:°#:ú;?°>lpG8lpG8\þÃ<¡n>J±%>+P8?â>ú ¤>àP0?Q­=@ÉJ=ÚwZ?\øê:«c¢:Ø59?b¶>){G8){G8\þÃ<':=²fQ=¥à-?[ÀÉ;®õ¡;¼r?¾#~¹rÞó8d¿ñ9Õ9·Ø?ÛÄ>æG8æG8\þÃ<B?ïï¨>\?».ï>
>-
Y?Âß;8
F9³®&>UA×:qA:6J?/Ô>£G8£G8\þÃ<Ç­>WO>ßFV?SÍ2?¶8ï>ÄW??yg:9ìx¬9éV>Hä:¤:îÒ;?Ö>`G8`G8\þÃ<MS>Ë&>a.E?éR2?LOñ>.=?ÉÎw===\?µ};tó$;àD?}Ù>¦G8¦G8\þÃ<DB?±&×>¢g?à-?ÑË>"³Z?x9ès9êó>Ub¶:5:i&?×Þ>Ù°G8Ù°G8\þÃ<÷à5>°Ý=ÜR?ÐuÑ>AJ>ý;?f==à=¼Q?£<«m9<Y?íà>»G8»G8\þÃ<ÄçS?rf?çRH?ûÍ¡>÷Ì`>ÎB8?¬µÙ¸zÈ80ú
¿± Å9x´ï9öÓ>=â>SÆG8SÆG8\þÃ<	«å>âE>§ N?¬ò?s£-?®ÍO?NT-9Æ§ã9õèB>¢:ML:ðS>?ò>ÑG8ÑG8\þÃ<Ø(?²Æ>k
D?¸Ôù>3B­>ô8?lÍ¸'9¹x)¾T£[:Ûá:þÖ/?ò>ÌÛG8ÌÛG8\þÃ<n­¨?²ª	?IÕ?Í©?á}?%?¸V9
mz9
JÛ>b+n:æÃÿ9Ycn?%>æG8æG8\þÃ<Ë´?Rc>ñ?­o?ëNò>8}?òÄ9bk\9<·>§n:o4z9"¡?ÔI>FñG8FñG8\þÃ<­E?ÖÆ>Xl?æR?Í­>l¬?Íp<A?!<4s?Ô:±o:Æc?üI>üG8üG8\þÃ<­ù?þ¨>?à¢?)>?Ël[?öï>¤=~þ_?´ãà:º:CNQ?BT>¿H8¿H8\þÃ<Òw?ßÖ­>LÛN?C°>ïy>0Î4?âö79ob=qä9tê97ù>
[>|H8|H8\þÃ<-Iæ>L>ØFL?t{}>O1>ù²6?Eä8OÝk9->-/Â8Øp9ØÀ>xb>9H89H8\þÃ<2r!?~÷¬>âòn?åz<?]Ïð>^H?é^ý88ý79°D°>­?¬<Ø<3<v?îl>ö&H8ö&H8\þÃ<Ù>Jf>ßq?i½??H÷>F?19£Ä¤9~:ô>÷ã$:Þ½9ÂR^?;{>²1H8²1H8\þÃ<è½?ÅÖ?)n\?Ò
v?ã ?Æ»D?¯gò8¥I9Jß>sc:^ûÎ9O¨?\>o<H8o<H8\þÃ<ÃrÑ>£>Ó4D?JC>!g>ñ.?#F|9¥@9Õ¨Î>eë<:.:èß?>,GH8,GH8\þÃ<"*?CºÖ>³^K?½>!D>35?úÈ·Úm}9½Ô¯9þ°²9·æû>ÿ>éQH8éQH8\þÃ<ä3F>7ù=EK?,4?Ê Ã>¢à;?N(2=¨×<fT?Q.ð:ÌÀ:t«?>¦\H8¦\H8\þÃ< ?fLÁ>ïS?1Ø>P>ÆF?Y×29=Þ9å0>WP³9{»9^cõ>P>bgH8bgH8\þÃ<<4[?í7é>Úp?÷¬?7|>Æ¹?êÐ(9è%9¨ó>yö:]9ôE?t>rH8rH8\þÃ<D
?T¤=>³¾?Òú>¿À>«E\?@¨"9nv\9oà¼>â¯+:E#:î?e>Ü|H8Ü|H8\þÃ<Y¦)?1õÎ>ëÙQ?,]ì>ß>ÂS?*:9V9_P¤>&X:¦R:öâJ?1¨>H8H8\þÃ<ÒC?÷?ð<?âð«>ñw>w1?Ñ:7 ³³8k=Âa(:Ló:>W#?î­>UH8UH8\þÃ<?;!?*ýS?	Á?SC¢>^-V?99x-91­>ÇÆ:u:Wr6?õÓ>H8H8\þÃ<^¯=Ì<¯'?êÊJ=sÌ=é&?äÌ·ÐRR9$mx½Ã¶©8á·9Bw'>à>Ï§H8Ï§H8\þÃ<Cv¦?_í?T?Çâ?Üsú>§?o(:\Ð9Ö!'?ã#:3ã9xÂ8?dã>²H8²H8\þÃ<×>?ÿ>hD??_ëÈ>¾V>é­4?p«Ç¸i9PËZ¾c	²9<8¹9sö>»ë>I½H8I½H8\þÃ<?d?¶Þ?d`?4cy?éRã>gl?ÿQ:lÀ9}B?¨#:Vâ:=§
?·û>ÈH8ÈH8\þÃ<ð?Êm>±	?CÓÜ?>1P?TÄ?wÀá9V9±¨?t¬e:ª»:F*_?¼>ÂÒH8ÂÒH8_Ì<Ðøl?¸FÕ>¡8?6,H?ö·®>Ù¥?~#S9³*£9ô¡¥>`ã9}69äô7?×
>ÝH8ÝH8_Ì<l
9?0Å>å:p?l»C?õ¿>?^°;µýA;]÷h?ÃHG;jü:J?À ><èH8<èH8_Ì<m¨+?uÚ>ï|I?¡È¸>Ó%{>Z<?íGX8¨E9ø¾=x¯9\Õó9:¸>[+>øòH8øòH8_Ì<·OÁ>w>ªàG?K¢°>f4m>>¡>?âÄ1¹ßÒ8X¿"Æ3:ÈLô9<b<?b,>µýH8µýH8_Ì<«i?Wþ>káj?E?°qá>ºe`?Dãð9p
È9² ?
!Ì:±~:©8?U?>rI8rI8_Ì<$¿?!?ç\£?Ì?ç? ð?Ï9!9;=?Ä:ùÑ9MA:?áH>/I8/I8_Ì<ô>h>L?ná>\_>zB?K°ã8¹S9­¦>sî9±&Ï9Xe?LP>ìI8ìI8_Ì<6­=
z=£[1? =¤Y=ö
-?kfà9c§9~+?YÐ9½!µ9ð;?¦X>¨(I8¨(I8_Ì<Ï«?dÝÅ>ÇhI?Wéê>ø>·×I?¢·VÄÖ9ö-Á¼Ò9»ó9{>qe>e3I8e3I8_Ì<Q:¨=ìo=]Î3?ÉI=ÝÞ<ÿ?IY·âù8Ò7¸½¨Z¸T¤¡9Ëz½Ïm>">I8">I8_Ì<f»º='=+2?|<y>!yE>c!?Ü
:b\:¶¤)?²5Ñ<Ý÷<]Í,?@>ßHI8ßHI8_Ì<@h?AÊÑ>p´?;|'?¬ç´>{m?×9¬æ9à3>kV¦9·Þ9È¿>®>SI8SI8_Ì<ªÁ>Á\>åRa?9ëÊ>Ã>(28?Ê:Jø:Û¶ð>µÔw8e9ä{
>×¢>X^I8X^I8_Ì<Åõ?,¶¢>xL?ÃÐ>ô¸>Ny2?ÙI9>u9;³Ò>U:&:B¹?É¤>iI8iI8_Ì<·Ä9?
ä>P?ä?¸þÍ>»Ã<?T9DÝ92±u>6ÞÎ9Øk9U<;?º¥>ÒsI8ÒsI8_Ì<Øý?hý??ÞpR?	¿>£?r9¥e±9^¯>ãÿ:}ß:v?¦>~I8~I8_Ì<X?~Üª>ó-E?Òb >´ù]>[ø8?>µ¸fV9mhX¾	:7:Jw?¡¨>KI8KI8_Ì<ºæ%?ÆÒ>FI?Ka×>Iÿ>^Ë7?1²8^g¼9äñ=ä9ÒÊ97æµ>Î­>I8I8_Ì<Áó=?éí>»dL?
÷ª>ÞÊl>=Õ8?8¬37,Eu9h»<4:&:S
?8±>ÅI8ÅI8_Ì<íÞ?=)5?æF?ù¾ï?üh?Ñ7?.°9l9/?uk:sè9»§?D¹>©I8©I8_Ì<É`	=þnÌ<Ç,? cì<ò±¼<Z ?Ì7{9p=©¶§:dòm:#p4?CÉ>>´I8>´I8_Ì<íÝ
?£¶>G?þb>­PW>Íï9?8¶«V9cÃ7>ô9«ÒÇ9¯?ÌË>û¾I8û¾I8_Ì<@D?Ù8¼>PK?Ý¸>?xåö>&ÁE?¾
I90"}9QË>Tâ±9ìÀ9Pkì>YÌ>¸ÉI8¸ÉI8_Ì<=ò á<<ë0?+<¯»¿;H+?Ó°¹,i+9å¾b×¸O9Ð¾xÒ>uÔI8uÔI8_Ì<¬j>DD>}[=?Ù?Ñ>;?ÊÆ=a=¬Ña?ý;×W¶:[?Û>2ßI82ßI8_Ì<·O=Þ½</?LT=Ìw=ÏE?3ù¸9ÿ	x¾5|T9Ç_9äó>Ü>îéI8îéI8_Ì<[
?)¼¸>b=D?ß·¼>^:>U}9?é49ÜP:.	ô9yë9L?RÞ>«ôI8«ôI8_Ì<·À=Òà_=j«.?Ù->Z&â=®?ô¹}8(½ÀS8ðÅr9÷=>®ä>hÿI8hÿI8_Ì<·ª[>µ>a¨7?_¾:>¥y>ÿ&?_÷0=G'æ<×D?Ðf;:LI;9§)?ìä>%
J8%
J8_Ì<Xêû>¾Ü>éTT?ç>$ü>
@?yVÞ9¸F9÷ÉØ?ìGr7£Ø9ÂÑ< õ>áJ8áJ8_Ì<½ái?÷ã>wR?ëÑ>
km>üùa?÷G88ý8a×6?]F:}]:
)?võ>J8J8_Ì<3Ê>àyw>	Q?ß?|·$?åO?mÒ=tT¶<fþ^?BÌ;«r(;I¼i?ñ>[*J8[*J8_Ì<Åß>Õ«=Q£b?öT?ÃÖ>Ä >?:2);§´¿:øða?Å<\:zs:ÅÄY?S>5J85J8_Ì<	ÿ=5<Áõ?¨¥<Y<ÍhC?:Àù·Z9òr½zÔÈ9%VÄ9óí?Ó#>Õ?J8Õ?J8_Ì<±?Wj¸>ÈY?¼½³>(Øc>ÖóI?kÙ9*9'bZ>ñu97¤9<ï>«(>JJ8JJ8_Ì<èa=ûã =to3?-p¿=÷=¼£*?ã÷9ï,:Äy·>ôªz:×à_:
Q?<>NUJ8NUJ8_Ì<dS=z|9=`}2?àç;Â¡;+7?¹Ûü¸hk9@}¾/Ü:ò/D:dð@?V@>`J8`J8_Ì<ïS-?û¯Ì>lÇX?¬·>©N]>®wT?R9Ö 9²Ïþ>é®:Q:[+?SD>ÈjJ8ÈjJ8_Ì<}T??-S?0
)?¯ä>M=?y¯8Ì9Õ.>æ2Ð9ËÇ9æ?.Y>uJ8uJ8_Ì<Þg=7¯%=Kã2?ä=|g=üW!?¹{q9BÁz¿¢ÂÅ8Rµ%9 Â>¸e>AJ8AJ8_Ì<¸4!?rÁÏ>¤F?©Õ>8W>ÄÕ.?¦9ÐÝ9Ú8>¤ã9%Ó9;#¡>w>þJ8þJ8_Ì<+ø`?p?¢ÒZ?Ø?ÿ[*?ìO?ì9
¯9%¥G>±FP:`f:ÖM(?>»J8»J8_Ì<)*?ËÇ>Z?·H?¢A?=E?|è7`»9·:M=··Þ:Ft:Çhi?æ >x J8x J8_Ì<¢Þt?ò8?i?aW?¼<>°g?7É9£Q9î ?ø}:Þy:¤a?v£>4«J84«J8_Ì<(?/± >¾¸L?>©KZ> 7?Ås"9-èq9ê«>Iêì9ª¬÷9áô>²°>ñµJ8ñµJ8_Ì<#?LÞÉ>acO?¥C?éÅñ>»(O?a	;½R1;eD?¬·
;	¢×:¯$?Ü¶>®ÀJ8®ÀJ8_Ì<øö?C¸>
.L?áÉy>Þÿ+>Æã9?ÄÛÀ¸V°Ã9Lü½I9Î9ô}¼>¬Å>kËJ8kËJ8_Ì<(6¿>6Kr>2J?Ôó!?§Ý>;?ö¹-9F` 9½§
?<v6:í$:a?ÉÑ>'ÖJ8'ÖJ8_Ì<vgö>8Z¡>xC?âùa?°¢?j
;?$\9%9ÉÏ>Ccn;^;Lm?>à>äàJ8äàJ8_Ì<zR?¿îÿ>ÌR?ÇV(?äsÑ>Ü¿M?èH0=»Ù<akO?U×:°¡:´w*?÷ä>¡ëJ8¡ëJ8_Ì<ÚÏL?uËð>¸¾Y?vj&?zÌ><YP?æïN9ä8u9>Ø>;¥,:ý9t´£?Þæ>^öJ8^öJ8_Ì<pÉ?&>Gçi?é?Ì¨+?ªH?TIn9­9ÿí>áÎ:·qv:æV?cè>K8K8_Ì<ü?³>DG?zì|>Ö^2>5?XY7L'9QìÇ<,9Ä?9TH=?¹è>×K8×K8_Ì<:'z>#^>Ç¿e?60?p¹>ÌtG?nú!=J)¾<,Z?}vÞ9·²¦9ºÑ*?sð>K8K8_Ì<jyý>¶|­>Ú;?ª>4Hc>Æ-?ª¨8mA9Ë_>¯Á£:ÉS:%F?²ø>Q!K8Q!K8_Ì<»ôw?¤
ö>÷þ?
#A?BdÉ>Åu?¡9ç9¥X¯>[l:ë]:%~_?<û>,K8,K8_Ì<gG¶?,é>BÈ?5âf?)H½>ý!?tö9hã9Mª
?uQ:¬¼9B/?Sû>Ë6K8Ë6K8_Ì<MØ¶??¡¬?ya?ÚG½>y?]÷%:ÀÐ9ÀK?#à;:=®ç9ÃO?O>AK8AK8_Ì<ª?u+Ê>>-J?^pÐ> =>0A?ä¿Ý¸(g87u¿F%:Ýk:ê@?½	>DLK8DLK8_Ì<%?5Ä>
J?ûÓ>.¦S>=@?z#³¸9Ê°&¾ÿÞ9jÍÖ9;£>±
>WK8WK8_Ì<k¿Ç>ú>×A?@?ï¥?*??â`.¹õz9æá±¾½ß:B7:.P?
>¾aK8¾aK8_Ì<]ä<2§<8.?­=®ªN=åX$?v¹ý59ßÅ¾,!\8&­9÷øÚ=¥>zlK8zlK8_Ì<@«D?»¡Ï>¿{r?\?vo¯>Gn\?gK·¿@90ÈS½$ÑÖ9è\´9s?ý*>7wK87wK8_Ì<
I>nÉ÷=·O?{,?­ã>£A?N1=ü5Ñ<PõX?Õï×:X:Îm5?¡8>ôK8ôK8_Ì<­ÌÊ>I|>ÞM?¯%>FÉD>u7?8A·99[÷=¯:#À9n?@>±K8±K8_Ì<o%?,¾>
J?[(?lÎß>²@?P6a9ÔëÌ9¢¬>Ñ
[truncated: 915,881 more chars]
