# Supplementary material for: LKB1‐SIK2 loss drives uveal melanoma proliferation and hypersensitivity to SLC8A1 and ROS inhibition
Source: EMBO Mol Med. 2023 Nov 15;15(12):e17719. doi: 10.15252/emmm.202317719 (PMC10701601; doi:10.15252/emmm.202317719)
Supplement: Supplementary file 11 — Source Data for Figure 6 [file EMMM-15-e17719-s009.zip › Figure 6/6C/FCS files/SIK2_KO2.mqd]

MQD3.1    1622272 1624916 118784 1622016 1625290 1766171 0 0                                                                                                                                                                                                                                                                                                                                                                                                                                                                                                                                                                                                                                                                                                                                                                                                                                                                                                                                                                                                                                                                                                                                                                                                                                                                                                                                                                                                                                                                                                                                                                                                                                                                                                                                                                                                                                                                                                                                                                                                                                                                                                                                                                                                                                                                                                                                                                                                                                                                                                                                                                                                                                                                                                                                                                                                                                                                                                                                                                                                                                                                                                                                                                                                                                                                                                                                                                                                                                                                                                                                                                                                                                                                                                                                                                                                                                                                                                                                                                                                                                                                                                                                                                                                                                                                                                                                                                                                                                                                    /$EXP/thomas s/$SYS/MACSQuantify,2.11.1817.19623/$CYT/MACSQuant Analyzer 10,2.11.1817.19623/$CYTSN/21337/$DATE/2022-Sep-19/$BTIM/16:11:02/$ETIM/16:11:02/$PROJ/AnnexinV/$TIMESTEP/1/$PLATENAME/Single tube rack/$WELLID/A1/$TR/FSC,15.9187/$FIL/3-3.0012.mqd/$PAR/16/$TOT/0/$ABRT/0/$LOST/0/$MODE/L/$DATATYPE/F/$BYTEORD/1,2,3,4/$P1N/HDR-T/$P1B/32/$P1E/0.0,0.0/$P1D/Linear,0,160/$P1R/160/$P1G/1/$P1S/HDR-T/$P2N/HDR-CE/$P2B/32/$P2E/0.0,0.0/$P2D/Linear,0,1000/$P2R/1000/$P2G/1/$P2S/HDR-CE/$P3N/HDR-SE/$P3B/32/$P3E/0.0,0.0/$P3D/Linear,0,1000/$P3R/1000/$P3G/1/$P3S/HDR-SE/$P4N/HDR-V/$P4B/32/$P4E/0.0,0.0/$P4D/Linear,0,40/$P4R/40/$P4G/1/$P4S/HDR-V/$P5N/FSC-A/$P5B/32/$P5E/0.0,0.0/$P5D/Linear,0,1000/$P5R/1000/$P5G/1/$P5S/FSC-A/$P5F/488//10 nm/$P5L/488nm/$P5O/30mW/$P5V/424/$P5T/-110/$P6N/FSC-H/$P6B/32/$P6E/0.0,0.0/$P6D/Linear,0,1000/$P6R/1000/$P6G/1/$P6S/FSC-H/$P6F/488//10 nm/$P6L/488nm/$P6O/30mW/$P6V/424/$P6T/-110/$P7N/FSC-W/$P7B/32/$P7E/0.0,0.0/$P7D/Linear,0,1000/$P7R/1000/$P7G/1/$P7S/FSC-W/$P7F/488//10 nm/$P7L/488nm/$P7O/30mW/$P7V/424/$P7T/-110/$P8N/SSC-A/$P8B/32/$P8E/0.0,0.0/$P8D/Linear,0,1000/$P8R/1000/$P8G/1/$P8S/SSC-A/$P8F/488//10 nm/$P8L/488nm/$P8O/30mW/$P8V/470/$P8T/-110/$P9N/SSC-H/$P9B/32/$P9E/0.0,0.0/$P9D/Linear,0,1000/$P9R/1000/$P9G/1/$P9S/SSC-H/$P9F/488//10 nm/$P9L/488nm/$P9O/30mW/$P9V/470/$P9T/-110/$P10N/SSC-W/$P10B/32/$P10E/0.0,0.0/$P10D/Linear,0,1000/$P10R/1000/$P10G/1/$P10S/SSC-W/$P10F/488//10 nm/$P10L/488nm/$P10O/30mW/$P10V/470/$P10T/-110/$P11N/V1-A/$P11B/32/$P11E/0.0,0.0/$P11D/Hyperlogarithmic,-1.0,1000/$P11R/1000/$P11G/1/$P11S/VioBlue-A/$P11F/450//50 nm/$P11L/405nm/$P11O/40mW/$P11V/340/$P11T/-110/$P12N/V1-H/$P12B/32/$P12E/0.0,0.0/$P12D/Hyperlogarithmic,-1.0,1000/$P12R/1000/$P12G/1/$P12S/VioBlue-H/$P12F/450//50 nm/$P12L/405nm/$P12O/40mW/$P12V/340/$P12T/-110/$P13N/V1-W/$P13B/32/$P13E/0.0,0.0/$P13D/Hyperlogarithmic,-1.0,1000/$P13R/1000/$P13G/1/$P13S/VioBlue-W/$P13F/450//50 nm/$P13L/405nm/$P13O/40mW/$P13V/340/$P13T/-110/$P14N/B1-A/$P14B/32/$P14E/0.0,0.0/$P14D/Hyperlogarithmic,-1.0,1000/$P14R/1000/$P14G/1/$P14S/FITC-A/$P14F/525//50 nm/$P14L/488nm/$P14O/30mW/$P14V/375/$P14T/-20/$P15N/B1-H/$P15B/32/$P15E/0.0,0.0/$P15D/Hyperlogarithmic,-1.0,1000/$P15R/1000/$P15G/1/$P15S/FITC-H/$P15F/525//50 nm/$P15L/488nm/$P15O/30mW/$P15V/375/$P15T/-20/$P16N/B1-W/$P16B/32/$P16E/0.0,0.0/$P16D/Hyperlogarithmic,-1.0,1000/$P16R/1000/$P16G/1/$P16S/FITC-W/$P16F/525//50 nm/$P16L/488nm/$P16O/30mW/$P16V/375/$P16T/-20/$NEXTDATA/0/$BEGINANALYSIS/0/$ENDANALYSIS/0/$BEGINSTEXT/7265/$ENDSTEXT/118645/$BEGINDATA/4096/$ENDDATA/4096/                                                                                                                                                                                                                                                                                                                                                                                              /@MB_P1_BASE/HDR-T
HDR-T
0
4/@MB_P2_BASE/HDR-CE
HDR-CE
0
4/@MB_P3_BASE/HDR-SE
HDR-SE
0
4/@MB_P4_BASE/HDR-V
HDR-V
0
4/@MB_P5_BASE/FSC-A
FSC-A
5
4/@MB_P6_BASE/FSC-H
FSC-H
5
4/@MB_P7_BASE/FSC-W
FSC-W
5
4/@MB_P8_BASE/SSC-A
SSC-A
2
4/@MB_P9_BASE/SSC-H
SSC-H
2
4/@MB_P10_BASE/SSC-W
SSC-W
2
4/@MB_P11_BASE/V1-A
FL1-A
4
4/@MB_P12_BASE/V1-H
FL1-H
4
4/@MB_P13_BASE/V1-W
FL1-W
4
4/@MB_P14_BASE/B1-A
FL2-A
9
4/@MB_P15_BASE/B1-H
FL2-H
9
4/@MB_P16_BASE/B1-W
FL2-W
9
4/@MB_INSSET/PEJhc2ljRW50cnk+CiA8bmFtZT5Tb2Z0d2FyZTwvbmFtZT4KIDxmbGFncz4xMzEwNzQ8L2ZsYWdzPgogPEJhc2ljRW50cnk+CiAgPG5hbWU+RGV2aWNlPC9uYW1lPgogIDxmbGFncz4xMzEyMDI8L2ZsYWdzPgogIDxCYXNpY0VudHJ5PgogICA8bmFtZT5EZXRlY3RvcjwvbmFtZT4KICAgPGZsYWdzPjEzMTk3MDwvZmxhZ3M+CiAgIDx2YWx1ZSB0eXBlPSIzIj5GTDg8L3ZhbHVlPgogICA8QmFzaWNFbnRyeT4KICAgIDxuYW1lPlBtdHM8L25hbWU+CiAgICA8ZmxhZ3M+MTMxMjAyPC9mbGFncz4KICAgIDxCYXNpY0VudHJ5PgogICAgIDxuYW1lPjU8L25hbWU+CiAgICAgPGZsYWdzPjEzMTIwMjwvZmxhZ3M+CiAgICAgPEJhc2ljRW50cnk+CiAgICAgIDxuYW1lPkdhaW48L25hbWU+CiAgICAgIDxmbGFncz4xMzE3MTQ8L2ZsYWdzPgogICAgICA8dmFsdWUgdHlwZT0iMiI+NDI0PC92YWx1ZT4KICAgICA8L0Jhc2ljRW50cnk+CiAgICA8L0Jhc2ljRW50cnk+CiAgICA8QmFzaWNFbnRyeT4KICAgICA8bmFtZT4yPC9uYW1lPgogICAgIDxmbGFncz4xMzEyMDI8L2ZsYWdzPgogICAgIDxCYXNpY0VudHJ5PgogICAgICA8bmFtZT5HYWluPC9uYW1lPgogICAgICA8ZmxhZ3M+MTMxNzE0PC9mbGFncz4KICAgICAgPHZhbHVlIHR5cGU9IjIiPjQ3MDwvdmFsdWU+CiAgICAgPC9CYXNpY0VudHJ5PgogICAgPC9CYXNpY0VudHJ5PgogICAgPEJhc2ljRW50cnk+CiAgICAgPG5hbWU+NDwvbmFtZT4KICAgICA8ZmxhZ3M+MTMxMjAyPC9mbGFncz4KICAgICA8QmFzaWNFbnRyeT4KICAgICAgPG5hbWU+R2FpbjwvbmFtZT4KICAgICAgPGZsYWdzPjEzMTcxNDwvZmxhZ3M+CiAgICAgIDx2YWx1ZSB0eXBlPSIyIj4zNDA8L3ZhbHVlPgogICAgIDwvQmFzaWNFbnRyeT4KICAgIDwvQmFzaWNFbnRyeT4KICAgIDxCYXNpY0VudHJ5PgogICAgIDxuYW1lPjM8L25hbWU+CiAgICAgPGZsYWdzPjEzMTIwMjwvZmxhZ3M+CiAgICAgPEJhc2ljRW50cnk+CiAgICAgIDxuYW1lPkdhaW48L25hbWU+CiAgICAgIDxmbGFncz4xMzE3MTQ8L2ZsYWdzPgogICAgICA8dmFsdWUgdHlwZT0iMiI+NjEyPC92YWx1ZT4KICAgICA8L0Jhc2ljRW50cnk+CiAgICA8L0Jhc2ljRW50cnk+CiAgICA8QmFzaWNFbnRyeT4KICAgICA8bmFtZT4xMjwvbmFtZT4KICAgICA8ZmxhZ3M+MTMxMjAyPC9mbGFncz4KICAgICA8QmFzaWNFbnRyeT4KICAgICAgPG5hbWU+R2FpbjwvbmFtZT4KICAgICAgPGZsYWdzPjEzMTcxNDwvZmxhZ3M+CiAgICAgIDx2YWx1ZSB0eXBlPSIyIj42NzI8L3ZhbHVlPgogICAgIDwvQmFzaWNFbnRyeT4KICAgIDwvQmFzaWNFbnRyeT4KICAgIDxCYXNpY0VudHJ5PgogICAgIDxuYW1lPjE8L25hbWU+CiAgICAgPGZsYWdzPjEzMTIwMjwvZmxhZ3M+CiAgICAgPEJhc2ljRW50cnk+CiAgICAgIDxuYW1lPkdhaW48L25hbWU+CiAgICAgIDxmbGFncz4xMzE3MTQ8L2ZsYWdzPgogICAgICA8dmFsdWUgdHlwZT0iMiI+NDc0PC92YWx1ZT4KICAgICA8L0Jhc2ljRW50cnk+CiAgICA8L0Jhc2ljRW50cnk+CiAgICA8QmFzaWNFbnRyeT4KICAgICA8bmFtZT4xMDwvbmFtZT4KICAgICA8ZmxhZ3M+MTMxMjAyPC9mbGFncz4KICAgICA8QmFzaWNFbnRyeT4KICAgICAgPG5hbWU+R2FpbjwvbmFtZT4KICAgICAgPGZsYWdzPjEzMTcxNDwvZmxhZ3M+CiAgICAgIDx2YWx1ZSB0eXBlPSIyIj42MDI8L3ZhbHVlPgogICAgIDwvQmFzaWNFbnRyeT4KICAgIDwvQmFzaWNFbnRyeT4KICAgIDxCYXNpY0VudHJ5PgogICAgIDxuYW1lPjY8L25hbWU+CiAgICAgPGZsYWdzPjEzMTIwMjwvZmxhZ3M+CiAgICAgPEJhc2ljRW50cnk+CiAgICAgIDxuYW1lPkdhaW48L25hbWU+CiAgICAgIDxmbGFncz4xMzE3MTQ8L2ZsYWdzPgogICAgICA8dmFsdWUgdHlwZT0iMiI+NjQ0PC92YWx1ZT4KICAgICA8L0Jhc2ljRW50cnk+CiAgICA8L0Jhc2ljRW50cnk+CiAgICA8QmFzaWNFbnRyeT4KICAgICA8bmFtZT4xMTwvbmFtZT4KICAgICA8ZmxhZ3M+MTMxMjAyPC9mbGFncz4KICAgICA8QmFzaWNFbnRyeT4KICAgICAgPG5hbWU+R2FpbjwvbmFtZT4KICAgICAgPGZsYWdzPjEzMTcxNDwvZmxhZ3M+CiAgICAgIDx2YWx1ZSB0eXBlPSIyIj41NDI8L3ZhbHVlPgogICAgIDwvQmFzaWNFbnRyeT4KICAgIDwvQmFzaWNFbnRyeT4KICAgIDxCYXNpY0VudHJ5PgogICAgIDxuYW1lPjk8L25hbWU+CiAgICAgPGZsYWdzPjEzMTIwMjwvZmxhZ3M+CiAgICAgPEJhc2ljRW50cnk+CiAgICAgIDxuYW1lPkdhaW48L25hbWU+CiAgICAgIDxmbGFncz4xMzE3MTQ8L2ZsYWdzPgogICAgICA8dmFsdWUgdHlwZT0iMiI+Mzc1PC92YWx1ZT4KICAgICA8L0Jhc2ljRW50cnk+CiAgICA8L0Jhc2ljRW50cnk+CiAgIDwvQmFzaWNFbnRyeT4KICAgPEJhc2ljRW50cnk+CiAgICA8bmFtZT5DaGFubmVsczwvbmFtZT4KICAgIDxmbGFncz4xMzEyMDI8L2ZsYWdzPgogICAgPEJhc2ljRW50cnk+CiAgICAgPG5hbWU+RlNDPC9uYW1lPgogICAgIDxmbGFncz4xMzE3MTQ8L2ZsYWdzPgogICAgIDx2YWx1ZSB0eXBlPSIyIj41PC92YWx1ZT4KICAgICA8QmFzaWNFbnRyeT4KICAgICAgPG5hbWU+QWN0aXZlPC9uYW1lPgogICAgICA8ZmxhZ3M+MTMxNDU4PC9mbGFncz4KICAgICAgPHZhbHVlIHR5cGU9IjEiPjE8L3ZhbHVlPgogICAgIDwvQmFzaWNFbnRyeT4KICAgICA8QmFzaWNFbnRyeT4KICAgICAgPG5hbWU+TW9kZTwvbmFtZT4KICAgICAgPGZsYWdzPjEzMTk3MDwvZmxhZ3M+CiAgICAgIDx2YWx1ZSB0eXBlPSIzIj5saW48L3ZhbHVlPgogICAgIDwvQmFzaWNFbnRyeT4KICAgICA8QmFzaWNFbnRyeT4KICAgICAgPG5hbWU+VHJpZ2dlckxldmVsPC9uYW1lPgogICAgICA8ZmxhZ3M+MTMyOTk0PC9mbGFncz4KICAgICAgPHZhbHVlIHR5cGU9IjciPjE1LjkxODcxMzU3PC92YWx1ZT4KICAgICA8L0Jhc2ljRW50cnk+CiAgICAgPEJhc2ljRW50cnk+CiAgICAgIDxuYW1lPlVzZXJOYW1lPC9uYW1lPgogICAgICA8ZmxhZ3M+MTMxOTcwPC9mbGFncz4KICAgICAgPHZhbHVlIHR5cGU9IjMiPkZTQzwvdmFsdWU+CiAgICAgPC9CYXNpY0VudHJ5PgogICAgPC9CYXNpY0VudHJ5PgogICAgPEJhc2ljRW50cnk+CiAgICAgPG5hbWU+U1NDPC9uYW1lPgogICAgIDxmbGFncz4xMzE3MTQ8L2ZsYWdzPgogICAgIDx2YWx1ZSB0eXBlPSIyIj4yPC92YWx1ZT4KICAgICA8QmFzaWNFbnRyeT4KICAgICAgPG5hbWU+QWN0aXZlPC9uYW1lPgogICAgICA8ZmxhZ3M+MTMxNDU4PC9mbGFncz4KICAgICAgPHZhbHVlIHR5cGU9IjEiPjE8L3ZhbHVlPgogICAgIDwvQmFzaWNFbnRyeT4KICAgICA8QmFzaWNFbnRyeT4KICAgICAgPG5hbWU+TW9kZTwvbmFtZT4KICAgICAgPGZsYWdzPjEzMTk3MDwvZmxhZ3M+CiAgICAgIDx2YWx1ZSB0eXBlPSIzIj5saW48L3ZhbHVlPgogICAgIDwvQmFzaWNFbnRyeT4KICAgICA8QmFzaWNFbnRyeT4KICAgICAgPG5hbWU+VHJpZ2dlckxldmVsPC9uYW1lPgogICAgICA8ZmxhZ3M+MTMyOTk0PC9mbGFncz4KICAgICAgPHZhbHVlIHR5cGU9IjciPjA8L3ZhbHVlPgogICAgIDwvQmFzaWNFbnRyeT4KICAgICA8QmFzaWNFbnRyeT4KICAgICAgPG5hbWU+VXNlck5hbWU8L25hbWU+CiAgICAgIDxmbGFncz4xMzE5NzA8L2ZsYWdzPgogICAgICA8dmFsdWUgdHlwZT0iMyI+U1NDPC92YWx1ZT4KICAgICA8L0Jhc2ljRW50cnk+CiAgICA8L0Jhc2ljRW50cnk+CiAgICA8QmFzaWNFbnRyeT4KICAgICA8bmFtZT5WMTwvbmFtZT4KICAgICA8ZmxhZ3M+MTMxNzE0PC9mbGFncz4KICAgICA8dmFsdWUgdHlwZT0iMiI+NDwvdmFsdWU+CiAgICAgPEJhc2ljRW50cnk+CiAgICAgIDxuYW1lPkFjdGl2ZTwvbmFtZT4KICAgICAgPGZsYWdzPjEzMTQ1ODwvZmxhZ3M+CiAgICAgIDx2YWx1ZSB0eXBlPSIxIj4xPC92YWx1ZT4KICAgICA8L0Jhc2ljRW50cnk+CiAgICAgPEJhc2ljRW50cnk+CiAgICAgIDxuYW1lPk1vZGU8L25hbWU+CiAgICAgIDxmbGFncz4xMzE5NzA8L2ZsYWdzPgogICAgICA8dmFsdWUgdHlwZT0iMyI+aGxvZzwvdmFsdWU+CiAgICAgPC9CYXNpY0VudHJ5PgogICAgIDxCYXNpY0VudHJ5PgogICAgICA8bmFtZT5UcmlnZ2VyTGV2ZWw8L25hbWU+CiAgICAgIDxmbGFncz4xMzI5OTQ8L2ZsYWdzPgogICAgICA8dmFsdWUgdHlwZT0iNyI+MDwvdmFsdWU+CiAgICAgPC9CYXNpY0VudHJ5PgogICAgIDxCYXNpY0VudHJ5PgogICAgICA8bmFtZT5Vc2VyTmFtZTwvbmFtZT4KICAgICAgPGZsYWdzPjEzMTk3MDwvZmxhZ3M+CiAgICAgIDx2YWx1ZSB0eXBlPSIzIj5WaW9CbHVlPC92YWx1ZT4KICAgICA8L0Jhc2ljRW50cnk+CiAgICA8L0Jhc2ljRW50cnk+CiAgICA8QmFzaWNFbnRyeT4KICAgICA8bmFtZT5WMjwvbmFtZT4KICAgICA8ZmxhZ3M+MTMxNzE0PC9mbGFncz4KICAgICA8dmFsdWUgdHlwZT0iMiI+MzwvdmFsdWU+CiAgICAgPEJhc2ljRW50cnk+CiAgICAgIDxuYW1lPkFjdGl2ZTwvbmFtZT4KICAgICAgPGZsYWdzPjEzMTQ1ODwvZmxhZ3M+CiAgICAgIDx2YWx1ZSB0eXBlPSIxIj4wPC92YWx1ZT4KICAgICA8L0Jhc2ljRW50cnk+CiAgICAgPEJhc2ljRW50cnk+CiAgICAgIDxuYW1lPk1vZGU8L25hbWU+CiAgICAgIDxmbGFncz4xMzE5NzA8L2ZsYWdzPgogICAgICA8dmFsdWUgdHlwZT0iMyI+aGxvZzwvdmFsdWU+CiAgICAgPC9CYXNpY0VudHJ5PgogICAgIDxCYXNpY0VudHJ5PgogICAgICA8bmFtZT5UcmlnZ2VyTGV2ZWw8L25hbWU+CiAgICAgIDxmbGFncz4xMzI5OTQ8L2ZsYWdzPgogICAgICA8dmFsdWUgdHlwZT0iNyI+MDwvdmFsdWU+CiAgICAgPC9CYXNpY0VudHJ5PgogICAgIDxCYXNpY0VudHJ5PgogICAgICA8bmFtZT5Vc2VyTmFtZTwvbmFtZT4KICAgICAgPGZsYWdzPjEzMTk3MDwvZmxhZ3M+CiAgICAgIDx2YWx1ZSB0eXBlPSIzIj5WaW9HcmVlbjwvdmFsdWU+CiAgICAgPC9CYXNpY0VudHJ5PgogICAgPC9CYXNpY0VudHJ5PgogICAgPEJhc2ljRW50cnk+CiAgICAgPG5hbWU+QjE8L25hbWU+CiAgICAgPGZsYWdzPjEzMTcxNDwvZmxhZ3M+CiAgICAgPHZhbHVlIHR5cGU9IjIiPjk8L3ZhbHVlPgogICAgIDxCYXNpY0VudHJ5PgogICAgICA8bmFtZT5BY3RpdmU8L25hbWU+CiAgICAgIDxmbGFncz4xMzE0NTg8L2ZsYWdzPgogICAgICA8dmFsdWUgdHlwZT0iMSI+MTwvdmFsdWU+CiAgICAgPC9CYXNpY0VudHJ5PgogICAgIDxCYXNpY0VudHJ5PgogICAgICA8bmFtZT5Nb2RlPC9uYW1lPgogICAgICA8ZmxhZ3M+MTMxOTcwPC9mbGFncz4KICAgICAgPHZhbHVlIHR5cGU9IjMiPmhsb2c8L3ZhbHVlPgogICAgIDwvQmFzaWNFbnRyeT4KICAgICA8QmFzaWNFbnRyeT4KICAgICAgPG5hbWU+VHJpZ2dlckxldmVsPC9uYW1lPgogICAgICA8ZmxhZ3M+MTMyOTk0PC9mbGFncz4KICAgICAgPHZhbHVlIHR5cGU9IjciPjEwPC92YWx1ZT4KICAgICA8L0Jhc2ljRW50cnk+CiAgICAgPEJhc2ljRW50cnk+CiAgICAgIDxuYW1lPlVzZXJOYW1lPC9uYW1lPgogICAgICA8ZmxhZ3M+MTMxOTcwPC9mbGFncz4KICAgICAgPHZhbHVlIHR5cGU9IjMiPkZJVEM8L3ZhbHVlPgogICAgIDwvQmFzaWNFbnRyeT4KICAgIDwvQmFzaWNFbnRyeT4KICAgIDxCYXNpY0VudHJ5PgogICAgIDxuYW1lPkIyPC9uYW1lPgogICAgIDxmbGFncz4xMzE3MTQ8L2ZsYWdzPgogICAgIDx2YWx1ZSB0eXBlPSIyIj4xPC92YWx1ZT4KICAgICA8QmFzaWNFbnRyeT4KICAgICAgPG5hbWU+QWN0aXZlPC9uYW1lPgogICAgICA8ZmxhZ3M+MTMxNDU4PC9mbGFncz4KICAgICAgPHZhbHVlIHR5cGU9IjEiPjA8L3ZhbHVlPgogICAgIDwvQmFzaWNFbnRyeT4KICAgICA8QmFzaWNFbnRyeT4KICAgICAgPG5hbWU+TW9kZTwvbmFtZT4KICAgICAgPGZsYWdzPjEzMTk3MDwvZmxhZ3M+CiAgICAgIDx2YWx1ZSB0eXBlPSIzIj5obG9nPC92YWx1ZT4KICAgICA8L0Jhc2ljRW50cnk+CiAgICAgPEJhc2ljRW50cnk+CiAgICAgIDxuYW1lPlRyaWdnZXJMZXZlbDwvbmFtZT4KICAgICAgPGZsYWdzPjEzMjk5NDwvZmxhZ3M+CiAgICAgIDx2YWx1ZSB0eXBlPSI3Ij4wPC92YWx1ZT4KICAgICA8L0Jhc2ljRW50cnk+CiAgICAgPEJhc2ljRW50cnk+CiAgICAgIDxuYW1lPlVzZXJOYW1lPC9uYW1lPgogICAgICA8ZmxhZ3M+MTMxOTcwPC9mbGFncz4KICAgICAgPHZhbHVlIHR5cGU9IjMiPlBFPC92YWx1ZT4KICAgICA8L0Jhc2ljRW50cnk+CiAgICA8L0Jhc2ljRW50cnk+CiAgICA8QmFzaWNFbnRyeT4KICAgICA8bmFtZT5CMzwvbmFtZT4KICAgICA8ZmxhZ3M+MTMxNzE0PC9mbGFncz4KICAgICA8dmFsdWUgdHlwZT0iMiI+MTE8L3ZhbHVlPgogICAgIDxCYXNpY0VudHJ5PgogICAgICA8bmFtZT5BY3RpdmU8L25hbWU+CiAgICAgIDxmbGFncz4xMzE0NTg8L2ZsYWdzPgogICAgICA8dmFsdWUgdHlwZT0iMSI+MDwvdmFsdWU+CiAgICAgPC9CYXNpY0VudHJ5PgogICAgIDxCYXNpY0VudHJ5PgogICAgICA8bmFtZT5Nb2RlPC9uYW1lPgogICAgICA8ZmxhZ3M+MTMxOTcwPC9mbGFncz4KICAgICAgPHZhbHVlIHR5cGU9IjMiPmhsb2c8L3ZhbHVlPgogICAgIDwvQmFzaWNFbnRyeT4KICAgICA8QmFzaWNFbnRyeT4KICAgICAgPG5hbWU+VHJpZ2dlckxldmVsPC9uYW1lPgogICAgICA8ZmxhZ3M+MTMyOTk0PC9mbGFncz4KICAgICAgPHZhbHVlIHR5cGU9IjciPjA8L3ZhbHVlPgogICAgIDwvQmFzaWNFbnRyeT4KICAgICA8QmFzaWNFbnRyeT4KICAgICAgPG5hbWU+VXNlck5hbWU8L25hbWU+CiAgICAgIDxmbGFncz4xMzE5NzA8L2ZsYWdzPgogICAgICA8dmFsdWUgdHlwZT0iMyI+UGVyQ1AtVmlvNzAwPC92YWx1ZT4KICAgICA8L0Jhc2ljRW50cnk+CiAgICA8L0Jhc2ljRW50cnk+CiAgICA8QmFzaWNFbnRyeT4KICAgICA8bmFtZT5CNDwvbmFtZT4KICAgICA8ZmxhZ3M+MTMxNzE0PC9mbGFncz4KICAgICA8dmFsdWUgdHlwZT0iMiI+NjwvdmFsdWU+CiAgICAgPEJhc2ljRW50cnk+CiAgICAgIDxuYW1lPkFjdGl2ZTwvbmFtZT4KICAgICAgPGZsYWdzPjEzMTQ1ODwvZmxhZ3M+CiAgICAgIDx2YWx1ZSB0eXBlPSIxIj4wPC92YWx1ZT4KICAgICA8L0Jhc2ljRW50cnk+CiAgICAgPEJhc2ljRW50cnk+CiAgICAgIDxuYW1lPk1vZGU8L25hbWU+CiAgICAgIDxmbGFncz4xMzE5NzA8L2ZsYWdzPgogICAgICA8dmFsdWUgdHlwZT0iMyI+aGxvZzwvdmFsdWU+CiAgICAgPC9CYXNpY0VudHJ5PgogICAgIDxCYXNpY0VudHJ5PgogICAgICA8bmFtZT5UcmlnZ2VyTGV2ZWw8L25hbWU+CiAgICAgIDxmbGFncz4xMzI5OTQ8L2ZsYWdzPgogICAgICA8dmFsdWUgdHlwZT0iNyI+MDwvdmFsdWU+CiAgICAgPC9CYXNpY0VudHJ5PgogICAgIDxCYXNpY0VudHJ5PgogICAgICA8bmFtZT5Vc2VyTmFtZTwvbmFtZT4KICAgICAgPGZsYWdzPjEzMTk3MDwvZmxhZ3M+CiAgICAgIDx2YWx1ZSB0eXBlPSIzIj5QRS1WaW83NzA8L3ZhbHVlPgogICAgIDwvQmFzaWNFbnRyeT4KICAgIDwvQmFzaWNFbnRyeT4KICAgIDxCYXNpY0VudHJ5PgogICAgIDxuYW1lPlIxPC9uYW1lPgogICAgIDxmbGFncz4xMzE3MTQ8L2ZsYWdzPgogICAgIDx2YWx1ZSB0eXBlPSIyIj4xMDwvdmFsdWU+CiAgICAgPEJhc2ljRW50cnk+CiAgICAgIDxuYW1lPkFjdGl2ZTwvbmFtZT4KICAgICAgPGZsYWdzPjEzMTQ1ODwvZmxhZ3M+CiAgICAgIDx2YWx1ZSB0eXBlPSIxIj4wPC92YWx1ZT4KICAgICA8L0Jhc2ljRW50cnk+CiAgICAgPEJhc2ljRW50cnk+CiAgICAgIDxuYW1lPk1vZGU8L25hbWU+CiAgICAgIDxmbGFncz4xMzE5NzA8L2ZsYWdzPgogICAgICA8dmFsdWUgdHlwZT0iMyI+aGxvZzwvdmFsdWU+CiAgICAgPC9CYXNpY0VudHJ5PgogICAgIDxCYXNpY0VudHJ5PgogICAgICA8bmFtZT5UcmlnZ2VyTGV2ZWw8L25hbWU+CiAgICAgIDxmbGFncz4xMzI5OTQ8L2ZsYWdzPgogICAgICA8dmFsdWUgdHlwZT0iNyI+MDwvdmFsdWU+CiAgICAgPC9CYXNpY0VudHJ5PgogICAgIDxCYXNpY0VudHJ5PgogICAgICA8bmFtZT5Vc2VyTmFtZTwvbmFtZT4KICAgICAgPGZsYWdzPjEzMTk3MDwvZmxhZ3M+CiAgICAgIDx2YWx1ZSB0eXBlPSIzIj5BUEM8L3ZhbHVlPgogICAgIDwvQmFzaWNFbnRyeT4KICAgIDwvQmFzaWNFbnRyeT4KICAgIDxCYXNpY0VudHJ5PgogICAgIDxuYW1lPlIyPC9uYW1lPgogICAgIDxmbGFncz4xMzE3MTQ8L2ZsYWdzPgogICAgIDx2YWx1ZSB0eXBlPSIyIj4xMjwvdmFsdWU+CiAgICAgPEJhc2ljRW50cnk+CiAgICAgIDxuYW1lPkFjdGl2ZTwvbmFtZT4KICAgICAgPGZsYWdzPjEzMTQ1ODwvZmxhZ3M+CiAgICAgIDx2YWx1ZSB0eXBlPSIxIj4wPC92YWx1ZT4KICAgICA8L0Jhc2ljRW50cnk+CiAgICAgPEJhc2ljRW50cnk+CiAgICAgIDxuYW1lPk1vZGU8L25hbWU+CiAgICAgIDxmbGFncz4xMzE5NzA8L2ZsYWdzPgogICAgICA8dmFsdWUgdHlwZT0iMyI+aGxvZzwvdmFsdWU+CiAgICAgPC9CYXNpY0VudHJ5PgogICAgIDxCYXNpY0VudHJ5PgogICAgICA8bmFtZT5UcmlnZ2VyTGV2ZWw8L25hbWU+CiAgICAgIDxmbGFncz4xMzI5OTQ8L2ZsYWdzPgogICAgICA8dmFsdWUgdHlwZT0iNyI+MDwvdmFsdWU+CiAgICAgPC9CYXNpY0VudHJ5PgogICAgIDxCYXNpY0VudHJ5PgogICAgICA8bmFtZT5Vc2VyTmFtZTwvbmFtZT4KICAgICAgPGZsYWdzPjEzMTk3MDwvZmxhZ3M+CiAgICAgIDx2YWx1ZSB0eXBlPSIzIj5BUEMtVmlvNzcwPC92YWx1ZT4KICAgICA8L0Jhc2ljRW50cnk+CiAgICA8L0Jhc2ljRW50cnk+CiAgIDwvQmFzaWNFbnRyeT4KICAgPEJhc2ljRW50cnk+CiAgICA8bmFtZT5QYXJhbWV0ZXJzPC9uYW1lPgogICAgPGZsYWdzPjEzMTIwMjwvZmxhZ3M+CiAgICA8QmFzaWNFbnRyeT4KICAgICA8bmFtZT5IRFI8L25hbWU+CiAgICAgPGZsYWdzPjEzMTcxNDwvZmxhZ3M+CiAgICAgPHZhbHVlIHR5cGU9IjIiPjA8L3ZhbHVlPgogICAgIDxCYXNpY0VudHJ5PgogICAgICA8bmFtZT5UaW1lPC9uYW1lPgogICAgICA8ZmxhZ3M+MTMxNDU4PC9mbGFncz4KICAgICAgPHZhbHVlIHR5cGU9IjEiPjE8L3ZhbHVlPgogICAgICA8QmFzaWNFbnRyeT4KICAgICAgIDxuYW1lPlVzZXJkZWZOYW1lPC9uYW1lPgogICAgICAgPGZsYWdzPjEzMTk3MDwvZmxhZ3M+CiAgICAgICA8dmFsdWUgdHlwZT0iMyI+VGltZTwvdmFsdWU+CiAgICAgIDwvQmFzaWNFbnRyeT4KICAgICA8L0Jhc2ljRW50cnk+CiAgICAgPEJhc2ljRW50cnk+CiAgICAgIDxuYW1lPkNyRXZDb3VudDwvbmFtZT4KICAgICAgPGZsYWdzPjEzMTQ1ODwvZmxhZ3M+CiAgICAgIDx2YWx1ZSB0eXBlPSIxIj4xPC92YWx1ZT4KICAgICAgPEJhc2ljRW50cnk+CiAgICAgICA8bmFtZT5Vc2VyZGVmTmFtZTwvbmFtZT4KICAgICAgIDxmbGFncz4xMzE5NzA8L2ZsYWdzPgogICAgICAgPHZhbHVlIHR5cGU9IjMiPjwvdmFsdWU+CiAgICAgIDwvQmFzaWNFbnRyeT4KICAgICA8L0Jhc2ljRW50cnk+CiAgICAgPEJhc2ljRW50cnk+CiAgICAgIDxuYW1lPlNuZEV2Q291bnQ8L25hbWU+CiAgICAgIDxmbGFncz4xMzE0NTg8L2ZsYWdzPgogICAgICA8dmFsdWUgdHlwZT0iMSI+MTwvdmFsdWU+CiAgICAgIDxCYXNpY0VudHJ5PgogICAgICAgPG5hbWU+VXNlcmRlZk5hbWU8L25hbWU+CiAgICAgICA8ZmxhZ3M+MTMxOTcwPC9mbGFncz4KICAgICAgIDx2YWx1ZSB0eXBlPSIzIj48L3ZhbHVlPgogICAgICA8L0Jhc2ljRW50cnk+CiAgICAgPC9CYXNpY0VudHJ5PgogICAgIDxCYXNpY0VudHJ5PgogICAgICA8bmFtZT5Hcm91cDwvbmFtZT4KICAgICAgPGZsYWdzPjEzMTQ1ODwvZmxhZ3M+CiAgICAgIDx2YWx1ZSB0eXBlPSIxIj4wPC92YWx1ZT4KICAgICAgPEJhc2ljRW50cnk+CiAgICAgICA8bmFtZT5Vc2VyZGVmTmFtZTwvbmFtZT4KICAgICAgIDxmbGFncz4xMzE5NzA8L2ZsYWdzPgogICAgICAgPHZhbHVlIHR5cGU9IjMiPkdyb3VwPC92YWx1ZT4KICAgICAgPC9CYXNpY0VudHJ5PgogICAgIDwvQmFzaWNFbnRyeT4KICAgICA8QmFzaWNFbnRyeT4KICAgICAgPG5hbWU+Vm9sdW1lPC9uYW1lPgogICAgICA8ZmxhZ3M+MTMxNDU4PC9mbGFncz4KICAgICAgPHZhbHVlIHR5cGU9IjEiPjE8L3ZhbHVlPgogICAgICA8QmFzaWNFbnRyeT4KICAgICAgIDxuYW1lPlVzZXJkZWZOYW1lPC9uYW1lPgogICAgICAgPGZsYWdzPjEzMTk3MDwvZmxhZ3M+CiAgICAgICA8dmFsdWUgdHlwZT0iMyI+Vm9sdW1lPC92YWx1ZT4KICAgICAgPC9CYXNpY0VudHJ5PgogICAgIDwvQmFzaWNFbnRyeT4KICAgIDwvQmFzaWNFbnRyeT4KICAgIDxCYXNpY0VudHJ5PgogICAgIDxuYW1lPkZTQzwvbmFtZT4KICAgICA8ZmxhZ3M+MTMxMjAyPC9mbGFncz4KICAgICA8QmFzaWNFbnRyeT4KICAgICAgPG5hbWU+QXJlYTwvbmFtZT4KICAgICAgPGZsYWdzPjEzMTQ1ODwvZmxhZ3M+CiAgICAgIDx2YWx1ZSB0eXBlPSIxIj4xPC92YWx1ZT4KICAgICAgPEJhc2ljRW50cnk+CiAgICAgICA8bmFtZT5Vc2VyZGVmTmFtZTwvbmFtZT4KICAgICAgIDxmbGFncz4xMzE5NzA8L2ZsYWdzPgogICAgICAgPHZhbHVlIHR5cGU9IjMiPjwvdmFsdWU+CiAgICAgIDwvQmFzaWNFbnRyeT4KICAgICA8L0Jhc2ljRW50cnk+CiAgICAgPEJhc2ljRW50cnk+CiAgICAgIDxuYW1lPkhlaWdodDwvbmFtZT4KICAgICAgPGZsYWdzPjEzMTQ1ODwvZmxhZ3M+CiAgICAgIDx2YWx1ZSB0eXBlPSIxIj4xPC92YWx1ZT4KICAgICAgPEJhc2ljRW50cnk+CiAgICAgICA8bmFtZT5Vc2VyZGVmTmFtZTwvbmFtZT4KICAgICAgIDxmbGFncz4xMzE5NzA8L2ZsYWdzPgogICAgICAgPHZhbHVlIHR5cGU9IjMiPjwvdmFsdWU+CiAgICAgIDwvQmFzaWNFbnRyeT4KICAgICA8L0Jhc2ljRW50cnk+CiAgICAgPEJhc2ljRW50cnk+CiAgICAgIDxuYW1lPldpZHRoPC9uYW1lPgogICAgICA8ZmxhZ3M+MTMxNDU4PC9mbGFncz4KICAgICAgPHZhbHVlIHR5cGU9IjEiPjE8L3ZhbHVlPgogICAgICA8QmFzaWNFbnRyeT4KICAgICAgIDxuYW1lPlVzZXJkZWZOYW1lPC9uYW1lPgogICAgICAgPGZsYWdzPjEzMTk3MDwvZmxhZ3M+CiAgICAgICA8dmFsdWUgdHlwZT0iMyI+PC92YWx1ZT4KICAgICAgPC9CYXNpY0VudHJ5PgogICAgIDwvQmFzaWNFbnRyeT4KICAgIDwvQmFzaWNFbnRyeT4KICAgIDxCYXNpY0VudHJ5PgogICAgIDxuYW1lPlNTQzwvbmFtZT4KICAgICA8ZmxhZ3M+MTMxMjAyPC9mbGFncz4KICAgICA8QmFzaWNFbnRyeT4KICAgICAgPG5hbWU+QXJlYTwvbmFtZT4KICAgICAgPGZsYWdzPjEzMTQ1ODwvZmxhZ3M+CiAgICAgIDx2YWx1ZSB0eXBlPSIxIj4xPC92YWx1ZT4KICAgICAgPEJhc2ljRW50cnk+CiAgICAgICA8bmFtZT5Vc2VyZGVmTmFtZTwvbmFtZT4KICAgICAgIDxmbGFncz4xMzE5NzA8L2ZsYWdzPgogICAgICAgPHZhbHVlIHR5cGU9IjMiPjwvdmFsdWU+CiAgICAgIDwvQmFzaWNFbnRyeT4KICAgICA8L0Jhc2ljRW50cnk+CiAgICAgPEJhc2ljRW50cnk+CiAgICAgIDxuYW1lPkhlaWdodDwvbmFtZT4KICAgICAgPGZsYWdzPjEzMTQ1ODwvZmxhZ3M+CiAgICAgIDx2YWx1ZSB0eXBlPSIxIj4xPC92YWx1ZT4KICAgICAgPEJhc2ljRW50cnk+CiAgICAgICA8bmFtZT5Vc2VyZGVmTmFtZTwvbmFtZT4KICAgICAgIDxmbGFncz4xMzE5NzA8L2ZsYWdzPgogICAgICAgPHZhbHVlIHR5cGU9IjMiPjwvdmFsdWU+CiAgICAgIDwvQmFzaWNFbnRyeT4KICAgICA8L0Jhc2ljRW50cnk+CiAgICAgPEJhc2ljRW50cnk+CiAgICAgIDxuYW1lPldpZHRoPC9uYW1lPgogICAgICA8ZmxhZ3M+MTMxNDU4PC9mbGFncz4KICAgICAgPHZhbHVlIHR5cGU9IjEiPjE8L3ZhbHVlPgogICAgICA8QmFzaWNFbnRyeT4KICAgICAgIDxuYW1lPlVzZXJkZWZOYW1lPC9uYW1lPgogICAgICAgPGZsYWdzPjEzMTk3MDwvZmxhZ3M+CiAgICAgICA8dmFsdWUgdHlwZT0iMyI+PC92YWx1ZT4KICAgICAgPC9CYXNpY0VudHJ5PgogICAgIDwvQmFzaWNFbnRyeT4KICAgIDwvQmFzaWNFbnRyeT4KICAgIDxCYXNpY0VudHJ5PgogICAgIDxuYW1lPlYxPC9uYW1lPgogICAgIDxmbGFncz4xMzEyMDI8L2ZsYWdzPgogICAgIDxCYXNpY0VudHJ5PgogICAgICA8bmFtZT5BcmVhPC9uYW1lPgogICAgICA8ZmxhZ3M+MTMxNDU4PC9mbGFncz4KICAgICAgPHZhbHVlIHR5cGU9IjEiPjE8L3ZhbHVlPgogICAgICA8QmFzaWNFbnRyeT4KICAgICAgIDxuYW1lPlVzZXJkZWZOYW1lPC9uYW1lPgogICAgICAgPGZsYWdzPjEzMTk3MDwvZmxhZ3M+CiAgICAgICA8dmFsdWUgdHlwZT0iMyI+PC92YWx1ZT4KICAgICAgPC9CYXNpY0VudHJ5PgogICAgIDwvQmFzaWNFbnRyeT4KICAgICA8QmFzaWNFbnRyeT4KICAgICAgPG5hbWU+SGVpZ2h0PC9uYW1lPgogICAgICA8ZmxhZ3M+MTMxNDU4PC9mbGFncz4KICAgICAgPHZhbHVlIHR5cGU9IjEiPjE8L3ZhbHVlPgogICAgICA8QmFzaWNFbnRyeT4KICAgICAgIDxuYW1lPlVzZXJkZWZOYW1lPC9uYW1lPgogICAgICAgPGZsYWdzPjEzMTk3MDwvZmxhZ3M+CiAgICAgICA8dmFsdWUgdHlwZT0iMyI+PC92YWx1ZT4KICAgICAgPC9CYXNpY0VudHJ5PgogICAgIDwvQmFzaWNFbnRyeT4KICAgICA8QmFzaWNFbnRyeT4KICAgICAgPG5hbWU+V2lkdGg8L25hbWU+CiAgICAgIDxmbGFncz4xMzE0NTg8L2ZsYWdzPgogICAgICA8dmFsdWUgdHlwZT0iMSI+MTwvdmFsdWU+CiAgICAgIDxCYXNpY0VudHJ5PgogICAgICAgPG5hbWU+VXNlcmRlZk5hbWU8L25hbWU+CiAgICAgICA8ZmxhZ3M+MTMxOTcwPC9mbGFncz4KICAgICAgIDx2YWx1ZSB0eXBlPSIzIj48L3ZhbHVlPgogICAgICA8L0Jhc2ljRW50cnk+CiAgICAgPC9CYXNpY0VudHJ5PgogICAgPC9CYXNpY0VudHJ5PgogICAgPEJhc2ljRW50cnk+CiAgICAgPG5hbWU+VjI8L25hbWU+CiAgICAgPGZsYWdzPjEzMTIwMjwvZmxhZ3M+CiAgICAgPEJhc2ljRW50cnk+CiAgICAgIDxuYW1lPkFyZWE8L25hbWU+CiAgICAgIDxmbGFncz4xMzE0NTg8L2ZsYWdzPgogICAgICA8dmFsdWUgdHlwZT0iMSI+MTwvdmFsdWU+CiAgICAgIDxCYXNpY0VudHJ5PgogICAgICAgPG5hbWU+VXNlcmRlZk5hbWU8L25hbWU+CiAgICAgICA8ZmxhZ3M+MTMxOTcwPC9mbGFncz4KICAgICAgIDx2YWx1ZSB0eXBlPSIzIj48L3ZhbHVlPgogICAgICA8L0Jhc2ljRW50cnk+CiAgICAgPC9CYXNpY0VudHJ5PgogICAgIDxCYXNpY0VudHJ5PgogICAgICA8bmFtZT5IZWlnaHQ8L25hbWU+CiAgICAgIDxmbGFncz4xMzE0NTg8L2ZsYWdzPgogICAgICA8dmFsdWUgdHlwZT0iMSI+MTwvdmFsdWU+CiAgICAgIDxCYXNpY0VudHJ5PgogICAgICAgPG5hbWU+VXNlcmRlZk5hbWU8L25hbWU+CiAgICAgICA8ZmxhZ3M+MTMxOTcwPC9mbGFncz4KICAgICAgIDx2YWx1ZSB0eXBlPSIzIj48L3ZhbHVlPgogICAgICA8L0Jhc2ljRW50cnk+CiAgICAgPC9CYXNpY0VudHJ5PgogICAgIDxCYXNpY0VudHJ5PgogICAgICA8bmFtZT5XaWR0aDwvbmFtZT4KICAgICAgPGZsYWdzPjEzMTQ1ODwvZmxhZ3M+CiAgICAgIDx2YWx1ZSB0eXBlPSIxIj4xPC92YWx1ZT4KICAgICAgPEJhc2ljRW50cnk+CiAgICAgICA8bmFtZT5Vc2VyZGVmTmFtZTwvbmFtZT4KICAgICAgIDxmbGFncz4xMzE5NzA8L2ZsYWdzPgogICAgICAgPHZhbHVlIHR5cGU9IjMiPjwvdmFsdWU+CiAgICAgIDwvQmFzaWNFbnRyeT4KICAgICA8L0Jhc2ljRW50cnk+CiAgICA8L0Jhc2ljRW50cnk+CiAgICA8QmFzaWNFbnRyeT4KICAgICA8bmFtZT5CMTwvbmFtZT4KICAgICA8ZmxhZ3M+MTMxMjAyPC9mbGFncz4KICAgICA8QmFzaWNFbnRyeT4KICAgICAgPG5hbWU+QXJlYTwvbmFtZT4KICAgICAgPGZsYWdzPjEzMTQ1ODwvZmxhZ3M+CiAgICAgIDx2YWx1ZSB0eXBlPSIxIj4xPC92YWx1ZT4KICAgICAgPEJhc2ljRW50cnk+CiAgICAgICA8bmFtZT5Vc2VyZGVmTmFtZTwvbmFtZT4KICAgICAgIDxmbGFncz4xMzE5NzA8L2ZsYWdzPgogICAgICAgPHZhbHVlIHR5cGU9IjMiPjwvdmFsdWU+CiAgICAgIDwvQmFzaWNFbnRyeT4KICAgICA8L0Jhc2ljRW50cnk+CiAgICAgPEJhc2ljRW50cnk+CiAgICAgIDxuYW1lPkhlaWdodDwvbmFtZT4KICAgICAgPGZsYWdzPjEzMTQ1ODwvZmxhZ3M+CiAgICAgIDx2YWx1ZSB0eXBlPSIxIj4xPC92YWx1ZT4KICAgICAgPEJhc2ljRW50cnk+CiAgICAgICA8bmFtZT5Vc2VyZGVmTmFtZTwvbmFtZT4KICAgICAgIDxmbGFncz4xMzE5NzA8L2ZsYWdzPgogICAgICAgPHZhbHVlIHR5cGU9IjMiPjwvdmFsdWU+CiAgICAgIDwvQmFzaWNFbnRyeT4KICAgICA8L0Jhc2ljRW50cnk+CiAgICAgPEJhc2ljRW50cnk+CiAgICAgIDxuYW1lPldpZHRoPC9uYW1lPgogICAgICA8ZmxhZ3M+MTMxNDU4PC9mbGFncz4KICAgICAgPHZhbHVlIHR5cGU9IjEiPjE8L3ZhbHVlPgogICAgICA8QmFzaWNFbnRyeT4KICAgICAgIDxuYW1lPlVzZXJkZWZOYW1lPC9uYW1lPgogICAgICAgPGZsYWdzPjEzMTk3MDwvZmxhZ3M+CiAgICAgICA8dmFsdWUgdHlwZT0iMyI+PC92YWx1ZT4KICAgICAgPC9CYXNpY0VudHJ5PgogICAgIDwvQmFzaWNFbnRyeT4KICAgIDwvQmFzaWNFbnRyeT4KICAgIDxCYXNpY0VudHJ5PgogICAgIDxuYW1lPkIyPC9uYW1lPgogICAgIDxmbGFncz4xMzEyMDI8L2ZsYWdzPgogICAgIDxCYXNpY0VudHJ5PgogICAgICA8bmFtZT5BcmVhPC9uYW1lPgogICAgICA8ZmxhZ3M+MTMxNDU4PC9mbGFncz4KICAgICAgPHZhbHVlIHR5cGU9IjEiPjE8L3ZhbHVlPgogICAgICA8QmFzaWNFbnRyeT4KICAgICAgIDxuYW1lPlVzZXJkZWZOYW1lPC9uYW1lPgogICAgICAgPGZsYWdzPjEzMTk3MDwvZmxhZ3M+CiAgICAgICA8dmFsdWUgdHlwZT0iMyI+PC92YWx1ZT4KICAgICAgPC9CYXNpY0VudHJ5PgogICAgIDwvQmFzaWNFbnRyeT4KICAgICA8QmFzaWNFbnRyeT4KICAgICAgPG5hbWU+SGVpZ2h0PC9uYW1lPgogICAgICA8ZmxhZ3M+MTMxNDU4PC9mbGFncz4KICAgICAgPHZhbHVlIHR5cGU9IjEiPjE8L3ZhbHVlPgogICAgICA8QmFzaWNFbnRyeT4KICAgICAgIDxuYW1lPlVzZXJkZWZOYW1lPC9uYW1lPgogICAgICAgPGZsYWdzPjEzMTk3MDwvZmxhZ3M+CiAgICAgICA8dmFsdWUgdHlwZT0iMyI+PC92YWx1ZT4KICAgICAgPC9CYXNpY0VudHJ5PgogICAgIDwvQmFzaWNFbnRyeT4KICAgICA8QmFzaWNFbnRyeT4KICAgICAgPG5hbWU+V2lkdGg8L25hbWU+CiAgICAgIDxmbGFncz4xMzE0NTg8L2ZsYWdzPgogICAgICA8dmFsdWUgdHlwZT0iMSI+MTwvdmFsdWU+CiAgICAgIDxCYXNpY0VudHJ5PgogICAgICAgPG5hbWU+VXNlcmRlZk5hbWU8L25hbWU+CiAgICAgICA8ZmxhZ3M+MTMxOTcwPC9mbGFncz4KICAgICAgIDx2YWx1ZSB0eXBlPSIzIj48L3ZhbHVlPgogICAgICA8L0Jhc2ljRW50cnk+CiAgICAgPC9CYXNpY0VudHJ5PgogICAgPC9CYXNpY0VudHJ5PgogICAgPEJhc2ljRW50cnk+CiAgICAgPG5hbWU+QjM8L25hbWU+CiAgICAgPGZsYWdzPjEzMTIwMjwvZmxhZ3M+CiAgICAgPEJhc2ljRW50cnk+CiAgICAgIDxuYW1lPkFyZWE8L25hbWU+CiAgICAgIDxmbGFncz4xMzE0NTg8L2ZsYWdzPgogICAgICA8dmFsdWUgdHlwZT0iMSI+MTwvdmFsdWU+CiAgICAgIDxCYXNpY0VudHJ5PgogICAgICAgPG5hbWU+VXNlcmRlZk5hbWU8L25hbWU+CiAgICAgICA8ZmxhZ3M+MTMxOTcwPC9mbGFncz4KICAgICAgIDx2YWx1ZSB0eXBlPSIzIj48L3ZhbHVlPgogICAgICA8L0Jhc2ljRW50cnk+CiAgICAgPC9CYXNpY0VudHJ5PgogICAgIDxCYXNpY0VudHJ5PgogICAgICA8bmFtZT5IZWlnaHQ8L25hbWU+CiAgICAgIDxmbGFncz4xMzE0NTg8L2ZsYWdzPgogICAgICA8dmFsdWUgdHlwZT0iMSI+MTwvdmFsdWU+CiAgICAgIDxCYXNpY0VudHJ5PgogICAgICAgPG5hbWU+VXNlcmRlZk5hbWU8L25hbWU+CiAgICAgICA8ZmxhZ3M+MTMxOTcwPC9mbGFncz4KICAgICAgIDx2YWx1ZSB0eXBlPSIzIj48L3ZhbHVlPgogICAgICA8L0Jhc2ljRW50cnk+CiAgICAgPC9CYXNpY0VudHJ5PgogICAgIDxCYXNpY0VudHJ5PgogICAgICA8bmFtZT5XaWR0aDwvbmFtZT4KICAgICAgPGZsYWdzPjEzMTQ1ODwvZmxhZ3M+CiAgICAgIDx2YWx1ZSB0eXBlPSIxIj4xPC92YWx1ZT4KICAgICAgPEJhc2ljRW50cnk+CiAgICAgICA8bmFtZT5Vc2VyZGVmTmFtZTwvbmFtZT4KICAgICAgIDxmbGFncz4xMzE5NzA8L2ZsYWdzPgogICAgICAgPHZhbHVlIHR5cGU9IjMiPjwvdmFsdWU+CiAgICAgIDwvQmFzaWNFbnRyeT4KICAgICA8L0Jhc2ljRW50cnk+CiAgICA8L0Jhc2ljRW50cnk+CiAgICA8QmFzaWNFbnRyeT4KICAgICA8bmFtZT5CNDwvbmFtZT4KICAgICA8ZmxhZ3M+MTMxMjAyPC9mbGFncz4KICAgICA8QmFzaWNFbnRyeT4KICAgICAgPG5hbWU+QXJlYTwvbmFtZT4KICAgICAgPGZsYWdzPjEzMTQ1ODwvZmxhZ3M+CiAgICAgIDx2YWx1ZSB0eXBlPSIxIj4xPC92YWx1ZT4KICAgICAgPEJhc2ljRW50cnk+CiAgICAgICA8bmFtZT5Vc2VyZGVmTmFtZTwvbmFtZT4KICAgICAgIDxmbGFncz4xMzE5NzA8L2ZsYWdzPgogICAgICAgPHZhbHVlIHR5cGU9IjMiPjwvdmFsdWU+CiAgICAgIDwvQmFzaWNFbnRyeT4KICAgICA8L0Jhc2ljRW50cnk+CiAgICAgPEJhc2ljRW50cnk+CiAgICAgIDxuYW1lPkhlaWdodDwvbmFtZT4KICAgICAgPGZsYWdzPjEzMTQ1ODwvZmxhZ3M+CiAgICAgIDx2YWx1ZSB0eXBlPSIxIj4xPC92YWx1ZT4KICAgICAgPEJhc2ljRW50cnk+CiAgICAgICA8bmFtZT5Vc2VyZGVmTmFtZTwvbmFtZT4KICAgICAgIDxmbGFncz4xMzE5NzA8L2ZsYWdzPgogICAgICAgPHZhbHVlIHR5cGU9IjMiPjwvdmFsdWU+CiAgICAgIDwvQmFzaWNFbnRyeT4KICAgICA8L0Jhc2ljRW50cnk+CiAgICAgPEJhc2ljRW50cnk+CiAgICAgIDxuYW1lPldpZHRoPC9uYW1lPgogICAgICA8ZmxhZ3M+MTMxNDU4PC9mbGFncz4KICAgICAgPHZhbHVlIHR5cGU9IjEiPjE8L3ZhbHVlPgogICAgICA8QmFzaWNFbnRyeT4KICAgICAgIDxuYW1lPlVzZXJkZWZOYW1lPC9uYW1lPgogICAgICAgPGZsYWdzPjEzMTk3MDwvZmxhZ3M+CiAgICAgICA8dmFsdWUgdHlwZT0iMyI+PC92YWx1ZT4KICAgICAgPC9CYXNpY0VudHJ5PgogICAgIDwvQmFzaWNFbnRyeT4KICAgIDwvQmFzaWNFbnRyeT4KICAgIDxCYXNpY0VudHJ5PgogICAgIDxuYW1lPlIxPC9uYW1lPgogICAgIDxmbGFncz4xMzEyMDI8L2ZsYWdzPgogICAgIDxCYXNpY0VudHJ5PgogICAgICA8bmFtZT5BcmVhPC9uYW1lPgogICAgICA8ZmxhZ3M+MTMxNDU4PC9mbGFncz4KICAgICAgPHZhbHVlIHR5cGU9IjEiPjE8L3ZhbHVlPgogICAgICA8QmFzaWNFbnRyeT4KICAgICAgIDxuYW1lPlVzZXJkZWZOYW1lPC9uYW1lPgogICAgICAgPGZsYWdzPjEzMTk3MDwvZmxhZ3M+CiAgICAgICA8dmFsdWUgdHlwZT0iMyI+PC92YWx1ZT4KICAgICAgPC9CYXNpY0VudHJ5PgogICAgIDwvQmFzaWNFbnRyeT4KICAgICA8QmFzaWNFbnRyeT4KICAgICAgPG5hbWU+SGVpZ2h0PC9uYW1lPgogICAgICA8ZmxhZ3M+MTMxNDU4PC9mbGFncz4KICAgICAgPHZhbHVlIHR5cGU9IjEiPjE8L3ZhbHVlPgogICAgICA8QmFzaWNFbnRyeT4KICAgICAgIDxuYW1lPlVzZXJkZWZOYW1lPC9uYW1lPgogICAgICAgPGZsYWdzPjEzMTk3MDwvZmxhZ3M+CiAgICAgICA8dmFsdWUgdHlwZT0iMyI+PC92YWx1ZT4KICAgICAgPC9CYXNpY0VudHJ5PgogICAgIDwvQmFzaWNFbnRyeT4KICAgICA8QmFzaWNFbnRyeT4KICAgICAgPG5hbWU+V2lkdGg8L25hbWU+CiAgICAgIDxmbGFncz4xMzE0NTg8L2ZsYWdzPgogICAgICA8dmFsdWUgdHlwZT0iMSI+MTwvdmFsdWU+CiAgICAgIDxCYXNpY0VudHJ5PgogICAgICAgPG5hbWU+VXNlcmRlZk5hbWU8L25hbWU+CiAgICAgICA8ZmxhZ3M+MTMxOTcwPC9mbGFncz4KICAgICAgIDx2YWx1ZSB0eXBlPSIzIj48L3ZhbHVlPgogICAgICA8L0Jhc2ljRW50cnk+CiAgICAgPC9CYXNpY0VudHJ5PgogICAgPC9CYXNpY0VudHJ5PgogICAgPEJhc2ljRW50cnk+CiAgICAgPG5hbWU+UjI8L25hbWU+CiAgICAgPGZsYWdzPjEzMTIwMjwvZmxhZ3M+CiAgICAgPEJhc2ljRW50cnk+CiAgICAgIDxuYW1lPkFyZWE8L25hbWU+CiAgICAgIDxmbGFncz4xMzE0NTg8L2ZsYWdzPgogICAgICA8dmFsdWUgdHlwZT0iMSI+MTwvdmFsdWU+CiAgICAgIDxCYXNpY0VudHJ5PgogICAgICAgPG5hbWU+VXNlcmRlZk5hbWU8L25hbWU+CiAgICAgICA8ZmxhZ3M+MTMxOTcwPC9mbGFncz4KICAgICAgIDx2YWx1ZSB0eXBlPSIzIj48L3ZhbHVlPgogICAgICA8L0Jhc2ljRW50cnk+CiAgICAgPC9CYXNpY0VudHJ5PgogICAgIDxCYXNpY0VudHJ5PgogICAgICA8bmFtZT5IZWlnaHQ8L25hbWU+CiAgICAgIDxmbGFncz4xMzE0NTg8L2ZsYWdzPgogICAgICA8dmFsdWUgdHlwZT0iMSI+MTwvdmFsdWU+CiAgICAgIDxCYXNpY0VudHJ5PgogICAgICAgPG5hbWU+VXNlcmRlZk5hbWU8L25hbWU+CiAgICAgICA8ZmxhZ3M+MTMxOTcwPC9mbGFncz4KICAgICAgIDx2YWx1ZSB0eXBlPSIzIj48L3ZhbHVlPgogICAgICA8L0Jhc2ljRW50cnk+CiAgICAgPC9CYXNpY0VudHJ5PgogICAgIDxCYXNpY0VudHJ5PgogICAgICA8bmFtZT5XaWR0aDwvbmFtZT4KICAgICAgPGZsYWdzPjEzMTQ1ODwvZmxhZ3M+CiAgICAgIDx2YWx1ZSB0eXBlPSIxIj4xPC92YWx1ZT4KICAgICAgPEJhc2ljRW50cnk+CiAgICAgICA8bmFtZT5Vc2VyZGVmTmFtZTwvbmFtZT4KICAgICAgIDxmbGFncz4xMzE5NzA8L2ZsYWdzPgogICAgICAgPHZhbHVlIHR5cGU9IjMiPjwvdmFsdWU+CiAgICAgIDwvQmFzaWNFbnRyeT4KICAgICA8L0Jhc2ljRW50cnk+CiAgICA8L0Jhc2ljRW50cnk+CiAgIDwvQmFzaWNFbnRyeT4KICAgPEJhc2ljRW50cnk+CiAgICA8bmFtZT5MYXNlcnM8L25hbWU+CiAgICA8ZmxhZ3M+MTMxMjAyPC9mbGFncz4KICAgIDxCYXNpY0VudHJ5PgogICAgIDxuYW1lPkJsdWU8L25hbWU+CiAgICAgPGZsYWdzPjEzMTQ1ODwvZmxhZ3M+CiAgICAgPHZhbHVlIHR5cGU9IjEiPjE8L3ZhbHVlPgogICAgPC9CYXNpY0VudHJ5PgogICAgPEJhc2ljRW50cnk+CiAgICAgPG5hbWU+VXY8L25hbWU+CiAgICAgPGZsYWdzPjEzMTQ1ODwvZmxhZ3M+CiAgICAgPHZhbHVlIHR5cGU9IjEiPjE8L3ZhbHVlPgogICAgPC9CYXNpY0VudHJ5PgogICAgPEJhc2ljRW50cnk+CiAgICAgPG5hbWU+UmVkPC9uYW1lPgogICAgIDxmbGFncz4xMzE0NTg8L2ZsYWdzPgogICAgIDx2YWx1ZSB0eXBlPSIxIj4xPC92YWx1ZT4KICAgIDwvQmFzaWNFbnRyeT4KICAgPC9CYXNpY0VudHJ5PgogICA8QmFzaWNFbnRyeT4KICAgIDxuYW1lPkdhaW48L25hbWU+CiAgICA8ZmxhZ3M+MTMxMjAyPC9mbGFncz4KICAgIDxCYXNpY0VudHJ5PgogICAgIDxuYW1lPk1pbjwvbmFtZT4KICAgICA8ZmxhZ3M+MTMxNzE0PC9mbGFncz4KICAgICA8dmFsdWUgdHlwZT0iMiI+MTAwPC92YWx1ZT4KICAgIDwvQmFzaWNFbnRyeT4KICAgIDxCYXNpY0VudHJ5PgogICAgIDxuYW1lPk1heDwvbmFtZT4KICAgICA8ZmxhZ3M+MTMxNzE0PC9mbGFncz4KICAgICA8dmFsdWUgdHlwZT0iMiI+OTk5PC92YWx1ZT4KICAgIDwvQmFzaWNFbnRyeT4KICAgIDxCYXNpY0VudHJ5PgogICAgIDxuYW1lPlByZWNpc2lvbjwvbmFtZT4KICAgICA8ZmxhZ3M+MTMxNzE0PC9mbGFncz4KICAgICA8dmFsdWUgdHlwZT0iMiI+MjwvdmFsdWU+CiAgICA8L0Jhc2ljRW50cnk+CiAgIDwvQmFzaWNFbnRyeT4KICAgPEJhc2ljRW50cnk+CiAgICA8bmFtZT5UcmlnZ2VyPC9uYW1lPgogICAgPGZsYWdzPjEzMTk3MDwvZmxhZ3M+CiAgICA8dmFsdWUgdHlwZT0iMyI+RlNDPC92YWx1ZT4KICAgPC9CYXNpY0VudHJ5PgogICA8QmFzaWNFbnRyeT4KICAgIDxuYW1lPkFyZWFUcmlnZ2VyPC9uYW1lPgogICAgPGZsYWdzPjEzMTQ1ODwvZmxhZ3M+CiAgICA8dmFsdWUgdHlwZT0iMSI+MDwvdmFsdWU+CiAgIDwvQmFzaWNFbnRyeT4KICAgPEJhc2ljRW50cnk+CiAgICA8bmFtZT5TZWNvbmRhcnlUcmlnZ2VyPC9uYW1lPgogICAgPGZsYWdzPjEzMTQ1ODwvZmxhZ3M+CiAgICA8dmFsdWUgdHlwZT0iMSI+MTwvdmFsdWU+CiAgICA8QmFzaWNFbnRyeT4KICAgICA8bmFtZT5DaGFubmVsPC9uYW1lPgogICAgIDxmbGFncz4xMzE5NzA8L2ZsYWdzPgogICAgIDx2YWx1ZSB0eXBlPSIzIj5GU0M8L3ZhbHVlPgogICAgPC9CYXNpY0VudHJ5PgogICAgPEJhc2ljRW50cnk+CiAgICAgPG5hbWU+VmFsdWU8L25hbWU+CiAgICAgPGZsYWdzPjEzMTcxNDwvZmxhZ3M+CiAgICAgPHZhbHVlIHR5cGU9IjIiPjEyNTgyPC92YWx1ZT4KICAgIDwvQmFzaWNFbnRyeT4KICAgPC9CYXNpY0VudHJ5PgogICA8QmFzaWNFbnRyeT4KICAgIDxuYW1lPkJMQzwvbmFtZT4KICAgIDxmbGFncz4xMzE0NTg8L2ZsYWdzPgogICAgPHZhbHVlIHR5cGU9IjEiPjE8L3ZhbHVlPgogICA8L0Jhc2ljRW50cnk+CiAgIDxCYXNpY0VudHJ5PgogICAgPG5hbWU+U2NvcGVNb2RlPC9uYW1lPgogICAgPGZsYWdzPjEzMTcxNDwvZmxhZ3M+CiAgICA8dmFsdWUgdHlwZT0iMiI+MDwvdmFsdWU+CiAgICA8QmFzaWNFbnRyeT4KICAgICA8bmFtZT5MZW5ndGg8L25hbWU+CiAgICAgPGZsYWdzPjEzMTcxNDwvZmxhZ3M+CiAgICAgPHZhbHVlIHR5cGU9IjIiPjY0PC92YWx1ZT4KICAgIDwvQmFzaWNFbnRyeT4KICAgIDxCYXNpY0VudHJ5PgogICAgIDxuYW1lPlNhbXBsZVR5cGVJZDE8L25hbWU+CiAgICAgPGZsYWdzPjEzMTcxNDwvZmxhZ3M+CiAgICAgPHZhbHVlIHR5cGU9IjIiPjA8L3ZhbHVlPgogICAgPC9CYXNpY0VudHJ5PgogICAgPEJhc2ljRW50cnk+CiAgICAgPG5hbWU+U2FtcGxlVHlwZUlkMjwvbmFtZT4KICAgICA8ZmxhZ3M+MTMxNzE0PC9mbGFncz4KICAgICA8dmFsdWUgdHlwZT0iMiI+MjwvdmFsdWU+CiAgICA8L0Jhc2ljRW50cnk+CiAgIDwvQmFzaWNFbnRyeT4KICAgPEJhc2ljRW50cnk+CiAgICA8bmFtZT5GcGdhQ3RybFNldDwvbmFtZT4KICAgIDxmbGFncz4xMzE3MTQ8L2ZsYWdzPgogICAgPHZhbHVlIHR5cGU9IjIiPjE8L3ZhbHVlPgogICA8L0Jhc2ljRW50cnk+CiAgIDxCYXNpY0VudHJ5PgogICAgPG5hbWU+Q29uZmlndXJhdGlvbjwvbmFtZT4KICAgIDxmbGFncz4xMzE5NzA8L2ZsYWdzPgogICAgPHZhbHVlIHR5cGU9IjMiPkZMODwvdmFsdWU+CiAgIDwvQmFzaWNFbnRyeT4KICA8L0Jhc2ljRW50cnk+CiAgPEJhc2ljRW50cnk+CiAgIDxuYW1lPkNvbXBlbnNhdGlvbjwvbmFtZT4KICAgPGZsYWdzPjEzMTIwMjwvZmxhZ3M+CiAgIDxCYXNpY0VudHJ5PgogICAgPG5hbWU+TWF0cml4PC9uYW1lPgogICAgPGZsYWdzPjEzMTk3MDwvZmxhZ3M+CiAgICA8dmFsdWUgdHlwZT0iMyI+MQowCjAKMAowCjAKMAowCjAKMQowCjAKMAowCjAKMAowCjAKMQowCjAKMAowCjAKMAowCjAKMQowCjAKMAowCjAKMAowCjAKMQowCjAKMAowCjAKMAowCjAKMQowCjAKMAowCjAKMAowCjAKMQowCjAKMAowCjAKMAowCjAKMTwvdmFsdWU+CiAgIDwvQmFzaWNFbnRyeT4KICAgPEJhc2ljRW50cnk+CiAgICA8bmFtZT5BY3RpdmU8L25hbWU+CiAgICA8ZmxhZ3M+MTMxNzE0PC9mbGFncz4KICAgIDx2YWx1ZSB0eXBlPSIyIj4wPC92YWx1ZT4KICAgPC9CYXNpY0VudHJ5PgogIDwvQmFzaWNFbnRyeT4KIDwvQmFzaWNFbnRyeT4KIDxCYXNpY0VudHJ5PgogIDxuYW1lPlZhbGlkaXR5S2V5PC9uYW1lPgogIDxmbGFncz4xMzI3Mzg8L2ZsYWdzPgogIDx2YWx1ZSB0eXBlPSI2IiBzaXplPSIxMTIiPgpOd0F6QURjQU5BQmhBR0VBTkFBM0FESUFNZ0E1QURFQU1BQXpBR0VBTXdCZkFEQUFNQUF3QURBQVh3QXlBQzRBCk1RQXhBQzRBTVFBNEFERUFOd0F1QURFQU9RQTJBRElBTXdCZkFFMEFZUUJqQUhNQVVRQjFBR0VBYmdCMEFGOEEKTWdBd0FERUFPQUF4QURFQU1RQTBBQT09PC92YWx1ZT4KIDwvQmFzaWNFbnRyeT4KIDxCYXNpY0VudHJ5PgogIDxuYW1lPkNvbmZpZ1ZlcnNpb248L25hbWU+CiAgPGZsYWdzPjEzMTk3MDwvZmxhZ3M+CiAgPHZhbHVlIHR5cGU9IjMiPjAuNC4yNTwvdmFsdWU+CiA8L0Jhc2ljRW50cnk+CiA8QmFzaWNFbnRyeT4KICA8bmFtZT5GaWxlVHlwZTwvbmFtZT4KICA8ZmxhZ3M+MTMxOTcwPC9mbGFncz4KICA8dmFsdWUgdHlwZT0iMyI+RGV2aWNlPC92YWx1ZT4KIDwvQmFzaWNFbnRyeT4KIDxCYXNpY0VudHJ5PgogIDxuYW1lPkNoZWNrc3VtPC9uYW1lPgogIDxmbGFncz4xMzE4NDI8L2ZsYWdzPgogIDx2YWx1ZSB0eXBlPSIzIj5kMTRkMWUwNGJjMjY3YjhhMjBhZmQ1YzYwZDRhNGU2NjwvdmFsdWU+CiA8L0Jhc2ljRW50cnk+CjwvQmFzaWNFbnRyeT4K/@MB_ANALYSIS/PEJhc2ljRW50cnk+CiA8bmFtZT5Tb2Z0d2FyZTwvbmFtZT4KIDxmbGFncz42NTY2NjwvZmxhZ3M+CiA8QmFzaWNFbnRyeT4KICA8bmFtZT5WYWxpZGl0eUtleTwvbmFtZT4KICA8ZmxhZ3M+NjcyMDI8L2ZsYWdzPgogIDx2YWx1ZSB0eXBlPSI2IiBzaXplPSIxMTIiPgpOd0F6QURjQU5BQmhBR0VBTkFBM0FESUFNZ0E1QURFQU1BQXpBR0VBTXdCZkFEQUFNQUF3QURBQVh3QXlBQzRBCk1RQXhBQzRBTVFBNEFERUFOd0F1QURFQU9RQTJBRElBTXdCZkFFMEFZUUJqQUhNQVVRQjFBR0VBYmdCMEFGOEEKTWdBd0FERUFPQUF4QURFQU1RQTBBQT09PC92YWx1ZT4KIDwvQmFzaWNFbnRyeT4KIDxCYXNpY0VudHJ5PgogIDxuYW1lPkNvbmZpZ1ZlcnNpb248L25hbWU+CiAgPGZsYWdzPjY2NDM0PC9mbGFncz4KICA8dmFsdWUgdHlwZT0iMyI+MC40LjI1PC92YWx1ZT4KIDwvQmFzaWNFbnRyeT4KIDxCYXNpY0VudHJ5PgogIDxuYW1lPkFuYWx5c2lzPC9uYW1lPgogIDxmbGFncz42NTY2NjwvZmxhZ3M+CiAgPEJhc2ljRW50cnk+CiAgIDxuYW1lPlZhcnM8L25hbWU+CiAgIDxmbGFncz42NTY2NjwvZmxhZ3M+CiAgIDxCYXNpY0VudHJ5PgogICAgPG5hbWU+MTwvbmFtZT4KICAgIDxmbGFncz42NTY2NjwvZmxhZ3M+CiAgICA8QmFzaWNFbnRyeT4KICAgICA8bmFtZT5TYW1wbGVzPC9uYW1lPgogICAgIDxmbGFncz42NTY2NjwvZmxhZ3M+CiAgICAgPEJhc2ljRW50cnk+CiAgICAgIDxuYW1lPlAxPC9uYW1lPgogICAgICA8ZmxhZ3M+NjYxNzg8L2ZsYWdzPgogICAgICA8dmFsdWUgdHlwZT0iMiI+ODU8L3ZhbHVlPgogICAgICA8QmFzaWNFbnRyeT4KICAgICAgIDxuYW1lPlNhbXBsZXM8L25hbWU+CiAgICAgICA8ZmxhZ3M+NjU2NjY8L2ZsYWdzPgogICAgICAgPEJhc2ljRW50cnk+CiAgICAgICAgPG5hbWU+UDI8L25hbWU+CiAgICAgICAgPGZsYWdzPjY2MTc4PC9mbGFncz4KICAgICAgICA8dmFsdWUgdHlwZT0iMiI+ODY8L3ZhbHVlPgogICAgICAgIDxCYXNpY0VudHJ5PgogICAgICAgICA8bmFtZT5TYW1wbGVzPC9uYW1lPgogICAgICAgICA8ZmxhZ3M+NjU2NjY8L2ZsYWdzPgogICAgICAgICA8QmFzaWNFbnRyeT4KICAgICAgICAgIDxuYW1lPlAzPC9uYW1lPgogICAgICAgICAgPGZsYWdzPjY2MTc4PC9mbGFncz4KICAgICAgICAgIDx2YWx1ZSB0eXBlPSIyIj44NzwvdmFsdWU+CiAgICAgICAgIDwvQmFzaWNFbnRyeT4KICAgICAgICAgPEJhc2ljRW50cnk+CiAgICAgICAgICA8bmFtZT5MUjM8L25hbWU+CiAgICAgICAgICA8ZmxhZ3M+NjYxNzg8L2ZsYWdzPgogICAgICAgICAgPHZhbHVlIHR5cGU9IjIiPjA8L3ZhbHVlPgogICAgICAgICA8L0Jhc2ljRW50cnk+CiAgICAgICAgIDxCYXNpY0VudHJ5PgogICAgICAgICAgPG5hbWU+VVIzPC9uYW1lPgogICAgICAgICAgPGZsYWdzPjY2MTc4PC9mbGFncz4KICAgICAgICAgIDx2YWx1ZSB0eXBlPSIyIj4wPC92YWx1ZT4KICAgICAgICAgPC9CYXNpY0VudHJ5PgogICAgICAgICA8QmFzaWNFbnRyeT4KICAgICAgICAgIDxuYW1lPlVMMzwvbmFtZT4KICAgICAgICAgIDxmbGFncz42NjE3ODwvZmxhZ3M+CiAgICAgICAgICA8dmFsdWUgdHlwZT0iMiI+MDwvdmFsdWU+CiAgICAgICAgIDwvQmFzaWNFbnRyeT4KICAgICAgICAgPEJhc2ljRW50cnk+CiAgICAgICAgICA8bmFtZT5MTDM8L25hbWU+CiAgICAgICAgICA8ZmxhZ3M+NjYxNzg8L2ZsYWdzPgogICAgICAgICAgPHZhbHVlIHR5cGU9IjIiPjA8L3ZhbHVlPgogICAgICAgICA8L0Jhc2ljRW50cnk+CiAgICAgICAgPC9CYXNpY0VudHJ5PgogICAgICAgPC9CYXNpY0VudHJ5PgogICAgICA8L0Jhc2ljRW50cnk+CiAgICAgPC9CYXNpY0VudHJ5PgogICAgPC9CYXNpY0VudHJ5PgogICA8L0Jhc2ljRW50cnk+CiAgPC9CYXNpY0VudHJ5PgogPC9CYXNpY0VudHJ5PgogPEJhc2ljRW50cnk+CiAgPG5hbWU+V2luZG93czwvbmFtZT4KICA8ZmxhZ3M+NjU2NjY8L2ZsYWdzPgogIDxCYXNpY0VudHJ5PgogICA8bmFtZT52aWV3NHQgMzwvbmFtZT4KICAgPGZsYWdzPjY2NDM0PC9mbGFncz4KICAgPHZhbHVlIHR5cGU9IjMiPldpbmRvdzwvdmFsdWU+CiAgIDxCYXNpY0VudHJ5PgogICAgPG5hbWU+UGFnZXM8L25hbWU+CiAgICA8ZmxhZ3M+NjY0MzQ8L2ZsYWdzPgogICAgPHZhbHVlIHR5cGU9IjMiPlBhZ2UxPC92YWx1ZT4KICAgIDxCYXNpY0VudHJ5PgogICAgIDxuYW1lPlBhZ2UxPC9uYW1lPgogICAgIDxmbGFncz42NTY2NjwvZmxhZ3M+CiAgICAgPEJhc2ljRW50cnk+CiAgICAgIDxuYW1lPldpZGdldHM8L25hbWU+CiAgICAgIDxmbGFncz42NjQzNDwvZmxhZ3M+CiAgICAgIDx2YWx1ZSB0eXBlPSIzIj5wbG90MjwvdmFsdWU+CiAgICAgIDxCYXNpY0VudHJ5PgogICAgICAgPG5hbWU+UGFnZU5vPC9uYW1lPgogICAgICAgPGZsYWdzPjY2NDM0PC9mbGFncz4KICAgICAgIDx2YWx1ZSB0eXBlPSIzIj5UZXh0PC92YWx1ZT4KICAgICAgIDxCYXNpY0VudHJ5PgogICAgICAgIDxuYW1lPldpZGdldFNpemU8L25hbWU+CiAgICAgICAgPGZsYWdzPjY1NjY2PC9mbGFncz4KICAgICAgICA8QmFzaWNFbnRyeT4KICAgICAgICAgPG5hbWU+V2lkdGg8L25hbWU+CiAgICAgICAgIDxmbGFncz42NjE3ODwvZmxhZ3M+CiAgICAgICAgIDx2YWx1ZSB0eXBlPSIyIj4xMDI0PC92YWx1ZT4KICAgICAgICA8L0Jhc2ljRW50cnk+CiAgICAgICAgPEJhc2ljRW50cnk+CiAgICAgICAgIDxuYW1lPkhlaWdodDwvbmFtZT4KICAgICAgICAgPGZsYWdzPjY2MTc4PC9mbGFncz4KICAgICAgICAgPHZhbHVlIHR5cGU9IjIiPjE1PC92YWx1ZT4KICAgICAgICA8L0Jhc2ljRW50cnk+CiAgICAgICA8L0Jhc2ljRW50cnk+CiAgICAgICA8QmFzaWNFbnRyeT4KICAgICAgICA8bmFtZT5XaWRnZXRQb3M8L25hbWU+CiAgICAgICAgPGZsYWdzPjY1NjY2PC9mbGFncz4KICAgICAgICA8QmFzaWNFbnRyeT4KICAgICAgICAgPG5hbWU+WDwvbmFtZT4KICAgICAgICAgPGZsYWdzPjY2MTc4PC9mbGFncz4KICAgICAgICAgPHZhbHVlIHR5cGU9IjIiPjM8L3ZhbHVlPgogICAgICAgIDwvQmFzaWNFbnRyeT4KICAgICAgICA8QmFzaWNFbnRyeT4KICAgICAgICAgPG5hbWU+WTwvbmFtZT4KICAgICAgICAgPGZsYWdzPjY2MTc4PC9mbGFncz4KICAgICAgICAgPHZhbHVlIHR5cGU9IjIiPjM8L3ZhbHVlPgogICAgICAgIDwvQmFzaWNFbnRyeT4KICAgICAgIDwvQmFzaWNFbnRyeT4KICAgICAgIDxCYXNpY0VudHJ5PgogICAgICAgIDxuYW1lPlRleHRWYWx1ZTwvbmFtZT4KICAgICAgICA8ZmxhZ3M+NjY0MzQ8L2ZsYWdzPgogICAgICAgIDx2YWx1ZSB0eXBlPSIzIj4mbHQ7YiZndDsxLzEmbHQ7L2ImZ3Q7PC92YWx1ZT4KICAgICAgIDwvQmFzaWNFbnRyeT4KICAgICAgPC9CYXNpY0VudHJ5PgogICAgICA8QmFzaWNFbnRyeT4KICAgICAgIDxuYW1lPnBsb3QwPC9uYW1lPgogICAgICAgPGZsYWdzPjY2NDM0PC9mbGFncz4KICAgICAgIDx2YWx1ZSB0eXBlPSIzIj5QbG90PC92YWx1ZT4KICAgICAgIDxCYXNpY0VudHJ5PgogICAgICAgIDxuYW1lPlZpZXdGZWF0dXJlczwvbmFtZT4KICAgICAgICA8ZmxhZ3M+NjY0MzQ8L2ZsYWdzPgogICAgICAgIDx2YWx1ZSB0eXBlPSIzIj5GU0MtQQpTU0MtQTwvdmFsdWU+CiAgICAgICA8L0Jhc2ljRW50cnk+CiAgICAgICA8QmFzaWNFbnRyeT4KICAgICAgICA8bmFtZT5WaWV3TXVsdGlMYXllcjwvbmFtZT4KICAgICAgICA8ZmxhZ3M+NjU5MjI8L2ZsYWdzPgogICAgICAgIDx2YWx1ZSB0eXBlPSIxIj4wPC92YWx1ZT4KICAgICAgIDwvQmFzaWNFbnRyeT4KICAgICAgIDxCYXNpY0VudHJ5PgogICAgICAgIDxuYW1lPlZpZXdTb3VyY2U8L25hbWU+CiAgICAgICAgPGZsYWdzPjY2NDM0PC9mbGFncz4KICAgICAgICA8dmFsdWUgdHlwZT0iMyI+MTpsaXZlPC92YWx1ZT4KICAgICAgIDwvQmFzaWNFbnRyeT4KICAgICAgIDxCYXNpY0VudHJ5PgogICAgICAgIDxuYW1lPlZpZXdQb3B1bGF0aW9uczwvbmFtZT4KICAgICAgICA8ZmxhZ3M+NjY0MzQ8L2ZsYWdzPgogICAgICAgIDx2YWx1ZSB0eXBlPSIzIj4xOmxpdmU8L3ZhbHVlPgogICAgICAgPC9CYXNpY0VudHJ5PgogICAgICAgPEJhc2ljRW50cnk+CiAgICAgICAgPG5hbWU+Vmlld01vZGU8L25hbWU+CiAgICAgICAgPGZsYWdzPjY2MTc4PC9mbGFncz4KICAgICAgICA8dmFsdWUgdHlwZT0iMiI+MDwvdmFsdWU+CiAgICAgICA8L0Jhc2ljRW50cnk+CiAgICAgICA8QmFzaWNFbnRyeT4KICAgICAgICA8bmFtZT5WaWV3QXhlczwvbmFtZT4KICAgICAgICA8ZmxhZ3M+NjY0MzQ8L2ZsYWdzPgogICAgICAgIDx2YWx1ZSB0eXBlPSIzIj5BcyBhY3F1aXJlZApBcyBhY3F1aXJlZDwvdmFsdWU+CiAgICAgICA8L0Jhc2ljRW50cnk+CiAgICAgICA8QmFzaWNFbnRyeT4KICAgICAgICA8bmFtZT5WaWV3Wm9vbTwvbmFtZT4KICAgICAgICA8ZmxhZ3M+NjY0MzQ8L2ZsYWdzPgogICAgICAgIDx2YWx1ZSB0eXBlPSIzIj4wLjAsMS4wCjAuMCwxLjA8L3ZhbHVlPgogICAgICAgPC9CYXNpY0VudHJ5PgogICAgICAgPEJhc2ljRW50cnk+CiAgICAgICAgPG5hbWU+Vmlld0hpZGVSZWdpb25zPC9uYW1lPgogICAgICAgIDxmbGFncz42NjE3ODwvZmxhZ3M+CiAgICAgICAgPHZhbHVlIHR5cGU9IjIiPjA8L3ZhbHVlPgogICAgICAgPC9CYXNpY0VudHJ5PgogICAgICAgPEJhc2ljRW50cnk+CiAgICAgICAgPG5hbWU+SGlzdG9ncmFtVXNlT3ZlcmxheTwvbmFtZT4KICAgICAgICA8ZmxhZ3M+NjYxNzg8L2ZsYWdzPgogICAgICAgIDx2YWx1ZSB0eXBlPSIyIj4wPC92YWx1ZT4KICAgICAgIDwvQmFzaWNFbnRyeT4KICAgICAgIDxCYXNpY0VudHJ5PgogICAgICAgIDxuYW1lPkhpc3RvZ3JhbU92ZXJsYXk8L25hbWU+CiAgICAgICAgPGZsYWdzPjY2NDM0PC9mbGFncz4KICAgICAgICA8dmFsdWUgdHlwZT0iMyI+CgoKCgoKCgoKPC92YWx1ZT4KICAgICAgIDwvQmFzaWNFbnRyeT4KICAgICAgIDxCYXNpY0VudHJ5PgogICAgICAgIDxuYW1lPkhpc3RvZ3JhbU92ZXJsYXlDb2xvcnM8L25hbWU+CiAgICAgICAgPGZsYWdzPjY2NDM0PC9mbGFncz4KICAgICAgICA8dmFsdWUgdHlwZT0iMyI+I2ZmYWE3ZgojZmZhYWZmCiNhYWZmN2YKIzk2ZDhlMQojYWFhYTdmCiNmZjg2NGEKI2ZjNTdmZgojNmJmZjQyCiM0MGJjZmYKI2EyYWEzNDwvdmFsdWU+CiAgICAgICA8L0Jhc2ljRW50cnk+CiAgICAgICA8QmFzaWNFbnRyeT4KICAgICAgICA8bmFtZT5WaWV3RGF0YUVuZDwvbmFtZT4KICAgICAgICA8ZmxhZ3M+NjYxNzg8L2ZsYWdzPgogICAgICAgIDx2YWx1ZSB0eXBlPSIyIj4yMTQ3NDgzNjQ3PC92YWx1ZT4KICAgICAgIDwvQmFzaWNFbnRyeT4KICAgICAgIDxCYXNpY0VudHJ5PgogICAgICAgIDxuYW1lPlZpZXdEYXRhU2tpcDwvbmFtZT4KICAgICAgICA8ZmxhZ3M+NjYxNzg8L2ZsYWdzPgogICAgICAgIDx2YWx1ZSB0eXBlPSIyIj4wPC92YWx1ZT4KICAgICAgIDwvQmFzaWNFbnRyeT4KICAgICAgIDxCYXNpY0VudHJ5PgogICAgICAgIDxuYW1lPlZpZXdEYXRhU3RhcnQ8L25hbWU+CiAgICAgICAgPGZsYWdzPjY2MTc4PC9mbGFncz4KICAgICAgICA8dmFsdWUgdHlwZT0iMiI+MDwvdmFsdWU+CiAgICAgICA8L0Jhc2ljRW50cnk+CiAgICAgICA8QmFzaWNFbnRyeT4KICAgICAgICA8bmFtZT5TY3JpcHRUZXh0PC9uYW1lPgogICAgICAgIDxmbGFncz42NjQzNDwvZmxhZ3M+CiAgICAgICAgPHZhbHVlIHR5cGU9IjMiPkVkaXQgdGV4dCB2aWEgUHJvcGVydGllczwvdmFsdWU+CiAgICAgICAgPEJhc2ljRW50cnk+CiAgICAgICAgIDxuYW1lPlByZWRlZmluZWRTY3JpcHRUZXh0PC9uYW1lPgogICAgICAgICA8ZmxhZ3M+NjY0MzQ8L2ZsYWdzPgogICAgICAgICA8dmFsdWUgdHlwZT0iMyI+PC92YWx1ZT4KICAgICAgICA8L0Jhc2ljRW50cnk+CiAgICAgICA8L0Jhc2ljRW50cnk+CiAgICAgICA8QmFzaWNFbnRyeT4KICAgICAgICA8bmFtZT5TY3JpcHRUZXh0QWxpZ25tZW50PC9uYW1lPgogICAgICAgIDxmbGFncz42NjE3ODwvZmxhZ3M+CiAgICAgICAgPHZhbHVlIHR5cGU9IjIiPjA8L3ZhbHVlPgogICAgICAgPC9CYXNpY0VudHJ5PgogICAgICAgPEJhc2ljRW50cnk+CiAgICAgICAgPG5hbWU+SGlzdG9ncmFtTm9ybWFsaXphdGlvbjwvbmFtZT4KICAgICAgICA8ZmxhZ3M+NjYxNzg8L2ZsYWdzPgogICAgICAgIDx2YWx1ZSB0eXBlPSIyIj4wPC92YWx1ZT4KICAgICAgIDwvQmFzaWNFbnRyeT4KICAgICAgIDxCYXNpY0VudHJ5PgogICAgICAgIDxuYW1lPkhpc3RvZ3JhbVBsb3RNb2RlPC9uYW1lPgogICAgICAgIDxmbGFncz42NjE3ODwvZmxhZ3M+CiAgICAgICAgPHZhbHVlIHR5cGU9IjIiPjA8L3ZhbHVlPgogICAgICAgPC9CYXNpY0VudHJ5PgogICAgICAgPEJhc2ljRW50cnk+CiAgICAgICAgPG5hbWU+SGlzdG9ncmFtU21vb3RoaW5nPC9uYW1lPgogICAgICAgIDxmbGFncz42NjE3ODwvZmxhZ3M+CiAgICAgICAgPHZhbHVlIHR5cGU9IjIiPjA8L3ZhbHVlPgogICAgICAgPC9CYXNpY0VudHJ5PgogICAgICAgPEJhc2ljRW50cnk+CiAgICAgICAgPG5hbWU+U3RhdGlzdGljRmVhdHVyZXM8L25hbWU+CiAgICAgICAgPGZsYWdzPjY2NDM0PC9mbGFncz4KICAgICAgICA8dmFsdWUgdHlwZT0iMyI+RlNDLUEKU1NDLUE8L3ZhbHVlPgogICAgICAgPC9CYXNpY0VudHJ5PgogICAgICAgPEJhc2ljRW50cnk+CiAgICAgICAgPG5hbWU+U3RhdGlzdGljUmVnaW9uRnVuY3M8L25hbWU+CiAgICAgICAgPGZsYWdzPjY2NDM0PC9mbGFncz4KICAgICAgICA8dmFsdWUgdHlwZT0iMyI+UGF0aAolLVQ8L3ZhbHVlPgogICAgICAgPC9CYXNpY0VudHJ5PgogICAgICAgPEJhc2ljRW50cnk+CiAgICAgICAgPG5hbWU+U3RhdGlzdGljRmVhdHVyZUZ1bmNzPC9uYW1lPgogICAgICAgIDxmbGFncz42NjQzNDwvZmxhZ3M+CiAgICAgICAgPHZhbHVlIHR5cGU9IjMiPjwvdmFsdWU+CiAgICAgICA8L0Jhc2ljRW50cnk+CiAgICAgICA8QmFzaWNFbnRyeT4KICAgICAgICA8bmFtZT5TdGF0aXN0aWNTb3VyY2VJbmZvPC9uYW1lPgogICAgICAgIDxmbGFncz42NTkyMjwvZmxhZ3M+CiAgICAgICAgPHZhbHVlIHR5cGU9IjEiPjE8L3ZhbHVlPgogICAgICAgPC9CYXNpY0VudHJ5PgogICAgICAgPEJhc2ljRW50cnk+CiAgICAgICAgPG5hbWU+U3RhdGlzdGljVGFibGU8L25hbWU+CiAgICAgICAgPGZsYWdzPjY1OTIyPC9mbGFncz4KICAgICAgICA8dmFsdWUgdHlwZT0iMSI+MTwvdmFsdWU+CiAgICAgICA8L0Jhc2ljRW50cnk+CiAgICAgICA8QmFzaWNFbnRyeT4KICAgICAgICA8bmFtZT5TdGF0aXN0aWNGZWF0dXJlTmFtZTwvbmFtZT4KICAgICAgICA8ZmxhZ3M+NjYxNzg8L2ZsYWdzPgogICAgICAgIDx2YWx1ZSB0eXBlPSIyIj4wPC92YWx1ZT4KICAgICAgIDwvQmFzaWNFbnRyeT4KICAgICAgIDxCYXNpY0VudHJ5PgogICAgICAgIDxuYW1lPkhlYXRtYXA8L25hbWU+CiAgICAgICAgPGZsYWdzPjY1NjY2PC9mbGFncz4KICAgICAgICA8QmFzaWNFbnRyeT4KICAgICAgICAgPG5hbWU+Q29sb3IxPC9uYW1lPgogICAgICAgICA8ZmxhZ3M+NjY0MzQ8L2ZsYWdzPgogICAgICAgICA8dmFsdWUgdHlwZT0iMyI+I2ZmMDAwMDwvdmFsdWU+CiAgICAgICAgPC9CYXNpY0VudHJ5PgogICAgICAgIDxCYXNpY0VudHJ5PgogICAgICAgICA8bmFtZT5Db2xvcjI8L25hbWU+CiAgICAgICAgIDxmbGFncz42NjQzNDwvZmxhZ3M+CiAgICAgICAgIDx2YWx1ZSB0eXBlPSIzIj4jMDBhYTAwPC92YWx1ZT4KICAgICAgICA8L0Jhc2ljRW50cnk+CiAgICAgICAgPEJhc2ljRW50cnk+CiAgICAgICAgIDxuYW1lPkNvbG9yMzwvbmFtZT4KICAgICAgICAgPGZsYWdzPjY2NDM0PC9mbGFncz4KICAgICAgICAgPHZhbHVlIHR5cGU9IjMiPiNmZmZmMDA8L3ZhbHVlPgogICAgICAgIDwvQmFzaWNFbnRyeT4KICAgICAgICA8QmFzaWNFbnRyeT4KICAgICAgICAgPG5hbWU+Q29sb3I0PC9uYW1lPgogICAgICAgICA8ZmxhZ3M+NjY0MzQ8L2ZsYWdzPgogICAgICAgICA8dmFsdWUgdHlwZT0iMyI+IzMzMzNmZjwvdmFsdWU+CiAgICAgICAgPC9CYXNpY0VudHJ5PgogICAgICAgIDxCYXNpY0VudHJ5PgogICAgICAgICA8bmFtZT5UaHJlc2hvbGQxPC9uYW1lPgogICAgICAgICA8ZmxhZ3M+Njc0NTg8L2ZsYWdzPgogICAgICAgICA8dmFsdWUgdHlwZT0iNyI+MTwvdmFsdWU+CiAgICAgICAgPC9CYXNpY0VudHJ5PgogICAgICAgIDxCYXNpY0VudHJ5PgogICAgICAgICA8bmFtZT5UaHJlc2hvbGQyPC9uYW1lPgogICAgICAgICA8ZmxhZ3M+Njc0NTg8L2ZsYWdzPgogICAgICAgICA8dmFsdWUgdHlwZT0iNyI+MTAwPC92YWx1ZT4KICAgICAgICA8L0Jhc2ljRW50cnk+CiAgICAgICAgPEJhc2ljRW50cnk+CiAgICAgICAgIDxuYW1lPlJlZ2lvbjwvbmFtZT4KICAgICAgICAgPGZsYWdzPjY2NDM0PC9mbGFncz4KICAgICAgICAgPHZhbHVlIHR5cGU9IjMiPmxpdmU8L3ZhbHVlPgogICAgICAgIDwvQmFzaWNFbnRyeT4KICAgICAgICA8QmFzaWNFbnRyeT4KICAgICAgICAgPG5hbWU+UmVnaW9uRnVuY3Rpb248L25hbWU+CiAgICAgICAgIDxmbGFncz42NjQzNDwvZmxhZ3M+CiAgICAgICAgIDx2YWx1ZSB0eXBlPSIzIj5Db3VudDwvdmFsdWU+CiAgICAgICAgPC9CYXNpY0VudHJ5PgogICAgICAgIDxCYXNpY0VudHJ5PgogICAgICAgICA8bmFtZT5GZWF0dXJlPC9uYW1lPgogICAgICAgICA8ZmxhZ3M+NjY0MzQ8L2ZsYWdzPgogICAgICAgICA8dmFsdWUgdHlwZT0iMyI+RlNDLUE8L3ZhbHVlPgogICAgICAgIDwvQmFzaWNFbnRyeT4KICAgICAgICA8QmFzaWNFbnRyeT4KICAgICAgICAgPG5hbWU+RmVhdHVyZUZ1bmN0aW9uPC9uYW1lPgogICAgICAgICA8ZmxhZ3M+NjY0MzQ8L2ZsYWdzPgogICAgICAgICA8dmFsdWUgdHlwZT0iMyI+TWVhbjwvdmFsdWU+CiAgICAgICAgPC9CYXNpY0VudHJ5PgogICAgICAgIDxCYXNpY0VudHJ5PgogICAgICAgICA8bmFtZT5Nb2RlPC9uYW1lPgogICAgICAgICA8ZmxhZ3M+NjYxNzg8L2ZsYWdzPgogICAgICAgICA8dmFsdWUgdHlwZT0iMiI+MDwvdmFsdWU+CiAgICAgICAgPC9CYXNpY0VudHJ5PgogICAgICAgIDxCYXNpY0VudHJ5PgogICAgICAgICA8bmFtZT5GdW5jdGlvbjwvbmFtZT4KICAgICAgICAgPGZsYWdzPjY2MTc4PC9mbGFncz4KICAgICAgICAgPHZhbHVlIHR5cGU9IjIiPjE8L3ZhbHVlPgogICAgICAgIDwvQmFzaWNFbnRyeT4KICAgICAgICA8QmFzaWNFbnRyeT4KICAgICAgICAgPG5hbWU+RGlzYWJsZWRHcm91cHM8L25hbWU+CiAgICAgICAgIDxmbGFncz42NjQzNDwvZmxhZ3M+CiAgICAgICAgIDx2YWx1ZSB0eXBlPSIzIj48L3ZhbHVlPgogICAgICAgIDwvQmFzaWNFbnRyeT4KICAgICAgIDwvQmFzaWNFbnRyeT4KICAgICAgIDxCYXNpY0VudHJ5PgogICAgICAgIDxuYW1lPlZpZXdIZWlnaHQ8L25hbWU+CiAgICAgICAgPGZsYWdzPjY2MTc4PC9mbGFncz4KICAgICAgICA8dmFsdWUgdHlwZT0iMiI+MTQ4PC92YWx1ZT4KICAgICAgIDwvQmFzaWNFbnRyeT4KICAgICAgIDxCYXNpY0VudHJ5PgogICAgICAgIDxuYW1lPlZpZXdXaWR0aDwvbmFtZT4KICAgICAgICA8ZmxhZ3M+NjYxNzg8L2ZsYWdzPgogICAgICAgIDx2YWx1ZSB0eXBlPSIyIj4xNDg8L3ZhbHVlPgogICAgICAgPC9CYXNpY0VudHJ5PgogICAgICAgPEJhc2ljRW50cnk+CiAgICAgICAgPG5hbWU+V2lkZ2V0UG9zPC9uYW1lPgogICAgICAgIDxmbGFncz42NTY2NjwvZmxhZ3M+CiAgICAgICAgPEJhc2ljRW50cnk+CiAgICAgICAgIDxuYW1lPlg8L25hbWU+CiAgICAgICAgIDxmbGFncz42NjE3ODwvZmxhZ3M+CiAgICAgICAgIDx2YWx1ZSB0eXBlPSIyIj4xMzwvdmFsdWU+CiAgICAgICAgPC9CYXNpY0VudHJ5PgogICAgICAgIDxCYXNpY0VudHJ5PgogICAgICAgICA8bmFtZT5ZPC9uYW1lPgogICAgICAgICA8ZmxhZ3M+NjYxNzg8L2ZsYWdzPgogICAgICAgICA8dmFsdWUgdHlwZT0iMiI+MTU8L3ZhbHVlPgogICAgICAgIDwvQmFzaWNFbnRyeT4KICAgICAgIDwvQmFzaWNFbnRyeT4KICAgICAgIDxCYXNpY0VudHJ5PgogICAgICAgIDxuYW1lPldpZGdldFNpemU8L25hbWU+CiAgICAgICAgPGZsYWdzPjY1NjY2PC9mbGFncz4KICAgICAgICA8QmFzaWNFbnRyeT4KICAgICAgICAgPG5hbWU+V2lkdGg8L25hbWU+CiAgICAgICAgIDxmbGFncz42NjE3ODwvZmxhZ3M+CiAgICAgICAgIDx2YWx1ZSB0eXBlPSIyIj4yMzQ8L3ZhbHVlPgogICAgICAgIDwvQmFzaWNFbnRyeT4KICAgICAgICA8QmFzaWNFbnRyeT4KICAgICAgICAgPG5hbWU+SGVpZ2h0PC9uYW1lPgogICAgICAgICA8ZmxhZ3M+NjYxNzg8L2ZsYWdzPgogICAgICAgICA8dmFsdWUgdHlwZT0iMiI+MjA5PC92YWx1ZT4KICAgICAgICA8L0Jhc2ljRW50cnk+CiAgICAgICA8L0Jhc2ljRW50cnk+CiAgICAgIDwvQmFzaWNFbnRyeT4KICAgICAgPEJhc2ljRW50cnk+CiAgICAgICA8bmFtZT5wbG90MTwvbmFtZT4KICAgICAgIDxmbGFncz42NjQzNDwvZmxhZ3M+CiAgICAgICA8dmFsdWUgdHlwZT0iMyI+UGxvdDwvdmFsdWU+CiAgICAgICA8QmFzaWNFbnRyeT4KICAgICAgICA8bmFtZT5WaWV3RmVhdHVyZXM8L25hbWU+CiAgICAgICAgPGZsYWdzPjY2NDM0PC9mbGFncz4KICAgICAgICA8dmFsdWUgdHlwZT0iMyI+RlNDLUEKRlNDLUg8L3ZhbHVlPgogICAgICAgPC9CYXNpY0VudHJ5PgogICAgICAgPEJhc2ljRW50cnk+CiAgICAgICAgPG5hbWU+Vmlld011bHRpTGF5ZXI8L25hbWU+CiAgICAgICAgPGZsYWdzPjY1OTIyPC9mbGFncz4KICAgICAgICA8dmFsdWUgdHlwZT0iMSI+MDwvdmFsdWU+CiAgICAgICA8L0Jhc2ljRW50cnk+CiAgICAgICA8QmFzaWNFbnRyeT4KICAgICAgICA8bmFtZT5WaWV3U291cmNlPC9uYW1lPgogICAgICAgIDxmbGFncz42NjQzNDwvZmxhZ3M+CiAgICAgICAgPHZhbHVlIHR5cGU9IjMiPjE6bGl2ZVxQMTwvdmFsdWU+CiAgICAgICA8L0Jhc2ljRW50cnk+CiAgICAgICA8QmFzaWNFbnRyeT4KICAgICAgICA8bmFtZT5WaWV3UG9wdWxhdGlvbnM8L25hbWU+CiAgICAgICAgPGZsYWdzPjY2NDM0PC9mbGFncz4KICAgICAgICA8dmFsdWUgdHlwZT0iMyI+MTpsaXZlXFAxPC92YWx1ZT4KICAgICAgIDwvQmFzaWNFbnRyeT4KICAgICAgIDxCYXNpY0VudHJ5PgogICAgICAgIDxuYW1lPlZpZXdNb2RlPC9uYW1lPgogICAgICAgIDxmbGFncz42NjE3ODwvZmxhZ3M+CiAgICAgICAgPHZhbHVlIHR5cGU9IjIiPjE8L3ZhbHVlPgogICAgICAgPC9CYXNpY0VudHJ5PgogICAgICAgPEJhc2ljRW50cnk+CiAgICAgICAgPG5hbWU+Vmlld0F4ZXM8L25hbWU+CiAgICAgICAgPGZsYWdzPjY2NDM0PC9mbGFncz4KICAgICAgICA8dmFsdWUgdHlwZT0iMyI+QXMgYWNxdWlyZWQKQXMgYWNxdWlyZWQ8L3ZhbHVlPgogICAgICAgPC9CYXNpY0VudHJ5PgogICAgICAgPEJhc2ljRW50cnk+CiAgICAgICAgPG5hbWU+Vmlld1pvb208L25hbWU+CiAgICAgICAgPGZsYWdzPjY2NDM0PC9mbGFncz4KICAgICAgICA8dmFsdWUgdHlwZT0iMyI+MC4wLDEuMAowLjAsMS4wPC92YWx1ZT4KICAgICAgIDwvQmFzaWNFbnRyeT4KICAgICAgIDxCYXNpY0VudHJ5PgogICAgICAgIDxuYW1lPlZpZXdIaWRlUmVnaW9uczwvbmFtZT4KICAgICAgICA8ZmxhZ3M+NjYxNzg8L2ZsYWdzPgogICAgICAgIDx2YWx1ZSB0eXBlPSIyIj4wPC92YWx1ZT4KICAgICAgIDwvQmFzaWNFbnRyeT4KICAgICAgIDxCYXNpY0VudHJ5PgogICAgICAgIDxuYW1lPkhpc3RvZ3JhbVVzZU92ZXJsYXk8L25hbWU+CiAgICAgICAgPGZsYWdzPjY2MTc4PC9mbGFncz4KICAgICAgICA8dmFsdWUgdHlwZT0iMiI+MDwvdmFsdWU+CiAgICAgICA8L0Jhc2ljRW50cnk+CiAgICAgICA8QmFzaWNFbnRyeT4KICAgICAgICA8bmFtZT5IaXN0b2dyYW1PdmVybGF5PC9uYW1lPgogICAgICAgIDxmbGFncz42NjQzNDwvZmxhZ3M+CiAgICAgICAgPHZhbHVlIHR5cGU9IjMiPmxpdmUKbGl2ZQpsaXZlCmxpdmUKbGl2ZQpsaXZlCmxpdmUKbGl2ZQpsaXZlCmxpdmU8L3ZhbHVlPgogICAgICAgPC9CYXNpY0VudHJ5PgogICAgICAgPEJhc2ljRW50cnk+CiAgICAgICAgPG5hbWU+SGlzdG9ncmFtT3ZlcmxheUNvbG9yczwvbmFtZT4KICAgICAgICA8ZmxhZ3M+NjY0MzQ8L2ZsYWdzPgogICAgICAgIDx2YWx1ZSB0eXBlPSIzIj4jZmZhYTdmCiNmZmFhZmYKI2FhZmY3ZgojOTZkOGUxCiNhYWFhN2YKI2ZmODY0YQojZmM1N2ZmCiM2YmZmNDIKIzQwYmNmZgojYTJhYTM0PC92YWx1ZT4KICAgICAgIDwvQmFzaWNFbnRyeT4KICAgICAgIDxCYXNpY0VudHJ5PgogICAgICAgIDxuYW1lPlZpZXdEYXRhRW5kPC9uYW1lPgogICAgICAgIDxmbGFncz42NjE3ODwvZmxhZ3M+CiAgICAgICAgPHZhbHVlIHR5cGU9IjIiPjIxNDc0ODM2NDc8L3ZhbHVlPgogICAgICAgPC9CYXNpY0VudHJ5PgogICAgICAgPEJhc2ljRW50cnk+CiAgICAgICAgPG5hbWU+Vmlld0RhdGFTa2lwPC9uYW1lPgogICAgICAgIDxmbGFncz42NjE3ODwvZmxhZ3M+CiAgICAgICAgPHZhbHVlIHR5cGU9IjIiPjA8L3ZhbHVlPgogICAgICAgPC9CYXNpY0VudHJ5PgogICAgICAgPEJhc2ljRW50cnk+CiAgICAgICAgPG5hbWU+Vmlld0RhdGFTdGFydDwvbmFtZT4KICAgICAgICA8ZmxhZ3M+NjYxNzg8L2ZsYWdzPgogICAgICAgIDx2YWx1ZSB0eXBlPSIyIj4wPC92YWx1ZT4KICAgICAgIDwvQmFzaWNFbnRyeT4KICAgICAgIDxCYXNpY0VudHJ5PgogICAgICAgIDxuYW1lPlNjcmlwdFRleHQ8L25hbWU+CiAgICAgICAgPGZsYWdzPjY2NDM0PC9mbGFncz4KICAgICAgICA8dmFsdWUgdHlwZT0iMyI+RWRpdCB0ZXh0IHZpYSBQcm9wZXJ0aWVzPC92YWx1ZT4KICAgICAgICA8QmFzaWNFbnRyeT4KICAgICAgICAgPG5hbWU+UHJlZGVmaW5lZFNjcmlwdFRleHQ8L25hbWU+CiAgICAgICAgIDxmbGFncz42NjQzNDwvZmxhZ3M+CiAgICAgICAgIDx2YWx1ZSB0eXBlPSIzIj48L3ZhbHVlPgogICAgICAgIDwvQmFzaWNFbnRyeT4KICAgICAgIDwvQmFzaWNFbnRyeT4KICAgICAgIDxCYXNpY0VudHJ5PgogICAgICAgIDxuYW1lPlNjcmlwdFRleHRBbGlnbm1lbnQ8L25hbWU+CiAgICAgICAgPGZsYWdzPjY2MTc4PC9mbGFncz4KICAgICAgICA8dmFsdWUgdHlwZT0iMiI+MDwvdmFsdWU+CiAgICAgICA8L0Jhc2ljRW50cnk+CiAgICAgICA8QmFzaWNFbnRyeT4KICAgICAgICA8bmFtZT5IaXN0b2dyYW1Ob3JtYWxpemF0aW9uPC9uYW1lPgogICAgICAgIDxmbGFncz42NjE3ODwvZmxhZ3M+CiAgICAgICAgPHZhbHVlIHR5cGU9IjIiPjA8L3ZhbHVlPgogICAgICAgPC9CYXNpY0VudHJ5PgogICAgICAgPEJhc2ljRW50cnk+CiAgICAgICAgPG5hbWU+SGlzdG9ncmFtUGxvdE1vZGU8L25hbWU+CiAgICAgICAgPGZsYWdzPjY2MTc4PC9mbGFncz4KICAgICAgICA8dmFsdWUgdHlwZT0iMiI+MDwvdmFsdWU+CiAgICAgICA8L0Jhc2ljRW50cnk+CiAgICAgICA8QmFzaWNFbnRyeT4KICAgICAgICA8bmFtZT5IaXN0b2dyYW1TbW9vdGhpbmc8L25hbWU+CiAgICAgICAgPGZsYWdzPjY2MTc4PC9mbGFncz4KICAgICAgICA8dmFsdWUgdHlwZT0iMiI+MDwvdmFsdWU+CiAgICAgICA8L0Jhc2ljRW50cnk+CiAgICAgICA8QmFzaWNFbnRyeT4KICAgICAgICA8bmFtZT5TdGF0aXN0aWNGZWF0dXJlczwvbmFtZT4KICAgICAgICA8ZmxhZ3M+NjY0MzQ8L2ZsYWdzPgogICAgICAgIDx2YWx1ZSB0eXBlPSIzIj5GU0MtQQpGU0MtSDwvdmFsdWU+CiAgICAgICA8L0Jhc2ljRW50cnk+CiAgICAgICA8QmFzaWNFbnRyeT4KICAgICAgICA8bmFtZT5TdGF0aXN0aWNSZWdpb25GdW5jczwvbmFtZT4KICAgICAgICA8ZmxhZ3M+NjY0MzQ8L2ZsYWdzPgogICAgICAgIDx2YWx1ZSB0eXBlPSIzIj5QYXRoCiUtIzwvdmFsdWU+CiAgICAgICA8L0Jhc2ljRW50cnk+CiAgICAgICA8QmFzaWNFbnRyeT4KICAgICAgICA8bmFtZT5TdGF0aXN0aWNGZWF0dXJlRnVuY3M8L25hbWU+CiAgICAgICAgPGZsYWdzPjY2NDM0PC9mbGFncz4KICAgICAgICA8dmFsdWUgdHlwZT0iMyI+PC92YWx1ZT4KICAgICAgIDwvQmFzaWNFbnRyeT4KICAgICAgIDxCYXNpY0VudHJ5PgogICAgICAgIDxuYW1lPlN0YXRpc3RpY1NvdXJjZUluZm88L25hbWU+CiAgICAgICAgPGZsYWdzPjY1OTIyPC9mbGFncz4KICAgICAgICA8dmFsdWUgdHlwZT0iMSI+MTwvdmFsdWU+CiAgICAgICA8L0Jhc2ljRW50cnk+CiAgICAgICA8QmFzaWNFbnRyeT4KICAgICAgICA8bmFtZT5TdGF0aXN0aWNUYWJsZTwvbmFtZT4KICAgICAgICA8ZmxhZ3M+NjU5MjI8L2ZsYWdzPgogICAgICAgIDx2YWx1ZSB0eXBlPSIxIj4xPC92YWx1ZT4KICAgICAgIDwvQmFzaWNFbnRyeT4KICAgICAgIDxCYXNpY0VudHJ5PgogICAgICAgIDxuYW1lPlN0YXRpc3RpY0ZlYXR1cmVOYW1lPC9uYW1lPgogICAgICAgIDxmbGFncz42NjE3ODwvZmxhZ3M+CiAgICAgICAgPHZhbHVlIHR5cGU9IjIiPjA8L3ZhbHVlPgogICAgICAgPC9CYXNpY0VudHJ5PgogICAgICAgPEJhc2ljRW50cnk+CiAgICAgICAgPG5hbWU+SGVhdG1hcDwvbmFtZT4KICAgICAgICA8ZmxhZ3M+NjU2NjY8L2ZsYWdzPgogICAgICAgIDxCYXNpY0VudHJ5PgogICAgICAgICA8bmFtZT5Db2xvcjE8L25hbWU+CiAgICAgICAgIDxmbGFncz42NjQzNDwvZmxhZ3M+CiAgICAgICAgIDx2YWx1ZSB0eXBlPSIzIj4jZmYwMDAwPC92YWx1ZT4KICAgICAgICA8L0Jhc2ljRW50cnk+CiAgICAgICAgPEJhc2ljRW50cnk+CiAgICAgICAgIDxuYW1lPkNvbG9yMjwvbmFtZT4KICAgICAgICAgPGZsYWdzPjY2NDM0PC9mbGFncz4KICAgICAgICAgPHZhbHVlIHR5cGU9IjMiPiMwMGFhMDA8L3ZhbHVlPgogICAgICAgIDwvQmFzaWNFbnRyeT4KICAgICAgICA8QmFzaWNFbnRyeT4KICAgICAgICAgPG5hbWU+Q29sb3IzPC9uYW1lPgogICAgICAgICA8ZmxhZ3M+NjY0MzQ8L2ZsYWdzPgogICAgICAgICA8dmFsdWUgdHlwZT0iMyI+I2ZmZmYwMDwvdmFsdWU+CiAgICAgICAgPC9CYXNpY0VudHJ5PgogICAgICAgIDxCYXNpY0VudHJ5PgogICAgICAgICA8bmFtZT5Db2xvcjQ8L25hbWU+CiAgICAgICAgIDxmbGFncz42NjQzNDwvZmxhZ3M+CiAgICAgICAgIDx2YWx1ZSB0eXBlPSIzIj4jMzMzM2ZmPC92YWx1ZT4KICAgICAgICA8L0Jhc2ljRW50cnk+CiAgICAgICAgPEJhc2ljRW50cnk+CiAgICAgICAgIDxuYW1lPlRocmVzaG9sZDE8L25hbWU+CiAgICAgICAgIDxmbGFncz42NzQ1ODwvZmxhZ3M+CiAgICAgICAgIDx2YWx1ZSB0eXBlPSI3Ij4xPC92YWx1ZT4KICAgICAgICA8L0Jhc2ljRW50cnk+CiAgICAgICAgPEJhc2ljRW50cnk+CiAgICAgICAgIDxuYW1lPlRocmVzaG9sZDI8L25hbWU+CiAgICAgICAgIDxmbGFncz42NzQ1ODwvZmxhZ3M+CiAgICAgICAgIDx2YWx1ZSB0eXBlPSI3Ij4xMDA8L3ZhbHVlPgogICAgICAgIDwvQmFzaWNFbnRyeT4KICAgICAgICA8QmFzaWNFbnRyeT4KICAgICAgICAgPG5hbWU+UmVnaW9uPC9uYW1lPgogICAgICAgICA8ZmxhZ3M+NjY0MzQ8L2ZsYWdzPgogICAgICAgICA8dmFsdWUgdHlwZT0iMyI+bGl2ZVxQMTwvdmFsdWU+CiAgICAgICAgPC9CYXNpY0VudHJ5PgogICAgICAgIDxCYXNpY0VudHJ5PgogICAgICAgICA8bmFtZT5SZWdpb25GdW5jdGlvbjwvbmFtZT4KICAgICAgICAgPGZsYWdzPjY2NDM0PC9mbGFncz4KICAgICAgICAgPHZhbHVlIHR5cGU9IjMiPkNvdW50PC92YWx1ZT4KICAgICAgICA8L0Jhc2ljRW50cnk+CiAgICAgICAgPEJhc2ljRW50cnk+CiAgICAgICAgIDxuYW1lPkZlYXR1cmU8L25hbWU+CiAgICAgICAgIDxmbGFncz42NjQzNDwvZmxhZ3M+CiAgICAgICAgIDx2YWx1ZSB0eXBlPSIzIj5GU0MtQTwvdmFsdWU+CiAgICAgICAgPC9CYXNpY0VudHJ5PgogICAgICAgIDxCYXNpY0VudHJ5PgogICAgICAgICA8bmFtZT5GZWF0dXJlRnVuY3Rpb248L25hbWU+CiAgICAgICAgIDxmbGFncz42NjQzNDwvZmxhZ3M+CiAgICAgICAgIDx2YWx1ZSB0eXBlPSIzIj5NZWFuPC92YWx1ZT4KICAgICAgICA8L0Jhc2ljRW50cnk+CiAgICAgICAgPEJhc2ljRW50cnk+CiAgICAgICAgIDxuYW1lPk1vZGU8L25hbWU+CiAgICAgICAgIDxmbGFncz42NjE3ODwvZmxhZ3M+CiAgICAgICAgIDx2YWx1ZSB0eXBlPSIyIj4wPC92YWx1ZT4KICAgICAgICA8L0Jhc2ljRW50cnk+CiAgICAgICAgPEJhc2ljRW50cnk+CiAgICAgICAgIDxuYW1lPkZ1bmN0aW9uPC9uYW1lPgogICAgICAgICA8ZmxhZ3M+NjYxNzg8L2ZsYWdzPgogICAgICAgICA8dmFsdWUgdHlwZT0iMiI+MTwvdmFsdWU+CiAgICAgICAgPC9CYXNpY0VudHJ5PgogICAgICAgIDxCYXNpY0VudHJ5PgogICAgICAgICA8bmFtZT5EaXNhYmxlZEdyb3VwczwvbmFtZT4KICAgICAgICAgPGZsYWdzPjY2NDM0PC9mbGFncz4KICAgICAgICAgPHZhbHVlIHR5cGU9IjMiPjwvdmFsdWU+CiAgICAgICAgPC9CYXNpY0VudHJ5PgogICAgICAgPC9CYXNpY0VudHJ5PgogICAgICAgPEJhc2ljRW50cnk+CiAgICAgICAgPG5hbWU+Vmlld0hlaWdodDwvbmFtZT4KICAgICAgICA8ZmxhZ3M+NjYxNzg8L2ZsYWdzPgogICAgICAgIDx2YWx1ZSB0eXBlPSIyIj4xNDg8L3ZhbHVlPgogICAgICAgPC9CYXNpY0VudHJ5PgogICAgICAgPEJhc2ljRW50cnk+CiAgICAgICAgPG5hbWU+Vmlld1dpZHRoPC9uYW1lPgogICAgICAgIDxmbGFncz42NjE3ODwvZmxhZ3M+CiAgICAgICAgPHZhbHVlIHR5cGU9IjIiPjE0ODwvdmFsdWU+CiAgICAgICA8L0Jhc2ljRW50cnk+CiAgICAgICA8QmFzaWNFbnRyeT4KICAgICAgICA8bmFtZT5XaWRnZXRQb3M8L25hbWU+CiAgICAgICAgPGZsYWdzPjY1NjY2PC9mbGFncz4KICAgICAgICA8QmFzaWNFbnRyeT4KICAgICAgICAgPG5hbWU+WDwvbmFtZT4KICAgICAgICAgPGZsYWdzPjY2MTc4PC9mbGFncz4KICAgICAgICAgPHZhbHVlIHR5cGU9IjIiPjI0NzwvdmFsdWU+CiAgICAgICAgPC9CYXNpY0VudHJ5PgogICAgICAgIDxCYXNpY0VudHJ5PgogICAgICAgICA8bmFtZT5ZPC9uYW1lPgogICAgICAgICA8ZmxhZ3M+NjYxNzg8L2ZsYWdzPgogICAgICAgICA8dmFsdWUgdHlwZT0iMiI+MTU8L3ZhbHVlPgogICAgICAgIDwvQmFzaWNFbnRyeT4KICAgICAgIDwvQmFzaWNFbnRyeT4KICAgICAgIDxCYXNpY0VudHJ5PgogICAgICAgIDxuYW1lPldpZGdldFNpemU8L25hbWU+CiAgICAgICAgPGZsYWdzPjY1NjY2PC9mbGFncz4KICAgICAgICA8QmFzaWNFbnRyeT4KICAgICAgICAgPG5hbWU+V2lkdGg8L25hbWU+CiAgICAgICAgIDxmbGFncz42NjE3ODwvZmxhZ3M+CiAgICAgICAgIDx2YWx1ZSB0eXBlPSIyIj4yMzQ8L3ZhbHVlPgogICAgICAgIDwvQmFzaWNFbnRyeT4KICAgICAgICA8QmFzaWNFbnRyeT4KICAgICAgICAgPG5hbWU+SGVpZ2h0PC9uYW1lPgogICAgICAgICA8ZmxhZ3M+NjYxNzg8L2ZsYWdzPgogICAgICAgICA8dmFsdWUgdHlwZT0iMiI+MjA5PC92YWx1ZT4KICAgICAgICA8L0Jhc2ljRW50cnk+CiAgICAgICA8L0Jhc2ljRW50cnk+CiAgICAgIDwvQmFzaWNFbnRyeT4KICAgICAgPEJhc2ljRW50cnk+CiAgICAgICA8bmFtZT5wbG90MjwvbmFtZT4KICAgICAgIDxmbGFncz42NjQzNDwvZmxhZ3M+CiAgICAgICA8dmFsdWUgdHlwZT0iMyI+UGxvdDwvdmFsdWU+CiAgICAgICA8QmFzaWNFbnRyeT4KICAgICAgICA8bmFtZT5WaWV3RmVhdHVyZXM8L25hbWU+CiAgICAgICAgPGZsYWdzPjY2NDM0PC9mbGFncz4KICAgICAgICA8dmFsdWUgdHlwZT0iMyI+QjEtQQpWMS1BPC92YWx1ZT4KICAgICAgIDwvQmFzaWNFbnRyeT4KICAgICAgIDxCYXNpY0VudHJ5PgogICAgICAgIDxuYW1lPlZpZXdNdWx0aUxheWVyPC9uYW1lPgogICAgICAgIDxmbGFncz42NTkyMjwvZmxhZ3M+CiAgICAgICAgPHZhbHVlIHR5cGU9IjEiPjA8L3ZhbHVlPgogICAgICAgPC9CYXNpY0VudHJ5PgogICAgICAgPEJhc2ljRW50cnk+CiAgICAgICAgPG5hbWU+Vmlld1NvdXJjZTwvbmFtZT4KICAgICAgICA8ZmxhZ3M+NjY0MzQ8L2ZsYWdzPgogICAgICAgIDx2YWx1ZSB0eXBlPSIzIj4xOmxpdmVcUDFcUDI8L3ZhbHVlPgogICAgICAgPC9CYXNpY0VudHJ5PgogICAgICAgPEJhc2ljRW50cnk+CiAgICAgICAgPG5hbWU+Vmlld1BvcHVsYXRpb25zPC9uYW1lPgogICAgICAgIDxmbGFncz42NjQzNDwvZmxhZ3M+CiAgICAgICAgPHZhbHVlIHR5cGU9IjMiPjE6bGl2ZVxQMVxQMjwvdmFsdWU+CiAgICAgICA8L0Jhc2ljRW50cnk+CiAgICAgICA8QmFzaWNFbnRyeT4KICAgICAgICA8bmFtZT5WaWV3TW9kZTwvbmFtZT4KICAgICAgICA8ZmxhZ3M+NjYxNzg8L2ZsYWdzPgogICAgICAgIDx2YWx1ZSB0eXBlPSIyIj4xPC92YWx1ZT4KICAgICAgIDwvQmFzaWNFbnRyeT4KICAgICAgIDxCYXNpY0VudHJ5PgogICAgICAgIDxuYW1lPlZpZXdBeGVzPC9uYW1lPgogICAgICAgIDxmbGFncz42NjQzNDwvZmxhZ3M+CiAgICAgICAgPHZhbHVlIHR5cGU9IjMiPkFzIGFjcXVpcmVkCkFzIGFjcXVpcmVkPC92YWx1ZT4KICAgICAgIDwvQmFzaWNFbnRyeT4KICAgICAgIDxCYXNpY0VudHJ5PgogICAgICAgIDxuYW1lPlZpZXdab29tPC9uYW1lPgogICAgICAgIDxmbGFncz42NjQzNDwvZmxhZ3M+CiAgICAgICAgPHZhbHVlIHR5cGU9IjMiPjAuMCwxLjAKMC4wLDEuMDwvdmFsdWU+CiAgICAgICA8L0Jhc2ljRW50cnk+CiAgICAgICA8QmFzaWNFbnRyeT4KICAgICAgICA8bmFtZT5WaWV3SGlkZVJlZ2lvbnM8L25hbWU+CiAgICAgICAgPGZsYWdzPjY2MTc4PC9mbGFncz4KICAgICAgICA8dmFsdWUgdHlwZT0iMiI+MDwvdmFsdWU+CiAgICAgICA8L0Jhc2ljRW50cnk+CiAgICAgICA8QmFzaWNFbnRyeT4KICAgICAgICA8bmFtZT5IaXN0b2dyYW1Vc2VPdmVybGF5PC9uYW1lPgogICAgICAgIDxmbGFncz42NjE3ODwvZmxhZ3M+CiAgICAgICAgPHZhbHVlIHR5cGU9IjIiPjA8L3ZhbHVlPgogICAgICAgPC9CYXNpY0VudHJ5PgogICAgICAgPEJhc2ljRW50cnk+CiAgICAgICAgPG5hbWU+SGlzdG9ncmFtT3ZlcmxheTwvbmFtZT4KICAgICAgICA8ZmxhZ3M+NjY0MzQ8L2ZsYWdzPgogICAgICAgIDx2YWx1ZSB0eXBlPSIzIj5saXZlCmxpdmUKbGl2ZQpsaXZlCmxpdmUKbGl2ZQpsaXZlCmxpdmUKbGl2ZQpsaXZlPC92YWx1ZT4KICAgICAgIDwvQmFzaWNFbnRyeT4KICAgICAgIDxCYXNpY0VudHJ5PgogICAgICAgIDxuYW1lPkhpc3RvZ3JhbU92ZXJsYXlDb2xvcnM8L25hbWU+CiAgICAgICAgPGZsYWdzPjY2NDM0PC9mbGFncz4KICAgICAgICA8dmFsdWUgdHlwZT0iMyI+I2ZmYWE3ZgojZmZhYWZmCiNhYWZmN2YKIzk2ZDhlMQojYWFhYTdmCiNmZjg2NGEKI2ZjNTdmZgojNmJmZjQyCiM0MGJjZmYKI2EyYWEzNDwvdmFsdWU+CiAgICAgICA8L0Jhc2ljRW50cnk+CiAgICAgICA8QmFzaWNFbnRyeT4KICAgICAgICA8bmFtZT5WaWV3RGF0YUVuZDwvbmFtZT4KICAgICAgICA8ZmxhZ3M+NjYxNzg8L2ZsYWdzPgogICAgICAgIDx2YWx1ZSB0eXBlPSIyIj4yMTQ3NDgzNjQ3PC92YWx1ZT4KICAgICAgIDwvQmFzaWNFbnRyeT4KICAgICAgIDxCYXNpY0VudHJ5PgogICAgICAgIDxuYW1lPlZpZXdEYXRhU2tpcDwvbmFtZT4KICAgICAgICA8ZmxhZ3M+NjYxNzg8L2ZsYWdzPgogICAgICAgIDx2YWx1ZSB0eXBlPSIyIj4wPC92YWx1ZT4KICAgICAgIDwvQmFzaWNFbnRyeT4KICAgICAgIDxCYXNpY0VudHJ5PgogICAgICAgIDxuYW1lPlZpZXdEYXRhU3RhcnQ8L25hbWU+CiAgICAgICAgPGZsYWdzPjY2MTc4PC9mbGFncz4KICAgICAgICA8dmFsdWUgdHlwZT0iMiI+MDwvdmFsdWU+CiAgICAgICA8L0Jhc2ljRW50cnk+CiAgICAgICA8QmFzaWNFbnRyeT4KICAgICAgICA8bmFtZT5TY3JpcHRUZXh0PC9uYW1lPgogICAgICAgIDxmbGFncz42NjQzNDwvZmxhZ3M+CiAgICAgICAgPHZhbHVlIHR5cGU9IjMiPkVkaXQgdGV4dCB2aWEgUHJvcGVydGllczwvdmFsdWU+CiAgICAgICAgPEJhc2ljRW50cnk+CiAgICAgICAgIDxuYW1lPlByZWRlZmluZWRTY3JpcHRUZXh0PC9uYW1lPgogICAgICAgICA8ZmxhZ3M+NjY0MzQ8L2ZsYWdzPgogICAgICAgICA8dmFsdWUgdHlwZT0iMyI+PC92YWx1ZT4KICAgICAgICA8L0Jhc2ljRW50cnk+CiAgICAgICA8L0Jhc2ljRW50cnk+CiAgICAgICA8QmFzaWNFbnRyeT4KICAgICAgICA8bmFtZT5TY3JpcHRUZXh0QWxpZ25tZW50PC9uYW1lPgogICAgICAgIDxmbGFncz42NjE3ODwvZmxhZ3M+CiAgICAgICAgPHZhbHVlIHR5cGU9IjIiPjA8L3ZhbHVlPgogICAgICAgPC9CYXNpY0VudHJ5PgogICAgICAgPEJhc2ljRW50cnk+CiAgICAgICAgPG5hbWU+SGlzdG9ncmFtTm9ybWFsaXphdGlvbjwvbmFtZT4KICAgICAgICA8ZmxhZ3M+NjYxNzg8L2ZsYWdzPgogICAgICAgIDx2YWx1ZSB0eXBlPSIyIj4wPC92YWx1ZT4KICAgICAgIDwvQmFzaWNFbnRyeT4KICAgICAgIDxCYXNpY0VudHJ5PgogICAgICAgIDxuYW1lPkhpc3RvZ3JhbVBsb3RNb2RlPC9uYW1lPgogICAgICAgIDxmbGFncz42NjE3ODwvZmxhZ3M+CiAgICAgICAgPHZhbHVlIHR5cGU9IjIiPjA8L3ZhbHVlPgogICAgICAgPC9CYXNpY0VudHJ5PgogICAgICAgPEJhc2ljRW50cnk+CiAgICAgICAgPG5hbWU+SGlzdG9ncmFtU21vb3RoaW5nPC9uYW1lPgogICAgICAgIDxmbGFncz42NjE3ODwvZmxhZ3M+CiAgICAgICAgPHZhbHVlIHR5cGU9IjIiPjA8L3ZhbHVlPgogICAgICAgPC9CYXNpY0VudHJ5PgogICAgICAgPEJhc2ljRW50cnk+CiAgICAgICAgPG5hbWU+U3RhdGlzdGljRmVhdHVyZXM8L25hbWU+CiAgICAgICAgPGZsYWdzPjY2NDM0PC9mbGFncz4KICAgICAgICA8dmFsdWUgdHlwZT0iMyI+QjEtQQpWMS1BPC92YWx1ZT4KICAgICAgIDwvQmFzaWNFbnRyeT4KICAgICAgIDxCYXNpY0VudHJ5PgogICAgICAgIDxuYW1lPlN0YXRpc3RpY1JlZ2lvbkZ1bmNzPC9uYW1lPgogICAgICAgIDxmbGFncz42NjQzNDwvZmxhZ3M+CiAgICAgICAgPHZhbHVlIHR5cGU9IjMiPlBhdGgKJS0jPC92YWx1ZT4KICAgICAgIDwvQmFzaWNFbnRyeT4KICAgICAgIDxCYXNpY0VudHJ5PgogICAgICAgIDxuYW1lPlN0YXRpc3RpY0ZlYXR1cmVGdW5jczwvbmFtZT4KICAgICAgICA8ZmxhZ3M+NjY0MzQ8L2ZsYWdzPgogICAgICAgIDx2YWx1ZSB0eXBlPSIzIj48L3ZhbHVlPgogICAgICAgPC9CYXNpY0VudHJ5PgogICAgICAgPEJhc2ljRW50cnk+CiAgICAgICAgPG5hbWU+U3RhdGlzdGljU291cmNlSW5mbzwvbmFtZT4KICAgICAgICA8ZmxhZ3M+NjU5MjI8L2ZsYWdzPgogICAgICAgIDx2YWx1ZSB0eXBlPSIxIj4xPC92YWx1ZT4KICAgICAgIDwvQmFzaWNFbnRyeT4KICAgICAgIDxCYXNpY0VudHJ5PgogICAgICAgIDxuYW1lPlN0YXRpc3RpY1RhYmxlPC9uYW1lPgogICAgICAgIDxmbGFncz42NTkyMjwvZmxhZ3M+CiAgICAgICAgPHZhbHVlIHR5cGU9IjEiPjE8L3ZhbHVlPgogICAgICAgPC9CYXNpY0VudHJ5PgogICAgICAgPEJhc2ljRW50cnk+CiAgICAgICAgPG5hbWU+U3RhdGlzdGljRmVhdHVyZU5hbWU8L25hbWU+CiAgICAgICAgPGZsYWdzPjY2MTc4PC9mbGFncz4KICAgICAgICA8dmFsdWUgdHlwZT0iMiI+MDwvdmFsdWU+CiAgICAgICA8L0Jhc2ljRW50cnk+CiAgICAgICA8QmFzaWNFbnRyeT4KICAgICAgICA8bmFtZT5IZWF0bWFwPC9uYW1lPgogICAgICAgIDxmbGFncz42NTY2NjwvZmxhZ3M+CiAgICAgICAgPEJhc2ljRW50cnk+CiAgICAgICAgIDxuYW1lPkNvbG9yMTwvbmFtZT4KICAgICAgICAgPGZsYWdzPjY2NDM0PC9mbGFncz4KICAgICAgICAgPHZhbHVlIHR5cGU9IjMiPiNmZjAwMDA8L3ZhbHVlPgogICAgICAgIDwvQmFzaWNFbnRyeT4KICAgICAgICA8QmFzaWNFbnRyeT4KICAgICAgICAgPG5hbWU+Q29sb3IyPC9uYW1lPgogICAgICAgICA8ZmxhZ3M+NjY0MzQ8L2ZsYWdzPgogICAgICAgICA8dmFsdWUgdHlwZT0iMyI+IzAwYWEwMDwvdmFsdWU+CiAgICAgICAgPC9CYXNpY0VudHJ5PgogICAgICAgIDxCYXNpY0VudHJ5PgogICAgICAgICA8bmFtZT5Db2xvcjM8L25hbWU+CiAgICAgICAgIDxmbGFncz42NjQzNDwvZmxhZ3M+CiAgICAgICAgIDx2YWx1ZSB0eXBlPSIzIj4jZmZmZjAwPC92YWx1ZT4KICAgICAgICA8L0Jhc2ljRW50cnk+CiAgICAgICAgPEJhc2ljRW50cnk+CiAgICAgICAgIDxuYW1lPkNvbG9yNDwvbmFtZT4KICAgICAgICAgPGZsYWdzPjY2NDM0PC9mbGFncz4KICAgICAgICAgPHZhbHVlIHR5cGU9IjMiPiMzMzMzZmY8L3ZhbHVlPgogICAgICAgIDwvQmFzaWNFbnRyeT4KICAgICAgICA8QmFzaWNFbnRyeT4KICAgICAgICAgPG5hbWU+VGhyZXNob2xkMTwvbmFtZT4KICAgICAgICAgPGZsYWdzPjY3NDU4PC9mbGFncz4KICAgICAgICAgPHZhbHVlIHR5cGU9IjciPjE8L3ZhbHVlPgogICAgICAgIDwvQmFzaWNFbnRyeT4KICAgICAgICA8QmFzaWNFbnRyeT4KICAgICAgICAgPG5hbWU+VGhyZXNob2xkMjwvbmFtZT4KICAgICAgICAgPGZsYWdzPjY3NDU4PC9mbGFncz4KICAgICAgICAgPHZhbHVlIHR5cGU9IjciPjEwMDwvdmFsdWU+CiAgICAgICAgPC9CYXNpY0VudHJ5PgogICAgICAgIDxCYXNpY0VudHJ5PgogICAgICAgICA8bmFtZT5SZWdpb248L25hbWU+CiAgICAgICAgIDxmbGFncz42NjQzNDwvZmxhZ3M+CiAgICAgICAgIDx2YWx1ZSB0eXBlPSIzIj5saXZlXFAxXFAyPC92YWx1ZT4KICAgICAgICA8L0Jhc2ljRW50cnk+CiAgICAgICAgPEJhc2ljRW50cnk+CiAgICAgICAgIDxuYW1lPlJlZ2lvbkZ1bmN0aW9uPC9uYW1lPgogICAgICAgICA8ZmxhZ3M+NjY0MzQ8L2ZsYWdzPgogICAgICAgICA8dmFsdWUgdHlwZT0iMyI+Q291bnQ8L3ZhbHVlPgogICAgICAgIDwvQmFzaWNFbnRyeT4KICAgICAgICA8QmFzaWNFbnRyeT4KICAgICAgICAgPG5hbWU+RmVhdHVyZTwvbmFtZT4KICAgICAgICAgPGZsYWdzPjY2NDM0PC9mbGFncz4KICAgICAgICAgPHZhbHVlIHR5cGU9IjMiPkZTQy1BPC92YWx1ZT4KICAgICAgICA8L0Jhc2ljRW50cnk+CiAgICAgICAgPEJhc2ljRW50cnk+CiAgICAgICAgIDxuYW1lPkZlYXR1cmVGdW5jdGlvbjwvbmFtZT4KICAgICAgICAgPGZsYWdzPjY2NDM0PC9mbGFncz4KICAgICAgICAgPHZhbHVlIHR5cGU9IjMiPk1lYW48L3ZhbHVlPgogICAgICAgIDwvQmFzaWNFbnRyeT4KICAgICAgICA8QmFzaWNFbnRyeT4KICAgICAgICAgPG5hbWU+TW9kZTwvbmFtZT4KICAgICAgICAgPGZsYWdzPjY2MTc4PC9mbGFncz4KICAgICAgICAgPHZhbHVlIHR5cGU9IjIiPjA8L3ZhbHVlPgogICAgICAgIDwvQmFzaWNFbnRyeT4KICAgICAgICA8QmFzaWNFbnRyeT4KICAgICAgICAgPG5hbWU+RnVuY3Rpb248L25hbWU+CiAgICAgICAgIDxmbGFncz42NjE3ODwvZmxhZ3M+CiAgICAgICAgIDx2YWx1ZSB0eXBlPSIyIj4xPC92YWx1ZT4KICAgICAgICA8L0Jhc2ljRW50cnk+CiAgICAgICAgPEJhc2ljRW50cnk+CiAgICAgICAgIDxuYW1lPkRpc2FibGVkR3JvdXBzPC9uYW1lPgogICAgICAgICA8ZmxhZ3M+NjY0MzQ8L2ZsYWdzPgogICAgICAgICA8dmFsdWUgdHlwZT0iMyI+PC92YWx1ZT4KICAgICAgICA8L0Jhc2ljRW50cnk+CiAgICAgICA8L0Jhc2ljRW50cnk+CiAgICAgICA8QmFzaWNFbnRyeT4KICAgICAgICA8bmFtZT5WaWV3SGVpZ2h0PC9uYW1lPgogICAgICAgIDxmbGFncz42NjE3ODwvZmxhZ3M+CiAgICAgICAgPHZhbHVlIHR5cGU9IjIiPjE0ODwvdmFsdWU+CiAgICAgICA8L0Jhc2ljRW50cnk+CiAgICAgICA8QmFzaWNFbnRyeT4KICAgICAgICA8bmFtZT5WaWV3V2lkdGg8L25hbWU+CiAgICAgICAgPGZsYWdzPjY2MTc4PC9mbGFncz4KICAgICAgICA8dmFsdWUgdHlwZT0iMiI+MTQ4PC92YWx1ZT4KICAgICAgIDwvQmFzaWNFbnRyeT4KICAgICAgIDxCYXNpY0VudHJ5PgogICAgICAgIDxuYW1lPldpZGdldFBvczwvbmFtZT4KICAgICAgICA8ZmxhZ3M+NjU2NjY8L2ZsYWdzPgogICAgICAgIDxCYXNpY0VudHJ5PgogICAgICAgICA8bmFtZT5YPC9uYW1lPgogICAgICAgICA8ZmxhZ3M+NjYxNzg8L2ZsYWdzPgogICAgICAgICA8dmFsdWUgdHlwZT0iMiI+NDgxPC92YWx1ZT4KICAgICAgICA8L0Jhc2ljRW50cnk+CiAgICAgICAgPEJhc2ljRW50cnk+CiAgICAgICAgIDxuYW1lPlk8L25hbWU+CiAgICAgICAgIDxmbGFncz42NjE3ODwvZmxhZ3M+CiAgICAgICAgIDx2YWx1ZSB0eXBlPSIyIj4xNTwvdmFsdWU+CiAgICAgICAgPC9CYXNpY0VudHJ5PgogICAgICAgPC9CYXNpY0VudHJ5PgogICAgICAgPEJhc2ljRW50cnk+CiAgICAgICAgPG5hbWU+V2lkZ2V0U2l6ZTwvbmFtZT4KICAgICAgICA8ZmxhZ3M+NjU2NjY8L2ZsYWdzPgogICAgICAgIDxCYXNpY0VudHJ5PgogICAgICAgICA8bmFtZT5XaWR0aDwvbmFtZT4KICAgICAgICAgPGZsYWdzPjY2MTc4PC9mbGFncz4KICAgICAgICAgPHZhbHVlIHR5cGU9IjIiPjIzNDwvdmFsdWU+CiAgICAgICAgPC9CYXNpY0VudHJ5PgogICAgICAgIDxCYXNpY0VudHJ5PgogICAgICAgICA8bmFtZT5IZWlnaHQ8L25hbWU+CiAgICAgICAgIDxmbGFncz42NjE3ODwvZmxhZ3M+CiAgICAgICAgIDx2YWx1ZSB0eXBlPSIyIj4yMDk8L3ZhbHVlPgogICAgICAgIDwvQmFzaWNFbnRyeT4KICAgICAgIDwvQmFzaWNFbnRyeT4KICAgICAgPC9CYXNpY0VudHJ5PgogICAgICA8QmFzaWNFbnRyeT4KICAgICAgIDxuYW1lPnBsb3QzPC9uYW1lPgogICAgICAgPGZsYWdzPjY2NDM0PC9mbGFncz4KICAgICAgIDx2YWx1ZSB0eXBlPSIzIj5QbG90PC92YWx1ZT4KICAgICAgIDxCYXNpY0VudHJ5PgogICAgICAgIDxuYW1lPlZpZXdNb2RlPC9uYW1lPgogICAgICAgIDxmbGFncz42NjE3ODwvZmxhZ3M+CiAgICAgICAgPHZhbHVlIHR5cGU9IjIiPjM8L3ZhbHVlPgogICAgICAgPC9CYXNpY0VudHJ5PgogICAgICAgPEJhc2ljRW50cnk+CiAgICAgICAgPG5hbWU+Vmlld0hlaWdodDwvbmFtZT4KICAgICAgICA8ZmxhZ3M+NjYxNzg8L2ZsYWdzPgogICAgICAgIDx2YWx1ZSB0eXBlPSIyIj4zNTc8L3ZhbHVlPgogICAgICAgPC9CYXNpY0VudHJ5PgogICAgICAgPEJhc2ljRW50cnk+CiAgICAgICAgPG5hbWU+Vmlld1dpZHRoPC9uYW1lPgogICAgICAgIDxmbGFncz42NjE3ODwvZmxhZ3M+CiAgICAgICAgPHZhbHVlIHR5cGU9IjIiPjYxNjwvdmFsdWU+CiAgICAgICA8L0Jhc2ljRW50cnk+CiAgICAgICA8QmFzaWNFbnRyeT4KICAgICAgICA8bmFtZT5WaWV3RmVhdHVyZXM8L25hbWU+CiAgICAgICAgPGZsYWdzPjY2NDM0PC9mbGFncz4KICAgICAgICA8dmFsdWUgdHlwZT0iMyI+RlNDLUEKU1NDLUE8L3ZhbHVlPgogICAgICAgPC9CYXNpY0VudHJ5PgogICAgICAgPEJhc2ljRW50cnk+CiAgICAgICAgPG5hbWU+Vmlld011bHRpTGF5ZXI8L25hbWU+CiAgICAgICAgPGZsYWdzPjY1OTIyPC9mbGFncz4KICAgICAgICA8dmFsdWUgdHlwZT0iMSI+MDwvdmFsdWU+CiAgICAgICA8L0Jhc2ljRW50cnk+CiAgICAgICA8QmFzaWNFbnRyeT4KICAgICAgICA8bmFtZT5WaWV3U291cmNlPC9uYW1lPgogICAgICAgIDxmbGFncz42NjQzNDwvZmxhZ3M+CiAgICAgICAgPHZhbHVlIHR5cGU9IjMiPjE6bGl2ZTwvdmFsdWU+CiAgICAgICA8L0Jhc2ljRW50cnk+CiAgICAgICA8QmFzaWNFbnRyeT4KICAgICAgICA8bmFtZT5WaWV3UG9wdWxhdGlvbnM8L25hbWU+CiAgICAgICAgPGZsYWdzPjY2NDM0PC9mbGFncz4KICAgICAgICA8dmFsdWUgdHlwZT0iMyI+MTpsaXZlPC92YWx1ZT4KICAgICAgIDwvQmFzaWNFbnRyeT4KICAgICAgIDxCYXNpY0VudHJ5PgogICAgICAgIDxuYW1lPlZpZXdBeGVzPC9uYW1lPgogICAgICAgIDxmbGFncz42NjQzNDwvZmxhZ3M+CiAgICAgICAgPHZhbHVlIHR5cGU9IjMiPkFzIGFjcXVpcmVkCkFzIGFjcXVpcmVkPC92YWx1ZT4KICAgICAgIDwvQmFzaWNFbnRyeT4KICAgICAgIDxCYXNpY0VudHJ5PgogICAgICAgIDxuYW1lPlZpZXdab29tPC9uYW1lPgogICAgICAgIDxmbGFncz42NjQzNDwvZmxhZ3M+CiAgICAgICAgPHZhbHVlIHR5cGU9IjMiPjAuMCwxLjAKMC4wLDEuMDwvdmFsdWU+CiAgICAgICA8L0Jhc2ljRW50cnk+CiAgICAgICA8QmFzaWNFbnRyeT4KICAgICAgICA8bmFtZT5WaWV3SGlkZVJlZ2lvbnM8L25hbWU+CiAgICAgICAgPGZsYWdzPjY2MTc4PC9mbGFncz4KICAgICAgICA8dmFsdWUgdHlwZT0iMiI+MDwvdmFsdWU+CiAgICAgICA8L0Jhc2ljRW50cnk+CiAgICAgICA8QmFzaWNFbnRyeT4KICAgICAgICA8bmFtZT5IaXN0b2dyYW1Vc2VPdmVybGF5PC9uYW1lPgogICAgICAgIDxmbGFncz42NjE3ODwvZmxhZ3M+CiAgICAgICAgPHZhbHVlIHR5cGU9IjIiPjA8L3ZhbHVlPgogICAgICAgPC9CYXNpY0VudHJ5PgogICAgICAgPEJhc2ljRW50cnk+CiAgICAgICAgPG5hbWU+SGlzdG9ncmFtT3ZlcmxheTwvbmFtZT4KICAgICAgICA8ZmxhZ3M+NjY0MzQ8L2ZsYWdzPgogICAgICAgIDx2YWx1ZSB0eXBlPSIzIj4KCgoKCgoKCgo8L3ZhbHVlPgogICAgICAgPC9CYXNpY0VudHJ5PgogICAgICAgPEJhc2ljRW50cnk+CiAgICAgICAgPG5hbWU+SGlzdG9ncmFtT3ZlcmxheUNvbG9yczwvbmFtZT4KICAgICAgICA8ZmxhZ3M+NjY0MzQ8L2ZsYWdzPgogICAgICAgIDx2YWx1ZSB0eXBlPSIzIj4jZmZhYTdmCiNmZmFhZmYKI2FhZmY3ZgojOTZkOGUxCiNhYWFhN2YKI2ZmODY0YQojZmM1N2ZmCiM2YmZmNDIKIzQwYmNmZgojYTJhYTM0PC92YWx1ZT4KICAgICAgIDwvQmFzaWNFbnRyeT4KICAgICAgIDxCYXNpY0VudHJ5PgogICAgICAgIDxuYW1lPlZpZXdEYXRhRW5kPC9uYW1lPgogICAgICAgIDxmbGFncz42NjE3ODwvZmxhZ3M+CiAgICAgICAgPHZhbHVlIHR5cGU9IjIiPjIxNDc0ODM2NDc8L3ZhbHVlPgogICAgICAgPC9CYXNpY0VudHJ5PgogICAgICAgPEJhc2ljRW50cnk+CiAgICAgICAgPG5hbWU+Vmlld0RhdGFTa2lwPC9uYW1lPgogICAgICAgIDxmbGFncz42NjE3ODwvZmxhZ3M+CiAgICAgICAgPHZhbHVlIHR5cGU9IjIiPjA8L3ZhbHVlPgogICAgICAgPC9CYXNpY0VudHJ5PgogICAgICAgPEJhc2ljRW50cnk+CiAgICAgICAgPG5hbWU+Vmlld0RhdGFTdGFydDwvbmFtZT4KICAgICAgICA8ZmxhZ3M+NjYxNzg8L2ZsYWdzPgogICAgICAgIDx2YWx1ZSB0eXBlPSIyIj4wPC92YWx1ZT4KICAgICAgIDwvQmFzaWNFbnRyeT4KICAgICAgIDxCYXNpY0VudHJ5PgogICAgICAgIDxuYW1lPlNjcmlwdFRleHQ8L25hbWU+CiAgICAgICAgPGZsYWdzPjY2NDM0PC9mbGFncz4KICAgICAgICA8dmFsdWUgdHlwZT0iMyI+RWRpdCB0ZXh0IHZpYSBQcm9wZXJ0aWVzPC92YWx1ZT4KICAgICAgICA8QmFzaWNFbnRyeT4KICAgICAgICAgPG5hbWU+UHJlZGVmaW5lZFNjcmlwdFRleHQ8L25hbWU+CiAgICAgICAgIDxmbGFncz42NjQzNDwvZmxhZ3M+CiAgICAgICAgIDx2YWx1ZSB0eXBlPSIzIj48L3ZhbHVlPgogICAgICAgIDwvQmFzaWNFbnRyeT4KICAgICAgIDwvQmFzaWNFbnRyeT4KICAgICAgIDxCYXNpY0VudHJ5PgogICAgICAgIDxuYW1lPlNjcmlwdFRleHRBbGlnbm1lbnQ8L25hbWU+CiAgICAgICAgPGZsYWdzPjY2MTc4PC9mbGFncz4KICAgICAgICA8dmFsdWUgdHlwZT0iMiI+MDwvdmFsdWU+CiAgICAgICA8L0Jhc2ljRW50cnk+CiAgICAgICA8QmFzaWNFbnRyeT4KICAgICAgICA8bmFtZT5IaXN0b2dyYW1Ob3JtYWxpemF0aW9uPC9uYW1lPgogICAgICAgIDxmbGFncz42NjE3ODwvZmxhZ3M+CiAgICAgICAgPHZhbHVlIHR5cGU9IjIiPjA8L3ZhbHVlPgogICAgICAgPC9CYXNpY0VudHJ5PgogICAgICAgPEJhc2ljRW50cnk+CiAgICAgICAgPG5hbWU+SGlzdG9ncmFtUGxvdE1vZGU8L25hbWU+CiAgICAgICAgPGZsYWdzPjY2MTc4PC9mbGFncz4KICAgICAgICA8dmFsdWUgdHlwZT0iMiI+MDwvdmFsdWU+CiAgICAgICA8L0Jhc2ljRW50cnk+CiAgICAgICA8QmFzaWNFbnRyeT4KICAgICAgICA8bmFtZT5IaXN0b2dyYW1TbW9vdGhpbmc8L25hbWU+CiAgICAgICAgPGZsYWdzPjY2MTc4PC9mbGFncz4KICAgICAgICA8dmFsdWUgdHlwZT0iMiI+MDwvdmFsdWU+CiAgICAgICA8L0Jhc2ljRW50cnk+CiAgICAgICA8QmFzaWNFbnRyeT4KICAgICAgICA8bmFtZT5TdGF0aXN0aWNGZWF0dXJlczwvbmFtZT4KICAgICAgICA8ZmxhZ3M+NjY0MzQ8L2ZsYWdzPgogICAgICAgIDx2YWx1ZSB0eXBlPSIzIj5GU0MtQQpTU0MtQTwvdmFsdWU+CiAgICAgICA8L0Jhc2ljRW50cnk+CiAgICAgICA8QmFzaWNFbnRyeT4KICAgICAgICA8bmFtZT5TdGF0aXN0aWNSZWdpb25GdW5jczwvbmFtZT4KICAgICAgICA8ZmxhZ3M+NjY0MzQ8L2ZsYWdzPgogICAgICAgIDx2YWx1ZSB0eXBlPSIzIj5QYXRoCiUtVDwvdmFsdWU+CiAgICAgICA8L0Jhc2ljRW50cnk+CiAgICAgICA8QmFzaWNFbnRyeT4KICAgICAgICA8bmFtZT5TdGF0aXN0aWNGZWF0dXJlRnVuY3M8L25hbWU+CiAgICAgICAgPGZsYWdzPjY2NDM0PC9mbGFncz4KICAgICAgICA8dmFsdWUgdHlwZT0iMyI+PC92YWx1ZT4KICAgICAgIDwvQmFzaWNFbnRyeT4KICAgICAgIDxCYXNpY0VudHJ5PgogICAgICAgIDxuYW1lPlN0YXRpc3RpY1NvdXJjZUluZm88L25hbWU+CiAgICAgICAgPGZsYWdzPjY1OTIyPC9mbGFncz4KICAgICAgICA8dmFsdWUgdHlwZT0iMSI+MTwvdmFsdWU+CiAgICAgICA8L0Jhc2ljRW50cnk+CiAgICAgICA8QmFzaWNFbnRyeT4KICAgICAgICA8bmFtZT5TdGF0aXN0aWNUYWJsZTwvbmFtZT4KICAgICAgICA8ZmxhZ3M+NjU5MjI8L2ZsYWdzPgogICAgICAgIDx2YWx1ZSB0eXBlPSIxIj4xPC92YWx1ZT4KICAgICAgIDwvQmFzaWNFbnRyeT4KICAgICAgIDxCYXNpY0VudHJ5PgogICAgICAgIDxuYW1lPlN0YXRpc3RpY0ZlYXR1cmVOYW1lPC9uYW1lPgogICAgICAgIDxmbGFncz42NjE3ODwvZmxhZ3M+CiAgICAgICAgPHZhbHVlIHR5cGU9IjIiPjA8L3ZhbHVlPgogICAgICAgPC9CYXNpY0VudHJ5PgogICAgICAgPEJhc2ljRW50cnk+CiAgICAgICAgPG5hbWU+SGVhdG1hcDwvbmFtZT4KICAgICAgICA8ZmxhZ3M+NjU2NjY8L2ZsYWdzPgogICAgICAgIDxCYXNpY0VudHJ5PgogICAgICAgICA8bmFtZT5Db2xvcjE8L25hbWU+CiAgICAgICAgIDxmbGFncz42NjQzNDwvZmxhZ3M+CiAgICAgICAgIDx2YWx1ZSB0eXBlPSIzIj4jZmYwMDAwPC92YWx1ZT4KICAgICAgICA8L0Jhc2ljRW50cnk+CiAgICAgICAgPEJhc2ljRW50cnk+CiAgICAgICAgIDxuYW1lPkNvbG9yMjwvbmFtZT4KICAgICAgICAgPGZsYWdzPjY2NDM0PC9mbGFncz4KICAgICAgICAgPHZhbHVlIHR5cGU9IjMiPiMwMGFhMDA8L3ZhbHVlPgogICAgICAgIDwvQmFzaWNFbnRyeT4KICAgICAgICA8QmFzaWNFbnRyeT4KICAgICAgICAgPG5hbWU+Q29sb3IzPC9uYW1lPgogICAgICAgICA8ZmxhZ3M+NjY0MzQ8L2ZsYWdzPgogICAgICAgICA8dmFsdWUgdHlwZT0iMyI+I2ZmZmYwMDwvdmFsdWU+CiAgICAgICAgPC9CYXNpY0VudHJ5PgogICAgICAgIDxCYXNpY0VudHJ5PgogICAgICAgICA8bmFtZT5Db2xvcjQ8L25hbWU+CiAgICAgICAgIDxmbGFncz42NjQzNDwvZmxhZ3M+CiAgICAgICAgIDx2YWx1ZSB0eXBlPSIzIj4jMzMzM2ZmPC92YWx1ZT4KICAgICAgICA8L0Jhc2ljRW50cnk+CiAgICAgICAgPEJhc2ljRW50cnk+CiAgICAgICAgIDxuYW1lPlRocmVzaG9sZDE8L25hbWU+CiAgICAgICAgIDxmbGFncz42NzQ1ODwvZmxhZ3M+CiAgICAgICAgIDx2YWx1ZSB0eXBlPSI3Ij4xPC92YWx1ZT4KICAgICAgICA8L0Jhc2ljRW50cnk+CiAgICAgICAgPEJhc2ljRW50cnk+CiAgICAgICAgIDxuYW1lPlRocmVzaG9sZDI8L25hbWU+CiAgICAgICAgIDxmbGFncz42NzQ1ODwvZmxhZ3M+CiAgICAgICAgIDx2YWx1ZSB0eXBlPSI3Ij4xMDA8L3ZhbHVlPgogICAgICAgIDwvQmFzaWNFbnRyeT4KICAgICAgICA8QmFzaWNFbnRyeT4KICAgICAgICAgPG5hbWU+UmVnaW9uPC9uYW1lPgogICAgICAgICA8ZmxhZ3M+NjY0MzQ8L2ZsYWdzPgogICAgICAgICA8dmFsdWUgdHlwZT0iMyI+bGl2ZTwvdmFsdWU+CiAgICAgICAgPC9CYXNpY0VudHJ5PgogICAgICAgIDxCYXNpY0VudHJ5PgogICAgICAgICA8bmFtZT5SZWdpb25GdW5jdGlvbjwvbmFtZT4KICAgICAgICAgPGZsYWdzPjY2NDM0PC9mbGFncz4KICAgICAgICAgPHZhbHVlIHR5cGU9IjMiPkNvdW50PC92YWx1ZT4KICAgICAgICA8L0Jhc2ljRW50cnk+CiAgICAgICAgPEJhc2ljRW50cnk+CiAgICAgICAgIDxuYW1lPkZlYXR1cmU8L25hbWU+CiAgICAgICAgIDxmbGFncz42NjQzNDwvZmxhZ3M+CiAgICAgICAgIDx2YWx1ZSB0eXBlPSIzIj5GU0MtQTwvdmFsdWU+CiAgICAgICAgPC9CYXNpY0VudHJ5PgogICAgICAgIDxCYXNpY0VudHJ5PgogICAgICAgICA8bmFtZT5GZWF0dXJlRnVuY3Rpb248L25hbWU+CiAgICAgICAgIDxmbGFncz42NjQzNDwvZmxhZ3M+CiAgICAgICAgIDx2YWx1ZSB0eXBlPSIzIj5NZWFuPC92YWx1ZT4KICAgICAgICA8L0Jhc2ljRW50cnk+CiAgICAgICAgPEJhc2ljRW50cnk+CiAgICAgICAgIDxuYW1lPk1vZGU8L25hbWU+CiAgICAgICAgIDxmbGFncz42NjE3ODwvZmxhZ3M+CiAgICAgICAgIDx2YWx1ZSB0eXBlPSIyIj4wPC92YWx1ZT4KICAgICAgICA8L0Jhc2ljRW50cnk+CiAgICAgICAgPEJhc2ljRW50cnk+CiAgICAgICAgIDxuYW1lPkZ1bmN0aW9uPC9uYW1lPgogICAgICAgICA8ZmxhZ3M+NjYxNzg8L2ZsYWdzPgogICAgICAgICA8dmFsdWUgdHlwZT0iMiI+MTwvdmFsdWU+CiAgICAgICAgPC9CYXNpY0VudHJ5PgogICAgICAgIDxCYXNpY0VudHJ5PgogICAgICAgICA8bmFtZT5EaXNhYmxlZEdyb3VwczwvbmFtZT4KICAgICAgICAgPGZsYWdzPjY2NDM0PC9mbGFncz4KICAgICAgICAgPHZhbHVlIHR5cGU9IjMiPjwvdmFsdWU+CiAgICAgICAgPC9CYXNpY0VudHJ5PgogICAgICAgPC9CYXNpY0VudHJ5PgogICAgICAgPEJhc2ljRW50cnk+CiAgICAgICAgPG5hbWU+V2lkZ2V0UG9zPC9uYW1lPgogICAgICAgIDxmbGFncz42NTY2NjwvZmxhZ3M+CiAgICAgICAgPEJhc2ljRW50cnk+CiAgICAgICAgIDxuYW1lPlg8L25hbWU+CiAgICAgICAgIDxmbGFncz42NjE3ODwvZmxhZ3M+CiAgICAgICAgIDx2YWx1ZSB0eXBlPSIyIj4xMzwvdmFsdWU+CiAgICAgICAgPC9CYXNpY0VudHJ5PgogICAgICAgIDxCYXNpY0VudHJ5PgogICAgICAgICA8bmFtZT5ZPC9uYW1lPgogICAgICAgICA8ZmxhZ3M+NjYxNzg8L2ZsYWdzPgogICAgICAgICA8dmFsdWUgdHlwZT0iMiI+MjI0PC92YWx1ZT4KICAgICAgICA8L0Jhc2ljRW50cnk+CiAgICAgICA8L0Jhc2ljRW50cnk+CiAgICAgICA8QmFzaWNFbnRyeT4KICAgICAgICA8bmFtZT5XaWRnZXRTaXplPC9uYW1lPgogICAgICAgIDxmbGFncz42NTY2NjwvZmxhZ3M+CiAgICAgICAgPEJhc2ljRW50cnk+CiAgICAgICAgIDxuYW1lPldpZHRoPC9uYW1lPgogICAgICAgICA8ZmxhZ3M+NjYxNzg8L2ZsYWdzPgogICAgICAgICA8dmFsdWUgdHlwZT0iMiI+NzAyPC92YWx1ZT4KICAgICAgICA8L0Jhc2ljRW50cnk+CiAgICAgICAgPEJhc2ljRW50cnk+CiAgICAgICAgIDxuYW1lPkhlaWdodDwvbmFtZT4KICAgICAgICAgPGZsYWdzPjY2MTc4PC9mbGFncz4KICAgICAgICAgPHZhbHVlIHR5cGU9IjIiPjQxODwvdmFsdWU+CiAgICAgICAgPC9CYXNpY0VudHJ5PgogICAgICAgPC9CYXNpY0VudHJ5PgogICAgICA8L0Jhc2ljRW50cnk+CiAgICAgPC9CYXNpY0VudHJ5PgogICAgPC9CYXNpY0VudHJ5PgogICA8L0Jhc2ljRW50cnk+CiAgPC9CYXNpY0VudHJ5PgogPC9CYXNpY0VudHJ5PgogPEJhc2ljRW50cnk+CiAgPG5hbWU+UmVnaW9uczwvbmFtZT4KICA8ZmxhZ3M+NjU2NjY8L2ZsYWdzPgogIDxCYXNpY0VudHJ5PgogICA8bmFtZT44NTwvbmFtZT4KICAgPGZsYWdzPjY1NjY2PC9mbGFncz4KICAgPEJhc2ljRW50cnk+CiAgICA8bmFtZT5Vc2VyZGVmTmFtZTwvbmFtZT4KICAgIDxmbGFncz42NjQzNDwvZmxhZ3M+CiAgICA8dmFsdWUgdHlwZT0iMyI+PC92YWx1ZT4KICAgPC9CYXNpY0VudHJ5PgogICA8QmFzaWNFbnRyeT4KICAgIDxuYW1lPlR5cGU8L25hbWU+CiAgICA8ZmxhZ3M+NjYxNzg8L2ZsYWdzPgogICAgPHZhbHVlIHR5cGU9IjIiPjI8L3ZhbHVlPgogICA8L0Jhc2ljRW50cnk+CiAgIDxCYXNpY0VudHJ5PgogICAgPG5hbWU+RmVhdHVyZXM8L25hbWU+CiAgICA8ZmxhZ3M+NjY0MzQ8L2ZsYWdzPgogICAgPHZhbHVlIHR5cGU9IjMiPkZTQy1BClNTQy1BPC92YWx1ZT4KICAgPC9CYXNpY0VudHJ5PgogICA8QmFzaWNFbnRyeT4KICAgIDxuYW1lPkdyb3VwPC9uYW1lPgogICAgPGZsYWdzPjY2MTc4PC9mbGFncz4KICAgIDx2YWx1ZSB0eXBlPSIyIj4wPC92YWx1ZT4KICAgPC9CYXNpY0VudHJ5PgogICA8QmFzaWNFbnRyeT4KICAgIDxuYW1lPkNvbG9yPC9uYW1lPgogICAgPGZsYWdzPjY2NDM0PC9mbGFncz4KICAgIDx2YWx1ZSB0eXBlPSIzIj4jMDA4MDAwPC92YWx1ZT4KICAgPC9CYXNpY0VudHJ5PgogICA8QmFzaWNFbnRyeT4KICAgIDxuYW1lPklzTm90PC9uYW1lPgogICAgPGZsYWdzPjY1OTIyPC9mbGFncz4KICAgIDx2YWx1ZSB0eXBlPSIxIj4wPC92YWx1ZT4KICAgPC9CYXNpY0VudHJ5PgogICA8QmFzaWNFbnRyeT4KICAgIDxuYW1lPlBvaW50czwvbmFtZT4KICAgIDxmbGFncz42NTY2NjwvZmxhZ3M+CiAgICA8QmFzaWNFbnRyeT4KICAgICA8bmFtZT5Qb2ludDA8L25hbWU+CiAgICAgPGZsYWdzPjY1NjY2PC9mbGFncz4KICAgICA8QmFzaWNFbnRyeT4KICAgICAgPG5hbWU+WDwvbmFtZT4KICAgICAgPGZsYWdzPjY2MTc4PC9mbGFncz4KICAgICAgPHZhbHVlIHR5cGU9IjIiPjU8L3ZhbHVlPgogICAgIDwvQmFzaWNFbnRyeT4KICAgICA8QmFzaWNFbnRyeT4KICAgICAgPG5hbWU+WTwvbmFtZT4KICAgICAgPGZsYWdzPjY2MTc4PC9mbGFncz4KICAgICAgPHZhbHVlIHR5cGU9IjIiPjI8L3ZhbHVlPgogICAgIDwvQmFzaWNFbnRyeT4KICAgIDwvQmFzaWNFbnRyeT4KICAgIDxCYXNpY0VudHJ5PgogICAgIDxuYW1lPlBvaW50MTwvbmFtZT4KICAgICA8ZmxhZ3M+NjU2NjY8L2ZsYWdzPgogICAgIDxCYXNpY0VudHJ5PgogICAgICA8bmFtZT5YPC9uYW1lPgogICAgICA8ZmxhZ3M+NjYxNzg8L2ZsYWdzPgogICAgICA8dmFsdWUgdHlwZT0iMiI+NTwvdmFsdWU+CiAgICAgPC9CYXNpY0VudHJ5PgogICAgIDxCYXNpY0VudHJ5PgogICAgICA8bmFtZT5ZPC9uYW1lPgogICAgICA8ZmxhZ3M+NjYxNzg8L2ZsYWdzPgogICAgICA8dmFsdWUgdHlwZT0iMiI+MzgzPC92YWx1ZT4KICAgICA8L0Jhc2ljRW50cnk+CiAgICA8L0Jhc2ljRW50cnk+CiAgICA8QmFzaWNFbnRyeT4KICAgICA8bmFtZT5Qb2ludDI8L25hbWU+CiAgICAgPGZsYWdzPjY1NjY2PC9mbGFncz4KICAgICA8QmFzaWNFbnRyeT4KICAgICAgPG5hbWU+WDwvbmFtZT4KICAgICAgPGZsYWdzPjY2MTc4PC9mbGFncz4KICAgICAgPHZhbHVlIHR5cGU9IjIiPjEyOTwvdmFsdWU+CiAgICAgPC9CYXNpY0VudHJ5PgogICAgIDxCYXNpY0VudHJ5PgogICAgICA8bmFtZT5ZPC9uYW1lPgogICAgICA8ZmxhZ3M+NjYxNzg8L2ZsYWdzPgogICAgICA8dmFsdWUgdHlwZT0iMiI+NDc2PC92YWx1ZT4KICAgICA8L0Jhc2ljRW50cnk+CiAgICA8L0Jhc2ljRW50cnk+CiAgICA8QmFzaWNFbnRyeT4KICAgICA8bmFtZT5Qb2ludDM8L25hbWU+CiAgICAgPGZsYWdzPjY1NjY2PC9mbGFncz4KICAgICA8QmFzaWNFbnRyeT4KICAgICAgPG5hbWU+WDwvbmFtZT4KICAgICAgPGZsYWdzPjY2MTc4PC9mbGFncz4KICAgICAgPHZhbHVlIHR5cGU9IjIiPjUwMzwvdmFsdWU+CiAgICAgPC9CYXNpY0VudHJ5PgogICAgIDxCYXNpY0VudHJ5PgogICAgICA8bmFtZT5ZPC9uYW1lPgogICAgICA8ZmxhZ3M+NjYxNzg8L2ZsYWdzPgogICAgICA8dmFsdWUgdHlwZT0iMiI+NDU5PC92YWx1ZT4KICAgICA8L0Jhc2ljRW50cnk+CiAgICA8L0Jhc2ljRW50cnk+CiAgICA8QmFzaWNFbnRyeT4KICAgICA8bmFtZT5Qb2ludDQ8L25hbWU+CiAgICAgPGZsYWdzPjY1NjY2PC9mbGFncz4KICAgICA8QmFzaWNFbnRyeT4KICAgICAgPG5hbWU+WDwvbmFtZT4KICAgICAgPGZsYWdzPjY2MTc4PC9mbGFncz4KICAgICAgPHZhbHVlIHR5cGU9IjIiPjUwMzwvdmFsdWU+CiAgICAgPC9CYXNpY0VudHJ5PgogICAgIDxCYXNpY0VudHJ5PgogICAgICA8bmFtZT5ZPC9uYW1lPgogICAgICA8ZmxhZ3M+NjYxNzg8L2ZsYWdzPgogICAgICA8dmFsdWUgdHlwZT0iMiI+MjwvdmFsdWU+CiAgICAgPC9CYXNpY0VudHJ5PgogICAgPC9CYXNpY0VudHJ5PgogICA8L0Jhc2ljRW50cnk+CiAgIDxCYXNpY0VudHJ5PgogICAgPG5hbWU+VGV4dFBvaW50czwvbmFtZT4KICAgIDxmbGFncz42NTY2NjwvZmxhZ3M+CiAgICA8QmFzaWNFbnRyeT4KICAgICA8bmFtZT5Qb2ludDA8L25hbWU+CiAgICAgPGZsYWdzPjY1NjY2PC9mbGFncz4KICAgICA8QmFzaWNFbnRyeT4KICAgICAgPG5hbWU+WDwvbmFtZT4KICAgICAgPGZsYWdzPjY2MTc4PC9mbGFncz4KICAgICAgPHZhbHVlIHR5cGU9IjIiPjMyPC92YWx1ZT4KICAgICA8L0Jhc2ljRW50cnk+CiAgICAgPEJhc2ljRW50cnk+CiAgICAgIDxuYW1lPlk8L25hbWU+CiAgICAgIDxmbGFncz42NjE3ODwvZmxhZ3M+CiAgICAgIDx2YWx1ZSB0eXBlPSIyIj45PC92YWx1ZT4KICAgICA8L0Jhc2ljRW50cnk+CiAgICAgPEJhc2ljRW50cnk+CiAgICAgIDxuYW1lPlRleHQ8L25hbWU+CiAgICAgIDxmbGFncz42NjQzNDwvZmxhZ3M+CiAgICAgIDx2YWx1ZSB0eXBlPSIzIj48L3ZhbHVlPgogICAgIDwvQmFzaWNFbnRyeT4KICAgIDwvQmFzaWNFbnRyeT4KICAgPC9CYXNpY0VudHJ5PgogIDwvQmFzaWNFbnRyeT4KICA8QmFzaWNFbnRyeT4KICAgPG5hbWU+ODY8L25hbWU+CiAgIDxmbGFncz42NTY2NjwvZmxhZ3M+CiAgIDxCYXNpY0VudHJ5PgogICAgPG5hbWU+VXNlcmRlZk5hbWU8L25hbWU+CiAgICA8ZmxhZ3M+NjY0MzQ8L2ZsYWdzPgogICAgPHZhbHVlIHR5cGU9IjMiPjwvdmFsdWU+CiAgIDwvQmFzaWNFbnRyeT4KICAgPEJhc2ljRW50cnk+CiAgICA8bmFtZT5UeXBlPC9uYW1lPgogICAgPGZsYWdzPjY2MTc4PC9mbGFncz4KICAgIDx2YWx1ZSB0eXBlPSIyIj4yPC92YWx1ZT4KICAgPC9CYXNpY0VudHJ5PgogICA8QmFzaWNFbnRyeT4KICAgIDxuYW1lPkZlYXR1cmVzPC9uYW1lPgogICAgPGZsYWdzPjY2NDM0PC9mbGFncz4KICAgIDx2YWx1ZSB0eXBlPSIzIj5GU0MtQQpGU0MtSDwvdmFsdWU+CiAgIDwvQmFzaWNFbnRyeT4KICAgPEJhc2ljRW50cnk+CiAgICA8bmFtZT5Hcm91cDwvbmFtZT4KICAgIDxmbGFncz42NjE3ODwvZmxhZ3M+CiAgICA8dmFsdWUgdHlwZT0iMiI+MDwvdmFsdWU+CiAgIDwvQmFzaWNFbnRyeT4KICAgPEJhc2ljRW50cnk+CiAgICA8bmFtZT5Db2xvcjwvbmFtZT4KICAgIDxmbGFncz42NjQzNDwvZmxhZ3M+CiAgICA8dmFsdWUgdHlwZT0iMyI+I2ZmMDAwMDwvdmFsdWU+CiAgIDwvQmFzaWNFbnRyeT4KICAgPEJhc2ljRW50cnk+CiAgICA8bmFtZT5Jc05vdDwvbmFtZT4KICAgIDxmbGFncz42NTkyMjwvZmxhZ3M+CiAgICA8dmFsdWUgdHlwZT0iMSI+MDwvdmFsdWU+CiAgIDwvQmFzaWNFbnRyeT4KICAgPEJhc2ljRW50cnk+CiAgICA8bmFtZT5Qb2ludHM8L25hbWU+CiAgICA8ZmxhZ3M+NjU2NjY8L2ZsYWdzPgogICAgPEJhc2ljRW50cnk+CiAgICAgPG5hbWU+UG9pbnQwPC9uYW1lPgogICAgIDxmbGFncz42NTY2NjwvZmxhZ3M+CiAgICAgPEJhc2ljRW50cnk+CiAgICAgIDxuYW1lPlg8L25hbWU+CiAgICAgIDxmbGFncz42NjE3ODwvZmxhZ3M+CiAgICAgIDx2YWx1ZSB0eXBlPSIyIj40NjM8L3ZhbHVlPgogICAgIDwvQmFzaWNFbnRyeT4KICAgICA8QmFzaWNFbnRyeT4KICAgICAgPG5hbWU+WTwvbmFtZT4KICAgICAgPGZsYWdzPjY2MTc4PC9mbGFncz4KICAgICAgPHZhbHVlIHR5cGU9IjIiPjE5MjwvdmFsdWU+CiAgICAgPC9CYXNpY0VudHJ5PgogICAgPC9CYXNpY0VudHJ5PgogICAgPEJhc2ljRW50cnk+CiAgICAgPG5hbWU+UG9pbnQxPC9uYW1lPgogICAgIDxmbGFncz42NTY2NjwvZmxhZ3M+CiAgICAgPEJhc2ljRW50cnk+CiAgICAgIDxuYW1lPlg8L25hbWU+CiAgICAgIDxmbGFncz42NjE3ODwvZmxhZ3M+CiAgICAgIDx2YWx1ZSB0eXBlPSIyIj40NTwvdmFsdWU+CiAgICAgPC9CYXNpY0VudHJ5PgogICAgIDxCYXNpY0VudHJ5PgogICAgICA8bmFtZT5ZPC9uYW1lPgogICAgICA8ZmxhZ3M+NjYxNzg8L2ZsYWdzPgogICAgICA8dmFsdWUgdHlwZT0iMiI+NDYyPC92YWx1ZT4KICAgICA8L0Jhc2ljRW50cnk+CiAgICA8L0Jhc2ljRW50cnk+CiAgICA8QmFzaWNFbnRyeT4KICAgICA8bmFtZT5Qb2ludDI8L25hbWU+CiAgICAgPGZsYWdzPjY1NjY2PC9mbGFncz4KICAgICA8QmFzaWNFbnRyeT4KICAgICAgPG5hbWU+WDwvbmFtZT4KICAgICAgPGZsYWdzPjY2MTc4PC9mbGFncz4KICAgICAgPHZhbHVlIHR5cGU9IjIiPjIwPC92YWx1ZT4KICAgICA8L0Jhc2ljRW50cnk+CiAgICAgPEJhc2ljRW50cnk+CiAgICAgIDxuYW1lPlk8L25hbWU+CiAgICAgIDxmbGFncz42NjE3ODwvZmxhZ3M+CiAgICAgIDx2YWx1ZSB0eXBlPSIyIj41MDI8L3ZhbHVlPgogICAgIDwvQmFzaWNFbnRyeT4KICAgIDwvQmFzaWNFbnRyeT4KICAgIDxCYXNpY0VudHJ5PgogICAgIDxuYW1lPlBvaW50MzwvbmFtZT4KICAgICA8ZmxhZ3M+NjU2NjY8L2ZsYWdzPgogICAgIDxCYXNpY0VudHJ5PgogICAgICA8bmFtZT5YPC9uYW1lPgogICAgICA8ZmxhZ3M+NjYxNzg8L2ZsYWdzPgogICAgICA8dmFsdWUgdHlwZT0iMiI+Mzg5PC92YWx1ZT4KICAgICA8L0Jhc2ljRW50cnk+CiAgICAgPEJhc2ljRW50cnk+CiAgICAgIDxuYW1lPlk8L25hbWU+CiAgICAgIDxmbGFncz42NjE3ODwvZmxhZ3M+CiAgICAgIDx2YWx1ZSB0eXBlPSIyIj4yODg8L3ZhbHVlPgogICAgIDwvQmFzaWNFbnRyeT4KICAgIDwvQmFzaWNFbnRyeT4KICAgPC9CYXNpY0VudHJ5PgogICA8QmFzaWNFbnRyeT4KICAgIDxuYW1lPlRleHRQb2ludHM8L25hbWU+CiAgICA8ZmxhZ3M+NjU2NjY8L2ZsYWdzPgogICAgPEJhc2ljRW50cnk+CiAgICAgPG5hbWU+UG9pbnQwPC9uYW1lPgogICAgIDxmbGFncz42NTY2NjwvZmxhZ3M+CiAgICAgPEJhc2ljRW50cnk+CiAgICAgIDxuYW1lPlg8L25hbWU+CiAgICAgIDxmbGFncz42NjE3ODwvZmxhZ3M+CiAgICAgIDx2YWx1ZSB0eXBlPSIyIj43MTwvdmFsdWU+CiAgICAgPC9CYXNpY0VudHJ5PgogICAgIDxCYXNpY0VudHJ5PgogICAgICA8bmFtZT5ZPC9uYW1lPgogICAgICA8ZmxhZ3M+NjYxNzg8L2ZsYWdzPgogICAgICA8dmFsdWUgdHlwZT0iMiI+NjI8L3ZhbHVlPgogICAgIDwvQmFzaWNFbnRyeT4KICAgICA8QmFzaWNFbnRyeT4KICAgICAgPG5hbWU+VGV4dDwvbmFtZT4KICAgICAgPGZsYWdzPjY2NDM0PC9mbGFncz4KICAgICAgPHZhbHVlIHR5cGU9IjMiPjwvdmFsdWU+CiAgICAgPC9CYXNpY0VudHJ5PgogICAgPC9CYXNpY0VudHJ5PgogICA8L0Jhc2ljRW50cnk+CiAgPC9CYXNpY0VudHJ5PgogIDxCYXNpY0VudHJ5PgogICA8bmFtZT44NzwvbmFtZT4KICAgPGZsYWdzPjY1NjY2PC9mbGFncz4KICAgPEJhc2ljRW50cnk+CiAgICA8bmFtZT5Vc2VyZGVmTmFtZTwvbmFtZT4KICAgIDxmbGFncz42NjQzNDwvZmxhZ3M+CiAgICA8dmFsdWUgdHlwZT0iMyI+PC92YWx1ZT4KICAgPC9CYXNpY0VudHJ5PgogICA8QmFzaWNFbnRyeT4KICAgIDxuYW1lPlR5cGU8L25hbWU+CiAgICA8ZmxhZ3M+NjYxNzg8L2ZsYWdzPgogICAgPHZhbHVlIHR5cGU9IjIiPjQ8L3ZhbHVlPgogICA8L0Jhc2ljRW50cnk+CiAgIDxCYXNpY0VudHJ5PgogICAgPG5hbWU+RmVhdHVyZXM8L25hbWU+CiAgICA8ZmxhZ3M+NjY0MzQ8L2ZsYWdzPgogICAgPHZhbHVlIHR5cGU9IjMiPkIxLUEKVjEtQTwvdmFsdWU+CiAgIDwvQmFzaWNFbnRyeT4KICAgPEJhc2ljRW50cnk+CiAgICA8bmFtZT5Hcm91cDwvbmFtZT4KICAgIDxmbGFncz42NjE3ODwvZmxhZ3M+CiAgICA8dmFsdWUgdHlwZT0iMiI+MDwvdmFsdWU+CiAgIDwvQmFzaWNFbnRyeT4KICAgPEJhc2ljRW50cnk+CiAgICA8bmFtZT5Db2xvcjwvbmFtZT4KICAgIDxmbGFncz42NjQzNDwvZmxhZ3M+CiAgICA8dmFsdWUgdHlwZT0iMyI+IzAwMDBmZjwvdmFsdWU+CiAgIDwvQmFzaWNFbnRyeT4KICAgPEJhc2ljRW50cnk+CiAgICA8bmFtZT5Jc05vdDwvbmFtZT4KICAgIDxmbGFncz42NTkyMjwvZmxhZ3M+CiAgICA8dmFsdWUgdHlwZT0iMSI+MDwvdmFsdWU+CiAgIDwvQmFzaWNFbnRyeT4KICAgPEJhc2ljRW50cnk+CiAgICA8bmFtZT5Qb2ludHM8L25hbWU+CiAgICA8ZmxhZ3M+NjU2NjY8L2ZsYWdzPgogICAgPEJhc2ljRW50cnk+CiAgICAgPG5hbWU+UG9pbnQwPC9uYW1lPgogICAgIDxmbGFncz42NTY2NjwvZmxhZ3M+CiAgICAgPEJhc2ljRW50cnk+CiAgICAgIDxuYW1lPlg8L25hbWU+CiAgICAgIDxmbGFncz42NjE3ODwvZmxhZ3M+CiAgICAgIDx2YWx1ZSB0eXBlPSIyIj4wPC92YWx1ZT4KICAgICA8L0Jhc2ljRW50cnk+CiAgICAgPEJhc2ljRW50cnk+CiAgICAgIDxuYW1lPlk8L25hbWU+CiAgICAgIDxmbGFncz42NjE3ODwvZmxhZ3M+CiAgICAgIDx2YWx1ZSB0eXBlPSIyIj4yNzc8L3ZhbHVlPgogICAgIDwvQmFzaWNFbnRyeT4KICAgIDwvQmFzaWNFbnRyeT4KICAgIDxCYXNpY0VudHJ5PgogICAgIDxuYW1lPlBvaW50MTwvbmFtZT4KICAgICA8ZmxhZ3M+NjU2NjY8L2ZsYWdzPgogICAgIDxCYXNpY0VudHJ5PgogICAgICA8bmFtZT5YPC9uYW1lPgogICAgICA8ZmxhZ3M+NjYxNzg8L2ZsYWdzPgogICAgICA8dmFsdWUgdHlwZT0iMiI+NTEyPC92YWx1ZT4KICAgICA8L0Jhc2ljRW50cnk+CiAgICAgPEJhc2ljRW50cnk+CiAgICAgIDxuYW1lPlk8L25hbWU+CiAgICAgIDxmbGFncz42NjE3ODwvZmxhZ3M+CiAgICAgIDx2YWx1ZSB0eXBlPSIyIj4yNzc8L3ZhbHVlPgogICAgIDwvQmFzaWNFbnRyeT4KICAgIDwvQmFzaWNFbnRyeT4KICAgIDxCYXNpY0VudHJ5PgogICAgIDxuYW1lPlBvaW50MjwvbmFtZT4KICAgICA8ZmxhZ3M+NjU2NjY8L2ZsYWdzPgogICAgIDxCYXNpY0VudHJ5PgogICAgICA8bmFtZT5YPC9uYW1lPgogICAgICA8ZmxhZ3M+NjYxNzg8L2ZsYWdzPgogICAgICA8dmFsdWUgdHlwZT0iMiI+MjM0PC92YWx1ZT4KICAgICA8L0Jhc2ljRW50cnk+CiAgICAgPEJhc2ljRW50cnk+CiAgICAgIDxuYW1lPlk8L25hbWU+CiAgICAgIDxmbGFncz42NjE3ODwvZmxhZ3M+CiAgICAgIDx2YWx1ZSB0eXBlPSIyIj4wPC92YWx1ZT4KICAgICA8L0Jhc2ljRW50cnk+CiAgICA8L0Jhc2ljRW50cnk+CiAgICA8QmFzaWNFbnRyeT4KICAgICA8bmFtZT5Qb2ludDM8L25hbWU+CiAgICAgPGZsYWdzPjY1NjY2PC9mbGFncz4KICAgICA8QmFzaWNFbnRyeT4KICAgICAgPG5hbWU+WDwvbmFtZT4KICAgICAgPGZsYWdzPjY2MTc4PC9mbGFncz4KICAgICAgPHZhbHVlIHR5cGU9IjIiPjIzNDwvdmFsdWU+CiAgICAgPC9CYXNpY0VudHJ5PgogICAgIDxCYXNpY0VudHJ5PgogICAgICA8bmFtZT5ZPC9uYW1lPgogICAgICA8ZmxhZ3M+NjYxNzg8L2ZsYWdzPgogICAgICA8dmFsdWUgdHlwZT0iMiI+NTEyPC92YWx1ZT4KICAgICA8L0Jhc2ljRW50cnk+CiAgICA8L0Jhc2ljRW50cnk+CiAgIDwvQmFzaWNFbnRyeT4KICAgPEJhc2ljRW50cnk+CiAgICA8bmFtZT5UZXh0UG9pbnRzPC9uYW1lPgogICAgPGZsYWdzPjY1NjY2PC9mbGFncz4KICAgIDxCYXNpY0VudHJ5PgogICAgIDxuYW1lPlBvaW50MDwvbmFtZT4KICAgICA8ZmxhZ3M+NjU2NjY8L2ZsYWdzPgogICAgIDxCYXNpY0VudHJ5PgogICAgICA8bmFtZT5YPC9uYW1lPgogICAgICA8ZmxhZ3M+NjYxNzg8L2ZsYWdzPgogICAgICA8dmFsdWUgdHlwZT0iMiI+MjE8L3ZhbHVlPgogICAgIDwvQmFzaWNFbnRyeT4KICAgICA8QmFzaWNFbnRyeT4KICAgICAgPG5hbWU+WTwvbmFtZT4KICAgICAgPGZsYWdzPjY2MTc4PC9mbGFncz4KICAgICAgPHZhbHVlIHR5cGU9IjIiPjI4NDwvdmFsdWU+CiAgICAgPC9CYXNpY0VudHJ5PgogICAgIDxCYXNpY0VudHJ5PgogICAgICA8bmFtZT5UZXh0PC9uYW1lPgogICAgICA8ZmxhZ3M+NjY0MzQ8L2ZsYWdzPgogICAgICA8dmFsdWUgdHlwZT0iMyI+PC92YWx1ZT4KICAgICA8L0Jhc2ljRW50cnk+CiAgICA8L0Jhc2ljRW50cnk+CiAgICA8QmFzaWNFbnRyeT4KICAgICA8bmFtZT5Qb2ludDE8L25hbWU+CiAgICAgPGZsYWdzPjY1NjY2PC9mbGFncz4KICAgICA8QmFzaWNFbnRyeT4KICAgICAgPG5hbWU+WDwvbmFtZT4KICAgICAgPGZsYWdzPjY2MTc4PC9mbGFncz4KICAgICAgPHZhbHVlIHR5cGU9IjIiPjE3PC92YWx1ZT4KICAgICA8L0Jhc2ljRW50cnk+CiAgICAgPEJhc2ljRW50cnk+CiAgICAgIDxuYW1lPlk8L25hbWU+CiAgICAgIDxmbGFncz42NjE3ODwvZmxhZ3M+CiAgICAgIDx2YWx1ZSB0eXBlPSIyIj4xMDwvdmFsdWU+CiAgICAgPC9CYXNpY0VudHJ5PgogICAgIDxCYXNpY0VudHJ5PgogICAgICA8bmFtZT5UZXh0PC9uYW1lPgogICAgICA8ZmxhZ3M+NjY0MzQ8L2ZsYWdzPgogICAgICA8dmFsdWUgdHlwZT0iMyI+PC92YWx1ZT4KICAgICA8L0Jhc2ljRW50cnk+CiAgICA8L0Jhc2ljRW50cnk+CiAgICA8QmFzaWNFbnRyeT4KICAgICA8bmFtZT5Qb2ludDI8L25hbWU+CiAgICAgPGZsYWdzPjY1NjY2PC9mbGFncz4KICAgICA8QmFzaWNFbnRyeT4KICAgICAgPG5hbWU+WDwvbmFtZT4KICAgICAgPGZsYWdzPjY2MTc4PC9mbGFncz4KICAgICAgPHZhbHVlIHR5cGU9IjIiPjI5NDwvdmFsdWU+CiAgICAgPC9CYXNpY0VudHJ5PgogICAgIDxCYXNpY0VudHJ5PgogICAgICA8bmFtZT5ZPC9uYW1lPgogICAgICA8ZmxhZ3M+NjYxNzg8L2ZsYWdzPgogICAgICA8dmFsdWUgdHlwZT0iMiI+MTQ8L3ZhbHVlPgogICAgIDwvQmFzaWNFbnRyeT4KICAgICA8QmFzaWNFbnRyeT4KICAgICAgPG5hbWU+VGV4dDwvbmFtZT4KICAgICAgPGZsYWdzPjY2NDM0PC9mbGFncz4KICAgICAgPHZhbHVlIHR5cGU9IjMiPjwvdmFsdWU+CiAgICAgPC9CYXNpY0VudHJ5PgogICAgPC9CYXNpY0VudHJ5PgogICAgPEJhc2ljRW50cnk+CiAgICAgPG5hbWU+UG9pbnQzPC9uYW1lPgogICAgIDxmbGFncz42NTY2NjwvZmxhZ3M+CiAgICAgPEJhc2ljRW50cnk+CiAgICAgIDxuYW1lPlg8L25hbWU+CiAgICAgIDxmbGFncz42NjE3ODwvZmxhZ3M+CiAgICAgIDx2YWx1ZSB0eXBlPSIyIj4zMTE8L3ZhbHVlPgogICAgIDwvQmFzaWNFbnRyeT4KICAgICA8QmFzaWNFbnRyeT4KICAgICAgPG5hbWU+WTwvbmFtZT4KICAgICAgPGZsYWdzPjY2MTc4PC9mbGFncz4KICAgICAgPHZhbHVlIHR5cGU9IjIiPjI4NDwvdmFsdWU+CiAgICAgPC9CYXNpY0VudHJ5PgogICAgIDxCYXNpY0VudHJ5PgogICAgICA8bmFtZT5UZXh0PC9uYW1lPgogICAgICA8ZmxhZ3M+NjY0MzQ8L2ZsYWdzPgogICAgICA8dmFsdWUgdHlwZT0iMyI+PC92YWx1ZT4KICAgICA8L0Jhc2ljRW50cnk+CiAgICA8L0Jhc2ljRW50cnk+CiAgIDwvQmFzaWNFbnRyeT4KICA8L0Jhc2ljRW50cnk+CiA8L0Jhc2ljRW50cnk+CiA8QmFzaWNFbnRyeT4KICA8bmFtZT5GaWxlVHlwZTwvbmFtZT4KICA8ZmxhZ3M+NjY0MzQ8L2ZsYWdzPgogIDx2YWx1ZSB0eXBlPSIzIj5BbmFseXNpczwvdmFsdWU+CiA8L0Jhc2ljRW50cnk+CiA8QmFzaWNFbnRyeT4KICA8bmFtZT5DaGVja3N1bTwvbmFtZT4KICA8ZmxhZ3M+NjY0MzQ8L2ZsYWdzPgogIDx2YWx1ZSB0eXBlPSIzIj5hNDI4MTY4ZTRlZmUxMmI0ZjE4OWFkODkyNDgwZDE3YzwvdmFsdWU+CiA8L0Jhc2ljRW50cnk+CjwvQmFzaWNFbnRyeT4K/@MB_EXPERIMENT/0
PEJhc2ljRW50cnk+CiA8bmFtZT5Tb2Z0d2FyZTwvbmFtZT4KIDxmbGFncz4yNjIxNDY8L2ZsYWdzPgogPEJhc2ljRW50cnk+CiAgPG5hbWU+Q29uZmlnVmVyc2lvbjwvbmFtZT4KICA8ZmxhZ3M+MjYzMDQyPC9mbGFncz4KICA8dmFsdWUgdHlwZT0iMyI+MC40LjI1PC92YWx1ZT4KIDwvQmFzaWNFbnRyeT4KIDxCYXNpY0VudHJ5PgogIDxuYW1lPlZhbGlkaXR5S2V5PC9uYW1lPgogIDxmbGFncz4yNjM4MTA8L2ZsYWdzPgogIDx2YWx1ZSB0eXBlPSI2IiBzaXplPSIxMTIiPgpOd0F6QURjQU5BQmhBR0VBTkFBM0FESUFNZ0E1QURFQU1BQXpBR0VBTXdCZkFEQUFNQUF3QURBQVh3QXlBQzRBCk1RQXhBQzRBTVFBNEFERUFOd0F1QURFQU9RQTJBRElBTXdCZkFFMEFZUUJqQUhNQVVRQjFBR0VBYmdCMEFGOEEKTWdBd0FERUFPQUF4QURFQU1RQTBBQT09PC92YWx1ZT4KIDwvQmFzaWNFbnRyeT4KIDxCYXNpY0VudHJ5PgogIDxuYW1lPkV4cGVyaW1lbnQ8L25hbWU+CiAgPGZsYWdzPjI2MjI3NDwvZmxhZ3M+CiAgPEJhc2ljRW50cnk+CiAgIDxuYW1lPlJhY2s8L25hbWU+CiAgIDxmbGFncz4yNjMwNDI8L2ZsYWdzPgogICA8dmFsdWUgdHlwZT0iMyI+U2luZ2xlIHR1YmUgcmFjazwvdmFsdWU+CiAgPC9CYXNpY0VudHJ5PgogIDxCYXNpY0VudHJ5PgogICA8bmFtZT5SYWNrSXNTZWxlY3RhYmxlPC9uYW1lPgogICA8ZmxhZ3M+MjYyNTMwPC9mbGFncz4KICAgPHZhbHVlIHR5cGU9IjEiPjE8L3ZhbHVlPgogIDwvQmFzaWNFbnRyeT4KICA8QmFzaWNFbnRyeT4KICAgPG5hbWU+Q3VycmVudDwvbmFtZT4KICAgPGZsYWdzPjI2Mjc4NjwvZmxhZ3M+CiAgIDx2YWx1ZSB0eXBlPSIyIj4wPC92YWx1ZT4KICA8L0Jhc2ljRW50cnk+CiAgPEJhc2ljRW50cnk+CiAgIDxuYW1lPkZpbGVJZDwvbmFtZT4KICAgPGZsYWdzPjI2Mjc4NjwvZmxhZ3M+CiAgIDx2YWx1ZSB0eXBlPSIyIj4xMjwvdmFsdWU+CiAgPC9CYXNpY0VudHJ5PgogIDxCYXNpY0VudHJ5PgogICA8bmFtZT5GaWxlQmFzZTwvbmFtZT4KICAgPGZsYWdzPjI2MzA0MjwvZmxhZ3M+CiAgIDx2YWx1ZSB0eXBlPSIzIj4zLTM8L3ZhbHVlPgogIDwvQmFzaWNFbnRyeT4KICA8QmFzaWNFbnRyeT4KICAgPG5hbWU+RmlsZUlzQ3VzdG9tPC9uYW1lPgogICA8ZmxhZ3M+MjYyNTMwPC9mbGFncz4KICAgPHZhbHVlIHR5cGU9IjEiPjE8L3ZhbHVlPgogIDwvQmFzaWNFbnRyeT4KICA8QmFzaWNFbnRyeT4KICAgPG5hbWU+UHJvamVjdDwvbmFtZT4KICAgPGZsYWdzPjI2MzA0MjwvZmxhZ3M+CiAgIDx2YWx1ZSB0eXBlPSIzIj5Bbm5leGluVjwvdmFsdWU+CiAgPC9CYXNpY0VudHJ5PgogIDxCYXNpY0VudHJ5PgogICA8bmFtZT5SYWNrUHJvY2Vzc2luZ09yZGVyPC9uYW1lPgogICA8ZmxhZ3M+MjYyNzg2PC9mbGFncz4KICAgPHZhbHVlIHR5cGU9IjIiPjA8L3ZhbHVlPgogIDwvQmFzaWNFbnRyeT4KICA8QmFzaWNFbnRyeT4KICAgPG5hbWU+UmVhZ2VudHM8L25hbWU+CiAgIDxmbGFncz4yNjIyNzQ8L2ZsYWdzPgogICA8QmFzaWNFbnRyeT4KICAgIDxuYW1lPlIxPC9uYW1lPgogICAgPGZsYWdzPjI2MjI3NDwvZmxhZ3M+CiAgICA8QmFzaWNFbnRyeT4KICAgICA8bmFtZT5FeHBpcmF0aW9uRGF0ZTwvbmFtZT4KICAgICA8ZmxhZ3M+MjYzMDQyPC9mbGFncz4KICAgICA8dmFsdWUgdHlwZT0iMyI+PC92YWx1ZT4KICAgIDwvQmFzaWNFbnRyeT4KICAgIDxCYXNpY0VudHJ5PgogICAgIDxuYW1lPkxvdE51bWJlcjwvbmFtZT4KICAgICA8ZmxhZ3M+MjYzMDQyPC9mbGFncz4KICAgICA8dmFsdWUgdHlwZT0iMyI+PC92YWx1ZT4KICAgIDwvQmFzaWNFbnRyeT4KICAgIDxCYXNpY0VudHJ5PgogICAgIDxuYW1lPlJlYWdlbnQ8L25hbWU+CiAgICAgPGZsYWdzPjI2MzA0MjwvZmxhZ3M+CiAgICAgPHZhbHVlIHR5cGU9IjMiPjwvdmFsdWU+CiAgICA8L0Jhc2ljRW50cnk+CiAgICA8QmFzaWNFbnRyeT4KICAgICA8bmFtZT5DYXRlZ29yeTwvbmFtZT4KICAgICA8ZmxhZ3M+MjYzMDQyPC9mbGFncz4KICAgICA8dmFsdWUgdHlwZT0iMyI+PC92YWx1ZT4KICAgIDwvQmFzaWNFbnRyeT4KICAgIDxCYXNpY0VudHJ5PgogICAgIDxuYW1lPkFjdGl2ZTwvbmFtZT4KICAgICA8ZmxhZ3M+MjYyNTMwPC9mbGFncz4KICAgICA8dmFsdWUgdHlwZT0iMSI+MDwvdmFsdWU+CiAgICA8L0Jhc2ljRW50cnk+CiAgICA8QmFzaWNFbnRyeT4KICAgICA8bmFtZT5UaW1lPC9uYW1lPgogICAgIDxmbGFncz4yNjI3ODY8L2ZsYWdzPgogICAgIDx2YWx1ZSB0eXBlPSIyIj4wPC92YWx1ZT4KICAgIDwvQmFzaWNFbnRyeT4KICAgIDxCYXNpY0VudHJ5PgogICAgIDxuYW1lPlRpdGVyPC9uYW1lPgogICAgIDxmbGFncz4yNjI3ODY8L2ZsYWdzPgogICAgIDx2YWx1ZSB0eXBlPSIyIj4wPC92YWx1ZT4KICAgIDwvQmFzaWNFbnRyeT4KICAgIDxCYXNpY0VudHJ5PgogICAgIDxuYW1lPlBhcmFsbGVsPC9uYW1lPgogICAgIDxmbGFncz4yNjI3ODY8L2ZsYWdzPgogICAgIDx2YWx1ZSB0eXBlPSIyIj4wPC92YWx1ZT4KICAgIDwvQmFzaWNFbnRyeT4KICAgIDxCYXNpY0VudHJ5PgogICAgIDxuYW1lPlByaW9yaXR5PC9uYW1lPgogICAgIDxmbGFncz4yNjI3ODY8L2ZsYWdzPgogICAgIDx2YWx1ZSB0eXBlPSIyIj4wPC92YWx1ZT4KICAgIDwvQmFzaWNFbnRyeT4KICAgIDxCYXNpY0VudHJ5PgogICAgIDxuYW1lPk1pblZvbHVtZTwvbmFtZT4KICAgICA8ZmxhZ3M+MjYyNzg2PC9mbGFncz4KICAgICA8dmFsdWUgdHlwZT0iMiI+MDwvdmFsdWU+CiAgICA8L0Jhc2ljRW50cnk+CiAgICA8QmFzaWNFbnRyeT4KICAgICA8bmFtZT5WaXNpYmxlPC9uYW1lPgogICAgIDxmbGFncz4yNjI3ODY8L2ZsYWdzPgogICAgIDx2YWx1ZSB0eXBlPSIyIj4zPC92YWx1ZT4KICAgIDwvQmFzaWNFbnRyeT4KICAgPC9CYXNpY0VudHJ5PgogICA8QmFzaWNFbnRyeT4KICAgIDxuYW1lPlIyPC9uYW1lPgogICAgPGZsYWdzPjI2MjI3NDwvZmxhZ3M+CiAgICA8QmFzaWNFbnRyeT4KICAgICA8bmFtZT5FeHBpcmF0aW9uRGF0ZTwvbmFtZT4KICAgICA8ZmxhZ3M+MjYzMDQyPC9mbGFncz4KICAgICA8dmFsdWUgdHlwZT0iMyI+PC92YWx1ZT4KICAgIDwvQmFzaWNFbnRyeT4KICAgIDxCYXNpY0VudHJ5PgogICAgIDxuYW1lPkxvdE51bWJlcjwvbmFtZT4KICAgICA8ZmxhZ3M+MjYzMDQyPC9mbGFncz4KICAgICA8dmFsdWUgdHlwZT0iMyI+PC92YWx1ZT4KICAgIDwvQmFzaWNFbnRyeT4KICAgIDxCYXNpY0VudHJ5PgogICAgIDxuYW1lPlJlYWdlbnQ8L25hbWU+CiAgICAgPGZsYWdzPjI2MzA0MjwvZmxhZ3M+CiAgICAgPHZhbHVlIHR5cGU9IjMiPjwvdmFsdWU+CiAgICA8L0Jhc2ljRW50cnk+CiAgICA8QmFzaWNFbnRyeT4KICAgICA8bmFtZT5DYXRlZ29yeTwvbmFtZT4KICAgICA8ZmxhZ3M+MjYzMDQyPC9mbGFncz4KICAgICA8dmFsdWUgdHlwZT0iMyI+PC92YWx1ZT4KICAgIDwvQmFzaWNFbnRyeT4KICAgIDxCYXNpY0VudHJ5PgogICAgIDxuYW1lPkFjdGl2ZTwvbmFtZT4KICAgICA8ZmxhZ3M+MjYyNTMwPC9mbGFncz4KICAgICA8dmFsdWUgdHlwZT0iMSI+MDwvdmFsdWU+CiAgICA8L0Jhc2ljRW50cnk+CiAgICA8QmFzaWNFbnRyeT4KICAgICA8bmFtZT5UaW1lPC9uYW1lPgogICAgIDxmbGFncz4yNjI3ODY8L2ZsYWdzPgogICAgIDx2YWx1ZSB0eXBlPSIyIj4wPC92YWx1ZT4KICAgIDwvQmFzaWNFbnRyeT4KICAgIDxCYXNpY0VudHJ5PgogICAgIDxuYW1lPlRpdGVyPC9uYW1lPgogICAgIDxmbGFncz4yNjI3ODY8L2ZsYWdzPgogICAgIDx2YWx1ZSB0eXBlPSIyIj4wPC92YWx1ZT4KICAgIDwvQmFzaWNFbnRyeT4KICAgIDxCYXNpY0VudHJ5PgogICAgIDxuYW1lPlBhcmFsbGVsPC9uYW1lPgogICAgIDxmbGFncz4yNjI3ODY8L2ZsYWdzPgogICAgIDx2YWx1ZSB0eXBlPSIyIj4wPC92YWx1ZT4KICAgIDwvQmFzaWNFbnRyeT4KICAgIDxCYXNpY0VudHJ5PgogICAgIDxuYW1lPlByaW9yaXR5PC9uYW1lPgogICAgIDxmbGFncz4yNjI3ODY8L2ZsYWdzPgogICAgIDx2YWx1ZSB0eXBlPSIyIj4wPC92YWx1ZT4KICAgIDwvQmFzaWNFbnRyeT4KICAgIDxCYXNpY0VudHJ5PgogICAgIDxuYW1lPk1pblZvbHVtZTwvbmFtZT4KICAgICA8ZmxhZ3M+MjYyNzg2PC9mbGFncz4KICAgICA8dmFsdWUgdHlwZT0iMiI+MDwvdmFsdWU+CiAgICA8L0Jhc2ljRW50cnk+CiAgICA8QmFzaWNFbnRyeT4KICAgICA8bmFtZT5WaXNpYmxlPC9uYW1lPgogICAgIDxmbGFncz4yNjI3ODY8L2ZsYWdzPgogICAgIDx2YWx1ZSB0eXBlPSIyIj4zPC92YWx1ZT4KICAgIDwvQmFzaWNFbnRyeT4KICAgPC9CYXNpY0VudHJ5PgogICA8QmFzaWNFbnRyeT4KICAgIDxuYW1lPlIzPC9uYW1lPgogICAgPGZsYWdzPjI2MjI3NDwvZmxhZ3M+CiAgICA8QmFzaWNFbnRyeT4KICAgICA8bmFtZT5FeHBpcmF0aW9uRGF0ZTwvbmFtZT4KICAgICA8ZmxhZ3M+MjYzMDQyPC9mbGFncz4KICAgICA8dmFsdWUgdHlwZT0iMyI+PC92YWx1ZT4KICAgIDwvQmFzaWNFbnRyeT4KICAgIDxCYXNpY0VudHJ5PgogICAgIDxuYW1lPkxvdE51bWJlcjwvbmFtZT4KICAgICA8ZmxhZ3M+MjYzMDQyPC9mbGFncz4KICAgICA8dmFsdWUgdHlwZT0iMyI+PC92YWx1ZT4KICAgIDwvQmFzaWNFbnRyeT4KICAgIDxCYXNpY0VudHJ5PgogICAgIDxuYW1lPlJlYWdlbnQ8L25hbWU+CiAgICAgPGZsYWdzPjI2MzA0MjwvZmxhZ3M+CiAgICAgPHZhbHVlIHR5cGU9IjMiPjwvdmFsdWU+CiAgICA8L0Jhc2ljRW50cnk+CiAgICA8QmFzaWNFbnRyeT4KICAgICA8bmFtZT5DYXRlZ29yeTwvbmFtZT4KICAgICA8ZmxhZ3M+MjYzMDQyPC9mbGFncz4KICAgICA8dmFsdWUgdHlwZT0iMyI+PC92YWx1ZT4KICAgIDwvQmFzaWNFbnRyeT4KICAgIDxCYXNpY0VudHJ5PgogICAgIDxuYW1lPkFjdGl2ZTwvbmFtZT4KICAgICA8ZmxhZ3M+MjYyNTMwPC9mbGFncz4KICAgICA8dmFsdWUgdHlwZT0iMSI+MDwvdmFsdWU+CiAgICA8L0Jhc2ljRW50cnk+CiAgICA8QmFzaWNFbnRyeT4KICAgICA8bmFtZT5UaW1lPC9uYW1lPgogICAgIDxmbGFncz4yNjI3ODY8L2ZsYWdzPgogICAgIDx2YWx1ZSB0eXBlPSIyIj4wPC92YWx1ZT4KICAgIDwvQmFzaWNFbnRyeT4KICAgIDxCYXNpY0VudHJ5PgogICAgIDxuYW1lPlRpdGVyPC9uYW1lPgogICAgIDxmbGFncz4yNjI3ODY8L2ZsYWdzPgogICAgIDx2YWx1ZSB0eXBlPSIyIj4wPC92YWx1ZT4KICAgIDwvQmFzaWNFbnRyeT4KICAgIDxCYXNpY0VudHJ5PgogICAgIDxuYW1lPlBhcmFsbGVsPC9uYW1lPgogICAgIDxmbGFncz4yNjI3ODY8L2ZsYWdzPgogICAgIDx2YWx1ZSB0eXBlPSIyIj4wPC92YWx1ZT4KICAgIDwvQmFzaWNFbnRyeT4KICAgIDxCYXNpY0VudHJ5PgogICAgIDxuYW1lPlByaW9yaXR5PC9uYW1lPgogICAgIDxmbGFncz4yNjI3ODY8L2ZsYWdzPgogICAgIDx2YWx1ZSB0eXBlPSIyIj4wPC92YWx1ZT4KICAgIDwvQmFzaWNFbnRyeT4KICAgIDxCYXNpY0VudHJ5PgogICAgIDxuYW1lPk1pblZvbHVtZTwvbmFtZT4KICAgICA8ZmxhZ3M+MjYyNzg2PC9mbGFncz4KICAgICA8dmFsdWUgdHlwZT0iMiI+MDwvdmFsdWU+CiAgICA8L0Jhc2ljRW50cnk+CiAgICA8QmFzaWNFbnRyeT4KICAgICA8bmFtZT5WaXNpYmxlPC9uYW1lPgogICAgIDxmbGFncz4yNjI3ODY8L2ZsYWdzPgogICAgIDx2YWx1ZSB0eXBlPSIyIj4zPC92YWx1ZT4KICAgIDwvQmFzaWNFbnRyeT4KICAgPC9CYXNpY0VudHJ5PgogICA8QmFzaWNFbnRyeT4KICAgIDxuYW1lPlI0PC9uYW1lPgogICAgPGZsYWdzPjI2MjI3NDwvZmxhZ3M+CiAgICA8QmFzaWNFbnRyeT4KICAgICA8bmFtZT5FeHBpcmF0aW9uRGF0ZTwvbmFtZT4KICAgICA8ZmxhZ3M+MjYzMDQyPC9mbGFncz4KICAgICA8dmFsdWUgdHlwZT0iMyI+PC92YWx1ZT4KICAgIDwvQmFzaWNFbnRyeT4KICAgIDxCYXNpY0VudHJ5PgogICAgIDxuYW1lPkxvdE51bWJlcjwvbmFtZT4KICAgICA8ZmxhZ3M+MjYzMDQyPC9mbGFncz4KICAgICA8dmFsdWUgdHlwZT0iMyI+PC92YWx1ZT4KICAgIDwvQmFzaWNFbnRyeT4KICAgIDxCYXNpY0VudHJ5PgogICAgIDxuYW1lPlJlYWdlbnQ8L25hbWU+CiAgICAgPGZsYWdzPjI2MzA0MjwvZmxhZ3M+CiAgICAgPHZhbHVlIHR5cGU9IjMiPjwvdmFsdWU+CiAgICA8L0Jhc2ljRW50cnk+CiAgICA8QmFzaWNFbnRyeT4KICAgICA8bmFtZT5DYXRlZ29yeTwvbmFtZT4KICAgICA8ZmxhZ3M+MjYzMDQyPC9mbGFncz4KICAgICA8dmFsdWUgdHlwZT0iMyI+PC92YWx1ZT4KICAgIDwvQmFzaWNFbnRyeT4KICAgIDxCYXNpY0VudHJ5PgogICAgIDxuYW1lPkFjdGl2ZTwvbmFtZT4KICAgICA8ZmxhZ3M+MjYyNTMwPC9mbGFncz4KICAgICA8dmFsdWUgdHlwZT0iMSI+MDwvdmFsdWU+CiAgICA8L0Jhc2ljRW50cnk+CiAgICA8QmFzaWNFbnRyeT4KICAgICA8bmFtZT5UaW1lPC9uYW1lPgogICAgIDxmbGFncz4yNjI3ODY8L2ZsYWdzPgogICAgIDx2YWx1ZSB0eXBlPSIyIj4wPC92YWx1ZT4KICAgIDwvQmFzaWNFbnRyeT4KICAgIDxCYXNpY0VudHJ5PgogICAgIDxuYW1lPlRpdGVyPC9uYW1lPgogICAgIDxmbGFncz4yNjI3ODY8L2ZsYWdzPgogICAgIDx2YWx1ZSB0eXBlPSIyIj4wPC92YWx1ZT4KICAgIDwvQmFzaWNFbnRyeT4KICAgIDxCYXNpY0VudHJ5PgogICAgIDxuYW1lPlBhcmFsbGVsPC9uYW1lPgogICAgIDxmbGFncz4yNjI3ODY8L2ZsYWdzPgogICAgIDx2YWx1ZSB0eXBlPSIyIj4wPC92YWx1ZT4KICAgIDwvQmFzaWNFbnRyeT4KICAgIDxCYXNpY0VudHJ5PgogICAgIDxuYW1lPlByaW9yaXR5PC9uYW1lPgogICAgIDxmbGFncz4yNjI3ODY8L2ZsYWdzPgogICAgIDx2YWx1ZSB0eXBlPSIyIj4wPC92YWx1ZT4KICAgIDwvQmFzaWNFbnRyeT4KICAgIDxCYXNpY0VudHJ5PgogICAgIDxuYW1lPk1pblZvbHVtZTwvbmFtZT4KICAgICA8ZmxhZ3M+MjYyNzg2PC9mbGFncz4KICAgICA8dmFsdWUgdHlwZT0iMiI+MDwvdmFsdWU+CiAgICA8L0Jhc2ljRW50cnk+CiAgICA8QmFzaWNFbnRyeT4KICAgICA8bmFtZT5WaXNpYmxlPC9uYW1lPgogICAgIDxmbGFncz4yNjI3ODY8L2ZsYWdzPgogICAgIDx2YWx1ZSB0eXBlPSIyIj4zPC92YWx1ZT4KICAgIDwvQmFzaWNFbnRyeT4KICAgPC9CYXNpY0VudHJ5PgogICA8QmFzaWNFbnRyeT4KICAgIDxuYW1lPlI1PC9uYW1lPgogICAgPGZsYWdzPjI2MjI3NDwvZmxhZ3M+CiAgICA8QmFzaWNFbnRyeT4KICAgICA8bmFtZT5FeHBpcmF0aW9uRGF0ZTwvbmFtZT4KICAgICA8ZmxhZ3M+MjYzMDQyPC9mbGFncz4KICAgICA8dmFsdWUgdHlwZT0iMyI+PC92YWx1ZT4KICAgIDwvQmFzaWNFbnRyeT4KICAgIDxCYXNpY0VudHJ5PgogICAgIDxuYW1lPkxvdE51bWJlcjwvbmFtZT4KICAgICA8ZmxhZ3M+MjYzMDQyPC9mbGFncz4KICAgICA8dmFsdWUgdHlwZT0iMyI+PC92YWx1ZT4KICAgIDwvQmFzaWNFbnRyeT4KICAgIDxCYXNpY0VudHJ5PgogICAgIDxuYW1lPlJlYWdlbnQ8L25hbWU+CiAgICAgPGZsYWdzPjI2MzA0MjwvZmxhZ3M+CiAgICAgPHZhbHVlIHR5cGU9IjMiPjwvdmFsdWU+CiAgICA8L0Jhc2ljRW50cnk+CiAgICA8QmFzaWNFbnRyeT4KICAgICA8bmFtZT5DYXRlZ29yeTwvbmFtZT4KICAgICA8ZmxhZ3M+MjYzMDQyPC9mbGFncz4KICAgICA8dmFsdWUgdHlwZT0iMyI+PC92YWx1ZT4KICAgIDwvQmFzaWNFbnRyeT4KICAgIDxCYXNpY0VudHJ5PgogICAgIDxuYW1lPkFjdGl2ZTwvbmFtZT4KICAgICA8ZmxhZ3M+MjYyNTMwPC9mbGFncz4KICAgICA8dmFsdWUgdHlwZT0iMSI+MDwvdmFsdWU+CiAgICA8L0Jhc2ljRW50cnk+CiAgICA8QmFzaWNFbnRyeT4KICAgICA8bmFtZT5UaW1lPC9uYW1lPgogICAgIDxmbGFncz4yNjI3ODY8L2ZsYWdzPgogICAgIDx2YWx1ZSB0eXBlPSIyIj4wPC92YWx1ZT4KICAgIDwvQmFzaWNFbnRyeT4KICAgIDxCYXNpY0VudHJ5PgogICAgIDxuYW1lPlRpdGVyPC9uYW1lPgogICAgIDxmbGFncz4yNjI3ODY8L2ZsYWdzPgogICAgIDx2YWx1ZSB0eXBlPSIyIj4wPC92YWx1ZT4KICAgIDwvQmFzaWNFbnRyeT4KICAgIDxCYXNpY0VudHJ5PgogICAgIDxuYW1lPlBhcmFsbGVsPC9uYW1lPgogICAgIDxmbGFncz4yNjI3ODY8L2ZsYWdzPgogICAgIDx2YWx1ZSB0eXBlPSIyIj4wPC92YWx1ZT4KICAgIDwvQmFzaWNFbnRyeT4KICAgIDxCYXNpY0VudHJ5PgogICAgIDxuYW1lPlByaW9yaXR5PC9uYW1lPgogICAgIDxmbGFncz4yNjI3ODY8L2ZsYWdzPgogICAgIDx2YWx1ZSB0eXBlPSIyIj4wPC92YWx1ZT4KICAgIDwvQmFzaWNFbnRyeT4KICAgIDxCYXNpY0VudHJ5PgogICAgIDxuYW1lPk1pblZvbHVtZTwvbmFtZT4KICAgICA8ZmxhZ3M+MjYyNzg2PC9mbGFncz4KICAgICA8dmFsdWUgdHlwZT0iMiI+MDwvdmFsdWU+CiAgICA8L0Jhc2ljRW50cnk+CiAgICA8QmFzaWNFbnRyeT4KICAgICA8bmFtZT5WaXNpYmxlPC9uYW1lPgogICAgIDxmbGFncz4yNjI3ODY8L2ZsYWdzPgogICAgIDx2YWx1ZSB0eXBlPSIyIj4yPC92YWx1ZT4KICAgIDwvQmFzaWNFbnRyeT4KICAgPC9CYXNpY0VudHJ5PgogICA8QmFzaWNFbnRyeT4KICAgIDxuYW1lPlI2PC9uYW1lPgogICAgPGZsYWdzPjI2MjI3NDwvZmxhZ3M+CiAgICA8QmFzaWNFbnRyeT4KICAgICA8bmFtZT5FeHBpcmF0aW9uRGF0ZTwvbmFtZT4KICAgICA8ZmxhZ3M+MjYzMDQyPC9mbGFncz4KICAgICA8dmFsdWUgdHlwZT0iMyI+PC92YWx1ZT4KICAgIDwvQmFzaWNFbnRyeT4KICAgIDxCYXNpY0VudHJ5PgogICAgIDxuYW1lPkxvdE51bWJlcjwvbmFtZT4KICAgICA8ZmxhZ3M+MjYzMDQyPC9mbGFncz4KICAgICA8dmFsdWUgdHlwZT0iMyI+PC92YWx1ZT4KICAgIDwvQmFzaWNFbnRyeT4KICAgIDxCYXNpY0VudHJ5PgogICAgIDxuYW1lPlJlYWdlbnQ8L25hbWU+CiAgICAgPGZsYWdzPjI2MzA0MjwvZmxhZ3M+CiAgICAgPHZhbHVlIHR5cGU9IjMiPjwvdmFsdWU+CiAgICA8L0Jhc2ljRW50cnk+CiAgICA8QmFzaWNFbnRyeT4KICAgICA8bmFtZT5DYXRlZ29yeTwvbmFtZT4KICAgICA8ZmxhZ3M+MjYzMDQyPC9mbGFncz4KICAgICA8dmFsdWUgdHlwZT0iMyI+PC92YWx1ZT4KICAgIDwvQmFzaWNFbnRyeT4KICAgIDxCYXNpY0VudHJ5PgogICAgIDxuYW1lPkFjdGl2ZTwvbmFtZT4KICAgICA8ZmxhZ3M+MjYyNTMwPC9mbGFncz4KICAgICA8dmFsdWUgdHlwZT0iMSI+MDwvdmFsdWU+CiAgICA8L0Jhc2ljRW50cnk+CiAgICA8QmFzaWNFbnRyeT4KICAgICA8bmFtZT5UaW1lPC9uYW1lPgogICAgIDxmbGFncz4yNjI3ODY8L2ZsYWdzPgogICAgIDx2YWx1ZSB0eXBlPSIyIj4wPC92YWx1ZT4KICAgIDwvQmFzaWNFbnRyeT4KICAgIDxCYXNpY0VudHJ5PgogICAgIDxuYW1lPlRpdGVyPC9uYW1lPgogICAgIDxmbGFncz4yNjI3ODY8L2ZsYWdzPgogICAgIDx2YWx1ZSB0eXBlPSIyIj4wPC92YWx1ZT4KICAgIDwvQmFzaWNFbnRyeT4KICAgIDxCYXNpY0VudHJ5PgogICAgIDxuYW1lPlBhcmFsbGVsPC9uYW1lPgogICAgIDxmbGFncz4yNjI3ODY8L2ZsYWdzPgogICAgIDx2YWx1ZSB0eXBlPSIyIj4wPC92YWx1ZT4KICAgIDwvQmFzaWNFbnRyeT4KICAgIDxCYXNpY0VudHJ5PgogICAgIDxuYW1lPlByaW9yaXR5PC9uYW1lPgogICAgIDxmbGFncz4yNjI3ODY8L2ZsYWdzPgogICAgIDx2YWx1ZSB0eXBlPSIyIj4wPC92YWx1ZT4KICAgIDwvQmFzaWNFbnRyeT4KICAgIDxCYXNpY0VudHJ5PgogICAgIDxuYW1lPk1pblZvbHVtZTwvbmFtZT4KICAgICA8ZmxhZ3M+MjYyNzg2PC9mbGFncz4KICAgICA8dmFsdWUgdHlwZT0iMiI+MDwvdmFsdWU+CiAgICA8L0Jhc2ljRW50cnk+CiAgICA8QmFzaWNFbnRyeT4KICAgICA8bmFtZT5WaXNpYmxlPC9uYW1lPgogICAgIDxmbGFncz4yNjI3ODY8L2ZsYWdzPgogICAgIDx2YWx1ZSB0eXBlPSIyIj4yPC92YWx1ZT4KICAgIDwvQmFzaWNFbnRyeT4KICAgPC9CYXNpY0VudHJ5PgogICA8QmFzaWNFbnRyeT4KICAgIDxuYW1lPlI3PC9uYW1lPgogICAgPGZsYWdzPjI2MjI3NDwvZmxhZ3M+CiAgICA8QmFzaWNFbnRyeT4KICAgICA8bmFtZT5FeHBpcmF0aW9uRGF0ZTwvbmFtZT4KICAgICA8ZmxhZ3M+MjYzMDQyPC9mbGFncz4KICAgICA8dmFsdWUgdHlwZT0iMyI+PC92YWx1ZT4KICAgIDwvQmFzaWNFbnRyeT4KICAgIDxCYXNpY0VudHJ5PgogICAgIDxuYW1lPkxvdE51bWJlcjwvbmFtZT4KICAgICA8ZmxhZ3M+MjYzMDQyPC9mbGFncz4KICAgICA8dmFsdWUgdHlwZT0iMyI+PC92YWx1ZT4KICAgIDwvQmFzaWNFbnRyeT4KICAgIDxCYXNpY0VudHJ5PgogICAgIDxuYW1lPlJlYWdlbnQ8L25hbWU+CiAgICAgPGZsYWdzPjI2MzA0MjwvZmxhZ3M+CiAgICAgPHZhbHVlIHR5cGU9IjMiPjwvdmFsdWU+CiAgICA8L0Jhc2ljRW50cnk+CiAgICA8QmFzaWNFbnRyeT4KICAgICA8bmFtZT5DYXRlZ29yeTwvbmFtZT4KICAgICA8ZmxhZ3M+MjYzMDQyPC9mbGFncz4KICAgICA8dmFsdWUgdHlwZT0iMyI+PC92YWx1ZT4KICAgIDwvQmFzaWNFbnRyeT4KICAgIDxCYXNpY0VudHJ5PgogICAgIDxuYW1lPkFjdGl2ZTwvbmFtZT4KICAgICA8ZmxhZ3M+MjYyNTMwPC9mbGFncz4KICAgICA8dmFsdWUgdHlwZT0iMSI+MDwvdmFsdWU+CiAgICA8L0Jhc2ljRW50cnk+CiAgICA8QmFzaWNFbnRyeT4KICAgICA8bmFtZT5UaW1lPC9uYW1lPgogICAgIDxmbGFncz4yNjI3ODY8L2ZsYWdzPgogICAgIDx2YWx1ZSB0eXBlPSIyIj4wPC92YWx1ZT4KICAgIDwvQmFzaWNFbnRyeT4KICAgIDxCYXNpY0VudHJ5PgogICAgIDxuYW1lPlRpdGVyPC9uYW1lPgogICAgIDxmbGFncz4yNjI3ODY8L2ZsYWdzPgogICAgIDx2YWx1ZSB0eXBlPSIyIj4wPC92YWx1ZT4KICAgIDwvQmFzaWNFbnRyeT4KICAgIDxCYXNpY0VudHJ5PgogICAgIDxuYW1lPlBhcmFsbGVsPC9uYW1lPgogICAgIDxmbGFncz4yNjI3ODY8L2ZsYWdzPgogICAgIDx2YWx1ZSB0eXBlPSIyIj4wPC92YWx1ZT4KICAgIDwvQmFzaWNFbnRyeT4KICAgIDxCYXNpY0VudHJ5PgogICAgIDxuYW1lPlByaW9yaXR5PC9uYW1lPgogICAgIDxmbGFncz4yNjI3ODY8L2ZsYWdzPgogICAgIDx2YWx1ZSB0eXBlPSIyIj4wPC92YWx1ZT4KICAgIDwvQmFzaWNFbnRyeT4KICAgIDxCYXNpY0VudHJ5PgogICAgIDxuYW1lPk1pblZvbHVtZTwvbmFtZT4KICAgICA8ZmxhZ3M+MjYyNzg2PC9mbGFncz4KICAgICA8dmFsdWUgdHlwZT0iMiI+MDwvdmFsdWU+CiAgICA8L0Jhc2ljRW50cnk+CiAgICA8QmFzaWNFbnRyeT4KICAgICA8bmFtZT5WaXNpYmxlPC9uYW1lPgogICAgIDxmbGFncz4yNjI3ODY8L2ZsYWdzPgogICAgIDx2YWx1ZSB0eXBlPSIyIj4yPC92YWx1ZT4KICAgIDwvQmFzaWNFbnRyeT4KICAgPC9CYXNpY0VudHJ5PgogICA8QmFzaWNFbnRyeT4KICAgIDxuYW1lPlI4PC9uYW1lPgogICAgPGZsYWdzPjI2MjI3NDwvZmxhZ3M+CiAgICA8QmFzaWNFbnRyeT4KICAgICA8bmFtZT5FeHBpcmF0aW9uRGF0ZTwvbmFtZT4KICAgICA8ZmxhZ3M+MjYzMDQyPC9mbGFncz4KICAgICA8dmFsdWUgdHlwZT0iMyI+PC92YWx1ZT4KICAgIDwvQmFzaWNFbnRyeT4KICAgIDxCYXNpY0VudHJ5PgogICAgIDxuYW1lPkxvdE51bWJlcjwvbmFtZT4KICAgICA8ZmxhZ3M+MjYzMDQyPC9mbGFncz4KICAgICA8dmFsdWUgdHlwZT0iMyI+PC92YWx1ZT4KICAgIDwvQmFzaWNFbnRyeT4KICAgIDxCYXNpY0VudHJ5PgogICAgIDxuYW1lPlJlYWdlbnQ8L25hbWU+CiAgICAgPGZsYWdzPjI2MzA0MjwvZmxhZ3M+CiAgICAgPHZhbHVlIHR5cGU9IjMiPjwvdmFsdWU+CiAgICA8L0Jhc2ljRW50cnk+CiAgICA8QmFzaWNFbnRyeT4KICAgICA8bmFtZT5DYXRlZ29yeTwvbmFtZT4KICAgICA8ZmxhZ3M+MjYzMDQyPC9mbGFncz4KICAgICA8dmFsdWUgdHlwZT0iMyI+PC92YWx1ZT4KICAgIDwvQmFzaWNFbnRyeT4KICAgIDxCYXNpY0VudHJ5PgogICAgIDxuYW1lPkFjdGl2ZTwvbmFtZT4KICAgICA8ZmxhZ3M+MjYyNTMwPC9mbGFncz4KICAgICA8dmFsdWUgdHlwZT0iMSI+MDwvdmFsdWU+CiAgICA8L0Jhc2ljRW50cnk+CiAgICA8QmFzaWNFbnRyeT4KICAgICA8bmFtZT5UaW1lPC9uYW1lPgogICAgIDxmbGFncz4yNjI3ODY8L2ZsYWdzPgogICAgIDx2YWx1ZSB0eXBlPSIyIj4wPC92YWx1ZT4KICAgIDwvQmFzaWNFbnRyeT4KICAgIDxCYXNpY0VudHJ5PgogICAgIDxuYW1lPlRpdGVyPC9uYW1lPgogICAgIDxmbGFncz4yNjI3ODY8L2ZsYWdzPgogICAgIDx2YWx1ZSB0eXBlPSIyIj4wPC92YWx1ZT4KICAgIDwvQmFzaWNFbnRyeT4KICAgIDxCYXNpY0VudHJ5PgogICAgIDxuYW1lPlBhcmFsbGVsPC9uYW1lPgogICAgIDxmbGFncz4yNjI3ODY8L2ZsYWdzPgogICAgIDx2YWx1ZSB0eXBlPSIyIj4wPC92YWx1ZT4KICAgIDwvQmFzaWNFbnRyeT4KICAgIDxCYXNpY0VudHJ5PgogICAgIDxuYW1lPlByaW9yaXR5PC9uYW1lPgogICAgIDxmbGFncz4yNjI3ODY8L2ZsYWdzPgogICAgIDx2YWx1ZSB0eXBlPSIyIj4wPC92YWx1ZT4KICAgIDwvQmFzaWNFbnRyeT4KICAgIDxCYXNpY0VudHJ5PgogICAgIDxuYW1lPk1pblZvbHVtZTwvbmFtZT4KICAgICA8ZmxhZ3M+MjYyNzg2PC9mbGFncz4KICAgICA8dmFsdWUgdHlwZT0iMiI+MDwvdmFsdWU+CiAgICA8L0Jhc2ljRW50cnk+CiAgICA8QmFzaWNFbnRyeT4KICAgICA8bmFtZT5WaXNpYmxlPC9uYW1lPgogICAgIDxmbGFncz4yNjI3ODY8L2ZsYWdzPgogICAgIDx2YWx1ZSB0eXBlPSIyIj4yPC92YWx1ZT4KICAgIDwvQmFzaWNFbnRyeT4KICAgPC9CYXNpY0VudHJ5PgogICA8QmFzaWNFbnRyeT4KICAgIDxuYW1lPlMxPC9uYW1lPgogICAgPGZsYWdzPjI2MjI3NDwvZmxhZ3M+CiAgICA8QmFzaWNFbnRyeT4KICAgICA8bmFtZT5FeHBpcmF0aW9uRGF0ZTwvbmFtZT4KICAgICA8ZmxhZ3M+MjYzMDQyPC9mbGFncz4KICAgICA8dmFsdWUgdHlwZT0iMyI+PC92YWx1ZT4KICAgIDwvQmFzaWNFbnRyeT4KICAgIDxCYXNpY0VudHJ5PgogICAgIDxuYW1lPkxvdE51bWJlcjwvbmFtZT4KICAgICA8ZmxhZ3M+MjYzMDQyPC9mbGFncz4KICAgICA8dmFsdWUgdHlwZT0iMyI+PC92YWx1ZT4KICAgIDwvQmFzaWNFbnRyeT4KICAgIDxCYXNpY0VudHJ5PgogICAgIDxuYW1lPlJlYWdlbnQ8L25hbWU+CiAgICAgPGZsYWdzPjI2MzA0MjwvZmxhZ3M+CiAgICAgPHZhbHVlIHR5cGU9IjMiPjwvdmFsdWU+CiAgICA8L0Jhc2ljRW50cnk+CiAgICA8QmFzaWNFbnRyeT4KICAgICA8bmFtZT5DYXRlZ29yeTwvbmFtZT4KICAgICA8ZmxhZ3M+MjYzMDQyPC9mbGFncz4KICAgICA8dmFsdWUgdHlwZT0iMyI+PC92YWx1ZT4KICAgIDwvQmFzaWNFbnRyeT4KICAgIDxCYXNpY0VudHJ5PgogICAgIDxuYW1lPkFjdGl2ZTwvbmFtZT4KICAgICA8ZmxhZ3M+MjYyNTMwPC9mbGFncz4KICAgICA8dmFsdWUgdHlwZT0iMSI+MDwvdmFsdWU+CiAgICA8L0Jhc2ljRW50cnk+CiAgICA8QmFzaWNFbnRyeT4KICAgICA8bmFtZT5UaW1lPC9uYW1lPgogICAgIDxmbGFncz4yNjI3ODY8L2ZsYWdzPgogICAgIDx2YWx1ZSB0eXBlPSIyIj4wPC92YWx1ZT4KICAgIDwvQmFzaWNFbnRyeT4KICAgIDxCYXNpY0VudHJ5PgogICAgIDxuYW1lPlRpdGVyPC9uYW1lPgogICAgIDxmbGFncz4yNjI3ODY8L2ZsYWdzPgogICAgIDx2YWx1ZSB0eXBlPSIyIj4wPC92YWx1ZT4KICAgIDwvQmFzaWNFbnRyeT4KICAgIDxCYXNpY0VudHJ5PgogICAgIDxuYW1lPlBhcmFsbGVsPC9uYW1lPgogICAgIDxmbGFncz4yNjI3ODY8L2ZsYWdzPgogICAgIDx2YWx1ZSB0eXBlPSIyIj4wPC92YWx1ZT4KICAgIDwvQmFzaWNFbnRyeT4KICAgIDxCYXNpY0VudHJ5PgogICAgIDxuYW1lPlByaW9yaXR5PC9uYW1lPgogICAgIDxmbGFncz4yNjI3ODY8L2ZsYWdzPgogICAgIDx2YWx1ZSB0eXBlPSIyIj4wPC92YWx1ZT4KICAgIDwvQmFzaWNFbnRyeT4KICAgIDxCYXNpY0VudHJ5PgogICAgIDxuYW1lPk1pblZvbHVtZTwvbmFtZT4KICAgICA8ZmxhZ3M+MjYyNzg2PC9mbGFncz4KICAgICA8dmFsdWUgdHlwZT0iMiI+MDwvdmFsdWU+CiAgICA8L0Jhc2ljRW50cnk+CiAgICA8QmFzaWNFbnRyeT4KICAgICA8bmFtZT5WaXNpYmxlPC9uYW1lPgogICAgIDxmbGFncz4yNjI3ODY8L2ZsYWdzPgogICAgIDx2YWx1ZSB0eXBlPSIyIj43PC92YWx1ZT4KICAgIDwvQmFzaWNFbnRyeT4KICAgPC9CYXNpY0VudHJ5PgogICA8QmFzaWNFbnRyeT4KICAgIDxuYW1lPlMyPC9uYW1lPgogICAgPGZsYWdzPjI2MjI3NDwvZmxhZ3M+CiAgICA8QmFzaWNFbnRyeT4KICAgICA8bmFtZT5FeHBpcmF0aW9uRGF0ZTwvbmFtZT4KICAgICA8ZmxhZ3M+MjYzMDQyPC9mbGFncz4KICAgICA8dmFsdWUgdHlwZT0iMyI+PC92YWx1ZT4KICAgIDwvQmFzaWNFbnRyeT4KICAgIDxCYXNpY0VudHJ5PgogICAgIDxuYW1lPkxvdE51bWJlcjwvbmFtZT4KICAgICA8ZmxhZ3M+MjYzMDQyPC9mbGFncz4KICAgICA8dmFsdWUgdHlwZT0iMyI+PC92YWx1ZT4KICAgIDwvQmFzaWNFbnRyeT4KICAgIDxCYXNpY0VudHJ5PgogICAgIDxuYW1lPlJlYWdlbnQ8L25hbWU+CiAgICAgPGZsYWdzPjI2MzA0MjwvZmxhZ3M+CiAgICAgPHZhbHVlIHR5cGU9IjMiPjwvdmFsdWU+CiAgICA8L0Jhc2ljRW50cnk+CiAgICA8QmFzaWNFbnRyeT4KICAgICA8bmFtZT5DYXRlZ29yeTwvbmFtZT4KICAgICA8ZmxhZ3M+MjYzMDQyPC9mbGFncz4KICAgICA8dmFsdWUgdHlwZT0iMyI+PC92YWx1ZT4KICAgIDwvQmFzaWNFbnRyeT4KICAgIDxCYXNpY0VudHJ5PgogICAgIDxuYW1lPkFjdGl2ZTwvbmFtZT4KICAgICA8ZmxhZ3M+MjYyNTMwPC9mbGFncz4KICAgICA8dmFsdWUgdHlwZT0iMSI+MDwvdmFsdWU+CiAgICA8L0Jhc2ljRW50cnk+CiAgICA8QmFzaWNFbnRyeT4KICAgICA8bmFtZT5UaW1lPC9uYW1lPgogICAgIDxmbGFncz4yNjI3ODY8L2ZsYWdzPgogICAgIDx2YWx1ZSB0eXBlPSIyIj4wPC92YWx1ZT4KICAgIDwvQmFzaWNFbnRyeT4KICAgIDxCYXNpY0VudHJ5PgogICAgIDxuYW1lPlRpdGVyPC9uYW1lPgogICAgIDxmbGFncz4yNjI3ODY8L2ZsYWdzPgogICAgIDx2YWx1ZSB0eXBlPSIyIj4wPC92YWx1ZT4KICAgIDwvQmFzaWNFbnRyeT4KICAgIDxCYXNpY0VudHJ5PgogICAgIDxuYW1lPlBhcmFsbGVsPC9uYW1lPgogICAgIDxmbGFncz4yNjI3ODY8L2ZsYWdzPgogICAgIDx2YWx1ZSB0eXBlPSIyIj4wPC92YWx1ZT4KICAgIDwvQmFzaWNFbnRyeT4KICAgIDxCYXNpY0VudHJ5PgogICAgIDxuYW1lPlByaW9yaXR5PC9uYW1lPgogICAgIDxmbGFncz4yNjI3ODY8L2ZsYWdzPgogICAgIDx2YWx1ZSB0eXBlPSIyIj4wPC92YWx1ZT4KICAgIDwvQmFzaWNFbnRyeT4KICAgIDxCYXNpY0VudHJ5PgogICAgIDxuYW1lPk1pblZvbHVtZTwvbmFtZT4KICAgICA8ZmxhZ3M+MjYyNzg2PC9mbGFncz4KICAgICA8dmFsdWUgdHlwZT0iMiI+MDwvdmFsdWU+CiAgICA8L0Jhc2ljRW50cnk+CiAgICA8QmFzaWNFbnRyeT4KICAgICA8bmFtZT5WaXNpYmxlPC9uYW1lPgogICAgIDxmbGFncz4yNjI3ODY8L2ZsYWdzPgogICAgIDx2YWx1ZSB0eXBlPSIyIj43PC92YWx1ZT4KICAgIDwvQmFzaWNFbnRyeT4KICAgPC9CYXNpY0VudHJ5PgogIDwvQmFzaWNFbnRyeT4KICA8QmFzaWNFbnRyeT4KICAgPG5hbWU+U2FtcGxlczwvbmFtZT4KICAgPGZsYWdzPjI2MjI3NDwvZmxhZ3M+CiAgIDxCYXNpY0VudHJ5PgogICAgPG5hbWU+MDwvbmFtZT4KICAgIDxmbGFncz4yNjIyNzQ8L2ZsYWdzPgogICAgPEJhc2ljRW50cnk+CiAgICAgPG5hbWU+QW5ub3RhdGlvbjwvbmFtZT4KICAgICA8ZmxhZ3M+MjYzMDQyPC9mbGFncz4KICAgICA8dmFsdWUgdHlwZT0iMyI+VmlvQmx1ZQpWaW9HcmVlbgpGSVRDClBFClBlckNQLVZpbzcwMApQRS1WaW83NzAKQVBDCkFQQy1WaW83NzA8L3ZhbHVlPgogICAgPC9CYXNpY0VudHJ5PgogICAgPEJhc2ljRW50cnk+CiAgICAgPG5hbWU+UmVhZ2VudHM8L25hbWU+CiAgICAgPGZsYWdzPjI2MzU1NDwvZmxhZ3M+CiAgICAgPHZhbHVlIHR5cGU9IjUiPjB4MDwvdmFsdWU+CiAgICA8L0Jhc2ljRW50cnk+CiAgICA8QmFzaWNFbnRyeT4KICAgICA8bmFtZT5GbG93UmF0ZTwvbmFtZT4KICAgICA8ZmxhZ3M+MjYzMDQyPC9mbGFncz4KICAgICA8dmFsdWUgdHlwZT0iMyI+TG93PC92YWx1ZT4KICAgIDwvQmFzaWNFbnRyeT4KICAgIDxCYXNpY0VudHJ5PgogICAgIDxuYW1lPkF1dG9GbG93UmF0ZTwvbmFtZT4KICAgICA8ZmxhZ3M+MjYyNTMwPC9mbGFncz4KICAgICA8dmFsdWUgdHlwZT0iMSI+MDwvdmFsdWU+CiAgICA8L0Jhc2ljRW50cnk+CiAgICA8QmFzaWNFbnRyeT4KICAgICA8bmFtZT5FdmVudExpbWl0PC9uYW1lPgogICAgIDxmbGFncz4yNjI3ODY8L2ZsYWdzPgogICAgIDx2YWx1ZSB0eXBlPSIyIj4xMDAwMDwvdmFsdWU+CiAgICA8L0Jhc2ljRW50cnk+CiAgICA8QmFzaWNFbnRyeT4KICAgICA8bmFtZT5FdmVudExpbWl0ZWQ8L25hbWU+CiAgICAgPGZsYWdzPjI2MjUzMDwvZmxhZ3M+CiAgICAgPHZhbHVlIHR5cGU9IjEiPjE8L3ZhbHVlPgogICAgPC9CYXNpY0VudHJ5PgogICAgPEJhc2ljRW50cnk+CiAgICAgPG5hbWU+R2F0ZTwvbmFtZT4KICAgICA8ZmxhZ3M+MjYzMDQyPC9mbGFncz4KICAgICA8dmFsdWUgdHlwZT0iMyI+bGl2ZVxQMVxQMjwvdmFsdWU+CiAgICA8L0Jhc2ljRW50cnk+CiAgICA8QmFzaWNFbnRyeT4KICAgICA8bmFtZT5HYXRlRmxhZ3M8L25hbWU+CiAgICAgPGZsYWdzPjI2Mjc4NjwvZmxhZ3M+CiAgICAgPHZhbHVlIHR5cGU9IjIiPjM8L3ZhbHVlPgogICAgPC9CYXNpY0VudHJ5PgogICAgPEJhc2ljRW50cnk+CiAgICAgPG5hbWU+TW9kZTwvbmFtZT4KICAgICA8ZmxhZ3M+MjYzMDQyPC9mbGFncz4KICAgICA8dmFsdWUgdHlwZT0iMyI+U3RhbmRhcmQ8L3ZhbHVlPgogICAgPC9CYXNpY0VudHJ5PgogICAgPEJhc2ljRW50cnk+CiAgICAgPG5hbWU+U2VwYXJhdGlvblZvbHVtZTwvbmFtZT4KICAgICA8ZmxhZ3M+MjYyNzg2PC9mbGFncz4KICAgICA8dmFsdWUgdHlwZT0iMiI+MjAwPC92YWx1ZT4KICAgIDwvQmFzaWNFbnRyeT4KICAgIDxCYXNpY0VudHJ5PgogICAgIDxuYW1lPlNhbXBsZVZvbHVtZTwvbmFtZT4KICAgICA8ZmxhZ3M+MjYyNzg2PC9mbGFncz4KICAgICA8dmFsdWUgdHlwZT0iMiI+NDA8L3ZhbHVlPgogICAgPC9CYXNpY0VudHJ5PgogICAgPEJhc2ljRW50cnk+CiAgICAgPG5hbWU+UGVyZm9ybUF1dG9MYWJlbGluZzwvbmFtZT4KICAgICA8ZmxhZ3M+MjYyNTMwPC9mbGFncz4KICAgICA8dmFsdWUgdHlwZT0iMSI+MDwvdmFsdWU+CiAgICA8L0Jhc2ljRW50cnk+CiAgICA8QmFzaWNFbnRyeT4KICAgICA8bmFtZT5NaXhpbmdQYXJhbWV0ZXJzPC9uYW1lPgogICAgIDxmbGFncz4yNjIyNzQ8L2ZsYWdzPgogICAgPC9CYXNpY0VudHJ5PgogICAgPEJhc2ljRW50cnk+CiAgICAgPG5hbWU+TWl4aW5nRnJlcXVlbmN5PC9uYW1lPgogICAgIDxmbGFncz4yNjI3ODY8L2ZsYWdzPgogICAgIDx2YWx1ZSB0eXBlPSIyIj4wPC92YWx1ZT4KICAgIDwvQmFzaWNFbnRyeT4KICAgIDxCYXNpY0VudHJ5PgogICAgIDxuYW1lPk1peGluZ0R1cmF0aW9uPC9uYW1lPgogICAgIDxmbGFncz4yNjI3ODY8L2ZsYWdzPgogICAgIDx2YWx1ZSB0eXBlPSIyIj4wPC92YWx1ZT4KICAgIDwvQmFzaWNFbnRyeT4KICAgIDxCYXNpY0VudHJ5PgogICAgIDxuYW1lPk1peGluZ0FsZ29yaXRobTwvbmFtZT4KICAgICA8ZmxhZ3M+MjYyNzg2PC9mbGFncz4KICAgICA8dmFsdWUgdHlwZT0iMiI+MDwvdmFsdWU+CiAgICA8L0Jhc2ljRW50cnk+CiAgICA8QmFzaWNFbnRyeT4KICAgICA8bmFtZT5NaXhpbmdEZXZpY2U8L25hbWU+CiAgICAgPGZsYWdzPjI2MzA0MjwvZmxhZ3M+CiAgICAgPHZhbHVlIHR5cGU9IjMiPk5vbmVNaXhlcjwvdmFsdWU+CiAgICA8L0Jhc2ljRW50cnk+CiAgICA8QmFzaWNFbnRyeT4KICAgICA8bmFtZT5NaXhpbmdLZXk8L25hbWU+CiAgICAgPGZsYWdzPjI2MzA0MjwvZmxhZ3M+CiAgICAgPHZhbHVlIHR5cGU9IjMiPk9mZjwvdmFsdWU+CiAgICA8L0Jhc2ljRW50cnk+CiAgICA8QmFzaWNFbnRyeT4KICAgICA8bmFtZT5NaXhpbmdOYW1lPC9uYW1lPgogICAgIDxmbGFncz4yNjMwNDI8L2ZsYWdzPgogICAgIDx2YWx1ZSB0eXBlPSIzIj5PZmY8L3ZhbHVlPgogICAgPC9CYXNpY0VudHJ5PgogICAgPEJhc2ljRW50cnk+CiAgICAgPG5hbWU+VXNlTGlxdWlkRGV0ZWN0aW9uPC9uYW1lPgogICAgIDxmbGFncz4yNjI1MzA8L2ZsYWdzPgogICAgIDx2YWx1ZSB0eXBlPSIxIj4wPC92YWx1ZT4KICAgIDwvQmFzaWNFbnRyeT4KICAgIDxCYXNpY0VudHJ5PgogICAgIDxuYW1lPlNhbXBsZUlkPC9uYW1lPgogICAgIDxmbGFncz4yNjMwNDI8L2ZsYWdzPgogICAgIDx2YWx1ZSB0eXBlPSIzIj48L3ZhbHVlPgogICAgPC9CYXNpY0VudHJ5PgogICAgPEJhc2ljRW50cnk+CiAgICAgPG5hbWU+UGF0aWVudElkPC9uYW1lPgogICAgIDxmbGFncz4yNjMwNDI8L2ZsYWdzPgogICAgIDx2YWx1ZSB0eXBlPSIzIj48L3ZhbHVlPgogICAgPC9CYXNpY0VudHJ5PgogICAgPEJhc2ljRW50cnk+CiAgICAgPG5hbWU+R3JvdXA8L25hbWU+CiAgICAgPGZsYWdzPjI2Mjc4NjwvZmxhZ3M+CiAgICAgPHZhbHVlIHR5cGU9IjIiPjA8L3ZhbHVlPgogICAgPC9CYXNpY0VudHJ5PgogICAgPEJhc2ljRW50cnk+CiAgICAgPG5hbWU+U3RhdGU8L25hbWU+CiAgICAgPGZsYWdzPjI2Mjc4NjwvZmxhZ3M+CiAgICAgPHZhbHVlIHR5cGU9IjIiPjI8L3ZhbHVlPgogICAgPC9CYXNpY0VudHJ5PgogICAgPEJhc2ljRW50cnk+CiAgICAgPG5hbWU+QWR2YW5jZWQ8L25hbWU+CiAgICAgPGZsYWdzPjI2Mjc4NjwvZmxhZ3M+CiAgICAgPHZhbHVlIHR5cGU9IjIiPjE8L3ZhbHVlPgogICAgPC9CYXNpY0VudHJ5PgogICAgPEJhc2ljRW50cnk+CiAgICAgPG5hbWU+QW5hbHlzaXNUZW1wbGF0ZTwvbmFtZT4KICAgICA8ZmxhZ3M+MjYzMDQyPC9mbGFncz4KICAgICA8dmFsdWUgdHlwZT0iMyI+PC92YWx1ZT4KICAgIDwvQmFzaWNFbnRyeT4KICAgIDxCYXNpY0VudHJ5PgogICAgIDxuYW1lPkluc3RydW1lbnRTZXR0aW5nPC9uYW1lPgogICAgIDxmbGFncz4yNjMwNDI8L2ZsYWdzPgogICAgIDx2YWx1ZSB0eXBlPSIzIj48L3ZhbHVlPgogICAgPC9CYXNpY0VudHJ5PgogICAgPEJhc2ljRW50cnk+CiAgICAgPG5hbWU+QWR2YW5jZWRNb2RlPC9uYW1lPgogICAgIDxmbGFncz4yNjMwNDI8L2ZsYWdzPgogICAgIDx2YWx1ZSB0eXBlPSIzIj48L3ZhbHVlPgogICAgPC9CYXNpY0VudHJ5PgogICAgPEJhc2ljRW50cnk+CiAgICAgPG5hbWU+QWR2YW5jZWRTdWJNb2RlPC9uYW1lPgogICAgIDxmbGFncz4yNjMwNDI8L2ZsYWdzPgogICAgIDx2YWx1ZSB0eXBlPSIzIj48L3ZhbHVlPgogICAgPC9CYXNpY0VudHJ5PgogICA8L0Jhc2ljRW50cnk+CiAgPC9CYXNpY0VudHJ5PgogPC9CYXNpY0VudHJ5PgogPEJhc2ljRW50cnk+CiAgPG5hbWU+Q29uZmlndXJhdGlvbjwvbmFtZT4KICA8ZmxhZ3M+MjYzMDQyPC9mbGFncz4KICA8dmFsdWUgdHlwZT0iMyI+Rkw4PC92YWx1ZT4KIDwvQmFzaWNFbnRyeT4KIDxCYXNpY0VudHJ5PgogIDxuYW1lPkZpbGVUeXBlPC9uYW1lPgogIDxmbGFncz4yNjMwNDI8L2ZsYWdzPgogIDx2YWx1ZSB0eXBlPSIzIj5FeHBlcmltZW50PC92YWx1ZT4KIDwvQmFzaWNFbnRyeT4KIDxCYXNpY0VudHJ5PgogIDxuYW1lPkNoZWNrc3VtPC9uYW1lPgogIDxmbGFncz4yNjI5MTQ8L2ZsYWdzPgogIDx2YWx1ZSB0eXBlPSIzIj44OGJiNzE5Njg4NWYwYTkzNTFhZmY4YmNkNjhlOWY4ZjwvdmFsdWU+CiA8L0Jhc2ljRW50cnk+CjwvQmFzaWNFbnRyeT4K/@MB_WELLINFOS/d2lzIDEgMSAxNiBTaW5nbGUgdHViZSByYWNrIDAgMCAwIDAgMTEgMjAyMi1TZXAtMTkgOCAxNjoxMTowMiA=/@MB_SESSIONID/b6ba64ba-4733-4449-8217-afa8c59097a0/   25017                                                                                                                                   | ?§99§99}e?Ú×>N?®sô>W7y>${?o@a¹¡t9[¸ë¾G5A9Ôx9hÇ> ?W99W99µÔï>BJ>?Ãj!?©ü>ë?L÷¸¾$90ö¿¾:Q0ô9u¢? ?99993[?Oÿ>uà?BÑv?þç>´-?JPd¹9Ùí>¿ª}²9v0y9^7?7àÒ7wÌ+2wÌ+2T½á>Å>Õ±:?=Ç>¬´>áÔ6?Ðz	¸9ti9ÈÁ½3®:cÅ{:Å1?gà]8wÌ«2wÌ«2jÎ>ñ->*ý5?>À·H>ë'?Í¸æû9ôH
¾vù9m®ö9±w?HÉ8YÙ3YÙ3	Zþ>FÂ¡>ÑDI?ú¥>-U>Z+F?9@3C9[M>?ûÚ<¿\Â;/1?4
9wÌ+3wÌ+3Rç<²<þI&?#]=ÞÛÓ<&Q?õb¹®~õ8F¹k¿,TD¸£V<94n¾	+69¿V3¿V3Kî<XR«<¿	2?=iÂ<Hì.?#Í19ÂÚ96P>Ð:ÅÊl:m
?éú<9YÙ3YÙ3ÂßI?GO±>©»?µJc?å>Ys}?:S9F9­¯>}yó:ð×:p?*ËY9èR3èR3v ?XCÅ>G¦?>v[?ð·µ>þ?J:áG>:à3?±ë9¶Ë9?ô&9wÌ«3wÌ«3%þO?j¨ë>bòa?ù?Î+?×ÿZ?|SÂ9Peæ9ì×>øÌ:á:·*?«±9FÁ3FÁ3?J)¯>}A?¿¼¤>îl>Åþ1?S³ñ¸¨[e9Xã¾rÉ8¬ÙL9CV{>£p¤9¿Ö3¿Ö3²­·?ì?¯Ò?â?õ	?2ú?ã9*L9¤?îçé:ïùy:Üo?ê¨9$9ì3$9ì3^âÔ?lþ?­?sE?:Ñù>?)è:9CeL9ê>	S;Õ:ñ}}?õ¶9YÙ4YÙ4¤7?Ý>ä?ó\?Èäá>ez?o89	µ9«W>X:N	:?ó#¹9!4!4¼ùh?,yý>ALk?fu ?&J¼>#)Z?É$9tâ¥9N~>s[;:Òj:³W?àõ9èR4èR4 0??û?Å=@?ÛÃÙ>«þa?À¿8tØ8¯;0>7
:Ü9½I ?¿ú9°!4°!4s×_?\?4ø]?ª?øî¿> K?¼äQ6l*¯9z`;Þú:´Äâ9+"?D :wÌ+4wÌ+4p½â<C¦¥<¤4/?*µ;;Ä4;;m?þ·ì¸tÌ8ã2¿L«³89y#><:>64>64MQ?L/?ÿ7T?T-?Ø>°êL?$9æy9î>üÆ:$ö9?qú:FA4FA4a§
?À¸>wHD?¾Æ>>ø½1?k ¸cß£9Eú½mci:â´;:°&?V¥%:ÍL4ÍL4 ¨¯>ô¹p>ÌÍ:?XÕ=>´/
>,?³½­¸¬9åÉ¾Y} ;ùß×:÷Q>?rç4:¿V4¿V4!Å>³(>ä}=?kL]>p>¨;6?:é¸ÕåP9ÙÄ¾Þ:§;:Xø>qq6:\|a4\|a4=«Æ<ã$<ö.?£Ç¸<Àî<×Ò'?p·Ó·ì(°9Ö½ý»<ÐKã;YF.?ê8:$9l4$9l4¨î>Õ¿>9ÜL?ê8?hè>ö¯K?¶1¸=ÙL=Ù/f?¸ï=6Gµ<r	_?ì7I:ëõv4ëõv4ß¯?B
?Ó¢?e¤?Å¬??`°9«9ØÍ?äZ:}I:Hó9?îJ:YÙ4YÙ4ð?ô?aòe?à[?Ïvù>FGa?ð19yË9ß_>¿À:<²ß;ï¸U?$R:½74½74è%=H=5E?Ûö>sX@>å¢/?0:=ÔÞ<V?É<:{u<(R?äU:!4!4-»>Ö¨C>ÂK?¦¼½>A>Kx;?¶O@9C9»>¤Ý<«+<vL]?Íi:ô4ô4}·?Ôùí>S?õ?ì)?5Ä?ÿsO9Ã³9K·>#§:À5:jk?Ø}t:èR4èR4á?`²¹>/7?`ä¾>¹>À/?¦¹Â)9Àh¿»*:æ
ï9[Õ6?=z:L±4L±4³ò°>, ^>ÉîK? (|>à¢,>Àõ:?1¹´^9ÏÄ¾¨Ã9Ý¶9^ô?g:°¡4°¡4v=Y?ñ-Ú>Õå~?µ-6?z»>ùÃx?ÄI9N­x9µÏ>Ùü:Y¥:ÎS?[2:n¦4n¦4ìö?Eb?=Í?û©?
X??¤Ö9&ª9;÷Ú>.;6:î¥ß9P? *:wÌ«4wÌ«4íoú>z:§>°??A©>bs>â2?V¡ø¸L®491#°¾È¶9î9Ä>;:Û*±4Û*±4`%?9«>ùi?æýÓ?ÝM??¨N?ç9+9$£
?µ¦:è»:
¦t?åÛ:>¶4>¶4AÇ'?kæ>ãß?Uàê>J>@ÿh?d9,÷§9[b>ÿ<;¿Eà:9W?ò=:¢ç»4¢ç»4ßÂ?3È$?¾?k?íÑ>ÊÔ?HIÙ9Ð£9oÈ)?,°ô:®:pg3?Ár:FÁ4FÁ4	A?¾>À
?9Ô?ã<b?^zp?9BF:K:ïâ4?â:êwH:Ü;?(:j¤Æ4j¤Æ4õ??OÒ>£??Æo>ü%>Ê8?®w8Áíz9c>²p8ñ&­9î±=µÓ:ÍÌ4ÍÌ4¤>Ó->cwK?G©>oûp>,4?<}á¶ðg9máx¼>oà<]Ú<QJ?´%¢:1aÑ41aÑ4vàá>æ¥>ª®J?¤àÉ>[ä>Ó3?NÃÀ¸ü é88Ó¾º:¬ó9Ò?ï¬:¿Ö4¿Ö4kU>êk>öS?~ÞÙ>¦N>y	<?áx8xy£9ê=äg<	<ÓõS?er­:øÜ4øÜ4?À>,@?ï¶>I>Ê,?¦Û8
À9ek>B9×Ï39Ø¯G? ±:\|á4\|á4óz>ªÛ=ãÛ9?þu4>>y*??9=Rñæ<& M?»|W=«£=]S8?O³:ÀÚæ4ÀÚæ41¾?9?[?NØ ?¢?Þ?%R9TÂÓ9ß¹µ>ªì:ç¥:-9G?©´:$9ì4$9ì4çÉá>o>È[<?¶P¨>6pt>ÃF0?be%8Ú8¸A>î)Y9ú?99?<¾À:ñ4ñ4ÇïÓ>Wa>Û¡B?º¿¿>@>ÿ.?ÏrÆ9÷fô9ÝÏ>y:"Úï9hû?âÀ:ëõö4ëõö4qà=q@=Å,?bT>l»*>ï9?%¼i¸ 9Gàº½øå;*¯;áÃ'?ô	Â:OTü4OTü4Væ	@ò
?Èßý?ÓÝö?#%?Y¿?õ:?h°9Ï!f?DØ;Lí;d¥|?Â:YÙ5YÙ5îÊæ?«	?ôÒ?g³?©?¹}?Ù#:DÏ9">?r6;ï)
;§ (??øÂ:55ódÇ?.Á?ÂP°?Tô?ÏÒ?Ö?î"Æ9:òl9ÄV?ä*:4]9ÛP?ÉÃ:½75½75JSÒ>Ô9>zK?Ôû[>5Ë>º7?ÌPz89Ò%Y>qÔ¶ÃJ9I;¼|LÍ:ïæ5ïæ5ÍÚ><>Ì3C?¤½>vU>Âa2?¼O!9ôbê8¼/0?Ì¥9G9°ý?ÜÒ:!5!5(S=mt=8?xä6=Zî	=c¹)?
J	:|pã9}?i:cm:.¤?<^Ò:SE5SE5??må\?¦.?ÐmÎ><X?]k9`{9fÔá>a2:ã:;?|_Ó:ô5ô5.´i?0Ô>±ú? °?B"?Á?Y99ä?àp]:¦èÿ9]?ºÐÞ:¶£5¶£5æÁÿ>¤>çmP?N®?
wÖ>~5?WÓ]9é¶98Ù>I:AR:Q(?ñà:èR5èR5±â<¾Ø£<«1?éh;0ú:Ú?í^y·V29ýø¼}¿7â/9=!9ä:55Kèl?&?Ö>?¿ÇÚ>dt>?æ8?¢;¸Ü¾9"C½dN9lCd9­?¿¯é:L±5L±5Ýq?JÊô>ð|?xqÅ?¸ï3?&t?Åáñ9R¡9??j-_:ôxÿ9d£_?Ã|ë:~`5~`5W
?¹{½>-ç:?D°¤>*Çn>0?µÅ¸y(R9EÕp¾Ù¿8;u9}vH>kò:°!5°!5dZ=ÚÔ<£/?)Ò;îV¢;´%? «¹wbP8ØRÀH·UC9­Ú·¼[ö:á¾#5á¾#5éâJ?3Ì>çY~?ãF?GmË>
Jz?Æ<9Ù­i9ãß§>j;¨:e?% ý:n&5n&5Ü±_?k?I?×>¦¢E>¶8?Ås:9ãÓ9Da>ç8:tB¾9,A3?;E)5E)5ÍÀ
?ü®>¾L?¶¶Ç>´>öþ:?Ø\8°k8Jü>¢
D9n¨Ó9«m>¦y;wÌ+5wÌ+5MT?´³>¶K?Íï?!>?ÅÂF?â^æ9øä9
?}¹:ÎýÐ9;%?v9;©{.5©{.5ÀÉ>8>iA?Dn}>kí5>àN2?4Í8Ô]9R¹+>Ü5:<A:Ö´? ;Û*15Û*15Ü$ª??E÷?»ëä?;s?Ïïp?*:¼e:¼h?ë$::qY?¾;
Ú35
Ú35Ô=f*Ë<^'+?Üî¥;[q;ªj?Îå_¹¸Ew8áÌç¿D¹ 90p¾	;>65>65EAð>EN>uF?¯k>µ£'>nô3?ôà8CÄ9l>÷JW9$}9¯üÆ>þú;p895p895:à>`ÚT>³H@?Ébæ>»Ñ£>4?ùÉ¸9UB¾6f:TH):J.?Äõ;¢ç;5¢ç;5g±Ä?Ëd?ª\?·V?(zø>27]?N397]9?ÊÏ>Ò4<¾;Ýr?À;Ô>5Ô>5yÖ.?£»ã>D?}?N¼´>Ô8?®÷7í9Ð2\=7:>Ú9Ír?x";FA5FA5CR;?WÛä>ÍQ?9ý>éV>¤b=?JÜ9½ä9´>1«³9½^9.N?wØ;8õC58õC5êt?K°î>!è?à'?«?ÀP`?DÞË9ìÁ¤9b?{«;¹a;þzB?`;j¤F5j¤F5v(?%Û>3ÞD?È¼Ë>>ñ<?¿¹òia8S*¿Ó·	:¾9Û9?kP;SI5SI5ôt?SâØ>(?yê®?Cª4?Úw?'à8hêY9Ú©>ã<;D~ :CY?oX;ÍL5ÍL5ä>±#5>c<J?R>ÒX>ó,4?!¹Q9üN¿0öÿ:¡:OßJ?o;ÿ±N5ÿ±N5y7X?	?ÃÔI?3­>ðÃn>´9?Ç8ô9öø=xC9s^9hy)?;1aQ51aQ5æ¯ñ>«¦>þK:?:0V>×ã#>H'?²ºá¸_9×È¾½ïY9îÃ9»>= ;cT5cT5^¦?&º>;?vå>q!B>­0?Ä¸fÒ9já½jH_;Ô*;==?";¿V5¿V53?íç4?1¤J?µÑf?y ?¾×:?Ác¯8>m9s=>W@Û9@Ô98?cY#;ÇnY5ÇnY59¡D?èþë>LU?òÀµ>B¢i>>'G?[¨9E9{d>µ
:+â9?A#;ø\5ø\5v>¦]>5b?:Â>Uà>Bl??·ä¶=ì¨I=;-h?IÃÜ;©«;ÓV?³ $;*Í^5*Í^5ì1?L¤Â>1j?9Û¾>xôn>nxL?í6è· ã"9z¶½×*:^
:?©C*;\|a5\|a5=Æ?¨-9?»X?K?éÿë>F\?	Ok9¼µ÷9/s>ÜR#;b6Ð:ÏH?Ï¤*;+d5+d5'?#?HX>Í?Ã§@?d0Þ>Ûø]?J9ãÊ9Å>¦}¾9Åç9H*?6+;ÀÚf5ÀÚf5¦à?)?ÿan?¼ð5?eÙ>7V?¡8
9¼%P9yÿ©>:¹:µ"v?È/;òi5òi5Þ?øM?B?w²?´ÙM?	^?	G.:)½æ9s[A?r:B:¶?F	2;$9l5$9l5×g?×Ô¥>qñM?gô>²¡>ö4B?»ñ_9ïÑ9AÀ>5©:'>:«?.4;Uèn5Uèn5dk!>¡Õ=ÿnA?5×>$p]>ýQ5?¾Ú'=Pê¹<z!g?^µ=n=Ý¬B?^6;q5q5=k@äèp?$?H´­??h¤?}ZH:2±9¡á?0¤:?:µ?ô8;¹Ft5¹Ft5ìcÛ>Om>Ü*E?0²¾>ã¸>².?×8;X¦9BÂç=¶Ìe9Âò8ÁUr?§©9;ëõv5ëõv5À>jf>7=?	>#ÀL> ,?ò¸Fz9TS½]¦q:ÛªI:`?Z
;;¥y5¥y5äe?xd²>A8?8Ó>·*B>Ù)?ß,7Ô«9AJ<dR8æ[9êèª=Ec<;OT|5OT|5J?kã>d?Dè*?àÊ>$©W?±kµ9h1:¾Ã>×:n:8¶C?Ø<;55ãª&?æäÞ>l??|n?j8Ä>ú ;?¦'9´)Â9
]>.p:jx&:.m?I?;YÙ5YÙ5ôà?:SØ>þ?WØV?_Ð>BÓ?ü9Ü4 9ÃÉI?Á9Á®½9ÜÐ>D;ò05ò05L`?Úí?ÈµW?s"Ú>»`>ED??Ý:[ÿ:Ü;?|Ý9°q9ñÉã>oæD;55§6V?úû>ütZ?F?¥§>¤K?¼Hº¸m&9E¾]E:=­Ê9<?ö`E;$à5$à5	Õg?¹>áT ?ûi?@>Ð>ß?ku69j­9Xû>ÐS2:gtå95õF?QxE;½75½75m,?8:»>é³N?Haï>
ç>XG?Ê
¸k9W¤¾=x9ä¿Á9ïÙ£>Q.G;V5V5ãL=ï=Ëæ/?\RØ;h»;Û¿?T®g¹jßc8 #À§k¸¸^9|å¬½«ôG;ïæ5ïæ5ð«#?éÌ>5DM?¾×¬>Rpj>1½<?0Cì·éÂ8(¾dZ :wT:A?RGQ;>5>5mÇ¶>
Bm>¯7E?ø4?%Dò>EH>?J=a¸<uÇ^?j-$:§ä9FÐ7?¬Q;!5!5%Ï[?N	?ó]X?ÿ¡?»¹>çS?fó7´®f9U=IÂE:ný9:z?evT;ºí5ºí5pÖ>ñ
@>¨½??Õe>¢x(> ÿ-?eé¸bë9Úµæ½ÁA:h:Åü?3U;SE5SE5-³Ý>ç¾>aA?>WL>çÎ,?«¸¼	9©Y¾Ü¯9¶ú9>à-X;ë5ë53Ék>? >V<?c[ý>®®>è¦9?=y¸Ð9Ù½¢¦;.ÞO;nM?×ËY;ô5ô5¡? ã>Ü?n	,?a¥>Ýù?Yµ8YÉ9ýø>	Y:ÂÍ0:(lE?	\;L5L5öÒk?gç?/Ød?ÈÜC?ð>ÕnP?¨ú
7tN9ºT¬<	-á9bç9öø>0\;¶£5¶£5©]n>ð>NQe?µÑ>>>±.@?·;ê&T;W]?Ù:9ÞëÊ9][Æ>ËJ];Oû5Oû5ó&>¯«;>
uK?Úl¿>¬o}>\A?A=7Y=^?ù,n<ìr<æ+P?³ä^;èR5èR5Æ3?éy¾>.ßI?sRÑ>J>F2?\Iº¸,v8'wA¿¬:­:=Ú?c`;ª5ª5¸F>"#ê=ÄFY?	Ýä>!Û>õ F?Z
¼=úU=Ê÷`?Æ¿=ZÁ®<2R?Åc;55Å?>°¬?´A?ô¯Á>TÙO?h¾Ë7³jF9½o=Lg<j<²4?ñNi;³Y5³Y5àJE?Ì¾>Dz?
?r,>?ÐNÐ8BCs97[>_r»:f:|:ù?>?Üj;L±5L±5@<?õ¼ñ>ã¼G?¯øÄ>­Ê>S3?y1è9Î9$è?l9¦æ9£?j;å5å5Kù>>yvL?&M>JêP>ÛÒ0?`h¸	WD9©¾Èû9M!«9PSï>´j;~`5~`5xº?®¤¤>HÒL?¼>N>5:?=@8d9k±%>0ãa:> :.2C?çÓp;¸5¸5&`¡?ìc@?»V?zu?µ¹>ÐLV??H9xi9åÐÛ>÷½9l69«?¦Fq;°¡5°¡5éÒ>¿>dj<?&D>Ê >Äg,?ÊÁ7l¼!9Þ|=í59¶ì8Ñ)?\s;Hg¢5Hg¢5¹Þ®?ã?V?o_³?ì?×(?:X®9VJg?> ý:Î:W a?¤«s;á¾£5á¾£5Ålæ<Þù³<'á#?¸Ê=ëtÝ<!?¢û¹>89±µ»¾þ8Ýï9
rT=°õw;z¥5z¥5/·?O;°>Üm<?°>9P>v0?oX¹Q99
ï¾å2:£à
:ü!?dy;n¦5n¦5¯öY?x×>{?Ú(?À9Ë>¼³T?ò<U8.Øo9ùã=SLV:ÓÜ9ox?Rz;¬Å§5¬Å§5Yî=ÚßX=%W3?¹ô;ÆÒ;Èý?®ú¹zOF9Ý9¿Ù¹°û8Ñ¿¸;E©5E©5,Ø?òzÇ>J"M?¤·>ÝHx>8=?T8ô9>$>uæ9|Ä9Í·>â©;Þtª5Þtª5YØ>Ù>ÌF?I¯>×Ñ>>:?eò¸~9HÒ¾ýÅ·_]9ùÏ*½|¬;wÌ«5wÌ«5ÈA?çÊ>ÛöG?j_>óD>2?+!¶¦f9÷á²» 7:1ÆÓ9ù]?1@;$­5$­5UÁ(;óá>$>WÑH?è£?äÇÚ>ûo1?Û¢j8[9wÔ=¾:øaM:Û0?pq;©{®5©{®5UÁ(;î§?Øü½>!W?¶?ÔÌ>ËQE?ù¸ål9·Ý½ùü«;=fl;?:?M8;BÓ¯5BÓ¯5UÁ(;GÂ?ó@>ÌY?TP¸>ð¯}>|þ9?Q¹29Iú¾²9OLN9Ù]?Ì;Û*±5Û*±5UÁ(;![Î?&U"?n¶¢?}r?*Ï?Ø]?z9x5k9¡?b¥:Ë÷!:×?f;t²5t²5UÁ(;±÷F?8ê>íY?t,?ºD>ÊY?Ú8z`9*¨=Ü:Çá9¾?Dk;
Ú³5
Ú³5UÁ(;OÆ?§>NÆD?Xo>vÞL>ú@?Ük½¸
­8Ð¿üd:"L3:0R7?ØÙ;¦1µ5¦1µ5UÁ(;³ã>¾j>KL?  >¥ÝZ>v.;?Îå¸Ù8Ì¿ù°µ::²d?ñÚ;>¶5>¶5UÁ(;A¡*=¯÷<ìÂ0?1¬Ø;§à«;\!?kg)¹Ò":9ßüè¾È}D8Hî9«@=K|;×à·5×à·5UÁ(;qïv?;?¼^?¡¥?ÊN?ÿ8M?/¶#:4ûÉ9Ó~O?7Û¦:´þ,:~êv?o;p8¹5p8¹5UÁ(;iø?ÞÖ>3ã?a???6ö:yÄÖ9Æñ3?ôÒo:.uç9p ?hæ;	º5	º5UÁ(;qõL?YT?mó:?*Q´>£d>nU.?á99ïS9Ù¸>é7}p39®¦=£;¢ç»5¢ç»5UÁ(;~Ëî>JH>xhG?·2w>«×4>h÷.?õÜe¹ç°9
?¸¾H9:9A¯9¬>6;;?½5;?½5UÁ(;&.?ºÐ>wTV?)Ë?åè­>x=?¡8èKA9|	V>e:©[:¨gû>;Õ;Ô¾5Ô¾5UÁ(;+vã>s>Mû>?Rb>!>M3?³ÿ·:9"ý½?:$hA:´8?é;mî¿5mî¿5UÁ(;ß¯?}¬>Yý>?Fá>ÔLR>êF*?N9¬ªº9/(·>AX9éÖ9À¸>oô;FÁ5FÁ5UÁ(;$@§~?p?~Oº?&¼?¶?>4:ëÄ9=¦j?Eÿ§:Ü:äq?à`;Â5Â5UÁ(;æ>è>ÀN=?úè>Úª>V/?Ó^¸ìË9á_¾½ç¨8¤-89vÄj>¥ñ;8õÃ58õÃ5UÁ(;¶:4>uÜ±=L´?'?WÑ>L?ðk=^¿ï<ï{?À=¾<d£k?;ÑLÅ5ÑLÅ5UÁ(;0!?þFÀ>iW?R¡>_M>.I?Æµ¹Ïo9Lo¿K,M9
 ¤9O >½ë;j¤Æ5j¤Æ5UÁ(;ä^?Bò¸>·ÁN?Fvð>4ø¨>l(6?jG×¸9@¾Cô:Õ°6:VìM?ß1;üÇ5üÇ5UÁ(;nR³?[=?¢ü²?ì ?ÜÚÓ>=¹¨?äñô8³89?À©>Pqd:Û¶9g7 ?ñÚ;SÉ5SÉ5UÁ(;)?O	³>öÙS?H´>
¼d>yI?3á¸`>9!V¾Zeè:p!:*ÆR?Iü;4«Ê54«Ê5UÁ(;
·?)8 ?`¡?Û?Æ>>Í?µP9×Ñ9KÐ}>Ó{È9ÇØ·9I?	¡;ÍÌ5ÍÌ5UÁ(;µòò<¨L¯<He1?öÈ=ë¯ë<ÞÝ$?®Ök¹u9O=¿=M5<aÅ<Àu1?ý¡;fZÍ5fZÍ5UÁ(;;y>ó>Ã÷i?Iè+?Ð?Ó>ïRP?h6¡<¸»A<åU?§¦Y<ÿÙæ;\q?Q¤;ÿ±Î5ÿ±Î5UÁ(;U5? >Ý>äÑQ?Ä>á>E<?ô8t9B¹>Ç.:@::dO4?íÇ¦;	Ð5	Ð5UÁ(;«>~]>»¬F?(>czY>O5?úå¸Æ/p9+t¾å|À9k¦9ÖT*?Ð¦;1aÑ51aÑ5UÁ(;ª·n?¦¦ý>íp?/-?ªÑ>¢tS?zUÂ7üEg9sW=s
;£:å^?¡j¨;Ê¸Ò5Ê¸Ò5UÁ(;Ø<â:<NÐ.?ú¥ú<MºÊ<¬A?ðèÆ¸ñ´8Èb
¿ÞÝ;.þ:ûþ?æÈ¨;cÔ5cÔ5UÁ(;ü3?1Oæ>ÜG?wDÁ>x9>N8?	Õ8 Tª9×7m=÷|T:Í²Ö9P]}?CC©;ügÕ5ügÕ5UÁ(;ÍF?°lÖ>¢ül?ñ4F?EáÒ>p?Ç²9b~z9éÄ>os:9{²9Î±®?°©;¿Ö5¿Ö5UÁ(;ù|?Ý@?P,?Õ_?Åû×>§?òÀ9Ô9mÌç>\3Ì:çî-:4F?ÿ¬;.Ø5.Ø5UÁ(;/?(uº>æPR?òd·?Lo?.D?E:ÿÏ&:?ðÐ{:f¾%:ÂxB?CÅ¬;ÇnÙ5ÇnÙ5UÁ(;/P#?ÔÅ>ü®S?Úë>G¡>ôE:?´w¹·Ö~n9G½nVb9¼K9ÉÆÈ>k'­;`ÆÚ5`ÆÚ5UÁ(;#´<õî<_&?Ê;å;/?#,V¹¤O®9\E¾ûmó¸×r9ã@k¾"­;øÜ5øÜ5UÁ(;D?º?ó'f?G\?e¸? I?=:Û(:Ûd?6×Ï;­p;­]?b¯;uÝ5uÝ5UÁ(;Ý?Îµ´>x@?>Qé>R¨¤>Ë_5?s:µ¸^D99Xkz¾I@:Ë Ù9ì0b?Áu²;*ÍÞ5*ÍÞ5UÁ(;#Æß>Ì}>Ö;F?Geo>`½->õ^0?*]8¶È9øª9>Ì:=¬:`?[Çµ;Ã$à5Ã$à5UÁ(;"ø>×}>95V?ËÒ?e½³>{7?Òk¹Ú^²9=1\¾
çª9ëæ9©#?ñâµ;\|á5\|á5UÁ(;â?ÕÀ>×T?hË>Å>ç@?Ç j·
9qT½Tv­9.Ê9-JÛ>û~¶;õÓâ5õÓâ5UÁ(;Ôá>»>ºA?Äcq>V$>¡±;?gp¸
zT9«Ò¾Ë;µØ:üs3?á·;+ä5+ä5UÁ(; #?R¬Ð>E¼H?¾o?SÓ>³j2?gO¹ ¿i9k%ã¾`©f;\";dØ5?¦±·;'å5'å5UÁ(;Ï
|?g?h?`X?¾ð>?ª£U?¨É9j×9ØEï>ÇeK:Ð%ü9LN?I¸;ÀÚæ5ÀÚæ5UÁ(;=ZÃÂ<Ô.?â¦f=:(=½%/?Úó8ò¿v9dù
>þ;DÜ:Í
(?o¹;Y2è5Y2è5UÁ(;ôø'?
Ø>ÁF?]¶>É~>­â6?LÚ75z93_=vf7:ê@.:¸?äÍ¼;òé5òé5UÁ(;ôø¥?*$?òh?gF?Ñµ>?ª9Á;¥9U½?»;:T£:MK'?=G½;áê5áê5UÁ(;û·»>E>~Ìs?Æêá>ø]>=6W?´ÃJ=ÿð<ÜbW?8_<<µÿ;sY_?}¤½;$9ì5$9ì5UÁ(;û#F? ¤ö>N¨M?pç>øú>hØF?6Â8Zý¢8`9`>çÀ9?¿:ào¿>C¾;½í5½í5UÁ(;Vä>áÐ>uöA?HA>i±
>q12?Ý,â7Æcs9Ãäm=^ªk:yt :qÿ;?òµÀ;Uèî5Uèî5UÁ(;ÅN?Ó?X¦?º?*È?£´?	Þ9TæÀ9KY¬>"x9*of9Ô#?qÅ;î?ð5î?ð5UÁ(;Ûqó>¯¿>ML?>Ú?lB?WÇ:?ËX³=h`S=a5Y?GO=]¸<pÅI?©¤Å;ñ5ñ5UÁ(;`S?°ûÇ>¬J?G3´>Ìr>Üÿ=?uÞ8ñU9ë&¬=¡ÿ;ÃÄ:&,E?ÕÐÅ; ïò5 ïò5UÁ(;k?½w¦>é>d?lÎ>V>5àA?Z	Ø¸hö8rà¾_ã×:î3:È/?£Æ;¹Fô5¹Fô5UÁ(;ÿk?Ç¥?a¬i?Å$?Ä«>,ùb?c2º9¼9Nj%?`Ü{;d;îX?È2È;Rõ5Rõ5UÁ(;¯ò>qý>>A?
»>{v>Ä2?¾½F¹-}9åôÈ¾ðyÆ: Ô|:G÷H?É;ëõö5ëõö5UÁ(;>éë?2A?_?6Ý?¶ËI?ÁP?Ä,Þ9¦!:lòÝ>¿²:éÉ:f?KÎ;Mø5Mø5UÁ(;¯¶'?±Ó>Ó\K?È7?£.ß>?R?èÖÈ7²ó9ïç¥=¹;Jg';pÃP?lÕÐ;¥ù5¥ù5UÁ(;¡?±)?ÿðm?j!?ûv	?³?19þÝ9Ã<>j;Â1§:ÛJ?|ÕÑ;¶üú5¶üú5UÁ(;¥V?è-?"v?}Î?»?j?ù·9ßM9"Åd?$W;Í(ã:3?6Ò;OTü5OTü5UÁ(;Çè>Ñ>x%L?.e>_9>»±2?¥E¸|^96·m½¨Ì:ú¼:SJB?ºRÒ;è«ý5è«ý5UÁ(;*ö>T>cGV?Eâd>Yh>l:?>O¹ð8\¿·èZ:¢W:Ûñ?ÃÒ;ÿ5ÿ5UÁ(;ÍrB?õaé>ëJU??[,¥>¢H?Õå97 Ð9±â?±dº;Óç;	/?±zÕ;-6-6UÁ(;]Ò>Ý¡>A$??bØ>=>¿Æ.?ùs·f9`z½nÏÃ9Pg9ò´X?Ö;YÙ6YÙ6UÁ(;HNñ>Ù>pÅK?`>;>¯õ@?í÷7Aç8_:	>ó#ã9#0Î9Ñ
?ùàÖ;&6&6UÁ(;m?í?çt?{?.?üf?9ñGH9\ªC?ß¬;öf;)û??qL×;ò06ò06UÁ(;Pj?B°
?qãS?gÄD?g¥ü>aG?ÿ3>9|ÏF9©êô>éÃ:ue;: ç/?2çØ;¿Ü6¿Ü6UÁ(;m	?Î`«>ÈM?e^?w:·>Õð8?dØ1·µb]9ë¦Í¼¯(¹:èu:SÂ@?¦\Ù;66UÁ(;mG?ZãÙ>Ý«?EØ?´®J?·r?ÍÖ9Cò9é$>H/:±i7:t8?Ë§Ù;X46X46UÁ(;ehO=9_=î2?Óüæ;ö­;®Z*?.ök¹êra9ü÷¿kï¼8.9è7>ïÙ;$à6$à6UÁ(;óx?ÄH?Àb?ÿ"?¥â?¡3c?ñ8¾!9ä>"Üj: :K@?ToÚ;ñ6ñ6UÁ(;w#Ï>?>²Q=?Fê>`b>¤+?òEÀ¸BêN8âm¿SÞ)9~rd9)[¾>ÝLÛ;½76½76UÁ(;§Î?XºÛ>×9?è[?ÖÁ>17?÷§9°A9¾^?ùG:!N³9¸jY?\2Ü;ã6ã6UÁ(;ìdø>bÙ >ªE?>¿Õc>T÷0?Z1¹ÀÊè8ãC¿¾zT:U;:ÉÖ3?
uÜ;V6V6UÁ(;x?Ñ>Ö^Õ?ë^g?!©>¯?,:E®9Õ|?!:Ù:=?9vÜ;";6";6UÁ(;®?OÕ½>\×´?öu?Q©>óà¹?Ær:H8Ð9Ç=?Òé¯:Þ/:;?P Ý;ïæ6ïæ6UÁ(;
:>ÎÐä=2(P?(àÔ>1>D.=?Q1À=ôn]=Ô1^?z»Ò:Æ:ü7?ÀÝ;»	6»	6UÁ(;¡¾ ?¬æÈ>ÔL?#?)?W5H?
y3¹´Ïà8_L¿þgÑ<KÊo<ã_?à;>
6>
6UÁ(;©3P?'X·>Z?-9?)´ß>èèS?þ¿8!FG93>Gñ9É9ó? [á;Tê
6Tê
6UÁ(;d³r? ¦æ>å¯?ª§a?ØÒî>]âq?cºÇ78{9K= :´Q}:I"?yá;!6!6UÁ(;¥å
?¥F¯>ÜÝJ??vµ>Ý
D?ù:x·0³91×¼®¬«9Î¬g9³=?íâ;íA6íA6UÁ(;$
R=í=_4?¶4>y×>$?ôë[:I):&?lXp9~;û9
èt>|÷æ;ºí6ºí6UÁ(;È ?ý¶>
Èa?;S?ÑU?RÇJ?øìL9vÓ9:x>ìÕÕ:(:ö1?ÿæ;
6
6UÁ(;cù
?bãº>zB?U¶>6]}>2;8?VÆ·_9kc½g>09÷Ö:9\{ñ>&.ç;SE6SE6UÁ(;Yn\?çÂ»>E?H)~?à;û>Ð}?$ÜÏ9°õX9ECu?§I÷9Õª9ûM?ö½é;ñ6ñ6UÁ(;Åæ>æ¥>ãâC?êÌ>]ÝI>C]6?YC¹ö9G-®¾ê;Ø È:°..?Ekê;ë6ë6UÁ(;äN?uë>yñ`?Á'@?W¿â>öñX?ó8ä79ñÐC>²&:_÷p9î±?£mê;¸H6¸H6UÁ(;%l?(æÐ>²?ô¥?@ÃA?E³Z?ÑÞ:a©×9þè?:Äé:â\:+ÕY?#ë;ô6ô6UÁ(;þ¶?6Ø>î=?H>ÄÑW>t¹,?2Ü·hxu9­·&½ø}&:$Yÿ9Äê&?ªùë;Q 6Q 6UÁ(;¦¬>N°\>çEH?Íxy>V8> :-?998ÍN9«?6>ß$t:S]7:m*? ì;L6L6UÁ(;ù]²?"ñG?M`d?b©|?ËJ?o?g8n9ÔP9UWá>
Î÷;{P;ÙG?ÇEî;ê÷6ê÷6UÁ(;ÝÍã>Ä²>Q:?Øª>s+e>lä-?m¸âî8tVª¾óÐ9j¥9õ>k±î;¶£6¶£6UÁ(;æ©?ã®>±F?mö£>©_c>8?HB
99[Ê{>æq~::ÔT?ÎÕî;O6O6UÁ(;å}?D©>íÙm?2Ê>öp>ÙmW?7¸vÂ8o>­¾õ±<O¡H<hb?ï;Oû6Oû6UÁ(;FJF?ØÐÛ>Tîf?d='?ðÚ>ûC?ÄË ;Ã@;"U? 9XtË9ÏÊ>Ä1ð;§6§6UÁ(; =tôâ<+?á;=%	l=9Û!?6E
¹Ì½9m9¿Ù·)¹8Öq8a¨³¿­Lð;èR6èR6UÁ(; ?¤Í>áG?È¸>þÃx>Pr=?¿âÚ¸~ D9r}¾>:Ò9ª2 9hù'?	vñ;µþ6µþ6UÁ(;Ì±?¶G?úM¯?¯¬@´¶Y?ªµ ?Ïj:ü/Ò9Ø?ö<7;$µ:{?<ñ;ª6ª6UÁ(;ùu?òÌ>±ô?o?nz>Ü?±Ã9»°8ÃA?s:NN:Æ?ñô;NV6NV6UÁ(;Ä²^?ºë>6r?vc?Ä²?­îN?
¹8H9">Æðb;);úç>?°ô;66UÁ(;Û£?CI?¯Xy?aµ?ª9?Áz?¶<I^-<]?ù6;8g:³¬?"ø;æ­6æ­6UÁ(;·?¶Hê>j{?\?/[?ü?½vä9¹9?[Ç:ÀKU:rEo?x¨ù;³Y6³Y6UÁ(;üZJ?g,?dH??üø¸>08?bY8o·9F´8=Òo:7:[5I?]xû;66UÁ(;GÕ?¥ù>¨´Ú?ü@U?«?¨c:¦²9,cP?h';':[¬?ezû;L±6L±6UÁ(;Ínþ?kw=?Úã«?"@E·|?ÿ?Áo:Uµ:ó?!4;4:©i?Óû;]6]6UÁ(;º>è¯q>Q%E?XÏ>7>:Ò2? »À·^u~8æA¾C¿8;T9J!>+ü;å6å6UÁ(;%?=j¾>9??>²>D>å_,?%(Ã¸Nî~9«ùC¾íÛO;L-;!?ú*ý;±´6±´6UÁ(;w"?Á>Ö²¡?I&?%Z?·?&|9Ï^^9$?¯g:m:s×C?Q2þ;~`6~`6UÁ(;Ôð4?v÷>5/;?D>(_>V°0?½²Ê¸¼[9E¾Ây:Æ
:f?Ó÷þ;J6J6UÁ(;Z½?[?@]?~©?Èµ?7c?ûÓ»7Ç9oA¹=¼'B:¬9¿©°?0D<¸6¸6UÁ(;,}`??
W?ò(?õ?Û>(DE?ËC:Á&:oé>#×¥;³Y;þC?Í<ãc 6ãc 6UÁ(;î?è½>/E?[È>¥0>È4?àâô¸("ÿ8Ï·õ¾x
Á:>`:i?¡L<°!6°!6UÁ(; F?Lø>¹L?±´?|3Ë>KX;?yá8V~9WE>=;û2O;#¯4?b<|»!6|»!6UÁ(;÷ºL?ë>^?J¢I?'u?áÕE?>78Üa9 Õ>¸YÁ9³Ð9¬Õ?am<Hg"6Hg"6UÁ(;«Nè>~¤>/5?×@>«RL>Þ³%?8i¸!9Ý½f_9KxÕ9Zô>v<#6#6UÁ(;È=b=o.8?fà<i´°<Ì°"?ÿ¸M5¶8W3¿#m4:¦ã9åJ?Î¯<á¾#6á¾#6UÁ(;EI?+Ç>Xu°?^E?6KÐ>Ùà?[³u;q;âÜS?6«T:ù_¿9>?,õ<®j$6®j$6UÁ(;"3>BP>÷y?Íú;?Àî>½I?>ä^=:ý={[?'Æ=¦£<]7\?¹1<z%6z%6UÁ(;3·?^(;?rz?(¢:?>Õ>ãG`?ÖÛp9{J9ó?
*;Ëd:ìv?F<GÂ%6GÂ%6UÁ(;TQ?ïJÉ>3æ=?p1>6Ø=>é0?èO·7*9ú=Dy;JÌ:P2?3<n&6n&6UÁ(;ìóæ>¹>ÅF?Î ò>ñ«>]?4?«¸¦8Q ð8¾±>ÄJ;Íz´:ù5?å<à'6à'6UÁ(;aË?³+?=
O?¼/7?Çóò>EA?-È½8·=p9;J>Ó}:þ²9×Y?ì
<¬Å'6¬Å'6UÁ(;\?Nà?ÊË??Mzó>X±>´
0?Bp¹ÉÒ9ÿ¾Ñ¾`Ý:è2n:Sd?_Ö<yq(6yq(6UÁ(;é_f?%?$7`?!Ì­>Ã,R>ç°S?#­¹È9½¾¯õ,:Nqô9)#5?æU<E)6E)6UÁ(;½?¸	?}@u?Þ??±>®eY?V9s89p>%`:h:³«.?âj<É)6É)6UÁ(;÷v?ñÿ>w?á?y?­mj??I:\«$:än?U*:ïü9G,?äã<Þt*6Þt*6UÁ(;ù%?þË>GQ?v,?´^¶>.:[?xU³7'b8K>é9(Å9D¯>q#
<« +6« +6UÁ(;èâ>Ë>*7G?b?	³>?nO?î¸úD9[i¾Y<Ó;qP_?]<wÌ+6wÌ+6UÁ(;n?M¦>ÈL?Øç>ûÅU>í7? ù·Ê¶8*/¾í9ÝÅ²9~*?&Í<Cx,6Cx,6UÁ(;±4?ý£¢>65?i?9¢>&[m?´U9S¤9pùÊ>(àW99-9	8?'ã<$-6$-6UÁ(;èn?Sï>Þ¥~?5D?$¨Ë>\ev?BÍ²·¶ÐÁ9e+ì¼òìo;V;© P?ÆÖ<ÜÏ-6ÜÏ-6UÁ(;8ÔP?çvâ>l?Ó%?ã³¾>^?Md­8¶`q9Cå7>z1R:Úñ0:9
?µ<©{.6©{.6UÁ(;ú,>RuÛ=.¼H?Ç>ÔË=R??À¶:hác:MM?©;+ÿ;Ü]?O¼<u'/6u'/6UÁ(;±?Ä£>AÝM?E6?£èö>.û<?§²¦7G_µ9ªIë<ëõ:7p?:´s,?¸p<BÓ/6BÓ/6UÁ(;à5?Á¶ì>±fD?ó@ã>¥Ù¤>:t0?Ýe¹QwP9h#
¿»9Ö³9Ýúò>w<0606¹ü;Ã¤?Aß?©â?Òq?ÿ©Þ>®å?âô9ãÑØ9À?j¢:óÞ99è?2<Û*16Û*16¹ü;M ?+ÂÈ>{,E?¤>¡g>ý5?&N+8ì=92ë=ÖÌ:qÌ:þ2?ËÏ<§Ö16§Ö16¹ü;¹ü=óù­=qÖ9?æ>Ù=ì=à.?êP:&W1:´6?Ü;U;-2?.Ó<t26t26¹ü;£Û?t,b?©x?¸ÙÆ?íPg?æ\?Å­:):6Óé>zW:=5:£`?ëí<@.36@.36¹ü;÷ö?EÈÀ>,??z.>Fì^>é/?W¹öV9®!a¾®_q8¢6²9B]­= <
Ú36
Ú36¹ü;p"?,Á¾>ôjY?qÆ¤>ÑØY>&¢A?¿,7_lÆ9H^<¬<JÀ;GÀ9?¼ <Ù46Ù46¹ü;ë«z?/*?D±<? æÁ>A>£'6?8\r88a9C	>SÈí9G-Ü9-<
?0·<¦156¦156¹ü;x§§?Æ/å>ÆD»?ÚÉ?º±?=Î?¿:¶O:é£D?Ôv:9Ã:%O?¯â<rÝ56rÝ56¹ü;Û`?ýð>×n?7}ö>i>&Ff?ûv¸>79öpA¾«%:Y;ð9m0?gÜ<>66>66¹ü;@×<W<I0?â¯;Wî;³4?
ºe¹ý9²Æ¾Ï»8|9
b&>@þ<576576¹ü;|y?¸]¬>U?öºË>åÐ>B>?[f:ÚF:1s?T@:l3ï9µ»?.å<×à76×à76¹ü;Å8?¾µ>ó?ø?Ð¤>`?b1µ9êl¬9.?h'9ö%Q9ò¶>ûø<¤86¤86¹ü;øÿ?/µ>U=?µË>3>X7?Ü¥¨8Ë³-9x> 9Ñ¸9ð½>ò_<p896p896¹ü;ZMÒ>üw>´G>?ãç<>Ò>E3?|C¹+Q9öª¾ª©9£Ö:îã¥>òu<=ä96=ä96¹ü;É§?mäÆ>³V??â>sL>%/?K89ìZ²=ÉO9Æ?l9ú &?=Å<	:6	:6¹ü;"%?õÔ>&PG?+O¢>-xR>àkE?2ÿ8¹Ì9Û6*¿uÎñ9£®é9:s?õ<Ö;;6Ö;;6¹ü;®c4?4½>Mt?Ðîb?þâ>2î?L¢8müU9+*B>GÜ9ÿìª9'õ$?Éº<¢ç;6¢ç;6¹ü;UÎ«?È+7?Àp?«1N?Óû÷>ÜT?øg9ëpÑ9\7>2K;×«:ãO?Ù<o<6o<6¹ü;ØÛU?î´>¹	?¿I?ÎØ>en?¹bP9I{Â9®&>y¤Ð:¬4:´JQ?â:!<;?=6;?=6¹ü;_3?ÀØ>·ÙS?Ab?¥£>K?@üÙ8®¡9ä=W>µ>::e?fW!<ë=6ë=6¹ü;áé?}y©>!CG?	¿º>.(>3?2ý·Jd9á¬÷¼-:aJ:Û>2!<Ô>6Ô>6¹ü;ß?{ì?­|?Éà"?½>+\?â8of9Pu=à@:Íõ9AH?õ²!< B?6 B?6¹ü;2~c?è>½jz??ç£>Ç&d?b89â&>ì:½:h,v?Ã!<mî?6mî?6¹ü;×r?ýê
?·ÒZ?¢ñ>Jv¡>±??9À£9¯ï>
9SÏ¢91Õ>Þ*"<9@69@6¹ü;´Ã©=lÁr=Ð3?.X8>¥Y
>ÿî&?É½==:ïé<o£O?&Ì:ÓÐ :gÔ"?"<FA6FA6¹ü;Îeè>/>£ÞH?#{>bÆ->)ü8?xm·xn9;þ¼97}9z¼9r/L?Y!$<ÒñA6ÒñA6¹ü;Êªì>Gí>JzR?%É?1w§>`üJ?Õ9^§9ÚT??o2<hÐ;[?Â'%<B6B6¹ü;d«>Öo?>(2e?KúÅ>Ã>ÞC?ÿ`l¸pt9øsÑ½ÀNì<²<Vñc?¡¸%<kIC6kIC6¹ü;ñ,=@&=r½q?>ç>!=w?Ê¢·ð9Xc½ðlÒ:¸í¨:dq?Çq&<8õC68õC6¹ü;ê?YµÎ>6^D?<ß¹>ã}>L¤;?Á28ì·9,
z=Ð¦;Yùt;R.?=¶&<¡D6¡D6¹ü;±=?í¸­>S?M?îù¼>Ê4?Õ8s91>÷À:O<:{U?)<ÑLE6ÑLE6¹ü;°]?®bç>½?%¹s?á¬è>å?Ó<+<GV?n;ï;ïý?Þ9)<øE6øE6¹ü;Wt?{0´>.<?#?²>1>+,?¶Õ«7Ü.H9X¿[=Ø:×9W
:Ä#Æ>±I)<j¤F6j¤F6¹ü;#Ä>òØ>¯XA?[)?nÞ>êB?Í¯9Â9Î÷?UY3:kØ®9L?^)<6PG66PG6¹ü;R?$!?x?nG?ÎÍ>Ñ«w?Ô§8åÂ9­Î
>5':µ
:Ã%? )<üG6üG6¹ü;9Æw?:²ú>,}?9*?Ú>7?ÕNs929½m.?£Ëw:{W:b?Z)<Ï§H6Ï§H6¹ü;,r?ëd?o?V?Þ§>NR?IçÞ8?z%9k¬>!¨ÿ9ÒÊ9óW!?Bº,<SI6SI6¹ü;$õ>ÓÂ¡>»úA?1N>ÏÎ>ÍÚ-?sÖ-¹ ¢'9g¼¿ù76jt9B=Uå,<hÿI6hÿI6¹ü;¨\Ð>ðM>
:?[}>e¹6>W>1? ¹$w9ÉU¾¯9L%Ì9qE>q-<4«J64«J6¹ü;ã?Ù>©Ä¥?ûÓ?ö??,§:o©:3a?ZI°:öá :hA?Tµ-<WK6WK6¹ü;¿p?f-?Jb?o­#?ðíÀ>n/Y?09È9Fbç>¥;¨:ñD?1·-<ÍL6ÍL6¹ü;26 ?[+É>áK?ßÚò>.©>m½7?¶*¸X¤~9çð¾3;<ë¾;üö/?ÍÎ-<®L6®L6¹ü;ä¤Ô>Ô>?¥=?>	T>Ì,?ÂdL¸ÜB9{×¾ª¹:vJk:ØòI?Mê-<fZM6fZM6¹ü;Ò?X $?VÓY?V"+?¢É><_Y?p::²Ê9)?9<¶é;1]K?£.<3N63N6¹ü;à?,>&`m??6?:I?ÆîH?pæt9
þ9Áv>~.:¿É9Jy]?øT0<ÿ±N6ÿ±N6¹ü;i?8¯>ÿ->?->¿Ñj>X,?;¹<ã7k²ÀH¸Ì9GÆ9U(?1<Ì]O6Ì]O6¹ü;ù-}?I­ñ>?ä ?^ > j?:Õ7)»v9ñ]=+Èy:W:"Ku?¦g1<	P6	P6¹ü;É3?,	ç>tF?/µ>°9x>KÜ:?"øõ¸°Ë9 é¾"Ñ$9Ä]9B¾>5´2<eµP6eµP6¹ü;ñ1$?Ì>éM?ÁÞÞ>Öà>818?.ïâ9ÇÖö9J[ë>êf
<Úô¸;E??Üô2<1aQ61aQ6¹ü;yæé>t¹>ÌD?Æ>ìº3>_8?¥Â¹û9Pc¾Hh&:üv(:ßü>O3<ýR6ýR6¹ü;2&?
­>S?°%?ï¼>a?ÈÝ·¢ë9ÖX½
<r­¶;nF?í:3<Ê¸R6Ê¸R6¹ü;¯:?ÿíä>ÍÂP?Ä¦??E½>#LB?¬?¸Æ59_¾éP; d6;]M?`5<dS6dS6¹ü;2?$éÞ>´~L?Æ?ú`V?¥g<?]6:/·:'2?<1;²Ô:ÀkU?H5<cT6cT6¹ü;:ÔÆ?ú¨?áf?æñ?Sba?a?Û=´9
[9m??pÉ:+m:ïY?§'6</¼T6/¼T6¹ü;úæ?²¨?/Ún?WÊJ?âî>nZ?C«,9¬K9"3Ù>¼;M:VM5:Cå?^ê6<ügU6ügU6¹ü;M[?Ññ>_*h?m©@?e¢ò>SFK?¹;¹Ô~:a¶?º= 9ÑZï9wb«>úö6<ÈV6ÈV6¹ü;*h?h]×>>?_?*E
?Èx?·Qì9GÍ9#[?2r':S-:×ï ?½7<¿V6¿V6¹ü;)­<P<íq'?ZWö;^$¿;ñö$?	"¹à49ææ¾å|£¸Eµv9:¥)¾Wú7<akW6akW6¹ü;­?M?¢°X?åe?÷M?­dH?Ä>9øjÚ9ç§>«
6;W&¼:q°w?|8<.X6.X6¹ü;«ê
?Q¯>^J?j¯>ý|>S1?«¼Í¸ï9Ç¾)g:
!0::ä'?3?9<úÂX6úÂX6¹ü;@^²?#´=?û³p?b»?$lY?=N\?Ümµ9×9x×>5(;±¥Ã:]\?Õh9<ÇnY6ÇnY6¹ü;Á°
?;Ò¸>4BD?x>âªJ>6?µ&¹U¢9*¥¾Öê59µ$9>"É9<Z6Z6¹ü;kb>bYÇ=\°C?X¤Ë>îM>5x<?îx=#q!=àÑV?gºM=£W=V|E?zñ:<`ÆZ6`ÆZ6¹ü;Ö*?+½>ï0g?§Ðd?¦?ÉY?a¹9sþn9Ü¸F?>l:únD:BÛK?ç_;<,r[6,r[6¹ü;ñtÜ>3É>ñ>?Ì­>þ@>_4?÷¹4×8ñA«¿&~9¸ï9Í@>Cl;<ø\6ø\6¹ü;!?f$?Üov?-þ:?Ç@ä>b¹Q?Z;28^¢!9Ò$
>»¬:Ç#:Eÿ?ñ;<ÅÉ\6ÅÉ\6¹ü;$êÐ<z±<"t1?1O<2õ#<­§!?IxA¸X9!r ½>·N'9Â½¿ù;<u]6u]6¹ü;²	#?bªÊ>ñM?ýaÙ>ÍL>Ö²6?¸R¶v9§a¾w0:Dó :W?è/<<^!^6^!^6¹ü;#È>Z
5>@?ÆL?êÊ>F²*?ÑBN9P\9 íï>Tó*9xÙY9NãÈ>ô^<<*Í^6*Í^6¹ü;@É´?5?º¯?Z[?À>è>q?M°9ñ¬f9ä±?-½:Ô>:(T~?¶=<÷x_6÷x_6¹ü;o±?oA¹>ä<?hÏ>¸%\>-?vv§¸{9 g¾a9À9Ö?><Ã$`6Ã$`6¹ü;R=ö~W=Ò-?\ ;xP;q3?S¸ü:µ8NuÊ¾Fä±¸oó|98	4¾mØ><Ð`6Ð`6¹ü;Ò¼>kr>ÈG9?!è]>}))>é'?5»¹®	9R-n¿áº¼9b9D?¢?<\|a6\|a6¹ü;aíF?'°Á>\v?U>?Öi·>Ô?o¦Ä9lÐ9Dgñ>`±:²(":=?ù°?<)(b6)(b6¹ü;yØ|? sÆ>o£?Ýzp?)aÞ> k?¥í9Ìß9­(^?Àî#:(&Ï9J?¦@<õÓb6õÓb6¹ü;þ8?ùqÙ>y?Æ-?àN>
?Ù©¸"Cq9An3¾µÿ:¶¯:þPj?Y@<Âc6Âc6¹ü;d'¸>Vu>£]@?£C>[â:>«p2?®K¹9ò1¶¾Ö»87+9m> @<+d6+d6¹ü;'´?$´>Ù@?ãYÆ>ê>O60?­ã.¹åÍ7sYÀñ/¹:ó1j:ãmJ?_â@<[×d6[×d6¹ü;°Ú>7>I¹8?yü}>è}:>ES.?±C4¸ßDô8íë<¾~EÌ6T.¼9×ñ
<HA<'e6'e6¹ü;«?÷>Mu?±Nf?±×ñ>"Ês?éq<.=<L?ÌPµ;¹xr;n??_A<ó.f6ó.f6¹ü;­*W?ETÚ>¸J|?'¯P?!é>.(e?g9lÇ°9ÏÖæ>ãÚ:$ 
:xpv?}A<ÀÚf6ÀÚf6¹ü;I?¯÷ö>*úP?4E?j¿³>óxM?`ó¸æ§9ÇÎ¾ô³:~èh:ÌE?NA<g6g6¹ü;Æ¾q?!&?ÄB:?¥>N§v>kV+?d4¸CÙ-9ì¾ ;=±o;ó)?ªæA<Y2h6Y2h6¹ü;ÒÉ>A >Û¬9?ÃU>RP!>í)? #¹æpË8æM¿ìjP9W´9Âí>ï9B<%Þh6%Þh6¹ü;Qú?J#Í>*æÃ?t@fÕ?Ø*? O1:TÀ9èl?4Â:v+:Ñ??öõB<òi6òi6¹ü;¹®(?@kÕ>{VJ?f¶>Á
>{7?Ô¹Ï°9r¾:l©:æ~?n%C<¾5j6¾5j6¹ü;÷>+±>Èj2?ñ>_>ys'?WH¹~;9ùC&¿q8:¿':å¼?jD<áj6áj6¹ü;¬EØ>ýÐ>kmX?°?[ÄÜ>F,9?n·¤õt9×X ½?º9¿|W9ª]?E<Wk6Wk6¹ü;j?ÿ5Æ>0ØL?
Ä>Ê­>/8?¨^¸öd9;ô¯½Ý~Ï9ª.Ë9·?	E<$9l6$9l6¹ü;9ë?Û*?ðøf?¡`?W¾?U_?wëa9±9¼³à>»{,:÷9^2?7¨E<ðäl6ðäl6¹ü;ðìÇ>Ë¯>'Ý@?>3>¥ð>Â-?X F¹_§9ã!¿&ËÒ92ª":Iß¥>ÙDF<½m6½m6¹ü;.fX?Ý­
?-¼G?>µhU>
ª7?±77Fè8¢ÂÃ=Á::$Áß9µ·?.ÓF<<n6<n6¹ü;^Cª>i~i>µ¬:?Þ>ÎËX>¹7?Dr"9`ou9ap©>:
:!
?
?H<Uèn6Uèn6¹ü;É¶?ì?©ÍX?©]?S=>X6d?r8y09ÄR÷=I0:§¤9uT?kI<"o6"o6¹ü;À£=à½<Åq4?W¨û<>çÃ<Ïm$?èàÓ¸NPó8íÞ¾JDS;[M&;Æ"?ÑI<î?p6î?p6¹ü;0Ùw?¡C·>É­?ió±?ø?×w?ý:%B9G«?ðïê:¤S:ý?¢+J<»ëp6»ëp6¹ü;²/ä>c>ù_?Ù3õ>¤Ü>À^I?²=¹Üj8eÎ¿R=<É;Yq?$K<q6q6¹ü;e?:Æ¨>
NG?a À>Ap>ãe3?N¸Í9¤s¾s<5N<s
X?§qL<TCr6TCr6¹ü;Å?Di??ÃÞD? ¹>?ä:B99è·­>4>´:8T:ÑlY?EÇM< ïr6 ïr6¹ü;â>ø¸>­}=?#>:«S>"0?:DÉ¸À
y9FáN¾Åæe:k2 :î±7?êöM<ís6ís6¹ü; ûÈ<ò<(Á-?:B;²Ê;ìô!?	Ê¸Tî9ï·¾·b·®­=9¦F-½òO<¹Ft6¹Ft6¹ü;ëY>#	>²[J?YO?$Ò
?$;?÷ß=¨é#=j´`?ý~:Ib:g?¡ÝP<òt6òt6¹ü;;ê=)ã<,?ÚJÕ<d7«<©t?r¹K79ë¨¿|ÜG:>$:ÔÁ?hQ<Ru6Ru6¹ü;!»=#o=éNH?fÌ<P<~/?mð¸!9p½c¾4Ö×97×Õ9Þ1?émQ<Jv6Jv6¹ü;ñïG>iÇ>ÑÉ5?º6@=f=Ä)?â#A¹øRf9Á«Ö¾á:wÞ94?çåQ<ëõv6ëõv6¹ü;xæÂ?ÜóH?.Jx?Òx?rÐ?©ws?Pp9YÎ9>µº#:ãÏÞ9ë<?õêR<¸¡w6¸¡w6¹ü;K¿?yþK?Ò7G?We?w'?$\?ò9Ý¨9aÊø>ÃMp:WÄ:ZXI?DÏS<Mx6Mx6¹ü;Î?>	I?<e?ñ>{s?baî7å*³9tM*=àþ:áß:¶T?³ÆT<Pùx6Pùx6¹ü;÷¬>Âh>®<>?¸ñ>~¾ª>Â
5?=%±8(IF9Û´d>Gõ9+]¦9"<?ÅÐT<¥y6¥y6¹ü;'lN?Zû¬>«¾?+{?ßà>ï8?0.#9Þâê9?Ù1>@1:_R¹9\Út?£*U<éPz6éPz6¹ü;Cè?Â-)?$L?³À}?¤5*?`Ó>?4Ù79,)¦9 >e9;µÿ©:¯5_?cU<¶üz6¶üz6¹ü;ÆeÃ?½^?_ò?"/@??øG?ð;Äp
;O?]¾;¹:Ò¾?mW<¨{6¨{6¹ü;ÕWØ?s«^?ó¹x?Ø¿?Ó??±?S5:÷ôÊ9á?A?<D:ýµ*:¢#?*gX<OT|6OT|6¹ü;±}?Í>)\?û>Þ58>O?_¸¤9ÄC?¾jA:÷P:Øûì>ÓX<}6}6¹ü; 24?ÌsÜ>@Q?wMß>K>¾@?T4k9n¿9W+>Ë²L9fv9Ì¬Ô><ÕY<è«}6è«}6¹ü;?Ì?å?÷¡a?ç[?ÚdË>©c?õG<5<@W?'ýâ9L[´9[!?hZ<´W~6´W~6¹ü;e!?ÌÒÔ>0VB?Ì$?J¸é>µ©3?rÌÂ9à3³9Ë#?Sd9ý7Æ9âp>«øZ<66¹ü;*P?ïÚ¹>ZéJ?«;¶>~>Û7?N¨:9mÃ9$u>pï;¢'Ô:-2?m¨[<M¯6M¯6¹ü;ø®m?rW?bVZ?(?°>ÃY?578#R9Ü¿=Vi:´V:Ó
??Ø[<-6-6¹ü;î?Ï½ó>1ù§?zÎ@i?[4¤?ª=:Ä9-?åU~:b°:ù5U?Y\<s6s6¹ü;µ<¬D<mD%?Dl×;cÔ¥;§G&?}Ì¹)uÍ8w%¿mf¸3\9Ê¾	ÿ]<YÙ6YÙ6¹ü;dd?scÈ>_ã?7?»>òz?V¸åD9ãC¾½«¿:;e:§11?ó­^<?/6?/6¹ü;
<|?å÷>ª=?÷ w? ê>?IU:ôyô9å(_?
º]:[]
:¼ÃH?&°^<&6&6¹ü;/96?bîÕ>Z?Ù»>Äk>FªK??G9¬@9­>	¿-:ê":®?y`<Û6Û6¹ü;h3?=^Ö>7@V?é?Vî¿>\ÚH?xÿQ9vÀ9¤3Ò>ü:å:6
?`<ò06ò06¹ü;r'®?ñB?¦Îe?-?åâ>	<?>fÃ8ç&9QÚ>Q;B~";^þq?f¢`<Ø6Ø6¹ü;%ó½<D´<ÿ~4?Î<¡<!­#?§/¹q9
«¾Z»ê:RCÀ:F?Ì¼`<¿Ü6¿Ü6¹ü;RÃ>±>ØÅ@?â°>e>ñù.?ä-ì9èQ:ú¿½>õÿ×8¶Ü9éò¬>a<¥26¥26¹ü;Ì=)då<c|'?DÕH;`%;/8?f¸ËÜ#9v¾î-8Âæ°9¬uã=j!a<66¹ü;¡>9FR>1»D?&ië>Æ>ô >?ª·8N9Ëh%>ÐÐg:ÀJ=:3Á?ab<qÞ6qÞ6¹ü;&4Ã>Ó>©A?;Ç>Ð9>#7-?ü¦7Ê¾²8î=­:N:ø5#?u¹b<X46X46¹ü;81?éH>`ér?yÇ?}ÝX?¡xk?x¡Y9j¥9Ýg¨>y-:î9Ù®?	Ïb<>6>6¹ü;3Ê?æ´>ë;?èû>ÀyU>fC0?XL¹á8Âh¿»w996<ü8g<<?!àb<$à6$à6¹ü;¬>Z>ÇqI?á¬>2+\>b,6?X¸·RQ»9g)ü¼¾6å9û:ûdÌ>1c<
66
66¹ü;ÓÂ?*·>¤7??¹«>§>)?Ö¹1^9iµ¾ÅÇ:PÝ9=U?++d<ñ6ñ6¹ü;_å>ç>QR?Èj*?ËÛ>#G?3I=%«¢<q/P?%©U<®J<²ºN?[d<×á6×á6¹ü;eÇ<	<bí/?»=Ä<3*?7Um9` <ø
-;ÿ;p?K/e<½76½76¹ü;.¾>eM>û[C?#©>µ0z>Ús-?¸Êv
9Ü9v¾µ!i9¢£9=¶>Áh<£6£6hí;Êj?èû>¹òÂ?! ?ÃÍð>ÿ°ª?GI 9NÑA9÷µS?7E¥:nÜ:¦?0ìh<ã6ã6hí;^	4?oBï>%¢@?2´>¼>Y4?7s¸¤h9Pþ¾ü;hÍ´;ÕÅ2?'mi<p96p96hí;¡m?óóÊ>nÖG?PG>=^>[ð4?å$.¹pÇ«9'Ã¾ûV~: ÊT:þ?i<V6V6hí;©=ËSÀ<0?õ<¸0t<à$?¯¸Rµ8~åö¾²ð®;«üu;­6?J®j<<å6<å6hí;ÕÞ>EÝ,>yJC?ëë>ç|¢>+9?áÓ8J9ot´>Ìñ8H0E9>Í´j<";6";6hí;OD±?\®<?fp?¬?¦#?ã?ªA³9Kþz9Õ6?ÅÓ¢:º´G:È¹P?úÉm<	6	6hí;°Ãé>X >Ùè:?öÕx>õ7>Xþ-?ñê[8ÜR9£>Á*;¾ü:÷U,?¶Bo<ïæ6ïæ6hí;l=ª>ßvM>¢T?ø#?îUÍ>-êK?ØV=Kã=àK?l
:Ñ´$:÷âm?ÈLo<Õ<6Õ<6hí;d?ï¹>ðHh?m ?ï¨4?c?ãéø8©19U³>zÙ
<q;«?èÃp<»6»6hí;È²>ÂÊ(>BI?Û>PDN>µ~3? ¿G=÷²ò<²R?Ô<´¬·;Þ:?SÁr<¢è6¢è6hí;¢mÑ>£>ÊZ;?bÅ>ËÒH>	-?P&¹+W9¬ßÅ¾;^9¿KÏ9%%>RÜr<>6>6hí;öÁ>þªy>ÛF?VDZ>1o>¾3?Eö¸Ö«9 W½ú#;0Ã:ü6(?*s<n6n6hí;Ø>ì>D/@?T_>ò¡O>þM.?<}?¹¹¢9G¾mç:_â:òX;?T§s<Tê6Tê6hí;R®?Wiö>Å?Ì9?«>¢?\çS8 L98Ç=-É9/Ô9ÁÜA?Du<:@6:@6hí;éeR?Éøî>åca?Êµ?G«>ÀL?-2æ·Fe9½ÿ¥9­9Ük%?úqu<!6!6hí;Ò ?¾¾±>×ÜN??B@²>áÒ:?®*9/¨9d>¡ë:xÑ:Õ??±v<ì6ì6hí;ý´ =eÿæ<ñ2?>Öá;¤Z±;´ý"?ôE¹d9½Ö©¾CYE88?a9óJà=x<íA6íA6hí;¥o¶>îz> q:?kþ¾>U3>å0?lÇ¸Éñ29g¹¾Âê<~|<tE?¦o{<Ó6Ó6hí;RÉ<w8<­2?Vz+=Ä_
=9?¥(.¹p!9:
¿ß­:Zs:Úº?ü{<ºí6ºí6hí;æ¢?XCÉ>U>?E?Ì>L3?|9¸ÜF9A½*+-9|D­9Ú>ý|< C6 C6hí;<?2ÕÉ>·nG?fsÍ>9Î><?XDI9×®9än¸>®¿9¨Á9§1ý>Êã}<66hí;ìN=à<8*?Çß<Íº<?V?¹ùj8ÀÛÏ8ÑS9ZQ$>þå}<lï6lï6hí;ÚhÓ>Êg>!`L?Ì	(?tfÞ>ØlA?9ü¾9%¦4>j²í9Éª9&2?T~<SE6SE6hí;|]?Ë>×È¶?¡²?óõ?.Ó?gñ9ß9ñ>A
<ö÷;yþ?ä´~<9696hí;_£>f[>£.??TvÛ> ¢>$D-?à=sq=¡P?½¥;6[H;§<?æC<ñ6ñ6hí;çm?z?²¤Q?|?%?ùïB?Vò[¸³fI9YÉ¾ç$;ÓÒã:3P8?Cß<G6G6hí;Ok!?;ÈÒ>'D?UÄ>Ìp>¼2/?+ì8:¾9í¡>FæB:.^:	\??ëâ<ë6ë6hí;ßÕÍ>Ö%>/·>?-´>oXb>H+?]9´Û9}²Ä>|
+:(:cË ?(<Òò6Òò6hí;U?º>@?³â×>î>`0?×ü¸¥9ªS½±9&:z):÷û>ÜA<¸H6¸H6hí;i¾é>Pb>F£E?Ýl??¦)þ>Ï@?1Ó?=¾Ää<«¨V?óo:¬'b:Ü´?óÂ<66hí;è	?(h=?TD?'R?s
?H>?ª	8&69YÒÎ=¾IÜ9x´9÷!?¦Ç<ô6ô6hí;mÂ>dr>ÑM?½Ù?(·>Fá=?Wú¸|99B,Þ½#´ÿ9ÒÌ:°3Ö>ä{<kJ6kJ6hí;²b¿>Èy>&D?é&t>í×.>X½2?Ê@Î89y¿H>é9u(©9óò>
·<Q 6Q 6hí;Vô<Ñ²</«.?c;¹)N;"?éÅÆ¸[¸8V²'¿ôÉí8ÒÏ8c?÷<7ö67ö6hí;x?cM?Åe?si#?4
Ã>|V?©Ù)9« Q9`lÏ>¾?;nÓ:!7?Pu<L6L6hí;;?¼Cù>ðb?.	Ú?÷E\?Pf}?_1:Øçü9&ø??õ¾;´+N;Km?^<¢6¢6hí;][
?¨>:ÊR?Ì±>`d>kùF?>ß9qÕ9G±?ØÁÊ9à	È9V½?|H<ê÷6ê÷6hí;ëwM?ÔÀÊ>Ñ¶?Rî?¥>ó?ù²¶G9.f¼#Æò9únP9±?zc<ÐM6ÐM6hí;¿8?¶»>z8|?5G?±å>^?gþo9J9÷Ú>ª5;`]À:VæG?¼¥<¶£6¶£6hí;må>Lk>\?HµD?m?Ð~:?wÙ8¬Z9«:;>#ü9ªÇ96%e?ï<ù6ù6hí;Þí×>ª><J?úCL?×þ>2M?À =Ñ²«<!Y?Ë";¤&µ:Cf?h<<O6O6hí;ý?óv>¾t?åg?à¹>iW?Â8hi9·J>Ù<J<_w?B<i¥6i¥6hí;ø×?À?âêx?¥Ù?m·?Ùe?r9>Î9µ¼>Tö:ðÍ¬:ïu6?àÓ<Oû6Oû6hí;ì?ï¯>D?¾­½>Ù>24?ÌÕ}7IÎ19»6=Î²>:¾P-:Ö?Tá<5Q65Q6hí;»>IÐO>£%<?/Õ>ÝB>æ)?_æ¸Ü¯N9Ëz¾¾«:¥I:æ/8?,<§6§6hí;S0?O Ì>Pæ@?ç&>ZÞG>hó0?³÷7O·M9¿=">9¶y9
yÃ>Ê«<ý6ý6hí;Í\¥?¤ÿ3?/k?¦?.WA?uà[?:rO:°û>;Õý-;BZ?é¾<èR6èR6hí;ß@»>Tð{>E>?bö>dQ±>¤2?pI|¶3í9hMÚ»#"%:µ\:ò°?A<Î¨6Î¨6hí;}ï>/>D]J?ðzX? ø
?ì-C?Ù¶³;9<T¼·ë[<><Í·[?5<µþ6µþ6hí;'ç?U­>ÅÏB?Ñ=>¯D>V5?2¤8P_9Ü:<>d´:£6Û9Q$?9<T6T6hí;j?¥Øæ>Ø?yq@?¡ôÜ>+÷^?
¢»9pë9Ü?N:»Ú9]s?·W<ª6ª6hí;2Í>î>×fD?
>L¸U>b)??:¯©¸Î19úNt¾) ®:îS:8ÊS?<g6g6hí;ëV?´æ>«®m?§D?xxå>Ø¾Z?éû9¤·9Þ>Øí:$Þ:éí>¿ß<NV6NV6hí;0om=µR)=!}3?r_= Ë!=}0?é:G¦:÷¾3?ÆÊ=mÜ»<%3?|1<4¬64¬6hí;ñ`'?òÉâ>ð<?y>%Rb>ÇA3?´×8+69§ÈA>­:Ä¯·9«6?Q<66hí;$Êa=¼=#5?Ñq<FÐ;Rý"?î-Q¸¿y9YjÖ½éUò;®`­;æè2?b¾<X6X6hí;%O?Ì0?@"=?]9Ó>I>Ø1?Á´N¸ëR9Tû½p4;¥ª:%bC?w¤<æ­6æ­6hí;É7?¨ÜÈ>b<j?2g?¿Äý>;i?þ¶9QÞ:âÙ´>¿¥:ÈT¥9ÇY?.é<Í6Í6hí;Ðe?¿ñ>+s?j?ÎÜ>z÷p?T_ë6{9±¹`<iã*9U9}è>`2<³Y6³Y6hí;hM?M·è>Wa?J!?vY>X\?àK9½f9·µ>÷:"G::95?ç><¯6¯6hí;#ö<Ø´<Ú]/?-È¯;X;½ð?ºE*¹ê9Æü¿W¼É7`H19Ã§='<66hí;<Ûö>
>4R?Ð>!>`=?ë939£nÑ>ê:æÿ#:A<I?<V<f[6f[6hí;&µ?8¦>Â¼?yI?'Í>ýg{?%$9ã¶ù8ãÁ(?T@¸:Oa:YQ?£]<L±6L±6hí;ó©?t±ì>Og?ó?Å?Í?½Ï9·Ðñ9gÊÛ>Ø;;Á:/x?+Â<2626hí;_)?µ`ê>Ê>9?u*>¶[>PN*?ß)6·|¿90s¼@9×ñr9]Ê>Äî<]6]6hí;|7&?Ê¢Î>ÉìM?Q»?7³>G?&h¸W9í¹ü½¡¦«9ÐDñ9¥!¶>_<ÿ²6ÿ²6hí;ìm? Z	?(¸]?»r-?lÚ>¢ K?¸A9Ð¡9¶¥>Ù´æ9t~Î97?È<å6å6hí;©UB?0>èð®?Å5Ä?Ú(?H½?¾ .:=(Ç9²Ó_?yFz:t ':J??(o<Ë^6Ë^6hí;|6>PÃ2>òÄ>?©­>íWx>¤3?V7ß9VÕ<êÛ95jé9ô1ñ><±´6±´6hí;ý½>ëé>ÿÍ:?ë¨>ÿs>1?!7ô|9ãö<AÑ;Â¿:?A?'Á<
6
6hí;¡$?Ç×Þ> =?%Ê£>¬x>`(?r8ØPU9?>|l:\k:¸-W?Ã<~`6~`6hí;ùF?Y7> C¢?sà?UK?+?Á_:2Ùª9)Ðh?:ÜHÖ9L?;9<d¶6d¶6hí;¥ï >õI>äÿK?:ëø>âó°>©4?s¥=)ç==	_?ÐÃ,9ZÂ
9ÿ?(<J6J6hí;ý4/?X+ë>ó¹>?¨±Ð>ks>*5?s8}¢9µXÀ=£Ì:É	:w@F?æ$<0b60b6hí;g&?Ò¨Ú>f?ã3? >jf?VD9Mj9%?li:éâ¿9áÁ?º7<¸6¸6hí;H2>`8>RÄM?Jy
?Ò»>µÓ@?«µ<\¢S<£[?:
:°æ?@<ý
 6ý
 6hí;(?ñê2?/8P?o?".?cù=?·:83:Î«X? Å9ÓÉ9¬ú>ÛQ<ãc 6ãc 6hí;Ç,ö>+ª>?<9?I$¾>6>E­2?°®8G²9¸J=û×:	Ó¹:Æ?-<É¹ 6É¹ 6hí;¯¿	@Á9}?
B?{u@©>?N»?ºá:|¼9Ò9?è?:ñ9³?Ñ<°¡6°¡6hí;t=¶qÂ<þ3?¹;×³;¡C+?pû¹»8\Ë¿ö!Ð¸ð9«¨¾<e¡6e¡6hí;¼p?¹?{¦f?ªd?]Ìû>o{h?Éº9­­9«ß>s³;GD;?i?/$<|»¡6|»¡6hí;H{4>$Ü=káQ?Ì1>¤¾0>q<?`|>=¾ªÛ<þ]?Ù<¶=Þd=[L?<<b¢6b¢6hí;F±?Î³?ÐTj?ÒZ?ÌDý>».]?Íü7°Éº9»Û?<z; =~-¸<·^?·Ê<Hg¢6Hg¢6hí;Àó<?ZzÅ>òt?8H?zÌè>¾
\?å¢9¤h9ûõ?'[:çä!:UL?Æé</½¢6/½¢6hí;R"?´EÅ>-=R?¯Oý>K>kR?.Ø{9Zs9âå>B?:(:J? ó<£6£6hí;{0;?ê>¨ÆL?ç>Rc>ðE?`Þ©¸:ü8_¬¾À:ÿ
:U?4û<ûh£6ûh£6hí;Qp?iÈ>9¢E?ðI³>Æw>,a9?à;¡¶M 9QL¼¢*:DdÖ9K?º¶<á¾£6á¾£6hí;fýZ?P?6ÅG??½·>[;H?,98¿n9Ç®=H G:iâ:ÙI@?J<È¤6È¤6hí;Ý3_?
²>õ??t«?Oá4?Ê¨r?y¦9VT³9¶ýì>µò{;µ;¾p?lm<®j¤6®j¤6hí;Kë]>}>Ú]R??Ïì>³¡>Ñt;?+2=´Þ<äL?ï3=e.Ú<S?p<À¤6À¤6hí;+y?cÊÇ>z¢?>³H?Dá³>¼Ð?>,9[y9â6>T:¹¾*:vn?Ê®<z¥6z¥6hí;×úæ>_>GDG?2¼>\¬>.A0?ð*·È©9Ýÿ¼Q:
¶c:('?(U<al¥6al¥6hí;µ?Æ¯>Î0D?q­>ib}>×;/?0·q[|9V¤²¼ ð :	u:^#(?<GÂ¥6GÂ¥6hí;»?ÃÇ>ÇG?_¼È>í5>8?ÀÄ56N¬9j;µN:Ú:¯d/?Uè<-¦6-¦6hí;$¦\?ni¬>ÊÏ£?gò
@/?ÆÒf?YÝ<ø¡<b?Mæ<"Ç<lðZ?[<n¦6n¦6hí;¬¿?_û>s?å?:¶T?Ù?2:
ù:Û#-?.;£:å°?µÓ<úÃ¦6úÃ¦6hí;&Í?Á^ ?!o?(?$Á>fzh?¡ú·÷sr9QQ½=K:­&>:©Ï?uÖ<à§6à§6hí;Ìpå>ÈJ>±×@?¿B>jV>éf3?T[9ÄQ9ù>ª¤9\z9æ?ã<Æo§6Æo§6hí;ü§?¬2Ê>¾B?¹W>éY>¤ã4?²P¹Ç9ó¾=t:¢{:é@?ã<¬Å§6¬Å§6hí;È[G?ñOü>µEJ?éÍá>Ï¦>48?Gl¬9´9ò?M¡;t £:?I?í/<¨6¨6hí;?êz ?d}g?"4?Ô?³2f?ëÚø9òÆÆ9B? ?Ôr¡;=¬';5v?½ë<yq¨6yq¨6hí;Õ1q=ö®/=ùº/?q=ç]C=M?°£¦¹Ò$9i¿Ç$9XÃ£9»ª>ü<_Ç¨6_Ç¨6hí;Ábê>ÑÙ>DE?'Wo>N¾3>Îp*?ð¿G¹9?q¸¾m$:Y:?ÿ<E©6E©6hí;z??û[?Td?O§>R4Z?}w8|ìn9§>
äO:n:Ó:?÷¢<+s©6+s©6hí;4T?«ª¥>O?ë	?¾>p8?ö[8äïk8o
?e9±ÛÞ9{¼§>Í¥<É©6É©6hí;Ô+?M·³>0Z?§eø>9>9J?;^7¸æÉ9Á;#¾Ç¤r<DÝ<ûCG?»¹<øª6øª6hí;L?.+?¸ªH?Gù>X«³>v1?@§8È'9Ða>Ï!:N½X:²â?R <Þtª6Þtª6hí;R¯>ÿ">×­K?­>
9O>½)3?RÍ¹HyP9/µ¾p!ø<«r¥<Ô÷??« <ÄÊª6ÄÊª6hí;}Ñ>ìd>4ÃM?Ñc>§»&>Èä.?w¹Û_9¿1o:æ$:CáÔ>¾É <« «6« «6hí;?V?5àÖ>©@?Ê?Æå>ÅÖu?§_¥¸U9}!¾¬ú¬9^Þ·9²Öð>ì <v«6v«6hí;9(Û>>pC?_½>¬ð>âu.?jdø¸t'9õÝ½¾ò:Ùs:T?0.¡<wÌ«6wÌ«6hí;Y
ä>KO>°\?
Ðö>¦«>­Q?kAV=S=9ÔP?)(;©sË:~S?Õ`¡<]"¬6]"¬6hí;_ÔB?BÒ>7m?ÂÞ>îL>1R?ò+¹089ØÃ"¿û¶B:Á :þ	?y¡<Cx¬6Cx¬6hí;ÕË<½{<W%5?t­;û;ØE#?(ÿ¹n8(í¿Ï¾
8ð9»w>«g¢<*Î¬6*Î¬6hí;½F@	P?TX½?¶¼?G ?½¤?^(*:Dùé9%-:?Më:øå:?W?Ûk¢<$­6$­6hí;Ã½»>Åf>ìCP?¾i¢>­P`>ªZ9?j_¸V^9 òT¾ï4©;­L;ËÍS?¥¤<öy­6öy­6hí;{$?L¤Ä>FK?p?Þµ>r6?3ô89¨¡Ö>íé9ÇÎ9>?àÁ¤<ÜÏ­6ÜÏ­6hí;S­)?²Óµ>Ïän?+Ï>íÍW>¥u?Òn·9é«9ßà?¢Ë9@Ð{9ÂO?G&¥<Ã%®6Ã%®6hí;§Í­?BI?D]?:>1?UÍ>U]?N/9Ü'9al?ãÎæ9H´9p$?î=¥<©{®6©{®6hí;.C?n?¦>
Nd?òVØ>>þ°C?µ:ø/:×8ø>Ì«¤9N>^9Û®=?ÝL¥<Ñ®6Ñ®6hí;J#?³Ï?äçw?Töv?³ë>Ö?ç&9Q+9ÕØç>È1:âr9a»?²¥<u'¯6u'¯6hí;Cþæ>o¹>t??>â©d>ü+?[8ØW^94>¨&K¹Çº$9ÈÚ¿0'¦<\}¯6\}¯6hí;Ð&?×ìÓ>z¬H?§>´Mk>Z6?¦0×¸äeb9Ss¾NÐ:J²:5?P§<BÓ¯6BÓ¯6hí;ÏØ?)Ð?YÚs?¼ä}?ì?ýf?% [9)M9Å¿?Ö=¦:º^+:¿Vx?§<()°6()°6hí;ë2¤=&p=!	/?%©©;ÿÌ;ì!?ð
¹9~!9m|à¾dÁ¶bÌ)9Í¼,«§<°6°6hí;*À´>ln>.B?ãm>O1`>ÅV0?=ð8
×9À×>ôä9¸¢93±e>¨<ôÔ°6ôÔ°6hí;«T?^æ>a´k?>ç>òV>ÞlT?tÖÊ8>×9o}$>ÉVÿ9hÂí9Òv	?¢Ê¨<Û*±6Û*±6¾0<9S?î?¾cK?*Ög?x¢?³C?
K8Çy9ËÐ=9P:>ý9Æ?4©<Á±6Á±6¾0<Ué>Y>tmF?6;Á>nÒ>äu3?9/»9¸>ð8C9Á9á=³Sª<§Ö±6§Ö±6¾0<O¢Õ>ýû>\G?÷²>ºÖ>Dn0?ñ°¹:!¢9w3K¾¦ýJ;:G; *?ödª<,²6,²6¾0<-?nú¬>pÛV?1ãµ>^>P·Q?:9´ ©9D©É>0p9<Ú9ú>;Ãª<t²6t²6¾0<ùó?hÍâ>t´?e?iu?iè?:F|î9Jî%?Îk:o°:à*f?iÄª<ZØ²6ZØ²6¾0<r3Å>"
>×#E?ØÚ>vG>k62?&¢¸:Ì¯8I§ì¾,¸9~;f9ê ?§Æª<@.³6@.³6¾0<õ$}?ó?«b?ã?ü >cS? 6¯¶µÍ9¤'¼b`@;pöø:yÐE?¢«<&³6&³6¾0<;­>%&k>¢ú<?u;T>7p>¿¦-?B$¹3¤97¾ùü¶9 9#?Ø«<
Ú³6
Ú³6¾0<¹É)?´>3qq?¯?Òõ»>ÆÈG?än9dÈv9äö>è:¬uK:{ÀH?xý«<ó/´6ó/´6¾0<±>[­p>!×<?º>[E>Å -?]>9~Ë9lï2> ó19­ª9Út>;¬<Ù´6Ù´6¾0<ì?ß0?ª7j?Ûe$?¾>Ðá\?tÍ8ªMj9\þ_>SìC:Ö>:i?a¡¬<¿Û´6¿Û´6¾0<Ö?zÛÃ>3B?àÿ>ïL>0?ê8Bv9ás>&jÜ9þí9í>òÎ¬<¦1µ6¦1µ6¾0<A=Ô×<m8/?Ào<6N<"?3¹ø^9Ëª¾8»"Ð8î½.>íó¬<µ6µ6¾0<á ?
âÕ>¤@?í>ï@>\0?^ìÔ8¸(R9¯>ÕB:'d*:!?ÿ¬<rÝµ6rÝµ6¾0<t8a?±÷?vÎX?iã?}V·>X[?Y&®9]À99Âç>IP@:ÚÕ9õ6f?¼­<X3¶6X3¶6¾0<}ò>ó >ß@?C°>éz>4?å·~ò8ý¡%½Â:V9ê?³Â­<>¶6>¶6¾0<®RË>K	>F?4l?«í?KIK?¹u:rl7:y+?¼Ä:ÚAð9ss?¶
®<%ß¶6%ß¶6¾0<@?gp?
Pz?¨|.?xù×>âÒN?$ü9VÏ´9þÞ:>¢Ø;#ø;÷=?\ï®<5·65·6¾0<Óë±?ã¥X?%=R?û2?òè>`±D?ñI´8¶;9þõ3>Á
V:8Ä":¾R(?W5¯<ñ·6ñ·6¾0<~3W?°{	?t[H?3?ÆÊ>Ú8?;·#9HÍ9wÞK>ÓGo;£C#;ä;?5n¯<×à·6×à·6¾0<ô%Ñ>kþ>ß=?Rå>yöD>V!*?_þ98F9uð=B:Ík:Ä¬?à§¯<¾6¸6¾6¸6¾0<ÿS?òÔõ>ØÃ\?Ë+?¾g»>­j?é9¤sÏ9æ>f©;·0;?Ñ9?lÎ¯<¤¸6¤¸6¾0<?­ó>¢?×q?Wÿ>!r?9TbÍ9ø	¬>1 ;ÿe:>â?)á¯<â¸6â¸6¾0<{l?Ð¦À>ßK?È;?ðÿ>q;?
9p<Z9¦>
M:éy:¬y?ý°<p8¹6p8¹6¾0< ?G®>Û:C?Fg>W;&>"Y2?¾GÏ7 È9c:)=µ¦+:	-:­óý>ý±<W¹6W¹6¾0<U½a??×_?Õm?PeÖ>9,=?60¸-999eR¾)úl<<C?a±<=ä¹6=ä¹6¾0<°µä>¹>æ??Ú>>9>Å-?°n²¸åîF9Ee¾A:PÓ:]	Q?W@±<#:º6#:º6¾0<aô> ¹>p^?I2;?Aêú>vý>?Ðf38ÕIp9Í!¿=Ê½L:?:³/?j±<	º6	º6¾0<ë}¯>5òk>Th>?ó>Òa>Ý)?Ü7¸H¯¬8|H¾ñÂ8ú§Ä8KÅý>uÓ±<ïåº6ïåº6¾0<Ð»]?blÑ>)?Ó?ûO?ür?ë9*õÅ9B÷?¶[;:¹ìd?z²<Ö;»6Ö;»6¾0<²?!þ¯>4J?>&~H>Ë9?0r¸!ù9í½×,8gü9=(>¨²<¼»6¼»6¾0<?Xê°>[N?!ð$?Ö>ÒÙD?qX+9w=¡9ª>-~;x'";9H?ÅU²<¢ç»6¢ç»6¾0<Çù>¤
¦>±ù??Z>5öY>1¾,?+?¹H9Úõ¾¡	S<µ]<Ù4? 	³<=¼6=¼6¾0<!¶k?¨Ü>g»?:(?Æ>\ÀY?ài»8~9¢Ð<>på;êX¥:bêr?æí³<o¼6o¼6¾0<^À(?Ü>øëC?Ø³>s>ú`=?±9A9tb9©`#?ºzR::]5?èð³<Ué¼6Ué¼6¾0<Fµr? úØ>ë-?^ >¥s'>M+u?ðí¹´an9Þæ¾4Úé:	½¦:u3?h´<;?½6;?½6¾0<ðÎ?¨Ðç>_?\j?%?}?ON8´ï9pì~=æ¿:4Ca:eZ?~´<!½6!½6¾0<:
?÷ò>Òq?Ri$?ôõÃ>ÑÈV?Å*m9G^9ì­?
®¹:áè9öÌ?¦+µ<ë½6ë½6¾0<ûÉ<Ï
<Ê-?È|;Äp;Þ#?rN¹ÂÈZ8·ñ¿ûþã8om/9@[¦>°\µ<î@¾6î@¾6¾0<6Sã>Z>¦wE?û
?[Ì>§`-?fÀC8º 9²¸¶=Ãª9î©9·?Üµ<Ô¾6Ô¾6¾0<K?zçÇ>p¶J?pºï>X£>÷¬;?Î¸¹wb9þË¾¡_:ëô*:K5O?£çµ<ºì¾6ºì¾6¾0<U&:?Z[¯>Ïà?P¢X?·hÆ>íÁ?È9ì{§9{+æ>k2Ô:¬$::gê?¦3·< B¿6 B¿6¾0<Ö>X:>¥A?S>ßE>8?ÏRt¹4m:9zÀ'¿·j9ÝÝ59û1%?t²·<¿6¿6¾0<­¡?d4¸>,M?8B?c?ÙT7?·fÉ8Ïg¸9Ì>]y;C;Ñc?ô*¸<mî¿6mî¿6¾0<ô?R8
?}Ëk?í°H?+Ý>Êíg?Mr9$ÝR9Û(?ïG':Pÿ»9FÊc?\¸<SDÀ6SDÀ6¾0<@Fòm?yc§?TO
@øe?$N?í:à£±9Ò¼S?ò<); -g:Çh»?÷\¸<9À69À6¾0<ý&
@êþ?Ö@/|@38?éÁ?Sp:Y,Ó9f«?Í<<;¹¾V?Ó¹< ðÀ6 ðÀ6¾0<Ý³Ñ>L[>­=?? ,X>¹>KT.?*jñ¸¨¹8âÅO¿¤ 9¨9ÃÛ>ä¹<FÁ6FÁ6¾0<»É>CÖ#>:LW?Ñ¬S?¯?ÀM?3Â=Hÿe=G(X?«jU<Ê;>6?&=º<ìÁ6ìÁ6¾0<¬Þ?o>>8#?{á£>®+>xt?jt3·d¥8Ý¹½Óõ¾<f t<u?H?KLº<ÒñÁ6ÒñÁ6¾0<2Ps?ðbõ>MÖ}?þ?4&?«EM?¸0:â©Ç9Èb?± 9bqö9©(>Ñº<¹GÂ6¹GÂ6¾0<[êö>;>ùýG?r)¢>#Â_>-9?»6¹ºÊ9¹¾Ó8?ûN9%>5´º<Â6Â6¾0<V±?<¯;?âq?uÝ?b¬>gÜd?µý[9±àk9Âî>¶Bï:_:,Z?»Àº<óÂ6óÂ6¾0<:÷>y¸>7K?1tÊ>Zs>*2?è¨*¹BI99Ù¾:¥+J:¼C??jF¼<kIÃ6kIÃ6¾0<;\ß>>­P?ùz>p+>lÍ;?t9¢Ì9¤>h	59Ñ¼9su>b¼<RÃ6RÃ6¾0<··?}éÂ>XôE?f}»>§>¬1?%$¸¦­8ï	r¾`¼:XO:ÔH3?9¼<8õÃ68õÃ6¾0<ú¥?±?}Ú?ÊîY?\÷ì>
pk?²8¶¨T9ïV>¯è8:ê»Î9Mùd?.Û¼<KÄ6KÄ6¾0<öÿ>1ÿ®>~8;?÷>+!P>É.?Xh©5pòò8m²;3N:×KP:Úlý>ôò¼<¡Ä6¡Ä6¾0<Ïvá<|£<f0?}TÕ;§Q¨;«:"?ñK¹?ÂL9Zè6¿ýä¤¸i6v»4Á+ä½<êöÄ6êöÄ6¾0<ÅAL?ÜJà>Ó!i?ru?´g?ýd_?K< ¦;ëf?A/:&
:$î?¬6¾<ÑLÅ6ÑLÅ6¾0<Â=<=­+B?Ø¨H<k¥<Íì7?4(¸\9¾.×¼9tI9X¨?wO¾<·¢Å6·¢Å6¾0<ën=Ñ1=¦÷+?Ë6;jéu;Ù@?yÓ¸.Ös9&¾~:1.J:ÑÃ>¬è¾<øÅ6øÅ6¾0<F
¢?äq5?p£d?8ö?âÊ?³V? Áê::FG?Ö¨'<½L¾;a?h¿<NÆ6NÆ6¾0<ÉÙU?]?ü_P?PY?O­>[ùD?÷¸1°9ä@^½¨;Ù:¸/Y?tÀ<j¤Æ6j¤Æ6¾0<ùÝ<yC<¡f2?f';Rs;3e&?tB8F9·¼¤=ÑO6óYY9² ;UÒÀ<PúÆ6PúÆ6¾0<Æ7¦?{#?Æ?­?³4?GÍ`?ä{·\95þ¼Ö4¼:@O9:=?TÁ<6PÇ66PÇ6¾0<O?À?Q6?y«×>rá>
4?±Ê9ñ9Ñ­<?ßã;7;7ÖE?CÁ<¦Ç6¦Ç6¾0<	¹G?ÀÊ©>Q?±¨?Æ®D?$[?e[á:Á¡o:Àp?9
­9©ò>&ëÁ<üÇ6üÇ6¾0<"þ>í/¥>@E?lØ>Mk^>	ì/?V!9?¢9ÆV?&9-:| .:8ñý>9Â<éQÈ6éQÈ6¾0<ég?½?¯n?ò?Á¦>ÀW?ÜÆ8Ñcá8M£>9r:~ú9V?¾-Â<Ï§È6Ï§È6¾0<kí(?îE>ñú?
+?5ª>Y?)·39ÀY9µHÓ>4cz;H;s?ºÂ<µýÈ6µýÈ6¾0<cø?×Áº>&vI?®¸>÷T>áå3?°7
qý8mf=*ù½9@äÂ9 ù>µêÂ<SÉ6SÉ6¾0<àO?Çc·>G{?fly?¾ûî>{?ÌTÓ80»*9Cp>{Iþ;¾b;,Úg?*Ã<©É6©É6¾0<BlD?êÿÆ>e¯|?&)?Ëä¿>¶¨a?6\8Â9Ê8=©QÄ:½¿_:Ä`?õeÃ<hÿÉ6hÿÉ6¾0<~¿4=3/<L\°?gè<fð¤;Æ?åI)¹yÑ9¹ú¿b58nr{9áª¸=fÃ<NUÊ6NUÊ6¾0<Aá?# Í>x8?¶>R>Ë-?Ùy6¹&Æ83k¿­¬90¢Ú9Ô:¨>òrÃ<4«Ê64«Ê6¾0<ç*?êt¸>úk?9N?B
£>ÄsT?6·ö¤69v­L½Ía9è"9Z¾>É{Ã<Ë6Ë6¾0<>Ì75>½b=?¬>c]~>§-?Pò³5T'9+);´¥ë9#âó9ÑZ÷>¶ìÃ<WË6WË6¾0<m^=ÖÃ<;Î'?3aq<7	B<5;?×_G¹¹8aå¿CÐ:z:#§'?RÄ<ç¬Ë6ç¬Ë6¾0<¤BE?Cù>GJ?Pä?hYÕ>Û??ºt
8zëu9A=Æ-;'z7;ûD?LÄ<ÍÌ6ÍÌ6¾0<z?½
?¸õ?õm?+ó>z?ÇM9NÀ29ü.9?vuI:²³Ý9 h?{ÖÄ<´XÌ6´XÌ6¾0<µÛ?² ?v?Ò×;?ËÅÂ>`äv?»*9vA9Ôxá>±v:v§:?-L?hGÅ<®Ì6®Ì6¾0<Ó"Ô?ºH?l?Æk?(?Å?¿9a9bº>Xù;õ«:¹"j?ZgÅ<Í6Í6¾0<¸É=Û<W»,?l;ßO;dO?½J¹?y9·³Ï¾P­¸9$[93J¾HÆ<fZÍ6fZÍ6¾0<S¼<p_<íì+?âõ;u¼;	?p/n¹k9é±¿|(g·A9eÊ9½È2Æ<L°Í6L°Í6¾0<í»Ç?Â?@óµ?j¬?<Ñ?%?PªÃ9h2c9x\?
D";PX:ü?1SÆ<3Î63Î6¾0<ç?Á¾>®O?¿?Êv²>uäC?ó³î7|N9çjO=ùäP:ÇR:§K?úÆ<\Î6\Î6¾0<m?U³?]Ïw?ý´?QA=?ìAt?l
¤9Ûüq9-?Iïm:N!:×Î<?·ÒÆ<ÿ±Î6ÿ±Î6¾0<
8?eâ>uP?ÄÅ>C>ü>?f²_¸f9ûÉ½và:+I^:Ó,?èìÆ<åÏ6åÏ6¾0<ÅH?ôH?­ÿ?h?? Vv?N9ðH9-v¬>ám<#;|?ïÆ<Ì]Ï6Ì]Ï6¾0<Åþ>$£>¦ßF?±>ØqT>°Û7?¦ö¹ê8}¿Õrâ: ³:ÖÖ!?|.Ç<²³Ï6²³Ï6¾0<Èpê>>åA?ãµ>Ñ\>â/?S:s§w:m?ù7:Õ×!:?eIÇ<	Ð6	Ð6¾0<´¸<à¢<º/?X$	<BÓ;q/&?S¹LÝ9¨¿Ô3Å8lu£9l>âÈ<~_Ð6~_Ð6¾0<?=u>®>çnL?
!?µW¸>D:?º¬I=î
ù<	OO?ô4=Gå<´
J?ôÈ<eµÐ6eµÐ6¾0<aÈå>ðü >¯²6?ÄÑ[>ìE!>w.?¾;Ò7l¹9{²=¦?Þ9pì§9Ëh)?]É<KÑ6KÑ6¾0<äô>¬,¬>¡6?U«>t>ff3?±Ê(¹ðÄ~8n©¿º_9®e
9H¶N?¢É<1aÑ61aÑ6¾0<¤+>P/>ÉC?bB?Uùõ>¡ÿI?h=u^·<Á[?Íû5:ó:?+»É<·Ñ6·Ñ6¾0<w²â>
>ãH?Cf>»k_>P.?N|q¸Ð;Ý7·¿à92­9
?ùäÉ<ýÒ6ýÒ6¾0<¨í?Z©>ÓmG?O	>ÿ\>-F1?7Çç9hïô<T÷9û(:|è>ÿ|Ê<äbÒ6äbÒ6¾0<¥«?Z?h_?PO+?ø`Ã>v`?ìTÖ·99iÙ½ýsª9:Nqª>æ~Ê<Ê¸Ò6Ê¸Ò6¾0<áG?.±>D?
Õ>$>hè0?²Ø¸ôÎð8*¾RÈ9Lú9Í>Í¼Ê<°Ó6°Ó6¾0<Ñ>¡Æ=hB?ê>¡>½:?Ë¶-=H¡Ë<ãcZ?«A< =ê;¦©S?ùÊ<dÓ6dÓ6¾0<E<?ö>²|C?XÆ>Ç=>nÃ8?eé-¸@k9S@½½
X®:ù$:?¦ÚË<}ºÓ6}ºÓ6¾0<Þ?¡>[Rn?5?¦S>«êP?.×¶CØ9¶!L¼ëÂ9D¬9A?\Ì<cÔ6cÔ6¾0<Ûkã<¾á¡<vÒ3?ÉÒ;oák;h?[,¹¬Õ8R+!¿ÄÔ1¸ñ|80û³¾®&Ì<IfÔ6IfÔ6¾0<ÀMä>$>J?ÂZ2?~%æ>ØcF?û7x­ï8/U>#ó92¬ö93´ü>8Ì</¼Ô6/¼Ô6¾0<{aÇ>üp>A¯9?.t7>ÓÆ	>o*??Q¹	G9uh¿é×)9Ïu9?â°>áFÌ<Õ6Õ6¾0<ABþ<äc±<aw7?¼Ð	>Í=[+?u-Z:*>:µ?Õ;¢*¡;`§)?yUÌ<ügÕ6ügÕ6¾0<
pÿ>Î}>Ò?J²?êª>^µg?´=Ø8£W¥9?g'> ¯:Àgo:)D;?YÌ<â½Õ6â½Õ6¾0<¬4G?Î@Û>¹h?o}6?
"Ö>+Z?dÂµ9.¹²9¢,?rÒ::3?#Í<ÈÖ6ÈÖ6¾0< ?C¿>üA?2©>ò¥q>3?ZÀ9?99!Hm>L:P'õ9k%?[ Í<¯iÖ6¯iÖ6¾0<è¾?r;Ä>±àI?ä¯Ñ>>D<?®®ç¶Äý9*L¼ür;RÇº:¥ûE?ñ£Í<¿Ö6¿Ö6¾0<é·Ì>20>
GC?
«>ÿy>V+/?Rv¸¯9]´½ò:Ü(H9Â¨?Ã°Í<{×6{×6¾0<mah?cÈå>ur?U1?mô>*?.½9ËÏæ9ÎÓÑ>ñ~:A`4:Nê4?òåÍ<ak×6ak×6¾0<3Þù>S-£> D?tä>q³>½@>?¹Á:9êÕ¾ø:úéØ9þ0?N)Î<GÁ×6GÁ×6¾0<]$?e©>ãV?[?ïÕ>¯;?àB¸Ô¸Í9%r½ÁR:Ôd:õ??+AÎ<.Ø6.Ø6¾0<OÂ=^ó=Ý6/?¤}þ=zÅ=LU%?rx":øÛ:ß[?ç|<½.9<`Ï.?$BÎ<mØ6mØ6¾0<n´=ÍÂQ=ñ,?¬iÅ;ð';«+'?d¹¾£h8_¯Àß¨¸õ8³¯¾+:Ï<úÂØ6úÂØ6¾0<\ë>>úç>?Ïb^>54#>j.?<ÁT¸e«9Yã½§{é8Ì V9¤>>Ï<àÙ6àÙ6¾0<0g²>Df>âF?â|>`ÀP>ºÞ4?Nfè·}>#99¶½ª*;-[Ì:AËU?½ÙÐ<ÇnÙ6ÇnÙ6¾0<éé?d'ã>ø¥?EQé?rM?y]?c<Ëß;¾ä¡?íÂ;;1÷§?ÝÐ<­ÄÙ6­ÄÙ6¾0<Æ?ì>Ö5W?.<?eÞÎ>C';?`(Õ8U9}5>¨Ïð9½[ô9¨Hü>Ñ<Ú6Ú6¾0<õå.?aJº>CXp?í{?<£>ru?¶ãâ8¹L9|P>ip^: i:IMô>þ¬Ñ<ypÚ6ypÚ6¾0<k?l¦>ÏiJ?ÕÏË>9Î>o®6?(89¶Ëf9Ü>"æS9Ê&½9±d>1&Ó<`ÆÚ6`ÆÚ6¾0<'¯l?
?åV?³á÷>ê>`N?æ^¸´ãh9ÒN½Ö:û"b:!4?WÓ<FÛ6FÛ6¾0<(¦²>Us>§ò;?G?U¨¿>ógN?^µ8Û9>þCà:C«:Õ'?YÓ<,rÛ6,rÛ6¾0<JÑ?ÊÄ>'°«?bÃ?¤1?vÜ?Ï]±9<ª9r\?që»:|ê?:X«z?¦\Ó<ÈÛ6ÈÛ6¾0<È
?Jj¸>®§@?8ª>ae>;ù=?×!¹¸:´8æáe¿5t9ËÜ9ßGÙ>~ÛÓ<øÜ6øÜ6¾0<.C?¯Üî>/Q?Ò£õ>tè>³øJ?µl¸*o9$g¾Pê5:Ý9¾0R?ñBÔ<ßsÜ6ßsÜ6¾0<âÞç>¥V\>³?{b?½Mñ>¸Fp?cÅ`¹«£8ÑÈ¯¿7ß:a:p^?"¯Ô<ÅÉÜ6ÅÉÜ6¾0<tö>½}£>Ïó@?àaå>*;©>-?SlA8:å9eà =o1;ÃÌ	;)÷$?åÔ<«Ý6«Ý6¾0<c?ñ?ØD?¥Ó>çS>á7?,¹k£n9%¹¾\:x;L:³)'?$ôÔ<uÝ6uÝ6¾0<ÏN?#¿>U?*(¥?1?ð)n?6TÂ9¸s9 L?r)Æ:k`:ìb?¨9Õ<xËÝ6xËÝ6¾0<n!?×µ>Â@K?g?ØCÍ>6B?¾üò6a\9­Ê`<ù"7;¦ð:sDC?s·Õ<^!Þ6^!Þ6¾0<sþY?òøÍ>~x?E®Ö?Æçn?Á
f?4
#:<:O?E¢:×_:ãD:?iÖ<DwÞ6DwÞ6¾0<+Zv?Å3ã>ãÉ?0?9,>ìs?L¬¹#9
²	¿~Ï9ðÂ9äG?:Ö<*ÍÞ6*ÍÞ6¾0<ã@?0|Ü>÷^?D?ê¿>²S?. 9¶ïf9s±>Ñ¼:î<:Ä%1?Ô¾Ö<#ß6#ß6îÉC<ó6?>øa?ëF?ª-Ì>ÔJx?4¹ë8©^m9w9~>48ÂFÃ8fÏ>*×<÷xß6÷xß6îÉC<(Y?o?ÿÕ?NB?Reº>Ån?WÇ8{ø9àÈ7>Jp­;¬É^;JKG?<&×<ÝÎß6ÝÎß6îÉC< |j?%û>¡o?(QÇ?>ÖZ?N*i?Çª;345;rS?»O&=ÃYÜ<Õ7A?`:×<Ã$à6Ã$à6îÉC<ÅÝ>W><ÀC?å·>pÊ>>4?Mì9¶o¾9ÓÓ? Ëþ:jJ:¬P?^õØ<©zà6©zà6îÉC<Å÷5?ì1Ó>\?º{??áÑ>ç5;?'¼8P®9ýh
>Èf;f;|BA?MÙ<Ðà6Ðà6îÉC<$É'?\ÁË>¶ÎR?ÍÓ?ò»­>"¹C?G·¸2Í9üÖÿ½µ:C:W®m?w2Ù<v&á6v&á6îÉC<æû>>ð£>¥hD?kçy>1ø0>¯À4?¢¸ÊO9]Úð½+«½9ö"Â9ºú>sZÙ<\|á6\|á6îÉC<c¬?«$?õ§?¢.Ø?·>?H?=3ð9í¸9÷{Z?Q;âH;áªi?e\Ù<BÒá6BÒá6îÉC<Æ3-?L¬>/¬?É!?ãñ?Öjh?¸8Ô99üú=¢úë:
$:´T?ö§Ù<)(â6)(â6îÉC<èP>á­>!cM?ñ?Å+Å>/¹=?~[F=H1ï<¦KT?Õ::t~?¾ÂÙ<~â6~â6îÉC<±þ>Äé¦>}PC?^>äG>Ä£-?¸¬¹"w,9¥#á¾¤k:¯:n?4ôÙ<õÓâ6õÓâ6îÉC<ÈÁÍ?w§x?äÕS?a	§??9I?»T?
ª9òâ?9XÚb?oCý:»:å@-?ùÙ<Û)ã6Û)ã6îÉC<r¤m?PP¶>rØ¦?ê@?±¤}?)ÄZ:eð+:JÜ"?ÕË;À1;(?Q	Ú<Âã6Âã6îÉC<>1?âÐ>¶¨Y?ù> K4>©|B?T°g¹âÉ8|å¿Y99ßå>×Ú<¨Õã6¨Õã6îÉC< mµ>ãf>ojI?q´>òp>Úã??Ä"<¸ùë9&¬½ávÚ9Cùý95Ü>w'Û<+ä6+ä6îÉC<²»å<T?£<o!4?$#=æ =6!"?iQv¹\I9MË¿+¾<Æ<V0?yÛ<tä6tä6îÉC< y?GÉ÷>ä?íh?Õÿî>©~y?Ë9Þ8u#?ëJË:ö3e:vc?tÉÜ<[×ä6[×ä6îÉC<ÐÚ<8Î¡<--?ÐR;78;{?#Ï¢¹"åµÞåµB 6%"8Þrn=mÊÜ<A-å6A-å6îÉC<GëE?Éò>¥°P?ÊO?}ð?>?p:#¸rg92½::Å	:Ðt?WÝ<'å6'å6îÉC<Ã?cü>Én?¦@?ÞÎ>hn?ò9,Á9äY>f;Ê1/;©&`?dYÝ<
Ùå6
Ùå6îÉC<²>wr>q<?^(µ>>~[,?Î±·8ï-9q.>NQÒ<¸¾<Ó56?çgÝ<ó.æ6ó.æ6îÉC<<é>7>M?vÇÈ>/D>»\H?S88)ù8
Ñæ>"ñ:Çø±:3º-?ïÝ<Úæ6Úæ6îÉC<èUÌ<Þó<¢33?* =ð<vÚ?D%¹"/9wP»¾¾V¸Üa}9[ä½¥Ý<ÀÚæ6ÀÚæ6îÉC<#¿?t¥û>§D?>ã_?¥üÚ>SÝ?¾(Ê8<Ö9ÆE>Øvá9#Ê9~Å?ûýÝ<¦0ç6¦0ç6îÉC<nåÏ>õì>þÓ<?Æ>>jÄ1?á9>8¶¤^9Õ¹Ú=¢(Â;Nx;	E&?#Þ<ç6ç6îÉC<ÿîM?+5Ä>JX?´É?Ý?:R?
@v:ò&:IÍ<?,Ó:$Úþ9x|?°Þ<sÜç6sÜç6îÉC<:,c?ÓFº>
?l0B?ßÁ>úÁ?ª+8,.·9kM>=6p9fÜ±9ýÞ¬>ÂÞ<Y2è6Y2è6îÉC<=K?¯$?&Éb?mW?;¾>ß"b?¨CÒ¸ø9a®2¾0:9ú?JðÞ<?è6?è6îÉC<R5B?ò><M?ï>qª>B3?#xT7É/9ÂK=F :T«×9Î>>?
¢ß<%Þè6%Þè6îÉC<ú?Ç>ÖÕ@?I>T]>ò]0?Oð9Õ¼¨9Ïo>Ã´9^W9J?Ìôß<4é64é6îÉC<TÁ8?®é>fJ?Å¾h?
F?Ó¢>?Î8&Ðx9ûS>ú×|:ùve:

?ç7à<òé6òé6îÉC<¤À?|sï>ÙôÍ?µÕ@/9m?»`?M:óå9`È?i;%ç:a¥?^8à<Øßé6Øßé6îÉC<?@.U?ÒÁâ?¯HX@×7?~ê×?Ã:÷¬9Ö?Ò<êàs;Úã?¬±à<¾5ê6¾5ê6îÉC<0¤Æ>n]7>ó©?]<>?9NÀ>¥>}?º`Å=­¦q=Q?ºF;YVü:wI?ìá<¤ê6¤ê6îÉC<	u?Á	?Hs?Ò*ò>_>#úd?A8u¹#9P[P>r j:qhþ9k?W¥á<áê6áê6îÉC<¦¦?äÛ¹>&»A? >
d>ºN4?Æ»86Ê9n;¤>Ert:Ð`;:àû&?Æá<q7ë6q7ë6îÉC<Ý:?4Æ>X|q?)8?G?VX?}~9Þ9"ïó>:!!:sj?â<Wë6Wë6îÉC<M0?>:>?ìÅ³?OQU?`¾W?3090Hz9R?¢^:{ë-:bÚ#?mOâ<=ãë6=ãë6îÉC<b¾>2{>ØqA?£¯t>}2>¦q/?£÷.9²¶9ÆÐ£>:½$9»¾93'	?-³ã<$9ì6$9ì6îÉC<c??ÌØ|?Þh~?Î´ò>,?Bß×9ZÂ²9? ¦c:*ú9,öh?¼åã<
ì6
ì6îÉC<úæ¯<O<î)?<ÀÞÝ;?&?¼j¹§8vO¿ì±l:é5:t&?97ä<ðäì6ðäì6îÉC<îO­?MÚ3?¹°v?Ù¾?tË^??K[?t³9ÛÆ9±Æ>Iï:Te:bm?úbä<Ö:í6Ö:í6îÉC<óZ?ÎW¹>{@?n¿¹>ô«>¶0?n¶_w9yvi¼³ïè:}4¼:l?âä<½í6½í6îÉC<º¦"?g»>ª/^?jÔ>|F>^G?<]¸98<
¾;Áå:úo:Zý;?&ç<£æí6£æí6îÉC<	N? Jì>-J_?u±?ßª¬>ð]?\ùº¸ÁR9Íc¾Sn:ÇMÏ9îM"?3ç<<î6<î6îÉC< Â>Gy>ïh@?z>âÂ4>òd1?[08Þ99åò=¹ÇÒ9)(:XÉ>Wç<oî6oî6îÉC<(°<h<Ó)?u¡;¯ê;¾Q?_.¹	59Àiº¾n9CÎ9r>ÙÑç<Uèî6Uèî6îÉC<Õº?· ©>»zc?ì°>,>§>q?ß@¸æ²9á1Ò½K:þú9p!?|Òç<<>ï6<>ï6îÉC<ms??J·g?ø1?òá>ÛkJ?MÅ.9JÌ9Ä>j
Q<§"<fò:?¹úç<"ï6"ï6îÉC<õb?m×Ë>ò?ècà?´U?df?È4:%ÎÁ9õºG?";òµ:l^?}'è<êï6êï6îÉC<×Sx?ïS?¯4p?×½>?ÂáÅ>8Ãv?t9øwÁ9.Ì¡>íÀÀ:@o,:B?;é<î?ð6î?ð6îÉC<ìT?i?Ì|?q?óò
?g^? ìn9$i9ï?¿ø:ãC&:¨I?ÚÔé<Õð6Õð6îÉC<eÓ<³)<T|.?ØO½;¬Â¢;á?o*5¸,¹8÷y¾9ñì8ûN9>Þ	ê<»ëð6»ëð6îÉC<(?Mc#?|_y?oùY?ð>oh??9É9uÄs>0ö4:T:ó½.?nê<¡Añ6¡Añ6îÉC<^ù=:7±=.4?×<ÿÍò; ?Xâ7¹Y9è=j¢¸)¶9/¾Î¡ê<ñ6ñ6îÉC<ëì?²o¾>6*D? Ðå>@>§>µã/?áÊ9©¿9~?ÈÑi:f$#:ës7?=ë<níñ6níñ6îÉC<À
Ú>\b>¨>?ZTé>º#­>i,?ô·Æñ8èa½#;<¾ã:\o+?9dë<TCò6TCò6îÉC<×=àÂ=È'4?´ÆU=h¸%=%?$ª9±94õ>Û*ï<ã ª<lj3?tì<:ò6:ò6îÉC<5R@º?ÚO?ñ¢@3bq?é?ú<-:¦¾ñ9)t7?h÷::N]h?2í< ïò6 ïò6îÉC<Á/?f8ú>?=G?oc¸>XO?kíð7·9/¡æ=ÓÏ$;©:øÝ?)í<Eó6Eó6îÉC<K$ó>;>8pL?5zÝ>±Â>"6?
Ä¸FÞ¡9$¾ï9¬}Ø9U
?
2í<íó6íó6îÉC<_Ã>Í>Sæ:?<:T>ñ>þè+?¼¹díÈ8ÇB¿½9õ¿9iÄ¶>]í<Óðó6Óðó6îÉC<\N?m£Ü>o?2?[¾>mo?_É:ÎÎ9Bý1?Þï9Í9GkV?_í<¹Fô6¹Fô6îÉC<­6ç>a­>¬×A?Û¡>ªh>A¾1?þ8(¹ß8[A¿ù®99Ru?è_í<ô6ô6îÉC<¢Ï>Í>Á­B?ª?,d°>Ü/<?î~Â¸2±*9Ù¾3T!:Ò2:]è>×cí<òô6òô6îÉC</Æ(?#dÃ>i ]?ê$K?F?D?849ðÎ9$^_>Ã;ü:ð°±:U²5?Ðlí<lHõ6lHõ6îÉC<¶-È>sù>r&B?¦>Ó:>5ä2?"vÒ6A9<ì£¤:î7w:}*?ò¦í<Rõ6Rõ6îÉC<3?ÀËº>yL?£>G_>½|;? M¸ÌÜ9ø&Ì½¯9¬¨æ9JÂ>À§í<8ôõ68ôõ6îÉC<Òáå>£^>*Û??ðt>Z¢7>}»*?¿¹qü	9Î¿óÊ::Bk/?pî<Jö6Jö6îÉC<«H?¸, >ã?2e?¢³?Ò<?K<
<¢i?877;Aµ:b?xxî< ö6 ö6îÉC<ØÃ?¸ª>ÚÓD?¿Wæ>eq>Ív<?A`ò9ÝÚ93¥I?u±Ø:²
:ÉdM?Éî<ëõö6ëõö6îÉC< &E?$ô>=¹N?Ø4?ªøê>ú6D?«ìn9;¢9õ¼>öñ90Ö9A?ÿÆî<ÑK÷6ÑK÷6îÉC<³ =`Î<Æ)?û,É<£<æ?ìÏ¹8ú>92y>u:¼<:²b&?òÖî<¸¡÷6¸¡÷6îÉC<À,>û=PÂ/?ZýX<ü-<¿ ?Aîn¹à^8oÖSÀkßø8CÇ9J¥>hGï<÷÷6÷÷6îÉC<mÓ>æö>ºØQ?rù>!Z®>~77?·!d9Þõ¼ú-:ÜÍë9ã;?9®ï<Mø6Mø6îÉC<w^?¢?í©p?ÞW?0n®>¬üc?äN9óH9ÁfÈ>¹Y:ÂÚ:B½8?nÜï<j£ø6j£ø6îÉC<¤I?®Ê¢>?}y?©;ù>!?9Ú­9×W>B¸3:
ë94¿C?ñð<Pùø6Pùø6îÉC<wà?ùò%? 	a?rõ0?Þ ±>>Á?à"9Bó97O>»a:(Ã0:v#?B&ð<7Où67Où6îÉC<l´<|ô<´2&?û=ÈwÄ<é5(?ú'ß¸3è 9Â±¾j%ö9Ç9íÕ?Ùð<¥ù6¥ù6îÉC<=)#L=5<?æÁ==ÌÁ3?ü7Õ9x:pÏ>Ð9BÝÓ9e±>g°ð<ûù6ûù6îÉC<Å\=¸$=á+? ¯=¾=«ì?s ¹.j9¯¾ªu:r]Á9Ê
.?9Ðð<éPú6éPú6îÉC<¹<0Q<°Î0?v4>=üÇ=§((?÷S¸Úo
8üC¿¹ü|:x]p:¸¸?è÷ð<Ð¦ú6Ð¦ú6îÉC<ºO¨?6~A?¯^?,3?=Û>,7Q?F9L¼Û9õW+>Ã
¥:"ðx:Y¹)?»ñ<¶üú6¶üú6îÉC<ÍM?0)?fx?º?#{®>f?"9.998Íþ>&ñ,:W9CÖ©?øñ<Rû6Rû6îÉC<a.á>ï>
	:?ö^S>ªy>D¹*?ÄD¸c8 3¿q;¿7Ì:CÐ3?"·ò<¨û6¨û6îÉC<G +?ìlÎ>$9T?xó>(¡>øA?V9ïé8~ø?EwÇ9»(9Y3?Îò<iþû6iþû6îÉC<-¨?kI?ÀU?Æ1?jOÛ>ËO?jôZ9þì19-?aP<¸<©~J?Ø/ó<OTü6OTü6îÉC<<å>ÄÒ> sE?²¥²>`®~>3?
KA¹þ8_B¿©\":©p
:ï?Ió<5ªü65ªü6îÉC<Iô?vÁ>³æF?6;ü>z±¶>d¸0?@´8ÁT9|· ¹39L®9;5Ó>¯<ô<ý6ý6îÉC<Ì?oW>µww?Ýþ?ZÏ1?ídY?¿Í<Çg<+²b?õÈ:ò­¸9ôç3?cRô<Vý6Vý6îÉC<cq=­ý)=}Â5?Ñ<+óÃ;ä;?@L¹:­µ8ºÈ´¿°ë;3ò¨;ê2?^ô<è«ý6è«ý6îÉC<B%f??³ÖZ?\?X*?êF?´¹½¤R9¿¾,S::rN?Äeô<Îþ6Îþ6îÉC<Åò?^È>6^H?Q¼?Ó®>ÉÃ>?£ 8½µz9=¤=Ic;:wný9xI=?jô<´Wþ6´Wþ6îÉC<Ô=rá<uh,?T=Õ<+?-k¹çD90¿8{:DR':=ô>¼vô<­þ6­þ6îÉC<hØ|?rãÄ>Ý`¤?Ïºµ?h5?Êr?U8997>	:Oj:¿K(?31õ<ÿ6ÿ6îÉC<½íÓ>º­>C?Këó>\¯>³
2?£;¸/£09j¾\lO9jþ9³N¼>Aõ<gYÿ6gYÿ6îÉC<³:?VÊæ>_O?1?ä¾í>?$??¸Z!9t(9ZÍõ>&>	:¶9z{?/¹õ<M¯ÿ6M¯ÿ6îÉC<]?^þ>Bx??"§>F^t?
Vt¸#<'94;¾ÞÝ<æµi<ér?¯¾÷<77îÉC<£½×?9êC?ÿó?G¨?pM!?[?Pp9my\9?
C¯:/¨=:Êl?Rø<-7-7îÉC<Ý>%Æ>T5>?öº>¢>817?åé#¹P&9ÈMü¾£9óº9Þ6C>&=ø<X7X7îÉC<ÕÑW?¯®å>p?nÙ?¬°¤>àÏs?]Ç¸ßL®9Ú½±-0:Ù*:þ?½Eø<s7s7îÉC<Ãük?ìØ>øÉ?·=ù>MMd>`½?áõ:~ëF:8÷%?À¤<¢­Ð;«70?,¬ø<f®7f®7îÉC<Ã??gï¼>ê?\?±qÙ>ËÙ?f¸ì9í
z¾ãPÏ:gÓ:fL?ºù<YÙ7YÙ7îÉC<Û¬?oì³>÷:Y?æÎé>k>ÆYD?¾æ,¸f9Ë "¾	=T;ø;|2?Y£ù<L7L7îÉC<;#Ý<£ü<*3?>Tî;Ã;6\?ý?à¸ûÅ8åû¿DV9a3[9Hú> Þù<?/7?/7îÉC<j¯S?ÝOÎ>kU?à>?î}Ì>§ôn?téj8Ã#9.YÄ=ùù;1);@¾E?Øú<3Z73Z7îÉC<°?8Æ>þ»:?é·µ>ö>i;2?ù¸s¨Ê8|ÃÃ¾rY:Ó:´?Îú<&7&7îÉC<ýØÙ>k>ûÎ@?CR>0TÜ=Áw4?ú/¹DN9ìê7¿í: :^¸è>3£ú<°7°7îÉC<³¥£?*?õ>Òª?C9?÷ø?e³?cËI7t9Ç<ÏS:ÈjÚ9Çsw?.Åú<Û7Û7îÉC<~ø­>ö\"> &?Ðx?¥«?i?y8¥9íE=êæ9öN9¤<ø>Y8û<ÿ7ÿ7îÉC<3aC?D?é>KpV?ï2?ç0±>¥ÆD?À¯75z8Z¥3>TY49î³9"¤§>^¯û<ò07ò07îÉC<zò=Ø³á<V*?
§=æÓ<©?Êÿp¸S1¿84X¡¾"-K9¹9;%>bü<å[7å[7îÉC<Áé²<z<æ(?SÎc;¸Nf;*8ý>l¹69¾¿óÖ:89í =¬Òü<Ø7Ø7îÉC<ðJ?4®>"?
Â?Æ{?%fy?_û¥9ßì!9ì4?ëº:¨t<:ti}?Öõü<Ì±7Ì±7îÉC<ï?¯·µ>°A·?@â?ýÃ3?øU¡?ù:ÇÒ¨9¦m?½©:ðÝN:
R?F÷ü<¿Ü7¿Ü7îÉC<î:¶>éz6>>¦?¬>`Ñ>>·g?T8Î¾r9«¹>¡Ú:G°<:©5?ký<²7²7îÉC<îOû>6ì >¢åG?Û>²ð>WÌ3?'¶¸½>k9¦9F¾f&ç9z¬¹9¹Y?Gý<¥27¥27îÉC<Ú{}?Çò>
¥?xj?ì×ÿ>Vj?:7Ôö9õ"?Y|Ø93ªÛ9Kü>¶þ<]7]7îÉC<ñ=?°y÷>-?è3d?sÎ>Z|?9ST9í¦?¢
^:öç9[u?Èþ<77îÉC< ?ê'?²-s?Ìtt?ëÿ>Zt?à:9V¼922>-	8:WÎ9ú
d?a_þ<~³7~³7îÉC<%t?«P§>JD?±Ø¢>ed>ÍÄ6?ÜB¹¯(9%í¾×;û8DF39Í`³>$Þþ<qÞ7qÞ7îÉC<}%?¤Æ>¬½T?"ë>4k¦>VÚ4?x8j+9µ¤9>ê9¶Ö$:¶µ>¢èþ<d	7d	7îÉC<o±Û>iô>¬F?ùßh>»!>çM8?åù¸®õy9æ¾·4!=¾Ó<yC?µýþ<X47X47îÉC<
½f?Qî¦>7í°?Mâ²?÷Û?7·£?v9r9òY9x?$ö:*:L8k?£ÿ<K_7K_7îÉC<, ?4Ä?OÐ?`*0?©¹>Âçr?ih·¹Ê9ÖÞ{½bÿ:¿ª:ª??*Öÿ<>7>7îÉC<ÒÇb?ÉÅ>B?(%?>'?@Î²8{ì9ä©>:þ9ô¨?îÖÿ<1µ71µ7îÉC<Þú¬> _>yF?3£>!r>ÃX,?õ¸Sâ
9ÏÙ¾ç":¨:""
?öæÿ<$à7$à7îÉC<ÖQ?V³>KÏ?¦TÛ?Ð69?â?F+:9ý9Ð?¬:¯*:þ±l?Mçÿ<77îÉC<*âL?¶Ï>i¢·?¼=Í?Ö99?ÜÔ?íY[:ºE¿9]Ê?ÌaE:z[þ9 ¨F?¤=
67
67îÉC<ûF?þ ­>w(?? Ó>¶b>Ã5?é76R9F^=#K:ª¸:ôù&?1=ý`7ý`7îÉC<ä
3?-Ùä>öHH?ýé>ò
¤>6?H»60§9tÍj;ëä:Ò«9çxJ?{2=ñ7ñ7îÉC<Ï@õ>Þf¤>ó>?z>%a:>À+?í¸ç|9p¾ly:þ
[:ì¾?ïG=ä¶7ä¶7îÉC<¨q??ä3?ü "?ßT¤>|?=Ò8ì9Ô
->c9Ç»ï9§>¾l=×á7×á7îÉC<$]>lÁ=å??¦P[>W >ñ/?»¬²=qfc=|%I?Û¢="§P=J]6?#=Ê7Ê7Ée<*1?VLÉ>ÁÇa?ã¸>þul>ÃG?¢nÄ¸t`å8I;Û¾¥ãQ<egê;
:e?	E=½77½77Ée<Ø¬é?ç.=?Z?#Å?ì?:?Ë{?þÝª9ð÷ç9¼>NL:þè::»u?2=°b7°b7Ée<ôÐ?p+>ª x?Ã®'?s ±>«q?­¿:lÊ9E2?î¸ö9ÈÅ9a¬?¨=£7£7Ée<ô:×<z<ê01?VÆ);]£;J?]µ¹z)9Ø¨b¿ý:3È9«A?ËQ=¸7¸7Ée<Ruô> >ã­K?Ó¸>Õ2z>+Î<?8¹Ò*x9È\¾»µ:5E:³WB?k=ã7ã7Ée<?¢?ïg?É?®?_g?/M9>Æ9½óË>Éæê:@ :ª ;?Ì=}7}7Ée<â|?Ð#?[r?¶?>¶?Îu?;y;6D2;Fô2?BJ":I¤|9r¤?ZÃ=p97p97Ée<í¼?Øø?¸uq?Q?ºôÞ>p?ýç99{±á>ºÑ#:¤µÏ9ØçI?
Ä=cd7cd7Ée<äÈ>ýs>­óQ?ÃF?öò>.êQ?C3Ý¸AÚ9Z«µ¾ríY;Y;3»U?tÿ=V7V7Ée<"ª°?äjR?hïV?À??vO?Øm?÷ø9_[9;¤T?µä§;îV;2ùG?­=Iº7Iº7Ée<Ú$?ÁÒ>oH?r·¥>»úe>^w8?8E9L¨u9,Í>]:e{9°~x? =<å7<å7Ée<Gc>&¿=e5?­¥¡?i¦~?
"?Õ¢³¸Ì,9Ú(¾#m¤:b
:Î_$?7=/7/7Ée<DC?-r?pB?k(Å>Ú>	u>?þ[?9grk9ZÐ>_»91¬9Kø
?Cr=";7";7Ée<âî>¾o>^¤F?8k?Uà>Â[1?@9©¹9rkr?ñÌ	=ü¯<ýH?FÑ=f7f7Ée<Iß#>Ê=	O?cÃ>²d>ãå1?Ê¾=5g=6!S?ú§¾9æ¹9Ë©?â=	7	7Ée<î?³é>ö¥?QÕ5?»4½>Iv?µRv9ó|91Kù>&©9ê?9B¡a?/=ü»7ü»7Ée<*?µÄ§>XC?e,>xW> Û.?fdf8"Tv9pï=;c;ß5!;Èk4?4 =ïæ7ïæ7Ée<Ùí:?é>ÓIM?7?À>*Õ:?L·O8,°2¾ç.:.è9ó?¢@=â	7â	7Ée<}ö>¯K>¦¢??½Gí>©>*3?è8f«9â°->ÈÂ:,¡9í|?2C=Õ<	7Õ<	7Ée<	¤]??q¡\?èM_?bN?¶º@?¦&9f9x>3v:àæ*:^V8?´U=Èg	7Èg	7Ée<ù²7?A¦>çm?#`?ªÕ?O?¥\U94`90Â>¿&á:X?X:6E?l^=»	7»	7Ée<b)?åMÛ>gaE?êÌ³>t^{>ë7?h8q*ê8E®>@×;¦!;¤=?£=®½	7®½	7Ée<ó³?¿>c
D?Ï÷U?7
?|pF?.9Æ5d9g(?	É¼:~:æ=?=¢è	7¢è	7Ée<
\?µâ>ÿxx?È£3?P½¼>M¨s?¢K9¢Ã9<µ>Âô;#;wZY?·¡=
7
7Ée<ò?d°>,
X?M?¦:?Ýµ@?ê9!w9ä/>òª:¯X1:gÃv?	Ã=>
7>
7Ée<åG>Ü5>GK?\?¢¸>ªA?NNÎ;§s;>ÂX?øXI:ß$:r
?¬={i
7{i
7Ée<Ç5?Ùî¯>ü?_?­?¾}?Ées::xE?¥[æ:K3:, E?,<=n
7n
7Ée<¡¸#?=c>?¶k??ÿøi?¤}ó8Út9×~>ÍT:Z1Î9	©?oQ=a¿
7a¿
7Ée<FÂ
@cþc?,?#
@Sj?9º?ëÞQ:löþ9¹R?;_;;äJR?3d=Tê
7Tê
7Ée<=O?È¾2?Z»b?Ã¹?ÑÙ<?ÎÐ{?£,:Ð9ïc1?Ï:÷È,:>è_?{=G7G7Ée<[Ô>üÎ>µ#K?kâ3?ý:ò>'>?18=\9GE,>c_X:.-:5ì?=:@7:@7Ée<D®?±%? ?¹æ¦?^..?ðLu?Ê5Ý9ß¢9D4.?&ý:).`:??Ò=.k7.k7Ée<:x/?C>U¢?s??,Z>»­?¾>ò9úõ¢9eF>?Âû;§þ:¼ca?Ð=!7!7Ée<öñý>r©>L¨??^v>À^>Kà0?»Îo¹º9©,À¾ç ø9þ¼9Ñc(?0Ñ=Á7Á7Ée<C®>×½_>cG?U¡6>zê>(U5?x¿·TÅ8-Lµ½
g9 9i%ò>ri=ì7ì7Ée<ñ3?»ç¥>IPi?·,¥?Ñ|??Ò\?åÝ<öw¢;Vö]?¬f=¶4=º@?v¿=ú7ú7Ée<í~m?ìË?ògS?ºêð>r¥>Õ::?¹à£b9æª¾ÀyD;; +?¦Ã=íA7íA7Ée<·óÌ>å|>²D?×{>Ò3>¡C3?eî8²ëg9>ôÝ:°ñ:<q?Å=àl7àl7Ée<¤L=|3=íT.?*Íª=C©=G?-¹·è29rT½h´Ã:`«:NÒ0?4ÿ=Ó7Ó7Ée</|x?{ô
?åd?fq?: µ>¤ÅH?|8G9Xn<>c¿·:pþ*:?æ}=ÇÂ7ÇÂ7Ée<"|.?yÏ>[KW??Ýz"?¿µT?û9¢j­9Ò[Á>
7:¨%:á
?Ô=ºí7ºí7Ée<$£F?Ç§>§?j??_s?î
: £9¾«\?ÃYS;ûÊ;èÃE?·D=­
7­
7Ée<µ?¾Å>x;?ó>Ñ°V>¬j0?çã¡¸«Y9E¾íý9+±9Ä>r= C
7 C
7Ée</Î>F>áE?Õ>½:>Ú1?Vú¸´uD9Ú?K¾¦I:Mû2:C6?ìr=n
7n
7Ée<yN=n¶<("[?0ì;»[x;wts?jö;8§ 9fÂ=ßó8D9 Ù>=
7
7Ée<mÔ>{m>ßDJ?{³ï>¤>]b:?t8lÙ¦9¢î=Nl:í:*A?^ª=yÄ
7yÄ
7Ée<x&s?Õ!?vïW?î9?¶ØÇ>ÀGD?ë·På@9¯P½,~_:5":O>?(	=lï
7lï
7Ée<+¦>9ÖZ>µcB?^sC?ÙÁ?i¦9?\¾S=ü<FW?µ1:PÀ±9ð?D7	=_7_7Ée<\Õ>­j>Ii?v½O?Èà?²C?6tH:Ôu	:¨:?»;øQÅ:âöC?ÅF	=SE7SE7Ée<Ô?e½> U?:.>$§@>äH?ýJ"¸È 8é¾GÏ:(Ù9O?.?Çu	=Fp7Fp7Ée<zÿ?Í«)?3Zh?¢{F?|Fè>ÁZ?5º8óx9m>^@:×¿³9'ýU?Z
=9797Ée<_¹?â?¼?Øw²?uv<?|lr?:±á9'?
<nÿ¶;CÓA?3½
=,Æ7,Æ7Ée<}¡Å??Ì?6(?Ëì>©, ?£ÿ£9Ý9?RNf<Áßû;j?yæ
=ñ7ñ7Ée<bûø<Y°¬<¿8?AV;³~-;?$"¹ ]Å8%3¦¿NY:_ø9ëï?v=77Ée<Àý<'¸<®F0??¦Ë;¨:¡;q­!?¸lý¸ô9·$Ø¾ã8îÝ9^øÓ=6t=G7G7Ée<T¿å>	~>Ú9?f>Õ->Û*?gk2¹$¿ø7H7À ~:þùu:$?Èt=øq7øq7Ée<@G¥>ÍHW>\D??Ï>>@?cã8ÿ§9<E>ë+;úÅú:Z/?2=ë7ë7Ée<"Q?ý@µ>µ=?°1¦>`r>§É/?,¸w¤9®½¦úÍ9%g®9¿,?N=ßÇ7ßÇ7Ée<>9=?Ô0ð> ­I?+aõ> ª>F"8?}ç¸^?95¼¾»¤:e:¸7?%¬=Òò7Òò7Ée<ò"?ÛË>wcM?"8'?nÞÜ>$ÑA?º¿S7úÓL91S=f:±!:ùVÜ>`Ê=Å7Å7Ée<4?ÉI?zÌ?è4d?¡p	?PT?ñ9öF9ÇZ?µu:#)L:ÞX'?Ö=¸H7¸H7Ée<ÌÙ(?©×>IoH?W»>4æ>WE:?0Ï8X#£9C">ö9nh9áá>"â=«s7«s7Ée<º,?V1´>ß3u?T;?]§>r\?¡9Òö:9rJ<?Su:ÈÂ:ß¦N?¹ù=77Ée<ÌãU?®Ü>x?lÐ-?6ËÉ>!\?ëöÙ¸èæ8Þ¦ñ¾
¢j<È_<$h?L&=É7É7Ée<OÄ?9?È?Q?÷&´>?ß8´9·Æ=mÈ:Ý¾Ê9}V9?2)=ô7ô7Ée<þk ?u?ø?ªK@ì·?D?qj:}':<»\?.Ñ1;»:/«?G@=x7x7Ée<§.?E£>.?Új?»\î>É:|?3c80}Õ8i8>ÿé;7¯®:s`?õR=kJ7kJ7Ée<mâ^?¨Z	?´O?^
Þ>L?>äA?Ýý7¦3j91¿=óV¹:Ñ*F:Æmo?ýj=^u7^u7Ée<ËÜ%=?`ï<a1?Ò1~;ZÏn;ü>?Oß^¹9>Û¾Í¸¸rÅ8±î¾I=Q 7Q 7Ée<FW«>gìf>ò=?cT>1>Ø±,?Á'¾¸h¸8¦V3¿W÷8¾á¹8ùN\>$
=DË7DË7Ée<ä=ZK= 2?ãy=F;=DË*?6CÊ9N¬9ÏÒ>?¸ò=µ<wÌ5?^²
=7ö77ö7Ée<ÿø&?!yË>«R?Ý¶½>¼h>Ü­P?åk·ßæð8§è½#òÐ9ê÷t9ñZZ?"=*!7*!7Ée<TÝ>ÌÖ8>C?ÈÞ¾>
>z@6?¾:é¸Ïë83ý¾üZA<ôgë;IER?á$=L7L7Ée<«ÏÖ?¹%?ê¥?»)»?¿»?ü¬¦?mÂ9:ª9êK?á¨:öî9Ò´?)I=w7w7Ée<\t>
E>8¶R?sEß>M >H2?0¸ïz9=Û¾¨á<Ó6<5ÞJ?³=¢7¢7Ée</>E>µ6?Ã7>;V>à)(?@£À9ÝÆ9¬û÷>é=~Ì;=¡6?±ó=÷Ì7÷Ì7Ée<Îs?u
? D?r9?.B§>Q?9È/9¢A>X!;Ññ¬:ÞS?þ=ê÷7ê÷7Ée< 0?u÷> ?Ê"?1§>By?
À¸É¡9ò-¾úA:ñë:´]"?#=Ý"7Ý"7Ée<5­?Îqì>Þ»?üê+@úZu?a`³?~:0»:¦r?Ët;Í:Ëo?./=ÐM7ÐM7Ée<i¯?)X¿>éB?+¸>â>0?ô5¹¹jA9¯W¬¾é/;üò:àÂ8?ø:=Ãx7Ãx7Ée<cSp?yå>s
?úÛ?Ö8
?9§r?*91µ9Ënd>
+V;ê;íC?=¶£7¶£7Ée<;>ÈÉ=Z®9?>À<@>*?AðB=Ê?ø<]I?^Ån=x'=¯o6?)=©Î7©Î7Ée<g&?fn±>p?ò?I½¦>F®d?áØß¸¼xc9Çë{¾Æº+=a¦<.U?¤²=ù7ù7Ée<V?ð"£>i?Zk?Â]?°Re?>#9xå92J>Lx6:!$:¸M?º½=$7$7Ée<cW	?#·>5z??õ>e>wæ-?¡G¹fÄD9`Ú¿H9LQU9.ð>½ò=O7O7Ée<ì?:õ >ØU?Ê?+·«>@?Oâ¸¢å394¡¾G
¬<zE<ñ_?2õ=vz7vz7Ée<r½=YÒg=f0?X@¢;ÃW;Úr?µ¹¢lx9~¿Ûnþ·8NX¾=i¥7i¥7Ée<*ú°?*P?d¥Y?'?°ÿ¯>T9U?FúD8ì9ÞH»=Ï;'=;¹jH?<1=\Ð7\Ð7Ée<Õö>kR>VS?w?½ÄÎ>ýÉA?°ä8©Ë9d¬>?çë:ó¢:YÎ9?M=Oû7Oû7Ée<ñö8?÷øÒ>÷p`?0ó?ïÜ£>¼tI?F®¸è9
¾UÍ;R~;çïN?ñ`=B&7B&7Ée<)¬ò>_>¬¤F?¯¥>©'m>Ú2?HgJ¹ËG9¬¿E+5:»~9:ú>Oå=5Q75Q7Ée<ÓÍn>>e>[4B?qç>lñ¢>&Ï5?L±â<ã<ÿdT?÷¼9ñÂë9A0Í>Öé=)|7)|7Ée<4
?~M?8o?Æ]-?<lª>÷5?¡9¥ø9F¦>:M(Ù9|.?Ðõ=§7§7Ée<dÇR>_>2?Áxø=ÑÈ¿=Õ%?s¶-=Ü<³«I?×HZ=Åm=Ø@/?º?=Ò7Ò7Ée<@¡?ÛV>5¡q?U¼'?Î¾>Ta?>E·½-9C?½à³;aé];>O?Ïh=ý7ý7Ée<e?ò±?;Î?¤]?B?ÿ}?¢í97{9È4q?9:T$	:{¬,?[=õ'7õ'7Ée<õY>xÿ>ÙÂ8?¥>HÌ¿=éÚ4?üL,=NØ<°K?=ÞÒ<ü;?á=èR7èR7Ée<3>H?¡½¿>­?<)?V° >«Î?;À!½:¸ÆK?ÎO:ÔC:ªI?ï=Û}7Û}7Ée<*ÜÖ>¢>[®C?*b>b$>íp0?Ë
·¢A 9Gb¼(»9Hæp9×ãF?XÅ=Î¨7Î¨7Ée< 1?úÝ>¡L?ÀãÅ>>>;J;?íw8¾Ù59:.>Ë!:rMf:ç6 ?¯×=ÁÓ7ÁÓ7Ée<¯a-?ó-Ë>tZ?ý>am1>rT?XAµ^'9½-f»KÐÇ9IÁ9,t?ô=µþ7µþ7Ée<öR?ïõ?JÊe?î31?Ãß>ªSK?¥7õI9M1=ç9­À9	Ð?À£=¨)7¨)7Ée<ã}B?ÒÒþ>ÂcC?Eõö>ÕW£>ßA?
¨7< 9ýéé<;ð°9¹94ì?²=T7T7Ée<X?Ö?7?ôa?¡Ô÷?å?áËÌ?£×:Ú£\:2z?¬gâ:pB:_?¦Ú=77Ée<	½ù>BÃª>Î2;?k¿>!>Qæ.?y9Ø9KÎ¸>oµ;Ã¨:WOI?[=ª7ª7Ée<ö(?rk'?WE?;¬Í>	7>m:?R:¹xªN9¼¾y¿Ç9ÜÊÏ9×ö>D=tÕ7tÕ7Ée<è£>«®c>dK8?Çÿæ>Íª>r-?jA¡8Q9ú>)@;y4§:¤{J?r=g7g7Ée<?ªÆ·>ÍL?	¥>ùc>«»:?·
¹,?9§À¹¾¸¦:ÒÍh:Wª?61=Z+7Z+7Ée<ï>Àç>8%H?¢>ÈN>ñ6?v\¹¦^9¿¾1.<FZ¦;*ÍZ?ÛQ=NV7NV7Ée<ÄÛ><à>ÔÕ@?m>Y½e>®0?¢Á·Æü9&À½b¬;ex;Õà1?a=A7A7Ée<Ä/ÿ>Ú¨>ñqA?Ý9§>¨p>¼ü1?°¸ª9É!¾¤»ã90?ø9pØê>w=4¬74¬7Ée<·¸)?-CÝ>^D?'%°>½{>â¡3?ÖN8§Lk9Ù>à=dd:ÿ@W:(²?,='×7'×7Ée<y£?¥±½>7Ì=?mf¬>}Íz>ù/?Ü,¹Ð·8k¬q¿Ý;/h´:r@?24=77Ée<uó>3z>`Iy?M[i?yQÞ>ùZ?`pQ¸â9'ò¼½g5:Ã:µä.?×¸=
-7
-7Ée<Ç\?YY?øÈT?dV?`2¼>GG?°¯¹?
º9ú15¾å<;;¥3?ìÖ=X7X7Ée<(ÜÄ>á0>a@?]>(>Ë,(?¤|¶xÚQ9#5¼è]ÿ9«PÃ9ßZ'?|ú=ó7ó7Ée<´vÑ>ú>·ÞB?ýj>ã{[>¬Æ1?àÂ8P>9A>-:9*:}ã?Ñ=æ­7æ­7Ée<Ü?²??]8o?¥ó9?	»Ï>)e?ðô\8oÊc9ÙQø=|ûù::ÂÆI?ü:=ÚØ7ÚØ7Ée<	«?Ë¨?w?l?U,?Ç?èùb9ÍJÅ9-B>Ú~2::(?¤N=Í7Í7Ée<êgb?`ó>u&n?¹?uû>õ#?GçÜ<<¼;R?Ùµ5:Ò9Ã_?w=À.7À.7Ée<äv?C;&?À>?Ä8?·ï>D?ÿ¹y9ß¾R<¨@°;f=]?Ó=³Y7³Y7Ée<yQ6?´·Ò>m]?L?¹R°>uZ?f"8­º¸9ø1=»³:%"~:}
5?à=¦7¦7Ée<±C >_>¯î7?Ó >Ù ó=ÆV)?%ê8eþò8ß*÷>7­<ýXt<»y5?Ge=¯7¯7Ée<x?É°>]EW?û¡Ò>ÛÜ>Ö8?$£8¦9Æ>OrÅ9ÆY¼9o.?*=Ú7Ú7Ée<ïí?Y.»>êR?´P?f	?£IB?ûÂ9Áj:yÀ~>Ó\:ó*ý9æ×?NÄ=77Ée<ÊåC=·¸=õw.?§'=(¬=Ë9$?õ
@9|]39	?wùY;¦;^9?9È=r07r07Ée<°R}?"éö>þR?Õ\%?Wµ>_Êi?Qê´9-Á]9ÚP?ÈÂd:ì7,:S*?ÈÑ=f[7f[7Ée<aËD=UG=v1?(¦P;uî0;&ò?¸uoð8ü{¾r´8Ü19/
>ÜÖ=Y7Y7Ée<pf?jÇË>ÐzD?|V¬>9Öh>{=?Ñ°8ë·þ8K±>á9C99³$=? 	=L±7L±7Ée<EÞ?Éø$?Rv?ºÙ?è¦>¬0?8ü9²ûý=æ
:ß9¬U?º=?Ü7?Ü7Ée<k7,?Ù9É>[?«>¹=>inL?Î8'9±¼=Eæl:>5:N'?S«=2727<ÿ­>h­/>p3|?'E?ßã>Ù}]?>=oÍ<Çál?Æ±A:á:ãn=?pÒ=%27%27<Y|=!U´<8¨:?¥ì;Ô;éKN?6¾g¹H_9n²¿\¹Cq9Wú¾ð=]7]7<?RÝ>bd¨?ôý??ùè?áa :æy©9qCr?âWd;»©;&ja?X=77<A?@eø>G?>?»>g¨3?iÎB¸§}9Ä½àø¾:qo:ôd??=ÿ²7ÿ²7<@(r?¡?ðP?¨
3?ð>Èä>?@¸Iãw9©T ½7:þ¤9¬	J?* =òÝ7òÝ7<a?Û\Ö>Êd?Ã%?´x­>Îs?®>¸X¨98/½,"³:ºU:V÷+?`=å7å7<Ô>z?}ì>ãq?üÏ?³¢>ãÿf?/ÓY·1ôº9ß"¼´;
öÓ:Kd2?ö`=Ø37Ø37<iH`??òÓ[?Õ}?ïUÅ>HkH?ôg-¸Aoz9zB±½7M:#*:6?õs=Ë^7Ë^7<Ðq	?¦M>Lg?¯®`?{?<?
ñ®9RÊ¶9úõ>:°õ-:HI?Ü=¾7¾7<;Þ>N|>/?F?
>¢I>´à6?.V¸NÀC9ùýÁ½©<«rt<{1?¿§=±´7±´7<b¶>LH*>NJ?ðåI?à§
?Ùa:?ïØÌ;Îm;
:]?8>¼9¯9(F	?³=¤ß7¤ß7<ßÿ>??V¬<?×ò7?)þ>¦G9?ð¢9?§9£÷>ÿ9ü@:4*Ü>¾ö=
7
7<·s?wÜË>ý?×Õ?VÔ	?ÔJ?ÖF{:Ò(:Ï>?MW:Ê :|z?³O=5757<tï;?Gò>?ËF?s4?·Æ>ÛÐ4?tºÃ¸v¶79+_¾yL½9Ê0¸9À?Ëk=~`7~`7<ñ¯?ÌZF?¡£b?h>?ùã>ÁV?9L¹sÙÏ8Êc{¿Û9.`Ä9»«°>uÒ=q7q7<!?9îÒ>;!¢?º?*?ï?9tôE9YçE?J:SSÚ9D9?Ic=d¶7d¶7</? Q¬>¿åA?Á>ò>O:?á>¸Ó9èÓ¾½ÅØ7Yc9ÂE8=Öy=Wá7Wá7<ã)?\jê>¶+9?'>ø]?>½,?Ëª¸ÈE9£`]¾xÑ¶<!09$¿»ú=J7J7<Ê?µ§§>L«a?è\j?$¡?+ÜP?S:µ:M¼3?­®9£|Ò9Ô.±>® ==77=77<¦>'7>NBh?$ÂL?BÖñ>û¿X?e=Ë
µ<î-L?Fr9Xö9ò4Ú>¸=0b70b7<Ú%@(J?.×¤?Òº?ü¥!?"ï?o9ÿ«Î9§ö¼>S´:ÅÞI:å/?RÂ=$7$7<¹Å=U=E/?&í;hÖ»;!?|º¹ô8g³j¿âk7PÝ9Q=]G=¸7¸7<ËÎ??ÆÑ??\
?+Ax?>^9G9u9?ð}¬9¹½³9Ü¬õ>AK=
ã7
ã7<á´>¾Hv>×<?©ÏK>>¾!0?×¸¼åR9~¾ê¹@9jÍ9"p>=ý
 7ý
 7<?#¦¤>+ a?î	È>Áñv>×_O?Ìï7²÷&9³Ø<,q;;;âK%?>Ä=ð8 7ð8 7<=B?Ö>*g?Vø>hÁ>2J?ðI¹À~9ÊíÊ¾{è9r9¨>PÎ=ãc 7ãc 7<§E?Äk?´?/?rïÀ>ùh?8v¸ªü`9>¾JRJ;Àà:­­f?RØ=Ö 7Ö 7<'?¸æÎ>â0D?Bc>l>`E?ç¸Ì¯¢8GÔ¾«9àØ9tò?Vú=É¹ 7É¹ 7<Âìw?^Ä>¤x¡?X¹É?v)T?Ágs?Fõ£99ª?òD
;¹ÿ:2¸r?ï=¼ä 7¼ä 7<r-?£øÚ>'ÇJ?C\Ì>>/Ô>?>È7¾WL95T{=A:(<:²¾6?M«=°!7°!7<(R¸?ÒO/?ë?¿uÕ?"®Z?ãy?ÚÊ:«8¸9
J?qêé:Á:îË=?êº=£:!7£:!7<æ{ã>Êü>Ê"B?.C>Ï>*_-?¹¾NJ9'î¯¾9©^ÿ9ê>~½=e!7e!7<ù«_?g?*æD?Tèa?´
?_!8?É
:zê":îËÞ>1±Z;Á`;}´7?g=!7!7<ñæö>Ýë£>ëË@?{»>1Ç>f·5?zÁ¸è°9tü½á:aQ:ú6?S~=|»!7|»!7<rw>T+>oD?xo>)¬W># 6?ÛÌy80ûÎ8Øz>ý¡í:ðµÇ:'N?=oæ!7oæ!7<RÀ±?R'?J'?v¶?W?»:?GP:j÷Ã9\D?P:uÄ9ÿØ-?x=b"7b"7<Ì¬G?Y¨ª>¢Ã?Âpu?£?xk?*ç9Eñ9n¨>{Í:L:,?2=U<"7U<"7<¶%ª=)h=q;?Z=E;Y=ÃÁ'?^x¹M¨9­ì¾!hÎ;«¥;Êð2?úN=Hg"7Hg"7<·kc=ß¾'='-?ë&=Q°C=å&?;C¥9òÛ¤91P?¼ÿt:×':r×:?QÍ=<"7<"7<a?}b´>
 ?×?©?8x?ëZ9 6¦9°¶Ù>Ðç:LW:Ùò?$ =/½"7/½"7<G>Ú>ª>"R?/|r> O#>¯>?Ñô¸99²W¾<ÐÙ#<ØS?î@ ="è"7"è"7<|A?a>éd?Nâ>Ñt>ÙU?Ðº¹xÇl9¤¾È£æ:Zx:øþm?! =#7#7<F>}Í>b]?ò'?a¸×>NG?lY»=êóX=]?^-<çÌÈ;¦\?ÅÈ =>#7>#7<$	Ç>Ó~`>¨÷b?®?þÊ>`I?¡9Éç9ù?wiÒ9]g°98­?ªâ =ûh#7ûh#7<¢-?ö²Ø>+ M?-Ç>°>ä;?VY·ÅàÒ9ë¼iSÔ9zÎ9Ú?/
!=î#7î#7<Ó<§]<WÃ1?Jp¯<ào<wÅ?Ø6Þ·4Ê®8°º"¾üë7/â8Ø>á!=á¾#7á¾#7<é¼<±F<ï1?×±æ;Ðúº;í?dn¸ÚQD9Ùç1¾d'9>ê8vã6? !=Õé#7Õé#7<`Tº<ïE<y/?;ùÈc;Ù}?óW6¶ò¤9$§;Ï]8É9]Õ=~"!=È$7È$7<sH%?²Í>H´M?óÎú>p¦>°@?&Äè7T[9ÿÃ=)kD:ê9%ËV?ºN!=»?$7»?$7<;P?ôÊ>ËØ?;K:?ü¿>Ïy?9rj®9ØÜÚ>f¦§:FÅt:`W/?®{!=®j$7®j$7<Q×>.>ðN?|±>¬v>µ8?l0¸³9èfñ½®ÔÚ9ïÖ9áF?Vë!=¡$7¡$7<äú@ :W?	Ë?À
@£T?"À?ó³&=Ín<y®?E"=Ùª<?}G?R"=À$7À$7<)¤2?DÔ>rW?é?ÜE¾>îA?>31¹]'9ÁÅ¿è/:±:âî%?ó"=ë$7ë$7<?T®©>ELJ?e´>"§p>^@?Qw81§J9ø3>ÌàJ:ÄÔ:hê)?E"=z%7z%7<Ô¼
?²¡>g`?xí>	>;??hQ:Ýç:¦9E?Âð:¯¯:oû/?A"=mA%7mA%7<ìù?Ò:?Î;«?(z?Àp¼>&/ª?Ú->9ôî9Ä>#;Ûr·:õc?""=al%7al%7<	?6Q®>XI?}¦¦>Àjo>x12? ¡â¸p9"öÇ¾Íbw:îrF:?í"=T%7T%7<y9/=þ<60?æ{<_Ö;5?,m1¹¾99{yõ¾Ñ@8ã×B9jE>Àª"=GÂ%7GÂ%7<ÄÌO?)iË>
Ã?¡R
?³y>´p?|Ö7n³9°¼<MÀ9e©¬92?³"=:í%7:í%7<^Þ?¸»>T?ÙY?´u=?TfD?¡Sò8Á;È9è>Ãè¥:10:à!?ÍÆ"=-&7-&7<k­Þ>·>6F?Áh{>ÚX&>tA?ga¾¸Þg9÷1R¾ê_";ÐÆù:k&?úý"= C&7 C&7<Ge,?­	Ï>R*U?P² ?ÁÇ>SªN?mÞÖ7ø9îv8=SG;;¦¯=?.,#=n&7n&7<4?¹>D½J?±>¯¿@>zj9? ù¸ßl9¼¯X¾¿:?/9W?y§#=&7&7<A.?ò¼>3m?×>%>p×V?³³7=9]<4=b:æE9¶q?*$=úÃ&7úÃ&7<ê]?
Zø>jZd?ò/?5Õ>|<R?
8Ü`9	À¡=aV:ªU¨9J1i?®1$=íî&7íî&7<ûÙ?Ê	?¢j?W?0Ø><°~?«D 8L-9;Àl>ïQ;Û§:0V?<@$=à'7à'7<Ax>WB#>iéB? iÕ>ã>4x7?Àr
¸ÞÅ9¬:_½Z:^7:Ë?*H$=ÓD'7ÓD'7<ã+G?ì]Í>îFx?}.?AÑ>àT?5Y9ÂÀ9.?ÔE;cÄ:MÃ:?M$=Æo'7Æo'7<àZ8?Z½>>y?Çz8?¬È>ÃWk?â8L®9	Y&>Æ÷J:0Ó:ac3?Õd$=¹'7¹'7<§t?z?Ó
L?)Ô?5¬>ST?ÎñQ9÷g9Sè>ÐÉa;[;ìU?²$=¬Å'7¬Å'7<\=ZFÏ<,?hþ*; %;¨+?7âz¹©+8^ê¿"Oo9z¤9ì¸º>gý$=ð'7ð'7<Av¡>áÉJ>LÔK?6ë?óÞ³>{7?Vè;¡;W?\¾²9Âo9×??(%=(7(7<Ä§?¤k?_ø?·y?õç>§Z??® 9U¥93m>Õ;}6 :Çr?¸S%=F(7F(7<ddP?|¤?zF?~KÌ>ÂÃ>ø0?çY¹´F>9ªÏ¾%#:igs:.
?5_%=yq(7yq(7<6§8?Xï¡>õ?¹Z?7}Ç>XW?*ûÌ<XÂz<äCQ?UôN:È¢Å9	?}l%=l(7l(7<TTý>8î>
ºY?me>4N+>Gà??Á!¸¤´e90E´½H:ö: ?zv%=_Ç(7_Ç(7<Â´Ý>¯>Ã×I?|u>÷
+>íË7?ôð7pà,9ÖÉ±=Åa9DHâ9k>!{%=Rò(7Rò(7<Î#>ºXÑ=OH?)
?7ÃÀ>hþ;?Öî==Ó6Ü<GÌ\?Í8:~Ú9©º?ô%=E)7E)7<É#?ç>ÿ®]?f-?
ö>R4?ÿ»¸Òh9kv¾N&A:¼í9cP?t%=8H)78H)7<³Ú=WgÔ<I(?=Îµy=Öj?R(7f8N =ä<û\Y<vÉ-?0%=+s)7+s)7<Bõ5?íú½>ª0u?M<?ªPÜ>]$[?¼~:%²:¶P?*ð;­¿;ò×e?Åü%=)7)7<¥]c?³x>¶ß¾?Ì?\ø>®?*:Ñì9Í7?Ëx<F;þ?Í2&=É)7É)7<*·$=Çªì<¹+2?húS<×Õ<vÓ*? ¹m9`-¨¾v¹ú»9ÿ¿¶>&=ô)7ô)7<+ÁX?éû>g]?èÚ>ñà>¥Å??Sîý8µbW9(è>ô:2ÜÅ9ß¸@?DE&=ø*7ø*7<#Ú}>>NúR?S-û>Ö °>6?oÚ*;òöÐ:kOQ?Ë2á9Ô¿}9#2c?þL&=ëI*7ëI*7<Rn?f?ªÐS?²"?P>Ô>ªD?ªG¡7º_9¾ 9=z~½9kI9Ý#?to&=Þt*7Þt*7<~tò>g>¨E?/¾ú>éB§>Èâ??Ä½8¥JU9c>Å¨;lò7;HP?t&=Ñ*7Ñ*7<K?íA?wD?ù'â> Å>°@<?$¾7ª¬9Ã6=Äj9¤9òfÜ>J¸&=ÄÊ*7ÄÊ*7<$¬>P
k>âí;?J:ª>Qûv>q0?¨-¥¸åê[9G@¾Sþ9×µ9¶3?C½&=·õ*7·õ*7<¬×ª>Ëd>l(??Ícp>©ã/>cð.?r@\¸ð+39ûX¾V¾ð:S:"p?yÐ&=« +7« +7<µÎÙ>YU>JH?#äÀ>*\>o-?.	3¸L9Öà½þÜ9êoã9q¿ø>Çf'=K+7K+7<2?ápË>ÌB?²2 >XYe>AÐ2?E:¹Q>y9;¾³ÜW:òX:êÀÿ> '=v+7v+7<þ"\?$w?{N??ç¶Ë>:J6?
Ú9RèÅ9çzM> ö9Ñ`{9uh?Ã'=¡+7¡+7<g>0Uò=Ç¯t?ýñ&?Ò[Ð>M?ý
J=Rì<­ÝZ?âB8<m±É;åßi?Yæ'=wÌ+7wÌ+7<?Ãh4?äZ?ÀÃ(?<Í>ÅR?ºÑD9.k9B>Ö>·[;@>;%Ô8?S%(=j÷+7j÷+7<Cb?-¬>w³S?7>Yì?>ÙB?²8;Ä9Å>	Ý:öÇ¢9­`?`(=]",7]",7<q³?g?e<¯?C¢ë?UI?Äü?D²-:ø«9G?ácK;)Þ×:Þ3q?>k(=PM,7PM,7<Ç'p?_º?)d?ä^{?Â?JËa?(" 9¾9æ:??1:ÆU:Ï£'?(=Cx,7Cx,7<f6?IÂ>ÓqG?+è>"s>$`:?t`x8þ¬9Éëæ=Ñ§¦9Ü9X!?:¥(=7£,77£,7<¤5&?Bæ>Ê8?¾°>îñZ>ñÚ-?Y¸|U9;¾óÞ8:à:ºU#?1ë(=*Î,7*Î,7<c3Ú>ÅØ>92>?ËØ><F¡><Ú+?&7ØHD8çä9>­;ú9j;ù0=?^õ(=ù,7ù,7<ä,Ñ>îÙy>´RV?C²>c/Z>ôQ?H<¹ðu9?(º¾.Ð^;æ[;ñF?ÁB)=$-7$-7<amô>¡>A?;ª}>9Æ=>ã+?*&¸Ø]49×ë½c]Ö9Þ²9g?ÉS)=O-7O-7<4të>õ>îÐR?þ³>UÏ~>ÆÕ4?69 ô¢9o>@bË9ã	¢9ö¨ ?ÜT)=öy-7öy-7<Õç ?¢c ?i?BÊ(?'å¶>ÌAl?Ù*9¡9hê>¼}:§ò9ü?Ûs)=é¤-7é¤-7<°&5==æ.?«Áû;áoÃ;Òâ$?QRm¹t/9ÌO¿hJ8§¢ü8Û>­)=ÜÏ-7ÜÏ-7<°Ëª>~>>£e?
	?x­>×ùJ?ç`Ë<Òj<«^?f:«º":¼d?{­)=Ðú-7Ðú-7<æ×=y ½<2v2?c´n=û$>={° ?TÏ$9ì]9%¾>S:µP:M+?¤¶)=Ã%.7Ã%.7<õ¡>|yY>Ö¥>?d5(>ÎÇõ=à3/?tZ¹p¦9·ß6¿RlQ:<ÆH:?ÀÈ)=¶P.7¶P.7<¤I?J
?q?Çu?Äï>
¡?#Q£:¶_`:AV:?Ã:Ð9¶W?Ò)=©{.7©{.7<Nz?ûü#?%`C?Ãú>«>ùã:?úÿF·hl(9Þ<½8%:T-:ô>»Þ)=¦.7¦.7<·Õ>Ào>"<?Lué><V¥>ì¼4?+Ú÷7ð?ó8ÿk>l9¢:µ­:?|÷)=Ñ.7Ñ.7<0=¾F2=xb<?OÃ<¨{<å*?#p¹QP79ó¸¾Ç×8Ð:9¦?>G*=ü.7ü.7<_ÿ @Ö¡t?z¨?Ö.@G??ôä:)îS:;?_S¤;Ê¬;Ñe?bG*=u'/7u'/7<^?1[Ñ>vQA?1Á>hQ>½/?QÏ©7l¦:9çh=ps:Ð{.:Rä>ìX*=hR/7hR/7<Ç=ã<3?¯â<væW<CO"?­¸J18Ý
¿FA;¹;/@?i*=\}/7\}/7<kÁî>
¡>vÁ=?ìy>º3:>Í+?Ôà8yu9£9Ä>G9¬Òµ9r>ã*=O¨/7O¨/7<[â>­j>¸7C?çGc>+>\*?R×¤8:k9ñ(3>èJ::ï9dG?èÃ*=BÓ/7BÓ/7<Tt?$ÁÆ>S]D?þ>7ÙV>Ã¸2?9 M°9%A>?Ë:ùØz:· ?©8+=5þ/75þ/7<
íé>.M>jR?E?°
Ï>=?ó49
¥9û[>à>W:±!:L*?+f+=()07()07<=!?þ
Ï>	¤?ê_¶?W?uP?"z :\Ä9¢Q?gh2;¾è:ê;D?¡+=T07T07<¼¿g?ú?§X?'C?}úÞ>E`?¼À9Õüª95ºU>¾®!:9:Ø~?j-=0707<6BF?mâ>L'`?HÔ?Bp?Ø0b?¦î9þ±9J,?Åo;2ô9;¿üU?)k-=ª07ª07<8ª?FCQ?	P?eÄ?Xõ?U?p»µüºO9÷f»ªÐ»<­nB<Iw?°o-=ôÔ07ôÔ07<àC??f?fÓb?Ìà>?¸F9®Ðh9¢ÏÙ>"©â:âÝ:Þ"a?YÏ-=èÿ07èÿ07<®Ü=f=3Ð;?\I>Iû`>OH-?ß\<=£æ<ÎQ?qÃ=³ë=¨]<?Èä-=Û*17Û*17<#A§>Çi>9'7?r>ôåC>ë+?yQ8 P<9\b>yðG9${9oÎË>ð-=ÎU17ÎU17<Ôþ=*.;=Ù/?lk¤;¯;¨?Ê¹ÈZd9º¿rä¹j9ÖP¾©ù-=Á17Á17<¹?»>K?b Ú>m$>A]@?¡58ïÖ9rÝ=áã£:i:û«3?½.=´«17´«17*<íkð>5r>Û´D?#½>¯l>[4?Î¹(8¼Yx99ì­=:öïï9ºä$?[
.=§Ö17§Ö17*<@Ü=¿å>=3Ú4?ô¦<Mdx<´,?px¥·þCv9Ý,½8T¬7æe9¤@=.=2727*<D8?VDÌ>ðîf?ú35?þÝ>AöP?![9mj:{kZ>*]£9Ú¥9)ü>Î·.=,27,27*<e?Â>ònB?vïà>s¦ >S83?×â@86®9êd=O3(9ø9ÙR?dÁ.=W27W27*<aÁ±>Áe>6F?@?ÉÑ>¢d5?Xg9[i*9*-?çºM;ýn;ð;?PÃ.=t27t27*<ßg?û×ø>D¿m?Xâ[?<?xW?Ð:ÈÛb:Éj?qxK:¸P8:sM
?*'/=g­27g­27*<à?Ø>?ã` ?X?ñ?9¤§9Ôw
?r÷»:ÿ´:ê?À?/=ZØ27ZØ27*<»I?¼(ê>\?{&I?¦:ñ>wU?Ñ	9èRÊ9!¬>ËÄ:w:e÷.?@/=M37M37*<§¸?RÆ¯>é÷\?¬P?!?ÂH?ÿ^M9[¤Î9íl~>Í/:û':XB?ë]/=@.37@.37*<Ê?¶©½>Í^Q?>~pL>h´??	¡¼¸=í8éË¾oY
:~Ò©9U?@/=3Y373Y37*<¬`?¯rô>%k?gf@?«xÉ>5yt?(¹P±ö8¥.
¿:§Ý9ô?/=&37&37*<¾ =?é¥>Î?~Ô?¦?Û|?<9ìõÊ9Î¨Á>ÍÇ:³ÑJ:o1|?/=¯37¯37*<[3>>>­zL?¼îÑ>ò÷>b4?Èá	9v§o9MI>JT;gR;;kQ?h)0=
Ú37
Ú37*<ÂÕ?O°·>ÂÑP?¿v>­¾->\È5?è¹TAm9cbª¾Çª2:Ô(:~L?:0=4747*<iÎæ?Üg?ÂÕ~?ÒÃÏ?/M?Z?Ïì9þ©9á2?G8z:)ô95-?HC0=ó/47ó/47*<£
=¨^Ç<G45?èõ<@É<¯?á¹9¹ù¿Õ+³8iR9iZ>¨t0=æZ47æZ47*<T-?J_Ð>31U?¤
Û>U>~ME?¨8`y9.!>í6´;1åk;âC?0=Ù47Ù47*<\Vt=ß¬6=Ø4+?Uú;ÛÖ;rL?½Ñ¦¹wG9xV¿Î9©·C9yB±>÷0=Ì°47Ì°47*<oæ>÷À>Ç§C?/¤>þk>v2?g±8k1­9Ê>ìDS;Ì&;L "?
1=¿Û47¿Û47*<NJZ?Ó>?[n-?A¿>]h?ùô8½9"}a>ÑY-;5z×:óM?»/1=²57²57*<:g>à4;>|]A?~3m?ÊF)?¡\3?Ì=ÌuÃ<M]M?²¨7=`óï<sñC?5>1=¦157¦157*<ö§`?wó>9l?¢?,±²>o«Z?#9;æ¦98ã>y;));@-_?I1=\57\57*<§Ì?ÏDÁ>®ÅC?Q»>>A¦-?Ô,à¸°
­9ÛÒ%¾ü;j:23:_Q?¾ë1=5757*<òñ?þI?þ?ªÁ?:ù?ÿá?Jô:9ß9U(?Y:ù:Z:²Iu?2=²57²57*<ð$?Ò	Ö>üØD?í¨>Le>m<?åÄ6Ð`89Ô°<Í
:­%Ê9çg/?¡ 2=rÝ57rÝ57*<j#Ñ>
Ò>åF?ý¦>t>~%/?P99Ü&S98fà>èý:3ô99?(2=e67e67*<ó<J?\Ø>²o?M8?ÏÜ>ZV?ùØ8v¡©9vq#>ÿi:i!:PÐ>92=X367X367*<aj?¼¬>ÞN?©¿?¢KÙ>Éô3?µn9¾£9Mä>ÞMP:9í9Wx`?2=K^67K^67*<N7?0ú¬>ÚN?àÛë>×>ß<?fó7ÊD9Uá=ÓªÖ:IÎ:û~1?JÚ2=>67>67*<]!?½è¤>5j?Ý*Ð>Lr>9ð[?Âà6¸ú
9®c¡½ÂÃ9®v´9tÙ
?®ê2=2´672´67*<¨LÎ>E{>ÜëQ?>ÇÇ>éè>8?Í!8)M93l¡=¯P:é9:a;? 3=%ß67%ß67*<¥)?"ç×>?'I?§»ä>©¢>hþ3?Q
R¹øL9p¿ñQ:×à9ÉUo?3=
77
77*<zÇ>>>?>ðúP>b-?HQ9¸í8[­G¾eî;ã8à:¯v-?T3=577577*<t(M?þæ?tÃ7?2Ü> >//?a¦7)9Þ=§;ßè[;L*?&V3=þ_77þ_77*< 8?*Fó>ÜÁA?Ä>òÊW>|0?Ïå¹Á¸8Ñ1º¿ÂÄ8:q9~{4>Êh3=ñ77ñ77*<¶î+?F°Ò>¬èP?ï>lõ>×ÜE?G,ó¸\*U9È¾¤Å;ì!:;0ÞT?u¼3=äµ77äµ77*<?û¥>îM?Ú¦>9n>¼2?DW¿8t÷9Z>pS::¤:ï&?¾Æ3=×à77×à77*<
P?{ðâ>64k?,AÃ>ø o>P?"±8f;9-3>eó¦:w>N:2:O?:'4=Ê87Ê87*<5I?2Ýë>cZ?Í}?Ó0¼>·L?»ßp¸ÈÅ9um¾U'ã91Æª9
B*?È.4=¾687¾687*<8ï=¦¬=[1?Ñ<DÎ5<c5?S!¸hýy8a
¿òA¢<ADk<0?a4=±a87±a87*<Ë¼?ä'¥>Mt?T]+?ÚrÙ>æ¾I?´9 Ì`9{ª>éã·:oj:¯³H?PÝ4=¤87¤87*<÷â>C'>né<?A1>4>]:+?¡S¸Ö|9a8¾3ò97ê9ã2?Qè4=·87·87*<ïVº>ut>û"C?r>{R>³ 4?¦ØU¸´ç09º¾Ü¯è9.Q9b?Äl5=â87â87*<£b?
¸ò>´	o?õ[ì>!>pbN?9\ÕÊ9Ûy%>ã>ñ:÷×:]K?³5=}
97}
97*<*©W?L\ý>SèY?æfñ>$>÷hV?¥¶(9 O96v¤>¬J9CI9¡aþ>9ñ5=p897p897*<²»>5¢n>ú°H?éu>ëÀ@>s.?¿ñ<8ét19<I>([089*®=Û6=cc97cc97*<d_Ú>pV>©§A?Ua}>h:>­ü-?PÀç¸èb9Ç
ç¾t¶ê9ëa9°=?È6=W97W97*<ùþü>5 >~"J?>{W@>c9?u29Sz9è¶>Iå©:l:eï?>Ì6=J¹97J¹97*<$y?´eÙ>õ?ïM?¥?êt?ÂRÉ:|3:Nx?0":þõ9Å()?17==ä97=ä97*<ªz&?ÛÛ>ÂØA?	Ï§>ÎKq>Ö2?í"é8¬9æ³Ï>jJ¨9ëûX9F?§'7=0:70:7*<Â`É>µÙ>F?Ql>ÃÅ)>u[2?´j¸3¸9eü½a|9¢È;9!,?¸S7=#::7#::7*<Ç<sY<Y{0?à;4Õx;²?äP¹ÐZ8P	)ÀbÂØ·\ú8øäÝ½X7=e:7e:7*<uJº>Fs`>	zT?!Ç>O>sB?ô:ö-Ë9ðî4?;ÿ=;*O?¨7=	:7	:7*<Zþå<ûºª<Hn,?Ñ;7=C=©C?^£¹°;D9+¹T¿VÏh¸P9U¾#7=üº:7üº:7*<>ø?BM³>÷¯^?uÉÑ>B
y>Ä£W?v7Ï·ó!9£F½½cÀý91+³9aH5?x7=ïå:7ïå:7*<Ø>å>9Å>V?wô?ì`§>w;E?}4¸°µ9²¢¾4²9*ÌY9¼¹'?là7=ã;7ã;7*<?/7?]à>TQ?í{?£
:?[n:?¤ï= É¯<¸f?·Jh:Q}&:2?	8=Ö;;7Ö;;7*<ÛTb?LÏ>ì?èË?\+?{?ê\9ê92ï»>e6:×¶9T;?y~8=Éf;7Éf;7*<§É9?½Âé>vK?,
ä>Û¡>¥4?G39û9i£n>uó9ªbY9à"?8=¼;7¼;7*<Úº;?à³ì>ãK?Ô¦>ñr`>H>?£°Q9áçÂ9µ>w¡9Ý÷9n!?8=¯¼;7¯¼;7*<¡Ì>ÚÓ>9?%1¾>Ç(>ºð.?ÝC88Ot9JEÁ=d+8ÐÔ9Wè=ý8=¢ç;7¢ç;7*<8?îêÏ>â??E¡Z>Ô!>í,?ÖFÁ¸Ö;9É´¾BÎ:¸þÃ9,»P?L»8=<7<7*<Gb&?µÐØ>ItD?fv>%C> Ò>?9&¿x9Wj?ID;:Tü:ðF?Që8==<7=<7*<ÔÂ8?/Ú>JÈX?6­>ô'a>ñD?×¸Ü£>9i¶¾87:¶¨9YG?G&9=|h<7|h<7*<ºR?qÌÒ>ä ?@?¡ÆÊ>ßs?Zi9òï9R>û>Vø3:Xþü9×6?Í.9=o<7o<7*<A=>ÙF>j§4?âÞ>Ló_>8v,?_¾;¤øÊ:	¤#?p!Ê;½à;AA?	P9=b¾<7b¾<7*<«Ë>uÃ>>?'R>F>Ñ1?òB[¸1p9vÎ;¾MI8Ó.9Sûï=ðp9=Ué<7Ué<7*<V²>
ªD>ÙÛg?ÕF?³ì>W?9ã9ú9=?ç2"=X­¨<ÿ*v?½9=H=7H=7*<2É-?, è>ó¨??¿ba?á?5?wÿ[9ª
¦9*©>¡;Ð¸:~M?<t:=;?=7;?=7*<t?ó©>? a?ï>Ë 7>Äó<?&Q¶¹Yÿ8m°¼Gôr;ä¬;Ñ\J?:=.j=7.j=7*<¤?71¹>~F?¨Úÿ>¯]¹>¬0?puÎ·ðgd9¹fg½I:î9¾W?Ö:=!=7!=7*<Né¸>7>ä4?uv>ýò5>a-?>>¸(ö9öÔ¦½¤íÄ9Å¯9!h?lÕ:=À=7À=7*<äµ_=%Y&=z#,?âÙ¿<å?<3*?îf¹êúf9q¾¾à%¸Ãÿ9/Q
¾öí:=ë=7ë=7*<C
?~ôÀ>¯]P?«ø>¥>øN@?
þ8[|ø8/Þ?ùnR9ê9RÎ>¡L;=û>7û>7*<PQ?¡£¿>1s??i­><|>	¬/?|¥&9ð`9E>1^9ò9nìÕ>÷c;=î@>7î@>7*<Åmx?eú?¡+c?¦?ÎK¼>ÑL?0#E9ß«9Ý>>Ñå9ºô9Zgð>å;=ák>7ák>7*<]8(?*ÌÃ>ñ[?ÛY?uu1?Ç[?h¹{=éB=Z^g?ôT;­O»:³7?<=Ô>7Ô>7*< Ï,?
jÔ>¨DP?ØQÆ>9V>;?qJ9­¦9ÝÇ>â¢·96sÖ9L7Û>Êæ<=ÇÁ>7ÇÁ>7*<Õþ÷>$¤>cA?ã>ûìO>áZ.?=v*¹R<y9¯¾ûú94Í95º?Ç==ºì>7ºì>7*<£à-?,îà>+åE?ñ#°>ZUw>øO6?A&¸ÜÒ8
-J¾æÂ8	9"Iµ>Ú==­?7­?7*<Ã¸é>6>¿@?>yB>5-?¡bÿ8àÑ9dáù>ðÐJ:¢ó9)U?º¹== B?7 B?7*<¸¬?´>²zX?å0¦>°L>RÚO?ã,¸ç79_§½E)9-²9s>âè==m?7m?7*<Øýä>¾R>²A?ì>rA`>÷m-?ïâ8ç* 9äµ4>]9B89
ÀÝ>J>=?7?7*<W*ÿ<Â»<¦ó-?Ù`s;ÄH; *?ü+¹Âr9~µ¾¶·d9å(/½Ûo>=zÃ?7zÃ?7*<?Où«>¥D?>æ`>)ï1?È¹ðë8^f¿Y)38^`9#=gq>=mî?7mî?7*<Èë.?ô»à>´AG?áâÝ>Ü¡>ºw/?ò»8àj9§6>p<Ô´Â;ßÙ2?u>=`@7`@7*<¯l?]o?)Q?H?tÈ>Z!;?iô(9Í9N]>áË{:ó1":þµF?~>=SD@7SD@7*<GÓ?)~D?¡?I­?"á0?Íz?;Ö9SÙµ9ùú?S¨G:ù-:Eå?x?=Fo@7Fo@7*<Pã·<Ö<X;)?=;ÉLd;õ"?h!¹øÈ9XX¿_ 2¹P 9ê¾]x?=9@79@7*<Ð?'{Ç>Âù>?åÒ>á>î <?åf·¤/:9R,E½,¨9`ôf9`i:?Tz?=-Å@7-Å@7*<Xz?©ª?¬Â?sf?§pú>Ók?Ê·9ï¿9"[¾>îÈ:ªQ¥9­Lc??= ð@7 ð@7*<#mÄ>·>]??&<9>Þ	>'ú+?+Ì«=x,W=ÏdL?©D=k_=Ò:?®?=A7A7*<Q=kÞ<¯v0?[K¶;Iy;Q?¸º¸°ÿ8|<¾ WÀ¸©
9 ®¾_ñ?=FA7FA7*</ ?p'?~ét?jà?t-?Ëh?´9N=¾9Ð¦º>¬uì9Ú·9H $?r@=ùpA7ùpA7*<¹l?7»>ÿ­T?%£V>º§
>¤$F?,¿8¦¤8ÞÁP>­ñ1:+Üö9L8?$$@=ìA7ìA7*<
?`·>=b<?á`>DôB>þã)?¦H¹ÅQ91®¾e9 O[9Ê´?ëh@=ßÆA7ßÆA7*<ª½>Þ>it8?ªo>)Õ,>é~1?0X6`ÃF9îs<ëi9øü¨9Ã.±>1x@=ÒñA7ÒñA7*<8?<ïª>2÷D?<u>ñ1>g0?Ãp8þK9zÜú=ßk;üj,;]v.?e@=ÅB7ÅB7*<¦ØÁ<Èæ<ã¡-?;=ä=VÐ#?=Ú¸è9Ò½µä8ÄW9_­>"@=¹GB7¹GB7*<^>À/>DF?ßº>ý>ÆÇ1?©ñ(=OÌ<¯S?£=oZ\=~=?Ð@=¬rB7¬rB7*<>L£=Üj=#¥2?Ú*<ÃÁ<b@'?T¹NÊ8ÂÆF¿E:§ÊL:yDö>ß@=B7B7*<õ>^F\>õæ9?l>Ñ4a>%­/?®S:dáï9§@a?Iæ592Â9_êo>¤ß@=ÈB7ÈB7*<dÜ?Æ±>´??=>×=V>yð/?Ó¢¸U^,9fq¾Jú:p¤É9ÕI?6&A=óB7óB7*<EÉ>Ã*>wJ?Î¸>°>ÓD7?Dºõ6¨ó¿9Ü#<cß_;«;jE?A=xC7xC7*<Ü°Ø>Zu>/ôa?Ó}>®ð>®O?z=Rö=%?fË=ZS='
v?3íA=kIC7kIC7*<©­? 5'???û?ÒJ}?ÙÂ9<=£9É?	? <§uZ<È;?#!B=^tC7^tC7*<Lb?÷ôÙ>ú¹?¶>?z>dZj?F19~Î9Êx­>I:§CG:±ÈH?»\B=RC7RC7*<ö>ÀÌ>HH?àÄ+>pÚü=è-?ßÔ¸st9¡^¾P®]7H9Ã	F=µhB=EÊC7EÊC7*<çî>Ò«>^X?¼m+?ò½ó>Ë4?þz¼8jÊ8
`î>Ø9Ü¤9³Ç>u­B=8õC78õC7*<¾È¿>"d{>ÚLC?VzK>ø1>D'2?w·Ò39uëG½ðB!:«)­9Ègn?½¿B=+ D7+ D7*<×?l»>-ë??ûwâ>ë¯¤>¼0?ïÑ7rqH9­<:=·:0àa:ñ,?|PC=KD7KD7*<
T?1î>Êxd?Ó@?mH?]¸h?¼9tí9tÚ(?B[:]:ÞSO?²fC=vD7vD7*<vt>ln>5»G?¹¼>»±~>Ä°=?²§H=ûÕæ<s^?·<ÅÝ°;3<I?árC=¡D7¡D7*<ÞPÈ<H<L1?¬V<öG¼;¢71?Áéù¸9ü§c¾·8$ý}9¢ý8>C=÷ËD7÷ËD7*<·ÅH?º5§>6±?îÈ?·Ó>,Ð§?ìéð9îÙá9]?ýÔg:¿7Ì9àN?(íC=êöD7êöD7*<¤?¹Æ&?òáW?J¸?Áw³>"Q=?a¡8¶49câd>Îjâ9çÅÑ9î'
?$D=Þ!E7Þ!E7*<s=?ð?àïi??hÈ±>í1b?hY8
ê9}>þá|:15:oM2?e$D=ÑLE7ÑLE7*<Ao?}Âµ>Y??¨£¼>ÃC?ÂMñ8Ü 9¬ö@>	¡Q9¶9V>TD=ÄwE7ÄwE7*<6/?õò©>©A?Ïù~>ð¢5>»®3?	¹ a9,=f¾R8Ö 49<K>ÞbD=·¢E7·¢E7*<p3?E£¥>ª?}èö>¸îy>ùæ|?Ä
19§Ù9?P>?éò9Ù°9»0?cD=ªÍE7ªÍE7*<©3H?ú¿É>	~?Gõ>Ø>Mêl?ó9ê×9:è>Þì&:ÕüÜ9J_A?MD=øE7øE7*<¦Ö?/:1?ð?7@;_?Ô§?ÚöJ:¬®9»?þEÒ;
ú=;Ü¬?ÀD=#F7#F7*<WÙô>õ>QåL?¾>Ëá>óX:?ÃP9Ñ#9»TÍ>N`B:2:}±?sãD=NF7NF7*<D?^å>©?lj9?ëÀ¼>y{?+i×9}Y¿9i?øÆ:
: m?×÷D=vyF7vyF7*<\}ñ>l}>¾bI?87H>1à>²^3?]·y¹gy9eËø¾PÖ½8+Èù8 Â>®úD=j¤F7j¤F7*<Ø+?ò$æ>±È>?iôd?£?ÀK<?Þ Q9Wó96+Ñ>Û¸;!;â5?$3E=]ÏF7]ÏF7*<Ùy
?óº>ºA?S³?ËÁ­>²C?Òq9(C9ôäì>:2b:º~?UE=PúF7PúF7*<Í0?KóÂ>eF?>ÛrJ>üè4?þ8yÄ9®*=ÿ
;¾ÒÈ:k{4?5jE=C%G7C%G7*<m½???0EY?uîÓ>v9?Ç²9^9]a%?o¨÷9«:O^ö>ËE=6PG76PG7*<|õ>÷¬>ÖF?Ç>3ßD>Üy3?Ct¹K¾58;íÓ¿áÁ;:Tì:e.?h¶E=){G7){G7*<O©)?©Çá>À^@?4P
?oPÇ>r¦1?ÎQ7{ó8M\=nøg:sG>:¬?ÔE=¦G7¦G7Ãdª<¯ÐÃ<}<îF,?ô¥y;cöU;9Y?Ã´¹""9äË¿K¸
¸Ãf¾8Ý>¾ÜgF=ÑG7ÑG7Ãdª<jHø>fÝ>\åK?ç>yV6>ï	:?ò8RRá8>N+97X£9S=><iF=üG7üG7Ãdª<,	?Ë >ÎZ?
'?Ü>]êA?·TH8Ð9û;È=Ï®8:Ä:
_.?H¯F=ö&H7ö&H7Ãdª<Ùý¹?§?"?*»?;?íÛ?½±?nÛ9cS9ÄÔ?A4é9Ê?m9¢{?ßF=éQH7éQH7Ãdª<¶âÕ>~
>IRO?æ:>TW9>¤¥S?»õ¸>t9µ¾¨G<A	ð;nÇT?$ðF=Ü|H7Ü|H7Ãdª<«Ò=sÒ<@b1?AÛ=¶t=V ?-9®ìÈ9Qø8>µÐ:ü:àÀ2?ÄG=Ï§H7Ï§H7Ãdª<Ø£?U©>'íX?pÍ?DÃ>ªG?E¸Ð-9~f¾»Û9møí9>ì>+G=ÂÒH7ÂÒH7Ãdª<p>Å<+U<s,?¤;§³U;iØ<?á¹Kv8æÄ
Àç ó·{9'nw½³DG=µýH7µýH7Ãdª<B¹d?ñÅ>{'?Ü^?[å>N¿x?Ù8>Øe9-->54ã9N¬9t|>?¨HG=¨(I7¨(I7Ãdª<ÑØ>j>1D?£àâ>³Ì>l8?>9&P39g¬¾>>Jµ9Îw9âÜ-?yÐG=SI7SI7Ãdª<\T>u3>$/?»UB>è>®"?<|?=ö<ÖF?H	_<ü¡<ËC6?¼_H=~I7~I7Ãdª<«?i©>öd?ûN?q¥ð>Ä/\?Ë8Ô]9æà>>wù:âwv:?ÃfH=©I7©I7Ãdª<Ák?(|¿>ñm?£Po?áÜ>«®?-9ñ9gÓ?x9D9­ÚM?H=uÔI7uÔI7Ãdª<Åà>f>$8A?h>IÈ>>h2?°fé8²²9fÁ'>d :AÜ9ma:?½­H=hÿI7hÿI7Ãdª<`ÿ,?§åÚ>RJ?·Ó>¬\>A8? 8ñØ#9EÉÓ=é[:Ë(0:YmM?ÿÂH=[*J7[*J7Ãdª<¥?c?¬¹?m:?ûpî>Ñ ?ú9ÓÏ·9à¼Å>¼nu:R :ÿ`?ýèH=NUJ7NUJ7Ãdª<J(E=X=>/?é0!<;4<7A?ÿAË¸Æù+9sH¾·ëÍ8=9ÃN9>>õH=AJ7AJ7Ãdª<r}?f®?UÇR?Ô¼j?â´?üR?òi9ôÙÕ9¤(>ÎE¸:A¡p:D?>I=4«J74«J7Ãdª<Ïk?ë¯>µP?ÿ Ø>!>rB?«ÝÖ¸qÛ)9Úê¡¾m³t:ÿ?:##?x&I='ÖJ7'ÖJ7Ãdª<Ö3?§ÈÑ>ëd=?ÝÏ>-Zl>,?ay¹øW9?¦¾Ä;F;k%?ð0I=K7K7Ãdª<ùÕ@bhY?JÅ?`R?!ìÌ>ÅË±?9ÂX9Ì´Þ>ZÜ:ðI9´k?,9I=,K7,K7Ãdª<?«*ý>ÿ?ºï<?ÄÒ¹>ø$?	ä59LÅ9ð¶k>o­Î:ð8:w&K?e¦I=WK7WK7Ãdª<õY?)§à>G_x?Ûð?üc¢>®MV?le:uô*:>ç+?E:cCH:M+?/±I=ôK7ôK7Ãdª<¿?Z ´>ÕXB?ÒºÉ>ÞÓ>É4?»ôÈ8Æ8%9¯>f¤ì9^·9Ñ/%?ª¹I=ç¬K7ç¬K7Ãdª<CÆ>±D>F?F7>×>K4?üÿË¸lÿ,97ð¾ú¨:z+:Îóz?rçI=Ú×K7Ú×K7Ãdª<\b?ª>fT?u¬ >HÀ]>C}9?Þï7aîç80>~L9Ås 9ýì>ø[J=ÍL7ÍL7Ãdª<÷üM?æÍ><??gh£>'g?ý9|¥S9ó²¥>7,:X:Í³#?¬J=À-L7À-L7Ãdª<Úx^?Èó>ôi?R³>?áç>ßAS?$ò8º*9µ>éË;zo0;ªÇ=?J=´XL7´XL7Ãdª<·õ>ì¨¢>¼4A?Zzm>Lo2>ÅZ*?¾Ö9¹ÈPQ9Iã¾Vÿ_8óF9½Ê¾=LàJ=§L7§L7Ãdª<ùB?eù>+#H?·¤%?ï²æ>KÏ7?HÚ´µû:9w»ñ-:*Ñþ9<À.?+ïJ=®L7®L7Ãdª<f?|l >cë·?¾-?Vu>ó0?-39]»9>Ý>bÀ9`Â+9ê^?aïJ=ÙL7ÙL7Ãdª<«yn?[Ìí>J]?'ä?J~x>íÈ?ä°¦7¢ô9s=ìÇä9Jïù97Uê>÷J=M7M7Ãdª<áGO?&
·>Nñ?râ?Bø>si?é,8âÆö8N$>¬_<A"<ys0?ÊK=s/M7s/M7Ãdª<©l+?{å>??ëÃ>Ãd>:$*?q
9ìÐ±9q¢K>aÒs8~f9wåÐ=)(K=fZM7fZM7Ãdª<â-?ÅË>¤? 
?^>= ?.)P8¤á9×z¾=d;ß»ï:ós?z0K=YM7YM7Ãdª<ÝÑM?5?OH?K!é>Ú >«9?ª58ù¯9Âú£=:î9`é_?\2K=L°M7L°M7Ãdª<BÔ=öá<ê¾)?«ã<¿Ñk<ó3?Ýz¹5­|9b¿9Ä\9+Þ9jáÜ>9dK=@ÛM7@ÛM7Ãdª<­¶?C4?@?=÷?øÞ?JM]?DÈ:]õô9}?I®Á:U>:.@?ÙK=3N73N7Ãdª<Z?3ý>>>??:ù>%"?oV¢9Ðä9C¶>_;©!";\ôR?»L=&1N7&1N7Ãdª<¬n?(ì>A%?òÿ>ª>Ädo?-ß8ûÄB9}«>Îù:ÎÛ9XÙ(?|'L=\N7\N7Ãdª<£¯?
¿>ð©P?6¸¡>iX>ëM??n¼.¸ÛÌ9lv½c¢8;âe9Å1>71L=N7N7Ãdª<×ñä>dY>_=H?eS>:7>[=?À?s´ûi9B¤ç¹ë*;yÊÒ:jO?Ý6L=ÿ±N7ÿ±N7Ãdª<x_L>Eqè=ïa?!Ì>b¤>@?¤U<cT<T?eúÊ:ÑÑM::w|? XL=òÜN7òÜN7Ãdª<å¨>l÷I>jU?ëK?)?²D?#1=©áÉ<ú`?ë@9&9Ó±>ü~L=åO7åO7Ãdª<N >¯çÄ=ajP?%½ù>´ª>C;?("<r9<ó}L?¢Uc9!©9­«> L=Ù2O7Ù2O7Ãdª<[B?²>Ã½?'?D*»>ízd?k+ä¸Û©9±,¾ßð9u¬9éÆ2?KM=Ì]O7Ì]O7Ãdª<Â ?Ü³Ê>´ÒJ?×?sP¾>¯õ6?µ@9Jax9\?Ë/ê:ß:p=?uM=¿O7¿O7Ãdª<ì¶ò>>1D?º.à>Ë>c08?RcE¸n£9ér¤½Õ9·«¼9ë?¤M=²³O7²³O7Ãdª<¸G?R4Ê>6û{?ÇÇa?Ã¬õ>øDk?ªY8ÙGÚ9f=4ï:A÷:ò?ßØM=¥ÞO7¥ÞO7Ãdª<·?gÒ>xSB?vø><Ñ©>G;? Ñíµ°Ö8Ê
¼\m:6:rMX?CõM=	P7	P7Ãdª<Æíõ<åo´<u.?¿§;û;C??ÿ¸ 9UñK¾¨¸¬9¼û¢9Õ¥?ñN=4P74P7Ãdª<ÑLþ>ð>#`?®PC?Ûsø>?I?Ã8Ù9ý:>	j«:xx: å0?N=~_P7~_P7Ãdª<R³O?÷¿¨>w?»ã¸?ÚF?en?{=¶<b? :µvT:bÛ@?-8N=qP7qP7Ãdª<ÿq±>Hs>]á:?>7V>ÞW.?îTî7ßFC9¼8=;n_ã:R!?{N=eµP7eµP7Ãdª<Mù<¹<Ù+?'¢:sá:e@ ?Üâ¤¹w9ð!¿Úzâ·ãE9®~½¼N=XàP7XàP7Ãdª<e"Þ>ÑÏJ>ë1?Z?()ó>e?ñ¡8S Á98:Ö=<.r:²l:µS?/ÖN=KQ7KQ7Ãdª<é²ë>Ýú>#«N?øîÏ>ðV>sd@?­¬n¹ .¾9£ ¾sr:¹:5Y?ÏùN=>6Q7>6Q7Ãdª<Ñ¿>ã+>v<?
ª>ñy>E).?°(¶9íãü9f¸>ÊØO:¦9bÃ?O=1aQ71aQ7Ãdª<¾ñ!?>
¤>¶|?6e?<?9N?n!7Ô­9êD<=ûÒ9(%î9·Ìâ>ÕºO=$Q7$Q7Ãdª<$?¬[©>ÄJ?@u>ì*>Ù7?lfü¸U­9¸:w¾(19D§9ø>ÔëO=·Q7·Q7Ãdª<}dH?½°ä>©R`?áè[??îvP?=Ô8ûu9Ô]>nè~;uÂ0;F8?ñO=
âQ7
âQ7Ãdª<Nw??°ð>u³K?8Å>ä+>ÿ=?üb¸b9;ã¾=:».:´J?ÖP=ýR7ýR7Ãdª<æE?À¿>ÆH?(¸>)µm>o»F?hâÞ879[×X>r)<½-ó;­2?Ö%P=ñ7R7ñ7R7Ãdª<¯Ö>º>ògF?S©>Nt>bó0?üªï8×é9~C>÷¡:ï!x:gX?LAP=äbR7äbR7Ãdª<68Ì<Q<¢/?13;¬;\?»~¹E¶²8Ë8¿[ýj8²ð!9I½9>DFP=×R7×R7Ãdª<l×>0>¾dT?É?¿3?e¼??yÁÄ9-oå9¦Û>9Ð<³Ü¢;ï1O?yP=Ê¸R7Ê¸R7Ãdª<[8à>ó>M?ÔË>X>V6?s>·[9*ê¼+êQ:Êí):?ûP=½ãR7½ãR7Ãdª<·c?dÂ	?ÃS?$x?zãº>>Y?wô/9.Xo93¼>ÒJ:$æ:\C?Õ P=°S7°S7Ãdª<=Í<³<Ù-?F©j<eD<<é?	¹.Nq9Øý¾,7ã{9tú<Þ³P=£9S7£9S7Ãdª<ßÎ?½<?L?÷Í?i?a?Ñ9éÍ9yÚ>´:¨:K~?ºP=dS7dS7Ãdª<@û<¹<OÀ-?qeÌ;Ì;i~-?t¹-9-¿Í¾Rb8«9Ù¨=Q=S7S7Ãdª<Áu4?×-å>MI?óµ>Bz>ñ:?	j¸e9ÌÓ¾Ñ:¹Ë@:±ùE?DQQ=}ºS7}ºS7Ãdª<Éï=Ú5ß<_ö+?È8¶=ÖÑ=Ø¡?8¹{9Rä¾8B:»:¬¿?lQ=påS7påS7Ãdª<ÍW?y²>P*?#Áx?¾¯ï>²×?þÈ9hä9®>(h];»ì:ºmo?`Q=cT7cT7Ãdª<Ñ=9Í< 3?^±;yx;C±6?#¹T=<9JÃ¾/õ58!xø8þx;>)ÌQ=V;T7V;T7Ãdª<¯ =1h=ò(1?Jpí;Lõ°;c¿+?B_L7¨Ã8³³=k¯8Æsò8Î¶>ØóQ=IfT7IfT7Ãdª<Ä<_«<=²'?Büf;@åP;
?þp¸$L9zÏ¾~Ü¸Èk9üá<¾g.R=<T7<T7Ãdª<6?¶ó??y??æ¶>½\?A¸À¯N9§x ¾ÝÈ9ê8:+~¼>5TR=/¼T7/¼T7Ãdª<µ³?tF	?§?j¹?d>?XNy?ÃGÊ9%9Å.?Òo;rØ ;o³b?R="çT7"çT7Ãdª< À>rq>úL?>sª;>5Ø8?Pcæ7­C9Ó)= mb:®Æ:êÎB?R=U7U7Ãdª<`Ñ?ÖN?³?É©Ø?½{?UT\?
R::¨6I?Q&;#¡Ë::Q?ÞÊR=	=U7	=U7Ãdª<G?ém>× ?Í?êA?hA?®¢$:q^: ü?frU;_>;,H?¾öR=ügU7ügU7Ãdª<²ª>l>z±8?Mc_>Y×*>¨^'?N¹|n&9íÏë¾9n¶9p.9§_3?aS=ïU7ïU7Ãdª<»L?YP?$Ì^?ö4Ã>Îs>/øL?Ø9¦Q9J!?ø
:­uä9Ñ¿?DS=â½U7â½U7Ãdª<òÙã<M7¨<Ë`-?zç;(ùe;õ+?¡íB¹ 97-ÇÁõî¸&9³uÎ¾;ÖS=ÕèU7ÕèU7Ãdª<Æ;@?T=¾>rW?8|?1eä>?÷H8ST9ÛMò=íÖ¨:ÃX:µG?ÎT=ÈV7ÈV7Ãdª<=¢k¼<7ñ<?èbv=ÛJ5=õ-?*ê39/´9{>ôÛ:ß µ:¾?3T=»>V7»>V7Ãdª<jÆG?j[¿>~¡?Pi?GE>7_?<®9Ò9å>|;j×:0f?U>T=¯iV7¯iV7Ãdª<TO?q]ñ>\®[?×e?ªQ>ycV?gÁ¸#Üt93J¾ã3õ9Ã:~%ô>7ST=¢V7¢V7Ãdª<ïÇ?e¼º>9I?*÷½>4K>(39?Ï9¸£X9%¾Ö9[
O9ôw)?²jT=¿V7¿V7Ãdª< ½#?Ù>SA?ÃîÃ>ä>N<6?ß>H8Äl²9i§=J:55:Æ9Û>}T=êV7êV7Ãdª<7!3?¿ç>àE?cÃ>E>Îi8?lV8G¸è8­>Òé»8ôÔ9±>;T={W7{W7Ãdª<c®Ù>F>[Ì??Ì"z>ªZ:>6Ï+?$N$¹GÊ9¾ c9'õ8:Âl?¢T=n@W7n@W7Ãdª<"m9?ßñ>AD?/³>Eyx>~8?JÒ¹(¡«9×J¾®R9Ü¦¾9Ô>Î·T=akW7akW7Ãdª<EÐ<@<ñR/?K0§<±¦<:Â?Î-ß¸¦.59b«¾e¸­:l:©û;??ÀT=TW7TW7Ãdª<v(>C~Æ=	EY?X¦>²(N>8N?ÉB=Ø<<f?ÙP<Øù;.jV?ØT=GÁW7GÁW7Ãdª<å?`>1æ?í>@Í! ?Æ?
Z:Ù::Æ}Q?(_­:\9:{qo?U=;ìW7;ìW7Ãdª<¦:?¦æ>UÜ?+?óXü>&$?¬é9ìÄ9b¢¶>uÍì;co;à}?BU=.X7.X7Ãdª<¾?¨Û?Öd?Ü]??I¾>Ô¹?!·Óùk9þ½½:#N:¸{k?gU=!BX7!BX7Ãdª<oÑ^?Ö>%õ?p!?{¢>Þ´}?ÂV9¨49Ê£?-Üä:ÙZ:?tU=mX7mX7Ãdª<¤=?æÙÈ>3q?á?Ø¬«>þ?g?Ç.98^9Ä> Ï};X9!;ÞI?¥õU=X7X7Ãdª<è»?Ä?Ê»?t¼?·>a~³?Éù9z5í9¥? 4:~:B/?V=úÂX7úÂX7Ãdª<kí>Fï>½C?Ñ>mO>s'6?Zå3¸Û9K¾¾¯¼Ç9ÝÄ9?lHV=ííX7ííX7Ãdª<TÃp?íP
?XÎ^?g	Ã?öw?s!J?÷ò¦9:æ9Ã?Lò:÷
u:EX}?{IV=àY7àY7Ãdª<Cá>Ô>õE?~Uì>/©>lÿ2?è>Ü6Ù¨9I9@<HÀ:YÈ:¯Ó?V=ÓCY7ÓCY7Ãdª<`¢
=Ç<%E2?;_Þ=:^¯=ÏN"?óöÆ9¼$9Q
¡?ÁÉ<n¬O<=Q,?ÕV=ÇnY7ÇnY7Ãdª<½9>¾wA>½ÏB?Æ?»>)2?MY8)Ï8T»>ºi8cD>9(2>E¢V=ºY7ºY7Ãdª<Ú==Ä[	=Áê0?p;â£a;¯ê?vT¹J!;9odÐ¾$¹Â@9«æz¾ÍV=­ÄY7­ÄY7Ãdª<´Ë½>¼Îe>mS?m >óQ>&;<?èâ8ã49aû>¯<ë<<ô¸N?ÙV= ïY7 ïY7Ãdª<vO?Ê¬>ËC¾?èÚ?ò?Ñ?Zè9â9Ò9¸x
?§¥¾:×":´¯«?fðV=Z7Z7Ãdª<Ñ#ó>>»H?RÐ>>:6?B[9£f92^ó>¸¡ð:¬¿:°± ?6óV=EZ7EZ7Ãdª<°
ô>ÐY£>:??èí>8Wm>oX*?Xð-86[G9Q\ß={Y:Qá¼9P/?!W=ypZ7ypZ7Ãdª<W
É?zåC?r\?¬Î?uïG?nP?ÁD:¢3û9qü?Hæ:W:öé?.W=lZ7lZ7Ãdª<i$=Ïé<|94?1¨=[=(?ÄôA¹ì9È'¿M;6Æ:¥!-?¢:W=`ÆZ7`ÆZ7Ãdª<âðD?kÙ>,²g?FòÌ>Æ>ÏH?¸ ¸8°do9æD>\P:ï*):Æ?KXW=SñZ7SñZ7Ãdª<
¤=·Ä<-¹5?1@O=ï=ê+?W°^9x®9{`£>
»<®¢<ß5?ÞW=F[7F[7Ãdª<0»>°ÆA>ÍÏE?¯>ô/X>Z>;?Às
¹°q9§Û¾s¦<å3J<¿ÐR?6qX=9G[79G[7Ãdª<è?ÈÑ>Jl³?©	½?tq:?È?·Ò;:j[9³Ö?ó:Ø.!:ªt?C{X=,r[7,r[7Ãdª<Ì0:?p4¬>Ie?ì U?¯ë>Hh?¦ÃÛ;ïÓ;¿G?¼K:ñï93|Y?]¬X=[7[7Ãdª<QþÕ>+>ÓG?ÅêÏ>èã>2`0?bj8|Í9ãÂÅ=»?«8¾L9âV>ØY=È[7È[7Ãdª<yG?¯ÇÆ>ô?«{T?ïê>ðg?^»X9XV9àC?Øÿ:·­:-æ;?ú¨Y=ó[7ó[7Ãdª<M?	?`<??v ?}m?<Ð9þ&©9^?cÏ;°³p;G\?ûãY=ø\7ø\7Ãdª<cz?YÂ>¶vF?½ÂÇ>£>r<?\<:::Ôf?Ä¨9(¯d9t(<?¶üY=ìH\7ìH\7Ãdª<~2?ßhã>XïH? ?Ñ´ß>Ì7?ðk9Ú®9Rt¬>39-9§sü>IZ=ßs\7ßs\7Ãdª<¤?I/ò>Ü?o]N?ðVç>ö\d?®ö9#ºÀ9Õ#?Cp:Ûþ9CWq?£&Z=Ò\7Ò\7Ãdª<ÓGÔ<ùú<+S/?Ç`<~Yt<½!?Á#7c1¤9úçJ<  î7H9O?=@Z=ÅÉ\7ÅÉ\7Ãdª<óÒ<?<[Ð,?ú;îôu;«]	?&²7ë9O3=O$Î8öÎ£9O!>úVZ=¸ô\7¸ô\7Ãdª<¤?ÛËÕ>¹þ;?{4â>ç¨>xl+?WF"¹.9°î¾ ¾:,:Q!
?§[Z=«]7«]7Ãdª<åã
?ý>ËÍ?l2C?à¥à>Vp^?¿s9,â¼9.¥>³­5:T¶:)?]Z=J]7J]7Ãdª<¹$À=¬=76<?ßØ=e¾X=DC,?I¿/;yßÞ:¢ÞI?}<ÎÙa<ýú-?-wZ=u]7u]7Ãdª<`?ºðÈ>æøI?§?¸3À>¶ýI?Ü·=²9@&À¼²¢:ÚS:D?aäZ= ]7 ]7Ãdª<ýè>-v>w??Ã}Á>I=>fß1?`÷¸ÿô9X¯Û¾'è:z:]¤!?[=xË]7xË]7Ãdª<É?ùI?_g?Åø?A¦!?°kb?7â8Hrg9¼6z>¦:q~4:ú¦D?aq[=kö]7kö]7Zd»<0¡Y?¬p¯>ýÇ?Ï½d?O±»>qþ?N+¸§¶¼9é¿½¾:ÏdH:©/:?Á[=^!^7^!^7Zd»<ºÄÏ<×<dÐ)?=T<Ì^R<?"?õz¹³r¨8ùû½¿i0b9Q¹9¯:>!Ñ[=QL^7QL^7Zd»<võ>$%¦>=?tUÉ>$>í8?ÜÞ68Z­%9H
>äÉX9
9|³>Û[=Dw^7Dw^7Zd»<Ý>G>8Y<?ÁG>r>XÙ)?Ë#^¹§*9_&¿2·ð9Öé9Ä?ÜÞ[=7¢^77¢^7Zd»<Ã>tæ>>Ä=?é?gÀ>à2?b($¹íj9#â²¾z^:n(-:$?)ü[=*Í^7*Í^7Zd»<âi?êÝ>c?{3¦?A$?s?¨W9­ã9e>Æ;<E¸è;@N?ªG\=ø^7ø^7Zd»<Oä>ø{>:¦??ÙÒ>«>Ä7?ñJ8F9ïÊ=ì3(:Ô°:bÔ?x\=#_7#_7Zd»<[?K÷>Ôb?¼ù?8!?ÿ&S?pÍ:¢Ä9v¿N?%;.³:Ëõk?;è\=N_7N_7Zd»<´>úós>ì<?ùíi>FP.>ÍÆ+?½··{9@K½)u9{¨90º>eÿ\=÷x_7÷x_7Zd»<»Å> >ãÆ??í%÷>¾q­>d6?KÃX¹+9öÒ¾d:b:l?j]=ê£_7ê£_7Zd»<b°@?Jô>°I?0ßñ>_>¼BB?gM 9²x9dw¥>*º::][:º?`M]=ÝÎ_7ÝÎ_7Zd»<Þ<?uÙ´>»¬?t9J?¢Ì>ö¦}?Ó\Ä8lòU9õj>j©:CÕ9§<?m]=Ðù_7Ðù_7Zd»<Û±?¥Èé>4§?»]?Uò>þ9? úÝ9­Ì9Ñ8?!:Þ8:¿v;?×n]=Ã$`7Ã$`7Zd»<1?ø¼>°>L?¤ >Æ ]>î9?ëhl8¡¯9L¬=UZ;;»;¾Ù8?;]=¶O`7¶O`7Zd»<>S?
Vü>d;?jÃ?É®>£y?«L8 ø¾9=.=§9;åÈÑ:Îb?J^=©z`7©z`7Zd»<ÔV?Fàë>(i?T(?<?ÈKu?öh9y¼90>r®:"X:âKN?fW^=¥`7¥`7Zd»<¤8T?+û>MMX?6~?ã3"?åH?Ô±Ì9bÍñ9«¶Ø>À¶ë:(|:TÝE?0f^=Ð`7Ð`7Zd»<çi°?Ûz5?|Úx?¸Öë?@?såY?ñ9:ø«Ñ9"b?a4;õç:XG?ð^=û`7û`7Zd»<éÍV?Ý¼	??G?"Ä?Ú#?G°D?´ô¿98k9?Q7.:vÓ9uèR?XÐ^=v&a7v&a7Zd»<qý?Ý²>·\H?@¹>7Ús>Ø¼B?¿µ8LG9`>\a;QL;Z¬=?Â_=iQa7iQa7Zd»<MÌH?.?ëG?¥÷É>ö1>#Î5?é®79Ë¼=ÐÕ;Ð;ì2?Ê_=\|a7\|a7Zd»<I =,ï<ßã+?4R1=×=¹Ê?âù­¸²°8µãü¾h´S9h]9GÈô>ø+_=O§a7O§a7Zd»<½·?G?>·?J¼?!?Ör?ÿ:/ë9Y?jP);YÔ:)rL?._=BÒa7BÒa7Zd»<÷?ÄtÆ>ç
²?³?Ç#'?A
e?ÞØ9¿kÏ9]Ô?Ã¢!:y£9iµ}?:_=6ýa76ýa7Zd»<`¡Ï>Át>'©E?^V>H>ý0?vsµ·sP^9îñP½Þ;}À:»²3?jJ_=)(b7)(b7Zd»<ßÅ<2º<àå7?dõ<äÍ¿<#?V@µ8ûÓ>9's>¦\<sÍ;Û,&?_=Sb7Sb7Zd»<5ÑÓ>o>èqB?	Òa>~$>Y=0?ý£8N"ú8Ö§>yÌ<:è9YBP?Â_=~b7~b7Zd»<u?¦Ë'?´ÅN?øD?òý>M@G?ÃÄ:<ßF:RI}?ãªÄ90±W9ki?ø_=©b7©b7Zd»<Æi½>,X>ûé_?v?¸wÇ>ÍT=?}lj9ü4y9XÐð>4"a;Q¦;R@??!`=õÓb7õÓb7Zd»<Üa$?s>Uó?ÐI0?¼6¡>ø?õ#^9Sû9ÑÕ>í`9:%Ø>7@`=èþb7èþb7Zd»<ì¯s>>íG?Þ±>¨|>Ð}3?Pc{¸s³9,¹R¾q|×9 Ä9«¹?ó_`=Û)c7Û)c7Zd»<£Û><È>]r?ÝOü>>]?OL=úýó<ÖV?ù[©=pÍ?=~b?c`=ÎTc7ÎTc7Zd»<8`<?Ú[Þ>.àX?P?; ?á¼8?ªÙè8P9²G>Ç9df9!?/a=Âc7Âc7Zd»<Õæ
?Õ">ñs?PÐD?%ç>Y?çÚ¼9â\¯9$Ù	?qbæ9áí:òØ>:a=µªc7µªc7Zd»<ÀÔ>Io>²b?jPê>Vü>¤F?ÍS¸ò¨}9]Õ½;X+-;ÊU?^Na=¨Õc7¨Õc7Zd»<ÁUÞ>ôi>bªs?=%Ï?$°?XI?-ï9ÍBN93"?´+þ9ßq':ÅKÂ>(a=d7d7Zd»<­?Gôµ>/<?"M>Tf8>2?N'Ã¸T¢98â¾»Æª8(91>6a=+d7+d7Zd»<cÑE=»=ÿ.?îg:=¼	=K;-?¨>y9¡£9øÂ>.ú~:$b:bR?tüa=Vd7Vd7Zd»<òê?`À> ??û«û>·>Ô/?8©L8É*9>[-e:¥T :±ö6?K=b=td7td7Zd»<Ü{?àJ?
°s?ôÈZ?|÷>¬Ob?û ß9[)9
=Z?è.,:÷þù9Q0?Rb=g¬d7g¬d7Zd»<RáÉ?õ?P°¥?^`P?++Ñ>Ë?÷599©9Í>ú)7:t×9Z?}Wb=[×d7[×d7Zd»<N?º£>Ö#H?ã¥>EY>}"C?öð¢6Øö`9 k9<:4p:ú%?÷¦b=Ne7Ne7Zd»<Ðåã>ô2>uµK?;½>Á>!9?A9´9éy>ðO9Îäñ95>Æb=A-e7A-e7Zd»<
Î·>?r>B?îV>l>mÂ.?Y¹VJµ9|;¾:k¥­9H?
×b=4Xe74Xe7Zd»<û?¤h®>ÉB?3Á>ý;>ý:?z±7Z<9´ªp={Ký9ÒÛ9?âÞb='e7'e7Zd»<D?Ûo >Û?q?%?Äg?ÛÆ9I9}%<?Ü:`:@Y?ÿb=®e7®e7Zd»<üR·>ÿm>E?Å5>{Z>`°3?
e709±÷=jç¾9uú9qÃ>J,c=
Ùe7
Ùe7Zd»<Ý|Á?·$?v[?ìÁ?a?º?ü¬9­:¥9l?u:³S6:äÿ@?=c=f7f7Zd»<ð)à>]>g¼J?ÍP>èÂ>×0?hçh¸[h$9öS5¾Â¸¸¾9;ö ¾üc=ó.f7ó.f7Zd»<¢M?dÐ>ó]|?4!?´Ë»>º6\?Ü¬8Îú#9~î>2Üj<(Ï
<DX?«®c=çYf7çYf7Zd»<k?Ìí?ÚSf?/T?	9?	ÞK?Ci®98J¥9@?5pi:ôP:¡¼<?4d=Úf7Úf7Zd»<[6?ì]É>½RE?4Ú?JlÍ>·D?.n¸ \,9±Á0¾ü8lI¾9fá)>med=Í¯f7Í¯f7Zd»<:	=ôÂ<e4?;ÌD=<í=cr+?Ä§ÿ7ÒpJ9¥¡=3;
kÉ:ð8?Épd=ÀÚf7ÀÚf7Zd»<p¦?ÉÊ)?kµp?gÄ?×
g?ý»Y?"Í9ä9Næ>ZIF:^~ñ92R?¥d=³g7³g7Zd»<µpY=êc=W¸/?M<2ÓM<áË%?¹vH9m~ì¾ñ8RÁ_9T1 >Õd=¦0g7¦0g7Zd»<~>=1!>óg?RGÔ>rK>&'R?qb7öb9iÿ<&9ñßP9Íe>éd=[g7[g7Zd»<Àp	?õ0­>Î'K?,f?à¦¾>È&7?78z8Ö©9Ý¼=Õÿ:x:AS?v
e=g7g7Zd»<µ%?§c«>0OW?ãn"?º/Ö>·$B?x­µ¸èm9tÈ¾â=Ë»<­f?^e=±g7±g7Zd»<Ê+X?~?ãO?Öç>¦>úü9?:}8ÇbJ9°5G>ò×;©êI;ÒÃ.?ge=sÜg7sÜg7Zd»<Ø£é?â8?å-â?3@@f«?\¿?äÌ::(OÈ9A¼n?+:;:{î?4ge=fh7fh7Zd»<kÁì?Sú?ÏÊÌ?nÿ-@u¬?:­?ûôn:x¶9: §?÷:wY	:+?ve=Y2h7Y2h7Zd»<N=£è<3,?äû=Ï2^=Mn"?Y¹JÅ9r¿¼ª9Û:N>íe=L]h7L]h7Zd»<%µ?
mø>xÀ?¦*?kG²>4t?ë¸8¿«9Ì7	>d:ÈÖ9]P?¨e=?h7?h7Zd»<¿#>¿D6> B?-ÖÅ>nG>ÆÐ5?þÛ¸ÆÁ­9c(ä½aÒ:î#:#h*?JËe=2³h72³h7Zd»<²ÅÂ?ÙÎ5? ?ËM>?
®¶>W?:*É8ªq9,U><Ê::<ü>ée=%Þh7%Þh7Zd»<$ú>ð >¥H?À½>óx>²6?_8Ä¡97Ï=­9Úè9³Ä?¥f=	i7	i7Zd»<ò?Ë{¾>m=?->TÕG>ÿ+-?x
··©P9ð`½áÛ¼:úÎx:PQB?èf=4i74i7Zd»< /?d<¼>I?|>êO>wP1?D®¸f9e!«¾Lø.;1Yÿ:j/?|Lf=ÿ^i7ÿ^i7Zd»<eP^?F¼>X?¶¤.?~P¤>Õ?Cú¶u«9¡ÔT¼ :dèò9Y?Ï¨f=òi7òi7Zd»<K:?ñò>H¿D?z?õH?$¬B?ÊúÊ8Z~ã9jä=F¥:ü\1:HrL?g=å´i7å´i7Zd»<éÌ>¤6>D?cW>yé>a³/?"=¹°95¿)é9Pí:Qä>à8g=Øßi7Øßi7Zd»<Í@C?ÚÝ>Na?BÌ"?+<Ä>aT?*÷7èÒ9=ôy;¼Ñ;/\?©Kg=Ë
j7Ë
j7Zd»<Å5G?+?ÏB?g±>Oi>ÕÎB?a¢7C÷8Èu=±³:ÜB:b?Úag=¾5j7¾5j7Zd»<2Ó>é
>q*H?/HÉ>v¿>»	;?Rå[7hN²9Û<O<2è¦;N?¾g=±`j7±`j7Zd»<eô?3>ê«?U<??öúg?ý]9Á,9	Ï#?¡ç":æN:Ì?Ôg=¤j7¤j7Zd»<ß(ã>y>s)E?n>åÜN>i6?ð¢»¸Õ9¯¯¾CU&:ì:ªè?]h=¶j7¶j7Zd»<Ñ>è}>ñ.O?!)?¹Ù>ÜF?éw¥:±\:m@?«ýf;ã*;¢-?$$h=áj7áj7Zd»<Tr
?Ô»>A?Y¸>°2>ý+?û7¹5ø9¦u¿çg¦9¦9ðÌÿ>5h=~k7~k7Zd»<%2b?,°ß>Zo?ËÕ?­Rx?g\? 9eP9.úi>Niè:7ä:X%S?å5h=q7k7q7k7Zd»<¼½r?êÒõ>'Ê|?í8 ?©,Ã>»'R?ÏXX·Úz9êÝ¼}E+:
C:H#?ñYh=dbk7dbk7Zd»<áD÷>ä>WL?¿©>\>¾m0?<òç¸]G9ÊÑ¾b9¸µ9cñÅ>êth=Wk7Wk7Zd»<»1?²°>ì?ÔR?*ëÏ>Ê?ï:z ä9;&?$fT:ë[:Øp2?rh=J¸k7J¸k7Zd»<··<h<7-?GÈ;gx;S|?f¬¹i95ö¢¿òW­7Î9¹&=Jh==ãk7=ãk7Zd»<ÕÙ$?|ÐÐ>%J?Ø>\k>{ç7?÷öe9ì9îß>;&:ô::»#?°ªh=1l71l7Zd»<ýßÎ>0>H¿9?_Ü>`®V>6´2?u8:èü:¾ò>Wgµ9Qè9åÇ>(ai=$9l7$9l7Zd»<\Âç<<a¤< w4?r=ð+=ê5? ]Ç8û¿9#ì>)V;GÍe;´)?.oi=dl7dl7Zd»<ö.l>w«ö=õu?Ä?E¶>»L?L¥F=ç<#¢[?é<U,<hl?àj=
l7
l7Zd»<êê<Uÿ±<©(?ßòQ;t`7;3?þC.¹ª¾!9è	¿7r8$ð99Êð&>C4j=ý¹l7ý¹l7Zd»<Dh?2G÷>\?-4?ÝÃì>åÜ?ªH¥9ðFÄ9×> à9Ûc²9í!?~j=ðäl7ðäl7Zd»<¢é=YoG=?1?µëÃ;U}¢;ÌU?
û`¸ ÏW9p¾1ò¶8êd9RL>¡j=ãm7ãm7Zd»<g(?ä%â>U¢>?¸ê>àÿ«>2­.?¾ÆT8È?92_I>xÏ«:±:Ô?È¥j=Ö:m7Ö:m7Zd»<é»<È<p/??H= C=¹'&?ú6¢9½Üî;Ý9.2g9á>0Àj=Éem7Éem7Zd»<æÅð<³±<in-?:Ñd;Á';0.?¬Ô	7ºä8úC= )8f="81i?ðõj=½m7½m7Zd»<õ¿>P
>Ý:?ó~b>R4*>TU*?.Ô÷·&ð9mÖ½V¾:Ûtü9Ê?ïk=°»m7°»m7Zd»<¼ý<a±·<½Î0?©;³;Ì ?.·<ã8÷ª½F988°O£>^k=£æm7£æm7Zd»<ùX??ÉL?ã?Ã·>Õ×I?1ù8Âh9]ëO>s½:	Z:K)2?÷?k=n7n7Zd»<ùh9?\Võ>ÜwA?TÓ >Sj>g³/?ªdz¸xaI9&'¾Ys9Áñ®9±²>Tk=<n7<n7Zd»<ÃÂÖ=3=ÄÛ<?ZÌ>@>ÅÉ1?¦?8=÷±Ò<åÝ_?E:G®:Ý
?ck=|gn7|gn7Zd»<§?ï¯>ÔzB?¦ >áÐh>4{0?l·
¦8|Å½³+E9úA93?Ôk=on7on7Zd»<³?7?pç>úùJ?~-ß>kÿ>Å/=?¾
 9»¼9zÙ>ICì9À9S?¹k=b½n7b½n7Zd»<CÕÓ?%¬?Q!B?¸dR?Jg?ó=?\9øÝ99p?G;Fý¬:d_?©k=Uèn7Uèn7Zd»<tõ?d«>0êC?ºd^>'0>ó5?hþ5Ò90Ü:¬§9¨ãÊ9¹>·k=Io7Io7Zd»<í®>6Ý¾=fC?÷?µÞ>-F2?S>W=i=Q¨Q?y<G¡­;a??¬ák=<>o7<>o7Zd»<$Ýù>c> >JG?ûÆ>¬k>4?d?$·Á9ô¼ Ëè8WP9X>êk=/io7/io7Zd»<2w??M?l÷>T(§>é0=?h*û8³9½ü2>w:7:Ø)-?i0l="o7"o7Zd»<çÆÐ>t>çÀF?ºï>D#L>Â5?¤9¸^a9I¾6s;T;7?7l=¿o7¿o7Zd»<¨ËÔ>
>R:?Îó_>.+>5'?6(Ô¸Ïn9ømc¾\½q9ps:>O\>AAl=êo7êo7Zd»<j²?»6?ªúz?;©?jã#?,?¨Í9åùà9$ê>°í­;,ËA;Âe?þPl=ûp7ûp7Zd»<\ ¥=Qù_=æ¼<?^£={j=Å2?hÝÂ9/½½9=u?=ïY=Ô;?Ul=î?p7î?p7Zd»<Þö<ãÍ³<B/?¾8<m<¨º#?:P"¹E9[¾Þ¬:´h:w`?®ml=âjp7âjp7Zd»<²)I?×|??§<?7ÎÚ>h] >j¥.?ý¹Óµ9ç¾89°Eö8à??[nl=Õp7Õp7Zd»<2ña?ÇÊÊ>°?[g?m5>4qb?e{8­>ò8îÕ>	¾:ÄO:÷Äj?(~l=ÈÀp7ÈÀp7Zd»<ãT?xî>exd?Á=?òÛ>µ]?0\j8x£59'%>lWë9Ä9B?bl=»ëp7»ëp7Zd»<®V?Û#?Û&S?-[?Y?ZÒG?´ó7aµ9§Á<F	R;Ýâè:Øáf?iÈl=®q7®q7Zd»<|½?ø>Ø«T?üÊ?¼¿>¥:?5|9·j\9F?×¼?P¸~É8~¾òl=¡Aq7¡Aq7Zd»<ó»¨>ç1]>×HC?b²>ÀèB>	/?×ó<¹> o9,ÝÉ¾ÀÂö9L¼Õ9 Ç?(m=lq7lq7Zd»<°>OWP>¦çB?r?yÕ>x³;?]@¹`e8w©¿iúJ;þP;BâB?Nm=q7q7Zd»<ó'>¨É;>W<?3lS>$"%>Yá#?"G½·É*Ñ9Q¨ç¼² :S:ë³?¼m=zÂq7zÂq7Zd»<_½=&ä<þ0?Á(Û<Eµ<Yú?ï¹¶9E9a¹¾Ìà¸¢OI9e®Ã½cÐm=níq7níq7Zd»<¹Ô>ÏP>ü_;?%Ý>dWH>-?«ùG¸`9N/¾_$8´
9Qø>V:n=ar7ar7Zd»<4?r*¸>S?KúÞ>/H>t©<?ÿ'®¸SP796s¾·È©9cÅ9Â2Ü>Vn=TCr7TCr7Zd»<©¬?|/?ã{?N`?ãôê>%¡t?ø~Æ9¢Ë9ù>E£9Ó9)Ò?zn=Gnr7Gnr7Zd»<:ß.?æ>À>ZÝh?ú"©>aëX>ÊG?§ô[·Mæ69çî½\Ë9­{Ë9Óÿ>
o=:r7:r7Zd»<¹Õ?IÔ>Ìì<?<5´>>à¼*?µõp¸æR=9é"¾849>ü±9xËÝ>Co=-Är7-Är7Zd»<Ð'?,>ØT?<1?	l»>2æq?S®Û88³¤9Áº*>:À6:3C?`To= ïr7 ïr7Zd»<¨?¯>VC?i·?p´>ÿ6?3]¸÷`9kg¾1%:P:Øe<?wo=s7s7Zd»<ßÕ<6ª<cQ3?øfC<óÖ<¹~ ?»js¹Ñy9¡pù¾øë:©¾Æ:Lù?|o=Es7Es7Zd»<0?Øk¢>Ç? S?Üû¥>[Äd?%`6Ã¨9O=ª;í¬$:¸õ9Â+?¦Äo=úos7úos7Zd»<.ù?»ß¹>:OQ?¬û>m¤>8ÉC?×ì8P9/®>¾]<s2Ñ;éæ<?éo=ís7ís7Zd»<»]?Â¬?:®S?ç&?.Éº>ô@?ÑåK9rà9`çÅ>Ð*À9*¼9ÊË?söo=àÅs7àÅs7Zd»<,ú>vE£>¨ D?OÒ>Â`>Gæ0?l
¹¾`9¡¾1$:ö:Øz?p=Óðs7Óðs7Zd»<ëàN? Ú>ãÌr?A88?Nè>(K?=
8»©F9.]J>å]:D+:>?øp=Æt7Æt7Zd»<Á×?JÛ/?ð?XìÄ?+>??«=¨99~¯9Âkõ>/[;8:·"?èEp=¹Ft7¹Ft7Zd»<ðd?è}?ÅR???3O?·;?gµ`9 89_Ã>¹Iº9ëê«9³
?ÑUp=¬qt7¬qt7Zd»<aÎ7?cIù>Á<?ê>ÌY>É.?`Å^¸Ü.9Öß#¾Ý\96åy9`|á>J`p=t7t7Zd»<Øê<®¤<6?Ð<yY<6w?y:¹õD9*Þ%¿¢:ÿ7Nw9R@=Cp=Çt7Çt7Zd»<~2d?½ä>p?¬K]?ï¾ÿ>ù]?ßB9¢	â9è)>·ã:ck:ËVw?³p=òt7òt7_Ì<!C?vm_>YÀ°?(Ê?ÁJ?Â{?j5:ÎD:àô ?Ö:eKü9ýÁ?YÉp=yu7yu7_Ì<0F?îÂ>1®?Ã?§\>õ5?_Ë9¿09RÒÎ>¿:õ:k]?vq=lHu7lHu7_Ì<ÐÊÜ>ýÊ>-k;?Ô_>ÓÎ'>»*?$§B:¹):,Í?~Q:ö8:¼¢?°q=_su7_su7_Ì<1
.?î>¾h?hðm?áçñ>]Í{?xä9e9Yú?¹s:¨ Ð9-Á£?<¡q=Ru7Ru7_Ì<Ùy?ÿà¬>îkW?C>r¶W>æ²4?¾·êÖP9dïh½bÇ(:~H
:X:?Váq=EÉu7EÉu7_Ì<Ne$?ùÐ>;J?]ÚÃ>øK>f@?d8¡9Yò=TÖq:a?:g¿!?Ðêq=8ôu78ôu7_Ì<gL?»>ô?ô6?1×>¦Y?+ù9ä>9´>ÈNE;ú{;A?|ðq=+v7+v7_Ì<úz£>ía>È9?DÑ>¡ÄJ>y+?>¾6§90<ñ¹$9¥B91¯>±r=Jv7Jv7_Ì<õí>Èï>¤??äî{>¹|<>ê+?	g·8ÉÛ89Íû}>ô¶Ï¸¢¯+9kÜ¾Kr=uv7uv7_Ì<2,9?ý{ò>m~C?:KÛ>äQ>l2?8¿8óÏ>®"Ô7Æº9[=r= v7 v7_Ì<'å½<ß<å¹9?vM=½ß<Øö#?þ9:ê½9ÌØÆ>\5;Äs;÷$?2¯r=øÊv7øÊv7_Ì<Ëù>1¤>ã0B?A§À>ùK>,5@? ß8¨-K9Ú>»Ú9.,´9ïd?¶r=ëõv7ëõv7_Ì<1À#?¦+¡>?JÛ?¡ËK?~?vb:fa:éb?A%:OfÍ9 aN?Çr=Þ w7Þ w7_Ì<åê?é!7?Ñ-¤?Ú¯?Å7?Øö¨?\±E:§:«°D?k;¦Oh:ê?QÒr=ÑKw7ÑKw7_Ì<j;?ìÙ?QS?V¢?³V?HJ?é9ì9Ùè>)`;åä:Öh?>õr=Ävw7Ävw7_Ì<Þ5?H^Þ>_Q?¦hi?Y?ÓeV?Ì5,=	èÑ<§R?d8:­ô%:Øb[?ûs=¸¡w7¸¡w7_Ì<©ðF>­Ó=Õp?Á3£>ÏW>9ÊA?":v¸ÑÖo9Áh¾Ã:6:Ýö?IJs=«Ìw7«Ìw7_Ì<Ãê;?Ëü>ô~>?Co¸>ff>-N2?9Å87áË8ø>ü-<|M<ìÎ/?2Ks=÷w7÷w7_Ì<Oá
?³>ÁJJ??ïÀ>Å9?ÍÚC8áÈ8#y>Y=ûÿÏ<#t/?CRs="x7"x7_Ì<Æ¡?x
È>$î<?Ó¥>ñ	p>UÚ0?À¸Vy9b®¾`\969Æ»>7s=Mx7Mx7_Ì<N~>Ï > ]Z??×´º>ò
K?hÕZ==ë
T?ãÜ<²	§;H?í©s=wxx7wxx7_Ì<'_O?2ø>âU?ëd? ?K[?ÚZ9op9¼Ú?¹o¶:ÒJ:èg?Ðºs=j£x7j£x7_Ì<?=¼ÁC=Þ0?·¥<AÑ;Kg"?=Då¸Ý9Î¾Í8ÄfT9<$>ðs=]Îx7]Îx7_Ì<WLø>§P>¼LO?¿>æß>û,??æ¶¸ ì¯9tÉ¾çl:Òâ(:Þ3?t=Pùx7Pùx7_Ì<ãTV?IÙ±>ÔA?
'K?Í¿>R?¤`>8ál9ÿ¡= ¿v:
wô9Ó1?ö t=D$y7D$y7_Ì<½{?Â#'?¶É@?¡Ð?ÐYÁ>lTJ?Ñ×·eËW9ÇÂ1½D9nÇ9ë}9>¤t=7Oy77Oy7_Ì<qj?Q*Þ>`Ò?ç?Ý2%?:3e?Ï=8:ÖÁ9Jt?¨Ñv:R:xn\?àÅt=*zy7*zy7_Ì<p?Ää?X?{Þ®?hR?ÚU?ãh½9B9Â4?Ý>#; ¾È:â-P?Òt=¥y7¥y7_Ì<x¿´?GK"?î?Ý²Ê?}ía?Ø­e?E:×­â99?ø\:ú2:äíX?wót=Ðy7Ðy7_Ì<p71?â>t?5P2?_½>ZÉp?ÁB®9Á9M)?TìÜ9>9N8?Ú5u=ûy7ûy7_Ì<½¸£>Óö<>vÍ]?`c>¼>p_B?l)ÿ7þH/9=Tº=Â@ö;|0;u!\?úiu=ö%z7ö%z7_Ì<&N?
?v»Q?[ÿ%?¦SÊ>R?ë];9©0`9·óÕ>mlH:rÞ9m§f?½u=éPz7éPz7_Ì<áÆ>-4>X®D?pµ?wÐÂ>W1?á$9M+z9!u¨>Õ,Å99P¯+?u=Ý{z7Ý{z7_Ì<ò{2?ýÉ>ß5b?Ffà>ä>^SM?@8Ñ9,k=³:£9ºZP?ôu=Ð¦z7Ð¦z7_Ì<·¯?dü±>h=?9«>ã±y>®S/?Çt8¯9F>¨;ÌY;[?â¼u=ÃÑz7ÃÑz7_Ì<­%R?Ôì>;(c?Ë*?°7>"c?.ýÈ8«pØ8¹í>ï¼:»:¬3?àÁu=¶üz7¶üz7_Ì<~{ù>ºà©>û;?[é>ý0W>1W2?u×þ8{w95'O>|¨9:æ£:°?(Ðu=©'{7©'{7_Ì<ò¾<­<àÉ3?{C;2n;D+?þ@¸*æt9IK¾YQ¹.}É8_þ¿é	v=R{7R{7_Ì<ÑÒ<³<'Ñ4?¹â<3Ü®<.÷%?þ}¯7V\s9K8=LÓç:¤¥:áÏ3?ÛRv=}{7}{7_Ì<ä$>­?>>H?¶u>è#Y>E/?"Çµ7z3´9¹=
RS<Õ<J?\qv=¨{7¨{7_Ì<+=?^ÊØ>VÍ_?3û¸>¹õY>DY?&rÓ¸h§è8ï©è¾Em:_~:WO?«v=uÓ{7uÓ{7_Ì<-J=£ÖÍ<ð5?¿þÙ;17´;SÕ?4×
¹4!8?á¿b(Ã·2D9¶¤~½üÅv=iþ{7iþ{7_Ì<1>N7>Fã9?6a>Çà%>.?zM·Dñ9Gÿ·¼	v:7ÈK:ö?êãv=\)|7\)|7_Ì<pé>¥ó>^{i?#L²>Îo>Ð}>?`à8»ñY9q9>ÜÂ:¯Ð:J¥.?ËNw=OT|7OT|7_Ì<ZH?8Ë>eË|?è·?µs>z7}?³4£81Ù9Ç]À=<×W8 sg9¾»î=È[w=B|7B|7_Ì<ÙN?áÒ¤>
£ ?¤Ê?Ý)+?|?³.:ø¸9Nåp?|:U¦V:G¡:?Îqw=5ª|75ª|7_Ì<Á
?þ?Ñ+u?©þ?Èª>Vh?â9*,³9ÞKS>c;åÅ;á9A?ÊÉw=(Õ|7(Õ|7_Ì< l?>Ç?ëË?A?Ç{?©l
9Ù´9GH>Ë/d;ã~Ô:¥s?
Òw=}7}7_Ì<¢!ë><>)³N?u¼>¸òL>g8?¶È¸+ª9ó·¾{É:#:U¾.?
æw=+}7+}7_Ì<ÇI?ãÇ?ýC?ë6à>Å>íJ7?Q]¸9zXÝ½ç";:×Ë9k?%÷w=V}7V}7_Ì<Å?(°º>Ð}Q?øBà>ýï>}E9?É¸^Ù 9¿m ¾C,:}Ôf:k/?x=õ}7õ}7_Ì<´j=ÝÈ<',?Á<E-<»\"?`l9(Úv9Æô>6"L;¯ ;}:#?vx=è«}7è«}7_Ì<Û°>¬,_>IÞJ?FÎ>¡c>ªô2?t#:ØÀ9%UY?AÏ:Ç(:Ek?Npx=ÛÖ}7ÛÖ}7_Ì<·¹<B<e5?æµ;²;¼Ò"?ôî¹$Qf9^¡¾¸C8,Å8Óvî>jsx=Î~7Î~7_Ì<·@?G3?sE?nb?Þ?nôG?Ê/9-«9¸©Î>r)5;ëîÕ:ÝÈX?Óx=Á,~7Á,~7_Ì<:1?é>sB?)÷?hzÄ>§F:?F"¹èq÷7RÎÀ9 9^Öü>ªx=´W~7´W~7_Ì<%a8?ºû>£û;?×ý©>ÎZu>÷]1?:ÏÂ7Í~ 9Ú]=~¥:vq:([/?áx=§~7§~7_Ì<aü»>Rp>1@H?Û?ÃÕ>vÔ9?ß£}<K#<ömF?I9Oï9.°ù>Ðy=­~7­~7_Ì<Ä=Ø]=0?¤:þ;R¥Ë;2Ë?nh¸ª6%8Ä94¿Íº8ß/9{`>)!y=Ø~7Ø~7_Ì<Tâí>>Á¨C?èÃ;>;u>Ó6?R¶ê¸Êµ9C%¾ëq99øe9;â>Y?y=77_Ì<[{T?0çã>v­n?eku?.kô>-?è9&&8ZT?ãã:¹^Á9²»K?û{y=t.7t.7_Ì<w?ÁtÙ>	»?¥´N?Ù²ä>®ag?^Ú8C9Ö>Ô9tÈ¨9{Ç ?´y=gY7gY7_Ì<%ö?p@ù>³?Ó?rü
?pC?ì4j9¼4!9´ö9?{$`:<ÿ9Ð`?§Ãy=Z7Z7_Ì<ÆËn>Kö>WF?ºî>­>ð#0?E;=ßå<¡P?1vF=Á=<E?Èz=M¯7M¯7_Ì<×?ã¯>5=T?0@>¨$O>AÞ??üA»¸B¾9Ñõû½@c9P¿Y9?hDz=@Ú7@Ú7_Ì<çñ>Òû>ºA?M>8_>Q5?19Zx9Üy¶>miå:ë±:Á%?bz=77_Ì<±u?è
?ûm?baO?Î_ð>Ü\?°+!9ô²9@\¡>ï:vö):¡JW?*z=77_Ì<Ùü=òú?=çU5?Ö<üå;U"?§
¹¦à_9í¾*v×8Å÷8ËÀÞ>ùz=-7-7_Ì<
¶?Ù?%¬?p@ed?±i?Ðz=ír´<X@b?V­;úd-;Êê?}°z=C7C7_Ì<¶y ?Êg6?Ô8a?	>?Uté>ØcP?Î8Zºs9éòX>å¢Z:S:3?{=X7X7_Ì<A£k=ñU-=Ë.?G=;û0);32?if¹®^9Mó4¿fæ9äTu9À¢	?%{=ùm7ùm7_Ì<dÉ??ÞÅ>"x?|È	?µ¡>kZ?È¦I8:9*¹=+g9:o¾ÿ9³9?j{=s7s7_Ì<¶t>Êf>KFH?Ç#;?3I?ÿ¸:?&Þ<!ý<¸¥R?DÆ9#3Ö9rõì>
l{=í7í7_Ì<O?çÜ>ë|?æ!V?-;«>ã ?Çç9¾9pn?©;'B;mÜ^?Ñ{=f®7f®7_Ì<v2?K?¦vo?û¿)?Ï%Â>ZÔ_?S8êæ9>Kèb;YÝ3;Qz!?4Ó{=àÃ7àÃ7_Ì<Aâª?R*?Wl?¸U?¨z?Z£?þý9@aÁ9¾(?2s.:ï¡9§ä?|=YÙ7YÙ7_Ì<éµ?3ç?"2p?¹8§?ZJ+??ëy?\9æ¯9­Ù>$¦:Ö:ð<?Ï|=Óî7Óî7_Ì<® )?éÂ¥>Kü?úí>Rñk>È?ù·Æý]9·2½ægc:ý:[îO?ò|=L7L7_Ì<wÜc?©ü?púK?gÒ3?Ö`ô>¡_<?*î¹H.9Õ¿ÒV=Ï¡=ÝÃU?Â_|=Æ7Æ7_Ì<ÂU?l¿>+à´?(F²?
D?IÚ£? :KuA:ÎÞS?×ß:bzþ9W®?ðe|=?/7?/7_Ì<¥7>&»½=[Êw?.Ö?îþ¾>¦1N?J<=¼Û<Yz[?q×=hÒ{=[?ý|=¹D7¹D7_Ì<Äå3=·µþ<
Ï4?mþ<Ã[Ç;»¤%?³$¹N9ª¾-	;R{;3ü?Ç
}=3Z73Z7_Ì<Et?¹Þ>s?¼?,?Gkq?Rñp9£9(¼>Õ:©_:æs?m[}=¬o7¬o7_Ì<>;?ù>4@?Æ>å>r3?OZ49Ù£9Gµ°>Þh9hÏÂ9Æ>¡~=&7&7_Ì<=?L@R:¡?='¢?R@Kâ?3W³?6[;OoÃ:.Ð?WÛ¶:1():Ö]?T~=77_Ì<v2µ?í?ò?%?GÔ>tÍ§?Û9á|9Jÿ>èî´:Ïª":_?:¦~=°7°7_Ì<#Zå>X >(AR?Yù8?ý>e¸:?®3­90ß9/¬
?>aà9Tï:ìH¾>0=Å7Å7_Ì<1O®?Y8$?-Ý?_q?Ü?-t?	c·9z9Zb7?öä:Å¬e:c%~?l6=Û7Û7_Ì<9LÐ< ¥<4?4,Ì;¨À®;?\ÖG¸iA9~@¾Ha#¹ÒSð8Ú.¿=ð7ð7_Ì<ób?ü!µ>&=I?S?ÀÖ>)9?&an¸Vúz9G&ó½
)9µ9JË>^«=ÿ7ÿ7_Ì<·±?«¥
?
h?Ìu?ô¨?!8k?dÁª9s9óo3?ÞH;rùÍ:ÊYy?HÉ=y7y7_Ì<À­?mî>5nº?J¢?©Ë?"Ê?Ct9Rg9U?Mú·:X*:6ô?nÉ=ò07ò07_Ì<+þµ?¤\Õ>¹\Ú?÷-¤?Ï?½¼?=(«9Ìq_90D? è:A: ?NØ=lF7lF7_Ì<aC=£¼L=Þá,?Ðï;E¸½;=Ì!?äø¹Õª9¤2E¾JpÞ9`~9øäV?(=å[7å[7_Ì<ÿó<(´<e-?¿nú;è­;½-9?I¹í¢8Àý¿gÙ7<v8ø;b>@=_q7_q7_Ì<ðÉ<Uø<6+?ß¾<I+<ö-?xºö¸/×8$]¿T¯9ÌÅ9ï}³> =Ø7Ø7_Ì<Ã\?±é?N?Ýbd?vÆ>
?þ8n9L1=Ì-:¸eß9IÕF?à==R7R7_Ì<~Â@Xë4?~pº?QÙ@¸2?cÿ¹?,O;:zË9f2l?[¶";\¢s:øª?R=Ì±7Ì±7_Ì<uÝ?M«>pÃD?r>ÞA>#8?tÓ`6ò¯C9M<Ô¢7Ä­99q*`=XW=EÇ7EÇ7_Ì<É=
Â<7?ýæ×;Sð;Ûù.?#ÈÄ¸Ü!S9n¾¢YÎ8Ý"9ºê¢>N^=¿Ü7¿Ü7_Ì<@rñ>i>ÞA?½Ò>À>¥Í3?(·9Iü9}·?%T<PØ;ãî0?Èm=8ò78ò7_Ì<!_(?§£Ô>´J?çPÐ>î{>ÏD?'67n9}µ{=È@9Í9µa·>ðq=²7²7_Ì<øF?^Ó>íõ??Ô>[MF>rÙ4?¨48ì°9>×cZ9@¸Å9­a>=+7+7_Ì<ý5Ê<Z<½}$?³ÓQ;JÁI;?-¶Ë·ôAe8_yc¾Y¹Üï8¿/=¥27¥27_Ì<Õ?+4?`?Á¾'?Ã>e.\?ud9ÿ;a9Ýâ>Ï*Î9Nú:¹Ë>p§=H7H7_Ì<Ü±?D?req?0]e?.Oø>Ëwl?Ø?9ïç´9:>CoÓ:¤õ:fE?ö®=]7]7_Ì<×	Å>ÿð>¾@?Q>°4R>Äª)?4Jä8|,*9¶«>¹«:0:4	?FÆ=s7s7_Ì<ï:?K§>Q9D?qô>J¶>
+?­]¸9|9ôþà½¼:Qµ|:lú?æË=77_Ì<òý²>¾eM>Õ_?dÿË>2È>»A?	£³¸"@9ùÖn¾[CJ<åï;×W?Ð=77_Ì<jµ´>Æi>¾ãE?/É>Æ>w
3?äù´6ì9BÃ<þx_96I¾9ßR>yÙ=~³7~³7_Ì<ÃlË>çy>ÿbP?èµÛ>ú@>¤î9?í¹©ã9+À¾IÞ;\Õ;ÙT?Lô=øÈ7øÈ7_Ì<Ú<ä<­x3?ÌJ=d0e=êI"?bÿÖ¸>J(9£¾¯àÖ:IÂ»:Ï|?Ä=qÞ7qÞ7_Ì<Yw¨>ìò@>U_?»K»>¸ty>5@?ÅÖ¹ò5Û8¡¿Ñbë<üF<ßÈV?f=ëó7ëó7_Ì<UO9?5àá>"R?|g8?!ü>G<;?c;¨;6U?ú´9Ù9ÒÉ+?©=d	7d	7_Ì<
?1>â¶?Ñ>©>DÈH?Þý·ºù83½¡98`9u%8?½%=Þ7Þ7_Ì<
Ú?Á>àpO?Î¶>¥ny>«h;?ñÑé8÷D9ó><¹ç9mG:68ç>y'=X47X47_Ì<è<V¦<,]2?Ì×<ó%©<ô¶"?,=¹X9aÆ²¾ [;ÂÐH;-&?Õ6=ÑI7ÑI7_Ì<ewN?ÏÄò>¸Y?æcñ><>«¾T?xÿ7>x9ÌM=ê:6Á:
¼é>LK=K_7K_7_Ì<sS==#+?ã8<ëì;lÿ?ì_ª¸ü¡9§¾kL¹@`9ý¾B]=Ät7Ät7_Ì<äÉÉ>Þö>Þ9?Yô0>ÚÍ>SG)?fYÅ¶1<9Gî¼Î 9´Ç*9nÞ>"q=>7>7_Ì<ý1E?íq»>z¨?Ðì?(?E?ä¥9pqÛ9D>ÿ&<n°;r?Ä=·7·7_Ì<ä¨?³T ?@?î;8?»>{?OÕè8â,94=>jÂv:Úa+:ÿK8?¡ =1µ71µ7_Ì<Ñðë>3>CÚC?Óq>÷¹,>ÿ43?éé¸å
9·OÔ¾A8áãV9ÅÙ+>¶=ªÊ7ªÊ7_Ì<rí=·+=Ýj?Lq?d'¡>b	L?àù<vn<
®X?Öè>9>%¥9ø>íÙ=$à7$à7_Ì<Ògô>^ö>ðNG?¿>Yh>zÎ-?å<9úâë9JM>í´·9Bj9@H?í=õ7õ7_Ì<Jð>ØÂI>ôÛE?>/½_>,6?¿Ó8ßí8e#>mã9ëÏ·9ò0²>=77_Ì<6R?J5?ªÒ?Ö?^?Î´e?É=Ú9L¿9¬ª??¥Óö:¦:ÉS?q#= 7 7_Ì<@?{)?¡O?ø;+?Ð>y;R?F290ãf9©>2ÁÈ9Þ9Sxç>è#=
67
67_Ì<G®f?µk>Îìå?·Ò?	+ >æÍ?ä¿85ð9O½>G·:Åk=:x?þ#=K7K7_Ì<Zb?"w>¶»?ëa?â >´?"^!95Ù9Q>£%:uA¡97}Þ?2=ý`7ý`7_Ì<
k´?ø|W?;VV?ÙIL?Âõð> 
Y?Ù9,9Ú9?)Z;T;iT?U=wv7wv7_Ì<úà?R>>we??X$?üG?+ª8Íq9·>Î::§;:F9?`d=ñ7ñ7_Ì<&>Úô#>ø¢b?I·?uÃ>çK??K="Âè<_?ª©®:ÍAm:ûu<?p=j¡7j¡7_Ì<0Ú>Pç>èPL?)1?«_ï>µw=?£Ì]7¡z9­Î</Ì9-ê96ß>=ä¶7ä¶7_Ì<ÎóÞ>yë>½Z>?Å|>1=>´*?e¤
¹úI9w/ö¾+9_b9Qæ¢>#=]Ì7]Ì7_Ì<³?j,Ì>	;<?ß{y>jW6>ó!/?Ñ5@¹ÖN9×åí¾ü9hY9Â4?þ¬=×á7×á7_Ì<:?dô? ç?¾¥¬?æ&?Õ
?T!\9Re9½õ>4Ö$:¬FÁ9ÌTZ?ð²=P÷7P÷7öÝ<0ÓO?çç?O]N?í?ÚGÕ>F':?(è8¨Q9ÿäµ=J¶:UõU:RçY?µ=Ê7Ê7öÝ<ñ+?üðÉ>Y?L¨Á>xL{>ÅGE?*ñ¥¸ÉV9ÚH¾Mj:Øñ§9äL?>µ=C"7C"7öÝ<Sý>2g¢>©G?ý¸>Ú>ùñ0?¨¥8º^9F¬=(Ï;Ï5Ô:¾*=?º=½77½77öÝ<ë?R¼>i?[ý/?¦}à>ú°H?ý9i9ÇW?
]<GÃ<½V?©Ù=7M77M7öÝ<Êð(?üÚ¡>i?íK?B¶>äN?T¹·®9ÖÔ©½Y)99(
?Þô=°b7°b7öÝ<½Ú?ð?Ãçz?Ó=?!/&?ôT?ôà9Ð9Ôä>]ÕÝ9íc¼9ü¸?=*x7*x7öÝ<
?°>ÒM?ieü>\A®>f9?Wæ8ö¡9/§?>°Þ¥:O6n:zA2?¿=£7£7öÝ<fëA?Óý´>$?A¸?D!?N1w?KQ9C9	êo?>Ì³:\E:üüh?Òs=£7£7öÝ<¶ü?sO?øÐS?Yçò>7'£>?>?ô¸õ<Ó9
º½Â7:ÍÂ:ö]!?¨=¸7¸7öÝ<­ý=£-Þ<Ð /?Ù=Z÷<%T?G[M¹Äd9MÍå¾Q¤·¼9B½Ì¸=Î7Î7öÝ<Xæb??b§\?«é>7î>\+F?Ô94F9Ô·§>
ôÇ9øú9ÍõË>µ=ã7ã7öÝ<ý`?ë¼>­ª=?ê>$È7>æÀ7?òÅ¸Tf9_Ä[¾s9Ív¦9ýk>(=ù7ù7öÝ<f=ÿÍÚ<¦ò(?JëP;Õ¨M;[?3Õ4¹¨½¹8E<y¿;9¯ª/9ÆÚ>7=}7}7öÝ<¯h-?	½>ÂÜj?Y±3?=à>%M?2ì9;8£9ðh>î¤f9ÈÃ{92ê>7=ö#7ö#7öÝ<
0?h]+?ôYc?t"?àlÊ>ðrM?
ëÅ¸ÁS_9¨ßb¾wÒª:R:õ´O?¾T=p97p97öÝ<í'?:Ô¹>A?öÀ>cM>Ø*?.¦Å8V&9æK.>·ø}9Ê£9	ÈÆ>u=éN7éN7öÝ<ßO?ÐÁ>(F?¡î>¯å¬>í0?kï¸
t9-I¾Nÿ9Z¾:nþ>=cd7cd7öÝ<¯=2>(ñ=Ý5=?Ï:¤>%¹h>å§4?µ8=U¢â<óP?ìÖ=þ9¼<TEB?È°=Üy7Üy7öÝ<>ö&?XÈ>U?F·J?ÀÁ?2@?´NÜ8}¸Ñ8$v?5
::­;b?É=V7V7öÝ<ãf?0>Æt?Äí?#Ä¤>¦-a?v¸F²[9ÒÉ1¾H<âÆÈ;n?û=Ï¤7Ï¤7öÝ<n?7«>Çge?%v>S$>¡??!6¹&¡9ö+°¾.b;f½:åðL?*=Iº7Iº7öÝ<½I?b®>çí?¥3B?ñd¼>ò?29N²79½&ø>
«ª:ãáú9F&®?5=ÃÏ7ÃÏ7öÝ<9?¶>XÍ;?Ô
V>öÝ>[§.? ¸`"«9éXo½dÒÀ9ñÀ9w?Am=<å7<å7öÝ<ã<W
¢<`¸3?=
ãÉ<þ<-?]&9În9[õ±>|\:è×4:.?°±=¶ú7¶ú7öÝ<Tj?\?tQ?¨@?ØI¶>¶";?OÚ;Òa&;»R?búL:³	:>?­³=/7/7öÝ<PÅ½>ó¤~>óÇ>?P.>Ts9>ÿR2?¸÷H9¾§Ñ¡9>«Ø9~1¿>X»=©%7©%7öÝ<$É>2³>ýH?% ¥>ëh>D}5?bð¸²í8hA¿#Z:½n3:h?e¿=";7";7öÝ<êÒl?^?Æ"i?hº%?¨·>gg?	ª9`9Ç?ã|:B:íwM?®Ö=P7P7öÝ<ï?¸õ¬>ÿW?ìÈÛ>>yH:?H¤¸Ø t9ªQ½ì¥6:2´2:<Ó?Å×=f7f7öÝ<&>[Ò=K³J?ß>±>=D|>gÞ3?B¿E=5*å<9ç\?=59üb9`Z,?Ôá={7{7öÝ<÷Ý?
ç·>½;?e_>È&>G¬+?±7¹Ed9<ÍÍ¾­±<:2H:Mqñ>Ê=	7	7öÝ<1¹'?sÛÇ>ÞÖV?ö'?ZËÞ>ÿ@?ÍX9",g9i#-?ö#;Ò¶Á:M?¶=¦7¦7öÝ<çf)?Óè«>D|?¶Z?i7?åS?ù8¾¦9^h=O0;
ÿ·:Nu?=ü»7ü»7öÝ<¾B?9Ë¢>ú³T?e1?L©ñ>ë;?È759ÝGc9ÞÌ>BtÁ9ò©x9V)G?5=uÑ7uÑ7öÝ<÷>D>=Y?ÒR3?7Ý>R£O?5*¸GY
9R¾O<ç;À\e?@=ïæ7ïæ7öÝ<
ò>£¤>,3<?SÒ>(Z>å4?!wi9âº9¹ç>76<i<Ô{1?¹R=hü7hü7öÝ<äS3?;á>XK?q?î°>µõC?Døó8g9ÝÓ>ä8:#lþ9-$?Í|=â7â7öÝ<üm?Qb¾>Ø¾?@¥@>?=r?­d:.µÍ9g=?ß°î;(ë;ëÈ`?¸®=\'7\'7öÝ<u?DA¶>ED>?|>ÖoJ>Bë/?Zý8ä.9à[>h¦:JÚ:ä?%´=Õ<7Õ<7öÝ<Æ???­ï·?ªÖ+?ë?á/:ªÑô9§]$? ~:æ×:y?ÍÛ=OR7OR7öÝ<qVÒ>AV>;}{?î
?~£>J¾N?°¸Æz9£Á4¾V­<÷á2<TOx?ê=Èg7Èg7öÝ<>?=UGå<L9,?"î;UVØ:(
/?³g¹¤ s8ý÷ó¿:­·Ç29åÅw½³ù=B}7B}7öÝ<³ln?}×>g?r[?ømÙ>Ð/?¦b9Þ¤9­ö¯>û\;Ü4f:jú?þ=»7»7öÝ<Ü=½BM=ô­/?`>æù=ËG?ÕÀ¹R*­8`ÀâÎ7x 8	,>û0=5¨75¨7öÝ<@Fn?.@õ>Ë·x?ô6?_¶>¶/Z?-;¸Þ²29 0M¾Å@:ê:¦ù(?d1=®½7®½7öÝ<ÏóB?r·>uN?Ê?§)??}Ð9ÔéÞ9¿oï>ây<÷þ<l?ÝW=(Ó7(Ó7öÝ<¤ji?¾{Ä>p?Zn?5?¹x?ej`·¦g99@»¼.à:¦û:B¨?vb=¢è7¢è7öÝ<ã9t?¢é>ýÕ???	X?%(h?W9Ñd9Øà?@î<"²;@?cf=þ7þ7öÝ<ø'¬?<a?8?6|=?Ý¨>/¡?fî8Í092Ö={:(K9îÁ?=77öÝ<²>Æqg>ß{E?Ã¸
?]×Ì>Ñ1?¯94pÀ9´«>ÉZ=gN¥<*S?­=)7)7öÝ<|Ï>¹ï>~á=?YyS>3u>¸2?g²Z8»ÙC9uî>Ý,4;TÝê:£cD?¼=>7>7öÝ<·(?vÌ>ÐS?`?Z÷È>e¼;?¦®8ÔU92>>, :
(:Ùh?£Í=T7T7öÝ<_`Ñ>xã>	UN?ãÀ>øÑQ>:'9?·U$9 [Ù¼p3;¥¢Ã:øb;?Ï={i7{i7öÝ<àà?N¾>!ÖI?³²>Æ,w>[9?Ä:9Jð79ø?1¤Ê:GH:)2??Ò=ô~7ô~7öÝ<ù­ ?zËÍ>éàG?æË>×>O8?£79?@9æ¾ó>Ú	;¨	Ù:o!?óÓ=n7n7öÝ<»þÝ>Ën>&éH?ð­7>¶Ç>M¾/?Ô'¶²C9%3Ü»f79¿Ô9Á>ä=è©7è©7öÝ<C×n?fÈ>j?Ç%&@Ìc«?w+x?9á9çå90?ì#: ô%:ÉD?®ê=a¿7a¿7öÝ<Å÷?¤ ?!>b?Ü[q?]÷?«X?ÑP9ÿ<9q´>]b;F;Õ»K?oø=ÛÔ7ÛÔ7öÝ<h#?é³Í>ãzK?­âê>>í=?#Ð:8°<£9|=~
½9Êå9Ò>æ=Tê7Tê7öÝ<²*?fÕ>L?/mê>^!¢>´9?â|C84(9MÃ>A@t:#7:P*?&=Îÿ7Îÿ7öÝ<h	?Ò¿¨>sP?#É>É·>ò:?ÓÉ9ä<9æp>LJ:,wD:ÿw(?!=G7G7öÝ<ð5?uÀ>öur?Õ¦²>`>L?RÙ8pû9¨>¬´9%µ9sXÿ>#I=Á*7Á*7öÝ<fûM?eï>D\?o	?XF»>$ß;?sÔ·9²iI½+8ð£ 9uü=ðL=:@7:@7öÝ<$+?´(¬>qF?©>ýqp>»õ3?ITö¸PG9Ðb¾Må6:X}<:
gø>@|=´U7´U7öÝ<>anÃ=]L?Å,Ð>ä>ý­7?¯T=Lý<ÀV?râ<wþ<èO?=.k7.k7öÝ<¨ÅD?T?ÜC?Ì
?Æ>Í6?Ë'l·ê<¡9My»¼9Z:"rA:W7?®ß=§7§7öÝ</©>J$;>ÈVg?³/>?îÎï>K?O]=óÿ=}[?ÆÒ9Ô¬9*ï?æ=!7!7öÝ<&ðÎ?¯? °? ?@¡ú>Í*?×S9Êÿ9lÍ>ªt;p ;¡9O?«ç=«7«7öÝ<EÂ>~y>¯G?]?U­Ò>ý7?¡_Ë8JCx93¶Q>ºé:F:ÿFR?Ù=Á7Á7öÝ<y?ÚÇ>-Û;?Íÿ>tR>|1?Uè
¹¥9Ñ»V¾
ÚÐ9]RÁ9TH
?ç=Ö7Ö7öÝ<yß<ä6 <l2?åa;áî;;UÛ?!¹¢O9ô¾r8~Å8ðÁ>Õ;=ì7ì7öÝ<6àû>Í ¬>M;?,·>Ø:>~3?ì´68º2G9VÎê=)9½Y9?;==77öÝ<Y?=êÏ>Ç?h?t!?g?N9æ93Aå>¼¿;ì/:¸m? F=ú7ú7öÝ<ä§?e?ò}?òr?q\ð>`?Çc9·/g99:ü>ïò:DJ9â¿?½\=t,7t,7öÝ<2]Ó<Lø<rf4?N­ù<¡È<ÿ¼?ø 1¹¤éd9©Æ¾³«¸ôÅ"9Òé½b=íA7íA7öÝ<®iÚ>G`>TNy?ê5T?iû>EX?¬*o9T9oØ>ëg:¨Û:D	H?òÉ=gW7gW7öÝ<mÆÉ<#Ù<êß'?òè;nK;ö«?Í¦¸èUä8{Ìº¾GáÙ¸2Wá89÷¾#Ø=àl7àl7öÝ<º;?íþ>u#=?@°V>	 >Ù¬+?!»"8V9þ-Â=ÜRO:Á&:$?æÜ=Z7Z7öÝ<UK?M+ø>&ÀQ?÷È?eñÆ>ìt??éÚÌ79kÈ8RÕ>W¾:ëÆ:Î|?)=Ó7Ó7öÝ<Sn?ôk?<Ø?ô)?â>OJ?Ä8?9N(´=PÓß9,:?ßÞ>zG=M­7M­7öÝ<?ÿ5´>Å?s £?Mkø>Ô¨?Â:*9²e?°ß;^GO;^"?G=ÇÂ7ÇÂ7öÝ<pÐ?,¸>ÒÇ¼?U?¹[ø>g,¢?**:*â9'5@?éÝ;ßO;³"?O=@Ø7@Ø7öÝ<(	?Þ·>|7??¾³¸>®ñ>W.3?»_"¹¿9Õº¿|:Ï`¸9b[?¬q=ºí7ºí7öÝ<v-?»¾>Çi?T¦µ>£l> D?H5¸å'n9ÂÝÂ½t;z¹$;ê>?k=3737öÝ<+>?éì>P~M?z6ð>i¦>Â8?êð7KA9iïC=!è(:N±:7«?í=­7­7öÝ<â>Ï4>JJ?Ïò>%lU>C6?Éû6EyH9^Ã <ª=x:2í:µmN?¥=&.7&.7öÝ<)£?Öx*?òu?m=?YÇ>}s?ç(9uUª9z|>oð¡9#ýU9V»A?Ä§= C7 C7öÝ<ßï>Ø>rrQ?2³æ>®>\®B?/W>8^9|mÛ=ºwp:®z2:Ït,?±=Y7Y7öÝ<C¹Ø>P½>`B9?ôÖ>.f><9/?YKb¹Ôk;9m¿ì×I;d;È(?E½=n7n7öÝ<UÏ>È!>
F?(Õ>98>­Ø6?ëue8°D9§×=bD:¹9ÈG?Á=
7
7öÝ<¿F«>í\>8G?ÓÙ>àÂ¡>ÊÇ+?ïºH¹&9º®¾D<õ!<¿P?BÒ=77öÝ<c¾>m>l4M?
À?9?¸û??
ÊÓ8Þo9W«>ÅC<ðýØ;öf?í=¯7¯7öÝ<;ï1?¼8ñ>êÕ<?Ñ¤©>¸@y>l<.?úg¸G9ÇF¾@:y:î?/=yÄ7yÄ7öÝ<j?4,½>\B?t±¬>ô|>Å.?ì%¹âp9§{¾½¤:8ðn:V$?Ë5=óÙ7óÙ7öÝ<ø?;Ë>gG?çl£>Å&d>_7?2.V7Óa9XÌò<½:Zÿ=:æu-?B=lï7lï7öÝ<,§Ì>Úp>;@Z?<>á03>ê<?÷2¹ZpK9ßk°¾^T9.
:|D>±P=æ7æ7öÝ<[£^?¹?d¹A?
K?cÑÞ>à7?r¼J9[9ß£>z ö9|KÂ9×y"?Q=_7_7öÝ<®êÛ?`+?J¤??Å«?A?ùa£?`ª9ås9§þ?¬:1O:+T?e=Ù/7Ù/7öÝ<í>)?}f>~ú»?¬â?^}ü>c­?=åä¦<¿4\?ãÔ:&:\·[?e=SE7SE7öÝ<ªÒ*?8i>#=»?ÑÚv?w|ü>JJz?m+	=ñ§<}Q?Òµ:l:w©k?-f=ÌZ7ÌZ7öÝ<	?Þ¦>ñEK?&Mê>ÁÁ >:?$J]9¦Ø§9Á¨>'Î§9`dÂ9µüÜ>z=Fp7Fp7öÝ<]?Á|?SD\?Û?Iú»>ñqM?@RP8Ä-9J>ÓÛ[:Ú:)ªV?Ü=¿7¿7öÝ<t@>ÖºC>úæA?¿HÜ>Ú>Lª4?ï{ý;Ô|¢;Æ®G?Z7®829º>Ý=9797öÝ<øò?:26?IQ?àû;?ögÞ>ß`X?x86|*K97I=<·@;^¡Î:&ÓB?´©=²°7²°7öÝ<ñ?Ë/Ð>Ã7B?Ê>×»?>)¦3?Û¸849@<Ý½ü$	:¯ñ9?­±=,Æ7,Æ7öÝ< êP?Yä>®ñi?	Nå>¹_>}9W?æWÜ8¥9Ù>2ý:Á¥:ºD?ùÑ=¥Û7¥Û7öÝ<±?gÓ>yÍ<?¼x>	Lg>æ0?J®:iäe:×A?u;RñÆ:°/?á=ñ7ñ7öÝ<ôV?A>/Þ?¬^?íÑù>~ d?)Ê8nC9h>RÄ©;ä!H;i(Y?[æ=77öÝ<#Ç?FÜ>Rt?0?
?$1?­ìÈ9×wã9 â>?>;º°ÿ:-L>?ë=77öÝ<Næ>~t>-ïC?«c>Î¬'>Ì-?8n¶9õQ>\/9Ë 9	ãs>êJ=1717öÝ<¦8?+c§>w3?Pp=@´·ñ?Ó¡H?*`#;0ûº:^®_?à>	;dÉ:»U.?!K=G7G7öÝ<Üñ!?HmÒ>E?Êbª>ql>d8?¨9wê9¯Ç?ØA:ê7.:PÒ
?b=\7\7öÝ<+nD?oÏø>AJ?Djð>D®>hD?Â*¹^h9d_	¿O:­9Wwk?Eb=øq7øq7öÝ<¹YO>æ>4?RÛÄ=Ü	=%^+?Iã:Ö%:Ã6??À9BÉy9 >m{=r7r7öÝ<|#8?HfÐ>2b?oíÛ>V/|>,A_?4¸Vc²8¿©à¾5Ç9Ñä9ß>U¥=ë7ë7öÝ<.ê>9Á>Fâ=?0h¿>>÷><Í-?Cù9bþ9ñ?>u®2::×=:¦óð>ñÄ=e²7e²7öÝ<UÈ?¢/?è¢?Ô?Sø?
j?ÕÄ²9à]9`%?ßûî:/q:¼©}?×=ßÇ7ßÇ7öÝ<&ð}?¼;Ü>Ù?Ø.?¹S
?-?9ÿ9b:·9­K2?H:D~:vóV?Ñ=XÝ7XÝ7öÝ<ÚZ½<1Å<¯×3?x×:+ºÊ:?·¹z9óî¾ìê8ÿ]8fQI?@F=Òò7Òò7öÝ<éð?º?n ?ly?iù>Wß?à=Ó9Ö]9PjC?tI:ý:ã(?T=K7K7öÝ<	Þy?Ï~Ø>»?ôR?fáÖ>FR{?¤·9âÐ^9èóR?t55;ðEÍ:%ýa?v=Å7Å7öÝ<ú?cù?Î¢]?·?ã>LU?%G9¬9þ >Ø^2:P :Ä;?iz=>37>37öÝ<¹À¯?Ù2?É{?¶!?ª?@N?Âò9Ûl9W¦X?.Á¶:Î$:ç?1=¸H7¸H7öÝ<_òª=iz=À®.?-Ë;Ý;î'?:èY¸X7T=À¹È%:×¯:|??=1^71^7öÝ<LÕñ>(>áH?CD¥>4]i>L5?¾'¸³¸ó8¾ÎÖS:IH:öa?*¥=«s7«s7öÝ<³|g?í/?OI?"?ä§Æ>9@<?8ðá9ªÐó=Æ9p:Ý6u>¹³=%7%7öÝ<
?®øº>Ò2A?
}É>Êg>#W:?mÃ¯·À 9ÀJ½AÍ9þ*¯9ü?~ß=77öÝ<ÆÉ)>9â=r×??ü&> F>4,?\äS=Ðýÿ<,æS?«Ò;½º:£Ùm?
=´7´7öÝ<Æm?|?G²l?	Í?ç:?õsT?E£N:Ý¨:/ 3?3\ :2:õd?@=É7É7öÝ<ð@U?¯#²> ;?lv¬?>%?±?H¢»9ðt±9>W?14 ;_Z;ÕÎ;?mG=ß7ß7öÝ<û>f>n?O>OÖD> C?ÙKl¹êdc9Ï¿¾;zÿ1;Ë,E?qN=ô7ô7öÝ<`?	?¯²>æ¡D?ª^>3ËX>¿w7?i¸&7I9E¾ÌM9^Å:9uÖ?h=þ	7þ	7öÝ<KªÅ>½,s>P?>ÿA>Â(;?8Á©¸Ñ9[Y¾~2ÿ9pÅÑ9ê·?[j=x7x7äò<½¤(?ÉÑ>÷ ?:0?R~??õfË9Zó9´b2?P:%:6:3#?tx=ñ47ñ47äò<?ñbÕ>³b¡?¨Wê?vb?t?Tá9KÊ9?3ü;KYh:V?|=kJ7kJ7äò<ì.?*ç>~´@?RÎ>ùD>"Ë5?àÊ¸y­9¾_£:Û98®-?æ=ä_7ä_7äò<àøì>À¯>ÔB?²s¸>"S|>{#;?6e8~F49#>
9-¯9mÃ>«=^u7^u7äò<¯;|?Rf?Ã?U?ü?}Í>-õ>?¦ñ·çø8»ìø½I#;?\Û:>?Å=×7×7äò<sOª?õK
?H?º§? ?-?áOË9"6Ï9´.û>èª:­õì9x?å®=Q 7Q 7äò<¼ /?ü£>J²?rs?ß÷ô>2i~?jè#8æz9wÍ§=	!:
:1V?¸=Êµ7Êµ7äò<g7 ?z/Á>OT?Ùüò>p>!ÑF?7wS9¬N<ñ\Ö:l :ú	+?Ê=DË7DË7äò<)Þ)?{ÃÀ>Ýa?»þ>´>|¦N?´
f¶ G9Ö9»»ÑÚ9ü-Û9ÿ>²Ê=¾à7¾à7äò<f=ôäG=·ò5?ï/ð;§Q·; µ'?¾öO¹°)9hß¿Ìa@;ÎZ;,4?RÐ=7ö77ö7äò<l>>>QI?4÷Ñ>|>ÝM;?¢°·ü]J9(r_½È3=(ý<¬tX?wÞ=±7±7äò<I$>Ôð=î+/?2<Ë<ß?ô9K¹)S'9Äv¿úì9Kî°9ý;>Ié=*!7*!7äò<Òá??Â>îµR?îKæ>ùÉ>¡7=?èÆ·Q9n³m½¯÷9 i:woï>ó=¤67¤67äò<ÈHU?¤?ËÃJ?1£?[¨>éC?;9PF9£¡®>4ØÆ9}MÈ9ë"þ>vþ=L7L7äò<?á¸>Iv>º+@?¬l>ÐK>L[+?äØC¶ i 9YF»öP	9G?b9È_>
=a7a7äò<¾Mþ?,c?I?}7Ç?ÄÜ?¥µ?1U»9÷,:k
´>ªv
;®:Ð?=w7w7äò<î^Á?X*?? ×?ÒÊ?ò?ó8Gfx9}z>Ës¹;w¨P;wc?=77äò<D?æ?´7C?	å>+©>íW-?s¸¸~2,9f¾ô¼w:S:ß?¶=¢7¢7äò<!«>¥f>Å>?Àu>Ó~D>¸È1?|ü	¹ìò·9Â@¾s:³º:m?¤=}·7}·7äò<X7¥>z|W>TGD?º®>o43> 6?WÏ1¹{9£¾5;©ÉA;úA?9=÷Ì7÷Ì7äò<<Ð>rv>ÈNX?tfÂ>rîz>°SF?ãë8¬91ç=âb9b9¥ýû>:=pâ7pâ7äò<Âð©?·á?[?3F?w¿¿>\?üDÞ8üF9ú>õa:£ú:©Q?=ê÷7ê÷7äò<=@=¬=õA5?¹<ä<°··<?¹J/9,Àº¾í9VÆ9áK?r=c
7c
7äò<9\¶?üB?û?íá@fè?à?¯:èl.:nÖ?Zî:´Y<:¡Ï¡?Ü=Ý"7Ý"7äò<tö?ïÔ?A{?<µ?»??±q?Ê:g[c:B3?T'¤:º?: \?Gá=V87V87äò<$Õ<á<ë2?Uè<£Í <ð8?­_¹tl9ÏÕ»¾»"£9ã9·>f2=ÐM7ÐM7äò<¥Rè>\+>*ã@?gÅ>0þO>S~.?É#¥¸q(297Km¾è×:I:ß$?õ2=Jc7Jc7äò<ø[Ù?U?e=?ÅF?¤ì>àÙ?¼
9ÅAÒ9aÈ(>Å5[:f:ÂPB?3=Ãx7Ãx7äò<¾¢???f?BIe?O`ð>k0t?¯W9+(9¤$?âÙ :´¢:ö?£3==7=7äò<¥XL?
ß>­j?1i?RA?ßÐT?çl9RS^9ä?4O;(A½:CG?ôB=¶£7¶£7äò<E?ø(?ï?">?ê,»>'U?Èh·,¤¼8BÁ½z8:~¢9¶ci?8R=0¹70¹7äò<à'?r?Trx?AäZ?9è>Ëq?¶ò84`9}N>¨Ã9ÈÖ9«%é>!c=©Î7©Î7äò<÷Û>2í>aF?%êÍ>¡>êTB?Å3!¸²Ü9:½M#:*{õ9þL*?òy=#ä7#ä7äò<Ê·>C¸a>O?k²>Êw>VÔ8?É6£7Éü9JË=ÓVa;N;ÆF?¨¤=ù7ù7äò<&X?jµ>ÞéL?Q.?©ç>9ø@?¼é9±9?üÀ9`Å9Õjù>Ó¤=77äò<?h¯><G?Çµ><c>ª1?ýH·;~19©ñ½ü):¸{:! ?ÞÆ=$7$7äò<4¬ü<cwº<r-?|;óÚ5;r[D?µx¹Ù7I£À±Ê:Û:¶x/?¾Ó=	:7	:7äò<Nj5?»Ù>î?q¶?ºÍ?Â?õØ×9ùÈ¤9ë©'?ÖÏ:÷äÍ96?»Þ=O7O7äò<j©H>1Þ=Á1g?	1\?¢«	?{¹L?2<È(<Y?ßs°9x9¯ð!?v.=üd7üd7äò<ÚØ?=×?dY?¸¬?q¼>[|S?<8,}9Îw=~ó:Õ:G½
?L=vz7vz7äò<w c?!iå>s}?@Z?{}ä>}t?2o9ÚsR9þ6?`Ñ9E9M4?`=ï7ï7äò<È«?EV§>x`F?Ü$>sD>é4+?±ãS¸~j9¹_Ô½®?29ax59tû>ff=i¥7i¥7äò<ÈK=GJ=
C/?
=2Ô<ÿà)?øTþµUUò9oV»µ:M:2:S:H?É{=ãº7ãº7äò< }$?fÛ>$î??EÖ> />6?=9Úc9È©b?×R9`8©?Ñ=\Ð7\Ð7äò<&Ð2?ê>mC?¬b><Í`>S5?ªL¶ì:i9Í¥à»Çwb9 È»9W^>ñ=Öå7Öå7äò<Ðÿþ?Ìe?Ð5?·Òë?ÆÅh?o­?QJ:§Û9¢Ëk?«ÎA;9_¹:Ó?Â=Oû7Oû7äò<8I?E	?Áã;?>ìE>ð+?ôÆ`¸E	9Æc8¾´|97ø»9)¬>¯·=É7É7äò<a,?£S >ç½?F)?Ú ?+o?hî9-¿·9ó&?GU:Aøè9¯j?;â=B&7B&7äò<vX?oZ?ªyQ?XI?~-?ó,@?í*Â9h9¸Á/?3ç:{àN:®¿ ?Ïã=¼;7¼;7äò<ÿCâ?	
Z?NÔ?Ç¼ú?GÀc?1ë?J:D
:;?_6;lWG:Õ4ê?Û=5Q75Q7äò<w??Ò>Ni?\qø>îí>ó²R?ÜØ9tÆb9}æ&?V]:êì9o?
4=¯f7¯f7äò<(Ï?çÈ>S~@~Ò@ë)?Í?H¹:b:r?vº;\R;§êb?4=)|7)|7äò<O?%a¾>#qÎ?Õ]Ä?·Q#?æ?Me:~F:Pa?#×:Ò;w:mÄ^?üi=¢7¢7äò<E'?û¡Þ>wW@?5bô>ïé°>ÅÐ0?§ù):ïÍ:åé(?Aùb:úJ:qu?w=§7§7äò<àk>?kù>ëqC?|ìØ>~½>É5?æµé8­9Jág>:j9?ø=¼7¼7äò<'Æ?yÂ>ËyF?ÎÖ>e>ë:2?7Æjþ8ª=Û:¬(:õj?ð®=Ò7Ò7äò<Û<*=£</Ê+?=ÚÛ<9Ù?d9îi9Íæ>§:¾!^:¼%?1º=ç7ç7äò<Zo?¥àÿ>
?~x@E¹?,?b·:³2K:¶f?O%<{ÄÀ;Ä[?Ü=ý7ý7äò<Ü,?æ>1?Á2?¹' >h?pt9Ê[9as>ìR:Õ9n|?'ê={7{7äò<i?E·>¯ê<?£Ê>ª>È/9?¿*¢·êg9Ç½¿rª9=,9{}?Ð=õ'7õ'7äò<µp
?#¯°>HïL?à>0.`>R6?µ¶d#9æA¼(,:ØA:W=?z=o=7o=7äò<	?ô8«>]þL?ß¥>Üd>³£8?x(¹|}9b4¾Ítð9Ôô9TGü>$1=èR7èR7äò<ð×>~Ð.>­A?÷3K>±÷>È/?íF=î<`çU?&d=-R=ß«??­5=bh7bh7äò<;Õª>»We>°>?û½>9>±51?êû¸»°}9Ì}¾®Ä.<ýá;×ùE?¢==Û}7Û}7äò<.C?íæ¥>(Áu?÷fÎ>¡ºT>âbx?M7þ»_8Xi/>½ª:ÑX6:µw3?È==U7U7äò<H?nÀ>´?þÀ,?U­¹>«.n?R*X9Ïµ9Û>ÒøØ:Êg:Ûfp?ð=Î¨7Î¨7äò<Gx"?þÏ>é÷G?^¯>p>#C;?È³8ì;F9}Ag>Ü:a:¡?a¡=H¾7H¾7äò<4/Í>Ô»>8O=?Æ{>G<>.\+?¯ã¬8EÌ^9h§F>(Ã9Z´9[l)?*¸=ÁÓ7ÁÓ7äò<úW?r.é>m?4q??ãO?y?>9s|á9CþW>«'H:¨Tü9ÇK?à=;é7;é7äò<|gñ>¨x>Í¨J?üQ?
? A?±Ú¦=F=1W?´á=í=ôë_?&F=µþ7µþ7äò<<?÷IÆ>_µI?J<À>ð>4°3?¥H9b2h9-7Ý>!Q<÷×3<Ë8?9M=.7.7äò<´q©?¾~#?S¨?(?$Y?ò(?LÉ9É9Ò H?ñ»×:Ï:aV?çV=¨)7¨)7äò<õC?Ô>xýk?fs)?dÆ>g§Z?1Õ9}sg9É1 >Ôíê9uì9àWþ>8[=!?7!?7äò<Ê,Ø<J <wP8?Þ<(==±= Å$?`T¹h£18ÇÀËê=;
;ºn/?=j=T7T7äò<*?|éÕ>ÃK?cçÐ>ã>t<?âÅ=7¢Ý9NÉ²<5f":(º7:EHâ>H©=j7j7äò<({=uÁÈ<â|+?rB=)J=¸¾!?äcZ¹%¹ì8,l¿´å#7C.9à§<Æ=77äò<r¹?os>ùt?m?î>,æu?ÖiÒ8ïú9æ6>W:á):Jb?:×=77äò<ë>£ >EÅ;?K­>Í÷~>þ-?e?¸°Bc9?×½Óì9< ã9
?Ëë=ª7ª7äò<ÃRÜ?%2#?Î¬?D ?$í>h9¤?mð±9ç©¿9%«í>I|;=';\@?r=û¿7û¿7äò<C¡?è
6?Áb?ð_?u?O?T? :þ:_¿?-ÿw:B3ü9µ»{?ù=tÕ7tÕ7äò<àr?,Ã>ÏA?yÎÞ>Þ!>5?ôRÊ¸ìß[9×k¾£÷<<V<JÓR?g<=îê7îê7äò<À=ZSÝ<ã/?#2P;";®*?l¦¹=Z9¨Ùª¾ÌT#¸÷	H9÷Ñ½×J=g7g7äò<@ßB?{8ì>q0S?q÷>2à>¥ZG?N¾&9d¨9á~}>üÀ9´æâ9"ü1>F`=á7á7äò<QÁ>!Z>¶àb?]ên?J?92@?³09j
u9å·>ù:Í[:1?Ëa=Z+7Z+7äò< R¦?È×?Íõ£?õ?jý>U?ó¼D:ðñ9b,P?5:Åù²9«Ï?
m=Ô@7Ô@7äò<¸µ>Kµj>×E?jöD>ðS>|"1?1ª8Ñ!µ9`ð="á&<!aø;ßÿ+?Rn=NV7NV7äò<O¡?mÏ?è­?_Ë®?¹OM?ãòY?î*:fô9Y3?ûE!;øQÒ:ôLD?y=Çk7Çk7äò<(È&?5µÔ>
ºH?Î¢×>í'>Î;?n$¹©59¶T¾û£¨:Û
k:«7?H|=A7A7äò<¾¤?Ë®>*Âe?§ô>æ>{·T?z0F¹~kC9bÐ¿Bèº9f9X;;?ÎÂ=º7º7äò<Çó>¨d>¸HK?F³Ø>7M>ãëB?ýb¸¦ã9º+¾(Î;é­Ô:C"?6Ä=4¬74¬7äò<'p
?v³>zE?í8É>q>)÷3?|ø-¹9Ò+¿à;!?;0ìB?Ë=­Á7­Á7äò<tO)?w¿>JÚb? QÁ?ün?.O?w.:åñ9ÕØ8?!f:¹*6:Õ­!?^×='×7'×7äò<{Ç
?r"¯>³ÛJ?M ?. Ä>ÐXA?`%8L=ä9O}9=ÛI:U:zêñ>ó= ì7 ì7äò<î>>á@N?l·>&r<>@^8?'ÿ¶ª8ÝpU½fÍ9®9¶gÖ>'=77äò<_§?RI?¢U?Ê(?NË>½ãS?3 :uOQ:µïC?{D:÷?¨9a?y,=77äò<¦­?¼Ø¦>PV?ëÑ[>å>!C?8¹¿¸59¡°¿¾îÚ8å° 9±.>4E=
-7
-7äò<Ú\:?ñº>ÀÀ?!ÄÞ?iæp?¼ºl?äø:×Ù9 ?gµ:TW:íW?Y=B7B7äò<f?>àh?-èX?!?âW?#H9~á9r[?Ù¤7;5T¾:'w?Xf=X7X7äò<âÌ>Ù>OH7?¹R>Ùx>ô")?Îò¸êº9øÐï½âÇ¸}à8ò}j¾ox=zm7zm7äò<Q[Ã>YÓy>X/H?òDo>©$>îþ9?½7HkÂ8¯[¸=6uÑ9<¹9½?ÄÁ=ó7ó7äò<S#??'Ål?iÃ,?ü3Ð>¥lT?W
/:ðÇæ9e.B?O=A9þÁ9ú>Ä=m7m7äò<=5	É<bÅ(?trQ;ÞÂ;_3?µ¡7¹ÀÈe9þÌ¾jG:°\':UD?õÐ=æ­7æ­7äò<k½ú<¡«µ<ª0?wÔ<	ù®<dm?¡°V¹r9ÉéÔ¾ã:eÖ¯9~I[?9Ü=`Ã7`Ã7äò<_Ó<<k¹.?¤;4ßø:SÁ?¤m¸î¼8Í²Ã¾+¹g79²Ïò¾ä=ÚØ7ÚØ7äò<uèÖ>ý>Âå@?à;h>}.,>¤,?;Ñ·ÄÖ¢7±Ê¾ðf9#9$È>È!=Sî7Sî7äò<8Tz?s?@0\?0?¨A>z^?ÙB9×;9!C?cL:~ïJ:v.?Ô3=Í7Í7äò<a$>&Ò=­mG?Ô{?n½>å¾4?2*>§6=o]?2	=óµ<ËB?ð9=F7F7äò<6¶ä>G	>ðmD?]J>36Y>r7?ÿ^¸Ù99A¾fKÁ9è5á9x¸Û>áG=À.7À.7äò<óï?S4
?ß?¬6X?óÜ>þôz?ÎW½9ÙñÖ9á>9.9.[? V=9D79D7äò<!çj?Ú5³>.Ç§?°Uu?µÕ>¾i?t9:}9h÷>/÷j:Ég×9?\=³Y7³Y7äò<`a?¼þ
?àu?ìÔÆ?
R?Sr?0A:{¿Æ9cy?oþ:A:ù`^?Òs=,o7,o7äò<üØ-?S6º>^o?-@Ò>Éh>iûg?C·l¹ÂY9»$¿*Å):Í©
:ae?=¦7¦7äò<ûgõ>n±>aK?ä®>mv>:¯5?ñ½¸
9¾®9 á9ÿÅ>Ú= 7 7äò<ØÉ?ªÝ>Ò?ÈÁ½?\à%?zm?4K:Ù9ð«o?)>:JøZ:Û9?=¯7¯7äò<«ù<ìS»<"*?Ò=ëp=ê?|á5¹9Gm¾b'¿:Ê:á
?¬¶=Å7Å7äò<ÚÀ?Kä.?ó?hÁ?=<?<D?=×9ÚÎ9|?î:H¹8:Kþ:?{º=Ú7Ú7äò<^ÝS?¬qÙ>pny?á ?t1?ÜÒE?b|æ94oá9BÞ?ä7:Lñ:/h,?½Ù=ð7ð7äò<,vá>Ï>j>?-y>]6>^Ä.?D\··ñ9°lÕ¼|  :íO:7?sñ=77äò<Ä/Ì?Ðo)?e@?þw? Ò>,?æ!Ï80d9K0>ÉÂ9wXÕ9·hé>Úñ=ù7ù7äò<$ÚN?´=²>ä?!?ÙE>)¼?¯9´³9T>9P9È2>ÿ=r07r07äò<%¾¿<#Ô<°F.?öw=ÐL=±÷?3mh¹u9ªÕ¾Eº·Ü9G9½=ìE7ìE7äò<-ÈÉ>bëd>õ¦a?2V?°>Ö4D?zl±·þM9,½ßÓ:krW:ÏX:?F9=f[7f[7äò<¸ÛH?àÔ>ßr?õA?ÈÔ> Yi?'òu8µÌË9x=aÆ2;Ô÷:â8?àC=ßp7ßp7äò<e¾	?¬ò¶>Ú¾@?Á>­ N>·=?àq-µ¸ù
9G¿»­I9ã½¸9±»>gX=Y7Y7äò< Ô<I<.¼-?nV;dC;z2?ß(¹@9û¿$/¿8`9lÞ5>ÈÆ=Ò7Ò7äò<úf?2À>±R?Û?£ÖA?³®?»ç<Ä<s¼e?Ô°:YD:ç[f?Þ=L±7L±7äò<
^?ÊXï>Çm?Òa?I?Ja?õµ=9,9á¦>éê´9qöß9'ÌÎ>V=ÅÆ7ÅÆ7äò<]@?v%!?àGp?:]¥?Ïi!?
"?ÒEË9v1»9µþ
?¢ý¨;;§&;Ë?"'=?Ü7?Ü7äò<?î>P>ÉB?Ind>Ê*>Àt+?å-8x9P¥=ùv1:20:?V2=¹ñ7¹ñ7äò<Hu)?6LÔ>|WL?Jºß>q¤>Ý.9?ÿ´9þÕ9.Ø>N:'ù9é?54=2727äò<]Ñé?ÿ<"?@y¸?Mî?¬GM??-(:úë9=?Ù(;Ö:Nå?=8=¬7¬7äò<]?3£>É(g? Çf?ÙNý>û:i?ê:°9SOm?td;ï;:½<?9=%27%27äò<Y¤þ>«> >?ö¥>¯Õt>%-?*Íe¸¹E9ÝÃ¾ð+:à:((?ÇC=G7G7äò<áaY?àæ¿>åþ?&{a?¿Õö>mÚi?&19ÅÁ9{
j>G9ÁÆ9i>L=]7]7~û<Z6¦?Ý÷?8Õ?N$³?[Ú=?q?­#:4lç9NP4?ª´½9&<¸9Í? Q=r7r7~û<Ç½2?÷Û>ßP?ybù>	ª>»;?/·£½9çl¼H*:¼ä9Z®>?=77~û<zÔ>ah>`,j?d%?E[À>h¹[?48$9Hy>ï<w`<uËv?§=77~û<ÊÃÜ>2s>çÅG?9hÝ>¦É>m\1?9)9ód?À:V:04?²=ÿ²7ÿ²7~û<ÚbØ>~>mY?ñÏæ>§o>ø#K?Ê¯ä8áýc9âc>ò*: 
:¹?æÈ=xÈ7xÈ7~û</?²> ??%ÅÎ>Ü >y2?z`:¯: ??ý¶ê9ÔÜ©9Þ0?{Ê=òÝ7òÝ7~û<B"=(Ãí<£p.?ÄSú;«Ó;[`?'iO8v8°Zº>¯;989+°>æ=kó7kó7~û<òØ?¡5F?-?û?£b??©F:Þ6û9ÕI?¿r&;J­:Â/v?áë=å7å7~û<O,Õ<!<!-?,ÞH;L£B;×?o·ã¥8Ìo½R¶(¹y8Æ`¿%ï=^7^7~û<]Ù%?	vÂ>_UZ?C6#?X»Ú>@??t9\k9÷d>Rþ9ªÏ÷9Ú6£>õ=Ø37Ø37~û<ÇKã<'1¦<Ù/?#¬­;î;ô"
?h±¸*k9TA¾7A¹å®8"®¿@=QI7QI7~û<þBA?ß>kN]?>?ôñ>ãI?Ùd9J	95Ô>Úà:C¼G:°9?G-=Ë^7Ë^7~û<ª¨w?,&?"s]?ÊÀ
@	,­?®Q?!P÷9z	:ÁCæ>Y;¿¦';g]?Õz=Et7Et7~û<µQÐ<Ù<Õ..?É;öÕ:ôì?,Ô¸	=	9AÆ÷½m¹%9ñ8S¿­=¾7¾7~û<Õ(å>U>ÜO?¨°Q?ù¯?<?ÿÅQ;6Ø	;¶ÊB?Çç :G&:^@w?)·=8787~û<!
=ç±Ì<0?¤;¬Ê;¯?Åü¹Àhu9U¿±Ï0¹W9¦ä&¿½=±´7±´7~û<Ù?&ö>]?áù>Eq>8?Åiç8²9ëÚ½>Ã;¤>¥:´ L?XÁ=+Ê7+Ê7~û<êÕô>¬¢>¦@?î>ÒÞ:>ø¼4?Ü(!¸Uc9,¬ ½öÙ:@ú9b?ÛÈ=¤ß7¤ß7~û<Ü5?½wà>~N?A?Lû>/«D?%8õÉ9æpÇ=ôÆå;}p;ØH?Ð=õ7õ7~û<%@?¡µÝ>vÝ]?÷¿.?¦CÕ>ÄQ?S(¸EîU9F7¾8¼:x:&?Ã=
7
7~û<ð=Y??=\I3?Ð¡Ì=(ï¡=À!?e@þ9Öèå9]
?*ã<Ë<Ç6?Ã= 7 7~û<$uæ>]ß>
ÓD?Ãf?~¶>öº9?(²):ºU×9	¾I?¹à9j¹9Ïº>ÉD=5757~û< ->HjË=QZ?ü@9?;óõ>×Ò@?f<ß¤<jid?9<Ï;>7d?1}=K7K7~û<ðvý<¥®¶<Z1?X1=â	=ãc%?ý9óä9Wv>E0<;N<)?À=~`7~`7~û<oY?ºî>2+i?kõ>2»>ÍW?º8d¦9ì#>'©©:l§`:cUA?~=÷u7÷u7~û<µ\ò<®þ¯<¿D0?»9=\oÐ<|?ÿé¹>48)wÀ)î¸¸ª8~ÔÔ¾Ï=q7q7~û<ôk>LF,>xxe?`ð"?^Ê>®wN?ø£Ò8!ð<9ë³>þ=<K]c?éØ=ê 7ê 7~û<G7=G=#1?n<ß; 0¡;ÊE1?çc¹(7G=Á
"7JQ9FÈÆ<£Ý=d¶7d¶7~û<}_?U©é>¿Út?Èi=?ÞÚ>b^?
l¤96Î9Ì>
:]:¢?/æ=ÝË7ÝË7~û<-A[?ÆP?(·Z?×Ú?Æ>Û=?Úà9`9*?|*9M±9_ä>B=Wá7Wá7~û<ìz
?çÎ®>=1O?,o¨>k¤W>üôG?f¼¸4e9ÍR¾H:õ^:Ì~F?=Ñö7Ñö7~û<Ä
É<	*<Ü.?{=çÃu=g"?Çða¹»?å87N|¿TÑ¹u59Á9¿\=J7J7~û<Ü[y?sê?í"p?ºñ8?ø¬È>|îk?X9ò¨Ê8ôá²?/;ÊÄ:Æ°c?+=Ä!7Ä!7~û<®T?a<¸>ìN?Aý>âÒ¥>Û|C?Dº7
÷$9Tßw=éØ":4ùý9%$?ø+==77=77~û<º¿?¦?-?V-c?AæÔ>?rg9eR9D(?q:+ñ:BR?â>=·L7·L7~û<Å#?ÇGÔ>5JE?#â?Ó>Äc;?
E9÷®89D?Ä;¶v;é<?M=0b70b7~û<Ù?tkA?5k:?÷âñ>å­>V2?¸¢9h}ñ½ú÷|9^9áÓ>4T=ªw7ªw7~û<Í+?<ª>¾@?¹÷_>L&>´,?:Ìl¸m_9fÖ½!¾:Hó9C?m=$7$7~û<ÏÓ>¢eH>$>?·½>DQ:>ª±/?[L¸b,9pG¾·G9w-ë¼ßw=¢7¢7~û<â+?¤>"?¬E?<ß>Båb?9¢9ã¦>ê Â;9;á@?tz=¸7¸7~û<Ïj?¥?°?]£?/Å
?:?"M9
t(9_
o?¿î:%>:¿G0?=Í7Í7~û<ßr?Õ?Yþ?®«D?¦>"?;Ï9à)9#?«;xe>;Är:?ôÀ=
ã7
ã7~û<??¯>ÉF?ð¤ >.l>9.?î7r99{=PÁ';oí:
ß4?	É=ø7ø7~û<Þ/?f?R¾?»oh?àù>1"n?Ï;¦êA;á_L?u:ùåG:U#?XÉ=ý
 7ý
 7~û<qá?æ@Æ>¬D?Ówº>D>«É0?¢þD82jÒ9$¬o=ÀÙ9Ú|9îúz?âÐ=v# 7v# 7~û<C¶	?7h®>F#J?$ª>8j,>;
??¤eö8N³Ö8å?qk7;(]û:{Í:?ÖÚ=ð8 7ð8 7~û<XZª?1y!?î	?P6?o4ª>ü?:.¹8*k¾9<õø=5:~0:lt:?Uß=jN 7jN 7~û<M¥?8J!?ð.?û_?¢|à>Gl?ZÍÌ9èL¬9*%?»ôÅ;ÛS;'4o?ß=ãc 7ãc 7~û<ef,?cnØ>8ëK?,Á×>R'>ÐåG?kÔ9ìÿ9ÙÒ>É W:TV:èç=?	á=]y 7]y 7~û<4=ÝÚ<`×)?£Ð;Îyi;;/?0]â7ü8jå=¦28Za9£SÊ=è=Ö 7Ö 7~û<ç´Z?t5÷>ø{b?{ã?0v²>}b?Uiä8¡9°y9>þ[:ùã9I	w?ë=P¤ 7P¤ 7~û<ÉÖ?û8ì>äL¡?U?Nl?ø¥?
Ò·9n6»9\û>Ó}:³g:G]?z=É¹ 7É¹ 7~û<®e?Ýß>[S?Ág.?|Á>Áf?pZ9Ðí9	¸>Uä8:9³:ü?Á'=CÏ 7CÏ 7~û<ÖV?%;ô>O0a?£O?K?ÖD?½ä8z]£93>¯q¸:Þ^F:n?A=¼ä 7¼ä 7~û<YI?	/­>øÐ?É@¨­?Ûg??J);=9Ä:Ü\?¯x¢:ãB:ÀU?´J=6ú 76ú 7~û<B
>a\È=îè4?±éÃ<Ü	<ô¾!?[ô\¹Z@9ª;¿ÉÛÀ;Sç;s1)?\=°¡7°¡7~û<áb?:°>q+¤?Pï? Ûm?c¦?1:¿É9|b?+L:wè9?¢`?°\=)%¡7)%¡7~û<¨Ø>wá\>¥{?åÈ>n1n>àéW?BR9Ú5¬9%¦Ê>b:Xz:6?me=£:¡7£:¡7~û<DT?L Ô>?<j?j
?é\T?]3:fi:Þ§#?!õ·:ê:øX4?=P¡7P¡7~û<pB?ýºõ>ÖJ?fÁÆ>î>{4?k5·I~g9¢ÏÈ¼«B·:ÍW:2?­£=e¡7e¡7~û<¬øÐ>Û¾>F?»½ð>¬><	3?üi6ÁÍP9Ó,<Ãöñ9F~á9wY	?Ô«={¡7{¡7~û<[Z,>NÙà=/;D?öº>2Î>X-?oy§=D N=ÿO?®²Ú:vP¡:m-?Î³=¡7¡7~û<¼?®c¤>.µN?½>;D>×Ív?öDU;çâ:Zp?ø¨<~Ìd<¶=?ô³=¦¡7¦¡7~û<Û>´=Ôá?¯"&?þ^Ú>lÃB?ÿ=ôä£<T@R?¸yð=;@=¿éa?&É=|»¡7|»¡7~û<mú?-³>µeL?³P´>4¯>3[3?óË¸{8S8¿ä9pÔT9BS@?°Ë=öÐ¡7öÐ¡7~û<«¥?¤kå>3?§¸?$?ï?TÙ9öô¼9ë¯>¡]9Õ¶9ÖÄ>ÌÐ=oæ¡7oæ¡7~û<év@=¤=±µ,?Õ<ië;Ô' ?-Â¹5Î8§¦¿Ã´ì¸Ã·o9¢È|¾ºÙ=éû¡7éû¡7~û<@þ(?mÔ>ë§K?2£ô>x)§>+S;?FR,¹fiå8K@¿®:iÆ:(Î?Kè=b¢7b¢7~û< 9?÷<ª>TE?²ü>.Y>©¬/?\Þ«8BÝ9ñ#>Wæ´;£;CN/?Ôê=Ü&¢7Ü&¢7~û< ô>¼Ì>³Èk?7K?ç>*m`?eÔ9,¶q9O	?òc:»::Æ?¯=U<¢7U<¢7~û<$ßx=_3=1?^Å·=ê=¡ä'?r×¶9+»9íù>Èè<ÜZ<ÏÌ0?F=ÏQ¢7ÏQ¢7~û<9Ì?ÞqÅ>|J?{ >S3[>¶l;?F&=¸wâ09à¾2ÙÖ9YM9ú1?C=Hg¢7Hg¢7~û<¿.?²¯>³?Äb^?ÊL?m(W?Øé¯8þÏ9!,>áV:ú
:çE?ÑI=Â|¢7Â|¢7~û<S~?OÏ?º½]?Ä?n«>K6H?°i9ü9ÀÏl>ü*d:%Ù:IÕ=?¥M=<¢7<¢7~û<#þ>ê
>ÛÚU?È<?k¤Ã>døA?ì5º¶M¨9
¼±:
<±¥;Ë3Z?¶V=µ§¢7µ§¢7~û<pm¥>¢c>
:?;®>õ¤>Ð!(?V«c¹ý]9öÍ¿ é;ÁbT;qí;?]=/½¢7/½¢7~û<¢ä·<<Õð0?Xæ;ZuN;vO"?
·Y8ú1ã½gæ¸ 8ú85ºë¾eh=¨Ò¢7¨Ò¢7~û<#Lq?åÐ?uG?³Ì>Ð>cì@?à¸pl8ûr¿Ój;Æ«Ú:_3?&i="è¢7"è¢7~û<\N¥?ãñ7?]f?l[?&Æ>Ü%L?)G`9½«9aÃÖ>¸F:Ó:¥(?§q=ý¢7ý¢7~û<+?¯1?È\H?~{?%»Ø>J5?ã§9hà 9ÁÓ>åñ:m±:=.?µs=£7£7~û<àÜ>¬·=ÏÃ9?Å%<¾?<-??»µ¸ßùR9r´½g#h:º°T:<´?X=(£7(£7~û<f=?ËzÁ>ÑÁz??C?J[?«Ø9äD9yZO?¼<£	<äáv?2=>£7>£7~û<;+?:[ì>JÐ9?&­Á>/>æ×0?ì`09V}æ8iæC?MÅ9f£9Gyí>L¢=S£7S£7~û<¬­ß>7J>¯>=?ªA>ê¥M> ,?gÞÀ·ÐÁ9.Ù5½%È:öw:¬å"?I®=ûh£7ûh£7~û<a«?C?«as?ó=?ÃõÛ>]?îQ9ÚO`9[²,?ÖºÎ:wM`:¥ñk?×±=u~£7u~£7~û<e*?[kÞ>ìD?×¾á>'V>
Ô8?Kâ<8¶29$#>óÀª:°®:ú%?Ë=î£7î£7~û<??-Ç>6J?~£>þta>´¤9?v¶	a9£¼³©P9ZÆ[9xó>=h©£7h©£7~û<á1?J¤>?]J?zÏÐ>Ex?)È:":fxË>?©C;¢;kß*?w=á¾£7á¾£7~û<þ7Ö>òt>RñH?
µ>ë>³.?áÎ¥8bY9[C>bd8Â39; I>ÿ=[Ô£7[Ô£7~û<2vã>Hó{>&g?öp? ?Õ?X?Ä=ß <¤Y?Ê%:ð:¹?õ)=Õé£7Õé£7~û<ô\?óü>?{þ?û2x?×G?WEQ:Üý·9?zZ+;¨a:{ÿ?ï3=Nÿ£7Nÿ£7~û<ãQ?å)¯>XØU?<§¯>m\>øÿK?âOÈ¸90!7¾ÏcÝ9:ºIÝ>7<=È¤7È¤7~û<,=<^=Z ,?
Zm=Ça7=·«%?Ì9Ì£9/ö>24;~Wø: À9?AJ=A*¤7A*¤7~û<Lq+?E/Ý>¦mF?m³¼>ðm>ìÆ7?8Ù8i¥9(A>©9²È9T­>AQ=»?¤7»?¤7~û<Ùr>O®Í=_A;?v×p>ó+)>=:6?mw²=Èd=ÙG?[q
:	]:
?rT=4U¤74U¤7~û<PðÚ>ÈN>Xq4?2L}>y/>>êy*?NÙË·¬{>9Aû½t®9°¼9ðfz>TZ=®j¤7®j¤7~û<\?åüë>¼ªn?Lí-?ð9Ð>ÎÔU?üÊ8¬9i>Ú'
:Hñ9?b?8|='¤7'¤7~û<ëºÖ<§ <ÐÄ+?Óñb<7ð1<°@#?¹b\97¹d¾¶¡v:içk: Ò?¥=¡¤7¡¤7~û<Ùo?Oö>Ñx?8î?ü×®>4aa?§Þ?¸ß9ùÇ"¾úSt:lzÂ9JÏ ?¡¾=«¤7«¤7~û<¦m?ÿ­>M?¢?×>Ð>©C?*Âô¸Ò)9¢ÕZ¾´';²ÐÇ:ÜV?sÃ=À¤7À¤7~û<×£?@È÷>)F©?a?Ùö>sÅ?ä%9Ûº9Àó¹>!öâ:þ:ôH?ÂÊ=Ö¤7Ö¤7~û<X»"=¤øê<¥K1?³3=8¶=#£$?	ã8û.N9ëñ>
J«;i;VÇ;?·Û=ë¤7ë¤7~û<½E?gbÚ>§g?N?Ãüð>,ÜZ?78àc9ÚT >x{;Ô*;&l<?þï=¥7¥7~û<a0?Z×>d[Q?ÕÂZ?¨?r:?NÃ&9"Qä9û:>¦88:BÝ9GâT?/ =z¥7z¥7~û<pT?|	?MÈE?°À°>¹)v>äÐ7?¼<9KJ9\)j>ê<R¿;þ@? =ô+¥7ô+¥7~û<Tz?Ê»>¦
X?ô¤X?*?%9??*Åþ9<½9sn,?Nê<A*;øT?A3 =mA¥7mA¥7~û<-å?Ch¢>ì,K??>ó<>}nC?=f(·®÷q9X*²¼¯î÷;æi;I]?ÁX =çV¥7çV¥7~û<;«t?@A?Ei?dnH?¯1í>RX?övÅ85K9ôá$>LªÔ9û4¾9?µg =al¥7al¥7~û<§(?íÖ>	H? É>îä>êy<?R8\^*9]Ñì=ù
:¡Ôå9Ì? =Ú¥7Ú¥7~û<I8?bJ®>Á4B?£>Öf>ý+?¼±¸Ç(9	¤¾(M:¥Æ:Kà? =T¥7T¥7~û<JM8?1¾³> ??NY?¥Hý>°¢[?Öâ9ª9¬Á>ÇB9ó¥9`÷¸>u =Í¬¥7Í¬¥7~û<^'?0g?RZ~?2=3?×NÀ>In?Ì	F89e}9éÈ=u:t	:d5d?b¢ =GÂ¥7GÂ¥7~û<XÀ?´ö7?LÈQ?õO?Ty=??W?ÝÐ995	?ÿ`:¥ÒÓ9ãõ?² =À×¥7À×¥7~û<cù<ÃH°<*Ñ4?Ii;4G;f
?Ò«Ô¸Çr¤9ã%¾öU;HF;W®2?² =:í¥7:í¥7~û<Õ#d?3?;[?/f?{?\?3i9:Y9ki	?äèD:Ô+:	¯?=º =³¦7³¦7~û<Ø©=SíÜ<ñ.?+=M5Q=0H?_)¹&³g9¼º¾!·ë9éí9@þý>¨É =-¦7-¦7~û<za?­&ð>[p?-­?-²J??ZC?Á¦9S9åä?ÌÁE:òí9ÃT?Kê =§-¦7§-¦7~û<®,?ÀÏ>ÑU?/À»>ºûp>DsG?8¸w9g½§è7&=p9êw=Ôê = C¦7 C¦7~û<KW?Øxó>_b?Æ?Û¨>±Ó`?3?%¸Î
9Ü½ J¿9ðe9Xº!?¶¡=X¦7X¦7~û<¯?¶ËÝ>4"°?Æ?F;?ö?§«8Ã.9M
> KW;î^è:00m?}&¡=n¦7n¦7~û<
?`§>îL?1^s?/&?r;?¬a9_Z¾9V>ë:þ|;:´Q?B/¡=¦7¦7~û<Ý}?þ{,?
ðW?ñf?t?©S?ïA9¹Û9Ìñ`>pA©:k:I?3¡=¦7¦7~û<^D¯>ÛJw>Cp5?ÌÍ=	.=ÒD7?Ñì=AÁ=Û'R?¤=Qæ£<	H?oI¡=®¦7®¦7~û<YMÑ>cï>!¥C?GÕW>>Ë1?¶cZ¹Îw9Ù¾tkÊ9f]ú9ÌùÎ>E_¡=úÃ¦7úÃ¦7~û<£?Õô½>7FD?S¼>Zl>]&/?òJÑ9×y,9­R?n,:½=:u¥è>ïa¡=sÙ¦7sÙ¦7~û<Í<<3?v<öÙ¿;Ðj/?êÊÉ¸û=9=Èª¾tZÇ¸%O9ÀØu¾=d¡=íî¦7íî¦7~û<ìTî>>ðkC?[·>S~>}»8?çO¸îcx9EÖ½]9ùê¼9gJ>Nf¡=f§7f§7~û<T@Þ{?ªm?cÁ@/2?sC?ø:Ò+:jÈ?lT;?·ê:Tg?ï¡=à§7à§7~û<oW?º>ËV?}í¶>²£{>û:?;W&7ó9YW<3]&:¼:
?C¡=Y/§7Y/§7~û<Â,?f~>õ=?á??`Ñ>
fj?4æ¸ßq9¦s¾	K<3<°j~?ðÛ¡=ÓD§7ÓD§7~û<t°>þ~j>j¢@?¿E>ò>W×/?Ín_¸`è8ú%v¾|8¾U9Éñ>dÞ¡=LZ§7LZ§7~û<¥3Õ>·>d_??¶>8¥u>rK>?#*(¸Ôk9¶½ÆdÉ7{9?\M='
¢=Æo§7Æo§7~û<·NÌ>Æ;>ÊëL?þA>ð>Ù'?[h¸x}9¡M¾¼8sg9úO>Ä-¢=@§7@§7~û<¨®?u	?¬e?Ôa|?Ùk?,3Q?eà93':"Ó>èï:4Ï:<C?41¢=¹§7¹§7~û<Zì>-°> _C??:2©>øÖD?íy7ã9ÏRé<jõM<1¹ó;?UX?´T¢=3°§73°§7~û<ÿñÍ>xS>Äy?Õ;X?Õù>ÈÐ]?e
8?%£9¼ZY==Ö´9ûê:vB¤>÷]¢=¬Å§7¬Å§7~û<?vã>ÿ]?[ò>dÌ¨>³7?aµ9ÚÞ9YY>)	:3Å:³áú>¢=&Û§7&Û§7~û<v?ø>Cm?øæ>ÅÄ>ÞeE?Ö®8ò'Ç8¯fà>Ã9:#:³Ü?à¢=ð§7ð§7~û<áV¶>
nu>>1>?±>Ü\>ñu.?Pú¶Æx8²¢¼:¦+;°)Ü:ôG?zÞ¢=¨7¨7~û<
W?ÝÑ>K*?	ø?Ò>ÀN}?]zÒ8²1­9	>ÊÚ-:F:c&$?*î¢=¨7¨7?=:(?ç×>ÂwG?Tó?R¼µ>¡]I?iE9¯û9æÁ>ÄÑ:ù8\:ÝK6?£=1¨71¨7?=?j?z~?Bd?Pô>ß-o?L%9P92?ã:Ýõ9?/£=F¨7F¨7?=ÊÕ>mî>_I?¸,?tþå>B@@?Þ
K9ÒZ|9²ùÍ>»w:W:ºR?Â£=ÿ[¨7ÿ[¨7?=v¶£?Ëº??ÕC?Þ>6<®?9.[9µ>Ì:ÿYa:Aàg?o£=yq¨7yq¨7?=JQÍ>ï>þ1G?ù;Â>>;4?ôo¸ Nv8Qº¿:¦º:Ð:ö5?9£=ò¨7ò¨7?=
¶?t¯>¨9<?x?t>og2>¾=/?\ô9@e9Ûcø>Atô9W9:8²å>`C£=l¨7l¨7?=éÉý>×¾>-e?á9I?è&ç>pÛ^?äùÑ¸÷9kÊQ¾Ãzw;¯ø;Ê¹s?¤E£=å±¨7å±¨7?=nn?IÚã>&ñ?¬ù?B ?dïw?TZ:µô9õu
?3C;Ø¶÷:5I?ÐJ£=_Ç¨7_Ç¨7?=PÏ=¤Â<Äº*?ø8±;B$;U?ÿ~¹Fo9tµg¿t¸§%8=êã¾©£=ØÜ¨7ØÜ¨7?=+=3ÿ<Ð+?CÒ<±<4?ú¶¸pt9MÖ¾?Ôè8æRD9Í>q£=Rò¨7Rò¨7?=£K1?°½ª>êé?¢?s>Á+h?Ç¼¸é°8×²¿wB:S¬m92?.£=Ì©7Ì©7?=M?ëE>¦t?7¡?Q©>QT?T$©·F.9d°x½[Çr:	:µõa?ÿ£=E©7E©7?=/9?éXÆ>Ko?¡w|?¢¢ø>ù?1ÿ8Ø9øl>ú?:Âä98ÿV?c£=¿2©7¿2©7?=_C`?ñ4·>B¯?º?z6?î?e$ï9èç9ÔÙA?Ð«:Ø&:Ï?û¬£=8H©78H©7?=&o??ÛG¿>K?Ö['?HûÄ>sY?g¡¸¼$y8:Ø%¿ÇH:«ê93*[?ÖÀ£=²]©7²]©7?=÷_2==Z=7+?¨=í<M¿?%¥.¹|e9oÉ¾íÐÏ82 9º*&>ï£=+s©7+s©7?=³È?ìs>ÿæ?<4?µ3><0e?Z¡¶#Þ9
H¼)ù9y´:§áê>£ò£=¥©7¥©7?=ª<^>9>Ù<? G,<Þ<SÚ#?`ã¸Ò{n9ît¾%¹è¤~92è¾À¤=©7©7?=&¸)?Y¾>ñc?«è?Ë
®>1R?Ê
¹â8$c¿jß9D»Ü9?x¤=³©7³©7?=µz_?L×³>#?d¿?I0F?Ý8w?<_ý9©´9¡3?/;,:Zì?¤=É©7É©7?=ft8??t>ß?Ûf?ÙzÜ>äÝ?ÏÌÃ9ì9DH??ÏVZ;Y/ï:K°i?%¤=Þ©7Þ©7?=¿
K>>ù=<P?÷6?å>bK?n±Ô<Çõr<Ê`?Ó;#;tX?"4¤=ô©7ô©7?=¯­>Z>+;?¨>sæc>i1?B*·¡t¡8ÄÑ½ù{ 989£D>ÞU¤=~	ª7~	ª7?=ö¡À?ÜÙH?lu?¿ì?|Îk?à?êÚ:Ã¢+:t_?@:o­;:êÙ9?Jg¤=øª7øª7?=#Z?þõ?ÈGc?%H?ôÙ>`~k?³ë8ãP9WU>fz;K0;J5?Îg¤=q4ª7q4ª7?=O?]
Ø>Öª?Ë3Ó?îUR??Mè9^bË9ê2?>:PÆ:ðh?q¤=ëIª7ëIª7?=áÅÂ=°T=:4?¾<Êv<â<?íâ3¹VJh9K?Æ¾369áÛM9Ìº>e¤=e_ª7e_ª7?=T?ö)?î|?D?Í®?ÔÏa?Bø`9¥cH9s³?>«9éF9ì !?¯¤=Þtª7Þtª7?=òf?I	?_±I?3?zÎ>&D?ìÂÚ7:W]9M}=pò4:·m
:¸P'?À¤=Xª7Xª7?=©?
¸.?l«w?1è?ÕB<?íHQ?°N9Á®9Î>:1ª.:7ü`?Ý´¤=Ñª7Ñª7?=U?ÅL¤>*ñ¥?,ÈR?o>Üþ°?ß:ñ>¶~>TÆÒ?(>{]5=zÑ?Tµ¤=Kµª7Kµª7?=9Mß>þS>nÒH?Ëx?L4?È°6?c=ª9:=U	F?ñq<J<K o?à¹¤=ÄÊª7ÄÊª7?=ó]?0?!¶S?¦ö>ÿå>üJ?k9ÕÃ9{ó>¿Ð9"Ë9æÍ<>Ç¼¤=>àª7>àª7?=ZO?û>r©?V?×¾Þ>v?¶8à9x$>J.:B:'?ÎÚ¤=·õª7·õª7?=ì9Ï>òi]>¢o?'ÞÀ>¸ßf>ÛU?xµÈ·Í]9ÿ«½nÈe:ºu:uG?£ç¤=1«71«7?=ºû»<e<Ö,?0e;ô¸P;"x?	åR¹r8°AÀÞMù¸"
`9Jm¾)ë¤=« «7« «7?=U?1÷>Gî?fot?ô¯è>av?9c·Î9ß[D>ã´:?2!:òW?Xõ¤=$6«7$6«7?=2?Ígà>wÈ?¢Ú?oïú>ëÁ?P°ì8$¹9Âg>è[N;¼j;L?yõ¤=K«7K«7?=1à?3é>É6ö?·¹I@¡=?þ©?ôM:ÁÎ9¹­?Òe;,ª:7m¬?õ¤=a«7a«7?=ø¸?©ÇÜ>ïyÖ?ì24@9?«?9Ü:°Ê9ça¯?(Ñð:ýK:§?9¥=v«7v«7?=Pã?áÆ>ó@8?Ë®>fBG>P7?F9[9¶8î>Óyå9÷v¿9`i?ÞJ¥=
«7
«7?=XÚ:?%6¸>ÜÕ?^hö>Ât>ïío?òW9ªl59[?Ð0¸:µJ:Â$?_S¥=¡«7¡«7?==À?³>H?í?1×>S:?Z_88¸æ;9=1û=8T<¤<uxN?)X¥=ý¶«7ý¶«7?=ù?¬Ø>ÚK?7:?Æá¤>·?¨¬§9!§E9,Y?Ç®:©þ:w_?/c¥=wÌ«7wÌ«7?=çÚ>	>~ýE?-÷h>¡í&>£2?®×¹\a9+A±¾äÚ:½$:·C@?v¥=ñá«7ñá«7?=ìæ+?zÅ>ô×^?CÛ%?;p¼>[Ra?)Ê8W:N9Au·=9Ì92£>¥=j÷«7j÷«7?=J?û÷á>ze?«Ú?ÆÊ«>GwG?Üx8tó"9Ó{C>áY9Tèx9dÎ >óÈ¥=ä¬7ä¬7?=üR¾<¾<q~.?Ö<(\Ý;ñ·!?¦Ðy¹b_9à¾Hs¸:9,Ñã½¦=]"¬7]"¬7?=ùM¨>pd>#<?¤-~>mE>0²$?ß;¹ó8v¿ýK9¨9¸Ú>ð¦=×7¬7×7¬7?=øÔ?Ö?Ûãk?®Ç?]!>-j?|Ê9Ô¿89¥Ú>|à;º;;4?Æ¦=PM¬7PM¬7?=ÈWý>|Ë>Ç^r?º¥>ÜJ>q$Q?ôE:\²:ìðC?ó:SÏÜ9L?0#¦=Êb¬7Êb¬7?=.Ë=#=.o4? =Bt=Ü'?>¸¯P9ø	¬½2±29Ë9)£?Ý+¦=Cx¬7Cx¬7?=z¸ö>Rq>lú?¡c?'?YÊX?ìº;9æ´9¥ >õd<ØÜÉ;ÍCA?P¦=½¬7½¬7?=Ð½<:<â¡)?R!
=ñ]Ø<¢n#?$¬9ã'93MÊ><ÔdÀ;´+?ÔP¦=7£¬77£¬7?=[³¼<å<à¥'?AQ=o-=Y?iö<¹úÂ8sx¿Ø9:º­:Ùþ?9S¦=°¸¬7°¸¬7?=Õ
B?Öýß>ÏÈ]? (?8Æ>U´Y?~m8þÙ>9@H>µÊ9*Ë	:=M¼>$V¦=*Î¬7*Î¬7?=})?·#Ê>Í¦V??JÒ3?"C?6.9ÜU®9¹Ü>pDJ;rô:ÿÓS?íf¦=£ã¬7£ã¬7?=8Í>ÎRR>þIA?F­>#8{>Üß0?Ç"¹oi9*¾Ðt;/;²3?ï¦=ù¬7ù¬7?=>*ô>R5 >üC?-°>¯Bq>ið:?Ên8ºÏ9Û=íùé9
*:°>9¦=­7­7?=Ü§=CPs=70?%»=G5s=(¶?üÒÿ¸-º98´à¾¼aÀ8%:°9Ó»>¦=$­7$­7?=Hh=Â},=­^,?5`={°Þ<×ø%?Ò±6k9 Rt<È\<Ø$<àá*?-¦=9­79­7?=ïÄæ?7n$?¤³?jp@68N?XN³?2Ö¸<R<=´`?[i;?¯:Åñe?ä¦=O­7O­7?=¦"?ÄeÅ>`ïR?+:Û>ë>,ßD?ÅpB¹êó9ä,¿>¦99{>ð¥¦=}d­7}d­7?=M>>¸>f?A?ñ]ý>G C?ËkL¹¿Þ8Ôïj¿Ý
=ÓT,=0Qf?÷Â¦=öy­7öy­7?=Æd?OÆå>â~?°à>-|>Zd?29&¡9vº>0:¶9ºÃ9eÊ?ìÜ¦=p­7p­7?=©Ò>¯_>¾§L?·>®>ÑLu>sØ5?hµ¤¸÷±8Z6î¾Å0Q;~
";>%?Þë¦=é¤­7é¤­7?=Ï}6?9Õó>ÿ??ºm¼>ºW>`/?`¸ìÛ9ªë½Tx8Ë709¾:4>,§=cº­7cº­7?=Ä?Æ°>wã;?µëb>))>ÑÀ+?òÂ¶ì 9Ó¾¼I8cA¸9ÍÐ=¤	§=ÜÏ­7ÜÏ­7?=[Më>ve¡>÷:?â í>t.±>N+?N
|¸}9WÂÌ½+*:>Ú9Ä{?"§=Vå­7Vå­7?=KiZ?p}?è×>?ò>?Ü?þõ7?{Í99ò;?ðî:É®:øú.?¥§=Ðú­7Ðú­7?=è/*?¾GÜ>´ÈE?Ìj?ìÍ?ro??L»8eÄÛ9uØÙ=[$:å­9`;r?Û;§=I®7I®7?=*÷à>C7>HB?"ë0?qkÿ>R1?,<tP$<`EW?á:èi:Ê.?R§=Ã%®7Ã%®7?=_]?gGÙ>wi?tïb?Ù;×>~õ? ¯Ç8t)9-Ë3>Þw9=aó9¤£>ê§=<;®7<;®7?=ÔÄ>Qä+>W?
R?ìSý>¾DT?tM9kz9=Q
?S=éÊ<cj?¡§=¶P®7¶P®7?=ÄO#?î§Í>1JK?`®¸>ûq>2D?K
9"=9Ü>(C9§Í9«º>;æ§=/f®7/f®7?=+Á?o­>Ã¯?ò42?]ÔÂ>(j?ZÉI9+®9Nû>k9¢89úÓ]>ùé§=©{®7©{®7?=bå?Þª>ÞA?§>¹3p>àû1?Ã8-®9Y®Ç=å;ËX;¦Ü!?:ì§="®7"®7?=5åý>1[>U?Pa>?Ê1Ì>L®n?
´9Ì92Wá>K§:ýÖ3:Ým?c÷§=¦®7¦®7?=ÉFÞ?N?ðXÊ?®ú@eG?ãgÄ?®Dl:º9¢?©¬;F`:Ç­¨?¨=¼®7¼®7?=ºñ~?lÌ
?k?ìhU?`ââ>âËp?M9b<Ó98 >ßù¦9Õ¶Û9[Â>¨=Ñ®7Ñ®7?=Ü´>éB^>ôTO?L«>ma>±B?Ä#R8^ë^9çRñ=¶¸·;-^;"JS?¨=	ç®7	ç®7?=c¬Ø>`q>1JN?ç¬)?6í>´D7?ÝÝ£:¾Ø(:sx?ÅôÅ9À9??l0¨=ü®7ü®7?=~1?.qí>h]??®>eÇ>´².?[Rk8ÓGR9(>>¹à9Å9Î9?8¨=ü¯7ü¯7?=Ã<bu<ºè0?ªV<w§%<'h%?P&·¼9ý¦x¼,û9J{Ò9áÿ?×[¨=u'¯7u'¯7?=Ò©,=L÷ú<q 0?©à;E	;É-?«+57²Ät9ã{½<0Þ8799[C¶=hw¨=ï<¯7ï<¯7?=ì©¥>O^>h>?WKS>Ï&>Ô6?{nF¸{9üöC¾ù ;2|è:A1?/¨=hR¯7hR¯7?=?s#?úÂn?ÊÞ~?ïý>Ûx?ß4Ô9k¯Â9?Z×:mq#:àô>Y¡¨=âg¯7âg¯7?=åP? â>l?W½6?s2Ü>ÀsT?U9{±9áâÇ>E/:Ú&:>¯?2¦¨=\}¯7\}¯7?=-}?Òï>LS?w§?{`>$Ê?=¨9´;9w6?wbÑ9Ýÿ9H?Ì¶¨=Õ¯7Õ¯7?=Ô¨Ê>,?>^´H?î:¬>u>óå3?§¸i<ª9ÂÉÅ½JÖ£9õè¿9HÚ>Ê¨=O¨¯7O¨¯7?=r¦?ä¤¯>¨X?§h>ÿ'L>¤ D?÷:ý7\#9¤q=¾õ:Âj;:3-??RÖ¨=È½¯7È½¯7?=áë??Åä?=?}>´>	6}>¶:6?h¸Ü.¯8ÖA]¾×CG9û/º9ý>[Ù¨=BÓ¯7BÓ¯7?=¥Põ>×}¥>^½=?Dn>õL>Bz.?ÿÐ¸3ÎÉ8`dÄ¾ðo*9I©9	¥>û¨=»è¯7»è¯7?=L=ÇÒ<*?|!K;&6!;H!?ØÖ§·°«y9,½]¥)·ìÜ8D½Ý©=5þ¯75þ¯7?=ûKa?²zÚ>þ?F_?ñ>/dl?ql96îO9h?@:u¶9w¤??×&©=®°7®°7?=}Q¯><8[>¢»L?þ\Ü>>)¿A?ÑAÅ¸dÌ8'Â¿|Ö<²;ÔX?ù.©=()°7()°7?=Ø,ö>à£>c:A?äØt>ç`5>PÊ,?µ=^=Ñ6P?]þÆ:N:MÙ7?é5©=¢>°7¢>°7?=¬§×>I>}A?D¢>Æòm>äë.?
P¼¸B+o9I¾ë%;ýó:.?	6©=T°7T°7?=ëCý=$<¯L@ª*s=Á£=+©j?x·5Ð#;9o`z;Kù:Ô988?O©=i°7i°7?=IÃ?1È¯>Ó6g?­?°)7?egN?½µ9o,:ÎQ¢>ñ­9m9í?R©=°7°7?=qÀ?dx¾>íõK?!lÏ>·Y>7MA?Æ¡·X~9YL½¨è9f»9ºË?W©=°7°7?=Æ^?´kè>P`u?']+?3èÃ>­í_?RÅ$8b¡9v¯=NV®9£9¡u?¢\©=ª°7ª°7?=4v?ÉÛ>á?X?5??
,¨:7e:Ò;?Zý;1í;{Xp?r©={¿°7{¿°7?=ábL?£BØ>©ñq?j=?f$?µÒX?ókv9²X¡9~Ã>Î{:[Á:ú9W?y©=ôÔ°7ôÔ°7?=5G?ÝUå>=^?ôqç>Þ>Õ~P?u}¹E9.¿\8Æ¶h)9Ñ¼Ñ©=nê°7nê°7?=Ý[?Þ>ÛÖy?Ì~?<%?³¦F?ÉEu:Ia:=rY?ü<Í®;ÐJA?JØ©=èÿ°7èÿ°7?=eÑ?8!?6Õu?¿&è?Úy}?vj?dJ:=D9Ö<^?;h:çä?¼Ý©=a±7a±7?=8û{??ä>´r?×F"?U³¤>;|?>ß-9Ï«9>,:ÏÄò9¦í5?Lå©=Û*±7Û*±7?=	K?[Á> >?Hb>}%>ò^/?ý7{¸B8pó¾úâ¶H9AÀ¼ª=T@±7T@±7?=è>I>$<E?7¸>nU>à.1?ÙÃ"7?9Ù<hjû9^| 9H?ª=ÎU±7ÎU±7?=OÜý>s¤>E?/(>ëð`>í·1?-Ù¸eè¯8AT¾YâÁ9éøÞ9kÞ>2ª=Gk±7Gk±7?=ÓS?ÔÇ>Ë®?<"R?øè>Nèf?3Æ8æß9$Â>«2:Ö·:s;?>Qª=Á±7Á±7?=õA	?ÈX½>9?¾¾>bJq>$l(?ÜÀª6^9d<êL9Å³£9½FØ>kYª=;±7;±7?=­ø?Ï|
?£Ý?l?÷ë>ß?6'9ß9·×ì>øÏ;ó~¬:S5j?dª=´«±7´«±7?=Eý?qmÕ>ØM<?Jô>0W>&?!t¸ª¬!8DHA¿9Æ9ð>zeª=.Á±7.Á±7?=Q»Ï<!<½8)??yê;Êï¬;-?×^>¹9934¿-W¹Ö'9²Ú1¿é}ª=§Ö±7§Ö±7?=.>'%>¨IY?è*5>@9î=¹¯B?ïfÈ¸Ý92=­¾ýÒû9½%
:^ä>ª=!ì±7!ì±7?=?í¾ç> ?âxu?b^ì>î?}ÂI9Fg9¸Ã>½Á::1ý9Ô<?ª=²7²7?=Fµ>rñW>21W?>{"?}hÒ>8°E?:¹Î;Ðo;û¬\?¸-:¤:eê,?¸ª=²7²7?=Éu>À÷>e«M?xj'?_Õ>ÜH?ñ)º=_¡]=W?²(=+B<;¥w?ðÉª=,²7,²7?=b?îÂ>cÍ?¨c?2§>1r?/à9ÀI9¯g¥>Ü:®hÄ9Û>?úìª=B²7B²7?=ÚÈ>v­>`|B?DTI>zZ
>XO6?ªy8Ù9ávË=Èñ8ÆA@9ÀÚ >A«=W²7W²7?=©>=¹ÊÝ<
~&?{ÊM<y'<0?ÌZ¹fòÿ8>ØZ¿ë8( 9È5M>Ê)«=úl²7úl²7?=èÞN?¾Ä>/
?2ø2?³±>Ç?¾9¦û9Öð>ÂL:ùG:Há)?}1«=t²7t²7?=x£>XGD>¬5U?{>ÅÍ5>*»7?çç
¹|À9!¿Ï(­<$áT<ü;P?°B«=í²7í²7?=Ûî"?é.Î>ÈLJ?m	â>ö>
o9?¶h¸áa§8Þ±¾yüf:CI:g©?AF«=g­²7g­²7?=Å/?d(¤>Êâ?ï¼G?KM¿>¥? /959ZYý>§ð9öäå9Fï?M«=àÂ²7àÂ²7?=o?=D©>±ÁC?¾§®>!wx>ó3?Ýì8¥º8íYG>«1:j,:Í?Nm«=ZØ²7ZØ²7?=ï'=+ÈÎ<Ú:1?­ë;.dÈ;?¶8 áÐ8pz8>nÉÌ¸ú^9ÛJ¾Dv«=Óí²7Óí²7?=O¶Ù<þ@¥<ä¡(?7Ò/;b;Z?A¹á«ó8ÿ¿¦ÿ:>Ê9ãC?'«=M³7M³7?=?ò)?|ùÙ>ßG?«?¶(Ç>¨õ9?È9ZU%9ì>Z|§<Vjc<¡<?n«=Ç³7Ç³7?=7SU?UÈÿ>¤U?DF?Vùµ>4ÇM?©9¢ám9Ãþ?,[: 
7:GY?««=@.³7@.³7?=ï?4âÈ>ÁDI?^¿Ë>v>>?X7?nv
9Ë9ö>w:r¢:áí?BÛ«=ºC³7ºC³7?=lfÍ?¤ë?È,´?BÉ@6>?KðÇ?e|g:íÐ9ðÑ?²ùZ;ì¯: ?Ïá«=3Y³73Y³7?=fõî>Ä>¾I?ßIÀ>>I46?é¹>þ8çn¿µC:Únñ9xO?Ùì«=­n³7­n³7?=A=ì£=Øâ*?¦M;r`n;*#?%¦¸U9!{v¾8¶¸Â9ç£¾B+¬=&³7&³7?=)ù?º>&ÙH?°7>pd>Â/0?>É9j9íö&?¶©";Ýcð:¿9-?À.¬= ³7 ³7?=$°ÿ>#>~a?k§>®X>!F?(~K8¡M9Vý=u	;<L
Ö;ý³_?M¬=¯³7¯³7?=±Ò>ä|>ìÈ;?Ï'W> >,?È0ù8$Q8Ât?¨á$:^Xê94?,Q¬=Ä³7Ä³7Ù=¢s ?aÝ?%?òÜ?Ä/`?L|?Òg:u¬:?&L,;¦¬:Ó?»T¬=
Ú³7
Ú³7Ù=©÷<b<F\Q?¹¦'=m¦å<0ã:?
Ô8ÉA9<>øê¬<¤ÿP<ÎS?î^¬=ï³7ï³7Ù=ÁÚý<9È¸<ÓØ/?ä¦;;d;Ö¯(?ÁW
¹déß8+¿üê9%Û9$@	?Õz¬=´7´7Ù=¡>=AU>(÷A?U·>">ò.?Ë¸4»·9óÏ½íy&9D9íÁØ>|¬=y´7y´7Ù=ÊI?ÄáÆ>
ß?­é­?×6>?j?xó§9mKÜ9-,Ã>Ø/:¢;å9/?ä¬=ó/´7ó/´7Ù=>º7?yäå>¥L?êK?iÆ>ùÚ/?Mþ9¯|9Î?|_9:×i:@à?6¬=lE´7lE´7Ù=Ô??Ì¯>ç ?î¡?ßy?¡çc?'¨ì9['â9Óñ?¯
:¸'Ð9¥Ñ)?±¬=æZ´7æZ´7Ù=ë<?dXø>jB?6²Û>óú>KI4?ÚN·
`8ìlë½P¬,9à¿9naf>Ò¶¬=_p´7_p´7Ù=Mqó>õá>ªD?_á>­¡>ùm2?òÙ$·9»Ü81?½¬K­9¹:õÆ¦>ü·¬=Ù´7Ù´7Ù=IDÈ>gO~>ôI?M¿e>tÎ>;?"ø¸bþ39G¾èP8{«(9Óá>Ûñ¬=S´7S´7Ù=Þ`@+Ï?Z7Ö?|@XÖÈ?ú ?V¯:Í3:_z?U=;9ü:i`­?óñ¬=Ì°´7Ì°´7Ù=¥ö?ç?5üó?¶~z@~×È?¥?G¨ý:),K:GÎ?.;v::`§?ù¬=FÆ´7FÆ´7Ù=g!?aÁ>8U?¶T?¸?`J?j!9Z9ÈÆó>çë,;«ß:	sF?­=¿Û´7¿Û´7Ù=¨M?«Gê>¹`?Æy(?©LÓ>èL?Yæ9JÀ89DÄ6?(5,::¯x)?°­=9ñ´79ñ´7Ù=©R?âJ¹>+?1?t`­>vÁ?J_92J9Ñ9=?\:dDÐ9ßª&?u­=²µ7²µ7Ù=­=?<ò>XH?%9Ã>ÆÒ>O5?b®í8{Ñ9PÄ>c¢9íß9íÿ¹>:­=,µ7,µ7Ù=Ç?AÂ¦>_M?Ñc?ño?yå6?û9e-x9¶­?¤;£¨:²|I?Â;­=¦1µ7¦1µ7Ù=}[=Ä­¿<2?2;Ah`;:?î¸ç
9[i½À*h´ & 99ºf]­=Gµ7Gµ7Ù=ö'&?EÃ¶>½h?è?µ?Eë?Ì::Ì9ì+3?K2:Y?:?¦­=\µ7\µ7Ù=³?³?C?Ï2r?ÓÊ>å?xk¥89/$>fÛ	;Eß:zêi?ø²­=rµ7rµ7Ù=N/î>pl>.·F?TÎÆ>>±5?!¸JI9Ï0¾7T:ï3Ü9±ç6?åÃ­=µ7µ7Ù=à°>+L3>â>?ÂE>®
\>©{3?²r7\'Ò92µ<LÂ+:X¼&:4Û?
è­=µ7µ7Ù=­?^D?Y?²½/? ¾>ø ?Øu9m}9²Ü>ª#@:~«:êÿ)?/õ­=²µ7²µ7Ù=¼Dg?x$?ºa?
X?Gª?+tP?újÜ8ìâ¹92Ç>©­<G%4<«<?~:®=øÇµ7øÇµ7Ù=?	.?qÊ>Mz\?¥¨ê>g~>ZÊR?|à8"h9Ýw>Ú3É9l©9¦?ÏR®=rÝµ7rÝµ7Ù=/?Éz¨>TG?ÓñÓ>°>6B?
9Þ9Ý_?Öó86W9~>¦e®=ìòµ7ìòµ7Ù=_Ø?Ð=³>VMP?@uã>k%>
\??-¸9wá9Æ>`QR9nÄ9º>Êw®=e¶7e¶7Ù=Aßª?Çþ>)±«?SÉ?_¥?û¹¥?²È9

9
cC?\:ã:ÍÑ{?6®=ß¶7ß¶7Ù=Îå<5Îª<F
,?D¬Z;·I;gÂ
?±W¹ÚÒO9ÚØ¿ú|¹ä"9Ü¾b®=X3¶7X3¶7Ù=<æQ?E/÷>bY?þ?z¥>ÕDK?l7·Éä9¶rì¼%v:cÑ¡9¬Þj?+²®=ÒH¶7ÒH¶7Ù=özÃ>J><A?çðÊ>mÆ>8û0?Hï¸Âª9_4¾;9º&9í§?¯Ò®=K^¶7K^¶7Ù=Ø0¦>l>'à3?s>88ë=bE*? mRµ79y,·ºÒ¶9©Ô9;Ü>µä®=Ås¶7Ås¶7Ù=þÊÚ>B>k­A?ka>2õ#>4û/?ñµ7çæ8ÿzÊ=ÛDÈ9(§9&{?¸ò®=>¶7>¶7Ù=$º?aë>µÊ?ïÃÞ?Èã>?¾_?j:õPü9?
Ò:	ïH:7Í?°ÿ®=¸¶7¸¶7Ù={Ê=?úº>Úì?¶4?ÈIÄ>Ø¯k?&á·òb39§ ½y\;<¬:uF@?õ¯=2´¶72´¶7Ù=ÍG?õ¦>ÄÊI?OY>v>ø6?ÌÉ
¸àà¡9|[½½Õ6:ëó÷9ÌÄ<?Þ¯=«É¶7«É¶7Ù=~¬?W?­>E? >>$O>¤9?¨ûú·å©09ðØµ½Æ9Ï9m3
?$-¯=%ß¶7%ß¶7Ù=ey??cW?R?0ê>¬8f?*# 9fÕ9À>»Ï:}¨7:cG?(H¯=ô¶7ô¶7Ù=#hÛ>ë>ïÜ8?j:/>»ú>Úñ)?»W¸s59fP¾q¹9Ôo9"!F?Q¯=
·7
·7Ù=Z!?^
Ô>>C?ûù?|)²>iòA?¡ª¶8øj9¿>=Æ:¦ì9©Á+?V¯=·7·7Ù=?Hw°>iJ?óñ½>ÐX>Ê1?"¹¾?9ßÏ¾xÄ9-Âå9éÚ>c¯=5·75·7Ù=k?ÇÏ¥>þæJ?å>ßE>Ü 9?Ë¾û¸Æ´39ÅO³¾,9QÍÐ9d¿>a¯=J·7J·7Ù=
n?LM>*Q?GH½>HÎz>Ð3A?Ë?9ãfÂ9Ø{>ðWB:Ì(»9Îé?ª·¯=þ_·7þ_·7Ù=èì>?>	x¤?ã`e?Þ<Ó>þ?»9¬å[9Ð¼ ?/î:ôg:Åê?#æ¯=xu·7xu·7Ù=o&=±TÒ<Ó3?ùë0=1=¤+?SÁ8ì9ÚÜ|=oµI;¶;-f4?ï¯=ñ·7ñ·7Ù=FD?â£>N?³jû>)§>ù@?ØÔ7>
C9£==69á¤9ræ>s°=k ·7k ·7Ù=Çô´>jO>ÛÆ_? >?y_ø>¬zD?q¢£=ê9=R²a?4þë9êæ9lÐ?°=äµ·7äµ·7Ù=Lì*?Ó>ÆXO?Ù?Òn±>¬ÙB?PTÁ¶tæ]9â	_¼r>9NÒ®9>T'°=^Ë·7^Ë·7Ù=2P?«ô>ýgZ?'>?üø>'áC?"¾K9Üv9ôHÓ>©;z+U;÷k;?÷\°=×à·7×à·7Ù=Lqº<ñi<Jj,?;Ëµb;¥R?¹Àm9©¿çÝ·P²Ü8³¾*_°=Qö·7Qö·7Ù=IÒT?­Ä>?ÒL?¼¿Ü>»m?ÈBÍ9y9öñ8?íÐN:¶±:ñ(?ÿ`°=Ê¸7Ê¸7Ù=fm
?²¯>ÚnJ?ª?bØÏ> 4?Ã+9T39§aL?6Ì&9°9ÙÍq>ml°=D!¸7D!¸7Ù=Äþ²>½ò9>vmv?s9ò>×>³rQ?p5e:=oD:1[?`Êo9Dè¤9¸º>üm°=¾6¸7¾6¸7Ù=¦ó>ËÜ>×E?¤¸>C>1?9Xd9w>Ò+R8ø:ä8V¾k>£°=7L¸77L¸7Ù=T[?JÐö>ó¯c?éÅS?o|ó>:¨^?>Ú°9Á9Fµ?L¨>:©¼:¾/%?ãÕ°=±a¸7±a¸7Ù=ý?9?|n??gÓ?1}?Ý:0³Î9DË%?¡G:Åc':Êp?ãÙ°=*w¸7*w¸7Ù=Ô;?ø¢ß>`¤V?û,?èí>À9?û9õ9UÛä>U]9Z¢9"Ü>Oô°=¤¸7¤¸7Ù=Q£P?ôÓ>f|?Õ?|^>w|?èH81Ö8²ªo>H:×Ó9$?
6±=¢¸7¢¸7Ù=áÒ>+>[H?Â<x>,>Ý(8?N­º7Þ=9l =Ü9_[9o>þ6±=·¸7·¸7Ù=kä?8>¨>'¥E?ÑÓ>öì>!Ï.?Më¬¸1ª
9¬¾pÐ9SVÝ9ñ>a±=Í¸7Í¸7Ù=üC?ðÙ>ú#f?2¡ ?dãÏ>éÍE?WN¸îôf9z°½:v:¥f?©¦±=â¸7â¸7Ù=}¨?öÄã>7¬?µ»?ï?û?Ê¬9;m9Yû>ýü9ëóÀ9s'?RÑ±=ø¸7ø¸7Ù=&?üô>g¡?^
?ò?Ù¥v?¤ç9n9	y?Õ0}:b:JS?~ñ±=}
¹7}
¹7Ù=ÇX\?E'÷>ß;d?	¡?å%?éY?¨÷9Ä®È9Sí¸>ëÈ;*;ÍÀZ?²=÷"¹7÷"¹7Ù=,=I=å-?4:>(ì>ÒU#?÷;÷89ýG>n¶W94þ?9MÐ?s²=p8¹7p8¹7Ù=zLq?¥1÷>åy?È<?_y×>àv_?zÎ9¬9Ìhc>+­¸9rúI9j?Ó9²=êM¹7êM¹7Ù=-?Ãý´>WØK?¢A>]>(6?ÊÇ÷8ÔW9/y>+¨:=@:oÄ`?
:²=cc¹7cc¹7Ù=Y?ñ=¸<¨=g7?ëÑx>Ó½?>&?g,B=ý5ï<5ÍO?hz=ÍªA=H¨=?<M²=Ýx¹7Ýx¹7Ù=/÷¨?N§7?¨k??B?ºYx?gM9Vt¦9>\@:  ü9èíB?Âw²=W¹7W¹7Ù=L?²ËÑ>g;?Û>wMH>4ò-?öi3·Òó(9üì½õ:8óh:ÿh?0²=Ð£¹7Ð£¹7Ù=/¦J?ði¼>½«?
R^?Zëõ>og?^ñ9Ð9(`">æ9ye:4ÆÑ>²=J¹¹7J¹¹7Ù=z?Çë¨>­9D?åÒ?z¼>Éû6?5ÄÌ77s~9N=!T:Ö½-:PH?ñ²=ÃÎ¹7ÃÎ¹7Ù=<ða>O>$à=?@ª>úl>ªB8?89ºÞ=,Z:Iq(:©%?«²==ä¹7=ä¹7Ù=ª=aã<Ø-?=c=üS=u?Â!·~öb90½±WÃ;Î;Ín6?ØÅ²=¶ù¹7¶ù¹7Ù=÷Â!?º>Mè]?/B?QËµ>à??w:â::>µ0?Þ´`9Qj9¨õ>³Í²=0º70º7Ù=Vmg?½?f?W}?¦?fc?x9}Óõ9ç«>:>:{À}?WÓ²=©$º7©$º7Ù=^=Ü?´ï@?)?Åæ?Åa?º½?(2a:8X:Â:?¯<;N¬Ê:äm?ÖÞ²=#:º7#:º7Ù=?ïÖ>ý5>ÑxK?í>¿¥b>M£4?ûÂ¸Ìý831¿_@:!oa:Ë&?·ì²=Oº7Oº7Ù=Tâ?=	?óQÓ?.Íá?;eA?ºr?Ým:º90)?^/*;ç®:º¨y?Ìì²=eº7eº7Ù=
,æ?¹v?Ü'É?¾Ò?þ[A?k??k :ÑÇ9ÙM?¤;;-u§:;b?¦î²=zº7zº7Ù=d½<tL<1\*?ës~;)õb;»?±p7Jq9èå<%+8H9n¾=³=	º7	º7Ù=JF?A1ò>Q?¼AZ?Í£?7ó;?s-:f3ø9At2?7Þ:19]t?¿³=¥º7¥º7Ù=á¾¨>Ä_>S2A?èe>U×*>î@,?¡àO9Öß9On>Qî90ã9?Ø2³=üºº7üºº7Ù=ÎÆ<'<éé-?¶`É;(ã®;kc? +¹j»d9Ap¿¾
8ô<9êû3>J8³=vÐº7vÐº7Ù=7P?º?ôt?Ãd??wr?]ðÅ9*ªÎ9ñ0õ>D9:ÛZ:l%?-E³=ïåº7ïåº7Ù=IDË<µ<Zö.?Jì;lé;-¬?lK¹6H9¦É¿q½:ï0¡:`o?EË³=iûº7iûº7Ù=G Þ?¼?Ã(¸?òa?~é>Î¸?9½&9új¨9Ãr}>!Ä:×G:S>{?üÑ³=ã»7ã»7Ù=Èß=6o=i7?>°Y>*?YÚÁ=ìi=©âT?h&=´®ã<M¼:?Ó³=\&»7\&»7Ù=3r?/Õ>§¡?Îÿû?áÂJ?K?â{Ï<W³<u/?&¡<Ý)<¹r?Ó³=Ö;»7Ö;»7Ù=7Üo?Ó>«kå?æ»@¦ÕP?ê¥²?à4D=ÂÆ<¶|?å¨<Êk+<ò:|?ß³=OQ»7OQ»7Ù=¬5?­¬Ñ>]?£
?lS¯>á²N?ë¤¸à»9u¢á½d÷:ùâ9úÂ%?áð³=Éf»7Éf»7Ù=¬¨Ð>£y>H®2?rð:>,X>Ä8 ?v§G¹4Å9Ý®¾½SH8+Ë8æj|>M´=B|»7B|»7Ù=
»?|ç
?ú1©?â'?Tù>å	?²9¸F{9²"?9l:©q
:«U?¸X´=¼»7¼»7Ù=çÍÔ==t^4?Mu<¾q=<)%?ÂíJ¹îN9	ü¾ÓËÕ¸È9L¾¹a´=5§»75§»7Ù=Jp?Iú·>xU??ÖûÕ>z©=?tJ:L½:+P??qÂ9£Qª9*!?sd´=¯¼»7¯¼»7Ù=ÿÁ<ÄÆ<%+?Ë½=ØÝ<¤¨'?Ëz¹¹|9%êw¿hï°5­P59ßÐy;Án´=)Ò»7)Ò»7Ù=iª@?¿>õä¤?G]?¯â>gäy?P!9®Bv9N¢>;eN¸:}ÙQ?~r´=¢ç»7¢ç»7Ù=¶I?´ö>ÀÅ?A"?i²>q?[Ý98Û±9·µW>Ç{9i9ùú>´=ý»7ý»7Ù=Ñ¬ >bé=(0?Ðï÷=ýÂ=#?©D:Wù:½>?Mh^<9;"<z/?¤´=¼7¼7Ù=ÔHÈ>o>A?=?±qÈ>·¸,?rý>8FÐf8¶ÔÓ>Êr:p9:ú'?´=(¼7(¼7Ù=åKq?u? b?{ºY?7«ÿ>¯Z?Ó¬	9Íø­9ÖJ>çß9ð£9;.?¤¥´==¼7=¼7Ù=c?èS>Ë?£CS?~8Å>Q?úâ@9ê]9Þ>kà=@)=QÑ©?:ò´=S¼7S¼7Ù=bY
?ºYs>R²?~ ?Sª*?41g?åàJ9`79x:?¨|+:ÝÖ9ßL?±ý´=|h¼7|h¼7Ù=qn?b³>«N?îò©>ôp>+Ý4?Ú=Í¸0Ðï8JÛ¾îe9Vâ9ÿÌ¼>µ=õ}¼7õ}¼7Ù="}?$¦>ko?Þ>@a>é|?i¹ç´9¦ÅM¾©o;«:^o? µ=o¼7o¼7Ù=°?µ[W?¬>Q?ÞoB?Niæ>ÌX?1Ñ9
£É9
?/¸:%9<j?à'µ=è¨¼7è¨¼7Ù=5Á¾>û|>î\A?Rï¢>äj>ðÈ1?q<· G99ßÅ¼¤2º9ñ9Ñ?(µ=b¾¼7b¾¼7Ù=¢u>Ý>ÍJ`?60?ÈfÏ>YÉ@?¹½8b{W¿P,Â9¦pà9zÝ>]Kµ=ÛÓ¼7ÛÓ¼7Ù=®§¡?',?¥cp?¿~?7?Ù&q?1þÇ8Çü9Iû,>)<·:_Ëq:B?Vµ=Ué¼7Ué¼7Ù=NY©?=³&?§?
@ª-?Àu?Åv:¤áÝ9à1?d+;-?ì:>n9?ûWµ=Îþ¼7Îþ¼7Ù=h]Z?å>õýs?4 z?Hí?ëO?U.­9¿Ä9Ìá>#G:cJ!:
e?
dµ=H½7H½7Ù=@Ï·>ô	f>°L?K¼>(>¨34?ô¸­9®ôæ½H¹«<ÈM<ÐU?Lµ=Â)½7Â)½7Ù=ph=l=é<±*?@E;ôM;#0"?¹5*9Âé¾ue©8îþ8ª>¸µ=;?½7;?½7Ù=êÒR?±Æ>ÏÐ?ìXD?	Ò>ñÂn?ý»8Â9Â²>6(:ÄV]:$1?µ=µT½7µT½7Ù=;Þ¤>mIN>L?ç>·£>¨²4?gýM=*ùú<R?f
:òÕ9nâ%?7¤µ=.j½7.j½7Ù=+9?LÇ>@{?ºÏè>±¬>ëE]?À\a8D7O95>  O:£Âú9C÷S?@§µ=¨½7¨½7Ù=w0ú>Ñ>]f?Là:?dã>ÎbR?·Ô<9½NÐO:i°û9_S?4Ôµ=!½7!½7Ù=ÔG?Av­>¿hV?O{*?dà>6B?GDN9Tµ­9Áý>-.Ñ:/ä:ÿC?»Õµ=ª½7ª½7Ù="³<´§<ßò"?\*<<<Pu%?(ñS¹x´¿9¾Ù`9Æ/9O0$?»ëµ=À½7À½7Ù=Â>ËÍv>aCI?Êd>Ô91>ÏË=?b¡y85Yr9Ø>VEL8û49Öx>2¶=Õ½7Õ½7Ù=ïQ>=Q=ïØ=?­Ì=OöB=3`.?¶î¹k?9ØkÐ¾tØî;ÖX«;Al2?Ø¶=ë½7ë½7Ù=Ì=o=p-?;öð;hÓÆ;V ?ÒZ¹¿86a¹¿¸¾I9è½j¶=¾7¾7Ù=f5?ëºÀ>Íòp?L.a?[ú>}Af?
"°=4ÚP=öäW?ûÄN:c¬:!.?>¶=û¾7û¾7Ù=×¦??\E?g)?úIû>ä¶?Î«91c¯9Æú>>Fî9,÷³9×x)?Op¶=t+¾7t+¾7Ù=¾ûè>R@>âzF?yÚ±>Ðv>îx8?&ó8èÖ9/G³=íXi:½m:Eû>Wr¶=î@¾7î@¾7Ù=ªA?ø@á>ú{[?çyÞ>ÂN>2£B?¦ò·7è9Ð½<j:;`:µ&/?zr¶=gV¾7gV¾7Ù=$¬>O_,>©r?õ3>ï5Ø=»U?Y+à8Øp9¬Ý>3Ã8"â÷8ÌÉ>õ}¶=ák¾7ák¾7Ù=Ö×
=ÕõÈ<µÞ0?w÷;ê¿Î;/þ?+¹6o9·¾ñ>; %Ü:ò?§¶=Z¾7Z¾7Ù=²±=aÀ=üK/?µ"è;JL°;^(?¡q·*¼9êF½ó0¸5Wl9¹«¿½þÎ¶=Ô¾7Ô¾7Ù=ý7u?ãb?ç/a?qt=?5eÓ>ne?]9^û9õÂú>c(:ë':Ïö\?÷é¶=N¬¾7N¬¾7Ù=ð0?È1?(te?½q?8?çÃ[?;£;K;LM?_0:d
ù9«5?Dö¶=ÇÁ¾7ÇÁ¾7Ù=à@T?A{?`ÿv?®à>éÉ?¯a:X):ôãê>Íø:½Å:?bm?Ú«·=A×¾7A×¾7Ù=úä>Ê$>ødF?½Ê>5CF>Zë1?d=81+Â9£ày=¤92±9+	Ì>@Å·=ºì¾7ºì¾7Ù=}èæ>>7´K?33w>ï×4>~÷.?HÔ¸ö"9kû´¾L9i_9¿ß¶>¿û·=4¿74¿7b=¥?Äß°>emN?«EÐ>É«>¨E8?$w~8]9þÞ=é¥8:$T$:ÌÓ?Y	¸=­¿7­¿7b=1g?`¸-?Üæj??Çá?r_?ù84m9`v>s«û:¦0:úYy?T"¸='-¿7'-¿7b=B¢
?³>"F?Ìµ>V@>T3?xßZ8M¥9;ÆÙ=Àký9i©ü9tb?%¸= B¿7 B¿7b=&v§=Pdf=/:?uÝ>íìÅ=Ù+?bä9æ÷9èë>aï<Õr¤<S:?%¸=X¿7X¿7b=z?S >ºQ?K¦>ÌR>hóI?&âP¹¨;9(z¿¸:y:ª&?Òa¸=m¿7m¿7b=>}Ó>ã>S?ÎÙ'?JÎÚ>bD?°ú¸Áo9Ôó¾#mÿ<Õk<=öc?¸=
¿7
¿7b=qà>Ü¿>QM?º§ð>$>óðB?Bb_83Ã9w=§Ç!:ÏÄ9÷KS?¸=¿7¿7b={7?¾bÌ>ÃÐe?gD"?4ñÄ>HíR?£d9<89ï¿>¡:ñ:Ùz:r.v?[ ¸=®¿7®¿7b=Ý=®Ù<M 6?
=bÉ<ì%?êf¸X/9¿'¾'< h<a.?Ç¤¸=zÃ¿7zÃ¿7b=1%e?|öà>7a?&ÙQ?ÓfØ>V?x?e!9Uw9B>0¬:om:¦9?U¦¸=óØ¿7óØ¿7b=á¡?ûoD?ìwR?¬XJ?eT?c??|Ïe8}69Ô×Î=ýàÃ9?À9+k?ç³¸=mî¿7mî¿7b=m·?qð>e ?K:?û«·>Ï¬?/9î¨Æ8a?O»ç9é¦9eÔ?
Ù¸=çÀ7çÀ7b=
	=.Ä<á}3?C3=Eÿ<U3?ù§9\ÕÃ9Û>×ôÓ:±:ß	3?>ç¸=`À7`À7b=Dk@á[?,?>ØÈ?Î(?K?*Èý8H9Jï¡>Úå=;ëVÁ:bq{?ê¸=Ú.À7Ú.À7b=4¬x?Ø\?p*t?ÐEf??¯X?°ª7Äúµ9ð<q;X>:wÊO?I¹=SDÀ7SDÀ7b=*yø< ³<1?¹±Á<Up¥<yÜ?=¹8òc9ýq¬¾ÀV9ÁdD9Éö?I	¹=ÍYÀ7ÍYÀ7b=2_Þ>\>ðO?1º>îÄ>Fµ:?ØD¹¸bM9Î¾Æ29
m9çÀ>S6¹=FoÀ7FoÀ7b=Nå+?hÉ>á|Z?Âb?ì?ÌrI?òLV9½!9=
Î>?;zdµ:¢R?×6¹=ÀÀ7ÀÀ7b=­	?EÔ%?E[?Aô/?±Éã>¿E?k·õ¸uç{94¶y¾Lm.:éú:}ÿ?ÄC¹=9À79À7b=4â<©<4}+?Ws=}C=¢p?«T¹T¤9Rº¾þ¹q88FxÆ¿¹c¹=³¯À7³¯À7b=ùÂÅ>!!~> 7G?¼O>c<=>üý2?c}ú¸D÷9Ùa¾îz#92©9Xw>¹=-ÅÀ7-ÅÀ7b=\;|?¬ëÙ>F'?Ée?º¡×>¡ú?Ú9·9ÏÄ?6Y;$ð;;O?â¹=¦ÚÀ7¦ÚÀ7b=Nyî<4ì«<z1?põ;	Ñ;:?½õ+¸%9÷W¾:¾Wd:}À#?Æ¹= ðÀ7 ðÀ7b=*'£?zÆ?KÎ?q½}?¨Rþ>Íi?íÄ9Ä9Ui©>vì#;êÃ:%W?2ã¹=Á7Á7b=ýñ>¸ª>=I?~ÚÕ>`¯>Ô2?iû7°×:9<¬=B¨¶:ÐÐ:ül(?ðñ¹=Á7Á7b=A=Pß<Wû1?2­;Z;ð?rC8ú¾9¾¯²=¼x9Xù¡9eVä>ÀSº=0Á70Á7b=¤É?Ú0¯>­	B?x%À>Í>¿k7?@#Ï¶m9^J¼^Ê­9«l9\
?ûº=FÁ7FÁ7b=ä=tá<Ê+?DeX;ìM;áÀ?ø	8¹¤U9aÜ¾ù ¹vÙ8Pª¿ß º=[Á7[Á7b=.ß?o¤>f3[?<þ>QE.>¥M?W³¸l9Rri¾~&:Ôçé9§86?àº=ùpÁ7ùpÁ7b=õ?ø¨>)=Õ?Oª´?Ê?Ó?09s9g?×2;Úï¶:ÀýF?°àº=sÁ7sÁ7b=ç?/Ë>$É?(³»?°Ñ?NÃ¤?P#:ÉW9dÁ?'TJ;÷¢¿:A$?Ñ»=ìÁ7ìÁ7b=?W¸é>7Y?9Í?Õ:¦>ôzq?&9«Ò9Ù¬
?¤iÚ:®Ø:ÃÒ;?}c»=f±Á7f±Á7b=×?x>n?öË?Ò¥?ç?;J:ì9®¦}?¾Ä:<è9ø?¼l»=ßÆÁ7ßÆÁ7b=ú	?w_
?^ûw?µÆ?·ªR?xq?÷éª=Oú9=¶Ck?à¨<E1<T?Ñ»=YÜÁ7YÜÁ7b=?a?OÎ0?Ã´L?y¢?	§>¾I?gv~9^_9Ù]Ô>Å¨9ínJ9ZnU?æ»=ÒñÁ7ÒñÁ7b=ú*å>)>~ûE?B>M[>¨g5?XµÛ¸Ç9ë°¾V¦:9C¢°9B>'Ï»=LÂ7LÂ7b=Ä.?^§>ËêI?o´¯>J%v>5½6?BÓ8ò$W9V±{>k;$
6;rZ?òÿ»=ÅÂ7ÅÂ7b=îÇ?e§>]L?ðÂÉ>¬>}6?}å¸øb9<ÏU¾[T}9zÕb9ó?¼=?2Â7?2Â7b=(Æ>Ó>k±C?wéN>é$>+95?¥ö¸Ôa9%ø¾ÆY90÷²9ÞË>ÇE¼=¹GÂ7¹GÂ7b=T=FÂÕ<¨>/?å<¼<0?ï¸G±g9[¾»þ¶:k:²j(?nG¼=2]Â72]Â7b=j?ÃF?ËC?NLé>` >^:?C#w9ùº9±ÕÉ>À 9|À98,>¾¼=¬rÂ7¬rÂ7b=Ñ=Þ{=,?x2ê=¹="?ðñ«¸³*G9«]¾»9ªy9Lú>Z¢¼=%Â7%Â7b=>Cä=®.?¾t*=¥Ý=DÇ!?S§÷8èÍ%9ì/¿>E8A9Wu¦=°¼=Â7Â7b=%+?,Ü±><>?ÛëÁ>Ñ>§Ï2?é8%V´9îÎ%>ý¾h:']ù9 ðn?ç±¼=³Â7³Â7b=:r?@è>_²?3?Ãù²>g?EùI96nh9jtÞ>òÚ;«?;I4?µ¼=ÈÂ7ÈÂ7b=XV?~òÅ>ÆL?fn½>xn>E|8?÷?¹Z9Úÿ¾::KBå>w·¼=ÞÂ7ÞÂ7b=O"ý?ea?ÅÀ?ä	@[?á??s:ò/:z^?%¼Ø:*ö_:T½w?»Æ¼=óÂ7óÂ7b=ï9?Ugó>¸2C?±í>À¦>u6?^û9D
È9Ñs«><r:!´96?È¼=ÿÃ7ÿÃ7b=]?£?Ø0?¨l?ÍDe?s4
?ÿVT?v<9Ë9¿¨û>Ä+:¨÷9_1?Ì¼=xÃ7xÃ7b=a i?kÍ>«C?òv?Në>oü?&ì:Tm:>!f?a-::ÆÅ9·ÜH?ææ¼=ò3Ã7ò3Ã7b=T=³Ð<á+?©1;Ñ;
`?x|N¹|Ì8m@¿b»·~9Ç½rç¼=kIÃ7kIÃ7b=üÕÁ?ÿ4?Ð?R~?åî>Ît?ìC99ÑD#?®P;:Ñý.:«	?½=å^Ã7å^Ã7b=îÔ>CO>x@?°v>^ÀW>X1?R*919Ïõ>¦9-§9x
à>ö%½=^tÃ7^tÃ7b=u"?¼àÖ>¿A?§Ú>i]>H1?ù§Ù8zça92§v>Ý­]9!¼Ô9µa>F'½=ØÃ7ØÃ7b=ç/>©«H>a@G?¸?«>z4l>®9?Ôý7ª¬9?Ê<¤Vy<tÉ<Q0N?M)½=RÃ7RÃ7b=¦
?éõ´>*D?-;>KU0>a>?9#î98q>ÛÉ!:ã,î9å-?-½=Ë´Ã7Ë´Ã7b=éO?ïÉ>4T?©@M?ìÈ>qø?æ#9Î¨9b}x>]Ù:>lö9tå?8½=EÊÃ7EÊÃ7b=óYL?§#ø>0ÓR?áþ>¼«>×ø=?Ã?´:v:*'?"PE:Öo:ÜÖ3?½=¾ßÃ7¾ßÃ7b={õ<ñU´<Eò-?oTÓ;(ñ¡;T	'?Z}9¸f%8a¿|¶9üèë8`!?H½=8õÃ78õÃ7b=M¾>È|>×ä@?;yY>Wª>ìW.?uã¸Í-9fa¾øN8ÈL÷8>>JÖ½=±
Ä7±
Ä7b=cÔ<2a<d0?Ý =9=Õ" ?±ý¸*û
9Rä¾Ã·eò8öÎ½¼¾=+ Ä7+ Ä7b=w:ò>Å>¢¡I?<¦>We>´m9?l3,9¶ó8=5?LN>:1:p5?¾=¤5Ä7¤5Ä7b=ÓF?µ' ?åÐi?ù²Ê?e	y?å]P?3ÙZ:1à:·q8?î'À;Þq;ªK?ø¾=KÄ7KÄ7b=£6>à00>ãÑH?Gá>)ÝD>f<?þvz8ne
95¼b>zÍ:k1:RDÕ>9!¾=`Ä7`Ä7b=xP=Ð`=&f6?à3H<><[@$?6´5¹%O­993¾Ý-?9Þ!59?æ!¾=vÄ7vÄ7b=ú?BèÎ>9B?Ï¢>Ç+`>hí9?¬â8«w}9Nðd>Æ°:BX`:ÌsI?J6¾=Ä7Ä7b=nÀ>¤p¶=.OH?9Â>äØ>=)8?è¸À<}äw<G?§÷õ<¹²<ï5J?[N¾=¡Ä7¡Ä7b=UØ>Ú#>1<?V]>`:>W+0?e¥:×:ß_?ª
x:4ê::ÌG?cR¾=~¶Ä7~¶Ä7b=aù³<R<kl/?¡x<ç8<À+?ùQ¹º×93!Ð¾å¹©Y98¨¸¾^W¾=÷ËÄ7÷ËÄ7b=e?;À>M?ç¯>Èüt>4t7?0k¸ÓM9]§½t9çè9àÙ>9¾=qáÄ7qáÄ7b=U=è=Ì<á*?ýn<¨×²;n@?YU¸I<9K-¾³né¸­9©T¾H ¾=êöÄ7êöÄ7b=¯=[Í<*?Ø<°ùl<p)?Í_¹&­9V;j¾ä'°:º:?º¢¾=dÅ7dÅ7b=ÜbÉ?»³?+ÌÀ?_Ý²?	¢)?N÷?Àé9è\ä9dé?'æ:(·:?Ê¢¾=Þ!Å7Þ!Å7b=2uË?­ý>2]Í?¡H´?°«)?«?:bÑ9é<?¢¡:LI:Í?1¬¾=W7Å7W7Å7b=¨=x=Þ-?Zíº;ºÍ;nT8?Åú¹ë8m¿ëp+84	9|D=h±¾=ÑLÅ7ÑLÅ7b=êÁE=\=<<?>v^@>;?K}:ÁÌ+:­j?Æi9¬p%9·4?wÏ¾=JbÅ7JbÅ7b=<"´>?S>?KZ?+7Ð>3Ô>{?=?,8â9¯ =³Q<ò<,rG?U"¿=ÄwÅ7ÄwÅ7b=¨Zc?YÝ>(y?+o?/â?tµY?Î9¾]Û9õÍ¢>éÝi:²:¼K?°J¿==Å7=Å7b=ºù? ^?'?òK?4¢ù>&Q?U;´:è6?¢:Ð	C:GhU?ç_¿=·¢Å7·¢Å7b=/É>^>£mD?þ»>Ï<>ËA1?ÑÆ8/9Q6>óÅ
:£¬©9`Q?í¿=0¸Å70¸Å7b=AO?v¥Ð>®<?3ó>n¬>¾À4?D9q/9&><°9¬½À9<ê>%¿=ªÍÅ7ªÍÅ7b=<°>»/n>Ü¸=?Ç/>ù=©Y4?w¦·Ü9Å½P'å8ÆAp9I+t>)¯¿=$ãÅ7$ãÅ7b=*f=7DÂ<n²7?W!F<J<.?Õ)¸J9áç§½5"@9ó.9ì?»¿=øÅ7øÅ7b=ZlU?	æ÷>äe\?ÿ63?
æ>HÿF?C½9Ë;-9 1ã>¢ÞS;;À7?Í¿=Æ7Æ7b=?Îô>ÍW?£ä?¶*Ü>¦?Óf±9¯§9ä?~0:v>:W!,?eÚ¿=#Æ7#Æ7b=Óh?|ö>|q?ëT:?V*·>t6?þ8(õ8al>C	;^Ù:ý,?ì¿=
9Æ7
9Æ7b=ÔÞµ?t?'¸?d|²?m?kõ?è¤8µ¡9p>2#:V¢£9GP?¬ì¿=NÆ7NÆ7b=]&?Ø>.â?
?SÎ>×õ³?¸z9Âåt9/?Çä9¿Õ9 ?îü¿=ýcÆ7ýcÆ7b=Ë7ü>,V¡>MH?x¬¦>ÎÃj>ó¿5?"¬É¸._»9ìÄ	¾:9u9Q¤>À=vyÆ7vyÆ7b=âÛ?U~²>`ID?ý|!?Òé>}\1?=::Ø)?´¡,:8:0D+?ÂLÀ=ðÆ7ðÆ7b=³{?æP>ß@iÊ?IÇ=??÷9N9[ÒÒ?;Ùí:ì÷q:&¤{?ÝLÀ=j¤Æ7j¤Æ7b=¬¿?¥:?%ý©?@{Å=?á&®?Þ::¥9î?);dc:c²?dÀ=ã¹Æ7ã¹Æ7b=Üdà>>9ÆM?rÿè>yÜ>vì<?{e:	&:ÀÍd?v·¤9äÔ9[?ödÀ=]ÏÆ7]ÏÆ7b=ý?²Dç>l?t£Ò?]?òs?ñ;tÛ´:)*M?õ:~:t[?µiÀ=ÖäÆ7ÖäÆ7b=xO?ÄÙï>p]?O:ò>¤Á>¸T?ô¡9sÞ9´º>É9îp9ÌW"?¢À=PúÆ7PúÆ7b=ÓZl?Õ-?rxa?BÃ?|á­>¼=O?ëÝ8(t8çöR?»º:¡T:¯)?ÇÀ=ÉÇ7ÉÇ7b="??Üó×>ßb?p?&Ì>dªA?Ò9l`9ÍN>Ó?I:E¥û9P»L?°À=C%Ç7C%Ç7b=X?Õ¶>ÑåR?¢°>9R>­¸8?iXÑ7¥2¥9î4"=Ã>:à8Æ9Â*v?!ØÀ=½:Ç7½:Ç7b=Ûâ>Ã7>|K?+z>mc>o3?\18¿¤{9ÿÊ>)i	:^Ò9D'?"áÀ=6PÇ76PÇ7b=ÿ.³?¨#??SÃ?¼Î[?ë|c?s):ê4Ò9´]N?
§;©©R;ýJ?áÀ=°eÇ7°eÇ7b=e¢?.v?Fã?gÕ?¯Ø??rÈ9mQ9ÕË?áÓ:# 9¬k?¼òÀ=){Ç7){Ç7b=e~ù>Ø> \?µ?Ê®>=ø=?{Hï8nr9&@>L78×Ä9¨·=TDÁ=£Ç7£Ç7b=¥?®?Y¸?Z?»ò>É?Æ,9|¥9»Ð>àé;_º:Å§[?RtÁ=¦Ç7¦Ç7b=¢Ñ?æÂ»>9¢>?Ì>(ñe>Äà.?v?v¸ÉäÂ8Rº¡¾ºé9JÀÂ9ê?§Á=»Ç7»Ç7b=X?o>´>N!9?óT>K§`>X5?N»w8º
l9ÎV>øM;Ø];æ?Á=ÑÇ7ÑÇ7b=xö+?Z¬>l?¼r%? ú¶>#yg?®9J9$¼?:;ç9|ã9aa?¯­Á=æÇ7æÇ7b=¶v>>[u?þ>Jx>&¸V?Í1;Ø²:^6~?&ü:~Ò:?Y²Á=üÇ7üÇ7b=øð?½d?|²e?Ø¸V?Þ»?·I?êl9®Z«9®¾Ý>Ç:Q:ÀÐ1?9»Á=|È7|È7b=ÐÝ0?"Ô>VpU?Ñ^?Ä?%mC?8D^9ýÅ9wÀ>í:V1Û9Ä#2?ëÈÁ=ö&È7ö&È7b=ç)ø>G¢>«sC?Qua>¨¼&>8-?ö_Ô¸0M9x¾à@382ha9Ë=³ÞÁ=o<È7o<È7b=&¬.?é½>Ûk?s?Ó¶Á>nQH?¹£)8Tý69ÑRí=.}::Y·K?ÐäÁ=éQÈ7éQÈ7b=½§I?¶°>z?Ø§[?ÙJâ>ó}x?*¤9óê{9}?ù!:³æ9µÕ3?DøÁ=bgÈ7bgÈ7b=µð>¤@>±B?n­>ë÷>à6,?5	8|Ü9=ù·A9WO½
Â=Ü|È7Ü|È7b=qæÍ?
ªM?%?q?g4?ãkb?·:cº9µå??è't;½è;ZºM?ù'Â=UÈ7UÈ7b=PQ?ÐÝÂ>N?{xÊ?øf?ÛZa?o^:kIý9§Ñ?.p;Hk;ÌS?³5Â=Ï§È7Ï§È7b=Ê>}O>ÒF?>E>×b/?`*¶?ö9 ¼ÒvÊ9îV¸9Î?ëdÂ=I½È7I½È7b=#o?Ù¸>}B?9 ¬>ánp>tÍ7?Á59fF9@ê>1}:7:ä?áiÂ=ÂÒÈ7ÂÒÈ7b=t¡×?ø ?JTº?H¶2@X?·ô¦?ü=G<ãR?Ø';·:°Ã?pÂ=<èÈ7<èÈ7b=Äy?.Û>u?63?DWù>hÖ?.9üþ¾9$ý¬>ùõï:{:èB[?uÂ=µýÈ7µýÈ7b=YÃ>§ô>çA?É?|bÝ>ý1?ø09q[©9Á>óõ$:%B:s?KÂ=/É7/É7b=1¯[?|îý>Ky]?,Uý>Ö_¡>­ðH?s8b9z¨9<Ò«>º3:iÇ9nºf?¹ Â=¨(É7¨(É7b=o%?°Ï>YëK???Ã!Ç>ÝL4?øâ:Z9Éw?õþ¿9C9AÁ%?|§Â=">É7">É7b=Ò5Ê>¸>ÞaI?>Â>	í>X-?ø}ü¸.Å9Éq¾~:ñ»9!?2´Â=SÉ7SÉ7b=
,®?	?Ü®?^Ä?òõ-?ÿ|?å9í9CB?æQx9 ª9àº>¹Â=iÉ7iÉ7b=D>åÚ?>,G?Ê-0?ìøõ>y\7?D<²ä¡;')L?P
:²*Ì9)-?CêÂ=~É7~É7b= $#?O©>¬v?Î³?¸g?)ÈE?Í9H9A°à>æ¨9:ÀÔÈ9>©l?õÂ=É7É7b=¸-?KÉ>º?«¨?±P?!?¸:¶;r:t"?Ñî::Õl?QÃ=©É7©É7b=ÍN2?ñÁ>ôÑk?«ªñ>3â>â"]?C'ë9j9Î	N?7û9ü[¯9ZiÜ>AdÃ=û¾É7û¾É7b=Ën#?|Á>z<X?ñ¤>ÐiY>¹A?ÄE9/¯9\®>-9K:?ë9a]?fÃ=uÔÉ7uÔÉ7b=z7A?Îçñ>ryL?ÌÒ°>rx>/36?µ|Z8?q9QÙç=iB;ÿÞ;´Ñ0?YiÃ=îéÉ7îéÉ7b=ê?M«><ÙU?Ì?°ô®>¦0[?½jo8 ë8!V>{;BM:Ôß?ûwÃ=hÿÉ7hÿÉ7b=ª¨J?ÿì><èZ?Oß>È>K?6Í9¡9Po>ÒÂ.<Uá;¤ÆF?yÃ=áÊ7áÊ7b=
=DÁ¼<</?Õsð;µ(º;ÒT%?õ©¹¾<9ñZg¿Õ¯9#w9-?Ã=[*Ê7[*Ê7b=]?û<Ãæ­<8î8?ê<#Ö­<Á,?¾@<3õÛ;ÊS`?[­<rm<P:?ËÃ=Õ?Ê7Õ?Ê7.ÿ!=w+?=JÖ>°jL?ÚCÊ>~>¦=?Æ5¸<9¬Þ¾p_8:àF}9éZº?FÃ=NUÊ7NUÊ7.ÿ!=¦¶¢>ÎYR>QF?$· >°[>~\;?Ûã$¹±019¤:î¾#i9V9©æ><íÃ=ÈjÊ7ÈjÊ7.ÿ!=ÉF?èÍ?ÉÂ?úÂ?ïX?>f?GuM:®R:çº3?c;+;Oû\?üöÃ=AÊ7AÊ7.ÿ!=KxÇ>-]>z÷G?CJa?ñ?oG?ùb7-Õ8Ãcâ=ç\Ô<Sp<õ6b?ì&Ä=»Ê7»Ê7.ÿ!=ø¹»<(Ã<il.?]üè;.§;·a2?4²¸ÜD9¬¼g¾&uÉ9n7:Èç·>sÄ=4«Ê74«Ê7.ÿ!=lÅ=TÀ=n3?:Ù=»q=3ý#?6á9	
¡9ñÁÜ>+-´:£xT:ÉY?<{Ä=®ÀÊ7®ÀÊ7.ÿ!=Æ|L?i
?Òª=?`?ÇÌ>T}4?S2´9
c½9Àó>
`9$¹Z97?ûÄ='ÖÊ7'ÖÊ7.ÿ!=õP§=Hk=U6?S#<ÅEä;Å)7?\
n¹hIJ8¡À¿?#¹++9¾w¬Ä=¡ëÊ7¡ëÊ7.ÿ!=:?Ç½ß>ÃU?I8?Ì>NÈ5?)c8©9¨8k=ò¶9&Ð9Pûß>0¸Ä=Ë7Ë7.ÿ!=
$ò>Ò>¤V?3«>Gc>'aA?NC·<^9Ì*þ¼±z:}':??ªëÄ=Ë7Ë7.ÿ!=Jxã>û·>.A?V;\>óv>äÆ0?ø}¹ïÖ!9ãî¾)Î97)Ù9?ó>ª÷Ä=,Ë7,Ë7.ÿ!=£tª=»}q=W²4?¨3±<²b< %?nÖÆ¸¸^88e¿¾ÚÁ¸[Î09¡W¾
Å=AË7AË7.ÿ!=ºZ?åb	?õÈK?Ú[?1º>ÛG?Ê3M9OÂÁ9B>t©<É6<>3;?	&Å=WË7WË7.ÿ!=þ0Ð>åA>ÆO?Ë+?4±>ÔA?vb0¹`é9Ó­¾Ö²9;´9=gü>É-Å=zlË7zlË7.ÿ!=1?Ò¾»>K"r?¡ÆL?2¸è>ÑBa?Î¬19Ôa¬9î>Ù_ß:£|:Òxb?j1Å=ôË7ôË7.ÿ!=|=Ã>R7v>ÿJ?ª$>.÷N>1?°¹D´O9+¬¾°¥:n/T:UçG?VÅ=nË7nË7.ÿ!=hï>2t>*d?®õÏ>ÍÐ>
M?ÚñI;îÛ:Bl?Â9Ïk9"?|Å=ç¬Ë7ç¬Ë7.ÿ!=?3í«>ÈùN?)é>kô>«vC?¸9åÑr½¥/;¾@6;)õR?Å=aÂË7aÂË7.ÿ!=¾c=*µ(=GÊ,?`a_;1.I;å?X¹ÄB'9éW¿.ºf¹ãu9Fñ¾Å=Ú×Ë7Ú×Ë7.ÿ!=Ûö>Iû>HI?mDÍ>É>P=?{ïR7¼69Á=tÜ?:ßf:8?Å=TíË7TíË7.ÿ!=vÖ?Séí>¥?Rc
?LÉ>¦êt?.Áz9ª.9ô«ô>²:¹49_ÇQ?µÅ=ÍÌ7ÍÌ7.ÿ!=q¿Ë?ïDz?ÍiP?n?²¯ ?´
>?µÆu9¤9©;¿>:¥O
:,Á?(ÃÅ=GÌ7GÌ7.ÿ!=çµ½<´ <»1?w!¦<<o%?C%¹2g8.ñ¿{Ò×8À<9[©6>ºÌÅ=À-Ì7À-Ì7.ÿ!=U?B?¨>PF?{7©>Ù6s>È2?Zó>¸ô9Ô¢½R§ :ºÃ:@*?tÒÅ=:CÌ7:CÌ7.ÿ!=7Áw?öë>Áe?6ò5?Ò¯Æ>*nj?J9ã9mdå>é;£²¨:%5h?$ÕÅ=´XÌ7´XÌ7.ÿ!=õý
?ß¬>%dy?wôÈ>Åc>fb?×79oD{9N»>ãÐ9LºÑ9Ñùþ>`áÅ=-nÌ7-nÌ7.ÿ!=WæØ>¬{>Õ>?Ks>|0>üH0?D9¾9¢Õ/?Âl8|u^8~(?rçÅ=§Ì7§Ì7.ÿ!=Ôô>Ë4£>Í??#¾d>H">Ç4?ä¨·6Ét=9é*x<¯P:-:öa2?iÆ= Ì7 Ì7.ÿ!=Ez?ÑÜ>9?AúÊ?ñ{Y?¡ìn?ßÝ9#Jè9ºô>2u:´øR:!%?ÉÆ=®Ì7®Ì7.ÿ!=K?É÷°>'5I?b>×µ;>£8?¨8ÚK^9Ãë=
ìD:ÚÁ:[4?ÏÆ=ÄÌ7ÄÌ7.ÿ!=7ìL?H5÷>ò5T?È_>JO>=7?8Q9ò£=^;8&à8ü
?Æ=ÙÌ7ÙÌ7.ÿ!=³A?°Û«>ä?j?-¸?:¹)?ðÆX?µÜ%:ûLÖ9Ø"F?â;ìá:£Èq?ÊÆ=ïÌ7ïÌ7.ÿ!=óØH>´è>BåB?
H>D¥Z>ó&8?¾%=ºÇ<Ë_T?TV<an+<y]?­Æ=Í7Í7.ÿ!=ñ#Í=w]=ûU,?q´õ;4¹;Ð)?¶IÈ¸q
*9+Â¾%Q7¾9¥æ±<CÆ=úÍ7úÍ7.ÿ!=ÆìÞ>>e:J??¿Ù>P86?;Ý7OÑ8$I>ö°;õj;dW@?jÆ=s/Í7s/Í7.ÿ!=+?e0·>n.N?YÎ­>²¡s>.¡6?v|¸Ñ~ò8¾ü%:ùa:;+?Ö½Æ=íDÍ7íDÍ7.ÿ!=F>V3C>ÞtB?m>BH`>1?ù¨x=á¦=ÈY?¸}9Ì9ÉOh>°ÄÆ=fZÍ7fZÍ7.ÿ!=ð?¿?Ä?U®?9ù>ÃÁ²?Qy¨9ìùd9o[<?XË;ÖjN:$³?ôÏÆ=àoÍ7àoÍ7.ÿ!=o·?{j±>h??Aµ>6>Ìê1?<8i 79Å3]>n
Ò9· Õ9¾Jü>ÄáÆ=YÍ7YÍ7.ÿ!=#ì?Õ)?zæ±?SPÝ?
I?·ê?æþW:z):|zB?(>::9:>z8?çûÆ=ÓÍ7ÓÍ7.ÿ!=áä?y?×©]?â*?ö®>ëb?[æQ93}¥9¥Y¢>sÖ:|e:²º?Ç=L°Í7L°Í7.ÿ!=c1>³Ð0>áX? üç>F\>ÔA?´Hø¸S9ª¼]¾P,E<iuë;Û_V?>Ç=ÆÅÍ7ÆÅÍ7.ÿ!==¦0ª<ÞÅX?Ð=6=+D?ôwò9Pm:Ëï>¶/;Ï:D2>?TÇ=@ÛÍ7@ÛÍ7.ÿ!=KR=?ûÒ>¸e?ö%î>	>ù>[?8'¹åè49»¾¢7:QþT:ô.?kÇ=¹ðÍ7¹ðÍ7.ÿ!=S$?ý>¹ç?Ç^7?CÏ±>¿?-*i8ÌIÊ8>b²:/kV:ËV0?LrÇ=3Î73Î7.ÿ!=Ûz?Þ]Æ>ëÞ¡?ð@c?ï¹?á(U:»ò:«±K?²ïx;;0e?þsÇ=¬Î7¬Î7.ÿ!=Ô~?Ü²>?CZ?ÚM?«S³>B?Ð7Äb9¦#=+::#:PD?}Ç=&1Î7&1Î7.ÿ!=o;¡>ÁY>=?_@>RA>Î-?iéV¹n!9I*¿Ú9F¯9ÿ^â>JÇ=FÎ7FÎ7.ÿ!=4?xÎ>ÛÚ_?ó®>à
f>8/B?·>1¹¼9¤ì¾¸@;ð½Ó:Gi?l¡Ç=\Î7\Î7.ÿ!=¸=dÄ<+)?yj;Í:; ?ját¹§\9ï
¿¸ç½W9K¾s­Ç=qÎ7qÎ7.ÿ!=B¹µ>lc>ÙL?«Ò>R_6>í
9?ß>V8»9-Ð=>:íâ9/?gÈ=Î7Î7.ÿ!=Ù8?4¼>»>?ót·>Ð>,3?X¹Ìp9í·å¾©Û9:Ú9?§È=Î7Î7.ÿ!=Öê>O>§C? M>ªG>oÝ<?Ñ}o¹þ9ã¾T5<:NÀ:ú'?«&È=ÿ±Î7ÿ±Î7.ÿ!=_Ù?g1Á>ùB?&º>dK>Ïî0?Ò;7fw9$»<z£Ø:­¦:~^&?Ë,È=yÇÎ7yÇÎ7.ÿ!=Üï
?k_»>BìA?¦ú>ª}H>í4?Ò´¦¸tö­9XRõ½;9²:SB?MÈ=òÜÎ7òÜÎ7.ÿ!=q¬¼?'æ.?¸?Ðß>?¸>íi?`Oã8&B9¼qR>
¢:r^J:Ë×,?ÛQÈ=lòÎ7lòÎ7.ÿ!=j@.?wüÔ>XqQ?Pí>{>WÉH?kÛ¶¸@¨,9Ì¾Ú:±ï9«?ç\È=åÏ7åÏ7.ÿ!=áÊ>)Ï>TC?"GT>Y>åf8?I6^¹Ó5­8/6¤¿ö¶;99ù>,È=_Ï7_Ï7.ÿ!=?Æo)?IQ?æ¢|?±º?"ºK?þQ49 »9?#v>sÙ:¢³©:³$?È=Ù2Ï7Ù2Ï7.ÿ!=¾Ö]?è¨é>s?UFZ?¥f? T?\9HHµ9~Á>¡Ý:¥>':\Î`?È=RHÏ7RHÏ7.ÿ!=yô?Ù?+ßm?g/?AÞ²>{?Í9¢`"9³ÅÕ>Ä¦9ÉÒ\9ë÷0?PÈ=Ì]Ï7Ì]Ï7.ÿ!=DP>*q>ÄIF?'{H?XÝ?
$A?èÂ9=@Ø<è[?aX9Ei9T?ªÊÈ=EsÏ7EsÏ7.ÿ!=Ê9?J²>O5?©	H?YõÓ>8q?÷
/9h	29î±û>J5;äOÝ:È´Q?÷ÏÈ=¿Ï7¿Ï7.ÿ!=Ê ?²ÿ0?Dh?0?Ê¯>d?Ù89GÐ9(ób>ô¢:Íi9tT?VÐÈ=8Ï78Ï7.ÿ!=Ìs?¼0ÿ>ïé?NL?héÒ>8x?È8né9[=øg:ÑÀÞ9l*?æÞÈ=²³Ï7²³Ï7.ÿ!=)Ä>¸«s>ÿN?½x¤>b([>æ@?w-D¸²®c8¬Ü¾Ï9^ò9>'?aáÈ=+ÉÏ7+ÉÏ7.ÿ!=¸i?:>>`?7è>l>ý=O?>¸lêþ8°¾]û:c$:úG?É=¥ÞÏ7¥ÞÏ7.ÿ!=§TÃ<<ÄÎ.?K«;y	3;tít?53¹ñÖZ9Ò¾:¸:ïþ:>ü/?§É=ôÏ7ôÏ7.ÿ!=´)±<Ób<Ý,?¬O%;í¶;Æ?ÍÑq¸>#N9
(¾ù]8(*79wW]>³BÉ=	Ð7	Ð7.ÿ!=º±õ> 2¢>úäA?VÆ>'m>öõ4?Óv¹MR9JÛ¯¾6Ô-;üjß:ã-G?ZzÉ=Ð7Ð7.ÿ!=Êk4?KPª>¥?^ËR?ÚÈ>â?°Á8a9³q+>\;` ;n?;~É=4Ð74Ð7.ÿ!={Àj?3À?g? S¾?^vW?"b?,·9b¼:>îô$;$:òý?lÉ=JÐ7JÐ7.ÿ!=?Ù¦>ØF?-øo>'>Û7?¿Sö¸Ò¶S97í¾MQË9,R9U=?6¹É=~_Ð7~_Ð7.ÿ!=mº>1R>Ã?7?O?>_>li)?Ô(¾·W9æa½+L8¤y­9Ý=a½É=øtÐ7øtÐ7.ÿ!='!?sÒÁ>ÙT?ãw?¦nÐ>[7?Y9¶39K
¾>M|":+}:£J	?ÁÉ=qÐ7qÐ7.ÿ!=RI0?Å>Ýòd?q??ÂT?ªH9©½94h>e):®ù<:2@?MÚÉ=ëÐ7ëÐ7.ÿ!=jk)>ê=_ì8?)
?ÒÎ>N8+?èFY;6Ê;ÅB?&£¤=oXe=Å7?RÿÉ=eµÐ7eµÐ7.ÿ!=è¯?\6?0NN?^?ÈÄØ>Û5<?Z9m-9Rý¿>Ùë·:Êz:Hô;?Ê=ÞÊÐ7ÞÊÐ7.ÿ!==ØÍ`=þ,?÷B> >í÷?vè:öy:âå?ïÑ=ÐÊÙ<Et2?VÊ=XàÐ7XàÐ7.ÿ!=ÞD?s1±>5I?y|Ì>Å©>Ñ:?[¨+8Ø¬9[ß=3
9"9{$b?Ê=ÑõÐ7ÑõÐ7.ÿ!=tÒ8?ñü>»;?@í>ã©>=3?âG¾¸¾Ï'9#¾£:íO:ÊI?í$Ê=KÑ7KÑ7.ÿ!=N?óÊ>Ï>?`%Ã>8ë>~#9?"°8þat98>r¿:QËÅ9D+L?:GÊ=Ä Ñ7Ä Ñ7.ÿ!=ü·Î>z>.S?A@?b?B÷??+²8Kv9ì§9>#É¿9E9b¹5?eÊ=>6Ñ7>6Ñ7.ÿ!=ÿÝ?Aã>½?aL¶?«?6×?ô:hL®9Q®G?ÒÔZ;vì:Ïél?Ê=·KÑ7·KÑ7.ÿ!=	È?Qã>í«?¦+*?æ>e?ØÉI;®Ï:²Ñx?×Û7:øÉ:i?ö¡Ê=1aÑ71aÑ7.ÿ!=V"?<¾>«\Z?6Q?g­?ÓíC?Çèr92@'9ç9?Ü-A;ÉJ;@½@?w¥Ê=«vÑ7«vÑ7.ÿ!=(t?°ô>½q?wöH?¶ë>LBZ?
Ü8úI9Öv->\:Ù:0ñ?Ï©Ê=$Ñ7$Ñ7.ÿ!=_?¾@´>Á3J?:íá>ÚN>ýB?UN`9§[=9¬?0M;J
;Pã9?"¸Ê=¡Ñ7¡Ñ7.ÿ!=DR=1Õ<f.?öq;`m;X?DÀ¸]8Cì1¿;ÎF9¾$9Ëv?ZÂÊ=·Ñ7·Ñ7.ÿ!=3éy?D
?KZg??e?O±°>dsX?o®8¿T9¿ã;>¼.Ð9¬9	s?ÍÊ=ÌÑ7ÌÑ7.ÿ!=bK?&W÷>y?3?¡>èl?àx7Ø®9Äó<D®C:ºä9k[?âÍÊ=
âÑ7
âÑ7.ÿ!=áµ}?ñÞ?Ép?°^?ñQ>å]?«z9Æ¯9Vá>Êä;}*;C?¹ØÊ=÷Ñ7÷Ñ7.ÿ!=+â?Ö<?eYf?§.?#å?df?ï 99
/Ú9dÍY>H;43;$z?1öÊ=ýÒ7ýÒ7.ÿ!=9Ø>æ²>ºj?Y©Æ>ã!~>H?dÆ¾·2ÞÛ8B Þ½QÁ#9«_Í9CL>¾Ë=w"Ò7w"Ò7.ÿ!=òÊ=+=rÉ6?$Lø;^IÔ;¶?Ør¹¬´C9ôÔ¿fy+8Â9ö=Æ	Ë=ñ7Ò7ñ7Ò7.ÿ!=7é>ev>RG@?PV(>ýï=m3?êÚ$¸÷þ?9½ÏÛ½J@²:£:«?5jË=jMÒ7jMÒ7.ÿ!=£¶À>°;}>¬ÑB?>¯fC>Ï@0?xzå·Ï_9Üj½ª:áGN:	³S?yË=äbÒ7äbÒ7.ÿ!=A<=3l¿<yØ0?<Q<4(<å?`V.¹|^h9À¾$:Peö9_®?àzË=]xÒ7]xÒ7.ÿ!=¯+?Îsí>H^8?\¹>JI>ç3?J6Ç·N9j@¥½{v¤9Ô­9ä?0Ë=×Ò7×Ò7.ÿ!=òÝ>µ>AA?æm>[¢)>ïÝ2?PØ¸¾85PÑ¾@4:*Lý9f,6?ßË=P£Ò7P£Ò7.ÿ!=ÌBÿ<Ï¸<G1?f!X<<¥°4?Kß¹Ê8F<Àé¬9¢2¶9ÎMÒ>Þ¥Ë=Ê¸Ò7Ê¸Ò7.ÿ!=ö(?éÝ>?ëB?ë¾>$L>0?2@²·Æz8oj"¾¿kV9	¥9m7¦>{ÍË=DÎÒ7DÎÒ7.ÿ!=Dü>§¥>âC?SÌí>,A¤>O9?¶'Ï7»9ÈB=bÊ:x:p<?aÓË=½ãÒ7½ãÒ7.ÿ!=Ì³?:?­????Èà?mÅ9²Ô~9)t?À:oK:¦/r?ëèË=7ùÒ77ùÒ7.ÿ!=LÒþ?Ñ_?óº?ÿ
@\ìv??êx :2Þë9L+.?K³p:6/:x/?îË=°Ó7°Ó7.ÿ!=OóÐ>± >ÅÝ>?Ì¶>dN>P/?Ò\¸"9>Û½÷ñ¿9 9c;?:Ì=*$Ó7*$Ó7.ÿ!=¦?(ç¶>ý§N?Ï?d×>Ñ8?Ò8t 8Êvã>x:æy½9JR?.]Ì=£9Ó7£9Ó7.ÿ!=Z~?¡©æ>%?¤PK?¸Ï>xz?ßâß8ÄK\9	>éTT:cßó9þã^?Ì=OÓ7OÓ7.ÿ!= ±¹>µsl> I?Cµ>ô	K>u15?W­
9h9w>`;õµ:Ö8?@©Ì=dÓ7dÓ7.ÿ!=øò
?à'>ÅË}?*x,?³È¶>Åq?F=¸Z9Ø¼½bI:u9:i%?«±Ì=zÓ7zÓ7.ÿ!=
s=ï07=³Û)?I-<=qÒ=¤Q&?4¨¹©¿î8ôB´¿.9ì(°9ºSç>9ÂÌ=Ó7Ó7.ÿ!=@8>½´Þ=¨S?ëx?Õ_Õ>ï!2?<6=;Ü<S?J §9ÔÁÜ9ÎÁ>hÒÌ=¥Ó7¥Ó7.ÿ!=´U?s¸>8?WÞ?î	?£§?ãÝ:$æ9"?[e;U;8Td?áÌ=}ºÓ7}ºÓ7.ÿ!=èµ?¿Ô¥>jN?òì²>&:~>^,4?êí):©%:sU?hþ:Ã¼M:j4?RøÌ=öÏÓ7öÏÓ7.ÿ!=ºFÅ>åI>2$z?6¿>Îf>T?p*ð7Ì!9ÿ½=2@: u¶9L	^?dÍ=påÓ7påÓ7.ÿ!=PäÌ>´}>ÈÜN?4nT?6Æ?ÖBK?&R=
Äí<ÄCb?åâÌ:Ã¡I:ä?75Í=éúÓ7éúÓ7.ÿ!=ÔÓ>»z>èrS?Å	Æ>ÔE>¤??(9Ð]9¢cl>¾)ç9Çá:GÐã>5Í=cÔ7cÔ7.ÿ!=_ê¤>Áe`>$<?u¢>À\m>­6/?°©=«»<-W?È=*3=SÇ>?UCÍ=Ü%Ô7Ü%Ô7.ÿ!=ãpæ>Ã>H?YÑ>>ä/?ÔNí7`À9yc=¹n9´^¼917¢>ödÍ=V;Ô7V;Ô7.ÿ!=rv?·9°>ÔÛQ?~æ>ñÅ>÷B?¨ºÚ·ò¨9³ &½m»;ª×:°C,?iÍ=ÐPÔ7ÐPÔ7.ÿ!=R=Ö=Á3/?á±¯;E";AX?EF+¹±S9.æ¾O-;J ö:^å3?_°Í=IfÔ7IfÔ7.ÿ!=I[â>é[>SG? ­Ñ>zú>&4?[F8Ø9O£ú=i|9&Wê9Í|¥>d¹Í=Ã{Ô7Ã{Ô7.ÿ!=Ú10?3Ú>}·N?Hë>9>Cd?t¸¥¸6J÷8½«¾WÑº:+ß9?MÖ? »Í=<Ô7<Ô7.ÿ!=o>x_Ç=¨O=?%ºL>Öl>À±)?mwG=õ<~ûO?c;æþ";H¿2?õÍÍ=¶¦Ô7¶¦Ô7.ÿ!=îÊ&?FèÒ>tJ?T©B?fô>Ð;L?½·4i79ÉØK½Fé¤;zh;5?äÍ=/¼Ô7/¼Ô7.ÿ!=ÇUc?.Å>ä?°G?>Rj?(Ì8@SÜ8"7í>ff9
9Ògô>ôëÍ=©ÑÔ7©ÑÔ7.ÿ!=öF©>xX>ºH?ÂñÐ>O¨>Ñè3?¾·¸ùø962¾*=ÜuØ<lÈI?
Î="çÔ7"çÔ7.ÿ!=bª?Jã> ¯?ºw?j­Î>ûV?T=9Ï»m9Î>å):Aøó9<x?*Î=üÔ7üÔ7.ÿ!=°ø§>L_>@Ê@?C¦>ÌKr>Nª/?^)7}Ùb9;T(=\rx9?hª9fº>Î=Õ7Õ7.ÿ!=º­ ?cx/?kj?ýõ|?û(
?É[j?"K¹9,u9ºyA?£;^Þ¤:gL?ñ7Î='Õ7'Õ7.ÿ!=¡¾*?Lä¡>áÿ?£?_>rVs?.ÕÚ8P&9^k¨>O^:ð:y y?=Î=	=Õ7	=Õ7.ÿ!='¼;?zvæ>P?Èð>¥^¡>ý>?cñZ9þ9 C°>eâ9TÜ9?§IÎ=RÕ7RÕ7.ÿ!=ËÞ?;> ?Úö±?ù»?rú>´À?½å9|j9-xz?P:*á):ºª`?iNÎ=ügÕ7ügÕ7.ÿ!=K?¦Óµ>±q7?öì3>'§>.	+?pÁ¶?k°9=¼Ö	:3R3:ïXI?cÎ=u}Õ7u}Õ7.ÿ!=XÀ>ó'>QT@?=?WeÀ>ÐG5?¡g69ý9Ý>¨úg9îÍH94ß?¿gÎ=ïÕ7ïÕ7.ÿ!=oª?÷³>?T?Ý²J?{
?~b7?^¨9=Ø¦9Ré?á©Ò9B:«3Æ>ÚÎ=h¨Õ7h¨Õ7ûË.=æh?¨¼¹>S ?Ö>Ç¯^> v?¬@82x9ÅËÆ=¾<´;N$H?ÙçÎ=â½Õ7â½Õ7ûË.=Û?ÛÁ³>¨ßL?¤Ñ¨>«^l>ÏÖ6?Ve8éF½9ÔÝ=×H:Qâ:V®?fÏ=\ÓÕ7\ÓÕ7ûË.='Ý?T>¼Ç?e"?\>>e?ÿ|9Ït9Ìfð>Eù:G:#ûZ?é^Ï=ÕèÕ7ÕèÕ7ûË.=Î ?W»Ì>¿I?ÌËÏ>Ô½>ùñC?;9jÆ9»Ó.>;Z:Fã:;t;?ðaÏ=OþÕ7OþÕ7ûË.=Ö
ò<*U³<Ä,?ÓS<çI<<Q*?Ð:6,;9»Ï;ê[®9½94!?ÀjÏ=ÈÖ7ÈÖ7ûË.=Zì>R5¡>TØ;?L¾r>å7>ö(?ãLÅ¸å,9Ð
'¾ ±9øà&9QÜ?·Ï=B)Ö7B)Ö7ûË.=Ï6t>Ûb>/Z?86ê>3>=?7ä|N9 =E¾9Àöj9­ ?å¤Ï=»>Ö7»>Ö7ûË.=8?òùÔ>.]?°>3¸8>Ã`A?oëO8©9+nI>àþA:JÁ:¦9?îäÏ=5TÖ75TÖ7ûË.=BÙ*>éOÂ=na??¤d°>¦B?¨Ç=R¸=Vî[?"¾<o+;|?åÏ=¯iÖ7¯iÖ7ûË.=<>¥ü=ß??l"Ñ>Q>w-?ÎÝ¼=qo=íI?®<%·;½O?jïÏ=(Ö7(Ö7ûË.=ëS?âiï>èA??&?¸H?ÐÌ9á9L;´>Úá:no:ÿp?z	Ð=¢Ö7¢Ö7ûË.=iS?³>a©?±dQ?JJå>Éi?Y:J½Í9F?y	3:Rá9x-K?°Ð=ªÖ7ªÖ7ûË.=×¦4?Þó>Cy?øpü>s'y>R°?É7,¦|9FL=ø¬ö9<¹9*?'9Ð=¿Ö7¿Ö7ûË.=Õg2? ÂÝ>óM?7¤?®0»>ù>?g-9æn9X¦>Êªð9OÚ9*G
?;Ð=ÕÖ7ÕÖ7ûË.=þº?k´¦>ÁH?Q3G?Í¥?;«D?2Vè99j_?ÙÀ:vk:Ïô?wtÐ=êÖ7êÖ7ûË.=VÒ#?ø¶>,5e?3p¸>rnf>JçL?÷¶*b*8tû¹½ÖèÀ:Ìñi:«S?:{Ð=×7×7ûË.=Ì0?Ï>ÑZ?ö$?ü'«>TT?Âò9R²9È:>Áí:»v¡:è;?1Ð={×7{×7ûË.=mØ>ê@>¦ÕI?³>hßS>u:?q¹Ï	¡9a/L¾ÄM:øÄ9$'?b³Ð=õ*×7õ*×7ûË.=³Ræ>?¤>÷#P?4I
?8¶>ÌB?\Ï9Á¬59SÓ>­Z<Pw1<:nd?_»Ð=n@×7n@×7ûË.=±Â?¡n®>óÆE?À>wÔQ>ðú0?ö]2:âm:	L ?óV:9xËÐ9Õwd>¿ÎÐ=èU×7èU×7ûË.=ÃÙå>L>I?.¡¡>MY>æ>?ùeÏ9¨9µ/?1o:\t:«ÍO?	ÜÐ=ak×7ak×7ûË.=¦¢»=¡=æÄ1?ñ,Ë;H°;J?ìj­¹Mj9äë#¿6J9C¤9G>ÞÐ=Û×7Û×7ûË.=µüI>?>-A?"Åz>`z.>ø7?oX(=«ÛÅ<ÐY?1=J1=6P??åÐ=T×7T×7ûË.=H`?¤ØÔ>Q?M?2?g[?á\9|¡¨9
u§>)h;ã¦¿:8>?¢èÐ=Î«×7Î«×7ûË.=ªü?øª­>%ýb?1¥>E=>ªp_?(ø|¸úåÄ8ds¤¾*:íß9à¬+?
ñÐ=GÁ×7GÁ×7ûË.=Â?§B¹>ùiI?¹Å>­nL>6?¿ª79wÞ<QO:^ò:>7?ÈõÐ=ÁÖ×7ÁÖ×7ûË.=	$?ØãÍ>öK?	×è>K>zl;?ÉÜ8²Ôò8åH>Øø9ìÁä9=?ªýÐ=;ì×7;ì×7ûË.=¸[?ºñ?ìg? é?%ø >ûP~?l¥
89aP9Tª=Â9|Zx9|H?ÑÑ=´Ø7´Ø7ûË.=l&i?Þ>y
?j¾)?SÚ£>?tJ9l¢9:ê>õÇ~:z6:h·2?Q%Ñ=.Ø7.Ø7ûË.=½Í>~>£ F?º>±C><Ç2?8 H?9
=Ê=`l¹:T%:W'(?Ú-Ñ=§,Ø7§,Ø7ûË.=øo
?¹>C?ÅAØ>>;æ:?¯49«Ào9µíÀ><B¯Ë; ¿3?,5Ñ=!BØ7!BØ7ûË.=Rz?çé?±¦c?H'?«º >µCW?>9XZo9ÕÜË>Ù :Ø\:K!?X@Ñ=WØ7WØ7ûË.=TÕ>1]>vqI?«ö>LºR>qä.?9Gk8ÂE9
I>¬­¹9fÒÂ9=üó>+HÑ=mØ7mØ7ûË.=à7K?VR¾>p¬?NÇ¹?í7?(ð?jè:óÄÓ9ïa0?ïñe:@:2@`?¾`Ñ=Ø7Ø7ûË.=ê?þ>¨-?A?èÓ>
Ëj?}9'Ä9v¶5>ìÓ::ItM?®vÑ=Ø7Ø7ûË.=d?¸ï>­?¨­?ic9?à¦o?(¡¾9fR9U®<?òæO;}ñ:¼\?VÑ=­Ø7­Ø7ûË.=
Õ>¯>
ÄB?Î>8_>k>/?ü~8ÉïÈ9wÙ¡=GË<·;ôz5?¢Ñ=úÂØ7úÂØ7ûË.=°¥? v?Òs?º?¨wD?×s?}<:ú;úU?¸¾_:ÞÚ#:ëÈ.?û£Ñ=tØØ7tØØ7ûË.=þ»>mx~>Ü=?]go>84>²*?mÆ8¡94øÓ=U¼Â9ãê9òÕ>Ü¦Ñ=ííØ7ííØ7ûË.=Tó?Ýe?Ðu?ºr¡?$?g({?1N\;1eä:±îv?ô3§:o	T:ÏÞI?n¶Ñ=gÙ7gÙ7ûË.=O¶<Èõ<J³,?ßQ<þûÖ;ÿ2?{g¸&t¶8Õ)´¾ý`9Rz
9áb?äØÑ=àÙ7àÙ7ûË.=Uv8?!ã>vìO?XÖ>×¨>ì<?Ð\ò·:Ç¶9º)½¦² 9ïÑÄ9=Ñ>yßÑ=Z.Ù7Z.Ù7ûË.=ÜIO?>ÊÉ>â|?BÞ?ad>ËT{?©9¤`9Ð>^28:úú9°.<?ÃúÑ=ÓCÙ7ÓCÙ7ûË.= ÈU?B?ZU?~ý>Çi¨>­Á@?Ú9YèP9`8¤>f:h:4,?Ò=MYÙ7MYÙ7ûË.=¨Z?P{ø>T?©´?§*H?<g?u:²³9Þ<?ºD;¥:åeI?Ò=ÇnÙ7ÇnÙ7ûË.=¿¹?E?üp?GÐ?j:¤>Kc?¾Ü9íE°9nIÕ>ZI­9#½9©ê>qÒ=@Ù7@Ù7ûË.=Á.>Vã®=Î?ã©³?<J??Îpp?I¦=Þj=5?=Sg:êU:¿_?Ô@Ò=ºÙ7ºÙ7ûË.=ÙVÇ=\í=³Ù.?§ZÊ;^Æ;þ§*?T8Âó`9ä²=¢f¹Ðb9Òj¾aTÒ=3¯Ù73¯Ù7ûË.=§w=÷IÏ<T.1?Äó<hÎ½<_ñ#?í¶¸#¥Æ8 ¾ë¾g{:Ú:~?}Ò=­ÄÙ7­ÄÙ7ûË.=¥·?<¡>¸v?þ ?:OÍ>³½H?6¾÷8Iû9ò>´#:Ü4À9I R?Ò=&ÚÙ7&ÚÙ7ûË.=Ý?l[³>êçU?çõÒ>µ>nO?úp¸,Ú%9ùú9¾Ø¸:¶þ=:«"0?Á¡Ò= ïÙ7 ïÙ7ûË.=óC"?	²>ARi?½)ö>úR>¦ÚN?¾ù8zª9i;>¢¶e:a9:Èj?0ºÒ=Ú7Ú7ûË.=(ì>«>.K?çan>²>
{J?R¥8`ÿ9m÷b=Ã{:µ&:ÐA?ÞÈÒ=Ú7Ú7ûË.=îÎ¥?¯²'?}?ÊÙ\?8þè>¡¨r?ªß·ff894½>~i:£Á2:Ø1'?ÜÒ=
0Ú7
0Ú7ûË.=6lÜ>àÐx>xÉb?ß
?þÁ>·/E?"¨/9I9*§>Wa9í{¬9i§>RýÒ=EÚ7EÚ7ûË.=È°=q=Õ<µ3?Sñ<~º<Å%?y¼¾¹Â8föú¿é:"]:Ù=ÿ>Ó=[Ú7[Ú7ûË.=YÇ>Pb>k5?8>dé=,Z+?+V='=AQ?¦Y<á¸;¥8?Ü!Ó=ypÚ7ypÚ7ûË.=ãÄ>T"m>T?l3
?n¾>eÑ=?k¤0=°kÊ<óe_?W=:­«9:ó4?L;Ó=óÚ7óÚ7ûË.=[ø>ÿ>Oè^?®í>x=¡>®<?R72¹9Ã.¿ç»Ì<[¿t<%V?AÓ=lÚ7lÚ7ûË.=ã­=2P=
,?ÓÃÈ;Û¹®;S?5¸­9Û½S¼8yâ8W@Õ>wQÓ=æ°Ú7æ°Ú7ûË.=H?ä>8ä?«l,?Ï{ >?=4ü8E´P9È­>-úÌ9Ð³9P?	ZÓ=`ÆÚ7`ÆÚ7ûË.=Pç>¼?>#4A?(vq>0X2>ÅL-?{à¸K9q,¾U¡49YÉ9OÑ¬>0[Ó=ÙÛÚ7ÙÛÚ7ûË.=`
Î==I&7?5±¥>}r>Lì.?â'ÿ::~öQ?t	=é\´<ðWE?®eÓ=SñÚ7SñÚ7ûË.='i=?ãñÁ>àz?Qí>ðìs>éy?/ç¸ôã49§Ë½c©19M7¡9ª><fÓ=ÌÛ7ÌÛ7ûË.=FK!?»*É>?BM?¿l¿>×>>?
39X9?Ü>hñ:ÞM:º`?'Ó=FÛ7FÛ7ûË.=~%?/Í>9N?ÙÁï>é-¨>5z6?v¸yøs9Pá½Nê÷:´:ØV?´Ó=¿1Û7¿1Û7ûË.=|©Ø>­j>GD?¸ÞL>±>FÃ2?¯7}y9ÂQ<Øc9:Z9ü?çÓ=9GÛ79GÛ7ûË.=ì	?ä³>uÑC?HÚ>µ>3Ð4?ºª:9P?9eù>¡i<V3·;½fH?sÚÓ=²\Û7²\Û7ûË.=Mw
=5ÈÈ<_4?oQ=`^!=»:&?+9ÿÉÑ9®cQ>Å×Ê;;¨x??xÞÓ=,rÛ7,rÛ7ûË.=!â5?Zí>^,D?MÞ>õä>ý3?uì¹»fU9È¦²¾ú 9,]9*m:?ùïÓ=¦Û7¦Û7ûË.=ôèr>ó;>èJ?Ùf>F>¯5?Å÷8(i9Ë>Ì"<\<ÇóM?ïöÓ=Û7Û7ûË.=Ð]?Èªø>[d?Ø'C?®â> ~\?Òº9G69eE>·E;HF;jn?NùÓ=²Û7²Û7ûË.=Á©Ñ>>õòK?o¢¦>±e>cà9?Tà9iQl9é>"ö;H¤;@Æ??ÊGÔ=ÈÛ7ÈÛ7ûË.=?N£>ÁöQ?Qá>«>
[G?ä8í(c9Á{>Î:o:xi?aÔ=ÝÛ7ÝÛ7ûË.=öÉå?eýI?¼?óöV?ïÜ>jy?\@9a\9ÿ^á>äô::Eíf?}~Ô=óÛ7óÛ7ûË.=ËO?7Å>!C?U+?/æ>J>?õ9Ù:­9t»Ú>î&99Ù?YÔ=Ü7Ü7ûË.=Ë4?|ç>G?^k>n#>8?ìüò8þ9¢ë>Ylc;*§þ:P d?¡Ô=øÜ7øÜ7ûË.=µ7?x?#y?ÆX?õ>î*b?19Ón9J>>ÀY:ìç91p?ý¾Ô=r3Ü7r3Ü7ûË.=¯'?5ÏÚ>Ô/D?È>û3>UÒ5?©s¸Ìø9îY¾×h:ß	:o©ò>åÔ=ìHÜ7ìHÜ7ûË.=T²G=Ä=$0?á¿;s¼;WÝ'?Q%¶ó¹9K£»èyG9ô99U¸>ìÔ=e^Ü7e^Ü7ûË.=:Y?º>¤;?aN$?Yî>y0?n9D­9$
?'ÅÉ9?ÆÙ9À/í>ãÕ=ßsÜ7ßsÜ7ûË.=·-M?]Î>¨~?Xôt?çû>Å¶y?oð¸9ñ
z½DQ:Sã9Þ©k?/Õ=XÜ7XÜ7ûË.=é?ò Á>U*J?¨¿>$í>Gô9?ÉØÐ¸P?9ß¾UÎ`;c«;aé]?ûPÕ=ÒÜ7ÒÜ7ûË.=]ZÉ<«<Dî0?ø«<ù{< V?!0Î¸kN9ÿH¾öd<gû)<ði,?ëSÕ=K´Ü7K´Ü7ûË.=i*?Ì@Ñ>ºF@? ï>ó>2A?òË8À_9°¬=s!Ø:P:åÉ7?«VÕ=ÅÉÜ7ÅÉÜ7ûË.=Â
Ñ<\<5?=`ÒN=E®$?b
=¸9å8BS¾ýµÇ¸x59i¡·¾óhÕ=>ßÜ7>ßÜ7ûË.=ÀwH?üÌï>V?mÒ?Îm?H?úòì9è¢9Ç,:?ÅM;è;Ãáb?lÕ=¸ôÜ7¸ôÜ7ûË.=øT.?r|ß>Ñ±G?áÏ>X>ß»A?÷Ej·´ØY9â¦	½¨Õ:R¡=:æy??zÕ=2
Ý72
Ý7ûË.=1Áì>¦u>xaa?§¬>{UP>¿T? ¹¾v9¿h-º9
L9i?Ä}Õ=«Ý7«Ý7ûË.={pñ>?>JC?IÓ>ÖSL>±1?ÎÔý8à<9¿¬>:7;-¢=;Ó|2?ÚÃÕ=%5Ý7%5Ý7ûË.=ò
?|©>Ü¸U?ãæ?u¾Ä>ª¿A?
Î8j¤L9;(D>ã:ý:¸Ð?ËÕ=JÝ7JÝ7ûË.="Ý÷>²>M?¶¡>½©_>ÝÞ8?ÙW¹Ì®h9èzí¾ÍQ:=b:5?ÍÕ=`Ý7`Ý7ûË.=½p?ÝÉ§>§·?>Y¦?²ôù>þ^ª?E
å99ÕH?®¡;ø)P:¿k?/ÍÕ=uÝ7uÝ7ûË.=ie?nÒ>]Ø?G?Jú>ð?'Å9_V9%a?áù:tØo:0?ÎÕ=Ý7Ý7ûË.=«pÜ>ÐË>ÞB?«U>u»P>ó>2?Eýç¸ä)9¨±Û¾ÏØ9ô¥9JA?£âÕ= Ý7 Ý7ûË.=z{
?®Û¯>cI?2¡>8^>ðá9?öÍ8Ô	$9Åm >¨m:¥N8:U?ü5Ö=þµÝ7þµÝ7ûË.=Ä`=¡E=×9?(­÷;
b;gu?¬'8E¦8ÞÎ>3;«ª:+]?°;Ö=xËÝ7xËÝ7ûË.=?Ý´*?|D?ö?M½à>E-?69Z.ñ91ù>C9ë¤9ê>ÌBÖ=ñàÝ7ñàÝ7ûË.=fK?nðá>vf?
?À­>ÈO?´@8Hg9ªï=).B9ìë9Ë	S>]Ö=köÝ7köÝ7ûË.=
?±>ÍA?hã±>/>-?>WÑ8L\­9Ý>Ç=#;äõÓ:(E?y]Ö=äÞ7äÞ7ûË.=5=¾ÑÀ<fW/?ù£=äïÒ<pg#?ª²§¸6^942A¾Ã|¦¸Ïon95À2¾ofÖ=^!Þ7^!Þ7ûË.=(u&?IÃ>´5Z?uQã>Bâ>ïF?
ON8#Ï9GÍ=äÒ9(*~9Vú ?Ö=×6Þ7×6Þ7ûË.=~G?X§Ë>Åz?1 M?¶ð>#=[?ú½8Ýv9E>d¨Ú9YÜ9Áþ>cÖ=QLÞ7QLÞ7ûË.=cæ<Ú¨<Æ¥.?¼qa<Ü©*<)?½ø
¹²kà8ûò!¿m³7À|L9­ `=ê¾Ö=ËaÞ7ËaÞ7ûË.=.?Ø?Gý?¹HI?Q°Ñ>6½u?y9 3v95¹?µ¹;ð:b;%R?!ÀÖ=DwÞ7DwÞ7ûË.=s«	?ö]¸>¿(??O·>Ê`>@6?¬8Öú9òÊ>îd9u?9
?6ÁÖ=¾Þ7¾Þ7ûË.=£1O?+¦é>c?91&?yý´>¾k?êÜÊ9.>¯9,?±^ö9w9Ëh?ØÖ=7¢Þ77¢Þ7ûË.=î>ÐÆV>pb6?Ç=º=ÁÁ%?ñ×»='n=¼ëI?¾/9:D9ø±>¹ãÖ=±·Þ7±·Þ7ûË.=ðî> ©>¤©I?8sy>~î6>B.?0h9hÅ9`Hç>úÉ^9ã9&»>`îÖ=*ÍÞ7*ÍÞ7ûË.=¬m?º?-X?"?¦ª·>kN?*É]9ßÊ9p>Òt<;Àèü:lÂ>?È×=¤âÞ7¤âÞ7ûË.=¸ù>£¿¥>!Ù@?óØ>\ÿa>ß*?¸¯&]94J²½¤gº9ø	:9s@?Z×=øÞ7øÞ7ûË.=jº?/&Ê>I?Ä*¼>at>0`E?6À8Ý½9ý©>uJ£:*E:µT?ét×=
ß7
ß7ûË.=11?­³>M?c­ã>°t>Ëè=?Vi8Ú)*9Ñ/Á=½Ñ9b~Z9?×=#ß7#ß7ûË.=ý¿?$Â>¹A?\>u³c>-?A`ð9Ï9Â?&9;àÍ:Õ7?7×=8ß78ß7ûË.=]?÷ú¬>Ús??Jû>Q*h>Þg0?7Ã$9Hõ<KM¥:ÿg:^!?Â£×=Nß7Nß7ûË.=Gû?ßï>Î?1»³?j,,?b?ãt>:®:..5?>q;íç;£a?¤×=}cß7}cß7ûË.=>;v?	â?HR?¹²^?x³?²??3m¦9]X9^?Ë;ôÉU;t;?©×=÷xß7÷xß7ûË.=êP>9BI>3??ÖÚ>çÂT>ç1?)û8S9PUï>Bpw;7J*;Ný9?Ôµ×=pß7pß7ûË.=áê?>Pg?T?Îýö>CÏ[?¸¶9èHÁ9¤l²>nÜî:(:8
E?ÄÄ×=ê£ß7ê£ß7ûË.=Îe?h:Þ>Dø?µ?æ®/?ÒM?Ì§9d¿9¡Ì?0¥I;;ö;G?)Í×=c¹ß7c¹ß7ûË.=_h9?ª>Ú?JÌ4?×	Ä>l?wÍ9µ9×?ùì9Ú^Ò9ïO;>6Ñ×=ÝÎß7ÝÎß7ûË.=?z.ª>.W?ú>ÕÃ§>Q-??èp9´¯9c?Òß5:¶9h?Õ×=Wäß7Wäß7ûË.=Ô? Âû>®?ÒM?7ã>¬g?´9Ä«¼9»òô>³è:u:=?B Ø=Ðùß7Ðùß7ûË.=Óå>¸>3@?hO£>¥Èn>µ/?|8M±9ºÚ=¼ª#:èo:â ?Î(Ø=Jà7Jà7ûË.=9S?]N?D´L?»ð>Îä¨>sq6?fï9fó9ßºu>¿¹ý·j9wo½51Ø=Ã$à7Ã$à7ûË.=i?½?Ô`?ïy??{°s?Mú9ø9ô>?Aw:ý¯5:41.? 6Ø==:à7=:à7ûË.=öJ?"? m?k?
¡>¾Ät?ÃT95%{9:-Ø>t½89À9><WØ=¶Oà7¶Oà7ûË.=·â> ß>§?@?»>Pc>(ó,?j55f91Ð®:c¯T9wJ9Äu?xZØ=0eà70eà7ûË.=2?Òí>Xy?¤DQ?&Ò>Ýì~?«aÅ8âÞ·9Îg	>¡:òW:¦??^Ø=©zà7©zà7ûË.=ývq?ÕâÍ>?Iê> |>Äõ[?`Ú 9Ý¿79Äà>J2D;ë;ßB?Ø=#à7#à7ûË.=ñ¾`?`×>¿s?j²?á>t?`9AÒ¢9«°>aÔ¢:òØD:ÂS?³ÕØ=¥à7¥à7ûË.=ìùè>:>D?ap>Mk0>Ah.?Ðq¹A"9¬X>¿½Ë
;9Ø:(á'?qñØ=»à7»à7ûË.=?Î4¨>Z7E?VÑ>]ç>>S!6?_¸ÀÂÐ8{f¸¾]$:249?$öØ=Ðà7Ðà7ûË.=itÆ>£~>ÿG?8wØ>°?>:17?ô ¹¡P9%¿ßò9A|
:¹Û>­Ù=	æà7	æà7ûË.=Åg?
Õ>6ì?¶>L?½wÈ>ki?ü9öt9$?aNt9
4[9¨?VÙ=ûà7ûà7ûË.=y??+s?F?ï>rT?¡¤8n!.9(ãH>Oê½:^
0:£?_%Ù=üá7üá7ü3=A?9¥Ð>okm?ÍÖ?¹*?°>^?¬&9aê©9ö{>éy;°¥:´=v?êKÙ=v&á7v&á7ü3=vc«>Ô>X?hÿ>dö>ÀZ?"¸üa;9'3¾
:LCà9g	!?Þ]Ù=ð;á7ð;á7ü3=`Ü±>ÊZ>öÐP?æõ>b§V>zØ2?£s¸ê95N½"È8dçµ8+Ô?ÝlÙ=iQá7iQá7ü3=2~>:KÏ=oB?>ÅÞ@>)@/??<7=Vá<îçO?Á<ðH<°4C?Ù=ãfá7ãfá7ü3=yÕ?2Ã¨>jûG?z>¡ß3>3V2?}7¸uã99Y¹ü½l[:ÂïÆ9.?Ù=\|á7\|á7ü3=Êv?)§ø>Ö~?¹8?mÛ>5W?Äé9@t~9&½>¨jz:>¯:xþI?7Ù=Öá7Öá7ü3=vè·<Ðë<Gs)?Øâ=9ú<í?Û½¹iÄ8è¢ÀÍ)6ÈAx9]¯;VÙ=O§á7O§á7ü3=.F?Ñ¢>GF?Ò[?ú?\9?cì':òm±9ÌHr?¹Y: :(xh?;Ù=É¼á7É¼á7ü3=BLý>>U]R?
£>¹ë]>¹²<?0G¸<¦9ó¦½äo9A9¯é>à¿Ù=BÒá7BÒá7ü3=mzË?u~o?Y?DN­?ìûB?´c?>k0:Ä(:JR?qõß<A'<â@\?ðÃÙ=¼çá7¼çá7ü3=¤®?ÿÍ>xA?ÔÝ?ÿ¿>Á84?Îà¸Cp9d6½I;9ñG(9l«í>ÝÙ=6ýá76ýá7ü3=k/>Ø@ê=´??=¦>!t>÷R.?¦Ê¥=7ëH='>S?,¥<>Q< 7J?Ú=¯â7¯â7ü3=R À>³i>-??b>M>¿I3?ÒÎ8$Ú9KEy=eÌø:W¬Ï:ÿX?`Ú=)(â7)(â7ü3=Tµ?ô&½>}$A?#±>³v{>U4?ËN:hÐ*:aö? 8/9
d9HÄ>Ú=¢=â7¢=â7ü3=9P?µ+ë>Ðªb?vZ?çkû>Úý]?¦«h9hïÈ9Q7>Õ>\:º\ :bÌ/?ºÚ=Sâ7Sâ7ü3=»<E<@Ú/?æ;.bÑ;£?<}·@M)8h¾(<Ö¸}CR9èj¾µ-Ú=hâ7hâ7ü3=q~=6²4=#H4?V<å <_+?u¸<9ªÂ¾)fú7º9õØ=\2Ú=~â7~â7ü3=­k=åÈÈ<1©,?8=%ì<?ÓÇp9l=¨9³0·>ë9°9ÒR?³2Ú=â7â7ü3=/?Ô¹>rX?ì§>Äê3>ÞC?Jñ7	üV94É-=«G¸ÀÊè8ü[¾õGÚ=©â7©â7ü3=[?w?ÏM?½eU?Î<?Ùò>ÊG?ÎÃ7	;¶9s\	=ÇÖ:Ë"7:°P?IÚ=|¾â7|¾â7ü3=î?íØ>SÈ¤?®@§h?­?ä®":+¡:h?%M§:$8:Ì h?þhÚ=õÓâ7õÓâ7ü3=-?Ìÿ¶>ã:?fÅ >go>Í+?[àì9nÅÐ9J;?ÞI9ôy9Sª>NÚ=oéâ7oéâ7ü3=yø	?:¬> M?í¶K?V1?Qà@?(<9'«y9õ?©´Æ:û:
3?pÚ=èþâ7èþâ7ü3=ßN>¥<>èO2?÷À.>Nh>Ïï(?A8=ã<JO?yæ<N¡<ª6?ï·Ú=bã7bã7ü3=hPÍ>m>ü3]?XW>@µF>®Ò=?)¤%9|¼V9xÅ>bÒæ;ÄÙ;{Y?ÍÁÚ=Û)ã7Û)ã7ü3=Óê?Tc0?®ßP?Í?¥r¸>(4E?*Ì$9ª¬#9Öà?d]:Ù:ÿõA?ÒãÚ=U?ã7U?ã7ü3=Y2+?öD·>à"o?øÝS?þ­í>¡2d?ô§°9nâ}9É 2?5Ó9ã9çî>&öÚ=ÎTã7ÎTã7ü3=1{(?Ïæ¢>Zb?äí??Í±?ÅxV959øÇ.?´-:;:ÛB?>Û=Hjã7Hjã7ü3=´Ñ>)Ê>é??6_=>Ãæ	>_Æ/?â8ÙÖ49SÞ=X	¸?9÷ò¬½±Û=Âã7Âã7ü3=`Ï>[>??¿Óy>Îý4>®0?VÐ¸þ8túÑ¾Öb9°õX9¾X7?+Û=;ã7;ã7ü3= ø&?kÉ>ÒT?l8Ò>æé>^´A?ëÌ¸äª8âlÑ¾ù±¤9öï9ªÿ¯>?3Û=µªã7µªã7ü3=õÎþ>¡D©>s¯@?KãÎ>á>ß1?Ë¶¸¹´Z9©½ö¿D9ä79â×¯>Ä5Û=.Àã7.Àã7ü3=lc?¬>ÉH?Õí²>PDs>kK<?±n¹½ÿ39½)¿IÅÏ9±Ô:
1¾>}7Û=¨Õã7¨Õã7ü3=hM=çê=Ä,?»é<ó ú;)6?&¹i8e!¿æõÇ74¼9Mi%=9Û=!ëã7!ëã7ü3=}d?Ö{¦>WV?Þ²>N f>Ï;F?=é¡¸ò49¬¾|ÿ9f·9Õ>RDÛ=ä7ä7ü3=QÄ>¯3>-ÿ@?Z]¬>Äw>u2?`/å¸·Z9>C¾£Â9ÔP95+$?LÛ=ä7ä7ü3=µ#]?BuÜ>Ie?Eo?b?p¯g?¨ô
:Qs:®L?éG¹9x»9¤ïü>QÛ=+ä7+ä7ü3=¢MA=/ë=
/?@Ê;Å«;¶?+¹ÐR9Å]¾>D¸	$y9ÕÊ½rhÛ=Aä7Aä7ü3=öîÉ>a>Õ§e?ê?Dn§>9K?qNÎ¸]Ùw9UU¾1ý=vB<Oôj?Û=Vä7Vä7ü3=N.>*´Û=álK?ÈªÍ>Ø>Û}5?	#=`"=ù^?¦®:;:F?Û=ûkä7ûkä7ü3=«îT>t{â=¯p?}B?G»ñ>æN?T´S=JÒÛ<v?ÐH:s/:ßøF?}Û=tä7tä7ü3=¦*ì>C¡>Øs;?â>!):>$0?èj8mø9¾®ù=kçE9?Pò9Q>îÛ=îä7îä7ü3=5?
|Â>ÚÚF?¸%¥>×m>Ôë1?«s¸J9qné½Ô{;F;3Å?õÛ=g¬ä7g¬ä7ü3=yØ>%>ÿø8?×ýc>äy0>\]%?<xê¸asS91ï¾R;:b.:D	?²Û=áÁä7áÁä7ü3=©I'?'Ô>ôëI?^î>ºè>=F?x2Q¸þ"95Z²½|#:¤A
:ì?ÀÛ=[×ä7[×ä7ü3=Ôò>R>)T?}ÎÖ>*>9?Tü£·¨wI9p_P½TE9'É9ñ°´>æêÛ=Ôìä7Ôìä7ü3=b¶>ÎÐl>d(E?m>mÙb>¦é3?4·ñ9íÒ½û¾9¹9:??Ü=Nå7Nå7ü3=½%\?¦æ>ùt?Ä ?g?ÞÒu?)`9 Þg9q÷>æ(i:Ì·:f	J?¾(Ü=Çå7Çå7ü3=¥ÉH=A=½0??£;a;?r%¹-9á7¥¾²4É¸L7e9·`¾Î2Ü=A-å7A-å7ü3=b£¸>"{K>:Kh?Ú?ÖÉ>Òd<?Qàü8«Lt9g~>ÇIÆ:Uµx:L?Ý<Ü=ºBå7ºBå7ü3=>[?¢?6¿D?k>è/O>¨ê4?à1··Ð¹q9?B½ÂÓò9¬Î9¶"X?ûKÜ=4Xå74Xå7ü3=Cñº?ë6?Mv?ðà?
?Ð?Ì9ÝP9{aH?aG:'w9O?\dÜ=­må7­må7ü3=3Á>0}x>
G??Ï>ß@>ê6?à8N"9f2^>
!º:ÚË:Ql*?WzÜ='å7'å7ü3=¢²>mwq>c=?9z>L>,+?Ù0/8(9Ó=lÿM9¼[Ã9ø>¢Ü=¡å7¡å7ü3=ÁmÓ>Ií>ò6?êVÇ>>NÝ'?«é8FA9ðú=:Áq :&õa?Ý=®å7®å7ü3=Rº?Ó?Åuo?i?5w¡>yn?îyý8.Ò¿9R$)>»7:Á:©=?Ø'Ý=Ãå7Ãå7ü3=×I+?g§Ê>Â`X?åßÓ>èF>ö??vi9%e9(î>$ã7?9KªU=AÝ=
Ùå7
Ùå7ü3=oÒ ?`Í>ÑÃH?¿PÄ>Lk>p0?Bf8Äî9º=Ò¶9V~²92b>fIÝ=îå7îå7ü3=2×
?f&´><LE?¨¬>Æu>õ+3?!U¸§59óÒÆ½mµá9îÍð9¢óï>äMÝ=æ7æ7ü3=¼EQ?ô.ã>.Ñk?pu?~1§>ÈàM?iq¸-U9Ôtç½4iÜ:ÈÁ:¦c<?²jÝ=zæ7zæ7ü3=K9?^ý>:¸?Öa¥?CT)?dz?ù(Î92Í9ý¨?<ÕØÃ;N?ðuÝ=ó.æ7ó.æ7ü3=Ú?êÈ¯>@ö;?.p>5ç3>ëâ*?Ð¸¯Y9Ð¹½@z9u9xYÙ>¿Ý=mDæ7mDæ7ü3=H>`_Ê=¸ñ/?c<Aû;²l?}¬¯¹»§9X¥¿Ê19¸ß9=9¸ú½ËÈÝ=çYæ7çYæ7ü3=áòø>bÎ>ú§H?¾«ú>¼$¶>8(0?m¥9Aø¼9*ÛÒ>ÅH:ß
:V9?ÌÚÝ=`oæ7`oæ7ü3=.ìã>Ê,>Õ¨d?(?ïÒ»>?WF?EN*¸æÖ@9úâ½Ê=Ô£<Üïf?Þ=Úæ7Úæ7ü3=`m¦=Zäg=¹º7?õ<#T<9O+?³Ñv¹q69!RÒ¾Þ¡9(x9­Ê&?AÞ=Sæ7Sæ7ü3=Âèå>ön>ÍBw?´±>Ë^>`L?z7ø9£ß<ä@b<÷@<¦W9?iÞ=Í¯æ7Í¯æ7ü3=ßç? ®>¬MD?á·>:	U>«=?p©ì8;ÀJ9h>²;--;´-?  Þ=FÅæ7FÅæ7ü3=y¡Þ>>K?*Ö>JP>7?B·9ïW¼'t%=GÈÍ<sÔM?);Þ=ÀÚæ7ÀÚæ7ü3=cK?M²>,O?ÑÑ®>áp>Ùm:?>N)¹£89½ê¾Z:9
:¬¨l?>GÞ=9ðæ79ðæ7ü3=Øw=x 7=ÌÃ,?e®=Ðè<DJ!?ö+¸sx9J°½ZØË9¸V¹9ðÇ?5MÞ=³ç7³ç7ü3=F>È>xFs>·R?Þ@®>ü½e>W+B?¦±¸Ñº9Öoó½Æ&:òD¼9Åb?ÄZÞ=-ç7-ç7ü3=5
·>bj>ëG?àÑ>¿>Â4?~mÄ¸,Ä9nE¾':þ	:L?k[Þ=¦0ç7¦0ç7ü3=r%½>ß@y>DB?o¼>>R0?(¹&êW9Vê¿¤CK;&°;RE?cÞ= Fç7 Fç7ü3=«%?±À>UÈ>?½E`>ûo*>9n(?qh¹H7ûÁGs:*R:m~?nÞ=[ç7[ç7ü3=º>cSV>+H3?U	ì=û=²=ç)?ëÛ;=@é<ôM?¹®ç<CÇ§<ÑÀ0?FÞ=qç7qç7ü3=t+¶?}"??×Ù?s)'?î£¦?BµÓ99ØrT?ØÈ;,º:ÜL?Þ=ç7ç7ü3=X?yLø>á@_?Þ
?T%>ÔSe?TL9VÔ9÷úÁ>è:ÏÂÇ9·Ï=?AÞ=ç7ç7ü3=DÒ?ÿÏ?r*º?ÎÞô?v1?°?ö²:&F	:ý?dl;ÒWÁ:ã?¢Þ=±ç7±ç7ü3=%Ùw?Ük?ûw?Þí?Á>øw?È7*M9J¤y=6æL;u%;ì?­Þ=ùÆç7ùÆç7ü3=vKÖ?Û4?'ª?+Ù?AçR?cÍ?ðá
:.ú×9Á,(?!Ø:ñh\:{?¼ÔÞ=sÜç7sÜç7ü3=$.>ßâ=yÒD?f~µ>+²>vf0?»Ú;4;
L?=9È;ß3;VC?Ï ß=ìñç7ìñç7ü3=<?Ìª>JLL?ß2µ>}¦>­,0?,÷6þ×9æaì<yÙ·9M®Â9ÏÁñ>2ß=fè7fè7ü3="´h?;(?×V?Yö>èL>¬ÁJ?xQ8k§9"Rä= $Ò9R
Ô9µý>3ß=ßè7ßè7ü3=(J1?ËRÜ>uÿM?
Úà>Eð>½ó??¼
7d1â8¼±=Íð9öV÷9;ù>Mß=Y2è7Y2è7ü3=¢÷>ì>éL?èè>,] >ç9?ÀC4¢á9Êó]9j'U9¿ØL9Ý0?Oß=ÒGè7ÒGè7ü3=:>úû>¶7?5v/>½>§,?m4="Ý<
P?ä$=Cä<­í8?àTß=L]è7L]è7ü3=<¹>þd>«O?½f^>·>ÿ7?În5¡;9é";cv9m9Èì>æsß=Ærè7Ærè7ü3=\ëQ?b³ÿ>B*R?&?Ü>JA?ýî9ç¤½9ñ¥ ?ÇÐ±:Ðç:OÓ?ðß=?è7?è7ü3=ø> >]Ö?Ö-?õGº>2Æm?"öí9uå9±??ö¹<ì;<<i~?`¯ß=¹è7¹è7ü3=åa3?üæ>#ÏF?²ð>¸} >|??g[¸O)9ÇO¾t\¨9´?ý9¬0ª>x¹ß=2³è72³è7ü3=Ò)Þ>Íë>9E?ßj>|Í=>æ.?Õ¸/[ 9¼}ª¾@K³:u6&:æ?ÖÕß=¬Èè7¬Èè7ü3=`?Ç?÷Ç?[¦?; ?ô?
ò9pËØ9ßò?òÏ;=Û;ì?à=%Þè7%Þè7ü3=7h=£Q+=cÊ-?ÿúß;ñþ·;åÐ?x±¥¹íÞ8Ù¾¿Â¹XÁ7âuÀeà=óè7óè7ü3=#?k->&Ò ?)?6?[Y~?ûú9£Êe9	¨¬>Ì;¨:RêX?à=	é7	é7ü3=[(?
´>ÜFG?¬mµ>õ.>1Ä3?l1¹e´ 9ÄP
¿¥=8ÌK9æî=©à=é7é7ü3=9?lÆ¤>2R?è>?ÉQ> K@?Å9bhº9ó×°>1Íä<ùë<
=?pà=4é74é7ü3=ÁP©?^Ù
?ú?~WÙ?ÈX?)}?_±¹9r^9.U?n§:u¸X:/ïE? à=Ié7Ié7ü3=+í>¯r>3Èz?×b?÷$?E Q?+Ç9¬8«9A,? `ë9¤=:!é>êà=ÿ^é7ÿ^é7ü3=ðâk?ûï>X¡{?Â©?OL>?ÑP?\9ÄÒ9$¤>Å)4;khÌ:Î¢a?Y´à=xté7xté7ü3=|ß±>/o>`>?6?}
¶>%4?ÓF¹2ma9	àà¾¦<";K<åiA?E¾à=òé7òé7ü3=$Î]?1Ò>IÒ?f§3?ö·>°z?ãdU9F
9½>ÊÇ:7³U:$o?Éà=ké7ké7ü3=(gå>g>&öV?¨ü>X>TôJ?½=2xZ=Ö^?Ì<ø¨·;ìN?æ×à=å´é7å´é7ü3=?ßÊ>ôy?%>?ú-Û>X^?×ïÿ9Z'©9f«A?%­:àÑ3:Dv?òà=^Êé7^Êé7ü3=qjY?ZÒ?ËE?<"
?.lÁ>ßÒ6?:¢7©J9ç(=¾;óÒ:s»$?$á=Øßé7Øßé7ü3=»?Ñàß>mú?Ki?/Çò>"v?Ù9Q9sR`?g¹
:J<ç9Ã?Ná=Rõé7Rõé7ü3=
Ô>Øÿ>©I?Ú}>E>Z+??û-¹®99¾ï¾9^§9öä?t[á=Ë
ê7Ë
ê7ü3=FæJ?.t«>Úy?vI2?ë_³>r~?²8*
«9Ë=ª:8:8:#wC?naá=E ê7E ê7ü3=Ã??_o?4ÈÄ?d´q?¦kP?2&Â9¾ ê9YIÔ>¨à :üG:îN?%lá=¾5ê7¾5ê7ü3=,sÆ<Û<Öü*?aôv;{¬T;ß¡?ýS[¹79ó¿U³8ì§9p	>Àá=8Kê78Kê7ü3=·Ïà>ó%>SM?cVª>ÚAt>È2?æL¸¬·9nÈð½Ð·9s9}ù@?ý¤á=±`ê7±`ê7ü3=U?(&í>O¥?¢¬?WS&?îÊ?÷ß:\³9N·_?2ê#;ä´:ùg?0Òá=+vê7+vê7ü3=ùÍ<áÝ<c4?7®;·;Î,?n¹Ø­Ñ8w ¿_·Ü.(9É&Ï¼Ãâ=¤ê7¤ê7ü3=P°©>
;\>Ë?E?ð>åQb>`0?F0á8jÚ9Ú5>âø):áÀ:¬?Åâ=¡ê7¡ê7ü3=u~ì=Ø¾¨=Îc3?{_
>Ý=¶c#?&:??ê9ýË,?Ý¢á;.¬;
á4?L%â=¶ê7¶ê7ü3=Ïq?ÍV¯>$þ<?«|>t<>®$+?×?9|9ùC>¨RU9ÌE©9LO¡>!.â=Ìê7Ìê7ü3=óäû>,Ê¬>x:?ä(¯>ª3s>`8?Îà%¸ýØ½8ª­_¾(;:^	:­d.?JDâ=áê7áê7ü3=Å©?ZÅ$?zâ?,?im?·&g?:¿
:4;{9oa?£¥á:Tô:\çA?`Oâ=÷ê7÷ê7ü3=ÖÈ?Á>¥J?Ip>áQ>¶'=? 1ð7e9-ë=}ôt:ÉÁ:^Q?fâ=~ë7~ë7ü3=Kù?	¯>y?Ö0b?:?ÊR^?9A9J*?ò¸¢:o©`:¯k9?Kâ=÷!ë7÷!ë7ü3=\S8>â@>f½/?¸OQ<Ù<|è+?çÁ¹.ùÞ8' Þ¿ÚÂ8wt8ê7K?[â=q7ë7q7ë7ü3=Åª?>ÌjY?#²ê>[>1J?^6r t9¸!<öÞ_<#õý;á«a?þâ=êLë7êLë7ü3=s?®_®>á\?ªÔ>Ô>>9?Jz
8d97o=A4:îñ9Úv??¯â=dbë7dbë7ü3=4Ðl?Ó ?\¢L?QþÄ>°`>
=?	¯
8
9â=B:EY: ?×·â=Þwë7Þwë7ü3=Æâ<nä¦<´m-?Qó¡;ó;·?Í²9ö£c9å:>¸Ø¸&|9nÔ½Ââ=Wë7Wë7ü3=GÇ>àLl>ÿãW?Ý'>o H> 4?kô¸Y}9ÐT¾K:(b|9Â·?6Êâ=Ñ¢ë7Ñ¢ë7ü3=Svh?¨>x±?ú²?¥f?'!?;î²9T9§÷W?Êr:Ê®:øwh?ç$ã=J¸ë7J¸ë7ü3=ìÜ<½Ò¨<9'?jL;  ;®"?&FÌ7g_£9¬ ="øõ¸°ËF9À_¾f'ã=ÄÍë7ÄÍë7ü3=È]{>q/,>«Ü:?>G¨>·r>(}1?Äîw¸U°9¼k¾S:ÇÖö9F¸?6.ã==ãë7=ãë7ü3=nvó?êk?Ø©ò?×¨¼?t	ó>ä¸Æ?]9×9¾¼?f;À~Í:åD?L.ã=·øë7·øë7ü3=,%ø?¶3?¾°?9Æ­?
ó>M·?/,ú9ì½Ç9?Q ?xC¤:¢ëò9¥­?P1ã=1ì71ì7ü3=í(	?¶²²>6~D?JUÆ>ÿ->çf6?¢ô¥¸ø)9Ôóy¾C 9Æu9{¡>3ã=ª#ì7ª#ì7ü3=­°Å<<Z1?b =BÄ<ÍÜ&?9¹ä@8hù¿Ë9]nµ9 ?Aã=$9ì7$9ì7ü3=ðî?¯>âó=?°¢>ési>zH2?)-8l¢968=$à¥;a];W@?Fã=Nì7Nì7ü3=s&Í<Y¬<Ô5?»àG<¬<L#?à|X¸v#¾8ø¼¾åñ8¬9·|
>a[ã=dì7dì7ü3=9¼?SC?ç+C?wc?æ?þ¤9?sêü9_É9 ?:¹Ôv:o%?qaã=yì7yì7ü3=T_!?×ÏË>±J?ÜÌ?hÁÃ>á1?¹¶	Q©9¼"Ä»ÏFC9G­94@>Ueã=
ì7
ì7ü3=C_ú>>.k[?SëÇ>>¤T7?R	886>ü;:¸#:ÏV!?;°ã=¤ì7¤ì7ü3=J­<?×J>¡?b'?7&­>/zw?<(¸~íþ8±8)¾0:|5E:Çz4?þÃã=ý¹ì7ý¹ì7H¿==ûÀ ?A?«T?\U?¨?uN?MI
8÷9,Fi=;r¼9À÷¡9çì?fä=wÏì7wÏì7H¿==Ù?¼®>LÀR?_eK?E¬û>äN?Q :q:çD?Ã :LÇ3:8µd?$ä=ðäì7ðäì7H¿==Æ*§?ÓÙ#?3?65­?÷?Ýw?xàN8àk9$Úà=ÓÁ£:«a:H:?fä=júì7júì7H¿==3&?YØ>¨D?Ã*³>Xv>Õ+?/!9ÀmO9ÿTÇ>PSû;À;'?vsä=ãí7ãí7H¿==Óþ<G/²<°Ý6?Úòì=K¿=¨V?òäÔ¸EXZ9y¾37sþ.9S=Cuä=]%í7]%í7H¿==Y*É<xã<Oñ,?*Ò<2²<qO?%¾¡¹Vø9à¿ÝE84×8²k>=}ä=Ö:í7Ö:í7H¿==ë ?^&?v?ÖÍg?Ë@õ>-öq?[`9³9»U >­	9;L4Ø:Ë[?ýÇä=PPí7PPí7H¿==±Z?ä!å>ÆUt?G.D?·ë>9U?Eç7M¦®9Ê_)=÷-;K1;4öU?nÉä=Éeí7Éeí7H¿==í¨?%?«y?YÝu?19
?®c?
©09<4Ã9M®g>xZ¤;ekI;ÆãP?ùå=C{í7C{í7H¿==÷aá>z>ÝG?Ì]]>Z>5?â³'·¢y9ÎI¼=¤¬8¡(¸8mýï>hå=½í7½í7H¿==è¿?;Æ>e¦=?¼×>	¨c>~1?¡?¬¸¤9ªú¾*/:<«1:Ðdü>u	å=6¦í76¦í7H¿==73?jï¹>L?c>Þª\>6e7?+u¸NÁ­8äwM¾åâA;hh	;4?Â/å=°»í7°»í7H¿==Â¡Å>0%>hhE?b¯>½/b>rV1?oì·hg9X¡¼òÀ;°SÓ:Ò­<?­8å=)Ñí7)Ñí7H¿==Ø*?Ó¶>n?ú?k>.?Þï8ðôe9þ=H	:×Ê9ãö-?Eå=£æí7£æí7H¿==lÃ>æÖ>Ò.??S3>M>Y0?>¹'8L­N9"ÀÏ=¼ê¢9l9øE?Jå=üí7üí7H¿==áù/?Ò>%òU?%õÜ> Ó>#´N?X8PG)98Î=jÈ9¿Q9yº>ÜQå=î7î7H¿==òü}?å'?ÉQ??ù¡>ø¦K?Ð-K8àþ­8x>óB5:ÈP,:1¥?ÔUå='î7'î7H¿==Zã?Ø»]?°?68U?+åð>Ìb?Ë­8·¶¤9is>`;ãE;^S:?Ñ\å=<î7<î7H¿==¦2?gÉ>(dc?h¼M??¨	?M??BÍ:¹Ó9:ëR?IM:(o:H³8?Ccå=Rî7Rî7H¿==SLq?D?aUd?Ò§?7ÍÉ>ßJ?.9ª9Ni?P:8Í9Kì¤?Íå=|gî7|gî7H¿==¾
i>ö>½KD?×$ª>v>¥1?ÃÉ¹ö]9Ù³¢¾r<.A<¶#M??å=ö|î7ö|î7H¿==~Â >ãÙW>V©>?Üa>°`><P3?ÂÎ¨·ah9
÷9½eÜU9Ùa9h¹ò>¤å=oî7oî7H¿==·Ü > ÕT>$}A?Y]>^G[>Sá1?Ødî¸8N[9!$¾+¤9æ§v9B*?|¸å=é§î7é§î7H¿==tÞë>tp>¨\G?p¾«>tdz>/?bQ¹4lú8¿¿E9¢ì9Sq>úâå=b½î7b½î7H¿==ù(%=(vø<Í+*?µ^Ò<Ä«<Ä?f%¸ý8Æ>¿$99:Ü9è>>m
æ=ÜÒî7ÜÒî7H¿==!t»<\<À*?LæÆ;Ò¥;T?ìW¹¹L9|¿þN9¨`9½ßë>§æ=Uèî7Uèî7H¿==>L®>vã_>ôKG?/üO>>äi1?v¹/Ö8tÆ"¿O9Ï°¿9Qj¶>É<æ=Ïýî7Ïýî7H¿==âÈ?Uü>ÔÕ?©?+¼>)?LÂ7ôåô8jË=vÝ;pG·:ºU?U@æ=Iï7Iï7H¿==}±>Àçs>Óc:?tíÄ>~$>d0?{¾¸=Ù"9¸¾|Ò;ZO_;yÇ3?¿Eæ=Â(ï7Â(ï7H¿==?ðj§>¹D?m>ýC>_4?idç·[(9c#[½S&:=!:©	?WFæ=<>ï7<>ï7H¿==]xs>¥>û®E?gj¡>lb>øÇ6?dI£6kE9½S<åw9±°9%!:>Ræ=µSï7µSï7H¿==¸:Ñ>äY>üB?ÄØ¬>ÿv>^%3?§*Ï¸b9çj¾gÍª9_§|9-?oWæ=/iï7/iï7H¿==ö¥?«ðI?LdR?«Â|?ÝÉ?¸¬O?ª9PÔB9|ï¿>2N&;cÞ:xT??ÈÊæ=¨~ï7¨~ï7H¿==4Ü>ð7>Ø.=?ù`>i~ >ª2?_ê9p×9ë
?lO9¿Þê8¬b?ÇËæ="ï7"ï7H¿==Ì0=È=ã	-?»Câ<]±<J#?Vö7Ø*Õ8Y¼=ÛÑ;FK;Ù;"?a÷æ=©ï7©ï7H¿==[GU?=Ó><?êÄ?ÇâO?!~q?ñw.:Ïé9µ??<AÍ;*n?×!ç=¿ï7¿ï7H¿==Û,?Ñ>+DR?XM=?¡·î>ÛK?¥»9,|o9î­
?_å ;eB:óÂ?¦eç=Ôï7Ôï7H¿==[Ûæ>Å>°ì>?²>N>¹'?à3¹L}8zÀ
ï9[í9qè?6ç=êï7êï7H¿==c³e=ò =Ì,7?f®<¤c<ü*?19|¡9
Ñ>2µÇ:£y:??pç=ÿï7ÿï7H¿==¦Ê<g<Äh,?oJÇ;ã¡­;Dê?ca¹	8ÍwÒ¿¡?Ä¸:^9Ïb¾Öªç=ûð7ûð7H¿==mF??iz?§·??øpä>ØV?¼98æl9
%?¨ç:¸!:|I?êºç=u*ð7u*ð7H¿==Ò? ¯>ÁV?ùI?ï³>>?am92Vù81?$};åÎ;Ng?gÁç=î?ð7î?ð7H¿==Òf?Û¡%?º^v?V?îÎ>3¶?^r8¿"9bíï=t$:ÍÓä9_û7?<Âç=hUð7hUð7H¿==¯P?=Ò>
~?(m?A<.?±Åh?¨Õ9ðØÝ9êö>Ma;ÓÍò:-Êm?2Çç=âjð7âjð7H¿==ýY?6>Ë?Iº?c¼>hi?Ý¸ö9>½¬êß:eÈ:¬P?Òç=[ð7[ð7H¿==T²?» ]?J°M?÷]?Ú6?pçK?â¼9ea9U?o|Û:_Ê:â.3?1Õç=Õð7Õð7H¿==uÝ><->ÑúH?a·>p>Å¦7?
99%5>¨9Y¾9	,>µìç=N«ð7N«ð7H¿==éø#?´ïÂ>%VW?»n?òÁ>¿??ýÞ7Î·9äK7=ºù:7*: 
d?ïç=ÈÀð7ÈÀð7H¿==5ëÜ<# <cµ0?=A=éyä<ü¡!? è¹Öl9~+ª¾úð;¹Êü:Úî?óç=AÖð7AÖð7H¿==;$>Ø=5B?1>âP>d4?'µ<=ÜçÜ<Ð¯Z?x<I2¬;Üý>?úúç=»ëð7»ëð7H¿==åM=º=ER6?±Ñ7<Dk<ñ?pÇ¹.ð8I×¢¿vQ:oqE:Ê?´è=4ñ74ñ7H¿==-?Uªí>ÔZ:?>
i>ßÖ*?(_U¸lD:91 ¾.Í8,)9>è=®ñ7®ñ7H¿==°À?c??P^k?{ñ÷>:s?¶'9¯Q¨9ÿ>®1o:Ã!:ZE=?,è=(,ñ7(,ñ7H¿==!Dº>sAy>]N??A«j>Ìí.>¶+?`nM7¤9aÈ»<¥5Ü9÷ôÚ9w»?«,è=¡Añ7¡Añ7H¿==M¸P?­?[E?þ51?Íò>
;?">:9Þ:')?´zl9RÉ9«Ú>O.è=Wñ7Wñ7H¿==ÝRÒ>Dü>vO?éß>Z>ßH4?ÏÑ%¹\f9µ¿<$:nï9ð?Ù;è=lñ7lñ7H¿==,õ?ÍÎ>«?ð?ÊÉ>§f?uÃ80f³9uu>lä:ÚÁ:@g?uè=ñ7ñ7H¿==§?uÇ>Ö\A?µ¶>Ì>JJ.?¡¸@QB9ç Å½|:øÌ:Aæ?Z}è=ñ7ñ7H¿==iáu?9±>±?$^?w·?rC?Ð:@:ú>º
Î:7q:ýiZ?è=­ñ7­ñ7H¿==7ï>(>ÁqR?¨]>ÆL>§7??"¹Rm9ð>¾õWa:âL:½
?«è=zÂñ7zÂñ7H¿==k>W´#>}ç^?f¶>C>>ÀfE?¹9¹»Y9¼
¬¾¥,:ÄF:3?ã´è=ô×ñ7ô×ñ7H¿==û'=Åí<¡[4?îß;°«;|J'?Û8Çµ8à>	9)uÍ8öÈ*?»è=níñ7níñ7H¿==Ä¤=?Ü>|-\?|?s»>ÖÈP?Î¬S9W&9IÄ¯>ìYÃ9ÅrÒ9¢í>ìÏè=çò7çò7H¿==$£?eÒ>¡q>?¢>Zt>*È)?òß7=@9±=AJ99ôyä9wO>eÖè=aò7aò7H¿==ÓR?¯JØ>%x?a#?b"µ>©&g?å-8í9®Èí=Wía:¬@ó9=Äm?Öè=Ú-ò7Ú-ò7H¿==f;*?u©§>Mö?J±>{¼%>`¹?ÔÆì8VW9¥E>
_:;àï9*n?é=TCò7TCò7H¿==Jç?ÌwÁ>ØA?Ô%?âå>óñ8?Â[Ð8ý+W9Ïäw>ñ	%<=7¾;©^?ýé=ÍXò7ÍXò7H¿==õ¾(?ý½>­ëc??ú>D§>¶²Q?Ã×L8ÏAi9¹Ðà=ãT:Æ¸Q:!ò9?hé=Gnò7Gnò7H¿==?CðÕ>;y¦?Üt?u¼>¼¥?Ao~9Bh9d?Î/Ý9Ð£9kw2?Ú>é=Àò7Àò7H¿==/k?þ«?7Þh?dX?!C?GV?ÂSO9þê¬9x>à:3÷`:fw0?ÕBé=:ò7:ò7H¿==EÑ?:LÃ>Ã±E?2>9.L>õ3?`2¸­2N9qp¿½Êa%:'':rý>Xé=´®ò7´®ò7H¿==H
¾>K5m>¢M?>¦ñK>¦É4?ög¸õ9

u¾å:²¯¬9¡??egé=-Äò7-Äò7H¿==nK?E>Ø§W?bÝ?é\Å>Ck5?m4¥9-Öw9z¥*?O®Æ:Z¡:?àpé=§Ùò7§Ùò7H¿=='>wõD>òÜN??jÌ>l	:?ª!=ÿÍ³<üe?g§9!C9eÛ?Úé= ïò7 ïò7H¿==äR?ÄÄ>»ÏC?9yr>Ò*>±5?ß7ÁÈ,9ÝÈ<y
:©¨:`üú>¤Îé=ó7ó7H¿==]³Ä>Åk>}B?9´>*>¿34? ¹rª8:tX¿p9Åß9#<°>õÚé=ó7ó7H¿==}ö?@OÇ>2Èª?5U@å÷?!=?»ûK:Z:ÿ@?Ñ;X²:#[?bÜé=/ó7/ó7H¿==½	0?U*Ç>âEb?¶Fé>1
>]?¬N'9LMJ9q·Ó>#Ú9Um9;??xâé=Eó7Eó7H¿==äÆ²>\T>4ÛW?K¿c>Õ>þN?ßOH¹ïi¡9Ø¾[¡:²];:x\?ªîé=Zó7Zó7H¿==î9?áá>eqS?å5À>è>	Ó=?I*9÷9ç±0>þ_9NÑA9:Z?;÷é=úoó7úoó7H¿==ëL\?7Ò?ïD?&±>Ýô>ß1??Dm9£áU9Ãþ
?1÷·IR9ðRU½¹øé=só7só7H¿==ùbÚ=­y~=ñ±[?0ø>ó¬>/8?~+Â=òX_=^?-XD:¸ã
:Ô1?Iüé=íó7íó7H¿==h9¥>ËÔT>¢¼F?/N>y<>w9?-Oö7.L9"i=ß6;Xß:»Q?Mê=f°ó7f°ó7H¿==Ôú?ùsº>ìM?*9Ì>£ê>£5?Pnô¸9ï¼m¾ô;QÉ:ð´b?UOê=àÅó7àÅó7H¿==A?¦t°>Í­E?Ó>¸È>©=?!ë9bz9òñ>¦í¿:É_:8y5?Uê=YÛó7YÛó7H¿==KJ?Ú_»>gÞG?ÖØõ>X¢ª>k8?ð¡*¸cÓ[90¶Æ½|Ô;[Â:lJ?([ê=Óðó7Óðó7H¿==¢3'?È>f{U?ô>ß¾7>)H?Ù},¸T¶§9Î¥½ :ÅÒ:â?öoê=Mô7Mô7H¿==ñþ>Z^>ÈW?Õ½¬>Ý;k>¯ý;?¿¡Á·|ôN9ùo½	à:hj:qÈl?ê=Æô7Æô7H¿==Y7?Bà¨>'áC?çá?aÅ¿>AhA?)Û:÷O\:Î+?[<=÷òâ<ýwT?¬ê=@1ô7@1ô7H¿==¶â1?³
ñ>¯ì<?Ìd>FÑX>¾.?¢rR8F,K9L>tî<:èÊ5:Æ?&°ê=¹Fô7¹Fô7H¿==P>¦_>¸I?Úí>>I?§ ;CÌ;Ëu?Ùyk;{;%ëQ?ÎÏê=3\ô73\ô7H¿==`Ñ>
ü¿=sÅ/?bé=äÉâ<½Q!?¤6=Oç<:#J?ÅA<,êÕ;ÑÙ'?«äê=¬qô7¬qô7H¿==fe=ï$=øÄ1?Æ;ÐU;È,?Þ×¸<ð©8"¿i49@p9ö¿>Êë=&ô7&ô7H¿==6å¨>jRd>^=?ÎÄ8>>ð5(?9Ï¸l8B9
Õ¾F½7F%9Õ=!ë=ô7ô7H¿==ö25?¤ó>d>?i>|ÕN>ÍÙ2?+M¹Ü#Ä8ó×¿FÖ:ÇT:/*%?2ë=²ô7²ô7H¿==LHð>ÑÐ>TcE?±>íy>¾26?à7Ã49ª9Ññ::Øëi:):¿*1?9ë=Çô7Çô7H¿==sx?(pî>5B?Û?ü?ÿ?"<!:¿SÝ9h~:?;:åxé9f5?Yë=Ýô7Ýô7H¿==Ûæ?ÈÇ»>8èF?Ø>>àw6?¸7â¯9üX½¸ËÞ:1:1»W?¨Yë=òô7òô7H¿==)Ìâ?×ü?DÀ??X¿Î>|tº?:blÞ9ÖB)?-z:n£:[PV?Zë=ÿõ7ÿõ7H¿==°F?Q¯>@8]?£&k?à?[ªR?Wä
:ãè9\ù?D·|:l×:§¯q?(]ë=yõ7yõ7H¿==½ÿ.>¨×=áO?ù>ñ\>¸à1?C²:²	:Ê?'ªm·B¾99D½ùdë=ò2õ7ò2õ7H¿==øø>sÚ>yI?èGÅ>Ê·>¨}.?\ð82Ð¹9%>Sâ;à;<?ë=lHõ7lHõ7H¿==y*ü>²æ>jL?¹>&§J>B=?$¦¸ê+_9ä*¾qèA:ßÌ9æLr?öë=å]õ7å]õ7H¿==_¥m?ðÁ
?É8[?¬L?Ú÷?gE??QH8æHò9}¨S=Íîh:¸\:®>?±ë=_sõ7_sõ7H¿==-`=gÐ<¢h'?¹+<Ê<ò;kÂ?G­¸=9nô¬¾ØÚê8Z³9&)J>¶»ë=Ùõ7Ùõ7H¿==0¼©>¦Gi>.D:?,æ°>;d>;U,?9V09k\f9öÃ> ¬;é;èÀ(?ýËë=Rõ7Rõ7H¿==
?/)Û>Ï8?z_»>ÖA>§0?×6Ý°9f<úÙ:´Ûï9pþ?Ñâë=Ì³õ7Ì³õ7H¿==µ~?4û>l{?È?Ï7
??,L{9à
9qì>9j§:ÎÒ^:tW@??éë=EÉõ7EÉõ7H¿==7ò?½lª>²²D?
ð>Pâ¯>t°.?´,¤9S¶9d+æ>í6ß8*_b9úm|>òë=¿Þõ7¿Þõ7H¿==51?ñ­>??Ø¤> È7>13?»í·X9`½õ\:	%:ä*?úöë=8ôõ78ôõ7H¿==øÄ?&1¥>2X?^ñ>d"F>6E?~U9¡/9È.Õ>7åF:¾:å"?úì=²	ö7²	ö7H¿==TL?f®>6>?Aî>T>*,?¡²
¹`ý7À^,s:MÁY:öð?Í/ì=+ö7+ö7H¿=={%B?%/?ÞA?§¾·>5>¸å1?jÀ¿¶ÄM¡9Q)¼fpº9î9=+?`ì=¥4ö7¥4ö7H¿==Qló>úô©>iT7?"y>µ5>¸~/?µ¹³19,VÖ¾4e1:+h:?ebì=Jö7Jö7H¿==+â#?oKÏ>cJ?·êà>¼Ã >æ3?n\Ò¸ôh_9-q¾½Î%:ìs:9ü?ì=_ö7_ö7H¿==¬ð?Wª>
p?ç²è>Ø>¨,g?ºðô8®7 9¯¯Ã>R<,X<¸1?" ì=uö7uö7H¿==?97?JR?Op0?ÔDÖ>QÍR?,Ð:G:ßv	?MY:$Ã1:Þ7?å³ì=ö7ö7H¿==Ë>>Ï;?[O>l÷>-*?»¹Àl9ûZ£¾á	9089Ð>÷µì= ö7 ö7H¿==-®>»Ðc>'C?hJ>>N>¨8?(àÚ¸ÇÊ&9Vø§¾'V:V-R:ï¦?L»ì=~µö7~µö7H¿==7En?2¿â>N?ÿü?Gé!?Op?ª°9ª,Ü9/¶>%ÙY:)Z:2v9?æì=øÊö7øÊö7H¿==Q[x?'qû>ÙÛ|?ö?zí?Ey?V'ì9LÇ@9ÌÌ?Uf:hiÕ9oÏ<? êì=ràö7ràö7H¿==³!o?TFî>Øu?N ?è>k*?«¶Å9³i9àÖ"?c+Ö:?:¢o?gí=ëõö7ëõö7H¿==êÇÃ>Î0>ª&<?Úí¡>r>G+?f=¹ë|9,¿.:$çø9d{3?Ðí=e÷7e÷7H¿==ÎoM?T?CC?ÌÜ>% >Â8?¢s7t¥Û7@Û«>Àã9îW§9´Æ>	í=Þ ÷7Þ ÷7H¿==¥¯$?´Ê>(üO?ÐN?(À?­C?G?9´9FÝ­>[-:Ôm:½¹ê>
í=X6÷7X6÷7H¿==Q!? ×°>»i?3m?¤?þP?ëç9ûq9ß>ö¸#:rO:°Î?Ðí=ÑK÷7ÑK÷7H¿==úè<»­<y+?,æ;
º;]?¹Í,8aqYÀ¤­C¸3í9±Ú½½n1í=Ka÷7Ka÷7H¿==sÕs?.ºð>Ý¦?¦®D?Í>ÝÞt?Y²7þÐ9¤¼Ú<w;sv:+?,Kí=Äv÷7Äv÷7H¿==7*?ò¬Ó>4N?Þ>>5?O/C:O¯":(?| ;ê×:àô$?dPí=>÷7>÷7H¿==x¨?Î¦§>ÈV?Ó"?¥Ì¶>)tH?±y¸9µ½Pè9pë»9Ýp?wzí=¸¡÷7¸¡÷7H¿==Í>^s>ú~X?WÀ>4,>Î¾@?a¸°1A9ìÝQ¾É	9ç¨9üj>0êí=1·÷71·÷7H¿==+Ç?]Ì>§cD?d«>gCo>þ6?ÐY=·´ß±9LB¼ÅW;é-¹:6¢@?1ïí=«Ì÷7«Ì÷7H¿==æ,<?ïÕò>d`F?%b¿>W>1Î8?ß¼6 K9Û	n<é:8:q?tùí=$â÷7$â÷7H¿==vî?ãL?¼?yø?òUø>_è¤?³Ã\<O"&<7*?Ç¸:KE:¦zo?î=÷÷7÷÷7H¿==¨Ñ??ìqý>±ÀA?væ¢>o{e>e¹5?0:=¹\d9G¦¼¾Dyè9Ïßü9çXë>ñ î=
ø7
ø7?F=Fq?Å¯>+û=?hp>/Ã,>v2?ñÂ¸¶IR9FQm¾8ë29Ð?Y>7î="ø7"ø7?F=ÓY£>3@>b-Y?cí"?¨xÏ>q	I?»8ûe9fM>6Û9QÞ:@UÍ>M@î=
8ø7
8ø7?F=w7B?U
ô>¹K?#?¿Ð>«H?gM¸æoF91~¾:=+:­Ý>ò\î=Mø7Mø7?F=C?§³Û>ò¯?Úç¾?§i#?ù?òé9pÙ9*
G?Dä:^³':æ~R?Ïgî=þbø7þbø7?F=ÊØ>»>®S?oc§>Xc>°|<?=Û¸9lA¾½_;=ãÓ:£/?iËî=wxø7wxø7?F=Uñ>)>ó	N?I>6J>³1?KÄ·^ 9³½"EO:¦å$:Eä ?!øî=ñø7ñø7?F=M?®>e?N0?8Êª>!U?¼È9ÿC\9¦?B'æ6rÛ|9i<ï=j£ø7j£ø7?F=yÓ>¨ì>Ð0<?Îq©>èº|>
£+?{[\¹5Y9@Û¿Ha7·Ð¡9Õâ<ï=ä¸ø7ä¸ø7?F={?aÂ?ö¿p?±`µ>jÉM>¢a?²?õ·û¨ô8ÚN¾ê3Ì9|ß9"éé>ï=]Îø7]Îø7?F=ý$?^.Ù>RïA?Ë4>¥F>N!;?óª¹êR9übp¾Í9Wç9?2ª>10ï=×ãø7×ãø7?F=¥C?)
?EýA?¬Hê>?Ýª>}/?ÄÒR8Ä®¡9Cç¦=×Û;thµ:yO>?;ï=Pùø7Pùø7?F=êêR?Ð¿?öP?ETÍ>,>Ï5>?xL{¶®°9¶«¶»O!Í:Ê:eJ/?N;ï=Êù7Êù7?F=Êù¨?èc0?6=u?ä(¡?Ô)?Fs?qB:ñÚß9ÀÔ#?¼ç:Éoi:Ä"~?ÁDï=D$ù7D$ù7?F=H?[Å>B?¯Í?ëQ>O3?ÁJÉ8¶ý9/u5>ýIÒ:z>S:¶×~?¾Sï=½9ù7½9ù7?F=7vÅ>ë>YB7?)>V>iL)?
§¸Æ59Dà½âê8ØPU9~»>Á^ï=7Où77Où7?F=Éü?6RÃ>5D?m¢>³æi>`á1?R`¹«9¸ÄÃ¾¾$:2ÙÚ9¶@?Ãoï=°dù7°dù7?F=ÏS?µ¸>E?Ð<?Ï¾>¦±|?ãÅ9"9[ >rÓy:MÊ1:²Ü3?tï=*zù7*zù7?F=!ß>¸e>÷h;?ÿ·I>¯^>Ü,?(|¸õW[9à !¾GË9ú*D9þç&?Ëï=£ù7£ù7?F=6þB?
dõ>`lK?mõ?ÒÁ>>@?C¡¸T²8ü¡ç¾mwå9È&9µ\?£ï=¥ù7¥ù7?F=säY?üm?1-=?á¾?â>vw1?Ó[:l;U:ÚM?Ë :Ä%R:E£C?°ï=ºù7ºù7?F=¬Æ<ì< k/?/ï;ßðh;ÿc?p¸ü!9¾yo8ßÌt9ú=Kºï=Ðù7Ðù7?F=:¦O?u¦Æ>nÌ?R?+Ü >b?¿593t9r4¾>«8ö9#	:5Ðå>ÞÁï=åù7åù7?F=ØP?êè
?
q@?1±>Wf>ÒîD?J·"j9¿5&½ºá:|Ü9TÝ?]Úï=ûù7ûù7?F=§uÕ>Aü>½ìH?ÖÌ>7f<>ââ9?°¬â·Ûzv9nk½÷±9Æ}9Á¨2?·ùï=}ú7}ú7?F=Ô>Ñ7>¯´G?U½ø>só§>:=?Ú¹s9¾yð:×Ö>:õÄC?ûÿï=ö%ú7ö%ú7?F=8÷?`´>\)O?Ã3?Që>C?~¥79ÜG9u>E½;ìU_;ß¼X?óð=p;ú7p;ú7?F=É?Þ;?#{?¯u?Î­?)b_?þþî8/9È×O>îÑL;6Y
;>z9?)ð=éPú7éPú7?F=ø?l?>÷?íã?-©`?ac?£:çÁ9E)?ºý9R´¸9kÕ/?ã2ð=cfú7cfú7?F=¶°>åÑP>ýsX?· Á>´a>ºÐ9?ê8.*9w>R6<6Çß;MP?ÙWð=Ý{ú7Ý{ú7?F=µt?Elº>úN?	*?ãâ>8z@?"Ús8FZ9úÑ>ÁÇI:ß9D¢g?ñ]ð=Vú7Vú7?F=â>?>"B[?é°Ñ>i°>ì$@?wt¹[9Àï¾?áÇ9'P:8ÖÂ>`eð=Ð¦ú7Ð¦ú7?F=?Ñ©>n$M?Êèâ>5>À8?(É8¨ê%9·/>_:`7Q:J89? {ð=I¼ú7I¼ú7?F=á{>âì'>AÇ??,G>PB>è0?3'L=è)ô<ÂV?6u$=QØ<jB?ð=ÃÑú7ÃÑú7?F=:=·Â×<-?`í´=ùÎ=YÔ?=ï¸Óé9È¾0@¸Zn9
ÞÎ½ð=<çú7<çú7?F=h?s£?¢êa?z½P?1?GN?íãÛ:UD:àÀA?K$:[yê9h.?:³ð=¶üú7¶üú7?F=â\?_Ö>f?a!?¨>u?Ã99p±9|§È>ò :rª:5á?Ýºð=/û7/û7?F=¶úy?Ûáø>r?ü­?v®>¥Nj?ºáW8¨Ò9ÿ
Ð=ò#Ð9¸-þ9Å¡Ñ>»ð=©'û7©'û7?F=,Ä>
U>g¯D?â>Ù@>X/?ÀJ¶³9?¿»*b:N¬ö98 ?³àð=#=û7#=û7?F=1è¹>ÛM>Üg?k+?nUÐ>d£R?µ.9¬å%9Ýà>¹}ç9:Î¶ã>¥áð=Rû7Rû7?F=R?rð>ÊÞ?Þg?cã>ÇX?êý9ãC9	
.?øúu:
ù+:7?íñ=hû7hû7?F=ñ??À>â´?­?Á0?m?¦DÎ9è i9#b?c:þ$:SZ?ñ=}û7}û7?F=|Ó?g¯>RÇÄ?Æ¨?d/?¢5?çÁ9Ò|J9ùµt?GË:1F4:¨ÆJ?ñ=	û7	û7?F=ü+?LóÛ>ïG?¯?¬î·>ï2?ýÙ7uH8÷,/>sV9Ç´9\>x1ñ=¨û7¨û7?F=µã>¾¤>cò>?{>âgP>5á(?ÇùF¸$:«9J¾½5=T;¶;7w.?2ñ=ü½û7ü½û7?F=JÇ|? 'Ä>ó¤?Ýs¤?ê´+?L/u?/9î8D=]9Ó>Ci9òÆ9H?1Sñ=uÓû7uÓû7?F=`?X/>
,?º?ï|"?4L?!9¢æ=92?än½9i²9è?'rñ=ïèû7ïèû7?F=ìØ?xØ)?kÐX?Q×A?Ñ]Ý>
+`?õ$L9l¼9¨>u :ÁOe:y42?ñ=iþû7iþû7?F=q~%?-.­>>£t?ô<ù>>>r4f?¦L­6=9·Á<0K[9>v9S¹>G¤ñ=âü7âü7?F=¨>oÞ3>dßo?s:?««>foA?¹Î7¨C9ÊÇ­=	Ö7<à×Ô;y]?ý¨ñ=\)ü7\)ü7?F=Wô?·Æ>ZÇG?¾÷Ú>M><?¦þ·ín¦9}dC½î1:zò;:ègD?y±ñ=Õ>ü7Õ>ü7?F=Z¦¨>Ô
f>¦«;?Ø.>¸I>Èº0?ý15¹Zùj8´hÅ¿WêÙ9O\9o7}?÷Ññ=OTü7OTü7?F=~D?_|Î>Üs?+?Åoµ>ôJU?Ø
¹ÉeÈ8þï0¿+;)Ö:¿;M?÷öñ=Èiü7Èiü7?F=¿%&?+·>¯Ëg?tù>ìt¤>ñÝA?<m¸~N9ølà½~Ì³9÷Å:D©>þñ=Bü7Bü7?F=>Éè>	 >:8:?ý}\>jh'>(?×¦7ç2N9"O=Ev¤8U9¯ >.0ò=»ü7»ü7?F=äU?ømÐ>¡¥8?á°{>Ù<>7*?Ãaò¸Ã8}_¿¬Ø2:!Ý):ÏÄ?04ò=5ªü75ªü7?F=Ø¼E=Ïe=aH/?$;v¥;é
?;Z¹G.9ë1¿âé7¿9ÙTY=~7ò=¯¿ü7¯¿ü7?F=×¼?tcÇ>"J¥??vá>?£?ì|9K¶9=c
?¿àÕ99P?mò=(Õü7(Õü7?F=U?0Ì
?Z{w?\Ñ?¼{>uh?´z9q9Â@û>DI097È9Å.&?Îoò=¢êü7¢êü7?F=éN=,ÎÔ<^51?éV'=@=UÑ?	·99"D½:¸Dù9¬½Yò=ý7ý7?F=øÊá<_>©<½Ä*?íâæ<£l<¼÷S?4c¹²"9Ó¿2¿9ô:+/ã9¿2?hò=ý7ý7?F=zaø>©¦>Ã>?öø>ÈS>a<?ôY1=Ú½Þ<ÕK?|Ñ<£<~CE?.²ò=+ý7+ý7?F=è¶?Ù8?Çj~?Z¾?Ù·?âK?ìyq9bÙ«9kÜ³>2¦b:uÄ:àX?¸ò=@ý7@ý7?F=Ìô<¡w±<A0?;op;J;²ä?[ör¹É«*976¿õñ7Ü'9âÛ=Æò=Vý7Vý7?F=_ç>±>J?Éü>nû³>J=3?!Wc8ý9qÂ=gÈ%:ø/:óÐ?pÓò={ký7{ký7?F=*?ÈSÒ>ÉO?É?fWØ>;?Çû47W9äf=êí<­<<ç]?BÕò=õý7õý7?F=G}Á<Åå<Ùì*?y2;·;Ôï!?Mb¹4'9×è,¿>Wº8ØW9ë¡>ýØò=ný7ný7?F=¡¬?<À>úM?¹¸>¯©i>íI?Àðpµ<h9érÆºVC19ò2Ñ9bëX>½ðò=è«ý7è«ý7?F=åGÒ>K2>
K?ªdÝ>Rü>LØ6?¾Ã·¨Ð8}1½ÄÃz;³Ñ;vJ?øò=aÁý7aÁý7?F=^Áí>¯µ> H?÷Q>£±U>Ú:?þ¹÷Ï9.k¾¥)<òÃ;Ðw^?±
ó=ÛÖý7ÛÖý7?F=ß$ì>:=>vµB?þ>A>85?f÷¸¢93ÓB¾Û´9
×n9÷¿$?ó=Tìý7Tìý7?F=Ù,,?§Î>YU?hØ>Ò>&òK?ÉÆ/¹9
p¿}¢È9>×Ý9Sç><Dó=Îþ7Îþ7?F=KÛ>qÓ>óL?6Õì>>úRB?¿:¸½Ã9Ôøs½Ð9Ç99ØR?Eó=Hþ7Hþ7?F=H¸=|}=Í9?¹Ðª=}=nÑ,?úRü9¹é9¡/
?FMk<xÙ<0AA?KGó=Á,þ7Á,þ7?F=?¯²>¢mj>y C?0î>ùOK>ÈÈ<?_=¸@æ9Éú½µ,::!ò9õ5?Ró=;Bþ7;Bþ7?F=³<çH<v)?¶Ór<ÁMB<÷?o7v¹~Æü8[y¿ýF9´ 9¾¾¹>*Zó=´Wþ7´Wþ7?F=  Ë>
µf>óa?°×>hÅ>@?Û®8nv9M5>ä<âó*<Õïn?}ó=.mþ7.mþ7?F=a_¨?¬Æ?M¡?M@Åp?è? =F:*=w`q?3:óË9Iº?mÄó=§þ7§þ7?F=A?d^?)?Î4©?3-?`z?N:,ø1:Çà<?O¢<n.S<ÃE?·Ëó=!þ7!þ7?F=ap?{Ö?ï0d?Áá	?Ë¥>øæT?Ô7ÖÛ 9=è<J4:ÐZ:ë]Ó>ëó=­þ7­þ7?F=ðêU?è«Í>Î!?R?ÒÉ>?øV7F·9MÜ<µ*d:²%:LB0?Ãþó=Ãþ7Ãþ7?F=Ánj?Ý?=Q??®ÆÆ>ðJ?g9Ñµ9®h]>r×`:¿À=:b«?Oô=Øþ7Øþ7?F=EÀ?«v»>Ø>?Gà>z#g>h¤,?|tµ¸>´9vÜ¾Àu@9ªMJ9<ó>¢ô=îþ7îþ7?F=ãî>k>^H?ãòR>óÞ>-{/?b¹¨º+9N<Ï¾ Û8BV9U>öô=ÿ7ÿ7?F=&?KË>NÉQ?ç?§?Dc?ãûY=N=kõP?¾¶;ïS;{\?Kô=úÿ7úÿ7?F=U>ª>)24?¤Mø=6Å=·A!?wS2=æ¸è<±)D?oõ¸<Qd<WÜ.?Jô=t.ÿ7t.ÿ7?F=¯³F?21ø>ìóL?c8È>c·>t;?3¼9"ò9¨>¸¬	:Å.:|z	?å_ô=íCÿ7íCÿ7?F=ùR?wíÜ>÷vt?r"?÷º>X?¸Ö8¨Ñ­9ò+Â=/»:ÓO^:yW?0eô=gYÿ7gYÿ7?F=#¹]?ï>?`m?´O?Kè>He?æßç·_T9VR½Y4;9¶Ã:ù6?ìsô=ànÿ7ànÿ7?F=+S>!>ÔO?¿	?Í¶>ö¿A?9G=â<ñia?¤q£9VÏ´9iç>Swô=Zÿ7Zÿ7?F=¤I?áÊ>áh?G­5?ÆÓ¹>HHz?ôæJ9,T91óô>#:¶;°9=ZA?Åwô=Ôÿ7Ôÿ7?F=Å?Ç<"Ö<Já.?çE¶;2Ø;}O2?¥Ï_¹ ö09¶â!¿ù·8¸H9v§½qÌô=M¯ÿ7M¯ÿ7?F=¤>¥H>vR?ÂqC?knû>èþF?®,Ó8Ää99Wh>@Í:Ó9ñr??pÜô=ÇÄÿ7ÇÄÿ7?F=Ü?óÖ?GV?Ç,Õ>ò(>­BS?À2¸¸ö9âQ¾·? <:÷à;ûZ6?çô=@Úÿ7@Úÿ7?F=?}ã>9p>ÿßM?ë°ù>Á²>Ë2?P&¹$ÄX9mÄ¾9Tb­9jÊË>Íîô=ºïÿ7ºïÿ7?F='-?Çú>i?{?hm?¯r?A®9,9á>®U*::eð?Õÿô=88?F=ûJ>zZ+>Q?6ÄI?Gæ>,`?â%C=¼Û<ld?NÂ;7;^w?Èõ=V
8V
8?F=wN? >gQ??,$Ð>M5?¤l6°?9a×Ê;Ój<´d	<ÅZ?åõ=88?F=üª?F?Ç?Uïk?¹Ñê>°?OGW9÷r9Ã¾>â;înj;sdw?Hõ=Ð"8Ð"8?F=ß?jþÊ>«I?=ª? ÉË>i>8?Ü-9R9Ó>×Ào9ÕI9$°T?ú1õ=-8-8?F=^d>@½>ÝW?û)?mÈ>wG?±"F=fè<aAZ?âpu;ze#;vE@?ª6õ=J88J88?F=ñNÎ=*Á=V0?óVh=9=X¾ ?ü<ª>B<ßMH?Û£&<S_ú;¹b*?âBõ=C8C8?F=0\>g>¥<?æ_>Cd#>üf/?=¹º.±8ª¿é;$_L;;ª7?Rõ=ÃM8ÃM8?F=#8=ù¸<Æ3?j<Ë1<rÝ(?7¦o¹TFà7SÆÀfÙ#9îzb9¢4¹>rbõ=X8X8?F=[P\>>\­T?.%·>¤ú>¡1?)0¹³Ò9i×¿väÏ;Àz;}sT?Íõ==c8=c8?F=å>î.>È
[?îÂ>)=>3B?¿ÈU¹á_¬9à¿¾ô:fG:ô`I?bõ=ùm8ùm8?F=á.=ï<rm:?A8=¼=Ày7?ó¹8i$Ú9c8Ú=ü½À;»;H;?6ö=¶x8¶x8?F=N5>ì=bD?v? 
À>qé1?M29I9¨>H:m:/·?Ó<ö=s8s8?F=J£>zMN>ÇZJ?¸¢­>P1z>~ª1?æG¸²Mr9¿o¾e½<~/s<p`G?1ö=0808?F=.÷>¢¬>_é`?ím>íå>6ãE?
g¸O9Ír¾?69G^9*­©>ö=í8í8?F=Ev­?1.?ií~?Q?­ß>5ío?q9!9w>¦(:¬
:ê¥y?øö=©£8©£8?F=Â>?îª>G#?¹à?P'?)î{?@k9(m9ëÔ>Ùé(;/H¢:	;?7¾ö=f®8f®8?F=Ë­û>E¤>pJD?Ý3>ô^[>C8?ºB8¹"Â9ª_4¿f1:î(:u`?2Ïö=#¹8#¹8?F=:É>zµ>¢@?9{O>´Æ>]Õ-?ª¸ÇÛ¢9që½öØW:ö½:éµE?xÓö=àÃ8àÃ8?F=2?EÀ>¬ÇI?XÉ¬>°Äo>Ó{8?å~9{9$ù>¦)æ969Üd;?	Þö=Î8Î8?F=£ø>wMc>?÷w?d¥>,×k?.09=9¬>#¿<>C><Á?Eÿö=YÙ8YÙ8?F=4ô>?P>bBI?*j?¥X¸><?#æ9¬¤9»ìe>d:n9?u÷=ä8ä8?F=÷n?ò>áT|?ø¯?FP%?áû?:¸:²|ð9õ?UÜ;øh:p`?j!÷=Óî8Óî8?F=Ùä?7¬>-pQ?¾>Ó>ì»=?Û7¡9ñ-=³©9Y,Ã9PeÞ>-X÷=ù8ù8?F=¼ )?ðHå>rÕ<?Nlr>~.>.Ô1?¹ä+9b¾¶£:9Ô\
9E©,?m÷=L8L8?F=FÊq?ç>,ð?&¶k?"÷>2t?¬R:¤ÕÜ9ª8t?[x;	éó:~U?p÷=	8	8?F=CA1?"Ü >Á?/Ð?oý>i?¡ÆÝ:¢­X:é?ra:e¹9ÌE1?æ÷=Æ8Æ8?F= «?¥>ÐX?íì§>àU>H>I?J¹XBc9_¶¾µ9ÄSO9n_?2÷=$8$8?F=çE?	°>æ?©?>?n?tó¨9»H9©W?ðC:]e: õc?'÷=?/8?/8?F=£_6?ßµÈ>¦h?©µû>w¤>øÅC?
¹LC9ûÇ¾}69bÁ8«ð?¯÷=ü98ü98?F=ö,?_È>,Í\?P[2?y°í>º@?*þ8ÆÓZ9z«>¸9	¡Ä9KAð>Ø²÷=¹D8¹D8?F=í?ýÁ>]»Q?ÿ^©>Ûc>¦J>?xÒ_¸g80ø¾t9¢9RkÇ>1Ü÷=vO8vO8?F=ft?4»©>¬ÂD?Oy>ùÒ3>e¨1?S©ÿ·9«S½êÏ¬8SËV9ÓöM>ïø=3Z83Z8?F=P?(?-ùG?Û"ï>!º¨>òi5?ÒùL¹$n­9?H¾V:.*M:RD?^)ø=ïd8ïd8?F=Á}f?×
?ååT?«bG?1×á>b?Â©9î¬d9<¬>W!:¼9ãyx?®Fø=¬o8¬o8?F=R¯?&ò>çÙ?oÛi?¨=ð>2y?Ìa"9à4j9ö}±>¢ÆÑ9?Âl9Ób?~Kø=iz8iz8?F=9áF?uäæ>\?sIº>¹Íg>m»M?]·¸³ö8£e¾¾0:µ:U/?Ì`ø=&8&8?F=øÇ¿?JÛ$?³ç?8;m?$ãß>¡?8©9R­9Ô¯?ä:Wd:±?ì`ø=â8â8?F=¯8?ÒÊ>3Sª?©y>ô)>Ú£?>9RK92(>î!:ë9mI?²{ø=88ÙN=
TC?°>ý?6?È>÷Ñ?Fî+8ã%Î9U=?äR:-&ú9ÓW?ïø=\¥8\¥8ÙN=Á_?3aÂ>ØW?.Â?¯:?$?c¬e:í:	ìC?´Ö@:Å:¿]5?ªø=°8°8ÙN=¾è¡>³Áb>Ê6?#U&>o8>ùÂ$? n=!5=#J?:£S:î)?ç¦ø=Öº8Öº8ÙN=¹hQ?+ò>ºô\?}o¿>ìqs>éNI?´±·Â09>¯½ß/¶9\°9Q?FÌø=Å8Å8ÙN=öd?¨ ¬>k·N?ÁÕ>A>±ñ5?ì7¹9Ò×'¿]kû9ãS9D?-åø=OÐ8OÐ8ÙN=F¤=ã
á<Ì7*?µúÒ;	°;þY,?è¹ÛY,96Åê¾p8(8ô7O?
÷ø=Û8Û8ÙN=á>«Z>gMA?É¿b>ÚÏ!>:^3?p?Ñµø5M9 »çï9?¢¡9^º=?b!ù=Éå8Éå8ÙN=+_?Psµ>L6?>F.S>XÞ,?óæ-94l9Ïy¼>FJ:ôX¸9{µ7?:&ù=ð8ð8ÙN=vE? ª>:;?R:?î¡À>*Uw?Üù8
Ò¨91o=·Æ9Ày9ªK?U9ù=Bû8Bû8ÙN=Þ??/Sø>©ÌE?¸¨?ë:\?i÷C?ÿÇï91í	:6Þ>çð:×:`V?¥fù=ÿ8ÿ8ÙN=?]
? ?ÅÅ¡?ä?Q3?Rá©8Uñ}9¥A+>;Ì®r:³P?awù=¼8¼8ÙN=±Þ<¯¢<iÙ/?ËlU=P?"=`(?/Ë§¸[F9oX¾UvÝ:HÈ:v]
?Î|ù=y8y8ÙN=îÕ?àsÞ>®x?e¼$?ó> _?§GÏ;Íà;í`O?/;/z­:^&\?d ù=5&85&8ÙN=ØE>¹¬=ÁB?Ês<X4<ÁÝ,?J®e¹$9<ÏÜ¾K×89I§9Ö{¶>¯ù=ò08ò08ÙN=Üâ?Tý?fh?L7?ê°Ö>qðZ?i 8É29[£f>zI:=©%:Á?Áù=¯;8¯;8ÙN=¢»?Éö>È?[¦?ó
(?i}?·V(:çÅê97?³:ª4:®L?Üù=lF8lF8ÙN=~;=Ä'5=¼hJ?/¢?±²w?ó'?|ë9ï&9l>D
 : ":g?zàù=)Q8)Q8ÙN=¶02=ðâ<{I?·-U=Ù=ÞU??ú9¡¥9éâÚ>DH;¸^A;/üB?Öàù=å[8å[8ÙN=è??z?$<?®}Ü>5ß>@Å2?vi¸üÙñ8­v¾êÿí9'`©9AÜ3?Zú=¢f8¢f8ÙN=&«Ç=´=S2?U>ÆÚ#>"Õ&?<T=ZÎ3=ÌL?¡_==Ì8?Wú=_q8_q8ÙN=þXG?TM¿>b?÷k-?t¯º>ÌÏm?ª9îAÙ9&­¢>yÉ¤;ÉT;3íF?5ú=|8|8ÙN=¿ ?¬x¢>ì}?v¢æ>0>T?ïp¸óý9Àñ¾Ì¸h99#ûÓ>ú=Ø8Ø8ÙN=²¶ù>e¤>.B?©çÚ>÷A>²ð/?K¸>¯8DE¾æD9GÕ9¾½>6ú=88ÙN=¨Ë>èÇ>rÍH?!Ì>ý>m54?$èE9+ºS9)Jï>0:4á9UH?:3ú=R8R8ÙN=½¤?XÕ¿> ¯·?ð5p?Áâ>¯?=Â8Sv9LÞI>¤;Ïi;èÀ?ÌBú=§8§8ÙN=0?©I×>+cQ?¡Ç?©rÖ>;Å8?ö8øu9Ã>þ;Î9;Óì7?Xú=Ì±8Ì±8ÙN=ãØ>?§µ>?
?e~>?b9±9&V>g/²9f9Ký?Ä`ú=¼8¼8ÙN=²O=%ù=:+?T[§;çy;Tj?5A!¹î9É¯¾ Ø¸á9w.½¾åeú=EÇ8EÇ8ÙN=|c>I|>çZ?Å8Å>H¾h>ÓíX?¸=a'M=]Qf?Ú3=Ô<%Y?%}ú=Ò8Ò8ÙN=¥hK??AòH?f%?­á>;?(Ò^9Ú%9Ç$Û>·±I;Ýé;¾î0?ú=¿Ü8¿Ü8ÙN=÷@?ìx>gå?j¤S?.>¾>ãe?ûc³9Ì)ô9Q¼>§q£:¦n@:oY?eú={ç8{ç8ÙN=Ï§Ê?o`5?I?iÄ?+U^?8[b?X'< í½;ò±G?¾ =wZ=i<?'­ú=8ò88ò8ÙN=+o?yÌ>fà?}QP?ð,í>7Ú`?9I®W9ìh'?n2?9l¹V9;óã>Q¶ú=õü8õü8ÙN=õ­?þÜ?bä?Ôüã?VH^?I?EØ=:î¾9$Á?·õ:Oìw:.}?ÎÈú=²8²8ÙN=æä?M!Ä>{ÉL?hÐ>¨>
û5?nÉ81«*9>@z×9J9aK?¤Öú=o8o8ÙN=G|¯>ôd>ðD?È¶>>5?¹/¤8 v9ÿÀ
>¯µ³9z§{9'Ð6?èú=+8+8ÙN=L)%?ö+È>¢9S?u¤ñ>ª>Ä²F?çQ9Ïk>9Ù?ôf:ÇçÝ9go%?ñú=è'8è'8ÙN=Æ(?À>â¬`?¯ë-?ìä>-~B?)9ÉÞ³9¤Xq>ºc7;Ó1ë:¼G?õú=¥28¥28ÙN=%£©?D?m?Üz@LV?¿±?IÐ:íÂ9É,³?Ò\¡:Þ:q?<!û=b=8b=8ÙN=2?BÜ> U?ÁÕ?4sE??ì#:qò9¼?¬:ðQø9o%?º6û=H8H8ÙN=¼ÆÖ>õä>ÌK?'>&âE>É;?Ãc¤·Õ9a¼½qÈ¸:h:¨C'?ÚPû=ÛR8ÛR8ÙN=ÞÂ¸?V?Dl?ùâÝ?ÑÐ>?¯×?(ý':Î93)P?°;¶í:^ª?Xiû=]8]8ÙN=+©ô>ëã>{E?eì>8ÜI>ë.0?¡p9ë^9â«>Û(:«G¥9ñÄ?uvû=Uh8Uh8ÙN=b>
=yþË<Â|-?n[=@"ú<'ô?ó»¹.³/8ËÄÅ¿¸¼Ö9×òò½¤û=s8s8ÙN=âýã>«9>kÁK?L¢>÷ÁY>N&??o¸´)m8Ck ¾@;óø:F?¼û=Î}8Î}8ÙN=;`?º:ä>|Ò{?÷_??]o?mO9c9º@ò>økÁ:*f:¹V?ÑÕû=88ÙN=O[å>«À>[I;?ý-y>;> {*?£µÂ8þèà8ìÝ>ÎoV:Ñ«:±u1?
ü=H8H8ÙN=ð?´+·>iQ?ßü>Î³>/I4?é¯Ù8J)97>½ºñ9.¹9ãáR?Çü=88ÙN=;	??é¤>ÍF?-J?Cn> £?`w~9*ä9BðÐ>É: G:«·8?é!ü=Á¨8Á¨8ÙN=ÞN¥>º>>9á]?Z?rÛ³>M9?Û-8^`9'Y,>,%9ÄýÀ9Ð[> /ü=~³8~³8ÙN=Q{Ö<ul<#/?i;ë<#Â<ÂË?ý¹[99_U¿¶::Éþ>3ü=;¾8;¾8ÙN={	
?©·>¥D?§Õ>cH>C:4?õô¡8îdK9dØK>ß
@:åg[: à>ç3ü=øÈ8øÈ8ÙN==?0&Æ>ùt?f+?SÅ¢>ý+a?Ú49Ê[9~âÒ>Äúu:ðN:s?¢4ü=µÓ8µÓ8ÙN=v³?:ª¡>Ác?¢Ú>eþ>lR?Ó­·wº9`<½
?8Ô¸­9/MG="7ü=qÞ8qÞ8ÙN=W¯ª?3?'Fs?V«?l¬!?pèa?QÄ¯9Þy9c?R0b:ñ·ë9y¦u?8ü=.é8.é8ÙN={ëX?vö>°7a?ßÃ?Z8º>Á¡[?E[
8þ9â>¥ó:ð(z98?Iü=ëó8ëó8ÙN=¥©>±fb>ÿ½??ßÃÄ>t>È4?ñ22¹Òp9
n½¾à;¤l-;¥Ï=?gqü=¨þ8¨þ8ÙN=?Ô
°>,K?t¯Ï>"l>rA?Ô
ñ8Î9¹?î>Æ*:>ñ9ï4? ü=d	8d	8ÙN=óùV?[ø>ík]?¿6C?²ó?H@?r9»9^\><¨É:,K:~f5?ü=!8!8ÙN=h=ÁÈG=×?2?1´;óú;t,?Q_À¹Õ$s9?J¿[o:8«9¥)>;ü=Þ8Þ8ÙN=j8}>.J,>J <?>>Ã$O>½'?áÜ½=ß!o=SAK?¼<fÚS<|6?{ü=)8)8ÙN=V¾?ðª>¾g?Y ?|¸>Å^?Ä1û¶ã9ýáj¼Â@Ò</_<Y¶p? ü=X48X48ÙN=ih¡=NºP=öE?>³,ã=ö-?w¢=OÏ/=µT?æ^¸´ã(9&Å½í¢ü=?8?8ÙN=õ"?Å>'S??iü>É¨>±:@?Ö.¢¸T9Ê ¾R´©:ms:x2?Ìü=ÑI8ÑI8ÙN=h¹?D¿>ÐÞE?<º?Ê·>R¶>?¨­¶#9_§p»¼©8<ª9æ>ÿ=óü=T8T8ÙN=tJb?õ7ò>*o?ðóA?JêÔ>W3i?Ë9P2ò9]>fº¼:WF:Á\s?§ûü=K_8K_8ÙN=¬(?÷c®>+zw?ñ?Xö
?óG|?ÄÓ9ÖÏÑ9.1?º6:7á9âçN?ôþü=j8j8ÙN=&pÖ>dß>ÈÇ>?2
>¥a>³÷,?lH¹Úé-9\6¿;9æê9WO¯>ý=Ät8Ät8ÙN=?b¦><*G?¶cø>½´>ù"0?ô~¸öNy9¦½W¿C:ò$:æ?ÒIý=88ÙN=¡=ù<?@=Ôcj<^?ß=ê|Z<%?{;ð¸¶Q9=c¾Zý=>8>8ÙN=ZÈ?W?°n?/w?Õ??­9®H94QE?áw*;w: ú?ëfý=û8û8ÙN=÷?6x©>GYG?ã>­ÑN>4?ßâ¸oa9Ó36¾Ènè9a\Ú9­??ný=·8·8ÙN=5æß>8>(ÛM?¯?òÜÐ>W¹C?ÑãF¹,9´³¾OAÐ;O'j;l¯c?Vý=tª8tª8ÙN=?Ám?p?|[õ?ñ?ü·m?.Ò:oãð9?D;")!;)u?¯ý=1µ81µ8ÙN=od?¼Hï>þå ?Ç-?0`>â?6Ð·ÀÈ9ß	³½	:¶ï&9oÚÒ?eý=î¿8î¿8ÙN=ú
?wÖ>Aw?u?J3?0\?óK =Ú®<ã¯j?3=½ÚÀ<dR?ì®ý=ªÊ8ªÊ8ÙN=ªñv?4Ðã>µ¿?}¹?8?þ?¦:Gµ9¿T?Ýâ9{øª9½;)?¬Ëý=gÕ8gÕ8ÙN=»ûÂ<5Ù<ê·7?À+=«ü<(ì-?29ð9tä¯>]Ô:ÊÐT:;4?ßý=$à8$à8ÙN=EÒ?I¹>ÜxI?.¨>®o>¤½3?eá©8¿9ºÛ>Ca:Û7':
ô>ëìý=áê8áê8ÙN=yÅ<§<Ûz6?ú;öF;ù@?Õ{g¹núI9Ô²¿á*8¡<9Ì_W>ýý=õ8õ8ÙN=sX+?Í$Ó>1¿O?ä¬9?\ï>8iF??ÁÚ8bÇ9?/>õÂþ:M3¾:±r+?'þ=Z8Z8ÙN=ÇÂ	?U¶>kA?àlÁ>>´>d,9?¿¸Ã@9*^~¾ãÑb9ÊO9gÐ>þ=88ÙN=×¿ö>¼>#YT?Ü¶>«p>º
C?p¸ú9\¾ÑïD:v\:ð;?Uþ=Ô8Ô8ÙN=DÓ>$õv>j[?é¬> d>ò	B?Æ!%8x)~9|S¦=$1<¥öÝ;ÒL?Ú*þ= 8 8ÙN=P$?$î®>OD?µ>áX>iñ.?â9!8+~9`c¢=£;@u;¢x*?+þ=M+8M+8ÙN=Iç=5Y¢=Z6?*î.<p8<R¯?mÉ¸Ç§9°Æ½nM9"w,9;®W?¤>þ=
68
68ÙN=)¹Ù>Xá>ªH?>Ý%>>¢6?hþÙ¸ÿû©9Ï&$¾&'>9òâ?9ì¯ý>Hiþ=Ç@8Ç@8ÙN=\{?å>Æ,?.ôÕ?(rS?§?G:.è9ÃR$?Àßý9Êàç9_$?É¡þ=K8K8ÙN=e¡ü>Çm>Wn?æ?Ò>ô?.É8ÿ8p$?z:¢xâ9P#?ê¡þ=AV8AV8ÙN=?¨n>A?áSr?ù7?´ÅK?Ö7dNj9"=#!U:üõ-:ôÑ?ï°þ=ý`8ý`8ÙN=W?~ç>
t?j]?û¹?qD?nèË8Ôr9L°4>þ.:WEb:,§'?±þ=ºk8ºk8ÙN=0 ?,Ð>ftD?Îç>G­¦>t1?ð~Ó8*¤9T¥ª>Qh9IO9 M?DÏþ=wv8wv8ÙN=9H>hºÑ=¡û??C>Ç>ð<2?ö >=óÆæ<°èR?\EÔ<k|< E?Òþ=4848ÙN=Å¤?^#?a1o?0
?±>}ød?}¡·7Ë'9ÿav½îÂ:¹³L:üI6?Pòþ=ñ8ñ8ÙN= §è>ì>D\V?¬²Ø>c¤>:tB?>_}8i9ÒÉÔ=¸9â8XM9,ç>èöþ=­8­8ÙN=Ä>d">ùù<?"í8>wâ>ó 2?¢I·¸S9+¾ß9Ì÷¦9ùQç>hüþ=j¡8j¡8ÙN=^û`=\¿'==¬+?Ü;`å;ïð?Ô¹å»97Ú¾ÌHë¶)ù8ÏÏH½9ÿ='¬8'¬8ÙN=SÄ=Æo[=
1?k=ïù`=¯%?åO¡¸¢`9§¾I·EÞ8f5½­;ÿ=ä¶8ä¶8ÙN=¤>X§Z>«@?ß§q>é1>×¾.?M/é¸`9d¾Â2ê9k:§¡ç>Yÿ= Á8 Á8ÙN=ß=Fôf=/0?c<s<³Ö#?$9X}Ñ8Ââ9?Â¸Ùz8=8#¿ÿ=]Ì8]Ì8ÙN='$?á>¢Q?³½+?+¥¹>Ól? J9mê¶9ò4>GÞ
=÷<-»?s¦ÿ=×8×8ÙN=ðÅ>·G>*A?Êu>§m/>W3?{3¸­ê½8uïq¾[
8,.9éÎ>Ìÿ=×á8×á8ÙN=\ÏÉ>îxz>CN?éA>¾ÂZ>Ë¯5?Òäp¸TÙ19É_-¾4^,:üO+:æÉ?g>ì8ì8ÙN=3Õ>>IªE?üÁ¥>²m>Ä2?0T8;6¤9Ó®¥=\ü+:òÇ:}?>P÷8P÷8ÙN=-5e=WÏ)=êÅ,?h·;Ä;p-?àÄ¹³OQ9òª¾eî,9ªyq9CU·>y>
8
8ÙN=â6?R¨>C?r_k>½+>ym/?2¹¬Õ@9üVì¾0å;ë:¿À)?½>Ê8Ê8ÙN=Þ?»Â¼>òZA?E>øæD>ê5?
Ç¸õ29®_¾¦`8æ/k9[>>88ÙN=°E:?&{å>EÌO?$¥½>·,}>îÂ??t:£8ðéz9~&>ç§A;ó;Æ6?q>C"8C"8ÙN=£ú>Â>h¯Y?s>n
>®wF?v¦ñ¸2È9®,Ô¾Ï q8é¬f9ÖÌ>ó#>-8-8ÙN=þ?VÔ>µ?e?7ÿ>»e?Ru9a9õwÆ>¶{Â9ºÜ9¼ª*?->½78½78ÙN=¶1°?Íá=?Äm?^ÍM?äkë>­Ê_?Ò%Ê9Ý¾9Î ?­6:åø9ä;?B@>zB8zB8ÙN=°¯î=Â&¬=x1?{íë;

¾;êå?Ü,á¸¶Ðá8?Fÿ¾g]r8¼!L9Qù>QD>7M87M8ÙN=ôg8?`Ô>H^?ÁÕ>?íø>¨AD?ÉÁ;9¢uª9'ý>Ë»¡:>:)CY?ÃP>óW8óW8ÙN=#?öî>¹;n?1Í> >VÖI?¹8Xù9p>Ë?:Y[:ãy%?\^>°b8°b8ÙN=H?; ?Äs?ËX¸?7-?á9?÷ú:9Ó9KR?I5Ç:°:ÿ&?µ_>mm8mm8ÙN=¦
P?
©>[?µÓl?õâ>;?¦^K9Ø{9Î¹Î>º5;¹p²:iSP?d>*x8*x8ÙN=;Í?õ¶¨>|ìm?þ&?¼Í>g-O?²l88B93½\>ÌÐ<;÷ý:¬>?"e>æ8æ8ÙN=Ç|?cÛ?b9x?u?Î¿õ>®Ê?Þáf9âÐß9
>OÒ:Ø$:µ£?ki>£8£8ÙN='±?4Í>-ïF?÷¢>1wb>á78?0<e8Mã39ü#>ÿOÃ:Ão:KP?Ú{>`8`8ÙN=|?p¨ì>@?F¢8? ÊÖ>ü\?5¾i9?{«9ly®>hæ¦9Ê`9ÛH?¾>£8£8ÙN=´µ>§ßn>F¥B?áK>B>ª0?ÞÀ6ÁÄ9rÊ7<ºQ9Dï¬9³>>Ú­8Ú­8ÙN=Å)?£>f?W?Ûv?\x?.k×9öªÞ9kª÷>H#B;Á°î:j7P?¦>¸8¸8ÙN=cf	?ô/´>Ê5C?@Ö>n¡4>U6?Ê8*9¯û=Ä¤:ó!:=Ñ>Ç>SÃ8SÃ8ÙN=Hû>Àr¢>éþE?cM_>qÂ>X7?C8q?9ÓÑÔ=¢_6:%æ:Ý[#?>Î8Î8ÙN=ü8
?]¼>î??w°>Úþv>æ6?òÙ78@íg9=ïÊ=V¹²9%Î¡9Kb
?r>ÍØ8ÍØ8ÙN=À÷<)±<Í2?XF=õÞ=Øþ$?é89ì¾=³;ÿ.n;%?/§>ã8ã8ÙN=?8»>ª«H?R#0?Òhë>R??_³9j99?á´9É9¾äà>Î§>Fî8Fî8ÙN=ïPÛ>"»>VçH?K¤³>6Ýu>0;?,î8½*9Mwà=Ä:F1':jQ?«>ù8ù8ÙN=,C?ßéö>ÒJ?ÔoA?MÉ	?©²3?ÓÆ%7<!9<y9¹90ÎÇ>Û­>À8À8ÙN=·~Â>x>µºH?©l>ë[>NÆ,?$È8â¿y9Ì&M>è49¹99·>Á¯>}8}8ÙN=©+?îmÔ>ßN?Äâª>c¿f>K=?åg·829,&½i×¶:Ô_:¾Q?¸>9898ÙN=?]­>W?ì{
?\þ¼>t¥??îY=9Ð=9`ÿ>°:ù#:ÃQr?«¼>ö#8ö#8ÙN=n¨>|wl>ÒW6?Þ>àRÊ=¼¥*?Õ<==Ñ°ð<4FI?ô7=^þ<T¥8?kÄ>³.8³.8ÙN='ð>J>m)J?Âag>Ñ=#>n5?)d
8ü39ð	>ä>:¦¾Ñ9Ð$A?Å>p98p98ÙN=,g>5¨!>7?÷U>ÌX>5,?ý©28Ôx[9nfÐ=,´8;nË8.»â>Ê>,D8,D8ÙN=Û?Ë?. s?Jì?À»$?ju?CþÎ9
ÅÊ9ª?Ûìü:w´:wd3?ÓË>éN8éN8ÙN=ãY=ûpJ=é70?<:gÖ;|5-?¬¯ ¹(Ä91¿/ì$·²v9{]½yÔ>¦Y8¦Y8ÙN=s?âÇÏ>¿?Û?¶ij?ÆÓo?Ë:N$:ë?v¶:Ago:ËC?fÖ>cd8cd8ÙN=¿?À«> D?Wñ>Ã"a>Pu2?ÂÇ.8TJ9ß$Ý=é;7O9À¯æ<nâ> o8 o8ÙN=:?")É>îÐl?Ìªß>Í>é\?ÔÍ¸è±9³y½¥92±j9v4?>Üy8Üy8bY= Ç>"f>õ]?!B?#°¿>kR??lyÓ8F©a9Þço>2ÿ9x:« ñ>Ò:>88bY=¶NÕ>bë>å_U?Ú.Â>sÕ>ã;?Fçì6¦9k$Y<ùd<r<V\?.O>V8V8bY=Å+Ù>>a K?£VÔ>À×>ÿ2?Db·>/>9®H½¥æ:37°:ª'?ZZ>88bY=ÕPê>ªM¢>ÕÊ8?!Ew>F;>Þ-)?Òµ¦8|Ó8§U?ð_9qüI9êÈ:?Ou>Ï¤8Ï¤8bY=Cò§? ?G??Ñ%?¸â>ª?<ú9ò­9õ9?ÍTF:aÃ9Àî?e~>¯8¯8bY=Å
Í>A!>N>?å¼l>og'>5?nß·¥9ôÊ,½:níL:%W)?Î>Iº8Iº8bY=Ü>>HZ?rê>¨>Cp@?±¥8O¦Â9g(Ù=3Ú<Øx<&a?1>Å8Å8bY=Ã(?%>ïÖ?³àF?Ft½>å]?vR5@j9I»å:ÿ£C:}Kÿ9T.D?ã¢>ÃÏ8ÃÏ8bY=ò®0?CÞ>[
?Ý?À+?Ëq?í½9Á:q½>¯E:Üò9=_P?*©>Ú8Ú8bY=Æú>ãÙ>ßIb?l,?æZ»>2M?
×z¸k19e^5¾ÝÏ:Ù:4;?·><å8<å8bY=ºj.?ó¶¦>äé?f?Dwò>his?P¹æ8uq94t>ò#:ÀyÔ9hD?Jº>ùï8ùï8bY=°ß,?mÿÞ>?uF?Ç^Æ>®R>ç8?H´¸ÜH}9J76¾LM;vÿ:nM?sÄ>¶ú8¶ú8bY=>E=v=i¾3?0
<y|Õ;Ò´%?)EÝ¸î&9áª©¾2Û7B³904=ÖÈ>r8r8bY=·=¡=,?3ß«<|4<´?sx ¹È÷8Ë%¿6v¸3è9dn¾MÏ>/8/8bY=3eõ>è±>þtH? âÆ>e0>©ì:?9W9¹M$H9kí¾ÒÔ":x:Æ~?Ð>ì8ì8bY=?§?÷¹>]ÔJ?ÎÚñ>ë¡>1??·å8RøÂ8ÔÏ?Y1Ç:ÐE:yz4?NÒ>©%8©%8bY=Êd?W¸ú>ÍVi?f6?Â? ¼b?9üûg90?pâ^:ûMÁ9<?IÙ>f08f08bY=_Y¬??Ïû?UÂÉ?6?Ãâ¢?,Ø9d+ä9ò>$;ïú:WÙ?kâ>";8";8bY=F9?xê>púI?Ô>¾P>ía<?xk46=y9¡i¹;÷ì:KÎ©:»î1?,é>ßE8ßE8bY=Úº"=\	ê<`2?/#<Åý;¯?{ç¸QÍ8°O¿Ñ¯B·c8õÚ½¨ó>P8P8bY=ãÝ>8>âK?%Ù>ìt>Qà<?yP8è 9w¸=ÿ©:>0:öhv?Xö>Y[8Y[8bY=¾TP?£Û>øÑr?!C?/îÖ>îh?qG9Q{9«RË>ZQ; =ò:2î\? ø>f8f8bY=8?ÄU¦>¹?¡Ú@?Ä¢Æ>jx?ægm8py9Ðó=#òw;¤ô; ¤S?
ý>Òp8Òp8bY=+ÕÆ>qÅ}>5H?RX>í2>#Ì<?Y8DÑ9ñë=´Ðï9N0:yæ>>{8{8bY=?÷X?ÿÒ>Ê?kP?ogï>´Ý^?ûk>:Ág:Ò´6?L#²9ÒX²9,³ÿ>í>L8L8bY=<Y?+ò¹>H?«½>¶g>'L3?ôÛ±8¯29>iÄò9Nk­9/3?>	8	8bY=Û?ä+4?kSM?pÅ÷>ª¤>'@?I
9Þ9n6>«:/©:9¯?>Å8Å8bY=­a?Âð?ï¤?½þ@/S?8Ä¥?Ë¹:¥:BÍ?®­¼:o­:h3?->¦8¦8bY=}q=Ý*=T·5?¨Å¸=ü=5/?×U>:¹):¬?Ç§;ñÄ:­*?ê5>?±8?±8bY=¼Ñ>©{>"=?H$j>ä6+>d/?È¥·P@9À¬!½·:Gy:Ò?È=>ü»8ü»8bY=¸?<'?´H?×¥>sÓ^>!¥=?J±69©þ9¯, >·yã:fª:2+??>¸Æ8¸Æ8bY=uÃ÷>@S£>ä,B?W®>¬|w>ÆV4?áø8Þ»9¬S)>­Û9tH9÷ãÄ>ðB>uÑ8uÑ8bY=$@?î~«>÷fH?wÜ>^>
ýK?¯mÒ9ÊoÈ9|a?2Eg9#<G9Õ?G>2Ü82Ü8bY=üu¸=½V=Å3?ªá<¹È;µ'&?=ÒK7.øv9)FÓ<¹my\9<,¾FI>ïæ8ïæ8bY=ãà>?ÔòË>o?­`?w?ÁZ?]9Úy9bÈð>Ü:(:ÿÊ?ÃS>¬ñ8¬ñ8bY=G>zu><ÿ?«ZN?¯vì>(g_?ä:¬:+??Q&=3¹<æ]?f_>hü8hü8bY=Íæ>mq>gK?Í<u>Ø3,>§I6?{/92U9.%Ò>Ýûæ9ýÖ½9Ò½?ºi>%	8%	8bY=<?·b½>
åU?Ñü(?gãÆ>]Y?N	A¸-9`f¾¸íª<hüE<¦]?*l>â	8â	8bY=Xëü>Óµ>Ù³J?3M?8?¢Õ;?³,9PÏ89I:ï>ÍG:Y :IW%?,z>	8	8bY=W?Ô>uù? þS?ÊGÙ>Åy?æ×9
 ±9ù?|;:À~Á9Üx?>\'	8\'	8bY=<ª±>ÍÎi>>B?K\e>»'$>Ø2?ãù7znO9±cµ<×ä9Ã#©9,?>2	82	8bY=û¼> ã>®;?´p>5á->V!1?²hð¸ýÙ£9jÎ;¾¾:ªÂ9^°+?>Õ<	8Õ<	8bY=ÝÃ?HX¶>ÃnH?þ»>ÖÖ>Ë<?6¹bÁ8o|¿pçº:{:­2>?>G	8G	8bY=Øæ"?Ä­>ãýo?
Ã\??úËI?×6©9~º×9wÍÈ>¯<:tÁ9"°y?Ì>OR	8OR	8bY=²÷>Æ¨>¿Ú;?¿4?>g?Âj/?G-!9'&9ÝG>=:@Èj:<º"?-¡>]	8]	8bY=%.?THÜ>aJ?Ä¸>D+>å¯5?î¹Z9¯úy¾ùÓ²8ý8Õß´>Ð§>Èg	8Èg	8bY=Çî¼<Ðæ<'Ü,?\>=ì¹=	h!?K38sk9ÎñÂ=@Å³9UÌ¿9=òï>Û©>r	8r	8bY=©=#@=®1?XÍ>Åå=i¬$?½¤9Ãu¢9¯QW>êµ89c2>«>B}	8B}	8bY=×
H?'QÅ>Ä?<L?4¡¿>ÍT?aJ:
0î9Ò;Y?<$+;=´:s?¶«>ÿ	8ÿ	8bY=¼\w?U?éq?õ?ØÇ?³¦b?Ç:¿ê9ö*n?Ìê:ci|:"n?;½>»	8»	8bY=ÒÚH?ogª>ß?Ç=?u->âèo?´¸We9µÔ¾ÎÂ:´¯$:Ìè>Ì>x	8x	8bY=7a?,o?¡t`?®º,?6°Ù>Þ K?ô@99*e9}Î>ÈJ+9^µ9ipq>Ò>5¨	85¨	8bY=U>Ö¤O>C?J±>þ{>â4?¡"¹Àþ8Em#¿ËÉ97Ô¦9öÓ?÷>ò²	8ò²	8bY=R?ë¯>S/>?^¥>_ûj>5)4? *¹fË\9aÕÅ¾19ST93 °>_þ>®½	8®½	8bY=¯ë>à>h?«r»>A*o>y¤H?j]:
:*R?Ç¢/<¥ÁÇ;a?ûþ>kÈ	8kÈ	8bY=í?¦Û·>zº?¤^@+'?Nà?ÈR:e:Ù%E?.´:Æ+B:¿cm?>(Ó	8(Ó	8bY=µ*@4e]?r±?/j4@'?1|¨?ÛL:ùh&:¸ÁT?Ûû4;Rm:Y­?>åÝ	8åÝ	8bY=Ðá/=¶¦<£?V<+=á<TÎB?'£:s:¹o+?¿<×ç<< `:?>¢è	8¢è	8bY=; ?ì>ÌF{?ÔÊ?Q>¸z?Z´õ8Fj_9'Å>ÛR;þ3·:^wL?½*>^ó	8^ó	8bY=ê0?*V«>çB?çÐ>hl><|1?9L8¶,9ª>ÔKß9\åé9fô>+>þ	8þ	8bY=2#_?GE?ºñ\?ÙV1?É"Û>,O?U9Æ9Ö>-¦9{ì¨9-Êâ>ó9>Ø
8Ø
8bY=53?Çè>E?¯Z> W>õï4?º÷Ú¸îr9ÒÓ¾ÀÂC:¸J:Þ5÷>N>>
8
8bY=Åã?Tç¶>5þN?;?V;©>XpB?p¸)ý,9±H¾zS;1§I;üCJ?¦G>Q
8Q
8bY=]íG?¥Å>z?ÀT.?¶÷º> ²n?Gâ7©g}9Vd=(¥8êý8¯§>J>)
8)
8bY=»-?Kã>±«C?¹>þ>¶H7?ðÎ·:k9.ý=½_º::µ{?÷R>Ë3
8Ë3
8bY=*Ý>ÜÝ>¿M?Ì#?-
Ð>I?Ø¸Ì¸ÄO9p|¾uè;Ãy;gPb?¬Y>>
8>
8bY=:í|?z_
?`e?úù!?ÞnÈ>ÅáN?Ñ8|J¢9×s=%;pÎ;7= ?ê[>EI
8EI
8bY=Òý+?y¼>}i?¾xz?ã?¢UP?ì¾9{{Ó9¥ó¾>Ja:vÀ]:B×6?Ûq>T
8T
8bY=F?ïÃ®>ëJ@?®U>¾>SX-?nh.¹±9ü81¿ï]9G8Ó9~>>¾^
8¾^
8bY=÷t?r¶?n _?¼8?+ì?~il?¦¬9$ü«94x?h	ì:¬t:÷v?>{i
8{i
8bY=+?©>b?ÞD6?Î5±>n§?Èµ9cÇ9-?;üý¡:þzd?>8t
88t
8bY=Ü{/?ô¾>è»k?Þ?p¿¶>s½M?Ó+8EC9	àà=ì9lº9©"?b>ô~
8ô~
8bY=P¶©>äBh>Ó;?+ÿv>SÏ5>Èä-?x`õ8ä­9¹p5>	a°9=ô9P¤¸>õ>±
8±
8bY=¨>t/>7
U?<¬>éj>e<?)¸ª90¤û½HÌ=Vð <èßL?4>n
8n
8bY=2@v?M¡
?N^c?_a?¢<?W?6A"9`p½9¬C[>°Ý×:1:??¥>+
8+
8bY=ór+?@Ä­>í|?2? £µ>3ö^?è£µ¢ï±94?ëºi·9¯!Â9(úñ>§>è©
8è©
8bY=~æ?#Î>Lâ=?©Ó±>¯­>..?FeG¸Îe9ÚÞ½ÜÊ9½9Ò?¼§>¤´
8¤´
8bY=Há>ÛGC>ü<?87¤>%p>Ã/?®.:=d/ë<©J?GÔE;¤½;Ã,C?¯>a¿
8a¿
8bY=Ü?9ã>è-?~"U?ÈÎ>®?§N'9sö¡9L9>P°õ:ØV:R^?
¹>Ê
8Ê
8bY=.ð?ÝQÎ>5E?»çð>Áù£>2
<?Ig¦·ùíJ9èëQ½-Ó©9&Ô9?ÂÂ>ÛÔ
8ÛÔ
8bY=ëð¦>>î\>ÀpA?ûB?E?O?A?IF=ç<z	[?1û9Ì,ø9?úü>ß
8ß
8bY=î[©?¨H?X?/+?YÉ>lXY?¸x%9öf³9l>j(":3¹µ9ôod?'>Tê
8Tê
8bY=©?q??Ïªb?÷}?ß%?%)u?IÆÐ9;>ä9ô)ê>þF²9©¹P9å§Z?<	>õ
8õ
8bY=H=üÓ<\´(?S)$=
?=óã?6.¹º%9ó¾åæ,·Y¡9å_¼Ê
>Îÿ
8Îÿ
8bY=OT?üÈ?Y!K?_4á>³;>²ÛG?ô]8ì9wIý=Ç;1Ï+;D?Ø>
8
8bY=Ù»ð>ýÃ>µI?&ú>µ@ª>Û	<?àB¯5n+9¬-;¡Èv:	-:¢ú5?Ï>G8G8bY=*>?l&Õ>]ed?V{ï>÷>9
K?F¼¸~d9ñR¾
ù9àÉ9 @?è#> 8 8bY=ËÈ>>é;?*>^¡ý=¥0,?8¹È8]/¥>·E¥;Òli;A5?c0>Á*8Á*8bY=i@?è&×>_ñd?@ï>Ð>)O?vÍ8#f92d>Ãýû9fé9a
?Ý7>~58~58bY=ºË?º.?D?mö?Èº?H
?ÇÔs:ÈOí97?5:4`Ü9OÐ*?yS>:@8:@8bY==ê¸>? j>û0J?>ËI>^v2?ºÅõ¶ýó8Õ ½/~:NE
:uNf?¯U>÷J8÷J8bY=e¢×>t>*ÍH?\É>eS>\0?îx8?·9-Kõ=©d;\C ;Ð 6?m]>´U8´U8bY=¶
\?@SÂ>oò?Êi?P?Yãc?uð9&@9vûf?z«È:Ñá_:.ue?(`>q`8q`8bY=÷,? Á>|±M?¬Û?d#­>ÇàH?VÌ8A^J9	>qf@:;#:4ß?p`>.k8.k8bY=Ô>?¬¬>X­G?î>Nz£>Ö_:?ÎL8þm9\*Ý=
69÷<9óSþ>i>êu8êu8bY=7/?
êâ>¬E?ö >³Ub>5?ôª¸Ñi99él¾B:6:ÌX4?­j>§8§8bY=_ýê>3Á>èD?°ë¡>{^a>í7?²Í·Æe8v,e¾S9mLª9!Æ>~v>d8d8bY=ð?G®>ÕU@?j>i(>>Ú1?ÑX¹¤6u9©â¾ÕÏ39lö9þ >øx>!8!8bY=h¦>Eþ[>¤A?§¦@>k
>&2?;¹y9;a¨¾#g$99
>ý|>Ý 8Ý 8bY==?d»>M?jí>üÊ >ÿ<?Ë29ò»9s>ÎÑ::âOq?2>«8«8bY=ÂòK?>Ø>tqq?©^,?"Ê>NZ?d[9Íò9Æ>û³9¾E9¾Êi?ú>W¶8W¶8bY=à÷#?(Ë>JN?wr?CtÄ>âÝK?½8ò°9\à>e9úõÂ9ÜÀ>Ø>Á8Á8bY=)9?ÿ¶>Ñ/?¦J?r¾>)?ñ»";`Ê:ÖÚM?»êï9Ý:OvÕ>u>ÑË8ÑË8bY=Ôê?@O>)qY?e½é>ëê>³ðD?ò8¦ÑÓ8Wä¾>ûÁv:ª(:dC;?>Ö8Ö8bY=hú*?¼Ü>_KF?ö±Ð>»o>`ö3?bWÝ7ó¶9È9='O};ìï,;Ò|;?¤¤>Já8Já8bY=ËÝE?>Ì>tx?DVj?ì?)Zb?Wb9ÊÇ¹92Á>Wu:ðQñ9"?$ª>ì8ì8bY='¼>"â>=<?Àj?åØÒ>yü2?ÆE8ïbj9üñ¡=Å:íúa:YÌ*?ì³>Äö8Äö8bY=E)?yrß>Ú´?cL?oÆÌ>S?á9úB¹9Ä>´g:è2â9l?ËÃ>88bY=W(Ý>«}>SfO? >êAK>/;9?ºð7ÜÏA9'LO=s:ó9$¸?>=8=8bY=)=óWü<hù+?ìË;a;JK+?¶¹©· ÔM9¸S½o5¸¢j9«M¤½>ú8ú8bY=K}?j3=?rV?3o-?Î>îñV?þ±H8Ü¨99¹]
>·«:Î:¼ç?'>·!8·!8bY=µÆY?Ý>@"|?A4?¾Õ>X?½<9¸¡91+º>¶Î:Ö¬Ã9nÕ:?®0>t,8t,8bY=0Ò=¬D»<ñ0?øh;7;Ô¬"?
¹ÇõF9ÓU²¾êc¹Ú:9à¾³<>078078bY=uë?¿?L?7?§ñë>íà?°R9ÜÝ9O­ß> 2:§à9ÞsK?øY>íA8íA8bY=9ý?óÁ°>62L?øËÄ>{í>ne@?EÓo8ÑPÆ9±Ê=«Ñ9lÙ¶9·Z´>2Z>ªL8ªL8bY=ØÎ=¯$Ý<y&?q]¤;VÕk;k2?Î¹#YË8{L6¿áÖ£¸På9f³¢¾^>gW8gW8bY=ØE?wÍ>	«?äì¯?1$?N%?s¨y9øÆÞ9Üq>óòÃ:e@:ÎH?¿o>#b8#b8bY=&"t?8f?\h? b?«k?hG?¨Ç8[<Ö9'î=JÖ%;êºè:%k6?{>àl8àl8bY=BNö>R	¢>tB?PÂÏ>e>õºB?¥39H®9×>XÕ9È Ö8#/?>w8w8bY=Õê>Jª>²ÖH?¸>5÷[>4?8£å·9Üs9¾q½þb;sß:Ø.?>Z8Z8bY=NÌ=À£=ñ9?37a</<º$?ÓRC¹¦©9Ïã½¾1X;l¸Â:0?|>88bY=ÃÅ§>û_(>?W?)?%Ãj?	¨(=ªð»<¤»e?":Ýº9æº_?¨>Ó8Ó8bY=P>þ>Ñ3>?àÀÒ>ã>wr0?ü[80ëW96ä>¹9hWÑ9é§¿>²>¢8¢8bY=-}p?²Ç>Ñ%?¶,c?ÒÓ>P{?Òüy8UG91 >³[:ú	Ë9Ö8?´>M­8M­8bY=1=xsÏ<°-?ªë;'½;üË?³/¹yS79³Yõ¾Âí°¸É/¾8|'î¾Å»>
¸8
¸8bY=­ö?úµ~>*¾?²q?3?ÿe?ô¿9\°9Á?$bS;êô:ó\?)Í>ÇÂ8ÇÂ8bY=¸ä?cÏ(?7?]?Q°2?ýÏ>Iæ\?ïú9Àî9ú«>@:w¤å99ê-?2Ó>Í8Í8bY=)z>4+>¸¦S?¬>§iv>a:3?ÿS$7Y9ÜÁ<+ì=:´<G+H?ì>@Ø8@Ø8bY=}õ>Æ>BKF?{ß>Û­>m[;?<Â8¹9Ð[>Þ9úÓ,9àg?pñ>ýâ8ýâ8bY=ê­Ý<¶Ì§<¨)?ùsÊ;pä;ïc(?Û
¸n9gn½íã8ìú8Åáè>·þ>ºí8ºí8bY=¤a?"ö>°¯j?×?v.?µL?psô9ÔÎè9Äf?Ëú:ÖÈ:ùL?ßþ>vø8vø8bY=@W>4´O>±@?ñ¤>¬zi>/Ø3?åð7Ö59ó¿e=¸¶î9i{½9ÜA!?ÿ>3
83
8bY=(SÙ>á>}y<?9>u>ã¥(?|éÂ8ö²Y964e> :ÝT:R0?+>ð

8ð

8bY=^=ò·J=ÑB1?1V<É;ü(?ô3¹m¯8®M¿d;Ü7g9ÿXÆ=f	>­
8­
8bY=dÎò>°Ö¨>8?ç>ÔñH>vÃ,?}ÅE<lìÏ;#s?pXt<Ú÷/<é¼1?ý>j#
8j#
8.ÿa=Ëª~?¤é>ë?`é?£Ý?hp?Æ8ê9î´A>YQÁ9L_¥9Q¡?·>&.
8&.
8.ÿa=°l?X-?Þ®P?L??¨.?t:I?á.±9Ì/­9%ô?WC:ê2:>	?i>ã8
8ã8
8.ÿa=¬?·>$=?xq>D>R/?!,Ú8¢õL9j@>[fj9Ò9Ê>KB> C
8 C
8.ÿa=ñÕ?,fd?ao?EÈ¿?F?àw?(:5ò9g	?n:
÷:¨G?PP>]N
8]N
8.ÿa=¥D·<ây<'-?ü@;A;Ãüý>õ¹9WK¿\kÿ¸X98ä¾ÎX>Y
8Y
8.ÿa=z?¡À?ÑZ?22?!À>¨TJ?nþÏ7×EP9:¨=8GÊ:n:ð1:?¼\>Öc
8Öc
8.ÿa=è?Æ>+j?GSº>ÌÖV>ø^?ï¶+¸I+9µÑ£½Ü\:ây
:Ï!G?,g>n
8n
8.ÿa=¹ï?Ð\+?l²?®Êº?m
?©?U×ã9Íù­9o¡'?Rjn;ê:1?p>Py
8Py
8.ÿa=$å>¾c>FD?öv¡>
=n>¡-?;ÊÇ8ð`H9v?>â¥:Æ»v:$J+?Qq>

8

8.ÿa=a³ê>:>LÉB?äÀâ>K` >2ú4?ox·íx9ÿ¼g¯;±Ûh;Ô{@?>É
8É
8.ÿa=ThI?qú>BàM?[g
?êZ½>«;?ÂAH¸2¸9Å×§½+-l:ä
:ØZ?Ñ>
8
8.ÿa=
.=Où<Äµ2?Ì;;Ý¬;y?^l¸,",9â/¾±¸c9G¾>C¤
8C¤
8.ÿa=ª?vØÃ>VKO?»§§>Ëc>Þi<?al9Ï§9h´>Þ«¨9¿ìn9Ì¹4?>¯
8¯
8.ÿa=åS?±Ï>Ö?ò?)p¨>Ãg?Ç79 o9/¼?ä®v:®Z@:'$?	>¼¹
8¼¹
8.ÿa=+ø>Ú>iúS?ñ³©>(+d>g>?Æµ¸YM9gRb¾¡:ÚR:Ò8?>yÄ
8yÄ
8.ÿa=óp?ë?XC?Í>2§>ay5?5q>¸Ñ9LÍ½ÎÓ:yò¯9Ò¢e?Æ£>6Ï
86Ï
8.ÿa=JE?Ï¸ñ>ò¯P?pñ?fÊ«>¥G?ïc9X#9¿d>³ª»9^¼ñ9½Æ>ð£>óÙ
8óÙ
8.ÿa=Dá>lC>X¶?
?ðÆ¡>'jS?+g	¹<9µûº¾E<hPÅ;I²?ï¦>°ä
8°ä
8.ÿa=»)=¡÷<îw/?[=y3=q?¸G¸]*89÷<¾Ô93b¢9vË>Þ¹>lï
8lï
8.ÿa=9¡>TR>Cp>?3>uªF>MA/?Þ¼7$¬9¤á<wÎ¯9Ñò©9}i?~Î>)ú
8)ú
8.ÿa=ÈÏ>|¸>3H?íÇ>K>¼ö@?!^]¸[øj9.ñ½QÉ:(n:%$?èÝ>æ8æ8.ÿa=_>Òz>hs?¸q?->r'N?¢E¹¾®9]¾ßþ';û§Í:ÉQ?@ì>£8£8.ÿa=9e?O.ð>?F:?k6´>N?0$9õÂ9½´¶>ô9©û9£Åø>ìò>_8_8.ÿa=6Á0?Ó>íÖU?ÿ"?÷µ>mJ?çXÂ8Zw'9Ì>:ò9;úFî:ÑÆG?³ú>%8%8.ÿa=<Ö>¤>ÄúD?%>^>Äñ+?±ç¹»Fý8J¿Èk:dù:s?{>Ù/8Ù/8.ÿa=´ªþ>¿>ªO?»Ð>j>7?r¸1¯9»½3:o¼:%^?s>:8:8.ÿa=ngè>ñf>91C?¯g>÷åD>«6?½<8Ðî 9=õÐX<(Å<=?>SE8SE8.ÿa=üù>J²>éJ?"õ÷>¯¯>J¿4??··úÐ9ÔSø¼-úÆ:Ë):J¹F?Æ>P8P8.ÿa=ú|Q?Üf?8O?Ø>Û">S8?!;;Î: H?q·é9Þ¢9,8?f>ÌZ8ÌZ8.ÿa=_é<,=©<V0?Úé<I¾³<&?
9L¹K9è8×!a¿î@;rë:Y¸'?ü>e8e8.ÿa=Ý3?àä>+àH?þ?¼_·>???ÖTå8±Gì9®xø=©Ýè9Sã9?Ù$>Fp8Fp8.ÿa=NÑ>¤>BnB?Û¯>Bëk>Ó>?÷¹L¹Þ®B9q¿Ã}:C*:Tª>?×.>{8{8.ÿa=?"&Ì>áH?Ô|Á>¢³>Û3?ìñ8hI9&,Ë=
së9Ñ :dÝ>ÔU>¿8¿8.ÿa=Gæ>>Ø4H?ç >ôµN>Í~2?­¸Æ	9
Uù½Úî·8¾Ùu9½?>8Z>|8|8.ÿa=ÅI0?'Ï¾>l?ÅÈ(?óuÀ>Æ`?¦Î³8îÂ9ÏÜ%>GÂ9^g9õ)>Öt>9898.ÿa=Gx?Fî>Ç`?F?Þ?Ý>¹e?%ÿ9Y
9%<l>%B_:}	:\{P?y~>ö¥8ö¥8.ÿa=C¦?d?¬?Ï?i ?Ph?_AÅ9Rï9gÓ>Ví9< ì9êÅ?.>²°8²°8.ÿa=£J=CØ<øA/?>lÂ;¦?;jL ?¹­s9xYú¾{7hR9À·¤<­>o»8o»8.ÿa=\
?¤>ÚV?ìµ?B£¯>¬ãB?°ÛM9Ü9Çún>ïòE::ÄÜ??u¢>,Æ8,Æ8.ÿa=eä>3³=ºØ=?Nò>äÆ¬>¾¬3?l3=0×<}öT?~Ô9<Uç9}&ë>Á­>éÐ8éÐ8.ÿa=þ·3?ó§>é! ?²H?V¸>å?@"Å9t6¦9ðÏ?Ëj;Q;<ï?X¯>¥Û8¥Û8.ÿa=Çû>4+©>M>? ·ã>ªê¡>4?H«Å·Òñ©9¶á½>ýí9MÏ9¿?è»>bæ8bæ8.ÿa=Ð,®>ÎÀ]>øI?û$­>ß[>ñI?·<;=±@æ<¥,P?e½;ªé);ÃÇ?XÁ>ñ8ñ8.ÿa=À<<ì5?[[e=â0=KÌ&?~º,¹ c9gÿ¿âx¿8Æü@9uý}><É>Üû8Üû8.ÿa=îØ@?/(Ò> êj?fêz?@Ë?EÖL?ù09"O«9Å;>):ªû9òÿ+?#Ë>88.ÿa=»ý>þ>CÉN?
r>[f+>fÃ4?ÂéG¹<ô^9Bå¾Çú9T¦¥9Í<f>ùÏ>U8U8.ÿa=b¡®?ÐË?ùV?ÁÈÀ?ÒÞ/?]O?¿,:ùº9l?E;ß¸#;J×g?Ø>88.ÿa=æu?40?=g?#?ÍÅ?D`?p9yã96Lâ>öpè9âí9Ú$ú>ôã>Ï&8Ï&8.ÿa=Dwa?1M?	ãV?NÖ>²>ö8?ìÓÚ8äý9ü¾>Nð©;¨A];¶D?Ä÷>1818.ÿa=¸ò(?/ý>­Ü?FZç?q$O?Øõ?ùæ9Ç9`úH?ýÁ#:<íè9µú3?d
>H<8H<8.ÿa=ë7ï>ÔT>¢ÝC?¬>õkL>z7?¸ËO9'9¾¬9P>9W	?ø>G8G8.ÿa=p=?IÁ¹>ËnP?r@ä>e§>r:?r¹;ð85(¿Q97åÑ9Ýø³>>ÂQ8ÂQ8.ÿa=áÃ>)5>Í|D?Ów>*.>ÇK6?wwï¸§¥9aj¾±!:g¥:ò!
?ï4>\8\8.ÿa=-t?Åß>#?ìb?%?
â\?Fÿ¶9$^´9²Ý?Lu:ã:~??·E><g8<g8.ÿa=uà ?uçÄ>ò(Q?]Ø>>$ÚC?¢3·°9ïs½^d8:Å¼Û9^ÒV?bS>øq8øq8.ÿa==*ÐÓ<ÂP2?¿;êì;"?¬ö.¹ë8D(>¿ðÕ¸[u9ÃCf¾U>µ|8µ|8.ÿa=È|D?ó>(ýN?éRÚ>>é1?#f¼·¾²!9ã"½¼²929aí?^`>r8r8.ÿa=)K?dW?umC?o$Ã>É«>. 4?ðfT6Ú94I<¹úM:©:ÿo;?þc>/8/8.ÿa=Ã3?7>ßþ?«0?Yb¯>U?S9 X9"?®³ý9Áj:_ä×>>ë8ë8.ÿa=%?K3¤>ì«G?ñ>.®D>º¨<?ÅR/7ë9<Ov:¾®¹9WH?e¨>¨§8¨§8.ÿa=E¯?>L`?èë.?"%Ä>ÊLd?Tb¶7F[9`:=¬!:àþ9bb"?õµ>e²8e²8.ÿa=&ED?î>ÙR?_ê¯>Õ©n>¯±<?UQ7Jçn9ô[=¨A¤9º7x9h)?ò¹>"½8"½8.ÿa=^,+?3þÀ>c?.XØ>j>ð÷D?kã8ì%Ç7Þ+@(_5:ýÖ:-å?ÍÇ>ßÇ8ßÇ8.ÿa=ë*?(G¸>Ql?Ï]?É?øO?¬[ò:Bè:ãS_?ñ?:üè9Hø ?3Ë>Ò8Ò8.ÿa=©úû>øR>¡p?ëû+?Ù%¾>´g?e×³8â
9q¦/>6X;ÅÁ:k=?Î>XÝ8XÝ8.ÿa=:z?P?óyZ?G$?´úµ>?Z?Vª8tèð8Ôµ>LÌß9?Ä»9?÷Ó>è8è8.ÿa=Í)?qÔ>ºúL?;ÿ?R	³>X+>?¤
ü¸<H9 M¾úw<)þ<Aa?Ö>Òò8Òò8.ÿa=³=¹7=0?nÆK=2ð"= ?>IG9ëoô9¶P>ÅTë;±;)?KÜ>ý8ý8.ÿa=ú@G?Sÿ®>ü½?â¹? hA?7u?¥½9g¾9Àûþ>À½:åiO:3j?æ>K8K8.ÿa=:?¸'±>_O?ó?*¯>Èä@?Äá8x;±8Í½>öò9¥ñû9Þßö>eê>88.ÿa=?¾¶=ÿô=î/?vÄ;×6¤;ª"?ÏOU¹%9Ü$¿y¦z¸X9Ù¶ë½]	>Å8Å8.ÿa=Éà?V©>ä¾Z?h§â>Ý>mO?_ý¸Ã\9uÀ¾&ù<C¯;EDh?
	>(8(8.ÿa=k?û±?Î&u?à7??,[?::»·9:Ø6?}n<½é<<2?	>>38>38.ÿa=óÍ<¡<}.?º;ÒÒ~;ÌA?üØL¹x9úÒ¾;a 7H)Û8V»=B	>û=8û=8.ÿa=Á;?û
Å>à{D?4>xX>·w.?ùQ¼¸æ 
9å®¾Ñ9NÀC9dÎ>K%	>¸H8¸H8.ÿa=xl²>+l>9A?9}>LXJ>³&*?®ë¸úû8qqï¾#ÀV<óB<I;=?^7	>uS8uS8.ÿa=Ts´<¾<à.?A5;ºz;Íp
?¸ÿÖH9è!5¾&A¿¸~9H«¾åE	>1^81^8.ÿa=cmÛ==¹UR?Þ@?wLö>«¤G?=be2='b?<ý:<·êH?VH	>îh8îh8.ÿa=ëNO?P Ý>¹p?	?$Ì?H3^?+Æ:ÜÒ9.?|#;Ïö¶:L¿d?O	>«s8«s8.ÿa=êTÛ=1h=58?#§Ô=aV=è+?
5:3:a?VD$=ÙOÖ<b8D?u[	>h~8h~8.ÿa=5?eß>&³?â~o?9¼>Èÿ¢?Ð9¯²8û¹?7M;¾¤:ú½?[	>%8%8.ÿa=·¬>*M>ëV?þä> Y>¶#??3,Â;ÿør;bL?h4:jH:¥F?]	>á8á8.ÿa=UýÈ?Ì¶=??"´?.Ñ?ù±?Û=l=½ïë<a*?RSC<,õ;²óK?]	>88.ÿa=øéu?t)>Á9@áÀ?ÚG?R?Æ¸=qäö<
¿?&D	<°ÖÓ;¶á%?­a	>[©8[©8.ÿa=74?l¥>QU?/ß>'|>Úb?/%99Ü°>®g?:Ú²²9ø?åk	>´8´8.ÿa=R;)>ö­Õ=Á¿J?"Õ>P>>5?ÀÜ¾9Fâß9Ò=Ú>þ(;Õ;r&?ol	>Õ¾8Õ¾8.ÿa=Ó¦¿?xZ?¯ñ`?e¤0?ÕJÓ>§V?³új9fÍ9Ån>Ò±U:!½ô9_?5p	>É8É8.ÿa=Á²=Ýd.=3?çÈå>þ>¡mI?Æ+=À½<Dog?¶9$Ï9ýø?`s	>NÔ8NÔ8.ÿa=Ù´>ß©P>X<?B¢>¾xp>Ü,?²ö·(v9ÀG½3Y@9ÞrÙ9!sb>	>ß8ß8.ÿa=k¦?¢¹:?n)d?0?#âÄ>Íe?âÂ7Y9¨ú<©:ì½!:bOW?	>Èé8Èé8.ÿa=d?5&í>ÿð?A?â?d±n?®³I9Õ>k9?Û>E?:&°/:$Z?Ù	>ô8ô8.ÿa=äÕô??Ó?sÀ?¯ú>2Ä?¿Ò9dÈ­9:?We©:*?:é©?å	>Aÿ8Aÿ8.ÿa=Åï÷?D
4?mE°?ï¥?¸vì>/³?ttÕ9Ø9~:?\í:ó«ø9tX?	>þ	8þ	8.ÿa=--?¶@­>^0??ºT?^üÛ>¯w?:û7t­9÷f= íß9y9R$f?	>»8»8.ÿa=$?å«>â`?a¾ê>£ä>&CU?A9Ï8't\9þ¢p>ìñÇ9ß+æ9½aÞ>!	>x8x8.ÿa=/j=?	.Î>/k?T?¤ãð>Jâa?Ô­9±9èRû>eç9Vqp9Ì"?ø	>4*84*8.ÿa=¡*?ÁÓ>ïN?¿x?Ê4«>ÏF?j ¾·p9¢b9½íw£:°j:Àe2?U¨	>ñ48ñ48.ÿa=ÜÏ?ì»?®®?ëª@Â[£?(¦x?Má9A£Å9~ê?MTÆ:zêJ:§6z?{®	>®?8®?8.ÿa=m]0?Â°º>R×q?Â©Ð>»Wc>>÷j?]Õ¸_ó8÷²à¾_iÇ:tØu:î¥O?Ó	>kJ8kJ8.ÿa=<?±¼>ÅK?SC?P´>Ü>?mr·ê¥09ª/½ë©#:Ì¾ó9hä+?Ö	>'U8'U8.ÿa=¶«=_;Ã<§,?ò¶<à¨á;ù+$?Òc¹ÄQ9Æ
¿1¨8Õî9ë7>rè	>ä_8ä_8.ÿa=ù?&Õ²>S¥B?
£>²Ði>2?|&l:ç4:×'?]ã9E¡9;±r>\ì	>¡j8¡j8.ÿa=pä>´>Î&W?{?#!¹>êE?àp¹ÀD9Û%î¾ùÇ2;êì:/A?)ï	>^u8^u8.ÿa=Wb?K?>?ÒÞ>ÜW >L1?ÂÕÊ8¡ 8t¡!??|Ê:ý6:5{2?ð	>88.ÿa=jØ9>¯Ïø=7??fæ>úTf>ï+?¸Úh¸X¼99Íx ¾¹;ÔÆJ;gå<?
>×8×8.ÿa=ÂA?7>p(?ö?¾¨>ªk?ûÇi8Æü¸8'Ã¡>§®9¼9"í>I
>88.ÿa=?Î¾¬>¥C?tú>(W>y:?B7è&9OL×<	®9Þ1:?Æ©>
>Q 8Q 8.ÿa= 3=Y=0:2?!(Â;¯«;ÄÀ?tý¦¹k8ÒiÀ1Ä8^ês9YéM>
>«8«8.ÿa=¨A?4sÔ>j«h?H·?iÇ>ì®r?l=í·B9¬ÚD½ég:Éç¿9×÷=?ê
>Êµ8Êµ8.ÿa= S=ÏÀ=þê-?¼Ï;½®;U´?[£Q¹7v59øÙÂúí¸Åà9sÙg¾ë#
>À8À8.ÿa=á)A?GÚ>?b?Mê²>µY>R?i;È¸÷÷9xS$¾&ñ¨:FÙ}:«_*?`0
>DË8DË8.ÿa=$ë>#
>d·C?ÜÌ >ÖÈj>T/?J(ã7Z9é»c=jæ:; :¶7?ÝI
>Ö8Ö8.ÿa=¢K¬?UGJ?È
Z?4¹?/üK?yáh?#(û9ËGî9½ê?A:[yr:0®#?J
>¾à8¾à8.ÿa=fþ<$S¬<®<?¬7=0=g7?@D[¶F;9Í­¼K<má
<X-;?K\
>zë8zë8.ÿa=±_~>
u>æ,T?òi?ôØÈ>(X9?^ëæ<»Ï<ªzV?3Pú9rj9Êù`?l
>7ö87ö8.ÿa=:Í ?cÇ>E<N?Ñ)Ï>.W>ÀbE?¹.R8Z°^9tñ=ª:ÚEA:s²3?}
>ô8ô8.ÿa=¨Hì>6?>:P?Ý?º>?ô>êr7?=s)9é9²ô¢>|N:.³û9ÄQ?Ä}
>±8±8.ÿa=U¼?ÈÒ?6Õ?$?Ch?g.?e9²n÷9º>Q¤:ÃI:Ü7?µ
>m8m8.ÿa=óÈ
?Ù®>K?­$Ö>T>"9?¶
7¹8Ü=iì:æT:áHV?ý
>*!8*!8.ÿa=ï²>Õl>®A?Á9Ò>>ß4?'fê·=I9ñÏ½	;÷ùC;;?a
>ç+8ç+8.ÿa=èN?Ð>~?PÕ?
M>á?¡¹âÿ¢9E%[¾V ;½;¿:uWR?
>¤68¤68.ÿa=Ï¼>s?>©q<?®Cd>lJ'>1§.?HÜ8ÿ
9g,ï=öÉ9pq93xV?Ê
>aA8aA8.ÿa=<>s>W>z94?2£>!Rh>ê1(?*)=ç×Û<ýD?¸º¨=	9m=Ä6?#
>L8L8.ÿa=Ãßä>¶ø]>ùú?`&?)1¸>pg?¼^<[6 <úU?Âj9n9b?ø
>ÚV8ÚV8.ÿa=¬Ò>*Ç>Ü:B?ù	}>¸;>8,?ÈÔR9>;9' ?Ðÿê;¼¡;<:?×
>a8a8.ÿa=u<^?0çÔ>u?T?·6î>rëc?]¾9ð³á9¤"Ø>¢ü:ïÓ9Ö>?^¦
>Tl8Tl8.ÿa=(ò=÷=°N?EÚ>­1>4É8?ÖgE=¬ñ<íQ?<È¨1<3¡G?ù²
>w8w8.ÿa=¨µ?Õ²>¸;?3>0O>SY/?óæ¸s½>9<ÒC¾TPG:p¶:ù%?õÇ
>Í8Í8.ÿa=ûî>L×>-%k?¼ä>åYp>#¡s?Ìîc:PB:gX?<èù°;Ïf?jÈ
>88.ÿa=7Ã»>£/e>æºQ?j+w>#>|_A?ä8$y9¶Ë>T*9î°9°w>ÙË
>G8G8.ÿa=¹/y??öÅn?°÷??Äø?,ÁÂ9[= 9?Q:!S:®Ïk?2Ì
>¢8¢8.ÿa=Q=Ù~=1ò*?%»Ù;ÜJ¢;t¹+?8Ä¹6H|9ù"¿ÿf!8vû8´$>(Ó
>À¬8À¬8.ÿa=ë6?¯»>ºyx?!ç?ì}¯>Á`??ö¹n9Õs¿Lú9ÂÀÔ9)½?¢×
>}·8}·8.ÿa=Rh¬?2P?ü«?8?:>.f£?n¸Àg9f½³y:J&7:3?9ß
>:Â8:Â8.ÿa=i9è>j°>CõC?®m>v0/>}-?Õ¶¼¸Úh9Ã"¾*O:þÅi:¡?Þÿ
>÷Ì8÷Ì8.ÿa=O~?ñ?Ü`?Er?3"?¹??p°9Z9ý?ç	«:u%I:®Y?Æ>³×8³×8.ÿa=*k?L-?­_?h¸?xÐ?Ìg?.ª¤9Ê9gJ?>¹-;¸:°q?>pâ8pâ8.ÿa=[Ù>òå>éWA?\6>ÆR>Ãº=?ò
9:Õ9S(> :«R:zDÙ>u#>-í8-í8.ÿa=½n²?U?çU?u=?|?(ô;?c¦&:¢Ï9N?B	Ø8Z#9@0A>2>ê÷8ê÷8/Lf=×É]=m#=vµ-?°<Öë;õ?E/V¹¹)9!¿#Z9ñJ9D·>V:>§8§8/Lf=#Ï?´N?'4?\?_?¾¬`?â¡9½h¬9_ð>íÜ:)mA:,S?d>c
8c
8/Lf=MÇå>>elC?·æ´>¯>s¶0?×Ðr¸í9Þ½G/:8:~ñ>Wf> 8 8/Lf=µ²"?Ñ>è-G?ãi>]t,>>?¿$·¾¶9²p½À°¸9Í´­9?úf>Ý"8Ý"8/Lf=[<r?ÊÐ>Þ?¨j?÷>å?Vm«9Ëßt9B73?l¿Ä9i4¾97g?i>-8-8/Lf=¹_?¢[?@[?Éù*?uÆ>á^\?Ø9ÎU9²Ì»>öì!:9Ní?är>V88V88/Lf=äÕ=~îÓ<Ó*?R¼¹;)»;"?fÑK·Õ¨¢9oc ¼v®O8È9à5>
>C8C8/Lf=ÂàÌ>ÿ²>dr>?ÎG>g!>¹6?¾3.¹ÿ9ñì(¿,Úý9Ñü9=?Ñ>ÐM8ÐM8/Lf=ÌæB?ÙÀ>ì\?ñë?V?äâ~?½æ:ÞºÊ9Å"?É:e+:ÉP?
>X8X8/Lf=B4®=¼6o=¯m:?V°Ç=£=öq1?þÓv:,â:¨OM?«À;»;+5?>Jc8Jc8/Lf=Ó2?wÈ> ðc??Ã>­C?CRL9t²&9áã?k§:åí!:ÅV?¢>n8n8/Lf=PR?¸óÍ>ð®?N?ÍP¹>°?ôHJ95@é9^>ù:Ý¿9Q;?¥>Ãx8Ãx8/Lf=DÊÿ>¡¨>)B?¥IØ>gV>l1?8­:Òm:·>:?:S¥º9 ÛQ?¾©>88/Lf=àï ?åÑ>¡D?âHÍ>Û{>8*2?ðøz¶fýl9V¼Þ	Ë9ª¬å9 Oâ>´>=8=8/Lf=%ÊÂ>Rlf>DiX?Ã,¿>P|>1B?ÅH7zÚ82k=íÿ<Öw<É\Q?p·>ù8ù8/Lf=ë>v!>²ûA?L^f>Ã$>Ê÷2?,«¸¢n9¡7¾ 9ð+39ì_?Ñ¸>¶£8¶£8/Lf=Ãê8>L!Ü=W?8´?Y¡¯>OãB?°XÀ=SÁi=¦R?À
Ù<Y<9EJ?6»>s®8s®8/Lf=%?Ü@ >\á_?ÍÛ¿>ÂÁu>òÚG?/©_¸¯9_Û½"Ç9)9±?±¿>0¹80¹8/Lf=áÉÄ>	à>???<>U>=ª/?mÄB¹j9w9S®É¾ù!:)ô:±?0À>íÃ8íÃ8/Lf=Ö"?l{¤>¨L?ùv>ò#>Ò@?g8*>9E>ù'X9lNi9~.í>Væ>©Î8©Î8/Lf="?Æv>+l?­ ó>M>	
O?×Õ·RÑd9é#¼å;;ÃeÑ:k4?¼é>fÙ8fÙ8/Lf=ÒRX?$õ>ça?¼é_?]ú>Ãód?é:¶²è9¬['?¥b<k<¢K?gë>#ä8#ä8/Lf=-Á>das>G1K?©Ò?ÎÐ»>âg6?ÜS·¶K9+¤5½Ù¤&;_s;hÖ?ù>àî8àî8/Lf=÷/?Þ·>=?©ä>½Ü§>«\.? B¯¸ÈLø8z±´¾vT9¾{9NÕØ>>ù8ù8/Lf=ª@x?«Ã>Úà¢?Ü§?I»Æ>RWº?ëU;9î90>:;Â:Ö4:éz?[>Y8Y8/Lf=>É?m¬>¹¡F?\Ç£>ül>ë0?Ì3¶äÜ£9;»Îu8|59\¸,>U'>88/Lf=Vî>á(}>!q?¬±å>Å@>¬=e?
© ¸Öâ19Ç5ç½ß©:D<:ßO0?!+>Ó8Ó8/Lf=bà=?Ã<ëG/?»Ï<o¨<í?5¸¯=9(-¾¼O¹àë9åú¾.>$8$8/Lf=­7?¸nâ>©O?³V?RÃ>Ö±2?=·9q9S'?a=ç<¼è¤< |3?B>L/8L/8/Lf=S.?¸´Ý>_I?Ú
ö>ýª>ð08??;9ä©®9>Å9 ô9¿ßæ>C>	:8	:8/Lf=Rµÿ<(½<&-?yÙÆ<M4¢<óê?~§·ð:i9æh½Îø¸&C_9fÃ¾pD>ÆD8ÆD8/Lf=N?ªÀ>½?OG?anÞ>3´e?ý9üM9§!?y0¼;÷"/;+?ºS>O8O8/Lf=Ïå>Êw>u¬??HZ>f >a1.?*@¾¶W9e¾=¼Wú9Gà9p×?uV>@Z8@Z8/Lf=ìü?]µ¢>³bT?`>´2>Ï??Ý=·úd9?~½W4¸ö®9Îï½e>üd8üd8/Lf=£ë>(K>a¼??à>|éW>ø/?qa8Ýo9Üð=ðÛB;g	;±W5?Á>¹o8¹o8/Lf=Û¨Î<2Æ<éè*?.À;ó¤;-b$?Rø79¯Òr=ä.
¸×~a99H ½ú>vz8vz8/Lf=FÊê>4×>×GK?Æe@?û?0l8?E8òü;9£µ1>ëû9469]>Ä£>3838/Lf=à9?ª¢â>?óA&?À>ú?÷k9Oï9Å>ØÍ:üÏÌ9þ/?°>ï8ï8/Lf=O^=ÛÂ<+?qÂ;çkj;I?ÄN¹ê®9MO¾Ôß[8(¨9³Î´=Ý>¬8¬8/Lf=Y?°Ö>Ë¶?+7@ëÛ?
Ù?u±W:36
:½ÁG?çê;ûD;ÕB?Kæ>i¥8i¥8/Lf=ªíF=Í:=Bò,?³V
<XÌå;¶?ø¹	09×Ðç¾òV¸l¦:9g¾øî>&°8&°8/Lf=Øä=ï2=èÄD?$<B<¸$+?PÊ¸2;ó8¾´8¥N9à¥=&ï>ãº8ãº8/Lf=Y`j?s)ò>Åw?-j?ÆÜ?àge?TÄú8<s9WðS>ÀG:^,:^úU?ïþ>Å8Å8/Lf=4¾?ºtV?>
c?ZÚ?W#?ãa?ú³:Á9¶2?|;GqÉ:vDF?
>\Ð8\Ð8/Lf=+«â<"¾<Ö¢R?äÜ=@Ó<³@>?=m%=µ¸<î|e?¦¿8 M9p{)>y
>Û8Û8/Lf=ÅÍ>l1>±ÎL?÷þ>.}»>.?H­¬8ÃÁ9u>´y9j9>m
>Öå8Öå8/Lf={VÍ>È>>oL?:¸Æ>þ¶>³8?ÍX81p9<A>ÇI9\Ä9ÆãÆ>!
>ð8ð8/Lf=C"B?¿4²>Âp?+.0?(ð·>õ3u?rç×9@óÙ9Àý>Îj÷:5¿®:é:5?u!
>Oû8Oû8/Lf=Ê<)?LÇ>ªY?û)Ý>±> P?®B9)£9þ>½ì:p:&8*?é%
>88/Lf=-Ö>è>Ç=?q9A>õ>ô-?¶ÎQ9 ¿Ê9Ût>±39~Ý×9H'>ö&
>É8É8/Lf=aÂ>ë^R>Bl?Ü?2o°>U;? F9ÜcV9¸º>Ã
k:,4:ÉM?+
>88/Lf=®?op3? y?+P?¨)Ó>Dß|?åP¥969[>?$ie;ý;g{B?r1
>B&8B&8/Lf=gë>í>UF?7?Ó´>ü5?Vî6RÑw93|<¯ã::Q@?2
>ÿ08ÿ08/Lf=ÏÓæ>e>+3??þ¹P>[>0?û9ø*9,z>¢|:²:_þþ>4
>¼;8¼;8/Lf=3{?>O|?&óÜ>%îr>EÖh?x@¡8ù²¡9¸Jÿ=gw:ïÖØ9!?N7
>yF8yF8/Lf=`R?aÚ?}îD?DÆ>5Â>}K4?@.8mue9ÜgÂ=$µ::o&:.ä?Ç;
>5Q85Q8/Lf=Ï>øo>-Ú]?5>pÙS>lZ>?pÈµZ9n±§»+\í; ²;O?E
>ò[8ò[8/Lf=]@$? Ë>JN?0Í>V<>þ=?6Å=8Ôp9aëÉ=¦Ïw:mjp:ùï?»R
>¯f8¯f8/Lf=¯O¸=Ú=Z1?ÛÞ;G ;<ú1?ïæR¸Ë1§8"v¡¾'l­¸69¾¦¾[g
>lq8lq8/Lf=ß>ã>@>?AW>Ù>Í],?T:7Þ%9`¢<Ù48[i
9"">~s
>)|8)|8/Lf='©C?Þ¸ð>&P?:è>û£>´¡5?4X9¾C9Lî4??!:·Õ9&A?äy
>å8å8/Lf=[é§?¢K?S?B-?wá>í¸D?µc9þ¾9d½Þ> ø;éi°:JÉc?`
>¢8¢8/Lf=t?í?xL?¼2Ä>¼>P:9?[c8ø/9¿Ãw>Í¥9èR9àW>
>_8_8/Lf=S{?¼Ã?×¼d?¸?R°> K?Ô8»ÄP9Ã^0>Ô^ý:©:¢[?¥
>§8§8/Lf=üÄ¯?ç[F?¡Øb?=?Ûì?é)S?êÁ9ÞûÐ9Õí>ø: §:SÅü>4
>Ø±8Ø±8/Lf=ë4>é\>V?ÞÇ>¯R>Ö6?yr8D«¢9=pP=Ó>·;µW;üxY?¶
>¼8¼8/Lf=Ý>ÅV >b?%è<?é~ô>¢ËE?#Ö:3µ9YE?EMË:{½:v
G?)À
>RÇ8RÇ8/Lf=³?´?Ô{?úöi?Mòê>(î~?xýp9É9ÅÖ>¸^Ó9»Ó90G?óÂ
>Ò8Ò8/Lf=Ì8?¥z§>E?M7¡>xk>jE/?ñW8´:9	l>Þ:*¨½:ÙÖ?.Î
>ÌÜ8ÌÜ8/Lf=¦Ü>ì>ájH?²°­> ºy>
2?¬Z9îx¹9kÄL>ûÇ³9þù9\_¸>Î
>ç8ç8/Lf=§«>j?>´e?¿'??ê©÷>èE?!<¦-<nW?f<"¼;ôpX? Ð
>Eò8Eò8/Lf=/DÕ>@>¢}??&Ù¤>>~>ü%?5'q¸§M8#ç¾Â¨â9%X:/9·>Ò
>ý8ý8/Lf=F>ïD>é¾@?ó:>8k>/?E¸#±9À+½ÜO8À»9L>Eé
>¿8¿8/Lf=Eî>wè>öE?z¢>íh>,ß2?_³~8£äð84V>·Çº9k1½9-¼ü>Ïñ
>{8{8/Lf=2Ø?Íú?Ò?Ç?Á?BUy? :j©9Z?s?¿n:Þ=:K#G?Ùö
>8888/Lf=pì>z¿>°;N?j[?8?Êø9?
ð9gl9_7¢>¤z:¹F:ßp!?>õ'8õ'8/Lf=¢N²?Á&?ÇÝ?s%¼?uC?lv?ÅñÓ9L®Ô9ÿ>Ë:sc:Ë÷"?þ>²28²28/Lf=\\Ï>¦Äu>_þW?NÖº>Áw>Ç
A?P»È8ô
X9Øm>KD49°
½9ðt>ç>o=8o=8/Lf=QC?O¬>P@?¹E>÷§D>Ê.?@Þ87ç8ö>\999ßB±>ª
>+H8+H8/Lf=É©}?)?ã¢\?Þ8^?éT?*Ã??ç#9Ê9
u¼>6J:4>:&?>èR8èR8/Lf=Ù?EA?¹j?=q?½?ÓV?Kì829z#`>Hk|:·É:Ô}e?$>¥]8¥]8/Lf=´D?
ù¡>r?üq§?®-?£?Ö<;÷;;G¤V?ã¸:»Ð:Bl?!>bh8bh8/Lf=ã´>?ÀÊ>Ã q?/pµ>xõ\>?6R?Í8$=9¥,>f_9¾Ó9Ìx>"0>s8s8/Lf=½ä>d>bÒ??òµ>aÌf>k&1?r|©¶?å\9²kD¼j »9å²9&ã?5C>Û}8Û}8/Lf=ò2=ål¿<uÎ4?ßS<8/õ;xõ?öK¹æ>r9wÖ¾íN8ú
±9A=þC>88/Lf=h³¢?<?í³?ìoÿ?Qïy?eÑ?ðÖ:ÓÑ):Qcc?olT;JÈ:_æ? H>U8U8/Lf=\WÓ>õ4>ê(E?Gºr>DF4>ñW,?uP¸O¤9;1Ç½Î9üE9PG?­S>88/Lf=D¡?&?]?p¨û>ê>WIQ?lüÏ8®ß9OÜF>°éx:á²:DÕT?ªZ>Î¨8Î¨8/Lf=>Ê>r@X>l"o?û_8?ýæ>%²L?ã
9Mr°9¯íC>Ä(ü<	|<«|?_n>³8³8/Lf=¼9=~=X/?àì;»;Ø«!?Ãoþ·¤É9)ûè½Ç8Á¸8`d
?>H¾8H¾8/Lf=@°?Ü©>ÚpJ?Ü>_>Gõ5?ó{P7c+9¿´=oG9.9u>>É8É8/Lf=1?Dt½>q>H?"£>·f>2~5?z7!8ºpF9±úÏ=67:º{ß9ãÞQ?ì>ÁÓ8ÁÓ8/Lf={õ?ÏWÊ>f`J?H?{d§>¦/D?ö%õ76ð9É}q=cçx:ÚT:=?£>~Þ8~Þ8/Lf=x?ÿü>{?Sx??õç[?Ëå8J9¼²G>,û9äâ 9Â±G?¶>;é8;é8/Lf=²:?²Ê>ákl?\5C?MÄ>¢~?ÚXt9sÈ¹9gY¨>P::Ö:<3u?þ»>øó8øó8/Lf=´â>"^>zû@?gõG>Ç>·*?ôb7¹Ò69le¿U:3:AU?PÄ>µþ8µþ8/Lf=)?GÁÁ>Ls4?û\Ë>C·>\¶,?-ø7g9|s=F¤9
k®9¶ñ>ØÍ>q	8q	8/Lf=¼Z÷<	ê½<Í¶&?ªË1;9b;Qv?·vÞ¸xÞØ8VM¿@È÷·iÏ¡8D¾Ô>.8.8/Lf=¦}?Y?ì`?á¤?f2?ul?æ×:þBn:)g?­mg:®j5:AI#?hÕ>ë8ë8/Lf={Â?Ø[¶>Ä2D?ú>LÜ¯>W6?ÝÅÖ¸&9ØbO¾ÊK;äi;FÎG?Hè>¨)8¨)8/Lf=ýò>¥V:>g¤A?4n>5
3>-L*?C((¸Òªc9½½­9tº¸9çð>÷>d48d48/Lf=uÇã>g0>VN?$ÝÙ>pz>ÐQ9?gÙ7_	8ûñ= jê9t19PP??÷>!?8!?8/Lf=w>1R>iª@?¦T?Í»>¾b4?ÚÝÉ8¬ö9ã¼4>u29)½9ýªq>l>ÞI8ÞI8/Lf=B=x?$?÷v??ÚR?·äy?¯f9(9ú³ú>`H:|C:ªÕM?·>T8T8/Lf=üÐ>E>®ÀE?ß³>OC>0?"Èã¸Ä89ªË¾Ö	:BÖÇ90?ª>X_8X_8/Lf=%Ë&?GÎ>ÿN?9Ð>µ=>"@6?ÝÐ8\
w9nX>ñ;w:'Tj?>j8j8/Lf=g®:?y3æ>VO?3s>.#V>ìÖ9?)Óß8¡©95ÀT>ÀC:ý¨=:5M?V!>Ñt8Ñt8/Lf=§?¡²>ý\?¨>FSN>7?µ&!¸z"9zèý½§U1:û:½?#>88/Lf=%â<ãÿ§<"M,?,À;××i;?u±d¹6c9¿*¹9Øâ9³Ò>à->K8K8/Lf=W±q?pmô>Â"}?FK@Qû¯?¹W?Þ<:2Ú9Ü\\?éVO;Â;ñðD?l5>88/Lf=!Ì>Ëx>êÞ@?ÃÙ·>9
>?@.?Rô¸À_'9»¾B¥8°µØ9ßÆ°=x8>Ä8Ä8/Lf=uH=ÌY=ç*.?Æ¬<Ì¥<È¶?­¬¸ (8÷¿ÛéÞ;&;j4?ã9>ª8ª8/Lf=.Î=ësÊ<Fý,?ÙR<xé$<0p#?c¹%ÞÊ9ñÌ%¾V×8ê9Û7>W=>>µ8>µ8/Lf=ææ¶</<>/?Ù#;i^S;ü&?¦Æ7È´í8_M={½å·û9îCI½~>>û¿8û¿8/Lf=}?,ûº>8
N?Åæ#?à«Ö>°tC?)DÈ9OâÕ9e³ï>µ:=:ðs	:770?mW>·Ê8·Ê8/Lf=Wøí>¾>cí>?îR>´ß>\6-?Æp¹*³9«¾½¢¸'	9è¾§W>tÕ8tÕ8/Lf=µï>õ¬¡>-A=?¦>Ür>GF/?&º]·QJ9»±D½Yµ8Aë9d»#>à]>1à81à8/Lf=´J;?­À>·Øx?\ã6?µÌ¼>üw?vh8¥
v90ßñ=r¸:_92p?uh>îê8îê8/Lf=>¨0>ÿ_?7ù>>ôò\?±=<;-<¤5\?ÉA§9îQ9l`?p>«õ8«õ8/Lf=Ç?.~>âR`?ú?q¼>¤G?Ô]¹	U9.H¿ôà:üû:ìzV?P>g8g8/Lf=:u?@'½>1¡K?Ô
?lÿ±>K?Ð¯¸Ê0-9sð¾RóÏ:¤ø:Ç,:?z>$8$8/Lf=ÙÚ,?×>*LM?SÖ>u3>é)H?~»88Äz9E½=l»Á9¸9Ã2?¯>á8á8/Lf=¥Ì#?7À>'Z?´æ>õ>14K?û&:hf
:w(?ËºË8 ô+9W§>k³> 8 8/Lf=
Xa?Õ~ô>òk?¶>?,ß>Ý®Y?r×~9:y9@â?h½¬:Us:+÷5?ä»>Z+8Z+8/Lf=	Ô>`>¯PA?ef>¶(>Îå.?:q3·x9À?±¼È±9nÖ9þ?1¼>6868/Lf=¸Ò©?­g3?ÈSr?%$?7¯>°]o?>SS8zm9ýÎã=Vö%:ü	:àñ?¤Â>Ô@8Ô@8/Lf=#?Ñ}6?gD?ïj?T?¢=?ô@ª9ók9Ä¸8?|;;}Ì:%<?Ò>K8K8/Lf=
fæ>ñ+>CC?9«?%Oº>9?¬W­7§ò9¶`-=ë'È7êú9/Î½=Ø>NV8NV8/Lf=?Àr¶>H?&þ>ûÀ1>òV8?U¶t9D¼%I8.>9_öò=Ú>
a8
a8/Lf=t?£,®>OBW?¤0æ>¡Ï>2­D?XÄ9Ex9¢s>q00<vÂ;òg?þÛ>Çk8Çk8/Lf=o-?=Éç>¼??øt>áa>2ë-?S
¹¦s>9CÔ²¾Ø1e:ðÎ]:2C?Xá>v8v8/Lf=¿ª ?/Y>Îß?·ß?*p>LOX?½¶9¸ª9Át>í¯:Kº:%*g?äì>A8A8/Lf=~ZÆ>Pç>grC?$¬>l{>./?Nb%¸¼ã8:¾2x<5
#<|×B?lñ>ý8ý8/Lf=±w?Í>­?[}?Iö?r?à|9æõ¹9b'Ä>!À9)ü9´Â>±ú>º8º8/Lf=-ò[?`Ø>U?_*2?,rÌ>°_?Ã,9w³ª9µW¿>(:÷ Ä9lü<?ý>w¡8w¡8/Lf=ÕÀË>"ñ>àr>?`¹>$\R>y,?ú`¹039ªMÜ¾n:x´:,é^?B>4¬84¬8/Lf=Ü#Ê>å>xp=?6>%Ð	>k)?`Vµ4`9ÿ¸3»²Òh:ô*:0/?:>ñ¶8ñ¶8/Lf=×ô½>¤À> Ø<?¼>{ÕO>¸Y-?(n$¹<Æ%9§ìý¾¼³:ç*à9íÏ1?J>­Á8­Á8/Lf=?T?ç+Æ>?ïÔn?Æ
?é W?³Z¥::ïd#?Ô,:±¥T:4?_ >jÌ8jÌ8ûËn=°â?­j ?;ûs?Zyw?Oýô>PL?]V9ËÍ9ET>z|;\;¿ÉR?è<>'×8'×8ûËn=%ñ%=mé<ý5?|=B¿ã<ç&?¶l9Lâ9+Ä>5è8¿ÕF9l­>ÔL>äá8äá8ûËn=ïÖ8?Ó"à>öS?V
?ºÞ¶>9¨A?»ü¶8Z9Ú	]¼5:Ãæ:;¼\?Qc> ì8 ì8ûËn=Ú9E?)þ>D§F?¸Õ>¦ØW>Ó8?Ñg]829% >>[9SÙ9'»>lc>]÷8]÷8ûËn=ò(¥=æj=¡4?Äâ«=uU=m«?DÇ68Df9Cj³=è&¶øÈ9î^T¼·>88ûËn=<?¬>ÑHF?YÌ>'>rÑ7?.^3¹Jl9TÂ¾
éT:é:Èã+?>×8×8ûËn=¸ù>½±/>k F?>65?©Ö?[¥2?¶¸=8åJ=|i?]?Y=Þ=SàG?f>88ûËn=u¤&?TåØ>¸¯D?µ?·Ò>
7?³¸{ix9H©¾ÈÈà::ä^;?>P"8P"8ûËn=ý·>Û¯l>yF?<Ê]>qE!>0?Ï¯¹)o97Û;¿ÿ#9Ø9S3?@>
-8
-8ûËn=9e(?¡õ¤>ª?ô6?2°º>éàz?%P¸8ò;w9Ù>>= :§?:º¢V?£>Ê78Ê78ûËn=%õ@?÷½ó>\©J?S³Ã>7e>YI,?jû8Æé>9U¨>Ôz9Ó29]4?[¦>B8B8ûËn=¦	?·E¹>)2>?ÌT¹>`>`<4?ùÏ¸19PM¾/Ò8b9E>©>CM8CM8ûËn=zÔ>jÏ>ÿÔ??mÓ>Þ\>·Ê,?Ç±79R9lü©>v
:Ø°):óDS?øª>X8X8ûËn=d? ?øv?#¦?ã?ø^?RË:Ã9Üh?»:):þKÞ9ãB?ê²>½b8½b8ûËn=º¹2?Ö°¹>¾ev?¥ó?6i*?¾Æh?¡l9 r9ç}í>'X:Iô:ÆH7?¢·>zm8zm8ûËn=Ò?ùZÂ>¯KF?R4>ÀýO>Ø¤7?4¾*¸)ä9ò¯¾éð«:ñQ:©Q?=Â>7x87x8ûËn=hÙ>N>¡@?u>w->E5?[¸®p09B¾;õ©¤:ú$N?gÌ>ó8ó8ûËn=Ñ?e¿>°_Ï?¸?/ËÊ>ÈS«?:yÑ:
´~?.,~:dá9y}Ë?×>°8°8ûËn=ì?CI?GI?ÈØ?ÆàË>·ª>?ÑÃÉ8»®9Ùã8>cÖ*::ÏÎ&?é>m8m8ûËn=¥?i¶>ÎàC?È>ÄÁ>ñ>?æc7*Á¢9 jt<¾Æ9Ôù:¶»>ô>*£8*£8ûËn="ëT??rN?¼î?­Å>þ:?JP.¸Ã\9H~½gY9,)9JÊï>3ù>æ­8æ­8ûËn=²ô¼>×Gv>µiD?(Ô>AG>x3?³69;Õ¿9½!Ï>¹Q9<=9{Î>cý>£¸8£¸8ûËn=]dÜ<Óz¡<«².?Wâ;Í=Ê;Pn?ºX¸íÐk9Ø$ë½AýÈ·û%9vW½|>`Ã8`Ã8ûËn=å>DÇ>^?G£M?Àdû>ågQ?ð³=ß´L=pa?áZ·<ZÒ:<è?{?Æ>Î8Î8ûËn=Ï´?é®>xµD?fn>¤P>3¯3?A«¸¤O9S¾\Tk:RM:¯NO?Ã>ÚØ8ÚØ8ûËn=N]E?I×>©°j?ÍQ?6¬>âO?98¸ß9'¾?K;:éß9éV?ó>ã8ã8ûËn=h/ï>J>|E?¤>:P`>Ï¼;?É/8à¬9sê=Íär;;$ F?è	>Sî8Sî8ûËn=}Y?ðl½>ï?
*?Ñ¡>í?M¸f£9t¡½h8G:tí9Úi²?º>ù8ù8ûËn=Eù/?¯Ë>§Ì]?=¢n?Å?¢¤b?àF8ùv9Ô¬=òªz9¢~Å9ev¢>_>Í8Í8ûËn=G!
?w ><\?y«>ÉO>úS?bv¸ÊþH9¾Àl:ÊA:à®I?é>88ûËn=Ä1?ÀóØ>nD?®ð?Ý?&êx?b§G9aî9iV>ÕgÎ:{v:¡I-?)>F8F8ûËn=du?û>Ü]?­xd?¹Ø?bøb?ð#9¯9ò·>'´u9¶49.?|">$8$8ûËn=iÙÖ>q4>QcA?+¬>ÁçZ>­Ý-?D9}¡9!Wv>R[8
ê&9d3T>0>À.8À.8ûËn=}
.?Åå>}B?'Q>ú<>ÍÁ5?@NÖ8B]9$ôw>¡9Üð9"?¬>61>}98}98ûËn=&¶ô=f±=0?Ý2;zm;&æ?Ù$¹À+9pKõ¾'¸ a9I}¾#<>9D89D8ûËn=©kë>Þ¦>b4?©ã§>>x(?,¥ï8:àz99t>Âsî9ÈÓ:#Í>)A>öN8öN8ûËn=·?P?³¡?ôSþ?ý[4?¿~´?°
:P`³9xß½?û´ :õk:þ?ÃH>³Y8³Y8ûËn=,C??ó>¸ M?û	?^D¹>­©>?e9
Ö9¿H>Ë9$X}9µ©M?J>pd8pd8ûËn=õ>ôë«>Ö6?Þ`>
)>É*?zXÝ6+§99{)<q©8¡GD9î@>T>,o8,o8ûËn=z¯|?iþ>ªC~?ÄWg?^Üï>­èv?¯9p¬³9uÖ>Åa:¿¬:õ>?à]>éy8éy8ûËn=ØÁ>ñ|>bC?T>Ø:a>[Ã0?+8"a9©«=¤1ú8gyÀ9b&>Ir>¦8¦8ûËn=¸¨	?¯>û[I?·º>åp>KF?ù-¸Æ99×1L¾9Wó_9öÍ?s>c8c8ûËn=E´>	}>56?êio>/?3>÷*?ôÂI¸+91¿½I
;ÊÌ:°-?v> 8 8ûËn=±ñ>bºm>6?9?KK>Èm?-87mk9bl=ÔÉ¹<Ì£-<ô?Ë>Ü¤8Ü¤8ûËn=4zð<,M¨<ä6?rù=2±Y=2È%?Ôt94ÒÙ9,ß>(^<ôR<÷ç5?î>¯8¯8ûËn=î
?V½>;?ø>ï)O>0o1?Ï·Ï¸Uù8ïÕ¾ë9oM9Ì$#?Â>Vº8Vº8ûËn=ÐÍ?ö¨>lC?B">¢~ë=60?3»À¸nzc9wåX¾iÿ:so.:¹Ïj?¬>Å8Å8ûËn=nÔ­>Gþr>i"7?uq->¢'>º&?mt¸0f_9¾ç429ñ9/I=>Ñ¯>ÏÏ8ÏÏ8ûËn=Á?óõ?ÄM?Q?f±¶>)»N?
Ì¹8ÝäY91JZ>>£9T¸9¶â>Ó>Ú8Ú8ûËn=õ]?ÖÚ>ßM?6¯?æ=?@m?]ÇÒ<Cy<zX?hm:è:òYm?+Û>Iå8Iå8ûËn=s.?äC?<+?
/?Ns>\È?b}9i¯9HÊU>ôhb;lª;Ã
T?Ãé>ð8ð8ûËn=ÿ6?¨±>î­?qv?¿?ðå?Eø9[§Þ9u;£>
5:Kú9û-9?Òí>Ãú8Ãú8ûËn=4ÎÂ<PB<G/?S;zk;º?ì¸HlÝ8|¾!aù¸[Ù192{³¾û>88ûËn=çùÇ>ý>Ý¥B?Q>«>
>Õf=?hò
¶b4 9õÞ»G}ê9Dè¶9ù$?åü><8<8ûËn=-ûÃ>üÆ}>²E?ï.q>¥b/>S0?>P8ÓÙ7*½t?9ë:X²»:¢ ?5
>ù8ù8ûËn=Èo?¹/?ëÏo?ê?ñ;¦>v[?Ø(f9F&\9ðÑ?âw;]*;Ö¥9?Ô>¶%8¶%8ûËn=Í ?+þ¿>-D?3 >Ólc>åS4?ÓÃ>¹ÍÒ9kªg¾ê3:	Ô,:{ý?`>r08r08ûËn=ÆWr>¼¢>ÎçI?kPÝ>»Y>IK?|ªL=ìá<&Xh?C9=H¦<¹	^?â>/;8/;8ûËn=ÍÖ>U>G@?áù«>Ó v>®ß2?ENØ8Ók9¹k>¡V:u:IÉ@?è>ìE8ìE8ûËn=vx(?<çÌ>i{R?GÆ
?(pª>lòT?Ý/Q¸CÎ,9¼ò¾`&:ñÊ9[Q?>©P8©P8ûËn=<Ì<
õ<ý-?ÎÖ;ÌJo;¶#?-Õ¸»9Ô:¾s÷8²9|Ä='>f[8f[8ûËn=«¸>Ki>C¼J?xÃ>NÛF>­Ì@?8RP9]%>ÍÖâ9<ö:¯%á>Ý2>"f8"f8ûËn=-?ØÙ>µçK?L%¨>e>w;?Àíïµ ªÏ8ã¼éø}9êç:\h>S5>ßp8ßp8ûËn=öû?è(%?EÃ?Å²?|?¬°?&	:P¦9ÏÕR?  :ãüµ9?a?DW>{8{8ûËn=ð¡H?È¡?õ;?X>YO>ù½/?H£8.9Fp>/:úì:õ?_>Y8Y8ûËn=åú>Q(¥>sB?b>>V>ÈS2?äË·J9ðÉ½Ú¯:n;¥:ý9?f>88ûËn=H9?>^Pc?wà5?§dâ>w©M?Òàí8Ðµ9è¸Þ>¨%:þÀ:¿?ìl>Ò8Ò8ûËn=ôb?E¯>é>?Ü¾¥>¹q>¨/?¶¿·vA9I;~½§»é9ÂXØ9WI
?7>¦8¦8ûËn=R«T?:á>ºq?Óï8?«Öã>¦ËO?±9úV9÷Ò2?BÈ7;Óbé:I?·>L±8L±8ûËn=Ùå>9æ>ÎP?·º>RÎx>7z??Í_9¨Ü?9R#?!<G/7<°ÎQ?Ü»>	¼8	¼8ûËn=¼?"t>úew?¯ô8?Zâ>õP?Æ8ð>9Á}K>Ý;Æ);¼ì>?Î>ÅÆ8ÅÆ8ûËn=X&?Ø=¥>{¨?Ý?XF¡>¡\d?t9RÏ95û9>(Ì:Û?:wk?Ý>Ñ8Ñ8ûËn=~C?½]>sá?5?R>!}?Þh6s9J1Î;>û9û©9¦=?Ïà>?Ü8?Ü8ûËn= ?h­>RQl?2-?jÓ>Ñ+R?EX8Ü9c9¯A(>¬wÍ:_é<:º7?¦á>üæ8üæ8ûËn=_Mû>
>ìJ?°f>þh3>!4A?lDi8ÆW9Û
>ëÄ:QW:fàB?ç>¹ñ8¹ñ8ûËn=ø­?o??Ah??vv?ó§`?»-à9ç¾9f?>¥;*¾:ÌQ?[î>uü8uü8ûËn=V?Ùü>0·X?ï>£>Ä;?²ÿö8ªìî8aS?\:}Ý9>?õò>2828ûËn=¿?´sî>{:?7kr?|Èõ>î~|?(Ù9V²j9s¢
?\`;×î»:xh8?½õ>ï8ï8ûËn=Ã?xª>È J?ÊeÍ>[Ì>rzG?å´÷·ø)99<«½·Mæ:(ýº:{¦?»>¬8¬8ûËn=<é>|ú>3è[?^Ç>&M>9?
¸	9nÝ½F=Ç6<îã[?­>h'8h'8ûËn=:WÈ>
¦>¤TG?w©+>ö>6õ*?^ºõ·-Ó9½Q¢o:vèH:1¬?Ì
>%28%28ûËn=o'?Z=Ë>{R? T?Å¼>×H?VN70ìb9Çè<ó	N:Òð5:$ô?3>â<8â<8ûËn=c?¼÷©>#ìF?ü½>i>Q9?ô{¡889_²>év¾;Û;s3? >G8G8ûËn=QÛU?ò?ßëT?c§?hïÃ>NJ?ªß¸ÚoT9x·½ý9M+':WÅÁ>õ>\R8\R8ûËn=q?=Þÿ=ã-?AË³;ÒÀ;;ü?ngX¹Àû9ñ:.¿N¶]õ9pû»J >]8]8ûËn=?¾C=Vù=$y*?°'=#=
Ä?äÝ!¹lÓ8CÑC¿ÑÃ9Ð9az>¼%>Õg8Õg8ûËn=§ª?"Ú?¯ú?IúÌ?UE?õ?üó9þÙ91?´ÿ:X:öÖV?î(>r8r8ûËn=¯²«>çµ4>;s?UCö>
}>)Z?ûýh¸{9Hêa¾y{I<Îá;ï0e?±@>O}8O}8ûËn=êûy?^è	?Dh?X?²Þ3?E
B?N?8q-¥9=&z
;½:=??zY>88ûËn=ù=¨¬¼<"f0?¥U#;)Qä:v#7?FD¹
:8»ýkÀ(¤¸È59þ×g¾f>È8È8ûËn=ôNH?éÂ>'?)g?¶ª>¹d?lk9oO99PxÙ>M9*j¨9äâ>Kn>88ûËn=wuT?e£?gS?ì?ìí®>á¨M?,-¦9ÌÀ9lxÝ>£O
:õB®9
O?ûz>B¨8B¨8ûËn="ö?`þ°>9P?¤q?¢©>ºßG?¯¸Þ©9ê¾v
þ9n:Põ>Z>ÿ²8ÿ²8ûËn=/ù>3> [T?B¹F>¹×>+@;?ô©¹ÚÌ9Ó°ê¾)4%:¥0ü9³'?r>»½8»½8ûËn==Ü?ö¶>óZ?NTP?b?nI?#<9bü9FM>·;ÛhÖ:ú1?>xÈ8xÈ8ûËn=>Mà<¯²¦<;;,?7Î<&Å«<¶?z¹f9OÌ©¾'¸ÙG9B¾A>5Ó85Ó8ûËn=Â¼=º¾<òê0?v>=Ì=b´?X¸àI9	¾B":ÖR:Ë-?ª>òÝ8òÝ8ûËn=o¼>3c>ñS?û¬>ýE]>Y!H?ÿù¸ec95z¾e;ó;NA?µ¤>®è8®è8ûËn=v&è>¿>
¨F?i>:¡W>õ6?ûà¹w°½8yT3¿÷´Y9Ùµ9=>¶¥>kó8kó8ûËn=Æá?ú/?ÛO?HY?ûm	?Þ J?ùbÚ·(a9Öw½ç:©Ð:é?.¸>(þ8(þ8ûËn=ûò=¶£Ù<õ`0?;
i;Ce?ï°$¹ÜºÑ8_I¿:½9ßFC98£°>º¸>å8å8ûËn=q
?_{µ>ÖÄG?CÈ±>¡p>#=?Âë«¸Î9I;¾û)ì9¼	:ÖÛ>o¼>¢8¢8ûËn=°~ã>¼ä>WC?oú>è>,µN?%A9\@I9Ì°õ>¨]Y<	<Ã9=?V¿>^8^8ûËn=eð>6>w¶D?g3}>¹}6>1?ôÿ³¸¯W9PÓU¾Ã¿8 .9»P=(Ç>)8)8ûËn=Ò
B?]§Ì>¦½r?,Æ?ã³£>	r?î- 8ì8£98:û=dÈ8:íãì9a°G?vØ>Ø38Ø38ûËn=óÿ?¢á>wn?¦r	?>	¦>óëS?b(¹Lo9n¾ë¿9Ô9Æ>Õå>>8>8ûËn=S%?cÏ>gkL?ýÄ>¬O>øB?º#¸n`·8vd¾
9U­Ò9H¶¤>Õô>QI8QI8ûËn=K{Â?uFB?Ð"?×L?½\Ö>ª8t?ã¤9¦59$õô>Áÿ:ÿD:Ëu?¬ö>T8T8ûËn=©e>
c>¤E?îP¿>°3>!|2?Ì#7Â8þ8ÇÀ$=oQ8bl9½â=ú÷>Ë^8Ë^8ûËn=ïDZ?¯K?ØN?ÄÆ?Àµ>ùF?Ãv9$Q9NJö>ñë:Nä:
J?Rû>i8i8ûËn=Æ5?·ÿ>£w?*ÑP?ºé>ºçd?q9wÆ9·>¹:ìtV:ÆN6?µý>Et8Et8ûËn=­â[?èû>gu_?Ú)?Ê>#W?Cõ9bÍ9ýLa>¢¯9­Ì9
¬Û>p>88ûËn=Ôé<áÃ£<!6?xÌ<ðË;É+&?X~·¸P9ÐÆa¾u£
9-o9fm>R>¾8¾8ûËn=)¿?sGê>{ã?{DZ?÷»>8¢?W¿¹Ð`9Êº¾Ò}:-:Â^a?%>{8{8ûËn=ä7?{*?;g?ßk?dZ%?ß¨Q?Ãd9Óè9Y+Î>U:ÖC:Ô.?¡,>8888ûËn=;Ð§>æÄ\>íB?ª¶>Ëý>E1?Á,7^9Ýe=^¡<9Å(<C?->ô©8ô©8ûËn=j1{?/£?¸p?üE?**Ù>|di?®9zDó9ë>ij;z3³:´H?0>±´8±´8ûËn=X#Ù>ÔE>ÃvM?à~>ëD>¸¿2?dý{6Æ%ó8¢§<ù­69-¨9ä	>10>n¿8n¿8ûËn=Ïg?rõ
?U?áì>×1>P?-jÛ8R9ÛS>î9ÆÅâ9ËW?¿E>+Ê8+Ê8ûËn=ÕÙ?f§>xÉ?T/U?^¿>Ø?Kø#9@Ö¡9à¯>Dû:½¾9ß @?ÇE>èÔ8èÔ8ûËn=8?Ì®>ÏfÈ?oµW?yö¾>??ºÛ¶9ì]9ïR?×6:hô9ü??F>¤ß8¤ß8ûËn=w?»DÈ>25?Ko?Zæ?k?øuá9ÅSä9DÉü>àÚM:ªþ9Ë`O?×K>aê8aê8ûËn=ÿ=xxÈ<-
4?jY=ñ3=Ír?%Á*·y©^9RÄ¼F<PF<º.?U>õ8õ8ûËn= GV?'ç>]lm?>?[?(d?²C9*9£ ¥>ô$<YdÇ;%®R?±Y>Ûÿ8Ûÿ8ûËn=Æ9=Øj=h;2?¹´=¬}=×?|C8äe9ë§p=	;*<~uñ;o{4?_Z>
8
8ûËn=1x4?$ß>wO?$À>è@>Z8?MM8¦I9È»>bsf:Ì:Ás??µZ>T8T8ûËn=HdY?±µ>ô@?©`?¹¯Å>F^?ñ9Êi9b,?):kÅ :«M?ÞZ> 8 8ûËn=ÔÏ?24?nhV?T?l?¿ëS?ôP8:X9æyö=T:);9yq?Ga>Î*8Î*8ûËn=Nº?¡°>KC??éIÑ>>8?y Û7¥N9K»=®¢$:q^: ü?a>5858ûËn=A#?}Dª> ­I?$Ï?dº>$'9?o9Èb]9±'>Û!:I:Qð1?Tt>G@8G@8ûËn=Ðò>x>Â1T?Râú>²|¤>k;C?Ìw9Å9öáÉ>å£:SÇ¸9å3?tt>K8K8ûËn=?ï>?)Á>¾}?°?uo¨>
 l?8_9)>u:ÉÕ9ü?M>ÁU8ÁU8ûËn=5d2?æ>+F?[¨Î>TÉ>C:?cl¹	9¿¿9)ª9<Ú>>~`8~`8ûËn=Ì¼<>Ä<Ø¬.?<®ß;s
?A¹LÛ
9µn2¿	m9/´9ÿ©_>>:k8:k8ûËn=ø@B?¡}±>Ã?äID?j÷Ï>þq?ø^9ò91ùÕ>¦:Ò9Fuj?K>÷u8÷u8ûËn=F·Ê>¯q>öÆV?j·ò>q­ >¼ZA?ÖÐr;;Õ;PV?@gÄ8n9û5>Ú>´8´8ûËn=I*ý>GØ>ÓV?'%³>ÊHf>n&G?"r8Ñ9bÜ=/kã;Åº;¼¸C?A³>q8q8ûËn=ÂÆ+?âñÝ>;"F?p8Ü>ä>[Ñ4?rE99Ew¢>';1Ð:`M?È>.8.8ÆKw=7î&?úÙ>3D?ðl
?çÉ>h/?È8Ó9ÂÃ	>IU9:.Ê9(«j?rÊ>ê 8ê 8ÆKw={ ?û²>()f?óZ??QW?¤.:SÕ9ÕóP?ØÓ:²¢:¹ª&?+Î>§«8§«8ÆKw=ÞÖ?Yóö>
z??Ãe?½1?øý<¤(;¢a?1§;Jè¢:Æâd?ùÑ>d¶8d¶8ÆKw=ÄU>S>gÜP?Ð¼Ì>Ä>??IR¹:k:y0?ÛN«<»ÔL<GV?Ó>!Á8!Á8ÆKw=Cüy?%k&?iF@??o?»Ú>Ðê5?d*9Èb9¤Î>B¼w9<`Å9¨ >â>ÝË8ÝË8ÆKw=VAã>´>p@=?µ>>±E>"/?ÝQþ8T³8s5?òÉÚ·³uª9sJ$½dñ>Ö8Ö8ÆKw=ÒôÉ>®>ïCH?àñA?Ey?­8?îâ8b'9Ó¬U>_Úc;½;¢¥L?Eù>Wá8Wá8ÆKw=ë¿a?1
?[¨L?ìÍ?Q+²>tÑ>?ý9A9Ùl9îÙÐ>ú}:êüõ9Ï¸?>ì8ì8ÆKw=4Åö>ÿ>ÛM?3Þ>r>8Ì5?Â¸Kañ8¦MÎ¾Ïù9ÔÊ93B?>Ñö8Ñö8ÆKw=;þÀ>E½>ßg>?¦>Í{p>ûI1? K*¹B^9`í¥¾T<88^¥9¢×=>88ÆKw=7?s~±>êï:?í%>L>\*?º
Ö8x|9J@>9z5Í9û¨¡>>J8J8ÆKw=ÕÕG?Ä5Ð>ù³u?2Ô?Fc¦>=èa?hj8mV9eG>B:íý96%?
>88ÆKw=¦*?'y´>Or?îË
?ÙU¨>S?M!¸8?`?9­Nv>ýf;Ç/;ôÞH?>Ä!8Ä!8ÆKw=ñ`?*¤>v1H?®²>©¯o>ýÆ>?R9L» 9Ê©§>îã":lT!:ù<?¸>,8,8ÆKw=@gÓ>ÈÂ>=?pü`> Ê'>¡+?¹s\9¥¿¦w:¼$~9Ãi?¯>=78=78ÆKw=v]:?cùÅ>ýp?j-¡?ð[5?c?q½9ù[¾9¹Äþ>þX!:eÊ9Ú½?$>úA8úA8ÆKw=ØAÍ>Éw>X@?:>ñvJ>Ñ2?»Ça¹øh80ø¿áFH8J!{9")Ì=Í/>·L8·L8ÆKw=:Ãj?Ü>Á;?ßL?^Õ>u?BO±8ï8:r½>åÎ7:Çqú9´â;?EH>tW8tW8ÆKw=wÊ0>d-ÿ=a\1?<K^<cd?HS¹9'¼¾¶Qh9â9¢9N·>U>0b80b8ÆKw=²¡+?CØ>9+K??Ê>rf8?ã¡¸028ËÆ¿Ç9£f9Þ]?½U>íl8íl8ÆKw=Øé"?­+Î>¼IJ?ÉÌ>Ðe>¾.9?êN7KoÎ9<ú;Ú:®;8?sY>ªw8ªw8ÆKw=ê*>q6>;'X?ÜKÕ>ó>ZÑ7?iÄ·*®8~û¾=Ï¬ <æBW?a>g8g8ÆKw=zé{?ÍCí>áæ?=Å?|ªW?Ïtj?Ð:µZµ9©";?ªÿb:û
:1N?t>$8$8ÆKw=wï·>,Mp>óC?v7>Öò\>×3?Mgz·Üú39¨2½Qïð9,Ù:
çé>!>à8à8ÆKw=Ñæ>à>äÊG?Ûå¯>ñîm>
A=?ñ|9p÷¿9x]¨>Æý9xÎ9S?>¢8¢8ÆKw=ËN	?+ªµ> ~A?eÄ>°B>³9?
q¹Ëÿ8Ågq¿æµ9°qÂ9²{ï>7>Z­8Z­8ÆKw=æû<òY½<eH*?ýÑ;àñ ;°<&?Á¹;9Çq¿2:Õ8Ô¶.987>e>¸8¸8ÆKw=Ýñ>>QH?Q¹>à@z>û=?%¹þ»9h'p¾5É¨:x~:å²)?>ÓÂ8ÓÂ8ÆKw=y*/?æ§>_Õ?ã^?+s¤>Tv?ü¼F9­>9¾?]g;¯ù;3e?ø¢>Í8Í8ÆKw={¥?ÀÜ
?¤?-®K?¯×Ç>Ju?Õô·µzW9»o½âç:§
:Ö?Ó¨>MØ8MØ8ÆKw=ï×ì<q­<¹.?à:,%å:oÝú>¥%Û¸ºfG9Ý¬¾îç¸ýMr9ñt¾¸>
ã8
ã8ÆKw=Ý"?gíÂ>}çT?þ>YNª>ºF??A¾7{Cx9ÃD=~1§9:áü£>×¹>Çí8Çí8ÆKw=N?(>[n?¿?ß0®>ºT?(ù;U4;¡W?÷t8:
m:Æë?Ùº>ø8ø8ÆKw=©~?cQ?&qc?m9?I3»>y}?ª
;9w9×wÁ>â:]:´E_?ýÁ>@ 8@ 8ÆKw=¾e>n4>ÁG^?Ð.~>_1>î+7?Diï¸_69B¨¾;YÍ:4í'?ýÇ>ý
 8ý
 8ÆKw=||Á>>õô??áèô>ñÓ´>S\-?B·ÜN?9&Ý½ft:;aç:ÖN?&Ï>º 8º 8ÆKw=Fî2?ôè>ÕeE?r½ì>Û7¥>i7?(@Ñ9:Þ9¼ñ>¡/9D9Ö!>Ö>v# 8v# 8ÆKw=¬U;>Ydè=]N?4?ýe¥>íÓG? ¶=O=3	a?ÕCD=så<MùZ?Ú>3. 83. 8ÆKw=0t?n`?o?2?!²>¨S?­¸d>9Jh¾óß:yß:åg8?ÍÛ>ð8 8ð8 8ÆKw=qh=t,=öî,?¶;s.;üz%?Øp¹Èz»8¥ÝC¿Â·6y e9^M<`à>­C 8­C 8ÆKw=MuA?íå>H(X?$?-Öº>íÆ`?8©Ô8·Àº>Kº:@ý[:)?¼ê>jN 8jN 8ÆKw=Rý`?9¯>ÁZ¤?:?òSµ>¯?Fjµ8º¢9KP>þ=´9Hrg9]G?0ô>&Y 8&Y 8ÆKw=t°¦>~LU><H?äxh>W¹$>ï¤4?Æ"¸¼óÔ8ëcC¾?5:S[&:NE?Ð>ãc 8ãc 8ÆKw=Èè>2>áH?ç>{ÓB>ÿÇ4?ml!¸ë²w9SÕ¦½:X§9Z9t9äi/?>4> n 8 n 8ÆKw=Bw?*½?¬à`?Ó?$	¥>2Ne?b9/!19ØiÂ>»:­Ö²9³ì^?IG>]y 8]y 8ÆKw=uô@S'?\ È?!K@£æ)?1RÄ?Lù;ä¸:û?ÝÞ;qªL;Ýa?iN> 8 8ÆKw=·©4?vf«>Ôê?+C1?:+µ>ßzz?Éò7;s9HÔ~=µW:G»::±2?ëU>Ö 8Ö 8ÆKw=;?º«>j?w3?ê¶>¥{?ØË9¤9»??¾9­£9çV>sf> 8 8ÆKw=Yå>á¾>E?²fy>ñ->§m8?û7þf¬9S@Z<D9Fà9J6>vi>P¤ 8P¤ 8ÆKw=pÝ?Ø¦¨>)H?t*¿>s>~%:? U8è/Ð9	=-H:Q
:Å9?m>
¯ 8
¯ 8ÆKw=êW	?ß±>°«E?r²>úb>Ïh4?¼s8R!98ØX>òÁ8{®9/>9v>É¹ 8É¹ 8ÆKw=«5?$êÙ>?«T??á>? ü>äoA?§ib8ø9¸Ö=ñ5:Â!:4ø?_{>Ä 8Ä 8ÆKw=h½=bÄu=vKE?9<Dé<r?ü¯¹ÖWb8GÀþn?8À7ü!?>CÏ 8CÏ 8ÆKw=¬?¯%¸>®MX?/?ºÖ#?Æ¢G?ÌcÌ9±²9d?¾Ø:M¾¶:.­?¦>Ú 8Ú 8ÆKw=\´?¨2?³Á?Äù?SÀ?Uh?ÂEï9:£lë>Â¸:­Ü9²V(?M>¼ä 8¼ä 8ÆKw=,®H>ô= R?BU?ø<®>gæC?gt<Áµ;'¯T?xÂ9¡ß9hÞ>©>yï 8yï 8ÆKw=%!?wWÆ>©P?°\õ>
Ò>Z¿E?0¸dI69ßÓ:¾Iþô;ï;NE?Ç >6ú 86ú 8ÆKw=|s?É¥¯>Ð³L?ÉI¦>l>ù`4?l¸rpÇ8#¹¾Ðn.:¼@.:Ù!?ð >ó!8ó!8ÆKw=*¦ì<®<.?³i;dÎa;¼ë?qº[¸Ð¯9h  ½`é6bÍ±9
Ó;¢>°!8°!8ÆKw=ðã>?|(Î>
m?g8:?·¿>y?­x9V´9È°>ª:üÕ:Ñ?±§>l!8l!8ÆKw=7d?õ¯À>È?o6?º1¦>É/?×ÛT9K}9óÞÖ>)c:5:øvL?ý¬>)%!8)%!8ÆKw=eøö>Þ>(ÍK?UÌ¤>Új>d£3?Ã9ên¤9;ß> kÎ9LG^9q¼m?³>æ/!8æ/!8ÆKw=.[?¢àå>Ft?'ó2?[¼>ôs?vR9Ù9"¯ö>hé;ã¦ç:xg-?Ä´>£:!8£:!8ÆKw=*B?@Ë>Øw??Æi>*>ÒO/?t=)9:Ç9³>Y0;Ûï:¯â<?º¿>_E!8_E!8ÆKw=Dí?­kÁ>üÁG?Òxï>T¨>Ê6?®¾A¹y9û.Ç¾<wî8/9*D>Í>P!8P!8ÆKw=¤>°>çè??bÐ5?MØO?xê8®7®9wD,> ý;xí';ïV?á>ÙZ!8ÙZ!8ÆKw=á½?cJ4?p$]?/¬?aäE? ¾^?|9#9Êò>ÛÐÃ:o:Ö<Q?Àæ>e!8e!8ÆKw=© ?}8é>v?}d?£¯>¨Î¦?f9 òF9RkK?]×;Ú:D?üæ>Sp!8Sp!8ÆKw=Ñd
>2¦=²GY?¤²>-j>G»B?;(~r:g5?eoÁ<Eôc<æ;Y?ýô>{!8{!8ÆKw=ØÓ3?å>ÌH?24ã>L>J¬E?Á8y'ß8%þÝ>Xc<ôí<ê:?7ø>Ì!8Ì!8ÆKw=e8?öÑ><6a?2?kæ>ànF?ë Ì9éÂ}9ëíM?Ec:?M.:+æ&?¢ÿ>!8!8ÆKw=u­>®Z>VK?__>æÌM>OÛ/?q·9±¿ë8Ä-*?ÃË9¥öI9âJ?«>F!8F!8ÆKw=þ9>5ý=Ù:?.=Ó ñ<wf)?2²¸TÕ7Ö¿Õ^9ºY9+Áµ>>¦!8¦!8ÆKw=Ûh×>>dÉD?><7>©O3?`Ò9w 9W
g>D:~¯9wÜC?`(>¿°!8¿°!8ÆKw=Q ?®õä>Db£?öû?í?±n?v\:ÇÚÑ9X&?1«:Nè9©*?k0>|»!8|»!8ÆKw=]?Ôl¶>\tI?ÎÏ>Õb>:2?	©9å 9Q¾?Å]¦9Ä¹^98??+9>9Æ!89Æ!8ÆKw=bC=¸?=R2?xÔ=Hò<%?>Í¨8²"9ÚÍ>@,=R{ö<ï¬2?µ>>öÐ!8öÐ!8ÆKw=ÁÃ?Wêª>qÛF?¢>ô^>´x6?=r§¸0A9î¾Ø¤Ô:³s:_?H>²Û!8²Û!8ÆKw=,âC?¹³>)?-?G¸>ùp?,âS9P99ùY?#¹q:*9:'?WW>oæ!8oæ!8ÆKw=]¦>ò_>)s>?¶J>ïâY>kî2?¥ÿÔ9þ9`ªÖ>{B[95CG9vØ?#Z>,ñ!8,ñ!8ÆKw=.@?m¿>?f+;?¼Å>ÆQr?£"
9ê/p9Á:>u5:2:µò1?Pp>éû!8éû!8ÆKw=b
?*`>hØ?öÌ#?À	½>¤Ò]?9²9PÃ>h7:®	:H*?-s>¥"8¥"8ÆKw=Nò>þ >ÿ¥@?.>¾I>=ç/?ÚrÑ¸U[9?Ñ®¾K;3;\7@?~>b"8b"8ÆKw=É.Ý>Å	>f@?Ôº?>/ì>ð%.?"82Lt96>_ë8l{9dAP>I>"8"8ÆKw=Yñù>J §>¦m??¨>èÍZ>¢Ï7?¦89¢£ö=Ô7À9´Ä99öú>j>Ü&"8Ü&"8ÆKw=r·?=6C?up?eâV?Õö>Ý^?9*9¹Bî>JX±;K©l;)Ö??¹>1"81"8ÆKw=Õí?i#é>ÀØ?IPÓ?RÊb?¬n?GT7:õï9úC?âÇ¦;©ÅO;j~M?>U<"8U<"8ÆKw=é2?Ä&Ö>ÚßU?1?Û¿É>sø>?~Y}:¤ : ñI?ÿÍ¦;$ét;[.?o>G"8G"8ÆKw=w%Ä>°e>X@?ûBl>ÿ*>·Ã1?ãv¸·íi9k0¾ 90É9¬ä»>µ¡>ÏQ"8ÏQ"8ÆKw=µw>e*>Q?¼>pVE>5<?Ä÷¹ö9sC~¾Üuá9­:Å9aR?©>\"8\"8ÆKw=Á¢à<ò <¦2?²ò«=s}=Kq"?~8;¡+9w=>;FP;Ù&D?¾©>Hg"8Hg"8ÆKw=åæ¢?X5Z?q??g?²»?¯A?ùê9ÞÏ9¾ý?Ä¦ª9Îúc9, ??ë¯>r"8r"8ÆKw=B4?yÎ>â_?8Þ>>
H?8¸Ù09u{O¾ã;G©.;«=[?¹>Â|"8Â|"8ÆKw=<©¡=Dn=s-?ÊÐE<=<À#?.Ø·C8>¥P¾Q t;ÊÅ6;§÷*?~¾>"8"8ÆKw=P>%>ÝÏL?¸-??½>¡N=?Z8Å·Ó9Ð;½NH<Sü;ÑyK?tÈ><"8<"8ÆKw=¯½?k]¬>á-B?[>%ûT>3?f	7j9ÍÕÞ<bÉ9ô9EÓ>9Î>ø"8ø"8ÆKw=ÆD>~1Ã=	?;Ä?}4ª>^Ãb?ËgÓ=ÍôU=¬ò|?'º>$&=Ý?DÓ>µ§"8µ§"8ÆKw=~Æ¹>ðÏe>êñN?Í>=±B>~(6?À1¸9K­¾Ë:F{ñ94Ï?/Ô>r²"8r²"8ÆKw=1l>pþ=¼öm?Ø²>ë¹j> ÈB?á¡Ý¸ZW9Æð¾U4«<§LI<!ºY?k×>/½"8/½"8ÆKw=Ër9?OÖ>}]?ì<?§Óò>*9F?z9séÞ92>íB9ô69#û>ôß>ìÇ"8ìÇ"8ÆKw=B|¹>ym>l@H?j>úÕO>Þ2?2|99Íèó>E0?9c19·¤>ù>¨Ò"8¨Ò"8ÆKw=ÙÂ?ëU?¨_m?6|?Ãª>£k?u¡Ô8àZ9ÂJ>Æ;å	_;TN)?0ú>eÝ"8eÝ"8ÆKw=G?G¥>ËÉ??S¤?DÝ?(\9;NÇ9X>ÙwX:x¶9¨Ù?Qü>"è"8"è"8ÆKw=í?VD?¨~?ÇÃ?ªX>Ñ? åK·g©9z¼ì¤9¥b9Aï?§ü>ßò"8ßò"8ÆKw=8X%?DÃÍ>µ¶M?óÆ>
¡>vsD?oÕÉ8®·¶8?d
?$Kx8¿9¤Ì=[>ý"8ý"8ÆKw=-ñJ?ÁÄ>???_>­pn?8¹­9,è=ìéÌ9ÆÁý9¹Î> >X#8X#8ÆKw=\!÷>$ª¦>eÌ=?¨Ñ>³É>!5?ª£¸l59v	¾Y³%:j$:?>#8#8ÆKw=_é<ñô®<¼*?¯-<
<r¦"?=þ%¸59z´¾ÆY¯8Ä9ò¸>N%>Ò#8Ò#8ÆKw=cº?ºp±>n;_?±4?Ëo¿>Á??þ þ9S:àtô>õ¾9ÃT¸9=?É?>(#8(#8ÆKw=¼h>Ï>æ´N?2>É¨C>ÕH??x:·þ9?Áø¼]÷Z;V(;sÃ??O>K3#8K3#8ÆKw=Rº<õ<D +?eÜ;~Q¥;l*?Q7ù9e<|D8êVm9ùÒ>¦X>>#8>#8ÆKw=ô._?]?þéY?ë ?ñ{¸>ÆJ?3Ç;9¸¦¿9Óz>A:-¿Q:O#?
Y>ÅH#8ÅH#8ÆKw=Y½ü>®¨>TÝ??
?¦>G}k>Û¹4?¹9¾ñÒ9»k.>4-ã;õ¨;»,?"Z>S#8S#8ÆKw=2W?wÝ­>yW?L»]?«?;4?uÕG9wª9ýÏ°>hL:tA:Ý¿-?ºZ>>^#8>^#8ÆKw=&R»>G«r>E?>>¬F>è5?½­819Ï`>Õ­9¢Ï;97òl?¼]>ûh#8ûh#8ÆKw=ð=¾>!÷>JÅ5?Ð·>éU>NÜ(?HOX¸®Ø9¤h¯½~:4'A:©±(?¬_>¸s#8¸s#8ÆKw=Ðº
?¡[­>5ÝL?(Ý>f ^>a4?¥à>99R}3?ÛF9Á9N4?û_>u~#8u~#8ÆKw=æÂ<wª<*?#D;ñÉ(;¢½?ã¹Âs9§¾Fu$8Õ9×>Þd>2#82#8ÆKw=Ùªå>v>:?Vçk>Ð»/>Ó+?B¸ÍL9¿:¾mÕ9K@8ÐzÃ?ô>î#8î#8ÆKw=Ð*?ÇéÄ>W^?{pM?Ôêì>ü]?qÔ¸Oýª8z¶¿Îm:
þ:Búk?">«#8«#8ÆKw=J?¢õª>A?!P>Y<>+ÿ/?Ál¹úÍJ9«Á¾þ¦:2¨t:59.?À>h©#8h©#8ÆKw=ÒP]>ÈÙ	>+M?Za&?ê¢Ó>ÚAI?=J«<#V?wÛ:ö¡.:oa?É>%´#8%´#8ÆKw=Ï\Ç>Cæa>Vía?ß×> >æ|L?gÆ¸0¡9V¾ïö:ìï:7Z?Ç>á¾#8á¾#8ÆKw=còÓ>de>D?Ôª{>cé;>²m+?.ê§¸F§ò8&±¾*¯:=z:0S3?Ñ>É#8É#8ÆKw=k/?.tß>¾#I?©?ö$¶>¶¤7?~à\9ì89©	À>u®¨9Å´Ã9E¦Ü>±Ú>[Ô#8[Ô#8ÆKw=1E>º	>®C7?iìW>ø">é*?RO+=ÄuÔ<´jN?í=²O±<u<?fÜ>ß#8ß#8ÆKw=­ù6?ú(Ñ>ó_?úÓU?0»ö>\Ü]?j:°_6:rUP?"·ë9Ðùë9©·ÿ>
>Õé#8Õé#8ÆKw=u§¡?¢í>&®?ùÇ?
!?0¬?Ï:xÓ9Æ ?3V:ý:_+?B>ô#8ô#8ÆKw=Î¹?ï¬>þA?ªª>¼E}>|á+?ÌÖ ¸¦ 8s&¿QÒ/:ÿ0!:? >Nÿ#8Nÿ#8ÆKw=¹=«Êß<µ-?»¹È;Sý;E ?½:¹ ·
«A%¥7ª¾!9`§= ;>
$8
$8ÆKw=ãà#?>³Ó>×+F?¹ãÜ>2k>©ë5?U­¹tÕý8	å¿0©9ðFô9Ô$±>ßF>È$8È$8ÆKw=$gç>p>ñâD?ä÷>ÖÛH>t1?ØÕ¹ªo9<c¥¾ÑtI:Èó:"A#?~I>$8$8ÆKw=×r?ö>¡|?à¶?ò?ìx?um9j~ß9¹s­>­Ç:òÏ:I¯?Y>A*$8A*$8ÆKw=,Ý?$Ë>òVº?~Û¬?Aþ?´J?òâ9 Ð¡93?¦#;haw:&Ð?âi>þ4$8þ4$8ÆKw=xè>æt>ËI?lM>p>:¹7?S
¸ñ0ø8½­¾CvÃ9
]R9¤Ým?Dn>»?$8»?$8ÆKw=l;ä>u>+ÈD?C>w> 3>J0?U/¹íH19f¿ü¾:	ü4:Ä8?¢q>xJ$8xJ$8ÆKw=vG¹>:F}>èE;?4¶>¯>f1?±6¹19)¾1=Ý8<ã8siù>xr>4U$84U$8ÆKw=~é>>j»Q?Ç>	ª}>j[I?T[¼::Å­,?)9ÂhÉ9PW>Mz>ñ_$8ñ_$8H¿}=zµó>>nwL?ÎÃ>·Ìz>æG?q\ÿ¸°9ÒPX¾¸=Ã¹<¿¦O?a|>®j$8®j$8H¿}=ëLF?¼»Õ>åm?¿K?;¨>À¿g?X7²9Ò<ZXL;´;yò@?è>ku$8ku$8H¿}=r²>]e>óóF?¶>Û>@Ö,?H¼ ¶e#9£û»µ¡ 9NS9RB?Z>'$8'$8H¿}=?Èm>Ö?PbÑ?8ýP?ë=?TTD:¤«Í9_t?°;q;;iòp?Ø>ä$8ä$8H¿}=ÃNÔ>D~>íU?¨æ>¨ >Á·7?3¿µ8Rª9[>º-×8øÝy9Ëu\>ÿ>¡$8¡$8H¿}=zë>ýX>ðtP?ZV¥>ÇFl>#3?¹µN9©)¾88Ò9õ©=>^ $8^ $8H¿}= ò?¹§>´ÊN?Õ>Nc>¥LB?
ÿ¸(^9û¾î9C
:~ÑÜ> >«$8«$8H¿}=ºJO?vÎ>?Ø
u?crå>?³?Te9~±î9´	>IBÔ9Á®9Ê?C>×µ$8×µ$8H¿}=C9&?~×>NxE?Ý	Ü>>¿@?Tj	¹N¡9ñZ¾ß§;ç¼:ûD?#>À$8À$8H¿}=]Ê½?Â][?2|]?´í?EÆ"?Ì\?l R9s9­²>ðl©:XØW:ÛñH?>QË$8QË$8H¿}=IËç>q>ç@?­¨>ðv>IÞ.?óÇ7£\9x<¼¨9gç9µ÷¹>´>Ö$8Ö$8H¿}="	?:B²>ñD?aCÎ>v©>ÈÆ7?¿Ú¸;¥695¡É½ù©¾9åùÐ93é>¥>Êà$8Êà$8H¿}=/÷E?'>`­?´h?*w>$¿?»8º;9U¸¹=l2:^z[9Ú£Ï?¼>ë$8ë$8H¿}=cù?ÞÓù>;Ú ?ÝÕ?o5?ò?RH	:Ú¯Ý9?}Ãl;aé:?¡>Dö$8Dö$8H¿}=æÕ?iöÛ>läª?×¯|?®Ü>Àø?no9÷¡¥93àô>GÆ;]«A;*2?È¤>%8%8H¿}=äûÝ>d+>ü*L?uØw>õ,>k7??O[¹<iK9 
¿&7VY9ºÃ<B¨>¾%8¾%8H¿}=eß)?â¢>¢$?ªI?xâË>ï6}?pÁ«7kÉ9òE=â<Ö <jþ}?Á¬>z%8z%8H¿}=oÍÖ<6<êe5?Þâ; í¯;+%?Í§¦¹|E7ÙÿÁ´ó7Áj9ZÅ=V°>7!%87!%8H¿}=f×	?ã¯>I?NÅ>¨>ÀÃ0?×@7ÜD9D!û<_9j|9nv?·>ô+%8ô+%8H¿}=º°ê>X>^/E?ÍÁ>çiV>b6?}bO¹Îþ"9âÛ"¿C¨":è+:ê9ò>ýÁ>±6%8±6%8H¿}=úÔ>o½>ý;?ÀØo>Oç*>¼¢3?hR$¹i9ÑË¿¦Â9°²H9lÚÂ>KÒ>mA%8mA%8H¿}=5çv?¢¾>e>¦?;++?Ô¼ >N?9'G9§æ>º³}9d:ù|>þÙ>*L%8*L%8H¿}=vX"?S*É>9N?¿ñ>iÖ¨>Ã6?Ý.Z·89l8Ù¼`ª¤9Ûò9pÀ­>¡à>çV%8çV%8H¿}=
*?*qÔ>qëL?"8Ã>Ï>>ù=? ª8x9Ø>Â]:Ø$:!,?æ>¤a%8¤a%8H¿}=²O?bp½>ðU?o?9I?ô`?zÒC9¦]:CC>PK:Ô:´EB?ö>al%8al%8H¿}=ü?Ym°>aÅF?pà>ðF>)Ø-?:Dª8!g9k<>rõ1:MÑ=:§ð>Hú>w%8w%8H¿}=Ô?ÚK*?ûË?U°@s«l?¥?,<m:Áö9\v?f;ÊÜ:îi¹?Öý>Ú%8Ú%8H¿}=ã?oÝ?jY?µH<?I¤Â>Y£w?O±9
9¡N)?mýú9s©¾9>(?¢>%8%8H¿}=eíd?xÿ>Òfe?&Kk?}?fj?^9¦$Ð9æ¿>f
:Y:6z?
>T%8T%8H¿}=µ1Ê>Àx>+2P?bZæ>>Å8?0c®¸`²98Fú½nëû<Â8<òhN?Ï>¢%8¢%8H¿}=Èr?
xÍ>n@?ÿÀÀ>£>80?Æô¾¸¡¼59I~¾=£3©<¾G?Ë>Í¬%8Í¬%8H¿}=E6Ö=ûJ=!p6?ÐÜk=¾¾/=É+?Tf=Å}½<ÌãM?ý6s<>D,<·4?#>·%8·%8H¿}=kp´?·Ò_?aN?.?»â>)E?ó<9¥]¤9Z%>ÙÔÏ:C|: S?{*>GÂ%8GÂ%8H¿}=>¬?eð/?+%{?¸?Â(?åÆh?}bn9â¹¤9z<¹>»ô;øÀ:CH?G/>Í%8Í%8H¿}=v==0á<ß1?' ;l];v?ûhT¹S9Ö¿ô8ß9
í=&2>À×%8À×%8H¿}=|}?	5?ZÄ<?]ñÞ>§>©Ü*?â 7²9]=§ªâ9ÞTó9­wî>dY>}â%8}â%8H¿}=?ÆÕ¬>UdR?ïÀ?æ¶>
5I?Ðæ	·N¤y9ói¼on;ß·:.ËY?åZ>:í%8:í%8H¿}=Øé>¼>ë³Q?¾Û>ÏO>éE?
WJ:Ì:°-%?C:ý;3;42\?`>÷÷%8÷÷%8H¿}=Ê=ë{=q2F?¦E>ÆJD>Bk0?²c:=]fÞ<V?·xD=.=.A?Sd>³&8³&8H¿}=Ð¢=åa=âÀ8?5ÌÚ=¥+¡=WÄ-?<T?::äf?&ë:´¸:¯#?Úi>p
&8p
&8H¿}=Ø"j?á®ð>N	y?\´A?½¸È>çw?qÒa9þ¼9DÚÎ>®;J:Ñ):R'?Òp>-&8-&8H¿}=\Þ>À> «[?L?]·?î73? ´Ø4,9$3¡:éÅ99+E?Àu>ê"&8ê"&8H¿}=Á?Cµ>÷S?ÄýZ?÷C?ÉÊ;?zyx9Y9ÝñØ>N:Ê_¸9"´Z?Á>§-&8§-&8H¿}=ãé>{>íä\?(#?ýîË>ß¬L?2¸#L;9ZðU¾í ó9"rÃ9c:?Q>c8&8c8&8H¿}=á?{P³>û¯[?Û>î>nI?ÓC2¹@¯9¾8:`f!:$}?à> C&8 C&8H¿}=,?(`í> :?§vé>ÿà©>Ûè/?O¡ù¸ÔÆy9Ù¾¢E;Ýö:ÊM?f>ÝM&8ÝM&8H¿}=F?$->áÅ~?êÒ@¾µº?ÞW?L3m:Þß9?1_;ågì:0q?Ë>X&8X&8H¿}=
³?±Ëª>;ç@?%d~>6î5>û2? Kx¹g9wì¾Üq:r :Â¿Ó>_¡>Wc&8Wc&8H¿}=$n×>øì>SíG?WC>í]>Ë3?pï¸ÆR9GÁ½¥&¼:ÔHM:6¢j?/«>n&8n&8H¿}=^]"?n×>ð@?wÙy?äï+?§:?¶¸ã2928¾Ls_:ò6:·I?­¿>Ðx&8Ðx&8H¿}=e2?»l?í´?´ï?þõ?VÑ?ý^99o9±:î>¢:¥ã¯9Z>[?ÅÃ>&8&8H¿}=_?¨2³>)ïO?CiË>ù>úá9?6]í8½8õ> ?¥À­9tÔ{96¡0?PÍ>J&8J&8H¿}=_?èì×>[?~?ÅD.?kd?ÿz9Èã¿99§>Q:jË
:Ðq?Ø>&8&8H¿}=eÃ?
>S?£­>L¯f>«@?e¸z9â{ê½9Ô :fa:Ñ?ýè>Ã£&8Ã£&8H¿}=VFý>Z£>K"F?i>¥oW>ß1?N5¸)R\9%fÒ½R<:§(:¼í?@î>®&8®&8H¿}=rP?(Ðì>¬ç`?AI0?ØÜ>¯£L?ù'9*+9Þ:û>]âÞ:;:£ÅY?ª>=¹&8=¹&8H¿}=£
?r¥0?ùf?#?$?ùv?)k8;Y9Y
>xð9T49©ª?¬>úÃ&8úÃ&8H¿}=µ'?úæÚ>NdC?Ø^?¤/?<~>?²:ÿ9ê?¼:´õS:£º"?¬">¶Î&8¶Î&8H¿}=cË>°>D3D?Þw>I7>Ú,?¹µÉL8æ»¿:&9ðe9f¹>6>sÙ&8sÙ&8H¿}=Á1D?`ß>ÛØ`?ó§?D¶>cO?¼¸h¼9ì;7¾`cZ:f8â9	#w?6?>0ä&80ä&8H¿}==Èë>Ø>ëk@?äÀ>xn>Þí6?¶6K¸4ÅG9Ð4¾I1&;Å;9¥!?HF>íî&8íî&8H¿}=Æ2é>¥1>ÏkI?Ø>ÏTB>rk<? ( ¸å¹F9PN¾¨3;8½É9Zj«=¹N>©ù&8©ù&8H¿}=mý>'d>¼kO?·¨>dÆ^>Ë#A?ÄÉl:H>:¦?!è:88(:(§e?ß`>f'8f'8H¿}=¿Ò ?Í>hKH?»S£>o(b>âà8?¦·c9ß)½pÑ¿:\Ã:2-?³j>#'8#'8H¿}=Ø>>KT?<zm>O©>ÐÌ@?rÏn¹Ë-ÿ8+o¿{ºö9Pö:´ÒÏ>zn>à'8à'8H¿}={q?qhÙ>,?'D?IýÅ> }?è9Y´9ðf¸>õQ):p6:»®?Rr>$'8$'8H¿}=y?¢>÷½L?Öï?Â2?/7<?ÜÖý8­?§9&EB>Dªë:mù:¿=?x>Y/'8Y/'8H¿}==ÆM?Çý> ¸O?òé?Q>Ë>1@?2*8
Ð-9ú=D¤:Ö¡9ÇfT?¿>:'8:'8H¿}=îK=?©Ï®>D?ù¢'?i>h¨?«+9C9¯¶>º©°:![:}cN?>ÓD'8ÓD'8H¿}=;í>¿¼>ÍA?M>ÍX>IÁ,?tIO¹\¯8¿0ÊB;»U;¨¾,?¸>O'8O'8H¿}=Yd³?P-é>ZóÄ?tÉc@£ÛÂ?t¡?ç<¯;ÿ·h?
@=°<$!T?>LZ'8LZ'8H¿}=Ü%y>Î,>c?0Ì³>Óe>ëH?=Ì;¸²:=P?^­9¤·9Ä­ñ>_>	e'8	e'8H¿}=h?aô(?q?-3?+¾·>z?Ëá6¾9%<¢:*:ü
?U >Æo'8Æo'8H¿}=áÕ?CÃ>	ÿJ?õ½>-,>Ã5?ø®E8¦¹9Î@>k!:Ó:
C?@¤>z'8z'8H¿}=$0?ÀTÛ>
uM?¡æÜ>¡>l?2?©6@9x3<i/ö8á9ó²>Û½>@'8@'8H¿}=(þ+?Ãtá>0KC?m¹ø>dì­>Ú7?ø8ò7G9^a=û±:æk:Ú?1¿>ü'8ü'8H¿}=nÈ?´äÎ>U9?ÇÈ>p>m4?p÷¡6`»8i´Ý<ßk::êB?X¿>¹'8¹'8H¿}=A[?oÉ>+S?\ò4?º4½>6Ót?ºÂ7ù9¨ ?=³$N:¾»&:8A?ÂÃ>v¥'8v¥'8H¿}=|\?)à?HÏR?¿A?Ð2û>sE?K'¨9 ó`94]??Ör¼:Å:î­8?Ï>3°'83°'8H¿}=£?>kV?¦£Á>17>NÑ??Ç.@¹e88øgÀE¤¤9+®ù9Ï¨>ûÐ>ïº'8ïº'8H¿}=º??e?§°?«÷<?üpn?e¼Û9!Ðç9®©ò>;o(;&Z?ÆÖ>¬Å'8¬Å'8H¿}=ñ=êà<7/?¯ßþ;Ç;ës#?¹úä9[à¾<pâ¸h§¨8Û+¿åÖ>iÐ'8iÐ'8H¿}=º1 >ýäà=ÙY6?	½<£<Y& ?¹s9fÉ¾õ:¤	½:uH&?aÞ>&Û'8&Û'8H¿}=©Ðò>¡>r@?jR>F>ìS,?Pï¹Ãc9W'3¿¼³<w=<´:?ê>ãå'8ãå'8H¿}= ±?òÂ?Þ¯?Ú?éÎ?&r?ó98©9àé>º3:Þø9T¢?ãö>ð'8ð'8H¿}=Ø¸_?há
?Ø1N?Öî>8¸>I?$º8"ª9¨Úü=W;aL¦:$og?ø>\û'8\û'8H¿}=;I?w?j~?êK?ázÿ>PTL?taT9AÉ=9=?à
L:G|:iä/?*ÿ>(8(8H¿}=7| ?ª!?dH~?8?ûÓ>6_?ßÊQ9c³À8bZ?í#;
Ë¸:ØÃR?l>Ö(8Ö(8H¿}=ýJ>/6ì=ôþ[?Cð?¤»>½E?n<³7ÞÞX9?S= +:íE
:G~?Á>(8(8H¿}=BÌh?Tò>îu?Õg?_?qY?ÐÖ+9*pµ9Ítr>,Â:ê":Ø?c>O&(8O&(8H¿}=u
?º>òB?dÃ¿>Æ'>q<?È<Y¹´I¼8 ®¿½8°9p	> >1(81(8H¿}=¶t?{Õ?F	K?ñ&É>(°>q¦9?L´¸ê_9ÃJ¾è|®9^ÙÐ9áÕ>p>É;(8É;(8H¿}=å]?µO
?ªH?$Ü?ÚyÐ>vØA?Ò8+Q«9ò>ð!9(Úv9ò§>V1>F(8F(8H¿}=&U>O`T>g¦=?¨>¬,m>&[5?ã49ì9>S9¯A9Ë=?ÿ>>BQ(8BQ(8H¿}=|1?Ä>l±J?/,Ï>(p>óß8?ßp¹dQ69%)¿%É9(Ó9ÉÜó>ÇH>ÿ[(8ÿ[(8H¿}=G­ÿ>¬p >ûúK?Ûâ¨>Ét>0?-É¸¤à}9«ÛJ¾f"ó9-ë9ÖT?O>¼f(8¼f(8H¿}=ì÷²>ÞÃu>ík:?(n>'2>£+?ÍÁp9 ©9-­µ>¬~9=î~9|½ÿ>T>yq(8yq(8H¿}= /?GFw>6a?+?ºsµ>Ñ÷q?ó<9þ8K9fí>¾Pé9g?°9r)?X>5|(85|(8H¿}=@ì?Íì >÷^?ññ@?	þ>ÕiB?Z+8i³9ù¸à=O-/:«Ô:	Ã?l>ò(8ò(8H¿}= º>ø©o>XG?>O>:>G84?7U9Øù<Õ9ªM)9d?zr>¯(8¯(8H¿}=)¡ï>ä>ÕP?Ý,3>qîü=YY5?ë«8*ët9q=º9ÊÕ9´$>\u>l(8l(8H¿}=×§?­T?O ?Î:?0¦>q?§9Ão9q¨Û>×­¢:Åä3:©g?8v>)§(8)§(8H¿}=½¥?XÔ²>àèG?K0Ã>ÁÔ>1=?<Ó7öÉv9Ï¾<i8CB98)>a>å±(8å±(8H¿}=µé?2ª´>I@?E¨>áÀx>þ+-?óH¹ô£9Âzq¾<.9¼4!9´X
?>¢¼(8¢¼(8H¿}=cKl?ÏÀ>y?Þ¡?%Ëÿ>ÒÁ?¹991Ä?z:µ·ò9´Û?$>_Ç(8_Ç(8H¿}=ê>Ø§>(XC?Ès>Æ3>>²E2?{¹ R9Mª¤¾¯9L!:Y#>>Ò(8Ò(8H¿}=ß?8»¾>þ@?
L½>Ò>If3?UR¹Ñ7 9;Ð¾¹çÚ:S:õ9?X¤>ØÜ(8ØÜ(8H¿}=­ÿ?ëq >ºR?ýÕ¾>ó~>à??ø±Êµûr^9DDi»æê·ô²9½¿>ç(8ç(8H¿}=¦?~Æ$?ÓÜw?¹ô'?^G¤>xÝ?2È¸ã_9³;e¾JñT;
þ;s³B?!Ê>Rò(8Rò(8H¿}=­ú<÷¶<z^/?½`l<ïA9<R#?)0	¸R9[¼ä½Ü¸L²Ë7)¤¿\Ö>ý(8ý(8H¿}=çGi?Ê®ý>hik?½*H?Ó>x6r?²9ªB9[Ä3?TH:-Ýé9,[?sÝ>Ì)8Ì)8H¿}=h°>S<h>°B?É>|]D>/Ø8?	o7Ø9IÞ<a:§«?:Tw+?[å>)8)8H¿}=xù>«b£>!C?D­>w>#r3?¥Û\9º_¶9>æÍ9:9lØ(?è>E)8E)8H¿}=7)y?ðý>r{?­@¹?²SX?:[?!:q¹9åÌ^?§u:¤:8v?Bí>()8()8H¿}=#?±Ó>DÏE?óË>Ë>(Ö>?éÎ9ìjY9?mäÍ:¯Ã:ó,?î>¿2)8¿2)8H¿}=QeÖ>N@>ø??X>l8>`ÿ5?²<8
;§9Kn=&ú9êæÀ9Í±>>{=)8{=)8H¿}=1á?»CÌ>ëÝE?´Ï>0¤>­Ü2?¾|Ì6|J9ÏC<þÊ9@a¡9Ý`ò>2>8H)88H)8H¿}=í,?|xµ>5N?°>Ê¤l>:??­ Ö7
ÌÒ9»=QGä9Dó:ÖíÖ>Z>õR)8õR)8H¿}=DV|?ë8Ê>¸?C&?tµ?4?bù9¤Â9Ï#?ñ¬;Üß+;ty?>²])8²])8H¿}=í±?ÿ¹>íl?³Ð>¥Âu>òPY?.Ýê8*±F9lM>ak:K<: ?>oh)8oh)8H¿}=LáÎ>tèU>Ðw?ÀÏ`>¯íÿ=×ß`?¥g9ÙÔ@9¸c?Ð|µ\ªË8Ôp»c2>+s)8+s)8H¿}=gµ?ÏW?±?ÂN,@²¥?¯§?]>C: ·«9k?Tû:÷K:Ê¸?6>è})8è})8H¿}=rå?MÎÉ><X:?½cz>·¾9>6,?óq7`xk9pÿ¨<Öoþ8§¯9þ9> >>¥)8¥)8H¿}=$®?÷¹>I?\>reE>»¾>?czº8\¤9>µ,Ö9DÍ:3Ó>EW>b)8b)8H¿}=kz(?ÕGÒ>àM?ýmÏ>>cç<?³e8Ý*/9Qã=	VD;{T;,'?á^>)8)8H¿}=åM?Zø?5:I?0"®>úp>óü8?X¸âV)9KC¾)D;Oo¿:´NR?lg>Û¨)8Û¨)8H¿}=:öÑ>¬>J?å°>³_}>r2?Ù[¹0<9[¿³ï<çóA<Àv/?Ðo>³)8³)8H¿}=à·?«?Ôw?®0ï?,ÞK?h-?!mS:Ü):¶I?Ä¸?;Ì÷Ë::¡p?|>U¾)8U¾)8H¿}=Ð>?xK¯>>Î?ùp×>dA_>/
w?#
¸¯Ý9äÝ½>X`9ô`9á1?I>É)8É)8H¿}=®@F?ÖæÒ>i¥p?Áç?ZJº>^Z?tÚ8
9M23>È?:gZ:wA??Ã>ÎÓ)8ÎÓ)8H¿}=x:>l÷=ï@?Là>ø\>x/?+C<=@î<·IJ?â$ê<õõ¢<yé7?î>Þ)8Þ)8H¿}=z¿{?cíô>?ö¬A?VÛ>ÚÑa?Íz9â Ç9G;Ë>ÉÅ<é;ÿUn?É>Hé)8Hé)8H¿}=Q?ù­>{`F?/á>ÛüM>y6?3e$¹¿:9á¾®8R'9
j>H>ô)8ô)8H¿}= ?>:8U?¤Q?¤®>qþA?^ä8ðe9ìÞO>\ó[¸Ìq9Ò0¾Ô¨>Âþ)8Âþ)8H¿}=Ï5?¢>R$L? >)D>¯9?«&¸Zî8(Ã¥¾Óî9j:èÌ>§«>~	*8~	*8H¿}=×t??ÆOg?«k?ñ?>g_?T°9®±9£
þ>:/:ÿå?E¯>;*8;*8H¿}=Ó6]?ØE?äÈO?>Ú?3¯>Ë¼=?F0ç·(Ò9î*U½hê»:sí:Q:?²>ø*8ø*8H¿}=á>sÑ>ÕúE?åþ>a×¯>9?ðC¸¬­39A¾A{:72:|!4?q»>µ)*8µ)*8H¿}=öï?Ù«>ïM`?KmÂ>a%p>;CO?h
×7h;a9jt=c
:zë9yõ?l¿>q4*8q4*8H¿}=º<?Ñº>÷?ìg?'h?ãëZ?ø
9ö9X|>Òl;ÿ:(;û/4?4Á>.?*8.?*8H¿}=è>6>à®U?u¤>TX>S¥9?´§ ¸.9fÈ½>S;2;ì0?ØÐ>ëI*8ëI*8=¦\?DÄ>²?½3?9¼>ás?]b¸
·9^q½*µa:$~à9V±?yØ>¨T*8¨T*8=ü?=|°>Db?âV>N¯>ÁaK?zIÊ¸¸9y)4¾Á:çc:31?ÓØ>e_*8e_*8=:Ú°?²×!?ß?¿?/¸?z?a::¶9>L?Vé~:;¬:aw[?Ðà>!j*8!j*8=ù?nU¶>CJX?Ì]ú>¡½>T?êc<Rp	<CT?:>¨Ü9?ºö>Þt*8Þt*8=§#=¯æ<~/?Ùþ<]ÅÖ<´?v-¹böd9ëñÁ¾#<w7ÿ;9ßt=ý>*8*8=?ýÆ>ÈK?*éÞ>°>ñ4?B8Â¼e8Rú"?VÍE:øs
:JÞ6?È>X*8X*8=¦ÙH?ö×>{n?Õ´D?ÿ¼æ>>Z?DÌ8K`9}S>>ûd.;Eµ:¡Iv?Õ	>*8*8=t»?
±(?ëO?=0?ëí>s¢=?\ 88)­9¬ì=(Ú1;Ã;3o/?s
>Ñ*8Ñ*8=e?-;?È~?ïï?ßâ>ñ?¾"9%a9ó²¸>Ò:È":^³ù>Z>ª*8ª*8=jÎ=bùç<ñ+?Ôå»;JÃ;Bh?ò´¹÷á8Ûª2¿Ü99ì>9ZÑø>>Kµ*8Kµ*8=*?g§>H?Úã?Ä7¶>D5?ô¹Þç9Ú'~¾xî9©ãâ9í >f'>À*8À*8=/Ð?UÇÍ>TD?ß *?I¦å>ç4>?=
e9ü1¨9!P®>¡Ý:Z:I ?÷+>ÄÊ*8ÄÊ*8=¹×?áç.?ñÞ?þ@»a?´T?©§9¬àR9K?ë:¾f:÷?*B>Õ*8Õ*8=ÍýÐ=¿á=4!0?)<<ñÄ?£¹º>8r½ÀV±9«*9c±Å>R>>à*8>à*8=ÏO?¶íß>qMm?²ù?Í¼:?¶ä??U7JJ%9
o=®­:0G:9x^?(Y>ûê*8ûê*8=Hù´?¸Û>`ÛÒ?B!«?½ü>CV­?tR¡93J9H?µ?m:Ã{â9?0Y>·õ*8·õ*8=ÿBº?$í>+.É?®<©?õ´ü>Cq«?-ù¦9¹|©9ö3ü>
[b:¬::?ha>t+8t+8=8ùþ>¢Ý¦>C?G¦>i>¡6?gÎ¬¸kÞ 9¾!ç9>x9Z?ò>«u>1+81+8=IùO?á,Ö>ax?ðÌ?(1(?]j?Ñø9ô¹Î9ö?GI;a¬:Ü³]?ev>î+8î+8=ï?è>ö	Y?`\>¼5U>Ü½;?Á¸´9§ñ½ÿ(:':º?3>« +8« +8=ð ?¬ô?Sw?q?÷.?ØlY?¥<<%Gd?_°å:\Ü:d¹S?­>g++8g++8=ØÐ¨?;7?SÊ?Ç×?³Â?|?ÚÓ9lA¢9 '?ãÊ:â,½9éÃN?>$6+8$6+8=\|?Ø?iâU??ÿÁ>dþI?ÇG9\Üg9«B?~É¬:yA[:k¾I? >á@+8á@+8=v¹{?ÜZÅ>KC£?eüD?îÝ>Ï£c?tj¹q9þÓ¾¹<í\#<æd?D¢>K+8K+8= ?Iu>~F@I?/	?8?J½;¼FX;ÇÛ_?Ôáf:}ñ:c;?P¢>ZV+8ZV+8=£?¨?s ?%¦?¶	?Çç?Ë.¼;ÞK_;f¾W?u:âwû9Az?ª¢>a+8a+8=Çu?ôMÍ>ÈÀ?P?ê÷>Âß?
59Tó²9Æ>¦;é7H;?÷=?Í¢>Ôk+8Ôk+8=Jc¥>L»^>O>?Ä¼>÷4>Ì1.?0åù¸ø¤x9Ù¤¾,ón80ã9º¿b>£>v+8v+8=Z*?c®>wRz?ú)?µ/¬>Â|? cÜ¸V#9±«4¾fê9ø9Gª>U¤>N+8N+8=àë¼>l{>¹@?fÑÀ>"'>Ó¥2?QA¸'79R¾1Ä;MvÅ:LÞ@?¼°>
+8
+8=§6é>¡z>êÎn?Q?ï9>0r?âl'9ã 8øB?ÏÂ9ÚK92u?¨±>Ç+8Ç+8=¦ò>'÷>´M?·`´>£tx>àÚ9?©{³¸È¾9Xv¾¶ñÇ9Íq¶9G?\³>¡+8¡+8=?àº>[C?þå>mî >Òí6?ôa=:ùé8:á?/èÜ9ià9°Ýû>P·>A¬+8A¬+8=??P³?R\?8A?PgÖ>g?D#¬8Ñ­¾9lç=ÀPï9¡zÙ9#Ú?Æ>ý¶+8ý¶+8=û¢8?âî>tÝE?¨û>yï©>í=?ç9îÅ$9§Åó>ô¥:~ÒL:BkO?ÕÆ>ºÁ+8ºÁ+8=ìÊð>L>fK?/à>Ô8e>x2?!&¹£v8Æo¬¿®IG;`í
;ê7?oÇ>wÌ+8wÌ+8=ª9?#Ñ>[b?3y?dÞ?×÷Z?o9/Ç9TWJ>_Ë?;@ªì:¬vO?Ç>4×+84×+8=×ë>Rô>]+E?^Î>Îÿ>®<?ð­â7ôÓ>9==cpu:ªd:(áH?Í>ñá+8ñá+8=n&=«/ÿ<^
'?ØðÆ:Èû´:B³?Åk¹Þ19²Eº¾HéJ¹­¬8+i¿Î>­ì+8­ì+8=¶²?þ`?«?ká?2/á>¨?g:"9h§9Àx>`TJ9t/ý81L?ð>j÷+8j÷+8=' Ó>6ü>¸A?ÎG?)H?D
=?ÝR¥=,-G=B}T?«½<I³f<\xR?"ð>',8',8=#ÅÉ<¤¡<S*?=¿ïæ<S?ÿeÅ9®
9ò	7?ß8&\×8¡Û?>ä,8ä,8=8?§ê>PõH?Yßâ>àå>9?u¸r9<¾½´9Ð£9[
?ù> ,8 ,8=3O?k¯>ôìF?Rß>Y>ÇÓ6?ãÆ7p9(È>=îÖ9ö¡É9òp?>]",8]",8="`»?­"?Ìn?gÒ8?Óª>Ö?9O°	9üÄ?'³:Ä?:.ão?
>-,8-,8=<,õ>Ç§>§A;?OG·>æR>\-?Y±7*¹Y9gP=Qf9õ<£9CÐ´>$>×7,8×7,8=ûå=S=þY:?Le$<¶ö;*?²7¹´8'Àÿr89Fb9êH¡>>B,8B,8=
ËÍ>/>[èK?`&Â>>ý2?ÅA·OÝ9¥¨¡¼ö9@£933o>Ë!>PM,8PM,8=o§?_7-?(tw?ógn?ë[ÿ>#o?Oñ9H°9bêã>³å¶9ªJÓ9õÝ>#>
X,8
X,8=-ç>Á>×s@?mX>Àá>>ÜÕ2?Z¹ õ8C¶c¿ro(:joþ9¢x)?®0>Êb,8Êb,8=I0?õ¹ü>ú?yO/?	° >ï¥? Ä8æh9Û¾X>ê£9;8£9æ?f=>m,8m,8=Á@=ÄÛ=;k'?£¦;Ëgq;"¶0?
&t¹Ôþ94g¿·à©9[¼Ð=>Cx,8Cx,8=>âA>[úQ?!;?: û>N>?Ló8}k9­=µu®:+P:À V?cB>,8,8=õÜ<'Î<%û0?T§;è ;N¯?Z.±¹òvm9Ð?¿B[Q¸èp9%yÞ½³H>½,8½,8=N6?_¸¼>Çw?ø«?G?Bði?re#<$¶;Ú¦e?b­:Jl:GØ;?+T>z,8z,8=IÉ<þ9<Ù§,?mÉC;,;b=?B¥ý¸|9÷Õ¾Õ@9>Ü9$4?ÏY>7£,87£,8=¥f
?5>Ä|?Ö?0ñ>9af?dä)=.Ì<i0U?;z@;$»;Âè=?)\>ó­,8ó­,8=Ùo??Wö>ñF?{ð>¨>17?¹Q
¹Ø9n9òÜ¾¿:P:4`ä> n>°¸,8°¸,8=/>²=f=_#.?q¾;Ø;4 ?5R¹/Ä£9~ûê¾[96É^8ë'ª?s>mÃ,8mÃ,8=68Ú<+<0\6?%=¤j=,-?÷Ìè¸þë»9¾ã8ÁDv9¸>o>*Î,8*Î,8=Ï:A>@Ì=ß/r?Hç½>«ay>ñB?ÂÝ095q9Bx»>Õ&=À<Ss]?>æØ,8æØ,8=DUð>l>¢UH?2ì8?¤õ>¸@?!æ8¾Ý8WÁ>4;Òa4;M,U?ï>£ã,8£ã,8=V?m:?×£?ÍÕ.?yÞ>SU?ì>)9P-9Xýù>KB:>R:oÑk?M>`î,8`î,8=Òï>+f>Ï@?kt>cÆK>eð-?R7ä
9I³<DÙ9l»×9ûè?l >ù,8ù,8=s×?·1©>ÿH?»º>¼H>¾à8?³:¸ÝcÀ9Dnx½|Á::*P5?¤>Ú-8Ú-8=9þ>Å²¥>G D?íÀ>p6>>w6?#W¸ g9ù¹½W-Ú9lP9UèI?¼·>-8-8=HÓI?Z½Õ>àºq?à??åÎÔ>@Æe?q4¸*çá8à{L¾E{:F%:õyu?N¸>S-8S-8=i9>
A¶=¤4?óÕÎ>
7>ªm1?¡=!cF=oP?*^=F¤5=C=G?*Ã>$-8$-8=fj}?	í>Ù?IZF?sÿÆ>+?ª·:9Ì9e?&QØ9£9B)?ìÑ>Í.-8Í.-8=:Ë<m<u*?]>d;Bi(;¯y-?³	%¹ù9iN¿J½9¾¦Ô9²àã>¥Ò>9-89-8=µÓ??ÿ/ë>iÍP?µßq?Õ%?þ°:?-a\9Â_
9ÛK?Ì`:ï£á9W(?«è>FD-8FD-8=¨Â?÷>°§?_ ?DX>	a?T9~r³8Ü?+»c:¤¬Ö9ýÈ?Òê>O-8O-8=qÀ>ôèt>;UI?>¿R>Ì2?·Ç8¬=19¢äÉ=JÛ¶:¸:û3?ß >ÀY-8ÀY-8=?Lë·>²PK?¥¥>wði>íC5?-g8ç¶9I#=ækË9aç:±pÈ>/ >}d-8}d-8=±g{?×å>(?mFÜ>¢[>q?²7¸¬ÅP9Ê@á½Å8 ;Km§:­ût?! >9o-89o-8=»Ã>­¿>lB?·«>{>½/?ëM¹ò¬¯9Æ¾AÐ<È]<{cF?ô >öy-8öy-8=EEÝ>Ú¢>Õ>?ÞÅM>y>w+?*YÔ74§*9F=ªéM:ÕhB:ä?à >³-8³-8=0½Ï>lI>ÃG?í>A¼B>ÆP,?a ¶¸ïíC9÷m¾l:±^:?(- >p-8p-8=c/S?ç?ÝN?íSã>u>_>?[È·¸©²b9¦O¾¹ÊÔ:
2_:=t?ß2 >,-8,-8=ô?YÞÇ>ÆK?LÚÈ>M>ÐÌC?½ª¸¾/9ä¤U¾¡P;§7õ:t ?3 >é¤-8é¤-8=Þ¾>5~>7x??~>¯pD>.3?yXZ·48=µ½ø9J«9¯Ò>	> >¦¯-8¦¯-8=BAô?É¨R?Éi?ÿÜ?È=?ð
?­Ý9ùj9lq?W$;\V:<jl?PT >cº-8cº-8=\ig=¨'(=²&0? 4Ñ;¢;Ö¬$?£()·RuJ9åäÕ¼|L8¨Ó}9¤© >öa > Å-8 Å-8=Y?ø¿ÿ>ÒY?$-?¾cß>kF?2~)9K9Ø=%?¹å¬9¦gÉ9ÑÃÛ>Hd >ÜÏ-8ÜÏ-8=·?~HÃ>Åª?®U?¢Ï­>Và?­0y9wI9ù¡ø>þ9¢É^9>?cd >Ú-8Ú-8=
ï>A.>å_Q?XÜ>x>>Öá;?H9×ÇL9F®ú>Ë$:ÉfØ9¶òB?t >Vå-8Vå-8=¢èõ>s¡>lC?§?ã¸É>=?uÚÊ8ôrí9³Ú=&¡;F;Ç¹,?} >ð-8ð-8= kJ?s
?¨¸E?ø>¹«>Oj9?¼ ¸VÍT9ó\Á½¹SE:oö:¯<.?{ >Ðú-8Ðú-8=PÔ¨?oÝ?¢g¦?Ú¤?vù>º©?L3¯9ÂgÝ9VÊ>Æ`:jÊÚ9q?º >.8.8=<JÖ>(\>E<y?&dÇ>ðFy>ÊÄL?Ùò¹wï9J[¾9ó9È*¢9®Ð?? « >I.8I.8=ë¨=Ýq=ßx2?Wtà=8u±=æ!?áÆ	:9±6?eÈ9Jðw9_á¡>&­ >.8.8=
?Heª>+¿T???zg¶>$:?]y8g9G`>~Î;ø2;_®Q?® >Ã%.8Ã%.8=?ý?$|?²?Î'Õ?f±A?Ü?li(:µ:ù?í;Û1;¦{?{· >0.80.8=å~°?ûc$?ël?»"?OÉ?<0?Íq3:½ì9jB?ãØ:ór2:,ác?ßä ><;.8<;.8=^æ??úâÄ>y?m!?Ð¢>Ò}?H'Õ¸I×9¶¾ï8Â9ÿ<´9^î	?&è >ùE.8ùE.8=Hï>
>Bî@?È%¢>Òp>9,?-8~á8V$>2Àá9°<ã9YSþ>þî >¶P.8¶P.8=D¥G?sY>,h¢?xQ¯?A
?ºò¡?AÊ9dyå9:¢á>4|:
:wx?íï >s[.8s[.8=åì>Éó>?F?8>¤O;>y´4?y¸%¯9úµ½føm:r/:âq-?!ú >/f.8/f.8=>Ë÷><>tèQ?c¨>éªf>­;?hû¢¸îW9Hð¾wê9¸}î9æÖû>Ðÿ >ìp.8ìp.8=&e?A5ã>?¥d?ÿ>¸td?¹88Âr9=»Ì<¸$<þ>u?£
!>©{.8©{.8=sæ??t½|?ÏÀi?Z¬?Ú?I?ìkD9<óg9£ÉØ>Ási:Ä9:"Û ?´4!>f.8f.8=s;??jß>MV?Q­ï>£>×,@?Ó%¤8q!o9<º/>µ:x)a:.ÚM?5;!>".8".8=¶?ôû?i$\?d.?¨È>9^_?_Ú­8X9<U>g^:ê<á9	?V<!>ß.8ß.8=jèá>¹>H?eÃ±>J¬x>>7?Z<¹ÔÝ®8Àû¿OÇ:¡üg:BH%?ü>!>¦.8¦.8=êØ°>j.H>Ø(b?ìL¼>^c>/»;?þtÞ¸ýi9«as¾[é9åÿ:ÇõÁ>B!>Y±.8Y±.8=&Y÷>A*¤>²Û@?-?A3·>Sú4?Ü·ß¥*9òÐZ½A¦09JC9(?K!>¼.8¼.8=F?#?®?%Uv?m­?Ädh?^^µ9|çª9_Ö?øÌV;D³;I¬@?U!>ÒÆ.8ÒÆ.8=§à>U|>;(K?·6¯>ÜÞw>Óõ4?B:¹
î>9o¼ù¾ÚR:Ñ§:K%3?H\!>Ñ.8Ñ.8=¬µ?þtB?*+o?×¯@?Íé>b´S?Wq9ô_«9Pv´>áC:]ó9,M?<c!>LÜ.8LÜ.8=d7? »Ã>~p?¤Á?i;?ÇÂT?s9CW9×Ú?>Ô:ú&:¹F?°c!>	ç.8	ç.8=;N1?0¾µ>é¿y?#ë>ÊP>©a?VpÞ8Ä9 h[>Í(:Ü£9H?új!>Åñ.8Åñ.8=p?I½¾>GO?³>
¯E>é®<?g¸<h9PÞß½{©r9¤é9`±i?ãr!>ü.8ü.8=æ­?,ø.?ÀÆc?Ð§?À»=?!Za?D 9¼¶9Vb³>½XH:Tí9ËX?Õx!>?/8?/8=?÷ê?Q{?ôÕ?Él"?øj?3Ó9p[Ê9\VÁ>~¤9ô*r9Èã-?_{!>ü/8ü/8=DlÀ>>W@?¤®µ>í^>×`2?rÎÆ¸59¯@¾H9E«9®Ñ>ñ!>¹/8¹/8=°>Á[>OM?/V?§µ?.Í=?Ë)8%9ÊÔv>uE:g
:
òC?!>u'/8u'/8=Hò?ãþÃ>êP?_\?é³>5WB?78P)Ê9jõ)=Ò£:#à:.#?ð!>22/822/8=Û×>ø;>q22?ý÷#>úgÿ=Y$?F¹YiZ9Vp¿ú*¸§`8_ ¾ö!>ï</8ï</8=:?f>=S?ÈZ>¹9>÷vA?8½=¹Ê=9½îÿ¾è(P9*Ò9ú}>ù£!>¬G/8¬G/8=ÃÛ?¿Ç¢>&ÌM?_;?ï¥5?y¹S?ëã9M·9Ü?´ÇÉ:8:óP??-ª!>hR/8hR/8=Ø¾?Â¥>rm?ÒÀ>wçk>ÿ>Q?4ìW·#"9ý*½£|·9ò·92I?©®!>%]/8%]/8=t+=/WÛ<ï,?Ö=ÈL=eé?Á²¹zJS9vi$¿Í®9ÁR:¨V>¦°!>âg/8âg/8=©³>±l>BB?ÛU>S>|1?÷]=¹I9*¾ßá:)¥:(/?¾!>r/8r/8=FA?÷èþ>*fB?~õY?ÖV?:s2?çc79ÈZ9	Ö>Pó:º*m:¤$?Â!>\}/8\}/8=¾0?ÀÕ>*jT?5¥?ØCÂ>¿F?p9Å49Æ×Ý>ò³Ë9O9+ô#?$Ä!>/8/8=Ïì>=	>¤C?v¯> >¯Æ/?l7N¶H9¼<a:õÚF:Gs'? Ö!>Õ/8Õ/8=¼÷>%ê>i¼P?|Ñ>«M>0pD?_¹9ÈA9±¥Á¾Ã!;,Ú:=?ë!>/8/8=Í»Í>G~>V??âBØ>ö >_x,?v£®¸ø79KLt¾*:Ì1:Ó>	ï!>O¨/8O¨/8=~m=úÕ<ÈÅ2?®RX<S &<#-&?,¤¹Ä'8çwò¿üí¸x¿y8ºñs¿7">³/8³/8=´Xh?øÏ>¶?ý?¼ Û>¡7¨?á&9Ëá"9?âÅ9Î£9§Z?">È½/8È½/8=Í?`?B?§­®?ô$?Õ?ïOé9Õÿ¸9km!?ñW<?ó;zc?=(">È/8È/8=ýà>xs>¾P?"1>vð?>ªú2?Ú7{9%
<Ëæ:Áé°9#;P?O*">BÓ/8BÓ/8=2i?+?S4[?B
?m.Ö>A>?zî8(Á±9^q+>õ¢=9-¸9µ>t+">ÿÝ/8ÿÝ/8=k!?ì>Â?Ïe?rù>NÊk?Ãìô¸Hk9þX¾«.=ly®<Ç$?E,">»è/8»è/8=Ú>8>ÂÂ<?ZÆ>ÁR>*ø'?,>c¹È8Ë[¿Á7åS9+­-=±1">xó/8xó/8=?ãÁ!?¡GW?Uõ7?®à>Q?ÁF9´w9.©>¾ú:¢$:[^?3">5þ/85þ/8=ìúM?Í¼þ>CO?¸ó¯>8^`>ÂH?pø-¹Û9I{«¾%-:þ:Á?:J">ò08ò08=ÎûÈ<a[<uÀ'?+¼ø;Ä Ò;l(?e"¹n88M³¿Ó7L±/9 Ê=O">®08®08=\Ûõ> >ôC?Üø«>óu>ñÿ2?ç8fI29=¦>N39Äm9ÚÚÁ>ÛS">k08k08=lº:?ë>âJ?é>k>`%D?Ì7@ÓN9¡ô%=ï{ý;Ô|¬;(<?¤Z">()08()08l=lS?Í#Õ>¶"~?ã?:b?éd?$=Z¿©<ünb?ïc:Ê:÷{<?c">å308å308l=(Ç>¡>L:?>*>'D>5?Y!²=[O_=Ý4L?ÿ¬<¢i\<íH?µk">¢>08¢>08l=T?$j? Vo?Ì?,b+?IX?ç°O9ßä9
º>;F:ÂÒà90a?çw">^I08^I08l=>·=R.6?Õ<ÔlM<î ?Æß¸¼"P9¾@u8¤w9r>¾">T08T08l=möF?ñöô>÷ìO?¸©Å>øx>_>K?,·ÛiO9ú+½Õ;Âm¸:§ªF?ì">Ø^08Ø^08l=D_?"Ö?öC?g,?Fyå>L@?Ë/.8<úG9ìûÞ=°n :ë»	:?/">i08i08l=³Ë?±»­>È=?mÚ>ûW>&3?RRî·x7S9m½]1:7[þ9
2?R">Qt08Qt08l=zo$?3ðÓ>F?¯äã>+c>OW9?`
	¸3x9'é½9ÙW9Jö4?¡">0808l=æj?UÌ>{%?l?¤Æ?ä ~?ÂÂ9©â¼9ÝÍ?7·:z:Ö5?Â¥">Ë08Ë08l=-îb??þ	P?\U¾>Ýæ>h>?)"Ò9»9F<D?¦9^h>9øX_?ª">0808l=Í¤ø>`¦>¤??D@>æ+@>Ö6?¹ôÔ·TÜÙ9<ú¼[E£9Y 9É"?º°">E08E08l=Ö¤Ú>9+>s?F??Æ>¤<>é÷:?n·®W]94¨¼ñ}c;;mÿY?4á">ª08ª08l=¬ ?¡Ä>F0Q?H?Æ?Å=?¼I9öÜ9¹i>mÃì:1ÿz:{q?@û">¾´08¾´08l=Ê?ìÖ¸>ôsG?¾»>D?>7?d-/¶9K³«»O¯9à]9iè!?¯#>{¿08{¿08l=¯?$Å>¢ÐD?"S>x7>K;?Ó5¹89æ¿Í:b:×9ú³ ?D#>8Ê088Ê08l=×âe??÷â>¥?å\~?S$û>C¤?Kþ8¬èÊ9J >%`Â:Â:|F>?#>ôÔ08ôÔ08l=+ÿ>V>µ÷X?·Y>x7>A?$8ÀEc9	>N/9«»t9+·>%#>±ß08±ß08l=¥æ¯??Ð?Î	¡?o«y?ÏÅ>_Í¡?KÈ(:éõ9tî/?Ù÷£:8´7:Id?°%#>nê08nê08l=8>å¦=(l?þ?ÆÚ>[áS?ÜÚ.=1^É<<K^?JÈ_<Áêñ;GÏl?`'#>+õ08+õ08l=f
?CÌ¸>]'F?T¼>;Ú>6?®¶37¨ÍH9õå<÷:m¶':(éG?{-#>èÿ08èÿ08l=ÅL?¢Ä>kÏ?TÈ?Í\ >8Rj?¡ÅL9Ä²[9{î>H5:ËÄ9Rl?á-#>¤
18¤
18l=»*ñ>XÐ>eG?¨J>P\>XÂ0?½aÖ8Ît9/`>Õ^9-î9cÊ>
1#>a18a18l=çô>%>ÜÍH?%»·>³ow>>?"X ¸l;þ8u¡¾@¯8ðá9)>ò8#> 18 18l=:ç>8k>P=?W>\Á&>µ}%?ç*	:':hÑ>À#ð9`?:à ><#>Û*18Û*18l=)?Ë¼> ðS?ã|?º>Ãq:?ãú%:À9M+]?µýð:ÿÜ:ùjV?DB#>518518l=FÄæ>»ç>rJ?>÷d>k #>j©3?À¸êæü8B[¾<¸ºQ9£Ý½I#>T@18T@18l=ø>4ïµ=[F?Â>¯§>#¿+?¦b=ÚC
=ÊQ?ç:<]¬:ë+?}a#>K18K18l=òa?¿0Ý>g?Z¤|?Ù?Bo?=¤:ÓNV:41D?û2::Ù:Ï?Q#>ÎU18ÎU18l=Ôd?ÿ¿õ>ó_n?ôòf?¿ò>s?	>K:;3:V'?JP:ÉMJ:j:?;#>`18`18l=ÝW ?YÀ>Ã/U?9%?^zÌ>²:=?½9{ü9_?¦;­A;§;;?#>Gk18Gk18l=%É?q$­>·(P?Í9í>É->O;F?@Ù¸þ¢9ô+¾n9³æc9É!?9¶#>v18v18l=CJ»>1o>sH?Õ>ãeE>H 3?>a282Ñ8,JZ>á­µ89
>(¼#>Á18Á18l=tTB?-pí>Q??ÎÔ>À^9?)·Ë9â9dS0? <ÙÜ;o"6?8Ã#>~18~18l=~>¥'>×X?ýÈÊ>Àk>D>?)-8D90¥=±h;hD;cM?Ë#>;18;18l=ÞìK?,8Ü>ôm?ö
?¤(¡>ò*\?@29ó±9a7>2nþ8tB9©jÐ>ñÖ#>÷ 18÷ 18l=}µ?\{¸>ù´=?¿>ë>oµ/?`N%5Êùg9m¶:dZû:ÍÇ:S!?P×#>´«18´«18l=¾Í?ÇL??é@"¬?ÿ|?|Ç9:.}ÿ9&:?Áp:º:Ì½L?¿×#>q¶18q¶18l=?ý¬>öm@?¹å>ôVA>óJ1?Þ«¹
8ú¿(õh9»É9ùÏ>¶Ù#>.Á18.Á18l=7(?l0í>ß?óLÝ?½Õ(?³Æ§?®>:%:Pâ<?G¢8: GÍ9Â@f?Éç#>êË18êË18l=#?Ë®Ð>H?åêÀ>4>£K5?©8k9Ç#>i]:l:L½A?xñ#>§Ö18§Ö18l=d<Ð>¶\>B?FÓ>öB>îI6?¸Þ¸Þ9´~Z¾fTû9þ.å9c^?Çö#>dá18dá18l=ÿ>Ò¥>HE?&ª >jèc>ãw4?¾N·_9³9§¼¤ò:eê:íy?÷#>!ì18!ì18l=«+=¹ÃÃ<N·_?×=ìø(=ßÏB?Ú=$?u<])?Å=;ïÕ<f:?k$>Þö18Þö18l=ù°?ù?¦?M?î? ?Yú9!þ»9ß%È>@
n:!:·©<?/$>2828l=Tì¢>'Z>å×>?K>H>§(?)·º¸1&À9»Âø½ËWý9 ià9Q?$>W28W28l=Ë?H°½>oB?=Ä>8Z>.¼6?
[ÿ7¿C,9{½½=üO:÷,%:,!?$>2828l=#?¡¦>*xI?s$¢>bÅg>­3?[©9, -9"é>i:: c?,$>Ñ!28Ñ!28l=ðÏ?¨º2?jë?@^?«6?¬êU:î9.þe?`­;P:7Ï?þ1$>,28,28l=£#?Ë1¶>|íe?}9?Rìæ>¡M?)u8µK[9s$3>ÝE1:vù3:A(ü>5$>J728J728l=+?Ý?·>þ¨o?v?=²>]S?õ§¼8aÞ9n0>æfõ<Ü<ïu?¯;$>B28B28l=²õ?Êy?
x?±è?_?"?äGB: ä¼9ü¦?8·:k %:ã?¡O$>ÄL28ÄL28l=M?¤z¿>»EF?«Ã>ÝfA>­7?¿Å¸´;9 /¾Gv9üF9þH?TR$>W28W28l=2È=õ;=¶0B?Ê*>³?>m4?¸R=°7÷<ï4Z?i[9%Ê9k?¥p$>=b28=b28l=ÜÍ~?Ë¸?­n?µG?øÑÞ>re?ñî9ZÆ9aE>»J9¡³y9§?ù$>úl28úl28l=ç`?-Úì>"s?Mx,?Þý±>éx?îæ9Úñì9««>çË:Ï¶9Ôá?Ï$>·w28·w28l=7?ê>áºG?R?¾¨º> 7?NJ-9³hÓ9V×Q>£Û::6:æ^?F$>t28t28l=ìO?æ¦>Þ	 ?;?®?¬L?ì[­9¿x9 j2?Å:9©9Ëe?W$>028028l=5õ7?Îó>Ò¸A?ý{î>	:¦>¤7?¸^9Âd9á=ù>²<n;9H4;ß%)?W±$>í28í28l=Û4w??]îW?¤-
?~@µ>ifG?`*¨8kxb9¾>>Ï;°<;¢c9?¶º$>ª¢28ª¢28l=H	@?Ñ É>LÒs?îºå>jz>¾Új?å±7B9ªtñ<¸3ù9RS^9Ey?¤Ö$>g­28g­28l=Ö'=	ê#=Ü¶I?â=~O2=&X=?=¡<ýse?¡õ::îe?õÜ$>$¸28$¸28l=ÓR?¥8§>mûE?U+h?f?Í<?>ÙT:dq:77?,#:4`ö9?ß$>àÂ28àÂ28l=@më?5?ªÖõ?>Y?øØ?Á:tg´9R;?h;-w:Ö?ë$>Í28Í28l=³I?¯z?
|?íî~?f?'N?ÓÆr9À'{9³u÷>L¸£:2¿.:Øo?Ìì$>ZØ28ZØ28l=m?u?ð8n?¤ ?jH¼>Ì­W?LÉb9L¤9àË>'¿¡;"Ö@;ºV?âí$>ã28ã28l=Ô}?Feá>Ó%?lo}?4°
?ód?#õ¹9§ñÌ9 Hè>´¹:¿ø9S¢?Äï$>Óí28Óí28l=7Í¢?>P½>6&Ü?\îù?»ï!?ÎÅ?;]+:×¾9-ße?ÜB:Ý9:Î`?mû$>ø28ø28l=_½?îû!??¤?:ºç?ÞØS?
?I$4:j {9ÏE·?Õ~:|d:-^?ý$>M38M38l=^8?½%??d?´sÚ>Ad>gH?Yèí8{:9A¢£>ßRX::Wí0?ïÿ$>
38
38l=Ðºu?Þ²Ë>Si?*P?zÈ>ûÁ?Û«F9½q(9(ø?1js:¾#:]G>?ü	%>Ç38Ç38l=³D3?kÖÉ>Ú_c?$²?!E>~f?#Þ»9Ãíµ9²-?sJ2:÷<:aýñ>}%>#38#38l= ßg?$?K?²8¥>$Z>åA?Ù¸ÞÌA9¤Ê½*n:?µÿ98?%>@.38@.38l=úà>¯B>"¦??i'¦>R¸t>Ð-? ©5(9}vÅ:{§:U:^E?U %>ý838ý838l=Ë
ê<³< Ï&?c<Á¤é;iA*?²î¸Ë9¾FY¾Ü#:í1¹9	)N?l<%>ºC38ºC38l=\Ø>ú%>§ûC?^¢>/I>2+?è¹ñït9 Ò¾>":»N:h?´D%>vN38vN38l=ÜHÈ?y%n?½LW?·þ?ÌÀ)?K?@îS8µ]|9}ûÖ=©³5:§Ë9:hd?8K%>3Y383Y38l=¬þ#?_­Ó>\UF?¹?:
×>2?ÎÄ 8F×¡9ØMþ=àÖR:Q:Ë¶2?P%>ðc38ðc38l=×>þ6>#LD?u×o>Eç/>­.?ßé¸"¥
9wWÓ¾l¦:ßs:³.?R%>­n38­n38l=)¾>|är>3EH?¢&h>»©(>|.0?Þx6rÚ'9iÇ=<wJ7:h9Hé¥?jX%>jy38jy38l=ÐnÑ>àV\>Ts?¾Â¸?	,o?§ÂE?½-:w:b?ÔÄ:Dj:¬ÏV?Ä`%>&38&38l=þóD?¬ëÇ>93|?ÇE?é>ZX?b9Êmo9O?âü;ÎX:Ôo{?vi%>ã38ã38l=ÄgÊ<2<Ò.?ÿò<oÑ<¹)?	Â¸g8Ñ¿l¹Å¢9¤"à¾.k%> 38 38l==òï>¹T>US?.Ú?%i»>n9?«9fu[9ðA³> "r:~FJ:/9?l%>]¤38]¤38l=Ö>+>Á¡I?±>ö³<>º6?´^£·½zO9>I½ûñ;÷fÌ:¡E/?Úq%>¯38¯38l=þ>0>¢D?-Ä?/Ò>£â-?¤P¹8ø¥9é ¾Ôi:­Ñ9»?Øy%>Ö¹38Ö¹38l=s4?#TÔ>ô¨Y?¥ã ?9Ý>.:?!ÿÉ8v9!R>U9;¬æË:u°h?·|%>Ä38Ä38l=°3Î>Vd>M?¼?Ó3Ò>óB?®úE¸mO9ZWô½q:|E2: A?ª~%>PÏ38PÏ38l=Y{õ>¤>Óÿ>?åÏ¤>Kñl>k2?ê1¹P«H9grâ¾±×ô9³2:Õßî>%>
Ú38
Ú38l=Rjö>;>©F?ðè>æ£>«¤5?Àâ8·Æ9þô·>Êâù9eÅÝ9":?a%>Éä38Éä38l=2±?DÝú>&á?0à?¢Ü@?^Ê?rú9®5Ú9Óª?¢íÆ:û4:-ý?DÄ%>ï38ï38l=Z¤"?Õ>ÁtC?k¯>#s>ßÂ+?¶{8Ó¾9+ÌR>RV: Ù:°T?¼Ä%>Cú38Cú38l=UN?¡Q®>É®?Þ+?ôä¥>¸^?bVU9Æxä8Ê
o?gh:¾>:?rÌ%>4848l=ôo?)»>~LH?M>~XZ>´,?Q_¹ía9ô!¾Ç:Â¤9³ÝO?XÖ%>¼48¼48l=©	@#)+?®åÍ?×]'@ïÝG?0_Ö?¾y:>ÿÕ9pa?µm&;/lo:°ó±?¶Ø%>y48y48l=áõµ>íb>¤¡M?úÊ?íöÁ>©I?pkC=Õä<æZ?!9ï79çà>Ý%>6%486%48l=4?,ã>*|?fï?n«>¾a?ÕÌ8\RÕ8ÕÏõ>?:ÏÕ9¶(?âß%>ó/48ó/48l=¡L?ûÜ>·m? ?:¶>;[?ãÒ5ó|^9Ñ¦r;¨¯Ñ9ØwÌ8=D@&ê%>°:48°:48l=êS?Å>'uA?W?Ô×ß>Xa1?ýí8Q%9¸>|«:³:Þä?0ù%>lE48lE48l=¸>Úy[>N?W?à®ó>rþ¦>(È:?¹¤¥q9ö¨¾¢¤::¾:Ãçï>(
&>)P48)P48l=ÞÃ>*i>÷]V?ªå~>PÁ.>F³:?×òq9rp9µûâ>Så¥99_9µl>?ú&>æZ48æZ48l=îÈ?£×)?/n?b»?ûÄ?í?2­9=s9Ò	?Îu½;&j;ãÑN?&>£e48£e48l=Z?À6Ë>â£?W¢?{ï>8ì?Zgù9 "©9¥¿<?8Vq:Éð9Èd?Z&>_p48_p48l=¿ø>ÏH>'äG?"?±>	¤:?¿à8ÕÊ9B¦>i¤
;pî¨:Q¥V?&>{48{48l=?ç>©?'·??îl?³T¦9J¨9òü>42-;Á:Ðe?Å-&>Ù48Ù48l=UàÊ>#i>ø¥B?¥>÷ZX>Þ2?®­·æ½q8AË7¾§8E»O9ñC>Ë0&>4848l=F?Á>ºt>ÀOJ?ó>/¸J>¼Õ>?zðû7Ú(!9îÈ=>àü8I.»9£ì,>I&>S48S48l=A?§>¬a?í7>Þ&>>lÆ<?S¢	¹MpW9£¾P¬,9ïú³9Eu>]&>¦48¦48l=>p?ñ±>W
­?61@Ò¬x?Ûn¶?¢=:¶ß9Y?Ôº:¬ÐP:V-d?Sr&>Ì°48Ì°48l=o]à>è¤>X4A?l.q>P,>é'3?6Ù¸UX 9Ü=o¾ðtF9ç©9>cv&>»48»48l=Lmy>i&/>H6?GT©<½<àH#?ÐÕ`¸H9N;>¾Â]m9ü¹9Ï\£>l&>FÆ48FÆ48l=Eº¹<Íð<8.4?ÿP,;/;´ñ?ðê¸*Ù8/>¿²¤
¹ìß[9!l¡¾%§&>Ñ48Ñ48l=4Ü¾?²Ð!?®ù?©y?f?G	?ï±9ô'b9>ýH?f:Æ9A]?Àª&>¿Û48¿Û48l=¶á?Uº>ôlH?Ò >ö@d>9_4?)¤7ß"8
< >ì:2:OT?²¯&>|æ48|æ48l=
e0?ºHï>¢·<?ÁÇ>Ëx>j5?Îg81R9EÀ=6ð2:5ú9.Ú6?°³&>9ñ489ñ48l=%á»>ÎÓu>w§C?	> 6>°N3?rî¸rS9yÔ½È×:ø0:î4Z?q¿&>öû48öû48l=Ý>¾(>hF?f¶>K}X>Ä5?Fù¸rþ>8Ù;§¿¹r9Ñ!¥9+ü»>ïÂ&>²58²58l=¾Þ>5>!;@?Ë>´ÍH>x@1?<ÇÆ8IÉ9ñ@!>Ytb9f¤9P°>Ç&>o58o58l=d'?Rf¨>x~?=»ÿ>5>¦wP?÷«G·Îf?9Ú½hå:jÍª:,?gÌ&>,58,58l=FRU?µÙ>0×z?Nt?e¦?2$I?}¢9ã¯p9h,?ÆÜË:pm:ïD??®Ö&>é&58é&58l=ãþ>òw>T?lØ>OP>Îá:?ùÈ9½Ú9ÒÒ>Ñ±9¦ã¹9ÄJ>'>¦158¦158l=í?®>ACZ?¢úñ>v¢>ò¥>?t×3·s9Ë
½¼3d 9Í9È
?§.'>b<58b<58l=àA?,Ç´>ªß9?q>î^>Fn-?y´¸.Àa99ÊL¾>¿9åÁ9.5ý>é7'>G58G58l=ø	Æ>+&n>!âT?j1?r
É>Wb?¤ð¸T¸ 96?¾6ó;S©:}]?<'>ÜQ58ÜQ58l=ô[?Îþ­>ùc?õ¹ß>>´mO?HQ9«L¤9vïG>[#÷9ê@9R?J'>\58\58l=ç>?&>xÁc?¯ý>¤v¢>mXG?¤Z;§.;R?>¡9êâ9÷ëµ>¼\'>Ug58Ug58l=J´º> L>ái?+^?^?L\?¦@¸V69X¾Éë=ãÖi<Ã;?a'>r58r58l=8?,¤>òh?Jø>ñÖ¡>%D?Çn9DJÃ9f«)>39×Ù9~­R>e'>Ï|58Ï|58l=jýó>Ï7>îcE?à">&NM>º3?JíÓ8úr90 `>¿º:¿p :à>«e'>5858l=]V?TVµ>1?+R@vÇ?*#?bµ
;¥l :¶X]?øR<×Õÿ;ÕS?Ú'>I58I58l=hvö>¾¡>×ÍC?¿>¬}>6>-?×I!99\>À{:iMx:?Ç?'>5858l=7!?O²¿>=¶W?0Q>HZ)>þD?U9Òñ9	ëô>vÕ(7ðÇ9ïV <Ì'>Â§58Â§58l=ôÑ>>ê9?Ç><>Z§.?¥¾9ð9N>/Ä|;\ ;ÙÁI?~'>²58²58l=¡´=¹=Ìj0?WÛ=Ðu=¥×#?±Ñ":XBÞ9T;?;."Z;[?'><½58<½58q¬=hË+>ÖoÔ=ÿO?2º¤>C°f>,Í6?TS¸Ð|9Á®e½¹ÍU<Ýy<¥&P?¨'>øÇ58øÇ58q¬=ý«=7\y=³*0?è<8¿ä;B?n¹ïéó8Kñ	¿Þç7±µè8uþ=$'>µÒ58µÒ58q¬=l?px?JN?!Ó>æ>~ ??g
8à9¶ï=Éà:óz:IN?M'>rÝ58rÝ58q¬=^Í>ï
F>×eI?-×>
ý>¡7?Ü¸¹93h½¿¶*:¬¦ö9</1?Ï¯'>/è58/è58q¬=*5?_Yê>ãÎE?#Ú>G}>	¼4?¡E_9Ce9ô»¶>üpj<dç'<h¹2?±'>ìò58ìò58q¬=Ûþ8?Mð¡>9?!3?¦à©>ø?ª
Ö8§Ì9üC>í
:ìx:4¬õ>KÆ'>¨ý58¨ý58q¬=mbÄ>Lm>ÉÑ=?xPC>µ³>±+?4n¹q§U9Ñ¦¿»hz:N@O:§?rÉ'>e68e68q¬=¤t¶>´su>åK>?ÖuU>ðr"> 1(?ÃÑ79ò0=nù¤¶õ~
91=¼@×'>"68"68q¬=uq²>t>Z(;?K>¥c>e-?íf%9'9å>S=º8Â99êT>îÞ'>ß68ß68q¬=wÅM?Õú>:©R?.îï>n	¢>=?X8Øû59z[7>>±:Gb:«è?ß'>(68(68q¬=¦úd?@ØÌ>¨?sÅ?D?KRZ?è!9ìàÒ9âC>´:
$:)a?&í'>X368X368q¬=>¶Ö>|>ÉJ?¼¶>?ñ>Eÿ1?XÁ)¹ÝêO93Ñ¾hu9Â9÷ä¡>ñ'>>68>68q¬=F×Þ?åÉ7?²2?E°?K:2?¬0}?.:æð9x5?6;SÛ;iJ?µñ'>ÒH68ÒH68q¬=ë'?]º>³%G?eÊ£>Xsl>&U1?ØÁç8ø©¤9'4>X8:·H:)lë>¼(>S68S68q¬=v°>ñ¿g>íB?êÖÑ>7>µM/?#fq:S]g:+?Ý:·ñÓ9%*?s(>K^68K^68q¬=°æ>?PÚ>`?~I? ó¾>|U?"Çy8[8D÷>"«^:2:4¦7?¡ (>i68i68q¬=+®?« ?­?jç?Ú(V?cP?h(:¥e×9D`H?NÉ:ZQ:µïu?Ð (>Ås68Ås68q¬=È=¡¬R=óñ@?|@Ç=	Õ= ´7?öB:Ú¸9S?]ì;§¹;A?×#(>~68~68q¬=D;ë>7$>úD?RD	?±íÀ>F$6?HÃ@9^9è:?×³Y9þM9
,½>&(>>68>68q¬=£
?¹¡>¹y?OÑp?p_?
R?*ö9]g9:¼ô>ÿ:[æM:¬T*?0(>û68û68q¬=QH>+þ÷=yN?ëÿ>XÝ]>+0?Qa"¹´B90Õ¾#¨<ç«P<¯×N?:(>¸68¸68q¬=}Ï<øâ<Í,?UÄ;J$§;	-?ñ¹@9gxõ¾öÌ"::(?ýE(>u©68u©68q¬=ù=:Zç<Ü²-?uÍ<(ó<é-%?5f9 7*9M-?¼391ç9A¤©>ÓG(>2´682´68q¬=æp?B²¬>ÆH?h ¥>éd>ª8?d¥8
ã8Ú$º>õÖ8,±9p¬>¶`(>î¾68î¾68q¬=m11?þ§>
¶?FÖ>Ù5e>ZQo?/_9¸ì<9^6?×µ:»E:Kj?Ùc(>«É68«É68q¬=S&}?NÅë>`o?6¯?¨½,?ñÔ?Ë»ï9±9ÜÌ,?Ã¾:¼Oc:V?e(>hÔ68hÔ68q¬=×ý?	ä¦>pÝE?Ímõ>6Ð¯>ë®2?pR8§Ä9ÙÉ¸=f;±;¢ÚN?úi(>%ß68%ß68q¬=Ø+6=Nò=Õ+?|¢x;6ÿH;CV?´¸¹:9w¾(þ¯8ê¯ÿ8H5°>º(>áé68áé68q¬=}?×º­>ä¦G?ûÚ>'/<>>_3?¾jO·í8­_½+Àú:¬®:0À7?æ(>ô68ô68q¬=W}>¼k>\îf?=1?CÔ>¥U?§ËD=tíÚ<Æf?âo9ÎÜ9D6?L(>[ÿ68[ÿ68q¬=Ö¾_?pè>"=v?ñ?pa?ëR?záô7¹û¦9:¶;=D¹+:ÅÑ9ªQ?¢(>
78
78q¬=·&4?°ñð>h??ei>u7>>ª*.?up
¹t¶9e¿è?,9hØN9Ø.Õ>¢£(>Õ78Õ78q¬=Dg?î¿>FC?V1>ÞI>ý
3?éÆ"¸îÔL9pË½Ø::Ñ:='?2¶(>7878q¬=%ËÙ<s<ÆÍ/?Û|<NK<>|?,¸¶Kô8¾È	K9G2¶8f¤?jÁ(>N*78N*78q¬=x?»Á>iG?Xo¿>en>xÜ??-9P¦9HÏ>á:@
J:H?õÂ(>578578q¬=6}
?N±>,@H?Q,>J>äd5?ªHD8n¾9Ð=ó`9áýc9þ ?òÅ(>È?78È?78q¬=A\?]å>Óu?U?	¤>?5S?
1ù7ºpÓ9Ú=ôV\:¯
:G?Ø(>J78J78q¬=/R?<?¹mF?³P«>eøj>Ù¥:?tÚ8ÿrU9Á,>1ÖÍ9B;g9âc?hÙ(>AU78AU78q¬=Éi[=$°=Vû0?´¸;Ð¡;?1¹y9ÞYð¾1¯8Þ69y>iã(>þ_78þ_78q¬= Áæ>½>¨=?Ój>d.>.¤+?È ·È4j9ÀH¦¼?9òR 9*
ú>å(>»j78»j78q¬=ºôw?üN??4b??Í1?	6Ñ>ïY?OB$9Âz9ù°§>RK,:Ç2:¶ö>éé(>xu78xu78q¬=çZÆ>ô	>½>C?GMN>%ö>E1?8Ý¨9G=ywá9Å9?Úê(>478478q¬=òe?mª?°{?ïxr?/?l?X91Ñ¯9ÉÉ>öÐé:¥m:¬|?7ì(>ñ78ñ78q¬=i!?ÞOª>bB?=,|>²`9>î.?Ü¸ À95/Î½3Zh:z!:.8?Zñ(>®78®78q¬=L-!=Ø4è<<±1?áÈü;eW¶;%s1?mÍ¹³¯9Àxü¾S<7	=	9¦/=Ê)>k 78k 78q¬=*?Ã>:E_?«Û?U¹>æ
=?,k9yÆ9v?
H<ì±;¸L?»)>'«78'«78q¬=ot\?M_Æ>±??=f?ã>þÑ?M³9Àªì9+óÁ>Ìg:`´Ê9¼7'?;)>äµ78äµ78q¬=ÛÌ
?ó¯>¬LO?n.?~Û>bqK?vþC9ü4«9>â´u;KÀ;dÜT?)>¡À78¡À78q¬=Ó>}*>èf?X_f?FÌ?]ßH?/!>£°=FLj?z=A©<L¾i?|))>^Ë78^Ë78q¬==S©> ¥c>zj>?7~>zïW>Yj2?äF·úþc9y,½Ì:õÙ9ç`?Ö5)>Ö78Ö78q¬=õ	?Â·>6d@?xÔÇ>¡­> b.?þ79#Ý<±Ñ:É½¦:ïø ?è7)>×à78×à78q¬=iå4?yÌè>¸ìF?éc>ÖS>}r<?1u6(¯9.³;¡¨;6zÉ:føA?S9)>ë78ë78q¬=Rp?ÄÁ>KD?>¹Ö@>¸0?8HÁt9ºM=!9t«n9qE­>Á;)>Qö78Qö78q¬=M?BR¯>`Ý@?36>$S>çç0?×­Ä·ãí9l ½! :îM
:S?¤=)>8888q¬=F C?v2¡>°V?È&·?u'D?Âo?ýò9ÂðÀ9î ?¬:zK*:Ç·?SB)>Ê88Ê88q¬=ÞÝ°>ätf>bxD?»r>
L/> '1?$l85Æ9¶Ö=èS9d¦Ñ9«½>øD)>8888q¬=:m?*®?¯¬y?±þ?õY?¤h?P¸<¸^%<´q?6O=M=í¢?uN)>D!88D!88q¬= áx>Wµ>ÃL?tv?&ã»>µëH?L=Ú5è<3a?XÖÆ9x9Â¤2?Q)>,88,88q¬=ðµÔ=
c|={ÁW?×?ôLË>$09?D=ß<'ù`?þÛ9	9by?U)>¾688¾688q¬=èhÛ>S4z>ù}`?7ùÑ>U>½¹G?7¶v¯9HÎ»Hé<´qy<y4o?c)>zA88zA88q¬=y?¢?©nf?É´?ÆDa?Ä:M?~­9,e²9Õöø>x ;&;ÿ{?lm)>7L887L88q¬=åj>§ >[<?·Ý&?çRÛ>"ÅB?Ö[=«=öZ?^x<Ð<¹¯V?)>ôV88ôV88q¬=Ý:?XZ2?yO?ª/H?P_?#D?nwÓ8çc9m>îÔ;üS²:M?A)>±a88±a88q¬=[°?ó)?;é[?;?sî*?R?^
89Êà³9Bö>TZb:<ªâ9Á¥?­¡)>ml88ml88q¬=íïi?eâ?ùT?èå?aôÀ>¨.L?õ¹9Yw92?û¾v:Â=	:!f?¼¤)>*w88*w88q¬=ZÆë<å÷<HC@?@2ý;ÚR³;Ôº4?6Kb¹ìR9 æ	¿Óõ;¹eR9µä¾ä¯)>ç88ç88q¬=¨ÔQ?y¼>Úq?BÚp?Ç£é>ó?ú7<9	µ<çqø9|W¼9ÚØ(?³)>¤88¤88q¬=¢¯!?Û1Æ>Þ×P?¾?t¥8?\@?y1Ã9Íó9Í&Í>Æ¦:(ãO:	_M?j·)>a88a88q¬=­YP?X2Ð>.?Pò?è>×r?699¼>]>Î:ÛW:Ut=?À»)>¢88¢88q¬=ªá=	FC=÷r3?M=ö(=iÅ?y.º¸R9m¢"¾j÷:QÅ:ÓO ?@È)>Ú¬88Ú¬88q¬=o?a¨>°íc?á­?6±>ø«Y?T¥·ß99ã´c½+qU:¢ù9[âZ?ßÌ)>·88·88q¬=r«??#C?Q?KÓ>ß£}?õ­9Úör9³Ü6?k¹5::Ô9Ñ4[?ç)>TÂ88TÂ88q¬=÷?#®>>cW?¥¼ >y`>E7?Y¸W9ð3¾
:¸G*:g?Æ*>Í88Í88q¬=Eß?eL?·øb?}T?« >I^?høè¸ö·09w¾¨¾÷Ý¬:]Î:v&?m	*>Í×88Í×88q¬=µ3Â?¸"-??×d?t?±¦?¹:w9l?.;:.Uÿ9?
*>â88â88q¬=µæ"?óÖ>1ÍB?Ý>½>æ´>[11?M)·8!r9?³¼y+C;FM;ß5&?ö*>Gí88Gí88q¬=VÖ>Ð8>CïM?R ¯>nho>GÌ;?î÷\¹MßH9DÎ¿dâ«:jÖb:aûA?ã*>ø88ø88q¬=¼X#?]7>\?Âtp?bý>ºr?Á9ýºÁ9ðÑÍ>\Ð:5G:¼I?.*>À98À98q¬=­Ù¾>¸y>¦C?RR·>q>]0?}®¸
E9ÎÄb¾þÙ:::¢H?*>}
98}
98q¬=$ï]?Ûõ?MA?ÆÎ
?câÀ>z:8?]ú9À:9<Ë>æIT9Øÿa9xð>?%*>:98:98q¬=ù1Z?V	?VK?ÍùË>Ñ±>K9?H¢Ý¸à79X¾JH::aì<?©7*>÷"98÷"98q¬=¶Àø>+d§>7>?wãÎ>tÕ>×6?ÿÚ98+Q9ã=ÍY4:¡ý9
	6?_<*>´-98´-98q¬=×k?
?âZ?	?û¼>¢:?áT9nÂ9U%>qIû9n69&g?zD*>p898p898q¬=ò+?4)À>ò
P?E?UÊ>E5?,óÂ8q9ÉFB>6:èöc:ú¹?øD*>-C98-C98q¬=¯
?Z >zÉ]?´nZ?Ó	?îÛJ?{8}°D9-Ó:>8:½®1:9þV?{I*>êM98êM98q¬=fÝF?/ã¬>;?®?¡?ÎW?TBô9Yxº9#«'?IÍÐ;O;bN3?&M*>§X98§X98q¬=Ên?Kß>f`­?$4@Æ¤?¤o?Qù:wò9­?Ðé:ë: ÁU?t*>cc98cc98q¬=ëÖ	?O¯>&HI?¢D­>.Ýs>ä5?Ø«8ñã87>®ò9¿9¡b?£*> n98 n98q¬=üÙî>#Þ>T²F?¿¹>¼>þ.?jÓS8ðm8<vÂ>À9Ú5Ì9Ã_ñ>v*>Ýx98Ýx98q¬=Å~?@á¦>=/H?&ö> Q>x:?,Ì8N 9ÞS5>¤Ê`;Z;:ï;?ö*>9898q¬=K?Z£>Êh?·Ã7?ýæ>OL?åñ9g9ÃH?Ö:$¿£9ÙÐk?û*>W98W98q¬=>éð>X>34N?¿>¶5>>çZ5?ö¦8+9ËP>K1:p3\:2?®*>9898q¬=o×?0Ì?C-w? O?Tæ>Nwl?ÅI*7bÈ9wª<Õò:ûC`9e®?[¯*>Ð£98Ð£98q¬=£{I?¨
?Íf@?Gª¤>]7g>¼P6?Nà7¬íH9*²K=½-O;s;ÿÜ8?«²*>®98®98q¬="ý>dæ>YN?fF¦>
Re>£9?w7þÞ¯8sÕË=/°O:u4:ë.?E´*>J¹98J¹98q¬=Y?µ>Þ|U?ù³ã>-³>vgA?B6LÐ9-<Ç2:À^Ó9-X?&¸*>Ä98Ä98q¬=áÞ>v>ïR?DØ?¤#Ö>#3?[Þ	¸4è9#æ¾Ñ É:==:íº3?Ô½*>ÃÎ98ÃÎ98q¬=È­?Òp?õÙ?g=?<Õ>(?¡þ9
c9Öd4?$ý;Pã:É]?´Ì*>Ù98Ù98q¬=oUè>÷!>Ó<?.ýV>4 >W+?$·¦á¥9ßNÛ¼'DR8³´r9ÈÝ=3Ð*>=ä98=ä98q¬=§+?ã³?µ?°äï?{Äx?)Þv?hô:Ë\¸96VB?ÇÌ;P·:W{?GÐ*>úî98úî98q¬=²,`?W\À>d+?	·B?¼¤ª>Z?Ó:¢(²9B<?},:Û9°S¡?yÐ*>¶ù98¶ù98q¬=Æá>$>>S?%t·>à¯{>ð:?u¸xê9´n½w¦:+Û9§?×*>s:8s:8q¬=ø?$¤>µJ?:y>»³>>\Ü5?ø¤¶æ¦9ÿ¼6;'G;>?½Ú*>0:80:8q¬=»*?Ó&>ãUg?¾?²¤>ZÝS?¬FÀ8£,9Î>±Í:ÿg	:õ?bõ*>í:8í:8q¬=]¾ù=õÅ=âO?|ÔÃ>>
&8?Y=Ó´=|P\?\d;à': P?~ö*>©$:8©$:8q¬=üò(?íè³>Tgp?nT2?ê­ç>ÑE?Õ:¬Ñ9ªL?7X:M¸9ÔÔP?+>f/:8f/:8q¬=B?cS'?¤5m?o¨?EM>Lb?Û}9¾Õ93ö>¥à®:?F7:iEt?~ +>#::8#::8q¬=d±é>ÆÔ>øO?¼¹>ñPB>J<?Wª¿8UG9¢&v>!á :ã95?1)+>àD:8àD:8q¬=ÇÀ>G¯{>áC?>CG>R3?d8#$9ê=ÏJ9B8ö8eÝR?<++>O:8O:8q¬=F
N?¬Öñ>õZ?hr?Çó¬>B?nÝ-9[À9Rg>j-<¼ZÛ;×J?++>YZ:8YZ:8q¬=eÝ>jS>±@?4>FdK>Y+-?@@92+Y9C]â>· :4pX:±ô=?,+>e:8e:8q¬=¢?mQ>'V?ËñÚ>+¦>7?ÿÙ+¸Ñ9Ìã½M0!;<_Ö:=}@?^0+>Óo:8Óo:8q¬=¿éà>X>±D?ý¹Ä>Ëö>é3?ðà<Ç;Ê T?G±9ä$9Z?84+>z:8z:8q¬=3?¡¸>¾\?¥>t>U>d$F?ñ4Ó¸q9?W±¾[:«ÏD:àD?d+>L:8L:8q¬=Â»,?çÝ>¢G?¢D?7zá>R±3?[è9ZÔ9æ??=U:èà+:#Í?Ûd+>	:8	:8q¬=þ¾?þ©?ú*ª?ª-?4ò>'?ê9Ç
§9dN3?aê:û	:.s@?Òh+>Æ:8Æ:8q¬=R#<?'øê>úL?ú
?[G·>ûJ?ÍE9O9Ã¸>R;Wâ:åm?ø~+>¥:8¥:8q¬=Õ3?¯óÔ>/ÐW?§û©?0Q?#P?¡õÙ9Kü9-5?X;ñ;á9h?é+>@°:8@°:8q¬=Í!Î>y¿>w??/@>þA>K¦4?à¸Ó[9È¼¾Íù:b:ô2$?Á+>üº:8üº:8q¬=ìÿ>#	¢>±ÙI?ò¦>äqV>CFF?#¡?¹ÇWO9^ì¾cãD:c:T?¦+>¹Å:8¹Å:8q¬=O¼ô>q~§>S;?³¶Õ>¤¢>TÖ(?ì·³á8´Ôö½ßX|9òÃ§9À>)¬+>vÐ:8vÐ:8q¬=×y¸?$ÑF?Æm?;Q?37?X:]?kjÈ9à×9Ø<?.:îþ:¯g?±+>3Û:83Û:8q¬=ÿK)?byÒ>êM?sâ>åI>^:?N4Ñ869U >å¯V9Ì9ý²>O¹+>ïå:8ïå:8q¬=<ù>ü£>4`B?9`t>×->"ï3?ì8æ¸Æ!9û'¶¾æ903Ì8¥®£?x¹+>¬ð:8¬ð:8q¬=§(=xó<ùK1?Îæ°;&Ñ;ª??k/¹Ú865¿N9i¥9Ò·>ªÈ+>iû:8iû:8q¬=V+?-ªØ>ÒqJ?¬WÀ>_>ç8?jhÍ¸æ9xA¾Éã!:õñ.:Yåì>ÊÝ+>&;8&;8q¬=Ç> ?/>Ö?ý`Ë>o>IY?n÷9vä=9
¾>*çÈ9¬{>9}?-ä+>ã;8ã;8q¬=ïm»>Þ%v>jîB?ÑxK>É©>Ï0/?~oÈ¸uO9©Dw¾üÊ89îû%>í+>;8;8q¬=Æ=?gØÚ>¼h­?JÄð?O?,t?S:é¾9_ª4?±ð#;×³:×]i?üú+>\&;8\&;8q¬=.#?ôõ»>x@^??Þ?ï¸>H?J¸æîÏ9{¯½Úx:ä·
:¿r`?Ë,>1;81;8q¬=«?¤ô>õ ?çA?ÿÍÅ>Áóz?u¬¸cYD9Ù`¾Ø©K:é:¸ú+?:,>Ö;;8Ö;;8q¬=G(>COñ=+Ñ2?öy>Ð<>Ù+)?6]¥9Ñ:_«¢>Ò:r<wÐ.<ª\1?È
,>F;8F;8q¬=ÅÉ±>"ág>5HD?D>ÿH>3²3?Pö%¹+9$µ¾9û.n9}>,>OQ;8OQ;8q¬=;>N+>~K?ñí>Í´Z>e°7?ÇÌ7F93S=5=&Fª<ObS?,>\;8\;8q¬=y?Õ2?Øøq?«¯r?ý>Þ~u?üé5j9¸m;64³:(z:{c7?Ã,>Éf;8Éf;8q¬=-áÙ>b£>ÛLF?wö>A>>N5?ffH¸å9C(>¾äÙ:R:V3?­ ,>q;8q;8q¬=Éó0?HQ­>4¯?ÔH'?nÃ>![?Z`9XO9Û6i>:>:=u1?ì ,>B|;8B|;8q¬= ?UD?fS{?¬.?CHÊ>Ö\?F÷8
.9©µ>£*9×û¸9UÓ½>Ä$,>ÿ;8ÿ;8q¬=aHÁ>O«y>/F?êZ>}G>4?-?©¸x
9!¾|Í°95K¹9ÏDô>Z&,>¼;8¼;8q¬=¿¿D?G³>y?Ó?&?íÌ>¹P?,K¸õ·Ó9Úwu½é
:./Õ9.\)?S2,>y;8y;8q¬=$?ué§>z?¿+!?b¸>_?J59
Y#9ÊíÈ>2¹=Ñ<:9~?Ü?,>5§;85§;8Ù=µâò>ã ¡>ÊY@?¿Ä>1¾>ðl0?³	9ºÂ9£«>Fg<<¶]=? A,>ò±;8ò±;8Ù=LÓ´?Õ8?ú?]y?`Âí>)?æ¿9X]Ë9ñ>Þ:NY:½h?ªG,>¯¼;8¯¼;8Ù=¡Gj?º`Ø>
?ó4?hé>Ôêx?òX=94=9{f"?¢sk:c:r?¾_,>lÇ;8lÇ;8Ù=U=R?õÔ¤>åB£?	¶?F'?¿?é(:Ap9'Ã?ä	<,G³;;~D?Zt,>)Ò;8)Ò;8Ù="Ó?F?o?ßâ¼?<?[0?¾c~:ê1:7?"<ÕÉ·;r§a?t,>åÜ;8åÜ;8Ù=;G?êi>?R¾Y?ÕB÷>kpa?G:`S:ûd
?æ·;2{h;ØI?Kx,>¢ç;8¢ç;8Ù=`Ó>eg>
¬<?¯d>Z+>r/*?£7íÍB9·)=ª:)`:V{?~,>_ò;8_ò;8Ù=¶>?}?ü>rA?Èf¦>si>[y6?úAï·#s98b½çº9ÍÊ9a*?b,>ý;8ý;8Ù=b.?ÎÔ>ÇQ?zõ>Øð>^M?XòD9Ö~9¥ØÅ>¬5ù9Î
¸9ÐR-?¹,>Ø<8Ø<8Ù=ÌÔ>³Su>ëÈ]?h?Ûù6?0]?R99i.ò9u®>EÄ9Ã.ß9_~á>)¥,><8<8Ù=-#??_äø>D?Å?`¶¶>¼á6?¸09é¼89ëãô>¸{É::´Á8?¬,>R<8R<8Ù=Õ!"?¾Eº>ÂÒ^?'é>ýÏ>öêD?6p8eÅ9{>Áwç9¹»9rÓ?yÀ,>(<8(<8Ù=|XÚ>l°>)A?zÇ>Û2C>Ó,?ã¸·|9!£f¾eª:ª `:ø
?!Ð,>Ì2<8Ì2<8Ù=+´&?eb>sù?@??c¯½>
è?9÷¹Ü8?xÁï:ô:¾I?z×,>=<8=<8Ù=ØÞ0?Ï>¸Z?G¤Í>ÕP>£K?Fáã84Å8b?ÐÍº9×yL9ài?8â,>EH<8EH<8Ù=$¾ü>ß: >lçI?ÿ%d?å?q*>?ÊF9b½9;Ì>:Ï-:F?+ã,>S<8S<8Ù=ØSQ?ó¹¬>?GiW?û¥>¦?ãd9²q9ÇXM? m9÷1¬9°Ù>;è,>¿]<8¿]<8Ù=ç?'=?¦X?a¸&?5±Ä>ýX? +9ÀÛ9â?Sº;é¼:LnJ?ãñ,>|h<8|h<8Ù=À~?·¢ð>Ço?"iQ?í>µb?ï}69«d·9ë½~>³#Å:ç|:=1?êô,>8s<88s<8Ù=r|?FC?³Ot?o?3Å >'g?8ãýÅ8*ê8>ÄËù9Êïø9q?Íö,>õ}<8õ}<8Ù=º©X?â(Ô>·?àóñ?Àv?i¯{?pX
:,9ået?wM;º:?!->²<8²<8Ù=¼è?¸*À>×\R?ÆÅ>oÛ_>¶¶6?éû¸Îo9ÊP¾õß¼9GêÅ9wNô>ñ->o<8o<8Ù=Øhô>bë>|@K?ñ>ãÉ©>4$6?-±:mH:ÿÍ)?ÞRj9¼>¨9¶E²>5->+<8+<8Ù=ák!?îà¼>
ÉZ?Í?êª>¨zb?TÆ`9¿Ç9~3µ>Â>é::i?#>->è¨<8è¨<8Ù=ÈJñ>Ïp>"J?²Ï>-Ð>ê7?_ep9ÄÏQ9¨?t0á9ãØ9Sæ?XF->¥³<8¥³<8Ù=áÉI?å.Ó>t?ül?^£?»;Y?î 96T«9¶X>:ës;PÉì:
Û?wG->b¾<8b¾<8Ù=Ì,ê>uZ>ñ@?ó¼£>ì.l>òy1?oK8|C9ù>ò(d9Úî9x×t>þ[->É<8É<8Ù=Ükà>cT>oï8?æÓ]>ðÿ>cv1?´þ¸p9¦
¾·À<(G<3ç;?Ï]->ÛÓ<8ÛÓ<8Ù=¬Q[?MÒ>Û|?óµ?i?½3t?9]gR9f(?k:Y¿9
M?ª_->Þ<8Þ<8Ù=Y+?*Ü¦>Oq?óã®?ÂøR?Á7T?L2<´Ï;ãÀ[?á=cZ8=ÔËG?g->Ué<8Ué<8Ù=sL?ÉÇÌ>ã¢?6??«>)?@hQ9XF9WÏ>^;ì¾:ñè|?.h->ô<8ô<8Ù=P	i?¦ò>ÎÛu?ûèc?)ÿ>%Id?ñ96Ð9í >J:#Ô4:øY?x->Îþ<8Îþ<8Ù=c®?¼Ü?H*v?TD?m¦²>èª?|9aÏ¹9÷­>êR9¤µ¸8,æ?T->	=8	=8Ù=ªuÕ>,ú>nD?h>-K&>~¥2?;4¸ØÜP9èÜ½½KJ:§Ë:r#?¡->H=8H=8Ù=^?­0Ï>X2?3A?¿>ýf?
q9%92Lë>¦Ò¦:êd?:o"_?'->=8=8Ù=ÜÎ	=mùÉ<«.?´¾»;ÿ;.¡.?¹k¹=Þ9õ(R¾QÜ7Õ8	>£->Â)=8Â)=8Ù=ÃF??{Ö?­I?×F´>(Æ?¬Ü2¸A79Üù½s"¿9÷À9-²þ>Ù->~4=8~4=8Ù=¶Ëâ>ñÏ>¸C?¨>\>6?<pj7=$9×6=Ô{Ð9Z
:ÏáÀ>G->;?=8;?=8Ù=ºä >Û^à=7?c®>'ùÛ=6'?3[=d(=ÑP?Á}<zëÖ;^8?->øI=8øI=8Ù=@Ã<&Ø<7r1?H<f2^<?'ÈÃ¸Ø8w×/¿)h:Ý:´O=?Ö ->µT=8µT=8Ù=Âî?H>rÀy?9çl?ØB?¤NC?ÿ;î¯:3\?tr::F¸g?ð¯->q_=8q_=8Ù=CÓ?¶]µ>Jå<?«¬>Öu>à·3?Ne:9_D9k=¤>¦ú7FN9¨=)°->.j=8.j=8Ù=ÁÎ?ÄÄ>ÎL?öU>?éÈë>§N?Û¹9úÊ9Ãê>PkÊ:v:U±@?rÉ->ët=8ët=8Ù=Êô>ª>>HIA? >á!c>Àæ4?(nå7¡>9ò×=Ç¸¦<?ïT<ÚpH?ÿã->¨=8¨=8Ù=3§ñ=.í«=jé3?<ç;ªö¡;ò	7?âay¹9:)Ë¾ó*¹^ü8Í-¿íõ->e=8e=8Ù=PÕ>¡>d×<?M&n>n/>¸Â-?ÅD¹ð#9×.¬¾Ó¯"9øÊ49´\æ>ì÷->!=8!=8Ù='B?Ô®>Új?ïí«?#ûH?ÙþZ?@':vÔþ9,L(?Ë}:ïJ:,à%?|ù->Þ=8Þ=8Ù='é6?ÚcÃ>N¦o?ò>>we?¯WÔ¸7E9Ñ¾¬89:ô:; 4?6þ->ª=8ª=8Ù=é>©T>7N?Ñm2?YøÏ>î¢[?ÄDq9,9¦vä>½9(9¡Ã1?ì.>Xµ=8Xµ=8Ù=êlÛ>/>9Q?û>.C>Z2?¾D8H²9~<=Áéª9R%i9¼ª;?U.>À=8À=8Ù=÷*=ÓØú<§z.?;±;ß;Z ?û9î¸2í8\¿I¥·Ø9½K.>ÑÊ=8ÑÊ=8Ù={Þ?e8?F>?Ké>Oª>ç/?¦/û8×69.s>PØ9Ò¸9f2B?&.>Õ=8Õ=8Ù="	î>.¾>*×L?I}±>¿m>~??Z¢¸æ9E>¾æ*:J:¢û?õ).>Kà=8Kà=8Ù=ß[=y¦ä<Ò,?þ#=ÆE=ck&?ÎË9mÁg9?ï<R<,º<Ì©8?ð*.>ë=8ë=8Ù=^¤?×½>@?3å¶>üë>\<,?÷8Dì9Üí>4«:r¨n:_¥7?Õ+.>Äõ=8Äõ=8Ù=&W?Ã>ªJ?öT >º¬T>|þ@?ôeS9p9þ¶©>Ð !:/±%:Ôòø>Q0.>>8>8Ù=y;±>Æ¨s>l5:?Ñç'>°´ý=l)?(¯ä¸ô¦29ÅØ£¾oß:b:
Ü?BK.>>>8>>8Ù=´õ8?»¡ë>¨òH?¸½>í#>´®7?p¦\;oÍ;cr6? ×:u:©/?nU.>û>8û>8Ù=7#?²>@ëR?Y?bÐ>ÅÁ:?TM¸ÒÌK9Áõ¾"ü&<ºêÜ;ÓA?ðf.>· >8· >8Ù=ë_?7
¨>me?í??Ðç>G	S?Dc¼9¨Æ9_Äò>¹:Áî9H ?Jn.>t+>8t+>8Ù=bÄ?U;Ç>y¸J?$*´>9t>èÙ<?»
¸¡;89Ó¿½P1D:!¶&:®¢?÷q.>16>816>8Ù=¥EL={ý=G+-?Qó;vÿÁ;)° ?´8¼¸áÁ9zµ¾ÍÛ¸Tó8§!§¾Qx.>î@>8î@>8Ù=/?*Í'?TÒa?Æ.?'ÑÓ>#
S?	=M9ý9nØ¬>N4õ9Õ£9=??|x.>«K>8«K>8Ù=V?É~´>êO?ÏÍ¯>	Fi>sî@?Jhµ¸_Z9Ó &¾läs:pÉ:	O?½.>gV>8gV>8Ù=?{?dW?õcK?02?ùÌå>·F?{,9êp9Úé>«;º«²:º;?·.>$a>8$a>8Ù=T>v>¼sA?>£D\>0î.?öKc7:K9í=k:!·H:t×C?d.>ák>8ák>8Ù=§Æ>l>ÊÞ??°>an?>©0?+8ØÐ99=Æ¼¡9c·9F?\.>v>8v>8Ù=Õ=Éæ<%@.?Mb=Ô¼å<9'?£LP·¿v[9úò¼¹ËW9$¹¢9^¿©>R£.>Z>8Z>8Ù=Ug?Õ©>2pB?~>eL>P7?X±b8û!T9É>!Jª:`G:Î¦Z?ñ¿.>>8>8Ù=^Á>6=r>÷L?YC®>Rk>É=?L²*8GV39qªó=]Æ¸:JXU:Ä·]?ÜÂ.>Ô>8Ô>8Ù=ù&?ÿÝÊ>µR?'ï>áV>ýBI?ÙL9±Ì9 7°>`j<°5;m,h?òÊ.>¡>8¡>8Ù=eêO?ï
?ó@?Õ>JìM>/uE?)Ã7Ë£9ß:=ºz9ªl59?Ñ>Fí.>N¬>8N¬>8Ù=&?KÃÏ>õ8M?é±ß>Ý>]¤A?þk9ÈH9@ú±>?¢:®ùV:T5A?]/>
·>8
·>8Ù=Î?>UY?xºÐ>>rD?÷Ê(:":NÓ?p9Ó9Àa
?/>ÇÁ>8ÇÁ>8Ù=¢Ö> >U?cÑø>	¡±>L3?sz9DA«9q1»>kúK9®°9Vå>(/>Ì>8Ì>8Ù=ôó½>Ih>û$Q?N>>íA>79?%Þ8míÐ99õ3=-[<é¸!<}îO?/>A×>8A×>8Ù=2=8°Ñ<|2? 6¥;»þ;õ$?92\¸3v9¿õä½¤^¹ÎÍ83ØKÀÖ/>ýá>8ýá>8Ù=ãM>:þ>$cJ? ç>ûe>©§.?(·K9×À«¼|<ûò$<ÔC?n/>ºì>8ºì>8Ù=Ê?g??[þ?#N?J¥t?N4:~m:]W%?¸;ß.;ò_L?#/>w÷>8w÷>8Ù=öòb?'ZÒ>j?½?m>öz?Î8uµ9»²>µe­:õ/6:¦s?0*/>4?84?8Ù=?Ó>/ ?hû?¾A?0C?¹{]9þ-9.Ð>Iû;K;r?OG/>ñ?8ñ?8Ù=é>h>¼n?©aé>Æ´>ù \?:»e=¶à<ËÛ?x<¾B'<oq\?Q/>­?8­?8Ù=Ä? ?ü¾x?áx,?)òÂ>á|b?rÝF9
Ï9º>½I:sÚB:o,+?UR/>j"?8j"?8Ù=Y7?s[Å>-bm?_?ªs©>­½h?Û-9døN9}
×>7k:ÀñÃ9/â?­X/>'-?8'-?8Ù=Øc8?%Û>÷eW?åÆç>.>;7M?Ékã8+o(9Ó¬>ûR<è¨;n`??[/>ä7?8ä7?8Ù=a9#=nÍç<LC4?ïÔ;u£;(&?Ú¸§<9Î¾ÿM:¶':;8?nu/> B?8 B?8Ù=D§h?æ`ù>®Ôn?â®?·Çº>Ë¿V?û7Z9ö48cË?w:î*:ò	G?	z/>]M?8]M?8Ù=Ä¶?rØÓ>ê
ª?%Ù?g¡ù>]?1ÐÎ9áF 90*%?Ê;òj;ï]?z/>X?8X?8Ù=åî?<Ä`>I/®?e,?RE>q^?­Ôm9b¼J9Z(?±FW<|ñî;µ¤f?/>×b?8×b?8Ù=	?Ê?ó´b?Í*'?"¶>óöj?üØÛ·FG9¼½ß
:Ý¸9á??Â/>m?8m?8Ù=ÚØ?Ä°>ZSP?ÏÃ>¸c>Ó:?¹(9R=X96Ç>cm<]ê;²ß,?=/>Px?8Px?8Ù=ö?À~¬>[?±ê>nL>¼B?þE¸8Ybc9¾vO>ó};ýQH;àß+?
/>
?8
?8Ù=Bb±? ©-?&¾?§?âú#?.`?ãö¢9ù«£9Ãäþ>M×:úüc:ær?Ã/>Ê?8Ê?8Ù='?"·>6I?QcÖ>L>Ý<?$>90ÄÇ99ªs>dÕ:ùë:4t1?s/>?8?8Ù=JKp>5Ý>¬@i?V¸?O>Â>:M?ªîA=,ß<u^?4¼=Bí"=:³t?Ò§/>C£?8C£?8Ù==e??/?¸p?¯·í>·?0­9u¢É9ÅâÛ>£:? 6:/2e?G¨/>®?8®?8Ù=Pa­<P<O
*?t´;7N;Vº?&K#¹
Í]9²x¼¾f§	¹ìÛ9N¾¾Ñ/>½¸?8½¸?8Ù=w(?2º>Êg?rF*?ÆLÐ>DQ?D@9.Qª9°>Þe#:v:lÇ?,à/>zÃ?8zÃ?8Ù=óðQ?ÆÞ>ë@q? ?vA¦>ûOw?mû9bÎ9=>ýÍ:>ÇV:Ùè?oà/>7Î?87Î?8Ù= È<i'<çs0?½|;¿o/;h"Z?¦Ô<¹~(9 Û¿Ø;§¸X93F¾lõ/>óØ?8óØ?8Ù=îYã>É²>·eB?çg>|)>©/?¨¹4º>9ð0³¾.ªE:2â5: ?ù/>°ã?8°ã?8Ù=¯t®>ó®_>©G?Z;h>.>Û=?£u¹H?Ü7à¾À²À[992é=?&ý/>mî?8mî?8Ù=,j=¼<£5?Ï_Å;¤Ù;¸_&?y¹*{8Ç¢¿µ;¹çR9Ig¿¹0>*ù?8*ù?8Ù=Lr?Ø,¥>XFM?_Ðö>)Æ>úºE?Z¿~¹w}8¥Àoy:ä>:é'?q0>ç@8ç@8Ù=	bv?7 ?Öci?:Ë?îw¬>þóS?m(¸ºíC9¼Û½_÷:"=Ç9í)?=0>£@8£@8Ù=LR?ºÊ?ÛE?½?oÇ>õC?áÃ9Ðt9{ ,?);¢ã:¸*>?ä0>`@8`@8Ù=pL?ÎÁ>4@?Ð>6¬^>0?ú¶r9ÛXS¼b9-Þ9Ã¨>%0>$@8$@8Ù=à>>|J?ù¹>ó>Ûg4?ef¹_Q.9Û<¿áu7¬9W¶</0>Ú.@8Ú.@8Ù=CÇ?öÒ?°,d?«^?N[?Z?b
89c=Õf[:ê9
vo?¢50>9@89@8Ù=x'=ú@ö<i.?¡«M<ì#<!é ?¢¹ê39ceO¿(Ù¸b<³9¾ñ=0>SD@8SD@8Ù=$?î.Î>F»K?
õ?u¥Ë>:ËB?ýNÓ¸ñ9/¾bÀ:Øº_:Ð?<>0>O@8O@8Ù=æP?2Ê>âË?¬X$?`9²>ël?V¢N9ý­Y9ó>KÅ|:¾Ø:nl?£M0>ÍY@8ÍY@8Ù=*Ä§?ø?öT?É¢_?.¿>ìy?,u9f}9:ó÷>a(:õ:"?R0>d@8d@8Ù=âM?¨v¸>VÝ?bÞL?V+Ð>çð{?h)9ãî¤9)y>- ;oç²:3:?dT0>Fo@8Fo@8Ù=óy>>>_?Æ§?uÄ>GáB?ô
=Q¥<vþV?W{I:Ybê90\?ûU0>z@8z@8Ù=»µ?!?pº®?Dd?'E»>W?¾C¦88­9³)õ=H¸:g@:×t?V0>À@8À@8Ù=(ý>|Øª>«=?Á>æt>¯:?D¸òoð8r§¾ibd8k¯9ÆJÇ=GX0>}@8}@8Ù=n=?¹eÍ>-þ>?c½¼> 3>r¾6?B8ô·Ì9pAK½ö:Æ½h:lÙ#?4v0>9@89@8Ù= ©¬?-?}:?#ü¼?L!A?fz?l×9ê±9ü?Ê:má&:«ÿ?0>ö¤@8ö¤@8Ù=!A?ÕÊ>öòC?<>XVO>e5?"Ñ8ØF:9ñEÄ=¼ÿÎ95:\
Ç>«0>³¯@8³¯@8Ù=éÀ>ôoz>J`D?ÊÅ>ÈI>¸Ý7?H¸xü?9²¾ÿ¶ð9\#¶9b*)?l¬0>pº@8pº@8Ù=Ó/F?µé>¯?Y?"ÇE?Ål?¸C?Ö¿9?9ÖM/?X«b:Üå:`¯X?ð·0>-Å@8-Å@8Ù=Äÿ?F?Á?ýD?×1Ü>j?Í9Òo9Y|[?}Í+:s²9Hvv?}Â0>éÏ@8éÏ@8Ù=eC?eÎÚ>kd?ÿ?Å>B·J?'e92±9ÕøÔ>µi¸9ØÕÌ9õyæ>TÈ0>¦Ú@8¦Ú@8Ù=#÷m?çâ?e,U?ºU?Y]/?Åë\?àþ9Fä9/±>eg:û#:¹¸4?:Ø0>cå@8cå@8Ù=÷ò<Ø²<¹ä-?D|Î;z¸;?q8¶¸ï8hÖ¿l[·2æÀ8¬«½ðÛ0> ð@8 ð@8Ù=ê;J?XÉ>ÕÃ?ÛØ¹?pC ?ìn?bd9öc9_o?I¥:~Eè9º"?*å0>Üú@8Üú@8Ù=4¶<µ¨<¿{-?É*;©$;´?~b¯¹H17/ñ|ÁPJé¸¡9~=\¾jì0>A8A8Ù=ù1?ý³á>ÃnI?BùÕ>bÈ>ÿÑ??¸¡àÑ9®Ã²½ÿ9è­9
|<?ý0>VA8VA8Ù=IñÁ>JZ~>Ö2C?÷T>bøO>ÄÑ7?w=··Ð[9++V½o;Ë_;-:-?qÿ0>A8A8Ù=¼v?J"?<B?Àa?d¾>Ö5?t¸Ì¸m9º³½µ9X~´9áe?1>Ð%A8Ð%A8Ù=Í+?âzç>ßÿ=?-¯Ó>´ã>3? ;+¹úÌ 9áM¾&É8ÅB9(±=^1>0A80A8Ù=x]Á?qR(???"æÆ?å9?Á±?Qh :«Ë¬9¥m?È*,;Ä¢:6?î
1>I;A8I;A8Ù=m=L»Ò<a)?)1S;MQO;bd?RªÄ¸bÂ@9¾²8c±9#U®>¶1>FA8FA8Ù=Uº?á©>¾èn?_<U?îr?fE>?Sª95x9^;?¥a:c:öYS?ê1>ÃPA8ÃPA8Ù=Lâõ>#%>ÚÖX?Þär>!>}A?ÚO¸:Æs9§÷Ù½¤~:Ia(:gA?1>[A8[A8Ù=Y->?6Ã¾>ã6?HÔß>I>yÆS?,©«¸b}9yF-¾Ê¹Í9îP¾9-]
?ø#1><fA8<fA8Ù="É¨?!Ð?ÖÅ?B&p?Q?po?I9§R9?¶> u;óy;ÂÀT?Å$1>ùpA8ùpA8&=6ö¸>bv>K@?ÔXÇ>[>±.?ï¹Úú¬9tY¾°</<N@?N11>¶{A8¶{A8&=m'J?ÑÂ­>aê?O?Iq>Ôý?Ê®;W);2\H?T¡:Åã':ágs?µ11>sA8sA8&=Ëx§? ?e8?D#ª?:~#?Â3?Øe:³ÖÁ9½)?ã<¢¿£;Äh?:1>/A8/A8&=?Gµ>|ßj>E?Ó>°>>ï4?Ù°¸Þ'9éc°¾Ø¯b9óo9r+à>$P1>ìA8ìA8&=7Pã>ÜL>?H?	¡>Qg>¼72?0}¹¾I9Î¸¾iW9^³9IÔÞ>ÅR1>©¦A8©¦A8&=ÝzB?v?±'@?Ù>¥>²0?®Ø7aN9Ô¬E= ^Ç9ßú9ÃºË>\1>f±A8f±A8&=aaY?¨Ý>7{?.HV?qÑü>úX?§9d_9"
?&j:Ë:(?9^1>"¼A8"¼A8&=Eñ©?yM?s
?py?Bÿ>Ý?¡:¤ü¾9é»C?ªg;#ç:Õ¢c?¨v1>ßÆA8ßÆA8&=\X=Pvç<oë,?Nl¹;ò;1,?Ù&¹å8è:¿cÛ8Ý49ó>x1>ÑA8ÑA8&=×Êc=T'=$@.?@[@<Ý < ?çµG¹q9·Ô-¿æRÕ9FgÔ9þ?{1>YÜA8YÜA8&=ÙAh>N%>5×3?,¯;>r>Z)?½Y¸ò9÷¾½01:B:+?Õ~1>çA8çA8&=æð?L´¬>
E?ÿ5ý>à­>BP;?ÕVÑ8	3Î9÷ò>Õ;ì+:Þm?¹1>ÒñA8ÒñA8&=+&g??Ó>?'P?Ú·>s5?@¿89wp9×èK>%9À)9Lðd?ç1>üA8üA8&=Gó>Y>r5C?C·²>ëÚ|>Ið4?Á8õó9ì>WT9ÙÍ9ª>¡1>LB8LB8&=¹ì<À®<d-?ª<ä*ï;q´?a±7(Þ$9·=´í83ù9¯½>n¤1>	B8	B8&=ÇÏ?PÙv>A?ÈßB?¾Í½>_k?c¨9ÌÊÒ9¥Ì>àu:Ó}:?¥1>ÅB8ÅB8&= 8?$Åà>MW?W­?ÖÕ&??'?PÐ9x«9?í×?;á: /Z?¦1>'B8'B8&=Æ&->$¼ð=!8?¯Þ?é:Õ>CT0?¬c°<ÀÞW<	.Q?Á«<ÄÎ`<VkC?¯1>?2B8?2B8&=ãTC?ÌøÄ>AÞ}?Ø1?2`#?Æña?¸¤9,µ9íÀè>äj%:5¥9ÁÄ?ÿ¾1>ü<B8ü<B8&=úr¢?½8?2k?¿^m?ì?]h?C¢99B9ÿ?Ì3:uC/:Xg?¿1>¹GB8¹GB8&=%æ>5J>²³=?ÕÐ#?`ê>Ðí2?M×8µl9IC#>á;Á: .4?4Å1>uRB8uRB8&= 8?XØ>l&?=³o?0ñ>Êk~?Yn[9c´9´>«y:øêü9i¶|?×Ñ1>2]B82]B8&=[¼-?è>Â¢??'´½>|m>Iê,?¥	%8uØ¢9¹=/p:WU	:L>`?Ó1>ïgB8ïgB8&=3à>S/>ÕI?÷>©°@>3D?È9À¸K¬
9Un±¾Jù,;4¼ý:.?OÕ1>¬rB8¬rB8&=Dx=*¼2=ø1?**»;
¢;Ëa?±|¹Î°9]iZ¿q$88>çÕ1>h}B8h}B8&=-m?Qlë>Ä.?y;?F[>ï`?¡B9°9>oæ9íÀ9Oü?nÝ1>%B8%B8&=ü¼?Ú>ú°?£?ba?jX?*BÍ9Y9¿.?óòY;êãë:|l?kì1>âB8âB8&=!Ð?\¾>øÆE?_>ûL>Jk3?}Ì¹f9ëç¾=o:Õ¢7:~÷&?K2>B8B8&=Ã>£p>CP?:?^É>K+;?Và·3g`9~ì½¤¾w;Q1;Ö2?m'2>\¨B8\¨B8&=Rp??dàø>ëD? á
?O¿>Ú=?«6æ¸[9_vP¾µeA;Ú;7?32>³B8³B8&=f?)ðá>¿?Ù?r?xuo?Ô29®1¾9ÎH³>óm\:Ið9j?152>Õ½B8Õ½B8&=K>,>Í S?óÓ4?Ánò>ò>?±e5=~8Ô<eÑZ?¿=.9Ô±&9wË?W2>ÈB8ÈB8&=ï¨>q2>Ç\r?ó¥º>¬Pm>	XI?ÞÍ)¹±6S9YÏÍ¾é|G<LÞ;wûe?¶f2>OÓB8OÓB8&=©?ýÿ>ôÈV?»?È¸>)¨:?O¸ÔÌ8Ú±¾fî:þ¥:Iì7?Xl2>ÞB8ÞB8&=¹XÞ>ÉÂ>÷@C?:/>z¢÷=ñm5?þâh¹Y)49¸u%¿-C94»Ç9îªz>v2>ÈèB8ÈèB8&=µË?üÂ>«D?AÃ>Ä>×T2?è¹Ú»¦9ó\¾=IU:¶%F:Ç	?I2>óB8óB8&=TE?O¢>pJ?ÕÂ>y°>/0?7:W;S:QÈ?½ôÎ9ØCî9M\Þ>52>BþB8BþB8&=õ*?5F¢>V?+},?Ä¸>[ýn?
­8ùî}9s.>ç:­y:Ûn?=2>ÿC8ÿC8&=¸*n?¬?ñ/T??d$¡>aY?¹Â8$79u3>Ç`:ñ.:ÒX?µ2>»C8»C8&=F[?øãå>ú¢?x?õ×>±ó?tÌ9ïä9Nzå>F$;´Ë:~¸?&º2>xC8xC8&=
Ö?îÈ>Ö8?/6c>g7->{æ'?+ø-¹gè9ë¾Æ¤K:ÿ:½Þ8?-¾2>5)C85)C8&=7?¦>FDG?·ÿÔ>U>>év5?×Ð¸ôJ9ãÉ½ÿ:Í[:mñ!?¼È2>ò3C8ò3C8&=ý?üïë>®Õ? ûF?Í¥Æ>M7?Çw9
Þ·9Ù¢Ü>Pz:),3:3?~É2>®>C8®>C8&=wqK?wÙ>ßro?Üë+?aúÐ>íR?8Ä9¹ø¤98·ñ>Ùæ;¶!;ðÔ=?×2>kIC8kIC8&=îª?¯>ûe?äWF?«{÷>M+M?À4ÄFe9Í]:ßÚÝ9%`9ÐKJ?©Ý2>(TC8(TC8&=´ä>	½>[ÞH?é²>Å5Y>-
;?8«C9V²=]E:
Õ9:?Òç2>å^C8å^C8&=Ãá>D>vA?eª>%0r>®L4?D
¹¥,v9Â¾ÓÄ":¾hí9Ë/?Àì2>¢iC8¢iC8&=îó>À÷W>?"G?Aº>ã?ÊU8`_9EWõ=á^:Y:®<4?ò2>^tC8^tC8&=a/?xÉ>HÙ^?ÂY?n3	?(K?Ø6l¸&9¨5¾=#b:zÃ:WI?Ùø2>C8C8&=&.?
xw>&¢´?Æ³?¢_!?`?vþ8J¥í9"Û>Z¡:.:ï_m?âø2>ØC8ØC8&=&Ý(??ÂU>»;Ê?(|¨?³c!?¨ ?ë59YLß9jË0>b5:B(:^?ï3>C8C8&=w3Å<ôm<®ü/?³¾;å7<;fý9?h¹dö9Úa¿ðo[¹J)9>ê%¿<3>RC8RC8&=àí?
¿»>q)O?5Ñ>&>Ò=?á¸âã*8Èh¿ü:×´:X¹2?_3>ªC8ªC8&=ÕÍ<ãu<ó-?5ä/;ì»ø:5?yD¹å§7ð}ÀÍ/·¶>9- ¼~)3>Ë´C8Ë´C8&=}-Ô>V°>Ç=?ø>áÉE>I19?£MU¹	jD9¿¯p|:vñT:Ù½?f/3>¿C8¿C8&='d,?*)§>N?+0û>áe>¬
?¦û¼9Z¹9¤R?èÀÄ:B:GU=?/3>EÊC8EÊC8&=2«F?¶w>SsÍ?Ý!@² ?ß?,çÀ<I<Iu?e W;w×:×?/3>ÕC8ÕC8&=,xJ?9>ª>¾?*>@t ?â¤?ù¾<W-H<,¦s?¹¼_;æ]Ø:9\?è33>¾ßC8¾ßC8&=õ*?Þ>
E?ª~º>Ç>Çð7?Å¸JôU9Ý¾½Ï9

³9	]?Ô53>{êC8{êC8&=Mâü>rQ§>muA?é{>Ç):> 4-?5ø
8øx;9:ÝÁ=ÇÔ;:·ô:T)?73>8õC88õC8&=¢(3>­¾=up?n>®>6a?'õT=¥7Ç<
Ô?ÆÇ=ÊQL=qy?73>õÿC8õÿC8&=ãHü=££c=¦Û?Å½Y>ªù=OD_?6F¤=ÑfÒ<:àÇ?Á=&´=?o83>±
D8±
D8&=ùB?×¹>)L?m-¸>u>}ö??r5Á728¨9¼=ü:7ó9wÇ?Ð?3>nD8nD8&=fá>*%>ã\?ëê_?¡H?$QZ?m­±9<dÚ9QFÐ>l::é9l*?K3>+ D8+ D8&=»\ô>Á¦>üe<?Ñ>Â@a><4?³M9M@Þ9ãïl>Åè8ê¡X9é>ÑQ3>è*D8è*D8&=PE?x÷>n¡L?ý¬Ú>&>mMF?ù8.§9?>Íð9y±¹9ü%?üS3>¤5D8¤5D8&=hù><D>oÇX?Xj?õÿ°>HßP?A9ÖU9l>{6:pð(:B
?|l3>a@D8a@D8&=P?ýÅÓ>>?ÑP¢>®^k>ë0?°#¹ù9~¿îö¶9óT¸9åþ>³m3>KD8KD8&=°´>h^>ÄÉO?<t>&î)>Hø7?R3¹ÝX9ØÕ²¾u­¯<1«V<nQ?ïq3>ÛUD8ÛUD8&=ü0?Ôgë>Úw@?-«>'t>F3?È>·Êëj9üæÏ¼T{9¹9Dñ>(v3>`D8`D8&=ßº£>çK>nN?Uµ>½ÜT>LØ2?h$U¸&ák9ÀRç½[¥9øj9¨?1x3>TkD8TkD8&=¶C?*û±>KÀ?p!?HÛ´>çd?þ×U9U?9}Ð>n9ß¯9)»>îz3>vD8vD8&=^0?qåÌ>è[?bã>Ç>ØtL?>·.¾9,¼êÕ8Æ´s9æÄ_>Â3>ÎD8ÎD8&=Àï?3Hª>Í[I?ý×³>â~>_¡4?ür¶99/È5¼®P-:r3!:	?t3>D8D8&=íbÁ>mn>£O?ø]>&J>6>?±
¹ÜÍ8åº!¿]¿<ï%<8âO?m3>GD8GD8&=ä=:=R9?RW<b©<Ñã-?¸S¸a9ºìÑ½\Ñ¿8ì9¶³(>¡3>¡D8¡D8&=lëc?5
?S?`Ó>â>¾@?ú:.¹¤E9¦¾®Ô";Haà:ôÆ9?¡3>Á«D8Á«D8&=ÁÓ?8¹»>FÆB?ÿ>j3E>¶0?/ûx¹Ë9L¿xp>8tê9úY>>¦3>~¶D8~¶D8&=Z¶?Ý?o,?ÎZD?¬>È?y½7{I«9þ
=/;Î¼:i\?»3>;ÁD8;ÁD8&=¡
?µï¯>C?H7R?U¸?ü8;?
?m<<²U?ò¨:$·5:íG?X½3>÷ËD8÷ËD8&=·;ù>WÖ¢>éC?ãi>>.>|ñ+?¤·6T®9?;@µ9àÊ¦9\?yØ3>´ÖD8´ÖD8&=?ËeÅ>PF?Vý>µ>]D3?Þ|8Mâ]9©Ç.>=ú9ò\9j?%è3>qáD8qáD8&=CÔç>²DW>àØ?íò
?²2¯>^K?_¸9Y9ô]6?[??;jÖ:Vd?9è3>.ìD8.ìD8&=ÕöW=\BÓ<ÇÙ?*d<§Wë;*1x?26¶~9«ì²;Ý·ö¼19½®ø3>êöD8êöD8&=Éïü>:¹>þçO?;í`>É>ív6?Âj¹J9üòÉ¾â8±È(9Yi«>4>§E8§E8&=Y?DJÂ>àK?äræ>JØ >d7?'µ·â¼¡9Ô]½®¥9Á9½Þ?Ú4>dE8dE8&=¶?v?ÞÍÝ>P?ná?!1?»X?½F9®iV9B,?:0³Þ9è?>4>!E8!E8&=öhç>dÏS>1Ø?5?ø«>^M[?ÕÇÎ¸Ï9'25¾^=J<]éO?P4>Þ!E8Þ!E8&=uim?BÔ
?äZ?¹;?ôÃ>æuJ?åîQ9Êñ9®>b;&ÓJ:e`Â?@-4>,E8,E8&=ï?ö­>×üI?J>WÚ4>'N7?èÕ7Þ9P=~Ã%9»{ê8vù4?/4>W7E8W7E8&=x"õ>.bf>2?×?8>q,^?ªÛ8ä³'9Õ[>àk:ª:Ë:?L4>BE8BE8&=ä£?«;'?éâz?Á2?ðXµ>äV{?ÄèI99Ø¶>,:wzÃ9W+?fa4>ÑLE8ÑLE8&=¢î>;Ä>ÊþR?¢;>íy;>+}??©8;99R:>.:;m9:f?Eh4>WE8WE8&=\Ä!?=øÉ>Þ
M?V'?ü:á>ñ2>?c|9`À9óí§>a];à$;
øK?Ûl4>JbE8JbE8&=l¹+?±Ò>w>Q?úî>E3>¾$@?àh9dY¨9%{°>GØÍ:bW|:PÔP?4>mE8mE8&=j/(?7Î>ÝrP?«QÜ>§>Âµ=?ê7S¡09Å¢©=ô2::ø?4>ÄwE8ÄwE8&=¸I?|1?}]?"Z?¥½è>ø^p?}Öç9||¥9MR3?4À<%àh<M¤S?ö 4>E8E8&=¯? "?v?FÒ4?ÃÎ><$`?ÉÁ89´y<>u
;ûá¾:a±9?È¥4>=E8=E8&=hö?X»>¸D?­`>\ÖI>7?078Ä¦9[Yú=3u:¦¿6:ò3?0±4>úE8úE8&=°¾Ë>ZU>PC?kkU>8->ì
0?úÛP¸L$D9L¾Q>9Vt9*¢>å´4>·¢E8·¢E8&=Gd8?(sè>®K?ÚC>dG9>2?Ë¯9xî9^m>b3!9ÒóH9æ[Í>µ4>t­E8t­E8&=×ÃH?zÌ>v.¨?;
@|ø?îM?Og!:;f9Ë?-è¼:h:¨pP?µÄ4>0¸E80¸E8&=¢ß?3¾Ñ>kéA?Ía>GB>å-?¸¡_6Ï;9Èi<:99¿9 ÕB>^Û4>íÂE8íÂE8&=âI?oÅ?"<?I$?ÌãÝ>â=?Â
9÷éc9pE¯>3¶;&`Ø:õ<?Uò4>ªÍE8ªÍE8&=¥£ú>9È>éÈH?R¤>4¤d>û7?KhØ¸6¹8K¿9ù8~ö"9¯Ä>Kó4>gØE8gØE8&=^»/?;DÙ>O?R¢
?»>È=?É8ÈB9¸#>1;#:Ä9ä97?ú4>$ãE8$ãE8&=÷

?JÙ©>ÅT?fö?&®>`üA?Q7D¹´9ö×^<þO9}Óµ9å	Õ>ñÿ4>àíE8àíE8&=?!>PRy?T&?g/×>å9F?²á¿9Â¿P9Pk?JÜÔ:8Xj:Õh?5>øE8øE8&=Sþ>¬¢>^	H?åð>ûCO>µ×A?r<8M}9+ÿ¬=ù&0:¹:lÕ?z5>ZF8ZF8&=DÑÉ>¸Ü>BgE?n>ôC>e67?i¥¹Û9ß-ø¾Ï¤ë9s?Z9Ù3?+
5>F8F8&=GÎ=´T=í=?Q$=.×à<Rl;?¬§=ã#=}^W?ä{<>-<RÚ9?,5>ÓF8ÓF8&=û	µ?»94?ç?cS?Çd¿>e.?*oâ8Ro9¨6r>¢é;g;©N?×5>#F8#F8&=¦<?¥á>gU?}°?AÍ´>Q?Þ/Z;Oë:m?k^±9f3è9PÃ>f#5>M.F8M.F8&=¯ï>¶>ÿùV?âÉ½>Äñ|>Ï@?e8º«ú8kF
>~|:k?:Öº(?²(5>
9F8
9F8&=ùi=Ê<Vh,?¼,<û;ýØ?³¹	e\9ÕG±¾¿ß7j»d9×y=N5>ÇCF8ÇCF8&=j\?_Á>?Æñs?tãÕ>ü?QgB9MX9çÌå>aÎ/:*ªþ9]º0?ÚO5>NF8NF8&=´ë>­>¸ÊC?4ä>P>»Ï;?¡áT9Â^9ÙÕô>oÄÑ:ç:ï*?P5>@YF8@YF8&=v "?1Õ>^eC?Á%Å>>³Ò8?õq7²ë09
/=n5;_
;×½?.V5>ýcF8ýcF8&=´t>Ø/>Z?E;>6õ=Ý;C?Dç¸0	9?ZM¾2Z8;×ù8Fç_>HZ5>ºnF8ºnF8&=2Ö$?ëbÃ>ùW?$Mç>/J>È±C?zo9§9âcÆ>0¤:êjf:çÏ?b5>vyF8vyF8&=%Ë¤>ÒQ>l½I?8>,¶Z>áÚ6?409a½´8f8?Êì<
ñ;5ª¦?àt5>3F83F8&=Rû?^7¬>­E?§NÌ>­p>´5:?B91°­9ºÖ>¿î9àË9ª>ß{5>ðF8ðF8&=w4?¾tÄ>iñH?i¼·>Gp>÷òC?Àt8´W9ðó=µ¾:4Åò9
?ð5>­F8­F8&=UÐ?Y¾?sÄ?å@|W?>¹? ý-:tò9÷µ7?f;×h:üÂ?û5>j¤F8j¤F8&=Vø¿?¹ºÛ>¨ß?9Þó?æL?·W?#OK:Û:¨7,?¨Þý:ÞÃ:øßk?±5>&¯F8&¯F8&='?¹?}?ç£?%9?ã?Þç6:¢WÏ9-Ôa?sUÁ:L½U:Kg?¸­5>ã¹F8ã¹F8&=lÑ>)U>-0?øås?6V?ôT[?ÁË¤9Äë@9Ð­Z?ÖwÑ:/:Á-0?B²5> ÄF8 ÄF8&=h¶e?U%?Ðìa?%5?¿nâ>þÌL?%ú59ôs®9J>|B:«
:Uï/?F¶5>]ÏF8]ÏF8&=NiÄ?'F#?pú?¼Üª?ZU
?U?T?:³Ñ:Ï*?N*<³Ë;^¥V?j¶5>ÚF8ÚF8&=æÈ>5He>Áö_?¨ò>\>r¨X?ÜÐà·Àü9j«9½ü;+;¢\?¶5>ÖäF8ÖäF8&='>´3>>±I?òRÉ>>Uå9?*pÂ8¨m9òQ>UqÈ8´9Xì¦>Õ¼5>ïF8ïF8&=bî¾<<x.?WGÖ;«:´;¤.?[¸ëp³8mU¾z]õ8Íø9Ð7]>,¾5>PúF8PúF8&=?~¨-?êTZ?ß<?èØ>¼Ð_?ÞÃv9~ù93aØ>ß½Ë;Tï;LªE?&Ê5>
G8
G8&=kN2?pË>&``?'ì>ÝX>îB?½ã9¥9ñRf>÷£Ö:ìf:¬ó<?¯Ê5>ÉG8ÉG8&=ç>;=@­=o6?Lo=è°7=Ìó&?´¹9-è9~C,?F¹Æ;A¿;J»/?£Õ5>G8G8&=ø?w>ñu>:FJ?SÊ#?Dã>P8?RL4=ýÜ<OQ?U¢ù9Çs:káÎ>å5>C%G8C%G8&=ØÀ?IÒ*?bjl?Ã÷?µC?Üc?1
9ª8µ9»7C>ª":Ñ:º\?Ùç5>0G80G8&=j?`§>iD?(/>ûËJ>ö0?E9°¸»È9^!¾_¦¤:èâA:¶eY?ñ5>½:G8½:G8&=Å?>c4?v¶Q?õA?ÚÊ>ÙÅt?
&9Y 9l	>?(:Aï9»4?ó5>yEG8yEG8&=õcÈ=q =]m<??;&É>»;2?yYT=ÿ·=3Q?«.;=óÏü<ß=? ö5>6PG86PG8ýe=áµ?sÊX?°[V?1_?=
?9)N?Ò`:»QÍ9RP!?P_«:Òð~:,?ãû5>óZG8óZG8ýe=@??º>¥ßB?r>&±@>¾F5?[88xT9Õû>S»ª:`Gb:.(A?<	6>°eG8°eG8ýe=$ü?¥x³>M@? ®>ôéy>B2?Ä¶9z@I9u+½>µR8­9ðó=ö6>lpG8lpG8ýe=ÒöÝ>Ö$>KÌS?íºT>­_>âá3?Mw¸9ïY9"Ç¾|:;S 
;tO,?Á6>){G8){G8ýe=Ü¨ü>ïË>bJ?n*£>3âb>é8?$ê8
F09t¾I> 3É:á`:>ke?j6>æG8æG8ýe=T?VW?GÏ?Ïÿ?[ ?PSo?¢®:ìxü9b?±×:J¾9OP?6>£G8£G8ýe=µÈ?³l??Ü??¦Ó?°3?³¾8ÚÂ²9·>²f¥:ÑÍ#:??{$6>`G8`G8ýe=n$»>aq>ÌHF? ¾¹>Ñ>Xî8?ê¥9Ðçd9&à>·¨yd9c½G(6>¦G8¦G8ýe=y¼>Ø%g>9½P?!ße? +?¯J?GR==`=P?~Où9TµÝ9ï?(6>Ù°G8Ù°G8ýe=ã?äP¯>ïþB?&Ìr>÷->µ3?øW¹½A$9$´Ì¾Þã9<Ú:×tÖ>},6>»G8»G8ýe=é?â!¿>¥±??!e¾>åò>v²8?¥È:ãÓ	:Ì¾?®°85YR9)Ö=Å,6>SÆG8SÆG8ýe=vì>2¡>Ö;?£j>e.>¬p,?¤®"¹'O9]
¿:Ûá7:$'·>Î/6>ÑG8ÑG8ýe=	=?cq¢>ù«K?â9v?á+?ÿ;8?­O9
mZ9E¡ò>$Ö:æÃï9À@$?VB6>ÌÛG8ÌÛG8ýe=PàL?RÛù>ßéQ?y©?ëöØ>ý|6?tð8bk<9n£>0:8Í9"w6?2G6>æG8æG8ýe=kØ<c}¢<ç3*?N%Ô;|G­;Úµ?B4Y¹'Ðo9oÝç¾¦¹bÆ~9÷D¾ÚI6>FñG8FñG8ýe=?þø¨>3F?¹>RÌ>Ó2??¶7b9NSN=JP:t#:ÄË>d6>üG8üG8ýe=N~?o	
?DÌf?ÿHc?ø ù>Ìi?ñ/-99r>AL;¶:+?8h6>¿H8¿H8ýe=Zs?*?',h?]ª?Ô'?b^?ºî9§îÕ9Æ?ý­S:l¸ð9«a?Ûr6>|H8|H8ýe=5?~c¶>ÒOG?àÂ>]³>³7?¹ë8qúï8Íº>76/9¸>=Yt6>9H89H8ýe=GaV?%hÇ>?¯«!?>_«?ÿ£8Fi9ïÅ3>Bí:w:ëÍf?kt6>ö&H8ö&H8ýe=¥B?!>$?wo*?Æ½§>J?ÌñV8¥i9*ë=gØ;Ø¾Ë:NMA?øz6>²1H8²1H8ýe=[.?_>Ö?j°?ÈÝ?Î?>ÿ=±¸<¾ÿZ?­Ð:..:¬D?6>o<H8o<H8ýe=<?CVä>º?a'¶?6A?iYq?µ7Ñ9í¶Î9Ç?g÷k:X:TÎO?°6>,GH8,GH8ýe=ð£Ý>Æ±>rD?$>ÙU>$0?ÓÞ¸ÌÓ9¿Ê¾mç:	:-M?°6>éQH8éQH8ýe=.
?f°¶>ô5B?ñÃ>è>R½0?¹z¼?9¿¾ÿ;_Ä¢:¦kP?Ñ«6>¦\H8¦\H8ýe=P?÷]&?p^?nÌ4?Ä÷Ç>ug?6¯è8è%9Ý$;>/Ä:.9:rd3?Õ®6>bgH8bgH8ýe=:?*.ô>ÊC??¿`Ð>ª9?¶a¾8nv9­¿>x:E:½ô?}³6>rH8rH8ýe=åô ?1é>@)?^?ý> ?b7V9*à<â:¦R@:æ{?\À6>Ü|H8Ü|H8ýe=`Ö«=S9s=Ý4?ÓÿM<A)<ö?Ç/¹ÙY9ÿÎ¾Ú.¶¸2ÍO9|p`¾lÉ6>H8H8ýe=½T?-´>QñP?äs­>§®f>K}@?¬L·ðZ29áÃ@½éI°:(êf:pC?çæ6>UH8UH8ýe=ïÉ±>ò²k>A?ù#£>n>f/?,÷ª¸h)9á¾ÏÚ:ðÛ`:\ ?6ð6>H8H8ýe=±W!?½ºÔ>")B?s<¾>Ü>£3?ò¹¸\9øL8¾×}:y:ú4?Üñ6>Ï§H8Ï§H8ýe=C??å?Ú?_o?ÿ4w?s`*8ËÏ9@4¤=Út:D:8?ô6>²H8²H8ýe=nN?mµÇ>µD?Û?éÈ>¨ 8?ºt¡9l 9¯?(]M;+ñ½:d?ö6>I½H8I½H8ýe=Å?ç>>¡
J?5M¢>÷Ü_>Ö9?pÎ¸hZZ8`r¿e!9ªîN9<âÇ>Ãü6>ÈH8ÈH8ýe=A¨b?¸Ææ>Hn{?Bd?öcþ>Æ³e?:¼9³*9*#?^|:>:co?vý6>ÂÒH8ÂÒH8ýe=Ël?z?
J?*Ò)?Åã>Þ>?_e9§í9ÀüË>
·:j:u6?I	7>ÝH8ÝH8ýe=D½<NW<¼õ.?Â<#;Ót;§¥?IR#¹¨E9Ú¶¡¾"ðú··ªG9IÞ ½[7><èH8<èH8ýe=wNï<8«<!æ2?B¡<_Æe<ø%?0>f¹ðN	9g¢V¿Ïöÿ¸!38Ê¤a¿!7>øòH8øòH8ýe=î?W¡Ä>K??òií>°é¤>ßE8?ßk­9p
9:(#?}D:bý":¾N?ö*7>µýH8µýH8ýe=îÒ>}y>TX?ÕK>¤	>dÎ<?&	¶©`8Mb.½Sª9ù¡9ØÑ?ã/7>rI8rI8ýe=ÛâÈ>Yx>dO?j%«>·&l>û9?Ä»8¹S9-&>rÀ:X:Ixû>ü67>/I8/I8ýe="*?¢} >°oL?¡3õ>H±>	1?T¨Ð6Ç.9èÏ<æ:½!9À?ÅA7>ìI8ìI8ýe="?dA>O¯b?ä3?Ú>0S?uÑZ8VÄ¶9?=Ó*;ï|Ó:¯ÇN?·B7>¨(I8¨(I8ýe=×¢ý>}(>¦=Q?Þ>¡R>j6?ö8ñ|9ÝÂ>nÑ9T¤±9VU>¯E7>e3I8e3I8ýe=¹Ê>ÄA>ÚÅ=?/¸>à>CÅ2?Lv9Å¨9ÒÌº>kO²:Ñ}:ÉÈ?N7>">I8">I8ýe=Ù¨?![?îc?;©á?ÖP?Ö?5sÕ9¬æö9óPÝ>V:\?:/ C?nN7>ßHI8ßHI8ýe=Õ?àS >ÕµM?>ÅT>.?Â/x¸)ác9h¾¼¨0:gD	:»$?ÖY7>SI8SI8ýe=ãc>¯8»=qì0?eõ
<ô<Ë;y/?µûð¸$}ª8í4¿h:Ô941h9+ýi?Y_7>X^I8X^I8ýe=òõO?
ëá>Æ¦k?÷*?¸öØ>"-I?:¢À6:luÝ><_ëV<äë3?ck7>iI8iI8ýe=¼n=,=Ð1?ð¯;=@;"?W="¹JËB9u7Õ¾×AÒ7ú¾«9®³=øy7>ÒsI8ÒsI8ýe=	?~Â>÷ÜI?,¦Í>Úì>Vi.?ô?¦¸fV9¦F¾»Ë*:7:>?-7>~I8~I8ýe=¤õ>ú¦>A<?,¨>.:>6ç0?´¸¼ÎX9©}µ½¸UÈ9Òú9ËxÌ>é7>KI8KI8ýe=¾[H?ÌØ?
G?g°ñ>oÑ§>ùW8?ß8¢9ÃH_=W:&D:7Ø'?Ò7>I8I8ýe=VÙ¶>ôo>BÐC?Ãs¹>øq>Õù5?Ì6ð¸Ø9ý£î¾­3@9s9`¡>®±7>ÅI8ÅI8ýe=Þ&	?ð:²>MÿD?÷^>>>S>Î3?2Å¢9{9àÿ%?tÜ°;|m;û¥>?V³7>©I8©I8ýe=øZa>F/>ë=?ùÀ>W>Ý32?îØ¹¶«69-º¾å9«ÒÇ9?´7>>´I8>´I8ýe=&Ü7?Ù,ó>zA?Ë¢>ðh> 3?4¢8aDú8Ië¥>Ð8ì9>Â´7>û¾I8û¾I8ýe=Ù
=ò Õ<2?7N<Ø]<Èü'?C§d¹,i9!ðQ¿ý;ñ¤O;ÈØ?S»7>¸ÉI8¸ÉI8ýe=F0?"Èá>¼9H?í¨Ú>>ð??c\£8BA9Ë

>}R:¯¯4:?Ï5?Æ7>uÔI8uÔI8ýe=W,?Nµ>àãK?Ü¬>cp>Õ8?he¹°9`¦¾ã÷9Ç9c?¯Ì7>2ßI82ßI8ýe=QJ×>)`>x{8?n·>¼T>ø¢*?9J¹MPê8ºÎ\¿Jõq:<É5:_^*?@Ð7>îéI8îéI8ýe=±G?ôý>h±H?t?Á>sb@?RIn9D_E9¥?Ó7;_,;U-?*Ý7>«ôI8«ôI8ýe=k?-þ;?2M?´Ý<?Ó¸þ>JÐ=?0â9¨Ñé9vø>ÃÃR:ê0:ñ+?TÝ7>hÿI8hÿI8ýe=Oz¥>|©L>üN?ª>IH>ê6?p¶Ü·¸F#9ñ­½5W<=Á;ä4?aî7>%
J8%
J8ýe=^ÖQ?Ñ?ëÁ:?¥/½>}>ûj1?Ýß¸¸NÿB9Ûµr¾·©:}]v:j40?Wñ7>áJ8áJ8ýe=Æw[?x?C?n>ïÅM>ó¢=?V+¸Ñ9*9O[é½¼²:­Ê!:à>?xñ7>J8J8ýe=3ð>5Ó>Íâ[?¥¹µ>!w>7?<?pÞ|5Ò9
 â:ì£9èÍ9	?D8>[*J8[*J8ýe=VØ;?ãý´>ÆØ?y2?, Ì>Ô_?As¢8Z9t>(±Î::äÒ,?Y8>5J85J8ýe=éze?WÞ>*E?¬à<?äÐ>*yg?vX9*9ê;>¼Ï$:*:ø>ü8>Õ?J8Õ?J8ýe=á/Ù?@x?ý¹?ï`ë??u ?ôÃ»?ã=:ï:º?Thä:×à?:H^?8>JJ8JJ8ýe=o¦[?Wª>3
¥?¯	
?`>_?ìès8´9Ð=%,:ã_ø9=P1?¡8>NUJ8NUJ8ýe=o¿?ûÛ¦>VÓ?¨ÞC?UË>·â?d5?9«!9&??ÖT:D
¨9Ô­O?z8>`J8`J8ýe=°m:?%áã>oQ?Ö½÷>¯Ñ>ÚK?Ý$¹-'9oúè¾#9o9Û>y!8>ÈjJ8ÈjJ8ýe=;7?çIã>ì6N?¥t·>÷q>ÑB?t@8½8¡9MÑi=é:©Úâ9-?Ò08>uJ8uJ8ýe=b.¸>ãu>:^@?«À>p.`>J-?äÅ7Ð9 øù<Ü^ª9%£9)°?68>AJ8AJ8ýe=îóÚ>à¤>À´Q?Ýü>þ­>ÿ	;?ÆàÕ8
9j­>>LÏ:Y9ª¨¥?@8>þJ8þJ8ýe=?·³><K?_|?C3½>C3?P]zµ`»9åðøº<
99>E8>»J8»J8ýe=q³r?òø?¯ÑT?F0X?^?sM?:½7£Q9Krg=\Z:Þy(:æ%?ÇE8>x J8x J8ýe=­<C?/éµ>w`?¨Ô?êD
?&?ì½9ô¸9Bp?7Ð:UÖk:¹b?ÊL8>4«J84«J8ýe=o?LÞô>ý}z?]I'?é¥´>­m?ù$¬:y¥:§¥#?¹Î;Ñ;;Ýì??HT8>ñµJ8ñµJ8ýe=b/-=´x×<ÂM?Ñ=¼="³<?'Ö9+Ø:¿-²>s;Ú;ÑãV?´[8>®ÀJ8®ÀJ8ýe=N$Ó>Á>QM?VÀ>§w>ï'>?Ê8#0 9Ëó=xhí:v¢:À;?æ]8>kËJ8kËJ8ýe=EJ?ï#?íM?¼)?_á>|@?ýs8%>9£÷#>»¢ÿ:»,:E/P?8b8>'ÖJ8'ÖJ8ýe='Ë<?¿BÐ>h?û¢D?ä¿ú>ÁH?[¯Ô8ººÒ80?Rbú93`:ÊDÎ><e8>äàJ8äàJ8ýe=ÎþI?uÄ>;Ý?õ$?>b¹?v9Éqê8Bª(?[:ýö9m¨?Ie8>¡ëJ8¡ëJ8ýe=\44?M¾p>è¿?Ôµ?ù>}?óK8[9îbI>ÜvW:mãÜ9¶¶y?ûp8>^öJ8^öJ8ýe=3·?­>¸C?då>k/>`o>?¿-¿·L'9ñÚ/½:1à:ë;t?9r8>K8K8ýe=W=Ø=Fã/?³(,==
"?¾^A71¥t9PXÊ<É&X;WÖ;æã9?9|8>×K8×K8ýe=Ýó>¶(>±L?vC?
¦?&8?B6¡¸m97ã¾Üzö9%Oí9Pò?¶~8>K8K8ýe=í0?¤¢å>Ï=E?ê±?B¼>0?*¹0o9<¶¾øØ­;{×a;
E?Ó¯8>Q!K8Q!K8ýe=æ®m?,°í>¡þ?C?),¶>p?ýÙµh³9Kd»Éù+:¬Ì9x8W?	Ê8>,K8,K8ýe=l`?,g´>úI?Óë?íÕ?®r~?9Àà9Ï>#I:×S:l23?-Ë8>Ë6K8Ë6K8ýe=Îó?uo¦>k]?c)? ÍÉ>õáV?×	;<:K«o??N:Ýk:¶A?>à8>AK8AK8ýe=	,C?5C>Ûæ ?ÒCI?¬>õX?áÊ;99@¾®>{ÿA:jÍö9K:I?ÿà8>DLK8DLK8ýe=þæ>ú>~;W?mÌæ>Þ>VÅF?Ó39õz9Ñ?¥©Ä:Bg:áY?æ8>WK8WK8ýe=k÷u?Ï?¸_?^(?V5Î>õRQ?å,&9ý5ß9>>q:VH:+=)?¨9>¾aK8¾aK8ýe=´?»M­>a?#>ì*>3µS?:)¸¿`9zZÁ½ÊØ9è\9?89>zlK8zlK8ýe=E?\*µ>ÚòV?û7?­õ>5T??p9þ~Ý9µ>H:±`:w\,?p9>7wK87wK8ýe=ô?¥û³>TK?ÎQ?£Ð>4?Ã28A·99vö=sÚº9#Àú9ÝÃ¾>Ô"9>ôK8ôK8ýe=PA=D8=,:?²ô=\óV=60?»9ÔëÜ9ZÙ>îö939¶2
?­$9>±K8±K8ýe=ñ?®ü³>¾ùL?ê>Ê¢>88?E¬ò7U!9
:À=Tõî9âÿ9Tï>0&9>nK8nK8ýe=Ùú>¨$>ãa?®&4?Mó>Ô=?ã8x9¢
>Ñ÷:¾]ë9S?Ô&9>*¢K8*¢K8ýe=Þîö>	>FI?Öo±>¨|>£È3?[ö¸u q9]î
[truncated: 1,229,087 more chars]
