# Supplementary material for: LKB1‐SIK2 loss drives uveal melanoma proliferation and hypersensitivity to SLC8A1 and ROS inhibition
Source: EMBO Mol Med. 2023 Nov 15;15(12):e17719. doi: 10.15252/emmm.202317719 (PMC10701601; doi:10.15252/emmm.202317719)
Supplement: Supplementary file 11 — Source Data for Figure 6 [file EMMM-15-e17719-s009.zip › Figure 6/6C/FCS files/Ctl1_KB.mqd]

MQD3.1    1016064 1018710 118784 1015808 1019084 1159977 0 0                                                                                                                                                                                                                                                                                                                                                                                                                                                                                                                                                                                                                                                                                                                                                                                                                                                                                                                                                                                                                                                                                                                                                                                                                                                                                                                                                                                                                                                                                                                                                                                                                                                                                                                                                                                                                                                                                                                                                                                                                                                                                                                                                                                                                                                                                                                                                                                                                                                                                                                                                                                                                                                                                                                                                                                                                                                                                                                                                                                                                                                                                                                                                                                                                                                                                                                                                                                                                                                                                                                                                                                                                                                                                                                                                                                                                                                                                                                                                                                                                                                                                                                                                                                                                                                                                                                                                                                                                                                                    /$EXP/thomas s/$SYS/MACSQuantify,2.11.1817.19623/$CYT/MACSQuant Analyzer 10,2.11.1817.19623/$CYTSN/21337/$DATE/2022-Sep-19/$BTIM/16:19:20/$ETIM/16:19:20/$PROJ/AnnexinV/$TIMESTEP/1/$PLATENAME/Single tube rack/$WELLID/A1/$TR/FSC,15.9187/$FIL/lch kb.0019.mqd/$PAR/16/$TOT/0/$ABRT/0/$LOST/0/$MODE/L/$DATATYPE/F/$BYTEORD/1,2,3,4/$P1N/HDR-T/$P1B/32/$P1E/0.0,0.0/$P1D/Linear,0,160/$P1R/160/$P1G/1/$P1S/HDR-T/$P2N/HDR-CE/$P2B/32/$P2E/0.0,0.0/$P2D/Linear,0,1000/$P2R/1000/$P2G/1/$P2S/HDR-CE/$P3N/HDR-SE/$P3B/32/$P3E/0.0,0.0/$P3D/Linear,0,1000/$P3R/1000/$P3G/1/$P3S/HDR-SE/$P4N/HDR-V/$P4B/32/$P4E/0.0,0.0/$P4D/Linear,0,40/$P4R/40/$P4G/1/$P4S/HDR-V/$P5N/FSC-A/$P5B/32/$P5E/0.0,0.0/$P5D/Linear,0,1000/$P5R/1000/$P5G/1/$P5S/FSC-A/$P5F/488//10 nm/$P5L/488nm/$P5O/30mW/$P5V/424/$P5T/-110/$P6N/FSC-H/$P6B/32/$P6E/0.0,0.0/$P6D/Linear,0,1000/$P6R/1000/$P6G/1/$P6S/FSC-H/$P6F/488//10 nm/$P6L/488nm/$P6O/30mW/$P6V/424/$P6T/-110/$P7N/FSC-W/$P7B/32/$P7E/0.0,0.0/$P7D/Linear,0,1000/$P7R/1000/$P7G/1/$P7S/FSC-W/$P7F/488//10 nm/$P7L/488nm/$P7O/30mW/$P7V/424/$P7T/-110/$P8N/SSC-A/$P8B/32/$P8E/0.0,0.0/$P8D/Linear,0,1000/$P8R/1000/$P8G/1/$P8S/SSC-A/$P8F/488//10 nm/$P8L/488nm/$P8O/30mW/$P8V/470/$P8T/-110/$P9N/SSC-H/$P9B/32/$P9E/0.0,0.0/$P9D/Linear,0,1000/$P9R/1000/$P9G/1/$P9S/SSC-H/$P9F/488//10 nm/$P9L/488nm/$P9O/30mW/$P9V/470/$P9T/-110/$P10N/SSC-W/$P10B/32/$P10E/0.0,0.0/$P10D/Linear,0,1000/$P10R/1000/$P10G/1/$P10S/SSC-W/$P10F/488//10 nm/$P10L/488nm/$P10O/30mW/$P10V/470/$P10T/-110/$P11N/V1-A/$P11B/32/$P11E/0.0,0.0/$P11D/Hyperlogarithmic,-1.0,1000/$P11R/1000/$P11G/1/$P11S/VioBlue-A/$P11F/450//50 nm/$P11L/405nm/$P11O/40mW/$P11V/340/$P11T/-110/$P12N/V1-H/$P12B/32/$P12E/0.0,0.0/$P12D/Hyperlogarithmic,-1.0,1000/$P12R/1000/$P12G/1/$P12S/VioBlue-H/$P12F/450//50 nm/$P12L/405nm/$P12O/40mW/$P12V/340/$P12T/-110/$P13N/V1-W/$P13B/32/$P13E/0.0,0.0/$P13D/Hyperlogarithmic,-1.0,1000/$P13R/1000/$P13G/1/$P13S/VioBlue-W/$P13F/450//50 nm/$P13L/405nm/$P13O/40mW/$P13V/340/$P13T/-110/$P14N/B1-A/$P14B/32/$P14E/0.0,0.0/$P14D/Hyperlogarithmic,-1.0,1000/$P14R/1000/$P14G/1/$P14S/FITC-A/$P14F/525//50 nm/$P14L/488nm/$P14O/30mW/$P14V/375/$P14T/-20/$P15N/B1-H/$P15B/32/$P15E/0.0,0.0/$P15D/Hyperlogarithmic,-1.0,1000/$P15R/1000/$P15G/1/$P15S/FITC-H/$P15F/525//50 nm/$P15L/488nm/$P15O/30mW/$P15V/375/$P15T/-20/$P16N/B1-W/$P16B/32/$P16E/0.0,0.0/$P16D/Hyperlogarithmic,-1.0,1000/$P16R/1000/$P16G/1/$P16S/FITC-W/$P16F/525//50 nm/$P16L/488nm/$P16O/30mW/$P16V/375/$P16T/-20/$NEXTDATA/0/$BEGINANALYSIS/0/$ENDANALYSIS/0/$BEGINSTEXT/7268/$ENDSTEXT/118664/$BEGINDATA/4096/$ENDDATA/4096/                                                                                                                                                                                                                                                                                                                                                                                              /@MB_P1_BASE/HDR-T
HDR-T
0
4/@MB_P2_BASE/HDR-CE
HDR-CE
0
4/@MB_P3_BASE/HDR-SE
HDR-SE
0
4/@MB_P4_BASE/HDR-V
HDR-V
0
4/@MB_P5_BASE/FSC-A
FSC-A
5
4/@MB_P6_BASE/FSC-H
FSC-H
5
4/@MB_P7_BASE/FSC-W
FSC-W
5
4/@MB_P8_BASE/SSC-A
SSC-A
2
4/@MB_P9_BASE/SSC-H
SSC-H
2
4/@MB_P10_BASE/SSC-W
SSC-W
2
4/@MB_P11_BASE/V1-A
FL1-A
4
4/@MB_P12_BASE/V1-H
FL1-H
4
4/@MB_P13_BASE/V1-W
FL1-W
4
4/@MB_P14_BASE/B1-A
FL2-A
9
4/@MB_P15_BASE/B1-H
FL2-H
9
4/@MB_P16_BASE/B1-W
FL2-W
9
4/@MB_INSSET/PEJhc2ljRW50cnk+CiA8bmFtZT5Tb2Z0d2FyZTwvbmFtZT4KIDxmbGFncz4xMzEwNzQ8L2ZsYWdzPgogPEJhc2ljRW50cnk+CiAgPG5hbWU+RGV2aWNlPC9uYW1lPgogIDxmbGFncz4xMzEyMDI8L2ZsYWdzPgogIDxCYXNpY0VudHJ5PgogICA8bmFtZT5EZXRlY3RvcjwvbmFtZT4KICAgPGZsYWdzPjEzMTk3MDwvZmxhZ3M+CiAgIDx2YWx1ZSB0eXBlPSIzIj5GTDg8L3ZhbHVlPgogICA8QmFzaWNFbnRyeT4KICAgIDxuYW1lPlBtdHM8L25hbWU+CiAgICA8ZmxhZ3M+MTMxMjAyPC9mbGFncz4KICAgIDxCYXNpY0VudHJ5PgogICAgIDxuYW1lPjU8L25hbWU+CiAgICAgPGZsYWdzPjEzMTIwMjwvZmxhZ3M+CiAgICAgPEJhc2ljRW50cnk+CiAgICAgIDxuYW1lPkdhaW48L25hbWU+CiAgICAgIDxmbGFncz4xMzE3MTQ8L2ZsYWdzPgogICAgICA8dmFsdWUgdHlwZT0iMiI+NDI0PC92YWx1ZT4KICAgICA8L0Jhc2ljRW50cnk+CiAgICA8L0Jhc2ljRW50cnk+CiAgICA8QmFzaWNFbnRyeT4KICAgICA8bmFtZT4yPC9uYW1lPgogICAgIDxmbGFncz4xMzEyMDI8L2ZsYWdzPgogICAgIDxCYXNpY0VudHJ5PgogICAgICA8bmFtZT5HYWluPC9uYW1lPgogICAgICA8ZmxhZ3M+MTMxNzE0PC9mbGFncz4KICAgICAgPHZhbHVlIHR5cGU9IjIiPjQ3MDwvdmFsdWU+CiAgICAgPC9CYXNpY0VudHJ5PgogICAgPC9CYXNpY0VudHJ5PgogICAgPEJhc2ljRW50cnk+CiAgICAgPG5hbWU+NDwvbmFtZT4KICAgICA8ZmxhZ3M+MTMxMjAyPC9mbGFncz4KICAgICA8QmFzaWNFbnRyeT4KICAgICAgPG5hbWU+R2FpbjwvbmFtZT4KICAgICAgPGZsYWdzPjEzMTcxNDwvZmxhZ3M+CiAgICAgIDx2YWx1ZSB0eXBlPSIyIj4zNDA8L3ZhbHVlPgogICAgIDwvQmFzaWNFbnRyeT4KICAgIDwvQmFzaWNFbnRyeT4KICAgIDxCYXNpY0VudHJ5PgogICAgIDxuYW1lPjM8L25hbWU+CiAgICAgPGZsYWdzPjEzMTIwMjwvZmxhZ3M+CiAgICAgPEJhc2ljRW50cnk+CiAgICAgIDxuYW1lPkdhaW48L25hbWU+CiAgICAgIDxmbGFncz4xMzE3MTQ8L2ZsYWdzPgogICAgICA8dmFsdWUgdHlwZT0iMiI+NjEyPC92YWx1ZT4KICAgICA8L0Jhc2ljRW50cnk+CiAgICA8L0Jhc2ljRW50cnk+CiAgICA8QmFzaWNFbnRyeT4KICAgICA8bmFtZT4xMjwvbmFtZT4KICAgICA8ZmxhZ3M+MTMxMjAyPC9mbGFncz4KICAgICA8QmFzaWNFbnRyeT4KICAgICAgPG5hbWU+R2FpbjwvbmFtZT4KICAgICAgPGZsYWdzPjEzMTcxNDwvZmxhZ3M+CiAgICAgIDx2YWx1ZSB0eXBlPSIyIj42NzI8L3ZhbHVlPgogICAgIDwvQmFzaWNFbnRyeT4KICAgIDwvQmFzaWNFbnRyeT4KICAgIDxCYXNpY0VudHJ5PgogICAgIDxuYW1lPjE8L25hbWU+CiAgICAgPGZsYWdzPjEzMTIwMjwvZmxhZ3M+CiAgICAgPEJhc2ljRW50cnk+CiAgICAgIDxuYW1lPkdhaW48L25hbWU+CiAgICAgIDxmbGFncz4xMzE3MTQ8L2ZsYWdzPgogICAgICA8dmFsdWUgdHlwZT0iMiI+NDc0PC92YWx1ZT4KICAgICA8L0Jhc2ljRW50cnk+CiAgICA8L0Jhc2ljRW50cnk+CiAgICA8QmFzaWNFbnRyeT4KICAgICA8bmFtZT4xMDwvbmFtZT4KICAgICA8ZmxhZ3M+MTMxMjAyPC9mbGFncz4KICAgICA8QmFzaWNFbnRyeT4KICAgICAgPG5hbWU+R2FpbjwvbmFtZT4KICAgICAgPGZsYWdzPjEzMTcxNDwvZmxhZ3M+CiAgICAgIDx2YWx1ZSB0eXBlPSIyIj42MDI8L3ZhbHVlPgogICAgIDwvQmFzaWNFbnRyeT4KICAgIDwvQmFzaWNFbnRyeT4KICAgIDxCYXNpY0VudHJ5PgogICAgIDxuYW1lPjY8L25hbWU+CiAgICAgPGZsYWdzPjEzMTIwMjwvZmxhZ3M+CiAgICAgPEJhc2ljRW50cnk+CiAgICAgIDxuYW1lPkdhaW48L25hbWU+CiAgICAgIDxmbGFncz4xMzE3MTQ8L2ZsYWdzPgogICAgICA8dmFsdWUgdHlwZT0iMiI+NjQ0PC92YWx1ZT4KICAgICA8L0Jhc2ljRW50cnk+CiAgICA8L0Jhc2ljRW50cnk+CiAgICA8QmFzaWNFbnRyeT4KICAgICA8bmFtZT4xMTwvbmFtZT4KICAgICA8ZmxhZ3M+MTMxMjAyPC9mbGFncz4KICAgICA8QmFzaWNFbnRyeT4KICAgICAgPG5hbWU+R2FpbjwvbmFtZT4KICAgICAgPGZsYWdzPjEzMTcxNDwvZmxhZ3M+CiAgICAgIDx2YWx1ZSB0eXBlPSIyIj41NDI8L3ZhbHVlPgogICAgIDwvQmFzaWNFbnRyeT4KICAgIDwvQmFzaWNFbnRyeT4KICAgIDxCYXNpY0VudHJ5PgogICAgIDxuYW1lPjk8L25hbWU+CiAgICAgPGZsYWdzPjEzMTIwMjwvZmxhZ3M+CiAgICAgPEJhc2ljRW50cnk+CiAgICAgIDxuYW1lPkdhaW48L25hbWU+CiAgICAgIDxmbGFncz4xMzE3MTQ8L2ZsYWdzPgogICAgICA8dmFsdWUgdHlwZT0iMiI+Mzc1PC92YWx1ZT4KICAgICA8L0Jhc2ljRW50cnk+CiAgICA8L0Jhc2ljRW50cnk+CiAgIDwvQmFzaWNFbnRyeT4KICAgPEJhc2ljRW50cnk+CiAgICA8bmFtZT5DaGFubmVsczwvbmFtZT4KICAgIDxmbGFncz4xMzEyMDI8L2ZsYWdzPgogICAgPEJhc2ljRW50cnk+CiAgICAgPG5hbWU+RlNDPC9uYW1lPgogICAgIDxmbGFncz4xMzE3MTQ8L2ZsYWdzPgogICAgIDx2YWx1ZSB0eXBlPSIyIj41PC92YWx1ZT4KICAgICA8QmFzaWNFbnRyeT4KICAgICAgPG5hbWU+QWN0aXZlPC9uYW1lPgogICAgICA8ZmxhZ3M+MTMxNDU4PC9mbGFncz4KICAgICAgPHZhbHVlIHR5cGU9IjEiPjE8L3ZhbHVlPgogICAgIDwvQmFzaWNFbnRyeT4KICAgICA8QmFzaWNFbnRyeT4KICAgICAgPG5hbWU+TW9kZTwvbmFtZT4KICAgICAgPGZsYWdzPjEzMTk3MDwvZmxhZ3M+CiAgICAgIDx2YWx1ZSB0eXBlPSIzIj5saW48L3ZhbHVlPgogICAgIDwvQmFzaWNFbnRyeT4KICAgICA8QmFzaWNFbnRyeT4KICAgICAgPG5hbWU+VHJpZ2dlckxldmVsPC9uYW1lPgogICAgICA8ZmxhZ3M+MTMyOTk0PC9mbGFncz4KICAgICAgPHZhbHVlIHR5cGU9IjciPjE1LjkxODcxMzU3PC92YWx1ZT4KICAgICA8L0Jhc2ljRW50cnk+CiAgICAgPEJhc2ljRW50cnk+CiAgICAgIDxuYW1lPlVzZXJOYW1lPC9uYW1lPgogICAgICA8ZmxhZ3M+MTMxOTcwPC9mbGFncz4KICAgICAgPHZhbHVlIHR5cGU9IjMiPkZTQzwvdmFsdWU+CiAgICAgPC9CYXNpY0VudHJ5PgogICAgPC9CYXNpY0VudHJ5PgogICAgPEJhc2ljRW50cnk+CiAgICAgPG5hbWU+U1NDPC9uYW1lPgogICAgIDxmbGFncz4xMzE3MTQ8L2ZsYWdzPgogICAgIDx2YWx1ZSB0eXBlPSIyIj4yPC92YWx1ZT4KICAgICA8QmFzaWNFbnRyeT4KICAgICAgPG5hbWU+QWN0aXZlPC9uYW1lPgogICAgICA8ZmxhZ3M+MTMxNDU4PC9mbGFncz4KICAgICAgPHZhbHVlIHR5cGU9IjEiPjE8L3ZhbHVlPgogICAgIDwvQmFzaWNFbnRyeT4KICAgICA8QmFzaWNFbnRyeT4KICAgICAgPG5hbWU+TW9kZTwvbmFtZT4KICAgICAgPGZsYWdzPjEzMTk3MDwvZmxhZ3M+CiAgICAgIDx2YWx1ZSB0eXBlPSIzIj5saW48L3ZhbHVlPgogICAgIDwvQmFzaWNFbnRyeT4KICAgICA8QmFzaWNFbnRyeT4KICAgICAgPG5hbWU+VHJpZ2dlckxldmVsPC9uYW1lPgogICAgICA8ZmxhZ3M+MTMyOTk0PC9mbGFncz4KICAgICAgPHZhbHVlIHR5cGU9IjciPjA8L3ZhbHVlPgogICAgIDwvQmFzaWNFbnRyeT4KICAgICA8QmFzaWNFbnRyeT4KICAgICAgPG5hbWU+VXNlck5hbWU8L25hbWU+CiAgICAgIDxmbGFncz4xMzE5NzA8L2ZsYWdzPgogICAgICA8dmFsdWUgdHlwZT0iMyI+U1NDPC92YWx1ZT4KICAgICA8L0Jhc2ljRW50cnk+CiAgICA8L0Jhc2ljRW50cnk+CiAgICA8QmFzaWNFbnRyeT4KICAgICA8bmFtZT5WMTwvbmFtZT4KICAgICA8ZmxhZ3M+MTMxNzE0PC9mbGFncz4KICAgICA8dmFsdWUgdHlwZT0iMiI+NDwvdmFsdWU+CiAgICAgPEJhc2ljRW50cnk+CiAgICAgIDxuYW1lPkFjdGl2ZTwvbmFtZT4KICAgICAgPGZsYWdzPjEzMTQ1ODwvZmxhZ3M+CiAgICAgIDx2YWx1ZSB0eXBlPSIxIj4xPC92YWx1ZT4KICAgICA8L0Jhc2ljRW50cnk+CiAgICAgPEJhc2ljRW50cnk+CiAgICAgIDxuYW1lPk1vZGU8L25hbWU+CiAgICAgIDxmbGFncz4xMzE5NzA8L2ZsYWdzPgogICAgICA8dmFsdWUgdHlwZT0iMyI+aGxvZzwvdmFsdWU+CiAgICAgPC9CYXNpY0VudHJ5PgogICAgIDxCYXNpY0VudHJ5PgogICAgICA8bmFtZT5UcmlnZ2VyTGV2ZWw8L25hbWU+CiAgICAgIDxmbGFncz4xMzI5OTQ8L2ZsYWdzPgogICAgICA8dmFsdWUgdHlwZT0iNyI+MDwvdmFsdWU+CiAgICAgPC9CYXNpY0VudHJ5PgogICAgIDxCYXNpY0VudHJ5PgogICAgICA8bmFtZT5Vc2VyTmFtZTwvbmFtZT4KICAgICAgPGZsYWdzPjEzMTk3MDwvZmxhZ3M+CiAgICAgIDx2YWx1ZSB0eXBlPSIzIj5WaW9CbHVlPC92YWx1ZT4KICAgICA8L0Jhc2ljRW50cnk+CiAgICA8L0Jhc2ljRW50cnk+CiAgICA8QmFzaWNFbnRyeT4KICAgICA8bmFtZT5WMjwvbmFtZT4KICAgICA8ZmxhZ3M+MTMxNzE0PC9mbGFncz4KICAgICA8dmFsdWUgdHlwZT0iMiI+MzwvdmFsdWU+CiAgICAgPEJhc2ljRW50cnk+CiAgICAgIDxuYW1lPkFjdGl2ZTwvbmFtZT4KICAgICAgPGZsYWdzPjEzMTQ1ODwvZmxhZ3M+CiAgICAgIDx2YWx1ZSB0eXBlPSIxIj4wPC92YWx1ZT4KICAgICA8L0Jhc2ljRW50cnk+CiAgICAgPEJhc2ljRW50cnk+CiAgICAgIDxuYW1lPk1vZGU8L25hbWU+CiAgICAgIDxmbGFncz4xMzE5NzA8L2ZsYWdzPgogICAgICA8dmFsdWUgdHlwZT0iMyI+aGxvZzwvdmFsdWU+CiAgICAgPC9CYXNpY0VudHJ5PgogICAgIDxCYXNpY0VudHJ5PgogICAgICA8bmFtZT5UcmlnZ2VyTGV2ZWw8L25hbWU+CiAgICAgIDxmbGFncz4xMzI5OTQ8L2ZsYWdzPgogICAgICA8dmFsdWUgdHlwZT0iNyI+MDwvdmFsdWU+CiAgICAgPC9CYXNpY0VudHJ5PgogICAgIDxCYXNpY0VudHJ5PgogICAgICA8bmFtZT5Vc2VyTmFtZTwvbmFtZT4KICAgICAgPGZsYWdzPjEzMTk3MDwvZmxhZ3M+CiAgICAgIDx2YWx1ZSB0eXBlPSIzIj5WaW9HcmVlbjwvdmFsdWU+CiAgICAgPC9CYXNpY0VudHJ5PgogICAgPC9CYXNpY0VudHJ5PgogICAgPEJhc2ljRW50cnk+CiAgICAgPG5hbWU+QjE8L25hbWU+CiAgICAgPGZsYWdzPjEzMTcxNDwvZmxhZ3M+CiAgICAgPHZhbHVlIHR5cGU9IjIiPjk8L3ZhbHVlPgogICAgIDxCYXNpY0VudHJ5PgogICAgICA8bmFtZT5BY3RpdmU8L25hbWU+CiAgICAgIDxmbGFncz4xMzE0NTg8L2ZsYWdzPgogICAgICA8dmFsdWUgdHlwZT0iMSI+MTwvdmFsdWU+CiAgICAgPC9CYXNpY0VudHJ5PgogICAgIDxCYXNpY0VudHJ5PgogICAgICA8bmFtZT5Nb2RlPC9uYW1lPgogICAgICA8ZmxhZ3M+MTMxOTcwPC9mbGFncz4KICAgICAgPHZhbHVlIHR5cGU9IjMiPmhsb2c8L3ZhbHVlPgogICAgIDwvQmFzaWNFbnRyeT4KICAgICA8QmFzaWNFbnRyeT4KICAgICAgPG5hbWU+VHJpZ2dlckxldmVsPC9uYW1lPgogICAgICA8ZmxhZ3M+MTMyOTk0PC9mbGFncz4KICAgICAgPHZhbHVlIHR5cGU9IjciPjEwPC92YWx1ZT4KICAgICA8L0Jhc2ljRW50cnk+CiAgICAgPEJhc2ljRW50cnk+CiAgICAgIDxuYW1lPlVzZXJOYW1lPC9uYW1lPgogICAgICA8ZmxhZ3M+MTMxOTcwPC9mbGFncz4KICAgICAgPHZhbHVlIHR5cGU9IjMiPkZJVEM8L3ZhbHVlPgogICAgIDwvQmFzaWNFbnRyeT4KICAgIDwvQmFzaWNFbnRyeT4KICAgIDxCYXNpY0VudHJ5PgogICAgIDxuYW1lPkIyPC9uYW1lPgogICAgIDxmbGFncz4xMzE3MTQ8L2ZsYWdzPgogICAgIDx2YWx1ZSB0eXBlPSIyIj4xPC92YWx1ZT4KICAgICA8QmFzaWNFbnRyeT4KICAgICAgPG5hbWU+QWN0aXZlPC9uYW1lPgogICAgICA8ZmxhZ3M+MTMxNDU4PC9mbGFncz4KICAgICAgPHZhbHVlIHR5cGU9IjEiPjA8L3ZhbHVlPgogICAgIDwvQmFzaWNFbnRyeT4KICAgICA8QmFzaWNFbnRyeT4KICAgICAgPG5hbWU+TW9kZTwvbmFtZT4KICAgICAgPGZsYWdzPjEzMTk3MDwvZmxhZ3M+CiAgICAgIDx2YWx1ZSB0eXBlPSIzIj5obG9nPC92YWx1ZT4KICAgICA8L0Jhc2ljRW50cnk+CiAgICAgPEJhc2ljRW50cnk+CiAgICAgIDxuYW1lPlRyaWdnZXJMZXZlbDwvbmFtZT4KICAgICAgPGZsYWdzPjEzMjk5NDwvZmxhZ3M+CiAgICAgIDx2YWx1ZSB0eXBlPSI3Ij4wPC92YWx1ZT4KICAgICA8L0Jhc2ljRW50cnk+CiAgICAgPEJhc2ljRW50cnk+CiAgICAgIDxuYW1lPlVzZXJOYW1lPC9uYW1lPgogICAgICA8ZmxhZ3M+MTMxOTcwPC9mbGFncz4KICAgICAgPHZhbHVlIHR5cGU9IjMiPlBFPC92YWx1ZT4KICAgICA8L0Jhc2ljRW50cnk+CiAgICA8L0Jhc2ljRW50cnk+CiAgICA8QmFzaWNFbnRyeT4KICAgICA8bmFtZT5CMzwvbmFtZT4KICAgICA8ZmxhZ3M+MTMxNzE0PC9mbGFncz4KICAgICA8dmFsdWUgdHlwZT0iMiI+MTE8L3ZhbHVlPgogICAgIDxCYXNpY0VudHJ5PgogICAgICA8bmFtZT5BY3RpdmU8L25hbWU+CiAgICAgIDxmbGFncz4xMzE0NTg8L2ZsYWdzPgogICAgICA8dmFsdWUgdHlwZT0iMSI+MDwvdmFsdWU+CiAgICAgPC9CYXNpY0VudHJ5PgogICAgIDxCYXNpY0VudHJ5PgogICAgICA8bmFtZT5Nb2RlPC9uYW1lPgogICAgICA8ZmxhZ3M+MTMxOTcwPC9mbGFncz4KICAgICAgPHZhbHVlIHR5cGU9IjMiPmhsb2c8L3ZhbHVlPgogICAgIDwvQmFzaWNFbnRyeT4KICAgICA8QmFzaWNFbnRyeT4KICAgICAgPG5hbWU+VHJpZ2dlckxldmVsPC9uYW1lPgogICAgICA8ZmxhZ3M+MTMyOTk0PC9mbGFncz4KICAgICAgPHZhbHVlIHR5cGU9IjciPjA8L3ZhbHVlPgogICAgIDwvQmFzaWNFbnRyeT4KICAgICA8QmFzaWNFbnRyeT4KICAgICAgPG5hbWU+VXNlck5hbWU8L25hbWU+CiAgICAgIDxmbGFncz4xMzE5NzA8L2ZsYWdzPgogICAgICA8dmFsdWUgdHlwZT0iMyI+UGVyQ1AtVmlvNzAwPC92YWx1ZT4KICAgICA8L0Jhc2ljRW50cnk+CiAgICA8L0Jhc2ljRW50cnk+CiAgICA8QmFzaWNFbnRyeT4KICAgICA8bmFtZT5CNDwvbmFtZT4KICAgICA8ZmxhZ3M+MTMxNzE0PC9mbGFncz4KICAgICA8dmFsdWUgdHlwZT0iMiI+NjwvdmFsdWU+CiAgICAgPEJhc2ljRW50cnk+CiAgICAgIDxuYW1lPkFjdGl2ZTwvbmFtZT4KICAgICAgPGZsYWdzPjEzMTQ1ODwvZmxhZ3M+CiAgICAgIDx2YWx1ZSB0eXBlPSIxIj4wPC92YWx1ZT4KICAgICA8L0Jhc2ljRW50cnk+CiAgICAgPEJhc2ljRW50cnk+CiAgICAgIDxuYW1lPk1vZGU8L25hbWU+CiAgICAgIDxmbGFncz4xMzE5NzA8L2ZsYWdzPgogICAgICA8dmFsdWUgdHlwZT0iMyI+aGxvZzwvdmFsdWU+CiAgICAgPC9CYXNpY0VudHJ5PgogICAgIDxCYXNpY0VudHJ5PgogICAgICA8bmFtZT5UcmlnZ2VyTGV2ZWw8L25hbWU+CiAgICAgIDxmbGFncz4xMzI5OTQ8L2ZsYWdzPgogICAgICA8dmFsdWUgdHlwZT0iNyI+MDwvdmFsdWU+CiAgICAgPC9CYXNpY0VudHJ5PgogICAgIDxCYXNpY0VudHJ5PgogICAgICA8bmFtZT5Vc2VyTmFtZTwvbmFtZT4KICAgICAgPGZsYWdzPjEzMTk3MDwvZmxhZ3M+CiAgICAgIDx2YWx1ZSB0eXBlPSIzIj5QRS1WaW83NzA8L3ZhbHVlPgogICAgIDwvQmFzaWNFbnRyeT4KICAgIDwvQmFzaWNFbnRyeT4KICAgIDxCYXNpY0VudHJ5PgogICAgIDxuYW1lPlIxPC9uYW1lPgogICAgIDxmbGFncz4xMzE3MTQ8L2ZsYWdzPgogICAgIDx2YWx1ZSB0eXBlPSIyIj4xMDwvdmFsdWU+CiAgICAgPEJhc2ljRW50cnk+CiAgICAgIDxuYW1lPkFjdGl2ZTwvbmFtZT4KICAgICAgPGZsYWdzPjEzMTQ1ODwvZmxhZ3M+CiAgICAgIDx2YWx1ZSB0eXBlPSIxIj4wPC92YWx1ZT4KICAgICA8L0Jhc2ljRW50cnk+CiAgICAgPEJhc2ljRW50cnk+CiAgICAgIDxuYW1lPk1vZGU8L25hbWU+CiAgICAgIDxmbGFncz4xMzE5NzA8L2ZsYWdzPgogICAgICA8dmFsdWUgdHlwZT0iMyI+aGxvZzwvdmFsdWU+CiAgICAgPC9CYXNpY0VudHJ5PgogICAgIDxCYXNpY0VudHJ5PgogICAgICA8bmFtZT5UcmlnZ2VyTGV2ZWw8L25hbWU+CiAgICAgIDxmbGFncz4xMzI5OTQ8L2ZsYWdzPgogICAgICA8dmFsdWUgdHlwZT0iNyI+MDwvdmFsdWU+CiAgICAgPC9CYXNpY0VudHJ5PgogICAgIDxCYXNpY0VudHJ5PgogICAgICA8bmFtZT5Vc2VyTmFtZTwvbmFtZT4KICAgICAgPGZsYWdzPjEzMTk3MDwvZmxhZ3M+CiAgICAgIDx2YWx1ZSB0eXBlPSIzIj5BUEM8L3ZhbHVlPgogICAgIDwvQmFzaWNFbnRyeT4KICAgIDwvQmFzaWNFbnRyeT4KICAgIDxCYXNpY0VudHJ5PgogICAgIDxuYW1lPlIyPC9uYW1lPgogICAgIDxmbGFncz4xMzE3MTQ8L2ZsYWdzPgogICAgIDx2YWx1ZSB0eXBlPSIyIj4xMjwvdmFsdWU+CiAgICAgPEJhc2ljRW50cnk+CiAgICAgIDxuYW1lPkFjdGl2ZTwvbmFtZT4KICAgICAgPGZsYWdzPjEzMTQ1ODwvZmxhZ3M+CiAgICAgIDx2YWx1ZSB0eXBlPSIxIj4wPC92YWx1ZT4KICAgICA8L0Jhc2ljRW50cnk+CiAgICAgPEJhc2ljRW50cnk+CiAgICAgIDxuYW1lPk1vZGU8L25hbWU+CiAgICAgIDxmbGFncz4xMzE5NzA8L2ZsYWdzPgogICAgICA8dmFsdWUgdHlwZT0iMyI+aGxvZzwvdmFsdWU+CiAgICAgPC9CYXNpY0VudHJ5PgogICAgIDxCYXNpY0VudHJ5PgogICAgICA8bmFtZT5UcmlnZ2VyTGV2ZWw8L25hbWU+CiAgICAgIDxmbGFncz4xMzI5OTQ8L2ZsYWdzPgogICAgICA8dmFsdWUgdHlwZT0iNyI+MDwvdmFsdWU+CiAgICAgPC9CYXNpY0VudHJ5PgogICAgIDxCYXNpY0VudHJ5PgogICAgICA8bmFtZT5Vc2VyTmFtZTwvbmFtZT4KICAgICAgPGZsYWdzPjEzMTk3MDwvZmxhZ3M+CiAgICAgIDx2YWx1ZSB0eXBlPSIzIj5BUEMtVmlvNzcwPC92YWx1ZT4KICAgICA8L0Jhc2ljRW50cnk+CiAgICA8L0Jhc2ljRW50cnk+CiAgIDwvQmFzaWNFbnRyeT4KICAgPEJhc2ljRW50cnk+CiAgICA8bmFtZT5QYXJhbWV0ZXJzPC9uYW1lPgogICAgPGZsYWdzPjEzMTIwMjwvZmxhZ3M+CiAgICA8QmFzaWNFbnRyeT4KICAgICA8bmFtZT5IRFI8L25hbWU+CiAgICAgPGZsYWdzPjEzMTcxNDwvZmxhZ3M+CiAgICAgPHZhbHVlIHR5cGU9IjIiPjA8L3ZhbHVlPgogICAgIDxCYXNpY0VudHJ5PgogICAgICA8bmFtZT5UaW1lPC9uYW1lPgogICAgICA8ZmxhZ3M+MTMxNDU4PC9mbGFncz4KICAgICAgPHZhbHVlIHR5cGU9IjEiPjE8L3ZhbHVlPgogICAgICA8QmFzaWNFbnRyeT4KICAgICAgIDxuYW1lPlVzZXJkZWZOYW1lPC9uYW1lPgogICAgICAgPGZsYWdzPjEzMTk3MDwvZmxhZ3M+CiAgICAgICA8dmFsdWUgdHlwZT0iMyI+VGltZTwvdmFsdWU+CiAgICAgIDwvQmFzaWNFbnRyeT4KICAgICA8L0Jhc2ljRW50cnk+CiAgICAgPEJhc2ljRW50cnk+CiAgICAgIDxuYW1lPkNyRXZDb3VudDwvbmFtZT4KICAgICAgPGZsYWdzPjEzMTQ1ODwvZmxhZ3M+CiAgICAgIDx2YWx1ZSB0eXBlPSIxIj4xPC92YWx1ZT4KICAgICAgPEJhc2ljRW50cnk+CiAgICAgICA8bmFtZT5Vc2VyZGVmTmFtZTwvbmFtZT4KICAgICAgIDxmbGFncz4xMzE5NzA8L2ZsYWdzPgogICAgICAgPHZhbHVlIHR5cGU9IjMiPjwvdmFsdWU+CiAgICAgIDwvQmFzaWNFbnRyeT4KICAgICA8L0Jhc2ljRW50cnk+CiAgICAgPEJhc2ljRW50cnk+CiAgICAgIDxuYW1lPlNuZEV2Q291bnQ8L25hbWU+CiAgICAgIDxmbGFncz4xMzE0NTg8L2ZsYWdzPgogICAgICA8dmFsdWUgdHlwZT0iMSI+MTwvdmFsdWU+CiAgICAgIDxCYXNpY0VudHJ5PgogICAgICAgPG5hbWU+VXNlcmRlZk5hbWU8L25hbWU+CiAgICAgICA8ZmxhZ3M+MTMxOTcwPC9mbGFncz4KICAgICAgIDx2YWx1ZSB0eXBlPSIzIj48L3ZhbHVlPgogICAgICA8L0Jhc2ljRW50cnk+CiAgICAgPC9CYXNpY0VudHJ5PgogICAgIDxCYXNpY0VudHJ5PgogICAgICA8bmFtZT5Hcm91cDwvbmFtZT4KICAgICAgPGZsYWdzPjEzMTQ1ODwvZmxhZ3M+CiAgICAgIDx2YWx1ZSB0eXBlPSIxIj4wPC92YWx1ZT4KICAgICAgPEJhc2ljRW50cnk+CiAgICAgICA8bmFtZT5Vc2VyZGVmTmFtZTwvbmFtZT4KICAgICAgIDxmbGFncz4xMzE5NzA8L2ZsYWdzPgogICAgICAgPHZhbHVlIHR5cGU9IjMiPkdyb3VwPC92YWx1ZT4KICAgICAgPC9CYXNpY0VudHJ5PgogICAgIDwvQmFzaWNFbnRyeT4KICAgICA8QmFzaWNFbnRyeT4KICAgICAgPG5hbWU+Vm9sdW1lPC9uYW1lPgogICAgICA8ZmxhZ3M+MTMxNDU4PC9mbGFncz4KICAgICAgPHZhbHVlIHR5cGU9IjEiPjE8L3ZhbHVlPgogICAgICA8QmFzaWNFbnRyeT4KICAgICAgIDxuYW1lPlVzZXJkZWZOYW1lPC9uYW1lPgogICAgICAgPGZsYWdzPjEzMTk3MDwvZmxhZ3M+CiAgICAgICA8dmFsdWUgdHlwZT0iMyI+Vm9sdW1lPC92YWx1ZT4KICAgICAgPC9CYXNpY0VudHJ5PgogICAgIDwvQmFzaWNFbnRyeT4KICAgIDwvQmFzaWNFbnRyeT4KICAgIDxCYXNpY0VudHJ5PgogICAgIDxuYW1lPkZTQzwvbmFtZT4KICAgICA8ZmxhZ3M+MTMxMjAyPC9mbGFncz4KICAgICA8QmFzaWNFbnRyeT4KICAgICAgPG5hbWU+QXJlYTwvbmFtZT4KICAgICAgPGZsYWdzPjEzMTQ1ODwvZmxhZ3M+CiAgICAgIDx2YWx1ZSB0eXBlPSIxIj4xPC92YWx1ZT4KICAgICAgPEJhc2ljRW50cnk+CiAgICAgICA8bmFtZT5Vc2VyZGVmTmFtZTwvbmFtZT4KICAgICAgIDxmbGFncz4xMzE5NzA8L2ZsYWdzPgogICAgICAgPHZhbHVlIHR5cGU9IjMiPjwvdmFsdWU+CiAgICAgIDwvQmFzaWNFbnRyeT4KICAgICA8L0Jhc2ljRW50cnk+CiAgICAgPEJhc2ljRW50cnk+CiAgICAgIDxuYW1lPkhlaWdodDwvbmFtZT4KICAgICAgPGZsYWdzPjEzMTQ1ODwvZmxhZ3M+CiAgICAgIDx2YWx1ZSB0eXBlPSIxIj4xPC92YWx1ZT4KICAgICAgPEJhc2ljRW50cnk+CiAgICAgICA8bmFtZT5Vc2VyZGVmTmFtZTwvbmFtZT4KICAgICAgIDxmbGFncz4xMzE5NzA8L2ZsYWdzPgogICAgICAgPHZhbHVlIHR5cGU9IjMiPjwvdmFsdWU+CiAgICAgIDwvQmFzaWNFbnRyeT4KICAgICA8L0Jhc2ljRW50cnk+CiAgICAgPEJhc2ljRW50cnk+CiAgICAgIDxuYW1lPldpZHRoPC9uYW1lPgogICAgICA8ZmxhZ3M+MTMxNDU4PC9mbGFncz4KICAgICAgPHZhbHVlIHR5cGU9IjEiPjE8L3ZhbHVlPgogICAgICA8QmFzaWNFbnRyeT4KICAgICAgIDxuYW1lPlVzZXJkZWZOYW1lPC9uYW1lPgogICAgICAgPGZsYWdzPjEzMTk3MDwvZmxhZ3M+CiAgICAgICA8dmFsdWUgdHlwZT0iMyI+PC92YWx1ZT4KICAgICAgPC9CYXNpY0VudHJ5PgogICAgIDwvQmFzaWNFbnRyeT4KICAgIDwvQmFzaWNFbnRyeT4KICAgIDxCYXNpY0VudHJ5PgogICAgIDxuYW1lPlNTQzwvbmFtZT4KICAgICA8ZmxhZ3M+MTMxMjAyPC9mbGFncz4KICAgICA8QmFzaWNFbnRyeT4KICAgICAgPG5hbWU+QXJlYTwvbmFtZT4KICAgICAgPGZsYWdzPjEzMTQ1ODwvZmxhZ3M+CiAgICAgIDx2YWx1ZSB0eXBlPSIxIj4xPC92YWx1ZT4KICAgICAgPEJhc2ljRW50cnk+CiAgICAgICA8bmFtZT5Vc2VyZGVmTmFtZTwvbmFtZT4KICAgICAgIDxmbGFncz4xMzE5NzA8L2ZsYWdzPgogICAgICAgPHZhbHVlIHR5cGU9IjMiPjwvdmFsdWU+CiAgICAgIDwvQmFzaWNFbnRyeT4KICAgICA8L0Jhc2ljRW50cnk+CiAgICAgPEJhc2ljRW50cnk+CiAgICAgIDxuYW1lPkhlaWdodDwvbmFtZT4KICAgICAgPGZsYWdzPjEzMTQ1ODwvZmxhZ3M+CiAgICAgIDx2YWx1ZSB0eXBlPSIxIj4xPC92YWx1ZT4KICAgICAgPEJhc2ljRW50cnk+CiAgICAgICA8bmFtZT5Vc2VyZGVmTmFtZTwvbmFtZT4KICAgICAgIDxmbGFncz4xMzE5NzA8L2ZsYWdzPgogICAgICAgPHZhbHVlIHR5cGU9IjMiPjwvdmFsdWU+CiAgICAgIDwvQmFzaWNFbnRyeT4KICAgICA8L0Jhc2ljRW50cnk+CiAgICAgPEJhc2ljRW50cnk+CiAgICAgIDxuYW1lPldpZHRoPC9uYW1lPgogICAgICA8ZmxhZ3M+MTMxNDU4PC9mbGFncz4KICAgICAgPHZhbHVlIHR5cGU9IjEiPjE8L3ZhbHVlPgogICAgICA8QmFzaWNFbnRyeT4KICAgICAgIDxuYW1lPlVzZXJkZWZOYW1lPC9uYW1lPgogICAgICAgPGZsYWdzPjEzMTk3MDwvZmxhZ3M+CiAgICAgICA8dmFsdWUgdHlwZT0iMyI+PC92YWx1ZT4KICAgICAgPC9CYXNpY0VudHJ5PgogICAgIDwvQmFzaWNFbnRyeT4KICAgIDwvQmFzaWNFbnRyeT4KICAgIDxCYXNpY0VudHJ5PgogICAgIDxuYW1lPlYxPC9uYW1lPgogICAgIDxmbGFncz4xMzEyMDI8L2ZsYWdzPgogICAgIDxCYXNpY0VudHJ5PgogICAgICA8bmFtZT5BcmVhPC9uYW1lPgogICAgICA8ZmxhZ3M+MTMxNDU4PC9mbGFncz4KICAgICAgPHZhbHVlIHR5cGU9IjEiPjE8L3ZhbHVlPgogICAgICA8QmFzaWNFbnRyeT4KICAgICAgIDxuYW1lPlVzZXJkZWZOYW1lPC9uYW1lPgogICAgICAgPGZsYWdzPjEzMTk3MDwvZmxhZ3M+CiAgICAgICA8dmFsdWUgdHlwZT0iMyI+PC92YWx1ZT4KICAgICAgPC9CYXNpY0VudHJ5PgogICAgIDwvQmFzaWNFbnRyeT4KICAgICA8QmFzaWNFbnRyeT4KICAgICAgPG5hbWU+SGVpZ2h0PC9uYW1lPgogICAgICA8ZmxhZ3M+MTMxNDU4PC9mbGFncz4KICAgICAgPHZhbHVlIHR5cGU9IjEiPjE8L3ZhbHVlPgogICAgICA8QmFzaWNFbnRyeT4KICAgICAgIDxuYW1lPlVzZXJkZWZOYW1lPC9uYW1lPgogICAgICAgPGZsYWdzPjEzMTk3MDwvZmxhZ3M+CiAgICAgICA8dmFsdWUgdHlwZT0iMyI+PC92YWx1ZT4KICAgICAgPC9CYXNpY0VudHJ5PgogICAgIDwvQmFzaWNFbnRyeT4KICAgICA8QmFzaWNFbnRyeT4KICAgICAgPG5hbWU+V2lkdGg8L25hbWU+CiAgICAgIDxmbGFncz4xMzE0NTg8L2ZsYWdzPgogICAgICA8dmFsdWUgdHlwZT0iMSI+MTwvdmFsdWU+CiAgICAgIDxCYXNpY0VudHJ5PgogICAgICAgPG5hbWU+VXNlcmRlZk5hbWU8L25hbWU+CiAgICAgICA8ZmxhZ3M+MTMxOTcwPC9mbGFncz4KICAgICAgIDx2YWx1ZSB0eXBlPSIzIj48L3ZhbHVlPgogICAgICA8L0Jhc2ljRW50cnk+CiAgICAgPC9CYXNpY0VudHJ5PgogICAgPC9CYXNpY0VudHJ5PgogICAgPEJhc2ljRW50cnk+CiAgICAgPG5hbWU+VjI8L25hbWU+CiAgICAgPGZsYWdzPjEzMTIwMjwvZmxhZ3M+CiAgICAgPEJhc2ljRW50cnk+CiAgICAgIDxuYW1lPkFyZWE8L25hbWU+CiAgICAgIDxmbGFncz4xMzE0NTg8L2ZsYWdzPgogICAgICA8dmFsdWUgdHlwZT0iMSI+MTwvdmFsdWU+CiAgICAgIDxCYXNpY0VudHJ5PgogICAgICAgPG5hbWU+VXNlcmRlZk5hbWU8L25hbWU+CiAgICAgICA8ZmxhZ3M+MTMxOTcwPC9mbGFncz4KICAgICAgIDx2YWx1ZSB0eXBlPSIzIj48L3ZhbHVlPgogICAgICA8L0Jhc2ljRW50cnk+CiAgICAgPC9CYXNpY0VudHJ5PgogICAgIDxCYXNpY0VudHJ5PgogICAgICA8bmFtZT5IZWlnaHQ8L25hbWU+CiAgICAgIDxmbGFncz4xMzE0NTg8L2ZsYWdzPgogICAgICA8dmFsdWUgdHlwZT0iMSI+MTwvdmFsdWU+CiAgICAgIDxCYXNpY0VudHJ5PgogICAgICAgPG5hbWU+VXNlcmRlZk5hbWU8L25hbWU+CiAgICAgICA8ZmxhZ3M+MTMxOTcwPC9mbGFncz4KICAgICAgIDx2YWx1ZSB0eXBlPSIzIj48L3ZhbHVlPgogICAgICA8L0Jhc2ljRW50cnk+CiAgICAgPC9CYXNpY0VudHJ5PgogICAgIDxCYXNpY0VudHJ5PgogICAgICA8bmFtZT5XaWR0aDwvbmFtZT4KICAgICAgPGZsYWdzPjEzMTQ1ODwvZmxhZ3M+CiAgICAgIDx2YWx1ZSB0eXBlPSIxIj4xPC92YWx1ZT4KICAgICAgPEJhc2ljRW50cnk+CiAgICAgICA8bmFtZT5Vc2VyZGVmTmFtZTwvbmFtZT4KICAgICAgIDxmbGFncz4xMzE5NzA8L2ZsYWdzPgogICAgICAgPHZhbHVlIHR5cGU9IjMiPjwvdmFsdWU+CiAgICAgIDwvQmFzaWNFbnRyeT4KICAgICA8L0Jhc2ljRW50cnk+CiAgICA8L0Jhc2ljRW50cnk+CiAgICA8QmFzaWNFbnRyeT4KICAgICA8bmFtZT5CMTwvbmFtZT4KICAgICA8ZmxhZ3M+MTMxMjAyPC9mbGFncz4KICAgICA8QmFzaWNFbnRyeT4KICAgICAgPG5hbWU+QXJlYTwvbmFtZT4KICAgICAgPGZsYWdzPjEzMTQ1ODwvZmxhZ3M+CiAgICAgIDx2YWx1ZSB0eXBlPSIxIj4xPC92YWx1ZT4KICAgICAgPEJhc2ljRW50cnk+CiAgICAgICA8bmFtZT5Vc2VyZGVmTmFtZTwvbmFtZT4KICAgICAgIDxmbGFncz4xMzE5NzA8L2ZsYWdzPgogICAgICAgPHZhbHVlIHR5cGU9IjMiPjwvdmFsdWU+CiAgICAgIDwvQmFzaWNFbnRyeT4KICAgICA8L0Jhc2ljRW50cnk+CiAgICAgPEJhc2ljRW50cnk+CiAgICAgIDxuYW1lPkhlaWdodDwvbmFtZT4KICAgICAgPGZsYWdzPjEzMTQ1ODwvZmxhZ3M+CiAgICAgIDx2YWx1ZSB0eXBlPSIxIj4xPC92YWx1ZT4KICAgICAgPEJhc2ljRW50cnk+CiAgICAgICA8bmFtZT5Vc2VyZGVmTmFtZTwvbmFtZT4KICAgICAgIDxmbGFncz4xMzE5NzA8L2ZsYWdzPgogICAgICAgPHZhbHVlIHR5cGU9IjMiPjwvdmFsdWU+CiAgICAgIDwvQmFzaWNFbnRyeT4KICAgICA8L0Jhc2ljRW50cnk+CiAgICAgPEJhc2ljRW50cnk+CiAgICAgIDxuYW1lPldpZHRoPC9uYW1lPgogICAgICA8ZmxhZ3M+MTMxNDU4PC9mbGFncz4KICAgICAgPHZhbHVlIHR5cGU9IjEiPjE8L3ZhbHVlPgogICAgICA8QmFzaWNFbnRyeT4KICAgICAgIDxuYW1lPlVzZXJkZWZOYW1lPC9uYW1lPgogICAgICAgPGZsYWdzPjEzMTk3MDwvZmxhZ3M+CiAgICAgICA8dmFsdWUgdHlwZT0iMyI+PC92YWx1ZT4KICAgICAgPC9CYXNpY0VudHJ5PgogICAgIDwvQmFzaWNFbnRyeT4KICAgIDwvQmFzaWNFbnRyeT4KICAgIDxCYXNpY0VudHJ5PgogICAgIDxuYW1lPkIyPC9uYW1lPgogICAgIDxmbGFncz4xMzEyMDI8L2ZsYWdzPgogICAgIDxCYXNpY0VudHJ5PgogICAgICA8bmFtZT5BcmVhPC9uYW1lPgogICAgICA8ZmxhZ3M+MTMxNDU4PC9mbGFncz4KICAgICAgPHZhbHVlIHR5cGU9IjEiPjE8L3ZhbHVlPgogICAgICA8QmFzaWNFbnRyeT4KICAgICAgIDxuYW1lPlVzZXJkZWZOYW1lPC9uYW1lPgogICAgICAgPGZsYWdzPjEzMTk3MDwvZmxhZ3M+CiAgICAgICA8dmFsdWUgdHlwZT0iMyI+PC92YWx1ZT4KICAgICAgPC9CYXNpY0VudHJ5PgogICAgIDwvQmFzaWNFbnRyeT4KICAgICA8QmFzaWNFbnRyeT4KICAgICAgPG5hbWU+SGVpZ2h0PC9uYW1lPgogICAgICA8ZmxhZ3M+MTMxNDU4PC9mbGFncz4KICAgICAgPHZhbHVlIHR5cGU9IjEiPjE8L3ZhbHVlPgogICAgICA8QmFzaWNFbnRyeT4KICAgICAgIDxuYW1lPlVzZXJkZWZOYW1lPC9uYW1lPgogICAgICAgPGZsYWdzPjEzMTk3MDwvZmxhZ3M+CiAgICAgICA8dmFsdWUgdHlwZT0iMyI+PC92YWx1ZT4KICAgICAgPC9CYXNpY0VudHJ5PgogICAgIDwvQmFzaWNFbnRyeT4KICAgICA8QmFzaWNFbnRyeT4KICAgICAgPG5hbWU+V2lkdGg8L25hbWU+CiAgICAgIDxmbGFncz4xMzE0NTg8L2ZsYWdzPgogICAgICA8dmFsdWUgdHlwZT0iMSI+MTwvdmFsdWU+CiAgICAgIDxCYXNpY0VudHJ5PgogICAgICAgPG5hbWU+VXNlcmRlZk5hbWU8L25hbWU+CiAgICAgICA8ZmxhZ3M+MTMxOTcwPC9mbGFncz4KICAgICAgIDx2YWx1ZSB0eXBlPSIzIj48L3ZhbHVlPgogICAgICA8L0Jhc2ljRW50cnk+CiAgICAgPC9CYXNpY0VudHJ5PgogICAgPC9CYXNpY0VudHJ5PgogICAgPEJhc2ljRW50cnk+CiAgICAgPG5hbWU+QjM8L25hbWU+CiAgICAgPGZsYWdzPjEzMTIwMjwvZmxhZ3M+CiAgICAgPEJhc2ljRW50cnk+CiAgICAgIDxuYW1lPkFyZWE8L25hbWU+CiAgICAgIDxmbGFncz4xMzE0NTg8L2ZsYWdzPgogICAgICA8dmFsdWUgdHlwZT0iMSI+MTwvdmFsdWU+CiAgICAgIDxCYXNpY0VudHJ5PgogICAgICAgPG5hbWU+VXNlcmRlZk5hbWU8L25hbWU+CiAgICAgICA8ZmxhZ3M+MTMxOTcwPC9mbGFncz4KICAgICAgIDx2YWx1ZSB0eXBlPSIzIj48L3ZhbHVlPgogICAgICA8L0Jhc2ljRW50cnk+CiAgICAgPC9CYXNpY0VudHJ5PgogICAgIDxCYXNpY0VudHJ5PgogICAgICA8bmFtZT5IZWlnaHQ8L25hbWU+CiAgICAgIDxmbGFncz4xMzE0NTg8L2ZsYWdzPgogICAgICA8dmFsdWUgdHlwZT0iMSI+MTwvdmFsdWU+CiAgICAgIDxCYXNpY0VudHJ5PgogICAgICAgPG5hbWU+VXNlcmRlZk5hbWU8L25hbWU+CiAgICAgICA8ZmxhZ3M+MTMxOTcwPC9mbGFncz4KICAgICAgIDx2YWx1ZSB0eXBlPSIzIj48L3ZhbHVlPgogICAgICA8L0Jhc2ljRW50cnk+CiAgICAgPC9CYXNpY0VudHJ5PgogICAgIDxCYXNpY0VudHJ5PgogICAgICA8bmFtZT5XaWR0aDwvbmFtZT4KICAgICAgPGZsYWdzPjEzMTQ1ODwvZmxhZ3M+CiAgICAgIDx2YWx1ZSB0eXBlPSIxIj4xPC92YWx1ZT4KICAgICAgPEJhc2ljRW50cnk+CiAgICAgICA8bmFtZT5Vc2VyZGVmTmFtZTwvbmFtZT4KICAgICAgIDxmbGFncz4xMzE5NzA8L2ZsYWdzPgogICAgICAgPHZhbHVlIHR5cGU9IjMiPjwvdmFsdWU+CiAgICAgIDwvQmFzaWNFbnRyeT4KICAgICA8L0Jhc2ljRW50cnk+CiAgICA8L0Jhc2ljRW50cnk+CiAgICA8QmFzaWNFbnRyeT4KICAgICA8bmFtZT5CNDwvbmFtZT4KICAgICA8ZmxhZ3M+MTMxMjAyPC9mbGFncz4KICAgICA8QmFzaWNFbnRyeT4KICAgICAgPG5hbWU+QXJlYTwvbmFtZT4KICAgICAgPGZsYWdzPjEzMTQ1ODwvZmxhZ3M+CiAgICAgIDx2YWx1ZSB0eXBlPSIxIj4xPC92YWx1ZT4KICAgICAgPEJhc2ljRW50cnk+CiAgICAgICA8bmFtZT5Vc2VyZGVmTmFtZTwvbmFtZT4KICAgICAgIDxmbGFncz4xMzE5NzA8L2ZsYWdzPgogICAgICAgPHZhbHVlIHR5cGU9IjMiPjwvdmFsdWU+CiAgICAgIDwvQmFzaWNFbnRyeT4KICAgICA8L0Jhc2ljRW50cnk+CiAgICAgPEJhc2ljRW50cnk+CiAgICAgIDxuYW1lPkhlaWdodDwvbmFtZT4KICAgICAgPGZsYWdzPjEzMTQ1ODwvZmxhZ3M+CiAgICAgIDx2YWx1ZSB0eXBlPSIxIj4xPC92YWx1ZT4KICAgICAgPEJhc2ljRW50cnk+CiAgICAgICA8bmFtZT5Vc2VyZGVmTmFtZTwvbmFtZT4KICAgICAgIDxmbGFncz4xMzE5NzA8L2ZsYWdzPgogICAgICAgPHZhbHVlIHR5cGU9IjMiPjwvdmFsdWU+CiAgICAgIDwvQmFzaWNFbnRyeT4KICAgICA8L0Jhc2ljRW50cnk+CiAgICAgPEJhc2ljRW50cnk+CiAgICAgIDxuYW1lPldpZHRoPC9uYW1lPgogICAgICA8ZmxhZ3M+MTMxNDU4PC9mbGFncz4KICAgICAgPHZhbHVlIHR5cGU9IjEiPjE8L3ZhbHVlPgogICAgICA8QmFzaWNFbnRyeT4KICAgICAgIDxuYW1lPlVzZXJkZWZOYW1lPC9uYW1lPgogICAgICAgPGZsYWdzPjEzMTk3MDwvZmxhZ3M+CiAgICAgICA8dmFsdWUgdHlwZT0iMyI+PC92YWx1ZT4KICAgICAgPC9CYXNpY0VudHJ5PgogICAgIDwvQmFzaWNFbnRyeT4KICAgIDwvQmFzaWNFbnRyeT4KICAgIDxCYXNpY0VudHJ5PgogICAgIDxuYW1lPlIxPC9uYW1lPgogICAgIDxmbGFncz4xMzEyMDI8L2ZsYWdzPgogICAgIDxCYXNpY0VudHJ5PgogICAgICA8bmFtZT5BcmVhPC9uYW1lPgogICAgICA8ZmxhZ3M+MTMxNDU4PC9mbGFncz4KICAgICAgPHZhbHVlIHR5cGU9IjEiPjE8L3ZhbHVlPgogICAgICA8QmFzaWNFbnRyeT4KICAgICAgIDxuYW1lPlVzZXJkZWZOYW1lPC9uYW1lPgogICAgICAgPGZsYWdzPjEzMTk3MDwvZmxhZ3M+CiAgICAgICA8dmFsdWUgdHlwZT0iMyI+PC92YWx1ZT4KICAgICAgPC9CYXNpY0VudHJ5PgogICAgIDwvQmFzaWNFbnRyeT4KICAgICA8QmFzaWNFbnRyeT4KICAgICAgPG5hbWU+SGVpZ2h0PC9uYW1lPgogICAgICA8ZmxhZ3M+MTMxNDU4PC9mbGFncz4KICAgICAgPHZhbHVlIHR5cGU9IjEiPjE8L3ZhbHVlPgogICAgICA8QmFzaWNFbnRyeT4KICAgICAgIDxuYW1lPlVzZXJkZWZOYW1lPC9uYW1lPgogICAgICAgPGZsYWdzPjEzMTk3MDwvZmxhZ3M+CiAgICAgICA8dmFsdWUgdHlwZT0iMyI+PC92YWx1ZT4KICAgICAgPC9CYXNpY0VudHJ5PgogICAgIDwvQmFzaWNFbnRyeT4KICAgICA8QmFzaWNFbnRyeT4KICAgICAgPG5hbWU+V2lkdGg8L25hbWU+CiAgICAgIDxmbGFncz4xMzE0NTg8L2ZsYWdzPgogICAgICA8dmFsdWUgdHlwZT0iMSI+MTwvdmFsdWU+CiAgICAgIDxCYXNpY0VudHJ5PgogICAgICAgPG5hbWU+VXNlcmRlZk5hbWU8L25hbWU+CiAgICAgICA8ZmxhZ3M+MTMxOTcwPC9mbGFncz4KICAgICAgIDx2YWx1ZSB0eXBlPSIzIj48L3ZhbHVlPgogICAgICA8L0Jhc2ljRW50cnk+CiAgICAgPC9CYXNpY0VudHJ5PgogICAgPC9CYXNpY0VudHJ5PgogICAgPEJhc2ljRW50cnk+CiAgICAgPG5hbWU+UjI8L25hbWU+CiAgICAgPGZsYWdzPjEzMTIwMjwvZmxhZ3M+CiAgICAgPEJhc2ljRW50cnk+CiAgICAgIDxuYW1lPkFyZWE8L25hbWU+CiAgICAgIDxmbGFncz4xMzE0NTg8L2ZsYWdzPgogICAgICA8dmFsdWUgdHlwZT0iMSI+MTwvdmFsdWU+CiAgICAgIDxCYXNpY0VudHJ5PgogICAgICAgPG5hbWU+VXNlcmRlZk5hbWU8L25hbWU+CiAgICAgICA8ZmxhZ3M+MTMxOTcwPC9mbGFncz4KICAgICAgIDx2YWx1ZSB0eXBlPSIzIj48L3ZhbHVlPgogICAgICA8L0Jhc2ljRW50cnk+CiAgICAgPC9CYXNpY0VudHJ5PgogICAgIDxCYXNpY0VudHJ5PgogICAgICA8bmFtZT5IZWlnaHQ8L25hbWU+CiAgICAgIDxmbGFncz4xMzE0NTg8L2ZsYWdzPgogICAgICA8dmFsdWUgdHlwZT0iMSI+MTwvdmFsdWU+CiAgICAgIDxCYXNpY0VudHJ5PgogICAgICAgPG5hbWU+VXNlcmRlZk5hbWU8L25hbWU+CiAgICAgICA8ZmxhZ3M+MTMxOTcwPC9mbGFncz4KICAgICAgIDx2YWx1ZSB0eXBlPSIzIj48L3ZhbHVlPgogICAgICA8L0Jhc2ljRW50cnk+CiAgICAgPC9CYXNpY0VudHJ5PgogICAgIDxCYXNpY0VudHJ5PgogICAgICA8bmFtZT5XaWR0aDwvbmFtZT4KICAgICAgPGZsYWdzPjEzMTQ1ODwvZmxhZ3M+CiAgICAgIDx2YWx1ZSB0eXBlPSIxIj4xPC92YWx1ZT4KICAgICAgPEJhc2ljRW50cnk+CiAgICAgICA8bmFtZT5Vc2VyZGVmTmFtZTwvbmFtZT4KICAgICAgIDxmbGFncz4xMzE5NzA8L2ZsYWdzPgogICAgICAgPHZhbHVlIHR5cGU9IjMiPjwvdmFsdWU+CiAgICAgIDwvQmFzaWNFbnRyeT4KICAgICA8L0Jhc2ljRW50cnk+CiAgICA8L0Jhc2ljRW50cnk+CiAgIDwvQmFzaWNFbnRyeT4KICAgPEJhc2ljRW50cnk+CiAgICA8bmFtZT5MYXNlcnM8L25hbWU+CiAgICA8ZmxhZ3M+MTMxMjAyPC9mbGFncz4KICAgIDxCYXNpY0VudHJ5PgogICAgIDxuYW1lPkJsdWU8L25hbWU+CiAgICAgPGZsYWdzPjEzMTQ1ODwvZmxhZ3M+CiAgICAgPHZhbHVlIHR5cGU9IjEiPjE8L3ZhbHVlPgogICAgPC9CYXNpY0VudHJ5PgogICAgPEJhc2ljRW50cnk+CiAgICAgPG5hbWU+VXY8L25hbWU+CiAgICAgPGZsYWdzPjEzMTQ1ODwvZmxhZ3M+CiAgICAgPHZhbHVlIHR5cGU9IjEiPjE8L3ZhbHVlPgogICAgPC9CYXNpY0VudHJ5PgogICAgPEJhc2ljRW50cnk+CiAgICAgPG5hbWU+UmVkPC9uYW1lPgogICAgIDxmbGFncz4xMzE0NTg8L2ZsYWdzPgogICAgIDx2YWx1ZSB0eXBlPSIxIj4xPC92YWx1ZT4KICAgIDwvQmFzaWNFbnRyeT4KICAgPC9CYXNpY0VudHJ5PgogICA8QmFzaWNFbnRyeT4KICAgIDxuYW1lPkdhaW48L25hbWU+CiAgICA8ZmxhZ3M+MTMxMjAyPC9mbGFncz4KICAgIDxCYXNpY0VudHJ5PgogICAgIDxuYW1lPk1pbjwvbmFtZT4KICAgICA8ZmxhZ3M+MTMxNzE0PC9mbGFncz4KICAgICA8dmFsdWUgdHlwZT0iMiI+MTAwPC92YWx1ZT4KICAgIDwvQmFzaWNFbnRyeT4KICAgIDxCYXNpY0VudHJ5PgogICAgIDxuYW1lPk1heDwvbmFtZT4KICAgICA8ZmxhZ3M+MTMxNzE0PC9mbGFncz4KICAgICA8dmFsdWUgdHlwZT0iMiI+OTk5PC92YWx1ZT4KICAgIDwvQmFzaWNFbnRyeT4KICAgIDxCYXNpY0VudHJ5PgogICAgIDxuYW1lPlByZWNpc2lvbjwvbmFtZT4KICAgICA8ZmxhZ3M+MTMxNzE0PC9mbGFncz4KICAgICA8dmFsdWUgdHlwZT0iMiI+MjwvdmFsdWU+CiAgICA8L0Jhc2ljRW50cnk+CiAgIDwvQmFzaWNFbnRyeT4KICAgPEJhc2ljRW50cnk+CiAgICA8bmFtZT5UcmlnZ2VyPC9uYW1lPgogICAgPGZsYWdzPjEzMTk3MDwvZmxhZ3M+CiAgICA8dmFsdWUgdHlwZT0iMyI+RlNDPC92YWx1ZT4KICAgPC9CYXNpY0VudHJ5PgogICA8QmFzaWNFbnRyeT4KICAgIDxuYW1lPkFyZWFUcmlnZ2VyPC9uYW1lPgogICAgPGZsYWdzPjEzMTQ1ODwvZmxhZ3M+CiAgICA8dmFsdWUgdHlwZT0iMSI+MDwvdmFsdWU+CiAgIDwvQmFzaWNFbnRyeT4KICAgPEJhc2ljRW50cnk+CiAgICA8bmFtZT5TZWNvbmRhcnlUcmlnZ2VyPC9uYW1lPgogICAgPGZsYWdzPjEzMTQ1ODwvZmxhZ3M+CiAgICA8dmFsdWUgdHlwZT0iMSI+MTwvdmFsdWU+CiAgICA8QmFzaWNFbnRyeT4KICAgICA8bmFtZT5DaGFubmVsPC9uYW1lPgogICAgIDxmbGFncz4xMzE5NzA8L2ZsYWdzPgogICAgIDx2YWx1ZSB0eXBlPSIzIj5GU0M8L3ZhbHVlPgogICAgPC9CYXNpY0VudHJ5PgogICAgPEJhc2ljRW50cnk+CiAgICAgPG5hbWU+VmFsdWU8L25hbWU+CiAgICAgPGZsYWdzPjEzMTcxNDwvZmxhZ3M+CiAgICAgPHZhbHVlIHR5cGU9IjIiPjEyNTgyPC92YWx1ZT4KICAgIDwvQmFzaWNFbnRyeT4KICAgPC9CYXNpY0VudHJ5PgogICA8QmFzaWNFbnRyeT4KICAgIDxuYW1lPkJMQzwvbmFtZT4KICAgIDxmbGFncz4xMzE0NTg8L2ZsYWdzPgogICAgPHZhbHVlIHR5cGU9IjEiPjE8L3ZhbHVlPgogICA8L0Jhc2ljRW50cnk+CiAgIDxCYXNpY0VudHJ5PgogICAgPG5hbWU+U2NvcGVNb2RlPC9uYW1lPgogICAgPGZsYWdzPjEzMTcxNDwvZmxhZ3M+CiAgICA8dmFsdWUgdHlwZT0iMiI+MDwvdmFsdWU+CiAgICA8QmFzaWNFbnRyeT4KICAgICA8bmFtZT5MZW5ndGg8L25hbWU+CiAgICAgPGZsYWdzPjEzMTcxNDwvZmxhZ3M+CiAgICAgPHZhbHVlIHR5cGU9IjIiPjY0PC92YWx1ZT4KICAgIDwvQmFzaWNFbnRyeT4KICAgIDxCYXNpY0VudHJ5PgogICAgIDxuYW1lPlNhbXBsZVR5cGVJZDE8L25hbWU+CiAgICAgPGZsYWdzPjEzMTcxNDwvZmxhZ3M+CiAgICAgPHZhbHVlIHR5cGU9IjIiPjA8L3ZhbHVlPgogICAgPC9CYXNpY0VudHJ5PgogICAgPEJhc2ljRW50cnk+CiAgICAgPG5hbWU+U2FtcGxlVHlwZUlkMjwvbmFtZT4KICAgICA8ZmxhZ3M+MTMxNzE0PC9mbGFncz4KICAgICA8dmFsdWUgdHlwZT0iMiI+MjwvdmFsdWU+CiAgICA8L0Jhc2ljRW50cnk+CiAgIDwvQmFzaWNFbnRyeT4KICAgPEJhc2ljRW50cnk+CiAgICA8bmFtZT5GcGdhQ3RybFNldDwvbmFtZT4KICAgIDxmbGFncz4xMzE3MTQ8L2ZsYWdzPgogICAgPHZhbHVlIHR5cGU9IjIiPjE8L3ZhbHVlPgogICA8L0Jhc2ljRW50cnk+CiAgIDxCYXNpY0VudHJ5PgogICAgPG5hbWU+Q29uZmlndXJhdGlvbjwvbmFtZT4KICAgIDxmbGFncz4xMzE5NzA8L2ZsYWdzPgogICAgPHZhbHVlIHR5cGU9IjMiPkZMODwvdmFsdWU+CiAgIDwvQmFzaWNFbnRyeT4KICA8L0Jhc2ljRW50cnk+CiAgPEJhc2ljRW50cnk+CiAgIDxuYW1lPkNvbXBlbnNhdGlvbjwvbmFtZT4KICAgPGZsYWdzPjEzMTIwMjwvZmxhZ3M+CiAgIDxCYXNpY0VudHJ5PgogICAgPG5hbWU+TWF0cml4PC9uYW1lPgogICAgPGZsYWdzPjEzMTk3MDwvZmxhZ3M+CiAgICA8dmFsdWUgdHlwZT0iMyI+MQowCjAKMAowCjAKMAowCjAKMQowCjAKMAowCjAKMAowCjAKMQowCjAKMAowCjAKMAowCjAKMQowCjAKMAowCjAKMAowCjAKMQowCjAKMAowCjAKMAowCjAKMQowCjAKMAowCjAKMAowCjAKMQowCjAKMAowCjAKMAowCjAKMTwvdmFsdWU+CiAgIDwvQmFzaWNFbnRyeT4KICAgPEJhc2ljRW50cnk+CiAgICA8bmFtZT5BY3RpdmU8L25hbWU+CiAgICA8ZmxhZ3M+MTMxNzE0PC9mbGFncz4KICAgIDx2YWx1ZSB0eXBlPSIyIj4wPC92YWx1ZT4KICAgPC9CYXNpY0VudHJ5PgogIDwvQmFzaWNFbnRyeT4KIDwvQmFzaWNFbnRyeT4KIDxCYXNpY0VudHJ5PgogIDxuYW1lPlZhbGlkaXR5S2V5PC9uYW1lPgogIDxmbGFncz4xMzI3Mzg8L2ZsYWdzPgogIDx2YWx1ZSB0eXBlPSI2IiBzaXplPSIxMTIiPgpOd0F6QURjQU5BQmhBR0VBTkFBM0FESUFNZ0E1QURFQU1BQXpBR0VBTXdCZkFEQUFNQUF3QURBQVh3QXlBQzRBCk1RQXhBQzRBTVFBNEFERUFOd0F1QURFQU9RQTJBRElBTXdCZkFFMEFZUUJqQUhNQVVRQjFBR0VBYmdCMEFGOEEKTWdBd0FERUFPQUF4QURFQU1RQTBBQT09PC92YWx1ZT4KIDwvQmFzaWNFbnRyeT4KIDxCYXNpY0VudHJ5PgogIDxuYW1lPkNvbmZpZ1ZlcnNpb248L25hbWU+CiAgPGZsYWdzPjEzMTk3MDwvZmxhZ3M+CiAgPHZhbHVlIHR5cGU9IjMiPjAuNC4yNTwvdmFsdWU+CiA8L0Jhc2ljRW50cnk+CiA8QmFzaWNFbnRyeT4KICA8bmFtZT5GaWxlVHlwZTwvbmFtZT4KICA8ZmxhZ3M+MTMxOTcwPC9mbGFncz4KICA8dmFsdWUgdHlwZT0iMyI+RGV2aWNlPC92YWx1ZT4KIDwvQmFzaWNFbnRyeT4KIDxCYXNpY0VudHJ5PgogIDxuYW1lPkNoZWNrc3VtPC9uYW1lPgogIDxmbGFncz4xMzE4NDI8L2ZsYWdzPgogIDx2YWx1ZSB0eXBlPSIzIj5kMTRkMWUwNGJjMjY3YjhhMjBhZmQ1YzYwZDRhNGU2NjwvdmFsdWU+CiA8L0Jhc2ljRW50cnk+CjwvQmFzaWNFbnRyeT4K/@MB_ANALYSIS/PEJhc2ljRW50cnk+CiA8bmFtZT5Tb2Z0d2FyZTwvbmFtZT4KIDxmbGFncz42NTY2NjwvZmxhZ3M+CiA8QmFzaWNFbnRyeT4KICA8bmFtZT5WYWxpZGl0eUtleTwvbmFtZT4KICA8ZmxhZ3M+NjcyMDI8L2ZsYWdzPgogIDx2YWx1ZSB0eXBlPSI2IiBzaXplPSIxMTIiPgpOd0F6QURjQU5BQmhBR0VBTkFBM0FESUFNZ0E1QURFQU1BQXpBR0VBTXdCZkFEQUFNQUF3QURBQVh3QXlBQzRBCk1RQXhBQzRBTVFBNEFERUFOd0F1QURFQU9RQTJBRElBTXdCZkFFMEFZUUJqQUhNQVVRQjFBR0VBYmdCMEFGOEEKTWdBd0FERUFPQUF4QURFQU1RQTBBQT09PC92YWx1ZT4KIDwvQmFzaWNFbnRyeT4KIDxCYXNpY0VudHJ5PgogIDxuYW1lPkNvbmZpZ1ZlcnNpb248L25hbWU+CiAgPGZsYWdzPjY2NDM0PC9mbGFncz4KICA8dmFsdWUgdHlwZT0iMyI+MC40LjI1PC92YWx1ZT4KIDwvQmFzaWNFbnRyeT4KIDxCYXNpY0VudHJ5PgogIDxuYW1lPkFuYWx5c2lzPC9uYW1lPgogIDxmbGFncz42NTY2NjwvZmxhZ3M+CiAgPEJhc2ljRW50cnk+CiAgIDxuYW1lPlZhcnM8L25hbWU+CiAgIDxmbGFncz42NTY2NjwvZmxhZ3M+CiAgIDxCYXNpY0VudHJ5PgogICAgPG5hbWU+MTwvbmFtZT4KICAgIDxmbGFncz42NTY2NjwvZmxhZ3M+CiAgICA8QmFzaWNFbnRyeT4KICAgICA8bmFtZT5TYW1wbGVzPC9uYW1lPgogICAgIDxmbGFncz42NTY2NjwvZmxhZ3M+CiAgICAgPEJhc2ljRW50cnk+CiAgICAgIDxuYW1lPlAxPC9uYW1lPgogICAgICA8ZmxhZ3M+NjYxNzg8L2ZsYWdzPgogICAgICA8dmFsdWUgdHlwZT0iMiI+MTI3PC92YWx1ZT4KICAgICAgPEJhc2ljRW50cnk+CiAgICAgICA8bmFtZT5TYW1wbGVzPC9uYW1lPgogICAgICAgPGZsYWdzPjY1NjY2PC9mbGFncz4KICAgICAgIDxCYXNpY0VudHJ5PgogICAgICAgIDxuYW1lPlAyPC9uYW1lPgogICAgICAgIDxmbGFncz42NjE3ODwvZmxhZ3M+CiAgICAgICAgPHZhbHVlIHR5cGU9IjIiPjEyODwvdmFsdWU+CiAgICAgICAgPEJhc2ljRW50cnk+CiAgICAgICAgIDxuYW1lPlNhbXBsZXM8L25hbWU+CiAgICAgICAgIDxmbGFncz42NTY2NjwvZmxhZ3M+CiAgICAgICAgIDxCYXNpY0VudHJ5PgogICAgICAgICAgPG5hbWU+UDM8L25hbWU+CiAgICAgICAgICA8ZmxhZ3M+NjYxNzg8L2ZsYWdzPgogICAgICAgICAgPHZhbHVlIHR5cGU9IjIiPjEyOTwvdmFsdWU+CiAgICAgICAgIDwvQmFzaWNFbnRyeT4KICAgICAgICAgPEJhc2ljRW50cnk+CiAgICAgICAgICA8bmFtZT5MUjM8L25hbWU+CiAgICAgICAgICA8ZmxhZ3M+NjYxNzg8L2ZsYWdzPgogICAgICAgICAgPHZhbHVlIHR5cGU9IjIiPjA8L3ZhbHVlPgogICAgICAgICA8L0Jhc2ljRW50cnk+CiAgICAgICAgIDxCYXNpY0VudHJ5PgogICAgICAgICAgPG5hbWU+VVIzPC9uYW1lPgogICAgICAgICAgPGZsYWdzPjY2MTc4PC9mbGFncz4KICAgICAgICAgIDx2YWx1ZSB0eXBlPSIyIj4wPC92YWx1ZT4KICAgICAgICAgPC9CYXNpY0VudHJ5PgogICAgICAgICA8QmFzaWNFbnRyeT4KICAgICAgICAgIDxuYW1lPlVMMzwvbmFtZT4KICAgICAgICAgIDxmbGFncz42NjE3ODwvZmxhZ3M+CiAgICAgICAgICA8dmFsdWUgdHlwZT0iMiI+MDwvdmFsdWU+CiAgICAgICAgIDwvQmFzaWNFbnRyeT4KICAgICAgICAgPEJhc2ljRW50cnk+CiAgICAgICAgICA8bmFtZT5MTDM8L25hbWU+CiAgICAgICAgICA8ZmxhZ3M+NjYxNzg8L2ZsYWdzPgogICAgICAgICAgPHZhbHVlIHR5cGU9IjIiPjA8L3ZhbHVlPgogICAgICAgICA8L0Jhc2ljRW50cnk+CiAgICAgICAgPC9CYXNpY0VudHJ5PgogICAgICAgPC9CYXNpY0VudHJ5PgogICAgICA8L0Jhc2ljRW50cnk+CiAgICAgPC9CYXNpY0VudHJ5PgogICAgPC9CYXNpY0VudHJ5PgogICA8L0Jhc2ljRW50cnk+CiAgPC9CYXNpY0VudHJ5PgogPC9CYXNpY0VudHJ5PgogPEJhc2ljRW50cnk+CiAgPG5hbWU+V2luZG93czwvbmFtZT4KICA8ZmxhZ3M+NjU2NjY8L2ZsYWdzPgogIDxCYXNpY0VudHJ5PgogICA8bmFtZT52aWV3NHQgMzwvbmFtZT4KICAgPGZsYWdzPjY2NDM0PC9mbGFncz4KICAgPHZhbHVlIHR5cGU9IjMiPldpbmRvdzwvdmFsdWU+CiAgIDxCYXNpY0VudHJ5PgogICAgPG5hbWU+UGFnZXM8L25hbWU+CiAgICA8ZmxhZ3M+NjY0MzQ8L2ZsYWdzPgogICAgPHZhbHVlIHR5cGU9IjMiPlBhZ2UxPC92YWx1ZT4KICAgIDxCYXNpY0VudHJ5PgogICAgIDxuYW1lPlBhZ2UxPC9uYW1lPgogICAgIDxmbGFncz42NTY2NjwvZmxhZ3M+CiAgICAgPEJhc2ljRW50cnk+CiAgICAgIDxuYW1lPldpZGdldHM8L25hbWU+CiAgICAgIDxmbGFncz42NjQzNDwvZmxhZ3M+CiAgICAgIDx2YWx1ZSB0eXBlPSIzIj5wbG90MjwvdmFsdWU+CiAgICAgIDxCYXNpY0VudHJ5PgogICAgICAgPG5hbWU+UGFnZU5vPC9uYW1lPgogICAgICAgPGZsYWdzPjY2NDM0PC9mbGFncz4KICAgICAgIDx2YWx1ZSB0eXBlPSIzIj5UZXh0PC92YWx1ZT4KICAgICAgIDxCYXNpY0VudHJ5PgogICAgICAgIDxuYW1lPldpZGdldFNpemU8L25hbWU+CiAgICAgICAgPGZsYWdzPjY1NjY2PC9mbGFncz4KICAgICAgICA8QmFzaWNFbnRyeT4KICAgICAgICAgPG5hbWU+V2lkdGg8L25hbWU+CiAgICAgICAgIDxmbGFncz42NjE3ODwvZmxhZ3M+CiAgICAgICAgIDx2YWx1ZSB0eXBlPSIyIj4xMDI0PC92YWx1ZT4KICAgICAgICA8L0Jhc2ljRW50cnk+CiAgICAgICAgPEJhc2ljRW50cnk+CiAgICAgICAgIDxuYW1lPkhlaWdodDwvbmFtZT4KICAgICAgICAgPGZsYWdzPjY2MTc4PC9mbGFncz4KICAgICAgICAgPHZhbHVlIHR5cGU9IjIiPjE1PC92YWx1ZT4KICAgICAgICA8L0Jhc2ljRW50cnk+CiAgICAgICA8L0Jhc2ljRW50cnk+CiAgICAgICA8QmFzaWNFbnRyeT4KICAgICAgICA8bmFtZT5XaWRnZXRQb3M8L25hbWU+CiAgICAgICAgPGZsYWdzPjY1NjY2PC9mbGFncz4KICAgICAgICA8QmFzaWNFbnRyeT4KICAgICAgICAgPG5hbWU+WDwvbmFtZT4KICAgICAgICAgPGZsYWdzPjY2MTc4PC9mbGFncz4KICAgICAgICAgPHZhbHVlIHR5cGU9IjIiPjM8L3ZhbHVlPgogICAgICAgIDwvQmFzaWNFbnRyeT4KICAgICAgICA8QmFzaWNFbnRyeT4KICAgICAgICAgPG5hbWU+WTwvbmFtZT4KICAgICAgICAgPGZsYWdzPjY2MTc4PC9mbGFncz4KICAgICAgICAgPHZhbHVlIHR5cGU9IjIiPjM8L3ZhbHVlPgogICAgICAgIDwvQmFzaWNFbnRyeT4KICAgICAgIDwvQmFzaWNFbnRyeT4KICAgICAgIDxCYXNpY0VudHJ5PgogICAgICAgIDxuYW1lPlRleHRWYWx1ZTwvbmFtZT4KICAgICAgICA8ZmxhZ3M+NjY0MzQ8L2ZsYWdzPgogICAgICAgIDx2YWx1ZSB0eXBlPSIzIj4mbHQ7YiZndDsxLzEmbHQ7L2ImZ3Q7PC92YWx1ZT4KICAgICAgIDwvQmFzaWNFbnRyeT4KICAgICAgPC9CYXNpY0VudHJ5PgogICAgICA8QmFzaWNFbnRyeT4KICAgICAgIDxuYW1lPnBsb3QwPC9uYW1lPgogICAgICAgPGZsYWdzPjY2NDM0PC9mbGFncz4KICAgICAgIDx2YWx1ZSB0eXBlPSIzIj5QbG90PC92YWx1ZT4KICAgICAgIDxCYXNpY0VudHJ5PgogICAgICAgIDxuYW1lPlZpZXdGZWF0dXJlczwvbmFtZT4KICAgICAgICA8ZmxhZ3M+NjY0MzQ8L2ZsYWdzPgogICAgICAgIDx2YWx1ZSB0eXBlPSIzIj5GU0MtQQpTU0MtQTwvdmFsdWU+CiAgICAgICA8L0Jhc2ljRW50cnk+CiAgICAgICA8QmFzaWNFbnRyeT4KICAgICAgICA8bmFtZT5WaWV3TXVsdGlMYXllcjwvbmFtZT4KICAgICAgICA8ZmxhZ3M+NjU5MjI8L2ZsYWdzPgogICAgICAgIDx2YWx1ZSB0eXBlPSIxIj4wPC92YWx1ZT4KICAgICAgIDwvQmFzaWNFbnRyeT4KICAgICAgIDxCYXNpY0VudHJ5PgogICAgICAgIDxuYW1lPlZpZXdTb3VyY2U8L25hbWU+CiAgICAgICAgPGZsYWdzPjY2NDM0PC9mbGFncz4KICAgICAgICA8dmFsdWUgdHlwZT0iMyI+MTpsaXZlPC92YWx1ZT4KICAgICAgIDwvQmFzaWNFbnRyeT4KICAgICAgIDxCYXNpY0VudHJ5PgogICAgICAgIDxuYW1lPlZpZXdQb3B1bGF0aW9uczwvbmFtZT4KICAgICAgICA8ZmxhZ3M+NjY0MzQ8L2ZsYWdzPgogICAgICAgIDx2YWx1ZSB0eXBlPSIzIj4xOmxpdmU8L3ZhbHVlPgogICAgICAgPC9CYXNpY0VudHJ5PgogICAgICAgPEJhc2ljRW50cnk+CiAgICAgICAgPG5hbWU+Vmlld01vZGU8L25hbWU+CiAgICAgICAgPGZsYWdzPjY2MTc4PC9mbGFncz4KICAgICAgICA8dmFsdWUgdHlwZT0iMiI+MDwvdmFsdWU+CiAgICAgICA8L0Jhc2ljRW50cnk+CiAgICAgICA8QmFzaWNFbnRyeT4KICAgICAgICA8bmFtZT5WaWV3QXhlczwvbmFtZT4KICAgICAgICA8ZmxhZ3M+NjY0MzQ8L2ZsYWdzPgogICAgICAgIDx2YWx1ZSB0eXBlPSIzIj5BcyBhY3F1aXJlZApBcyBhY3F1aXJlZDwvdmFsdWU+CiAgICAgICA8L0Jhc2ljRW50cnk+CiAgICAgICA8QmFzaWNFbnRyeT4KICAgICAgICA8bmFtZT5WaWV3Wm9vbTwvbmFtZT4KICAgICAgICA8ZmxhZ3M+NjY0MzQ8L2ZsYWdzPgogICAgICAgIDx2YWx1ZSB0eXBlPSIzIj4wLjAsMS4wCjAuMCwxLjA8L3ZhbHVlPgogICAgICAgPC9CYXNpY0VudHJ5PgogICAgICAgPEJhc2ljRW50cnk+CiAgICAgICAgPG5hbWU+Vmlld0hpZGVSZWdpb25zPC9uYW1lPgogICAgICAgIDxmbGFncz42NjE3ODwvZmxhZ3M+CiAgICAgICAgPHZhbHVlIHR5cGU9IjIiPjA8L3ZhbHVlPgogICAgICAgPC9CYXNpY0VudHJ5PgogICAgICAgPEJhc2ljRW50cnk+CiAgICAgICAgPG5hbWU+SGlzdG9ncmFtVXNlT3ZlcmxheTwvbmFtZT4KICAgICAgICA8ZmxhZ3M+NjYxNzg8L2ZsYWdzPgogICAgICAgIDx2YWx1ZSB0eXBlPSIyIj4wPC92YWx1ZT4KICAgICAgIDwvQmFzaWNFbnRyeT4KICAgICAgIDxCYXNpY0VudHJ5PgogICAgICAgIDxuYW1lPkhpc3RvZ3JhbU92ZXJsYXk8L25hbWU+CiAgICAgICAgPGZsYWdzPjY2NDM0PC9mbGFncz4KICAgICAgICA8dmFsdWUgdHlwZT0iMyI+CgoKCgoKCgoKPC92YWx1ZT4KICAgICAgIDwvQmFzaWNFbnRyeT4KICAgICAgIDxCYXNpY0VudHJ5PgogICAgICAgIDxuYW1lPkhpc3RvZ3JhbU92ZXJsYXlDb2xvcnM8L25hbWU+CiAgICAgICAgPGZsYWdzPjY2NDM0PC9mbGFncz4KICAgICAgICA8dmFsdWUgdHlwZT0iMyI+I2ZmYWE3ZgojZmZhYWZmCiNhYWZmN2YKIzk2ZDhlMQojYWFhYTdmCiNmZjg2NGEKI2ZjNTdmZgojNmJmZjQyCiM0MGJjZmYKI2EyYWEzNDwvdmFsdWU+CiAgICAgICA8L0Jhc2ljRW50cnk+CiAgICAgICA8QmFzaWNFbnRyeT4KICAgICAgICA8bmFtZT5WaWV3RGF0YUVuZDwvbmFtZT4KICAgICAgICA8ZmxhZ3M+NjYxNzg8L2ZsYWdzPgogICAgICAgIDx2YWx1ZSB0eXBlPSIyIj4yMTQ3NDgzNjQ3PC92YWx1ZT4KICAgICAgIDwvQmFzaWNFbnRyeT4KICAgICAgIDxCYXNpY0VudHJ5PgogICAgICAgIDxuYW1lPlZpZXdEYXRhU2tpcDwvbmFtZT4KICAgICAgICA8ZmxhZ3M+NjYxNzg8L2ZsYWdzPgogICAgICAgIDx2YWx1ZSB0eXBlPSIyIj4wPC92YWx1ZT4KICAgICAgIDwvQmFzaWNFbnRyeT4KICAgICAgIDxCYXNpY0VudHJ5PgogICAgICAgIDxuYW1lPlZpZXdEYXRhU3RhcnQ8L25hbWU+CiAgICAgICAgPGZsYWdzPjY2MTc4PC9mbGFncz4KICAgICAgICA8dmFsdWUgdHlwZT0iMiI+MDwvdmFsdWU+CiAgICAgICA8L0Jhc2ljRW50cnk+CiAgICAgICA8QmFzaWNFbnRyeT4KICAgICAgICA8bmFtZT5TY3JpcHRUZXh0PC9uYW1lPgogICAgICAgIDxmbGFncz42NjQzNDwvZmxhZ3M+CiAgICAgICAgPHZhbHVlIHR5cGU9IjMiPkVkaXQgdGV4dCB2aWEgUHJvcGVydGllczwvdmFsdWU+CiAgICAgICAgPEJhc2ljRW50cnk+CiAgICAgICAgIDxuYW1lPlByZWRlZmluZWRTY3JpcHRUZXh0PC9uYW1lPgogICAgICAgICA8ZmxhZ3M+NjY0MzQ8L2ZsYWdzPgogICAgICAgICA8dmFsdWUgdHlwZT0iMyI+PC92YWx1ZT4KICAgICAgICA8L0Jhc2ljRW50cnk+CiAgICAgICA8L0Jhc2ljRW50cnk+CiAgICAgICA8QmFzaWNFbnRyeT4KICAgICAgICA8bmFtZT5TY3JpcHRUZXh0QWxpZ25tZW50PC9uYW1lPgogICAgICAgIDxmbGFncz42NjE3ODwvZmxhZ3M+CiAgICAgICAgPHZhbHVlIHR5cGU9IjIiPjA8L3ZhbHVlPgogICAgICAgPC9CYXNpY0VudHJ5PgogICAgICAgPEJhc2ljRW50cnk+CiAgICAgICAgPG5hbWU+SGlzdG9ncmFtTm9ybWFsaXphdGlvbjwvbmFtZT4KICAgICAgICA8ZmxhZ3M+NjYxNzg8L2ZsYWdzPgogICAgICAgIDx2YWx1ZSB0eXBlPSIyIj4wPC92YWx1ZT4KICAgICAgIDwvQmFzaWNFbnRyeT4KICAgICAgIDxCYXNpY0VudHJ5PgogICAgICAgIDxuYW1lPkhpc3RvZ3JhbVBsb3RNb2RlPC9uYW1lPgogICAgICAgIDxmbGFncz42NjE3ODwvZmxhZ3M+CiAgICAgICAgPHZhbHVlIHR5cGU9IjIiPjA8L3ZhbHVlPgogICAgICAgPC9CYXNpY0VudHJ5PgogICAgICAgPEJhc2ljRW50cnk+CiAgICAgICAgPG5hbWU+SGlzdG9ncmFtU21vb3RoaW5nPC9uYW1lPgogICAgICAgIDxmbGFncz42NjE3ODwvZmxhZ3M+CiAgICAgICAgPHZhbHVlIHR5cGU9IjIiPjA8L3ZhbHVlPgogICAgICAgPC9CYXNpY0VudHJ5PgogICAgICAgPEJhc2ljRW50cnk+CiAgICAgICAgPG5hbWU+U3RhdGlzdGljRmVhdHVyZXM8L25hbWU+CiAgICAgICAgPGZsYWdzPjY2NDM0PC9mbGFncz4KICAgICAgICA8dmFsdWUgdHlwZT0iMyI+RlNDLUEKU1NDLUE8L3ZhbHVlPgogICAgICAgPC9CYXNpY0VudHJ5PgogICAgICAgPEJhc2ljRW50cnk+CiAgICAgICAgPG5hbWU+U3RhdGlzdGljUmVnaW9uRnVuY3M8L25hbWU+CiAgICAgICAgPGZsYWdzPjY2NDM0PC9mbGFncz4KICAgICAgICA8dmFsdWUgdHlwZT0iMyI+UGF0aAolLVQ8L3ZhbHVlPgogICAgICAgPC9CYXNpY0VudHJ5PgogICAgICAgPEJhc2ljRW50cnk+CiAgICAgICAgPG5hbWU+U3RhdGlzdGljRmVhdHVyZUZ1bmNzPC9uYW1lPgogICAgICAgIDxmbGFncz42NjQzNDwvZmxhZ3M+CiAgICAgICAgPHZhbHVlIHR5cGU9IjMiPjwvdmFsdWU+CiAgICAgICA8L0Jhc2ljRW50cnk+CiAgICAgICA8QmFzaWNFbnRyeT4KICAgICAgICA8bmFtZT5TdGF0aXN0aWNTb3VyY2VJbmZvPC9uYW1lPgogICAgICAgIDxmbGFncz42NTkyMjwvZmxhZ3M+CiAgICAgICAgPHZhbHVlIHR5cGU9IjEiPjE8L3ZhbHVlPgogICAgICAgPC9CYXNpY0VudHJ5PgogICAgICAgPEJhc2ljRW50cnk+CiAgICAgICAgPG5hbWU+U3RhdGlzdGljVGFibGU8L25hbWU+CiAgICAgICAgPGZsYWdzPjY1OTIyPC9mbGFncz4KICAgICAgICA8dmFsdWUgdHlwZT0iMSI+MTwvdmFsdWU+CiAgICAgICA8L0Jhc2ljRW50cnk+CiAgICAgICA8QmFzaWNFbnRyeT4KICAgICAgICA8bmFtZT5TdGF0aXN0aWNGZWF0dXJlTmFtZTwvbmFtZT4KICAgICAgICA8ZmxhZ3M+NjYxNzg8L2ZsYWdzPgogICAgICAgIDx2YWx1ZSB0eXBlPSIyIj4wPC92YWx1ZT4KICAgICAgIDwvQmFzaWNFbnRyeT4KICAgICAgIDxCYXNpY0VudHJ5PgogICAgICAgIDxuYW1lPkhlYXRtYXA8L25hbWU+CiAgICAgICAgPGZsYWdzPjY1NjY2PC9mbGFncz4KICAgICAgICA8QmFzaWNFbnRyeT4KICAgICAgICAgPG5hbWU+Q29sb3IxPC9uYW1lPgogICAgICAgICA8ZmxhZ3M+NjY0MzQ8L2ZsYWdzPgogICAgICAgICA8dmFsdWUgdHlwZT0iMyI+I2ZmMDAwMDwvdmFsdWU+CiAgICAgICAgPC9CYXNpY0VudHJ5PgogICAgICAgIDxCYXNpY0VudHJ5PgogICAgICAgICA8bmFtZT5Db2xvcjI8L25hbWU+CiAgICAgICAgIDxmbGFncz42NjQzNDwvZmxhZ3M+CiAgICAgICAgIDx2YWx1ZSB0eXBlPSIzIj4jMDBhYTAwPC92YWx1ZT4KICAgICAgICA8L0Jhc2ljRW50cnk+CiAgICAgICAgPEJhc2ljRW50cnk+CiAgICAgICAgIDxuYW1lPkNvbG9yMzwvbmFtZT4KICAgICAgICAgPGZsYWdzPjY2NDM0PC9mbGFncz4KICAgICAgICAgPHZhbHVlIHR5cGU9IjMiPiNmZmZmMDA8L3ZhbHVlPgogICAgICAgIDwvQmFzaWNFbnRyeT4KICAgICAgICA8QmFzaWNFbnRyeT4KICAgICAgICAgPG5hbWU+Q29sb3I0PC9uYW1lPgogICAgICAgICA8ZmxhZ3M+NjY0MzQ8L2ZsYWdzPgogICAgICAgICA8dmFsdWUgdHlwZT0iMyI+IzMzMzNmZjwvdmFsdWU+CiAgICAgICAgPC9CYXNpY0VudHJ5PgogICAgICAgIDxCYXNpY0VudHJ5PgogICAgICAgICA8bmFtZT5UaHJlc2hvbGQxPC9uYW1lPgogICAgICAgICA8ZmxhZ3M+Njc0NTg8L2ZsYWdzPgogICAgICAgICA8dmFsdWUgdHlwZT0iNyI+MTwvdmFsdWU+CiAgICAgICAgPC9CYXNpY0VudHJ5PgogICAgICAgIDxCYXNpY0VudHJ5PgogICAgICAgICA8bmFtZT5UaHJlc2hvbGQyPC9uYW1lPgogICAgICAgICA8ZmxhZ3M+Njc0NTg8L2ZsYWdzPgogICAgICAgICA8dmFsdWUgdHlwZT0iNyI+MTAwPC92YWx1ZT4KICAgICAgICA8L0Jhc2ljRW50cnk+CiAgICAgICAgPEJhc2ljRW50cnk+CiAgICAgICAgIDxuYW1lPlJlZ2lvbjwvbmFtZT4KICAgICAgICAgPGZsYWdzPjY2NDM0PC9mbGFncz4KICAgICAgICAgPHZhbHVlIHR5cGU9IjMiPmxpdmU8L3ZhbHVlPgogICAgICAgIDwvQmFzaWNFbnRyeT4KICAgICAgICA8QmFzaWNFbnRyeT4KICAgICAgICAgPG5hbWU+UmVnaW9uRnVuY3Rpb248L25hbWU+CiAgICAgICAgIDxmbGFncz42NjQzNDwvZmxhZ3M+CiAgICAgICAgIDx2YWx1ZSB0eXBlPSIzIj5Db3VudDwvdmFsdWU+CiAgICAgICAgPC9CYXNpY0VudHJ5PgogICAgICAgIDxCYXNpY0VudHJ5PgogICAgICAgICA8bmFtZT5GZWF0dXJlPC9uYW1lPgogICAgICAgICA8ZmxhZ3M+NjY0MzQ8L2ZsYWdzPgogICAgICAgICA8dmFsdWUgdHlwZT0iMyI+RlNDLUE8L3ZhbHVlPgogICAgICAgIDwvQmFzaWNFbnRyeT4KICAgICAgICA8QmFzaWNFbnRyeT4KICAgICAgICAgPG5hbWU+RmVhdHVyZUZ1bmN0aW9uPC9uYW1lPgogICAgICAgICA8ZmxhZ3M+NjY0MzQ8L2ZsYWdzPgogICAgICAgICA8dmFsdWUgdHlwZT0iMyI+TWVhbjwvdmFsdWU+CiAgICAgICAgPC9CYXNpY0VudHJ5PgogICAgICAgIDxCYXNpY0VudHJ5PgogICAgICAgICA8bmFtZT5Nb2RlPC9uYW1lPgogICAgICAgICA8ZmxhZ3M+NjYxNzg8L2ZsYWdzPgogICAgICAgICA8dmFsdWUgdHlwZT0iMiI+MDwvdmFsdWU+CiAgICAgICAgPC9CYXNpY0VudHJ5PgogICAgICAgIDxCYXNpY0VudHJ5PgogICAgICAgICA8bmFtZT5GdW5jdGlvbjwvbmFtZT4KICAgICAgICAgPGZsYWdzPjY2MTc4PC9mbGFncz4KICAgICAgICAgPHZhbHVlIHR5cGU9IjIiPjE8L3ZhbHVlPgogICAgICAgIDwvQmFzaWNFbnRyeT4KICAgICAgICA8QmFzaWNFbnRyeT4KICAgICAgICAgPG5hbWU+RGlzYWJsZWRHcm91cHM8L25hbWU+CiAgICAgICAgIDxmbGFncz42NjQzNDwvZmxhZ3M+CiAgICAgICAgIDx2YWx1ZSB0eXBlPSIzIj48L3ZhbHVlPgogICAgICAgIDwvQmFzaWNFbnRyeT4KICAgICAgIDwvQmFzaWNFbnRyeT4KICAgICAgIDxCYXNpY0VudHJ5PgogICAgICAgIDxuYW1lPlZpZXdIZWlnaHQ8L25hbWU+CiAgICAgICAgPGZsYWdzPjY2MTc4PC9mbGFncz4KICAgICAgICA8dmFsdWUgdHlwZT0iMiI+MTQ4PC92YWx1ZT4KICAgICAgIDwvQmFzaWNFbnRyeT4KICAgICAgIDxCYXNpY0VudHJ5PgogICAgICAgIDxuYW1lPlZpZXdXaWR0aDwvbmFtZT4KICAgICAgICA8ZmxhZ3M+NjYxNzg8L2ZsYWdzPgogICAgICAgIDx2YWx1ZSB0eXBlPSIyIj4xNDg8L3ZhbHVlPgogICAgICAgPC9CYXNpY0VudHJ5PgogICAgICAgPEJhc2ljRW50cnk+CiAgICAgICAgPG5hbWU+V2lkZ2V0UG9zPC9uYW1lPgogICAgICAgIDxmbGFncz42NTY2NjwvZmxhZ3M+CiAgICAgICAgPEJhc2ljRW50cnk+CiAgICAgICAgIDxuYW1lPlg8L25hbWU+CiAgICAgICAgIDxmbGFncz42NjE3ODwvZmxhZ3M+CiAgICAgICAgIDx2YWx1ZSB0eXBlPSIyIj4xMzwvdmFsdWU+CiAgICAgICAgPC9CYXNpY0VudHJ5PgogICAgICAgIDxCYXNpY0VudHJ5PgogICAgICAgICA8bmFtZT5ZPC9uYW1lPgogICAgICAgICA8ZmxhZ3M+NjYxNzg8L2ZsYWdzPgogICAgICAgICA8dmFsdWUgdHlwZT0iMiI+MTU8L3ZhbHVlPgogICAgICAgIDwvQmFzaWNFbnRyeT4KICAgICAgIDwvQmFzaWNFbnRyeT4KICAgICAgIDxCYXNpY0VudHJ5PgogICAgICAgIDxuYW1lPldpZGdldFNpemU8L25hbWU+CiAgICAgICAgPGZsYWdzPjY1NjY2PC9mbGFncz4KICAgICAgICA8QmFzaWNFbnRyeT4KICAgICAgICAgPG5hbWU+V2lkdGg8L25hbWU+CiAgICAgICAgIDxmbGFncz42NjE3ODwvZmxhZ3M+CiAgICAgICAgIDx2YWx1ZSB0eXBlPSIyIj4yMzQ8L3ZhbHVlPgogICAgICAgIDwvQmFzaWNFbnRyeT4KICAgICAgICA8QmFzaWNFbnRyeT4KICAgICAgICAgPG5hbWU+SGVpZ2h0PC9uYW1lPgogICAgICAgICA8ZmxhZ3M+NjYxNzg8L2ZsYWdzPgogICAgICAgICA8dmFsdWUgdHlwZT0iMiI+MjA5PC92YWx1ZT4KICAgICAgICA8L0Jhc2ljRW50cnk+CiAgICAgICA8L0Jhc2ljRW50cnk+CiAgICAgIDwvQmFzaWNFbnRyeT4KICAgICAgPEJhc2ljRW50cnk+CiAgICAgICA8bmFtZT5wbG90MTwvbmFtZT4KICAgICAgIDxmbGFncz42NjQzNDwvZmxhZ3M+CiAgICAgICA8dmFsdWUgdHlwZT0iMyI+UGxvdDwvdmFsdWU+CiAgICAgICA8QmFzaWNFbnRyeT4KICAgICAgICA8bmFtZT5WaWV3RmVhdHVyZXM8L25hbWU+CiAgICAgICAgPGZsYWdzPjY2NDM0PC9mbGFncz4KICAgICAgICA8dmFsdWUgdHlwZT0iMyI+RlNDLUEKRlNDLUg8L3ZhbHVlPgogICAgICAgPC9CYXNpY0VudHJ5PgogICAgICAgPEJhc2ljRW50cnk+CiAgICAgICAgPG5hbWU+Vmlld011bHRpTGF5ZXI8L25hbWU+CiAgICAgICAgPGZsYWdzPjY1OTIyPC9mbGFncz4KICAgICAgICA8dmFsdWUgdHlwZT0iMSI+MDwvdmFsdWU+CiAgICAgICA8L0Jhc2ljRW50cnk+CiAgICAgICA8QmFzaWNFbnRyeT4KICAgICAgICA8bmFtZT5WaWV3U291cmNlPC9uYW1lPgogICAgICAgIDxmbGFncz42NjQzNDwvZmxhZ3M+CiAgICAgICAgPHZhbHVlIHR5cGU9IjMiPjE6bGl2ZVxQMTwvdmFsdWU+CiAgICAgICA8L0Jhc2ljRW50cnk+CiAgICAgICA8QmFzaWNFbnRyeT4KICAgICAgICA8bmFtZT5WaWV3UG9wdWxhdGlvbnM8L25hbWU+CiAgICAgICAgPGZsYWdzPjY2NDM0PC9mbGFncz4KICAgICAgICA8dmFsdWUgdHlwZT0iMyI+MTpsaXZlXFAxPC92YWx1ZT4KICAgICAgIDwvQmFzaWNFbnRyeT4KICAgICAgIDxCYXNpY0VudHJ5PgogICAgICAgIDxuYW1lPlZpZXdNb2RlPC9uYW1lPgogICAgICAgIDxmbGFncz42NjE3ODwvZmxhZ3M+CiAgICAgICAgPHZhbHVlIHR5cGU9IjIiPjE8L3ZhbHVlPgogICAgICAgPC9CYXNpY0VudHJ5PgogICAgICAgPEJhc2ljRW50cnk+CiAgICAgICAgPG5hbWU+Vmlld0F4ZXM8L25hbWU+CiAgICAgICAgPGZsYWdzPjY2NDM0PC9mbGFncz4KICAgICAgICA8dmFsdWUgdHlwZT0iMyI+QXMgYWNxdWlyZWQKQXMgYWNxdWlyZWQ8L3ZhbHVlPgogICAgICAgPC9CYXNpY0VudHJ5PgogICAgICAgPEJhc2ljRW50cnk+CiAgICAgICAgPG5hbWU+Vmlld1pvb208L25hbWU+CiAgICAgICAgPGZsYWdzPjY2NDM0PC9mbGFncz4KICAgICAgICA8dmFsdWUgdHlwZT0iMyI+MC4wLDEuMAowLjAsMS4wPC92YWx1ZT4KICAgICAgIDwvQmFzaWNFbnRyeT4KICAgICAgIDxCYXNpY0VudHJ5PgogICAgICAgIDxuYW1lPlZpZXdIaWRlUmVnaW9uczwvbmFtZT4KICAgICAgICA8ZmxhZ3M+NjYxNzg8L2ZsYWdzPgogICAgICAgIDx2YWx1ZSB0eXBlPSIyIj4wPC92YWx1ZT4KICAgICAgIDwvQmFzaWNFbnRyeT4KICAgICAgIDxCYXNpY0VudHJ5PgogICAgICAgIDxuYW1lPkhpc3RvZ3JhbVVzZU92ZXJsYXk8L25hbWU+CiAgICAgICAgPGZsYWdzPjY2MTc4PC9mbGFncz4KICAgICAgICA8dmFsdWUgdHlwZT0iMiI+MDwvdmFsdWU+CiAgICAgICA8L0Jhc2ljRW50cnk+CiAgICAgICA8QmFzaWNFbnRyeT4KICAgICAgICA8bmFtZT5IaXN0b2dyYW1PdmVybGF5PC9uYW1lPgogICAgICAgIDxmbGFncz42NjQzNDwvZmxhZ3M+CiAgICAgICAgPHZhbHVlIHR5cGU9IjMiPmxpdmUKbGl2ZQpsaXZlCmxpdmUKbGl2ZQpsaXZlCmxpdmUKbGl2ZQpsaXZlCmxpdmU8L3ZhbHVlPgogICAgICAgPC9CYXNpY0VudHJ5PgogICAgICAgPEJhc2ljRW50cnk+CiAgICAgICAgPG5hbWU+SGlzdG9ncmFtT3ZlcmxheUNvbG9yczwvbmFtZT4KICAgICAgICA8ZmxhZ3M+NjY0MzQ8L2ZsYWdzPgogICAgICAgIDx2YWx1ZSB0eXBlPSIzIj4jZmZhYTdmCiNmZmFhZmYKI2FhZmY3ZgojOTZkOGUxCiNhYWFhN2YKI2ZmODY0YQojZmM1N2ZmCiM2YmZmNDIKIzQwYmNmZgojYTJhYTM0PC92YWx1ZT4KICAgICAgIDwvQmFzaWNFbnRyeT4KICAgICAgIDxCYXNpY0VudHJ5PgogICAgICAgIDxuYW1lPlZpZXdEYXRhRW5kPC9uYW1lPgogICAgICAgIDxmbGFncz42NjE3ODwvZmxhZ3M+CiAgICAgICAgPHZhbHVlIHR5cGU9IjIiPjIxNDc0ODM2NDc8L3ZhbHVlPgogICAgICAgPC9CYXNpY0VudHJ5PgogICAgICAgPEJhc2ljRW50cnk+CiAgICAgICAgPG5hbWU+Vmlld0RhdGFTa2lwPC9uYW1lPgogICAgICAgIDxmbGFncz42NjE3ODwvZmxhZ3M+CiAgICAgICAgPHZhbHVlIHR5cGU9IjIiPjA8L3ZhbHVlPgogICAgICAgPC9CYXNpY0VudHJ5PgogICAgICAgPEJhc2ljRW50cnk+CiAgICAgICAgPG5hbWU+Vmlld0RhdGFTdGFydDwvbmFtZT4KICAgICAgICA8ZmxhZ3M+NjYxNzg8L2ZsYWdzPgogICAgICAgIDx2YWx1ZSB0eXBlPSIyIj4wPC92YWx1ZT4KICAgICAgIDwvQmFzaWNFbnRyeT4KICAgICAgIDxCYXNpY0VudHJ5PgogICAgICAgIDxuYW1lPlNjcmlwdFRleHQ8L25hbWU+CiAgICAgICAgPGZsYWdzPjY2NDM0PC9mbGFncz4KICAgICAgICA8dmFsdWUgdHlwZT0iMyI+RWRpdCB0ZXh0IHZpYSBQcm9wZXJ0aWVzPC92YWx1ZT4KICAgICAgICA8QmFzaWNFbnRyeT4KICAgICAgICAgPG5hbWU+UHJlZGVmaW5lZFNjcmlwdFRleHQ8L25hbWU+CiAgICAgICAgIDxmbGFncz42NjQzNDwvZmxhZ3M+CiAgICAgICAgIDx2YWx1ZSB0eXBlPSIzIj48L3ZhbHVlPgogICAgICAgIDwvQmFzaWNFbnRyeT4KICAgICAgIDwvQmFzaWNFbnRyeT4KICAgICAgIDxCYXNpY0VudHJ5PgogICAgICAgIDxuYW1lPlNjcmlwdFRleHRBbGlnbm1lbnQ8L25hbWU+CiAgICAgICAgPGZsYWdzPjY2MTc4PC9mbGFncz4KICAgICAgICA8dmFsdWUgdHlwZT0iMiI+MDwvdmFsdWU+CiAgICAgICA8L0Jhc2ljRW50cnk+CiAgICAgICA8QmFzaWNFbnRyeT4KICAgICAgICA8bmFtZT5IaXN0b2dyYW1Ob3JtYWxpemF0aW9uPC9uYW1lPgogICAgICAgIDxmbGFncz42NjE3ODwvZmxhZ3M+CiAgICAgICAgPHZhbHVlIHR5cGU9IjIiPjA8L3ZhbHVlPgogICAgICAgPC9CYXNpY0VudHJ5PgogICAgICAgPEJhc2ljRW50cnk+CiAgICAgICAgPG5hbWU+SGlzdG9ncmFtUGxvdE1vZGU8L25hbWU+CiAgICAgICAgPGZsYWdzPjY2MTc4PC9mbGFncz4KICAgICAgICA8dmFsdWUgdHlwZT0iMiI+MDwvdmFsdWU+CiAgICAgICA8L0Jhc2ljRW50cnk+CiAgICAgICA8QmFzaWNFbnRyeT4KICAgICAgICA8bmFtZT5IaXN0b2dyYW1TbW9vdGhpbmc8L25hbWU+CiAgICAgICAgPGZsYWdzPjY2MTc4PC9mbGFncz4KICAgICAgICA8dmFsdWUgdHlwZT0iMiI+MDwvdmFsdWU+CiAgICAgICA8L0Jhc2ljRW50cnk+CiAgICAgICA8QmFzaWNFbnRyeT4KICAgICAgICA8bmFtZT5TdGF0aXN0aWNGZWF0dXJlczwvbmFtZT4KICAgICAgICA8ZmxhZ3M+NjY0MzQ8L2ZsYWdzPgogICAgICAgIDx2YWx1ZSB0eXBlPSIzIj5GU0MtQQpGU0MtSDwvdmFsdWU+CiAgICAgICA8L0Jhc2ljRW50cnk+CiAgICAgICA8QmFzaWNFbnRyeT4KICAgICAgICA8bmFtZT5TdGF0aXN0aWNSZWdpb25GdW5jczwvbmFtZT4KICAgICAgICA8ZmxhZ3M+NjY0MzQ8L2ZsYWdzPgogICAgICAgIDx2YWx1ZSB0eXBlPSIzIj5QYXRoCiUtIzwvdmFsdWU+CiAgICAgICA8L0Jhc2ljRW50cnk+CiAgICAgICA8QmFzaWNFbnRyeT4KICAgICAgICA8bmFtZT5TdGF0aXN0aWNGZWF0dXJlRnVuY3M8L25hbWU+CiAgICAgICAgPGZsYWdzPjY2NDM0PC9mbGFncz4KICAgICAgICA8dmFsdWUgdHlwZT0iMyI+PC92YWx1ZT4KICAgICAgIDwvQmFzaWNFbnRyeT4KICAgICAgIDxCYXNpY0VudHJ5PgogICAgICAgIDxuYW1lPlN0YXRpc3RpY1NvdXJjZUluZm88L25hbWU+CiAgICAgICAgPGZsYWdzPjY1OTIyPC9mbGFncz4KICAgICAgICA8dmFsdWUgdHlwZT0iMSI+MTwvdmFsdWU+CiAgICAgICA8L0Jhc2ljRW50cnk+CiAgICAgICA8QmFzaWNFbnRyeT4KICAgICAgICA8bmFtZT5TdGF0aXN0aWNUYWJsZTwvbmFtZT4KICAgICAgICA8ZmxhZ3M+NjU5MjI8L2ZsYWdzPgogICAgICAgIDx2YWx1ZSB0eXBlPSIxIj4xPC92YWx1ZT4KICAgICAgIDwvQmFzaWNFbnRyeT4KICAgICAgIDxCYXNpY0VudHJ5PgogICAgICAgIDxuYW1lPlN0YXRpc3RpY0ZlYXR1cmVOYW1lPC9uYW1lPgogICAgICAgIDxmbGFncz42NjE3ODwvZmxhZ3M+CiAgICAgICAgPHZhbHVlIHR5cGU9IjIiPjA8L3ZhbHVlPgogICAgICAgPC9CYXNpY0VudHJ5PgogICAgICAgPEJhc2ljRW50cnk+CiAgICAgICAgPG5hbWU+SGVhdG1hcDwvbmFtZT4KICAgICAgICA8ZmxhZ3M+NjU2NjY8L2ZsYWdzPgogICAgICAgIDxCYXNpY0VudHJ5PgogICAgICAgICA8bmFtZT5Db2xvcjE8L25hbWU+CiAgICAgICAgIDxmbGFncz42NjQzNDwvZmxhZ3M+CiAgICAgICAgIDx2YWx1ZSB0eXBlPSIzIj4jZmYwMDAwPC92YWx1ZT4KICAgICAgICA8L0Jhc2ljRW50cnk+CiAgICAgICAgPEJhc2ljRW50cnk+CiAgICAgICAgIDxuYW1lPkNvbG9yMjwvbmFtZT4KICAgICAgICAgPGZsYWdzPjY2NDM0PC9mbGFncz4KICAgICAgICAgPHZhbHVlIHR5cGU9IjMiPiMwMGFhMDA8L3ZhbHVlPgogICAgICAgIDwvQmFzaWNFbnRyeT4KICAgICAgICA8QmFzaWNFbnRyeT4KICAgICAgICAgPG5hbWU+Q29sb3IzPC9uYW1lPgogICAgICAgICA8ZmxhZ3M+NjY0MzQ8L2ZsYWdzPgogICAgICAgICA8dmFsdWUgdHlwZT0iMyI+I2ZmZmYwMDwvdmFsdWU+CiAgICAgICAgPC9CYXNpY0VudHJ5PgogICAgICAgIDxCYXNpY0VudHJ5PgogICAgICAgICA8bmFtZT5Db2xvcjQ8L25hbWU+CiAgICAgICAgIDxmbGFncz42NjQzNDwvZmxhZ3M+CiAgICAgICAgIDx2YWx1ZSB0eXBlPSIzIj4jMzMzM2ZmPC92YWx1ZT4KICAgICAgICA8L0Jhc2ljRW50cnk+CiAgICAgICAgPEJhc2ljRW50cnk+CiAgICAgICAgIDxuYW1lPlRocmVzaG9sZDE8L25hbWU+CiAgICAgICAgIDxmbGFncz42NzQ1ODwvZmxhZ3M+CiAgICAgICAgIDx2YWx1ZSB0eXBlPSI3Ij4xPC92YWx1ZT4KICAgICAgICA8L0Jhc2ljRW50cnk+CiAgICAgICAgPEJhc2ljRW50cnk+CiAgICAgICAgIDxuYW1lPlRocmVzaG9sZDI8L25hbWU+CiAgICAgICAgIDxmbGFncz42NzQ1ODwvZmxhZ3M+CiAgICAgICAgIDx2YWx1ZSB0eXBlPSI3Ij4xMDA8L3ZhbHVlPgogICAgICAgIDwvQmFzaWNFbnRyeT4KICAgICAgICA8QmFzaWNFbnRyeT4KICAgICAgICAgPG5hbWU+UmVnaW9uPC9uYW1lPgogICAgICAgICA8ZmxhZ3M+NjY0MzQ8L2ZsYWdzPgogICAgICAgICA8dmFsdWUgdHlwZT0iMyI+bGl2ZVxQMTwvdmFsdWU+CiAgICAgICAgPC9CYXNpY0VudHJ5PgogICAgICAgIDxCYXNpY0VudHJ5PgogICAgICAgICA8bmFtZT5SZWdpb25GdW5jdGlvbjwvbmFtZT4KICAgICAgICAgPGZsYWdzPjY2NDM0PC9mbGFncz4KICAgICAgICAgPHZhbHVlIHR5cGU9IjMiPkNvdW50PC92YWx1ZT4KICAgICAgICA8L0Jhc2ljRW50cnk+CiAgICAgICAgPEJhc2ljRW50cnk+CiAgICAgICAgIDxuYW1lPkZlYXR1cmU8L25hbWU+CiAgICAgICAgIDxmbGFncz42NjQzNDwvZmxhZ3M+CiAgICAgICAgIDx2YWx1ZSB0eXBlPSIzIj5GU0MtQTwvdmFsdWU+CiAgICAgICAgPC9CYXNpY0VudHJ5PgogICAgICAgIDxCYXNpY0VudHJ5PgogICAgICAgICA8bmFtZT5GZWF0dXJlRnVuY3Rpb248L25hbWU+CiAgICAgICAgIDxmbGFncz42NjQzNDwvZmxhZ3M+CiAgICAgICAgIDx2YWx1ZSB0eXBlPSIzIj5NZWFuPC92YWx1ZT4KICAgICAgICA8L0Jhc2ljRW50cnk+CiAgICAgICAgPEJhc2ljRW50cnk+CiAgICAgICAgIDxuYW1lPk1vZGU8L25hbWU+CiAgICAgICAgIDxmbGFncz42NjE3ODwvZmxhZ3M+CiAgICAgICAgIDx2YWx1ZSB0eXBlPSIyIj4wPC92YWx1ZT4KICAgICAgICA8L0Jhc2ljRW50cnk+CiAgICAgICAgPEJhc2ljRW50cnk+CiAgICAgICAgIDxuYW1lPkZ1bmN0aW9uPC9uYW1lPgogICAgICAgICA8ZmxhZ3M+NjYxNzg8L2ZsYWdzPgogICAgICAgICA8dmFsdWUgdHlwZT0iMiI+MTwvdmFsdWU+CiAgICAgICAgPC9CYXNpY0VudHJ5PgogICAgICAgIDxCYXNpY0VudHJ5PgogICAgICAgICA8bmFtZT5EaXNhYmxlZEdyb3VwczwvbmFtZT4KICAgICAgICAgPGZsYWdzPjY2NDM0PC9mbGFncz4KICAgICAgICAgPHZhbHVlIHR5cGU9IjMiPjwvdmFsdWU+CiAgICAgICAgPC9CYXNpY0VudHJ5PgogICAgICAgPC9CYXNpY0VudHJ5PgogICAgICAgPEJhc2ljRW50cnk+CiAgICAgICAgPG5hbWU+Vmlld0hlaWdodDwvbmFtZT4KICAgICAgICA8ZmxhZ3M+NjYxNzg8L2ZsYWdzPgogICAgICAgIDx2YWx1ZSB0eXBlPSIyIj4xNDg8L3ZhbHVlPgogICAgICAgPC9CYXNpY0VudHJ5PgogICAgICAgPEJhc2ljRW50cnk+CiAgICAgICAgPG5hbWU+Vmlld1dpZHRoPC9uYW1lPgogICAgICAgIDxmbGFncz42NjE3ODwvZmxhZ3M+CiAgICAgICAgPHZhbHVlIHR5cGU9IjIiPjE0ODwvdmFsdWU+CiAgICAgICA8L0Jhc2ljRW50cnk+CiAgICAgICA8QmFzaWNFbnRyeT4KICAgICAgICA8bmFtZT5XaWRnZXRQb3M8L25hbWU+CiAgICAgICAgPGZsYWdzPjY1NjY2PC9mbGFncz4KICAgICAgICA8QmFzaWNFbnRyeT4KICAgICAgICAgPG5hbWU+WDwvbmFtZT4KICAgICAgICAgPGZsYWdzPjY2MTc4PC9mbGFncz4KICAgICAgICAgPHZhbHVlIHR5cGU9IjIiPjI0NzwvdmFsdWU+CiAgICAgICAgPC9CYXNpY0VudHJ5PgogICAgICAgIDxCYXNpY0VudHJ5PgogICAgICAgICA8bmFtZT5ZPC9uYW1lPgogICAgICAgICA8ZmxhZ3M+NjYxNzg8L2ZsYWdzPgogICAgICAgICA8dmFsdWUgdHlwZT0iMiI+MTU8L3ZhbHVlPgogICAgICAgIDwvQmFzaWNFbnRyeT4KICAgICAgIDwvQmFzaWNFbnRyeT4KICAgICAgIDxCYXNpY0VudHJ5PgogICAgICAgIDxuYW1lPldpZGdldFNpemU8L25hbWU+CiAgICAgICAgPGZsYWdzPjY1NjY2PC9mbGFncz4KICAgICAgICA8QmFzaWNFbnRyeT4KICAgICAgICAgPG5hbWU+V2lkdGg8L25hbWU+CiAgICAgICAgIDxmbGFncz42NjE3ODwvZmxhZ3M+CiAgICAgICAgIDx2YWx1ZSB0eXBlPSIyIj4yMzQ8L3ZhbHVlPgogICAgICAgIDwvQmFzaWNFbnRyeT4KICAgICAgICA8QmFzaWNFbnRyeT4KICAgICAgICAgPG5hbWU+SGVpZ2h0PC9uYW1lPgogICAgICAgICA8ZmxhZ3M+NjYxNzg8L2ZsYWdzPgogICAgICAgICA8dmFsdWUgdHlwZT0iMiI+MjA5PC92YWx1ZT4KICAgICAgICA8L0Jhc2ljRW50cnk+CiAgICAgICA8L0Jhc2ljRW50cnk+CiAgICAgIDwvQmFzaWNFbnRyeT4KICAgICAgPEJhc2ljRW50cnk+CiAgICAgICA8bmFtZT5wbG90MjwvbmFtZT4KICAgICAgIDxmbGFncz42NjQzNDwvZmxhZ3M+CiAgICAgICA8dmFsdWUgdHlwZT0iMyI+UGxvdDwvdmFsdWU+CiAgICAgICA8QmFzaWNFbnRyeT4KICAgICAgICA8bmFtZT5WaWV3RmVhdHVyZXM8L25hbWU+CiAgICAgICAgPGZsYWdzPjY2NDM0PC9mbGFncz4KICAgICAgICA8dmFsdWUgdHlwZT0iMyI+QjEtQQpWMS1BPC92YWx1ZT4KICAgICAgIDwvQmFzaWNFbnRyeT4KICAgICAgIDxCYXNpY0VudHJ5PgogICAgICAgIDxuYW1lPlZpZXdNdWx0aUxheWVyPC9uYW1lPgogICAgICAgIDxmbGFncz42NTkyMjwvZmxhZ3M+CiAgICAgICAgPHZhbHVlIHR5cGU9IjEiPjA8L3ZhbHVlPgogICAgICAgPC9CYXNpY0VudHJ5PgogICAgICAgPEJhc2ljRW50cnk+CiAgICAgICAgPG5hbWU+Vmlld1NvdXJjZTwvbmFtZT4KICAgICAgICA8ZmxhZ3M+NjY0MzQ8L2ZsYWdzPgogICAgICAgIDx2YWx1ZSB0eXBlPSIzIj4xOmxpdmVcUDFcUDI8L3ZhbHVlPgogICAgICAgPC9CYXNpY0VudHJ5PgogICAgICAgPEJhc2ljRW50cnk+CiAgICAgICAgPG5hbWU+Vmlld1BvcHVsYXRpb25zPC9uYW1lPgogICAgICAgIDxmbGFncz42NjQzNDwvZmxhZ3M+CiAgICAgICAgPHZhbHVlIHR5cGU9IjMiPjE6bGl2ZVxQMVxQMjwvdmFsdWU+CiAgICAgICA8L0Jhc2ljRW50cnk+CiAgICAgICA8QmFzaWNFbnRyeT4KICAgICAgICA8bmFtZT5WaWV3TW9kZTwvbmFtZT4KICAgICAgICA8ZmxhZ3M+NjYxNzg8L2ZsYWdzPgogICAgICAgIDx2YWx1ZSB0eXBlPSIyIj4xPC92YWx1ZT4KICAgICAgIDwvQmFzaWNFbnRyeT4KICAgICAgIDxCYXNpY0VudHJ5PgogICAgICAgIDxuYW1lPlZpZXdBeGVzPC9uYW1lPgogICAgICAgIDxmbGFncz42NjQzNDwvZmxhZ3M+CiAgICAgICAgPHZhbHVlIHR5cGU9IjMiPkFzIGFjcXVpcmVkCkFzIGFjcXVpcmVkPC92YWx1ZT4KICAgICAgIDwvQmFzaWNFbnRyeT4KICAgICAgIDxCYXNpY0VudHJ5PgogICAgICAgIDxuYW1lPlZpZXdab29tPC9uYW1lPgogICAgICAgIDxmbGFncz42NjQzNDwvZmxhZ3M+CiAgICAgICAgPHZhbHVlIHR5cGU9IjMiPjAuMCwxLjAKMC4wLDEuMDwvdmFsdWU+CiAgICAgICA8L0Jhc2ljRW50cnk+CiAgICAgICA8QmFzaWNFbnRyeT4KICAgICAgICA8bmFtZT5WaWV3SGlkZVJlZ2lvbnM8L25hbWU+CiAgICAgICAgPGZsYWdzPjY2MTc4PC9mbGFncz4KICAgICAgICA8dmFsdWUgdHlwZT0iMiI+MDwvdmFsdWU+CiAgICAgICA8L0Jhc2ljRW50cnk+CiAgICAgICA8QmFzaWNFbnRyeT4KICAgICAgICA8bmFtZT5IaXN0b2dyYW1Vc2VPdmVybGF5PC9uYW1lPgogICAgICAgIDxmbGFncz42NjE3ODwvZmxhZ3M+CiAgICAgICAgPHZhbHVlIHR5cGU9IjIiPjA8L3ZhbHVlPgogICAgICAgPC9CYXNpY0VudHJ5PgogICAgICAgPEJhc2ljRW50cnk+CiAgICAgICAgPG5hbWU+SGlzdG9ncmFtT3ZlcmxheTwvbmFtZT4KICAgICAgICA8ZmxhZ3M+NjY0MzQ8L2ZsYWdzPgogICAgICAgIDx2YWx1ZSB0eXBlPSIzIj5saXZlCmxpdmUKbGl2ZQpsaXZlCmxpdmUKbGl2ZQpsaXZlCmxpdmUKbGl2ZQpsaXZlPC92YWx1ZT4KICAgICAgIDwvQmFzaWNFbnRyeT4KICAgICAgIDxCYXNpY0VudHJ5PgogICAgICAgIDxuYW1lPkhpc3RvZ3JhbU92ZXJsYXlDb2xvcnM8L25hbWU+CiAgICAgICAgPGZsYWdzPjY2NDM0PC9mbGFncz4KICAgICAgICA8dmFsdWUgdHlwZT0iMyI+I2ZmYWE3ZgojZmZhYWZmCiNhYWZmN2YKIzk2ZDhlMQojYWFhYTdmCiNmZjg2NGEKI2ZjNTdmZgojNmJmZjQyCiM0MGJjZmYKI2EyYWEzNDwvdmFsdWU+CiAgICAgICA8L0Jhc2ljRW50cnk+CiAgICAgICA8QmFzaWNFbnRyeT4KICAgICAgICA8bmFtZT5WaWV3RGF0YUVuZDwvbmFtZT4KICAgICAgICA8ZmxhZ3M+NjYxNzg8L2ZsYWdzPgogICAgICAgIDx2YWx1ZSB0eXBlPSIyIj4yMTQ3NDgzNjQ3PC92YWx1ZT4KICAgICAgIDwvQmFzaWNFbnRyeT4KICAgICAgIDxCYXNpY0VudHJ5PgogICAgICAgIDxuYW1lPlZpZXdEYXRhU2tpcDwvbmFtZT4KICAgICAgICA8ZmxhZ3M+NjYxNzg8L2ZsYWdzPgogICAgICAgIDx2YWx1ZSB0eXBlPSIyIj4wPC92YWx1ZT4KICAgICAgIDwvQmFzaWNFbnRyeT4KICAgICAgIDxCYXNpY0VudHJ5PgogICAgICAgIDxuYW1lPlZpZXdEYXRhU3RhcnQ8L25hbWU+CiAgICAgICAgPGZsYWdzPjY2MTc4PC9mbGFncz4KICAgICAgICA8dmFsdWUgdHlwZT0iMiI+MDwvdmFsdWU+CiAgICAgICA8L0Jhc2ljRW50cnk+CiAgICAgICA8QmFzaWNFbnRyeT4KICAgICAgICA8bmFtZT5TY3JpcHRUZXh0PC9uYW1lPgogICAgICAgIDxmbGFncz42NjQzNDwvZmxhZ3M+CiAgICAgICAgPHZhbHVlIHR5cGU9IjMiPkVkaXQgdGV4dCB2aWEgUHJvcGVydGllczwvdmFsdWU+CiAgICAgICAgPEJhc2ljRW50cnk+CiAgICAgICAgIDxuYW1lPlByZWRlZmluZWRTY3JpcHRUZXh0PC9uYW1lPgogICAgICAgICA8ZmxhZ3M+NjY0MzQ8L2ZsYWdzPgogICAgICAgICA8dmFsdWUgdHlwZT0iMyI+PC92YWx1ZT4KICAgICAgICA8L0Jhc2ljRW50cnk+CiAgICAgICA8L0Jhc2ljRW50cnk+CiAgICAgICA8QmFzaWNFbnRyeT4KICAgICAgICA8bmFtZT5TY3JpcHRUZXh0QWxpZ25tZW50PC9uYW1lPgogICAgICAgIDxmbGFncz42NjE3ODwvZmxhZ3M+CiAgICAgICAgPHZhbHVlIHR5cGU9IjIiPjA8L3ZhbHVlPgogICAgICAgPC9CYXNpY0VudHJ5PgogICAgICAgPEJhc2ljRW50cnk+CiAgICAgICAgPG5hbWU+SGlzdG9ncmFtTm9ybWFsaXphdGlvbjwvbmFtZT4KICAgICAgICA8ZmxhZ3M+NjYxNzg8L2ZsYWdzPgogICAgICAgIDx2YWx1ZSB0eXBlPSIyIj4wPC92YWx1ZT4KICAgICAgIDwvQmFzaWNFbnRyeT4KICAgICAgIDxCYXNpY0VudHJ5PgogICAgICAgIDxuYW1lPkhpc3RvZ3JhbVBsb3RNb2RlPC9uYW1lPgogICAgICAgIDxmbGFncz42NjE3ODwvZmxhZ3M+CiAgICAgICAgPHZhbHVlIHR5cGU9IjIiPjA8L3ZhbHVlPgogICAgICAgPC9CYXNpY0VudHJ5PgogICAgICAgPEJhc2ljRW50cnk+CiAgICAgICAgPG5hbWU+SGlzdG9ncmFtU21vb3RoaW5nPC9uYW1lPgogICAgICAgIDxmbGFncz42NjE3ODwvZmxhZ3M+CiAgICAgICAgPHZhbHVlIHR5cGU9IjIiPjA8L3ZhbHVlPgogICAgICAgPC9CYXNpY0VudHJ5PgogICAgICAgPEJhc2ljRW50cnk+CiAgICAgICAgPG5hbWU+U3RhdGlzdGljRmVhdHVyZXM8L25hbWU+CiAgICAgICAgPGZsYWdzPjY2NDM0PC9mbGFncz4KICAgICAgICA8dmFsdWUgdHlwZT0iMyI+QjEtQQpWMS1BPC92YWx1ZT4KICAgICAgIDwvQmFzaWNFbnRyeT4KICAgICAgIDxCYXNpY0VudHJ5PgogICAgICAgIDxuYW1lPlN0YXRpc3RpY1JlZ2lvbkZ1bmNzPC9uYW1lPgogICAgICAgIDxmbGFncz42NjQzNDwvZmxhZ3M+CiAgICAgICAgPHZhbHVlIHR5cGU9IjMiPlBhdGgKJS0jPC92YWx1ZT4KICAgICAgIDwvQmFzaWNFbnRyeT4KICAgICAgIDxCYXNpY0VudHJ5PgogICAgICAgIDxuYW1lPlN0YXRpc3RpY0ZlYXR1cmVGdW5jczwvbmFtZT4KICAgICAgICA8ZmxhZ3M+NjY0MzQ8L2ZsYWdzPgogICAgICAgIDx2YWx1ZSB0eXBlPSIzIj48L3ZhbHVlPgogICAgICAgPC9CYXNpY0VudHJ5PgogICAgICAgPEJhc2ljRW50cnk+CiAgICAgICAgPG5hbWU+U3RhdGlzdGljU291cmNlSW5mbzwvbmFtZT4KICAgICAgICA8ZmxhZ3M+NjU5MjI8L2ZsYWdzPgogICAgICAgIDx2YWx1ZSB0eXBlPSIxIj4xPC92YWx1ZT4KICAgICAgIDwvQmFzaWNFbnRyeT4KICAgICAgIDxCYXNpY0VudHJ5PgogICAgICAgIDxuYW1lPlN0YXRpc3RpY1RhYmxlPC9uYW1lPgogICAgICAgIDxmbGFncz42NTkyMjwvZmxhZ3M+CiAgICAgICAgPHZhbHVlIHR5cGU9IjEiPjE8L3ZhbHVlPgogICAgICAgPC9CYXNpY0VudHJ5PgogICAgICAgPEJhc2ljRW50cnk+CiAgICAgICAgPG5hbWU+U3RhdGlzdGljRmVhdHVyZU5hbWU8L25hbWU+CiAgICAgICAgPGZsYWdzPjY2MTc4PC9mbGFncz4KICAgICAgICA8dmFsdWUgdHlwZT0iMiI+MDwvdmFsdWU+CiAgICAgICA8L0Jhc2ljRW50cnk+CiAgICAgICA8QmFzaWNFbnRyeT4KICAgICAgICA8bmFtZT5IZWF0bWFwPC9uYW1lPgogICAgICAgIDxmbGFncz42NTY2NjwvZmxhZ3M+CiAgICAgICAgPEJhc2ljRW50cnk+CiAgICAgICAgIDxuYW1lPkNvbG9yMTwvbmFtZT4KICAgICAgICAgPGZsYWdzPjY2NDM0PC9mbGFncz4KICAgICAgICAgPHZhbHVlIHR5cGU9IjMiPiNmZjAwMDA8L3ZhbHVlPgogICAgICAgIDwvQmFzaWNFbnRyeT4KICAgICAgICA8QmFzaWNFbnRyeT4KICAgICAgICAgPG5hbWU+Q29sb3IyPC9uYW1lPgogICAgICAgICA8ZmxhZ3M+NjY0MzQ8L2ZsYWdzPgogICAgICAgICA8dmFsdWUgdHlwZT0iMyI+IzAwYWEwMDwvdmFsdWU+CiAgICAgICAgPC9CYXNpY0VudHJ5PgogICAgICAgIDxCYXNpY0VudHJ5PgogICAgICAgICA8bmFtZT5Db2xvcjM8L25hbWU+CiAgICAgICAgIDxmbGFncz42NjQzNDwvZmxhZ3M+CiAgICAgICAgIDx2YWx1ZSB0eXBlPSIzIj4jZmZmZjAwPC92YWx1ZT4KICAgICAgICA8L0Jhc2ljRW50cnk+CiAgICAgICAgPEJhc2ljRW50cnk+CiAgICAgICAgIDxuYW1lPkNvbG9yNDwvbmFtZT4KICAgICAgICAgPGZsYWdzPjY2NDM0PC9mbGFncz4KICAgICAgICAgPHZhbHVlIHR5cGU9IjMiPiMzMzMzZmY8L3ZhbHVlPgogICAgICAgIDwvQmFzaWNFbnRyeT4KICAgICAgICA8QmFzaWNFbnRyeT4KICAgICAgICAgPG5hbWU+VGhyZXNob2xkMTwvbmFtZT4KICAgICAgICAgPGZsYWdzPjY3NDU4PC9mbGFncz4KICAgICAgICAgPHZhbHVlIHR5cGU9IjciPjE8L3ZhbHVlPgogICAgICAgIDwvQmFzaWNFbnRyeT4KICAgICAgICA8QmFzaWNFbnRyeT4KICAgICAgICAgPG5hbWU+VGhyZXNob2xkMjwvbmFtZT4KICAgICAgICAgPGZsYWdzPjY3NDU4PC9mbGFncz4KICAgICAgICAgPHZhbHVlIHR5cGU9IjciPjEwMDwvdmFsdWU+CiAgICAgICAgPC9CYXNpY0VudHJ5PgogICAgICAgIDxCYXNpY0VudHJ5PgogICAgICAgICA8bmFtZT5SZWdpb248L25hbWU+CiAgICAgICAgIDxmbGFncz42NjQzNDwvZmxhZ3M+CiAgICAgICAgIDx2YWx1ZSB0eXBlPSIzIj5saXZlXFAxXFAyPC92YWx1ZT4KICAgICAgICA8L0Jhc2ljRW50cnk+CiAgICAgICAgPEJhc2ljRW50cnk+CiAgICAgICAgIDxuYW1lPlJlZ2lvbkZ1bmN0aW9uPC9uYW1lPgogICAgICAgICA8ZmxhZ3M+NjY0MzQ8L2ZsYWdzPgogICAgICAgICA8dmFsdWUgdHlwZT0iMyI+Q291bnQ8L3ZhbHVlPgogICAgICAgIDwvQmFzaWNFbnRyeT4KICAgICAgICA8QmFzaWNFbnRyeT4KICAgICAgICAgPG5hbWU+RmVhdHVyZTwvbmFtZT4KICAgICAgICAgPGZsYWdzPjY2NDM0PC9mbGFncz4KICAgICAgICAgPHZhbHVlIHR5cGU9IjMiPkZTQy1BPC92YWx1ZT4KICAgICAgICA8L0Jhc2ljRW50cnk+CiAgICAgICAgPEJhc2ljRW50cnk+CiAgICAgICAgIDxuYW1lPkZlYXR1cmVGdW5jdGlvbjwvbmFtZT4KICAgICAgICAgPGZsYWdzPjY2NDM0PC9mbGFncz4KICAgICAgICAgPHZhbHVlIHR5cGU9IjMiPk1lYW48L3ZhbHVlPgogICAgICAgIDwvQmFzaWNFbnRyeT4KICAgICAgICA8QmFzaWNFbnRyeT4KICAgICAgICAgPG5hbWU+TW9kZTwvbmFtZT4KICAgICAgICAgPGZsYWdzPjY2MTc4PC9mbGFncz4KICAgICAgICAgPHZhbHVlIHR5cGU9IjIiPjA8L3ZhbHVlPgogICAgICAgIDwvQmFzaWNFbnRyeT4KICAgICAgICA8QmFzaWNFbnRyeT4KICAgICAgICAgPG5hbWU+RnVuY3Rpb248L25hbWU+CiAgICAgICAgIDxmbGFncz42NjE3ODwvZmxhZ3M+CiAgICAgICAgIDx2YWx1ZSB0eXBlPSIyIj4xPC92YWx1ZT4KICAgICAgICA8L0Jhc2ljRW50cnk+CiAgICAgICAgPEJhc2ljRW50cnk+CiAgICAgICAgIDxuYW1lPkRpc2FibGVkR3JvdXBzPC9uYW1lPgogICAgICAgICA8ZmxhZ3M+NjY0MzQ8L2ZsYWdzPgogICAgICAgICA8dmFsdWUgdHlwZT0iMyI+PC92YWx1ZT4KICAgICAgICA8L0Jhc2ljRW50cnk+CiAgICAgICA8L0Jhc2ljRW50cnk+CiAgICAgICA8QmFzaWNFbnRyeT4KICAgICAgICA8bmFtZT5WaWV3SGVpZ2h0PC9uYW1lPgogICAgICAgIDxmbGFncz42NjE3ODwvZmxhZ3M+CiAgICAgICAgPHZhbHVlIHR5cGU9IjIiPjE0ODwvdmFsdWU+CiAgICAgICA8L0Jhc2ljRW50cnk+CiAgICAgICA8QmFzaWNFbnRyeT4KICAgICAgICA8bmFtZT5WaWV3V2lkdGg8L25hbWU+CiAgICAgICAgPGZsYWdzPjY2MTc4PC9mbGFncz4KICAgICAgICA8dmFsdWUgdHlwZT0iMiI+MTQ4PC92YWx1ZT4KICAgICAgIDwvQmFzaWNFbnRyeT4KICAgICAgIDxCYXNpY0VudHJ5PgogICAgICAgIDxuYW1lPldpZGdldFBvczwvbmFtZT4KICAgICAgICA8ZmxhZ3M+NjU2NjY8L2ZsYWdzPgogICAgICAgIDxCYXNpY0VudHJ5PgogICAgICAgICA8bmFtZT5YPC9uYW1lPgogICAgICAgICA8ZmxhZ3M+NjYxNzg8L2ZsYWdzPgogICAgICAgICA8dmFsdWUgdHlwZT0iMiI+NDgxPC92YWx1ZT4KICAgICAgICA8L0Jhc2ljRW50cnk+CiAgICAgICAgPEJhc2ljRW50cnk+CiAgICAgICAgIDxuYW1lPlk8L25hbWU+CiAgICAgICAgIDxmbGFncz42NjE3ODwvZmxhZ3M+CiAgICAgICAgIDx2YWx1ZSB0eXBlPSIyIj4xNTwvdmFsdWU+CiAgICAgICAgPC9CYXNpY0VudHJ5PgogICAgICAgPC9CYXNpY0VudHJ5PgogICAgICAgPEJhc2ljRW50cnk+CiAgICAgICAgPG5hbWU+V2lkZ2V0U2l6ZTwvbmFtZT4KICAgICAgICA8ZmxhZ3M+NjU2NjY8L2ZsYWdzPgogICAgICAgIDxCYXNpY0VudHJ5PgogICAgICAgICA8bmFtZT5XaWR0aDwvbmFtZT4KICAgICAgICAgPGZsYWdzPjY2MTc4PC9mbGFncz4KICAgICAgICAgPHZhbHVlIHR5cGU9IjIiPjIzNDwvdmFsdWU+CiAgICAgICAgPC9CYXNpY0VudHJ5PgogICAgICAgIDxCYXNpY0VudHJ5PgogICAgICAgICA8bmFtZT5IZWlnaHQ8L25hbWU+CiAgICAgICAgIDxmbGFncz42NjE3ODwvZmxhZ3M+CiAgICAgICAgIDx2YWx1ZSB0eXBlPSIyIj4yMDk8L3ZhbHVlPgogICAgICAgIDwvQmFzaWNFbnRyeT4KICAgICAgIDwvQmFzaWNFbnRyeT4KICAgICAgPC9CYXNpY0VudHJ5PgogICAgICA8QmFzaWNFbnRyeT4KICAgICAgIDxuYW1lPnBsb3QzPC9uYW1lPgogICAgICAgPGZsYWdzPjY2NDM0PC9mbGFncz4KICAgICAgIDx2YWx1ZSB0eXBlPSIzIj5QbG90PC92YWx1ZT4KICAgICAgIDxCYXNpY0VudHJ5PgogICAgICAgIDxuYW1lPlZpZXdNb2RlPC9uYW1lPgogICAgICAgIDxmbGFncz42NjE3ODwvZmxhZ3M+CiAgICAgICAgPHZhbHVlIHR5cGU9IjIiPjM8L3ZhbHVlPgogICAgICAgPC9CYXNpY0VudHJ5PgogICAgICAgPEJhc2ljRW50cnk+CiAgICAgICAgPG5hbWU+Vmlld0hlaWdodDwvbmFtZT4KICAgICAgICA8ZmxhZ3M+NjYxNzg8L2ZsYWdzPgogICAgICAgIDx2YWx1ZSB0eXBlPSIyIj4zNTc8L3ZhbHVlPgogICAgICAgPC9CYXNpY0VudHJ5PgogICAgICAgPEJhc2ljRW50cnk+CiAgICAgICAgPG5hbWU+Vmlld1dpZHRoPC9uYW1lPgogICAgICAgIDxmbGFncz42NjE3ODwvZmxhZ3M+CiAgICAgICAgPHZhbHVlIHR5cGU9IjIiPjYxNjwvdmFsdWU+CiAgICAgICA8L0Jhc2ljRW50cnk+CiAgICAgICA8QmFzaWNFbnRyeT4KICAgICAgICA8bmFtZT5WaWV3RmVhdHVyZXM8L25hbWU+CiAgICAgICAgPGZsYWdzPjY2NDM0PC9mbGFncz4KICAgICAgICA8dmFsdWUgdHlwZT0iMyI+RlNDLUEKU1NDLUE8L3ZhbHVlPgogICAgICAgPC9CYXNpY0VudHJ5PgogICAgICAgPEJhc2ljRW50cnk+CiAgICAgICAgPG5hbWU+Vmlld011bHRpTGF5ZXI8L25hbWU+CiAgICAgICAgPGZsYWdzPjY1OTIyPC9mbGFncz4KICAgICAgICA8dmFsdWUgdHlwZT0iMSI+MDwvdmFsdWU+CiAgICAgICA8L0Jhc2ljRW50cnk+CiAgICAgICA8QmFzaWNFbnRyeT4KICAgICAgICA8bmFtZT5WaWV3U291cmNlPC9uYW1lPgogICAgICAgIDxmbGFncz42NjQzNDwvZmxhZ3M+CiAgICAgICAgPHZhbHVlIHR5cGU9IjMiPjE6bGl2ZTwvdmFsdWU+CiAgICAgICA8L0Jhc2ljRW50cnk+CiAgICAgICA8QmFzaWNFbnRyeT4KICAgICAgICA8bmFtZT5WaWV3UG9wdWxhdGlvbnM8L25hbWU+CiAgICAgICAgPGZsYWdzPjY2NDM0PC9mbGFncz4KICAgICAgICA8dmFsdWUgdHlwZT0iMyI+MTpsaXZlPC92YWx1ZT4KICAgICAgIDwvQmFzaWNFbnRyeT4KICAgICAgIDxCYXNpY0VudHJ5PgogICAgICAgIDxuYW1lPlZpZXdBeGVzPC9uYW1lPgogICAgICAgIDxmbGFncz42NjQzNDwvZmxhZ3M+CiAgICAgICAgPHZhbHVlIHR5cGU9IjMiPkFzIGFjcXVpcmVkCkFzIGFjcXVpcmVkPC92YWx1ZT4KICAgICAgIDwvQmFzaWNFbnRyeT4KICAgICAgIDxCYXNpY0VudHJ5PgogICAgICAgIDxuYW1lPlZpZXdab29tPC9uYW1lPgogICAgICAgIDxmbGFncz42NjQzNDwvZmxhZ3M+CiAgICAgICAgPHZhbHVlIHR5cGU9IjMiPjAuMCwxLjAKMC4wLDEuMDwvdmFsdWU+CiAgICAgICA8L0Jhc2ljRW50cnk+CiAgICAgICA8QmFzaWNFbnRyeT4KICAgICAgICA8bmFtZT5WaWV3SGlkZVJlZ2lvbnM8L25hbWU+CiAgICAgICAgPGZsYWdzPjY2MTc4PC9mbGFncz4KICAgICAgICA8dmFsdWUgdHlwZT0iMiI+MDwvdmFsdWU+CiAgICAgICA8L0Jhc2ljRW50cnk+CiAgICAgICA8QmFzaWNFbnRyeT4KICAgICAgICA8bmFtZT5IaXN0b2dyYW1Vc2VPdmVybGF5PC9uYW1lPgogICAgICAgIDxmbGFncz42NjE3ODwvZmxhZ3M+CiAgICAgICAgPHZhbHVlIHR5cGU9IjIiPjA8L3ZhbHVlPgogICAgICAgPC9CYXNpY0VudHJ5PgogICAgICAgPEJhc2ljRW50cnk+CiAgICAgICAgPG5hbWU+SGlzdG9ncmFtT3ZlcmxheTwvbmFtZT4KICAgICAgICA8ZmxhZ3M+NjY0MzQ8L2ZsYWdzPgogICAgICAgIDx2YWx1ZSB0eXBlPSIzIj4KCgoKCgoKCgo8L3ZhbHVlPgogICAgICAgPC9CYXNpY0VudHJ5PgogICAgICAgPEJhc2ljRW50cnk+CiAgICAgICAgPG5hbWU+SGlzdG9ncmFtT3ZlcmxheUNvbG9yczwvbmFtZT4KICAgICAgICA8ZmxhZ3M+NjY0MzQ8L2ZsYWdzPgogICAgICAgIDx2YWx1ZSB0eXBlPSIzIj4jZmZhYTdmCiNmZmFhZmYKI2FhZmY3ZgojOTZkOGUxCiNhYWFhN2YKI2ZmODY0YQojZmM1N2ZmCiM2YmZmNDIKIzQwYmNmZgojYTJhYTM0PC92YWx1ZT4KICAgICAgIDwvQmFzaWNFbnRyeT4KICAgICAgIDxCYXNpY0VudHJ5PgogICAgICAgIDxuYW1lPlZpZXdEYXRhRW5kPC9uYW1lPgogICAgICAgIDxmbGFncz42NjE3ODwvZmxhZ3M+CiAgICAgICAgPHZhbHVlIHR5cGU9IjIiPjIxNDc0ODM2NDc8L3ZhbHVlPgogICAgICAgPC9CYXNpY0VudHJ5PgogICAgICAgPEJhc2ljRW50cnk+CiAgICAgICAgPG5hbWU+Vmlld0RhdGFTa2lwPC9uYW1lPgogICAgICAgIDxmbGFncz42NjE3ODwvZmxhZ3M+CiAgICAgICAgPHZhbHVlIHR5cGU9IjIiPjA8L3ZhbHVlPgogICAgICAgPC9CYXNpY0VudHJ5PgogICAgICAgPEJhc2ljRW50cnk+CiAgICAgICAgPG5hbWU+Vmlld0RhdGFTdGFydDwvbmFtZT4KICAgICAgICA8ZmxhZ3M+NjYxNzg8L2ZsYWdzPgogICAgICAgIDx2YWx1ZSB0eXBlPSIyIj4wPC92YWx1ZT4KICAgICAgIDwvQmFzaWNFbnRyeT4KICAgICAgIDxCYXNpY0VudHJ5PgogICAgICAgIDxuYW1lPlNjcmlwdFRleHQ8L25hbWU+CiAgICAgICAgPGZsYWdzPjY2NDM0PC9mbGFncz4KICAgICAgICA8dmFsdWUgdHlwZT0iMyI+RWRpdCB0ZXh0IHZpYSBQcm9wZXJ0aWVzPC92YWx1ZT4KICAgICAgICA8QmFzaWNFbnRyeT4KICAgICAgICAgPG5hbWU+UHJlZGVmaW5lZFNjcmlwdFRleHQ8L25hbWU+CiAgICAgICAgIDxmbGFncz42NjQzNDwvZmxhZ3M+CiAgICAgICAgIDx2YWx1ZSB0eXBlPSIzIj48L3ZhbHVlPgogICAgICAgIDwvQmFzaWNFbnRyeT4KICAgICAgIDwvQmFzaWNFbnRyeT4KICAgICAgIDxCYXNpY0VudHJ5PgogICAgICAgIDxuYW1lPlNjcmlwdFRleHRBbGlnbm1lbnQ8L25hbWU+CiAgICAgICAgPGZsYWdzPjY2MTc4PC9mbGFncz4KICAgICAgICA8dmFsdWUgdHlwZT0iMiI+MDwvdmFsdWU+CiAgICAgICA8L0Jhc2ljRW50cnk+CiAgICAgICA8QmFzaWNFbnRyeT4KICAgICAgICA8bmFtZT5IaXN0b2dyYW1Ob3JtYWxpemF0aW9uPC9uYW1lPgogICAgICAgIDxmbGFncz42NjE3ODwvZmxhZ3M+CiAgICAgICAgPHZhbHVlIHR5cGU9IjIiPjA8L3ZhbHVlPgogICAgICAgPC9CYXNpY0VudHJ5PgogICAgICAgPEJhc2ljRW50cnk+CiAgICAgICAgPG5hbWU+SGlzdG9ncmFtUGxvdE1vZGU8L25hbWU+CiAgICAgICAgPGZsYWdzPjY2MTc4PC9mbGFncz4KICAgICAgICA8dmFsdWUgdHlwZT0iMiI+MDwvdmFsdWU+CiAgICAgICA8L0Jhc2ljRW50cnk+CiAgICAgICA8QmFzaWNFbnRyeT4KICAgICAgICA8bmFtZT5IaXN0b2dyYW1TbW9vdGhpbmc8L25hbWU+CiAgICAgICAgPGZsYWdzPjY2MTc4PC9mbGFncz4KICAgICAgICA8dmFsdWUgdHlwZT0iMiI+MDwvdmFsdWU+CiAgICAgICA8L0Jhc2ljRW50cnk+CiAgICAgICA8QmFzaWNFbnRyeT4KICAgICAgICA8bmFtZT5TdGF0aXN0aWNGZWF0dXJlczwvbmFtZT4KICAgICAgICA8ZmxhZ3M+NjY0MzQ8L2ZsYWdzPgogICAgICAgIDx2YWx1ZSB0eXBlPSIzIj5GU0MtQQpTU0MtQTwvdmFsdWU+CiAgICAgICA8L0Jhc2ljRW50cnk+CiAgICAgICA8QmFzaWNFbnRyeT4KICAgICAgICA8bmFtZT5TdGF0aXN0aWNSZWdpb25GdW5jczwvbmFtZT4KICAgICAgICA8ZmxhZ3M+NjY0MzQ8L2ZsYWdzPgogICAgICAgIDx2YWx1ZSB0eXBlPSIzIj5QYXRoCiUtVDwvdmFsdWU+CiAgICAgICA8L0Jhc2ljRW50cnk+CiAgICAgICA8QmFzaWNFbnRyeT4KICAgICAgICA8bmFtZT5TdGF0aXN0aWNGZWF0dXJlRnVuY3M8L25hbWU+CiAgICAgICAgPGZsYWdzPjY2NDM0PC9mbGFncz4KICAgICAgICA8dmFsdWUgdHlwZT0iMyI+PC92YWx1ZT4KICAgICAgIDwvQmFzaWNFbnRyeT4KICAgICAgIDxCYXNpY0VudHJ5PgogICAgICAgIDxuYW1lPlN0YXRpc3RpY1NvdXJjZUluZm88L25hbWU+CiAgICAgICAgPGZsYWdzPjY1OTIyPC9mbGFncz4KICAgICAgICA8dmFsdWUgdHlwZT0iMSI+MTwvdmFsdWU+CiAgICAgICA8L0Jhc2ljRW50cnk+CiAgICAgICA8QmFzaWNFbnRyeT4KICAgICAgICA8bmFtZT5TdGF0aXN0aWNUYWJsZTwvbmFtZT4KICAgICAgICA8ZmxhZ3M+NjU5MjI8L2ZsYWdzPgogICAgICAgIDx2YWx1ZSB0eXBlPSIxIj4xPC92YWx1ZT4KICAgICAgIDwvQmFzaWNFbnRyeT4KICAgICAgIDxCYXNpY0VudHJ5PgogICAgICAgIDxuYW1lPlN0YXRpc3RpY0ZlYXR1cmVOYW1lPC9uYW1lPgogICAgICAgIDxmbGFncz42NjE3ODwvZmxhZ3M+CiAgICAgICAgPHZhbHVlIHR5cGU9IjIiPjA8L3ZhbHVlPgogICAgICAgPC9CYXNpY0VudHJ5PgogICAgICAgPEJhc2ljRW50cnk+CiAgICAgICAgPG5hbWU+SGVhdG1hcDwvbmFtZT4KICAgICAgICA8ZmxhZ3M+NjU2NjY8L2ZsYWdzPgogICAgICAgIDxCYXNpY0VudHJ5PgogICAgICAgICA8bmFtZT5Db2xvcjE8L25hbWU+CiAgICAgICAgIDxmbGFncz42NjQzNDwvZmxhZ3M+CiAgICAgICAgIDx2YWx1ZSB0eXBlPSIzIj4jZmYwMDAwPC92YWx1ZT4KICAgICAgICA8L0Jhc2ljRW50cnk+CiAgICAgICAgPEJhc2ljRW50cnk+CiAgICAgICAgIDxuYW1lPkNvbG9yMjwvbmFtZT4KICAgICAgICAgPGZsYWdzPjY2NDM0PC9mbGFncz4KICAgICAgICAgPHZhbHVlIHR5cGU9IjMiPiMwMGFhMDA8L3ZhbHVlPgogICAgICAgIDwvQmFzaWNFbnRyeT4KICAgICAgICA8QmFzaWNFbnRyeT4KICAgICAgICAgPG5hbWU+Q29sb3IzPC9uYW1lPgogICAgICAgICA8ZmxhZ3M+NjY0MzQ8L2ZsYWdzPgogICAgICAgICA8dmFsdWUgdHlwZT0iMyI+I2ZmZmYwMDwvdmFsdWU+CiAgICAgICAgPC9CYXNpY0VudHJ5PgogICAgICAgIDxCYXNpY0VudHJ5PgogICAgICAgICA8bmFtZT5Db2xvcjQ8L25hbWU+CiAgICAgICAgIDxmbGFncz42NjQzNDwvZmxhZ3M+CiAgICAgICAgIDx2YWx1ZSB0eXBlPSIzIj4jMzMzM2ZmPC92YWx1ZT4KICAgICAgICA8L0Jhc2ljRW50cnk+CiAgICAgICAgPEJhc2ljRW50cnk+CiAgICAgICAgIDxuYW1lPlRocmVzaG9sZDE8L25hbWU+CiAgICAgICAgIDxmbGFncz42NzQ1ODwvZmxhZ3M+CiAgICAgICAgIDx2YWx1ZSB0eXBlPSI3Ij4xPC92YWx1ZT4KICAgICAgICA8L0Jhc2ljRW50cnk+CiAgICAgICAgPEJhc2ljRW50cnk+CiAgICAgICAgIDxuYW1lPlRocmVzaG9sZDI8L25hbWU+CiAgICAgICAgIDxmbGFncz42NzQ1ODwvZmxhZ3M+CiAgICAgICAgIDx2YWx1ZSB0eXBlPSI3Ij4xMDA8L3ZhbHVlPgogICAgICAgIDwvQmFzaWNFbnRyeT4KICAgICAgICA8QmFzaWNFbnRyeT4KICAgICAgICAgPG5hbWU+UmVnaW9uPC9uYW1lPgogICAgICAgICA8ZmxhZ3M+NjY0MzQ8L2ZsYWdzPgogICAgICAgICA8dmFsdWUgdHlwZT0iMyI+bGl2ZTwvdmFsdWU+CiAgICAgICAgPC9CYXNpY0VudHJ5PgogICAgICAgIDxCYXNpY0VudHJ5PgogICAgICAgICA8bmFtZT5SZWdpb25GdW5jdGlvbjwvbmFtZT4KICAgICAgICAgPGZsYWdzPjY2NDM0PC9mbGFncz4KICAgICAgICAgPHZhbHVlIHR5cGU9IjMiPkNvdW50PC92YWx1ZT4KICAgICAgICA8L0Jhc2ljRW50cnk+CiAgICAgICAgPEJhc2ljRW50cnk+CiAgICAgICAgIDxuYW1lPkZlYXR1cmU8L25hbWU+CiAgICAgICAgIDxmbGFncz42NjQzNDwvZmxhZ3M+CiAgICAgICAgIDx2YWx1ZSB0eXBlPSIzIj5GU0MtQTwvdmFsdWU+CiAgICAgICAgPC9CYXNpY0VudHJ5PgogICAgICAgIDxCYXNpY0VudHJ5PgogICAgICAgICA8bmFtZT5GZWF0dXJlRnVuY3Rpb248L25hbWU+CiAgICAgICAgIDxmbGFncz42NjQzNDwvZmxhZ3M+CiAgICAgICAgIDx2YWx1ZSB0eXBlPSIzIj5NZWFuPC92YWx1ZT4KICAgICAgICA8L0Jhc2ljRW50cnk+CiAgICAgICAgPEJhc2ljRW50cnk+CiAgICAgICAgIDxuYW1lPk1vZGU8L25hbWU+CiAgICAgICAgIDxmbGFncz42NjE3ODwvZmxhZ3M+CiAgICAgICAgIDx2YWx1ZSB0eXBlPSIyIj4wPC92YWx1ZT4KICAgICAgICA8L0Jhc2ljRW50cnk+CiAgICAgICAgPEJhc2ljRW50cnk+CiAgICAgICAgIDxuYW1lPkZ1bmN0aW9uPC9uYW1lPgogICAgICAgICA8ZmxhZ3M+NjYxNzg8L2ZsYWdzPgogICAgICAgICA8dmFsdWUgdHlwZT0iMiI+MTwvdmFsdWU+CiAgICAgICAgPC9CYXNpY0VudHJ5PgogICAgICAgIDxCYXNpY0VudHJ5PgogICAgICAgICA8bmFtZT5EaXNhYmxlZEdyb3VwczwvbmFtZT4KICAgICAgICAgPGZsYWdzPjY2NDM0PC9mbGFncz4KICAgICAgICAgPHZhbHVlIHR5cGU9IjMiPjwvdmFsdWU+CiAgICAgICAgPC9CYXNpY0VudHJ5PgogICAgICAgPC9CYXNpY0VudHJ5PgogICAgICAgPEJhc2ljRW50cnk+CiAgICAgICAgPG5hbWU+V2lkZ2V0UG9zPC9uYW1lPgogICAgICAgIDxmbGFncz42NTY2NjwvZmxhZ3M+CiAgICAgICAgPEJhc2ljRW50cnk+CiAgICAgICAgIDxuYW1lPlg8L25hbWU+CiAgICAgICAgIDxmbGFncz42NjE3ODwvZmxhZ3M+CiAgICAgICAgIDx2YWx1ZSB0eXBlPSIyIj4xMzwvdmFsdWU+CiAgICAgICAgPC9CYXNpY0VudHJ5PgogICAgICAgIDxCYXNpY0VudHJ5PgogICAgICAgICA8bmFtZT5ZPC9uYW1lPgogICAgICAgICA8ZmxhZ3M+NjYxNzg8L2ZsYWdzPgogICAgICAgICA8dmFsdWUgdHlwZT0iMiI+MjI0PC92YWx1ZT4KICAgICAgICA8L0Jhc2ljRW50cnk+CiAgICAgICA8L0Jhc2ljRW50cnk+CiAgICAgICA8QmFzaWNFbnRyeT4KICAgICAgICA8bmFtZT5XaWRnZXRTaXplPC9uYW1lPgogICAgICAgIDxmbGFncz42NTY2NjwvZmxhZ3M+CiAgICAgICAgPEJhc2ljRW50cnk+CiAgICAgICAgIDxuYW1lPldpZHRoPC9uYW1lPgogICAgICAgICA8ZmxhZ3M+NjYxNzg8L2ZsYWdzPgogICAgICAgICA8dmFsdWUgdHlwZT0iMiI+NzAyPC92YWx1ZT4KICAgICAgICA8L0Jhc2ljRW50cnk+CiAgICAgICAgPEJhc2ljRW50cnk+CiAgICAgICAgIDxuYW1lPkhlaWdodDwvbmFtZT4KICAgICAgICAgPGZsYWdzPjY2MTc4PC9mbGFncz4KICAgICAgICAgPHZhbHVlIHR5cGU9IjIiPjQxODwvdmFsdWU+CiAgICAgICAgPC9CYXNpY0VudHJ5PgogICAgICAgPC9CYXNpY0VudHJ5PgogICAgICA8L0Jhc2ljRW50cnk+CiAgICAgPC9CYXNpY0VudHJ5PgogICAgPC9CYXNpY0VudHJ5PgogICA8L0Jhc2ljRW50cnk+CiAgPC9CYXNpY0VudHJ5PgogPC9CYXNpY0VudHJ5PgogPEJhc2ljRW50cnk+CiAgPG5hbWU+UmVnaW9uczwvbmFtZT4KICA8ZmxhZ3M+NjU2NjY8L2ZsYWdzPgogIDxCYXNpY0VudHJ5PgogICA8bmFtZT4xMjc8L25hbWU+CiAgIDxmbGFncz42NTY2NjwvZmxhZ3M+CiAgIDxCYXNpY0VudHJ5PgogICAgPG5hbWU+VXNlcmRlZk5hbWU8L25hbWU+CiAgICA8ZmxhZ3M+NjY0MzQ8L2ZsYWdzPgogICAgPHZhbHVlIHR5cGU9IjMiPjwvdmFsdWU+CiAgIDwvQmFzaWNFbnRyeT4KICAgPEJhc2ljRW50cnk+CiAgICA8bmFtZT5UeXBlPC9uYW1lPgogICAgPGZsYWdzPjY2MTc4PC9mbGFncz4KICAgIDx2YWx1ZSB0eXBlPSIyIj4yPC92YWx1ZT4KICAgPC9CYXNpY0VudHJ5PgogICA8QmFzaWNFbnRyeT4KICAgIDxuYW1lPkZlYXR1cmVzPC9uYW1lPgogICAgPGZsYWdzPjY2NDM0PC9mbGFncz4KICAgIDx2YWx1ZSB0eXBlPSIzIj5GU0MtQQpTU0MtQTwvdmFsdWU+CiAgIDwvQmFzaWNFbnRyeT4KICAgPEJhc2ljRW50cnk+CiAgICA8bmFtZT5Hcm91cDwvbmFtZT4KICAgIDxmbGFncz42NjE3ODwvZmxhZ3M+CiAgICA8dmFsdWUgdHlwZT0iMiI+MDwvdmFsdWU+CiAgIDwvQmFzaWNFbnRyeT4KICAgPEJhc2ljRW50cnk+CiAgICA8bmFtZT5Db2xvcjwvbmFtZT4KICAgIDxmbGFncz42NjQzNDwvZmxhZ3M+CiAgICA8dmFsdWUgdHlwZT0iMyI+IzAwODAwMDwvdmFsdWU+CiAgIDwvQmFzaWNFbnRyeT4KICAgPEJhc2ljRW50cnk+CiAgICA8bmFtZT5Jc05vdDwvbmFtZT4KICAgIDxmbGFncz42NTkyMjwvZmxhZ3M+CiAgICA8dmFsdWUgdHlwZT0iMSI+MDwvdmFsdWU+CiAgIDwvQmFzaWNFbnRyeT4KICAgPEJhc2ljRW50cnk+CiAgICA8bmFtZT5Qb2ludHM8L25hbWU+CiAgICA8ZmxhZ3M+NjU2NjY8L2ZsYWdzPgogICAgPEJhc2ljRW50cnk+CiAgICAgPG5hbWU+UG9pbnQwPC9uYW1lPgogICAgIDxmbGFncz42NTY2NjwvZmxhZ3M+CiAgICAgPEJhc2ljRW50cnk+CiAgICAgIDxuYW1lPlg8L25hbWU+CiAgICAgIDxmbGFncz42NjE3ODwvZmxhZ3M+CiAgICAgIDx2YWx1ZSB0eXBlPSIyIj4zPC92YWx1ZT4KICAgICA8L0Jhc2ljRW50cnk+CiAgICAgPEJhc2ljRW50cnk+CiAgICAgIDxuYW1lPlk8L25hbWU+CiAgICAgIDxmbGFncz42NjE3ODwvZmxhZ3M+CiAgICAgIDx2YWx1ZSB0eXBlPSIyIj4zPC92YWx1ZT4KICAgICA8L0Jhc2ljRW50cnk+CiAgICA8L0Jhc2ljRW50cnk+CiAgICA8QmFzaWNFbnRyeT4KICAgICA8bmFtZT5Qb2ludDE8L25hbWU+CiAgICAgPGZsYWdzPjY1NjY2PC9mbGFncz4KICAgICA8QmFzaWNFbnRyeT4KICAgICAgPG5hbWU+WDwvbmFtZT4KICAgICAgPGZsYWdzPjY2MTc4PC9mbGFncz4KICAgICAgPHZhbHVlIHR5cGU9IjIiPjM8L3ZhbHVlPgogICAgIDwvQmFzaWNFbnRyeT4KICAgICA8QmFzaWNFbnRyeT4KICAgICAgPG5hbWU+WTwvbmFtZT4KICAgICAgPGZsYWdzPjY2MTc4PC9mbGFncz4KICAgICAgPHZhbHVlIHR5cGU9IjIiPjM4NDwvdmFsdWU+CiAgICAgPC9CYXNpY0VudHJ5PgogICAgPC9CYXNpY0VudHJ5PgogICAgPEJhc2ljRW50cnk+CiAgICAgPG5hbWU+UG9pbnQyPC9uYW1lPgogICAgIDxmbGFncz42NTY2NjwvZmxhZ3M+CiAgICAgPEJhc2ljRW50cnk+CiAgICAgIDxuYW1lPlg8L25hbWU+CiAgICAgIDxmbGFncz42NjE3ODwvZmxhZ3M+CiAgICAgIDx2YWx1ZSB0eXBlPSIyIj4xMjg8L3ZhbHVlPgogICAgIDwvQmFzaWNFbnRyeT4KICAgICA8QmFzaWNFbnRyeT4KICAgICAgPG5hbWU+WTwvbmFtZT4KICAgICAgPGZsYWdzPjY2MTc4PC9mbGFncz4KICAgICAgPHZhbHVlIHR5cGU9IjIiPjQ3NzwvdmFsdWU+CiAgICAgPC9CYXNpY0VudHJ5PgogICAgPC9CYXNpY0VudHJ5PgogICAgPEJhc2ljRW50cnk+CiAgICAgPG5hbWU+UG9pbnQzPC9uYW1lPgogICAgIDxmbGFncz42NTY2NjwvZmxhZ3M+CiAgICAgPEJhc2ljRW50cnk+CiAgICAgIDxuYW1lPlg8L25hbWU+CiAgICAgIDxmbGFncz42NjE3ODwvZmxhZ3M+CiAgICAgIDx2YWx1ZSB0eXBlPSIyIj41MDI8L3ZhbHVlPgogICAgIDwvQmFzaWNFbnRyeT4KICAgICA8QmFzaWNFbnRyeT4KICAgICAgPG5hbWU+WTwvbmFtZT4KICAgICAgPGZsYWdzPjY2MTc4PC9mbGFncz4KICAgICAgPHZhbHVlIHR5cGU9IjIiPjQ2MDwvdmFsdWU+CiAgICAgPC9CYXNpY0VudHJ5PgogICAgPC9CYXNpY0VudHJ5PgogICAgPEJhc2ljRW50cnk+CiAgICAgPG5hbWU+UG9pbnQ0PC9uYW1lPgogICAgIDxmbGFncz42NTY2NjwvZmxhZ3M+CiAgICAgPEJhc2ljRW50cnk+CiAgICAgIDxuYW1lPlg8L25hbWU+CiAgICAgIDxmbGFncz42NjE3ODwvZmxhZ3M+CiAgICAgIDx2YWx1ZSB0eXBlPSIyIj41MDI8L3ZhbHVlPgogICAgIDwvQmFzaWNFbnRyeT4KICAgICA8QmFzaWNFbnRyeT4KICAgICAgPG5hbWU+WTwvbmFtZT4KICAgICAgPGZsYWdzPjY2MTc4PC9mbGFncz4KICAgICAgPHZhbHVlIHR5cGU9IjIiPjM8L3ZhbHVlPgogICAgIDwvQmFzaWNFbnRyeT4KICAgIDwvQmFzaWNFbnRyeT4KICAgPC9CYXNpY0VudHJ5PgogICA8QmFzaWNFbnRyeT4KICAgIDxuYW1lPlRleHRQb2ludHM8L25hbWU+CiAgICA8ZmxhZ3M+NjU2NjY8L2ZsYWdzPgogICAgPEJhc2ljRW50cnk+CiAgICAgPG5hbWU+UG9pbnQwPC9uYW1lPgogICAgIDxmbGFncz42NTY2NjwvZmxhZ3M+CiAgICAgPEJhc2ljRW50cnk+CiAgICAgIDxuYW1lPlg8L25hbWU+CiAgICAgIDxmbGFncz42NjE3ODwvZmxhZ3M+CiAgICAgIDx2YWx1ZSB0eXBlPSIyIj4zMTwvdmFsdWU+CiAgICAgPC9CYXNpY0VudHJ5PgogICAgIDxCYXNpY0VudHJ5PgogICAgICA8bmFtZT5ZPC9uYW1lPgogICAgICA8ZmxhZ3M+NjYxNzg8L2ZsYWdzPgogICAgICA8dmFsdWUgdHlwZT0iMiI+MTA8L3ZhbHVlPgogICAgIDwvQmFzaWNFbnRyeT4KICAgICA8QmFzaWNFbnRyeT4KICAgICAgPG5hbWU+VGV4dDwvbmFtZT4KICAgICAgPGZsYWdzPjY2NDM0PC9mbGFncz4KICAgICAgPHZhbHVlIHR5cGU9IjMiPjwvdmFsdWU+CiAgICAgPC9CYXNpY0VudHJ5PgogICAgPC9CYXNpY0VudHJ5PgogICA8L0Jhc2ljRW50cnk+CiAgPC9CYXNpY0VudHJ5PgogIDxCYXNpY0VudHJ5PgogICA8bmFtZT4xMjg8L25hbWU+CiAgIDxmbGFncz42NTY2NjwvZmxhZ3M+CiAgIDxCYXNpY0VudHJ5PgogICAgPG5hbWU+VXNlcmRlZk5hbWU8L25hbWU+CiAgICA8ZmxhZ3M+NjY0MzQ8L2ZsYWdzPgogICAgPHZhbHVlIHR5cGU9IjMiPjwvdmFsdWU+CiAgIDwvQmFzaWNFbnRyeT4KICAgPEJhc2ljRW50cnk+CiAgICA8bmFtZT5UeXBlPC9uYW1lPgogICAgPGZsYWdzPjY2MTc4PC9mbGFncz4KICAgIDx2YWx1ZSB0eXBlPSIyIj4yPC92YWx1ZT4KICAgPC9CYXNpY0VudHJ5PgogICA8QmFzaWNFbnRyeT4KICAgIDxuYW1lPkZlYXR1cmVzPC9uYW1lPgogICAgPGZsYWdzPjY2NDM0PC9mbGFncz4KICAgIDx2YWx1ZSB0eXBlPSIzIj5GU0MtQQpGU0MtSDwvdmFsdWU+CiAgIDwvQmFzaWNFbnRyeT4KICAgPEJhc2ljRW50cnk+CiAgICA8bmFtZT5Hcm91cDwvbmFtZT4KICAgIDxmbGFncz42NjE3ODwvZmxhZ3M+CiAgICA8dmFsdWUgdHlwZT0iMiI+MDwvdmFsdWU+CiAgIDwvQmFzaWNFbnRyeT4KICAgPEJhc2ljRW50cnk+CiAgICA8bmFtZT5Db2xvcjwvbmFtZT4KICAgIDxmbGFncz42NjQzNDwvZmxhZ3M+CiAgICA8dmFsdWUgdHlwZT0iMyI+I2ZmMDAwMDwvdmFsdWU+CiAgIDwvQmFzaWNFbnRyeT4KICAgPEJhc2ljRW50cnk+CiAgICA8bmFtZT5Jc05vdDwvbmFtZT4KICAgIDxmbGFncz42NTkyMjwvZmxhZ3M+CiAgICA8dmFsdWUgdHlwZT0iMSI+MDwvdmFsdWU+CiAgIDwvQmFzaWNFbnRyeT4KICAgPEJhc2ljRW50cnk+CiAgICA8bmFtZT5Qb2ludHM8L25hbWU+CiAgICA8ZmxhZ3M+NjU2NjY8L2ZsYWdzPgogICAgPEJhc2ljRW50cnk+CiAgICAgPG5hbWU+UG9pbnQwPC9uYW1lPgogICAgIDxmbGFncz42NTY2NjwvZmxhZ3M+CiAgICAgPEJhc2ljRW50cnk+CiAgICAgIDxuYW1lPlg8L25hbWU+CiAgICAgIDxmbGFncz42NjE3ODwvZmxhZ3M+CiAgICAgIDx2YWx1ZSB0eXBlPSIyIj40NjM8L3ZhbHVlPgogICAgIDwvQmFzaWNFbnRyeT4KICAgICA8QmFzaWNFbnRyeT4KICAgICAgPG5hbWU+WTwvbmFtZT4KICAgICAgPGZsYWdzPjY2MTc4PC9mbGFncz4KICAgICAgPHZhbHVlIHR5cGU9IjIiPjE5MjwvdmFsdWU+CiAgICAgPC9CYXNpY0VudHJ5PgogICAgPC9CYXNpY0VudHJ5PgogICAgPEJhc2ljRW50cnk+CiAgICAgPG5hbWU+UG9pbnQxPC9uYW1lPgogICAgIDxmbGFncz42NTY2NjwvZmxhZ3M+CiAgICAgPEJhc2ljRW50cnk+CiAgICAgIDxuYW1lPlg8L25hbWU+CiAgICAgIDxmbGFncz42NjE3ODwvZmxhZ3M+CiAgICAgIDx2YWx1ZSB0eXBlPSIyIj40NTwvdmFsdWU+CiAgICAgPC9CYXNpY0VudHJ5PgogICAgIDxCYXNpY0VudHJ5PgogICAgICA8bmFtZT5ZPC9uYW1lPgogICAgICA8ZmxhZ3M+NjYxNzg8L2ZsYWdzPgogICAgICA8dmFsdWUgdHlwZT0iMiI+NDYyPC92YWx1ZT4KICAgICA8L0Jhc2ljRW50cnk+CiAgICA8L0Jhc2ljRW50cnk+CiAgICA8QmFzaWNFbnRyeT4KICAgICA8bmFtZT5Qb2ludDI8L25hbWU+CiAgICAgPGZsYWdzPjY1NjY2PC9mbGFncz4KICAgICA8QmFzaWNFbnRyeT4KICAgICAgPG5hbWU+WDwvbmFtZT4KICAgICAgPGZsYWdzPjY2MTc4PC9mbGFncz4KICAgICAgPHZhbHVlIHR5cGU9IjIiPjIwPC92YWx1ZT4KICAgICA8L0Jhc2ljRW50cnk+CiAgICAgPEJhc2ljRW50cnk+CiAgICAgIDxuYW1lPlk8L25hbWU+CiAgICAgIDxmbGFncz42NjE3ODwvZmxhZ3M+CiAgICAgIDx2YWx1ZSB0eXBlPSIyIj41MDI8L3ZhbHVlPgogICAgIDwvQmFzaWNFbnRyeT4KICAgIDwvQmFzaWNFbnRyeT4KICAgIDxCYXNpY0VudHJ5PgogICAgIDxuYW1lPlBvaW50MzwvbmFtZT4KICAgICA8ZmxhZ3M+NjU2NjY8L2ZsYWdzPgogICAgIDxCYXNpY0VudHJ5PgogICAgICA8bmFtZT5YPC9uYW1lPgogICAgICA8ZmxhZ3M+NjYxNzg8L2ZsYWdzPgogICAgICA8dmFsdWUgdHlwZT0iMiI+Mzg5PC92YWx1ZT4KICAgICA8L0Jhc2ljRW50cnk+CiAgICAgPEJhc2ljRW50cnk+CiAgICAgIDxuYW1lPlk8L25hbWU+CiAgICAgIDxmbGFncz42NjE3ODwvZmxhZ3M+CiAgICAgIDx2YWx1ZSB0eXBlPSIyIj4yODg8L3ZhbHVlPgogICAgIDwvQmFzaWNFbnRyeT4KICAgIDwvQmFzaWNFbnRyeT4KICAgPC9CYXNpY0VudHJ5PgogICA8QmFzaWNFbnRyeT4KICAgIDxuYW1lPlRleHRQb2ludHM8L25hbWU+CiAgICA8ZmxhZ3M+NjU2NjY8L2ZsYWdzPgogICAgPEJhc2ljRW50cnk+CiAgICAgPG5hbWU+UG9pbnQwPC9uYW1lPgogICAgIDxmbGFncz42NTY2NjwvZmxhZ3M+CiAgICAgPEJhc2ljRW50cnk+CiAgICAgIDxuYW1lPlg8L25hbWU+CiAgICAgIDxmbGFncz42NjE3ODwvZmxhZ3M+CiAgICAgIDx2YWx1ZSB0eXBlPSIyIj43MTwvdmFsdWU+CiAgICAgPC9CYXNpY0VudHJ5PgogICAgIDxCYXNpY0VudHJ5PgogICAgICA8bmFtZT5ZPC9uYW1lPgogICAgICA8ZmxhZ3M+NjYxNzg8L2ZsYWdzPgogICAgICA8dmFsdWUgdHlwZT0iMiI+NjI8L3ZhbHVlPgogICAgIDwvQmFzaWNFbnRyeT4KICAgICA8QmFzaWNFbnRyeT4KICAgICAgPG5hbWU+VGV4dDwvbmFtZT4KICAgICAgPGZsYWdzPjY2NDM0PC9mbGFncz4KICAgICAgPHZhbHVlIHR5cGU9IjMiPjwvdmFsdWU+CiAgICAgPC9CYXNpY0VudHJ5PgogICAgPC9CYXNpY0VudHJ5PgogICA8L0Jhc2ljRW50cnk+CiAgPC9CYXNpY0VudHJ5PgogIDxCYXNpY0VudHJ5PgogICA8bmFtZT4xMjk8L25hbWU+CiAgIDxmbGFncz42NTY2NjwvZmxhZ3M+CiAgIDxCYXNpY0VudHJ5PgogICAgPG5hbWU+VXNlcmRlZk5hbWU8L25hbWU+CiAgICA8ZmxhZ3M+NjY0MzQ8L2ZsYWdzPgogICAgPHZhbHVlIHR5cGU9IjMiPjwvdmFsdWU+CiAgIDwvQmFzaWNFbnRyeT4KICAgPEJhc2ljRW50cnk+CiAgICA8bmFtZT5UeXBlPC9uYW1lPgogICAgPGZsYWdzPjY2MTc4PC9mbGFncz4KICAgIDx2YWx1ZSB0eXBlPSIyIj40PC92YWx1ZT4KICAgPC9CYXNpY0VudHJ5PgogICA8QmFzaWNFbnRyeT4KICAgIDxuYW1lPkZlYXR1cmVzPC9uYW1lPgogICAgPGZsYWdzPjY2NDM0PC9mbGFncz4KICAgIDx2YWx1ZSB0eXBlPSIzIj5CMS1BClYxLUE8L3ZhbHVlPgogICA8L0Jhc2ljRW50cnk+CiAgIDxCYXNpY0VudHJ5PgogICAgPG5hbWU+R3JvdXA8L25hbWU+CiAgICA8ZmxhZ3M+NjYxNzg8L2ZsYWdzPgogICAgPHZhbHVlIHR5cGU9IjIiPjA8L3ZhbHVlPgogICA8L0Jhc2ljRW50cnk+CiAgIDxCYXNpY0VudHJ5PgogICAgPG5hbWU+Q29sb3I8L25hbWU+CiAgICA8ZmxhZ3M+NjY0MzQ8L2ZsYWdzPgogICAgPHZhbHVlIHR5cGU9IjMiPiMwMDAwZmY8L3ZhbHVlPgogICA8L0Jhc2ljRW50cnk+CiAgIDxCYXNpY0VudHJ5PgogICAgPG5hbWU+SXNOb3Q8L25hbWU+CiAgICA8ZmxhZ3M+NjU5MjI8L2ZsYWdzPgogICAgPHZhbHVlIHR5cGU9IjEiPjA8L3ZhbHVlPgogICA8L0Jhc2ljRW50cnk+CiAgIDxCYXNpY0VudHJ5PgogICAgPG5hbWU+UG9pbnRzPC9uYW1lPgogICAgPGZsYWdzPjY1NjY2PC9mbGFncz4KICAgIDxCYXNpY0VudHJ5PgogICAgIDxuYW1lPlBvaW50MDwvbmFtZT4KICAgICA8ZmxhZ3M+NjU2NjY8L2ZsYWdzPgogICAgIDxCYXNpY0VudHJ5PgogICAgICA8bmFtZT5YPC9uYW1lPgogICAgICA8ZmxhZ3M+NjYxNzg8L2ZsYWdzPgogICAgICA8dmFsdWUgdHlwZT0iMiI+MDwvdmFsdWU+CiAgICAgPC9CYXNpY0VudHJ5PgogICAgIDxCYXNpY0VudHJ5PgogICAgICA8bmFtZT5ZPC9uYW1lPgogICAgICA8ZmxhZ3M+NjYxNzg8L2ZsYWdzPgogICAgICA8dmFsdWUgdHlwZT0iMiI+MjczPC92YWx1ZT4KICAgICA8L0Jhc2ljRW50cnk+CiAgICA8L0Jhc2ljRW50cnk+CiAgICA8QmFzaWNFbnRyeT4KICAgICA8bmFtZT5Qb2ludDE8L25hbWU+CiAgICAgPGZsYWdzPjY1NjY2PC9mbGFncz4KICAgICA8QmFzaWNFbnRyeT4KICAgICAgPG5hbWU+WDwvbmFtZT4KICAgICAgPGZsYWdzPjY2MTc4PC9mbGFncz4KICAgICAgPHZhbHVlIHR5cGU9IjIiPjUxMjwvdmFsdWU+CiAgICAgPC9CYXNpY0VudHJ5PgogICAgIDxCYXNpY0VudHJ5PgogICAgICA8bmFtZT5ZPC9uYW1lPgogICAgICA8ZmxhZ3M+NjYxNzg8L2ZsYWdzPgogICAgICA8dmFsdWUgdHlwZT0iMiI+MjczPC92YWx1ZT4KICAgICA8L0Jhc2ljRW50cnk+CiAgICA8L0Jhc2ljRW50cnk+CiAgICA8QmFzaWNFbnRyeT4KICAgICA8bmFtZT5Qb2ludDI8L25hbWU+CiAgICAgPGZsYWdzPjY1NjY2PC9mbGFncz4KICAgICA8QmFzaWNFbnRyeT4KICAgICAgPG5hbWU+WDwvbmFtZT4KICAgICAgPGZsYWdzPjY2MTc4PC9mbGFncz4KICAgICAgPHZhbHVlIHR5cGU9IjIiPjIzNTwvdmFsdWU+CiAgICAgPC9CYXNpY0VudHJ5PgogICAgIDxCYXNpY0VudHJ5PgogICAgICA8bmFtZT5ZPC9uYW1lPgogICAgICA8ZmxhZ3M+NjYxNzg8L2ZsYWdzPgogICAgICA8dmFsdWUgdHlwZT0iMiI+MDwvdmFsdWU+CiAgICAgPC9CYXNpY0VudHJ5PgogICAgPC9CYXNpY0VudHJ5PgogICAgPEJhc2ljRW50cnk+CiAgICAgPG5hbWU+UG9pbnQzPC9uYW1lPgogICAgIDxmbGFncz42NTY2NjwvZmxhZ3M+CiAgICAgPEJhc2ljRW50cnk+CiAgICAgIDxuYW1lPlg8L25hbWU+CiAgICAgIDxmbGFncz42NjE3ODwvZmxhZ3M+CiAgICAgIDx2YWx1ZSB0eXBlPSIyIj4yMzU8L3ZhbHVlPgogICAgIDwvQmFzaWNFbnRyeT4KICAgICA8QmFzaWNFbnRyeT4KICAgICAgPG5hbWU+WTwvbmFtZT4KICAgICAgPGZsYWdzPjY2MTc4PC9mbGFncz4KICAgICAgPHZhbHVlIHR5cGU9IjIiPjUxMjwvdmFsdWU+CiAgICAgPC9CYXNpY0VudHJ5PgogICAgPC9CYXNpY0VudHJ5PgogICA8L0Jhc2ljRW50cnk+CiAgIDxCYXNpY0VudHJ5PgogICAgPG5hbWU+VGV4dFBvaW50czwvbmFtZT4KICAgIDxmbGFncz42NTY2NjwvZmxhZ3M+CiAgICA8QmFzaWNFbnRyeT4KICAgICA8bmFtZT5Qb2ludDA8L25hbWU+CiAgICAgPGZsYWdzPjY1NjY2PC9mbGFncz4KICAgICA8QmFzaWNFbnRyeT4KICAgICAgPG5hbWU+WDwvbmFtZT4KICAgICAgPGZsYWdzPjY2MTc4PC9mbGFncz4KICAgICAgPHZhbHVlIHR5cGU9IjIiPjIxPC92YWx1ZT4KICAgICA8L0Jhc2ljRW50cnk+CiAgICAgPEJhc2ljRW50cnk+CiAgICAgIDxuYW1lPlk8L25hbWU+CiAgICAgIDxmbGFncz42NjE3ODwvZmxhZ3M+CiAgICAgIDx2YWx1ZSB0eXBlPSIyIj4yODA8L3ZhbHVlPgogICAgIDwvQmFzaWNFbnRyeT4KICAgICA8QmFzaWNFbnRyeT4KICAgICAgPG5hbWU+VGV4dDwvbmFtZT4KICAgICAgPGZsYWdzPjY2NDM0PC9mbGFncz4KICAgICAgPHZhbHVlIHR5cGU9IjMiPjwvdmFsdWU+CiAgICAgPC9CYXNpY0VudHJ5PgogICAgPC9CYXNpY0VudHJ5PgogICAgPEJhc2ljRW50cnk+CiAgICAgPG5hbWU+UG9pbnQxPC9uYW1lPgogICAgIDxmbGFncz42NTY2NjwvZmxhZ3M+CiAgICAgPEJhc2ljRW50cnk+CiAgICAgIDxuYW1lPlg8L25hbWU+CiAgICAgIDxmbGFncz42NjE3ODwvZmxhZ3M+CiAgICAgIDx2YWx1ZSB0eXBlPSIyIj4xNzwvdmFsdWU+CiAgICAgPC9CYXNpY0VudHJ5PgogICAgIDxCYXNpY0VudHJ5PgogICAgICA8bmFtZT5ZPC9uYW1lPgogICAgICA8ZmxhZ3M+NjYxNzg8L2ZsYWdzPgogICAgICA8dmFsdWUgdHlwZT0iMiI+MTA8L3ZhbHVlPgogICAgIDwvQmFzaWNFbnRyeT4KICAgICA8QmFzaWNFbnRyeT4KICAgICAgPG5hbWU+VGV4dDwvbmFtZT4KICAgICAgPGZsYWdzPjY2NDM0PC9mbGFncz4KICAgICAgPHZhbHVlIHR5cGU9IjMiPjwvdmFsdWU+CiAgICAgPC9CYXNpY0VudHJ5PgogICAgPC9CYXNpY0VudHJ5PgogICAgPEJhc2ljRW50cnk+CiAgICAgPG5hbWU+UG9pbnQyPC9uYW1lPgogICAgIDxmbGFncz42NTY2NjwvZmxhZ3M+CiAgICAgPEJhc2ljRW50cnk+CiAgICAgIDxuYW1lPlg8L25hbWU+CiAgICAgIDxmbGFncz42NjE3ODwvZmxhZ3M+CiAgICAgIDx2YWx1ZSB0eXBlPSIyIj4yOTQ8L3ZhbHVlPgogICAgIDwvQmFzaWNFbnRyeT4KICAgICA8QmFzaWNFbnRyeT4KICAgICAgPG5hbWU+WTwvbmFtZT4KICAgICAgPGZsYWdzPjY2MTc4PC9mbGFncz4KICAgICAgPHZhbHVlIHR5cGU9IjIiPjE0PC92YWx1ZT4KICAgICA8L0Jhc2ljRW50cnk+CiAgICAgPEJhc2ljRW50cnk+CiAgICAgIDxuYW1lPlRleHQ8L25hbWU+CiAgICAgIDxmbGFncz42NjQzNDwvZmxhZ3M+CiAgICAgIDx2YWx1ZSB0eXBlPSIzIj48L3ZhbHVlPgogICAgIDwvQmFzaWNFbnRyeT4KICAgIDwvQmFzaWNFbnRyeT4KICAgIDxCYXNpY0VudHJ5PgogICAgIDxuYW1lPlBvaW50MzwvbmFtZT4KICAgICA8ZmxhZ3M+NjU2NjY8L2ZsYWdzPgogICAgIDxCYXNpY0VudHJ5PgogICAgICA8bmFtZT5YPC9uYW1lPgogICAgICA8ZmxhZ3M+NjYxNzg8L2ZsYWdzPgogICAgICA8dmFsdWUgdHlwZT0iMiI+MzExPC92YWx1ZT4KICAgICA8L0Jhc2ljRW50cnk+CiAgICAgPEJhc2ljRW50cnk+CiAgICAgIDxuYW1lPlk8L25hbWU+CiAgICAgIDxmbGFncz42NjE3ODwvZmxhZ3M+CiAgICAgIDx2YWx1ZSB0eXBlPSIyIj4yODA8L3ZhbHVlPgogICAgIDwvQmFzaWNFbnRyeT4KICAgICA8QmFzaWNFbnRyeT4KICAgICAgPG5hbWU+VGV4dDwvbmFtZT4KICAgICAgPGZsYWdzPjY2NDM0PC9mbGFncz4KICAgICAgPHZhbHVlIHR5cGU9IjMiPjwvdmFsdWU+CiAgICAgPC9CYXNpY0VudHJ5PgogICAgPC9CYXNpY0VudHJ5PgogICA8L0Jhc2ljRW50cnk+CiAgPC9CYXNpY0VudHJ5PgogPC9CYXNpY0VudHJ5PgogPEJhc2ljRW50cnk+CiAgPG5hbWU+RmlsZVR5cGU8L25hbWU+CiAgPGZsYWdzPjY2NDM0PC9mbGFncz4KICA8dmFsdWUgdHlwZT0iMyI+QW5hbHlzaXM8L3ZhbHVlPgogPC9CYXNpY0VudHJ5PgogPEJhc2ljRW50cnk+CiAgPG5hbWU+Q2hlY2tzdW08L25hbWU+CiAgPGZsYWdzPjY2NDM0PC9mbGFncz4KICA8dmFsdWUgdHlwZT0iMyI+ZDNmOTZjOTRlOWNhMzdiNzU4MGNiMDFlM2Q5OWNmZmI8L3ZhbHVlPgogPC9CYXNpY0VudHJ5Pgo8L0Jhc2ljRW50cnk+Cg==/@MB_EXPERIMENT/0
PEJhc2ljRW50cnk+CiA8bmFtZT5Tb2Z0d2FyZTwvbmFtZT4KIDxmbGFncz4yNjIxNDY8L2ZsYWdzPgogPEJhc2ljRW50cnk+CiAgPG5hbWU+Q29uZmlnVmVyc2lvbjwvbmFtZT4KICA8ZmxhZ3M+MjYzMDQyPC9mbGFncz4KICA8dmFsdWUgdHlwZT0iMyI+MC40LjI1PC92YWx1ZT4KIDwvQmFzaWNFbnRyeT4KIDxCYXNpY0VudHJ5PgogIDxuYW1lPlZhbGlkaXR5S2V5PC9uYW1lPgogIDxmbGFncz4yNjM4MTA8L2ZsYWdzPgogIDx2YWx1ZSB0eXBlPSI2IiBzaXplPSIxMTIiPgpOd0F6QURjQU5BQmhBR0VBTkFBM0FESUFNZ0E1QURFQU1BQXpBR0VBTXdCZkFEQUFNQUF3QURBQVh3QXlBQzRBCk1RQXhBQzRBTVFBNEFERUFOd0F1QURFQU9RQTJBRElBTXdCZkFFMEFZUUJqQUhNQVVRQjFBR0VBYmdCMEFGOEEKTWdBd0FERUFPQUF4QURFQU1RQTBBQT09PC92YWx1ZT4KIDwvQmFzaWNFbnRyeT4KIDxCYXNpY0VudHJ5PgogIDxuYW1lPkV4cGVyaW1lbnQ8L25hbWU+CiAgPGZsYWdzPjI2MjI3NDwvZmxhZ3M+CiAgPEJhc2ljRW50cnk+CiAgIDxuYW1lPlJhY2s8L25hbWU+CiAgIDxmbGFncz4yNjMwNDI8L2ZsYWdzPgogICA8dmFsdWUgdHlwZT0iMyI+U2luZ2xlIHR1YmUgcmFjazwvdmFsdWU+CiAgPC9CYXNpY0VudHJ5PgogIDxCYXNpY0VudHJ5PgogICA8bmFtZT5SYWNrSXNTZWxlY3RhYmxlPC9uYW1lPgogICA8ZmxhZ3M+MjYyNTMwPC9mbGFncz4KICAgPHZhbHVlIHR5cGU9IjEiPjE8L3ZhbHVlPgogIDwvQmFzaWNFbnRyeT4KICA8QmFzaWNFbnRyeT4KICAgPG5hbWU+Q3VycmVudDwvbmFtZT4KICAgPGZsYWdzPjI2Mjc4NjwvZmxhZ3M+CiAgIDx2YWx1ZSB0eXBlPSIyIj4wPC92YWx1ZT4KICA8L0Jhc2ljRW50cnk+CiAgPEJhc2ljRW50cnk+CiAgIDxuYW1lPkZpbGVJZDwvbmFtZT4KICAgPGZsYWdzPjI2Mjc4NjwvZmxhZ3M+CiAgIDx2YWx1ZSB0eXBlPSIyIj4xOTwvdmFsdWU+CiAgPC9CYXNpY0VudHJ5PgogIDxCYXNpY0VudHJ5PgogICA8bmFtZT5GaWxlQmFzZTwvbmFtZT4KICAgPGZsYWdzPjI2MzA0MjwvZmxhZ3M+CiAgIDx2YWx1ZSB0eXBlPSIzIj5sY2gga2I8L3ZhbHVlPgogIDwvQmFzaWNFbnRyeT4KICA8QmFzaWNFbnRyeT4KICAgPG5hbWU+RmlsZUlzQ3VzdG9tPC9uYW1lPgogICA8ZmxhZ3M+MjYyNTMwPC9mbGFncz4KICAgPHZhbHVlIHR5cGU9IjEiPjE8L3ZhbHVlPgogIDwvQmFzaWNFbnRyeT4KICA8QmFzaWNFbnRyeT4KICAgPG5hbWU+UHJvamVjdDwvbmFtZT4KICAgPGZsYWdzPjI2MzA0MjwvZmxhZ3M+CiAgIDx2YWx1ZSB0eXBlPSIzIj5Bbm5leGluVjwvdmFsdWU+CiAgPC9CYXNpY0VudHJ5PgogIDxCYXNpY0VudHJ5PgogICA8bmFtZT5SYWNrUHJvY2Vzc2luZ09yZGVyPC9uYW1lPgogICA8ZmxhZ3M+MjYyNzg2PC9mbGFncz4KICAgPHZhbHVlIHR5cGU9IjIiPjA8L3ZhbHVlPgogIDwvQmFzaWNFbnRyeT4KICA8QmFzaWNFbnRyeT4KICAgPG5hbWU+UmVhZ2VudHM8L25hbWU+CiAgIDxmbGFncz4yNjIyNzQ8L2ZsYWdzPgogICA8QmFzaWNFbnRyeT4KICAgIDxuYW1lPlIxPC9uYW1lPgogICAgPGZsYWdzPjI2MjI3NDwvZmxhZ3M+CiAgICA8QmFzaWNFbnRyeT4KICAgICA8bmFtZT5FeHBpcmF0aW9uRGF0ZTwvbmFtZT4KICAgICA8ZmxhZ3M+MjYzMDQyPC9mbGFncz4KICAgICA8dmFsdWUgdHlwZT0iMyI+PC92YWx1ZT4KICAgIDwvQmFzaWNFbnRyeT4KICAgIDxCYXNpY0VudHJ5PgogICAgIDxuYW1lPkxvdE51bWJlcjwvbmFtZT4KICAgICA8ZmxhZ3M+MjYzMDQyPC9mbGFncz4KICAgICA8dmFsdWUgdHlwZT0iMyI+PC92YWx1ZT4KICAgIDwvQmFzaWNFbnRyeT4KICAgIDxCYXNpY0VudHJ5PgogICAgIDxuYW1lPlJlYWdlbnQ8L25hbWU+CiAgICAgPGZsYWdzPjI2MzA0MjwvZmxhZ3M+CiAgICAgPHZhbHVlIHR5cGU9IjMiPjwvdmFsdWU+CiAgICA8L0Jhc2ljRW50cnk+CiAgICA8QmFzaWNFbnRyeT4KICAgICA8bmFtZT5DYXRlZ29yeTwvbmFtZT4KICAgICA8ZmxhZ3M+MjYzMDQyPC9mbGFncz4KICAgICA8dmFsdWUgdHlwZT0iMyI+PC92YWx1ZT4KICAgIDwvQmFzaWNFbnRyeT4KICAgIDxCYXNpY0VudHJ5PgogICAgIDxuYW1lPkFjdGl2ZTwvbmFtZT4KICAgICA8ZmxhZ3M+MjYyNTMwPC9mbGFncz4KICAgICA8dmFsdWUgdHlwZT0iMSI+MDwvdmFsdWU+CiAgICA8L0Jhc2ljRW50cnk+CiAgICA8QmFzaWNFbnRyeT4KICAgICA8bmFtZT5UaW1lPC9uYW1lPgogICAgIDxmbGFncz4yNjI3ODY8L2ZsYWdzPgogICAgIDx2YWx1ZSB0eXBlPSIyIj4wPC92YWx1ZT4KICAgIDwvQmFzaWNFbnRyeT4KICAgIDxCYXNpY0VudHJ5PgogICAgIDxuYW1lPlRpdGVyPC9uYW1lPgogICAgIDxmbGFncz4yNjI3ODY8L2ZsYWdzPgogICAgIDx2YWx1ZSB0eXBlPSIyIj4wPC92YWx1ZT4KICAgIDwvQmFzaWNFbnRyeT4KICAgIDxCYXNpY0VudHJ5PgogICAgIDxuYW1lPlBhcmFsbGVsPC9uYW1lPgogICAgIDxmbGFncz4yNjI3ODY8L2ZsYWdzPgogICAgIDx2YWx1ZSB0eXBlPSIyIj4wPC92YWx1ZT4KICAgIDwvQmFzaWNFbnRyeT4KICAgIDxCYXNpY0VudHJ5PgogICAgIDxuYW1lPlByaW9yaXR5PC9uYW1lPgogICAgIDxmbGFncz4yNjI3ODY8L2ZsYWdzPgogICAgIDx2YWx1ZSB0eXBlPSIyIj4wPC92YWx1ZT4KICAgIDwvQmFzaWNFbnRyeT4KICAgIDxCYXNpY0VudHJ5PgogICAgIDxuYW1lPk1pblZvbHVtZTwvbmFtZT4KICAgICA8ZmxhZ3M+MjYyNzg2PC9mbGFncz4KICAgICA8dmFsdWUgdHlwZT0iMiI+MDwvdmFsdWU+CiAgICA8L0Jhc2ljRW50cnk+CiAgICA8QmFzaWNFbnRyeT4KICAgICA8bmFtZT5WaXNpYmxlPC9uYW1lPgogICAgIDxmbGFncz4yNjI3ODY8L2ZsYWdzPgogICAgIDx2YWx1ZSB0eXBlPSIyIj4zPC92YWx1ZT4KICAgIDwvQmFzaWNFbnRyeT4KICAgPC9CYXNpY0VudHJ5PgogICA8QmFzaWNFbnRyeT4KICAgIDxuYW1lPlIyPC9uYW1lPgogICAgPGZsYWdzPjI2MjI3NDwvZmxhZ3M+CiAgICA8QmFzaWNFbnRyeT4KICAgICA8bmFtZT5FeHBpcmF0aW9uRGF0ZTwvbmFtZT4KICAgICA8ZmxhZ3M+MjYzMDQyPC9mbGFncz4KICAgICA8dmFsdWUgdHlwZT0iMyI+PC92YWx1ZT4KICAgIDwvQmFzaWNFbnRyeT4KICAgIDxCYXNpY0VudHJ5PgogICAgIDxuYW1lPkxvdE51bWJlcjwvbmFtZT4KICAgICA8ZmxhZ3M+MjYzMDQyPC9mbGFncz4KICAgICA8dmFsdWUgdHlwZT0iMyI+PC92YWx1ZT4KICAgIDwvQmFzaWNFbnRyeT4KICAgIDxCYXNpY0VudHJ5PgogICAgIDxuYW1lPlJlYWdlbnQ8L25hbWU+CiAgICAgPGZsYWdzPjI2MzA0MjwvZmxhZ3M+CiAgICAgPHZhbHVlIHR5cGU9IjMiPjwvdmFsdWU+CiAgICA8L0Jhc2ljRW50cnk+CiAgICA8QmFzaWNFbnRyeT4KICAgICA8bmFtZT5DYXRlZ29yeTwvbmFtZT4KICAgICA8ZmxhZ3M+MjYzMDQyPC9mbGFncz4KICAgICA8dmFsdWUgdHlwZT0iMyI+PC92YWx1ZT4KICAgIDwvQmFzaWNFbnRyeT4KICAgIDxCYXNpY0VudHJ5PgogICAgIDxuYW1lPkFjdGl2ZTwvbmFtZT4KICAgICA8ZmxhZ3M+MjYyNTMwPC9mbGFncz4KICAgICA8dmFsdWUgdHlwZT0iMSI+MDwvdmFsdWU+CiAgICA8L0Jhc2ljRW50cnk+CiAgICA8QmFzaWNFbnRyeT4KICAgICA8bmFtZT5UaW1lPC9uYW1lPgogICAgIDxmbGFncz4yNjI3ODY8L2ZsYWdzPgogICAgIDx2YWx1ZSB0eXBlPSIyIj4wPC92YWx1ZT4KICAgIDwvQmFzaWNFbnRyeT4KICAgIDxCYXNpY0VudHJ5PgogICAgIDxuYW1lPlRpdGVyPC9uYW1lPgogICAgIDxmbGFncz4yNjI3ODY8L2ZsYWdzPgogICAgIDx2YWx1ZSB0eXBlPSIyIj4wPC92YWx1ZT4KICAgIDwvQmFzaWNFbnRyeT4KICAgIDxCYXNpY0VudHJ5PgogICAgIDxuYW1lPlBhcmFsbGVsPC9uYW1lPgogICAgIDxmbGFncz4yNjI3ODY8L2ZsYWdzPgogICAgIDx2YWx1ZSB0eXBlPSIyIj4wPC92YWx1ZT4KICAgIDwvQmFzaWNFbnRyeT4KICAgIDxCYXNpY0VudHJ5PgogICAgIDxuYW1lPlByaW9yaXR5PC9uYW1lPgogICAgIDxmbGFncz4yNjI3ODY8L2ZsYWdzPgogICAgIDx2YWx1ZSB0eXBlPSIyIj4wPC92YWx1ZT4KICAgIDwvQmFzaWNFbnRyeT4KICAgIDxCYXNpY0VudHJ5PgogICAgIDxuYW1lPk1pblZvbHVtZTwvbmFtZT4KICAgICA8ZmxhZ3M+MjYyNzg2PC9mbGFncz4KICAgICA8dmFsdWUgdHlwZT0iMiI+MDwvdmFsdWU+CiAgICA8L0Jhc2ljRW50cnk+CiAgICA8QmFzaWNFbnRyeT4KICAgICA8bmFtZT5WaXNpYmxlPC9uYW1lPgogICAgIDxmbGFncz4yNjI3ODY8L2ZsYWdzPgogICAgIDx2YWx1ZSB0eXBlPSIyIj4zPC92YWx1ZT4KICAgIDwvQmFzaWNFbnRyeT4KICAgPC9CYXNpY0VudHJ5PgogICA8QmFzaWNFbnRyeT4KICAgIDxuYW1lPlIzPC9uYW1lPgogICAgPGZsYWdzPjI2MjI3NDwvZmxhZ3M+CiAgICA8QmFzaWNFbnRyeT4KICAgICA8bmFtZT5FeHBpcmF0aW9uRGF0ZTwvbmFtZT4KICAgICA8ZmxhZ3M+MjYzMDQyPC9mbGFncz4KICAgICA8dmFsdWUgdHlwZT0iMyI+PC92YWx1ZT4KICAgIDwvQmFzaWNFbnRyeT4KICAgIDxCYXNpY0VudHJ5PgogICAgIDxuYW1lPkxvdE51bWJlcjwvbmFtZT4KICAgICA8ZmxhZ3M+MjYzMDQyPC9mbGFncz4KICAgICA8dmFsdWUgdHlwZT0iMyI+PC92YWx1ZT4KICAgIDwvQmFzaWNFbnRyeT4KICAgIDxCYXNpY0VudHJ5PgogICAgIDxuYW1lPlJlYWdlbnQ8L25hbWU+CiAgICAgPGZsYWdzPjI2MzA0MjwvZmxhZ3M+CiAgICAgPHZhbHVlIHR5cGU9IjMiPjwvdmFsdWU+CiAgICA8L0Jhc2ljRW50cnk+CiAgICA8QmFzaWNFbnRyeT4KICAgICA8bmFtZT5DYXRlZ29yeTwvbmFtZT4KICAgICA8ZmxhZ3M+MjYzMDQyPC9mbGFncz4KICAgICA8dmFsdWUgdHlwZT0iMyI+PC92YWx1ZT4KICAgIDwvQmFzaWNFbnRyeT4KICAgIDxCYXNpY0VudHJ5PgogICAgIDxuYW1lPkFjdGl2ZTwvbmFtZT4KICAgICA8ZmxhZ3M+MjYyNTMwPC9mbGFncz4KICAgICA8dmFsdWUgdHlwZT0iMSI+MDwvdmFsdWU+CiAgICA8L0Jhc2ljRW50cnk+CiAgICA8QmFzaWNFbnRyeT4KICAgICA8bmFtZT5UaW1lPC9uYW1lPgogICAgIDxmbGFncz4yNjI3ODY8L2ZsYWdzPgogICAgIDx2YWx1ZSB0eXBlPSIyIj4wPC92YWx1ZT4KICAgIDwvQmFzaWNFbnRyeT4KICAgIDxCYXNpY0VudHJ5PgogICAgIDxuYW1lPlRpdGVyPC9uYW1lPgogICAgIDxmbGFncz4yNjI3ODY8L2ZsYWdzPgogICAgIDx2YWx1ZSB0eXBlPSIyIj4wPC92YWx1ZT4KICAgIDwvQmFzaWNFbnRyeT4KICAgIDxCYXNpY0VudHJ5PgogICAgIDxuYW1lPlBhcmFsbGVsPC9uYW1lPgogICAgIDxmbGFncz4yNjI3ODY8L2ZsYWdzPgogICAgIDx2YWx1ZSB0eXBlPSIyIj4wPC92YWx1ZT4KICAgIDwvQmFzaWNFbnRyeT4KICAgIDxCYXNpY0VudHJ5PgogICAgIDxuYW1lPlByaW9yaXR5PC9uYW1lPgogICAgIDxmbGFncz4yNjI3ODY8L2ZsYWdzPgogICAgIDx2YWx1ZSB0eXBlPSIyIj4wPC92YWx1ZT4KICAgIDwvQmFzaWNFbnRyeT4KICAgIDxCYXNpY0VudHJ5PgogICAgIDxuYW1lPk1pblZvbHVtZTwvbmFtZT4KICAgICA8ZmxhZ3M+MjYyNzg2PC9mbGFncz4KICAgICA8dmFsdWUgdHlwZT0iMiI+MDwvdmFsdWU+CiAgICA8L0Jhc2ljRW50cnk+CiAgICA8QmFzaWNFbnRyeT4KICAgICA8bmFtZT5WaXNpYmxlPC9uYW1lPgogICAgIDxmbGFncz4yNjI3ODY8L2ZsYWdzPgogICAgIDx2YWx1ZSB0eXBlPSIyIj4zPC92YWx1ZT4KICAgIDwvQmFzaWNFbnRyeT4KICAgPC9CYXNpY0VudHJ5PgogICA8QmFzaWNFbnRyeT4KICAgIDxuYW1lPlI0PC9uYW1lPgogICAgPGZsYWdzPjI2MjI3NDwvZmxhZ3M+CiAgICA8QmFzaWNFbnRyeT4KICAgICA8bmFtZT5FeHBpcmF0aW9uRGF0ZTwvbmFtZT4KICAgICA8ZmxhZ3M+MjYzMDQyPC9mbGFncz4KICAgICA8dmFsdWUgdHlwZT0iMyI+PC92YWx1ZT4KICAgIDwvQmFzaWNFbnRyeT4KICAgIDxCYXNpY0VudHJ5PgogICAgIDxuYW1lPkxvdE51bWJlcjwvbmFtZT4KICAgICA8ZmxhZ3M+MjYzMDQyPC9mbGFncz4KICAgICA8dmFsdWUgdHlwZT0iMyI+PC92YWx1ZT4KICAgIDwvQmFzaWNFbnRyeT4KICAgIDxCYXNpY0VudHJ5PgogICAgIDxuYW1lPlJlYWdlbnQ8L25hbWU+CiAgICAgPGZsYWdzPjI2MzA0MjwvZmxhZ3M+CiAgICAgPHZhbHVlIHR5cGU9IjMiPjwvdmFsdWU+CiAgICA8L0Jhc2ljRW50cnk+CiAgICA8QmFzaWNFbnRyeT4KICAgICA8bmFtZT5DYXRlZ29yeTwvbmFtZT4KICAgICA8ZmxhZ3M+MjYzMDQyPC9mbGFncz4KICAgICA8dmFsdWUgdHlwZT0iMyI+PC92YWx1ZT4KICAgIDwvQmFzaWNFbnRyeT4KICAgIDxCYXNpY0VudHJ5PgogICAgIDxuYW1lPkFjdGl2ZTwvbmFtZT4KICAgICA8ZmxhZ3M+MjYyNTMwPC9mbGFncz4KICAgICA8dmFsdWUgdHlwZT0iMSI+MDwvdmFsdWU+CiAgICA8L0Jhc2ljRW50cnk+CiAgICA8QmFzaWNFbnRyeT4KICAgICA8bmFtZT5UaW1lPC9uYW1lPgogICAgIDxmbGFncz4yNjI3ODY8L2ZsYWdzPgogICAgIDx2YWx1ZSB0eXBlPSIyIj4wPC92YWx1ZT4KICAgIDwvQmFzaWNFbnRyeT4KICAgIDxCYXNpY0VudHJ5PgogICAgIDxuYW1lPlRpdGVyPC9uYW1lPgogICAgIDxmbGFncz4yNjI3ODY8L2ZsYWdzPgogICAgIDx2YWx1ZSB0eXBlPSIyIj4wPC92YWx1ZT4KICAgIDwvQmFzaWNFbnRyeT4KICAgIDxCYXNpY0VudHJ5PgogICAgIDxuYW1lPlBhcmFsbGVsPC9uYW1lPgogICAgIDxmbGFncz4yNjI3ODY8L2ZsYWdzPgogICAgIDx2YWx1ZSB0eXBlPSIyIj4wPC92YWx1ZT4KICAgIDwvQmFzaWNFbnRyeT4KICAgIDxCYXNpY0VudHJ5PgogICAgIDxuYW1lPlByaW9yaXR5PC9uYW1lPgogICAgIDxmbGFncz4yNjI3ODY8L2ZsYWdzPgogICAgIDx2YWx1ZSB0eXBlPSIyIj4wPC92YWx1ZT4KICAgIDwvQmFzaWNFbnRyeT4KICAgIDxCYXNpY0VudHJ5PgogICAgIDxuYW1lPk1pblZvbHVtZTwvbmFtZT4KICAgICA8ZmxhZ3M+MjYyNzg2PC9mbGFncz4KICAgICA8dmFsdWUgdHlwZT0iMiI+MDwvdmFsdWU+CiAgICA8L0Jhc2ljRW50cnk+CiAgICA8QmFzaWNFbnRyeT4KICAgICA8bmFtZT5WaXNpYmxlPC9uYW1lPgogICAgIDxmbGFncz4yNjI3ODY8L2ZsYWdzPgogICAgIDx2YWx1ZSB0eXBlPSIyIj4zPC92YWx1ZT4KICAgIDwvQmFzaWNFbnRyeT4KICAgPC9CYXNpY0VudHJ5PgogICA8QmFzaWNFbnRyeT4KICAgIDxuYW1lPlI1PC9uYW1lPgogICAgPGZsYWdzPjI2MjI3NDwvZmxhZ3M+CiAgICA8QmFzaWNFbnRyeT4KICAgICA8bmFtZT5FeHBpcmF0aW9uRGF0ZTwvbmFtZT4KICAgICA8ZmxhZ3M+MjYzMDQyPC9mbGFncz4KICAgICA8dmFsdWUgdHlwZT0iMyI+PC92YWx1ZT4KICAgIDwvQmFzaWNFbnRyeT4KICAgIDxCYXNpY0VudHJ5PgogICAgIDxuYW1lPkxvdE51bWJlcjwvbmFtZT4KICAgICA8ZmxhZ3M+MjYzMDQyPC9mbGFncz4KICAgICA8dmFsdWUgdHlwZT0iMyI+PC92YWx1ZT4KICAgIDwvQmFzaWNFbnRyeT4KICAgIDxCYXNpY0VudHJ5PgogICAgIDxuYW1lPlJlYWdlbnQ8L25hbWU+CiAgICAgPGZsYWdzPjI2MzA0MjwvZmxhZ3M+CiAgICAgPHZhbHVlIHR5cGU9IjMiPjwvdmFsdWU+CiAgICA8L0Jhc2ljRW50cnk+CiAgICA8QmFzaWNFbnRyeT4KICAgICA8bmFtZT5DYXRlZ29yeTwvbmFtZT4KICAgICA8ZmxhZ3M+MjYzMDQyPC9mbGFncz4KICAgICA8dmFsdWUgdHlwZT0iMyI+PC92YWx1ZT4KICAgIDwvQmFzaWNFbnRyeT4KICAgIDxCYXNpY0VudHJ5PgogICAgIDxuYW1lPkFjdGl2ZTwvbmFtZT4KICAgICA8ZmxhZ3M+MjYyNTMwPC9mbGFncz4KICAgICA8dmFsdWUgdHlwZT0iMSI+MDwvdmFsdWU+CiAgICA8L0Jhc2ljRW50cnk+CiAgICA8QmFzaWNFbnRyeT4KICAgICA8bmFtZT5UaW1lPC9uYW1lPgogICAgIDxmbGFncz4yNjI3ODY8L2ZsYWdzPgogICAgIDx2YWx1ZSB0eXBlPSIyIj4wPC92YWx1ZT4KICAgIDwvQmFzaWNFbnRyeT4KICAgIDxCYXNpY0VudHJ5PgogICAgIDxuYW1lPlRpdGVyPC9uYW1lPgogICAgIDxmbGFncz4yNjI3ODY8L2ZsYWdzPgogICAgIDx2YWx1ZSB0eXBlPSIyIj4wPC92YWx1ZT4KICAgIDwvQmFzaWNFbnRyeT4KICAgIDxCYXNpY0VudHJ5PgogICAgIDxuYW1lPlBhcmFsbGVsPC9uYW1lPgogICAgIDxmbGFncz4yNjI3ODY8L2ZsYWdzPgogICAgIDx2YWx1ZSB0eXBlPSIyIj4wPC92YWx1ZT4KICAgIDwvQmFzaWNFbnRyeT4KICAgIDxCYXNpY0VudHJ5PgogICAgIDxuYW1lPlByaW9yaXR5PC9uYW1lPgogICAgIDxmbGFncz4yNjI3ODY8L2ZsYWdzPgogICAgIDx2YWx1ZSB0eXBlPSIyIj4wPC92YWx1ZT4KICAgIDwvQmFzaWNFbnRyeT4KICAgIDxCYXNpY0VudHJ5PgogICAgIDxuYW1lPk1pblZvbHVtZTwvbmFtZT4KICAgICA8ZmxhZ3M+MjYyNzg2PC9mbGFncz4KICAgICA8dmFsdWUgdHlwZT0iMiI+MDwvdmFsdWU+CiAgICA8L0Jhc2ljRW50cnk+CiAgICA8QmFzaWNFbnRyeT4KICAgICA8bmFtZT5WaXNpYmxlPC9uYW1lPgogICAgIDxmbGFncz4yNjI3ODY8L2ZsYWdzPgogICAgIDx2YWx1ZSB0eXBlPSIyIj4yPC92YWx1ZT4KICAgIDwvQmFzaWNFbnRyeT4KICAgPC9CYXNpY0VudHJ5PgogICA8QmFzaWNFbnRyeT4KICAgIDxuYW1lPlI2PC9uYW1lPgogICAgPGZsYWdzPjI2MjI3NDwvZmxhZ3M+CiAgICA8QmFzaWNFbnRyeT4KICAgICA8bmFtZT5FeHBpcmF0aW9uRGF0ZTwvbmFtZT4KICAgICA8ZmxhZ3M+MjYzMDQyPC9mbGFncz4KICAgICA8dmFsdWUgdHlwZT0iMyI+PC92YWx1ZT4KICAgIDwvQmFzaWNFbnRyeT4KICAgIDxCYXNpY0VudHJ5PgogICAgIDxuYW1lPkxvdE51bWJlcjwvbmFtZT4KICAgICA8ZmxhZ3M+MjYzMDQyPC9mbGFncz4KICAgICA8dmFsdWUgdHlwZT0iMyI+PC92YWx1ZT4KICAgIDwvQmFzaWNFbnRyeT4KICAgIDxCYXNpY0VudHJ5PgogICAgIDxuYW1lPlJlYWdlbnQ8L25hbWU+CiAgICAgPGZsYWdzPjI2MzA0MjwvZmxhZ3M+CiAgICAgPHZhbHVlIHR5cGU9IjMiPjwvdmFsdWU+CiAgICA8L0Jhc2ljRW50cnk+CiAgICA8QmFzaWNFbnRyeT4KICAgICA8bmFtZT5DYXRlZ29yeTwvbmFtZT4KICAgICA8ZmxhZ3M+MjYzMDQyPC9mbGFncz4KICAgICA8dmFsdWUgdHlwZT0iMyI+PC92YWx1ZT4KICAgIDwvQmFzaWNFbnRyeT4KICAgIDxCYXNpY0VudHJ5PgogICAgIDxuYW1lPkFjdGl2ZTwvbmFtZT4KICAgICA8ZmxhZ3M+MjYyNTMwPC9mbGFncz4KICAgICA8dmFsdWUgdHlwZT0iMSI+MDwvdmFsdWU+CiAgICA8L0Jhc2ljRW50cnk+CiAgICA8QmFzaWNFbnRyeT4KICAgICA8bmFtZT5UaW1lPC9uYW1lPgogICAgIDxmbGFncz4yNjI3ODY8L2ZsYWdzPgogICAgIDx2YWx1ZSB0eXBlPSIyIj4wPC92YWx1ZT4KICAgIDwvQmFzaWNFbnRyeT4KICAgIDxCYXNpY0VudHJ5PgogICAgIDxuYW1lPlRpdGVyPC9uYW1lPgogICAgIDxmbGFncz4yNjI3ODY8L2ZsYWdzPgogICAgIDx2YWx1ZSB0eXBlPSIyIj4wPC92YWx1ZT4KICAgIDwvQmFzaWNFbnRyeT4KICAgIDxCYXNpY0VudHJ5PgogICAgIDxuYW1lPlBhcmFsbGVsPC9uYW1lPgogICAgIDxmbGFncz4yNjI3ODY8L2ZsYWdzPgogICAgIDx2YWx1ZSB0eXBlPSIyIj4wPC92YWx1ZT4KICAgIDwvQmFzaWNFbnRyeT4KICAgIDxCYXNpY0VudHJ5PgogICAgIDxuYW1lPlByaW9yaXR5PC9uYW1lPgogICAgIDxmbGFncz4yNjI3ODY8L2ZsYWdzPgogICAgIDx2YWx1ZSB0eXBlPSIyIj4wPC92YWx1ZT4KICAgIDwvQmFzaWNFbnRyeT4KICAgIDxCYXNpY0VudHJ5PgogICAgIDxuYW1lPk1pblZvbHVtZTwvbmFtZT4KICAgICA8ZmxhZ3M+MjYyNzg2PC9mbGFncz4KICAgICA8dmFsdWUgdHlwZT0iMiI+MDwvdmFsdWU+CiAgICA8L0Jhc2ljRW50cnk+CiAgICA8QmFzaWNFbnRyeT4KICAgICA8bmFtZT5WaXNpYmxlPC9uYW1lPgogICAgIDxmbGFncz4yNjI3ODY8L2ZsYWdzPgogICAgIDx2YWx1ZSB0eXBlPSIyIj4yPC92YWx1ZT4KICAgIDwvQmFzaWNFbnRyeT4KICAgPC9CYXNpY0VudHJ5PgogICA8QmFzaWNFbnRyeT4KICAgIDxuYW1lPlI3PC9uYW1lPgogICAgPGZsYWdzPjI2MjI3NDwvZmxhZ3M+CiAgICA8QmFzaWNFbnRyeT4KICAgICA8bmFtZT5FeHBpcmF0aW9uRGF0ZTwvbmFtZT4KICAgICA8ZmxhZ3M+MjYzMDQyPC9mbGFncz4KICAgICA8dmFsdWUgdHlwZT0iMyI+PC92YWx1ZT4KICAgIDwvQmFzaWNFbnRyeT4KICAgIDxCYXNpY0VudHJ5PgogICAgIDxuYW1lPkxvdE51bWJlcjwvbmFtZT4KICAgICA8ZmxhZ3M+MjYzMDQyPC9mbGFncz4KICAgICA8dmFsdWUgdHlwZT0iMyI+PC92YWx1ZT4KICAgIDwvQmFzaWNFbnRyeT4KICAgIDxCYXNpY0VudHJ5PgogICAgIDxuYW1lPlJlYWdlbnQ8L25hbWU+CiAgICAgPGZsYWdzPjI2MzA0MjwvZmxhZ3M+CiAgICAgPHZhbHVlIHR5cGU9IjMiPjwvdmFsdWU+CiAgICA8L0Jhc2ljRW50cnk+CiAgICA8QmFzaWNFbnRyeT4KICAgICA8bmFtZT5DYXRlZ29yeTwvbmFtZT4KICAgICA8ZmxhZ3M+MjYzMDQyPC9mbGFncz4KICAgICA8dmFsdWUgdHlwZT0iMyI+PC92YWx1ZT4KICAgIDwvQmFzaWNFbnRyeT4KICAgIDxCYXNpY0VudHJ5PgogICAgIDxuYW1lPkFjdGl2ZTwvbmFtZT4KICAgICA8ZmxhZ3M+MjYyNTMwPC9mbGFncz4KICAgICA8dmFsdWUgdHlwZT0iMSI+MDwvdmFsdWU+CiAgICA8L0Jhc2ljRW50cnk+CiAgICA8QmFzaWNFbnRyeT4KICAgICA8bmFtZT5UaW1lPC9uYW1lPgogICAgIDxmbGFncz4yNjI3ODY8L2ZsYWdzPgogICAgIDx2YWx1ZSB0eXBlPSIyIj4wPC92YWx1ZT4KICAgIDwvQmFzaWNFbnRyeT4KICAgIDxCYXNpY0VudHJ5PgogICAgIDxuYW1lPlRpdGVyPC9uYW1lPgogICAgIDxmbGFncz4yNjI3ODY8L2ZsYWdzPgogICAgIDx2YWx1ZSB0eXBlPSIyIj4wPC92YWx1ZT4KICAgIDwvQmFzaWNFbnRyeT4KICAgIDxCYXNpY0VudHJ5PgogICAgIDxuYW1lPlBhcmFsbGVsPC9uYW1lPgogICAgIDxmbGFncz4yNjI3ODY8L2ZsYWdzPgogICAgIDx2YWx1ZSB0eXBlPSIyIj4wPC92YWx1ZT4KICAgIDwvQmFzaWNFbnRyeT4KICAgIDxCYXNpY0VudHJ5PgogICAgIDxuYW1lPlByaW9yaXR5PC9uYW1lPgogICAgIDxmbGFncz4yNjI3ODY8L2ZsYWdzPgogICAgIDx2YWx1ZSB0eXBlPSIyIj4wPC92YWx1ZT4KICAgIDwvQmFzaWNFbnRyeT4KICAgIDxCYXNpY0VudHJ5PgogICAgIDxuYW1lPk1pblZvbHVtZTwvbmFtZT4KICAgICA8ZmxhZ3M+MjYyNzg2PC9mbGFncz4KICAgICA8dmFsdWUgdHlwZT0iMiI+MDwvdmFsdWU+CiAgICA8L0Jhc2ljRW50cnk+CiAgICA8QmFzaWNFbnRyeT4KICAgICA8bmFtZT5WaXNpYmxlPC9uYW1lPgogICAgIDxmbGFncz4yNjI3ODY8L2ZsYWdzPgogICAgIDx2YWx1ZSB0eXBlPSIyIj4yPC92YWx1ZT4KICAgIDwvQmFzaWNFbnRyeT4KICAgPC9CYXNpY0VudHJ5PgogICA8QmFzaWNFbnRyeT4KICAgIDxuYW1lPlI4PC9uYW1lPgogICAgPGZsYWdzPjI2MjI3NDwvZmxhZ3M+CiAgICA8QmFzaWNFbnRyeT4KICAgICA8bmFtZT5FeHBpcmF0aW9uRGF0ZTwvbmFtZT4KICAgICA8ZmxhZ3M+MjYzMDQyPC9mbGFncz4KICAgICA8dmFsdWUgdHlwZT0iMyI+PC92YWx1ZT4KICAgIDwvQmFzaWNFbnRyeT4KICAgIDxCYXNpY0VudHJ5PgogICAgIDxuYW1lPkxvdE51bWJlcjwvbmFtZT4KICAgICA8ZmxhZ3M+MjYzMDQyPC9mbGFncz4KICAgICA8dmFsdWUgdHlwZT0iMyI+PC92YWx1ZT4KICAgIDwvQmFzaWNFbnRyeT4KICAgIDxCYXNpY0VudHJ5PgogICAgIDxuYW1lPlJlYWdlbnQ8L25hbWU+CiAgICAgPGZsYWdzPjI2MzA0MjwvZmxhZ3M+CiAgICAgPHZhbHVlIHR5cGU9IjMiPjwvdmFsdWU+CiAgICA8L0Jhc2ljRW50cnk+CiAgICA8QmFzaWNFbnRyeT4KICAgICA8bmFtZT5DYXRlZ29yeTwvbmFtZT4KICAgICA8ZmxhZ3M+MjYzMDQyPC9mbGFncz4KICAgICA8dmFsdWUgdHlwZT0iMyI+PC92YWx1ZT4KICAgIDwvQmFzaWNFbnRyeT4KICAgIDxCYXNpY0VudHJ5PgogICAgIDxuYW1lPkFjdGl2ZTwvbmFtZT4KICAgICA8ZmxhZ3M+MjYyNTMwPC9mbGFncz4KICAgICA8dmFsdWUgdHlwZT0iMSI+MDwvdmFsdWU+CiAgICA8L0Jhc2ljRW50cnk+CiAgICA8QmFzaWNFbnRyeT4KICAgICA8bmFtZT5UaW1lPC9uYW1lPgogICAgIDxmbGFncz4yNjI3ODY8L2ZsYWdzPgogICAgIDx2YWx1ZSB0eXBlPSIyIj4wPC92YWx1ZT4KICAgIDwvQmFzaWNFbnRyeT4KICAgIDxCYXNpY0VudHJ5PgogICAgIDxuYW1lPlRpdGVyPC9uYW1lPgogICAgIDxmbGFncz4yNjI3ODY8L2ZsYWdzPgogICAgIDx2YWx1ZSB0eXBlPSIyIj4wPC92YWx1ZT4KICAgIDwvQmFzaWNFbnRyeT4KICAgIDxCYXNpY0VudHJ5PgogICAgIDxuYW1lPlBhcmFsbGVsPC9uYW1lPgogICAgIDxmbGFncz4yNjI3ODY8L2ZsYWdzPgogICAgIDx2YWx1ZSB0eXBlPSIyIj4wPC92YWx1ZT4KICAgIDwvQmFzaWNFbnRyeT4KICAgIDxCYXNpY0VudHJ5PgogICAgIDxuYW1lPlByaW9yaXR5PC9uYW1lPgogICAgIDxmbGFncz4yNjI3ODY8L2ZsYWdzPgogICAgIDx2YWx1ZSB0eXBlPSIyIj4wPC92YWx1ZT4KICAgIDwvQmFzaWNFbnRyeT4KICAgIDxCYXNpY0VudHJ5PgogICAgIDxuYW1lPk1pblZvbHVtZTwvbmFtZT4KICAgICA8ZmxhZ3M+MjYyNzg2PC9mbGFncz4KICAgICA8dmFsdWUgdHlwZT0iMiI+MDwvdmFsdWU+CiAgICA8L0Jhc2ljRW50cnk+CiAgICA8QmFzaWNFbnRyeT4KICAgICA8bmFtZT5WaXNpYmxlPC9uYW1lPgogICAgIDxmbGFncz4yNjI3ODY8L2ZsYWdzPgogICAgIDx2YWx1ZSB0eXBlPSIyIj4yPC92YWx1ZT4KICAgIDwvQmFzaWNFbnRyeT4KICAgPC9CYXNpY0VudHJ5PgogICA8QmFzaWNFbnRyeT4KICAgIDxuYW1lPlMxPC9uYW1lPgogICAgPGZsYWdzPjI2MjI3NDwvZmxhZ3M+CiAgICA8QmFzaWNFbnRyeT4KICAgICA8bmFtZT5FeHBpcmF0aW9uRGF0ZTwvbmFtZT4KICAgICA8ZmxhZ3M+MjYzMDQyPC9mbGFncz4KICAgICA8dmFsdWUgdHlwZT0iMyI+PC92YWx1ZT4KICAgIDwvQmFzaWNFbnRyeT4KICAgIDxCYXNpY0VudHJ5PgogICAgIDxuYW1lPkxvdE51bWJlcjwvbmFtZT4KICAgICA8ZmxhZ3M+MjYzMDQyPC9mbGFncz4KICAgICA8dmFsdWUgdHlwZT0iMyI+PC92YWx1ZT4KICAgIDwvQmFzaWNFbnRyeT4KICAgIDxCYXNpY0VudHJ5PgogICAgIDxuYW1lPlJlYWdlbnQ8L25hbWU+CiAgICAgPGZsYWdzPjI2MzA0MjwvZmxhZ3M+CiAgICAgPHZhbHVlIHR5cGU9IjMiPjwvdmFsdWU+CiAgICA8L0Jhc2ljRW50cnk+CiAgICA8QmFzaWNFbnRyeT4KICAgICA8bmFtZT5DYXRlZ29yeTwvbmFtZT4KICAgICA8ZmxhZ3M+MjYzMDQyPC9mbGFncz4KICAgICA8dmFsdWUgdHlwZT0iMyI+PC92YWx1ZT4KICAgIDwvQmFzaWNFbnRyeT4KICAgIDxCYXNpY0VudHJ5PgogICAgIDxuYW1lPkFjdGl2ZTwvbmFtZT4KICAgICA8ZmxhZ3M+MjYyNTMwPC9mbGFncz4KICAgICA8dmFsdWUgdHlwZT0iMSI+MDwvdmFsdWU+CiAgICA8L0Jhc2ljRW50cnk+CiAgICA8QmFzaWNFbnRyeT4KICAgICA8bmFtZT5UaW1lPC9uYW1lPgogICAgIDxmbGFncz4yNjI3ODY8L2ZsYWdzPgogICAgIDx2YWx1ZSB0eXBlPSIyIj4wPC92YWx1ZT4KICAgIDwvQmFzaWNFbnRyeT4KICAgIDxCYXNpY0VudHJ5PgogICAgIDxuYW1lPlRpdGVyPC9uYW1lPgogICAgIDxmbGFncz4yNjI3ODY8L2ZsYWdzPgogICAgIDx2YWx1ZSB0eXBlPSIyIj4wPC92YWx1ZT4KICAgIDwvQmFzaWNFbnRyeT4KICAgIDxCYXNpY0VudHJ5PgogICAgIDxuYW1lPlBhcmFsbGVsPC9uYW1lPgogICAgIDxmbGFncz4yNjI3ODY8L2ZsYWdzPgogICAgIDx2YWx1ZSB0eXBlPSIyIj4wPC92YWx1ZT4KICAgIDwvQmFzaWNFbnRyeT4KICAgIDxCYXNpY0VudHJ5PgogICAgIDxuYW1lPlByaW9yaXR5PC9uYW1lPgogICAgIDxmbGFncz4yNjI3ODY8L2ZsYWdzPgogICAgIDx2YWx1ZSB0eXBlPSIyIj4wPC92YWx1ZT4KICAgIDwvQmFzaWNFbnRyeT4KICAgIDxCYXNpY0VudHJ5PgogICAgIDxuYW1lPk1pblZvbHVtZTwvbmFtZT4KICAgICA8ZmxhZ3M+MjYyNzg2PC9mbGFncz4KICAgICA8dmFsdWUgdHlwZT0iMiI+MDwvdmFsdWU+CiAgICA8L0Jhc2ljRW50cnk+CiAgICA8QmFzaWNFbnRyeT4KICAgICA8bmFtZT5WaXNpYmxlPC9uYW1lPgogICAgIDxmbGFncz4yNjI3ODY8L2ZsYWdzPgogICAgIDx2YWx1ZSB0eXBlPSIyIj43PC92YWx1ZT4KICAgIDwvQmFzaWNFbnRyeT4KICAgPC9CYXNpY0VudHJ5PgogICA8QmFzaWNFbnRyeT4KICAgIDxuYW1lPlMyPC9uYW1lPgogICAgPGZsYWdzPjI2MjI3NDwvZmxhZ3M+CiAgICA8QmFzaWNFbnRyeT4KICAgICA8bmFtZT5FeHBpcmF0aW9uRGF0ZTwvbmFtZT4KICAgICA8ZmxhZ3M+MjYzMDQyPC9mbGFncz4KICAgICA8dmFsdWUgdHlwZT0iMyI+PC92YWx1ZT4KICAgIDwvQmFzaWNFbnRyeT4KICAgIDxCYXNpY0VudHJ5PgogICAgIDxuYW1lPkxvdE51bWJlcjwvbmFtZT4KICAgICA8ZmxhZ3M+MjYzMDQyPC9mbGFncz4KICAgICA8dmFsdWUgdHlwZT0iMyI+PC92YWx1ZT4KICAgIDwvQmFzaWNFbnRyeT4KICAgIDxCYXNpY0VudHJ5PgogICAgIDxuYW1lPlJlYWdlbnQ8L25hbWU+CiAgICAgPGZsYWdzPjI2MzA0MjwvZmxhZ3M+CiAgICAgPHZhbHVlIHR5cGU9IjMiPjwvdmFsdWU+CiAgICA8L0Jhc2ljRW50cnk+CiAgICA8QmFzaWNFbnRyeT4KICAgICA8bmFtZT5DYXRlZ29yeTwvbmFtZT4KICAgICA8ZmxhZ3M+MjYzMDQyPC9mbGFncz4KICAgICA8dmFsdWUgdHlwZT0iMyI+PC92YWx1ZT4KICAgIDwvQmFzaWNFbnRyeT4KICAgIDxCYXNpY0VudHJ5PgogICAgIDxuYW1lPkFjdGl2ZTwvbmFtZT4KICAgICA8ZmxhZ3M+MjYyNTMwPC9mbGFncz4KICAgICA8dmFsdWUgdHlwZT0iMSI+MDwvdmFsdWU+CiAgICA8L0Jhc2ljRW50cnk+CiAgICA8QmFzaWNFbnRyeT4KICAgICA8bmFtZT5UaW1lPC9uYW1lPgogICAgIDxmbGFncz4yNjI3ODY8L2ZsYWdzPgogICAgIDx2YWx1ZSB0eXBlPSIyIj4wPC92YWx1ZT4KICAgIDwvQmFzaWNFbnRyeT4KICAgIDxCYXNpY0VudHJ5PgogICAgIDxuYW1lPlRpdGVyPC9uYW1lPgogICAgIDxmbGFncz4yNjI3ODY8L2ZsYWdzPgogICAgIDx2YWx1ZSB0eXBlPSIyIj4wPC92YWx1ZT4KICAgIDwvQmFzaWNFbnRyeT4KICAgIDxCYXNpY0VudHJ5PgogICAgIDxuYW1lPlBhcmFsbGVsPC9uYW1lPgogICAgIDxmbGFncz4yNjI3ODY8L2ZsYWdzPgogICAgIDx2YWx1ZSB0eXBlPSIyIj4wPC92YWx1ZT4KICAgIDwvQmFzaWNFbnRyeT4KICAgIDxCYXNpY0VudHJ5PgogICAgIDxuYW1lPlByaW9yaXR5PC9uYW1lPgogICAgIDxmbGFncz4yNjI3ODY8L2ZsYWdzPgogICAgIDx2YWx1ZSB0eXBlPSIyIj4wPC92YWx1ZT4KICAgIDwvQmFzaWNFbnRyeT4KICAgIDxCYXNpY0VudHJ5PgogICAgIDxuYW1lPk1pblZvbHVtZTwvbmFtZT4KICAgICA8ZmxhZ3M+MjYyNzg2PC9mbGFncz4KICAgICA8dmFsdWUgdHlwZT0iMiI+MDwvdmFsdWU+CiAgICA8L0Jhc2ljRW50cnk+CiAgICA8QmFzaWNFbnRyeT4KICAgICA8bmFtZT5WaXNpYmxlPC9uYW1lPgogICAgIDxmbGFncz4yNjI3ODY8L2ZsYWdzPgogICAgIDx2YWx1ZSB0eXBlPSIyIj43PC92YWx1ZT4KICAgIDwvQmFzaWNFbnRyeT4KICAgPC9CYXNpY0VudHJ5PgogIDwvQmFzaWNFbnRyeT4KICA8QmFzaWNFbnRyeT4KICAgPG5hbWU+U2FtcGxlczwvbmFtZT4KICAgPGZsYWdzPjI2MjI3NDwvZmxhZ3M+CiAgIDxCYXNpY0VudHJ5PgogICAgPG5hbWU+MDwvbmFtZT4KICAgIDxmbGFncz4yNjIyNzQ8L2ZsYWdzPgogICAgPEJhc2ljRW50cnk+CiAgICAgPG5hbWU+QW5ub3RhdGlvbjwvbmFtZT4KICAgICA8ZmxhZ3M+MjYzMDQyPC9mbGFncz4KICAgICA8dmFsdWUgdHlwZT0iMyI+VmlvQmx1ZQpWaW9HcmVlbgpGSVRDClBFClBlckNQLVZpbzcwMApQRS1WaW83NzAKQVBDCkFQQy1WaW83NzA8L3ZhbHVlPgogICAgPC9CYXNpY0VudHJ5PgogICAgPEJhc2ljRW50cnk+CiAgICAgPG5hbWU+UmVhZ2VudHM8L25hbWU+CiAgICAgPGZsYWdzPjI2MzU1NDwvZmxhZ3M+CiAgICAgPHZhbHVlIHR5cGU9IjUiPjB4MDwvdmFsdWU+CiAgICA8L0Jhc2ljRW50cnk+CiAgICA8QmFzaWNFbnRyeT4KICAgICA8bmFtZT5GbG93UmF0ZTwvbmFtZT4KICAgICA8ZmxhZ3M+MjYzMDQyPC9mbGFncz4KICAgICA8dmFsdWUgdHlwZT0iMyI+TG93PC92YWx1ZT4KICAgIDwvQmFzaWNFbnRyeT4KICAgIDxCYXNpY0VudHJ5PgogICAgIDxuYW1lPkF1dG9GbG93UmF0ZTwvbmFtZT4KICAgICA8ZmxhZ3M+MjYyNTMwPC9mbGFncz4KICAgICA8dmFsdWUgdHlwZT0iMSI+MDwvdmFsdWU+CiAgICA8L0Jhc2ljRW50cnk+CiAgICA8QmFzaWNFbnRyeT4KICAgICA8bmFtZT5FdmVudExpbWl0PC9uYW1lPgogICAgIDxmbGFncz4yNjI3ODY8L2ZsYWdzPgogICAgIDx2YWx1ZSB0eXBlPSIyIj4xMDAwMDwvdmFsdWU+CiAgICA8L0Jhc2ljRW50cnk+CiAgICA8QmFzaWNFbnRyeT4KICAgICA8bmFtZT5FdmVudExpbWl0ZWQ8L25hbWU+CiAgICAgPGZsYWdzPjI2MjUzMDwvZmxhZ3M+CiAgICAgPHZhbHVlIHR5cGU9IjEiPjE8L3ZhbHVlPgogICAgPC9CYXNpY0VudHJ5PgogICAgPEJhc2ljRW50cnk+CiAgICAgPG5hbWU+R2F0ZTwvbmFtZT4KICAgICA8ZmxhZ3M+MjYzMDQyPC9mbGFncz4KICAgICA8dmFsdWUgdHlwZT0iMyI+bGl2ZVxQMVxQMjwvdmFsdWU+CiAgICA8L0Jhc2ljRW50cnk+CiAgICA8QmFzaWNFbnRyeT4KICAgICA8bmFtZT5HYXRlRmxhZ3M8L25hbWU+CiAgICAgPGZsYWdzPjI2Mjc4NjwvZmxhZ3M+CiAgICAgPHZhbHVlIHR5cGU9IjIiPjM8L3ZhbHVlPgogICAgPC9CYXNpY0VudHJ5PgogICAgPEJhc2ljRW50cnk+CiAgICAgPG5hbWU+TW9kZTwvbmFtZT4KICAgICA8ZmxhZ3M+MjYzMDQyPC9mbGFncz4KICAgICA8dmFsdWUgdHlwZT0iMyI+U3RhbmRhcmQ8L3ZhbHVlPgogICAgPC9CYXNpY0VudHJ5PgogICAgPEJhc2ljRW50cnk+CiAgICAgPG5hbWU+U2VwYXJhdGlvblZvbHVtZTwvbmFtZT4KICAgICA8ZmxhZ3M+MjYyNzg2PC9mbGFncz4KICAgICA8dmFsdWUgdHlwZT0iMiI+MjAwPC92YWx1ZT4KICAgIDwvQmFzaWNFbnRyeT4KICAgIDxCYXNpY0VudHJ5PgogICAgIDxuYW1lPlNhbXBsZVZvbHVtZTwvbmFtZT4KICAgICA8ZmxhZ3M+MjYyNzg2PC9mbGFncz4KICAgICA8dmFsdWUgdHlwZT0iMiI+NDA8L3ZhbHVlPgogICAgPC9CYXNpY0VudHJ5PgogICAgPEJhc2ljRW50cnk+CiAgICAgPG5hbWU+UGVyZm9ybUF1dG9MYWJlbGluZzwvbmFtZT4KICAgICA8ZmxhZ3M+MjYyNTMwPC9mbGFncz4KICAgICA8dmFsdWUgdHlwZT0iMSI+MDwvdmFsdWU+CiAgICA8L0Jhc2ljRW50cnk+CiAgICA8QmFzaWNFbnRyeT4KICAgICA8bmFtZT5NaXhpbmdQYXJhbWV0ZXJzPC9uYW1lPgogICAgIDxmbGFncz4yNjIyNzQ8L2ZsYWdzPgogICAgPC9CYXNpY0VudHJ5PgogICAgPEJhc2ljRW50cnk+CiAgICAgPG5hbWU+TWl4aW5nRnJlcXVlbmN5PC9uYW1lPgogICAgIDxmbGFncz4yNjI3ODY8L2ZsYWdzPgogICAgIDx2YWx1ZSB0eXBlPSIyIj4wPC92YWx1ZT4KICAgIDwvQmFzaWNFbnRyeT4KICAgIDxCYXNpY0VudHJ5PgogICAgIDxuYW1lPk1peGluZ0R1cmF0aW9uPC9uYW1lPgogICAgIDxmbGFncz4yNjI3ODY8L2ZsYWdzPgogICAgIDx2YWx1ZSB0eXBlPSIyIj4wPC92YWx1ZT4KICAgIDwvQmFzaWNFbnRyeT4KICAgIDxCYXNpY0VudHJ5PgogICAgIDxuYW1lPk1peGluZ0FsZ29yaXRobTwvbmFtZT4KICAgICA8ZmxhZ3M+MjYyNzg2PC9mbGFncz4KICAgICA8dmFsdWUgdHlwZT0iMiI+MDwvdmFsdWU+CiAgICA8L0Jhc2ljRW50cnk+CiAgICA8QmFzaWNFbnRyeT4KICAgICA8bmFtZT5NaXhpbmdEZXZpY2U8L25hbWU+CiAgICAgPGZsYWdzPjI2MzA0MjwvZmxhZ3M+CiAgICAgPHZhbHVlIHR5cGU9IjMiPk5vbmVNaXhlcjwvdmFsdWU+CiAgICA8L0Jhc2ljRW50cnk+CiAgICA8QmFzaWNFbnRyeT4KICAgICA8bmFtZT5NaXhpbmdLZXk8L25hbWU+CiAgICAgPGZsYWdzPjI2MzA0MjwvZmxhZ3M+CiAgICAgPHZhbHVlIHR5cGU9IjMiPk9mZjwvdmFsdWU+CiAgICA8L0Jhc2ljRW50cnk+CiAgICA8QmFzaWNFbnRyeT4KICAgICA8bmFtZT5NaXhpbmdOYW1lPC9uYW1lPgogICAgIDxmbGFncz4yNjMwNDI8L2ZsYWdzPgogICAgIDx2YWx1ZSB0eXBlPSIzIj5PZmY8L3ZhbHVlPgogICAgPC9CYXNpY0VudHJ5PgogICAgPEJhc2ljRW50cnk+CiAgICAgPG5hbWU+VXNlTGlxdWlkRGV0ZWN0aW9uPC9uYW1lPgogICAgIDxmbGFncz4yNjI1MzA8L2ZsYWdzPgogICAgIDx2YWx1ZSB0eXBlPSIxIj4wPC92YWx1ZT4KICAgIDwvQmFzaWNFbnRyeT4KICAgIDxCYXNpY0VudHJ5PgogICAgIDxuYW1lPlNhbXBsZUlkPC9uYW1lPgogICAgIDxmbGFncz4yNjMwNDI8L2ZsYWdzPgogICAgIDx2YWx1ZSB0eXBlPSIzIj48L3ZhbHVlPgogICAgPC9CYXNpY0VudHJ5PgogICAgPEJhc2ljRW50cnk+CiAgICAgPG5hbWU+UGF0aWVudElkPC9uYW1lPgogICAgIDxmbGFncz4yNjMwNDI8L2ZsYWdzPgogICAgIDx2YWx1ZSB0eXBlPSIzIj48L3ZhbHVlPgogICAgPC9CYXNpY0VudHJ5PgogICAgPEJhc2ljRW50cnk+CiAgICAgPG5hbWU+R3JvdXA8L25hbWU+CiAgICAgPGZsYWdzPjI2Mjc4NjwvZmxhZ3M+CiAgICAgPHZhbHVlIHR5cGU9IjIiPjA8L3ZhbHVlPgogICAgPC9CYXNpY0VudHJ5PgogICAgPEJhc2ljRW50cnk+CiAgICAgPG5hbWU+U3RhdGU8L25hbWU+CiAgICAgPGZsYWdzPjI2Mjc4NjwvZmxhZ3M+CiAgICAgPHZhbHVlIHR5cGU9IjIiPjI8L3ZhbHVlPgogICAgPC9CYXNpY0VudHJ5PgogICAgPEJhc2ljRW50cnk+CiAgICAgPG5hbWU+QWR2YW5jZWQ8L25hbWU+CiAgICAgPGZsYWdzPjI2Mjc4NjwvZmxhZ3M+CiAgICAgPHZhbHVlIHR5cGU9IjIiPjE8L3ZhbHVlPgogICAgPC9CYXNpY0VudHJ5PgogICAgPEJhc2ljRW50cnk+CiAgICAgPG5hbWU+QW5hbHlzaXNUZW1wbGF0ZTwvbmFtZT4KICAgICA8ZmxhZ3M+MjYzMDQyPC9mbGFncz4KICAgICA8dmFsdWUgdHlwZT0iMyI+PC92YWx1ZT4KICAgIDwvQmFzaWNFbnRyeT4KICAgIDxCYXNpY0VudHJ5PgogICAgIDxuYW1lPkluc3RydW1lbnRTZXR0aW5nPC9uYW1lPgogICAgIDxmbGFncz4yNjMwNDI8L2ZsYWdzPgogICAgIDx2YWx1ZSB0eXBlPSIzIj48L3ZhbHVlPgogICAgPC9CYXNpY0VudHJ5PgogICAgPEJhc2ljRW50cnk+CiAgICAgPG5hbWU+QWR2YW5jZWRNb2RlPC9uYW1lPgogICAgIDxmbGFncz4yNjMwNDI8L2ZsYWdzPgogICAgIDx2YWx1ZSB0eXBlPSIzIj48L3ZhbHVlPgogICAgPC9CYXNpY0VudHJ5PgogICAgPEJhc2ljRW50cnk+CiAgICAgPG5hbWU+QWR2YW5jZWRTdWJNb2RlPC9uYW1lPgogICAgIDxmbGFncz4yNjMwNDI8L2ZsYWdzPgogICAgIDx2YWx1ZSB0eXBlPSIzIj48L3ZhbHVlPgogICAgPC9CYXNpY0VudHJ5PgogICA8L0Jhc2ljRW50cnk+CiAgPC9CYXNpY0VudHJ5PgogPC9CYXNpY0VudHJ5PgogPEJhc2ljRW50cnk+CiAgPG5hbWU+Q29uZmlndXJhdGlvbjwvbmFtZT4KICA8ZmxhZ3M+MjYzMDQyPC9mbGFncz4KICA8dmFsdWUgdHlwZT0iMyI+Rkw4PC92YWx1ZT4KIDwvQmFzaWNFbnRyeT4KIDxCYXNpY0VudHJ5PgogIDxuYW1lPkZpbGVUeXBlPC9uYW1lPgogIDxmbGFncz4yNjMwNDI8L2ZsYWdzPgogIDx2YWx1ZSB0eXBlPSIzIj5FeHBlcmltZW50PC92YWx1ZT4KIDwvQmFzaWNFbnRyeT4KIDxCYXNpY0VudHJ5PgogIDxuYW1lPkNoZWNrc3VtPC9uYW1lPgogIDxmbGFncz4yNjI5MTQ8L2ZsYWdzPgogIDx2YWx1ZSB0eXBlPSIzIj4xMGQ2ZDVjYTJmMzUxNzllMTY1YjQ3MGJlZGIwMDIzNDwvdmFsdWU+CiA8L0Jhc2ljRW50cnk+CjwvQmFzaWNFbnRyeT4K/@MB_WELLINFOS/d2lzIDEgMSAxNiBTaW5nbGUgdHViZSByYWNrIDAgMCAwIDAgMTEgMjAyMi1TZXAtMTkgOCAxNjoxOToyMCA=/@MB_SESSIONID/b5fd48d9-bfba-40f1-b410-5136a10c2316/   59923                                                                                                                äZ'@czc9czc9*ÝÈ<£í<c|+?$8;ºÕ;õé-?¤ð¸ÂPª9þÓ4¾U°8¨ñ8áx»>2`'@}c9}c99 =k=F~.?®2{;CT:;ã,?¯÷8¾$9,qÀ>jº<¸CÁ8,â¦¾){7wÌ+2wÌ+2Yô>O>Øs[?ÖWë>>ÉpK?4ùF99
;µ>\9Ô9;ì9l¡å>³ªº7wÌ«2wÌ«2©Ñ
?Á>Y<?@Î>WùB>¯¯/?Áµ¸º9Ý½¬z8Ç9Õ~=×W»8YÙ3YÙ3®Y}?ù:?ÜJ_?ÉâÓ?ðKs?þò^?I1:óý:].?$U:7WC:õ¢G?Â9wÌ+3wÌ+3¤?Fþ>_â`?¼Ô>f>[jH?*I9fÆ8{5?Rsì:úr±:E*?mÃ9¿V3¿V3ë=¾<°l8?ÚgQ<¼7<ci)?à=·W¿z9óò½ßé¸£V<9Uk¾·9YÙ3YÙ3;e¶>K"P>W`?­ >íN>´0G?àTZ¸7U9¾â%ò9ÅÊ:yOÐ>VÀ9èR3èR3_ô$?Gâ>«Æ:?_h> $>	­4?ë³¹t9þ¢¾ð¥n9Â_§9×¶>è9wÌ«3wÌ«3è/(?X¦>ë9?¤ð	?ð+¨>ÒúQ?°8¸Y9²ð/¾L39lv9'<º>#v¦9FÁ3FÁ3} `?5?9A?ÕÊ?Õ×>Û2?¬O8Pe¶9HóK=QTÛ:qÎ§:M'?»Ö9¿Ö3¿Ö3ûDË>Ja>Ç>?ª;>®X>w!/?¶À¸¨[%9ñ¶S¾~k9Ölæ9Ð>Ë­Ø9$9ì3$9ì3Àñ>-]>t8Y?}[?êë­>¯ÃE?@CD9Tz9ì~È>ùæ9Ýó9ÓG?,O
:YÙ4YÙ4qpa?lP?]×V?±@?:Ò>%j?k$9Cel9«
²>:PX:=:^T?b5:!4!4X.õ>~¦><?×Ñ²>È >;-?Ú¹¸>*9|¼¾º^9Â9
H»>=T:èR4èR4S
?,½>2Ñ??a¹>&æ>P·2?g¤Â8èÄK9t>Èï9Òj :S¿>Z:°!4°!4M[?5C»>2rI?úã>µR>R1?o¸º	L9+Ø<¾8å:H6:Ô7?Qb:wÌ+4wÌ+4ÍÏ>¹Ø>^B?>	Î>øö>ÒÄ9?²ÿ|8l*9¿uË=E¤9´Ä¢9.?ue:>64>648?dò×>Å=:?Ù;?&²>¥d8?ª&9A:f9#¹>dEY99x±>+zp:FA4FA4lÁ>>Ö>?Ç>Î>)/?Tò·çµ8ª*¾|ã9$Ö9Ï>à¬r:ÍL4ÍL4Sõ>x£>Úç??Ïé>V>V4?¡i¯¸Ç¾g9ÅA¾âëè8Ón9¨«y>7~:¿V4¿V4Foú>ú8>ãK?=F}?íç)?fÎ>?Y,Þ;a};$ïY? '|:ò¿_:??t:\|a4\|a4Bkk?Y<?Ìàc?kÈJ?AXß>nh?¾£}8ÕåP9Dj>C[:§;:Õ!=?]:$9l4$9l4`_¾>NN>1ë=?
³>ìN>²1?Kn79ì(Ð9qa>îÝÆ9½´9¸Ö?ÞÎ:ëõv4ëõv4©>Vo×=Ï×1?¤=dP=&?ú.=sÛ<lL?{+É¸×9Ö¨Ã¾¨Â:YÙ4YÙ4 ?<0>à?©3?Yî>aÎ?m¡<kÒ<O?¯æ<;G_;{Z<?U¶:½74½74"¦>&âa>vH<?½sg>u*>ÔÌ-?½ÝS¹óv9¡Û¾Í)ö8­ì8Ñ8?í·:!4!4êö»>_>ß±W?g>s E><@?û8¹@êL9§ûå¾|/ì9>g¯9
[,?¡¼¹:ô4ô4g?k ²>'ÀH?¢¡? 0?·&C?²e8F9ú>ùuÈ:©ºj:X Z?¿´Ä:èR4èR4¤F6?Ô}Ø>OW?ï;õ>×>PTL?%Ý¹Ã9H{¾Î;&p?;è¯Q?R+Ò:L±4L±4m¼=?`Bù>øÝB?eú>r[>*3?Ñ=2·Â)E9nç¼?8A:æ
ß9?Â]?^Ô:°¡4°¡4gä>WðÝ=yø4?£=Ó<Ðå"?^5¹g½x9QZº¾¤¿¶Ý9l"¼Ü:n¦4n¦4¹­=
ßÆ<m,?#(Ä;_¨;?
¹Zñ8î¤'¿Ûl´·Ì*í8ÀÂ½ñÝ:wÌ«4wÌ«4Uê>À>öì=?Ì2Å>¼>J,?n-¹LU9°Ð¾R9ÜK_99P$?²Èè:Û*±4Û*±4BÛR?=ó?w}I?@8?DÙÒ>ñÐ8?I%É8&W9[:>xÊ§9)|9X*?õmô:>¶4>¶4PÙ¼>rÐy>iA?ï
ø>u³>yÉ0?Å(¸Xy8F­¾AS¨9ÑwÏ9a³Ï>üö:¢ç»4¢ç»4ßß2?kç>]¾E?Öç>J¦> 2?ø=§µ,÷9
Þ»ª|8::v´7?µ;FÁ4FÁ4½\·>Ìxn>ùÖD?:4>ÚeZ>/E8?§1î7Ð9ÃMg=`@n:.(E:®?ä;j¤Æ4j¤Æ4Ö«?ÅË>J=?©?Å¿>¡0?î¥8,q9àz=j:êw(:4o?=;ÍÌ4ÍÌ4^%?OèÒ>w÷H?.lý>þü¡>é?H?Ú7àv9´KE=yîo:x.:Aë/??n;1aÑ41aÑ4°[>ÓÂ*>îA?ìc>oC>8?ëu3¹Aø9ô®¾â¢Y8`9_úÎ= ;¿Ö4¿Ö4Y?æÕ¤>GR?Ãm?.à??Å@?z¿Þ¸~Ð49b¯¾®<Ã:«Æ:½µ6?V ;øÜ4øÜ4§I?õ±±>FB?ÐOú?Sÿe?8N?þ:¼¼:K?ÞØÀ:P:·¬l?xë';\|á4\|á4Ý?ç²>s'R?±Ô>Ê|>ÖK?Nc9
Às9ò>4¿¢9ëç9RZ?¤n,;ÀÚæ4ÀÚæ4ë?¥¾µ>Ã-J?¯ú?ÀÇÃ>É3?YÜ9T9(Ù>§!:tÕá96?h.;$9ì4$9ì4áø
?rØ¹>½n??5>²V>Æ®6?v+¹TÂ90¬¾pB9î9>P>ò;;ñ4ñ4Ã¹¢>'C>TU?ÐìQ?xù>±kW?¶3E=Úî<´[S?½	<Àü¥;]oT?Ù=;ëõö4ëõö4?æÙ<kÕ<}/?Û;À ¶;ý?lÜ·¹îÍ95¬¿ZÑ
¹Ñ~8bv¿þfB;OTü4OTü4|ä>gR>%ú??U2?Û?íÈ0?ye¹9ðK¾
×S:ºP!:(?4E;YÙ5YÙ5)ì>ã¿>Q¸C?ÅW>Þ>|«4?&ÀÊ·~Ð9ýwÉ½%j<:0µ:	 ,?ò|E;55*?«Û1?Þ×K?§ñ@?©á?!&>?`R·?9í°½?Ï¼:ÝS¨:/?ãÀH;½75½75;X?\f±>&ÛN?æµ>:cu>bÄ=?àù¦¸:ò9£¾îë8hº:9º¡>O;ïæ5ïæ5õ-à>ÔU>pE?¾8>5c>\5?IK@¹1ç8ÃU¿ô¡¦8ÃJ9}R>jQ;!5!5'?<«º>e¹:?ôè
?È>'5?Y¤1·z1u9°x¹¼0Î9G9ÂÂû>Þ<V;SE5SE5»¾\>í>'±E?/þ>Ë¹¶>oW2?ÌûÛ<Â
<ÕD?Ã·:cm: ?×V;ô5ô5ùI?kº>%M?pXÓ>Ð>E]<?	­­¸ÀöJ9[¾l9:ã#:ò?{Y;¶£5¶£5)»?´>ÆeJ?X=ô>¨>8{9?#÷¸&79Ñ×¬¾½B¸9¦è¿96Ìõ>ñ[Z;èR5èR5M'?¤èç>¹[8?vY>®R>~ø,?úy/¹é¶9Õ«¾£wx:ARq:TÊ?.m[;55	
Ú>¹>i:?À>aR>´ò/?½µ¸®8ðå²¿a_9q9ö>²¨[;L±5L±5Fô>L(ª>5î7?ó¯>dP>>8%?-³}¹Ü9·iÍ¾ v9¶!Â9â¢>Áô^;~`5~`5?88?JÒ>|v`?«ü>o>Î¿_?¨ó8¥*9p«>°>¥9ôx9¦l?í_;°!5°!52?¹û¬>´*[?`Â>*W~>8¥C?Q8y(29__Ï=`:@]:=â?Ínb;á¾#5á¾#5¢?®|¹>2<F?G8­>·ºi>¹=?Z¹T9³¾õ69:ªá9xR?}Íb;n&5n&5Gö>Ç¤>ÿN??ô"u>4>«Ó-?¹Ù­	9wF¿°*t7B]9»l=Q	f;E)5E)5¼¤>rÞb>´ 9?-Ri>¦")>90?8`7.Çg9Gø<x%9è\9Q6À>ôÝm;wÌ+5wÌ+5»G?üC¨>ËæS?q}ª>)á_>XóB?Æ¦9°k8*¦c?Ìz´9n¨Ó9:JÚ>Ôn;©{.5©{.5@1?´á>þíI?¾Þ> *>³ÙB?Ý8ðI9nÁG>ã?¨9ÎýÐ9Î>mp;Û*15Û*15t¸>pBz>=¯<?sá>kH>Ô3?þÝ
9Ô=9R¿>	9î9?§w;
Ú35
Ú35x?;bÉ>ùF??°c>n¶P>p¦.?Ê8xË9á>gúÔ9à9QNó>þx;>65>65Ð{?S?D[N?Ü9?Åáë>eI?bê9nÑ}96>:GP:	?Üix;p895p895$Ì>Eâ>>¢A?Eµ>Û­>%4?"³`9C9ÎýÁ>´½Z:$}ê9¼În?<d;¢ç;5¢ç;5¯1?0Ô>PrV?«YÌ>»õ>M»G?¢8·9±þ¼*9§9Ò?:;Ô>5Ô>5ÄÒ=òe=ôâ+?å k<E><-?]¢¸7]9R.¾Ü¸0_8T|¿û&;FA5FA5ïo=Ý*=P
3?ò_«;;ö ?÷õ¹;Ú9ô¾½®Á8|4U9h>õ;8õC58õC5\È>W>¬D?z¸?Å$¼>4?:½äÁ9°L?·j·9È^¯9ß?;j¤F5j¤F5"?K(Â>|ÉG? Ò±>[ön>Ê>?r7ìÁ¤9´âÞ<:~æV:Yt'?H=;SI5SI5äµ;?%ê>áL?Dv?
Ë>Eª8?Âjº·|Z9Z½Ø:9q\?ðm;ÍL5ÍL5éú>S">^P?
¡>
97>S5?ôË¹hê9¤í¾ÃÚ9ù±9^V?áù;ÿ±N5ÿ±N5>U?ìà
?UD?;Lú>é>¶J?g7¸Q9eÿ½Au?:þ*:ñQ?(;1aQ51aQ5¼?#?sé?ý»ù>ðp>½Ú?yÔÂ8<èu9ÓJ>ïw:9¯9àÔ[?-;cT5cT5Ô'­>Wmc>ùèB?~>×CF>Û­-?²ºá¸¯
¨9ôí+¾»8îÃ9Oê=[;¿V5¿V5#
?&U¿>jC?V=?¸D³>E>?ì5]¶Ì¤E9;C¼áFý9Q«:ë\ô>C¡;ÇnY5ÇnY5ÞÊ?ÙÅ>NðC?#GÅ>ñ4>7Ã:?Xn¸¸|8J¿^v::E :5U#?7¿¢;ø\5ø\59	?èö£>çG?¯?!E¹>ð8?f'9< 9TÙ>ú~9+Â9;¨>l¹§;*Í^5*Í^5s?Óî¨>üò^?Ð²>©A>ÆëQ?¬Î8òu´9,>ãg:º9?w?ÿø§;\|a5\|a5ñ1?Lôé>Ò®A?CÑ><B>N«4?Èöí¸@ÇÅ8û¿-Ù9¼¥927Q>_ª;+d5+d5¾U°?O·ü>X ²?~ëc?éç¨>Î¸¬?Ù9¼µ97ö>À+:ÙÐ9Ù6?`«;ÀÚf5ÀÚf5;Aó>H¥>ª"<?-¾?d´Ê>¼Ù;?¨A8ã9Þø=ßò<:ÅçÞ9yY?Â§¯;òi5òi5¤ò?_¹>WO?Ü$?e|ã>.8?8¼%09çmÁ=ª):¹:W« ?¹_°;$9l5$9l5ôC=ÿ¾è<7Ç*?×¿^;¡³5;ê?@ô¹Hé58ë=Àý0Á:Bj:=S?2²;Uèn5Uèn5º¢?l$?JX?5è?²%§>N?Î£8ïÑ¤9n8ý=wI:O|:
ÈB? ôµ;q5q5c?aÉ>Çø>?W8Ð>T>+?}¸çOª8$âÚ¾ÂW;.;±5?¶;¹Ft5¹Ft5¸?ÇÑË>MTB?`ñ>6«>ôt4?ÚC¹c9@¿l:Ú9~>­9s<!?ã¶;ëõv5ëõv5¶Sÿ>OÉ¦>NóC?
½
?ãÐÉ>óÊ3?,<Â¸;X¦9v¾#É: ,:Ûê%?S½·;¥y5¥y5xÑ>jÞ>M«@?ºN>#F>W6-?}§H¹,ô8Y_R¿8m«&9·þd>Îàº;OT|5OT|55É>x°>C?æÔË>\=>¹8?2nº8Ô«9ÉM>4µ9æ[­9ÔÌ>ÚÑÂ;552>fí=-ã??1>=àA>¸è+?H?=Ùñ<±yJ?éË;Ü';ñL>?ùòÄ;YÙ5YÙ5Ï¨>Í)f>"Â;?q3>ÕH>>õª+?)*O¹´)Â9A¾9ªá9/Þ>Å;ò05ò05K=¨³³<þ:×?$ù¹<í<Q¦µ?0¸¸i 9É+N¾àR
6Á®9`;gÌÆ;55#R"?µkÙ>??ûÈ>»H>03?·Q¬¸Öú79UÆo¾.ë8aãl9g~>1Í;$à5$à5\¼>ú>:?¿*:?RC?¨*4?ÿU<¶<Ú£L?NÄe9=­Ú9Ñ}>wÐ;½75½75ºWé<¸«<d.?O;ìY;îe?fÎ½¸j9Ä¹¾q88Îèj9#É=ë&Ó;V5V5&?8nÎ>"N?§Å>
>ÅõC?U}¹9ó¿øÆ9ä¿9p½.?ÓÛÔ;ïæ5ïæ5Gç?þ¿>N¢A?S,Á> }>¡B1?'²I¹Ú÷90Æ(¿?X»9G\ß9§¸Ö>+Ù;>5>5,?éÝ>ÌîF? zL>R>E6?ò2¸é8I$®¾½:wD:.?ü¼Û;!5!55Â?5?ý)\?)±à>%>YR?¼>¬8-9út>" :S2:8Ô??xÜ;ºí5ºí5!=>mZø=ØB?i>v]E>ÂHH?{_=]û<Xc?Dm:ný!:w\;?­Ý;SE5SE5:R?¼Þ?éG;?ïò>Qð®>GÀ1?´èÞ8ÃÖ/9C¢>ñ':Ñ@:äÏß>¹Ý;ë5ë5©#Ï>çª>ÒÕ=?u>W¥I>j³*?ý¸yâ88±¾tÌ§9¶ú¡9;?p;Þ;ô5ô5â§>`>°c??9>-lG>ew2?"©· F9a@3½^Ç:]¼:ø»,?/ä;L5L5!S?Ð?àÜK?5Z?a-»>À7?H85YÉ9O°:O8:ÂÍ(:*ý?ÑYä;¶£5¶£56/Õ>ÏÞ>8?ÈGÿ>¿¼>q-?ûÏ¸(éÜ8#zð¾89b·9ª¼>ºæ;Oû5Oû5Q?xÊÌ>9?:p?®á>©2?ë¸n9ïô¾ï8¬9ÞëÚ9CdÉ>OOç;èR5èR5Ílj>¯«>×ÖE?êÔ??ëW?ØÖ=?¯2=o2­<9O?5ñ<Ùå¹;Y?h´è;ª5ª5¾Õ< <èÍ)?÷rÒ;Ä«;Ñô?Ò¹,v8ÂÀuç¸¸Ãhu9?â@¾\é;55_w>$>Pz@?Ö>CþU>Þ5?ë.+¸sõ8¸É2¾R9xV 9ß¨>'/ê;³Y5³Y5¬¢>'âI>M?éL,?ôÛÞ>;ìE?S<«6<WWJ?c²$<Ó Ð;3J?Lë;L±5L±5Õ?ÌïÌ>À};?Ùì>r§>¸4?U¸BC9$39¾%b:f::üÊ?f*ì;å5å5ÒõÌ<JO<C?,?xpw;lV);;	;?P¹,=9Ê:·¾«¹ß8L|$¿ò;~`5~`5ÃÅ>%>å>?úøG>Jz>f2?xP¹+9Ì¾ùgH8BV9urï=¶só;¸5¸5r?®TÂ>IÓH?Ú¼>P}>zÚ>?u^)¹d49([ð¾i¦È9|@¸9Nd?fÒó;°¡5°¡5©^Ô>Øï>;à@?-X´>>±ª4?Ê4=¸x)9ÂK¾O9l6­9 Z>ªYô;Hg¢5Hg¢5Áã>»>&¢=?ÿÙ>eè>äL5?Çô©¸l¼A9à`¾Ú>:7:êâ6?å°ö;á¾£5á¾£5'ù>[¤>NbB?s>®#S>?K/?B$¹#°9j¿k¯9qÎ<9sãF?9%÷;z¥5z¥5ÑÛU?å>o?tv?OG¨>Ço?ûï¸{.ð8;Éÿ¾Ev.;÷{ß:dØG?ÕÄ÷;n¦5n¦56×;><Mô=ÚÕD?ÿ÷È>È>l@/?>·Q9U9ïÄä¼²Å©9EÁ9~?Ôò÷;¬Å§5¬Å§5z ?Ç>ðdN?}?Àõ¹>C?ò¹.Ø/9ªÙ¾Fþ¨:i^:B?Jø;E©5E©5Ð+é>ûÿ>è@?¡qs>~à+>L5?ìþT¹õÌ8'=¿È©6ìá9U£<I*ø;Þtª5Þtª53Y?òî«>³¡?Ê¡?Ý8b>Z?Úê8ç59z¥>þ<;"õ:óýD?À3ø;wÌ«5wÌ«5Z-Y?]>^qÐ?/é?×)b>µ?síV¸~S9Z¾@õ0;¬;ªã*?OÏø;$­5$­5þ?sm.?'_?WYo?Å%÷>ìw?ã8¦f9aÐ >xâ$:1Æ£9.Þ?©èù;©{®5©{®5mU?$}Á>Ä9H?Ð^û>ä¥>ÛíB? Bí8Ylõ8²{÷>9:øa:OJ?òú;BÓ¯5BÓ¯5û?ØDÂ>
_L?:Öv>§*>"39?þ¹ål9ä¾&è:õy:@Ô?Å7ü;Û*±5Û*±5*?ó$È>Y?qtÎ>øÏ>(A?È¸29<Ñ¬¾ûzý9'&9kp?Äeü;t²5t²5"?&+>?9?ûbò>TÎ©> ¶6?y¸ðjÖ8Ùð¾ýC9ï£90Ü>"#ý;
Ú³5
Ú³5»yí>8ç>ëêN?Ð«ñ>ºð¤>É;?iñ¸=G 9@¾LüM:ã:'@?Muþ;¦1µ5¦1µ5dÇ>!0>}L?j7?;£Á>Ê_9?\C=mñ<ÉÕN?Ôàþ;i;§L?Ù§<>¶5>¶5ñï'?¾fÛ>~óC?`ú
?Ò²>4.L?~5¡6
L9¤ÃI<z§I9tÞ9dh>]<×à·5×à·5tk?õV?4j>?G³>>"F.?¸?·£E´8® ½%)9Hî­9àÕx>³p<p8¹5p8¹5¿C?;?¥W]?Æ?¦>JzL?q 8gö9â=:´þ,:ï.[?¢<	º5	º5Ð©>½Ù^>8B?b@?l?f4?¥\<$6#<ãY?æÑ9.u9kËþ>Õ¿<¢ç»5¢ç»5jÅ?²Ñ>bÔ9?»>F:>8¤0?ZCE¹Þ§ 9*¿G¶N8>¸9: ¬=MÊ<;?½5;?½5¬=Ü>JÄ>Ç>?fæ>Öó¨>g.?J×¸Îa_9§B ½¿":Ä :B? <Ô¾5Ô¾5VTâ>º>FiH?¢>ÊA9>ºg=?8ÐÂ8'ãÀ>.Ð9S·Î9Ó?+	<mî¿5mî¿5?Ï«>90X?´¹>áa>wR?
J8:A9lØ>À¦:$h:´?<Ç	<FÁ5FÁ5Ò?}·>Å³:?¶c>Ô,R>æÇ)?1Ý(8YU9½>SË9éÖ9ç¨>nì	<Â5Â5ÓÃS?§Ø?Gs@?Dý>L¨¬>ï;?÷O8;×i9¾h®=>¢9¸9Æ ?ÍM<8õÃ58õÃ5é
?ø¢>ËX?O¦4?Ú¯à>WÓM?MÅr¸ìË9Â©½äê8¤-99±i>¥q<ÑLÅ5ÑLÅ54>u¼=Ãè[?X9Î>®&t>v;X?FA=^Ê<_Wt?ów-9@ßh9_²¾>½<j¤Æ5j¤Æ5éÁ÷>þ¢>¯R?,²>m>¬c@?°·¹Ïo.9*-Ç¾Ö_:
 Ô9ª3(?h¿<üÇ5üÇ5pÍº>y>Ñ§??P>h0K>C­8?hc¹9*Ë¾Ò÷-:«aí9ã;?ñ¶<SÉ5SÉ5¥â<a«<dÿ7?0F­;é¶;ãû*?Ùß8¹³9kø¿´B|··
9úd½<4«Ê54«Ê51Ø>OU>5lB?Å­>
ÌY>¿H2?Ið¸À|l9áæ¾`ùo9Á9åÈç> Ý<ÍÌ5ÍÌ5gtþ>Qü¤>iE?_èb>5 >J5?BÕ¸×9¨R¾å9Ù8±O9÷ß>_4<fZÍ5fZÍ5V¸ð>ÊP>F	T?5º?ÿÖ>ÀÌ=?<y=v_/=5­H?dú¢<aEF<^nR?×=<ÿ±Î5ÿ±Î5,ð¨>óò@>$`?>¯:>"Q?è£<¸;f<@6?î^;ûgÓ:û©?Íi<	Ð5	Ð5ly{=þ0=¡I6?w&==þ?[¢X¹Ð!8Á=ÀTáQ9
9{ÀÊ>;B<1aÑ51aÑ5»H??S½>¾A?|>cò8>VÐ.?W.¹ã9"¤¾«î[:6S(:o>'?¿}<Ê¸Ò5Ê¸Ò5|ß=¤=Im-?SMP=t(=wG?G ¹üEg9@©¾ÇÑ;Àè;(!+?jÜ<cÔ5cÔ5áti?×?× `?Þ?¥ó>¾e?ßë8â'h8»?$n«:]\:R'G?®<ügÕ5ügÕ5%KÍ>1«>o|9?<©>ïJ>+)?`¹Ã7 Tª9=ú:³¬­:è§8?ö2<¿Ö5¿Ö5Ò?>`,>±Î>?>Ý?E=ä>Ô/2?Äv8Äü´8ÄVÌ>{W:=:ziU?±N<.Ø5.Ø5Åú2?»mÍ>3
_?ß¦/?ÅÓÅ>ÃMc?ãd<8Aü;Ævg?Ð£µ»9Èúº.<ÇnÙ5ÇnÙ5v§µ>Qâb><÷L? â8?L?c'3?
,|8ý9véã=Âè;3ßÂ:ÔßH?c<`ÆÚ5`ÆÚ5Èk?Ôü¯>¾øª?:?GWé>"?¼}î8k?9dÕI>Ã:Þ%:ê:­?°i<øÜ5øÜ5ØÒd?ïò°>R¥?L	x?ÿà>+?#(9¤O®9¾îv>C°³:l9":¢Ç?î×<uÝ5uÝ5Dö?tY¯>h2??t%?ÊÀõ>Kð+?Mm9·QÂ9j²>[È9ÐZ@9:¬H?å!<*ÍÞ5*ÍÞ5³W?ÎqÝ>=°x?¯?)²=?äm?»X9/¢9Ø±>W,;3hº:³9Y?jÌ!<Ã$à5Ã$à5ü?æî ?wP?P?°B½>qQK?V{8¶ÈX9>â0Ù:=:¼ÈE?ñ!<\|á5\|á5IL?×	÷>\T?;2?e]Î>6?|ñ7Ú^²9?Ú<ëEÆ:»y:»¹<?vþ!<õÓâ5õÓâ5`Ò>ª7/>ÿæG?'©±>->©j1?Ý¦8"Ú8K3>yy9.9æ>ôÃ"<+ä5+ä5=p¿<¤4+?>h©;¼Ê;Î"?ã¹
zT9o¿»8¤UD9c<C>î«#<'å5'å56ô>¥8>ñ©;?if?S¾>r\2?ÿX0=Õ<bßS?í±*<I.ð;	ð5?©ß$<ÀÚæ5ÀÚæ5¤6U>É>¾l7?A©>úR}>:+?D S¹j9F»Ç¾NÏ:è:³Ûw?êÃ&<Y2è5Y2è5_?
?B?¯±²?[?Â$?%Ù9ù_»9vV?®Ë< ;ÄüM?|2(<òé5òé5Õý?
¡±>0X;?.ÿ>É^A>xe1?z¹59èO¿Äª:Óì9©"?î®(<áê5áê5ö­=o|=g/?±å;*4É;
Ã?J$7Þ)8Wø=¿9O~9GÑ?%)<$9ì5$9ì5¯"=èë<4f0?JÁ;î}¬;·D?ÖÜ
¹xÈ9[{Þ¾6?'¹Oí8k4¿­)<½í5½í5ö»? à>ýX?~]%?øöÑ>7I?¶;¸­~19é¾·[8:?¿:b}?tx+<Uèî5Uèî5Ìï>á>9B?*Ý§>is>Åh0?ÅY·ã±9×ù¼+¿8åÑ9}¼>`s,<î?ð5î?ð5KÖ>§A>ÞC?¾à¶>T|>É\/?3¹Tæ9;Íe¾(ï.:Ê:Ç?Û0<ñ5ñ5í?¯ã´>Ý]@?Õ®>
p>{9?9Ñ·ÊÐ8JÉO¾¸¸69n9wÄ>Hä0< ïò5 ïò5¾>_·s>®©G?ã©»>*>( /?»§W7ø9{¡Æ<bÃ93 9P÷>.#1<¹Fô5¹Fô5]¹?½×¶>}:;?^Þ>>­¢2?¸hö8$¢¾^¿n:Ýg":4+<?2<Rõ5Rõ5mØ?·>7H?OÄ>Ä>³<?e;*8òRÀ8øb>£Eî9ã¤9Ã÷8?=ã3<ëõö5ëõö5|îw>â>>uQ?¼>õ\>>p9?ýûT=-}=R?Ô
Y: Ô,:Ö¾ ?L4<Mø5Mø5µÄ>d>é_2?`1Í>lÿ>»s)?;TH¹ 9½¿rJ0:éÉ:Õë?n«4<¥ù5¥ù5e6?Ø#? ¹K?ÅÖ?©?ÅýO?8|9Ùy9Öo?év:'M:µ?Çf5<¶üú5¶üú5¹Ñ?bW´>Ga??0«>ëËq>î>5?H©A7ü»g9°ðÕ<û99çk?¥/6<OTü5OTü5Sã£>¡l>µ1?.O=ãù =ñ®$?Fî¸¿Û8ý
¿kd·5£¼9;þ¼·6<è«ý5è«ý5<Ð¤>ÿÁe>L£7?þÀÐ>Ï_>Ê)?(?7|^­91è<ÝÜD9çóª9ef>{7<ÿ5ÿ5
´>§Pp>aÜ??EnÐ>,>±o2?ÖA1¹ä 9uR¾E8D¿9È°=V7<-6-6$¼M?õåé>è,a?ô?[Ø>B<i?
q78Ü8¹¶>Lû9Qú\9U³>+8<YÙ6YÙ6ð>¹F>E8?/ª¿>ñ>vÍ5?ùs·A9íí¼Ä6L9Pg9Þâ>e8<&6&6sîÀ>Ùw>¡K6?¤?æ=<P¬=@	+?¸dI¹A§8| ¿ä¹¸F`\9QñW¾w9<ò06ò06ËªÃ>þEZ>|e?Ûÿ%?\À>JB]?Ðú
·Ä!8ôÐÜ½K=_<ÔDt?µ|:<¿Ü6¿Ü6´W
?0Ê>õ2?M$Å>ga>»-?Ìù26|Ï&9»U	<ñø9éÊ¦9^??Î:<66¥?ÎÜ«>B?6d>í#>E×2?F è¸[±®9*¾gV9Ð«9»º>
	<<X46X46¹ó>Z[ >ÇB?=D¾>hQ>S-?ì¨d¸C9¨¯à½·w:±i/:Ã4?D><$à6$à6sä?çÓ>®b;?>xüY>n+3?ôÍz6u¹9GÒÝ;:.¤9¨H?&X><ñ6ñ6ô=`?Ä?35L?\éÛ>JQ>îB;?6¹}CR9SÌ¾©:@ù9ð[	?ah><½76½76SCÏ>?>hÏ@?ÍÈO>`\>vl-?A¹!uç8sV¿	§9?9Â9#ïÃ>½A<ã6ã6m4?X¶°>kÞC?V6?»>ÖÛ9?8Q.8°A9*ç=hÖ59BF9jaê>úA<V6V6¢*?báÃ>q;?µ¨u?p'?b¶;?@ÆÛ¸ÀÊè8E¯ñ¾m):U;G:~>0?ÕB<";6";6WO?²?UB?:õ>¡>
B?³À8,9zi>16:Ù%:Ï?6C<ïæ6ïæ6û>RP>È9?fJ>¡a>ë*?Ö_¸ á8K
Þ¾+(:Þ':ªo?qüD<»	6»	6ÛÝ>3 >V?Ë«ñ>1ø>B?ñ¸çón9Àc¾aÎm:7:J~d?"ÐE<>
6>
6?¬¤>SI?/ø>5»«>MA9?B÷¹Úg09Æ>¿ùÔ½9QI¹9á#?SF<Tê
6Tê
6¿,#?'ÈÚ>ïî>?·>)à>Ú\0?}ÿ8¹!F9á/¿¸ª
;eGÒ:9x,?ÕG<!6!68º>@­e>XcO?ñÒÔ>ØB>C6?kO¹89"+¿,;Ú¨º:·©/?ô
H<íA6íA6b*=Xêà< ¿1? <=­#p=Á)?Äß£80³³9[té=¡»¤:4ëI:¼ÚP?mH<ºí6ºí6?þµ±>\(9?>yE>_3?ôê¶%-F9JiI¼n:¿M:üæ?$J<
6
6>ûñI>hB?'>DWT>áÿ.?-d"¹ì(f9´¾³Ä5ÞDq9µP;-K<SE6SE6ÿË>Ý=wÐ2?ý&½=k=tÃ ?6/6¹9ð©¿Ñ6a8÷Öz9åØå=ZL<ñ6ñ6?ç>B[?1h»>ÀGl>=K?5&¸°õX9Ä½þ²¶:kÕ$:ß?Ó§L<ë6ë6¥&È>ÌÃ}>õéI?7Ä®>]õt>ä¤6?\Åð¸ö¯9ë/¾±ú:Ø °:~5?U<¸H6¸H6VÔ?%µ>IN:?+§¸>Wë>Ã}0?9;¸ä79jë½^5:°{¨9·[?[2Y<ô6ô6
Øp=@Q.=Ù0?
Ø=tC='?n¸a©9ÑT¾Üû 9ÎÕ8Á@?ËPY<Q 6Q 6AÑ	>
¨=WõQ?gÝÏ>â`>x-?ÔÛ·4¼ª9zÎ$½ûEþ9$YÏ9Á÷?~öY<L6L6mW_?H?qG?Tq&?
×Û>×ÑA?1Ï8f9r+/>¼ªå9§º®9Ò>(?ÉR]<ê÷6ê÷6P?CÊ¸>M7?¡ø>}¶>2d.?bv¸OCÝ8¾'v5:´õ9ã=?£^<¶£6¶£6«>ýA>­L?î«ó>ºé¨>¬¦8?·¢l¹â®8Æù­¿oôÊ;í²v;MR?;a<O6O6éÜá>>=W^?í?ÕÈ>ï¼7?<>Ë¸	$Y9o¾Ï>:,Ò9Ã:?Mzb<Oû6Oû6*?Dº¹>×X?á#?ûÖÄ>T?®7ý7	;9dÎú=s­9ß)9¥ñ?û{c<§6§6ç6ä>Ø>!6;?X?´½>Ñ:0?Îø¸
0L9{ø¾wo:,º=:w£!?cc<èR6èR6!?GÃ½>MY?vÅ£>I1>æÚl?ÍÊ¶æ^9G¼ôE9ëø8°?¢c<µþ6µþ6;?ê>V?M?=ÿ%?ÿÏ>»0M?9î¸~ d9ÿ]¾0v:ª2 9ÏÒ~?\:e<ª6ª6¸Oæ>k¿>ÕDB?Z>ÏºN>ó8?=o-¹ð¿È8Æ*]¿gÖ9Ô9Ëà?ae<NV6NV64ë;>ÇSü=m§>?+çð>n"­>2?%E=^4=°ÏH?Öt<éd<cM?øðe<66¦-?ºÔ>B¬Q?d?ÄP?à@?R¹
Ò8!ð¿ÿÝæ:h¤x:ï²m?òðg<æ­6æ­6á?¼>BE?zS>^JP>5=+?yót¹N79jÌ*¿öp!9¿9c9âµ>µh<³Y6³Y6">m)L>ÔDA?J!?^.â>16?nÛä62+29cj¤<ZîX:ÀKU:u.?ôeh<66 þ?Í$Â>½I?|?üÄÍ>é@?«>>·o9¸Ì³¼Sh:o á9¢?tæh<L±6L±64Eù>y>Za?ß\?^=?0þ6?Î²7L7E9-ÏH=H"b:O":Þ:?3Ii<]6]6ÉÎø>Ö^®>c¤6?Á«>-I>ê-?¹ª¸ªª8;|#¿bh9ô¤	98Òn?Çi<å6å6ôâ==<T?Ô<Ï¨;JrZ?'¹^u~8ç¿YÎ8v¨n9Äý\>oÎi<±´6±´6e=Ø#°<`e`?ÞW«;J(;R?í´·Nî^9¬ÃO½w×¸ÖÁ49O¾k<~`6~`6å¼>?>Å¡|?b?JÐ¢>rOi?üUB=¾¼Ò<ll?¾ý×94ÚÞ9Gø>am<J6J62×=8=ÒR0?È#	<Ü;Ú?ÝÝ¦¹x·f9%'9¿S9Kj9'?ì~n<¸6¸6ùñ>L¦>Û9?÷-®>>=.?ï¹ÇA9bÂÄ¾FO:¬Ì9< ?'¿p<ãc 6ãc 6?5¯Ç>üò;?/À?õ«¾>|/?'	¹{x98¾í28¤pö82÷8>A$r<°!6°!6TÌ?èÂ>iB?Õ>IQ`>H÷4?-è[¸?9¬ï¾³¸ï+9ô`¾%t<|»!6|»!64_?L?­>¥@?tH?|SÛ>êé2?Kï¸¬üD9Ñ}¾si;û2;;I?>t<Hg"6Hg"6²G©>Îl>w7?0¿I>>Bu+?É¹Ü!9}ß¾^a9³Ð»9Íµ>åv<#6#6Ð#É=ø%=,?¸Á<SUá;×õ?ëº¹Ü8þØ¿ä§¸ðJ9/ÊS¾x|w<á¾#6á¾#6J¸H?ò>öPT?Ó»>z>7#??£<Ñ8M5¶8Éü?ô8"LG9=·>Úx<®j$6®j$6©ß$?«Ê>úAP?£æÜ>6c>c'A?&G7u9kü<ßí:þ×:£M?Hqz<z%6z%6°¿>BØw>·þE?¸Ì>À5>S5?Ô¸¿sú8Ø>Ù¾ÖóÏ9¸é9öã>Z{<GÂ%6GÂ%6¿ >wáW>
W>?ßN?k?14?+9{J9®\0?±:.É9­2?:ú{<n&6n&6®mÊ>ï>I=?³y>68>ØÆ,?½á8
9LKÑ>zÅ¬9RZd9p°A? D|<à'6à'6ª/?Ùï>w~;??ý>Ñ¸>nd/?Á¶µ8(9nõ>:;ÍzØ:	³?~<¬Å'6¬Å'6	?fGµ>¿EB?"]>G >0?9ÿ¹·=P9 Ï¾«09úÈ8mÐG? <yq(6yq(6½?ÄÃ>âE=?e4¬>°²u>Õl3?Ò %¹¥e9¢¸¾¹«:è26:!äÐ>@e<E)6E)6=ÊK?JPâ>f?aA?17?ºP?p0	9È9¨>*ø:S:NF[?þ<É)6É)6â9?q¯ì>½H?è¥Ì>{>&9?÷Ø9s89µz>vR.::¯?:d<Þt*6Þt*6-?Ù´>(­J?	æ>VO>6? Û¸o­964¿¾[fY:Äw>:^?Ï<« +6« +6¢Yì>þæ>%Ð@?°!Ú>´r>w2?oQ8ä89Yc>*L:R:ôv/?Iô<wÌ+6wÌ+6Ö?]"?±IN?R?!Á>òü>?¥©8úD9«È=T'96½¡9{,>Ç<Cx,6Cx,6ó?áµ>Ú¸9?l?ýêÜ>:Õ*?e8§¸e9Q¾¼£:ÝÅâ9î
*?9f<$-6$-6Èæ>û9>ÇY?³LÚ>A>ßÀ=?-®»¸¦H
9Çª¾~(6;±í:0D?js<ÜÏ-6ÜÏ-6Eõÿ>Ç>¡M?á§³>HÈw>19?D;¹¶Ð9`c¤¾Ú©9®r9 J
?Ø4<©{.6©{.6Æ=j®Ý<0?·z;¹ña;¾"?¸î^¸[°9éÂÐ½è`ª·³ã±9ë0õ¼5 <u'/6u'/6Un?ª8?dO?Z]?Ûø
?B¨K?ÃÊ9ÏÂ·9
?ä;VþÃ:}??<BÓ/6BÓ/6!øÐ>Z>Su?Í)?£ÀÁ>Z`?;é« ;´øc?_0R;¸ã:íJl?7Ä<0606¤d-?ÁBÓ>ðR?¨r?Ó/?ËÌa?ÛÄ;ui;ÃBX?LQ:ëY&:ç!?!<Û*16Û*16Õ³?A9n?u@?k3?ÿl?ù3?iµ9ãÑ¸9]±>²A:óÞÿ9V?å
<§Ö16§Ö16ÕÕ>+¢>Û¨:?Dä>Ð§>MÎ.?<Ä"9ì=£9+A>¶Ê):â:wG?HU<t26t26Ãf½>ú,r>6H?Ôº>»>Gu4?Éï¸M®²9+K+¾Å¸ªC9ÀM¾Çì<@.36@.36û> #¶=ÂP<?hË">l÷ñ=|<,?µ,:)B:¾§ã>Il=²¬Ü<6?\D<
Ú36
Ú36ûÿ>Eä¬>=?ñÏ?ËR?§.?¬¼S9öV§9Âõ¡>q_:Q::?e»<Ù46Ù46ý´Ü>,>nÆ>?ö0>Ñ8M>ñ"+?ÿÆ¹¹¿Ø9 Õ¨¿$8ô9'Î><¦156¦156tÉ+?_¶Î>?¿T?ë0?å×>*ÉQ?v&µ8À°9Q/>xw';RÏ:wO?qy<rÝ56rÝ56òâ*?ÆÔ>;N?`Ç?t¯½>Ü±@?ð×¯¸m9Jî¾Ã:9Ã>:?YN?9<>66>66re?´>vR?¬5>ÒÞ;>ê!R?t&j¹>9*F¿6ô:­:ù³Ú>±Ð<576576_ 
?õ>f¢d?1?¹SÅ>¾{=?$¸t¹ûG9¢¢¿OÕ8|9bK>ªæ<×à76×à76Íç?¸¥>pM?Uà>å>0t=?©¶8hZ9ê©>Î½9l3¯9À«
?Çî<¤86¤86ï[?_
?ÃG?{A¬>r>SÒ5?þ9êl9*>P:ûØ9þ<?B<p896p896M{#?³Ì>ÉsL?\§>f¼B>êØ<?w¸Ë³M9ßL±½®IG9ÑÈ9e~>¯¢<=ä96=ä96Ïa?ü;­>iùM?­·>ÒKB>	t5?À!¹V0ã8äC6¿ç,;©µ;
ï#?ö*<	:6	:6Ï]«?6?Üµ?iüO?¹Å>GË?5Ã°8¢9.>C9ã¶9/;Ò>2Ç<Ö;;6Ö;;6{E>ê:><ÜA?Ä>ø>rR6?Ma¸<w¬_<S?µÛ÷:©k:ó2e?Ý<¢ç;6¢ç;6YÞï>l>y@?g;=>4
>9t/?p¹müU9@-+¿ÃâH; ];¢|.? 7<o<6o<6gNØ>>|tN?|P?éW?,	6?£.8ëp¡9¿v=ðÆ:7¯W: l?ÉM<;?=6;?=6¹¾>Ü>-m??F>EN>g+??ò¹öd98,¾Ôj9WiÎ9:nª>y<ë=6ë=6MDð> >ç5@?W¨>JQy>-?vÈö¸\C#9{Á¾ª\¦9
-¿9¨ÅÞ>¨<Ô>6Ô>6Â ?}À>.@?¸;?.èî>{H?øÇ°µJd9hw»,<:/Ãô9ò,E?w< B?6 B?6ÙÓ?öP­>Â=A?G?x?z0;?â8of9Pu=`Ì%<­YÁ;G[?Ì¬<mî?6mî?6ßÇü>ª>ö©=?À>V=>ý.?Zs¶¸9|(¾¡º[:9zû9=®_?N¢<9@69@6PZN=Î=321?ÿ¶¬;ë$};Ì©.?Ä¡8G/9w@@>þK±¸L=Ë8 Rß¾<FA6FA6¸(	=ØÂÉ<ú.?Ñ=+MÖ<Vð?¦ê9Üw9Jí>I'<<Ô1$?<ÒñA6ÒñA6
Í>/o>M<I?îm?1Ò>,>?T§r7J<·9¾©<.¸u9=^9DaÛ>3Ê<B6B6/Ð>G>15?»>bÆV>+?z
¹î:58>ÌÃ¿Ç&È9òla9ILc?Åò<kIC6kIC6÷ð?ëÚ>+9?u?Ã¦¶>[9?­8pt9f>û2: Ì9.¸^? #<8õC68õC6K¡¥>á\>Þö??l>Ý)>N2?¼¶ð\9ô­»üëÙ:¸í¬:´M!?-<¡D6¡D6{x¾>²ú{>A?=Þ>ò£>Û¼-?Ò¡æ6Ùn9ý
x<Ut.:då:Lü?·©<ÑLE6ÑLE6Òñ×>íä>~å:?¡z7>Üc>e1?Ë8ÿç8h?%>Þy9.9jFÑ>-<øE6øE6üEL?®ó>o§V?ôç±?pN?\?ãc¤9V9êï?±ß:.¼[:ô?æC<j¤F6j¤F6¥>öÀ[>VM@?>6zc>%+?bü»·n9¼)6½lÒA:W
#:*?è<6PG66PG6kùÙ>ò¨>¬6B?!p>Ý<>IÎ0?hXÜ8C9s >+à;¶Ï:@?°<üG6üG6¬?G\¶>ÇK?²«%?Ñ>ËnJ?$»98Ë9ÿ>½¹:µu:ïA?ÈÈ<Ï§H6Ï§H6Ñv=?:væ>uR?Ö?Ö³>ÊÜT?¾Ç89ð>þ¿9õ®97ô ?a­<SI6SI6 
?Õ
¦>éìT?ãÙÅ>»~>ëF?`åí8?z9*"ä>lxD9Òª9õ7>j$<hÿI6hÿI6Òó=Ö_=Ùí.?"'´;ÚÙ;êá?ØMq¹Tô6ÜÔ|Á
ÙÝ·6j9ÿT¿½aÝ<4«J64«J6Ûá4?ðñ>ã¯??9Ò>²Ü>!{8?Úë8$w9
t>-°:¦.:R?ê<WK6WK6fî\=@=CU7?n<!Ý;[7.?^æ¸ßR9J¾XäÄ8¯Ç8Ð5ý>ö<ÍL6ÍL6?ÍNÏ>¶?Çh?ðýµ>h/£?}x9È9a?å¾: (:¤9©?<®L6®L6Óì&=¶µð<D1?î = Ts=å(?I 9,Rß9Àr>Õ3;®Ó:.è<?,<fZM6fZM6¢*?Ôeé>Î(;?¼Û>>&:?.¸Ü"9¸ÙP¾¼¶:íö9¢?£d<3N63N69?°¤ß>ÚÝS?dÛ>¢w>uM?>ê8e59K¥>ZA;m#+;íÓH?pË<ÿ±N6ÿ±N6¦¼Þ>,º>C8?£>éHv>,ò)?Ëh	¹
9w¾
Ýs8
~9¢S>æ<Ì]O6Ì]O6LÅ>8>åu>?+·>ß >ú.?º¹q8wê¿YÛ<Ù<Þ\K?ãv<	P6	P6é½ð<Ô¬<¿K2?kïA<È Ã;æÈ}?@U¹)»V9<þ¾½91¯¤9\l>»<eµP6eµP6aè>,9>ºÑL?Qì>°¡I>FY>?{¹`Í8.y"¿öß9Ä]9p-?@<1aQ61aQ6ÇsÃ>y>=æH?4Æ>¬¡O>&ª8?¹«¸­M9h½U¾r:Í¦/:hO?íz <ýR6ýR6
`µ>éÊu>Mè<?°u9>ìz>¬ï-?;Ñ8û92>+$³9ùíà9ãË>	± <Ê¸R6Ê¸R6ù³+?
5ß>ÒíD?úÑð>ïu§>°8?)q©8¢ë9>öÑ9×9ì+A?<¡<dS6dS6*µ>ýóp>Öz@?i%??eð>ZÇ/?|9¹Æ9Pbù¾k&:%Ó9ÑLI?ê¡<cT6cT6Û©>Hê^>UC?«a>èã:>S2?u¹êr+8õ6Àà9ÈbÒ9JãÀ>)£¡</¼T6/¼T6V8!?õiÖ>5}@?"\>Ká>y2?dÀ+¹¶P9ªÒ¾à¦R¸ª,v9@Û½½Ë¡<ügU6ügU6¹r8?dùÈ>ÿòj?	ò>â3>hòL?RÍk·¬k9(½\=N9¬ª9¼>Ü¢<ÈV6ÈV6<×=ÑÄ<è.*?Ä=Q¦×<s*?
Í¸Æ¥ö8@Ü¥¾:h­w:ù)
?¤¢<¿V6¿V6ûH?hî>X?z%?T&Ú>%¦A?¨¢á8G9¢7>jc:¦Zú9yh?j*£<akW6akW6Ã½>>ÿû7?jß>#	C>æw*?¢i¡·à49äÚd½dH9£Z»9XÍ>ßÖ¤<.X6.X6«?7
Ä>!ÇM?{Â>Þ×V>-û;?àh7ðÕt9Gç=$sÛ9[°9÷?¢Ý¤<úÂX6úÂX61ô>QC>uH?VHd>M">í4?Ä
¸ïC9Ó¹½ë(Þ9BÀ9\è?õh¥<ÇnY6ÇnY6Plü>Eä¦>}A?Ãob>°#>ç1?x^8¹1O9ëâã¾D¹:±¥:Ci4?U¥<Z6Z6*ì>;¶>\ =?úÝ>âªN>g8?¬	w¸U9ó½ô8µ$9+¸=Ù¥<`ÆZ6`ÆZ6üÑ>X>f?A?2Û>îé>Õa5?@/89<R=Nq:ÞèE:ÿ/E?µ@¦<,r[6,r[6@í¬<+±<#(?aS`;¥1;B¢!?ÏB8æüÝ8¦¨`>Ü··õÝ9nó½}w¦<ø\6ø\6Þþ?31Ã>0¹D?bOÁ>x>>??>¸@k9±½¸ñ|9¸ïª9§h½>L¦<ÅÉ\6ÅÉ\6|Ì.?ËÖ>uP?Jõ>Çd¡>óeB?3³8/Ñ9iï1>é09BO9ná:?Âç¦<u]6u]6nF?Ï¬>3oE?hzw>SW+>Åà8?Ê7X9]
=0§)9N'9´>
¶§<^!^6^!^6È>Ñ=gýA?Ð©?gbC?äp0?
ê9)[9ÒIA?ü3;¢yô:¬x<?)í§<*Í^6*Í^6t«Ô>-->JáJ?Øië>¤>çµ7?S¢»8BQp8ðàG?Ì+Â9xÙY9Ê,d?Ù©<÷x_6÷x_6ÎZ?x>µ?ï5?À²²>EQ?Ûð9ñ¬F9²¼>}F³:Ôv:Îï9?B#©<Ã$`6Ã$`6ñá×?¸?nÂ®?r¶?nã
?Ü$¨? 9{V9Ý??Ây-:`:TÖ?/©<Ð`6Ð`6 ñ<ë}®<?1?ä°Ì;C<¨; ¼?ÚU7ü:õ8	Ã=ûo9¸y¾9R¶>°X©<\|a6\|a6y±Ö>k>¸¼<?%-×>¿ð>Çb.?¦°¸®	T9" T¾A :1Ëe:äß2?|©<)(b6)(b6¸ÎJ=5!=ÌÄ+?F!¯;ju;½ ?-Ú/7Ùa9&È<b8 "8ò[?¹ª<õÓb6õÓb6þ@?Ð³?<g? R7?)ÉÊ>ømg?O{8.ã8f>´Jµ:G:Yh?é"ª<Âc6Âc6ûpÖ>ùÁ>@G?ûÉ>ÀMT>Ê¥:?ÿBZ¸¡9RyÌ½Àû:×¾¾9
Ë/?[ª<+d6+d6J=±Æ<?M?¢Ah>[%>3?Z_¹:Æ:j4?·"a;q³;;ñI?J«<[×d6[×d6¨ý<ë¹<y/?%<w:æ;o'%?Úy¹Ay³81²¿å`½8åc967>¡­<'e6'e6s?7õ§>%4P??ï>ôò£>K;?+W9p"Z9§>°i_;Ê-;EÍ$?¯<ó.f6ó.f6WÆ?üÅ>^ H?ñ>a¯C>i3F?fËì7;Ã8°\>yk9ÈÅ9¨W>½1¯<ÀÚf6ÀÚf6&}?E ±>;¶D?ÌÒä>ñ >Ýü5?¬n0·lÇ9u]¯¼K@=:H@Ú9ôû]?[E¯<g6g6ß?×÷?YO|?®w?jø>ýò~?#dÝ8æ§9¼>Ômè:~èp:Zýv?íU¯<Y2h6Y2h6±¶>t<i>ÈG?Ë|?§w¥>ÇùL?ÕC9CÙM9jÃ>Üë¨:õÄ.:ow?z°<%Þh6%Þh6B|þ>A¨¨>W#A?%	å>)Ð£>©ö2?«§8s¸%9_>¡áx:+B:$?TÐ°<òi6òi6dq>?Jï°>²Å?\?ÌJ%?{\??5¶9T9ù½5?D:v:Iñ>?|ò°<¾5j6¾5j6ÀGJ? Ñ?kD?9a+?`î> @8?gç8Ï°9_9>jÏõ9ØR9Ê¢^?ú°<áj6áj6Æ*ú>+`>xK?ØÚµ>6v>W=?ë¤g¸ûv´8ðL¤¾:vÒ;ò÷;,FO?ìn²<Wk6Wk6gá>~l>iL?yO?.Ô?&F?¿9Òz9´q>;ï¦: ra?Æ²<$9l6$9l6äÛÔ>ÿa>L@I?ß·»>ÊY>/4?FJ¹
{9¾Äz9S]V9{R?-$³<ðäl6ðäl6MÄ>¶5>CF>?·>¶Á=×G*?ÉÀk¸%cA9
¾×v´84/9äé>³<½m6½m6ÌÙ+?ËëÒ>VP?B>¥ØX>h6?mø8_§9nüÊ>\4:2ª
:â|&?¹3´<<n6<n6ü¿>sgj>¬Q?£b/?[\Þ>ëI?ê»n87Fè8O>?F9$Á¿9ßï¹>X_´<Uèn6Uèn6X1>ÑÜþ=Ñ1?Û»>÷Ô=À+)?M:Ø[:ï.'?I;º:z:Þ®>?2¶<"o6"o6RÔ>Ù>Æ>?8>¥ºH>nê,?p«6µò`T9^0Üºßò9N3h9Ôª>c¶<î?p6î?p6çÄ>m>i»B?R®K>èÄ>n0?Ð÷·8AÍ7:¿
ÍÐ8¶Õd9i>2·<»ëp6»ëp6²H?¡í>|W?8t.?ðíã>TðC?Kk9%B9R?îù:R¥:6LA?"·<q6q6<e²>ej>¾ÖB?Àw>HyO>Lm8?<ó¸$·9i<É¾* 9dò"9oÌ>·<TCr6TCr6I?:²«>
??8«>hs>4?´9Ñ¶Í9[¿¼[¡i9 Æ9
Ù>/â·< ïr6 ïr6x7+?Ø>ÛJ?Ù2«>")f>"k>?^E¸9ÇK¾2'9>q9À5>²¸<ís6ís62G?ø õ>P??©>»O?h]Í·à¼9¡n½Ã:k2P:wnp?îD¸<¹Ft6¹Ft68?ïè>J¤?]?GÓ>Þ@?Æ¬8Tî9Bì>Óe;¶µ³:÷w£?Îö¸<òt6òt6jùÊ<é<Ë¦/?KJÌ;,;üb$?AÊ¹§I9§­¾\±þ6¤9¢¹F<·¹<Ru6Ru69Æ>ð>ª6?@®#>Ù
ñ=IÔ-?mI¸nv9©x%¾fÛ9&}Ø9>*³¹<Jv6Jv6»¥?2pN?Ú¢L?ð?Bþ?öóv?\¾ï9!×9à¤?X@@:7×å9ç!V?º<ëõv6ëõv6Áÿ?µk¿>úðI?Á ?-¤à>õ6?¹$7øRf9x¨¤<'ö:;_:q7? w»<¸¡w6¸¡w6â(?¸CË>>AT?ÜÊ>ã,>³4B?|<o¹Y94Á¾2ÅË9ãÏ9Å¢6?`¼<Mx6Mx6>ä¹">FËO?÷â!?îrØ>¶w??Ùï7=£BÝ<ÑT?Å9®á9#«>#ù¼<Pùx6Pùx6>?ûà>óÓX?+Â?¸>"kT?
)38å*³9Yý=N:Â¿9:9ÓW?½<¥y6¥y6<?NÍ«>®![?~Î¨>ûÜS>;ùK?Ae8$£9b=Øª9+]¦9Ö?*¾<éPz6éPz6D=¢õØ<ê/?Çý ;ºÀ;N?C#J<×<ÉÅB?Â]'8¾¤9>-Z¾<¶üz6¶üz6ä>®Ä=á0?8Z>^(>¿%?ï.<=¥ò<¨F?W,<íû;l/?zX¿<¨{6¨{6È	?{y»>®$<?ÇÇ>Z>g_,?Þåd8#9ÕÃÞ=pµÞ9BæÒ9×*?ü{¿<OT|6OT|6ÃÝV?æ¹>*1?÷W/?+¥>Ââ?Rw¸÷ô9"Òã½¡ :úkõ9y'?"û¿<}6}6?Í¬>pV?¼<?ïv³>çNV?ìÚ8¤U9d´>Y²
:÷ :Ó,Ý>¬òÀ<è«}6è«}6Ë²>*><?J?ñÖ´>_s>.9>?Bæ8n9M>¶.9f69¹6õ>îÁ<´W~6´W~619?Êô>ÕA?kâV?m¤?×a5?Vû:íà :øG?äyà:Ó±:U@"?ñ¨Á<66¦=^vQ=¥;3?Ob[<E	,<i:#?»U¥¸~ÏÌ8r¨Î¾«ä8·ý7¶9ôà¼xÂ<M¯6M¯6|í>ïÂ>puD?@s>s)>[¿7?j¦¸m³99øí½íð:¢'´:¥ï*?l´Ã<-6-6|º<1.<)?w;ª
G;î]3?V¹#97I¿I¸ÐZ19êc¾½@Æ<s6s6nÅÍ>ÏÝ>??ë¦Ì>3>r-?Q¹	9b!¿uG9Ã`9tw>¢PÆ<YÙ6YÙ6`/O=Vâ=Ã/?¹o=D=mø(?c9J]9«0Å>ª¸]:ç7:
?MÅÆ<?/6?/6ÞÆ?sï©>®L?4h>5Q>`ÖA?/Ó¶År9R8O¼¾¨:ì¹9ÈR?òÆ<&6&6Õ?Ø>ì<?Ê¬>à>Þ)?h¸ôy´9÷#6½4RÏ9¶ºÚ9Ù¥ò>	@É<Û6Û6f?b®>WQB?/ó>Äo4>Ê9?17Yf92#*=¤D¸V¨+9A²O¾ªTÉ<ò06ò060?Ã&?p«U?ð±¸?+=^?²ÀT?ß´
:;à¯9¶åI?
;òË:ÛEe?F®É<Ø6Ø6Óé>â1>eH?±?å¹>Æ;?·$Y¹(Ï8ÿÃ¿¦19ò9V¬>q.Ê<¿Ü6¿Ü60Ç>D>âdA?#´×>(%>uI4?P_Ø¸ãF9Ï@¾R*{9F
Ñ9É>UÊ<¥26¥26C4?ù>&H9?ìÎ¼>q>×5?2ÍQ¹Ð£9½G©¾ôE9¶Ü9ÎÆ>»,Ì<661\:?C¦û>ú=?\ª?;Ù>Û4?ò7ËÜc9É(= ÊË:±9¬:zu?;8Ì<qÞ6qÞ6Pÿö>'ª>µÎ9?IÇ>Æ­>H2?Y4¡¸N9È6¾¾9Ê9Ëð>}îÍ<X46X46/òÈ<.Í<K.?0!Þ<]´<¤?nv¸e_Y9a,¾Ã:ý9ØÁ?eÎ<>6>6Ùð>é>üD?Ïæ>ûb¡>Û7?ä*;¹/Ôj9±
Ì¾¦)<:îê9Æ	M?ÚÏ<$à6$à6ÝÚ
?¢>äh?ÒUì>à >8L?B =¹A9àñ'¿Èò£9¿9·¬Û>©µÏ<
66
66i?ª>ZA?&È?]¾>?è3?3¸£¢v9±Ï¾{Ã9öÏ9Y§ñ>%ÀÏ<ñ6ñ6¼îÚ>*>_S?¹->N=D>B4?EÅ¹Å9"Kß¾K:Pí9;?ÚñÏ<×á6×á6Ztñ>s>Sg?·õá>Ë÷>1%F?Ïå¹x%«8ûÍÀ¿j/4:¼Uù9x9?å:Ð<½76½76Æö4?1µá>I@M?ÿcÜ>J¥>Ç??ÏÇ9UmÒ9ó><ð:ü[^:!?VBÐ<£6£6jÑ?eÁ3?ßÉV?¹T??ZÜí>þëM?@Û9e»9Û>R:ÑÁ:}8?Ð©Ð<ã6ã6&#?è7¹> a?5?Ãæ>	I?±q·¸6E8¦­¿=NÓ9Ü¸99?¯Ð<p96p96|8:?o.ï>±PG?©ó3?¼ñ>B??ÉW¹¤H9ä¶¾zþ±:¢5:LÊ?Ä½Ð<V6V6\,?ócÎ>áoU?ó¡>=Þ^> 9?.Wó¸á9Í¾Så
:@9,?$ïÐ<<å6<å6t@?=aÊ>ØC?sà>½>b7<?×óe¹¤k8°ú¿£ç9UåÏ9ç?CÑ<";6";6èC¶>EÕu>Í=?`¡>Í9q>ÐB+?ÔêÀ¸¬8ú¿õÆ9$¢9ª ?ô´Ò<	6	6§?¸äÍ>F?U¯±>fe>¡IF?k¸Kþ9óò{¾^º9æÒ^9PV?ÉÖ<ïæ6ïæ6ñ5?Xªé>ªUG?Äí>z§>6?ÿéÇ8n9 Ç&>¬9øR¢9¸?lØÖ<Õ<6Õ<6héh=}[)=Æ0?Sõ;e{ª;®18?û
¹Kc9é¾ðÏ!6BÓR9|Ä;jL×<»6»6p>Ý34>h@??ð4?ï\?©^,?cä¸©9´w¾5õ<q¾;¤Û=?,Ø<¢è6¢è6º?a1Ñ>¬û;?KÛÎ>(>¯ü0?²·÷ò8,½ÄU:e]:ÃNö>­Ø<>6>6eh	?£ô±>c«E?f?fÑ·>ý54?XÕ¹+W9·G¾/V9¿K¯9þ´>5Ù<n6n6*7$?Qá>¦:?e«>1¯}>G-?Nç	8­WY9n¢=òÚè:0:îp;?*<Ù<Tê6Tê6`Çº>\>Ð8?¢¯±>ù´>Y'?É9b¸¹¢9¶½g9û91Iì>ÚTÙ<:@6:@6¹É?W­£>ÜþJ?¨Î>º>ç
8? 5@P9È½:kÔ9/Ô¤9.õ$?³§Ù<!6!6Û®ò>ÉH¥>yð;?t*¢>àu>×(?wÞ¸Fe9Äex¾Þ;å9­Ð9}
?·4Ú<ì6ì6ÏÚ>¾â>P<?ò±>B¤>,-?£«9/¨9)Y>2#±8½F9ed>:Ú<íA6íA6ø?ö#Æ>ÌE?&^Ò>kÁ>F0?
I9	9+òÅ>ø88?a9@E>ÚUÚ<Ó6Ó6r£=p¿º<W0?üæ;<Õ«;t,?(¸åx9ç¾³ò¹0?~9Vô¾Ü<ºí6ºí6,²>gy>ã6?dr>ñWE>	 &?òó¥78Ä9»=õl:.µÖ9¬©"?wjÜ< C6 C6Z+¢>°ÆT>âC?ÅQ>6×Z>¬.?D©¸¸v9q0¾Ø9|DÍ9ë¤>Ý<66g³>eBx>ÿ8?Úª>rÜx>AÁ/?v2¸]»î8ö¾V¦:Ôh:É¥?²ØÝ<lï6lï6âÁ>ÊX>Øñ<?ô>Ù°ª>¾7?ç>h¹B¾z9^í¾ÝÕ9hËÉ9Ã§?lÞ<SE6SE6$<þ>Ê{¯>9q9?J?tÞÃ>	6.?¨Ç¹ù9æk÷¾é9É9
?>µ6Þ<9696ã>&·7>ÆN?¾x?ó.?xÐ5?9w>=|³è<-Q?õSÛ:¬¿o:í1j?}Þ<ñ6ñ6%a'?³§Ô>ù~I?}ø>l®>~j6?SÞ·p¹¨9¸©(½èÿ9Úl	:j[î>éß<G6G6.­>æá>Úb?ÒÚZ?Äñ>x½g?HbÉ<¥b<wc?³;ÓÒ:óR?«Là<ë6ë6!Ð>;À>¼k@?´Bq>ù5>|³)?4á7u ]9µB=&â³8¸xI9©d>1,á<Òò6Òò6
)Ù>ÖM>Óý=?º¾n>o2>3+?Ì¼27´Û¯9<.:8PÀ9ýE9?6¢á<¸H6¸H6R0?«°>±
?´­?C7?¼q?ðÞ[=KÛ=[¤M?ó·Y;£^;ÜÂU?»¯â<66³Ø>P>w@?tÞÛ>¦E¤>"R+?,¸*_9ù¾|ÿÍ8XOä9dûæ=³ã<ô6ô6ïÌ> `>>D5??t>"Þ:>Â'?Ä£%¹,°7ìpÀõ429x9Ì¬>æ<kJ6kJ6>"u=É1=|0?·Å<úÕ;î)?°òÀ¸ør29bf¾¶Ý¸F3c9¦y¾ËBç<Q 6Q 6?Õ>>¹lF?ÚtØ>ö£>ÏÁ/?8¸9O~ð½dO::D:
?èaç<7ö67ö6¦A%=Ññ<ó.?7<ÜÔ;Áù?c¹[¸×8Åö»¿ã9ÒÏ8Ò%?'sç<L6L6·Ì>Æ>õ}<?#Á?4Â>,ÿ/?Ç"z¸« q9Õ¾É+9º9H>¹ç<¢6¢6%Ø>w|>}x[?ïñÓ>í«>æ;B?BÁ÷¸Øç9a¾±Y:Ð®8:´à?Â@è<ê÷6ê÷6¹ë>d>ÕJC?q|Ã>Ô>m0?%.0¹âK9=(Þ¾2Ê8À09r$Þ=zè<ÐM6ÐM6[}?ÔÐ¯>
ê@?Í>3^>¡í(?:ø|¹g9Õ$¿p´*9únP9J©Ñ>¼âè<¶£6¶£6å?¶#©>«H?z£Ö>±>¤Á2?7«Ñ¸089de¾ô:u±9KD?é<ù6ù6/5?LKó>x>?6»?Ù×>¨u3?¸gc6¬Z9ìÛ;ô9ªÇ¼9Ì%?¿é<O6O6o?¶©>°ÄQ?yÂ©>V>~J?j¹¤hY9ã6·¾â/9ä9vw¡>zÑé<i¥6i¥6m6?óß>ûVQ?b'?Ä×>âF?ÿá¸hi9ÙîW¾ÔÈ;?T:Èz?úÜé<Oû6Oû6'?ËÆ>ÂW?>µ=G>mJ?ô27¹~øø8_<¿và:ðÍ:V?ræé<5Q65Q6«¹=n=°©-?yJ<ô±<v?1þ¹£8v,Þ¿è?¯9}¡9\?ê<§6§6Óp> ó=}?µ/=?o3Ú>õ]?¬U]=°n=5Y?ÚÎ:Ó:k¦M?Í.ë<ý6ý6(é>Oà>D?È7>ZF>>þ;3?já8O·m9û#>®Ï9¶99Ó?vEë<èR6èR6gàô>I>¶ÆJ?RÜÅ>\¶>u<?Ia#7Æ=i9kR³<;>9©î9g>)¥ë<Î¨6Î¨6ÃUá>*$>ª;?öI,>ÈR>ÑÚ+?:rÓ·gÚG9Îl½2¨8Ôr9¹p>ø®ë<µþ6µþ6úªK?û>º³O?8?@Ã>'M?9+g·8«5?>m:ÁÇã90Q?Jì<T6T6øø>¢>lD?f Ò>X¥>ÆÍ,?É¤u·6¡þ82÷v½ês	:R:è3ë>,í<ª6ª6Á¿>?¥¸Ü>¹<]? á?¡Õ>H¦??Dè9pë9_ä>oÝ:»º9FQ?ÏÓí<g6g68ÿ?^¼>îO?HÅ¶>LPn>ºUD?q=¸Î19ó`¾lÊ,6¶Ol9á/»;cî<NV6NV6?¿>´¹>`´<?vÌk>ð¸,>¾.?d³7HoI9Ôå7=WãÕ9$Þ:XÏ>[)ï<4¬64¬6Ù
ú>W¾ >4G?»×?d¾>b 5??Ã8â8r9G>^P&:#:)?gï<66âØ'?ò¹Ü>«B?~óÅ>
>ëä/?<³u8Ë9ã=³±9Ä¯9Ë6
?¦²ï<X6X6Ëðâ>¸->p%@?¿â>2¨I>"/?õ>á8¿y9Tâf>Ï4:r:-¤0?äï<æ­6æ­6,×ù>Í¥>}à@?¤Â.?Iè>,Z@?þIº7ër9<D=q¬9*Í49Ñ£s?~ð<Í6Í6êñÚ>¨H>%<B?}Î>¿h>Ç¹/?ðIJ¶¢¼¡9Ü »%¿w9ÈT94×í>Éñ<³Y6³Y6*ls?_Ä?vl?@d?g¤	?;$T?Õ¢¤8{Æ9)ËÔ=P$:*N:ªö?Ð3ò<¯6¯6#ð>MW>õJC?u9>í>4û1?ü¸zÍ^9Ù¾å92|9j?K>ò<66uá>
Ø>EV?ü^b?#?³]F?È· <hüL<·H?o~&;)Â:[?ó<f[6f[65¬¨>6*b>oì>?-è>AP>>'f-?ï¸s9á#¾,Á09ÿo9¼>ô<L±6L±6zÖØ>8R>×P@?ab>/>$/7?¸ã¶ù8R¾Ç^:Ò9ä ?%5ô<2626Q?t	ê>´£d??'+>3²U?¤¸·Ð±9]Ó¹½ÃS~99yø>¦ô<]6]6@Öé>µD>Q>?w±¾>Kë>lE2?Ñ#8|9þ->+23:v¼:TÍ,?ëßô<ÿ²6ÿ²6V©?ÊB¢>TL?ø^>)>L§;?óiÒ84¯n9¶­a>°¥@:h¢:"y4?¦õ<å6å6y%??µ¿>RÔE?X>×E>úß4?f08¡CK9Û¶=@	V9t~®9>ªæö<Ë^6Ë^6èîÃ>¤>à>?äa>h[>Y!-?@$µ=(§9ÌM{ºslK:t ?:Aá?Bãø<±´6±´6w?¨i¶>íáC?çß´>íÏz>§8?º¹ß9$7t¾×ïe95jÙ9F_>Fù<
6
6?ëY¸>kI?Cõ°>ÿþe>"÷D?¿¸èùl9Z+¾#<9.|97ý¾>ºù<~`6~`6À ?Ç³Ñ>ÜnC?´>ä}>¼6?½=×¸ØP9¸¾²¨9¹Ö92¡?$Üú<d¶6d¶6,ÈT>³þ>¯8?´F>Va=>Ò,?´£Ñ;&[};ÄÓS?ß =#²<Dä8?3&û<J6J6¼[³>õc>®kI?~äª>Äq>o5?ÊK·90Å¼K99ZÂ-9Ô<?×Çû<0b60b60äÃ>¯Î>ô	D?Û>ÖÎ_>§F2?¸¬·}9Ç)½¦¨8À8°&à>@Íû<¸6¸6$Nç>Ò4>FÎC?½ú«>AÞk>¨:?9Æ88½*?´Ô{9éâ9Åà>ÞUü<ý
 6ý
 6özÛ<¢<ëá,?0t³;m§;æ?{xe¹(9	9.¿1ØG·=Dv9?¾Ï¼!ý<ãc 6ãc 6²N&?âÜ>µnA?QÖ?DÂ>Q0?{Ø$9ßÌT9nOÆ>û:ÓÙ9Æ?DDþ<É¹ 6É¹ 6¸w¶>W°m>QD?ÀÄ>j>E7?©¸G9<&¾¼	:¦:â>kòþ<°¡6°¡6ïY?ëÃ>d7?ò¹>¤Rc>-?çk·ù&y9õñ¼Ë:"A:¨^&?tiÿ<e¡6e¡6ËÇ?ÿµ>Öý>?Ò&>mL>A2?M#°¸û8A³¾n¿9øBÿ9P&À>'àÿ<|»¡6|»¡6H$?s×Ð>OaI?«)Æ>]@>¿&6?jY¸Z[{9ûÝ½>Z:	:»K?åÿ<b¢6b¢6Ã©ñ>ù>êZX?/á>¤F+>´Q?¶E8½ª8UOä>¦ÿ¾9çÝ]9b\?^ïÿ<Hg¢6Hg¢6ØV>7ï>äe@?º!{>ù:>±ë+?`Þj¸_u9§Öô½ö):¼¯:d+û>Í®=/½¢6/½¢6÷>Z"­>bý6?Õ±>zx>~F)?Ð·¹HÑ¢8½c¿¬9ÍÉ³9RÂõ>¯=£6£6éë?´e²>¬N=?å6É>Kï>Ç+?¦Ï	8Zs9d0{=qS9Ñ9Y×6>Y=ûh£6ûh£6 =V?ÏC?
R?ö	?©ÿ#? mI?î9~9þ.!?Sµ:6þÛ9½#?*à=á¾£6á¾£6^ÔÃ>i >J_A?PdÆ>c{>I.?£H·@m9¹gØ¼
$9Ddæ9·>¼B=È¤6È¤6Æâé>©>ÔB?¬>{y>>2?é8Ý$9ì´>\K:iâT:Å%?ò=®j¤6®j¤6
§ì>
 >nÇG?{x>=µ.>6?Rg¸­¨&91¾¿9©­ 9Eyá>(=À¤6À¤6²{?¾_´>ý@[?¢?·¹>É«Z?}Ö7-9AK=);Væº:¿/h?=z¥6z¥63$$?c
Õ>=E?¢¡>"`>D8?4¸¶òT9vÙ½Ô:\_µ:Çø?¡»=al¥6al¥6´?À>°®E?'$?\ðâ>±9?îË¬7§8T>¯¿§;íV; ÎG?ðÐ=GÂ¥6GÂ¥6ªñ>Þ¥>Ø}:?AýÀ>5y>øÎ)?}ýÏ·¸-9âN(½%ôî9ª9ÎÖ3?ç=-¦6-¦6¡=8Ìì<~+?á²<ÌÞ<7?ÀÄ56N¬¦9È;B»!:0µý9V1#?¸*=n¦6n¦6;>¹µÝ=äX?P«'?½ Þ>¨<A?ò¬¯=~c=úF?ëAg<D<4£]?qº=úÃ¦6úÃ¦6k#?Ò>¶F?r·º>ç¨{>Ðï=?ô5ò9%Gf;È
(:':òÍ?ñÑ=à§6à§6	Û?¸>5Q\?°7?$ùÅ>Äl?Ä8÷s9`¬ü=<ze:ZMÜ9ÀT?L=Æo§6Æo§6ÍÑ>È>°<7?ÉÍ+>>û=øÑ.?_Ú	9b¨9Ø`Q>]d:!>:^?v=¬Å§6¬Å§6ÜüE?V1?c+A?ïµK?ú"?èÙC?«{{9Ç¤9S&Ä>ßY:¢{!:ä
,?Í=¨6¨6t_?ñÈ>ÖÀF?jRà>ÏJ>nO;?»o·%i;9}¤#½ålK:ç@:@?F»=yq¨6yq¨6Wà>Ó>Z|??"¬>OG}>Õm.?ÇÖ8òÆ9¶>_X&9äa9J>¿=_Ç¨6_Ç¨6hÏ>ß
>ùÿN?¶H¦>zG[>S!B?°Ñ¸Ò9ù«¾ÀÂ9XÃ9P´(?hÜ=E©6E©6
?ÑÙ²>@?¸¥¥?]c?N:?>¦9ú9"Ï©>T9hf19(A?Íà=+s©6+s©6WDB?>éÿ>UB?Uê>O>Û @?ò ¸ùØÝ8¼P¾û*9&ºY9('?çç=É©6É©6µ@?«Êã>tX?¨ö4?Ø>·nV?Ë9äïk8zß¦?Ûd:Ùm7:ä}?ñ=øª6øª6Ç7¨>_>öA?´X·>>k6?b¸Ìß8T /¾?g :¨û9­+#?#J=Þtª6Þtª6©/??\F­>6;?½?°Nk>fS?¥â¹|â7ýTÀý«D:6õb9§ÖÝ?ÕK=ÄÊª6ÄÊª6x%F?ÅË¤>bç?ÿ?D>nÎ?É1¹Hy09Ýó¿mm(:gU:| ?T=« «6« «6÷Ä>ì>Ù5C?ç3µ>Ôe>Ñ>3?c¹Û_9Ð#¿1î°8Ë#è9²Ã=o=v«6v«62ód?^?A?@Q?ÆõÆ>#B3? J¹«(F9ßâ¿ï¿9^ÞÇ9"À¨>N§=wÌ«6wÌ«6f?Eò?GÞ[?¨ð>¬0>£Z?'jË¸t98À¾ÍR
:Ùs:ßsó>c-=]"¬6]"¬6J'?K·ä>kí:?00¯>¦'>bù*?Éâc7¿©9ËÖ«<Z<w:QçF:e?¤3=Cx¬6Cx¬6dð>*£>¥®<?¨ >ÛÉj>¸+/?Páà¶08g92ûx¼ÏA­:Ì`:,¿,?¼=*Î¬6*Î¬6UÏ>¼>È7:?.J?>Ü>Åÿ)?µ&Ê¸n8F<4¿¦v/:øó9:p8?@Ç=$­6$­6mr?LÕ>l^??¯¿Ë>>J+?è
¸ò39þýÝ½Li:ðËg:'%?[Ú=öy­6öy­6±.ö=)­=í6?aÄ¼>Vè>¨4/?xl9+/Ã9>|¬;­p;7?è=ÜÏ­6ÜÏ­6!òg>>´cc? G?ïU?ÚÛX?üì8=ãÕ<#V]?Y#;Å±:öÄf?=Ã%®6Ã%®6Ä°>dOu>x8?e>í->x¾)?É8ÓW9½>ÏÏ8@Ð[9.=E=©{®6©{®6È7?:áî>lôD?>û?U½>ÔÏ6?båÕ8Ü'9K@¿>d-;;6K*?G&=Ñ®6Ñ®6úéú<â¶¼<70*?ñ6=ûK=j#?A¸ð_9Èüâ½Èà6|ü85ã<³O=u'¯6u'¯6­Ç>ÍF~>I?5§>fe>Ü:?DPÔ·¡V9¢«½ß±8â29R~>n=\}¯6\}¯6ªô?o5½>ª¶>?NÏÒ>ñ¸>f.?í¤9ØW>9øáÃ>(L9d]²9Ü>ï¥=BÓ¯6BÓ¯6§ç?×x·>D?OèÊ>Ú¶>2<?¼.æ¸ò2¡9¿Æ6¾Q¾:J:Ù?öÊ=()°6()°6":>¥@+>¼W?4o?¥Ñ>ú<?6,¾<m4j<ÊÞO?_89t½9æÍ?é	=°6°6ß>Ò>ÖûH?Ô>4k>Â83?ëa­·9~!9rl½6Ïò8bÌi9ñî>S	=ôÔ°6ôÔ°6Åá<Ì¤ <¿®3?q<e=:¥-=Qú(?Åëà9kÇ9;^?×ì:\MQ:!-?5	=Û*±6Û*±6UÁ(;b?þ¶>H?½É>ò>]H?1Ü8>×½9ÆßÔ=ÞRZ9Ï{9§6Þ>]Ð	=Á±6Á±6UÁ(;iö>>!FH?wÚ>ïä>çUB?èÅÛµrg8áps¼à :>Í9PAH?¬7
=§Ö±6§Ö±6UÁ(;Eí> >° =?h>Ý\>ì -?À/O8/9ºäª=Æ:¡
:]ê>ÜD
=,²6,²6UÁ(;)¥Æ>ýG>'®A?æg>s6>3?­¹tBd9Ïõ±¾ÖÙq9Ó9¢9vÓ¾>z
=t²6t²6UÁ(;b&?núÊ>Q?êº>?v>ÙeA?ÿ79´ ¹9p~>$KÝ9<Ê9¶+?[¹
=ZØ²6ZØ²6UÁ(;³ØË>hÉ>A?¨Í?ÒF·>´6?¹k8ø|9Æ=Aí9Þ`å9©?ø
=@.³6@.³6UÁ(;È<â<ó*?øÑ;2Ò³;Ô?$µ2¹t_8PÌ¿Ú»È¸~;F9|¾Aa=&³6&³6UÁ(;K½>~>²>?¿S1>ø±>f/?ÃO·µÍ9?Æ¼\§:àìy:âm+?zÙ=
Ú³6
Ú³6UÁ(;jÉ>ç>0B?à:>7ÐO>ë¾,?gß¸3Ä9Ú¾ít&:NÐ:Má?=ó/´6ó/´6UÁ(;ðb?@?¤I?Ã
:?Òó>MC?^92d9çs>øðD9Wë¦9¡>&=Ù´6Ù´6UÁ(;¢(?®ÖÙ>F?Ø¼>-º>D3?«eî7~95¼Z=¬:­Ú972?ÂJ=¿Û´6¿Û´6UÁ(;ý²=ÑÌ<'7/?ñiI;Á2;h?NÝ¹UÔ82~@¿}¸>­9Ïå½Lq
=¦1µ6¦1µ6UÁ(;Ç®?z«Ë>ê®C?¤Ð>w1>Æ°;?A.ª¸B9¢§¾Y²W¸þ9FpÂ½ã
=µ6µ6UÁ(;ã³=jl=ÖLB?'?ê¬ë>³6?@>=ð}æ<¥NS?Ðw<E <½+K?ë
=rÝµ6rÝµ6UÁ(;"º<× <c¡1?Þû=æx×<!?\r9\94/d>V¯þ:2Á::½(?¦[=X3¶6X3¶6UÁ(;þ>c[²>-V6?Ø>ùì\>y,?òñÙ¸»`9(Ex¾±³ê9ÚÕ9zz?¸=>¶6>¶6UÁ(;ø?Oª>n`I?Ú%>é.E>yq<?UN8K?Y9Î9+>ä*:Vª9>?=(=%ß¶6%ß¶6UÁ(;WÝ/?Kä>E?2?U«>}À@?¾'£¸Ê±}9Q£$¾ÃY:í h:þâ?N=5·65·6UÁ(;/x>>>W4?È>x>)-&?ðÿË8VÏ9D>qo·:à:Ü'?Bä=ñ·6ñ·6UÁ(;f,?ÆCÓ>Ýà@?»~â>ò>§ç9?~þ¸kw 9öË¾F:pÕ9À?à&=×à·6×à·6UÁ(;ÙÓ>Âös>p]?²·?Í>W£E?MM8([9.ï=<b::~a8?ÿ£=¾6¸6¾6¸6UÁ(;dàO?kà>}rm?yÑ>y|>kT?ìò8f9¡.>a:Í:o?Gæ=¤¸6¤¸6UÁ(;
(?ò¤Ë>}AS?W>{O>°:?É1ø7Gç~9Cy=³7:Ýr:8"?+ê=â¸6â¸6UÁ(;©Ð?1´>->?Ýö>1FU>¬4/?Ú¸Tb9Á$ø½¥l¹9ü;v9BÇ@?.w=p8¹6p8¹6UÁ(;bð<m³<j|+?½ ;h;8Z1?
Á¹p<z9á¾Kî9¥ç)9¿læ>/=W¹6W¹6UÁ(;'e?#0?÷_?ÖJ?¬eá>êf?$9· È9ÞT¨¼Hw´:	M:ÀRa?_â==ä¹6=ä¹6UÁ(;?,Ê>úðE?ZÛ>Pí>U??µÛª7-y9/=9<9e£9¿÷â>¨
=#:º6#:º6UÁ(;Z¬È=ã¦=÷Î2?X,&</º;R­d?²/¹åî&9ÊÈä¾@Ñ½8?Ms9f¹G>I=	º6	º6UÁ(;SÙæ> ý>m=?ì'È>A>A3?£cp¸ÕI09á.¾®e:?=:ûô?¢=ïåº6ïåº6UÁ(;Ta>5*E>i*:?@k>Ò3>(? àÄ¸H¯¬8ºî¿l¬9ýSb9C? Ò=Ö;»6Ö;»6UÁ(;ùÕÁ>bd>Âg;?Ê'q>ëã0>Ç.?É$¢7*õ9Ôf
=¡L9T(¾9»ÃÓ>|ß=¼»6¼»6UÁ(;õ©Û?5?¹Ô?Sn?[»>GÒ¢?B9Còe9äx>W`9gü@9?ðç=¢ç»6¢ç»6UÁ(;õñm?,+?'H??Ð>(4@?PÈµw=9Rx»fOå9¿;¡9x6?Uì==¼6=¼6UÁ(;
øu?¤Êï>'L?à=?5&}>´Ý?¾h#8h9:´=Ò';¥íÖ:z¤G?«=o¼6o¼6UÁ(;I>?àÙ>_?õy
?­>­P?ËÚ3·Ë¿9ªÿp¼.:Õ±
:¥£ ?¸=Ué¼6Ué¼6UÁ(;WÃé>>ëÉ??#òÙ>Â >R-?78èÄ®8¸ÇQ>5ï; ;G>?q"=;?½6;?½6UÁ(;UÕÑ> >ò5?ø=Q>¥>)+?áà¸´an9yq¾Ô§?9#ô9&°>^c=!½6!½6UÁ(;®£í>¨´>«B?\>LD><¾5?%¹hßK9GÏ¾m É9hÒ9õ-õ>ª¦=ë½6ë½6UÁ(;ºÔ>÷">ªí@?=ïB?úH?$3?µ
G8G~9dÈ=¨9ÃQ9Á>Á=î@¾6î@¾6UÁ(;ÏÜ^?Vr?aaW?64?âxÄ>Ðj?n80²9þû><oq9om/9k)0?¥H=Ô¾6Ô¾6UÁ(;û?>Ä>ôÙL?º>·v>;å:?Ø8tAR90@>'9Û%296àð>ª=ºì¾6ºì¾6UÁ(;­d?½M?b\?,
?X> Ýy?zÔ·¹wb9.<p½k;;½;?oM?b= B¿6 B¿6UÁ(;Ä¢`?­³?)i_?îþ?·Ä>Ð)X?°>9Ø÷n9D¢>õÓ9YIÔ9³-ÿ>0ï=¿6¿6UÁ(;¥V>°>\D?h´>ßD{>âþ7?0=Ú´È<M`?Ú9îî9?4?¸+=mî¿6mî¿6UÁ(;=µ<@<º+?;(cb;*%?ãÕ·Ïg¸9»v½É¸Rè8íC¿1=SDÀ6SDÀ6UÁ(;x#?¥ðÌ>ê2L?rF??Ñ6??ón:I·\:$?xã´9Pÿ9l?)â=9À69À6UÁ(;p\Æ>¸>¦;?u>>P>(À-?Ýð¸¿GC9)¾Äq9@[9ë-Ù>]= ðÀ6 ðÀ6UÁ(;*Ñv>§ó>{ÁF?\¸»>g>j9?µ¥·Y,9½ø7<À9O=ò=FÁ6FÁ6UÁ(;<?L[£>kÌP?oæ>ô>êÞ:?âX9j.9Þ¹>X#8<
9úM>?.=ìÁ6ìÁ6UÁ(;øãÏ==Ú,?íú=Ö|Ñ=ÅQ?§²¸LH?9qån¾}^y:´Dx:H?S=ÒñÁ6ÒñÁ6UÁ(;oX4?oZå>aLI?ªEÂ>W@>ê>?%82Êr9×®=ÀñÌ9½ä9æ>i\=¹GÂ6¹GÂ6UÁ(;ñb?ðÚ³>@o<?4i¡>Ñx`>ò8?9s¾¸§8ú¦¿¯ä:YÁ:U0?Ë_=Â6Â6UÁ(;À¯>wèk>¸>?ü^º>Ñ>j\.?jõ¸ºÊ9²½e¾'9?ûn9F?Tn=óÂ6óÂ6UÁ(;ªû?wÀ>ÕÉD?Ï®>ÄHv>ê´5?ÍN>8bÁ×8CÎa>ê+Ä9|øb9C]?Ú=kIÃ6kIÃ6UÁ(;5R?=!?a?)Mf?­?9f?ÊÏS·	¡9Åi¶¼ÓCR:¥+2:?ÓÖ=RÃ6RÃ6UÁ(;Ù*»>+u>ÏoC?¡²>8>.51?V³·/E9äu½09Ñü9ª\>gÜ=8õÃ68õÃ6UÁ(;M¾=ó¥=¢u/?N©;©©;©?ìîk¹L-[8'É	Àja¡8Ãz29gyg>Ù{=KÄ6KÄ6UÁ(;So¢>CDP>ó©G?5a2?\³ù><á6?dK=Q©³<=Y?î9Ów9Ëk? ¦=¡Ä6¡Ä6UÁ(;myÿ>1K¨>±NB?ÿT>+ñN>Ë0?kC±¸àäe8dE¿¸w9­98.Û>=êöÄ6êöÄ6UÁ(;g¢¾>O[x>SD?á#?G%ä>Áã7?ö÷í7?Â,9ªP°=S~:é:âl?C=ÑLÅ6ÑLÅ6UÁ(;e×>Ü>®M;?Ý£>Ñîb>u8?Ú:¢¸þ§8M]¿!73;I;S ?Å_=·¢Å6·¢Å6UÁ(;n>Ì³=}P?¯m?+}Î>7>?¨3=¸bÝ<¿O?5ø;/i';á½`?ù=øÅ6øÅ6UÁ(;S¿ò>ú >§G?=2?ÓóÃ>ÿ>?}û	9.ÖS9¬¿¦>:P;
;º`@?û¨=NÆ6NÆ6UÁ(;·?È«>5H??©>ùÒB?$ã¬8ZLt9!+5>ýq¦9ÌË´9	®ë>ÇI=j¤Æ6j¤Æ6UÁ(;¦,?0Þ>®F?¥Â>
ÖT>0Á=?§Öl819=Ò=¸#:@fã9¯7?£b=PúÆ6PúÆ6UÁ(;l$Ö>80>kÊ<?°8>HU]>¥°4?Ñ7F9®F=mgL9óYy9«ÚÑ>Ó=6PÇ66PÇ6UÁ(;Ïv?ö,´>öÉ:?ó´À>B>od-?ïÉÈ¸¸!9¾ä Û: §:Ô3?ªð=¦Ç6¦Ç6UÁ(;»«>-ªM>lÃU?Üó#?r×>Ú2C?/rÛ<æ<êY?@qÎ:6Þ:öàF?ù=üÇ6üÇ6UÁ(;gòM>½	>*b??KA	?ÉÇ>ß/?P9~9?|7¢:V]:È;?4ÿ=éQÈ6éQÈ6UÁ(;öT?í>ÁQW?´
s?Ó,?1ÕT?¤S<
<¼K?,Þ:ø@Ý9
ä?ñ=Ï§È6Ï§È6UÁ(;ãÀ>F®>FJ@?ÝÆ>a>ê2?6¿Ë8è±09Ç>Õñ9~º9áÏØ>R=µýÈ6µýÈ6UÁ(;»þ
?îI®>ëP?Ue?5^¿>lÓ??¤ÿr·ÀY9x×½up;H;	|S?£z=SÉ6SÉ6UÁ(;<¯?×=³>¡\@?n0³>÷P>0?°7âz8À=<@9@ä²9Ä>!=©É6©É6UÁ(;o=?Çç>)ÓQ?±¶>|wu>p>?W§¹70»j9ÁyJ=8N9Ú+9R·ö>]¢=hÿÉ6hÿÉ6UÁ(;æ¤?êwÁ>¦¿<?nÅ>ËH>×®+?X¹97ø¾Kù9z¯9Ò5?û6=NUÊ6NUÊ6UÁ(;ç]W?zÕ?°³R?±[?á·?q=?-8yÑk9¿)>k_=:Ü:Ë¼3? ä=4«Ê64«Ê6UÁ(;Éµ?#©>ûZ?Kð>I>O>J?õ[¹NC9Ã'¿ù¢_:Q:÷õ5?þý=Ë6Ë6UÁ(;ù+u>Ôa">BA?"~ü>BÞ©>zB>?sÒ«=¥7=ºo?h9ÐEn9AG©>=WË6WË6UÁ(;¸F5?æ÷>d²?
S@Yx?RK?Y«û=O°X=Ó©?"^[<">ï;»j?E4=ç¬Ë6ç¬Ë6UÁ(;>Ã
O>~9?Í>ÀJ>È1?§ÇÖ<¹<ßL?Lza;½;Y<?4^=ÍÌ6ÍÌ6UÁ(;ø=Ù<c=]¯2?´;Z;·N?bå¸ôÖë8oµø¾rb19j¢79I÷>¶=´XÌ6´XÌ6UÁ(;É>5/>Øl>?©¤>;fm>d1?ðôB¸NÀ9Î*¾²c:ÙÙ:3L?ë³=®Ì6®Ì6UÁ(;ß:Û>c>Ä%B?LÇ>Ë±>
Æ2?½·¸ì*Ã8àñ¾:lÛ8ëN9z¯R>K =Í6Í6UÁ(;E³
?tÏ±>±G?äÁ»>PJ>)N4?³Bé¸!9d¹¾Ö:êW9:lÚ>P =fZÍ6fZÍ6UÁ(;
tU>!>JúB?Â(O>ê>¥g-?rz=9=çW?<"ÙÍ;ï9?þ =L°Í6L°Í6UÁ(;L	?÷y»>óA?uL¶>äõu>Y½=?dÝ¸K9¾º·:`Ð_:×%R?ñ!=3Î63Î6UÁ(;DU]?ã>¬y?'=?<{?«e?êZ94¡9f­>º: °
:Ö»r?à!=\Î6\Î6UÁ(;e?Á>Æh?Åì®>M>ÙQZ?NQ8ø&9Ì >ÿh(9KM9¸Ò>U#!=ÿ±Î6ÿ±Î6UÁ(;:Ï?©ÊÇ>ÏB?ØÝ>¢N>Ô(:?Ýh8¶ùã8¾>ôP<Á)¤;ÐZ?d'!=åÏ6åÏ6UÁ(;mü?ezÅ>U×??/¨>Øt>ñØ/?cÛ>¹f9«¾æ±&:UÜ97xA?÷f!=Ì]Ï6Ì]Ï6UÁ(;8§Ê>èM>N5:?Ãâ>%§>eÍ-?ÂË-·á29ô'ù¼+:I\:º)3?-!=²³Ï6²³Ï6UÁ(;²¥µ>HÞu>ï!=?+b«>ØÉu>ø2?®úÂ¸uJ$9Õè¾fÅ: :Ø8'?þ!=	Ð6	Ð6UÁ(;Ñ!º>*Bv>Â~A?îìö>Ô°>2½2?°9=<ý·<J?õG<}<ªwE?û9"=~_Ð6~_Ð6UÁ(;IÏ©>\¤h>ïÛ:?Ý>X>ÑË,?2G¹ºa9$éá¾¢¸Ùêf9>
¾Íó"=eµÐ6eµÐ6UÁ(;0L?Wæÿ>¨1L?áW&?µKÊ>ËR?*Ìä8f»Ò9ù
>î^9ä9ºÌÂ>5#=KÑ6KÑ6UÁ(;>?ð0¡>½ÊV?§ì÷>ö®>Þ@I?ÐJ÷¸l¹96Ò¾ëÇ<8ßØo9¡~É=Ñ£#=1aÑ61aÑ6UÁ(;áºy=c¥5=þù/?¬Õ;ÞÀo;iª*?ÿC]¹;¸([@oW¸[Ë8T¹¾WÔ#=·Ñ6·Ñ6UÁ(;·-Ê>¨>¶H?0LÁ>U­>ïà/?èÀ¹*u8ofx¿:óF:m¥¦>ÂN$=ýÒ6ýÒ6UÁ(;¿°¦>}^>(Ì??>»#B>,?>¼¸èn8¥¿#H :Më_:Î>7?ºc$=äbÒ6äbÒ6UÁ(;!µæ<ä ¬<©+?Ñ"<¯y<×÷!?õ{s¹Çç­9X6³¾ë;;}Ð:L®2?Ð%=Ê¸Ò6Ê¸Ò6UÁ(; ¸Ë>$>/eB?7£ >ïc>5?V¹°tÌ7Wó¦À­6::}Ó?+I%=°Ó6°Ó6UÁ(;HÏ?.­§>ÈßP?Ð
Ú>D>/?<?ª0W·zg9k»4½uÿ0:¦:?ÄO%=dÓ6dÓ6UÁ(;LD9?hºÎ>kle?.*?N04?=N?0®°=¤4=(0{?*4<<L­d?~Ô%=}ºÓ6}ºÓ6UÁ(;>Ðê>A>RhE?Q´5?Ç±ö>õ<?ð7 ¥95îË<tØJ9åÔ9¥Gt>Ý%=cÔ6cÔ6UÁ(;0î>¡E>"?L?øhá>¦> é5?A¥¹°m9v¶¨¾ïB9X?9gf?J/&=IfÔ6IfÔ6UÁ(;×?Ê²>VïC?ãÞ>Ã>=<?,hâ8V
9ì&Ñ>bha9F<9(15?åM&=/¼Ô6/¼Ô6UÁ(;°~?$»>JG?·l¬>ûºu>t¡3?8{º5¼ÖW9.];ð\:V3:8Ë>£&=Õ6Õ6UÁ(;Æ>ü>àb7?+`o>Ó,>Ç2?U¤¸	G9¬ÁR¾x·Ï9p½	Ø&=ügÕ6ügÕ6UÁ(;öî?>rÑ>`{C?,y¥>Ç4q>M/?øø¸OÑ´8
ù/¿¯¯:UQ:('?Ö>'=â½Õ6â½Õ6UÁ(;Ä­Z?§?>M?¼?þ >§S?8'¸E¯J94Ó½;:Ï®9®JP?'=ÈÖ6ÈÖ6UÁ(;S°?Î,¶>§³E?®Ê>a>ù°/?¶4·]r9GV-½ØðÙ9:ü È>(=¯iÖ6¯iÖ6UÁ(;.?C¿>SF?÷Ø@?ùêí>O?8?99>Ï9¶9P'¥9K;
? (=¿Ö6¿Ö6UÁ(;xõ4?r×ò>Ã>?-²>$Ðu>m9?k¸Äý9,c¾2d±:¤}:´3?Þ(={×6{×6UÁ(;ÖÃ>dH}>lE?ÉÅ>Ë>jw.?|L¹">9`Z	¿C	M:7
*:
X?5Î(=ak×6ak×6UÁ(;ad?cd¹>ÜA?Jà>m)¥>î
.?>ÉÙ¸ËÏæ9ñ½yö:!0²:¬
1??.)=GÁ×6GÁ×6UÁ(;o?SiÆ>æ9>?Xç>ãf`>vk6?@h¸ÁZ9L¾èv÷9úéØ9?¯)=.Ø6.Ø6UÁ(;Ç>Êìk>.X?ôÛt>Ýõ%>&Ú<?9~¸Ô¸9ÂÎ½ÏñÖ9¨É¨9Ä#?H1*=mØ6mØ6UÁ(;â>Ø´>ü«L?\Ë>a>xÁ:?Vyå¸¿]8¨u¿[@a:ÔëJ:é?À:*=úÂØ6úÂØ6UÁ(;D=6=ª<¥2?<4°<ð'²;õ1ý?$Êy¹ßQ´8*P±¿Æ¸ÍÃ9û+¤¾I=*=àÙ6àÙ6UÁ(;æ>H>¿)@?M´>¶>~/?$C¹:Êv9ëÊ¾¸!9fP«9v©q>V*=ÇnÙ6ÇnÙ6UÁ(;·>Døk>F?åÀ?0üÃ>6? î¸}>#9Ñº¾L:Z¶:Wt?àÃ*=­ÄÙ6­ÄÙ6UÁ(;§}±?²¹?<?]¥9@1¯?e£?PÄw:®,ù9Ã~?ût;;Á:Ãx?5Û*=Ú6Ú6UÁ(;'>?ì3ý>ç@?×Ô?eÉ>áþ7?¼A_¹«L9 ¿¾ÁS9½[Ô9[F>Î+=ypÚ6ypÚ6UÁ(;!·$?a¶×>|zC?å!?<Î>µÝ8?áí¸¹L9D¾ü9@.Â9Ýn«>±++=`ÆÚ6`ÆÚ6UÁ(;]eÙ>ì>ÏWA?¸¡>r<j>z0?8X¸Ø.8¸t¿3p9Ê&­9ä½>+=FÛ6FÛ6UÁ(;¡%<?-«ò>­{F?TQ?ê
È>8G2?¦7´ãh9Õ.=SnÍ9û":ßÊ>9+=,rÛ6,rÛ6UÁ(;AÚ>É.>àî>?I>ªXC>m)?M¸
¶
9>ô¾19CÝ9w¸>/ý+=ÈÛ6ÈÛ6UÁ(;¹>Á@>Ya??Ú!?I_å>$¤4?rç=ò¨¥<S?]-ý9|ê:nî>Ó,=øÜ6øÜ6UÁ(;(?JÝ>â·B?z8?FÐ?4?n¾Ë¸¸:´8<³¿¾<89ËÜ9Kì£>@È,=ßsÜ6ßsÜ6UÁ(;]%?¯Ý>òw??ó>½>t>VV1?væ9*ob9¥>Á×;Ù;íB?Z-=ÅÉÜ6ÅÉÜ6UÁ(;Ú<(u<Ï(0?UR;Þ.;8¿?N ¹ÌÕ19ÄÂ<¿kKA¹@#9½¾¿;°-=«Ý6«Ý6UÁ(;wg@?½ã>ßX?I#ä>*Ë>#òB?Ü¦Ø8:å9T24>C2Æ;aæ;¿O9?Eá-=uÝ6uÝ6UÁ(;ª>=0>÷mD?""?çãÛ>¦Â<?1Q8¶Q·9©=ë³å8ðv91Ø@>Q.=xËÝ6xËÝ6UÁ(;nÈ>k>PÅ:?üÇ>>ów2?-ù·&âN8Î¾9m®a9>1.=^!Þ6^!Þ6UÁ(;Åö>×(¥>
@??}Ì>Ø?>
õH?ºSn·Â¸t9Où¼k91Å`9[R²>T7.=DwÞ6DwÞ6UÁ(;eÎ>òØ>+aE?'¤>'l>hó1?^éï¸ñtb9ä¾ÑCÀ¸[|9BC¾^F/=*ÍÞ6*ÍÞ6UÁ(;gsí>Å?>_?Ïb?9¬Æ>)ïF?UÛk7#R9ß^=¾#:x	:Dw?¿/=#ß6#ß6UÁ(;øÏO?P?zé:?4-³>þ>Á-?hÐÙ·lßÍ8©l¾u:îT: ?Ñ/=÷xß6÷xß6UÁ(;¥Ê>ª^>.üh?#;T?Õ?ZH?¸2&=½Æ<z:V?ær-:°Ñà9IE?ÚÜ/=ÝÎß6ÝÎß6UÁ(;?°>³)J?ë1?RÍó>ÖÑ:?AÜ¸õðu95Ce¾ H";X½:$[?íí/=Ã$à6Ã$à6UÁ(;$y?)Ì>O4D?¤Ù>|>dj2?¾	º·¡9½á¬c8´p9ÊÄØ=t0=©zà6©zà6UÁ(;A[?W0£>ÿtb?\|?p*>O)X?ãÒ8¶o9[:=>Ä·~:Ó:fa?Fc0=Ðà6Ðà6UÁ(;³ß?>ØÛ>Ñy7?ñ½??)¿>m/?¹½<pn<w²K?.<£?<
*E?¿0=v&á6v&á6UÁ(;÷>\u¨>M¸;?
D>äÇJ>.?±µ¸2Í9ó*¾t:$ö9Øz?×0=\|á6\|á6UÁ(;ð=Þç<vÍ,?hÇ;¢;T?¼ô^¹9éw=¿Òýc8ìE9J \>zæ0=BÒá6BÒá6UÁ(;
Ó>VM>±ÀD?¼CP>?Î>_R-?&Ê
¹ÐË7Q2Àk9t9±"?§-2=)(â6)(â6UÁ(; #?ÌÓ>»E?}ë>Å[£>Ö8?ìJä·8©ý8Òeæ½?:2Ø9¸É%?~92=~â6~â6UÁ(;vK?ðþã>'td?¤êÏ>wc>Kÿi?Ò~Â8R¬9¿x>«*»9pjr9¨§E?ªh2=õÓâ6õÓâ6UÁ(;a¨#?Äíã>@Ð7?Û^¼>ò½>óS0?Ã+¹DîØ8qÖ;¿B¬:¯b:÷Ä&?a2=Û)ã6Û)ã6UÁ(;DàÁ>î6>Y =?+dÍ>F>÷¥,?Ùl¸òâ9éB¾Qîÿ9*rÌ9Ü; ?Í 2=Âã6Âã6UÁ(;Ë
?P¨¯>É¡M?²>HÄ|>^Ý4?4ò¯6Áo9âÝ;<sÛ:c:?ç§2=¨Õã6¨Õã6UÁ(;	;ì>>>QE?>7ª> kt>¦G2?Â<¹CñD9Ì}®¾Õ6:Hx:$?§Ð2=+ä6+ä6UÁ(;
ß>òg><4? *]>J&>Þ<*?u£7ò×W9ÂÞA=òÿ9Cù­9uO<?¯3=tä6tä6UÁ(;x?õ½>¹Î???ÌÄ>÷5?ºÐ¸®9åä½rrc:ÅX":ÑS3?¥
3=[×ä6[×ä6UÁ(;Ù³?GéÅ>ÍÐF?>b?ÕoÓ>OÞ4?Ó?¹.$=8Ö·¿{T:ö3M:õ ?Õ3=A-å6A-å6UÁ(;r?ä8»>µI?à9Ú>o>¥@?®ô6»5>9o¢5<àQù8%"8ÁÐÄ?ax3='å6'å6UÁ(;Ò8?9î>øF?Mi.?ùÌ÷>­.4?EFÕ7rg9ªô1=ÿb:Å:Fv=?V3=
Ùå6
Ùå6UÁ(;H?cxú>Ë"?Ë±º>54>>ÎF{?±8X
9J
>´9¸39ÃI¾ù¡3=ó.æ6ó.æ6UÁ(;³Ã><>ÜB?óZ>*>S1?&¸ï-9zA¾P¨[:å­ï9fj?	4=Úæ6Úæ6UÁ(;&cÃ>K>Þ~7?G>^°>
\(?Æà¸Rò+8W2§¿ý³K;dü;±,?4=ÀÚæ6ÀÚæ6UÁ(;e?m?}PR?,~t?,J(?¦õ9?Ó8C9§7>5¹:wX?:çSL?@ª4=¦0ç6¦0ç6UÁ(;¥
?tU¤>ÍÉ[?ïy½>Ix>ã0C?VF?¹<Ö9º¼¦¾(<9#9Å>±5=ç6ç6UÁ(; ¿=§9=dª7?2<õEþ;G3?ÌÕ)¹¶¤>9èä¾
1W¸Ï	O9j
¾
7=sÜç6sÜç6UÁ(;9Ù>+>òÝ<?ÏM>uËU>.Ç2?ë0¹TÊ9\\¿òª7$Ú9Ý±â<ïg8=Y2è6Y2è6UÁ(;xf?ÓÞÀ>Øó?,/?ßGª>F­?Ô\¹W\n9 ,í¾Ò9fÜÁ97²
?i8=?è6?è6UÁ(;yZ?_µ­>ü ? H
?vÄY>Æ¢? [ñ·ð?M9U½*Ò9	|9äU?@~8=%Þè6%Þè6UÁ(;Ùï<-±<æ,?õA;Ç";l?i$¹?Þ8H&¿"Ê¸Q­8&#¿¢8=4é64é6UÁ(;J?Û¦>èke?ÇLi?*¶þ>ãzj?Oð9Õ¼9Ô[>Ù
Ã9^WØ9Ïæ>78=òé6òé6UÁ(;¿Ùö>N¨>Ô»;?ä+>5ÐP>E8?_Ý¹&ÐX9¡¾:òíú9ùø?b¶8=Øßé6Øßé6UÁ(;sD§>øNZ>%D?­?_>¼>»&7?c½ó9ùË:£Ô>ª­9cÜ9¨ÆÈ>OÈ8=¾5ê6¾5ê6UÁ(;(±þ>[²¥>¿D?Å?¯¹5?«C7?¬lc96ï9Ó=?Oÿ:§O:ú½>}29=¤ê6¤ê6UÁ(;ç?·Î®>+A?;ñ>9n¯>0?£©2¸é¬9Î)¾2Ê9bYÑ9U(¡>;¬9=áê6áê6UÁ(;àã<$¸ª<ñÚ*?÷ªÐ;æ¦;³ ?BÙ¹u¹9HÏ¿§¤9qh®9¯ñ>N±9=q7ë6q7ë6UÁ(;7ÉY?òë?0;?WëÓ>{>¥(+?76Ê19>ÞU=9Ì±9¡Á¦9¨y?í®:=Wë6Wë6UÁ(;jÞÎ>4>'¶;?@d>:*>ð+?eem¸Þ9«§â½fº¦9CÒ9	ÿÊ>ñ;==ãë6=ãë6UÁ(;ã+?ÑÂ>²cA?b>;
P>q
9?Qå¸|AÒ7+Ð½¿>e29î­w9wc¸>h¢;=$9ì6$9ì6UÁ(;Ç1>ebì==@?dL?Í?]õ6?LG·emQ9çIó¼Ô¤9]ß¬9ô>·¬;=
ì6
ì6UÁ(;oX$?n×>KC?Î
?Î\Ä>jÿ3?ÎÄ	8ZÂ9IQp=kªâ9*º9÷Ø?U)<=ðäì6ðäì6UÁ(;d*Ä<O?<Ä1?">;½G;G.1?o[¹§8«Ã¿$o8Æ^8§` ?­<=Ö:í6Ö:í6UÁ(;QÊ>h>¬ËF?mu>ÑíI>Ö2?ÙB¹Û9¢º¾("D·FÕX8²ç½à	==½í6½í6UÁ(;­q?ç)?F?Êâ,?ô_à>ú@E?6Â9_wR9@>!F":ùh:|Õ?ò1==£æí6£æí6UÁ(;æÖ>1?D>fvC?!
?|ÒÂ>È5?"²·¯9*à¼ah9Íc9^ß?|@==<î6<î6UÁ(;þ¤û> ­>å9?0h>¾ÅX>³[)??ð>¹ÁR9íç¾¶ÝÓ8ÇM¯9B²>u==oî6oî6UÁ(;YW?G)§>G?¹;ò>qÙ§>m¹8?Ì'8Dï9Þñ=Rÿ:RP¼9/­??Ü==Uèî6Uèî6UÁ(;Eú>·±¢>¤¶D?äÆ>«7>ò3?Ô¶	u9N¼>9CÎï9¨`>
­==<>ï6<>ï6UÁ(;"âó>·Ø£>¸>?Â$Í>B>Ýñ4?ß@¸æÂ9ÌÞÀ½±ç:þê9pò?ö=="ï6"ï6UÁ(;ï?ö
?i¸o?½¨w?ùo?/zX?MÅ.9JÌÝ9¸I>çÔ9ÚTÄ9
Î
?!>=êï6êï6UÁ(;rÛ?m;Á>F?¼mã>þØ>l8?¢­¸K#9«Z¾ç8HÊ§9A0>Û}>=î?ð6î?ð6UÁ(;zªÒ>ß>äI?@ñ>Â >ÛP@?Q7øw9Sm
=?Ï²9Þ9j¸?!×>=Õð6Õð6UÁ(;o=?ÒÀ½>ßcM?X`ï>åm>Ð B?ôZK¹H$8æ°¿zB:ãC:vI?:?=»ëð6»ëð6UÁ(;êÇ>Ò>jB?×H?C?H7?®Õ=9½<
.T?w¡`<î»<ÏÿV?-¸?=¡Añ6¡Añ6UÁ(;Õ
?¶»>InA?wkµ>.>a2?_¸<7r9ä;ì½Sc:T<:M?í?=ñ6ñ6UÁ(;+.=sN=	Á-?º¬;þ;Ïê?b¸¹9uf¾)+¹Rl/9AÈù¾¤û?=níñ6níñ6UÁ(;¦ÁR?Ù?¤<?[³>ä>3?2»78R?9{=u9ÌH9n ê>¹;@=TCò6TCò6UÁ(;-|Ú<¿å<)KW?yGö<¡;²<BÞ0?Ý8ãX9ö°>+:x|/:å5ú>®~@=:ò6:ò6UÁ(;ñò?¸©>D^I?£x>?
/ü>ZA?Ä¥È8/c9
b>Aû:¾8È9Ûé$?[Å@= ïò6 ïò6UÁ(;éQ?ÑJ>Æ?Ï,?fl¡>?A8¦¾9©=5ù9\j9"?Æ@=Eó6Eó6UÁ(;®Ð?Ì0{>à¢?º*?ok¡>v5?zô6·9à¢é<Ç9¤Z9xÓý>ø@=íó6íó6UÁ(;©ÿË>g>aO;?¡`?±jÄ>ß:?úÝ6¼c9Æpx<Ukó:k: E?­A=Óðó6Óðó6UÁ(;?å?¸>ïÇK?na×>yÂ>»Ý/?®º'¹²v9Ä"¿!²â9õï9AHò>½àA=¹Fô6¹Fô6UÁ(;/Jà>mK>Ù=D?`>$f">1?¥+8Î®9?_{=¢s
;sÀÇ:~H5?ñWB=ô6ô6UÁ(;ì(?a±Þ><A?OíÒ>K	>k0?«¸o9S7¾Öxi:ÅCJ:Á¿?9wB=òô6òô6UÁ(;9¨>¹V>ºH?ê\?r?nJ?p92±J9è?þ;¿:i¥:·X?æ½B=lHõ6lHõ6UÁ(;n,º>FØs>5tC?÷>jðR>å67?ùß¸ð®9#¾f;xØ2;=?C=Rõ6Rõ6UÁ(; ML?º?Ò@?ª.?êÈ>|8?B£8D9æf>Vn;üÍ-;\/?C=8ôõ68ôõ6UÁ(;~F?Àï¯>ÈyP?çóN?ã?ZC?\ã8ÌÜ°9uV$><U:VTC:£?¼C=Jö6Jö6UÁ(;p{
?£î¾>ñ¬9?®Á>ZÚa>0?wC7âø8üæ=Ø<:. :¿£?âC= ö6 ö6UÁ(;ì@>q	%>È¨\?>ÎS?D×ý>rU?ËQG=MÓ<Y{q?S,::Z:åÙ?eJD=ëõö6ëõö6UÁ(;5f=½%=öu2?Éï=%K\=Ém(?	åÌ9ÝÚ9J?>?èî;¬Â®;ô].?¢ÏD=ÑK÷6ÑK÷6UÁ(;ò}ì>d>ýé=?~ÆZ>S >{o.?»`7v$9WË.=V90Ö9Ù>à÷D=¸¡÷6¸¡÷6UÁ(;È;?FÄõ>¹C?¼õñ>Q´>2,?$¯{8ú9F#K>V(;^CÖ:²cI?ßF=÷÷6÷÷6UÁ(;Eû<ø²<3?$y)=~û<,?WÏµ8¸D9Zm><Ê):C×9v©I?¨#F=Mø6Mø6UÁ(;I²>Ëo>Qz>?>Ì«>Bp>@É6?¼t¸AÈN9C,*¾=þj9¹w9õò>;cF=j£ø6j£ø6UÁ(;Õ'^?¢?>ÏK?'Ý?0n²>ÕªH?Jmo8óH9>.:µÝ9¡I?aF=Pùø6Pùø6UÁ(;´?®²¨>åNC?qì>©#¤>rb8?
>8&´[9¿m>ï¤:9>9/?[F=7Où67Où6UÁ(;V±>äÓ^>etK?wÈU?o?ß±:?=Úã;ä9;|N?ÇÛ9QÁ9Gç?AF=¥ù6¥ù6UÁ(;ÜÞC?Hsà>'g_?yA?}çò>ÌçK?Ê93è@9È>é:Ï:Êj?hØF=ûù6ûù6UÁ(;¯¿¶>Ê°{>µà9?Ù>	2H>,_+?eÆ¹ï9ô¾¹2p:¡î):bí4?³G=éPú6éPú6UÁ(;?+¯>ÞC?Æ°«>_Èk>i:?Õ¸.J9â§½ØÔ:\W :®é)?>BH=Ð¦ú6Ð¦ú6UÁ(;MN>&> B?N>ÿf>ÌG/?rÓO8öB9j±>NÝà9x]:À_Ç>
ØH=¶üú6¶üú6UÁ(;eµ>×t>¾C>?¤¡>Bg>Îä2?w
8xw9H=1í9Dà¡9CöV>XøH=Rû6Rû6UÁ(;¶¿¼<óå<(²,?D¬;ÚÈ;&?¹´%g7åÀ¦µ¸O\É8-¦¾CóI=¨û6¨û6UÁ(;åö>ÿ¨>^Ç:?Â9y>ªA;>ø[*?×Ê7Ïñ8æcÖ=¹:ûÞ9X[?K=iþû6iþû6UÁ(;Jrk?v? uP??(ì¿>P?n8øt95>Uw:»(®9A/D?f K=OTü6OTü6UÁ(;åO
?/¦¶>íF?UÉÎ>jû>*:A?7`ã·ö9ãD>½dòá8K!n9çr>÷$K=5ªü65ªü6UÁ(;BÐ>ÅW>í=?sä¼>0G>À(?ÕÏ¹þ(}8H¿)kù8¢Âu9Æç>åK=ý6ý6UÁ(;â-E?;¾?·B?!?z!Æ>Q°5?{c388Át9n¡»=8ÞÖ:Ó:%E?lL=Vý6Vý6UÁ(;
?o3×>ÚN7?3$>hÝM>È+?ø¬¸¤±D9ÛÞ_¾Ç:ò­è9¹I?J%L=è«ý6è«ý6UÁ(;ªeÃ<Z»<cP??óV<=e¾=Öý ?ÿ\¨¸Ö9>.¾è¿9\F~9Ö@?ò¤L=Îþ6Îþ6UÁ(;dé?6Ì>Î°??Õ>	úC>ëK8?â>á¸½¤29d¡¾ü¾9>9ý5?-M=´Wþ6´Wþ6UÁ(;86?^V¨>¿Õ?Ã
E?ÓÉÅ>?tÚ·ßZ9U³1½d#:wn9ó?NaM=­þ6­þ6UÁ(;qï> c>hPZ?Ø£º>Ñ|>ý<?ÆÖÓ¸Ãs¢9¼é&¾6C¡:DRG:nO?®M=ÿ6ÿ6UÁ(;·ÙÄ>äît>¨¾M?¥Ï>?Ðhú>4C?éöM<ð(û;ïQ?_¦9"Ô9òPÈ>*M=gYÿ6gYÿ6UÁ(;oî?ºe¼>.8B?÷¿>4>uF+?üw¸/£P9 ¾¥Ð;çÏ;ê??8¡M=M¯ÿ6M¯ÿ6UÁ(;Å)S?VVÓ>Ê?ç>k?ä"Ú>%
?Ý
9th9è2>uP:¶Ë9jû?n»M=77UÁ(;Rè&?^¾>ýß`?w(V?Ï
?ÝMA?ïJ:9Ã9Ìs>â:3¯:»ì7?ØM=-7-7UÁ(;S9ÿ>s>£P?= >¾G>aMM?pxB¹my<9|¿L449uAí8÷pB?,ûM=X7X7UÁ(;Tÿ<W¢À<RË)?SÄF;;;-?3cX¹Pf9õð¾p¥³¸=ç9¤e¾x>N=s7s7UÁ(;!?¯ú®> G?Á ?¬l×>ñ/4?¸7ßL®9Ü|=NçÑ:Âl:s«*?JlN=f®7f®7UÁ(;!ëì>ìM¡><?Ò¨>MR>¯Ç)?X·ýÖ9ãÞæ¼å×9ÚÊ9µ®?vN=YÙ7YÙ7UÁ(;?g3¹>IW?4ßÌ>±5>òA?Hb¹¸°g|89<¿¦¢9M9~!	?Ë²N=L7L7UÁ(;~Ï>op>Ç<?2>4n`>¦v,?y(2¹f(9U¿ì³8?H9f>YÂN=?/7?/7UÁ(;D2½>R>«ýe?Vm?4f?|R?¢á8À~9ì^>æ:î9°ý9û{ð>=P=3Z73Z7UÁ(;@=a?ÝÓî>Doq?móê>îÕ>3R?à·GR9Â½+Ná9Ì9­
? P=&7&7UÁ(;~Kù=irº=%+?@uW=´g&=[»%?@ ¸s¨8p¸¾¼m9¦¡9ÿU¼>Þ8P=°7°7UÁ(;$}?µ$?	ëD?/?±®>·Ó=?¤ñÊ¸"9gá+¾/'ª97@²9Â^ô>.P=Û7Û7UÁ(;oú~?ß?é$L?«4?ïí>p¹B?¸990é"9L`?ÉE$:d5:?ì?ÏÀP=ÿ7ÿ7UÁ(;Ð%>íÉÐ=[fJ?
ÎÜ>J#>.6?ò3=BÖØ<¬rT?É:{§x:LO?éP=ò07ò07UÁ(;å¢@?DW¬>Þ?©Ý>ÏAv>ÛÓe?`T¸5z8,øØ¾¤9î³©9âÍí>ÄIQ=å[7å[7UÁ(;o`ç>=£>B?-]>Ý2>ªô2?p5¸ª?9oáñ½¸9¹9¶æý>ÖNQ=Ø7Ø7UÁ(;7K?hmÒ>p:w?¿³ù?'?©f?Eà=E=öUj?¾å:MNB:²ÿ6?évQ=Ì±7Ì±7UÁ(;&Ì?4ý¢>FÛa?wî>>æúP?Èý7ßì9µ=ê	Z9Pé9ÍØË>}Q=¿Ü7¿Ü7UÁ(;Cãq?Ø?_±G?Ù¹?ûÇ´>59?¿9¥19·Ú½>t/Ö9á»9TnA?³Q=²7²7UÁ(;·à>u>9?sÌ>°¼>T÷&?þ»X9g_É9´Ã>G½}9`¹9ù3¯>d$R=¥27¥27UÁ(;á>kØ>>ãÿ@?>dÉL>ê0?¬#Ô¸^¥9<ó#¾Uo·è±æ8cì0½[9R=]7]7UÁ(;©·=2ØU=Ä$[? <¾=`C=¶óx?'=¨m	=jÈ?H<£º;JÏ?>2S=77UÁ(;m?°aÂ>K?ÖýÇ>'>G´A?)>½8ST 9N>G:{À#:ü?US=~³7~³7UÁ(;%¸Î> >PHH?°>j>
@?¼$¸¬4x9Õè©½6q9®,=9à£¸>¤|S=qÞ7qÞ7UÁ(;VuÒ>«¬>¾F?¶|>e¨U>üé1?ÒD/¸¯h9ãÔÀ½n9"£É90>ÚÅS=d	7d	7UÁ(;7?×>{Z?>?4Ï¾>rQ?g7jk9£j=XTX:¶Öt:í0â>gÉS=X47X47UÁ(;ã/?i\â>bëF?xï>Á)¢>8=?¤2¹8×ú¼9pàú=oÁ:¯·9Ö4?ºëS=K_7K_7UÁ(;j¬1?Q¶á>ÞI?l?íÈ>Êð*?ê8ò9é©h>¥F-9¨9J>ÍT=>7>7UÁ(;öG?h4µ>>æR?ìà>#Ó4>3C?è¤@¸¹Ês9JÊ½Ð,@:}%:ûû?T=1µ71µ7UÁ(;¤TD?É:ë>ªU? ´/?UÒ>qÚU?êU`9{ìÈ9*ê>99÷Ëë>MÚT=$à7$à7UÁ(;öÆ*?×Ý>E?£?°Ê>¦]0?Ø.7SâJ9jÜ<H7ë9¨:$×Ç>ÉU=77UÁ(;/?V÷°>ÿ¥B?û[Ø> )>%/?Üõ±¸99±K!¾Þ9]U¦9ô>L7U=
67
67UÁ(;0þ<e{²<Ù6?hßò;=ëÇ;g?¹ê½8º»¿í¾¸çmù8ªÃ¾GU=ý`7ý`7UÁ(;Cá=Ýâ<½ë3?¸è<´¶Ù;&6?ò³%¹6R9«ç¾¶Ë7QÅÝ8Óë=øNU=ñ7ñ7UÁ(;½þ>-á¨>ÂA?¨#ý>ò	·>1? ¸09ç ¾WGa8WHï8q>0^U=ä¶7ä¶7UÁ(;Mðt?oÍ?Kßm?¥?>^®s?VCq9ç\9=Ì?õ_®:ÿ:Q,?
²U=×á7×á7UÁ(;ÌZ!? O¾>
Y?iÅ~>¾)>zô@?ÞR8ì»9Á=ò9äÝ':Fû¸>(ÅU=Ê7Ê7UÁ(;9`>V
>êJ?½ê?Ä7µ>ñ8?p=áLÃ<N?ìã;9;ÛÃa?jËU=½77½77UÁ(;b?Vl¨>4³G?¶ÖV??(:0?`e8:°R9O4>Ëü9Uv¶9Ç·>óÍU=°b7°b7UÁ(;!ë§>U>âTI?:}§>²'x>µÈ,?ÌP¸àïo9x,½I:ûÑ×9z7%?äIV=£7£7UÁ(;­?pwº>#A?TzÕ>s@>i0?dº7Ø<9å³ =):ÈÕ9/<?_&W=¸7¸7UÁ(;UDÐ>ª[>OiF?Þ²l>6#>¡9?ú,2¸=9½Äò939pc?2=W=ã7ã7UÁ(;S¢>Ù_>÷9?ªo?kEâ>ºÛ/?íÅ$8i¼9­E`='½ :jÚ9Pf<?r·W=}7}7UÁ(;æÖ>D>T=?z>¸NW>ê2?¨»d¸>Æ 9å¶½Ö¡;@:øY?ÆX=p97p97UÁ(;Ü±>?çF>pª@?Ù÷;?>ê?ö+? {¶·¯!9J×½7Ë:$RÎ9ã@?¨¯X=cd7cd7UÁ(;$,?Ø?-Îi?L?ºXª>Cäm?ÍÓw9+[9^Å?$î?:¤µÿ9ô%@?¢¹X=V7V7UÁ(;Îîñ=;*=K?Z>ÙÇ=$Ð=?;¸L=µ7î<b\?¢½;²Õ:CÁ8?×öX=Iº7Iº7UÁ(;Qñ?È5­>¸öE?ñ¾È>~T>Ùz<?dÙW8¾¶J9IK>ò9ót9øóL?<Y=<å7<å7UÁ(;ÄÄ>Áe>	¤B?Í>»\>¯r3?tÆ72¡V8¸´l>¬Oq:³=:ä1C?HY=/7/7UÁ(;>)?Ô>uÈK?qù?i?-¹T?38Ì,¨9,£ä=jx;b
: u?Å}Y=";7";7UÁ(;	?Y´>Ò8=?P_=?mP?27?*X]9grk9ªð>|Æ&:1Ì9Å°P?Y=f7f7UÁ(;7B?ßI?´Ä;?J+?å¾>ü8-?ú#89©¹09î^?miÆ9ÿÀ9z?§Y=	7	7UÁ(;#	=~Õ<¹/?};Yn;Cà?,>
¹²4"9=.Ú¾ÁäÞ8æ¹/9f[¢>UZ=ü»7ü»7UÁ(;ð
=)ûÊ<?0?V<É.Î;·X?B
¸ó<9«9¾¤÷¹Hª8$¿6cZ=ïæ7ïæ7UÁ(;}OC?µèã>0b[?d9G?KXð>k3T?Í19*9þt>Î:ø®Ù9/2?Ô[=â	7â	7UÁ(;úË?>&ª?zip? ø>?
x?p¸Á9;lt¾ß}­;Ã#;V8?L$\=Õ<	7Õ<	7UÁ(;Òi=xà<uâ+?Þ;^@j;pÝ(?Þ!¹(Ív9µ§¾µ¸\	]8¬¾¯b\=Èg	7Èg	7UÁ(;-|"?hÐ>uG?Úöó>Ä¯>Ö1?Hª70³H8+Z¼=¬*:àæ2:wß>*3]=»	7»	7UÁ(;P]á>
>q¦I?ÙZË>Tû>¿¹F?ô¹hÀ89¶SÕ¾89bý@9ÙÖ«>S^=®½	7®½	7UÁ(;éî>åM¦>Ò¢7?ÇÅ>:û>M^&?$$·89»Õ½ò¬9^9!=)?5·^=¢è	7¢è	7UÁ(;«>ÍO>UC?·oL>Ü8>T(?0Ä°·Æ591#«½z©Ó9þ¬9³?ñ»^=
7
7UÁ(;P½"?QÔ>÷8D?Â>P]>ý3?Èæ·¢Ã9ðÃ8½aÁ98²9¡*á>Ð^=>
7>
7UÁ(;¯ñ>dÏ>}M?oo?L-¸>U3C?~ÃÛ7!w9 ó:=`ty;,V;e2Z?­)_={i
7{i
7UÁ(;ófí>NV>_B?Ðe?¢Ã>8½-?~ 8îyz95#>VÁ:¾3ø93?Y_=n
7n
7UÁ(;óþ{?m!?á£G?VÓ?-ß·>ûí8? lµ>9ËßF»:-ÍÄ9ÑÏ'?~_=a¿
7a¿
7UÁ(;0ý>=§¥>®£C?RÌ¾>.ÿ>ó5-?x¥·ÚT9#@G½æÚ9Z19×j0?._=Tê
7Tê
7UÁ(;ý{?cB?ÂïC?Ûg?§vÅ>-H?¸¤8Øì]9,>>­è¯:zEn:Vÿ<?>F`=G7G7UÁ(;È«ò>å>¹D?ñn×>£>3(>?ÀÙ18 99=©lø9íù9.Óþ>%´`=:@7:@7UÁ(;»Â>ü¶>Ý??üi>ù=)>÷0?òca7ôhp8§ð=z:.5:f±0?Ç÷`=.k7.k7UÁ(;¢.>,Y>\;4?Vñ~>yÙB>íy'?4|'Ê8[6:¬t8¤¸`9 ]>ð%a=!7!7UÁ(;'U?CÐõ>N^^?×òù>,¦>(Ýa?Bb8úõ9ÆÇ>ð9ú9B2?½a=Á7Á7UÁ(;ý§
?rÅ>Ù¢3?>>À4k>­*?'ºþ¸t_9$ê¾çÇ9þ¼9¢c?ïëa=ì7ì7UÁ(;Uq?vM?"I?;D??i@?Jm@9Aª"9^k?µ£±9#!@9m±l?côa=ú7ú7UÁ(;sö>»ã >Y¿C?ûy?¡­»>Mn7?u§7¾þ.9Èi=Àþ&9±µt9(³®>¾jb=íA7íA7UÁ(;QV1?ØëÆ>ø8d?«>ä¼J>c°X?¤%¹à£97"¿kÃ:}"b:/!?ub=àl7àl7UÁ(;;¹m?åÈ×>?æW+?L¬>¨F~?|gß8Ùõ9*DA>7H:`ãÙ9F<k?öyb=Ó7Ó7UÁ(;#Ó>ßô.>«I?óÉÂ>Q
>
2?£8è29¯=LÕ9~­ö9û'Ý>¦ûb=ÇÂ7ÇÂ7UÁ(;\?õ$Â>Ñ C?r>t°[>GP/?úÆX¸9ÛM¾GÅ¬9ßü9·%?Dac=ºí7ºí7UÁ(;ôeµ>
#k>E~E?+A?»ÿ>Ù{A?áN:QµF:óK??@.:¨:µß&?æc=­
7­
7UÁ(;aLÔ>>Ûò=?¿1Ü>5«>0:6?QÔ9@89
¹?Ó%:í+:w?õËc= C
7 C
7UÁ(;½\?¾ö>ø¨e?®ò2?hÐ>²[?p9«Yg9eK?ÖëY::hîX?ÝÑd=n
7n
7UÁ(;y?æÛ>¾R?7e?ß½>Æ?&·Ú:9­®
½:öÅ9CM?cÓd=
7
7UÁ(;ã9z?§5¶>âÇ¯?ãÔ@?·¥>?dì59§9öú >U<E:Do9t¾Ò?÷e=yÄ
7yÄ
7UÁ(;H?¾°?G?3T!?
Ý>zÕ:?ÈWù¸lÙ9­l¾ßw:Ú+ù9­Ö#?ãe=lï
7lï
7UÁ(;KC8=U}	=+?±<Y<¦I(?Þ°<a<yÇH?Ý+:jDÜ92ÃF?ée=_7_7UÁ(;­±>9nT>°V?L?Ùÿ?Vª6?ò§µ8Ê9÷54>or:(àP:±J=?#7f=SE7SE7UÁ(;ðõ?Ö?uj?\å{?ÈÄ?>o?¡9©ë²9fæ>U¡±9ßG¥9]	?bHf=Fp7Fp7UÁ(;Zß>eè>Öý??b>$/!>Þ3?\¹A-8ß×¿kg9(9~gÁ>ºTf=9797UÁ(;?Ä>÷]L?·>÷ìp>C?¼Fh¸óX9¡
	¾SÁ:×¿Ã9È±:?jf=,Æ7,Æ7UÁ(;±é> >ÜB?k¦>Õét> ó-?äB8bÃu9Ù/=µ×9Üö9eÑ>ÿÄf=ñ7ñ7UÁ(;q?L¼>UM?ã-?ûò>547?<w¸º49X¾/¾Z^Ä;¿s;.=N?Øf=77UÁ(;¥r'?Ì>4R?3¯?ý·>VËB?p=·Ð®b9Ô¢ ¼êÁ¦9_¨9þ>)h=G7G7UÁ(;Ô¹>¥3t>B?Í>ë0>ÇÖ,?¤_8ô69xÔT>*ä)9îÝ9_>.jh=øq7øq7UÁ(;µ±>4i>¶C?Ò®>Õýv>ê4?Ò¾5É/þ8/À;©¯:þù:ÿ?bh=ë7ë7UÁ(;Õ>Í >«~?l?X?]Q?¬8D9ÿ§9ª>õs½<¿ØD<kbv?¼h=ßÇ7ßÇ7UÁ(;Ea?,
?ÛL?kp?Ø?@ÑE?ä8w¤¥99¢0>dV:3:úô?'i=Òò7Òò7UÁ(;Í®ó>ÔÔ¡>z½@?NÞ~>@8>/1?}ç¸^?95¼¾´÷869åò=KDi=Å7Å7UÁ(;B-ä>ÛÙ>Í9?5Þ>ÝüS>U*?Bm·¸úÓL9@e¾Ò:±:Á
?Ri=¸H7¸H7UÁ(;7'?»Ý>A?©Å>A>Ùò3?ý98öF=9
û=ìSº8FR95ô.>7i=«s7«s7UÁ(;Ùô°>
Jv>ýî7?L>g4D>T&?©7X#9R=°J8nh¸9üK=ÅÂi=77UÁ(;½0Ò>V	>3k=?ÜÎ>Ù> ª-?V>¯8ÒöZ9hâL>Ð.¯99?nNj=É7É7UÁ(;PkN?Ñ>Ü±|?$?6ï>Êo?EÙ8º9Å>ò:üø»9a+3?¢¢j=ô7ô7UÁ(;oç=óÀ<=`1?Cøõ;¶½Å;8?¶_'¹}88©?è¿t¯¸º}U9ÿëQ¾û®j=x7x7UÁ(;=?ê\à>GX?M½ô>²ó§>:?+!¸kö}92¾Ú:u% :Tû_?`³j=kJ7kJ7UÁ(;Áò^?£?iÓH?ãz?»È³>ô>?þn6¾
9 m<ÐV¦9Ý¼Ê9õ	Ò>¿Mk=^u7^u7UÁ(;6k=öTÁ<ª0?.nì;ýÒÄ;ÉÁ?s+#¹¦3j9P[²¾x§7Vñ8¾±={»k=Q 7Q 7UÁ(;?÷?¥'`?~&?YÌ>P?
É£·9-!½þe$:]bá9àº:?l=DË7DË7UÁ(;ò:¶>gÄ|>8?þ«>g>V%)?/¹h¸Ç8a!=¿:8<:[Ä?±Jl=7ö77ö7UÁ(;äuõ?ËÒ?S?/?i?Jv?W9N¬9:×é>pM:m
: Ú=?®ll=*!7*!7UÁ(;Ôìã>B¢{>Bág?~Â>}>bD?ä¹ßæ°8\Z¿Õ_;ýþ:^a?Ñl=L7L7UÁ(;ON=1=ÝW/?)èÂ=+V=³"?r8ç59bAG>/ã:Ð:B?o
m=w7w7UÁ(;
=¢Ï<õà*?»¸;ß¡;í?<ÛC¹èp¨8LÕ¿8?Úû8Xÿ>Òm=¢7¢7UÁ(;aíó>b£>[??á_>R^>
Ú*? î¨·w­9üMù¼Ð,N84æt9B×=fm=÷Ì7÷Ì7UÁ(;ÄC?&þ?K??Í?¸>6?kü¸Ý9ä¾@¼9Õ>Æ9VÛò>m=ê÷7ê÷7UÁ(;u?ê¹>MO?­?¥1?`J?@°9È/9i8?¤À:Ññ:ç*?vÞm=Ý"7Ý"7UÁ(;=O7Ö<Ö-,?ð;aÂ;dq?jùH¹9ÜAD¿¬¼47â×9ç<Ñ%n=ÐM7ÐM7UÁ(;eW%>8ÇÏ=Þ¶K?ãúÝ>ô>¤6?á3=ÙÜ</»P?çG;Æ.;&F?ÃÜn=Ãx7Ãx7UÁ(;¾vv??)2J?ã÷q?ñd#?«=?¢\®8\µ°9¸ü=:ù/:è­þ>i
o=¶£7¶£7UÁ(;åR0?Á>7Çi?T?Ö\$?tsW?2Þ81µ9ú=>ÿÙ:Nªw:ØÒ`?Ñ²o=©Î7©Î7UÁ(;Ø=³ç<ÞÇ*?û7Ó;
£;EC%?P¢ì¸tØ³ïD´¸R9^xF9ºæ?¾Äo=ù7ù7UÁ(;ü$>iò=ùÂ-?$³Ä=#e=õ?³k¹¼xc9ßÇ¿h&:YØö9P?,? p=$7$7UÁ(;DÃ|>á.>Y9?#Òà>Ó¥>-?#/¹ñJ9b\Þ¾Ù0:!:eü?¤p=O7O7UÁ(;¶ÒÚ>#k>òA?2ö>¦f>-1?G¥¹3b¢9<'\¾W·:ST:q$÷>Iq=vz7vz7UÁ(;-µ>é®=È»??Í)>¬üõ=§t0?oa¹¢å9³?C¿r&:=ï±9]xo?q=i¥7i¥7UÁ(;¥°?&O?îq^?0Ðf?°Â?2se?E58Q69=9H9-ò?çÿq=\Ð7\Ð7UÁ(;á@?-,º>[;?ØÓ>°S>/?Ô@¸×?M9çð½j$î:>O:&d\?
r=Oû7Oû7UÁ(;=×Â>kB>ÅÁ9?%>{9>>¿-?Çó8©9NH>¤1D;yA
;[È1?r=B&7B&7UÁ(;ÒýÝ>÷À>ì©E?ï¬>Þ	l>ø;?89è9Å$>AX;R;=_3?;tr=5Q75Q7UÁ(;þ\?g£>Þ«J?z>©2>g¿8?°áþ¸Ëg9ê¿¾-º9wýâ96øÑ>Ts=)|7)|7UÁ(;ShF?N >l?MÃ?¶P>??_9Þx9=+Ó>	«a:xá:-¹@?¸s=§7§7UÁ(;t"ó>û¥>õ;?k>wÈd>ê0?Y;8¥9n¡ý=Òõ£:&t:è+?¦Xt=Ò7Ò7UÁ(;Ïnå>¯x>÷@?;ÐÍ>4> :?ø\¶,§ 9*ù»'G9Fâ¶9pö´>;¤t=ý7ý7UÁ(;¥º³>¶uo>¼$@?ëú»>Â>e¼)?>E·½-$9Ç½STg9K9~â¹>ßÿt=õ'7õ'7UÁ(;Vã¯>Ém>æ=?ï¤~>e@>%j)?JPÝ¸n ·8±¿[X¸PD98Î½eju=èR7èR7UÁ(;K/+?¼3Ô>LN?wt?Ã²>"Ò:?«w`·SÃ9Á¼.6;9jw 9}U>{ªu=Û}7Û}7UÁ(;þ<Î>¡>­:?>¬À[>Ï³1?Ððe¸9äÞ½)±ú9¨ø9?àÝu=Î¨7Î¨7UÁ(;ñºP?¢ë>ÛRc?â>(?1Y×>nH?à)Ï8¢A9qÑ7>!ÿ:9:ÃÍr?Cv=ÁÓ7ÁÓ7UÁ(;ÅD)?úæ>bå;?ìd³>*>f/?kßÍ¸¾Ùu9,_V¾v(Ï8ã¼9a>cjv=µþ7µþ7UÁ(;Ú>ó>ÆB?(îç>±~ª>|.?"M½·^9¦V³½/¿90b9äÌ´>°v=¨)7¨)7UÁ(;>Ä?ïí&?+J?÷ýÒ>Ã+>£ÌJ?8ö¢¸õID9èT¾Ê9F:ÈV:À³E?ó´v=T7T7UÁ(;§]?ÒÇ>°pL?\u>©§=>ö=?´º56x@89Å~ü;³9¹Ç9¹ÍÁ>:ëv=77UÁ(;¼&?ÿÄÏ>L?ß>.Û>3x<?ÙõÀ¸Ñå8	×¾td8á9Ý=w=ª7ª7UÁ(;þ ?B'Â>¨FT?1­>Cö_>÷E?â6¨9oä;·^9£9÷§ø>È@w=tÕ7tÕ7UÁ(;Â;ú>äª>G<?T3×>	w>î.?P 8xªn9Æô+>AD¢9ÜÊß9¹>úÂw=g7g7UÁ(;¯å>V¯>>?Zá·>!>8-.?ÚB¥7¢59i=éð9åÑ¼9$P#?Äâw=Z+7Z+7UÁ(;ÉÎd>Sí#>@©2?MI>ùÌ>÷"?)=Y>Õ<pK?N5s;t34;SÁ,?ÈXx=NV7NV7UÁ(;¨+>Ç0>¨9?ÙÃ>h>¬&?ÀÐ¸¦~9åQ¾O/,:2Ò:Äx(??y=A7A7UÁ(;&¸ü><Ô¬>+;?¢ò>YUc>K\-?¤¹Æü9Õz¿òj(:]0:ªvô>Èy=4¬74¬7UÁ(;xV?þê>/Ai?Û×¤>¨å=>9^?ª:8'U9dâ>9`~P9¸¿>ÞÓy='×7'×7UÁ(;r*?-¿Ü>IHE?ÀT?ßÒ>ï;?ÖN8T¦9bK°=rõ: :áT?´z=77UÁ(;ýQ"?¥ýÆ>ÜÒP?þa>}G>ÃÑ;?:¯S¸è[9ãÒö½î 9½ ±9Sïg>·&z=
-7
-7UÁ(;ùmÙ>ß>SYN?<SG?¼Þ
?¹7?1_C=÷å<}Y?MbÍ9es9QRX?EYz=X7X7UÁ(;Ä´?²"Ì>B?å$?`Î>ü·@?{ð¸?
9ðï}½Ú9Æ¼Ô9"5?W»z=ó7ó7UÁ(;g´?qÆ?s·z?÷ï?ÇH>m?ÒQ]8<í¨9³§=%Ç9«PÓ9Añ>gËz=æ­7æ­7UÁ(;8?úÙÊ>PLh?þ?òá©>	]?ðó¸ |"9¬@l¾¥Ú;N¤p;ãh?¯êz=ÚØ7ÚØ7UÁ(;,J?ewè>¤^?xùâ>	g>E?ü 8oÊC96~Ò=ÇÉ9Rê9!:Ü>6{=Í7Í7UÁ(;oÖ>í>`|N?æÙ>©>A3?SU¹ÍJµ9X[¾|t:g:äï?&{=À.7À.7UÁ(;kî>P>E×@?ãº*?ýô>Zg2?UÐP8-¿8oÞ>»:Ò½9Ýf8?<4{=³Y7³Y7UÁ(;¬Áº>
x>&N@?¥V£>%l>·0?ÜÌ¸ó®8*F¿t¦9
ô9Å®>9{=¦7¦7UÁ(;ZB>ÏÞþ=mC?´g>qE*>@	.?µ¨F=ëâø<GVL?,t<"b$<¢
>?Ó{=¯7¯7UÁ(;å$?³µ>p;?¡[!?6ñ>nU+?D@9Êüe8Ö?K¯;ëÇ¾:ÇÍ@?òÚ{=Ú7Ú7UÁ(;ÉÝ>É»>&©8?*Dµ>ÛÐ>Ø0?÷8¦r9·ð>³´²9ÆYì9Á>|=77UÁ(;\O$?Y*Ô>ãAF?z£§>\>UûB?¸Õ¬9µÌÎ½$9ó*9{j>|=r07r07UÁ(;]VÝ>3>qC?¿,º>ù>ì0?õÿØ7àë7rJ3?0::oÓ-?&|=f[7f[7UÁ(;Íø>"i¢>D?Bý]>®l!>40?½Ô£·Zû8Á¦½eR9®ßp9Yß>r,|=Y7Y7UÁ(;@p?ëð>yo?¶|w?îÀ?Q×l?¾?³9º7X9¸:T?9:îÌø9iø>?Vv|=L±7L±7UÁ(;[/Ì>j£>»*;?	Bµ>Ï>]1?0ä¸ë·¾8&¿Â @:ÅP:DÍ,?M£}=?Ü7?Ü7UÁ(;óa?É~?ªlE?èx3?è&ü>66?¯¥8ü9J>%9¿9ml?!~=2727UÁ(;0©o?Ùæ>@?H>?Ã >ö»?Î8%Nl9Lî =ñÇ_:>:Ýí??å{~=%27%27UÁ(;PÐ?´ÊÔ>ÀÛ=?1K¼>×>®-?þ¤¸~79ÂHÝ½zÏ99Â¥9b7 ?î~=]7]7UÁ(;Õf>=!Õî<L?dË<Bê8<;N2?BÀê·H9f,k½L5;(îí:Ûþ&?×ì~=77UÁ(;#âð>â>nJC?¶x>8z0>¢d4?Z9¸Ìó9p¾5t;»©?;´??
6=ÿ²7ÿ²7UÁ(;ècÝ>@=>%ÖE?ºbé>;©>´0?¬Ò7ÉÓ9YG<=¨l¾9áÞ9)l?mÐ=òÝ7òÝ7UÁ(;§áº<¢"<Éì+?¿m;Üc;?ÖÕ¡¹Iã9b¿_`8­ô'8 þ*?Í(=å7å7UÁ(;û¦>·)C>q[?i_%?´È×>1D?«-=q`Õ<\6P?ôc<·ª<XU?02=Ø37Ø37UÁ(;hN?ÆL?ªêB?öà>#>ÁÊ=?F'±¸1ô9V¾6UL9(Ø¯9¼¼>úz=Ë^7Ë^7UÁ(;À? Äò>Ú:§?íÇ?ïÅÝ>G¨?g4Ú9 79L§1?×4;#j:¦H?¦=¾7¾7UÁ(;;Ê>¦>ÿ??{5>$>X>-?x·¤-9²±M½Áã9°õ:Ù>´=±´7±´7UÁ(;m´>à}>×5?3?D¹Õ>3¹,?´³¸NÀ9+®¾Ù9YU¾9KÔÃ>>¼=¤ß7¤ß7UÁ(;#ÒÈ>Lw>§P?? ó>ÀÇ«>ò5?¨Ø8à¼09zé>8&9
9ß5§>É=
7
7UÁ(;í'?XÌ>îQ?RY ?ÙÇ>gM?sIá·~/92­¤½¿ÇÆ9øè9cÝÚ>2=5757UÁ(;o&?wÀë>'ä4?Á¢>YIn>(.?}¨7J?b9}µ<¸6!8'"9Tôý=§°=~`7~`7UÁ(;%QL?G¬â>hÀf?zbs?\x?±T?«ì:Ïöº:\ !?ÿÁ9Ê0è9¦×Ô>ë±=q7q7UÁ(;mÙ>1ss>b¢d?|éA?Ç¶?Ëâ=?Ç¨(=ÙÖ<u;I?QK9.`ä9M4d>Ð»=d¶7d¶7UÁ(;ÏP?9Ê>yE?Å>+×>O;?)9¸çèË8¹Qh¾t<'9SSÊ9S>2¿=Wá7Wá7UÁ(;i>@ãO>7?.½v>ä;B>Ì"?øfª¸¦@9c¾í©ù9Ycö9¥³?þå=J7J7UÁ(;·at?.u?çO?J#?ü.Ó>OLF?Pª?¸äÀ9.,§½ÖbÕ:(:Ú,?¾==77=77UÁ(;XØ<M{<¾&A?ÏË=qäÆ<z6,?!Î;°Ö;	>?»;OJ;K8)?z
=0b70b7UÁ(;¢¾	?¬>%hL?èÔ>Bª>??Xì¸´ee9Û%¾$)t:,û:ÿN?[9=$7$7UÁ(;{`Â<þä<â$?X)=Å¿
=?î§.¹þW=9@$ì¾uÄ9ÅÞ:>»S=¸7¸7UÁ(;joÇ>Õ>5ÂB?{Ì>Z'>Dæ6?×3¸BzI9Ûã½lD¸9¨n¢9Ú4?Ôq=
ã7
ã7UÁ(;Þ
?þÉ>}A?±­>Ø>½i,?~h¡7G99,^=Ý6Ã8¹½³9Þ>{=ý
 7ý
 7UÁ(;)uÿ>_T¢>ìnI?
a1?Å6å>F?y7¼å29Ü4d=:µF:28?0Ë=ð8 7ð8 7UÁ(;yã>#¦>FA?@íÊ>à¨>;
)?ù¹dïÍ8B¿¹Ã:ÔØ9áq;?Îê=ãc 7ãc 7UÁ(;Çÿ>¥>POF?èµ>hý>¥Á1? *ë4L`98Þ<:Ào:¹
&:6Ï8?0=Ö 7Ö 7UÁ(;fÕß>÷>KT@?­Þ>rg>îÎ2?V2·TùÁ8ÊÉ¯½ìI³9>d9ÐI?7|=É¹ 7É¹ 7UÁ(;VwÖ>¸>>2úJ?T?[^?#
<?<fh9æWQ9æ?V;8¶¤:æS?u=¼ä 7¼ä 7UÁ(;à>¼XJ>gá>?[x?ë½>FA/?¶Y¸)-²8ZM¾Å
:æþó9£? =°!7°!7UÁ(;Cé?£X>ìø_?é1>ÿ(>¾¼F?p²ù¸¾Wl9;¾ë÷D9H09î?6¶=£:!7£:!7UÁ(;?¤Ó»>¹
G?}>>>YY9?&ûÅ¸Vq09ü¾p?:.:¶Xö>¡Ç=e!7e!7UÁ(;'/?ÊÌÞ>@I?t?èPÐ>ý:?M.7_'9<ì9©^¿9ò0?>Û=!7!7UÁ(;^Ó=M<=g1?KqÆ;4Z§;Ç?÷ú=¹ê©k9Ú_Î¾F¡89ãÓ>5=|»!7|»!7UÁ(; g?ï?ÙÕD?Øñ3?1Oò>>?ìúW9Ðaw9ß>=:a:ß¨u?@9=oæ!7oæ!7UÁ(;BÕê>PÖ>¯§??>)lb>É3?ê90û8¶h?I£ê9Â×¾9¬_?G;=b"7b"7UÁ(;µ4^?R	?ZK???¹7?t<?4s9j÷Ã9áÃÉ>,à:%¡:´2?¬y=U<"7U<"7UÁ(;%ü+?YÓ>#P?öÙ6?í>¡iE?tá'9E9Íë>KMÈ9":Æ>1{=Hg"7Hg"7UÁ(;E(?Frf>­º?|Û>Ñ9>Z?9"¸3¡Î86üH¾:®ZÚ9zÌ8?Þ{=<"7<"7UÁ(;õï+?Ü¿>z©?¾Ø>9>3b?NFÓ8ä·)9eW>«¦>:¯9Ò?°=/½"7/½"7UÁ(;©4ÿ>}¦>à¤D?,e©>onf>ö0<? '«6AmL9æTV<Eÿ[:L:qP?7·="è"7"è"7UÁ(;H>?
å>nT?ÒÞ\?Èå?ß=?HÝË8996ú>À;@gQ;OÌ>?Ú=#7#7UÁ(; ªs>(b#>å>?Ìxî>ÑT«>ú(2?ÊÓ°=ÇìZ=ìÅN?3b<ËÏ;IdA?=>#7>#7UÁ(;út=ôµ"=@ÿ??wß>¡Ê=#>?=,:/õé9Õ<?@±+:7g:½
?ål=ûh#7ûh#7UÁ(;\=?µ¥?Òõ6?>ç©>!Ýs>Ø[2?Å·Â8Ï9£ÜB>£09ºÎ@9Á¹L?Ñx=î#7î#7UÁ(;ÓbÜ>ö2>AÐ;?Ø§>>{>GÙ*?\£¨·Áe9¡æ;½æÈ:Þ:ó 
?½=á¾#7á¾#7UÁ(;a6¹=j=ÌG.?ÕÐ>ø»ò=ÏT$?¬xÜ¸eW9G¾æ¨:ò":FÖ%?]=Õé#7Õé#7UÁ(;T¬Ë>k>_±A?¦>­ßà=/+?/¹ÚQD9Q'§¾Ôr9I59Z@+?Åµ=È$7È$7UÁ(;ÐM)?_Èä>r=?Wæ>Ã§>Ö¾/?|¬8¶ò¤9(ó=°È:d
:y÷>d¾=»?$7»?$7UÁ(;h7?½?òo?¦?pS³>X[?¦þö·©¶°8@è2¾wäx:Ì5:·ö/?ÿ¿=®j$7®j$7UÁ(;Z?ôà¾>ÌðB?wÎ?üD³>²]9?6;:95:q$'?ò9h:FÅ4:Mo$?¼ç=¡$7¡$7UÁ(;BBW?)?MRU?v+?ÖãÛ>§,G?Äì8³9h>sB+:ïÖÌ9yV?AF=À$7À$7UÁ(;^Ã>'>	~O?ò°?FÉ½>U4?±<] <®X?46á?¦9Ï|Ñ;=ë$7ë$7UÁ(;Ð/=4D=r:/?Ç=Ýîs=¡%?¢¸z8.9Ù=)å#91ý8ûz%?$¹=z%7z%7UÁ(;×>©t4>/&S?2?Gù>+g7?g«F91§J9Â÷ú>Cðã:bj¬:G8)?gÅ=mA%7mA%7UÁ(;Rîö>">¾K?¾Ó>	j>|hB?8t9«,j>ã
:_;:Øfù>Þ=al%7al%7UÁ(;×2Ñ>
>¥8?â>±`>g¾2?:C·çÝY9	¾å¼6¤C9lË9]³>Cê=T%7T%7UÁ(;1?6m>¶?èÓ>?`áÇ>Ýgt?·:8¨9CD?ÐÍ:îr&:Óyi?¥í=GÂ%7GÂ%7UÁ(;|¥>!4>·F@?ÎËz>ýÒ=>')?Â®7_9Uu<Í9òk9Ñ>zù=:í%7:í%7UÁ(;'_?)yí>}p?ÀR?³áå>?j?ºæ-9n³9x>¨R²:²TN:ó?]?)=-&7-&7UÁ(;vò/?×>hQ?ô?´å9?BM?£-9Á;¨9>sC?:b`6:¾<?Q= C&7 C&7UÁ(;=u?·âÖ>µ39?å>ÚF>§')?Ô-'9ÞG9!Ö>Æ<7@§9Ëi<ræ=n&7n&7UÁ(;æ;G=im=c
3?ýï;>°;>A?Ðz¹ï1
9Øh¿L­·/(9j½L3=&7&7UÁ(;É]ú>Ý >7G?,Wé>Ø?£>ñô6?&<8ßl9£ó=Nº;è¥U;=_?==úÃ&7úÃ&7UÁ(;®Î=Ê³=móB?,kî>e­>10?èÓï8=9 p>¶q9æE¿9ÝÀ¡>,B=íî&7íî&7UÁ(;§%+?
Nà>¯TC?ó¼>y>Ñ0?
8î°9åM=	3:ªU¸9cy?ûE=à'7à'7UÁ(;G?=Ç>àÎB?D?´Ã>·á7?é§9B¦Ö9ÅÇ>TB§:3¶g:Ê8?`=ÓD'7ÓD'7UÁ(;ß÷5?+õÐ>9ï^?Û¾>d>üØT?*(Ì¸»}9
"N¾®.9½9,U>r²=Æo'7Æo'7UÁ(;I7?ìõ¯>J?j>#BY>?ª:?  8i9Ìf>Ñbë9n9O?¯·=¹'7¹'7UÁ(;Øj?î°>I??3¾°>Ø>ø+?Uë|7(|9¤)=@û³;Ì4^;ZO?=¬Å'7¬Å'7UÁ(;ñ×ß>;Ä>D?/x>4b4>lh0?ó8ü9êc>ß 9ÛÊ¨9JOî>)=ð'7ð'7UÁ(;!	?fT³>ÂC?K?KTÉ>Àc2?øó#¸©+É8£P¾Ìè£:=z:«Ó'?ÓA=(7(7UÁ(;£tã<§<Á-?xíî;©¼Ù;u?ðõã¸
9
äc¾¾·ß8½T=F(7F(7UÁ(;î;°>[>åM?ð&'?õ:é>x7?P6U¥9©¶;Âåä9ôÙÐ9)I?þ^=yq(7yq(7UÁ(;¨~=ÇG2=ÿÕ6?jhó=	O¶=çå*?øs¦9Z#¿9)ðÞ>Zjl:igC:^Ý?¢n=l(7l(7UÁ(;v{4?Xë¦>f?ý?7	>1H_?Dp9âP9V?<x;²hÝ:LJ0?Ôp=_Ç(7_Ç(7UÁ(;º1>oM>Û@?æé>4^B>ÙS4?@7RÚ9Ø=ã9ë;9$ú>ÎÀ=Rò(7Rò(7UÁ(;^n?¯@³>&ØB?>®>÷=7>DÆ3?ç¹áÀÙ8å¿:\]:"$Q:zz?öÅ=E)7E)7UÁ(;{Û¿>/>Zr6?è^>nn'>ki*?fö7i[9%x²<^w:~ê9æ§?Xà=8H)78H)7UÁ(;Û6Ð>7>Í8?<òä>®¥>(à0?Ö\Ò·Òh9E'¬½ªjà¶àuh8E$w½
=+s)7+s)7UÁ(;Y·>ë<t>¤V@?ûÓµ>ºb>L2?|ïæ8f8Ûð[?ô¤8×>79	­H>=)7)7UÁ(;d	?íþÍ>u:?R?ª´½>É3?îÇß8Èr9ök>Òåò:³þ®:áª1?6@=É)7É)7UÁ(;Õ¡>gE>YB?·Ö>,>òF5?¼;B4Ó:´6?Q±!:hÔ9´àB?R=ô)7ô)7UÁ(;PA"?¬bÉ>þAN?ßìÙ>¯ö>:? Å9Ë9@>¦:þ®U:/þF?y=ø*7ø*7UÁ(;T÷?é²>n÷N?Ç_´>âA|>ß7?º28µb9|>ÀT:î:¶ºù>	=ëI*7ëI*7UÁ(;³0?íì>åì>?Ô?ÖT³>õ·>?õG8·G9p'>~s:õo?:Å+?OÇ=Þt*7Þt*7UÁ(;,µ<ÉÌ<R-?=¥Ù<¨g?"?'¹uþ8¨(¿|Ì9kIä9~Oå>¥ä=Ñ*7Ñ*7UÁ(;µÄ<kf<¦t/?e@;¢t;b"?®®8¥Ju9-6>ÆÚÞ8º&?9¹:>"=ÄÊ*7ÄÊ*7UÁ(;)D>¶'A>úÚA?á? ±>q9?{­<e­]<`ÝG?ÍL;;;âîJ?ú^=·õ*7·õ*7UÁ(;o*ß>¨z>3¶E?(>Q+.>ÅO??Êfp¸åê[9#ì¾T»¢8&¯+9¥¦r>m=« +7« +7UÁ(;×?Ô>f8?I>©_>!*?|¸ð+s9-I#¾ø¹²8"9:³>F®=K+7K+7UÁ(;eJ?YÕß>{g?¢á?îm?$r?Kÿà9Å@Ö9;k?ÌMw:õ·A:h#?ÃÊ=v+7v+7UÁ(;¬Ê?áÜ¬>ï±A?ÎÇ?V2*?W5C?Fý8)¬93Î;>èôµ:ù:§T?=¡+7¡+7UÁ(;^7Ý>Iê>HB?IÏ>ÎÝW>PJ/?#í¸£Ðk9t§¾ò:h°Í9ÿ`$?I/=wÌ+7wÌ+7UÁ(;3üÀ>Ú~>aÚA?8ñU>¤ç>WF4?:Ú8¸lN)9ÖÀ¾öµ°9Éû9Ã*´>D=j÷+7j÷+7UÁ(;éÖ>>
E?Äv?M Z?\¹:?Bà¥9¥98?³°:Py:&#?ÌG=]",7]",7UÁ(;£}-?Á>Kre?¶Dª?1;? Ûh?È9;ÄZ9D&j?°):öÇÒ9¢`M?J=PM,7PM,7UÁ(;x÷?ÎìÀ>9º9?îâ ?©¾Ý>½9?h%ë8ø97W>'$:R¼:©
?ßL=Cx,7Cx,7UÁ(;Ð(?½Ý>C?ì¡¹>g>¹56?}D·|¶8Ë,½;V9«þ9ìYW>W=7£,77£,7UÁ(;Ïc?Isñ>àPq?½ÀÝ?ÈE?¶ÔQ?÷Ã9þ¬9>9#?T|:n:]&?9k=*Î,7*Î,7UÁ(;[?Ò¢>ÂP?í ?÷D¯>G?t98¾Ì9ð¬ª=À+:à: ?ir=ù,7ù,7UÁ(;Â?ÅÄ¼>6ÊD?+»-?<âú>&F1?&¡
¸l$â8Îî¾oÖ'<ýØ;ÐF?W¹=$-7$-7UÁ(;ªÔ<o<f5?[¾<]ìÀ;Ü³F?J£â¸ðu9ÑnG¾JÈ¸,ß9PÆt½^Á=O-7O-7UÁ(;%?>	}?Æß>9k>Ðs?Èº8ì.9Ã->þÐä:·:K#P?µê=öy-7öy-7UÁ(;¨_>7>î©>?Éö>ªç³>ý/?m¥z8 ô¢9ëáÄ=Í:ã	â9?Í=é¤-7é¤-7UÁ(;Ë>Eã>;?>ö>ORp>U)?Eo7¡9ÉÀ<ð£9Ne9þ/?|=ÜÏ-7ÜÏ-7UÁ(;÷8>É®=´Ì;?ì/n>Û0>"c,?Æ6=_¤ã<¤CM?¸?4<òÜ;DØP?u=Ðú-7Ðú-7UÁ(;R³>Ne>+ëG?¥N®>,ør>È§7?O£74@91Y=
{;V]µ:Þ;??FØ=Ã%.7Ã%.7UÁ(;lE?vò>/rP?ÿ¶>?	~>i7?Àÿ¸ö9½dd¾Ò8ÔBy9p>+ô=¶P.7¶P.7UÁ(;X>|Y>\[? iC?ô)ò>ÛN?=NÞ<M±<«ÒH?v=9wÁ9C¬>®ú=©{.7©{.7UÁ(;#	?¹>.=?OrË>Äp>Óô+?ñ©¶×~9û§¼VËå9ÐÜ94?T=¦.7¦.7UÁ(;>ì?>OC/?¸Ç4=ý;=ÿ+?ß\"¹hl9sV¿äS§81©Ê9^Ó=Q!=Ñ.7Ñ.7UÁ(;3Ú:=ü=	=öD.?Zï©;õ;w ?ªì/¸ø996ò½Öýü¸QÛÊ8k¢¿Cu=ü.7ü.7UÁ(;Ó¾>?ØXâ>ü»W?ædÄ>ue>Ï[?zç8QPw9;¥=B§%:h:hd?y=u'/7u'/7UÁ(;¯µ±>Xo>¯@>?f4s>6j2>i{.?jaá¸£¸/9S,¤¾ø±96õ8¨?¥=hR/7hR/7UÁ(;väd?)?!sH?C'U?ò?ä3?÷Zí86S­9BI/>Ú7:Ð{:O¶.?M¬=\}/7\}/7UÁ(;`W=CF=>i/?ô<íÌÏ;8Ä?®ÿF¹J1Ü8\g¿Ö(9K+90ãû>Ý°=O¨/7O¨/7UÁ(;á?Æv?R_m?ýZ?Ý-ê>kn?5Y9½:9¿Ê>6å:«t:]hO?ðØ=BÓ/7BÓ/7UÁ(;oW??­ó>x$I?~â>FÔ>p6@?R×¤8Å9eá>,§:GÄo:}2?»á=5þ/75þ/7UÁ(;#?$q¹>*;?b¦?xÝ>5?9 MÀ9"1>ØÖ8ò±9¬±M>¼í=()07()07UÁ(;U"t??ËKR?X?°ñ·>CF?Z«·
Õ9Ì9Î¼Uü:±1:J>?0ð=T07T07UÁ(;Ø®Ë>ýep>ÜæX?
Å?îÜ>£!9?¤'9\9C~>/G(:gúò9êK1?yþ=0707UÁ(;NÆ==23?Ú]î=óù·=p×%?ðÿ9j~%:CAÅ>ñ9°;çÒ;Ó)?l/=ª07ª07UÁ(;~Èë>ñ>]M@?Ü+·>)Ñ>Åè-?¥8üB9&~+>û¯a8C_9öc>ã2=ôÔ07ôÔ07UÁ(;hc>U?>Ì>Q?ð?°Æº>iQ?ý½W¸~Ý9½@Ë½&(38Õ9¢®¡=06=èÿ07èÿ07UÁ(;C'?2WÏ>ðN?²Eô>Ìú¤>÷=?­>9®ÐH9öò>9ïf9%!?»D=Û*17Û*17UÁ(;Hv´>P;o>mA?DÈ>I{R>G:+? ¹WÑ/9Nÿè¾2<9¤fW9«ªß>ÒP=ÎU17ÎU17UÁ(;iØ>[>iE?ÉÙË>úÚ>b5?yQ8(9©=)Ên;H²!;=?+R=Á17Á17UÁ(;léä>ÅÙ>8=?åí>ÌY>z,)?÷*"¹ÈZD9³mÓ¾jð:5:×?Å=´«17´«17UÁ(;db???ñmV?¥óL?mðü>nO?¸38Ý­19­T>n?::ù@ú>Ü=§Ö17§Ö17UÁ(;ë¼>kÔD>ÙAu?âÃL?Wô?æ?K?'ë(=³0Ð<¶µO?×ÆC:û÷:
æ$?Mç=2727UÁ(;0
Õ>pÉ}>ÉåV?:àþ>"ã¥>ªD?(GÝ¸þCv9Of¾
éM:y@:8t5?ðð=,27,27UÁ(;v?V°Æ>Ò,5?ÆPÁ>þ>öC.??×7ÛÔ°9ÃÁ<Ñ½9Ú9õó!?³=W27W27UÁ(;¤î>
>9J?6Fè>sæ¦>#2?bø¸69­î^¾ãC¦:>Æo:31?ç(=t27t27UÁ(;Õ>ËD>eB?õo­>Él>äê(?aÄ6[ij9övV<%:æwã9³Õ9?þQ=g­27g­27UÁ(;k`?þÁ?ÏK?ÑR-?xÈÝ>dH?Ö9·Å9ÁÃ³>ý~:¸PP:A?ÝT=ZØ27ZØ27UÁ(;jÍ>c>"f@?+?°ì><09?®Y9HOc9A(õ>ãçª9úÓ9®)?ÈZ=M37M37UÁ(;OÌì>¼>½RG?ª>Let>,2?Å7èR9Ú6=½©9X¼9¼?$¨=@.37@.37UÁ(;Qà>Rö>4@8?6y>1m>B9,?k÷­¸[¤9ë¾Â±8õ5¯9ÔR>Kç=3Y373Y37UÁ(;Êöò>¶}>ÐýB?½ß§>~xW>UsG?ÉÖ·V9X½º\9úIç8"t?¬6=&37&37UÁ(;äâÍ<ìj<¢E?%×;hU|;ÚEZ?§¹@ÅÚ73$À46O[9³×<W<=¯37¯37UÁ(;qaQ?é¶ô>b	[?!*?M½>§Ée?w¨9ìõÊ9Ù)>ñK9f£µ9Ò´>3[=
Ú37
Ú37UÁ(;]?M²>ZÅT?ÉgÖ>ò7>êF?¦7v§/9ÿ/Q=µd09:º9r>v=4747UÁ(;»­>P_>%éF?F¯C?«å?÷6?:e=AM=£N?®:¨Qð99b?¶³=ó/47ó/47UÁ(;gó>q>½T?Ö>¼T7>{V8?kõ¸þ9´f½Ó¥Ù8T¤8)@?gµ=æZ47æZ47UÁ(;º6?êï>{èB?¢kÇ>4M>sï5?7¸<q9cïÂ½3:Z|:Û?x=Ù47Ù47UÁ(;/Æ4?J³á>ç
M?Ti?U ³>7iB?¨8`y9.!>¾:Ä:^Áø>§=Ì°47Ì°47UÁ(;Ä=ß[=57?KìÔ=±m¥=²¿$?£:àÝ):\Ç>Ë99ÔÛ¡9jàÕ>`=¿Û47¿Û47UÁ(;¡?÷¼>Èç9?îu¡>vq>¯.+?DÕ[7k1­9Cx¢<:
2s:]
?Ex=²57²57UÁ(;7ò?;Æ>LZ@?Î¿>AÂ>¼72?ÕÐ®¸½9N¾"äQ9Ôè­9©{>y=¦157¦157UÁ(; ?8B?öGD?Zåé>	¢>Ã8?(9æz9{µ>h94°Y9·?æ¯=\57\57UÁ(;G==Aø="P)?9;åJ;|¶?vCÓ7wÌ
9´¾=ìí ¹L9®¾@·=5757UÁ(;Ëé»>Ïä>p,9?­Ú>Vf>#ÿ*?ví·aZ9ª½?A:23/:
?a×=²57²57UÁ(;PkN?þ=?KLF?§ë?sbÞ>C}3?¢É899H¾3>3h9h9Ø9Bu>®	=rÝ57rÝ57UÁ(;`K>¤/>¯ ;?s[>LP>:1?¨¯·Ð`x9J²½w>Û;[¢;ë¿D?í=e67e67UÁ(;o?
ZÀ>ªI?Ð@?ÈeÖ>Z/8?f9Ü&s9¯8ò>n½:3Ä9À2-?]=X367X367UÁ(;8Ð³?®T?X?ÇÃ?t?SM?&ö8v¡É9þ>\:iY:m/?'_=K^67K^67UÁ(;&úI?^?UÓC?S?¢ÏÇ>Ö);?Ð¤¾µ¾£9!£»
x9r ;9ü)?m=>67>67UÁ(;Ì?0Ì>ùs=?´Ý>¡>´z/?¸/È8Í¾¾ÎÂ¬9&99Õ?7=2´672´67UÁ(;¢§=?½ >´¿¯?n¨?Hõ>È?!~9ú
9%Eà>$K9W;:0|>&=%ß67%ß67UÁ(;_?£æ²>ðéK?ÖÇ>é0>N¼@?¥ú¸R@9OS¾-7
;ô¸:N??Ô=
77
77UÁ(;vY?"Û¹>xsE?-?©Ó>ñ4?x>ë6ø,9¶®<È(N;ö#ø:k°T?ÒÙ=577577UÁ(;§Íb>64&>~«.? 6=¿+i=:U?¤8í8e·>dÇ8ã°9¹>!=þ_77þ_77UÁ(;õï>ùk:>A?6äô>ð±>Ã)0?¼z¸)9=¡È½!£9ð~99k
?¥
=ñ77ñ77UÁ(;ø>*^¥>³
@?w¤>òÊg>«Å5?ß[¹`9ÛBæ¾/È9tâV9Ö¡³>aX=äµ77äµ77UÁ(;Q?F0Â>ù??U>ÙúF>ù1?¡¸.ª9áj½ÅS:ØC:
?H=×à77×à77UÁ(;¤K>¯I>½=?ºF>q>Ë²-?Ø÷ãµt÷9`·»:I;ï9*9?=½=Ê87Ê87UÁ(;Á¾=í!=°4?¶ªÐ=ðQ=Y¥'?A5:³¨9½U?6R:w>&:ªÚ!?Å=¾687¾687UÁ(;}·r=É4=ÎØ+?Xéß<*
¶<n?fÑ8ÈÅ!9ò®¥>A¬+:c:Q½$?>Ï=±a87±a87UÁ(;¿­?í>üÙk?H1?rj×>õ®R?Ih9Z>9?ú¾):D:F?æå=¤87¤87UÁ(;=`C>Ù=(öe?Z¢9?Ú
ï>ÍF?û==Aæ<<9S?¢6<ÎQã;ÿ¬M?ô=·87·87UÁ(;ü_>¾+>­Z??É>4	F>%õ+?[«d7
k9Ã¸<97ª9nÏ\>üH=â87â87UÁ(;Õ?ÄòÂ>!B?Õì>Í«>s0?æÏ»·´ç9¾æ¥½SÏ7:¡K:k³'?a=}
97}
97UÁ(;ÐH>à
>Ë9?ßu>Cî]>£&?×÷¸¹ªu9ø¾B·äþz8®¾(=p897p897UÁ(;óÓ:=ºDË<dKk?~1<òH;­Ëæ?×®~¸<8Ðæ¾ÿüÅ·:9ÿÔ½Ã=cc97cc97UÁ(;1x?Íè>1±?·Ñ{?;?¯y?#r9tº9y®â>Ï:Î :p>ý><Ï=W97W97UÁ(;êÚ>pª>ô3G?>à:>m/?e'b8ÐÅ8þËà>d8ÖÃ\9>?ó=J¹97J¹97UÁ(;XÐ#>gtÄ=:wU?AzÙ>¾¿> ¡H?	Ü:cJ:.3J?ckÖ;6x;ãU]?û==ä97=ä97UÁ(;ûÂ?´5Ì>£ÅE?ÿí>J >¥ô<?¶	·ßëÜ8Ô½Mff9þ¥9î©±>=0:70:7UÁ(;Êçë<¸¯<
×+?z+¤;Æy;Âr?>É/¹²>8üë¿­¹ëû91#ü¾M=#::7#::7UÁ(;e?µ}Æ>ªµI?!¡>Ã^>Í^9?ö-83¸39YÅX>NæV9Qä9'ÜÁ>.@=e:7e:7UÁ(;ç/?å>)C?<=a?Õ(?u8?WÙ8ô£69Q>H¸:lB_:ìþ5?ÜF=	:7	:7UÁ(;±C"?£Ý>ñ;?É
?OÅ>ñ>?ê6ö-9,
<lrß:)þ:|Y7?.i=üº:7üº:7UÁ(;²y>_7>&eQ?Ú¥I?:¢?%A?7¹Ø¢9Ù4O¾¾Áÿ9¨Á¥9óE?v¥=ïå:7ïå:7UÁ(;Ë?B
Ö>]·7?>ÌÛ>¡F>Fâ2?D97ó!L9Wè<n 81+Ã9«oÒ=íË=ã;7ã;7UÁ(;ýæD?9Ç>K}?û`"?ìp¼>\?¥]8°µ¸9ÊO=)A:æÌ9)Vq?,Ý=Ö;;7Ö;;7UÁ(;_C?]¦±>V.a?Î±>\>âM?²77 É8·ÎÃ=B9¢ú¼9Ã>»~=Éf;7Éf;7UÁ(;Çuò>L>Ë\?W§û>¸v¦>pA?Þµ7ê9s=È;{ÁL;·ÅG?)´=¼;7¼;7UÁ(;|#"?½²Ö>WTA?Â¾M?n)
?Ð>?Úu8û²9`"Û=E*:U±Ü9#E?OÄ=¯¼;7¯¼;7UÁ(;ú!(?à#×>H?IßÆ>y±>KA?
|Ñ8áçÂ9	>W.¢:î{k:O0?Fü=¢ç;7¢ç;7UÁ(;dÆ>Ú>S8?DÎ¢>r>L8,?¸OT9Y¹¯½Y9ÐÔÃ9Ê×>"=<7<7UÁ(;M!=á®¬<!o?èQ=JÐ,=\ÊU?ã.l;h½;;C!?ãw:\ÿy:°Öý>×#==<7=<7UÁ(;cæ>iIO> 9?9%?Á¦ñ>	/?==¿,=U?V,:éP9µØh?k=|h<7|h<7UÁ(;Zè<Þ¸®<8*?Û;wþ;K?Á3k¹äõ7+¤uÀøt·þl19=º0½p=o<7o<7UÁ(;¾J?qH¾>Âõ?tåB?¡À>ì?½'8òï§93³=}:Xþì9ê?B¤=b¾<7b¾<7UÁ(;ýµ>ÙÖM>:Vb?8Û>¦}>C?ÑY$9â»9ï_>)h:ç:	\?Ö=Ué<7Ué<7UÁ(;ÄØö>ug>òÐW?¬>¦%>&L?õ%Ý7bàê8	ñ=Ú{Ñ9Ó.î9q'á>
í=H=7H=7UÁ(;ì\r?j?ÛæH?e?³¾Ë>µñ@?´V9ú9t>Þ!:ýªE:·-?%(=;?=7;?=7UÁ(;[m¬>W(c>RB?Í-?'cä>ìA?ä@=+Xê<··R?bá<ô!¿;9J?SF=.j=7.j=7UÁ(;ê>¿>Z??B¯>eü>i°(?è!8r³~8îq¢>½)9"g9G>5=!=7!=7UÁ(;M?7}­>¸bA?x`>_;'> Ï+?:7¹ðgd9p]Í¾{ã598=9Kö>e=À=7À=7UÁ(;Ñpû>7x¨>5
??z`{>ýÒ6>Ûþ/?§È¸(ö±9¡æ¾¤íÄ9Áâ:¹>®=ë=7ë=7UÁ(;Ù>%×>À=?è ?þê>:¦.?¼t9êúF9Õ$Ä>'Ð:ñM:{'3?`§=û>7û>7UÁ(;'Õ>~°>c ??(Ò¨>:ï}>²1*?§À¸[|¸84`¼¾ì¥:uFq:T0?³=î@>7î@>7UÁ(;ñy¤?ÑB?nX?ª«?OCh?Ð5=?|¥&9àÁn9n®²>Ñ»:@yr:XE?ÛÈ=ák>7ák>7UÁ(;Ñ=¨æ<)x.?oø;óÈ;éZ?6kÜ¸ß«9#f$¾%"¹$ti9 A²¾þ=Ô>7Ô>7UÁ(;ÄÜ>*`>)+B?vó>ë®¯>^y1?9ä¸+éB9>­;¾ªT¸:­O:ê?}L=ÇÁ>7ÇÁ>7UÁ(;B§>ÄT>9?I?S¦>r<m>ÛÉ3?(ùà8­¦9µE>{:9:"Þf?N=ºì>7ºì>7UÁ(;98(>KÍ=Q?EU¤<¯O8<O@d?St9¹R<9®é¿ý\¸¸Dó×7Ú¿ã\=­?7­?7UÁ(;&ºÊ>,r>ìC?>Z\>Þò3?Î¸îA	9Òín¾\99HÔ9'b½>K= B?7 B?7UÁ(;äLÌ>æ>8??HÿS>q>³/?øíñ7àÑ"91¾=CzÖ9¢9º¥P?=m?7m?7UÁ(;Äãß>È>ÂPG?ùô>p>¨\L?mç¸ç79?X½#Ô:-â9Yþ?=?7?7UÁ(;ôÏ>¾&>êÆ;?úø>rAG>jE(?ÀO5ÎU`9:¨´:Ï`¥:Î:%?Å=zÃ?7zÃ?7UÁ(;/*?)¼Ê>¦°V?ö>>!]U?¡ÓJ9aK©9_Z>I9ï8d9-e>|Ì=mî?7mî?7UÁ(;	?O1>Q\?3½V?¹?Z~??Ê\9üãÊ9¿¥>³²¶:Øª:á?c×=`@7`@7UÁ(;r?ôo±>0I?·Ê>>"­>?>H»¸¿ÕF97 q¾÷Æ9GM«9¹ÝÖ>îå=SD@7SD@7UÁ(;¤?º®>¸?-G®?K^,?k?	èâ9Íõ9ÔQì>u:ó1:´ñg?´í=Fo@7Fo@7UÁ(;Õ¨-?SØÞ>$G?R<?"!?Ó7?/ý7SÙ9ötr=uà:ùe:v?w=9@79@7UÁ(;Ð?]ù±>[C??D©>3Iw>9;/?Ú÷¸øÈ99vÃª¾-¼,:D(P:µoÔ>à=-Å@7-Å@7UÁ(;»?'g±>SLR?ÞË¹>;s>æC?R ]¸¤/Z9¨¾íp90z9¬â?Â%= ð@7 ð@7UÁ(;P¨ü<%Õ·<ùë/?ÝÝ;Sl;$Ø?éÙ
¹9Þ_96¢¾Òx@¹U£j9»þÑ¾´-=A7A7UÁ(;Þw»=Ûª==/?óf8<¦á<-c?3¿%¹'x,9ö¾H¥¥6¹Õ¾85Þ<Ì=FA7FA7UÁ(;ü¬>qMv>Ë3?¦Ña>Êc+>M¦(?û´¶¸Ø9y¾À07T9)Ä÷<½=ùpA7ùpA7UÁ(;åÀ>dx>«HF?¢>Ï5L>Vô=?],¹N=9<¾¡öä9ÚÇ9%¥?jÎ=ìA7ìA7UÁ(;GxÈ>7%>S¿9?ä¥>º7{>d9(?ß¯}8ÓR9~>ö®T;Û4;D?Mã=ßÆA7ßÆA7UÁ(;TQ?0?Oø|?]4?"´>/?óyR8b¨9fÖ=9 O[9K5:?Êè=ÒñA7ÒñA7UÁ(;&d?Þô¼>ZÀK?=Î?.¦>öG?±§ç8°a9ä0I>²ÿ:|~,:7RK?ù=ÅB7ÅB7UÁ(;@L3?<óò>¾í<?ª¬>y>ß"1?3gÖ8þK9Ü@>yh¦:ï«q:3F0?=¹GB7¹GB7UÁ(;g¦Ñ>m2>DE?zû>9>>zh0?=Ú¸è­9Ü%¿½{ô9Gâ»9Ì &?'=¬rB7¬rB7UÁ(;|×?àz§>I?¶}4?ýßú>¢-8?Wh=Æç
=²Q?®Å<tÓÉ;zÇA?v@=B7B7UÁ(;mç><(>TB? >tJ>2Ò1?À¸§O9­a¾ÕF°:Te:£t? t=ÈB7ÈB7UÁ(;ÎS?/;>V+?8?4=+?µP?@Å9ÈÂ_9q«a?í#;
Ü:WB5?Àw=óB7óB7UÁ(;é>Æ@>KL?^¼>ìæ>÷08?ÿÀ¸U^L9)q¾F(
9áHs9ñ>¸=xC7xC7UÁ(;­+,?Äì>­L:?í>°Ô¶>5G&?F´8¨ó9L >ïñi:«B<:¸?h÷=kIC7kIC7UÁ(;@9+?­ç>Q=?Àö?W¼>4?N·±¤¬8¬«Å½üô9Ö:-væ>÷=^tC7^tC7UÁ(;n?AÃ¤>5L?Ï?õ§ª>_åF?å
¹xzf9
ÿ¾:lZ:¥
?¾Z=RC7RC7UÁ(;^É¹>îáo>÷DF?!°?z9Ø>ØS8?ß>m9ûE9Ì«?k~{;êÐ;6mI?Z=EÊC7EÊC7UÁ(;ì?Àü²>kL?H
»>f>¸7?
9sT9ß©>ÛÅ29¤×9h;T>»=8õC78õC7UÁ(;Íé?Òs¿>5ÅA?º>ä{8>9?tOç¸Õ8ðîÆ¿öo¸¸H9Aé¾§«=+ D7+ D7UÁ(;ÚLÅ>Z>àÝ7?BMs>ø	8>µ7)?¶5¸¤g¼8Zèv¾EC9VS9Âõ!?þ =KD7KD7UÁ(;Þÿ¸<ÑA<ãÉ-?¯¥;õe;jÑ7?¾p­¸åâÐ83Ô¾iO/8_À£9	=@P=vD7vD7UÁ(;÷?A§>$n?/Øq?mp?AP?0Æ@=¶ûÞ<cQ]?Ì:Ev}93+?à^=¡D7¡D7UÁ(;L×A?6í>ÔæP?2­>»am>ß7;? R6¢~¥9èç¢;AÈ:+îN:IÆ;?Ta=÷ËD7÷ËD7UÁ(;Ó>ä->ñN??îï¿> !>´(3?ÞÌy8Oò8b>s6L9þ®9,_>Ýz=êöD7êöD7UÁ(;Qï?º	°>ô<?
?kÈ>F9?Ë£¢;>;J;ÆáM?k:¿7ì9O?£=Þ!E7Þ!E7UÁ(;yì>r ><?Ýv>5>).?_KÁ·¶T95¡h½¬½:óâP:TB?ìÐ=ÑLE7ÑLE7UÁ(;ÅÅú>àë¨>Ë>?eåz>Ð<>±V*?²4#¹
êf9ï´¾ÁÁ~:1
:ùbf?Ïë=ÄwE7ÄwE7UÁ(;Á??ñ?J?¼?Ô?ì°|?(¸Ü9Ë½ª
;µ:ÄC?û=·¢E7·¢E7UÁ(;_¹ì>õÎ¥>Â¾6?¼>x!>*9,?'¸ aÈ93ñÄ½Jb8Ö 49£ >*=ªÍE7ªÍE7UÁ(;HÔ>E/>ý³J?Bj>¸6C>s9?;¥%·"Os9I®¼ìôW9Ù9Ø×>6=øE7øE7UÁ(;mù>ú >øbG?(V?lè?Vf8?à}Ê8Ó¯9ÇàÁ>¬ÏÀ;_;
º\?8=#F7#F7UÁ(;PÈ>»y>r9M?â¦>ëe>:Ô/?>7$X]9¢=3:OÐï9E?Å@=NF7NF7UÁ(;§ÜG>
»>/+-?i=W5=ö­$?Âd)=×<JªI?¥Õß96Ô9Ð?àM=vyF7vyF7UÁ(;ò\>¼E>o??Âp>Öq.>Î¨0?¦ü«8ú²^9c´E>Ãç9Ó9ê?7T=j¤F7j¤F7UÁ(;ç>l>7F?þO>1àH>ãq,?>ô¸Îò@9þ<¢¾fÇ)8+È¹8Ñòi>;Û=]ÏF7]ÏF7UÁ(;8N[?y¶?>TM?7L?97Þ>Á1?e6·Wó9úÓ¼×Ð:Q²9óÁN?³ð=PúF7PúF7UÁ(;Ð >/_V>±±??$Æ>k]>¢0?4±¸Od9°ÙF¾¢ó+9cÄ¤9Ó>þ
 =C%G7C%G7UÁ(;y}?KÆ>48?ÅÜÃ>ny>Ä¿3?Õg¸óH9SÛ$¾±f9öJ9¬ç?j¡=6PG76PG7UÁ(;Ï³<câ<ï¸&?¨;G:;
½?¾0¹½9uø¿ÿÊ£¸	W9]@¾ey¡=){G7){G7UÁ(;Ð%?÷É>*S?Ò>3ßJ>¡D?«ÇO8o
9¬
<>¿D%:©ØË9ZO?	¡=¦G7¦G7UÁ(;o+È>Qe>Á1_?×[?o®>3µ@?Â×à7{³8WY >|G;º#ã:ÉÔ`?úí¡=ÑG7ÑG7UÁ(;A]¿<=<D5,?S±<Ì~<äï?AS¨¸±9{nó½²:±ï9,¶?p¢=üG7üG7UÁ(;>Ì
I> ÊD?Û,?=£è>{7>?Kº=R¡²<rY?¶87X£9¯ç=¸J¢=ö&H7ö&H7UÁ(;»-Æ<¶\<¾#,?¾¥];3;it?Ta¹@?À8³G°¿Æy}¸G~9T1ÿ½SR¢=éQH7éQH7UÁ(;rÚ¾>Nl>ÂN?ÉÔ?í+L?[9?ÛL9Æ¦J9¿V£>èâì;þi;Z¨\?ôZ¢=Ü|H7Ü|H7UÁ(;.?~9¹>ðTR?:Ì>ª>JÅ>?Äª¸>49Tr¾E$g:JH:·?w¢=Ï§H7Ï§H7UÁ(;/óx>rV>üÀY?øQ?×÷>s)Y?Þ¹R=³#ù<`X?ÉG';ü¸:,g?à¸¢=ÂÒH7ÂÒH7UÁ(;:7 >UmÎ=í°F?×ëã>à >\X5?Û7=¡à<å$Q?~ïÚ;ß;
!V?0½¢=µýH7µýH7UÁ(;½5?S¹>ª	{?|(s?´!?+ÓD?3½¸%û8ÛÀ¾:'ã~:¥?8Ë¢=¨(I7¨(I7UÁ(;*ñM?ùÕ?äB? Û½>/>=r2?7í]¹ì9(XÁ¾Årî9N¬è9X-?Ó¢=SI7SI7UÁ(;}Á*?jÝ>Ï´E?µÎÊ>³|>ù/6?êÏÃ6&P39Ç<z*>98ßÕ8Ùc?TÞ¢=~I7~I7UÁ(;¥M?»½¬>Ì$>?	î> >md>?Ýë¸o%²9û@)¾Ã9h9,eW?àø¢=©I7©I7UÁ(;£7=J£=Í71?Ò1Ú;?\ ;Ø).?éèu¹Nwa80ÀÛUÕ8ß9¿v±>ø9£=uÔI7uÔI7UÁ(;ãÒ>(<>~"L?!mÍ>>sy6?v"!¸2ã9Ñ	¾ÃO¡:¡n:~
-?ª£=hÿI7hÿI7UÁ(;ûã>>þB?OeM>I@>&0?ð_Ø¸d-D9¢-¾¤¸*99üÛ½£=[*J7[*J7UÁ(;?§ÕÕ>a5?^>¬Y>~.?0¹â±8õ¦¿k ·9Ë(:!æ¶>À¶£=NUJ7NUJ7UÁ(;±?Æ"¤>óH?°W?}?29?hT¹¦o9 ¾ñ^:R 3:Þ?V¤=AJ7AJ7UÁ(;ÿæ
?+\´>Ø'E?	¨>DÃf>ú:?ÆD¸Æù+9¼W¾L:w:Pá ?3V¤=4«J74«J7UÁ(;¯'(?Ëøâ>0©=?iQR?âJ?Ëã??Û|9ôÙ9ÓÍñ>¥ K:A¡:_¡J?ó¤='ÖJ7'ÖJ7UÁ(;_ýÿ>Ë>lsV?È±-?!(Ú>-ÓK?ÁÛå¸qÛ)9#7­¾äFî9
þ¿9Û?}ö¤=K7K7UÁ(;-è*?§Èæ>¯=?
¤u>-Â1>ká0?u)¹ø79 	í¾ìµf9ºF¦=,K7,K7UÁ(;ìº
?ÃP´>8I?9>C8>>ëJ3?'9±P9IÍ>
¥9ß09°3à>¬[¦=WK7WK7UÁ(;gJ"?«×>
È@?=>MD>¹@?&¤·k9C©2½7@:áq:±Ã9?Ft¦=ôK7ôK7UÁ(;ýË"?)/×>­A?DB·>üo>Õ3?n¹ÕÑ+9ÌXÃ¾ðÂ9cC:*Â>+~¦=ç¬K7ç¬K7UÁ(;@
?ZÀ¸>Ä@?í>¼O>è3?tÛ­¸Æ8E9¬a¾P¦Ý9^9n;?h¦¦=Ú×K7Ú×K7UÁ(;U
?XÄ>û8?£¥Q>¿>`û'??úø¸Ùþ8ËòN¿Ï'9õ¶99Ä> ¯¦=ÍL7ÍL7UÁ(;ã?JÀ>|aD?ôLÌ>$D>úÅ;?vp·0÷s9·vü¼ýI:â9:ý:I?Þ×¦=À-L7À-L7UÁ(;XÜ>>%ø<?À¬Ü>gô¡>¼h.?Öjß·ùJ§87ñ*¾ûYæ9!'ð9Gõ>§=´XL7´XL7UÁ(;§D?Xþ>vîE?XÎ?áÚµ>ÎD?\J¹º
9!4¿²÷9¢÷F94?ö§=§L7§L7UÁ(;Éé>ì¤£>nÝ6?c(>>L?>0M%?Ñf¹¡â8%]¿gs9óFÆ9«F>¥%§=®L7®L7UÁ(;iB3?eÞ>SXN?µº>Þ-|>Á=?¶Ó-¹û:9ýí¾lÿu9*Ñ9ÒyÜ>KS§=ÙL7ÙL7UÁ(;A*?|Ü>0£E?k¥>­rf>êh7?ÊÑ¹]»9±¾°)9`ÂK9©+?\§=M7M7UÁ(;Ò<·E<]É(?<NË;PÉ;í$?=­¹Déw9ä2¿È $¹ÞS9,ëÆ¾Äb§=s/M7s/M7UÁ(;Në?&¨>÷jH?Z`> R>+B?ôÚ"¹Û7¶F>Àqqê8ºfP9²þ>-ô§=fZM7fZM7UÁ(;¼Q?¾o?,ÑM?3ðÍ>Ã>Ù6>? ã¦¸Ù¡9¹H¢¾5ç%9~f9#>O	¨=YM7YM7UÁ(;{÷?âÿ?{p?
Ð@&?)Lq?ïó 9¤áÛ9Ad»>V´¤:¾wO:´;K?'­¨=L°M7L°M7UÁ(;î?iz¥>¡N?L¸ü>Ò¦>dèA?/º8ù¯9§*>Q½:÷È/:î¡h?,À¨=@ÛM7@ÛM7UÁ(;¬Ù(?hsÒ>GeM?rü?
¡>ùÏQ?!Ê¸V9pf#¾\:÷':D¼'?ZØ¨=3N73N7UÁ(;3ëc=X'==U.?Z3¿=~o=x!?Ñ{8]õ9ý1ò=Ô:Un:VÊ)?°õ¨=&1N7&1N7UÁ(;´>	÷>©u??:¬>ìT?<=è=Ûis?BQ=5Ä×<µ	x?E©=\N7\N7UÁ(;Ý?(À>éE?«o>ÿ$_>uá.?(¾a¹öÅ8F¿Kz98ï8
Î?
©=N7N7UÁ(;ñÖÇ>
µ>|}<?î:??ú>uÑC?V¸ÛÌ99l¾Cß8:x	:²",?%©=ÿ±N7ÿ±N7UÁ(;9­¥>ÉrY>´C?¯Mô>Ká¨>~*9?2è­=ÔlS=kR?Î;<e5;NE?ÕE©=òÜN7òÜN7UÁ(;ül?)?ûÕd?Ys&?b@Î>VN?©º58d9§ä§=³>©:ÑÑ:~â¡?J©=åO7åO7UÁ(;Ç¡?¶Ó >±S?¿ªS>T¦>ìí=?Æ
e¸TÔ9ùoJ¾
ú8&»9§
+>©=Ù2O7Ù2O7UÁ(;úü>ì>ãM?ªf\?V?çy??;ñ'9é|91Aª>S:!É9+¯"?jº©=Ì]O7Ì]O7UÁ(;#ä?Î«>NùK?
r×>D>+7?ij¹Û9}uÚ¾¡_:Ï:.:^4$?Dê©=¿O7¿O7UÁ(;W×
=Ç}½< ??b¤;9&;tª|?È¹(a8Òã¨¿e*:¿)
:?èÿ©=²³O7²³O7UÁ(;zÕ?Æ>CÿD?¨`Á>c>m9?F¤Ë¸ÛFs9ÂJV¾2Ýþ:î*:ãÜc?cª=¥ÞO7¥ÞO7UÁ(;#?RP½>zk\?÷°*?Ãß>ÚC?Q8ÙG9ª²=$¯$:î×93>C?Éª=	P7	P7UÁ(;øÑ<y£<¸#?<S;	f;ùr?°Ä5¹X9{ø&¿3oÃ7Ø0.9?=òª=4P74P7UÁ(;ï2?×?ÆÎi?É z?ö©?ÜË[?´}Q8-/@9Ú>Ëô$;ï¾¸:éd?pª=~_P7~_P7UÁ(; ß>:é$>¥(K?GKÅ>ÛÓ>¡M;?¾W=²=M|d?;^<;üûN?ª=qP7qP7UÁ(;'ç>÷>°I?åÁ>3\>È0?;8R¡9RW=,:iíø9£ô0?Èª=eµP7eµP7UÁ(;f-é<BZ<¾L;?ã¶=oÔ=¯#2?|9p£±9 ê¼>î_£:n_:z?gúª=XàP7XàP7UÁ(;ñ#?ÈTÎ>hK??á%Ä>ü=? ]¹w9P¾¯0¤:Åxy:|(?Ã«=KQ7KQ7UÁ(;]ù¨?ôÁ/?v?Ñ?È:?àF?^9S Á9²£Å>»	â:²lb:?¿)«=>6Q7>6Q7UÁ(;Â?Ý¦Á>
;O?
©
?ð½>²Í??®_¹A\<9µ¿V2:¹:`p)?6«=1aQ71aQ7UÁ(;a¸E?ãoë>/ýV?ëÍ>q}>h#O?ñ?¶ÛÇ99±>¼àÑ9¦9Ð!?c¨«=$Q7$Q7UÁ(;3Ñ,?>ÍÙ>C K?÷}÷>­>6?Og¹©'z9køì¾èQE::O0?¾ï«=·Q7·Q7UÁ(;åRÝ>¬ë>MÒ@?ã_?»Ç? ý4?lfü¸U­9¸:w¾©-:¢Ó	:9!?xÿ«=
âQ7
âQ7UÁ(;[Cÿ>½Ð¦>ÞC?C?
Ê> A9?ÓU
¹ö'ª8£T¿OM0:Ô	:&?2¬=ýR7ýR7UÁ(;,ÐV?Øù?P@?ä£.?äWþ>Ç/?&¥¸±O¦9Ë5þ½zÂ;Á®-;uH?H¬=ñ7R7ñ7R7UÁ(;O'ò>ÀG¡>^/@?¶Ñ>6>ðÕ+?_l¹79¿ ¾:çm:¨?¬=äbR7äbR7UÁ(;é|¯>tAb>ãF?§.·>§ù>T0?´Y¸×é9çJu½Iuî9ï!:ÄÓ>¬=×R7×R7UÁ(;*Í?=H	=ßÔ2?/`<ÖLÙ;4`%?nox¹E¶²87ð±¿Pæ7²ð!9§ßµ=¡¬=Ê¸R7Ê¸R7UÁ(;_Ó#?0hÙ>>è@?¬4?jÇ>ÀI,?¿$8-oµ9Öth=¯:å.:J?æ¬=½ãR7½ãR7UÁ(;ð>7>ÁB?k?XÒ¾>b<?ö¸[9V¾Îu9Û£9Cö>-­=°S7°S7UÁ(;m$?É,÷>¥÷?¼ü>ô¦s>¶?`8.XO9{Q
>åv¿9GÌÉ9äò>CI­=£9S7£9S7UÁ(;¸Ø<³Ü<¾.?cÝ7;;üÄ?¢½¹.Nq99¤	¿@9Æ÷r9ËÊ§>Ë\­=dS7dS7UÁ(;ÿ¯?*ÆÀ>*ÈF?W°>¢±>0?×¸Ò99KÛ½9Z¢.97½>?`­=S7S7UÁ(;Jò>ý>2I?ÕV§>eöj>oR6?	&"¹4Z9¾Ç¿Ý<9»9ùØµ><p­=}ºS7}ºS7UÁ(;ï?×²>¶\?ÉÞM?EÙþ>ßÌN?Ím¬8Ë8ÉYÙ>?û9rÑ9]¡?Z­=påS7påS7UÁ(;¨6?^³ø>h<?µÌ>ëPY>£¤1?E4*¹{=9gæ¾¾×:»:ÙT?¬­=cT7cT7UÁ(;æÆW>òÔ>ÖD?Ð?¾ÇÀ>ÄY4?äé6=¢Ù<*9W?¼®N<d<ÏJ?<¶­=V;T7V;T7UÁ(;ý>´Ð¦>3+B?k'i>*(>é1?Ö;Ô¸§z¸8æA¿zãw9<\9?|Í­=IfT7IfT7UÁ(;Õh?s?)b?ÖR?ëß/?P?O(u9ê9Mkó>&¦
:ò¼9¿A@?i+®=<T7<T7UÁ(;ðq9?¶Êö>B]@?#?ËÖ>*C?t#¶·E9Î$½p{:äµ:Í.à>¼M®=/¼T7/¼T7UÁ(;Wb?k£¸>µ;?|M²>
>¾*.?T¸8¹À¯n9uÆ¾=T9¨ã`9i¦>#j®="çT7"çT7UÁ(;³ì>èD>Ê
C?%Æ> y>\¨;?ÁÔp¸0K(9+7¾ZG:ÊaS:Ç?wo®=U7U7UÁ(;h*ï>¹/¥>?S9?çí>s¢C>E*?®¹­93à¿¸:©7ºS9+8M=|®=	=U7	=U7UÁ(;ôm¨>JS>ØÛK?ðÞ>îa>¯Y.?8¦ìì8:>;Ç`99µ>sº®=ügU7ügU7UÁ(;Þ5.?éýë>û<?ê5¼>ÕU>Tn7?aq¸â¼9Îy½¯ùa:|ù:b+S?½®=ïU7ïU7UÁ(;6Ý>°>ù%O?ÎX	?¬{¯>£]H?ªÉ¸øÜÌ8Vü¾[ëÌ9ß\D9á?@Ï®=â½U7â½U7UÁ(;÷í>²0£>ç9?À:>¦>>JÞ.?u¾7Lã8Î®Ö=	;¶8;ðV=?éë®=ÕèU7ÕèU7UÁ(;Ë¯>êF^>»,J?xM)?ò¯î>(5?Íá8K9ù)>áÛó9ê9¹Y?Ñö®=ÈV7ÈV7UÁ(;þ=GØ<«°?þ-¾=)/=Uù?¥
¹LQ8¾¾8À¨Y·
9)V½ø®=»>V7»>V7UÁ(;@2?ºÊê>B?j Y?®è?ÿó6?iè¸/9Ø|½f£_:¾A:}M?(¯=¯iV7¯iV7UÁ(;l5?jG¬>é?ÉM?G¹>t?Öæ68¤9VT->iÃ:Ó®_:¤_?Ý(¯=¢V7¢V7UÁ(;»;?q
>v»?R# ?ªQ>½?­n¸#Ü9÷we¾®®:Ãh:K@?²E¯=¿V7¿V7UÁ(;z»?2	?GÒ?øB?4·½>­?pÁ¼µ£X79ÆÆ»ò±t:WÃ:µI?~`¯=êV7êV7UÁ(;
?|¶>-??ïwÇ>äâ>80?}¶å¸ÙD9v^¾÷ß95:¨a×>Kd¯={W7{W7UÁ(;ãaÞ>>Bå9?Â>¼J>pz0?È7¸G¸è8ÏjI¾Ø:ú:¸>?aª¯=n@W7n@W7UÁ(;ø:ô=ÿG³=_.?ÔÀ~=¦jK=¹M ?tÎ9GÊê9á>¦°¥;¬q;
/?è°=akW7akW7UÁ(;o7?Õ>Ää6?l¡>Eh>@R2?ºÈR¹QB79«9¿?©9nS:Gc >{7°=TW7TW7UÁ(;5à?Äª>h³B?´>§>ÖLq>ón1?^7¸¦.59ÉkQ¾¨¡À9<'©9&Ä?Ú°=GÁW7GÁW7UÁ(;qÜ>;>§Ñ;?bÏ»>Y>½0?ì?¹<`9 ¿ãU:z}ð9Î ?{2±=;ìW7;ìW7UÁ(;å-?lÝ>f»H?¸<?5£Ä>mE5?m|8³u9&DX=èà:®°:½ð"?>±=.X7.X7UÁ(;ùÆ>j>kÎ9?xÄ>ód>?÷,?û®¸ì9º)¾^à9¨9
U*?K±=!BX7!BX7UÁ(;Ø|?Qï>Ýnh?}A?ýë>µiQ?	¸êü¥9¤-M½);
:/ik?çO±=mX7mX7UÁ(;¿RÁ<s(<ö3?ÈL,<ÅÑ;CER?ôT¹¨9M±7¿¬69²9i!>ÜR±=X7X7UÁ(;ÔcÍ>æm>8F?`?l?I9?µÁ=yÕ¨<£\O?ô#Ü9¿Ê9L?å±=úÂX7úÂX7UÁ(;Gò?ó³>>?ì>/£>"9?{²@¸ôjz9#þÄ½¦ñb:~S:ãS	?áÈ±=ííX7ííX7UÁ(;Ç f>V>²[H?¼a¾>Á¾>Û42?¬¾>=¶7â<iÛW?÷Â¯;¼R;¯¬U?ì²=àY7àY7UÁ(;fÄ>ÙM>	<?[±Þ>ì#©>Ý(?X7¹uÌ9Eö ¿ô:ïê9à
?C5²=ÓCY7ÓCY7UÁ(;_`?Ô>-`?mõ>^x*>ß«J?\]6¸Ù¨¢9 ½/â28ËBv9?õ¹=Y;²=ÇnY7ÇnY7UÁ(;,±> ºg>«#D?Sr>3>8?< î¸@¢íµÏB«Â9Ãå9öØ>³Y²=ºY7ºY7UÁ(;$4D=ø=ð0?áw¢;Ëy;
&?·
¹(S8%å¿ýc±8cD>9Æ¬n>}\²=­ÄY7­ÄY7UÁ(;±û>yw§>Êî??ÑY
?H³¾>À=?¸J![9[½°È×9Â@Ì9æ9?8²= ïY7 ïY7UÁ(;Ê6?^¾>wU<?>óA>Ò41?R8Çé8¼Ì&>Eó«9Ç:9Ì¬k??À²=Z7Z7UÁ(;ê×?ÊT«>{B?3p&?ãæ>Ó8?RÚ$9â99è¢>äÄ4:×":ñ,?ÆÇ²=EZ7EZ7UÁ(;¹?_©>[I?°â>h>7?Áb9£&94-.?Æ««9
²99w
?µÎ²=ypZ7ypZ7UÁ(;¢>U>dC?5ç>8wK>Ä.?²n96[g9B>¤>;¿9Qá9Q?@é²=lZ7lZ7UÁ(;O§×>óV>=@?Ò
>ÔÝ>>¸+?~¸Egv9zn½Xö7ÑÌü8H¬ù=ðM³=`ÆZ7`ÆZ7UÁ(;åú>øX>­gO?ï¨>­òR>ñM?üog¹×?è8ã¿ª:ÖXê9ý?5O³=SñZ7SñZ7UÁ(; ù ?kÁ>HdU?Ó/ö>>MQ?a±¯¸°d9Õ¾Ê:ï*:ÅX?X³=F[7F[7UÁ(;ú=$?xÃÖ>*ÇC?8.Ì>þ>´6?¼¸ð|9K½û1:ÃU:/?{³=9G[79G[7UÁ(;ni?Xæ>Qÿ?K[?úïÆ>bô?XÁ7`ãd9
»)=ùo;&å:?}³=,r[7,r[7UÁ(;ËÌ¿>·f>yÑT?eÏ>ÏU=>	=?â·©mÝ8Uö¾ß68:Ø.:î?¹ó³=[7[7UÁ(;9?pHÃ>õG?:G8?W??Ú³/?þø¹ß}:9è·¾ð¼9ñ9b?®´=È[7È[7UÁ(;õZd?Ñ?õhD? ùë>è× >åÉ;?A9¸|Í9Ð4½Ã=¹9ß9?q´=ó[7ó[7UÁ(;Çy-?¯ïÊ>
ÖZ?ÎáÅ>ß-q>Í
R?5â¸X69¾E÷9LÜ¶9&È>|´=ø\7ø\7UÁ(;PµÆ>%í>Å5?õ>ÚY`>-?r8F¹ýM9¥k-¿¬{Ú9å9²ó>[w´=ìH\7ìH\7UÁ(;Øî?YÚ>(08?ÙÒ>G>*?Ï_¹9ç¾a£µ:Ê+y:Æ:?´=ßs\7ßs\7UÁ(;é\/?ß°Ù>"9N?êà?Ñ¬¿>°Î2?Dö8)´=9u*¦>üm·:D}:Ú49?´=Ò\7Ò\7UÁ(;aa§>Va>è'>?tñd>à(>ÓO.?°¶¸FtA9cÁq¾H*³:Ïm_:HM?%µ=ÅÉ\7ÅÉ\7UÁ(;Ýf2?°»à>þ8K?øûÁ>Ìº>^5?ØÐ¸c1´91¾FNè9Oä9c=?9µ=¸ô\7¸ô\7UÁ(;Ç
4>Ãä=ç
J?
?êÇº>~8?À,=Ö¹Ó<¯P?û<ï<»;ß`F?\xµ=«]7«]7UÁ(;Gy
?Û/µ>ãG?´ý÷>¬>3x8?mD1¹Ý8uHM¿¸P¿:L¡:ö?µ=J]7J]7UÁ(;¹l?þ´!?õÏ:?àã>ài >,5?\i8,â¬9JH=p³:¨lÓ9¯%?A«µ=u]7u]7UÁ(;½©>A¾]>
6C?Qx¨>x>-?óé·Êû69Q£½j#ù:sÎ:ÏH?0¸µ= ]7 ]7UÁ(;þ>t@>oXO?W~\?Ü?ÿ;?ÊÂ\<<W~E? Y8.´9SM>·Åµ=xË]7xË]7UÁ(;×?-¹>\l<?VÔ>I¢>Ê«'?ãys¹ÿôO9ÈÜ¿ØÌ(95+Ä9´H\>~
¶=kö]7kö]7UÁ(;¦`?ùW
?ÓpK?a?A&D?D§A?ù:Ü:Z?[A÷9q~:kDá>pa¶=^!^7^!^7UÁ(;°l>W\>í7?Qb¦>Rr>qÆ/?
¹Mm99Ã¾¾äm;h2È:À>;?r¶=QL^7QL^7UÁ(;ÀTé>½!¢>â58?rE?önÌ>©4?>¹³r¨8j¿ÞÕf:Ì¨<:?p¡¶=Dw^7Dw^7UÁ(;*£
?$¹>B??ò7U>H4>!$2?hhß¸Z­%9¬¾5_9
9®öý>MÌ¶=7¢^77¢^7UÁ(;j$Ð=Õ=|à)?7=ä=3?N¹7*8FNÀûÎ9ÖÙ9²>ó>þ¶=*Í^7*Í^7UÁ(;"áö>:7>ºIJ?*?gâÔ>øß??ÄÌé·íj9ÌÅ~½	`È9n(:À>d·=ø^7ø^7UÁ(;þ¢ì>ê>ô+@?>§>{>7U*?qW¹´&Î8³Ú¿´!Å8W9°j>>}·=#_7#_7UÁ(;ûÊ>øï>FA?Iªþ>g¶>°µ2?ÄT7F9¨Ô<	_9¨aË9^>c·=N_7N_7UÁ(;­"?Ï>I?[¦>ði>¹5?XÓó¸8EýT¿çÛi9¹9þÃ¿>¼·=÷x_7÷x_7UÁ(;hHÛ>ý->Ü K?Ìw>Fp3>Ê?0?BÜÃ¸{¾9$¾"/;#ò:,¢9?á·=ê£_7ê£_7UÁ(;VÀ> Å>	8?J$>ùÆû=ÓP'?ÞÜ¹+£97[ä¾Çã²9Ã0²9?«æ·=ÝÎ_7ÝÎ_7UÁ(;èäè>J>ÎzA?Ê>%.b>T0?ç)¸eð8×Â¾Ìõ9tº¶96.,?Ûó·=Ðù_7Ðù_7UÁ(;DÔÃ>u%>B<?ßm>DÁ1>
J+?¥v¹×ä«8ª·¿Óã9C¥9è/?f¸=Ã$`7Ã$`7UÁ(;Ê[3?¥à>ýàL?Òæ¹>ò~>¢«:?9Y+x9!b>¢ªÿ9»±9Ñ8?& ¸=¶O`7¶O`7UÁ(;Q!?øp½>ØD?®Gã>cð£>t1?p081B_9¨PÊ=êû«9 Ü½9ÿäç>¼Ú¸=©z`7©z`7UÁ(;m;?
&ß>?W?hÒ>ÉF>*¡E?F¾¹?ñ=9i­¾åW[9#9.Ã¹>¡*¹=¥`7¥`7UÁ(;ñ>Fx¤>ì;?ú>w$±>z5?`f·y94¼¼8!;È;
?à;¹=Ð`7Ð`7UÁ(;U ×<Ìù<ó0?¹®È;ñ¤;ø»?´¸Ãc9ù½\Õ7>ác91eo=zw¹=û`7û`7UÁ(;Ñû?Û?fÒ[?çËÍ>
i>Àb?¾¹8ïWc9/(>%j,:ê:è_"?ö¹=v&a7v&a7UÁ(;Þ,>tã4>aF?-±?³gÒ>Z8?/%Ä<Zcy<vXI?ü:v99Þf?d·¹=iQa7iQa7UÁ(;Ko?í®>éM?ÙõÅ>Í>F@@?ZÑ²¸2y8¸Â7¿+ø9D	:¦jç>5ü¹=\|a7\|a7UÁ(;+K?[á>jf?+ßö>öY>6o\?6¸9Ú£½üã :(ý9£Ë"?º=O§a7O§a7UÁ(;o¼J?C-ò>ÛNV?ó½?ò²¢>a(W?¶î¶²°8	¬Ò¼K
Ï9	´î9Þ>Mº=BÒa7BÒa7UÁ(;KQ=Öà<ØÃ+?Ü9;);Ù¿?TI¹^4W9 î ¿È9d	Ð98ö>Qº=6ýa76ýa7UÁ(;fâ>Äð> H?û/->8÷=Å3?_v-¹}×>9×¯è¾'å:yó9{?$,º=)(b7)(b7UÁ(;K^>	3>ùÖ;?sB>e>J 1?¨h¹sP>9²l¿#ª9oô9"5?×?º=Sb7Sb7UÁ(;YÂ·<2z<MX,?f:;"o;·?Ã²¸ö§½8÷ñ¾6×7Ýcn9ug=$¸º=~b7~b7UÁ(;¼¦=g¹Ö<?¦-?U®c=ùi6=Ã?l³9Î9~ö¦>Eî;â:'??èº=©b7©b7UÁ(;'>þ[>GÖ3?ÎÓS>åã!>¸{'?A=}»;=øÏG?jª=±w\=n2?Íñº=õÓb7õÓb7UÁ(;¦¡W?å?w^9?b6>q'h>½'+?gn[9~¬9º¢>Ñd929Qº>þº=èþb7èþb7UÁ(;ù	}=S3=V4?{õ;ÿ®Ê;?£J¦¹¥öI9«ÈR¿¥]85Ñ9Ó=µ»=Û)c7Û)c7UÁ(;ït>l'>ù:?Ï¼>T>O,?ô·s³89«#F½z÷;å:+?+»=ÎTc7ÎTc7UÁ(;Um:?pô>Ä>C?T*?èæ> Ö<?@G8	ú½8Þ?>GT96¸9JòÉ>K»=Âc7Âc7UÁ(;4ï>?íS?';?á©ô>wÄª>°c7?iU¹N9û×È¾Ú¶m:Ù§:TæP?Èp»=µªc7µªc7UÁ(;=V-Ü<â&0?b;ù$à:Ä?c)¹Ä¹~9~]ª¾èô¶ÂÛ9®½ã»s»=¨Õc7¨Õc7UÁ(;zæç>%I>'Z:?->­i>(+?²64¹äQ»8ÎIv¿Ñ@:_­\:ç?Üª»=d7d7UÁ(;<>°=Ï=Q0?õç=ARµ=Í¾#?àw¹Ü8×à¿´+þ9¾ãî90?«×»=+d7+d7UÁ(;=S?$R?.?;?=®>*s>A;+?7)´¸T9\¾¬Ü	9?	¤9ß&W>fÜ»=Vd7Vd7UÁ(;éW?¼È	?H?/Óï>Ó¡>á±=?´¹5C93¿õÐJ9<H´9Èÿ>ýù»=td7td7UÁ(;Ë?Ä¬>ì×>?ëq>,/>|00?#6D¹18y©¿ 
;R*ø:8?¼=g¬d7g¬d7UÁ(;»ê=ùÜ<ù2-?Í£±;i!;$?çj¹·R9;Ø_¿Ç¸íýS9,%¾"¼=[×d7[×d7UÁ(;~»Î>
·>åE?[Â>W.`>L-?r³¸r09Øùò½N{§:ºS:¯J?@¼=Ne7Ne7UÁ(;ô´ê>¢>B F?4ì>T>b"2?cT¹l{9Êó¾¥Ã8i&ñ9×±Ï=üV¼=A-e7A-e7UÁ(;jä>ôF>øH?v)?!ó>)o2?Ï+©8´9ï;>(Ë©9gò:ø¨>Y¼=4Xe74Xe7UÁ(;´*à>>ï=?Kx¡>4d>ø"5?'ï¸VJµ9Ú(¾7÷:[i:ñpK?©z¼='e7'e7UÁ(;jÑ=ò=p<.?ì^ï;Rÿ´;H)?D»w¹Z9ÎJ¿0EE8¥!V9×ë=¼=®e7®e7UÁ(;ufü>ÛO¦>¿AB?Ð¡>8f>Û#3?z`¹I9ÌcÔ¾yâ9`M9:Ç&?Ñè¼=
Ùe7
Ùe7UÁ(;Ê÷ä>s>mÃF?Ãª¨>{ªl>/r6?Þ*80©9{F=ÜÊ$:::2
?;ô¼=f7f7UÁ(;[?8È>ÄÓ:?u[§>=z>5+?7[uj9ö='X$:³S:Í?ìû¼=ó.f7ó.f7UÁ(;("?]½>	[?/>?taç>rkR?9[h$9uLY?d:\_u:)ô?g½=çYf7çYf7UÁ(;AGH="û=g<-?ÿú;üÙY;?¾û¸Îú9·³¾ã¹üÉS9÷³¾P½=Úf7Úf7UÁ(;Íct>.×(>ZF9?e.?^ü>?è0?t=)UÈ<øÅH?t 89ÏCY90ôØ>Qc½=Í¯f7Í¯f7UÁ(;¨&?ìµ³>é8F?ÇªÆ>Jð>YZ8?P¸ \L9_L¾F@+9Ø|9­>Gl½=ÀÚf7ÀÚf7UÁ(;¢>È^>¦Ù:?Ù,?§=ú>²0?±Áæ:N:Ä;?X:Ö":'ìW?Ê½=³g7³g7UÁ(;ÞJ?É
?R:?c8Ï>­>~±3?ÖÍ8¤9¢ >ó§:/¿8:*h?ï¾=¦0g7¦0g7UÁ(;TnW??h?¤=?ÙV?Ï>¼-?»ë8vHL9Ö>Üí¸9RÁ9.9?$#¾=[g7[g7UÁ(;¾.?p·>eL?9õ>rß°>w1?ò$9öb9Ì¹>X:øoØ9G?m+¾=g7g7UÁ(;®ù>õx>'óJ?9ì>àZ£>49?öK!7¬)S9¯Ã<#:Þ	ü9É§%?<¾=±g7±g7UÁ(;ª?§c®><8Q?³	B?ÝÁ?ÜN8?³Ó6èm^9s<NÖ§:ly?:±e`?EC¾=sÜg7sÜg7UÁ(;
-ð<Ï/®<ä}0?ÄÅ;i;ø!1?ë7¹Çbj9ÎÈ¾Zd·ª^9C1½pI¾=fh7fh7UÁ(;ê?ÃÍ¾>]uF?¤ËN?Ë
?Ôê:?Ø¾Ö¸ <á8dô¾à¶î9v9~B?`¢¾=Y2h7Y2h7UÁ(;ú?¦¬É>??Úo>§³,>BÅ1?Æ47À38èº>uC9Üe%9­C?0¾¾=L]h7L]h7UÁ(;|c?U¸	?VnS?2­?ZÇ>gRD?,µJÅ&9ã»»^:Ûn:Àý?SÓ¾=?h7?h7UÁ(;7½>
U>j8?ÿ¥>×j>Î)4?ë¸8¿9yP>jùù8È9e%U>	¿=2³h72³h7UÁ(;²7Í<ö%<`??\<Û;g£?È\T¹÷8_\¿`|[¸¹9Å¹Í½¿=%Þh7%Þh7UÁ(;Å<	?³1¯>EH?/É>
Î>Ô8?}$ö8ª19V±>_|q:6:C)?%¿=	i7	i7UÁ(;éÑ#?ð\Ú>P@?SÐ>ó>)ÿ0?^"*9!B9[à>§ãq9³Ñe9û¸?2¿=4i74i7UÁ(;²¶>÷x>¾Û;?5Ôª>ª>¦°*?~¯Ã¸Sá8zSÞ¾¥u:õá9YÇ"?½¿=ÿ^i7ÿ^i7UÁ(;å¦w>É>.L?,?@yç>Õ>?+V@=Eñ<RL?XÜÀ9Åd½9ÜW?á¿=òi7òi7UÁ(;¥ ?F¥³>ßµ=?5Ë¤>ý¨u>àº+?B¹êV-9WéÝ¾"ß:2t:aWé>¨¶¿=å´i7å´i7UÁ(;Ü?ñëº>ÿÃG?a»>ê>qD;?P?7Z~Ã9h^Ç<¦9ñs9ü*?É¿=Øßi7Øßi7UÁ(;ß?¤z¹>ü;?\s¨>yÑw>.?è\·¸MX9î»#¾dÝ·@µk9Èsp½D!À=Ë
j7Ë
j7UÁ(;2ð<Ûá­<¶Ð0?%±í;§
©;û3?ô¼Ò¶*Ðe9[Àj¼ò·â9wö¼#*À=¾5j7¾5j7¹ü; 4?VÔç>?èF?Ûfâ>k>SJ?Y½E9C÷8	nL?Àú¹9áò8ªÄ?IÀ=±`j7±`j7¹ü;sÜ=¢7=×5?°§Z<Åî3<Ó?$Ï¹hN9íy¿yH8K9#>tºÀ=¤j7¤j7¹ü;^Àv=a#=ÜPA?DØ<ø@È;ù«D?¹®s¹=8//Ë¿ß
9Ì9æ>Á=¶j7¶j7¹ü;â2?­Õ>4PV?©?9½!?ë8T?SU9Íj¤9Í;¦>ù)Q<]ë;Wc?¬Á=áj7áj7¹ü;ºú>è¡>K1G?AxÉ>U>.5?&a9Ä9fÓ?4498N9|ß>Á=~k7~k7¹ü;æ»?ÔÎÅ>õ0?5L?X?½í2?©V85øC9ù..>Ag:D:L¤>?nÁ=q7k7q7k7¹ü;m8a?,<ë>òu?\¼¼?­M?,k?C99eP¹98µ>©+;7äÌ:¥®U? ÍÁ=dbk7dbk7¹ü;Ü>ê^>Áè8?%ô>Qik>Ä+?ãù¡¸ÚZ9¤¿=¾õ?89E®=Â=Wk7Wk7¹ü;³:?$Ù>â\?ð?L0Ç>M?Ìû¸]9L¾Væ9¸µ9
d"?1RÂ=J¸k7J¸k7¹ü;líu?²Ä> ?2ìB?*>£_ ?!]h7õ@h9=ióä:ë[x:¢þk?úkÂ==ãk7=ãk7¹ü;Üà>öÔ>ÉE?#[+>9ø=èß0?×~¹ÓÎ8·¿¼9Î¥9Q9g>´ÁÂ=1l71l7¹ü;I?|0õ>¦}R?!®?\Å>*àE?¬7H8²8!Y²>¯9/Òg9äLA?ü	Ã=$9l7$9l7¹ü;æó?0ÓÆ>#¦C?\Ê?0KÕ>ÁÈ??4ý8Ðù»9Éj,>øÕ;;ÀK?¼Ã=dl7dl7¹ü;JÊx?
#? ½B?qõ>Þ¬>6?4ÑZ8û9­Â=óL9:jÞ9ö}k>«Ã=
l7
l7¹ü;Ï
?Þv¶><ÀB?ê\¼>­>~8?ÇTu¸ÿa9¼Ö½j$9QU!:ù|>i\Ã=ý¹l7ý¹l7¹ü;ÊO	?õ¯®>:I?ÿ'?Á:ê>Þ7?Æ¸ª¾a9P9a¾ C:	|:H©9?vÃ=ðäl7ðäl7¹ü;wý=?2§µ>äß?-:6?Ýgº>òBz?È
®·áh9	?½u8:î1:ªÕc?wÃ=ãm7ãm7¹ü; \;?ë=Ä>vjt?®é?õ®>hQ?<Ó$8ç9ÓÌ=Â?:¡::ÿ?½¡Ã=Ö:m7Ö:m7¹ü;ùì!?ämÚ>Ç=?!?à7Ö>+?zg{7È?'9ïg@=Í69=`9¨oÐ>¯Ã=Éem7Éem7¹ü;â}>i8>X0?== =)$?+È=;Ï<êB?ÿÌ;#sh;ý/?eÛÃ=½m7½m7¹ü;¾@?8ïÐ>xHk?£û>·>øZ?þ9
]9èÙà>`:­GÔ9dº1?#øÃ=°»m7°»m7¹ü;ºöR?(?îÛJ?þg"?).é>½L2?ÞU¸&ð9³9¾_¤u9¶éx9Ò¢ü>ó0Ä=£æm7£æm7¹ü;Î«>,n>@»8?_8>XW>Î/?zµ6Q9#½]<q-D9ÉH9(zú>Ä=n7n7¹ü;ìÔo?l"?=?²J?Ð?ó.2?'9½8Âh9D0>:´9¯MZ?Å=<n7<n7¹ü;ä>\>*8?Õi>£+>-Ì-?"^e8xa)9ðT->c(9Áñ®9gv>¼Å=|gn7|gn7¹ü;@ú
??±>öM?¦>áV>çï<?%7FûX9E^=ÆmÎ:G®:X09?Ö#Å=on7on7¹ü;ÖX?ûÎ>?¶ç>qX>äg?@¹:M8I¨©¿³+E9Hý9¨Ã>æ3Å=b½n7b½n7¹ü;¤¼N?8?UµJ?,?k/ê><?.*9»9äû>¬#¢:ÂC`:Z9??Å=Uèn7Uèn7¹ü;x;=LÃ<±*?ò;@J;ð¡?J¹øÝ99X5¶¾ùÊ9õÃ9µ²>¦.Æ=Io7Io7¹ü;$ý?d¬>úYA?ï§>'°_>ï5?3ùÓ8¤?u9D]>©:Ôq
:ª¬?²`Æ=<>o7<>o7¹ü;õÀ"?Nwâ>ú7?è>/D>1R)?ëÇ>¸7)9½t¾¦.
9qº9Ì>>`mÆ=/io7/io7¹ü;¶üØ>cz>K=?m«Õ>¬>÷,?õz¸1|9É¾þ½Ô ^:Æ$:MG-?ÜwÆ="o7"o7¹ü;Õ²ø>¤>+cA?\~>§Øc>V+?uF¹9×å¾jÛÙ9Þ9ï'û>ìÆ=¿o7¿o7¹ü;ÜÔ>>D8?H#?¢½í>0?2¸ò¸^a99îÂ¾«÷g:B(2:+©&?!Æ=êo7êo7¹ü;Á&?
ß>Hú>?È¨­>í>2Ç)?&¤À8g×9]òä=4ÓÒ9áæÈ9R?½©Æ=ûp7ûp7¹ü;©?»t?T2k?R?ÕþÁ>jì?ø×ñ¸ÊóA9.¾Ï:±,?:|,?ÛÆ=î?p7î?p7¹ü;æÁ>*×>µ6?Tf>Æ¾&>lö0?ø¹xém8{;ÀHÁ:èÝ:?`óÆ=âjp7âjp7¹ü;-v=ñFE=|.?½ö<þÚû;f?¹(9W¾a¿÷7Es9ãÂ=Ç=Õp7Õp7¹ü;ìD?®µù>âI?À\?h±­>©>?*)¹¦kõ8°æ0¿T9Ø"9¿_æ>äÇ=ÈÀp7ÈÀp7¹ü;dìÎ>Ç>¶Ó??pó>mª>°Ó6?Î¹´úÈ7ïÀ1ÀeÆ]:Ä:íQ?
Ç=»ëp7»ëp7¹ü;½³Ä>x>A?Ð>òÆ>-? û·ðFë8½wÖò9Ô9Ø<?ÄTÇ=®q7®q7¹ü;¥ÍÙ>¶>`/9?1Ó>jÄE>S
(? ¬¸a9-&¾Y6:ºÅ	:Ûi)?keÇ=¡Aq7¡Aq7¹ü;Ìûá>¼>¯L?êÏB>Jbù=ÿúG?ÄY65M9³î¯;`5q8¿d98ù>ÐÀÇ=lq7lq7¹ü;^hj?zÐ
?ÛS?ÐüÃ?0f{?G?7_#9Ð§9¤9y>¼d:&Þb:Y/?öùÇ=q7q7¹ü;KÄ?§Ì>©i;?ÑÞ³>i>E*?|q56°²9ðå)<	^:ðÊ9>?È=zÂq7zÂq7¹ü;ì?Ôä·>Þ7=?¦>$¢v>±T,?iÊ6É*Ñ9ûº÷;öW-:xLé9ÿ5>?vÈ=níq7níq7¹ü;LÃ>i&>+Z@?G¥?$ Î>g9?´Üm8¶9e9Ò>ÇåØ9Ñ§´9¸­?=È=ar7ar7¹ü;Àç>Ï >pC?x>dE>t18?AÜ8°9©¥r=Ö­÷9´
c9¤ ?é0È=TCr7TCr7¹ü;`Ý!?r*Ç>ÿ
P?©
?/$½>µÝ>?éô7SP79
¤G=¤=9cµ9Ó>o2È=Gnr7Gnr7¹ü;Nl?ø©>±|H?ë¹>ã>¸3?àÀ´6EW99Ê<ºPFÚ7§=9HQ==6È=:r7:r7¹ü;4?ænÊ>k9?V>a³Y>T/?è`ã8Mæ9zßÀ>ì$9­{»9°ù®>IÈ=-Är7-Är7¹ü;|FÚ>I,>ïËQ?ÂÝ?º>¯tE?`'´æR]9Ìºy:þ0:Ðr4?mÈ= ïr7 ïr7¹ü;Ûü~?9-?'k<?2Hs??>(H?a98³9k?U¦Æ9(½9.?NoÈ=s7s7¹ü;ãO>O>­B?Ï#>0é=>¥.?vWº¸÷`<9K;}¾04
9 2 9Û\>$¤È=Es7Es7¹ü;¶Ù>£R>~??ª{³>¸â>Í+?²3Ð·ÑY9²t½Þ(¸£ú9/&½ÖÈ=úos7úos7¹ü;7»S>°W>3?Ó£=q?="O ?$Ø7·Ã¨9¡¼*Æ9Ü
:-«¶>´âÈ=ís7ís7¹ü;ã"¢>w§Y>{³>?)c>/zN>.?¢ø¸9u¾J97'9ãi>ÊèÈ=àÅs7àÅs7¹ü;ç?§>R`k?Ïü7?.ÉÑ>½`?ÜdS9rà£9Q¥>9t9*Ü9ó(>É=Óðs7Óðs7¹ü;(àê>v>õdF?YÜ>a
> 7?l
¹ß9e¾UVê9ì;Ø9X·
?DÉ=Æt7Æt7¹ü;"è>X¢>Úe7?¨>!½A>	ç-?¬Ód¹»©&9-¾/¿l91N9Wr?JÉ=¹Ft7¹Ft7¹ü;°Ó¬>)Y>WK?)¥>iæc>ç9?Æ¹ã÷7{µÀ&ª9ál9iï&?wXÉ=¬qt7¬qt7¹ü;e>GD>°"2?í@?33?ye9?².=áÓ<^gS?¨¤m9ÖÕ79w%?nÉ=t7t7¹ü;IZ¥=ër=ÜA.?½Ô;u¬;D?õ£ ¹Ü9Ì¿W'9mÊó8¬?2É=Çt7Çt7¹ü;ð>é¤>w¡;?@*>Y>Û_.?Iá¸Ïz9´O]¾lO[9NW9? É=òt7òt7¹ü;ÊúÒ>½Ô>cîC?¯s«>Þ½q>}5?Qa¹¢	9Þ¾(;1ÀÅ:©H?<ÎÉ=yu7yu7¹ü;jéæ>»v>öoD?í/O>{>Ê7?f¬¹p&8nÀX-:ÊX9-Í?PÊ=lHu7lHu7¹ü;)ç
=â~Õ<t'*?íI;KS(;çä?¼û6¿09
0¶<BË7fÔ#9qs=nÊ=_su7_su7¹ü;¯=Ö¯Ç<ÇÑ(?yx;Â´w;s?Y­¹"r9ÿÔ¿2¡8%´8AÜ>Ê=Ru7Ru7¹ü;h=Ó>îI>l¼@?âf>Á!>=ì6?¬
Ü¸þ28VJ¿Ò:¨ ð9Qò?´Ê=EÉu7EÉu7¹ü;}û>ÿÐ >Ã+H?J>rW>Æ:?
v¸êÖp93¾ÃF:ýä9Ù^?$ñÊ=8ôu78ôu7¹ü;ØJÄ<o<é2?­°;âý;c'?À-¸,?#9L<¾®C±·w}93½+óÊ=+v7+v7¹ü;y÷?Ë¿>)@?¹Ëª>ñ>¯=(?¿f8ä>9º%Ì=ë8Íß£9Rí=2Ë=Jv7Jv7¹ü;õñ>ö¤¢>B>? Å>Pâ>~Ì8?÷ÏÎ8N#59$>°9¥Bª9p]?=Ë=uv7uv7¹ü;ò~==;=¬+.??Êy=ä2A=O~%?uéá·ÉÛ9S,½½±¼¢¸¢¯k9tÃ0¾ÙÌ= v7 v7¹ü;å²å>ýû>7¢V?5??ò1?}%@?,W|<<¸O?T?:ãO=:qò:?\Ì=øÊv7øÊv7¹ü;"Ñ(?ùyÚ>¸ÏE?Ùi¬>³÷s>·ê4?9tÔ[9>x:Ï:¡ü>æÌ=ëõv7ëõv7¹ü;àIÐ>!>ÿØC?H¯S>ò>³&2?±8O[Ö8à|±>½E9\Xh9k³Ù>Ì=Þ w7Þ w7¹ü;Ì¢`?¦·Ä>*?Åj?¡£?,ãs?
ü§9ÌÂ¬9ìø>a:'³:à??N²Ì=ÑKw7ÑKw7¹ü;Ê×,?Òä>výA?ÁË>>5?À<»8NÑ9Qå=,ú/:K 9<?aÚÌ=Ävw7Ävw7¹ü;È:=½þ=ô.?<x; ²J;%í?:y¹Ø	9_RØ¾?89x>¼áÌ=¸¡w7¸¡w7¹ü;Ñ÷?Hª>RC?h¹>e®E>^¦3?]ç¶©è8Bÿ¼¥ï9Zéû9Öìò>ÜAÍ=«Ìw7«Ìw7¹ü;g_?¤?A?ð%?èÛ>òA?À·ÑÖo9çM½Ñ9Ù|²9/«Î>EÍ=÷w7÷w7¹ü;Öê<­±<M)?)ÕÇ;;OV#?´èZ·ðe9¸ó¼ùç7
ß90=?Í="x7"x7¹ü;Æg?ÈÁ>c <?ÝÆ>ÞY>ôe*?Àå8Ìpd9Iò0>ªË9Yÿ:°¿>· Í=Mx7Mx7¹ü;j ?xRÛ>Ã:?Æ>ù¬>!s0?RAx¸+Î9~¦Ê½èÃ9699û>ÂõÍ=wxx7wxx7¹ü;Ûy½>Ï{>h<A?ÝrÄ>×>¾³1?¿C°¸½É9f!¾x\­9ð9÷s¸>äøÍ=j£x7j£x7¹ü;%Ñç>2Ó>¬JW?3O>æC>ÞM?cun¸¾Á8á:ë¾-{:Ò::®ÜÊ>-Î=]Îx7]Îx7¹ü;××?8 £>¿µL?zO?aÀ>©}N?5¾8ÝN9¿¥l>µ¼9:±:¨2?[Î=Pùx7Pùx7¹ü;M?§p¦>¥E??¯H?ùS?FÑ=?´±j8 ì9Ø»=/×9¤ÅÑ9eM?Å*Î=D$y7D$y7¹ü;øy>A>Íé<?÷¯¬>a>á>(?Ï!7ál9<I)9
w9Åå?FÎ=7Oy77Oy7¹ü;ê÷ð>s>´¨B?Wy > û_>¯i7?õÔ~¸eËw9¢¾m»S9n9È>äJÎ=*zy7*zy7¹ü;°øÍ>Q~>äu6?Ie>tK.>>(?=6²8®Ú={ :2¥Î9UÓ!?nMÎ=¥y7¥y7¹ü;mWy?Äü?MK?Úè?ÑÈ>A?OêÊ8Ù8SYï>ô|:úÒ9A)?mÎ=Ðy7Ðy7¹ü;âß=;j=?~??ïÁ=ÎwW=®9?õ-=·
É<x]?"Í³;þ§r;L°=?^Î=ûy7ûy7¹ü;L¢"?¾Î>oaI?¹Á>_ä>è7>?Ä]9?9ûÃ?û(÷9>É9ì?©Î=ö%z7ö%z7¹ü;»`>§±=1:B?P¢>tf>4?.6=Ù<;V?oó<>&<J?E?Ì¾Î=éPz7éPz7¹ü;p3Á>UÜ~>B?­F>KO>åc+?.Ä8©09T>è9r®9õj[>vÄÎ=Ý{z7Ý{z7¹ü;;?-`Â>Ö%9?Éïµ>wÄ>¦.?âP³8M+z9Ñ~7>8ù9³91R>kÏ=Ð¦z7Ð¦z7¹ü;Eâî>Í>ÅA?|>ÈI>3?ó¸¡91Qû½óÏ :Ó9ÀC?çzÏ=ÃÑz7ÃÑz7¹ü;o´¼<9F<¬2?|Ó;P<;u.?òÀ¸¯}9KB¾©­°¸»e9ûD¾fÏ=¶üz7¶üz7¹ü;j?lº>9íO?ÓÅ>a7>ó>8?ÿ¹8V89zÉ©>!@9Ö¥9/!? Ï=©'{7©'{7¹ü;í>t¡J>Ü}:?Ðú>~p³>ê2?»:¾»^:)?`9ËG±9×b¸>ÝÃÏ=R{7R{7¹ü;8ØV=6$=Vw'?$à;¥;z8.?£N¸*æt9Sæ×½rÕ¸.}8Ó
¿WëÏ=}{7}{7¹ü;øK?÷?K¨\?Pª?Ãá»>_T?Àä 9+®¹9}ÓÝ>O©:H
::h?²ìÏ=¨{7¨{7¹ü;¨ô>V>²V?¾Ê>ô>gíB?Wÿ8õfh9%¢>:xP:öÒ?òÏ=uÓ{7uÓ{7¹ü;$Î9?^Jû>I=?çêµ>Ýö>& /?Çl8´ST9µ½>¸;/?½:ÁiB?"Ð=iþ{7iþ{7¹ü;¡!?jÊ>×G?þ 
?ÝÃ>5?â8AÐ8·
?qíî9Eâ9@C?û]Ð=\)|7\)|7¹ü;þk:?Wê>§K?¬=Ó>c|>ØÃ=?¸8â}9ÑØ=òæ:7È#:Y}â>`bÐ=OT|7OT|7¹ü;7F?Ó-þ> ¢G?iVJ?3©? 8? æ9vãó8(!?ÿ¬b:^¡E:ÝÏ? Ð=B|7B|7¹ü;n³=áÀ=vQ.?atÕ;Qí¸;í¾?fÄ¸19p7¾õñ¡¸ s'9çw¾þÐ=5ª|75ª|7¹ü;£À¸>áB>)4?µ>¹/>ð(?Á8ø9â!>¹áo9©LÝ9~¿>&¤Ð=(Õ|7(Õ|7¹ü;ö
ç>û>>?à>¤¡>óa1?
£7TXF9(#S=FY}9P^L9g­?aÑÐ=}7}7¹ü;§ê0?àÉ>zY`?!þ?·©>±W?ô·³I9ë"½3R9û¡9_¦>ÐÑ=+}7+}7¹ü;ÆÌ?<³Õ>En??´?\¡·>V9?"9+ªk97>ñ9X9aÅ~>XIÑ=V}7V}7¹ü;9e?Æw©>%]?<?Å§ñ>¼´G?ÄÛ89B>Þ\:ë=:ãÛ?ÏRÑ=õ}7õ}7¹ü;á­>P Y>¢M?>û·R>»î<?/J_¸^Ù9ÑÝ½¶X7óQ;9¬=hÑ=è«}7è«}7¹ü;úù>ÚE¦>?@?ðC¹>Ô&>;ç,?ë68(Ú697\>â95:½N:¿ ?sÑ=ÛÖ}7ÛÖ}7¹ü;/
?Vz¨>±øQ?«ÉG?¡_þ>±I?J7¯A9íh0=:QØ9ýG?~Ñ=Î~7Î~7¹ü;P?	?CÔB?£§Ï>ÊN>A?Ák9$Q&9'êâ>¸tý9K±â9?¤»Ñ=Á,~7Á,~7¹ü;v&C?Gò?|:?þõ¨>x}>ç*?å¦¸v´¬86c÷¾]p@9Xwo9Ë¹Í>õÅÑ=´W~7´W~7¹ü;A?+è>ñ|U? Ï/?hNÚ>×*N?Þqé6=î^9t	<§¦: 9ûÍo?~ëÑ=§~7§~7¹ü;Óî÷>º>¹P?MS©>Îòa>Ø??±H9g?9·W>M89Øif9ðÍ>|öÑ=­~7­~7¹ü;à2?	aÓ></X?¿?Ã¸Ø>V:?Åè¸U©9æKb¾ËÄµ9Þg9i¯H?µÒ=Ø~7Ø~7¹ü;Ù`?)?/DF?Õ>>e=2?2'Y8ªM	9upJ>:¸Ç+:nD?a)Ò=77¹ü;<ïT?Î!?<Ã??ï?b²>°*>?dæ8Êµ9Éû!>e¯§9øe99æ ?Z-Ò=t.7t.7¹ü;åüÌ>0ç>nD>?r>\ÆP>{Õ9?(·õ¸o9ïG¾8Y:]¯0:ªR?b5Ò=gY7gY7¹ü;.?Á´Á>ªI?lòÖ>Ù>E?Ã)F¹CB9·¿¦9éq9Ói>üMÒ=Z7Z7¹ü;³.?pð°>FÌ=?iO?ääº>Y6?}Â7¼4A9ÛÙ=èÈ9<¯9áÀ?¯³Ò=M¯7M¯7¹ü;>Æ>%S>Õ4?ºe>	>,>E4*?x«¸joE9<Ö&¾ÊH6²`¯9êA»;aÁÒ=@Ú7@Ú7¹ü;r?ãý´>¦F?	°?TòÃ>í¤??÷8B¾9®&>#9¨ß¬9nÉ>3Ó=77¹ü;ì7?Ò£µ>Øï8?'}«>À>÷,)?üÊ·J-9qZ9½º:?Ö:H9?,
Ó=77¹ü;BIº>óS>+a?tä|?ç_'?]fA?/ñá;ý;TAJ?¾::ììã9Q?_;Ó=-7-7¹ü;wy[?¯?¥C?ÒÊÚ>ò#>4ô@?è³q6SðÏ9²È;¯E9bÏ[9»;æ>)UÓ=C7C7¹ü;ú>>ØÐ=Ò¸3?Ðê>1²>ÿÏ(?«)=íòÓ<ïL?ï1:æ%:I	?rzÓ=X7X7¹ü;n?{Â>ÜQ?4kò>UÔ¢>©>?(¦7ZºS9XI=`ã9¦9e©>?ÚâÓ=ùm7ùm7¹ü;­ºg?¾¶í>y?À?1?ÔÒr?&òB9OW9ô®>¿ÁJ:9U
:¡7?2õÓ=s7s7¹ü;	9?;?[´8?¥ç>µ±>Ù&?ÔÉ¯8tþV9QQ>)þ9o¾¯9q9?PýÓ=í7í7¹ü;¹×>eë>8;=? >Íô]>¡09?Æ7K~9B=º9#3¦9wWæ>*Ô=f®7f®7¹ü;Ú?[·>M?¯â>[N?>}H?ÕÐÍ8¾9I>à!;Nà:3À8?yTÔ=àÃ7àÃ7¹ü;B?{?ÿe>?ÔL?Ïm»>Ì0?Ø¤7ÔÍ9$U¢=àYT:du/:éé?à^Ô=YÙ7YÙ7¹ü;àè>0¨>g-G?¯ >ú8>`³;?ÚJ8ÂB9pQ>L~¡9ï¡9¦Mÿ>¹kÔ=Óî7Óî7©;ä?eÛ>Ñ:?¹ëÞ>³Ä¤>õ,-?%)ê7æß9Ý=tÉå9Z9^NÙ?ÏqÔ=L7L7©;Æ^?t÷
?¾üL?¶?©¸>C?Bö8Æý=9Ï¥>-s±9-ôO9ÊrZ?à°Ô=Æ7Æ7©;?©?R¸>ANB?_&?Öx¿>¾a;?X(·H.19êÃò¼
):Ès:5í
?&¸Ô=?/7?/7©;<8È>lã>¹þ=?·ô>È¸>5)?É`7.ÕE9Ç=Ñ&<¦çà;á=?¼Ô=¹D7¹D7©;Ð Î>Éz>ëU8?">Ü]J>Ñj+?§°¸0ÞO9tY¾|i::{
?ôÕ=3Z73Z7©;Ô²<·5<_*?ð«;Ã[;º?ÄR¸§¯9¬½wua¸Ú9ÞÚ½ÀÕ=¬o7¬o7©;~?\o?Y?ÕS?!uù>`cY?âú%99ï>VT:©:*H?Õ=&7&7©;Ð??Y¯>dêF?ì?åµÃ>A1?`â4³Ge9?ê|:¾ÝÒ8hÏ9VN>£Õ=77©;U¡×>F­>],<?@l>Vb4>Ø¤'?Ö 7êô¶8Ãëß=ü9Æ $9ÍÓ>èÕ=°7°7©;Qi
>gß«=)N?Ë{<ð<à]v?®F¸Âù<98¾Q¨68=«J9¹æ=rÕ=Å7Å7©;>°8Q>äxA?à(>*T>Q.?7`¾9iT=j(¨9P½{9ú+?öÂÕ=Û7Û7©;øiò>²È>jC?~Á>oËM>WÍ7?¬
r¸éÀ8Ø\¡¾gÀ:Å¬e:uV?hÜÕ=ð7ð7©;T7õ>Z§>÷`;?%¬>_>Æ+?¾û8Î´9l=uì¿9õ¼9S?ÿÕ=ÿ7ÿ7©;È¬Ö>ü>;?/d> ->Í8(?Íh2¸+}9f¡½Y¢Ä99µO(?cÖ=y7y7©;ÉÏ?Vç´>ù[=?×5?ôI?)@?ÿY==U?~79ÈåÇ9Ê>1_Ö=ò07ò07©;#4?m:í>®dB?\Hì>R?>ÇU@?µK¸RG9Ñ¾Ö²9`©9ª?·Ö=lF7lF7©;¤y>Hñ:>È6?qF>3o>p~)?\ó[¸Ìq_9?ÿû½­9;â9TÇÃ>"çÖ=å[7å[7©;c+>)G9>
b9?6?q}?c0?9Ó7Õ9F9D=âr:`~¤90Am?·ìÖ=_q7_q7©;T{?ñ¶?ÜNk?ø¢7?lPÜ>¬aU?ý9^49Ä?É:HÀ9Ã?å×=Ø7Ø7©;J?/­>)÷=?¸÷Ó>µò>Y/?}Ô7/×Î8Ë~>Ï$Ý9ÌÕ9³e? ×=R7R7©;w'?a{À>\º^?EÌ?v"×>ç&>?=êð8n¥9!Í:>ûò9¸eÏ9Îf?x'×=Ì±7Ì±7©;«4?±ÎÚ>¢¯R?Uß>'°>ÕU?%
9ôV9å©>üá9nN9~
?	I×=EÇ7EÇ7©;¥>°3>,<?wM??þÉ2?fë>9ù×¡9èþ>wm:qk:ýÝ??5U×=¿Ü7¿Ü7©;yµô>ªdª>Ó7?è­>ÁO>i¾+?ÊÏ¸¸Cæ87¾þî9îÑ9xS?×=8ò78ò7©;yë>>ÉI?°>c`>SW/?}8Iü 9Íÿ`>IÆú9ÿôÐ9³?0ý×=²7²7©;¹«Ñ<rz<äX)?¨;÷i;é7?&Å¹Ü<ß8`H ¿N8!9ÞÎ>&Ø=+7+7©;ë,?^ìÐ>bâS?½Ç>[õ=>p??{8ì°29Ä«×=.,9@¸9Î?i/Ø=¥27¥27©;ðÒõ>¡U¤>Ûx??Êm?ÃÃ>U--?4ìø8}P99uï«>hÃ	:7ã»9q´;?¡DØ=H7H7©;åg?+V?¤?kP? â>Mk?Wp9ÿ9Õ/ï>/:NúA:Ø0?GØ=]7]7©;Ù=ç>0>/ÝK?LÑ>.g>O'M?v}¸ïç9«àÙ½S
;¤õÄ:°7?uØ=s7s7©;H?ÿÂ>1;?µ)¼>Xj>$0?KHó8>9Ìûi>}
:Àhø9ÛÏ?ìØ=77©;ÚfÀ>>ã;?3Æ>J7>Ä³.?ùÒ¸9|9î¾.íÂ¸EÕ9Ãì©¾Ú±Ø=77©;S?ßî¬>|í@?hº>20>%3?`Uo¸E9Óî½s9±\9·* ?ÜØ=~³7~³7©;
T4>5Ì×=>ìU?¨7
?Þ¹>B?Îé>=Ø}Ü<¨]?ÆbH<äæ;ø,^?©ûØ=øÈ7øÈ7©;Bª>Çc>¿??G>ôÉ>7-?wn¹©ã9)Æm¾¨÷9ÈU½9^ÅÊ>«Ù=qÞ7qÞ7©;ÒÆ¼>S>Lqd?ãÚU?9?É6C?QX=Jè=Ù,R?m¯÷;ð;
g?UeÙ=ëó7ëó7©;+<k>ìâ>ßdN?í]f?.£(?­Ú.?Edº=
l=^$J?ÛØÏ;ï;¹<?lÙ=d	7d	7©;ïA]?5­>°£?>^?>Dw?SjË8UD9C`C>
7:Ù9D%?Õ¶Ù=Þ7Þ7©;/C?µ´>ÈHV?Zj­>S)c>MnC?êe[¹èæ7
tÀwÉ9pÁ8I½?ôÊÙ=X47X47©;²?¤>da?S§J?©??Ë«B?ìj9÷9o?÷:Úð9o+)?:ØÙ=ÑI7ÑI7©;-Å>õ>ò??Ú¬f>¾ä)>1Ë-?ä¨°8°n9y=>þ¸KÚ8C>¾%Ú=K_7K_7©;­/?Ï<Î>L³6?dÁ>@>H@/?þ¾¸|ð9PÐ¾ÒwY96Á	:J>ÌKÚ=Ät7Ät7©;Y=ÿdã<Ó0?zÌ;>×o;4?ì_ª¸øc9ß@¾9/Ñ5 B9Û9;õÚ=>7>7©;bD?ÞZ³>¿_?þM>Ú50>¾1P?f?å·1<9½
£=;öXñ:c&I?|Ú=·7·7©;Ù#?íÍ¶>?Ld?"?¬>rN?78pq9=3=òI9ÞÖ9nÏØ>iÛ=1µ71µ7©;Ï[.?fEÔ>GR?Yjs?Ht?H%G?vç¦9â,½9Üá>êÊ;wØ6;)>?ØÛ=ªÊ7ªÊ7©;á]ï>·>+N?Þ??=?_/T?eÄ9ò¦9Éø?ðÐG:ø¸:fÓ*?0îÛ=$à7$à7©;!~"=Ýîñ<Ïð+?W?w;î±_;z
?¨)÷¸5;W9ký¾^ä}8úÔ8ªß> Ü=õ7õ7©;kÍ£>¼¤Z>üÉ??÷¼>ä>tÊ8?måf¹úâ9´FÓ¾3ø~9¡B¥9¨{Å>04Ü=77©;?lå¿>}Q?Á#?ÊÖ>o,C?¨ì·ßí8þ½Lù3;ûóí:A?DÜ= 7 7©;+ií>b£>_þ9?+v_>z%>Ò,?º ¸~c9á¡½ÏÿE9
¦9=!>«aÜ=
67
67©;nÂ<i<-?Dw;OG;!É?mZá¸`Æ84uK¿1S¼8'|9óD?>øÜ=K7K7©;-9?µÇ>\m?EÅ>®$>&+V?Cñ¹5ð9·	þ¾ÉQ¤9×9¨Õ?Ü=ý`7ý`7©;Ê©Ú>"Ã>ð6?åÜé>â¦±>'(?ý½0·5Ù¥9Zh¼g];/(;îD?­Ü=wv7wv7©;¬Ö>ïõ>ÿv8?;%>«N>c5?]I´¸fC,82ö¿Ñ-:OM>:èÖè>øÍÜ=ñ7ñ7©;%z>£¼5>CË7?±I>_ýP>#Ø+?ÅV¹Íq9(·z¾á19îD9Áæ>AÖÜ=j¡7j¡7©;HéÍ>m">VøE?>êP>>Ø³/?ÕÃ¸i 9¹%¾ÈT:ÍA:@6?µØÜ=ä¶7ä¶7©;xâH?P[ù><N?1÷E?Öy?éF??`M8¡z9åG«=A59-Ê9RÉ>Ý=]Ì7]Ì7©;aÖ>yã>mºE?ü¥Ø>>.8?§»l¸è'M8³¿`]:ç8:Z?öMÝ=×á7×á7©;¤Áç>j@>P@?<>jgD>µ2?<¸Ö.9Ç£S¾ 9hY9´`=?¹Ý=P÷7P÷7©;§H;=AÆ
=<¾,?Ë¢;àå|;´L	?ÒÎ¹¤Ê8Oð¶¿Òu·Y"9?ú@½ÌÝ=Ê7Ê7©;ÛÊ>Î§>2D;?
a>µZ>.ñ.?Äí4¸¨q9ð»¿½×/9SÕw9ÔÚ´>È»Ý=C"7C"7©;¶>ü >6Ö5?bÜx>xlB>ËÖ#?±åÿ¸ÉV69£³¾å+:Øñ÷9/{1?MÔÝ=½77½77©;Þ?2¯¦>ÃL?×
¬>´}>.?£¹º9\æ¾f¸:=×ð9ìµ(?áÞ=7M77M7©;½Bw?)*?BX?Aè>¦Á>"V?3Ù7/Ò,9iMk=Ùf=;9ö:ÛE?)Þ=°b7°b7©;OÕ>üò>Æ;?ÛY>>}1?¢G¸&\8MÝÿ¾Þä+97=9¬è>$[Þ=*x7*x7©;Á2?à¥é>KÛC?ôÏ¶>C>ÑÎ1?¹B'Î8äÂA¿\ 9ÚÇX9Þ) ?^Þ=£7£7©;'v=|Ì6=,?C<Wà;¶&?uºù¸ìCS9ÁM¾ÿ8{²ñ8ä?c²Þ=£7£7©;æÚ?ÓÅ>5¨O?Òû>6é>
/R?¶Å@¸C9Vé¾iÕ:¸«9O»F? ½Þ=¸7¸7©; dµ?s6?Ço~?vÌx?]?\?¹J8õ<Ã99è=§:ÍÂ1:¿Ê>¿Þ=Î7Î7©;Æÿ>Ú>8¤L?²ê?fÔº>BÔC?>Ó¹¸Ä$9Ä[¾-):Þì9ð?ùÞ=ã7ã7©;áw?¶>ÓR?m?7¶Ø> r<?^·4F9M½có:!¾:ÑI?@ß=ù7ù7©;3®=TW=á%.? Vr=`D=àô?¾Y}9ªJ³9Gß´>Dg<¶33<0%?ñß=}7}7©;ÓÄ<?àî>J?ö¨F?R+ü>­I?Ë0l8ÔÞ|9ï=F»9WÕ§9¶?!á=ö#7ö#7©;:>H7>B4?Åêû=Å=ù3#?ÑçD¹vpF9vþ¾+-¹ÈÃ{9wY¾Å+á=p97p97©;t½>5>[=?R$J?pì?¬7?Nõ\=T=õI?Î<¡('<¤W?(5á=éN7éN7©;1ãC?:¸ø>I?Ûø?cq«>#L?¾/¸¬Lb9¾¸ 9Ê9Se?«°á=cd7cd7©;9rÛ>>I@?]ôu>^{7>ú+?Æ3¹
t¸9	y¾98fù"9
·>%Òá=Üy7Üy7©;y_>G¬>VÌL?È@ö><£>ªA?²Û±·E*q9Ì<½'99ò>â=V7V7©;á?X°Â>ó§K?æÄ??È>Õ¾@?¼H8}¸8ÞR°>èn;fÅ;ôôR? (â=Ï¤7Ï¤7©;¦ ü>0Á©>}>?TÓÇ>#0>d1?xÅ6#Ù9Å02<´h:7V:m?±,â=Iº7Iº7©;÷ëÚ>>èÌA?Øæ>ÇI¢>96?é¹LB)9%gÛ¾r¸9e¤9ES?tVâ=ÃÏ7ÃÏ7©;Oß>bo>ØJ:?]ú\>âÙ(>ú'?E9l½7Û¸3@åè9ãá9Ç¥V?	\â=<å7<å7©;bÈ·>À>µ6?
>öa>Ö|)?×ê8ÁDv9:t>à#:ñ°94n?ýuâ=¶ú7¶ú7©;e?kd
?'×O?#ê>1
>yW?8g9®><`:è×4:S¶?9â=/7/7©;E3?@´>7?m>°k\>.-? ÜZ9#F9·g
?Ðº69^Ìf9Â®Ê>â=©%7©%7©;õ?yò±>Z?ÌFã>ª>þON?xX¹÷H9v|î¾ÊÝ9>«è9wô>Û¬â=";7";7©;P?2ß>³×n?Þ'?»>V?ç28Ùv/9>9i:½n;:-?Ôâ=P7P7©;Öï>¼0«>¦S3?>2ø\>:$?8)À$9oÑ=®
w·
)69U-½°òâ=f7f7©;£ü>¸Í©>Ìp>?÷Ò>µ>`4?¿V·Ø t9ºà¼,¿:Z:·(?yã={7{7©;÷æð<Tn³<üÙ+?X:<Ô;º®!?jjI¹4ª8ªx¿Tü@7ü9ç==r¿ã=	7	7©;oÈ>
÷>y:?02>ÈA>÷Õ.?EW¸Ed9Ï¨½¥ì½:	:§´2?~Èã=¦7¦7©;ÐV=û='2?cõ<`ÖÅ;ð5?Y9¸",9m
¾+ý¸¶
9³Ü¾;üã=ü»7ü»7©;#tL=&=öÄ)?\¢;´;Ól?£¹|M)94v¿.¸Îðÿ8S6¾8ä=uÑ7uÑ7©;u°>qns>÷9?Å}R>*$>$?´õZ·ÝG9ë|U½¹÷:>:1ÀF?÷¯ä=ïæ7ïæ7©;Ó«>x>>²!E?^É	?7OÀ>{k7?»fa8GYm9ó=ôKW:?ô(:ù#?}÷ä=hü7hü7©;¡û>6>RA?é¶?(zå>ÔÓ.?Ù·í¸xW8{¿*e¬<i`<?©D?iå=â7â7©;A?; Ø><Ïd?;?÷²)?Y?Äî´9ÂÎ£9¯a
?,Ø:#lþ9aÌ?#å=\'7\'7©;À?QÄ>%Ü@? £>1ü^>öÙ;?4¸[j{9¦æ·½èYÕ9z²Þ9£Aõ>Uaå=Õ<7Õ<7©;Û,ú>D¹>+c?ÿ?ë»¿>°M?fÜ¸ä.9¤\[¾ôì;JÚ¶:ÓO?!å=OR7OR7©;¤P?<V²>%>B?ÕTÞ>U­>,£5?YÉµ¸T£I9èËf¾ùl:æ×
:q
?Ôå=Èg7Èg7©;(°>A´L>Õ3E?·ã>~¤>e­1?¿¸c9PÛ-¾¿°²:uV:H£U?üå=B}7B}7©;¤q?u·>#¢V?~?VÀÍ>¼=?¬H¦8d9æ`>Q9c9¤=õ>{æ=»7»7©;¦`Ñ>>5M?j²>ðm>¢?@?GËá·8½i9ZLw½Ì9¸i9È:?æ=5¨75¨7©;"\þ>X´>oÄO?\;>GS\>Ê°6?DX¹)9e÷¾¥½9HÆ9þô>væ=®½7®½7©;Â*=ãÂÿ<Ùê*?j«ä;ÈWÔ;z×	?()¹Þ²r97U²¾úU7.¨9¶æI=æ=(Ó7(Ó7©;_ú6>äT>_´3?Íb>2)>9+?¸=§{¨<J?èc<÷~<Òô:?|æ=¢è7¢è7©;.q?¾ïµ>s[:?[w>Óh>í/?ðü¸LÏ29Ïµ¾±u¡:¦ûx:&?¢1ç=þ7þ7©;È>¢>ðµE?ßæ§>%Hr>h1?,6¸Mö7»Ä=¿Ô±9(Ù9ÃÇÑ>;Dç=77©;µr?xî¢>¾?ì_?2»e>8W¥?ð<ÿ´Íp9J¬º.I;:ÍÕ9X@`?èDç=)7)7©;Â|?ãÄ>m{¤?`?¹Öe>ô ?Âü^84pÀ9ÔQ=ò±G:¦Ó9Íq?ÉMç=>7>7©;¦Tä>¹¯>¼R?á >3^>[9?Ì49¹ìf8rP%À	H²9 êv9×8?)ç=T7T7©;¹?v¯>V«O?p?­?OO?>Ãl9jÊ9ÙZÚ>L
;å:¤?e¾ç={i7{i7©;M´Ý>x>¼ë2?±>øÙ[>]$-?6´½·Ud9l°T½@Ù9¾9\ÃÖ>{Êç=ô~7ô~7©;#9?N}ü>"<?âé>c²¬>v¶,?Cß8Jðw9záf>Ã ;$¤R;2aC?k#è=n7n7©;6)+=ÑÛ=;*? L>;í;;<è?b	¸8¼Ú¾e]¼¸ &9Ár6¾è=è©7è©7©;å[?f}?t9?¾%>¶WN>/?¨½8²#9Ô>J¼À9¿ÔÏ9ágí>¾¨è=a¿7a¿7©;4A¦?OÇ(?,|?D÷~?/³õ>ÃÓ?ÊP?9çå¤9>+ : ôU:ßt)?_é=ÛÔ7ÛÔ7©;ª=à|=Ã¸,?Øì;º®²;2)?CD¹þy(9¿<¹cd@9c®¾Zé=Tê7Tê7©;qÆ>éÓ>ÑC?1¬>0P>è-?ÄoÝ¸°<9ùW¾Shý:ré:ºñ
?Ñbé=Îÿ7Îÿ7©;q=¨æ<¤½.?;y;,¯b;t»?NÊ¸2h8Þ$3¿êÌ¸ü88ºÏ¾úmé=G7G7©;ó[c>¤w>^´B?ó;?ÉÏ»>UU8?½=ô¼Æ<ÅyL?K÷9YîØ9ê?wé=Á*7Á*7©;%Ö>u¥>G?f)1?3ù>ÿ5?\]G9pû9Í"?0YA::àì(?ïé=:@7:@7©;¤oÍ>5>»B>?©C>±>w:*?Ñé¸:Ü8é¿Óð4:øQ(:ì	?Í§é=´U7´U7©;X4U=¤e=s5+?þ4;4z;Â?¬a¸Pg9R¢¾¸	8°ú9]wf=ê=.k7.k7©;\U<?wà>NÊV?
?ä9­>L?¬û¸ÀKÉ8ô¿D¶9¾;9EÐ6?ê=§7§7©;Uï?¨D¶>Ðµ:?
{v>,î:>ãÆ(?nÑ¸Ôyb9Q»l¾w$:EäÂ9F?ê=!7!7©;z$ù>%ö¨>¾<?rÏ>î®>-?«9I9å¿8O9?X;C;§é<?Qê=«7«7©;gp%>z­í=P12?ù>òc> ?I½=s=v¹G?<8Á;!.?úê=Á7Á7©; £?A_·>JÆ7?$fÍ>U}>X(?§´;7ð8"ÈG=¥k9þ9Å>îê=Ö7Ö7©;Ì'?ÚRé>8Ç7?>Ö>º>êk3?:ÚÊ¸µ9eú¾>9:.©x:¡Õ ?Xë=ì7ì7©;p¿>nÓ>e6>?cõ>Þ·«>ù 6?zB%8Ez9JÎ¨=ÃÄ[;,þ;S?C&ë=77©;s>?f?Pá4?O0?lÑ?{×-?ù-9º2G9zÞ>`Ì9Þ9&'?vhë=ú7ú7©;
U?=~ù>5-[?]­D?è²ö>¨L?8!9æ9>çE;ì/â:X_?äzë=t,7t,7©;X
>&É=^L@?´Uo?9 '?×M7?æ$=_Î<ùK?C$:"Å9U?ûë=íA7íA7©;FK?/»>°-L?ÂÂ>É>È;?ÒÞ¶GÓ8y½æá8úb9ÎF>óÊë=gW7gW7©;­½>¯7>7?)n>ó->Þ?/?TZ¸<¨9Ëz¾ê]å8no9þ<u>dÌë=àl7àl7©;Ñ=Ñ>å>3F?¨Ê?úÈ>ÓXA?¦-ý8z9x±S>N:ÌU¨9OïY?øÑë=Z7Z7©;Ü>%?íÖÝ>õ°>?L{?UÍ>ø£1?¨>99Ù"?%òT:Á>:!ä?màë=Ó7Ó7©;Ã*½<Õt<'?f¬=u=Áç"?xhc¸5d9àÿ½iº:uã:³&?øë=M­7M­7©;3î<þ¬<÷>0?Im=¥hÛ<í­"?â¼B89Ã=(H:F:3Ä	?ì=ÇÂ7ÇÂ7©;NÒ?ÿ×>5Ï=?÷z?M3à>Á¬2?C	9T0d9Lþ>£g9î:ê9]}>!ì=@Ø7@Ø7©;úD?lò>P?{Òò>¹7¤>ÀD=?Q9*Â9|w«>[;*¿×:fl?ÏLì=ºí7ºí7©;ÎD>»w>A?v?®=Ó>.?0=°à<H??{<
¾;Â<?^hì=3737©;4¿
?»K»>k¤=?xÚ%?Qøö>ãê+?\L¸ò9Ì/½XÅ,9M/×8M?7oì=­7­7©;&ªÑ>$¢>!÷Q?ÄZ?5ß
?-ÉD?ZýL=î<\?H
:N±:Ñ©?xì=&.7&.7©;Ð.K?Ïá>¶f?Îó>b>Ö§V?G0¸¢<97½ç½ºaX:cÚã9s?ì= C7 C7©;>$=¼û<i'?¯D;¬g;ñ&?¸uU9@¾¾Â8#ýU9
%>.¾ì=Y7Y7©;Ç»í>Øw>H¢R?)­­>"=v>§4?Cse¸~9§2ç½J%:®z
:û?Äì=n7n7©;7`Ö<Õ<÷.?Î3=¶h=j?S&¹Ôk9¹ú¿¥$8"9ñ·Ý=Ëí=
7
7©;ÒÛ\?ä	?)RN?ëå?9Ð¼>öy1?´ ª¸°D9Î¾¶s:HD:]¢?\î=77©;s?ößº>³ï4?·A>À½_>N0?·f¹L2g9wÿ¾ü
A:üO/:
ò?pî=¯7¯7©;©ÜÖ>Y>B>?ê>Å)`>:0?OÁ¸¼ß¼8eÍ¿a#õ9ï:äÓæ>äî=yÄ7yÄ7©;Zô<¹¾<Y%$?o=ÄÅ÷<E°?	l¾8G97t>^Þ<0ì;ñ(?oôî=óÙ7óÙ7©;[?Ó>4¸>XÆE?17Ç>@>?Ù/?Õ'¹ñC9ÍÓZ¾]<:pàý9L ?=þî=lï7lï7©;$f>vàP>Qm3?.">½ö=ªD(?3Nv¸§Ã8k#¡¾í<ÿ:­ÿÆ:,$?;	ï=æ7æ7©;Áä>m
>ëF?zà½>á8w>\D?Âiú¸Zp+9Âöº¾Fûð::!²E?ï=_7_7©; PÌ< ×<4`-?Öªa;¤±.;GY%?ë6±·¶9-¿½¦ã¿6|K9q<<%ï=Ù/7Ù/7©;³*A?Ávù>W:F?;b?Ìû>Ñf?i×æ8å39@¤>ï
¶9Â,~9Y7?¬Vï=SE7SE7©;#<i?:ó>={u?Y?¯ª?éCX?à	8rR9"T§=?â@;Íà:0§[?^ï=ÌZ7ÌZ7©;Ìç>>97A?WÖ>w`>ïç8?â¹\øo9¼Ò¾©E³92Ø¦9Ã	?áï=Fp7Fp7©;Ñ>R>ò§G?¥Që>ÁÉ©>g1?²7L±O9F:=::	?þï=¿7¿7©;P_Ã>5>lU:?Wl>\4>V'?]¶¸ÄM9%<¾ýÛ9fcL9ÏöA?ì¿ï=9797©;Ù-*?kíå>þy=?r,?ÚÕù>Ü³0?:¢æ:1å?r;Ræ1;.'.?MÚï=²°7²°7©;eÐÝ>uè>¾e=?¶Á>öG>D.?È×¸÷TÖ8t²¿l4;^¡â:¶Ñ?ðï=,Æ7,Æ7©;b?æÓ@?P´;?@d??ö^?{:?Üó+9849ß>ì´9Ø:ßË³>áð=¥Û7¥Û7©;õÏ>Y >DD?"Ï¦>rÏx>¡+?Tú8¥91&÷>6m96,9%P0?b=ð=ñ7ñ7©;R·Ú>gO>§Ã<?i¹>>4û+?°kÝ8¤w9öd>íÅ:Rñ:¹'?ÿVð=77©;Ò0=
Äå<ÓV'?}=jO=?÷¸n#9ZïÁ¾Jf¾8r<8ÛL8?èmð=77©;lªY>ú">3ó*?Æª=ý=ÈH?Ü6¹®ï&95¿6'q:ua?:þI!?êð=1717©;³4?~¨é>±WE?Ì>gb>óà4?*G8n¶9à¬">ÒÛ#:e:Å?ûþð=G7G7©;ðñ>+o>mD?úÜÜ>Ï*>!É9?$æ¶Ì¾7Bµ;½øt9%9µ?e>2+ñ=\7\7©;b§ö>H¤>¬i@?'©Ñ>9ã>K?4?ÀÎ}6wê9lò;Àî9¨ß89ºÏ>Nñ=øq7øq7©;ìà>º½«=TõW?°Æ2>Ï=ý\?_H:/49÷_?E:í9ajT?opñ=r7r7©;ø:=/=Lå)?r«[<Å÷;rc?Ôwö¸².A9mN£¾sF²¸BÉ9b¾Ðñ=ë7ë7©;Ïö.?H>}«?íê÷>VR>v»?ÎF¼8 ÊÙ¶NÝÀÊú9Ñ9Ï?¾ñ=e²7e²7©;Í?8?¨ay?u2?>ÃÐ>HÖZ?¾nm9Åük9­È?n²¼9t®Ë9£*í>ö½ñ=ßÇ7ßÇ7©; *?Dî>6?¬ó×>¦>­<?D¶¹¿»499úÌ¾ A9_¢9ò?U>ºÐñ=XÝ7XÝ7©;>xg6>`øE?¾
÷>s{®>=5?½8éÜ8ÿ0>Wx:üÌ9öì1?Òñ=Òò7Òò7©;8¶+?Sà>*%D?ßWÐ>ºú>dñ7?Â\¸z9Ë¾æÛ9W¥9­<*?Ûñ=K7K7©;t¼Ü>ì>ÿPD?¶Ä>iÈ>E2?² 8Ö]ª9Ñwq=N}õ9;úÑ9Ò¥?©úñ=Å7Å7©;õöo=uv)=@5?e}>ÌbC>a&?m8=¢=æ<­L?ÿð;|Q¢;>?$ò=>37>37©;µé>Æ¾>
çE?^í'?ãÙè>'8?A¹b8¬®9½$¦=
5:P0:Ä9?lò=¸H7¸H7©;~£>vüM>V0K?ÈyÃ>I>o>?­m°8¶Ù9*>íAû9IÈ9ï ?:ò=1^71^7©;Ç&?ÍLÇ>ÈL>?øÃ>v3>aÝ0?ê·¸+c8Ð ¿7ÕÉ8Z¿b9ßc>¦ò=«s7«s7©;ä>(X>¦@?ïj>45)>7¸1?àÌ·fqg8V©½Èü$:IH:áÒ>ÞÉò=%7%7©;ÔÃç>Ùë>4G?Â¤>Ç¯f>=Ö6?K¸ðá9xp½§ã:pn::D?ïBó=77©;³úÛ>®$>ëH?;>ïP>.¸0?o¬¹À 9\Ú¾¤29ûU>9ï>½ó=´7´7©;Ñ»?GþA?Úw?^?ðÛ>%B?³ÇZ9üs¯9Ù>÷u;_Ý;mRQ?"úó=É7É7©;Íg©>kHc>OÏ>?/?Î·ÿ>òH/?¬øÍ¸t£n9Ïô\¾®:2W:åô¹>»ô=ß7ß7©;;µ>_o%>:ÏK?o>ö C>4³;?_¸àéB9&Â½bM9:þ}):ð?ô=ô7ô7©;ZQ?³½ÿ>ÍQ?Ô7(?'ÏÎ>Ò:P?Ýxd9u²9¸È>îÆ(;õþã:é=?ìô=þ	7þ	7©;H¤´>e>éI?á>3«9>!ß8?Ý½¸LnÒ8AE ¾rÓ9^Å9~ß®?5ôô=x7x7©;©q?^Â>åX?·®U?8®>þ?á¾8ÑZ9©\^>$ö:pÅÑ9Gs9?õô=ñ47ñ47©;t?É½·>iÒ?Õ?¤Ð>³°?
09³æc9O|?÷v?:m.ã9ªÀW?Éùô=kJ7kJ7©;¢?yÁ5?­}G?B?±À>X#:?c_0¸Kº9^r½ýþ9² 9ÝÄJ?õ=ä_7ä_7©;Ã>-_>¾Ø4?Ä¶¸>ù¸>#Ô&?ðáU¹ò {9	Ú¾+Ý·3-69ÖX½³\õ=^u7^u7©;`OÄ>ÀÇ>þA?e>"«:>M/?nÈ·?#9)Î9½
÷9-¯à9×²>aõ=×7×7©;åQ>H±>4H?Õö>}à³>¥/?ß<ø<CK?(>:;?\ï:0G?_tõ=Q 7Q 7©;°ÞÌ>ë>¿ËE?W£>þ9a>é9?l>Î¸"6¯9««¾¿Pã:Öz~:^¬d?¡£õ=Êµ7Êµ7©;àÐ>x>éü<?Éª?ßÛ>P),?ço¹Íô8âÕ	¿¬r¸9>Ñ½@¦õ=DË7DË7©;ß@=Î=O+?ã­;6;ä*??V3¹wS9Ù¾[ª¹x°9!@¾'«õ=¾à7¾à7©;ã»>õÆ<>ìED?UÁ?%]?¿K??MN9 G½9«>UÕ«:Ë:x?áõ=7ö77ö7©;ÚK?è¬>é@?+î>Gí¨>$Æ4?BÎ¸°	9)¿¾=8:pÖâ9y?9ö=±7±7©;â?>Ï$V?zÂë>>0K?ÁAP¸ø»Ô8«z¾2ñ9æI¿9¦!?ö=*!7*!7©;MI?
?Dâ9?	Ú×>Î>°Ø.?
9©³9ÄI>U®:Kîà9b%?ö=¤67¤67©;?¼>µG?wá£>ò{_>|¹;?Lz¸Qw9;c¾õ³:4:GÔ%?Bö=L7L7©;GJ?Àâ>{_d?fø>[>þí`?Iºm·(9OHè¼[°9}M¸9)öô>S¦ö=a7a7©;ßû#?ÉDÄ>ÊãU?v¾g>(&>2?n*"¸@Ó`9ì¦¸½rÆ[9¤9ÞÜÙ>D(÷=w7w7©;¹>èu>´@?s.?Õ´>gµ9?r³8ïY9\ó>û';®:}U?\F÷=77©;T?±Î³>Z¹[?|y?Òî ?×#F?(§·Gf89vh½}ãV;îPõ:Q?`?×÷=¢7¢7©;y k=I 0=>+?X*t;dÃ?;Xú"?ÀP'¹~29GÂ¿Îqû7*·9W·/= Ù÷=}·7}·7©;ûÄ¶<'<741?ºU=¶ß<VO&?u{7Ùåo9ë%=3":guÏ9®&H?«
ø=÷Ì7÷Ì7©;è<Ñ#ª<Jð.?Ëú;æÍ;¢+?¹ö W95¿gÚ>8|9HkÁ=Ðø=pâ7pâ7©;ñ%>6Tæ=1h7?â>r.X>â%?»äÊ8¬69\L>âb9bº9 '»>7Ôø=ê÷7ê÷7©;½Ä=vh=;³*?³ Û;¤Ý§;'?c4S¹hò8éZ-À®|49ê79:û>¤&ù=c
7c
7©;ÿ?Þ>4?Nì?¾¥?s?³ê7J9;Ñ=gVe:E+3:A×#?eù=Ý"7Ý"7©;3?øé>±±D?DÎ>õ>C>1?ùiê¸Bgó8ö¾}:i³¸9,]?§mù=V87V87©;¤ÝÔ>Þ½>Íá>?#´y>y~4>¾1?ÎÝw¸m-9ð6¾ÝW:º/:Òâ?Hù=ÐM7ÐM7©;àYº>|Yz>>?°ý>´¹N>æ.?8©}¹çØP9?w¿ô©:ÈË	:.¼?P­ù=Jc7Jc7©;î,?\?³>æ ??ÁÅ>0vW>ó1?:Tì6Å¡H81Æ=µÈW;!g;z¤7?7Ïù=Ãx7Ãx7©;ËJO?	®Ù>¡Ès?¨mB?À>m:?Lx7ÅA9Ná=9&:f8:æJ?-;ú==7=7©;X½Ç<àG<1Ç.?úÄ;Ã±;ÄÄ
?Î½S¹V8¸Æ»¿"¸Ð&9T	È½¯ú=¶£7¶£7©;Ãb(?
ÕÍ>>mQ?gâÍ>¤Þ>¾×G?i0è8£¦¼8n?i6È9¢9Iù+?x¡ú=0¹70¹7©;Ä?ð>|>W?Åí>êØ>S)C?ù¹'¹,¤ü8Îô)¿²³9:?J:[Ù7?îú=©Î7©Î7©;#ø0=íg=+?Mi;Y3;ï&?¶A¹gÀ,9]ôF¿ä·
m9êVv½û=#ä7#ä7©;XG?29ó>"R?s?U´>+ê<?Pn4¶²Ü¹9ïx»V®:*{9?Ò.û=ù7ù7©;¢ð>!¡>ä¦>?Åb>Ê¶H>ó0?q¸ùõ8Ea ¾=÷97m:6Õ>û=77©;X7*=£Æù</u.?F¦;Ôi;è9?÷í÷¸!bM9¾WN(;ì¢;Oð?&ü=$7$7©;OØÍ>h>¦:? µ½><>}ó*?AoÜ·;~q9.­i½´$9p÷9û?«*ü=	:7	:7©;ô?v÷²>ñ&<?/
>lïM>À)?¢.8"#;9¡Òî=9:>¶':HiN?Èlü=O7O7©;<ÅK?»Õ>!At?ö±k?tcü>[o?=	"=$ÓÔ<oèB?8Ö<(ï;<RaI?>°ü=üd7üd7©;»ü>Al>¹NQ?9>Þ5>,B?ÀÖ·ûr9zvb½9x9ã>ÚÔü=vz7vz7©;Í¹±>õÜq>%<?eË >Òv>CÆ&?õÄ¸Wú.9Ó¾²ÿi9«9éÂ>c;þ=ï7ï7©;e¶>?!ú>>ßB?tT?¾¢'?E?øós8í99>ÊË=â:E9e?v@þ=i¥7i¥7©;ÖÜ8?E®å>ÒN??NH?Û5?Bm9?µÏ9+8>tÂ90¼º9{?Eþ=ãº7ãº7©;ÿú?) Ë>x5?Ïz>re>ò©%?Ö·UU9¶¢í¼lö:2c:Ü0?1¿þ=\Ð7\Ð7©;*?Jy?ði?? ûÅ>!K?ÝG9´Ç¤86°o?7	:ç9n1?WÕþ=Öå7Öå7©;Ã?Ç>¥ò9?§I+?ó>æ4?T¸ì:I9rË3¾89 È9M%?¨ÿ=Oû7Oû7©;>1ëK>\X<?.>GT>ã$;?êj7Nw9z×ò<1Ö®8Æùj9èz>>ÿ=É7É7©;Þt½>tìt>BF?÷ÿ?vlÕ>í-?fµ
9¢9 ·`>¨|@:ü:,ô?a5ÿ=B&7B&7©;¿?£Î>
j=?Dé>µÑ¦>cü2?þ}·Z~o9Èa½¨9ðq9ÁP2?¨ÿ=¼;7¼;7©;¨>»¹J>º@?)¢­??Y?B*?ÎlP9ÑZ9°×ó>{ :{à:XÅ?!êÿ=5Q75Q7©;@=Á¾<²Ó2?vç;O#;ß
?6,n¸$¥9Ç¸½Rtw8ºvu8¼	?Ì>¯f7¯f7©;»2?cì>vA?ï?îéÂ>l??¿>9tÆb9T×>ÌÉÙ9ê9<2?Ô!>)|7)|7©;&^o?s?ß\D?J
¬>­Kg>¶m>?Ë4¸Å¢9>ü½Xwþ8ìÉe9¿>A.>¢7¢7©;ÆÒ=RÜ<Ú4?È¸<«ÛÜ;Yn%?©Õì¸ý9L¾Þùª¸Gï|9Q-¾W>§7§7©;De?ý¦?MÐ7?`º>ïñ>È0?¶o©¸¼7C91^¾ÌUb·ô9!eÂ¼d>¼7¼7©;YÂ±>ÿx>`Â6?ºÏù>~}½>.¿(?Ý8=ì<>H?A''<·å;gÕ:?µv>Ò7Ò7©;»QÃ>|>äþE?ÒÖ>Ãb>Zm7?ª|¸c59xK¾±û:¬P:Ü5?X>ç7ç7©;xJå>Ó>iúJ?t¤?îÊ>àÃ6?z9÷´9
O>ÏV9÷x9}Q?ä>ý7ý7©;ÚÈ?¥¼>ÁfK?p»>Å>p´5?cÉ7ÌÊL9­}Æ<éÖ9®G¼9?Ñû>{7{7©;Õ+?.è> v=?ª:?Üi?Ö2?èe9eÅ9øÏ>::¯	?4>õ'7õ'7©;§Õ?E¥¼>(gO?ÏoÖ>v>1!L?]^8êg9à±s>:èü9Æ9Cu#?½S>o=7o=7©;¢t?#È>]:?ð»_>0æ(>})?F2;8dC9ñBõ=äº9ØA:Õ@¶>t>èR7èR7©;úJ>çÉ>YA?.¯¹>Hê>#+?¸|}Â9°Î½ª4%:j:}©"?L>bh7bh7©;ô-Ï>?¨>4;?#'l>±3>±Ï(?Xd¸(	9ÌT¾ódÈ82-29ö>à±>Û}7Û}7©;M?Ý÷>&T?£f?À>?õñ<?¨9]Ø9ÇÔ>9ÙÏ9»½>m²>U7U7©;Å?íª>dÔo?4«Å>¡Ê8>rë?E@¼8ï9´>Ë
9Ec9Úæ>å¾>Î¨7Î¨7©;î¬>ÛY>äìK?5æ&?UÛ>3B?<,I9ÏÅ9³>Þr-:Ê:û?é¿>H¾7H¾7©;Be?êñ>?Ur?0tä>Ðó>a?²¤8ØwÌ8oÍ>¬³Í:±:ÿð.?
Á>ÁÓ7ÁÓ7©;s»g>¨G>a??	b¤>Gv>å«*?¤«`¶EÌ^9g¼®@Ç9Z´£9Ë?Ù>;é7;é7©;Ba?r>Øæi?£Ä?YV?-j?Æ=ò­<íÃV?k®9P©X9)!9?£þ>µþ7µþ7©;º>P)C>1À5?e,?.ý>ÿ-?bó <üA<¿gT?þ Á99EÈ?G(>.7.7©;A
=oßÌ<zÛ0?Y8Ù;4¶;¿?«&¹Ãd8`¿¿à?9Ñþª9$@>>¨)7¨)7©;í?{e°>é@?ë´>I&>zÁ+?}B¨¸1a9G?¾Öc8h<Ã9Q!É=->!?7!?7©;§L?À>M?@Ä/?tÖ>ùÐQ?ýá9}sg9-¸?-q":Ê::1ç?Å>T7T7©;\&?âÆ>xÁU?9äâ>(þ>±I?Øõe8Úh9Ú¢Q>üÁ­9i9AÕ>?7
>j7j7©;ó?|ý¯>õB?Á©m>ï(>S4?Ð>¹E»o9ïwË¾ó K:(º:ÍX5?E>77©;?:?æQ?K C?%ô>#?M?käç7\V9Ëw==¨ø:³:Ä1?ì¤>77©;NÚ>o>=;?Uæt>ÜÅ:>óÕ'?ª¹ïú9[u¾µ9!Âã9²Ì>¦>ª7ª7©;j½ä<3Úª<U^+?Êx;;7ó;
ß?Å2¶_Æ8Kf¼ÛÞ%9x@'9Àâý>¥±>û¿7û¿7©;`ÿ>Kl«>ÖÇ>?×¤²>ü>ÂG1?à
¹ç©9ww¾Dm:èÑì9»è?Àá>tÕ7tÕ7©;Ê÷>ÐÓ¦>iï=?±>ÒÕ`>v3-?bó¹ø9¼Óà¾»l9f9ïq^?§>îê7îê7©;±û3?,Ì>I2a?@B?ÞiÞ>§ø_?Z¸ìß9RËi¾Xø
<îX;ÍWx?N>g7g7©;í<Z­<Æ¥/?¬Z<@Ã;Â)?¤ ¹=:9iÐÜ¾ä¸Î·ü¤95S!½ >á7á7©;`eÔ>{¼>»,A?åÇ>d°S>ªW6?¸dÈ936½ëò7´æ²9-=¦ >Z+7Z+7©;Ðm&?ËÒ>ÀáJ?å»ß>Þ>??ìf6j
59ÆD#<!9§9Ú>I>Ô@7Ô@7©;}? > _g>?N1?Ó>Õb>½j-?FQ8à9ÙK>Ò9Åù9vp>Äq>NV7NV7©;ØÏ>¦Þ>¶z=?Ç_>ðó*>h'?#¨¸¢Cj9Ð¯
¾99¼o>yt>Çk7Çk7©;;ÿ>Únµ>PV4?Ò>åNO>Wn'?,À½¶f9zª#¼<o;ü(;3É?g>A7A7©;¿g?:?uv?¿Ú??í[Ö>«e?~@%9©5«9w>gø:Û
:9i?²>º7º7©;I{Z>a>_\@?Dí>ú§>éÌ4?¤Èl<®<ÝgM?dX9f?9?]ç>4¬74¬7©;µÆ>¨>Â;?r§>mw>Ú%-?ïr­8¦ã9åD>`Vu9¦·9ä	Ö>ý>­Á7­Á7ûË;Æþ<*)¿<*?£+ê<
§À<¹?Ëqb¹"48SêÜ¿lt¬6Äò8Ûµ<P>'×7'×7ûË;¢Ç9?wTô>@§B?Õª?8HÅ>¸¿.?þ.®·Ê?C9Cad½ýÍò9qUì93?vw> ì7 ì7ûË;Mò>râ>JÏT?ÅÉ>\àY>98?D2w6L=9Eï;´/g879¦¾=~>77ûË;9÷>ª>îÚ9?o¥>&k>òX3?tº··Õ,9{S½¤99ï9?«>77ûË;åN%?¤Nä>\9?«à?NiÙ>Çz0?Ûk7Ô=E9=âÄ:þ:RÃA?«Ñ>
-7
-7ûË;<t?¼tý>¾
w?¥»\?Ëæê>p?ü8¿¸59ì±>IP#;9,Ð:§ÕH?§ê>B7B7ûË;®8?ñÆñ>ÌeC?ÊF
?Ó¬Å>öõ6?µº·×9`´-½¬µ£:ªÎ:_L?Íý>X7X7ûË;bÅÎ>&z>©S?Þ#3?B¿>¶p?@1¸~á9/{½îÎ9¨¡r9bY?ù>zm7zm7ûË;EäÞ>Ùå>\­V?¹>ÙàN>ë <?Áq¸êº:95¾ÃËÃ9ø¶9$ù? I>ó7ó7ûË;­>Y»:>`àm?3þ>Â£>ßF?âd@¹¤59Ó>¿§:,:x?¹[>m7m7ûË;mQ÷<CÒ±<2?P¹ü;ÿÕ;*?0Ñ{¹ðÇ¦9RCÁ¾á8Õ¸ýc9Oko¾c>æ­7æ­7ûË;Ë?@©>ÕE?Ãj>?,>Eu.?$!¹ÀÈ9-¿Ê´9°\:Zõª>,>`Ã7`Ã7ûË;©pÚ>ºv>áÓ9?Ü>!'A>	Ä.?G¸¹ä"B9æÌ¾\):eÖï9DÆ4?Ë>ÚØ7ÚØ7ûË;Ô	ô>!T>ÙmX?"­â>ßì>ÓB?2jª8Bw~97q+>ü:³þ9ä%?6þ>Sî7Sî7ûË;G)?ýzÿ>x?Å?¥)?Üµ?GUà9l-9VÏO?\O:#Ó9Ð9{?±>Í7Í7ûË;O§5>ï=£B?ÂK?Ôz?
¬E?Wþ:=¯wé<k
M?_áÌ;à»|;.O?>F7F7ûË;`á>
>r:?Þ}?nÇ>@7?0¡Ù¶WM-9u½ ¼\:[¾:	?NY>À.7À.7ûË;ä¥?G¼>-îH?ÓË©>3no>ø5?zpç¸²ó8 ó¾089Ðkb9w@Ð>"v>9D79D7ûË;Ë2?¦È±>dõS? Þ?z5>?¹O?7=ÇÕ<ôÝ[?V;Ô¥
;©E?x>³Y7³Y7ûË;à>Úé>qN?Ä:¾>jí~>ª??'ê89SR>/Sµ9ÉgÇ9¹Éè>¶{>,o7,o7ûË;q÷¶>ðÊr>bë@?ÈU>B=>É-?nù¤¶õ~-9ms¼È¨;Â u;Tt/?>¦7¦7ûË;&9$=(eó<\º,?E°;";Ë?78e¹0³8p£¿S>74§69=$¥> 7 7ûË;3jy?nñ>$?3­9?¿Æ¬>?Ã8
9`<>Ký: á9J,?¦>¯7¯7ûË;_?>Õe?ùV?\¬?RúP?-·*R9Ý;½<­Ü9ðµ9©@?ì¸>Å7Å7ûË;Ðì??%©>\'F?Ñ?ýíº>¼æ4?|á5¹9Gm¾'h,9^*¿9áf>eî>Ú7Ú7ûË;Q
z?K?6¹\?û
?<Ã®>$M?(¸Ú9{½Ç§¨9rÁ9ñ0ß>å>ð7ð7ûË;Å>¯¦¸=cåB?Ì£@?æ
?ÈÄ-?z ¸4o93Ûm½·:âï9üg#?@>77ûË;·Iò>_ >!aA?m¶>]×r>&P@?Õðå··ñ9TñF½;íO¸:ñ2?>ù7ù7ûË;mÎ=zÓ<û0?^
¨;ûb;5Q>?/Þ¹_ÈL9³7¿!©
9í°
9½?">r07r07ûË;%?´à>ô#<?f$?Ù1à>3R;?ÕíL8h-f9Nëã=³£:L(3:HG?Än>ìE7ìE7ûË;æÊ¹>u>`
B?Óvä>Â>¨²@?éúÑ¸ë479¤´¾+9Ü9¤>ä|>f[7f[7ûË;V?Øâ	?a'G?Í>|>eÀ@?èI³¸ý9Q|ª¾ÅË9×äî9Ù\Ú>ì­>ßp7ßp7ûË;´þ>àª>\¯>?©>4ar>Û3?Â5jW9wf;¸N9N+î92^>Ø>Y7Y7ûË;é>¬~>JÆ=?nX>­àH>ºï)?T¸qóÕ8Þc~¾ýÌ¯9ã½ø9;î´>Çæ>Ò7Ò7ûË;vù?8É>ùúH??áÛ>È.>é8??òÂÐ6@F9_É<h)ì8`¶9ö%>£ë>L±7L±7ûË;(?23Î>P?.?GMÕ>ùC8?5Ì`7(bN9­k=Ò/:²ù9å4?	>ÅÆ7ÅÆ7ûË;Ë§?Ê¯>³¡;?ÿÊÑ>1>¼`/?Ýy8,930ö=¾ñ:ý«:i3?	>?Ü7?Ü7ûË;0NÎ>íò>á°<?ØÿÄ>×>5?el¡¸ëb9ád¾S9Ô99xOy>³	>¹ñ7¹ñ7ûË;­É>P>q¹9?Æô>Êø?>©*?âÿ<¹ñ>-9­£¿4I9ÇD`9·F!?Ñ,	>2727ûË;¿É<eÃ<ýH+?¸4(;8;q
?!í¸ý+9Üo±¾ôÁ¸N29Õ´R¾.C	>¬7¬7ûË;I­?þÅ>¶ËC?£æ>®X>A$5?¨Â¸õ×9â©ü½ôÐ:Ö:Û(?kH	>%27%27ûË;Ï¿>'>¸¢<?ðó_>²m#>[g/?%ð8Àê8³÷>5÷]9x9ê»>0U	>G7G7ûË;^0?ßâ>C.G?»õ?×~À>¥$6?¬ä¸¹%9P¦H¾½xu9ÿÀ¥9u½>Î	>]7]7ûË;Dú>àr­>¹°8?´.?¿ø>U»3?Ò+9-c9ñ³>/R;"Ø;,+? 	>r7r7ûË;õ£?»¯÷>qv©???·<ü>Ï?þ=;94l§9'>:&<è9¾
?ª	>77ûË;M!ÿ>G³>-(6?j7?Í?É0?ÄÁ6F7Z9l9<¢=:^N:*Ì?²	>77ûË;¼]º<§Ì<¢Ý+?¹;/Ñ;X?\G$¹G2¶8Óf¿­¸ª89×½îÚ	>ÿ²7ÿ²7ûË;6!?2?D¥N?æ?¦¹£>_<N?H8¤ 8¾b?8::51%?â	>xÈ7xÈ7ûË;`?Ç?ö?§*?§ß³>
¿r?Zzw8áý#9Ì)A>OOb;H
;Q?>
>òÝ7òÝ7ûË;¹L.?µÚ>AL?JÛÁ>Üp>Ý5?i¶@¸f¼v9¿òÇ½`Ä9ÔÜÙ9¯{>
>kó7kó7ûË;"$g?¼?½:]?Åó>®º>`ãe?èð®7B;'9¥æ=A:8è9É?9ê
>å7å7ûË;Cå>B¿>CIE?¿>3ç>çø3?¨`¸»mV9Åu½).:(U´9E?o>^7^7ûË;óÔß<!­< %?Å¤Ô;¦Q©;À ?´p¹ÆK8mJnÀ¯¬¸<Â/9[C{¾§«>Ø37Ø37ûË;Ëe?	»>PB?`z?X·>o6? ÜÃ¸.9µ;¾õ:Õç:1=?õÃ>QI7QI7ûË;ÇÁ>ë>Ìu=?Ä}>=>?K/?Öu
79 ¬<¡?:Ýµ:V?Éý>Ë^7Ë^7ûË;C?Ëµ>¯
:?ëÙ>ôÏ>ºÄ5?v¼a8t9}Äì="9âý8Ø_#?>Et7Et7ûË;0)?YÔå>ÿs<?Õ>Fø6>G0<?úh¹Pè%9Õb3¿Ô
:÷5­9ÝkP?v­>¾7¾7ûË;Êñ>^y>±KC?@E¼>å>	0?7N¶zÒ8«Ñz¼/ñ889B>
>8787ûË;¦·<<ÌL-?E(;Ïø;6??Üâ´¹Êû8Qx¸¿p®¯8Ø(Ó7êüÔ?ªD
>±´7±´7ûË;t
>zÐ=j.?à3=Vi=bï?¹}¹ÀhU9Íî¿!8«Í9í	>S
>+Ê7+Ê7ûË;U;?¦ñ>_uF?@ÛW?g# ?9,?Pî|8²|9§v>:úä9Å&?J|
>¤ß7¤ß7ûË;Ö1?¬Ê> `?Sø2?i¿Ô>ïZW?hCê8Uc9©¬O>yÏ¶:%:Ðß(?g
>õ7õ7ûË;LP>>ôÞñ=UnI?·?tÐ>9?ë;=pfá<nU?Ì¤:æC:`ÇW?$¯
>
7
7ûË;ø¥?¡iÅ>O×I?Z?¦ã­>Ãö@?	b¹Eî9l_A¿Î9
â9i÷>Æ
> 7 7ûË;N?ë¿º>V?µ¨ª>/_>ÀC?fM¹¬ÑK9K÷.¿ÄrÉ9S9:É²>¦ò
>5757ûË;YË>¹S>¶Â=?Ï?ú»>'$1?¯ é8t«.9²Öª>T]ì6¨ä8æ =)(>K7K7ûË;:©¢>$-a>\í8?ÊR>wN>À°'? _7no8ÆN>ÍpN:ì$:29 ?´9>~`7~`7ûË;Eé>êî>Õ=?xÌ
?<\Ñ>7c-?_3u8ó´9¬Ë­=g%/:¨ã<:¾_í>Cµ>÷u7÷u7ûË;¬­>
L_>öG?»Ã>cO>D1?[Cé¸ÈL9fã¾ïJ:l§:?VÃ>q7q7ûË;Kõ>ë¥>f%>?t[Ç>ö>JÊ1?4å ¹M9¹X¿a%Ð9®9Ú@?öô>ê 7ê 7ûË;$?&Ö>Ö·C?ÅOá>^/¡>ì2?­8ç7Å?y:¤Ñ9V:#?
>d¶7d¶7ûË;&Ô>ô@>­ÈE?÷§µ>1|>æe8?Ü[¹I9zd¿gÂ9JQ90Ø/?l>ÝË7ÝË7ûË;?UU­>O?¼Þº>»r>ó§E?ÜU¸ m\9%`ø½Ú:.D:ð=?B>Wá7Wá7ûË;*¯Ô>>´F?/·>3¹x>ù<?ð³=`âY=CjS?%²i<i<dE?">Ñö7Ñö7ûË;ÀÄ>ç¢>eA?Â*­>kü~>Û-?©ÿè¸²97ü&¾ÆZ°9ë½9ù§,?#!>J7J7ûË;_?P$?êL?jÆ8?}øõ>&O@?V¸Þ29ìl¾,oñ9»×9¬U?+)>Ä!7Ä!7ûË;y6?çð¹>Ð
A?Øª>ðAu>9T2?ït:¸äQ8¡Õ¿I::'G?8>=77=77ûË;+?aÌ·>)1G?ZçE?q±	?Óø7?SM=îÉ¯<Æ;O?9·<Êo@<Û=?Q9>·L7·L7ûË;e?KÃ>»'J?Hc§>Ôd>.C;?òúÿ¸eR9ð¾ä:x:ýL?Î¸>0b70b7ûË;ÂºÑ<v|<d2?gµ;èà«;¿8?6£¯¸î]ñ8%Iº¾mI
¹ÈÖ.9nßÎ¾È>ªw7ªw7ûË;b*?è>YM?é¤H?åtÃ>°e?þ;ë6C¿8=°7 9½293ye?	É>$7$7ûË;xt6?´>t?4÷?¦5>ï?¸c·Ú¾z9nQè¼ÇÇ9H9BH-?]÷>¢7¢7ûË;®ÛÜ>ÑÂ>óÕH?£>DÉ@>ÚÌ.?®Wí·b,9;°½R@^9G9N¹>½+>¸7¸7ûË;$6?bÄ>ý;?6±><7>­«,?v­7¢9ðQ!=s³O:h@:mä:?2>Í7Í7ûË;÷[?KAê>#bp?b7H?_ZÏ>b0w?f¥¸&Ð!8"Ö¿ïù::|	f?«U>
ã7
ã7ûË;,DÞ>='>øI?4k>,³->A-?Á
¸øí7O°|À\K28Â+9¸=½t>ø7ø7ûË;>¶>Vn>ñC?ù>.ü_>0? «¸är&9¯r¾ÙÊ9ß":¶:><w>ý
 7ý
 7ûË;£?E¬>÷S?Ç?¥>*dN?ì8¶Tý8©$>nIÿ9òË9F}L?·>v# 7v# 7ûË;¹¢>Ì[>Æ=?Ü>Q>m.?k¹2j9÷ùÍ¾jµx9Ú|&9¬6??>ð8 7ð8 7ûË;¿r?7$Î>C?£È>e>-¡5?Îd­¸N³Ö8f¿Î¾Vl9CéZ9î
?À>jN 7jN 7ûË;Ö:Ä>ÄÔ>ÿ[D?Ú<>ÝY>¿V2?æ<|¹¨¬ù8oP¿3P9ö9lcP?»Ë>ãc 7ãc 7ûË;ÛÐW?8z?P?L?¢È´>TÂ<?~ù8èL9xc>M9î±=99pE?Í>]y 7]y 7ûË;êeÃ>c
>ûT@?ÝXk>¤®'>æ¦3?Àªô8Øÿ!9_QÁ>¸¨:TVy:Ð:-?Åè>Ö 7Ö 7ûË;±pù>Ñ¦>ðÀ??tèÆ>ôj>	4?é¡8L>9÷OY>ç;@+À::?þ>P¤ 7P¤ 7ûË;Js?t)Ì>ªA?>aLV>3Û<?Ý)¹C;9·Ê¾±9óG9¶gc?N>É¹ 7É¹ 7ûË;Z=å>ûD>éùA?ñ>7ÉC>é,?E¤¸ÜlV9¯D¾âC9eÏ¤9@Æ>G>CÏ 7CÏ 7ûË;+|5?=¿>çðr?`ý7?üÖ>v[?hS7>·ß8)Ø=®Üt:9³0:<`1?>¼ä 7¼ä 7ûË;ó?%[þ>ý?£?>÷{?±ÿà·õºf9
¤y½W:½½¼9ìðJ?>6ú 76ú 7ûË;´x#?	Wç> å4?-'Ì>ò>û'?½ìe¸óäð9²Wt½ÛtÀ:òJ:ß)?±>°¡7°¡7ûË;ºm?C«>ÌwA?4À?Õ>²N2?:-$¸Z`9Ú»½gA::G:Þ°ø>á$>)%¡7)%¡7ûË;«µê>>èE?(É>?>>5?ªY8ùH8»µ>ñqþ9wè9Ç?]2>£:¡7£:¡7ûË;²ï8=Ýå=Ü2?;p[b;5p4?£)¹Ú59z¾ó-ô8¯9¾þj>i8>P¡7P¡7ûË;ÀÌ>L>FG?|>à,>¨:?Ôò<¹¥Q9¬¹æ¾E4;êò:>?µ>>e¡7e¡7ûË;¬A?ý¢¬>êûO?.¬>4]a>D?zRC¸I~9&8¾Ì93_í9Ü>áª>{¡7{¡7ûË;Å>¶=t>òO?°a?ÅP?ê3;?£D¸ÁÍP9Á{¾È°¡:#¿X:ù>?
â>¡7¡7ûË;ÅÛ>Tâ>CI?ÁÁë>2z >d<?·Ì8ûC`9úh>_S;;¨;sðQ?>¦¡7¦¡7ûË;è¾>]7f>öS?Hå>)>JF?ó98.9Ôô=ä¿(;òc®:,¸w?7:>|»¡7|»¡7ûË;|Ú>5>ÛB?±ä®>üUs>Õþ7?.8ê<9,Ô¢=v': @:<?YI>öÐ¡7öÐ¡7ûË; ^·>YÆn>D?¢"¦>ho>é1?Ãt¹{8DV|¿î98jº9·Õ#?²d>oæ¡7oæ¡7ûË;0¦ð>¤ß>ÅC?Dì>	«>¼1?iÚ7ìéy9³Ô_=ÒÄM9Õ9ø¾Ã>y>éû¡7éû¡7ûË;k~?´«>8??THþ>büº>H.?Ô1¹5Î8p\¿êW:ñí3:m?&Ç>b¢7b¢7ûË;#A®>4óh>"??çd>ñÂ*>M+?~ÍQ¹fi¥8×Y¢¿¸¶*Íx8ëc=½>Ü&¢7Ü&¢7ûË;:ª>íña>è¢@?¯#>.tS>í0?¸º-9pÈ½ß¹á9­:'µÇ>ô>U<¢7U<¢7ûË;76=ÈËÜ<ó®*?%?;En;^#?Q¹Xl£8|*¤¿º¦7êêd9ûJ:=D$>ÏQ¢7ÏQ¢7ûË;rÏ!?ðçÌ>(J??»Ú¯>ÁF?fÏâ7+«9
4)="¬«9u[ 9.	?<>Hg¢7Hg¢7ûË;X?Þåù>ç]?#*?ªÏ>¿¾Q?ófÝ7wâp9Kk=Óª:¬¦E:_:?nR>Â|¢7Â|¢7ûË;vNë>²9 >üú;?Õ¥>'kp>X0?wî
8ý%9Â`Û=ÒÜÛ9)õ9R?
^><¢7<¢7ûË;©BË>>eAG?Zsø>î²>»1?Éµ<999>#~9J²9H?õ>
õ>µ§¢7µ§¢7ûË;¶§Û>êA>æB?àÚ>k`>)/?(¸p9àò¾n*9ÂX8NyÉ?t>/½¢7/½¢7ûË;à¤?E)³>éc@?ÓE?õèÏ>èß2?ñ3 ¹ú1ú8vë#¿B!ø8,f9ü>>¨Ò¢7¨Ò¢7ûË;m2?x@ï>ë>?´°>Õ}>e2?M]7'9ñ)=¤G9}9´ëÉ>0>"è¢7"è¢7ûË;·>;z>?Ñ;?bv>	Y9>õ)?¹áØ7sU9ÀXÆz9.^U9Åp?w¤>ý¢7ý¢7ûË;RÉ?Ç¯Ä>qZ@?Î¾>&È>-ç1?¾°²8zW+9d}>@:Ó&:«Ú>Ô>£7£7ûË;»#?#z¯>'E?d¾>%{>¶/?´O<6hà9Î»;ËZ:&ÚB:kº?à>(£7(£7ûË;É>?+2Ò>
48?ÿ>ô-±>¾©8?7S¸ð|©9ãÊ½lÈ@:º°:õ%?:>>£7>£7ûË;âC?ËR>Mçj?á>>]?g{d¸É9È8L¾j;/:ðqÔ9`(S?/+>S£7S£7ûË;àX?ã?=í@?[qÅ>>v	;?c_77«>39ò=Ó9f£9¢Vó>Ç1>ûh£7ûh£7ûË;A=¶q
=R{2?ºÇ;F½; N/?¦ ä¸o9cÔs¾h%®¸,°ÿ8Ç[®¾þ:>u~£7u~£7ûË;sÚ>@>­ò=?Þ¬>û:>»+0?À(¸ÚO@9c£à½å9î°9BE×>M<>î£7î£7ûË;¾H>l]ä=P2/?X=9y=Ó?Ýbú¸le¨8UR>¿ÎNp:`]?:®¼ ??>h©£7h©£7ûË;=Ò>u>¡5?¥
Ø>Æ£>^Ù(?S<8	!9 aa>p¯#9ZÆ[9Sª¾>-\>á¾£7á¾£7ûË;£k?:µ><á=?Õ[#>ê]ñ=5C-?)ô¸h9¾à3$:F2:«Êë>O±>[Ô£7[Ô£7ûË;Aõ>ò>nP?ÕÓ?ëY²>¶Y:?àêã4b9¿þ½:=Ô@8ç8
¨U>:½>Õé£7Õé£7ûË;T¦?¤a¤>ÜÏT? <Å>.A>cØD?á8òÃ9çô=|Úå9à#¹9Òé?Ôþ>Nÿ£7Nÿ£7ûË;Js ?OF?A O?u»0?öÍÝ>úK?½äV9¸ûo9X<å>ºd`:QÃ:ó¦[?r[>È¤7È¤7ûË;(WÏ>åµ>ö=?´W>ÅC>-q*?Ær¹89¤¼(¿hÌ:(:Gê>	\>A*¤7A*¤7ûË;Ï×=y<¦<7å?ä-Â<5ô;È®Ë?{®¹03Ì8S!¿2ª¸ô»B9­½u>»?¤7»?¤7ûË;)«þ>E£>yéG?-ã?ð³>o:?x79i¥Ï9êQb>¢ÁY:BY4:´?©­>4U¤74U¤7ûË;ëtt?Ê?ê`S?eÑz?ý&?DP?¼­ª8éã­9Eû=r¤o:	]8:a&?>®j¤7®j¤7ûË;k?È²>s<?ÆÖ>yw[>IH+?ë¼8¬{>9å}>l¿:°¼»9Üì0? >'¤7'¤7ûË;Z>É1G>Í:?WÐ>ð1>Ë.?lD79ôù<nZ;3.;2A?½'>¡¤7¡¤7hí;Qá?þ<?y=?ÀÈ>>9ò/?\ 8b\¿9ÔÆ=_ý'8¤o9óy³=©|>«¤7«¤7hí;(w×>ã>ú|:?x¬>÷w>ØM2?3Üõ¸!¿í8E^¿-:lz²9 Nx?Ï>À¤7À¤7hí;8?ÿ­>b_O?g?Ü¸>M?×ö·Ò)9 ¼8Û:²Ð:¾N?Ð>Ö¤7Ö¤7hí;ýÓ
?@à·>KHA?[>ºJ>2µ4?¹
Â¸¶T9À/j¾Ý
V:ü!9:ðü?Ù>ë¤7ë¤7hí;à>?>¿8?Y¯>Çn>F-?ê,t8û.9VÑ[>@ë:(ü9TK?¤Û>¥7¥7hí;,0?grâ>*G?½Æ<?Ã@þ>Í>?òq~8à#9%¸G>à:|RC:vØ,?¾ß>z¥7z¥7hí;7?·>©SJ?f>?Pñö>·E?ÅBw8"Q¤9¡À=:BÍ9n&?9ä>ô+¥7ô+¥7hí;²R>A(>¥=?Êl(?Ýü÷>ÚÝ-?C×=úC=WËP?Ã<<Q.B?wé>mA¥7mA¥7hí;6?J³>Åy`?Dè>¨ ->
o«?R¶$9x>z95¨>9º:Rq:hùE?ê>çV¥7çV¥7hí;Ä<?!ô?±¦c?yy?ár?f\c?ËÐø8®÷Q9¹®>h-:`ö93²3?xõ>al¥7al¥7hí;¬¡?B·>î<?ÁðÓ>¯Ý>5?´ ú75K9)2i=ÒiØ9û4®9ò?<">Ú¥7Ú¥7hí;)?íË>ü6?Dw>ÜIF>
Û%?Ç7J¸\^j9ÄáÜ½.ÜÅ:(u¡:êÛ?üj>T¥7T¥7hí;yÏ>b>êI?vy¯>Ö u>Iâ6?$M¸ÇH9kÈ¾O:¥Æ:U?Û>Í¬¥7Í¬¥7hí;@é>1º¥>Æ&4?,y->K©>Æ`'?°¸T%B9eh/¾ÞUå6ó¥9Z<ý>GÂ¥7GÂ¥7hí;%û>`Ú>¦K?$ä>×2>a=?§·²®9yÒ¼¤$_9-éÒ9vl>âÒ>À×¥7À×¥7hí;ÌÌÐ>h>Â-:??§>OíR>'?-W×¸22.9®;¾ja·7J¥G9È$k=cí>:í¥7:í¥7hí;º%?Xë>3?µ>f>%)?¡Ï8Çr9é2>ö½9@29"ò/?/>³¦7³¦7hí;ís$?<ëÐ>eI?O¢&?õ@ð>$1?bkö7:Y9G3='g¥;õV;óûD?ñ>-¦7-¦7hí;)x,?Õê¼>)¶i?6#½?Uo?+J?ôÄ9Ù9ª5*?8:éÝ9Óz&?>§-¦7§-¦7hí;ZKª>ZEY>V¦H?|¿Ø>Z>¦@?(E¬8+¦`9²OD>Ù):ù.:áa?> C¦7 C¦7hí;(?À%È>ªW?k?ÝµÏ>{Q>?hF9W9>=:J,:£¤?ï>X¦7X¦7hí;bS8?Ø¸î>¨ªE?X:Þ>Ûë>2E5?7a¸Î
96çÓ½à:ðe9ue?Æ>n¦7n¦7hí;®m©>m¿e>ÌÉ<?Ðx>9c>Â§*?±(Ë¸Ã.9\#¾<:Ü½@:,7?tÐ>¦7¦7hí;Ä$?`.ë>
ª?IX?/Ä>Í?t;9_Z9Í©¨>ZV:þ|:J?º>¦7¦7hí;2§>ú__>´@?ÆûX??¡5?ïQ=æ.û<»U?NÚ:×:Ü×?«>®¦7®¦7hí;·Z?mõÉ>J>?E à>ß >èS2?íÅ9UA±9^>«:Ê:?`ô>Ú>úÃ¦7úÃ¦7hí;?cÏ¿>xAÈ?êA?Ìåã>ôm?Ø·ï`9×½*,0:f]ê9o@?1>sÙ¦7sÙ¦7hí;Ð·?ÕLß>Y©?Õt?ZØÌ>Ò?T9×yL9Ã-(?ïo:½:|®?Ä@>íî¦7íî¦7hí;-Åu>>úR?ø­?hÖ>ÿX7?ÿÙ8û=793G>/É:Åò::j5?Æu>f§7f§7hí;íK>1Î>JÉB?=£?Î	ç>ïÆ/?èò8=È0á<­@R?«å9ùê¬9 ÿ×>>à§7à§7hí;Ï?5Á>ûNA?öwi>w©*>4/?8G¯@9x	P>A@Ø9üÜº9c!?¿>Y/§7Y/§7hí;îÒ?®>on?¾t
?ÙÅ>Ýhs?ø!¸ó9ÉºÖ½CÓ9ïbt9÷_?ïÉ>ÓD§7ÓD§7hí;&SÅ>3Q>HÖD?U&?`î>+w2?î7È¸ß9¸¯¯¾ù`9h£9_Ò>«Ë>LZ§7LZ§7hí;4ô>g£>§??NS¾>=>´ö.?(8`è8ôµ>{ô69Nß9Ã5>2Ó>Æo§7Æo§7hí;n¾­>ol>úû;?·5¬>8Mz>_!0?ÿ¹Gê¥9*ªK¾²B¦9Í9Ï>¿Ü>@§7@§7hí;<¸>Æ+o>òE?{>C>+g4?y*¹x}9Û¿¯s9¹Ó9ËËÀ>üø>¹§7¹§7hí;¼¤M?u?c:K?£z?²¯Å>)D?8Â9eN9,?ðn:h9:H=?!>3°§73°§7hí;'D??©;?ºlè>:®ª>éM.?|O¸ã¨9Ø@½ãPà:Ää:ù¸N? @>¬Å§7¬Å§7hí;ÆªV>xM	>qH?ÐÚÓ>Õ>0?)-ê8?%Ã9è>Ñ:y9öÕù9a>±j>&Û§7&Û§7hí;ôYÿ>vß¬>Å=?hÆ>dø>U'4?z8Ú®9ÿ{Ï=Ñ79eÁ9$s>q>ð§7ð§7hí;	>ð?2>ÎJP?¿?Åä³>sÁ??p<P1<¢0e?ÃZÒ99ÝäH?þ>¨7¨7hí;=²Û>Û>Í@?Y>¼@>ÒÆ3?ô9²$9õÕú>¦+/9}Ma9	Ç>B¸>¨7¨7hí; í4?eâ>L?i4?ÒRé>½ñE? $4dcZ9«Ó.:PØ9"¿9Ê?IÔ>1¨71¨7hí;ñ×>s>úC?+ß>R¦>ô+?¥Ò¹]÷9~í¿Zµ:ù8T:,B?AÕ>F¨7F¨7hí;ÚM?)±>	{D?Y¨>F>ö+?´	8P9=Lï=@9Ýå9K¡>pü>ÿ[¨7ÿ[¨7hí;àÇ?7=(?(?ÿ @O?¾]?oL:i-î9N»[?É¯;Ç+Î:¾öª?1>yq¨7yq¨7hí;3Êý>¡>ë¨W?ñ?Á>-ûL?öþ8.;9I¹­>k=:þ³ò9Wì?!>ò¨7ò¨7hí;Ó ?s>R?`T³>¸/>P¡?Ï¹P'û8i¿79£:¡-:Ç¿#?W!>l¨7l¨7hí;w?èÄ1>Ú?¨ø>o·,>ìm?ÂÒ¸ÊJ9µ0¾ÿ¦:W9x:Ñ:,?8->å±¨7å±¨7hí;³//?×Úê>õ>?|v×>èj>iÒ9?4ð·î9`9Ü½×:{Å9ßd?õ=>_Ç¨7_Ç¨7hí;ÚëÎ>Iê>ÍsM?Pæ>iA>2?¡¹¸jI9vØk¾ö%;lÛ;%#?>ØÜ¨7ØÜ¨7hí;·?J¸>-ÑA?À¹>Ø>0£1?û'á¸,zë7Çô¿ü	¡9Ôl9È¡.?x³>Rò¨7Rò¨7hí;,ª>&;n>áG7?ÅÔ>¡æ=
*?½s&¹ßè¦8YL¿üÙ»8Ë¥8§ö/?àÌ>Ì©7Ì©7hí;Ð(ð>°q¢>¡<=?re?Æ>Ös5?ôÚ¸t89Ö¦¾«:k:ö{?0×>E©7E©7hí;ÈÞ?ëõ²>[ÊC?¸þ>QØ°>h]8?8F9½u>Êg:	:~W?.å>¿2©7¿2©7hí;·Ü>é >½ÆF?(Â>¢">2?8%°9­~>Ãb9Â9ûÛ>C>8H©78H©7hí;0j>á1>i=?;ô^>r$>-?Ô8ÑÏ;9­NÄ=µ1¥9a[z9ëê(?A3>²]©7²]©7hí;q¾>µg}>Æd@?Sí>Hû±>§u*?`aÎ¸/I9kä¦¾ÚÑ.;k¡Ú:i³L?*M>+s©7+s©7hí;:ã=z4Ù<þz/?Ým<?"Ì;Ð+?y¹øÊ9ºV¿HÄ82 9,i=¿R>¥©7¥©7hí;ª×== .?ô++<¤v
<á?µ÷¹G¼+97ç¾Z¸È£ý8¯¾¢v>©7©7hí;m~Ê>Ì>Pg9?ÀÒÀ>§0>[þ)?ö-=ø\×<0ÉN?
Ê9:©:¯¡¾>ó>³©7³©7hí;áú>Yx£>¶5D?û§>y>Ää+?á8¸â8ëî°¾c¨G9D»¼9i>Ø>É©7É©7hí;?Lo×> :?PÊô>¶>y(,?¹äN9©9²>²>×º;Kc; k7?ÕÇ>Þ©7Þ©7hí;9{>??8ð>þJ?à	?Ù¯>	×G?-99Ø9Ñ·	?6!:c½¼9G©Z?|>ô©7ô©7hí;ñÂ>O{>g=?b">7dà=-?!"â7£q}9ûid={ð8¹9¾0â=Üf>~	ª7~	ª7hí;é-?Ã¹>ßp?Ýb³?qU?ê&W?Vr=ºÐ#=¿R?;u<ã;!`d?>øª7øª7hí;zv?ÜI$?¤n\?CÛ>øÔ>92Z?C¸Ý8³æ®¾å«4:o­:?¡>q4ª7q4ª7hí;¡Á§>ø7b>]×=?/A?Oð
?á1?ücð<Du<àS?å·°$h9ÿ(½f¸>ëIª7ëIª7hí;!Ñh>ºÔ'>1?Öâ=p®=7F&?ºX=ÅD=
I?©Ú:(c:><?eû>e_ª7e_ª7hí;#.û>,¨>rC??,¯>ªDu>ÆÈ6?¸³·VJh9F½íf:ñíÆ9Ñ]? >Þtª7Þtª7hí;sM¼>ÚÇ>Év<?Dª>6}>Ø,?ûÂ¸¥c9Å¾3
¤9éF¨9dù> + >Xª7Xª7hí;§O?Io?éG?=?zÉº>RÝ?-·:W}9:½ù :·mR:h¹<?4 >Ñª7Ñª7hí;øýá>´>@ò??¹v>TC1>Û=?ö?:áJ:÷?_=¤9Å¨Z9I@?¶N >Kµª7Kµª7hí;Y/?Åtì>=?b;ã>+¤>+1?Æ¹Ø:9
Î±¾ 9c½9åMq>RS >ÄÊª7ÄÊª7hí;Q8?ÿ1?w2?íóÁ>p>í/?5ç¹ª99`ßµ¾ôL:ß©L:âÿ>y >>àª7>àª7hí;´?'M¶>¼4?eix>ÿs<>¹(?/Í7Õ9«1=¿Ð9EV9#þ²>ß%!>·õª7·õª7hí;c±>	e>CÅE?K©>­
x>ù·.?ÙA¹Á%[9=râ¾¬h»9 »9[1?4¬!>1«71«7hí;;µÑ>ù<>jC?Hj>¸ßM>ÌØ/?W	¹»ê8Fþ¿d19së¶9¥·w>
°!>« «7« «7hí;Üf÷>Q² >DE?ê?rÑ¹>ÿô5?ì¸¹Å8Â³Ä¾ :I:\?3À!>$6«7$6«7hí;3è>1>=sA?\>è?\>Ì4?ÐU5c·®9&óÔ:ß9þÈ$9¢ÂI?[Â!>K«7K«7hí;	àÒ>Íc>©ç>?É¾ð>oë¶>Îv(?
¨¸Ire9;¾èÛ9âUË9*ê	?ù!">a«7a«7hí;4ä^?í?AG?W¦)?nò>%3?ø·4=9ö¬7½m:X6M:Øñ(?b">v«7v«7hí;Kçt>R>:Q?:Ð?kÊ>y¹F?D=aU7=Ò4Z?6¹:ýs:ªB?_x">
«7
«7hí;9qH?q?<?Ëô>3­¬>¾M5?B¥é8[9ôJ>uV%:|»:7ë?å">¡«7¡«7hí;
?%ò×>ä²6?cß§>v>> .?TØK¹TÙª8~¸¿×
9©U97|?°">ý¶«7ý¶«7hí;È>£,>¥=?¥Å>9>8®*?Ð¯¢¸¸æ;9¹¥]¾1e(:<
I:RnÖ>V">wÌ«7wÌ«7hí;¨À><>ó@6?>C>D,?{i¹!§E9á
»¾@är:©þ:£ñb?F ">ñá«7ñá«7hí;õ+?	}ç>»=?P&?ÐæØ>q3?£X¹¹&Â8uC¿­äÌ9ö920?ð¨">j÷«7j÷«7hí;¤?bÈ>çB?K£?;<Ç>*l3?°ËÞ6+9®S<ä:&: ÒI?7¶">ä¬7ä¬7hí;°&¶<¯?<5¬-?y;8c_;/º?qN¹tó"9ïþ]¿×29Tèx9ï·>6ð">]"¬7]"¬7hí;2?Ì5«>µ'?ös?¸È?ö³Z?ÿó·b_9è¼C-w:I,:v£7?­ð">×7¬7×7¬7hí;ÏU(?E>w?,?·}>>?áN8ó8õ>»R:¨9c:d?Ñc#>PM¬7PM¬7hí;O^?Õ¸>ÞA?åì>»/>G=C?D¹þÅ7­7ÀÚ@9ÑeÌ9ôÄ>p#>Êb¬7Êb¬7hí;ÏÆ=?|ÓÖ>C&b?~»?f>m1i?Úa·oÉ"91½æ79SÏ9íê>n·#>Cx¬7Cx¬7hí;bûÕ>|>ÝJY?q¥ì>h×>R?Ù9¯P9Ë°±>å`X;¹@ò:J¨d?k$>½¬7½¬7hí;ÌØ?)»>½.K?¥?4zØ>]>9?:4p9æ´¥9£¹>{;9Í9hbÛ>·($>7£¬77£¬7hí;E­k?Õ÷ ?Uh;?ã?ßÌ>´)?×|9ã'9+@?½|9zL9T?=$>°¸¬7°¸¬7hí;@Ú>.>¬D?a @?f?@?v§7}a9u>=64:t[ó9¿=?³D$>*Î¬7*Î¬7hí;t	?Öu´>ýB?ó¨j>¨->÷,?Íw¡¹û³½8¼åÙ¿hò&:*Ë1:Óað>¼X$>£ã¬7£ã¬7hí;Ï{>o§D>1c=?
9é>(¦>µ©3?òÑ4=WyÝ<-Q?Àã<!<½ÆD?ùz$>ù¬7ù¬7hí;¹R?gÅû>CV??<>º3^?ÛTª¸·9{¾æ9|x¨9)Òæ>¹Æ$>­7­7hí;ã*?RE>U!¤?F?Xý´>âr?Äõ9º¿9FR>ö;¹:ÄH]?ùã$>$­7$­7hí;>)?¢Ü>3_D?Ïeú>©¾³><P2?ç¹Zt£8¨Ð_¿±¬Å;Ev;·¯M?Ïæ$>9­79­7hí;°>pOJ>S=?jê>g±>È2)?I>7k39»À=$·9[9V¥(?rð$>O­7O­7hí;aün?7Ú?»Æi?ùò"?ld¸>Á:b?`µ8ËE9,1>è::ó¯?¹ò$>}d­7}d­7hí;ªoÊ>ÄE>¢çF?>Ö1R><-?±±¹§Ï?8æÉGÀ	
92P9èß)? ú$>öy­7öy­7hí;ços?~!?.ó@?ëÅ*?ñaï>¸ 6?âi[¹Ê_/9$ ¿Íe:¶4}:ª?#û$>p­7p­7hí;¬?O>B4]?²Ô ?Éjµ>Oób?ì©7Ú8(Æ=ÖW:ºÃ¼9c{3?å%>é¤­7é¤­7hí;fÖD?¯Gî>¾yS?k`?i©>Da?«¯Ñ¸ü89gx¾»9ôS9Gù>u4%>cº­7cº­7hí;ô:>rBJ>%>?<e>sK>ù[/?ìc¹×·19üî#¿êdÄ7Ë79O®=­i%>ÜÏ­7ÜÏ­7hí;Ý¶Æ>ÆX>û09?Óõc>)Å*>ØÝ*?¬6Y·ì9è¨×¼_úà9cAØ9°)? %>Vå­7Vå­7hí;·=?v¡>}?jà>t>,hU?ý¹¸}9¦-(¾Uéý9>Ú9Ãk?Ûª%>Ðú­7Ðú­7hí;^a?ßª>$B?^9>úD>7?Ø;§¸X93F¾ôÞ$9ð¬8t?/¶%>I®7I®7hí;¼Ô>¾;>(ÿ=?½@9?ì¥?ó(?8eÄ«9Zê=m:åí9îò"?/ù%>Ã%®7Ã%®7hí;v>6T>
N6?Í+?>ân>ÎÚ$?µ@¹9+e&¿7^;:Dl;·$?!þ%><;®7<;®7hí;%®@?gå>êV?­z?í#1?àt??z=8çR\9j(Ü="Çp:°q:°ÿ>*	&>¶P®7¶P®7hí;OÑ$?)Â>ÅçX?7¯?ìï²>$ß[?¡e¦8k:9Ùd>d:Ý:no??Á	&>/f®7/f®7hí;[I{?î¿>2Í?-g??R?D¦?ôÿ9Cz.9ùE=?IÅñ:Ôæ":§ø½?
&>©{®7©{®7hí;°i?o¥>ª´?Èq?/R?Z~?-Í+9V=9\è>&Ü:Q:Ê²?â&>"®7"®7hí;Õ`Ë>²>Ëp>?U/*?îD?(?NÖ9-Î9+D>PêÙ9¬\Æ9?¬&>¦®7¦®7hí;r-?3 >vÓL?m>ãQ>Nê9?~an¸¼9¿È¡½ø
:ú­ç9?&>¼®7¼®7hí;/FZ?Ö¤>r~©?
êW?!ã>½&¼?fñJ9;96.?é§:F`:Ë??J&>Ñ®7Ñ®7hí;l?×´>ðõ=?¶I?0/?
Q/?¹b<Ã9`YI¾¾|9Õ¶Û9oY¨>t`&>	ç®7	ç®7hí;?)?u1Ö>.@8?v·¼>>õ©'?{^ð7¯u9bò@=l=9kÉ¤9(#>@¤&>ü®7ü®7hí; D?`yÆ>¹}?U®?6ó¡>Éi|?~ûP9øbc9§Gë>¬Î>:HN:4.3?ÒÑ&>ü¯7ü¯7hí;©¾?.y¢>ç»R?®FÂ>ef>\X?0¶¸ÓGr9¦@¾ª·?u9{
½Ù&>u'¯7u'¯7hí;Ç¬>¬c>ÔB?¥>wêx>Q6*?,8¼9ôß>a/0¸PÚ8+¿r'>ï<¯7ï<¯7hí;/}9=¦{=Â)?e;\;Yê?%
¹²ÄT9£Ã¦¾û'¸7Y9¯ùÅ½1&'>hR¯7hR¯7hí;1-?'²>æ@?$Lç>gÓ©>þT.??¨8{A9ÕÐM>çÎæ9ÊðÁ9U?¦.'>âg¯7âg¯7hí;|ÁÃ>æ(>'=?ÈJ>>ª¹.?Ýk!¸k¯¢9Û~½,q9Ûâ¶9E¶¨>6s'>\}¯7\}¯7hí;°ö>@þ=>>4?+µ>æX>ëâ'?o8{9WÒ=½9Ú&:>ª>òz'>Õ¯7Õ¯7hí;¯°?z³>òë`?Áa;?{dë>GÉK?ÓÞ9g÷8	| ?Ð.:îÿJ:é"?­|'>O¨¯7O¨¯7hí;C¹>Xp>E?Ç>I'>?ED?H¦·i<9oø½By:zô/:JH?É'>È½¯7È½¯7hí;mK?r*?I?
?p·>âE?ç:®#:TK?¬W8:Âj3:?·'>BÓ¯7BÓ¯7hí;X{®>Ãm>£Ý;?wØÐ>;>S-?Ý¦´¸Ü.¯8ïþ¿ÕÈ9þ:k¬>'>»è¯7»è¯7hí;¢z^=»Î'=Æ³)?]¥;~;hø?ï^¹ç$9ì¾á¸*s9"¾'>5þ¯75þ¯7hí;J>91Q>=?/ >ÙtZ>¯1?A=Wóº<VI?Êà"<²sÊ;~õM?ñ'>®°7®°7hí;¤¯Ï>²^>Qb=?*Ì>Q>Ã0?­)&86î/9lÉñ=:kú8uÖ9}Ç>± '>()°7()°7hí;¨°5?¬á>gN?vÊ'?¥×>[0G?%Æ
·s 9jÝ¼i	 :c°H:Î$L?éØ'>¢>°7¢>°7hí;ì-'?à¢½>/¯a?üÄ>ç`w>½jK?¦K#9üp9ëÉ­>à´P:
:qX=?5ÿ'>T°7T°7hí;ºH»>°y>h@?â<j>Æ1>Èa)?´¾¸B+/9hØÇ½¢:5ú:?f(>i°7i°7hí;Ä©?bÑ>>?Ù»!?xpå>åt4?îpä·>l8ä6w¾ö:$%µ:ä-?	(>°7°7hí;Í?1\ª>lF?h?a/Ô>=?JN­¸¼±\9ÑI¾¾ÿæ8¶Ò8Ë?x.(>°7°7hí;,å>d\>NL?.>nL>³þ@?Y¸°üH9°!9¾t49f9¥>9(>ª°7ª°7hí;¨/=¤½=[ù+?ìF;x;$ç?°F¹b9Ìí®¾*¬89¬Â>TS(>{¿°7{¿°7hí;Ó?=K¾=A©&?âF};u];(L?u³a¸Þ9-B¾=8	Ó9aÀY=·e(>ôÔ°7ôÔ°7hí;i~
?£º§>aS?Ù?Æ>>?ml8ÆbÅ8V>k=m;Wp;´5`?°o(>nê°7nê°7hí;Øá>Ý±>2>?÷Å>Þ>Ýý;?¼#*¸Eb9<~À½0S°:í":Ïé?7z(>èÿ°7èÿ°7hí;5?v?¢¿>7z¤?"'	?òL>Ü¬?W9#A9Ï>²g;R6:ý?(>a±7a±7hí;¾ë/=×È=mÞ*?±'§;ëì;SB?p¸Ý¡9DJ_¾.µD9¬»á(>Û*±7Û*±7hí;b;??Â>@öF?HrÀ>©Îr> çJ?ßËò8Ï»9y%>( Ã9ÏÄÂ9<?(>T@±7T@±7hí;vîð>[,>,úR?ÑH??Æ@.?JG¸¡9¤?¾_[:$Dë9å´n?¶È(>ÎU±7ÎU±7hí;®?Iµ>V? ¤>ÎY>Ý@?ÔÌ¸&ÿ8è?Í¾çÄ8»ø 9õç>pØ(>Gk±7Gk±7hí;oü]?:?2OG?ÙÆ#?vTÏ>9J?ºç·eèï8E÷½";=ä;Ü<¢Y?§)>Á±7Á±7hí;+W?ä¶>e{?×? >Ð®p?w8æß9<¦q>:­oÓ9ôÞ-?)>;±7;±7hí;Þb?È¨Æ>£À¯?úÑ?bJ>WN½?U=g8^9RÈ=àw7:âÙ:Z!?)>´«±7´«±7hí;ÅJ?m¶>Þ?Uëª>'0>ôÓw?L-.¸zê8}>¾:"v93ïÇ8È?òd)>.Á±7.Á±7hí;L?q½³>úeF?¶o«>0m>>9?ô`ç7*k9Ù=Õ9Æ«9þ"?o)>§Ö±7§Ö±7hí;ú?=p=í;?EhF<åw<á
+?âÝE¹9g9ÀÛ¾®°,¸Ö'{9e°½)>!ì±7!ì±7hí;ù?Èóµ>¾r[?J?P>w^?ù/¶º#è8ñB¼BþU:½%%:ÑÛ%?)>²7²7hí;Ýq<?í:ó>VF?<U>Ä\M>0+5?Ñw6¸Î(9Ú[
¾ÚÊV91­9Ü¾>)>²7²7hí;§¦?¹Ì¨>þe?ø>}>[M?L»8
98p=\/:G1Á9®h?°)>,²7,²7hí;Z4W?ð«?$nT?ËQõ>¿£>eÃ??£Q9^_A9¢à©>5ô9Ü9ò-X?µ)>B²7B²7hí;´HÚ>æ>[5?cÇ>>¥Ì)?L6À	9ú×<ùë:+Ñ:s?å¾)>W²7W²7hí;EÒó>v>½C?iõ>=°>ue2?OÜ·Ù93½Èñ8ã 9Å\q>þ)>úl²7úl²7hí;a>W>ÜZ?üÖm?N4?0V?U=ù,=Óð^?Ù¸Ú;Tr;âg?*>t²7t²7hí;é1>}U>?=?3>e1R>à©$?V7¦û9;æ<Å"±9ò´9Y$û>Ì)*>í²7í²7hí;
?¬ßÃ>Z¨L?R{:?âæö>yZA?(Õ¸øÑ8ú%¾
:>6:Ã_?$3*>g­²7g­²7hí;5J?é¡>¯ ?«ê?{7?*«]?F¡¸ð°39ôÂe¾®Ö;f;Æ{?5*>àÂ²7àÂ²7hí;fçÜ>dt>H1=? «>u>ê73?è·859">0>.mê:=y¹:È!?>:*>ZØ²7ZØ²7hí;°?yHP>0¯?kdT?Çú>HÐX?-
\=}=³T?Kÿ©< FL<±
U?À:*>Óí²7Óí²7hí;ò`J?Hâ>Çôd?ÒØõ>!n>iâ?4±<Â!a<z7*?Ç	Ñ;ß+F;Ù?W;*>M³7M³7hí;µj? >P?xí¢>2*g>n4?@I8á«³8Å>Fc¯:>ê9æÔ¿?J*>Ç³7Ç³7hí;ü+=â=
+?¤!;[T;ià?¯¹µªÊ8vM0¿A)ò¸z9&ew¾bX*>@.³7@.³7hí;èÐ>©S>ç§@?¯P­>V¹>+?)ü¿¸EÃÛ8R¤ß¾³Ïû8~*<9vK«>6[*>ºC³7ºC³7hí;:Ç?4ö­>CÏG?ß·Ë>vº>=²6??ú«8Ë/9qz>sÉÆ9r¢:jÎÅ>è*>3Y³73Y³7hí;n)?GÍ>D}S?x~Ç>l>'V8?0½80ÛA9<>|4:°[¾9gèr?"*>­n³7­n³7hí;:Eó>ÄV>*f?×B?ã>ô¦[?¹O7¦9­Ò<Dqe:ÚnÑ9°:?¬²*>&³7&³7hí;vÕú>~´¥>!ÂA?Ñ{ ?ÁäÖ>¢.??>
Í:kÑ:Ä<A?9ÂN9á!?Ô·*> ³7 ³7hí;¸K4?vÙ>?T?¼Ëç>
¤>ôÜ??¸uK8Óu9»Ô=:tÑ9×)?Ó*>¯³7¯³7hí;2
?C>Òmf?/¾L?«ã?r??bb9ÀÐ¶9f¶>ït©:_Rp:4?E+>Ä³7Ä³7hí;I©?äô¢>b®w?Þm?¦>Öçk?"9(9t ?ÒÑ9^Xª9ý©?`[+>
Ú³7
Ú³7hí;aC?Áü>PcF?ªÊþ>×ª>Ñå>?F8Ô±f9õÉ>FnJ869ö6±=æ+>ï³7ï³7hí;Þ*?V\ë>`9?Ù?>ÎÄ]>qI,?¿¸Áä9Ø¸¾ÊìË8ôè_9&i>âª+>´7´7hí;dó?¤¤>þ*M?h?È,Á>³¾8?=b8²ôo9^ñ=»î9%Ë9l?áÄ+>y´7y´7hí;²¸>=	v>»@?s.}>
%7>âò0?d9â84»9¤VU>l¿ã;í$;áxG?Mÿ+>ó/´7ó/´7hí;¾>Ä->Tó9?{óN>^k>u6'?Å¶¸mK9²®¾:Ñ
:ßô?R,>lE´7lE´7hí;c>ñØE>]lG?{0a>;ã>?<?n0=ùÒ<WV?h¸;va;q`Q?e,>æZ´7æZ´7hí;?¨?i??¾K>z&q?Üïa9['¢9MY²>ò:¸'Ð9õ>?O`,>_p´7_p´7hí;wu?d8¯>Ç4`?RÁ®>å`>*:G?{'8
`8ò?19à9©p>6->Ù´7Ù´7hí;å=Vâ<¾Õ*?üPú;_AÀ;ê§&?òÙ$·]9|7½6°9r9Ï°>í+->S´7S´7hí;v^>gS>^#7?:|>t6@>g÷'?e¸Äüç8x¾:ÈÃ:o:©M<?w1->Ì°´7Ì°´7hí;Uõé<S¥«<Âw.?q;I¯N;?Ó¸2/9]=¾ø*f9âð9v­Ì>[^->FÆ´7FÆ´7hí;ó2?ÍÝµ>3O?wF÷>ø! >¨E?d¸¤°l9>Ã¾û;¤];mËN?úc->¿Û´7¿Û´7hí;¤ú>a*©>¦=?XÔ>>>lU/?¤Ó¶´69J`Ì¼$Ö
:¬Fü9Êâ?Ý->9ñ´79ñ´7hí;t;?«'æ>ÕP?óá>©<>bUK? Y&9JÀX9[xÄ>9b:"ô9am?s¹->²µ7²µ7hí;wà>{È=fã3?¡¥>ç`v>?,?g:4=*Ü<t+Q?%=é<EM5?.Õ->,µ7,µ7hí;kå>Ô>f¥F?.º>Æn>&°1?^{k8{Ñ9Ó°B>ìS;ð!;5'?Ëè->¦1µ7¦1µ7hí;¦!=	¤¾<\,? ;£ø;b?Ï¹e-89üÓ¾Õ<¸HÞ·åÞª?ó6.>Gµ7Gµ7hí;¡4>qþ=ü6?8ø>Ñ¤´>Úá/?Òàù8ô9½~H>:*Y9 9±¦­>~B.>\µ7\µ7hí;ß}?¢m?°Z?&3V?µ	?é"V?õa59uX9têÖ>Ê9:Y?:é6?lO.>rµ7rµ7hí;óE×>fw>òiA?Ç^>¦`>&~1?ê489l³=9'úv9±t?½S.>µ7µ7hí;%?8Î ?´`?×?©¬>Ye?ã9J)9?óÈ>
±:ø:àW?Ùu.>µ7µ7hí;èá>>ZQI?&ê?WIº>u(1?Îê¶\'9ç¼f¼@Ò:,^:Äð;?Å­.>²µ7²µ7hí; ]?^6?­øZ?¦îË> 
>>z>?zÔ¸m}X9A½#£9üVá9úU¹>¦¹.>øÇµ7øÇµ7hí;hô?ñ°>Që=?K&d>q">ªÆ3?2«:vñt:óì2?©Eù9Ñ¨Ô9	?Í/>rÝµ7rÝµ7hí;?q»>H×c?B Ù>gÊ>±¢B?9-8$D8X[>W¶:l9FÆo?1/>ìòµ7ìòµ7hí;6è*?Éè>Ï<?÷õÌ>D>4?«9Þ9Kk>q§Ï96W¶9Å?Ý%/>e¶7e¶7hí;Ê>ÐÙ>²Ó??âÛ>k£>÷M,?ÔZ¶/ï"9êè+¼1ì·4ÜH9Y¶½à)/>ß¶7ß¶7hí;
rÕ>/>Ï3?Rc}>}m@>Ä(?+cÛ¸MP8æ]¸¿82å:ÄqÁ:¨?	//>X3¶7X3¶7hí;3u³<5<IÉ%?2;·U;g!)?":¹mé9.¾uòV¹ÈEô8ADa¿2/>ÒH¶7ÒH¶7hí;ðõ<?EÓà>)W?ÉÃ>õ¶c>=[?¸ê8ÉäÈ9s>f}8EÇ8
I>1t/>K^¶7K^¶7hí;Da?Bã?ÞÎX?G<?m"½>G:C? ²P¸%t9ÔÚ½Èy:]ó9|#?B/>Ås¶7Ås¶7hí;ù>	>¸ÍL?k~5?&ý>À7?+97³9mXu>|B:ÉT2:3?u/>>¶7>¶7hí;íº?¡T?º-z?1z?vø>û?~¥9:©90Bù>ý¡:3:ëkf?Á/>¸¶7¸¶7hí;+í?aP¯>9ÉM?0Óò>/§>é9?®^9õP9òµo>Èx9Þá9Ù>n/>2´¶72´¶7hí;ufô>j>«^Q?ë×>ÈA>:?ÛQË9y±é9-ºÞ>êq¼:<:é;'?ç¢/>«É¶7«É¶7hí;kL?ú
"?Ê`?âÀ?»2¬>`¶U?Ý0>9àà9®p»>÷z>;}þ;þ£#?Z¨/>%ß¶7%ß¶7hí;ºV?«?¹N?Û×?¢Ó>ðM;?XL8å©p9²]Ù=,à":ÏÐ9¤¯G?M¶/>ô¶7ô¶7hí;"u>&>Ë«I?ÉûÑ>,>(.4?û&¹<Ìj9¶¾he;>ÔË:¨@?¤0>
·7
·7hí;Î/$?ó·>d?ÏÙ>»ºr>e?b¸su9¶t¢½ü3:êÍ9ópu?y"0>·7·7hí;nD?^Â¼>ñé?lú5?|ô>>?:i =ÖzB=x'S?Ì®î: )£:¿>;?UD0>5·75·7hí;ÕÉË>H§>"F?[V> ?>ªâ4?9X ¸¾9 ¾ä(ç8-Â¥9Û2>NQ0>J·7J·7hí;ÿ¨?ä*?|"M?·£?xD,?ÝN?EÊ¡¸Æ´9x4¾Õp<Õ;ëk?^R0>þ_·7þ_·7hí;½j?L½Ö>bÈ?öc?$çÖ>ã?µ09ãf¢9j»>é9;3Êª:3¯V?i0>xu·7xu·7hí;É×M?ñ?U@C?¥ì.?ÞHé>õ??Î±#9¬å[9í¾>J:è99äZ?\l0>ñ·7ñ·7hí;$P
?Kq>àn?'?F¯>Ús?ò§7ì±95 ñ<í¨:×z:ÞS?n0>k ·7k ·7hí;ÏÄ!>·ï=ÔÁ,?À<Zdç;òî?°¹º¸>
#9O¾RV7¹Ã)9S<
¿â³0>äµ·7äµ·7hí;¯5å>µÁ>!:E?î?yÖ>Õß0?¦¶éÔõ82¢¼12[:Eu3:ìW?Dà0>^Ë·7^Ë·7hí;âÎ'?+Þ>:\A??iI<?5Ü2?Ü¶W8:ó9'Á=Ä:'i:ê?)ù0>×à·7×à·7hí;¥Ñ>«>ðx>?ü5¶>ø7>ËÄ6?²Ç9¹­8Å=?Î;õVÚ:Îô*?ê'1>Qö·7Qö·7hí;zìÐ>>7;?D>×bV>l1?kD¸Àm9¥Ó½y9(Y.90ÈR?ZF1>Ê¸7Ê¸7hí;uñ¼>:cw>\C?$Ií>¼»¡>LË;?Àøv¸å=ø8²°~¾2ûÖ9mcù9@®Ü>SM1>D!¸7D!¸7hí;Øy5?²ºô>hÕ=?Ã¹Ù>b$>ì{2?âK9©æ8îGb?Qø9Ð9Â`?N1>¾6¸7¾6¸7hí;Íá>½êd>}|?JÖ>×Ã>U?¬9¹ö¼9Ä"¿>u;	;rS?P1>7L¸77L¸7hí; É9?Ë$¾>ì!z?h[Õ>Òk>Îg?»~9±Èh9¥>à	P:_:ðíH?®W1>±a¸7±a¸7hí;·»»>w>B?Ü5?8?®¯2?ON99Ì~ó>Ì:Ry×9@N/?Õm1>*w¸7*w¸7hí;¶·??Á>¢K?P?Í¸>8?Xç80³9*O>ÕÉ9Ç9ö´"?Ts1>¤¸7¤¸7hí;P?ñ5{>(?× ?	u>³?JÂ8êE9Ó,|>:-	!:ÆV?Ës1>¢¸7¢¸7hí;êg(?ô¶>Wl?mýÈ>ùdq>&U?­9LK9Ûõ¹>¾Å:×³9ÂV?Ê1>·¸7·¸7hí;í>+!«>Z1?-
ÿ>Â¸¿>÷E*?¦8Þ=59Uk>fO:°-B:t?@ë1>Í¸7Í¸7hí;~,E?8Rê>ujW?V%?ö>ýÌP?æåa¸U9ÝØ½ùqÁ9SV­9AÙ?Ñò1>â¸7â¸7hí;eâð>ð£>Ü=?s¿?dÀ>È,?*8îô&9<½>CDy97í°9ÜU´>¿ÿ1>ø¸7ø¸7hí;Í>ö>pÎ>?9?3÷·>^Ò3?¾ë9í´Ý8@â2?PÅ×8ëó9--V>Í2>}
¹7}
¹7hí;p¤¨>ø}d>íñ<?!?dÐ>æ*?*T79q??=N<#:Ä²9Âi?ÁT2>÷"¹7÷"¹7hí;Í?Eã¥>$¯\?¡
?:°>V¾M?8]19úhQ>]9ÜÔ9E>7>'V2>p8¹7p8¹7hí;ï-'?Ô>\I?F>(ì>n69?®=!¹>9.@Ù¾I¡84þ9á@>	W2>êM¹7êM¹7hí;v¬?¥9Ì>Ê#C?xC?_Þ>Ñ¢2?w8¼9ãÿ2=0:9ý¤9*øW?¿¢2>cc¹7cc¹7hí;~_û>Ã5¨>H??»²>¹~>ðó2?ùö¸ê«9çK8¾U%¯::Ô)?·¦2>Ýx¹7Ýx¹7hí;ß·>\{>¦:?°>ê>ú×-?,54ýµ8{Ðr;dóË:H³R:Ìw?Õ2>W¹7W¹7hí;p°?â>C?Ø¸I?¬>?±?F:¶WÑÙ8kH¡¼¦~/:  ¬9D ?mÕ2>Ð£¹7Ð£¹7hí;øZ?²>³<ï?ô??¼>^¨?äy¬8¤çÑ8ZÒ>ÓF:pæÁ9}@?N3>J¹¹7J¹¹7hí;Í>¾WÒ==?ª>³.b>¨+?-è¼:G:?²C<XF<£@?W3>ÃÎ¹7ÃÎ¹7hí;'>->§oC?;+Â>zs>e´/?{Ñ¹9¿9D¾@'':Ö½-:åJö>À=3>=ä¹7=ä¹7hí;¥(?Ì#´>ªo?$'?} Ì>Q?ZA8/c9©F>5`í:¤8:Q­R?¸R3>¶ù¹7¶ù¹7hí;ò
¸<!<Üõ0?·Í;Øä;5?U¹~öB9kþ-¿U²8´Ù!9Ò>rk3>0º70º7hí;{E>5J>,??Ýd>¡v&>8µ/?ç5=çPÚ<©MU?§?;¥
;{æ0?3>©$º7©$º7hí;Ý>Zh£= b?ñ?.qÃ>Ó8?nñó<N</5W?ôE±9&}¦9J?«3>#:º7#:º7hí;)s?´ñ3?èM?­^Ë>0,v>}S?õ
ª·à`I9.X½ÈËr99±º9Cw¦>IÌ3>Oº7Oº7hí;h?ÿú?öÁO?Ä»?ßÚ°>."@?gÿ¤¸s?9ûm¾ó89BÞ9î?BÍ3>eº7eº7hí;1ÿì>z>MDL?ì°Ã>wj>¸Y:?°ö¢8Ìýh83?I:ú9m³?ê3>zº7zº7hí;ÅÄ?s¹Ï>Ê{­?
i?üûÐ>ºß¥?ìª¸£9Q¾q:´ÔÝ9¼º?¨÷3>	º7	º7hí;ùr>y2>¿H?þ;?õ?3$6?èòB9Jq¶9:Æ>Ý9â!:TlÙ>×4>¥º7¥º7hí;à>A>&÷9?>3ÏU>Ô:+?ü·¹Íà8e[©¿ä¹919ì×s>º4>üºº7üºº7hí;»zØ>â´>«¦6?ßOX>Uç%>Dä&?âO7«->9¸=Qî90ã9?Ç14>vÐº7vÐº7hí;ÿ¨>àô`>ÅQ@?¿­[?ÆÇ?2??[K<Û%ö;9S?Úü:¾§:ù"A?åY4>ïåº7ïåº7hí;çó?t»>E?B.?Ãº>Â_H?/j8*ªÎ9S=ä#9nk9h
y?n4>iûº7iûº7hí;ªüÐ>P#>ÃP?ú>¦÷E>²(G?sû¸6H91Ë.¾,è:ßaB:R5?¤4>ã»7ã»7hí;5V*>0ôÒ=®µN?áè/?6ý>ÔØ1?ÉÑ(=¬aÔ<Ã}K?LÒ½;æõy;jhB?¹4>\&»7\&»7hí;ùä>Í>.«E?s?p¯>p;?.Â9Ïu9&%û>Ù;Dë¶:öº6?mÙ4>Ö;»7Ö;»7hí;C0?/Â¡>cW?¤w
?ÁÙ±>+¡K?¸ÔÕ9Kú½×Y9£9'?(Þ4>OQ»7OQ»7hí;é?´>u9?Èäß>Lw§>.!+?°%8>B9ì#>´9FyÍ9º>ß4>Éf»7Éf»7hí;h
²=jå|=Í94?3¥>°Íì=¿Æ!?5é³¸à«9Ø¾?8ò%9£åY>ë4>B|»7B|»7hí;ê¯ >GóK>²I?À,?ï>c8?}f¹84ÅÂ94¯ó=%`H;]Y;²@/?Ôõ4>¼»7¼»7hí;büÔ>ø><?">:É>>
ï+?.8¸F{9S¼>-g¬:©qU:ÁÆN?Ö5>5§»75§»7hí;­S(>´ê=U7?Ë?>>&'?ù.8=>ê<©gI?æ= ·<«ù5?v5>¯¼»7¯¼»7hí;?IfÀ>¦Â???Ï>¬W>Vj9?æ"H¸/õV9DYî½£³¯9£Qº9iñ>P)5>)Ò»7)Ò»7hí;Ó ?lÀ×>«v>?Îfî>©>
÷3?×Ú¹]¾9[¾Ï9­Pu98-?ìP5>¢ç»7¢ç»7hí;¢}þ>¿ª¥>Ø D?³Á>_>S`/?¶¹[ì8¸È+¿ï¡â9Ë:NXÔ>~5>ý»7ý»7hí;I?´ºÁ> ü<?©1®?4Ýq?ø_8?¦(:í:Éo'?Ö®:4H:J_?ø5>¼7¼7hí;Óô>¸¦>°m;?fz>~]m>BÃ(?x¾5¸^åO9Ìß½9TÝ8%§+?ï5>(¼7(¼7hí;'­>÷b>5NC?ºE?Ù°?
#0?È\æ;¡Í;cjQ?Ä©:pY:jÉ&?¹º5>=¼7=¼7hí;Æo=U2=;,?îº'<âf<¥½?hcù¸ñ{9Fg}¾§93à'9
öÔ>È6>S¼7S¼7hí;suÀ>Ï?y>á«E?×%o>ý0->	¿0?8
¶ê}9P»úôÓ9Á
Ð9¿f?w6>|h¼7|h¼7¹ü<À<=éÆ
=i*?Ü;z)É; ?aí:¹¿nÖ8­)_¿47¹?M9w/á<6>õ}¼7õ}¼7¹ü<äO§>:ÔJ>#,S?ß?=32?:L?A-;~;çZ?Ü¥><%¾Î;l?÷(6>o¼7o¼7¹ü<û.?Ï>cB? á?@ÌÂ>2?ÂÝ¸ç¤9¶L½o9ZD9¸§O?vH6>è¨¼7è¨¼7¹ü<L~ü>j±>6?ôó²>ª>¹/3?X_Û6
£9=L<xÏ95JD9.J?(V6>b¾¼7b¾¼7¹ü<aº?þõ¬>â>?+À>òb>`0?«¾8ÐÅ³9p¸>gp;g|æ:?`6>ÛÓ¼7ÛÓ¼7¹ü<ðsá>">±9;?4O>µc>¹º/?u¹
9î½è¾´n¯9S8: Ø¤>Ea6>Ué¼7Ué¼7¹ü<éî>vÜ'>ÛîV?J?Óô>¤ÃS?ý[H=óOí<#X?4¶|<¶<ác?6>Îþ¼7Îþ¼7¹ü<¤é>yf>6®M?¥ö>©FN>Ö=?£½C¹IÃ[9Sä¾¼à:Z~ :èÓû>6>H½7H½7¹ü<Ú|!?8Ø>}2??	­ë>&¦>¯5?Ç¾i¸~	9Ê4Z¾ÊN9ÆÒ9¼n¯>Ã6>Â)½7Â)½7¹ü<ðÃ>ú@>OC?\mÁ>(>´ù3?Y¸­©9áã£½­;kL;é²<?y6>;?½7;?½7¹ü<ø>[OÝ=Ô2?Ûø¾>>>s±%?Ä/Ò:§@:U&P?H¼ì<î>£<n9?^¢6>µT½7µT½7¹ü<	¶¨>3bi>o9?;;>T>íÇ#?Ã©¸
Ä8ÉÜ¾Ú÷:b«:¼÷?­6>.j½7.j½7¹ü<"h=´&=Oø2?èÌ<ä±<},?T¹F*¹8iÖ¿ñª7ò96Ë#=#¸6>¨½7¨½7¹ü<½Õè>LÓ>¤k[?2@?±Øå>¡V?L2·¢9¢¨¼LB:£Âº9O?±Ä6>!½7!½7¹ü<n¸Ó?è*?Óè?Ô?èÎ>§¥?²{ê8Ô<â9Hª>ä³3:i°»9]u?Å6>ª½7ª½7¹ü<#º?A.Ö>ëÞ?ºF?È­>±ã?ìÛ9Tµ½9ºìÌ>Óý:½ã9{/?4Ñ6>À½7À½7¹ü<R?{^Ó>T=?µc?Èæ>4.?Úw¹x´Ï9D¾·s9:qÄ:¹¤ ?©è6>Õ½7Õ½7¹ü<ÜG?s
	?¨:?Ü¿>êø>oÃ1?Öý¹5Y9Ráô¾W{_9ûT9O?wé6>ë½7ë½7¹ü</ä>3>>ó¾\?.>Å3>	æ>? ð¹k9"3¾E&:\µ9Ã(=?7>¾7¾7¹ü<ßk?á­?z§A?Ì"ù>Nçª>Í:?4¿I¹ÿ8\}J¿\9¾I½9¬SÒ>!7>û¾7û¾7¹ü<Ï?ëÊÎ>ÜB?`dÀ>Ç>År1?8o4z9=Óm9±~9¹?d§7>t+¾7t+¾7¹ü<×ºß>1>Ý>A?À°>ôKQ>L32?\¸1c¯9È½A8,÷£9uà=Ù7>î@¾7î@¾7¹ü<!Þ?Rè>]ús?ãÕ?D4>2v?Rï³8è9-¹+>¡):zË9MjU?Ù7>gV¾7gV¾7¹ü<D/
?ïùe>DÒ?ÿ>Âf>ák?¾1%¹7èT9J¡Æ¾§ :v9ËX?Àé7>ák¾7ák¾7¹ü<M=W?¨Ý>»x?í?|¡¸>Ø
T?û$9Øp9º"?&ü³9ø9hÖ?	28>Z¾7Z¾7¹ü<~?]K²>,bd?
ßñ>k>bY?s
7945<*í9°9ê¨Ð>-Y8>Ô¾7Ô¾7¹ü<¾K??IBA?;xæ>1u >Ù7?øaì6*¼9ùHÂ<ÆÆ»9Í:g[·>M8>N¬¾7N¬¾7¹ü<]î>Æ>TA?PBÛ>55¤>é*?/Q³:Ø¾:ã)?~|D:×î9ÅQS?]¬8>ÇÁ¾7ÇÁ¾7¹ü<F?Ï>»:?E8Ü>g£>Ý,?4	8;¸x9W>Jé9d
©9D£0?~ò8>A×¾7A×¾7¹ü<Â:u>BÐ>="P?hT?®WÎ>'1C?úðà<ÄJ<·Q?´=Ü9ê-.9}Ù¡?õ8>ºì¾7ºì¾7¹ü<Ô¾>?eÂ?Eè7?~$>5X>dn*?f7bVd9±<¤92Á9A,»>Bü8>4¿74¿7¹ü<-v?\?R	?q´?ü÷7?¡{?9{9¶cð>&*A;1íÃ:+d|?19>­¿7­¿7¹ü<1)?Äß°>5ât?EÓ>W\>­uu?ÕG¸º9t0v¾l[:$T4:ßV?19>'-¿7'-¿7¹ü<hf ?¿T>2¬?ýÑ>>òP?n?d89¯%Ù=-Wz:ÂÄ9)Û¢?$49> B¿7 B¿7¹ü<]¶>?Ès?*´9?ÉÎ>Vü>(ä+?ªq¸J!9
O¾¿m>:´TN:Eì>ìp9>X¿7X¿7¹ü<Ã>)z>.H?éÌ>;ÿ>ôk7?Ý
&¹æ9f¾¸°9^µÌ9²½>9>m¿7m¿7¹ü<Ãh-?S#ð>Ý8?ç¯è>Kú­>®1+?âç#¹<Q·8_äd¿Üõ9äõ9T*ÿ>£¥9>
¿7
¿7¹ü<"_
=åØÑ<ëÍ(?þº;¢;Ôì?y|¹Áo9­ßu¿01­¸ê59¹s¾É»9>¿7¿7¹ü<­H9>oâ=÷jQ?/?$øï>Ì:?°zó<QÌ<BÝR?ßÇ9Ï9êÍA?aÂ9>®¿7®¿7¹ü<?¾Î­>1=@?æ¼ü>4µ¶>¥1?$îo6ypr9½Yý;á8K:Ù:ü'?¾Û9>zÃ¿7zÃ¿7¹ü<]l:?é.ý>Q<?Ég½>L|>«@?"¸¬Ä9¶¾Æ96Ô9-½>U":>óØ¿7óØ¿7¹ü<×¤>÷ì4>>i?êS?Ó®û>!W?½Sr=ï.=N?o<ô­;à¹?p:>mî¿7mî¿7¹ü<_>?ösù>ÌC?@Ô¦>ii>,ù6?Oò¹óÙ¸8e¼H¿ÎÆ8?°9b>f¡:>çÀ7çÀ7¹ü<©¼>u>jy:?E>÷÷L>Vó(?/L¹wT9pñ¿É9tÓ9t&>¤:>`À7`À7¹ü<íT?êÒµ>öò??ÝÝ>Qä>èº2?"ðú··ª'9¿½«ì9Ä"î9¤¸>*¥:>Ú.À7Ú.À7¹ü<°ä</ã©<nM,?Å`Þ;wJ²;Á¦?v%¹!3Ñ8¶zJ¿lf¹«nÕ8yð¿º¦:>SDÀ7SDÀ7¹ü<êÌ>°A>A??T£>t>õ+?°ª7Äú¥9¡=1K9^ù9OKª>_¼:>ÍYÀ7ÍYÀ7¹ü<±§Î>.>>B?ª0?§þ>ß1?ýüø<ä<CP?ÓÌ9`2Â9 ?½:>FoÀ7FoÀ7¹ü<ô>·:>RZ9?©oã>wÊ©>üt+?lz;¬É:Ê?\ù:DC#:uFù>Ý¾:>ÀÀ7ÀÀ7¹ü<·¡8?æ>uM?vAÞ>Ù>4?òLV9zC*9!?¦~®9è9Û7'?Ì:>9À79À7¹ü<Òðï>|>$C?zv>bc1>Rð1??å¹uç;9X/¿>­Ê9ÒõÑ9÷>"ï:>³¯À7³¯À7¹ü<)Y?Ñú>ì]?í??p±Û>Y²^?Ä#¸§Hc9Q-¾¨¦&::o."?ºò:>-ÅÀ7-ÅÀ7¹ü<ô¹>!q>ßE?XD?1Î>?1?y7D÷­9LÊ<?w929¹EÚ>A;>¦ÚÀ7¦ÚÀ7¹ü<?Ö«?íZ?L3?ºAÙ>fES?ÿ§7n<9Z/B=ÖÑ:À':^?F6;> ðÀ7 ðÀ7¹ü<Ó¹õ>ÃR>tT?>ø )>H¢E?¨éÜ¸%9¤M«¾J±:{¯ø9m?ÖT;>Á7Á7¹ü<{C>è¹,>ÉA?îÑ@?T?wy1?U¼=bP²<a[N?:ª3ü9>?Ãi;>Á7Á7¹ü<Æ¼-?¸é>!×>?Þ¬>Á.{>H/0?­98°×:9èfþ=q
:¡¡:ßá>¾|;>0Á70Á7¹ü<
?Q·>h+G?ã½º>Y@>1`:?ÄT¸ô}w9[½"¾§¯×9Xù9Þ =?Í¦;>FÁ7FÁ7¹ü<ë>Ú8¡>Å :?,i>U2>\'?Õ¸ÚF9£¼½.9VÙt96Ë>Ñ§;>[Á7[Á7¹ü<J?¤Ý?&«B?ç>3>ûÅ9?¡0¸¤u9:¾A®v9v8áÀÍ?ºÞ;>ùpÁ7ùpÁ7¹ü<Á7á>oI>¬Ñ??UÁu>QM6>p,?2Î¹l9A
¿ÒÓz:êó:Çc?`à;>sÁ7sÁ7¹ü<.1?øÙè>ÂËB?àRÃ>>«Þ;?º\¹çP9KÛ¿{²d9h¿«9|qª><>ìÁ7ìÁ7¹ü<ô?>*¬P?°í>a+>ÍWE?èÒó¶É9ïÍ¼8 9Ý97?<>f±Á7f±Á7¹ü<8ñ¢>­(X>ù@?ê>«mM>IX3?b¿¸«Jß8$ýÚ¾
?Ä8oÅF9¿|>¿W<>ßÆÁ7ßÆÁ7¹ü<w\f?x=ý>*ßh?Û4?¤ûØ>ýT?¦Z79ì9DI¢>>E:E,:'¯?Ëc<>YÜÁ7YÜÁ7¹ü<F\?ïV­>m??ëË>m½>b|/?Cß/¹OZ9<Î¾!+y99a9ñ´
?Æ|<>ÒñÁ7ÒñÁ7¹ü<Ù©ß>:1)>5©?ì?á>@?»q¸»¾r9éµþ½¦:v79òM?=}<>LÂ7LÂ7¹ü<z?¨>n?Ä ?&>f!x?¢L8Ç?9ï­=TW:C¢à9,eu?Ö<>ÅÂ7ÅÂ7¹ü<W?^Âµ>à>?>J­P>,=?FÁ¸ò$79]¾Ù¹8"iÀ9ÞÉ=Ü<>?2Â7?2Â7¹ü<+^?Ëì
?:M?>T?¬¤Ç>ÿÉ7?È9¹ðÅR9Àã¸¾:½j9z?¼<>¹GÂ7¹GÂ7¹ü<ù?Ó®>VG?Öæ?t¹>dB?·r¹Ôa9øu¾';æ^>;pëI?ÄÍ<>2]Â72]Â7¹ü<MI¾<FB<tf%?ïDG;k4;ÿC;?ØÕ³¹G±G9/f¿²8[£9Ø×='ý<>¬rÂ7¬rÂ7¹ü<tN¬<R<j'?Òé®;ú;ZÐ?ÛM¹òuY9
¿lº8|À£9°Õ>c=>%Â7%Â7¹ü<K3>ïB>;Ó9?âK¢>rx>ä:'?Òú#¸³*G9®ÅÒ½Î
8:¦j:·?@A=>Â7Â7¹ü<e~À>Ã>ì;?/ªk>iï/>©t+?ý±1·èÍE9ùå¼:9A9cx>I=>³Â7³Â7¹ü<Eí>,°>6g>?Ë>]>íË(?Ü/º¸%VÔ9%yà½LÊÔ8']9ßHF>S=>ÈÂ7ÈÂ7¹ü<gãü>¼>FÈb?¦o?áz?9B`?Ð<¹!|<¡¾S?`._;Vð:Jm?Ìg=>ÞÂ7ÞÂ7¹ü<Àé?~>Î>I@?=?x6Ã>h2?::L¹µÿ8ÝM¿Å{,:G:HÁÝ>å=>óÂ7óÂ7¹ü<®¶'?b¬>Ïy?sâô>mÝ>{¹a?ó¾6á80ÇØ<ð;ýS;G)$?=>ÿÃ7ÿÃ7¹ü<ô°]?ª÷?1?R?V*?Ð¼>e8?¯ó¸P9yâ¾Ô8Ô7B$I9
="Ë=>xÃ7xÃ7¹ü<%i?Øì-?Ñê[?:9Ü?9}?)ÀA?}%8o9Ö8	>2AB:ÔÍ:nÚ1?øÐ=>ò3Ã7ò3Ã7¹ü<sz<?Á/?<4<??í>N>Iï>?¹ÀÔ8Rµe9m>s¬«9:ÆÅ97Þ>»×=>kIÃ7kIÃ7¹ü<îÌ?8ÿÈ>7@?dQ >öj>ò«.?z]¹I>&9b*¿Ò9ýf9~zª>©Û=>å^Ã7å^Ã7¹ü<v?ÿ·?ªra?Ýg?åß°>N?ÁÁ«·þ2ó8Ì´½?§ã:è~§:ëø-?¿þ=>^tÃ7^tÃ7¹ü<G¹î>C£>køN?dH>^ N>n;?Ì«¶9SÍ¼k%4:Ç:Ð?Wÿ=>ØÃ7ØÃ7¹ü<`ù=ß¥s=?,%¶<æ;5@Ê?°67zça9½FÎ<&~­8!¼9rN>>>RÃ7RÃ7¹ü<%?ÕíÅ>ìP>?E±?=ö½>RÇ.?Ôý7TYO9í³<Óñß9{.é9òÛõ>]>>Ë´Ã7Ë´Ã7¹ü<71?é!é>eB?1s?¥b×>EÃ8?øX¹F]9]¾«ßå9ã,®9©î(?x">>EÊÃ7EÊÃ7¹ü<¾D?ï¶>3#>?$?ìü¿>1W;?$©j8Î¨92²=æ9|ØL9å?ú%>>¾ßÃ7¾ßÃ7¹ü<Lö§>N·]> ïA?WÃº>¨>D÷6?Ú3Ú·³#P9C0½àn:Öo:;.C?d:>>8õÃ78õÃ7¹ü<?_Ñ>¸>?â¸>ÅÓ>Ùú5?æ±8f%8yé?4Fï9?ú9tE?F>>±
Ä7±
Ä7¹ü<Ò#E?äÏÛ>fe?
Ê?,>ä\k?^å¸fÀ9O+ê½|¢92Ó9¬?H>>+ Ä7+ Ä7¹ü<ýz³>&Lz>Í7?Jë¹>§>ô+?¸*ûm9=I¾<x92y9±¶>£®>>¤5Ä7¤5Ä7¹ü<Úó>Í¢>~??ÿõm>W$>Ú9?¾,î7mã9þbX=3»9`ñ8&)?bÚ>>KÄ7KÄ7¹ü<äÔ?ko°>¢C?,½À>Ê
>Á·2?¤?#9¿8,ÌZ?¾©8Ùx9.>"à>>`Ä7`Ä7¹ü<JÚÂ>p¨>Ë<?[,{>);>þr+?ê¸ÛÊ8ýûA¿ç¸{¬e90«½ü>>vÄ7vÄ7¹ü<tU
?Ã>ü5?úËÍ>"\>
Ä+?X1L¹%O9ÿõ¸¾
*]9ïª9ø¥>z	?>Ä7Ä7¹ü<³"?BDÎ>PîI?Êª>ÇÓo>¦6?%¸«w=9ïæ3¾Ã&Z:BX0:lX?ü?>¡Ä7¡Ä7¹ü<Gù^?à	?ÕO?´¾?ä$®>*G?1¤b¹ÈúÈ7îWÀÙ¬¤9"®ì9
²>»?>~¶Ä7~¶Ä7¹ü<;©»>´wv>GëB??/>`ø5>õ3?Ê&¿¸y\o9hpL¾5%;uó:­.?Î?>÷ËÄ7÷ËÄ7¹ü<"ª>AÚ`>R>B?K¹><³>ÓÝ6?¹u¯A9éº»¾ìÂ8ÇÔ9ö=?>qáÄ7qáÄ7¹ü<>5 >.öS>c~A?aÎ>Èì_>\ú(?c8Ó-9rL<>:çèÿ9ø§?Æ5?>êöÄ7êöÄ7¹ü<ÐT?Þó³>¢G?Ò?_3Ð>2Î9?=N8I\9­ï= :V@&:Íö>õ6?>dÅ7dÅ7¹ü<8Pó>VU>¡H?ó¾Ö>Í>7û2?æÎ¸&­9¾Å§9lêÆ9@r²>?>Þ!Å7Þ!Å7¹ü<Ç¤?v[¦>ÆG?H?àØ>îù,?ø¾L9è\ô9V>­p9Pn90ÉÈ>E¡?>W7Å7W7Å7¹ü<¯µ>Zz>ØÑ9?Å] ?`7é>t0?|G9b9Çó>­Á2:þ9BÂ3? ¦?>ÑLÅ7ÑLÅ7¹ü<°Zã>FÁu>
Õl?Þ®@Î,°?­c?~d=+<âs?Î[`:	:Q?®?>JbÅ7JbÅ7¹ü< üF?lRÚ>÷Si?'Q?;óì>®÷a?x79¬ßÑ<t4;®ì:/C?ãÆ?>ÄwÅ7ÄwÅ7¹ü<íÄ?Ê¥>£ËJ?*>fÈ2>xó8?=¨¸Ä9ÅÂ(¾DG 8<e9¯ý²=<Ö?>=Å7=Å7¹ü<$.?yµ>>$_?±ú·>¼i>H#J?Ã*¹{»V9>Ë¾"Z#9e¦9TÙ{>U×?>·¢Å7·¢Å7¹ü<PHò>@P¤>Ý¼<?	?4ÊÃ>©É3?¤!¹r 9â¾£9¦9Ògû>æÞ?>0¸Å70¸Å7¹ü<>» >GÛT?XM?à½?ÑC?½;8]*792>zºd:QÖ:KáO?1@>ªÍÅ7ªÍÅ7¹ü<Înl?vÕæ>Î?å
Ö>;2>¸Ø?Û ¸â^D9)YÑ½*é
:Ö^ :n¾Ý>1@>$ãÅ7$ãÅ7¹ü<géG?Þ>m­?2È>ÁW>ú^m?a¸¸!59è$O¾9T9ã 98f²>Re@>øÅ7øÅ7¹ü<®Çå>CÈ>ÊÆA?~¯4?P:ü>Ec7?Ì9J¡9c\N>X1:ý :ô"?G¨@>Æ7Æ7¹ü<ÖæO?}?ØbJ?Ok?¤?9-M?òe·Ë;M9pZ:½k²Ò9°¼9×í?õÝ@>#Æ7#Æ7¹ü<À?¸>5??aµ>¶>CÉ/?°÷¸^3N9ú3¾}W9ì|Ö9ZO¦>dó@>
9Æ7
9Æ7¹ü<aS>÷®>í-?	Ç;=¯²=i_?×Np¹m§¶´··AO9z]¶9¼>ö@>NÆ7NÆ7¹ü<ú¼>QÚp>ÜH?Ð®>³_>«H?å®¹µ9e	¿8%9V¢9Ì>¿#A>ýcÆ7ýcÆ7¹ü<=?Øz³>©;?5Ï>§>Çd*?b¸Âå496E ¾±Õ9¿Å9Éó	?å0A>vyÆ7vyÆ7¹ü<!&>¯Hè=67?å=7¯p=Ð%?ÇÚ±¹[¾9H¿[¶êr9Dÿ¼2A>ðÆ7ðÆ7¹ü<i7?U6ü>8*:?Þuó>ÒÂ±>ÛN/?º² 99 Ö>µ9ßd9%?R=A>j¤Æ7j¤Æ7¹ü<=2'<=n¨/?é<¤Ã;=L?¹lp²7tAÀÖ$:9Øï£9ÆV>	[A>ã¹Æ7ã¹Æ7¹ü<¬í>Jý>`Z?ù½>÷î>V%;?H^N¶:¥9Y§È»fD:d:Ùv?º\A>]ÏÆ7]ÏÆ7¹ü<8ßç>©>«²C?Þ¢>óa>Îò8?$á
¸/H°8ñ®I¾É`:rjA:ãÂ?nA>ÖäÆ7ÖäÆ7¹ü<¨ú>²¼>yR?rf?4o½>#$C?ti®¸n8i¡¿Ùè ;?ÂÀ:³U?»A>PúÆ7PúÆ7¹ü<>5?Ä©ï>÷A?»Â?¤ÝÇ>»J?²Vã·s9ÕL½%¤9FwÈ9yÑ>TA>ÉÇ7ÉÇ7¹ü<6´%?ªÊ>ÕëQ?"«A?|}÷>ãSH?¢{=:C*=¸Q?b}<ª</£[?x³A>C%Ç7C%Ç7¹ü<µW?î?öÏJ?R?Ê>@:?	õ8C6À9-#>6Tñ9Jw9ëÓy?SÌA>½:Ç7½:Ç7¹ü<¥w?Ì?Õl?u»ò>@>£íj?°y·¥29q½XÑ²9¿qL9;é_?ÙÐA>6PÇ76PÇ7¹ü<Ôî>Ã§>bW?5)?7ÇÔ>Ð=?\18¿¤;9	èL>q4Ã:/Nq:O?%ÝA>°eÇ7°eÇ7¹ü<åH>¡æ>%~G?Í>w>á3?¢<§K<yûL?{V49J9§Ýã>qB>){Ç7){Ç7¹ü<u1?\tç>ÓFD?£?­>¼r>217? ®·Ú¢f9ÞFA½ÌñØ9#Ð9J"?B>£Ç7£Ç7¹ü<4l¶>°ïv>R=?S>2}>É}*?°Ræ6Üä>95p<4TE¸ÿ®i9l,Ø½¼B>¦Ç7¦Ç7¹ü<M!a?\Õê>lu?D?»á> _?*ÝÎ8ø8*9>§ Ï;ã;Ï-?M®B>»Ç7»Ç7¹ü<IÔî>æ >jt>?ÎºM>(!>¬0?X¹drA9t¾¾ãÇ9%`	:º>º>
·B>ÑÇ7ÑÇ7¹ü<]$?oÝ>Ô>?M?¥#Ì>W3?-à·º
,9!Ê¦½&9	ÄÞ9K²>üàB>æÇ7æÇ7¹ü<íÛ>>á~=?Ì¥>@Mr>%,/?Ï`)·J9hM¼À*9|ã9Õ?>=çB>üÇ7üÇ7¹ü<Ê^?CU´>Þ;6?uô>øM>ôò-?JP¸ÄV9>ù÷½ z9ý¤Í9ü>ðB>|È7|È7¹ü<³ ?{i¯>zÔ@?pIi>w>¨;?¯â?7[µV9²Éä<©¢9wdf9Î4?ñB>ö&È7ö&È7¹ü<°?Ð>??§U¸>pz~>Öo9?ÈM9úG9&ú¼>,S/9V19:¡>AC>o<È7o<È7¹ü</¸>:{>ý®;?Y>¨Ìa>|¹,?àÖt¸¶9¢¶«½Ú×9´à9¶ª>=C>éQÈ7éQÈ7¹ü<¹À>Òy>àF?=¯¨>§5x>ú-?vT¹Tý69Ö¿»:_:¯*W?EC>bgÈ7bgÈ7¹ü<øÞ>>J?¢¸>³õQ>?U5?V»7óê;9'5=rpe:ZI3:[Î#?1aC>Ü|È7Ü|È7¹ü<õ[w=#å4=/?®£;õO;e?¥ç¸|Ü9ÅÄc¾`ãµA9,»anC>UÈ7UÈ7¹ü<Ý¿?³>Ó\?ÌÄ>.Îq>¤*P?*e9c9¤ÖÓ> Ö9êEÿ95¹Ö>Ö¥C>Ï§È7Ï§È7¹ü<ÁÝW?èN?ù4L?!?ïuÓ>C?âêJ¸kI­9ã½l;Hk/;ñX?SâC>I½È7I½È7¹ü<	ë>}ÿ>W¹]?kà>Ï>foZ?ãC·~ìg9Ò×¼û¤9Û­p90|/?ñC>ÂÒÈ7ÂÒÈ7¹ü<¤>G>QzB?hÑi>á'>Å&3?9f914	?èu.;J£:UÁ?YòC><èÈ7<èÈ7¹ü<`¹J?ñAÝ>nj?PGì>`Y>¡úR?lr9rÏ#9Í=?¡Ù:·:uJH?³öC>µýÈ7µýÈ7¹ü<
?¶Ñ>À$B?.ñ¾>¾}>º£@?°9ùý}9¹>÷Õ9ëU°9P?¯D>/É7/É7¹ü<#rx?TÆ?óv?®ee?>?v\R?w89q[©9k>Òx:JÊ9	4?*D>¨(É7¨(É7¹ü<2g=ÜG=?0?|El<Ïú-<AÔ-?¼¹Ò3D8KáÁ¿ý8e¦8à°n>æaD>">É7">É7¹ü<ÃÜl?8?×@?ùö?Ã=Ô>ÆK7?hÔ8´9ÛÏ>È¢9Cä9S²µ>ÊD>SÉ7SÉ7¹ü<r?¸JË>ôp??	®>âS>«
6?Ø)¸.Å¥9D-`½&E(:ñ»»9Pue?ÙÕD>iÉ7iÉ7¹ü<^Þ)?rÄ>°]]?ë²ú>å>]N?DX9Ú)N9ÝÅ>ºUZ9 9¨_µ>ðPE>~É7~É7¹ü<º)i>å	>çÓY?4&?ìlÑ>
K?ó%=,ùÃ<8ÈX?>G;V;yzb?~E>É7É7¹ü<CùW?Çã>Á»r?¯6?TÓ>"]?Ãd8H9Mäï=4"n:`j$:d9?½E>©É7©É7¹ü<@6?K®»>f@??>Å¢N>Ö6?4¸kw9³­¾Ç:
%Z:òÌ?ñÅE>û¾É7û¾É7¹ü<5Åå<
ª<Òo,?Øþ<ÈÁ;Þ:1?0à&¹ªYÈ8?:U¿nc8÷·9rÏ=àõE>uÔÉ7uÔÉ7¹ü<ãùû>Ä£>uñD?¢pU>ÐÑ>Ùó3?£.9/¯9ò«­>°: U:'ç'?¿,F>îéÉ7îéÉ7¹ü<:öM=o~=_Y0?å;cC;¨	?e>W¹?Q9/«¿>9ö÷9 !¡>.nF>hÿÉ7hÿÉ7¹ü<}àª?ËäE?è]?L¯?XÈK?è\?úk;²®:Ã´P?ã!;BMË:D?ÛnF>áÊ7áÊ7¹ü<Oû>û¢> E?À\>">«°-?½bg8A7|9zÛê=Û{,:¨:!¨!?F>[*Ê7[*Ê7¹ü<ÿA?,³>Ùe>?RÞ>F¹H>×b2?ÈC%¶ß9ýÛ». 8#w9wE
>ÅF>Õ?Ê7Õ?Ê7¹ü<"Ô?6M ?âæ`?cëq?±f?5\?=6;ËÔë:G!F?Dd: /:uT?*F>NUÊ7NUÊ7¹ü<YÆ?=ö>Íq]?§Ú>~G>ºÈL?(
·<'9°}Ó¼ÞTÄ9àF=9QÅ?DF>ÈjÊ7ÈjÊ7¹ü<ÕðÉ>ÎA|>çïL?Ú?ØÕ>ü
@?ò$9X9\>Ä>:«8:bO?ÖªF>AÊ7AÊ7¹ü<ÙQ?èO/?ºL>?ñM?¼>Ó©=?#¬9[¥´9WïE>ö.:ÂxÌ9©Z?´F>»Ê7»Ê7¹ü<ä?.¶>Í¿=?S£?âº>;?qI8j+9»ìd>¶E:°0:Ap ?cîF>4«Ê74«Ê7¹ü<$S?2?ÌL?¼ö>ºä¨>hþ:?µ8Üd9U'K>Ø0ë9ÝnØ9í?ÆúF>®ÀÊ7®ÀÊ7¹ü<L¤5?@Ù>I
V?ëE?²?í£B?B58	
¡9Ù@=¯³!:FñØ9iÐ>?­G>'ÖÊ7'ÖÊ7¹ü<íO?ÓTî>þ1?=Ó?/ë>í9?ßf;ÃXË:4?2oU:I®::y??;	G>¡ëÊ7¡ëÊ7¹ü<¾m?)Ó>?c%?õ>,s?Q¶:KR:ç÷?à9Ú9++Î9c|? 
G>Ë7Ë7¹ü<}¶ä>ÇÁ>«>Y?t?@×(?`M?=t$©<YY?ç®9&À9 ¥è>|G>Ë7Ë7¹ü<#+?ZÓ>Ê@?2Â¡>GAc>86?f«8<^Ê9O
Ù=ÔÁ9úÎ9l½ï>.:G>,Ë7,Ë7¹ü<p{?û­> ôD?O³>ó®z>à6?ÜÆ²8xë9T1>5'Ý97)ù909ã>ZG>AË7AË7¹ü<ã!o?Ü?»N?Õð>+â>T?:õ9n9tüù>ÐP:.g¸9þL6?U_G>WË7WË7¹ü<¢=Î>Êå>öÍL?«® >KX>.>?ª]8OÂ¡9ö®=M9ë!91~	?ÍeG>zlË7zlË7¹ü<+Ø<RÞ <ÝW,?ÀÀ;$;)­'?>ç
¹`é9]Ð¾¬7ë4Ò8ç+¶=ÉªG>ôË7ôË7¹ü<vÆ¬>¥mj>y¬<?Ç¸>2Ä>LÞ4?¨Ò·c8 d¾ Ç:£:/ÖÚ>T¼G>nË7nË7¹ü<æ ?©¯>ÜB?Ü¿>G>,2?Øñ(¸"Ú9.½ 9Ý^¸9ÞÞ>÷¿G>ç¬Ë7ç¬Ë7¹ü<w,1>e>Í+?¾S=eæ'=0ï ?Ëê+=Ï0à<FOD?¸:ôáb:¦?|ØG>aÂË7aÂË7¹ü<Â¯¼>fúr>~ÌF?Ïáé>kÜ¤>¸5?éh¹Y9ÓÊ¿À6;¾@z;Ó ?Ý'H>Ú×Ë7Ú×Ë7¹ü<<É>¥ª>-¹=?©?¢>¹äl>´U/?1u½¸b¡9;8¾¹:òê9Æ
?}3H>TíË7TíË7¹ü<H$?IÓÛ>ÉP??Æ>]>à8?P9^9¿Ý?@¹9¾Íº9: ý>_EH>ÍÌ7ÍÌ7¹ü<ÐÄ?SÕÂ>P?,?LÑ>4A?¨Ì 9T]F9-Ï>°»:]F:r?ÁKH>GÌ7GÌ7¹ü<}í
?ßaµ>D?39á>e÷>°v<?}KP99k5É>ã:ÿ9KÚ9ín?\H>À-Ì7À-Ì7¹ü<PÑ>d{>û&U?¼n>Ãs>D?;9dÎ,8ÚÝ?¶'9yN9õ^@?+]H>:CÌ7:CÌ7¹ü<*b?BC´>ZwN?méÌ>mÿ>P¶8?c("9ô9G>ÿí;ÝáÕ:0?jH>´XÌ7´XÌ7¹ü<²Ï>4ôk>ÔWa?µx?é­?b?gi=X:¹<8¥R?½:Ge	:ÙW?}H>-nÌ7-nÌ7¹ü<ÍF?ß(§>:?õAB?ãÔÇ>þÛx?e9oD[9«(?j¥:Lºñ9a¯?éH>§Ì7§Ì7¹ü<4´4?¬w>ð¯?ò-<?NÌ>[Ëk?m¥9_9I?©¦:°Î»9Þç¸?ØH> Ì7 Ì7¹ü<8K?Ëhã>©Äd?&J©?RJ[?
¡E?nà9eº9Â¤4?µXÚ9[8Ë9		?ÔH>®Ì7®Ì7¹ü<µ}{?? ÞU?éf?â7¿>ÿµN?-Ø§8#J¨9¥Rÿ=­µ:´ø:(g?ªH>ÄÌ7ÄÌ7¹ü<]8?Éó>õmB?#u>×}.>`½3?Á}8ÚK9M>?5¥9´Ç9ûÓ>j´H>ÙÌ7ÙÌ7¹ü<¿Q¦>*d>Â:?ÊÈ>¥>²1&?¯´Ø8Q9¤>íö:
xÂ9
ÈB?AÌH>ïÌ7ïÌ7¹ü<ü¹?°c¦>¿M?Ël?:§?ò
??â Ò7öl9H[c=þ´ò:ìá©:ØÞ6?"ÕH>Í7Í7¹ü<µB?Zû>ÛF?@*?¢VÕ>:LL?¤8Ý!9Bo^>:¨9)Ì½9bèâ>;ÖH>úÍ7úÍ7¹ü<(?^ë>ó6?¿¤£>¥¹s>â+?ÌG×¸¸¥9ú&¾ç@:I_C:ÂNü>÷ÚH>s/Í7s/Í7¹ü<eÑ>5>d(;?:Á>¿.>JÈ2?ÿ0T¹*#8uu&ÀÚù;z¦;Í@?âH>íDÍ7íDÍ7¹ü<ZÛ>e¬>:?Ã>Ùð>ÓD,?ÆÚ¨¶Ñ~²8N,ò¼sN±9)òÃ9×¥ç>©åH>fZÍ7fZÍ7¹ü<kà>«Y>#¢A?>BàY>.?Âw©7xá9Ò =þ:æ7:­ÂW?væH>àoÍ7àoÍ7¹ü<5Ñ¬>þ
Q>£S?Ûq(?=ß>2*A?9=ôIì<H?Ð;¶%;À'O?ìH>YÍ7YÍ7¹ü<ÀÃÆ>õLd>gá^?»_?S?ÏG?
òÍ<\{<ú¾Q?éÀ
:· å9Ñ?ùI>ÓÍ7ÓÍ7¹ü<NY?&á>yw?+Ì?ª¢>´$T?{ÿ1¹æ¥X9\TÒ¾Ï!Å:9A:?~I>L°Í7L°Í7¹ü<Ì°?yq?>?o?ö2þ>¤?ìåo83}9æ=`E¢:ùÊP:²õF?Ø,I>ÆÅÍ7ÆÅÍ7¹ü<!ÝÀ>Y|>qU:?ÀY>  >où,? ¹S9¦w¾,Ïø9V÷9èÂ?¼-I>@ÛÍ7@ÛÍ7¹ü<û¯ð>
Ë>@V?ÔÔ?áæ½>ç_O?(·¡Ú9(pñ¼ÎÉ	;:»Áu?ô?I>¹ðÍ7¹ðÍ7¹ü<P¦w>$~>WJ?¢sÌ>!>5«0?p¢)¹åèt9ëP±¾Z8[:¡üé9Øo?VOI>3Î73Î7¹ü<²n	?Á>ðÅ5?hÀ>Cg>&Ï-?¹¹ÌIÊ8OXI¿Zù×9^ÖÌ9õ?ÕQI>¬Î7¬Î7¹ü<]F¢>¼;Y>Ü;??×º>ñ>Ýä*?£Y¸vå9R±²½Që:.:Öb?^I>&1Î7&1Î7¹ü<ÿ\ü>|>uY?Ù>«>Ï°F?VSO¹â9æ´Í¾dEå8èhL9e>ûgI>FÎ7FÎ7¹ü<ºG¾>áy>ðB?öó¶>¡>?/?<í8¹n!9Û¿Q;éã	;B?ÍI>\Î7\Î7¹ü</ð¯>V>ÍwR?ß¯>à-q>MÙ9?4¸<y=9]C¾i:Á÷9ÇSe?ÜI>qÎ7qÎ7¹ü<qY?Ar¤>zL?§>_"S>¬´??äì¹S95z¾L):ôÞë9k8?Á£I>Î7Î7¹ü<¯Ù>¶¸>°@?1>Rwa>^4?
À¸5vg9ñi#¾z¼9í²9NõÅ>¿I>Î7Î7¹ü<ÈøÜ>L>u\?ü@> 2>å<?J¢¸Ìp9-,¾áÓª9:º9Ýjê>¢ÕI>ÿ±Î7ÿ±Î7¹ü<®Ws?§?$Q?Ñ¥ú>
e¡>
ÉF?§¦ÿ8þ9ñ·X>{®9Ï9c°Ö>ÕJ>yÇÎ7yÇÎ7¹ü<a:§>Îúl>e¦4?éBu>dÝ7>÷½*?k8Ìî 9#d>_&­9=´Ê9á¬Ú>&7J>òÜÎ7òÜÎ7¹ü<.Ø?k7±>F=?æD>ªÍ>C/?F0~·tö99ùÍ¼mi9gä9Ògä>PJ>lòÎ7lòÎ7¹ü<ÔO¥?'Ê?I£?Ñ/Ë?<?Q?ûºû9&Bê9û	?Ø:r^:q r?gJ>åÏ7åÏ7¹ü<Òq>îà->x1?Í.>Ç	>_e"?µô.=QÙÝ<kãI?T	<ÛøÄ;Ç2?~J>_Ï7_Ï7¹ü<Ôä>)# >Kè6?ü>_>xï,?Ó¸¦kZ8r)¿[Èó9÷9ñ ü>J>Ù2Ï7Ù2Ï7¹ü<Ñ¶>}>é8?ë¥>ÄZk>y4?VÑ¸ 9ï,¾(Ìÿ8m9¦Ë>­­J>RHÏ7RHÏ7¹ü<ª
?èXæ>?ÒC?Jýº>ë?FÁ;R©:ÏT?Àk$:J}Þ9w/=?F½J>Ì]Ï7Ì]Ï7¹ü<ôâ>ý>7CM?ÙÀ>A^>1=?Ñ@8¢`"9+ÐV>1ç+:diÎ9y3U?8ÅJ>EsÏ7EsÏ7¹ü<iU?Jn?4Î6?d9º>°>Ð*?9 9­ U>Ð9Eiµ9xÁ>]K>¿Ï7¿Ï7¹ü<$è?>S>YV?"°ß?­Ês?¼ãj?|º­9h	r9?À7?ÆËQ:Ç
:·A?\,K>8Ï78Ï7¹ü<zÚ>e»>ÍB?°Á>ê>£5?[!\¸G92BÛ½°Êß9Óz9Whd?,bK>²³Ï7²³Ï7¹ü<»¾>¼T>S8?l»>h>Fô*?¿¡¸n9tï½ú:h`:
Y?|lK>+ÉÏ7+ÉÏ7¹ü<s(!?ÜÈ>ð¥M?Ù ?1ÔÈ>©	M?ÁØ8¬ë9\nµ>¸|	:^ò9ëo]?öK>¥ÞÏ7¥ÞÏ7¹ü<1½÷>:m¤>Û@?ö¨(?é>æA9?òÁá86u_9<Q>xi:ÆÉ9º9?¶³K>ôÏ7ôÏ7¹ü<é?q»>d H?­>&|-><?át7ñÖ9ò7J=h\:Ýý:º½U?ñÃK>	Ð7	Ð7¹ü<Y®ã>-*>rÊ@?jÆ>nÉ>Ui/?ÒôO8>#.9ÂÛ>çW/:Ê-:ª$?±ÌK>Ð7Ð7¹ü<6Û=ýaÞ<5*?Î;~Z;
*?êt¹M29ñä¾¡9ãW[9Ò?vÜK>4Ð74Ð7¹ü<|ò>KÜ¨>rÏ7?#ë~>´IB>Åñ'?÷ë7a9P=ËA;9ÿ¡9DÝ>ÿáK>JÐ7JÐ7¹ü<;Ã?fäÀ>ÈnE?K?»Á>iF0?2O`7Äx9¬¸<³:Ô9T#,?]çK>~_Ð7~_Ð7¹ü<®>L>þ E?¢P·>@Ì>Æ4?O]«¸Ò¶S9É5O¾6S¼9,R¹9,?ÂÿK>øtÐ7øtÐ7¹ü<­ÿA?i?	6?9¦f?Ø"?5?mn9Ê¿9ÎÄ>{l¾9¤yí9:GÍ>gL>qÐ7qÐ7¹ü<â?s*Æ>{IA?gÖþ>¦ª¸>j£0?cB9ØÎÈ8x?À:VúÞ9ðÑ?Ü	L>ëÐ7ëÐ7¹ü<mv#?9¶>J¤e?½>%Â`>gW?î'¡8R[9WL<>_*:\óù9°.?Þ!L>eµÐ7eµÐ7¹ü<þ>cú¯>&Ô8?·>¥k>ÿæ,?¿Õ¸X£9º_Â¾Q:¨:ÉH?$L>ÞÊÐ7ÞÊÐ7¹ü<ø>·
¥>Dh@?d\2>Q>
z'?Fù¸Û8TN¿ü.í9Ê: è>]L>XàÐ7XàÐ7¹ü<zX>v{>4?ö<º>0>X{&?ÁB¸Ö/9<Á¾Ö°^9´¢9F1¯>`L>ÑõÐ7ÑõÐ7¹ü<Kw?sé´>±??Å$Ê>Åq>?¥5?9¦9Ø¬ 9=PÛ>4?ß99MÚI?{xL>KÑ7KÑ7¹ü<ê"?ñï×>1Á@?iØ¹>ãf>l6? 8¾Ïg9x¬*> ½9µ^9|Z?,zL>Ä Ñ7Ä Ñ7¹ü<gÏ>ó>jI?ÖÙ>8ß>|;?"°8ÿ0ª9`x>òÙH:©å:s/?ÞL>>6Ñ7>6Ñ7¹ü<vA?Á#¹>×wG?}"?¿>1A3?+²8É%9ãN$>fÃì9,n9Ó{~?d¯L>·KÑ7·KÑ7¹ü<¢ã?AáÑ>*C?±~?¿Õ>Oq5?,09Ð<9Iï>x9¥°98A?$¾L>1aÑ71aÑ7¹ü<9ª>5a>þA?f$î>æü¥> ¤7?·u¸¸`+ç7ïEÌ¿>Î9ðÁ9~?^¿L>«vÑ7«vÑ7¹ü<E¡?.?"Ôl?¯?g=?½tq?êhÓ92@g9	j?>}a:$+	:ÐjR?ÀL>$Ñ7$Ñ7¹ü<T¢>%$> |?¦
?Þ¼>)J?¦Îñ8úi9dH>YA:Ù:»<?:ÄL>¡Ñ7¡Ñ7¹ü<|L?_ú?O\C?·^?m³?2?n!9§[=99nT?ÇzÈ:0¢:óÖ?ÓðL>·Ñ7·Ñ7¹ü<«s?ó?yÿO?Äåî>!2>BõL?>+¹.D90z$¿O¶;êK;ÜV?"òL>ÌÑ7ÌÑ7¹ü<B?eÆ>áâA?Ð>[>3°5?À!Û¸¿49º¾2²99·?%
M>
âÑ7
âÑ7¹ü<¢ËY?&ãÍ>>g?.B?eÏ>Ç+p?yi¯·Ø®9Ï+½ÄÈn:]
:1æ\?êM>÷Ñ7÷Ñ7¹ü<¿À5?ãeê>ÐF?çª>âÃ^>SfD?ö%8ÿ~9ü¿>ë¶ñ9æûã9|µ?¼JM>ýÒ7ýÒ7¹ü<å²¦>W+V>ýAG?«Ï>F>õ5?jÌ,8
/9N =°=f9@3#9¸4?Å^M>w"Ò7w"Ò7¹ü<»Ë>sÝ>$$;?K>ãij>Ïö-?58÷96>Í:ëW:EðA?lM>ñ7Ò7ñ7Ò7¹ü<ç³=­¸è<`,?öÌ;½T;·þ1?ÓÏõ¸¬´9@åî¾µ87u9R>6M>jMÒ7jMÒ7¹ü<ø
ÿ>ef­>F<?xÿ¥>u>Én-?`»¸÷þ_9¤%V¾ö¢&9F9yA>M>äbÒ7äbÒ7¹ü<bú:?Ø5ü>É=?hãú>X¸>u.?#¹hÁ9i¯¾¿ûQ:áG:ÞÙ2?ÇM>]xÒ7]xÒ7¹ü<®U?Ã>Ê>¹Â;?sæê>j\©>1?vT=¹|^H9Zåñ¾¹:PeÆ9(0?:­M>×Ò7×Ò7¹ü<Ýùà>ÎK>[¢:?ö0¾>J±>¢*?Ü8%ô8=Oæ>hd:êV!:´55?©®M>P£Ò7P£Ò7¹ü<wì>}>¤F?Ñê®>[rw>§ö4?¼]¸þ8õò^¾~\P:¦&:æ	 ?þ¿M>Ê¸Ò7Ê¸Ò7¹ü<8?ýØì>nxG?ä«Ø>ÙX>Vw8?Â·ÊÓ89ë±½mâg9¢29Ö,Ý>ÛÍM>DÎÒ7DÎÒ7¹ü<æÿÜ=zä=w÷E?öq¶=px=¨ÿ;?3B :Ya:Ñâ5?,=|Ôï<¾&8?×M>½ãÒ7½ãÒ7¹ü<ú\>NÁ>ºæQ?Ê?p0?9A?¨¹=3±T=u_?¦1Í::ñb:wg?õ×M>7ùÒ77ùÒ7¹ü<Í§¶>54>l]6?Ô¤>jÆv>Â*?Ø7:Yjï9ÃC?âN:o#:»Ð!?ÛM>°Ó7°Ó7¹ü<A÷
?$´>UE?na>q	%>\×.?Ð9Ê·d¼w9ÇøP½Ì,U9l*¯9WÆ>/ùM>*$Ó7*$Ó7¹ü<ié>±Ì>¸8Q?|Z¨>ÈÄn>Ë4?	E¹" 9
}¾Ó: £9(`? N>£9Ó7£9Ó7¹ü<Ð= ¼=éç5?¢E<Ìì;@l(?Ò8t 8Êvã>À­´Ìó9mºÎdN>OÓ7OÓ7¹ü<ê]O?Ñ\??H?Ä¦ï>Ø>u²H?Xî8¸8Å½¹>B::cßó9UYC?(iN>dÓ7dÓ7¹ü<zÀ<§<¦2,?fY;ñ|4;çP?Ù"l¹=Ð~9X<í¾P«8¬o9¾6>BpN>zÓ7zÓ7¹ü<»B?à¶>:8?õÕ>³0¤>D%&?¸©¸Z9«Í¾¦+:ër¨9ÓE?æN>Ó7Ó7¹ü<; ?&Ü>>K?(=?N~¤>\v?×µ¢¸ê¯9Í¾¶w;vh:)ê?­N>¥Ó7¥Ó7¹ü<çÉ?/É±>^Ä=?¹×>Õë>Úd3?Õ¹Rd9R¾øY:ê`^:®b/?SÆN>}ºÓ7}ºÓ7¹ü<÷>çS>º_7?g-4>x(>ª2-?ð¬ >$Ê=õ	K?lÀX<Õ¤<DE?HïN>öÏÓ7öÏÓ7¹ü<ye¶>}9q>A?}¾«>&zs>Ö4?(8R;9ï=µ#ú9yû9¤þ>ûN>påÓ7påÓ7¹ü<\B>ÝE><;=?®Ê>B_>ÎM.?fùÂ8æ9jA>öqÎ7@ê,9Ò=O>éúÓ7éúÓ7¹ü<Q!==÷<'?~;5,;ÞÎ<?Á­¹â	8q(À@õ¸&9³]¼¾V'O>cÔ7cÔ7¹ü<ë6?]i¦>ìPH?Oú&?Ôñì>h4?,¸»^9d½ð»:ãð:ì)?ÞIO>Ü%Ô7Ü%Ô7¾0<¢¡%=®ö<¯ã+?¡-;ë/;({?ïD ¹ôL®7NdëÀB·Â)%9g½Ë^O>V;Ô7V;Ô7¾0<õê]?â?^|;?-íÒ>0>öÃ3?n8ÀK9c>è¼P9´^9ØW¾>KvO>ÐPÔ7ÐPÔ7¾0<¼	_?ÜÄ?xÎJ?Á(?ñ	Þ>AB?> 8ò¨9t=¯Ø¯9§V¬9ý?zO>IfÔ7IfÔ7¾0<w>?Ó¶>Í>?Ó}?à>t¹}?-Ëª·±S 97[½ÅS¨9LU9ÞLJ?{O>Ã{Ô7Ã{Ô7¾0<o#8?é÷®>[µ?@?zr>Á¦}?A¸`?Ô8æ¾8¹9&Wº9¨uþ>p}O><Ô7<Ô7¾0<óþú>·¥>¢ÞA?Ñ£>r(X>¬81?ú¬ÿ¸ln8,¿óÄø9+¯9BÈ5?¹O>¶¦Ô7¶¦Ô7¾0< %À<ß½<ÌD1?!ì#=Y=Àw?ð*¶¸RNb9N¾.<¹?<ÙÐ,?£O>/¼Ô7/¼Ô7¾0<bà?F´>ú<?Ï²¤>Ì l>.2?y«>¹4i9P0!¿	0:Ðó9é8?ëO>©ÑÔ7©ÑÔ7¾0<IS>(õ>¾Ý;?ÌF>+bp>(?Õ)}=*n= AK?"a!<aÔ;aB?¯ñO>"çÔ7"çÔ7¾0<Þ_«=àAt=3?;<=z¢=þf"?89|ü	:µ>Öaý;n×¾;fò)?Ô>P>üÔ7üÔ7¾0<ñÅ>J>Ö¾??¦¶w>ÓR7>Rõ,?E¹wÛ8KI¯¿$¥9AøÓ90rÇ>MP>Õ7Õ7¾0<°0u?¦1ß>[?2_?æÕ>0?nG:_¶:b0?rhÿ9?h91ºS?mNP>'Õ7'Õ7¾0<ï>Ç¬>TÂI?Cºê>õu>¦ÈC?,.79,9ú-?k]:xyÓ9n>?k\P>	=Õ7	=Õ7¾0<&t?L´«>$??í#µ>c>"/?û¸PF9ZI¾Ê:àÉ9C?·_P>RÕ7RÕ7¾0<?zâ >t=Y?uC>JýQ>Û(B?nxã·ý=9@½C¡':Tì9ä5?ü¬P>ügÕ7ügÕ7¾0<¹v>ë>rºQ?/ÛP?9ô?	ë5?*¼-=7ÔÊ<wG[?1ô9*á:ìûÊ>ÿ­P>u}Õ7u}Õ7¾0<¢ó>¦S> ÌE?Ä_±>'r>:;?Ýû°¸?k 9¢7
¾Ò3:g¤¦9¡~?uåP>ïÕ7ïÕ7¾0<¾q?ó÷²>	zQ?û4}?«¼)?ò>?xàå8ý¢95>ù9÷fÔ9ýï¯>ÕQ>h¨Õ7h¨Õ7¾0<µæþ<iÿ½<¹+?í¢Å;ë¦;ä?'b¹z°m9ó¾ÆÎì¸
1@9æ¶¾Q>â½Õ7â½Õ7¾0<ÿ·K?¨ õ>IRT?5Òw>Ço>Ì¼N?1e¹29MÜ@¿79Å9?h9¿Ð.?G3Q>\ÓÕ7\ÓÕ7¾0<DóÙ<©<1?T»;·ªy;®?XSæ¸éF­9R$*¾ú¤·%¾8'Þ½YUQ>ÕèÕ7ÕèÕ7¾0<½½Þ>Tô>GWC?(è>\:¡>éO8?U2Ü8éL9>$(,:yÖ9}M?h_Q>OþÕ7OþÕ7¾0<LÑ?W/Ä>Õ0B?½ñ>Ô­§>¢
8?ØUë·j¶9k"%½¹91ç8÷(?úlQ>ÈÖ7ÈÖ7¾0<ªòÆ>Sy>Ð<9?´><>½3?ÍY9Yvx9(N>K:^L:q_?TnQ>B)Ö7B)Ö7¾0<oÌ?R!À>µíH?Yn	?Ã>Ý3?e1X9å,9·Ì>±#:|p£9d?Q>»>Ö7»>Ö7¾0<Ú?m¥Å>È??Ý2?ÿ>ì¼2?^¼9r>·9rS?©5È9Àöj9\"Z?ü¡Q>5TÖ75TÖ7¾0<2­0?ò}Þ>ÝHK?±
?¼>Xè??à6Õ9 ]D<¨¯Ü:¥àª:uO%?³Q>¯iÖ7¯iÖ7¾0<ÔÞ>ú×>â­L?ÃÂÓ>¤>>?5?"¸£°8¸ýM¾¤:t[	:­¾?$ÇQ>(Ö7(Ö7¾0<èÌ?©4Ô>ä 7?Qü>Ù¼></+?ï.¹19þÐû¾Ó£·;%;1Ì4?-ÛQ>¢Ö7¢Ö7¾0<2á=G=lÂ8?xØ
>1Ä=zÓ4?-¹c9ü¾î;ná¦;-6?ÜQ>ªÖ7ªÖ7¾0<NÐ>p>8(C?Ì>J>%9?óåÞ¸z9·¾åÓ9R¡9AÛ'?CáQ>¿Ö7¿Ö7¾0<óQ
?Þg´>^H?8¨?¹§Â>Ð0B?SÁ>8,¦|9IÁ=síò9<é9h?DçQ>ÕÖ7ÕÖ7¾0<8Ã? º°>4Ý>?Üþ>®¾>%+?¢ó¸»Õ8n>¾³þ9Oª9%\o>~èQ>êÖ7êÖ7¾0<y$?kÌ¿>¥[?
>5WA>°KS?¥¸kr8³]¿Ä9íÖ9âe=?R>×7×7¾0<Z?D¤>GÅT?EK?9cÂ>i>?Y*¹*9uWá¾ÚÎJ;æøø:]P?R>{×7{×7¾0<¶SÉ>!o>°W?ËÎ>ü×>TÚB?HÝÛ¸R9.òW¾'z:ìÚµ9	ÞZ?SR>õ*×7õ*×7¾0<µÔ-?êäæ>f»@?¾?´7Â>ç²)?äêÄ¸b9?û^¾Ù¬:þ :.V+?qR>n@×7n@×7¾0<tz)??lÕ>éIK?Ûä?R??L?ÁFY9Á¬u9uhâ>Òg9ê9¤¹º>¡#R>èU×7èU×7¾0<©µ<
*<ÙK(?èÆ
;V;æ:/O?;¹ÅÛ¬9Ì-g¾q1¸ða9ú®½IR>ak×7ak×7¾0<Õ ?D ?Ü?V?Y"Ù>¦¾>¥?K?ºØG·Q+.9êÞ½mi9nÑ=9Å¤Õ><KR>Û×7Û×7¾0<¹¨>PÍY>OPF?'M}>Ä6>Ðe1?åèÕ¸Ôn9¨Ie¾ÇU:!R:Ëå@?æSR>T×7T×7¾0<~ì>º>E?^²>`âx>w7?þ¸rÕM9ñÍ&¾
'1:J:8ðß>üVR>Î«×7Î«×7¾0<P`ß>¤`>Ý¬D?#ÒÔ>÷>&r4?tË¸øBq9ÂáW¾å6Ù97}9t[?3ZR>GÁ×7GÁ×7¾0<´ ?øò´>ìí:?¤Ü§>£>;æ%?åµ¹úå8åÚ.À?Ý9íÏ9bn?¶cR>ÁÖ×7ÁÖ×7¾0<C	-?§në>&'<?Ì>­þZ>Êä2?µÓ ¸%&9SÎw¾&# 9½ä¡99ý>ÜvR>;ì×7;ì×7¾0< ÷«>¯b>-°B?øs>.>a_3?s+¹ÈRË75ÞWÀä=è;L;þ¨@?VR>´Ø7´Ø7¾0<aç²>æÎf>3nF?Ö|>J->;?½¾¹9ap9±«¢¾?Å9|Zx95B?R>.Ø7.Ø7¾0<äÕ/?GÖ>1R?uªM?*Õ?I3?ök3¸l²9ò½í39hêY9´ëÒ>ç¹R>§,Ø7§,Ø7¾0<øîp?~4ÿ>¯q?[t7?ØÁ¿>mêt?OS9 H9´¼?${¤9Q9²
?êºR>!BØ7!BØ7¾0<N°Þ>>$C?Þ(>2ÆA>2?ç39«Ào9?è>¢Z:z]:°	7?`ÒR>WØ7WØ7¾0<WÝ>Î>®Ä6?ª#¾>«>	ø0?Oº8°´88C?ÿP:¯
ø9+["?ï
S>mØ7mØ7¾0<Ø,?1­¯>2ÏJ?@`¾>&>d2?þË6Âe9nAb<ú&î9fÒò9´û>ÈWS>Ø7Ø7¾0<ê=[e½<ý²-?.¦=ýè<*ï?ôã9óÄ9ãÔ	?¯x:@+:òà9?hcS>Ø7Ø7¾0<)ð>>ÌÎA?2}>Ð½O>©*?aÙ6¹Oi9âÞÈ¾©þè9EÀ9ø;?rS>­Ø7­Ø7¾0<­ÞÑ>>)9?|Ok>¦
(>0:3?:ða¹Ì¤9Â]]¿Óö£9åëh9Ð54?S>úÂØ7úÂØ7¾0<údæ>¯ >±7?ÿÓ=>>©(?§\0¹ßq9©º¾áÝ;t\Ð:Ì((?S>tØØ7tØØ7¾0<Lá<T«<
R(?Ì[+;§7;PÜî>JÊ©¸¾8øä¾2F¸xko98ìÓ½.¨S>ííØ7ííØ7¾0<òue?6¤Ö>^Ö?>·1?HÈ´>U¨{?Z99±»>ä:ò5:ÛÅ>?ãªS>gÙ7gÙ7¾0<¶è>º?§>ó2?¹ü><&^>b)?-SK¸)#9ç¾°M9¼%9~¥6?¼S>àÙ7àÙ7¾0<T%?]³Ï>NK?ì5?ø1?¿=4?"«¹:;9´¾±ã:J¯:à£=??ÄS>Z.Ù7Z.Ù7¾0<J¾<R<Ø-?ù&<ì< ?¹:Ç¦90[Ï¾ÿu9ïÑ9©Lç>©ÏS>ÓCÙ7ÓCÙ7¾0<4»9?>Ú>?Y?1$ ?a@Ò>üB?v¸¨¶ÒG9Z(¼#:ýIU:f#?®âS>MYÙ7MYÙ7¾0<u>Ø">à@?¬o?Ç±Ø>R\/?DÁ8,t9R5>5Q929ÍÏ>àT>ÇnÙ7ÇnÙ7¾0<>Ö#>öP?nM?OñÞ>ýãk?Ãô½9YÅ:)]»>*!<e«;+/l?ðT>@Ù7@Ù7¾0<¦Í>,[>ô­=?l1>Ô,W>î-?P/¸Ù`9OÍ'¾CÚ9#½9úÈ?ÿT>ºÙ7ºÙ7¾0<"<?k ?Q~:?"µ÷>xä¬>c7?æ¶Çn9n¬¼WI:êU,:î?¼T>3¯Ù73¯Ù7¾0<¹9>\Ý½=¦J?Sð>ã©>c5?y39=èÁà<ïñR?ó09Ðb¶9SÆÄ>/#T>­ÄÙ7­ÄÙ7¾0<6'>?±D>ÇºD?®P?æ¤ä>Íå-?dþ<¥Æ <,J?¶ÃË9´)Â9kT?²&T>&ÚÙ7&ÚÙ7¾0<T÷½=ñÜ=g+?+ç=ê|¸=c ?ÙN{9¤}¡9Â0Ç>µN¾;N;5Ð<?ÄkT> ïÙ7 ïÙ7¾0<Ú >×F^>uW8?3NH>j¯>A)?®'p¹,Ú%9AX9¿h¹9ký9ç©)?²lT>Ú7Ú7¾0<ì6?Ñ>Vó^?âÙ>ú>ÓFK?õ[¹ó$U9^¿8m&9ÿ¿E>NwT>Ú7Ú7¾0<A:&?«âÏ>U³L?±;?5á>¼"U?æ\9`ÿ¨9ýF>îêÖ9jí9m è>ÑT>
0Ú7
0Ú7¾0<´É<ÒÕ<£
*?«×¸;;3D?:Wu¹ff895M*¿
º¸+9;¾÷T>EÚ7EÚ7¾0<KÕ=ÀÑ=ô9?û|ë>þbª>è0?¯Å4=à<ÏN?0;~7;I?NT>[Ú7[Ú7¾0<è3?×§Ý>ÌÈO?»|e?õ?	ÒA?D9&¤9ï}>"Öh9Eº 9	m¹>5¢T>ypÚ7ypÚ7¾0<½ëÈ>P¶>ôÄ6?ìV>
ÚK>$s'?%117XNÂ8»si=Ê?7Z0<9iK=¸T>óÚ7óÚ7¾0<^ne>Tr>(X9?÷b>7m/>T%?w)¹É×9Ã¿
ÝÕ9ZWã9½Òð>AñT>lÚ7lÚ7¾0<é©>ý9Y>=H?.Ó>x>Ê*?U¸B9-¾êÏ8ÃÖo91í]>þûT>æ°Ú7æ°Ú7¾0<²'?È¿>o£_?Ýpr?ta
?Ý~[?â<9­ª9i>Óc8;;_1?ºU>`ÆÚ7`ÆÚ7¾0<:!?(Ú>í<?¸Ï>Ï>E¨,?¦ò¸E´p93û¾ZÒ:èi:Ùö ?×U>ÙÛÚ7ÙÛÚ7¾0<%>ñ>Ý=ü6?Ò>0g>*¢%?ò7=
í<FF?*;:­ä::y?àU>SñÚ7SñÚ7¾0<Ç+Ø>gì>¦Ì9?*;>Ei>[*?«¹h9¤%Ù¾ªÅ9tn90?U>ÌÛ7ÌÛ7¾0<îîü>ã½°>ô-7?>ð¤C>BÚ,?ê¹ôã92
¿:M7Ñ9ô"?nU>FÛ7FÛ7¾0<N1'?»îå>±%:?±±Æ>×a>o{:?Þ¸bý8¤!¾R(Ë:ÞMv:¤'S?ÞjU>¿1Û7¿1Û7¾0<×?_>´	Y?dE?õÐ?¡B?B\¹8<ü9aò+>Ö :Ðî9oÜ?^|U>9GÛ79GÛ7¾0<ö&?­¢×>7F?éGÓ>É>ØÆL?
:¸}Y9`#¾ÀÁ©9:z9r-?~U>²\Û7²\Û7¾0<°¤>+ h>3 5?Ð^>'âW>û£'?	¹P_9"Æ'¿jj9fÕ8m?]U>,rÛ7,rÛ7¾0<µ?Ô¬>äF?<àÖ>Ì»>"ÕD?%F£8ÿÉÁ9[°×=ºö/:ÐÐ$:l¨?mU>¦Û7¦Û7¾0<ÑÀ>:Ln>ê#O?ÕK>é©G>QÛ<?`v¹Ø5«7Ï1¸À=3:¾9=èU?cÉU>Û7Û7¾0<|ÿ>ó{C>FV7?µl(?íø>6-?*~¸()9,D@¾rß,:+â9c¬C?éU>²Û7²Û7¾0<Ä¯X>ý>óû=?´þý>®8½>Ñ+?í¹G69~¾lø9@29úö}>
V>ÈÛ7ÈÛ7¾0<N­> üD>V×`?ß*I?Ø/û>ªM?1=QÌ>=1@T?
ø;O ¡:¸i?}"V>ÝÛ7ÝÛ7¾0<*?Nº>´E?.5ö>'²>å0?sþ9í(C9#â¼>'«9l¼a9ÐB?¸LV>óÛ7óÛ7¾0<ê=,Å<wù)?zûV;I;"?7¹Ã¸.9M*H¿Î¢ð8X®9«0>-~V>Ü7Ü7¾0<	5Ã>£>C??V¸>>Ý.-?¼9è8Ù:9¶xR>×(99m,×>¥V>øÜ7øÜ7¾0<Øy?|«>=8A?µÄ?OoÚ>ub5?S'ø9BÿÑ9ôA?kS
:¨ª9T?V>r3Ü7r3Ü7¾0<9*
?ðÒ¡>oQ_?ImA?¨þ>'rB?d¸Ó.9g¾cT¯:öc:åD?V>ìHÜ7ìHÜ7¾0<r]?j~h>äW?÷à>öGK>Co?èÍá7fü9YG=~:ß:{?MV>e^Ü7e^Ü7¾0<¥åæ>¸S>ÚÆL?þ>äÍB>b
>?
6¹ó¹9P´¾!¹9ô9¡ìÖ>\V>ßsÜ7ßsÜ7¾0<û¶Ú<ò <ÀY.?ó
À;)D;¿c*?Î,¹µÎ8b U¿ViÔ¸~S9 ¾d­V>XÜ7XÜ7¾0<=Ðô>¤>·s>?óIÈ>ç>´,?×l¹'.9Y^¿ª9¦f9®%?[âV>ÒÜ7ÒÜ7¾0<#«=Û<äV4?nç©=D=R(?Í¸7<þ8ªa¹=BNº:ÆV:÷30?íòV>K´Ü7K´Ü7¾0<£?±À>ìî>?R¬>°y}>yW.?!0Î¸Ö&9[g¾6½ì8ålÏ9Ö> W>ÅÉÜ7ÅÉÜ7¾0<¸?ÌÆ>yD?ec¼>óX>OL.?óoþ¸À9¤ÝË¾³ö9@Ê98Û?)W>>ßÜ7>ßÜ7¾0<äV?åv?KvT?$J?&
(?wS]?Ï>x=?í?;X³;¾4k?7DW>¸ôÜ7¸ôÜ7¾0<©÷Ö>üt>oB?fo­>pö|>/?û¸0Ñ%9(9Â¾rµô·z@9ìª¢½TW>2
Ý72
Ý7¾0<ü­=£>=ò9:?T>AU>Y,?{öB=±óð<#O?TPt:R¡
:5Í\?¿ZW>«Ý7«Ý7¾0<O)?¦¡Æ>ùG?¸Ý>¾Þ>µW4?ÆM¹ßI«9Ä¡¾lm9E9Uâ>H]W>%5Ý7%5Ý7¾0<ñÄ¿>:×n>ùM?#õ>ëÁ³>.?
Ìm8¿)¸8
G¥>¼¬¢9i9²?gW>JÝ7JÝ7¾0<*%?|¯´>%V?><¾>ëh>4rQ?
¸ÔH8ÜÕ¾Å:4û¹9è¦:?ØW>`Ý7`Ý7¾0<J?Zè>t3_?¹3?ÞüÖ>9U? ¾-¸fW9
¨½Á:=bk:¿R?W>uÝ7uÝ7¾0<µÆ>»|>@I?®k«>dy>°Ö/?{b·9±(Þ¼:ø)`:Ôu$?Z¢W>Ý7Ý7¾0<òù<áf¹<Ë,?þ+<9	<ªÀ?jçª¸_V¯9êù½lE9Îa9ÓæÅ>1×W> Ý7 Ý7¾0<4Â>Ðï>h<?'<>uCh>3,?Ê $¸ä)'9ìYû½>9èK!9-¾`?X>þµÝ7þµÝ7¾0<Òð$?®¶>];g?Õw?o>7Éb?´LI8Ô	$9<>àè¾:¥Nx:ÓD?©	X>xËÝ7xËÝ7¾0<?´T¹>YÓ@?PÜ>m¦>ù)?âZ)9Eæ8±ý;?}>;«ªÒ:g?×$X>ñàÝ7ñàÝ7¾0<èhö>ºE¢>^B?k¤>ºp>5Ù.?C¸Z.9Wê¾TÀ9ë9PO%?¢-X>köÝ7köÝ7¾0<Õ=¸=Á	2?"v×=1 ª=¢!?DÃ9Hg¿9c>´>
ªñ:;ãÒ:®?`gX>äÞ7äÞ7¾0< dà>?>`Ó7?é>;Z>ø+?aoð¸L\9ëµY¾Ó2:×Ï9ïB\?YnX>^!Þ7^!Þ7¾0<ÅÒ?4C?Ê@?ä>þ® >´5?=Ê¨769©=)Y£8Ïo9ÃÊ>©uX>×6Þ7×6Þ7¾0<Ï5?M´>í·;?ú-û>B"´>á{2?g®â¸#Ï9áAa¾$F:_:Î¬0?$wX>QLÞ7QLÞ7¾0<&ë?X£º>°7? íê>¶Æ¤>¯~6?4â¹Ýv9Í¥¾fí9Ç,:yâ>(xX>ËaÞ7ËaÞ7¾0<->A«L>µTF?C÷¬>²j>Bª<?rB¹Ù509?
¿c^9À|L9¦;²>kX>DwÞ7DwÞ7¾0<o%?!1±>y=?¦k/?Q¨þ>eX0?e\¦¸ 3V9]ÓF¾æäú:àu¸:q.?
X>¾Þ7¾Þ7¾0<ßì>ö9>)~H??Êì¾>Fz6?2¿9«õw9v»>ml9+ëþ8Ómm?ÊX>7¢Þ77¢Þ7¾0<éÆ<°¢<Q4?0YX=Êk3=X?±ÒR9ºøü8ËXU?D;ÄÝÅ:ÉjB?`ÖX>±·Þ7±·Þ7¾0<Ã`"?hÎ>o¯I?,«?PùN?e¸S?D;lp<;BýC?ëc:"A:ýES?NY>*ÍÞ7*ÍÞ7¾0<IR0? YÒ>¦V?ßü>?û¥>¾XB?¾ÌÀ8Ð)9>/ê:ò$:b´c?.Y>¤âÞ7¤âÞ7¾0<gä?<>?ùñ>?I$?¦úì>Gy1?¸8ß9ïÛî=ÈP­9þ¢ó9E¶>ì6Y>øÞ7øÞ7¾0<o3>FQ>[µ8?~²¥>\u>J¸,?Úú¸¯&}9|
¾.
:ü­9sL?X:Y>
ß7
ß7¾0<]ÿ>]$R>4
>?£"?1Ö>¯3?l:=|º<ÂIM?©ü;B¥¨;ã[??\;Y>#ß7#ß7¾0<T/U?Ör	?­F?¦é0?°¨å>64E?Æ÷¢·Ú)J9Ô]N½ÏF:: þy??Y>8ß78ß7¾0<BdY?àß>gx?¬ÏØ>u3z>Ö]?¥àÓ8&9|«>mG¼9´9¦Ô?kbY>Nß7Nß7¾0<4?÷b¾>êsB?l4?(½>"2?Ï$¯¸Ã9Ü¨¾ý'9ý9JÔ>j|Y>}cß7}cß7¾0<¾º÷>ßÆ¡>ÂD?M«å>Ô¢>áÕ4?º2¶\9 ¢»ZÙ9k?ç9½Fð>VY>÷xß7÷xß7¾0<¡ï>ø>óq@?µE²>ïv>³)?:Å·]X9½\\Ñ:é³::?MY>pß7pß7¾0<ã$>s4ê=/;4?<v.L<&#?C=¹SF9³Lô¾Ñ±7n£d9¤%=Â«Y>ê£ß7ê£ß7¾0<F?HÉ> ??¡'à>Îå¥>éò,?Â¿ÿ¸èH95}¾Úä:/¢ü92ª?ÎY>c¹ß7c¹ß7¾0<öã>h
>l=?U?Ì¹Ã>ôé1?MÜ:¸d¿9ô½Û9¶È9j?ÜY>ÝÎß7ÝÎß7¾0<@?Ð¬>Ð@?>­3>lÞ5?Ã,À89t$>E+:m/:]÷)?³íY>Wäß7Wäß7¾0<ñÔÇ>z">ôÖ7?íÊ>Õ>Râ,?qÐc¸h_Ñ85F¾;9"Ú8Å?üûY>Ðùß7Ðùß7¾0<.ÇR?P?ÉèI?¾.?ø>æö3?É7Wy9Ê@= à8=ª9ãä(>y	Z>Jà7Jà7¾0<Ãî> ¤>D5:?[ä²>¥z>Ë6?çÖ¶M±9Y%¼ë8 ¿I9
1>½*Z>Ã$à7Ã$à7¾0<ÚJê>¹0>9"h?¿æÙ>ÎP>]Y?{g2¹fó9zª¾a¸:µÏs:ÀA?c,Z>=:à7=:à7¾0<x?	¶>É~5?c>k0Z>z¯#?®i¹9a§Û¾#è9ù_Ë9?1Z>¶Oà7¶Oà7¾0<~åV?D|Õ>Ø?*·£?2?ª'?ªÃ9­9Bä>Kò9ÀÍ9³5?¡:Z>0eà70eà7¾0<sh?A¾1>%À?ý??ÎÉs?V<-<Þ[?ª9wJ9W?;Z>©zà7©zà7¾0<e¾?£×,>Ý×?°c?@?÷L?6®Q<÷¾)<?`êí9ïÿ8ÅQî?;Z>#à7#à7¾0</äÐ>ª}t>¹Z?ÕÁ>  >`±1?]d7Ý¿79ÇXM=FÓK:V¿ø9£ÄQ?°[Z>¥à7¥à7¾0<¡¤°>¿0e>RNE?ø0?áû>ú?3?µÖ=IK<+°Q?ç9ã±¹9·?4nZ>»à7»à7¾0<G>?:P¶>Ê÷R?¸>M{^>dT?ãgà7AB9á=ö§8Tæ 9Ñ'æ=2Z>Ðà7Ðà7¾0<{á±<ÞL<ãh-?Üï";]×';ø>Èvs·`a(9Ì9½Ô>N9ÊÐ8ðÌ?1Z>	æà7	æà7¾0<ª?ÑÉÈ>Ò>?2v±>°#>6-?Ã=9P¨9>X)*:A|5:Ùð>Z>ûà7ûà7¾0<¡Æ>|>cÂH?ü¾>zÏw>tHD?VÛ}·ö9"Z½.¿Ú8­9TI!>y¸Z>üá7üá7¾0<u`ï>4Q>Ñk?ìB?;ð>]O?flÆ<8w<BxM?<=S@Ñ<f?äÏZ>v&á7v&á7¾0<R©ö>9q¤>ÿ??Jµ>â|>ý8?Ð+¹ÁÔ9aK¿¹Û:°¥:|>?ÿåZ>ð;á7ð;á7¾0<Ë±>Ôf>0­D?nÚL>È¤>©.?Ý¸÷Ãö8 \å¾È|6LC9E7;íZ>iQá7iQá7¾0<pyô>e²©>Ug8?k8>bÏb>f2/?£Zf8Ôu9ùð=9²óZ9v©>©[>ãfá7ãfá7¾0<PN?Ï"À>ÖDD?8
?b3Ë>àà-?¡®¸åª/9%Ud¾ik:ÿî!:R:?æ*[>\|á7\|á7¾0<1ô.?2Ã>×e?Lª>¡ïQ>ß©O?£{a7ºñ9æ·<NL]:Âïæ9ÁPu?¬I[>Öá7Öá7¾0<´=£,=Í-?9<ð?Ó;/Þ#?m:¹è¼8ò¢|¿^9|^9&´>çy[>O§á7O§á7¾0<þ>½>¼Q?;p×>T>?¶@?jet¸iÄ8p9ï¾?~z8ä 9õÏä=Ä[>É¼á7É¼á7¾0<§g?Ñ¿>ÂJ>?Iµ>é³>5?Ð³·äÛB9ÁÊ<½×i:8:¸ÚH?I¦[>BÒá7BÒá7¾0<#é?»Ê>ê©H?°î¸>¹Ë}>Û:?4¹Ì¸<9l.¾Ño: :àÉR?M§[>¼çá7¼çá7¾0<~°û>ê§>È@?&Íª>²ïx>ß¥/?%c+¹w 9b¶¿%;tÚ:Å.?Í[>6ýá76ýá7¾0<¸$?¸>@¡Q?üØé>ÿb>Îû<?ï³8àb9òK>
ä9ø#9¤	E?~à[>¯â7¯â7¾0<z¢&=_´<eùl?ý¼Î= äc=ñ<h?¹9©¥9õåå>Äõ:ß³a:ßÂ/?6á[>)(â7)(â7¾0<y(ä>³u>ÅH?}^>ÙH>1£1?mðï¸G´s9|¾k×Ä9[±Î9rÌó>%î[>¢=â7¢=â7¾0<ZL?ôV¡>]Ù¡?ç9L?ZC¼>rÚ?¡¶Ì¸<Ö89Nô¾:Â!:¿»?qî[>Sâ7Sâ7¾0<+zK?jw|>:SÎ?=L?ç?¼>#ß?Ó
ù6ÐÞQ9ä<eH:º\: _?	\>hâ7hâ7¾0<è+?1Þ>ÒF?2Ü>>F7?É8PS
9ewº>ú8¾!©9ñ=>d"\>~â7~â7¾0<É=?Gï>3J?`? ô(?úM?Ï"@9<Q9èÇê>YP:HÝÉ9Ì?Ø$\>â7â7¾0<æ¦È>>B?~JÆ>XJ>Yë4?,S¸l=9y½ÐpÜ9°!95¯?¦(\>©â7©â7¾0<¼j??Ôpð>ÆÍK?;À>b>'=3?àñ+7	üv9 8²<·9°2º9³÷°>c\>|¾â7|¾â7¾0<é~Å>W>
,<?Í>2c> Ë(?fÔ¨8	;¶9,í=0P³9E9^S!?{n\>õÓâ7õÓâ7¾0<%¤µ=³K=D¾/?Ñ8¾=;=Ã%?Ñ:WBÕ9p
/?¤%;à:õA=?î\>oéâ7oéâ7¾0<øë<Ç|°<Ò*?âÈ©<7C<Ý!?#ë9¹Û9q´7¿o7Õ6çóN9Èß<Î\>èþâ7èþâ7¾0<f²¹>8½u>_sA?ÏÇ>¬*>4?Ó­¸'«99"Q¾¢¬9í3Ø9óhÌ>¦·\>bã7bã7¾0<öê=%%ñ<È%?ÉOA;p6;æ?BØ8Ô¢ 9Ss=ÂWI·!F9'>½ë¸\>Û)ã7Û)ã7¾0<ì
 ?$ý'?äs?l~|? Jú>T ?yI9>^«9ûà>¶z¡:#Î6:¢"b?Î\>U?ã7U?ã7¾0<èª>GÕG=áZ@êî>¥þÃ>dÏ?oß´·ª¬#9$s½sc390³9IY®>ûÎ\>ÎTã7ÎTã7¾0<8(?öàÊ>Ò±T?>r?ÿ?cºE?Ó_ð97ñÞ9)
?J{¢99Qe
?á\>Hjã7Hjã7¾0< Ë?ÏâÂ>fVK?bü
?ý\¨>ÁTS?à>
85=9Î/»=Õn¢9;	:*>«
]>Âã7Âã7¾0<£¨>QL.>j?Ö?±÷?$c?Öáÿ<®é<kò[?j7;à£:
)w?]>;ã7;ã7¾0<Éñ?[·Ò>><?a?çË>5?@ö7?9¼î¤=¾a:l=:;@W?M+]>µªã7µªã7¾0<ìãÄ>Õdz>mLI?ä¬>Ì[l>B;?ÞhÜ7rU9 -=}¨S:{ÇG:e?w]>.Àã7.Àã7¾0<ûb#?¡øÁ>¢W??a?i·>[ðC?¾8]Z9	ú>4Þ9ä7¯98"?Ô¡]>¨Õã7¨Õã7¾0<ã1?2É>ðJ?³¢?(ÚÙ>]3?&M¸½ÿS9Lº÷½¼M:±Ô:©»;?²²]>!ëã7!ëã7¾0<ÙN&=Îó<Ì$/?¾;æAa;;H ?Ø®75G9T6-=Cì¸8hxU9ÛÃ]>TÓ]>ä7ä7¾0<êÉ=e½Þ<¦7?|Þó;¶	Â;2ß ?%é*¹ò49Þ¾|3À8Ín99N>xÔ]>ä7ä7¾0<íw³>]7w>WØ9?Ût>N>¡1?Ú:¸nµl9¬¾;Î8¨¡9Xb¹> <^>+ä7+ä7¾0<e?B]¤>pT?|¬¡>µJ>?-L?JV,8¢æ9Ø.=bØ8ñW9ZË>"@^>Aä7Aä7¾0<°ÿ?f¡Ó>k9?Ïâ>©>]H+?Øëµ7ÐR9­'=Öô{:I^:õ?yI^>Vä7Vä7¾0<CÆ>à>G@E?¼öe>ä%>ªo1?ë}Æ8¯ì9~5>D8:ÂN:5Û,?¥r^>ûkä7ûkä7¾0<vÄ?
º>wRE?ýo¸>ØL> 1?ì¤7Z9V|$=mp:ö9V
?²~^>tä7tä7¾0<UW¡>º=V>üÉ@?®M?GÑ>x13?úx=%é6=ûÌO?Í(<î%Ü;JD?^>îä7îä7¾0<Ìý¹>x>×ë??Æ/?xö>]6?n_f8møo9âÂõ=¢í9?PÂ9)?o^>g¬ä7g¬ä7¾0<K2?
·>Ø<?ô:4>×>q,?=ÌÄ¸:k9ë,V¾Î¸ø_$9]Úï½^>áÁä7áÁä7¾0<Q(?%%Î>ÜQ?Ð#?òèÃ>MU?¸Âæ¦8zªÆ¾cvq:b:1Y?e¤^>[×ä7[×ä7¾0<[z{?[?båQ?ßÐ>ºÐ>ØL?ZKê¶þ"9S_¼f;j:¤A
:ÛX?þ¤^>Ôìä7Ôìä7¾0<I??R>{Ðn?¬´z>'>Ã??ÛY8Ô»9Ò=µ P:'ÉË9
?þ°^>Nå7Nå7¾0<å>Îø:>"¶R?ªë>¶(¡>ë;?ËhK=ãeî<mZ?Ë*;fEÒ:!O?ø^>Çå7Çå7¾0<_ÿl?S½!?;?­l?ÍÐÁ>24?Ö\Á8A¼Ï8·Iî>T:Ì·+:Ïn?f
_>A-å7A-å7¾0<T?HÃ>A@;?t¨Í>¡>Â.?gg7[`99=
G9¦9,3s>_>ºBå7ºBå7¾0<öC8?Éû>1Y;?t>¬
V>ºf3?¶ê/8«Lt9W¸=àmî9ªj±9¹,?[3_>4Xå74Xå7¾0<¯ì>5Q >aù<?G>Ï>ô¿>Í÷/?vH8 sã8å&>$Àß:«ó£:¯.?7_>­må7­må7¾0<É³ö>Õ¥>1«>?av>{<4>ª/? ¸¹¡d9ã¾d ï8'w9X@>ÉH_>'å7'å7¾0<eÄò>>£ÅB?Cµ?Áé>ú-?<{'7K'9Oü¥<ª/19Ï^^9ûË>OP_>¡å7¡å7¾0<Äöø>·>ÕY?ìûË>>~E?SAÔ¸!Q@91E¾9¼[ã9ol$>Ä[_>®å7®å7¾0<´>>/?\?"5G?hý>?I?qËß<9<1IR?Ô;p0;j´\?¡]_>Ãå7Ãå7¾0<ô
?+c¾>i@:?(ß>5#§>Ææ*?P¦¸.Ò¯9(ò½ÀÄ:=Ì944?e_>
Ùå7
Ùå7¾0<C4?gßÃ>x<?Eæ<?t?',?6ª9â9Fù§>üì9È¿9ÜsÁ>Ãr_>îå7îå7¾0<a}?`]º>¿XM?8:Ó>L>uO@?³¾8Ý{96A>,¯Y9V~¢9y«>Û_>æ7æ7¾0<*¤­>ÌD:>4¥n?Oø?W?g`?C2~=kÒ=i»W?ØW:÷f:Pë? _>zæ7zæ7¾0<µì?ôª®>>M?ä·$?~aÙ>MûA?¸,¹Zªj9æk¼¾ò;äà(;kxZ?4 _>ó.æ7ó.æ7¾0<CU?^QÁ>áG?¦Å>Ø>7?OÔï¸Ñh8·Ú¿o9¦9®°E?¦_>mDæ7mDæ7¾0<æw?ê\¯>K?6.Í>>®??ý^L¹¯99fá¿Md/<Ç8ç;é/B?À_>çYæ7çYæ7¾0<=®>°'w>cX4?)0I>Bx>Læ(?;é_¹»9DÍ½¾,9ð9+ªÒ>nÄ_>`oæ7`oæ7¾0<é?b²>K@?X»è>¼4«>¿ÿ-?G±C8Aø9=UL;8 ;:H?JÉ_>Úæ7Úæ7¾0<)>ÊäJ>ÂF?$>ß
U>8?.|y8sk9o«ø=kÖµ:¥j:HF?ØÒ_>Sæ7Sæ7¾0<ou?Ä>ã5I?ZM?Æ>¶H?}õf·áll9¿ú¼ô°9(x9C6?çÜ_>Í¯æ7Í¯æ7¾0<ñ=Ö#E=Ï)?OÏ=-;Y=
ú?sª¸ø9pï½å:nL:·G2?º0`>FÅæ7FÅæ7¾0<ÝeÁ>È>.ª7?5j>:Ù.>Vt+?D¹;À*9ºO¿0339ÉÒ9!U¯>LG`>ÀÚæ7ÀÚæ7¾0<o?[Ì>¤÷C?~¯ú>JHµ>1?Â}m8É9`Ø=à&T9È¢9è§>{k`>9ðæ79ðæ7¾0<r,6=ã(=6Ï-?þµ¨;-Ü;>S!?¯¼¸£897Î¾V9æpH9rË>íx`>³ç7³ç7¾0<Gºä>À>üP?Á>Q>±6-?.|Í¸sX9>s¾ÉÀ9¸VÙ9Üâ>Ð|`>-ç7-ç7¾0<X@g?ó?5L?íÔ>þj>cG?gt8Ñº9
u§=ûH:òD9^l?`>¦0ç7¦0ç7¾0<K?DuÂ>F??¥>>g>+7?îr¸,¤9õ½½>Ø49úd9¥Ë>9`> Fç7 Fç7¾0<no?oË>f¹B?¦?iÉ>1?´,¸õË9WÅX½MÆ9e9ä£?h `>[ç7[ç7¾0<*6Ò>±°>£@?L·¸>û>®ü8?Ëj·³80®Ã½«µ	:*R:%:?k¡`>qç7qç7¾0<À#ë>²í>!2<?+?Óë>ì*?UJ79ú°9¢à>Y9¶ÐÁ9
6F>3Ì`>ç7ç7¾0<`Æ"?Ó>Ó÷D?0Ä.?çrü>91?Mÿ9Ç9dÕ>-
ç:,²:øú%?çî`>ç7ç7¾0<òÍC>ò >ß±,?ª©=HÕÔ<³Å ?Î¸¬¨-9ÎÜ¾çq¬:hák:X';?÷`>±ç7±ç7¾0<ê{r=óÿ.=&\1?J¹= =N+?-»Ç9Lò9÷ÎÒ>n9G_µ9ÞÇ>£a>ùÆç7ùÆç7¾0<Z¹?¸¼>£sJ?ÆO?`÷?ß=?.7*
97~=uêH<»ú;³PM?Üa>sÜç7sÜç7¾0<³>Z>1>©L? t >m]>x9?8ä¶.ú9A¯»RÃ9ãÑè9oÄÖ>¬*a>ìñç7ìñç7¾0<Ü¼>ø>>!9?Ëð>V4_>ìC.?öõ«6F9®Ã]<7ª;{Ïä:î¯)?'La>fè7fè7¾0<@¸Ï>Ì>	F7?¥Ï>ó9Ó=W$?î·û¯Ë8,¾)Äh9M®Â9f
>]Oa>ßè7ßè7¾0<!<Ñ>u>'8?¸©>Ð)|>¦M,?S¸	×n9ôFâ½©
%:R
Ô9÷AG?¹a>Y2è7Y2è7¾0<9Íè>Ëj>­nG?uÏ?E­>4w??7)9d1â8*æ??	Ïá9öVÇ9
ÿ?»a>ÒGè7ÒGè7¾0<B?D÷>	ëH?çÞö>,¹¢>ø0B?È9¢±9XX>T)F9_l¶9ú
>~Áa>L]è7L]è7¾0<(í?ÿÂ?és?Ø~X?/×?2mU?6Ô9Âh9ëð>øv¿9ÀÀ92Jþ>\Òa>Ærè7Ærè7¾0<x^?K
?bM?¹§Â>Æï>7m;?r U86n8AGå>#t:¶W:ÀÝ?ña>?è7?è7¾0<½y?bCÃ>»%M?O?%Ç>·EI?,l¹tNÚ7ìpÀ7_9A9¢Ì>b>¹è7¹è7¾0<Ä4>íù<½¦¢@ï«>õû>`?B8uå9;·=;ª8ýÓ9ÀÍ=b>2³è72³è7¾0<B«?pÏ>1ZÓ?Ì?¸¡Ú>«~?¡-8O)g9*>5¾Q:´?í9ùQb?Ýb>¬Èè7¬Èè7¾0<ß±?æ}?Û?Òy?¾Ú>%G?N*9-9¢Tª>x:êlì9ä`?9Cb>%Þè7%Þè7¾0<³dT?%Vþ>SÈU?1^?ç¿>íI?>b)9pË9p~>è&;y¶é::Ó6?Ürb>óè7óè7¾0<O®>iüw>ñ3?#ÍB>ø>©ç(?knq¹vFO9¶¿9Ì¨9jÇå>àyb>	é7	é7¾0<C?¶x?Ý¶]?&´?6J?Üc?åü9Qå9ös> ýg:I:;±?*b>é7é7¾0<8r?M¯>lô??N´>õÊ>¤/?Ûq¹e´98¸¿2³ô8;Ö84?xb>4é74é7¾0<fuO?6c?MG?$?pâ>S	:?ü®¸bh9~¸¾[C¤9:õ>~¶b>Ié7Ié7¾0<Pæ>»">Ï=?Zü>7¼>§`+? ÓM¹È]z8GuÒ¿Ewú9ëpñ9ÕÈ?Åb>ÿ^é7ÿ^é7¾0<ÑÄR>¯_>0@?ç4"?îæ>ð4?xw8Yqv9ïL>)*:¤=):y²?Qçb>xté7xté7¾0<QÒ?k»> Y@?ÌÞÓ>>tä2?65h¹Ä92ã¾_-Á9®¡9Ê)?jîb>òé7òé7¾0<O5?ËÛõ>õý<?ê"í>}µª>éÎ1?ÞM¹2ma9Ycé¾)«^:%²K:ì?­úb>ké7ké7¾0<@¹?1)½>VF?3²)?öÜú>Â+-?ë#8 9
>ñ!:7³
:$?\c>å´é7å´é7¾0<qLÅ>ÍB|>9H?XEÖ>¤>b6?÷¹Ü9ùí¾öt¸9yJâ½}c>^Êé7^Êé7¾0<7%?ßªÍ>þrM?­>Á>ót>EJ?¸ÛÞ·jä8Æù½¿@:àÑ:?Ê&?S%c>Øßé7Øßé7¾0<Jà?ZV ?»T_?LþA?"?¯ÊA?h
8Rf9¢=~h3:7ç:·+? 7c>Rõé7Rõé7¾0<°1ý>ÑP¦>	ÝB?3v?©?áG?Ç&<;ÌÈ;¡T?øN*<ÅsÂ;Ü6`?ª?c>Ë
ê7Ë
ê7¾0<¶Þ>Ø>¨óI?¦->C>T>?F¹®Y92}¿¾Ë2·¼N
97õ!½XOc>E ê7E ê7¾0<"ye?<?
e?áØ?ëï³>°þa?l#Â¸TV9õ h¾µÇ9ptð9§õÓ>ðOc>¾5ê7¾5ê7¾0<j%?('®>dHs?Elè>!>é6i?"ø¿·{At93I½9|9ð<9õÖ+?yRc>8Kê78Kê7¾0<ºÜd?wÆ?JçD?öB2?Y½ô>v:?J w¸Æ»9OÌ¨½uw9ì·9ÚÏ¬>Ø}c>±`ê7±`ê7¾0<iì>ói>¶Q@?J>Ú©[>nk/?ø·v¶¬·§9òJ¼»-!¿:@p:4"?Ód>+vê7+vê7¾0<bæ>Pd>>QQ?;£"?®×>[A?Ii8=
Nà<"xR?å¯;r\;¡CL? d>¤ê7¤ê7¾0<]~ä>Þ} >"<6?LH>ö>þy&?ñ8ìÖ(9Ë=dàÏ8Ü.H9Yë>Kd>¡ê7¡ê7¾0<s?Ãþ?ëNc?}ô?ò>Ê?Í8jº9;(O=)¥:áÀ:{h?Øud>¶ê7¶ê7¾0<j=q>l?!> ??7Ð>G´>Põ/?1éí<ý(<)L?ybÜ:¹°ª:ýC%?}d>Ìê7Ìê7¾0<>-F>y7?5Ù >t\s>º3)?
XB8|9£ ³=(â¢9ÌE©9UVö>d>áê7áê7¾0<®?,Æ¾> ³H?§ó>Õ¦>Û7;?®07ôc÷7P26>§'Æ9½â91ºß>ý¥d>÷ê7÷ê7¾0<§>i½3>î÷>?8?Ó¾×>Ûß/?0¿:ÍÎv:öNF?Cö:Tô¼:Ò&?5¯d>~ë7~ë7¾0<g?ÆÇ>ìWE?,Qå>ðÙ¦>­ë/?Áø9%9®Ð>§9ë9%¶>éÝd>÷!ë7÷!ë7¾0<©u*>%|Ú=|ºG? x?8×>HË1?eÇ+=ÃË<OÑW?	 ²9o©:¸M§>ke>q7ë7q7ë7¾0<Ø?qXª>½%I?Kõ>ÍQ>ü-C?¸n¹|9	ú¾úI9ä99Zµ>áxe>êLë7êLë7¾0<ï@[?
?CG?¤h?[çÃ>]R??ÀI¸r 49ã²\¾Úâ9,RÏ9?»e>dbë7dbë7¾0<ë¤>\C>q >?=br>¨2>(9.?Ç'¹$9pä¿mCb9î¡9¦ß³>üe>Þwë7Þwë7¾0<Ã?f=*-%=;m2?úÃå=Á°=H&?¢899|È¥>};¢¬Ö:¹^5?a­e>Wë7Wë7¾0<Û?GÂ¿>´¶>?QHË>,J>K.?ýr 8ö£9>õíN;aÂ;Î>8?ÔÏe>Ñ¢ë7Ñ¢ë7¾0<¯³<üæ<zÃ+?ô_=¾!9=Ö?B&r¹²úf9©0¿é
?;Eï:Ò)L?;àe>J¸ë7J¸ë7¾0<ò6Ô>Í>tM:?¿>"`>³¿0?¥_.¹ 2è8@@¿9]9Zq>
f>ÄÍë7ÄÍë7¾0<+x[??ó[D?ôÚk?"?Ì²9?8g_9;g	>ýª
:ì²	:°?,f>=ãë7=ãë7¾0<¤É>¹ë>á&B?ãÑ·>ß>+-?ÜÕ¶ª`8Ji¼÷6[Û8wØ<Å4f>·øë7·øë7Ãd*<Q«>§Ç_>¾ºC?ð°Ñ>tu>×Ì9?ÒUn¸®K9QÇ¾9ûµ9(åG>ñ7f>1ì71ì7Ãd*<¬×æ>;>Ä^=?Áo>_>Ùx+?{S¹ì½97=¾&,69D×e9ÿçÊ>Ô>f>ª#ì7ª#ì7Ãd*<A?¶j¦>rÀk?äbH?ÿÿ>$¹H?å8øI9¶)>¬?¸'ê8¦ëP¾ÏQf>$9ì7$9ì7Ãd*<ê>Éè>
û<?þ1ß>$ù>Ëÿ5?F¹ä@ß8|c¿·L9ºÜj9­#ß>¶yf>Nì7Nì7Ãd*<x? ÿ>Åjy?ð*ÿ>õÙ>Òâg?«VÕ¸×*E9¾8á9
[¨9¯;+?É{f>dì7dì7Ãd*<ik'?ÆbÒ>Ø·K?§Ó>ÈÊB>ö@?Ê6¨¸»9íÓ(¾XT[:ëà:fV?ÿf>yì7yì7Ãd*<n?§ò¢>ð
J?Æ÷ç>y>Å\;?À@$8¾(S9"Ç=Z49Æ¥ö8ð?9f>
ì7
ì7Ãd*<¦xÙ>×>}B?v+?hUÈ>Ñ,A?%sÏ7	Q9ù_A=L9Gí9(">ºf>¤ì7¤ì7Ãd*<[Cô>¤>\>?,N?!Ô>ÜÍ7?È9ÌD9	¥«>2´[9pGº9³÷>O©f>ý¹ì7ý¹ì7Ãd*<?>­=I>¶H?_ò?7^Ê>^ÎG?T¼7`»9½9þ<+È9øjÊ9ý>íÅf>wÏì7wÏì7Ãd*<B$?&´É>zP?eW>¢->fSB?L¹î69É¿ùS9ïC9[z
?±Ìf>ðäì7ðäì7Ãd*<[z=ÁÕ<wm/?ëÓ0<©<Ì?t¢¹Å="9cW¿'Îé¸1o9ýPz¾Ùf>júì7júì7Ãd*<áñû>¦¿¤>¿C?Ñ¥¯>vz>´l3?&¬%¹¿8_¿xRS:«!:Êõ'?ìf>ãí7ãí7Ãd*<Z1?õ¦>Ë9L? 7>±,>«.?º«¸à¶9÷!¾ñá9È9~=È>býf>]%í7]%í7Ãd*<CÚ>ô~>EE?s>%W>8?ïç¿·#,­9ÍØ
½ #09æüÝ8c K?Ç>g>Ö:í7Ö:í7Ãd*<Ôå?7µ>+BL?çØ?3Õ>9?!.ã¸Vø9XÜ¾f :æ
:Ð?Eg>PPí7PPí7Ãd*<zÙØ<¿ë<Á-?êº§;Ì2;ò
?¬÷Ã¸³9!¾và8^¢!9<m±>YLg>Éeí7Éeí7Ãd*<F3á>ä>ÚØ[?ß?Â>½J?¨ø·L]9Ó½X#8±t9Er%>#Og>C{í7C{í7Ãd*<µÎè>J\>&OB?ñ>Äd^>n"7?R#d¹xhf9Mzý¾´ ®9)[»9´î>Dug>½í7½í7Ãd*<àú>z>æÆ]?¹e?<?»1=?_»=óPf=-DP?° 1:(
9·u?ª|g>6¦í76¦í7Ãd*<çt=ÙY.=µ-3?®H<,÷;ÇÁ?_ð¦<X[<[ÖB?]éç8ñ¬F9±i>g>°»í7°»í7Ãd*<³ÿ>j#«>'??¾¬¹>o±>3?F·§à69q
½8üV¸{69dÃ¾Vg>)Ñí7)Ñí7Ãd*<Ãö>0ù >¦7D?'?ß¼>¨6?Ó=¹Ð8à©¿76:`§n:jF#?¦g>£æí7£æí7Ãd*<²ïÂ>=·w>tI?¢µ>k>âb/?
®¹ðôE9Á°¾û¸®	49!²¾°g>üí7üí7Ãd*<Ü>æ>:4R?9[?8?d9?%Ñ­8¦V9_d$>ó³;"Ø:9?wÃg>î7î7Ãd*<öH?â?ã7?lX§>@Ïw>[à,?~9PGi9âà >Ý¥8¿q9}ð>FÍg>'î7'î7Ãd*<5°?åÅ?^?\Q?ùñï>(` ?¾9pÿv91k¡>Î¯9¡ø9vN´>Eíg><î7<î7Ãd*<À
=ûzÍ<0?8î>=Y©=?¶D8·¶´9¶æ=0Ð²:Æ:Þ@?ö4h>Rî7Rî7Ãd*<öÏ?g±¯>Eòe?ÎÛ>¨>ëT?c]`¹ãNg9ÁPø¾À¤<åÍ©;Þd?j=h>|gî7|gî7Ãd*<Ã'Ú>9>¯A?Ð):?2?]7?Çê/8ªW9´ÛÐ=Ö´:f:ÐH?HNh>ö|î7ö|î7Ãd*<Ýz8?GÐ>ë¿b?ûÇ>In>xÙV?\¸ö9´ýè½þgu:çb:ùPf?mUh>oî7oî7Ãd*<V·>ãÉx>¦<?=;£>t>¾6+?d$¢¸a(9¶v¾Trà:Û1¨:Ï*?²\h>é§î7é§î7Ãd*<~^Æ>>Óõ9?¬þ|>^×8>2/?hn£¸ß8m88^0¿þ9æ§V9á?/¼h>b½î7b½î7Ãd*<:øÆ>t>ñ³>?£±i>tÜ'>$32?§^¹4lú8þ·¿Û¯Ô:(»±:Â,?ÉÑh>ÜÒî7ÜÒî7Ãd*<Áð>bÓ>§Ð@?g-I>à
>
5?rRj¸ú%8ÿBa¿ªÿ9:Üò9á«?çÜh>Uèî7Uèî7Ãd*<-<¯?82?¶{?=E!?Jw°>¯ôi?¤Ý·¹l9Ào½×:*:³k?¯íh>Ïýî7Ïýî7Ãd*<÷=Ømb=ëU0?ï[=üÙ1=?¯:g9Ì9[÷Å>ÍÌÉ;
û;=À'?úh>Iï7Iï7Ãd*<,Í>Uë>G?>£>VÈn>e/?A¸úr9³jr¾¹Ì ¸ûv´8ä¾Ãi>Â(ï7Â(ï7Ãd*<ë?à´>úL?ü/Å>~ô>4¤5?
I¸=ÙB9¾À½9Òzª9ó
?	i><>ï7<>ï7Ãd*<>¹>ß-v>Ç@?~[>ý_>@*?=Àü¸j¡Ü8¢¿#9
{¢9.t>c
i>µSï7µSï7Ãd*<u?ÌªÂ>s<?³0>l`>÷40?0¶kE9ý¤Æ»hx9±9Ä¿Û>·i>/iï7/iï7Ãd*<N$?äÞ>[	=?HCÛ>Ë¿>×Ê0?
¹b9êb¾ì®9°S9³
?A!i>¨~ï7¨~ï7Ãd*<­?Uõª>ÛËc?¥Áã>¹¿>±R?Ò÷¸PÔ9;ò¾Êá¤:ÇM:òÝM?"0i>"ï7"ï7Ãd*<È5>á';>Ä×4?4>iY>2÷-?«?¹à69wN+¿Zp19¿Þê8ëfA?Å6i>©ï7©ï7Ãd*<Ì?©²>D?¢ý>±Ãd>åÌ0?hd8l*9^c+>ðÀ::ç?-?õ=i>¿ï7¿ï7Ãd*<bo?ýá>Ùb?+Y?[x>þk?r(9s9«>Ô :
j.:·k?Bi>Ôï7Ôï7Ãd*<Òi?pÍ>dfE?î>Bÿ@>=?C½¸WøÞ8¡¾Sñé9%b9ft?¿Fi>êï7êï7Ãd*<Á=é<t/?]±;F£;4È-?i¹¦>8ÚÛÀ.¹$·9ì¿Yi>ÿï7ÿï7Ãd*<Ú+>½¨.>eB@?±Ì>:Ò>g,?*­¸ñ
8¿'9æ9\?)i>ûð7ûð7Ãd*<»È=Ç=Ò+?¨´¶<yh<Õ ?vm¹&8>À®7:~9¬¾/=·i>u*ð7u*ð7Ãd*<­ä>^>¿>?í^>ï	*>s'?¨·¸oÌÙ87ß×¾±t7à¬9/å<XÜi>î?ð7î?ð7Ãd*<M­>2Pk>4Ü<?ñâj>Þù/>Ù*?Hn¹ÈXå7/ÒÀÄÂÊ8TîL9þI}>Ræi>hUð7hUð7Ãd*<5¼R?¶¥>Ôì¢?Dó¢?I-H?[dP?è¿¸~Eb9a)§½
õ:ÍÓ9À@?´æi>âjð7âjð7Ãd*<4@?>FM¢?Í¶ ?A.H?AM?ÙmJ9ðØ9çª¶>é±9K7«9À?j>[ð7[ð7Ãd*<@_Ù>>ÏpG?¹>ÆøT>ÉÏ6?»±¸ö9²ä.¾ýÊ;3äD;ÊJ&?±:j>Õð7Õð7Ãd*<òY?v	÷>ÚÚa?¾J2?µOØ>=S?Î$S9e!9t'?Ì5T:¾):0- ?;Fj>N«ð7N«ð7Ãd*<K%{=î<>=0û(?µ©{;ÜI;?ãC8G9~¹=ºê·²þ|9Öm½ºKj>ÈÀð7ÈÀð7Ãd*<ó>´#¡>³wA?vÎ>òd>:0?»z
8Î·9h=£9Ý¨ð9*x­>dTj>AÖð7AÖð7Ãd*<q=#ÆÊ<'»)?»¬;¦ç;&%?3è¸k9HÆÿ½Táé6å*9>kK<6Yj>»ëð7»ëð7Ãd*<Ï¢Ñ>àX>l1??4±?Nñ»>AK/?g[º8ìö9¸å,>ÀtÍ9J:ÛöÊ>:j>4ñ74ñ7Ãd*<>ë>ñ>¾O?|u]?­Y?Gx6?³8£¼9wùÐ=«LÇ;.®;¬ºA?Öj>®ñ7®ñ7Ãd*<e+?U6è>%<?ìE?ó·>§2?o$î8lDZ9Ì§>nZê9,)æ9àT?³µj>(,ñ7(,ñ7Ãd*<ô¥©>ÿ;h>X;?ÜÉ>ö2F>Ô.?<#¹]£P9."¢¾ÞN9#³9èÌÃ> ¿j>¡Añ7¡Añ7Ãd*<|>s(>¼G?°'Z?s÷?CÅ0?·9¤¬9]ÅÌ>Íu:|z:û÷ÿ>{Æj>Wñ7Wñ7Ãd*<'ô>[¤>Òô=?åpÃ>Íg>²é0?¼z¹æx9ÔZ¿öú9RÉ9&«ü>ÏÎj>lñ7lñ7Ãd*<*×>Dì>ÚB?XòÇ>Ì>3?¾¶µ¸.39o#¾¶:·ÆG:µ`K?õ
k>ñ7ñ7Ãd*<æSw>½&>
Ý=?Tº>Êµ>;6?höB=Mò<¼ûM?ÞF==ó/A?gk>ñ7ñ7Ãd*<S«j?Ñð>wy?±?fm??bô¤9@QB9	QY?ÞÑ:ð1:A?kk>­ñ7­ñ7Ãd*<&S¿>£x>ýD?î
H>Þu
>Â5?Ý?ª¹þHN9GS¿æN8m£9r¢=)k>zÂñ7zÂñ7Ãd*<êú?(¿>ûD?àu/?ãvù>¨4?¨\8Rm¨9¨¢§=7·8#R9{_>¦Xk>ô×ñ7ô×ñ7Ãd*<¡Y´<¶â</¸-?Ðv¡;Ås;OF?£;¹»y9&¾ñs²¸!68Á9¿`_k>níñ7níñ7Ãd*<=B?X °>6%C?,Õ>K$>òí-?³Ù­8dZ9n¤K>´!:J]³9õÊf?¥ik>çò7çò7Ãd*<ìP?£¸>óÕ?DÛ7?sïÆ>l?Ú+[9W&9¦Ë>áÚ»9År²9S¿?þxk>aò7aò7Ãd*<MÄ?eºÙ>±Ù;?aí>ò_>¥õ/?· 8zÀ8¿7Ö>dÔß9ú<:#êÃ>Êk>Ú-ò7Ú-ò7Ãd*<¢2ø>¯^©>Ø;?YÞ>ÃDD>2,?ãÀp¹Ú_9ç&
¿«ª;hz;s{.?®k>TCò7TCò7Ãd*<3D×<Q£<Ên(?"åB=êq=>r?ltD¹¬®r9R<Ï¾Áuç:ø:249?¸k>ÍXò7ÍXò7Ãd*<_"i>
>æäR?wH?âï>\&V?rw:=X.æ<×aO?rç(<=7Ï;0«P?Ák>Gnò7Gnò7Ãd*<G©?ý¤°>¦Q?ß¬>6n>È9? ·ÏAi9¹½¬09q³9¾|>¯Ék>Àò7Àò7Ãd*<ò>Ø,>Z­V?ó8?
ì>'G?H3=9´<úEQ?5£d<õ<»ÙX?Ùk>:ò7:ò7Ãd*<îþÇ>üO>6zA?L>G>vv+?
È¸ûÕy9ùL¾£
9ËÜC9â4µ>´ök>´®ò7´®ò7Ãd*<ü5?:PÄ>>Qm?C>92>PWd?¶
§¸­2N9¸fO¾Õà,:Nþ9¥,.?V÷k>-Äò7-Äò7Ãd*<8
j?S-?Ièg?1í?Ót>~¾Y?:ß¸êÝ8ú1¾¢:²¯¼9ÎMH?oûk>§Ùò7§Ùò7Ãd*<ïí>Eó>0bJ?å6ý>é£> ´F?º8-Ö9x¶~>y9j9@?l> ïò7 ïò7Ãd*<9+R?^U?ÕL?ãÜ?¿>X9L?x7¶9ý<ôe:!:H´F?i(l>ó7ó7Ãd*<7ÍÄ>Ä>ÑA?$õ>Y>ÈI-?÷~7Ù8=¸ú:TÔ:¬o?¼Dl>ó7ó7Ãd*<"¿?Åã±>¡.S?Û×?*Ç>ê6I?6º*99I¨>,:;9Åÿ9âã;>µHl>/ó7/ó7Ãd*<|¯l? Å&?à¨5?ÐZ¼>o>ó¬+?ôÅ9µ*¿9H$3>	Ó:^ÉÚ9j#?¹ol>Eó7Eó7Ãd*<îRë>U¤>7?îL>a²^>Õ-(?K´8Ô85Hº>[1Ã:U:EB?ql>Zó7Zó7Ãd*<Nn%?.È>o-S?±w(?ËÑ>SN?E'9ïi¡9
o>\0:e»ö9¢6?¶tl>úoó7úoó7Ãd*<#Ç>á4>ZÒ8? f¥>Ñ×r>-\.?VNJ8n9bÙ=ØVû8NÑA9÷ü¥>ql>só7só7Ãd*<ø/Õ>n>H!<?éÁc>ÝD%>¢e0?Vz¸FÃë8|é¾ñ+ó9$):"ï>[l>íó7íó7Ãd*<Ã?6Û´>àG<?Ò"?óKÂ>1
2?sÔÿ¸Ç7]$ÀÀ:¸ã:Oú>l>f°ó7f°ó7Ãd*<Ù?e¹>
:?Þx>ybd>,?~Æ¹r¸08#,SÀDh:
°:ýÖ?Ñ­l>àÅó7àÅó7Ãd*<I ?ùÚ>ç$<?³>£>B	+?~R¹þ4G9ô*¿aãR9J9ú3? ½l>YÛó7YÛó7Ãd*<_û.?¦Ù>áM?ñ>pÁ8>¾!B?à¦o719%Ã<9Kþz9>°Çl>Óðó7Óðó7Ãd*<D÷û>Ú³§>P@?¾§¨>°Üs>Ã1?(y8²é½9Uî§=÷;[Æ:²A?ÒÙl>Mô7Mô7Ãd*<Â?ü»>Z­>?éÁ­>ß&v>µ4?Ç7T¶·9Ï»<d:bi:4S?Öàl>Æô7Æô7Ãd*<@|?-¯"?¹F?sG?÷¼?ÅÊA?9sì8øèÝ8	c?@î09ÏÔ9å¥>Óål>@1ô7@1ô7Ãd*<°b?!®	?á¿R?¾·ô>aÙ>þ´G?7çV7î9CVÉ<Ö!9{Y9¦½>`æl>¹Fô7¹Fô7Ãd*<	­?³N>=Gy?
Ó>Fù">ÇíK?:Î²·F,k9¤B½~:9Ï«9°Â>ðl>3\ô73\ô7Ãd*<¬
?Ów°>$eM?W]9?}õ>âLA?¬¥95Ä9¦yï>JAm:ëU&:6?£òl>¬qô7¬qô7Ãd*<)ßÇ>Ë>µ7??-=>=y[>>(?ßO¹
ã9¤³¾ö¹:\QW:?ÿl>&ô7&ô7Ãd*<_&«>Åa>ÿ¢B?ª>¯g>°¬.?"L6<ðé8Çç<Áÿ9 LØ9´ù?m>ô7ô7Ãd*<Ú·ô>5q>ÙÑJ?$ù?däT?Æ)??'¥=8=vz]?7;Ò¨¨:+6L?&m>²ô7²ô7Ãd*<~z'?¤Å>vîX?¹I>|(>»ëG?¦¸¸Ü#8V@}¾8Y.:Ç:~±?:m>Çô7Çô7Ãd*<ÜH?Ñ°ë>LY?öú	?ö¡>/:[?§Çi·rTK9;+½<³9	Â9&ì>;m>Ýô7Ýô7Ãd*<¹2¥>PÀZ>ôSA?p>î§n>¦)?÷ñ7¿S9W&[=°9Éñr9G¥>õTm>òô7òô7Ãd*<°Aå>È·>ËjA?9)×>G>5/?Í3,¹7â¿9¾e¾xDÜ98ÄÀ9ÖB?{m>ÿõ7ÿõ7Ãd*<t
?­=¯>.¤N?Ý£?Xó®>ËTL?m ·bl®9Þ¼å19ÜFÛ9SO>þ´m>yõ7yõ7Ãd*<e=ºK=J04?Õ	<Lâ;ì?·:¸+Æ19~H¾¶¹®]9qzÿ¾l¾m>ò2õ7ò2õ7Ãd*<¯?jæ>?þ¶?e?È3u?Éô9QÈf9hÇ*?éñ3:!_­9eÚ?GÝm>lHõ7lHõ7Ãd*<U?9
?Ç
F?X4
?ÊK¿>có8?ÿ}É:t:fÄ"?^wå:?:º%8?ûßm>å]õ7å]õ7Ãd*<xE?²R»>K;:?	Ê>K>¶b.?[1¸ê+9þî±½á©6:o:ãk?qn>_sõ7_sõ7Ãd*<ÞÀé>à>Iæ@?/òÜ>³ >Ç0?·æH²9Ê¹Ç¼XSE:¸\<:K?+'n>Ùõ7Ùõ7Ãd*<Xïì>¶¤£>ëS9?ùïÃ>ót>f*?è+A8=9+Ï@>5£Z:­Y:ñO5?y<n>Rõ7Rõ7Ãd*<>!?Ó>Äöp?ªÝ7?;èå>¾»L?8Ç86.9Q>Þ°:Hw:]7?µUn>Ì³õ7Ì³õ7Ãd*<·>^Êt>
g??V[Â>Ö­>n\.?s¸»a9Á¿¾Xöü9Úí:ÊÕ>ýZn>EÉõ7EÉõ7Ãd*</,¼>H>C·4?ØÜJ>:o>#(?G~(¹+à8òj@¿Rße9¥9¤º>Ûn>¿Þõ7¿Þõ7Ãd*<P±ô>½£>@?0è¦> w>ª,?ýã§¸LeÚ8xÌÄ¾X9/9Éë¾>®ën>8ôõ78ôõ7Ãd*<8@V==OÉ6? Ù0<ÿ<Ã0?)¹.±8M¿.}8X85?Üo>²	ö7²	ö7Ãd*<øö>L"C>Ù½D?ú>d@>£ø-?Þ}a¸A_ 9ù3¾é9ørr9§>¶
o>+ö7+ö7Ãd*<ÅØß<gÆ¨<JÄ)?iö;7J;½ø%?(§d¹²9ØD7¿. ,89£¨='!o>¥4ö7¥4ö7Ãd*<s?>L&>lE?B?äU?ân>?o=7«<îCY?ð:îµ9!Õ\?.o>Jö7Jö7Ãd*<è[Ó>úÌ>÷Õ:?Åþ£>uu>¦	+?D¸³Q9+Ò!¾Z"9« 19Äüé>VEo>_ö7_ö7Ãd*<:Û>oï>½A?æe>ww$>Ò²2?X^Ã¸ôh_95Þ_¾VtU9Øç¼9J¢>5eo>uö7uö7Ãd*<ýy?Wò>J½?¢?<>Át? 8®7 9u¹ÿ=]l;N°@;?¢eo>ö7ö7Ãd*<ýUx?îÃ><¢?-à>¨Y/>¤£?^ÔÎ¶<9l8E¼^£;ÉpV;ÉEC?Oo> ö7 ö7Ãd*<Æ'?BÐ>KMM?Ü ?¶s¨>fFZ?E¼æ<Y<¾nR?x¿æ;©Ä;=I?@o>~µö7~µö7Ãd*<¶>]>Ê5?ØÑª>v>­\1?æ	¸de9o½5s9¬Z´9{¦Ü>¬o>øÊö7øÊö7Ãd*</?2[¾>Ðú>?%Ç>>Ï/?ú×§¸ª,9D¾Ñ¶b9R´9/¹>ë¹o>ràö7ràö7Ãd*<þ[ý>'}>Àc?çû>óÂ>×¯K?8LÇ9E0>·´ï8hi9ûe>Ôío>ëõö7ëõö7Ãd*<a®Ä>TR>Ö´??)>U>pö:?zah8fÓ69Ç±">yØ¸?|\9TW{¾ ño>e÷7e÷7Ãd*<7?ÎÍ>@e?L·?Ã;]?äS?'Ùw¸ë|L9<$¾©9IÎ9s?ý5p>Þ ÷7Þ ÷7Ãd*<ø­>QMd>3C?á²J>I(>6?x^Ô·0j¶ï:@_æ¸Ü¯N9Ëz¾T_p>X6÷7X6÷7Ãd*<·í9? >ø;?¾h?(Â	?
¯?UÊ8iy9ü­O>^{:Ôm;:ª+?op>ÑK÷7ÑK÷7Ãd*<E¶ì> £>?#\?Öz?Ik§>©ÎV?²ì·ûq9Ã×[½W¹8ãÄ9!Pñ=Cup>Ka÷7Ka÷7Ãd*<YÞû>üß¢>/ðE?§C?*üþ>ëRD?
ðl8ó!+9+81>":öq:ð#?£p>Äv÷7Äv÷7Ãd*<Y5Õ>.j>nÀC?U` >4vg>å`1?Àp¸þ9ù²î½÷òå9ËÙ­9M)??p>>÷7>÷7Ãd*<""?ò|Ê>¤M?ó?Qâ>ÿª2?Gf/¸>½*9e~¾2¤8P9W£$>è°p>¸¡÷7¸¡÷7Ãd*<?Î±>1I?J©>Jit>ñP1?òGä¶E9QO¼àãD:¸õ
:U1?
½p>1·÷71·÷7Ãd*<NÄ?¯°>kO?&ê?.Ñ>5?^7Ø 9âè<k^:sD:Bë?Hq>«Ì÷7«Ì÷7îÉC<æÐ>Y>}È7?iîG?Ú2?Îx1?Y2ö8´ß9þ¤r>½4¹9¤·9Òg?G%q>$â÷7$â÷7îÉC<je?ï=´>EYQ??¨>­l^>pA?FI:¸ +9%W¾RÒ<9q©98ë>+q>÷÷7÷÷7îÉC<Ùü>Çù>OJ?Ï·>òµ>w§.?¸°(9Q¾^¡Ã99Ë4?M8q>
ø7
ø7îÉC<êù?ìM±>=ÿ??A¿?¸iÇ>A7?-Y¸\d9×Ø½É9Ïß¬9&Þ>ÕWq>"ø7"ø7îÉC<@?»>_D??õÅ>y(K?×ï8Û$9ÄÙ_>éÅ:}Q:	?vq>
8ø7
8ø7îÉC<­´%=éö<óÍ+?±âc==¥.=5'?U±Z¸ûE9d
¾ ¹EyC9NÒ¾xq>Mø7Mø7îÉC<Ù¸À=U=
*?â=õÅt=*¬"?±û9ó7ã9£þ±>70;Â;O%?bq>þbø7þbø7îÉC<Û9&?§Ã>ÓY?^7?M¿¼>ßsN?P*D9pÙ¥9¹e>9zÍ^9b­>ò¢q>wxø7wxø7îÉC<ð>"Ï>ZLV?bX?L
?&D?we=+=Ü¨]? ¼©9õï9kdµ>¶Éq>ñø7ñø7îÉC<Ã*?)ÖÜ>uE?©0»>9>þ7?lÐ¯8^9º>Èª9s9Í'?¤Êq>j£ø7j£ø7îÉC<¬L*?Vä>¡î>?dÇ>8¾>ðV5?Ädù¶þ¸8åý,½,Í:n:}G?Jéq>ä¸ø7ä¸ø7îÉC<pÒ=<%;=Ý70?6^<]Ù;n?ßª¹j²8\¾¿ÜÑ&7·Ð¡9kõ<'ôq>]Îø7]Îø7îÉC<rÄ?ÁXú>ÿ÷?ï8?µè>¥¸£?6O8~TZ9xöò=Ç:J¾g:(ñ[?û
r>×ãø7×ãø7îÉC<MÓ<äå <D(?®;âdw;²x?þ)¹Ó¥\9G/µ¾Sd³¸4¯n9ôg@¾r>Pùø7Pùø7îÉC<¡4?QÛ>ªR?ã/??¥Ý>×¼J?ß9Ä®ñ9Õ>/Ôz:èÐ::Ü+?or>Êù7Êù7îÉC<pö.? Çù>ØQ3?¶§>+)>Í (?ZÅ¬¸®°9<-û½É5::¹m?$r>D$ù7D$ù7îÉC<ä]Ç> y>uL?w)?¨Ñ>X½3?'+}8ñÚ¯9/F¸=î¾;ò[T;aW9?Ìur>½9ù7½9ù7îÉC<N7?[fè>à¬I?²?ëõÔ>øô4?¡9¶ý9ØªS>FnV:z>:ßg:?~r>7Où77Où7îÉC<¯pX?¿ð>î&f?t@òá?HrW?oæ=6©=T{c?ò2;6T5:+Ê?Á~r>°dù7°dù7îÉC<De>×¸è=Ù~|?7?Ys÷>õ=?º_Æ=V%O=Ç(u?´<ÊVh<G?4r>*zù7*zù7îÉC<7!?ÍÙ>á|=?)à>Ï¦§>Pg+?ÁH	9E"þ8ÓJ
?t·:MÊA:ë<?Í§r>£ù7£ù7îÉC<ä
?¸ª><U?×hk?¬µ?ØïG?±p=X=enQ?+ô;X!;aji?¯r>¥ù7¥ù7îÉC<Mà>
ð>JÅ@?a®>¤©z>âE2?
Ý¸T²8ï¿bøÝ9È&å95ú÷>²ºr>ºù7ºù7îÉC<|Öµ>ñ÷q>åa@?.ª>øk>d 8?à3ü6®ít90Í<7_V:Ä%":è9)?(Ïr>Ðù7Ðù7îÉC<<¤?ÉÇ>ZÊ:?Ë­>â=>©w-?JÓ#7ü!9ò#!=<C=:83:¸ß5?Ãór>åù7åù7îÉC<.Ò>êJ>ðD?-ÌÎ>+¸>ý/?]X7f<©8`éa=ré·G90N¼­ùr>ûù7ûù7îÉC<oÛ½>¦x>råC?@Ö­>§j>Û¦=?7¸"J9g³G¾ÎÓ:ß$:È¿.?:ýr>}ú7}ú7îÉC<o?!¢?»Åc?ç°?"?ÍÕj?9n=Ë9Ü]H>n;`Ü;5l?Ts>ö%ú7ö%ú7îÉC<v>¡·)>ÚìA?½¥X>æî>ìc-?ØSM¹>æ9ÇH¿õ²9­­ý9Ë´>Ms>p;ú7p;ú7îÉC<¸t?D±>n,B?W¦>ºo>/¢1?f÷¸oµ8¿Ö.¿D9b¯9¥?	s>éPú7éPú7îÉC<¾?%?¼ß>G=?t±>7n>½m>?¨ôv·/Ã96ó¡¼Ãª-9°Éª9j(>§ s>cfú7cfú7îÉC<V|?Ø¾Å>ï>?f]>´L\>_1?fá9Ç8wÍ9?À÷):R´è9¢û:?jMs>Ý{ú7Ý{ú7îÉC<)?ò0´>%B?D%?´¹î>1?µeE9[Tz9gÞÉ>¢Ì9ZsÌ9<?]s>Vú7Vú7îÉC<u?EÆ>/FL?Aä?G­>ÚB?<ç49F9ûÓ?/99Ëtû>	s>Ð¦ú7Ð¦ú7îÉC<G:l?9?3§Q?>·á>i>u¾L?iô°¸,/ö8¸¾':'P:/n?s>I¼ú7I¼ú7îÉC<Ã¢î=dv«=k%2?z4<¢	<Mã'?ë)º8¨êe9HO>X÷U9Ý9!N?Í¿s>ÃÑú7ÃÑú7îÉC<Ø¯?qBÈ>;?)î>
Ü¬>ÀZ0?îcÁ88ôt9tJ>ÆG9VTÃ9^­>0Ïs><çú7<çú7îÉC<wøÊ<·</?©é;ï·;³"?%¿Q¹¦Ó±8Ûù¿µÁ¢¹Z.9 ùn¿Õs>¶üú7¶üú7îÉC<aÅ?ææ«>³¹E?XÂ>Ål/>Ñ>?¥î·U9;T¼°F:®<E:Ëã?ÌÖs>/û7/û7îÉC<ûmà>_q>Ë+4?²>ÿ½L>r'?0èJ59p±9[_:/ó9äTã9þì?Üs>©'û7©'û7îÉC<­51>¶»>7-?[²Ï=Pªª=Æ?åÝ¸P¥)9/l§¾JÜè8¸-9ún<>üt>#=û7#=û7îÉC<q[?ª¸>YE?ÆÇ%?Ã,ì>H²3?­8³9u>_æ9'V#:
I´>t>Rû7Rû7îÉC<êD?m·þ>lE?x?n¹³>E>?ähÈ8¬å9L¿>TD:2:w
?Û t>hû7hû7îÉC<øc->É1ô=åÅ5?mÞ>£¦>ï*?H=8ù<=ÅM?/L<¿
<Q^<?¬Et>}û7}û7îÉC<ã_^?ÀU?zRR??ï?Á*?åM?ML9è i9¦ ?Òöã9û9©9m,?ßMt>	û7	û7îÉC<ÉkË<5ñ<$)?N$ ;×c;?6 ¹¤ùÔ8âi¿$Û¸Ä9±<Á¾Ôpt>¨û7¨û7îÉC<VW!=¹4ä<Óý4?Ê¡
<«Ö;ðR%?Üc¹¨Cz7_×èÀØÂÔ779>íÇ=0{t>ü½û7ü½û7îÉC<övñ>¾Ü¤>|y;?Ã>âd>ìa1?ø²¹$:9)df¾ù'Î9´­9é?t>uÓû7uÓû7îÉC<íP>A/>ìI?ÖÏ4?Óeþ>^ó5?$	L={ºû<{O?÷¬ð;ol;ÑÔY?ft>ïèû7ïèû7îÉC<3ä>±j>y?ÆK?ïÂ"?ÂïL?qÇ9¢æ=9Ô?ªgZ:4:Â@?Ë¥t>iþû7iþû7îÉC<£×ç>ñ4>ñÄ<?Ø9·>Ñá>ü,?¦«9l9ìw>²¶º9>ÂÔ»ø«t>âü7âü7îÉC<Në>->F?{õ>>Q©>F9?ÜC£7=9`=ÀT9ùØÝ8Ù&?»¸t>\)ü7\)ü7îÉC<ÊÄ?7o>ÙP?ç?V:?Öv:?÷¦9¨C9¾?=M:ü}ý9iEO?<Êt>Õ>ü7Õ>ü7îÉC<º?··Û>Ã$4?>W>Æ-?ÉpÕ¸ín¦9ö&$¾H28óä9b>¶Ët>OTü7OTü7îÉC<çÕ?êÅ>ñ_G?Ãþ>\v½>,?ZR[7­|µ8(¯=)8O<9ªN>;çt>Èiü7Èiü7îÉC<v°?_¤²>\Ù9?yþ°>Å>Úë,?WÙ¸ä2d9|s¾Dg<8Hyp9TÈ=ðt>Bü7Bü7îÉC<5è>+_>R?]1?ìHÜ>1N?dK9~N§9Z>T'w9í¿9¼(¥>ñt>»ü7»ü7îÉC<Xå>	º>Ã9??T?ª?Aû7?øBP9ç2n9SÓß>@bi´U9ÚË¹Üþt>5ªü75ªü7îÉC<y>ïóS>¶Á=?ðÔ>Ø><Ô)?-¹ÃÊ8
Þ>¿Jû;î¼:0?Lu>¯¿ü7¯¿ü7îÉC<0?]&2?CB?0JM?¥i?ø{<?´Aê7G.=9=ö9¿é9,ÿ«>zu>(Õü7(Õü7îÉC<R§6?tïÊ>3jf?nÞ>¤h>
ct?áý9K¶Ó9­Û¦>r÷9Ã9 "?Åu>¢êü7¢êü7îÉC<j×?a¢>À¨O?u>x7>ÍD9?ÜB
9q93>¢Y®97Èg95@?T.u>ý7ý7îÉC<Ù	?ãÀ>úÿC?ú´s>$(>®9?ÞD¸r$9¢®Ç½¯g 9Dù¹9ÁÍÜ>0u>ý7ý7îÉC<Uþ?æ?Ç>$%>?Û+?ÊJÑ>e¯7?E¾8²"9±>nà:1:$fO?x2u>+ý7+ý7îÉC<ß«û>)©>6o>?.(>xh>þC/?Àå¹4í9¡O¿Ë5à:1²:z!?Ö4u>@ý7@ý7îÉC<½t?Ù?Û?±Ê?Ù??Jò:bÙë9;E)?À:uÄ:n?<6u>Vý7Vý7îÉC<Hå>z§>aO?Zká>:Á>Ò÷A?D¸WÕ8÷¶¾ª©9Ü'o9¸5?¦Au>{ký7{ký7îÉC<wü<Pº<b-?/};·-;¥:?´	F¹ûk9ÖÖ¾ØÎç8ð_°9»:(>4Ku>õý7õý7îÉC<8s?È»Ë>±:?G©>Ív>Ã/?nÒ7Wx9,7Y=¢µ9Q+¯94¹?Éu>ný7ný7îÉC<æÇ´<Å%<³Ê-?_´;Á[;)?Ô¶ã¸4G9§¾È½|8ØW>9ýõ)>*æu>è«ý7è«ý7îÉC<V®ì>> ÒG?Æ(µ>¯a{>Ñ|8?ú#9<h«9çt>Á¼I:yP:÷>v>aÁý7aÁý7îÉC<Ä_·>p>C?£|o>¥ð.>D:/?P;¾6¨Ð8eé<û\Õ8R6Ú8³Oú>×,v>ÛÖý7ÛÖý7îÉC<ÜHð>¯q>YëW?#?Òü«>ág?ýÆ8÷ÏÜ9Æ>æ=Rì9¿Ð9ï
?}4v>Tìý7Tìý7îÉC<?:·>gÓ:?
K?&?.3?Ð]9²9m>Võ9k×9ù4²>JFv>Îþ7Îþ7îÉC<§Fò>§d>ìE?Dº>Ò>Ñ9?)½-·9·½ÔÙ8>×Ý95_û=Ov>Hþ7Hþ7îÉC<t_5?qG¼>v?Ï°@k?ÁäU?Û$:Þ	:9º?oÐÀ:Çqf:Y2V?#Sv>Á,þ7Á,þ7îÉC<T9&?Pc×>äE?aÚ>¹> 7?ðP*¸	s9¾Ù¾ W9/»9Ù3½>{Yv>;Bþ7;Bþ7îÉC<Ñ >¢Ý_>=7?¹>ùor>äº$?é¹Ìu9H-¾¬ñ¸:!9zh½¿Zv>´Wþ7´Wþ7îÉC<%[Ù>>ÿLG?ìÐ>Ü|K>06?z)ù7?c>9Ä§=_óö:-Hº:õ¯)?/\v>.mþ7.mþ7îÉC<'b?C?F	K?Æ»?h-Á>KgJ?Û®8Ýí8Ç¼>:F|î9Pâ?cv>§þ7§þ7îÉC<O?¬ø??8½?D?ðêv?)>;ÇH«:]£H?	
;b~; V?v>!þ7!þ7îÉC<Þ>ÇÐ>ÚA?Nz?
§Ñ>Å6?Èâ8Xð9¡Ì>ýåá9µÍÅ9,.?E¥v>­þ7­þ7îÉC<bÜà>ö>¹E?Ð#>%~G>J2?9«·Á8:DH?ë´÷9Ð:Ù>$Ëv>Ãþ7Ãþ7îÉC<ï!5?èÇí>ÝC?G?F­>øÿ>?DÀ·FÇ9;a÷¼µú£92d«9Îíô>cÖv>Øþ7Øþ7îÉC<`Ä>»Y>¾:?ù>®¢¾>3'?C+B7¡k19P=÷a:~ë9éÅ?lçv>îþ7îþ7îÉC<_Ãé>«ª>3Ç=?$ä>½ù©>2Í+?§p¹>9¹ÊÏ¾qR:Õ&õ9D?w>ÿ7ÿ7îÉC<(ü÷=­­¹=¯ó*?aþ;iÞÓ;´®?'­¸¨º+9¾'¹,í8IÙ4¿w>úÿ7úÿ7îÉC<S º>W>\&3?äN±>MQ>j/?tÁ7Ã¦£9¢O=È?:¾:Qr?V'w>t.ÿ7t.ÿ7îÉC<¦,²>j^>oM?*m>t/>;õ,?P´%¹ær9¿
"r:.4:/«+?å9w>íCÿ7íCÿ7îÉC<"£?2A¹>eL?Gõ\?±Á?"áQ?(=9Cä39UÑ>ð'/:Å.(:§N?Ï<w>gYÿ7gYÿ7îÉC<Å7X?»à?¹N?ln?°>gº:?Çû¹P£{9*8¾'üÛ9¦¬9J#?ÁAw>ànÿ7ànÿ7îÉC<Ï(=èý<}f)?£JÂ;ÅR;îÓ>?óæA¹¾¨Z9äã¾ a5Ê±]9¸B;Riw>Zÿ7Zÿ7îÉC<Ð¶\>!>8?lÈ>ÍH>-Ù+?,O¹(à9î¾)1§9VÏ´9¸ì>Bw>Ôÿ7Ôÿ7îÉC<nB£?ðo"?Þ¥??ãa?Q+?,/9Ê9L«>$P[:¶;à9ýaz?é¬w>M¯ÿ7M¯ÿ7îÉC<"x~=k==]õ+?j=g=:%(?ÍúC9P{¸9Lú>©S«:e:2ø!?à¸w>ÇÄÿ7ÇÄÿ7îÉC<W?Zª>ÃU?<ä¸>Ötm>TG?jÛ¶Ääy9ªÆ`¼¯çi9f9*?4Vx>@Úÿ7@Úÿ7îÉC<t?çÉ>ü9;?»Î>ò>¨Í/?£	¹í}9>2¾xº:éÜ:o!?2x>ºïÿ7ºïÿ7îÉC<÷¦&?9¸ã>BY;?;k?ÐZ-?L°-?{P
9b9Ug>Y!;K¬;³?x>88îÉC<Ø@?Ç¢ >ø3|?El@´¤?h]?;%:,à9@±<? ÿ°:N:\[?*¢x>V
8V
8îÉC<E?=å¦>^ÁD?QV>P?>Ìr:?¡8¹æ®9Ö¾¸@y9Õd¾*¨x>88îÉC<>	ÅB>{WA?·Ê>,¤>.?ù=ÿÔ¯<.D?Ã+*<iÉæ;Ã<?¸±x>Ð"8Ð"8îÉC<ú(?)Lú>C?$+?Ü?¢7?´`¸îå90F¾m©þ;înl;XÞ?'Íx>-8-8îÉC<YäÏ>jZ>)=?? e·>ä4?9¢ª·29p_u½7Zh:u:`>?Bãx>J88J88îÉC<åû? òÇ>x=?ÁÅ1?½ý>V[3?4Á]8æ8W8v> ò'<½²Ê;T?*îx>C8C8îÉC<zl?JüÈ>ÒK?Ç÷í>b$¤>ú9?/¸2Õ§9½dÅ9*õÅ9ìuÿ>2y>ÃM8ÃM8îÉC<IXÉ>ë> 18?µ>CE>»T)?6<Õ¸º.ñ8ïUâ¾­@9!ù¢9rj>V7y>X8X8îÉC<ÔÓâ> ð>³L?sÕ>XÞ>Þ<?³¹*#p8y¿|×29w=±9(>8Ly>=c8=c8îÉC<

î>OL>ë4D?Ì>HeU>+?ÚIb¸ÌJc8Þþ¾g99À8?Yy>ùm8ùm8îÉC<\>ÛU>¾8?Q>]>ÔÚ(?öZ$8á_¬9"t=²=:f:Ç?Xfy>¶x8¶x8îÉC<ðG?Y	°>þFC?§rY?À??î8?áñ9i$ª9Ùf>¸  ;NìÆ:¿N?¤y>s8s8îÉC<.:>$Z>
þ4?©Ú? ÖÇ>-Á,?»3Î8I9Ìv.>6;6Ìñ:¯$?Èy>0808îÉC<Ç>zL>Vã4?½Ù>PqH>l'?rd¸Ù&9ï¿½ñ·´ï9®nf½I®y>í8í8îÉC<0e?¢tµ>þ-T?`¬>íåe>¤??¸O9Yï ¾¸Y@:Ò:«5?Á·y>©£8©£8îÉC<ìçÞ<#<Z@?I[×;<+¨;ê#?n¦	¸!9¨Ýn½«80²9¸>öÎy>f®8f®8îÉC<=6?îmü>zÑ8?C½>>gÜ)?Ô(Ì¸ ´õ8¶Ô¾ÿn:]\:m²
?×Úy>#¹8#¹8îÉC<Á¯><X>BO?Ãp>ôÖ >??P­¸"Â"9s¾ RF9Ü;9
Ê®>'åy>àÃ8àÃ8îÉC<£é>êåÍ=è%9?@ â>Z§>	¹,?s7ÇÛ9]ÕÓ<³Æ/;ûÞù:t4?ëy>Î8Î8îÉC<%?á²>£¥;?Ë?XvÚ>'à1?Ï9{9êß>ºu>969{£¬>îy>YÙ8YÙ8îÉC<@?¼~é>%R?²ò>dx>ÁF?hi÷8z2f9t>Ère:è3T:
g
?%óy>ä8ä8îÉC<Ë¬Ë>} v>ijS?6ô#?¥ôÐ>ÚÝH?`Èç<°<ÔÒP?¡¡;Ò-?;llX?'z>Óî8Óî8îÉC<(ì>®J>þI?ø?0¿>%I?FB=;;lp7?÷)ª9à£9Ø(?-z>ù8ù8îÉC</Ï>ï>Ü*<?Õ>§ÓP>z-?]\¸7C9+E¾Ê¸9Y,9è4?¢Uz>L8L8îÉC<æD?xv?³M@?§ ?Lóë>¹M.?8ä+Â95gÎ=q:5:&H?°pz>	8	8îÉC<Á©?y0?¼Av?Á«?Ý/?¯ºy?y¦9H«Y9]ÊC?y:;	é×:%]?éz>Æ8Æ8îÉC<-iâ>">Ð,N?ökK?8?ª1?9¶b9>çõ5<RÒ;83]?Ez>$8$8îÉC<n?Ñ¹>@O?sàÐ>ðö>v??`¹,¡9Øª¾!E9ÄSO9phó>[Âz>?/8?/8îÉC<%
 ?ÎØ7?iÙ^?al?®? Q?*wR9»95HE?¨;®2¶:jÙI?Äz>ü98ü98îÉC<xt?ß¬>®	H?ºî>wN¢>lD<? ¶&9Ìp»¦}:Xðõ9>?ìÆz>¹D8¹D8îÉC<z?_¸¾>µÎJ?íD?y\ø>²J?#u·ÆÓZ9Ã¡½
±9	¡´9éú>Cóz>vO8vO8îÉC<?Á¿>ð®C?
>W>ï]7?j,87³8¦S=~úÄ9¢ì9Õ>¤{>3Z83Z8îÉC<J	é>4ë>ø>?S5è>}a¢>þ
7?ð19ª9§>ëR{9SËV9ËÄ?PE{>ïd8ïd8îÉC<ùF=ödÑ<èb%?M3R;³A;D\?m	¹$n9D_¾¿
9[TÚ94&>â^{>¬o8¬o8îÉC<ï#½>^w{>ç@?Ö¾>cj>çp+?^m»¸î¬$9A¯¾=98yY9¤p(?õf{>iz8iz8îÉC<sÐ?&Ô¾>ÃÔ0?&èu?Ôà0?ô1?×à)9p9s]£>¹Äà9 a¦9ë,?Ô{>&8&8îÉC<²Zß>u>¿RQ?ÁÈ?Ü¢Ê>ï³:?ü¦7ÚE;9c=»:Z:g5?ÞÀ{>â8â8îÉC<úë°>&õs>µ§9?cÿ>HD>Pp(?Rt8R­¤9Äç½=JÈ9®9h;?YË{>88îÉC<X?Òö¹>/Ó??2®Ç>ú>à*-?á 9RK¯9 j>êÚ9ëé9ýï>wÍ{>\¥8\¥8îÉC<³ì>a¨>ð3?(K>7>Þ+?Éf=¹ã%9åª¾#f½9ZLt9xF?ÛÑ{>°8°8îÉC<Ü	?3]¨>Y3Q?
?0ê¼>nÂ;?÷9ggð8S?øà91à9ì-?ä{>Öº8Öº8îÉC<öÛø>ÚH>FJ?9þ>o3>r8?Á¸Bê8yìÒ¾r;®9F×9Å^Ï>=ò{>Å8Å8îÉC<á»>V;>Á¯5?3¼M>ìY>Ùm(?6)=!Ö<J?T<¶×;G»7?Aÿ{>OÐ8OÐ8îÉC<5¯l==1=è¨*?¦Ö;Bf;^Ö?ç¸TH.8:º©¿Ù1¸Æ¦8Wâ¾|>Û8Û8îÉC<E¼?Þ,Í>ÙMG?'uÜ>ÀJ>¶5?ÌÛ6ÛYl9vÁm<ç¹9>9¬Jy?ºk|>Éå8Éå8îÉC<ìô<´ê±<50?µ|ë;=ûÁ;Jc?aJ9ðkÚ8Í-?RJ`9?¢9­vÝ>ru|>ð8ð8îÉC<J<ü>P>øðJ?¬Ê>#×><X6?ÔÜ98A¶9¤=L$3:ôXØ9¦ùS?|>Bû8Bû8îÉC<ß]>?
>jÿ<?]$?îõà>¯1??®=¤QW=i+O?<g0<~kM?Õ|>ÿ8ÿ8îÉC<-§?/s·>ÙN?Yô?××>vG3?Ñ8bÚ£9]¨#>X¤:!®W:ï&?|>¼8¼8îÉC<Òï>¹È>0·O?º?Ç7¹>.L? éù¸ªø9â8I¾m¯¸:Ì®R:i`?þ|>y8y8îÉC<²GD?Ål?É9?Ôß«>ê>xÊ+?q·[f9½¾KG:9:ÊÚ	?|>5&85&8îÉC<T?ð?Zj?ûÈ?ó">8Vw?o±8Ì91³>2-:^ô:°I)?§Ì|>ò08ò08îÉC<îA?·=.?­è=?Õe?#ØÕ>4£7?©±z8$¥9TOÂ=úå;Òi°:Ú@?yÝ|>¯;8¯;8îÉC<R\F?T?àG5?Ý§>Ôñ~>ú(?Tå*8e9Õ£=_Ë8ö¤V9¶r>Êê|>lF8lF8îÉC<N!?ÉÙµ>äi;?=ç>Ì×G>ø(?¬u¸Î59ùÑ,¾n^©9T'¸9srë>Ú}>)Q8)Q8îÉC<1?ù´Í>[ä\?ÎW?býý>|»X?Pç-8ï&9¡Z=ï9@D9+?}>å[8å[8îÉC<Ö11=¸=1,?ÏÞË<±9¥<1ð?¤¾¹'B9ky¿Þ@:ßz:sÖ$?5}>¢f8¢f8îÉC<öã>ôÎ>4<?4>jFc>,2?ÂY8üÙñ8¹q>X9NÀr98?T?}>_q8_q8îÉC<Ê=Ï6Õ<DW2?àF=«=>-?{29-ç9e®>±yÓ;¬;W9?ÅF}>|8|8îÉC<C?T¬>ÁG?©b?tÏ>7?¢,9îA©9;6l>+\::Dð9¿YF?kN}>Ø8Ø8îÉC<dT>°£=ßK\?òî>>¥?C?và7óý9eæ<\Ã9Ì97+ô>	h}>88îÉC<:A¢>ÉÎY>·´>?(k4>îÛ>:73?xè¸øt¼7üäÀ¹H9Gµ9ç´>Ân}>R8R8îÉC<´x??èkó>]I?B·>9>;0?æð!8+ºs9qª=`P:4Ñ9+E%?¥}>§8§8îÉC<&Xó>Xá>(D?÷>Á¦>¬3>?ù@¸Sv9ð1½Þà:Ó:ËfA?ò}>Ì±8Ì±8îÉC<µ±Ý<Ú¡<íR/?Õ;Tª«;ñ7?w-_8ø59ÛÅ>Îh¡8Ûü19Ç'h>£}>¼8¼8îÉC<¾à¼>N|>ìw??ÏDB>Ëd>g6,?ç¢8Á9ë&==g/²9fþ9N³>¸À}>EÇ8EÇ8îÉC<²U?¿??ÝcS?´Ò"?è½Ä>pÝS?
9î¤9ÌW>np<:ðHé9¡ÉN?×}>Ò8Ò8îÉC<äÜ>%Æ>c£@?¹>$w>B{7?6-9º°£9©o>òh9;%¢9N×à>â}>¿Ü8¿Ü8îÉC<ý>3Þ6>½I?þp?Ù>ìÁ3?©B=Hô<7ÿK?^O:s§7:îR?ø}>{ç8{ç8îÉC<\e`?vÌ?ÎA?Ò?3?êA?l¶:s
:mÐ?Â:¦nh:ó.?Dû}>8ò88ò8îÉC<ùê=u#§=¬63?c-<ØÊ<?TZ¹¤9GG1¿x6ú5f»9Ýût;~>õü8õü8îÉC<­J?yö>¸½Q?O9
?ð,º>q>?òÖ
8%×9ý*~=£9¶\9X?W	~>²8²8îÉC<ý.×<²<ñ½.?°:Z¬À:9ê>èaÍ¸¹¸8lÊ¿o¸<±9xÙ½ì~>o8o8îÉC<¸,ü>MU§>æ@?´O°>P%t>9ß8?ãq«81«
9%A>LùÞ9:o9ýn? ~>+8+8îÉC<s?zß¸>ìH?×¤Ì>î>q8?sôì7?ìn92ä}=ýù9z§[9!*?N~>è'8è'8îÉC<{¿>ë·|>ÂA?Ó<>D>2?Òþì7<¯y8lýr>ËF9Çç½9÷ý>~>¥28¥28îÉC<Yôd?Á>`Ø?è,+? >{?&9½8ÉÞ£9©Í>K¢B;Ó1Ã:ÂC?À.~>b=8b=8îÉC<(Â?èÀ>ö®R? Ö>.>0hI?Lw·´/8=8è½öð¡9zg89ÒÐ`?I1~>H8H8îÉC<µ?Ò>³ù??|±>Ñl>Ïâ1?Ì8 â$9­Ù>í9ðQÈ9hÓ?äO~>ÛR8ÛR8îÉC<þÞ>õ>)C8?s¾>m>ò.?Fû7Õ9<?:ÐZ:9ä?ë~>]8]8îÉC<9Gc?n?Ó¤P?úA?¡Éò>ýL?ßtù89>ì_>÷:"l+:
K?{¹~>Uh8Uh8îÉC<Öÿ>Ö9>>Ã??=?:Ä>1M'?cô8ë^9d)>`z.:«Gõ96?½~>s8s8îÉC<?è7º>îNA?¦>Hôi>l/6?°N8Ìì+9üá>f2:^ëë9ÖA?aÒ~>Î}8Î}8îÉC<J?«­û>N?I½?ü¾>nÀ;?±Á9mJ{9n>[é:ó¼:?©ñ~>88îÉC<]ý>º¯>aN9?»ý>>ö¶>æ1?3-29Æ39©þ>\9T49Ï³>u>H8H8îÉC<Ô¥¶>UñY>¶V?7"?NÛ>½Ö<?J½8þè 8]Ö>Ôà;ôª&;Û}G?~>88îÉC<úÎÞ>´>qó??&>)I>Ï/?Ê¸J)9jý=¾ÜN9]re9¼òå>¹'>Á¨8Á¨8îÉC<×)!>ä=j4?w!T>Ô >Ô(?±1C=o÷<;óI?£)<ó÷;·/?ó+>~³8~³8îÉC<·Tß>J=>ÑÖ@?j"Õ>rï>¾i8?mË¹^@9ªtÐ¾· ;¸;¾Ï?Â^>;¾8;¾8îÉC<Ç/?Ç¢¥>´dO?9¡>dÈQ>KD?\¹·ü8À¸¿¨!·¸"^9S¾®ª>øÈ8øÈ8îÉC<öãÁ>>Ä??Q-¦>Åps>À.?"ñ¿8ÛÉÖ8Åä>z±¦9åg:
>ÑÅ>µÓ8µÓ8îÉC<YK>`4]>á4?Ös>¥6>zd+?ÌÐ`·Ê9Ð9½YR.9à
9µ>Í>qÞ8qÞ8îÉC<}À2?:Fß>­óL??eRÌ>®9?âËé·ït9\Å½Û7]9Ô¸Í9H¤>ñå>.é8.é8îÉC<aÝ>2*>æ®@?Ô>¯i@>a7?4Ã8½ó,9<Ù=R0b:ñ·û97	f?þ>ëó8ëó8îÉC<û7¥>ìRb>ìá:?m¸n>³¨0>÷,?N¸üÉ8à"¾®ô®9x½9àì>>¨þ8¨þ8îÉC<a-?X¯>îã:?Øº>>t1?yÎ¸ÒP9}¾!yÁ8eË9ó=6>d	8d	8îÉC<¨M;?ÔÒá>UT?Sîs?è ?B?·9çÀ9¼Ê?Æ*:>ñ9ï4?Â>!8!8îÉC<³æò>[ >ýA?¨ä¶>d?>×1?òÖâ¸v!9MÔ³¾³Ñ:®,é9ºÌ?b>Þ8Þ8îÉC<óÎî>ù¤>¨I9?¿Ü>Ø§\>îç&?Í¸Õ$9:s¾ÀÊh:Æ*#:i6?->)8)8îÉC<q?H?ñ]?N=?aúç>éP?ou9Tï 9ÊQÃ>mGA:]¦:<Q%?>X48X48îÉC<¾{è<¹H²<¥é&?Àüv;óB,;7?Ó=a¹4Ç9ÅÅE¿¦©9Ûe9ôÏ?}>?8?8îÉC<`?JÃ>??F?ù?Áj:?59§§9Îc>;«9Úq¤950?>ÑI8ÑI8îÉC<ú!È>>åBA?é>ÅY>X¼5?F%í¸T9×´j¾´T9Û9I°?#>T8T8îÉC<ê?Dß¦>Ø?[?;Ð>¹N>ô@?åxL¹6G:9¿¤ ·ýxT9aA½.P>K_8K_8îÉC<a·ì>õ>¡L?÷ö>Ü5>°Z8?p-¸¡dD9*á½qù9®91ê>ªP>j8j8îÉC<¼ð>÷ë¤>IG:?/>^Ùg>êÃ/?ÖßB8«c9+Û=qÉ¨:ÊH:NdW?*R>Ät8Ät8îÉC<>gû>d>¬(N?ö?RëÕ>å8?ès8Úém9«=lML:su:&$'?¹T>88îÉC<w¾%=Fñ<7Ü/?ú;ÞT;ö1?a¹öN99	;¿t:òt:Ò6?¨^>>8>8îÉC<^ä?ÿÌ>î>??Ü>@2?Ð 9y:9uL¡>©s:Û¨S:vN?Ðv>û8û8îÉC<q"?ç6?>?°IÐ>ë>LÜ;?Ädj9®(9¢Ý1?íÆ:"î:nK´?m>·8·8îÉC<°ô>6°>íªK?]Ê>­á:>¥À<?×è%¹oa9»¾´
:a\ê9?^>tª8tª8îÉC<l?x»>WM?
ü>òø«>;?»7·,9Í®¼Ð­:<@:ÏP8?ù§>1µ81µ8îÉC<Ó÷ÿ>ó¦>?D?u®?Å7à>²¿1?¾Ì¸oã°9@(¾ç28#296=>ª>î¿8î¿8îÉC<;vÚ>¼ >@?ïj3?¸?;
1?]¼ï<i<ªJ?\­2;÷Ýô:Í:?"Ã>ªÊ8ªÊ8îÉC<·­>ï,h>­p??g+ó>e²>ÿy.?P&9¦9>Èc9©^m9¦|?(É>gÕ8gÕ8îÉC<°Æ>4>Y+D?7µ>"Nw>T{;?¢qA·jÕ8Ç]h½¢¼:¾:?É>$à8$à8îÉC<6õú>Q«>;?Ú±g>Ú*>*-?¶¸
àc9#)M¾Õ9¡¹9	;Î>BÍ>áê8áê8îÉC<(E>8#>»<?¼>Wô>a)?9å.99Ç?Mì9¶oî9µý>ÞÍ>õ8õ8îÉC<VP7>0>PÛ2?î3?ì=Ò>/?\¡=úIL=ð4J?i;Ç:´:?Ñ>Z8Z8îÉC<pfÝ>ÍÈ>'A?CA>·ZH>s53?Ú¸bÇ9a+û½<ðç9f:¬:à>Ô>88îÉC<äÀ>v>ºÒG?çÞ>>À>zÆ5?Ùû¸Ã@9§¾ãÑb9ÊO9õîº>Oå>Ô8Ô8îÉC<3ù?T¥>)ÍJ?Ro
?VÁ>;?z37}9²<¥ó&:í¸¼9æwb?
ï> 8 8îÉC<÷¢?À>GpK?J¬>@n>IØ8?¬`¸x)9ìÓ5¾ Ã9Njß9´(à>l
>M+8M+8îÉC<p%±>Hm>zî>?òÖ|>áõ8>ù.?HH¸+>9|	.¾ºÁS;@;ÛÜ2?>
68
68îÉC<±Gå>M.>Ê=?R'¾>ÄA>¶+?i¹8Ç9t.>BÉ9È:¼Ä>§>Ç@8Ç@8îÉC<	T»>°úl>&]J?2îó>î^ª>ùC7?\6ÿû©9É¦;ÌÃÚ9òâ?9óí?*'>K8K8îÉC<?ãÚ>±Q§?ÞAn?P ¨>ðÚ´?ÑF7.¸9G³<¨
:eð;:¬8D?L6>AV8AV8îÉC<??d¢¨>ºE?*tJ?Ç?p-?Ü§¸ÄN9¾;:Q<:ÕQ%?ý7>ý`8ý`8îÉC<gdÌ>`>jÁ7?ÃK>ãg>+C,?{nd¸dNj9Ùù½Ü9ùëË9)
?ý:>ºk8ºk8îÉC<I0?~»æ>¬C?ÑÑ%?õ·é>¾ 5?ãT¹OË8CòÑ¿ï
8®9P>ý}>wv8wv8îÉC<8Ôû>,«>Ý;?j
>òO>¥-?0­·*¤9æþ½¡P8Io9Ô3ß=Û~>4848îÉC<º4?¦ó>33=?frß>ä>{8?Ë8³yc9t§=9»5~9u?×­>ñ8ñ8îÉC<½þ>ñ£>°`F?ï»>>æ.4?çS¸7Ë'9µÖF¾y\Ä:ÜY:J½+?Äµ>­8­8îÉC<*%?$Â>5B?à>c>A5?Ç>9i9·8 >ß¸:,Áö9§þ?Á>j¡8j¡8îÉC<ý[ð>dò>N?-fÆ>w>5»F?¾ÜT7S9$±·<·8ï-9*L>ûÎ>'¬8'¬8îÉC<n?ë¿Í>j<?ü>¸>a/?U>·å» 9¼ùÂ9J~¥9^Í?ãï>ä¶8ä¶8îÉC<%&=Â<çó,?"e;î5;}|!?9¹¢`9­ ·¾Ô9"/9=??3ô> Á8 Á8îÉC<ÈÓ/?¬Ó>ºT?äü?t±«>!ÃJ?/@F9`â9`>¤":<ÖÂ9°ôT?Þÿ>]Ì8]Ì8îÉC<|_î>>¬Q?i?õLÔ>¦Ï=?¬GÇ8¬¾9:º>= \<ú	<Æ4L?¿>×8×8îÉC<È>Â#;>[@?"¬>VÊx>1?è0í5ÙÔm9O;©âT9TÊ{9ÑqØ> >×á8×á8îÉC<pm?ÛÓ?ü^?#Ð?j2?Í
e?`,9Võ9Õë
?yò:,.×9}¼!?%>ì8ì8îÉC<7Yþ<r¹<Õz/?¼=íù<"?ÙhÃ¸ªì¨9¾úé6ð?m9ax|<ä+>P÷8P÷8îÉC<Ó{è>¡>`µ8?ú>Bg>ãZ.?e¸;69Ü¾ÙÂ9ä9Æ87?8>
8
8îÉC<¦Í?õð
?í?ÿ=?E?¢ñ?ZA9Ù§9Ï¦ý>§H:Õ¼ø9JN?R^>Ê8Ê8îÉC<TÍ»>,{>O ??À>.>KH6?S
¹¬Õ 9¤¢ë¾µ±:hÜ9ê8)?¹q>88îÉC<*Ø>»b>E?¾âÀ>|·>Ïµ0?e©¸õ29Úq¾¡º:óå9õh+?£w>C"8C"8îÉC<(B
?&µ>jC?Ï>[>Is,?>FU¸À§k8Ù¯ç¾åô9÷9^^?sz>-8-8îÉC<¸õ?Â>·tU?èT?·¦ù>§RZ?Àb8ä¨9ã]=xc:uVã9³?Ù~>½78½78îÉC</#?VÄ·>3c?Ç7~?Á%?±ÁM?è¬h8Ã\9Pè>òpF:]î:9?>zB8zB8îÉC<íñ>7¥>&+;?s»>ä¯>
Å5?¨Ûë7º'<9¦s =ßp:å¸9xX?Ù>7M87M8îÉC<Ð;1?°Má>aI?Ñ>4>¬Å>?Â8¶Ðá8<¡Ü>Ç6:o:Iõ>Ï >óW8óW8îÉC<K=?Ìº>b}W?ó¾?½¡>0ñN?Å9¢u9Ú>G;I«:i°H?ü¢>°b8°b8îÉC<)û>ö&°>_k6?¢Ë>2i>æ+?zË¸±òQ9p§w¾u4:²¶ø9Ö9?­·>mm8mm8îÉC<á¢>pÎ^>%;?Ô³>R>à/?±19¸9³9bC½ÇâÚ:°:~7?¹>*x8*x8îÉC<Ò?E??ìy?;®"?õ«µ>+=e?àwx5Ø{9ü:¤b:äÂù9ZMh?z¹>æ8æ8îÉC<"S?zq?­m@?Û_Ú>à>K-2?:iÇ¸8B9¿¨¾a)¿:÷:
ê,?²¾>£8£8îÉC<s÷>ÇZ©>»;?ò-ï>Îµ>2¦(?òì¿·Å¡_9\´[½±7U9_wR9Y¬?íÅ>`8`8îÉC<C¾>iu>ó_F?¥dÆ>ó>1/?´·6Mã39.\<#»ó;bø;{}E?êÇ>£8£8îÉC<é<¬<1I-?R$;ñi;Ö?g¹~öv9¶zï¾H*Ð·ÁR9PÚ|½°Ï>Ú­8Ú­8îÉC<#¥¶>Ó>Ð©3?à5ü=uÄ=JS$?Bc®=ë`=(|F?3ò<zgc<®0?¬Û>¸8¸8îÉC<?ë>t5?áH?·ÉË>X|?°`8öª9É=j^:ÃÊ9Tö/?æ>SÃ8SÃ8îÉC<¶.?ôßð>5|9?¤>nÑl>_f1?>Ã8Sä8æá>ë3³:ù:Ôa?\ç>Î8Î8îÉC<*P¸>Ei>EJ?|{>q/>4ï7?P¹q9óÅì¾¼»y9JÌ­9çì·>ö>ÍØ8ÍØ8îÉC<àµ<S<w¿'?ýä;¶};q¦f?ðk¸@íg9ð6¾¼Bc¹K9²]¿ú>ã8ã8îÉC<-Å>åK>$F?ßOS>½ï>!B+?Vcì¸$
.9æ×­¾°»4¶øw±9ÄZ»>Fî8Fî8îÉC<I2©?E?¾[?RÖK?Òê>Ù^?}6Õ*o9¾;¦`:d":41?\>ù8ù8îÉC<)ÑP?ë?J?"³F?Në	?Äh8?Yê¦8½*97m>´]:F1':¾=)?1>À8À8îÉC<×Þ
?ß%¸>÷9E?z$?Nß>~<?ç¡È8<!9t&>°ö¦9Ù9ßÄ>c9>}8}8îÉC<?G¦­>aC>?§Y³>ÎI>%1?ok8ñß94m=ûÃò9Üü9aÇõ>É9>9898îÉC<
P&?î±È>$T?N?²Ûº>~ìM?Lá
¹8R9ó¬¾×é:©¯9N`?¶;>ö#8ö#8îÉC<4t<=l=íÊ4?å@U<~Ë,<`ø?ßJ¸
¡û8¨ M¾|],8ã9h>t<>³.8³.8îÉC<Gª>|ÇQ>F34?¤0Z>pñ%>òL(?Sÿ_¸~hx9Ø×æ½Â?z99íÜ>hY>p98p98îÉC<Û·>d9>Q?ÈÅÞ>èV>+A?z9=h©<ÖÀS?Í[7<êà;csQ?\>,D8,D8îÉC<4?LÐ>WªC?¬>ÌXr>öS6?ÞAï8©ñö8ø>¿9Û9GÜñ>>éN8éN8îÉC<ßê>õ>3B? Ôá>C¦>TÛ-??}û¸9ÝC×¾b9:#ï0:?Z>¦Y8¦Y8îÉC<LXÈ>>T3=?,×¬>:{s>&º5?Ä,,·(ÄS9#Ð¼ÿ¤:­Q:`vI?s>cd8cd8îÉC<4$ì>â>ì>?°=É>m{>È3?vþe¸H¬9dàª½Ã@S:Ag':@!?t»> o8 o8îÉC<¡_?à³?]?vü?au»>"µ¹?G 9Tj9å_/?ù;aøh;¶ÿ?ª»>Üy8Üy8îÉC<_´?"ª>¢Â?K®i?ÍÜâ>×Ø?ü,T9è±9­Ó>ZÌ¦;«d;$¼:?1¼>88îÉC<¯¢ô>}§>Yõ:?ì»Ò>#ø>:?ÚT²¸F©a9NJ¾798ð®9
LÝ=µÞ>V8V8îÉC<Ò?±
¸>ö5?áÕ>s	>º1?*³7¦98$=Û~:"G`:úX0?[ð>88îÉC<Vû?Ä>BùL?ÀÔ>À[>PO?ÕY59VÛÂ:':ÌÜð9}1?¥>Ï¤8Ï¤8îÉC<ò´>Tl>,ÅB?ûé9?£âÿ>Pÿ9?!=ÓÒ±<¿~O?Çj9qü	9ÑÉY?M>¯8¯8îÉC<¹wâ>4>sÁN?]Å?¸TÈ>«@?bÍ8ò91=JÆ«9aÃ9±á>©>Iº8Iº8îÉC<UQ!=ã<Öv5?±µ<ôöW<Ñú'?äøó8%k9!Î>>;\;;:7?å>Å8Å8îÉC<O+è>>ÚA?W><Ñ8>ô¾2?
ó6Le94­<úq:Q:Õ?>ÃÏ8ÃÏ8óýT<¨ì=0­=sp.?[Iø;Ê;ßF?
~¹@J9 ¿/Êæ8æ[z8hýk?<>Ú8Ú8óýT<;ïÅ<6ä<ÿç'?!2;à;"
?Ñz¹ 9ÍVÈ¾¸p/È8÷ª¾'><å8<å8óýT<{?Å+l>­Û?.@¹Õ½?]Sk?¸b:ÛA:ÀÌZ?TýÍ:²[:tp?ü >ùï8ùï8óýT<?~?z?Ë{W?Ê;?¢õ?Ã9M?´H7u19-¥N=aúm:à<:·~E?ð.>¶ú8¶ú8óýT<æTé<Ö6¯<ðt*?i£Ë;«¦;d?	a¹n¤®9ö¤¾­09Ú9£,>(1>r8r8óýT<õZ¸<(,<2?H5;òøf;R?@Cì¸ÜÍ8jç¿h)8B9`=:9>/8/8óýT<B	?b¥>ÿÈT?ù
>öU>'é;?3É¸È÷8éªÏ¾øq:
:(:@8?A>ì8ì8óýT<)aÔ>è=>??¸ä>eÄ>dãB?pZß·M$H9FØ½ºrþ9x:¬÷>D>©%8©%8óýT<±$>ÝÃÌ=uõ-?.}L=Ø =»"?¸<H¸RøÂ8=u¾Ç¹]9AÕ9Ó/>ÂY>f08f08óýT<ÿA!?WÕ>,TA?~ó?¾>ð.?~ G9üû9io;?Dæ@:þ¦ :g±?Vu>";8";8óýT<ùè?/|¶>y©>?·Jç>k¨>r/?âÍ¸d+9I»¾ü:L¼Ë9Ø=?¨x>ßE8ßE8óýT<±Uõ<Ç·<bß*?Àt¼<óe<M*?Ä/?8=Y9Ðoá=Ö[õ·´%g7§Þ¿
>P8P8óýT<îÿ> ¥>ÊE?þ`Ü>¡> /?è)9`T£9>½Ô{:ñ9:0¤b?_>Y[8Y[8óýT<Yvñ>8È>®G?'?ìô¿>.?4?~-à8è  9ñ£2>¯ü¼9|:9H&?¯>f8f8óýT<|?Å5P?3#9?QûF?/^ÿ>gyG?V9¨9ý9®>8:?{:`©?	>Òp8Òp8óýT<&F?Ä1ð>(S?ÔÌ?Äv¡>ÌM?_s88À9Æ=`Éh:Ò:¥o:?z >{8{8óýT<<(ÿ>¸ >ÏoK?%öÁ>vÌ>ß2?#+¸¢8íÄ¾.Ü9`Ê9J½> ³>L8L8óýT<bo >w\>_K:?¸°O>ßn&>âº?F]Ë·>ë8&OÝ½Hc9ÒX9ª>´>	8	8óýT<Á?
?+®>"O?×U>k'X>²V:?8Fµ¯2¿9@Ä¯ºAâ7Ö:9å=&¸>Å8Å8óýT<zdö>ÉË£>¹@?<Ú>:>Óo/?8.ß8Þ9î@>ðX;Tî:M*?sº>¦8¦8óýT<~«;?¡Æ>ßq?£1?^*»>õçr?¡Ë9*J9m>ª/9ßZ9²m>Ø¾>?±8?±8óýT<ã?\7É>i¿;?äïí> ²>éû*?UÚ8É8ÉF?>:á9a: Ñ"?½Ø>ü»8ü»8óýT<j`&?©ã>0;?hY?rß>uv3?-­59P@ã9å¨L>!ê;Â£Ô:.«/?
æ>¸Æ8¸Æ8óýT<Ø!p>Pâ#>;?Z>s3f>ò×/?èË
¸Eõ8:Òö¾uf9Q9Ø>'ú>uÑ8uÑ8óýT<+Ú<ús§<'?Õ®-;ë*;$?pd_¸Þ9ÊÎ·½¦r·èÐ8 ¶½
>2Ü82Ü8óýT<¼£þ>î¤>%¬F?´É|>¼1>K-6?¿í¸ß9ÎÒ¾II99"®>!>ïæ8ïæ8óýT<Ì¶¿>¯i>??ÄL>æÈ@>Á^*?Üÿ·.øV9KÆ¹¼KA;.÷:a£G?ñ>¬ñ8¬ñ8óýT<¿|?j¡?z¢\?Å7<?%ã>¦³S?> ¨8³ó09aôs>®î:(Y:Õ!?>hü8hü8óýT<ïê?½¶Å>Ê9??¯®Æ>_/?0\8>`9É)S>5·9ßL®9XÑ>>%	8%	8óýT<Ïô>m!>ómL?6>ØV>ñ¢4?0¶½¸2U9Ìc¾çE9ýÖÍ9;a½>B>â	8â	8óýT<8>mÍA>¦I>?Â¼³>g?>àö-?3(¹-9ó'ø¾ß9ö9¼Q3?hF>	8	8óýT<á<?Ó¢>K?|Y÷>o¤¬>¥c7?«A:PÏx9³?¡O:Y :YT?"L>\'	8\'	8óýT<Û±>Òx>e6?õà>Ê¿¬> ¯&?P>/9
 9>~¿9ý9H}?ÖO>2	82	8óýT<F
?f{Ó>8?¶h>»w.>»*?í"K¸zno9{1Ù½ÛÝ:á:£Ö?{Q>Õ<	8Õ<	8óýT<Å#Å> >L8?²­p>5Ñ2>þG,?xû¸ú³g9Ð¦½Ô©9:T%9Ê1f?Ï_>G	8G	8óýT<Ú(?HäÜ>ò°C??¾Ã>kË>ô1? 
¹bÁ85uz¿^J::,?|a>OR	8OR	8óýT<QI§?HX>?ñü`?´×(?*gÃ>ð3]?z¶8~º9ü»+>}Õ
:t9D=?È>]	8]	8óýT<jâ?M??¼t[?
&?{b±>À¤o?ã$¸MLz98¥¨½ãð9@È
:r,Þ>`>Èg	8Èg	8óýT<ï¿?TT¹>sÀ8?ºôÌ>DC>ðñ0?°×9Z³9-$T>\B9ý8öD?>r	8r	8óýT<ª?mö¸>ä&=?V±´>=ó>ª,?K38¹9£«=5:*æW:µe8?§>B}	8B}	8óýT<©,=FæÇ<cÔ+?\;Î³n;rF?ù¸Ãu9Ä½¾¾ê¸6%9Oâ½-¯>ÿ	8ÿ	8óýT<	?'É°>
N<?gã>gâw>$?¥#Ô¸`9+¥­¾ÿL9ßìA9tÿ?+½>»	8»	8óýT<¯Ùq>u¬>W8P?ÊÒj?ØÅ ?¨ô:?ß<¬þ¥;	÷`?Þ':ÇÒØ9`3F?-È>x	8x	8óýT< ?ooÌ>>?¦B>éj>­2?-°©¸We9
G=¾É=:´¯:Î"?ÀË>5¨	85¨	8óýT<úÝÊ>X^>Ó??Ñ>kðb>|'3?ªHI8È9D¯=®ñÎ:Øg­:ªÁ?%à>ò²	8ò²	8óýT<fëa?6¿?WQ=??Ø>0ô1?hOÜ¸À¾8ùÕ¿Ë97ÔÖ9g¶>Lé>®½	8®½	8óýT<®»ô>ëÚ>§OU?XÜ>°}>P;?;T¿¸fË9B1¾Ùý¹9ST 9Ò|?â>kÈ	8kÈ	8óýT<"Á>à>ëù4?sµ¡>A*u>ýÚ(?	ÝÁ769/Ú=½':+
:»Ø?Õ>(Ó	8(Ó	8óýT<]c(?¦ÿÛ>ñC?Zîå>«°>«£:?ö¸!9aíè½\9W¤9õÄÞ>w>åÝ	8åÝ	8óýT<W?iÉ>
1?%S?dé>-(?6«¸æ£99§Òk¾<ª­A<!C?4>¢è	8¢è	8óýT<´%?kºÛ>`@?»º>iH>!ó*?\VÃ8#9Ã/9>9´:l}f:Úò?ú%>^ó	8^ó	8óýT<¬?ì½Æ>uóC?(N
?Q¢Á>ÓÙ6?O&7Fj9ú¶=uöw:ýg&:Ã»>?|&>þ	8þ	8óýT<ì
?*^º>nóB?'Ð>hð>Í¶??2Â6k8s¡"=ëIî9\åÉ9?Ù2>Ø
8Ø
8óýT<!«>ÍU>èL?1>½K>65?°Ò·,9· ½à9{ì¸9x?	=>
8
8óýT<ð©?¬>èAC?¾¹?;É>Êï-?Öª8îr$9ù>Zæ9)qå9î?=>Q
8Q
8óýT<3È·>©*>T?<*g?Vïó>5r?/Å<õ³_<sa?ïcÃ99­9÷`?tA>)
8)
8óýT<ÜÖ>	>B(Q?é<>mO>¸9?âIä¸©g]9Êú¾¥@49u9?®E>Ë3
8Ë3
8óýT<làp?ËO?«mJ?î?þPÈ>Ä
=?´aD8:k9v¼¡=þzþ96RÖ9
ü?5F>>
8>
8óýT<x@î4h?(ñ?õÕÑ?&?â8¡?3
:âÇ§9rW?Bø-;çÕ:L5P?§F>EI
8EI
8óýT<ñG/?õzä>dD?I±>½e>£¼E?þ88|J²9}*=´9ç|9OÐ6?G>T
8T
8óýT<<+Ê>©>ÁG?iû>AH>q0?/MO¸{{³9îÖ½ö¬9ìË9ÿØ>xH>¾^
8¾^
8óýT<ª?ïG®>@ï??¬¥´>^}>46?×·±9¼8
N½¼F7G8³9':ß<qI>{i
8{i
8óýT<âú>äh£>½D?n,¼>V\>¥;?Õ9Gø9ð>zË9X9.à?Q>8t
88t
8óýT<·ù
?½«>Õ(O?o5?ÎU¶>Õ=?Åø·{8ã¾pÈ :øû;:óôZ?§Y>ô~
8ô~
8óýT<°´I=¤/=	3?¸¯<øÛñ;õÉ$?0¹E9'¿8¯yè8´(>´a>±
8±
8óýT<Dê>äê2>ËZ?Þ?ÕG3?`º=?¤L9ä9.ö>;Ï":`p?¾b>n
8n
8óýT<ýî¾>
Â>Ù¶6?p>5>*?Þ¸ª¥9+¾:¡(9i9q>Ei>+
8+
8óýT<Öm?ê´>28>?ÅÑh>R->dð+?`@¸¿à:9õ¬T¾9>Æ9	?îo>è©
8è©
8óýT<]_>ÁÔ= 0?R|<éçã;V,!?w§x¹¢ï9ûÚ¾V25¸]CD9Yì½ýy>¤´
8¤´
8óýT<é?³¯>¥V]?(?¯ñ³>«T?¦p8Îe9O=x÷³:Çv:Ü°:?%>a¿
8a¿
8óýT<¥-?íWÊ>ç°[?ÖPb?Gµ?±ÏF?ÊÙ9ðØ9¸d>[h:öV:m[.?>Ê
8Ê
8óýT<Ò!í>ñ>jÆ=?Ø@>T>CV+?¡Rf¸çìC9Þx¾8áÅ8_[¥9æ,>`>ÛÔ
8ÛÔ
8óýT<Ü>ºC&>úFO?wÄý>Ám°>8?gËÃ<¸+~<"4E?à¹;Zi;K?¸>ß
8ß
8óýT<±?{Ä>îÓ=?îwÐ>>v5?pYä7&&9W}¯=vh9Ì,È9þ®> >Tê
8Tê
8óýT<	C?
Õ>¸?ðÀ?Y<ö> æ?0õ9öf9&\?AÈ®:ÜB:Üe?E¦>õ
8õ
8óýT<K ?%oº>G{\?¯Â?¾_¹>YL?ÿ®9;>Ô9q!2>ÄÈ9©¹p9]U?nª>Îÿ
8Îÿ
8óýT<>É>@$>>îE?Ì´>Âe>,?A­$¹t#Ë8O¿)+:, ::Ì?Y°>
8
8óýT<îZ?ü¢?ÊËO?ðh)?³+Ö>?J?jK7ì¢9Ï<RZ:Ä<_:¤L3?l²>G8G8óýT<Gø>û§?>ZH4?/?µ4Ç>Ì'?À]¬<[Y<Ê×J?_;ÊÂ:+?6µ> 8 8óýT<§°¯>×L^>ðRJ?²Î´>¶w>Û:?æ>ø¸~9'Ôï¾#Ù!9Ás9µú©>Ä¾>Á*8Á*8óýT<ßÊ>º>Ä¬4?Úq>¯øB>0?yG9Üd9wòß>M:fû9ûx?zÆ>~58~58óýT<ÑñÔ>èV>_ëG?º«Z> >5G3?üö¨6#&9a-<,X;Í";Ç0?ãÏ>:@8:@8óýT<Cë>sE>2µ??ùõ?¥Ì>°Ö7?Õ¦8Z9¯C>^æ94`¼9Ç?jÓ>÷J8÷J8óýT<¦C? Tþ>¼äD?n¾÷>å¥¬>î¬7?½½9þÏ99ªMÎ>f-:Ú9ÄZK?2Ú>´U8´U8óýT<æÅ$?ØÓ>µG?ÄüÃ>R>Æ8?ý>Ö8nC9R>³Ì;9ã9ØÂ¸>[õ>q`8q`8óýT<ç¶>Ft>S??Ä>>>#j>8«.?Óí¸KJ9I+¾Ö':Ñá:1Ï?
>.k8.k8óýT<P1?(±>ñ?¢4?dÏ>X}^?&v89 /9H±>£Z:;#:r+?Ï
>êu8êu8óýT<À9Ý>¬È>áQF? iÚ>Nª >°.?®Õ8ÿ9¡Í=wFo:|:1A?>§8§8óýT<pu>$>WF?ïëU?m±?ö´5?U%E=Ô²ë<j V?ÿíØ9>x9wµ_?V.>d8d8óýT<>gÂ4>=|H?"eK?½?9J?fCf=r=L??©<cR3<¯îc?r7>!8!8óýT<+Rù>·¥>i@?2¢>ÙZ>Á/?ø²Õ¶¤6u9r_¼ÊÔï96{:tâ>!J>Ý 8Ý 8óýT<ç#Ì<,r<T,?Ís¸;èc;*?Àû¹ò]9M¿ëë;¹9°Ó»¾R>«8«8óýT<-¤>ÉÔJ>46O?°>ù]p>Q;?KZ¹!ä9²#8¿Ó0Õ9
Î9ao?Øt>W¶8W¶8óýT<`v6?ë>e±F?LC?Æ>0?o¾è8åe9Ê>DA9ß9ÁLå>Ì>Á8Á8óýT<[Æ¬<qÁ<Ù'?^;¦!l;A?/¹äa9ñ*¿õ^9úõ9vÁ>>ÑË8ÑË8óýT<­ã>ýK>!þ9?ã´>re>R:-?Åª8Z9zA>þ¯Æ9ºÏ9>Üô>_¢>Ö8Ö8óýT<6å>@;>qÔE?F­ê>ëú¦>ºä3?qô8ÓèI9r@5>Èë): U¡9fÐ?i¬>Já8Já8óýT<mé
?üÊ>öù2?÷þ>vZ>H(?
@	¹æ	m9©:¾t­:_Ç9B%?®>ì8ì8óýT<Hö]?zÆ>ø$?Â÷¢?ìÝ4?aªf?,88ÊÇ9ª='<;ô
?ìµ>Äö8Äö8óýT<E?åÏ>l:?ùÑ!?åÜ>zÔ;?X¹ïb
9`ú¾fiÐ8Ùõ£9À³">ô½>88óýT<lÚ?yÒÀ>pïJ?tj´>ß¬y>pü8? ¸úB9ü¾ÿ½vQ|:tA:!A'?2Ì>=8=8óýT<KÄÑ>«U>ÒpL?}ß>õ>.é3?iF8îç9Å=´Äò9Ã9{ñ?½Í>ú8ú8óýT<õMY>þ¢>-O@?JÐ?ÁÉ>mÊ)?:)b9êÆ9x>®ù9¢j­9ª}×>JÑ>·!8·!8óýT<0N?j		?4@?À7?Åw?øç0?oO¯8Ü¨9	>6§:@8g9Ê^¢?â>t,8t,8óýT<¶ø>¬>8?9¤>}Åd>£°)?*Ô8¸¡9 z:>ï9V³Î8úµ?ðõ>078078óýT<à&?K´³>#ü7?óÆ>>y 0?7÷¸Çõ99wê¾Fc)9Ú:Â9éA_>ê>íA8íA8óýT<K/?~)Ç>ëa?a?ÓÐ'?L_?­´9ÜÝ9¶>fR:S:#ÝQ?*>ªL8ªL8óýT<Õ	A?óYì>Q?ïà>{½>_%O?UÚï8ÑP¶9He(>«Ñ9lÙæ9Ú>{>gW8gW8óýT<Å³5?KÆÐ>ÆÍ^?ï+?«Ãè>g=?´k8¬%9yúØ=kñ9¨rÐ9¯½>¤E>#b8#b8óýT<ý¼ ?kË>¡IJ??
ã>>¦E?B[8ð}9
"Ý=~W :e8:±v^?½y>àl8àl8óýT<ÌÑ?pØË>½,A?ëÒÍ>Vk>A+5?ÝÜ·[<¶9"½SÕ9©ëÂ93?B>w8w8óýT<,c'?RÙ>Þ]E?Ç%>ÊHS>09?x9(\9­>c92¨9&+ä>´>Z8Z8óýT<þ§&?Jnæ>&9?¼p>5'1>¢ð-?Ûrã89ÜS9k>JJ¸Ìy9[S¸½TÀ>88óýT<£ý>ð¬>N£;?;7>è>­,?-K¹¦©9LÝ¾·*ú9±áÚ9K?¯Á>Ó8Ó8óýT<1?þ÷¨>³d?¯u?ä®>ÂZC?µÖ[¹6ªð8ÆØi¿/U:n:$M?úë>¢8¢8óýT<érY?Àë?S¾>??o»>¦²1?¢9õ«9Ê>NsÍ9´«:£Æµ>Zö>M­8M­8óýT<Ð¼== Þ<È|3?ìz\=(=	n'?Æò9Ug9±>8°9ú	9Z"?Ö>
¸8
¸8óýT<u"(?7·ç>gÁ9?°>ÌI>¬7?ø1Î·ò¦®8¾3N:ä9PÉ?)>ÇÂ8ÇÂ8óýT<çgð>ý¢>;>=?®g¢>Íhv>Þ¹(?S±Î¸p}À8Áq	¿9ÿ§£9Õ_È>3>Í8Í8óýT<ëÊT=0=.?3µ;P?;®]?ç®¸}9k5¾P[R·îH+9¶2½ËF>@Ø8@Ø8óýT<N3??Íi?Ä=?.Ë>§9=>Å;?016¬9¿;à¾9¯î97§>ü\>ýâ8ýâ8óýT<®¯½>U|>%q@?Î+>¶ÃM>©*?:B¸>sS9g&ë½ÅÅ9ýi9M(?®]>ºí8ºí8óýT<m$=[ÆJ=g.?Xß;pä·;·D?Ub¸n9&^¾iñÅ8öF9¡>i>vø8vø8óýT<¡©=I¡Õ<i.?9{;yJ;N¹?PÁ7¨q9ÂL=9¯Ff9Q?s>3
83
8óýT<ÈÓ?.>Ä_?âÍ¬>¬e>I²@?PgR8Ö5¦9¢=HÀ£9£íõ8uª?R>ð

8ð

8óýT<³Ë>=
=Þq,?.²Q;ü?;Í°*?Î»ï¶ö²95¦Ç¼]6t39¸<Ø>­
8­
8óýT<òQÄ<ä¯<­-?á¤<ê;		?e)o7Â¶W9Öé
=JØ¸Î>Ü8¢¾ç>j#
8j#
8óýT<v?°6¢>nPL?$¼>ê8>%d9?£B8û8ºiF>äRÿ96ûÞ9Ü?B£>&.
8&.
8óýT<*;?ä¹>i'W?+á.?EãÑ>îLU?Ö!¨8ê9¤c$>£8¾j9l<>±>ã8
8ã8
8óýT<¥2F?¯Ô>¦´n?7Ã?O¼>ÐìO?ÖñD9_:9¢B?dÐ¸:uF:¯ý6?¾> C
8 C
8óýT<M?ë0?»a?Ã%?2º>èc?
G9¢õL9¬ø>
j4:@	:-}(?'À>]N
8]N
8óýT<óh'?YÉ>/U?á>3Z>z=?zó>859e+§=±¢å84Ü#9sa³>Ö>Y
8Y
8óýT<:®Û>ÿ>¸<?éÊ>+k>oæ/?ÇÄ·&9nº½IQ9X9I.;?×Ø>Öc
8Öc
8óýT<`$?AÏ>ÆJ?bxý>!²>uÁ5?÷#8×E9y>äö9¸9¬9g~7?ðÜ>n
8n
8óýT<ñóà>Æ>@?@?x >Ì¾[>­ñ:?ý8I+9ÅÙ=1Ó±9Åó9
Ï#?Þ>Py
8Py
8óýT<)Ô> ]>èJ?&1?"âÐ>Y?"PA9ó{9RkÄ>.·9:9¥Å)?¬ä>

8

8óýT<s÷Ó>¾>ÕC?¸(?ð>SÈ2?ÆVT9x09îh·>I¸w:Æ»F:?ªå>É
8É
8óýT<-H¯=sZ=·r-?ôÑá=,·=^ò?è9ÉvÜ9­l©>íl;b·Á:Ä.@?ç>
8
8óýT<!»1?ç>ÞD?l¦>ÓEm>C3?¢ ·cpQ9XD½v9_
9Ä?Qí>C¤
8C¤
8óýT<Põÿ>äÙ}>þ?#ê?º?"Úx?'R=DØ³<«[?½h:åÄ:UC?^ï>¯
8¯
8óýT<æ?vð¹>óF?Þ?ç+?÷ØF?{®9Ï9+?Ôa÷9`v×9mö?:û>¼¹
8¼¹
8óýT<Ó?ÉÃ>3ÞF?¸)?)»>vÐ9?Ô`· /9)"@½Ð9®Z:ÐîÏ>¦û>yÄ
8yÄ
8óýT<:?
ä>Ý|?T?¹>R{¹?~g9<²Ú8¬?p,f:1µÕ9·Ü?úü>6Ï
86Ï
8óýT<·tÍ>ÕO>÷Å<?©_>dÖ#>3½.?ÄÀE7£9/,=[òw;Oþ?;±M%?ý>óÙ
8óÙ
8óýT<xæ>©1>}-;?3øÑ>f>&ý.?tp·±FJ97íÀ¼°ß¿;Æ;S;?¢>°ä
8°ä
8óýT<ù?¶¶>×;?Þ¦?ð²Ù>×¿'?òÛ8H9ß-F>¹Û9xå9öuõ>â'>lï
8lï
8óýT<<)?R·>ô´l?Þ#?#È>º2Q?¾$9.9Ä>/f:1i:õé"?)>)ú
8)ú
8óýT<"1¤>TY>o'A?å
?:ÙÍ>ë»,?Ôa8GXY9è+$>ò¬9ÑòÉ9Ú>¶1>æ8æ8óýT<Hu=Þã-=ÉË4?JÕ&<Åò;K0?0É'¹.|9/ä ¾@>C9Q69è<²>2>£8£8óýT<N>Ò?>¶ñK?",¾>Zðz>B?DHW¸*|]9§Ôø½q´:û§:[#?LF>_8_8óýT<Él
?O½>àl;?Â±>k>>WÖ/?{Â¦8ë%98¦>m·8SW9MOZ>	T>%8%8óýT<WWP?A
?¶i>?`«>ïp>Är6?`8µî8Q­ð>¾v9èÙ9ËS>ÀT>Ù/8Ù/8óýT<¶4?¤$å>"I?ÿü?»Ê>Y8?TõÎ8^£9ìü¦>Ë:Çò):Ñ¸Ó>[>:8:8óýT<UÕ?¿d®>íE?ºI}?O/?Æ09?H091¯Õ9\1S>c¬O:o¼:¢ÈI?á^>SE8SE8óýT<n¨«>ák>³ú:?ì>÷%X>B(?²8¹ ÝA9¥)¹¾÷µ:R:K`?Âc>P8P8óýT<sÒ?JÀ>k[B?§ð§>_ù`>·??±¹ô¡q9 ¾ñ:9S:pØ>[m>ÌZ8ÌZ8óýT<Lóì>¹>M»F?LÆ>ÛÊ>ÖØ2?k¹ÔÑ9jNc¿¨·:Þ93T?C{>e8e8óýT<D:$?ÓÓÙ>ØA?»¾>å³>m6?¨Á¹¦T9
¥¾T¸9796Ú?$>Fp8Fp8óýT<k6?àå>~ÐJ?­à>¼¿>Ú%8?LÞ·bx96Ád½ñF2:À©):­?"µ>{8{8óýT<g¿½<ÞÁ<"*?ãkP;Ð0;pá?©@¹»]8d ¿+å8i93%*>(¾>¿8¿8óýT<Â÷¯>D>L+¦?Y¶?Ñ½??	ÍÃ<"&G<:²{?½4:Ñ :Ö	?Ã>|8|8óýT<Uá?î¸> ,G?×!>ôýM>h3?:~ñ¶T90Á¼Ë«^;];¿×9?RÅ>9898óýT< >M">®|J?W?ó¶>:7?¡°;^Xo;{ë<?Î/;ãè:_A?
Ç>ö¥8ö¥8óýT<ØÊ?FÐ¯>ÊK?b6 ?ÞÍ>G?
8Y
9(àç=«'©9ú$²9ðó>RØ>²°8²°8óýT<æa?+üÉ>>?kæ>ÒÞ>C|8?ðºF8R¯9ý=×8< ¼9­>Ý>o»8o»8óýT<â¾þ>Ä)¥>÷lE?Éìî>ÿÜª>Îü2?një6Ö¹9WD@<[i9´G9ªÙ>Bë>,Æ8,Æ8óýT<ßú>mª>#)<?jþº>Bo>Öë8?ºÆ8¬9ZF=|9È9F9¡>²ï>éÐ8éÐ8óýT<¤Ë?Ã¯>W?¥;R?r?z;?"FÓ9+Jx9³ÕY?´õ:ªC:`*??ý>¥Û8¥Û8óýT<Ê>ó?>;=??¾K >«Öh>¿=0?ÓË8èl,9O>
*:(F%:K¹?u>bæ8bæ8óýT<=.'=H³ý<0²(?à;«©â:c9?I¢.¹Òñ©9-¾®y»¸,_9ÞW¾*>ñ8ñ8óýT<æ>g¬>²9?HÓ¨>À>(?G·¡¸3,Ð9³ÞÆ½9SM¿9æT5>×,>Üû8Üû8óýT<°#Ø>i
>âº>?_ú>ñpï=êø)?~]í7 cU9Âa=Ö3#9Æü 9ÞÂ?û->88óýT<¤ø
?/|²>á K?£)?¦é>Ý9?ù8"O9ÌÉd>:-r:JÕM:Æ?1>U8U8óýT<F³(?JÀ>e`?'?-Ó¶>ÐY?Þ8z9P=-éM:T¦µ9~?«3>88óýT<-Õ¾> ß>WÕ7?è¤Q>J³>ä.?@Å8ù9î/#>yà:zãN:àä&?4>Ï&8Ï&8óýT<5è¨=Aãv=%$/?éÏ>e¾ü=iØ?(6
:yãÕ9)?3Ò:ñ^:? 6>1818óýT<6º<f<á/?ZÓ;k¬;aí9?z¸äý29à¼½eÚ¸?
9K~J¾8>H<8H<8óýT<ÿ>/ñ¨>sDA?Ù>Â¹J>Õ+?ù¸k8ÿÍ
¿0p:v4:o¦*?²<>G8G8óýT<À@*?Ô4Ý>7E?ý%?úíè>Æm6?0¯p·Ë/9ë}/½¸Ýþ9P>á9tÕ?±B>ÂQ8ÂQ8óýT<ö¹??I
þ>T2A?÷dî>e¯¦>
7?_2¸;°8O¾*M97å9»+Ê>O>\8\8óýT<O5û>¨>ÛK??¤·>1>%/?ayà¸NKe9\z¾,ø9ÍJõ9K>ÄW><g8<g8óýT<sÿ?Åã½> ßH?dëä>¢>pH4?MT©7$^9ð½#=Ô¡9Æ¿9T÷Ö>*\>øq8øq8óýT<p«?ºS?xkO?ün?Cï?âa?Û<N9°<9ü?7BI:Å¼Û9Çxj?/_>µ|8µ|8óýT<l]É>rv>ú+Q?0ò?´gÈ>Ø4?Ó8ÏÅu9\Ú>Þly9­ºÈ9a
>ùd>r8r8óýT<Ú?«>".e>5J??%Ò>+>©6,?ã¸¾²A9b¾vÏÜ:æ/«:µ%?	r>/8/8óýT<ïád?dë?e=?
?Éw»>wü6?Õ6U9ÚF9¾>	?Rÿ;0¡;rAJ?t>ë8ë8óýT<d<=´X	=/?7fX;¶,3;À?® ¸`8¾¿è7¾8Õ9Oâ,> ~>¨§8¨§8óýT<?K?Ø>&¶;?eÏ¡>.Æg>¹2?OÕº8Ö'l9tJ>É¶
:|]S9ì£«?«>e²8e²8óýT<,-?Aæ>@?¯?"i½>Ü/?^´8F[©9ªq>÷::Kp/:*»?>"½8"½8óýT<çä>n>ÿ5A?X ¯>Õ1~>©ß0?^>8¥s9·© =Ä9º79×ln?>ßÇ8ßÇ8óýT<Î>3>öý<?´É¡>Ónm>p.?p¢5{É±8{Vé;×n;¿õ;7A?Å>Ò8Ò8óýT<J:?(#÷>Mø@?ªªâ>>I®8?«Á9
¡ë9ÁMÒ>R9üØ9hò¬>5¢>XÝ8XÝ8óýT<É?ø*³>À9?~§®>±ct>«ó6?)To7Ã&9l8=û¾9'Æ9²¼ö>ïº>è8è8óýT<MÆ>>Õw>M?ð0>Ðö=Ò6?üW8:tx9Ï >çT9?Ä9¥+?Ï½>Òò8Òò8óýT<õ?q5È>·«>?×k>¤úM>B~3?Æ(û7yZ9Á=cJ²;Rü;º ?hÍ>ý8ý8óýT<`jÉ>î­> <?ÜEe>
t*>~+,?&U|¸ëo9âàó½4:t9Ìór9ø«?ðÐ>K8K8óýT<ãÊ+?S+á>PC?hMâ>@
>tA?¶g9'Î<9f[Ñ>ïuX:åi:82A?8Ö>88óýT<(1=¾E=h®+?>º;; #?Uðä¸àíÄ7;ÎÀ:S¹Iã79¦¿¿Ö>Å8Å8óýT<u©?@%²>úQQ?·V?n0?M?2?Æ÷d9DÏÂ9q> K:,<:
?ð>(8(8óýT<9_È>V>@ðB?0¿>¹>Rµ4?Ó¶a9ú*¼Áá9z
:ÅÌ>[ñ>>38>38óýT<©?ö§£>]K?ýZ®>@pu>°Û5?|m·wo9*qý¼9 79µ'R>só>û=8û=8óýT<[-?JÝÄ>ZÊI?`Õ>?ÓÚ?|6?H8X9ì=Óªß9RÊ¦9-¦+?6
>¸H8¸H8óýT<Ìº?ûÂÆ>pL?ïïè>N°>[ÝE?4#8æ j9uS²=Ñ9NÀ9IS?í>uS8uS8óýT<§Þ>g>ªB?dª>LØv>g¶0?N¶Ä7ý9_=d¬º8¿yá8ãñÓ>} >1^81^8óýT<e?â;Ì>åB;?<§?üÚ>I1?µè8k9 ñ`>=Y9?9ÁÌØ>×!>îh8îh8óýT< gÔ> R>ò8?út>î¸9>?5(?:Ð,9±9A©>»9¥9}
?ê,>«s8«s8óýT<Å®ñ>Pø¥>7d:?¶>àZ>/?g¸Ü9Ó_½¤¤8v¶79Í¨d>,C>h~8h~8óýT<2°ô>f£>Ø­??­¡>1s>?@*?Üª¸Lrl9Áý8¾ä;ý¸:
6?IH>%8%8óýT<í?yÉ>x=?ÏÚ>9*>73?Ø%^9¯ò8ÇUj?¨9:úÂ9QÜ>þm>á8á8óýT<(Ýý>þ¨>+H@?Bè? AÂ>_Õ-?
$9òO9
RÊ>ëÖG:j(:9>?íz>88óýT<bbá>á>ïÅA?4ät>·ì2>1/?ö·Hï9gy¼½8äÀ9x9>>[©8[©8óýT<í
ò>~>&@B?ÆJZ>j#>ÌR+?Â¹o829eaÕ¾hc9k9
á>Ý>´8´8óýT<Ý¬Ö> >ØbH?âdÓ>_>)>?/%9
r9<$¯>/:mY:ýU^?u>Õ¾8Õ¾8óýT<­/)?~ËÏ>LoP?~Ð?PjÐ>Ê6?½²8Ä9#ç2>c¥^9ÿ«¾9ðv>f >É8É8óýT<
mk?ïøû>f0o?vÔ­?kk??Úyh?O3Ä9fí9rÓ>XqY:^:U'>?î£>NÔ8NÔ8óýT<k$?tä>>8?>ûY^>fÏ0?CK¸{ 9Û"¾ãxò9$Ïì9?H¸>ß8ß8óýT<X°?ïÅ>pÑE?Ó>_D>ø@?/ß8K9Z68>Ü)9¼å29+ó>Q¿>Èé8Èé8óýT<ýº>îl>~	J?ÿ?#ÖÎ>^q5?9²g9q>,!u8²÷F9n²>#Á>ô8ô8óýT<ê_Ì>5>:rH?u´.?Ôì>íØ<?JT8=~Öæ<ûkL?/¡;
ìQ;bD?ùÉ>Aÿ8Aÿ8óýT<@yÃ>îx>I?wG?Ì>J;?½59dÈ9«U>F9U~9Ã>(Þ>þ	8þ	8óýT<¾L	=|Ë<F-?<®ã;1$?P¨Ã¸±E9]}¾å¸æW19¦`X¾þ>»8»8óýT<>l5>æ??uÈ>¼A>,J.?«¸t­9q¶¾©Ô:J9ÿ­R?U>x8x8óýT<;Ý>>8?Õö]>F±#>Ù-? ·'t<9yr1½Õ°#:ß+ö9ì9*?
>4*84*8óýT<y?Dq>0Î?à¿5?¤Wº>·°y?Ã	99 >|þ9«8è9¶?s.>ñ48ñ48óýT<!)=\û<}±,?Ï¤;n2;g^?ðÅ6¿yÎ8NEô<cº8¾Nj9rÙ>¥0>®?8®?8óýT<:«>¯wR>¥EP?7×M?y?ÕeE?b=-9Fk9÷¼>9]Å9õÔÕ9êHì>d@>kJ8kJ8óýT<É>1?Â|ò>N;?Ã Ñ>ÝW>u¬5?sÝ¸09ÐÄ¾÷u9è°9Ö7Ê>²B>'U8'U8óýT<e¢Ò>±>¦Ö;?ºÍ¯>PÖ>áf)?'ñ·ê¥9 fÕ½OÍ:fßa:@· ?QE>ä_8ä_8óýT<ªóÍ>¶> eB?TÒí>£"¨>5
5?PÕÞ7bÏ9§:=dE;í~H;/>?ùH>¡j8¡j8óýT<æ×>KzP>×ÒA?!>²@Q>6*?ÕQY¹_9`¬@¿ß69E±9r>c>^u8^u8óýT<jÙ?è®>3T?ðB&?#Ð>ÂL?²à
8ÀD{9=¯¥9M¨9`Æà>Úg>88óýT<ñ>-,>Ìô@?ìí>¸wO>k!/?£Ó7CA8à+>;C¥9òÛ9å7?¡y>×8×8óýT<$	?ìÇ°>ðxF?yÁ>}Þ>1?Ú'L9X¼y9ÒFÑ>U
8Aml9û=æ>88óýT<~ýè=1þ¨=,y0?ô;ç¤Ä;#Ö?Âõ¶¸Æü¸8¿1ý¾^ÛÚ8Y9y	>x¡>Q 8Q 8óýT<QN?ÎÖÛ>Sp?v
X?íê>²kk?/Î9tB£9î2æ>»£:Þ1[:*?$¢>«8«8óýT<z
=³×<º0(?}ju;?_[;:2?Å¹¶
#9:_Ú¾¨88^ê9»Âk>ê¤>Êµ8Êµ8óýT<Xø.?4_ì>Ü=?\
¢>Ók>#0?Ü>8Bº9àO=	ì9Ï?9Ä?%«>À8À8óýT<Ê­õ>8>Å=M?^?öN¾>¶S6?¥ç¶7ö@9S©¼Û¥:bp:Q?¤°>DË8DË8óýT<Ôk<=?Ü=90?4«;v;/?\T¹îï79ë¿~>¢·e94,½Û¹>Ö8Ö8óýT<Ò'?#~î>Á#4?*äf>Ö%>ë2?Ï©·Z_9$½9v	:ù¤>YÆ>¾à8¾à8óýT<ºÍ?©Æ³>I_?æë>_8>´þJ?«§3¸<9ªèó½ÕÏ9¶òô966Ù>É>zë8zë8óýT<R5ù>2U>÷ùi?DÒ>"Ôj>e?å}!9#Á9}Ò>pòØ9T[x9¦_?ÙÔ>7ö87ö8óýT<VÑ>
%e>Sßi?aXk?zd?ÇMH?
NY9½ÝG9+?þ:rjþ9Vs?)ß>ô8ô8óýT<Ön?1?BU?Wq?I?õ¨E?¯õ`9³`ý8²Ic?}:ÚEi:#?à>±8±8óýT<%ã>6?>&@?üTD? à	?üD6?­it9éµ9q¿¬>³Y:Ù
:¬ü
?å>m8m8óýT<·> #b>¿O?fì®>
Éd>&»C?â<ø¸²n9aj¾1;Ìá´:TÑI?ç>*!8*!8óýT<øp>cÿ°=ãrB?;bÿ>T6³>g6?º«Û8"r8L@h?©²9S¥9íØ	?jé>ç+8ç+8óýT<ãd?jÛ>À?s?U?nÁn?Bâ8=Ip9	q>	hç9ºÏß9øW?Ðì>¤68¤68óýT<x1?ã>]!H?/î >U>Xõ@?Ú}?8âÿÒ9áTh=59ôî¼9n0>Pø>aA8aA8óýT<ÀÄ=.7ì<W%?@$;õ
;üö?íÛ¸:þÕ8Ä¿æN¹ÀID8W§¿À	>L8L8óýT<±#=s½<&-?°
<Dí;÷þ?äÑ ¹só9;¿
 ·_9_á½4>ÚV8ÚV8óýT<6ì<°±<þ7*?ík·;$J;Ed?c*¯¸hË9V&¾ê9n9Dåy> D>a8a8óýT<¼Ø>U¦I>÷<?:ü>H»>&=,?l¬·>[9UI½<s;x/;há1?ÁE>Tl8Tl8óýT<ïñ<3²<»Ç-?W;³[-;YÏ??¢¹ð³9Îã}¾²9ï9Iq`>çK>w8w8óýT<Ø×ä>Ç¡>k^?¼h0?­=è>×tB?+ïÉ8Çv9ôR>{;>F:|m]?g>Í8Í8óýT<i²=?íî>Ë@K?[ò>a©>Ï%7?Õg¸¹^9øúÎ½½4ñ9p¶	:´1à>ýn>88óýT<Î?LÌ>$$=?'V|>å@>³'?nÈ¸¡9¬IB¾þI:ÿ9¿?u>G8G8óýT<úM?éI?xF?
[Ã>
j>·¹B?xh9$y´9SZU>Pº:÷@:GF?Äv>¢8¢8óýT<¥E
?VÁ>;?Ù>y>¶/?"k7·z 9Å;=@d;ÈÔ@;j2?x>À¬8À¬8óýT<1/1?Û°>±m?®ñ?WÚp>??:d7$¾9&¶¿<I¢×8»]90+y>Yx>}·8}·8óýT<ªð/?¯'º>Õóq?üâj?ö&?¨	C?NÖ¯8n(9É>°9ÂÀ¤9h=â>}>:Â8:Â8óýT<?T4?c@ê>@E?Pj¼>Ô}>ü>?¨;"¶Àg9lÍ»Ë©9LÞ9´Â>>÷Ì8÷Ì8óýT<e?jÜ©>ûF?ðw>và%>³R??¨I@8Úh9Qâ¹=ÙpY9ü9q¢¼>©>³×8³×8óýT<Àö×>3>Ï??yM>Ëx>8?il7Z"9%:=
Ê':êJâ9üÐ=?ø³>pâ8pâ8óýT<þ?9É>ò£B?â¨>ál>¡$7?^Èg7.*ï8)x=´·
 9Ï-g¼i»>-í8-í8óýT<c5?ò¡ò>^??K·?GëÇ>Í¶??aX9tªW9ç;?ºÅ6<U*Ø;tX?_Á>ê÷8ê÷8óýT<Z(>mP>»è5?Õ>òÉM>t*?*T¸"ü8:kW¾(E¸´F>9¦ï¾Ã>§8§8óýT<¯?´Ñ¼>`9?2>±H>e%?}uø¸ræ&8¬¾¿KÃ:y%,:ìZN?:Ç>c
8c
8óýT<ux?iuº>ãª?}-?o¼u>H?"·5½h9³ò&;cxÃ:¶:ì§?kÇ> 8 8óýT<ßÖn?(¶>.Ô§?Ç?]Ñu>î?ê7í«9E8.=²8¾::v7'?à>Ý"8Ý"8óýT<|¤?°Ê>|
B?a?/bÂ>å/?Ýß8¾¶Y9ò,)>Ep¼9Í´9ñ?Ø>-8-8óýT<(éÁ>M>qB?J§>ßw>,?m»·Ëß49·@½2M:5':é-?.>V88V88óýT<±`?DWû>6Dd?
¯?u"°>ûh?lÚ
9Îu9¼>¶Þ:ÁÌ:õÑz?>C8C8óýT<8?è¦ì>»ªG?Ñ»å>íÒ>Ù%9?fcô8ªQe9Ji>\[39Kd9²§>+,>ÐM8ÐM8óýT<>>ým#>ådt?
¤«?Zà1?w?
¼ò9Æÿ9wo?TeÆ:hf:n\?Ã,>X8X8óýT<Ýÿ?Qç>1?Òü?Vy?¦ë?snä:·®:ôÕR?à*:e:Iu&?8>Jc8Jc8óýT<¼:?×Æ°>/²9?Íw>Ñ=f>_20?Z 8®'9µKu>Sîý8µb79N=±>[9>n8n8óýT<kû>w)¦>$ÏA?S°>#H>-?V.9t²&9§Ý?90<;òöø:A?LO>Ãx8Ãx8óýT<ês?Üo ?B?¡f)?ÍtÒ>`N?;,¹5@9ä¾ãÎ°:oÁW:«ÉQ?ËZ>88óýT<3Ù>>ïN? Õ_?3;?Eú:?ÕTk=J7	=[?¸(;U©ê:HO7?Ê~>=8=8óýT<>Ô=M~á<<+?¦»;¹ö;(?ÓF¹fý,9¿ºW8TY9èE>U>ù8ù8óýT<7Ä>Rär>oÎN?Þ9?¨ý>Þ:?-ú9½Cm97§>r#¿:¹ú~:Nç??«>¶£8¶£8óýT<½ôõ>ì:r>ø?É_?!ð>n?IÞ·<ºR<^_?7Æ:øÙ9Ís8?í²>s®8s®8óýT<OJK?*N?Gç>?È>Y©>Ã4?Ì×8ìRa9§-u>WÃ8Å@¦9ýd><»>0¹80¹8óýT<ãs½?nn?,¸K?:Þ?8X?lH?Q:¯ò9ÿI?e:)ü9fÖ?eÆ>íÃ8íÃ8óýT<±Q?	±>[ZY?<?$¥7?¬mQ?×»¨9µË9Î%Ô>¨¯k<C¯<!ªM?ï>©Î8©Î8óýT<úvÀ=°]=Ò:?:?L
â>ñ%?±8*~9À2>Õ96§´9òï?ü>fÙ8fÙ8óýT<²ãÇ<[l<½-?µo¡;|a;
}?2{¹©h9t¾Â8.K9ÜºA>>#ä8#ä8óýT<u)*>Òú=­-?ª=n=Ìó ?IÞ¸ØÊâ8¬éú¾%x:±.:UÉ5?>àî8àî8óýT<E_Í>daE>½.?^Ãë?3¼?§Ôf?"¤=Lµ"=ùs?( ;_s;RY?>ù8ù8óýT<ÍÄ?Þ[È>*ÜJ?°IÒ>½4>(8?Í8d&|9ð>¼:¾{9e?ü>Y8Y8óýT<&?«£Ù>TLC?Óÿ?I©>SD?3q·î9xÛ¼^ïÿ9þ¬É9ùo"?Â>88óýT<­:¢>êV>:>A?
È>B>³U=?°°(8È¹g9y\º=Õ
3;/³Ö:HU?Ü%>Ó8Ó8óýT<LÂý>pÈ>6,O?S?Åµ>¯È7?üÿ6Öâq9Zü"<æ¿e;#';c0?²(>$8$8óýT<Dýë>t>!IE?C2?÷ìï>x4>?4¿k9¯]9t4?sðö9ðuÑ9$ç?7->L/8L/8óýT<æ|>p%>çgK?Êî?ê¼>#4?yF=Æ1ë<8X?ûTU9ì.ª9t >Â.>	:8	:8óýT<á8>o¹>-?{6>3öÓ=û"?ÏA%¹ÈS}9(§¾Ù:z):PÒÝ>7>ÆD8ÆD8óýT<Õ>Y>§7?!¢>Þp>Â,?I^
·ð:)95ÚÕ¼ð(¡9¡¯9èê>6;>O8O8óýT<G¹?ªdÁ>ÉC? ?aV²>ì7?ûx¸üM9%¸¾å©é9Ý:$¦á>?E>@Z8@Z8óýT<|è>Ê>-=?¯p>vP>ó±-?Àa¹¯ 9©Ô¾ÌÕ19G9ö>ÁE>üd8üd8óýT<D?¯ ?Ãìp?«2?"¹>ðv?ØÀ8H}¢9¥³>ùÝ9öÎ9^¼?-F>¹o8¹o8óýT<T>Q4>¤ÊC?rdÊ>¾Ô>ü=/?N§÷8oÎ9ki>Ëñ;ÎÏ:.!8?U^>vz8vz8óýT<ÏÂì>c°>Ç=?»Æ³>(ý~>9}4?94F9$Å¯>0C¢9k¿9ü|?B`>3838óýT<Ç¡?4Æ>)@?	\§>ìëx>],?oÀx¸òü;9¥_)¾#w69hlh9jùÈ>mc>ï8ï8óýT<ÈèÄ>Uk>îmV?p|?À­>+ëk?$ç8Þq9}¥t><*<Í;FYt?e>¬8¬8óýT<5Â<Û
<ò6*?ÝýÍ;ó5;:%?Ë¾{¹4Ô]9+C¿Ôß[8QPW9¶>ii>i¥8i¥8óýT<Ì9º>v>|ZA?¹>X÷[>+?`Ï35ÌØ9/(;¾W:)îc:ð%?o>&°8&°8óýT<¿±#?ZÇ>×R?5¸´>c¶]>éªP?2²¹	09c_m¾ñSU:©:úÅJ?Ju>ãº8ãº8óýT<k®?¡?rIy?¢?È¤>@V`?m÷999
A?ðæ«:)c:¨jA?>Å8Å8óýT<B8?s©Æ>»F?2}¨>[v>¾/?]ü¹xæ.9BÈ¾¿°~9yuR9Âæ?§>\Ð8\Ð8óýT<¥û?uµî>@¡?~>?­î»>°¾?üùP9
1B9Ð¾	?[Æ5:Åõ9RW=?>Û8Û8óýT<³ûØ>Äw>ÛY`?Õé`?$1ø>7ýg?Ù9½Ú9m?ôm:Ð&8:ª%?{>Öå8Öå8óýT<÷Tð>lõ¦>@8?¢
?.Ì>?I1?üù7
9!=¼;AÁ:ï4D?Q>ð8ð8óýT<$?È8¼>8_?ZÐ>?þ¦Þ>d[?nµp81P9úý>É¶::\ô9âC?Þ£>Oû8Oû8óýT<Ã(?¿ä¬>2ïV?¯?V#?Mçe?3ìø8@ó©9¢z;>ur»:5¿:(?ó­>88óýT<|Ì?L§Í>V·;?åé>
¨>ï1?,C¦¸)£9-¾Á::õp?2Ï>É8É8óýT<Â½>ÑgT>K9?uì>íG>ë.?38@u9=»=¸Ñ:¿î#: JÌ>Ð>88óýT<sæ>u·>/YY?{¥>eF<>w!a? F9î19Ìã>b£@8®Ð(92>KÐ>B&8B&8óýT< ?ÞX¾>IO?mfà>¨Å>rÊ:?ß5-9k$-9ç?ßÞ9¬è§9¾ó>RÖ>ÿ08ÿ08óýT<ô?íNÆ>ÆJ?ÍL?Ý>È¬2?~.	8RÑ9ùQç=Râ3:(Î9$`_?Þ>¼;8¼;8óýT<9É>eC>µ¤;?T6z>;3>Ç°2?²8ø*9¢Â>N9d-â9ã>³à>yF8yF8óýT<~=x?Àe?©*K?áÞ>>öw9?W9ù²±9^E>©Ò:wk|:r¦U?á>5Q85Q8óýT<Ãç?Â<Ø>Ö3?lç>kÔ<>w-?4U&¹mue9¹¾ñ¸¼Y89l¶½g>ò[8ò[8óýT<ÊÆ½>ø7o>éK?¥>p1Z>Þ¿0?ÄqÀ·´&ò8PsË½}ó8ÿ!«9Ó6>/>¯f8¯f8óýT<pü
=JÐ<q.?ñÄË; ;î"?D³¹ÔP9N$¿Ãgì¸¶©a9á¾?1>lq8lq8óýT<þÄ>íJ">FN?(X
?Æ>¾6?µ=2çÄ<µWN?)DÊ;§Ós;S]T?5>)|8)|8óýT<_5?ò?6l?dQ?Ëlô>¼w[?]9Þ%£9*Ð­>GÅ:+M:¾ò2?y;>å8å8óýT<¼>¼QK>o.?(e=Ûb=dv%?9ó­=¿£b=|D?ZL:·å9»c?¡@>¢8¢8óýT<ÌP?.?úD?Ix?Ó±>öA?&æ8ü}e9Å]>Z<zÇ;¾,?ÇF>_8_8óýT<©^Ò>Úy>µ¯??Ì>wéi>O@*?2¹ø/9Z'ù¾N±]:t)=:3?HX>§8§8óýT<"?xo·>æ6?!>¤Ü[>B+?b!¸^b9ìx½'!×9[¤9ª-?~[>Ø±8Ø±8óýT<KDÀ>7`>E[?Hd5?¶¹ñ>y@?kbÛ8»÷a9³x>d=#;ÐÓÂ:~V?Ú[>¼8¼8óýT<T@Z>é¼>*ãP?zÿ¶>^z>Ë_;?k	¸D«9½z«S9P±ö8å§[?vi>RÇ8RÇ8óýT<«Î>Åæz>§@R?t<"?éØ>­Á??©m939ýSË>ÕV:öz-:òb=?ºk>Ò8Ò8óýT<÷¹?im>MT?{8?MÈ>úI?)<99Ô¼>%;ïôÉ:àQ?ll>ÌÜ8ÌÜ8óýT<f8?¥Vù>Fm=?ºæå>OÜ¢>Æ°4?Bsò8´Z9¢å>GJ:UP:=,E?	z>ç8ç8óýT<;¶ñ>@>S?m½> Úc>ôíT?þ¼ì8îx9(rE>j8÷æ8WI>z>Eò8Eò8óýT<¹>}>e²;?kU`>ÕK'>Ò£+?£W¹¶?Ó8mÄ3¿O:A\:ÌÛ*?~>ý8ý8óýT<\ý>@"ª>=À>?tpÔ>J¿>e¸/?n8§MÅ8ÐË>R²9J°¼9ÉÏÍ>\>¿8¿8óýT<ý.%>*í=¬a2?xÈ*>8k>%?zÆ¸#±­96ø¾©%<¼;ê;Bò4?¾>{8{8óýT<o$Ú>w0>Ñ,G?BL?{Ä?¢Û5?	R»8Rr9H>¯Å:[L:¦5?t§>8888óýT<¤ùH?Í?N¶E?	?/·>sy??H¯H8Ór9kEÔ=pýÖ8½Û9ò=û=Í©>õ'8õ'8óýT<{aO?½?^ïE?¿ø³>à¬>B34??p7´O95Ìä<2,8s­9'~=ÆÆ>²28²28óýT<H®ã>6÷>UB?¡ô>®>¥e3?>Q&8L®9)s =p¶;ÇÜ;fX?Ú×>o=8o=8óýT<ä?SÞ²>êÍP?CS>7>´7?Á{8ô
89dî.>ùZ9°
½9µ1Æ>rÛ>+H8+H8óýT<W|ý>7©>%¾??,Ù>ûK¢>ÕG+?ÖL8s9×=ôË99Ï9
öû>_ã>èR8èR8óýT< Ó>b>ny<?3V>¤+R>W1?1UA9/u9ÜÉ><µ":4.:¤Aï>½è>¥]8¥]8óýT<¿ç4>>
I1?èf>d2>n®%?Qº92×9Þ>ÁK<Ì<ÈD0?ì>bh8bh8óýT<<½?
1­>$¯E?è>\­>t+?ä8ºG9ÚÔ:>ªc:»ÐL:O=?5ï>s8s8óýT<~?`@*?cVG?J§û>¼Rª>è=?Í9Ç¸$9\[¢¾w:ß):h|:?ó>Û}8Û}8óýT<^=A6Á<6¼,?f^Ì; ·;)?(°^¹?å\9ë	¿µñg¹/È8sN¿Qþ>88óýT<iâô>Î>>àT?]Á÷>½D§>j=?:8s9sù=~:¿B:I?>U8U8óýT<Å?m®>6M?jºæ>£>m>?ã¤8¥£³9±ê=#¡ê:J :~;?}>88óýT<#Ôá>õø>ûXC?Ó'?"S¿>Ø*2?²-Ê8O9'È.>Ã9øL9y-?H>Î¨8Î¨8óýT<ë
L?$¸æ>zfb?Ê?Á>	¿H?¼òA9[¿k9Ò>5t&:ÁeÛ9J9B?±/>³8³8óýT<=Z=²<8?ôÈ4<0ü;K7?JJ¹ä 9ïî ¿`E<ø³;;â7?1>H¾8H¾8óýT<÷¸?Ò®>,D?Û{Ù>*¦>D?m
·H82½{½ìü&9`|9&©>±?>É8É8óýT<¹Rç>Ü²>ß!_?Z-ê>F>X&I?¬.à7cK9c=ûRÍ9.ú9SÃÑ><T>ÁÓ8ÁÓ8óýT<=><ª?F­=|$=^m?Þ9]8ó9º>ê>¸³M:º{ÿ98N?L^>~Þ8~Þ8óýT<5]>'>AªD?1ç>÷¨l>ã+?ö%õ7là9!ñí=¨9f;P9àÓ¿>øh>;é8;é8óýT<ö%?ï¯>«F??2¶>Qø9?B27J9X<½¼:äâÐ9ö9?i>øó8øó8óýT<z³)?²vé>:?0s>m>f·*?®¤×7æ39·=Ió9­?9¦Y?<j>µþ8µþ8óýT<&?"bè>7?UMü>ä/¼>+?ð:´:uè>õEè9f9Sg?v>q	8q	8óýT<Il(?GÏ>"1P?Î8?C+©>O$N?¾4¼7g²9=Ê:
kÞ9h.?7z>.8.8óýT<¤?¡¾>ëL?´Ø/?Äè>ÑA?5¹<o,9uéç¾õÛ;{+;Ä?l?s>ë8ë8óýT<,ã7?&Êð>ÙC?ç>
°¦>Ö×1?9±¤8÷99H×c>::\Õú9Hé?ê>¨)8¨)8óýT<Ôq?ì?æCC?[ûÍ?Ú?.â=?åM==ä<ºe?ú5:§:ÂB?e>d48d48óýT<°C?R×í>R?
/N?5ý>,uP?`VM9iÕ¡9 h¢>JÄ::]\:{Öc?}>!?8!?8óýT<&/?gâ>?FF?(º>pê>F3?à­£¸¯Ä88
Õ¾g3:t19g?$>ÞI8ÞI8óýT<iØ?w>ßvn?­òß>y>u`B?Åè÷¸¬ö9ÙG¾ô-:Æ&:9ª?Õ>T8T8óýT<ÚÙ=ß<ó~*?ï/;Ú;ÔÞ?ói¹PJ9m¿¨VÌ6ßëÜ8·Èì<¸>X_8X_8óýT<?Á¡>UEL?º?´>R6?¶¸q8{¾¦´×9¬o9*ff?å©>j8j8óýT<,ø>K¨>hÁ<?Ê>µ>º1?ô¸®9øyø½¼(;wæ:n;?Z¸>Ñt8Ñt8óýT<LÃ>yG>ÎÉ8?0@>.>wC'?£Þ8¦Ú8²¼>êÒ:ý¨e:
1?Ê>88óýT<]?Ñµ?8?õYÐ>£A>Æ+?Ê¸zB9®½L¾;ã9ö-»9Æc?ÊÖ>K8K8óýT<8 ?þ/Ù>ÎÙ<?÷í>_l>þ'?H)¸6#9Ó½A[8Ø9¦Ø	>ä>88óýT<ìç>pÁ¥>¶3?tj>ú4>U%?
_Ì¸d59g¾çR:úÖ9Ê-?Mé>Ä8Ä8óýT<%=VÆN=¦8?8#<BN÷;õ(?úÑÖ¹¿Î8bÿÀ¹°µ¨9õL¾î>ª8ª8óýT<2z?:÷Õ>Ë?·§?.Q!?¤?áÆ9(J9ù4-?æ] :hÒ9C?ø>>µ8>µ8óýT<
T	??°>úG?&¨>®f>Ky:?É÷¸%Þº9+º)¾F»:Oõ:g?¹ù>û¿8û¿8óýT<5ÕÓ</<
,?BVÔ;5¯£;Â&?Ó­Ü¸2m9ðJ¾y¦#¹û9Jÿ ¾÷þ>·Ê8·Ê8óýT<Ümá>Y&{>ZÈe?N%?à÷>ãÏ?·ò<<®¨T?\<~.Ì;C?ÿ>tÕ8tÕ8óýT<6?¾åà>Î=O?>´·H>xþA?&Zð¸*9ÈQ¾yi9'	Ú9>>>1à81à8óýT<3ç'=Sú<s+?x;
wI;¯í?G+¹QJ09;¹ø¾t¨0¸Ö{9ß³½P>îê8îê8óýT<<"â<û¦<yM.?ÍéÑ;*-ª;uã?Ç¹¥
V9nµ¾V'9M~ñ8à 1?#>«õ8«õ8óýT<ÿK>Q¡³=¤×6?*x>W`>%*?1¹pç9Æì¾	."<õÕ;MB?'>g8g8óýT<hE«?]?EdF?±mf?9¤?I=?H
8Èº9Á=#<:ù÷:Ø¶?S(>$8$8óýT<O?@óº>YH?ð®>Ù¦0>öC9?ÆÊÜ¸Ê0-9L.£¾KÆ;R|';pyC?c)>á8á8óýT<ÑLö>»¢>E»A?a>é&*>r©)?zÞ¸Äz9@¼c¾cô):¸ê9]9?C> 8 8óýT<Ê+?ÆO?Çxu?Ê??À?kÓ8ÑÌº9ÁÞ>ü|
;~:?¬s?¼J>Z+8Z+8óýT<?ÕF«>®I?_)å>,\¦>R0?
û¤¸tò8à2®¾ÆZÁ:ª:
9!?;P>6868óýT<);E?p×>
]j?ë?I?#hR?É(7x9ðR=eË:7ë:Td?ÇW>Ô@8Ô@8óýT<±{±?­W9?þ$u?ñs|?ô?"s?ò»w9½¦9-¾>)ú:ø3²9WC?X>K8K8óýT<ªm?¢Û«>¼Z?X¨æ>7>×µF?þ^8óK90´>µºÌ8(ö±9¾@>^>NV8NV8óýT<WÓ¢?ù*?ft?çö¥?¿$?ãñ?Ê9Sù¿9QaÇ>Þª­:»¾I:_\?Ð^>
a8
a8óýT<*
å>À¦ >6?¶>~>+I-?Z 8þè|9$¢=n9::t¼/?j>Çk8Çk8óýT<xk"?£Û>$f=?ái	?¡«Ð>À(?XÄ9ðT9©i>Õy#:ð`Ç9¹æQ?¼p>v8v8óýT<¾ºg=åI+=*-?m)¨;2;q?S
¹Ó99AæU¾Ý8ß9>¥=ýs>A8A8óýT<,Ø<èR¤<¶A(?/´2;(;·?FD¹oU79Vì¿©ÚÙ¸+é"9W+«¾Þ>ý8ý8óýT<fÞ²?¨å.?è?%]?
*ö>(ûe?9^ÈQ9B=²>ÜÀ:VÓp:3L?^>º8º8óýT<fõ²=s&=[	,?E	Á;¸$;_C?J;¹Íë9ð"¿êJ¤·R<Y9A½ê>w¡8w¡8óýT<(o÷>`Ë>Ô¶H?¤Õá>,>;;?LÂ¸w³9zÃ ¾"Ä9îAI9z?^>4¬84¬8óýT<W%>õ=¹f,?½ÆÍ;±;C`?v¹`fD9ø³ ¿HjÃ8àÑ"9ê>>ñ¶8ñ¶8óýT<Ù?å¿>ù¦I?µ¤>%0e>E7?ªP99ÁÐ>Pº;~C;è4?>­Á8­Á8óýT<Ý?¤Ì­>|O?Wü>¾²§> Æ@?Ëçî¸<Æ%9w¸¾09ÎU`9ûÊ«>>jÌ8jÌ8óýT<ÿ)e?ô?t!:?¨¬?)Hè>ú/?èç/9H,9ö°?Õ;9aKÉ9±án>¢>'×8'×8óýT<f¹ê<U®<óV,?~;~§F;¸ý&?oñ¹Ë9Öé¾Ô¹øÇ59£Ò¾%¹>äá8äá8óýT<3,Ý>ØÒ>ü#U?.óø>ôS£>C?>l4¹L²9µ¾Í9M:pµ:H4?Ý¹> ì8 ì8óýT<õÙ>§Uh>1o?ª9]?]K?4pT?¼O/=i	Ô<©S?Òî:as:òåA?M¾>]÷8]÷8óýT<Íì?Iµ>Õ=?¢¢Å>Sì>6?¦×8R9b>ªóH:ªì:/?²Ò>88óýT<{Ú>ý¦>#)K?¿®å>]u>'??n¤9Df²9A+X>¿ê±9|äì9DÀ>Ö>×8×8óýT<ü>(Ð'>àJF?Pd?'+¸>ùw2?.^3¹%9Ý&«¾´%o:éV:O­?3ä>88óýT<K¡?ßlÐ>éS5?ë%v>¥ú>>Ùù$?¸h89ð¾|s°9ïß9Ä·É>*é>P"8P"8óýT<·)?TÅ>Ô[?CÁ>ns>zK?]GO¹{i89+ß¿Å+9'x9Z?Þû>
-8
-8óýT<øJú>íª>QQ<?!È?¹NÚ>%9?+¹9Í¡¾,:öá::"?ö>Ê78Ê78óýT<QÊ?ÑºA?w?øØg?2ÌÕ>qÎ?K£9ù9Æ³m>#{:§:4·T?§>B8B8óýT<ù4?÷)Ô>¾åY?v¯ð>7ù>¾BD?x*9Óý8Hù+?üÔÐ; i;¤Re?Í%>CM8CM8óýT<°í³>nûn>º½@?ßÕN>À>Î%2?RÈÉ¸Q9Kw¾F;9b¨9®m>)>X8X8óýT<
q?µõ&?WÍ8?Ñ¹>Þ¬>Â,?8R9%þy=¶ØÀ9°aÓ9té>Ö6>½b8½b8óýT<ú>?ª>ëQW?­X>x¾	>ÉÈH?­d¸[8öÐ¾~+:ÿ%:	?c:>zm8zm8óýT<8?ÖX¾>ÊN?u"?mªÈ>MB>?è¶?äP9S»Vì.:Iô6:3Ãô>%E>7x87x8óýT<ä¸>ñÕu>@?Õh>À­F>60-?¶Ý·RÈÿ8ð»Ý½8"!9qÆg9£ù±>Q>ó8ó8óýT<õ¨"?NsÇ>LÇP?õÚ?<<Å> 4A?N4·W89ÝÍ½eÔ:Ô§¢9iZW?J_>°8°8óýT<µÎ???C?Ø\?+?{[7? ³·ãEs9Ðn<½Ot>:dáï9§@K?%h>m8m8óýT<(1?ÌÖ>\¦S?«¬¦>áb>ö<?~¹íº®8¡V¿y:#:êå>n>*£8*£8Ée<Î0B?5§?K?>?£öÉ>ÄÕ>£3:?ÓvÍ¸*Á9ñ43¾U°¨:Ôù_:ÖÎ@?u>æ­8æ­8Ée</?!.«>¨Î?³?­ÌÛ>?W·§8¹B9~\>ö::bk?@u>£¸8£¸8Ée<q?ë3Ü>%G?M	|?AÓÛ>Á?"ø9vª?9.K@?ß¿D:1:*É
?f>`Ã8`Ã8Ée<R­ó>­S>Q|O?ÛÒ>÷°>.P?·E¨¸vè¥9öÒ¾ß>m9~Î9tÚÎ>ë>Î8Î8Ée<<gA=½=ðn-?@=üÞ<æ¼!?º9o9NÃ>2<´¤º;ÿ¹/? >ÚØ8ÚØ8Ée<¾5þ>éé>Iü[?B?Ò·¥>&­F?ü'}¸¤9¥µa¾~®9F5%98>?§>ã8ã8Ée<?­>±=?EÛ>6>Ã11?îº8¹¿Ï8T£c¿?Þ:ô:3i^?;±>Sî8Sî8Ée<-À<§ô<´S1?òþ";;Wê?J±¹¿Y_9Ö"(¿]Ø8åâÐ8=?´>ù8ù8Ée<îæ?xÈ?lP~?ÃÚ9?­¯>j?¿½Þ¸f£9|.¾Àjì:ºvw:yt?µ¶>Í8Í8Ée<G=v==É¤)?4Û<¾f<Ñ?¿!z¹æÛÍ87¿8»D¸¢~9ãq¨½;Ä>88Ée<mn=¹,=Ûq1?ØvÒ;y­;dK?j¹Êþ(9ÉG1¿ÂùG¸'Y9´âë½Í>F8F8Ée<ïV"?Àû>£ ?xO?ºUú>õ)T?ôC7a®9wÖ<J:îÙ±9ÝD@?yÙ>$8$8Ée<_¥?S·>k=?æ­ >äòd>ª3?Cý/8^>9)í=»9¶t9÷?ë>À.8À.8Ée<»9?qø÷>:¿??ÅÂ±>à+> Û*?ûQ7}±9¸ý<rL9
êF9X?Âñ>}98}98Ée<Ì«>Ul>=:?u©¨>ú{>)¥+?Q©¶B]9æC¼·Æ;l;ö`!?¶ø>9D89D8Ée<8?-í>t-G?¸å>õ>5??Î¹À+9ê¾¤ :Ð0:Á
?>öN8öN8Ée<­û?®¼>6í=?ª6?E¿É>é×,?a4¸tÀµ8¯~¾Ñ8:ÈÓ,:á?à>³Y8³Y8Ée<°)`??TÐC?¦»·>ôww>2>?s.´¸?Í8Ltà¾dÁ	:ê×¢9eX?P>pd8pd8Ée<\7r>~6>#»B?|ù?^XÄ>ö­.?pþq¸¬C91M¾æ]ü;Áê;°¢T?é>,o8,o8Ée<÷ì>ôç>>?ÝR>
H>ý0?ðf7+9BaÚ<:Ñ#²9l9?È>éy8éy8Ée<?Wn?¦
?]_W?Å«°>¼@Y>).P?N8p¬9pî=Ãå_:¿¬:ó<?W#>¦8¦8Ée<ò??Á@ø>ÍE?ºçÇ>lU>2?@Ìó¸EÂ`9º×¾Ù9gy°9zÇ>Ô#>c8c8Ée<$3?oÍ>­;_?¯A	?ò¬>£K?i$ß¸ó8Aê¾¾<:¬ù¿9¬=?u+> 8 8Ée<MgA?Ìü>?ÚC?g!?óÍ> H?½Û¸WN9[ö4¾è54:!:È¡2?6>Ü¤8Ü¤8Ée<®çÎ<<Ìã+?Op=[Z>=÷c!?(_:¹m+9n(¿ë#z9yÄ9[ö¢>ó7>¯8¯8Ée<?ÓÜÕ>$ò;?û½H>Lì>þ0?9ô¹h¤39.qG¿©9½T9°±>Ú9>Vº8Vº8Ée<åõð>V@ >Sw@?óK>ï>£a0?Ø¹Uù8þH	¿rÖÐ8&ßÚ8Cô>ÛX>Å8Å8Ée<r9?ö´>ÅI?Fö÷>©´>e×/?æ^·nzC9æ²½ìlQ:so:fG?W\>ÏÏ8ÏÏ8Ée<2\Ö>$'>	H?§©>¢_r>é'3?á¹0f9Wç¾¬ÊÔ9±9Þ?Gi>Ú8Ú8Ée<P@¡>ÍR>RD?¶$>Ì*P>~X,?Ì¸ÝäY94¾«l9)©P9?>u>Iå8Iå8Ée<ðµ?ÖÐ¸>sÓ7?¼4¦>³{>^)?ªL¹`94Ôz¾4ý9Ð 9úæÏ>Þ>ð8ð8Ée<ÓÂæ>ÉÃ>pá8?Ö,j>î->U,?Ù/¹Ó>9+éë¾Ý9cS9,Yï>>Ãú8Ãú8Ée<~s>P«>>B-3?jb?¿¢)?"Ø*?Å¸·N}929
¾&:Ï%
:¢?_>88Ée<"h¥?%pé>¸dµ?fòN?9û¸>3?OfS9$¶9=?µ ¶:Wv:%ÿ?><8<8Ée<Â^±?~ú?¾¥?|2O?U÷¸>bb?ÚÔ91 9ð)?ù;"ts:%¤?g>ù8ù8Ée<²ÝA=ñÛ=km1?ìe<¬T»;Ö9?q¸ätö8Oâz¾-ÑÚ9aÉþ9òÛÛ>¡>¶%8¶%8Ée<	r	?rÇ³>Û·C?t1²>âz>¯l6?Ô
8F&|9%.=Êì:ìÒ9 ?¦­>r08r08Ée<cèá>+">ÜR? Ï>j¦>N? z&8Í¢9}ã=ÃnD:	Ô:ÛJ=?ì´>/;8/;8Ée<ù[?¯?ïwE?¢ö>»Õ¤>|??Õi>·ì8E
½½!9o%¢9qçÊ>ã¶>ìE8ìE8Ée<´®?±>Ãò:?»>ÓøD>íB*?8=Ö·¦×8ÿ½Ê,¨·Ô]89ti½R¼>©P8©P8Ée<¼A0=à¹=:C/?²;\;ò3?uÂ¸CÎ9ñÚ°¾Ð«d8dÆë8lIx>¬À>f[8f[8Ée<Õ©?QÎ>=ëC?Jÿ	?´>D¨C?¹x9»9¸Ê>5ÿ:Y	:þ>Ê>"f8"f8Ée<tä³<U²<r(?G¦;½i;©ã?ò_µ·,¤ 8D¾oè¸ñØC9­¾?Í>ßp8ßp8Ée<¸úý>«>:>?@×>Æn>þ?2?
9ê9Ý§>Òún9ÓÏÇ9R>§Ó>{8{8Ée<` ?Ð¹Â>)×R?Þt?`=?ÃÐ9?¾x9¡m9O?è#:ãüµ97?"Õ>Y8Y8Ée<ü?È'?#ò_?ÿßq?ËØó>î}?Þ9K9t#ä>ä ã9ôÙå93ý>]Ø>88Ée<iù>Qt>cJH?-V?Ï?Ì!/?*8JA9Oþ>>¤UP;·;2C?ãé>Ò8Ò8Ée<2Ç>ÿ2>ç¾N?dQ?§Ø¼>7>?©;;ºÑ:hõB?uæu<\<èK?¿ë>¦8¦8Ée<ÃË>Eä>ï8?æ*4>¡>7K+?¹á<¹Àº5Ê´Â
É9ÂXÈ9W¤>í>L±8L±8Ée<3Á>þ>
[;?xÓ>«f¡>Vd'?>¡¹ó?¬8>Þ_¿ï(¢9Lµ9rªä>Ïø>	¼8	¼8Ée<
ê>rü1>?M?&-?s6?F?¯ 9¨Ü9?\OÌ9uô:+³Ç>Ü>ÅÆ8ÅÆ8Ée<vÑ>"d>¿M?½Ic>³ð>§38?¼2N¸à½8ú¾Ùï69Æ8%9e¹
?ë$>Ñ8Ñ8Ée<bl?ì:?¹I?@7?X2Ã>ä7?möÃ8R¿9üA>ó<ûg;Cb?+>?Ü8?Ü8Ée<³O>{>}I?Í´û>¥>Ä2C?@J}<|<,M?UG0<ºÑ;GW?2>üæ8üæ8Ée<BÔ£>:àZ>Û??i%?¦ï>:²0? ±7Ü9c9¡H=%5;°t¾:P?+5>¹ñ8¹ñ8Ée<6R>' Ì=ÃL.?.}>þA>l'?@9ã9ýoõ>Fì:QW©:ª2?Ñ9>uü8uü8Ée<É&?ßÖ>`úF?]^T?vR?jK1?¤/Ñ9ç¾9×{?µ9d¨¸9wïÐ>ª:>2828Ée<y1õ>¥>¨=?±û?eÃ>*ë,?âi7UvW9-V0=,ï9}9[cB??>ï8ï8Ée<p?´Á>=P?YÏ>|>9iB?½ ¸V²J9ÚÊ½GU:®Ý7:$©?z@>¬8¬8Ée<{ ò>xU¨>ð}8?´>·`E>yÒ*?FÖñ¸ñSò8>{ÿ¾^Uª:(ý¦:M?D>h'8h'8Ée<!!ú>|*>lJ?6Ú¯>L¢j>Ý??u¹	Á95F¾
m4:¸±Í9Q`?ØH>%28%28Ée<
,>,]>©Ã4?]f>öFk>;é&?H¥¹Zf95ä7¿Raþ9ìÐÑ9É/?vU>â<8â<8Ée<¶X?­à?M?Êì>ÅÓ>÷7>?Æ=¹v9BÁ¦¾u³¤9¤á«96Nõ>¢u>G8G8Ée<ÌÙo?Þ÷?ÊeG?í¾>Ò¼s>H?bi8o(T9>ÓÚq:ý×6:O)?á|>\R8\R8Ée<c}
=Hþ¶<Ð½A?éÝã;Ú¨;£¼,?áâJ¹´ß¨8¶Ç¿`$¸V9Èá½ï~>]8]8Ée<·%>ï/Ó=³ÄH?Qd?]?1I?æL=÷=í<n®\?c;¬D;ÐO?`>Õg8Õg8Ée<8'®<¬r<â*?x;á;}?|·lÓ8¼½ºÅ9 h9À->í>r8r8Ée<EÈ<5Ä<kð&?Rþ¦;;aÞ?Ë¹4ý95=¿\3²8öÅ8Hðæ>ñ>O}8O}8Ée<;?ôæó>bÕD?sÐ>
>¥8?ÑÄv8{d9ï
>\2:nf :òT?>88Ée<i¼n?¼ÄÚ>Ï®?¡Ë"?ÉB>ND£?^lC·q-¥9.p¼^bÙ;?Í4;æ?²>È8È8Ée<J8B?Ê>¼>?ª²>¢H>×ÇY?=¬¸C9|
b¾¡W:2F=:Ó?t¶>88Ée<ÿ¶>Òmw>\V=?[?Ûµ:?#Å5?a£!=²Æ<¾@P?yêp=Ôp=×YN?îÁ>B¨8B¨8Ée<O9?Ê>¹>f@?>ØÓG>"39?ÒS¶ÌÀ9§WÔ»n¦9é|9¹¸(?ÇË>ÿ²8ÿ²8Ée<Ò¶¼<ýe<.?uUµ;ø¥;½ú.?Ô»1¹»!R9®Ø¾.¹¶=R9ðÓ¾wÔ>»½8»½8Ée<øb>;>A?|ò>Ü³³>Y¸,?ªFG·ÚÌÁ9Ü¼/T:R:¹jJ?ÔÚ>xÈ8xÈ8Ée<½~?BÊ>)7=?*°®>{>Å1?	P<8b¼9,=Ä¹±9n£ù93A¶>ê>5Ó85Ó8Ée<øÀ?+c§>¢I?^?RÈ>¦D?V99ï>ò²Õ8ÙGÚ9k ú=¶õ>òÝ8òÝ8Ée<Pð
?üý·>wPA?»ôj>3.>@È,?5ü¹ÁÓ8¿ï¿l9:Ö:äS!?ý>®è8®è8Ée<¼3í>Æý¤>a8?d[c>ýU)>Û+?y§¸ec9`	 ¾Ço9-/`9wç? ÿ>kó8kó8Ée<õÙ ?¿Æ>;XO?ÍË>:É{>³6O?®ú9l9£>©;%9Ù9[$>m>(þ8(þ8Ée<ÈY?	ú>U~^?áF?÷´>iL?½¸Ê°9`9	¾;:©Ð.:
RG?x>å8å8Ée<33s?;jö>ô¨|?<:?¤¡Ã>«´s?1[Ã8nÝH9«úx>Ðþ":¸Ñ:tõ!?
>¢8¢8Ée<±G=û=-!3?ËW<ýg<Cr?æØ¸o9JHh¾V#¡¹îF9ÅOP¿g>^8^8Ée<r_n?^?La?jø$?èº>¯c?}N9\@)9%E?R©â7S 9ÉéG=/>)8)8Ée<¯)f?6Åí>(Ïw?`!+?Ýþ½>¿f?Ü×`9XÀ9È¸>ý6:':Ó|?¿/>Ø38Ø38Ée<Ï>]>GM?½¯¬>Å}>^^.?v[y¸ì89«ÌØ½×hµ:û8:KÉ&?`4>>8>8Ée<j$?¢5Ê>&P? Ø­>{bV>¥O?c¾¸Þ`9¹e½}3x9ÔÝ9B´>²4>QI8QI8Ée<Aý>W¨>°@?÷ë>¬G®>øM-?%/·n`·8­t½,Û88U­Ò9Ì`=Â7>T8T8Ée<<o?êàä>¶?(Ú?_
?­5?"¨9¦59Ïÿ?ñ:ÿDM:³É*?8>Ë^8Ë^8Ée<¹?Â^
?@(«?C9?Ø
?eË?ë¹9a?9bØw?:Ù':©N?¡;>i8i8Ée<MK>»~(>	L?»??à!?Å6?0Å9H¢T9êgm?Ùª$:ÈA: Ù>nL>Et8Et8Ée<³LÈ=Üâ=³.?ä< Ë¶<¤ ?ß><¹î6m90'Ë¾µÂ´·¯ÓY9 pT½XY>88Ée<;"?PÚ>{<>?0pÌ>>¯ó4?RËa¸Åi9Þp÷½ç$9­Ì9W¿>Mc>¾8¾8Ée<7î?>8Ã>¼
>?iQi?%?ÄR4?W909á¿?6×:Ë[©:P"?®f>{8{8Ée<ÒpÏ>sã>>6?ÖJ$>PÎù=¶](?'Ë¸ÁR9î;w¾kÝ¾8¶p9ÖüJ>i>8888Ée<9ú*?÷Ø³>Ã_s?ê^?dR?#b?29¦Ñ;9¸²>HÉ¼:ÖS:	%d?p>ô©8ô©8Ée<¡&?sFÇ>%vC?`{â>Ë->E7?ãº9^19Ë§Ò>;:Æ):}÷?ïy>±´8±´8Ée<h­>¾Ôl>;?\Ý{>T¬:>³,?]¹zD9"h¾ô¤|9ÒY9À?;>n¿8n¿8Ée<³²>©óa>`ÌI?È>ÓY>ÔA,?¸ã9Bä¾a¸4Zp9cÁ)¾c>+Ê8+Ê8Ée<hçb?r?ÆK?î?×UÍ>7§C?Ôq8R9]>úDÛ9ÆÅÒ9ú(?¸>èÔ8èÔ8Ée<ïÑ>Ìø|>¶S?àTa?¯-?ï
@?N8¬c9¿ç=ÁÇ9½¾9}5?o>¤ß8¤ß8Ée<`×>ÌÆ>ÿ=?¹ø>ò¼V>¾¢+?¶À·ì]9´M^½y>î9hä9?Ú>aê8aê8Ée<Òx"?»TÏ>YH?aTº>g¡w> @?L~88ÅS9Òu²=W·:U':ôf?¼º>õ8õ8Ée<oå?ï·>Ð´B?´E>DD>^j4?ä>9¼T9J¿>-á:ux: eh?VÀ>Ûÿ8Ûÿ8Ée<èã?'W¾>8?Ð>lmN>ý.?JJ¹T9Dí5¿´",9E¦9>^Å>
8
8Ée<ðLi=Ø"=¸7?T³Y<bm<Ä??|D¹ÇËp9ÐúÐ¾Ã¯8àW9"1w=Ë>T8T8Ée<zkâ>>»Q?k2?èÔü>B4?~Þ8¦I9!¾>K¿Ä:f	:iL=?ÕÛ> 8 8Ée<N?Ø24?U?Ü*<?¹ø>r0B?fi¶7Ê)9=U;;¶bÔ:VÍa?¥
>Î*8Î*8Ée<ø>ÇüJ>e|H?
:?%]ö>TA?%¾¸¬9®Åa½©²»9SvV9H
`?w>5858Ée<ÉF%?¡/¡>??H?ô?´³v?è·Ú<JÝ<UîU?È©;×;ò©o?5>G@8G@8Ée<U9?}¨í>B£G?Øæ,?hæ>+@?±Bâ8d±9Ñ6>rý9|nf9¶0?">K8K8Ée<a+ª<º<¬Ý&?ü~;YX;?ß³¸9Z9
R¾O/98:F8'ï>)>ÁU8ÁU8Ée<¨â>µ>û¿<?¯+Ô>u/>¯+?¥Ba79&£á<úÝ¤893>b+>~`8~`8Ée<Þ8Ñ>
-k>¿c?=e?ª\1?Åö[?¿=É#=©R?ç­Ð:Âm:ïTa?+,>:k8:k8Ée<±ë>DÐ>¾N?­Ò>ºB>OH?5E8¶8JÀ>ñ8/9·é=y4>÷u8÷u8Ée<È°?¡9È>$>?Y$?j'Ó>d2?ðËI7å5J9Üyÿ<á:iÄY:wq&?]>>´8´8Ée<0tÈ>×;>³C?ßK>ãÒi>ñ6,?ö+¸i§Ú8UI¾úO{:	7%:.´B?cQ>q8q8Ée<ÃÜ>Gè>TØ>?¯I¸>e(>ÒÙ3?®²¸Ñ¬9ý>¾µ:)Öe:ÄEJ?Ãh>.8.8Ée<M=æ<'g)?xæ;í%¾;½$?{½)¸&9Æ¾I9Äl90Å>@i>ê 8ê 8Ée<ò?²¨>î­C?X
?É8?rT1?´A9Ó9â´>"Ñ9$\t9Úy[?Ùk>§«8§«8Ée<ø,Æ=ê³=>0?øö<òí;
1)?br¸¦*9vó5¾«Ð¸59©¾p>d¶8d¶8Ée<
8?Yï>¸"E?û?WÞ>+3?b8=9á
l=:9(¡Û9¸gY>{>!Á8!Á8Ée<X?Õé
?GC?Çú>§>6??¥ö·\XS9ã²¼
d:SÚ9q+?)>ÝË8ÝË8Ée<un=?JFü>:@?ú­
?C¾>ã:?Ô L9ÈB9`$?dØ¨9<`õ9â'°>V>Ö8Ö8Ée<Ñ??´À>hÒ~?FË_?G¦?UV?AÆ9 Õ9"?z:³uÚ9?|>Wá8Wá8Ée<Ìc^?®Øù>Þc??¿>[ÆM?Üh	91Ì£9ÂV> Xr9ì9ümÑ>>ì8ì8Ée<ÓÏ>'>=?å>¡FX>õ'?Î,i8Ù,9¤¬,>;:uþ
:N?!>Ñö8Ñö8Ée<?çÐ>ÔÐ<?øÌ>~>¦3?9Kañ8ÀN?qD:Ô9îx?É¤>88Ée<'4?Eª>RH?FÉ>æq>XB?Ì"¹B^³9nYh¾;«Þ·8^µ9à%½¥>J8J8Ée<ë7?9m
?â
?<d?ÿÛ>T?6ÿ&9x|9Î>:½&:Ýè>×¬>88Ée<_
T?â
?ÑC?ëÖ>F÷>q
N?JE87»9sµ=³Ï:d{:¦C?÷¯>Ä!8Ä!8Ée<Ñ?'È>5ÂI?Û?Ù¹×>v/?é
	9~À¾8Fë7?XaÏ·uÌ19×K½î¾>,8,8Ée<?¸>-¶?Y:?ÔO¶>fÕ?{78v9Y­>õ9:lTQ:¼a0?*¿>=78=78Ée<k*?dÛ?±Î?¡I?P5Ù>¤m?·89®90Uc=b÷à:/o:Ömp?Å>úA8úA8Ée<sÐ>cå>Â^=?¶>¾D>4?u¿É¸ò·|9^L¾eK9eÊ£9oº>ÖÆ>·L8·L8Ée<4üN?Éö>¤ÚV?\Ù?yK­>#S?9J|ô8½æ#?äT:¥í9vÁ?%È>tW8tW8Ée<a1ö>s¡>¤/C?G³Ö>^c>î5?xµ.8ï8Ýª:>¸9ãT9	©=?&Ô>0b80b8Ée<5É:?YÉ>)m?M?Ê|æ>{Vd?bÅu9¯9£2³>G:â9Â9<ðQ?Áï>íl8íl8Ée<ncÇ>/>ªE?t	Û>/ >H/?KÆ¹9ä¿B@6:ÀQó9Ã¿??÷>ªw8ªw8Ée<ÅÓ[?­'Ì>{Ó?ÝÍi?Ðíø>rp?¯9Koþ9V2°>~:ÍÖI:O¨/?G>g8g8Ée<.?8'¹>oq?3	?ó^ª>½N?ªÎ8
§9 Éï=É
9¢39£`>
>$8$8Ée<ìÌ<Í<<;&2?ÂD<>Ü;@¾?Ö¸ÖjÕ8¸¾þÞ¸ì49Ëv¾å#>à8à8Ée<U¿=Yº=h_+?L` ;ÎZ;×î?ö5Ó¸Üús9Ï]¾tË9X²·9?Ä
?T,>¢8¢8Ée<@Â?Æ>_ãK?Ü>ÿ>xß»>Ùæ-?nÙ·p÷9|¼XGô¸ð9<Ç¾]@>Z­8Z­8Ée<y0?+ß>J?P*?XWÜ>°àE?8ÓµæÏ9dï»TÇ6:Ø8:õ°?WS>¸8¸8Ée<Ä®Ä>}>'>?Z>7Y>|,?nF¹9½S£¾Ìb9Ô¶92K?îj>ÓÂ8ÓÂ8Ée<%vß>Ð>·Á8?ißq?8Ú0??/?¼D7ýwu9òÌ<6 ;Þ§i;WØ/?Ðl>Í8Í8Ée<z?ö>æ>ÏhS?Q?+·È>Ëa1?<a8­>?92À>¨6:|Í÷9Y ?n>MØ8MØ8Ée<û¡"?¥á>8?]âþ>¯¿>e¾*?úe7[½9ò§Ò<¥»9,N9x/?§q>
ã8
ã8Ée<2^?Ür/?æ#A?w?%á>°5?;Àr9]³³9é¬>Owù9þ&é9Éô?Êv>Çí8Çí8Ée<©E8?gUÐ>ënb?T?YÚ>v}?Q7{Cx9|°<Gë×9Õ9mÀ?w>ø8ø8Ée<¦?,qE>U®?ôÎ>¾O>=?ç©8ªF9¸¢->Ëx:Ú¾93O?w>@ 8@ 8Ée<¦:?Æ6°>£ N?<{v?¥Û?¯ÔV?oP89°0>Ww;D
;×~?lz>ý
 8ý
 8Ée<f~>nÏ!>ö=I?´"?°'Ú>ù>?Zgþ¸_9MØ¾9c1Ô9v¥5>Å>º 8º 8Ée<@¸?I³>I§:?³Ù«>ño>ìC+?5¸ÜN9C¾c½:Â::n?)>v# 8v# 8Ée<V=<O¿<:0?ØÌÀ;½ö¥;²?f®Z¹:9ãÍÄ¾Î®¸Ý8ç8Ê¾< >3. 83. 8Ée<¼æG?¤
?^8?ËÐÈ>ýu>êî1?? f8O9í>|æ:8:âºB?¬¡>ð8 8ð8 8Ée<ª?n¬?F)?¦d?!»Õ>Cè?·×8I29ký=n:å}9t}?©Ì>­C 8­C 8Ée<æ=ç,Î<á:?`\<<9<Ý~;?*íÄ¸Èzû8YwÈ¾Vg8=¢9Uæ=sÏ>jN 8jN 8Ée<I¡¹>Ú«y>ÝU>?A>[tP>¨É)?ÆÌ¸ÔD
9Õ½¾P09ú9>äÜ>&Y 8&Y 8Ée<ýì"?5Ï>JI?¡¼¨>åG`>Â@?sfÓ8èÈ8ê6? »Ê9$¹9Õ©/?~>ãc 8ãc 8Ée<Cûâ>?v>KR=?áN?Vî?¸å;?©Ö7Þyj9^j=Z¤:S[:ÇY?»> n 8 n 8Ée<F¬=s=Â|5?ÞÉ=öV==¼*?3Ãc¹ë²9B.@¿ôî:+:¹©@?O'>]y 8]y 8Ée<û>Tª>ÝCT?Ún]?r?):@?4ó·/!Q9FÛ½±~û9­ÖÒ9´®?Ñ*> 8 8Ée<ë70=hjþ<ÙP1?<¶Qà;U(?5$T¹"Çe9ÕYì¾zª'9S9o¸>i>>Ö 8Ö 8Ée<îÖ?;e3?G?\?:g«>u°E?.Î¸;s9Â½»¡9vµ98èã>#G> 8 8Ée<Dê>>í??>?êá³>}î7?KM9¤¸9y¾>¥gÂ7­9!©(=ÙH>P¤ 8P¤ 8Ée<+p?qe#?$<?DÖ>ø>Ê<?*N8þf9dÃ>rAú9£:rÞ>­I>
¯ 8
¯ 8Ée<={?Ø²ª>{¯C?næ>C¡>A6?Ö¶Ñ_`9é1t¼¯:Q:»äþ>²Y>É¹ 8É¹ 8Ée<sú=?7ü>RÔ@?vëÖ>ý¡>ÄV:?f£¸R!9[Õ¾N:>L/:>p?dd>Ä 8Ä 8Ée<Û7?$V÷>,L>?)¾? õ¼>r15?ù7,ñM9y(>=Ker8+9ERÒ=}>CÏ 8CÏ 8Ée<#Ã<?ø>ÃB?}På>Jw£>Ò3?'¸ò7öX9Öq=æ9²X9ÀU?ø>Ú 8Ú 8Ée<I¾¹>]w>Ís@?Z[Ò>u}>I.?fö¸a9Z¾@Ø8lòu9=9>¼ä 8¼ä 8Ée<á,ÿ>QÉ¦>~ÕC?Ø¦ê>¥D¬>MZ.?M87/9Æ=°9­9 ñ>ë>yï 8yï 8Ée<N±?"úA?³i?-<?|æ3?¤ðR?Î79
ñ9ÎB>¼÷:¡ï9>ê?>6ú 86ú 8Ée<u\?wÎ>°·?Ía?
Æ>#(±?¼ÍÄ8dIV9k>p~Í9 ø®90T?>ó!8ó!8Ée<b8²>ãl>#@?¾3>èQ> Ä)?Þ´8¹9¸9}3¿W¦8y¼9çá=>°!8°!8Ée<þ>
¨>	æ@?Né¬>:t>Y5?¶y¸¡1~9×|û½´¸bÍ9èþf½>l!8l!8Ée<ÌÚ>|¬>®E?Ô>·¡>'¾O?!b9VÄ9èª>E®ï8Þ¯Æ8Îh?n>)%!8)%!8Ée<ý¨&>Ô/§=1?IT0?ºÍæ>)C?ï²;¥Ùc;©H?ü:5:QNh?»>æ/!8æ/!8Ée<?d>»D>I44?)7>ê>¢Æ&?­Eë¸ÓÝ(9ÎU²¾ûá8ü8©å><>£:!8£:!8Ée<J$?¢¼Ý>Tr=?su?[`ã>Q3?99Ù9¸øc>o¬9þ9Z­>ô>_E!8_E!8Ée<ÂÊ=>>Ôk;?Iq?C}¼>úÍ/?5Ú8:Ç9î3>?ÕÉ:Û:þ+?;²>P!8P!8Ée<û®ä=´n¤=ë2?L:>V>á&?!èâ:R :«6?ÿ§5<Ñ\<Æ+?j½>ÙZ!8ÙZ!8Ée<oÀ>ð{>ZC?Ú>H>-,?CV¸]o9ý3~¾;Ò¢8¿k9ëº>Â>e!8e!8Ée<)u>>1K?YLº>Á>y6?å'a=F~=äW?ùUe<By< ¯X?ÿË>Sp!8Sp!8Ée<ßÓ
?}à¹>7UC?Ö,¬>FOk>nP;?å498 ò&98>±gé:Ú:)å:?ÇÌ>{!8{!8Ée<Ø¨>3A>@A?ÿý>'¾>e¹*?sª¹8Cñ8j£ ?Ñ:Î9H'?_à>Ì!8Ì!8Ée<¾A:?*æ>*O?]Úú>LÓ¨>1>?»
9¼/99§Î>å?;oÓ:æh?éá>!8!8Ée<¨G)?öö¦>aÆ?f?ß§>Õc?!»_8éÂ=9ßé>äÿ9~¼9Ûª-?%â>F!8F!8Ée<s{?M>wL?7èÈ>æü4>c?vý8±¿ë82	?¸L9Sû´9Õm×>Aô>¦!8¦!8Ée<»ÈÐ>M¨>>vF?«H%?
^è>6?ý:Ä8ÕBµ8!
?F,¹:Ý,n:ôG?fõ>¿°!8¿°!8Ée<Æ>>??ZÚC>< >ËÄ/?<{=8w9$â§=@Nã9~Ï9®8?Dö>|»!8|»!8Ée<-°>\`>ÅI?Ì®>´×t>ö5?tä¸ÇÚ9»0a¾ýÌ:'t:Vë?N >9Æ!89Æ!8Ée<Si>?ÔÌæ>3S?ú¥>«¥W>	E?.Úr8Ê'A9Üî >2Ý]:q®:­9;?+>öÐ!8öÐ!8Ée<-§ï=Ü­=Î0?º¬<"Iß;h?
uH¹d8[À¿;9ò¨}9>µ,>²Û!8²Û!8Ée<²¿>­x>ÍÊE?ÂºJ?½
?ØY;?e80A9éÿ>Ï'=:³:q$?Ç;>oæ!8oæ!8Ée<}³'?¹?æ>ôt:?Ðá¤>¨t>,?Èj9'¡ò8`?:*:ÖA? ?>,ñ!8,ñ!8Ée<{µ?Ó>©|:?óiù>wA¬>³U9?¶¹49\4¿Ö6;gèÐ:Â
`?VA>éû!8éû!8Ée<?ý®>Ó=?}9·>ñu>Æ·>?7ê/p9Å$=%æ#;CÁ:ÙY?[N>¥"8¥"8Ée<[Ö?*8Å>>Ð6?ïO
?ÀÅÇ>Ç=1?d7¢9zÚ<)9[)³9#ß>!T>b"8b"8Ée<É'/?>±>±û|?Ír;?
»°>4Ã?ÚrÑ¸U[99£¾ií999Û\?yf>"8"8Ée<Ü?Åù»>OO?
[>/D>ä¾=?Ía7eè80x=î¸Øö`9µ½jl>Ü&"8Ü&"8Ée<Ì8?JÎ>È3:?§ç>ôÆ£>4?¾r`¸9Ù½-
:´ä9\?Ðr>1"81"8Ée<++?yØÁ>b?9È>?+o>V?T3Ã8U29\>
<ä¶VJ9¯C¼áx>U<"8U<"8Ée<
ü>iO¨>Â¯??eo>GQ3>ø*?1¸4ê9É>½9Z|9V>|>G"8G"8Ée</q>U8>6ÒE?;?Ûo×>c+?¢ ¸­8óðþ¾IÕó9I÷9mü>t>ÏQ"8ÏQ"8Ée<kÕÎ<Û<òÝ)?ç{;Ñ¿w;%?0+H¹Üö9ÿ±À¾`Ù$709vï<>\"8\"8Ée<ü~?ª>xA?cè¾>8O>r>?Ìb¸ö9%Ð½
.:W::ª{ï>Â§>Hg"8Hg"8Ée<
£ÿ>*Ë>è^?)E	?]o>Òi?õM9;¡k9¶Ãß>9[hD9Î,?9¨>r"8r"8Ée<°×>°Z>%\;?#Ê>d¿>lÚ*?x`M9¼}9MÏ>
ÅE:³þ:ºu%?ª>Â|"8Â|"8Ée<Û?=y1?ÂL?Sê?ßÊ>¸¾D?TK7Ùp9ÏÁ=o98Jµ9Æ¶>È>"8"8Ée<Ä?(«°>Ìï>?Ôªe>Ø#.>Ð(?»{8CÄ8!à£>EÆ58 \L9´ã=íÑ><"8<"8Ée<Cú>O¢>Z=E?[P×>?ü>áD?
9Ö¸§;m9h+g¾À)9i8¥9pä>9Ò>ø"8ø"8Ée<5®ð>kµ>ÅßW?Sá>ñ>±B?	9j=9­­> ë9´9Øp¾>aç>µ§"8µ§"8Ée<n?`´§>jý^?ï¨>úa>>6??°°ç·Ìt9¢Jr½E9vHL9uÈ¯>è>r²"8r²"8Ée<)?ø§¥>&I?ÈîÆ>L>=?äu7ÿ·8Í7=39F{Ñ9îÕZ>é>/½"8/½"8Ée<hc
?ö½>w>?·OÁ>õð>¿/?\bK¸Zw9§ÈÒ½Ìý=9ÖÙ9Õ_>°î>ìÇ"8ìÇ"8Ée<`)?çå>Û<?ôÅ>§K>\2?Gµ¹æÒ=9m¤Ð¾5rà9ô6Ï9è¤
?j>¨Ò"8¨Ò"8Ée<Ûc?½¿·>ÅG?-ØÇ>ýÞ>3?ãÎÄ72m9.iT=69c19°>´>eÝ"8eÝ"8Ée<u?Õ3Ä>f@?@ä>ÃÑ«>H*?2§§8Áµ,9#x>m¯8(O¨9\">9>"è"8"è"8Ée<tÈÎ>G>/C?£wÑ>¦Ð>Ç1?å#7;N§9;y<Î-{9ðL9§á?X>ßò"8ßò"8Ée<7?­lÎ>iA?¼³>ª¨>»Ø*?(æH¸g9&»½Î£8JÅf9Ôt5>ù#>ý"8ý"8Ée<p?D7>ò7v?¦×>
m>OÒL?ã 9®·ö8°ð&?;åïÞ:Hë4?5>X#8X#8Ée<;?ñ§>¨ìC?ÄÚð>_ª²>»,?2»8s[9ÆZ>y7È:qp§:?i>#8#8Ée<¯w?$ÆÈ>!A?að¿>³i>â90?¢NO¸l5¨9À½ôöË9Õ¸9í?
?q>Ò#8Ò#8Ée<+é|?OGÕ>É?Û?x`?}ñ?#¬95g9~?z;1Dà:û?t>(#8(#8Ée<ôó<£K²<Ô.?x;JåE;×q ?iª¹-N59^¿ß39©9×?{>K3#8K3#8Ée< íÄ<x<=0?ê;82J;}v/?h=§¸	ü)9ÔÝ{¾|>9fB9J2ú>~>>#8>#8Ée<íÜ°>²N>Ìº[?$Ô?£Ê|?HÕV?!ÑÙ9ùÁ9¼?¾.[:u«ö9yc?Ý>ÅH#8ÅH#8Ée<Ùà>ºØ>7?Bõ¿>ñ>:å%?í(Â¸pM_9^¾ëq?9Z~£9"â>ý>S#8S#8Ée<2Ò>ºRÂ=ND?|=?RÓ?)ð3?ø@#=ÇÎ<LÕJ?'^:'¬:Û?>>^#8>^#8Ée<¨ý?we±>m%:?!Y>;L!>¡N,?<¸wª9«V¾©Ü»9t:ÁÀ¹>§¶>ûh#8ûh#8Ée<00?£ï>¸¡<?/,¸>V4>(-?H¸!c¸8ø¨7¾â=::èó:¥0?3·>¸s#8¸s#8Ée<,ó¡?9	??MøÕ?ôn4?yÊ?à9®Øí90ñ>ß²¥:4'9:ÿe?m¸>u~#8u~#8Ée<ÁÝ>Bÿ~>Üu^?ávÓ>f@~>(ëT?Wg
9H9©±>¦üÞ9Ï`¦9+?µº>2#82#8Ée<«*?§Ë>?&W?Xág?Êb?lS?w
9áÉ©9KU>ì:Íj¤9 ¯p?ÖÀ>î#8î#8Ée<ÐÕ>v5>¬/;?+>ÐËM>wq'?úG¹çC9â¾"9Ä09ÞbG?SÎ>«#8«#8Ée<F¾Y>«>ò.?ª>PÛó=&!?ã¸úU8Ë¿·%¹5ø9÷º ¿_Ð>h©#8h©#8Ée<æz=$ã<-?ü0=c¡
=Ò#?Ràz¹é7+8;Àdz¡7Ê 9¢ö=Tæ>%´#8%´#8Ée<)ÿ>äð±>_7?°m>Õ½`>µv4?Ý^!8ò¢¢9à~=JÒ:ûP«:Bö?º÷>á¾#8á¾#8Ée<¸â=²Æ<vÉ-?q;T";Î>?Q§D¹0Á9K¾Ühs¹]'9ä:¿Ó>É#8É#8Ée<Ò?da¹>üE;?ÛÉ>²Ð>Hk2?äã7£S99/f=§ó9õ@H9Ê¤È>ª>[Ô#8[Ô#8Ée<Ï"?.øÉ>HB?¥A°>í¡~>÷31?DZ¶Ùqf9¼k¬:bÚY:êJ?":>ß#8ß#8Ée<jRÅ>]>Ïd?-1?|0ç>)¦D?6D©8âz9¸,>Ê1:ìÃ9$E?A>Õé#8Õé#8Ée<fA=ÒÇ=Ï«7?K¹#<ÌÂ;ê)W?4ùN¹ý²8í¿À}Uµ óW9PýºxT>ô#8ô#8Ée<qoô>>ÅT?óP	?¸>}>?HæÉ9xã9;9ã>½ª9û9ì}O>ln>Nÿ#8Nÿ#8Ée<óª?½>çJ?Uu	?ÞÖÀ>åz6?³9Ä7¢)(9H\=ãÿ9ÿaÂ9p¾µ>z>
$8
$8Ée<NÒã>«Ä>±:?k~>ë·7>ûA1??´ö7Fv9þY=V/Ý8Uß9°[>V{>È$8È$8Ée<f,?>#ò>¼ô5?!ß¹>27>®­)?ç4¸tÕý8Fr6¾Ãi9ðF9¿<É>>$8$8Ée<Öá ?Ñ>OüD?®WÊ>ë9>ï3?Á×¹ªo9_¾üe:Èóu:î?¢±>A*$8A*$8Ée<ÃÐ>;Ñ:>wªN?@P?ò¶?¦D?¤åæ8j~9@÷M>HÄ»9ä9KÎ"?²>þ4$8þ4$8Ée<>°@>;üA??LË>Ø=?;<ê;êL?RÉJ<-ìø;VP?M³>»?$8»?$8Ée<v »>Íéy>N2@?­[k>p*>ì&1?¤"¹x<9!Ü¾õ1å9
]29z¤?r·>xJ$8xJ$8Ée<x:?1Ô>ø`?åI?PN²>ô\?O®8v¤9öæ>
fÑ9ø9¶DB?À>4U$84U$8Ée<v,½>:îx>ÊB?©é>ãª>ä/?7¶·19­'6½Y8ë9OÅ9Ö"\?ÝÁ>ñ_$8ñ_$8Ée<vË<Q<ÆÝ)?\)Ä;A;±é$?ä ¹b|9µìß¾¹¸Âh¹9ò¾õÓ>®j$8®j$8Ée<`Å?µ>Fi^?¹
>·ÔK>
½B?!è6°9$Þ[<l9xai9³Ê?Ýä>ku$8ku$8Ée<ëÛ>¼ï>l46?¸>W>¨Ñ5?F¾9¸9¯´¢½øÑ9:£}ü9g<?ò>'$8'$8Ée<*Ñ>®
>fáM?LvÂ>»>1Þ??mÝÛ8e#9Á¬>Çë;Ñiº:L?Vú>ä$8ä$8Ée<«W??4¢>»#ª?¯v?8¯?ÿ?Büî9HW{9Xjs?`:Ä]>:çT?Õü>¡$8¡$8Ée<sò.?"xß>jH?U¼>(>Ô	5?Ð¸R9@¾Ð+æ8üî9YQ>Uþ>^ $8^ $8Ée<P[?Ö?<>?u¹>dë>µ>2?#¹µN9º¾M39Òº9]ò¾>Û>«$8«$8Ée<oÍ>¹Â>-D?V¢>v^>r:?üO_7O¼(9®f)=@¸I:C:7F?ï>×µ$8×µ$8Ée<3½?ZÃ>A?å^ß>c>6?´0¸üb}9ã±½5;0ç:±(?/>À$8À$8Ée<=Ä>>Æj??}t>X4>C1-?dÓ[¸1B9¿¾¤H99øä­>3>QË$8QË$8Ée<Ý?;½>V?dO?Ep?ÈuE?ÊG÷6æM9
[<hÇJ;,ìß:ØÓg?÷>Ö$8Ö$8Ée<?.?¡>Pz?Éò?
>îÜd?Èç8£\Ä9[XÇ=*	:Å³S:Ù0?y>Êà$8Êà$8Ée<K1ë>:>§òV?3ï>ì?>}C?ÊÄ§·ìZ8}D¾D:ò|:uø$?!>ë$8ë$8Ée<ïÞ=?þ>óW??.V®>*»>¶X-?«ÊÙ8]9×ñ0>Ì°9/½­9ÝÁ?Þ&>Dö$8Dö$8Ée<"Ò<ß}<É*?N5=ñ[=cU)?øó5´_[9¹;öT9Eô9í³^>Ô<>%8%8Ée<
cC?iîë>ÁT?t"?×x$?ÍJ?ú8÷¡9	0=T²¼:u­~:*­=?¬=>¾%8¾%8Ée<*?dóË>GU?Ò?Ç~¼>íl9?Q9J8´92Á=½UÓ9«Ü9Jõ>+F>z%8z%8Ée<Õ@/?âoç>qÚA?o×ë>xR©>$I2?©¼·kÉ«9
!½#sÜ9¼Ñú9Ñá>F>7!%87!%8Ée<Po?#µÉ>Ù9?Ms>m?^>L-?[s¹¾¢F8BÑÀ¼ú¸ÁJ9)½¾1I>ô+%8ô+%8Ée<Oµ>Æ	z>mÞ9?
²>>ÞÎ)?ú&·nJ9þ¼ß±Ø85M¾9¥À>P>±6%8±6%8Ée<;èn>`ÒØ=¼	?èÏ?zÐ2? ]c?S=þEâ<µMo?kÿg:è3:Ù%?ÝP>mA%8mA%8Ée<®
?o²>ÚK?O^Ä>Og>#Y?¦;Æ4;Mäk?C
:XY´9H?\>*L%8*L%8Ée<}4>úì=IúB?ø/?Ô×>s3?P57=Ñã<vßM?3¿#9É*¡9>Ë^>çV%8çV%8Ée<õðÇ>S>vd;?|D>ÑÌ>û%,?úA¹âDÂ8W¿öeB9Û9¸©>g>¤a%8¤a%8Ée<÷$?*1Æ>U?ß»?ÏX²>^?`!?8ïû8
ØB>>Ýj9°©9Þà±>r>al%8al%8Ée<iM?1?ËÆK? `?9ë?Bú;?]²¸K»À9ì½¹:*¨û9q?át>w%8w%8Ée<y&W?¬à	?¼G?¤F?|Ý
?©Á2?:Dª8!g9k<>«:è9¢ë9µLü>Îv>Ú%8Ú%8"ýv<èÛ>µ3>0ÛA?xr¢>Í]h>(ø2?PD"¸Û8U©=¾Q9&s9S?	z>%8%8"ýv<@&>¾(>êM?'ø?IÁ>è:?­9
æ9Þ#Á>§s:ºT/:±Ï1?>T%8T%8"ýv<ÿÙ> >A?ºÄe>W\>Ôå:?k{×¸KI@9Ûp¾t
Û78³9<=Ö>¢%8¢%8"ýv<mK?`OÉ>õ<?Uv>ÇZ>,?s]Û¸Ád9~u¾<ÍM¶÷`<9¬Ö¼>Í¬%8Í¬%8"ýv<0zè>
¤>Ø0??Ð~>GU8>6?ÜòÍ¸By«8
¼¿HE>:ct:§ß!?~>·%8·%8"ýv<ê?¿¶>æû[?¼N?Øã¥>0ÎP?t¬8â^9ðF>þåÏ9Ã¸95?B¥>GÂ%8GÂ%8"ýv<ð?nÕ¸>ç¾H?hOÂ>»«>[3?8¥]´9XæÃ=äj9p9?zª>Í%8Í%8"ýv<B	Ó='Ã=É6=?ußì>=±>Ð+?ý?<=èRé<¥N?8Û¢;|`;A¸9?Ë±>À×%8À×%8"ýv<S=?K?<?µdÕ>v>¦/?Õ, ·	9r¼c+©9ï:'©>À´>}â%8}â%8"ýv<«I?òÞ>]g?ª¹>1¨R>`¡a?D½Ö¸²9¹¾-3:ÞT£9L?ÎÂ>:í%8:í%8"ýv<~ón=1N0=I{-?þZ=£ô+=èµ"?«É29'Ò9î>Æ/J:¿:ü*? Í>÷÷%8÷÷%8"ýv<MÍ>>²[>?Âí>Ï³¬>*¿/?)J9*©9 >W-;ÎØ:a­L?Ï>³&8³&8"ýv<*?û:½>:×U?{>ÆZ3>_K?4ìO¹®.S9nü¾F«]9ÜN9Þ»	?ìÝ>p
&8p
&8"ýv<{½O?=á>ùÎk?²>ÓeH>d?Þ|¹7U^V9¯]=)þ8Ïz9ë^><ß>-&8-&8"ýv<Ô8y?á¾ç>§?w?½(>ßA?~Ó~7ûyW9þ_=7Ð8¢	Â9®	>¬ï>ê"&8ê"&8"ýv<ëÊ'?À}Ê>Ü!T?FÂÛ>»>>gC?Ñ3P¸L9 ¾¦q98A9»ÒÄ>nñ>§-&8§-&8"ýv<)¸>Ë>(5?ü6>ÜçF>'?§8²4e9"¦:>ÞÁ(:Ê_ø9Kð-?6ò>c8&8c8&8"ýv<'?{L§>M×G??Iö>ýr>¥µE?Þ_¸#L[9/7¾P.9"r9ùéï>ó> C&8 C&8"ýv<Ælê>{Ä>+$C?vm´>îù>Ôý.?ôì¸9Hm¾¡i	:ÀÌâ9µ?÷>ÝM&8ÝM&8"ýv<x&&?((ß>|>?ÿÃµ>þy{>ÿ9?õ¨½¸ÔÆy9®bB¾Â·9êÖP9[`?åû>X&8X&8"ýv<Lg3?$±Ö>ýëU?Sã>ùz>Ä¹`?Wv­8wx¿8,ìç>1	:á9©?>Wc&8Wc&8"ýv<C?±ó¶>|F6?Ô??I	?Ú2?¸g9aH½\/:r:¤%?¢>n&8n&8"ýv<¡?ø¬§>l£V?Þ±ô>ö¤>*Þ>?t'99cA96«¬>Ùì:§Ê9rî"?¶>Ðx&8Ðx&8"ýv<ÀôÓ>!íw>ÀÛZ?©Ü?ä]y?²b?ñ¯í9Äq©9%3?^:ämÜ9À6?s>&8&8"ýv<âñ>v>õF?É>?þÁ	?F1?m99bÈ>ø½E9JÇ?9öú?g>J&8J&8"ýv<®ü`>P>5?FÚ=â¯=n?wµ«=ÍY=ÖýI?ò9:ê­9/Î>¶>&8&8"ýv<.'ì<yÎ²<K
)?	ÃÈ;db®;\?5Ú¸Ç9#!¯¾ça¹¨-k9Úõ¾]>Ã£&8Ã£&8"ýv<ðùA=X=ûÝ(?¥¢;{é;T?C)|¹Z9I¿°¤§¸1ó8°¾)>®&8®&8"ýv<-Bü<uÀ<\Å'?ýåÇ;ô£;?´,¹R¤¸8Mso¿F$80b9ì¹=c1>=¹&8=¹&8"ýv<">@Ð=,G?³9?Ø¯û>Ã½<?9P»<¨¬h<lN?ä9ì9z&;?M:>úÃ&8úÃ&8"ýv<þ¹
?å¢¿>ÍS=?_¢>,B>/0?â¹v$ó8O¿`:*º902?Ä:>¶Î&8¶Î&8"ýv<w0+?ú*æ>õf>?·?GoÁ>&ÿ,?h!7azþ8Ü=²#9hë9ç	â>!;>sÙ&8sÙ&8"ýv<²õé>@>eU?
?Ë@¢>5TP?îò7m2S9ý=6Ó¡9Nø9É'?B>0ä&80ä&8"ýv<E¬?Nü?»g?Ð?ìô>Ò?ä@8h¼9c?	>k:f8ò9+n'?°C>íî&8íî&8"ýv<é§y>ÿ§>¢åY?¼?xfÓ>ÂoA?Ww=ÏÂ<)LL?lO;Å;ºF?[O>©ù&8©ù&8"ýv<²õ>¥±>¤`]?äl?4/?Ä>G?ÑBr9ò\Ã9"º>äu :Þäe:®2?<^>f'8f'8"ýv<_º>Nð;>2?*½î=Ç|´=ºO)??B7=úóì<YýE?1;;È®+?d>#'8#'8"ýv<0c¢>ªW>3Â@?ïÅ>oG>`-?éÒ·C95;½øÈ:·:CZ?s>à'8à'8"ýv<?B>A\?(%?§>¹û?PÁÏ¸æ9µ¡¦¾¾¬|:Pö:íÔT?Cs>$'8$'8"ýv<àè?ãpA>(¹?u,?IÕ>(ì?-ÊÌ8Y9íF>ö:álö9Oº?>Y/'8Y/'8"ýv<]#?=ç>ÉÛ4?+>	?N>B*?Fo%¹Z.9H´ò¾IV:ÙòE:¥Á
?¸>:'8:'8"ýv<ç4?Çqà>³VN?¢?Qº°>Ùz<?NðV9è9kïË>O·j9¬%9þ×f?#>ÓD'8ÓD'8"ýv<~aL>¥nö=ãPT?WL?Äº?Ö/;?)|=(=JY?³<²#<ä`?È>O'8O'8"ýv<tX´<êË<Äý)?ù<ÖÑS<ð?ç ¹.Î9ÛXa¿/9×­¢9ÐéÒ>=ª>LZ'8LZ'8"ýv<A?PÙ÷>ióG?ýÿ?â¹>¡i4?¶Ïd¸åõB9|9¾ÈO;cðï:7±]?ú·>	e'8	e'8"ýv<aAÐ>gú>öF?E>Óæ:>ëÌ3?îJý6â¨9;ô@<ü©9¤§9¸?
À>Æo'8Æo'8"ýv<Ó?Âtª>\{D?Ð,Ú>+>ê2??,ì79T=©Õ9©0`91ïs?¨Á>z'8z'8"ýv<Ma?ÎÅ?C*J?²Ð?-ä´>°!9?´VV9¦¹#9Ì'?ÕëÐ:Ón:6`?;Ë>@'8@'8"ýv<¶²?`Æ!?]?1?ñË>`5^?â¼D8@9$>ÝÖ:ÆÈ:Óî?Ð>ü'8ü'8"ýv<{;Â>Ã>W<?[>Ç¨$>C*?w¹G9´¿zá9Ë×Î9O?9ß>¹'8¹'8"ýv<&2Ç=Î"=]­<?t|ê=&R==?õR:XÁ®9¨ÅD?lìr9«pØ8v©?9ò>v¥'8v¥'8"ýv<~«>)~F>C?6·?ºhÐ>F\:?z6ì¸òC9æM¾T9:¾»:(?7ó>3°'83°'8"ýv<j|ý>R¼>Fz?¤*?Ð:>¡?&Ï6 ó9¶Í<¬ãµ:9m:øHD?ó>ïº'8ïº'8"ýv<Ç9?d¶>×?GÙ?¥#?§o?ý:¢Ç9Á.'?¤¡S:×:R·,?ø>¬Å'8¬Å'8"ýv<úÙR?ÿ>S?°g?Vß¹>ú[?ä­(8!Ð9}8=	î:ß:e?þ>iÐ'8iÐ'8"ýv<÷?Põs>n?È@m²?ªÐc?µ
=Ê­©<éQ?ß2:íM:¹F?` >&Û'8&Û'8"ýv<ûû??e­>FÐE?0?jAÛ>o7N? ¿9"æF9à¼>¶,ð9&´9ç¥*?ü >ãå'8ãå'8"ýv<å >bÏ=²F?Ó>;>v³;?»À=£`=¶ëZ?69â]9|
Ò>+ >ð'8ð'8"ýv<Í?äQÉ>Ð©H?H.¯>¥o>L*;?©G·o6s9ÎÑ¼µj9»ñY9?¢)? >\û'8\û'8"ýv<D¿>Ñj>s;?ÜÂ>8<>í,?j±¸"ª]9mL¾¾9cr9q>,
 >(8(8"ýv<VÐ?î°>a@?	s>Á,>¡>4?Tö¸%w8o¿yL¬:#>:II$?F >Ö(8Ö(8"ýv<Ø/?Scé>lá@?§fÕ>û?>Å:?Ñ{Q8²Y@9Áf> Í9*,9g2?ÿ0 >(8(8"ýv<O
?e½>µB?«vÍ>è>f?4?\?4¸ÞÞ89"ù½è¢8Ù¤9Åsý=3 >O&(8O&(8"ýv<Ï©â>$>õ??.$À><ã>¶.?Ó¸Tà
9]Â¾¬!¸+ª9«
¾9 >1(81(8"ýv<úë>>Á)I?fæ?ãqJ?Îè0?;9m¿9·K{>ù¬:A
`:{D?°B >É;(8É;(8"ýv<·>ìõ$>J?û©I?t?.âB?VTm=ë_=|O?è¶9<
ä;yP?Êh >F(8F(8"ýv<§k?µy?]?×?Ú¹>ÐG?9+Q9ºµ>óý¢9(ÚV9-5B?L >BQ(8BQ(8"ýv<ÅÁ?'°>	ü>?ß5Å>Vr>´51?
Ð¶¯ú8¯Õ¼ ¼¥9^#Â8rÚ?I® >ÿ[(8ÿ[(8"ýv<qÞ÷>¾¥>¿l??mß°>P>41?Aç¦¸dQV9']G¾ç½9(£9)û?ª¸ >¼f(8¼f(8"ýv<ÁU?¬î>Ì`e?u	?º> <?wUc8¤à9åO8>Êdà9-Û9
?è¹ >yq(8yq(8"ýv<M>Þ³G>[@?0m?;ß>üÓ6?cN¸@39 a¾ê­o9w¯9ì×®>³¿ >5|(85|(8"ýv<³>GÎ~>c4?þd>tç->m(?1µ2¹øã,8NÀÝD=9Í~`9Ô×>¬Í >ò(8ò(8"ýv<'(?ÍTâ>ø1>?+â>	±¥>¸.?£M¹i£9Ï¶e¾Ó07U©9¥è«<;Ð >¯(8¯(8"ýv<|?üL«>OE?ù>©>Õ<?ÙQ96ªt9O>LÚ9Õ¦9Ð¤R?ºÕ >l(8l(8"ýv<lPá>äÍ>ü9?Ô`¤>9¿m>ÿ0?~¹*ë49 É¾dæ8$k9£þy>J× >)§(8)§(8"ýv<}ò
?Y9·>TF?{ª>_u>¡1?_¸ÃoY9¨G¾D¸:¶/9 ¼¦à >å±(8å±(8"ýv<Ì¥»<{Å<Ø+?8CC<)<Í?ÒjÁ¸í­8I¡¿Ì9Ç!¡9²ß>ä >¢¼(8¢¼(8"ýv<ÓÉ>2*>eO8?´>pü>y/?ÝJ¹èg9½H¾î}2:^Ð9[?2ë >_Ç(8_Ç(8"ýv<@Ú>Ï3>%¾<?îA>K>t,?PSÛ¸hHð8ø«é¾N¬¶¦½8¸Én½ãò >Ò(8Ò(8"ýv<)¡.?Ø+â>!©E?À>ã>ðu*?<´·NP9Ûòo¼.7%8B®9¶r=Õô >ØÜ(8ØÜ(8"ýv<$zÏ>8o>ðG?bº>¤§=>ï8?«mì¸Ñ79B×Q¾F"½8Z89¡Q>¼
¡>ç(8ç(8"ýv<n[î>ë>5XE?<Vñ>Ðª>Î5?[¼¿8ûr9Óã>):½ìO:z,?F¡>Rò(8Rò(8"ýv<G¬ú>ûÈ¢>|E?½À>^G>(?´/¹ã9Sl¿Ü¯79Sðß9@üQ>®¡>ý(8ý(8"ýv<"Ü?zÇ¥>N*M?ÂÃÕ>>ö;?©"8£³8¤h>í'9Jvy9ßs«>ì3¡>Ì)8Ì)8"ýv<å?Êz¹>%;?`JÅ>/>Ï+?Øý8ª"9v_>n"¼:Kw:8?æ:¡>)8)8"ýv<b3Ø<"<ª9?Äc=áëØ<ñ+?¬Rî6Ø9¼Î]<vÉþ¸®>9/«¾ÄH¡>E)8E)8"ýv<àV?«²¿>üi;?PN?Á>OD4?¿f/7t¿l93ª½<3b«9tþv9÷¡1?VL¡>()8()8"ýv<,r²>ßßr>ñ<?òéM>Ê>>Ç&?­±¸Äeæ8½³Ä¾÷9K>9kÁ>ÑM¡>¿2)8¿2)8"ýv<1P?ÆP?/Í=?î0-?3ù>{ê1?ÄÓ8ìj99g0>:¾ã9Y&?Q¡>{=)8{=)8"ýv<kD?'0?ÄÀ??>,c>8¯2?d#
¸
;9z½ý3
:êæà9P?¹d¡>8H)88H)8"ýv<qqW?»7û>_[?Lsë>0è>ÕãR?ú¹|j9B´¾Êj;PX:w	?Fe¡>õR)8õR)8"ýv<xSO?|Ìò>=Z?Ù«>Ê,e>hö??QWÉ¸
Ì9	E¾M·9æ¯9b?þ¡>²])8²])8"ýv<:w`?ëDô>×>k?QÑ'?ér»>0e?¡ß9-IE9¡Ò©>³;¹¿Ë:33?N¡>oh)8oh)8"ýv<Z%ù>ÿå§>·ð=?D >¥ºo>@%+?î6*±F9§M<Å§::K:=!?Ì¡>+s)8+s)8"ýv<d¨=ÏAo=ª,4?Ø¶,<vm<¼t$?1b¹ÙÔ9R»`¿*ã¦¸.Õ%9dÐ¾{¡>è})8è})8"ýv<½>O>{;?Z^->½>3r(?ù4¸øy»7z´¿CÒ,:÷:?x¤¡>¥)8¥)8"ýv<1á!?M~Î>°°H?Xäö>[#´>Ún/?µ¶¹0¼9æb¾(w9§Ï9l>yª¡>b)8b)8"ýv<ª#?÷®>§L?yZ>r8>Xê?? Y¸\´9 à½îy-95'9Ì?:¬¡>)8)8"ýv<}°'?Õ»Ú>VBD?ºM?Ï>åU>?ã	:¹Ý*/9£ñ¿M:íQA:,?&®¡>Û¨)8Û¨)8"ýv<#l?´Þ>©¾?r×?F1ê>À*¨?î(ë<®R<AT???B,;Oo:¿Ú?¯¡>³)8³)8"ýv<éÔÀ>P>Ñ[@?3w>³K>£.?bNÖ¸09óÕ¯¾mV:p>w:áè"?Hº¡>U¾)8U¾)8"ýv<Ø?UI¾>	R?-¾?XÜ¡>¨ÈN?¢ ü8àNñ82½??r¸9`¾_9	S?¦Å¡>É)8É)8"ýv<IãQ?xù>XW?×D?²Dó>¢ÞN?(_8¯Ý¦9¼ÑÕ=ÁÕÂ::_7?KÈ¡>ÎÓ)8ÎÓ)8"ýv<i(?ÖÆß>8©@?b¡´>´Tz>¸8?hË"¸
¬9¯=r½+%â9Î´9n	H?Nù¡>Þ)8Þ)8"ýv<0÷ù<Tp±<®Q4?Ýc³;ô~;Ë%?x?¹«
 9$$Õ¾vAp9+}í9À}>J¢>Hé)8Hé)8"ýv<çÛ>cm>C@D?¡³¿>V>¶1?(nI¸ÄAO9Íø½Ó9s9'?
¢>ô)8ô)8"ýv<õDÝ<_¡<L/?I*;½6;_Ä?i¹ý:j8ç¿ûÖ¸R'9ß¶I¾Y	¢>Âþ)8Âþ)8"ýv<Ãk+?Û>°HH?+¾>¤`>¶1?ÑÎ¸áËX9øZ-¾Lê9Ìq908>§¢>~	*8~	*8"ýv<3Ôÿ>´­>è<?ºL>)×J>·T2?:úÞ7Z®8,÷#>TÌ:j%:m£`?f4¢>;*8;*8"ýv<àÕ> >òP?áêá>ã	>R9?|P¸º8Ò"Æ¾´U:^4³9yTU?B¢>ø*8ø*8"ýv<cr>`+>¤N5?ä>ª>7n+?Õ0ª=¤U_=QC?-`:Ìµó9WTk?ñB¢>µ)*8µ)*8"ýv<öM?º>?IE?®L!?aà>bÛ7?_õ9ÖÖé9FP?p©9:7:ùÆ?PH¢>q4*8q4*8"ýv<3â=Ër=¨*o?ÖJ>aU>o¹B?­Ú8´À9®Q>!A:½]:Ã·&?¥H¢>.?*8.?*8"ýv<wá?é5?cS?ÑJ?'2?±/T?w9ö9sø>O:ù×Á9N´?!j¢>ëI*8ëI*8"ýv<¿ê<\³¯<fÜ*?«#;Ø©ü:¨¼%?öD7\
^9Èã<k\¹Ü!s9¾¦¾j¢>¨T*8¨T*8"ýv<zC?"$'?7MU?\D ?ñÉ>ç*K?éF#8
9=g=@~:$~Ð91²=?l¢>e_*8e_*8"ýv<	ÆÍ>=>ÈF?Q	>N×Y>Î5?hrÑ·¸¯9½m8nO9ù¡=£s¢>!j*8!j*8"ýv<ÁÖ=![J=¸Q)?­Æ¬; ;#u?Xâ¹êØª8WË¿?³¸Øaå8qÈ¾W}¢>Þt*8Þt*8"ýv<Ò>nÕ>N¥9?Þ¯{>C#:>f-?¦¸\9Xñ0¾û8}P99U.2>X¢>*8*8"ýv<dj?ù~ê>Cb?O?V,ó>¥ô§? Æ91{9K!-?;UÏ;à	;	ªM?Ó¢>X*8X*8"ýv<;T??cC?F?Ô>6?D80o99Ã75>:*^:øs::)?¢>*8*8"ýv<qü>ö¨>q@?Î?ÿü¿>iÊ*?"9K`9¨H>9:>å9¡*?8¢¢>Ñ*8Ñ*8"ýv<`Ô7?ú>Ó;?¤#¦>&l>ÎÑ3?ê·å¸8)9MP¾`
D:gG:ü>~µ¢>ª*8ª*8"ýv<ï ¤>µ[>&f@?-[>¾õ!>-?ªBª6%A9-a<ÅuÙ9Eð9î±ç>µ¸¢>Kµ*8Kµ*8"ýv<º>,o}> y<?ëüx>¾>>'?Ñ7¹÷á80¿Ð29ì>9.Äî>&¹¢>À*8À*8"ýv<Ï	Ç>%_>.G?Sö>Ä±>ÇÆ1?Û¬:ïó	:?Ábå:ê¸¨:.?¹¢>ÄÊ*8ÄÊ*8"ýv<£4?UÏ>os?æî?$µe?%?-­­<AC<ü´c?Æß9%Ä9´ì?M¼¢>Õ*8Õ*8"ýv</r?Â>®çu?×¶?»0Y?2W?Ð"Í<Ër<÷JX?V^Ú<l¶W<s?/Ê¢>>à*8>à*8"ýv<2?pÄå>øF?^@ë>5¤¦>Q³4?ÐNx¶]h9Öì¼gz-:UDå9Ã´A?ÜÎ¢>ûê*8ûê*8"ýv<
b!=d[è<àÍ1?ï	<wfä;?:!
¹JJ%9(ïÕ¾2Üú8]Â<9ª>Û¢>·õ*8·õ*8"ýv<µe?ø¾>fîF?
?ý¾>Ý¾=?æ:93J9l>Ö/ô:ñ:pG?ïï¢>t+8t+8"ýv<)¸>$>q8?¿«>õ >½ì*?±o_¸rù29mÌ¾ÆH9°n9V×>}£>1+81+8"ýv<ùK?¢U«>n0A?Gª>ix>z/?v~·kÞ@9I½¥9¤:¼G:¾|R?Ã£>î+8î+8"ýv<¾9Ö>á>$bB?;¯%?P.ì>3?Í'9ès}9Ï|©>Q,<;À0
;ÿK.?Å£>« +8« +8"ýv<ó>! [>JÞ:?sr>¼õ7>Þ²(?¿¸h9ì¡¾«Ã::X1)?Ï£>g++8g++8"ýv<Rs?Y­õ>ýÅ}?¾?í>thj?ñ
9¤Ç 9(à>yüq:¸¸%:Áç:?s.£>$6+8$6+8"ýv<5Ã>ë¼b>	Â\?s2`?³¨?a÷Y?pµ|<<²QS?i<ÎÒû;_m?}/£>á@+8á@+8"ýv<Y%?±ÉÜ>Æý??Â%Ç>>·è0?)I9\Ü9u=?¹|:yA+:Ex\?R2£>K+8K+8"ýv<À5>r=1´?úOi?î¶Ë>ã?dzÏ<|ìp<v\?)Ð99{Ã>?2£>ZV+8ZV+8"ýv<^j>ò>
p??/?æ!e?P<¯)<¨ß?SÇ;:}ñ:_L ?Â3£>a+8a+8"ýv<
ùé>Q}¤>É6?T$ü>l­¾>³B)?Îå8ñ^9]>>»Ä;~·;íx@?Í6£>Ôk+8Ôk+8"ýv<*øý>ôÉ±>·Ø6?6?JÓ?â#2?BZ9TóÂ9ß>Ô9L¿9Î¦	?7£>v+8v+8"ýv<ñÎ?Ó>?æ?Iiä?{ä?*»?¡BÆ;Oa;)	a?¼;3n*;'äN?8£>N+8N+8"ýv<Åy ?Á-?}@ ?h&f?µK>(oÁ?Á¾<a<
?.;>:Öj?78£>
+8
+8"ýv<³?¶®>¿ç?âîN?"K>uì­?ÏV99ý{?cÒ:Mv¡:lÉ&?.:£>Ç+8Ç+8"ýv<J®?($V?R\P?fW?ïU»>dL?}j±9rN9Ìh\?Ð;=:mÕ9>Þb?AR£>¡+8¡+8"ýv<|å¥>M.U>Õ7G?ßµ>Rª>Q)2?ìuà¸}59<N¾8Íq9Ö©>
£>A¬+8A¬+8"ýv<
¯><c> ðD?x,>´Éñ=Q6?lÑ¸å§c9sk¾rþ8iÀ9ØÆ=@£>ý¶+8ý¶+8"ýv<l!?¡Ë>eLG?Ïñ>Pÿ>ÙJ?êÑ7Ñ­®9;Ú<¤:¡zÙ9ô%0?Î£>ºÁ+8ºÁ+8"ýv<?ª·>×O?âï>òA>±??hß²8ÛÉ8O3ã>Etñ8úI9UÕÑ>L£>wÌ+8wÌ+8"ýv<ÅP?LÔÄ>×C?´ñ>jl¦>æ9?Å+g9pÔ96+Ï>ø9k·9NpÃ>Þ¥£>4×+84×+8"ýv<à?#¸>M?+?Èhã>îA?6p7/Ç9G<,c¹8R9@ý±>©£>ñá+8ñá+8"ýv<k>£¨9>t6?·x>§:>{*?RO-8ôÓ^97Ç=~Þ:TÉÈ9Ðô+?9³£>­ì+8­ì+8"ýv<GäÄ>û6>,/=?­Ó>øYY>s¥1?BÉÃ·Þ9ÛÍ«½Ýß8ÉV9¾>ÀÃ£>j÷+8j÷+8"ýv<utê>üñ>Øp@?f>dÆK>'?¡£z¸h9ôíì½£Nw9º9ôG?Ú£>',8',8"ýv<`V?6¬>öEG?bÐ?RüË>&E=?¡
8=Æ9;z6=<Ð9i¦9oo ?zé£>ä,8ä,8"ýv<Çi?ªÕ>?¢1M?üÐ>:Ð{?ê9®
9º>";Âuµ:û)N?±é£> ,8 ,8"ýv<W+_?§Ã>éýº?ûð`?àáì>fs?¦G9G
É9-ýª>²À(;tâ´:Ôn?¹ý£>]",8]",8"ýv<ÎFÛ<±¡<y-?R¤ ;àc;´m?H­8PÀÕ8ÚH§>þ)¸ìC39>:ò½¤>-,8-,8"ýv<ýh?´>¦µ=?^ê>¦ÃF>fW0?r}Â7(Ø9Íe;=¶:!ß9Ðo?M¤>×7,8×7,8"ýv<2Æ?Ç¶Ó>Ü[<?µ£´>ËEx>C:?=ï8Ü9eeY>ì#9õ<ã9Å7>¤>B,8B,8"ýv<$?á|Þ>è·<?²>´=I>!p0?L*8#-C9I±=I(ã9Fbâ9õo?C ¤>PM,8PM,8"ýv<w8?K¼>ø×7?Ê9>0V^>T.?Ñ0F¸º19¼¾Ê°¸@9Ê»¾?2¤>
X,8
X,8"ýv<7ë>¾&>ß¤>?â¢È>ëo>µÍ1?¾õ#9H 9ð>-&³9ªJó9Ê¼>¯3¤>Êb,8Êb,8"ýv<¦?Ïò"?A_H?T*4?à<÷>ì:?¬»9¨F9-D?	î8jo9`éU>Î=¤>m,8m,8"ýv<¹!?õÐ>O/F?JV¨?p?,.3?¹ä	=>P³<³ÝD?ø¨Û<á<´D?¹J¤>Cx,8Cx,8"ýv<õó>x»>ÂmN?þöÉ>Ðv>Z<?>t­¸Ôþ&9Ró¾ü^ú9à©ÿ9T³ú>L¤>,8,8"ýv<ßú>ê2>ÿC?ºl>s°&>I5?Ló8>9R=É-9V&9v=¬>p¤>½,8½,8"ýv<üß¢>Å¡`>9?tJ¢>ñu>í(?oúÆ¸y»¦9PÁ¾Ñ¹·9
tØ9KÙ> r¤>z,8z,8"ýv<KÕ*?_0å>PÑ>?Îãì>$Æ±>x*?ê
´8äD9|j>Ê9E*q9MüV?¤>7£,87£,8"ýv<°ñü> >(OT?úù+?X°Ó>ùO?~p9Î9ên>Y;Ä;6?¤>ó­,8ó­,8"ýv<&á>a>khJ?@Ç?05ç>ì-?§Ð8`°98Ó>¹<Þ8#Ù9¢64>¤>°¸,8°¸,8"ýv<|ç>ó>29??Ò>?T>K2?f²	7ì9§r<²9&¡ä9hùÇ>ü¤>mÃ,8mÃ,8"ýv<&û>­©>1Z=?>Ä¾b>+ì-?¸/Ä9ü½Êõ:'Ùû91?W¤>*Î,8*Î,8"ýv<%l?\y?ÁH?ßû>Ø«>;?î=7·þë9	¡§¼f¶9`"Û9 Õ>¤>æØ,8æØ,8"ýv<TÕ(?Hß>ÉA?þF?kÌ?Nò1?©95Q9>m?¸Ãó:ÃÙ:ÀªE?q¤>£ã,8£ã,8"ýv<Xèµ>ØÔv>!ª<?EÈ>\>jÐ2?¬&x·¾8[¬É½:¥´9£9Î
?Õ¤>`î,8`î,8"ýv<5Æ>Úx>=¡;?µ>óY>ð+?C¸7¡8ßY¿wy9{¤9R·?5¡¤>ù,8ù,8"ýv<Iª>Vtm>ÂM7?'x>cÎ8>Bà+?8ä
9rAs=Th³8l»9ÅX>÷¨¤>Ú-8Ú-8"ýv<ç?·±­>ÇI?~?^2?¾N?,~Á·Ýc°9/i½H:
0!:TR?Ú¿¤>-8-8"ýv<*?ÅöÆ>jB?Xß?¸M¿>|4?R¿¹@Ïh9p¾N®:6(]:]5?½Ç¤>S-8S-8"ýv<Ù>´bQ>ñ¯8?-º>ÊõF>bÇ*?	¹*çá8»2¿øM:F:?©ò¤>$-8$-8"ýv<P­"?BðÔ>	C?&¯>>t>7?n¼8Î 9s> 9c	:gS>ëõ¤>Í.-8Í.-8"ýv<\?	|ý>Ù?p®g?º?È^?.T9ÌZ9jf3?^Ú:	Ë):ÌF?hÿ¤>9-89-8"ýv<W>n« >)K?ïR?ÓÌ¶>Áé>?e¯8ùV9ß2>O3·øÒ8YIZ½v
¥>FD-8FD-8"ýv<,î=ñ¿½<â¤0?ª;/Î;V/#?Äíc¸¿Ô8+"¾V8ÝG#9&)o>à¥>O-8O-8"ýv<×¾!?/Õ>	;B?Ú¶ç>DÐ¤>õ3?¶k)¸~ró8(2¾Óâ9¤¬¶9ëï?¥>ÀY-8ÀY-8"ýv<¤1?zì¸>9c8?Û>×U>Ýí(?@t'¹®öD8C¥Ù¿õ·F;B\#;g´?
#¥>}d-8}d-8"ýv<Û'Æ>u>íN?åúr?Æ?këL?r =Ü²<Èf?N.:açI:=k>?î&¥>9o-89o-8"ýv<vÃ?·±>{9?yæ>¢äT>ìØ1?L^¹¬Å9c¿#:.µí9"/?)¥>öy-8öy-8"ýv<§?­ >$ÚM?^;?D}ß>ÎÕV?:É¸ò¬¯9]¾]¹:Ü:^h'?ý*¥>³-8³-8"ýv<}L·>µU~>¸8?Z¬X>y´#>ej)?îx·hN8
Ûü½ãr¤9ªÑä9½û·>º.¥>p-8p-8"ýv<8P?¶?AI?ßÏ?!*¸>R->?"lÌ6÷ö9RC3<§@Æ8cí9ÂÖ=ÝC¥>,-8,-8"ýv<L?¿°>óF;?ÊzÈ>uð>.%+?.Ì¸TY9±p¾ÃFµ8)È\9\1R>ôE¥>é¤-8é¤-8"ýv<­R±>²f>$ØD?¶n>-K(>&5?-¨8¾o9G3>ç©D9ÞÄ9v»>¸I¥>¦¯-8¦¯-8"ýv<®?¯Ì>õ9?bÞ´>X$>fO+?tGW848ê±²>Y9)v9>ÞL¥>cº-8cº-8"ýv<1?Åµ>².E?¢?.Ôè>­Ò'?Ç·^·ù
9ý!M½Hd
:¸¬:=ç>!_¥> Å-8 Å-8"ýv<¡+ä>õ>÷¨B?ìûÚ>rV>Ç1?VZ9Ru*9ìHÑ>º
:êt:Ãï>Þ_¥>ÜÏ-8ÜÏ-8"ýv<yF8?øçû>"E;?(Z?¾ä>ä:0?*2d8¥96Lá=üª9¦gé9j>¤¥>Ú-8Ú-8"ýv<®;?~p±>·8@?¶¨>D÷r>ß1?*&Y8wI9Ð©Ø=.÷k:h²:0R?¡¥>Vå-8Vå-8"ýv<'¼?AÎ²>ø^?5ùË>ïTu>Þ×T?+9×Ç,9%Å>]DY:ÉfØ9?'¥>ð-8ð-8"ýv<b2Z?sù½>û?±5P?ã¸>b?«c09ôrÍ9EÊ[>U:8P:
Õ8?a¯¥>Ðú-8Ðú-8"ýv<>O_?s:?âÐY??¹G°>M:V?ÒL×¸VÍt9&a¾ëô;:ÞìÑ9³5e?Å´¥>.8.8"ýv<ü­û>Ý.«>¸0<?¯§>íD>×4?Í¸¹Ï:9ÿ|¿§Ú8Ôu9µíc>Y·¥>I.8I.8"ýv<â?¿>ýF?[ï>xÏ¤>²å9?òD¸wï9A(¾½Z°:²:fM ?Á¥>.8.8"ýv<ÓÇ?£w°>:mF?ËÀë>N	></E?ì_B¸r0æ8m+X¾¨ÂI9%ø9]¥>IÇ¥>Ã%.8Ã%.8"ýv<­o?He®>ô<?.Ä>zß>
,?éTí¸g9²B¾Òº±9Á°9¿*?Ý¥>0.80.8"ýv<QS??½B?d¸>ý{>©S;?ñaI95k9±¡>Ã¿:¶c:#j%?ç¥><;.8<;.8"ýv<®_7?ê§~>sW¸?¸w?O¿?å§}?[f9½9ÿ§Ñ>­I:çåÔ9>ª?Ôç¥>ùE.8ùE.8"ýv<øØ>?ú¾³>Ôç?ÒÏ??°>±|?*£Î8I×9°><} 9þy(9þÜs?;ò¥>¶P.8¶P.8"ýv<p<$?
°>;6n?Tx?é>/¤a?_z8H¿09Q5>®ZÆ8°<³9ü¦
>À&¦>s[.8s[.8"ýv<¹ë&?sáä>Þ²:?ÃJ?r·>±77?Îæ6dyµ9²¨"<Uæ::E?ª0¦>/f.8/f.8"ýv<.°>Wp>ä¨;?XÒ>Ò÷>B½-?d~¸%9oxù½ë:ä<ÿ9Ëù?6¦>ìp.8ìp.8"ýv<Cæ><V¡>±z6?<s»>uQ>Â8,?Ã
¸îW9Anõ½8µ;n³:ycK?G7¦>©{.8©{.8"ýv<(Oî<
°<=-?«©;g;Ç?Ñy¹a9­Ò|¾<*b¸N9À¾éQ¦>f.8f.8"ýv<oÝ>),>á<?\¼Y>ié>í1?xdÂ5<ó'9';é(e9(Ã9½>/X¦>".8".8"ýv<9)>}$?>pÁC?=	?#Ã>Û3?¦)8q!9Íõo> ³:x)A:áË;?X¦>ß.8ß.8"ýv<ææ[?ô?¤Ä[?ú&?¨XË>¬Q?¶á09&±X9Õ÷Ð>AÝ9ê<Á9&?®m¦>¦.8¦.8"ýv<Uä>¹>pÀ??À5o>J¼/>;.?ëQ¸ên9¦p¾IÞ8åÿ8À¡Þ>vn¦>Y±.8Y±.8"ýv<£Kï>5§>|8U?¸b$?^+é>7{4?¡Qã8Ìþ¤9oY0>å9ÊÿÓ9÷¡
?½n¦>¼.8¼.8"ýv<ýXû=¤Ñ<ÿv@ÖÕ=	ºW=AÂ}?÷Þ@¸ß¥
92¾)9*
a8G\¯?5x¦>ÒÆ.8ÒÆ.8"ýv<ú8?Fúè>ÖÀJ??m­ ?¨
P?üì;ð\);âY?º:Í":i>ç>]}¦>Ñ.8Ñ.8"ýv<%Ái?U´¥>à´?Q´?nOè>H´Æ?59Üý8Ý6?Õ):¢O½9Ò`e?¤}¦>LÜ.8LÜ.8"ýv<¹?ü]ì>d?ßÏÊ?f@?$?}¾:ô_«9ÜÏA?ªÍs:¯Ì	:&wb?¦>	ç.8	ç.8"ýv<ö? ¿¾>
CI?5;?=Æµ>¢;?àoÊ¸¼º7<:ÀùP;ú&©:mk?W¦>Åñ.8Åñ.8"ýv<Âx¬>`n>ïm9?ó>éC>«¤&?-ËV¸96Q¾y9Ü9?ñ¦>ü.8ü.8"ýv<Þ>I>£XD?·]F>
W
>Ò¤3?jÙ¹yÐh9É¢¾{©r9¤éd9,°?Óª¦>?/8?/8"ýv<0	?Y°>4G?Ó>>wÑ2?Ãé¸x9`¾·³o:ª:Ô¤K?n¯¦>ü/8ü/8"ýv<æs?î©¸>9?º>u>¢°-?£K8à¶t9yÔ=÷ß£:½l:ôZ1?F±¦>¹/8¹/8"ýv<7µ²<W!<!q.?k;¸vq;ù?Þ&¹i"(9ÿþ¾!»"869f8ä=ô½¦>u'/8u'/8"ýv<BÊ*?a3Ü>pF?)¹ï>M×>)ø??á'8f,8]>]?WtÓ9ÎÂ9ëp?í¾¦>22/822/8"ýv<vÓA?ã÷>ÔH?¯û>é®>Ó8?+`8¡R9tA>Ç:ð:¥æ?¨Ó¦>ï</8ï</8"ýv<J
Ä>F¼>ú¡;?{Z>ý;T>mµ+?$%+8Yiz9íö®=ÓU¢9T0D9`ÓS?³ó¦>¬G/8¬G/8"ýv<s
½?¢í>}¦Ë?,È?ë>6Z?©9Ê=9!Ü²>ã:H!:gKZ?Ôó¦>hR/8hR/8"ýv<¾T¹?à¥?­ù¶? ?Þë>=á?OÓa9M·9;Ö>^:àü9ä¸?È÷¦>%]/8%]/8"ýv<Þ?FÇ>):?é>»³®>#+?üc_¹#"9{ê/¿H5¸òÇ9i½ÿ¦>âg/8âg/8"ýv<N:?s­ª>ÛÓ\?¿°Â>$ºo>ûçO?/0·=¥9?Ü¼Ðn
9¥ 9æ\>ç§>r/8r/8"ýv<t¦a>±L#>eß0?C>>°v?e¹I9s¾ã¶7EyH9Õi=§>\}/8\}/8"ýv<oô?÷Ì¥>ØêQ?Bîµ>Wb>îM?¬¶^6-õ8ð,h<Â9uUª9,Í>s§>/8/8"ýv<6 >M>×íG?8X?Ø§¸>÷=?q9bC9¡ìø>nu	:O¯9I?§>Õ/8Õ/8"ýv<Á;'>õôÍ=ÞO?æ?PÆ>V4?¸<Ù"C<>Q?¹1<_Ûâ;©ZH?¦$§>/8/8"ýv<«~­=&Ñ{=t`0?2=ç<²?e2é¸9È!9 ¸¾áLz¸`P9u¢¾û(§>O¨/8O¨/8"ýv<G'ò>G¦>:?¡nx>í9>Ü+?c"7|9q<9&Ã9FhF>{*§>³/8³/8"ýv<ªÃ>Po>áD?1Àk>â*>ß0?Êf·Ä'Î8&½#Èâ8Þo>9Âm>¨<§>È½/8È½/8"ýv<ÔÈ>øC>oVE?N>wK>â@3?D+¹ËáB9Dúà¾sÆÐ9ÎÓ9Vü>B§>È/8È/8"ýv<Q?Àü¹>§Q?ªõ>4,>\G?~Y8Õÿ¨9[Zn=ß9ñC¨9oí>D§>BÓ/8BÓ/8"ýv<,ò¾>ð6o>-XL?Õ³ú>;ì³>Z2? ùÃ73$ö8ÒË= ö¯:p::PU%?ÌD§>ÿÝ/8ÿÝ/8"ýv<¦?Ë¨>bÝY?´D_>ÚD
>'LJ?ä7¸(Á±9Ê#½p­9-¸9]&?W§>»è/8»è/8"ýv<¸¤¹?Ê?<?ë*@\z¥?Ñ°t?®:$Å9À&?É:-o:<­W?ÁZ§>xó/8xó/8"ýv<vûê>(>Å4O??$?ÁÐ>J?ØLy¸
9¦q¾@@·å9d&½d§>5þ/85þ/8"ýv<sNì>ÆS¡>i};?ö8£>}k>vp1?+8´w9SQ~=IÁ:QN:S'>?9n§>ò08ò08"ýv<,Õ<Ñ¡<Ê×(?}¾n;ï];\î	?|w5¹0·c9²Ì¾0]8\øo9dbì=m|§>®08®08"ýv<ºÀ>l->¦o??z?Ú>.)?K87	8g¦>Aè:Sì:Ý?A§>k08k08"ýv<'R?M"?[@?eý>q¯>dò8?â:·fI9A#½éï8Äm9N>¢§>()08()08"ýv<8û?°>2Ý??$xÒ>k>Íç5?U·¶ i§9ó+¼ú:¢æ+:W¦G?O­§>å308å308"ýv<aü>Íë©>`>?Ì³?u Ï>¡4??>9 ­9-Å?åÒ|;¨²&;à!B?7µ§>¢>08¢>08"ýv<0R?¡¢Ú>v?Ê>c>]Zd?8q­93¡_=·³984½9¿A¶>AÂ§>^I08^I08"ýv<;(?H|Ñ>QM?TM?YhÇ>üc>?Ó>Þ7¾É]9C=¥ü:ÂÒ9?Ê§>T08T08"ýv<2ÿ>ñ­>ßÊ;?Û|×>g«>ÓT2?¬-Ä8^¸9ðk>9ÒÈ9B[?+Ò§>Ø^08Ø^08"ýv<	ø?ñÒÆ>.ÒH?½ ?AhÌ>UrH?Ò*9î´9m >Ì³â9·9´_?Õ§>i08i08"ýv<Ë?D¸¹>:?¿Ù>Fu >³-?)8<úg9c¿>§X:ë»9:O?þÖ§>Qt08Qt08"ýv<Èß>±>¼B?/?~0þ>:Ð0?R8¼©9@Ì==tí;³å;Ö>?%æ§>0808"ýv<ìÐ>3h>§0:?X¬d>VF'>û.?ô'N63xv9± Ö;G½9Ù9ù>Tí§>Ë08Ë08"ýv<eZª>»k>99?¯ú>ÚQ>V)?Î·4¹RÅY9RqÔ¾ùf9wêµ9=ê8>>ô§>0808"ýv<ì=¿ñÎ<ªa)?g;H·;uÿ>ù¸v!29¦V¾U9^h9.ö>øù§>E08E08"ýv<¾¾?`?º>+SS?üê>óE§>4u3?´1¸TÜ9«@î½î»:­K`:V?Tý§>ª08ª08"ýv<o±5?9K¶>(?9à>Ôd>}Øz?k8®W9.é=ËD9Vcò8]?A¨>¾´08¾´08"ýv<Õ_?>Â·q?³,?9!­>²a?Ç?e7ö¬9õ§©<â1:bþµ9Ó??¡	¨>{¿08{¿08"ýv<Oy:?ì¦á>S?ÞÙp?¢Ó?%O?&:ò9ÐI/?Ðs:ð.:vP?j
¨>8Ê088Ê08"ýv<Úñ>Ü>ÚK?Jî>¼k¥>a8?*R=¹8;9/¿ú9Ät9*?q¨>ôÔ08ôÔ08"ýv<ÿ¥q? 9?W*^?¼\?*¢	?Ô²L?T®Ã¸¬è9°!¾°Ä9zë9,Ö>%¨>±ß08±ß08"ýv<¼ñ'?V%Ù>§þE?
?x·>sE?g8à¢¡9hÿ¶=³r9Ö]9ò#É>ÏJ¨>nê08nê08"ýv<½S>ú±Å=vnJ?)Ò>Ï>Ü78?¼"=dVÊ<ÚM?<D{<O·S?q[¨>+õ08+õ08"ýv<äT?F§>¡bY?pÜ>Æ2>´J?{@8F9R>U>:¬þ9-S??E_¨>èÿ08èÿ08"ýv<â±>>>>9?±«>vÜ}>t,?}):=è<ý[M?áÕ;Îö;û·N?Ah¨>¤
18¤
18"ýv<ëA+?ä>kÈ??çp³>ÍÈ>Sù0?Jì7Ä²9kd=äcØ91i9m?Sp¨>a18a18"ýv<h£"?XÎ>&I?ë?(Ð>,·;?Ó_å8ÎT9
÷>£Óm9ZÜ99ÏÉ#?+{¨> 18 18"ýv<aÿþ>%¨¦>ÙC?ÇtÚ>Ù3>ûß1?¾»f¸l;¾8s@¾í6:øpl:#)?ï¨>Û*18Û*18"ýv<­¬÷>8>²TG?ñû?®Ò>Y¬2?LÀ¸))9 ®+¾qP:`:ûÞ>,¨>518518"ýv<{¢T?Ë÷í>C¿d?è(Y?@ô>Äc?O9$= 9úT?óÀ;:üsÿ9Ü'<?´¨>T@18T@18"ýv<Ëö+?»Ç >Vç?}~?6¬¯>e÷f?s9êæü8s ?k¶;7êD;ªRm?+¨>K18K18"ýv<Vú>ÍÛ >:3G?%£g>_W>îp<?wu³·üì9ói½Ýä9xº:ã>¤¨>ÎU18ÎU18"ýv<HT?¿À>rþ>?cÞ&?³â>Ôò<?zÇ8¦925>NQ::Ù :Ëøû>
¦¨>`18`18"ýv<¢
û>ÿ3¥>B?­[>M>\,?ÂfA8uf9Á¤=S4¼9Ô9·â>æ©¨>Gk18Gk18<î ?Y?¶>¹´;?ÊÊ>^ò>Ò,?7 å8ìñ8Ñ,e?´ 8Ñ9ÖY>!­¨>v18v18<;4?qlÆ>ë=?«>|>wR.?ä`¸þ¢9èÛ°½SèÕ8³æ#9
§>E¾¨>Á18Á18<¼-=]Æ=L\+?è¾¥;§xe;Aè8?ô¬´¸283G¿N"Á¸92`¦¾Ã¨>~18~18<cM?-¬>Ä¯H?ðêò>òª>ã5?¾ÑÚ·Ä'9¸ó¦½]òA8yí9_ÿP=RÍ¨>;18;18<\@>%W>ßë9?m»>×f>]´,?üi¦7D9îÀ
=@BB: :Í&?çÕ¨>÷ 18÷ 18<jâ>X`>5?ö.?¤DÄ>+Ác?YU7ó9o%Ò<¬t:;N³:¢ï?é×¨>´«18´«18<ÒÞ*?\Ë>¸ÒV?æMQ?õ?
G?f
<9åü9Ü^¶> ¸S9"6¯9
¬>ºÿ¨>q¶18q¶18<²ä<×³¤<üª1?`Å¼;Dv;;D?è8.}9xAô=xãd¹Í´8õ¨¢¿©©>.Á18.Á18<<'?®>Qu?Ûg³>ôvE>uh?õ©%¹À 9`¿Ôwô7wS9ú=à/©>êË18êË18<G©>Ø`o>«Ï4? ¢>õf:>ª	2?î8J9ïv=V'7@Z91=á8©>§Ö18§Ö18<ê«á<¸¬¨<¢@+?æl×;¢'¸;3¼?@¹k9ç2¹¾x'h¸°i9ìQþ½&=©>dá18dá18<ð>¶Ô>\W?A¨>V~>ÃZ)?u±¸»-$9¶¾58ü]J9ªå=Ø@©>!ì18!ì18<I	?Ò§¤>ÞrU?s¡:??W?6?<8_99ó>iø:©ó9\?àH©>Þö18Þö18<ä><À>'??Å§{>;Ö;>}+?ÕòÖ¸ÿÈO9®i¾
Þ9¨Î«95î>2L©>2828<ðì0?5âï>èÏ<?ä>
Øf>T/?×Ó¹Bü79óÃ¾;9P&9ç?çW©>W28W28<0ä?Z¸>ÂN?÷¦>o>/R2?¯ö¸1&9[¾i:Ð4:ô>Ye©>2828<¬>H0>O?r>øW>ÖÝ7?¶|¹~Ø8¤Ô7¿E¡8ïYÚ9÷m¯=Ùf©>Ñ!28Ñ!28<fÏ>->¨§B? ó>±ê >¿A?`3è¶, m9Ù®z¼8#39ñú={g©>,28,28<dPC?Që>®OT?Ý?	¸º>ôR?c§8>6\9BB>35º9?Æ99¢ð>òg©>J728J728<0
>?ËUë>q½N? N»>¥¸q>_F?09µK[9àÔ¹>K:ìòÇ9a)?k©>B28B28<ºD?ï=?tÞ??ã
µ>z|{>ÊM8?Â_|¸Â¼Q9I¾oð,:>È%:¡?As©>ÄL28ÄL28<R»	?§>`ÿR?-Uå>
>XA?¹ì¹@È99Ü³¾ÖDÔ:6Ð:Ç»C?ºx©>W28W28<¨fç>¤f>xÕ??)â >Ýnm>Ýv-?\¸é¸i·8^#¿¨L8ü9ÍB>Y©>=b28=b28<
>ûµG>pE?]>ó:>þ7?ûH¹Ø{9LÌ¾µb:å:­{?©>úl28úl28<Tð>>XS?VgÙ>øá>H2?¸ì¹6µl9C­¾ä!M9Bgó8¿W?k©>·w28·w28<¦	Ý>-~>5Ó??>¨Ï>Þ>è}3?îæ9´ã99¨g¸>Îbç9Ï¶Æ9?«©>t28t28<²\?s²>UÀ@?æ¾¶>¾ü>c.? $Ð¸fÑF9é¾ËAÇ9:6:¬>û©>028028<L£î>æ´¤>st9?ZG²>\ç>_1?5|8¿X9±º=}F:9Ù9¡$*?¥©>í28í28<zäo?gô?KóP?ù%?	¾Ê>hQ?ÿ6ô¸$
8¥Ô¿O{æ9â 1:¦>°§©>ª¢28ª¢28<~R?34 >ä
M?^?~Í>l4?ßü7kxB9yp¦=V9+H9.øÆ>Ç³©>g­28g­28<]m?iÐ?¾±u?Ý÷E?
¡ä>$«]?s
7Bº9XB<Öô#:©)¯98o?Zº©>$¸28$¸28<Â<Ò>A>¶ç8?6Ü"?ðí>b/?|=C¸.¨9.Ñ½½wAù8R9É>È©>àÂ28àÂ28<¯!Æ>Jéx>.ÆK?vÇµ>ûÉ|>8?¡@¸ã80¸X¾7Ã94`æ92UÙ>Ù©>Í28Í28<Ñå< ¨<Fý.?É@«;*z;Èñ.?åG¹ÐÑ8µ¿7¸d¹39èº½Ú©>ZØ28ZØ28<§$?_AÙ>½B?o-?!pñ>y~7?|¹À'9>\¿:U·d~9Ìµ¼;ß©>ã28ã28<P-?7úç>B??íE½>j>ÎÆ0?*¿¸H}9Û'A¾°j9!bM9¾/?³ï©>Óí28Óí28<Å>F±>9;?¥1g>Ï(1>h
'?RË·OãY9n½Ò¢¶;~9¼æñ©>ø28ø28<è?4??RH?vË>|ü{?·3¯]9ËM1½Ìk:ÉÈ:i>?}ü©>M38M38<¤>¶7b>j9?FJ>vK>_.?¥P»7Ô@÷8ñÁ=±î:>2©:y4?ÿ©>
38
38<9ú>y¥>¶­A?ðÎ>pb>Ïh2?0àÄ¸{Z9g¾r:d:Kl?K/ª>Ç38Ç38<4µÿ>Þ
¤>sG?M?zÉ>Ï6?Ün¶½q9ìÐ_¼[n;Kßå:6.?<ª>#38#38<gXs?5%?ä%<?äK?!9Ê>ÜV0?pl5ÛK9ª<;Ì
:÷:%ø>DZª>@.38@.38<èÏR?ª?GæF?[Ø
?E¾>Ñ??ú_£8ÞÌa9½99>2*¬9Ú:.6¢>k\ª>ý838ý838<M?¯.Ó>Sy=?e'õ>)¤±>~¥0?¸äð89Qâ>=ª¶9UU²9í?Èhª>ºC38ºC38<ù33?µÎ>Fï]?¡U¤>&5R>;"H?=¹y9Úl¾µ&:í1©9-{?×rª>vN38vN38<907?ú]ø>tÑ<?ÒîÒ>R>õ@1?Úº¸ñït9KC¾Ç-t9vÄ9÷>tsª>3Y383Y38<x
=#/Í<_D,?0\R;_Ì6;©L?¿«¹µ]9î	u¿68ï8N9ª_Ê>³ª>ðc38ðc38<p¨?_1«>\[L?Ð¾>tä>
å>?U99®c9
bÐ>Ï}:Q:ü]?Hª>­n38­n38<¹ù>üC>ED?¦%?£ÿ¸>È¡9?e,=JÛÔ<ÔVO?Z#<ó{È;áP?ª>jy38jy38<&º¸>|<{>Ó:<?â¾>Ýì>/?~!¹rÚG9ÍDÎ¾U:D´>:Æ.?ùª>&38&38<ØÓi?¸¹?F?½*?í>8?ÂÔE8Úi$95>q]j:D::Ê ?Ì¥ª>ã38ã38<'Eï>¬3>ôèG?S(¹>n~>ÞL:?â;8ÊmO9ôyç=­Æ:±8:v\?0µª> 38 38<øL;?!Ê>ØCm?aª\?ç ü>G_?mS8³9ØÃ=>+u;¡X;3K?WÁª>]¤38]¤38<ètß>¹>hD?À>Jò6>8*4?î$¸fu;9õ;á½k¸9ýÔ9fÞ>:Âª>¯38¯38<:y®?ÏñU?%ÅP?=E?ûð>ÝQ?Aü&9½zO9=	Î>m9Þ9ë«ê>Òª>Ö¹38Ö¹38<Ky?¡º?íh?âÁ?¦>¸0v?`í¸8ø9àJ¾-^²9ZB9ÀXk?+Ôª>Ä38Ä38<HÕ>#È>ùWF?ò\>2#>ûK-?÷^!¹Æ9+¾¼8c5?9jt|>çèª>PÏ38PÏ38<p?VHª>¹=D?ß>>¥wZ>×,?>Û8mO9ê»¢=9¬ñ9÷Ô9ÿ?4òª>
Ú38
Ú38<ý!ð<ñµ<Sð(?þÛÒ;¨R~;ö?T?¸P«9"»s¾]7fe9v8í<Ê«>Éä38Éä38<Àd??M[_?¶??*ô>GSH?0:\ãÞ9&?9m:²â6:<]U?"«>ï38ï38<k©¸>jl>aõG?/§>Êm>ùü3?RaÅ·¸Öè8¤Ù½¤ÀÖ9õ3¹95l?£ «>Cú38Cú38<j?ÍÆ>A3?5¹>#>ñ)?'4A·¦}ñ8ÎÏL½U9@²¡9¬ú>1«>4848<\"?¡e¶>`t9?Ý>ç9Y>6æ+?öy7Æxä8á>¥=AÕd9|}²9)¤>âA«>¼48¼48<U	?´>LeB?)d>~Ø>ù9?ÂÑ¸ía9§l¾F\9Â9aÔ>°X«>y48y48<á-?FúÐ>ß<?Â>»N>r¥4?B¸|þ9	o¾òH:/l:kV3?±k«>6%486%48<oë?ûù9?ßS?äW«?v9I?"üY?f:A¥9M?5í(;àýÖ:õ%I?o«>ó/48ó/48<+XÂ>YT>½j?Q?·?À½M?
6»<¥ªY<X.\?Í«9ÏÕ9$xÎ>Yu«>°:48°:48<Ãß
?ûº>X">?Ý<ï>â®>¼/?Ûº¦·ó|9¨½p:û:æËk?¨«>lE48lE48<q$=¨Ñ<íH?A<õô;"¹I?nµ¸Cm8¿l9EÌ>9nU°>
«>)P48)P48<c?w:1?ÈJ?°?rö½>£A?`829ÒÒ9#º¦>m´;_Ô:!,!?'«>æZ48æZ48<\¼W>*>)/;?ÿ'>P!c>^*?T³­¶ãà09f{¼ Öq9Ï9,>þ«>£e48£e48<~?£W%?Ê[?}²>î£^>;M?ë¸zæ 9äLP¾jß¿:L:Z<3?þ«>_p48_p48<Å}û>À©>)Ú=?"N£>÷Bm>å30?}9¤8L?äyV;;¥:A?¤«>{48{48<¤ß>Ïì>l<?¤.®>ó>CB*?ËÐ©7ÕÊD9/è\=®¹©8}sG9¤ØY>ò§«>Ù48Ù48<?Ï¹>;^q>ÏE?Ñ
¯>	$w>AT5?8ù¸<9µ¤Û¾
m§9ÚhL9¡®Q?»«>4848<ã	Ý>#>a>?¬Ö­>|e>EM-?¦8óÞø8F«>PÅ¯:Ñîk:¸>?M¼«>S48S48<ýtÝ>Ýë>)8?n">/Xg>á-?táÎ¸Ú(A9­¾t¯9I.«9upÃ>]Ï«>¦48¦48<"?×>ÿi@?fö¼>o>RÏ/?þ·MpW9r3(½Ö±·ïú9y,½KÐ«>Ì°48Ì°48<Ò­?ñH¸>qßV?@¥>F[>¶©@?mç·k3?9½ .o:¬Ð :6`>?Û«>»48»48<Ös¹>Ðu>ÿ²A?!J}>;>¥á,?Áï·UX 9?¿½¡û9ÎS9^>ñä«>FÆ48FÆ48<!wÀ>i¾|>éñB?%³
?ÐÏÆ>È2?Þ7Dº7o2Î>c@9ü©9ãÞ>Lé«>Ñ48Ñ48<$32?
¿ç>yÙD?g?,"«>áÓA?	9ì.9pbÉ>à9öïÍ9)¿®>Ì÷«>¿Û48¿Û48<8F7?dÑÖ>ÃhZ?ú>Õ>kr}>ädW?z]8ô'"9.>{-:c:¹Ã?C¬>|æ48|æ48<äÞ°>`>ØJ?âà>{p>_4?r*9p!9j?jY9d9í×>o¬>9ñ489ñ48<kYá>ºd>sÓ:?Yåf>y(>½l/?Bæ"91R9¾>}:B:UVY?»¬>öû48öû48<eWù=w³=øÕ1?$Ò<y¢<Þ%?Ìæ<¸rS[9þ|Ü½¢°9à9éª?c¬>²58²58<zæû>¾ ¢>CF?c*?¦úÊ>X8?p;×89ß8ö>|¿:èb:d\X?o¬>o58o58<ú$>FÐ=I?¢°S?mÛ?xrG?'=%÷À<ÿA^?é`<4#
< hP?7¬>,58,58<Ã¤	?R>a?Æ$®>jbQ>ÜéT?ß¸8}8}1¾mÑÆ9©59©ö#?æ7¬>é&58é&58<Yõ?½®>d>?z£>±k>B1? í5Æ_¡8P<<o:ßÚX:!
?/@¬>¦158¦158<Sï>ò[ >¡Æ>?¯b©>Oñw>×ã.?&Å%9zµ)9ùú>½Æ×9¦ãÙ9{ý>mE¬>b<58b<58</?WZ2?ÓãS?×?I-?*Y?ä$]9FÃ9v¸>àÓf9Í 9¾·>ÛM¬>G58G58<è`?,Ç»>~À?uÿ¦?;)?Ië|?Õÿ 9à9âç?!¢;ý3.;¶An?t¬>ÜQ58ÜQ58<ï8f? ?Ý
8?Ô¦°>ã{>o"4?¸T¸ 9mú×½ÂU9L=Ô9nê>¬>\58\58<#Ö?ÎFÇ>ÃJ?LDÓ>¶>©Ò>?ïÂp9«LÄ9úý>Jd:u :"ÏF?¬>Ug58Ug58<,
?Û«>_ÒM?Ï²>G5d>?JH?½i7ºq*9a/=vÆ9ê¢9¼B?h¡¬>r58r58<%¾> 4x>D?-?¼Dà>Èj3?m¸V9È¾UW³9`Üª9^Z?õ§¬>Ï|58Ï|58<×Âë>, >#@?J÷µ>ñ">@[,?Dåg¸DJ9â½,4ó9×É9êm?,¨¬>5858<ÎÅ>u^=dW@>®,>&î>¬F&?"Áç·}©9Ü~/½ìR9~á°9ke>³¬>I58I58<ôOë>Tæ>©=??ÙÉ¸>Ïn1?}ÉÃ8LÊÆ8ð!ü>ñ2a:º®:­§5?'Ä¬>5858<çns?¾¥ô>¼º~?i}&?¬a®>*jt?Y8£9²|È=ä[:iM:
C?KÛ¬>Â§58Â§58<ô¿2?O
ç>~F?Á>$å>X)?å¹¥ã9Õe¿(õ9ðÇÖ9;?¾Þ¬>²58²58<µí?0¥>Yh?¶O~?Jz?TT?À9à-|9?ê>AG:`äÒ9HIr?Ãë¬><½58<½58<ÖN·>®«>BZ6??ºÒ>¶ï6?¨=	ùÀ<ÒO?ÓÃ­9rÑ9ÅÔ>Ið¬>øÇ58øÇ58<KïÍ<Z?<Uä*?Tê;¥h;£`%?(¹Ð|£9E¾_fÈ8îü8¸ÔÊ>¡õ¬>µÒ58µÒ58<É¾æ>>0D?(v>ú<>Ä_8?ãU¹ïéó8Æ|`¿ÜÚk:¶:9~J?ì­>rÝ58rÝ58<^G?áðù>ÆäK?ý>æJ­>E;?ï'8à9ON{=d·$:Ìë½9^?y­>/è58/è58<îf¾=ß¥=Ç/?J<1!l<r¶"?4¹s9%i¿_m¸WM
9ZÇV¾M ­>ìò58ìò58<±Þ?_-¯>.¶@?ç/>
7>-z7?"Xv¸ÊX9÷r¾aA¸ÙY9ðÐâ½P(­>¨ý58¨ý58<\_?ML¿>>?M?nÈ>¦À>ìå@?õQH¹NW9´Ûí¾t_9ÙñÆ9Åy¦>R=­>e68e68<gä>L­>AÌ;? ×>Ú¡>¯6?)¹¸Ó9·-\¾:N@_:YË?G­>"68"68<Ôþ>hçÙ=Þ-?6Z<^Ù;à?4¹19ÜDK¿²M8õ~m9Á`=N­>ß68ß68<Æy?BFÁ>.BO?v.µ>¥i>NF?^õO¸'9}Á½	Ú¸Â9åñµ¾«{­>(68(68<ÿeÄ>Õf>M8?B\>ÜbS>ÝÅ(?2¹¹Øû59ÎË¾°þ¸
9Cîu¾>­>X368X368<¼4?@ ò>÷²>?Y!?J¹>5_?¨8ÙÁe9éê=«9*9\U?Ý­>>68>68<fÕ>|
>ÝD?¾à½>?Å>½3?ê¸ÝêO9Ug¾ú 8¢9øVþ=¡­>ÒH68ÒH68<Ô?ËcÅ>³éD?òy¤>-yh>"5?68Ëá99céÖ=;:LmO:a·?©©­>S68S68<Æ&?]¾>K`?ë}!?¬YÖ>ïÞ@?§Àm;?;(ÑL?Æ¾Ó94oñ9
à>X¶­>K^68K^68< E?ù§·>Â¼?L?k>fu?{»ã¸Ku]9[ ¾7Ë9·ñÃ9[?¨Ã­>i68i68<"?Pl¾>ñPD?_ºê> C>?? ·®9¤j½¼n90dÆ9à>^Å­>Ås68Ås68<Bö!?VÁß>GM9?×4?Úê?[N*?ÊÇ28¥e9d©=BÇÉ9´Ã9¡c?ºÕ­>~68~68<[Î>>Ø
<?[ò>ÊW>/$-?Éf¥8Ú9Å¨>4: :;Í}:|!?¯ß­>>68>68<!b??7¸Þ>2û[?J5=?±ÿ>Û=?Í8»6É8ËÌ?â2a9þM³9+Ã >bã­>û68û68<ËC>r'P>v~<?Ökh>Á%*>Ù.?d¦G¸ºÎ9<l@¾s$é9µÌû9í>
ø­>¸68¸68<%98?÷>x¯²?Í?¬ê®>Ájh? 7´"9Ïü<Ìq:n¾:2ÕG?=ø­>u©68u©68<Gÿ>?/Æ>ô?ÔC+?¸>2Bn?åÅ*9@9Ö{?áj:):z§0?ûø­>2´682´68<¤ü>¤q¬>;?="?2/Ô>UÝ'?ý¢@9 7
9e2?Õë:{:E1o?¹®>î¾68î¾68<4?BÊÉ>ÞæG?i¼>Ê`>6<?B8p8N19l5->3T9Xc9[Hï>D®>«É68«É68<²Â=Ú<@ k?dÄ-=Ënò<Ü}7?¢¹qÙù8­ÿ¿&U£;/f_;û*;?
®>hÔ68hÔ68<óJÚ<çT<øá3?Ûû%>Aü=]5(?Êof:CÊ`:7?ÌSQ;ïÓ;B>?R,®>%ß68%ß68<þp)?	ü·>®Ãk?U
?6°>5PR?Í,Ã8NC9ä>äÃ:ÿÃ:Ú	?2®>áé68áé68<tÅð<$­<ìþ1?qu¹;;Rª?¦Àä6¹z95i<s9õ×9yb?da®>ô68ô68<5ì¾>×n>\;?×´©>'÷z>a-?8Ú¯¸í8á½¾T«:XE:¤õ]?ñz®>[ÿ68[ÿ68<º:?ÞùÛ>ÚNY?Å2?kÓ>W?~Ð9"ºv9~±?Å7Ã:gna:°]?s~®>
78
78<êîÓ>p>`iJ?
>¿µO>r.?øè®·¹û9uÜ%½ëõE:â(:m	?¨®>Õ78Õ78<ßZB?°Â>28?£Ã?»»«>Ëªl?é8t¶%9S>hÙ:¶C:²1?z®>7878<8íï>f¤>CÎ:?Gi>®->,?T-Ö7Ü©Ù8Eæû=l³9£­9òAæ>®>N*78N*78<(Ø>NJ2>ÌH?÷4º>áz>>?í¾T8î9þ]­=ó:IÆ:DÃs?D®>578578<piÅ<;ð<d/?Æ;Ì©;k«?Qo¸ ,-9
è\¾(9)9}?E®>È?78È?78<Ìn>¦'>è¿K?ð¥Ú>ï>k41?]LU¹Ü4}9Ê¦×¾Æ];¼:¤½`?®>J78J78<þ8?¥¿>>§@?ö`ç>Y§>Ìù0?:A/¸uáf9wRÂ½ºGî93^ë9q?®>AU78AU78<¬ÿ>wZ¶>à^3?8U¢>e`m>/?È	8ÿru99´=¬9¡9 `'?Ê§®>þ_78þ_78</UÁ>B>s??«vâ>Bó§>D,?`¿8yY9¤+a>5©x:oE:ñ!?F¨®>»j78»j78<+Þh?<?×^<?ßö>²Á±>ÅÄ1?<¯6È4j9Ö?<Lu:¼ :d#D?É¾®>xu78xu78<	î<³<ª)?ö0;l;Ð,?¾<¹Â9Ö¿çg9.Å9­@>Ì®>478478<lóÑ>ô>~=?h>%S>ì(3?´89Ý9%[>¢r:Ê::Ç÷E?
Í®>ñ78ñ78<c?Û®>ZG?Ã>$T>¶Â7?Q8b¢_95aï=YÞ:¥
:ªñi?|Ò®>®78®78<Ìå>¼§o>l¤t?ü?Y¨¯>C¡]?<]5<æÕI?=þ8(ô9àx>üÓ®>k 78k 78<ºÎ9?Mî>ÖG?º?^¡Ó>1@?G9ÚW¤9Ìku>Äõ9Ä9þ?uÙ®>'«78'«78<@×>Ï>qÈ@?!>Ú>>âê3?·ãÿ8º½ëÿ;m°»:¼
4?ÐÚ®>äµ78äµ78<²Q?¦Ë?MJ?l°(?«ñ>_±2?yÀ8Àª9$/>;­¶:gL6?¿Ý®>¡À78¡À78<ô)?óp×>dóI?"F>
jþ=©^G?Ë&ç·øiv9Ô$p½Ú2:YÞ93<N?öà®>^Ë78^Ë78<£ëk??!FR?ÄH?F>?5ÖF?Øãi9o£­9Rj¬>gm9UcÀ9«º>î®>Ö78Ö78<F=T[=6.?jr=ç}A=h$ ?lB¸}ÿ9½Ó¾þ 9õ©9þr>
ò®>×à78×à78<d=?ÂÝÕ>/@b?v^?¡)Ù>ÝÞ;?Qhx8/=9(>´;ä^9;­\M?N¯>ë78ë78<4"Æ>yt>8x??+>ÖwR>.;,?±;Ê¸(9Ò4¾Þª29Öè9aÈª>¤¯>Qö78Qö78<¡²¼>>dÙ6?!>¹æH>ág&?Ù88¸HÁ9¾¾::Ýª:ú¶!?R¯>8888<èÛ>BR>@?xLç>©>7 /?)©¸ãí9oï	¾BÙê9ÜÔ9®c
?Û¯>Ê88Ê88<'C
=a§×<Õ°'?¼6¯;º;0Ë?¹á!9CbÎ¾@±¸æ-i9éB¾^S¯>8888<@y¨>ä¬i>±8?ÿ}q>
1>
.?É¦¸5Æ¼9õ.â½?4U9d¦±9
>Y¯>D!88D!88<!áÝ>Tô>âæ:?@Æ>Ö×W>qD/?¡°7á­9=(çs9MF9oo?f¯>,88,88<¶7÷>¬¾£>D@A?å?é>&?§>³2?K°8ýìZ9RðM>¸:xÞ9)¡,?Ùj¯>¾688¾688<¿»>b¨>ÉÉ:?ïw>çE>wY*?DÊì7&9Y¶=9)9ñ¶O?M¯>zA88zA88<+?)¸>8zZ?Å?Um¼>!ÑI?üE8v9YT=¿Ë":6î9ó.?]¯>7L887L88<ÁW	>Á=ü5?m²`>£0>Ó"?«"8=	ì<]µG?·x;&,;î8?¯>ôV88ôV88<°3è>SX>zC?{°Ú>çÚ>Ã4?°@9Õ9Ü?´>Ì&·:Mq:ùNB?¯>±a88±a88<*]\?Xè?ØO?±?¡Ø>Ûµ5?I8ó9ãÄ=©Ë:ïOÙ9Ûo?Ã¯>ml88ml88<ÕB?ç©ô>ÜK?m#ä>ç >_³>?g¸*Ï8$¾«9<ª9Â?
¬¯>*w88*w88<½¿Ê>Ê>bg=?SÁ>a\>n¬5?Jf8¬«9×«=¿ä;á¸:¿M?z¸¯>ç88ç88<æv?~ã >k.Q?©>
g>Pæ;?³ã¸ìr9vÓp¾ðÅî8er9Àþ{>Û¿¯>¤88¤88<Õõ>yñ>k3I?È²?ÇëÊ>O4?ú79C3Ú<ÿìY:¾+:qÀ9?DÂ¯>a88a88<Rq!?ÛÕ>wB?Ö¿>èf>Ë²6?½
ñ8%g9Àz>¦<L:(ã/:¡?hÃ¯>¢88¢88<ÁU?X>ª»k?4+?É>yY?*	90M9Ø
«> :m_ý9Ì?÷Ø¯>Ú¬88Ú¬88<2à>Á>Å>?ñ{>¢:>#B,?¹¤e9\®¢¾ZÍÕ9E1¶95?Wã¯>·88·88<À8?ab°>Gç??bÎ??
	?MÚ,?J·8ßy9Ý<>3ûç9¢É9C?±ä¯>TÂ88TÂ88<³b?9?çtB?Õ{'?Keè>¶~8?öK·Úö9@1½Î9
th9Óú$?Øê¯>Í88Í88<%Ö?¯Þ>`s5?Ñi>y2>'?lB{·W9ëÕ¼ú\ 9¿=Ò8DC?Ýý¯>Í×88Í×88<:z¹>ñj>·J?ÒV?«Ã>,Ø<?ø¸ö·p9Õ	(¾Qzª9r9Ã9¬ß>Q
°>â88â88<á Ï>p
>Ü5?¥>+âx>¸C*?¼¸aÜÁ8b0¾µ/é:KÕ»:üç?=°>Gí88Gí88<ÿ<0¿¶<|ù2?IF=/=xþ"?Ï098!r9gðº>Þ72j9ñ¹=°>ø88ø88<!	?Ðt´>þB?ßG¬>n°p>m=7?g%8§oÔ9#G=¤oÁ:jÖr:½ëK? °>À98À98<Ié>uýª=%nf?5s?bÎÊ>o@?â2=ìÆÔ<äV?|zx;eÍ;a,]?,?°>}
98}
98<ae? å> B?­}'?q@È>oV?JWÉ7
9Æ±Á=ð`:èLÌ9¬8?0@°>:98:98<¾¸Ñ<d{<©0?Å;µ;tÅ7?¼×S¹~Ô7¬7À+ 9ìÿÐ9¬ì¯>§P°>÷"98÷"98<Eê?«üÏ>#r=?Êc¤>¢£l>èÖ1?ïä¦·Á9ï8Ê²½[s~:?:¾*?IQ°>´-98´-98<¡>W?>(¼??Yf³>t>§ß-?ÿÚ98+Q9ã=±9¡½9¥ï>.T°>p898p898<JaÍ>ý±q>Y?öÎ>÷yK>DÍG?ÜU¶n9û¤
¼Iã:n6Û9Ü?W°>-C98-C98<;Í?4eÐ>
Ë6?ë²>>O,?ó¡ð6q9+Ío<ñR9Ðí§9tÉ >·c°>êM98êM98<|u?Zd>ú \?6­>JNJ>G? ¹}°D9ÀÑ¾Nø9z]Ó9_?Go°>§X98§X98<,Nn>_&>Õ#7?Û»>	>RM)?Ò©·Yx9´¸½VÃ7óä 923~<0s°>cc98cc98<Ó
?K	¢>T[?{nG?ö>¥oO?ÚF9w9õa>å:Ö0:Ø¦ã>{°> n98 n98<záë>_ >áC<?é>2©>ª0?î©8ñã8¿ò¯>è»9~!R9¾Ì'?´°>Ýx98Ýx98<)U(?#îÑ>FM?{Ö?¼XÊ>¼(E?Öÿ8ø¶e9l>!
È9µkx9$N?\°>9898<rßU? j?ù[D?åK&?L<ê>¿5?76À8öÎÐ=µÕu9ÌÒ9AçÍ>a°>W98W98<é±ï>Ö§>Í6?ßÀ>ý¶>!ù1?8#ÏT9Dü>U:$¿£9w?`¦°>9898<"Ê§>°Nj>éR7?R©>¶z>jÊ,?³ç·VL9ý#½Ð$8àf9c=«°>Ð£98Ð£98< ¯c=ý¢'=ßÙ-?Êþ;â;­Tr?ê­¸Ä9ª¾;ù{9ûC`9|Ð?.±°>®98®98<D<?¨è?Hº?4Ð3?®>Ð¶?Èk9¬íH9·Ó»>Á[¡:.ë9R¯?]¸°>J¹98J¹98<Ñ÷º>ÈÔ~>ZÓ;?ç!Ü>E>
E:?ïô=8þÞï8¿ºJ>Md:u:Î:?äÈ°>Ä98Ä98<"x?øÃ>eÞE?~ß?-ÛÑ>xÎA?¢Vd8 y9é*ê=î(9½f9I%,?%Ü°>ÃÎ98ÃÎ98<d?¾¯>Fd??ð>I¿[>fV+?Êá­¸iÐÑ8(Ô¾§ê8öô9úT>·é°>Ù98Ù98<öb<?£q÷>æB?ã´ú>±>÷Å4?§½·
9¾½Xo.;¨q;ÿ(?ë°>=ä98=ä98<Ò<¯<p_<¥-(?ì²;}f;&L?.²¹¦á9Wg¾²y9³´29[L?¹î°>úî98úî98<è>Æ>OfF?,½>÷È>ýé4?¸¹P9o©Ã½`æ±9BÝ9_Ø(?ñ°>¶ù98¶ù98<æ¢\>­>uE7?"ó>òà=G%?×>â¸DQ$9=°¾½yð8,¶q9Ü°~>ø°>s:8s:8<0<?Äê>BM?g;?ðõ>_òC?
@9xêÚ9
#a>|3:+ë9äC?Mû°>0:80:8<£Ý,? Þ>àÇF?mÜ¹>»ó~>ÿ:?/þI·æ¦9«¼öZ:<qÈ9f+?¦	±>í:8í:8<Zh=5-ç<hs%?7>¿;l;6­*?&¼¹£L9ÝÆ¾ÐæI8þÏ¢9+»=¼±>©$:8©$:8<óÿ=õ¥½=À,?G!,=ö
=ü?ÿý{¹EÓT9f¿W8?99}¢>s±>f/:8f/:8<!ø-?íPÛ>vK?áiÖ>êm><ª7?^W¹Y#9d´Ê¾v#:Ä&:[J?+±>#::8#::8<TÅ?ÆÂ>¡*l? ì¤>ºG>.cS?÷MÏ8|«g9ie>DSÛ8®9ßÕ >Ë#±>àD:8àD:8<;P&?Æôå><&9?î£¨>ñPp>y¥3?þ±8U'9zI>H:FÁ:¤?8'±>O:8O:8<mö?ÒA?nAN?Jn`?åh?TW?Â%9#$9)³?YÉw9!{9§ü>o6±>YZ:8YZ:8<¾Å5?¬ù>éÓ:?QÊ>Çç>ëò2?z'7[9)q}<Õ®Á8zW9ë±>Ü9±>e:8e:8<8D?j÷>[K?Û>#Ò>¥ÄT?8ãA72+99é=^è9hà 9ã Í>G±>Óo:8Óo:8<HV?·?"³O?Wf?_?H?a?;gôÁ:.?ü3:x¾4:Cíþ>[K±>z:8z:8<B­?XöÙ>H^:?ç«>õv>	22?ÔÓ¸ðï9°¾<ª9ä$9©?Þ^±>L:8L:8<R=ä(8=na2?Ü,o=Ñ5=´(?1A39È896ß>Àd9«>S9»h±>k±>	:8	:8<ýÒ=ã=E0?§<³æ;*?6MP¸gQ¯8×¾\v¸O9þõ¾Æl±>Æ:8Æ:8<ª¥×>ûO>ûTC?ÜÉ+>ö=Ä2?ª>9.9f,?ö[:÷H:µ¸?Sm±>¥:8¥:8<î	?'«>kN?Eh>¶V>©:?J&©8819&Wt>ûâ:W:W»]?¨±>@°:8@°:8<Ú¶²>]a>ù9K?áê?A¶> &J?Jlt8Kü¹9Ú7¨=!C9Ç9Üz?á±>üº:8üº:8<©Ù=÷Ø<Ñ,?õ¯;Á;öÄ"?¾¤¸Ó[9è¢?¾##(::L¹?ô±>¹Å:8¹Å:8<¼?#-Å>ãG?Ã%?ò$ß>Z=?r¦z9ä«9ôÓ>FRÛ:c~:B¶\?( ±>vÐ:8vÐ:8<
·¹?8q?³S¢?]êt?¤á·>b|ª?
¸9ÚpI9£±>]ò9òÃç9¶Ú?h°±>3Û:83Û:8<Ü>Iª>@?ÓÆ>>L.?ú«8À¯93>R x:îþ:ÀW?­´±>ïå:8ïå:8<«û?ba®>2èQ?ê-?åµÅ>Nd9?	89
ý=6"9¼9çß\>x½±>¬ð:8¬ð:8<éõ?<½>¡ÏF?1$ï>ÈÛ¦>s7?Ó=)8Æ9øì&>#®9&9è&å>ÍÁ±>iû:8iû:8<óqZ?,ì?ñÔG?¶B1?ESø>/½6?Ãh)9mO9Ñ>@8ã:Zé:á:?çÞ±>&;8&;8<s.?-ë>2=?jé>c§>"}2?i¨.9æ×9TO>D$:éãí90.*?Åß±>ã;8ã;8<r%»>][>e³Z?hN?Èn>L O?â:=É{«<×LZ?5fÐ9Ö=9s'?á±>;8;8<E >½«Ê=(J?Ï¾k?rz#?c8?=÷=²<ÙÃO?RÃ<È¸;6¶L?ôí±>\&;8\&;8<Æ?gÔ³>£F;?^|>uÀe>Yz/?rÕ7Ó
\9Px=é;×ï:|'?ô±>1;81;8<ëb?ô1Â>ìR?ÁÛ?s¬>AB?C¸æî¯9§ó½?î­8ß9Í>w÷±>Ö;;8Ö;;8<Ëe?OL?ßÏI?çQ3?ÿIé>åÆD?2U9²,Â9ÔÑ>@:éW:|&?²>F;8F;8<µÁ>ÑS>Ô<?ºæ>I>v8?÷!£¸¢=9ÌÛ¾°C:m
:þ0?q²>OQ;8OQ;8<teK>"9>lC?ã©>o>m5?8C=qìä<¡OZ?1öa9û.N9FG?²>\;8\;8<±Ý]>¾>JX6?ÓG>Í´>8#?a6=+Lò<ûj@?<L[<ºo+?Â!²>Éf;8Éf;8<£G?ÕÂ?blC?ÖÕ>¦>qÉ3?J1w8*99>Ì:(j:¹/%?`4²>q;8q;8<9¥>ÄÎX>Ö|C?$>AÈ?>E*?<í6ÊÍ8Òþ<<<6:%¥&:kù?É<²>B|;8B|;8<9?HmÕ>÷ô]?Öú>
>íT?6¯"9óØx<:&:íc?p>²>ÿ;8ÿ;8<-¼>RAy>DA?k+S>h>ÅY1?úH`8
9ZJ>¹(9×û¨9ûæ>}@²>¼;8¼;8<'i*?¨1Ä>u[^?n]ÿ>ª>´¥??N¸D¼9Ù§½É95KÉ9°óµ>¸F²>y;8y;8<`®ë>>6Í>?²>K>ÙS>ê+?ömû¸õ·9ÔTt¾Ä.:./å9{7C?U²>5§;85§;8<zÕ<SW£<ÌI'?§¦Á;x°;²\?\Á¸¬9Ý>¾?,¸ÇH9õ¹½.X²>ò±;8ò±;8<x?r¬?ÛF???2?:<?Pu9º9`;ð>H°:Uh:B?ËX²>¯¼;8¯¼;8<SÎ?©³>EL?:lÀ>`n><f;?ä8¯º9b>ì:²Þ9É¥-?¿b²>lÇ;8lÇ;8<S¥Â>ºt><?<Ï}>Ñê7>¤0?×ÈÆ8hzê8»Ù>
:§9ÒkS?ri²>)Ò;8)Ò;8<ª;>éÁA>
H9?ñ&>¡Y>ú	&?ºµA9ñi»ÂÌ²:²:·?l²>åÜ;8åÜ;8<Ïkæ>n>b:@?óf¨>x^x>-?Jq¤7%Õ9s©=u¦8:Y9mGD>ªn²>¢ç;8¢ç;8<`Ã>ê=>ÖC3?W>ªÕP>î(?0¹M59{Í¾j^X:Éì	:ÌH?o{²>_ò;8_ò;8<CQ?eÓÓ>µ:?¶Õ>­f>¿.?
ã8íÍB9'2>Ò¹	:):ô>,|²>ý;8ý;8<]CQ?}ÏÑ>U?YÃZ?Àåà>ky?|;9Eæn9çÈ>i:ÍÊË9Ø·?m|²>Ø<8Ø<8<¡>z <:=Ò@¡e>°!>`K?oðS9Ö9>Ë*?K9Î
9[u>·}²><8<8<¿È>³Ûy>á®M?0\	?¶gº>Ö¤<?o®¡::Ùþ ?,­¸]^91^G¾~²>R<8R<8<r¢[?/6?G@?q¨Ü>`~>Q8?Z¼9é¼89®VË><9¾´<9Ë>Ú²>(<8(<8<Ç?¾±>qN?V½>ý>6?Mn8ÊI9ÖÎ=>Vm:ÌÜm:g©ÿ>²>Ì2<8Ì2<8<¸b?6ä?Ê_Z?PdÖ>mY>È'T?	·Ü9eç^¼gî9UAÁ9c¬?[²>=<8=<8<¹ò>Ê@>úþQ?Höü>c{¢>BGG?æq<t92<,h\?yl9ÎwÀ9ÎP>$²>EH<8EH<8<Fi?¶©>5C?SÁ>ÕX>A*+?áû¸4Å8B'#¿cÜ/:ë<Ö9X$R?°²>S<8S<8<ùc½>ßÒ>¢å7?í>Ûc>æi+?î-#7Ä>{9D¦<ò:þË9wê*?²²>¿]<8¿]<8<>f×>óÙ>sA?ÊÎw>1¶7>¨,?f¸²q9kWó½_ÿ~:û:êsN?¼²>|h<8|h<8<Äýk?Ñ#?]d8?Ú#×>5å>ºÈ1?}{7ÀÛ9Mt=oÛ9£W°9$?±À²>8s<88s<8<;c?·Z²>ÏG8?d>:N>!*?Â8\8«d§9ke¨=E:Îù4:F°?Ä²>õ}<8õ}<8<¸ð?.µ>9aK?åÔ>3ù>ièA?$z8ãý82û>¦£:ó;:2>?hÈ²>²<8²<8<¹Y·>ÃÑp>èB?xg­>þV}>9/?%C'¸±8Ð8p¤M¾\µ:e:ü³J?É²>o<8o<8<2?¸Í>@õ=?
?·ùµ>4?QùK¸ÎoÊ9Ñø½p:#õr:ul?ØÌ²>+<8+<8<w«>ÄÞ>>¼ö5?z>Æ£L>o¥1?xÊ¸Ú 9Bù½éÑq9¼>9/ã>¬Ü²>è¨<8è¨<8<õæò>î`>0ÁN?}Ú>êæ>»+=?m]9]9iÓ5?}8eN9m#=ß²>¥³<8¥³<8<é>Ï@>ØA?´¢>Z°m>æ</?õS8ÄÏQ9%O>Ñ°*:q,:Øeý>´á²>b¾<8b¾<8<0?å2­>1ÑG?o?¼:Ú>óU6?ÚÅ76T9áÁ"=T'æ:PÉ¨:Å.?0ì²>É<8É<8<T§m?;??ávJ?9ì$?vwÝ>¢£>?»ÐH9>9D°>ÈÏ9mG:_Ä>Þ³>ÛÓ<8ÛÓ<8<è >C%=K¯d@áß£>ø>?9?
Í8p£9¤ÃK=ìX:þä(:Ð²Q?	³>Þ<8Þ<8<·$Å>t>ôgN?	Ö>7>-5?ª/8]gr9Î>R_:,:7
^?Ó³>Ué<8Ué<8<k@?*¤Õ>­f?åGq?Â?|9]?ÉFÆ8ÄI»9>Á:²1­9ñZ?³>ô<8ô<8<ÏF=?Ékå>i4S?x¶>9§G>¹|i?í+9±b9FÂ>Ãx:×}):<O;?9&³>Îþ<8Îþ<8<È±>9D">5w?"çY?)ò>Akf?Ç@=Úå<óW?a3Y;jÖ:Ô©?¿*³>	=8	=8<ac*?wuÉ>X?î;>ÚL6>i)P?Ï¸¸ÂS9kJ_¾Ï*n:´:r
U?/³>H=8H=8<h?,?JÖH?¦ó>?Yú>ãBC?ÿ»Ñ8ØÜp9Wê^>5:OÝ9PE?9³>=8=8<ìî ?­Ð>LF?6?o¯>5;?o¶J0@9¶^T¼B¹:êd:ñ:?³;³>Â)=8Â)=8<á®?s½>R¤4?;'Ò>tÚ>ßÖ.?å6¹z¼}9Á¸¾m|9Êj9l	?J³>~4=8~4=8<ðý¾<ËÁ<14?5û;©µ;Ãw?!¢Q¹A79l¿æ:>:jZ?yM³>;?=8;?=8<w¹0?ñÓñ>Í;?ÞÅ¸>Ij>o(?WE5¸=D9Xì½	å:ZZ:6J?Ûv³>øI=8øI=8(~<¯?·w¯> B?ÕôÎ>Jb>·
>?b©8(D²9o·=9ò;ôÖ';HºG?³>µT=8µT=8(~<aÊ?-Á>-E?O[>&P>k;?äÍ¸ìAg9`ð&¾SÛ8ßèæ8bÐ¢>³>q_=8q_=8(~<i>a >Uo:?£HW?ØÖ?Ä??´
=¿x¬<mUR?Üÿå:Ï:õB?6³>.j=8.j=8(~<­ø?¶å>~?kòa?ö?ÌØV?áÀ8¾B9Ó}>¼×¡9£9¦#	?ö³>ët=8ët=8(~<2/=8Lÿ<Þ0?°«E=IG=êñ"?HÊ8úê97)Ý=«uØ;¤;P(?ÿ§³>¨=8¨=8(~<UL?)©>¤¬C?þÄc>áA&>[/?^9&¹B}8 A¿l¯9ÑÏ[9ðML?U²³>e=8e=8(~<ünæ>K>ü9?-%>µ·P>¨´5?\¶9m#Q»ã¬&9$Ï9ÖüM>
µ³>!=8!=8(~<?¡´>«:?gôÄ>H>pÆ*?xVý·ð#9ä]½ u:_:{?SÀ³>Þ=8Þ=8(~<Îèà>Ð>|ã>?^ >Ìm>Ü¤,?,¹8ì¨9·âÕ=Wc9#Þ9n+Â>ßÐ³>ª=8ª=8(~<ÜB²>´·e>¨F?Ñ%?é>±N5?ðní8É²9((*>þ9é=§9#TÓ>YÖ³>Xµ=8Xµ=8(~<í?êcE?÷íH?SnH?,ô?æjE?JD9,9ß¹>[Ïæ9Pq9(u?ä³>À=8À=8(~<W,?/_ï>>8?yWÔ>Lg>Ó0??/9H¢9×9>Ö*$:©ô9rÖ+?ë³>ÑÊ=8ÑÊ=8(~<Æ%?mâ>m;?s"??8ë>S0?<0s8Ç69MN*>v	Þ9ì³9(Á?´>Õ=8Õ=8(~<;Ñ?/óÉ>´@D?É¿>O+>#
>?"á7×69õY=ñ2s:i\:í©M?L´>Kà=8Kà=8(~<õY~?Õ?½ER?»É^?â;???·á9æü9z\ä>ìÍ:.:¡±?¦´>ë=8ë=8(~< ?h«>ßGI?ø-?¹·ê>ÍA=?\ÍX8mÁ9 jL>µÌ:Ã¢#:¥sT?®´>Äõ=8Äõ=8(~<NÆ-?×ì>«{<?Ôú>øOa>ÒÐ-?3ÂÙ¸Dì$9À©¾1È$;9T×:àçC?D´>>8>8(~<XLI?þ	?#¸:?$;Ù>]Þ> M8?Räu86à~9÷ùö=²7^b«93`=E´>>>8>>8(~<»%;?cð÷>_;A?6Î?~-?ØoE?5°8ô¦r9BÍ9>a;¥ ;5«^?GP´>û>8û>8(~<RÌ>»á>A?Ú§¡>Úf>âç3??:½5k:ºî?Þ¶9¥ch9ëT)?ÉP´>· >8· >8(~<·5_>#,>Ã!B?!?é>;ø0?õ)ò8ÒÌk9Yt>âÑÛ9«9\T1?`Q´>t+>8t+>8(~<3èÉ>n2l>ËÕZ?4R?tü>6tU?h¸&PM9<¨¾Ò!<\éª;Ábr?¶Q´>16>816>8(~<üÊ>ª6}>ZUL?°1 >iP>ÅD?P>6¡;89Y<w:±õ8v§@!V´>î@>8î@>8(~<¦n?Øñ?£gA?wd?ÿÉ ?nà5?B_8áÁ9üAW>:J::j>:êsú>`^´>«K>8«K>8(~<i»-?UÊÜ>òoI?¯±>OR>(2?«ª8úO9ëüQ>ê®R:ê1:ö?	k´>gV>8gV>8(~<§*ª>i>:? ¡>	d>,ó4??µ_Z9°º&ð:¸d¯:w(/?Õu´>$a>8$a>8(~<cqÙ>Èv>Â7?WªS>ò±#>%?
¥8êp9é>(:sW:
I!?O´>ák>8ák>8(~<sy?Ý	?{(h?Å?Qª>!FS?WIµÇ¥9ÎtºFæÉ9Bn±9ê¦?´>v>8v>8(~<ôU?(¹>bè?Æ?¹?<o?ÁtÍ8ØÐ¿9-	>B:c·9Ê5i?P´>Z>8Z>8(~<"?M$?­ÂF?ñë>Í¡>Ù4:?Æw8¿v;9M.)>Ù^S:\:xj0?Ä´>>8>8(~<£;Ý>Õþ>¶öA?$æR>e¤>.?.!;7û!t9Ø9Ä<W(7:Áî9-cD?¦´>Ô>8Ô>8(~<½Fè>~>ñh:?ßI½>©s>Ó,?l¶GV9æ¼ÊF%:°Ú9ZyA?ª´>¡>8¡>8(~<Çg?ÿ5«>U·¬?|×?ÂuE>¡Ã?ÙÍÇ8±Ì¤9$0>ÅA1:[£9ä?Òª´>N¬>8N¬>8(~<ê^b?Þ§Ð>Þ?1?%¶Ç>¿¯c?j±ó8Ë£9ÍU?>Â´9ªlu9ôÏ?D¾´>
·>8
·>8(~<È¹>x>Wµ??Õ¾>ód>%.?óì9Èh9Ó;>¶D9\ó9
Á°>|À´>ÇÁ>8ÇÁ>8(~<z?d°>Óé;?V>¹Z>F§(?HãÁ¸a8¥³¿ÕÉ±:ÈiQ:ÿVY? Ê´>Ì>8Ì>8(~<â5·>ÿ{>X|:?è:¬>~>¼-?è×!¹í8¸Í.¿,r:×D:+p?ðË´>A×>8A×>8(~<Øü>IªA>ÉÖP?
ç>Î>aÖ=?ò:[;:úÁF?ÝI9W:n9µìØ>
Î´>ýá>8ýá>8(~<ÊL==×ê,?!QÐ;wým;Ð`?f.z¸3v9¸¾ÆÇ9ºy¡9É[?ôå´>ºì>8ºì>8(~<nªg>:~>UP?aZo?æh?4jF?N¯ÿ<
<Ï]N?¢o£;ìËC;v°U?qæ´>w÷>8w÷>8(~<oó&?%ÒÜ>HA?+Ëï>EÄ«>±2?	ö7üÚ9¥i=s÷":ÅüÖ9+B?­é´>4?84?8(~<(f
?'òÄ>&Ì7?.8µ>u>ô-3?òU7:ê*9=SÝ9Ô¿X9¬³?>þ´>ñ?8ñ?8(~<]n5?¿ó>L>?0¦>øvy>*?à­8ý[P9®T>ÛÖ9¸d±9R}?Ôµ>­?8­?8(~<XÚ±=Ï=Q,?øó;1·;:w*?µ57A9%Ém=,y8¯09ÀË4>vµ>j"?8j"?8(~<F£u? ?0ón?U¡Z?): >ú§®?üB¸q9ÿÍ½þ£<N[·;'a=?ªµ>'-?8'-?8(~<ê?sã­>BN?È7>Sw5>w8G?^`¨·dø.9>Zv½9ãG96]C?ç
µ>ä7?8ä7?8(~<ý{>'J> V8?è>¹4ß=b0? -=ÞPÒ<êBS?ÃÑÞ:¡/:¾6?Èµ> B?8 B?8(~<P|;?×0í>kZJ?D^4?Ö½ö>Û";?T´9§<9v?ß×¤:¶:A%?µ>]M?8]M?8(~<P»Õ>æ>f7F?ßÖD>oÿ>ø,?¹;8{9æé>ñæY9ÜU9»ôÃ>!µ>X?8X?8(~<p}?äl>N?®¦?³?L?HÎÝ9áF 9[#1?}R|:Ç[*:=?H1µ>×b?8×b?8(~<ÿ:?r¬>7Z?êT?Rù>]Ðb?xV·1^9­Ù½«iÕ9ºÏ9è?Aµ>m?8m?8(~<¢Ãë>]>ëÅD?i>ô)>Ü/?ãÌ¸U8=v¿ô
9-º19xÌ>Dµ>Px?8Px?8(~<9
?`­>rL? "Æ>¸>R21?®!9R=89­Åß>j(:Éµé9üó?Hµ>
?8
?8(~<ávÙ>Àv>ÖÂ<?è\>Üc>á2?»K8YbC9Ç6>{å9æ²96$?xUµ>Ê?8Ê?8(~<B4?@»Ø>ëT?9O>#> V?pH$8ã¯8|_>Ìb¿9êóO9úk?ÍUµ>?8?8(~<à ?R£>[Kv?ZS?¹>¤Í[?Ë)90Ä·99J>¸EÈ:ò×k:cY?Ýlµ>C£?8C£?8(~<Uþ
>iúÀ=q]<?
¥>¬u>æw,?^³Ï8Ñ$9ô?>S(:P:Ô§?µmµ>®?8®?8(~<"u]?Ñ?ì¼J?ux?¯3Â> =?èX8u¢95´=Zø¤9~@¼9íVà>'nµ>½¸?8½¸?8(~<¹3H?Èú>4^L?q5ý>9õ¡>AH?eäU·
Í]9.ßö¼eÉÌ9ìÛ¸9\Ì
?rnµ>zÃ?8zÃ?8(~<Lö=pà´<»K.@N=;=\£<±?ê]f8.Q9	/Õ=ÐUµ5-Øa98M;µ>7Î?87Î?8(~<TÃ>N>*A?i÷>v¯>95?e7bÎ9m´Õ<TÛõ9>Ç:ÿ¶Ð>ßµ>óØ?8óØ?8(~<îÄ>w¾>¨²;?á  >¿mi>)0?ºò¸?¤9Âo=¾Z·997?µ>°ã?8°ã?8(~<Ñ>É>²î5?õ>|q>7¤&?#É8gtý8îQ>hxÓ·ÊW9J,{½áµ>mî?8mî?8(~<\í}>ó>,>³<?±M0?¡å?Íf,?¼< îj<cîL?l_/;¡Þ:«ÃI?6µ>*ù?8*ù?8(~<f-º>©p>PF?p^Î>g³>ü,?°Î¯8¥Ê^94J>¨6çR|9J;8µ>ç@8ç@8(~<Út>±!4>ÍYC?Þ£>QD>~1?¬¸â]9-np¾äüÑ:rM:P-?]Äµ>£@8£@8(~<5?oÈ£>;O?©a%?î#×>xÊD?RÙ8ºíC9F¬=XwÄ9"=ç9Ù>ÚÇµ>`@8`@8(~<2?ºR?Ôi~?Â?o>Æa?áFq9 éB9r?Ø|:E:ËAo?ßµ>$@8$@8(~<ãî?ÎzÜ>»8?ØÄ>6Äf>?Í,?_BÑ8rÇ9dL>Í\:/:}5=?#àµ>Ú.@8Ú.@8(~<F?eÉ>o_|?Õ¥À>1_^>ëÇ]?Q7°(9M±<Ûb:MV:¼?=íµ>9@89@8(~<ì\o=\O1=ÈË,?£½;Ù¦;g"<?úZj¹	Y9 7
¿©ëw9;U9tè?Qîµ>SD@8SD@8(~<k_¸<ú@<Ì²*?n~;_×ô:ð?²@¹êS9C§é¾GÆ57b<£9t<ìïµ>O@8O@8(~<,X¥>Ûõb>:?ç>éJG>ñ,.?ÑRµ¸ñ9i(¾8²
:Øº:jê>D¶>ÍY@8ÍY@8(~<`Þ>e1>Ñ9?ñ>Àbb>X0)?>ü¸ý­99oY·½}íç9|±Á9JD?ç¶>d@8d@8(~<Ôø?'°¬>(B?à¾>.Ñ>Ûð;?¥¤9f]9ÂÓ³>éÜ9ê#¹9´~?W*¶>Fo@8Fo@8(~<·ÃÄ<*<8-?ÛË?;«7;ª?zò!¸ÆÝ	9[¾o¿8w;w9yÆE>3¶>z@8z@8(~<<?,É>RNG?úfá>u+¡>W3?©È(¹(A9ù±ß¾ÃU9Ybº9ÙÚ>ó4¶>À@8À@8(~<
l6?'Ïô>ÏÂ>?ãý¢>Ot>'õ*?¿¹89í~¾ðÖ¼9=Î 9P?z5¶>}@8}@8(~<ã¿>ø°z>ÑóC?P?s?¯û9?ñ2a8ù7x9;Bè=7"9k¯²9v(h>?H¶>9@89@8(~<;aH>ãÖÞ=¾2f?#? o¬>Qc?ûÓ<0ç<´ßL?¯Æ9{Á9"Z?ek¶>ö¤@8ö¤@8(~<jÛ>>/ûO?®û>/58>B?h«c6<Ôc9 Òÿ;ù¹-Ü7Úÿ9Àl¶>³¯@8³¯@8(~<WÞ>->=ÅF?(?,¯ä>î <?ì©á7ØF:9=Î[:5:ßÜ>Îm¶>pº@8pº@8(~<´×p?ý·?Ì¦m?òQ?äß>?gp?<T9<þ9Þ©¼>ÙS4:®:7ò?q¶>-Å@8-Å@8(~<
Ú?µ
´><L?ÀÅ>i>üì:?Ä4¸}$9Ot^¾/	;9·Ë»9Ñö~>h¶>éÏ@8éÏ@8(~<|á>®>©58?Cª>¯³h>ö.?±[9¥ß8ú2?æe:Æ99:ß?õ¢¶>¦Ú@8¦Ú@8(~<°5-?eÞÙ>YK?³-?È>2H?ï?92±9!²>¢ð9ØÕÜ9çy?<£¶>cå@8cå@8(~<'´;>vN=¥Î9@)Ý=5v=ôe?8F9s=auN96îO9
0þ>T¥¶> ð@8 ð@8(~<öê?]Á>âB?~><à<>÷=?@f]7ïÙ8':=øµ_9s 9w2?4¨¶>Üú@8Üú@8(~<þ
§>°j>²µ6?l>¿½_>í)'?5ÿQ=ã=VñN?©
;°3;ÏB?5­¶>A8A8(~<Oº?^°>VÀ=?äù¢>(m>ì/?É°-¸+9Iñ¾ñ,s9¡9å>¸¹¶>VA8VA8(~<×Dü=ô¨=N??T ü>b·>ì²0?×Nï<<M?Ò®¡;=²S;C?þ½¶>A8A8(~<m_`>J:#>ãò/?ªÜ<Ã°<Ê?¯ =ûL=!®H?~·ÞX9
½KÀ¶>Ð%A8Ð%A8(~<
ù> ù¢>øC?ÔN¢>ÈÈc>½i6?mr½¸Ì¸m9iL¾³9X~9Â«Ý>¬Ê¶>0A80A8(~<àYË>Åít>üT?,	Å>ir>¾P?oTù7úÌ9¨f\=òÑ7bÁ9Æ»
=XÒ¶>I;A8I;A8(~<Ç¶>#Á=í;1?L=K>&=»{?x:«Ëì9§.?x;âM7;&9-?U×¶>FA8FA8(~<ùNN=¦==ju-?P±;=õ=¼$?¸`91aÐ9a>*Ì1:Y¬:Þ0?´è¶>ÃPA8ÃPA8(~<ì¯ ?áF®>«	l?ÀÄ>º£m>ôS?|H¸Öàí8Ô2¾b4:Æ"Ñ9ù\?ý¶>[A8[A8(~<ñÇ>#m>½E?aß©>ýr>
ø2?Ã¸u§8JaÌ¾Ô~:Ia8:ÓV?Ó·><fA8<fA8(~<	¨
?6'½>Ä·??4y>6J->8?IÅM¹b9'¿f
Q9Ý¡\9Tò>	·>ùpA8ùpA8(~<í@?C¬ì>Ã®P?ËÙ(??êñ>®2?{Ä¹N¥9{ù¾q$;åóª:z×]?·>¶{A8¶{A8(~<£9?±8ë>	J?ëE%?[¼Ê>ä±P?Ûãø¸Úú¬9Ù+8¾U!:¨@:P¡O?}/·>sA8sA8(~<3V=v=6ð+?³øg;»¤X;h	?j5·uux9+ó ½{¸&ÿ8x¾l3·>/A8/A8(~<Ïô>,>V¸M?«+?sxÝ>_oF?®ª9³Ö¡9 ë?ãï%92ôW9HµÄ>A·>ìA8ìA8(~<M]Ë>¾7>7fC?s¤>%g>ø5?@7·8Þ'9Aþ¶>Ø¯b9óo9r+à>µG·>©¦A8©¦A8(~<ö5d?n?MI?³î>È\>CL?!.¸¾)9Ç½V9f9^ó9°íq>äX·>f±A8f±A8(~<	ï?vô?©Í?r2·?Ï<N?pfc?âô¹9aNÌ9ðé>:oBU:\P,?fi·>"¼A8"¼A8(~<¸£¼>ð>ßC;?Ðc>á*+>|\*?°,î8È¾`9¦>l4Ô;YC;ØÒ-?Ñm·>ßÆA8ßÆA8(~<ë>òf>¿??sø?RÐ>4<-?t¯Ð8¤ü9üÏ:>ð9£9òþó>2·>ÑA8ÑA8(~<ª|Ú>e·>,
<?6Ì>§Y>ï¨,?	Ý8Ã29F~>v:w-:ÜéI?ó·>YÜA8YÜA8(~<y.?ªæ>Á¾A?ÂáÂ>í
>JÜ0?WO889É>ÐTÆ9Fgä9bKÞ>y·>çA8çA8(~<r7ù>LÛª>b´:?¿jÞ>¹¤¦>
×*?Ê¹w¸ò94ô½](9}9BWª>¢·>ÒñA8ÒñA8(~<\¹?L¹>0[?;]?à{¯>B?´qá¸f\9#î¾ú:¯¯à9^?}¨·>üA8üA8(~<ÚTÒ>#è>¸=?E>Ým>´)? L¹9w09-¿Ø=9À)9Ç?®·>LB8LB8(~<Fò>í¦>ãÆ9?Ý
¬>ëJz>:ú/?T§¸éç)9Ò|¾uç9Ùí9>yÀ·>	B8	B8(~<p÷í>´¤>Ýï8?ïÏ·>¬Ì>TA-?RÒj7Q¼É8*þ=ù©Ã:Mþ:E«C?=Ô·>ÅB8ÅB8(~<q<> Âû=??¶b8?ß?ÏÂ,?n{0=+ËÞ<8ÉJ?1;u[;6?¼Ü·>'B8'B8(~<ãê>$±>F<?)Íº>¬>ò.?ë%>¹ñ91!¿Ë09>`9l?½Þ·>?2B8?2B8(~<nb°>Ît>]s8?äc>ÒE(>òY-?¢¹°9xw¿L¿9áaç8iä'?Þè·>ü<B8ü<B8(~<¾(>I?>a7?§>Çøs>â/?(º;=°Ôæ<K2P?Ñg=95µ9>Zé·>¹GB8¹GB8(~<Á?yÑ>7C?«½»>=8>Aa+?,bÅ7Êr8¾P>6åL8Ò
=9¹¹
>Zü·>uRB8uRB8(~<ß[>jä	>L?ÚÃ6?þ>~"8?·cÍ<Ù<jD? Ìb:H8ô9:½m?L¸>2]B82]B8(~<FÞÁ>X>Öý;?y?tÄ>°î-?SËú¸cÄ9v#¾Á½Ã9øê¬9
å?¸>ïgB8ïgB8(~<Ý²³>­j>øD?1+¯>ø*g>DüA?Ð¸ê°e9$A½ªØl:WU!:?é;?¸$¸>¬rB8¬rB8(~<©Q.?SÛ>×CK?	JÏ>U4>bA?Q§8K¬
9,²>ÊãH:ÑðÆ9A?&¸>h}B8h}B8(~<QvA?Gð>¦N?}Ñ>4>G?ÍF/9Î°39¶ù>{jÈ9å·9?ü&¸>%B8%B8(~<{>¢p=>ÂP?ÀÊ?G{«>uAC?û1f<Í
<GT?þä»:f;:á5?ø(¸>âB8âB8(~<ÄÁ>.ÇX>Ód?ëF?Ä~ú>|xJ?>á?=fÕ<@f?Â~]:ÓÇ:`/E?B-¸>B8B8(~<c
Æ>\L>"??p­>ûV>ìÛ-?K
¹&9KÝÙ¾!²1:Õ¢: Z?Ï-¸>\¨B8\¨B8(~<ó>ÑÁ>&H?áí>¥>i88?çJ	:Í:@/	?ðSë9jª9C0?M=¸>³B8³B8(~<}Û'?Èh6>Éë?îÜë?Í©-?GØ­?Lò9[Í9¨?²8:`h:?x=¸>Õ½B8Õ½B8(~<î`/?)è>§¡?øï?r¬-?û°?4I:®1Þ9À1h?ý£:Ià9V?F>¸>ÈB8ÈB8(~<©7M>,>âI? G>U>H7?l=¹Tüp8ÚÈ¿Ìä8Ô±9ß.Ù>Ú@¸>OÓB8OÓB8(~<-ë>è >&;?óîa>¬`(>ðÀ+?ï«¹ÄÚL8VÔUÀÃ99ar:X>ÁE¸>ÞB8ÞB8(~<8o?ÿç?fcf?62?PÀ>:m?4mþ:
È¼:q,?°):Yú×9¶!I?(F¸>ÈèB8ÈèB8(~<Á>½> ¼?ú©?O?È?Iµ=):=ãgy?;Íî¥:[?[¸>óB8óB8(~<{éè>Ä>E½E? >C>Àè.?ÃÙÔ¸Ú»9¿4¾
s:mKì9
Ô?J^¸>BþB8BþB8(~<1ã
?OA¼>øÝ<??y¾>¾÷1?8RT;ÖÎ;(N>?Ç>9¯\9Eß?°_¸>ÿC8ÿC8(~<»W=§_=è·5?áÙ=c¤=>)?ü«:¾{:"U,?ÙÙ<v"Ú;XÒ(?a¸>»C8»C8(~<Â}>%>¾D?Âðâ>d£>µ¥1?Ý´<U^a<xL?J#:Âx9ËÓ¨?w¸>xC8xC8(~<xýÃ>ø{>R:?)_>ë£d>e/?9Þ+h9êP>W9]N9NÍ¿>þ}¸>5)C85)C8(~<P?Rº>m&M?ÿË?´cÍ>Wv9?Åì8gè¼9(n >¤Ñ:Ì:e±A?>¸>ò3C8ò3C8(~<Ãk?m¦>;M?Ë°>ªdd>óE?xÜ7ôJ9Ð=ÈyX9¦9Ô¦>2¸>®>C8®>C8(~<¨?ü¿>þ~T?%tÛ>Í%>çØO?h©8¼o94>D¶9RXÖ9ØÚ>&¸>kIC8kIC8(~<òï>íòI>h¬E?eßt?1É$?g5>?ûbi<Æ'<¨K?ÚÖ9´6d9)p?¸>(TC8(TC8(~<çe3?Ïè>ÉDE?¯m1?«#ø>7?ëÙ2¸b£9_½-(:%`¼9ÇN?¶»¸>å^C8å^C8(~<_×£>N>
K?ò®>Åmy>$°2?>6«c9{\<Þ:L:öY?ÐÂ¸>¢iC8¢iC8(~<})>DpÊ=7D?E
?½>Cú:?(¶°=-W=FSR?4wÛ;Ö;ùl5?Ì¸>^tC8^tC8(~<zQ?à¯á>qÀm?ïÛ>ô>Å[?ük¸¿(þ8¢±m¾f:³9Àe?Eê¸>C8C8(~<Eâ>è>ÇP?çÜ¥>¹e>Ùë8?'Â8F9ö³C>eÔ9ô¯9â?¨ð¸>ØC8ØC8(~<2
ü>P>+Ós?¥A?Eà>b*]?Ï·¸J¥9LdÜ½NZq9uX9ü?Ký¸>C8C8(~<Ý? MÐ>£:?:ò>f·°>Ø©/?eMö¸²>9$i¥¾¨]:±9g¹P?~¹>RC8RC8(~<@	?ßú­>
õI?%	?pØ¸>
u>?mà8¹dök9zÈ¾_1:¥R*:i? ¹>ªC8ªC8(~<Cç>
S>ô<F?²|?æÄ>A9?¨:>®B: N?d
a9\'Â9Û^>¹>Ë´C8Ë´C8(~<qÈ`?^§á>?Øu?¼¤è>GC?8ª¸ÎòS8Ïº¾0êÄ9¶>9Ï¸3?9¹>¿C8¿C8(~<Ú³s=®8=Ç)?L
ú; <Á;Ô %?ÝZÈ¹	jD9p¿~:vñ4:q¬Ð>=¹>EÊC8EÊC8(~<æâÌ>*M> =?<>áÞb>û­3?æB)¹´:9'¿¢Y:*:
>A?<¹>ÕC8ÕC8(~<Óå-?[òç>hî??Vz?Ébá>èu/?e=BÐ<±A??Å&<ÞÁè;²6?-B¹>¾ßC8¾ßC8(~<¢?=®l
=41?Þ(<ø9<;#?ÅÃA¹¸U92¿MA¸/ïB9;þ½°W¹>{êC8{êC8(~<då??¸?BÒ>?á> >²Ç3?/¸Jô59÷½1i¹8F9× o>X¹>8õC88õC8(~<ï&í>r¡>ÄI?	·?ãÈÍ>Â7?øé@9øx{9cÄ>?Æ9méÇ9Á>üa¹>õÿC8õÿC8(~<i?DGÀ>ñï>?z¥>îl>8K2?*8Ò9&<S>ÜAG8Éä9Ð¦=i¹>±
D8±
D8(~<ãYU?tXç>l?µ-7?Ó>A]?=C9h9O)?¿:ÂÚ9Þ|4?um¹>nD8nD8(~<Æ¨ì>×`>D??Ðñ?	óè>Ë-?6Ý¸289O:¾À¥:ÎÂ:¼¹?³r¹>+ D8+ D8(~<©M>U">0?39<>(<^¸$?^«¹<d9Ýï¾s9:¹9XjÙ>9¹>è*D8è*D8(~< W?ÁÕÄ>3<O?¦1?aò>Þ;?<:9M@Î9Í/>>8:=:õ
?Æ¹>¤5D8¤5D8(~<²¨H?xlì>FY?D«>Å`>nC?/8\>n9µ=¥:y±é9ú5?Ä¹>a@D8a@D8(~<«²>x0r>ÂÛ<?êÒ>õ§>s=+?A9Ö97`â>};<N;.(? ¹>KD8KD8(~<Dô>ý> 0F?\¯>®^;>éÑ/?NrÀ¸ù091¾:óTØ9¡"(?[¹>ÛUD8ÛUD8(~<
£=!V=ÒC?ÑÂû>s´>2?VÅ=cÁ½<Ô2V?,*
:³:¤O?º¡¹>`D8`D8(~<*B?êY?åÇ;?CÑ>>tø4?d°À9åuµ9¢ë?4:¹ú9¼??è¢¹>TkD8TkD8(~<S²>ç+9>ä7:?Ü>½L[>[-?h$U¸&áK9ºÐ¾ùs:|µ:)ÄD?£¹>vD8vD8(~<oßÔ?ç=?'{?ïe4?Hû >Gp?RÔ8ª~F9=58>³r°:ïo:C<?¨¹>ÎD8ÎD8(~<<["?q%Õ>¨ÿB?Xó?Ç7±>S¸;?T7.¾9Þ+¸<¿qq9Æ´39xù+?¹¹>D8D8(~<U4?3²>­?øêÅ?¦|c?¹^?¥9¬9ì>:u ;¹¨:ð¢s?Ý¹¹>GD8GD8(~<1ô$?Ê.>à½?ién?Óã>®:?aÞ9w9í
?¯:kù:¬¦?[¼¹>¡D8¡D8(~<8>5?Ì>+Íb?H?¦2?¿*W?_´9Â0"9ÔT?ûÂM:öÄ@: ?ÀÄ¹>Á«D8Á«D8(~<É~>{$N>Ü??ª>>ÄSH>VF*?)Y¸HL9,å¾µ:ñ9?Ç¹>~¶D8~¶D8(~<RHW?8qÅ>Ï?{ø0?µÕ¥>`?ñà9ÅåÝ9"C?ïS;O]÷:'U[?É¹>;ÁD8;ÁD8(~<B)?»Q>UP?Í«Å>>ÝA?	M¶8{I9>'>h9:óÎ9)s¬>ÖÊ¹>÷ËD8÷ËD8(~<ÔX?µ·ñ>¡Ìd?ê¨8?«½>òoy?»°2·¾ð9l¼È:$·%:¶´P?:ì¹>´ÖD8´ÖD8(~<Z3?Wø>099?¸³>N>wª(?³°9T®9>ÄM9àÊ9sª®>?ð¹>qáD8qáD8(~<3WW?æ¢?7K?`¤
?±©>È'Q?½79Mâ]9î>n9y9ÖÒÀ>#ö¹>.ìD8.ìD8(~<ÃÃê>YF>âÛ=?>cL>ÎK+?¤Y8²#9c*>¬-9TS9¦E?¶ö¹>êöD8êöD8(~<ÿ?&$>Hj?
?_u©>!U?n	?8
[9âª=`$};Ï;nV?÷¹>§E8§E8(~<TÓ=¡S¸<nÀ@4¯=XæH=³_?xì¸Ë
µ9jqÄ½²:±Èh9¾º?«º>dE8dE8(~<0ñ>D®>4ÒL?«o?J|§>BPD?öEQ8â¼±9ìµ= :Á¿9ÄË/?/º>!E8!E8(~<ü´?Þ-Í>¾A?¥
Ø>«>¤1?'´$8®i9T)>Ê90³þ9¥>Þº>Þ!E8Þ!E8(~<Kº?²Ó¢>°n?þî>øî>ÙY?q·8Ï¢9>á3»9ê%9Y2? "º>,E8,E8(~<WÂO>	i>ke=?ZÞ?ô¼Ç>®Û,?
 û<Çç <ÅG?Yî);iý:ª+?x*º>W7E8W7E8(~<æ¨
?öÈ¿>A9?ô³>WJA>Tu*?§³b8Þ9â[Å=©9ï90J?Ú*º>BE8BE8(~<	Ã½>.º|>8@?BWM>oô>¹*?ÀÙ8Ï88?`è#8U9=Z=Î+º>ÑLE8ÑLE8(~<ÎÇ?V'¼>(:?R¸>ày>>#1?¿ëm89Í!×=v·îô9£X½¥0º>WE8WE8(~<zê>;d>!ªC?@?ö|®>Ç¡=?{Q¸;99!¾.EQ:;m÷9}X?#Cº>JbE8JbE8(~<¹³?=pÈ>6:?°	ß>üB>R9?bíÌ8` 9n#>?
¤9
9E?*Rº>mE8mE8(~<âAØ>± >®fH?å½è>E_£>¨Y6?2ç6dY9³>B<f2º9]Q9À«c?¤`º>ÄwE8ÄwE8(~<78Â>7Ñ>c<?
>þL>Ùa'?ÓId7ªP9í\Ö<nÅ99É5Ü>×bº>E8E8(~<R6Ý> >ZpB?2/>JkD>¶8?Å¸||9ïü<¾(Óé9Ì9e³?eº>=E8=E8(~<>Ê??Å>??ºC¾>ÃU>+8?À,rµ9ê{ìºIÜ:ûá:9ú>9lº>úE8úE8(~<Ýb?(¥>/G?l¡;?ï?fl7?b
S9Ä¦«9S_>&¾·:Ó_:ý3?ltº>·¢E8·¢E8(~<LM?Zÿ>ãrM?,c?b¶>g>?4L$d9KÑ:f5<:+::-?Ýuº>t­E8t­E8(~<Fz?([Á>aP?®`Ö>²Ç>Ýò:?Maí¸ñÜ9Û¿Ê¾m²(9Òóh9(c¹>]wº>0¸E80¸E8(~<ÿe?zÊ>tí6?
G>ßÓ>Ú1+?eè·vÌ:9É>½p9à9|>îº>íÂE8íÂE8(~<Wô>eD^>dÆ4?ð¤>y>)?¸¡_6Ï{9 Zã;L	¸9¿98½×¨º>ªÍE8ªÍE8(~<sò¥>¾µY>"C?­'Ë>Ì;>i5?X¼Ã6îÓÇ8ïÁú<ÒúÉ9LÀ:'ÍÈ>Àº>gØE8gØE8(~<k~$?9¨Ü>J×>?ðè?êÈ>6??	,·6ù8ø¸0½ÄOã9?{±9ð#?ÝÁº>$ãE8$ãE8(~<@? ?;ÔÜ>ðÄ9?7o¿>>-l,?¼Ü!¹ õ8{)¿ù)-9s(9º?Óº>àíE8àíE8(~<äï
?J>]a?ýw>-$>ÊwW?01Ý·ri9r½Îg:¾é2:â>?ÔÓº>øE8øE8(~<¾vÒ>?C{>nV?'\>Î_>M¿5?¢Ëã8Â¿P9Æ­>¨½û9p°9n¶X?´Ùº>ZF8ZF8(~<È?¬­>~7g?ª->ûã>¡ãh?[.9úV9»àÏ>"Xh9s?³9xê¥>tßº>F8F8(~<½¸{?\ ?Ä³b?0?=MB?rV;?ZµF·$·s9s¹Ð¼»¥:Ý.:9
s?]ãº>ÓF8ÓF8(~<Ã>!?Ù>Ð,>?£?sõá>µ2/?Ê:Uñß9Þ;+?tn:Áès:Ê1?
åº>#F8#F8(~<à?uS´>xÎU?gãÚ>ÇÀ>É¦E?Ñv¦8K©93>¬þÂ8Jq9¦9>òº>M.F8M.F8(~<~v¾>"
}>ð°@?&Û>êh>~M+?r¦"9zÊ<9 Ü>£ÙÖ9³:d.Ð>öº>
9F8
9F8(~<8±>g>ÏïC?IWá>â¨ >T3?	K9ÝU=9wÍÅ>V)(:k/:¨;õ>üº>ÇCF8ÇCF8(~<`ð)?àÔË>ØnU?¥°'?pBÚ>­¯D?¦É·	e\9
j½¯@<Û%­;¼¶Y?»>NF8NF8(~<ú¿>'o{> C?À_Ö>t_>+z/?åÐ8§H9á>>hoÍ9*ªî9\[Ü>»>@YF8@YF8(~<Hæ·>[|>g:?Ä>¡VW>Lê*?±¹Â>9×3.¿:Î'j:)B?»>ýcF8ýcF8(~<+U?1Å¨>îZ?gÀ¶>²r>Å@?\o¸e×á8¦©¾Ö9újø9p>g»>ºnF8ºnF8(~<ð)?ì?Á>ÔL@?àá´>w>b;?Z¹0	9_ú¾Ø8ë\9º¸·=+»>vyF8vyF8(~<¨"?ëö >øN?>]L0>@?3èº¸&9m¨¾n9ÔÕ¼9´¡>Ã »>3F83F8(~<µoç>éÊ>ïuO?dô&?ÿâ>`I<?a, 9a½´8¦Þb?µ>:;H(È:Å4n?¨#»>ðF8ðF8(~<!·¹>½fz>#Þ=?Áá>­Ø¢>µN1?iD¹1°9pT¾P-9p:v>^%»>­F8­F8(~<{Øº<äK<Bï,?ò;£Ñ
;Ès	?::¹h¯ 9ùX¿$^¹h9íT¿.»>j¤F8j¤F8(~<ßÁ>em>MñP?ÕçI?|á?¸Á8?àeù·é9$/ð½`òN9\£9+»>ÊE»>&¯F8&¯F8(~<ÿ}j=Çu/=+?²<IÛ;à#?¨Öµ¹lo|9h8¿ÙëY¹î.9Ü2 ¿hR»>ã¹F8ã¹F8(~<°ßã>r	>ëM`?;n­>ÌW>½M?ðª¸E¯^9D¾ÃÖL9zË9Û>V»> ÄF8 ÄF8(~<
*?ç>b<?×lä>lÜ¨>&-?@©y´×Á8öÛ¤º=99]¾°9èöÀ>qV»>]ÏF8]ÏF8(~<ïeÛ>ªò>J:?³ù>¿¼>\)?ú8èç\9¶(!>/:þ9W!ë9be
?sX»>ÚF8ÚF8(~<	Ü;?N¬>IU?ID?´2>ô?£"1¸ÎFs9Gfº½¶I:8ÛÑ9¨0?ºX»>ÖäF8ÖäF8(~<#E?
4?¹?C?|¤>ÓÅ?¥ó8ÀüÊ9£>°ñ:^åo9XÞ?He»>ïF8ïF8(~<Ç9?í?W8?(>'j>h'?r³8¨-9[>&®69´y9kI»>Fm»>PúF8PúF8(~<h×>¸$>ºL?Mö§>Õ!f>×:?w»Ñ¸v¸9Í£®¾´Õ:gü.:-O?¿n»>
G8
G8(~<kÅf?üÙ>à?M¾?ô9?_?ü­Á8~ù9¼¼>>%¾9Gõ9D@*?o»>ÉG8ÉG8(~<Æ³µ>f>¾¿I?+X?ÝÌ>à0?,ÃB¶J/e9×Ù»:°¥9¿s?,r»>G8G8(~<S"=ô<Ð<*?ÐÖT>:T->k-?ñ¯Ü:z¢:ËÛ-?'Ø9è793ªB?+y»>C%G8C%G8(~<7>ñK>R5C?Av>.É1>àK1?6<û¸ù8áì¿Bø8Ïi9Û5
>õ»>0G80G8(~<.?|¼>3K?H»>j>Ìe:?)¹TqJ9ËñÂ¾Æú\:Ñ<:RÍ?X»>½:G8½:G8(~<
Å? º>¹A?'¥>û#o>QÌ0?ü¹»È9-¾Ëú:èâY:^·?l»>yEG8yEG8(~<89?>?Ú4?S?Î>N>å+?î@+¹Y 9Ö¾|¦7
>9Æ·_=8»>6PG86PG8(~<³?Ô­>«ØG?zã>;>Fü9?aû·dÿ79ïß®½õ.9Çü£9^>ÜÀ»>óZG8óZG8(~<î?æÔ®>ÿóZ?×?yâ¼>9R?4v£z92
:Ñ*w:¤áý9Õ:y?(Á»>°eG8°eG8(~<èq(??üÉ>}U?¤Á>&)z>´)F?9O¾¸pð¨81¿Û¨:°#:éV"?¢É»>lpG8lpG8(~<f?S6?ÄL?^s?úØ¶>×V?å3+9z@I9¾ÆÙ>æD 9VÇ:H>]Õ»>){G8){G8(~<Û°>¬Ù[>{©M?Ç5w>­¿3>!
0?`¾;59ïy9ÇLÀ:ºL9¥9[Ï>sá»>æG8æG8(~<6¨>ÞOg>¨*:?XK>3>w*?:è8#9Lµ>CÞ£9b9l9?ëç»>£G8£G8(~<Ãó>«~>á¨H?ó?>m±;>p7?æ/8ìx9\H =lÄ9J¾9ÁÂ>aÿ»>`G8`G8(~<te?³Â?xáF?LÔ>LÛ>96?«¹´E9ÉÅ¾ÅF9D7o9D·Ô>¼>¦G8¦G8(~<v
>aåK>uêC?ßùK>¢§>),?©7
¹Ðç$9ü9Û¾¤)8Ô<¢99m=¼>Ù°G8Ù°G8(~<6?ìì>ÛE?¬`?A.¿>éø;?ÀW9-=@96éª>gQê9TµÍ9VÍ??¼>»G8»G8(~<Ê?ät°>aB?sÔ>{z>¾,?QP?¹ô8+Ú(ÀÉë8x´ß9Ìé>B¼>SÆG8SÆG8(~<Ôç?â-¬>éK?)?sM1?~5J?óÙ=N³<I?qüw:,ù9Ç~?ê¼>ÑG8ÑG8(~<oQ£?P¯-?[¸p?g¢?.?in?­j9'«9v¯>_}:Ûá:6ga?¼>ÌÛG8ÌÛG8(~<){?c£>=KL?Øt>ç%>àç<?â¯¸69ìÿ½Ô:8Ì9ø>.¼>æG8æG8(~<®D%?Rã>£ï9?ïä>ëÞª>åÖ*?_o¹bk9:D¿þ.°989×Ò?.¼>FñG8FñG8(~<5ú>Öë§>=¹>?;÷>M½>Ak'?5Ñ¸è§90¹¾f¿:±:/Wù>ê1¼>üG8üG8(~<r>üa">Å,??µ>R>±ä0?¨o¹X~8®`Àfj¬:º:º¾?[2¼>¿H8¿H8(~<Ò\ï>ß.£>;Á;?Ø>ï9H>¸Ù)?Ú(¹79ÿßä¾Ç¤9tÊ9\Ð>ã;¼>|H8|H8(~<ê>>+Ð>?G>OoN>â·,?ò[¸OÝ+9¡Ï#¾Ù9ØpA9ñ¼>éA¼>9H89H8(~<îÅ>~;>SG7?B&n>»n5>y(?i¹8ý9F]¿6:Í3:u¥?]G¼>ö&H8ö&H8(~<«Ò=RBÊ<[é+?{ée;%&;;1?ùÙY¹F	9¿J¿Ò¶8*¼{9ÿ>K¼>²1H8²1H8(~<ã±:?uø>t\@?å?Æ]Î>e2?õ88¥	9/ÿ+>a$\9½ö=9¢U?>`¼>o<H8o<H8(~<?Á0?)?9?Dá>«¤>cX/?©ª¸Jx9!?/¾
{9\Ü9Í~,>a¼>,GH8,GH8(~<|i#?CBÕ>¸)D?2Ã>!>Ó¬B?5Å¸Úm9H¬ ¾nÐ8þ°9þ5>¨d¼>éQH8éQH8(~<9O?ãö?zRF?,?Ê É>0¡A?ÊÅM¸ÌÓ,9jf¾í<:):@S?á¼>¦\H8¦\H8(~<­æ>f4>9X?j9ô>p>
mN?Ù/8¸z¼9{`¸½<¤;_Ä:ÂÓ]?}¼>bgH8bgH8(~<<*?íÓÝ>vD?¡ >O]>Î9?è¸è%9MO¾Î­:B:-?k¼>rH8rH8(~<ú¼
?*ª®>¢½O?ØÌ<?¿æ>CR?Lr¸nv<99ËQ¾Âõª9¶9bÁï>Þ¼>Ü|H8Ü|H8(~<3$?1Éâ>ûY9?ÿ­>w>Õí3?Ä@7¸!­b9õÎ½â9M¥90à`?¬¼>H8H8(~<K?*Où>åüP?ÓOÈ>I>[ßH??¤º¸Ù99¾Nº:Lóc:ãm?·¼>UH8UH8(~<*c¡>[þU>;A?º>SË>¥Í,?Ü¸ðZ29¦á½ÉrÆ;EÝ;vC?*¸¼>H8H8(~<Z¬?y}«>ä
F?i^°>Ó>[}0?r ¹ÐRR9.JÃ¾2d':ðÛ:>+?Å¼>Ï§H8Ï§H8(~<
o_?_?74Z?y?î}?ÚS?j²Û8\À9©
>|V:	:6G?JÏ¼>²H8²H8(~<ß?¨>J?Áí>|õJ>Ù;?Y­¸¸ËÏ9ü1¾ 9<8¹9è·>à¼>I½H8I½H8(~< ¡s?mI¶>û«?o¦D?énÂ>u?í8l9ëð=d4:¬Äç9.fG?7à¼>ÈH8ÈH8(~<JÊr?ý±>&®?
Õ)?|¾>Wd?P$.99A?1²8:UwÇ90m?ä¼>ÂÒH8ÂÒH8(~<÷ö9=¾
=ÏÂ+?<º¥;÷ú];H ??Vp¸³*9á¾¢!¶úl9K×¼ì¼>ÝH8ÝH8(~<Ãê>Ð>@o??o>*«c>ÁØ-?ry6MÛ9<Ö:<ªÁ9B?õ¼><èH8<èH8(~<µ*¤>êú^>4z<?Ï
3>Ó>¯v-?V¹¨E±9U@¾·í8\ÕÃ9§û>i½>øòH8øòH8(~<"Tà>O>N?Ê¸?3zÑ>À1C?Î¾¸ðNI9hr¾s×:d&z:é|\?a½>µýH8µýH8(~<¹«?Wµ·>þJ?ê2Ó>°5>`O?Ôì¥9p
¨9aÂü>Ø:býr:HÐ?{½>rI8rI8(~<âð<å£²<,?o¬;v;
?t¹T°8ÄÏÌ¿ºÈ79ù¡9{<>¨0½>/I8/I8(~<?(?Þ>ëA?Å?®§6?«:?ÍIb9ÆÜ9Ò>¤a:±&¯9siW?07½>ìI8ìI8(~<³?¢=³>âÏA?Wðø>ª>o;?ÈyµÇ.9Yî6»;oH±:¯r:?m9½>¨(I8¨(I8(~<~á>dá>g:;??Ø>VÐ8?*õf¸VÄ9]\Û½/Þ:Ýùf:"01?@½>e3I8e3I8*<<Öê>} >Æ;?á¾è>Ñ©>ËA0?Ô¸ñ|+9/[¾×Ð9*Ò:«`Ã>>B½>">I8">I8*<¸?À>Äý>§7?ô9>!I>êå*?=¹¹Å9i»Ü¾Ë|Ú9D÷½9Ï7?¸M½>ßHI8ßHI8*<D"é>A>óB?9è£>Yr>:M-?úò·¬æ9N½À1·n<9pùU½	Q½>SI8SI8*<
Ï>àË>Ò±<?á>UN>fE1?w¹)á9Ä¿åÃ9ÎÒ93î>T½>X^I8X^I8*<©
?,z¸>k@?|v>èI/>d4?4v4¹$}ê8CE¿19Ô91>¡W½>iI8iI8*<*ÍÀ>æ>­à@?8z>q­8>	S-?®.|¹[99c¿éG:ØkÍ9	x?X½>ÒsI8ÒsI8*</þ«>¢e>\3@?hø^>"+>°Å&?Ç3m¹¥e9ÒÐ¾¥pÂ:¾ï:ä$?¿b½>~I8~I8*<9?~|î>Î¡F?ä/Ø>Ú¸>Áb6?­K¹fv9ÝùÒ¾nå9m9Äú>±g½>KI8KI8*<Ly=ÙD=ÚÜG?oå>#ÝÅ=ú,:?#S=Ï8=§£R?Ç÷<Ö3<´G=?Åh½>I8I8*<b$?µ¼>âÑS?Â¨ã>o>Ò{C?ÏÆÑ7¢9¯A=*c:&$:/1?t½>ÅI8ÅI8*<è»Z=Ð3"=y,?kj=ÃÏ?=?9¹8`8o'À1Gò9sØ9ßE?by½>©I8©I8*<whã>ðê><M?Î>ÿ>¬
A?-E¸95F²½#!:ÈäË9§QJ?
~½>>´I8>´I8*<"÷U?Ñ9?<?FD>­(I>¸;??+¸lWí89¾ô9V¥O9òÇ?½>û¾I8û¾I8*<+îQ?Ù Ò>Õ&?Jå>xá>áÑ^?Ô¸0"9É0­¾>ù9ì°9¥4?½>¸ÉI8¸ÉI8*<#»?z¼>D»L?P?ïü>RãR?î/4·´¥9Â/¼­¹:ÂN:be?§½>uÔI8uÔI8*<dZ>Dø:><?ò¡>:éi>=1?53¹
"89ïù¿ìÕ<ö¬;Á??½>2ßI82ßI8*<÷?NñÔ>ØF??>P>'?~t¹9xfó¾bxr9Ç_91±
?µ¡½>îéI8îéI8*<Tm?"?ßQM?Ý ?^»>Ë|G?PMÑ¸&(U9Ñ^{¾öÎ9yË9à?£½>«ôI8«ôI8*<ªèâ>ø>)£<?¥k>-+,>s1/?8
ÌµD_%9èí»R;:øbù9+Ø?¾½>hÿI8hÿI8*<Õ?[,Ò>	[??G+¤>¥)i>­?4?Lw0¹¨Ñ9Ää£¾ÿ(9Ôaú92»¢>Õ¾½>%
J8%
J8*<Ú!?¾¤>±?b`?$pâ>Ë­}?&Õ¡<E<§¶Q?9£Øã9ù¨>Ñ½>áJ8áJ8*<Z(?ûå>f;?ï÷>	¶>ØU.?5§·NÿB9NÑ¼^:}]:û?Ø½>J8J8*<Ë*?ðÔÌ>'U?[ Ú>÷z>'N?z:9èÅ9ù°q>ãÓ9Z£9ÑË%?;Ù½>[*J8[*J8*<Ö°{?5_à>¼?é?ÃØØ><0?[Ü9Ò9µ4Î>ã8:zs9:½S?¥ä½>5J85J8*<­8²>Ç«W>-S?=?,ÔÅ>ø¢??Ù9=-ÐÙ<ÐnZ?ÛZ!<bE¼;©f[?ê½>Õ?J8Õ?J8*<|ë=]	=Ú@?<s= À0=,W0?`2¹Un9Rí¿¾Â-n879y±Í=Yñ½>JJ8JJ8*< ò>>E?âÐ>~â>=b2?=ÐM¸4ß©9½¢¼Å9­Á¿9ïý?À÷½>NUJ8NUJ8*<°Ò>C>éE?¤sß>>B3?þê¹hk9ò¡¾úaÍ9ã_9[,?ý½>`J8`J8*<dèW>ö/>9#E?¯N?ªS?M7?^P¸«!9'¾Ø;9D
9s
õ>4
¾>ÈjJ8ÈjJ8*<¤$?%éÒ>ÖG?Tñ3?¯±â>o4K?g9fË:}ñ>£8£9o9èÇ.?¾>uJ8uJ8*<;?ó?ýe?â¬X?Á?o{P?t@8{qb9Ñx¦=m:©Úâ9á.?¾>AJ8AJ8*<Bç>ri>éó@?¸®?8Ë¼>¯Ø/?äÅ7 1:9÷l==úÈ:%Ó9'¦$?¾>þJ8þJ8*<4äÔ>à¸>]î>?)³>ûßF>¿@1?Sñ¸&_9m'¾Ï¯9y9½r?(!¾>»J8»J8*<<ú>£>"H?ä[»>CG>LG1?
Øâ¸`»9Üa¾Pn*8Q9Ø©Ð=L%¾>x J8x J8*<åºõ>äq>éâS?b!Ù>¼À>uE?24:¹rF8äð¿ÕâU;x
;T7F?ì3¾>4«J84«J8*<t×?/Ý®>,??(èÙ>Õ¥£>p*?/ 7-è19ôf=Cñx9ª¬9eÜê><¾>ñµJ8ñµJ8*<¿ÑC?Lî>lR?Òáp?ôx#?¼<?&<¸äª9Õx½IN :	¢:ËH?¹N¾>®ÀJ8®ÀJ8*<@þ>>¬N?H?÷?w:<?¼7V°ã9¦yÓ<
W;´#Î:¤eC?ZS¾>kËJ8kËJ8*<xå>}>#>?Ý>NWe>¶+2?9ã8F` 9Qµ>ÄÆ9Úè9 &¯>ÆS¾>'ÖJ8'ÖJ8*<ðÃ>pìE>ÊÆ4?íÇ]>¾z'>L)?¤78%9I>oÌM:vY*:ç¢?\[¾>äàJ8äàJ8*<vq?_?¢?J?mÍE?äú>¢J?N59]]I9mæ>2d}9fÀ¶9ùy±>g^¾>¡ëJ8¡ëJ8*<I?uw»>1a7?¯w>&´a>ìî,?À(8ä8u9Ýv¯=Sì9ý9æH?òb¾>^öJ8^öJ8*<ëæ¸>Mþb>¬P?þl>1+%>#©7?Æ-8¶Â8;(d>ü¨;Û8Ã:¦I?"t¾>K8K8*<üÔ¤>1nP>sJ?1ì>k¯¡>Cü:?¾¸N9í¾É%H<üí;LW?`y¾>×K8×K8*</´Ô>{>K%;?&`>à +>s'?ã]¸1¥9zÁ>¾F9ne-9&Aá>x¾>K8K8*<¯1ì>¶Ô>$qH?±>40O>{D6?¹m!9-[ë¾2RS:§V:@ü>¾>Q!K8Q!K8*<<ë>¤ê>&@?Ï7?BDÅ>½á,?ïf¹0/9l&(¿C]¥9Õ»®9ãEò>\¾>,K8,K8*<Ýî?,½>ôA?&4>R`S>ø;?0MÕ¸h£9Dì&¾¨|:¬Ü9~-?½¾>Ë6K8Ë6K8*<Î( ?5?b?pì?íá.?TX?t9ÀÐ9¨>E±";ëí:@/?)¾>AK8AK8*<^è>u>P??áx²>A2|>ù)5?¼Îu¹
à9-yL¿ÃÃ9º×À9¬?ö¦¾>DLK8DLK8*<Ø^>j!>P$1?¦ÇY=¹3=¥?"	¹9¢¾Äæ:Z³Í:(?J¿¾>WK8WK8*<Iø"?úG­>4Äp?ÇR¥>½ç5>õ©h? Ã·õ:9Bï½òí¢:BG:ËQ?¿¾>¾aK8¾aK8*<>? ó>H?7B>«Ú'>­£c?iÔ8ý59Ù=>Z:V8:Me?qÕ¾>zlK8zlK8*<tø¢>uÓI>·N?U.Í>vW>« @?¦Îe¹¿ 9667¿ýP!;:Ý:É:?Ö¾>7wK87wK8*<ÑH"?\Ê>w&M?>Á>Zx>nG?Ö48þ~­9´*=f{V:±:Y½=?)ÿ¾>ôK8ôK8*<,?¥?ß>YE?ÞZ>FP>º©A?tá¸nó8<í¾&Ü9#Àº9ÿ0?®
¿>±K8±K8*<uâ>>ùÞB?{Ä?l~®>ñPA?558Ôë¼9u=¬:ç9*(.?ÿ¿>nK8nK8*<p6?®¤Ò>F¹]?)Äú>Ê¿>ÆL?0à¸ª.Ã8ç¿3xØ9âÿ9Ø>L*¿>*¢K8*¢K8*<hª?¨l³>+ÒY?ï°¿>Zo>.M?¬T¹2ðb9nÓï¾=9¾]»9
(>61¿>ç¬K8ç¬K8*<½?Á%?Ç;I?÷Ã>0}>û#F?ñ
¹u 9ù¾1N9r°9«ñ>íT¿>¤·K8¤·K8*<®´<NX<;J-?N;Æ.V;Òö>¹x8Ý¤¢¿ A¤·]*W9JmC½¦X¿>aÂK8aÂK8*<Më>kª>ÎB?ã%>ìr=>ê2?°ÎQ¹øë49­o¿ñ¤:q/ò9û?[¿>ÍK8ÍK8*<Hì[?/ü×>oU?iV?Þ§Ù>ð[|?:_Í8Q9¡H>Jº×:nH}:¹
Z?ó¿>Ú×K8Ú×K8*<í=`Ü<ë.?ØEû<7D½<Bï)?Â^:7ä29W£=&C:¥P:!îï>r¿>âK8âK8*<?èX?Cc?é?	N>pY?@=´E591<ß¹¹T:óN:¶Q/?¿>TíK8TíK8*<ÚA?,û>]D?/9?Æë>&I?z¶²u9ø@¼&à©8¯9ò >u¡¿>øK8øK8*<ð©Y>>«
[truncated: 675,502 more chars]
