# Supplementary material for: LKB1‐SIK2 loss drives uveal melanoma proliferation and hypersensitivity to SLC8A1 and ROS inhibition
Source: EMBO Mol Med. 2023 Nov 15;15(12):e17719. doi: 10.15252/emmm.202317719 (PMC10701601; doi:10.15252/emmm.202317719)
Supplement: Supplementary file 11 — Source Data for Figure 6 [file EMMM-15-e17719-s009.zip › Figure 6/6C/FCS files/LKB1_KO1_KB.mqd]

MQD3.1    1061120 1063766 118784 1060864 1064140 1205033 0 0                                                                                                                                                                                                                                                                                                                                                                                                                                                                                                                                                                                                                                                                                                                                                                                                                                                                                                                                                                                                                                                                                                                                                                                                                                                                                                                                                                                                                                                                                                                                                                                                                                                                                                                                                                                                                                                                                                                                                                                                                                                                                                                                                                                                                                                                                                                                                                                                                                                                                                                                                                                                                                                                                                                                                                                                                                                                                                                                                                                                                                                                                                                                                                                                                                                                                                                                                                                                                                                                                                                                                                                                                                                                                                                                                                                                                                                                                                                                                                                                                                                                                                                                                                                                                                                                                                                                                                                                                                                                    /$EXP/thomas s/$SYS/MACSQuantify,2.11.1817.19623/$CYT/MACSQuant Analyzer 10,2.11.1817.19623/$CYTSN/21337/$DATE/2022-Sep-19/$BTIM/16:21:18/$ETIM/16:21:18/$PROJ/AnnexinV/$TIMESTEP/1/$PLATENAME/Single tube rack/$WELLID/A1/$TR/FSC,15.9187/$FIL/2-1 kb.0021.mqd/$PAR/16/$TOT/0/$ABRT/0/$LOST/0/$MODE/L/$DATATYPE/F/$BYTEORD/1,2,3,4/$P1N/HDR-T/$P1B/32/$P1E/0.0,0.0/$P1D/Linear,0,160/$P1R/160/$P1G/1/$P1S/HDR-T/$P2N/HDR-CE/$P2B/32/$P2E/0.0,0.0/$P2D/Linear,0,1000/$P2R/1000/$P2G/1/$P2S/HDR-CE/$P3N/HDR-SE/$P3B/32/$P3E/0.0,0.0/$P3D/Linear,0,1000/$P3R/1000/$P3G/1/$P3S/HDR-SE/$P4N/HDR-V/$P4B/32/$P4E/0.0,0.0/$P4D/Linear,0,40/$P4R/40/$P4G/1/$P4S/HDR-V/$P5N/FSC-A/$P5B/32/$P5E/0.0,0.0/$P5D/Linear,0,1000/$P5R/1000/$P5G/1/$P5S/FSC-A/$P5F/488//10 nm/$P5L/488nm/$P5O/30mW/$P5V/424/$P5T/-110/$P6N/FSC-H/$P6B/32/$P6E/0.0,0.0/$P6D/Linear,0,1000/$P6R/1000/$P6G/1/$P6S/FSC-H/$P6F/488//10 nm/$P6L/488nm/$P6O/30mW/$P6V/424/$P6T/-110/$P7N/FSC-W/$P7B/32/$P7E/0.0,0.0/$P7D/Linear,0,1000/$P7R/1000/$P7G/1/$P7S/FSC-W/$P7F/488//10 nm/$P7L/488nm/$P7O/30mW/$P7V/424/$P7T/-110/$P8N/SSC-A/$P8B/32/$P8E/0.0,0.0/$P8D/Linear,0,1000/$P8R/1000/$P8G/1/$P8S/SSC-A/$P8F/488//10 nm/$P8L/488nm/$P8O/30mW/$P8V/470/$P8T/-110/$P9N/SSC-H/$P9B/32/$P9E/0.0,0.0/$P9D/Linear,0,1000/$P9R/1000/$P9G/1/$P9S/SSC-H/$P9F/488//10 nm/$P9L/488nm/$P9O/30mW/$P9V/470/$P9T/-110/$P10N/SSC-W/$P10B/32/$P10E/0.0,0.0/$P10D/Linear,0,1000/$P10R/1000/$P10G/1/$P10S/SSC-W/$P10F/488//10 nm/$P10L/488nm/$P10O/30mW/$P10V/470/$P10T/-110/$P11N/V1-A/$P11B/32/$P11E/0.0,0.0/$P11D/Hyperlogarithmic,-1.0,1000/$P11R/1000/$P11G/1/$P11S/VioBlue-A/$P11F/450//50 nm/$P11L/405nm/$P11O/40mW/$P11V/340/$P11T/-110/$P12N/V1-H/$P12B/32/$P12E/0.0,0.0/$P12D/Hyperlogarithmic,-1.0,1000/$P12R/1000/$P12G/1/$P12S/VioBlue-H/$P12F/450//50 nm/$P12L/405nm/$P12O/40mW/$P12V/340/$P12T/-110/$P13N/V1-W/$P13B/32/$P13E/0.0,0.0/$P13D/Hyperlogarithmic,-1.0,1000/$P13R/1000/$P13G/1/$P13S/VioBlue-W/$P13F/450//50 nm/$P13L/405nm/$P13O/40mW/$P13V/340/$P13T/-110/$P14N/B1-A/$P14B/32/$P14E/0.0,0.0/$P14D/Hyperlogarithmic,-1.0,1000/$P14R/1000/$P14G/1/$P14S/FITC-A/$P14F/525//50 nm/$P14L/488nm/$P14O/30mW/$P14V/375/$P14T/-20/$P15N/B1-H/$P15B/32/$P15E/0.0,0.0/$P15D/Hyperlogarithmic,-1.0,1000/$P15R/1000/$P15G/1/$P15S/FITC-H/$P15F/525//50 nm/$P15L/488nm/$P15O/30mW/$P15V/375/$P15T/-20/$P16N/B1-W/$P16B/32/$P16E/0.0,0.0/$P16D/Hyperlogarithmic,-1.0,1000/$P16R/1000/$P16G/1/$P16S/FITC-W/$P16F/525//50 nm/$P16L/488nm/$P16O/30mW/$P16V/375/$P16T/-20/$NEXTDATA/0/$BEGINANALYSIS/0/$ENDANALYSIS/0/$BEGINSTEXT/7268/$ENDSTEXT/118664/$BEGINDATA/4096/$ENDDATA/4096/                                                                                                                                                                                                                                                                                                                                                                                              /@MB_P1_BASE/HDR-T
HDR-T
0
4/@MB_P2_BASE/HDR-CE
HDR-CE
0
4/@MB_P3_BASE/HDR-SE
HDR-SE
0
4/@MB_P4_BASE/HDR-V
HDR-V
0
4/@MB_P5_BASE/FSC-A
FSC-A
5
4/@MB_P6_BASE/FSC-H
FSC-H
5
4/@MB_P7_BASE/FSC-W
FSC-W
5
4/@MB_P8_BASE/SSC-A
SSC-A
2
4/@MB_P9_BASE/SSC-H
SSC-H
2
4/@MB_P10_BASE/SSC-W
SSC-W
2
4/@MB_P11_BASE/V1-A
FL1-A
4
4/@MB_P12_BASE/V1-H
FL1-H
4
4/@MB_P13_BASE/V1-W
FL1-W
4
4/@MB_P14_BASE/B1-A
FL2-A
9
4/@MB_P15_BASE/B1-H
FL2-H
9
4/@MB_P16_BASE/B1-W
FL2-W
9
4/@MB_INSSET/PEJhc2ljRW50cnk+CiA8bmFtZT5Tb2Z0d2FyZTwvbmFtZT4KIDxmbGFncz4xMzEwNzQ8L2ZsYWdzPgogPEJhc2ljRW50cnk+CiAgPG5hbWU+RGV2aWNlPC9uYW1lPgogIDxmbGFncz4xMzEyMDI8L2ZsYWdzPgogIDxCYXNpY0VudHJ5PgogICA8bmFtZT5EZXRlY3RvcjwvbmFtZT4KICAgPGZsYWdzPjEzMTk3MDwvZmxhZ3M+CiAgIDx2YWx1ZSB0eXBlPSIzIj5GTDg8L3ZhbHVlPgogICA8QmFzaWNFbnRyeT4KICAgIDxuYW1lPlBtdHM8L25hbWU+CiAgICA8ZmxhZ3M+MTMxMjAyPC9mbGFncz4KICAgIDxCYXNpY0VudHJ5PgogICAgIDxuYW1lPjU8L25hbWU+CiAgICAgPGZsYWdzPjEzMTIwMjwvZmxhZ3M+CiAgICAgPEJhc2ljRW50cnk+CiAgICAgIDxuYW1lPkdhaW48L25hbWU+CiAgICAgIDxmbGFncz4xMzE3MTQ8L2ZsYWdzPgogICAgICA8dmFsdWUgdHlwZT0iMiI+NDI0PC92YWx1ZT4KICAgICA8L0Jhc2ljRW50cnk+CiAgICA8L0Jhc2ljRW50cnk+CiAgICA8QmFzaWNFbnRyeT4KICAgICA8bmFtZT4yPC9uYW1lPgogICAgIDxmbGFncz4xMzEyMDI8L2ZsYWdzPgogICAgIDxCYXNpY0VudHJ5PgogICAgICA8bmFtZT5HYWluPC9uYW1lPgogICAgICA8ZmxhZ3M+MTMxNzE0PC9mbGFncz4KICAgICAgPHZhbHVlIHR5cGU9IjIiPjQ3MDwvdmFsdWU+CiAgICAgPC9CYXNpY0VudHJ5PgogICAgPC9CYXNpY0VudHJ5PgogICAgPEJhc2ljRW50cnk+CiAgICAgPG5hbWU+NDwvbmFtZT4KICAgICA8ZmxhZ3M+MTMxMjAyPC9mbGFncz4KICAgICA8QmFzaWNFbnRyeT4KICAgICAgPG5hbWU+R2FpbjwvbmFtZT4KICAgICAgPGZsYWdzPjEzMTcxNDwvZmxhZ3M+CiAgICAgIDx2YWx1ZSB0eXBlPSIyIj4zNDA8L3ZhbHVlPgogICAgIDwvQmFzaWNFbnRyeT4KICAgIDwvQmFzaWNFbnRyeT4KICAgIDxCYXNpY0VudHJ5PgogICAgIDxuYW1lPjM8L25hbWU+CiAgICAgPGZsYWdzPjEzMTIwMjwvZmxhZ3M+CiAgICAgPEJhc2ljRW50cnk+CiAgICAgIDxuYW1lPkdhaW48L25hbWU+CiAgICAgIDxmbGFncz4xMzE3MTQ8L2ZsYWdzPgogICAgICA8dmFsdWUgdHlwZT0iMiI+NjEyPC92YWx1ZT4KICAgICA8L0Jhc2ljRW50cnk+CiAgICA8L0Jhc2ljRW50cnk+CiAgICA8QmFzaWNFbnRyeT4KICAgICA8bmFtZT4xMjwvbmFtZT4KICAgICA8ZmxhZ3M+MTMxMjAyPC9mbGFncz4KICAgICA8QmFzaWNFbnRyeT4KICAgICAgPG5hbWU+R2FpbjwvbmFtZT4KICAgICAgPGZsYWdzPjEzMTcxNDwvZmxhZ3M+CiAgICAgIDx2YWx1ZSB0eXBlPSIyIj42NzI8L3ZhbHVlPgogICAgIDwvQmFzaWNFbnRyeT4KICAgIDwvQmFzaWNFbnRyeT4KICAgIDxCYXNpY0VudHJ5PgogICAgIDxuYW1lPjE8L25hbWU+CiAgICAgPGZsYWdzPjEzMTIwMjwvZmxhZ3M+CiAgICAgPEJhc2ljRW50cnk+CiAgICAgIDxuYW1lPkdhaW48L25hbWU+CiAgICAgIDxmbGFncz4xMzE3MTQ8L2ZsYWdzPgogICAgICA8dmFsdWUgdHlwZT0iMiI+NDc0PC92YWx1ZT4KICAgICA8L0Jhc2ljRW50cnk+CiAgICA8L0Jhc2ljRW50cnk+CiAgICA8QmFzaWNFbnRyeT4KICAgICA8bmFtZT4xMDwvbmFtZT4KICAgICA8ZmxhZ3M+MTMxMjAyPC9mbGFncz4KICAgICA8QmFzaWNFbnRyeT4KICAgICAgPG5hbWU+R2FpbjwvbmFtZT4KICAgICAgPGZsYWdzPjEzMTcxNDwvZmxhZ3M+CiAgICAgIDx2YWx1ZSB0eXBlPSIyIj42MDI8L3ZhbHVlPgogICAgIDwvQmFzaWNFbnRyeT4KICAgIDwvQmFzaWNFbnRyeT4KICAgIDxCYXNpY0VudHJ5PgogICAgIDxuYW1lPjY8L25hbWU+CiAgICAgPGZsYWdzPjEzMTIwMjwvZmxhZ3M+CiAgICAgPEJhc2ljRW50cnk+CiAgICAgIDxuYW1lPkdhaW48L25hbWU+CiAgICAgIDxmbGFncz4xMzE3MTQ8L2ZsYWdzPgogICAgICA8dmFsdWUgdHlwZT0iMiI+NjQ0PC92YWx1ZT4KICAgICA8L0Jhc2ljRW50cnk+CiAgICA8L0Jhc2ljRW50cnk+CiAgICA8QmFzaWNFbnRyeT4KICAgICA8bmFtZT4xMTwvbmFtZT4KICAgICA8ZmxhZ3M+MTMxMjAyPC9mbGFncz4KICAgICA8QmFzaWNFbnRyeT4KICAgICAgPG5hbWU+R2FpbjwvbmFtZT4KICAgICAgPGZsYWdzPjEzMTcxNDwvZmxhZ3M+CiAgICAgIDx2YWx1ZSB0eXBlPSIyIj41NDI8L3ZhbHVlPgogICAgIDwvQmFzaWNFbnRyeT4KICAgIDwvQmFzaWNFbnRyeT4KICAgIDxCYXNpY0VudHJ5PgogICAgIDxuYW1lPjk8L25hbWU+CiAgICAgPGZsYWdzPjEzMTIwMjwvZmxhZ3M+CiAgICAgPEJhc2ljRW50cnk+CiAgICAgIDxuYW1lPkdhaW48L25hbWU+CiAgICAgIDxmbGFncz4xMzE3MTQ8L2ZsYWdzPgogICAgICA8dmFsdWUgdHlwZT0iMiI+Mzc1PC92YWx1ZT4KICAgICA8L0Jhc2ljRW50cnk+CiAgICA8L0Jhc2ljRW50cnk+CiAgIDwvQmFzaWNFbnRyeT4KICAgPEJhc2ljRW50cnk+CiAgICA8bmFtZT5DaGFubmVsczwvbmFtZT4KICAgIDxmbGFncz4xMzEyMDI8L2ZsYWdzPgogICAgPEJhc2ljRW50cnk+CiAgICAgPG5hbWU+RlNDPC9uYW1lPgogICAgIDxmbGFncz4xMzE3MTQ8L2ZsYWdzPgogICAgIDx2YWx1ZSB0eXBlPSIyIj41PC92YWx1ZT4KICAgICA8QmFzaWNFbnRyeT4KICAgICAgPG5hbWU+QWN0aXZlPC9uYW1lPgogICAgICA8ZmxhZ3M+MTMxNDU4PC9mbGFncz4KICAgICAgPHZhbHVlIHR5cGU9IjEiPjE8L3ZhbHVlPgogICAgIDwvQmFzaWNFbnRyeT4KICAgICA8QmFzaWNFbnRyeT4KICAgICAgPG5hbWU+TW9kZTwvbmFtZT4KICAgICAgPGZsYWdzPjEzMTk3MDwvZmxhZ3M+CiAgICAgIDx2YWx1ZSB0eXBlPSIzIj5saW48L3ZhbHVlPgogICAgIDwvQmFzaWNFbnRyeT4KICAgICA8QmFzaWNFbnRyeT4KICAgICAgPG5hbWU+VHJpZ2dlckxldmVsPC9uYW1lPgogICAgICA8ZmxhZ3M+MTMyOTk0PC9mbGFncz4KICAgICAgPHZhbHVlIHR5cGU9IjciPjE1LjkxODcxMzU3PC92YWx1ZT4KICAgICA8L0Jhc2ljRW50cnk+CiAgICAgPEJhc2ljRW50cnk+CiAgICAgIDxuYW1lPlVzZXJOYW1lPC9uYW1lPgogICAgICA8ZmxhZ3M+MTMxOTcwPC9mbGFncz4KICAgICAgPHZhbHVlIHR5cGU9IjMiPkZTQzwvdmFsdWU+CiAgICAgPC9CYXNpY0VudHJ5PgogICAgPC9CYXNpY0VudHJ5PgogICAgPEJhc2ljRW50cnk+CiAgICAgPG5hbWU+U1NDPC9uYW1lPgogICAgIDxmbGFncz4xMzE3MTQ8L2ZsYWdzPgogICAgIDx2YWx1ZSB0eXBlPSIyIj4yPC92YWx1ZT4KICAgICA8QmFzaWNFbnRyeT4KICAgICAgPG5hbWU+QWN0aXZlPC9uYW1lPgogICAgICA8ZmxhZ3M+MTMxNDU4PC9mbGFncz4KICAgICAgPHZhbHVlIHR5cGU9IjEiPjE8L3ZhbHVlPgogICAgIDwvQmFzaWNFbnRyeT4KICAgICA8QmFzaWNFbnRyeT4KICAgICAgPG5hbWU+TW9kZTwvbmFtZT4KICAgICAgPGZsYWdzPjEzMTk3MDwvZmxhZ3M+CiAgICAgIDx2YWx1ZSB0eXBlPSIzIj5saW48L3ZhbHVlPgogICAgIDwvQmFzaWNFbnRyeT4KICAgICA8QmFzaWNFbnRyeT4KICAgICAgPG5hbWU+VHJpZ2dlckxldmVsPC9uYW1lPgogICAgICA8ZmxhZ3M+MTMyOTk0PC9mbGFncz4KICAgICAgPHZhbHVlIHR5cGU9IjciPjA8L3ZhbHVlPgogICAgIDwvQmFzaWNFbnRyeT4KICAgICA8QmFzaWNFbnRyeT4KICAgICAgPG5hbWU+VXNlck5hbWU8L25hbWU+CiAgICAgIDxmbGFncz4xMzE5NzA8L2ZsYWdzPgogICAgICA8dmFsdWUgdHlwZT0iMyI+U1NDPC92YWx1ZT4KICAgICA8L0Jhc2ljRW50cnk+CiAgICA8L0Jhc2ljRW50cnk+CiAgICA8QmFzaWNFbnRyeT4KICAgICA8bmFtZT5WMTwvbmFtZT4KICAgICA8ZmxhZ3M+MTMxNzE0PC9mbGFncz4KICAgICA8dmFsdWUgdHlwZT0iMiI+NDwvdmFsdWU+CiAgICAgPEJhc2ljRW50cnk+CiAgICAgIDxuYW1lPkFjdGl2ZTwvbmFtZT4KICAgICAgPGZsYWdzPjEzMTQ1ODwvZmxhZ3M+CiAgICAgIDx2YWx1ZSB0eXBlPSIxIj4xPC92YWx1ZT4KICAgICA8L0Jhc2ljRW50cnk+CiAgICAgPEJhc2ljRW50cnk+CiAgICAgIDxuYW1lPk1vZGU8L25hbWU+CiAgICAgIDxmbGFncz4xMzE5NzA8L2ZsYWdzPgogICAgICA8dmFsdWUgdHlwZT0iMyI+aGxvZzwvdmFsdWU+CiAgICAgPC9CYXNpY0VudHJ5PgogICAgIDxCYXNpY0VudHJ5PgogICAgICA8bmFtZT5UcmlnZ2VyTGV2ZWw8L25hbWU+CiAgICAgIDxmbGFncz4xMzI5OTQ8L2ZsYWdzPgogICAgICA8dmFsdWUgdHlwZT0iNyI+MDwvdmFsdWU+CiAgICAgPC9CYXNpY0VudHJ5PgogICAgIDxCYXNpY0VudHJ5PgogICAgICA8bmFtZT5Vc2VyTmFtZTwvbmFtZT4KICAgICAgPGZsYWdzPjEzMTk3MDwvZmxhZ3M+CiAgICAgIDx2YWx1ZSB0eXBlPSIzIj5WaW9CbHVlPC92YWx1ZT4KICAgICA8L0Jhc2ljRW50cnk+CiAgICA8L0Jhc2ljRW50cnk+CiAgICA8QmFzaWNFbnRyeT4KICAgICA8bmFtZT5WMjwvbmFtZT4KICAgICA8ZmxhZ3M+MTMxNzE0PC9mbGFncz4KICAgICA8dmFsdWUgdHlwZT0iMiI+MzwvdmFsdWU+CiAgICAgPEJhc2ljRW50cnk+CiAgICAgIDxuYW1lPkFjdGl2ZTwvbmFtZT4KICAgICAgPGZsYWdzPjEzMTQ1ODwvZmxhZ3M+CiAgICAgIDx2YWx1ZSB0eXBlPSIxIj4wPC92YWx1ZT4KICAgICA8L0Jhc2ljRW50cnk+CiAgICAgPEJhc2ljRW50cnk+CiAgICAgIDxuYW1lPk1vZGU8L25hbWU+CiAgICAgIDxmbGFncz4xMzE5NzA8L2ZsYWdzPgogICAgICA8dmFsdWUgdHlwZT0iMyI+aGxvZzwvdmFsdWU+CiAgICAgPC9CYXNpY0VudHJ5PgogICAgIDxCYXNpY0VudHJ5PgogICAgICA8bmFtZT5UcmlnZ2VyTGV2ZWw8L25hbWU+CiAgICAgIDxmbGFncz4xMzI5OTQ8L2ZsYWdzPgogICAgICA8dmFsdWUgdHlwZT0iNyI+MDwvdmFsdWU+CiAgICAgPC9CYXNpY0VudHJ5PgogICAgIDxCYXNpY0VudHJ5PgogICAgICA8bmFtZT5Vc2VyTmFtZTwvbmFtZT4KICAgICAgPGZsYWdzPjEzMTk3MDwvZmxhZ3M+CiAgICAgIDx2YWx1ZSB0eXBlPSIzIj5WaW9HcmVlbjwvdmFsdWU+CiAgICAgPC9CYXNpY0VudHJ5PgogICAgPC9CYXNpY0VudHJ5PgogICAgPEJhc2ljRW50cnk+CiAgICAgPG5hbWU+QjE8L25hbWU+CiAgICAgPGZsYWdzPjEzMTcxNDwvZmxhZ3M+CiAgICAgPHZhbHVlIHR5cGU9IjIiPjk8L3ZhbHVlPgogICAgIDxCYXNpY0VudHJ5PgogICAgICA8bmFtZT5BY3RpdmU8L25hbWU+CiAgICAgIDxmbGFncz4xMzE0NTg8L2ZsYWdzPgogICAgICA8dmFsdWUgdHlwZT0iMSI+MTwvdmFsdWU+CiAgICAgPC9CYXNpY0VudHJ5PgogICAgIDxCYXNpY0VudHJ5PgogICAgICA8bmFtZT5Nb2RlPC9uYW1lPgogICAgICA8ZmxhZ3M+MTMxOTcwPC9mbGFncz4KICAgICAgPHZhbHVlIHR5cGU9IjMiPmhsb2c8L3ZhbHVlPgogICAgIDwvQmFzaWNFbnRyeT4KICAgICA8QmFzaWNFbnRyeT4KICAgICAgPG5hbWU+VHJpZ2dlckxldmVsPC9uYW1lPgogICAgICA8ZmxhZ3M+MTMyOTk0PC9mbGFncz4KICAgICAgPHZhbHVlIHR5cGU9IjciPjEwPC92YWx1ZT4KICAgICA8L0Jhc2ljRW50cnk+CiAgICAgPEJhc2ljRW50cnk+CiAgICAgIDxuYW1lPlVzZXJOYW1lPC9uYW1lPgogICAgICA8ZmxhZ3M+MTMxOTcwPC9mbGFncz4KICAgICAgPHZhbHVlIHR5cGU9IjMiPkZJVEM8L3ZhbHVlPgogICAgIDwvQmFzaWNFbnRyeT4KICAgIDwvQmFzaWNFbnRyeT4KICAgIDxCYXNpY0VudHJ5PgogICAgIDxuYW1lPkIyPC9uYW1lPgogICAgIDxmbGFncz4xMzE3MTQ8L2ZsYWdzPgogICAgIDx2YWx1ZSB0eXBlPSIyIj4xPC92YWx1ZT4KICAgICA8QmFzaWNFbnRyeT4KICAgICAgPG5hbWU+QWN0aXZlPC9uYW1lPgogICAgICA8ZmxhZ3M+MTMxNDU4PC9mbGFncz4KICAgICAgPHZhbHVlIHR5cGU9IjEiPjA8L3ZhbHVlPgogICAgIDwvQmFzaWNFbnRyeT4KICAgICA8QmFzaWNFbnRyeT4KICAgICAgPG5hbWU+TW9kZTwvbmFtZT4KICAgICAgPGZsYWdzPjEzMTk3MDwvZmxhZ3M+CiAgICAgIDx2YWx1ZSB0eXBlPSIzIj5obG9nPC92YWx1ZT4KICAgICA8L0Jhc2ljRW50cnk+CiAgICAgPEJhc2ljRW50cnk+CiAgICAgIDxuYW1lPlRyaWdnZXJMZXZlbDwvbmFtZT4KICAgICAgPGZsYWdzPjEzMjk5NDwvZmxhZ3M+CiAgICAgIDx2YWx1ZSB0eXBlPSI3Ij4wPC92YWx1ZT4KICAgICA8L0Jhc2ljRW50cnk+CiAgICAgPEJhc2ljRW50cnk+CiAgICAgIDxuYW1lPlVzZXJOYW1lPC9uYW1lPgogICAgICA8ZmxhZ3M+MTMxOTcwPC9mbGFncz4KICAgICAgPHZhbHVlIHR5cGU9IjMiPlBFPC92YWx1ZT4KICAgICA8L0Jhc2ljRW50cnk+CiAgICA8L0Jhc2ljRW50cnk+CiAgICA8QmFzaWNFbnRyeT4KICAgICA8bmFtZT5CMzwvbmFtZT4KICAgICA8ZmxhZ3M+MTMxNzE0PC9mbGFncz4KICAgICA8dmFsdWUgdHlwZT0iMiI+MTE8L3ZhbHVlPgogICAgIDxCYXNpY0VudHJ5PgogICAgICA8bmFtZT5BY3RpdmU8L25hbWU+CiAgICAgIDxmbGFncz4xMzE0NTg8L2ZsYWdzPgogICAgICA8dmFsdWUgdHlwZT0iMSI+MDwvdmFsdWU+CiAgICAgPC9CYXNpY0VudHJ5PgogICAgIDxCYXNpY0VudHJ5PgogICAgICA8bmFtZT5Nb2RlPC9uYW1lPgogICAgICA8ZmxhZ3M+MTMxOTcwPC9mbGFncz4KICAgICAgPHZhbHVlIHR5cGU9IjMiPmhsb2c8L3ZhbHVlPgogICAgIDwvQmFzaWNFbnRyeT4KICAgICA8QmFzaWNFbnRyeT4KICAgICAgPG5hbWU+VHJpZ2dlckxldmVsPC9uYW1lPgogICAgICA8ZmxhZ3M+MTMyOTk0PC9mbGFncz4KICAgICAgPHZhbHVlIHR5cGU9IjciPjA8L3ZhbHVlPgogICAgIDwvQmFzaWNFbnRyeT4KICAgICA8QmFzaWNFbnRyeT4KICAgICAgPG5hbWU+VXNlck5hbWU8L25hbWU+CiAgICAgIDxmbGFncz4xMzE5NzA8L2ZsYWdzPgogICAgICA8dmFsdWUgdHlwZT0iMyI+UGVyQ1AtVmlvNzAwPC92YWx1ZT4KICAgICA8L0Jhc2ljRW50cnk+CiAgICA8L0Jhc2ljRW50cnk+CiAgICA8QmFzaWNFbnRyeT4KICAgICA8bmFtZT5CNDwvbmFtZT4KICAgICA8ZmxhZ3M+MTMxNzE0PC9mbGFncz4KICAgICA8dmFsdWUgdHlwZT0iMiI+NjwvdmFsdWU+CiAgICAgPEJhc2ljRW50cnk+CiAgICAgIDxuYW1lPkFjdGl2ZTwvbmFtZT4KICAgICAgPGZsYWdzPjEzMTQ1ODwvZmxhZ3M+CiAgICAgIDx2YWx1ZSB0eXBlPSIxIj4wPC92YWx1ZT4KICAgICA8L0Jhc2ljRW50cnk+CiAgICAgPEJhc2ljRW50cnk+CiAgICAgIDxuYW1lPk1vZGU8L25hbWU+CiAgICAgIDxmbGFncz4xMzE5NzA8L2ZsYWdzPgogICAgICA8dmFsdWUgdHlwZT0iMyI+aGxvZzwvdmFsdWU+CiAgICAgPC9CYXNpY0VudHJ5PgogICAgIDxCYXNpY0VudHJ5PgogICAgICA8bmFtZT5UcmlnZ2VyTGV2ZWw8L25hbWU+CiAgICAgIDxmbGFncz4xMzI5OTQ8L2ZsYWdzPgogICAgICA8dmFsdWUgdHlwZT0iNyI+MDwvdmFsdWU+CiAgICAgPC9CYXNpY0VudHJ5PgogICAgIDxCYXNpY0VudHJ5PgogICAgICA8bmFtZT5Vc2VyTmFtZTwvbmFtZT4KICAgICAgPGZsYWdzPjEzMTk3MDwvZmxhZ3M+CiAgICAgIDx2YWx1ZSB0eXBlPSIzIj5QRS1WaW83NzA8L3ZhbHVlPgogICAgIDwvQmFzaWNFbnRyeT4KICAgIDwvQmFzaWNFbnRyeT4KICAgIDxCYXNpY0VudHJ5PgogICAgIDxuYW1lPlIxPC9uYW1lPgogICAgIDxmbGFncz4xMzE3MTQ8L2ZsYWdzPgogICAgIDx2YWx1ZSB0eXBlPSIyIj4xMDwvdmFsdWU+CiAgICAgPEJhc2ljRW50cnk+CiAgICAgIDxuYW1lPkFjdGl2ZTwvbmFtZT4KICAgICAgPGZsYWdzPjEzMTQ1ODwvZmxhZ3M+CiAgICAgIDx2YWx1ZSB0eXBlPSIxIj4wPC92YWx1ZT4KICAgICA8L0Jhc2ljRW50cnk+CiAgICAgPEJhc2ljRW50cnk+CiAgICAgIDxuYW1lPk1vZGU8L25hbWU+CiAgICAgIDxmbGFncz4xMzE5NzA8L2ZsYWdzPgogICAgICA8dmFsdWUgdHlwZT0iMyI+aGxvZzwvdmFsdWU+CiAgICAgPC9CYXNpY0VudHJ5PgogICAgIDxCYXNpY0VudHJ5PgogICAgICA8bmFtZT5UcmlnZ2VyTGV2ZWw8L25hbWU+CiAgICAgIDxmbGFncz4xMzI5OTQ8L2ZsYWdzPgogICAgICA8dmFsdWUgdHlwZT0iNyI+MDwvdmFsdWU+CiAgICAgPC9CYXNpY0VudHJ5PgogICAgIDxCYXNpY0VudHJ5PgogICAgICA8bmFtZT5Vc2VyTmFtZTwvbmFtZT4KICAgICAgPGZsYWdzPjEzMTk3MDwvZmxhZ3M+CiAgICAgIDx2YWx1ZSB0eXBlPSIzIj5BUEM8L3ZhbHVlPgogICAgIDwvQmFzaWNFbnRyeT4KICAgIDwvQmFzaWNFbnRyeT4KICAgIDxCYXNpY0VudHJ5PgogICAgIDxuYW1lPlIyPC9uYW1lPgogICAgIDxmbGFncz4xMzE3MTQ8L2ZsYWdzPgogICAgIDx2YWx1ZSB0eXBlPSIyIj4xMjwvdmFsdWU+CiAgICAgPEJhc2ljRW50cnk+CiAgICAgIDxuYW1lPkFjdGl2ZTwvbmFtZT4KICAgICAgPGZsYWdzPjEzMTQ1ODwvZmxhZ3M+CiAgICAgIDx2YWx1ZSB0eXBlPSIxIj4wPC92YWx1ZT4KICAgICA8L0Jhc2ljRW50cnk+CiAgICAgPEJhc2ljRW50cnk+CiAgICAgIDxuYW1lPk1vZGU8L25hbWU+CiAgICAgIDxmbGFncz4xMzE5NzA8L2ZsYWdzPgogICAgICA8dmFsdWUgdHlwZT0iMyI+aGxvZzwvdmFsdWU+CiAgICAgPC9CYXNpY0VudHJ5PgogICAgIDxCYXNpY0VudHJ5PgogICAgICA8bmFtZT5UcmlnZ2VyTGV2ZWw8L25hbWU+CiAgICAgIDxmbGFncz4xMzI5OTQ8L2ZsYWdzPgogICAgICA8dmFsdWUgdHlwZT0iNyI+MDwvdmFsdWU+CiAgICAgPC9CYXNpY0VudHJ5PgogICAgIDxCYXNpY0VudHJ5PgogICAgICA8bmFtZT5Vc2VyTmFtZTwvbmFtZT4KICAgICAgPGZsYWdzPjEzMTk3MDwvZmxhZ3M+CiAgICAgIDx2YWx1ZSB0eXBlPSIzIj5BUEMtVmlvNzcwPC92YWx1ZT4KICAgICA8L0Jhc2ljRW50cnk+CiAgICA8L0Jhc2ljRW50cnk+CiAgIDwvQmFzaWNFbnRyeT4KICAgPEJhc2ljRW50cnk+CiAgICA8bmFtZT5QYXJhbWV0ZXJzPC9uYW1lPgogICAgPGZsYWdzPjEzMTIwMjwvZmxhZ3M+CiAgICA8QmFzaWNFbnRyeT4KICAgICA8bmFtZT5IRFI8L25hbWU+CiAgICAgPGZsYWdzPjEzMTcxNDwvZmxhZ3M+CiAgICAgPHZhbHVlIHR5cGU9IjIiPjA8L3ZhbHVlPgogICAgIDxCYXNpY0VudHJ5PgogICAgICA8bmFtZT5UaW1lPC9uYW1lPgogICAgICA8ZmxhZ3M+MTMxNDU4PC9mbGFncz4KICAgICAgPHZhbHVlIHR5cGU9IjEiPjE8L3ZhbHVlPgogICAgICA8QmFzaWNFbnRyeT4KICAgICAgIDxuYW1lPlVzZXJkZWZOYW1lPC9uYW1lPgogICAgICAgPGZsYWdzPjEzMTk3MDwvZmxhZ3M+CiAgICAgICA8dmFsdWUgdHlwZT0iMyI+VGltZTwvdmFsdWU+CiAgICAgIDwvQmFzaWNFbnRyeT4KICAgICA8L0Jhc2ljRW50cnk+CiAgICAgPEJhc2ljRW50cnk+CiAgICAgIDxuYW1lPkNyRXZDb3VudDwvbmFtZT4KICAgICAgPGZsYWdzPjEzMTQ1ODwvZmxhZ3M+CiAgICAgIDx2YWx1ZSB0eXBlPSIxIj4xPC92YWx1ZT4KICAgICAgPEJhc2ljRW50cnk+CiAgICAgICA8bmFtZT5Vc2VyZGVmTmFtZTwvbmFtZT4KICAgICAgIDxmbGFncz4xMzE5NzA8L2ZsYWdzPgogICAgICAgPHZhbHVlIHR5cGU9IjMiPjwvdmFsdWU+CiAgICAgIDwvQmFzaWNFbnRyeT4KICAgICA8L0Jhc2ljRW50cnk+CiAgICAgPEJhc2ljRW50cnk+CiAgICAgIDxuYW1lPlNuZEV2Q291bnQ8L25hbWU+CiAgICAgIDxmbGFncz4xMzE0NTg8L2ZsYWdzPgogICAgICA8dmFsdWUgdHlwZT0iMSI+MTwvdmFsdWU+CiAgICAgIDxCYXNpY0VudHJ5PgogICAgICAgPG5hbWU+VXNlcmRlZk5hbWU8L25hbWU+CiAgICAgICA8ZmxhZ3M+MTMxOTcwPC9mbGFncz4KICAgICAgIDx2YWx1ZSB0eXBlPSIzIj48L3ZhbHVlPgogICAgICA8L0Jhc2ljRW50cnk+CiAgICAgPC9CYXNpY0VudHJ5PgogICAgIDxCYXNpY0VudHJ5PgogICAgICA8bmFtZT5Hcm91cDwvbmFtZT4KICAgICAgPGZsYWdzPjEzMTQ1ODwvZmxhZ3M+CiAgICAgIDx2YWx1ZSB0eXBlPSIxIj4wPC92YWx1ZT4KICAgICAgPEJhc2ljRW50cnk+CiAgICAgICA8bmFtZT5Vc2VyZGVmTmFtZTwvbmFtZT4KICAgICAgIDxmbGFncz4xMzE5NzA8L2ZsYWdzPgogICAgICAgPHZhbHVlIHR5cGU9IjMiPkdyb3VwPC92YWx1ZT4KICAgICAgPC9CYXNpY0VudHJ5PgogICAgIDwvQmFzaWNFbnRyeT4KICAgICA8QmFzaWNFbnRyeT4KICAgICAgPG5hbWU+Vm9sdW1lPC9uYW1lPgogICAgICA8ZmxhZ3M+MTMxNDU4PC9mbGFncz4KICAgICAgPHZhbHVlIHR5cGU9IjEiPjE8L3ZhbHVlPgogICAgICA8QmFzaWNFbnRyeT4KICAgICAgIDxuYW1lPlVzZXJkZWZOYW1lPC9uYW1lPgogICAgICAgPGZsYWdzPjEzMTk3MDwvZmxhZ3M+CiAgICAgICA8dmFsdWUgdHlwZT0iMyI+Vm9sdW1lPC92YWx1ZT4KICAgICAgPC9CYXNpY0VudHJ5PgogICAgIDwvQmFzaWNFbnRyeT4KICAgIDwvQmFzaWNFbnRyeT4KICAgIDxCYXNpY0VudHJ5PgogICAgIDxuYW1lPkZTQzwvbmFtZT4KICAgICA8ZmxhZ3M+MTMxMjAyPC9mbGFncz4KICAgICA8QmFzaWNFbnRyeT4KICAgICAgPG5hbWU+QXJlYTwvbmFtZT4KICAgICAgPGZsYWdzPjEzMTQ1ODwvZmxhZ3M+CiAgICAgIDx2YWx1ZSB0eXBlPSIxIj4xPC92YWx1ZT4KICAgICAgPEJhc2ljRW50cnk+CiAgICAgICA8bmFtZT5Vc2VyZGVmTmFtZTwvbmFtZT4KICAgICAgIDxmbGFncz4xMzE5NzA8L2ZsYWdzPgogICAgICAgPHZhbHVlIHR5cGU9IjMiPjwvdmFsdWU+CiAgICAgIDwvQmFzaWNFbnRyeT4KICAgICA8L0Jhc2ljRW50cnk+CiAgICAgPEJhc2ljRW50cnk+CiAgICAgIDxuYW1lPkhlaWdodDwvbmFtZT4KICAgICAgPGZsYWdzPjEzMTQ1ODwvZmxhZ3M+CiAgICAgIDx2YWx1ZSB0eXBlPSIxIj4xPC92YWx1ZT4KICAgICAgPEJhc2ljRW50cnk+CiAgICAgICA8bmFtZT5Vc2VyZGVmTmFtZTwvbmFtZT4KICAgICAgIDxmbGFncz4xMzE5NzA8L2ZsYWdzPgogICAgICAgPHZhbHVlIHR5cGU9IjMiPjwvdmFsdWU+CiAgICAgIDwvQmFzaWNFbnRyeT4KICAgICA8L0Jhc2ljRW50cnk+CiAgICAgPEJhc2ljRW50cnk+CiAgICAgIDxuYW1lPldpZHRoPC9uYW1lPgogICAgICA8ZmxhZ3M+MTMxNDU4PC9mbGFncz4KICAgICAgPHZhbHVlIHR5cGU9IjEiPjE8L3ZhbHVlPgogICAgICA8QmFzaWNFbnRyeT4KICAgICAgIDxuYW1lPlVzZXJkZWZOYW1lPC9uYW1lPgogICAgICAgPGZsYWdzPjEzMTk3MDwvZmxhZ3M+CiAgICAgICA8dmFsdWUgdHlwZT0iMyI+PC92YWx1ZT4KICAgICAgPC9CYXNpY0VudHJ5PgogICAgIDwvQmFzaWNFbnRyeT4KICAgIDwvQmFzaWNFbnRyeT4KICAgIDxCYXNpY0VudHJ5PgogICAgIDxuYW1lPlNTQzwvbmFtZT4KICAgICA8ZmxhZ3M+MTMxMjAyPC9mbGFncz4KICAgICA8QmFzaWNFbnRyeT4KICAgICAgPG5hbWU+QXJlYTwvbmFtZT4KICAgICAgPGZsYWdzPjEzMTQ1ODwvZmxhZ3M+CiAgICAgIDx2YWx1ZSB0eXBlPSIxIj4xPC92YWx1ZT4KICAgICAgPEJhc2ljRW50cnk+CiAgICAgICA8bmFtZT5Vc2VyZGVmTmFtZTwvbmFtZT4KICAgICAgIDxmbGFncz4xMzE5NzA8L2ZsYWdzPgogICAgICAgPHZhbHVlIHR5cGU9IjMiPjwvdmFsdWU+CiAgICAgIDwvQmFzaWNFbnRyeT4KICAgICA8L0Jhc2ljRW50cnk+CiAgICAgPEJhc2ljRW50cnk+CiAgICAgIDxuYW1lPkhlaWdodDwvbmFtZT4KICAgICAgPGZsYWdzPjEzMTQ1ODwvZmxhZ3M+CiAgICAgIDx2YWx1ZSB0eXBlPSIxIj4xPC92YWx1ZT4KICAgICAgPEJhc2ljRW50cnk+CiAgICAgICA8bmFtZT5Vc2VyZGVmTmFtZTwvbmFtZT4KICAgICAgIDxmbGFncz4xMzE5NzA8L2ZsYWdzPgogICAgICAgPHZhbHVlIHR5cGU9IjMiPjwvdmFsdWU+CiAgICAgIDwvQmFzaWNFbnRyeT4KICAgICA8L0Jhc2ljRW50cnk+CiAgICAgPEJhc2ljRW50cnk+CiAgICAgIDxuYW1lPldpZHRoPC9uYW1lPgogICAgICA8ZmxhZ3M+MTMxNDU4PC9mbGFncz4KICAgICAgPHZhbHVlIHR5cGU9IjEiPjE8L3ZhbHVlPgogICAgICA8QmFzaWNFbnRyeT4KICAgICAgIDxuYW1lPlVzZXJkZWZOYW1lPC9uYW1lPgogICAgICAgPGZsYWdzPjEzMTk3MDwvZmxhZ3M+CiAgICAgICA8dmFsdWUgdHlwZT0iMyI+PC92YWx1ZT4KICAgICAgPC9CYXNpY0VudHJ5PgogICAgIDwvQmFzaWNFbnRyeT4KICAgIDwvQmFzaWNFbnRyeT4KICAgIDxCYXNpY0VudHJ5PgogICAgIDxuYW1lPlYxPC9uYW1lPgogICAgIDxmbGFncz4xMzEyMDI8L2ZsYWdzPgogICAgIDxCYXNpY0VudHJ5PgogICAgICA8bmFtZT5BcmVhPC9uYW1lPgogICAgICA8ZmxhZ3M+MTMxNDU4PC9mbGFncz4KICAgICAgPHZhbHVlIHR5cGU9IjEiPjE8L3ZhbHVlPgogICAgICA8QmFzaWNFbnRyeT4KICAgICAgIDxuYW1lPlVzZXJkZWZOYW1lPC9uYW1lPgogICAgICAgPGZsYWdzPjEzMTk3MDwvZmxhZ3M+CiAgICAgICA8dmFsdWUgdHlwZT0iMyI+PC92YWx1ZT4KICAgICAgPC9CYXNpY0VudHJ5PgogICAgIDwvQmFzaWNFbnRyeT4KICAgICA8QmFzaWNFbnRyeT4KICAgICAgPG5hbWU+SGVpZ2h0PC9uYW1lPgogICAgICA8ZmxhZ3M+MTMxNDU4PC9mbGFncz4KICAgICAgPHZhbHVlIHR5cGU9IjEiPjE8L3ZhbHVlPgogICAgICA8QmFzaWNFbnRyeT4KICAgICAgIDxuYW1lPlVzZXJkZWZOYW1lPC9uYW1lPgogICAgICAgPGZsYWdzPjEzMTk3MDwvZmxhZ3M+CiAgICAgICA8dmFsdWUgdHlwZT0iMyI+PC92YWx1ZT4KICAgICAgPC9CYXNpY0VudHJ5PgogICAgIDwvQmFzaWNFbnRyeT4KICAgICA8QmFzaWNFbnRyeT4KICAgICAgPG5hbWU+V2lkdGg8L25hbWU+CiAgICAgIDxmbGFncz4xMzE0NTg8L2ZsYWdzPgogICAgICA8dmFsdWUgdHlwZT0iMSI+MTwvdmFsdWU+CiAgICAgIDxCYXNpY0VudHJ5PgogICAgICAgPG5hbWU+VXNlcmRlZk5hbWU8L25hbWU+CiAgICAgICA8ZmxhZ3M+MTMxOTcwPC9mbGFncz4KICAgICAgIDx2YWx1ZSB0eXBlPSIzIj48L3ZhbHVlPgogICAgICA8L0Jhc2ljRW50cnk+CiAgICAgPC9CYXNpY0VudHJ5PgogICAgPC9CYXNpY0VudHJ5PgogICAgPEJhc2ljRW50cnk+CiAgICAgPG5hbWU+VjI8L25hbWU+CiAgICAgPGZsYWdzPjEzMTIwMjwvZmxhZ3M+CiAgICAgPEJhc2ljRW50cnk+CiAgICAgIDxuYW1lPkFyZWE8L25hbWU+CiAgICAgIDxmbGFncz4xMzE0NTg8L2ZsYWdzPgogICAgICA8dmFsdWUgdHlwZT0iMSI+MTwvdmFsdWU+CiAgICAgIDxCYXNpY0VudHJ5PgogICAgICAgPG5hbWU+VXNlcmRlZk5hbWU8L25hbWU+CiAgICAgICA8ZmxhZ3M+MTMxOTcwPC9mbGFncz4KICAgICAgIDx2YWx1ZSB0eXBlPSIzIj48L3ZhbHVlPgogICAgICA8L0Jhc2ljRW50cnk+CiAgICAgPC9CYXNpY0VudHJ5PgogICAgIDxCYXNpY0VudHJ5PgogICAgICA8bmFtZT5IZWlnaHQ8L25hbWU+CiAgICAgIDxmbGFncz4xMzE0NTg8L2ZsYWdzPgogICAgICA8dmFsdWUgdHlwZT0iMSI+MTwvdmFsdWU+CiAgICAgIDxCYXNpY0VudHJ5PgogICAgICAgPG5hbWU+VXNlcmRlZk5hbWU8L25hbWU+CiAgICAgICA8ZmxhZ3M+MTMxOTcwPC9mbGFncz4KICAgICAgIDx2YWx1ZSB0eXBlPSIzIj48L3ZhbHVlPgogICAgICA8L0Jhc2ljRW50cnk+CiAgICAgPC9CYXNpY0VudHJ5PgogICAgIDxCYXNpY0VudHJ5PgogICAgICA8bmFtZT5XaWR0aDwvbmFtZT4KICAgICAgPGZsYWdzPjEzMTQ1ODwvZmxhZ3M+CiAgICAgIDx2YWx1ZSB0eXBlPSIxIj4xPC92YWx1ZT4KICAgICAgPEJhc2ljRW50cnk+CiAgICAgICA8bmFtZT5Vc2VyZGVmTmFtZTwvbmFtZT4KICAgICAgIDxmbGFncz4xMzE5NzA8L2ZsYWdzPgogICAgICAgPHZhbHVlIHR5cGU9IjMiPjwvdmFsdWU+CiAgICAgIDwvQmFzaWNFbnRyeT4KICAgICA8L0Jhc2ljRW50cnk+CiAgICA8L0Jhc2ljRW50cnk+CiAgICA8QmFzaWNFbnRyeT4KICAgICA8bmFtZT5CMTwvbmFtZT4KICAgICA8ZmxhZ3M+MTMxMjAyPC9mbGFncz4KICAgICA8QmFzaWNFbnRyeT4KICAgICAgPG5hbWU+QXJlYTwvbmFtZT4KICAgICAgPGZsYWdzPjEzMTQ1ODwvZmxhZ3M+CiAgICAgIDx2YWx1ZSB0eXBlPSIxIj4xPC92YWx1ZT4KICAgICAgPEJhc2ljRW50cnk+CiAgICAgICA8bmFtZT5Vc2VyZGVmTmFtZTwvbmFtZT4KICAgICAgIDxmbGFncz4xMzE5NzA8L2ZsYWdzPgogICAgICAgPHZhbHVlIHR5cGU9IjMiPjwvdmFsdWU+CiAgICAgIDwvQmFzaWNFbnRyeT4KICAgICA8L0Jhc2ljRW50cnk+CiAgICAgPEJhc2ljRW50cnk+CiAgICAgIDxuYW1lPkhlaWdodDwvbmFtZT4KICAgICAgPGZsYWdzPjEzMTQ1ODwvZmxhZ3M+CiAgICAgIDx2YWx1ZSB0eXBlPSIxIj4xPC92YWx1ZT4KICAgICAgPEJhc2ljRW50cnk+CiAgICAgICA8bmFtZT5Vc2VyZGVmTmFtZTwvbmFtZT4KICAgICAgIDxmbGFncz4xMzE5NzA8L2ZsYWdzPgogICAgICAgPHZhbHVlIHR5cGU9IjMiPjwvdmFsdWU+CiAgICAgIDwvQmFzaWNFbnRyeT4KICAgICA8L0Jhc2ljRW50cnk+CiAgICAgPEJhc2ljRW50cnk+CiAgICAgIDxuYW1lPldpZHRoPC9uYW1lPgogICAgICA8ZmxhZ3M+MTMxNDU4PC9mbGFncz4KICAgICAgPHZhbHVlIHR5cGU9IjEiPjE8L3ZhbHVlPgogICAgICA8QmFzaWNFbnRyeT4KICAgICAgIDxuYW1lPlVzZXJkZWZOYW1lPC9uYW1lPgogICAgICAgPGZsYWdzPjEzMTk3MDwvZmxhZ3M+CiAgICAgICA8dmFsdWUgdHlwZT0iMyI+PC92YWx1ZT4KICAgICAgPC9CYXNpY0VudHJ5PgogICAgIDwvQmFzaWNFbnRyeT4KICAgIDwvQmFzaWNFbnRyeT4KICAgIDxCYXNpY0VudHJ5PgogICAgIDxuYW1lPkIyPC9uYW1lPgogICAgIDxmbGFncz4xMzEyMDI8L2ZsYWdzPgogICAgIDxCYXNpY0VudHJ5PgogICAgICA8bmFtZT5BcmVhPC9uYW1lPgogICAgICA8ZmxhZ3M+MTMxNDU4PC9mbGFncz4KICAgICAgPHZhbHVlIHR5cGU9IjEiPjE8L3ZhbHVlPgogICAgICA8QmFzaWNFbnRyeT4KICAgICAgIDxuYW1lPlVzZXJkZWZOYW1lPC9uYW1lPgogICAgICAgPGZsYWdzPjEzMTk3MDwvZmxhZ3M+CiAgICAgICA8dmFsdWUgdHlwZT0iMyI+PC92YWx1ZT4KICAgICAgPC9CYXNpY0VudHJ5PgogICAgIDwvQmFzaWNFbnRyeT4KICAgICA8QmFzaWNFbnRyeT4KICAgICAgPG5hbWU+SGVpZ2h0PC9uYW1lPgogICAgICA8ZmxhZ3M+MTMxNDU4PC9mbGFncz4KICAgICAgPHZhbHVlIHR5cGU9IjEiPjE8L3ZhbHVlPgogICAgICA8QmFzaWNFbnRyeT4KICAgICAgIDxuYW1lPlVzZXJkZWZOYW1lPC9uYW1lPgogICAgICAgPGZsYWdzPjEzMTk3MDwvZmxhZ3M+CiAgICAgICA8dmFsdWUgdHlwZT0iMyI+PC92YWx1ZT4KICAgICAgPC9CYXNpY0VudHJ5PgogICAgIDwvQmFzaWNFbnRyeT4KICAgICA8QmFzaWNFbnRyeT4KICAgICAgPG5hbWU+V2lkdGg8L25hbWU+CiAgICAgIDxmbGFncz4xMzE0NTg8L2ZsYWdzPgogICAgICA8dmFsdWUgdHlwZT0iMSI+MTwvdmFsdWU+CiAgICAgIDxCYXNpY0VudHJ5PgogICAgICAgPG5hbWU+VXNlcmRlZk5hbWU8L25hbWU+CiAgICAgICA8ZmxhZ3M+MTMxOTcwPC9mbGFncz4KICAgICAgIDx2YWx1ZSB0eXBlPSIzIj48L3ZhbHVlPgogICAgICA8L0Jhc2ljRW50cnk+CiAgICAgPC9CYXNpY0VudHJ5PgogICAgPC9CYXNpY0VudHJ5PgogICAgPEJhc2ljRW50cnk+CiAgICAgPG5hbWU+QjM8L25hbWU+CiAgICAgPGZsYWdzPjEzMTIwMjwvZmxhZ3M+CiAgICAgPEJhc2ljRW50cnk+CiAgICAgIDxuYW1lPkFyZWE8L25hbWU+CiAgICAgIDxmbGFncz4xMzE0NTg8L2ZsYWdzPgogICAgICA8dmFsdWUgdHlwZT0iMSI+MTwvdmFsdWU+CiAgICAgIDxCYXNpY0VudHJ5PgogICAgICAgPG5hbWU+VXNlcmRlZk5hbWU8L25hbWU+CiAgICAgICA8ZmxhZ3M+MTMxOTcwPC9mbGFncz4KICAgICAgIDx2YWx1ZSB0eXBlPSIzIj48L3ZhbHVlPgogICAgICA8L0Jhc2ljRW50cnk+CiAgICAgPC9CYXNpY0VudHJ5PgogICAgIDxCYXNpY0VudHJ5PgogICAgICA8bmFtZT5IZWlnaHQ8L25hbWU+CiAgICAgIDxmbGFncz4xMzE0NTg8L2ZsYWdzPgogICAgICA8dmFsdWUgdHlwZT0iMSI+MTwvdmFsdWU+CiAgICAgIDxCYXNpY0VudHJ5PgogICAgICAgPG5hbWU+VXNlcmRlZk5hbWU8L25hbWU+CiAgICAgICA8ZmxhZ3M+MTMxOTcwPC9mbGFncz4KICAgICAgIDx2YWx1ZSB0eXBlPSIzIj48L3ZhbHVlPgogICAgICA8L0Jhc2ljRW50cnk+CiAgICAgPC9CYXNpY0VudHJ5PgogICAgIDxCYXNpY0VudHJ5PgogICAgICA8bmFtZT5XaWR0aDwvbmFtZT4KICAgICAgPGZsYWdzPjEzMTQ1ODwvZmxhZ3M+CiAgICAgIDx2YWx1ZSB0eXBlPSIxIj4xPC92YWx1ZT4KICAgICAgPEJhc2ljRW50cnk+CiAgICAgICA8bmFtZT5Vc2VyZGVmTmFtZTwvbmFtZT4KICAgICAgIDxmbGFncz4xMzE5NzA8L2ZsYWdzPgogICAgICAgPHZhbHVlIHR5cGU9IjMiPjwvdmFsdWU+CiAgICAgIDwvQmFzaWNFbnRyeT4KICAgICA8L0Jhc2ljRW50cnk+CiAgICA8L0Jhc2ljRW50cnk+CiAgICA8QmFzaWNFbnRyeT4KICAgICA8bmFtZT5CNDwvbmFtZT4KICAgICA8ZmxhZ3M+MTMxMjAyPC9mbGFncz4KICAgICA8QmFzaWNFbnRyeT4KICAgICAgPG5hbWU+QXJlYTwvbmFtZT4KICAgICAgPGZsYWdzPjEzMTQ1ODwvZmxhZ3M+CiAgICAgIDx2YWx1ZSB0eXBlPSIxIj4xPC92YWx1ZT4KICAgICAgPEJhc2ljRW50cnk+CiAgICAgICA8bmFtZT5Vc2VyZGVmTmFtZTwvbmFtZT4KICAgICAgIDxmbGFncz4xMzE5NzA8L2ZsYWdzPgogICAgICAgPHZhbHVlIHR5cGU9IjMiPjwvdmFsdWU+CiAgICAgIDwvQmFzaWNFbnRyeT4KICAgICA8L0Jhc2ljRW50cnk+CiAgICAgPEJhc2ljRW50cnk+CiAgICAgIDxuYW1lPkhlaWdodDwvbmFtZT4KICAgICAgPGZsYWdzPjEzMTQ1ODwvZmxhZ3M+CiAgICAgIDx2YWx1ZSB0eXBlPSIxIj4xPC92YWx1ZT4KICAgICAgPEJhc2ljRW50cnk+CiAgICAgICA8bmFtZT5Vc2VyZGVmTmFtZTwvbmFtZT4KICAgICAgIDxmbGFncz4xMzE5NzA8L2ZsYWdzPgogICAgICAgPHZhbHVlIHR5cGU9IjMiPjwvdmFsdWU+CiAgICAgIDwvQmFzaWNFbnRyeT4KICAgICA8L0Jhc2ljRW50cnk+CiAgICAgPEJhc2ljRW50cnk+CiAgICAgIDxuYW1lPldpZHRoPC9uYW1lPgogICAgICA8ZmxhZ3M+MTMxNDU4PC9mbGFncz4KICAgICAgPHZhbHVlIHR5cGU9IjEiPjE8L3ZhbHVlPgogICAgICA8QmFzaWNFbnRyeT4KICAgICAgIDxuYW1lPlVzZXJkZWZOYW1lPC9uYW1lPgogICAgICAgPGZsYWdzPjEzMTk3MDwvZmxhZ3M+CiAgICAgICA8dmFsdWUgdHlwZT0iMyI+PC92YWx1ZT4KICAgICAgPC9CYXNpY0VudHJ5PgogICAgIDwvQmFzaWNFbnRyeT4KICAgIDwvQmFzaWNFbnRyeT4KICAgIDxCYXNpY0VudHJ5PgogICAgIDxuYW1lPlIxPC9uYW1lPgogICAgIDxmbGFncz4xMzEyMDI8L2ZsYWdzPgogICAgIDxCYXNpY0VudHJ5PgogICAgICA8bmFtZT5BcmVhPC9uYW1lPgogICAgICA8ZmxhZ3M+MTMxNDU4PC9mbGFncz4KICAgICAgPHZhbHVlIHR5cGU9IjEiPjE8L3ZhbHVlPgogICAgICA8QmFzaWNFbnRyeT4KICAgICAgIDxuYW1lPlVzZXJkZWZOYW1lPC9uYW1lPgogICAgICAgPGZsYWdzPjEzMTk3MDwvZmxhZ3M+CiAgICAgICA8dmFsdWUgdHlwZT0iMyI+PC92YWx1ZT4KICAgICAgPC9CYXNpY0VudHJ5PgogICAgIDwvQmFzaWNFbnRyeT4KICAgICA8QmFzaWNFbnRyeT4KICAgICAgPG5hbWU+SGVpZ2h0PC9uYW1lPgogICAgICA8ZmxhZ3M+MTMxNDU4PC9mbGFncz4KICAgICAgPHZhbHVlIHR5cGU9IjEiPjE8L3ZhbHVlPgogICAgICA8QmFzaWNFbnRyeT4KICAgICAgIDxuYW1lPlVzZXJkZWZOYW1lPC9uYW1lPgogICAgICAgPGZsYWdzPjEzMTk3MDwvZmxhZ3M+CiAgICAgICA8dmFsdWUgdHlwZT0iMyI+PC92YWx1ZT4KICAgICAgPC9CYXNpY0VudHJ5PgogICAgIDwvQmFzaWNFbnRyeT4KICAgICA8QmFzaWNFbnRyeT4KICAgICAgPG5hbWU+V2lkdGg8L25hbWU+CiAgICAgIDxmbGFncz4xMzE0NTg8L2ZsYWdzPgogICAgICA8dmFsdWUgdHlwZT0iMSI+MTwvdmFsdWU+CiAgICAgIDxCYXNpY0VudHJ5PgogICAgICAgPG5hbWU+VXNlcmRlZk5hbWU8L25hbWU+CiAgICAgICA8ZmxhZ3M+MTMxOTcwPC9mbGFncz4KICAgICAgIDx2YWx1ZSB0eXBlPSIzIj48L3ZhbHVlPgogICAgICA8L0Jhc2ljRW50cnk+CiAgICAgPC9CYXNpY0VudHJ5PgogICAgPC9CYXNpY0VudHJ5PgogICAgPEJhc2ljRW50cnk+CiAgICAgPG5hbWU+UjI8L25hbWU+CiAgICAgPGZsYWdzPjEzMTIwMjwvZmxhZ3M+CiAgICAgPEJhc2ljRW50cnk+CiAgICAgIDxuYW1lPkFyZWE8L25hbWU+CiAgICAgIDxmbGFncz4xMzE0NTg8L2ZsYWdzPgogICAgICA8dmFsdWUgdHlwZT0iMSI+MTwvdmFsdWU+CiAgICAgIDxCYXNpY0VudHJ5PgogICAgICAgPG5hbWU+VXNlcmRlZk5hbWU8L25hbWU+CiAgICAgICA8ZmxhZ3M+MTMxOTcwPC9mbGFncz4KICAgICAgIDx2YWx1ZSB0eXBlPSIzIj48L3ZhbHVlPgogICAgICA8L0Jhc2ljRW50cnk+CiAgICAgPC9CYXNpY0VudHJ5PgogICAgIDxCYXNpY0VudHJ5PgogICAgICA8bmFtZT5IZWlnaHQ8L25hbWU+CiAgICAgIDxmbGFncz4xMzE0NTg8L2ZsYWdzPgogICAgICA8dmFsdWUgdHlwZT0iMSI+MTwvdmFsdWU+CiAgICAgIDxCYXNpY0VudHJ5PgogICAgICAgPG5hbWU+VXNlcmRlZk5hbWU8L25hbWU+CiAgICAgICA8ZmxhZ3M+MTMxOTcwPC9mbGFncz4KICAgICAgIDx2YWx1ZSB0eXBlPSIzIj48L3ZhbHVlPgogICAgICA8L0Jhc2ljRW50cnk+CiAgICAgPC9CYXNpY0VudHJ5PgogICAgIDxCYXNpY0VudHJ5PgogICAgICA8bmFtZT5XaWR0aDwvbmFtZT4KICAgICAgPGZsYWdzPjEzMTQ1ODwvZmxhZ3M+CiAgICAgIDx2YWx1ZSB0eXBlPSIxIj4xPC92YWx1ZT4KICAgICAgPEJhc2ljRW50cnk+CiAgICAgICA8bmFtZT5Vc2VyZGVmTmFtZTwvbmFtZT4KICAgICAgIDxmbGFncz4xMzE5NzA8L2ZsYWdzPgogICAgICAgPHZhbHVlIHR5cGU9IjMiPjwvdmFsdWU+CiAgICAgIDwvQmFzaWNFbnRyeT4KICAgICA8L0Jhc2ljRW50cnk+CiAgICA8L0Jhc2ljRW50cnk+CiAgIDwvQmFzaWNFbnRyeT4KICAgPEJhc2ljRW50cnk+CiAgICA8bmFtZT5MYXNlcnM8L25hbWU+CiAgICA8ZmxhZ3M+MTMxMjAyPC9mbGFncz4KICAgIDxCYXNpY0VudHJ5PgogICAgIDxuYW1lPkJsdWU8L25hbWU+CiAgICAgPGZsYWdzPjEzMTQ1ODwvZmxhZ3M+CiAgICAgPHZhbHVlIHR5cGU9IjEiPjE8L3ZhbHVlPgogICAgPC9CYXNpY0VudHJ5PgogICAgPEJhc2ljRW50cnk+CiAgICAgPG5hbWU+VXY8L25hbWU+CiAgICAgPGZsYWdzPjEzMTQ1ODwvZmxhZ3M+CiAgICAgPHZhbHVlIHR5cGU9IjEiPjE8L3ZhbHVlPgogICAgPC9CYXNpY0VudHJ5PgogICAgPEJhc2ljRW50cnk+CiAgICAgPG5hbWU+UmVkPC9uYW1lPgogICAgIDxmbGFncz4xMzE0NTg8L2ZsYWdzPgogICAgIDx2YWx1ZSB0eXBlPSIxIj4xPC92YWx1ZT4KICAgIDwvQmFzaWNFbnRyeT4KICAgPC9CYXNpY0VudHJ5PgogICA8QmFzaWNFbnRyeT4KICAgIDxuYW1lPkdhaW48L25hbWU+CiAgICA8ZmxhZ3M+MTMxMjAyPC9mbGFncz4KICAgIDxCYXNpY0VudHJ5PgogICAgIDxuYW1lPk1pbjwvbmFtZT4KICAgICA8ZmxhZ3M+MTMxNzE0PC9mbGFncz4KICAgICA8dmFsdWUgdHlwZT0iMiI+MTAwPC92YWx1ZT4KICAgIDwvQmFzaWNFbnRyeT4KICAgIDxCYXNpY0VudHJ5PgogICAgIDxuYW1lPk1heDwvbmFtZT4KICAgICA8ZmxhZ3M+MTMxNzE0PC9mbGFncz4KICAgICA8dmFsdWUgdHlwZT0iMiI+OTk5PC92YWx1ZT4KICAgIDwvQmFzaWNFbnRyeT4KICAgIDxCYXNpY0VudHJ5PgogICAgIDxuYW1lPlByZWNpc2lvbjwvbmFtZT4KICAgICA8ZmxhZ3M+MTMxNzE0PC9mbGFncz4KICAgICA8dmFsdWUgdHlwZT0iMiI+MjwvdmFsdWU+CiAgICA8L0Jhc2ljRW50cnk+CiAgIDwvQmFzaWNFbnRyeT4KICAgPEJhc2ljRW50cnk+CiAgICA8bmFtZT5UcmlnZ2VyPC9uYW1lPgogICAgPGZsYWdzPjEzMTk3MDwvZmxhZ3M+CiAgICA8dmFsdWUgdHlwZT0iMyI+RlNDPC92YWx1ZT4KICAgPC9CYXNpY0VudHJ5PgogICA8QmFzaWNFbnRyeT4KICAgIDxuYW1lPkFyZWFUcmlnZ2VyPC9uYW1lPgogICAgPGZsYWdzPjEzMTQ1ODwvZmxhZ3M+CiAgICA8dmFsdWUgdHlwZT0iMSI+MDwvdmFsdWU+CiAgIDwvQmFzaWNFbnRyeT4KICAgPEJhc2ljRW50cnk+CiAgICA8bmFtZT5TZWNvbmRhcnlUcmlnZ2VyPC9uYW1lPgogICAgPGZsYWdzPjEzMTQ1ODwvZmxhZ3M+CiAgICA8dmFsdWUgdHlwZT0iMSI+MTwvdmFsdWU+CiAgICA8QmFzaWNFbnRyeT4KICAgICA8bmFtZT5DaGFubmVsPC9uYW1lPgogICAgIDxmbGFncz4xMzE5NzA8L2ZsYWdzPgogICAgIDx2YWx1ZSB0eXBlPSIzIj5GU0M8L3ZhbHVlPgogICAgPC9CYXNpY0VudHJ5PgogICAgPEJhc2ljRW50cnk+CiAgICAgPG5hbWU+VmFsdWU8L25hbWU+CiAgICAgPGZsYWdzPjEzMTcxNDwvZmxhZ3M+CiAgICAgPHZhbHVlIHR5cGU9IjIiPjEyNTgyPC92YWx1ZT4KICAgIDwvQmFzaWNFbnRyeT4KICAgPC9CYXNpY0VudHJ5PgogICA8QmFzaWNFbnRyeT4KICAgIDxuYW1lPkJMQzwvbmFtZT4KICAgIDxmbGFncz4xMzE0NTg8L2ZsYWdzPgogICAgPHZhbHVlIHR5cGU9IjEiPjE8L3ZhbHVlPgogICA8L0Jhc2ljRW50cnk+CiAgIDxCYXNpY0VudHJ5PgogICAgPG5hbWU+U2NvcGVNb2RlPC9uYW1lPgogICAgPGZsYWdzPjEzMTcxNDwvZmxhZ3M+CiAgICA8dmFsdWUgdHlwZT0iMiI+MDwvdmFsdWU+CiAgICA8QmFzaWNFbnRyeT4KICAgICA8bmFtZT5MZW5ndGg8L25hbWU+CiAgICAgPGZsYWdzPjEzMTcxNDwvZmxhZ3M+CiAgICAgPHZhbHVlIHR5cGU9IjIiPjY0PC92YWx1ZT4KICAgIDwvQmFzaWNFbnRyeT4KICAgIDxCYXNpY0VudHJ5PgogICAgIDxuYW1lPlNhbXBsZVR5cGVJZDE8L25hbWU+CiAgICAgPGZsYWdzPjEzMTcxNDwvZmxhZ3M+CiAgICAgPHZhbHVlIHR5cGU9IjIiPjA8L3ZhbHVlPgogICAgPC9CYXNpY0VudHJ5PgogICAgPEJhc2ljRW50cnk+CiAgICAgPG5hbWU+U2FtcGxlVHlwZUlkMjwvbmFtZT4KICAgICA8ZmxhZ3M+MTMxNzE0PC9mbGFncz4KICAgICA8dmFsdWUgdHlwZT0iMiI+MjwvdmFsdWU+CiAgICA8L0Jhc2ljRW50cnk+CiAgIDwvQmFzaWNFbnRyeT4KICAgPEJhc2ljRW50cnk+CiAgICA8bmFtZT5GcGdhQ3RybFNldDwvbmFtZT4KICAgIDxmbGFncz4xMzE3MTQ8L2ZsYWdzPgogICAgPHZhbHVlIHR5cGU9IjIiPjE8L3ZhbHVlPgogICA8L0Jhc2ljRW50cnk+CiAgIDxCYXNpY0VudHJ5PgogICAgPG5hbWU+Q29uZmlndXJhdGlvbjwvbmFtZT4KICAgIDxmbGFncz4xMzE5NzA8L2ZsYWdzPgogICAgPHZhbHVlIHR5cGU9IjMiPkZMODwvdmFsdWU+CiAgIDwvQmFzaWNFbnRyeT4KICA8L0Jhc2ljRW50cnk+CiAgPEJhc2ljRW50cnk+CiAgIDxuYW1lPkNvbXBlbnNhdGlvbjwvbmFtZT4KICAgPGZsYWdzPjEzMTIwMjwvZmxhZ3M+CiAgIDxCYXNpY0VudHJ5PgogICAgPG5hbWU+TWF0cml4PC9uYW1lPgogICAgPGZsYWdzPjEzMTk3MDwvZmxhZ3M+CiAgICA8dmFsdWUgdHlwZT0iMyI+MQowCjAKMAowCjAKMAowCjAKMQowCjAKMAowCjAKMAowCjAKMQowCjAKMAowCjAKMAowCjAKMQowCjAKMAowCjAKMAowCjAKMQowCjAKMAowCjAKMAowCjAKMQowCjAKMAowCjAKMAowCjAKMQowCjAKMAowCjAKMAowCjAKMTwvdmFsdWU+CiAgIDwvQmFzaWNFbnRyeT4KICAgPEJhc2ljRW50cnk+CiAgICA8bmFtZT5BY3RpdmU8L25hbWU+CiAgICA8ZmxhZ3M+MTMxNzE0PC9mbGFncz4KICAgIDx2YWx1ZSB0eXBlPSIyIj4wPC92YWx1ZT4KICAgPC9CYXNpY0VudHJ5PgogIDwvQmFzaWNFbnRyeT4KIDwvQmFzaWNFbnRyeT4KIDxCYXNpY0VudHJ5PgogIDxuYW1lPlZhbGlkaXR5S2V5PC9uYW1lPgogIDxmbGFncz4xMzI3Mzg8L2ZsYWdzPgogIDx2YWx1ZSB0eXBlPSI2IiBzaXplPSIxMTIiPgpOd0F6QURjQU5BQmhBR0VBTkFBM0FESUFNZ0E1QURFQU1BQXpBR0VBTXdCZkFEQUFNQUF3QURBQVh3QXlBQzRBCk1RQXhBQzRBTVFBNEFERUFOd0F1QURFQU9RQTJBRElBTXdCZkFFMEFZUUJqQUhNQVVRQjFBR0VBYmdCMEFGOEEKTWdBd0FERUFPQUF4QURFQU1RQTBBQT09PC92YWx1ZT4KIDwvQmFzaWNFbnRyeT4KIDxCYXNpY0VudHJ5PgogIDxuYW1lPkNvbmZpZ1ZlcnNpb248L25hbWU+CiAgPGZsYWdzPjEzMTk3MDwvZmxhZ3M+CiAgPHZhbHVlIHR5cGU9IjMiPjAuNC4yNTwvdmFsdWU+CiA8L0Jhc2ljRW50cnk+CiA8QmFzaWNFbnRyeT4KICA8bmFtZT5GaWxlVHlwZTwvbmFtZT4KICA8ZmxhZ3M+MTMxOTcwPC9mbGFncz4KICA8dmFsdWUgdHlwZT0iMyI+RGV2aWNlPC92YWx1ZT4KIDwvQmFzaWNFbnRyeT4KIDxCYXNpY0VudHJ5PgogIDxuYW1lPkNoZWNrc3VtPC9uYW1lPgogIDxmbGFncz4xMzE4NDI8L2ZsYWdzPgogIDx2YWx1ZSB0eXBlPSIzIj5kMTRkMWUwNGJjMjY3YjhhMjBhZmQ1YzYwZDRhNGU2NjwvdmFsdWU+CiA8L0Jhc2ljRW50cnk+CjwvQmFzaWNFbnRyeT4K/@MB_ANALYSIS/PEJhc2ljRW50cnk+CiA8bmFtZT5Tb2Z0d2FyZTwvbmFtZT4KIDxmbGFncz42NTY2NjwvZmxhZ3M+CiA8QmFzaWNFbnRyeT4KICA8bmFtZT5WYWxpZGl0eUtleTwvbmFtZT4KICA8ZmxhZ3M+NjcyMDI8L2ZsYWdzPgogIDx2YWx1ZSB0eXBlPSI2IiBzaXplPSIxMTIiPgpOd0F6QURjQU5BQmhBR0VBTkFBM0FESUFNZ0E1QURFQU1BQXpBR0VBTXdCZkFEQUFNQUF3QURBQVh3QXlBQzRBCk1RQXhBQzRBTVFBNEFERUFOd0F1QURFQU9RQTJBRElBTXdCZkFFMEFZUUJqQUhNQVVRQjFBR0VBYmdCMEFGOEEKTWdBd0FERUFPQUF4QURFQU1RQTBBQT09PC92YWx1ZT4KIDwvQmFzaWNFbnRyeT4KIDxCYXNpY0VudHJ5PgogIDxuYW1lPkNvbmZpZ1ZlcnNpb248L25hbWU+CiAgPGZsYWdzPjY2NDM0PC9mbGFncz4KICA8dmFsdWUgdHlwZT0iMyI+MC40LjI1PC92YWx1ZT4KIDwvQmFzaWNFbnRyeT4KIDxCYXNpY0VudHJ5PgogIDxuYW1lPkFuYWx5c2lzPC9uYW1lPgogIDxmbGFncz42NTY2NjwvZmxhZ3M+CiAgPEJhc2ljRW50cnk+CiAgIDxuYW1lPlZhcnM8L25hbWU+CiAgIDxmbGFncz42NTY2NjwvZmxhZ3M+CiAgIDxCYXNpY0VudHJ5PgogICAgPG5hbWU+MTwvbmFtZT4KICAgIDxmbGFncz42NTY2NjwvZmxhZ3M+CiAgICA8QmFzaWNFbnRyeT4KICAgICA8bmFtZT5TYW1wbGVzPC9uYW1lPgogICAgIDxmbGFncz42NTY2NjwvZmxhZ3M+CiAgICAgPEJhc2ljRW50cnk+CiAgICAgIDxuYW1lPlAxPC9uYW1lPgogICAgICA8ZmxhZ3M+NjYxNzg8L2ZsYWdzPgogICAgICA8dmFsdWUgdHlwZT0iMiI+MTM5PC92YWx1ZT4KICAgICAgPEJhc2ljRW50cnk+CiAgICAgICA8bmFtZT5TYW1wbGVzPC9uYW1lPgogICAgICAgPGZsYWdzPjY1NjY2PC9mbGFncz4KICAgICAgIDxCYXNpY0VudHJ5PgogICAgICAgIDxuYW1lPlAyPC9uYW1lPgogICAgICAgIDxmbGFncz42NjE3ODwvZmxhZ3M+CiAgICAgICAgPHZhbHVlIHR5cGU9IjIiPjE0MDwvdmFsdWU+CiAgICAgICAgPEJhc2ljRW50cnk+CiAgICAgICAgIDxuYW1lPlNhbXBsZXM8L25hbWU+CiAgICAgICAgIDxmbGFncz42NTY2NjwvZmxhZ3M+CiAgICAgICAgIDxCYXNpY0VudHJ5PgogICAgICAgICAgPG5hbWU+UDM8L25hbWU+CiAgICAgICAgICA8ZmxhZ3M+NjYxNzg8L2ZsYWdzPgogICAgICAgICAgPHZhbHVlIHR5cGU9IjIiPjE0MTwvdmFsdWU+CiAgICAgICAgIDwvQmFzaWNFbnRyeT4KICAgICAgICAgPEJhc2ljRW50cnk+CiAgICAgICAgICA8bmFtZT5MUjM8L25hbWU+CiAgICAgICAgICA8ZmxhZ3M+NjYxNzg8L2ZsYWdzPgogICAgICAgICAgPHZhbHVlIHR5cGU9IjIiPjA8L3ZhbHVlPgogICAgICAgICA8L0Jhc2ljRW50cnk+CiAgICAgICAgIDxCYXNpY0VudHJ5PgogICAgICAgICAgPG5hbWU+VVIzPC9uYW1lPgogICAgICAgICAgPGZsYWdzPjY2MTc4PC9mbGFncz4KICAgICAgICAgIDx2YWx1ZSB0eXBlPSIyIj4wPC92YWx1ZT4KICAgICAgICAgPC9CYXNpY0VudHJ5PgogICAgICAgICA8QmFzaWNFbnRyeT4KICAgICAgICAgIDxuYW1lPlVMMzwvbmFtZT4KICAgICAgICAgIDxmbGFncz42NjE3ODwvZmxhZ3M+CiAgICAgICAgICA8dmFsdWUgdHlwZT0iMiI+MDwvdmFsdWU+CiAgICAgICAgIDwvQmFzaWNFbnRyeT4KICAgICAgICAgPEJhc2ljRW50cnk+CiAgICAgICAgICA8bmFtZT5MTDM8L25hbWU+CiAgICAgICAgICA8ZmxhZ3M+NjYxNzg8L2ZsYWdzPgogICAgICAgICAgPHZhbHVlIHR5cGU9IjIiPjA8L3ZhbHVlPgogICAgICAgICA8L0Jhc2ljRW50cnk+CiAgICAgICAgPC9CYXNpY0VudHJ5PgogICAgICAgPC9CYXNpY0VudHJ5PgogICAgICA8L0Jhc2ljRW50cnk+CiAgICAgPC9CYXNpY0VudHJ5PgogICAgPC9CYXNpY0VudHJ5PgogICA8L0Jhc2ljRW50cnk+CiAgPC9CYXNpY0VudHJ5PgogPC9CYXNpY0VudHJ5PgogPEJhc2ljRW50cnk+CiAgPG5hbWU+V2luZG93czwvbmFtZT4KICA8ZmxhZ3M+NjU2NjY8L2ZsYWdzPgogIDxCYXNpY0VudHJ5PgogICA8bmFtZT52aWV3NHQgMzwvbmFtZT4KICAgPGZsYWdzPjY2NDM0PC9mbGFncz4KICAgPHZhbHVlIHR5cGU9IjMiPldpbmRvdzwvdmFsdWU+CiAgIDxCYXNpY0VudHJ5PgogICAgPG5hbWU+UGFnZXM8L25hbWU+CiAgICA8ZmxhZ3M+NjY0MzQ8L2ZsYWdzPgogICAgPHZhbHVlIHR5cGU9IjMiPlBhZ2UxPC92YWx1ZT4KICAgIDxCYXNpY0VudHJ5PgogICAgIDxuYW1lPlBhZ2UxPC9uYW1lPgogICAgIDxmbGFncz42NTY2NjwvZmxhZ3M+CiAgICAgPEJhc2ljRW50cnk+CiAgICAgIDxuYW1lPldpZGdldHM8L25hbWU+CiAgICAgIDxmbGFncz42NjQzNDwvZmxhZ3M+CiAgICAgIDx2YWx1ZSB0eXBlPSIzIj5wbG90MjwvdmFsdWU+CiAgICAgIDxCYXNpY0VudHJ5PgogICAgICAgPG5hbWU+UGFnZU5vPC9uYW1lPgogICAgICAgPGZsYWdzPjY2NDM0PC9mbGFncz4KICAgICAgIDx2YWx1ZSB0eXBlPSIzIj5UZXh0PC92YWx1ZT4KICAgICAgIDxCYXNpY0VudHJ5PgogICAgICAgIDxuYW1lPldpZGdldFNpemU8L25hbWU+CiAgICAgICAgPGZsYWdzPjY1NjY2PC9mbGFncz4KICAgICAgICA8QmFzaWNFbnRyeT4KICAgICAgICAgPG5hbWU+V2lkdGg8L25hbWU+CiAgICAgICAgIDxmbGFncz42NjE3ODwvZmxhZ3M+CiAgICAgICAgIDx2YWx1ZSB0eXBlPSIyIj4xMDI0PC92YWx1ZT4KICAgICAgICA8L0Jhc2ljRW50cnk+CiAgICAgICAgPEJhc2ljRW50cnk+CiAgICAgICAgIDxuYW1lPkhlaWdodDwvbmFtZT4KICAgICAgICAgPGZsYWdzPjY2MTc4PC9mbGFncz4KICAgICAgICAgPHZhbHVlIHR5cGU9IjIiPjE1PC92YWx1ZT4KICAgICAgICA8L0Jhc2ljRW50cnk+CiAgICAgICA8L0Jhc2ljRW50cnk+CiAgICAgICA8QmFzaWNFbnRyeT4KICAgICAgICA8bmFtZT5XaWRnZXRQb3M8L25hbWU+CiAgICAgICAgPGZsYWdzPjY1NjY2PC9mbGFncz4KICAgICAgICA8QmFzaWNFbnRyeT4KICAgICAgICAgPG5hbWU+WDwvbmFtZT4KICAgICAgICAgPGZsYWdzPjY2MTc4PC9mbGFncz4KICAgICAgICAgPHZhbHVlIHR5cGU9IjIiPjM8L3ZhbHVlPgogICAgICAgIDwvQmFzaWNFbnRyeT4KICAgICAgICA8QmFzaWNFbnRyeT4KICAgICAgICAgPG5hbWU+WTwvbmFtZT4KICAgICAgICAgPGZsYWdzPjY2MTc4PC9mbGFncz4KICAgICAgICAgPHZhbHVlIHR5cGU9IjIiPjM8L3ZhbHVlPgogICAgICAgIDwvQmFzaWNFbnRyeT4KICAgICAgIDwvQmFzaWNFbnRyeT4KICAgICAgIDxCYXNpY0VudHJ5PgogICAgICAgIDxuYW1lPlRleHRWYWx1ZTwvbmFtZT4KICAgICAgICA8ZmxhZ3M+NjY0MzQ8L2ZsYWdzPgogICAgICAgIDx2YWx1ZSB0eXBlPSIzIj4mbHQ7YiZndDsxLzEmbHQ7L2ImZ3Q7PC92YWx1ZT4KICAgICAgIDwvQmFzaWNFbnRyeT4KICAgICAgPC9CYXNpY0VudHJ5PgogICAgICA8QmFzaWNFbnRyeT4KICAgICAgIDxuYW1lPnBsb3QwPC9uYW1lPgogICAgICAgPGZsYWdzPjY2NDM0PC9mbGFncz4KICAgICAgIDx2YWx1ZSB0eXBlPSIzIj5QbG90PC92YWx1ZT4KICAgICAgIDxCYXNpY0VudHJ5PgogICAgICAgIDxuYW1lPlZpZXdGZWF0dXJlczwvbmFtZT4KICAgICAgICA8ZmxhZ3M+NjY0MzQ8L2ZsYWdzPgogICAgICAgIDx2YWx1ZSB0eXBlPSIzIj5GU0MtQQpTU0MtQTwvdmFsdWU+CiAgICAgICA8L0Jhc2ljRW50cnk+CiAgICAgICA8QmFzaWNFbnRyeT4KICAgICAgICA8bmFtZT5WaWV3TXVsdGlMYXllcjwvbmFtZT4KICAgICAgICA8ZmxhZ3M+NjU5MjI8L2ZsYWdzPgogICAgICAgIDx2YWx1ZSB0eXBlPSIxIj4wPC92YWx1ZT4KICAgICAgIDwvQmFzaWNFbnRyeT4KICAgICAgIDxCYXNpY0VudHJ5PgogICAgICAgIDxuYW1lPlZpZXdTb3VyY2U8L25hbWU+CiAgICAgICAgPGZsYWdzPjY2NDM0PC9mbGFncz4KICAgICAgICA8dmFsdWUgdHlwZT0iMyI+MTpsaXZlPC92YWx1ZT4KICAgICAgIDwvQmFzaWNFbnRyeT4KICAgICAgIDxCYXNpY0VudHJ5PgogICAgICAgIDxuYW1lPlZpZXdQb3B1bGF0aW9uczwvbmFtZT4KICAgICAgICA8ZmxhZ3M+NjY0MzQ8L2ZsYWdzPgogICAgICAgIDx2YWx1ZSB0eXBlPSIzIj4xOmxpdmU8L3ZhbHVlPgogICAgICAgPC9CYXNpY0VudHJ5PgogICAgICAgPEJhc2ljRW50cnk+CiAgICAgICAgPG5hbWU+Vmlld01vZGU8L25hbWU+CiAgICAgICAgPGZsYWdzPjY2MTc4PC9mbGFncz4KICAgICAgICA8dmFsdWUgdHlwZT0iMiI+MDwvdmFsdWU+CiAgICAgICA8L0Jhc2ljRW50cnk+CiAgICAgICA8QmFzaWNFbnRyeT4KICAgICAgICA8bmFtZT5WaWV3QXhlczwvbmFtZT4KICAgICAgICA8ZmxhZ3M+NjY0MzQ8L2ZsYWdzPgogICAgICAgIDx2YWx1ZSB0eXBlPSIzIj5BcyBhY3F1aXJlZApBcyBhY3F1aXJlZDwvdmFsdWU+CiAgICAgICA8L0Jhc2ljRW50cnk+CiAgICAgICA8QmFzaWNFbnRyeT4KICAgICAgICA8bmFtZT5WaWV3Wm9vbTwvbmFtZT4KICAgICAgICA8ZmxhZ3M+NjY0MzQ8L2ZsYWdzPgogICAgICAgIDx2YWx1ZSB0eXBlPSIzIj4wLjAsMS4wCjAuMCwxLjA8L3ZhbHVlPgogICAgICAgPC9CYXNpY0VudHJ5PgogICAgICAgPEJhc2ljRW50cnk+CiAgICAgICAgPG5hbWU+Vmlld0hpZGVSZWdpb25zPC9uYW1lPgogICAgICAgIDxmbGFncz42NjE3ODwvZmxhZ3M+CiAgICAgICAgPHZhbHVlIHR5cGU9IjIiPjA8L3ZhbHVlPgogICAgICAgPC9CYXNpY0VudHJ5PgogICAgICAgPEJhc2ljRW50cnk+CiAgICAgICAgPG5hbWU+SGlzdG9ncmFtVXNlT3ZlcmxheTwvbmFtZT4KICAgICAgICA8ZmxhZ3M+NjYxNzg8L2ZsYWdzPgogICAgICAgIDx2YWx1ZSB0eXBlPSIyIj4wPC92YWx1ZT4KICAgICAgIDwvQmFzaWNFbnRyeT4KICAgICAgIDxCYXNpY0VudHJ5PgogICAgICAgIDxuYW1lPkhpc3RvZ3JhbU92ZXJsYXk8L25hbWU+CiAgICAgICAgPGZsYWdzPjY2NDM0PC9mbGFncz4KICAgICAgICA8dmFsdWUgdHlwZT0iMyI+CgoKCgoKCgoKPC92YWx1ZT4KICAgICAgIDwvQmFzaWNFbnRyeT4KICAgICAgIDxCYXNpY0VudHJ5PgogICAgICAgIDxuYW1lPkhpc3RvZ3JhbU92ZXJsYXlDb2xvcnM8L25hbWU+CiAgICAgICAgPGZsYWdzPjY2NDM0PC9mbGFncz4KICAgICAgICA8dmFsdWUgdHlwZT0iMyI+I2ZmYWE3ZgojZmZhYWZmCiNhYWZmN2YKIzk2ZDhlMQojYWFhYTdmCiNmZjg2NGEKI2ZjNTdmZgojNmJmZjQyCiM0MGJjZmYKI2EyYWEzNDwvdmFsdWU+CiAgICAgICA8L0Jhc2ljRW50cnk+CiAgICAgICA8QmFzaWNFbnRyeT4KICAgICAgICA8bmFtZT5WaWV3RGF0YUVuZDwvbmFtZT4KICAgICAgICA8ZmxhZ3M+NjYxNzg8L2ZsYWdzPgogICAgICAgIDx2YWx1ZSB0eXBlPSIyIj4yMTQ3NDgzNjQ3PC92YWx1ZT4KICAgICAgIDwvQmFzaWNFbnRyeT4KICAgICAgIDxCYXNpY0VudHJ5PgogICAgICAgIDxuYW1lPlZpZXdEYXRhU2tpcDwvbmFtZT4KICAgICAgICA8ZmxhZ3M+NjYxNzg8L2ZsYWdzPgogICAgICAgIDx2YWx1ZSB0eXBlPSIyIj4wPC92YWx1ZT4KICAgICAgIDwvQmFzaWNFbnRyeT4KICAgICAgIDxCYXNpY0VudHJ5PgogICAgICAgIDxuYW1lPlZpZXdEYXRhU3RhcnQ8L25hbWU+CiAgICAgICAgPGZsYWdzPjY2MTc4PC9mbGFncz4KICAgICAgICA8dmFsdWUgdHlwZT0iMiI+MDwvdmFsdWU+CiAgICAgICA8L0Jhc2ljRW50cnk+CiAgICAgICA8QmFzaWNFbnRyeT4KICAgICAgICA8bmFtZT5TY3JpcHRUZXh0PC9uYW1lPgogICAgICAgIDxmbGFncz42NjQzNDwvZmxhZ3M+CiAgICAgICAgPHZhbHVlIHR5cGU9IjMiPkVkaXQgdGV4dCB2aWEgUHJvcGVydGllczwvdmFsdWU+CiAgICAgICAgPEJhc2ljRW50cnk+CiAgICAgICAgIDxuYW1lPlByZWRlZmluZWRTY3JpcHRUZXh0PC9uYW1lPgogICAgICAgICA8ZmxhZ3M+NjY0MzQ8L2ZsYWdzPgogICAgICAgICA8dmFsdWUgdHlwZT0iMyI+PC92YWx1ZT4KICAgICAgICA8L0Jhc2ljRW50cnk+CiAgICAgICA8L0Jhc2ljRW50cnk+CiAgICAgICA8QmFzaWNFbnRyeT4KICAgICAgICA8bmFtZT5TY3JpcHRUZXh0QWxpZ25tZW50PC9uYW1lPgogICAgICAgIDxmbGFncz42NjE3ODwvZmxhZ3M+CiAgICAgICAgPHZhbHVlIHR5cGU9IjIiPjA8L3ZhbHVlPgogICAgICAgPC9CYXNpY0VudHJ5PgogICAgICAgPEJhc2ljRW50cnk+CiAgICAgICAgPG5hbWU+SGlzdG9ncmFtTm9ybWFsaXphdGlvbjwvbmFtZT4KICAgICAgICA8ZmxhZ3M+NjYxNzg8L2ZsYWdzPgogICAgICAgIDx2YWx1ZSB0eXBlPSIyIj4wPC92YWx1ZT4KICAgICAgIDwvQmFzaWNFbnRyeT4KICAgICAgIDxCYXNpY0VudHJ5PgogICAgICAgIDxuYW1lPkhpc3RvZ3JhbVBsb3RNb2RlPC9uYW1lPgogICAgICAgIDxmbGFncz42NjE3ODwvZmxhZ3M+CiAgICAgICAgPHZhbHVlIHR5cGU9IjIiPjA8L3ZhbHVlPgogICAgICAgPC9CYXNpY0VudHJ5PgogICAgICAgPEJhc2ljRW50cnk+CiAgICAgICAgPG5hbWU+SGlzdG9ncmFtU21vb3RoaW5nPC9uYW1lPgogICAgICAgIDxmbGFncz42NjE3ODwvZmxhZ3M+CiAgICAgICAgPHZhbHVlIHR5cGU9IjIiPjA8L3ZhbHVlPgogICAgICAgPC9CYXNpY0VudHJ5PgogICAgICAgPEJhc2ljRW50cnk+CiAgICAgICAgPG5hbWU+U3RhdGlzdGljRmVhdHVyZXM8L25hbWU+CiAgICAgICAgPGZsYWdzPjY2NDM0PC9mbGFncz4KICAgICAgICA8dmFsdWUgdHlwZT0iMyI+RlNDLUEKU1NDLUE8L3ZhbHVlPgogICAgICAgPC9CYXNpY0VudHJ5PgogICAgICAgPEJhc2ljRW50cnk+CiAgICAgICAgPG5hbWU+U3RhdGlzdGljUmVnaW9uRnVuY3M8L25hbWU+CiAgICAgICAgPGZsYWdzPjY2NDM0PC9mbGFncz4KICAgICAgICA8dmFsdWUgdHlwZT0iMyI+UGF0aAolLVQ8L3ZhbHVlPgogICAgICAgPC9CYXNpY0VudHJ5PgogICAgICAgPEJhc2ljRW50cnk+CiAgICAgICAgPG5hbWU+U3RhdGlzdGljRmVhdHVyZUZ1bmNzPC9uYW1lPgogICAgICAgIDxmbGFncz42NjQzNDwvZmxhZ3M+CiAgICAgICAgPHZhbHVlIHR5cGU9IjMiPjwvdmFsdWU+CiAgICAgICA8L0Jhc2ljRW50cnk+CiAgICAgICA8QmFzaWNFbnRyeT4KICAgICAgICA8bmFtZT5TdGF0aXN0aWNTb3VyY2VJbmZvPC9uYW1lPgogICAgICAgIDxmbGFncz42NTkyMjwvZmxhZ3M+CiAgICAgICAgPHZhbHVlIHR5cGU9IjEiPjE8L3ZhbHVlPgogICAgICAgPC9CYXNpY0VudHJ5PgogICAgICAgPEJhc2ljRW50cnk+CiAgICAgICAgPG5hbWU+U3RhdGlzdGljVGFibGU8L25hbWU+CiAgICAgICAgPGZsYWdzPjY1OTIyPC9mbGFncz4KICAgICAgICA8dmFsdWUgdHlwZT0iMSI+MTwvdmFsdWU+CiAgICAgICA8L0Jhc2ljRW50cnk+CiAgICAgICA8QmFzaWNFbnRyeT4KICAgICAgICA8bmFtZT5TdGF0aXN0aWNGZWF0dXJlTmFtZTwvbmFtZT4KICAgICAgICA8ZmxhZ3M+NjYxNzg8L2ZsYWdzPgogICAgICAgIDx2YWx1ZSB0eXBlPSIyIj4wPC92YWx1ZT4KICAgICAgIDwvQmFzaWNFbnRyeT4KICAgICAgIDxCYXNpY0VudHJ5PgogICAgICAgIDxuYW1lPkhlYXRtYXA8L25hbWU+CiAgICAgICAgPGZsYWdzPjY1NjY2PC9mbGFncz4KICAgICAgICA8QmFzaWNFbnRyeT4KICAgICAgICAgPG5hbWU+Q29sb3IxPC9uYW1lPgogICAgICAgICA8ZmxhZ3M+NjY0MzQ8L2ZsYWdzPgogICAgICAgICA8dmFsdWUgdHlwZT0iMyI+I2ZmMDAwMDwvdmFsdWU+CiAgICAgICAgPC9CYXNpY0VudHJ5PgogICAgICAgIDxCYXNpY0VudHJ5PgogICAgICAgICA8bmFtZT5Db2xvcjI8L25hbWU+CiAgICAgICAgIDxmbGFncz42NjQzNDwvZmxhZ3M+CiAgICAgICAgIDx2YWx1ZSB0eXBlPSIzIj4jMDBhYTAwPC92YWx1ZT4KICAgICAgICA8L0Jhc2ljRW50cnk+CiAgICAgICAgPEJhc2ljRW50cnk+CiAgICAgICAgIDxuYW1lPkNvbG9yMzwvbmFtZT4KICAgICAgICAgPGZsYWdzPjY2NDM0PC9mbGFncz4KICAgICAgICAgPHZhbHVlIHR5cGU9IjMiPiNmZmZmMDA8L3ZhbHVlPgogICAgICAgIDwvQmFzaWNFbnRyeT4KICAgICAgICA8QmFzaWNFbnRyeT4KICAgICAgICAgPG5hbWU+Q29sb3I0PC9uYW1lPgogICAgICAgICA8ZmxhZ3M+NjY0MzQ8L2ZsYWdzPgogICAgICAgICA8dmFsdWUgdHlwZT0iMyI+IzMzMzNmZjwvdmFsdWU+CiAgICAgICAgPC9CYXNpY0VudHJ5PgogICAgICAgIDxCYXNpY0VudHJ5PgogICAgICAgICA8bmFtZT5UaHJlc2hvbGQxPC9uYW1lPgogICAgICAgICA8ZmxhZ3M+Njc0NTg8L2ZsYWdzPgogICAgICAgICA8dmFsdWUgdHlwZT0iNyI+MTwvdmFsdWU+CiAgICAgICAgPC9CYXNpY0VudHJ5PgogICAgICAgIDxCYXNpY0VudHJ5PgogICAgICAgICA8bmFtZT5UaHJlc2hvbGQyPC9uYW1lPgogICAgICAgICA8ZmxhZ3M+Njc0NTg8L2ZsYWdzPgogICAgICAgICA8dmFsdWUgdHlwZT0iNyI+MTAwPC92YWx1ZT4KICAgICAgICA8L0Jhc2ljRW50cnk+CiAgICAgICAgPEJhc2ljRW50cnk+CiAgICAgICAgIDxuYW1lPlJlZ2lvbjwvbmFtZT4KICAgICAgICAgPGZsYWdzPjY2NDM0PC9mbGFncz4KICAgICAgICAgPHZhbHVlIHR5cGU9IjMiPmxpdmU8L3ZhbHVlPgogICAgICAgIDwvQmFzaWNFbnRyeT4KICAgICAgICA8QmFzaWNFbnRyeT4KICAgICAgICAgPG5hbWU+UmVnaW9uRnVuY3Rpb248L25hbWU+CiAgICAgICAgIDxmbGFncz42NjQzNDwvZmxhZ3M+CiAgICAgICAgIDx2YWx1ZSB0eXBlPSIzIj5Db3VudDwvdmFsdWU+CiAgICAgICAgPC9CYXNpY0VudHJ5PgogICAgICAgIDxCYXNpY0VudHJ5PgogICAgICAgICA8bmFtZT5GZWF0dXJlPC9uYW1lPgogICAgICAgICA8ZmxhZ3M+NjY0MzQ8L2ZsYWdzPgogICAgICAgICA8dmFsdWUgdHlwZT0iMyI+RlNDLUE8L3ZhbHVlPgogICAgICAgIDwvQmFzaWNFbnRyeT4KICAgICAgICA8QmFzaWNFbnRyeT4KICAgICAgICAgPG5hbWU+RmVhdHVyZUZ1bmN0aW9uPC9uYW1lPgogICAgICAgICA8ZmxhZ3M+NjY0MzQ8L2ZsYWdzPgogICAgICAgICA8dmFsdWUgdHlwZT0iMyI+TWVhbjwvdmFsdWU+CiAgICAgICAgPC9CYXNpY0VudHJ5PgogICAgICAgIDxCYXNpY0VudHJ5PgogICAgICAgICA8bmFtZT5Nb2RlPC9uYW1lPgogICAgICAgICA8ZmxhZ3M+NjYxNzg8L2ZsYWdzPgogICAgICAgICA8dmFsdWUgdHlwZT0iMiI+MDwvdmFsdWU+CiAgICAgICAgPC9CYXNpY0VudHJ5PgogICAgICAgIDxCYXNpY0VudHJ5PgogICAgICAgICA8bmFtZT5GdW5jdGlvbjwvbmFtZT4KICAgICAgICAgPGZsYWdzPjY2MTc4PC9mbGFncz4KICAgICAgICAgPHZhbHVlIHR5cGU9IjIiPjE8L3ZhbHVlPgogICAgICAgIDwvQmFzaWNFbnRyeT4KICAgICAgICA8QmFzaWNFbnRyeT4KICAgICAgICAgPG5hbWU+RGlzYWJsZWRHcm91cHM8L25hbWU+CiAgICAgICAgIDxmbGFncz42NjQzNDwvZmxhZ3M+CiAgICAgICAgIDx2YWx1ZSB0eXBlPSIzIj48L3ZhbHVlPgogICAgICAgIDwvQmFzaWNFbnRyeT4KICAgICAgIDwvQmFzaWNFbnRyeT4KICAgICAgIDxCYXNpY0VudHJ5PgogICAgICAgIDxuYW1lPlZpZXdIZWlnaHQ8L25hbWU+CiAgICAgICAgPGZsYWdzPjY2MTc4PC9mbGFncz4KICAgICAgICA8dmFsdWUgdHlwZT0iMiI+MTQ4PC92YWx1ZT4KICAgICAgIDwvQmFzaWNFbnRyeT4KICAgICAgIDxCYXNpY0VudHJ5PgogICAgICAgIDxuYW1lPlZpZXdXaWR0aDwvbmFtZT4KICAgICAgICA8ZmxhZ3M+NjYxNzg8L2ZsYWdzPgogICAgICAgIDx2YWx1ZSB0eXBlPSIyIj4xNDg8L3ZhbHVlPgogICAgICAgPC9CYXNpY0VudHJ5PgogICAgICAgPEJhc2ljRW50cnk+CiAgICAgICAgPG5hbWU+V2lkZ2V0UG9zPC9uYW1lPgogICAgICAgIDxmbGFncz42NTY2NjwvZmxhZ3M+CiAgICAgICAgPEJhc2ljRW50cnk+CiAgICAgICAgIDxuYW1lPlg8L25hbWU+CiAgICAgICAgIDxmbGFncz42NjE3ODwvZmxhZ3M+CiAgICAgICAgIDx2YWx1ZSB0eXBlPSIyIj4xMzwvdmFsdWU+CiAgICAgICAgPC9CYXNpY0VudHJ5PgogICAgICAgIDxCYXNpY0VudHJ5PgogICAgICAgICA8bmFtZT5ZPC9uYW1lPgogICAgICAgICA8ZmxhZ3M+NjYxNzg8L2ZsYWdzPgogICAgICAgICA8dmFsdWUgdHlwZT0iMiI+MTU8L3ZhbHVlPgogICAgICAgIDwvQmFzaWNFbnRyeT4KICAgICAgIDwvQmFzaWNFbnRyeT4KICAgICAgIDxCYXNpY0VudHJ5PgogICAgICAgIDxuYW1lPldpZGdldFNpemU8L25hbWU+CiAgICAgICAgPGZsYWdzPjY1NjY2PC9mbGFncz4KICAgICAgICA8QmFzaWNFbnRyeT4KICAgICAgICAgPG5hbWU+V2lkdGg8L25hbWU+CiAgICAgICAgIDxmbGFncz42NjE3ODwvZmxhZ3M+CiAgICAgICAgIDx2YWx1ZSB0eXBlPSIyIj4yMzQ8L3ZhbHVlPgogICAgICAgIDwvQmFzaWNFbnRyeT4KICAgICAgICA8QmFzaWNFbnRyeT4KICAgICAgICAgPG5hbWU+SGVpZ2h0PC9uYW1lPgogICAgICAgICA8ZmxhZ3M+NjYxNzg8L2ZsYWdzPgogICAgICAgICA8dmFsdWUgdHlwZT0iMiI+MjA5PC92YWx1ZT4KICAgICAgICA8L0Jhc2ljRW50cnk+CiAgICAgICA8L0Jhc2ljRW50cnk+CiAgICAgIDwvQmFzaWNFbnRyeT4KICAgICAgPEJhc2ljRW50cnk+CiAgICAgICA8bmFtZT5wbG90MTwvbmFtZT4KICAgICAgIDxmbGFncz42NjQzNDwvZmxhZ3M+CiAgICAgICA8dmFsdWUgdHlwZT0iMyI+UGxvdDwvdmFsdWU+CiAgICAgICA8QmFzaWNFbnRyeT4KICAgICAgICA8bmFtZT5WaWV3RmVhdHVyZXM8L25hbWU+CiAgICAgICAgPGZsYWdzPjY2NDM0PC9mbGFncz4KICAgICAgICA8dmFsdWUgdHlwZT0iMyI+RlNDLUEKRlNDLUg8L3ZhbHVlPgogICAgICAgPC9CYXNpY0VudHJ5PgogICAgICAgPEJhc2ljRW50cnk+CiAgICAgICAgPG5hbWU+Vmlld011bHRpTGF5ZXI8L25hbWU+CiAgICAgICAgPGZsYWdzPjY1OTIyPC9mbGFncz4KICAgICAgICA8dmFsdWUgdHlwZT0iMSI+MDwvdmFsdWU+CiAgICAgICA8L0Jhc2ljRW50cnk+CiAgICAgICA8QmFzaWNFbnRyeT4KICAgICAgICA8bmFtZT5WaWV3U291cmNlPC9uYW1lPgogICAgICAgIDxmbGFncz42NjQzNDwvZmxhZ3M+CiAgICAgICAgPHZhbHVlIHR5cGU9IjMiPjE6bGl2ZVxQMTwvdmFsdWU+CiAgICAgICA8L0Jhc2ljRW50cnk+CiAgICAgICA8QmFzaWNFbnRyeT4KICAgICAgICA8bmFtZT5WaWV3UG9wdWxhdGlvbnM8L25hbWU+CiAgICAgICAgPGZsYWdzPjY2NDM0PC9mbGFncz4KICAgICAgICA8dmFsdWUgdHlwZT0iMyI+MTpsaXZlXFAxPC92YWx1ZT4KICAgICAgIDwvQmFzaWNFbnRyeT4KICAgICAgIDxCYXNpY0VudHJ5PgogICAgICAgIDxuYW1lPlZpZXdNb2RlPC9uYW1lPgogICAgICAgIDxmbGFncz42NjE3ODwvZmxhZ3M+CiAgICAgICAgPHZhbHVlIHR5cGU9IjIiPjE8L3ZhbHVlPgogICAgICAgPC9CYXNpY0VudHJ5PgogICAgICAgPEJhc2ljRW50cnk+CiAgICAgICAgPG5hbWU+Vmlld0F4ZXM8L25hbWU+CiAgICAgICAgPGZsYWdzPjY2NDM0PC9mbGFncz4KICAgICAgICA8dmFsdWUgdHlwZT0iMyI+QXMgYWNxdWlyZWQKQXMgYWNxdWlyZWQ8L3ZhbHVlPgogICAgICAgPC9CYXNpY0VudHJ5PgogICAgICAgPEJhc2ljRW50cnk+CiAgICAgICAgPG5hbWU+Vmlld1pvb208L25hbWU+CiAgICAgICAgPGZsYWdzPjY2NDM0PC9mbGFncz4KICAgICAgICA8dmFsdWUgdHlwZT0iMyI+MC4wLDEuMAowLjAsMS4wPC92YWx1ZT4KICAgICAgIDwvQmFzaWNFbnRyeT4KICAgICAgIDxCYXNpY0VudHJ5PgogICAgICAgIDxuYW1lPlZpZXdIaWRlUmVnaW9uczwvbmFtZT4KICAgICAgICA8ZmxhZ3M+NjYxNzg8L2ZsYWdzPgogICAgICAgIDx2YWx1ZSB0eXBlPSIyIj4wPC92YWx1ZT4KICAgICAgIDwvQmFzaWNFbnRyeT4KICAgICAgIDxCYXNpY0VudHJ5PgogICAgICAgIDxuYW1lPkhpc3RvZ3JhbVVzZU92ZXJsYXk8L25hbWU+CiAgICAgICAgPGZsYWdzPjY2MTc4PC9mbGFncz4KICAgICAgICA8dmFsdWUgdHlwZT0iMiI+MDwvdmFsdWU+CiAgICAgICA8L0Jhc2ljRW50cnk+CiAgICAgICA8QmFzaWNFbnRyeT4KICAgICAgICA8bmFtZT5IaXN0b2dyYW1PdmVybGF5PC9uYW1lPgogICAgICAgIDxmbGFncz42NjQzNDwvZmxhZ3M+CiAgICAgICAgPHZhbHVlIHR5cGU9IjMiPmxpdmUKbGl2ZQpsaXZlCmxpdmUKbGl2ZQpsaXZlCmxpdmUKbGl2ZQpsaXZlCmxpdmU8L3ZhbHVlPgogICAgICAgPC9CYXNpY0VudHJ5PgogICAgICAgPEJhc2ljRW50cnk+CiAgICAgICAgPG5hbWU+SGlzdG9ncmFtT3ZlcmxheUNvbG9yczwvbmFtZT4KICAgICAgICA8ZmxhZ3M+NjY0MzQ8L2ZsYWdzPgogICAgICAgIDx2YWx1ZSB0eXBlPSIzIj4jZmZhYTdmCiNmZmFhZmYKI2FhZmY3ZgojOTZkOGUxCiNhYWFhN2YKI2ZmODY0YQojZmM1N2ZmCiM2YmZmNDIKIzQwYmNmZgojYTJhYTM0PC92YWx1ZT4KICAgICAgIDwvQmFzaWNFbnRyeT4KICAgICAgIDxCYXNpY0VudHJ5PgogICAgICAgIDxuYW1lPlZpZXdEYXRhRW5kPC9uYW1lPgogICAgICAgIDxmbGFncz42NjE3ODwvZmxhZ3M+CiAgICAgICAgPHZhbHVlIHR5cGU9IjIiPjIxNDc0ODM2NDc8L3ZhbHVlPgogICAgICAgPC9CYXNpY0VudHJ5PgogICAgICAgPEJhc2ljRW50cnk+CiAgICAgICAgPG5hbWU+Vmlld0RhdGFTa2lwPC9uYW1lPgogICAgICAgIDxmbGFncz42NjE3ODwvZmxhZ3M+CiAgICAgICAgPHZhbHVlIHR5cGU9IjIiPjA8L3ZhbHVlPgogICAgICAgPC9CYXNpY0VudHJ5PgogICAgICAgPEJhc2ljRW50cnk+CiAgICAgICAgPG5hbWU+Vmlld0RhdGFTdGFydDwvbmFtZT4KICAgICAgICA8ZmxhZ3M+NjYxNzg8L2ZsYWdzPgogICAgICAgIDx2YWx1ZSB0eXBlPSIyIj4wPC92YWx1ZT4KICAgICAgIDwvQmFzaWNFbnRyeT4KICAgICAgIDxCYXNpY0VudHJ5PgogICAgICAgIDxuYW1lPlNjcmlwdFRleHQ8L25hbWU+CiAgICAgICAgPGZsYWdzPjY2NDM0PC9mbGFncz4KICAgICAgICA8dmFsdWUgdHlwZT0iMyI+RWRpdCB0ZXh0IHZpYSBQcm9wZXJ0aWVzPC92YWx1ZT4KICAgICAgICA8QmFzaWNFbnRyeT4KICAgICAgICAgPG5hbWU+UHJlZGVmaW5lZFNjcmlwdFRleHQ8L25hbWU+CiAgICAgICAgIDxmbGFncz42NjQzNDwvZmxhZ3M+CiAgICAgICAgIDx2YWx1ZSB0eXBlPSIzIj48L3ZhbHVlPgogICAgICAgIDwvQmFzaWNFbnRyeT4KICAgICAgIDwvQmFzaWNFbnRyeT4KICAgICAgIDxCYXNpY0VudHJ5PgogICAgICAgIDxuYW1lPlNjcmlwdFRleHRBbGlnbm1lbnQ8L25hbWU+CiAgICAgICAgPGZsYWdzPjY2MTc4PC9mbGFncz4KICAgICAgICA8dmFsdWUgdHlwZT0iMiI+MDwvdmFsdWU+CiAgICAgICA8L0Jhc2ljRW50cnk+CiAgICAgICA8QmFzaWNFbnRyeT4KICAgICAgICA8bmFtZT5IaXN0b2dyYW1Ob3JtYWxpemF0aW9uPC9uYW1lPgogICAgICAgIDxmbGFncz42NjE3ODwvZmxhZ3M+CiAgICAgICAgPHZhbHVlIHR5cGU9IjIiPjA8L3ZhbHVlPgogICAgICAgPC9CYXNpY0VudHJ5PgogICAgICAgPEJhc2ljRW50cnk+CiAgICAgICAgPG5hbWU+SGlzdG9ncmFtUGxvdE1vZGU8L25hbWU+CiAgICAgICAgPGZsYWdzPjY2MTc4PC9mbGFncz4KICAgICAgICA8dmFsdWUgdHlwZT0iMiI+MDwvdmFsdWU+CiAgICAgICA8L0Jhc2ljRW50cnk+CiAgICAgICA8QmFzaWNFbnRyeT4KICAgICAgICA8bmFtZT5IaXN0b2dyYW1TbW9vdGhpbmc8L25hbWU+CiAgICAgICAgPGZsYWdzPjY2MTc4PC9mbGFncz4KICAgICAgICA8dmFsdWUgdHlwZT0iMiI+MDwvdmFsdWU+CiAgICAgICA8L0Jhc2ljRW50cnk+CiAgICAgICA8QmFzaWNFbnRyeT4KICAgICAgICA8bmFtZT5TdGF0aXN0aWNGZWF0dXJlczwvbmFtZT4KICAgICAgICA8ZmxhZ3M+NjY0MzQ8L2ZsYWdzPgogICAgICAgIDx2YWx1ZSB0eXBlPSIzIj5GU0MtQQpGU0MtSDwvdmFsdWU+CiAgICAgICA8L0Jhc2ljRW50cnk+CiAgICAgICA8QmFzaWNFbnRyeT4KICAgICAgICA8bmFtZT5TdGF0aXN0aWNSZWdpb25GdW5jczwvbmFtZT4KICAgICAgICA8ZmxhZ3M+NjY0MzQ8L2ZsYWdzPgogICAgICAgIDx2YWx1ZSB0eXBlPSIzIj5QYXRoCiUtIzwvdmFsdWU+CiAgICAgICA8L0Jhc2ljRW50cnk+CiAgICAgICA8QmFzaWNFbnRyeT4KICAgICAgICA8bmFtZT5TdGF0aXN0aWNGZWF0dXJlRnVuY3M8L25hbWU+CiAgICAgICAgPGZsYWdzPjY2NDM0PC9mbGFncz4KICAgICAgICA8dmFsdWUgdHlwZT0iMyI+PC92YWx1ZT4KICAgICAgIDwvQmFzaWNFbnRyeT4KICAgICAgIDxCYXNpY0VudHJ5PgogICAgICAgIDxuYW1lPlN0YXRpc3RpY1NvdXJjZUluZm88L25hbWU+CiAgICAgICAgPGZsYWdzPjY1OTIyPC9mbGFncz4KICAgICAgICA8dmFsdWUgdHlwZT0iMSI+MTwvdmFsdWU+CiAgICAgICA8L0Jhc2ljRW50cnk+CiAgICAgICA8QmFzaWNFbnRyeT4KICAgICAgICA8bmFtZT5TdGF0aXN0aWNUYWJsZTwvbmFtZT4KICAgICAgICA8ZmxhZ3M+NjU5MjI8L2ZsYWdzPgogICAgICAgIDx2YWx1ZSB0eXBlPSIxIj4xPC92YWx1ZT4KICAgICAgIDwvQmFzaWNFbnRyeT4KICAgICAgIDxCYXNpY0VudHJ5PgogICAgICAgIDxuYW1lPlN0YXRpc3RpY0ZlYXR1cmVOYW1lPC9uYW1lPgogICAgICAgIDxmbGFncz42NjE3ODwvZmxhZ3M+CiAgICAgICAgPHZhbHVlIHR5cGU9IjIiPjA8L3ZhbHVlPgogICAgICAgPC9CYXNpY0VudHJ5PgogICAgICAgPEJhc2ljRW50cnk+CiAgICAgICAgPG5hbWU+SGVhdG1hcDwvbmFtZT4KICAgICAgICA8ZmxhZ3M+NjU2NjY8L2ZsYWdzPgogICAgICAgIDxCYXNpY0VudHJ5PgogICAgICAgICA8bmFtZT5Db2xvcjE8L25hbWU+CiAgICAgICAgIDxmbGFncz42NjQzNDwvZmxhZ3M+CiAgICAgICAgIDx2YWx1ZSB0eXBlPSIzIj4jZmYwMDAwPC92YWx1ZT4KICAgICAgICA8L0Jhc2ljRW50cnk+CiAgICAgICAgPEJhc2ljRW50cnk+CiAgICAgICAgIDxuYW1lPkNvbG9yMjwvbmFtZT4KICAgICAgICAgPGZsYWdzPjY2NDM0PC9mbGFncz4KICAgICAgICAgPHZhbHVlIHR5cGU9IjMiPiMwMGFhMDA8L3ZhbHVlPgogICAgICAgIDwvQmFzaWNFbnRyeT4KICAgICAgICA8QmFzaWNFbnRyeT4KICAgICAgICAgPG5hbWU+Q29sb3IzPC9uYW1lPgogICAgICAgICA8ZmxhZ3M+NjY0MzQ8L2ZsYWdzPgogICAgICAgICA8dmFsdWUgdHlwZT0iMyI+I2ZmZmYwMDwvdmFsdWU+CiAgICAgICAgPC9CYXNpY0VudHJ5PgogICAgICAgIDxCYXNpY0VudHJ5PgogICAgICAgICA8bmFtZT5Db2xvcjQ8L25hbWU+CiAgICAgICAgIDxmbGFncz42NjQzNDwvZmxhZ3M+CiAgICAgICAgIDx2YWx1ZSB0eXBlPSIzIj4jMzMzM2ZmPC92YWx1ZT4KICAgICAgICA8L0Jhc2ljRW50cnk+CiAgICAgICAgPEJhc2ljRW50cnk+CiAgICAgICAgIDxuYW1lPlRocmVzaG9sZDE8L25hbWU+CiAgICAgICAgIDxmbGFncz42NzQ1ODwvZmxhZ3M+CiAgICAgICAgIDx2YWx1ZSB0eXBlPSI3Ij4xPC92YWx1ZT4KICAgICAgICA8L0Jhc2ljRW50cnk+CiAgICAgICAgPEJhc2ljRW50cnk+CiAgICAgICAgIDxuYW1lPlRocmVzaG9sZDI8L25hbWU+CiAgICAgICAgIDxmbGFncz42NzQ1ODwvZmxhZ3M+CiAgICAgICAgIDx2YWx1ZSB0eXBlPSI3Ij4xMDA8L3ZhbHVlPgogICAgICAgIDwvQmFzaWNFbnRyeT4KICAgICAgICA8QmFzaWNFbnRyeT4KICAgICAgICAgPG5hbWU+UmVnaW9uPC9uYW1lPgogICAgICAgICA8ZmxhZ3M+NjY0MzQ8L2ZsYWdzPgogICAgICAgICA8dmFsdWUgdHlwZT0iMyI+bGl2ZVxQMTwvdmFsdWU+CiAgICAgICAgPC9CYXNpY0VudHJ5PgogICAgICAgIDxCYXNpY0VudHJ5PgogICAgICAgICA8bmFtZT5SZWdpb25GdW5jdGlvbjwvbmFtZT4KICAgICAgICAgPGZsYWdzPjY2NDM0PC9mbGFncz4KICAgICAgICAgPHZhbHVlIHR5cGU9IjMiPkNvdW50PC92YWx1ZT4KICAgICAgICA8L0Jhc2ljRW50cnk+CiAgICAgICAgPEJhc2ljRW50cnk+CiAgICAgICAgIDxuYW1lPkZlYXR1cmU8L25hbWU+CiAgICAgICAgIDxmbGFncz42NjQzNDwvZmxhZ3M+CiAgICAgICAgIDx2YWx1ZSB0eXBlPSIzIj5GU0MtQTwvdmFsdWU+CiAgICAgICAgPC9CYXNpY0VudHJ5PgogICAgICAgIDxCYXNpY0VudHJ5PgogICAgICAgICA8bmFtZT5GZWF0dXJlRnVuY3Rpb248L25hbWU+CiAgICAgICAgIDxmbGFncz42NjQzNDwvZmxhZ3M+CiAgICAgICAgIDx2YWx1ZSB0eXBlPSIzIj5NZWFuPC92YWx1ZT4KICAgICAgICA8L0Jhc2ljRW50cnk+CiAgICAgICAgPEJhc2ljRW50cnk+CiAgICAgICAgIDxuYW1lPk1vZGU8L25hbWU+CiAgICAgICAgIDxmbGFncz42NjE3ODwvZmxhZ3M+CiAgICAgICAgIDx2YWx1ZSB0eXBlPSIyIj4wPC92YWx1ZT4KICAgICAgICA8L0Jhc2ljRW50cnk+CiAgICAgICAgPEJhc2ljRW50cnk+CiAgICAgICAgIDxuYW1lPkZ1bmN0aW9uPC9uYW1lPgogICAgICAgICA8ZmxhZ3M+NjYxNzg8L2ZsYWdzPgogICAgICAgICA8dmFsdWUgdHlwZT0iMiI+MTwvdmFsdWU+CiAgICAgICAgPC9CYXNpY0VudHJ5PgogICAgICAgIDxCYXNpY0VudHJ5PgogICAgICAgICA8bmFtZT5EaXNhYmxlZEdyb3VwczwvbmFtZT4KICAgICAgICAgPGZsYWdzPjY2NDM0PC9mbGFncz4KICAgICAgICAgPHZhbHVlIHR5cGU9IjMiPjwvdmFsdWU+CiAgICAgICAgPC9CYXNpY0VudHJ5PgogICAgICAgPC9CYXNpY0VudHJ5PgogICAgICAgPEJhc2ljRW50cnk+CiAgICAgICAgPG5hbWU+Vmlld0hlaWdodDwvbmFtZT4KICAgICAgICA8ZmxhZ3M+NjYxNzg8L2ZsYWdzPgogICAgICAgIDx2YWx1ZSB0eXBlPSIyIj4xNDg8L3ZhbHVlPgogICAgICAgPC9CYXNpY0VudHJ5PgogICAgICAgPEJhc2ljRW50cnk+CiAgICAgICAgPG5hbWU+Vmlld1dpZHRoPC9uYW1lPgogICAgICAgIDxmbGFncz42NjE3ODwvZmxhZ3M+CiAgICAgICAgPHZhbHVlIHR5cGU9IjIiPjE0ODwvdmFsdWU+CiAgICAgICA8L0Jhc2ljRW50cnk+CiAgICAgICA8QmFzaWNFbnRyeT4KICAgICAgICA8bmFtZT5XaWRnZXRQb3M8L25hbWU+CiAgICAgICAgPGZsYWdzPjY1NjY2PC9mbGFncz4KICAgICAgICA8QmFzaWNFbnRyeT4KICAgICAgICAgPG5hbWU+WDwvbmFtZT4KICAgICAgICAgPGZsYWdzPjY2MTc4PC9mbGFncz4KICAgICAgICAgPHZhbHVlIHR5cGU9IjIiPjI0NzwvdmFsdWU+CiAgICAgICAgPC9CYXNpY0VudHJ5PgogICAgICAgIDxCYXNpY0VudHJ5PgogICAgICAgICA8bmFtZT5ZPC9uYW1lPgogICAgICAgICA8ZmxhZ3M+NjYxNzg8L2ZsYWdzPgogICAgICAgICA8dmFsdWUgdHlwZT0iMiI+MTU8L3ZhbHVlPgogICAgICAgIDwvQmFzaWNFbnRyeT4KICAgICAgIDwvQmFzaWNFbnRyeT4KICAgICAgIDxCYXNpY0VudHJ5PgogICAgICAgIDxuYW1lPldpZGdldFNpemU8L25hbWU+CiAgICAgICAgPGZsYWdzPjY1NjY2PC9mbGFncz4KICAgICAgICA8QmFzaWNFbnRyeT4KICAgICAgICAgPG5hbWU+V2lkdGg8L25hbWU+CiAgICAgICAgIDxmbGFncz42NjE3ODwvZmxhZ3M+CiAgICAgICAgIDx2YWx1ZSB0eXBlPSIyIj4yMzQ8L3ZhbHVlPgogICAgICAgIDwvQmFzaWNFbnRyeT4KICAgICAgICA8QmFzaWNFbnRyeT4KICAgICAgICAgPG5hbWU+SGVpZ2h0PC9uYW1lPgogICAgICAgICA8ZmxhZ3M+NjYxNzg8L2ZsYWdzPgogICAgICAgICA8dmFsdWUgdHlwZT0iMiI+MjA5PC92YWx1ZT4KICAgICAgICA8L0Jhc2ljRW50cnk+CiAgICAgICA8L0Jhc2ljRW50cnk+CiAgICAgIDwvQmFzaWNFbnRyeT4KICAgICAgPEJhc2ljRW50cnk+CiAgICAgICA8bmFtZT5wbG90MjwvbmFtZT4KICAgICAgIDxmbGFncz42NjQzNDwvZmxhZ3M+CiAgICAgICA8dmFsdWUgdHlwZT0iMyI+UGxvdDwvdmFsdWU+CiAgICAgICA8QmFzaWNFbnRyeT4KICAgICAgICA8bmFtZT5WaWV3RmVhdHVyZXM8L25hbWU+CiAgICAgICAgPGZsYWdzPjY2NDM0PC9mbGFncz4KICAgICAgICA8dmFsdWUgdHlwZT0iMyI+QjEtQQpWMS1BPC92YWx1ZT4KICAgICAgIDwvQmFzaWNFbnRyeT4KICAgICAgIDxCYXNpY0VudHJ5PgogICAgICAgIDxuYW1lPlZpZXdNdWx0aUxheWVyPC9uYW1lPgogICAgICAgIDxmbGFncz42NTkyMjwvZmxhZ3M+CiAgICAgICAgPHZhbHVlIHR5cGU9IjEiPjA8L3ZhbHVlPgogICAgICAgPC9CYXNpY0VudHJ5PgogICAgICAgPEJhc2ljRW50cnk+CiAgICAgICAgPG5hbWU+Vmlld1NvdXJjZTwvbmFtZT4KICAgICAgICA8ZmxhZ3M+NjY0MzQ8L2ZsYWdzPgogICAgICAgIDx2YWx1ZSB0eXBlPSIzIj4xOmxpdmVcUDFcUDI8L3ZhbHVlPgogICAgICAgPC9CYXNpY0VudHJ5PgogICAgICAgPEJhc2ljRW50cnk+CiAgICAgICAgPG5hbWU+Vmlld1BvcHVsYXRpb25zPC9uYW1lPgogICAgICAgIDxmbGFncz42NjQzNDwvZmxhZ3M+CiAgICAgICAgPHZhbHVlIHR5cGU9IjMiPjE6bGl2ZVxQMVxQMjwvdmFsdWU+CiAgICAgICA8L0Jhc2ljRW50cnk+CiAgICAgICA8QmFzaWNFbnRyeT4KICAgICAgICA8bmFtZT5WaWV3TW9kZTwvbmFtZT4KICAgICAgICA8ZmxhZ3M+NjYxNzg8L2ZsYWdzPgogICAgICAgIDx2YWx1ZSB0eXBlPSIyIj4xPC92YWx1ZT4KICAgICAgIDwvQmFzaWNFbnRyeT4KICAgICAgIDxCYXNpY0VudHJ5PgogICAgICAgIDxuYW1lPlZpZXdBeGVzPC9uYW1lPgogICAgICAgIDxmbGFncz42NjQzNDwvZmxhZ3M+CiAgICAgICAgPHZhbHVlIHR5cGU9IjMiPkFzIGFjcXVpcmVkCkFzIGFjcXVpcmVkPC92YWx1ZT4KICAgICAgIDwvQmFzaWNFbnRyeT4KICAgICAgIDxCYXNpY0VudHJ5PgogICAgICAgIDxuYW1lPlZpZXdab29tPC9uYW1lPgogICAgICAgIDxmbGFncz42NjQzNDwvZmxhZ3M+CiAgICAgICAgPHZhbHVlIHR5cGU9IjMiPjAuMCwxLjAKMC4wLDEuMDwvdmFsdWU+CiAgICAgICA8L0Jhc2ljRW50cnk+CiAgICAgICA8QmFzaWNFbnRyeT4KICAgICAgICA8bmFtZT5WaWV3SGlkZVJlZ2lvbnM8L25hbWU+CiAgICAgICAgPGZsYWdzPjY2MTc4PC9mbGFncz4KICAgICAgICA8dmFsdWUgdHlwZT0iMiI+MDwvdmFsdWU+CiAgICAgICA8L0Jhc2ljRW50cnk+CiAgICAgICA8QmFzaWNFbnRyeT4KICAgICAgICA8bmFtZT5IaXN0b2dyYW1Vc2VPdmVybGF5PC9uYW1lPgogICAgICAgIDxmbGFncz42NjE3ODwvZmxhZ3M+CiAgICAgICAgPHZhbHVlIHR5cGU9IjIiPjA8L3ZhbHVlPgogICAgICAgPC9CYXNpY0VudHJ5PgogICAgICAgPEJhc2ljRW50cnk+CiAgICAgICAgPG5hbWU+SGlzdG9ncmFtT3ZlcmxheTwvbmFtZT4KICAgICAgICA8ZmxhZ3M+NjY0MzQ8L2ZsYWdzPgogICAgICAgIDx2YWx1ZSB0eXBlPSIzIj5saXZlCmxpdmUKbGl2ZQpsaXZlCmxpdmUKbGl2ZQpsaXZlCmxpdmUKbGl2ZQpsaXZlPC92YWx1ZT4KICAgICAgIDwvQmFzaWNFbnRyeT4KICAgICAgIDxCYXNpY0VudHJ5PgogICAgICAgIDxuYW1lPkhpc3RvZ3JhbU92ZXJsYXlDb2xvcnM8L25hbWU+CiAgICAgICAgPGZsYWdzPjY2NDM0PC9mbGFncz4KICAgICAgICA8dmFsdWUgdHlwZT0iMyI+I2ZmYWE3ZgojZmZhYWZmCiNhYWZmN2YKIzk2ZDhlMQojYWFhYTdmCiNmZjg2NGEKI2ZjNTdmZgojNmJmZjQyCiM0MGJjZmYKI2EyYWEzNDwvdmFsdWU+CiAgICAgICA8L0Jhc2ljRW50cnk+CiAgICAgICA8QmFzaWNFbnRyeT4KICAgICAgICA8bmFtZT5WaWV3RGF0YUVuZDwvbmFtZT4KICAgICAgICA8ZmxhZ3M+NjYxNzg8L2ZsYWdzPgogICAgICAgIDx2YWx1ZSB0eXBlPSIyIj4yMTQ3NDgzNjQ3PC92YWx1ZT4KICAgICAgIDwvQmFzaWNFbnRyeT4KICAgICAgIDxCYXNpY0VudHJ5PgogICAgICAgIDxuYW1lPlZpZXdEYXRhU2tpcDwvbmFtZT4KICAgICAgICA8ZmxhZ3M+NjYxNzg8L2ZsYWdzPgogICAgICAgIDx2YWx1ZSB0eXBlPSIyIj4wPC92YWx1ZT4KICAgICAgIDwvQmFzaWNFbnRyeT4KICAgICAgIDxCYXNpY0VudHJ5PgogICAgICAgIDxuYW1lPlZpZXdEYXRhU3RhcnQ8L25hbWU+CiAgICAgICAgPGZsYWdzPjY2MTc4PC9mbGFncz4KICAgICAgICA8dmFsdWUgdHlwZT0iMiI+MDwvdmFsdWU+CiAgICAgICA8L0Jhc2ljRW50cnk+CiAgICAgICA8QmFzaWNFbnRyeT4KICAgICAgICA8bmFtZT5TY3JpcHRUZXh0PC9uYW1lPgogICAgICAgIDxmbGFncz42NjQzNDwvZmxhZ3M+CiAgICAgICAgPHZhbHVlIHR5cGU9IjMiPkVkaXQgdGV4dCB2aWEgUHJvcGVydGllczwvdmFsdWU+CiAgICAgICAgPEJhc2ljRW50cnk+CiAgICAgICAgIDxuYW1lPlByZWRlZmluZWRTY3JpcHRUZXh0PC9uYW1lPgogICAgICAgICA8ZmxhZ3M+NjY0MzQ8L2ZsYWdzPgogICAgICAgICA8dmFsdWUgdHlwZT0iMyI+PC92YWx1ZT4KICAgICAgICA8L0Jhc2ljRW50cnk+CiAgICAgICA8L0Jhc2ljRW50cnk+CiAgICAgICA8QmFzaWNFbnRyeT4KICAgICAgICA8bmFtZT5TY3JpcHRUZXh0QWxpZ25tZW50PC9uYW1lPgogICAgICAgIDxmbGFncz42NjE3ODwvZmxhZ3M+CiAgICAgICAgPHZhbHVlIHR5cGU9IjIiPjA8L3ZhbHVlPgogICAgICAgPC9CYXNpY0VudHJ5PgogICAgICAgPEJhc2ljRW50cnk+CiAgICAgICAgPG5hbWU+SGlzdG9ncmFtTm9ybWFsaXphdGlvbjwvbmFtZT4KICAgICAgICA8ZmxhZ3M+NjYxNzg8L2ZsYWdzPgogICAgICAgIDx2YWx1ZSB0eXBlPSIyIj4wPC92YWx1ZT4KICAgICAgIDwvQmFzaWNFbnRyeT4KICAgICAgIDxCYXNpY0VudHJ5PgogICAgICAgIDxuYW1lPkhpc3RvZ3JhbVBsb3RNb2RlPC9uYW1lPgogICAgICAgIDxmbGFncz42NjE3ODwvZmxhZ3M+CiAgICAgICAgPHZhbHVlIHR5cGU9IjIiPjA8L3ZhbHVlPgogICAgICAgPC9CYXNpY0VudHJ5PgogICAgICAgPEJhc2ljRW50cnk+CiAgICAgICAgPG5hbWU+SGlzdG9ncmFtU21vb3RoaW5nPC9uYW1lPgogICAgICAgIDxmbGFncz42NjE3ODwvZmxhZ3M+CiAgICAgICAgPHZhbHVlIHR5cGU9IjIiPjA8L3ZhbHVlPgogICAgICAgPC9CYXNpY0VudHJ5PgogICAgICAgPEJhc2ljRW50cnk+CiAgICAgICAgPG5hbWU+U3RhdGlzdGljRmVhdHVyZXM8L25hbWU+CiAgICAgICAgPGZsYWdzPjY2NDM0PC9mbGFncz4KICAgICAgICA8dmFsdWUgdHlwZT0iMyI+QjEtQQpWMS1BPC92YWx1ZT4KICAgICAgIDwvQmFzaWNFbnRyeT4KICAgICAgIDxCYXNpY0VudHJ5PgogICAgICAgIDxuYW1lPlN0YXRpc3RpY1JlZ2lvbkZ1bmNzPC9uYW1lPgogICAgICAgIDxmbGFncz42NjQzNDwvZmxhZ3M+CiAgICAgICAgPHZhbHVlIHR5cGU9IjMiPlBhdGgKJS0jPC92YWx1ZT4KICAgICAgIDwvQmFzaWNFbnRyeT4KICAgICAgIDxCYXNpY0VudHJ5PgogICAgICAgIDxuYW1lPlN0YXRpc3RpY0ZlYXR1cmVGdW5jczwvbmFtZT4KICAgICAgICA8ZmxhZ3M+NjY0MzQ8L2ZsYWdzPgogICAgICAgIDx2YWx1ZSB0eXBlPSIzIj48L3ZhbHVlPgogICAgICAgPC9CYXNpY0VudHJ5PgogICAgICAgPEJhc2ljRW50cnk+CiAgICAgICAgPG5hbWU+U3RhdGlzdGljU291cmNlSW5mbzwvbmFtZT4KICAgICAgICA8ZmxhZ3M+NjU5MjI8L2ZsYWdzPgogICAgICAgIDx2YWx1ZSB0eXBlPSIxIj4xPC92YWx1ZT4KICAgICAgIDwvQmFzaWNFbnRyeT4KICAgICAgIDxCYXNpY0VudHJ5PgogICAgICAgIDxuYW1lPlN0YXRpc3RpY1RhYmxlPC9uYW1lPgogICAgICAgIDxmbGFncz42NTkyMjwvZmxhZ3M+CiAgICAgICAgPHZhbHVlIHR5cGU9IjEiPjE8L3ZhbHVlPgogICAgICAgPC9CYXNpY0VudHJ5PgogICAgICAgPEJhc2ljRW50cnk+CiAgICAgICAgPG5hbWU+U3RhdGlzdGljRmVhdHVyZU5hbWU8L25hbWU+CiAgICAgICAgPGZsYWdzPjY2MTc4PC9mbGFncz4KICAgICAgICA8dmFsdWUgdHlwZT0iMiI+MDwvdmFsdWU+CiAgICAgICA8L0Jhc2ljRW50cnk+CiAgICAgICA8QmFzaWNFbnRyeT4KICAgICAgICA8bmFtZT5IZWF0bWFwPC9uYW1lPgogICAgICAgIDxmbGFncz42NTY2NjwvZmxhZ3M+CiAgICAgICAgPEJhc2ljRW50cnk+CiAgICAgICAgIDxuYW1lPkNvbG9yMTwvbmFtZT4KICAgICAgICAgPGZsYWdzPjY2NDM0PC9mbGFncz4KICAgICAgICAgPHZhbHVlIHR5cGU9IjMiPiNmZjAwMDA8L3ZhbHVlPgogICAgICAgIDwvQmFzaWNFbnRyeT4KICAgICAgICA8QmFzaWNFbnRyeT4KICAgICAgICAgPG5hbWU+Q29sb3IyPC9uYW1lPgogICAgICAgICA8ZmxhZ3M+NjY0MzQ8L2ZsYWdzPgogICAgICAgICA8dmFsdWUgdHlwZT0iMyI+IzAwYWEwMDwvdmFsdWU+CiAgICAgICAgPC9CYXNpY0VudHJ5PgogICAgICAgIDxCYXNpY0VudHJ5PgogICAgICAgICA8bmFtZT5Db2xvcjM8L25hbWU+CiAgICAgICAgIDxmbGFncz42NjQzNDwvZmxhZ3M+CiAgICAgICAgIDx2YWx1ZSB0eXBlPSIzIj4jZmZmZjAwPC92YWx1ZT4KICAgICAgICA8L0Jhc2ljRW50cnk+CiAgICAgICAgPEJhc2ljRW50cnk+CiAgICAgICAgIDxuYW1lPkNvbG9yNDwvbmFtZT4KICAgICAgICAgPGZsYWdzPjY2NDM0PC9mbGFncz4KICAgICAgICAgPHZhbHVlIHR5cGU9IjMiPiMzMzMzZmY8L3ZhbHVlPgogICAgICAgIDwvQmFzaWNFbnRyeT4KICAgICAgICA8QmFzaWNFbnRyeT4KICAgICAgICAgPG5hbWU+VGhyZXNob2xkMTwvbmFtZT4KICAgICAgICAgPGZsYWdzPjY3NDU4PC9mbGFncz4KICAgICAgICAgPHZhbHVlIHR5cGU9IjciPjE8L3ZhbHVlPgogICAgICAgIDwvQmFzaWNFbnRyeT4KICAgICAgICA8QmFzaWNFbnRyeT4KICAgICAgICAgPG5hbWU+VGhyZXNob2xkMjwvbmFtZT4KICAgICAgICAgPGZsYWdzPjY3NDU4PC9mbGFncz4KICAgICAgICAgPHZhbHVlIHR5cGU9IjciPjEwMDwvdmFsdWU+CiAgICAgICAgPC9CYXNpY0VudHJ5PgogICAgICAgIDxCYXNpY0VudHJ5PgogICAgICAgICA8bmFtZT5SZWdpb248L25hbWU+CiAgICAgICAgIDxmbGFncz42NjQzNDwvZmxhZ3M+CiAgICAgICAgIDx2YWx1ZSB0eXBlPSIzIj5saXZlXFAxXFAyPC92YWx1ZT4KICAgICAgICA8L0Jhc2ljRW50cnk+CiAgICAgICAgPEJhc2ljRW50cnk+CiAgICAgICAgIDxuYW1lPlJlZ2lvbkZ1bmN0aW9uPC9uYW1lPgogICAgICAgICA8ZmxhZ3M+NjY0MzQ8L2ZsYWdzPgogICAgICAgICA8dmFsdWUgdHlwZT0iMyI+Q291bnQ8L3ZhbHVlPgogICAgICAgIDwvQmFzaWNFbnRyeT4KICAgICAgICA8QmFzaWNFbnRyeT4KICAgICAgICAgPG5hbWU+RmVhdHVyZTwvbmFtZT4KICAgICAgICAgPGZsYWdzPjY2NDM0PC9mbGFncz4KICAgICAgICAgPHZhbHVlIHR5cGU9IjMiPkZTQy1BPC92YWx1ZT4KICAgICAgICA8L0Jhc2ljRW50cnk+CiAgICAgICAgPEJhc2ljRW50cnk+CiAgICAgICAgIDxuYW1lPkZlYXR1cmVGdW5jdGlvbjwvbmFtZT4KICAgICAgICAgPGZsYWdzPjY2NDM0PC9mbGFncz4KICAgICAgICAgPHZhbHVlIHR5cGU9IjMiPk1lYW48L3ZhbHVlPgogICAgICAgIDwvQmFzaWNFbnRyeT4KICAgICAgICA8QmFzaWNFbnRyeT4KICAgICAgICAgPG5hbWU+TW9kZTwvbmFtZT4KICAgICAgICAgPGZsYWdzPjY2MTc4PC9mbGFncz4KICAgICAgICAgPHZhbHVlIHR5cGU9IjIiPjA8L3ZhbHVlPgogICAgICAgIDwvQmFzaWNFbnRyeT4KICAgICAgICA8QmFzaWNFbnRyeT4KICAgICAgICAgPG5hbWU+RnVuY3Rpb248L25hbWU+CiAgICAgICAgIDxmbGFncz42NjE3ODwvZmxhZ3M+CiAgICAgICAgIDx2YWx1ZSB0eXBlPSIyIj4xPC92YWx1ZT4KICAgICAgICA8L0Jhc2ljRW50cnk+CiAgICAgICAgPEJhc2ljRW50cnk+CiAgICAgICAgIDxuYW1lPkRpc2FibGVkR3JvdXBzPC9uYW1lPgogICAgICAgICA8ZmxhZ3M+NjY0MzQ8L2ZsYWdzPgogICAgICAgICA8dmFsdWUgdHlwZT0iMyI+PC92YWx1ZT4KICAgICAgICA8L0Jhc2ljRW50cnk+CiAgICAgICA8L0Jhc2ljRW50cnk+CiAgICAgICA8QmFzaWNFbnRyeT4KICAgICAgICA8bmFtZT5WaWV3SGVpZ2h0PC9uYW1lPgogICAgICAgIDxmbGFncz42NjE3ODwvZmxhZ3M+CiAgICAgICAgPHZhbHVlIHR5cGU9IjIiPjE0ODwvdmFsdWU+CiAgICAgICA8L0Jhc2ljRW50cnk+CiAgICAgICA8QmFzaWNFbnRyeT4KICAgICAgICA8bmFtZT5WaWV3V2lkdGg8L25hbWU+CiAgICAgICAgPGZsYWdzPjY2MTc4PC9mbGFncz4KICAgICAgICA8dmFsdWUgdHlwZT0iMiI+MTQ4PC92YWx1ZT4KICAgICAgIDwvQmFzaWNFbnRyeT4KICAgICAgIDxCYXNpY0VudHJ5PgogICAgICAgIDxuYW1lPldpZGdldFBvczwvbmFtZT4KICAgICAgICA8ZmxhZ3M+NjU2NjY8L2ZsYWdzPgogICAgICAgIDxCYXNpY0VudHJ5PgogICAgICAgICA8bmFtZT5YPC9uYW1lPgogICAgICAgICA8ZmxhZ3M+NjYxNzg8L2ZsYWdzPgogICAgICAgICA8dmFsdWUgdHlwZT0iMiI+NDgxPC92YWx1ZT4KICAgICAgICA8L0Jhc2ljRW50cnk+CiAgICAgICAgPEJhc2ljRW50cnk+CiAgICAgICAgIDxuYW1lPlk8L25hbWU+CiAgICAgICAgIDxmbGFncz42NjE3ODwvZmxhZ3M+CiAgICAgICAgIDx2YWx1ZSB0eXBlPSIyIj4xNTwvdmFsdWU+CiAgICAgICAgPC9CYXNpY0VudHJ5PgogICAgICAgPC9CYXNpY0VudHJ5PgogICAgICAgPEJhc2ljRW50cnk+CiAgICAgICAgPG5hbWU+V2lkZ2V0U2l6ZTwvbmFtZT4KICAgICAgICA8ZmxhZ3M+NjU2NjY8L2ZsYWdzPgogICAgICAgIDxCYXNpY0VudHJ5PgogICAgICAgICA8bmFtZT5XaWR0aDwvbmFtZT4KICAgICAgICAgPGZsYWdzPjY2MTc4PC9mbGFncz4KICAgICAgICAgPHZhbHVlIHR5cGU9IjIiPjIzNDwvdmFsdWU+CiAgICAgICAgPC9CYXNpY0VudHJ5PgogICAgICAgIDxCYXNpY0VudHJ5PgogICAgICAgICA8bmFtZT5IZWlnaHQ8L25hbWU+CiAgICAgICAgIDxmbGFncz42NjE3ODwvZmxhZ3M+CiAgICAgICAgIDx2YWx1ZSB0eXBlPSIyIj4yMDk8L3ZhbHVlPgogICAgICAgIDwvQmFzaWNFbnRyeT4KICAgICAgIDwvQmFzaWNFbnRyeT4KICAgICAgPC9CYXNpY0VudHJ5PgogICAgICA8QmFzaWNFbnRyeT4KICAgICAgIDxuYW1lPnBsb3QzPC9uYW1lPgogICAgICAgPGZsYWdzPjY2NDM0PC9mbGFncz4KICAgICAgIDx2YWx1ZSB0eXBlPSIzIj5QbG90PC92YWx1ZT4KICAgICAgIDxCYXNpY0VudHJ5PgogICAgICAgIDxuYW1lPlZpZXdNb2RlPC9uYW1lPgogICAgICAgIDxmbGFncz42NjE3ODwvZmxhZ3M+CiAgICAgICAgPHZhbHVlIHR5cGU9IjIiPjM8L3ZhbHVlPgogICAgICAgPC9CYXNpY0VudHJ5PgogICAgICAgPEJhc2ljRW50cnk+CiAgICAgICAgPG5hbWU+Vmlld0hlaWdodDwvbmFtZT4KICAgICAgICA8ZmxhZ3M+NjYxNzg8L2ZsYWdzPgogICAgICAgIDx2YWx1ZSB0eXBlPSIyIj4zNTc8L3ZhbHVlPgogICAgICAgPC9CYXNpY0VudHJ5PgogICAgICAgPEJhc2ljRW50cnk+CiAgICAgICAgPG5hbWU+Vmlld1dpZHRoPC9uYW1lPgogICAgICAgIDxmbGFncz42NjE3ODwvZmxhZ3M+CiAgICAgICAgPHZhbHVlIHR5cGU9IjIiPjYxNjwvdmFsdWU+CiAgICAgICA8L0Jhc2ljRW50cnk+CiAgICAgICA8QmFzaWNFbnRyeT4KICAgICAgICA8bmFtZT5WaWV3RmVhdHVyZXM8L25hbWU+CiAgICAgICAgPGZsYWdzPjY2NDM0PC9mbGFncz4KICAgICAgICA8dmFsdWUgdHlwZT0iMyI+RlNDLUEKU1NDLUE8L3ZhbHVlPgogICAgICAgPC9CYXNpY0VudHJ5PgogICAgICAgPEJhc2ljRW50cnk+CiAgICAgICAgPG5hbWU+Vmlld011bHRpTGF5ZXI8L25hbWU+CiAgICAgICAgPGZsYWdzPjY1OTIyPC9mbGFncz4KICAgICAgICA8dmFsdWUgdHlwZT0iMSI+MDwvdmFsdWU+CiAgICAgICA8L0Jhc2ljRW50cnk+CiAgICAgICA8QmFzaWNFbnRyeT4KICAgICAgICA8bmFtZT5WaWV3U291cmNlPC9uYW1lPgogICAgICAgIDxmbGFncz42NjQzNDwvZmxhZ3M+CiAgICAgICAgPHZhbHVlIHR5cGU9IjMiPjE6bGl2ZTwvdmFsdWU+CiAgICAgICA8L0Jhc2ljRW50cnk+CiAgICAgICA8QmFzaWNFbnRyeT4KICAgICAgICA8bmFtZT5WaWV3UG9wdWxhdGlvbnM8L25hbWU+CiAgICAgICAgPGZsYWdzPjY2NDM0PC9mbGFncz4KICAgICAgICA8dmFsdWUgdHlwZT0iMyI+MTpsaXZlPC92YWx1ZT4KICAgICAgIDwvQmFzaWNFbnRyeT4KICAgICAgIDxCYXNpY0VudHJ5PgogICAgICAgIDxuYW1lPlZpZXdBeGVzPC9uYW1lPgogICAgICAgIDxmbGFncz42NjQzNDwvZmxhZ3M+CiAgICAgICAgPHZhbHVlIHR5cGU9IjMiPkFzIGFjcXVpcmVkCkFzIGFjcXVpcmVkPC92YWx1ZT4KICAgICAgIDwvQmFzaWNFbnRyeT4KICAgICAgIDxCYXNpY0VudHJ5PgogICAgICAgIDxuYW1lPlZpZXdab29tPC9uYW1lPgogICAgICAgIDxmbGFncz42NjQzNDwvZmxhZ3M+CiAgICAgICAgPHZhbHVlIHR5cGU9IjMiPjAuMCwxLjAKMC4wLDEuMDwvdmFsdWU+CiAgICAgICA8L0Jhc2ljRW50cnk+CiAgICAgICA8QmFzaWNFbnRyeT4KICAgICAgICA8bmFtZT5WaWV3SGlkZVJlZ2lvbnM8L25hbWU+CiAgICAgICAgPGZsYWdzPjY2MTc4PC9mbGFncz4KICAgICAgICA8dmFsdWUgdHlwZT0iMiI+MDwvdmFsdWU+CiAgICAgICA8L0Jhc2ljRW50cnk+CiAgICAgICA8QmFzaWNFbnRyeT4KICAgICAgICA8bmFtZT5IaXN0b2dyYW1Vc2VPdmVybGF5PC9uYW1lPgogICAgICAgIDxmbGFncz42NjE3ODwvZmxhZ3M+CiAgICAgICAgPHZhbHVlIHR5cGU9IjIiPjA8L3ZhbHVlPgogICAgICAgPC9CYXNpY0VudHJ5PgogICAgICAgPEJhc2ljRW50cnk+CiAgICAgICAgPG5hbWU+SGlzdG9ncmFtT3ZlcmxheTwvbmFtZT4KICAgICAgICA8ZmxhZ3M+NjY0MzQ8L2ZsYWdzPgogICAgICAgIDx2YWx1ZSB0eXBlPSIzIj4KCgoKCgoKCgo8L3ZhbHVlPgogICAgICAgPC9CYXNpY0VudHJ5PgogICAgICAgPEJhc2ljRW50cnk+CiAgICAgICAgPG5hbWU+SGlzdG9ncmFtT3ZlcmxheUNvbG9yczwvbmFtZT4KICAgICAgICA8ZmxhZ3M+NjY0MzQ8L2ZsYWdzPgogICAgICAgIDx2YWx1ZSB0eXBlPSIzIj4jZmZhYTdmCiNmZmFhZmYKI2FhZmY3ZgojOTZkOGUxCiNhYWFhN2YKI2ZmODY0YQojZmM1N2ZmCiM2YmZmNDIKIzQwYmNmZgojYTJhYTM0PC92YWx1ZT4KICAgICAgIDwvQmFzaWNFbnRyeT4KICAgICAgIDxCYXNpY0VudHJ5PgogICAgICAgIDxuYW1lPlZpZXdEYXRhRW5kPC9uYW1lPgogICAgICAgIDxmbGFncz42NjE3ODwvZmxhZ3M+CiAgICAgICAgPHZhbHVlIHR5cGU9IjIiPjIxNDc0ODM2NDc8L3ZhbHVlPgogICAgICAgPC9CYXNpY0VudHJ5PgogICAgICAgPEJhc2ljRW50cnk+CiAgICAgICAgPG5hbWU+Vmlld0RhdGFTa2lwPC9uYW1lPgogICAgICAgIDxmbGFncz42NjE3ODwvZmxhZ3M+CiAgICAgICAgPHZhbHVlIHR5cGU9IjIiPjA8L3ZhbHVlPgogICAgICAgPC9CYXNpY0VudHJ5PgogICAgICAgPEJhc2ljRW50cnk+CiAgICAgICAgPG5hbWU+Vmlld0RhdGFTdGFydDwvbmFtZT4KICAgICAgICA8ZmxhZ3M+NjYxNzg8L2ZsYWdzPgogICAgICAgIDx2YWx1ZSB0eXBlPSIyIj4wPC92YWx1ZT4KICAgICAgIDwvQmFzaWNFbnRyeT4KICAgICAgIDxCYXNpY0VudHJ5PgogICAgICAgIDxuYW1lPlNjcmlwdFRleHQ8L25hbWU+CiAgICAgICAgPGZsYWdzPjY2NDM0PC9mbGFncz4KICAgICAgICA8dmFsdWUgdHlwZT0iMyI+RWRpdCB0ZXh0IHZpYSBQcm9wZXJ0aWVzPC92YWx1ZT4KICAgICAgICA8QmFzaWNFbnRyeT4KICAgICAgICAgPG5hbWU+UHJlZGVmaW5lZFNjcmlwdFRleHQ8L25hbWU+CiAgICAgICAgIDxmbGFncz42NjQzNDwvZmxhZ3M+CiAgICAgICAgIDx2YWx1ZSB0eXBlPSIzIj48L3ZhbHVlPgogICAgICAgIDwvQmFzaWNFbnRyeT4KICAgICAgIDwvQmFzaWNFbnRyeT4KICAgICAgIDxCYXNpY0VudHJ5PgogICAgICAgIDxuYW1lPlNjcmlwdFRleHRBbGlnbm1lbnQ8L25hbWU+CiAgICAgICAgPGZsYWdzPjY2MTc4PC9mbGFncz4KICAgICAgICA8dmFsdWUgdHlwZT0iMiI+MDwvdmFsdWU+CiAgICAgICA8L0Jhc2ljRW50cnk+CiAgICAgICA8QmFzaWNFbnRyeT4KICAgICAgICA8bmFtZT5IaXN0b2dyYW1Ob3JtYWxpemF0aW9uPC9uYW1lPgogICAgICAgIDxmbGFncz42NjE3ODwvZmxhZ3M+CiAgICAgICAgPHZhbHVlIHR5cGU9IjIiPjA8L3ZhbHVlPgogICAgICAgPC9CYXNpY0VudHJ5PgogICAgICAgPEJhc2ljRW50cnk+CiAgICAgICAgPG5hbWU+SGlzdG9ncmFtUGxvdE1vZGU8L25hbWU+CiAgICAgICAgPGZsYWdzPjY2MTc4PC9mbGFncz4KICAgICAgICA8dmFsdWUgdHlwZT0iMiI+MDwvdmFsdWU+CiAgICAgICA8L0Jhc2ljRW50cnk+CiAgICAgICA8QmFzaWNFbnRyeT4KICAgICAgICA8bmFtZT5IaXN0b2dyYW1TbW9vdGhpbmc8L25hbWU+CiAgICAgICAgPGZsYWdzPjY2MTc4PC9mbGFncz4KICAgICAgICA8dmFsdWUgdHlwZT0iMiI+MDwvdmFsdWU+CiAgICAgICA8L0Jhc2ljRW50cnk+CiAgICAgICA8QmFzaWNFbnRyeT4KICAgICAgICA8bmFtZT5TdGF0aXN0aWNGZWF0dXJlczwvbmFtZT4KICAgICAgICA8ZmxhZ3M+NjY0MzQ8L2ZsYWdzPgogICAgICAgIDx2YWx1ZSB0eXBlPSIzIj5GU0MtQQpTU0MtQTwvdmFsdWU+CiAgICAgICA8L0Jhc2ljRW50cnk+CiAgICAgICA8QmFzaWNFbnRyeT4KICAgICAgICA8bmFtZT5TdGF0aXN0aWNSZWdpb25GdW5jczwvbmFtZT4KICAgICAgICA8ZmxhZ3M+NjY0MzQ8L2ZsYWdzPgogICAgICAgIDx2YWx1ZSB0eXBlPSIzIj5QYXRoCiUtVDwvdmFsdWU+CiAgICAgICA8L0Jhc2ljRW50cnk+CiAgICAgICA8QmFzaWNFbnRyeT4KICAgICAgICA8bmFtZT5TdGF0aXN0aWNGZWF0dXJlRnVuY3M8L25hbWU+CiAgICAgICAgPGZsYWdzPjY2NDM0PC9mbGFncz4KICAgICAgICA8dmFsdWUgdHlwZT0iMyI+PC92YWx1ZT4KICAgICAgIDwvQmFzaWNFbnRyeT4KICAgICAgIDxCYXNpY0VudHJ5PgogICAgICAgIDxuYW1lPlN0YXRpc3RpY1NvdXJjZUluZm88L25hbWU+CiAgICAgICAgPGZsYWdzPjY1OTIyPC9mbGFncz4KICAgICAgICA8dmFsdWUgdHlwZT0iMSI+MTwvdmFsdWU+CiAgICAgICA8L0Jhc2ljRW50cnk+CiAgICAgICA8QmFzaWNFbnRyeT4KICAgICAgICA8bmFtZT5TdGF0aXN0aWNUYWJsZTwvbmFtZT4KICAgICAgICA8ZmxhZ3M+NjU5MjI8L2ZsYWdzPgogICAgICAgIDx2YWx1ZSB0eXBlPSIxIj4xPC92YWx1ZT4KICAgICAgIDwvQmFzaWNFbnRyeT4KICAgICAgIDxCYXNpY0VudHJ5PgogICAgICAgIDxuYW1lPlN0YXRpc3RpY0ZlYXR1cmVOYW1lPC9uYW1lPgogICAgICAgIDxmbGFncz42NjE3ODwvZmxhZ3M+CiAgICAgICAgPHZhbHVlIHR5cGU9IjIiPjA8L3ZhbHVlPgogICAgICAgPC9CYXNpY0VudHJ5PgogICAgICAgPEJhc2ljRW50cnk+CiAgICAgICAgPG5hbWU+SGVhdG1hcDwvbmFtZT4KICAgICAgICA8ZmxhZ3M+NjU2NjY8L2ZsYWdzPgogICAgICAgIDxCYXNpY0VudHJ5PgogICAgICAgICA8bmFtZT5Db2xvcjE8L25hbWU+CiAgICAgICAgIDxmbGFncz42NjQzNDwvZmxhZ3M+CiAgICAgICAgIDx2YWx1ZSB0eXBlPSIzIj4jZmYwMDAwPC92YWx1ZT4KICAgICAgICA8L0Jhc2ljRW50cnk+CiAgICAgICAgPEJhc2ljRW50cnk+CiAgICAgICAgIDxuYW1lPkNvbG9yMjwvbmFtZT4KICAgICAgICAgPGZsYWdzPjY2NDM0PC9mbGFncz4KICAgICAgICAgPHZhbHVlIHR5cGU9IjMiPiMwMGFhMDA8L3ZhbHVlPgogICAgICAgIDwvQmFzaWNFbnRyeT4KICAgICAgICA8QmFzaWNFbnRyeT4KICAgICAgICAgPG5hbWU+Q29sb3IzPC9uYW1lPgogICAgICAgICA8ZmxhZ3M+NjY0MzQ8L2ZsYWdzPgogICAgICAgICA8dmFsdWUgdHlwZT0iMyI+I2ZmZmYwMDwvdmFsdWU+CiAgICAgICAgPC9CYXNpY0VudHJ5PgogICAgICAgIDxCYXNpY0VudHJ5PgogICAgICAgICA8bmFtZT5Db2xvcjQ8L25hbWU+CiAgICAgICAgIDxmbGFncz42NjQzNDwvZmxhZ3M+CiAgICAgICAgIDx2YWx1ZSB0eXBlPSIzIj4jMzMzM2ZmPC92YWx1ZT4KICAgICAgICA8L0Jhc2ljRW50cnk+CiAgICAgICAgPEJhc2ljRW50cnk+CiAgICAgICAgIDxuYW1lPlRocmVzaG9sZDE8L25hbWU+CiAgICAgICAgIDxmbGFncz42NzQ1ODwvZmxhZ3M+CiAgICAgICAgIDx2YWx1ZSB0eXBlPSI3Ij4xPC92YWx1ZT4KICAgICAgICA8L0Jhc2ljRW50cnk+CiAgICAgICAgPEJhc2ljRW50cnk+CiAgICAgICAgIDxuYW1lPlRocmVzaG9sZDI8L25hbWU+CiAgICAgICAgIDxmbGFncz42NzQ1ODwvZmxhZ3M+CiAgICAgICAgIDx2YWx1ZSB0eXBlPSI3Ij4xMDA8L3ZhbHVlPgogICAgICAgIDwvQmFzaWNFbnRyeT4KICAgICAgICA8QmFzaWNFbnRyeT4KICAgICAgICAgPG5hbWU+UmVnaW9uPC9uYW1lPgogICAgICAgICA8ZmxhZ3M+NjY0MzQ8L2ZsYWdzPgogICAgICAgICA8dmFsdWUgdHlwZT0iMyI+bGl2ZTwvdmFsdWU+CiAgICAgICAgPC9CYXNpY0VudHJ5PgogICAgICAgIDxCYXNpY0VudHJ5PgogICAgICAgICA8bmFtZT5SZWdpb25GdW5jdGlvbjwvbmFtZT4KICAgICAgICAgPGZsYWdzPjY2NDM0PC9mbGFncz4KICAgICAgICAgPHZhbHVlIHR5cGU9IjMiPkNvdW50PC92YWx1ZT4KICAgICAgICA8L0Jhc2ljRW50cnk+CiAgICAgICAgPEJhc2ljRW50cnk+CiAgICAgICAgIDxuYW1lPkZlYXR1cmU8L25hbWU+CiAgICAgICAgIDxmbGFncz42NjQzNDwvZmxhZ3M+CiAgICAgICAgIDx2YWx1ZSB0eXBlPSIzIj5GU0MtQTwvdmFsdWU+CiAgICAgICAgPC9CYXNpY0VudHJ5PgogICAgICAgIDxCYXNpY0VudHJ5PgogICAgICAgICA8bmFtZT5GZWF0dXJlRnVuY3Rpb248L25hbWU+CiAgICAgICAgIDxmbGFncz42NjQzNDwvZmxhZ3M+CiAgICAgICAgIDx2YWx1ZSB0eXBlPSIzIj5NZWFuPC92YWx1ZT4KICAgICAgICA8L0Jhc2ljRW50cnk+CiAgICAgICAgPEJhc2ljRW50cnk+CiAgICAgICAgIDxuYW1lPk1vZGU8L25hbWU+CiAgICAgICAgIDxmbGFncz42NjE3ODwvZmxhZ3M+CiAgICAgICAgIDx2YWx1ZSB0eXBlPSIyIj4wPC92YWx1ZT4KICAgICAgICA8L0Jhc2ljRW50cnk+CiAgICAgICAgPEJhc2ljRW50cnk+CiAgICAgICAgIDxuYW1lPkZ1bmN0aW9uPC9uYW1lPgogICAgICAgICA8ZmxhZ3M+NjYxNzg8L2ZsYWdzPgogICAgICAgICA8dmFsdWUgdHlwZT0iMiI+MTwvdmFsdWU+CiAgICAgICAgPC9CYXNpY0VudHJ5PgogICAgICAgIDxCYXNpY0VudHJ5PgogICAgICAgICA8bmFtZT5EaXNhYmxlZEdyb3VwczwvbmFtZT4KICAgICAgICAgPGZsYWdzPjY2NDM0PC9mbGFncz4KICAgICAgICAgPHZhbHVlIHR5cGU9IjMiPjwvdmFsdWU+CiAgICAgICAgPC9CYXNpY0VudHJ5PgogICAgICAgPC9CYXNpY0VudHJ5PgogICAgICAgPEJhc2ljRW50cnk+CiAgICAgICAgPG5hbWU+V2lkZ2V0UG9zPC9uYW1lPgogICAgICAgIDxmbGFncz42NTY2NjwvZmxhZ3M+CiAgICAgICAgPEJhc2ljRW50cnk+CiAgICAgICAgIDxuYW1lPlg8L25hbWU+CiAgICAgICAgIDxmbGFncz42NjE3ODwvZmxhZ3M+CiAgICAgICAgIDx2YWx1ZSB0eXBlPSIyIj4xMzwvdmFsdWU+CiAgICAgICAgPC9CYXNpY0VudHJ5PgogICAgICAgIDxCYXNpY0VudHJ5PgogICAgICAgICA8bmFtZT5ZPC9uYW1lPgogICAgICAgICA8ZmxhZ3M+NjYxNzg8L2ZsYWdzPgogICAgICAgICA8dmFsdWUgdHlwZT0iMiI+MjI0PC92YWx1ZT4KICAgICAgICA8L0Jhc2ljRW50cnk+CiAgICAgICA8L0Jhc2ljRW50cnk+CiAgICAgICA8QmFzaWNFbnRyeT4KICAgICAgICA8bmFtZT5XaWRnZXRTaXplPC9uYW1lPgogICAgICAgIDxmbGFncz42NTY2NjwvZmxhZ3M+CiAgICAgICAgPEJhc2ljRW50cnk+CiAgICAgICAgIDxuYW1lPldpZHRoPC9uYW1lPgogICAgICAgICA8ZmxhZ3M+NjYxNzg8L2ZsYWdzPgogICAgICAgICA8dmFsdWUgdHlwZT0iMiI+NzAyPC92YWx1ZT4KICAgICAgICA8L0Jhc2ljRW50cnk+CiAgICAgICAgPEJhc2ljRW50cnk+CiAgICAgICAgIDxuYW1lPkhlaWdodDwvbmFtZT4KICAgICAgICAgPGZsYWdzPjY2MTc4PC9mbGFncz4KICAgICAgICAgPHZhbHVlIHR5cGU9IjIiPjQxODwvdmFsdWU+CiAgICAgICAgPC9CYXNpY0VudHJ5PgogICAgICAgPC9CYXNpY0VudHJ5PgogICAgICA8L0Jhc2ljRW50cnk+CiAgICAgPC9CYXNpY0VudHJ5PgogICAgPC9CYXNpY0VudHJ5PgogICA8L0Jhc2ljRW50cnk+CiAgPC9CYXNpY0VudHJ5PgogPC9CYXNpY0VudHJ5PgogPEJhc2ljRW50cnk+CiAgPG5hbWU+UmVnaW9uczwvbmFtZT4KICA8ZmxhZ3M+NjU2NjY8L2ZsYWdzPgogIDxCYXNpY0VudHJ5PgogICA8bmFtZT4xMzk8L25hbWU+CiAgIDxmbGFncz42NTY2NjwvZmxhZ3M+CiAgIDxCYXNpY0VudHJ5PgogICAgPG5hbWU+VXNlcmRlZk5hbWU8L25hbWU+CiAgICA8ZmxhZ3M+NjY0MzQ8L2ZsYWdzPgogICAgPHZhbHVlIHR5cGU9IjMiPjwvdmFsdWU+CiAgIDwvQmFzaWNFbnRyeT4KICAgPEJhc2ljRW50cnk+CiAgICA8bmFtZT5UeXBlPC9uYW1lPgogICAgPGZsYWdzPjY2MTc4PC9mbGFncz4KICAgIDx2YWx1ZSB0eXBlPSIyIj4yPC92YWx1ZT4KICAgPC9CYXNpY0VudHJ5PgogICA8QmFzaWNFbnRyeT4KICAgIDxuYW1lPkZlYXR1cmVzPC9uYW1lPgogICAgPGZsYWdzPjY2NDM0PC9mbGFncz4KICAgIDx2YWx1ZSB0eXBlPSIzIj5GU0MtQQpTU0MtQTwvdmFsdWU+CiAgIDwvQmFzaWNFbnRyeT4KICAgPEJhc2ljRW50cnk+CiAgICA8bmFtZT5Hcm91cDwvbmFtZT4KICAgIDxmbGFncz42NjE3ODwvZmxhZ3M+CiAgICA8dmFsdWUgdHlwZT0iMiI+MDwvdmFsdWU+CiAgIDwvQmFzaWNFbnRyeT4KICAgPEJhc2ljRW50cnk+CiAgICA8bmFtZT5Db2xvcjwvbmFtZT4KICAgIDxmbGFncz42NjQzNDwvZmxhZ3M+CiAgICA8dmFsdWUgdHlwZT0iMyI+IzAwODAwMDwvdmFsdWU+CiAgIDwvQmFzaWNFbnRyeT4KICAgPEJhc2ljRW50cnk+CiAgICA8bmFtZT5Jc05vdDwvbmFtZT4KICAgIDxmbGFncz42NTkyMjwvZmxhZ3M+CiAgICA8dmFsdWUgdHlwZT0iMSI+MDwvdmFsdWU+CiAgIDwvQmFzaWNFbnRyeT4KICAgPEJhc2ljRW50cnk+CiAgICA8bmFtZT5Qb2ludHM8L25hbWU+CiAgICA8ZmxhZ3M+NjU2NjY8L2ZsYWdzPgogICAgPEJhc2ljRW50cnk+CiAgICAgPG5hbWU+UG9pbnQwPC9uYW1lPgogICAgIDxmbGFncz42NTY2NjwvZmxhZ3M+CiAgICAgPEJhc2ljRW50cnk+CiAgICAgIDxuYW1lPlg8L25hbWU+CiAgICAgIDxmbGFncz42NjE3ODwvZmxhZ3M+CiAgICAgIDx2YWx1ZSB0eXBlPSIyIj4zPC92YWx1ZT4KICAgICA8L0Jhc2ljRW50cnk+CiAgICAgPEJhc2ljRW50cnk+CiAgICAgIDxuYW1lPlk8L25hbWU+CiAgICAgIDxmbGFncz42NjE3ODwvZmxhZ3M+CiAgICAgIDx2YWx1ZSB0eXBlPSIyIj4zPC92YWx1ZT4KICAgICA8L0Jhc2ljRW50cnk+CiAgICA8L0Jhc2ljRW50cnk+CiAgICA8QmFzaWNFbnRyeT4KICAgICA8bmFtZT5Qb2ludDE8L25hbWU+CiAgICAgPGZsYWdzPjY1NjY2PC9mbGFncz4KICAgICA8QmFzaWNFbnRyeT4KICAgICAgPG5hbWU+WDwvbmFtZT4KICAgICAgPGZsYWdzPjY2MTc4PC9mbGFncz4KICAgICAgPHZhbHVlIHR5cGU9IjIiPjM8L3ZhbHVlPgogICAgIDwvQmFzaWNFbnRyeT4KICAgICA8QmFzaWNFbnRyeT4KICAgICAgPG5hbWU+WTwvbmFtZT4KICAgICAgPGZsYWdzPjY2MTc4PC9mbGFncz4KICAgICAgPHZhbHVlIHR5cGU9IjIiPjM4NDwvdmFsdWU+CiAgICAgPC9CYXNpY0VudHJ5PgogICAgPC9CYXNpY0VudHJ5PgogICAgPEJhc2ljRW50cnk+CiAgICAgPG5hbWU+UG9pbnQyPC9uYW1lPgogICAgIDxmbGFncz42NTY2NjwvZmxhZ3M+CiAgICAgPEJhc2ljRW50cnk+CiAgICAgIDxuYW1lPlg8L25hbWU+CiAgICAgIDxmbGFncz42NjE3ODwvZmxhZ3M+CiAgICAgIDx2YWx1ZSB0eXBlPSIyIj4xMjg8L3ZhbHVlPgogICAgIDwvQmFzaWNFbnRyeT4KICAgICA8QmFzaWNFbnRyeT4KICAgICAgPG5hbWU+WTwvbmFtZT4KICAgICAgPGZsYWdzPjY2MTc4PC9mbGFncz4KICAgICAgPHZhbHVlIHR5cGU9IjIiPjQ3NzwvdmFsdWU+CiAgICAgPC9CYXNpY0VudHJ5PgogICAgPC9CYXNpY0VudHJ5PgogICAgPEJhc2ljRW50cnk+CiAgICAgPG5hbWU+UG9pbnQzPC9uYW1lPgogICAgIDxmbGFncz42NTY2NjwvZmxhZ3M+CiAgICAgPEJhc2ljRW50cnk+CiAgICAgIDxuYW1lPlg8L25hbWU+CiAgICAgIDxmbGFncz42NjE3ODwvZmxhZ3M+CiAgICAgIDx2YWx1ZSB0eXBlPSIyIj41MDI8L3ZhbHVlPgogICAgIDwvQmFzaWNFbnRyeT4KICAgICA8QmFzaWNFbnRyeT4KICAgICAgPG5hbWU+WTwvbmFtZT4KICAgICAgPGZsYWdzPjY2MTc4PC9mbGFncz4KICAgICAgPHZhbHVlIHR5cGU9IjIiPjQ2MDwvdmFsdWU+CiAgICAgPC9CYXNpY0VudHJ5PgogICAgPC9CYXNpY0VudHJ5PgogICAgPEJhc2ljRW50cnk+CiAgICAgPG5hbWU+UG9pbnQ0PC9uYW1lPgogICAgIDxmbGFncz42NTY2NjwvZmxhZ3M+CiAgICAgPEJhc2ljRW50cnk+CiAgICAgIDxuYW1lPlg8L25hbWU+CiAgICAgIDxmbGFncz42NjE3ODwvZmxhZ3M+CiAgICAgIDx2YWx1ZSB0eXBlPSIyIj41MDI8L3ZhbHVlPgogICAgIDwvQmFzaWNFbnRyeT4KICAgICA8QmFzaWNFbnRyeT4KICAgICAgPG5hbWU+WTwvbmFtZT4KICAgICAgPGZsYWdzPjY2MTc4PC9mbGFncz4KICAgICAgPHZhbHVlIHR5cGU9IjIiPjM8L3ZhbHVlPgogICAgIDwvQmFzaWNFbnRyeT4KICAgIDwvQmFzaWNFbnRyeT4KICAgPC9CYXNpY0VudHJ5PgogICA8QmFzaWNFbnRyeT4KICAgIDxuYW1lPlRleHRQb2ludHM8L25hbWU+CiAgICA8ZmxhZ3M+NjU2NjY8L2ZsYWdzPgogICAgPEJhc2ljRW50cnk+CiAgICAgPG5hbWU+UG9pbnQwPC9uYW1lPgogICAgIDxmbGFncz42NTY2NjwvZmxhZ3M+CiAgICAgPEJhc2ljRW50cnk+CiAgICAgIDxuYW1lPlg8L25hbWU+CiAgICAgIDxmbGFncz42NjE3ODwvZmxhZ3M+CiAgICAgIDx2YWx1ZSB0eXBlPSIyIj4zMTwvdmFsdWU+CiAgICAgPC9CYXNpY0VudHJ5PgogICAgIDxCYXNpY0VudHJ5PgogICAgICA8bmFtZT5ZPC9uYW1lPgogICAgICA8ZmxhZ3M+NjYxNzg8L2ZsYWdzPgogICAgICA8dmFsdWUgdHlwZT0iMiI+MTA8L3ZhbHVlPgogICAgIDwvQmFzaWNFbnRyeT4KICAgICA8QmFzaWNFbnRyeT4KICAgICAgPG5hbWU+VGV4dDwvbmFtZT4KICAgICAgPGZsYWdzPjY2NDM0PC9mbGFncz4KICAgICAgPHZhbHVlIHR5cGU9IjMiPjwvdmFsdWU+CiAgICAgPC9CYXNpY0VudHJ5PgogICAgPC9CYXNpY0VudHJ5PgogICA8L0Jhc2ljRW50cnk+CiAgPC9CYXNpY0VudHJ5PgogIDxCYXNpY0VudHJ5PgogICA8bmFtZT4xNDA8L25hbWU+CiAgIDxmbGFncz42NTY2NjwvZmxhZ3M+CiAgIDxCYXNpY0VudHJ5PgogICAgPG5hbWU+VXNlcmRlZk5hbWU8L25hbWU+CiAgICA8ZmxhZ3M+NjY0MzQ8L2ZsYWdzPgogICAgPHZhbHVlIHR5cGU9IjMiPjwvdmFsdWU+CiAgIDwvQmFzaWNFbnRyeT4KICAgPEJhc2ljRW50cnk+CiAgICA8bmFtZT5UeXBlPC9uYW1lPgogICAgPGZsYWdzPjY2MTc4PC9mbGFncz4KICAgIDx2YWx1ZSB0eXBlPSIyIj4yPC92YWx1ZT4KICAgPC9CYXNpY0VudHJ5PgogICA8QmFzaWNFbnRyeT4KICAgIDxuYW1lPkZlYXR1cmVzPC9uYW1lPgogICAgPGZsYWdzPjY2NDM0PC9mbGFncz4KICAgIDx2YWx1ZSB0eXBlPSIzIj5GU0MtQQpGU0MtSDwvdmFsdWU+CiAgIDwvQmFzaWNFbnRyeT4KICAgPEJhc2ljRW50cnk+CiAgICA8bmFtZT5Hcm91cDwvbmFtZT4KICAgIDxmbGFncz42NjE3ODwvZmxhZ3M+CiAgICA8dmFsdWUgdHlwZT0iMiI+MDwvdmFsdWU+CiAgIDwvQmFzaWNFbnRyeT4KICAgPEJhc2ljRW50cnk+CiAgICA8bmFtZT5Db2xvcjwvbmFtZT4KICAgIDxmbGFncz42NjQzNDwvZmxhZ3M+CiAgICA8dmFsdWUgdHlwZT0iMyI+I2ZmMDAwMDwvdmFsdWU+CiAgIDwvQmFzaWNFbnRyeT4KICAgPEJhc2ljRW50cnk+CiAgICA8bmFtZT5Jc05vdDwvbmFtZT4KICAgIDxmbGFncz42NTkyMjwvZmxhZ3M+CiAgICA8dmFsdWUgdHlwZT0iMSI+MDwvdmFsdWU+CiAgIDwvQmFzaWNFbnRyeT4KICAgPEJhc2ljRW50cnk+CiAgICA8bmFtZT5Qb2ludHM8L25hbWU+CiAgICA8ZmxhZ3M+NjU2NjY8L2ZsYWdzPgogICAgPEJhc2ljRW50cnk+CiAgICAgPG5hbWU+UG9pbnQwPC9uYW1lPgogICAgIDxmbGFncz42NTY2NjwvZmxhZ3M+CiAgICAgPEJhc2ljRW50cnk+CiAgICAgIDxuYW1lPlg8L25hbWU+CiAgICAgIDxmbGFncz42NjE3ODwvZmxhZ3M+CiAgICAgIDx2YWx1ZSB0eXBlPSIyIj40NjM8L3ZhbHVlPgogICAgIDwvQmFzaWNFbnRyeT4KICAgICA8QmFzaWNFbnRyeT4KICAgICAgPG5hbWU+WTwvbmFtZT4KICAgICAgPGZsYWdzPjY2MTc4PC9mbGFncz4KICAgICAgPHZhbHVlIHR5cGU9IjIiPjE5MjwvdmFsdWU+CiAgICAgPC9CYXNpY0VudHJ5PgogICAgPC9CYXNpY0VudHJ5PgogICAgPEJhc2ljRW50cnk+CiAgICAgPG5hbWU+UG9pbnQxPC9uYW1lPgogICAgIDxmbGFncz42NTY2NjwvZmxhZ3M+CiAgICAgPEJhc2ljRW50cnk+CiAgICAgIDxuYW1lPlg8L25hbWU+CiAgICAgIDxmbGFncz42NjE3ODwvZmxhZ3M+CiAgICAgIDx2YWx1ZSB0eXBlPSIyIj40NTwvdmFsdWU+CiAgICAgPC9CYXNpY0VudHJ5PgogICAgIDxCYXNpY0VudHJ5PgogICAgICA8bmFtZT5ZPC9uYW1lPgogICAgICA8ZmxhZ3M+NjYxNzg8L2ZsYWdzPgogICAgICA8dmFsdWUgdHlwZT0iMiI+NDYyPC92YWx1ZT4KICAgICA8L0Jhc2ljRW50cnk+CiAgICA8L0Jhc2ljRW50cnk+CiAgICA8QmFzaWNFbnRyeT4KICAgICA8bmFtZT5Qb2ludDI8L25hbWU+CiAgICAgPGZsYWdzPjY1NjY2PC9mbGFncz4KICAgICA8QmFzaWNFbnRyeT4KICAgICAgPG5hbWU+WDwvbmFtZT4KICAgICAgPGZsYWdzPjY2MTc4PC9mbGFncz4KICAgICAgPHZhbHVlIHR5cGU9IjIiPjIwPC92YWx1ZT4KICAgICA8L0Jhc2ljRW50cnk+CiAgICAgPEJhc2ljRW50cnk+CiAgICAgIDxuYW1lPlk8L25hbWU+CiAgICAgIDxmbGFncz42NjE3ODwvZmxhZ3M+CiAgICAgIDx2YWx1ZSB0eXBlPSIyIj41MDI8L3ZhbHVlPgogICAgIDwvQmFzaWNFbnRyeT4KICAgIDwvQmFzaWNFbnRyeT4KICAgIDxCYXNpY0VudHJ5PgogICAgIDxuYW1lPlBvaW50MzwvbmFtZT4KICAgICA8ZmxhZ3M+NjU2NjY8L2ZsYWdzPgogICAgIDxCYXNpY0VudHJ5PgogICAgICA8bmFtZT5YPC9uYW1lPgogICAgICA8ZmxhZ3M+NjYxNzg8L2ZsYWdzPgogICAgICA8dmFsdWUgdHlwZT0iMiI+Mzg5PC92YWx1ZT4KICAgICA8L0Jhc2ljRW50cnk+CiAgICAgPEJhc2ljRW50cnk+CiAgICAgIDxuYW1lPlk8L25hbWU+CiAgICAgIDxmbGFncz42NjE3ODwvZmxhZ3M+CiAgICAgIDx2YWx1ZSB0eXBlPSIyIj4yODg8L3ZhbHVlPgogICAgIDwvQmFzaWNFbnRyeT4KICAgIDwvQmFzaWNFbnRyeT4KICAgPC9CYXNpY0VudHJ5PgogICA8QmFzaWNFbnRyeT4KICAgIDxuYW1lPlRleHRQb2ludHM8L25hbWU+CiAgICA8ZmxhZ3M+NjU2NjY8L2ZsYWdzPgogICAgPEJhc2ljRW50cnk+CiAgICAgPG5hbWU+UG9pbnQwPC9uYW1lPgogICAgIDxmbGFncz42NTY2NjwvZmxhZ3M+CiAgICAgPEJhc2ljRW50cnk+CiAgICAgIDxuYW1lPlg8L25hbWU+CiAgICAgIDxmbGFncz42NjE3ODwvZmxhZ3M+CiAgICAgIDx2YWx1ZSB0eXBlPSIyIj43MTwvdmFsdWU+CiAgICAgPC9CYXNpY0VudHJ5PgogICAgIDxCYXNpY0VudHJ5PgogICAgICA8bmFtZT5ZPC9uYW1lPgogICAgICA8ZmxhZ3M+NjYxNzg8L2ZsYWdzPgogICAgICA8dmFsdWUgdHlwZT0iMiI+NjI8L3ZhbHVlPgogICAgIDwvQmFzaWNFbnRyeT4KICAgICA8QmFzaWNFbnRyeT4KICAgICAgPG5hbWU+VGV4dDwvbmFtZT4KICAgICAgPGZsYWdzPjY2NDM0PC9mbGFncz4KICAgICAgPHZhbHVlIHR5cGU9IjMiPjwvdmFsdWU+CiAgICAgPC9CYXNpY0VudHJ5PgogICAgPC9CYXNpY0VudHJ5PgogICA8L0Jhc2ljRW50cnk+CiAgPC9CYXNpY0VudHJ5PgogIDxCYXNpY0VudHJ5PgogICA8bmFtZT4xNDE8L25hbWU+CiAgIDxmbGFncz42NTY2NjwvZmxhZ3M+CiAgIDxCYXNpY0VudHJ5PgogICAgPG5hbWU+VXNlcmRlZk5hbWU8L25hbWU+CiAgICA8ZmxhZ3M+NjY0MzQ8L2ZsYWdzPgogICAgPHZhbHVlIHR5cGU9IjMiPjwvdmFsdWU+CiAgIDwvQmFzaWNFbnRyeT4KICAgPEJhc2ljRW50cnk+CiAgICA8bmFtZT5UeXBlPC9uYW1lPgogICAgPGZsYWdzPjY2MTc4PC9mbGFncz4KICAgIDx2YWx1ZSB0eXBlPSIyIj40PC92YWx1ZT4KICAgPC9CYXNpY0VudHJ5PgogICA8QmFzaWNFbnRyeT4KICAgIDxuYW1lPkZlYXR1cmVzPC9uYW1lPgogICAgPGZsYWdzPjY2NDM0PC9mbGFncz4KICAgIDx2YWx1ZSB0eXBlPSIzIj5CMS1BClYxLUE8L3ZhbHVlPgogICA8L0Jhc2ljRW50cnk+CiAgIDxCYXNpY0VudHJ5PgogICAgPG5hbWU+R3JvdXA8L25hbWU+CiAgICA8ZmxhZ3M+NjYxNzg8L2ZsYWdzPgogICAgPHZhbHVlIHR5cGU9IjIiPjA8L3ZhbHVlPgogICA8L0Jhc2ljRW50cnk+CiAgIDxCYXNpY0VudHJ5PgogICAgPG5hbWU+Q29sb3I8L25hbWU+CiAgICA8ZmxhZ3M+NjY0MzQ8L2ZsYWdzPgogICAgPHZhbHVlIHR5cGU9IjMiPiMwMDAwZmY8L3ZhbHVlPgogICA8L0Jhc2ljRW50cnk+CiAgIDxCYXNpY0VudHJ5PgogICAgPG5hbWU+SXNOb3Q8L25hbWU+CiAgICA8ZmxhZ3M+NjU5MjI8L2ZsYWdzPgogICAgPHZhbHVlIHR5cGU9IjEiPjA8L3ZhbHVlPgogICA8L0Jhc2ljRW50cnk+CiAgIDxCYXNpY0VudHJ5PgogICAgPG5hbWU+UG9pbnRzPC9uYW1lPgogICAgPGZsYWdzPjY1NjY2PC9mbGFncz4KICAgIDxCYXNpY0VudHJ5PgogICAgIDxuYW1lPlBvaW50MDwvbmFtZT4KICAgICA8ZmxhZ3M+NjU2NjY8L2ZsYWdzPgogICAgIDxCYXNpY0VudHJ5PgogICAgICA8bmFtZT5YPC9uYW1lPgogICAgICA8ZmxhZ3M+NjYxNzg8L2ZsYWdzPgogICAgICA8dmFsdWUgdHlwZT0iMiI+MDwvdmFsdWU+CiAgICAgPC9CYXNpY0VudHJ5PgogICAgIDxCYXNpY0VudHJ5PgogICAgICA8bmFtZT5ZPC9uYW1lPgogICAgICA8ZmxhZ3M+NjYxNzg8L2ZsYWdzPgogICAgICA8dmFsdWUgdHlwZT0iMiI+MjczPC92YWx1ZT4KICAgICA8L0Jhc2ljRW50cnk+CiAgICA8L0Jhc2ljRW50cnk+CiAgICA8QmFzaWNFbnRyeT4KICAgICA8bmFtZT5Qb2ludDE8L25hbWU+CiAgICAgPGZsYWdzPjY1NjY2PC9mbGFncz4KICAgICA8QmFzaWNFbnRyeT4KICAgICAgPG5hbWU+WDwvbmFtZT4KICAgICAgPGZsYWdzPjY2MTc4PC9mbGFncz4KICAgICAgPHZhbHVlIHR5cGU9IjIiPjUxMjwvdmFsdWU+CiAgICAgPC9CYXNpY0VudHJ5PgogICAgIDxCYXNpY0VudHJ5PgogICAgICA8bmFtZT5ZPC9uYW1lPgogICAgICA8ZmxhZ3M+NjYxNzg8L2ZsYWdzPgogICAgICA8dmFsdWUgdHlwZT0iMiI+MjczPC92YWx1ZT4KICAgICA8L0Jhc2ljRW50cnk+CiAgICA8L0Jhc2ljRW50cnk+CiAgICA8QmFzaWNFbnRyeT4KICAgICA8bmFtZT5Qb2ludDI8L25hbWU+CiAgICAgPGZsYWdzPjY1NjY2PC9mbGFncz4KICAgICA8QmFzaWNFbnRyeT4KICAgICAgPG5hbWU+WDwvbmFtZT4KICAgICAgPGZsYWdzPjY2MTc4PC9mbGFncz4KICAgICAgPHZhbHVlIHR5cGU9IjIiPjIzNTwvdmFsdWU+CiAgICAgPC9CYXNpY0VudHJ5PgogICAgIDxCYXNpY0VudHJ5PgogICAgICA8bmFtZT5ZPC9uYW1lPgogICAgICA8ZmxhZ3M+NjYxNzg8L2ZsYWdzPgogICAgICA8dmFsdWUgdHlwZT0iMiI+MDwvdmFsdWU+CiAgICAgPC9CYXNpY0VudHJ5PgogICAgPC9CYXNpY0VudHJ5PgogICAgPEJhc2ljRW50cnk+CiAgICAgPG5hbWU+UG9pbnQzPC9uYW1lPgogICAgIDxmbGFncz42NTY2NjwvZmxhZ3M+CiAgICAgPEJhc2ljRW50cnk+CiAgICAgIDxuYW1lPlg8L25hbWU+CiAgICAgIDxmbGFncz42NjE3ODwvZmxhZ3M+CiAgICAgIDx2YWx1ZSB0eXBlPSIyIj4yMzU8L3ZhbHVlPgogICAgIDwvQmFzaWNFbnRyeT4KICAgICA8QmFzaWNFbnRyeT4KICAgICAgPG5hbWU+WTwvbmFtZT4KICAgICAgPGZsYWdzPjY2MTc4PC9mbGFncz4KICAgICAgPHZhbHVlIHR5cGU9IjIiPjUxMjwvdmFsdWU+CiAgICAgPC9CYXNpY0VudHJ5PgogICAgPC9CYXNpY0VudHJ5PgogICA8L0Jhc2ljRW50cnk+CiAgIDxCYXNpY0VudHJ5PgogICAgPG5hbWU+VGV4dFBvaW50czwvbmFtZT4KICAgIDxmbGFncz42NTY2NjwvZmxhZ3M+CiAgICA8QmFzaWNFbnRyeT4KICAgICA8bmFtZT5Qb2ludDA8L25hbWU+CiAgICAgPGZsYWdzPjY1NjY2PC9mbGFncz4KICAgICA8QmFzaWNFbnRyeT4KICAgICAgPG5hbWU+WDwvbmFtZT4KICAgICAgPGZsYWdzPjY2MTc4PC9mbGFncz4KICAgICAgPHZhbHVlIHR5cGU9IjIiPjIxPC92YWx1ZT4KICAgICA8L0Jhc2ljRW50cnk+CiAgICAgPEJhc2ljRW50cnk+CiAgICAgIDxuYW1lPlk8L25hbWU+CiAgICAgIDxmbGFncz42NjE3ODwvZmxhZ3M+CiAgICAgIDx2YWx1ZSB0eXBlPSIyIj4yODA8L3ZhbHVlPgogICAgIDwvQmFzaWNFbnRyeT4KICAgICA8QmFzaWNFbnRyeT4KICAgICAgPG5hbWU+VGV4dDwvbmFtZT4KICAgICAgPGZsYWdzPjY2NDM0PC9mbGFncz4KICAgICAgPHZhbHVlIHR5cGU9IjMiPjwvdmFsdWU+CiAgICAgPC9CYXNpY0VudHJ5PgogICAgPC9CYXNpY0VudHJ5PgogICAgPEJhc2ljRW50cnk+CiAgICAgPG5hbWU+UG9pbnQxPC9uYW1lPgogICAgIDxmbGFncz42NTY2NjwvZmxhZ3M+CiAgICAgPEJhc2ljRW50cnk+CiAgICAgIDxuYW1lPlg8L25hbWU+CiAgICAgIDxmbGFncz42NjE3ODwvZmxhZ3M+CiAgICAgIDx2YWx1ZSB0eXBlPSIyIj4xNzwvdmFsdWU+CiAgICAgPC9CYXNpY0VudHJ5PgogICAgIDxCYXNpY0VudHJ5PgogICAgICA8bmFtZT5ZPC9uYW1lPgogICAgICA8ZmxhZ3M+NjYxNzg8L2ZsYWdzPgogICAgICA8dmFsdWUgdHlwZT0iMiI+MTA8L3ZhbHVlPgogICAgIDwvQmFzaWNFbnRyeT4KICAgICA8QmFzaWNFbnRyeT4KICAgICAgPG5hbWU+VGV4dDwvbmFtZT4KICAgICAgPGZsYWdzPjY2NDM0PC9mbGFncz4KICAgICAgPHZhbHVlIHR5cGU9IjMiPjwvdmFsdWU+CiAgICAgPC9CYXNpY0VudHJ5PgogICAgPC9CYXNpY0VudHJ5PgogICAgPEJhc2ljRW50cnk+CiAgICAgPG5hbWU+UG9pbnQyPC9uYW1lPgogICAgIDxmbGFncz42NTY2NjwvZmxhZ3M+CiAgICAgPEJhc2ljRW50cnk+CiAgICAgIDxuYW1lPlg8L25hbWU+CiAgICAgIDxmbGFncz42NjE3ODwvZmxhZ3M+CiAgICAgIDx2YWx1ZSB0eXBlPSIyIj4yOTQ8L3ZhbHVlPgogICAgIDwvQmFzaWNFbnRyeT4KICAgICA8QmFzaWNFbnRyeT4KICAgICAgPG5hbWU+WTwvbmFtZT4KICAgICAgPGZsYWdzPjY2MTc4PC9mbGFncz4KICAgICAgPHZhbHVlIHR5cGU9IjIiPjE0PC92YWx1ZT4KICAgICA8L0Jhc2ljRW50cnk+CiAgICAgPEJhc2ljRW50cnk+CiAgICAgIDxuYW1lPlRleHQ8L25hbWU+CiAgICAgIDxmbGFncz42NjQzNDwvZmxhZ3M+CiAgICAgIDx2YWx1ZSB0eXBlPSIzIj48L3ZhbHVlPgogICAgIDwvQmFzaWNFbnRyeT4KICAgIDwvQmFzaWNFbnRyeT4KICAgIDxCYXNpY0VudHJ5PgogICAgIDxuYW1lPlBvaW50MzwvbmFtZT4KICAgICA8ZmxhZ3M+NjU2NjY8L2ZsYWdzPgogICAgIDxCYXNpY0VudHJ5PgogICAgICA8bmFtZT5YPC9uYW1lPgogICAgICA8ZmxhZ3M+NjYxNzg8L2ZsYWdzPgogICAgICA8dmFsdWUgdHlwZT0iMiI+MzExPC92YWx1ZT4KICAgICA8L0Jhc2ljRW50cnk+CiAgICAgPEJhc2ljRW50cnk+CiAgICAgIDxuYW1lPlk8L25hbWU+CiAgICAgIDxmbGFncz42NjE3ODwvZmxhZ3M+CiAgICAgIDx2YWx1ZSB0eXBlPSIyIj4yODA8L3ZhbHVlPgogICAgIDwvQmFzaWNFbnRyeT4KICAgICA8QmFzaWNFbnRyeT4KICAgICAgPG5hbWU+VGV4dDwvbmFtZT4KICAgICAgPGZsYWdzPjY2NDM0PC9mbGFncz4KICAgICAgPHZhbHVlIHR5cGU9IjMiPjwvdmFsdWU+CiAgICAgPC9CYXNpY0VudHJ5PgogICAgPC9CYXNpY0VudHJ5PgogICA8L0Jhc2ljRW50cnk+CiAgPC9CYXNpY0VudHJ5PgogPC9CYXNpY0VudHJ5PgogPEJhc2ljRW50cnk+CiAgPG5hbWU+RmlsZVR5cGU8L25hbWU+CiAgPGZsYWdzPjY2NDM0PC9mbGFncz4KICA8dmFsdWUgdHlwZT0iMyI+QW5hbHlzaXM8L3ZhbHVlPgogPC9CYXNpY0VudHJ5PgogPEJhc2ljRW50cnk+CiAgPG5hbWU+Q2hlY2tzdW08L25hbWU+CiAgPGZsYWdzPjY2NDM0PC9mbGFncz4KICA8dmFsdWUgdHlwZT0iMyI+NWM2MjA5ODMyNDY5ZDExNWY2NDNjN2NjOGQyMWNjYTg8L3ZhbHVlPgogPC9CYXNpY0VudHJ5Pgo8L0Jhc2ljRW50cnk+Cg==/@MB_EXPERIMENT/0
PEJhc2ljRW50cnk+CiA8bmFtZT5Tb2Z0d2FyZTwvbmFtZT4KIDxmbGFncz4yNjIxNDY8L2ZsYWdzPgogPEJhc2ljRW50cnk+CiAgPG5hbWU+Q29uZmlnVmVyc2lvbjwvbmFtZT4KICA8ZmxhZ3M+MjYzMDQyPC9mbGFncz4KICA8dmFsdWUgdHlwZT0iMyI+MC40LjI1PC92YWx1ZT4KIDwvQmFzaWNFbnRyeT4KIDxCYXNpY0VudHJ5PgogIDxuYW1lPlZhbGlkaXR5S2V5PC9uYW1lPgogIDxmbGFncz4yNjM4MTA8L2ZsYWdzPgogIDx2YWx1ZSB0eXBlPSI2IiBzaXplPSIxMTIiPgpOd0F6QURjQU5BQmhBR0VBTkFBM0FESUFNZ0E1QURFQU1BQXpBR0VBTXdCZkFEQUFNQUF3QURBQVh3QXlBQzRBCk1RQXhBQzRBTVFBNEFERUFOd0F1QURFQU9RQTJBRElBTXdCZkFFMEFZUUJqQUhNQVVRQjFBR0VBYmdCMEFGOEEKTWdBd0FERUFPQUF4QURFQU1RQTBBQT09PC92YWx1ZT4KIDwvQmFzaWNFbnRyeT4KIDxCYXNpY0VudHJ5PgogIDxuYW1lPkV4cGVyaW1lbnQ8L25hbWU+CiAgPGZsYWdzPjI2MjI3NDwvZmxhZ3M+CiAgPEJhc2ljRW50cnk+CiAgIDxuYW1lPlJhY2s8L25hbWU+CiAgIDxmbGFncz4yNjMwNDI8L2ZsYWdzPgogICA8dmFsdWUgdHlwZT0iMyI+U2luZ2xlIHR1YmUgcmFjazwvdmFsdWU+CiAgPC9CYXNpY0VudHJ5PgogIDxCYXNpY0VudHJ5PgogICA8bmFtZT5SYWNrSXNTZWxlY3RhYmxlPC9uYW1lPgogICA8ZmxhZ3M+MjYyNTMwPC9mbGFncz4KICAgPHZhbHVlIHR5cGU9IjEiPjE8L3ZhbHVlPgogIDwvQmFzaWNFbnRyeT4KICA8QmFzaWNFbnRyeT4KICAgPG5hbWU+Q3VycmVudDwvbmFtZT4KICAgPGZsYWdzPjI2Mjc4NjwvZmxhZ3M+CiAgIDx2YWx1ZSB0eXBlPSIyIj4wPC92YWx1ZT4KICA8L0Jhc2ljRW50cnk+CiAgPEJhc2ljRW50cnk+CiAgIDxuYW1lPkZpbGVJZDwvbmFtZT4KICAgPGZsYWdzPjI2Mjc4NjwvZmxhZ3M+CiAgIDx2YWx1ZSB0eXBlPSIyIj4yMTwvdmFsdWU+CiAgPC9CYXNpY0VudHJ5PgogIDxCYXNpY0VudHJ5PgogICA8bmFtZT5GaWxlQmFzZTwvbmFtZT4KICAgPGZsYWdzPjI2MzA0MjwvZmxhZ3M+CiAgIDx2YWx1ZSB0eXBlPSIzIj4yLTEga2I8L3ZhbHVlPgogIDwvQmFzaWNFbnRyeT4KICA8QmFzaWNFbnRyeT4KICAgPG5hbWU+RmlsZUlzQ3VzdG9tPC9uYW1lPgogICA8ZmxhZ3M+MjYyNTMwPC9mbGFncz4KICAgPHZhbHVlIHR5cGU9IjEiPjE8L3ZhbHVlPgogIDwvQmFzaWNFbnRyeT4KICA8QmFzaWNFbnRyeT4KICAgPG5hbWU+UHJvamVjdDwvbmFtZT4KICAgPGZsYWdzPjI2MzA0MjwvZmxhZ3M+CiAgIDx2YWx1ZSB0eXBlPSIzIj5Bbm5leGluVjwvdmFsdWU+CiAgPC9CYXNpY0VudHJ5PgogIDxCYXNpY0VudHJ5PgogICA8bmFtZT5SYWNrUHJvY2Vzc2luZ09yZGVyPC9uYW1lPgogICA8ZmxhZ3M+MjYyNzg2PC9mbGFncz4KICAgPHZhbHVlIHR5cGU9IjIiPjA8L3ZhbHVlPgogIDwvQmFzaWNFbnRyeT4KICA8QmFzaWNFbnRyeT4KICAgPG5hbWU+UmVhZ2VudHM8L25hbWU+CiAgIDxmbGFncz4yNjIyNzQ8L2ZsYWdzPgogICA8QmFzaWNFbnRyeT4KICAgIDxuYW1lPlIxPC9uYW1lPgogICAgPGZsYWdzPjI2MjI3NDwvZmxhZ3M+CiAgICA8QmFzaWNFbnRyeT4KICAgICA8bmFtZT5FeHBpcmF0aW9uRGF0ZTwvbmFtZT4KICAgICA8ZmxhZ3M+MjYzMDQyPC9mbGFncz4KICAgICA8dmFsdWUgdHlwZT0iMyI+PC92YWx1ZT4KICAgIDwvQmFzaWNFbnRyeT4KICAgIDxCYXNpY0VudHJ5PgogICAgIDxuYW1lPkxvdE51bWJlcjwvbmFtZT4KICAgICA8ZmxhZ3M+MjYzMDQyPC9mbGFncz4KICAgICA8dmFsdWUgdHlwZT0iMyI+PC92YWx1ZT4KICAgIDwvQmFzaWNFbnRyeT4KICAgIDxCYXNpY0VudHJ5PgogICAgIDxuYW1lPlJlYWdlbnQ8L25hbWU+CiAgICAgPGZsYWdzPjI2MzA0MjwvZmxhZ3M+CiAgICAgPHZhbHVlIHR5cGU9IjMiPjwvdmFsdWU+CiAgICA8L0Jhc2ljRW50cnk+CiAgICA8QmFzaWNFbnRyeT4KICAgICA8bmFtZT5DYXRlZ29yeTwvbmFtZT4KICAgICA8ZmxhZ3M+MjYzMDQyPC9mbGFncz4KICAgICA8dmFsdWUgdHlwZT0iMyI+PC92YWx1ZT4KICAgIDwvQmFzaWNFbnRyeT4KICAgIDxCYXNpY0VudHJ5PgogICAgIDxuYW1lPkFjdGl2ZTwvbmFtZT4KICAgICA8ZmxhZ3M+MjYyNTMwPC9mbGFncz4KICAgICA8dmFsdWUgdHlwZT0iMSI+MDwvdmFsdWU+CiAgICA8L0Jhc2ljRW50cnk+CiAgICA8QmFzaWNFbnRyeT4KICAgICA8bmFtZT5UaW1lPC9uYW1lPgogICAgIDxmbGFncz4yNjI3ODY8L2ZsYWdzPgogICAgIDx2YWx1ZSB0eXBlPSIyIj4wPC92YWx1ZT4KICAgIDwvQmFzaWNFbnRyeT4KICAgIDxCYXNpY0VudHJ5PgogICAgIDxuYW1lPlRpdGVyPC9uYW1lPgogICAgIDxmbGFncz4yNjI3ODY8L2ZsYWdzPgogICAgIDx2YWx1ZSB0eXBlPSIyIj4wPC92YWx1ZT4KICAgIDwvQmFzaWNFbnRyeT4KICAgIDxCYXNpY0VudHJ5PgogICAgIDxuYW1lPlBhcmFsbGVsPC9uYW1lPgogICAgIDxmbGFncz4yNjI3ODY8L2ZsYWdzPgogICAgIDx2YWx1ZSB0eXBlPSIyIj4wPC92YWx1ZT4KICAgIDwvQmFzaWNFbnRyeT4KICAgIDxCYXNpY0VudHJ5PgogICAgIDxuYW1lPlByaW9yaXR5PC9uYW1lPgogICAgIDxmbGFncz4yNjI3ODY8L2ZsYWdzPgogICAgIDx2YWx1ZSB0eXBlPSIyIj4wPC92YWx1ZT4KICAgIDwvQmFzaWNFbnRyeT4KICAgIDxCYXNpY0VudHJ5PgogICAgIDxuYW1lPk1pblZvbHVtZTwvbmFtZT4KICAgICA8ZmxhZ3M+MjYyNzg2PC9mbGFncz4KICAgICA8dmFsdWUgdHlwZT0iMiI+MDwvdmFsdWU+CiAgICA8L0Jhc2ljRW50cnk+CiAgICA8QmFzaWNFbnRyeT4KICAgICA8bmFtZT5WaXNpYmxlPC9uYW1lPgogICAgIDxmbGFncz4yNjI3ODY8L2ZsYWdzPgogICAgIDx2YWx1ZSB0eXBlPSIyIj4zPC92YWx1ZT4KICAgIDwvQmFzaWNFbnRyeT4KICAgPC9CYXNpY0VudHJ5PgogICA8QmFzaWNFbnRyeT4KICAgIDxuYW1lPlIyPC9uYW1lPgogICAgPGZsYWdzPjI2MjI3NDwvZmxhZ3M+CiAgICA8QmFzaWNFbnRyeT4KICAgICA8bmFtZT5FeHBpcmF0aW9uRGF0ZTwvbmFtZT4KICAgICA8ZmxhZ3M+MjYzMDQyPC9mbGFncz4KICAgICA8dmFsdWUgdHlwZT0iMyI+PC92YWx1ZT4KICAgIDwvQmFzaWNFbnRyeT4KICAgIDxCYXNpY0VudHJ5PgogICAgIDxuYW1lPkxvdE51bWJlcjwvbmFtZT4KICAgICA8ZmxhZ3M+MjYzMDQyPC9mbGFncz4KICAgICA8dmFsdWUgdHlwZT0iMyI+PC92YWx1ZT4KICAgIDwvQmFzaWNFbnRyeT4KICAgIDxCYXNpY0VudHJ5PgogICAgIDxuYW1lPlJlYWdlbnQ8L25hbWU+CiAgICAgPGZsYWdzPjI2MzA0MjwvZmxhZ3M+CiAgICAgPHZhbHVlIHR5cGU9IjMiPjwvdmFsdWU+CiAgICA8L0Jhc2ljRW50cnk+CiAgICA8QmFzaWNFbnRyeT4KICAgICA8bmFtZT5DYXRlZ29yeTwvbmFtZT4KICAgICA8ZmxhZ3M+MjYzMDQyPC9mbGFncz4KICAgICA8dmFsdWUgdHlwZT0iMyI+PC92YWx1ZT4KICAgIDwvQmFzaWNFbnRyeT4KICAgIDxCYXNpY0VudHJ5PgogICAgIDxuYW1lPkFjdGl2ZTwvbmFtZT4KICAgICA8ZmxhZ3M+MjYyNTMwPC9mbGFncz4KICAgICA8dmFsdWUgdHlwZT0iMSI+MDwvdmFsdWU+CiAgICA8L0Jhc2ljRW50cnk+CiAgICA8QmFzaWNFbnRyeT4KICAgICA8bmFtZT5UaW1lPC9uYW1lPgogICAgIDxmbGFncz4yNjI3ODY8L2ZsYWdzPgogICAgIDx2YWx1ZSB0eXBlPSIyIj4wPC92YWx1ZT4KICAgIDwvQmFzaWNFbnRyeT4KICAgIDxCYXNpY0VudHJ5PgogICAgIDxuYW1lPlRpdGVyPC9uYW1lPgogICAgIDxmbGFncz4yNjI3ODY8L2ZsYWdzPgogICAgIDx2YWx1ZSB0eXBlPSIyIj4wPC92YWx1ZT4KICAgIDwvQmFzaWNFbnRyeT4KICAgIDxCYXNpY0VudHJ5PgogICAgIDxuYW1lPlBhcmFsbGVsPC9uYW1lPgogICAgIDxmbGFncz4yNjI3ODY8L2ZsYWdzPgogICAgIDx2YWx1ZSB0eXBlPSIyIj4wPC92YWx1ZT4KICAgIDwvQmFzaWNFbnRyeT4KICAgIDxCYXNpY0VudHJ5PgogICAgIDxuYW1lPlByaW9yaXR5PC9uYW1lPgogICAgIDxmbGFncz4yNjI3ODY8L2ZsYWdzPgogICAgIDx2YWx1ZSB0eXBlPSIyIj4wPC92YWx1ZT4KICAgIDwvQmFzaWNFbnRyeT4KICAgIDxCYXNpY0VudHJ5PgogICAgIDxuYW1lPk1pblZvbHVtZTwvbmFtZT4KICAgICA8ZmxhZ3M+MjYyNzg2PC9mbGFncz4KICAgICA8dmFsdWUgdHlwZT0iMiI+MDwvdmFsdWU+CiAgICA8L0Jhc2ljRW50cnk+CiAgICA8QmFzaWNFbnRyeT4KICAgICA8bmFtZT5WaXNpYmxlPC9uYW1lPgogICAgIDxmbGFncz4yNjI3ODY8L2ZsYWdzPgogICAgIDx2YWx1ZSB0eXBlPSIyIj4zPC92YWx1ZT4KICAgIDwvQmFzaWNFbnRyeT4KICAgPC9CYXNpY0VudHJ5PgogICA8QmFzaWNFbnRyeT4KICAgIDxuYW1lPlIzPC9uYW1lPgogICAgPGZsYWdzPjI2MjI3NDwvZmxhZ3M+CiAgICA8QmFzaWNFbnRyeT4KICAgICA8bmFtZT5FeHBpcmF0aW9uRGF0ZTwvbmFtZT4KICAgICA8ZmxhZ3M+MjYzMDQyPC9mbGFncz4KICAgICA8dmFsdWUgdHlwZT0iMyI+PC92YWx1ZT4KICAgIDwvQmFzaWNFbnRyeT4KICAgIDxCYXNpY0VudHJ5PgogICAgIDxuYW1lPkxvdE51bWJlcjwvbmFtZT4KICAgICA8ZmxhZ3M+MjYzMDQyPC9mbGFncz4KICAgICA8dmFsdWUgdHlwZT0iMyI+PC92YWx1ZT4KICAgIDwvQmFzaWNFbnRyeT4KICAgIDxCYXNpY0VudHJ5PgogICAgIDxuYW1lPlJlYWdlbnQ8L25hbWU+CiAgICAgPGZsYWdzPjI2MzA0MjwvZmxhZ3M+CiAgICAgPHZhbHVlIHR5cGU9IjMiPjwvdmFsdWU+CiAgICA8L0Jhc2ljRW50cnk+CiAgICA8QmFzaWNFbnRyeT4KICAgICA8bmFtZT5DYXRlZ29yeTwvbmFtZT4KICAgICA8ZmxhZ3M+MjYzMDQyPC9mbGFncz4KICAgICA8dmFsdWUgdHlwZT0iMyI+PC92YWx1ZT4KICAgIDwvQmFzaWNFbnRyeT4KICAgIDxCYXNpY0VudHJ5PgogICAgIDxuYW1lPkFjdGl2ZTwvbmFtZT4KICAgICA8ZmxhZ3M+MjYyNTMwPC9mbGFncz4KICAgICA8dmFsdWUgdHlwZT0iMSI+MDwvdmFsdWU+CiAgICA8L0Jhc2ljRW50cnk+CiAgICA8QmFzaWNFbnRyeT4KICAgICA8bmFtZT5UaW1lPC9uYW1lPgogICAgIDxmbGFncz4yNjI3ODY8L2ZsYWdzPgogICAgIDx2YWx1ZSB0eXBlPSIyIj4wPC92YWx1ZT4KICAgIDwvQmFzaWNFbnRyeT4KICAgIDxCYXNpY0VudHJ5PgogICAgIDxuYW1lPlRpdGVyPC9uYW1lPgogICAgIDxmbGFncz4yNjI3ODY8L2ZsYWdzPgogICAgIDx2YWx1ZSB0eXBlPSIyIj4wPC92YWx1ZT4KICAgIDwvQmFzaWNFbnRyeT4KICAgIDxCYXNpY0VudHJ5PgogICAgIDxuYW1lPlBhcmFsbGVsPC9uYW1lPgogICAgIDxmbGFncz4yNjI3ODY8L2ZsYWdzPgogICAgIDx2YWx1ZSB0eXBlPSIyIj4wPC92YWx1ZT4KICAgIDwvQmFzaWNFbnRyeT4KICAgIDxCYXNpY0VudHJ5PgogICAgIDxuYW1lPlByaW9yaXR5PC9uYW1lPgogICAgIDxmbGFncz4yNjI3ODY8L2ZsYWdzPgogICAgIDx2YWx1ZSB0eXBlPSIyIj4wPC92YWx1ZT4KICAgIDwvQmFzaWNFbnRyeT4KICAgIDxCYXNpY0VudHJ5PgogICAgIDxuYW1lPk1pblZvbHVtZTwvbmFtZT4KICAgICA8ZmxhZ3M+MjYyNzg2PC9mbGFncz4KICAgICA8dmFsdWUgdHlwZT0iMiI+MDwvdmFsdWU+CiAgICA8L0Jhc2ljRW50cnk+CiAgICA8QmFzaWNFbnRyeT4KICAgICA8bmFtZT5WaXNpYmxlPC9uYW1lPgogICAgIDxmbGFncz4yNjI3ODY8L2ZsYWdzPgogICAgIDx2YWx1ZSB0eXBlPSIyIj4zPC92YWx1ZT4KICAgIDwvQmFzaWNFbnRyeT4KICAgPC9CYXNpY0VudHJ5PgogICA8QmFzaWNFbnRyeT4KICAgIDxuYW1lPlI0PC9uYW1lPgogICAgPGZsYWdzPjI2MjI3NDwvZmxhZ3M+CiAgICA8QmFzaWNFbnRyeT4KICAgICA8bmFtZT5FeHBpcmF0aW9uRGF0ZTwvbmFtZT4KICAgICA8ZmxhZ3M+MjYzMDQyPC9mbGFncz4KICAgICA8dmFsdWUgdHlwZT0iMyI+PC92YWx1ZT4KICAgIDwvQmFzaWNFbnRyeT4KICAgIDxCYXNpY0VudHJ5PgogICAgIDxuYW1lPkxvdE51bWJlcjwvbmFtZT4KICAgICA8ZmxhZ3M+MjYzMDQyPC9mbGFncz4KICAgICA8dmFsdWUgdHlwZT0iMyI+PC92YWx1ZT4KICAgIDwvQmFzaWNFbnRyeT4KICAgIDxCYXNpY0VudHJ5PgogICAgIDxuYW1lPlJlYWdlbnQ8L25hbWU+CiAgICAgPGZsYWdzPjI2MzA0MjwvZmxhZ3M+CiAgICAgPHZhbHVlIHR5cGU9IjMiPjwvdmFsdWU+CiAgICA8L0Jhc2ljRW50cnk+CiAgICA8QmFzaWNFbnRyeT4KICAgICA8bmFtZT5DYXRlZ29yeTwvbmFtZT4KICAgICA8ZmxhZ3M+MjYzMDQyPC9mbGFncz4KICAgICA8dmFsdWUgdHlwZT0iMyI+PC92YWx1ZT4KICAgIDwvQmFzaWNFbnRyeT4KICAgIDxCYXNpY0VudHJ5PgogICAgIDxuYW1lPkFjdGl2ZTwvbmFtZT4KICAgICA8ZmxhZ3M+MjYyNTMwPC9mbGFncz4KICAgICA8dmFsdWUgdHlwZT0iMSI+MDwvdmFsdWU+CiAgICA8L0Jhc2ljRW50cnk+CiAgICA8QmFzaWNFbnRyeT4KICAgICA8bmFtZT5UaW1lPC9uYW1lPgogICAgIDxmbGFncz4yNjI3ODY8L2ZsYWdzPgogICAgIDx2YWx1ZSB0eXBlPSIyIj4wPC92YWx1ZT4KICAgIDwvQmFzaWNFbnRyeT4KICAgIDxCYXNpY0VudHJ5PgogICAgIDxuYW1lPlRpdGVyPC9uYW1lPgogICAgIDxmbGFncz4yNjI3ODY8L2ZsYWdzPgogICAgIDx2YWx1ZSB0eXBlPSIyIj4wPC92YWx1ZT4KICAgIDwvQmFzaWNFbnRyeT4KICAgIDxCYXNpY0VudHJ5PgogICAgIDxuYW1lPlBhcmFsbGVsPC9uYW1lPgogICAgIDxmbGFncz4yNjI3ODY8L2ZsYWdzPgogICAgIDx2YWx1ZSB0eXBlPSIyIj4wPC92YWx1ZT4KICAgIDwvQmFzaWNFbnRyeT4KICAgIDxCYXNpY0VudHJ5PgogICAgIDxuYW1lPlByaW9yaXR5PC9uYW1lPgogICAgIDxmbGFncz4yNjI3ODY8L2ZsYWdzPgogICAgIDx2YWx1ZSB0eXBlPSIyIj4wPC92YWx1ZT4KICAgIDwvQmFzaWNFbnRyeT4KICAgIDxCYXNpY0VudHJ5PgogICAgIDxuYW1lPk1pblZvbHVtZTwvbmFtZT4KICAgICA8ZmxhZ3M+MjYyNzg2PC9mbGFncz4KICAgICA8dmFsdWUgdHlwZT0iMiI+MDwvdmFsdWU+CiAgICA8L0Jhc2ljRW50cnk+CiAgICA8QmFzaWNFbnRyeT4KICAgICA8bmFtZT5WaXNpYmxlPC9uYW1lPgogICAgIDxmbGFncz4yNjI3ODY8L2ZsYWdzPgogICAgIDx2YWx1ZSB0eXBlPSIyIj4zPC92YWx1ZT4KICAgIDwvQmFzaWNFbnRyeT4KICAgPC9CYXNpY0VudHJ5PgogICA8QmFzaWNFbnRyeT4KICAgIDxuYW1lPlI1PC9uYW1lPgogICAgPGZsYWdzPjI2MjI3NDwvZmxhZ3M+CiAgICA8QmFzaWNFbnRyeT4KICAgICA8bmFtZT5FeHBpcmF0aW9uRGF0ZTwvbmFtZT4KICAgICA8ZmxhZ3M+MjYzMDQyPC9mbGFncz4KICAgICA8dmFsdWUgdHlwZT0iMyI+PC92YWx1ZT4KICAgIDwvQmFzaWNFbnRyeT4KICAgIDxCYXNpY0VudHJ5PgogICAgIDxuYW1lPkxvdE51bWJlcjwvbmFtZT4KICAgICA8ZmxhZ3M+MjYzMDQyPC9mbGFncz4KICAgICA8dmFsdWUgdHlwZT0iMyI+PC92YWx1ZT4KICAgIDwvQmFzaWNFbnRyeT4KICAgIDxCYXNpY0VudHJ5PgogICAgIDxuYW1lPlJlYWdlbnQ8L25hbWU+CiAgICAgPGZsYWdzPjI2MzA0MjwvZmxhZ3M+CiAgICAgPHZhbHVlIHR5cGU9IjMiPjwvdmFsdWU+CiAgICA8L0Jhc2ljRW50cnk+CiAgICA8QmFzaWNFbnRyeT4KICAgICA8bmFtZT5DYXRlZ29yeTwvbmFtZT4KICAgICA8ZmxhZ3M+MjYzMDQyPC9mbGFncz4KICAgICA8dmFsdWUgdHlwZT0iMyI+PC92YWx1ZT4KICAgIDwvQmFzaWNFbnRyeT4KICAgIDxCYXNpY0VudHJ5PgogICAgIDxuYW1lPkFjdGl2ZTwvbmFtZT4KICAgICA8ZmxhZ3M+MjYyNTMwPC9mbGFncz4KICAgICA8dmFsdWUgdHlwZT0iMSI+MDwvdmFsdWU+CiAgICA8L0Jhc2ljRW50cnk+CiAgICA8QmFzaWNFbnRyeT4KICAgICA8bmFtZT5UaW1lPC9uYW1lPgogICAgIDxmbGFncz4yNjI3ODY8L2ZsYWdzPgogICAgIDx2YWx1ZSB0eXBlPSIyIj4wPC92YWx1ZT4KICAgIDwvQmFzaWNFbnRyeT4KICAgIDxCYXNpY0VudHJ5PgogICAgIDxuYW1lPlRpdGVyPC9uYW1lPgogICAgIDxmbGFncz4yNjI3ODY8L2ZsYWdzPgogICAgIDx2YWx1ZSB0eXBlPSIyIj4wPC92YWx1ZT4KICAgIDwvQmFzaWNFbnRyeT4KICAgIDxCYXNpY0VudHJ5PgogICAgIDxuYW1lPlBhcmFsbGVsPC9uYW1lPgogICAgIDxmbGFncz4yNjI3ODY8L2ZsYWdzPgogICAgIDx2YWx1ZSB0eXBlPSIyIj4wPC92YWx1ZT4KICAgIDwvQmFzaWNFbnRyeT4KICAgIDxCYXNpY0VudHJ5PgogICAgIDxuYW1lPlByaW9yaXR5PC9uYW1lPgogICAgIDxmbGFncz4yNjI3ODY8L2ZsYWdzPgogICAgIDx2YWx1ZSB0eXBlPSIyIj4wPC92YWx1ZT4KICAgIDwvQmFzaWNFbnRyeT4KICAgIDxCYXNpY0VudHJ5PgogICAgIDxuYW1lPk1pblZvbHVtZTwvbmFtZT4KICAgICA8ZmxhZ3M+MjYyNzg2PC9mbGFncz4KICAgICA8dmFsdWUgdHlwZT0iMiI+MDwvdmFsdWU+CiAgICA8L0Jhc2ljRW50cnk+CiAgICA8QmFzaWNFbnRyeT4KICAgICA8bmFtZT5WaXNpYmxlPC9uYW1lPgogICAgIDxmbGFncz4yNjI3ODY8L2ZsYWdzPgogICAgIDx2YWx1ZSB0eXBlPSIyIj4yPC92YWx1ZT4KICAgIDwvQmFzaWNFbnRyeT4KICAgPC9CYXNpY0VudHJ5PgogICA8QmFzaWNFbnRyeT4KICAgIDxuYW1lPlI2PC9uYW1lPgogICAgPGZsYWdzPjI2MjI3NDwvZmxhZ3M+CiAgICA8QmFzaWNFbnRyeT4KICAgICA8bmFtZT5FeHBpcmF0aW9uRGF0ZTwvbmFtZT4KICAgICA8ZmxhZ3M+MjYzMDQyPC9mbGFncz4KICAgICA8dmFsdWUgdHlwZT0iMyI+PC92YWx1ZT4KICAgIDwvQmFzaWNFbnRyeT4KICAgIDxCYXNpY0VudHJ5PgogICAgIDxuYW1lPkxvdE51bWJlcjwvbmFtZT4KICAgICA8ZmxhZ3M+MjYzMDQyPC9mbGFncz4KICAgICA8dmFsdWUgdHlwZT0iMyI+PC92YWx1ZT4KICAgIDwvQmFzaWNFbnRyeT4KICAgIDxCYXNpY0VudHJ5PgogICAgIDxuYW1lPlJlYWdlbnQ8L25hbWU+CiAgICAgPGZsYWdzPjI2MzA0MjwvZmxhZ3M+CiAgICAgPHZhbHVlIHR5cGU9IjMiPjwvdmFsdWU+CiAgICA8L0Jhc2ljRW50cnk+CiAgICA8QmFzaWNFbnRyeT4KICAgICA8bmFtZT5DYXRlZ29yeTwvbmFtZT4KICAgICA8ZmxhZ3M+MjYzMDQyPC9mbGFncz4KICAgICA8dmFsdWUgdHlwZT0iMyI+PC92YWx1ZT4KICAgIDwvQmFzaWNFbnRyeT4KICAgIDxCYXNpY0VudHJ5PgogICAgIDxuYW1lPkFjdGl2ZTwvbmFtZT4KICAgICA8ZmxhZ3M+MjYyNTMwPC9mbGFncz4KICAgICA8dmFsdWUgdHlwZT0iMSI+MDwvdmFsdWU+CiAgICA8L0Jhc2ljRW50cnk+CiAgICA8QmFzaWNFbnRyeT4KICAgICA8bmFtZT5UaW1lPC9uYW1lPgogICAgIDxmbGFncz4yNjI3ODY8L2ZsYWdzPgogICAgIDx2YWx1ZSB0eXBlPSIyIj4wPC92YWx1ZT4KICAgIDwvQmFzaWNFbnRyeT4KICAgIDxCYXNpY0VudHJ5PgogICAgIDxuYW1lPlRpdGVyPC9uYW1lPgogICAgIDxmbGFncz4yNjI3ODY8L2ZsYWdzPgogICAgIDx2YWx1ZSB0eXBlPSIyIj4wPC92YWx1ZT4KICAgIDwvQmFzaWNFbnRyeT4KICAgIDxCYXNpY0VudHJ5PgogICAgIDxuYW1lPlBhcmFsbGVsPC9uYW1lPgogICAgIDxmbGFncz4yNjI3ODY8L2ZsYWdzPgogICAgIDx2YWx1ZSB0eXBlPSIyIj4wPC92YWx1ZT4KICAgIDwvQmFzaWNFbnRyeT4KICAgIDxCYXNpY0VudHJ5PgogICAgIDxuYW1lPlByaW9yaXR5PC9uYW1lPgogICAgIDxmbGFncz4yNjI3ODY8L2ZsYWdzPgogICAgIDx2YWx1ZSB0eXBlPSIyIj4wPC92YWx1ZT4KICAgIDwvQmFzaWNFbnRyeT4KICAgIDxCYXNpY0VudHJ5PgogICAgIDxuYW1lPk1pblZvbHVtZTwvbmFtZT4KICAgICA8ZmxhZ3M+MjYyNzg2PC9mbGFncz4KICAgICA8dmFsdWUgdHlwZT0iMiI+MDwvdmFsdWU+CiAgICA8L0Jhc2ljRW50cnk+CiAgICA8QmFzaWNFbnRyeT4KICAgICA8bmFtZT5WaXNpYmxlPC9uYW1lPgogICAgIDxmbGFncz4yNjI3ODY8L2ZsYWdzPgogICAgIDx2YWx1ZSB0eXBlPSIyIj4yPC92YWx1ZT4KICAgIDwvQmFzaWNFbnRyeT4KICAgPC9CYXNpY0VudHJ5PgogICA8QmFzaWNFbnRyeT4KICAgIDxuYW1lPlI3PC9uYW1lPgogICAgPGZsYWdzPjI2MjI3NDwvZmxhZ3M+CiAgICA8QmFzaWNFbnRyeT4KICAgICA8bmFtZT5FeHBpcmF0aW9uRGF0ZTwvbmFtZT4KICAgICA8ZmxhZ3M+MjYzMDQyPC9mbGFncz4KICAgICA8dmFsdWUgdHlwZT0iMyI+PC92YWx1ZT4KICAgIDwvQmFzaWNFbnRyeT4KICAgIDxCYXNpY0VudHJ5PgogICAgIDxuYW1lPkxvdE51bWJlcjwvbmFtZT4KICAgICA8ZmxhZ3M+MjYzMDQyPC9mbGFncz4KICAgICA8dmFsdWUgdHlwZT0iMyI+PC92YWx1ZT4KICAgIDwvQmFzaWNFbnRyeT4KICAgIDxCYXNpY0VudHJ5PgogICAgIDxuYW1lPlJlYWdlbnQ8L25hbWU+CiAgICAgPGZsYWdzPjI2MzA0MjwvZmxhZ3M+CiAgICAgPHZhbHVlIHR5cGU9IjMiPjwvdmFsdWU+CiAgICA8L0Jhc2ljRW50cnk+CiAgICA8QmFzaWNFbnRyeT4KICAgICA8bmFtZT5DYXRlZ29yeTwvbmFtZT4KICAgICA8ZmxhZ3M+MjYzMDQyPC9mbGFncz4KICAgICA8dmFsdWUgdHlwZT0iMyI+PC92YWx1ZT4KICAgIDwvQmFzaWNFbnRyeT4KICAgIDxCYXNpY0VudHJ5PgogICAgIDxuYW1lPkFjdGl2ZTwvbmFtZT4KICAgICA8ZmxhZ3M+MjYyNTMwPC9mbGFncz4KICAgICA8dmFsdWUgdHlwZT0iMSI+MDwvdmFsdWU+CiAgICA8L0Jhc2ljRW50cnk+CiAgICA8QmFzaWNFbnRyeT4KICAgICA8bmFtZT5UaW1lPC9uYW1lPgogICAgIDxmbGFncz4yNjI3ODY8L2ZsYWdzPgogICAgIDx2YWx1ZSB0eXBlPSIyIj4wPC92YWx1ZT4KICAgIDwvQmFzaWNFbnRyeT4KICAgIDxCYXNpY0VudHJ5PgogICAgIDxuYW1lPlRpdGVyPC9uYW1lPgogICAgIDxmbGFncz4yNjI3ODY8L2ZsYWdzPgogICAgIDx2YWx1ZSB0eXBlPSIyIj4wPC92YWx1ZT4KICAgIDwvQmFzaWNFbnRyeT4KICAgIDxCYXNpY0VudHJ5PgogICAgIDxuYW1lPlBhcmFsbGVsPC9uYW1lPgogICAgIDxmbGFncz4yNjI3ODY8L2ZsYWdzPgogICAgIDx2YWx1ZSB0eXBlPSIyIj4wPC92YWx1ZT4KICAgIDwvQmFzaWNFbnRyeT4KICAgIDxCYXNpY0VudHJ5PgogICAgIDxuYW1lPlByaW9yaXR5PC9uYW1lPgogICAgIDxmbGFncz4yNjI3ODY8L2ZsYWdzPgogICAgIDx2YWx1ZSB0eXBlPSIyIj4wPC92YWx1ZT4KICAgIDwvQmFzaWNFbnRyeT4KICAgIDxCYXNpY0VudHJ5PgogICAgIDxuYW1lPk1pblZvbHVtZTwvbmFtZT4KICAgICA8ZmxhZ3M+MjYyNzg2PC9mbGFncz4KICAgICA8dmFsdWUgdHlwZT0iMiI+MDwvdmFsdWU+CiAgICA8L0Jhc2ljRW50cnk+CiAgICA8QmFzaWNFbnRyeT4KICAgICA8bmFtZT5WaXNpYmxlPC9uYW1lPgogICAgIDxmbGFncz4yNjI3ODY8L2ZsYWdzPgogICAgIDx2YWx1ZSB0eXBlPSIyIj4yPC92YWx1ZT4KICAgIDwvQmFzaWNFbnRyeT4KICAgPC9CYXNpY0VudHJ5PgogICA8QmFzaWNFbnRyeT4KICAgIDxuYW1lPlI4PC9uYW1lPgogICAgPGZsYWdzPjI2MjI3NDwvZmxhZ3M+CiAgICA8QmFzaWNFbnRyeT4KICAgICA8bmFtZT5FeHBpcmF0aW9uRGF0ZTwvbmFtZT4KICAgICA8ZmxhZ3M+MjYzMDQyPC9mbGFncz4KICAgICA8dmFsdWUgdHlwZT0iMyI+PC92YWx1ZT4KICAgIDwvQmFzaWNFbnRyeT4KICAgIDxCYXNpY0VudHJ5PgogICAgIDxuYW1lPkxvdE51bWJlcjwvbmFtZT4KICAgICA8ZmxhZ3M+MjYzMDQyPC9mbGFncz4KICAgICA8dmFsdWUgdHlwZT0iMyI+PC92YWx1ZT4KICAgIDwvQmFzaWNFbnRyeT4KICAgIDxCYXNpY0VudHJ5PgogICAgIDxuYW1lPlJlYWdlbnQ8L25hbWU+CiAgICAgPGZsYWdzPjI2MzA0MjwvZmxhZ3M+CiAgICAgPHZhbHVlIHR5cGU9IjMiPjwvdmFsdWU+CiAgICA8L0Jhc2ljRW50cnk+CiAgICA8QmFzaWNFbnRyeT4KICAgICA8bmFtZT5DYXRlZ29yeTwvbmFtZT4KICAgICA8ZmxhZ3M+MjYzMDQyPC9mbGFncz4KICAgICA8dmFsdWUgdHlwZT0iMyI+PC92YWx1ZT4KICAgIDwvQmFzaWNFbnRyeT4KICAgIDxCYXNpY0VudHJ5PgogICAgIDxuYW1lPkFjdGl2ZTwvbmFtZT4KICAgICA8ZmxhZ3M+MjYyNTMwPC9mbGFncz4KICAgICA8dmFsdWUgdHlwZT0iMSI+MDwvdmFsdWU+CiAgICA8L0Jhc2ljRW50cnk+CiAgICA8QmFzaWNFbnRyeT4KICAgICA8bmFtZT5UaW1lPC9uYW1lPgogICAgIDxmbGFncz4yNjI3ODY8L2ZsYWdzPgogICAgIDx2YWx1ZSB0eXBlPSIyIj4wPC92YWx1ZT4KICAgIDwvQmFzaWNFbnRyeT4KICAgIDxCYXNpY0VudHJ5PgogICAgIDxuYW1lPlRpdGVyPC9uYW1lPgogICAgIDxmbGFncz4yNjI3ODY8L2ZsYWdzPgogICAgIDx2YWx1ZSB0eXBlPSIyIj4wPC92YWx1ZT4KICAgIDwvQmFzaWNFbnRyeT4KICAgIDxCYXNpY0VudHJ5PgogICAgIDxuYW1lPlBhcmFsbGVsPC9uYW1lPgogICAgIDxmbGFncz4yNjI3ODY8L2ZsYWdzPgogICAgIDx2YWx1ZSB0eXBlPSIyIj4wPC92YWx1ZT4KICAgIDwvQmFzaWNFbnRyeT4KICAgIDxCYXNpY0VudHJ5PgogICAgIDxuYW1lPlByaW9yaXR5PC9uYW1lPgogICAgIDxmbGFncz4yNjI3ODY8L2ZsYWdzPgogICAgIDx2YWx1ZSB0eXBlPSIyIj4wPC92YWx1ZT4KICAgIDwvQmFzaWNFbnRyeT4KICAgIDxCYXNpY0VudHJ5PgogICAgIDxuYW1lPk1pblZvbHVtZTwvbmFtZT4KICAgICA8ZmxhZ3M+MjYyNzg2PC9mbGFncz4KICAgICA8dmFsdWUgdHlwZT0iMiI+MDwvdmFsdWU+CiAgICA8L0Jhc2ljRW50cnk+CiAgICA8QmFzaWNFbnRyeT4KICAgICA8bmFtZT5WaXNpYmxlPC9uYW1lPgogICAgIDxmbGFncz4yNjI3ODY8L2ZsYWdzPgogICAgIDx2YWx1ZSB0eXBlPSIyIj4yPC92YWx1ZT4KICAgIDwvQmFzaWNFbnRyeT4KICAgPC9CYXNpY0VudHJ5PgogICA8QmFzaWNFbnRyeT4KICAgIDxuYW1lPlMxPC9uYW1lPgogICAgPGZsYWdzPjI2MjI3NDwvZmxhZ3M+CiAgICA8QmFzaWNFbnRyeT4KICAgICA8bmFtZT5FeHBpcmF0aW9uRGF0ZTwvbmFtZT4KICAgICA8ZmxhZ3M+MjYzMDQyPC9mbGFncz4KICAgICA8dmFsdWUgdHlwZT0iMyI+PC92YWx1ZT4KICAgIDwvQmFzaWNFbnRyeT4KICAgIDxCYXNpY0VudHJ5PgogICAgIDxuYW1lPkxvdE51bWJlcjwvbmFtZT4KICAgICA8ZmxhZ3M+MjYzMDQyPC9mbGFncz4KICAgICA8dmFsdWUgdHlwZT0iMyI+PC92YWx1ZT4KICAgIDwvQmFzaWNFbnRyeT4KICAgIDxCYXNpY0VudHJ5PgogICAgIDxuYW1lPlJlYWdlbnQ8L25hbWU+CiAgICAgPGZsYWdzPjI2MzA0MjwvZmxhZ3M+CiAgICAgPHZhbHVlIHR5cGU9IjMiPjwvdmFsdWU+CiAgICA8L0Jhc2ljRW50cnk+CiAgICA8QmFzaWNFbnRyeT4KICAgICA8bmFtZT5DYXRlZ29yeTwvbmFtZT4KICAgICA8ZmxhZ3M+MjYzMDQyPC9mbGFncz4KICAgICA8dmFsdWUgdHlwZT0iMyI+PC92YWx1ZT4KICAgIDwvQmFzaWNFbnRyeT4KICAgIDxCYXNpY0VudHJ5PgogICAgIDxuYW1lPkFjdGl2ZTwvbmFtZT4KICAgICA8ZmxhZ3M+MjYyNTMwPC9mbGFncz4KICAgICA8dmFsdWUgdHlwZT0iMSI+MDwvdmFsdWU+CiAgICA8L0Jhc2ljRW50cnk+CiAgICA8QmFzaWNFbnRyeT4KICAgICA8bmFtZT5UaW1lPC9uYW1lPgogICAgIDxmbGFncz4yNjI3ODY8L2ZsYWdzPgogICAgIDx2YWx1ZSB0eXBlPSIyIj4wPC92YWx1ZT4KICAgIDwvQmFzaWNFbnRyeT4KICAgIDxCYXNpY0VudHJ5PgogICAgIDxuYW1lPlRpdGVyPC9uYW1lPgogICAgIDxmbGFncz4yNjI3ODY8L2ZsYWdzPgogICAgIDx2YWx1ZSB0eXBlPSIyIj4wPC92YWx1ZT4KICAgIDwvQmFzaWNFbnRyeT4KICAgIDxCYXNpY0VudHJ5PgogICAgIDxuYW1lPlBhcmFsbGVsPC9uYW1lPgogICAgIDxmbGFncz4yNjI3ODY8L2ZsYWdzPgogICAgIDx2YWx1ZSB0eXBlPSIyIj4wPC92YWx1ZT4KICAgIDwvQmFzaWNFbnRyeT4KICAgIDxCYXNpY0VudHJ5PgogICAgIDxuYW1lPlByaW9yaXR5PC9uYW1lPgogICAgIDxmbGFncz4yNjI3ODY8L2ZsYWdzPgogICAgIDx2YWx1ZSB0eXBlPSIyIj4wPC92YWx1ZT4KICAgIDwvQmFzaWNFbnRyeT4KICAgIDxCYXNpY0VudHJ5PgogICAgIDxuYW1lPk1pblZvbHVtZTwvbmFtZT4KICAgICA8ZmxhZ3M+MjYyNzg2PC9mbGFncz4KICAgICA8dmFsdWUgdHlwZT0iMiI+MDwvdmFsdWU+CiAgICA8L0Jhc2ljRW50cnk+CiAgICA8QmFzaWNFbnRyeT4KICAgICA8bmFtZT5WaXNpYmxlPC9uYW1lPgogICAgIDxmbGFncz4yNjI3ODY8L2ZsYWdzPgogICAgIDx2YWx1ZSB0eXBlPSIyIj43PC92YWx1ZT4KICAgIDwvQmFzaWNFbnRyeT4KICAgPC9CYXNpY0VudHJ5PgogICA8QmFzaWNFbnRyeT4KICAgIDxuYW1lPlMyPC9uYW1lPgogICAgPGZsYWdzPjI2MjI3NDwvZmxhZ3M+CiAgICA8QmFzaWNFbnRyeT4KICAgICA8bmFtZT5FeHBpcmF0aW9uRGF0ZTwvbmFtZT4KICAgICA8ZmxhZ3M+MjYzMDQyPC9mbGFncz4KICAgICA8dmFsdWUgdHlwZT0iMyI+PC92YWx1ZT4KICAgIDwvQmFzaWNFbnRyeT4KICAgIDxCYXNpY0VudHJ5PgogICAgIDxuYW1lPkxvdE51bWJlcjwvbmFtZT4KICAgICA8ZmxhZ3M+MjYzMDQyPC9mbGFncz4KICAgICA8dmFsdWUgdHlwZT0iMyI+PC92YWx1ZT4KICAgIDwvQmFzaWNFbnRyeT4KICAgIDxCYXNpY0VudHJ5PgogICAgIDxuYW1lPlJlYWdlbnQ8L25hbWU+CiAgICAgPGZsYWdzPjI2MzA0MjwvZmxhZ3M+CiAgICAgPHZhbHVlIHR5cGU9IjMiPjwvdmFsdWU+CiAgICA8L0Jhc2ljRW50cnk+CiAgICA8QmFzaWNFbnRyeT4KICAgICA8bmFtZT5DYXRlZ29yeTwvbmFtZT4KICAgICA8ZmxhZ3M+MjYzMDQyPC9mbGFncz4KICAgICA8dmFsdWUgdHlwZT0iMyI+PC92YWx1ZT4KICAgIDwvQmFzaWNFbnRyeT4KICAgIDxCYXNpY0VudHJ5PgogICAgIDxuYW1lPkFjdGl2ZTwvbmFtZT4KICAgICA8ZmxhZ3M+MjYyNTMwPC9mbGFncz4KICAgICA8dmFsdWUgdHlwZT0iMSI+MDwvdmFsdWU+CiAgICA8L0Jhc2ljRW50cnk+CiAgICA8QmFzaWNFbnRyeT4KICAgICA8bmFtZT5UaW1lPC9uYW1lPgogICAgIDxmbGFncz4yNjI3ODY8L2ZsYWdzPgogICAgIDx2YWx1ZSB0eXBlPSIyIj4wPC92YWx1ZT4KICAgIDwvQmFzaWNFbnRyeT4KICAgIDxCYXNpY0VudHJ5PgogICAgIDxuYW1lPlRpdGVyPC9uYW1lPgogICAgIDxmbGFncz4yNjI3ODY8L2ZsYWdzPgogICAgIDx2YWx1ZSB0eXBlPSIyIj4wPC92YWx1ZT4KICAgIDwvQmFzaWNFbnRyeT4KICAgIDxCYXNpY0VudHJ5PgogICAgIDxuYW1lPlBhcmFsbGVsPC9uYW1lPgogICAgIDxmbGFncz4yNjI3ODY8L2ZsYWdzPgogICAgIDx2YWx1ZSB0eXBlPSIyIj4wPC92YWx1ZT4KICAgIDwvQmFzaWNFbnRyeT4KICAgIDxCYXNpY0VudHJ5PgogICAgIDxuYW1lPlByaW9yaXR5PC9uYW1lPgogICAgIDxmbGFncz4yNjI3ODY8L2ZsYWdzPgogICAgIDx2YWx1ZSB0eXBlPSIyIj4wPC92YWx1ZT4KICAgIDwvQmFzaWNFbnRyeT4KICAgIDxCYXNpY0VudHJ5PgogICAgIDxuYW1lPk1pblZvbHVtZTwvbmFtZT4KICAgICA8ZmxhZ3M+MjYyNzg2PC9mbGFncz4KICAgICA8dmFsdWUgdHlwZT0iMiI+MDwvdmFsdWU+CiAgICA8L0Jhc2ljRW50cnk+CiAgICA8QmFzaWNFbnRyeT4KICAgICA8bmFtZT5WaXNpYmxlPC9uYW1lPgogICAgIDxmbGFncz4yNjI3ODY8L2ZsYWdzPgogICAgIDx2YWx1ZSB0eXBlPSIyIj43PC92YWx1ZT4KICAgIDwvQmFzaWNFbnRyeT4KICAgPC9CYXNpY0VudHJ5PgogIDwvQmFzaWNFbnRyeT4KICA8QmFzaWNFbnRyeT4KICAgPG5hbWU+U2FtcGxlczwvbmFtZT4KICAgPGZsYWdzPjI2MjI3NDwvZmxhZ3M+CiAgIDxCYXNpY0VudHJ5PgogICAgPG5hbWU+MDwvbmFtZT4KICAgIDxmbGFncz4yNjIyNzQ8L2ZsYWdzPgogICAgPEJhc2ljRW50cnk+CiAgICAgPG5hbWU+QW5ub3RhdGlvbjwvbmFtZT4KICAgICA8ZmxhZ3M+MjYzMDQyPC9mbGFncz4KICAgICA8dmFsdWUgdHlwZT0iMyI+VmlvQmx1ZQpWaW9HcmVlbgpGSVRDClBFClBlckNQLVZpbzcwMApQRS1WaW83NzAKQVBDCkFQQy1WaW83NzA8L3ZhbHVlPgogICAgPC9CYXNpY0VudHJ5PgogICAgPEJhc2ljRW50cnk+CiAgICAgPG5hbWU+UmVhZ2VudHM8L25hbWU+CiAgICAgPGZsYWdzPjI2MzU1NDwvZmxhZ3M+CiAgICAgPHZhbHVlIHR5cGU9IjUiPjB4MDwvdmFsdWU+CiAgICA8L0Jhc2ljRW50cnk+CiAgICA8QmFzaWNFbnRyeT4KICAgICA8bmFtZT5GbG93UmF0ZTwvbmFtZT4KICAgICA8ZmxhZ3M+MjYzMDQyPC9mbGFncz4KICAgICA8dmFsdWUgdHlwZT0iMyI+TG93PC92YWx1ZT4KICAgIDwvQmFzaWNFbnRyeT4KICAgIDxCYXNpY0VudHJ5PgogICAgIDxuYW1lPkF1dG9GbG93UmF0ZTwvbmFtZT4KICAgICA8ZmxhZ3M+MjYyNTMwPC9mbGFncz4KICAgICA8dmFsdWUgdHlwZT0iMSI+MDwvdmFsdWU+CiAgICA8L0Jhc2ljRW50cnk+CiAgICA8QmFzaWNFbnRyeT4KICAgICA8bmFtZT5FdmVudExpbWl0PC9uYW1lPgogICAgIDxmbGFncz4yNjI3ODY8L2ZsYWdzPgogICAgIDx2YWx1ZSB0eXBlPSIyIj4xMDAwMDwvdmFsdWU+CiAgICA8L0Jhc2ljRW50cnk+CiAgICA8QmFzaWNFbnRyeT4KICAgICA8bmFtZT5FdmVudExpbWl0ZWQ8L25hbWU+CiAgICAgPGZsYWdzPjI2MjUzMDwvZmxhZ3M+CiAgICAgPHZhbHVlIHR5cGU9IjEiPjE8L3ZhbHVlPgogICAgPC9CYXNpY0VudHJ5PgogICAgPEJhc2ljRW50cnk+CiAgICAgPG5hbWU+R2F0ZTwvbmFtZT4KICAgICA8ZmxhZ3M+MjYzMDQyPC9mbGFncz4KICAgICA8dmFsdWUgdHlwZT0iMyI+bGl2ZVxQMVxQMjwvdmFsdWU+CiAgICA8L0Jhc2ljRW50cnk+CiAgICA8QmFzaWNFbnRyeT4KICAgICA8bmFtZT5HYXRlRmxhZ3M8L25hbWU+CiAgICAgPGZsYWdzPjI2Mjc4NjwvZmxhZ3M+CiAgICAgPHZhbHVlIHR5cGU9IjIiPjM8L3ZhbHVlPgogICAgPC9CYXNpY0VudHJ5PgogICAgPEJhc2ljRW50cnk+CiAgICAgPG5hbWU+TW9kZTwvbmFtZT4KICAgICA8ZmxhZ3M+MjYzMDQyPC9mbGFncz4KICAgICA8dmFsdWUgdHlwZT0iMyI+U3RhbmRhcmQ8L3ZhbHVlPgogICAgPC9CYXNpY0VudHJ5PgogICAgPEJhc2ljRW50cnk+CiAgICAgPG5hbWU+U2VwYXJhdGlvblZvbHVtZTwvbmFtZT4KICAgICA8ZmxhZ3M+MjYyNzg2PC9mbGFncz4KICAgICA8dmFsdWUgdHlwZT0iMiI+MjAwPC92YWx1ZT4KICAgIDwvQmFzaWNFbnRyeT4KICAgIDxCYXNpY0VudHJ5PgogICAgIDxuYW1lPlNhbXBsZVZvbHVtZTwvbmFtZT4KICAgICA8ZmxhZ3M+MjYyNzg2PC9mbGFncz4KICAgICA8dmFsdWUgdHlwZT0iMiI+NDA8L3ZhbHVlPgogICAgPC9CYXNpY0VudHJ5PgogICAgPEJhc2ljRW50cnk+CiAgICAgPG5hbWU+UGVyZm9ybUF1dG9MYWJlbGluZzwvbmFtZT4KICAgICA8ZmxhZ3M+MjYyNTMwPC9mbGFncz4KICAgICA8dmFsdWUgdHlwZT0iMSI+MDwvdmFsdWU+CiAgICA8L0Jhc2ljRW50cnk+CiAgICA8QmFzaWNFbnRyeT4KICAgICA8bmFtZT5NaXhpbmdQYXJhbWV0ZXJzPC9uYW1lPgogICAgIDxmbGFncz4yNjIyNzQ8L2ZsYWdzPgogICAgPC9CYXNpY0VudHJ5PgogICAgPEJhc2ljRW50cnk+CiAgICAgPG5hbWU+TWl4aW5nRnJlcXVlbmN5PC9uYW1lPgogICAgIDxmbGFncz4yNjI3ODY8L2ZsYWdzPgogICAgIDx2YWx1ZSB0eXBlPSIyIj4wPC92YWx1ZT4KICAgIDwvQmFzaWNFbnRyeT4KICAgIDxCYXNpY0VudHJ5PgogICAgIDxuYW1lPk1peGluZ0R1cmF0aW9uPC9uYW1lPgogICAgIDxmbGFncz4yNjI3ODY8L2ZsYWdzPgogICAgIDx2YWx1ZSB0eXBlPSIyIj4wPC92YWx1ZT4KICAgIDwvQmFzaWNFbnRyeT4KICAgIDxCYXNpY0VudHJ5PgogICAgIDxuYW1lPk1peGluZ0FsZ29yaXRobTwvbmFtZT4KICAgICA8ZmxhZ3M+MjYyNzg2PC9mbGFncz4KICAgICA8dmFsdWUgdHlwZT0iMiI+MDwvdmFsdWU+CiAgICA8L0Jhc2ljRW50cnk+CiAgICA8QmFzaWNFbnRyeT4KICAgICA8bmFtZT5NaXhpbmdEZXZpY2U8L25hbWU+CiAgICAgPGZsYWdzPjI2MzA0MjwvZmxhZ3M+CiAgICAgPHZhbHVlIHR5cGU9IjMiPk5vbmVNaXhlcjwvdmFsdWU+CiAgICA8L0Jhc2ljRW50cnk+CiAgICA8QmFzaWNFbnRyeT4KICAgICA8bmFtZT5NaXhpbmdLZXk8L25hbWU+CiAgICAgPGZsYWdzPjI2MzA0MjwvZmxhZ3M+CiAgICAgPHZhbHVlIHR5cGU9IjMiPk9mZjwvdmFsdWU+CiAgICA8L0Jhc2ljRW50cnk+CiAgICA8QmFzaWNFbnRyeT4KICAgICA8bmFtZT5NaXhpbmdOYW1lPC9uYW1lPgogICAgIDxmbGFncz4yNjMwNDI8L2ZsYWdzPgogICAgIDx2YWx1ZSB0eXBlPSIzIj5PZmY8L3ZhbHVlPgogICAgPC9CYXNpY0VudHJ5PgogICAgPEJhc2ljRW50cnk+CiAgICAgPG5hbWU+VXNlTGlxdWlkRGV0ZWN0aW9uPC9uYW1lPgogICAgIDxmbGFncz4yNjI1MzA8L2ZsYWdzPgogICAgIDx2YWx1ZSB0eXBlPSIxIj4wPC92YWx1ZT4KICAgIDwvQmFzaWNFbnRyeT4KICAgIDxCYXNpY0VudHJ5PgogICAgIDxuYW1lPlNhbXBsZUlkPC9uYW1lPgogICAgIDxmbGFncz4yNjMwNDI8L2ZsYWdzPgogICAgIDx2YWx1ZSB0eXBlPSIzIj48L3ZhbHVlPgogICAgPC9CYXNpY0VudHJ5PgogICAgPEJhc2ljRW50cnk+CiAgICAgPG5hbWU+UGF0aWVudElkPC9uYW1lPgogICAgIDxmbGFncz4yNjMwNDI8L2ZsYWdzPgogICAgIDx2YWx1ZSB0eXBlPSIzIj48L3ZhbHVlPgogICAgPC9CYXNpY0VudHJ5PgogICAgPEJhc2ljRW50cnk+CiAgICAgPG5hbWU+R3JvdXA8L25hbWU+CiAgICAgPGZsYWdzPjI2Mjc4NjwvZmxhZ3M+CiAgICAgPHZhbHVlIHR5cGU9IjIiPjA8L3ZhbHVlPgogICAgPC9CYXNpY0VudHJ5PgogICAgPEJhc2ljRW50cnk+CiAgICAgPG5hbWU+U3RhdGU8L25hbWU+CiAgICAgPGZsYWdzPjI2Mjc4NjwvZmxhZ3M+CiAgICAgPHZhbHVlIHR5cGU9IjIiPjI8L3ZhbHVlPgogICAgPC9CYXNpY0VudHJ5PgogICAgPEJhc2ljRW50cnk+CiAgICAgPG5hbWU+QWR2YW5jZWQ8L25hbWU+CiAgICAgPGZsYWdzPjI2Mjc4NjwvZmxhZ3M+CiAgICAgPHZhbHVlIHR5cGU9IjIiPjE8L3ZhbHVlPgogICAgPC9CYXNpY0VudHJ5PgogICAgPEJhc2ljRW50cnk+CiAgICAgPG5hbWU+QW5hbHlzaXNUZW1wbGF0ZTwvbmFtZT4KICAgICA8ZmxhZ3M+MjYzMDQyPC9mbGFncz4KICAgICA8dmFsdWUgdHlwZT0iMyI+PC92YWx1ZT4KICAgIDwvQmFzaWNFbnRyeT4KICAgIDxCYXNpY0VudHJ5PgogICAgIDxuYW1lPkluc3RydW1lbnRTZXR0aW5nPC9uYW1lPgogICAgIDxmbGFncz4yNjMwNDI8L2ZsYWdzPgogICAgIDx2YWx1ZSB0eXBlPSIzIj48L3ZhbHVlPgogICAgPC9CYXNpY0VudHJ5PgogICAgPEJhc2ljRW50cnk+CiAgICAgPG5hbWU+QWR2YW5jZWRNb2RlPC9uYW1lPgogICAgIDxmbGFncz4yNjMwNDI8L2ZsYWdzPgogICAgIDx2YWx1ZSB0eXBlPSIzIj48L3ZhbHVlPgogICAgPC9CYXNpY0VudHJ5PgogICAgPEJhc2ljRW50cnk+CiAgICAgPG5hbWU+QWR2YW5jZWRTdWJNb2RlPC9uYW1lPgogICAgIDxmbGFncz4yNjMwNDI8L2ZsYWdzPgogICAgIDx2YWx1ZSB0eXBlPSIzIj48L3ZhbHVlPgogICAgPC9CYXNpY0VudHJ5PgogICA8L0Jhc2ljRW50cnk+CiAgPC9CYXNpY0VudHJ5PgogPC9CYXNpY0VudHJ5PgogPEJhc2ljRW50cnk+CiAgPG5hbWU+Q29uZmlndXJhdGlvbjwvbmFtZT4KICA8ZmxhZ3M+MjYzMDQyPC9mbGFncz4KICA8dmFsdWUgdHlwZT0iMyI+Rkw4PC92YWx1ZT4KIDwvQmFzaWNFbnRyeT4KIDxCYXNpY0VudHJ5PgogIDxuYW1lPkZpbGVUeXBlPC9uYW1lPgogIDxmbGFncz4yNjMwNDI8L2ZsYWdzPgogIDx2YWx1ZSB0eXBlPSIzIj5FeHBlcmltZW50PC92YWx1ZT4KIDwvQmFzaWNFbnRyeT4KIDxCYXNpY0VudHJ5PgogIDxuYW1lPkNoZWNrc3VtPC9uYW1lPgogIDxmbGFncz4yNjI5MTQ8L2ZsYWdzPgogIDx2YWx1ZSB0eXBlPSIzIj5kZmU1MDcwYmUxY2YxNDhjZGQ5MzA2NjdmNGEyNjM1MzwvdmFsdWU+CiA8L0Jhc2ljRW50cnk+CjwvQmFzaWNFbnRyeT4K/@MB_WELLINFOS/d2lzIDEgMSAxNiBTaW5nbGUgdHViZSByYWNrIDAgMCAwIDAgMTEgMjAyMi1TZXAtMTkgOCAxNjoyMToxOCA=/@MB_SESSIONID/2cddb823-b92d-4e63-bc18-4335845ec117/   59926                                                                                                                ®&?al%9al%9ãZ?mÛ?;0T?M)?«;Ü>ÑËD?×$9ÂPº9{b>Vb:u!:îÕK?+?o%9o%9aÇ>Bl|>ß4J?Ù­>Q_>ån3?@%8O_¢9}~=:Çî9Q0´9¸)?À7wÌ+2wÌ+2ÏOT=v
=¬ß*?}ÿ<î ´;K^?ÎÚ¹99KÃÉ¾9v09Íõ>@ôU8wÌ«2wÌ«2R?P5?â:?¥Ô>¬8>M7?Ò'89ti9ªÉ>L29Ç9>J8YÙ3YÙ39¶C?ñÙ>§ø¤?ºØ?à/>3q?!?9æû9N¹>È$:7W:[Ç?áK8wÌ+3wÌ+3Ê.'?Fî >ù? û>²>Àn?î9fÆ8/ã§?ñ4:éËå9["I?Î´8¿V3¿V3¨,	?òä¬>LK?Ïp>|*>R35?X<¶¸«_9ÿ$¾Ô9£V\9©>sI9YÙ3YÙ3Ñ{?ä?:6^?ÅH!?w Å>DìP?P¯¾8Âª9û>):ÅÊ:bÕ?ûâº9èR3èR3³Ê>G>¬_??o>06>¹H(?y°¸49¯7z¾<ú9Â_Ç95Ô ?+nÉ9wÌ«3wÌ«3?1?Xç>§æC?µ£ª>áWm>
8?:¸9_i`¾ðrà9¶«9·õ'?`ð9FÁ3FÁ3ì
?jË>!6G?í|>BS>k<?2Dk8Pe¦9ú´=.9Â9Ï9¹>Ó/:¿Ö3¿Ö3å?J¡¼>÷7??k>þ[>Ó»2?ã¼¦¸¨[E9HX¾R_8¬ÙL9Ál¥=·¬9:$9ì3$9ì3ß+<?-¥ò>+F?¢À>ê¿>ÉV0?+)í¸¨0õ8ä÷¾<Ô9Ýó³9Fö?©E:YÙ4YÙ4»?Ù>4«e?µ»>s_>s@V?Ì­¹18¯MÀ@õ0:2z¤9w¶?Ù:!4!4uÛL?;?MF?LG?d:
?Þ8?ø­8	9°F'>Â¦
:Â9Åc6?cù:èR4èR4Ø?,­±>Ý@O?/°>M\j>+t@?òÁ`9èÄK9#/
?B;9£Õ9'f{>?ì:°!4°!4K×T?Õ?ùK?o?Û{Î>x??´¸º	9û¤¾-q:ü9Vtt?þ+§:wÌ+4wÌ+4ü?¹µ>âì??Ü>ï`>ôE6?Ê¹×T^9"¿pOÏ8g%9M >ÔÁ«:>64>64e9(?dÚ>SE?dJî>&´¥>8?®À7A:F9_­x=7I;9?y9V\À>EÖ³:FA4FA4é~?T½>ø=?\M>D?>é¹+?Bº¹.Ïk8;«¿ËÊc9$¶9½¿>	H´:ÍL4ÍL4¯$?Ï>æJ?ÂÞ>÷V>z2?°¡m¹cß9?²Í¾P:â´:iÛá>÷¼:¿V4¿V4aN?ú³>FÑB?Ë
Ó>Ú¯>àQ+?¿¸¬9|n¾}{9ä¯9l·>@+¿:\|a4\|a4c«½>fqz>ÆàA?ß1þ=1º=ø¿.?õF¹Õå09ö¿Wùü8Mw¸9/>.àÁ:$9l4$9l4ô'?NÒ>ï¦K?è|ì>ì¦§>$4?4ú_8ØQ`9ûÿ=áá:A/:Y?û[Ì:ëõv4ëõv4âú>Õß>½h?º7?tð>»C?Þ6)·ÔÁ9,¼P½{9lÍÁ9÷C¦>gÃÌ:YÙ4YÙ4¬j6?<pæ>Ã¦J?c¼¥>ûX>5C?¨ê¹«jÒ8G¿6BC:}1:°Ð?WìÚ:½74½74ômá>>úIF?­ãÿ>Ïª±>àZ8?,­Ã·y9÷3½&{µ9ÖAV9ÖX?ß:!4!4d&?BÛÚ>ÎËB?Æ)?:¨ó>G32?7OÈ9 uÖ9~ï>8%8>g9Bñ=D|÷:ô4ô4Ä`b?6¼?æ3H?*?A<¶>êà=?ð¿89zèv>ÞÐ8£êJ9Á>.;èR4èR4`9?ÔÔ>w`?iô/?×ÛÝ>-K?WÜ7Ã9æÞ>=³FÓ9/«9Ô®?¦;L±4L±4«?`n°>¬L?÷Ùæ>¹V>Î;?¹Â)9õþû¾àHÃ9Í>9,|?k;°¡4°¡4úÚ?¼¦>``G?zS¬>ào>08?	2ò¸g½x9¼Cy¾@/9Ý¶9úrÈ>é;n¦4n¦4=¹6?ñQä>.àL?#á?>Ã>øÔE?(2¸7µb8Ë¿`¿9³J»98?S;wÌ«4wÌ«4ºaº>qn>CH?Äu?É>rÍ8? l-µLU9mÐº(a:î¥ÿ9Ú?Àj;Û*±4Û*±4a?z.¶>al;? ä>m>G¢,?ï,8&W9>Vaì8)<9mÍ >û;>¶4>¶46=â<,43?=¥»Z=O?Á89"V>9}%¯>ÿ×·¡ï^9Õ?¼Ë];¢ç»4¢ç»4}S?6×?­nN?eJ?%z
?OP7?¶49:û:^2 ?¬Rª9ý¡9(V?A×;FÁ4FÁ46?f`Û>|T?ñ>í¡>¦ñ>?ßW´8 91¼Kº9Ùâ8]Pº9Ù>·
;j¤Æ4j¤Æ4û*@?ò>HK?g?Å©Í>ñ?5?î¥8,9Pý={cJ:êw:¦I?";ÍÌ4ÍÌ4ò®u=z(=3-;?>1=ògf=rn,?4lê8àvÍ9Y
>¥h9ñ&9Uq½>Ð";1aÑ41aÑ4¿3	?j©£>V?ñaÖ>·m>£hC?
ýß¸ðG9ae¾â¢Y8¿.-9Û >D|#;¿Ö4¿Ö4ÛÚ?æå²>é)\?-9?[èú>a=?Rç·~Ð49óÀ£½{E9¬³93>M);øÜ4øÜ4Nó>Õ´=ÐEK?8?Ï>¦F>Ìw>?/ru:¼¼I:»?;&;L¸:Nèf?8H.;\|á4\|á4¸_?Ê&?·I?ªÚé>Ê0¨>ù1?ò¾S8
À39¾È>  :öó$:EIy?i/;ÀÚæ4ÀÚæ4#)?¥bÒ>¨M?PÄ?À/Â>V|A?zV6/©x9~ßÜ;û7.:ºê:Xß"?n;;$9ì4$9ì4l¦/?rôÙ>ON?¤ü>C¥ª>8
=?fJý¸TÂ9Xk[¾¢A¨9ÎK:IY>ÛA;ñ4ñ4¼?»>eE?ñ>Ì¦>^[9?ÚÒ78Ì.>Ø+J9ú9&"?¶ôF;ëõö4ëõö4¢¦?WÕ¨>Éea?E?`ù>*ÞJ?\º¥¸÷f¤9?¾<ô:"Ú¿9.ÂF?øAQ;OTü4OTü4¨5?4®å>´RJ?k?¶Í½>c<?é[P¹À96Ö¾q»:]¨:WÜ4?Æ¦R;YÙ5YÙ5x?òÕ?aÉe?`|/?'ã>ÅE?æ9?h9¬¨>
:0µ+:!G?
xX;55yÕw?«ë	?Ýf?÷Ðæ>R>ºu\?ó8D9uC>¨ª;ï);¶l ?:®\;½75½75
?\Þ¸>¨ÅO?5'¢>:Kb>|p7?Z,·:òL9. ½¥eç9hºZ9ói?×\;ïæ5ïæ5!c ?ÔÃ>CòQ?#5>5S5>Øã>?Q¹S9áD²¾
 µ8aJ9,¹>Á9`;!5!5¬P?Õ?9C?/°>îz>Ë¾3?:7z19â=/.:Gå9ÓóB?Ê`;SE5SE50?¾ã>F?iÀ>Ëe>Ï0?º¤8øà&9$Õñ=ø¸kk9½­£½ra;ô5ô5Wâ?Á>½DB?¹>«N>¿D3?YDe¹Àö*9½¦+¿>%9ÿÆ9b?}>!¦g;¶£5¶£5Z?
,	?´K?ùg9?xò>WÀC?aC8&79½¤>®Ïf:Sô':iç/?¨
r;èR5èR5
r?Rî?à÷G?u+I?	?øé;?þº¸é¶9N"¾ùÁ:ARa:%î[?ës;55îe?EÝ>.z?PSj?1¾Å>®?*G<%ì; {X?#E:¹Ã:x4?t;L±5L±5Ä?è4>lÜ?Xo'?dð>}?ìA6=[øÛ<:T?É¯9¶!²9¡ü>Õqz;~`5~`5¢>E>&<S?ã>J?¸'?i÷@?Ï=+=
"i?oÒ7:z¼:z²#?{;°!5°!5Aÿ>¹¢>p¥I?¾>*o>©ø)?Ô9¸y(r9Ä½á Ø9@-:k >q;á¾#5á¾#5pî<ÚJ¬<²41?P0=Þ
=*'?17O9:'q<Ú :ªÁ9ÆT?;ë;n&5n&5¡F?sì>
W?Å}Î>G¥>hBG?»½9Ù­i9©>1{:P:y?óÜ;E)5E)5Dj=Çù&=_K?Kã¸=^=s¯T?i.·9ãó9GÀ>@ÜÃ;OÈ;åD?Ò;wÌ+5wÌ+5KÇ>üÃ>ËI=?->)y[>|g*?ï¸°k8Î_¾S97Ô:
>m@;©{.5©{.5]×õ>´ß>[RG?^?!<?x2?kÕØ8ø´9¤À>w:ç~:Îé?Vè;Û*15Û*156?8=º>J[?
 ?¶Ô>[¾@?YÙ9u:(Í>PÒ:<AM:J'(?§;
Ú35
Ú354>?×?ö<?·ñ>7Ç©>!<6?U¶¸xË9¾ë4¾/
h::ITZ?ýü;>65>65ú¨>Mõ_>À½@?#>«J>+(?in¹pî7Æà'ÀÒ@9 º9E¼>õü;p895p895p;??Eòó>`®H?¦!?ÛqÝ>ß:?zjµ·-h9[»G½Ð`B:$}ú9¢§F?#õ;¢ç;5¢ç;5DÙ[??³B?Èá·>»ñ>6?ùÉ¸¥9ü¦¾]è9N!E9á?\;Ô>5Ô>5kÙW?ù?·ûC?%3?(.ú>3.7?97]9o½>é:æá«9ÔW?!þ;FA5FA5&1?Ñ]O?×Ò@?Td_?'?êM?®`Ò9ö:dÆ>Ã¡5:M:Ê·?Ï1;8õC58õC5n>­N>çE?mr?ÅÙ>Â5?3¸zÉ#9X`È½"÷9È^9E}F?	ª;j¤F5j¤F5;\g?%?~B@?þ?-7Ò>Ê1?©Þ@·Øi9épÓ¼wÖ:üÌ½98?dS;SI5SI5¼É?%Î>>üE?5üô>ö¨>÷9?&U¸ù´ð8á°b¾hà::2iZ?;ÍL5ÍL5À>Sâ>`µ>?üâÓ>È>ä+?7Æ;¹ÐÔó88%E¿®f;"?;ú<?¦;ÿ±N5ÿ±N5l°®>±ÓV>g+P?èWs>Ò×2>ã).?é=UÒ³<ü¸O?m<:
üµ9þ<>?ÖZ;1aQ51aQ5`D>?wó>H?o+É>øa>3>?f³7<èu9«ý:=vT9s>9?Áp;cT5cT5?¦,?«JÊ>Û|Z? e¹>×g>øcM?F··_p95hC½Ô­»9îÃ9_{!?}£;¿V5¿V5eô?&9³>VS?UX?¸¸æ>Ò¿o?
¶;MZ:;ùÜz?Eê9¡V¹98ú!?£;ÇnY5ÇnY5ë¯>³÷>ot?ÎÂ?ñ°Á>AÕQ?+fÆ<4y<pÏK?þ|õ9@´9ES.?	§;ø\5ø\5\)?èúÙ>Ô+G?Âù>!á©>Ê/<??¶;:Eð9 H?süo9+²9Û¬>¯ª§;*Í^5*Í^5E µ>¦t>>?óû>©èD>H±4?DJ8åëH9KÛ>ëØ'9uu9z¯>sª;\|a5\|a5{ÏO?Lÿ><P?,õ><f>3K?X67 ã"9iH=(à¤9¼9¬?1¬;+d5+d5fÊQ?O{þ>Ô
S?¾Ý?éc½>ÑC?¥9¼µ×9-l>l9Ù°9#Á>¨´³;ÀÚf5ÀÚf5-D> aý=l4F?TM ?dÌã>Ç%4?Ô.+=(Ó<~O?y 9û8L£?ôê³;òi5òi5q>xÆ=à??·×?e$Í>Íÿ5?éxØ8¼%P9>·Dé9r­9è%,?âKµ;$9l5$9l5yÁ>à×>Ò A?Ìµ'>ýç=!9?°J=õù<¡1O?cr:B:0âm?ð¾µ;Uèn5Uèn5BX?×´Î>?8Ú÷>du>o?5ý9ïÑ´9²²=>3¡:øÈ9fG?ÍB¶;q5q5~-?aí>W;?=ã>$hS>-?Z8ú9ÔÉ=\9pà9s¶>0u·;¹Ft5¹Ft5ídð>ÇÉ>@?Á?Q@?¨(;?.829ê=£©9ý|Z9 F?.¸;ëõv5ëõv5LBs?OÑ£>r¾?%@q m?©?!±°<Â2W<\1R?ÑÜ:@X&:\ê©?e8¸;¥y5¥y5ïñy?jj­>·|¸?s@	m?Â?ÿ¨<YhV<	1I?Ó×Ñ:ÛªI:m0?ÆË¸;OT|5OT|5Îà>x0>ÕD?H]?®b?ê:?Y{x<_E<õH?ºt9æ[9FÁç>`¼;55I?>¬õl?à?â?úÄH?=-:h1:0	?Þn:Ü>:åR?½¿;YÙ5YÙ5·xZ?s¦?ÐR??jì¸>«K?tþô9Ú!:è­Â>à³Ø9Õð9@ÎD?µÀ;ò05ò05|~?:ë«>óÍC?P<z>¿`,>FÐ9?îï·¸i9ºn½>ö:`×:®
?&ÿÃ;55:??µÿý>uA?t·>»ü>¦4?åa8ÖúW9Pd>Û9°q¶9bßÐ>JÆ;$à5$à5j <?ú¾ø>âA?Z­>IEk>R<?Lj7mf9@+=uµ:VE:äek?¥¿È;½75½75;·£?Ö2?cZj?ðL&?@"¼>oJb?¨S7j9P½þ<T:3ºB:§,?eÌ;V5V5MX3?8Ô>nX?Ûà+?
·ß>¿®D?w>¹
Ö8LËc¿jtT8ä¿9Ñ=¨ZÍ;ïæ5ïæ5lL?k?¦XK?kì;? -ë>ÁL?Wyî¸Ú÷89Ð¥¾9G\9ÈÃö>abÎ;>5>5-!?éãÚ>Ø`<?[9"?)Ý>Jz;?Ý:EºÐ96A?¨­<ï¨;Z«X?/:Ò;!5!5Ë?i¬>¸@?P>J¨M>bd3?V;N¹Z0\9àÅï¾!jÐ9§´9²«?ÔÒ;ºí5ºí52B÷=mj=ù:^?Õ?»®­>¦ÊC?Jé;ëj0;ü`O?ðÉ	:ný:ò­?£õÒ;SE5SE5#|E?xü>rH?ÅÁ>Q\>Þï7?ÔßÓ¸ÃÖ9-¼¾|"9¢1 9mw>ÐÖ;ë5ë5Âµ?tC&?¤^t?j?«ª÷>6ß?þ¼D8¼	Q9Þïð=ÃEÜ9¶ú¡9.?ó
Û;ô5ô5óå@è6?ç~¹?Õq?í>¿o¦?BÃ9Ð³9I¿>n~:¹x:þb?ïÝà;L5L5Äfb?d?ÈJ?X	¶>Â²w>6#<?ªg¹YÉ¥9ßÜ²¾b:á9w³"?Aâ;¶£5¶£5¦ÚE?ÏÞô>ÈØN?[Ò>û>#C?®u7t9b¥h=ó.Ò91Å:¶>®ç;Oû5Oû5	?x·>óÈ??j=?À>vl.?n¸n9Ô¾@Ö:ÞëÚ9¬? Åè;èR5èR5ý?×Iº>z¿A?8>¬ß\>a7?Ö<¹È»É7¢oÀ ;U9»9%.?'8ê;ª5ª5]Ý²>ÒW>¿ÝT?ìÙa?@?¯;?lÜ6 }9â&<:o:b´Ê9A'?È-ë;55X³Ï<<É0?æ<.äH<Î&?b=¹sõ8Ý""¿ÑwÙ:¤:Ð¤)?ãÞë;³Y5³Y5TF?½Ã>±?UÉ2?ôëÉ>1«b?àª>6³jF9rö;g¥ª:9:ºl?)ô;L±5L±5Ó=`¾V=«ö,?R÷=(å<×?£R²8¡¡9Ø%>'÷:f:d:Å6(?>ü;å5å5
9?õØî>ÕF?^?V]B?c:?Y9®9(>7WF:Só:zg5?_ÿ;~`5~`5VÏ?=¶>ñ¢O?H?%)Î>§@<?E9+9£;~>/D:¦
:b1?õ}<¸5¸5Qu?®<¯>k>?@>?>,0?(¹dt94¬¿ià÷8|@9DÝh>¯<°¡5°¡5U?ìw?X÷Q?ð1?}ì>Ó±??å9x)9Ñ7Ô>U0ö9l6í9ô×?ô<Hg¢5Hg¢5+*>ý8>±X?¢`
?eä¸>??ò=y»<jyU?Öd:;ÉÚ:ÁZ?6<á¾£5á¾£5ø>û¢>d4C?l´>®»|>êä6?hbP¸#°95;*¾üí98g®9®Ñç>´½	<z¥5z¥5q\?Ï?H\?Ã8P?Owü>è"S?.Ó8{.ð8D±>ðRt:î÷>:1Ã#?c&<n¦5n¦5TÉ?Oo³>¶¶K?b8è>d>ò{:?¤E¸Q9U9ë1í½5%	9EÁ9B8{>$n<¬Å§5¬Å§5láz?G"?6!F?;Ñ>À>_·=?G;Á¸.Ø9vò«¾·r9&¦9J?Q¼<E©5E©52(?û3É>^ö9?DÛ>?$ >§/?$zz¹zOf9C5¿fI8°û8U¯L>²O
<Þtª5Þtª5`ÒÌ>ò>RD?C²2?nÐ÷>[8?RV[< Ô<"]S?3!¶9|9e?æR<wÌ«5wÌ«5ÄÕs?4?R.Q?#+Þ>ë4>}>?eò¸?Æ9ÄI¾0
 9°.:][>VÃ<$­5$­5%²a?sµ?êD?cÂ>Åå>B#3?áÛÌ8¦F9i>L]:ã	:@M?)¨<©{®5©{®5nq?6?KK?"Ô>ä3>é27?#f¾·Ylõ8»Æ½`0:øa
:üÈô>Ô<BÓ¯5BÓ¯5´0=¾&=òD,?,2<ç4Ã;ØL1?;yD¹³ý8í@F¿mj¸Òc9G_¾*<Û*±5Û*±5Cü>ó¥>C?ÌwÕ>ø>É3?ÿ=¹29«$¿1`:'&ç9kKx?M<t²5t²5@>0	Ø=É6?HùL>§>Rº)?áÌ=k±<JÚM?`Ê};ó},;$T<?Ö<
Ú³5
Ú³5ê»?	X?º¬^?+8?º§> µM?V¹z`9£¾þÐ8Ç9)7>æ<¦1µ5¦1µ5æúà>>ÓxB?5>v_>>õ+?¬%^¹H9ïè<¿îôþ9Cæ9ä
?ÁE<>¶5>¶5Àa7?¾æÞ>¼R?BÎ>Ò~>@D?0Æ¸E9âlw½µQ:tî9ô#a?	R<×à·5×à·5g2?ëî>|??/¿>{> 4?³ç¸Ò"9úo¾9Hî­9ÊÄb>Þ<p8¹5p8¹5ý4©>ë¤\>RD?#UÜ>>§¹0?{5G¸gö9U,¾Â09hý9:¿à><	º5	º5ûÓ>Þ(>~GG?J>,jU>Þ7?Ø¸Ë#68ã6¿Ry8.u9>
>>¿<¢ç»5¢ç»5m¡?²<É>1pC?p>Fù[>dÖ6?OÄ=¹Þ§@9G)ü¾ºú9>¸Ù9Åg?¾<;?½5;?½5~ù%?JôÅ>¤V?§4?Ö{Ó>sZ?AÞ®¸ç°¯9Íþ½ûo;1è3;óN?\ù<Ô¾5Ô¾5Æ?º)Î>þ=?Ø±>Ê¹>ò2?¿/ó¸èKa9þ)¾Ô¹9S·Î9O`>>7ò<mî¿5mî¿53÷%>pìÕ=÷F? ÜE?A?ª??µþ<ê5<È£K?°;´°:óKa?\<FÁ5FÁ5j?µ¶>OÂY?!ª?j
É>PK?1Ý(8²ªê878>SË9éÆ9§}¶>t~<Â5Â5D3>5Uá=ÐuK?SO?&¨?YC?¹À=®S¸<Í[?xpC:¸á9¨]?öV<8õÃ58õÃ5ú«m?d?XgN?{å>Úó>Y7?MÅr¸ì9«ÅÇ½V­9Ò92å>{Ð<ÑLÅ5ÑLÅ5/É?é?ø×½?ìA?WÛ>¼®³?Í5ç8#¯9U¹>ý: o9Ïwz?§Õ<j¤Æ5j¤Æ5°ËÁ?/?Ñ¾?l>?ÇÏ>ãÝ°?ÿRc7ÏoN9ó=øÜ!:
 Ä98GS?qf<üÇ5üÇ5ùH?BZÂ>¯@?[¡°>hw>D 6?jG×¸QT¼8Q¿$:Õ°&:)_]?x<SÉ5SÉ5mÖ?¶®±>cyI?h?nå?¸{<?¥óÖ<fñ<¨õN?0X9·m97øé>S<4«Ê54«Ê5ËW0?OÅì>"ª>?dÍ>¦>c^=?Ã¸À|,9H¹¾ð%9I9ìÒ>èÀ<ÍÌ5ÍÌ5¥ÓY?Qý>³S\?óaÑ>Æ¶>òF?B.¹þ®C9ùã¾{¸â9ÇØ·9£Ù?t <fZÍ5fZÍ5êbâ>Ê¸>K6?í{>ýµ9>`-?Ó«¸+ë¾8Xfæ¾@· 9¬9?p!<ÿ±Î5ÿ±Î5=u?½t
?z?Ê3X?ÐÿÔ>Âì?Hë9î.9ïÂ>Ò:÷Ïn:~7a?´¹"<	Ð5	Ð5x$#? >Î>êJ?é>áÔ>,<?¾Ù­·tD9Ktb½Ââ: :¶«M?£O$<1aÑ51aÑ5cz>~V%>À×A?:¸>1)>ÔÄ/?äÖ¸Æ/09¾U>µ9k¦ 9wh?Oo$<Ê¸Ò5Ê¸Ò5Ì®?S£?iYw?¼gW?Bû>x[?/«h¸üEg9²Å¾gÌÄ99·0?+¼&<cÔ5cÔ5mþ>®;¬>=?Ö^¦>Jßu>49-?°9¶â'h8$e¼óS:]:kx?ô/<ügÕ5ügÕ5Ï>aV>Þ?Õ?¼ 
?îQh?ã59 Tº9Ïåy>EÁ2:Í²Æ9Nf?ªC/<¿Ö5¿Ö5#	S?X ?ÿoF?al
?EM¾>!6:?Ù ¸b~Z9~u¼½°99{9ß?"0<.Ø5.Ø5"¾>um>Â]M?Ó)þ>Å¨>ó@?uq¸9>ã½RB9»w9ÎÈ>þV1<ÇnÙ5ÇnÙ5iû>(¢>ÃE?~ó>ª>B²6?DªD6ý9»¾±;Ï/ 9Í|Ë9cI>«4<`ÆÚ5`ÆÚ5T8?Ô¬¿>1öE?»ñ¦>6s>©¸/?m8k?Ç9oQ=MÙK9w`9:[è>kE5<øÜ5øÜ5NÝr?x
?.f?J?ká>¶f?ëÁ|8¤O®9Î¹=rÎ;[X;/t?)X5<uÝ5uÝ5)Ðc?º?G¡<?"8ì>ÊL¢>%L:?,ëÏ¸·Q9ã5¾Fb9ÐZ`9QH?©ç5<*ÍÞ5*ÍÞ5zs?ÎÙÊ>"??ñæ¯>¤À~>tÃ0?lz·/¢9íã¼ó!9-æ8ÇÛ3?Çá7<Ã$à5Ã$à5ã!þ>Ìm>è£R?%¼Ô>°¦>õk8?h¸¶È9cq¾2ÉW9õ<9ãÔ>8=<\|á5\|á5kýÒ>×U>GÓA?ø)?eÝï>ìx4?MÉ;ÛK~;ðJ?:á?9ëæ9²>ê«><õÓâ5õÓâ5öë??ÕÏü>WB?}å´>,zy>I 9?MÒ8-9<Å>'z9@:èÒ>ÝL?<+ä5+ä5Æ6+?CÈ>	ÞZ?,q]?ÿ?«U?ÿ¿o9
zt9éû>Ás:i9:Éx(?¬@<'å5'å5pÙ"?RìÌ>|pK?ñáÔ>Sà>÷9?îl	9 ¿i9ò>ËOc9äÒ9#÷>þ\@<ÀÚæ5ÀÚæ5ÑA?Îä¯>/"L?jØ¢?¾¤N? ½I?ë/#9j§9Ó9y>áz¤:èF:ëT?\ÚA<Y2è5Y2è5²-?6¾>«C??kÖ>>è3?ïú´ò¿v9Ý+º29u9ò>'C<òé5òé5D>â>7þl?ñ'>?e'ê>°åO?ÎE·À9Å3æ¼`h(:ê@:?&UC<áê5áê5ÓV?Ì¼>­q?ç?hà?Z?öÛ<¼S±;Û°B?è:ªÑ:øN?D<$9ì5$9ì5Ä(É>Åc>pb?Ê¥?øí®>x»=?a%~8ïÿ8Ô~>U:ÀSë9/&? ðH<½í5½í5ì>?©5>d8?÷q3>ðý>§µ,?.O
=ý¢«<ÄR?; _Ø:6;?Æ%I<Uèî5Uèî5`4=§
=/»&?û1;HZ6;~Ýù>$Ç¸ÆcS9ýÜ½½À9Ê£8ßb?I<î?ð5î?ð5÷Õl?Ó?dI?G©ü>Tª>8=?àr>¸Tæ9<¨½À:ÊA:4Á<?K<ñ5ñ5t?¯«>æ¥C?Oh>!>¼
8?9Ñ·eh 9èÜ¦½Mª8N9Å_S>ðhK< ïò5 ïò5&ÉG?Øó?HC?Ö>v>S§=?êã¸øº9ú¾ky9f9ûÇx?áK<¹Fô5¹Fô5·v?Þ÷ ?fD?µRá>>­§=?ZÝG;A³;£>E?h	 :Ýg:Ùê?6]N<Rõ5Rõ52^?Ç¹?¹J?PÓÜ>Ä>°ã@?8?8y)@9Öº=Ì}:ã´9ñM`?·VO<ëõö5ëõö5ëå>q}>iE=?F?{JÏ><?{CC¸-}9¶pÅ½¥v¯9PS9ZT?ÄO<Mø5Mø5ñ
 ?dÎØ>ù<?_>ØJ>Ý*2?sÏm¹`9Ë¿­:éÉ<:LÓ>eàO<¥ù5¥ù5Tl:?±Kì>ü÷I?ñ8»>£:>6?0Î¹dçµ8ÝY¿´W:N:«9þ×K?¾P<¶üú5¶üú5x¸<?b'î>ÉÜJ?±©?õÝ½>"O<?ò#8ü»g9÷Í/>Ó:cn:/*c?`ôQ<OTü5OTü5=?ÐWÒ>hºf?&b?		?j<S?Î9ß
9«ç>@;g%;»O?ÏR<è«ý5è«ý5V,?Éß>$ÔD??Ý>Ïs>¸5?î
8|^9Hùz=ª¼:ôym:ðÊ?§TS<ÿ5ÿ5+Áß>T@>Ã¬9?vH¾>,`>º2?ø¾G¹ÈA89Â
¿`³«9DÏ9Ô>LÈU<-6-6^µ?õ©Å>aÓ8?p»>·pH>û¡.?fÑè·n@9p\è½5ý9(}®9GbM>ÔU<YÙ6YÙ6jl?Ý°>y]?LÈ>Ý>6E?åo¸F9¸B¾#¨8¡Î8ÂÑÐ>B²W<&6&6TE?ì?¯@?~À>Ø>÷Ý2?
è¢¸Aç8¬V´¾Ñ¦Ì9#0¾9ø»	?Õ¿W<ò06ò06ò?ÿv¹>;æQ?Fãï>\>~]G?
P¸ñG9ø¾¬Ë9­×9Éêÿ>ã0Z<¿Ü6¿Ü6gÐ	?ø>#e?âÀ>Îºs>pJ?É±d¸|ÏF9}=¾þ%ö8éÊ9¾i>Ö{[<66ùø>Î«>3>:?&ï>íO>"*?P¹[±9¾Ä®9Ð9¶í>W[<X46X46î>Y?ZGõ>ä½b?52Î>Ðu>gW?ì¨d¸C¢97`´½M/:aÓþ9lÌ?xú]<$à6$à6¸?ôu'?<Ã^?	?<" >r[?@¸u¹9Ôxm½RjG9\"H9ÿ>U^<ñ6ñ6¼>#VÂ=¨´=?×-¾>Ja>Ýé/?^Kô:pHª:8¢7?z_¢9@©9|Îõ><¡^<½76½76À§Ø>?$>âIP?ï
?0ÎÂ>6?4L¨5º39É·o;YO9~r$9Ód!?=_<ã6ã6ñÑ×>Xf>0I?(à>r>!"6?µ¿·°A9Lj}½îÈ:§:}ð?ù`<V6V6¯ë<V­<Kû-?u
=ø­ã<®?t¶`et9¸%¼0	:U;W:_%?5*a<";6";6EuÀ>\>{o_?Ô?ds?P	P?0P³9E9V?);Åìª:hpG?%b<ïæ6ïæ6}jë>O=>£^R?ÿÛ>Q>[°/?P¸p 9´5Õ½?>:Þg:( ?._b<»	6»	6â ?â<?«£U? '»>cÐa>G,T?¬µ¸çó.9«Ø¾/-w:7E:àl ?Âlb<>
6>
6¥?¬Ö¿>`²G?çî>5Ï¨>AÙ4? wB¹Úgp9eÏ¾ÓÌ9QI9H	+?b<Tê
6Tê
6³è>'T>1#F?µ>)>ù/?Hú¸!F9ì¾¯c9ù9eúi>d<!6!6²C)? RÚ>´yF?ºò>Ø°>Ê0?·ô®¸G9ü#¾³¹8ÐFU9gÆ^>)Ùh<íA6íA6¯e>K >F7?w®S>ëP!>¯ö'?ek=ÍÎÈ<·¯H?çy®;Íz~;¿/?Zi<ºí6ºí6èug?ÿ?cE?5-û>¼S´>]J2?Ë>9%-F90zõ>Òé9~;«9®Ï>ýðk<
6
61D#?ý¤·>Ìc?Õ*?¢Ó>×(O?êÑù¸vÃ9Îê#¾Áëi9o¢¨9±>:m<SE6SE6A4O?±ñ? J?ª~ ?×>_>?1'¹?9Ôà¾ÛÈ9{kÍ9hóù>
xm<ñ6ñ6OI=8×=A<?Æ=¿8=¬<?¯àP:l=:+G?¶H!<­Ð;°íE?<Qn<ë6ë6ªS?æ)ø>É:Z?þ²?®³>J°Y?ìÎ¥¸ö9¦Ö¾â/9`9¿«>xn<¸H6¸H6K?¥¸>ÜÈR?|ó9?W¯â>ÿQ?¨8Èo^9³
B>k`9_÷P9R	?DOo<ô6ô6 Õ?(bÉ>j2=?8>UL>È0?Ìh¼¸ÂRo9ÌI¾@sd9s¥9½°>zho<Q 6Q 6ÑúÑ>R>55?8W>Ä%>µ&?àÛ¸hxu9 Ne¾X/g9$Y¯9mÂ¨>Èq<L6L6Á·;?'¤Â>ßäv?6e2?
>Cg?H;¢Ù:y=?»:S]:øå?×Ïq<ê÷6ê÷6è[?|>>´?W?Ë$?_­]?R<º,<¬Ê^?; :Ú:L?39r<¶£6¶£6¼q?bí?xçf?ã>?ºÁÜ>¢ø\?ðëÕ·x9¬0½=}':µË:¿è#?pPs<O6O6 Æ$?Ä>u§V?ÌnØ>Õ{>½??dö8¬9Ü6>¨9Y$9»×\?³Qt<Oû6Oû6J>ü+>O?`%?ûîÛ>ó@?v8	;!9Ö»C>ÀÔ9ß)´9·°Æ>F	u<§6§6³Ö>Øt>ç??]»>>ík,?Îø¸`Ø8s/¿ýUs:,º5:êd+?Ã.u<èR6èR61R}>>uT?÷F?%I¤>rI?t1=|ÉË<éë^?Yu6:Ç:Î9ò}b?à5u<µþ6µþ6Dó=É<³R@¸@>þ>år)?uó×<A	´<Ê?¸zÎ9ª2 9¼ú$?Ã£u<ª6ª6á>k>vJ?q°>Ïºt>´8?Ýëñ¸ø_$9Ób¼¾(Ìl¸.$i9ß¾Äu<NV6NV6¨çÄ>ä¡R>ØPo?Y]?7??¶âA?8Ä.9:%ò=L+:N:|²?Õu<66_¤D>ti>Iª<?i¥>Ã{>É'?GAd=©=yÌL?2®¸9?Åª¾Çv<æ­6æ­6r&?2È>µ×T?U8?/éõ>§å??J ·N9S½JE\:pÎ:¯´B?Hv<³Y6³Y65ù>¶>Y?âI[?/«?NÍ<?°99«>i~:ÀK]:ª'?y+w<66ÏH?gè?!ÜB?yØ>ü>Eí3?»Q@81ßn9Î=F?:o ñ9ÍáJ?wkw<L±6L±6ì³?%«>;B?ÿÂ>Ü>Q¾0?Ô7¹nÊ8	g¿ij":DÖ9pB?ÿ-y<]6]6p¥@?Öí>O?ÁFÌ>f>hýF?!¸UÕb9TN¶½û"G:=i:vtC?Fy<å6å60®?úõ?´Z?®º$?7¾>ÖÔ]?wT9X9Í×Õ>S2
:;Tç9bï?¸y<±´6±´6ÇÆ¹>{DY>!åZ?G?´û>êJ?ª=Ý=«<-ÐJ?$7ÖÁT9|?=¦y<~`6~`6åÚ?Áû¬>¨
I?J&Ã>J>QQB?)8Ï^90>êÄ94Ú9 ½?M{<J6J6µºn?½?4õB?¨%?
hå>Î%8?­÷¸¼[£96B¾ï9%å9HÍ?³{<¸6¸6)?6?dF?ZÆ>>O;?þ«·	8ZX'¾ï9þXY93ÿ%?Î£<ãc 6ãc 6t?í'?CK?ýÓ>õë>s·;?Ü8=¼9>n:)Í96A?h°<°!6°!6ìQ?è.ó>òü\?îW4?¥(Þ>¥ÐO?ç®89|3/>49ø¥9tÜ>(ø<|»!6|»!6öL?¦?øB?^[Ð>|G>R6?®Iþ¸¬üD9Ã;¥¾:ÕÉ9
,F?®¦<Hg"6Hg"6já>>Û;?Ã÷¯>|>ïd2?°Ç¹Ü9ªØ¿®9³ÐË9QÛ>¥<#6#6jñ>~->õQ?°F?«P?ä{D?|YE;ÈÁý:G?,¤9Kxµ9Éç>ó<á¾#6á¾#6ò¶>
¡?>Û.s?~ ??£±?ý>?îQ9¦;9Õ]?õ9"L'9ÿf?L/<®j$6®j$6§§7=Ô=Þ0?EÒ<|ÍÑ;ö*?(À!¹êG9¿úÏ¾ 8åý8{>×]<z%6z%6¨ºÑ>B >5	R?Ë=Õ>À=>¤:?ù@¹ß994ÚÝ¾0!9¸©9Ô*s>|²<GÂ%6GÂ%6¿¹Î?/?½M?Ôtì>>Û>O?ªã8½9¼>ò,:.É9#[?U·<n&6n&6Ëê?xç?Iia?òUj?
â?>ÔJ?­Ä¥8*9<y>¿9RZd9è²V?ÊR<à'6à'6QÄ?5¹>ªå8?£>r>%,?º8¢@`85-?{94ëÁ9%À>ý«<¬Å'6¬Å'6ÆD&?fKÜ>³7A??É>Çs>$5?
ò6Ü9¼æ<_
:þ²9VúF?,P<yq(6yq(6§Ö<Î	<_-?ß©;XÍ:
G?ÎG¹¥%9@h¿oîÛ¸Ëx9ÖLb¾É<E)6E)6ÁV?Jü>ÁZ?u,?bVé>{A=?¨ï<8#$9lV>Dx8âh9¤>|®<É)6É)6³iX?¸?SyF?]
?ÏÇ>¥1?f£9æp(99T?"h97< 94¾¹>y¹<Þt*6Þt*6òêù>¤>¿TB?Åô>·¨>Ê³9?©¾Ø·o­29<E½½ù³8ï9²Ê>ÍC<« +6« +6^.?þ:Õ>0XQ?²Â>´:>9?£8Èñ8Mæ>Ô~9(Å9þ¥>ÊÖ<wÌ+6wÌ+6¯B,?Ö>N?ùH?À>å±5?¡$l¸ý9u{è½Ì3À9Þ:Ëç¾>d<Cx,6Cx,6^ë:?)Í>=i?¬?ýÊ>(WH?`A:9e{9dõ½>VÀ9ºe9ÇV?	<$-6$-6 C?ýw¥>\?(D?õî> %R?Ë^$8S¤9<ª=ó§«99m9ný8?<ÜÏ-6ÜÏ-6â/?¿ë?wïT?ÃÒ?$º>ßèJ?GÑ¸¶Ð±9±ä¾cny:W9:sÝm?æ0<©{.6©{.6^øé>çv>Ë	G?g%>ì=ÿ2?hç¸[°9KýA¾BGÔ8³ã9À0Q>*2<u'/6u'/6Ë >©ZU>(@?5?Û~?Ôî2?bi¡;Zø&;Kzw?Á:Vùÿ9?Ä><BÓ/6BÓ/6¸%?Ð>¥ßC? >F!m>Ï,?tU7¾j9Èè<.Ã®9nàÎ9BØ>!S<0606ù,&=lò<¯{/?Ëà;Pi;Á8?_â¸¨;¸9¹RÉ½P®¸¸YÏò8¶Â¾z<Û*16Û*16×ah?AI?ÎR>?«>ý;w>Ü1?b·Æ£19Î6#½`*:óÞ¿9ÔQc?@<§Ö16§Ö16ÌV?«/?´u_??Ðd¡>¹_?¯8ì=Ã9Aæ=~O:Ä1»9`ñ4?°À<t26t26Á"?}Ô>x²C?vñÇ>»¬>­í5?Éï¸M®96j¾ÿ9LÕ9ëÒ>~E<@.36@.36ÞO>Ð>ï9?¿j?ÛÝ¿>-X/?¨=)P´<U`M?ÐâÃ:=U:¾Èj?I¶<
Ú36
Ú36·?E`Ê>Ï¹??T[>F6>ðo5?#¹öV91í¾Þ9¢6²9{Ç>ñ<Ù46Ù46âè>,Ù>òíF?Ë
B>Ñ	>x-5?hj¸_l9
ô½hQ8>éo9[S=Åo<¦156¦156Qf?_¶°>ð@A?vPÖ>>`¢2?¹ â8À9qÎ`>=þÖ:R:Äa@?Õ÷<rÝ56rÝ56î
D=,þ=)?DQ©<C÷<¤(?#6%Ú^9þ~;9r½9æÏ»>=<>66>66X?¦>?êL?×Ã$?iÔ>qëF?Ò§9>W9ã ¹>«%:­:Ri%?@~<576576Nt?ûS?zÎO?5×â>¹ß>NN?0@e¸ý9HÆ½OÜ79#ø 9è3?<×à76×à76ng?¸>!oV?Ô¤>Ê	`>Þ<?CÄ¸hZ9±Èe¾Ã
:¶:E??<¤86¤86,7??¾Zþ>Üs@?iåÀ>Ð>W8?Aéô9êl9ügH?fâ£:}Id:uÇ7?x6<p896p896ÁRd>2>«áO?CI??Q:H?k¡?=hÝ<_]?Î/;f4¶:*v?Ðê<=ä96=ä96øo?üÝ>3j?øÊ?Òs>'?.¸+19QýN¾ß:£Ö:u	?Ä<	:6	:6ø=ÌÐ<Wz-?ëÌ;ª\;!	?%xS¹
<D9÷ï	¿Q_¸Æ?9Ø&¾pß<Ö;;6Ö;;62`?{#?¼W?3Ô?<Ê>k©=?°
ú¸Ìk9Å!¾j9£®É9¬ý»>M<¢ç;6¢ç;6¹ùé>°>F$D?WQÈ>*>Ìk/?ô¾¹müU9¾T39þÙU9àh±>+Ç<o<6o<6'Y?È	?=±C?Ñ±>¦u>¢T9?È{·ëp9¬å¼HbÆ7µy½8¤>S÷<;?=6;?=6}Õ>î÷>»;C?!í`>Õ>¤`<?ý¿·öd9Ç¨V½Ôg9Wi9*ùU>¤6<ë=6ë=6;®g?O¨?ZàO?ð?¥@¦>I?¹8\C9à±y>9
-¿9E­Å>u<<Ô>6Ô>6<8%=ÌWë<Á¸3?ig=m2=ì¨%?2ý·ÈN9l*"½06/Ã¤9¶xÝ;p§< B?6 B?6¤?ö¶>Îj??!&>XF>71?ÈZ¸of9ø½É95K9.µ'?&e<mî?6mî?6Ì'??¸ô>-÷G?t[©>¾s>Åß1?Zs¶¸9Ô¾®¡8rôV9÷6>* <9@69@6Av>ó30>æ]?å_?JvÀ>D?ð¡8À£9l>ËÝ9SÏò9u×é>¯ <FA6FA6õF?.³>dK?æyá>ÓL>#=?Þe99Ü79>?
Ó9KCÃ9b
?µ <ÒñA6ÒñA6®Ö?/Å>ÞO?ìÑ>1»>× E?´C¥8xn9i1>97}9=^¿9-^©>¾$¡<B6B6Se?¤x?2~??~¼°>bÖm>;>?¢£$¸¼N
9g"¾bk9òlA9RÄ?\¡<kIC6kIC6Ue"?ë«Ñ>CGF?Wiæ>Ã¢>6?Úéº7ptÀ9¡ø<Y£F: ì9çV?Â£¡<8õC68õC6¨ê?df?=@?÷w,?ò>z?
^9ð9pz6?,:ß¶³9
7?¶Ï¡<¡D6¡D6;À?¬º-?Dûf?¤?òB¦>[X?Ò¡æ6ì§9vÁ0<R9ÈÊ9±>ë¤<ÑLE6ÑLE6ªÈ?í`¯>×
L?q¦§>ÜûY>aãD?ÀN´S9nù¹»«l:O:"ÎA?C¤<øE6øE6hNà>®¾>g§C?ù§>Âén>3?y%¸¬ G9ù+Æ½:[x9éøp?þØ¤<j¤F6j¤F61?{ã>g'G?pDZ??æý??-9n9lå?]úÚ9®æ9}¥ó>®¥<6PG66PG6~Ü>òt>WX?x>52>3D?n½¡79ù==m 8Ö°]9/A9>¦<üG6üG6­81?G|ß>KK?-åØ>º>Qk9?Cz¹ËU9ö ¾-ý7ÖfV9U&=±¦<Ï§H6Ï§H6ígÂ>tÜz>jcF?N6?P³?»3?<±Ð<.Ê}<R?9:{W:ðR?Öû¦<SI6SI6â>Õ©>Ù9?Ï>»×W>Ì!0?Üî9?z9?Ò?Þ­Ò9@i:·P«>Tv§<hÿI6hÿI6 ?Ó£> N?è¬ù?Úl§?Éá>?7u 9 ¢'9
u?
«.95ª9ÅZ>A§<4«J64«J6uõ·>ákh>úJ?yòé>²Ô¡>U
9? "I8$w9BpÐ=l48L%9;É¤=	Ê§<WK6WK6áX?^?N?ºZ?1°Ú>38?ü4 ¸ßR9ë½6_:öá`:ci?{û§<ÍL6ÍL6eá>Í">ä>?»¥?ø]?xw??<wô<\?CM:@PÀ9%s?²¨<®L6®L6îjT>·æ>^H?G©?ÚÃ>ü0?ú¦¼;Fê};3>?Ïõ9[¸9r­E?x©<fZM6fZM6Eð>Ô©>tEC?èt§>qo>	3?»*¢¸î9Bå ¾W~¬:vJc:üGB?7m©<3N63N6:â?X ?0R´?ùº?¢ûç>NÈ?89²9Íú?G9P:eÉ9?ñª<ÿ±N6ÿ±N6Dt
?,µ>°H?·>éhw>íb=?¹Ç·
®9"Ü½eK9üæ8la?1×ª<Ì]O6Ì]O6x@?8ôú>ÍVD?ýJ«>¿o>z
7?SV8OÄ¸8-ÁÊ>rý9Gö9t¹?êª<	P6	P6£Ë>Êg>Fè`?¬ù>Z>		H?>88)»v9X	>¸¸91¯Ä9¬mð>P«<eµP6eµP66=ÄRÙ<&H*?ÐÇ;Ú×ì:5?­îc¹Øe9È	Þ¾Ó9Ä]9ó¬>¿Ù«<1aQ61aQ6WAÄ<¸<}c,?,¸w;k<;,I(?:Ó ¹[Û8±;¿×xF8f6½8C>0 ¬<ýR6ýR6ð>t9>w9J?Pç>ìQ>xf1?"n8ûµ9Ë§=¢Wn9ùí9¶ì>%­<Ê¸R6Ê¸R6¦¡?nP?[F?«?ï­>è=D?@Ð¡·¢ë934½Ô
»9×ª9¤#?N­<dS6dS6ü*?ÿÒ>)£?c?? Þ?Ô6?A¾
8Æ59U&Ä=Ûýp::ÓÜH?Q­<cT6cT6ÎÁ? ?æ?-÷^?ôQ«>¦?.³j9ºÜ*9ÐÒ/?:Èb¢9¡R?-U­</¼T6/¼T6ä<x?õ¾>M¿¦?×IÏ>KÉi>üb?@8
[9iû
>%9U9Ý"ñ>è®<ügU6ügU6­?d]Ï>»B?àj¿>â£>´¢4?k´8¬k9D>õ9VM:<Èë>o®<ÈV6ÈV6:Ø>ý>ç7@?@?3Ã?T<?,8ãR9{Ö=d;Zë;;y{=?)®<¿V6¿V6£/&?hÙÁ>¸w[?ãcñ>T6>/a?Y¹z9û»Ý¾cz¢9Lµ49¡,f?Ã«®<akW6akW6ß:?aî>2JH?&t>#ùY>¿7?î$[8àT9S÷>[:£Zë9Ö1?ý#¯<.X6.X6Ai??k6J?Ùy?ï¦>ñÿF?àp·øjº9	5Ø¼áx®9[9Ò¨-?¯<úÂX6úÂX6-s>¢v>¨ÑX?ï	?Ã²>ì¸E?.?ß·ïC9×½´iC:
!:(k$?aá¯<ÇnY6ÇnY65ò>Eì¢>J>?£8B?$h?NT2?Z#<êxÏ;ù<I?6Ã8-}9+cE>Ü°<Z6Z6UK?;zã>´d?Ï¥>âêJ>/Q?F{Æ¸U¢9¼¾J­9µ$9kÝ?°<`ÆZ6`ÆZ6I!j?,­	?§¬Y?¨,?îéÉ>Q«??ÖÚ99f`>®ü®9x£79}ðs?£X°<,r[6,r[6§
>%¾;>Íô>?¿HN?¦É?VG0?{~Y=þ.=¿.Y?r¨;¿=;P?6f°<ø\6ø\6Z2O?3µí>$_?QL/?t×>DIP?×!9@K9~Ë>AðÁ9¸ï9®8 ?(G±<ÅÉ\6ÅÉ\6{rç>Ë<>+i<?ü>!a>æ_1?¿5¸^¢a9éÎ½Ð"68Þ8¥:<³±<u]6u]6f®??{¤?ý5?ªãà>¯N?«öµ9X9Oç?ÿtM:§(:Ë?X²<^!^6^!^6ùD>ÄT9>Ü_@?°¬?ÍXÄ>6S;?/¢<ÙÚL<J?=Þ&;¢yÔ:ðI?­¿²<*Í^6*Í^6Ö/>³´Ê=±
]?e|H?s	?ë³:?¾A=)xò<ÉK?¶þ;/;£:Ø[?Ä²<÷x_6÷x_6[ãå>x>áûR?¤.Ä>p>¹ÇP?¸bæ;Ïjr;UKs?n:4¨Ý9\?öþ´<Ã$`6Ã$`6õ¡
?oM½>Ö??º½¬>¸
r>§±6?n¨=%=#FS?V9Àä9Å¡>ítµ<Ð`6Ð`6¡Ñ0?ß³Þ>AK?iÞå>ñX>ð0<?ÚU7~Z9\+=U+;n÷:£Ü0?~µ<\|a6\|a6åè?6_?þQ?Åóá>¿l>tAH?Hh¸®	9´×H¾}xÏ9b9	¯*?²¦µ<)(b6)(b62¯>MD>v5?Nn>«#4>å)?²<J=¡=ÿ±G?Nüÿ9dQ9Ê¡w?íÉµ<õÓb6õÓb64	? ´>v*C?8º>)>"À1?¾·.£8Ççõ½îiæ9(&¯9Hc(?ß5¶<Âc6Âc6üZñ>ùý >ýä??»>Àíc>	0?Øøq¹¡9»¯â¾HG9­}}9«¥?º¤¶<+d6+d6t?à?«Á?ú¹»?2?ü?(sÐ;ã;ÇP?·e<:ÃÍ:ë[8?··<[×d6[×d6ûn=ëÇç<Ç,?h;ît;#ó?ªª¹Ay³8×ìÌ¿}6åc9¬<â·<'e6'e6÷?7õ>±\Y?¬é>ô&>hR?Ôvn7ßD´8KR©=cy8T.9PÕ=-_¸<ó.f6ó.f6Ò?õ>ð >Í
C?÷?±Þ>ÆD6?v%¤8v.8?Ï«:ÈÅã9·,?%*¹<ÀÚf6ÀÚf6hü)?Epã>$U??YuÊ>)>¸J6?MÙ¬8lÇ9¢Í+>M÷£:$ M:Û¡L?º<g6g6P>^2>Âq??h¯>j£>Â&?`®¹ÍO­8äI¿áÃ;9üÐ±9^)>¡7¼<Y2h6Y2h6³P>t´	>6þA?Õ@I?ÓÁ?ÍW.?-&À<e7s<¥?J?ø¤Ö;Ø;V@?v¼<%Þh6%Þh6Äîý>A(¥>zÍD?F
>R e>Ä+?AV¢¸æp8p¿c$:+*:÷>7Ä¼<òi6òi6ËÕ,?JßÒ>¡ÒQ?µHM?Ìr?çD?}V9T 9Ê=«>B¸:vk:!UH?e½½<¾5j6¾5j6:^?@¯÷>°e?¦?°7?_L]?St[=b_=ÒU?Ó<ê6<?fZ?¿<áj6áj6q%?+ôË>
©O?æXÑ>N>+*G?¨i7ûvô8uÙ=tü:¿g:o?ý|À<Wk6Wk6®ü`??
?á1E?Ïí'?[ôñ>_­1?¨}8Òzª9F¾=üÐã9`¾»9R?ªÁ<$9l6$9l6oúü<è_¿<4)?.Qy;Êý:}{?\¹ö$9z^¿ÈKÈ8S]V9ð2o>DqÃ<ðäl6ðäl63~?¶Ù÷>·ò?ü14@+û£?	¨?û¥:ÉX :yÀ?^X:
Ç:UF{?_Ã<½m6½m62?Ë§µ>	BR?ÍÎ>R¬>Ø:?a]«¸_§<9h¾*¯b9dTõ9+l>îÅ<<n6<n6,s@?¹ç÷>ä»F?ô< >µpX>=?Ë{´¸#49?¾`ã\·$Á90®Ä¼Ç<Uèn6Uèn6Õ?P?X>?Wt?çEÂ>Ì8-?ñ9`ou98.?ÿ1Í9 9Ðh1?´4Ç<"o6"o6}P'?ÙÎ>çUO?Í¶?SÑ>Ä|=?¬¬9y0ê9Ú¼>Èô9f8Ñx?6dÇ<î?p6î?p6;?5¸>ÎáB?©ïÂ>èd~>¬*D?&Î·NP³8pâA½á¾9¶Õd9sU?iÇ<»ëp6»ëp6E?¡»Ã>ÅI?#=r?øj&?LQ:?Á}9%b9ò?%9G9	¤
?«È<q6q6Èýý>Ò>7#V?¾>¤h>:?<ó¸Hnõ8#¶ý¾§¸ø92y±9îb3?JÈ<TCr6TCr6ð
I?:2æ>_??Að£>,[?¯Ux9ÍK9Jø?¢«:Pã4:Úær?:âÈ< ïr6 ïr6½q>å>îH?Ô´Ê>>ï7/?Ö=:Þ=%R?9{â9t.?§)É<ís6ís6F<>Þò=G??¹Ô>ï-8?»6;ÜC;¢-K?äBô:5:ÐS?gÆÉ<¹Ft6¹Ft6Ì?xî?!Ú\?-?w­>h÷H?®Ä»8Tîl9jáJ>$¨9×ÖÞ9>i0Ê<òt6òt6#^Ì>#ýn>"êZ??IË>Ìÿ@?ÊÄÂ·§)9¦ò½h-ì·91L½R½Ê<Ru6Ru6á-=)ø<$3?Bª=ÙÍ=g½ ?^@¹n69HÆ¿=;;¥;s1?æÊÊ<Jv6Jv6ª$¬>Æèh>§5=?ö¦>
A>Ê0?ðz¸*CN9N&(¾ÿ|Z:7×Å9Ó[?ßË<ëõv6ëõv6g6?µïå>üK?.È?-|³>®7?©9|)Ã9~fÞ>@×9w9~º?Q1Ì<¸¡w6¸¡w6¥
D>á¾þ=ÈE?EÌ>ÇT>58?=ýù¸<øO?4:ãÏî9
A?ÌaÌ<Mx6Mx6Ó:
?ò¤±>K?W¿¾>î>W4?l8ºQA9B P>²ô9:WÄ(:j	
?ñÎ<Pùx6Pùx6;_?Ï?-R?)´>³>]<4?Nà8å*Ã9ý>>n×è9³9
&?ã°Ï<¥y6¥y6T#L?§æ?¶J?%Ó?~Î¸>1C?j!Ï8$9¤*J>RM¦9+]9çl?âzÐ<éPz6éPz6^?Z«>{C?=>¶:>¬§A?T7Þâª9sÛ<:Æ09¾¤r9Gº>÷Ò<¶üz6¶üz6Ñ2#>®Ü=Q=?ª>.N>/®'?ZP%=¥Ï<âYL?µ;Ûÿ ;$K?'Õ<¨{6¨{6<àò=ìE¯=^1?m/>)t>é%?®m=NÅ<!G?åõ:¹°:b2?ô×<OT|6OT|6 ]?æ¢·>¦O;?åP>T>^)?Ó·÷ô9G½Þ¼õ6u9ô×*9x¸7?×<}6}6¾Á>a>-h\?Ô6?ïæì>ÚLE?¿´¹9RÉª9.?:÷:}³ë><È×<è«}6è«}6Ò?æA?þøC?O?¶>}ÂL?j2z9n93ß>ü:3û9¡¼?½Ù<´W~6´W~6è>Ê½>Ø>M?>³>³iv>Ö7:?eÎ¸ÎÎ8mH¿Íq;jR;=?0Ú<66VÍC?Ìòä>ïïZ?k(ö>J>4[?µ2;9¿gf9=þÏ>2Qs9ý7Ö9
c>Á?Ú<M¯6M¯6¼Ý­>Þ%l>{<?.ý>3S>å*?j¦¸mÃ9IrÚ½µ},899«=ÒÛ<-6-6ï¢«>Æ½X>ª¹J?VEÌ>.>çX5??¹Ã9M¾ò¯Í:´V|:õ«P?[kÛ<s6s6Ué<?Ï¡>( ?íõ}?3·ú>¨?y&9i9Ò®­>Ô9Ã`ñ9rá>WÛ<YÙ6YÙ6Z>=>þÆA?M?RWÁ> à0?}r<ê<·S?¬>83<9ïÍ¯=
ÊÛ<?/6?/6õ?sÅ>Á=?Ý»É>~>º,?
¢9År²9ÛÖ¼>dÑ);;eî:»[6?DøÛ<&6&6TÒ>ñ>«=?r(Z?®?]R9?­¡<G³;[;^?'Z:[]]:7?ÃýÛ<Û6Û6Þ«9?böï>F?ù¶á>â×>à=?W:¬@9Æ­|?¡¢7+Ô9}=ÍfÜ<ò06ò06¥5?=fÌ>·uc?úPÑ>¬v>ÈY?xÿQ9vÀ_9Cð>ñ9å:OÇÁ>d~Ü<Ø6Ø6Ò	N?ñ<	?I+@?0Ò>å>7?Cç48(ÏÍ86a>ÛH8#äg9ë¼Ý=_Ü<¿Ü6¿Ü6bP?DïÅ>Ü?"Ý?(5 >y?Õ¯9q³9«DQ>G«s9F
9)×>ÙÃÝ<¥26¥26Ê,?ÍÆ>¸^??½¹>_ÑL?2Ã8Ð£®94ý>6°±9[î¯9LG?ß<66-ZL?!I?ë<G?/}ò>;¡>ä'@?,¼B8fî91×¿=`r+:as:ñë?»0ß<qÞ6qÞ6ÛÁ?ß¸>´®E?ËòÉ>ÆU>28?Z80|9°º=ëF«9ÀJ
:	*>/Bß<X46X46Ub&?Ólæ>âÙ8?ÒÊ>Ð%>-0?¢:²¯¼9ÎMH?õÈ9:~Þ¾>Hß<>6>6é?uê?k{?mæ?¿¸?ã a?7=¨Õ¥<fGl?wåé9<Üu9ës?âKß<$à6$à6åÍ?*þ>9bÏ?`Å?àÃ>òÊ?¡<
á<´þ?'*:9'?ÊNß<
66
66q7±?±ë>|À?m]q?µ>ÖºÞ?AõÌ;µ;T0G?Ö:öï9pÜ&?Rß<ñ6ñ6Ä?UÈ	>I}@>(?§°>ì®t?oß<Æø!<a+U?Ì9@ô8?½ß<×á6×á6ÝW©>(_>üRB?<¨1?Ëè><îC?´8¼59ïF`>óø9¼U¹9É°>Wçß<½76½76ÝE3?1Aâ>u×J?à¸ã>JÉ>RI?DH¸«ÚD9r¾î·9ù·Ì9Hö >;à<£6£6Îï>ËÆ¡>=?ÖÔ>Z>Óy.?/¸íÚ8·ô1¾¡9¢³9V_æ>¦gà<ã6ã6¤Jr?ô§?ËâW?MÑ9?Ãuô>ÜB?Ä×,8¢8×¨>,Æ:nÜ8:F}Z?ëà<p96p96$ÚÕ>oz>Õ1P?·²?¼RÈ>|x;?²Â¸IR¤9ñÕ½j9Ö¼9±óT>á<V6V6§D?ó[ü>Ù}G?
?s¹>ï??ë\Æ¸á79åR¾Í%
:@é9Ýg?á<<å6<å6G+?=IÌ>µ¢V?u'?}á>u­=?Äª8`9Ìj=kÂ9Uÿ8lhÂ?6^â<";6";6§8?£N¯>[5a?ùÛ>ç|>T6@?Bô¸J9Ëø½@0ð9$¢9»=?Ìâ<	6	6è"±>p¹a>"åH?¸ìQ?¦?
?Ò\B?òAü8Kþz9¥>9æÒ~9y¯?êÑâ<ïæ6ïæ6Í?X®>g L?Fõ>zË >C?(ç¸ÜR9_Ú©½þ9øR¢9f¾H?ØÞâ<Õ<6Õ<6üþ>pw>"[?RYÀ>îé>â<9?!x$¹Kc9Ï=¹¾vù©8¦å8z½>z´ã<»6»6ë,}?ïÁÐ>#<?J¸?ï?ç¤?é09©19è®E?Ôn::SqH?^âã<¢è6¢è6ójF?°®?í.;?³¾?(6¿>o<?µ
9÷²8Ï+F?[|9>ËÚ9¹¢>÷¸ä<>6>6Ðä?RT%?u!I?êÿ>fÝ©>Ü×@?XÕ¹Ï«9/7@¾Ö£9¿K9">L"æ<n6n6+h%?ÉÄ>u-W?×¤>1'I>Ë}Q?rò!¸Ö«9ÿ[½ÇÓ9Á9`¶-?µéæ<Tê6Tê6fdb>=	
>pwM?Óú/?ùç>BC?h§æ<z<SX?g9~9íly>è<:@6:@6nV?Wµ>èK?z_º>2>:7?RÐß¶@P9V¼98_¨)9×Z>À1è<!6!6`e?d?z¶E?~	?GàÂ>s®4?¸H£9Á¾ûQP:W	:k 9?wè<ì6ì6Ú?¾¬>¶ºB?ÙÛp>/>Â/?,s¸_P9.%¾|}9ßEÃ9(¦>âÌè<íA6íA6Ð?ö»±>ªE?ÎÕ>kE>
 /?Î¾Ä6d9Bä\<ÑQß9Ð9I	?øè<Ó6Ó6¶®?ü1?oí?SÃ?UÇá>ef?	¶Éñ29þÇÓ»Eþ}:Ì?:\·)??ê<ºí6ºí6òx>§*>â¹:?¬~¢>ñÇi>Ið1?&j¸pa9¨#.¾ÖÝ8.µ9»ÊR>_ðê< C6 C6(À<~µ<ø)? ­î<²ù»<"?qÇ¸ÜF98e7¾Øé·øz9òñn½êþê<66X6?2ÑÝ>(R?ª4?9Rª>£3B?¹,¶¸tíº7¬}ù¿¡9Ô:B#o>ë<lï6lï68æ	?ÊÔ¯>úÅH?«\>²¡C>Ø]6?â§¸|µ8%ñ½¾Ú,9Ñ39fö>ë<SE6SE6eZ,?ÊKÄ>VÆ`?Ô5?t¢®>P¬G?R¿º·ù\9cLY½/8>59«4\>êë<9696AM?kª>ËÁR?'{ð>å{>S?é
¹g|³8K!F¿\Þÿ8±þ~9Fp>Oì<ñ6ñ6UÁ(;c?³·Ð>)C?èAÇ>T>«¼@?I¸p¹9¨½ò´9Úl:­C>Ùì<G6G6UÁ(;{%?ótÔ>4T7?¬s.?°í>mä;?FÈ·³fI98<~½MÖ9LKß9þ[õ>×³í<ë6ë6UÁ(;à$Ï>;Ø>3L?Þ_?f?Æ6?ÝÚ9<éç;$)M?áà9\¼ä9¯û>Æóï<Òò6Òò6UÁ(;63J>«#>eB?ðRÖ>7p>³}0?¡9´Û9«>Pcj98P9wäÏ>%ûñ<¸H6¸H6UÁ(; ?Ï1?ÝpK?Ñ¬?öÚ>ÚX8?©-:ÎÒ:à¢?¬M:z:ås+?ÆFò<66UÁ(;É=¹> <i>RK?äËß>¦)>Âo7?B¸*_B9FªG¾mu9XOä9Ü><¢ò<ô6ô6UÁ(;·Ï)?Pxå>¬q=?ë1>"v?>zÁ0?ÔVÓ¸X81yz¿Ô·9x9¤">ñÀò<kJ6kJ6UÁ(;Y¨=é]=®5B?ÃùÑ=0`=ª^6?)%:¾:õj?ªy:ÒÌ0:ñÀ4?(Dó<Q 6Q 6UÁ(;¤*?Æ>èE?ô'§>í÷r>0?ÉzÂ·9ëI=½ç®9u(9°,?[ô<7ö67ö6UÁ(;Ept??ºó`?Üý?S@£>[?T/8-Ü+9ÛËÓ=/Ê:´ç£9pÔf?Ü¶ô<L6L6UÁ(;ô(?ÆÒ¡>½£?uiá>gô8>¸ÿ?|Ý9« 19}É>:º­9}g?ºô<¢6¢6UÁ(;¸C?w&>¦Ö?ªWà>Úçc>^ÿ{?*x79°Ïy9¼¼>´¼9]á9Õ>×Ìô<ê÷6ê÷6UÁ(;Æ^C= =ð*?	>ðì=½"?îÇ7âk9'#=';ÿ9ð:üdÑ>ÄÙô<ÐM6ÐM6UÁ(;Î/?Ô4ß>jºH?KV
?½´>¦ðC?ù²¶9¡©¼{T9ún09ê=?Æ#õ<¶£6¶£6UÁ(;=|-?¶ïÖ>4¡N?_o?Ìz%?é'9?ø$¥8_*ñ8M¯>Î$o:Àº(:Âj5?dõ<ù6ù6UÁ(;;É%?LÍ>jO?Gÿ>Ù¬¯>Z2:?x7·¬ZÄ9 n¼¹tn:Õc.:/?½¹õ<O6O6UÁ(;Lô9?âò>ÆþC?Ýuã>7>ü;?ah¸R´9~Ó½es9"5i9¦?þõ<i¥6i¥6UÁ(;í¦?óö«>A?jñ>2hB>_3?ð¸hi9?Qf¾m%X9üP9t´>ýö<Oû6Oû6UÁ(;­ø1?ßä>µG?IÖò>Ú¯>Æ1?ù¢9>99ô>©|9¾7£9ßïÒ>·#÷<5Q65Q6UÁ(;Qü?;©>}®J?wÄ>¥>T4? hN¸IÎ19å¾Ï29}¡9?j>²ø<§6§6UÁ(;S~?*?PßI?ý>o­>sõ:?ª¸Ü¯.9LFy¾TË:J'9Zj?Ëø<ý6ý6UÁ(;*_?OôÀ>ÖqS?\ ?-?Æ>VÌC?â¬·§Û9V#½ó³P:n@:2Ë;?\ú<èR6èR6UÁ(;"®¼>j>ßæM?ÑÌù>\ö¦>¸??W¹8ã9û>¤¥9©î¿9ÍØÜ>Û{ú<Î¨6Î¨6UÁ(;»ãh?v?ñîL?"a?d±µ>ÂH?I(8gÚg9&!=d:j¹¸9ÑàJ?¨Vû<µþ6µþ6UÁ(;ú>è>ã>æ²>?_áj>p,>hY.?pª¸¬Ý7q¸¿O¨:ÁÇã9Õ0?äû<T6T6UÁ(;öÊû>
>N?mý>XÝ¡>hH?I¹P_9$H¬¾¯Ú9£6ë9fî>/ü<ª6ª6UÁ(;ÒËF?¥ô>ðP?T?¡ü>öeW?\Ôw9pë»9Î¨>Égø8»9ù0e>;cü<g6g6UÁ(;'¥?
1?Ön?­;@*|?FJ?OZÃ<8G_<hû_?¸@Ä9Û'9q?;?¶Èü<NV6NV6UÁ(;òÒK?´!ò>W?|Ä?<y?ÁI?0E<zKâ;u_?ó è9I¼÷9¦cð>Baý<4¬64¬6UÁ(;ôÓh?+¹?3[?É¢ò>d>ÉåS?T¸â8r9ñ¾~9>§9<n>\¨ý<66UÁ(;\r>å >ÍÔA?_î9?ô?="7?OÖ<eX0<¶S?Zü²8_/9£>÷	þ<X6X6UÁ(;ïl!?¸ÁÂ>þ/T?-Ìñ>Ä¡>S??~Â¸¿y9"jG¾´Ä9ä
¶9O
?ýþ<æ­6æ­6UÁ(;×%?}Õ>6ÝF?À>I>_$7?=g¹ë9 GJ¿\0~9*ÍT9å?¿Úþ<Í6Í6UÁ(;Õ	?¨ô´>ÞþB?l£¸>¿ >´Þ2?F=«¸¢¼¡97¾Õ£:ÈT¥9{þp?«|ÿ<³Y6³Y6UÁ(;l)4?¿Ô½>Üõr?X£>A;>5W?J	R¹{9È¾ÜÛ°8ª8]9Å©L>¥²ÿ<¯6¯6UÁ(;«>>7>\\[?
?vA±>ÓbL?r =}»<ÔX?Ìår;È;k,J?=66UÁ(;e(?
Ú>¯¦E??¶>EÀ>5?ºE*¹ê?9ûä¾°:R<:1?©=f[6f[6UÁ(;.¨?b?)§?cË??çä?Ó)§9KË9!H?a5©:æÿ3:§p?`=L±6L±6UÁ(;vHÖ=Þ¸=Ç4?Ã³=">=ìü&?/A»9¹m®9|i	?B:Ò9DV??K=2626UÁ(;ÿê>tÁ>¶nE?¼Üè>'>w<?ý¨8n¡c9=²µ	;Á¸:uÐ>?ìZ=]6]6UÁ(;w ?µÔ>DA?ôë·>KÃ>?ã*?I
·*ù~9ÿ¨½\á6¶×ñR9ñÝ»ì=ÿ²6ÿ²6UÁ(;lZ?Êj­>FÏG?í>¨>pñ3?òûµ7W9,=ÝW9ÐDÑ9æ>z³=å6å6UÁ(;O/¹>>½Û9?O:>×Z>q,?³¡V¸¡CK9(¾è¢¸èü|9S¾@Õ=Ë^6Ë^6UÁ(;²>+	p>ë=?µ?¬À>Ü^9?8î8=(·9Ð¾&>wº:t g:!M?Û=±´6±´6UÁ(;b ?¨ÕÎ>F?ó¯õ>÷³>µLO?ÂH ¸ß9°¾ü>:µ:³U-?0÷=
6
6UÁ(;«W?ëÆ>7iM?q-?_ë>ùµ<?qT	¸ô|9d´½º}û9Þ9õñ?P=~`6~`6UÁ(;ôÔ>Ç7>ÍeB?Öð?MÊÊ>*+?mz¸ØPU9[¾üKÂ8r­Q9ª8m>d=d¶6d¶6UÁ(;çc?Y/Ó>z@?IËÁ>«°>Õ'4?DLµ¸Çdë81+Å¾p§|9¸L9A?ò=J6J6UÁ(;çãÂ?h^?R¥`?Sô;?â7×>ã_?Q9³9Æ­Ì>yÕ·9-á9õ?C¹=0b60b6UÁ(;úùø>XÏ£>oB?BX>ÖæC>,2?Á¸}9X))¾í©8HN`9ÁA>¸ï=¸6¸6UÁ(;ã>¤v>Î¸k?2L¤?g=?¾^?u
[9M*9é£$?¾h :tñ:S	?Kr=ý
 6ý
 6UÁ(;ã?tÃ>ååC? /ä>&¡>Ã>5?¹9Ê¿Í::8¯?Á=ãc 6ãc 6UÁ(;
À?â1¾>üÔB?l¡>d>@Z5?ì¥¸}3S8H¿Ô]*9Ó©9Ch>1Å=É¹ 6É¹ 6UÁ(;g?+4­>[G@?­>({>f0?¹G9uµ¿ñ¢(9%L9K«>Þ=°¡6°¡6UÁ(;sw?Áÿ0?âò2?ö2­>RU>'?Q¤¸ù&9U¾©çÍ:"A:M?à.=e¡6e¡6UÁ(;°"B>7¦>ýØ5?aâ³===-?Oý0=;ß<øJ?(;¾ÐË::?¯?=|»¡6|»¡6UÁ(;Ïi?¹e?È¹K?+-?]4¿>w¶C?va·­­9Ø&t¼JØÞ9<²9w	 ?uQ=b¢6b¢6UÁ(;±ñ<:³<×ß+?1=:m=µ'#?cÏ¸½ê8hXâ¾4B9çÝ]9à>~/=Hg¢6Hg¢6UÁ(;%ß>?>$P?ÞÞ>Ì>tîC? eÀ¸_u9_H¾Î9y_Ë9U¸?Ë5=/½¢6/½¢6UÁ(;ï(?Zþ¤>(K?3áÙ>zà>¸ÐH?/yÖ¸¤h9ÇË¼¾þÚ9ÍÉ9În?®=£6£6UÁ(;4?´iÁ>µ>?÷F>X>E-?àÐø8Zs9OÂb>£à9±9×åÒ>½ =ûh£6ûh£6UÁ(;±³V?Ëø>Të\?Á-?R?à>a[F?×¸:ü8àã¾*Ñ¸7mü9S¦=Cú=á¾£6á¾£6UÁ(;¤á>iX>ÆèC?ì<>ÆG>É¥2?¿ö¹@-9úä¾ä9Dd¶9Dl ?k:=È¤6È¤6UÁ(;Å8?©ñ>N¼C?¥®è>½4 >
è9?tPÏ·Ý$9õ ½wØÓ9ÒÄ©9u¹?Ûf=®j¤6®j¤6UÁ(;tÈr=N`3=?-?*t<¢§Ì;®r8?r}ú¸­¨9pî¾¹Â:ÔVp:?t?¨r=À¤6À¤6UÁ(;ö-?¾cå>M$B?2>:öE> 0?ï
s¹Zn9¿ò2³9]eî8nÀ?n=z¥6z¥6UÁ(;s>Å2>¬=B?²ÞÞ>D	>#8?Hµ·¶òT9{îY½®D}9q}9)Úò>O=al¥6al¥6UÁ(;¿°??0?¤\?þ??\lÊ>òq?%8È©&9ìc>h:
¶;:!?Å­=GÂ¥6GÂ¥6UÁ(;ók?.¾>)"I?¶Ý×>5Å>1ü:?æö¸q[|9çvz¾1:ê9a+?ø=-¦6-¦6UÁ(;-w¼>ÃÜ>ÞW8?£">Úc_>2-?Í¹N¬9lçy¾HP:Ú:(?ø=n¦6n¦6UÁ(;=F%?nÊ>FÖP?²Å>y)x>ÝK?ÐÇ8?Ä9AA:=°Nñ9Èá9Í?;	=úÃ¦6úÃ¦6UÁ(;ò,>Æm=6Tº?¶Ã7>ÎÂ=|r?)g:
ù#:rÐê>xÄ::)?/?ÂR=à§6à§6UÁ(;Vs?Á¦?ÈAj?ëÿ>$e>´ÏY?ÅÇ¹÷s9³á¾¾z9ZM¼9»qª>ºc=Æo§6Æo§6UÁ(;(?d#?êg?v©Ø>P9>J@?>
¸ÄQ9A©½Fb9B.9%Mó>l=¬Å§6¬Å§6UÁ(;'·g?VU?HY?
¾?ú@C?\e@?Ë8Ç9ð/>³E;Ñ½Ô:t>?=¨6¨6UÁ(;b½z?øñ	?¢©h?bÞè>Ï
>ìWE?½ï·´99X½¼»9=9Ô>?º=yq¨6yq¨6UÁ(;¡
$?ÓÄ>®?V?E#¤>OÏQ>íEH?$s8¹äm9£ÅÆ¾Yå9äa9¤O?â=_Ç¨6_Ç¨6UÁ(;D)?ß±Ú>I$F?Nð>½K¯>EB/?óËº¸Òd9þûP¾ï°9XÃ£9Õ	?=
	=E©6E©6UÁ(;Ô4h?é2?[U?å>4?'à>ÇåM?³À:ÁOe:á0?CÇH9ÏÌâ8Ë b?g	=+s©6+s©6UÁ(;{TÑ>>©>BÑ;?9³>O^>	ø/?zúm¹|ì9!U¿dã8Ltó8­É>T	=É©6É©6UÁ(;æ?«>ñX?j¨?£·>_DH?õÚ57ò÷õ8¢E==Ê|Õ9±Ûî9üÎä>	=øª6øª6UÁ(;íâa?¦	?j R?cþ>­>Ü4M?w§¸æÉ/9bÚ\¾ö¤9¨9Øâí>uå	=Þtª6Þtª6UÁ(;ß?.Á9?
¨G?­$	?Xµ>ãôA?ÌV8O9rO/>j}396õ"9Oü?²R
=ÄÊª6ÄÊª6UÁ(;hM?Å¿Þ>¹k?È?ðµ> ¸K?k8¤<9!×=t.·9Îªì9'%Æ>q=« «6« «6UÁ(;pl*?ìØ>,mI?g8?Ôñ>/C?Ð=<_ü%<ëiJ?íäf9Ë#È9I«>]±=v«6v«6UÁ(;¦Z>jà;>øA?X9?ã\?%Z0?8'¹U9- ¾i9^Þ9[-ñ>à=wÌ«6wÌ«6UÁ(;GzP?Lé>qÃd?Y  ?V8??e_V?ã"8t9ÿë>]sn9³ç¢9Ó[»>x=]"¬6]"¬6UÁ(;"ðO?¥Í?%¤N?Ñ'à>¦>ù=?âé7¿9ï¶B=Y!:Qç:<?>=Cx¬6Cx¬6UÁ(;ªQæ=8Èª=[,?Îä;e;·;°?Ô1¹089N¿W*$909vh>ÆX=*Î¬6*Î¬6UÁ(;3Âv?ÞM?ôâW?7L?î§¢>Ï\?[.¸7È'92ðX¾*;ò9ðg9l,?° =$­6$­6UÁ(;©©?	P3?mr?	:?à£>|r?â*9Dù¹9¿:k>è&¨:øå:£.#?aº=öy­6öy­6UÁ(;høI>>ø»F?·-?V¨ì>¼4;?òó=½L¼<åMQ?½0:jä9XF?Ôû=ÜÏ­6ÜÏ­6UÁ(;?&l/?5M?Ö?Þ¨>Ìa?2Jß·Ä9T;½[ß:Ç9|?N
=Ã%®6Ã%®6UÁ(;Ý>²>#L?e!?öºÙ>åg=?hQþ¶Ó79ãÐ±¼(È=8@Ð[9CÝ=×z
=©{®6©{®6UÁ(;ª>tg>¸<?ùØè>Uõ¢>xå6?âÿ7Ü'9þÊä=ý&:$:Aø	?aÉ
=Ñ®6Ñ®6UÁ(;²Mù>n>H?	1¤>ÿÊ\>_>?ø
¹ð_9*jv¾ó8N>9Yï=]ä
=u'¯6u'¯6UÁ(;õ,?fûÓ>sP?Ó*Ý>·>GB?"¿8·¡V9)Y½°[v9âr9Ô?_ù
=\}¯6\}¯6UÁ(;Ý§ç>o­>W_W?Jé¢>âIY>\ï??'Y«8ØW^9-IE>=å­7Çºd9Ô B=þ/=BÓ¯6BÓ¯6UÁ(;g<F?×¸ù>58K?Á6?Ú¢½>öH?6:¸ò2Ñ90«½Î+E9*¹9ÆL>ÇF=()°6()°6UÁ(;dû>¥à>úÉ]?"9?±ß>^ßS?<µ =6¾<6ÙW?Ãz9éz-94fI?Çª=°6°6UÁ(;Ê¼±<<¢+?¬_j;ÿ_;*?å¹ãø8\#ÀÜ8bÌi9ô>ä=ôÔ°6ôÔ°6UÁ(;¢?&Q:?Á×U?ÔÚ>§>*å=?É¤¸
×9hª¾"d¹9¸Â9Náó>;=Û*±6Û*±6UÁ(;æ"?¦®>eFS?ÈÊÆ>åÅu>lO?i
$¸>×9½ÿÏp9Ï;9Ñ`$?°{=Á±6Á±6UÁ(;®7?,?(Ï?ñ½é?xÌG?Þ¾?É*^<ç<´éZ?
)É9>9À#?Â~=§Ö±6§Ö±6UÁ(;oä>!Âu>)ôm?4>ÝÔ3>ðs]?¹º:9/9¯¹«>û9¡
:Uã>3=,²6,²6UÁ(;HJÁ>ýo>¿¡@?á)?ºrû>Fô,?V(D¹tBd9"ÿÛ¾:Àj:Ó9Ò9¹î?¯U=t²6t²6UÁ(;PK?7??LìJ?úÐ?Ìo°>B??é­8´ 9W!>2a9x(t9ì>=ZØ²6ZØ²6UÁ(;?hm£>ñ³a?9Mî>Òò>:¾H?]¯¸F|9å-¾»ª9Þ`Å90¿>>ã=@.³6@.³6UÁ(;É?"B±>pU?ð³>¶r>ÉÉ=?Åk¸t_8¿Ó{G9¿9¾Â>j=&³6&³6UÁ(;E
¸>&=>y?ÑÁd?üèë>ä<x?<Ë<n®m<
æZ?¡ü:àìy:Ëb?u»=
Ú³6
Ú³6UÁ(;¤gÎ<+±<¨æ+?g{=¸û<;P!?
£¸3´9iè½à:x;ô/;$4?=ó/´6ó/´6UÁ(;ýö´>ÿx>¥É:?
ª>£ss>lÇ2?òÃ1=mÖ<À:T?ôä¹®ÖM9G¥¾ï=Ù´6Ù´6UÁ(;m­s?We?Ô*F?7Â>[~>SC?ñ8ûw9ÿ>Æ¯§9­Ú9ÃNÄ>S=¿Û´6¿Û´6UÁ(;ÌB7?½Mò>®A?o]?Åæ>ÙÉ0?ø)9ªMj9éµ¹>bÿ:PkÃ:ÊF'?{=¦1µ6¦1µ6UÁ(;ïÆF?zoò>æQ?kC¹>ï2m>¥òG?n*È¸B9p$ª¾Å7Ê:£:`4?¥=µ6µ6UÁ(;;"^?Mõÿ>+^?½
?êt>Á®d?.j¸|¯9Í¬R½nó9^H9%f+?¸¬=rÝµ6rÝµ6UÁ(;&+é>
>!wN?e:A?Çy?M9?ò§8\9=n>qDU:'d
:AE?Q´=X3¶6X3¶6UÁ(;y?c+ª>
ÒQ?/`Ù>}ª>Ð§H?v¹]À9éò.¾},Ì8&µk9[À]>|¹=>¶6>¶6UÁ(;,ò>Û>«D?c¨>éÆm>ÃJ5?®Ç¸K?9·¦¦¾jÙ-:Vª9³å?rÅ=%ß¶6%ß¶6UÁ(;Ù	Ä<±<60?©+;ªU;§?æ´Í¹Ê±9¥ø¦¿Îü·ÚA9úæä¼ý(=5·65·6UÁ(;1	?Í ¤>.V?l³>ðâg>xF?~ô?9VÏÄ9`¯y>¯µ:Áw:;?/=ñ·6ñ·6UÁ(;&?Æ×Ù>J,C?´Ç>>[Ý5?!¹kw9V¿+ò:8Ä
:ºØ?jÅ=×à·6×à·6UÁ(;??a¿»>ý;M?#k?ÂÖ>k>?´¥\7H­9nµ¢<LH9ª9
¶>ê=¾6¸6¾6¸6UÁ(;b)>¬Iì=6¼7?Ë>yi>â(?]ð
< 0¶;:C?)²;¤y;m1?@:=¤¸6¤¸6UÁ(;¼Ê?òÆ> J?éÅ>¾/>e¨8?®Ä¸¤s9þj½O¹²9Ýr:H_>rn=â¸6â¸6UÁ(;¯
=ðÙÏ<ñ¼-?I=±é<X!?`ò¸¨Äz9w¾2 Ó·ü;9@N´½r=p8¹6p8¹6UÁ(;-Ï>Ðª>#xC?nt»>`>v©.?B<-¹p<Z9Z6Ë¾	Av:éy":5B?É"=W¹6W¹6UÁ(;!>0>6n?³ºj?Öú?p­P?,:<Aæ@<p­L?º¥À::Yî<?Y[==ä¹6=ä¹6UÁ(;È
+?,Ää>lg??:ø> ºJ>aF3?(Ô¸9|)A¾©ü7ÊF!9GÈ=Ä}=#:º6#:º6UÁ(;9?¹1ú>ÁQ=?,Mw>9à6>â-?ÆlÁ¸åîF9^éx¾%â½9¦Ù9
Wß>X°=	º6	º6UÁ(;Ù±/? u±>ýt}?< ?A>»>[?übQ8T'A8äÁ
?À©¨8!9¥¼>¿Ø=ïåº6ïåº6UÁ(;Yë?±ì>cü?òã@5åp?Z ?uÖ:é%:FÇ¥?CR;@%;U5y?æ8=Ö;»6Ö;»6UÁ(;xÂ>b¬>9=?§uÜ>õÝ>\;?ë+8*õÕ90¢L=Vbþ8§P9NÐ>âC=¼»6¼»6UÁ(;È«?!Å>MäN?ÝWÞ>O>oF?o4O8CòE9¦ü>ý8ÎøÁ86'?jm=¢ç»6¢ç»6UÁ(;3"?Xß>´ô9?Ò'>?óñ>f2I?\È^7îzb9
Òû<ØPÎ:ðN:ùG?ù==¼6=¼6UÁ(;];å>¤>>_?¾»?ï¡>eV?wW>d=£ø}?a;Òv;;ÌtQ?]=o¼6o¼6UÁ(;B?DÌ?A&\?/à?´>ÕïK?¿å·Ë9 ½îç9©c¥9p3?Ü=Ué¼6Ué¼6UÁ(;`ü<x¸<7/?ïÈ%<G¢ù;A*?}¦7 »7=Ôã>EZ9<É99}¨>L?=;?½6;?½6UÁ(;0hB? .á>Ô]?<å¼>¥o>ÉQJ?í¸Ú09Ïuä½Òë&8#ôª9 öy=Í=!½6!½6UÁ(;(ßÒ>¨ô>ö>B?¶Ñ>LJ>c#-?Å.ÿ¸hßK9ò6 ¾ÈÀÅµh9píA»¤ò=ë½6ë½6UÁ(;åX!?÷Ô>/ÄB?=V?úX?ëÚ8?B
6G9ÆÐw<3.:á¨9WR?½=î@¾6î@¾6UÁ(;W­=´¢=c@,?Ê¦=gw=RR,?Þç80²V9Í>ïqù:®í±:Èr3?&2=Ô¾6Ô¾6UÁ(;vT	?*>hF^?éQ?[çè>ºf?&Ùd9º É9>¤>W):îÙ9µG?Ïl=ºì¾6ºì¾6UÁ(;lR>ô
>óA?ß=?XLÊ>_40?ÅP=xBB=ÿM?¯q9Õé9')?EØ= B¿6 B¿6UÁ(; *f?Z¢>)Iµ?tÊÚ?[ÐU?¾ú?"A=ðÝâ<TbZ?Yg7;¬$z:¦²»?Ù=¿6¿6UÁ(;fÅ_?Xj>Åôµ?¶?8ÅU?£Z?÷1=Útâ</H?s±;ww}:Ñ??'ñ=mî¿6mî¿6UÁ(;~Ò>d>>57?B>aj>·²'?Ì¸n=Ðð=N?;C0;ÀÃ9?=SDÀ6SDÀ6UÁ(;­hæ>¥>ã=?]0¼>+ù>÷.?ÒÞ¸Gºå8±h¾>Öq9¡þw9º¤ù>áÃ=9À69À6UÁ(;? ¦>%#J?[>>ÈL>v>?-è?¹¿G9 ;¿v=9¶9l?È= ðÀ6 ðÀ6UÁ(;$Uú>Ó§>Á??_úª>Îr>üÑ4?qzS·±XF9uy½­Y\9<À9þä¾>=FÁ6FÁ6UÁ(;¥@?Lò>¶_K?®Ò>l>Mæ8?ÝÏl8¨¹8ÈÏË>¤ 9<
P9Z1?è'=ìÁ6ìÁ6UÁ(;ºê>"ë>?=?Q«>kK>z¢2?ÌIñ8&¤¯9B×/>áê9g9ö>.¹=ÒñÁ6ÒñÁ6UÁ(;j"?oÞ¥>Ü7z?ÕÒ>®X{>V?ò82ÊR9ï¤=8½9>ìú=zß=¹GÂ6¹GÂ6UÁ(;Âx/?ðnÚ>T¦M?
?h$¯>§<?PqÍ¸H<u7áuVÀÈÓó9bqÖ9?S=Â6Â6UÁ(;?;ÔÊ>ÌA?¿>#RS>"h5?<·T¹tq9Èhá¾´é:}ç9Å#?#9 =óÂ6óÂ6UÁ(;!>ï\+>·^?"Ñu?1~!?çÕB?y
=Á£<i^?°pE9|ø"9¯?¡> =kIÃ6kIÃ6UÁ(;S?y,Â>R0F?H¸>ZÛ>4?cÎ¸Bi9Db¾·k:IW´9/°R?XR =RÃ6RÃ6UÁ(;þÞG?Á®?5Ñ@?Ì?8WÇ>=;?d8­8/EY9
L>}9Ñì9v­¢><#=8õÃ68õÃ6UÁ(;¶&?¾?¦?«S?§Ú>Æéw?\þØ¸¦í8%Ïé¾rÀã9b=©9A,?A#=KÄ6KÄ6UÁ(;Þ×?=8?){F?¶Y?®Ç?'-C?¤9[TÊ9;Ð>±l:õ]:Ùt?W#=¡Ä6¡Ä6UÁ(;Ø¤?1Ô>¬:?4ý?Þ>TL7?®=Þ¸pòò8r.ê¾eæþ:ë% :<»K?2#=êöÄ6êöÄ6UÁ(;L°µ>Om>¢ÔC?8L?GmÍ>X2?±n³8?ÂL9íU`>A:"Óñ9ËXL?,#=ÑLÅ6ÑLÅ6UÁ(;¡èç>¹x>Ón?Qj?´½	?Þ¾Y?ßä;@-&;#E?dÐ9)Lª9¦f?aý#=·¢Å6·¢Å6UÁ(;ö?$ÃÁ>*B?ÕÂä>+©§>¥.?¼¥8¸â8\¦>´À9è69q?@A$=øÅ6øÅ6UÁ(;Ìá&?úÃ>ü[?Û>Ó>K:?z9.ÖS9ËÎ¯>®¸::ß?Ã$=NÆ6NÆ6UÁ(;)pH=@~="/?´ðY=LÜ!=Y,?ù0·ZL49ú¼>Ë);ó2ñ:64?'%=j¤Æ6j¤Æ6UÁ(;Ü?¥?¹a?&ª5?³Å><k?Ð¯Bµ19Ò¬ºCúÑ9@f9W6?å%=PúÆ6PúÆ6UÁ(;¿Z=¼=!ç2?õÆz=!O=?:|8F9CÝc=ÙåÒ9ú¬¬9EU?ï&=6PÇ66PÇ6UÁ(;ú]à>ö¬>
 R?sZ?ºÄ>:?ïÉÈ¸¸a9ë\d¾=Ü99æ*X?&=¦Ç6¦Ç6UÁ(;mºT??ÝÆH?{uß>rí>©D?¦8ã9â>·D³:k¼Y:´ÅR?Â)&=üÇ6üÇ6UÁ(;6ì=öc=á/?sæ¿=-f=Õ="?9ê¸(8ô7Gl
¿öv;¢U);ø­:?½&=éQÈ6éQÈ6UÁ(;Ê¯>?íãó>'H?yÜ>§u>>å7?ÖP¸?¢9ie½;Ç:>P:üã6?sÈ&=Ï§È6Ï§È6UÁ(;Âèø>#G¤>&ñA?3G?Ãv?ì&7?ÅÍ<ÈB<"^N?o*<â§ª;ÃP?)ü&=µýÈ6µýÈ6UÁ(;Ê3=t=¯ó,?¹BV<F<°`.??h¹À99E ¿*¥¶tY9"¼ï'=SÉ6SÉ6UÁ(;Ôv®?ë?@ÿ?å+¶?{´%?:¸?\9¸>90?µÏ¡: rq:´+?Â'(=©É6©É6UÁ(;>M?ä?SÂ:?BíÁ>¾>I#.?°õ7`vÕ8I>ß(!9µW9|ü?l(=hÿÉ6hÿÉ6UÁ(;Áw*?êÒ>ØDO?ñ»é>Ë¤>g;?¶T1¹9x®¾Õ¦9óþ9iO?Ì (=NUÊ6NUÊ6UÁ(;ôÇ`?zé?"f=?¦©>u>¶Ô0?H6½èµ9½¿;97¹Ý9Yøµ>ËÀ(=4«Ê64«Ê6UÁ(;ñ¦?#Ö>¹X=?9>:K>8j4?Ò×¸Nc9i+r¾úÛ[80¢º9É=*Ê(=Ë6Ë6UÁ(;õ"?êÒ>*"F? hÒ>Bf>ú3?ÚjØ¸ö¤9ßâ·¾Qõð7ÐEn9Tq=Ëj)=WË6WË6UÁ(;Cî>æ>D?×Â>±î>kÔ8?øu8T'¸9¤ª=(Õ9#âÃ9ØI?Ým)=ç¬Ë6ç¬Ë6UÁ(;CB?bê>~lT?Ì?Jx­>æ£X?!õ	9<9fS»>/å9é9ð]<?²)=ÍÌ6ÍÌ6UÁ(;ýY?{ï>Ãh?ôC?hÚ>Úe?ÖÎ9zë59PÿÏ>¨
:5Ñ»9H*<?8)=´XÌ6´XÌ6UÁ(;`=?5Kä>½[T?Wþ?·>×NC?{·NÀ29ßV½8:ÙÙ:Üf%?®¸)=®Ì6®Ì6UÁ(;Ãê-?cMæ>¹RA?^«>t>îp3?²6»Ê9z1<¤z/:v§":¯
?M4*=Í6Í6UÁ(;A)?tGÝ>xÐC?f
Ã>P>×5?!¹8w¿îþ°9Ó¯ò9´º>1*=fZÍ6fZÍ6UÁ(;óX=ä='R?üíÊ=üI~=KL?Ì¸h9¬9©¬>tÔ·9$[9
Xx½*=L°Í6L°Í6UÁ(;>±È=Ü7=å0?ñ=Ç¶=Ê)?Òô9:¤Ä2:%?-ò9A9e?â*=3Î63Î6UÁ(;°¹ >
<>	DZ?ÿ?wØ>1ð;?±c=eÅ<)N?P½: °Z: ò]?aæ*=\Î6\Î6UÁ(;×tÉ>Á6>YG?ê÷>mH>à
4?ó{R¸ø9É$H¾Ñ:¥Ö9ªp&?,=ÿ±Î6ÿ±Î6UÁ(;%6y?Uc ?ãF?ß<ù>¢.¨>°=?ÆØá7¶ù£8L0>¾à9â9äý>ÛE,=åÏ6åÏ6UÁ(;6,^?3i?lR?¡-?CTÞ>D6G?±Ts¹Ì\97
¿Ì.÷9U¼9×È'?M,=Ì]Ï6Ì]Ï6UÁ(;µ?è)©>ÉWJ?Ò(?%¹ì>¼5?É ¹Á#å8®¢3¿1-;$î:¤:?c´,=²³Ï6²³Ï6UÁ(;o}?}?É-`?A<;?ì$Ò>d?k×¤8uJ$9Óm>Ãé):fÜ9[E?ÈÇ,=	Ð6	Ð6UÁ(;$E?1Á>sH?,Å¸>@>,14?º{¬¸åN9ü
¾ë9ª¯Ã9(»>9-=~_Ð6~_Ð6UÁ(;ó©?.^®>!-G?>:`>-1?±N¹LÝ 9kw¤¾~V8lu³9Tý=?-=eµÐ6eµÐ6UÁ(;¿7?W²î>:ÞD?ñãá>µ>Ûþ:?Bb9f»â9#>~9Èc9H¥>$f-=KÑ6KÑ6UÁ(;Ü½?ð´»>f­Q?e?ör°>19;?  !¹l¹69¾á¾,l7ßØo9Ãã¥<-=1aÑ61aÑ6UÁ(;ªc?V4?3;D?ò>Ë©>1Ð6?§^~8ðÄ~89ÿ>ªU
:k
:Ûÿ>Ææ-=·Ñ6·Ñ6UÁ(;U?Tù?ñf?èü?«ä4?HCT?ýª9:o9ïs6?¬~:ó:wG?ø_.=ýÒ6ýÒ6UÁ(;UþÙ<h<=f2?©Ð>vwñ="$?S¹ôN÷8¿Fp92­9Ôð>¾.=äbÒ6äbÒ6UÁ(;iTì<äà¯<³þ+?à3/;½æ;({'?ü¹Ï{9ì2¿¨üò¶ì£ 9]Á¼ûÈ/=Ê¸Ò6Ê¸Ò6UÁ(;C?`ú>wG?#Õ>øH>U4?H~é¸9Û¡Â¾>Ù8	9%è@>
0=°Ó6°Ó6UÁ(;$½?¾/?ìO?j£?d¬>ÐçJ?ã·zgX9y½)¸z9LÚ9ã3>F0=dÓ6dÓ6UÁ(;Yö?h¢>A½b?z
ª>9ñT>lL?
%'7à£9_ê=ÿ 9¤g9Ðí±>Ã0=}ºÓ6}ºÓ6UÁ(;3w?z?:>o?Í¸?Çi£>7l?8í¸@K9¶Gµ½Å'#:òI:Â? 
1=cÔ6cÔ6UÁ(;g@?¡1Î>W<C?8½>¦>Æ>3?àÿT8°m9phå==²9X93
?É1=IfÔ6IfÔ6UÁ(;¾©
?Ú¡>R[?p"?ÃÌ>5IK?ü¹7V
9ÝÏ«=*í;9F<9F}¼>bz1=/¼Ô6/¼Ô6UÁ(;x-v>H¼)>i¥9?(ù{>û¢:>9Ï,?@Q"=­ïÄ<ÿR?H1x<b5,<Mz8?g3=Õ6Õ6UÁ(;
?üÆ>¦@?S±>ÓÆW>o9/?}µn¸	9mPa¾ÔØê9Ãç9B?¤3=ügÕ6ügÕ6UÁ(;À­B?>®Ñ> ¯m?
a>ÇÔ@>GPF?0RE¸¨hZ9aHç½!*è71TE9½=Àæ3=â½Õ6â½Õ6UÁ(;ÈÕ4?N³ì>cC?§?â½>Ï??®?¹E¯
9q]¿å´B:Àg:$?hì3=ÈÖ6ÈÖ6UÁ(;'Á<â<µÔ,?Ø;);¶Å´?jµ7¹]r9ß50¿9þ-l9¨Ò«>Â`4=¯iÖ6¯iÖ6UÁ(;6T8?C®Û>ºÍV?ÆBú>ùê¤>
=B?Ê¢<¸?99¥½%r/:P'õ9M57?Ê´4=¿Ö6¿Ö6UÁ(;£`?¹?I?3R=?	Z?eÍ<?`©$¹ûA9NÙ¾ª7:¤=:üÞJ?8¼4={×6{×6UÁ(;&Þ?20Ê>jJ?èÝÏ>Ë>âÅ0?ëä¸9øL¾'õ9Ü(H9Æ?Kô4=ak×6ak×6UÁ(;`D?1?eB?9â>m§>¾:-?0XN¹ËÏ9ëÃ¾l-R9Q9Ui?±5=GÁ×6GÁ×6UÁ(;]?©F?ÿêp???q£¾>à@?YR.9à
9L0>2ö$:úéè9ûO5?S6=.Ø6.Ø6UÁ(;é/ò>eÆ§>bÅ8?Aq>ÝÝ1>BÐ-?³$¸Ô¸9Û½!/9¨É9ÁÅ£>R¼6=mØ6mØ6UÁ(;iád?Ø`á>1ý?¼?Ï?7Ð?6O9âow9lÉÖ>)j:Ôë2:Ù'?¿6=úÂØ6úÂØ6UÁ(;¤T ?ZÖ>¦Ä??«<Ï> >ûN6?«¢6¾£h8£3=¼¤9ça9«e?"ò6=àÙ6àÙ6UÁ(;Õó>ð>ýÆC?óï>5ì?>ÍQ-?$C¹e«9¾R7Aí8!¦=ù6=ÇnÙ6ÇnÙ6UÁ(;¦q=?Ô?§Æ:?ÚJÚ>0<>k´1? î¸}>C9|	¾ºí9´l9Hï>7=­ÄÙ6­ÄÙ6UÁ(;T?d;ï>èc?ñ¡>^ÐC>i·S?N_¹¸²ä8QK¿G·49Z`9ýå>0 7=Ú6Ú6UÁ(;Ã¨?ì7µ>}JE?P>ÉôL>¦7?z^¹«,9^IA¿É@[9½[¤9QÀª>k7=ypÚ6ypÚ6UÁ(;¾0+?aÆã>Zg@?Ll>x->T.?A­¹æ2í8>9¿º8@.Â9
9=7=`ÆÚ6`ÆÚ6UÁ(;Ú¥
?,¸>¡ãD?¥	0?9Zæ>G£C?n9¶ËF9Bq)?©¸9Ê&ý9ò¼º>º£7=FÛ6FÛ6UÁ(;èè>->ZìG?QÇ>Ô[d>d3?0ã&¶iÇÑ8{¨K¼Kz29öEÄ9Êh>ë²7=,rÛ6,rÛ6UÁ(;gQg?Éæì>b÷y?ù¨)?UÀ>=6b?
 s8
¶M9½G>Íì:"&:|Ùõ>Úô7=ÈÛ6ÈÛ6UÁ(;³ß?el?-ìj?'e;?IÙ>Yy\?É:?u:ø¾#?­9øÔ¿9£M>É8=øÜ6øÜ6UÁ(;T]?%w?M%Y?§1?î>3â>?:9®9(	>5t9ËÜ9³Ã>)e8=ßsÜ6ßsÜ6UÁ(;ø(ÿ>¯Ü¦>Ä»C?4?t¯>Êü<?eØµ8*o"9ÏK>}í¨9­9ì)ù>hr8=ÅÉÜ6ÅÉÜ6UÁ(;Bm?RwÐ>Ó§?n*í?ßZg?7?:æêØ9§Â.?ÚÆ:Ãh:c´Z?
ó8=«Ý6«Ý6UÁ(;\UI?½÷>FP??*Á>¤C?Å\9:å9gíÌ>¦*:3:w?5(9=uÝ6uÝ6UÁ(;È¤?wÌ> D?ÕÓÖ>ç+>æ5?eh¹¶Q·9½a¢¾ÕµÖ8ðv¨9<##>|D9=xËÝ6xËÝ6UÁ(;<MÖ>÷>Þ??$õ>?ð?ûÍ3?\VÖ<qg<ìÈP?Ð±Ä9k:Í¸>Ýr9=^!Þ6^!Þ6UÁ(;Qà
?×>Ô^?Æ½Å?ì[^?e¨c?rÊ9a\ê9ä#Ý>ïM:bÀ9²?u4:=DwÞ6DwÞ6UÁ(;??y¼?*|?ø²Ñ?ã0?ÄO?f,9ñtb9®ãÂ>Õu:×/:Ê3?hÕ:=*ÍÞ6*ÍÞ6UÁ(;ö>ÅË¥>ùí=?ç >rÀl>9-?*/¹I9ó|¾/9ÿ:¼À:')?Úk;=#ß6#ß6UÁ(;,hD?0ÄÔ>ýPl?e"?ÒÎ>H?¸í\8Ûw9´×=º_®9ÝÙ9¿åÌ>y;=÷xß6÷xß6UÁ(;ª	/?ÑÞ>I?þ³?ªMº>VUL?p9<¸©^m9SÿÊ½ö
:°Ñ9Jz?æ;=ÝÎß6ÝÎß6UÁ(;ðmÈ>"®m>ÇàW?¾?©X+?]ÔD?Åä<ÄW5<³ÇP?6Å;¬Éf;z&[?-<=Ã$à6Ã$à6UÁ(;¡>Uu=Ò(@MÞ>øØS>>Q?ªâ:eh®:fZ&?º:Z8k:J?/<=©zà6©zà6UÁ(;)S?+?¤"S?X*
?p^>en?bX:Û7':¨û\?ej:¦)¡9mî¹?Ò6<=Ðà6Ðà6UÁ(;Ï"?ì>a?M²S? æ?ûÝH?ë!9P®9«m>6¦;Í:X?«*==v&á6v&á6UÁ(;ÿ±?\Q©>ÝG?>äO^>mè4?4vU¸dq9.â½L9$9B&Ã>´==\|á6\|á6UÁ(;[(î>>¼>V¾C?99Ë>>p4?]Ý9ÊO«9*L> ,¶9ö"Ò9¶îÝ>>Á>=BÒá6BÒá6UÁ(;ÑM=®J=JÜ+?*ç;ÐÇ;P?tCB¹´ãò8Ô¿L¿ÜÛ7f8R8Ý4>öÔ>=)(â6)(â6UÁ(;j¾<?ñ>'mH?Ý>ÅÓ>0P3?5Tq9Nj9¦c×>¥}929ýÎÔ>¢ä>=~â6~â6UÁ(;ý¬9?ðñ>ÄÆD?8ÿÞ>Å»>öH7?ÈG²7¤x9 7=0ê¾9859J2?Ül?=õÓâ6õÓâ6UÁ(;Ç>Ä>ØÀD?`?òÉ¿>b
:?§j¨¸;90~¾l;:¯z:j?á?=Û)ã6Û)ã6UÁ(;XÀ?wT?áßg?Ì®??ËL?'%Z?ÌÃÚ9òâ9£ÜZ?Éj:*rü9¹n?lê?=Âã6Âã6UÁ(;mëì>Pp>ùC?âçl>Hü(>qr3?ÍéO7Êà·92»<7&µ9©9ÁÀ?)@=¨Õã6¨Õã6UÁ(;;·?¢>e?^?«3®> £X>0ÚM?n{ý¸Cñd9P¸¾
{I:à96f?ð@=+ä6+ä6UÁ(;¦Ó?ò÷Ê>/ù<?Æí>JI­>`¢/?p¶ò×w97ð»}ÿ9Cù½9gzË>&A=tä6tä6UÁ(;Ð(?õçÓ>ÝK?Mk?ü¹>¤D?êð^·\i9FÜô¼~Î9±¤9£7È>`B=[×ä6[×ä6UÁ(;"±?£@?l?5;?Õ/Æ>QÑq?F`9IO9¬
?È9ëgÚ9l"«>xfB=A-å6A-å6UÁ(;
ò-=8NÞ<aOH?¢>½ÁÖ=b3?9ýñ9Þï9C?ï;";|öO?`®B='å6'å6UÁ(;ÅY?Å?§M?ô>óP>a¼;?6A¸rg9Wý³½ú^ë7kd9iå=ZäB=
Ùå6
Ùå6UÁ(;ÙØí>c@¡>Í<?
>5´G>¤­1?Þ68,Á9în­=|n9L©9w´>_îB=ó.æ6ó.æ6UÁ(;È?<)º>/¬D?.æÁ>>ûç;?érw8/ß8³3Ë>ò°9å­ß9{Ê>AC=Úæ6Úæ6UÁ(;qÝ>>=Z?èúE?ú?>?79ü
9<?7Ç:ã9ðk\?$C=ÀÚæ6ÀÚæ6UÁ(;à?>§>¡¦N?v±?XÌ>@RH?3¤9CÇ9úÓ>sQ9Üa=9,¨Ô>C=¦0ç6¦0ç6UÁ(;$¯>éa>;.G?Ø»Ô>¥È>Af3?ès8x¬E9÷®={V8#9¨ÃÆ=ê¦C=ç6ç6UÁ(;«?z%?ÜJ?eÓ#?y¿>	[?ÀZ¶¶¤9ë}¼æw:çÇ9ÅXB?+>D=sÜç6sÜç6UÁ(;ó>?+©õ>k F?q·?»©¹>Î<4?ò¸N)o8¿¾Ft:m_:ïñ?rD=Y2è6Y2è6UÁ(;?ÓÆÄ>ÍPL?^ù>ßk¡>MÞE?ú^Ô7,.×9`¨ü<Qò7fÜ±9@.=íßD=?è6?è6UÁ(;­Z?_QÈ>mA?-?;n³>ü9?¼©¸ø9¹?½¯PÖ9®9ò¥?_ìD=%Þè6%Þè6UÁ(;¤/?IÎ>%ÕY?ä~?UÉ>+ýF?R9Éo9?=B>:T«Ç9Bïs?R8E=4é64é6UÁ(;5ÅZ?
?_F?ÂR'?*Õ>GH?eî,9Õ¼9}á¡>¡9»®P9)MA?ÒRE=òé6òé6UÁ(;ã>G>ù9?Ü*?ð>ò5?UÆì;Æ;áM??;|»ú:C?·pE=Øßé6Øßé6UÁ(;ô?|w>X?Æß»>½äi>¡M?YQÿ8æ/k9Áô>G&9Æ,9çË
?E=¾5ê6¾5ê6UÁ(;9î#?[îÍ>§ÉK?I¼?]WÉ>ù=?u 7kÞó8°(=~8N¯9ëÜb=È£E=¤ê6¤ê6UÁ(;°v?[?ºIG?7¼>rôq>tòF?ßg¶7uV9-Å1=¼"9bY9.>Q­E=áê6áê6UÁ(;ô¬ª>·=>øNf?Ï½=?gì>xM?+.Å<æe<ä[? Üú9qh¾9¹£(?êùE=q7ë6q7ë6UÁ(;b>È3>WQH?]ô>»§>@:?`k=#¹<ÐU?7K:Ð`#:E6?zF=Wë6Wë6UÁ(;z?¾?Q_?7?¾ë>×F?KÈ:8:P@?N9CÂ9I¿>vçF==ãë6=ãë6UÁ(;Ä®?%¶>6\?42ô>>>HD?ðc8_ô8"n>kaP9÷Ö9'«>G=$9ì6$9ì6UÁ(;0x?M/?LÝa?ó9?>¶°>Ú$K?ÄtE9²¶¸9Ô>rÌà9]ß9×AL?ÎG=
ì6
ì6UÁ(;3!?ª²>TN?l&?Î4Ö>uäF?B¶ZÂ¢9.÷»J-Ì9*ê9m7ß>´G=ðäì6ðäì6UÁ(;¥k°>ê]>(ÐK?VR?{Ë>i5?ÇÞU<Î<§kB?ë|:9Ò«97`?eMH=Ö:í6Ö:í6UÁ(; ¹?L§>£ÍU?!#?èRÏ>àmI?í~9ÛÖ9bu>s´P:T:Ö 2?·H=½í6½í6UÁ(;¿?Î+Ã>Ø¾N?ôúÔ>ô_>
ñM?)Ø8¾îä8P$ò>Å9æ£a9ó¡_?LõH=£æí6£æí6UÁ(;®°?³Ö>üq8?Nü>ù´@>J;?|ªÕ·09Òô«½tWb9ÍC91?_-I=<î6<î6UÁ(;Ü¬9? â>dER?>
î>ß&>ýC?ª	B¸Á9 =)¾È$Ç9ÇM¯9-h?ØI=oî6oî6UÁ(;Þ2?Ga¶>YG?ýö>qÝ®>Zs4?qÓ6Þ99¦<O¨b9¤ x9ä`é>R¾I=Uèî6Uèî6UÁ(;øPa>Ú¦ã=«_}?z?«_>¯Dd?=U=&S?N;ó»:;sO?KJ=<>ï6<>ï6UÁ(;ÅwT?·Øó>°_?wä>B²>ªÙO?89Î¸æ9=ÛJ¾ï:þª9Õ¡W?J="ï6"ï6UÁ(;áã9?9½>ß§?w@ùÍ?¹?X<<=17Ê<DMn?½Ë;6ý:ÉG?WJ=êï6êï6UÁ(;6D?m§Þ>ÿja?=U?ûw>ËP?¦+3<q<1´1?ft:$å:V.m?ý-J=î?ð6î?ð6UÁ(;í²]?ïm?ö C?Ð?ÂÅ»>å/:?n<¸øw9T¿½ :Þè9«?çJ=Õð6Õð6UÁ(;´×>¥~>îPY?í9¤?óB9?Ðîb?ú~<L±;¢LY?ØÆò9ÅÜ9é?ËÈJ=»ëð6»ëð6UÁ(;Þo@?NE?å@?
Öÿ>g¨>õtB?´39b9¿s¡>9s9Æ}§9bÇ>:5K=¡Añ6¡Añ6UÁ(;nR?M)?O??JË>Ü;?iA¸9áÊ¡½òÕ6:T:80?¤K=ñ6ñ6UÁ(;Úµ?Î©È>E@?r«>pw>¢³1?è49¹9mÕÝ>W¬9Rl/9mç>uK=níñ6níñ6UÁ(;û$?²ßÒ>*G?¢? ÍR?`aE?±=7p¤þ8	M=BÝ:f$:Ój?ïÍK=TCò6TCò6UÁ(;(l?\Ä>òC?ÝÎ´>ºÓ>xC2?.%¡8ã93>FM]9ðøÞ9ý~>Ý?L=:ò6:ò6UÁ(;ôüR?\?KØN?1Ü	?
¶>^A?¨^{89/Hø=vwú9¾8Ø9ÄE?ÇL= ïò6 ïò6UÁ(;H·>Ñ­p>ÁB?èß>Í A>-­/?o#8M}c9£·=û9\j9iæ>°ôL=Eó6Eó6UÁ(;®Ë?fô­>¡PI?1¬>Þ&p>Ów7?Ý²··%9Ý'½çµ99Gµ9"ð(?á6O=íó6íó6UÁ(;ý?Ó·>sa=? ¥>c%S>Ê84?Py·¼C9}	#½?H:¬}9Ü÷§?9AO=Óðó6Óðó6UÁ(;Üà#=Ïî<¨20?U^=ÄSV=Û(?®
8²v9°>v;ýáÇ:£ç.?ZO=¹Fô6¹Fô6UÁ(;+ó>m«¡>@Ð@?B©>$vl>ñ>7?i0¸=9ÚÕ½ÄÈ
9^9}£>+hO=ô6ô6UÁ(;9Ù>aý> =?o=ó>K²>.Ñ.?ÿ$#¸o9í]®½ÊY:ÅCZ:Ô!?stO=òô6òô6UÁ(;W?ÍÂ>ÕA?´<¾>,>1Ü*?þV82±J9ï*>ÉµÙ9¤ä9=lô>håO=lHõ6lHõ6UÁ(;ap>FH!>>Æ>?C¼>j8M>u4? B:x?:QC?ód:áa#:è>²[P=Rõ6Rõ6UÁ(;³]?sÍ¬>ÎG?j§>Óh>õ¶8?7<÷·9\õ½zv¾8Üo9ß>|¦Q=8ôõ68ôõ6UÁ(;(½>·0>F?Aë>Æ;­>Ó-?ùJ8ÌÜ9(U=ñÏ£9¬¨Ö9a\Ã>êQ=Jö6Jö6UÁ(;æ?£ö½>ìH?ìcù>-¬>û8?R9qü)9@eå>mÖõ9\°9.m2?\tR= ö6 ö6UÁ(;t?¸Ã>^«C?[?DÉ>y½=?/Z±8a9³É,> d.::
:ö(!?1S=ëõö6ëõö6UÁ(;&?¸Ü>¨±A?Í>ÉD>².?¦àÛ8ÝÚ9´(L>ã9 «ð8$?OZS=ÑK÷6ÑK÷6UÁ(;pD|?ôè>p?¨¦¶?UF?«?ýçç9;²9\&?)³8:0Æ9Ïn?T=¸¡÷6¸¡÷6UÁ(;ë÷¸>FH>eº5?Âæ¢>¢êl>ã0?¸ú9|h¾Ø9x
9r5?´lT=÷÷6÷÷6UÁ(;#[0?è>ÇB?"-Û>Ð>UÌ=?¸¸9Qé¾Ån9C§9XâË>s¤T=Mø6Mø6UÁ(;ÝG?æjò>
ÍR?=u?·?ùFP?KTp<!»<®S?K{9¹W9O/?¯T=j£ø6j£ø6UÁ(;iÇä>D>éN?oâ#?0úÛ>¾¸>?Ì39Ày9>úT©9µ9òn	?ÊÎT=Pùø6Pùø6UÁ(;I+?®Rß>®YD?´qæ>©¥>Ý¦2?2Ú8Ú9÷ãD>¤d£8>v9û)>AÕT=7Où67Où6UÁ(;ñ?ò}§>¶?N?Û?ÞÔ¼>Îk6?Áe8B9lÇ=JÅ\9Q±9w.>éêT=¥ù6¥ù6UÁ(;þq>><c?4Z?}÷È>J·I?\°9t9¿ø/?¬êÌ99Cÿ,?ÕU=ûù6ûù6UÁ(;q0=)=0?Ö=IPó<ÑÞ&?PKU¸ï·9¸/½:P÷:cB?U=éPú6éPú6UÁ(;þH?«¾>â	??Ðkó>0¯>Lu1?ÞH=7.j9ëÎ<pá9r]¡9!Ó2?UÌU=Ð¦ú6Ð¦ú6UÁ(;E¤5?eÔ>äîZ?ÃBC?ÿìå>ggY?cé
9ö"9Qjß>NÝà9ðºà9?¾	V=¶üú6¶üú6UÁ(;ÙYú>kX«>ü;?ç?­Â>+?;7L¼9®=À:"ð:tm?gV=Rû6Rû6UÁ(;'Æ¥>¾lD>
X?Ó/?#Gæ>ÆvC?{?9¶äÜ8?h¶:W²9e=?«ÀV=¨û6¨û6UÁ(;N%?×Ë>ÝPO?Ùe
?Õü´>uH?ò9Ïñ8£/¤?¹Z:ö½a9O=¨?®ÕV=iþû6iþû6UÁ(;NÊM>×)>²NG?kRÙ>(Ø>Mã:?/V[=uâ=u'X?OÀ:^?:+«P?slW=OTü6OTü6UÁ(;q?/~»>?d>?^º>j>lH5?þ!v8þìq9Ô9>568K!N9(â=B¢W=5ªü65ªü6UÁ(;o'³?Äâà>åðË?ï¡F?0W¾>?8]8@J95Lû=ù,@9Qáª9¢ó>£W=ý6ý6UÁ(;þø¯?;?fÝ©?uv??zI¾>vÊ?¨Ç39`ª9Z>39L®9;5Ó>÷X=Vý6Vý6UÁ(;Ê¶={»
=¦¨?¶ïá=5 =F´?I¶=cÔ<^«¤?eÕª;|+ö:Å§±?éX=è«ý6è«ý6UÁ(;a,÷>¶>xµJ?_Ô3?Íþ>q65?Týh8Ö:9>¯%9¹¼8óô`? [X=Îþ6Îþ6UÁ(;¹ÿ>Â®>¯M;?
h¢>	Òk>ÈM0?d¤8^R9ßa	>?a9{ L90W;?X=´Wþ6´Wþ6UÁ(;°G:?^ÚØ>lè[?À!?ÓµÒ>ÕD?uBÈ8ßZ9åV5>íºï8îÜz9££t>Ú¸X=­þ6­þ6UÁ(;[ÓM>@Ö>#g<?6>C>;1?
r$=Ï	Ä<v¾V?¨qj:DR7:ú±#?ëX=ÿ6ÿ6UÁ(;Âó[?¹}?60@?­Â¯> s>H9?>:
99rq>ÐYÓ9"Ô9Oxþ>³gY=gYÿ6gYÿ6UÁ(;lÁM>s>G?¯×>$>¢¨6?Ìã÷<F!<"Y?Ð
;?¿:ïÌ8?[Z=M¯ÿ6M¯ÿ6UÁ(;Ã¦1?VÊä>xÇF?Ú?ä:¸>æµ2?ÃÙ(9t9Ü?Âû:2lw9d¡?wZ=77UÁ(;¸?^b>ÐÛb?Z?®°>]K?º®±8£9Ø>mP9ym9Ü¯à>y#Z=-7-7UÁ(;¦l>æ  ><?t5?ßÝ>.w*?½à<Ëã»;¢ØJ?¼2¸uAí8Û@¾g0Z=X7X7UÁ(;Û­>K¬i>À>?Úy>=ä[>.?×h=Qæ=Ø>S?©,´8ó9Kù%>7Z=s7s7UÁ(;9?¯J¨>½B?Ú©­>Xv>´H4?Ì7}3ù8¢=?t9
³õ9¤>½jZ=f®7f®7UÁ(;ì)?ìIÚ>>GF?v¥Î>¦>@8?Æ»	¹ýÖ9¿c_¾{*M92´u9iÃÕ>[=YÙ7YÙ7UÁ(;\Þ?´ã)?ET?.a?Ø1?)I?©g%=4~Ä<?W?(z_:Í¦C:F4?^[=L7L7UÁ(;ªD?oPù>=ðI?Bã>? >[5?åg°¸³@9 N¾8bw9ÂÔ9ÀF>d[=?/7?/7UÁ(;F|?ÊC>ghT?¾³?hl¼>Þ^8?Á[±·ýb9pH½DV9°9ká­>¥[=3Z73Z7UÁ(;roH?ÝSü>=ZK?äéá>î!>d;?à·Ã#9uqò¼±
å9¼9^?¦¡[=&7&7UÁ(;ÐM*?XÒ>\DO?³%?ö<Ú>É^B?óÚ½8:TE9ÛMv>²Ï¯:Óh:°A?ì
\=°7°7UÁ(;1f?k#Ï>üÑ>?Þ\??Úõ3?\/7Dn9M¼<J: !:­Qø>þU\=Û7Û7UÁ(;:?*ÃÅ>ûK?úã>ï%>':?5Ï¹0é9è
¿e7:Èjú9ê;?\=ÿ7ÿ7UÁ(;ã?{jÂ>"J?tzâ>J>B%9?Ééó8¥9<>!Ý!9öN9Ö9 >f£\=ò07ò07UÁ(;ÿR?¢=?´ÉM?øGí>ç  >,¬=?Kã
95z85,?É´8î³92>ÏÀ\=å[7å[7UÁ(;ã?=¹>«8?Íü>n¶>21?_8ª?9À3>¨:ÂÈT:<t"?wÆ\=Ø7Ø7UÁ(;®ç<zV£<k5?×þq=ìÄ.=s<1?vÏ;óP4;¤K8?ä5;;vx*?a]=Ì±7Ì±7UÁ(;X#¿<8S<ä8?oè<À8®<³Ä*?RÆ@¹¾ÙÃ8¿ú{¿(­¸:T:¢:T¶?­i]=¿Ü7¿Ü7UÁ(;]L6?¯ÿñ>pØ@?¸À>û>!2?ýn·ÇÒ9ÿó¼èô9á»9'ç>¤]=²7²7UÁ(;
A?uÿ>{\A?ÞÎ»>°ô>hÑ0?j£8Î¾r9T,>òW³9G°:£­>G^=¥27¥27UÁ(;:w?6À>
b?§:)?²Ó>FÑL?Íí]7^9kÛ½<¨ïù8ôXs93w>Ür^=]7]7UÁ(;Ä?}0?ëóC?Þç>ìC§>/p1?2Y¸m¨-9RyJ¾¸×:3ªû90!?®G_=77UÁ(;?ø¥>_SZ>B?Ëæ=?Í1?¿y2?°d¹<£n<ñgG?YÓ·ìO9é{½V_=~³7~³7UÁ(;Qù-? Ê>_Ý[?jé>Û>yG?õNÊ¸V9öÔ8¾êæÎ9W9.¼9?lZ_=qÞ7qÞ7UÁ(;I°?Vþ"?g®?l%?3ä>ì}?_ü¸W9,Dt¾6(:"£Ù9ÜE?¨m_=d	7d	7UÁ(;Û>t>AB?,æ>4_¢>r5?xJ8jk9
È'>Ð»:[k®:*Ô	?Ð}_=X47X47UÁ(;ñ%ó>i°¤>ëú<?.®>ÁA>SÕ-?®Â·×ú¼9F×¼ Y84_o9]è=_=K_7K_7UÁ(;1p&?Q¢Ë>1=Q?á{Õ>íS>ìI?{E[8ò993>FD:¨ø9=¥?`=>7>7UÁ(;Ñ>h>*s=?¿Ì>í>ò¤-?¿Æ¹rç8qÆ¿üó:û6ê9=?¦a=1µ71µ7UÁ(;ÝC?ÉÌ>û®t?7ëô>õ>bo?x"¸öØQ9¹½>>þ99ã%e?H
a=$à7$à7UÁ(;d§> ?U>WóH?Æ°#?Hà>§Ö:?øï;W;2úD?@Á¼;$ª];þY?+&a=77UÁ(;nÖr?«m?MJ?¹¾à> ->é#B?ûk¸99õáÕ½ÔSí9»ªL9m?ea=
67
67UÁ(;,?¶è>ãÍ=?Í;Ê>­Ï>Õ7?;¹êý857=¿Ià©9ô¶\9²E?}a=ý`7ý`7UÁ(;ì;?þ÷>vSB?e?ÛzÜ>Á6?Å086RÖ9s%S=ûÖr9Tq9Ú~å>b©a=ñ7ñ7UÁ(;áR?-¯>ZB?Y3È>òQ>¶1?b|^¹_8/9,"¿¿ª9,¤W9J?¸óa=ä¶7ä¶7UÁ(;¥{?ÞZæ>[Æ?GS?È>{p}?âÑä·ç|9]g½RN:þ
:$R*?Eb=×á7×á7UÁ(;Îp?%?¶eb?d?ß©>arR?Á1o¸ì9\xÛ½YV¸:òî«:<	?6	b=Ê7Ê7UÁ(;.Ò"?>Û?ë>Ï%>Ðs?K^/¹G89By¾
,9¶!G9/Ý>7Øb=½77½77UÁ(;èäé>V¨><å=?1?ÿþ>#2?K¢<ÁJ%<P?ã9Uv9c5>ûôb=°b7°b7UÁ(;i?ÎE¾>29M?çþô>Ù >ï@C?Ö¸àïo9h¾Ë·ô8ûÑ9« f>üb=£7£7UÁ(;ç>?p¿ì>ûN?n2»>ç~>KF<?Ìw¦8Ø<496ql>aÍÁ:r:Da/?V9c=¸7¸7UÁ(;
O?Õ§?FcL?¸Ì>G×>W:?Ðþ
¹zI9VÅ´¾39fp9Öï?ùc=ã7ã7UÁ(;ä{=¾¿<ñ74?Ø=ªæ<{e-?à0?¹Ò*x9°9Å¾Ä²9ÔT9H»>Ë´c=}7}7UÁ(;pë*?DÎ>8ÎS?N×¬>¸n>?Þ9?Z¸|A9¼í>¾ÎyÅ9d9RñC?3Íc=p97p97UÁ(;r=?ÐÇ,?NN?ÇÂ#?|\É>c2P?9¯!9Ô>ó ã9$R®9Æ&?z>d=cd7cd7UÁ(;Ðt?Ø`?k²E?DS?]?&¼4?âuá¶+[9´¼:¤µ9Ch?Ed=V7V7UÁ(;là2?þË>z`?L¯?öBÆ>þpF?Ó<¸ í9gã¾±¿9ÉÄ9Ï=ú>¸{d=Iº7Iº7UÁ(;nT?È	í>dle?¸?~à·>jhW?âô-¸¾¶j9»½½THÉ9ót9¸3>?)ýd=<å7<å7UÁ(;ÙZ?á$?M?×Xà>^>Ã4?2H ¸P«8mï¾Uà9Êö89Ì?\Ve=/7/7UÁ(;cÛ<£<W,?lõH==",?q+Ò8Ì,è9¼ç=æÒ:)ð9èÇ?e=";7";7UÁ(;{Éû=dq¸=N¼.?1²Í;o6¦;÷g?äú¹grK9aÐ¤¾§0¸ÅT²8CW¾nf=f7f7UÁ(;q?¾{û>R?bj?5Ù>å?ÜÉ9©¹9åÈ?u:®:8:
Àq?Ôf=	7	7UÁ(;©ï>áë>@?õfË>²è>D*?³2d¹Y9MÉ¾«~:yî+:=?h=ü»7ü»7UÁ(;Ö?³¯¨>®F?Ü­>v=>Ã/?Å¸ó9ç« ¾Øp9Iõ9À%Ö>¦h=ïæ7ïæ7UÁ(;Íñ>µT>"ûE?íÙ>K>À¢6?ãÆ·"Tv9²N½:|×:©?R?h=â	7â	7UÁ(;ªtÒ>ç>KÖ=?sa?Dß>~1?y!<Ô;kB?:äÚ8Y¸à8/\ù>i=Õ<	7Õ<	7UÁ(;ªk?,ú?Å0M?çåJ?Hî>àûY?±¹Oí8<
¿S½:Ð-:ék?i=Èg	7Èg	7UÁ(;8è=µã<±43?=$T=à¤&?¨ÌÝ5Ì,29ïV;î8¹ÀÍ9è°¾4!j=»	7»	7UÁ(;C±?!«>£çh?X?ªó?ÆþV?ô²á;Æ;°N?E9bý`9ü)à>)Mj=®½	7®½	7UÁ(;·N?åÁä>¸Ug?{é?:´>Ü¹X?ç
889¸î=¬Ø":/
:ø³?ij=¢è	7¢è	7UÁ(;!=9èã<ê4?Çn7=nã=Õð ?é
·7kÈ8Ñé=@ø98üY9KÏ>ùÇj=
7
7UÁ(;QÊ?	²>a@?©éØ>P>Øû5?74ã8¢Ã9TJJ>Ë:#:®û?Qk=>
7>
7UÁ(;?d/®>g­@?©ò¡>i>1?r	¹Bî,9ÉxË¾óá¸½b%9SáÓ½Sk={i
7{i
7UÁ(;Á?NN´>yñN?ðÁ>¢	>Ma@?îFÇ·îy:9aÉ½iS9|gP9«_,?
¿k=n
7n
7UÁ(;SÈ>³}4>Ó8?Yýä>-«§>&Ð.?;=>85=]VJ?_ô¡:fR:è
E?æÓk=a¿
7a¿
7UÁ(;)C?=»Ý>Ía?ë6?.7é>bH?xç5mL9²ÚU;Cè:­o:ÿûx?3êk=Tê
7Tê
7UÁ(;M?ÅÀë>!F_?vë>§&>ÑL?¾á¸Øì]9Ò¾ùÉ:õÌ9\¼F?64l=G7G7UÁ(;T!?Ùß>g#8?zäË>£G>£31?ôS¸9üQ¼½Õ3À9í933 ?~@l=:@7:@7UÁ(;XÜ_?~í?ÙóU?¿?~}.?_Ò??H£8=|9Ñ %>®!9]9f6?½ml=.k7.k7UÁ(;ã)?Æâ>I|??YG>yYL>%¼/?y48ùN8Â?&9R\Ð9¡L>l=!7!7UÁ(;<×
?C²>úK?Ô§Ã>,r>¢ü??Iþ ¸ôëE9=<Ð½V¯9ú»9ôÈî>=¨l=Á7Á7UÁ(;ûO[?¹â?­H?ùÈñ>`î>ºB?½vð7º¯9¨'/=¦&I:þì9¤HY?½Ám=ì7ì7UÁ(;>×½%>Q\J?$	Ó>=Í>ìD9?<R;««R?ÍTz9#! 9fH?$êm=ú7ú7UÁ(;ðh·>vk>dÆG?W,Ñ>¡>Dx:?Àe8_9
Ù=ò:l-U:9º.?«3n=íA7íA7UÁ(;R ?Ø÷È>pß??!,ò>rÆ§>qÂ8?h2µ¸ÁGÅ8$!ë¾È>9ûD´9÷>Æn=àl7àl7UÁ(;N4?åè>-ºF?]13?L±ç>
þE?9m²8²ëG9
zd>§3:`ãÙ9ÐS?#¤n=Ó7Ó7UÁ(; +?o­>^ÅS?`>¡tP>EA?]ª¸è2¢9yq¾ïX
9~­9ÈV>r4o=ÇÂ7ÇÂ7UÁ(;N_?{Î?"E?k?:È>v7?DÎ§9ã9Ò¼>É9¾ù9Ñ?9o=ºí7ºí7UÁ(;7>
ûB>Oñ9?¶->u+>ÇÐ*?eP4¹DÕz9B¸¾x¸²7d¢V9+*U=o=­
7­
7UÁ(;â>Ç>&f=?9>jþc>£È2?+w8@8G9°>Ù¬p9³¯l9=(?¥o= C
7 C
7UÁ(;¿?¾öÁ>oøO?%¢C?4@?`É7?þú8V³Î8Î.A>½öã:ÄJ:²:?^úp=n
7n
7UÁ(;bh?	=
?,W?ò?ß«>¥|I?Vú¸Ú:9N¾xo9ö9.n>÷q=
7
7UÁ(;VE*?§á>PAA?Ô>o^>«I3?ó8§ 9gRõ=ÒÃ9DO9|q?/ºq=yÄ
7yÄ
7UÁ(;mD?{©±>ñ¬H?,ÅÒ>M>6õ:?ÈWù¸Ù²m99E¾êö&:Ú+é9¬O7?Nr=lï
7lï
7UÁ(;ùC?«ý>ß9F?ñÆ>¶>yM7?#ÜI¹På9uH¿hi:jDì9¸?N
s=_7_7UÁ(;ðî
?£Ä>È8?Oâ>c¯R>³-?óÓ¶*Ä8KW
½ñ9 c9Q?ßgs=SE7SE7UÁ(;káÇ?«@?0?m¤?Èø?
©?ä¾à9©ë¢9Î0?:ï£:Us?~s=Fp7Fp7UÁ(;º?3)?küX?·rH?Ëà>ïEd?ýJ"¸dP9Ü¾Åäö9(9{VN?³§s=9797UÁ(;Ú"?·Ï>ÞaH?rT?|ê¼>à¬4?ûÝ¸ó89ò¾¼9×¿£9?8Ìs=,Æ7,Æ7UÁ(;ø
?<Ã>Z;?i)?êPï>!95?äB8Äë8¬ >\9:nû':+>
?$)t=ñ7ñ7UÁ(;À	?ìµ>;é@?P >T>*?qÆ¸º9ª«¾V:þF:#dB?DJt=77UÁ(;ñÊ=,x0=F9?g4¸=ö;=@ª3?o»9hW±9³Ì>?è8¾09Ê¨>9vt=G7G7UÁ(;Lm>¥O>AB?¦æ>ël >7?§Z9ú	9oÌÈ>ÚA`:÷n:qU?ö¸t=øq7øq7UÁ(;að=àÀ<Ê-?e}u=S×A=þ"?gk2¹É/¾82)p¿p®9þù:ßà>îcu=ë7ë7UÁ(;ÞUÄ?3r9? ?éì	?Èh>Á®?4°Å¶þOG9ôé}¼î|9æ9Í>ªqu=ßÇ7ßÇ7UÁ(;o/>õÃ»=	!??°òú>°W³>*3?M¯§<$­Y<ÿ4E?¯Á;åÌw;¼gG?Á(v=Òò7Òò7UÁ(;-x>§¡ >1Q?Z<.? â>BE?Y¸^?9YÙ½<¬«96Û9ïÈ>	4w=Å7Å7UÁ(;ð(?ÛYÆ>üØX?éÝ>n:>]IQ?XkÆ¸úÓ,9ô¾$·¥9±	:¥*>w=¸H7¸H7UÁ(;%=yâ<·';?ßh=*E=¤*?ñõu8öF9Ñ,H>µªÛ:¦:¹L)?
øw=«s7«s7UÁ(;Ô?5¾>êW?ûÄ>4R>ê=? 8¯Ff9^¨ =Pq«9nhØ9éÎÊ>mx=77UÁ(;1ú3?V!ã>ÚJ?>n'?©ß>a£??9Òö:9Î2?@%ú9¿9.'?Ãµx=É7É7UÁ(;	Úû>z>5WO?o/?6{ø>¾4?0º}8tS9
>Ê­:~ü-:§vP?Æx=ô7ô7UÁ(;p£~?b?ÑL?g§"?÷~Û>d´=?_8gn9sæ>!Ú9Ý¾Ú9)>Áy=x7x7UÁ(;Ì"?êPÆ>5@Q?¤Ñ>²7>ñíG?¹kö}9!8¾õ9ëJ°9®V2?/y=kJ7kJ7UÁ(;öÖ+?EÐ>cS?ºKÛ>»>Ù=?ðE¸0}Õ8zg©¾$8z9»yU9?\2y=^u7^u7UÁ(;ã
=öÔÁ<d.?
ùw;ù¥=;|]'?Ì#_¹¦3*9àÏ'¿µi8F«9ñC>	By=Q 7Q 7UÁ(;Î?)?ùy?³<?=Ë>Å¯m?¿s9¢9jL>Ë|9¹ÄB9~"&?½Py=DË7DË7UÁ(;¶?-"?ßÍN?ªâµ?GY?ÆV?áH<â;£¢U?$â9pxÞ9ñ?
Wy=7ö77ö7UÁ(;¾_}?å&?¨RB?}%'?Ò ß>WÅ??©z¸X9Póq¾~9Ú9U>$y=*!7*!7UÁ(;x&?!ÙÎ>%~B?m>¤T>_0?ä¹ßæ°8\Z¿²°8Ôïé8¿¸À>Å¤y=L7L7UÁ(;´Æ?fëÑ>uÙB?ùß¤>+j>?4?lN·Ïë8än¦½Â¢9þl9þ?*"z=w7w7UÁ(;îÏ>DÔr>[ÙZ?Ó?~cÉ>ÌI?(Ó¦¸t8t9
ß.¾óF:ö9r?	1z=¢7¢7UÁ(;ÞÝ>?ªô>WµG?,Qÿ>±>8?°bW8w9¾áÂ=X59s9Qñý>t{=÷Ì7÷Ì7UÁ(;ú?KÇ>};F?À>;ÖZ>Æ36?+it¹»-9;4¿¥9j:<W>ï{=ê÷7ê÷7UÁ(;¿i?êzÄ>~J?>\lM>À@?xî·¿8K5M¾C!?9EÇ£9]`>9´{=Ý"7Ý"7UÁ(;j?uÄ>Þ^>?ÍÃ>	9>3?¹c9Zj§¾4T9â×Ñ9A°>°Ï{=ÐM7ÐM7UÁ(;cÊö>Î¤>På??§>èO>ñÃ)?NðQ8`v9_Æ=6Û9p4Æ94
?/:|=Ãx7Ãx7UÁ(;×ØÓ>Rpx>kKZ?=¢)?âEÚ>,ôF?'ÒÝ<Õ<ºK?0Jº9ñ_9R,?4T|=¶£7¶£7UÁ(;¥Ë<BY<#úG?oS2=²ï<I>?.81µ98=c$;'Õ»:ý4`?m|=©Î7©Î7UÁ(;WMs?é?FR?¨ê>ÀH>ê¿E?GA¹'ÿ7ëAÀÕÑ»9^x&9nj?"v|=ù7ù7UÁ(;=f?fnÃ>ñH?ðÓ>I>Ò<?©g¹¼xC9*«Ã¾-o:-l;:SX#?}=$7$7UÁ(;.=ïÍ<Ç%)?r;éÁ3;´,?|Ø¸x9ëçO¾éd¸9EÀJ¾_­}=O7O7UÁ(;Þ]=/ò¿<ß-?i7=*X=¸ä#?ät¹3b90ð¾¹¸²9¦¨º9>õ>q~=vz7vz7UÁ(;?(
?:>W"a?@_ë>+k>>X?xQÓ¸¢å9ã¶¾UI9zÞ#9z?©~=i¥7i¥7UÁ(;áo?&]?ÖâA?.<
?_IÍ> 0?1¥8Q69Ö,>*«9HK9yûW?¬ç~=\Ð7\Ð7UÁ(;¼ËÚ>-d>®UM?|+?°gË>{:?Æ·ì94
½v¥9ôyr9°.?í~=Oû7Oû7UÁ(;p!B?kêé>quT?|/{?_|!?wG?=Ä59©«9È>Î:Ìú9Ën?l
=B&7B&7UÁ(;x÷>÷$¥>7Ï??Ê[>ÞQ>÷Õ3?åû·Ð729×uÀ¼ïø80â9ôf>´&=5Q75Q7UÁ(;`?³>ûÐ9?`©£>©r>Æ,?sí3¸å9Á¸½õê8wý¢98>Mc=)|7)|7UÁ(;±ô"?Ë>NeM?ÆðÍ>lÁ>ý3?-Pj8¼ñn9Ñ	û=¶:xá
:	ßô>a =§7§7UÁ(;úÁ>÷Ý{>ó(E?ñ >wxm>-?ý¸¥9am¾89M(¹9^Cµ>qÎ=Ò7Ò7UÁ(;ËûÏ>¯ì>pmB?Í×W?¿?´=?ä<s
ª;R?3ûÞ9#q:k$Ù>%=ý7ý7UÁ(;·v?mU? IS?vÕ>*>ß1@?¸z[8É»¿¢¯9K¯9ß??B=õ'7õ'7UÁ(;NO;?åËÎ>wàg?\ÿ'?zÄ>äZ?	Iü:r:l[?DÌ@9¨H¢9W>H=èR7èR7UÁ(;bxÝ>¼o>"F@?ç§>$îo>ÍÆ2?D÷7§f9Ùe=öº9jw°9¿6Y>VP=Û}7Û}7UÁ(;nQÊ>B#j>5]??VÜÆ>'L?'µ9¤93ï?
)w:ÔC:Ö`U?sW=Î¨7Î¨7UÁ(;cÒ?Ñÿ<?v|?Ëí¨?¤?w?½9¢A9Z?×¬:$s¸9R?{=ÁÓ7ÁÓ7UÁ(;?úª£>¥T?¬>µs>§I5?&æ1¹¾Ù9dõ¿v(Ï8ãÜ9Aeð=½µ=µþ7µþ7UÁ(;c)?ùÒ7?=_G?¹?±^­>¹@?RA
9^'9*dØ>ÅÄ90B9<?ú=¨)7¨)7UÁ(;8?Þ«ð>ÁWD?;?ÃÄ>29?ò¹õId9§¾O³9­9k?P=T7T7UÁ(;Õ?Ò®º>ÞC?Ú¶>Õ[>/-2?§1ù¸x@89­¾¡rS9¹9	cÈ>=77UÁ(;ýTî>ÿ,¡>RF=?
³>.>4ï2?Ã÷±¸h29&¾wÐ9áÔ9¶û>Â$=ª7ª7UÁ(;ã=z\=3}8?/_>CÎ)>è<(?õ::×?ßí;Â0§;'ç5?ïf=tÕ7tÕ7UÁ(;Ô?ä¢¤>rM?¿²>îx>h¯7?x}¡7<U·9Øá<{â:någ:Öû*?=g7g7UÁ(;h|?«ñ?2¿I?ûb?	«>£$I?±@¹Q9}å¾£1±9åÑÌ9xÝ>ü=Z+7Z+7UÁ(;v)?ª>Ú>3EF?ñõ>ùc>é3?·
¹,_9H¾<®49¤±9ä6>jÔ=NV7NV7UÁ(;Åó=ÿÞ«=5?ù>,Ï='Â/?3:SMß9É´?^4<FZó;b^=?E#=A7A7UÁ(;´	?<ð¤>ºF?M4Æ>¬â>/<?¸b·Æü 9â^ê¼Âî9+»ð9^ï>?Y=4¬74¬7UÁ(;-s?@½?«Z?¾8?ÔÊÎ>ïßc?{:ªÛ9 ?1{::?Ü>)y='×7'×7UÁ(;o.?-ÛÄ>Øb?îÑ?ßÊ>¦F?ôö29T¦9ð>]¬d:ÿ@:´Ë7?þ°=77UÁ(;oõ;?¥±å>*|Q?þþí>¾>×??9Ñ8è[9×±s>Ë%:^Ð0:Òð>j»=
-7
-7UÁ(;leE?Í_?ß>?i·>y>ÚÈ*?øHJ¹Ä{9æ¯Í¾3ã*9e9<¾?Ø=X7X7UÁ(;É¤.?²vÔ>'nR?Lt?0s?ÍdI?ðh¼¸?
ª9Ñ
¾Ö¼i9y)9?0?iã=ó7ó7UÁ(;L?áHþ>ffM?ó?ÇÜ¤>oÿO?B¡ª8<í9PÑ>è(©9«Pó9ú±>»ë=æ­7æ­7UÁ(;Ð?ú¤>!äG?ý+?ò
ù>¬S0?æã¤8 |9m¿¡>wì:H¡:«;?ó=ÚØ7ÚØ7UÁ(;¨Uæ<H6¥<Yt2?Dve<"a2<Ç§$?íÐ<G<¥ëL?	
;ò:"?ÅT=Í7Í7UÁ(;¥=;?eö>ÖB?\oÕ>© >÷><?¬MW¹
9ÜF¿²6y9%ÿ9!z>Å©=À.7À.7UÁ(;Î¸?ðÀ>²>?ä¨>/rr>Ñ1?hu¥¸-¿8-¨Ý¾qW:Òý9»JY?È=³Y7³Y7UÁ(;­10?^í>õ>?n;²>»>»71?Þù0¹ó®8{¿ØÀ9C
:ä×²>ÓÏ=¦7¦7UÁ(;dý@?´/ã>ewY?(?¹Ý>t)C?`ÌÍ¸­º9Ù¨@¾>-à9KDÌ9éy?ÉÓ=¯7¯7UÁ(;4y?k±>»O?Îå?6 º>Ìj@?þÈ·eþ²8B»¾ëV:«Ë9´n?Õä=Ú7Ú7UÁ(; ë>É;>bG?ãÛÓ>Û<>Õ¶:?}5o9S9x÷Þ>O(:ã,&:^t?âí=77UÁ(;øW?YV¦>¯$J?z5W?f¤?ä:?g&=Vs³<­m?{¼Î:½J:{I?aó=r07r07UÁ(;cØÜ<nq¥<Ý*?Ñ~=PÎ<#"? 'ù8øºæ8V8
?÷f::Úæ??®=f[7f[7UÁ(;f^?"±Ì>#?¨-è?+ï{?ßìk?$vÍ:Kpw:T?¼:ì7:áö>I=Y7Y7UÁ(;>wÆ?uà;?Ú6?Ì½è?îÄG?e ?(§<ß`(<.ãX?CÔb:îÌØ9Äë?d5=L±7L±7UÁ(;Ét?jW»>eTP?õF½?i?ÕâO?ßÉ9û­Ï95yø>¦}X:ÅP.:(ø?¤J=?Ü7?Ü7UÁ(;²1?}ã>÷G?Uh
?èvÉ>´ß/?Z¸ü99Îû½?>:ßë9í9N?1«=2727UÁ(;+?ÙÁ½>öQD?««>Ym>g8?xAq¸%NL9e&¾+^8|9Ç¸=2M=%27%27UÁ(;Ù=>ÐZå=S?sq?Ñ?QJ?×A=oì<©áQ?zÏ99Â9ÆF?1U=]7]7UÁ(;2:C?Rµí>@R?¼Òý>R3>VQ?9$Å¯9Í5f>$9CqO9îQ²>q=77UÁ(;vô|>
t><	o?'¯,?qÎ>w#V?µe=ô=¯w_?ó:ë¦n:éZ?Ó=ÿ²7ÿ²7UÁ(;Ê8?@yõ>Æå??_ð­>4§k>õ<?ÌUn¶§}9÷ð»%f:qo':ð/?ä³=òÝ7òÝ7UÁ(;·7Ò>*Þ>îD?Ðµ>'Þ|>8?·Å¸IãW9ëEj¾Üq+:K:ø)(?á=å7å7UÁ(;õe?n?4j?$?Z$?Æ@\?=9X¨9W`I>$;ºU©:/¼x?zó=Ø37Ø37UÁ(;/ì0?Áå>³!E?½$»>1§>Àe;?4:¹aèU9c¢Þ¾	Y.9P°9_®>q$=Ë^7Ë^7UÁ(;[¤? P>	þ?Î£?÷?+Ù?RÑ<½é#<Öu£?Íe1:F(¥9|?+%=¾7¾7UÁ(;è^?K >
Ì?!6?ëÌ>Ík¡?-*=S¶T<X°¨?Áã9`ëû9qqç>ë'=±´7±´7UÁ(;DYx?'(?üod?|¡?D>	.o?ë{S8NÀ#9ÀO%>Î9YU9Iß>?=¤ß7¤ß7UÁ(;¸Üî>&D>ÍwK?§?À»>|9?h}8à¼09¿7>°Á:GÃO:Vë??>ª=
7
7UÁ(;<Uß>L>?uV?o¤.?ð>j2:?0é5~/9~­ª;fá9ø9EþR?EÙ=5757UÁ(;?*?w°Â>V_? %¶>YIp>öB?}¨7¥9ÿ·d<ù¹8'"9&>#à=~`7~`7UÁ(;ÿO?$",?ÍA?gÀÖ>·(>§4?rX¹v¶9Åaä¾
Ð9Ê0È9¹?áê=q7q7UÁ(;Iï]?Ìä	?ØN?À½·>3t>»@?ßX¸sÙ8=5ö¾÷9.`¤9|¨_>Þ=d¶7d¶7UÁ(;×ÿ>9©>äA?
}>VU>-?,b¹ÎÑ8ì¯>À¸8SS9ò>==Wá7Wá7UÁ(;¹?Ð{?3à<??òEÉ>¹=?ää ¸¦@9ÏrÖ½Rõl9Yc9À®É>V=J7J7UÁ(;v/7?\zì>ÖNF?Î·Ò>ün>hu9?GÛ'¹Èe9¦;»¾^É9Ø9î>k==77=77UÁ(;pzB?µ[é>YU?§à>Gr>´6N?«8ÖZ9õ¥¬= ÆO:Q>:>-?x=0b70b7UÁ(;½6?ßÂ>¼p?á]'?B.Ñ>¾ÓL?ã÷7´e9ïÛí=©õÒ9±ì;9°?Q=$7$7UÁ(;yî¾>PN>¸·8?Ð>ñOQ>B9,??]ô¸ÿ«®93¾Ú;Ý9½ó9\è>X«=¸7¸7UÁ(;2c?Õ^§>ü}J?¼ë>Z¿¡>Þ:?û>î·ôÒ8#¾¹9PÝD9¥ÀC?ý=
ã7
ã7UÁ(;F:d?þä>ª?/Á¡?d?>?0½Ð9$Ï¬9?Á:ÝÞ1:Ú[?ê%=ý
 7ý
 7UÁ(;ÐÌË>_d>~-K?ji?cQ@?ÂM?	#«9Þr92Á?ÊÜ::µ.:f	?Ó0=ð8 7ð8 7UÁ(;r?#.Ë>ó{?ó
¶?pæ?§x«?T
é9Ù{£9 u6?¹Ã:Ô¨9´¼p?¸6=ãc 7ãc 7UÁ(;°Ý>>ÍEB?à¤>Ðzh>Ü5?·:w7À~9°pø<bªg7ã69ßÏB=Óm=Ö 7Ö 7UÁ(;í7>"þÞ={6R?ÚÅO?¹Y?H}=?û*<åÏ;àlS?àq<ð!;nÜ]?=É¹ 7É¹ 7UÁ(;D¹&?¸j×>#"F?EBn?[Ê&?ÕØ6?ëB9æWQ9\î>~EL:àØò9ÂUW?~¥=¼ä 7¼ä 7UÁ(;-v?^ÄÞ>Í3?­Ä¸>ëî>¡4?¶Y¸)-²8ZM¾´ë:sÿq:±0?ÿ=°!7°!7UÁ(;p?£(Î>ål©?¼$:?Û¬>Ö? G¸¾Wl9Ø#Ø½AÎ:(:ø`?ªÿ=£:!7£:!7UÁ(;º$?¤¼>ezÁ?£A?Dè¬>õ?Àù¹Vq9Pä¾Ô÷:[ç9Fê?O=e!7e!7UÁ(;¤?e?	?Ý?tÔ?Ðz?5a9_'Õ9ù¨>2¤:T¯':m?I.=!7!7UÁ(;D3?
è>l£E?u}?iM»>HÑ7?ø
×¸õÔ9¬M¾úI:I:õK?Cd=|»!7|»!7UÁ(;sI>»*>&A?²!@?
?¶Õ8?æ&=ÄnÌ<¢P?l;Ä°:Gûz?H=oæ!7oæ!7UÁ(;§|>">#lF?ºD?
õ?Y^;?ÓÙ<ö:<íX?@:Â×Þ9ÛM?3U=b"7b"7UÁ(;ÛÙ?£æò>_r?IÑ??U?Jq©9j÷Ó9i¤Ì>?ó§::Kb:Vÿ=?AV=U<"7U<"7UÁ(;®¢F?Y>9µ?y|?öä>Ã/?ÃP:Â¢:TC?lÊÞ9":ÕÜ>¯÷=Hg"7Hg"7UÁ(;þX<?#½ï>~I?`D?iïÊ>¢@7?V=¸M¨9úDe½	s8®Z9cêà=_ü=<"7<"7UÁ(;~U?î¡?ùJ?ô?
ú«>O=\?ÄØd·ä·I9Ü6½ík:¯ß9>+?R=/½"7/½"7UÁ(;
ºÇ>úL}>ìÚI?©?8;É>w:?/ï%=ÛØÏ<`L?á"9_Â¸8jôÖ?
="è"7"è"7UÁ(;Ü½_?÷>[g?Ö?ß¼>¯8S?Ñô¸y9
G ¾¦£9øs9Ú~è>i =#7#7UÁ(;Ïqï>¹>Nã??úv>¡L>H5?^¹¼c9^Ø¿²9iY9èK?þ*=>#7>#7UÁ(;ÿ5?¾ræ>-J?¢ü>a|°>?×6?Ê|68^ês9Q¿=j}t9oÎ¬9Ñµ>àc=ûh#7ûh#7UÁ(;YÝ
>¥}«=ÃKO?Rx0>Cºí=³>?eÿG=¿ª<#í?º;ì8;a?l=î#7î#7UÁ(;c¥C?öòÑ>In?pm?ü?Î<Q?í\¸9bp:;P¶>x:½':¨w>?sq=á¾#7á¾#7UÁ(;CUÆ>Ú>
'F?Á=>üý	>0?g¸e9XC¾·ï²89Û>ÃÉ=Õé#7Õé#7UÁ(;eâ>>Öð>­î*?=`,>×g>î£&?ü.9í(¢9ÕS>oLÂ:$©:W>?ÎÍ=È$7È$7UÁ(;°"×>_>\áA?>$]>ûº-?Ôi&¸¶ò¤9#½²×8É99>¶Ð=»?$7»?$7UÁ(;zW?ï
?ÉF?ãð>p >É@?qÒ¹©¶°8ûÂD¿}í8/3t9hwx>Ê=®j$7®j$7UÁ(;Åó5>Ðcô=>?ä#>ïï=K~/?©=ªù¹<u¼T?f 5:é9ÉG?7=¡$7¡$7UÁ(;p)?.å>1ê<?Øï£>¬Oh>N§4?j§°8³95->9Âr9Þ­Y9N¿?Ó¦=À$7À$7UÁ(;¶#§? T9?ôßf?þÊ+?F}½>h?|G9]f79[?91:ð:c<?Ð=ë$7ë$7UÁ(;¯¯Û?C,a?!Ãy?Ã?î?ëÛ?5r9.³9aö¬>Ü¡`:cï9®8p?s=z%7z%7UÁ(;Úç>T:>/??=Üs>"4>b-?^»¸1§*9Ñ¾Ñ#:©ñ9y9-?CX=mA%7mA%7UÁ(;üì5?Ö>HY?ÊÏ>	&>ËZC?,8t?9ðæå=gW:_;&:¦Ü%?V=al%7al%7UÁ(;ÍÝ>
a>À;?TI ?ÀÀå>þ2?*×ý<¼³¡<QïH?2ñI<[n<H@?=T%7T%7UÁ(;ÛÒW?Ò	?qH?÷ÁÂ>`>OB?z08pQ9¸#>Ãí³9Üå9ûÉ?0¢=GÂ%7GÂ%7UÁ(;Á ?õÕ>@?¢:¾>~Ù>	£0?
 ·¾y9$½ã¶:ùµ:ë?Ã=:í%7:í%7UÁ(;?)¥¼>uE?ë§¼>fy>á|A?ûù¸n9
z½³=9e©¬9n¡>åÈ=-&7-&7UÁ(;2B|?ò!?ùaG?Þÿò>hk©>W7?/¸wP9 ìÖ½±Þ4ÅÀ9«J:!ñ= C&7 C&7UÁ(;¶a?·«>1xE?þÏ>mh>P6?¤7Þg9[e=Èç:ÐÆ¹:Ë0??==n&7n&7UÁ(;%?­©¯>îÚA?N´£>o>Ïë.?Ë)º¸ï1j9K¾!P99?N=&7&7UÁ(;Ã$&?IÑ>ü9K?q>¯ïO>dr:?H¹ßl9´e¾³.9~^z9Ù ²>=²=úÃ&7úÃ&7UÁ(;ë;?òÈû>à??Ê>U>®l7?4¸96p ½ç:L9Ë>9:1	?Â=íî&7íî&7UÁ(;#ß?
*Î>ùN@?nÄ>¥>}??þ:Z¸î9|ëÁ½&ºÉ9ªUÈ9Åã?D=à'7à'7UÁ(;öæ/?©ß>VI?éL[?â?î4?Ö¸LM9ÈÃ¾¢U9ÎØ~9Ö>ô_=ÓD'7ÓD'7UÁ(;ÉF?+eê>DßX?
ô¦?Å³L?ÊP?ohõ<û<ÞÏ^?cË9½9qK?7b=Æo'7Æo'7UÁ(;·¶?ö<?¾×w?Õéb?aì> ¿u?;g9ÂÀÔ9ç>gÉ²:7ÆH:èöc?ÍÁ=¹'7¹'7UÁ(; Ø>>>ËN?wëÑ>Ø>f<8?t>9L9$§g>Æå9`¦Á9à?°Ê=¬Å'7¬Å'7UÁ(;]_û>;¡>þ!G?ø8>4ÒY>pº1?6´8÷'9¶ä>Ü¾9ÛÊ¸954?â=ð'7ð'7UÁ(;6y?3X?­`?z?K,§>ïM?Òj7¹Ô9õ1¿]Æ9zÔ9þzï>¨ã=(7(7UÁ(;=ám?xÌ
?\_[?äÙ>ó>ëøI?ý§¸
À9ñß½º-b:qã:ðôN?=F(7F(7UÁ(;¬=:ºV=¬-? !Ý<Uo<vL?å¢N¹U¥9Þ\´¾ hÎ9ôÙÀ9ÿ?8Y=yq(7yq(7UÁ(;Ç?ùèÌ>¦C?Lª>ox>í>/?Çe¹´F^9þ¢¿28¦-9õLJ>|=l(7l(7UÁ(;Î9>±^>E9?nê=Ý¤ =Âç:?ß¸âp9µæm¾ÛýÇ:dÑ:¯Ã?C=_Ç(7_Ç(7UÁ(;ÑT?8ÎÂ>pM?ÁÚ>¿>	Ï>?VÏ×¸RÚ9ÚS¾ûËp9ë;9ÅÒ>ð¡=Rò(7Rò(7UÁ(;ù»?W¦X?×^?Á?~7/?%VY?-p8pà,9³1>©R:"$):?¹R=E)7E)7UÁ(;	??Âu??!?Ýy?\z.9i;9ñTî>Þ7:~ú9×ô;?i_=8H)78H)7UÁ(;ñ5?§Á>þ;?ºæ>2¥>Æ2?µF¹Òh<9\ÿ¿#Ò9¼Ý9pZó>>=+s)7+s)7UÁ(;)¦_?;?3S?¨%Ä>ºÊ>éðB?öò93#9Îëï>j9lÛ9ýK±>f¿=)7)7UÁ(;ï?íF©>DF?ì)Í>ª ><?~Ñ8ÈR9¾4>e×:ÌúÛ9;&?r%=É)7É)7UÁ(;Ë?³h·>OG?äÁ>Ä>ª
6?^Â
8Ñ¬9]þQ=>Ö8h9h¤8>
=ô)7ô)7UÁ(;ÅõÝ>¬>à×:?±ß¨>]Íz>¨_,?~¹m9ò¾ÛÑÆ8ý]96>'=ø*7ø*7UÁ(;VÉ<n<©-?};Ó;E<´;t?ÙÜY¹µb79¿µ±¬¸d¸9:5¾§=ëI*7ëI*7UÁ(;òÜ
?m¸>­À@?S·>Ö>¬'-?FÉÇ·'o8ÎI2¾UÐ:õoo:l~^?Øï=Þt*7Þt*7UÁ(;µµ,?ÍxÛ>{tI?`c ?PæÖ>!??|Ç¸º?9¡¸¾2u-:kIô9]Æ5?Â7=Ñ*7Ñ*7UÁ(;Iø>Í,\>py?SÄë?uµ]?¿?Ér­=KÕB=Íæc?';:]ï9ûG?)@=ÄÊ*7ÄÊ*7UÁ(;øã?Û/ª>uîS?e? ¸>CâP?e¦å·TYK92½îJ:BR4:Á?5Y=·õ*7·õ*7UÁ(;¤V?Ti2?í·W?Ù~?¨Í>éX?¿+´¸åê{947¾:[Â9×¥9?^=« +7« +7UÁ(;kh?È¢?ÐF?/HÈ>Ô>kd:?H ¸ð+S9NÂ½aÔ9"9ìö>Ôw=K+7K+7UÁ(;{?¬  ?û¡M?p³?Te?NH?Ih!<dÑ;òUE?r@®:õ·A:DFf?=v+7v+7UÁ(;cÈê>áX¡>B:?>XùE>2@/?1|â¸Q>Y9úq¾Ã9ã#à9Îdß>®=¡+7¡+7UÁ(;Do?$ÿ	?³À]?T1?çà>½ÙJ?¸£Ðk9`¾çôM9Ñ`[9Vð>i4=wÌ+7wÌ+7UÁ(;V.2?LéÙ>BSQ?±_Â?é}n?¦¤P? >=Rß<ÚñY?Zø9É«9ò¿>ò=j÷+7j÷+7UÁ(;ÇfV?Ã|?/@?eÅó>|¨>19?=8.k9»«=\8Ad98÷=#÷=]",7]",7UÁ(;ÄÈ>)>ÉÁA?uÉ>YI>þ1?"x!8vµ8±´c>" b9öÇ9gÎÝ>i=PM,7PM,7UÁ(;9?Îtþ>å*:?ÿù>©³>sª2?ÙÆ·âk®8äì¾åË9Fñ9P¸Ú>;=Cx,7Cx,7UÁ(;n\?½¨>¼X?ÊE>
WI>øG?GG¸¾9]$¾Là':«Þ9A?¹>=7£,77£,7UÁ(;zË?Ikº>á2S?_?í9?`¸<?5y9þ¬¹9Ôÿ«>S¥E:n
:¨G7?Ï[=*Î,7*Î,7UÁ(;åå?r¯>Iu@?e>îÑ!>g25?2Lí¸|U9}3¾VïÚ:Cp:ädM?"Á=ù,7ù,7UÁ(;,Ï=Kß<+?Êª,=ã±=Ò'?37\9È9Å>h%=:éçH:îñ>öË=$-7$-7UÁ(;MT=·Ç6=&#5?]>ÆÎè=àX.?í0ó9ðuñ9Õê?©B:o:éA&?ÉÞ=O-7O-7UÁ(;Æ$Ê>¢>Ä>?a>9®>>Ý4?ÍÚ¸Ø]9g¼¾í;·¼:î6?¡=öy-7öy-7UÁ(;é$ó>É¡>Ò]@?:>UU>2?þ`· ô9¡ó	½Ñ±7'8¤"ÿ=g=é¤-7é¤-7UÁ(;)£ó>Eg >qkB?Þúz?V-?wU9?[Ð<
}r<++\?IÙ9§¢9á?+?$=ÜÏ-7ÜÏ-7UÁ(;=?aÚì>ÀLL?©>W>W>?´_¹è^ä8c¿ô³9ª(¯9,?@J=Ðú-7Ðú-7UÁ(;£=F?¶>ê?C?  >»Ct?f­N74@9B£	=Cô9Wu¥9æö<?°f=Ã%.7Ã%.7UÁ(;ñ
?Æ¯>¡"F?fÆ>l>û}8?º;¹ì]9OØ¾#w:µP:#G^?9p=¶P.7¶P.7UÁ(;çÖ?_V(?ñC\?Vàl?úü?ÿ
W?MÄ¸8S¼9l¾|99w±9¶¾>Üs=©{.7©{.7UÁ(;pß>>@?6«å>ÄH¥>eÜ1?='I¸k¿9,üÇ½lÉô9Ð¼9»ñ%?[¾=¦.7¦.7UÁ(;(I?û?ÈE?ë»Ë>»>´6?³`¹ÑØÐ8D"¿TJò81©9t©_>ÀÁ=Ñ.7Ñ.7UÁ(;¿àz?à?òI?ö¦é><&>í=?×èM¸ð?³8	¾UZ9Ô¶¢9À«>JÐ=ü.7ü.7UÁ(;w³F?ØdÄ>ð?4?»SÑ>Èä\?$Ó9(¨«9q?2E:h :å?ø=u'/7u'/7UÁ(;ö?¬ÃÝ>ë?ÍËm?íÓ> ?Ã÷¶£¸o9K¼«:'³:x?á=hR/7hR/7UÁ(;-:Ù>1ó>s(A?]ÚÁ>>A1?{o¶¸l¦Z9dU¾yÿg9÷Ì9aá>=\}/7\}/7UÁ(;X?È ß>TJw?oÖ?4£>uw?µ$7¥N9»Å6=V;	sÁ:)¿4?#=O¨/7O¨/7UÁ(;Îó?õ>~Ø?íe?ÝÆ>?ð9yuR96(?PtÁ9¬Ò9f	9?Ó6=BÓ/7BÓ/7UÁ(;/Â>ZMw>ñI?n
?FtÃ>À4?ØËþ8:+9Ö¾>üò99é^?kN=5þ/75þ/7UÁ(;TXð>$¥>Çq:?\>7c>ÝK*?FÄ¸@`9)¾gcT:ùØ2:@?S=()07()07UÁ(;dR??Ù×P?6?°Ü>§âS?7
Å9¹r1<ìÚÉ9bó9ùÔ>õÙ=T07T07UÁ(;èÉ6?þ>ô>É??X±Î>6>I!0?~`8¸h9 Ö/>®_9ÎôE9á¿>¤æ=0707UÁ(;ä>(H> P?ÿ^?>W?RÙL?´lú<ók<w°S?ü¾;Î¥e;zæT?ïÿ=ª07ª07UÁ(;·¯²>.Úb>9¥I?S.?)Ì>zµ??ïG9þ±9Ë>ÓÙF9¡Ï9¨,u>`=ôÔ07ôÔ07UÁ(;9ø>ê>xÄi?Úá?°þ¢>FR?£Å¸üº/9Òìâ½¼º$9'«;9eµà>7a=èÿ07èÿ07UÁ(;³þ?2£>W?ÉÂ>eq>ïUN?7Fº8®ÐH9vm>F9ïf9 ®>r=Û*17Û*17UÁ(;é Ü>¨>¬=?ÿ¿?¥¼>40?S¹¸WÑO9d¾á´%9¤fw9Tw«>Y¯=ÎU17ÎU17UÁ(;l{ä<¼ø¦<^'/?¹WT=Ñ7+=¾?°"¸ P|9TT¾¦ìe9B9NÆº>±=Á17Á17UÁ(;,2?ÅqÔ>³V?+l?%i?NEF?á¶d-9þ¼[¾;Ë:³Ó4?%³=´«17´«17UÁ(;ù ?ûÍ>õÜF?²>Ù¸v>F9?][9¸Ý­19ò¾{®:9*Ã9Ru>÷ý=§Ö17§Ö17UÁ(;í
?5r¼>¨??M
>]9_>@].?0\¹¼Yx9Gøâ¾2®9öï9Þó>+7=2727UÁ(;7È?¸P§>?H?GÜº>">Ü=7?ÏN¡¸þCv9¯'¾¢08ó²9¸|=§?=,27,27UÁ(;Û?+xK?¹ZE?Í£'?:é>C8?! b9ÛÔÐ9è>Ö	 ;vÉ:\K?y=W27W27UÁ(;­ê?Å>)´H?>	?s²>RE?1®969j>¨Nª9|9/Ü?µ=t27t27UÁ(;>Q>>@=I?a«ð>É8¡>??Åí=ÓT¿<}íE?cïÒ:ùÝ:=0?ûþ=g­27g­27UÁ(;ÏL]>÷×>¹MF? ­?xÌÄ>±2<?VY=oË1=b?\s<
ª;òQ?å>=ZØ27ZØ27UÁ(;Ä]?§ó>i?%lÅ>_Q\>ee?#99HOc9gJ>eÁ9úÓn9ÄLO?Â]=M37M37UÁ(;¤A>w±W>¤:?ã>¦n¡>h4?¢`=¦ô=üK?À I;Å»;8=8?Ib=@.37@.37UÁ(;s?Rþ¿>
ñA?¦þ>¾>; +?¾}'7¶H]9ÄÁ<Àï¶9õ59?Æw=3Y373Y37UÁ(;ÑÚ5?¶ë>½F?Z|>~7>0?Æ¦¸V9VY+¾,Â¢9ý¤s9+?¨=&37&37UÁ(;~3?¯ð>á\??ÿÇÔ>«Ø>nÂ5?>þX8P±ö8.a>y=£9§­9'Ïð>LÙ=¯37¯37UÁ(;¯f.?éÕ>nQ?]å>MÕ>!<?ç6ìõª9-<JD¼9f£Õ9þá>=
Ú37
Ú37UÁ(;u®A?Mv>P«?XÀ?ù? ?Tæ9»Ó§9È/?w"^:I:¢u>?ßS=4747UÁ(;§c
?OÂ>Ö6?_>­vm>br+?nàÃ¸TA-9o¶¾4(Ó9¨QÐ9l¾?h=ó/47ó/47UÁ(;\î>A>ÃE?Y>¼´\>S3?¬eð¸÷æ8¿­²9*R(9Ío?º}=æZ47æZ47UÁ(;¿UÓ>ê>G?Ý?8?¢CE?tÐ8¨9>òë9´Ù9·,?¢=Ù47Ù47UÁ(;@¦9=Q:=üu)?«Ãª;m*L;YV?%£¹`9#'¿oÙZ8)9D°=æ·=Ì°47Ì°47UÁ(;Je9?Ø>¨[?ÎkÄ>ÙFs>±N?¶7¹À»£9¾Qù9ÔÛ9êó>_Ã=¿Û47¿Û47UÁ(;|??÷dÃ>??ÖÞ°>öu>Ö8?Äö·×b:9*2½^ì9d9äû
?YÙ=²57²57UÁ(;=?Ã>zlB?¥ò>A¬>º3?æÝ)¹z9Õ¿` ó9ÔèÝ9Ð?ú=¦157¦157UÁ(;ý°Y?pz¼>ÜÖ?j9?Ê?
hm?2,8s­9'~=O*:Øì9^8?@=\57\57UÁ(;?G»> ©X?W	?,=±>äE?vCÓ7wÌm9oc={é¦9L¹9øæ>=5757UÁ(;¨þr>Ñ>q×C?·°\?{?tù<?=+t«<SV?:Óþ9cf®9;?ñç=²57²57UÁ(;y¬d?þ?ÑK?ð?sv­>11D?eP|8r^9å/>Ìê6Ñrp9¦)y<Ëì=rÝ57rÝ57UÁ(;@&?Ò­>"u?NF?Sg?U ^?ñuë9h0Ü9¯à?p¢¶:Ö]:ö|S?"÷=e67e67UÁ(;ÎG%?
NÕ>ó\F?¨Ü>È¥>K@<?´|9Ü&S9?©¢293¤9Õ@>#=X367X367UÁ(;UdÀ>¸nU>WÃf?ñ¿s?å?\ÛF?¡8v¡9Ê«>ÝVð9Ñþò9¨3ý>k(=K^67K^67UÁ(;*¹>xEr>1¨C?À*²>D_|>hº4?ÌX7¾9Ê¼<Å°û99­99?¤>=>67>67UÁ(;£lô>0¥>N=?>e¤>9_p>u/?îÑ¸/8¬sD¿=:u:1#?ÏK=2´672´67UÁ(;>ÎKû<¤x@¯=~dÜ<äË?Ì1¾;°;fô6?¾A;Ö;kÕ-?ñL=%ß67%ß67UÁ(;ôs?Qý?äT?H6?éÐ¦>x\I?è¸­:&:­?Qk;:>ÒÃ9u?'N=
77
77UÁ(;¬>DvJ>AZ?`»	?Ë>¢-?<{W:þ"+:Ì*!?UÀ;ý;G@?Ú=577577UÁ(;mV>6lS>	6?Ú8)?x5í>¡ 6?(ñ=­±<hÕP?=»;qz;¥??üò=þ_77þ_77UÁ(;r?þ ?ÉQ?%½?²>Äy:?Þ8)9oÐ=OÔý9øFß9Î?õ=ñ77ñ77UÁ(;zÕ)?*ÖÏ>Ñ0Q?¼6Ç>y)>³ð@?ÔÜ¹`\9Þ¾Ìº9tâV9T?
ù=äµ77äµ77UÁ(;§#?FØ>²mA?Bz©>ÙÂh>ñe:?ãµâ7.º9P=l:°:î2Û> =×à77×à77UÁ(;áì+?;Í>+tV?ýò,?ÎLì>!^;?AÑ9t÷~9ÚQ?NÖ#:I;ß9ã;?=Ê87Ê87UÁ(;:ý>{>Í[?¬?|À°>.J?

9³9°\m>ÿá9î|¬9G['?þ<=¾687¾687UÁ(;gö>Èd§=êWK?»ß?ÓôÒ>i1?¤4³<_<;=M?$Ì;ÆX=;BXU?h=±a87±a87UÁ(;	?¸>y½>?0>äTO>«	3?R|o8´þ¼82¢>Æ9)¸9*0¾>=¤87¤87UÁ(;5Ö?äÿÍ>4:?â>µ-A>Y0?H{8 Ì 9	üm>Ç9ÝÅ9©E>R·=·87·87UÁ(;cA;?C¯õ>C?Ä>°>´£3?|ß8
k¾9:>ò¿97ê9è>×=â87â87UÁ(;-å+?ÄÒÛ>//H?×C?ö>þÈK?1ì29´çp9>"¾>Ü¯è9B¸9ßY!?=}
97}
97UÁ(;íhz=SÀ7=o.?Ù=o=
&?õ;è8\Õª9q.>'!M:Ü_ß9k?=p897p897UÁ(;q¼Q>Ð>.¦>?)®>$E>íÒ)?}§Ì<yv<ÑsT?h³Z:¡¤F:µì?ÈB=cc97cc97UÁ(;Ê]?J
?iíH?	A?uÄÇ>L6?|Í9ét9o9?Ä:ñ9ø ?×H=W97W97UÁ(;xM=>Áþ=¸·>?s?K<ì>¯Ê,?`~9èb`9"§>519ÖÃ\9UÍ>Å]=J¹97J¹97UÁ(;a.?íÍ>¨Y?QSÈ>¾¯>]a>?Ç=¢8)½9 Û=:ù:Ø:õw?s==ä97=ä97UÁ(;@jc?Ú?Ú[?}@?Jú>Ï¢D?âZ³9ø:§9ÅG	?u¬§9þ9L?Jz=0:70:7UÁ(;2?Åq?Z?7ø9?ç½ï>ÉF?*ï7²>8NM>Ìrd:û>:B?þ=#::7#::7UÁ(;,?µÝË>|v<?í@ë>âÎª>IK0?`9Ü©9n[X>To9¢È[9ã ?dÉ=e:7e:7UÁ(;­ÒÃ>.+v>Ã¤K?áz?ªÉÝ>¸Å5?dÔ8èG­8|1G>Ë
:lBo:KÅ? =	:7	:7UÁ(;p?£MÆ>×+9?²ü>E>4'?i]¸ì[69j5¾ãÀ9¤ø¯9òM?CB =üº:7üº:7UÁ(; $]>_÷><J?s7?sÈµ>Ô??èÈ=wH¦<oãJ?cª;5¸>;Êüd?SH =ïå:7ïå:7UÁ(;ñtm?¡?aC?sú²>BÕo>	??E8ó!,9îÑT>å:a:q%?~U =ã;7ã;7UÁ(;LÐo?Þ?®ÑL?öÿ?ìp¹>ÊDA?Ê²7_kq9ë==ÿê5:æ¬9T­?,e =Ö;;7Ö;;7UÁ(;N0?]jß>ÎI?qM?£	?hæ??F*t9Ðd9¡?è¶:¢ú¬9TJ?Q =Éf;7Éf;7UÁ(;FC?LÛõ>S¯K?­9?¸Nö>û@?²¡69ê9®>v³;{ÁP;S\?Ö´ =¼;7¼;7UÁ(;¦òô>½ >÷ñC?¹è>ÛÂ§>o1?ûa¢¸û9§A¾¡Þº9U±9Ô*?ùò =¯¼;7¯¼;7UÁ(;»Z~?ð{'?dB?úùð>yÝ¯>Øc/?Ê¤8áç9V>pÒ:Ý÷Æ9ÈéE?ò¡=¢ç;7¢ç;7UÁ(;)?Ú¾>&µc?y~?d+?Í>?</¸'	º9q½åsÕ9ÐÔã9û×ï>bM¡=<7<7UÁ(;
?î"Æ>ÀM?.;Ù>	¦>¥è>?æ3¹­÷8×9¿ïS9¸þ£9k¥>¡==<7=<7UÁ(;¿s>ia.>ê2?{ü(>ü=Â+?É0=~±ã<tÃF?ä;:TÀ:¤C?Õ¡=|h<7|h<7UÁ(;S¶>Çn>$C?t»>ú>}ú2?Ð*]¸rz8øá¾Ò°9þlq9É :?Íä¡=o<7o<7UÁ(;,?qÁ>2d?S?Q'?´ÑJ?eYV9òï9?´>w=Í:,n:yM\?>¢=b¾<7b¾<7UÁ(;'>Ù¶=>À??ó5ÿ>¦%¸>he1?B%9â»9ª­Á><¯¼·\9Ùw[½ìE¢=Ué<7Ué<7UÁ(;ý?©?º[4?;p?Ml?¡e	?1$\?ª991pu9cÁ>¹þº9Ó.þ9ðT¼>7|¢=H=7H=7UÁ(;Fg?¹Í>çä>?ÜFù>³³>O³1?	8 ôK9½´¬=Å8ö«V9ùk>ï¢=;?=7;?=7UÁ(;ÓÉ¹?ð-?¸?Ti?'wé>Ù?r¹8ª
9yí>lw: :*C?<¢=.j=7.j=7UÁ(;
?Ã¼>O;?H>ËPX>}*?7(¸r³~8¦©¾P¼8DÎZ9yS\>ø¢=!=7!=7UÁ(;è¨?ò?Ìÿd?Rg?ØÞ?aDd? BË8ø39¸ÑG>.:C:Çd?¢=À=7À=7UÁ(;¸@>Ûàã=WX?N
ä>~>:K9?¢¨.=ÙGÛ<íçK?Í~©;°øQ;¦¦N?(Û¢=ë=7ë=7UÁ(;<?%ãÍ>¬aF?Î1Ä>þ>R5?|>8êú&9æ«>0 :âÿú9a#?6é¢=û>7û>7UÁ(;°?~ü»>B¡G?_Fé>o¥>ä|4?¬=n8[|¸8âK¥>ì:uF):èÓ@?«ê¢=î@>7î@>7UÁ(;{óÿ>¡Ç¤>CÒF?><ÅX>!7?$ûJ¸àÁ9ÿ5¾(°e9åI9÷?¬d£=ák>7ák>7UÁ(;Oy?e ?jhG?GÌ>ÎW>&5?%69ß9]ý¦>H9º¤99Õê>Í}£=Ô>7Ô>7UÁ(;ÑÌ>T8r>ówX?/?u6?©,_?.7·t9n¡¼»:[:üM~?Ø¾£=ÇÁ>7ÇÁ>7UÁ(;ø¾<¦ <4-?,;S;}!?6ÜB¹ZMc9MvÛ¾dÐÂ8mæ,9 9>pæ£=ºì>7ºì>7UÁ(;mÙ
?·>*+B?dYá>}Ò>Â5?W¸R<Y9Ð,¾vmë8hþ:9V'¡>7
¤=­?7­?7UÁ(;¹!>®¸à=ðG5?ø&4>ZE>¨%?i=¼<ÖoE?J5;é;nº1?{¤= B?7 B?7UÁ(;ì1?zâ>ö°H?Øq?ü³>#õ:?tfá8àÑb9Óe~>AS9¢9©·>ñ=¤=m?7m?7UÁ(;BÅ#>Jæ=»;6?EM>pæ= Ý%?ñx=à¶<nÊN?Þþ;K¤Ü:Ad)?f¤=?7?7UÁ(;K/?¾ªÚ>9M?Ü?¹T¸>AZ4?x^T8ç*9¼=±9!9ö~ú>µ¤=zÃ?7zÃ?7UÁ(;è¶?F@?¬D?t&å>u>&ñ7?n/P¸aK9{Â½+Q9d98³>¨¤=mî?7mî?7UÁ(;Çj?§Ð?SÑB?î¸é>s³¤>¤5?îBû6ðë8Ø=pÉï9/°:M¤Â>æ®¤=`@7`@7UÁ(;y¼>ô>9?0?Dâ>÷4?MeK<W<'H?/Bµ9v9<*<?G"¥=SD@7SD@7UÁ(;q@?º¦°>#tE?\?Õ>Cg;?ó9ÍÅ9¨>±>DÙ:æcô9#Ó?$¥=Fo@7Fo@7UÁ(;ØÄ?Säº>¼s??²Û>C >./?|7§²k9c=No:ùU:Iú?¨0¥=9@79@7UÁ(;{8>u%»=3?7Ç=fÂ=f¡$?0¸=sµ<eE?õd:D(h:xü>?¥=-Å@7-Å@7UÁ(;ßÚå>'Ó>e;?Þ©>+v>òÝ/?{¸¤/:9ú,¾mõ8ÀèÍ8½ó·>|K¥= ð@7 ð@7UÁ(;<ð?RYÉ>«¢>?hÌ>§@>MM/?<8ï9%b=ÆÃÇ8U£*9EÙ>¥=A7A7UÁ(;Ul?·±>^O?Ç²>ö1>4s=?þ97¸'x90ö&¾×
:nµÿ9B
?o¥=FA7FA7UÁ(;h,?¹¶Þ>-F?ÕÈ>åÉ>2?ôY7Ø_9$ù<@W8©
9,&C>ç¥=ùpA7ùpA7UÁ(;áf2?2$Ý>N?K?çn±>n=?ìmñ6N=9BY<U97´O9à>í¦=ìA7ìA7UÁ(;Iì3?7-Û>Æ&R?P4?ÝÇí>ã B?«\79Ó29¼Ù?¾Jh:n+:vq-?À,¦=ßÆA7ßÆA7UÁ(;qò>`>>=GF?=?o?HÚ5?9b¸9A+P>XÛ	:Ð§9ÛÙ_?Â9¦=ÒñA7ÒñA7UÁ(;£?o*4?­J?öH?Ji?äuG?)j}8°a9ÎÜ=vr-;>?Ú:QsK?6¦=ÅB7ÅB7UÁ(;??<Wµ>=ÕN?Jz±>Qy>á;6?Ý-9þK9±ã>V¿Ú8ÞW£9j+>Ï¦=¹GB7¹GB7UÁ(;+éF?69?
E?jN£>9Ìg>x[4?Ì8è9ëR=oá9GâÛ9±©¯>ûñ¦=¬rB7¬rB7UÁ(;ë;·>ÀÝw>6?=?u>ùWe>-?¨6·qÆ'94e½ÁP¢9B7Í9°{Ê>T§=B7B7UÁ(;Çb?<±>=æ>?XT«>¬}>Îæ,?Eÿ8§Oe9×^>åJx9O¹9p@«>j§=ÈB7ÈB7UÁ(;¸¬>^ÆD>ý`?z}?4 ?J?Y£9ÈÂ_9;?¹Í:Q:¸m,?×§=óB7óB7UÁ(;ß?ÆÌ»>/XB?OÿÙ>ì">¥=?ò"M¸+/9¦®Ã½î]±8áHs9£:>å§=xC7xC7UÁ(;V©>CE>á\?§s?°¨¼>-Q?¾D9¨óß943§>èÃØ9V¸9^?n
¨=kIC7kIC7UÁ(;¥î
?­´»>A?nÐÉ>W>p7?òì8XRV9ÓD>±9(­ÿ9úT±>Ë¨=^tC7^tC7UÁ(;X;0?A»ï>ð0<?H>ëÇe>¼®0?3³7<=9ü.=i0r:lZ/:É0?üR¨=RC7RC7UÁ(;{y>îA$>MiB?Ð¬?z%¸>·Õ9?þ±=:Å<óN?½å:NÞ9@Ì6?R¨=EÊC7EÊC7UÁ(;)B?Àè°>ÉüW?#\>8ý/>¬??ª(Þ8st9Oh>æD:9¤·9Õ>­¨=8õC78õC7UÁ(;¸u?éË?HW?qµF?òáý>²]H?2.V9F5%9]ñ%?ûï9Ü´9p*?Óì¨=+ D7+ D7UÁ(;¨á>z>ð;A?Óxà>ü(£>y0?,Èð¸Ò39rÐÂ¾Y;5¥?;Ú"6?ú÷¨=KD7KD7UÁ(;Oí>x >K=?êºn>Öÿ->C/?Ò|8rq9ÿ,m>ØU³9_ÀÃ9ê>P2©=vD7vD7UÁ(;¢&?©é>¨t6?É¶­>Ú>¥¢+?!±¡·çÚ=9]Z½1T;É®×:Ö3?v5©=¡D7¡D7UÁ(;í>Ø\¸=ÚG?ÔÌ>Þh>ôM4?Ýlß:©_:'JJ?êN÷9VÜÍ9qÅ??©=÷ËD7÷ËD7UÁ(;ô??äaü>ÛLB?é> M >!r:?w
Ü·'Y9éÆ½E#:þþ9T$$?uU©=êöD7êöD7UÁ(;3R?Ý´?<?éE?Ø>ç0?³:îÙÑ9ö© ?«±@9ýÞ°8qs?½Æ©=Þ!E7Þ!E7UÁ(;"?rQ»>è]?_Û?áÏ!?ÆO?23}9¶t9op?ä8Ä:óâx:ÔI?Ê©=ÑLE7ÑLE7UÁ(;¥[Å>àó>xè@?êKL?4ü?rå>?"Û5
ê&9j¨;1kÆ9Ä(V9)/m?Jê©=ÄwE7ÄwE7UÁ(;ÔYW?}bò>rc?yÀû>¨¡>cG?ò½T8Ü9}½=X	¡9Ö97À>®ª=·¢E7·¢E7UÁ(; >êH>k.7?å>ðA>
*?¼Y
=!°<gI?Î	<¡¼;µ;?¢¦ª=ªÍE7ªÍE7UÁ(;¤9¸>E>¿Á6?7¨ª>\ß>Oé&?È7§9ÁÕ=îí-:l:}â-?Ôª=øE7øE7UÁ(;<G½?ý?,¢?WR?Ø¤>A¶©?S9Ó¯e9DÜ ?&,:ÕüÜ9âG?%«=#F7#F7UÁ(;×&ó=wÑ=èéV?Ò>ëÀ">¼3L?àÐy:	V:RKS?q«:(èW:õãJ?ÁD«=NF7NF7UÁ(;S9>
SO>BD?N}?å~'?ÂA?à	=£<¡¨V?Æ)<`C;Þhy?b«=vyF7vyF7UÁ(;¼?^º>¦G?b´?ëÀ¹>öf<?8ú²~9aÃ=B:
):àñ?«=j¤F7j¤F7UÁ(;o¾|?l=ø>R?å'?©>^{}?¼D=¸gy9â¼½:æ8:rÎ9/He?@«=]ÏF7]ÏF7UÁ(;(Sf?òpÎ>Ï?zi?9/>ÆÖr?¦¥+9Wó9#®«>+ï:QÒ9¬??? ««=PúF7PúF7UÁ(;>]^º=%ú/?VÕ,>K>uP"?Æ|ù7OD9ß~¢=M¤þ9cÄô9ö)?`À«=C%G7C%G7¹ü;ì"@?¦§?Ù8?ð
©>Û¢x>³.?Éú 8y9Î='G%:{¥:Õ-#?ß«=6PG76PG7¹ü;&?&âÏ>ãM?lg?:k?*T?ànÇ¸½T9"ýo¾ZL½;á*N;¥
k?¶ê«=){G7){G7¹ü;Y_?|à3?¼)S?$-?±>P]Q?rÖÐ8oM9>]j:Tì:Mx?Øë«=¦G7¦G7¹ü;æÖ>Q;>Æ?Ç?o¸±>%B?¶9{³8AÚ]?ÙQÍ9æ¬9CM?ôú«=ÑG7ÑG7¹ü;Þz?é½?(Ût?ïp?íKý>»r?AS¨¸9¾&w.9±9>ñ¬=üG7üG7¹ü;ë1³>ÌÊG>²e?k ?=_¾>lD?Ã1Ë8)©099>ê.:7XÃ9ñ
d?¬=ö&H7ö&H7¹ü;ê¶Ä<¶<(+?ÃK¾:(¶:áÃ?_à¹  91¡_¿L¸7G>9GxM=K-¬=éQH7éQH7¹ü;SZî>N¤>=û9?ýÈ>ÚË>£/?)Ý¸Æ¦
9©+Ì¾b|©9Ê?M9ÊdS?5¬=Ü|H7Ü|H7¹ü;ç~?¿Ø?ª[Q?!À?ªûÀ>XA?Q8>9i>që.:Ð9W°V?|i¬=Ï§H7Ï§H7¹ü;¶!?9;×>¢:@?Ðûô>×Á±>h0?èF¸[Ù9Ø.¾Ò8qäg9Jlh>é¬=ÂÒH7ÂÒH7¹ü;gôñ>UË>þDD?Ñ§?ô²>ìÄ=?9N;7ÐM9Oúè<Ñê9møÝ9øG?^º¬=µýH7µýH7¹ü;ôôC>KEý=F?U.?gÏù>Þ2?ª8Â]9!E>øv9NÆ9³ùÞ>¾ð¬=¨(I7¨(I7¹ü;×iy?ùm?kVc?vn*?³­>Y.{?%ß69ìÂ9^,p>Ü`:'VD:¯F?ö¬=SI7SI7¹ü;?j>ìç\?Âï°>gAf>6¸D?eü8&P9½Û>G1v:ç»B:óÒ!?X
­=~I7~I7¹ü;*f>u[*>Zÿ[?U?ðú>mÛY?O4/=ÈÔ<×ÉR?Ò;áù:£)?r­=©I7©I7¹ü;¬)?5Æ?cï?Wñ>qU>a i?¿u8Ô]89*>»¸9ß9~?-e­=uÔI7uÔI7¹ü;Èæ?(¤£>|?d?µè?ÍDK?ª>?ö?Å9ñ9ó"?ý:¡&:`õP?-m­=hÿI7hÿI7¹ü;a)®>+V>rÖO?Ì?$#?TW?¿p=-$=ËX?Ôk:Aü9¾n?o­=[*J7[*J7¹ü;!Z?ÓÖ?³nW?cH?
ÞÏ>Z*D?KÊd9xì9gá>¹d9,£`9<@*?­=NUJ7NUJ7¹ü;:9q?c©!?Êþ>?	?û$Ù>´/?¡ø9êç:µR>ÏÎ9Hn9E]?p¬­=AJ7AJ7¹ü;ÐáÔ=¬ =<*?½d=M{=ÌG?@Ú¸ó×8Ø\¿rqò:AÇ:?7®=4«J74«J7¹ü;ÄzÝ>q}>¥¶_?Ó?ÃI¡>=N?å8è³K9ÚY7>Ãâ9B9Dy?1®='ÖJ7'ÖJ7¹ü;B?³«>pQI?48>BX>¨±8?Qå¸qÛI9CqD¾ã9
þÏ9y+»>ò0®=K7K7¹ü;$?§8å>07?Í\>-:h>²x-?ì=6ü«9 #;ÑÁ3:3:´Ö?7P®=,K7,K7¹ü;*Ú>ÃÔ>î0?Ü(Ú>!¢>[,?ùS8ÂX9×Íë=|x:ø$t:/P?Cy®=WK7WK7¹ü;Á¶ï>«r£>È¹;?a>P>¤­,?FùI¸K9Wþ½K}:áq:àÌê>6"¯=ôK7ôK7¹ü;ÅQ.?)å>@XB?^H×>üÇ>Ü03?|2C8ÕÑ+9_j>¿¥8Å 9>éX¯=ç¬K7ç¬K7¹ü;è¡!?Zµ>ôd?:UÐ>Þ'>âáL?än>9Æ8e9®Ô>Ï	:^9©?mh¯=Ú×K7Ú×K7¹ü;Öÿ?XÖ><'x?`Ù>Ç~>+kZ?.»8lÿ9â,ï=ßß9)êm9Ò~¤>d¯=ÍL7ÍL7¹ü;ò	r>¼>
µQ?ò-:?$,ÿ>È:?Äï-=î'Û<­-K?Ò5;ñà:£áN?¯=À-L7À-L7¹ü;@-?Öß>É%F?R`Ð>g°>õP@?õõD9|¥S9<î>zÔM9!'9Ä¶>~Ø¯=´XL7´XL7¹ü;Ö?ÀÔ>b ?? *³>á>÷,?s8ºj9+r¨=>s	:Ñ{ã9)®?r°=§L7§L7¹ü;d5=ÁÎá<y(?IP³<dz<yj)?Dý9d¨9±ê>Ï
8çl9=
°=®L7®L7¹ü;"j>»>ªa?Ø¶>Þ]>&L7?9û9ÝÜ>Å¶:*ÑÞ9sz?m°=ÙL7ÙL7¹ü;.?|´å>1B?Hö>VÕ°>(2?Ú»9]»¿9rå³>Æ'9`Âk9ï!$?Ù°=M7M7¹ü;0?[°¹>óF?¤>J^c>¨8?øL-8¢ô9 =#´9Jïé9Ø	Å>R0°=s/M7s/M7¹ü;63Ô<]R<'Á-?`vP==I1?spy9âÆö8a?1
É9]3Ø9]î>YG°=fZM7fZM7¹ü;Ô=Ù{@=#-??w=&?=Ly%?q
9Ù¡c9ø>ÚÝ8üÌJ9·:Â=ý°=YM7YM7¹ü;LSU?âã?ÜÎA?áT?/?i$K?yp~9¤á«9{½>º9|ï9ø=?ý°=L°M7L°M7¹ü;Yø>iÞ>ÕmR?ÈE?Cg?»>?(¡9ù¯Í9±>²iI:îß9û f?Ð°=@ÛM7@ÛM7¹ü;?hK³>¼c?V!?RÓ>¢rC?`$¸V9Èá½å:÷:.Óú>Ä°=3N73N7¹ü;H»?«®>ðBN?3M?ßÁ>ÌK8?Á¸¹êi9 .¾V 99V9?JÛ°=&1N7&1N7¹ü;»&>	¯A>£,A?Ýëµ>:]>;,?Í¹Ð´9<¾XXí9£:êÞ>1þ°=\N7\N7¹ü;#µ>¡Ø½=9K?Z?¶Ã>Ê7?9SÌ<Å< I?7Æ;Àye;êq]?;±=N7N7¹ü;J¾3?
áã>ìI?«Ë?¼>:M4?-Iü¸ÛÌ9È_¾T8o:xA:|D?ST±=ÿ±N7ÿ±N7¹ü;º?dqÀ>ÐÖI?OÎ>K>t??ih¸÷ÓL9<)¾kÜ9ÄSv9Þe?ág±=òÜN7òÜN7¹ü;ø)ç>QÈ>ñB?
§¤>Äpg>ï6?mù
¹dª9òU¾dz²9DG79Ky?±=åO7åO7¹ü;õ¢Ì=Ø¾=ô:?Ûëý=¨ì®=7Î9?=I95:hk>³à:¢É:ü?a±=Ù2O7Ù2O7¹ü;ÁÍL?ìiï>þZ?1å-?Äì>ª<?Fp/9õB9ä>M³;È_Ò:øw=?iÞ±=Ì]O7Ì]O7¹ü;W9"?Î>½I?ì
?DVÎ>ç/?å6¸Û9j¾»¦¸9uÜ9OkÖ>²=¿O7¿O7¹ü;ðSÇ>Ü?>dB?V>æ8=>(¡-?æü¸Ja89zY¯¾ÚÜ9}Sª9§ø%?Å²=²³O7²³O7¹ü;>ÃS?øô>pL]?þ`??Ê¬[?0Ò¶ÛFS9 k)¼ñ:·«ü9%?w²=¥ÞO7¥ÞO7¹ü;Òþä>R4>öÜI?t>Ñ@>G-?úm¹ÙGª9|ã²¾ðõP9
º8_t§?&²=	P7	P7¹ü;y'Õ>>@Ö:?¦H>x">vV-?,¹°8Eêù¿,ç9Ø0.9òºG?w¶²=4P74P7¹ü;2õO?q?D? `?ì°>x>?:à9Æù?¡3û:ï¾¨:»>?Â²=~_P7~_P7¹ü;*'E?|ð>ðÞQ?À_ü>Û_ >mI?[¬9Ù9#i?âG¼:¼:46?¡ó²=qP7qP7¹ü;3g?ûÁ?µC?(ÈÉ>3>Fµ9?õLy9R¡9]pÊ>G¶º9ÒÚQ9´Äc?­ü²=eµP7eµP7¹ü;Ø?Òþ?¬º{?*í@G<?Y¤y?¥Ë<e<)c?S4ñ9·}Í9ê>?i"³=XàP7XàP7¹ü;X 0?È¸ë> Ò??uwí>á=§>N¿5?±äp7w95Zë<2Å9ã%9øQ?2³=KQ7KQ7¹ü;Ô<Î?ôÝB?x?$ÂZ?(A >º®?ÖP8S Á9+ù==ñW:dÙô91Ça?ù2³=>6Q7>6Q7¹ü;!t?Ý"³>q®?óAa?xý?P_?º-9 .Þ9RH>óóF:rý9IõH?jG³=1aQ71aQ7¹ü;Y>Åw">cM?£[û>Îp¬>?:?øA=3²<¬P?OsÔ;bh;tRJ?´=$Q7$Q7¹ü;¼÷ö>>é>F-W?ØD?l?hùC?#;<9©'Z9âÜ>âw:(%¾9ÛJ?q(´=·Q7·Q7¹ü;Qä>¬g>«NB?²5?vûÀ>~µ0?s¨9U­¢9á¬y>q:D§£9§íT?;´=
âQ7
âQ7¹ü;¬ô>½£>}??er>ÔI>V.?u¡ø7û9zÕ=eµ9¨¶9ö¥È>NO´=ýR7ýR7¹ü;Òb
?°+®>ùÏO?½y)?ä3Ñ>ÚbO? Íð·b,9[²½¬:vÍ9å.?)Q´=ñ7R7ñ7R7¹ü;©9>>Mz5?+a»>F>5,?
cË<E<ó#E?ïÝ;z[<;cÐ@?S´=äbR7äbR7¹ü;³	?ºº>s=?/Ã×>§>ñÑ3?¨Ù³¯Óy9T	_¹á£:ï!@:^2?¿c´=×R7×R7¹ü;-\=È=/Á3?M¦=	|=_ê(?lÃí8­¬9Ö>0>ñ;;>¸:>3?õl´=Ê¸R7Ê¸R7¹ü;û»9?0´â>p¼Q?³>l> ÁA?øyÙ¸ZÞj9m¾«69µ,·8ØJ?£±´=½ãR7½ãR7¹ü;0]>(>L"P?×L?XRº>6"M?±=lá<Æj?ÀÓð:åö:ãÕg?U³´=°S7°S7¹ü;AT>#cÉ=ÊèB?,^>ôÖD>u:?Þ==°ÞÃ<¬w?Ce;9M;R@?ì´=£9S7£9S7¹ü;P?ËÀ>QæC?ì]>FTP>±7?ü[(¸.Nq9²½:ò½:¿?µ=dS7dS7¹ü;??*BÄ>YxM?>¢yV>j<?%'¹£7ó8^î/¿F*9-Q9¡>¢sµ=S7S7¹ü;eåS?À¼?¸®R?yÍT??#©L?´<Ò¯;0=?ÉËT:ÃÈ=:4?Îxµ=}ºS7}ºS7¹ü;kf=¸®=ÚSm?ñÚ±='JI=62b?hÙ8%9r¨>(Ð¸ã.#9åF£¾zµ=påS7påS7¹ü;p<?^Gð>gH?©2?vÄø>?7?ÈNå8½9ôM>ÈÃê9v/û9¿Cï>[|µ=cT7cT7¹ü;¥9?yê°>.²P?8?¾s¨>Z"D?kV9h´9Øê>Ñ>:tì²9é¬R?´µ=V;T7V;T7¹ü;ûø?´à«>EI?Èº>)>B/?7g9T=9l=?«*:î97|7?k÷µ=IfT7IfT7¹ü;&?"ã>åP;?Oº>Õ'>¨ã.?°I8¨Ã8> Ce9ã9y9Ø~ë>2>¶=<T7<T7¹ü;Õ¦?[/?0s?ªÝ?å&?>L_?#Ë9E¶9%Q½>=Þ9äµ:P¡Ù>tP¶=/¼T7/¼T7¹ü;²i?k»±>¨ø\?
?²>ºóE?)&G¸À¯N9ªö½ó³Ê8Ôq 9¶!>Þm¶="çT7"çT7¹ü;ë?èÐ>¸«=?Ðh>AbL>w 3?Fè6_Ð8K="O9Ã9÷Þ>p¶=U7U7¹ü;%?¹'­>d^C?*/º>9I>Ûê6?Én·­C9%Ù)½]M
·º39Ñ÷É¼¶=	=U7	=U7¹ü;ß?%U®>¶>?qGµ>O>@2?Â9T8Sv9ú4>âÎ$9®9ÇÁq>ä¶=ügU7ügU7¹ü;·?é}°>Ù÷K?ÿÀ>Õ½>Z;?ê¹â¼¾9á6¾hÓÈ9øòÑ9&àô>³¶=ïU7ïU7¹ü;EÏ?ôØ>ãc;?,¡ü>¬Ó¶>¹Þ0?i®«¸|nF9.}]¾°£9p.9µT?4í¶=â½U7â½U7¹ü;9?²X×>M­:?ÝÉz>Ö3>Â2?´8D9¦9,?þó8:Ö:
:öC+?8·=ÕèU7ÕèU7¹ü;©ë?u¿Ç>É=?ïÌm>å2>g*?nÇo8$86Ë>ìß,99^>²_·=ÈV7ÈV7¹ü;ø/é>T9 >J:?'Î>cJ]>Â¬(? â¶St9¡¶»yÏ99]>g·=»>V7»>V7¹ü;*ç<¢ë<<?Ç"=ÛjT=0?k,9/Ä9ü`>¤s;ß é:j¸.? ·=¯iV7¯iV7¹ü;Ía?jsÇ>1'F?¢f>b?>É-?ó×¶¤G9¬Ú¼Æ¨õ9§]Ï9$£?8·=¢V7¢V7¹ü;ÇQ?qñ¾>^Q?ÔK?ª5Ë>¯<?ß×¶n9í2¼ü79á92.P>Ù·=¿V7¿V7¹ü;	ü>e¤¢>whF?öÀ>4×>.4?üÝ§¸£X9ñø¾Ö9[
O9ôw)?ÎÃ·=êV7êV7¹ü;KØW?L	?ÈÖH?8?ä.Ç>o¤:?T9Ùd9)f­>ð±:5e:E'?,Ý·={W7{W7¹ü;&yÕ>>?§=?z°G>Ì>éÆ+?wc7G¸è8ÁÖy=ÝI/:zêó9ù7?cö·=n@W7n@W7¹ü;Ðò<ý²<Oÿ-?qh;aªX;éB(?y¸GÊ9x½è =9'µ8å®?ºø·=akW7akW7¹ü;c~c>
'>Ñ¥@?òY)?£æ>Àw<?T
9(¡Ë9Bñ1>¹Ñ¥9Ü¦Þ9»§¾>¸=TW7TW7¹ü;Þµ	=Ê<.?&Í)=±fÿ<3*?»9Sº9#É>2uL;ç$;Êx/?[<¸=GÁW7GÁW7¹ü;zü>k¡>G4H?_9>²ÀS>V23?
±·<`µ9µáù¼ñ=9z}9Á¾?åZ¸=;ìW7;ìW7¹ü;s¿B?¨>QÀÁ?
@?5ËÓ>LÇh?"7eët9Ju©<ûb:\I:¥K6?[¸=.X7.X7¹ü;.P?N>>°¬?¢¿K?óÐÓ>Þ?v?	Zc9ì´9B¡>J:M<:æÖU?fm¸=!BX7!BX7¹ü;PT#?QWá>9?ÈAÒ>I>aO-?b8êü9Kõ=éi9F69ØÿØ>p¸=mX7mX7¹ü;6{>ý>Gá`?Pº?Û>ÆÍ?#¿=>z=l¨?2ýj<[QÎ;§É?È¸=X7X7¹ü;Ñ¯M>Í
>Ñ:?tè4>¯Á>cÖ+?àÓU=yUÿ<¯bV?;J<¬ù;½/O?ù¸=úÂX7úÂX7¹ü;cW)?sÎ>ÍûQ?åþ?OÌ>s>?÷c8z59æ¸=þó9ü×98?øª¸=ííX7ííX7¹ü;¢ÔÕ>F³>Ów>?yÛ>ÕS>áy1?.ðo7=¶÷8[÷w=69Ý9h¾¯>nÁ¸=àY7àY7¹ü;uÇÌ>³ëv>OT?ÊQ?ìã­>ùÚ??bÁç¸:æ9¹B¾3¬b;~C;V?ÿ¸=ÓCY7ÓCY7¹ü;¿=Ã>Ô>¶+C?åB&?/ÔØ>LD?ÁÐ
9Ù¨Â9û:>
¡9f!9s(?H¹=ÇnY7ÇnY7¹ü;º?P-¨>¾M\?A>G:>ü?F?ú7¼$9cgÒ<¥
m8k91>»$¹=ºY7ºY7¹ü;ú?ß/Æ>
E?e{
?{Á>o2;?£9(S8Åó?êÄÉ91"Ï9¾^ù>F¹=­ÄY7­ÄY7¹ü;ãJ?yçú>dO?F¤A?¤a?A?@9¥9ã`>2÷R:a F:tK?¢¼¹= ïY7 ïY7¹ü;²L?^¹>¾L?ÞBª>ó½u>P^1?x8ãT9ã¹5>Ë²¯9Ç:9ëÏp?dÌ¹=Z7Z7¹ü;t÷Y?eÖ?ïG?.Æ>ã>q|2?ðÃÑ8â99ü-N>¬Rd9\X9\ö?L×¹=EZ7EZ7¹ü;×ù>>S	I?dØ¬?JæX?
L?rå<G<JT?ú;:
²Î9Z¦g?îâ¹=ypZ7ypZ7¹ü;=:?ÐmÕ>zc_?øñ´>8X>|ÖU?êé99­£9c>Lj:¨pF:!?è¹=lZ7lZ7¹ü;ã ?óV¬>ÁwI?@§>Ômh>Ø/?¿ê7Egv9ãs=¸ºR9hf>9²ª
?£>º=`ÆZ7`ÆZ7¹ü;Ñ«N?||?ãM?*×¼>Wm>ê7?O²¸ì49}¾Û¹ê8ÖX9¨B>hº=SñZ7SñZ7¹ü;cz5?kÅà>#±N?GÆ>ÿ\{>QïI?µy+¸°do9ã^·½5-:ï*:ë	?b¦º=F[7F[7¹ü;½D?xGÔ>Ý>?@>ük>6+?Â!	¹ð<9\Î¹¾²¥9«È9§¯>ã¨º=9G[79G[7¹ü;>°L>¼3?púK?ý?¼6,?_P<<vmJ?
¾;Êg;¡T2?¯º=,r[7,r[7¹ü;¸à=?ÈWù>òB?¡2¯>Ï½|>ât1?¶S9j[9öÈ>èÿá9°]²9â."?º°º=[7[7¹ü;!`H>Àä=%ê`?É¨=xõM=¶zA?æóü¸ß}9ÊÑ¾Å:øÌ7:QP?ØÌº=È[7È[7¹ü;®
>®¬=âQ?ËÀ9?ô¹?©z0?&W<l><4F?Pz´;<Àj;oÐD?D×º=ó[7ó[7¹ü;=­&?¯Ü>ÞA?î>ß-P>Aé5?îÄ
9X69«¾Æ>Öjð9LÜ¶9üI(?Úº=ø\7ø\7¹ü;®y>J>RÂN?nP?vP
?ØÊ<?3Í<8Ép<8Z??y9Å9A¥¡>1A»=ìH\7ìH\7¹ü;DSÕ>YÚ>¬P?'L?e?'K?¾Ò¸*9
T¾US³9(¯D9hi?H»=ßs\7ßs\7¹ü;"Ü?ß(Ä>yC?áo>£ñP>;J-?«^8)´}9¯à=À;;¸-9Ò¾¤j»=Ò\7Ò\7¹ü;fl?Ik¿>ûÕG?+9Å>ð>>´x1?%9#º°9b>Àü§8òÜv8s4.?Û»=ÅÉ\7ÅÉ\7¹ü;À%?°£Ñ>¯,J?$«>õu>d2?X®e·c19lbÆ¼ËØ9(9"c?e,¼=¸ô\7¸ô\7¹ü;ÑR?øi?2 E?ã¾
?ê¹>Ðq??Ø09ë\9QÅ¤>¼/ú9{ç	:Û7è>qM¼=«]7«]7¹ü;IT?Û£ê>Ng?h¯?´>`â[?ãsz8.9®7>:0Yä9=$?	º¼=J]7J]7¹ü;cÂ?ý)Ö>´÷>?®d6?àyþ>L|7?\i8XÄy9rÊ=­Ó:¨ló9ËÊ
?Í¼=u]7u]7¹ü;Î?!ÿ§>á	G?þ¬?ÍwÒ>%}8?{Ô¶Êû94#´¼zv9sv9d?.½= ]7 ]7¹ü;!Ì>º>ääE?Ébê>¸;¢>pí8?­lÆ¸=¢9<¾¢º9.´Ç9sî>ò£½=xË]7xË]7¹ü;ÚT?-Ê>nE?|%?I!é>35?¦R¸ú§9gµL½Ææ9:|Ê>ë¬½=kö]7kö]7¹ü;6?ò[Ô>\?%F«?AøG?C[?þ=´9$¹9Æ%/?³b:q~$:h0?¾¯½=^!^7^!^7¹ü;Õ»?V'??ÛM?OÕÄ>þÝ?E²8§¶9##ê=n:Ïd:ê?v³½=QL^7QL^7¹ü;üné>½ñ>¼þS?kd!?öBß>ð9?G½Ú7Z9T9ýí={ò82£R9Z>W·½=Dw^7Dw^7¹ü;
]?$AÆ>8I>?¨Y©>HDz>Õ:-?÷¸Z­9>¹¾P$9
Ú9úl@>n¾=7¢^77¢^7¹ü;
?£ú?:[?â?\?B\p?'>9S9Zÿ¢>PR:ë:+?w=¾=*Í^7*Í^7¹ü;*av?:ÿë>¡?à¢ ?4Y!?·Þ~?¥Ãè9vµ9É/$?¬¡T:ÜPú9¿uY?)G¾=ø^7ø^7¹ü;Y¢!?êUÕ>}õA?Yíü>Ê³>ú4?ö¹Zg9Îz¾Þ^·5î8ÌÆn½ë¾=#_7#_7¹ü;ÓÌ?ø¿¤>4;Y?}¦È>3fx>AÊN?>íh8@9ÄF>¹.¬:Ô°e:ç??ïµ¾=N_7N_7¹ü;ýï»>(÷v>ÐB?of>@D>6Á9?ýg8DI9<>Hô¹r1X9Yè¦¾ç¾=÷x_7÷x_7¹ü;½	ø>ý9¨>º<?>H>FàY>:.?cw·{94Þ¼X¿8ö19>I>ê¾=ê£_7ê£_7¹ü;kõ> ¦>8»<?Â5>|KL>Xq.?Bá®·+9þ2*½H&:b:\?Ø
¿=ÝÎ_7ÝÎ_7¹ü;[ë4?J+ï>®¦A?±ÐÂ>Ë>"ø4?_86Ê
`8­«Ò<v»]9ètm94ï>i3¿=Ðù_7Ðù_7¹ü;¾Ø=KWç<Z+?¨¬=Ù<c)?¦
ê·×äë8dýý½fÞ;ÁPÅ:Êb,?w¿=Ã$`7Ã$`7¹ü;ÍØ=2£=n)?³<óBæ;*¬ ? ¡¸Y+9è¾T1Ë9»±9Vâ?¿=¶O`7¶O`7¹ü;WÁ>ñÙs>è³J?l«>Æj>x#;?þÊ¹1B9;¾9uà9 Ü½9äR?%¾¿=©z`7©z`7¹ü;k®>d>{¾C?òFà>É¤>o.?Êt©7?ñ=9¤cd=»e9#×9F{¼>bÖ¿=¥`7¥`7¹ü;Ìë?Fd­>ÅB?t{>îÀ6>Û80?Â¾Á¸òY9¸d¾Ä9C&98
?àó¿=Ð`7Ð`7¹ü;ØÉ>ï>c<?ì^>OE>ã¢/?d£Ø7bÍ9Þ/>=TÁ9ð9¼çö>vÀ=û`7û`7¹ü;T·?ÛNP?8æ`?
;?×>l'^?Õ¿9ø«9æë'?hdY:ê':j·%? 	À=v&a7v&a7¹ü;ZI?º}ñ>Å#U?Í?³;¨>!
G?Õ8pÖx9Î;[>¨99íf9ÆÑ:?wÀ=iQa7iQa7¹ü;O="Pà<e¯,?Ë(=Þh
=Wï?ÕµO¸2y8§sÕ¾VÏ,:D1:°ù>=À=\|a7\|a7¹ü;Þ}ß<³§<ÕÃ*?KàÃ:DöÅ:zMý>ËT¸¾9,º½u8Qz9âñ=-Á=O§a7O§a7¹ü;Á8Ã>CÍ>¶)<?Ä	>äM8>&<3?6Ë!8²ð8&,>%º&9	´9·x>g,Á=BÒa7BÒa7¹ü;àÙU?Àø>ÿ\?~? ¸>)L?´¹·/9%*½È9d	ð9eÕ>Á=6ýa76ýa7¹ü;¬)?ÄÄÙ>PvG?/3?¼>kOD?wa
9¿k9èc>0e°:<a:6H?UÁ=)(b7)(b7¹ü;²?Á Ë>êf;?LE>WT>Úî-? ¹æ ü8¾í¿aè9oô¡9LÃË>Á=Sb7Sb7¹ü;`G?£÷>êN?:`ù>Þ±>=4?y9ûÓ>9ø¿>B½e:÷:9<G?ôÄÁ=~b7~b7¹ü;¾0?wÛ>Í)N?°9â>?>ìM8?R89º®ð=d~90(p9eÀ¥>yÑÁ=©b7©b7¹ü;æ?+?Lßá>qB?¬m?òmÕ>Ên4?^ªþ8ºóm8ý?r90±9m?óÁ=õÓb7õÓb7¹ü;x?/³>c^?FoT?ÜE?aI?FñD9ü4y9OÊ>ÓU9e9kE1?®
Â=èþb7èþb7¹ü;k%?söÙ>²IB?`Ý¦>x%`>û>?8î7Sû9B°=175±9¾ÜÎ<HÙÂ=Û)c7Û)c7¹ü;0¼+?
bÊ>;Y?®¹V?ª?AC?OcF8s³x9Ø5Ì=©Â¦9 Ô9Þ^É>*Ã=ÎTc7ÎTc7¹ü;In?Ã>X =?#¦><@d>T,?ØJ*¶ô{8­¼þ©96¸¶9+î>¼7Ã=Âc7Âc7¹ü;µâL?Úù>¬R?dÞ>wh>êv:?þÐ·N9øÇC½Ê;íÓÄ:õD?_Ã=µªc7µªc7¹ü;O7?ÕÂè>©EI?0-ö>%¦>ì2=?Ü[µ9Ä¹~9!D6?öî9ÂÛÏ94B!>!Ã=¨Õc7¨Õc7¹ü;'?7?G(<?.þ?V¸Æ>,1/?k7ò¨}9#2í<iÑ:¿Zé9Ô!?¢Ã=d7d7¹ü;Nu?½«	?O?-ïº?H4:?y?ÉM:f!§9ÞøY?Äî:ßqw:çw?ÈÃ=+d7+d7¹ü;@Ê	?GX>6D?@4,?*«Ù>zJ?7)´¸¨d9´I¾k2_;(;ßéZ?+ÑÃ=Vd7Vd7¹ü;23?wÕå>ÍG?:)>§[>ð*7?hh¸¡9üÉ½-Lp9<HÄ9´>´ÒÃ=td7td7¹ü;ð?dÃ>U#C?Iæ«>ôr>q!5?¶à·É*9MÔ¼º9Å7J©9.=ÍÄ=g¬d7g¬d7¹ü;:JÝ<ùÛ<01?ó/3=-$=í·)?áG9[)£9jÎ>Kiþ9{ÿ:Qõæ>R!Ä=[×d7[×d7¹ü;)ëO?«?¦=M?å(Ö>+>·æ@?8r09þs>_ò¾8è&.9X>;Ä=Ne7Ne7¹ü;¥¶'?ªÙ>e@E?áÆ?VÊ>N,7?Á¸l{9^e½ÀÃ94:
×¶>LOÄ=A-e7A-e7¹ü;nq
?ô¶>¸ðF?b÷¹>9>ù4?ô7´´9ï±Â<égÖ8Éc9öp>XÄ=4Xe74Xe7¹ü;3u?Ðä?­ÐE?É%z? ÷1?ê3?y}J:+¥::ÉÝ
?r£9ÖJ{9é&?[Ä='e7'e7¹ü;µìä>¤>[Õ>??áê>ý>Ta??ä6Z\9¿<ßX9¥!v9K?FuÄ=®e7®e7¹ü;¢Ë?Ûµ>N?p?KèÏ>Çî<?º´8>n9|îA>¡h:0Á¦9ÆWN?;Ä=
Ùe7
Ùe7¹ü;eí=ú÷À<c¬1?4=î)b=ÞÔ?:FÛ¸_&r9èÐg¾x7::=:Öø>¢ÖÄ=f7f7¹ü;;5­?8Kñ>´Ã·?,xy?Á"´>LD±?ù9­:9@>*T;í;~3?8ÙÄ=ó.f7ó.f7¹ü;íp?®G?èi]?oÙ?]}?£G?6Ê¥9[hd9]Ñ9?òyÊ9¸¾Ú9êõì>Å=çYf7çYf7¹ü;ÎÔ0?dñ>Ýf;? B>hOi>L,?QËC8ÎúC9øÁÿ=òq<9þä¹9Á>K!Å=Úf7Úf7¹ü;bÙÙ>Ã>dM?}î>r¦>7?,ù/·8J9Îà¼G9ò8²-R?Z/Å=Í¯f7Í¯f7¹ü;(?ì±Å>¯ÐH?20N?%X?i9?Ðð8 \L9Ô>:Óº9lIî9~¶È>ÌhÅ=ÀÚf7ÀÚf7¹ü;}? Ì?OM?%«?§5Ö>Þ2?2Úq9i89	`è>öÅ9PXk9BXV?NkÅ=³g7³g7¹ü;ù-?Ñª>ÔA?Ý>[T>§é2?òÇI89£Ã=d¯«9¼üB9ha?ÂlÅ=¦0g7¦0g7¹ü;Qió>}ô >ÝA?3% >3Mg>ä>1?b<¸vH99,¾ämc9RÁ_9?üÅ=[g7[g7¹ü;³Ñ>Ð>>?«·U>ã>r+?WµF{9½Ôºt69ñßP9Ûµß>©Å=g7g7¹ü; Z?õÄ´>ØÃF?]¸>àn>Ë3?<)¸¬)S9¾Í½¿´9½x9xÁ9?ÌÅ=±g7±g7¹ü;M?ÓQ?zB?½¼>º>µ/?u(8èm>9e,G>ÓÙ9×ò®9±^?óÅ=sÜg7sÜg7¹ü;F>ôº=´1D?
`>M+Q>c@.?p|=ÆÔÂ<ÝQ?/9GU¿9`ôj>Æ=fh7fh7¹ü;^PÜ>Ãq>Ü,M?<>-{?>4@?Æ¸ <á82ê¯¾3#:;f:Ó?XfÆ=Y2h7Y2h7¹ü;6}?S?CVN?xvI?êJ?Ð@?ÝÊ8ð9÷ê·>~:wY:ô&?]xÆ=L]h7L]h7¹ü;´±ý>ªø­>¨:?°>Û>Z®>±ù1?1m8¥b9þÍ=í:Û:3ã>ÝßÆ=?h7?h7¹ü;Ö?
Á¼>}I?:À½>k>8?¿!8¿9ËWý=P49È9PÍð>|Ç=2³h72³h7¹ü;Rì>_>ÿ>?c\>ÝF#>x,?Ðô¸[9ÄÀ¾nò9¹è9un?émÇ=%Þh7%Þh7¹ü;hµð>³I>iF?	o>ü&>üF7?¤¼¸Õ9óv0¾úÓA9<<­9/7>Ç=	i7	i7¹ü;rB&?ðâ>?<?wbl>æ±->2.?_8Ä9üK>»éÕ8³ÑE9äi>ÈÞÇ=4i74i7¹ü;Gª9?Ë3è>±L?4e?ª­>4ÇD?àZÈ´©P9åÎuº9
)9ÔwÆ8
Z?â=È=ÿ^i7ÿ^i7¹ü;	È¼>d¼>®Ô8?­/Ï>@y>Ì,?.¸fB9ïëQ¾+à¢9Åd­9xð>TÈ=òi7òi7¹ü;QLL?£b?[¯K?'U?~´º>£??Ô3u·êV-9î5½êiê8dè9U>L>bpÈ=å´i7å´i7¹ü;hÇ?ñÏÆ>H?áRÜ>ê»>`cH?Z8Z~³9¶=@å9ø¹Â9±?(×È=Øßi7Øßi7¹ü;Ð¦?¤¦>ÄPF?é>yW>cD3?ýJ8MX9Q£=[Ç8@µk9«³X>ÓñÈ=Ë
j7Ë
j7¹ü;!;ø>N>8¼e?`é§?BW?6±G?`4= Ñ<a&]?ÿ¢À:y£:®3>? É=¾5j7¾5j7¹ü;L	?+/?ªR?Ú6í>K>O?ï.;ôyÛ:L?®v:pY9M«?ÂÉ=±`j7±`j7¹ü;pãÏ>Ñ³^>øn?ò(²>ìVp>ÐÄ=?=:¸<pV?/«:A_:êJD?&É=¤j7¤j7¹ü;ÐOô>3Ð©>'8?QÅ±>Í>Óö-?nl6=Ù8ä!<Þ"¬9Ìú9}Õ¯>TIÉ=¶j7¶j7¹ü;B?Ê>Ú<?½Æ>rV>ZÝ0?zd¸2«Ñ8O%¾ý9=Ùµ9?ìE>àÉ=áj7áj7¹ü;e?èÁÄ>þ#G?ðu>"Ëb>(Z.?C^¸ 7?Ý¿È>Î9÷9fªÕ>NÉ=~k7~k7¹ü;¿Óä>¨uw>x¹l?çb?X¡?<¢t?Vo9ü9Çnë>°!×9Ö9[?z±É=q7k7q7k7¹ü;~?V(?G,A?Âÿ×>Z5>Á¸??K7eP©9vz<;9:oÈ:Âx?oÊ=dbk7dbk7¹ü;`?êf¥>²F?°>©Ü>£ÿ-?&ôÎ¸³õ8ÿ0Ø¾;æ9Ì9W¡>¼Ê=Wk7Wk7¹ü;^ì>>­ÍL?®#?&¬J?Nè>?ëøW=G=W?wL;®cõ:ÒÖT?Ö"Ê=J¸k7J¸k7¹ü;zí?²¨À>àI?]Mé>*¿ >UÆ9?«ew·õ@H90"½Ám¢9ë[:pù¡>Ø?Ê==ãk7=ãk7¹ü;WÜ??öàö>óF?åNC?gv	?Ý5?Ãü8Å´9MÄ>Ä9ä9Îõ9¸dî>ÎhÊ=1l71l7¹ü;Âü/?|ôÀ>}i?q ?\g®>ók?ê½Ç¸d8hg ¿ÉÚ+:éÓ96O?iuÊ=$9l7$9l7¹ü;<èÏ>0Ã>YóF?A¶x>`æ5>¹/?À}UµÐù«9FæºÂN¶¢09Z&Q¼+ÂÊ=dl7dl7¹ü;wM?Öµ>ÀI?4î?ÞÚ>å5?p	Þ·7ö_9»Ì}½{{::jÞ9¿ð?)Ë=
l7
l7¹ü;Á#²?oW8?&cw?¶Ë?ö?ba?v9ÿaÒ9¸­>ø5;©ª:^m?ÒDË=ý¹l7ý¹l7¹ü;?õ>w_?>6+?Á>â>ºA?M±þ·ª¾a9ìi½AY:øì9²å
?GË=ðäl7ðäl7¹ü;èáP>d>ÐF?éd3?ÝÓç>sF?Ù ¹<8"^<SZU?Ú!¿;{LF;¿v?+sÌ=ãm7ãm7¹ü;Îª/?ë©ì>>?ã>ë»^>¬+?T²¹ Ïw9ÛÆ¾fP:¡::z.?Ì=Ö:m7Ö:m7¹ü;#`ù>äÉ¥>ã@?¥Ä>àG>Ì6?_8È?9X>äµ#:Ä 9ÀÞ?ºÌ=Éem7Éem7¹ü;è~ã>,>ùI?²Ï¶>t°>Õ5?/9¹v8åÀ¿SD9£9(íÙ>t¼Ì=½m7½m7¹ü;3(?8çÕ>ÚMI?Ýå÷>ëµ>(l.?NõÊ9.©9?º&:Ö#:rb#?ÖÌ=°»m7°»m7¹ü;NìZ?Pf­>¼¡?	CÑ?e?ÉÛi?W=ðÓ=äÚ.?¾h;;¬O?2×Ì=£æm7£æm7¹ü;¡?
?Bl?*X@u®?y?oûÿ=-=ÞÆ¼?ÈÅ<
V;f¢?ë÷Ì=n7n7¹ü;ñ±<EP<Îo.?Åi;;Ï;lK"?¼F¹Âh9¶r¾"1:Ä9®(?@
Í=<n7<n7¹ü;?\Æ®>qÀE?G
?Ç1Ë>"F2?Ãý!·xa	9î½wh9Áñ9")?p,Í=|gn7|gn7¹ü;¶´N>3ô=XÄX?lQ»>Ùu>
C?U¸=û¸O=-c?cÏ;$Wo;Ó]?ÖTÍ=on7on7¹ü;Ö^>ö">)¨T?uÛ?qÄÌ>SD?j(=æÊ<ºT?}Ë;R?¤:5kM?§rÍ=b½n7b½n7¹ü;>ß\1>FG?½?µ¡B?ÒÌQ?º=w9=áTW?u
´9!9ü?ÂÍ=Uèn7Uèn7¹ü;;Û.?8æ>oB?-{«>)v>¿2? H¹øÝ9øõ¾Æ:úI:E|$?Ñ¿Í=Io7Io7¹ü;/¤2?dSæ>ëF?Á?Ò>tb2?lÍí¸¤?U9ø¼¾úÊ:ê¸:Üç
?ãÂÍ=<>o7<>o7¹ü;z ?N3×>eç>?Ðöª>/²n>¢[7?DÀz¸7I9ô¤¾®j«8q9=ç>ÚÍ=/io7/io7¹ü;sJ3?c¦Ù>ÉáR?0½?ë0?«ø8?
µ¸=2d=JÖN?Ño;r9;ñW?ÜðÍ="o7"o7¹ü;Aqó> ©>ë³7?OÊÎ>T,>A¯+?¼¥7£9$%=Ç{y:?:Ù*'?µÎ=¿o7¿o7¹ü;U9?|É>RI?7a?Ñ?9?þ8^a9j>ï9P9@g?XÏ=êo7êo7¹ü;Ðó*?
xà>N÷B?þÜ>¹>ßÜ4?Ý/¸g9[©¾¯Ï9áæ¨90î?°áÏ=ûp7ûp7¹ü;õ3=¯«=ÝÈ)?í&µ<J­<Áß?ê¹åù9¼â¾tç 9aY9·>3	Ð=î?p7î?p7¹ü;§þL?*KÆ>\S?BÄ=?cÈ>9r?Ârí6^z;9÷¢<sø:Ñ»:éó>&Ð=âjp7âjp7¹ü;2d?o?
v=?RÏ>l{>¼f/?P¹¸E¤9>)Ê½Õ±ñ9gÑ:vGÅ>4NÐ=Õp7Õp7¹ü;ÆÐ>®Í>Ê=?¼>hÁ>pø3?*)¹¦kõ8°æ0¿k9Ø"9:ÿ>ÜxÐ=ÈÀp7ÈÀp7¹ü;Ó3?Çá>òÛK?#?mU­>dM??ÛN9­>ò8?Ct:Ä/:â1?ð°Ð=»ëp7»ëp7¹ü;³?xn¦>·\?@R²>å¥U>«U?|9x£u9¨/>àY9´9ü=>ÿÎÐ=®q7®q7¹ü;?¶o·>¿ÖB?â©é>5z¬>mh-?æ¢·ÁJ9àZN½B
9u³9¹_×>M
Ñ=¡Aq7¡Aq7¹ü;X
?À>Q*N?-Þ>>É'<?Ö95M¾9T0>!<C9_9~ºª>{Ñ=lq7lq7¹ü;j&?óøÊ>äQ?J?0Â?< 5?M]29Ð9¨>Z;o©:æW?òÑ=q7q7¹ü;}e1?§÷²>¼À}?ýC¾>+c>âiV?Ú5ê¸`eÑ8(+¿Yr·8à9¶>{Ñ=zÂq7zÂq7¹ü;Êð¡>¨!R>.JE?Y¯´>$Z~>Û5?Á9É*9i>¦
9ñr9O> Ñ=níq7níq7¹ü;»?iÊÀ>*D?[-Ó>$@>c;?,ôw·Û9ÅyØ¼Uæ_9Ñ§´9Í£>¥Ñ=ar7ar7¹ü; Q?hl?®D?³n>d·e> ¬1?ÔÞ¸8`29Aî>Foì9Ú±9By*?v´Ñ=TCr7TCr7¹ü;&>ä\=>ï1?ÛÚÀ=» =n¼!?Îr8SPW9I=KlÍ¸SÕ8+@ö¾¼Ñ=Gnr7Gnr7¹ü;Îèé>ø>®;?ùÒ>ãP>ÛÚ4?d¶·¢9l1'½ª519Ó9hÐ>fÞÑ=:r7:r7¹ü;ÂÚÈ>æ*>Î<?Àn>a»*>}þ2?al8&s9¦Gü=À]¸9­{»9x¾û>f#Ò=-Är7-Är7¹ü;®È>Ið>¼B?Az>Ë4>Ü-1?ÿ°¹Í¥ú8
!¿ú%9>ü9É>¡Ò= ïr7 ïr7¹ü;#ýZ?É?Í²T?b^
?	ð¥>¦Z?Í898³´9è>)ßþ9(9éf?ÁÒ=s7s7¹ü;}?;Ì>w3??°7Å>X>2?
¥¹Üq88a¿Q9 2°9­ÞË>SâÒ=Es7Es7¹ü;d
?£¶>¥ÚF?;^>o
>ZØ2?»js¹ÑY9ò
¿h¥j8Gõ9IH>Õ	Ó=úos7úos7¹ü;^49?Ø÷ò>b#C?³>¹w=>gú.?'âÙ¸Q9àf¾±u
9:p9Û?	Ó=ís7ís7¹ü;(ý?»gµ>è??éo>/D>Ùq3?ªô¹2 8½N¿Ê97'Ã9Ñ?$Ó=àÅs7àÅs7¹ü;Û67>6ø=«ö<?rí>.í«>
0?©ç=­<TuH?äð9*Ì9Ê?Ì:Ó=Óðs7Óðs7¹ü;ER?v	Ñ>õãA?»¯>Â4r>¬½9?î¦8ß9>\>.ÍU9ì;È9I¬>XAÓ=Æt7Æt7¹ü;j
0?´ã>ÆêE?j5õ>j§> z;?'f7»©9o=8G6:D:°\1?»Ó=¹Ft7¹Ft7¹ü;)ô>æ>-k?/À?%A?"I?I9rü^9cç>*Ze:q6A:ñ?®ÈÓ=¬qt7¬qt7¹ü;vN>GB>A½D?×Ä>f¶>eâ4?8 89´å>å9ÖÕW9E?ëðÓ=t7t7¹ü;^?²?iD?ä¥ä>fr>tâ9??c8¹Ü8O>R:Ny:ã3?ÞÔ=Çt7Çt7¹ü;96?éVì>XÃE?UÝ>Ìê>ËD9?æ68Ïz9Äc>µt:Á:¥P?²Ô=òt7òt7¹ü;nP	?½¤¥>¦7T?o?ïJ¿>@?Ä·¢	Â9[B,¼9:ÅÇ9c4?ÀÒÔ=yu7yu7¹ü;%"@?»Zø>WF?é>¤>136?Vø89
k>B:eK¬9|¦k?§ýÔ=lHu7lHu7¹ü;æ>ÜC>
I?ï6?§÷>uZ<?á¢Ê<þÂ~<K?FeÁ93êÁ9Pÿ>úÕ=_su7_su7¹ü;Ûì=Ö¯Ì<J@+?ÉH;Â´1; ?Äî¸"r9ÐW¾»è8Úc9ì½>Ó
Õ=Ru7Ru7¹ü;ì<ý>î1«> W=?µÜ°>Áç>wí0?h6%9Â¼ï;$õé9¨ 9VO?ÿDÕ=EÉu7EÉu7¹ü;Í>ÿ>8;?Ý¥>r&v>%,?\Þ8uk¨9þ(>^%9ý9z>yHÕ=8ôu78ôu7¹ü;MU?ù²Î>
ÜB?«¦>ïn>ûy2?ý¶8,?C9îo> NÝ9<ÂÎ9b	?5VÕ=+v7+v7¹ü;&Ü>ë>|9=?µ\Å>é>áF3? z9È}`9,>½*%:æï:tV	?×¾Õ=Jv7Jv7¹ü;.
?öX¼>YQ<?§¿Ð>Pî>b7?e¸N#59 Ü½<Õ9¥Bº9À?ìÖ=uv7uv7¹ü;¸7?È[ì>ûüF?àr?\Î>z¾;?Ó,9ÉÛx9þO>Õ.4:éë:)0?FÖ= v7 v7¹ü; 
?ýo¹>~C?Èú>ä
µ>ÞK1?09k9JÇ_9ã?!-²9Æú9ÿµ>¾^Ö=øÊv7øÊv7©; ?ùÞ>Ëu8?ÔÁÔ>Ú>rW1?9:ê9îR>û|±9"Ó9k¶Ö>¢Ö=ëõv7ëõv7©;.>{>!,?ú}>òY>Ëõ"?yõB=[ý<Ü3E?têÖ:¹:ò©?°Ö=Þ w7Þ w7©;JW?¦«ý>5DY?v?B7>2±\?hX9ÌÂ9äd°>p\9Of9ö²>b9×=ÑKw7ÑKw7©;Ô?Òû«>R¸E?Z&>ß_>±Ø4?Ò·N9~9½-$9>!9 T?Î×=Ävw7Ävw7©;«Ö?ìiE?î7?Á¢>ËJs>ÞA+?Þ±Î6Ø	9Ç®<ÛB9*'79¦B?Ø=¸¡w7¸¡w7©;Ùx?H«>¶A?(#?2cæ>^·5?Sq´8*9\['>ï´u9f¥ï8µ<?éqØ=«Ìw7«Ìw7©;oõ?G_Æ>ÏdE?ÖØ>èO>Úm7?,¢·ÑÖO9^#½þ0:m>:Ö?vØ=÷w7÷w7©;®¦?e?0!?CÒA?fÁ>Ü?v»97áË8OG?ò¤:Ã7I:hkQ?×vØ="x7"x7©;Fó?¤Ð>í³?³?Þ!p>¼?9ë
9Ìpd9­>Þ"v:Yÿ:éD?qØ=Mx7Mx7©;ñ?x~Ï>µv;?g&é>ù¨¯>Mä)?¹¹+Î9k¾ld9l&M9þK?NÂØ=wxx7wxx7©;6V?4?©t?åÏX?×\Ô>®?vþ7½ÉË9OÔ=ÈG	:à9üw?ÄØ=j£x7j£x7©;J#?2 >yO?Ö<å>@Ã>a<?Ý¸ßà@9NÅ½3UB:Ò":¶p?âôØ=]Îx7]Îx7©;#å?8L°>0áC?xë%?a¤ä>ÒÅ9?5¾8Ýn9ä×L>ÂÒ¬9±
:Ç>ÐùØ=Pùx7Pùx7©;gä>§>ÂC?®î>æÏ`>1?"[7?Ù9ÍCÛ<å³±9¤ÅÁ9*Åê>dÿØ=D$y7D$y7©;g*?IMè>CÉ;?Jò²>¥>#®,?<ØÈ7ál9 >?=¹ç9îH9<?À`Ù=7Oy77Oy7©;s6?§ú>rò?k	;?Ð]Ò>
c?4«79eËw94À½>¥Ý;:7:çø"?épÙ=*zy7*zy7©;LêÌ<
¥<¶*?ê)< <vÎ?D8¬%"9áÌ=®Wô¸eJ9T×Æ¾aÙ=¥y7¥y7©;3ì=$§=Ýº4?F>Cs³=5Ù9?òÎ	:B¦9®1T?2	:@}:?`	Ú=Ðy7Ðy7©;ðQ?Û>Rt?f~ï>ú*>z'Y?¹H¿8®[9<·>°n9ô?å9I¡>ZÚ=ûy7ûy7©;m·>­c>ÍM?ï?/F?,:?;=?¥<ÎÁI?F ;Ðf¦:ëJ?wkÚ=ö%z7ö%z7©;}À>Ó^)>5P?DWÀ>²>ãn5?»·8þH/9Ò*>Ñ(Ë9À9	vF?Ú¦Ú=éPz7éPz7©;
§?+n·>«Ð^?
?Ó0?Þ0K?Õ_,9©0 9`¼	?%ÍB:J9:Î?®¹Ú=Ý{z7Ý{z7©;Ö>Y@9>lU:?kox>î`7>ýh-?¼¢t·V´8£­½£F^:9:ä_?1ÁÚ=Ð¦z7Ð¦z7©;ä­?Z?Û,?3ª??4<?Å÷Ú9á9@ø>¨^::OØC?HÎÚ=ÃÑz7ÃÑz7©;0?dÉ>'`?	6¢?yF?¢!Q?ÕÑ×<_»<K?»:/g	:?èäÚ=¶üz7¶üz7©;ko?E°?yN?ø#?°Ë®>«;?wkz9«pØ8\?Àc:u)6:ã(V?hÛ=©'{7©'{7©;=Á;?ºò>$F?
Ðß>~>w3?Ñi9{w­9ü+R>Oª¬9ËG9ô*?ÇmÛ=R{7R{7©;üI?hy?m»B?ÎH?ðã>òä2?£D78s9o©=åñJ9¾D9¯?4pÛ=}{7}{7©;ú/Ò>1G>½cK?m	?ÃÙ½>ËO9?ÑÆ·+®9øV¼×ä;RB;¢èG?ewÛ=¨{7¨{7©;cþ>Vû¡>aI?¦cø>ô®>Z 6?:%l·z3¤9:¸¼
Ò9ñ ª9Çì?ãÑÛ=uÓ{7uÓ{7©;ªÇ<àå<`î)?!;Pny;-¾?­C¹´S9±Ü(¿è¨¸|ù)9ô}¾lãÛ=iþ{7iþ{7©;Cú0=QK=Ü-?·åo=æ&>=d|!?z9 M9Iñv?9F;)C ;ú0?TîÛ=\)|7\)|7©;b°°>îm>>?»>c>Ç1?X7Dñ9´5<î3£¶Þ O9ÖµI¼QÜ=OT|7OT|7©;<@1?ÓeÖ>&¥S?B	3?gîÕ>0>V?ÐÖè8vãó8âfô>Ê;9½Bë9QK>UµÜ=B|7B|7©;pò>8¨>4^?:ÀJ?Û'	?j7=?[~91Ù9³>lè9Ð¹9]°>Ñ*Ý=5ª|75ª|7©;Ósy=·3=v«1?³=É{=4Ú!?e³¯9øè9Á>í­;©w;äñ2?íIÝ=(Õ|7(Õ|7©;S1?ûcé>(B?´Ì>(>k«/?*9*,³9Eú¹>G:(/¶9	G?ÚNÝ=}7}7©;	â>6È>¡NØ?¾¤>8&q>9.?o¹³I9õ¶¾Á:û9(t?©OÝ=+}7+}7©;CÞ?<>¾Sr?sf×>\>¶aC?8VT×8Ç(½>W:F,:ËW-?×QÝ=V}7V}7©;LA?ÆÅ>´Ìz?(L?ÅÓ>É&?Úê8 9®!;>`:×Û9È?»RÝ=õ}7õ}7©;DG7?(T>À?xD,?ý+µ>üjs?¦·×9^ÙÐ95?
¯:}Ôv:Ù5?$pÝ=è«}7è«}7©;jS?í?Å=G?ö:²>©x>!7?Ud9m9ÚÍÑ>Ï9z94¶?vÝ=ÛÖ}7ÛÖ}7©;Þg?Vj»>õ8?Ï×â>¡»®>M,&?®j9¯9sh?/t:Ç(:NiH?vÝ=Î~7Î~7©;mß>(d>wo??VC?ÊæË>O+?}¨²9$Qf9¥F?m"9K±¢9½
>	Ý=Á,~7Á,~7©;\'>A.>ó½=?¯>¼o>.¼+?âô/8;Z91Ì>À«Á9¬»÷9="È>½´Ý=´W~7´W~7©;k!?»¾>©"D?¿°´>h>µ|,?*s·=î>9&ù"½©B;#§:PFl?ýkÞ=§~7§~7©;°9Ö>ºÓ>Í5?{]>ÎS>©[0?|Tw8Í~`9
>ä}9ØiF9Z<,?[Þ=­~7­~7©;Ë?	¥¾>u3Q?1Ò>Ãt>«u6?þoÓ·ªRg9Dþi½
9Oï9Y?ÌÞ=Ø~7Ø~7©;@?¼>7=?db¤>+½w>ªÝ)?5Õ8U8±l:?Ö@(9p§9>ÈÜÞ=77©;ÆÆï>{>ò!D?Çý>6»>pU-?7z8ÊÅ9Yí¡=¹æX:ü²:ô@=??óÞ=t.7t.7©;n¹<ûò<o.?Ë<à²<;â%?(·õ¸&&8E¿&ÞF:]¯(:+ç?tß=gY7gY7©;ë&h=
&0=²(?e;lw;ÒØ?¡¬/¹8'¬©¿çG9tÈÈ9²â}>Ìkß=Z7Z7©;MÜ/>ÁAÚ=©EN?m>ÈÉU>3¸7?kË'=iBÂ<¾]?Û,õ;Àó;ånE?ß=M¯7M¯7©;c@^>,¯=Ef¢?Ê4è>	A>µû?I@;í­:®´?`è»:Y°W:Ö_?¯Éß=@Ú7@Ú7©;Sã×<3<óª-?J=Aeÿ<p?aÙ8BÎ9>JÙj:Ôo.:gT,?úÚß=77©;¸>]?é¹? ³??ó®>¸x>ª4?/$®8J-9>ãI9~¬ç9Ì9^>Ðòß=77©;ÕI?Ð1©>´C?Q¹>w>d÷9?&æB¸ô²96¾,Ð9×ÙG9¨T?u@à=-7-7©;ÒÆG?^ü>æïJ?Öùã>ò>Q;?(Æ`¸¦à_98¾§.M9bÏ{9§Ð>Ñdà=C7C7©;;ú?5?lñC?¦0?1·à>H?p7JvY9Îµ<t1:æ:u:?Ïgà=X7X7©;Ïmt?Ê?#­R?F+?U$Ý>`F?½Êò9-Ý¹9u4'?û;)®:¡@?à=ùm7ùm7©;Gr¯=øz=|,?e7=&ù<!?Jï·®~9Æp½K:9Ue:¢k$?P·à=s7s7©;°"®>ìU>=cP?f÷?é³>ªcU?DÝ9:9­>gd39Þ|9zÀ³>¿¾à=í7í7©;:L?e¾>æ I?)næ>fÂ£>Á4?
9&H9%>ºZß8#390	U>ÆÍà=f®7f®7©;ûS?Íß?ÛÔL?é	?-o¶>Æe@?Ö 8{F9ÝÔO>yX: :~5?Öà=àÃ7àÃ7©;ì2?¯>0@??	
>KG>#æ3?·ÔÍa9¦ª¼þ8Õ}9¡å>Fá=YÙ7YÙ7©;Xió>0¼ >°ÖA?/>BG>ìb5?qc°8Â"9Ó·>°À9:ÞC9ý:?·Yá=Óî7Óî7©;£©Ó?3Ym?¶Kd?Ó9-?³pÒ>ºR?QGä9æß9¼?ÿ3;@ëÐ:s{[?Gá=L7L7©;dì*?éúÚ>«ÑG?ÂZQ?U*?$á9?µþ9ãþ¾9Ïå¬>¾:úç92o.?Ñâ=Æ7Æ7©;j%,?RåØ>´.K?ÓÄá>Ö>þÕ<?5ì8H.191F:>5¨´9çÀ9 ¿ï>îQâ=?/7?/7©;ïäU=^=w0?Îë=j0³=1<(?Ño9ê9kK>üì91=:ú¶½>¾äâ=¹D7¹D7©;¤j?É~½>a²=?wÕ>îö>=l7?.)Æ8ï9áñ&>üF:L:bø>3ã=3Z73Z7©;ð¥?[×²>O?Oºô>o>ÓE?#8§9³×ï=Í°â9Gí:'Tß>­[ã=¬o7¬o7©;¶>rU>ß@X?èÖQ?î?1G?=5G=O:d?;<4õ;`?pã=&7&7©;fú?)§>áE?R·>Ëc{>ªf:?o¦q8Ù£¢9.¾=ö«9hÏ²9ÖBÌ>Öã=77©;½­t?£
?Íb?ÙI?+eé>N]?¶°9:½9nvñ>ST:1(:"?1ä=°7°7©;n©Ñ>Ú>WXG?Ò¶>GU>k0?T¸á|97°«½ÚòD:Ïª":·ù?×2ä=Å7Å7©;iÐ>°øU>¥=3?t>*þ:>7b'?<ùþ9<ÖI?X;Õ»3;!x8?5ä=Û7Û7©;A?²µ>x?u?Ü~?"(k?\B9ô@9?êN:Å¬%:OO?ó®ä=ð7ð7©;å=?Z~Ö>É¤b?YÞ>~d>8y?²ê.:gZ : ?;+6:z
:|õ-?ÓÂä=ÿ7ÿ7©;}Ì>ü!>#C?Ü>¼>è$4?F!ï¸Vúz9?ês¾÷J;B±4;:?
å=y7y7©;új#?VÿÞ>];?f¢>Ðq>r,?@
¹39Å¾ëû9ÈåÇ9»O!?å"å=ò07ò07©;q?mþ¿>ÊCG?ê1>¤&L>%8?C½¸R'9¬ëÛ½E©é9°T¾9é#?	)å=lF7lF7©;±M
?¤¼>YG<?&Gø>s·>¸;-? ÅÛ7Ìq_9FÊ{=ë;å9;¢9«Ý4?2å=å[7å[7©;ø?O?+Ô>/z?ð©Ì>ÂÍi>ú`?+ÿ¸Õ9¾>¼9ÁüH9Äø#?hå=_q7_q7©;9Ý>ã]>WÛ>?&õ>×@d>~ê.?gJ7vÑ82±·=ÉD9HÀ9»?àuå=Ø7Ø7©;M©?K°>AL?_Oê>µ>8<?B/b8kG9Ð->i»9ÌÕ9!gà>zå=R7R7©;5XÜ?±ïC?ýñ?Tø?;»%?c?êJ9nÅ9pÊ>t9¸e¿9ÄvË>³åå=Ì±7Ì±7©;ñJ>aýA>é=?!Ó>'ø>ì`+?®Ã¸ç
ì8O7Ô¾Nø:·D÷9W#?¸ïå=EÇ7EÇ7©;cA?M¼ì>G Q?,
&?Þ> n??.p9ù×±9Þ\>R8âÖ9tR>Eæ=¿Ü7¿Ü7©;ÂÁX?Uò?Z>?V§ò>Áç°>/?µø·î9a¼hÖ<:÷:¾	1?ì0æ=8ò78ò7©;ä>Í>ÀA>?­¾>À¡>#q/?öuÉ8Iü 9. >_³9ÿôÀ9Ù9î>læ=²7²7©;kß=Î=±6?Õð>î¯>º¢/?¢<k<z><ÒÆE?Y´ô9EÈ:)»Ï>àæ=+7+7©;ß;*=ôÂ= :)?³ª;ÇVu;¤Ò?B,¹°ÃJ8¥|Ù¿tââ8pk9´²v>îïæ=¥27¥27©;¢Ó>¡Ù>OS@?²º>'X>S³3?ññË8ôAe8¼c?â3{9nÆw9JÅ?ç=H7H7©;>Wá¹=Pa0? m>>¹?>¼?? f:O0:	o'?½Ð:'ý :f%?è¿ç=]7]7©;7*>±&>%UZ?0f?*?ÌR?M<= ã<°ÑS?ý6:Ië:(I4?Wè=s7s7©;Ö#?ÿØ>{ÖA?f¦>°¤j>j55?Á7>9%&=ßÈ¦9Ñ09yq?è=77©;XH!?ÏÂ>]ñS??>;>`7F?áà	¹Í9o_x¾tm:Qµ:0u?@±è=77©;èB?oó?û??
vÄ>2ð>h-?]3¸E 9V?½¶
·9±|9Js9?:·è=~³7~³7©;µº¢>N>§I?Òfn?1$?6Ú9?6'ä<Ø½<ÃI?·lë96IÞ9Ó?ùÁè=øÈ7øÈ7©;·>0?Äëá>ÎµG?:J½>ú<>8ð<?$î¸©ã9±â¾¨÷9ÈU­9ó|Ý>LÒè=qÞ7qÞ7©;|Ì>Iú>Æ7?öãg>D,>M,?E#¶%9&»È=9"	Ï9ãªj>òè=ëó7ëó7©;EÃ*>Øô=p»2?KÌj>¸L7>9ö#?Ä8'=6[Ò<K?Èø:ºoÄ:Òõ!?1=é=d	7d	7©;
C?5ù>I?1©0?¥ü>Õ3?p8UD9->Â:Ùæ9&?¤vé=Þ7Þ7©;H?Í´?w??½¨?©hÖ>«°2?Aî¨¸t	s8ëð1¿,[:G 9Ãi?)³é=X47X47©;}è>%>æß;?ú>¥Q>zû3?®×¼8÷$9>×A¤9Ú 9õò?Ã¿é=ÑI7ÑI7©;MÑ>Õ®=hmQ?Ö)?_Úä>ü=?y=`]<R?$ë9&-9~¢D?ñÁé=K_7K_7©;n?h?R?fx??Ì_?Ö9>x¿9z?Céþ96Á:Üß>;ëé=Ät7Ät7©;¤t> $>KÞ>?f3?×?
ä/?³«G9ü9RÅ>¤Q4:!:Í# ?ê=>7>7©;×e?oý?2V[?Ê{?í^Î>18?7b91\9Ñ@?J;
:Úc¥9oöU?&ê=·7·7©;ùE?íÕÕ>5?xê>2hT>±
+?40¸pq«9Ó½H9ÞÖÉ9p~>HIê=1µ71µ7©;Ý¥>õÝ=ùq+?)>A²í=¥ ?àú¸ÅYz9/¾=ÆX:ÚaC:¹?2qê=ªÊ7ªÊ7©;º¡£>>Vh> L4?À2I?~?+?­#</hÌ;	ýL?åq:|Ü:2"?Û«ê=$à7$à7©;³W×>îZ>´AP?>½>È~>=¤>?ºv65;W9U»<6ï:>%µ9¬G=?áÂê=õ7õ7©;©D'?^îË>áùQ?³º÷>ì£>vpA?¿7úâ«9V<ÙÿB9¡B9c9§>mÑê=77©;?lýÈ>YE?Áê>§>õÏ2?]a9Äïv9¢é>îðµ8ëÏ94g>æê= 7 7©;ÌÎ?N>7Ú\?t)?½HØ>ÐH?°Ù5~C9k;ck;Ó;´5M?bíê=
67
67©; ²î>÷¼>6ÎN?Ê,Ã>·>h5?ýc¸0ã&9¿±f¾i99ù	?ë=K7K7©;
?Û£)?SÎN?þ=Æ>Þt>DAO?Yæã¸jàÃ8 í¿#­}9×9³Ñ>ÁKë=ý`7ý`7©;¥?S??;?6?âfÅ>Ý(?åç95Ù¥9&SÓ>9ÕÅ8[Ð»?3ë=wv7wv7©;Û?ïº>9?7>ëN>÷/1?^Üé6Ú+9ü®<à?õ89MtH>¡ë=ñ7ñ7©;í/:?RBö>NA?Àï?°Z²>û:?Ð9z8Íq¶9á¯=âÍ8î$9Ø+>{[ì=j¡7j¡7©;ÔÉ?m·>æí=?Õ3Ä>uh>%4?228i°9-=ÑdÓ9ª9ï¯?Ðhì=ä¶7ä¶7©;ØúC?¨¥?s}A?ããø>«w°>4?×æ7¡z©9ÙW.=üud9-9
¢Ó>ì=]Ì7]Ì7©;¥Ö<·<ã%1?øµ$=Æä=AO"?Öªp9ý¤9âÍß>Zö¦·_"9½PØì=×á7×á7©;?jpÀ>üÞN?7R?µ·¼>þ<?T®>8Ön9ebÌ=ü9hy9gX?SÝì=P÷7P÷7©;¨ë;?ÈXü>¤>?Iê>Ìµ¤>ø6?©&;@ªà:¯.=?P8Y"9(B$>dí=Ê7Ê7©;¸>7>ªOC?þJ?Ú¶>î07?j8TÉ¸9ÿÎ=®_:Uõ:B5?¬aí=C"7C"7©;°[]?üpæ>Íèu?Ç?<®>Çt?è8ÉV9d>Ë:¯ã93$å?¤bí=½77½77©;Ù²v?2Cû> Y{?8?Ú±¨>÷VY?\9º^9¤¹£>:=× 9/­s?ýyí=7M77M7©;#M
?RÔ¶>¸¦A?\ÓË>¦1>9?1?§8/ÒL9G>p×ÿ9r4$:nÇ>ãí=°b7°b7©;Ã ?üz®>D?æ)Ê>¾>w<=?8L¸.8¸C?YZ~97=9q,?
£í=*x7*x7©;}@N?àß>n<l?îÿ>C¢>LÈH?` À¸B'Î8Ýî¾Åi9íc9qU¿>óí=£7£7©;fv?È!?ãÄC?ÔÍ¦>¸[>ßùB?Xe¸ìCs9,ñ½íð8>ÙX9ª¼>÷ôí=£7£7©;ì%?Ó¥Ã>VX?ï>6É>¶yP?d'8C99>n3Æ9¸Ë9TÏù>Êî=¸7¸7©;«j=-W*=ÈÛ/?ô¢=¹|=ú%%?å¼,8õ<³9F·v=X^¡9ÍÂ:¼->·yî=Î7Î7©;£Z>´>§8?NNÅ>f>ñ,?|
8Fb¢9µY=jI	:Þ9Ba?Ôî=ã7ã7©;ë[m?i ?2f=?Èíc>o$>+|8?d]>84f9kÓ=¦|9øÊ9ä§>$î=ù7ù7©;Lt-?ëæ>Å¤@?¬çæ>¨>Dx;?Ôû8ªJ9´u>äìM9Ív9V.¯>Ø÷î=}7}7©;z=?à¦>KJ?öE?©9L?à>?.<÷æÁ;
áL?ü¸:WÕç92¿)?*]ï=ö#7ö#7©;b)f??a?	s?¯>KDP?ÝãÍ8;89Ï3>ro:äáý9Sqq?jï=p97p97©;UÅw?hU?MH?xÔ°>À9m>Ó>?âð9¸ÁS?9
Ëø½ý&T9$9RÌ>ÙÖï=éN7éN7ûË;e²Ü>:´>¥N?f>ÇJP>ª¿7?¹¬Lb9 ¿f{99ß~?öï=cd7cd7ûË;Ò4?àì>kC?)Ï>¯y>ê:?E;¹èP9ÿ|å¾a×9³|9(¹~>,ð=Üy7Üy7ûË;û5?$Fì>iªD?ª£>%Ùl>uæ0?cl´8#9)>Wtp86þ¹8òz¥>ô:ð=V7V7ûË;­j?X\Â>áÙ@?}>çX>.ç2?·}¸8Þ½þÁ8ZVL9Í¤Å=µßð=Ï¤7Ï¤7ûË;K×9?09ö>U8A?è>#>"s<?vB±8F²{9]J4>À:7:N{?Òñ=Iº7Iº7ûË;>ê(>+®ø=	ã-?·æ=W¹=V?fÚ9P:>:9eÄ9¸¿>2Rñ=ÃÏ7ÃÏ7ûË;µKÂ>b>¼=??³>âaK>!3?C9N²79|5?3i?:ñp:?· ò=<å7<å7ûË;è=?x°>+¿?d?}É?ª}?'5:`"û9ª8?jä:ñÐ9Û±$?K&ò=¶ú7¶ú7ûË;®z>«á>*H?ÎO?×?t9?û=ÎÎ=ûSO?oZm:è×$:´M8?¨wò=/7/7ûË;
7?`î>D?Tî×>Øe>Æ/?_D9£99'>Ö`:/f£9éÝq?Y¨ó=©%7©%7ûË;ÙZ4?yï>Â@?LS°>T{w>úd6?þ8÷H9Òß>ö=:U:£=?³ó=";7";7ûË;ü[j?Í?ååh?Jè/?}Æ>Àßb?®`ï8Ùv9"Õ>O¹9zÝ¶9÷?¸ó=P7P7ûË;4©>xIX>|EH?Ú&?HØ>æ¤7?ó¿<n<M?
Óï:!Å:ÞK?Àó=f7f7ûË;,È=ß&=Ë¾1?ñ=h»=bw$?ò°9lPÊ9ýæß>l#Õ:Z:lA?dÙó={7{7ûË;ÙK?s¡6?z?<?WË>=üI>é/?ÁÜÓ8CU9~>O":ÿ:§7?ô=	7	7ûË;@?J?igH?B?dô«>RK?OB¸Å"9P2ª½>ðG:2 :6á?Qô=¦7¦7ûË;`¥>çNT>hG?é?ZÌ>Rª;?(	¶9kÏ»K"a:£m+:®(?*õ=ü»7ü»7ûË;^?ir?gHP?!ÿ>Ò^ª>û­??§¹|MI9gÃ¾4:4ü9°j?õ=uÑ7uÑ7ûË;Ie?9;¨>ÕÐa?Wê?L]¾>MKL?Ó¶<9ï£9Sº>eéc:ùT¬93H©?Óõ=ïæ7ïæ7ûË;)yõ>D,>©]?J+
?7±>Î0G?»fa8GY-9vo&>K;=(;zU?úÙõ=hü7hü7ûË;+?×Ö>qL?¸çÑ>(>ú"=?Lc5Ä9l;yO9<b:9
|?2ö=â7â7ûË;V}?;£>DiN?«¥£>Û{`>J:?£·ÂÎ9Ô½Aâ8FØ\9á">{ö=\'7\'7ûË;*J?)/?J>?¨(#?jå>þ6?Æ´o9.µ½9+¼¡>¡Ã3:=Y:4f?ãö=Õ<7Õ<7ûË;ÙD?Dý»>>H?¼7?ë[ú>Rà;?lY9
r9ÖxÍ>&F:´:ek)?d®ö=OR7OR7ûË;O?<rµ>2J?þàå>U	¦>71?ÿÞ`7ªÑ9S¶Ø<´ãn9/¿Ö8çc?Ê÷=Èg7Èg7ûË;P?!Æ²>9M?@u¿>~P>×5?"Iº¶ÆZ9³Z¼º$99ê>9t¬>Î÷=B}7B}7ûË;>??u¾>üÎE?&¦>­ès>c.?¬H¦8)È9ôÁ>ÞÉº7Ç9wä¢=Á÷=»7»7ûË;w5r=³Ì=Ã0\?HZ>ð>ÁU<?Trn:No2:¦+?I£Í:Ü4N:FK?n7÷=5¨75¨7ûË;~·
?X¸³>ÜÝI?[ä¯>GËh>ülA?
ù8J9~Úd>R¹9H¦9ç§?]÷=®½7®½7ûË;?.Ä³>yÎM?:ò¡>¾òU>åÆA?()¹Þ²9f¿Óã9.¨g9gÄ{?G÷=(Ó7(Ó7ûË;£ô>rÚ >I¬B?ó¯>?O¡÷>í!E?ôbÊ·Ôé9XD5½UrY:jï:u_A?Ý«÷=¢è7¢è7ûË;Uy>|?+>:?¾Ô>ÓN>7)?¶&=¥Ê<à|R?y;ú¸î#9`bÃ¾8°÷=þ7þ7ûË;4÷õ>Dn>Ê;?]_?	¢?	MK?ö×9¢É^9ß'?Þ2::Ê,?Ñ÷=77ûË;Õâ/?xbì>0{>?rj>2:>2?räë7Í09fÇª=öÍ:Íõ93?^Û÷=)7)7ûË;ú?)=0÷<¨`/?|;_®Q;£O?A¡?¹hà`9ã&Ú¾K8fÎ8^>®Þ÷=>7>7ûË;(?¹¡>_m?tË?^°>T+R?æIå8»Ù#9Ë³>3^:¨º
:Ú¬H?Âî÷=T7T7ûË;Ã3??vèù>óÜC?úÇ>Z>F>?¥é8jÊ9¿zW>Áò	:P9ñj?)tø={i7{i7ûË;Gi¬>ð6d>gA?Ý¾>øI>@Y/?¡Î8¸U$9Eò¾6¢8(]9Ø8>?ø=ô~7ô~7ûË;Y9=p*=#,*?+nz;1U;X[?©e7JðW94"=	Î¸8B*9â¾ø=n7n7ûË;4!?z´>V'>?xø>]>Âx,?ö38? 95a>¾ÑD¸?M(9O°¾8ù=è©7è©7ûË;ÉðL?f)?ßB?É]Ó>Û_>¶ê3?	¹d;88+¿M9©_9
Hë>ù=a¿7a¿7ûË;ºÞ?¶Ä>Öí9?ª5¯>/ß>3¯,?.¹8?D}¿áò¬9@éë9­»>ùù=ÛÔ7ÛÔ7ûË;±í"?,Ì>IL?Ñº>v½t>XiC?Î=q¹üóÐ8uÇ¿::?_Áù=Tê7Tê7ûË;ï>é>@OF?º®>0L{>ÿ1?3¹°<98Ö¾t«8ÊÅ9kêÝ=_ú=Îÿ7Îÿ7ûË;uìÇ>n>4:?óV>½ÚF>ò,?÷²»84H9·p>Aé9F"9
 >çtú=G7G7ûË;¥³§>¤?K>.:S?Ë£H?å{?[÷>?p¼o9ä<¯9 ¯>e¾5:,w$:r
?æú=Á*7Á*7ûË;¦Il?ºÔ?ÅGR?Ú&7?Ïê>W®G?h×­8pû9'¿>m­K9%Å9T>ôû=:@7:@7ûË;çÕ-?!Ñ>HËT?'æ>X>k(K?<*b¸9¿ÓK¾<G9áGa9Ë)â>a2û=´U7´U7ûË;-/?´é>9>@?ô>þ ­>SÛ4?F'8(³9¼$n=1BO:X}4:ëû?Ø8û=.k7.k7ûË;Ø>¯>¿¯1?>È\>Ã.?xC¹ÀKÉ8<<¿7®v:ðÎ:DþO?û=§7§7ûË;Át-?¨|Ü>ßdI?>?Þ>kë7??²·ê<9¤W0½w$:EäÂ9F?±·û=!7!7ûË;½f(?%â>X«>?Ü>ÜýG>t¿1?FV¸ò9³º+¾;4D9rP³8s?LÄû=«7«7ûË;;?^cõ>Ó²C?ÿ=? ?yy6?½®Y8ÿG9hQ>Î²Ò9}¹9Å?{Æû=Á7Á7ûË;²?As©>¸I?ÍdÙ>UQ>Öä7?§´;7ð8"ÈG=Ò·C:ÿ:¥ÿ<?h@ü=Ö7Ö7ûË;ª+!?ÚÂÈ>%M?ÿ ?ºzà>e7?âÖ¸¥9ýQ½ÿZÉ9º¤b9¾oc?ðYü=ì7ì7ûË;Õ®?n¥>ÊJ?sì>Þ>Û>? ºU9¢O­9ÖÙ>;°:°øs:në8?µ^ü=77ûË;Å?Íì¯>p;?U=Ó>ØÖ>Áè0?gÅ9]9Ít?$T{9Þ9ãôä>gü=ú7ú7ûË;N=?=Úá>õV?ncÖ>è&>K?y{è8æ¤9AÇ4>9:±¿¨9?]?Õü=t,7t,7ûË;
¹?eD?oR?¡Å>âP> (F?&Ç··/9q½o
B:"å9eÎX?ºü=íA7íA7ûË;sÆ?Â; ?D?z0?>MF?N;4à:B¯4?Öe:}±:/È?eýü=gW7gW7ûË;CÙ?¿>$R?1w?ÁH%?/­??ñt=¨:=4úI?;Ôí:LóZ?bý=àl7àl7ûË;ðe?ñ«>Q?¿Ë?b²>ªÕ8?Þ9ô*r9¾>Tdd9ÌU9¾mÖ>Øý=Z7Z7ûË;á7 >Û½O>ÞoE?·%?]â>^i;?*fÝ<­<lR?®S¬;D°O;¦iT?´ý=Ó7Ó7ûË;":>>S>Í°9?3ó>eÙ´>-,?G/=6$:=e,M?k9Ö9ÝÛ>/aý=M­7M­7ûË;O@>?éú>ÑÄB?<?¢×>)1?8}»¸_9(ÀV¾QÃ^9W±9ô¡>Ûý=ÇÂ7ÇÂ7ûË;²Dè>ÿ
>)C?Ò?M£>PúR?S8T0d9Í>`9î:9¶í¹>R»þ=@Ø7@Ø7ûË;Và>d>m<?Õ?¹À>Þ1?«¹*¢9½8W¾GÍ9§ü®9¡(?>ÿ=ºí7ºí7ûË;¦L?ï±?ÍhE?Ú¢Â>®Á>ÿ0?0¦9à¼9ýKâ>#Ï­9Ï`È9JÞ>6ÿ=3737ûË;£·?Þ+?÷?» ?Qxò>«?ævä9ù:¼><N:ÓËÅ9Cv?ÿ=­7­7ûË;ªÎ?È>ê]G?ªû>ÓlX>¦R7?øà7·K!9yì½dÒÓ8b¹9Ø@>Ôÿ=&.7&.7ûË;2M?Ïxð>ÿÐZ?ö?	A?90W?­´9¢<´9îÌÿ>0_×9cÚ9Q?Y±ÿ= C7 C7ûË;ÉyÙ>¬å>+ûF?ýÉ?­?ÐEJ?È=«!=,W?ßæì9þª9ùU1?Û>Y7Y7ûË;_¼à>Ø×>ºåC?å>"åc>^1?\S\8^9´þý=fÑÖ9®z:z¼Ò>ÚC>n7n7ûË;xb?P¨>VÀL?íl?5½>;7?Ò-¹Ôk9/'¿jz}9"È9ÝÂ¡>c>
7
7ûË;dI*> ·â=RH@?ì>9§>Î4?9=0"=LÜS?¬U<;¤Fê:tÌM?ùk>77ûË;FÝj?ûI?IÔW?X=±>À\>¹M?þû¸&9Ô"Z¾êà9ø9%~5?q{>¯7¯7ûË;é?q¸>@;?Úo>Å!/>bM/?N¸Þo>9k
¾®gÓ9ï:RÇ>þ>yÄ7yÄ7ûË;Èª=¹á<Z3?r=â"J=[+?5S:ç):?¤z:Y:â? >óÙ7óÙ7ûË;Á¼>i x>+ÿA?2;­>|n>éó9?Æ©É·âP9®w½y]:8ðN:G¿?4N>lï7lï7ûË;òCü>;Ì>W?Ûª?±iV?âK?V=ÔA=¨V?ó¯2;­ÿÒ:ÌX?±R>æ7æ7ûË;½7?m¶>%L?h8°>ár>:?mÜ¸Zp+9¤¾Ç½9]Ð9)Ó0>´W>_7_7ûË;zç>r>v	F?>ÇJ>¸4?(P¸¶<9_t
¾§l:¾%:>?hb>Ù/7Ù/7ûË;á#?ÁêØ>êgA?äÃ3?ÿ>ô4?d/9ò9MÔ>Kã:Å£:ï¥1?ªt>SE7SE7ûË;Á-Á?HÑi?{S?&P?¯Ö#?²ýT?XP89rr9éÂ>56&:&::?¢}>ÌZ7ÌZ7ûË;SD,?×â>NiB?/¤?wØÁ>qj8?×!8.ü9k=>ï92ØÖ9!?©>Fp7Fp7ûË;Ô^Z?Bq?4A?Þó>Á«>×ã5?h1·L±O9#ÍÚ¼Q<(:`dò9-®1?Õ­>¿7¿7ûË;:
?Á°> L?ÿ¿È>IÂ>W@?Ha¹!Ú8(2¿ßÆs;6Æ;Ñ>L?PÚ>9797ûË;#>¬Åà=úU:?,{c>µ'>ôÉ-?·J¯:¢æ[:aL?l:I':¥Çæ>>>²°7²°7ûË;`ùO?:¦?5J?7»>ë÷V>£¥:?o¸|*+9ðh¾Ô519yª9\>X>,Æ7,Æ7ûË;8?a=X^$=h/?ºû¨<¶^<Qé%?Gò984Í9ç¶>lz;ìGè:Ø%?$">¥Û7¥Û7ûË;ré>Y´>ª H??¹×Û>]n3?ýUë8	KÃ8»>?+µt9Æ9P>ê>ñ7ñ7ûË;¨=è>g>[D?È¢>	h>ñ2?0Ï·¤w9Ä]
½yZé9w9ÉSq?Ñ>77ûË;Ä¢½<
Ä<º*?$.;;íÝ:"áH?§¬¸ÜÆ8=CÞ¾Zç*8r<8Ím¥>¸>77ûË;VK?F=´>OX?ÊùB?ì?A?u89×w£9fo>Ò¯-:êÂî9::?=K>1717ûË;ÔÐ?~ÜÀ>A?ª>ÎÄt>x`2?lÚ7Ül¹8 Ç>}:e:ò?Òa>G7G7ûË;¦?+C£>P?B¹^?hW?rL?ùG'=³oÎ<©qO?/9%¦90ò>M>\7\7ûË;ç0?Hê>A?A´>q>Ç4?cd77wê9<©·9Ôo9¹e'?§>øq7øq7ûË;OpJ?o÷>IQ?qi?Dv¹>¿ÛL?Î³å8^h>9`j>ü¬h:À:¡P?çª>r7r7ûË;RH?óü>K?Þ>w">úq6?°Õ7².A9h{=9¡ä¬9¥%ä>Â°>ë7ë7ûË;¥C>!Ê=DJw?¢ ?«K±>hò@?¶9¬Æd8	¤?ióá<× z<FAg?ÇÂ>e²7e²7ûË;îÌ?9ýÈ>BB?+¤º>>[>d0?ËS 7ÅüK95I=éò¸9è\w9h???â>ßÇ7ßÇ7ûË;!>Ü=Eä;?Ïðx>LÑ,>ºa8?ýT=w)ý<Ë`W?Ã	;ÂÈ:!Ñ/?S´>XÝ7XÝ7ûË;æ	?¼·±>ÚvE?V¸>s>¸//?~_Ù¶b:9ÁM¼t,:üü9i.?8¾>Òò7Òò7ûË;ä=¢I=kÉ,?|;]U;n{?Ñ$¹ôv9Ý] ¾ñ9¯*9_dè>×ì>K7K7ûË;Ô?<?"<z?4?i>ry?@®>8«»t9uÇ=ÃÄ9;úÑ9ßãï>Wî>Å7Å7ûË;×*?ÏÑ>£HP?Ûé´>Ìrh>[>G?Ð¥ì6âÐ9Éº¾<T4#9_Ô8»D?4õ>>37>37ûË;¹Â?Æ"®>s,C?ÐW¡>Æûb>æ÷5?Ø¸X}9~½Ò: 
ñ9;®?$ÿ>¸H7¸H7ûË;ã´?;µ>';?ê->3b>h*?ùÛX¸k³ý8ÓZ¾:Q99P9ø,!?;>1^71^7ûË;aF?gÎ0?ÁL??»?)?¹8I?Ií81I9&>Z+:×¯:Dm?[>«s7«s7ûË;à¥ô>(>½J?Â?M1#?BH?®Ru9ZÜy9ÉYû>÷Q:I0:t?Fi>%7%7ûË;rã=f=>7?Í¨*>ô=3?bã9øp:âìÛ>-F8MÀy9¼(>p>77ûË;å(?®Ø>'¦G?¤JÃ>Ê><?ÑÛÐ¸À 9¨)¾þß9þ*9qCH?R~>´7´7ûË;ú3?à¸>@Á@?òÄ>4>Î3?8R9üs¯9HçF>-9öê9o>¥»>É7É7ûË;Ò§?6 ¶>1Z?W ?Îgª>¯ýD?R¸t£n9¾D¨N9d4¯9~ú>È>ß7ß7ûË;s	±>_L>Õ^?¨M?{àÌ>MNC?âU<¨<UO?Õ:þ}:íg?qË>ô7ô7ûË;(Xq>Ìæð=;<?6?'¾>ÓFu?FZ=eã=2R?D£:éý:1"?Ô>þ	7þ	7ûË;ýy?çþ>à"?¼?ÍT?}=?Æ{b99Ã>ºc:¯b9ÿÍ?î>x7x7ûË;¦?/K?³?«8Ý>ÿ[>~9?]Ü7Ñ:9=Q9pÅ¡9ùÛ>y>ñ47ñ47ûË; ?å?ð?
T?¤DÐ>¦Q?7,¢9Zó9½?¶£:6):2sl?Î >kJ7kJ7ûË;;¿ï>ñ>ãK?gt¿>>m¿4?d Ð¸T9(¡z¾QF`9²À9¤ù>è&>ä_7ä_7ûË;áP?K¿?ÂçG?Óô÷>ùh >¦ÛE?ÅÎÓ·y½9ù½"¸l:M=:Û?k:>^u7^u7ûË;}&>×>òÞn?ÿ3?1ê>µ6D?bÈ[=F´	=\KL?Ùp:W`:NB ?FT>×7×7ûË;ý»>H¡1>9?Kó$?}äô>n,?´;;'Ä5;ýL?Z ; ®[;fÝ:?á`>Q 7Q 7ûË;ÒY>Õw3>Ë8?Ç>þÑS>s+?Å
=Ù<¯<=ÌN?Öú:Öz>:á,?Åi>Êµ7Êµ7ûË;
þ?|À>ÓD?E%Ì>ß>o]5?í¹Í´8~ÆZ¿Èæ 9¤9Tû>>DË7DË7ûË;IRÏ?½/;?»Ä?yÃ??¡S?¯Ê9»¹9þ®?ýs;lÄ:*ÿ?¨>¾à7¾à7ûË;ê>{>vf@?Óº?è»>V06?°Ó7@:9Ú=;9ü-ë9RÔ¨>ý
>7ö77ö7ûË;?H>.°T?c?G!×>Éè8?2u¤·Ø´9ÚÍè¼¸Ì9pÖ9ôGH?J>±7±7ûË;å[?¯	?©L?;ÖÍ>>¯ã8?
¸ø»Ô8¯c¡¾5:æIß9ÿ÷?éN>*!7*!7ûË;4G>j>èE?¢Ü?Î<½>i4=?D`=¦Î®<M?Z:&w :Âç-?ãT>¤67¤67ûË;ë>Ó>míK?Én?ù	Ô>¿Ê0?'T>¸¨Î97A®½´p9@Ò¨9X¶>\>L7L7ûË;$ý>4©>Fg??ê>ÿÅ\>¾Ê4?nÊ¹P9¿ÐÙ9}Mø9Tà>fx>a7a7ûË;Ì!	?ÉÄª><M?ÆÄÈ>
>?@?\9 iÀ9¹_M>åÅ:¤¡9ÿ2i?(Ù>w7w7ûË;)\?,«>®ïK?ó¨Ê>>28?Ú4¹Þ³t9ô^¼¾ðªÑ9¹.Ö9ú>>77ûË;¹9Æ>bÅB>,E?
bv?¤5ò>4?¶"<2ÃÌ;#J?Wú;w¨x;äÝ?²>¢7¢7ûË;
-?	Â>hNd?Lzæ>[>/`?¸üd88û¾ù;Ê:MZ?¾>}·7}·7ûË;©XX?)j?
L?ýÄÞ>iÏ>7I?ÓÉË8Ùåo9wY>ïµ:gu¿9ÃÎ:?.Æ>÷Ì7÷Ì7ûË;Cp­?cC?>c?¢ÿT??²M?9ö w9§{>¨W8:KMþ9Æ9?jÞ>pâ7pâ7ûË;7ä?
5½>áM?ú?9[¯>ÐM??Î	:Ö@»9f<?V9b9gC>Èê>ê÷7ê÷7ûË;Oè©=vû~=ë*?÷Ä=ÚÍ=q"?*ýÔ9M~Ó9·ç?+w9Eõ9kð><ì>c
7c
7ûË;yA?qü>øÔC?ïí>{©>§y3?ûK¹J9Ó5¿õ9E+:ï>¤9	>Ý"7Ý"7ûË;&ÞÚ>ø¹>ÀðO?`Y>-CO>·h=?3ú(¸Í7×bR¿Ç^:i³Ø90ê,?Q	>V87V87ûË;rÒP?Þyð>vM^?hh9?<ñ>¶ìD?æO9mm93)à>æ:t®9KO?4R	>ÐM7ÐM7ûË;2??¾$¥>º§Q?©>´qG>`E:?¸¹tl9`¾nÞÄ9ó9åÎ>íj	>Jc7Jc7ûË;ßû=?\Cï>	FK?í*?{Ö>Ð5?²Z4¸q(R9ø±Û½	±9rf9Tõ¢>±	>Ãx7Ãx7ûË;ËK6?	^ô>Uù>?c:Û>¨>p5?;µF¹d9æÞ¾JÀ:Ìà9»?¹	>=7=7ûË;ï§>ü$>æS?*j?(+?]?yË1=VPÒ<½jX?èóU;ZÑÌ:xµ?«	>¶£7¶£7ûË;D³?^?Ün®?­å/?¤º>®a?<4Ê8FMy8£O?a:¢9H|_?Ë	>0¹70¹7ûË;÷xá>ðÁ>&K?;?ê­>ëá>?>×¸,¤¼8³;¿L<ñ8~¢9í=>8©	>©Î7©Î7ûË;ÓQé>þì>PJC?~>qa>w3?/
74`9Û<>::ds:è?²°	>#ä7#ä7ûË;qø1?2ì>*ü@?%É>A>;:?û¥
8d¹s9»¡=0²9*{9¬?´Å	>ù7ù7ûË;r¿¡>CU>ufB?ûW´>eÃ>^0?ß|N7Éü9c*=ø9nÚØ9`@µ>äØ	>77ûË;ÂÏ>ÔØ#>ûáq?°Y?©®>\?
8=b-;=ádX?àZó8¿.J9Ý>Ü	>$7$7ûË;<C?hÝ>b?Ç?<KÀ>}R?Þx@¹vüâ8Y¿Ë"ª9p÷9^Ü(?1ß	>	:7	:7ûË;Èê&?vÖ>×G?Þa	?¶S¿>Ò7?=<D¹EFö8üK¿¸~4:|l¿9kbq?ê	>O7O7ûË;!ö>»]>1V?'ys?º§!?ÆÈ@?ä=$S<äeQ?Tkr9íÉ;9°<%?
>üd7üd7ûË;7#N>È>{Ë8?À>C[>Äà-?qEB=$ò<dM?¾;oc;â¡/?¼
>vz7vz7ûË;T&?zJÏ>U»M?ËS÷>Ñ>¤)O?<8,}·9fL=L9«©9é>ÏI
>ï7ï7ûË;æÄ½<<ÐÕ3?ÐÀ;Ü^¦;ô+?§ÒM¸Ús29Ò¡¾f8I99
*>ÖT
>i¥7i¥7ûË;h'?EÃ>ÚK?ÒG¤>sk>32?rí¹?µ¯9u=P¾«X90¼º9TBÇ>½
>ãº7ãº7ûË;ßÚ.?)<Ø>£O?8(?iË>Ã<>?R»·UU¢9ÿGo¼£:e¶9ÐüC?
>\Ð7\Ð7ûË;a"?Ï>FÍG?õY²> >äD2?Ã¤8Úc29	#N>ô9ç9tçe?Ú
>Öå7Öå7ûË;S!?ÞØ>§>?2î>R°>íÑ,?»Fö¸ì:I9=§¾ïïÎ9 È«91?Ò
>Oû7Oû7ûË;K/þ=c«==?/GP>>½r0?/¼=.º<®R?z¸Æù
9Hf¾y½
>É7É7ûË;æiã>::>ÄA?:8j>ì)>èS1?nÒ¸E	\9£Û½S¸:üu:NÔ??sÏ
>B&7B&7ûË;õ?Ñû=?VÙL?nÅ?µ]±>UºV?o :-¿9×S?·SJ:!|:SzC?÷Ò
>¼;7¼;7ûË;Àmj?ÝDï>>Òz?Âã?û\£>
c?$q9Ñ9p?¼I§9õÀ9?pâ
>5Q75Q7ûË;Ã(?Ò>w«M?&Ý?LÁ>}4=?ç½á8$9¼Y>ÞËD9®]]9ã>Ôé
>¯f7¯f7ûË;`Ý>ó>òP?rOG?îý>îªI?8<4­;xþ]?£:ê9Á?£î
>)|7)|7ûË;ÕèÖ>ç>ÜOT?3¤?ë¦\?>?
¼Q9ÅÒ9'¾~>Ç:>¹:EÁ+?ÿ>¢7¢7ûË;ä(?%¦>ÂùQ?8é'?ooÑ>R>M?9â9¹ý¤9)¾VI":Ò;:Ä?s >§7§7ûË;*?ûáÜ>F¬E?¬>ßól>Bð9?xª=¹¼7#9Î½¿µ8ô9J¼.>(>¼7¼7ûË;«©w?Àý!?Ý±C?·:¹>~q>8?`Á8­9"¡>¡~¬:µEX:C.L?£G>Ò7Ò7ûË;£$ð>å>³êC?x¸>Ã>=Â2?Û<Ø¸c59£Ù­¾Ø8u°"9@R>^>ç7ç7ûË;W"Ê=J_=|Q8?è\<h{ý;»Ø?Ð;`8÷99Á=¨b;o;À¿?x>ý7ý7ûË;nK?¥ü>0N?º?Á±>A¶=?"Ä¸8fe¶9Ê©>¤n:×#:|(A?ÕÜ>{7{7ûË;GHÔ>>M?G±?¹û²>ÄB?§ÿ)8Ê;9{
è=ÁÇè9Å9%3?[>õ'7õ'7ûË;à=LÀ<zÃ/?v0=×(Õ<Ýó?82*¹êg9¤Ì¿û:è¹:j-?úh>o=7o=7ûË;ßÜ>EnP>mú<?N¨>0æy>ói,?&7@²9ÆÀ=çD:ØAK:u÷>v>èR7èR7ûË;­E	?ô¬>+?£)?$q?³i?a½9|}Ò9Sæ>@	:Ô9³!m?MÆ>bh7bh7ûË;B{??Ð´>{ü<?´G|>±/9>ý_.?É@¹B7l!ÁódÈ82-29ö>Ê>Û}7Û}7ûË;æy?ï1?ô`?ýõ?¹ª>.Ýc?°Wý7]Ø9c=CÇ»9Ùï9lÈ>ÒÞ>U7U7ûË;t©?v??eb?¸[?¨°
?ÈJ?¹9÷«9sí>5{Ï:i,:~9?
>Î¨7Î¨7ûË;aeú>nÇ>¾M?Î?«B?ë¥B?Aü<=P;$mU?!8:Þ9f?É
>H¾7H¾7ûË;S[>
í>(È3?ôè>Gd>G[*?ß=<æ)=I9K?Nú¥;Ø@k;y4?ÍÛ
>ÁÓ7ÁÓ7ûË;µGà>ÔÓ>¿ä@?ñbK>Gé>²¦3?ç8EÌ^9N3$>U}á9³hg9sy?l>;é7;é7ûË;s%?rß>¥z=?s2H??ÉZ4?ÍG¹s|¡9S-¾ÇÊ/:¨Tü91Y2?L>µþ7µþ7ûË;Â?¨<>sÓS?U¡>8ü\>=4;?ö»;89/q§=Öe9 ):9Å?æ>.7.7ûË;U»B?ûj?B?ÄáÂ>,>XÔ+?Øõ·b2(9$äK½R=2:h:Ú?>¨)7¨)7ûË;hf?{©Å>ÉCI?SÀ³>4z>ê7?,6K81A9,£>#9h<ó93¦¢>Kä>!?7!?7ûË;¾)?CÖ>õI?Ë2?ÔÒ>Þ)5?×9}s'9Æ>3ë8u¬9Äw.>ù>T7T7ûË;ªÚ =J Ò<C?/Ç==ô7?õ¬:m4æ9¬t0?ñB¦9´9¾ë>ú>j7j7ûË;F?|-Î>gj=?=¡>ïk>,Å.?ª(Ø¸E»O9X1¾Í¤9PtÏ9Ñê¤>
>77ûË;=º A=°G3?µB=)Áj=$ó$?mé29I.9>±;ë:ò!?8>77ûË;êÒÔ>oÓ>^»>?xa>ÜÍ$>a/?Bh¸ïú£9Î?é½®8BG9ãH>o?>ª7ª7ûË;p¶>Fe>K?ºbÓ>æ>Þ!F?¶Ù7X¡¡9E,=¡¿9< ³9?®d>û¿7û¿7ûË;Ì>C>Bl3?}5@>>1B'?»V=¨¾É<0J?Ëih;=;!I?9>tÕ7tÕ7ûË;Q	?Ð÷º>l<?Ãì>é¯>m-?äl6ÿï§89ó<ðä.9fx9·>´>nÄ>îê7îê7ûË;)>±èï=Z4?Ó>v'è=+?ìFê9öïí9Ôü>¬d<îX¿;×}:?è>g7g7ûË;©º4?6)í>áC?vF?"¤?:Ú0?LØ«;Ù£];?|F?ÌA9üÔ9<æ >í?>á7á7ûË;ñS?=Ú??­J??2À¾>ÃT5?x8d9VÎè=@±·´æ9r½_>Z+7Z+7ûË;LÍ>©w>S5T?3
x?J''?äò=?¾<*T <ÃP?d;Ææ±:<ÇO?z>Ô@7Ô@7ûË;®ò>W¢>ÝÓ>?ø¿>ÕNd>?â0?Â8à9Çß¼>[G:Åùò9TÌ?è>NV7NV7ûË;à[?¦ê¸>0E?98?ül?,7?(9Ñ!9y>jA99´¤>¹°>Çk7Çk7ûË;Et?mé?|¥Z?£?r#>ab?-xD9f9ð½>øÝ9àG¹9X?I±>A7A7ûË;­
?5å>äqx?	?ò>í³>aC?Z;S8©599Â=Òä9¶Æ9¢¨?i½>º7º7ûË;r&?Ë Æ>
A?ËøÄ>6>9?¥}«¸¿µ9å:)¾ê-:3Ç¿9³Ê=?©Ê>4¬74¬7ûË;ð+?¨¹>äNH?ì²>m²E>Ql.?ÿøD8LÇs9üØÎ=ùd«9¦·9ÚÔ'?Õ>­Á7­Á7ûË;Â
?6»>ØA?e>â|T>aY*?ù":¸a97Ó½þÅm9
by9ô>u>'×7'×7ûË;å?wL®>vR>?¨ö¿>8\>²P0?m¾r8Ê?C9Þ">V\9ãªX9?º&> ì7 ì7ûË; 
?r²>zî:?±u>\E>½)?´H!9L=9	>]Â97»9R5>t7>77ûË;}¢?È>Ä¤F?¼y>&+>ÉÛ:?ö£8ê@9kS>rL99R
?ù_>77ûË;IÍß>¤N>8%E?ö
¤>rp>9§.?`ï8ê¢9lj<>¨Ú9îP9üÐA?¥>
-7
-7ûË;éþ>¼ª>e
??>å>ËV¨>,O.?¦8¿¸u9Ó>ÍQ:sX@:n&?v>B7B7ûË;¤Üg?xW?%P?Eê>Ó\>&N?hé7×¹9pÃ =¡NØ9©:¿9;É?'Ï>X7X7ûË;r /?7æ>*LC?G
Ï>B>©t5?Ù¶~á9dX¼ªô^:j¨: W?Ù>zm7zm7ûË;! Â>²SW>9Ëf?ÛGl?6¨?úX?d+9êºZ9uí°>Äÿ9ø95r?ç>ó7ó7ûË;WW?Ö? :?ÿ?ÂhÛ>ÅØ-?ªé¹¤5!90ö¾dt:<9/?¤>m7m7ûË;em$>ÔÉ=îP?ÕB2?ü£î>s:??^j<@6<0K?g:Hÿ`:­/?Z@>æ­7æ­7ûË;HâR?Jâ?"K?)
?Ó¶>ûMA?VÙ¸ÀÈ9ñÏ¾dí9`¹Î9'Á?JF>`Ã7`Ã7ûË;q
?ºÖ>NMX?G?óª>bD?x!9r9#>HZ:eÖÏ9öO?x`>ÚØ7ÚØ7ûË;KW?!ò>)	c?Î¦>¾¹[>ÂWB?Þßz8Bw>9È(>fp8³®9ðá=×y>Sî7Sî7ûË;#dÒ<Îï<6Ð-?Ð;>£:_o`?.!¶¸±µ¨8.
¿Ì¨¸Gg9áÎ:¾Â>Í7Í7ûË;ê?s-?
rb?æ
?¨¢>çøV?g9×[9OÕ?R¯	8ñ{8®h>>F7F7ûË;FÍS?
á>\p?DK?n×Ü>¨øk?m©r8®Ú8&>Bæ9[¾
:nÔ>>À.7À.7ûË;8?G¹¨>fK?=^b?w?aK?^á=²³©<$Y?kÆ:ô(:V]?o>9D79D7ûË;ù·°>L	\>0M?Vó?ó¯>±<?ÇAl9ÙñÆ9©>4QÈ:§K:U#?ã>³Y7³Y7ûË;åD?í?^:?Ö×.?µªø>Íÿ3?t99uÅ>U¤:òÙ:&?eº>,o7,o7ûË;Åæ?xeÈ>~??¿Ñð>!n«>`Ï3?L@69{¿9Ò­>7Ø:A:¾3?w½>¦7¦7ûË;º?S·>²&F?47>É$;>!Â0?ÈA¹Â99HÔ¾WÁG:Í©-:6;?;Ò> 7 7ûË;öøA?nmÝ>$B`?Æ¬?¿¤>ØùO?È¤´7
9dn.=î½í9 Á9á«?õî>¯7¯7ûË;ºM?DH?àGI?Å¿
?¸³>5
J?³Î8T0ä8fþ>sÄ|:Jø::-?ið>Å7Å7ûË;
]	??Á£>õ½V?Õ)º>û{j>Ì>K?2´·¢9±hÖ¼oÆD:/':L?Ø>Ú7Ú7ûË; Ç?H£>ÔxK?9Ó><·>P7?ÆÅ	9ÚÎ9x*>¼(¡9rá9Òÿ¶>Ç>ð7ð7ûË;?T?¬±Í>ÕV<?"Ãß>*±£>æø.?3{è¸4o9§çe¾§9â9p?ç>77ûË; ?ßª>^ÉW?5
?¯ãµ>vûB?Ð­9·ñ9,ªy>wâ9Ú:Qí½>>$>ù7ù7ûË;S?Ð+?$O?0M?´÷>*äS?)ü80dÆ9 ¨">3Ö@:;¬:wä<?8>r07r07ûË;0ò?´¹¦>.¡a?n(>³->Ç#a?gÞ8´³9õ>¸0¡L9`(¾Üb>ìE7ìE7ûË;|(?BÒ>	9?\Î>ê>j)?æ3o7ë4W9´E=mÊ9Hn:³>å¦>f[7f[7ûË;Ö
>b£N>L#;?&ûg?J>(?ê}0?±Nú<8M<ÖþP?¨;ÜQ;¡þL?(µ>ßp7ßp7ûË;Å?àR«>Ù;K?þv?,Ã>Èí6?ÙÜÎ¸jw9áU¾o¼09N+90>³Ë>Y7Y7ûË;ÏC?¬ªæ>lX?XÎ>WH>Zò:?cÀ
9¸ù
9?5:ò^4:öß?Ëá>Ò7Ò7ûË;É!í>D>d`?=«è>ÈN>=,J?øú8@F9/?>àu:0G:å?>L±7L±7ûË;S_?2O·>ä9H?Ï>GE>Ù1?ªß819Á#S>`Û9d
R9)##?Z>ÅÆ7ÅÆ7ûË;ÈG;?e¨?i´4?9??1"â>·%3?3T9,9º¸Ñ>­%V:8û?:WÇ?©>?Ü7?Ü7ûË;q?í&²>;Á??Þ?>;ÏZ>ýô0?ÛìS·ëb9Ò`4½BóÇ:uN:«ý??ÇÂ>¹ñ7¹ñ7ûË;_Äí>PË>ãE?ñÚs>ÊÈ->B3? ·¸ñ>m9àE¾íæù: :3áG?Ì>2727ûË;ËéÇ>6>yE?n*Ä>q0>úð,?2¡ò8ýk9á>må9'Ù9_<?°Í>¬7¬7ûË;Ç>ý«y>ÉL?e?WÒ>Ö8?ôú8õ×?9¦p§>Ð:/ZÛ9Ü'?Þ>%27%27ûË;Nj?Kª>;Q?ÿv!?Ù¦ã>95?¤k)9`59z ï>¼x9ðn9¯?9,>G7G7ûË;Äãv??fúr?¶â,?×rÉ>Ç³[?Hý=8¹%9«½>Þ0:à":¦|_?¿,>]7]7ûË;B3$?à>Ü?Ãë¯>~#$>,0?®ÉÙ7[8¢_N>B/ê8 m9ãj|>P1>r7r7ûË;)Ñà>uïe>,Mz?¿?[K?TÌp?YÌï94l÷9{ø>S::*Ë@?P>77ûË;
 Ï<è0<[,?L;OÍ2;*?èÜ ¹F7:9a%Ý¾ît¸w9)9ü8¾È\>77ûË;è52?Êë>¸A?Å>Eo>ÓE:?õi9$;99k?©Õ9Õì9;ç>o>ÿ²7ÿ²7ûË;O"p?ï?Â7g?cö>¦>yY?n
9)H9rF±>wD999Úò>µy>xÈ7xÈ7ûË;ì$?3Ì>ÀÁN?Ýë>§÷¤>P7?³Æ8áýc9_>p¥8A:9}& >Ó>òÝ7òÝ7ûË;u(3=(=k8,?á<Ã
¯<ö$?M(¹f¼69ë¾Jd8¨¹s9Úð=º>kó7kó7ûË;ü8?2¨à>ËR?pÏ>®>üFK?ÐÎ
9B;g9jÿ>L«Y98¨9ÞÅ¥>g>å7å7ûË;ãê?Bs¸>å7?ä¨!?3Ãå>Ì4?1¯8Þ69y>%`ø9(UÔ9Iº?j>^7^7ûË;ÛT?²Ð>É²>?`*¹>Gé>åý0?Lé7ã¥84h>¸ël6<ÂO9{÷<ö>Ø37Ø37ûË;Ð²?Í'?ô¦V?W½ì>X+>Í@?úÔÿ¸\9«bë¾Ï-9ªÏ9^£>x÷>QI7QI7ûË;Î>%®;>Þ´;?­Ñ>>5,7?{¦ª·9è#½Î9r×9>%õ>º>Ë^7Ë^7ûË;(ûß>#>P^?=é?úÃ;?ßKW?ôPg=%¨õ<<q?O;ï;ßw?î->Et7Et7ûË;<=Ç"=bo-?¦âÁ;º©;Ñ?ÙR¹Pè%9 	"¿W¾b9÷59ãÍ>ë>¾7¾7ûË;	àÙ>^ñ>1h@?WH>,¢Z>!O2?Uç¸	=	9}Â×¾n®989>G?¡>8787ûË;±3?	ô>T[<?¡Uà>ò·>«È3?ïÖb¹³Á®9ä%¦¾¨9e91d?½È>±´7±´7ûË;{#?Ó½>Ôx\?´áÏ>+O>¤J?Ï9`´º9DT>9WG9%j§>ëÎ>+Ê7+Ê7ûË;¿?BÔ>Æ@>?L²>Íb>=É.?<­/9²<9-2ï>^2c:I}:OF?¦ø>¤ß7¤ß7ûË;ö%=±ÈÁ<-A-?ª7=G;=Àþ"?Ö9ªÆ`9í>»÷9@Ê9È?À>õ7õ7ûË;Éü?ÞI?&E=?ä>¤>9`1? :{¶ê7s9ú6¼ÁDf:æ:?ÎG?,>
7
7ûË;S>AûH>ã38?wde?Óý"?R%4?Ï¬<¹WT<p~O?È_;xô:HVj?à3> 7 7ûË;Û$>¬?Ê=q?P?±'?Ê?½>oZD?ü1B=£á<ó^\?ä;U;`ke?¼5>5757ûË;ìK7=å:=Ê.?ùÇÖ;
¦©;t
"?ÌÀz¹t«9Lø`¿¾ÿ¸¨ä8"#¿>>K7K7ûË;õ£ª>$B>a?u°#?;Ð>èH?|4$=oÒÀ<µZ?fr;v:OZ?T>~`7~`7ûË;Æ
.?êÜ>HpJ?ßò><¡>`y@?Ã¸Z9ó9&Ó>%9QÇé9«Ø>ëp>÷u7÷u7ûË;{?½>ýqO?H3?23Ø>ª0?ü9(9d¦Ñ9$kM>,:ÙNá94D?Z>q7q7ûË;P?ëCø>"?C?öj>?/?ÚL87Ì8!f=XO:®º9¾²2?>ê 7ê 7ûË;ù`?&ßä>"¤{?Ñ½?^ >´k?4Í9Bàù8'M?w;©a¼:'ÕM?Ð>d¶7d¶7ûË;Ôæ>ÎS±=QÝ??ù¼d>A'>T
/?¹&=1Â<Uì[?YáE;D)ú:³J?ç>ÝË7ÝË7ûË;)?)?U±ß>Ç°A?ÝWë>Þ¯¥>óÏ5?ôÏ÷·?Úø8îþ½/6:]:ô?\Ú>Wá7Wá7ûË;=?«>!H?ÍG?M¾??¦¡@?<êØ<<ÓNY?faå9M±9%?&í>Ñö7Ñö7ûË;Ët?ç&Ã>/=M?WÃ>5b>ô7?b·9H½Ê;9ë½9Î£>õñ>J7J7hí;<?¡nø>tÔA?öe³>ú }>S5?Xú¹Þ29­`Ø¾¬·u5O9
?½Ð>Ä!7Ä!7hí;´S?sr?ãL?ï?øÐÖ>ò%>?6ÃH9yTE9:?Òá:ÿ'Ó9Y9?
>=77=77hí;Z8?a ñ>¹C?i??âÅ>.?¢t	¹
÷$9HOÕ¾S~94ù½9Î2«>×k>·L7·L7hí;Ìò>Ku>_E?½øÌ>AÂ>Ù9?¸g7eR9o=,8Uâ9;=.n>0b70b7hí;BjU?ÇCç>¾=l?×ÿ>??ó> I?`|8÷®9µm×=wÁ9dk§9~wÉ>BÓ>ªw7ªw7hí;«?tw?À?g]L?åÀ>Ì:?0=h9Cÿ8@i?+­ò9^©9Ôf7?3Ù>$7$7hí;úí>,>@?÷¶1?¦þ>¹2?u«;î«C;âã??ok¦8f949>¤ñ>¢7¢7hí;Os*?Ñ²Å>h·\?»?Q&?¤fS?<1!<ècZ?ãI9G9¤u>Ô>¸7¸7hí;zu\?¶>w?ÜD­?#B?Ñzd?Jùö9¢É9È?;8*:ÏÌ9ZU?>Í7Í7hí;JT?Ký¤>»ÅK?ux7?_ó>Õ@?Æò28è8ð>¶[;B;ÖC?>
ã7
ã7hí;»2?=Ù>*/R?ÇÚå>a>9¥C?û F¸¿=8^j­¾Æv¨9WF9ÂoY?Ó@>ø7ø7hí;<1>þ>û,X?:,?¢é>Å$=?ÔõÖ<æ<ÇN?Üö:;oñ:>F?Ul>ý
 7ý
 7hí;
ø2?Mâ>ÆtJ?4{ò>§>T69?·ü8[ª^9&F>s:û:ýò§:Qx??n>v# 7v# 7hí;ñ(>£æ=:?ån<H/<Ås.?z¹2j9.öõ¾~­9m>£9l¶?ár>ð8 7ð8 7hí;]"?7p¶>ÚT?¤?Ô3?Ûf;?ÿ.9§Y9æ´?Ð:Qº&:zW?L>jN 7jN 7hí;&iH?bºó>iR?5Q<?7´?ßk8?Hu:*kþ9àg?Åº:~:³?t>ãc 7ãc 7hí;2zÈ>q¤>ðE?}Ç>¢P>7G?¾¯t9Ð89¥©)?HH:÷Ø¾9@?í>]y 7]y 7hí;Ô×?cB»>1óP?sYø>RÓ>³J?ÛÊL9Øÿa9Uúç>f.:¨¬ò9ù7??>Ö 7Ö 7hí; ðù>Ñ}>¶ËQ?±>çõd>ÿ2?ò&-8L9
>ó9ZA9Ò=A?Á>P¤ 7P¤ 7hí;?tå¯>JòE?xùÏ>0.>×6?/ÙJ¸C;9_§
¾Xµ×8óg9$n>pð>É¹ 7É¹ 7hí;}Í?ûø¨>ö§D?¬º>>ZÚ2?n¸Ülv9¸Ú÷½<·7Êi9:H=Vò>CÏ 7CÏ 7hí;´µX?5>r°?ÇÄ¤?D?ç¡?Cî»9Ðí9ÚT?ü S:9³:úúQ?¬÷>¼ä 7¼ä 7hí;=\?C
?iåG?ª>,_>èËB?Z´¶z]9U§¼ .X9z{992/?>6ú 76ú 7hí;6~?õ?fÕ?¦|?O?µf?
j9óä°9\>*x:ã2:Ô1?t>°¡7°¡7hí;hD?õ?¹A?fØ¸><y>p÷=?¬8­À9Û4=qµ:L:Lï*?O4>)%¡7)%¡7hí;´p>\:©=äRE?§??îÊ>Ð¾7?4*9¿©9ý>47Õ9w¸9;á?ÀH>£:¡7£:¡7hí;eëå>¼>,J?xù>·\¯>¹-6?­|8µkX9ð-&>9¯¥9êO`>¦R>P¡7P¡7hí;ôÔè>L>"<?µÉ>@>>Ûü/?B¸1Kã8r¾Of¸O9FF¾·e>e¡7e¡7hí;ÙCÍ<Ì/<?g*?Üd;òL;¼?@N¹I~9wØB¿ÀÍK¶3_­9¾w»¨k>{¡7{¡7hí;*?mO)?ÎXI?>ðU?Å?éÇ<?'!9àf9H&>ú<Á9F~á9aÛ>~s>¡7¡7hí;x#?T^Í>ãGK?YV?2¯>V@?ÎÛ8ûC`9Oz>Ï,:ÖA¥9XF?»>¦¡7¦¡7hí;bR?®ÿñ>È&^?ä?¨>ó{Z?Mq9]879!¤¾>Ø9Ê¹9Ê>%>|»¡7|»¡7hí;¯ÊW??»«R?ðä"?þFÒ>cPF?.8ê<9ÐÓ=æ?:A;Ð9Ö|7?MÑ>öÐ¡7öÐ¡7hí;åá>-s>ÞXO?þ½§>hös>Ð0?ØØ·½F9Ã-½Ä_Å98jÊ9íù>@Ô>oæ¡7oæ¡7hí;j¡?¤/Æ>¹?S¥?1ç>?´t9öô¼9¢Ã¥>$Oá:u£:Q?tÔ>éû¡7éû¡7hí;þ?@Ð>!$±?P?b0ç>·º?\@E9g9CÚ>Édë:øö:³é`?Vé>b¢7b¢7hí;|x>4J>[=?#V?¼,?k>?
!=i¥Æ<×O?s^ó8J3>9÷Ç£>ê>Ü&¢7Ü&¢7hí;"N!?÷¬Ñ>cñD?àòù>º­>Ì(8?¢¶Ï7BÝ9*$E=YÅ95Z9ïï>ó">U<¢7U<¢7hí;P)w?^l?\?Ý>d>þ¶F?º58Û9´a©=0×9uu²9"@Û>3>ÏQ¢7ÏQ¢7hí;N?ðÇº>À¢L?¡òÉ>»î>º8?fXi8+9/û¿=¿Hº:º-x:ª'@?ÝB>Hg¢7Hg¢7hí;Hó>Þ¹>ZûO?]'?ªùê>«V6?s;';¦S?
Â;«i};±D?NS>Â|¢7Â|¢7hí;ël?²>8k?Ò7î>¡>gÒX?ÍÿµþÏ9*Mz»³;¥¾;B\?Kr><¢7<¢7hí;D?~ù>ÿªI?~Pµ?M©U?I>Y?+T<øÉ÷;Í[?ù?;ìÌ:¶Òo?â}>µ§¢7µ§¢7hí;«Ù?êu¸>XjJ?ûÕÖ>k0>ø¶>?DLý7p9À=ÍLá7 069I=¦>/½¢7/½¢7hí;ÌÍ'>¥ö=-+.?3=«çG=¬$?q$·ý9Úû½Ò*­89c²>Æ>¨Ò¢7¨Ò¢7hí;r£?x°¬>J?hø>ë¸«>6@9?+Z99ð»~?úØd8 8º8M>èÐ>"è¢7"è¢7hí;´f>Z>ë¦7?BT>	©>ùS,?çRi·B8¶8âå£½MGs9.^u9òÑý>Yí>ý¢7ý¢7hí;¹5?Ç_ò>\ð??7N¿>&8>~5?¹P9zWk9l¢>55]:Ó^:|$þ>J$>£7£7hí; Ë?#½>¯C?¥!º>%ÿ>u#3?GÑ8hà9ÖÓø=\ý|9K´µ9f7²>oG>(£7(£7hí;c¿+=°¢þ<þª,?}=£o=`O?´8ð|9>Äjª:]X:r¬?AY>>£7>£7hí;¾ù>ËÒ¦>7$??
Ü²>>/g-?n±¶É98ì¶½x3·ßãh9GÅ¼/j>S£7S£7hí; !>tNK>ÄG?$øF??5æC?!ìª<ûÌS<ON?¯9Ë89äP
?è~>ûh£7ûh£7hí;iÖ>7Â>ÿ
6?8°>êS>OP.?­.¹9s8¿3(:ö:PNñ>A>u~£7u~£7hí;ÙO(?¼Ê>T?L"ç>ÃÁ>´P?6 9í'9 >TC9î°9øÆ>Å>î£7î£7hí;ï³>¶vJ>èc?=j?'Þ>½N\?±`=3
=O?ôÁÃ9Àºþ9è»Ä>5Æ>h©£7h©£7hí;i=ÜQ«< ®?mÈ==ñ§Ü<.\?½f;á1ì:z?p¯#9ZÆ{9¥n¦>úÆ>á¾£7á¾£7hí;?
À>°¾D?åÅ>õÞ[>¾²7?LN7H9yÊ=³³ê9¤96?:È>[Ô£7[Ô£7hí;&õ¾>ò\>Á©8?YAµ>ëé>ft)?0s;Æ;·
C?>Ð;.;»@?>Õé£7Õé£7hí;ùR?¤yÊ>q-H?#xå>.>?;A?jÒ8òÃ9Ó=¿¼9ð:!¶>N1>Nÿ£7Nÿ£7hí;zo/?/ä>PÒD?-ñ²>ìx>¢8?ðê)8¸û97>ùè^9B
K9­?78>È¤7È¤7hí;«ÏÌ>Ët>ïÞV?ÛK?`Q
?õ¤8?âOÈ¸x9æÁN¾k%9-à9ó<>9>A*¤7A*¤7hí;¸ój?äõ?]hg?c5õ>9h>}S?GêL8&9ié>Ýq²9ú]99 ?:>»?¤7»?¤7hí;Q?Ecß>'o?Ê6?ðq¼>´U?~8i¥9ÜÍâ=æÕx9²Ø9Íû>O>4U¤74U¤7hí;õSû>/>E^K?wà\?ýú?ÐÙW?@v8ÒÇ{9>ª=ò9º9nÎ
?DQ>®j¤7®j¤7hí;0U=,½<³#7?ýHH=ä=ð""?ãm9Ö=9~Cx>Î9°¼9>=ß>T>'¤7'¤7hí;w?å<Â>$bN?åÐ>ð>ï\B?æN6¼9Ê¯;¯9HÁ9Nç>l>¡¤7¡¤7hí;µr¿?d7??Xß?ÁU?9ã?à!:1®:ªä?´.:iç#:óZ?n>«¤7«¤7hí;=ô9½<´¬0?/+Ý<¼?¬<NZ$?Úã¹¸!¿í8~)È¾¬Ú?:6=	:6ð2?"±>À¤7À¤7hí;éDK?ÿþ>^lL?l,ü>¨>£??T^Ü7Ò)9²81=R;9>9ÂOû>«¾>Ö¤7Ö¤7hí;vi? 6?* E?Ù©§>2g>Ê¦9?_¸¶T95Ï!¾69ùC²9>L9>Ì¿>ë¤7ë¤7hí;÷)?·À>5¥`?Gc/?Çç>DÙA?´¸9}9(.ß>îbÖ9.Qx9]?¼Å>¥7¥7hí;Gl>Í¼I>[X<?ÓÆ>ÃD>	8?æN<L+<¥L?ù:ø¤Ö9Gþ/?ÆÕ>z¥7z¥7hí;¨ì
?ò¹>C??Ä>¡*Y>ë5?4Î¸"Q9fõ1¾ð9B­9¥·È>Ïé>ô+¥7ô+¥7hí; ? ¨·>öðQ?£>¹Qa>Ì9?Æ8KJ­9Ó>Íª9@
9
¸?	>mA¥7mA¥7hí;p>0,G> ]8?^:>¨°J>kË*?¨ÏP=>Ú=[BL?$!59H%9ñE?5*>çV¥7çV¥7hí;ÙG?Cø>:N?q`?ÃÌ>q¾>?eð6¹®÷q9\Á¾ì¬c9À<m9®õ>§.>al¥7al¥7hí;³dÅ>²>K2:?£Á>¯Q>ã>(?`Ø:ÍR:z /?:®Ì;Pã;d??a;>Ú¥7Ú¥7hí;b?íQ©>l¤F?ü¿>î>c/?ô3h¸./9*ß½æ²;:Pê
:Kó,?©C>T¥7T¥7hí;5æ>bÖ>Ï-G?iü?6\1?Ù;?ÆÕ<£-<¢W?p­¨9J9$?ÅF>Í¬¥7Í¬¥7hí;Ù)?1~È>ÕeG?ÀÓ>¥\>?°6?N¸T%90¯J¾-8è9ó¥Æ9¼¡?ð_>GÂ¥7GÂ¥7hí;.²?`
­>ÕB?¢¦>¯es>mC/?j^'·9e}9Ó©¼Æ¡u9-é9+ð>ó`>À×¥7À×¥7hí;àÙ?´j?)a?u«ø>¨â>*ía?<!722N9ðRD=Dk:J¥G9Jó¥?¯v>:í¥7:í¥7hí;e,?èÂ>ß\=?yêµ>Ä|>b>8?ªÎ¨7Çr¤9d=Í9d49¼>¶>³¦7³¦7hí;.ÍY??{C?8å>õX>Ñõ;?F²¸'uò8®;¼¾tg9Ô:üw>À¡>-¦7-¦7hí;S?k+?¯q?àD?ª~Ñ>,p?Ó 9Ù9a!>`9Ò';9ïË>®>§-¦7§-¦7hí;÷9?­Û>83X?}5ò>Z¤>ÈëE?=è8+¦ 9¡
¹>6©:òÍ9ì-?Á> C¦7 C¦7hí;j=ÿMN=¯5?Q>º#E>*?¸ô­:gåm:©1;?g«Q:Jd:V[ë>èÅ>X¦7X¦7hí;¶U5>`ö=4P<?ÿÛ´>¶z>£!9?ÒA+=+àÊ<X?Ï49àË9dò>Ò>n¦7n¦7hí;5?¶é>SxF?¨?8·>Ó=?W6]~9µóØ;íÛ(9¹{9>û>¦7¦7hí;n	?`r«>æ4M?Õn?Æ>k??J9¾´<9*g	?9öóm9V÷(?P>¦7¦7hí;=?ýûØ>ß;?Wnß>1Ñ¡>Ñ¼0?P·¹»9²·¼Y²9×:ÖÃ>[>®¦7®¦7hí;l[?m)§>F?f²ª>u>ÍE2?Q%8UA9¶£=µÞ±8q(39×(~>Ç>úÃ¦7úÃ¦7hí;2?c'ð>ñI>?y3>@>ä2?ðçµ¸ï@9^]q¾];¹Íº49³¿1¡>sÙ¦7sÙ¦7hí;yG?j(
?Ø«?ÓHÂ?-(/?Wú? â:ë<97_?Îò:?zû9`	?Ú¢>íî¦7íî¦7hí;Ì½?Éeµ>aZ?ß?´Q$?G?«D8û=w9Ë=eÈÐ9Ë§9ÃD?l¤>f§7f§7hí;dXÈ>1þi>0[?¥ÏF?çV?<?Un9îcx9}>«;:|u&:Ñ]?.À>à§7à§7hí;ð~>kz">éÖH?­h?»L½>Û[0?ö8£W9V Z>M
:üÜÊ9RI.?ßñ>Y/§7Y/§7hí;·üê>þ>3G?^X>²û>Ø3.?¯8¹qÎç8tÃK¿°H9ïbT9)æñ>ò >ÓD§7ÓD§7hí;å(5?3õí><åB?#É¼>`ô>#À5?E¹ßQ90ûð¾ó9hó9Ìÿ>- >LZ§7LZ§7hí;a?À÷?ãJ??Ëpí>Ñ>8^??fÌ/¹`è8Ñ«A¿k«Ï9Nßº9Î>?3 >Æo§7Æo§7hí;õ!?·ÕÄ>BC?+íü>ªº>|o-?0|¹Gê9O©¾Ýr99/Å><7 >@§7@§7hí;Äá¾==ð¨/?üw=2`>=yt&?\/¾¹x}P9
i¿w9¹9¬û>· >¹§7¹§7hí;ÚÐ
?ê¥>~V?]ìÄ>d×t>çåM?ôR9eN9â>o£î9Ð<Ã9At?Ä >3°§73°§7hí;¶üÇ>-d>IÓB?`d?½?-=?JXò<ã<í T?Ø9"&W9Þµ>èË >¬Å§7¬Å§7hí;Ä>¼J>ÜB?o>?ÕÎÚ>©J3?J¹¸~JF9W¢o¾`;¿:;§þM?öÝ >&Û§7&Û§7hí;z?vÃ¿>n8J?Ò>dX>{??ö»·Ú®9ìuá¼úH{9eÑ9>áí >ð§7ð§7hí;G¬¼>ðn>ÖJ?¹0?Å4õ>åÒ7?º<P)<CET?Kx9<L9 À?wð >¨7¨7hí;&©X?s?*]=?¨¡>Lp>,?gõÌ8cIü8¯ùÏ>
£r9}M!9·@?ò >¨7¨7hí;¾Gc?mõ>m?nßP?Ò*à>n?®q8dc:9%>ñü:F:æ?ø >1¨71¨7hí;¥?È>"¡@?D©>£~>~*?Ée¹]÷9E[¿êÀ­9óqÈ9#éÝ>Fù >F¨7F¨7hí;*ô(>¤Pæ=²Ë;?N>ÐH>1?j\z:#Ô,:ýk9?ô:aw¥:I8=?(!>ÿ[¨7ÿ[¨7hí;åîC?7÷?(Ò9?>è´J>`,?Ã®·ÒZ<9.m½sØ:¯ø9Ç?yN!>yq¨7yq¨7hí;¡*?­Æ>É[?l?W?W¡G?9.[9ß¥>`¾:ÿY:N[?¿Y!>ò¨7ò¨7hí;×ët?ï?nêS?y-Ý>x>mT?*,¹¨9åÙ¿ÿ9B[9N?¹g!>l¨7l¨7hí;Ê>tþ>wH?H|>oo8>I/?þ 8Ê*9¿Ýo>°9[å@9ÞC?Ì¯!>å±¨7å±¨7hí;<%?×¾Í>N?ß@Ý>è>¢D?b4¸÷9¬é³½º8Ë9{ÅÏ9ádú>Ôó!>_Ç¨7_Ç¨7hí;ó?I¦Ë>A?ÈgÚ>>àJ:?^¸µ¤9ÎÚ½ë·8aÛ9n1>¯
">ØÜ¨7ØÜ¨7hí;¼ø-?JîÙ>\L?hÍ½>>ª8?1¸,zë7H£¿~o9j	9ÃlÌ>»&">Rò¨7Rò¨7hí;G?=3Å<=Ðw?ì×<k<#k?°l=éæ<z?r(;]¤:³	?°F">Ì©7Ì©7hí;Î	=úÚî<,t*?¯Î;ûâ;u&?Ó)¹éð8q/4¿KÀ8S¬
92õ­>Ug">E©7E©7hí;i_?ö?VoT?OlG?Q8þ>ÅÑH?"2Þ¸Fn9Ãân¾.û99vî>r£">¿2©7¿2©7hí;]wv?u²
?uc?þ!T?QÛ	?"÷D?ø>8Ø9)>
9Â´9úÐ>Ð¼">8H©78H©7hí;!=B=©1?hT=?H=bÅ+?Ëªe<?o<¡jC?8`;¶¥m;P*?óê">²]©7²]©7hí;cÕ?Û7À>7J?¯ò>Hã>ZC?ÂS·/I^9½àó¼<ô÷7­ê8ç>î">+s©7+s©7hí;Ý?H7³>A\P?wò>ô¨>+Ê7?x8øÊt9¨q>®\:
p:Â?_õ">¥©7¥©7hí;¯þ?Fö¼>ü??¯Þ>µ+>P;?¸G¼k9Y'½Â³p:y´?:· ?bö">©7©7hí;'j×>4>â@?yÛ>N)Y><3?Èå·é=9Câõ¼@9tRÿ9êö>¯#>³©7³©7hí;}µ?YH¸>ÃÍK?¶ßê>Ë£>Ón8?÷(¹P9?X¿n'O9vy9Ô>-#>É©7É©7hí;ûd[?¦±?A 9?È>ä>^**?´ø'·R%)99þ¼W*·`il9-¸¼þ+#>Þ©7Þ©7hí;ëU?? î>#úe?6ãR?Ù®ô>6¤\?wK7ì982=ó¸
:c½9T|?8W#>ô©7ô©7hí;µQ?OËÍ>M¿9?{Z>>Í5?%{¡8£q=96Z>.èï71r19P­=Æb#>~	ª7~	ª7hí;ÜO?Ã»ö>æÜV?'_#?:¿Ë>"EM?Óì8Qºp9KÙ{>l8:Ï:«?(}#>øª7øª7hí;iÑ>¹>c¾K?wÕ>ø¤>r19?pµ¸9¢¾¸¯:o­:az?à±#>q4ª7q4ª7hí;3¬/?üÉ>¹_?£@´>;g>?LG?`zO:r¨&:÷Y?^Oá::~ÏX?Øÿ#>ëIª7ëIª7hí;õææ>]²>÷­M?H?îA??ÒI?­M=­õ<ÔQV?ö<:PÆ :/»?
$>e_ª7e_ª7hí;d?,Õ>å1??X1?Uÿ>2?\8+%9å=¶
´9ñí¶9¯ùû>2;$>Þtª7Þtª7hí;w?íç®>zâA?³¶>µ>é2?®8¥c9É}>% :éFè9Â+?,E$>Xª7Xª7hí;=ô,?ä>,B?!1¿>zÑ>?1?)Re8:W=9>6ß9nÛ9{
W?ªR$>Ñª7Ñª7hí;
Q·=jà=¥m+?CÎæ;jÂ;Tõ?/¹Wú83¿xL8£j8Qß>f$>Kµª7Kµª7hí;,õ
?ÅÀ°>±M?5ôÓ>û>Ím<?8C¹bk8Y¥¿Óùú9²^:V:Ô>h$>ÄÊª7ÄÊª7hí;Ð?þÏ>ç²B?2¯>0{>Å£2?»Ê'¸Õ9ëñ½-³:ïT:Ç­*?$>>àª7>àª7hí;hÜV>OR>0@=?ño>ÿc(>c6?:êq:?f;£ÈÖ:jc9?d¼$>·õª7·õª7¹ü<I?Cµ>_?ÛÐ>­
>r¡Q?íÐ7Á%;9Ç&»<¬h»9 »9[1?oá$>1«71«7¹ü<Ì?ùà«>¼ÓI?ü¬Û>Ü>;(4? 7»ê8­=Ñ½8së91c3>dé$>« «7« «7¹ü<%«x?)ë?ê)]?ì?r-¹>pÊT?Aí8Ü97±>St:I :¯qC?vô$>$6«7$6«7¹ü<!f?û'?§'b?R q?úó?OzH?Ô;À:Ù­:ÜÜ:?ö@3:d²90?Ä%>K«7K«7¹ü<Ø?ç#?N?á?o°>ìèJ?:K:¸Ire9zÚÏ½´é ;yÕ²: Xf?V%>a«7a«7¹ü<È£¸>edu>@?,R2?Zó>};?==(=ÜwM?¨cK:X6:¿%?I3%>v«7v«7¹ü<}Ë>R÷z>µ¢O?oöÿ>krµ>þ4?/\9)a9u²?è39 öO9êvÝ>¨<%>
«7
«7¹ü<·?ábµ>2¹S?_öÛ>3>:Æ3?ÃO9[9qr>Óyå9÷v9Y½L?_X%>¡«7¡«7¹ü<¹jB?%ô>õçK?ê±Ö>Â¬>X¥<?xµ¸ªlU9VÅº½iù9Ô*í9³¨?a%>ý¶«7ý¶«7¹ü<i*S?EÐ>SÇ?Ûj?Iþ>ql?}´Î9\ó­9?¤ZÑ9xò9ndÝ>c%>wÌ«7wÌ«7¹ü<ñ	¨=dE=ÈîY?Ö£>;P>>?n­:Èiy:¼¬1?{Ú«;ª?N;ÔNU?z%>ñá«7ñá«7¹ü<À~?	±¸>_K?,È>Ð²>M/=?-¸¹&Â8éäd¾­:öÄ9L;?%>j÷«7j÷«7¹ü<PO?Îÿ>Tl??´?Ç
x?ç 9+9Un?ç 	;:bÉn?I½%>ä¬7ä¬7¹ü<î÷õ>ûë>9K?íXÎ?²à?5]K?+P<Î<<OX?ïw::&:*H>?§Á%>]"¬7]"¬7¹ü< =¾Ü¹<E2?_j=k)=l1?0
¶b_®9:e»ÉíÀ:Ï$:7À=?CÓ%>×7¬7×7¬7¹ü<æµ>@(>¦[E? 	?·ÁÃ>CS3?QÛf<æ·<­M?z9¨9§ÂÓ>pØ%>PM¬7PM¬7¹ü<É44?=ü>¼ä6?VÍ¡>»ºk>2·/?Z¢Ò8§±8&å?mÕ$:Ñeì9x2?>å%>Êb¬7Êb¬7¹ü<jb?¾ë?fI<?|?ªÔ>7?¿Ä8¸d96->):SÏÜ94D?Xë%>Cx¬7Cx¬7¹ü<¥ì0?Ælâ>«H?|±Ù>hG>ØC?Ù9ÌW9hs>óë9æ9a\?´P&>½¬7½¬7¹ü<RØ<â¡<þ
+?uÍÍ;ñ£;\!?-,¹æ´9ä¾¤¾®O¸[9ùâñ½~W&>7£¬77£¬7¹ü<Z?ª{»>sM?ÁÖ>ß
>Ô@?$¬9Ç83:l?e;O:Sû?èX&>°¸¬7°¸¬7¹ü<?.I¶>¨÷C?ØÁ>9>%ª0?·%9¾9Íä?P°:ÝÖ:eì$?å_&>*Î¬7*Î¬7¹ü<òT ?Ö
Õ>¦@?ÃS¯>q>#È9?,§ô·û³ý87Þö½B,8TÃ9Ü;²=¯«&>£ã¬7£ã¬7¹ü<n	?·g»><¼;?lù,?Øó>5?9ò8·«9c¥v>°F:ä:ÁD?O®&>ù¬7ù¬7¹ü<l?gýÏ>79D?×Í¹>x>$3?ñR¹¸·¤9s¾«Öd9|x9{¢Ö>Îà&>­7­7¹ü<6ÜN?R	þ>uP?«£¨>¯²[>/D?¾ü²8t/~9ÜC4>Q<×9

:xÇ>Çé&>$­7$­7¹ü<Evb?¡?ÏÑI?î<!?©¶Ú>Ü¹<?¹ØÒ¸-ºq9ÅK_¾];E
;ûÿL?wê&>9­79­7¹ü<'ûI?¸K¾>&Ü?%Ja?ûü>úc?b9Éµ9»ô÷>¤^s:-:|^P?£ë&>O­7O­7¹ü<^~>Ü*>µì>?Y?lÈ­>w\H?âý=@
³<	U?[Ë;ÇA;Þ±H?T'>}d­7}d­7¹ü<Û¼Ò>ÄU>ÂÚ>?Qê>ëÔ¢>è18?Â58êóo9SêÁ=v!+99Ä¡>'>öy­7öy­7¹ü<²Ç©>>°O>FQ?y?ñqÀ>ÿB?"¼£7Ê_/9}o=}¾:¶4-:ÛÁá>h%'>p­7p­7¹ü<Cx]?'e?­G?+/?ÉFÉ>^?)wL8KB-9>2"9éó8&¯*?Þ?'>é¤­7é¤­7¹ü<3÷>¯×>¸ôE?@G>Ñ¬8>#:?;¹¸ü89úí:¾°¯:ú)P:X?qA'>cº­7cº­7¹ü<Ùk¼<<Íê5?-w=Í?=%?|ÇÛ9ìÛè9Îñ>æÇ[:ó
T:í©?tB'>ÜÏ­7ÜÏ­7¹ü<%uA?Æ`ü>æ;D?ÔY
?6Æ>~¯2?7Â8ì 9^ó=?á8cA¨9r[+>.K'>Vå­7Vå­7¹ü<Ð¾<a×<11?¬¾M;Ì9I;äß?÷¹}9éP¾#tu9|´9MµT?n\'>Ðú­7Ðú­7¹ü<d¤=üö(=y?óW=	þ<Y?ßB=ø
=m.?{<"Y/<dzQ?ö'>I®7I®7¹ü<òdÙ=ø>=ìÅ6?Çj>¯g3>	'?XS"=/É<×N?Ë;³¼+;'ý??¹¦'>Ã%®7Ã%®7¹ü<{\?C?µ>BPM??q¯·>d8?^,Í¸:è8U-â¾¸yð9Ð!â9s?Ö±'><;®7<;®7¹ü<»û>g[>YùJ?w~Î>Ù£>¹{5?Ú}8çR\9DQ¹=Çy9=a£9Ü>xÁ'>¶P®7¶P®7¹ü<Pg,?)á>¥C?^s¶>ìÛ>û;5?¸Ó¹7k9=ïE.:3ºñ9$8?ìÂ'>/f®7/f®7¹ü<Vµ<æ¾<Ç-?¾Ô½<Û<Ó%?M9"=·9>§Ä;µ¹f;E1?Þ'>©{®7©{®7¹ü<oÞ?o=¨>-J?;A>ºxA>J4?Èô·+9Ð[½àÃÃ¸Cqv9z[K¾¨à'>"®7"®7¹ü<ÌP=Ù°=¶8?vv>¹ã7>O©+?6B?:?:'?ü^;Ë:;öä:?ü'>¦®7¦®7¹ü<Óö>§©>I:?¾W>Ã$>'?áì·¬9V«/½¨9ô[o9ß¤?9(>¼®7¼®7¹ü<v~é>>ö¹_?EËj?e?ÃëC?±9;97^?Pð9> 9¶2@?§(>Ñ®7Ñ®7¹ü<	?×Æ>fM?îN­>Àt`>
ªE?¾7¹b<9¾\b8Õ¶»9aZ=$6(>	ç®7	ç®7¹ü<ç_?º?É·Z?¤À½>un>S¶K?øk³·¯u9/ ½)£ô9µd:¡%ð>8(>ü®7ü®7¹ü<a±=Ú<úø,?§îô;às;²?å6»·øb#9Ëª½~pu¸=r84Öð¾ã@(>ü¯7ü¯7¹ü<]?.qî>çm?þµp?Ù+?¨£e?Z¥8ÓG29°T>þ:Åú9Ák	?aV(>u'¯7u'¯7¹ü<ý>¬V>>ñN8?q¶><¥>::'?N¦:ÞÎe:²9?;iO&;ER?ÝZ(>ï<¯7ï<¯7¹ü<#>êæR>q?9?Y%?%|Ð>,?/7²ÄT9p%5=¢â]:àM6:rÊ?i(>hR¯7hR¯7¹ü<Ö=wRß<ñ0?aø]<êì!<òv/?rg8{A9S¿­=@¨:eø`:÷(?#j(>âg¯7âg¯7¹ü<C=¡>ËiU>*jA?¯\>X> e-?¨ì%·k¯9à¢¼x:mq:Y¢?D(>\}¯7\}¯7¹ü<KO?õ?¼WJ?_ë.?s~ì>ÈX=?6,9{Á9ûÚc>[?Ó:Ú&~:¡ÈT?(>Õ¯7Õ¯7¹ü<Gèû>¢>àdF?¦°Ê>{t>i7?ÆÐ8g÷8á¥>ê :Ýÿõ9µt'?è(>O¨¯7O¨¯7¹ü<ä
¹>Xvl>êTH?@ø?I±>7x:?¸i<9Å½~ã
:õèÿ9Eð
?÷(>È½¯7È½¯7¹ü<>ÈÙD>}B?%?hà>N!2?A9\#¦9»Úó>d¸2:Âj:.?#£(>BÓ¯7BÓ¯7¹ü<$³.?-Ó>ÇS?5÷>³§>ý¯<?Ý¦´¸Ü.¯8ïþ¿@e9û/Ê9ù!>¾(>»è¯7»è¯7¹ü<5Ëö>×!>Q¥O?Ð%?úmÇ>ØØT?1·çD9ò_5½ïá:Re:¢P?ë(>5þ¯75þ¯7¹ü<Ì#6?9_>Ð?y@¹?lÀ«?>×=¬¹[=êÆz?ÿµ°:';÷9ú¶?«!)>®°7®°7¹ü<'5/?²^ >Â×?rr?6?«4d?{!9÷9Ù>)ÈÐ9u¶9½Ô?	G)>()°7()°7¹ü<ZÃ?¶8?C?Í<C?Íö	?#5?l[·s`9c½>øµ;,b;Í÷M?çI)>¢>°7¢>°7¹ü<kç>¿Å7>#9?Íåä>s4©>(-?;=!¿<·	I?"
9sZ49;ËF?þ^)>T°7T°7¹ü<.?ILç>p(A?vº?c1Ü>çf0?¸âR6B+O9ÝK<cíp9iô¿9õ§ >ú`)>i°7i°7¹ü<©¸>Åj>ZJ?ïE/?xDð>ü¿:?èØì9è­9ª.?äÑ :HJR:ÏÆC?ý)>°7°7¹ü<³Ò=Ä=	ÜI?¢=Ð>ak>Ç@?LþÖ:7:b5?Òò:7@:«?)>°7°7¹ü<¤çS?2t?ÇL?
?·QÈ>ÎZ9?øZ¸X~¤9ûÞÊ½²eû9³Ä:wð>²)>ª°7ª°7¹ü<ÛU·>´G>"5?±>3l>*¨&?Sçö:£X´:#=/?	ñ ;ãáè:õê0?\°)>{¿°7{¿°7¹ü<¸7?É{Ú>DW?,?3§×>ÓL?íëz9o9oè>óN®9	Ó¾9Ò×é>h½)>ôÔ°7ôÔ°7¹ü<Ç.?£&å>6yB?ô]á>@>m$5?t=è7ÆbÅ8%>	Í9µû9>V¾)>nê°7nê°7¹ü<j?Ý¡©>bwV?þè?Þ"«>?ÍL?ö7Æ"9ä<à}ã8´9ÛD>­Ð)>èÿ°7èÿ°7¹ü<$m@¡ö?ÞEp?¹Ó|?yvá>?Òõn9#a9Ú ?JUF:¤l:¿Ú<?>Õ)>a±7a±7¹ü<Z$?ù¿>C+[?-mè>´_>ØE?Î"é7Ý¡\9A=,9"9Jv?dØ)>Û*±7Û*±7¹ü<S$>ûøê=¦3?«ÕI>©Ö>¥Ù&?R
:Ëçe:~~?=:gbY:³?Úú)>T@±7T@±7¹ü<ò$?[ÜÔ>S`F?Ú²>}Æ{>5?æ¸BÄ8V¿PW49$D»9zv>Zü)>ÎU±7ÎU±7¹ü<%yç>I-¤>¥w4?Öb>.+>¢n)?p0G¸9»Ê¾Ø%9»ø@9Û>î*>Gk±7Gk±7¹ü<	u8?sØ>ðZ?ÿ¤å>và>ÙD?ZÕ/¸eèï8² ;¾ÝVu9éø9¥Û>#*>Á±7Á±7¹ü</T?I.?É-X?Ðbp??O?õT7æß9a=õ:ò9­o9,LR?Ì-*>;±7;±7¹ü<0?Èdµ>¾¾X?Ád?¶?Îÿ@?ê ¢7^£9uþ<ÏSW:âÙ:%3?Ä6*>´«±7´«±7¹ü<¨¦>?õ>`¹F?yK?°>«a@?`¿7zê8DMÑ=ÔF;z?;â<?ï?*>.Á±7.Á±7¹ü<d?q1©>7B?¡Z>0@>_2?-¸UÖÐ8þ<¾¥<;9.W9M`Þ>ôY*>§Ö±7§Ö±7¹ü<)
?jº>Ï§A?Ö>~ga>`0?Ë·9g9Ápa½k!;8ë9/©=Ë*>!ì±7!ì±7¹ü<ø,.?ÈÏÙ>£¶L?2ðC?(?Lº;?@i®8º#è8VÀ>ÅWÖ9½%:tÎ>x®*>²7²7¹ü<%QC?í~Þ>~º`?À©>?bfä>ø³U?#Ê
9Fg9Kt>mÁ91ý9"ÀÃ>Ðí*>²7²7¹ü<¬x?¹Ð³>!F?VYÛ>}ø>,5?5LÔ·
9¢¬>½z
Ë:RL:0¨*?5+>,²7,²7¹ü<½b
?àÓ>}êy?;Õ>gz>ñDZ?Ãa·¯¯9åà¼Ø^Z9¹A9+Ã?å
+>B²7B²7¹ü<Gr ?Â>ZS?4ÿh?£?K2N?ÂfE=ò<TP?¤A9[Ñh9"ìÔ>Â+>W²7W²7¹ü< !?võÝ>«Ö9?@Àõ>=%µ>´¦-?NÜ.9Ù½9Äl>.¡,:r:,?4%+>úl²7úl²7¹ü<ºèÎ<¹J<ËÇ<?5=Þ=»ï0?ìûW93ù9©Ø>¬ 8( ¢9y	ü=Ó;+>t²7t²7¹ü<ÙÊ=ù=,.?õ¹;ZY|;U¹;?Y¸L÷y9-¶½}\.9ò9k:>J+>í²7í²7¹ü<:v&?¬ÓÞ>b>??®,Ê>â
>ÝT+?»ø8|ÀH9Î+H>æ9|$¬9oÝ>m+>g­²7g­²7¹ü<äÇ?é2²>WË_?$£>ì%+>àM?¥ºR·ð°39þ½!909`?k+>àÂ²7àÂ²7¹ü<O?dTÇ>ÚKL?ýè?KùÒ>??çeL95µ9Z>)Å8öä¥9}u>´+>ZØ²7ZØ²7¹ü<7»à<ÉÃ¨<«r*?ÌÛN=ü=ó+?é8¸Ò
9´¾Úú8
¨q9ß>³Ø+>Óí²7Óí²7¹ü<²f=?@ç>«Q?ä?õÁ>(O?9H89:x?A:}¯h:7d(?¥ß+>M³7M³7¹ü<W§û>¨>ð%]?ÿ±Ì?F´?IK?±Ñ=¬3°<X7X?6a:>ê9Tv?èí+>Ç³7Ç³7¹ü<VéÕ<Ä <Y*?Ú+ä:[;ûã>v|(¸jU8j¿»4¸:9ÕP¾Öî+>@.³7@.³7¹ü<9èA>©x>Xõ9?¼7ÿ>V¼>TE-?(¤=Ã[¦< »P?hç9?Þ9ý~?=÷+>ºC³7ºC³7¹ü<
@>hÔT>î5?>ì´O>èö(?£r:Àò:ðëQ?Vi;(&;mÀ3?Ü,>3Y³73Y³7¹ü<8b;?GSú>«¡??L¤>Øj>$ú3?\¹¬8í9{+>×A>9¿nù8<DC?A,>­n³7­n³7¹ü<}®?ÄÖ >üÿO?³îã>i >à5?Z#Y·¦920®¼§9³Ý9òv?î,>&³7&³7¹ü<Ü??,?L?m?Áà²>ðè7?'9ª½84Ö4?Ú9Â.9P?6%,> ³7 ³7¹ü<àwQ?
õ>ÖZ?Ò.?
Àé>ø¨>?7Ì99jª9áq>"Ý°9t±9èþþ>,>¯³7¯³7¹ü<©Éª>2×Z>¦ÉG?Õ¡?W/Ñ>+9?TÎ99ÀÐ9y²>Ð¯9½¤À99Ré>â­,>Ä³7Ä³7¹ü<Ù(Ö>ä>õ'9?òW> >ù+?ýd8$QÂ8ù>-Ü9xaé8Bî?½,>
Ú³7
Ú³7¹ü<ó	A>[÷=üÈG?=Õ>÷>ü9?Üº=²=`?^Ëè;ÓF`;}Ü?É,>ï³7ï³7¹ü<[bE?+Î?k&D?Ëc?39?C?³í¸É!9¼¾
:zôÏ9¢ó9?ÉÜ,>´7´7¹ü<2>">2Þ=$í:?XéD?d$?³§-?:Yú§9ñVL?JBº97KV9J^?úë,>y´7y´7¹ü<N4¢>=ÑO>ÂÏG?¼ÿ#?æá>ÀÙ9?	8ivo9å"£=q²¥9ÎN¢9=¬?¤ö,>ó/´7ó/´7¹ü<Ø'V?âh?O?©¡ø>¯¥>Ì@?×~9mK9º9s>cÉO:Ñ:7g5?Áý,>lE´7lE´7¹ü<e>ñÈS>68?1´>>,?Ta:8^ù8Ø?>È9®Ó9E«>q7->æZ´7æZ´7¹ü<ò?:?Ðê>K?'U?¾;Æ>¯;?õ49['9÷±>Ìµ²9¸'à9KÌ>ás->_p´7_p´7¹ü</=BÙ<óJ8?¹;RyE;Ä<?Ð¹
`8ìÖ¨¿ÖiÒ8à9I2;>í->Ù´7Ù´7¹ü<Üµ^?û4?RK?§fd?&?Ã%@?Îº9Î.9{?Î9rº9FÏ>?->S´7S´7¹ü<w2?´¿§>S±F?<]ý>:?¦>.C?´ß®8bþ9«?>Ro¨9¾U9.X?Ë¯->Ì°´7Ì°´7¹ü<nè>ªK>É F?áÂµ>½{>ôS9?æ89u]
>©9Åá?9[A?Iµ->FÆ´7FÆ´7¹ü<Ñ>>>£é2?ì>ÞÃ=»«+?´o=±Ì=?½L?Û*~;H»$;\~E?u¶->¿Û´7¿Û´7¹ü<:?aÎÓ>Æ	9?öéö>>%³>·k0?£¸ÎÚ8¯#¿&1:V#f:»#?
½->9ñ´79ñ´7¹ü<>V/>vd?j³#?©äÊ>N?ÿ¢<cF<ûTR?V-<"B¹;4o?äÉ->²µ7²µ7¹ü<U´?â¶Ç>£nK?«?t´´>ò;?Ó9d*Ô8Ñy!?ðtÞ92":9Þ>ÇÒ->,µ7,µ7¹ü<»D= =

9?yµ=-W=^`3?P+9¾h9Ì>3©:íÿ9#ó?	í->¦1µ7¦1µ7¹ü<=ò6=çê3?ùo>_É='](?÷S:Y:?îË	;£Ô:(û%?qñ->Gµ7Gµ7¹ü<	±P?n
	?AèB?ÁâÁ>ÑL>B-:?Ãè89ç
?9Ä÷>tf:	 :ãQ8??.>\µ7\µ7¹ü<î??Eò>ÒîJ?½®ô>i>J?°Þ8u89T>{ð9³~¤99Ìõ>Ñ.>rµ7rµ7¹ü<À¸­>Ë&_>@KG?ùý>ÓÃ³>"×4?ú^þ¸
!B9¸§¾Jg:¾5:K8N?.>µ7µ7¹ü<¿>à¨t>TuH?ÄÜÄ>Ù>.4?zþÆ¸J)9Bu¾ç~9Þg9¢h?Û3.>µ7µ7¹ü<Ë÷>2>Ê<b?ùT?¬?FO?,;9\'¢9O>[§9¯x½9oâ>5.>²µ7²µ7¹ü<ÏÛ>¼>ÿB?Ø¤N>?E>Ì0?2Ã6m}9*X<¹ :~«p:vö*?3:.>øÇµ7øÇµ7¹ü<añ
?ñt¸>'ÿD?¾ø>²>¦·2?Ò·×ÅS9l&½­
:Ñ¨Ô9\W*?Ø:.>rÝµ7rÝµ7¹ü<u?q¬>G?~0«>Ï,g>¡=?0äé6"h93ø<<Ho:¶$:Vó9?â>.>ìòµ7ìòµ7¹ü<À?É*¹>YóU?ÎÓV?Z?GÒ??¡Z9¼;X9Sk?n9+:¤Å>xU.>e¶7e¶7¹ü<"gÄ<üÜ<á*?÷ì;®Z;ñ??­¿º¸^ÞÅ8üñ¾<x¹n9iÖ¿æp.>ß¶7ß¶7¹ü<µ¢?ÇÇ>/=?þ¬>}µ>IË,?üð89£ú=)eÁ9Çå90w×>3s.>X3¶7X3¶7¹ü<là>ãÔ>Ó+U?'·>ÞV~>98?è!¸mé§98Z½,7ä":9ßÚ?=.>ÒH¶7ÒH¶7¹ü<Û,>Í×=­L?¥H?½É	?Ád:?ìW<MÈ;uB?ÄÀý;;ÇÓ_?.>K^¶7K^¶7¹ü<ÂÆ)?ª·>Ü£l?ª¾>Úl^>üÍZ?39Âº97yÎ>»¨9ºF97Y?ê.>Ås¶7Ås¶7¹ü<ü?	>):?Ë?>?ö=&>c=v?Mè¾<M¥M<%§m?ªÊ.>>¶7>¶7¹ü<·CÙ<<6,;?zÿW=ÈT=Äº/?I&R9:9%Ã>)H<RpÏ;­Â5?tÑ.>¸¶7¸¶7¹ü<3(?a¨´>Xn?vÊÑ> ïn>uÆ`?,¸õP¬9Ó½ö¸Ý9Þñ9­ê>RÔ.>2´¶72´¶7¹ü<Uú$?Úß>]«<?&Ä>È1>*K/?Ã? ¹åÅæ8GÄ±¿1Ä8`ð 9UM>á.>«É¶7«É¶7¹ü<ã?ú1?Ìxl?5±Í>v
{>è¾Q?Ç8ààá9=9Öço9J:
?ðá.>%ß¶7%ß¶7¹ü<Öº&?W§Ã>±'Z?x%?Ó>ò¼H?3Ï¹å©09± æ¾þ³9A9±nm?mÿ.>ô¶7ô¶7¹ü<î>&->^,@?i%<?D?¤ß8?í=Õ¬<$æV?'¯;ê];¶úI?³
/>
·7
·7¹ü<Éb?¿	?>R?xW'?]Ü>;9B?ûìò9¹Ú9}E?«îÏ9ÔO93?û/>·7·7¹ü<;Nè>^>©X?bÊ?|õ±>Yv@?ÀK&9ðÕZ9Â>  9¦¬9Vní>X#/>5·75·7¹ü<¼Ø¤>®h>Ý]5?mé=?ã·=Ë"?f=|ÿº<´±J?1tü:pÁ:Ï'?ôT/>J·7J·7¹ü<5Òr>÷">_¸>?ÁXP?x¸?Q3?Û¹Æ´39ÙÞ¾B«9QÍà9ý×Â>ÑÀ/>þ_·7þ_·7¹ü<Å?¦ð.?íPU?ºº?$ë>âV?·è8ãf¢9\î6>µf:Ì(ë9³ª?È/>xu·7xu·7¹ü<Y¿!?³Ö>£Ü@?·>¼aM>­¨;?Ñ¸¬å{9W½+×<9Ðs<9|C?OÊ/>ñ·7ñ·7¹ü<»õ,?KYÖ>N?@>S>_7?óv¸ìÁ9Äº¢½ \09®õ¨90>aá/>k ·7k ·7¹ü<k>Äs;> @?þ"h?É\'?11?´R7=Þ<êæR?Ç{09Ã)9h?¥ã/>äµ·7äµ·7¹ü<õö?Û<?Áð}?U<9?y§Ç>(m?¬õÖ9:u½9²:?
l:EuS:Çä?Æä/>^Ë·7^Ë·7¹ü<0"?'È>§pO?×%Ó>ÒÒ>E?%¢¸tæ9T¾r>9NÒÎ9çìk>0>×à·7×à·7¹ü<æ?«°¼>©ÞL?4^>ø9>ä>?
EW8Ü69f¯>ó³¥9ê­:áÛ>õ0>Qö·7Qö·7¹ü<ö°ú>î¡>û(F?z?¶4(?N>? R<®lþ;^ÖS?£[9(YN9>?¡0>Ê¸7Ê¸7¹ü</È)?ç>¨;?ã¸Ø>¼?>2.?N·ò9/ó¼º9ÚÆr9ü>;É0>D!¸7D!¸7¹ü<Û>²>£Ï:?që>ÅM>:-?	Ûã8Ts9>¸o>HÇ9À9&§?:ù0>¾6¸7¾6¸7¹ü<É?_AÁ>Í¯H?d³À>×?>ýº7?Q¯¹ö¼9·¿vÈ~9Dè9£Û>I1>7L¸77L¸7¹ü<KP=°L÷< W?}>¿=6D?¦,T8Xd9À"Í=³
2:¾é9ÎC?
1>±a¸7±a¸7¹ü<US=S"=õ1?q>½qå=»n'?Ì!:Áï9],?1S$;*ï;a"#?'1>*w¸7*w¸7¹ü<K?§§>boT?fé?³7?åCD?Án$=ÍúÂ<äW?I9)û8uS?¡>1>¤¸7¤¸7¹ü<^þï<¯«<Lí2?Öò9=&=Y!?LU¹ê%9V3é¾òY;KB*;ÅÙ#?B1>¢¸7¢¸7¹ü<½EC?ô¤ö>ð­J?®q0?|ÎÞ>ÿºJ?Xm¸L9¾"ñ9×ã9·?ÜE1>·¸7·¸7¹ü<ë>+i>fD?véA?a°?©9?T<÷T'<<P?]
9_[9Ï>G1>Í¸7Í¸7¹ü<ðÌ>8²>(_E?ß_ø>ö°³>ãì0?åÙ¸1ªj9µm¾Íªù9SVÝ9!b?êJ1>â¸7â¸7¹ü<ÐúÜ<<×E1?Ã;ã±Q;ªJ/?=T¹ÝéÍ8Ûî¿²¨8nÚA9¦Ç^>P1>ø¸7ø¸7¹ü<¬?ö4È>â
G?ûÊ?3kË>¦/1?î¹í´Ý8ãX'¿Äç9Öça9â?je1>}
¹7}
¹7¹ü<º&>øP>{¥=?4?7?Â	3?HÈÍ<8y<·aS?èöT88ËÄ>m1>÷"¹7÷"¹7¹ü<·¨¡>Þ\>:_;?Á8>-ü>-3?µ=»"±<º'P?º¹e;";[Õ4?¬1>p8¹7p8¹7¹ü<=
n?q?Z?Ð*)?ã>úV>?\`89É=T 9ÿ9è?Ó1>êM¹7êM¹7¹ü<îÜ?Òv?¶AX?-O?_Ùç>(e?M 99ô>Iq=99ý9ãU¶>ë1>cc¹7cc¹7¹ü<Ä?â?yX?ÕhM?c"?ûF?Ôs9ê«9óµ>Ü9z°9!Ô>Úú1>Ýx¹7Ýx¹7¹ü<Ùsm?¿	?ë¥\?:?uG1?*FC?ÀC9þ:9ùß?QbÔ:H³J:r?R2>W¹7W¹7¹ü<*)	?¬>xK?Pð£?Bè<?à)^?/»=é=áåZ?Þv<e<7
i?.2>Ð£¹7Ð£¹7¹ü<3×>²{>éF?W"¾>¼.>z9?öi3·Òó(9üì½NÄ8pæ¡9m3>2>J¹¹7J¹¹7¹ü<1Û1?ðuæ>äE?½ð>³N>]O:?·ç¸°9Ò¾â½Ñ9:yeL:Õg=?è$2>ÃÎ¹7ÃÎ¹7¹ü<¥¯ù>Ç>£°U?óä?zÆ>n<?o®Ë¸7s^9fj¾=Ë9Ö½:E¡­>-(2>=ä¹7=ä¹7¹ü<Õ>//Ê=æ>@?µg>ú(>áú/?¾
 =Â<ò¢R?^'9$Åa9Ç½>q.2>¶ù¹7¶ù¹7¹ü<'ç?Ç>¨ã9?jÕ>¯>õL0?ª-õ¸~öb9âE¾,·9´Ùa9é*%?:2>0º70º7¹ü<-?Y>ñÜ?,ÜD?Q3>kG?ál¸s(9Hÿ3¾±¸B9Qj93½Ô>:2>©$º7©$º7¹ü<e_:?z¹>??R?.ó>j7]?Ð!8}ÓÕ9,È@=¼9&}¦9©ï?P2>#:º7#:º7¹ü<X;?gË>£P?½©?>ª^R?lÞ¸à`i9Öûs¾té:XE:B@J?ÊQ2>Oº7Oº7¹ü<öy?ÿØ?"I?½°õ>ßº¤>è>?Eó3¹æ~f9ÜÇ¾{Ð:!oq:s¦\?X2>eº7eº7¹ü<c?zòË>|E?í>wÂ >$"=?ç¹s?9rú¾pÚJ:ª9ºµ?a2>zº7zº7¹ü<Û©>æbb>@?aiô>üç«>«ü5?ºë'¹£/9æÀô¾ºá?:´Ôí9dN?ís2>	º7	º7¹ü<ßª
?Çº>7`B?´ø>ê)·>®-?ú¹3¸Jq9)«½9|9:â!:%r6?u2>¥º7¥º7¹ü<

 ?AÖ>Iñ>?ù?Ð>àõ4?q{O¹Ìfp9ÖñÜ¾1` ;bÆ:ÊMO?Õ2>üºº7üºº7¹ü<³Ý>â>EB?·>«>ò"2?u·«-^9«Ì½  ø809ä¿W>|°2>vÐº7vÐº7¹ü<á¾>àz>/C?MÒ>oZ>n/?1¸µ]²9ÙAÓ½}#:}':/þ>ºÄ2>ïåº7ïåº7¹ü<g%?tCÒ>×ëH?Á|?Ô>>?Æ¸TT]9´0¾äXï9·µ®9.[/?}ù2>iûº7iûº7¹ü<ÝÈï>P«¢>®<?¥>¦/P>.ä'?Èk86(9û2>u­L¸¾Ã´9Îî½ý2>ã»7ã»7¹ü<4ÈÒ>Òy>éþW?ìA?þì>yQ?=3)=¬!Ñ<O?0©8\^9ö)>'3>\&»7\&»7¹ü<WÜè=6o =½È9?C+>	`þ=[,?Jìh:Ïuî97z?ô
Ò;Ñº;w`<?Ö3>Ö;»7Ö;»7¹ü<ðÏ>/>]C?z¨O?á?|Â9?R"?<]Íí;¶ÂM?s¥9£Ë9Ï>?.3>OQ»7OQ»7¹ü<K¼>?ü>RA?!é>¶C>3?Å©Ð·{Â8óN	¾i÷:9òz9»¾>23>Éf»7Éf»7¹ü<O!7?­\Ü>-¿T?éR?lË¹><H?Þî¹à9ðNx¾³4:ù²9#<?Âº3>B|»7B|»7¹ü<¬A?£Ýó>°¦J?ÚOÅ>|>9Ì;?ÉgÌ¸he9¨÷c¾ñÛ9åÊ9LÉ??U¼3>¼»7¼»7¹ü<%´;?ø¾õ>-C?ËF³>p>©2?Êùø8¸F[95V>B·9¤Æ59dK?ÛÄ3>5§»75§»7¹ü<y°9?&áÕ>B^?ìë*?·ã>&@?mâ+9w§97²>JD:ÈÅ9~?
Ç3>¯¼»7¯¼»7¹ü<¾¨æ>I¦>«iA?qã¬>¬×v>iM3?²mÇ7z«9éÜ=×³:£QÊ9iq*?.Ñ3>)Ò»7)Ò»7¹ü<¢XÀ=±q={0?chC>;h>¤(?âËE:._:Ã]/?S;ªº:°NG?üÕ3>¢ç»7¢ç»7¹ü<hÌå>~µz>ñ¥j?Ôd?·Ç>üK?¡¾.8W!9ëÃ =æúb;eNø:Wj?Ú3>ý»7ý»7¹ü<s³>hmm>¬|A?ã>iæ¢>ZÒ2?én78ÛÁ9¿<´O89Ò 9S²?YÞ3>¼7¼7¹ü<gß½=b =Å:?ñê¾>¿>9?90#=ËßÃ<éGU?xQF:³:¦¾@? 4>(¼7(¼7¹ü<ù/­>Ça>¾^D?F?±Ý´>
>?Ç#	=hóª<#^M?£Á,:p:?.4>=¼7=¼7¹ü<ó ?ëÙ>êÁ<?;m >nÆj>î.?á7ÍøÍ9õV°<m93à9N\_?`F4>S¼7S¼7¹ü<ÐÓ
?èCÂ>ëå:?hX>ýPH>?.?¤â 8ê}9£4">¼V9Á
À9£>4>|h¼7|h¼7¹ü<¬3?Ý ë>C?4h?St$?¶¤4?è9`7K9´>å):îO:,É?¦²4>õ}¼7õ}¼7¹ü<|V)?¢Û>o`E?^Ë>zR>Ì±0?nÃ90Ð¯8ò<?õ-º9Vâ»9j­ý>Ä4>o¼7o¼7¹ü<¤s#=s¿<ivZ?ëH=þa$=.WI?ðx6ç9$<væâ9­F9ï^?-ä4>è¨¼7è¨¼7¹ü<_âP>Õ&>tÆ:?¸k¯>N>ºÌ(?Ï=FÓ0=-ÏJ?«¢Ï;R";Ü G?mõ4>b¾¼7b¾¼7¹ü<ø"?þMÔ>¸D??i8?y?0?c7:èâ	:+þ)?9ñ9¬á>÷4>ÛÓ¼7ÛÓ¼7¹ü<ßë%?Jæ>·q8?;Ã>È>K .?ftâ7
>9ò&=ª$þ9S8@:!<©>5>Ué¼7Ué¼7¹ü<,Ðf=Ú"=V»5?ÆB><Á=W,?¤gí9ÇüÃ9Ã?Ì89¾9þÿ²>5>Îþ¼7Îþ¼7¹ü<v2?=½*?öµG?ã?Ts¼>G?ÉA8IÃ[9á:>bÖ9Z~:}4É>¢5>H½7H½7¹ü<Ä@N?ìÔ>±úw?¦=?®®>Ó?êÓÎ¸ü:Ò8JÛû¾P9)e9"e%?5>Â)½7Â)½7¹ü<ÌP?ú4¨>ÕÀ?ùx?(Õþ>e¤y?ÌP¡8­©9zó=ñÎ9õX£9)"?t 5>;?½7;?½7¹ü<Q?×¯©>¶üM?"ú>>×®>	7?0D¸5j9úè¾ÎË9w9\£?ê>5>µT½7µT½7¹ü<§Z?	?KÐJ?Y Æ>	>BóA?®ë8B9*w>Ê®9­º9@¿î>ýN5>.j½7.j½7¹ü<íF?¶ØÉ>4{?ËI?ò>T?:89#\99Ö>hD:ùÊ:¥ó?y[5>¨½7¨½7¹ü<Ç?Lç¹>TäW?@º>aÁj>~sK?fd%8D79øÑ>y~`:Ra-:F¼%?5>!½7!½7¹ü<¨?è ?e]?Ü
Ñ>:>¹ÞQ?V#·Ô<²9ßHj¼Ðv9i°«9öÎ·>5>ª½7ª½7¹ü<¼r¦>¼^>BN??P½>ð>ë°0?Õÿ1·©j[9\­Ï¼uµ9z!g9k>L5>À½7À½7¹ü<\b?{â´>â[;?ç)>?>­¬0?3p[¹ñh9üñÛ¾ïî^:qÄ3:L¼?5>Õ½7Õ½7¹ü<ï?å~Ò>ö8?^í>Ô1S>nO3?<Í¸5YR9y¾ü8û9/Ø>-5>ë½7ë½7¹ü<|àÀ>e4p>`M?c>]X>2g;?À÷ã·k_9³½D:\Õ9Y0?R¹5>¾7¾7¹ü<ÄÜH?Áû>aL?
ì>N£>£>G?Ô:8Ì9®r>rª9ß¤:;>Ó5>û¾7û¾7¹ü<U]?v£?F?ÛT*?ã>"@?Ãx9o4Z92&§>F:c¬W:T4?ýð5>t+¾7t+¾7¹ü<õà	=ßQÅ<Éá2?W;ý4;Ö?*æ71c9.×8=ïOç¸,÷³9-$¾³ó5>î@¾7î@¾7¹ü<&<=	= /?Âã$= â=Ó¤?ìñ9è¶9Û¯=>£¨:½E:ÈÞ=?16>gV¾7gV¾7¹ü<"D?ø8º>22M?Þä§>g>ð9?çtk77è9ÏeJ=ú¾9v°9è	?j6>ák¾7ák¾7¹ü<Vn?¨ß´>Âo;?óNw>÷Ú7>-,?;9Øp!9jM?\7¥8ñ9Þ>6>Z¾7Z¾7¹ü<SJ%?]?Ã>±¸X?°Ã?Ì>Bp>?húQ;aó;nP?úm:ð9Ç]?^36>Ô¾7Ô¾7¹ü<Ô}?D.?&J:?[?1ù´>|77?,¯Â8*¼{9ûE>óÂÙ9+ö9ótâ>N56>N¬¾7N¬¾7¹ü<"?Æé¯>¤LP?À?5=¾>8?£ßC·zíû83
G½·¯9®|9S2?_`6>ÇÁ¾7ÇÁ¾7¹ü<÷U?È§
?4E?kL·> ~o>¾îC?pû·\9òKe½C¸9d
É9<ë>j6>A×¾7A×¾7¹ü<	?!L¼>dU:?êQ>[Ç>t1?:8¹·þ°¢9v¹½qC¯9ê-n9p`<?£6>ºì¾7ºì¾7¹ü<sP?eà7?@?/k?Q¼>=?½~y81+Â9çx¤=t©92Ñ9*Î+>¾6>4¿74¿7¹ü<eß?4­>*ÞE?'Þ>ï_1>ûF?9{9T0þ>Ë*±;Lû;Ò+?{À6>­¿7­¿7¹ü<å6Ä>ob><Õ]?Y£Ú>Ék>:?¿78]9^>¤ý9$T:Óô>Ñ6>'-¿7'-¿7¹ü<¼?`ê?Êºp?Nú??æ>U?Hµ®9Æ9^Dá>é§90I9aET?ÈÖ6> B¿7 B¿7¹ü<1W?Ñ>ÏT?y?V,î>?N9M¥9)ê>Ç:´T.:÷þQ?'è6>X¿7X¿7¹ü<²Áp?E!?bh??¨Í­>vNy>?x2?)¥¢8æ§9ü÷=·M:¯Zn:="?
7>m¿7m¿7¹ü<ù5S?ª?aH?OCm?& ?´=?Õk¸<Q÷8¢t¾ü^µ9ä¥9»ñ?6S7>
¿7
¿7¹ü<Ïº÷>Í>¬S?Ï"?JêÅ>&R?6Ic9á·¡9å³>àª:¦z-:ÜÒ@?Øj7>¿7¿7¹ü<Ý;?Ü§ú>÷?? º>$>N]8?eFF93ã9_>J:Ï9?%7>®¿7®¿7¹ü<ÃG?_ß&?Ìh`?,¢?È1?ìi?ûNÄ:|:nñF?^@Ä:Ùj:ßìU?
 7>zÃ¿7zÃ¿7¹ü<*M>Ñ;>L2?Dd­>&\>°@*?v=Ï=ËN?96¤9E=Q><¦7>óØ¿7óØ¿7¹ü<}Y<?|¦ì>û¿K?è>?i
?<9?.2Ú8Uw9Bd8>ÀlÆ:Ï·:3-?Ñ¸7>mî¿7mî¿7¹ü<T41?ö¯î>º>?¼>Ë(>275?¸óÙ¸8ù4¾æâ´9?ð9e¿À>í7>çÀ7çÀ7¹ü<X
¨>*kk>5»6?)$:?þ­?R.?>dë<©F<5ûM?ë+9é¦+9µ0ÿ>³"8>`À7`À7¹ü<ZH?ê&ï>#»V?9|C?)?1q@?jp9¸\Õ9| ½¦Ã9Ä"Î9{úò>®@8>Ú.À7Ú.À7¹ü<ÌsU>fd>åD?Ö®?*Ñº>Êr4?Øó;ÍD;ãQ??à:ëV:n4@?î]8>SDÀ7SDÀ7¹ü<;?°=ì>9OK?¹¿>r>"ÍJ?åÀ8Äú9?_$>Ñ=9^ù¨9OôÒ>å^8>ÍYÀ7ÍYÀ7¹ü<Ïù??Ày?zA?á>b½[?<9ù¡9ñõ>ËÆ¡:0A:yV?L8>FoÀ7FoÀ7¹ü<°3 >·N`>@Ö6?C?wrÊ>ÐÇ/?ã0=Mþ2=µ§O?ïLü8
m9÷;>*8>ÀÀ7ÀÀ7¹ü<­U?J ?ÜþR?h?ÙÅÕ>À±9?òLV9zCJ9?z·æ9è9ÀqE?»8>9À79À7¹ü<8#F?E?ß=?B>bc\>`Ü0?ÎÄ¸uç9°%g¾T«Ù9ÒõÁ9r¥?¯Æ8>³¯À7³¯À7¹ü<Øé>Ñí>i°H?Ý>på>V»C?D{+8T¤9IO©=Ô¢¤9"Ç9ÿ»Ó>½ä8>-ÅÀ7-ÅÀ7¹ü<è?H²?4Z?ÿu??jÛV?ÊìÆ:Ñ}:¤A?gë°:<:#Cp?Î9>¦ÚÀ7¦ÚÀ7¹ü<¨D+?¬â>A?O>¥>ske>fc8?`º56n<9¯^÷;:¶9G9Ïï6?*9> ðÀ7 ðÀ7¹ü<7á!?Ã.Ò>é*E?A?|x°> S=?Õf.9Î¢9X>:¾Wl:Ü?Ón9>Á7Á7¹ü<ØÂ>ô$>ÏÞ=?L7»>¨6>m:1?<¸9ky¾Í/Õ9ª3¼9&þ?p9>Á7Á7¹ü<w2?¸¢Ì>Ò^?"}>ÁNF>õÙD?HÕZ9Øk9µÆ>Øý8v9Í>þw9>0Á70Á7¹ü<¡¶?AÅ>¾bK?Ò)H?-¬	?°:?l{Ù8ú¾9Ã3G>¸iZ:¬ü:¾Ò@?r9>FÁ7FÁ7¹ü<#j?ÚÄ©>K:R? ¹>u~>(¢:?Ñ88Úf9ÔÅÌ==í9VÙt9SSx?)¥9>[Á7[Á7¹ü<hv>^(>Ô
;?PÁ>>­K6?bÝ<<!­ê;N?3;`Õ:Ý±8?Øµ9>ùpÁ7ùpÁ7¹ü<µ &?o±Ò>øÙI?ïïê>©Ò><B?~Þ7lP9È2#=§:êó|:V)?Ú9>sÁ7sÁ7¹ü<ãó$?øýÖ>jD?èpù>¬´>c¸0?´r6çp9#<`ß9h¿Ë9m?ÿ9>ìÁ7ìÁ7¹ü<§Áú>?>lM?+v½>a>ê2?k¸<&_8Õ¬¾ÉÙ«9º9b?&:>f±Á7f±Á7¹ü<òf>­5>³T?,h?k	?®K?ï­Ã<¾c<îô[?~z:·b9{å`?yF:>ßÆÁ7ßÆÁ7¹ü<Ï:=Á=Üä)?=Ô="½f=%ë?x&¸®w8F¾¹:E|:$è?6T:>YÜÁ7YÜÁ7¹ü<ü?ï~°>ÊC?ñLÖ>me>ð.5??7O9|={;6:à9DÅO?ËË:>ÒñÁ7ÒñÁ7¹ü<L#Ý>>ÌC?°¨ö>E¬>ÎE7?·1··v}å8.[Ì½%Á:»Z:b?Ì:>LÂ7LÂ7¹ü<úûD?Àþ?Ã+<??&ìÇ>;?ê È7Ç9ï¹ =K'39C¢À9Ùn>î:>ÅÂ7ÅÂ7¹ü<b#?^VÀ>ÚvY?@a?¥Úü>ëÎc?8S¥9y9!?E:4:X"9?}";>?2Â7?2Â7¹ü<þÅ?)Ê>[I?k&>XñH>35?Ø[¸øbÉ9´A½àÞ*9zÕB9à>&;>¹GÂ7¹GÂ7¹ü<óW'?Ó<Ö>ôöG?é¬>é¼m>zá9?9/7Ôa9
g¢<èû9{:ÇàÜ>M;>2]Â72]Â7¹ü<[>?$Àü>½A?d[?i(Î>°(B?7.ð8G±g9t°>NÿÃ9®Qì9÷QÔ>~;>¬rÂ7¬rÂ7¹ü<±J,?aä>³ A??>Àè;>A8?%ø8òuy9Õß=ùB
9|À£9g&X>;>%Â7%Â7¹ü<4?÷rô>=?Ú¹>G}>x,4?sÓa8Z9­Û=ò¿9LÕü9YÂ>©;>Â7Â7¹ü<ZÄ>±j>h-V?Ñ²?Ú³"?KJ?j½=µ<½Q?¼8A×9¼Þß=ïÀ;>³Â7³Â7¾0<eÃ?*?º?û)<?­¨>äÉ?F)9%VÔ9¥L>%Â:®4:ò?ÀÎ;>ÈÂ7ÈÂ7¾0<++?XÄ>Fÿ^?ÌË7?ÃEô>¿@?rõg96nh9ýzÿ>x\9´úc9Ù÷>ùÔ;>ÞÂ7ÞÂ7¾0<m$?~rÎ>äK?)å>xB>3>?ÇD8­Á9òbê=y¥8>=9÷Ù>Pó;>óÂ7óÂ7¾0<k$?Q?Ng?ÕM?m]á>Oi?	eD:ã_Ø9s\h?0e¸8Sì¯9*>H<>ÿÃ7ÿÃ7¾0<éQ?UsÜ>õÂr?Àéí>>ccg? Õ¹9ó¾NË6:!ä9âºL?8<>xÃ7xÃ7¾0<¿Ð(?¯µÑ>3N?\ö>æP¢>øFB?4¼Ô7/9=5º9¨98«/?><>ò3Ã7ò3Ã7¾0<)/?Þ>eI?}ª>Øm>M7?¹ÀÔ8RµE9x½>øEU:ã:Ù9?~<>kIÃ7kIÃ7¾0<)>pÞJ>Ë53?õ>
ñ=ÕJ&?°Æ=}¹<
K?® ;ÑoN;¢ø3?þ<>å^Ã7å^Ã7¾0<8­?ÿP?Ò U?h*Þ>å>¡8]?×í¸þ2ó8f\ú¾¾y·9¡û­9Øû?ë¡<>^tÃ7^tÃ7¾0<ã>C+>t??ïp>^`*>5?Äô¸19pÎ°¾#Zð9Ç:]ué>É¤<>ØÃ7ØÃ7¾0<6Ö=ï¢=5?@bt>iÄ9>c(?oN =ÏÎ<3G?g÷Ò;ÂK;«3?«<>RÃ7RÃ7¾0<×µÅ=¤k=\ÞV?ç<Ðc <ni8?¬ÁÝ¸TY9Æ¾ÎU:{.ù9Ö?¬<>Ë´Ã7Ë´Ã7¾0<¦å?éõ¤>ÙrT?_ÿ>K%9>ëA?;S3¹#9êÉ¾ªª9ÆY9];k?¼<>EÊÃ7EÊÃ7¾0<Þo>Þ/>nH?Îâ>?ì¬þ>ôà??:=;b¹<v¿R?÷:6:Du?üÀ<>¾ßÃ7¾ßÃ7¾0< õb>NO>íëG?NvB?ö?¡n8?¨ '9Ú9g>pý¥9­ß9nû
?7Ä<>8õÃ78õÃ7¾0<A¹>¾2;>0}?Ë?Å»Ã>caN?Åû9Úei9X?	Õ9~ôU9äæ~?¾Ä<>±
Ä7±
Ä7¾0<È>ÈGi>¡\?~§>WâX>°¹E?xÀ6Ím9juO<[92Ó9*Àü>â=>+ Ä7+ Ä7¾0<V|>MhÄ=Á =?Ý®>NÅz>«02?7=öç<½`K?º_:¤L>:~;?j!=>¤5Ä7¤5Ä7¾0<rh>1óD>ªg:?2ç>+<¬>µÑ+?è?=s¨<éO?èr;C5;àF?ß6=>KÄ7KÄ7¾0<Ès?kßø>ÖT?Ì?e
?ù~w?éÒ¶9bÀ¿9Áô>e$t:v#.:»t3?ä8=>`Ä7`Ä7¾0<Qèú<ÿÀ<BÐ&? ×°<Ji<ëé.?²Â8¹ne
9A'¿é%¹>Ö9P¢¾;=>vÄ7vÄ7¾0<7?$è>[J?5õE?¨?òD?Gu9%Oí9{v>!±:wHu:JT9?tA=>Ä7Ä7¾0<#Í7?Bó>àA?nd>Ç#&>&0?ðÁ¸«w9pú¾ó69°°9é>UU=>¡Ä7¡Ä7¾0<GEÆ>)à>Õþ>?cuþ>ä±>$z7?í©5¹d}d8>Ë¿5:W:õ·ë>¬o=>~¶Ä7~¶Ä7¾0<ø/?Ú#Þ>ÊJ?Ç[>`°P>!¬9?.l¸y\O9MÔ¯½`9:4ê:7?U=>÷ËÄ7÷ËÄ7¾0<7l? ¨>:G?=&Û><·>®7?4;¹u¯!9¨2a¿àÖ4©y9Þz[:4=>qáÄ7qáÄ7¾0<æ»³?³0?a2?Ôm=?dÑ>;\g?n%8jÍ9Új=X":çèÿ9Eg"?ïº=>êöÄ7êöÄ7¾0<:?ïÃ?æ?ô^?¯Á??ýA9I\9¤pá>Tö8­¼9
D'>8¿=>dÅ7dÅ7¾0<S
?V±>2L?4?ÍË«>~F?@ÇÌ¸LZA9T¾SÅþ8×ÔM9o>è=>Þ!Å7Þ!Å7¾0<
É>ìn>ÉX?2>#ÀB>vE??H¸Ñ¹h9oÜ½R<2:(·:ç+?ë=>W7Å7W7Å7¾0<ù?­«¡>ÏM?p.?`÷> U?ôvb¸Äb9©ÿ½u0±;SÒ/;çþ?­ý=>ÑLÅ7ÑLÅ7¾0<«iè>rç=«@V?7Õ>½¤?µ<=«È<ÞI?a94	Ò9Hº>	þ=>JbÅ7JbÅ7¾0<¿?×Äu>NF?úµ=?;s¼>8Û?÷<fÈ<P?ãþÊ9¬pE9?ñ>>ÄwÅ7ÄwÅ7¾0<ã1?Ê×Ü>sKM?½j?3ÄÉ>î@?0_R7â9¶k¨<õñÇ9Fò9&ùÒ>¦/>>=Å7=Å7¾0<?À>	L?²ÃØ>^(>ÐÓH?ã¸¾]9þñ½=K;mÁ;¶3?y^>>·¢Å7·¢Å7¾0<6A=ÿA=ÈÜ=?ðn>h45>(?ªe:9x:wûì>`-:æ9é@?ek>>0¸Å70¸Å7¾0<= 
?^º>>?Ã,ß>À»¦>fT+?p
h¸]*79Î)"¾ÂYj:QÖ4:ºà%?×>>ªÍÅ7ªÍÅ7¾0<F?vÕÜ>	*f??Ë7?VÞ>»S?i¾3;Üä:ÍUI?aÖ%9¬½9â¤>>>$ãÅ7$ãÅ7¾0<5?ÞÏÌ>¡úb?²D?ÂpÔ>+Ðl?J¸Ü9íó½
-¸8ÆAP9fb>Â>>øÅ7øÅ7¾0<ç>>¸H>3?9?:,> ¬E>Û(?>=(E¹<qQ?0<ºL<wM>?¶£>>Æ7Æ7¾0<ió#?	òÞ>7B<?³¶>JI>kÆ6?m.%8Ë;m9?²=L9aY9'?ð>Ï>>#Æ7#Æ7¾0</ö-?²²>17y?Kø)?¶z¶>Usn?hJ¤:×c:ÔÔ8?F¼9ì|¦9A?ÑÖ>>
9Æ7
9Æ7¾0<âa+?|ûÂ>¾a?;[¸>¬]>þU?v¸v·(õ8½'Ì9z]Æ9ÙZÊ>XÛ>>NÆ7NÆ7¾0<*ü>)A¥>/QC?ÐG>³>í+?ch¹k"9ê7¿éñ8V¢9«Q>ò>>ýcÆ7ýcÆ7¾0<yñ>Ø>>B?÷yà>[>Ê6?Ý!¹Âå9©å
¿6ª9¿9F`ß>ò÷>>vyÆ7vyÆ7¾0<!?,É>Êµ=?¦N~>ÎK:>º.?TÐ¹._9k@p¾®:º:Lm?N0?>ðÆ7ðÆ7¾0<a
&?UÆÝ>'ª??;ª?Òî¼>X1?Î793BI=ÌPð9p
ò9ã,þ>?>j¤Æ7j¤Æ7¾0<1&0?æÀÆ>âb?Sï>^>yÞO?£´8N9!Õ>í"I9Øï9±®> ?>ã¹Æ7ã¹Æ7¾0<+oß>J¡>?<?Á>í½:>mK;?('8uJ'9äÿ=5Ør:d;:eà%?ò?>]ÏÆ7]ÏÆ7¾0<~¾>|>Ü"A?Ú®?y$Ø>	57?ÝBñ9Ì9ÈS?É`:rj:ÝE?Û?>ÖäÆ7ÖäÆ7¾0<9?²`±>4	S?üô>4g¦>Æ<?¥äC· Û9qî9½7Ö¢9û9Á
?Í»?>PúÆ7PúÆ7¾0<Í>GÑ=´5?ãs>I£6>í*?ô°=BøÄ<4óL?B3Ð;t;¬c8?,Í?>ÉÇ7ÉÇ7¾0<DÑ?Õ£?z£[?B0?|Ù«>þêD?wm:
±9#:«?63:Rõ9`é ?ÇÍ?>C%Ç7C%Ç7¾0<SH@>qÏÏ=ßl?´->&<2>I??¦ÎÏ<ÙÀ<ËÿL?Ñ´Î;Tº;M?*Ð?>½:Ç7½:Ç7¾0<Ú¡D?ê>¢V?Ý¥m?A6 ?éÝ=?/¼Ó9¥2Å9¡o	?'Þ+:à8Ö9¸bM?ÔÒ?>6PÇ76PÇ7¾0<üeÑ>ÃK>ª±=?
I¦>m~{>ÈC)?9¿¤[9cl>÷Ç:^ò9´á?lî?>°eÇ7°eÇ7¾0<ùt?Q[¨>äG?cz³>îj>#ã3?`	U9ê49þº>àÍw9IM¥9â¿>¢ó?>){Ç7){Ç7¾0<¼ã>\ð>Ï½G?ä>¼ò_>K1?Koî¸³EÍ8Ê­¿%µ¾9#°9î=
?.ú?>£Ç7£Ç7¾0<8Ø ?Ø÷Ë>0àI?ð3Ç>Z>Hb4?S¸nr¯9½ê9×´9<Á>s@>¦Ç7¦Ç7¾0<¸ù?\¡±>ïQ;?¶>vÁY>XY)?Æó¹ñq8=b^¿KÊL9XüR9{ø>*@>»Ç7»Ç7¾0<±A~>K¯=C¨¹?Bt>Pº=÷¡§?&Ii=åBá<I?Ëq<,º;Ú=¦?º@>ÑÇ7ÑÇ7¾0<k=xó*=E÷/?ÍoÉ;Pé;cq&?Öì^¹º
l90Æñ¾$à9	Ä®9Qï_>½"@>æÇ7æÇ7¾0<Ò!>^È×=M??
E¼> ">½3-?Pr=î=rS?	T;O`;2Û/?45@>üÇ7üÇ7¾0<ñ?>Â,>²ÜL?o
?JÌÈ>ê8?²ÕÅ<[w<¿L?ëY; ´E;ÀsJ?,>@>|È7|È7¾0<¬Ê?{uª>ïK?lRÇ>¼Ë>55?Lç¼8®Z9->ìÏ9<2³9<?OL@>ö&È7ö&È7¾0<oFæ>f>¬æ>?>p"X>Ú2?È¬8ú'9ëøs>Þ­9V1ë9g@½>Ib@>o<È7o<È7¾0<^4?G1´>ÑV?2Á	?T
´>µßC?Êc¶¸¶9ËÔÿ½`Ìï9Z:$$ï>zi@>éQÈ7éQÈ7¾0<ÆR»?éæÿ>$e»?·¾^?Óþ>{3²?¦9Týv9J
?.}:;)î9®?Bo@>bgÈ7bgÈ7¾0<A4?²ï>½>@?JÅ
?Ù>Â>|ã6?ga·yõ9×æÊ¼J©:ZIk:ó7?Iv@>Ü|È7Ü|È7¾0<ßHh>I(>ªY0?d>¬ïà=?â(?$ö7<Èö;_Y??ªL;B';¾ ?e@>UÈ7UÈ7¾0<¿b>*à(>¿N?JÂ3?oõ>f;?Ç8<9¦Ô;4r^?UZ9êE¯9r>e@>Ï§È7Ï§È7¾0<ù?ÐuË>H?ß÷?ïyá>}4?$fÝ¸kI9­,4¾\9´V9éä0?©@>I½È7I½È7¾0<Fï>}Ó>á(C?íº>ÏÅ>{Ü2?ÉYÌ¸?ö9È0¾&v:îVÈ9ª
6?ÈÀ@>ÂÒÈ7ÂÒÈ7¾0<!îì>>lE?ÚèÌ>q[>dõ6?¶U·Í8HÂ½Ý×9n*í9Eè>ÕÁ@><èÈ7<èÈ7¾0<,	L>âÓ>´A?CÕÌ>`å>>0?ÛÛp<><ÞÄL?J´:n]:ñ±P?>ß@>µýÈ7µýÈ7¾0<æÇ°>.´j>AÒ@?jòI?Dgü>ÓL?öÝ§=þ}:=Þnf?ÁzÊ:{:¨/?£â@>/É7/É7¾0<2A?§æ> `V?Vw
?|²>¹VK?ç	8ã¶R9ê7A>qW;¡ê:S %?¼ð@>¨(É7¨(É7¾0<3¢)?|Æ>n¾Z?¬V?ÖWû>Ù¦Z?D¸ô19e??¾|ü :i·9Ç²`?³%A>">É7">É7¾0<¾Xw>è)>W:?0ò>Ã5·>v4)?z=-=²OL?!Æ9%h9¹z?4iA>SÉ7SÉ7¾0<¹¹4?¸Rè>Ô$G?jÀ>	->®©>?¾¹.Å9Pò¾ô£1:øÝ:ÛÚ)?zA>iÉ7iÉ7¾0<vS?	}?#¶@?0à>å>È(4?0Dÿ7í9Eâq=8#0¸ 9'F£½!A>~É7~É7¾0<ÑG?¹¾?C]C?õ>ìH¦>2<?µF¸86|9/Ä:><§Ð9²*9­>?¤¡A>É7É7¾0<*h ?¼>ãÙY?*×>>3g3?ýt§¸,Z9ô"D¾í´8©Q9Rê\>³ÏA>©É7©É7¾0<(S>¼>TlA?Ã÷û>bE¸>//?P]<»£4<iL?ü¸JÔ9C±9½¢åA>û¾É7û¾É7¾0<\.>Âï=ðþ9?L>f¼>6Ç(?=ZÅ<ÔJ?`È;Àõ;ªï1? èA>uÔÉ7uÔÉ7¾0<ç%z>)>í'k?~P5?è4é>/	G?í\þ<½Â<0M?M8_;(`;JD?ÝüA>îéÉ7îéÉ7¾0<¬Ý>Î#>%ëI?÷
?1Ä>64?âxx8?Q9Äþ>ÃoE:û{#::?#B>hÿÉ7hÿÉ7¾0<?1®>M?6öý>°ø­>fÚ:?¶_4¸9^¾«Å59jZ9`
Õ>%B>áÊ7áÊ7¾0<zÊ?gµ> ¡??Ë²©>¡v>l%0?`x¸A79tK¾\2%9P%9+»£>'&B>[*Ê7[*Ê7¾0<áD=DÁ¨<#?nA<µ(;/?uvr¹¾\9¡
¿O¹Gî9µ¿>'B>Õ?Ê7Õ?Ê7¾0<bß?lÊ¨>YùD?>C>Ä2B>O2?V>¹,S9=ª¾Y8A9	>µ-B>NUÊ7NUÊ7¾0<ÉDF??CF?fz?~ÿº>Lþ3?[/8xÎ88lY>mÆ'9p£9>4B>ÈjÊ7ÈjÊ7¾0<
æ?ç¬³>JÀH?ó©>°wf>ìX<?ªÞ¸X9|p¾±³Ñ:ÖF:jY??1BB>AÊ7AÊ7¾0<OÕ=^[=Z+?àì²=:L=Ý=#? Úd8[¥¤9Âê±=`æ-;;%?lEB>»Ê7»Ê7¾0<Y.
>Z:È=«0?·#>Ãïl>Â³(?Øä:Sm­:ç(?xö:X¢:nB?FB>4«Ê74«Ê7¾0<aº>e@3>ú <?¯¡?º<ê>{v.?}<r%<Õ£D?<sØ9Ýnè9eî>ÆB>®ÀÊ7®ÀÊ7¾0<;E?
Â?A?åa>ÇÞK>)Ê2?ú²ì·B97½ã9â194å>Ú½B>'ÖÊ7'ÖÊ7¾0<¼oS?i?ÅM?y¿Ú>÷>L7?¦8
c9O>
`9\9¬ßÊ>P
C>¡ëÊ7¡ëÊ7¾0<KW?ÕÏ>Í¼?v?®>-+c?æ,¸Zr9ä&¶½z?·8++9¸K>Ã
C>Ë7Ë7¾0<v×H?Çe±>yê?t¼>å1>å?øÍú79äªQ=»ºË8&°9C
>U+C>Ë7Ë7¾0<´Ø?.¾>
\H?ãpà>£>)I9?E4}8<^ª9f<¾=ÃÐß9ú®9º#?w,C>,Ë7,Ë7¾0<Æ'$?û¯¹>Pb?p/?yÿ©>ÏD?Y¾Ý6Þ­Ã8¯=êÂ97)ù9,DÈ>êUC>AË7AË7¾0<³Ù=Ý=dM0?«ê;ÈÈ;$È?â&¹Ü¯8¸t¿Fì&:.g¸9§»g?©XC>WË7WË7¾0<.sK>³>o}6?Iï¯>q>£,?Q==&°P?¤¢j9ë!9oÛ>¡aC>zlË7zlË7¾0<®&>7×=½½9?IÂ>4>§Ì'?kô9`é9'U~>îØÁ;ÔH;âjA?äcC>ôË7ôË7¾0<w?\?i­?$fY?Í?\>?þÒS?aÒx¸¨Ã9`|P¾ÒA^;é;,|L?C>nË7nË7¾0<sî?©K¾>Ï©E?.¬?ÌP?§ÏS?ÉvK=ií<h©[?Þ39:n/:´V3?åC>ç¬Ë7ç¬Ë7¾0<´¬.?2üó>¾F7?ómâ>Í ¦>%ð-?4¹sg89jÅ¾ÜH:ôá
:ák8?ZC>aÂË7aÂË7¾0<Y/Ë>3¹>J?ýêê>k|§>Ì3?æ7¸999¾[9ð9XMí>W'D>Ú×Ë7Ú×Ë7¾0<f=¢?S©-?¿)o?¤?.2?Gc?ßÙ
;XèÈ:-í0?à×:y@:è>ãrD>TíË7TíË7¾0<9q?¤ó?am?U-`?Ñê>ft??Aû8^«9¼«;>Z:¾Íº9zq?D>ÍÌ7ÍÌ7¾0<ÅL?Såç>Ø?õ}?Lõý>º
?
Dd9T]F9jK?]:¹4¬9eb?¶­D>GÌ7GÌ7¾0<w?ß½>´0G?8z>Éþ->Rî7?u·9Ú¼­£9K9ßgy>V°D>À-Ì7À-Ì7¾0<°mø>f°>YD4?¡r|>Ã>>2)?¦r¸dÎ,8¼3¿@:À<÷9F/?ÌÊD>:CÌ7:CÌ7¾0<+7?BW÷>l>?wð?mÔ>Ù7?1¸C7ôÆ9¿ê|<¦9u9w?wÍD>´XÌ7´XÌ7¾0<5Ê/?~Î>ªïY?T?ÒsÉ>»4?õ·ã9ÔE½V©Ì9E9?ÏD>-nÌ7-nÌ7¾0<·?ß¯>´¦R?3p/?ãÄÑ>aV?ga8Þö8ÿHj>r¬:&Ý:F¨z?1ÖD>§Ì7§Ì7¾0<÷u;?¬kè>zN?óà>2>$X8?ÒXù7¾.9ý¥¶=\@:°Î»9­B?ÚUE> Ì7 Ì7¾0<®Û9?Ëþ>øÞ:?ì	?¤¸Á>ÙC6?hp¸Ét}9¥ú¾?:-:»Ûÿ>jÃE>®Ì7®Ì7¾0<ßL?ÍÅ>Oï?? È>â/>DÑ9?¸#J¸9C_·½*Y8ÐâK9i">úÃE>ÄÌ7ÄÌ7¾0<0Þ=¼º<ÈtÍ?íß<xÝ<zË?¸ÚK>9K,¾}49´9t{ª>bÈE>ÙÌ7ÙÌ7¾0<7ìÝ>H1>qü@?lt>¢J>Jë.?¹19ïÈ¾m?:
x²9I	?íÞE>ïÌ7ïÌ7¾0<§ñ>° >i@?P>éÌE>ïE3?$a8öl9Åsó=Ç/û9²×9-?ÁíE>Í7Í7¾0<Dk#?ZlÏ>º°I?÷â¹>DU{>V=?L{8ÝA9´ë%>¹¯9æ:þ¼¦>åóE>úÍ7úÍ7¾0<k[?^ê>o?Ùfu?i6?2m?â<lP¼;~ÁK?à;¤¯Í: &?g#F>s/Í7s/Í7¾0<I¾	?±>G?ì¶ä>¿¤>×`2?	­·¨ÊH9(ÁÇ¼&2e9	Po9-õ>Ø'F>íDÍ7íDÍ7¾0<ÙC?e¤ò>Á¡N?&rô>Ùô§>õJ:?óTE:´ü9øG?ø
µ9)ò£9[
?à>F>fZÍ7fZÍ7¾0<K¦?«»>Æ¼F?µ>B°I>Fh2?vÅ¸xáF9x=~¾3óT9Ì9]½>DBF>àoÍ7àoÍ7¾0<¥P?¿`?1I?Æª?ùØ> 4?KM%¹ìù$9¯@¿¼U:­ÕÌ9¶?TDF>YÍ7YÍ7¾0<ú>{Æ±>¼d4?J«>6>)G+?Mçè:
äª:Òr.?p`;¤;µÅ9?EF>ÓÍ7ÓÍ7¾0<Y×F?1?
E?WO?ÂÂ>6n8?Ê7æ¥X9Ëá±<Ìø9 sÂ9vÆ#?³aF>L°Í7L°Í7¾0<\?óV >#P?Ä×??öV÷>[F?óo73}9JuÍ<U9R:ùÊ :Y'?îpF>ÆÅÍ7ÆÅÍ7¾0<Ê#)?YÑ>ÝO?_?Ft¯>#A?DÕ·S¯9ã½æ9V·9$  ?PsF>@ÛÍ7@ÛÍ7¾0<C?
§ú>¢*G?ý!?áªÎ>Ú§H?/E¯8Pm:zV­=ÚZ: 9Ï?÷F>¹ðÍ7¹ðÍ7¾0<)e0?C×>ÇQ?æLÿ>é¦>ÄÈC?ZPù¸rt9é|f¾äà8BùS9ò>{F>3Î73Î7¾0<	8?qê>CìH?Ík¥>¾g>.¼6?Ö@Õ¸æ$%9ØI¥¾Z:/kF:¾ý?¦F>¬Î7¬Î7¾0<Þ>wç¼=Å 8?a­>Å>k(?¯Á=¯Ä<ïO?§2:.$:ûU?é·F>&1Î7&1Î7¾0<éù>®>&47?¦Î>V?I>ÆL/?Y"¹Ä"9fC¿³~Ë9t4¶9Ôô?½F>FÎ7FÎ7¾0<ú×Ò>¡_>\q?%¥V?X?ÖO?ïÌ¸ÜÃ8Òu¿?µ9F¯9Ó\?b¿F>\Î7\Î7¾0<z»= =*7?ßS>à­">´&?u:¼Þ9®-?­FÑ:ð½:n[:?¼ÎF>qÎ7qÎ7¾0<ss8?Aêâ>ÓP?ÁD?0=¿>QvB?îê8S9	}ú=
:zï5::?=ÝF>Î7Î7¾0<¼?¶Ì¬>!Ç_?m?ÔÓ=?M?t<Ù<Ó^?¼ým9í9¹ê>RåF>Î7Î7¾0<äj
?$´>d´D?u «>Pu>3?&W8Pf9XæÉ=Kò:£:ÿXf?kçF>ÿ±Î7ÿ±Î7¾0<8\©>h>=ß:?°G=?@?üÐ1?W¢<êoÌ;z <?e:NÀW:ñw?SúF>yÇÎ7yÇÎ7¾0<¢÷>Îjy>5~?I?YÃ&?¥I?TÛ9³;:"Û>Mô;­¾:«J?PG>òÜÎ7òÜÎ7¾0<ÇpÀ?µ×u?<dH?k&ö>Õj¨>;?#8tö9>mi9ÎÈq9n?7DG>lòÎ7lòÎ7¾0<ÈÀì>MX>s«M?_"ò>¨>ªY8?è"9&Bª9?c>À<9ã¼9Ü
ç>xQG>åÏ7åÏ7¾0<·
?wl°>9K?/½Ð>Ç>XÊ=?"Æu¸@¨,946¾iyþ9±¿9*?£jG>_Ï7_Ï7¾0<§nè>)?>3=?d->QZ>©À-?L-e¸Ó5­8Î[©¾¾Õ99
o9­?G>Ù2Ï7Ù2Ï7¾0<S]}>*>Úª>?´>?bÁÐ>9í;?Å%j<]Ü<D?FH;ÑÙD;'
F?j©G>RHÏ7RHÏ7¾0<2ð!?èØË>o^K?u5ª>òg>íÛ;?3¸j9G¾ã¯9J}9:_÷>«¶G>Ì]Ï7Ì]Ï7¾0<T?å?iO?¾í>A>c>L?î8Q09)=ñ¢¶9ÉÒ<9®w?,ÉG>EsÏ7EsÏ7¾0<5³R?J?µ:?é¦>`Í`>Þ3?ü¸/@9ÓJÏ½(¼8ÒJ9Øn>ÑG>¿Ï7¿Ï7¾0<F5?Ö>üýW?ªl?­	?L]?Õ}9h	r9?ø 9j9c»/?üâG>8Ï78Ï7¾0<SØq?²Û?Ée?$è>V>.`?åÌ8G 9µÞþ=Ög:Íi9ØÑ?[ôG>²³Ï7²³Ï7¾0<æ³O?^x?LñN?âþ>h°>%$8?È8"Ür9¡¶=¹:h`O:Ö<@?TõG>+ÉÏ7+ÉÏ7¾0<SÓ<ÃÝ<à¶0?­u=Ãð<Lë?>øF¹¬ë9t&¿0,Ó:¼:-?H>¥ÞÏ7¥ÞÏ7¾0<~Ô>é¤´=ù>M?=ä?ÈÍ>"û7?î^<;§î÷:B?L¢I:c:Ý$?«H>ôÏ7ôÏ7¾0<x?9À3?á¾_?ãG?Né>=zZ?S8ñÖz9Bl×=óêæ9u÷O9E ?³H>	Ð7	Ð7¾0<@ø>-Æ£>!CB?sö>ÜB_>O 5? dÿ¶>#.9º»¼V'9«9×O>CH>Ð7Ð7¾0<J]<? ¾Ú>r\?d·?¸]?ú¾S?&²<4ÉJ<¦fa?tu:ò«½9´T?JBH>4Ð74Ð7¾0<?KxË>­êD?'Ñ>Ú¨>9?4¬ß8a°9ª">»o9ÿ±9mZ­>;YH>JÐ7JÐ7¾0<|hì<gÆ®<e#-?Á½;:»Ü:#)?Yx¹ñV9Êä¿¨K99K¯>
_H>~_Ð7~_Ð7¾0<n
ÿ>Iª>3·??®¥>Èm>b_2?¾Í@¸Ò¶s9êÊ½ÝÖ9X¤9I»?åH>øtÐ7øtÐ7¾0<Íø*?1¾¾>we?ÐÀ?ØP'?¿ò[?ßSc<þ]<ÔÓ[?ë-³9¤y½9àò>µµH>qÐ7qÐ7¾0<Þ;´?:m?K1B?Ü"%?¦×>"D?o9lg9õè?óf8Vú9ò¹=¸¾H>ëÐ7ëÐ7¾0<îó>§>ù	:?ðè©>%B{>Ê-?è°³6©­9<AWI8\ó©9P¤=ÄÃH>eµÐ7eµÐ7¾0<vO=,æÑ<-?W1;;1i!;÷q?´9Î8X£9±»>LFò¸¢n9:qË¾ÔÉH>ÞÊÐ7ÞÊÐ7¾0<Ø¸{?\O$?gD?,7ª>ij>ä9?À©¸Û87ù¿Õô8¥9ÂU=>äH>XàÐ7XàÐ7¾0<(>v#<>gP?± ?H*?«A?Lw	=`§<hR?á/f9´â9÷>åìH>ÑõÐ7ÑõÐ7¾0<ôå>s¡>Ì6?ÐW¯>«>½/?e	¸¸Ø¬ 9V¾½&a;!²!;e;2?I>KÑ7KÑ7¾0<EO?ñë¼>G?^å°>Æ%x>d~6?M¸¾Ï'9Ã©]¾58":Ú¿9/fY?I>Ä Ñ7Ä Ñ7¾0<,âÁ>ó÷>à>9?G°W?£?6?6"Ñ;£;+~N?:
Q;Ôrõ:¸Z?Æ)I>>6Ñ7>6Ñ7¾0<ÏTm?àÙ
?¹ÈZ?ÆA?í>_OQ?+²8KV9aU>ÕO9E9Ò?6-I>·KÑ7·KÑ7¾0<8ã>Au>É[?i:Ò?Ä?¸ZQ?Ê.=2¹²<äG^?ûÍ:)ì(:Óg?öHI>1aÑ71aÑ7¾0<_ò*?MÔ>("N?<%?æ×>D?K^ 8°s8Ë(?m¿:ðá9À0?ÇVI>«vÑ7«vÑ7¾0<N·õ><Z¢>y¹A?£>Uc>Ó%8?¡û8eÎ8?_Á>½ 9HV²9ñØ>|]I>$Ñ7$Ñ7¾0<g´?I>?UBs?9¥?BÙ?b2?Øp9?ý´9¤Tª>=:Ù:Ds8?o¥I>¡Ñ7¡Ñ7¾0<æ+?¾Øà>Ú·C??Úö½>P2?D»Ð8§[9ðÉ©>rè|:a(5:C²2?§×I>·Ñ7·Ñ7¾0<÷7£>!M>½K?c0>BY>s3?|@¹]8=_¿GI:¾d9dÏ?IçI>ÌÑ7ÌÑ7¾0<½Í?5¬>JT?Æ>O>ÝE?tÈ¶¿9l¼H\:D:g(2?ñèI>
âÑ7
âÑ7¾0<c%?&o½>^Ã_?ì;?¹ê>}õL?`Ê<î*¸;ÿX?ÌP:]
:÷(A?"J>÷Ñ7÷Ñ7¾0<Ú5?ã½ç>:ãH?Ûü?ñE¤>øJ?¶ù¡9Æ¿9:Ø>õ£9æûó9«>ITJ>ýÒ7ýÒ7¾0<;º>WÛh>L?wÊ>F>va<?¡'9
/Ú9Ê;>2¯9@3c9÷HE?@mJ>w"Ò7w"Ò7¾0<àý=+K=ÀD?\j>ã9 >&9;?T3*:÷æ9½¥<?;ëWÏ:¸J,?²uJ>ñ7Ò7ñ7Ò7¾0<âÏQ?7ù>ÈW?à»?%¢>tR?ú6VÚ9Nwþ;v¤ :áM
:x?JJ>jMÒ7jMÒ7¾0<÷ ?3©.?hmk?E6Ð>öo>~ ^?!ÅÑ·÷þ9ýÑ§½Ø,:FÚ9]·J?³J>äbÒ7äbÒ7¾0<Éµç>Ø>(ÏK?DöÍ>XG>n3?$S¸Ï_9S½(¾~;p999´&?èÏJ>]xÒ7]xÒ7¾0<½Ë¥>V>>ÄE?¨ª?5¢o?Ø66?¹{99>/Ä98	r>Rø:¨2#:Of?\ÝJ>×Ò7×Ò7¾0<RÅJ?Î#ø>1Q?y·>¢t>ÿ??Õu|9N9#lQ?9ËO:êV1:7û?iÞJ>P£Ò7P£Ò7¾0<½"?éÎ>pH?Käé>-ý>V ;?Ç¸ 6}8;¾bÀZ9*L­9­¡>ºCK>Ê¸Ò7Ê¸Ò7¾0<b?~$?vF?T­>²Ñx>Ô
2? Ó¹Ê8*èb¿Üÿ´CeL9Ñ: º]WK>DÎÒ7DÎÒ7¾0<Vê?!Í>KÔC? ª><B>4? %9±9=2¡>#eî9	Õ9í-?ÓK>½ãÒ7½ãÒ7¾0<×µ<pÊ<H/?Æ0=]	E=s&)?ô¹»9Ð¥\¾¾;N¼R;ú6?K>7ùÒ77ùÒ7¾0<[?5P>/v?Ê8ö>5s>õ³[?HH9²Ô9E@!?%É9º	l9I/?IK>°Ó7°Ó7¾0<ï6?$Â>	pK?ÿ©§>q!p>¾2?!O9d¼w9ÅÖ>R96:
y>K>*$Ó7*$Ó7¾0<B=¥@=õá,?oóË;
;G+?>XÉ·" 9Î| ½Æ8A:&9õ>|K>£9Ó7£9Ó7¾0<&ò?(ß´>-ÔA?1?¿>&z2?Xè8I:9Ç\Î>lV,:æyÍ9¶V?C¦K>OÓ7OÓ7¾0<]g1?¡Ý>zM?là_?æ?Xç=?þë8ÄK<9àÉ=O9cßÃ9ì¬>$ÂK>dÓ7dÓ7¾0<b?Ú®>AH?©Ë²>ôr>U=?^ã~¸=Ð~9	¾Ä}>9¬/9)Ì
?¬ÓK>zÓ7zÓ7¾0<z[À>à>­L6?Ü¶­>³ô>+?l°å¸Z9¼J¾x%\6ër9ÒÎ;7ÞK>Ó7Ó7¾0<)EA?÷>ÐG?`cî>N.>ìÕI?½¼7Ô_w9QRC=Û$8ì(9}Í£=L>¥Ó7¥Ó7¾0<T8?/Å½>T©x?ì?«wt>b²?*ë<u;<Ë1?ê!;u0:÷?ëL>}ºÓ7}ºÓ7¾0<¡"?çÀ> @uú?xS>ö{?D=Ø°<ÿñM?db;«&Ñ:¥?!L>öÏÓ7öÏÓ7¾0<E?¿Á>©mL?ë?Ì>IFA?$f8¤vv9ï=// 9y»9¼Ú>JL>påÓ7påÓ7¾0<ê?È.¬>uMD?Áq>ö\>zÆ1?|÷Ñ8ÌA9þ­>¤Ý7;Hé:þ{I?:0L>éúÓ7éúÓ7¾0<à+?Ú3Ô>lSN?§«>Ö@G>c8?­¸x¡9ÆO½@£9f9¤³5?mHL>cÔ7cÔ7¾0<N?¯â@?=N?GP?ÔMµ>Z§U?&"9Ð]9~<>ôôG9ÃÃ9Ø½>&mL>Ü%Ô7Ü%Ô7¾0</è6?àÖ>58Z?dx?`Ê>IòD?t-y9Éu9òÃ?<l9Â)E9ë]?fzL>V;Ô7V;Ô7¾0<¬=8¼ê<'?9<¹<á?i·9`ÀÅ98í>;d
:Z/:÷ß>L>ÐPÔ7ÐPÔ7¾0<z?·É«>9Ù>?üô¿>ñÉ>æQ2?x\8ò9©¡¹=5³9§V9d
?xL>IfÔ7IfÔ7¾0<¼C5>K«ð=´Ï@?^E>R>8(?$É¹±S9Sô¾ù3o9&ê9>QL>Ã{Ô7Ã{Ô7¾0<U?é;º>DôC?díØ>zÆ>eá.?\H8Ø9=¬=*t:&Wê9Çº(?`L><Ô7<Ô7¾0<>
>¦Ùf?éÙ¯>r`x>?5?7$9¥{9]§>@	×9+¯9í!?¾L>¶¦Ô7¶¦Ô7¾0<ä&?Þ·Ó>sI?èÍ©>Ö4g>p<?l¡Þ8)'¡9Ô0>+9,÷9L¡>Y3M>/¼Ô7/¼Ô7¾0<ÍU?F §>ÜF?&\]>Ì >./3?¹q«¸iÒ®8Ì
û¾wW:è	:°üG?ÏIM>©ÑÔ7©ÑÔ7¾0<k,?Ú>{I?ÓÿÒ>>A5?vb?¸ )n9ò·Í½Q_9
9ÆGÑ>9[M>"çÔ7"çÔ7¾0<r¸Ë><>µ±K?ä¥#?OÞ>¯<?c9ùø£9ßg>ç9àvÝ9Ò?²^M>üÔ7üÔ7¾0<ô9?JÏ¢>PS?ò¾>jµ>ÝI7?Êd7Ï»
9ÅN=[XR9Aø£9¾3¤>eM>Õ7Õ7¾0<'N?¦Ýÿ>ÐN?âð^?óp?¯Å8? :_¶:Pö>©ªJ: 4:Ý-?CgM>'Õ7'Õ7¾0<=IÚ>}>ýn\??û&?r,X?Ü!¢<²TG<Ú9P?zøü:^Þ¤:wfD?ògM>	=Õ7	=Õ7¾0<§~?&\?³g?ÏG?Ç>(Â`?½ÂV:A(Ã9Û?ü$A:àù9úàE?~M>RÕ7RÕ7¾0<W?zbà>Ê5?Éóx>Ju6>Î¥.?âv8þ9Æ=6C79T9ç(§>"M>ügÕ7ügÕ7¾0<Rþ}=«C4=KZ4?Ð=ÈÑ =¤%?u:¾
Å9ÓB(?¾5ö7TÂ³98Q/=M>u}Õ7u}Õ7¾0<*`=?¦Û>$Þ\?)?Û>.F?®.¸?k9ÒD½Î^98
DÖ?­¥M>ïÕ7ïÕ7¾0<çü2?ó/Ö>ÛíU?õ>W >7ìC?bâÖ8ý9ÑT<>¾øv9îÍh9Ê?Ü¯M>h¨Õ7h¨Õ7¾0<ß?÷ç¯>cèS?v½!?4FÒ>géD?°'9=Ø9>á©Ò9B:¼1»> °M>â½Õ7â½Õ7¾0<äº×>¨´>úzK?Ø?ãS­>¸I?3"E¸d:°80/¾-Û8~Ð 9Mt®>:ÙM>\ÓÕ7\ÓÕ7¾0<XÙð<©]ª<¨ô4?ùX>«&+>ãD"?nq#=uÐ<"¸H?0èî59Æo;·þM>ÕèÕ7ÕèÕ7¾0<H?*¤?éC?DÉ>\z>m¾-?\¶Ït¶9¢R»¯:yæ9q¬?áN>OþÕ7OþÕ7¾0<ç£?W¬>»à>?í¬>ÔY>º³*?X]¹<Ôl9Â=¾¬òÖ9Æ¹9?±N>ÈÖ7ÈÖ7¾0<å²>¥:d>%AH?¢.¶>y¾t>>?«¸Yv89L,3¾¨O:^L:§1?ê.N>B)Ö7B)Ö7¾0<Æïø>R½>­]?¯Y?Gï?HG?cÀ8å,9pI6>j:|pã9ý3?!AN>»>Ö7»>Ö7¾0<9óà>m=>HXS?êÓ>>vü6?·8ä|n9i¦=?7:`{Õ9zÀ?CFN>5TÖ75TÖ7¾0<¬ì ?òYÊ>þK?n:+?Ù>?õI?âý8Õ9>Üy>ÈÝ9&W9ó"?¸N>¯iÖ7¯iÖ7¾0<4«>ô§`>~ñB?P>HA>+?ÊÕ8ÏQ89vw>uØõ9é¶ò9¶¦?z¤N>(Ö7(Ö7¾0<x]ç>©Ø>î«I?¶Ê>@>¯¦7?zÅ·9ÝÀ­½XÙ9¬d`9¬w?ð®N>¢Ö7¢Ö7¾0<»Å>Äë~>ÍcF?ø>ý>LX°>Ñ7?&\9Ñ9êw>b9Üî9s>ëíN>ªÖ7ªÖ7¾0<ùï> >þ??î~q>Ü1>Ë-?Sî/¸z;9F;ð½6:R9f¼k?0O>¿Ö7¿Ö7¾0<åud?ï	
?ùVO?_ô§>s×`>È:??Î6¹,¦|9¥*¾¢8y(29ùñh>àO>ÕÖ7ÕÖ7¾0<ëH?PË	?"£:?ß>[!]>Á-?nl+¹ÌÝ
9q¿÷Z9T96%??/O>êÖ7êÖ7¾0<2ôä>k8>Í<?3µ>{>úv,?¸Öä(8Sc¿63d9íÖ´9°¡>zO>×7×7¾0<Ô4!?ÜÔ>]àA?®µ>rÞ7>$4?bÃ¸18W¡'¿¥Â|:æø:4ì>O>{×7{×7¾0<?C¼>G¿=?³éò>üo¯>ü:1?Ñ7R¢9hÙÜ<¼:ìÚµ9`|@?«O>õ*×7õ*×7¾0<5ð>ÔÙ4>FiQ?H?Ú1? ã=?ÏH='D½<¯P?=:üA*:éZN?håO>n@×7n@×7¾0<|´??>Sü?}¢?b"?7?ýÕ9`Ö9ìéD?_:u:F]?öèO>èU×7èU×7¾0<|³>Aµd>áóH?Ðª»>;n>0?Ú?Ï¸·y9ÆvT¾
UI9xË 9E >ìO>ak×7ak×7¾0<`²m?è?(O??¦J³>ìq:?ï8Q+N9ëÆ=jÜñ8Ü¢û8(ö>;P>Û×7Û×7¾0<N0?¨b£>O?:Ø>EÎ>J"??q¹ÔN9T7 ¾"³`9C9ÎýÁ>ù*P>T×7T×7¾0<Ü!d?P?Æ@G?ý.Ö>0>s¹H?à¥°·¹ê¦9Vv½s×s9µ9i¬>«8P>Î«×7Î«×7¾0<~?R?ÁÂN?ÿË;?ù>A?Tç8øBQ9²>%W:þ9m?ÅBP>GÁ×7GÁ×7¾0<b,?øòª>±Þ?. ?£k­>)ul?Îÿ@¸ýrB9Rþ½°(%:ö:vØ?ÕyP>ÁÖ×7ÁÖ×7¾0<?Sï#?Y?ô>W»>¬RX?lÝ1¹%F9nÌå¾)*
:½ä9.pr?½|P>;ì×7;ì×7¾0<¿? ?Ø×Â>,R?RE?% ?9c;?°ÿv5²Ôò8n2;³À9ìÁ¤9:¦?2P>´Ø7´Ø7¾0<¾?sC¼>îG?G^ >J@]>9?ó×¸rÂ 8+¿æ¬9|Zx9¨M1?WP>.Ø7.Ø7¾0<7î?É>.C?ú8Æ>S>h
9?ý<9l²9Â2Ò>þæ;M=ï:tg ?ý¥P>§,Ø7§,Ø7¾0<åf>ýè->JmA?²Í>ØÑ>î¼/?Ñ=>ª<ºJ?Ót;ª&;âã;?¥§P>!BØ7!BØ7¾0<z?À?O¢?kD?·Í>jøs?ÈÖ9Uà9b4?5è9ôº9uEÍ>#½P>WØ7WØ7¾0<O
?Î¢>ðY?¨d,?«þÓ>-P?4Í7°´8¾%>J±Â9¯
Ø9°æ>ÈP>mØ7mØ7¾0<Æ>b*P>NÓA?Ò?&Ï>¹6?³R8á9\ =/:3i9: -@?LÑP>Ø7Ø7¾0<q!?V"Í>¿yI?Í>Ù¯>õ7?¶·æG9ï$½?ö99nQ?½áP>Ø7Ø7¾0<ßË> "|>/3N?
?èJÐ>>A?2®!¸O)9Ýô½9<@94?ñP>­Ø7­Ø7¾0<Ó.C?¬Ù>e?9I×>Ób>öH?t¸Ì¤9$o¾éô²9òuÄ9ò0é>ÜõP>úÂØ7úÂØ7¾0<Ù"?¯jÓ>ËÝD?ñP>hP>2?ÉÙF¹ßQ9ò¾E¢¿9Ðq¡9qï?HüP>tØØ7tØØ7¾0<ó+?@=í>Z$9?OÂ>OÏ>þb/?[¯¸FG?9Ì­½ÝRM9¼µÇ9>ÑQ>ííØ7ííØ7¾0< ?6Ê>Ô6C?$wÄ>Hè>x2?óºß89k¼D>Ïü¾9ãú9¢Ã>WQ>gÙ7gÙ7¾0<A?ºwÂ>6A?.r¥><^p>40?~ý7)C9¤ò¥=0Ô9¼%P9¬]#?ÙQ>àÙ7àÙ7¾0<"'?]sÝ>µÄA?ï´®>à·o>ª:?"G¹&tö8*ÙN¿tÍà8Rzm9Vr>-Q>Z.Ù7Z.Ù7¾0<ú?¢?ðÉQ?gS?lR
?z¾C?ïO8:Ç9ä=Ýnv9ïÑÄ9íC >$Q>ÓCÙ7ÓCÙ7¾0<Î÷?>ÒÕ>!=?ü.Ô>a°>s&9?v¸¨¶¤ 97¼Ii:ýI
:pcg??Q>MYÙ7MYÙ7¾0<°v?^?b¸Z?ç¿V?ä?>àD?(|:9,t9|î®>
è9:b!ç>ðBQ>ÇnÙ7ÇnÙ7¾0<òl"?P[Ô>ÎC?Ø?OQÍ>ì9?J¸¸²£9Î0ò½1Ò8;X9zH>ªCQ>@Ù7@Ù7¾0<Ê"?,Ô>C?ÒÒ>j~>|õ6?ìm.¸íE9:Á½Xh¨8#9.C	>wQ>ºÙ7ºÙ7¾0<g*?Õã>=Æ???x Í>Ã*8?¯7Ý
9{=×!;õ*â:{07?HQ>3¯Ù73¯Ù7¾0<Î>®nC>¤ÚF?'?¯Õ>À6H?ÒÐ<Ï{<ÜT?6dß:´¥:b¬,?b¤Q>­ÄÙ7­ÄÙ7¾0<9o>?9&>'öK?Á ?æ¼Ú>õ;?Ûû8R9Å{õ>(#>9´)â9¿8W>#°Q>&ÚÙ7&ÚÙ7¾0<ÖÞ>x~5>æûQ?×>uNQ>¢¶9?òc7öÅ8ÆÃ=·}:n:P]a?§³Q> ïÙ7 ïÙ7¾0<lÿ>l« >K?pý?µÓÞ>Í¨6?+5¸,Ú%9x²¾s
Á9ký»9tr?½ÈQ>Ú7Ú7¾0<h¹4?Ýà>3¿M?íë¡>ôÕ\>l´;?}¹z9Ì*p¾	ò9Ã6Ó9¦­?7ØQ>Ú7Ú7¾0<ÆT>W¥9>("@?çÒý>³>Àî4?(ö\¹Àþq9É¿é¾Ì7;ZAÃ:¡©.?vR>
0Ú7
0Ú7¾0<Ê¤³>ºÊk>,
C?ÄÁi?ç$?r5?foL933ì9]>'K:£Á:oÅæ>ïR>EÚ7EÚ7¾0<Gø>p¡>4©D?º>þ:>4?+9Iæ9¬*>§;û×:8?~9R>[Ú7[Ú7¾0<a>®>¶U?PÛ>é#>éÀ4?®$¹LH!98¿¹Üä9EºÐ9êX?þ>R>ypÚ7ypÚ7¾0<xqè>Pf> L?ü>i±>c76?jÌs¹XN8æ{ï¿síº:w:³A?{dR>óÚ7óÚ7Ãd*<!8Ó< <æ(?Z6±<´é<5c)?zûé¸É×9ÎßÇ¾à+á4´®9ÎÿÕ:fR>lÚ7lÚ7Ãd*<rÒ>ÿH>täB?VM?¼?Ý4?î=¹<^äN?¨í#9bë§9Vêy>®tR>æ°Ú7æ°Ú7Ãd*<d­)?Xì>õÉ7?~Í>ç>³))?Äd]·­9ÄXÌ¼Ü!9¼	q9!³£>ÆR>`ÆÚ7`ÆÚ7Ãd*<ýù???ÕC\?¦?Ï?>â+W?ã¸E´09Ö¤¾"{Å9ÐÓ9´ï>äR>ÙÛÚ7ÙÛÚ7Ãd*<[½<Æ;<Æ,?qÛô<Á<Ã÷!?µïí8K9>Øßµ:Vr©:Pc	?ÙîR>SñÚ7SñÚ7Ãd*<®M?g@§>6rG?ø-?Ïvï><9?O¥<¢ñ;<%2M?xFÔ8(é8â)-?ñR>ÌÛ7ÌÛ7Ãd*<ªÿ5?ãð>@ B?v|?<¯%?®´B?¡,9úqª9Ûí>|Qo:§8:ï%?yõR>FÛ7FÛ7Ãd*<%ù
?»¢¸>ÙD?bu¹>×­>ë2?<N8±~9ÿ¬Ï=ü*9y79Ø?~ûR>¿1Û7¿1Û7Ãd*<¶?c¦>oF?	µÁ>éQ>*³0?×8<ü9|¾r=-ø8@û8Ä1ý>#S>9GÛ79GÛ7Ãd*<Å>Z-z>!J?K>Q;>Aæ8?­·}y9ë1½Õª8:9¢Õ=¬S>²\Û7²\Û7Ãd*<¸è0?á>6I?aT¿>9>C<?d7(Î9¨¶<±Í:Z5³9#??2S>,rÛ7,rÛ7Ãd*<½¤?BVD?«ÌV?¨ÕB?Ì§î>þP?çOW:å0:|Ì?$L:¡¡ù9úGQ?`(S>¦Û7¦Û7Ãd*<ßf?NÏ>0ØD?Òy¿>õd>»7?aç/¸vÍê8´È?¾®þv9,]9?-S>Û7Û7Ãd*<ea
?úÅµ>BãB?x?>ÚT>´4?ÁÌ»8(i93N>8:ÂA:3ô><S>²Û7²Û7Ãd*<)«?Èj°>¬J?%±^?W?¡Ý:?ò¿8G69
¹=>ó9@2Ê9°A¶>ðHS>ÈÛ7ÈÛ7Ãd*<k?¦³>
S?IKð>Ø>£íQ?Ia9µ(¦9ç½V>ù 9<Ä9èsÐ>PS>ÝÛ7ÝÛ7Ãd*<ö­?§;6?9at?¸m??£Ú>æ#`?iº¹:;ÊX:öQ[?º#É9l¼A97ä?LuS>óÛ7óÛ7Ãd*<&Ù>Ê&>_XE?«8?®>×<??18a\9>:9X9Ì±ò>ó~S>Ü7Ü7Ãd*<sÜ8?Ëï>ZE?J¨?Ïù??Ú;>?ÒK;¶Nû:¨ãN?û9Ï:ÞÐï>©S>øÜ7øÜ7Ãd*<>¾?¾¯R?-9?&¥£>¶p>	.?O
8þc9ÿ>Àwk9¨9YðÂ>S>r3Ü7r3Ü7Ãd*<Ø
¾>á{>cA?½¤>©r>àË-?¢ª
¹¦Ü8ÓX!¿;ÏÙ9ì·9o?íS>ìHÜ7ìHÜ7Ãd*<b'?5ÓÎ>bO?ZõË>û¯>º=<?êi8fü9%	è=íf:ß:@_ò>¤S>e^Ü7e^Ü7Ãd*<
/?¸sÖ>÷P?Äññ>òZ§>|9?Ô)9ó¹±9t>qÁ9ôê9¿)Ó>µS>ßsÜ7ßsÜ7Ãd*<_pQ?Qù>
W?º÷>I>²)H?µh9ZG9±j?\:?Æù9þV?¶¿S>XÜ7XÜ7Ãd*<@$=uÑï<B¡/?!ç<ÖÜP<NH5?Pé'8'N9Ð=áG3:©	:²&?VÂS>ÒÜ7ÒÜ7Ãd*<þì>ò°£>Q9?Nt >Hk>BÉ.?À8P_9+m®=¶¯9[Í9"ÊÚ>ÖS>K´Ü7K´Ü7Ãd*<(ì¾=Ä*=s¬>?ý=_¶=ÿí1?ö6=:à<9P?f:r¶O:Î
?Y×S>ÅÉÜ7ÅÉÜ7Ãd*<?ÊÇ>Ì>NF@?5b>æÉ?>ib;?HÈ9Cà¯9R×ß>°ù829©×>ÚS>>ßÜ7>ßÜ7Ãd*<Z?åx?×IY?ºÙ0?L~Æ>=d?Î@9ÀR9u!ê>&Ð+:¼å9??RT>¸ôÜ7¸ôÜ7Ãd*<2ÎÔ<¾O<-0?¥¾=¿W='?D180Ñ9v>Z
ë7z 9Ñc»=QT>2
Ý72
Ý7Ãd*<û\ú>r¤©>ûç<?ð>¡e>ÞÐ+?LS8´ØY9½Mø=j8H69EñD>ÕYT>«Ý7«Ý7Ãd*<¯-?¦á>
E?Ç?¾~½>»4?H¼9ßI9è×>åîV9E9·>éT>%5Ý7%5Ý7Ãd*<ýÊb?Ï{?¡C?¤iÂ>ëU>w25?2â8à9²1t>l/9Ò":9Dñ>îT>JÝ7JÝ7Ãd*<D)?|kÍ>åYF?xÏ>u>£:?»ã¢95RÆ9CÒ>1;Ó94û9óC?èT>`Ý7`Ý7Ãd*<C®(?öÞ>·¬A? ä?ÞÀ½>Öº<?Õ¡¸fW´9iºå½·B:yÄÖ9ÂRg?ú°T>uÝ7uÝ7Ãd*<h[?ï'?Æ3]?Ý?²h¿>å«B?#ñ8²9ý)->ñº²9ïS°9r¾?ü±T>Ý7Ý7Ãd*<é»?nN¼>ÀëL?3U´>p>ô??òäé8_V9Âä;>÷q9ç°ï9üt>x¾T> Ý7 Ý7Ãd*<<û¿>¡{>x^C?ìÏ>º)>}¸/?X·ò9ÄN½ÚW 9èKA9_[T?p¿T>þµÝ7þµÝ7Ãd*<Ï~?®?Ñ><>?ù]¢>8&l>0?
Ü8Ô	9ã×Õ>e29J°9ñuÒ>`ÁT>xËÝ7xËÝ7Ãd*<¸E>h
>¿®6?#Ö>a¤>Ë¾&?O©¢:éÓT:E¨C?pa ;VUe;3?ßU>ñàÝ7ñàÝ7Ãd*<Ã)?ºÑ>þkO?ôx?MÂ>~7?L«õ:K´:ui.?§Ú9;×i9ÙFo?A"U>köÝ7köÝ7Ãd*<£ÃL?nèî>Þi[??È®>ÎzT?Ru·Î~9%xö¼ÿM¨9ìË9¬Ó>3U>äÞ7äÞ7Ãd*<Å|/?óÒ>ûöT?j°?]K?Ö]?-ºA<ÅÕæ;ÊØV?î_;äõ£:Ûd?¼FU>^!Þ7^!Þ7Ãd*<ÃÄ2?±Þ>ÔM?Ô?þö¥>åOF?Ç£Y76>9Ôt=Ù¡­7ç79îø=¬TU>×6Þ7×6Þ7Ãd*<¯8?Ê>ñi?¾ó?BJ>uR?
ON8Fa9ê=P¶9Ï9
aá>dXU>QLÞ7QLÞ7Ãd*<°äL?¬A?æA?e»£>lÅf>À¡5?ú½8n9*s>-:Ç,:ú?=¢U>ËaÞ7ËaÞ7Ãd*<OAn? ýã>@Ã?jy?OÁ»>õI?z>á¶Ù5p9Èp¼|:0:Ï0v?¢U>DwÞ7DwÞ7Ãd*<CT?CZ>@ù?²)ä>QØª>ñ*?p·8µ@fì8.H» c:Àë0:°I?­©U>¾Þ7¾Þ7Ãd*<¡L*?ö5Ø>µ£I?Ï>Ê >^B>?¬8«õW9L>ª×9Ëº9õ@?ÁU>7¢Þ77¢Þ7Ãd*<íÑ>+Ú>IA?<N5?½b?üü1?¯¢Q=|Þ=PN?_µ:»s:h«>?bÅU>±·Þ7±·Þ7Ãd*<ÇÛ(?h#º><h?FÁ>?ýw>`G?Òk8c9ñÔä=´Ö9:D²9o¬?ÅÇU>*ÍÞ7*ÍÞ7Ãd*<º$8? 	ó>`÷A?âh??{Ã>µ6?<_7Ð)9µf(=î¨:ãØ9Ê?²ÜU>¤âÞ7¤âÞ7Ãd*<Äjà>*h>¤¶I??¦v¾>5?ÜO)9ßª9sé~>ÌÒ9þ¢Ó9ñûþ>½äU>øÞ7øÞ7Ãd*<a®K?£î>6[?¤æ?®gÑ>$	A?üÜ±8X®9i>ú¿x:~:¶l?fÿU>
ß7
ß7Ãd*<G?½?}w>?-?1?æ>ëe@?ªâ9Ý½K9Ê´>è,:*
:È?ü	V>#ß7#ß7Ãd*<~?­Ä>ËäI?ÿfÆ>°°>~QB?þ¦Ü¸Ú)*9ú¥¾¾Ø9b~z9fÆ\?KV>8ß78ß7Ãd*<Ä>>ñ@>·F?Õ`?»y¯>E?Øù<L¼<Ï	L?ìF;p*;6`?×'V>Nß7Nß7Ãd*<*.?÷
¸>RH?¹w¡>Qd>ü×4?{¿I·É8o$½~ 9ý9T>>V>}cß7}cß7Ãd*<ãB8?ß¶Þ>ÊÌS?MËK?ÔÄÎ>(Q|?)9\902>():µ#:¥K?ÙDV>÷xß7÷xß7Ãd*<Éé¸?	Y?gZ?Y3?x?Ì¯t?o9]X®9À[Þ>qd9¤Oî9è	u>öxV>pß7pß7Ãd*<ø>=>:ÁT?Õ	?t}º>¡Ü>?ð68SF9è»<>ýç%9·QÒ9ÌðI>V>ê£ß7ê£ß7Ãd*<Éh?ª?ÖøM??®É>ÎÍ>·î@?k­¸èH9+½ZÑÍ9/¢Ì9¢½?=V>c¹ß7c¹ß7Ãd*<ÓF½?4ñ?Æ©¢?×f»?Ì	ý>_½?ç½=U=S}?VBä;q;@êq?ÆV>ÝÎß7ÝÎß7Ãd*<*T*=ôÈú<èÞ-?Ôp<¢uÂ;Íâ8?Ì]9¸9 ½Bbd¹³½$9òr1¿o V>Wäß7Wäß7Ãd*<PH=g×<×Ù-?¥=O=Ð<L$?véT9´¯h9>ê>¿7:æ9ýL?d¤V>Ðùß7Ðùß7Ãd*<º>5? ê>/F?âM9?sê>cVJ?ü'9Ä«¼9M>,Ü9
zt9qì??®V>Jà7Jà7Ãd*<a¾b?E¦?Cu\?³]?),?$g]?ê/<9M¡9ßU>ø9ÐßÔ9Ý~?a·V>Ã$à7Ã$à7Ãd*<hc>r1D>ÇùO??gú'?QI?rê<Î< L?à°9j÷9Dõ >ÒËV>=:à7=:à7Ãd*<\K"?	Î>8I?Éàê>6@¡>äq:?£s½·¸9¶½æ:ù_û9:y?CÔV>¶Oà7¶Oà7Ãd*<5:U?"´?sI?®?
UË>t<?F¸85%[9CW>i:`>:&8?ªìV>0eà70eà7Ãd*<O%? K»>N??àÉ>¹Á6?µ^68B£9û=CËË9Á;Å9öA?0
W>©zà7©zà7Ãd*<*p?Òó¯>2TL?®>}T>Ü,??Ð÷¸âÞ9½½9ï¿8ì/?QW>#à7#à7Ãd*<º¾<O­<-?BþB=ýÄ=%?áÇ«8Ý¿79ASo>óI:«_:J&8?|/W>¥à7¥à7Ãd*<s2?`(í>pÏ@?WuÍ>áü>©b5?jxN8AÒ¢9nP¢=ÚÂ9ã±9þ!?Ì6W>»à7»à7Ãd*<Ê?:>gýT?1ê)?§ë>]9?ýr: N±9tB?èÁ9*s:öµ>SW>Ðà7Ðà7Ãd*<Ö2ü>Î8®>J9?å¶>]÷P>{-?'w9`a(9¨á;?Ð9249P½O?ûW>	æà7	æà7Ãd*<¶p=N%=c:?	'=}ý\=l»3?`:Ô:«?Èu:A|M:
±?¼W>ûà7ûà7Ãd*<Ã?
ÐÌ>Ì°B?ËÓ?½k»>n5?¢-8ö9y§~>îa£99ò±?RW>üá7üá7Ãd*<4é>4>\B?é¼'?Cí>Øû4?ò8¸n!.9ÃÛC¾dï):^
:¢á)?¨ÒW>v&á7v&á7Ãd*<à]?9Ñ»>sG?Þ>âê]>ç6?,k·8ÁÔ39¶>047À9-ð=ÖÔW>ð;á7ð;á7Ãd*<_?5Ï?¸J?¬°?dR³>#C?'Õ9üa{9X>:LCà9Æz?_ÚW>iQá7iQá7Ãd*<á
?eÍ>ÕA?Øv>bïR>ø2?h+8ê9ð=õT9²ó:9ö?Â)X>ãfá7ãfá7Ãd*<©Ò>Ïî>O<?Íëx>Ån0>í4?ÀM¹åª9Ö¿½9ü»g9iS?roX>\|á7\|á7Ãd*<<_=óÅ<5?®ÚX='=þ%?ÿ{g9ºñ9Ë¼>È3Æ;ün;ÔR;?QzX>Öá7Öá7Ãd*<l\`?)ã­>t'¥?E?µÆ>aÐ}?Äé9 :9EZ>£9ø¼z9Û->X>O§á7O§á7Ãd*<{Ý>½Æ>3y??fÀ>T>«5?ì¹iÄ82¿ewÞ9r:AqÈ>GX>É¼á7É¼á7Ãd*<Fÿ
?ÑG½>þ;?,>ésX>é*?Ð³·äÛB9ÁÊ<½zj::±UP?ÇX>BÒá7BÒá7Ãd*<lY?Ð#?ëlB?[x?ÝmÂ>Ó¯3?Ö¸yL9zÁ®½çÆ9A£9 §?¤§X>¼çá7¼çá7Ãd*<d$=¡Îå< ¶6?Îå=ÆþH=,¸&?n5;ð9m:3ã/¸Aç8oµB¾"­X>6ýá76ýá7Ãd*<y¥:?¿È>Tn?qK?ÿ2÷>ÉR?¼æÑ9CpÁ9Áä
?òè:ü2:s??L±X>¯â7¯â7Ãd*<«k;?68Ò>h<d?â¥Â>an>N	Q?ØI@<»Y;¹¸?­ØN:¾gÃ9~?¢²X>)(â7)(â7Ãd*<µu|?³©ø>Xô?
G5?ÎÔ¯>öö?ØÂ8$ÚÙ9öä=æ9[±î9K÷>þºX>¢=â7¢=â7Ãd*<Øã>ô²>Ø_L?x>³,>a8?Î²ê¸Ak9d¾2NÄ9CÒ9iï>DÂX>Sâ7Sâ7Ãd*<þ>j÷E>H¹I?>ÎT>O6?
8hï96=Ìs9u¹Ð9u>ãÜX>hâ7hâ7Ãd*<J^?¬
?ûI?#P?Q¿>tF?Ê0d9PSJ9
]?É:ß4:íB<?ÁßX>~â7~â7Ãd*<ÀÆ?#«?
±?O??øÅ>©ø®?t9<q9Õ¥?Äâ¶:¤î,:^?jåX>â7â7Ãd*<Àµÿ>D>ÎN?ó/ô>X:¦>æ<?ÍC9×zP9oð>õ¶9Ø976?çX>©â7©â7Ãd*<j_?Ô¾>ËvF??b!Ò>Z$>?Xé@8øí8IO>ìÖ9°2Ú9(ü>÷X>|¾â7|¾â7Ãd*<L7=Û¹Ä<^aG?*ª^=(=U±7?ÿò=ì<@WY?=¶½;³È};P^??5ùX>õÓâ7õÓâ7Ãd*<.©?íj>ÖEZ?½¸4?O©Þ>ÝÇO?}9®j9Ó·>kK:$:­4?J>Y>oéâ7oéâ7Ãd*<­
?Ì¼>sa@?7õ>g(Y>õ1?´è8nÅÀ9$·=W@£8ôy9þ=>@Y>èþâ7èþâ7Ãd*<1>?"é>×ØP?Ö<?¬¦¥>?.F?Çn¸Õ9Is½^Òh9Úgp9ì÷>RY>bã7bã7Ãd*<7?Rbì>´IF?µÙ?'È¿>«2?nÔ68Ô¢Ð9ÖU`=¨bÏ:Äè¤:%ø ?sbY>Û)ã7Û)ã7Ãd*</*>*>ÐôC?Ý? ¦Ü>Vþ5?wZ9>^9¯±³>>~;gÏ:µy(?rY>U?ã7U?ã7Ãd*<ìf=ªÓ<±¥.?N<¯Ôz<©L?ÿ¸TYÇ8RÎ#¿ãY~90³³9,µ>®¦Y>ÎTã7ÎTã7Ãd*<]«c?{?¤TO?xAï>þ >h`??Ûñ8nâ9ÄÄ>ö;¥ÅÈ:ÞÃA?ôµY>Hjã7Hjã7Ãd*<Së>Ï¶>Â<?t?À>ý>Ûá-?9]¸5]9HK¾Õn¢9v³9à3è>WÝY>Âã7Âã7Ãd*<¦Ð>)²>,8?®$½>bû>2.?ÐËý7lk9±j=ÖH9
9Fg?éY>;ã7;ã7Ãd*<û ?[cÓ>VÊA?
Ã>ç>O>?@\£¸?9BôZ¾E$9Øz9Ðë>ÒZ>µªã7µªã7Ãd*<cÜ£?5M?,L?	$?æ=Û>*??Ô 8ru9¶î&>ê8ö9â>Z>.Àã7.Àã7Ãd*<pøH?¡ ú>[°M?µp?)¿>x<?¨4H9]Z9ßÛ¢>}A:òO:.î>û%Z>¨Õã7¨Õã7Ãd*<?Ò³>¤%Y?H.(?(»>of?{u:ïÿL:}ª!?éûc<K=<óÆ:?ìXZ>!ëã7!ëã7Ãd*<Ç<>ºB>>L~K?Ð>b>4ë@?x@w85g9òø>(£é9^
:xÓ>Z>ä7ä7Ãd*<Ãd?ë?bK?«>NY>"0<?ôÝi¸ò4¼9º
½ëÀ9f·9öÝÅ>ÎZ>ä7ä7Ãd*<ße>].>ª@?bÝ>,m>ç,?ñf=µÌ=µ3M?á;ê(;kL?JÓZ>+ä7+ä7Ãd*<¬E(?BqÖ>ÚáH?Ít?ÄÐ>Ñw7?Ã·EÍm9ãûQ½në8ñw9¼=YéZ>Aä7Aä7Ãd*<^?fµî>ñn?w
?¶>'$W?ÏÛk·ÐR9ô|½¼ÅE:I:ØÄ1?âòZ>Vä7Vä7Ãd*<ï8?HÒ>'`?s/H?"=?9DF?õ¦7¯ì9at<üF7	;a9|=ë[>ûkä7ûkä7Ãd*<ÉO?
¹>ÌL?¤­¹>Ø>´Ö8?ó¬·Z°9ú[¼¨Þ99°T?>'[>tä7tä7Ãd*<Ï'?ÝúÈ>¼T?qÃå>G>/¦B?	?29¤9¢>û1<î%þ;=á2?Âw[>îä7îä7Ãd*<<?§Ú>`6?`û·>>ºê0?b¢ô¸møO9Ì¾d\9?P²9Â4>o[>g¬ä7g¬ä7Ãd*<õ>
P>©ôI?r¬?k{Ñ>:?Ø08J9C­=zåº9ø_$9¥?²º[>áÁä7áÁä7Ãd*<@Õ>%e>¬±??ÁQu>ä©8>,*?¸as9bß`¾8]89«8>°É[>[×ä7[×ä7Ãd*<äJÞ>'>òG???º·>Z]:?K63¸ûEL9·à½EÌB9I9¹ø>Øá[>Ôìä7Ôìä7Ãd*<¥ìç>Rè¥>×î2?Ú¶>
>Ü(/?g.9Ô»¤9³>*¿Ö8NW9C>Dü[>Nå7Nå7Ãd*<½ß~?4¶&?¸°C?\%Î>¶>üLI?¢ü·ñR9í6½ð®S:Í:ÜÊ@?=.\>Çå7Çå7Ãd*<Âaå>¦>-G?¼ù>¡D>×8?4¸é7 Þ9/Ü=¸¢9o§9uÊø>5\>A-å7A-å7Ãd*<¯ç>H`>¥iK?øu >	^>Tù8?³p4¹[ 9=¿µ¸{9¦9«ÅÛ>ª<\>ºBå7ºBå7Ãd*<÷Û<Y¡<ô).?â%=®V=Ï=?áé±8U&Ê9ÁNá=¶%æ:«ZÀ:'&?óq\>4Xå74Xå7Ãd*<¹n¬=J¦<Ræ@5,Ã==î<Ñ?«8Ð¹Q9±6>hk;«óÇ:Ö>?r\>­må7­må7Ãd*<ºÆ?Õ!¯>%´P?}?=âÉ><D@?a¦9ÝP9É#?ñe¬:»_:CE?û|\>'å7'å7Ãd*<æ>¢>qPA?½C¦>×l>º¶3?7ô¹N"9ÊÈç¾ø¨e9Ï^>9×j?\>¡å7¡å7Ãd*<D?Û)?\÷D?`ö÷>n>VH?2)k8(À9	¥=Ìè8¼[ã9@©>;Û\>®å7®å7Ãd*<fe?¥?E?W­(?¸à>0(@?äê¸FA9âZS¾é8Ç!9§X>nß\>Ãå7Ãå7Ãd*<ãÆH?+ø>6ÆN?sÆß>5?>Ü\I?¬r¸\¤9ó½ºD99{x9à¾>}é\>
Ùå7
Ùå7Ãd*<s!?gÄ>ç
S?Ö¯?èÅ>ÚëA?ì9¢9çÌ>|é8È9´[>ùý\>îå7îå7Ãd*<ìy6?`!ï>dYC?ý§>r>rB0?ÉÍ8Äî½9)6
>¯$¢::?]>æ7æ7Ãd*<ñ¿>Ìw>DF?æo®?d?F_C?¦Â9§5é9Õ>Ëc:÷f :S²Q?|	]>zæ7zæ7Ãd*<óKÃ>ô6>¡ù??Sï>üºL>z1?ì¹¹-U9Ê1¾³þ°9!§9^£?H!]>ó.æ7ó.æ7Ãd*<Ão?^áº>ÙKV?M¯F?C?²é??£n;9e4Z9»åÛ>V¨9¦[9AàD?&0]>mDæ7mDæ7Ãd*<ºúÿ>êÀ³>G6?+>5ÿ@>Qx.?yTP7¯99=Ó='¸u9áº¢½s6]>çYæ7çYæ7Ãd*<?v?ì?Ùb?ª;¶>BP[>·T?@`·»§9¬à«¼Ê19¸ð9|s½=]>`oæ7`oæ7Ãd*<(] =&ñ<g=*?'Ì<º¡<ºÂ!?µ%8Aø94v=ÛÈ*:ß:,'?Xd]>Úæ7Úæ7Ãd*<yo?eò >1Y?:R$?ïÏ>Z%K?EN*¸sk9cñ½ß·9K¥9b?g]>Sæ7Sæ7Ãd*<!!Ð?Fò1?¶?°Ó?ý>,(?;n9q6æ9x>uÞU:Ì9ê+?Ç]>Í¯æ7Í¯æ7Ãd*<EVl?=?P?Ö#8?fóø>£Z=?ðò:üG:/g.?Ú)9·=p9Ñþ´>R]>FÅæ7FÅæ7Ãd*<_?TÇ>«>?Ó	H?N¨?AW7?%UX¸vÕ8x²¾òz:ei1:5?å]>ÀÚæ7ÀÚæ7Ãd*<ºË$??Æ>ïÍT?þø?Jè«>öF?;·²89ü>ë¼9È¢9ææ?+]>9ðæ79ðæ7Ãd*<úg?±©>~OR?£2?qÿï>»>?¹(9ÌQ¬94y>Ôÿ9æph9Gá?£]>³ç7³ç7Ãd*<#§!?¤>×f{?-¦s?j
?kPa?¨Æ99ì9»§>(|c:\«:z[?'ª]>-ç7-ç7Ãd*<[X¿=ðÌ=¼1?ñò=ø´=4u,?l7Ç9ÑÊ9Ãtû>!N:òDÜ9ôo?¸®]>¦0ç7¦0ç7Ãd*<}T?DÙ¹>p·X?Øi¼>>¶}>Ø>?úÇé7,Ä9ì©=3Y-9ú9H(?7´]> Fç7 Fç7Ãd*<æv?o Í>Ê)?@¢?È?ïs?ô9ú:é>6Ä³:À&:]ý?9Á]>[ç7[ç7Ãd*<'?±|Ã>¿¢K?×fÐ>ýó>ÇB?Àu7³8&Í=Ò%:*R:Ï?Æ]>qç7qç7Ãd*<@?Ùè:?îðF?Â¸>ý>¯p9?f}8ôA9$ó'>A9¶ÐÁ9¹]­>@Ø]>ç7ç7Ãd*<Ñâ?#½>{ÀB?*£>Íub>XU8?ÂÍ
¹_9qD¾ÆI£9[°ø9°¨>[ë]>ç7ç7Ãd*<#W
?y¼>r@?	>©¢J>QË2?Ö7¬¨M9Â»<­»9ÏÂ·9 ?ÿ^>±ç7±ç7Ãd*<º{¬>ýj>I?<?á²÷>Ø±>âF2?Nu=%$= $P?-Ú:¤¯":Ò
Q?&^>ùÆç7ùÆç7Ãd*<k½+?¸çê>);?¼§>}<>¼.?x?¶*-9@mk¼¦fr9¨;È9Áô>J-^>sÜç7sÜç7Ãd*<b
Ö?S?;??b>Ãeq?[ú8.ú§9Pâ>>0PÒ9ãÑØ9NQø>!5^>ìñç7ìñç7Ãd*<7zù>ø÷¡>ø'E?YT>Vt@>ëW5?öõ«6f9jú><<Ä"9ì=³9$xh>NS^>fè7fè7Ãd*<Çó!?Ì*Ü>yO<?ÚS>ú4>ÒI,?nà¸þ×%98­¾³à¸M®¢9'X0¾tb^>ßè7ßè7Ãd*<?uì¸>4«M?Æ3>Ð)K>áq4?+k7k9S¬Æ<¢ì9R
¤9í_>$´^>Y2è7Y2è7Ãd*<Þ)>e2>ÊõA?JÒú>EH¹>ãF-?m9²9Q?V:{«K:¸?ÉÄ^>ÒGè7ÒGè7Ãd*<Ýüu?Gâ?jòl?ê?6?o?I9¢á9Õ´¡>]Û9_læ9üTó>ç^>L]è7L]è7Ãd*<¤	?ý=>\Üw?_W²?/mW?îS?'¢9a¤9ìý>w:N`(:,<?ç^>Ærè7Ærè7Ãd*<V©?ï®>Y?¼?Æß>
ã?üTK9C÷8uR?¤Ñ:m¿9a-?ì^>?è7?è7Ãd*</îL?b[ý>yO?v?Ä&?Éå<?l9ç¤­9;Ï>?;Ðçâ:
2?7ø^>¹è7¹è7Ãd*<YW?ù>v\?b[?õÃ¿>ÝbG?ês9uå9 &Ú> x	:Çþ:y\?«ù^>2³è72³è7Ãd*<V9-?`Õ>åÓO?Ñõ>¸£>Äk@?·+8O)g9Å >Â9´?í9qúÑ>õ_>¬Èè7¬Èè7Ãd*<Á!á>Íë>:?´ì>|½S>Ù¢1?©Ã&¹^¶À8Ì]¿·y69ÔÙ89Óµü>! _>%Þè7%Þè7Ãd*<s=Lâ¾<g0?Ä;=Ç¸=Øe(?óª7pË9ã¨=»$´:ólc:ùÆJ?s_>óè7óè7Ãd*<o >iüS>ñøA?û0?üÛÆ>7?,@q=F={*O?ÕûÇ:f|:TÖJ?_>	é7	é7Ãd*<]N?k!Á>Ðô=?°!>Ù°?>ÚÎ9?fÒH7Qå9Hý®<p^ô: :»ÙB?SÅ_>é7é7Ãd*<w´q?Äd?·M?óÁV?{w?²C?x¨­92Z°9Äü>:ê:¹c¡:/:?¦þ_>4é74é7Ãd*<S¾Û>¯	ã=nÆ÷?*å]?$ã>Þz?nb:14M:9? S<ã¯;?ÿ_>Ié7Ié7Ãd*<EKê>vc>ÈÊ?ÅY?ã>Iu?c :Ü¥/::L?0Ý;.d;¬x?
`>ÿ^é7ÿ^é7Ãd*<Ü´!?ØÓ>H*D?ît>ÜGW>K5?ÿ|¨8±âì8o¶>"â¿8I{9æ;<>1`>xté7xté7Ãd*<lòW=Ó%=h'? ï=tÃ=o?à¸Ä9Ô\¾ûêÓ9®¡±9Ü´?)`>òé7òé7Ãd*<>j?æ«?þ±?1WÓ?¾¸j?Öf?îe:M[:þ?<:%²+:¯M?C`>ké7ké7Ãd*<án>b>¥E?Cý>öÈµ>9T2?¶îU<Ôõ;Þ_?Ê¸9of9hw> a`>å´é7å´é7Ãd*<,?gÅ­>õ«G?ws><áD>#Ó.?´÷â¸¸1x9j¾Ö¿©7Ê9TÖ<»`>^Êé7^Êé7Ãd*<aZP?ßÃ>Ó³?,©?ý>?7?Eð;:Z'¹9Úì?¿@:À£×9×ªd?j`>Øßé7Øßé7Ãd*<~«?´À¤>]T?4°?$1?4A?E<«4È;=I?Èg*9Üw9n-°>¡`>Rõé7Rõé7Ãd*<Ùgþ>Ñì¬>öO<? Q·>^®v>ø=>?¶;¹Q99£Å¾`,9J<§9¦>6Á`>Ë
ê7Ë
ê7Ãd*<°Õ"?ØÛ¬>'q?ßæP?GeÎ>å?D¹®9Åy#¿;¯S{:Þ´?äé`>E ê7E ê7Ãd*<½Äê>.Ô>Ï??á>Öwa>Gú.?Vþ¹T69&8¿¹y:8:p:Hå?`þ`>¾5ê7¾5ê7Ãd*<iÂc?(+å>m~?d¬?È¶>èV?PñÀµ¾ 9ªË2»ë(:ø
Þ9½ÆA?a>8Kê78Kê7Ãd*<Ij?î¤>clh?Qj?¬?vA?"h8W9Ù	> À;~à&;V/M?Xa>±`ê7±`ê7Ãd*<¯)?óù±>ê©<?x>ÚqS>ñ³-?´H¹YoO9C´¾<Eî7ÿ§86>a>+vê7+vê7Ãd*<?~`??âN?X¹ý>®n>±ñP?²í·¸'97uí¼i#¨9VÃ9\Ü>G!a>¤ê7¤ê7Ãd*<W:S?Þùå>\!k?ëÓ)?{Pª>ÅD?aï9vk9?©î:n¤9¡DL?ÂMa>¡ê7¡ê7Ãd*<Éó>>ïÜI?²>åá9>.9?C,¹ÕT9ûÏ¾a(9c9Å
>$Pa>¶ê7¶ê7Ãd*<U½<b»<L-?²û¢;Á;3?a¸ýüè8ñ¯¾¾¸Ë59´0:¾2Qa>Ìê7Ìê7Ãd*<bÈ)?Í¢Ò>/YN?öùù>:F©>@=?7T`8|9)Þ¹=v&9ÌE9>Úð>1ia>áê7áê7Ãd*<#¸?,j>ov?¨OH?Õáé>A[?ïn9~ì~9Â>:½Â94J¬?çåa>÷ê7÷ê7Ãd*<¡7¢>ib>ûF7?´H>¦ÍC>I/?'*¹Îìl8E¿Õ··@EÏ8qE0½Úìa>~ë7~ë7Ãd*<0þ>¤>©³E?ú¬>ák>äð;?aÏà¸9Ël×¾¼9Ë9ßÕ9>øb>÷!ë7÷!ë7Ãd*<ó°>Nj>aUA?K.h? ?/(9?§9Û<<_U?O¿;\*p;ìK?ÊKb>q7ë7q7ë7Ãd*<é8g?8?°JA?97?Í²Ã>E02?Îl¹|/9ê»â¾v9È]9}¬1?ùUb>êLë7êLë7Ãd*<)©É<A<§þ.?Rð<¶u½<÷\"?M¹r t9×¾y¥å8,R¿9¤>ïnb>dbë7dbë7Ãd*< A?®õ>ô7I?q%Ù>Ôm>\íE?X¢¹¸A	99º6¾[_:w:³pQ?sb>Þwë7Þwë7Ãd*<½öã=6¨=qw-?gíX=e(=ã$?T9
]9ò>-o:EY:£üL?Éwb>Wë7Wë7Ãd*<ØSæ>GÖ>Õ¤??~iÉ>,ò>¿£=?*o¾8íG8T/4?Zèe9
¾9Ó>¯b>Ñ¢ë7Ñ¢ë7Ãd*<Ó>p²>í÷;?¾Ù>8¢>³k+?0Â¡7Y}91w=uº9(b<9t}?¡b>J¸ë7J¸ë7Ãd*<d;?	ñ>{³F?Æ>ªO>ó8?ô·w¸È 7¢5Å¿¬9)»v9>&?D¤b>ÄÍë7ÄÍë7Ãd*<e O?,û>¹´S?Ã³O?°
?i¢;?ÈèB6g_£9_µ;ÎYý9ì²	:ë>y­b>=ãë7=ãë7Ãd*<ëg|?Ü¡?=×Z?µÕ
?¬>óN?Ôg8U°F9fY>{9ÇÖ9]:_>®b>·øë7·øë7Ãd*<8ÚÄ>§/k>FV?	w>éB5>è=?C#³¸®k9,B¾9ûÕ9f*>fÖb>1ì71ì7Ãd*<Ê>w~>!L?êv?
Ùá>®|2?%Ã·ì½§9zé½èé9¢ë²9§'? c>ª#ì7ª#ì7Ãd*<'N?[
?è??u©½>ÿ=>Äã0?g7øi9Ñaý<qþ×9ãú9È³Ü>Õ6c>$9ì7$9ì7Ãd*<uí>©2>~H?u:¹?I
?='9?=<};f`?le¢:/·Z:q>?9Zc>Nì7Nì7Ãd*<ã?LB ?Þb?«õ>õ}>ô;R?þh8l²9°ÿ¦=°T8
[9qÇ=²yc>dì7dì7Ãd*<ü?Æ6­>¯ÍT?õ{?dq¬>º½>?|Ý8»9{f^>­	´9¬K9xb?Ýzc>yì7yì7Ãd*<h?Sÿ?­¼G?#þ>¦><>C?9`8¾(s9\ì=ër¢9ãR[9A=?éc>
ì7
ì7Ãd*<êº>­WO>¨e?¥l?´ä!?
;?­¸¢r9Á6¾¨¢á8GÍ9³±>³c>¤ì7¤ì7Ãd*<ýí>-Õ2>B?#?uè>)4?Ë<^$º;DGS?/#:pGú9§\'?Âc>ý¹ì7ý¹ì7Ãd*<(ü|>­ý#>ovE?Ü+?7ò>-]5?#¼¸<Û}b<ÍP?eµn:|55:©(?BÃc>wÏì7wÏì7Ãd*<Q?&X½>ÀD?J'?Q7ò>²0?(À19îV9 Ô>Ì°Ç9À÷Á9ÊÆ?Üc>ðäì7ðäì7Ãd*<c×>è>êG?½~
?E(È>«ø4?»¸Å=B9ÀN¾Y:LÇ3:¶­<?Ád>júì7júì7Ãd*<ÚT=.=6?Úñ	>ìÎ=rX+?H9pÄ9 ÿ>H9UÒ9brt>òd>ãí7ãí7Ãd*<Þu?Åè?_E?¯ê^?,ç?ðe9?ªË8à¶·9õ~
>éD:ÏH,:(ÿ?Rd>]%í7]%í7Ãd*<»b?za?ÁP?rÌ?K²><èO?Té°8#,9g >: ::§9tãt?åd>Ö:í7Ö:í7Ãd*<ùõ*?7Õ>,áL?U³?3	Î>»=?ÜzV¸Vøc9çÙð½ÌÓ?9 Í9êè£>$d>PPí7PPí7Ãd*<?¼ªÉ>(@I?ó²>ËÐ>Ñ1?2+¸·9÷Ì3½²è^:/Ñð9yöl?ÜDd>Éeí7Éeí7Ãd*<?ä=¹>¸þ;?^¼>>Ê.?L8¸L}9¬Cº½Åñ%:Xú9=±)?B]d>C{í7C{í7Ãd*<ð¸%?JÙ>5C?%ûÎ>b¾>/È5?'gÉ¸<49Ñ /¾×õ9)[Û9t?nd>½í7½í7Ãd*<n¥á>zø>ý;?NS>Zz!>`©'?w`\¹¢y9¹¾Ý9P|9þ
?'d>6¦í76¦í7Ãd*<Â`k?ß?I?í>@¢>4b;?5¹¤9õ¿)½9xVÃ93è÷>à·d>°»í7°»í7Ãd*<?µµ
?¯³v?ºM
?oy>¡½i?F·§à69q
½²·9{V9hZ?¬Ód>)Ñí7)Ñí7Ãd*<Dôû>0u¡>T¾G?àc>½GE>ÛA?"ÿ¹ !8·°UÀ.s9~z9§gø>xßd>£æí7£æí7Ãd*<yMï>Ã>Jc?¶?6u'?óÒG?j°8xú9þ¢>]­9×ê9Ä¥½>c(e>üí7üí7Ãd*<Ûyf?s?iÛN?xøÓ>'t>ÌËI?®"¸¦V9bR½Bª¦9lÀ9Ý>íze>î7î7Ãd*<ÇÁþ>¨>}B?»? È>°Ñ2?&8PGi9ËÕ¶=Ý9Ìß9Jñ>?e>'î7'î7Ãd*<èöi?å±?ÙB?t=Ñ>ùA>gç/?X°8pÿ9©>Ü9¡ø9ûâ>ue><î7<î7Ãd*<Ö25?°Æ>/j?Úu6?+Ý>HCS?é«}¸·¶´9­³½ 99¦'?¨¬e>Rî7Rî7Ãd*<(ÞÑ<nÖ<»2?0Tõ;¬¶;ùk,?e·¹ãN'9
O¿#ö9(o:2Ý>	Çe>|gî7|gî7Ãd*<³ ?Ä>HDG?Ùo¸>no>øE?Ní9ªW9hÐ°>ú¢9p"9Bf?Ée>ö|î7ö|î7Ãd*<>À)?»Ê>ÅZV?Nöh?Gú?<õ=?58{ÂÞ9°=ðë9ÏÅ9j?¶Îe>oî7oî7Ãd*<TÅ>ã¡7>#0R?%æ?#&?àÀu?Ñû9É0Ä9K$?`ß9lÇà9þ>Üåe>é§î7é§î7Ãd*<<?b¼>(L?Å¸î>¯¯>EZ??g¦88N[9Q?B>6«9æ§v9Ô	2?ºìe>b½î7b½î7Ãd*<PÔ?:d ?L._?:L7?:J®>?ª^86]9wc©="¿:QvK:m}p?Aíe>ÜÒî7ÜÒî7Ãd*<K¦?ÅV7>¼?C@?AÜ¾>?Ñ?Mÿú7ý8v>A1¥;[@;ßØ[?!ñe>Uèî7Uèî7Ãd*<(2?ùÝ>xM?ÒF?J¬>_>?f¹¹L9<Ü¿®öª9T9Ä*?Bf>Ïýî7Ïýî7Ãd*<Ë8?»Ñß>	S?fÃ¾>Î>Qè>?¹/Ö8>¿QØ8Ï°¿9Ù>f>Iï7Iï7Ãd*<Jd?ª?·öE?µeØ>+>ÖN>?&?¡¸úr9,¢¾£ÿó8¿9ãQ]>@!f>Â(ï7Â(ï7Ãd*<+
&?àgÚ>H¢B?B"×>~<>ÈJ7?¡7l9E=ËÄ9Òzú9ÀãÈ>ÿ#f><>ï7<>ï7Ãd*<hö?ðJ¸>¥X?V¿ï>ÿ>ÚK?5^
¹µPN9i¯¾{8
{9{y=MKf>µSï7µSï7Ãd*<í±?fUG?Fd?²M?¶!¢>ô[?Ã 7ÖÊ8áåÊ=ßäd:ÉX(:C	.?ETf>/iï7/iï7Ãd*<ò5?äñð>ëPA?£ÐÈ>ËÏ>}Ù7?pL¸b9ýæ½
Å9_§9ÿ ?f>¨~ï7¨~ï7Ãd*<[½>ªBr>}NH?ðã>s¯c>ÖF/?Ê¸¨8§B¿H
ù¶7Fè8å>	½Ö±f>"ï7"ï7Ãd*<äÿ?ð{¢>zàb?>k»>iî~>a4<?c«8à6O9Ç¼S>j^9`ou9ýç>Æ·f>©ï7©ï7Ãd*<õ(è>e>óHD?°>±R>3º2?ÁZ{¸l
9(h¾ã³¦::2?·½f>¿ï7¿ï7Ãd*<Éÿ>¥®>Üæ:?4£«>ó{>e.?®®¹7Ï9=½'Æ9'¨y90K?SÛf>Ôï7Ôï7Ãd*<°Ð?Mª1?iG?=¾?Ð9(?À?;Ã÷B;O?Gá:É@:ÉÇ?hãf>êï7êï7Ãd*<÷ü6?ÝÊ>«êf?.®?GQI?x~]?3øÂ8ª9%?>R_&:[Ý9Ôh@?äf>ÿï7ÿï7Ãd*<[¶>½Øm>éD?un>t¼)>º3?2I3¹øB9àì¾'9æ9\?ñôf>ûð7ûð7Ãd*<ñá>ÇéÉ=)>?Æ^×>²><4?ãº=I½<´éO?Ò8<Ññð;ùC?ª
g>u*ð7u*ð7Ãd*<ñ?ª>OíL?7«>ï9p>+C6?Î¹oÌ8·c¿º09à9~ù >	g>î?ð7î?ð7Ãd*<V§?
Ê?þ?&=?ïxÃ>m¸w?@ð9«9RÔ>Ký	;Ë:ÅD?Å(g>hUð7hUð7Ãd*<,0¸?Û>?	x?èD?Õ>ºl?^r8~Eb9äí>ó:çi:Tc?øTg>âjð7âjð7Ãd*<{?½Å>C?Ü?ØÙ>üû5?s9ðØ­9*Ûg>ó6M9nv9¯.Õ>Ø`g>[ð7[ð7Ãd*<HÔ.?"æ>ÖzB?V¹>ct>*5?<@V8ö9u¼»=×þë9!§9¤½4?§eg>Õð7Õð7Ãd*<_)?vß>£A?;Ç²>iÏ{>½À5?¶m¸e9PÖ¾X+=9øRf9äAÒ>M£g>N«ð7N«ð7Ãd*<Ü?Ï9?vXZ?¿?¸Ç¦>Vd?±É9ã9\èâ>Õ9Y®9¿äg>ÈÇg>ÈÀð7ÈÀð7Ãd*<
ñ=Ð®=ø­1?´q<>äù>M+?:çÛ:<?;7*°:|xF?Uûg>AÖð7AÖð7Ãd*<ý)à>b\>ù/5?d>=ÇJ>70,?`K5k¦9rJ:e±o9å*Ã9«3>	h>»ëð7»ëð7Ãd*<Ç
?àø³>^hI?WV>¢C>·5?X'¸ìö©9u{½í8$9Ûng>\h>4ñ74ñ7Ãd*<£­ò>¢>ª??ýÕ>Z³>¼[7?¿¹h¸F9¿ÜC¾¥f9Þâº9Öø>a$h>®ñ7®ñ7Ãd*<â³>©|f>yËG?Þ>³>Mo5?ûb7¸lDZ9ä×½4Ù79,)Æ9m>Ú'h>(,ñ7(,ñ7Ãd*<ð/?âÇ>±Ua?K\?½¸?qºT?©$7]£P9
Ê<,"9#£9=â}>²0h>¡Añ7¡Añ7Ãd*<ïêµ>syn>tIC?a(Þ>æÚ >È0?Ì	¶H89Þ§¿»*À9÷ôª9rFÎ>áBh>Wñ7Wñ7Ãd*<WOz?[5è>cú?\í?ÍËæ>ð?ÌD&¸s¼9àM½®S:RÉÊ9_v7??½h>lñ7lñ7Ãd*<ñt>Ø(>e9?®l>÷Y>Us(?$,=ÍxÖ<áqM?Åf/;[ãï:¡.;?èh>ñ7ñ7Ãd*<À¯«=3«=z)?i;mr;<á?dF¬¹0f£9óó¿Õ9g9}Ô?Vi>ñ7ñ7Ãd*<\ÀY??|???Â>Ì^>¤±2?0R8@QB9t
>4,9~Ï8ï?i>­ñ7­ñ7Ãd*<g?­¢>¶`J?yîß>ïº>8?ÎF·þHn9°½¹Ç¾9mó9<÷È>µ$i>zÂñ7zÂñ7Ãd*<í@2?(¤Ý>îâM?6_?ã^±>ðA?Ë5G¸Rm9¯çº½Ï·S9Ã¹9Yn>ù2i>ô×ñ7ô×ñ7Ãd*<½*Ã<¶¢<)¸,?ÿ:ÏÉ:+Ï!?V,{¹»Y9[Â¿ajý¸I9RK¡¾w8i>níñ7níñ7Ãd*<Ö¬>°Xc>)ÏA?Ý>KT>°@?\V9dZ9û>¸¹¸9º&9÷Ð?°:i>çò7çò7Ãd*<?ô>_>Ï*D?'>æ7>õ36?ºÿv8W&ª9ÝÏ¹=«M<9År²9©>Qi>aò7aò7Ãd*<¥>IÕ=Ó6=?ñÒ(?uð>¼3?9Æ<!s<-ÔP?§9ú<
:¿1>sgi>Ú-ò7Ú-ò7Ãd*<Ôù>¯ª¤>)¥A?!·>bö>ý2?Ä­¸Ú_9yÜ¾tù9¬@£9C?âni>TCò7TCò7îÉC<­?u¹>ÊÞE?ø·Û>=f>V7?wã7¬®R9M2=êÏ:ø:??âri>ÍXò7ÍXò7îÉC<ÚÖÐ>Ì{>ÿnB?ör>Å³W>æþ.?`9þ9`Í>+íÑ:òÜ :D
'?ei>Gnò7Gnò7îÉC<
õG?~þ
?$8?ÙNø>DÓ®>Í5?Ð"I9è Ä9*ï>T\:Æ¸):é*&?! i>Àò7Àò7îÉC<Ò¨2?Cüß>2L??%Õ>S<?ÜÁð¸B9'á¾Sïà9Ð£¾9Ä?´©i>:ò7:ò7îÉC<dá?üë¢><ðS?ÉÁ>w> mH?¾2 ¸þê9J½³9fî9õq
?¹«i>´®ò7´®ò7îÉC<òN??6F?¬E?ÿÑ>L¡9?Ê8­2N9|7>¼V¢:'?:ëY?:¾i>-Äò7-Äò7îÉC<oN?¥:õ>ÀW?iÚ?ÓÐÅ>Ë¢@?ömÁ8õ.9
á>ëËò9²¯9ç\?`Éi>§Ùò7§Ùò7îÉC<×¬À?¢y|?z]C?3û>é±>n5?Í9ë9=w>É¹(:µ*:Jý>Pëi> ïò7 ïò7îÉC<+H?¼Zô>R?If{?	o0?öb6?2]¼¸mÿf9uÀP¾[So:!:ÍN?§ùi>ó7ó7îÉC<-n?Äsª>êU?BMÎ>}>àÑE?¸Ù8n¾¦!:©¨
:ð?új>ó7ó7îÉC<9O?ã<?C?ç`?¸?í6<?;úI:BN
:rõ6?Õ×`:b:ãç=?Ð
j>/ó7/ó7îÉC<vì¶>îF>Wfk?tl?Ê%
?ùV?¢T³9µ*ï9Íó¿> ëE:^Éê9ÍW?I!j>Eó7Eó7îÉC<P+?Uã>ë-A?¥Aë>1É¥>£5?t[8LM*9Iñ$>
Ë9UmÒ9ì¤÷>2j>Zó7Zó7îÉC<6?.ö>x{?SÊ,?Ë>?üI¸ïi9QXÇ½j\Õ9Êvm9úf?,6j>úoó7úoó7îÉC<ï^1>õ=ÛF9?±>ÑWF>(ÿ,?¦<$=2\Ê<zÅO?V÷;­;Á6?Ì<j>só7só7îÉC<8+1=ãÆ¿<úl?L¢>»©©=¼ H?ûc:ix%:C[0?@ôiµ¤h9±¸»;Lj>íó7íó7îÉC<l+?6{Ö>L?úI?ócû>ä4M?(¤ï9!y¼9À"?´#;Üñ¦:­G?Vj>f°ó7f°ó7îÉC<<Gµ>Ë<S>7±[?ðJ?°?T"??2¹.,9¨Üè¾_:`Í9o?ïfj>àÅó7àÅó7îÉC<t?ýÝ!?"^?$'?£âÆ>Í®W?¶Æ·³9Ö0
½{:¢e:ô¹0?%lj>YÛó7YÛó7îÉC<?Ø?¦$>ïk?>^Í>p	r>B7Y?>Þ819¸t=1#9KþZ9B¿>òsj>Óðó7Óðó7îÉC<yü>Ú/¡>~H?¼÷&?Xì>þª4?FwÆ7cÓ{9uÁI=«#:n9?Õtj>Mô7Mô7îÉC<Ã@G?í>+W?%þØ>ßv~>bMZ?/Î¸©lO9·x~¾Äf9Kc9Eä$?j>Æô7Æô7îÉC<Ó?ZZ§>ÊE?£>Ý³C>ð÷7?¿¡Á·øèÝ8¯`ß½ ïË8©19Þí>¼§j>@1ô7@1ô7îÉC<{'?BÄ¯>@ïs?Í3®>ÂZS>ÿÿR?Êm·î9U#ø¼)óÏ9{Y9nÇt?BÀj>¹Fô7¹Fô7îÉC<I0?³fÝ>tK?|1Í>£>´58?1&ÿ8F,K9Ì¾ >Ì{n9èÊ:(d>xÉj>3\ô73\ô7îÉC<Ü±â>Ó>2K?¸w?%±>ÿ<?¦Z­8jù8ÏØ±>ë¦½9Ö«Ì9Ô6í>/Ñj>¬qô7¬qô7îÉC<@"?7?eR?%([?O?25U?Çí;ÃøÌ:cF"?ß:\Q:Ñ
?Új>&ô7&ô7îÉC<V?âÉ>ªÍ¦?k?W1´>5ñ¦?¬ëª9øT9tM?aª*: L¸9äm?êöj>ô7ô7îÉC<G£W?R?bO?²ûd?d ?-18?
u886¡9=Ò¡9H£9Õm>fk>²ô7²ô7îÉC<pTt?
?®]?#î>¾f>ÁW?FG8î9òC>é¬9/¸9kÎï>"k>Çô7Çô7îÉC<"É>£1.>ªF?²"?öß¼>t8?ùXñ<©<5O?ñý§9	¢9Vº?.6k>Ýô7Ýô7îÉC<Á`?(Ã>¸RO?-<?÷C³>KBR?à4¿S­9AÅ9â×:åxÙ9B¡8?Pk>òô7òô7îÉC<f?äë?N?ã>gH>ä6I?þtï¸nÄ9Ä¬o¾Î¡u98Ä 9Ã>0_k>ÿõ7ÿõ7îÉC<[Ö=j-c=Ü/?³Å<ûjR<Å!?Ìc¹bl9l¾>'¹ÜF9³¾Æmk>yõ7yõ7îÉC<Öa=X=YÚ)?4ï=%Ò<k!?û×£9ã9ß4?eÿ<:l×
:ð*?otk>ò2õ7ò2õ7îÉC<oG?5´
?Î*8?NÀ>ÊD>^Y:?ùÔf·)d9vÈ¼d&ÿ8B¾:9fã®>ßwk>lHõ7lHõ7îÉC<8Î ?9B?´S?Ô(?ÊÏÌ>öS?ìh92Ð©9gX¯>=¨9üÎ9ÁÑ>gk>å]õ7å]õ7îÉC<-ù>²Î¥>MM@?$µ>&·}>Æ6?à]#5ê+9¨å£:iU94¾9­1??¾k>_sõ7_sõ7îÉC<{<?à÷>ÙÓB?HÍ>³Ã>^Ó1?a¸æH9¨b½_¬Z8p¹9ÇE·=Íl>Ùõ7Ùõ7îÉC<©?¶\à>°ñ?äèS?óÈ²>*·?g¹R:ÈÐ9þ?µ/:Z³Ô9vDS?³,l>Rõ7Rõ7îÉC<ð{?é-"?Ù×F?5?;ìµ>\«??Õ¹÷86.9>qW>ñ99:9¦>8Al>Ì³õ7Ì³õ7îÉC<8$G>^J>½<??G>«_>·Ò1?µq¸Ý9Zm¾°9´Û¯9Ì>¯Kl>EÉõ7EÉõ7îÉC< Þ°>(`W>!;R?
à>C>·mA?^¬67À09
Ê=qj":¥9Ä?®_l>¿Þõ7¿Þõ7îÉC< @©>{99>ìi?¹i?PÂü>?¸l?LÑ<Ë4y<>W?3=¼:ÊX:Ç|^?^`l>8ôõ78ôõ7îÉC<­¡?É>CH? .¼> @>·»<?Û7:ÌD9m{ï?óÐ9&v9K¾?kl>²	ö7²	ö7îÉC<ý]?&Ýî>êm?U%?º?y^k?Á¯â9¡/à9{m?¡c:¾:¥N?ql>+ö7+ö7îÉC<N}1?fÔÔ>Ì}U?½Õ@?û>ID?ÞAÛ9FÙ¿9kI?×7:MÁ:Ï?6ul>¥4ö7¥4ö7îÉC<Ò"?J®Õ>53B?*`Å>>ü6?IçÔ8ÄM¡93ò(>íÐ9÷:¢2Ì>ml>Jö7Jö7îÉC<u¬¿<O<`-?Ý=blÌ<1(?|Y§8³q9ñO1>§>;4î:¯ÂL?gl>_ö7_ö7îÉC<:Kf?·}?®F?o³>wGx>'-9?s·ôh?9ç"½5÷>9Øç¬9^>ã l>uö7uö7îÉC<0C>^áÅ=Ö|?
¹4?\Ë>éc?-å=8@*=YO?[¨;N°*;/Ê|?Ú±l>ö7ö7îÉC<¬1?ã>^DH?ø¹?ÔlÃ>X3?°ý8yl9®$>¢9g9ù 3?È¶l> ö7 ö7îÉC<B=Þ`È<ê1?Îþ¾;tí;($?-ò¸À92<Ü¾nmJ:L%:>×#?Âl>~µö7~µö7îÉC<ÀÜ>]>ËÉL?4^u?¦ ?ßC?é<+$<P?¬:¬Zä9ú?­Øl>øÊö7øÊö7îÉC<x6?2Oë>	F?«ôÂ>²>æ
<?2L8ª,9Ä;§=Ì8R´9Gfâ=Äíl>ràö7ràö7îÉC<&?'»>]N?Ð?ó»>¸%2?Î¥88(#?QÔþ9hiµ9CÍ3?ïl>ëõö7ëõö7îÉC<?TâÀ>}-M?Ñlà>¡>`2?Î9³i9Tt>"9>Î9Q?>oôl>e÷7e÷7îÉC<u=ßÌÀ<ªS-?¹=cxà<_X1?,í¯8v>9d¾'>`F_5IÎq9aì:8÷l>Þ ÷7Þ ÷7îÉC<¯¤A?¨úú>dE?Ñ"?%ß>Fm:?²Ë«8t¥Û7È:È?VÂ::÷«:·?'1m>X6÷7X6÷7îÉC<£L?à½>Â£J?±½?OT²>J¯;??[8´¬9?é=ÂÙ9O·m9ÃÃ	? Sm>ÑK÷7ÑK÷7îÉC<¤ãå> ã>ùF?@>ÎL>:3?ùm¸ûq9Ý½>X):rO:x?-\m>Ka÷7Ka÷7îÉC<	dB?ü»ò>±M?ÛØ?(0?e'>?­þé7ó!k9àÂ~=8©:öy:¾1-?`lm>Äv÷7Äv÷7îÉC<Ð>¹x®=%??Þ%?õ>ôê,?qV=øª<.JM?94:åì:»/?tm>>÷7>÷7îÉC<¥·>äis>ÛA?#?ÅØ>ìÃ-?Â*=zÕ§<®²O?9P?9´>m>¸¡÷7¸¡÷7îÉC<IZb?gÛ?&´S?á¤Ì>J)q>a<Y?ØE49²9C>!Ã9pë»9'é?m>1·÷71·÷7îÉC<õ¶C?¯Úð>P?uxâ>r>'>?\=Q6Ø99¹;w¶9çØ9t[×>¹£m>«Ì÷7«Ì÷7îÉC<ÂNu>C>®©G?Xöð>´±>é/.?¸>ª9´ß±99õ>Ô5:¤·´9¤5?ÊÎm>$â÷7$â÷7îÉC<-ê>ïI>ÔD?a¤>­l> 2?Ó)<¬$<¤O?aä9qÉ9¢ã§>y$n>÷÷7÷÷7îÉC<Éªù>Ç>Á;H?n,[?ùh?NI9?
ÒÝ8°h9)t>»?:ë9ÚP??n>
ø7
ø7îÉC<:«?ì=à>(H6?n>>oSF>XH-?'rþ·\d9C«}½ÈBÃ8¿9k¢>Ärn>"ø7"ø7îÉC<ýu?Á?£tL?ý?Í©>MJ?Üð·¶Ir9}½+µ49öE©9z¥>Âun>
8ø7
8ø7îÉC<M?Mß?Ïp?Ú	+?¨h¼>êeh?¶19ûe9ÑÅ>¾8:QÞ:Å,?n>Mø7Mø7îÉC<.9w>ªr$>äm@?8¾?¿ÀÑ>¨0?
=pF<=&ÄR?ÿXa;Â;BG?õ¥n>þbø7þbø7îÉC<
(P?ÔÑ	?ESA?w¢>d>ì{5?\©K9à²k94Ý>8:½fï9æ¢ ?Ãn>wxø7wxø7îÉC<e¢;?çÝ>ÖvX?FTè>
l>qdD?x8!8+b9Z|¶=3©8ê?9§©b>^Çn>ñø7ñø7îÉC<÷	#?)ÞÔ>D?2Ö>Y>ÏÐ8?Ç[99^9½¸>Þ¨®9KË9²]?ën>j£ø7j£ø7îÉC<ýÁ<ÿ<u,?¨L=yãý<k?¥S¸ÿC97ç,¾ÀÆ9¹mÎ9*ö>bõn>ä¸ø7ä¸ø7îÉC<§¼?TÎH?ÈI?¯!?t¼>ÄK?¦Ó×¸5y9´µ]¾,Ô;.tÈ:ï;?o>]Îø7]Îø7îÉC<R?Átº>cN?$I>j9R>Â??A9û¨´8CS?Óýk9|¯9Û!¬>30o>×ãø7×ãø7îÉC<bÆ>¼Ìx>U¼K?#ºü>ÊÒ­>c:?Â[·êR®9À\¡¼ýño:Í«+:ñç2?Û5o>Pùø7Pùø7îÉC<ÃI÷>QÌ>LH?"=? À?Sí;?m\Ç;ì;r7?¯¹O:èÐ":XN#?ho>Êù7Êù7îÉC<®ª=ý¼l="8?ÕÕý>(¼>¬­,?@Ó:W(:ÌêÎ>·#;åX;51?`zo>D$ù7D$ù7îÉC<',&?ÐßÚ>Þ[B?Ü»>PÛ[>6?Y¹ñÚ9È5j¾ä?	9ß9Ï9o>Ü~o>½9ù7½9ù7îÉC<Qür?[ºÐ>?¨Á?ëõñ>¿Î?zA¹9¶ýý9¸º>):z>:¢Ð?Ùo>7Où77Où7îÉC<"À?7Ä>WB?Dª>ßs>>3?}>ó¸Æ59&8K¾ÄÂ
:l¨ú95È?c´o>°dù7°dù7îÉC<æ	?6Ú¹>Ú<?ÇdÉ>Yk>Ì½3?5N~¹%VE9Èó$¿sø^;&[;\ÚR?rÚo>*zù7*zù7îÉC<&1î>>ªøO?»Sç>Ï>	Û;?ìP=8E"þ8Î´>>NÀ9MÊ	:7¤²>§ïo>£ù7£ù7îÉC<J?Üü$?ÿâ_?e?XO¢>s?t A9ú«½9äT>b?:}Ò9×6i?p>¥ù7¥ù7îÉC< 
<?
|Ã>Dv?½S?Ò\ÿ>æDT? Y8ª99>~*Ñ:dz:±U?~$p>ºù7ºù7îÉC<L?ù§à>L%i?ÁÀ?+?Ög_?X+;¶æ:±Û=?Cl:Ä%:ç]? `p>Ðù7Ðù7îÉC<óR?dw?ÎN?	L?â±½>kbA?ìF¸ü!9ù©C¾vÎ9pf9Þ*?uap>åù7åù7îÉC<._?uÖ°>ðN?t¾>W¨G>HA?Z¹f<é8%P¿Ì¶9#!:zø>fcp>ûù7ûù7îÉC<öÜE?Ó-ã>	÷^?©i?#¶>OÉM?âÎÉ8GÅ92ð>/},:¾I:i$?b~p>}ú7}ú7îÉC<oa¥?!?oÀ?Ï -?_¬>×? A9Ûzv9É?ãe°:q?:ák?¢p>ö%ú7ö%ú7îÉC<&?ÑÂ>ìm??øò?s÷À>[4?Lý!9>æB9ÙÅÔ>öëý9­­í9j¿?®p>p;ú7p;ú7îÉC<¾ç?HÑ>.8?Ñ[?V?h<?^Ù8¸Z9~>E:b¯Ú9p²f??±p>éPú7éPú7îÉC<f?Þ}?=ÒJ?.\?ÎI?!f7?<;ñeN;ÈA?AÂì9°ÉÊ9Iq?ìÌp>cfú7cfú7îÉC<w"?ØÀ>ÙìW?>?Zâ¬>âLE?sÊå8Ï#9ø³>æÕ:)Z:²ÛW?Íp>Ý{ú7Ý{ú7îÉC<¨9?ò¸®>ÒÙQ?èò>´Ý><¬D?è©8[TZ9è8G>#)$:Zs9ÚN?±òp>Vú7Vú7îÉC<ß?pt>z ?À¨Ä?ÏM,?Æ?û9#F9­úc? :ï9e÷+?þüp>Ð¦ú7Ð¦ú7îÉC<6p3?kë>N C?ÀtÒ>it>²0?Åÿ-¸[9OË½K6@m9ñ¸©;rq>I¼ú7I¼ú7îÉC<ùm×=dV=o-?l©=EÑê<'¶?¬¸¨êe9ø¾¡±¹9¿nÂ9~ô>!+q>ÃÑú7ÃÑú7îÉC<O?qê¶>ë+G?_ü>
4>}M?væ88ôT9%°=ÒÆ9VT9Ràò>ÕUq><çú7<çú7îÉC<z/ü>+©>±p>?çâ¸>¾K>Àu8? ¢¸¦Óñ8¯¾Á::
7?fq>¶üú7¶üú7îÉC<©ÎL?s1	?W??k¸>cR>?7?¨áê8U¥9ç"6>b8Y9[yº9Ú>½hq>/û7/û7îÉC<ó?°?]ûv?R?­?õôU?N¬p99p¡9¯Ò¾>JÒ":äT³9nnh?lq>©'û7©'û7îÉC<5~>¶SH>Sí9?ðC?J­
?²0?b¹<¦Y<w¯Y?¬;·ÅE;2I?Ãq>#=û7#=û7îÉC<!?JÍ>óÇH?®÷>Ã<«>c$9?×@	8³·9F?=±9N¬Ö9ÒÄÓ>ãÈq>Rû7Rû7îÉC<8?mOÀ>~B?Äü{>Ýz7>ÜÊ/?Y$O¹YËË8E¿8}9?¤9.<Å>>r>hû7hû7îÉC<êgù>rH¨>:´=?ÒhÄ>>4?|Q¹Æ7Ç8R¿(¿Ö#9ò9¡Þ>ùBr>}û7}û7îÉC<ÿ2??î>çU@?Z>+U>ð/?ªh8ÐAÒ8¡!·>Õ(©7÷sR9ÅM=ëmr>	û7	û7îÉC<P0?3ê>v@?å§>Mo>3?,¶¤ù8Bâ¼ æ9b¸9_?Uor>¨û7¨û7îÉC<íFD?L«Ô>¡Dl?T#2?¬é>
>C?«89:¤O9½­ã>´ÍE:ä
:Øe7?4rr>ü½û7ü½û7îÉC<qi?_?sB?­ïÝ>ñ÷>±î:?jq½¸$:»9Ó¾p9%i[9ê0&?Ùrr>uÓû7uÓû7îÉC<ýt? çÐ>Å>?5þ>Ó³>Æ5?ðA¹õt84·¿eI:òÆæ9<^-?Cxr>ïèû7ïèû7îÉC<qêU>±Î>³Æ6?À\¶>ßU>§/?»y<w<BT?L¿¥;"Md;HÛ9?Ur>iþû7iþû7îÉC<NÌ>âQ|>I
O?É¿Ë>Ñ->´º8?¦<ãd6<§VZ?­Å:à§:±Û0?r>âü7âü7îÉC<§ó«?±,?/ç~?Ì,÷?Z?õ? =ôä³<9Âc?¡@E:»:qª??³¬r>\)ü7\)ü7îÉC<+ïd?u?p P?ã,?«JØ>ÛØ8?Sç8O°8ôì'?¬9ùûZ9Þ%-?£Ör>Õ>ü7Õ>ü7îÉC<ÙON?Û
?0>?"òÕ>M·>4?Õ®5¹ÚÝl9×[Ä¾Q±ú9óä÷9åq?s>OTü7OTü7îÉC<ÈS?ê»>@? ?\ÎÚ>½¹0?98·­|µ8
¯·½Y:äG:wR7?Ò
s>Èiü7Èiü7îÉC<Ö+Ê?/B^?üÜh?+F?ÅWÍ>«çv?Á»8ä2D91ût>ê:¤<è9>B?¸s>Bü7Bü7îÉC<jÁ?­?#{[?Dïè>ì4¡>êó8?Étz7~NÇ9Ù <_¦~9íï9>#:s>»ü7»ü7îÉC<²E?	6í>³ZU?/f?4?(Û_?Õ¤9ç2N9
¼K? d:+A:0P?çFs>5ªü75ªü7îÉC<ß«?ü-?v}?aXÞ>Ùq>&[k?ç©7Îa%9=5K:!Ý	:«<?5Is>¯¿ü7¯¿ü7îÉC<²}N?ºý>æP?]
?KãÇ>S41?æ¸6¸\ú8`Ö:¾ÊDÕ9¿ù9rÚ>YKs>(Õü7(Õü7îÉC<A0å>tû>üÂ??úûT>¼>Õ,?FS¹,ÙÎ8½¿Õ©99ëk÷>9os>¢êü7¢êü7îÉC<exà>a >µuY?¦é.?¼»ã>D?é9¸¯9ØÜ>±m:ò:ïi?¯}s>ý7ý7îÉC<Ûi"?ã$Ü>ÖÝ<?o>$hd>ÿº)?I8r$9Øä>i9Dù©9Û>Cs>ý7ý7îÉC<pR@>Ì>üE=?Ùºã>Êj¡>4?P<Ê><?KK?0v{9+/9 [õ>¦ºs>+ý7+ý7îÉC<vÁì>>mÒB?äçë>Lü§>ÕÀ3?Ìd¹4í>9yá6¿Ím¡:bL:±2J?N¼s>@ý7@ý7îÉC<Ué-?²×Þ>ÍÉG?b©ÿ>²Gµ>$4?È¸bÙ«9åÔU½¥r9é«9Áå>yÅs>Vý7Vý7îÉC<DPõ>z_>»L?,\>t2P>±W;?9
ç¸É«*9ÈH­¾-:î×9³N9?Ís>{ký7{ký7îÉC<W© >ÄÉ=ØØK?W?nGÜ>å-9?ó=öW¤<«N?aÇ:ü:ìé@?Ðs>õý7õý7îÉC<ÂtÂ>Èç>]á9?4oÅ>fó>'ù+?þ'a8«9pÚÍ=	Ùü9Q+¯9ïÂ8?ÖÕs>ný7ný7îÉC<t?\¶>ý¿<?¼º>o¡>RÞ2?NÂ¸4g9R¾ýÆ¢9ØW~9rÖ#?Õås>è«ý7è«ý7îÉC<mOz?LT?Ê¸S?<?×ª>½}L?ïû9<h9Ë>%:y:¥?J4t>aÁý7aÁý7îÉC<ð1'?K¦Ë>¨,R?EÁL?Rüý>þ`N?~Ò8TH9â;>m½ÿ9¶9ðP3?At>ÛÖý7ÛÖý7îÉC<z?¯½Ê>{RD?¸C?Ò¤¶>³2C?º8÷Ï¬9¦ã=ÂKá99~a9µÆ?xJt>Tìý7Tìý7îÉC<6Ì>sÊS>²v?ù{T?MZý>Z´V?5H,=t
×<ÎM?Ãk;qí;"»n?[t>Îþ7Îþ7îÉC<N?§0í>dõ^?¯Ò?â°>~T?×'é879-¢>`Û9>×½9çé?ft>Hþ7Hþ7îÉC<ªR?q7ù>~ËW?ãÃk?R?EnG?î¹f9½Ó9xz>Ð¥:ÇqF:2WB?Xnt>Á,þ7Á,þ7îÉC<P?P/Ë>ê4F?~þß>>c5?IIf¸	sS9!g¾¬è9/»9p­?Øpt>;Bþ7;Bþ7îÉC<[ï>Ñú>ê	L?Hâ>ý{>¾,8?g@ã7@æ9OkQ=`:A:ðã?u®t>´Wþ7´Wþ7îÉC<Ø.C>:ý=qE?Ä)?nÜ>êE?èB¹~Æ¼8OèS¿À»Ã;$i;¸ìV?ªÃt>.mþ7.mþ7îÉC<¤*?Fä>X:??ÏÑ¹>hu>ú'9?] ·Ýí8º!-½Ùs:#>:î?NËt>§þ7§þ7îÉC<à)?¬Ö?ßç?0Q½?Ù%??UÝâ9<Fz9ÿ
h?³º:ù5:uD?ëu>!þ7!þ7îÉC<o½?dB?Yy?FÏ?
c¬>aÖk?Ôg9Xð9Ú>ÐéÃ9µÍõ9M
Ì>Á)u>­þ7­þ7îÉC<ÝV?{l?ÕÁ??Ë±ð>ç¬>·/2?E+8ÖÛ 9èã[>"7Ó83Ô9fÏþ=Y-u>Ãþ7Ãþ7îÉC<óoE?è?æ>[?ûOz?@1?Ç)[?V$9F·99_»>}ÇÞ:²u:Yh?d5u>Øþ7Øþ7îÉC<
?»Å®>RQJ?íBó>®¨>T9?¥¸¡kq9ö#¾:Ó¤9~û97Å§>¹:u>îþ7îþ7îÉC<g6?«&ô>µA??;¥>z³r>®.?¿nâ¸>¤9w0¾øðe9Õ&¥97²>@u>ÿ7ÿ7îÉC<vø<?kïí>ZQK?Ë
Ñ>z£>¦A>?'­¸¨º+9¾Ã:!KÛ9ð7?Pu>úÿ7úÿ7îÉC<¡?c>ê?»²>?>õëm?ë°f¹M'9@0¿ 9|9­øñ> au>t.ÿ7t.ÿ7îÉC<Tí|?ä?Sè]?ºä>
Â>¨K?9¹ær\9µæ¾×Æ:.\:¼Ïf?u>íCÿ7íCÿ7îÉC<sò>2Q¤>
Ý<?Ãn¾>c>A¤+?rn·CäS9Yß*½a×9]À9=P?RÈu>gYÿ7gYÿ7îÉC<L?wQÇ>8E?iñÊ>>#÷4?ñ¸¨Ñ­9Ç]á½mö):ÓO:µù!?WÚu>ànÿ7ànÿ7îÉC<ØïÝ>F>
=?Òcn>:1> ,,?¦àk¸_T9p¡Õ½[ªÄ8åØ9v90>zv>Zÿ7Zÿ7îÉC<á>BÆ=ÁïC?zÍ~>i2>"Î6?Ho>:ð*:w?;ú9VÏ9§>».v>Ôÿ7Ôÿ7îÉC<IÄ=o=,h4? ×1>Ï>*?Z¬:
:xN
?4Dá8kw 9s°³>ï:v>M¯ÿ7M¯ÿ7îÉC<öY?bå¼>zWF?»>a>ÿm;?L×#¹P{9¾gÊØ9Hí9}é>fEv>ÇÄÿ7ÇÄÿ7îÉC<,U?
º>x7?ÿ¨[>Ö|$>ï*?ñî¸É³8sß)¿°Ãh:A:`ø?Jv>@Úÿ7@Úÿ7îÉC<å¸?çå>Md?È¡?òTÎ>¾C?>Â¢7öÎ9xRÉ<Ûò9¤s¿9à$¿>*Rv>ºïÿ7ºïÿ7îÉC<¶?ÄE?Ú;?>â>A>çE7?Ö!Å¸$Ä89¾Î@³9TbÝ9
HÏ>Wv>88îÉC<ñ3?ÇË>\0a?þP?Ð*£>zuL?8ö8X`9àÓ°=;Õ98½9QR?Zv>V
8V
8îÉC<½Ý(?=ÕÏ>P?«Íp?#z?-?F?ø±'9æ®æ9h:>Å£6:d.:õ
?½_v>88îÉC<÷<?Âö>
D?^­Â>,>45?Ñ:¹°?9TÒz¾¢ 3:FK:H!?èlv>Ð"8Ð"8îÉC<èT4?)èî>á;A?Hú>qSY>î`5?.T¹îå9ÿR¿d·sw9Þ¼¨v>-8-8îÉC<Ë2?jÚÉ>Áb?£)? -Û>[kE?¯9©9Û}Y>tE:ê$¸9pH?äv>J88J88îÉC<­4? Jß>ÎvN?·J?!¶>ÞÐJ?¬¿=6æ8Ù®R<T§Í9Ò+Ë9`?"év>C8C8îÉC<prQ?Jö>Y?`?b­>cC?m\·2Õ·9{¼ü³i:úb:ÀÊ?ûw>ÃM8ÃM8îÉC<Iï>3¥>g9?ySè>!"¢>Sj7?u&¹º.ñ8Ò0¿bT¨9!ùÒ9ZAÌ>ew>X8X8îÉC<m}2? `Þ>zM?É?XF´>g??¦2¹¸8DÄE¿ÕA9w=¡9òß>¬w>=c8=c8îÉC<Ú
9?O¬õ>Ò@?+Ö>HÅW>´7?sË¸f¥ñ8ä)×¾îI(9(9ö"?ê+w>ùm8ùm8îÉC<N\Y>·«ú=Lû]?[1?Àä>Ü2F?ø=± <
O?>:fW:e&?Z3w>¶x8¶x8îÉC<nÖ>YÙ>K?Ø?¿>5?ßç¹i$9À¾(Kë9:±»9hv ?^=w>s8s8îÉC<Ã>L!>çP? ÛP?É?O?ð5*=$Ì<zU?nj¬9Ú0·9>ñð>Fw>0808îÉC<þù?½âº>Ü8E?tT>PO>!4?È8Ù&9U*;>L÷9´ï¥9Ã>?þGw>í8í8îÉC<?QÔ*?B<Q??÷È>ÛB?Ç ¸O9qèE¾¦Äù9¤
9E|_?vJw>©£8©£8îÉC<º(?8Ï>ºp:?IÒ_>Z%>T-?-Ý¹!9·T¾
Wg:Yë9è£{?æNw>f®8f®8îÉC<U'?îÁÉ>±"F??³Ã>¦>©8?#ù¸(m9gJ¾øãµ9º 9õ
?Ìw>#¹8#¹8îÉC<
?E2¶>÷®B?lÁ>z3>V8?vH¹E83¿×í9î:9×Þ>Vw>àÃ8àÃ8îÉC<óú§>õ:g>|ù9?X»¸>ZC>-?ù¹<Þ'<¡¢D?Xlê:ûÞ:4C?w>Î8Î8îÉC<
dJ?ú?ÄÉE?øE­>°,r>O*7?6y7{9º_=hC64m9ø!<ww>YÙ8YÙ8îÉC<RM?¼Þÿ>>mM?VK³>Èèe>¤G?\ÁÑ·=91ÌL½?Í9ÏgØ9Ø®> w>ä8ä8îÉC<LT??äÀ>»*J?±±>Jùn>Z>?Ð	¯6Xi9@<²éÍ9n©9c?ÿáw>Óî8Óî8îÉC<¤Ø¨>6Y>ÿF?¾¤>B>Üc6?P8²| 9JK¦=E£Þ9à£Ñ9ï?aèw>ù8ù8îÉC<cÅ>.¿v>ìL?Kl>§+@>wf8?Ö¸7c9]½Ð9±Xf9Ú'?Xx>L8L8îÉC<Èì?ðT¼>#oJ?°%·>Î{>i2:?N¸ä+Â9ý(©½&$9Ô\j9JN³>÷x>	8	8îÉC<x%ª>ô]>?D?j®>C¾s>^Õ6?±P¹V³8QÞF¿ãH9&¤9)ñØ>$x>Æ8Æ8îÉC<D>à¼=É>T?¸>ÞÔs> ÉA?Ó=mÅÂ<~ N?Á9e9Í×3?ã7x>$8$8îÉC<s?Q°>öI?Ö_å>ðF>J?U¹,¡9íC¾.T9ÄSO9Èõ?8Ax>?/8?/8îÉC<ç>Ù>
¿E?>w F>e4?ÿÈ¸v8>¿0F8ºÊ¨9q=gx>ü98ü98îÉC<E?ß©ë>íV?gÄ	?w«>
.N?ÞÈ19&ñ9òo<>UtÀ9±àk9SßP?Tx>¹D8¹D8îÉC<â
?_±>ÃH?î~>ó3>GK6?"<p¹0Ö77GÀÆÅÒ9	¡´9Y\?£x>vO8vO8îÉC<~±Ó>é>pêE?¸³¢>Û^>læ:?îÊ8ó8¬WÕ>â<²9¢¼9¿ãñ>P¤x>3Z83Z8îÉC<j¹®>io>ü!;?Oj´>}¡>D%2?CJ8ª9C=æ9ªe9FÁS?ßx>ïd8ïd8îÉC<þU?(	?¯ÀF?³^?!r¹>#»6?®õ¸HÜZ9¶N¾cMÕ9[Tê99é>/äx>¬o8¬o8îÉC<e?¯§Û>©F£?>?É?«?+[÷8î¬d9Öt>=98yy9Õ?äx>iz8iz8îÉC<~XR?L0P>S@»Z?¨ùÝ>ºB|?\O9à4
9Î@?Ó,,9 a9]¤>{åx>&8&8îÉC<29>êø->¾	D?.ã?ÜÑ>ÙÐ3?ë ;»hÃ:]ÆQ?£¼<Po<çI?Æîx>â8â8îÉC<µa?J¥?_?`?$'´>,QJ?ìUV8¤ZI9@>je9®9xÿ>ÿ	y>88îÉC<©?ÒâÇ>[­??ð¥Ë>ú >.0?%IØ8RK9Ë->ñ:õD:°}>?ö:y>\¥8\¥8îÉC<;['?uÞ>:@?5Ì·>Èë>Ò+?ÞÃ·ã%®9*÷½iFÅ::ÉpA?Ë=y>°8°8îÉC<­oc?à?VG?W×Û>0¢>b2?P98gg°8êå>ji81 9t3Õ=þry>Öº8Öº8îÉC<±f?m?íH?8è?8É>5é;?+Oè·!59+¤½¸Ä9FÇ9âóü>gy>Å8Å8îÉC<Â$í<´²¤<M8?èÇ}=¯ç8=Ü­/?R¬9a¨9,?n\§:×":?Ky>OÐ8OÐ8îÉC<Ã¸I?¨Ìý>xK?Ý
?é·>¯KA?ÀÌ·9¬Æ»½	a:ñ9i¤»?x·y>Û8Û8îÉC<A±4?ÞÎ>æ_?´i9?À¾é>êK?ÍK9í,9t>Px:Cß9·\?1¿y>Éå8Éå8îÉC<ÈÞ?V½&?­S?â?í/Ë>éA>?¤°8ø5m9ã¡>>&:Ñ:g¡?øÄy>ð8ð8îÉC<=õË<ÎX2?MBu=9@=÷P#?X^q9A¶9y¨©>ýi;;ve>?#Îy>Bû8Bû8îÉC<íÂ¼>?å_>ûÓW?%A;?îõä>T^Q?÷<=Hãï<0I??µB9À996,?4>z>ÿ8ÿ8îÉC<ö>/?>I?¶w>­3K>B8?dT¸Ä´g9È¾¡x9
q½8§?þPz>¼8¼8îÉC<cö6?¹DÓ>i³]?oû?ä7 ?eFY?#ÏÁ;ßi;§%T?7Y:Ì®
:ÁÏH?²gz>y8y8îÉC<Á¤?ÕÃ>3vK?yâ¢>Ô÷K>¯oL?Q­¸[&9$ï½ea:):¦Ä*?­qz>5&85&8îÉC<8Ø?à«»>s	K?Ï®í>óÆ¤>6¢8?Î\ã¸Ì^9ù¾é*Å:/z:Q7?sz>ò08ò08îÉC<a®Ê>n;>o>?üô$?#@è><Ó5?Ðþç<<ÝE?GË8Nc9L#>+wz>¯;8¯;8îÉC<ÿ/>¢Jé=® A?!ñª>ÔY~>Ü,?Á4S:2:Í6?i;Oj1;0(?z>lF8lF8îÉC<Ü?É°>ÏÅ;?@>ÌP>Ét4?85¹Î9¿°#9T'Ø9ÐÂ><z>)Q8)Q8îÉC<~À9?ù8ë>Ú(J?á¨?bq»> E?Ó¿6ÞMb9pÿX<zíE9|9¥È>z>å[8å[8îÉC<p%?/á>©;?.>6×A>2?äL¹'BK9D{¿ÅÜ9½õº9­?±z>¢f8¢f8îÉC<ê»?ôò®>?ÜP?\Ng>j>9?¾Ú5üÙñ8öç;YÁâ9'`é9å¼ø>í³z>_q8_q8îÉC<WÖ?m¿É>}Ü<?û>cá¯>7?ÀC¸)ZN9ÖØò½789»Ê9 S?ÿÊz>|8|8îÉC<m?T%Æ>àXB?BR>èîS>ô1?Mn8îA9fDö=ª«89¸$ª>0êz>Ø8Ø8îÉC<Âá>¬x>°P?;'?A>?TÐ<?ôË¨<ð§P<¼O?|:Ü9]$.?°øz>88îÉC<Öù>eG¥>DKA?J >î=>õÄ3?©r¶9ºñL¼¼xÁ7k9²R=ý
{>R8R8îÉC<p¢U?ô?wáC?gî>
ó5>áD?ë¹8Ý©9>³n:4Ñ9øJ5?n7{>§8§8îÉC<Y2?Xã>nH?Âªß>ÁÎ>±A?R9S¸)9HÂ½¥¨9|NÓ9U@Ì>ÓB{>Ì±8Ì±8îÉC<ýqâ>©Á>E?¯K>SM9>)Å6?G=é¸ðê8)ÿ¾%$P9Ûü19U¯?>m{>¼8¼8îÉC<t?§l¶>j_G?Áü¡>Ë4e>`ì4?U¥7±9Qï<J8f®9:òÑ=	}{>EÇ8EÇ8îÉC<âõ>%w>F?Uw?ôd"?ÌC?£ÓS<?Iï;ab?E!9ðH9- >{>Ò8Ò8îÉC<»?%Ï>èLA?uÏÁ>$>0o0?¶ç&¸uaG9ZMÖ½*ä³9;%²9!A?B{>¿Ü8¿Ü8îÉC<4	?+©>n¡O?ÕvÔ>Á>¯5?½Æ¯8´K$9Áñ>Ä3·åN9Y(½ À{>{ç8{ç8îÉC</ó?ì\¬>úC?)w?»0?:?a3ý;B¨;Ò@?|·@8LÝÀ9ÏÍ=Æ{>8ò88ò8îÉC<,ä?Ý´¼>µ9?`È>W>zÎ/?:\¹¤9¿í9f»â9ÑÛ?Ó{>õü8õü8îÉC<¼¡?yPÆ>(A?/²¼>ð > ~/?LÏF8I®9dÅ'> ¹
9l¹69ZÂ>ïÛ{>²8²8îÉC<|f	?ûÕ±>·ÊE?÷Á>¬>i/7?B*¹Ü
<9P:Ó¾|9<±?9B¥O?nú{>o8o8îÉC<Cg?MY¥>Pg?¹êv?T?@ ]?ôÓ9U9ÉN5?ýª9J·9*·í>³|>+8+8îÉC<õ?z§¾>È<?[ÁÀ>ý~>A?(à8 v§9ÐU+> FS;ït³:²?~|>è'8è'8îÉC<^Ø>ö§>´iW?_?ï
?L(I?&µà9Ïk>9?!9Çç½9:w³>§|>¥28¥28îÉC<¢M?<ø>ÍT?iþW?¢?ÒÿE?ù<8ÉÞ£9Ãø=G9y9=æ?ª|>b=8b=8îÉC<e·>??9v<?º¥>]
n>;2?Ó28h_8ãé?rlq9zg89('?M:|>H8H8îÉC<ÆN?*å>+"f?m[>Ñ4>>ÀO?p\¸q9LPØ½t:ðQè9°(?F_|>ÛR8ÛR8îÉC<Úü>õ0¦>(B?@G=>&>ê[1?ýÝ¸Õ9g4;¾[¡ð9 Õ9V.?¥|>]8]8îÉC<I?â?ü`=?¡5±>¡
>·-?rE¹bú8\J¿«0-9CØ9f¤>\­|>Uh8Uh8îÉC<7?ëGÒ>oÕA?Ä>>>ý	6?¼ìÎ8ë^9
n>½q8VJ9f?>¸|>s8s8îÉC<?ès¶>¼?<úH?$·>1?Hv9Ìì9§a?à):^ëË9??¹|>Î}8Î}8îÉC<Ä?Ö¼?©Í|?äºD?üé>¶!X?7¶h9mJ9«Ð??s¥9Î9¦L ?|ê|>88îÉC<Ñl=Ðõ,=ª­.?Y·;;)?èìÝµÆS9Z»ðM9T4½9
>|ò|>H8H8îÉC<Ø¸+?«|é>G<?â[ä>NÏ¢>È3?cÎB9tp9hfÏ>¨¡8£W9ÃZc=þ|>88îÉC<ýPL>h¿>???!Ý>Îð>Z4?õR=¥ Ä<ØK?ºv ;L®ä:)¢3?.}>Á¨8Á¨8îÉC<ÀK?Ã?ÄJ?õ¤?!;U?DF?Ãa=ïµ<½C`?³¸@9?99Ðí>CA}>~³8~³8îÉC<.;?J>OWZ?+j&?râ>g<?WÍ
¹^ 9÷â¾ñ£h9ÄýÐ9ú{>)O}>;¾8;¾8îÉC<¹æs=;Ö6=ö¿*?;^;²(?ò´Ã¹[>9Ï¿¹"^96_¾ýa}>øÈ8øÈ8îÉC<w+=?iû>@?a}ß>c >¤6?Êä¸îdk9ëö¾¾«Ó9ËÏæ96Åê>z}>µÓ8µÓ8îÉC<K,$?0æÓ>LWF?ãU?©Ð?Vi??6ÉÄ8Ê[9we>;¼¡);àQ?}>qÞ8qÞ8îÉC<ÇKF?:¾ù>CK?f!o?3U?QA?-:wº«9ÒA?NÛ9jÜ&:ä:¨>£}>.é8.é8îÉC<±«?³O?¿ãR? 7?lP%?2K?­Ä:ï<c:r]?ï 9âow9 %?Ñ}>ëó8ëó8îÉC<Åò?»j1?%GA?õT?ZÒ>db2?)¢ 8üÉ8;Ë>89ð(Z9%åµ>µû}>¨þ8¨þ8îÉC<&u'?X[à>e??HÑ> >¬0?æÁ7Ai9¿"=1®7e9ºó=~>d	8d	8îÉC<¨!?ÔV­>sG?Ú]í>"´£>Ý9?-%9Î!9+?ÊL:>ñ9'­X?)F~>!8!8îÉC<6?[üë>Ç
F?!¸>dG>ñC6?'û8vA9ø/>fnÇ9®,9§&?S~>Þ8Þ8îÉC<·g>0ò0>ÕÕ`?LüC?ìà>M\_?¢ý@<'ë;ð³Q?[S%:Uæ9d¿7?÷~>)8)8îÉC<x2?½Ü>üO?ðõ??aæý>hA?C¯9Tï°9Ný>ª,:¹Lû9Ïä/?t¬~>X48X48îÉC<	®a?Fâ?T?ïÿ>$>_a?J.à84Ç19íh¡>¡4:Ûe9Ps¯?iÀ~>?8?8îÉC<0°é>JG>Ün`?³[>Yn>}8?#8i7§§9Ü<¡9´ãh9µã?QÇ~>ÑI8ÑI8îÉC<Ø?°>?'R?QT>Q>æ.>?Ìp.¸T9y¥¬½Á7<9Û9F¦²>Ê~>T8T8îÉC<3®N?¢ï?$
=?`>!J>	
0?c©¸6GZ9èGF¾B¸Ç8<Ê9~Ðü={×~>K_8K_8îÉC<'ç2?õwä>$vH?¢!ã>J>n;?Äv8P2¢94½Â=:9\Z96Çª>Ú~>j8j8îÉC<Ù	S?üU?aG?¾<1?¯hç>[D?Uª9ÖÏÁ9Aá>I#:7ñ9áJ-?wâ~>Ät8Ät8îÉC<ráE?d¿ï>}KS?\P»?©½U?Y`?ÿ<§·,<ÎÎ_?Uÿ8æê9¦U>Ôê~>88îÉC<{´?1Ê1?q\P?Þ)?ßþ5?¶`I?98¨9öNy9¼,?(:òl:Ey%?ñ>>8>8îÉC< MÉ>>N	<?úfò>?²>.?ÔÓ9<¿9¯É.>æ#°:mÔ:"z?Ø4>û8û8îÉC< ??ê>íP?Íûü>£>]F?j=9®9c1?Ä8b;wî::Ûr? 7>·8·8îÉC<åÁ?6àÂ>¼«H?bÀ>× >95?¢è¸oa¯9½Ý½¸U:1.:¤ø>Í8>tª8tª8îÉC<oh?hÂ>ñ×<?^¡>äg>^2?àÊ¸,9Ë,$¾Ùi9ñtb9þ >ï=>1µ81µ8îÉC<0?[¿>ÎhI?C?Å×½>2¿7?÷[9oãà9Üez>ÆÊ¤9I©9z4ù>1\>î¿8î¿8îÉC<åcÎ>¼\>
D?5Uû>0¸²>4?þÃ8ÀÈ9l	\>é°	9¶ï9ó?³>ªÊ8ªÊ8îÉC<Håç>w¶>ÇA?}R?é¹>m56?Ñ98MM9Æ	Æ>Èc9T¯9]5ð>>gÕ8gÕ8îÉC<yM?D?üM?5?o³>´æ@?WIk9G9!¿É>ÅÏJ·õð59Ì®½¤>$à8$à8îÉC<7T?þ>)¿U?ð/$?½>¢°]?suj8ð9oöæ=Uü:¡©9³P\?d¥>áê8áê8îÉC<­	?ÎØ??	^?#º ?W©>fs?OcÏ9S9ê{?Ñ59¶o9Xå>À>õ8õ8îÉC<kÐ;=S=, 9?ÛB=boF=ÛV)?9^¥9núI9Q?2¢:(o:L0.?HÂ>Z8Z8óýT<û{$?ÍÀÌ>§M? 9?\	û>Ç6=?ôx·bÇ9½ÛÏJ;M3ê:°]?Ð>88óýT<Þ¤5?Ù>ÊU?«®>|p[>ÅK?þ3_¹Ã@9µ6¿éª:å§:Á:á>>Ô8Ô8óýT<Oo>©P>­;?Ú£>«r>éë,?³8¹ôñ8Ó¿Â½9ÚqY9àµ9?s> 8 8óýT<a?j«>·0B?ë?Ñ>­]6?»8x)^9X>@Óx9Nj9kÞ>Í>M+8M+8óýT<Þt?ó?£0E?q«®>ái>Fn??¾$%7+9!¥=7:)&:¿p
?>>
68
68óýT<`?Mz¹>ãE?8NÞ>Äm>÷(=?È8Ç§9E>eòg:È[:Á~?=F>Ç@8Ç@8óýT<<×ú=_5¢=ÀðE?¢êB?w1
?´0?ø=ðgÃ<VL?Á¶;/þ1;ÄX?-P>K8K8óýT<¯C?ã¿>hxH?KÑÄ>P>õ;?TR%¶.¨9°{»*(:eð:N?DY>AV8AV8óýT<å#ã>d~>È9?Ì;>	´]>7¶6?LË¸ÿÜ8Þë¾9¢x9ÒVß>â^>ý`8ý`8óýT<ÑÌ >
Àé=$0?vúÂ=Æÿ=ØG%?ÇÅ692'å9/L>.Ó:þú:×28?*k>ºk8ºk8óýT<9?=å÷Ý<Ð/?K$=Tú<uç'?rç6¹¨å9¡5¿nÎ¶\I9w!¼¸n>wv8wv8óýT<Ã>,=>fT=?þÜ¨>¢v>sF/?µ0¸*¤9¾S?ï8¤9eÄa>q>4848óýT<ùÒ>r>¥óI?³>äH>{'3?7¹eóÆ8ý-¿e:o:æØZ?æt>ñ8ñ8óýT<To?h?/N?7ä>%>Ç7O?c ¹7Ëg9Â¾ì]9äÎr9é>!>­8­8óýT<H ¬>éR>éQ?©éQ?càý>#«S?²6<MÃ<<6U?³É:`k:I4[?v>j¡8j¡8óýT<`×]>ò=Jj?O¹?<¥È>³<I?ÚG=Nò<S?õöÜ;ùÞt;×g?O¢>'¬8'¬8óýT<5|¦>×¿I>Ô@S?ý?Ëñ&?¾õK?öNh=xa=GØP?÷Ñ9ü*9E.?±¤>ä¶8ä¶8óýT<	^å>ù>r¿I?cò?>²>°¸;?W¹¢`±9ÇU¾+Ö^:¢È:2
L?S¨> Á8 Á8óýT<öªÂ<Äz<vâ.?0ÈC<®<ð?N	e¹`9rà¾U9<Ö¢9Ê×§>7±>]Ì8]Ì8óýT<j©x?D=?.¶V?ÇØM?õû>Q?êf¢·¬¾(9 `v½QÔ:[R92ÓS?ñ±>×8×8óýT<âeU?ñR?³Q?þc¾>+>:?þ¥·ÙÔm9²1½K:*å9Óg}?Ñ>×á8×á8óýT<vº>m?a>®xS?La1?Ó:è>;C?öÚ3­ê½8B:¦e:K:mb?_Û>ì8ì8óýT<¶0?wî>aá=?Ut>¾ªR>®8?xì4¸ªì¨9½´Ëà9üO:ªC¹>·á>P÷8P÷8óýT<'Y?Àñ?{O?ò5?¥«>L+H?N¸wlh9­'¾Üá:ä÷9mF?åï>
8
8óýT<Øô?ë-¹>ë/9?Â«> Nt>nû3?;E)¸³O19dô½eî,9Õ¼¨9`.>>Ê8Ê8óýT<ÔA?"×>j¼e?z÷>?^ø>qÕD?¸Q·¬Õ@9|5½d:º::]+?">88óýT<j7?»Få>ûM?^#?|+Ö>	GC?	¹z©9ÖóN¾¬9!:ùË:ÐP?>C"8C"8óýT<ï*?&3>ÞÚ\?ÁR­?.o??ÕÇg?Æ{^=êz=!3R?w[£;ó/;n?ñ>-8-8óýT<,?ÂïÞ>E?¼:°>nt>BÕ8?Ú³¸2ÈQ9ñÑ&¾Á´8uV9<ò/>H>½78½78óýT<=?V´ì>wM?ñ>ß>5àC?9¹Ã<9Pð×¾5ó9ºÜÁ9ó ?À>zB8zB8óýT<+?¯à>ñB?Ãø>äÛµ>Õ/?ê8º'\92ÿ«=Ø,~8l£8çãÆ>$>7M87M8óýT<å6?Ø"?Û?J?4Xº>ýÁ?m7¶Ð¡8÷î»=Tù:o[:L´?¿)>óW8óW8óýT<f1?ðÞ>´K?âö?å¸>Ý:?J«ä¶¢uÊ9¼:6:\{3?©9>°b8°b8óýT<o²Ñ>ö>+M?
ã ?MÌO?5F?üø<åã<fÙI?-í.:Y[:+)?B>mm8mm8óýT<¤P??¶ÆE?Ò?JÙ>°1?¸9ã9-ÿ½oÛõ9ZÂò9+¢?NR>*x8*x8óýT<-?R¸>%ÅA?t©>êm>~6?¶mI¹°·8½\¿AÕ:rá|:·7X?¸_>æ8æ8óýT<öãã>õ>îÄ<?é>5ia>A*?÷n¸8BW9 ©7¾ù$9Û9Ï>h>£8£8óýT<êþà=;¤=
\/?ñ=åüå<Ñ¥'?«æK¹Å¡99#¿ì~.;v'	;nÙ"?Ôt>`8`8óýT<Ì>iH=>´C?ó-D?ÌG	?Öê6?åG<O<E?C(s99_ÛØ>>£8£8óýT<£<?pÜô>P8E?å§Ø> >L4?+5¸~öV9eO/¾âÄ9Ê`¹9ò?a>Ú­8Ú­8óýT<$?Ó»­>Ð=A?Fh?£?ó·:?áO<&.<xNI?²$:Dïü9±&?>¸8¸8óýT<+y]?3?óZG?úí>·¥>s9A?W $8ëU}9<Ú¥='4:a:Í¿?>SÃ8SÃ8óýT<AÑ<9ÿ<v7?àP=¶Å=^22?ç#9*29Þ@?gó8æ²9)/>Å«>Î8Î8óýT<
"7?Àîå>
åK? iß>9Y>fC?}1¹q_9>TË¾²µ9JÌÍ9ZCá>Ú¯>ÍØ8ÍØ8óýT<àMX?¢?ùÞD?!ìÝ>mo>cï7?LÒs8 ö£9W¾=®K:%Îñ9ÿ¢W?u¸>ã8ã8óýT<¨H?ó=­>rnF?,Ü?ß/¸>]F?3eÆ89È%(>·üÈ9øwá94ä>¥¹>Fî8Fî8óýT<NÛ<z#¤<¢+?çlö<&¾<U%?;Ë¾¸Õ*O9_Äk¾&ó9Éä9t	?º>ù8ù8óýT<©Æ>Dþ,>J|D??2½>F2?Ò±=Ux =°S?kpW:F1':Ùï$?Þ×>À8À8óýT<¥í?ð¢?Ð?Iº+?º¬>~?±oF¸<!Ú9.ãh½y99©à?í>}8}8óýT<Ågâ>G>0G?ñÃ§>b>õ>?®«®¸ñß9µ¾ï9¹Y9¶D/?¾ï>9898óýT<«ü>î5¦>AB?nj?²¨>D?&}ë·89qÎ½ä98R_94Ç>ø>ö#8ö#8óýT<¿#?í²>°c?1
?\F±>~G?vÒ8Ð9ú0a>Ý¼9òG9íá>Ê>³.8³.8óýT<?¾SÊ>%ßI?ã@.5Ì?»h>?qr<DÃ¬;jåa?¼¼"<x¼;{]?>p98p98óýT<øç?Â©>iE?ì½>ÑM>ì5?%3¸ü3c9¼×¾3/d9¦¾±9ÄR¤>ø>,D8,D8óýT<.¬2? î>@?è>fÈ¡>Î8?ô?þ8©ñö8qÉ?µ9:Ûâ95gQ?U->éN8éN8óýT<* ?iÁ>?þS?¯º>÷t>gC?ù¶9¹u9j Á¾
:#ï:¸~?Ð7>¦Y8¦Y8óýT<(?B½>x³E?|Q?Ç>T7?>ô^¸(ÄS9+Ã¾K8²v9_í>B:>cd8cd8óýT<cå°>Ä×}>9f2?Ða>Ù&>-?¿2#;'÷:)?`û;èì®;Æ
8?¬=> o8 o8óýT<©áü>À÷ >ÁI?¨'ñ>aa¤>mÈ;?:\8Tj9ý >ã9Ã97N>=B>Üy8Üy8óýT<Uã?"½>Jé<? Ö >)h>CZ1?÷Oú¸Ïca9R'¾þV82±*9¹úJ>DG>88óýT<häÂ>I>uB?¹2?#¼ë>¼B?ã¸9£Ô9qæo>ûT!:x/:þ_ë>rM>V8V8óýT<Çq>b+>$Æ4??sA¾>¦/?Ñ=Lw-=¦cK?¥o(:Dð9@3?fZ>88óýT<·ü?Î%%?¨rW?'Ø>Àë>,R?4T8>/9P$ø=<9ÌÜ 9ý>m]>Ï¤8Ï¤8óýT<Å3=Qm,=²7J?Ù=4*¿<7¬H?C8~7¾i	9$Îl=TÍõ:?:!NM?A^>¯8¯8óýT<Á¤? #?ðpV?;Û-?¸ì>B<?¨ïãµòÍ9#G»c8*:Í°:?c>Iº8Iº8óýT<ÈÔ>A
>Þ{:?~>o7O>?Î.?»ÍÍ¸%K9â¬¾*-9ÝÚÉ9³>!l>Å8Å8óýT<ºÃ$?GÌ>{N?Bé>ì>ñöF?ÜFp8O¦9p¸Ñ=±¯:;Ò9LF6?Ë>ÃÏ8ÃÏ8óýT<hÂ]?Uø>Úd?ßL°?#j^?ìJ?6BÁ¸@
9²¾s
:}KÏ9v3?¬>Ú8Ú8óýT<!?C
¤>|?ÆxÙ>«>iS?a§/¹ 9Aj¾ËÓ8¸d9Rµm>k><å8<å8óýT<p#/?ãÝÙ>þÊM?ÏÅÃ>Ë}z>öH?HZ/¶kQ9ÁÖ»Ç9!dç9?p> ¦>ùï8ùï8óýT<þ>çÅI>ÐeC?&ûÞ>D·¡>ú}0?ö¸u9^ñ¾IÆ`9Ày9C.Ù>«>¶ú8¶ú8óýT<í|h>Û>¥;?Ús^?W?<?Íâ<#õ'<I?¬s-:
í:³?£¹>r8r8óýT<zl0?ÃÂí>'õ=?pkÁ>ò>w@3?ð8î9Fo>à"9Bã9¼>½>/8/8óýT<UíÐ>bP>7M?«?¤g&?´I?¼ó,< ßÐ;ÒùS?6k:
:P:x?Ì½>ì8ì8óýT<¥Å?èý¿>¸	I?y>ÊàS>¤:?Ðm¹M$(9
5¿:µº·ï·9F½·Ã>©%8©%8óýT<£b?|ü0?6¸F?z¹>"îh>aÙK?¶A7)|9Ý¨=AÅ9.j9 >Æ>f08f08óýT<És?W¼>ßJ?F?mÎ>ïn9?_8üû9>¦ã:9öb9á Ó>Ê>";8";8óýT<ÇqR?ð?ç}@?	d?6¶7?û¡C?Û*8d+´9b)G=x:&Þ:(ù>üä>ßE8ßE8óýT<s+5?xî>dlB?¢Ð>_>>ÐÅ7?j8¹z6²8 ¿k^*:.9÷9Äj0??é>P8P8óýT<Å°?¨¼>ûB?Aé>c>þ³<?IGø8À¨f9
Ç>ÆNÓ9âs9®@?zð>Y[8Y[8óýT<ê>o >ä[?IÈQ?v¤?ËJ@?þD<-<m,_?ýuñ9øt"9Q?¾?ôñ>f8f8óýT<ºb$?{¯>ºÏo?zM?/Ò¡>PwT?ÕKÛ8¨­9£!>Ñ79öÈ9.U£>ò>Òp8Òp8óýT<©Ó±?â6?z?¼0¼?bw?Ðó?¤98À¬9Ò>.ó: ¥ß9é2?þù>{8{8óýT<Ü?¸Ì>a>?²à?vÀÚ>&½1?¿=N·DÑk9xäß¼Ï:N0:~m?>L8L8óýT<2?Ãæ>F?,¾>ß|>_­@?ü¦!¸9æJ
¾é:ÒXÂ90?é>	8	8óýT<ºi?+
é>ÿ?GD?¶£½>¶?Hg
9¯2¯9N>öX:§µ:³D8?Ê>Å8Å8óýT<LÆe?ä¥?ñR?úB¸>,¼n>OE?Ks¸»#H9²¾vKè9^RÙ9¦Ñ?K>¦8¦8óýT<¦b=AØÂ<q,?HO;$^Â:v?_¹SN9}/
¿Â*e¸½µz9§ê½t>?±8?±8óýT<§L?\í>å[?ªª? Û¥>pÖ`?¯§9äJ&9T­Ê>ï9Ãs¢9N÷>p3>ü»8ü»8óýT<X
?©Ç¿>c­<?d+>äÖC>N3?Ø,¸P@³9#Úv½_WX:G:#>?¹7>¸Æ8¸Æ8óýT<f?(­Á>ïL?÷¬p?Ý´?ìiL?¸·:TÿX:BùW?éS;3
/;.ÅK??P>uÑ8uÑ8óýT<D>5>¸vC?Yó?VÎ½>0E/?¨¨º¸Þ9V¾Ð::Ä9¢B?kQ>2Ü82Ü8óýT<zè=lwR=#@?¯ÚO>¼Ä>9?ògÿ9Êoø9<?¢w;ÂsH;Ê·B?[>ïæ8ïæ8óýT< :é>¯½¢>Ñp7?=Ð¡>æj>¥0?7¥[¹.ø69J¨¿º·ý6my<9)O¬<Rr>¬ñ8¬ñ8óýT<ù_á>Ôº>ôE?>He>K,)>Üz-?i2¹ÌÎC8¦Êè¿lci9P(³9Ü¾¦>ºt>hü8hü8óýT<iüë>½F>û¬G?\¤>_õh>M4?¾ÓÌ¸{À8ô<¿ðøJ9¾9ç%?Ûw>%	8%	8óýT<¨âA>Úâ>Á:?0>Ø»F>þ-?ü$=e*Î<ûÝL?Ä0£;àº];­i<?{z>â	8â	8óýT<}0 ?·^Ù>U¨<?¯Ù>gÃ¢>o³*?3(¹M9IÑ¾Ô£t9ö¯9`²>Þz>	8	8óýT<?Óª>¹ÛL?1D>ÞW>±ã.?ÿQÑ¸@=c8(Ðk¿HWC:Y *:ø?ú{>\'	8\'	8óýT<¥!7=@È=ê-?×ý=£<Ù<f.?¹T9
 ¡9÷w¨>¼57;Ø/;Ãj ?J>2	82	8óýT<jeÂ>Íîm>M(Q?Z0Ì>Ý>t»>?L¨8=·9¬º>l:Ã#É9oöG?Ø>Õ<	8Õ<	8óýT<Z	=²Ï<Öê(?ìÿT=Òd'=ß"?Zï8ýÙ£9û:>ðcO:U:9¨6?Æ>G	8G	8óýT<á­¨>ØQ>iÇM?	¥>Öf>$8?A$¹±`9o¿È}8"9-cð=+>OR	8OR	8óýT<g?H°?ØAN?Ýí;?*ì>)\K?°ç·~º§9^0½Gïù9t±9£G4?ò>]	8]	8óýT<Mp/?¦Æ>1b?Þ7?><?%¾C?Åk»8'&9ö)>bø9@È:Ø>©>Èg	8Èg	8óýT<e°#?TØÏ>I?ã?Dó>¿O?ð¸Þ8ZÓ9¸>
i9H^9f6?Ð>r	8r	8óýT< ¯\?mVè>k)s?	?=« >-+[?Ñ8sk9ác>Ïo:UÌß9~(?>B}	8B}	8óýT<j?d®>¸Â?âS¥>ÏâP>þJ?þ"¹¶ë$9Û°¼ï:ç¡¨:çv5?Ò¨>ÿ	8ÿ	8óýT<×q?'½>NS?5Qí>4Ù>¶Q?Òò¸*Àø88.ù¾uù´9ßì!9â?BÑ>»	8»	8óýT<àÔ=ÓI=ª+?Òk<äu^< ¾"?/7Õ9aG=7^:ci,:áù$?êÒ>x	8x	8óýT<~·$?o§Õ>	]E?§>éÊk>}ï5?êýÆ·WE9¥ö½j(:´¯:õ?Ëî>5¨	85¨	8óýT<]:Í>Xª>7@?¹Z>k<>¶G8?¹*e9}©¾ë&:¯Ï:-?%>ò²	8ò²	8óýT<å¦>Ö\U>©?H?´/(?ë>Â17?$U¯¸`?9Ij¾}Ö\:jK:ºö
?ê/>®½	8®½	8óýT<dÌn?u]?!1e?_µâ>°
>#b?H79³e9¢>Î~²9ST9	2?ÈL>kÈ	8kÈ	8óýT<ðÄ>À[|>ÈG?[¨>AÚg>àã9?e^ó869ÆjÇ>à9V9æ>*M>(Ó	8(Ó	8óýT<Kl?Ó'
?T{?%ÃF?«àÓ>J'p?É99Ý?ñ:Wô9)3'?ñV>åÝ	8åÝ	8óýT<áß>iÂ>BüB?m¼>L>ü;?±ª(·æ£y9³ö¬¼µÅ9jK9dç/?¶Y>¢è	8¢è	8óýT<Qìé>kþ>ñLF?Øu?idÞ>SY.?Pð8#9Z°K>xÏ9×úü9,òÑ>Ñr>^ó	8^ó	8óýT<ÏúÒ>ìÕ>xÀ;?=£>¢ôc>ÈR7?ÉÌc9Fj_9?Ô¸9ùÏÌ9,ç>\w>þ	8þ	8óýT<5?*
Ã>yÌ;?%Ââ>hÈ¦>u.?¶8¶9ßp>3zK:®ò:É8? >Ø
8Ø
8óýT<oÓA?nõ>,J?Ú>É>F~8?wA8l9H?>]$9{ì9²>%>
8
8óýT<æ ?KÅ>ÆP? ±?È¹7?=?¸{8ÝåÈ8¢a >çä2:¸":Þ¸? >Q
8Q
8óýT<ÆE?ªA?Ý³D?Vã>¬Q>Ér1?Vu·)ýl9r½ó[i99ý9±êk>	>)
8)
8óýT<?³>·k@?ÙX>m\>x5?^²X¸Ô³9ê^Â½±¿;9u^9 ù×>>Ë3
8Ë3
8óýT<àfv?Ë}$?9½??Ýñ>þ°>8N/?à]b8:k«9±©=T`9):á³Z>µ´>>
8>
8óýT<c6K?îô?ÒQ??¢2Ø>-=>Ëþ/?ÀS!7ÄO9ÔùÆ<^f:Î3:BûØ>µ>EI
8EI
8óýT<©øÆ>õ²>d]D?î>½md>êý0?ÀÍÏ¸|J9[&L¾Ø9sÎ9ÓÃº>È>T
8T
8óýT<nÞ+?e¹>Rm?Úºõ> ó>lT?Az7{{9Ä ó<
	ß:;à¦:+?ÞÈ>¾^
8¾^
8óýT<t70?ïÃÉ>o_?`q¸>¶V>Hé[?k*9Ø9­ö	?»r9G89g?ÿ×>{i
8{i
8óýT<i?r?<·o?Éü?Vü¯>tQ?èb9Gøw9!¤?YÑ9:°9Ò¶?RØ>8t
88t
8óýT<àH>vÇ=·Q?¦7U>>v:B?¡d:Ù±':me?oC;üýÑ:N÷5?ìÞ>ô~
8ô~
8óýT<ÕQ?ô©Û>ÎW7?L,»>p;>tQ-?8ÏI86Ç8«>P9Ø<t9B?:ï>±
8±
8óýT<êæ/?r¥ê>çè??7ÏÊ>ª>k2?Bãd¸È5:9 V¾à·9=Ô9LxÝ>ûú>n
8n
8óýT<k 
?
N¶>ÀàF?fé×> >úÎH?@¢¸ª¥9iú½£9i¼9ÈäÝ>ö>+
8+
8óýT<`¨?j·><çI?ç;¾>D½> q7?<¹¸`p9¾9>ÆÐ9 ó´>>è©
8è©
8óýT<£&ï>@ ¢>>;<?½æ>?D>Y4?.uÅ¸Cßc9ÔÔ]¾òY9¯!¢9|_«>å4>¤´
8¤´
8óýT<ñ1?'ì>x@?y±>^sG>o*.?©®¸ç9¬É*¾iÅ7:ý9T9?âC>a¿
8a¿
8óýT<É?í/·>\<?Fø>5d>Ï×-?1.¸à±w9Ç´½$]C:ö&:äÅ?/F>Ê
8Ê
8óýT<Í¥?í¥>]¯q?Ôa?äB?µU?§N'9sö±9¬p>`¡j:°­:=Òe?IN>ÛÔ
8ÛÔ
8óýT<óë¶>º]><ÑS?%S$?Áá>|:?
~;à®&;ªC?Jí9&Ôº9ª"?ßP>ß
8ß
8óýT<Ù2)>{¬ë=¤Ê7?küE>ù>m,?t'=Í¬<ÏÑ@?P;W;t£8?vx>Tê
8Tê
8óýT<@M>8>]@1?»>dô=%?Í=
¶<K?¨}v:ÜR:È ?a>õ
8õ
8óýT<×>Í=?R<?>}¯]>í1?Y=ùÀ<jS?¦%;5º:ác?¾>Îÿ
8Îÿ
8óýT<
$?@èÝ>Ï==??áSÅ>ó-?âß48º%9Õ>ñ:Yñ9(d?k>
8
8óýT<&)>?÷áê>ÞAO?FÃL?Ù½?9¬??7X¾8ì9ðÓ%>´!·9y¾9!ö>© >G8G8óýT<%`?ÿ?²bN?à>µÐ>g
<?Õ«8n+¡9å¬Ú=Ö
:*Û9Ä¬%?Ä·> 8 8óýT<N_ý>lb>N?yû>ß©>é|=?£DË¸~$9k,¾k(:àé9aD#?lÁ>Á*8Á*8óýT<ïJ=¸ ë<iA+?fÏA;¿+*;öÇ?[ÁÈ¸¹8ðá<¿Fv64[8CÎ=Î>~58~58óýT<??èÚ¿>Ny@?¨Ì>H>A8?ìI8Ä£90Ì=Ó:E:è^C?ÖÚ>:@8:@8óýT<8ÓI?ºî?NE?Ôç>>ªÑE?ëµ8?õ8}½>5f
9hÀ89«Å¿>â>÷J8÷J8óýT<Bé? X½>c¯J?«$Ð>å)>>?±¤8þÏ99´b>»:º9W?ü>´U8´U8óýT<×>V?C(?ûU?}?ª®>ÉE?ËC9nC9Áç@?|¡9:r
:å>?ý>q`8q`8óýT<±?@s¸>ÛáA?~;©>#ús>l1?Ì3Ô8KJ9Ð!>Ú	q9¢ÃÏ9î>>.k8.k8óýT<ac
>9ÂÄ=Oõ7?Mú=Â=46%?n¯: /Õ9j'<?¯;äÎF;@7?µ>êu8êu8óýT<i¼>¬>.ø;?¿Ôö>N¢´>è.?ñÚ;<hô;ÍÃD?.³²9÷<9Uó!?
>§8§8óýT<½BY?9?O¾P?æ?Ù^°>>B?.ðÈ¸D§e8ý_¿X±¾99i2.?Î>d8d8óýT<È?3=Õ>{l>? ò>{p>,*?z8¢q99mF>»~#:6&:,?´>!8!8óýT<îá¨>R>lÑM?P>aY>¨B9??£0¸R9V=½â°à8lö9³,I>>>Ý 8Ý 8óýT<a¨è>#S>-C?|Ä>ý>±4?íLR¸ò]9ó½àáÜ9°95 ?%A>«8«8óýT<$Ø>dV>CUI?Cµ>ù½~>3ÿ5?úK+9ò»9¡Ri>õ1:
î9&)?>C>W¶8W¶8óýT<ßÕß>>>yW?.>,D>|èK?Ø(9åe9Z¼>.xÊ9¾e9äCb?H>Á8Á8óýT<ßX?øÄ>WO?µ+À>C>ÛÒ4?U<9ò°9Áß>ë¸+:úõò93ð4?âJ>ÑË8ÑË8óýT<¼}?c?ÿÏ[?Ô?¹Ô'?KÒa?â9¦<ÌN<´ÆM?'ä~:ÝW:o$?:M>Ö8Ö8óýT<±$?@Ê>OèO?K*ä>ë¡>¸4?ð¬8¦Ñ8»À?±ê½9 U¡9´­?<R>Já8Já8óýT<ÞüÃ>k> öT?óÈ|?ÝÛ?@®K?îH9ó¶9Q>cý9_Ç9·"?KZ>ì8ì8óýT<7Êg?KE?oÛ=?óx?Øã>Ú.?ÿ 8ÊÇ©9q'i=uBB9ðQ±9[:>Çb>Äö8Äö8óýT<0?åã>èQF?ÓÎ>åP>«®>?óA28ïb
9ðà$>àÜT¸²ëG9GI¾¥i>88óýT<8==ÇT=Çð2?©<Þ ;X?ç7ôr9Áós=:è2ò9É?6j>=8=8óýT<c?Öl?ðF?Ó>õ\>õt<?äl(8îç°9Lºs="Q9£9ã>i~>ú8ú8óýT<¤|>þJ*>å=?ýC?éÉ>@é6?w£ó<¨Û<î¸N?w³Â9¢j­9Óµ?(>·!8·!8óýT<
Ô?Ô®ô>å?|-?£>èº?_H9Ü¨Y9£Xë>º]­9@8'9o´?>t,8t,8óýT<pº
?É>Ý~?H%?¾Ö>E?­¾9¸¡9uú?¼¨=:Ö¬ó9|@G?>078078óýT<ô
?K ²>6/G?ü >"üf>Jk2?@¬¸Çõf9bí>¾Sá8Ú:ò9è4=>íA8íA8óýT<,úá>~9>+ÂO?ax?ÓD?yP?T-;»[6;×9?µI²:Á): 2?c>ªL8ªL8óýT<:?ó±÷>ÀP@?M´3?{í÷>+9?Çß`9ÑPÆ9K$>¬×9lÙ¶9R?ù®>gW8gW8óýT<©?KòÏ>È@?J²>UßD>gs0?¶æ 7¬9G=áÖ£¸ ÊÁ8ÚnØ¾bº>#b8#b8óýT<øÈ=±Å<!1?Y!=ä=½¿?ä|8øÆ9ù="î¸
B9¯¾ÄÀ>àl8àl8óýT<Bñ>pÈ>·|B?ã3>­>) .?r8[<9eÞv=WJ9©ë¢9
Ë>\Î>w8w8óýT<~Ðû>R¨>H??ß¯/?eë>ôã>?óûg9(|9$ë>õÇ{9dP+9K<?àÑ>Z8Z8óýT<y¼>r>äóF?XºO?Í?àè7?üÝç<¸g<oV?&7óx9ù
=\Ò>88óýT<ä
*?ðß>Ü3C?¥> k>Ä3?nWý¶LSg9©.¼:9bÃU9+õ?;Ó>Ó8Ó8óýT<ùî>þ+>´"N?
À?ØÔ>Þ6?âMÜ7U9O¹=¹:Ýº9ã3?îã>¢8¢8óýT<ÎwÛ>>8I?¥?¯>?¾Ñ<?=Ûµ;³~W;ç	X?±z}9hW9²Ùú>áî>M­8M­8óýT<c³>´^>5N?½y?é$?~ÒB?øL=U6=çøQ?àè; °;O]?Åõ>
¸8
¸8óýT<4þ#?7;Ò>ÿ±G?m>TY>\Ë;?{Õ7ò¦®8>ÓãK9ä_9Îöé>H
>ÇÂ8ÇÂ8óýT<q?ýjÊ>Ï49?
ßª>Í u>s2?3BV·p}À8¸y½èÃ9ÿ§³9U?P>Í8Í8óýT<®?Ô>Æ>º>?9µ·>ý>Õ0?Hi[¸À®9¶ ½ H9w¤9¥w>>@Ø8@Ø8óýT<É2?oÍ>L^?`ÿ,?ÔÈº>©m?L.>9¬9¡>Oµæ9¯9ü*:?*>ýâ8ýâ8óýT<	aG?c	?HA?[*?ÛÕ²>âÂ;?_þ/¹|ææ8ðC¿Mç9ýiÖ9õ3
?\+>ºí8ºí8óýT<øL?Ë¶>$;?ÔA>#ß>Ñ*?NW¶n9Ø ¼~çi9öF=9ë-?Ó+>vø8vø8óýT<Àà>î>¸[?5X?a>aaU?a-ä8ÔÎ¸9À	>I³ö9X#9ÂV?v->3
83
8óýT<å?
?ÇX}?ÙÁ@U¤? s?rè9Ö5Ö9Íå
?
â@;Ú^Ã:½|?Õ<>ð

8ð

8óýT<[MÕ>á×>&#??~>ýa>¸<4?-è¸ëeó8«¾ý":Ý:gS?L=>­
8­
8óýT<µnJ?þöú>q~N?U?ÄÓ>]Ó:?Ãþm:±í:¾ä@?ÏùÛ8Î>Ü8Î¯ÿ>L?>j#
8j#
8óýT<.gH?°Öç>ÏI]?og?u¢?Ï²??:vÒ·û8]Ö½Õ¶:Í¾:YC?D>&.
8&.
8óýT<%?¾>ó$O?Jé>E>1<?-²°¸/Ô9©¾ç©*·¾J9~×¼S>ã8
8ã8
8óýT<Ô<ój<\2?Æ¤C={
=¡y+?x9_:9uqÆ>B/9Ó9ùÍ]>¢[> C
8 C
8óýT<sÀ>+¾Y>=1?:ØN>l>å³-?¸;=ëÙé<4EM?Ãæ:  :8?Þ^>]N
8]N
8óýT<%a=Åâ!=#]2?<>ÎÄ=	))?]:5ò9'#?Ar9î¡9P~¿>Þ`>Y
8Y
8óýT<+Þ>>îjY?à¥>VV^>±>?¸F³9³Ø6½þÇ¤9X/9Wp?·c>Öc
8Öc
8óýT<ÑßÎ>Am>B?Î>B
8>Ðó5?vq
9×Ep9M>:¸9Ü9Í¿?>n
8n
8óýT<âñ>R>K?Þ]?³»?¾A?ZÍ<Z1<<R?rü?:ây
:á²-?>Py
8Py
8óýT<5å>@ë9>É @?Z¡¢>DLr>¾Ó+?e³ì8ó[9C¿>ß&ó9:ª9Ûõ6?Ê>

8

8óýT<_æw?ß¿"?0øB?
¶>
ý>6?ÑÕ[9ð`h9x.ò> ø9wÝ9_?4>É
8É
8óýT<JD?­>°)B?õÆ>K >¾.3?Õ£8í89¬Ìb>×º:b·:ZÚ2?S¡>
8
8óýT<>?6´=\B<?G>Óe<>Æp-?±h"=á¢Ç<"CP?Á¨9È/9æÉ?«>C¤
8C¤
8óýT<Rß>ò¸>µC?ZðÉ>uC>39?Ü?¸,",9¯z\¾B{ä·É9²Äa½¼¾>¯
8¯
8óýT<ÐÌ >ØÑí=°-?L§¾;s;4;?ÃÌ¹Ï9\¾lå¤¸¿ìn9I®0¾fÑ>¼¹
8¼¹
8óýT<Õ»?5¾>y@?Éö^>RP'>ø*?â Â6 9´­<)Ì9\µà9Qß>qÕ>yÄ
8yÄ
8óýT<=-?0q>P?bÕe?aÒ>ÏÕ?l\<d5<þ'8?kq:Ú:zG?¤Õ>6Ï
86Ï
8óýT<_ãô>ªw;>¾4§?;:?2ï§>uò?íÈ=æ¥<çæL?ßµ:<ù7:¦î{?pç>óÙ
8óÙ
8óýT<vm?h´?rfL?o/9?ffõ>0/A?*Z¸±F*9áã#¾E]:/Þ:C?Èç>°ä
8°ä
8óýT<wÇj?Û?_<?­ª>á|>÷,?Ê=¸\9sºÜ½Äâ9x9ò>(é>lï
8lï
8óýT<">!$R>~ý<?Iº©>Fæ|>úÎ+?Y =U0Å<ªfP?ÄI;à:øá'?ñé>)ú
8)ú
8óýT<s6>©ZÀ=UHµ?0??:mÓ>Ñæg?{>¬L=?Âø;-;]Äs?5ê>æ8æ8óýT<cD?|0¸>=ÍW?¹?Kö·>Ù÷]?.g=ø*>=¾/?_BT;Ê#;<%&?Òí>£8£8óýT<·¶?µ¤? °?íÓF?-|¬>~?\~j8¾¾9\=Ýÿ:ìÖ9©7"?Åò>_8_8óýT<µÑ>Oú>«&9?¢)
?k>Í>\0?Ú9õ9¹È>N::ÃÔE:ö±-?ý>%8%8óýT<£A?A·?t>??÷á>ÔC.?ú ;9jÝ8Oº@Y39è9k#§>¥
>Ù/8Ù/8óýT<Be?R?."H?Ó>ï>9?jóÝ8¯Q9ÎQ2>	2:Çò1:þ?ã>:8:8óýT<9/?¿ê>Á@?Ø>£>áw)?T¹c^+9qbå¾­Kº:o¼k:DOJ?Ø>SE8SE8óýT<Ä¬J=÷=Uº1?ø%<lßu<Ót?8uú¸ Ýa9Äï¾>-9¥¸9Þòo>})>P8P8óýT<ep?%ß?,<Q?M(?¯lâ>ÚH>?µ¿8ô¡Q9¨j>9¦9S:þ>÷,>ÌZ8ÌZ8óýT<×U±>qm>??Öts>¶}2>.?ìÖ¸êh9FI¾q\9½-D9U?26>e8e8óýT<ßý>ÓÏ><L?I·>É/s>LA?¥·¦9÷Þ½ü}¨8Ü@n8â
5?X>Fp8Fp8óýT<b·?Ä®>/>?J³>xß|>5?³sÍ¸±G9w;¾³'9SÓ9:¾º>]>{8{8óýT<µw?°Ñ>°B?5°>B+y>:ñ4?×?¸Þ®"9jcË½2`r:C:`I?Öh>¿8¿8óýT<	S?m?wòH?
>?¢×ñ>Ø¶I?c.
:4Ää9øü?ó?9¢A 9¿tÖ>k>|8|8óýT<ÕY?"»>5H?Û&¢>ôÕa>XÏ7?ÔR¸Æ	91®½Î.9ßìê9çb > p>9898óýT<¶>MÞz>¹¾9?¯F>æ[>Û.?ö:î6ÛU9²Ï<F¯9/ó9á¸>&r>ö¥8ö¥8óýT<â©?F©>ï;E?
´>»?u>7v<?©&F8Y
9ÚP±=½ûM¸êÈ8s¾+v>²°8²°8óýT<së<??îÊ7?U×>Ò>ÀC7?»W8R¯9¿ÃÒ=7;®¸x@89Ôr¾w>o»8o»8óýT<Ñ ý<C\³<è¤4?ìì<Ó%<O»R?një6­sY9þ<J¡:Ú£<:âZ?Ã>,Æ8,Æ8óýT<?À>?[µ<?ªB÷>Bw¬>¾7?ùÕ«8¬9@üþ=È:è9µÖ
?>éÐ8éÐ8óýT<|n?b`?[L?w*Æ>ä>°úE?*§¶+J89ì©R¼19<UÇ9Jd>Î¸>¥Û8¥Û8óýT<03?ógÞ>AN?Ç×?V;º>VÜ3?(Ý8èll9u>À§9Qº914æ>Î>bæ8bæ8óýT<'?4KÛ>bC?@Ø«>SEq>èU6?*Ê<¸Òñ9ú-¯½ÂÄ9M¿9´t?	Ô>ñ8ñ8óýT<	Q?gí>vÇa?jè¹>/g>ÇÜM?LX83, 9RÚ¬=È/#:©¦:>h?ÆÝ>Üû8Üû8óýT<aü?iù³>Q?|>xÈ]>Q2?rn8Ð±99Ü=EÇã9Æü9æâ?#à>88óýT<ý£¬<í<e'?¢Ö;ñ?;9³t?Ø6¹E69Ñ(¿ìûÝ9ª»9&h?ßã>U8U8óýT<$L>?é=Ü+`?)NK>¶|ü=G"N?Év:½7:âu+?_®:*Óz:Ï?£è>88óýT<ãK? oò>ÕKW?¾Â>¥å>cA?§86ò59
Ík>Å:ôÆÍ9^
??ï>Ï&8Ï&8óýT<qüò>h>¡#Z?)F?SÈ>4<?z/8óÆ9¸_>ê¼9âí9áM><ð>1818óýT<®¯;?bÒÜ>ôY?ÛC?²vº>:ËS?ç9Éûå8ïÒ?ÐÎ9?
ª9¢îÇ>ø>H<8H<8óýT<6?/ï>hB?q>ÂW>¦U4?k+]¸k8É¾ûH9<í995s>¨ø>G8G8óýT<ôi4?ÔXê>hE?ÝÍ>úµ>¿@?	ýà¸ËO9/Á¾nç$9AùÄ8øQV?ú>ÂQ8ÂQ8óýT<¨?¤r*?³±i?ð¦G?e?Í>Uy?¾-ü6O$9WºN<¤WG:ò :í?0>\8\8óýT<ÄX?Ju?Èt?!¬?Ë21?­x?ù,9§¥Â9c>Þ³¸9ÍJå9v7Î>ã><g8<g8óýT<ãªö>Åc¡>¢C?J±>:w>SO7? >Þ8$^9Å»?>"!:Æß9M8?E>øq8øq8óýT<K?ºÇ?-a??h{µ>
~>6?Þ~¸°<9"À,¾Ø«:bÞu:Åì2?>µ|8µ|8óýT<6-?ÕÜ>ËH?ÕãÈ>´w>óÃ5?z¸ÏÅU9½¾³`:W]T:ò?>r8r8óýT<ü?ã´>lt@?É¢Ê>³>2?ü¹¾²A9ØÇ¾,Å
:2y9(w?»&>/8/8óýT<z?Èjä>,d?^ÅR?É/Ã>L8?q¦¸ÚF9ì¯½Ê:©4:/÷Z?®)>ë8ë8óýT<4Ø>-¶w>¸¿_?ZÉ>³d`>¶e?ñZ7 X&9´ó<Á9Õ¬9IUÜ>&*>¨§8¨§8óýT<i¾>Æ]>zç[?âU?GÑ> v@?c9ë¦9ùol>úÊ:_×:®?/>e²8e²8óýT<i#?éº>9W?>E:&>(O?¤L¤¸¶R9iG¾4ó;8-Á]9ùØ=G5>"½8"½8óýT<ÞÌ?F·>¨K?ów×>ë>½wC?býÖ8¥s§9V$>(t5:Ý¬9/ó?%>>ßÇ8ßÇ8óýT<e1L>fL>>/?¿g>ÓÖ2>Þ%?w'=É1Ì<\G?àf;¿õ+;µÚ+?pI>Ò8Ò8óýT<¹Ã>Qh>üWW?õú&?íì>õk4?@"9
¡»9_]>c
u;à#;ÁX@?~K>XÝ8XÝ8óýT<Ðû=¿·d=Ô0?ù=Å`=DU"?¾o8Ãf9ë[>ÁñA;âÄ;À[?á_>è8è8óýT<±?P?m?q?´ >³ÓQ?c#9:t9#·ó>Â:?Äû9ç,?§e>Òò8Òò8óýT<<³?qéÇ>:?þw
?RÙÂ>÷Ý9?Æ(û7yz9ÍM=ÑöÕ9$ÅÏ9áÐ?l>ý8ý8óýT<¹}?÷?5]?IK?öø>2@Q?ðÏ9ëo´93KP>|Ê:ó¼:èm?3r>K8K8óýT<Ê>N²=ä/A?°¢Ý>@Q>L|5?âÎ<9sy<;QT?Æ*;ò´Ó:bN?7z>88óýT<Í?¸½>IF?è¤£>T4q>£®-?¼ëS¹¼9:½1¿ß:Òøm:g?>Å8Å8óýT<E%*?@Ò>a×N?PmÙ>Û¤>[¿A?7¾º¸E9%éq¾õ3O9X¨9ÔÃ>©>(8(8óýT<¼=®J@=¯q0?V7¢=`m=b//?¦J<9aÞ9ÕÁX>xË;½æ:°Á!?¡>>38>38óýT<ÞA>ì_%>CHN?? ´¹>gË6?§H8»9^'ÿ=4-³:ÐN:^?æ¨>û=8û=8óýT<Þ>?¥ü"?|ÿU?×N?¦µ÷>5ÃU?·H9x/¼±-É9RÊ93??°>¸H8¸H8óýT<HóI?ûø>U`P?Ë¢Ì>N>¬xC?,7s9Z¦<$#:ð:Ûô!?v·>uS8uS8óýT<é?¢>É[?.Â?lm?@`Q?Emø9þ¾9v}&?d:p^è9'L,?¸>1^81^8óýT<s÷>â'>
b?"ñn?^?*fK?rÌd9ÿÖh9û>>Ö9?9¾J?¼>îh8îh8óýT<CÝ> z>>?ûî>î b>lf/?Â8:bE9Ä=\u¿9¥±9ô[
?3½>«s8«s8óýT<6æ?PP³>
T?'Iì>GÄ¢>ÄÐ9?2Xx¸5¹E9?Å ¾ð:v¶w9ýõ?~Ä>h~8h~8óýT<>Ö<?þË>ûl?Ý.?ýÕ>1Q?/}'·&9¶9áLk¼2A9]ö9s!§>#Å>%8%8óýT<·?Å>÷tB?ö>rd>½,?/ó(8¯²8"
r>ôT[7çè8K©È=íÇ>á8á8óýT<µ9¿>*¥{>ßB?8? 5À>n5?Îds¸òO9¾¾ª89Ó 9 ³>àÖ>88óýT<5ÙÝ>>ÍJ?ó?\·>óå5?Èï¸Hï9ÉÎ¾U
8äÀ²9Äã=?Þ>[©8[©8óýT<7H>xÆ=;ò4?£o>jw,>Ú1?ã:L:Ø;?ÒÑ:ÁZ:IC6?zá>´8´8óýT<ö¿Þ>X>¦·I?P±?×Á>yÅ=?Å¥8©9Ì1g=HæU8gËÊ8_>Òá>Õ¾8Õ¾8óýT<
5°>ûVT>"pT?GHv?(u#?°Û@?÷"9Fâ¯9páÎ>¡|9ÿ«®9õ ¹>Ãã>É8É8óýT<8$Ñ>ït>ò3M?ýÃ?ÕÊµ>f^<?ÇBz8f­9¼¸=výà9!½9:õX?6í>NÔ8NÔ8óýT<À>7)<>%ðD?ko^?Â?×Ú<?à4Ô5¾9¬.T;0¬x:g.:Ù6?ð>ß8ß8óýT<Y?ï°>,Ý?Ç@2@µ³?í}?·¶Ü9KÛ9xô?rL:o¹$:O|X?où>Èé8Èé8Ée<y\ã>DC>#K?æ>#Þ¡>à5?}Jt8²g9È[>i©·²÷&9Àß½­>ô8ô8Ée<ryI?5rß>ÄÓf?ê­?>	g?µ:9k¥9íK>þ6L`9ÁFc<v>Aÿ8Aÿ8Ée<GÇ©>þa>eR@?!?+ê>Î0?OÑó<"·<ÑkH?&ºf9TùÁ8·@?*'>þ	8þ	8Ée<í=B?Dî>²P?Î</?¸öæ>­;B?Àí¶·±E9ðál½§u:úU,:°X6?)>»8»8Ée<Ha0?l1S>
ÍÕ?g?¼ðy>Ü?£½W8éZW9®:>Âjö99·Î?Ð)>x8x8Ée<:Ý?þ!?ÒÄa?¿4?£Ò>+[?F9't|9 Y?ÄC:ð:¸ö3?*>4*84*8Ée<:ø>	þ>Ä_?ïú+?¤7½>Þ­h?U89sH	>MÏÝ8Vq09Té >*+>ñ48ñ48Ée<¸õ
?Ám>ôjn?4?Ê(æ>?äH?ô9à<g9D¤>3Gs9_'¥9¼>û,>®?8®?8Ée<ü?ØÓ>äïV?
Ùì>
[ >Þ=?ØQ¹A£9ñ?È¾Zé:õÔå9o×?}1>kJ8kJ8Ée<Z¨?ÂÇ>xtF?0ôÄ>ÝO>!ö4?[ä¸092^¾¾nï-:è°Û9®J?Ü>>'U8'U8Ée<\?±|©>ìñJ?>$B>e5?&/µ·ÔKá8UàÍ½k¸}9íC¾G>ä_8ä_8Ée<h1-?¶çÕ>«FO?1ª?£Í>C?(*Ç¸bÏ9ÔV:¾µ9j÷ã9Øe>HK>¡j8¡j8Ée<%Ð>&>7G>?`/>²°6>3?ö.R8_p9ìØß=ÄÛ8E9#9ø=ÌR>^u8^u8Ée<ò5?Xò>OS??Þ>#m >91?
ù¸ÀD9¸:¾<:&ÔQ:þå>U>88Ée<à?NØ>%¥±?Âf?ÜûÎ>´?ïÑè8ÁP9²Î>UE:ùm
:ÞÂr?MU>×8×8Ée<¨3¸?öË?bz?ÌD??Õ?0?§fä8X¼y9O!j>9b:P:)P?U>88Ée<¤\?W×>e?·£?R>ËÜ?ØÎ8Æüø8å«Ô>Øæ8y9*y>CW>Q 8Q 8Ée<BUé>ÎÎ>[°??CQ??}:?Ê<'4¬;?W?(9¼c¶9Jök>¥W>«8«8Ée<´®µ>¨Y>@°U??_?,?Ä$??ßY==®U?ð/¢:ú|:Ç$?M_>Êµ8Êµ8Ée<G?4'Ã>g¬P?>ÓÖ?>îR>?a¹T93´¾,b;:Éçß97>V?ê`>À8À8Ée<äÐF?
 ?WA?MÙ>ì%8>w;?D¥B¹ÜØ8R÷<ÀËi9Åà9ñ¦ä>fe>DË8DË8Ée<§¶>x>Ct<?q3>µãm>'R+?>¸îïw9ÄÄ½F¢9²9¯?%>Ö8Ö8Ée<3?#Æ¡>ÛíL?~Õä>kÐ¡>Ç5?J(ã7Z?9ó=tè9í(ò9Eõ>ð¡>¾à8¾à8Ée<c"ð>©¥>*4:?æ*>¾pl>X+*?«§3¸|9ð¶½ÿ?:[y*:T)?V£>zë8zë8Ée<?2]«>òD?<}±>"\v>4o8?QÏ·÷8zÛÖ½8	9T[9kú>á©>7ö87ö8Ée<bð>
¤>
;?Ìt®>èé>Ü.?¨Ò¸½ÝG9¿¾­ö9åÔ\9uê?Ä>ô8ô8Ée<»Y?1á?¤¦=?ã>.>'`9?8-X9,>>«8³9Ï>Ä>±8±8Ée<Â7?6'±>¨?ß0S??äè>f%h?,Ë·Ò3J9æ½x*:.³9)1?7Æ>m8m8Ée<nz?åÆ>6gI?åÇ>
)d>çF3?áG¹²n9ù'¼¾X¸]'9½jt¾cÉ>*!8*!8Ée<¹ôN?Ùçÿ>AO?Ä$ý>T¦ª>gà=?`³8¹8céÜ>á×9S9êN?Ï>ç+8ç+8Ée<oç!?jØ>iÛ??þW¸>}>¯:?î¸èI7RjÀ¥%ú9ºÏ9ý¤^?Õ>¤68¤68Ée<	Ê?´>s9?pë>ÒH>)D-?Î)¹âÿ²9Ýpr¾´	9ôîÜ9Ö>}Ù>aA8aA8Ée<3å<.w§<Cn/?@÷=_Á<*?1­99OXÜ>!4:D$:ýô>Þ>L8L8Ée<±?9ßÃ>H?l>!ò$>ê:7?6{î¸ææ×8íb
¿1_c9_Ì9ÒM>wã>ÚV8ÚV8Ée<Ý#?[×>º@B?+b>QâX>(:6?¹Ñ-9iÙ¾cÖ9nÓ9Ê?Çè>a8a8Ée<æmã>*Ë>P>?kc>G><»-?ïÑ¶øl8¹Ëb½mb9Á;9rÔ>Jø>Tl8Tl8Ée<º±L?03Ó>Bx?I%?·bÇ>T?¹²P9ð³¡9F3¥>¾:ïó9Ù;?ø>w8w8Ée<slH?ÇmÚ>Öåj?
S®>Z£C>8d?Iõ_8Ç69{>óVÁ9ø9Uï9?ýý>Í8Í8Ée<#?ÑÐ>H?ûÓÈ>õ>Ï°;? ã¯¸s½~9ÕÁ0¾¬0æ8¾Ùf9D>Ö>88Ée<1ß?Lÿ·>_B:?¢>åqI>Æ¢-?< ¹B9h9í£°¾Ya;99}§>d>G8G8Ée<©9?Ñð>UE?g×>
>4B?<à´8$y9¯Ä.>WºÍ8îÀ9`	>>¢8¢8Ée<%?¢Î> ?ÞY?Y¹>.u?¨9[=9i?Ywò9B¦æ9Ê?%>À¬8À¬8Ée<±«>?Ûð>&[K?ëøÝ>+µ>å<?î¹8$9È)>¿A:ïb:ò?ÊH>}·8}·8Ée<ök?Ø±?óH?g>Î>ì>ª6?)ø¹n9íe¿ÒÉ9ÂÀ´9ë?ÙN>:Â8:Â8Ée<>#3?c´Ç>¦¢e?Æ?Ú·> %W?Ïê8Àg°9a*>lc:J&:÷ê>)R>÷Ì8÷Ì8Ée<ST?5¬?øB?]UÍ>;ð>
>?|M"8Úh9Èå=¼f÷9üã9(+?iY>³×8³×8Ée<|¥Æ<+£<æË/?(=-b=/&?¿e¸Z"9{&m¾Çë/¹RW8dßÀg>pâ8pâ8Ée<ÖØ >Ý=)A:?l8C=Ç=[,?Ä+=*/Î<¶DU?çÆ~;BB;(?øj>-í8-í8Ée<;K?òe¯>Ì ??Êp?G7®>`¼<?¶5ü8tª79ÿÄ¯>,:«R:ÙLò>òp>ê÷8ê÷8Ée<L¤?H?ö¬\?n{û>ùÐ>-EM?ÂÐ8C9À©>g59Z#9@Ë
?x>§8§8Ée<x@?´Aô>x¹I?4ß¸>±Fq>X'D?'¸¹I9S	Ô½C9âp9Ð>_}>c
8c
8Ée<¨¥ë>i=>
­O?MØ?¿Y?#í;?Å¼-=£1É<p]?"ï:)m:¦??î> 8 8Ée<Ç©?G5?o?ê^M?¯à>j?s'`9íÛ9«u>¥õ:¡:ñrB?Â>Ý"8Ý"8Ée<O?l²>á4Z?µ"?/fÈ>¯O?òæ6:_Û¬9>p?ðÖ8i[9F¶y> >-8-8Ée<|0?jÈ>åVK?Æâ>>ÆWE?1ú8æo9Ãø>²Õ:5w:Ly?ÁÂ>V88V88Ée<D+'?DïÝ>Ô@?Ü~?uv»>ùÖ0?¬¸ý8Îu9O>[fâ99ù_?(Í>C8C8Ée<ü¡>ÐuV>"\A?±Ûà>íV¡>d2?êy=R=ºÖR?Ð_Æ9KdÙ9äé>QÏ>ÐM8ÐM8Ée< ø.?ÿRæ>öyB?kï>g¡L>IÓ<?¨5¹ÿC9úòÏ¾7$¯9Ñ9i3?þà>X8X8Ée<ÈÒ?¹Ä>9v<?\Þ>YR>s%.?¨¨8¼uu9ñO	>C!:e:?1ç>Jc8Jc8Ée<¯çÞ>×Þ>K´G?arâ>é¢> ä2?-8®9v>&òß8µbW9V>k>n8n8Ée<ï>wU>øG?ßJ,?õ>Z¢3?+	h;'k;¨M?Æ°9·g9`³?>Ãx8Ãx8Ée<cN1?¸è>óC?Âû>Í°>&6?Ãá¸5@9yñQ¾©M:Ýÿ9VõM?>88Ée<²¨?Ä&?H?£?3ñ#?çþK?þ<Qº;9?~é;ªT!;ö}T?Ó>=8=8Ée<C+)?åÏË>y|T?,.?ÛÛ>õJ? ø¿;ëg;Ï9?n9TYK9¾<!?E>ù8ù8Ée<´T«>Rä\>ÖF?fi?T¯?3<?Nñ#<jÈ;iQ?SÙ9¹ú:×Î>§>¶£8¶£8Ée<~ú>ØUÉ=qA3?¹°>[r>Ì'?ÞW=¢.=Î£J?FD>¸àW¦8¯h¾:>s®8s®8Ée<º!?S Û>jP<?&ì>²*K>h,?úé¸ìR!98¥¹¾ó;û9Å@¶9gr0?h3>0¹80¹8Ée<"?Üô×>E%@?IÖ>áÐ>óÌ-?Ì}9<_e9 Á>§:9)¬9õ^>î=>íÃ8íÃ8Ée<Ë?	Å>ê&=?=?IÜ>ò/?`ZQ¸µ9´ð¿½ÛÚÝ9Rè9Ùn=?1D>©Î8©Î8Ée<ê>l/>T?Xm?¦`?2#N?ºË=~`=íQh?IÀ;çp;WL?ÊI>fÙ8fÙ8Ée<â¬ë>ÆB>_b?>[Î>³~>iO?Ônë7©h¢99=DÒ;á² ;ã.U?Mg>#ä8#ä8Ée<ÕÀV?(í>¥Ðg?·!u?9ø>WÏ|?¡:¶²è9D,!?$:b½9VÅU?'u>àî8àî8Ée<þE?²à>©a?î?ÎL¯>	F?.­9Û¥9.>/7É9øË9Èþü>u>ù8ù8Ée<ª¢?Þ_³>×¸>?¬þå>½ô§>±G/?Sô8d&<9[¦>9¾{9`?}>Y8Y8Ée<g.?«/è>>J@?¬KÒ>IK>g:?Y 38î9û£=Í°ô9þ¬Ù9µâ?N~>88Ée<÷]?±«>ºf??Ë>Ä=>ºË1?8Eê8È¹G9#>á9¾Ìª9·)?Ú~>Ó8Ó8Ée<÷Úk?84?
LT?nùì>ÅÈ>×ÞK?#G¹¸ÖâQ93üa¾¥ÏË9¨9Ê?Y>$8$8Ée<Jp?:ö?%P?®)²?{à?QT?c¦9¯=9/a?tv9ðuÁ9ÿ£>þ>L/8L/8Ée<	½m?\?-H?F¦?ê©>íUC?¶£³8ãX9	T>¼·®:vM:*Z?>	:8	:8Ée<|?\d
?<d?t@?	ã>!Y?w`9ä©®9À¤>ôÑN:z!:bñ#?¨>ÆD8ÆD8Ée<#í>P>ÙD?¥>®q>?Û.?C=¢8ð:I9eN>Þç9&C9ÆV>'>O8O8Ée<ÎÚ>Ty>ÕÝ`?ÏT?1u?ñL?;Æ=ü9=ªn\?ð(ñ9º©9µ6?n¿>@Z8@Z8Ée<&Î>ÊK>C?~?¸>^2?&ËÎ¸¯`9¸k¾Kb9G 9Í
ú>À>üd8üd8Ée<§ò>]>SãG?àK	?²®>ö1I?Ý=·H}9Zý¼Õ²:{w:µ&8?QÊ>¹o8¹o8Ée<Þ÷?(Ë>Ø=?dë|>|¹9>nO.?>]$¸oÎ9ê½ÄÁ88S¼9ñ>§Ñ>vz8vz8Ée<IsJ==	}.?Ðéá;ó¤ª;	u)?ZP:¹4&9§¿¬l7×~!9Õ×Y=ÇÖ>3838Ée<ù+?4Ü>WF?°?ö}Í>S5?0I8òü9ô$>:¹846¤9Q8>rÙ>ï8ï8Ée<hÓ*?ª"ë>ãû9?¾Ó·>À>	I4?×=·<½ã8yfU½Übá9üÏ9ààL?Þ>¬8¬8Ée<w1?®8ä>×§F?ôÛ>Ø@>ì`;?g­¸ê9GJÏ½íÎ:Ô:ËÕ>æ>i¥8i¥8Ée<ÓÑô>ô>ºdF?ü>¬ã¬>|¤:?Ax9fl¤9ÅÁ>>r«:)îk:Ñ:?2>&°8&°8Ée<Âü=µì<«ñ+?ðB;°;T?¶Ë«¹	09V+¿à86S97=:>ãº8ãº8Ée<SB?»?Ø7A?Òæí>È$>+@?`yE99$?X½9R§9ç?3Z>Å8Å8Ée<ÿõÙ>s>lf<?A3Ï>A>Ö&?]ü¹ïÌÝ8¿k×9½:9~Gá>n]>\Ð8\Ð8Ée<ÞWC?u
û>\1G?È£®>ZEk>Þ>?­99>QÝB9Å9uº>Ác>Û8Û8Ée<°Ñ@?âËÚ>a?¿S2?$Ñ> ãY?Î9^m9Á?6 9 M°98¢è>¹d>Öå8Öå8Ée<ÿ>ÙRG>ç_6?+©?.±Á>a4?Á=
+=YNX?âQm< ¨<GþQ?o>ð8ð8Ée<Ûf²>q>Ym=?í??þVÀ>J,?2Q¸1P9Î¾Ð9\ô9à¿Ú>ap>Oû8Oû8Ée<WË°<ê<ËÑ(?¸=zÔ<U,?æ7@ó9YÙ=ÏQ±·Õü97M#½r>88Ée<B!k?¦õ?F?3ÕS? ?ßÏ@?®B9)£´9EF>>/¬:`:G=D?®>É8É8Ée<rkñ>èß¤>òl;?y_>!>Ô1?#´·@u9EW<½» :¿î;:å/?À>88Ée<_ÑH?»?ÜhF?Uò>2·¢>Q¡>?
H
9Üc9¯~ð>J8®Ð9'8>>B&8B&8Ée<tR?Þèÿ>R?s-'?¨Ú>ûÃC?O,x9k$M9rÙ?8©:¬è·9g3?¹>ÿ08ÿ08Ée<p?v9#?áI<?h¢í>¬>ì@0?¢dÖ7RÑW9jO~=ÒÇ:(Þ9)?pÃ>¼;8¼;8Ée<R?eã¤>C I?O?ÅÔ>ý9?Þ:|T:íE3?#?Ã:Y :ïª?Ä>yF8yF8Ée<s¼X?À_?y¡E?¼%	?K·>®??Â·ù²9ð*½6h:wk:qH?øî>5Q85Q8Ée<ûíT?a?úO?8û=?5Û>ý]?¨7·º9
=yý9Þ,ü9á¨?>ò[8ò[8Ée<¿(Ô>üc>¨E?¨èÎ>¸Ô>÷ò1?ßY#9´&ò8x±,?`Õ8ÿ!«9`±>Û>¯f8¯f8Ée<x¾+? Ìè>&Ü<?tb?VÀ¾>ðû.?Ëþ¸ÔP9ìñ1¾Á=	:mj8:¾>¾>lq8lq8Ée<Þé:?wIî>ÈÎH?Tº>8¢s>=D?ª';9å90N"?Bæ96î9ü÷>Í>)|8)|8Ée<Z×?ã[¼>À6F?c)²>Ë>ùñ/?ìS¸Þ%9© ½,uL8[ij9Iß=Ý>å8å8Ée<Øßä>Þ >ZJ?AÆ>û_>9?
e7¾#983=]);ämÅ:oåG?´ >¢8¢8Ée<v?ú?ÃX?\G?Ï?ªËE?#|¢9þ¾¢9Öÿ>ø";éi¼:òG\?¤*>_8_8Ée<óÀ?ÚÁ¼>Nå>?¤Á>¼l>âA4?2¹ñ_ª8i+Z¿Å7èRÚ9³ç<ÎW>§8§8Ée<r+?xGÙ>¿yI?-æ?RbÙ>7 ;?¾ùõ¸^b9ªÚf¾óbV:.R':D$?n>Ø±8Ø±8Ée<ª3õ>Í«¥>Wr=?§§>lós>©]/?0¶»÷!9-¼æ|8=í8,÷>òo>¼8¼8Ée<Çóó>u¶>¥¾D?øÎ«>^ýq>jÁ5?¦n"8D«¢9 =Y.=9¨X[9CËÜ>hr>RÇ8RÇ8Ée<Áá?±å?{)`?a$h?tÃ?s<c?e¿939»\ù>VZ:ìõÚ9~ø7?t>Ò8Ò8Ée<&yH=G«
=9?=lRG=ò5?xýp9_9~ø	?i:ÞéK:U?þt>ÌÜ8ÌÜ8Ée<-À>Jý]>]?o]<?Oðâ>|T?Uã=iu<q
X?Ð¨Â9ª ¦9?~>ç8ç8Ée<3?0Æ>¿NC?Æ> ÊU>U9?jK8Üñr9sÖ=Þ',9þ9¦ >F>Eò8Eò8Ée<Ï£ÿ>
õ¢>öÌH?ûfÖ>ê1>uR>?B8íÏ9L>ª39¸9Ð]x>¢>ý8ý8Ée<Y>
>ö<D?R%?J+ç>7?Ôr<
#<µÐW?&Ú0;,÷:!+7?i§>¿8¿8Ée<³7?Ê¹>ÜM?3Ãû>>TL?¢·#±9¨Q×¼0£9À»Ó9
Å>.®>{8{8Ée<n`?wÎ> ÅA?Å6î>÷¢>;?LLè8RrX9Ä_>fï¿:[L:;?¬·>8888Ée<1b?ÍÈ?­å??Y®>Vh>_R@?ýO 8ÓR9ZgC>ìy9½9Læ>¸>õ'8õ'8Ée<#{
?z[>Ø+f?¾Â#?p¾Ã>à+V?äo9´O9Çä>Åóm9s½9MÅ >¾>²28²28Ée<Î
?6/´>qyI?6>æR>7Õ6?¸\i9»|½Äª:s#:ë¶e?(È>o=8o=8Ée<pf=&=û1?åz¹=>£=Ðç!?öÖ9ú9B¶>Üÿ3:X:ÛW?ÐÓ>+H8+H8Ée<Ù¹K?/ð>´#Y?..@ÿº?î%C?ÅØà;¹9{;µe?<Èy<\?Ô>èR8èR8Ée<æX?ñ?°_M?k·?ÒE>ãN?p:ÄKE:3pN?Ør5:h09_³?Ø>¥]8¥]8Ée<c<9?²ï>ÕE?Ë?
þÃ>ç7?<K9c<.9UØÃ>÷ù9n9DVP?í>bh8bh8Ée<[â©>Êe>C=?¼Êë>\Cª>ZC1?8þâ·ºG9:O½åJ}8v¡9ë=è>s8s8Ée<h>?À´ô>:2G?5 £>xue>þ5?¸$9`Ñ½[ì:ß:2}?ô>Û}8Û}8Ée<+Ï¨>È~k>ó7?º^?>aD>Wx'?¸?å|9åO¾¸ÊD9?B¾È>88Ée<fH?gù?¦ùC?A°>zÉz>H4?È6Ó¸s©9EÛ¾	Å:¿B:X/?,>U8U8Ée<lv?ùº>GUZ?^?Qs
?mI?ýÉr·¥£Ã96Ù¼u-;JÄ:öa?4>>88Ée<gy>é¹(>d4=?ôê?"gÚ>5?×=Aª<ÃK?Èµ·ø9»ç¤½_I>Î¨8Î¨8Ée<s´ ?$ôÊ>eµJ?Wì>6Ü\>3»4?@»·[¿9<È«½»º9ÁeË9Üë>ãJ>³8³8Ée<P§>rØ`>Ö~>?³y?ýÑ»>±Ö1?SR9Mr 9`§>ÒÎù8)9wH>OK>H¾8H¾8Ée<©Ã>£Oh>W?²­?ÅF?pH?\)=WÊ<
FV?Ó;ÆÀs;=;^?MN>É8É8Ée<jáY?n7?û+V?q?#?¶J?(Ü9±¥92*?(Oë9J:Ì÷á>BR>ÁÓ8ÁÓ8Ée<æ?Dü¹>%²D?ý]>\>îç5?ì?Ì¸ºpF9I¿¾ÇÀÔ9º{9üÀ*?Óh>~Þ8~Þ8Ée<?Ï¢>öEK?6n?{T²>>?P9là#9È>mvä:m:/Z??y>;é8;é8Ée<9d?52?_K?4?2yÖ>ó¬5?îá9f9~Ú >5:rqX:;ð7?>øó8øó8Ée<e+6>ÆªÒ=¿^]?Xî>8>÷ÒK?ª8}==l¦r?:Ö7:M?.>µþ8µþ8Ée<Í>">>ÿì<?ÒÐÎ>ä;>6F6?Ô#¸i»9'Ê_½»f:3(:;¼X?&>q	8q	8Ée<iª?Gm´>Ò;<?0Ð>îd>Ø'?úÄ8g²9S
>%Iä9
kî9Òõ>w>.8.8Ée<Gí>¡Ê¢>Æ:?ã>J>öv-?/æ·<o,9(Þª½Ö°9´çp97á
?	§>ë8ë8Ée<t_}>L->L×:?µÈ>
Ì>6F*?ÚFs=ù=
Q?õm:®j=:d0 ?E¨>¨)8¨)8Ée<ïç:?Ø/ó>öÀD?Y+?Lµ>:7?JÜH7Li9nÜ<×^: O³9b?ú¬>d48d48Ée<ñ[.>Ií=¯Ù;?±>Í>å(?©­!8Òª9Ú,>à9ét19¨HD?ÿ°>!?8!?8Ée<ïÒg?g8è>$?x!ø>pr>àX?
(¦8ÀW9+£>lÛ9t19ä[?³>ÞI8ÞI8Ée<Ô¯>1#>*'Y?oð>1>Þ»D?å8Wí}9>:9)½9Ð{>E¶>T8T8Ée<vØ¸>8c>mBP?*I?Ú¢;?6:U?w°= Ô¨<¦ua?µë9ø:9>û^?»¼>X_8X_8Ée<q¾þ>µ£>-G?ÿê>#¨>ûå2?:±8Ä89ú3>Å
)9¬O9ã`Ð>À>j8j8Ée<TI5?ÃÝ>tFQ?óF?ÛÆ?DhE?d:®û9k¥?Õ»;;K;V·)?-Á>Ñt8Ñt8Ée<ò¿?yëº>%àD?Ý>.SV>Ç+:?ÐÚ£8BSM9dKL>Bý:úQ9×\?»Æ>88Ée<ýáß>¡/>aE?²>F»O>Q2?]d·zB9¤o;½I9Ù·ì8Àþ?ûÉ>K8K8Ée<¥ùå=ù¯=y??×?°µ>»+9?¤¬B86c9¯öÚ=6Á9ØÒ93)ë>Ê>88Ée<çy?¸"?½D?5S¶>ò|>8?õ%1¹Éª8¯T¿hù9ú9¿Æ?ÈË>Ä8Ä8Ée<Ú¶?e^R?¾^?­Xñ>9õ>a?*ú8À_g9le>0V»9°µÈ9jñî>|Ô>ª8ª8Ée<?#?XìZ?njj?.µ?Ñc?D9(J9¯I?´Û9h¢9i-?ÙÞ>>µ8>µ8Ée<=??þ>&>?sû?LçÝ>i7?%;·î:	1?TÆ­9êå95}Á>ã>û¿8û¿8Ée<~æ(?±Û>ÐD?W´>z}>6³4?9dÚ69¬ØÔ>ÿ=:þ
:®?tí>·Ê8·Ê8Ée<æ~?Á@?¸?=?_?àÛ½>y6?¿ª9Oâ9s-_>U79áç9Æû>9î>tÕ8tÕ8Ée<ÌÎl?ß?/g?Au&?ÚçÆ>=V?b§s·*ã9aR¼©
T:=:b?|þ>1à81à8Ée<Mß>õÌ>5øB?¥Ô>Ü=X>¿3?ø§¸¢ 8Geë¾4: õ:+D!?=>îê8îê8Ée<ú{?IÍ>ßcD?³ >ia>Òa6?/·¥
V9$ð²¼¤[9&¿x9¨÷á>Ë>«õ8«õ8Ée<©«Â>¨{>âF?'?ÇãJ?å5?«y=Ï¿=ÓàK? 6ô:|Ô:VtS?Õ>g8g8Ée<a?.¬>ntB?uCÛ>qô>dÐ2?þ~9Èª9úéC>|H":ù÷:"g?³>$8$8Ée<}Ü:?@Cô> ×C?ý>l²>ÂÛ5?zx8Ê0M9ÿ¿>	TÊ:Gñm:Ù®Y?h!>á8á8Ée<³
?7>¾+b?é>év@>ßM?X8b½9ðü¹=º4ö91pu9f?5> 8 8Ée<>÷>&3a?²h?Æ4?ÖF?W=5=£(X?EQf;B¿;rza?j<>Z+8Z+8Ée<x>«E2>%p2?ù"g>W@2>ëù%?=trÀ<§O?¥-;ªí:C:?íK>6868Ée<)?<Ò>4zN?®¸>vq>¸ÌC?(uÊ8x9%2>,â9Ü¬?94T?÷]>Ô@8Ô@8Ée<,?ZK»>WþO?Õú>7Õ­>³8?>SS8½¦9Y:¢=cT¶ðgD9Cj
¼b>K8K8Ée<Ûñc?¢÷Þ>Û?NQ?|?Åq?ÿ¿±9ù9¾Ò)?Æ:û:I?c>NV8NV8Ée<÷nä<¿¦<]Z/?'<%Éå;qÓ"?¾ñ¸§ò?9¡¾ìå¶Ôõ8¯E½>
a8
a8Ée<³v>G>y®=??ò >ûg>BP2?öýÖ8þè9ja¯>S:®9AQ?>Çk8Çk8Ée<¨e>Fù>ñV??¡´>pyM?ÞÖ7ð49Ç=+;ì";Ü>g?6¡>v8v8Ée<vK?=Mº>C?wcÿ>Ê(´>òr5?=¬ä8Ó99]L>È©9ßË9`vÕ>Á§>A8A8Ée<YQG?/¥ð>	T?·v?*¤½>Ð)O?¦¸9¸ª«9ËiG>ºes9+éB9v×??¹>ý8ý8Ée<'5Ù>P£>ÈêB???
Öº>W1?lÆ5·^ÈQ9qÒÝ¼äÃq:VÓ0:$/?»>º8º8Ée<+?Ýå>u>?H~©>&¹v>ÀÝ/?)8Íë39°§U>&)9)¬9Ä>éÑ>w¡8w¡8Ée<·?`ÇÀ>L/K?|Þ?,¦°>ÌæD?Ü}á8w³95P>vÅ%:÷ ¤9kã?Fâ>4¬84¬8Ée<ñÜX= =oé,?P`=0=î#?6¹903²9X>¹1°:x´`:­»H?¯ó>ñ¶8ñ¶8Ée<!D?åò>aO?lÌ>>î>?úL8°9í=xÞ9ç7ô9cºè>=ù>­Á8­Á8Ée<¯jo?RÆ ?I>?Pµæ>¾
¦>¾Ù1?ä¥8<ÆE9»V>ÐõÆ9t:}ÔÆ>Å>jÌ8jÌ8Ée<Gæ>ç§>ö:?´î¤>QÐy>I)?°l
9H9ü>3ÿî:ØR®:Ç|/?¾>'×8'×8Ée<5¥>²f>ÖÕ7?m?Oqç><Ð*?¿Ç=.7¹<2àJ?­ÊS;\	;[E?{>äá8äá8Ée<fÔ¸>°]}>OÀ:?»5?ô'½>ª1?pï´¸L²9`¾bÈ9àj£9ò?> ì8 ì8Ée<j°?Ó>¾>ÅJ?#
ö>ºò>\"F?ØM288Z²9=î=þhÛ9Íõ9,ä>>]÷8]÷8Ée<åh?>>W?)à?Sû>Ým?ùÉã;È;Ü¯I?G¢;Uv:Pì^?Ê>88Ée<
 ?úõ\>k¹?zm?¯¨
???1Z®<2Q<ð{U?Ôç>;9Ï:q×k?é>×8×8Ée<oè?
ð;?WD?Ì?'³»>Ù7?¿¹O¸%9¥±½s£9é:Å>$>88Ée<n?o¢$?9?v×>Rí>s,?1E8ÑpÊ8¸;:>Õl=:ïï9éJ?3>P"8P"8Ée<éUO>©
>dC?Õû>·¾­>9?2=i'=¿ºZ?×D:<ö9]L?A7>
-8
-8Ée<ýO>µß=Ú/?Y>qíZ>xò"?Ý4=Rä<J?Êùo<þ$<Ù+:?HF>Ê78Ê78Ée<ÞÉ&?¡}Õ>ªÿG?ã,ñ>2>ìC?pÅ7ù9®w"=îp:N=þ9pm?_O>B8B8Ée<Î©?÷}Ð>ÔA?e?7i·>ú4?ä¡8Æé9aÆ>@å¢9êÉ9wÏ>ØT>CM8CM8Ée<
05?·¹ì>¶ðC?b½>`r>2®2?[(¹A9(Ö¾ÅxÊ9bÈ99??U>X8X8Ée<ü5?jÛÝ>nQ?K° >»i]>5Ê9?¯vÙ8R9_4>Äk9°aÓ9MÄ>´X>½b8½b8Ée<r??&Ï>í9?½|>xFV>2?m¸-9¸6v¾A¥[9þK9d±>`>zm8zm8Ée<ëÿ?Ö`À>L:?h;>Ùì@>#.?ÐÕ£7?äp9Y.=<u'9è9>kb>7x87x8Ée<ÀþÖ>ùÖ>KI?V¡>ÀÅi>·­0?V1¹)ä91¿N 099ã³9©¥z>Ðe>ó8ó8Ée<;?NK°>@?xæ><¦>%1?ËÜ7®p9Ã=-ì9Ô§Â9ÒM?px>°8°8Ée<ãp
?e¹>AC?%8>^ÆN>ZÊ3?zÁ´7ò¢9­(=O:ò9dá¯9I0?}>m8m8Ée<Ó4I=0ä=æ$.?ØB-=2¦=hK"?°/&¸»®9}I½<0;åÅ;:a'?>*£8*£8Ée<õV<?5»?E;?mê>Äµ¦>g«3?| ¸*Á9
¾"¼Õ9¨óÿ9qÆÕ>V>æ­8æ­8Ée<1>#?!RÖ>,ýB?ÛVR?V	?ÈsD?ü¸¹B9Ä²¥¾«Ò»;&eI;y¿n?ó>£¸8£¸8Ée<$Ze?ö}?ó@?=?A÷Ì>E 2?8vª96G
>óÐ:OÏ¨:Ä¸?½>`Ã8`Ã8Ée<UyA?­¯ù>Å]F?e:1?÷Èõ>8?çv¸íÐk9Ù¾êb;ÐY;¿^?K>Î8Î8Ée<TP+?¢ïÌ>V?Îú&?ÀÜÈ>ÑT?«Á9o9¿Ø>Ó0þ9:Kº9©¦.?>ÚØ8ÚØ8Ée<Ebm?õô?£%a?6<%?ÒÃÍ>OM?ØC¼8RÈ·99>µe:RM:ídc?>ã8ã8Ée<mt]>û=Úa?¦w?®¶>Ö¥G?ZRÉ7¿Ï8Pø=âðX9éÏ9Ý>>Sî8Sî8Ée<³A?¥e%?­Ó`?¶tÇ>:u><bP?´/·¿Y?9Å~+½;Å:]":	c?i¢>ù8ù8Ée<&Lp?x6?7HX?ä?Ù¥>8NS?ì/¸f9«½¸Ó9tí®9k?¦>Í8Í8Ée<*Ä?¯¿°>ó;?>9µ>6Ã>Ü*?°	¹óí&9Ó'Ó¾¡¾:©_­:P½?yª>88Ée<¶È>w>3[7?ó_>Éh>Y.?^F¸e9l¾§i	99ÜÁ`>úª>F8F8Ée<«^W?Àå>Ãp?ÊÊú>º¹>$yO?pßÉ·a99|5½::÷ì :µû?®>$8$8Ée<Ú§??³î>íM?ïX?rAÉ>ì':?éü8^~9ÿÛ~>»Kë9D[ê9V?G·>À.8À.8Ée<#N?qpü>qQ?é>àc>®=?f29}9ÍÈ¯>¢9
êF9bP? ¸>}98}98Ée<	ÿ>Å©>ø}@?³ö>ú´e>'î.?Ì 
6B}9©§;f	9n:?>cÀ>9D89D8Ée<(?ÝÝ>lçA?X=>êT>o¾3?2¸ÀK9Kà½äÇO9 a¨9_ó>ÜÓ>öN8öN8Ée<z
Ë>N>©­>?Nã>Eg¦>Ù.?¥°8:à:91M>]üª9§Ù9ýÉ>ÖÙ>³Y8³Y8Ée<ÉB?,å>Y?¯?ýe:?5M?÷ð· À&9@÷¸½O:õk!:¯7$?Pá>pd8pd8Ée<}#??Ó>àE?¦[m>»h!>:<?\Äm8
Ö9°Ð=¥j9$X=9µ?!í>,o8,o8Ée<Ò¦>èI>[õR?c ?Ù>?Â<?Ën3<¹rÙ;­>S?UÇ29¡G$9L?ðï>éy8éy8Ée<]\3?Ê>7µb?àF'?^ë>Ð5?ãZ9p¬Ã9û>,½9¿¬:	y²>Eó>¦8¦8Ée<¿[?Á ½>IH?Éö®>Ø¢t>k7?¶úµ"a9ßøy»,99gyÀ9ì%v>!ý>c8c8Ée<ÏV?¿ú>ºN[?aÁ>åA~>c´B?V¹³8Ö$?¿:Öü:¥?:ÿ> 8 8Ée<C;?t¾>ÿQ??ý>/w:>ÄÑ>?½Û¸+9
¾Î¼9Od9kR?i>Ü¤8Ü¤8Ée<¢*ê>1Í>[ËJ?\¿
?K³>øKF?ðã¹mk9æ¡¾Äé9À<:
Àå>¬>¯8¯8Ée<!×?i ?»ÁZ? êO?ë?NÍC?öb94Ò©9G>n:^ú9ì?	>Vº8Vº8Ée<[T?+>?R?Oë[?|?jOA?¹¹À¸ªÊ<9Èª¾¨-:É·Æ9Bj&?>Å8Å8Ée<ïp>ì>&E?)D_?Ô?'OF?.ù=õÄ<têP?/2(:æÞÜ9òB?>ÏÏ8ÏÏ8Ée<} ?$wÄ>Q?k¹ÿ>Ñ¯¸>Ï;1?àË6³9AD5<M¾9	:C¨>!>Ú8Ú8Ée<Üp>ÍW<>EÿU?¹\?³ä?ë]H?ùªâ<Ês<KQ?cüj;%þ:ZÂl?dD>Iå8Iå8Ée<4M?Ö<Ð>AB?#t>3A>>?·ßê·>Á9&°Ï½O9 @9K?
?e>ð8ð8Ée<pS	@ä¯;?
O»?«§ä?§Q?=àÞ?íÓ9iÏ9É?e:cSµ9Ð¹¡?»f>Ãú8Ãú8Ée<,ÿ?¨%³>gWL?îëÇ>~Ý>-ö6?8·N=97ü3>3:Ï%:X?ã>88Ée<W°/?%Øâ>EF?nÑÛ>9>pñ1?7$¶N9zX²<$ª'9[ÙQ9ÆÌ>Ü><8<8Ée<º%?ýø¼>õ`?
Ð«>«F[>hH?c 819õ¡>î£:"ts:æÿ+?¢>ù8ù8Ée<Ûm?~+ô>µay?×¬>¥(>	?h¬â6ät¶8=9g:aÉþ9ñRh?_¡>¶%8¶%8Ée<æ61?r?ä>öÂF?t?ñ[Ï>¼ª;?wlú8F&\9$>ëi:ìÒ9 j;?W¨>r08r08Ée<É?+Öº>.gG?Z ?j>à>X¼6?zrb8Í9nqÅ=	þ9¨9çå>®>/;8/;8Ée<°-?^åÈ>¾E?»>u;`>î75?R)¹Ø8ë&ÀÞ¾©9o%²9íó>:Ã>ìE8ìE8Ée<ª{?¶ ?EéG?¯k$?iß>F<?qJö8Ók9Ù>ÂJ:ê.¼9$tL?'Æ>©P8©P8Ée<{vu??´OK?	#Ô>(>b$6?6ê¶CÎl9v2}¼k»:Íx-:	?NË>f[8f[8Ée<S!×>Q'>ô ;?,6>+b>áw0?Ó#G·»9@Æ¼]VM:Y!:c4#?Ï>"f8"f8Ée<^uê>%G>B? ?§¸>z6?­ï8R9»mÔ>.;;{ì:Ç¡J?\ç>ßp8ßp8Ée<×?>)À
>Eú0?¨=[=%?¹Gï<ªO<UÃK?~T%;õóõ:m,?;ì>{8{8Ée<;?Ðö>WC?\eâ>+Ô£>Jâ0?je8P9ÛÚ=··a:qþ2:i!?fí>Y8Y8Ée<Æìí>ßm>Y?4Ë@3Ü?fÓ?êOä9K·9à¦?SbØ9ôÙ¥9ùÿ&?ºï>88Ée<éYÃ<
<¤)?
==îñß<´+'?
F68Úù=´Í:n;:oí?Áô>Ò8Ò8Ée<I¸<?Ðç>:iP?YI*?§<ä>??Ñj¤9ÐµH9µQ?æ9üË9ô»?âý>¦8¦8Ée<]âV?#t?½ÔC?#É>Ã>U^3?;ìû8vA9!
§>	z9±p9ý?±>L±8L±8Ée<±>J§=rMH?ù¹>V5E>)G?íÞ:ÿÃ:lB?Dn;j±;Êl_?â	>	¼8	¼8Ée<#ø?T?Êª>?
ÿ>)ï­>ú¶;?K4Þ8P¹¿8{Y?9êè9È·?>ÅÆ8ÅÆ8Ée<^ê=À®=HÊ+?Lã§=gÑ=²?L¹À{8#¿?	:cÂ9
õ4?ö>Ñ8Ñ8Ée<#	=?ØÊ>Hso?®.?,U?1x?¸öI;UÆë:äI[?|ê:Û?#:ÿt?|&>?Ü8?Ü8Ée<3$?½ÍÐ>\±I?zK?½?w6?89s9~h>µñ«;s?W;nL?Ú(>üæ8üæ8Ée<êC? Ô>ol?7óO?:é>NAd?[V¤8î9ÌJ">ep:_é:ëg?b2>¹ñ8¹ñ8Ée<ÝÔ4=N =.?°Å;?`;þÓ1?ã/ó¸\8i¿¬«¸uÕ8¹¾ß]>uü8uü8Ée<o?o ?ÑWS?@£?ì0§>¦L?ã}29ç9V8 >¿·8ÈPQ9ß_>¥u>2828Ée<Ä>G¸=rA?	Ø>ÓH>K·/?B­6=íîÙ<ÏV?ü·<öµ8%H½}>ï8ï8Ée<Ï|B=¢ý=:*?±>Ò<ºÇ¬<<Á?÷ê8+YÕ9
¶>Bæ|:®ÝO:»?!>¬8¬8Ée<Ó>ñ$>7l?®SX?.
?àÕG?{Aw=*=j¹^?Øç9Qú
:ÎÂÐ>ó>h'8h'8Ée<Ý»>ø><<?YÔ>&!>í.?òÛþ6B9Û¨<ã­:ÜØV:äÜN?>%28%28Ée<(Û>
V>BL?2ó¿>öæz>ÙC?ð;µ-9ðÄ¶ºgÑ9Ù¡C9?_>â<8â<8Ée<íÛå>Z>º<?§r>oR>³_3?óß70ìb9«²{=ªÇ:iø:­:=?9Î>G8G8Ée<ùÓP?¼Çð>1^?ÿ >Ò\A>ª¥T?_59o(9-?£á9ù¯½9oã?,á>\R8\R8Ée<kú>ä;>bXX?ÔD©>Ñna>u8@?Eæ¸í79X¾¾´;g¶V®9ÄÅ©»Üá>]8]8Ée<Ö¤³<¼¿<5.?,Êý<5pÁ<dï'?ÐàÄ8þî{8TH?zç6;¬;Y<3?µâ>Õg8Õg8Ée<|.i?Ã?¢H?æYÙ>÷>É÷C?Öx×·¶Î)9õk¢½ìÆ7Ð¤9ý=Öã>r8r8Ée<e?"^?ü²I?Ug?("´>ç7?ºQ84ýs9+ÖÛ=V²3:?± :M#?Áù>O}8O}8Ée<«?ôZ±>áú??ú?¥>bl>¯ö2?`8{D9qº4>,q9ÛÌð9ß2>Á	>88Ée<À-?¼<ì>7;?]Kû>d9µ>º}1?%59q-µ9ß,M>2Òo:þ4K:-?¶>È8È8Ée<Ì ?ÊRÊ>J?/*Ü>Q>/ö3? 7#9L|l=V!Ã9dê9úÔ>Q>88Ée<v?to?ÿ¥o?å¬?¶»>+t?Ñï6oO99¦¥<,\9TÔ09R?>B¨8B¨8Ée<Þ²J?ÊzÚ>Im?»@?ì>v®S?Ïó©8Ì9Áú>-ª9õB®9Vú>û >ÿ²8ÿ²8Ée<ËL?`þµ>þR?»Î>>orG?ú¸Þ¹9VE-¾ªâ:n,:z¶ë>×">»½8»½8Ée<àÕ>»>B?¢ª>¹w>Ã0?4c¹´C9@æÀ¾cHÝ:):2?
*>xÈ8xÈ8"ýv<_?Jy?ð?Ù{t?Ð?öq?âE9b¬9W>;Õ:n£é9é#?->5Ó85Ó8"ýv<E4_?ó?òE?>·>¥0{>:?\Ú7£9Âl+=ôN=9ÙGÊ9.o>kK>òÝ8òÝ8"ýv<Kç?ü¹>/FK?³*
?Â><³9?¸¸ÁÓ8ß¦¾Ø:¬9a\?=Y>®è8®è8"ýv<òû=bÚ<+*?Û¶<å/<C+?¦£½¸ec9ð>¾K&°:æ:g?³Y>kó8kó8"ýv<FN9?¿ôó>FtB?Üv>:f>#¿-?ýó8<Ø>9Â¤£>D9Ùµ9ÒÕÝ>([>(þ8(þ8"ýv<Ì¬=#°=K$+?IÃ<Ò~r<òo$?¯/|¹(A9ÇÀ&¿XZ9R¡9òu>\>å8å8"ýv<ù>?;²õ>KF?ë>¤% ><<?1[Ã8·n9æv(>6;9p£9ÒØ¸><i>¢8¢8"ýv<Õ8?_ä>ä	O?½uÊ>È >_>?ì8Î9 ý>9"p8îF9{7>x>^8^8"ýv<,Aõ>¼¤¥>Ü=?kds>Ñ4>£õ,?F¬9¸Ò8Ñ+?	º\:*@:¸?S>)8)8"ýv<,¿>mâm>v»M?a?Ý6½>1<?ß$9¯W9(ÛÃ>	=::?â>Ø38Ø38"ýv<E­¤>¹n^>C=?¹Ö?ñ}0?%á:?}'<Ç1<T?Q©±:÷q6:Iy?â°>>8>8"ýv<íK?¢Ë>ÍZC?à >{ZX>t=?F¹Lo 9Ôs¾Ié·©':9$h ½:³>QI8QI8"ýv<¾:J?é>)&^?kÏS?Öá?J?A¶A¸7°9äB¾ÍD:ªVi:>!?´>T8T8"ýv<%?êÝ>O©>?kÉ>z©c>{M0?3uZ¹2­A8º`ÀAEV8ûU9b·>Ã>Ë^8Ë^8"ýv<§Ü?­>ÈC?	î¨>`÷s>(C1?Fþ(¸ãø7´Ò-¿ÈÅ`9±O9ä5Ö>ÅÍ>i8i8"ýv<Gå>^>\G?ª>L>õ¼3?ú;
8H¢9î=äØ97ó9=öã>BÝ>Et8Et8"ýv<ÝÍ7?·dÒ>¤¥_?ºù?º¬³>ÜH?Hº·w¦9~`½9:×éü9Ù§?nà>88"ýv<f?Lµ>z0??ýU	?Ê>K.?rÔ÷¸Åi9fË¾RÔ_9"[Y9éÏ?0î>¾8¾8"ýv<Î ?>°Ã>ÞeD?I¼¸>_@>ùF9?¸
 8ëwÝ¾u£
9-o9fm>õð>{8{8"ýv<~ýp?¹ñ?0MC?ø?ßÊ>]R8?@Á¹Ð`9ku¾:¤Å9[¸9z9	?Îó>8888"ýv<úGÚ>÷ð>íV:?5P>J>Ãf+?RÊ¸¦Ñ{9&ãM¾lu(9¬9 *>
>ô©8ô©8"ýv<ã=³F=Ù2?èw=ZîN=M+?ù¸ 9¯9Õ¨>\Ú:SL:,º1?>±´8±´8"ýv<'ôú>_j>pnt?ûx?1?9¯\?½©9zD³9Çoñ>õÇÐ9éÍÌ9D|?æ>n¿8n¿8"ýv<
áz?Ô>ÊÑÍ?"ªc?©>-DÌ?ìÚ(9ãy9÷3­>Ól::?5B?>+Ê8+Ê8"ýv<ä;q?ä¦Í>%?â?ìÌ?N¬x?-jÛ8£&*9S¥>O:ÆÅâ9½Æi?µ>èÔ8èÔ8"ýv<·Y>Ì>ÃÄF?1(?^óÎ>ß6?ü9@Ö¡9FñS>`ÓL:ßA/:l?o->¤ß8¤ß8"ýv<PRe>
>½È??8ð>y2¶>#Ã(?Z=í=
=sÙI?0k?;;n3?1>aê8aê8"ýv<ÏG?^F
?	F8?v­¡>gA`>Z8?¥vt8§h9:>`À":U:ø?'5>õ8õ8"ýv<3I`?gï>`Õo?ÜÑ´?ÃI?me?è~^<¦z<2¬P?v
¯9ê9í?¨5>Ûÿ8Ûÿ8"ýv<Aì¥>NnN>ØÃM?Î|?¶
Í>5ã;?q¨=¨Ü<dY?ííº;²Èh;M?ÓB>
8
8"ýv<M>l5ª=Ìb?^$?kÇÅ>RÀ??¡</CO<G?G9àW9[?kN>T8T8"ýv<7oç>è>3>?ø>ÐQp>Q'?ß&¹¦	9%¿2s8%9< >êQ> 8 8"ýv<ûaô>±5>\kW??¹Û¿>.Þ>?P´Y9å9¨¯Ñ>Ù¢:Ö±9"B?xU>Î*8Î*8"ýv<ÛË2>i×= |T?+"D?%¹ý>ºäE?h^ø<<ð<ÄW[?öö9SvV9ýÈ7?þa>5858"ýv<Î>¡>J?éq>ÑD>¦Ï-?°E\¸)J8A³¾ÄÚ:q^?:±3?*i>G@8G@8"ýv<FöO?}pò>[?+Ó?¼«>ÞwJ?²-9Èb]9<*È>í=9>7£9üÐ>"n>K8K8"ýv<úý>¼>)R?£?²d¸>¬Á6?}Mp9Å90ùÙ>Kå9¦Q9j?Kr>ÁU8ÁU8"ýv<Ç´Î>>sB?Æ©>êo>îf5?=N89äÎ=bh,:ÉÕ9¹sN?º{>~`8~`8"ýv<ÓÎ>r>Ù9?xcM?ª¦?%ê:?üã<Ó<_X?Ý¸¦;0EC;ÃZ?Ñ>:k8:k8"ýv<õ$=>Äë<¤'2?ÐôÉ;®©;°X?ë?¤¹¶Õ8Í¿Ä¿aw9/9ë®Õ>>÷u8÷u8"ýv<ä|?¡Ñº>@?aY>ÕH>Ø<?Ñ¹å5J9TY¤¾ÆH´9Ò9p/?W>´8´8"ýv<{>¯·B>(G?Xø>q®>k6?q¹i§Ú8Þm$¿Í/9n9m>>q8q8"ýv<ï+?GäÇ>J[?
ò?eÔ²>X:?P01¸Ñ¼9	<p½hò9R¬9¡9>Æ¢>.8.8"ýv<£h<?âÝØ>$h^?7Ùã>>O?>89TV®=­:b6):K]b?ç³>ê 8ê 8"ýv<®?âÂ>mþH?sEÌ>>rÎ6?h¯V¸¦%R9 Ã¾·::ôú3?z»>§«8§«8"ýv<ðÖ=êc= ??»¡>ÿÇÔ=(j0?´®=¦X=
ÒM?!N<¤¬ß;T6?Â>d¶8d¶8"ýv<#?Y³¹>HM?îA?Ã>N	F?!8yE95"9>ÄX9(¡Ë9>ÒË>!Á8!Á8"ýv<Ù²>SÇm>)@?
Áì>«>s#1?)<aÍF<íoD?Îxj:©K%:q5?d×>ÝË8ÝË8"ýv<ð?J&æ> Å?t
?>G_|?§9È9Èm?Ô9<`Å9>iÌ>×>Ö8Ö8"ýv<d¹?ø>U?±Ië>ÙK>Û½?»ÃÂ9Aª99ùE?còô9³u9uüJ?·á>Wá8Wá8"ýv<g¼?®ø>;g?LÕÉ?EåS?Ü×s?ªy=1Ï¯<ù½V?gh':ì´9Æïm?ðá>ì8ì8"ýv<8ø?Ï??I?¶?QÓî>h?Q7Ö<²Ù©<'o!?=:êüÅ9Ùü*?Uã>Ñö8Ñö8"ýv<A-?w´>Á??Ööf>­>(P:?®J´8Kañ8/6¿>îÊ:ê-:&ÿB?Óú>88"ýv<éï
?EÀ>°:=?;Ë>Í;]>kU-?èÏ¹B^9É¶f¾Ç.98^µ9÷ev>þ>J8J8"ýv<æu#?s²Ù>8@?)><>õ¨6?1Lu¹ïø<9Ú&&¿>¡
:z5Í9?¯0?">88"ýv<Ê»>«l>l\J?t5?FÓ>=^3?îºK¹79c:¨¾Ð-9íÍ9¹µ>B
>Ä!8Ä!8"ýv<~© ?ê@?Ø2U?ÒV?í
?HCF?©b:Ø':éêI?÷ò¦9:æÈ9ü¼Ô>þ
>,8,8"ýv<=K>E>¼A?UgË>Ô'>+&7?NC'=íBÇ<ÜãV?Øå:Ù¨â9ô
'?ø>=78=78"ýv<²?ÈÖ>vÁ>?Ø$~> ê4>Ï3?\¯V899Ç¬­=5Ò9¼$>9õ?× >úA8úA8"ýv<R*3?cQå>H?T+Õ>ß>cª<?;<8ò·<98Î¸=(D´9Ê'9^°?Ê#>·L8·L8"ýv<A ?Éc¯>ÍQj?KÌ>ñr>m¤W?LÁ8J|´8õ?þG9J![9¥é>5V>tW8tW8"ýv<ë?>]?1ÊR?^Ûù>îøW?D¤9bæ9ÇÞ?ß1Ò9ã49Å¼?âY>0b80b8"ýv<½<µ<
1?%=SÆ=ð?!¨¸_9öê@¾Ë8ÃsD9Z3C>b>íl8íl8"ýv<G5¹?Ic?çP?^ò>ë>äîN?i9d9â¿©>ï!):ÀQÃ9{­]?}d>ªw8ªw8"ýv<êÊî>­;>ÿ¹^?òI?è ?æDF?nËm9Ko®9Q~®>.k&:ÍÖ:½$?`g>g8g8"ýv<Á(?8ÛÄ>ª,G?e?óJ¶>G¼<?]¿ú8NW9>TO8EgV9Z÷=1w>$8$8"ýv<Î?æg?~?I(?|:?b^n?1 9kµJ9 NJ?Øc;ý¢:yn?{>à8à8"ýv<°â?K
?}ë?c?kq>Ù´X?©î8ÜúS9
>´ü9°do9¨k?q>¢8¢8"ýv<»Æ#?ðÖ>C?äßì>xc¥>WS7?Þn*8p÷9=î8ð\98(>P>Z­8Z­8"ýv<
?+þË>,¦@?å¿Õ>X>$Ç5?@F½·óç9Z(½
:Ø8	:tú>¯>¸8¸8"ýv<OØ.?mæ>?B?¬¹Á>È>n5?ÐRj¶;w9¢ò»9j[9	?_>ÓÂ8ÓÂ8"ýv<)p?L?@Æ{?ÕÕ>àl>´Ûg?&6þ»9l`ý;@¨9ï>9gç?«>Í8Í8"ýv<©ô<h><÷b?üE<ÝÊç;h?z
Ý<û|@<¢þ?¤ÿ:¾æ{:»æ?¤°>MØ8MØ8"ýv<ox?ÀØ"?dôB?é$?¯³è>jl5?< â¸[½«9ë(¾T·9Xv9ûN>?[¶>
ã8
ã8"ýv<^NE?ÜÌ?ý???%Ã>68?Pµ76]³9Ø²;Þ<ø8þ&É9Jö>ý½>Çí8Çí8"ýv<À\>µÃ=os??O>±ì[>!0?X:ß^:#j?7;" ;­6?/¿>ø8ø8"ýv<ñWÙ>P>ÝÚ7?{eÏ>ßp>Ï4?¤v¸ªF9Â½@>:
m:`?Ë>@ 8@ 8"ýv<W?cñ?ýPT?³è>I³>âõ??í3879¼:;>/ï9#ºÐ9«­?Ó>ý
 8ý
 8"ýv<¿Ù¶<nû<¿¯.?õ<;Ä×;2ü?.kà¸_V9sÿ¾tz7c19öØ< Ó>º 8º 8"ýv<ì£>(BT>E»D?¿©¢>á\>¯¾<?©=þ¼<êV?!ø@:uþ9I#B?dØ>v# 8v# 8"ýv<ß ½=Ï#=ý0?%<½ö®;U?÷·¹u<9!:Ã¾¨:"7.9ôí<ÓÛ>3. 83. 8"ýv<7-=²¨=Ê*?Îù;.£;6C?.¸O9ÜÄ½â]a8XÄY9w>øß>ð8 8ð8 8"ýv<Ú6=Ùf=Á¬.?¦Î<.Èõ;«?t0¹d9¿¿Ùºö7Êû9Ú+Ñ=ä>­C 8­C 8"ýv<XG?ÎÂÉ>ß:?v>tO>¤,?WÕk8d½9º^?>ö9=9FW?÷>jN 8jN 8"ýv<¹·Í>íå>J£G?×âk>[Ì">w9?ä#6R)8'ø<´·ÿôO9X7½>&Y 8&Y 8"ýv<+÷>é¢>4B?]ÝÁ>ò>7÷6?òí¹7t$9ò=T
x9HrG9»/?A>ãc 8ãc 8"ýv<Å??V¤>»Y?òÅÓ>¬D>êdH?sé8ÞyJ9©>PZk:S[>:A?> n 8 n 8"ýv<ñâR?2ß>wq?áÀ>{[W><He?s%Ì8ë²9ÿ@¬>:X§9Z99? >]y 8]y 8"ýv<
â?Tâ­>±@?Ê­>H>#.?UÂ89ÝÒ">9Z­E9~G?I> 8 8"ýv<EÚÔ>§J>@Ô@?)?GÒ>;:?våf8"Çe9>Nò©:Ã©z:-?+7>Ö 8Ö 8"ýv<Ia3?vFÓ>WZY??t®~>^È?µÂn¸;s9Kû½Ùpy:G»:ãXN?i7> 8 8"ýv<P&"?Ö¤>Ó{?óÁ`?õÎ?söC?9a9¤¨9µÏ>àß:­Ã9Ü°N?J>P¤ 8P¤ 8"ýv<':?áúñ>%ÊD?`?øß>ár6?Â°¸þf9	y¾9;(:Fð9kq3?%S>
¯ 8
¯ 8"ýv< Ý>Øþ>  C?·>(ßN>ãb-?½9è/À9³Ï4>E!¤7D	9þ=VT>É¹ 8É¹ 8"ýv<GÓ¿>Öj>ëQ?pó>ýÝ>yE?<×¶R9Ë¿Õ¼¯âú9{Þ9D?1d>Ä 8Ä 8"ýv<ËÇç==ÆîV?Ý9í> ]¤>t½8?¹x=â¥<õR?rhy:ÂQ:¨1?án>CÏ 8CÏ 8"ýv<½ây>Á%>ö÷@?qÿ>J#¸>À1?&K=)=ÐïX?J$:Y¼9VW?îq>Ú 8Ú 8"ýv<í½7?¯Iî>MfE?óÿ?uuÂ>b9?>e09ae98$Å>û¡C9lòu9¡Ë>bs>¼ä 8¼ä 8"ýv<c
?Q§>®¹S?&Ä?S`?j£_?#ÊT=½ò<7`?:;k»:cc?
v>yï 8yï 8"ýv<úG>ØJ>ØY7?¶A?|$?fí0?rý<0F¡<þII?5õØ9Ð:Á>Þw>6ú 86ú 8"ýv<U×>w#>¡mD?vk>D">u½9?Ê{÷7dI9zÈÒ=I:P|:)ü>ûx>ó!8ó!8"ýv<Ñ.?Éõ¯>'8C?#¡>@f>Ì3?GÚ·9¸#9¨ª½h-á9¼@:°Ö>R>°!8°!8"ýv<IÞÜ>
X>HpR?d?Î-?­nE?àôù8Ð¯9b¹6>`)`:±æH:çÑ?´>l!8l!8"ýv<nÿU?>?cÙB?ª¿ó>·]¯>é1?êÈ¶V¤9*¼¿°9ø«±9ÇÀý>ú>)%!8)%!8"ýv<FàK?õCö>]ïS?º)7?ºiñ>÷:B?¨
¶%Í9PÖé».3:8k¼9OÊN?¥>æ/!8æ/!8"ýv<
M5>»©>ÊA0?~J=¨=qÐ)?[ð=¼Ñ<ÖO?@)8;uä;!w-?q>£:!8£:!8"ýv<h?¢T>s/W?+ví>[8>Væ>?ù=k·²o9M>û¼ »X9Þ9è=y>>_E!8_E!8"ýv<°¤? )??fH???CÁ><?¯8tw9mø>;§¢9l9F®? ¤>P!8P!8"ýv<8m(?­Ú>8·E?=Õ>ð>Vw2?¹99Å?¿Q,o9/9©KÛ>Ò·>ÙZ!8ÙZ!8"ýv<l¦2?H×>¸pT?ÃÓ?Ä(>sþY?Ð;#·®79Hê¼ÁÆü8}×~9Ýì}>­Ó>e!8e!8"ýv<Íî	?Æ0¯>{I?V>£¼=<ô4?¹ÈA¹y8ª'Ç¿#Ö9:(¯9ÎÅ>§ç>Sp!8Sp!8"ýv<7?}À´>ÓÀT??£?Õ>6?¸88@äÍ8ÿ@>x:þiÏ9ýO2?pì>{!8{!8"ýv<|Ù>ÌÁ>[©L?ÎÄ?'Ï>«1?0°8¢ø	9I>l`9N"ú8ì¯e?ï>Ì!8Ì!8"ýv<R`?Ï>K?±O?LC>Wc?à|î8¼/9Ý­>c:w¾­9ÆD?hý>!8!8"ýv<7Ùð>öV>Ã¾G?âï>,F>wÏ:?5Ô·éÂ}9ÖV½U49~9dØ>ÿ>F!8F!8"ýv<£+?M×²>_N?`,Þ>s
>	;?Îd7±¿ë8ì<x=Äö9Sûä9Ë	?ÿ>¦!8¦!8"ýv<Áö=5¡²=¥0?2?Ò=5X¥=¾Â"?·9µP9ç£u>¸6;7;+1?>¿°!8¿°!8"ýv<?)Å>ZA?¥Ì><ØO>Ëk-?°Z¸w 9Äé_½y-:A¿:Û¶#?@>|»!8|»!8"ýv<3K?®)Ý>5k?æ4G?Úî>7V?TÎ8ÇÚ¡9:,#>U¢×9Nè9îí>v>9Æ!89Æ!8"ýv<}´8?Ôû>õõ;?çRÖ>Õ>5?öÒõ7å95¸t=òYÄ9â\9µ?>!>öÐ!8öÐ!8"ýv<Ö"³>îç\>(O?ñ>>IªS>ù<?
¸²"9Ëe¾q9ò¨=9ÂÝ0?+$>²Û!8²Û!8"ýv<!j?WÊ»>gM?Ã#?zóÌ>AL?lÔ¸_d9»úm¾¹/>;ZÈé:ºBP?$->oæ!8oæ!8"ýv<p"&?¹+Ò>\J?x?G È>Î7?C°¶NBe8:ÒD½ìI,9TÂ9Y÷b>¶B>,ñ!8,ñ!8"ýv<|:x?ô>ñ?É?w>?®¸h¸8¶W¾ûÛ9¡9²?I>éû!8éû!8"ýv<Ô³Z>$z>V??¨?TÖ>G3?[dÄ<` <»2D?àO;CÑ:6â7?U>¥"8¥"8"ýv<"iü>*¤>fgD?ëÉ>À>íÙ;?4Ö8¢9be)>W®:[)Ã9Ë(?©Y>b"8b"8"ýv<º3D?û>s´G?nÙ>V?>L?+)h¹U[92ÆA¿U:9¹98©0?°f>"8"8"ýv<»?Å]­>ÕUN?T®r>/d'>v9?üº¸2L90l¾¶}O9Øö`9Âì>Ks>Ü&"8Ü&"8"ýv<U5?JTë>ÊE?6ªæ>ô6£>»å4?ü+Ù¸Ä9ïÇ
¾×:Ú	
:²Ìð>Ây>1"81"8"ýv<Ò	P?=²?Ð:?Ã¥²>]><í(?ñÂ¸©¤8ÃÞ¿ûÚ9+¥:½>t{>U<"8U<"8"ýv<;è*?i_à>~ÿB?Ì«þ>¤0º>$/?Ü»Å6õ9½Ð/<":¢O:Á¥4?>G"8G"8"ýv<|	?Ä.¤>êþP?{"?ÛgÛ>®=?ëHL¸V9ÇH¾2×ä9I·9^Ð?&>ÏQ"8ÏQ"8"ýv<S1?°	À>ºM?ËU?À
?k|E?ç
¸·íI9ÀÂ²½E:0¹9jñR?¾>\"8\"8"ýv<´D?rú>
I?YPÓ>8ç>µF=?z½#8ö9ãÂ==©9­:9"?«¿>Hg"8Hg"8"ýv<¯Rï>T~>p?lÐ¼?®ÏG?éq?aSá<BW<ìLX?Y:':-4Ò9@©K?Ù>r"8r"8"ýv<AÃ>_åt>L?@?dÆ>R÷>?]ã8¼}9A5>Jf®9gý9¬è?Õì>Â|"8Â|"8"ýv<Õû>ò&>7eY?ü@?#ý>ÚJB?->=áá<'fW?- õ9¥:$§ð>Èí>"8"8"ýv<t=2Ú<µ01?ÃZ=ao'=`='?¹Ù8¢OB9BTM>.°·@¹Ø8vÐ½iö><"8<"8"ýv<Í,>%w>>hT?Zy+??DÛ>i3H?ê;=wZÞ<äãW?!e:4
:S?©ù>ø"8ø"8"ýv<Øf?k¹>Ä[?ù®?ÉVQ???u9µÎ9´Vº>ZäI:
:ª?;?k>µ§"8µ§"8"ýv<8u]?0v?y©\?£¥(?}T¹>ôh?V¸«·Afª9öý½ñ:;$¶9A:?ä>r²"8r²"8"ýv<iî>øó>×K?¦Hê>`>Ù@B?íO¸ÿ÷8?yV¾	î\:F{ñ9q6j?Ò>/½"8/½"8"ýv<Pß>¾>qêU?Ú
?{E?ÿßF?e,¨8­«9Yû=Óp:kÊ,:p-2?Ö>ìÇ"8ìÇ"8"ýv<&ß?¶>þ
??ãmÜ>§{>m)3?Q¹sé9`õ¾zÀ:z:Ãû?õ!>¨Ò"8¨Ò"8"ýv<}
?½§°>Æ	M?5Ì¼>ýV>×:?NrI¸2m9¼jÙ½Ñ:²*:\ñ??x/>eÝ"8eÝ"8"ýv<£>«O>D7?e/¶=·=P*?4q=¶=FÂM?Æ/É9(O9.ì<?-<>"è"8"è"8"ýv<C?Gú>UG?E.?¦Ö>éO?R8;N9Ójí=·úA:xÆ95z?þS>ßò"8ßò"8"ýv<|&?­ì>éÙa?P¡?ªL¿>@L?1Î9g9ENé>P]9:¥bó9ÒøB?X>ý"8ý"8"ýv<ö=?tê<ÅK*?ïp<BÝ;Ü}"?|É]6×[9ñº6<E9¿9ºq´>Þk>X#8X#8"ýv<¤¼?õª>û5f?gª:?_¶é>zwL?^Ù8¹9Å0>ªmO9ÆÁ9[M¨>{>#8#8"ýv<ð¸-=?¢î<d]:?½=
S=· 5?"9l5È9~½±>§!; C;eG?~>Ò#8Ò#8"ýv<óÐE?¨­?×i=?¶â>á©M>m.?ÎÖö85g9n>5°i:b:SD?>(#8(#8"ýv<è)?º¸>UÐP?VU?ËÛª>9ÈA?þÿ¶§9zxS¼Êïë9ÃT9m@F?7>K3#8K3#8"ýv<·«>?gÐë>þN?½#?dàÎ>öJ?;X9þ´9Éë>ØQV:Y¡:¼3?e>>#8>#8"ýv<À{?­i?,Kx?{±?F-·>VK?!9ù9 Ïæ>WA9u«Æ9l¢Ê>>ÅH#8ÅH#8"ýv<ª¾>tAe>HÇT?ÿÿ«?ùýV?ºÎL?[N	=¾©<õO?®2,;ßØ:¼CK?¬>S#8S#8"ýv<!¦?®µ>Ò³I?î´§>Gm>»4?*·9¾ñ9í@>³÷I:'¬o:û¹×>Ò>>^#8>^#8"ýv<»b3?w!ã>´/J?ÃY?îÆ>¥;?Øj:<U:æ?áWá9èâ9|<þ>ßª>ûh#8ûh#8"ýv<CÉ<8Z<'µ3?àÿ=XÃ=n'?XÍ]9È9é³>õ9ÑçÍ9U?tµ>¸s#8¸s#8"ýv<¢§¿>!Ã>2>?>Ñ»:>t®1?§D¹®Ø9S±¾z9hN²9}ùÐ>Ñ»>u~#8u~#8"ýv<û
?¡£·>Y?P"?3pÓ>¥ÛD?v­Ï7	>Ð8ENÿ=(¼Ì:4:F7J?º¾>2#82#8"ýv<nS@?§~Þ>¿I]?Lù×>e>ê6? ¶vµáÉ9¥WÍºSU9Íj9ÜgÎ>Ã>î#8î#8"ýv<§áM?vµæ>rsd?¶YF?èqó>qP?²®·ÍL9ç¨Z½gi:b	¨9æ­F?¢Í>«#8«#8"ýv<=/7?Çë>ùG?­Ï>Ô>Xð2?Ê¦M8¨~90>Á9ü9ëë>Ø>h©#8h©#8"ýv<HN?ÑV?ÕJ?ÏÕ´>YÐ{>e×7?½ï·úÍ*9¼¹]½¦GÜ8eP©9&>dß>%´#8%´#8"ýv<ïg?r?úJ?
hí>ê¦£>Õ¯9?cS{8ò¢¢9ÍÅ=«9íC­9:sÈ>vê>á¾#8á¾#8"ýv<;Ý>"?>¯E?÷Æ¤>1 f>ÑM7?eÕ¸0Á9yc
¾â(9¯¿9Z¤>Lð>É#8É#8"ýv<þ*l?²ª??ô@?NØ>²È>ð0?(+¤9£Sy9(?Î8z 9
l=»ñ>[Ô#8[Ô#8"ýv<c?.Ä´>ñD?%êñ>ö4­>kÆ2?Ö_8Ùqf9ª¨ø=0By:bÚA:{$?Âþ>ß#8ß#8"ýv<j?£Þ ?W3N?'>?>¶?¡¤;?_8q9Ñõ=.Ø9ÙG9:v?¸>Õé#8Õé#8"ýv<?ú>Rî?ÎY?0ûÙ>T?Z»æ8À~Y9BÊ>7¤9Ðùë9ºu²>Ô>ô#8ô#8"ýv<¼à>6>8H?
Å?Æ¾>06?Ií8ðf9û#>Ó¨9û9o>ö>Nÿ#8Nÿ#8"ýv<aÊ¢?Íÿ'?x?ÀÃ2?Þµ>
Í|?Þø9¢)9ÐÂ?xô:ÿaò9â'?ÿ$>
$8
$8"ýv<Oý[?UX?]??I>ë?>áï;? [Z5F69;ì~9Uß°9ëâ>Æ>>È$8È$8"ýv<ãxC?>Ï÷>ÏîI?m>Þ>2·>&Þ7?cãn8ºê^9»+	>¢ R9ðF9éÒµ>@>$8$8"ýv<7¶4?Ú>à©S?9£-?ëåÔ>ÊP?I8JÕ§9$ºF=á):ç»9äg?2M>A*$8A*$8"ýv<¿??X¸>95=?§Ê{>Çc6>¯´0?ú7Ôü^9¯J%=(9È?g9ß>%T>þ4$8þ4$8"ýv<³:C?¤?ÉAB?X>ñR>ºì7?¾+8 Ð¡9¾â=eQ¢9ÑÂÎ9ùÈ>ß\>»?$8»?$8"ýv<
JM?æÌí>*]?6V?Ç?üJ8?Ô®Ø·ñ0ø8ß½3ªÈ:BD:§?]>xJ$8xJ$8"ýv<0Sñ>Ñ> úD?Ìï>P^¨>åM6?9°8Úâ8{£>Õê«9øÉ9§èÙ>'g>4U$84U$8"ýv<L5?ïÊ>!µd?ßyÃ>,Öf>êÈX?±71Ð9Ú<¸:OÅ¨9|	]?¥n>ñ_$8ñ_$8"ýv<æN?±·>C?¦õ>¯>b2?5·¸b|®9o¨Û½¤{Á9ÂhÙ9¨Óã>Np>®j$8®j$8"ýv<«â>õ>ÇB?rñÛ>\r>øG6?õâ4¸_5n9eÂ½G(:¼°ä9u<?=~>ku$8ku$8"ýv<Q?Þ±3?	Z?(JÐ>F>p@? §ºµ²9!»°24:£}ì99C?~>'$8'$8"ýv<´'S?®ÖÑ>Í?Òý>#¦>ðXC?jße9²Â9ÝÉ>Û&:B§é9ür6?G>ä$8ä$8"ýv<ªA?? Þ>^?âË>ßÔa>u f?;Z8¤«9òZí=`VQ:Ä]:6<?>¡$8¡$8"ýv<»¸,?"ÄÏ>ÙÑT?øî¥>*Qe>À=9?40a·R9íÇº¼v3ª8øÝ9>¸>^ $8^ $8"ýv<Z0?ýó>³9?YQØ>dó>j0?w_¹j@9z1¿²ªÎ9Òú9Ó>®¨>«$8«$8"ýv<Ú¼>?¹êÑ>Ch?Åj ?§oF?»óN?qõ;­:¾yP?ö;!©:Ú-D?Ãª>×µ$8×µ$8"ýv<d
?¸>Ôå??y>Æd>)+?r:¹~±9Ðb¾6z :a:ý?«>À$8À$8"ýv<	¯?«>G?Ôè¦>P^>3@?¹(H7N9:R°<ô÷Ð9Ã9|¼?$Ã>QË$8QË$8"ýv<©Ý?'Å>qLA?½ËÞ>T>äÈ8?©9s9¼>ÔyP9¯°¿9e5>jÈ>Ö$8Ö$8"ýv<éÙ+=BÑê<Z;?kd[=N`!=^.?f59£\Ä9~l>³­=;ñì;Lñ3?lÍ>Êà$8Êà$8"ýv<8ð?sÄS>§´ ?´3K?výö>SR?«ìm=¥v=S!M?wÊ1:ò|:¤?¯Í>ë$8ë$8"ýv<¸Nd?ËÉ	?ÂT?(õ>*'>ùÝa?/ñè<1öÂ<ï?¶!¡9^z9§?ãÙ>Dö$8Dö$8"ýv<È$X?ïÉ
?wWG?)ô>Þ0¤>X>?Æ}w8´_9_ãK>9Eä9Ç+>ïè>%8%8"ýv<="?iÖÄ>sÇR?eT?× 
?sÓ@?@ìS9÷¡9çHµ>Ü¢9Óµ:9¶ê^?ë>¾%8¾%8"ýv<¥~&?d7×>©F?*?ÇÐ>Í»??õ;¸<i+9O¾Ç9VY9!_?Ãë>z%8z%8"ýv<{F?â»­>=?Ö->ïô>¸v*?Þp¹kÉ9É¾Õ3:Þh:¾è?½ñ>7!%87!%8"ýv<«?&?¥Ô?ßÅ>m×U>&âl?Åá>¹°¨9½'¿Í)¸8a9>.1>*þ>ô+%8ô+%8"ýv<á:ª>ÆQ[>T³F?$s?È>Ö5?yw89ÜD919ð>ÇÚÀ95MÎ9HPï>äþ>±6%8±6%8"ýv<
[?Ìâ>3w?G=?ó8¢>éút?Yò8ÎþB9lK>jÊ:è:y
?
	>mA%8mA%8"ýv<j?¸ ?9´D?¾Öß>§c>bä4?$¯·Ó8y±¾u¹9XY¤9$?û>*L%8*L%8"ýv<Ø©L?¢zâ>?Wg?po?j,?ÏùM?&Ã9NH9ÏíK?2B:d8:õó?Ô>çV%8çV%8"ýv<\ä>¦L9>iE?J£Ü>iî><ö3?\¡
<	¼;jÒ@?Ó-;S.;ÊP?>>¤a%8¤a%8"ýv<}?*i¾>ìÚ¬?äÎe?Ï¤Å>£Ô?p0k9x=9Ï?
·:Ø,:âÏ?l>al%8al%8"ýv<:¤x?bì¶>mü­?E­T?r½>ä÷?CW9K»°9N\e>  :Ô-:Äl?i>w%8w%8"ýv<ûÑ?Yy¨>ÄMH?ÆÝ>øB>@ª5?ÅE9!9/;?:¢Û9Ó3?å)>Ú%8Ú%8"ýv<1?ÚO+?IK?,Ý>æ">5¼E?ÊE8
9î°2> ¬9&s9®à>Ð+>%8%8"ýv<?ß~Ä>É?O?Ey}?$*?YtR?²W<i°<ÚQ?êÐP8æR9å)>+1>T%8T%8"ýv<2$? ª>3ìv?¥pA?,Å>¦ z?SÖ<À<MD?WÔ9Y
:×tÄ>Ã@>¢%8¢%8"ýv<Õ1â>`C>hóE?}üæ>ÿ¥>2?SÝ(¸`9*É¥½¾'Ö7÷`|9`:Y=%Q>Í¬%8Í¬%8"ýv<EÏé>
¤>L?¯±>Gµl>@??%¸¡¼u9¹ö½MØ8Çè9Tb>[>·%8·%8"ýv<6>}µ$>kðK?(®À>Ø>Å÷7?eC=Å=é<V?¯9q9'?X[>GÂ%8GÂ%8"ýv<¶Ö=àV©<_Æ!@+Í>Ûj=¸ÿ?³µÖ<wQµ<?(¤9P9%òI?Éu>Í%8Í%8"ýv<ÐÈ<L<ë±/?ÍgX=l%=s'?;ë°8â¹9*> n9rà³9ÄoÆ>_|>À×%8À×%8"ýv<³?£#?ÃJ?rr?»j?gQ?rã8s9k(>Nbð9ï:Ì\ð>>}â%8}â%8"ýv<?·>WS?q¹>1°v>@?Ã©¸²49Áp¾8éí9ÞTÓ9H?ü>:í%8:í%8"ýv< t?ã2?[ g?¶m?JË?7 K?µQï9'Ò9ÔY?sÂ9rü~9G?Ë>÷÷%8÷÷%8"ýv<±Ò>4>ë]>?Íw>ç3>§N0?nÂ8*9Kß4><,9Ap&9'u?i>³&8³&8"ýv<rÔ?ûJÊ>wF?µé³>Æu>[;?õ¾¸W9l¥1¾æÏ9Ün9'?x¨>p
&8p
&8"ýv<ì<Ç>=»>¡ã;?ýt>Ó-6>Ô+?O«r8U^v9ô'ü=Îä6Ïz9*`<­>-&8-&8"ýv<BA>Âå9>)KP?té*?½ðâ>Ì@?ò44=ôîÖ<i£V?Ý:i¨:Bê'?ó¸>ê"&8ê"&8"ýv<þW?ÀÁÆ>N??ùïæ>»vª>Àh-?/Ú9K	¶9åH>È½µ8!9q­»å×>§-&8§-&8"ýv<ûª"?sÓ>ÇðD?:d­>Ül>£;?0M88²4e9«ØÍ=Ç,9¿09e@ú>	î>c8&8c8&8"ýv<¨?)>êaâ=2d??dwæ>ý¤>Q3?ë§.=öÕ<WøP?Ïî8"r9WÍæ=sñ> C&8 C&8"ýv<±8?{LÕ>xª]?Jó>î9>¶^?(T-¸@¯9õÑ|½â9%9²oo?¦>ÝM&8ÝM&8"ýv<â]?(äÃ>MmH?1ù>ÿp¬>hø8?²l)¸ÔÆy9Z¥­½¬¨9uk9Î
?µ>X&8X&8"ýv<²Tõ>$Å©>Iø8?#jU>ñÕ>±û+?ïWØ¸îð~8÷=Y¿eô9,?c9¦?ë>Wc&8Wc&8"ýv<èÚ>±k>®N?êò>¤>©<?sOZ¹g¦9£í§¾£±4;¹ü:o7?¥>n&8n&8"ýv<BPa>ðñ>¡A?BìË>öà>S*4?¬Z=¥Å<KÐK?·Ü³;5Rs;ÿ;=?Ù>Ðx&8Ðx&8"ýv<¾þ>ê>~j?4µ?Èã©>"R?½Ñ7ã9«d|=L>	:äm¬9¹ÂK?Ð2>&8&8"ýv<ëÃ>ØåÄ=I¸B?ß¿Ü=ó=qK<?ð±-:ç9·@?°À";éøÇ:0ZP?'S>J&8J&8"ýv<Jü>¨â >êH?+U?ù·>¶É5?¼+
9 3{8XÞ?B:õf:n&?zU>&8&8"ýv<îñ?èX¼>¦C?@A?¹¸>@q;?T,Ø8Ç9\X>É%¹·¨-9ôFª½ja>Ã£&8Ã£&8"ýv<L?Éù>+Q?pÕ?¦ïµ>B!??ÔÉ7K­9$=i-À8ÌÂ9)ë>Rb>®&8®&8"ýv<z&ý>Z¬>¢Ô;?@]>¥×(>_»'?¥¸)R<9fú`¾ò):§X:jaÈ>Xd>=¹&8=¹&8"ýv<CÉ>(ä>
7?-£>¯Ïw>ý(?¨÷69*9
J(?¸Ý:v:>âX?a|>úÃ&8úÃ&8"ýv<dÛ>år>LA?T6?$[?Ó5?LÊ6;99ái<¤:m:â(1?>¶Î&8¶Î&8"ýv<K^@>éëæ=BU?MX^?¤?"7D?S¬Ý;êù;æDI?;mý:;Ð²H?d>sÙ&8sÙ&8"ýv<A@ö>H> _?ÍG®>Á_>eG?ð8Údæ8y£?Ò´9ðE9i?®>0ä&80ä&8"ýv<Òf?N¦?mE?¶¯?lÀ>¸vL?ø 9h¼Ó9ì&B>r;¼:ËÎ8?>íî&8íî&8"ýv<¶Q*?·>·(n?µ{@?x"à>DÙ[?:ä8â9SE>ÙU9+Îì9áµ>a>©ù&8©ù&8"ýv<ýÁ<MZ<Êê0?$ìÝ<yæ¨<¸.(?¹[f¸ò\9øuà½|I¸z797¾Ú>f'8f'8"ýv<HA?'Xí>àyP?`i(?2ûÚ>°áD??g>8"ý99Â	><Á(:88: Æ?P¢>#'8#'8"ýv<ATÓ>>ö8?È1®>8>à)*?»¸9{?·¾¸19n
9¿p¨>¨>à'8à'8"ýv<ê8?þÄ>CÑE?Áþö>§Ì¬>Àõ6?hM¸sË9·½ó 9 ì9!ëm>±>$'8$'8"ýv<ÃÈJ?qû>IRN?h Ñ>IÕ>L?	G7Y9*À<ênü9ál¶91?Ò>Y/'8Y/'8"ýv<Çz8?ué>÷JJ?aµ>	~>ÐÃ6?èÿ¸´þ8ß¤P¿Ñ×·eË9wµ|½8Ó>:'8:'8"ýv<Âÿ>Ç->KaY?­·?Q¶«>àZG?omm9è¶9'¦>Õé9¬%b9«0?(Û>ÓD'8ÓD'8"ýv<Ñ"?©S»>Og]?Á?>_W?vBÀ8C9f{;>ECã::9vS?±Þ>O'8O'8"ýv<Ir$?¿È¼>5ÿ^?-ô¿>-x>SF?Û©ê¸.ÎW9m/¾@¾9×­9º&?Lá>LZ'8LZ'8"ýv<å8m?¨L?=ÀL?Ië%?îÝ>c??8¾:òzÑ9UÆ5?
L»8_9gV>¡æ>	e'8	e'8"ýv<yh/?gÖî>=<?pÍ>j§>¸ØA?¥¿´8Ã
p9^Á@>G:?Ò: ~ô>Üé>Æo'8Æo'8"ýv<4=ÆG=NÒ/?tÒ;Xi;["?Ðá¸3-=9BÊ¾¸©09Ü¾Òë>z'8z'8"ýv<Ô
?Ç²>ÿ§J?üç>->aß<?ÖÏ8LsÇ8àÖË>á$9M+:9g^â>Ãó>@'8@'8"ýv<óð>ÀT§>ý7?õá>]¤>å÷/?Ä8`9ÂI=$F9ñ9ãQ>hô>ü'8ü'8"ýv<´P?aö?EÈ>?¨"?dèÑ>i92?Ä8Å9{4>¾:ækg:âM.?ø>¹'8¹'8"ýv<¶<>g&>DBo?6?lµ>÷V?j=»Ä<VK?;r­;Ã.;í~?û>v¥'8v¥'8"ýv<©?ã¯>uH[?$/?ºÏ>é_B?Ë8ù9üB>Èí:{wÝ9á÷?g
>3°'83°'8"ýv<3
?Rh±>ñlG?ÄFþ>Ð*·>2±1?Ã#· ó9Td~½GÙ9s9Åì>û>ïº'8ïº'8"ýv<*Ú¤>0yi>Â4?&ÚÏ>1W>Î-?kv½¸DN9üUk¾¶Ú:9+®9k¡>º>¬Å'8¬Å'8"ýv<ÇD?º>¡J?Õâ>Vã>ìt;?&6!Ð9ÿü;·Àä9z3´9µ|"?F>iÐ'8iÐ'8"ýv<QÄð>¨þ£>ïë;?wÿ>^r·>Ôõ1?Vµ8úäV9'>&rÓ¸h§è8ï©è¾q>&Û'8&Û'8"ýv<¯¬2??EÙ>.R?#M?µ	?Y??H:¹I:U}/?;·9 Mh93Î-?>ãå'8ãå'8"ýv<uG?h¾>CdK?òæ>¡>VR6? ö¹¸Ãc9äQ¾Á9DñÎ9íâ¬>=>ð'8ð'8"ýv<Æ>?äM­>MF?Ðí÷>Óé®> n5?þûô8o6S9kw>5;7>Û:uS?>\û'8\û'8"ýv<§ôÐ<-<}\,?µ¥Y<<ó@?U¬X·"ª9øç/½j:;1&;$°&?E>(8(8"ýv<»4¶<çN<aó.?8$ =.÷<Û%?ÄìÌ¸Jî7è'Ü¿vß:G|D:?÷A?¹*>Ö(8Ö(8"ýv<¨?SG¦>RN?»&?ûKÙ>éQ:?Hh9Ù,9»öç>¦Ìë8TXF9º+>*/>(8(8"ýv<ÞÚ=^,[=Õ^1?|;¼;ê¯?¥¸½½±8üÅí¾Ci<¹³i9píÎ¾ÔW>O&(8O&(8"ýv<û­>þÀt>ù5??<KÊ>0?×¾Ð8*p9Ì2>"9+ªk97>_j>1(81(8"ýv<»â>>îC?;º>·z>"(>?*Â¸Ú$>9õþ¾Ô«ù9à9t?t>É;(8É;(8"ýv<di?övÿ>«j?OÞò>( >
cN?r÷ö·ê_9:-½Ä)9^Ù9Ff>w>F(8F(8"ýv<Bç?µw?çU?±37?Ú©å>â5L?vyY9+Q9¦9³>{¹9m9ÎG*?ê>BQ(8BQ(8"ýv< ÈÁ>Oh|>4D?^é>VÆ§>U'2?_=:Í<¶C?oGÉ;;Ü©A?`>ÿ[(8ÿ[(8"ýv<Õ>Z>[:?2j>PHN>;½0?ÀÃ·²(9WAë¼Ëì9(9[o
?2>¼f(8¼f(8"ýv<eÕû>¬(§>´Ö@?1f·>)>§8?£­8¤à]95WH>fí9-«9¶°ê>ü>yq(8yq(8"ýv<ã¸?÷)?nVE?ÅE?3½>DG?og0¸@9¦W¾*M²7=î~9£3=G>5|(85|(8"ýv<fã>$>ÇG?öl«>tp>ÃÈ6?Bæ·þ89ê²Ó½ÉÏð9g?9ò¯U?Y>ò(8ò(8"ýv<y2?Í¤ê>·B?ßµ>Bu>ÃÖ=?©¨»¸i9¥Z#¾qª9U©Ó9ß%Î>,¥>¯(8¯(8"ýv<?èë>ü>òµB?ñ>NI>ÇZ3?³¶6ªT9Ù7X¼5Ó¥9Õ¦9É?»>l(8l(8"ýv<UÅf?äuÖ>¼?yW?#¨>	¤?y+;eÎ:kuT?;éÇ:IåZ:"Ìi?Ç»>)§(8)§(8"ýv<±?³zK>EáÃ?ê:n?Ý?e?ýD<~Ë¥;:X?Á¯:Åä3:Ò*R?#¼>å±(8å±(8<¬Sâ>XÌ>8XE?æ>q_>R²5?X9öÉV9#Ì?a')9Ä8 W\?d¿>¢¼(8¢¼(8<úd?2½>V­O?«!?pª>(ÃG?ì½H6ô³9;à:^À9ØQ?Ø>_Ç(8_Ç(8<ø{¸>'l>ÄüG?.p>KÞ+>C 3?É¶	94$9J¹ç>r
9ÓÞÊ8Ç8.? å>Ò(8Ò(8<¥?ØãÁ>Éâ@?ýaÉ>ãÉ>é>-?H¯7 R9WU=`¸B9½¥µ½rë>ØÜ(8ØÜ(8<Â¥?8>ûèZ?;J©>¤\>÷D?-¸Ñ7 9t7½¨{9J-9§?uì>ç(8ç(8<J?ëÔ>Ps?ìÈ>?Ðô>+&H?¸Ý8ûr^9n)>Þ>Å:½ìo:vR?<î>Rò(8Rò(8<fp=?ûß>¿\Y?ñ´@?¯m?
®;?Je8ã?9x3><Q9Sðï9Oú>Èò>ý(8ý(8<ª?zÇ>ê#W?ÓÜ1?Ò÷>©»7?k9R9%bD?&:%»ì9Ê(?¨ô>Ì)8Ì)8<1?ÊþÄ>>H?>'ÏO>ªs9?ÿ}8ª"95ÞG>þµf9Zºs9ÚSò>÷>)8)8<Ú<?*í>ÜJ?ÆÝ>¾*>"ÿ>?·¸¯s9y½Ç:OWß9/?Üø>E)8E)8<|¾?U9?P6b?PL?J>¸w?ç9º_9Ú^>âj::Û9Å? ù>()8()8<Ýñ>ß/O>A?d]?²Í?bU?Ôb©9q9²?¼w#:&HÏ9ZãI?äû>¿2)8¿2)8<08g>>Y?}ÉN?Í)?®YK?X[9vµ9Ô
>Îª:¾£9x²d?X>{=)8{=)8<¾l?NÈÖ>?ÿ-?²>ñx?3 9
;9ÃÑt>Æÿ19ÔÍA9zë>_>8H)88H)8<÷ Q?»[ö>=ÕY?#Õ1?0àÖ>ÞS?Ã:@>å9Dw?.i8Â"96±N>f>õR)8õR)8<H=Þ=9,?²¬=i=´#?Õ§¹
Ì9¹¾\j:Dó?:í?©'>²])8²])8<¯m?ëÊ>f9?OÄ>é>9/?ÒÈº8-IE9_r>Î
9ãþ9jv>L7>oh)8oh)8<
1Þ>ýu>h?{?©B?E[O?Wk9X³9Ù>ãã'8$9ÐT=i8>+s)8+s)8<K
?:¾>cK?w¾>lo>µè:?4¸ÙÔ9ø¦¾¨B:Ku	:GC5?_>è})8è})8<tÊ?óÏ>É??ã(?É^µ>!9?®\98?o79QX>Xså9ï§9cã.?´d>¥)8¥)8<âlë<Ðä«<ùN/?K&=·uò<©Þ$?ô$90¼¥9Ük>\,:TÇ':®~?u>b)8b)8<ÓB@?÷øÔ>§g?z?\i9?²TJ?yÄ9\Ô9Ãì>)ªJ:DÍ:ë1?:{>)8)8<?ÕoÅ>Î³@?Ýÿ³>#~>£Q5?v0¸Ý*/9rW¾õv7³GE9¢; =>Û¨)8Û¨)8<HT
?´øº>ÆA?÷º>2^>¥8?gØª8âVi9Öo;>qø)8êôö8Ó10>ì>³)8³)8<ÿ¬%?ÌÙ>¼B?ËÁ>Ú{>FÁ3?xLå¸0|9 ïh¾Òê7Âù\9Ö=#>U¾)8U¾)8<ó>U¡>ÂHC?­±>°0x>z±6?\9¸S9·Z>°:0ßÏ9©D?ß>É)8É)8<¿Ë4?x7ó>dL>?ZV?²Ø×><8?UÖ8¯Ý¶9Þ>di:zà9¤1?«>ÎÓ)8ÎÓ)8<x>­åI>Æ.7?­}=>´Ô>Yu-?&=*pÎ<N?nB;;Àw??á°>Þ)8Þ)8<iÃ(?ïÎ>nÇP?ïå?üAÀ>ÆCF?&9VÀ8@?b]9+}Ý9¢+©>²>Hé)8Hé)8<H=ò>c>{[?J¼?«Ñi?¦&N?£Öï<Þ<íY?þÄ9Î©9~?y´>ô)8ô)8<È¤Ì>ù	>äD?ä¼Â>mª>ú»7?í8¿Z9Ø²=¥½:ÔI:bE?µ½>Âþ)8Âþ)8<Í=Ö>o>«þH?0^©>H|>q«+?=ÕW¹Áñ8:´d¿Lê9æ¸98y>¿>~	*8~	*8<8ºG?G?¦A?:h?÷¼>T
I?Id¸­79*³½¾aZ:j
::F?;À>;*8;*8<§Åà> É>=?q«>ÅË{>e.?+h¹ºÆ8<v¿ð)Ü8»h9fªÑ>KÂ>ø*8ø*8<ê<»¢<8?òì7=*|=òÐ5?%^·(Òª9È¸¦¼xý(9k'9@3?BÉ>µ)*8µ)*8<½?º6G?²EM?1.?aÿ¨>#ÕR?á\9ÖÖ¹9¼">õæÕ9nÅ9í
?ÓÉ>q4*8q4*8<õ÷>Ù7¤>>EA?Ic>aå%>å/?À¹´9r¾¦7:½:Ó'?cÖ>.?*8.?*8<Í$?Ñé¼>äS_?óö¤>K>ÕlO?¸ì?X9¹¬;¾XIµ:üëx:q:?î>ëI*8ëI*8<HÇ?6¶>D?*¯>TAv>+6?8.9àË>vú#9Ü!39èWê>öõ>¨T*8¨T*8<`e5?D`Õ>³¡Y?î"?ÙË> L?º8:µ=Åí9$~9É¡R?W>e_*8e_*8<iï>=Ô>$ÜP?¯
Î>§³>?7?Ì»8¸¿9%dú=ûÇ97Ï§9?T>!j*8!j*8<Îä?d/>°X?¡B?^P÷>ÕH?ôDh8ul9¹÷F>À9ì°29ÙD\?#>Þt*8Þt*8<R?n½¥>Â_]?ÝZ?¡yÃ>uK?Aç:'':¢ß> )¹:T~:£`:?{>*8*8<ve
?ùF¸>C@?ì0?V$ì>lÍ??­â91{9¡üi>Ff¡9ÿ°9Lñé> >X*8X*8<ío?¨?B?6?d´>E3?´4û8aÞ²8àÃ3?F¹9ïç9¸ù?">*8*8<ì?ö ²>OXC?0W>ýaK>ñ6?>.!¸ÀR9ÉÃ½Íj9|,J9&4?Ú#>Ñ*8Ñ*8<ðlé>F>;I?{§>&\>ùlB?pQE¹pRz98ËÉ¾p1§9Íþ9\o¨>h5>ª*8ª*8<Ö?[»>Ë²D?Ö6Ò>ß>Æ5?ä<¸È9$w»½0J9E9XÊ>m?>Kµ*8Kµ*8<b?Ë-?ù¯D?
[Å>
K>¹É2?ò´¹ÈûP9î/Á¾96Øý82È
?oP>À*8À*8<vØÝ>>þ!A?k?Ä¹>5Ô1?~6Þç9ú÷;æH9©ã¢9Þ>T>ÄÊ*8ÄÊ*8<NLW>«ö>Íý2?S>e>S)?Æ+Ð<È`<%ôM?sÏ;¤\;Ð37?þY>Õ*8Õ*8<7Âí>ÂË>:áE?EK·>ìÂ|>}¤9?1á+8¬àR9P¨Ð=Ö³:|Íö9Å?Ýi>>à*8>à*8<T4>ßN>a¡:? ?5ìè>Ü/?un
=?Ð­<LãK?=;¨;/;9?s>ûê*8ûê*8<ðGQ?¶=â> Ïl?ÉZ?º>ÙËU?q/¹Ê8Fë]¿àÜ8]Â\92>8w>·õ*8·õ*8<E?¬æ>É6[?!?A¸>Û_?4´J93J9õ¤>\aÐ9Ã{9jL?>t+8t+8<Uqö>$`¦>c=?(n¾>õ¨>PÊ/?z=9¹|9è:Þ>Ê9¬:Èª>n>1+81+8<¯¸g>C³>®!F?ð'(?ÏPî>U¢4?K*=½Í<U?8¢;ï-;ÒI?ö>î+8î+8<Âµ?á\Æ>SÓL?±V?(_
?bÇA?]u!8ô¹9 Ì=ðÉ9üÁ9á÷?>« +8« +8<&T?ü>lW?zU?Þ·>3D?g¼¹´9°¾I:R:':¯ù;?F¥>g++8g++8<^/?YáÚ>.M?ê.?íM¼>¾Q?=.8Òc9¶­=\$4:¸¸:2?M°>$6+8$6+8<Uêj>ë\!>LX:?#?fæ>Í6?Nêu<<b¬O?±77ÅYZ9²$×<=¼>á@+8á@+8<IN>bã
>.Y>?!
?Å>Ù6?vßA=¹ã<õZ?:Ú(;½ Õ:ôWJ?Ã>K+8K+8<cV?ÜÞþ>ÓW? Ñ>Ü=>¥°Q?µô¸q9¸¤\¾<F:û9\?OË>ZV+8ZV+8<@Þ?¥0.?þM?Ìv?/}$?©@?[C;¼FX;Õ%:?yfÇ;_|;5ÍG?GÖ>a+8a+8</L=Õö<ÅS?ývª=`C=½_?äô8ñ^Ê9'²>´;øÝÎ:5>?^ß>Ôk+8Ôk+8<QÌc?ôí>u? {û?J÷?/{?ïÅ¡9Tóò9bvª>CI9L¿¡9f
Ë>Vâ>v+8v+8<:ÔÀ>¦É>uI;?|µ>÷ä>
-?Ðm"¹|R9]*¾nÑ8q9vñK>ä>N+8N+8<	?#²>sµE?ERu>k1>	Ù0?²®¹¬F897S¸¾@Õã75ða9Ê=çä>
+8
+8<g*×>¶f>gK?Hv>DA>ÈT2?:,¹N$î8J9¿ºµ%8j²k9õû³=þñ>Ç+8Ç+8<íô?Pô·>ãK?F+>Þ»<>:?éÖ8r.9c	>¦¤8Ú+9<v>Qø>¡+8¡+8<ëØ>üÝ=È2?Á.>£ì>WÆ,?¦¾Ù<ûê<³¡H?ð:;:ÎJ;Ò¿/?cû>A¬+8A¬+8< =Ý	ë<*?ó;õlþ:ð
 ?Î5¬¹å§C9¿Ra¿ÂS¸i9»½£þ>ý¶+8ý¶+8< ?¡^Æ>®íD?éµ?PKÍ>`ò6?ÈU¹£[}9ÔØ¾.:¡zù9f?o >ºÁ+8ºÁ+8<S?Êï>AÐa?·w?½Ó0?¡AN?¬Ùß8÷b9ê»C>9ý¤93¹ç> >wÌ+8wÌ+8<ÉÇ6?LÀÉ>íg?zWÁ>Ô V>&g?\4ª7Gí7w¢·>ÖiÞ:ÀÚ:"ú=?Ñ >4×+84×+8<ÿ? ?`YW?~é>È$>[?]íÂ8^n9¼XQ>K¾:©²9¤£??- >ñá+8ñá+8<³ç=EÔ<ãî)?ís8;ç;|?µ¦7ôÓ9Z=±f³8TÉ9à'> >­ì+8­ì+8<2ñ	?ûÖ´>ýEC?_k¿>ü>§>?Åk¹Þq9±û¾xi*:d+û9z°-?#+ >j÷+8j÷+8<g°ª>ùëU>sCL? ,?2ÇÞ>Ó;F?Æk<= Ýä<ÂR?ÿ;|é3;R©c?¡. >',8',8<áeÏ>l¸{>ìR?>¤P>ØD;?+zj¹z,m9åý¾pê8/Ò,9Ä­>"3 >ä,8ä,8<ù`!?zÑ>;8E?¾>üò>Ñí6?ÿõ¸\t9KN½$9®K9õ2?Ü3 > ,8 ,8<çû>§7¥>fêB?8ÐÏ>à!>6?ëüZ7r9qç<ü«Ô8¡g9+k>Ì; >]",8]",8<5Æð>>d¸J?çX¬>+d>°^A?u©©8(àj9Íë8>Èö[9ö¡¹90¬>b^ >-,8-,8<	Ñe?1?ÌÆ>?yÒ­>Ó=>',?Îµ¶O°i9påF¼Ân<7C^9	Ù<}m >×7,8×7,8<:?Ç>ü>åN=?õOö>æn®>Ë¾4?I8*¹99 ÆM>¹J8õ<£9ö=m >B,8B,8<ªÞ6?á¼ì>¾¿E?=N.?Úé>%??ú£~¸#-#9?¿G¾·´9FbÂ9Òª> >PM,8PM,8<¯?«Ä>V{J?¾(Ý>Ç>å6?Ç8º9Ó>`¼9@£9Leá>R¯ >
X,8
X,8<d
1?¾Êá>W½H?¬²ÿ>ëC¥>
F?,08H9=±¯=Nc29ªJ³9¨µ~>° >Êb,8Êb,8<ßº¥=î¬f=ªì7?z/>À)>B&?ØÞ9¨FÝ9Qh>MGK;Úû:ÓN?·´ >m,8m,8<¦%v>ë>½H??	@Â>Q<??õJ =2=
~f?}&F:!:õð?)¹ >Cx,8Cx,8<Ôà>x«>#<\?VÎ±?h±??Qtm?Jy=þ
ª<_?å+9à©¿9>Ç>½ >,8,8<×Ev=(ª4=¨{.?ï­;Öz;01?0^ë¸}k9Ü$¾c#:+:¨"?Ø½ >½,8½,8<2ôg?q?H?hÉÌ>Ô>Cû@?ô&¹y»9ñ¾ X:
tè9Er?Ë >z,8z,8<·o?_>Ü)^?Íx?I?Î$V?wZ<L<QsW?Ì¥9E*19ý|n?üË >7£,87£,8<GÊ±?Ð£k?ß&A?h?XøÁ>úç??%99%6>ù:>Üh9`ª?ßÚ >ó­,8ó­,8<?ýË>îuD?¾a>aú`>Y«/?JY-¹ÁA9Ôå¾ýÅ9#ÙÝ9wä>Ý >°¸,8°¸,8<Ò]á<¸±ª<bÿ(?Ñ,þ;±â²;oß5?¼`¹Ø9.9ðrE¿dc¹LB)9[,¿Úà >mÃ,8mÃ,8<"??Ì1Q?paÆ>Ä¶|>ÏõH?zÓ¸/ÄÃ9ýE
¾:'Ùë9QV(?¸ñ >*Î,8*Î,8<,?¸Þã>ÝåA?Tº>Ü>»ß4?Ô¬¸ý×w9ª2¾Z|9`"97Ð>]ô >æØ,8æØ,8<¬ì>°>·BK?9B?Õþ>C?¸E8Â9Û
¹=@t´9g×9ûvÖ>Ùô >£ã,8£ã,8<ñ4?lJõ>û×<?p?`Æ>¯=?1þ¸ß¿.9¥©Þ½æ&6:I:¥4?;ù >`î,8`î,8<?ÚÈ¿>ÿ´Q?Èzñ>yJ>EC?:¸]9N¨¦9DJª>úÆo:>RD:>U?¨û >ù,8ù,8<»Ê>+:>¤»;?M?2ßÆ>j.7?=8¤<û¯K?-TY:¶Ý;:õ?ð¡>Ú-8Ú-8<´£#>Ýò=îº,?WÌÖ=ñÒ©=åå!?ýÔ9ÝcÀ9Bg·>[);Ì:H)?B¡>-8-8<ý°2?Åþë>±ÖA?CRî>¸E¬>61?êîÅ6 g¤9©<>ú<9lP9¡À>?¡>S-8S-8<æ¡?­J"?si_??s»?¬j?ÂÊ9Êy9~{>:_;H£¾:?2"¡>$-8$-8<FßÂ>|>E?Xþð>
¤>l;?º©8AÆ8Ó)Û>w8Å"Ò9|=?#¡>Í.-8Í.-8<TJ??G?a×F?ºÛ?#>?®m8Ì9AD>ÔÁ99ð(? '¡>9-89-8<È³>nCj>­C?18?ÓÐ>:?ñÞ= ­¡<9L?Sa¸|M)9àøm¾1¡>FD-8FD-8< Ðõ>ÿg¥>w9>?Üh>q->ùC,?É·Â_*9ij½?Ì;üh´:Ê9?95¡>O-8O-8</?ÏÖ>P?ØÛ>DL>»ôL?¸æÚ·øÉÍ7ã'¿6:k:RV:èZL?ýA¡>ÀY-8ÀY-8<lp?zhº>A7?fñµ>w>0(?*v¹W{¢8i6p¿8ux9Ä9:YT?>C¡>}d-8}d-8<Wîy?¦??xqK?
C?;ä²>{E=?¨¢8ç¶9'i>¨ðS9ÂÎ£9b¥>ÙC¡>9o-89o-8<H>69>>?ÍÅ>QF>ÕÉ5?á"=áÒ<ÀD?ó9.µÍ9®?úR¡>öy-8öy-8<¿ù>­§§>­>?íV>ªN>^Q0?³8Ø¸ò¬¯9Ú¾HL:¹:F?Y¡>³-8³-8<ä£M>µe>kkK?58?<²î>íE?²=NU¤<®Z?Pj¹:Õhr:yÏC?B[¡>p-8p-8<²´6>°û=3T:?{×?!*¶>o5?;(ÿ<ÜÇ <r"K?ú;ì 7;¦x>?¾_¡>,-8,-8<j-1?G×>T±R?µü>u>þwN?}«¸TY9½Ap9)È<9#?d¡>é¤-8é¤-8<Ïò?YFë>Ce?`¼ù>í>¦v?ÚÊ¹¾O9û¿¾+Ð9Þ´9T:À>âi¡>¦¯-8¦¯-8<½?sÃ>LÑB?,§>¯(g>#9?$©·J-9Ø$z½àò¹9JË90)ê>{o¡>cº-8cº-8<(?å¯>5ZP?-?.¸­>1Î<?*§8ù*9Z%z>X9Þ²r9~Ð'?¥w¡> Å-8 Å-8<Î?õäù>ÚJ?I>?ròµ>ºÝ?¯RG9Ru*9Ì¬?y:ÔéÞ9<'?Í¡>ÜÏ-8ÜÏ-8<¢Á?ø>«^?/ ?¾'Í>ÇÁG?n®8K9³³©> m:Ó³:Bâ>¡>Ú-8Ú-8<8Y)=ïC=×°'?Îa;øÐ9;e?î@ì¸í@9t¾:8D½8æh´>¡>Vå-8Vå-8<Êã?AâÆ>-òI?\¼>ï|>Ñ??+9ìc¦9ì·L>ÁF:ÉfØ9Új?¡>ð-8ð-8<À2]?º	?GãM?É]?ãÌ>¨/?ù¸ôr9Íy¾Ñtº84p9l<%>¡>Ðú-8Ðú-8<Þ]7?æé>ìoI?â-?¹SÆ>ºnD?CÚ7«fª9ó#=e¾Ö9Þì±9Á|?
¡>.8.8<ì
?Ýâ½>íå>?8¯Å>v4>j&;?¸¸Âg9s­½«Ô9jÊ9±`/?ð¡>I.8I.8<°O?Êø?ØC?-!?x_ß>É39?òD¸wï9A(¾½R9È*9|@ë>£§¡>.8.8< Å>E/{>õçH?Ê>N>q7?´f89S9ªÝ>>¬9%ø9Ó`?Ö¯¡>Ã%.8Ã%.8<RUR?¤?õE?nm>ôK>¦ëC?K/59g¬9ÿÏ>?9?@9³Á:?¯º¡>0.80.8<Æ??ÎWX?Ú>Ëª>cF?ìÛ8jÖ~9@=Bm9Ù¡9àù»>©À¡><;.8<;.8<.?ûË&?SÓ^?_s?®>Ñ_?Q)Ý8½¼9(ý>':çå9}?fÐ¡>ùE.8ùE.8<¹(°>õv>A7?ÁW>ØN>À'?ò¹I×59Gêß¾h,Ï8üóÐ8ÙÑý>^Ñ¡>¶P.8¶P.8<
n£>PZ>¤??§=?éçî>r9K?¡$=áÇ<¢ÈR?Ð:XI:Ã7?íÒ¡>s[.8s[.8<]qD?s×> <i?Þ>h>get?ù·¹ÈòJ9¥´¾#ÀE:
:Î¡B?Ô¡>/f.8/f.8<?ÉkÈ>AIB?X>¤oV>Òá1?§x¸¸!J~9M¶9¾"¿9ä<ÿ93§¿>¤Ö¡>ìp.8ìp.8<²ëJ?<æþ>ÌK?l(?uÅÜ>2LC?§ä9÷+9[Ê>Üõ9pû|9ØÊx?ÒÜ¡>©{.8©{.8<F9í>A±>YJD?Ö><«Z>CS-?	õ<¹8Â29yM¿ÓâA:Ç:è>(?«á¡>f.8f.8<«2?)pæ>\F?/¸>´>û5?Nã¸wæÏ82ß´¾¸9(Ã9{åÐ>ñ¡>".8".8<Ú??jÉ>@<?>â>»£>s1?Æ^28¸9j¨=ñ·:ðRò9Ðâ?­ú¡>ß.8ß.8<c÷>çO©>";?­i>QéB>¼*3?¸&±x9yï½9ê<9òÓà>Ä¢>¦.8¦.8<Áj?¹ô¾>óB?Bï?%þÄ>	§0?ìò¸ÔÝî8¸¿<6:¡üO:¼B?*¢>Y±.8Y±.8<v?5W>ÖXb?H?^Óä>^á_?&D¸9Ìþô9À>Øs;òÿÈ:å@?ä.¢>¼.8¼.8<â£:?AÜ>/,Y?¸÷S?¡Ï?ÊÆG?,)9ïR9k¢>'ç:Ó:A$v?¨/¢>ÒÆ.8ÒÆ.8<+©¶>ì:>O)z?q9 ?Ú¢Ì>ÛpH?7
ù¸øÎ59]U¯¾$;fÑ:OÞA?°:¢>Ñ.8Ñ.8<#9?Uìé>øJ?[Ü	?n®>w$J?ÆT¸*¸{8uÍ¾P|:Ñ§6:.§0?¸?¢>LÜ.8LÜ.8<?üm¾>]¼G?ù(ê>ÍØ>ábE?þÔX8è¿v9öõà=Á»9]Ã96¼õ>M¢>	ç.8	ç.8<êG?Ï$?ØåY?,gH?=þï>ôÄU?4«n6C9LöI<Á	:æô9Ó+?!Q¢>Åñ.8Åñ.8<U*?0öÕ>á"L?Å+á>ÊD>Ë>?c³9C9Ë®Â>kJM9Ü9f¯Ç> V¢>ü.8ü.8<Õkô>I>é®D?T"ê>#¬>Q.?

¸<h´9YöH½É×9ÒtÂ9
?Rb¢>?/8?/8<J¶T?Y<è>zj?ý-?Ë¤>ÄKi?Òâ±·x,9MO½mÈÜ9TÍ9T¢	?Ëc¢>ü/8ü/8<	¡ê>î>&
>?ºÉ¨>$Ëu>þË/?Ði8à¶t9¼×ó=28ô*r9ãç=¢>¹/8¹/8<íÇ>+4f>òO]?eF?íêô>Á_O?V=EP<S¾Z?>×9V9´k?ß¢>u'/8u'/8<*(%?aÍ>?;N?ß>M>¶ùO?Ë)83K8Aä>ó1æ9Î9«I?G¢>22/822/8<¿ä0?ã*ù>¾5?qÆ>é/>è3?	ÂÊ¸¡R49äì¾Õ9FÀÏ9éh¶>c¢>ï</8ï</8<¾A?FÔò>ÖL?vÒ?ÿy³>³(C?>¶¬49
ad»åºN::o
M?¢>¬G/8¬G/8<f?G»?lnF?j¯>O>¤ïX?á*9Ê=9Êjå>¸>:*Â9Æñz?V¢>hR/8hR/8<.Ý?àÍ"?Í\e?-ù?ïÉ?Ùwk?ßÌ8nM9¤*=>p=;8Ã:þ²x?]¡¢>%]/8%]/8<ï	?ª>ËN?ìLÏ>»k>×ðC?3l9E9Øî>H$:ù3:Ûý:?g³¢>âg/8âg/8<åqH>æj>8?CÂ>E>ÃZ,?;=æ¾<H%L?bâk9¥9ç²ê>3½¢>r/8r/8<rÿo?,?Þ`d?¨æo?hæ?S:N?Ô;eÎ:ÔB?ä^9¢<9hßâ>%¾¢>\}/8\}/8<;d)?÷¬á>%'@?Öï>¬>7¶B?JØ#8-õ8JÎ*>Ø9uUª9t´ã>Ê¢>/8/8<á?À:Ø>òÊ¦?Ê!@ìr?Äð?4NË;lHk;ø4]?&Ö:O9Æ8T? ä¢>Õ/8Õ/8<¼(?=Ö>#I?T+ó>PÍ¢>î/??ÌRä8N¶H9É>?{9êµ9ÍÓ>í¢>/8/8<÷î?%2¾>±=?<dd?äò?9?¥è<C<·jN?¿©ù8°DÈ9ÿ>©í¢>O¨/8O¨/8<OÀ?#×?¢j?7zK?ö§à>ÑÝg?¹,È8|9«7>5:Ì	:
"?ëù¢>³/8³/8<c!,?¨æ>¢"??K;>ªK>Ï7?	µý¸âG9÷£¾\á9ï7Ï9ü4?ø
£>È½/8È½/8<_Ì>øo>÷<?X?^r?p3?Ñ
=ÄÅ©<(ÙU?i­"9Î³9Vg>=£>È/8È/8<åðð>À>i?s5&?4Ø>.vD?G9Õÿ¨9Fq>ö
«9ø!:Z´¥>:£>BÓ/8BÓ/8<rtÿ>x'«>¡??ëß>;>"£4?63$¶8;4<ìç¡:àtH:ÄN?£>ÿÝ/8ÿÝ/8<³..=ûoù<ÜÃ2?f²=´=Nf(?+9(ÁÑ9¥TQ>Þ\Ç8´àÖ8í>N?£>»è/8»è/8<Xá?üÀ>^×B?'Å>ra>]6? øy¸HK9R¾
9[9·²
?F£>xó/8xó/8<fD?ôü>æßF?ì/î>Áâ>¯>?¦I	¹
D9#D³¾<ÛÈ8åS9ªr>#Q£>5þ/85þ/8<©?ÆÃµ>??{?À>ýÌ.?@8iïj9B*>¹Ø¸rR9.m¾S£>ò08ò08<À)?Íxâ>²¶??G$?Â>Y3?.ä¸0·#9ÌB²¾Ù:þS:ÿh=?	o£>®08®08<®µÅ>¶½>>9?èx>Ý9>w5+? SÙµ9àÃ»¶¶¬8¦ØÇ9]>Ý=»p£>k08k08<Q?x¨>Ñ\?H:@?Åí>ïöN?óÓ±9³$9¾¡?lNn8b¦9*·=y£>()08()08<»lø>å¨>hE<?ÿ:>ÖÊl>ü)?}(¹ i9az¾°%_:¢æ#:ÜD.?Ï£>å308å308<ËÜ?Í_À>Û:?â}ñ>u¼­>;ë1?¸E8´~8ý
?úÀ½9>Õ9=pã>A£>¢>08¢>08<Êï>¡ê >>?ÚÍ>Ë>%a1?J¹âZ/9YË¾oQ984½9¯>^£>^I08^I08<ÝW?$?ïaF?¸¿ï>Y(ª>Y4?Ù5·ßä9©z¼È|9¥A9ö÷&?^£>T08T08<Ü`%?ÁË>=ÈO?R²<?³³?¶6?KøÆ9^¨9ð?K¯9ÒÈË96Ü>H£>Ø^08Ø^08<A­«?yY?5«?Þ`¡?A¸÷>ÊÅ¦?l=jÏ3=¢??Ü;ÂmÐ:ÐÇB?£>i08i08<
ÿu?"~?îG?®?F¸>Lø2?ZÂ6<úg9¿0V<z´:öÝ :Ô?b¤£>Qt08Qt08<wzk?Øa?WµV?"*3?~â>)àJ?V%¸x7S9ÁÄ´½w8@9n¶\9âóÞ>C¬£>0808<´²¿>3D>`8?ÔÄ>V&b>¹.?²µ73xV9æì-=t¹19ÙW9xÈÒ>ò¾£>Ë08Ë08<çÛ?Í¹>íÔD?ú»>H>Î~;?½¹©â¼9¹ø7¾£:<õB:¾V?8À£>0808<ÆÐÚ>>Á­??e'>ÝJ>E,?pÿ6v!R9åf<p¡A::Ý,?Æ£>E08E08<A<?`¼>3¡?`?ú?½g?¶9TÜù9£>
u<:­K:ã<?ÂÎ£>ª08ª08< Ý=ó»<?2?'.~=BM=AD?÷Õ9×«9l9c>G9¬Æd8áÆÞ?/Ï£>¾´08¾´08<2¤G?$?PkG?©JÌ>9>Ñ#6?(Ú6ö9ËG2<ò9bþ9'~?}Õ£>{¿08{¿08<\8Ú>ì~>8kT?^	Â>Dã>Q<?¼#·9è÷¼³@9¿»T9¸Ëç>¨ô£>8Ê088Ê08<sV?¼>u$4?DGs>x8>È)?ÐY¹À©Ü7¦ÀHR9b:9h@²>¤>ôÔ08ôÔ08<¸!è>?ß>(G?E"µ>Sx>x4?(²¥¸¬è9Ëé¾È;-:=:ÍM?¤>±ß08±ß08<sQ`?«Ö?VáD?#PÚ>>®/?W´<¸ÀE98¾!9«»49ÙÍ>¬0¤>nê08nê08<NVF???Å0C?>!Û>Ï¦>Pô8?Ñq3¹é9Ë¾Þ9:qhß9öT?m<¤>+õ08+õ08<qûH?F±ï>ó§V?äî>Ær¤>Ëñ9?`s*69x<½9¬®9ß
?dG¤>èÿ08èÿ08<8m?CðÐ>\B?¼>;F>n6?aû¸Ôf9¯Ùh½¬ø::Ûlß96;V?~O¤>¤
18¤
18<ï¶>%n>ÖC?}ç>Í£>55?Æ«8Ä²[9[:4>äcØ9Ë9e:?Íh¤>a18a18<B`Z>°ø>ÓM?*â1?(ï>7y>?U=ÏT=ÂHQ?Iù<ãÎ£;Èb?Yi¤> 18 18<uHº>Iq>mjE?öG?íã?;Þ<?wì<;><fT?®´;>];ÓQ?hm¤>Û*18Û*18<I0?8_°>à?Ê¿>\	[>9(`?ó¸RR~9ë¾¬¸7À 9ðÂ%=`¤>518518<Úë0?Ë;Ü>Z§M?,2?4ö>«B9?vh¼8$=`9W>CÑ9÷ç>9÷ÚÀ>D¤>T@18T@18<¯.?»kÖ>¥P?Ê|"?6(è>Ú,3?vò8us~9°s>¸Vy9ºQ÷9>P¤>K18K18<-X0?ÍsÎ>ªZ?ÑR7?¯ÿÛ>¶RU?ð:~öH::å+?Më:xº:¦÷|?¤>ÎU18ÎU18<å?¿ø¯>æX?w¿?³¥¡>,{M?{=;=ý`?Ó³µ9u²¡9Ö?¡¤>`18`18<wM?ÿÇÚ>¯kp?nk?ÀÁ?	!j?^9ufÆ9nµ>@9&7i9çÝ>g¯¤>Gk18Gk18<&÷ð>Y£>VR?øO~?/í?ØZ?+;ÿÓ:m:O?)«K:Àhý99ÀM?º¯¤>v18v18<[uì>qØ>nÕc?·¢è?å¢c?¥Ï?èã=e(=Þmh?_Ç;Ö|ä:¥?6°¤>Á18Á18<l¶>g>wºI?,¦?yEa?ÈÖ<?¯	=2Q<ÿ<]?á­µ8K9(((>»¤>~18~18<µÑ?°!?`]?Ä±U?K#?/R?
>9Äg9éÑ>ak79yí9?§E>¼¤>;18;18<¸k?cÿ?jC?úôÞ>Àÿ>ä??h¬¸D9Þt½Å+:?#º9`=l?DÊ¤>÷ 18÷ 18<C?,dÁ>·§<?Þ¨>HB>\[,?4·ó¡9Ò¼x38tB<9eqó=Ï¤>´«18´«18<Ã6?\«Ú>à-U?s{?ë_®>`B?8åü9|æ=÷::3î>ìÏ¤>q¶18q¶18<÷ÕJ?=«ö>>R?¥Æ>>¾²B?ÞMÐ¶\ú9ó¶§¼ì8s9ì_ç='Õ¤>.Á18.Á18<ü4>Ê">Ð|\??zo¥>ÞÖF?
§E=ò<Ù§P?1àC;ãn¾:¨?æñ¤>êË18êË18<rü>l>ÿQ?cÑ¤>õFg>»o6?Ñ;¸J¢9).{½
:: Gý9Ô<?¨÷¤>§Ö18§Ö18<¡?fq?ºV?¦Ë?O\~?öL?©8k9o>1$8:l:Ì¸4?
¥>dá18dá18<|¿\=­#=iË,?Ô2>:¼ú=Ë6?¡t¯¹ì¶8Á0À:
:y£?÷¥>!ì18!ì18<´W?ÒÊ>pF?¯vÌ>5$>îP4?mÊ¸_9Ã9õ«½Øî\:ÊÔ:ÑY?v¥>Þö18Þö18<Eåð><ô>üA?C=²>;¦t>C:?ëðå¸ÿÈO9¦¾gÖÛ9¨ÎÛ9?¾¥>2828<²
?5ÖÈ>@¤E?òÏØ>ä>YÄ/?íÑ¹BüW9&°¸¾ð-´8(9êã>k,¥>W28W28<ã®à>>DE?ûf¾?2W?¬û:?öè'<cÔ;ÀJ?): iÐ9ë77?0¥>2828< ê>H$>ùG?úÄ>|>Y4?
[ÿ7à!9¶Y=l¿Q9ïY9ü
Â>6¥>Ñ!28Ñ!28<»>S+>?;¡?XE?Q?
9¦9Ï>No2:#3ì9dA?`>¥>,28,28<\Y?QI°>¬¥A?ªè > d>ë,4?2/¸>6|9&-²½8*9~2L9ß%Õ>N?¥>J728J728<?ËÄ>A(>?ø|¥>¥8x>¬*?Ø7µK{9Z=½Ë¼8ÙåO9rzh>$C¥>B28B28<J®	?ÝÇ²>î%E?É¯>zD~> ü0?²­8aÞ9[^>mC:{û9±ßF?ÑP¥>ÄL28ÄL28<è|?º>Ï@??¦>Út>¥-?ñg'¹ó8ô/¿4O:Ö@Ë9T $?Q¥>W28W28<þ1è>¤.>H?Õ¶>Ýöt>C>?À­¸´[9tJ¾<»:M~ã9]?dR¥>=b28=b28<Õ«¡?}C?¶S?ú5?aæ>6J?tI7ì9³ÒÔ</>z·JO9ÊN½!Z¥>úl28úl28<&?Ëú$?ð­_?qË?ü¼Y?~1o?)û<ªe¤;×of?ÏC;t6·:)?ÚZ¥>·w28·w28<Çü>-N >©ÖI?{æ>Þ¡>Ï8?þ¸´ãY9ô ¾*eW9m-9\ù?Tn¥>t28t28<;×?·½>gËD?{®>|yp>Ý¾9?pëº7³h96=G9tlè9Öí©>t¥>028028<ÞNÌ>æ>i=?;V>¹î#>ÿE'?,*¹~ñ8ºÄ4¿ñEh999D8Â>¥>í28í28<?ÎPÀ>ÜºM?µßç>	ê>úE?æ¸Âd9cì½Cd9ÅAò9Ûq>¥>ª¢28ª¢28<±Éi?.?°xR?Z?~4¬>L@?«¡¸¬á	8p¿J9+H9Ýa½>]¥>g­28g­28<³þ>Ñü>Ð³K?[<#?
Qà>¹J:?Íj¸B992Â½l9£¦¼8,gP?4¥>$¸28$¸28<ê¶ß>AÙ>Å?Q?I?ðÍº>û~:?9Ù8.¨Ã9Ñ>cÕ:':gÝG?1¥>àÂ28àÂ28<³0?¥ä²>&äB?yæ>ûÉS>Ö1?åH¸ÅQ9Ô¹>¾F§84`9>«>Óª¥>Í28Í28<9é>²½>@=?Ñû¸>2¡>ÆL-?}Mé¸èÎh9E¾rE9²ÜÙ9$M¡>3¬¥>ZØ28ZØ28<J)?¯+?%õe?)*T?!4ø><ÔZ?+U9À';9|F²>Ys:2¿:blN?{¬¥>ã28ã28<6já>mÄO>Jß?G²>Ô`k>åA?µ·8L¤9U9>2q/;"Ö;£+?÷¬¥>Óí28Óí28<*?Fåà>^A?|©Ã>h>®;?,z9¶Oãy9¾»EÄ9¿È9
ú>Á¥>ø28ø28<?>£>°/_?c>ì~>>ÂH?)¹3¯}9@©ª¾Ø>±8EFö8¸>¸>±Ã¥>M38M38<º®>¶f>QôA?e	?»µÄ>+Ï2?5a·Ô@÷8~i½bS)9ùÈÄ9 G\>Í¥>
38
38<ÁÊ?yÇ»>8«B?ß>Y>±û8?rh¹{9(¿¹\9þÙ9t!>ìà¥>Ç38Ç38<î>Þ~>À{??+r9>õ$	>½-?óË¹zã8ß³ñ¿\X9,}Ç9<ð>Né¥>#38#38<å+Ñ>Ö<s>{%\?§Z?!º>5ÌU?9	î¸Ûk9ª.¾'ð9Ús29u
M?îí¥>@.38@.38<E½?!>÷o]?I\Y?"ó?ñ??Tý8oæ9È_>Ãh·9?µ¯96?;ü¥>ý838ý838<q=xõ,=Wc2?´l¢=Gá~=k##?îåY9´9Xè>ä2ç:U¼:Ïì?=
¦>ºC38ºC38<ô;7=Êì=ø4?IpÈ;Á¤¶;x?è¹y9]¿­¦8´Çä82õ>#¦>vN38vN38<\ÍÏ>ôS|>ÓR?§>/Db>;=?<Ô7ñï49Å=.;]'õ:G6?¦,¦>3Y383Y38<¿?ò´>iT?4?ë>D?êåð8Ú.9:ÞX>À±D:§û9­H?3¦>ðc38ðc38<·³>¾"^>nïN?ÄÅ?:J»>SÙ6?¿Í8®c9Vg>ç	;):î`b?8¦>­n38­n38<æ(?þÖ¦>#ßd?	X?£¯>êôS?½ä¼¸"¥M9%k¾ó9Z~9o?o9¦>jy38jy38<tAf??Ãò`??oÈ&?9O?Ì79rÚg9ßðÊ>´j5:h9å?)R¦>&38&38<ß®Þ>p>µH?SFù>¨>?Ñ=?^ïÈ¸Úid9î3a¾»ÁÃ8$µ9S
>8^¦>ã38ã38<Xú>¬«>\<K?Pèá>¡>û2? ¡9å¶9u?µ9tÆb9ûL?`t¦> 38 38<ö«B=¹
=pÒ/?ëWw=7'9=Kþ*?ÿì·ÄY9B´_½ÄÂ8Å¢9#>¦>]¤38]¤38<îC4?¹èØ>ÀT?[ë°?`S?DV?`I®9³ºÝ9{9É>ùµ:~FR:¡]?¦>¯38¯38<à¤G?þ>S¼H?§rd?ýb?7g=?Y.Ï9^½9*^C?8t:ïÍ@:lJ?¦>Ö¹38Ö¹38<ÄB?B¹ù>¬©G?1ô#?×Í>´çK?¬98øÅ9¥/M>dÙ×9­9l>?¦>Ä38Ä38<bx>Fè2>u½X?^4?åé>vjE?¹%¸v9)e¬½4Á:YÍ:¿¿	?P¦>PÏ38PÏ38<K
/?V@á>FïF?¡W>¥§J>éH1?ñË{8m9·`>ÄÈË:¾":[ìC?¦>
Ú38
Ú38<®ö6?Gñ>µ B?Ô7Ã>¥è>ín=?=8P«h9Ð=¡%+:feæ9£*>?¦¦>Éä38Éä38<a?û»>º9?Ì^>3M:>Ne0?Ó=Ç}=jR?P¢ý9eÅÍ9ïÅ?Aå¦>ï38ï38<Ðö&?DIÕ>¶fH?(°¦>Êa>Pý<?I©¸\k493p¾º¾å9õ3ù9èì>æ¦>Cú38Cú38<A%T?ÁÆ?¨zI?í!?#3à>¦ã7?ÆØ·¦}±8)¾	ü9@²á9ð?óè¦>4848<U-ù>¡y¡>HE?îú¯>ç©|>ÏM2?
¸c<R9®-.¾WD>:¾>1:gg	?Çë¦>¼48¼48<=ê<ñ+?°>;w(;[.?Ú<¹ía9Å¨¾@Ö·B7Ù¿õ¦>y48y48<fðf?#!?N?j?Ýó½>MûT?r]L9>ÿ9e®>æv#:]Øþ94$?1÷¦>6%486%48<×Á0?ö+ç>Â½C?ôÍ>í:>è9?(ù8J9ÔÄ>à]9ï9û¨:?ãü¦>ó/48ó/48<é>Y^'>iµF?I?n+Ù>jÌ6?Æ)9.©J9Q2?M :Ïå9F}?§>°:48°:48<Ì¾p?ÃÑ?ùÈT?ÿÀê>²>ÞÈD?I¹z>¯9§´B¾¾x9ì;F9Ò2?x§>lE48lE48<Âm=T,=g0?YÕ=Qß©=¶Â ?ýí8QE9o>wO<1{<2H.?§>)P48)P48<j~P?w8?CN??Pî>rr£>H¡:?FÕ¸¤¥Q9(7¾ÓRÄ9:¾:aÅ·>Ì(§>æZ48æZ48<Í«ï>£>jB?VÝ²>P©~>Î3?¼7ãàP9»<^p:Á:ã½J?L§>£e48£e48<ªÉ?E´>?CW?(M?÷åÅ>ÏmB??ì·8zæ 9¢P>@È¶919ú?´M§>_p48_p48<Ås?À¾Ì>r9?¢ø²>{!>lg1?Ã±#¸@DR9YLÇ½(À91a9¥±>
Q§>{48{48</,?ÏÛ>	ÂH?îmÄ>-¾~>fE?ËÐ©7ÕÊd9>=é'
:¾¹Ã9 8?ÃQ§>Ù48Ù48<#Ã|?Ç?¹Gn?iUË?ÓG?|??p¾'9<q9u²>I_;¡:·XS?¼R§>4848(~<&?#ÁÚ>Ì]B?¥ª>÷²x>¨/?®­·zo\9I½ÍrÃ:i÷:6d+?2S§>S48S48(~<v>W=Ñ½ï<W×e?ô8b=uÁñ<3o?4¨º<£3<Av?µS;ËÎ:Q
?8_§>¦48¦48(~<ó?Û¿>ÎæP?3Ò>oÛ>4-1?/¹Mpw9£,µ¾Âó9ïúó9WÄÿ>+b§>Ì°48Ì°48(~<¤h?x®?Ç@M??£UÔ>Rê=?mç·k3_9:Ç½Yã:Vh :ój5?m§>»48»48(~<5> °=j[=?^ó0>,û=4?öQ:*,Ð9?Èk::óÔ:¬/?X|§>FÆ48FÆ48(~<|Ë,?4ãÑ>ÂR?9¼ï>Ðo©>H5?âÑ·H"]8 q-¾Ûß½8ø39>o}§>Ñ48Ñ48(~<;8&?
[Ú>3àB?ÚÍ>,^>1?Ì 8*Ù8¢>>Zð:þ{:ç@?§>¿Û48¿Û48(~<I?d¡ü>'1L?s~$?6YÑ>g&I?è2>9ô'9T;?Ææ9Æ­9 *?K§>|æ48|æ48(~<O?½È>³=B?ûÑ÷>{Ð±>Ód2?p·p9a½r~Û:¢:£R-?[§>9ñ489ñ48(~<@Þ§>saN>d:P?J*?ËÈØ>g`I?èZ=IiÆ<þK?Ò;§Pa;Èn?§>öû48öû48(~<kë'?çÑÆ>{6X?èG?ÿ>¿X?ê¸rS9xõ¾Q%:ð¡9RO?3§>²58²58(~<î$ê>¾È>£ A?±>¦¦>ÞE/?ÄA¹9ß8!¬(¿s@9Ñ!µ9²À>¢§>o58o58(~<ÄÍ>	#N>þ?1F@·?»j?;:¤ä&:/èd?`¦j:fô9hÉu?¯ §>,58,58(~<Ý6?Rª©>¬ûE?½|!?5Uà>uH8?hö=8Íþ8ÔÚ>>ùb:©5ë9*&?§§>é&58é&58(~<{Ü>U>®G?Çó¿>Ë>0?1B=9ã¯09|	?Ô9¿µÁ9ÿ?¬§§>¦158¦158(~<§ïº=¿u=¼B?õ6À>¨`>´Ì1?xÐ=µI=X`?ÃA;éxö:AI? ¬§>b<58b<58(~<%µ>\ùy>®ó9?ebÂ>^>ÙÃ.?½âB¸FÃ9&µ½>ã§9Í9wh?0­§>G58G58(~<ÔY4?,ç²>2	?n	?wD>úÐ}?ã4à8.Àa9½?~>H9å¡9E	î>J¹§>ÜQ58ÜQ58(~<ð®5?Ò>¾è\?rOÅ>ã4l>(ØU?wj7¨pa922=¿9L=ä9h¦>à¹§>\58\58(~<1?ÎÛ>tN?¥ú"?â>Ö8?Pa5«LÄ9y:®n:u 3:ø J?½º§>Ug58Ug58(~<ÀÁ?ûµ>D?Þ|>Gmd>_1?zjq¸Ý8¥9I»½DÙ9ê²9u±?5»§>r58r58(~<»¨Ó<¡<|5/?+ºÂ<Å¡<}J?>j¹3¬¬8Þ­¿hæ:`Üê9®?¦Ó§>Ï|58Ï|58(~<Ù0c>X¨>á\?+G?x[$?´ÍG?P8=)MÇ<@;K?øÉ;6eÂ:H)?jÞ§>5858(~<§Ô`?çW?Ä_G?RÇ?C»>!D?ªø7ú29|F²=PD¥9~á°9é0ï>6â§>I58I58(~<9K?TâÏ>EÙ7?ú>²Ka>æ*4?>5¹
8<ÀöÄÎ9u]­9Í©?£ê§>5858(~<Â4?¾m±>¦[?ùÈ?ÖrX?¶¥l?ÿöð<Ì<úwa?ßåÖ9Ò 9_E+?k¨>Â§58Â§58(~<æÞ{>$>àD?Vs;??ºK6?Ài<<;QQ?oõE9ðÇ9Éÿ»>B¨>²58²58(~<ÚI?à´>ä@?/¼e>'a*>{,?Éµj·¿[¸8õ¢½ÚÈ9`äÒ9nó>Í!¨><½58<½58(~<í?®¢>rL?Ü>tuY>È7?¸°\98²½=Rª8r9,H>#¨>øÇ58øÇ58(~<!>ë·G>%FI?äK?È?G.5?ëÌ=óMµ<ËR?+ 9¡;9ÙÀ>û'¨>µÒ58µÒ58(~<°¾?ûÆ>:C?ì­>úp>s«8?#í
¹ÞÓg8yi¿`Dv9l-97tÌ>µ*¨>rÝ58rÝ58(~<`x;?áté>³M?idÏ>æÊ>ìC??ï'8Á?m9×=g9×{9Ófë>1¨>/è58/è58(~<2s'?xõÊ>6S?{Õ>
ñ>qA?À²*¹s;9é¾À!9WMm9R:>9¨>ìò58ìò58(~<'R¨=ùju='/?,;c£~;ä? þx¹0TÆ7´² À² ¹Ùy9§¤¾;¨>¨ý58¨ý58(~<öÀ?Md>Na?2ä
?¦Äµ>çC?êÒ@¹NW9
õä¾ÒÀs9Ùñ9v5ç>F¨>e68e68(~<:Kþ>L½©>!Ã??Pq®>Ú>§I,?_¹¸Ó95u¸¾ÌZ:N@7:ñ§?qJ¨>"68"68(~<Ì>Ú>T1A?*ö©>ðBx>jB/?ð~¸q9ac¾t9õ~-9õâS?y¨>ß68ß68(~<þÚ?!,?aS?ß°?SÂ§>«±V?%âJ9'É9\Õ>8ã:p.:f:P?Ê{¨>(68(68(~<ü
?Õº>s¿k?x	Ã>Ü"j>í?U?S6'¹¼Þ¯7ÀesÀÈ¤´7
9dn.=t|¨>X368X368(~<Á2H? ¾?#??#Õ>>ö9.?âE¹ìà9Çñ~¾@ÕA:
:x7;?m}¨>>68>68(~<mª?|1µ>R:?£«>}âQ>Á</?Ù¹ºÕ8íþç¿q9Ò9jg¬>¨>ÒH68ÒH68(~<Â£?å5?÷e?¯??K®?Ø&e?%kb9æð9¡Í>
è';¦¶×:·CG?²¨>S68S68(~<ã>sAÇ=ÿ@?ð ?¬íÂ>ÿv1?MØ=¨ÒÆ<Ù<K?äÂ;æ-L;b8?;¨>K^68K^68(~<XÐ^?üË?÷ÃV?'K?ûâ>¸
e?d9¸¦º®9ö½¢j:Üø:mC?v©¨>i68i68(~<<N¼?(P7?n|?Ó/? ª>-É?$¸¶>8C	¿p³Ø90d9Úo8?÷­¨>Ås68Ås68(~<+?VÕÀ>Q?É?´1«>E@?#9IËN9Â>i:Z	:£;?p·¨>~68~68(~<ûº?Ê6?-îQ?<Å?BáÌ>ºbF?²Ðñ7³9äéÖ=ï\è9uË9??º¨>>68>68(~<¢p??ÎøD?åµ?±ÁÀ>²5?9Ê¢7^d9ãK6=PQ°9þM9ó5?B»¨>û68û68(~<9e>rO>?K?ù?>ÁA>m©<?D
R=	õ<÷r[?²ã;y-;R4>?¼¨>¸68¸68(~<c@-?ÿÓ>
6Q?@V±>Xme>fàE?yÂ)¸Z¡9«½­ï9Ü|9­±e?ÈÁ¨>u©68u©68(~<?/vÖ>ÙÆ?¿LÑ?IT`?DÙn?WÚ9@V9{£6?4í : ó9Ör)?öÁ¨>2´682´68(~<~?¤½¾>ä´?Óú?»?ë9?@m9 7j9@Û?Èçö91§9"=?NÂ¨>î¾68î¾68(~<Ö'?Bfã>ò<?1>qQ>Þ>0?µ»Â¸N194i¾É¹9,±9RYf>ã¨>«É68«É68(~<ì÷=ö_±=¦ª2?Óa>³»æ=±-*?%³9\vÞ9²
Î>$+;]Ìæ:~Í=?)ä¨>hÔ68hÔ68(~<Ûø?N]¼>QN?y1> ~O>`Å;?c¥¸)c9|:¾CQ29x¦9Öû>è¨>%ß68%ß68(~<®?	¨²>Î¯<?¥ë>6®>ÄÕ,?a¸§Ä9zX½è:ÿÃz:?ò¨>áé68áé68(~<Ê÷?Jê®>×E?×>ýÃe>2?¦Àä6¹z95i<''ë9õ×?9}å?íö¨>ô68ô68(~<×ä?×ªò>y??>s[?ÇI¸ÇV9Rð½kº:X5:Z?&÷¨>[ÿ68[ÿ68(~<!?ïv?íèx?â?ã¨> 1c?õm®8"º69
`t>[§:gn9:´³f?8©>
78
78(~<y³¦?¸!?q	?M²?p9=?PÒp?1K9¹ûæ9Ea>n8ô:âh:õ:?0©>Õ78Õ78(~<æ¯=-==23?å"®=Õ]z=ö
2?
¬9:Û¢9+æ>ÿû<Ãv¾;WÆ6?`©>7878(~<ÿô>Ú>H?	Á>_>f¡:?ØX+·wj9+£¼¸l¥:éF:K!?J2©>N*78N*78(~<r<?'Ê>¨>D?
º°>9q>";?t¹7Û%z9ô==ÿâ:½9%à¸?6©>578578(~<ê~/?kô>ÑÏ7?0a>eÖm>âe)?\¨B¹ ,
9~0¿9¤9àÏ>Ì<©>È?78È?78(~<~¬>?Ní>}yM?Û!Ë>Ï|>:²M?<Ï>¹n¾9v#¾¢9áý#9Á}?¥=©>J78J78(~<øðö>¡§>ß<?Ü¯>>KW,?}í¸ºp³9t)¾}:9f¼v9½t>ÝC©>AU78AU78(~</iµ<s§<°(?4_=¡Y=u?ö¹ÿr59´Î×¾äï9¡Ã9ÚÂ?³W©>þ_78þ_78(~<?Ô>O^??|?º>BÇ>42?(£áµãQf8Ëz¼1
H9Þ69P÷¤>hj©>»j78»j78(~<A&?åØ>¬:D?!>dU>Ð/<?içó¸È4j9ÓL¾ºo9òR 9
Ü>?y©>xu78xu78(~<EÚ>ø)>*b<?¯ª>	v>À*?¾<¹Âz9Áþ¿¾Yí:9.µ9ËÈ>Þz©>478478(~<?ôº>^ºV?³?;Â>á!C?µ8º=p9¸>*þ¬99n?©>ñ78ñ78(~<·c5?Ûæ>!fI?\í>C¯>Z-?;s·b¢9ØB½8G/:¥:­â?&©>®78®78(~<L	?Þ£>X?8ÏÞ>YÄ>jÃG?Ü¸  9üG÷½°Â`9(ô9ß°Û>|©>k 78k 78(~<\â@>
>2?5êd>»/>j]'?ÜK=_®<jFL?-çÓ;èI;¦>?Ñ©>'«78'«78(~<³y?sµ>OI?:o¸>|>NI;?¾ã7ò_9³f=bv*9³Á9×>¶©>äµ78äµ78(~<¼oa?MCÙ>ÁÐ?¿ñ>=|>yìt?Â=«rÁ<z6B?Ùàe;­ú:­Âj?Í¶©>¡À78¡À78(~<:É?z?ÌCi?B½)?¶>?r¼<¨Y=<¶3Q?ÂÓ?;KÀ;]:?·©>^Ë78^Ë78(~<ñ	?ûÈ= ð<@³Ë?$>iÒv?Ólt=G[=sbI?ºXÂ;5;;?k¸©>Ö78Ö78(~<bW3?v¬>Ü?5På?Þÿ5?F¡?Ú=þ <ÁAT?Æë;3;³ýÄ?×¼©>×à78×à78(~<#¶þ>Â§>B?>A«>>.?õe
¸/}9ø½­°8Eîu9ué7>4Á©>ë78ë78(~<v÷>y©>s:?ã
/>¬ßþ=èÐ/?Þ7è¸	P>9L/¾Ã]ò¸¬Ñk9Ã¾»É©>Qö78Qö78(~<1B?tÿ>poB?ÂN×>]_>ËM?¼¹HÁT9¨£¾É:Ýª: ?ãã©>8888(~<ÔZ(?B¾Ì>{R?Ðl½>$s>ù!G?'¹ÆÛy9}«¾É9Ü´9?¼î©>Ê88Ê88(~<ôº(?vã>n6>?¹Ù>Õ
S>ª2?¡'8Âð9é	=þNÖ9zK:¶Ò>Ôª>8888(~<\2>Ç	þ=8½3?Ï>
|F>_K*?þ)=sÔ<ÄK?~¿:i:>/9?^ª>D!88D!88(~<¬¬l>§¸>áÝ`?©¯>ÖoB>àGg?':xë-:c?üêU9M&9r¦$?«,ª>,88,88(~<X&?¬Ò>ì¡?÷ºz?&Ñ>.?zu9~v9èÞ>ôÙ9!ð|9>6\?;-ª>¾688¾688(~<t0Ò>ÃÈt>çÑ[?¤]á>ô>ÇC?DÊì7&9Y¶=Ú9)9°`?-ª>zA88zA88(~<O?):Ò>9¸|?.Ä8?Uö>Ò??	¸6í~9ç+½B¥Ó:Ho:Jb?2ª>7L887L88(~<Éï?D§À>Ï<G?Êø>y§>ï%>?Ö¸WÊ$9$5b¾(ZI9`9 ¯E?d3ª>ôV88ôV88(~<¡ôÁ>§X{>ôE?L>Ï}N>
³=?Z·«q9¤¼³Ì«849´¥>>ª>±a88±a88(~<|9?¯Ôñ>g×C?èä>¡æ>ü½:?ØV²¸çc9{SH¾]`
9Þ29öÊ>?oª>ml88ml88(~<[?çñÌ>*>?°.>ÎU>Õ63?¹Á9/|s¿_¤:yTE9÷¿?ª>*w88*w88(~<òþ½?Êøè>­ÆÐ?§_}?aè¤> ªÄ?ß»9¬9çÜ>%:Â=!:~m?lª>ç88ç88(~<+®-?~?Ù>/©L?Aã?K}´>ìN??±8ìR9ØW>©â¯9²H9ß?úª>¤88¤88(~<1¼Ý>ñ
{>b?»}?ä!$?¡ÂE?¾À99Ô£t>¤wË9|W9(&?*¢ª>a88a88(~<YX3?ÛÙ>®S?Ä&Ø>èv>Óæ<?Âô7Í³9jL.=¯QÙ9QÆ9·.?Í¯ª>¢88¢88(~<m¢>¯ôa>m8?ÔÁ> >ö¯1?á}=0­=ÕR?9;ÛW»:.
B?Çª>Ú¬88Ú¬88(~<v3>£ï=Æ´?1§?h§
?õE?,²9=!JÎ<£qf?ùQ:E1Ö9õz?XÒª>·88·88(~<Ç{?1+?»Õ;?dXá>F£>^©0?á+w8ß9ùM> ×":IÑ:ï?Þª>TÂ88TÂ88(~< â> ÿ>S@?ø>âU>V+?WÜ¸Úö9¯è¿¾ém³8
t(9W>Äìª>Í88Í88(~<(>%>Õ×a?
Á,?={ä>A?rE=^Ùõ<¡M?Û	:p9cîy?#îª>Í×88Í×88(~<^?e
?¬ÇA?,?S¯>qÆ@?høè¸û[9>°Z¾t
9r9³9.éE>Íöª>â88â88(~<\9?pê>WJ?Â>ñ>>*>?H&8aÜÁ8[>:Ä1:.Uÿ9';2?åûª>Gí88Gí88(~<j?óË´>(N?Û¢?sÚb?öç6?aR9pBä8-?$µ92jÂ9Ém->ü«>ø88ø88(~<ï~?hD?åMV?AÆÙ>70>åDH?ý»Ù8§o¤9þ|)>åCæ9Ô¬¥9ïæ1?, «>À98À98(~<Ü?]Å>D?¤>Ä\E>Õ3?&8ýº±9oóo=é×:5: ù>'«>}
98}
98(~<úùí>ü>ùkH?m¸|>áX2>µ`5?ÀÛ¸b68½¿Ó9èL9üÏ?Ï)«>:98:98(~<Ñ?¶?Ç>ÆA?¢bè>c.>>=?õT¤7?j8Í3>Ó9ìÿ9ýW:?x>«>÷"98÷"98(~<\ß<³
¦<_,?Ý;>t;Ç
?FA¹s^8³lÞ¿èt·L9èÓW½ÖF«>´-98´-98(~<V°=ZJ=Ì,?Gk=¡ËV=«"?ÒQÀ¶Á9}4¼Ú<Ú½;ß#3?L«>p898p898(~<>?Þ?ùôN?B5?ûÄ>XáD?ÜU¶n¢9¶zã»[4p9Ülv9ù>S«>-C98-C98(~<­û>4Å >¢`H?ód|>&+7>,`0?×à¸)ã`9*¾pp:ÐíÇ9@;?Df«>êM98êM98(~<¢êe?-ä?¢ÀA?ôÄ>%>?>?ü
¹}°D9Æ³¾É9õºF9ØÃ>sh«>§X98§X98(~<Û?/»É>µ@?Y×¶>	>ñ´4?ÄlÅ8²ðt9ÕVN>é©9óäð9´>Èi«>cc98cc98(~<2?K£>Ó&g?¢C?¥>!ÈR?ü9¹,î$9ê¿ÖF9­à9û1c>ñm«> n98 n98(~<	?§¦>Ã;S?¾>.í?>¶18?ç-¸ñã8z¦±¾"9:`:#z?v«>Ýx98Ýx98(~<u:V>Gd>8<?°Ø>¼@¢>pñ*?gà=·$=S1W?:Ú5Ü9gb&?K«>9898(~<><>òñ5?Ø
>/ÑÐ=g7*?)=@Û<¬fE?ã" ;³4Ö:|a??«>W98W98(~<Ê°?ºµ>xjJ?é?~!3?ÙF?,ý<=S8<0¥X?¾8:$¿ó9ÙA?««>9898(~<áÂ>X/>$B?ÁÒ>Û>>ª3?ÚÑ/¸V97] ¾«»¸àf9g0¾«>Ð£98Ð£98(~<Õ$?`tÔ>«²E?]K6?*?kR/?©>9Äq9ðÉ>²Ì9ý! 9M#?J«>®98®98(~<nA,?PÖ>fÿM?(?®×>ôH?MÝù8Öv¤9:wB>>¯;ç®:ê4B?Ä«>J¹98J¹98(~<pË/?dbå>:1D?­ »>½>FÑ5?Ùù¸ï95}Ò¾Â9ê<9d=x>£«>Ä98Ä98(~<®>8T>ZêQ?i­T?	?-$9?g)8 y9u>ã©9½f9)Ô#?E©«>ÃÎ98ÃÎ98(~<°@?Æù>I}E?òéÇ>¤>Ã]9?$Úé¸iÐ8LHM¿`ß9öô¼9]o?®«>Ù98Ù98(~<£
Q?£]û>>åT?`~Y?A

?bE? g¶
C9gÅ»|9A9â?®«>=ä98=ä98(~<ÑîÇ>îsp>/ÜT?FÖ??¹þ>Ì@?Ú\=<&X?9³´29ImÁ>u°«>úî98úî98(~<·!?ÆóÓ>î-C?û«¹>÷<>M_2?^¶¸¸Ë\9^-¾ÍåA:¡n#:OÜ?D¹«>¶ù98¶ù98(~<õLy?WÇ>G ? È?¼ø>m4?b(<";õz?¾ÌÆ9Û9ï9?"¾«>s:8s:8(~<¢Kò>@>úC?v¿¿>ð>om4?i[¸xê9`Jµ½9:+Ë9*)?¾«>0:80:8(~<¡^?äÌ>ìà;?Õ>»n>M+?b2¸ÌMm9Ut¾ë¶9<qÈ9Îé>XÅ«>í:8í:8(~<cä×>§õt>[a?üuª>dÛ_>×ïB?S"u¸£9N'_¾ê+:ÿg	:]% ?'È«>©$:8©$:8(~<!jÛ>}Y>1K?b@?O)?¢í8?1¹EÓt9¹¾?ð9ì9Y?Ê«>f/:8f/:8(~<·û>í`¦>=§A?Qâ§>Ôû_>¦á??Ô¹¬9Åh¾iù:Mè9áZ?eâ«>#::8#::8(~<¡ëý>Æª>î>?¥ôË>E}>62?Åª·¾Õ³9T>H¼(G9ý9¥"?Eð«>àD:8àD:8(~<êù¢>!G>Q?%ÓP?<^?î¿;?lÃ<V,<'6U?ÎÂ:ã9°C&?f÷«>O:8O:8(~<?¤Ï¾>¯H?Îé?ÉÍË>8?ì'ì¶#D9â¼ó¸Ã8!;9Lä>\ù«>YZ:8YZ:8(~<ºbü>¬V>éRM?`±>wo>ÙX=?L¸¶2a9Êè½g9w:ßÕ":âUB?»¬>e:8e:8(~<ÛÓe?µI?b²Q?6@ù>#Ò¢>2òC?$èÊ·2+y9AxP½^è9hà 9ã Í>ñ¬>Óo:8Óo:8(~<ºn?m¼>ëâJ?Õ+?+ô>wD4?s9Ñ§9ÔxE>ø|ð8ð|9H>:¬>z:8z:8(~<s?XB³>ºIN?Ù­>ut>6?e÷;¹À¿c8UHÓ¿$/:r²9?{?1¬>L:8L:8(~<Èï>a>D?¡	¡>tÖe>Q^3?>¸!ã°8é-Å¾äµ9V¹9(Ûú>V¬>	:8	:8(~<]'?çÃ>·[?IãÙ>7>²´J?jyq8ZÔ9²Ý=Ç:èà:°ÇÖ>e#¬>Æ:8Æ:8(~</>öW@>e:?"ë>©U>ï6?.7N9È\5=qy×8í'9XS?>-¬>¥:8¥:8(~<
¥0?'Ðî>[=?V×>[>ãL/?v³¸89Lgf¾òBÞ9[Ê9Å?0?¬>@°:8@°:8(~<¬ç?×ç8?²S?%­?R?fR?S±û9KüÙ9ìÊ?²¶â9Çà9ú?aL¬>üº:8üº:8(~<kkÚ>yã>ÅKI?p?B³>®7?qAÒ8Êé­9{¿>£¦ë8h9Õò>#P¬>¹Å:8¹Å:8(~<ùz-?#á>P]E?¿­>ä©q>ZH7?ö^¸ÇWO9,C¾gÃÿ8by90>RR¬>vÐ:8vÐ:8(~<Ò7ñ>q¢>,}>?Ï¨>HK\>,Á,?%¹Úpi9?¹¾ë7:ùá:´z'?÷X¬>3Û:83Û:8(~<¨5[?$	?:sY?Ð[*?CÕ>µL?Ú,7À¯9§ÿ=ÝU:Üý·9¡1?£b¬>ïå:8ïå:8(~<UÄß>bq>?îD?Ü!?å9ã>­[6?ðú¶69åy°¼*Ó9¼9´2Å>}c¬>¬ð:8¬ð:8(~<¦0<?\ó>÷E?ÐoÉ>Èã>â%??4E76Ã8=%X9F9©?t¬>iû:8iû:8(~<üã¸>¯xo>ä¦E?9¢>Fj>r1?üp¹mO9üì ¾Ë¿:Zé:cu4?e~¬>&;8&;8(~<øg?E?ÚdL?Ódû>Ç¢>M®E?ëH¸æÇ9t§½R:õñ&:{!?~¬>ã;8ã;8(~<ß?/Ü×>¦Ý:?h>õ->Ì$+?t.8vä9d
>B-:ë:r)?¬>;8;8(~<Nÿ>ï«>r=>?Åi«>Éq>¡5?:u¸ë8&Aú¾Aù
99KHc>Ì¬>\&;8\&;8(~<Ü|ô>gà¤>!Î=?9>uÀS>@Q(?ÕÉ¸Ó
\9mj¾;9~9b\Ï9ní>B¬>1;81;8(~<ÄÛö=Ï×«=`à7?fó>/²>×Ø.?¶!=¼ÿÇ<ÎýN?hg/¹ß9ÈÏ¿8¬>Ö;;8Ö;;8(~<8>=>ëím?:?ÿõØ>Í[?¤=³³<?gW?;:å;©ªd?D ¬>F;8F;8(~<Dzô>Ñc>a°J?³?@0¥>L?hOl¸E{h9¥¾Ðh9Û9rÚ×>v«¬>OQ;8OQ;8(~<N­&?,ç>8?FìÚ>7>³1?îûÓ¸+9Ñ
C¾´¸9}§9<ÏÉ>h¬¬>\;8\;8(~<=Ë¸>
><¤8?Ùf>ÍÄZ>Å|,?Îç8F9^V>Ò4:pÑ9ê\?ç­¬>Éf;8Éf;8(~<XÞ
?©åµ>
ªG?©%±>Ty>'ã5?û¸ Õ87c+¾ÔÇ9"QÄ9?Ïº¬>q;8q;8(~<à\?±Û?ËTu?{ ?4??m?¤SÞ9r9ú~X?óN:%¥:ñb9?mÆ¬>B|;8B|;8(~<_K;?Hþ>üÀ<?^­r?].?'&2?ª§e8¯B9Õ
><.:<ý9Â70?Ç¬>ÿ;8ÿ;8(~<w8?©(â>üôP?ö1?CTè>Å·C?ÎLB8
N9ÏZñ=¸ í:ö>:ûO?·Ï¬>¼;8¼;8(~<x
Ú>OÓx>íS`?#¥?@^?sî=?M4<Äkã;EK?|Í°95K9@¡?Ø¬>y;8y;8(~<?6
?¹>--??ùÙ»>íA>ê-?u¿¸êo'9;]¾Û=;ËK±:ò>?_Ý¬>5§;85§;8(~<Ô6ë>u] >3¾;?ªË¸>bJ>a+?à_£¸¬¡9®X¾bS9Çh9:$è>ä¬>ò±;8ò±;8(~<Ø%?ãäà>GÈ<?ù7`>at >àÝ2?yå¸t+e9¢+¾ä¬9ª¡9,d	?÷ä¬>¯¼;8¯¼;8(~<3?©A½>eïQ?¥Øä>`J>
Ú=?¦Ïû7¯ºV9Á=zk;TÖ-;Gc-?êï¬>lÇ;8lÇ;8(~<¸ÜB?ºÀñ>XN?÷©
?hE¶>ïÀB?7hÿ79.×k=XFã922n9,Ct?õ¬>)Ò;8)Ò;8(~<A¿?õ¸Ç>¢G??@¸>q´;?|m8à8Ã¿>ª1à9ÇrÔ9¦?Bö¬>åÜ;8åÜ;8(~<Ëz=dT9=6-?ÁT<çq<>?ÐÊ¸%Õ9=R¾Ñ:JÜ9ÝI?êù¬>¢ç;8¢ç;8(~<ûK?êÑ¢>8¸I?ðt>ªeX>îý1?NN"¸Mu9?b©½nÛÀ9Ù³9àA	?ö­>_ò;8_ò;8(~<Ew>Ê+>#b8?Ï«2?W3?Ê1?_Å<oÀ;TEF?Z;c
;<?Å­>ý;8ý;8(~<aý<È7´<Òö3?G=ÿ­=ý"?? q7#s9ÊË<N7o:gå=:>!?Q­>Ø<8Ø<8(~<@G>ì>$£;?d¸>Ø\>`ú0?«ë§<Xû\<ÅB?2õü9Î
È9ÜÛ!?j­><8<8(~<?ÙÉÒ>²d??Ø>mwN>¹ï3?,¹«¸i.¢9í¾$K9Ã.9ê	>
­>R<8R<8(~<8tþ>_ä¦>(C?ÓÓu>Á5>~Q-?ëM¸é¼89)X¾	:á8_Z9J>­>(<8(<8(~<Z8>};7>¦º8?w{¼>ýc>ã0?FI®<+&a<í*F?WÊ;3w};t]L?c­>Ì2<8Ì2<8(~<I?l@³>9U?Ä£«>Û2b>Ä@B?ÀD¹·|9;Ç¾/È9UA¡96?­>=<8=<8(~<ãÓ>eî>C;M?Ô)ø>c[®>ç.6?©9÷¹86v?l:ç;:©&?­­>EH<8EH<8(~<àq?L©?ð~M?/?Õç>¢þA?#_:³0:áS>?9×yL9ß,?Ä1­>S<8S<8(~<ö¸<?ß6ú>A?Ûy¹>ãt>1äA?<3:±ÏN:);?±:þ9Ìe?2­>¿]<8¿]<8(~< ä¤>æ[G>A½S?S~A?«?%I9?dÅ<Ç9n<YT?^§¡;?A;/×U?Ó5­>|h<8|h<8(~<xá"?;gÑ> G?åçd>k¢ >Âf6?3t
¹·8h¿7µ9G¯ 9¤?·8­>8s<88s<8(~<ï?·é>Ce?¶S?*Ç>í?|E9«d9`³º>p:Îù:R1D?å8­>õ}<8õ}<8(~<?©>HfÄ?A^$?3>ð?ò©W9ãýÅ8Äl?0_1:ÊïÈ9Dúa?ý;­>²<8²<8(~<Z9?âÈá>\ÜQ?íã>>³WO?EË¸bq 8Th¢¿þs9
09ÒÀR?a=­>o<8o<8(~< 59?¸Îé>zÉJ?ç>oc>Ú3?~õi¸ÎoÊ9oî½ÝÖE9Gê¥9ú >¯E­>+<8+<8(~<Òuj?±Ï?ù\?Za3?ã¹Ý>ÃO?5&d8Ú 9¢h¶=[:^$:¨'G?EH­>è¨<8è¨<8(~<Ü?î0µ>CP?ÛÛ·>Ón>Å¾E?,­Â8¿Ç9'.>(j:3'(:A42?åJ­>¥³<8¥³<8(~<±Î>Ï`>j[F? Iª>Z(j>,:?J07ÄÏ19y¸<ù9ãÈ9©7Ä>ô^­>b¾<8b¾<8(~<Õ×'?åºÁ>ÓÊ]?Ö¡5?¼®ö>~<?tj96T«9üA¯><e9?%Ã9>Fe­>É<8É<8(~<P0?uöê>Ï@?zª>ì^j>5:?>¼¿8>9Þn=>ê :Úî9¤?4f­>ÛÓ<8ÛÓ<8(~<àîg?1h?èO?¬Ò>ø><G?b7p9ûµ<@d:ýÉÁ9|ä.?«z­>Þ<8Þ<8(~<@(?UÒ>M?¡1?ï>.>?&à8]g29%Ò >`:Y9XAj?,{­>Ué<8Ué<8(~<ä	?*º>É=?¥>	t>×Ù,?
=¹ÄI9×`t¾Ë/R9dcz9¿åÖ>{­>ô<8ô<8(~<ÃIí>Éc>¦Â??`S>9?i>-Å-?>Bà6±b9Qi}<x¢9¯û¢9I1ÿ>>|­>Îþ<8Îþ<8(~<J &>rÈê=¯5?ä>Rk>My*? \=mÀ=éI?[;	55;iI?P­>	=8	=8(~<wá>ï7>Z?Áâ?mÃ>hg<?PJ7aÏ©9 ¦<-9ÒZ|9?­>H=8H=8(~<s3?,zÂ>:]l?ë(>-«/>ÓZ?¸ØÜ09©C¾63»9OÍ9é>©¨­>=8=8(~< >Z	R>«	C?q ?³â><.5?t.Ø<aÀ<£R?R^ÿ8¨=9øk¬>¥½­>Â)=8Â)=8(~<oÖI?ïù>¼N?Ùç>t6¨>,l0?ùØ?¸=Þ®9¹m½î½9@eµ9?bÍ­>~4=8~4=8(~<Ô?h»>ëü??åH>­ME>sl3?È©¹Æ 9-0v¾ÐÑ8÷ 9¯»'>²Î­>;?=8;?=8(~<?ñ§>¹I?Jõµ>In>ø@-?Á,¹=9Q]'¿Z43:Z:5»?g×­>øI=8øI=8(~<x©S?Ûc?XcQ?\?%S2?®ÎM?p$£9(D¢9ë°?È&;é­¿:À^?ZØ­>µT=8µT=8(~<Q?Á4$?Í×O?ð ?eÇ>N?¬õI9ö Ã9o$>Å½z:Ý:ò×c?Ü­>q_=8q_=8(~<ß2é>Ô>??X®>°Å>_L-?.8ª¶Ø¾¸8ßë¼øâ;Ï×:õ97?Þ­>.j=8.j=8(~<ôfH?¶)è>mú\?9z?öP?S?½ÝÞ8¾b9ÜÚ{>z:R:AU?íá­>ët=8ët=8(~<ª¡>ùC>ü¯H?Wb?uz?>?)Y=u=«V?gh9Ø9ð×>	å­>¨=8¨=8(~<b@?uù>¦E?p;>áQN>Nö2?i¸-¹¡>H9#Þ¾Yp9ÑÏ{9Û?å­>e=8e=8(~<ºå>K>Ø-G?o>µ×T>X$6?rk.¹$>Z9hÌ¾)gä8/I^9¿>æ­>!=8!=8(~<K5>J÷=û­;?³ÿ°>H>ð0?ã°:øy:~Ï5?~à;X¦;²B?è­>Þ=8Þ=8(~<{8&?ð×>&E?îQ?#?%Æ;?vÉ×8vÔ9¼æ->ù=t:ï:ãÄT?Ðô­>ª=8ª=8(~<?Úï¡>QN?Õ8>qE>OöG?QÆt¸É9Ðâï½Î9é=9ð>®®>Xµ=8Xµ=8(~<ûá¸<Jý<f)?½ <N<Â#?Þ­Å8:Y9ÝÀ±>àê9(Ø9Æ«
?Q®>À=8À=8(~<ÂW>^&<>L;<?Þ>L«>ñ&?ZZý:°:X©7?Jú©;U`;	ÄA?®>ÑÊ=8ÑÊ=8(~<LJý>ù¤>D?v/??ó>f8? ?9Ç69ë¤Ý>°S9ØF9fÑ?á®>Õ=8Õ=8(~<ï)e={'=¹/?Ð&H<ïi<À"?ùÆ¸¯mH9Ç¦}¾ò¯:4®:Ù¾?g ®>Kà=8Kà=8(~<nÁ-?.Ó>IFR?á>ÃS>âK?§A¸æ9^k½Öj:(]9Ûh~?%®>ë=8ë=8(~<tW÷>hò¥>CÈ>?'v>rG5>¿-?<ªW¹Ú8ðZÀ¿©Òg9.9s*?¼'®>Äõ=8Äõ=8(~<Ý_?ë?Oh<?Óø>ü{±>È?3?ÄÊ¸ØÉ8e¿D×g:r¨:ùP?J=®>>8>8(~<(-h?µí>.z?iÐ!?]êº>ÿ]?¯æÔ8p9­ü=>g9[:/±%:¾Z)?D®>>>8>>8(~<CK?2(
?Û<?¥>Xk>Ou3?âÐ&¹éM¥8¥+¿ºëþ8+%Ä9
[&>4Y®>û>8û>8(~<·.%=¸[<¸1¢?9=}o<¨HÆ?ÐÁ:½5s:ß¼?JÍ;:\;ä80?}Y®>· >8· >8(~<ËÀ>#LE>óG?Ó?Â¼>7Ó7?>Æ¬<3/O<{U?\Ý9:W9KS?<Z®>t+>8t+>8(~<¡@?7¨>Ò­?ªt?ì÷>É|?ÑÃ7¨¶9	=gÌ9Á¾9`	?4m®>16>816>8(~<1/?Uà>r¼G?K>9N>\4?ý°7¡;x9ù/=Ë@9ØZ9Bá>bq®>î@>8î@>8(~<CÈ>¯ó>2@?ú;?ÿ»?ò¥6?0S=Iµ<ûH?ÎìT9Õ9-Á>Ds®>«K>8«K>8(~<
2?UÂß>ÇK?G·?'
¼>O3?A¸r9ý§9&ñ¸>v:ê	:[?t®>gV>8gV>8(~<q1>õE>àfG?p*>	öb>MF1?ç6¸¾´v9yË½½Á+Ö9à9£A? ®>$a>8$a>8(~<j/6?ÈþÔ>#øZ?fÁ~?}.?~ÉP?ú39êp9y|>·ÊV9Í]U9êÚ?d®>ák>8ák>8(~</?»¸>Ór?Nä	?QÊ¢>cØX?RÐ8Ç9§2>Aí8Ü"9Ch>ß¤®>v>8v>8(~<:ý<@¸</$0?õq=ù:=D¤%?Y¸¸°¡_9MS¾»s88Çn}9Rº=W¥®>Z>8Z>8(~<D¸<	<<1?dåç<Ô|¶<ì§"?»7¿v;9~Z9=À¥ü·Ire9kñ½0¨®>>8>8(~<ôÅÚ>Õ>m¹C?or>e<0>Á0?*É¸þ9@Î:¾¢á£749Ê-=Í©®>Ô>8Ô>8(~<²Å?N?Pg?/\?©ä>e
w?F"9$«9s>£$6:°ê9®F?®®>¡>8¡>8(~<+_ ?ÿ]Õ>cj@?eýÂ>áö>aR2?åÇ7±Ì9a +=zi:­:wB?­Ë®>N¬>8N¬>8(~<,úÜ<Ü½£<ÿ½,?PBW;l3;ÌÝ?I,¸
F9f±Þ½¹µTÙê8#¾É»eÍ®>
·>8
·>8(~<t*?KKà>YB?ef>J>Ô>:?ºÝé8È(9O±>9µ:\ó9Ð®?yÝ®>ÇÁ>8ÇÁ>8(~<4?C®-?2ÅD?mÏ> >q6?ôm:";:ÇC?£ò9Ó²9¬-?Éà®>Ì>8Ì>8(~<TÔ>Ô>_Q?í>	>ïL?9"8v9ßw¨=Cp#:×D:]?¬ç®>A×>8A×>8(~<ê=Ô¦=Ê4?LîA>>e>-é+?->=¶ÃÊ<ÙF?
zf;¥ã;cK?Rò®>ýá>8ýá>8(~<{??Ú2O?x
û>û³£>LD?I¸3v9¨¾²dÇ8çæ8Ð>?zô®>ºì>8ºì>8(~<må
?µ>¥H?sÜ>Ìy>>?.¸	
×82ô´¾b§ý9b_þ9ÓFÿ>Ë÷®>w÷>8w÷>8(~<}F?%~±>d^?ò²?E £>jcS?Å)¹üÚ9¯~¾:ùM9ó¢?%ù®>4?84?8(~<¡ÃB?í?Ò÷<?nzÙ>>N¹:?%D¨¸:êJ9eIT¾ñÕÆ9Ô¿89mÂ?ù®>ñ?8ñ?8(~<ô7N?¿?MâI?ÓÎ)?|Wë>°¶8?_¸ý[09s9"¾Ý6:\²:5?û®>­?8­?8(~<pâ?C?/V[?à?Æü>6U?7üª8+¶8ÝÔï>É¸ô8ÌW9?¿e>¾ü®>j"?8j"?8(~<8³p? G
?Z?ä
?)ê²>`ÈI?ê.Ð·Q9?~½üÑ·9æ´å9zÜÌ>ý®>'-?8'-?8(~<ú°P?ºÇ	?©àA?um¸>S?z>Ëª<?÷À¸dø.9ëx¾òBØ9Àñ£9ÆØ(?"¯>ä7?8ä7?8(~<ö$`?ÊÈ	?::P?&c?.qÀ>6T?Xòt8+o(9%:>%g&:¾à9=?f?¯> B?8 B?8(~<bq?k"?éôM?¯/?ÖÜ>HK?ê	l8§<9Fk>:¶?:"V:?¥A¯>]M?8]M?8(~<fÔ,?æüÑ>$³R?%?·÷Ù>L×A?Óñ8{d9=>ñæY9·«<9ÙÔ?W¯>X?8X?8(~<ût?rÜ>Å­}??³?n×V?<D9áF9°ÏÃ>-:Ç[
: ?¸]¯>×b?8×b?8(~<£0'?Ý>T$A?/º§>¥bd>ô<?>¼·b¼J9ìÜÀ¼Íæë9Ý:]ZÒ>/d¯>m?8m?8(~<6|?Á¯><?J<]>Ä">û-?7ãV¹ê8Xj¿£óÁ8Ý9d5>e¯>Px?8Px?8(~<F>=>SÈ1?GbÌ=áÎ=ù»$?7={ð¬<4­F?îM;¹6E;ð¢/?ög¯>
?8
?8(~<2çZ?Àêö>£ôb?0´}?7D?ø-i?Ó\Å7,±9¢ÉB=Nã(:óG:d
?¯p¯>Ê?8Ê?8(~<Ê3?@ûÞ>jN?
P?â?Äê;?¨8òWG9iÁI>]ì9õù×9$?Êv¯>?8?8(~<«ÔJ?2ü>äM?÷É>¨>Î>?à80Ä§9¦µG=àß9ò×:·YÙ>=¯>C£?8C£?8(~<^N¬>5%_>î¬E?a?'S?Ip<?+=lÍ<É-U?¼;I¨±:p¤\?T¯>®?8®?8(~<mæ>bîO>Hä?QÃ\?¯ÿÐ>u4?û9u¢¹9F>	9üx9]>º¯>½¸?8½¸?8(~<Y?
þ?År?e?9]Ï>®¤?,8
Í]9Ê0>¾²9ìÛ¸9=C÷>Õ¯>zÃ?8zÃ?8(~<?÷S?c?_äI?«@®>q`>ÀF?®¸]¢t9aÞ!¾È:v:KE?G¯>7Î?87Î?8(~<Å?§>E?¿'U?»	?_úF?¾<sN&<
±]?¦â9}Í9Nî6>È¨¯>óØ?8óØ?8(~<¶)?wÚ>KG?Ï>·>¿Åv>ñ>?U5¹?¤9¾ü8x9Y>V°¯>°ã?8°ã?8(~<ywY?es?W?Í0?¾»Ú>íN?Y&9]9n>Ô±	:2â
:"qø>µ¯>mî?8mî?8(~<P>óÖL>H[>?((Â>CÇ>ÛË1?pe°¸Ò·8¼­ö¾»¥849ôÍ[>Â¯>*ù?8*ù?8(~<´A=À<ôO,?µïM;G³;ñw2?\sL¹J½8º	¿ÿú¸Î¥ø8¾¿×¯>ç@8ç@8(~<¹ÿ>±a>5?e??%?ÊY?=^_+=¨ËR?áð¤;¹¦!;Ø?aÙ¯>£@8£@8(~<¹²)?oÝ>D?ß>î'>¤*9?ØÍ]8ºí9ù2W>>9"=§95Ô>Ðð¯>`@8`@8(~<°$?s¡£>ìK?ép>Þ#>d<?N¹?Ó8r¿«Ð8+9Iy(>ó¯>$@8$@8(~<|à<ã,£<P-0?[;
';S/(?¹än9`Ä¿á9-Þ9§À?	ÿ¯>Ú.@8Ú.@8(~<`C?Uÿ>yâC?s[?3º>á83?Å·°(§9Hçf¼n[¡9Ü9Á?»>ÿ¯>9@89@8(~<â,?ëè><g>?-©>7ez>Ï\-?Úq¹	Y9n£¿|gì9;U9³ý?p°>SD@8SD@8(~<l¦4?î>j<B?þ>¯AL>¦?8?>ë¸êS9y´¾|ÄF9b<ó9·2Q>¨°>O@8O@8(~<-?îÚÃ>ñC?¥>éºa>8·;?Mâ¸á+t9Cm¾È'û9Øº:9«ß>æ
°>ÍY@8ÍY@8(~<Î?2½Í>¾ØF?Dß´>ÀÊv>á;?èlÉ¸ý­99ÀÚ¾fº9|±Á9ÆÇ¬>p°>d@8d@8(~<ãVü>'¥>ª²C?w×À>.©>M7?à*·f]9½½÷ü8ÓG9öÝ>°>Fo@8Fo@8(~<Xì>¨Z>°ýC?Íi	?VgÈ>ä/?@ôË·ãî¤9wH½×Î:ÞÎ:Ï?æ°>z@8z@8(~<Ãû?À¼>Q6??_H®>êþ}>o¨/?ÀÆ7¹(A9»ó¾@:,1
:l).?Ê°>À@8À@8(~<M1
?'´>á3H?¶¾ó>'E¢>D@?äTÚ¶89WE¼èa):g:f$?. °>}@8}@8(~<$¡b?>â?ßØF?Q?sd?
5?twg:þ
6:§½"?Ôï7¶k¯Â9ÑÝq»­!°>9@89@8(~<+!?¹Í>Õ*I?4S?4?G;?{+ <`Î;<(TZ?üÐ¤9{á9~»>õ#°>ö¤@8ö¤@8(~<Óºº<71<µË0?G;¼K9;ãy	?øæ¹<Ô9í¿¸8´[9ð¢=à/°>³¯@8³¯@8(~<ªV?ÀN?ch>?)È>,{>h^9?.(·ØFZ9¦W½æ!9i<Ê9!s6>4°>pº@8pº@8(~<¡ï<¤¿°<ª-?1$=BÎ÷<)?8¾¸xü?9r¥}¾3¹Ü;6b;|a2?05°>-Å@8-Å@8(~<è>k«>°Q?Ê?iÛ>wD2?r7<$ÁÛ;Ñ³U?Êñ°7Ü.ï8­b½=¤8°>éÏ@8éÏ@8(~<üº>0
Ä=e#F?Ñ_¯>¯3h>#YA?Nf¹:¢ôK:µh?K,5:sò9L??äE°>¦Ú@8¦Ú@8(~<SwA>Ë$>G>?ÖWp>9¡.> *0?ï7=Å&½<V?G?.;v5Ç:7I?¬G°>cå@8cå@8(~<Ab³?çº$?èb?Ô?²ô>Ø?Ó:
#R:)?¼îÄ9÷9Ie9?GH°> ð@8 ð@8(~<a5?½>¼O=?~Î­><|>0?9D9<g9iý>1Þ/:Æ:iý?ìH°>Üú@8Üú@8(~<1Ç?Xì¼>O?´o¾>àÚ>/?Àás¹ì7Ç8\²¿j"*:¿":äy?M°>A8A8(~<Á9H?"ñ>T?±?IÌ²>uM?"©i¸9(W¾9¡·9vèÈ>¸R°>VA8VA8(~<«ái?ÿ«?áíN??b«>]B?à9¡à¡9h2L>Ü$9Ð#94l?Z°>A8A8(~<~xè>%>HD?2´Ò>1>Õ0?;v·Ð;9#º(½ìË;7³:M=?
l°>Ð%A8Ð%A8(~<¾f>@Â$>2¹M?§J?dÜÏ>¯;?1åÿ;Æm¦;÷ÎD?>Ñ::Ãé.?ªq°>0A80A8(~<;³,>»Í=åV?!ú>i§>K¦i?Gp4>Í`=vÁ?¯;R,;e?.w°>I;A8I;A8(~<Ñþ?âP£>Òo?þ{?É¤>J?gÈé8«Ë¼9#>íëz9Þt9"*?Wy°>FA8FA8(~<i
?µc·>mfE?½è>£¦>¡¥;?ù±¸1a9ë_ò½=0¨9Æb8¸e!@Øy°>ÃPA8ÃPA8(~<D?á²¬>þB?:¬>ºS]>s4?¨D­¸kð69}wr¾Ð¯:±H:ü?
{°>[A8[A8(~<Tï>#Ý>~4^?/?VÐ>§)W?9ã9­>²iþ9Â°9b;8?¢|°><fA8<fA8(~<{8!?6;´>Oÿd?N§?Å>ÄL?'H7¹b=9+s÷¾Åµ;Ê#;×®n?@°>ùpA8ùpA8(~<ilÆ>CH>¾;?OûI>}4>íû*?A-¹N¥9hg¿3`&9Ï»9JÈb>°>¶{A8¶{A8(~<*o?±Ä¹>ÌjH?ÿ?[°©>,¡E?öç8Úú¼9{¯2=O9P9=Ç¶>Ä°>sA8sA8(~<B¨*?Ñ¦Ó>wjN?Õ"{?¥@?Û!S?õÕ¹8º:9	¡)>¡3::ÇÏ9 je?°>/A8/A8(~<	Ì>D>üQ>?¤ìs>çÈ7>â)?B8¬¸f­#9/®¾r¼7eèï8Ð­È=°>ìA8ìA8(~<^hy?¾ã¼>~©?|9?|>Ê­?u	j9Þ'9§Ài?9æßB9¤\7?°>©¦A8©¦A8(~<<:?Üô>\îB?ÀÛ?däL?°ü>?§9ßÄô9>Z­<;Wçð:-H?¡°>f±A8f±A8(~<â>Úù;>ØN?¾]g?ÏH?¯N?`ñ<:q<(ÁQ?jí¬;PG;¡^?¡¤°>"¼A8"¼A8(~<ñq>þ¸>ßF?ßoê>q>[<? 08d_9{=Wé:59ð|?7·°>ßÆA8ßÆA8(~<¥K=J=Ús0?*\ñ=EH¸=:¥'?ýQ9Iù}9ö>xà:#ç¨:%*?¿°>ÑA8ÑA8(~<(çX>Ê
>¬¼D?¨ã>Èw >5?+ <Ð;vA?té(8Ý9d>¥Ê°>YÜA8YÜA8(~<<½k?I3?Ð-A?À9æ>í¡>Öó6?ò')¸89Åo½µ=o9FgÄ9ë>+Ó°>çA8çA8(~<U?LÇ>
Y?o[?\®?=%I?D8¤7ò¡9!Ì=M:BO:[(?à°>ÒñA8ÒñA8(~<{À
>1±Ä=Ö4?ºµ>ÀwR>×·(?(1=Ì8ã<G?l *;ì+ø:B~/?cá°>üA8üA8(~<½¸>Ey>Vè=? ¬Í>ª>"?7?`Á·9wP9xm½/#¦9`92?ø°>LB8LB8(~<êï<£´<M*?²¢&;Õº&;ñÚÿ>õq¹õó¤9Ô»¾ÿÅô8²!z9z>ä±>	B8	B8(~<HÑ1>!@ó=1#;?Tf>WYW>]9/?;-=¼ÉÑ<rdS?°Á;Êÿ;Ñ@=?±>ÅB8ÅB8(~<×@ù>¨è¨>®â<?ï>}`>ME+?Ã¦¸ÌÊ9h{"¾¹S):Ó}6:hí>
/±>'B8'B8(~<-µ>$±=§¬B??¬{Ê>Ô£3?æ>=&n<ç9O?ê·Ý;F;ùZC?V?±>?2B8?2B8(~<-Ð>k>Á/b?)Ñh?t	?xX?Ûù_9ØÛ9äg>y»59ð°9¨?ÅD±>ü<B8ü<B8(~<)z±>	y>fp6?ç)?dìû>\,?$!¤8,9Õ>²¢å95¥9ý1?M±>¹GB8¹GB8(~<T<?yuÉ>k£=?"F¯>=È>5.?¸r9+U¾{_ü8Ò
9¯Í>%P±>uRB8uRB8(~<ìQ?5Zß>ûo?µö?T¬>@,i?Àu$¹ÚB9`Ê¾óµ:H8Ô9²k9?U±>2]B82]B8(~<&aY?,Ð?¸ßL?&
?¤Â>¥9?\H¹c¤9¾%±9øêÌ9Ý>Ô^±>ïgB8ïgB8(~<Ìøð>¦§>üú7?¿ >øºe>,û-?'¹uØ9jM¾§:WUQ:s>C?½o±>¬rB8¬rB8(~<geæ>Sk>D?N$?U@é>AT4?<u8K¬J9Zá>r:ix#:Z=?Cp±>h}B8h}B8(~<y"Þ>_>íÿ6?×¾>4B>VP*?^¹Î°9l@¿N:åÇ9ïE?æq±>%B8%B8(~<±ýB>¢>Íé2?r=8ÚE=æ?4±ö<Âf <"ÜD?ù';f;ô:0?Nr±>âB8âB8(~<uÄ¿>.z>¸ôC?³.?Äºë>¡=?Db<Í2
<M?QS9¦9Qi¼>O±>B8B8(~<øt1?\Ó>¤¶V?)?~ ¬>,ÛO?¬Öª·£9ß$½ôµ:ªE¿9x²E?&±>\¨B8\¨B8(~<ÉM;?Ñä>þHR?2æ>²>ø'F?9°¸3g@95j¾LýX:jÚ9},~?»±>³B8³B8(~<¬×e?2?¿c?GÅ8?#ç>í¤L?y6É·¶9y¦½Sã-:`h:¤¨?(±>Õ½B8Õ½B8(~<¤û,?)$Þ>YYG? U>ÈqL>w<7?{óÙ8[c|9ö]>
 ;%¼:ÆjZ?Ý±>ÈB8ÈB8(~<q+?¾Í>ùU?wë¸?a½Z?KkX?N<üð/<?F?N;k;Lûf?ß±>OÓB8OÓB8(~<©ÿ>¤>>\G?>Ä>VÔ>T,:?ÒN"¹bm¦8Ý©y¿s':ar :{G?× ±>ÞB8ÞB8(~<G¿ô>ý>ÏäD?­¥>ño>Ä0?r*~¸j@9Tr¾-òÄ9Yú§9æ?ª±>ÈèB8ÈèB8(~</?Éª>ù§P?5ê?Ôµ>eF?°i4¹Y)9ÖÜ¿90P:Ý;:¾Ø
?«±>óB8óB8(~<ó/?då>÷ìC?äô>Ä®>»3?sàK¹³wm9¦ÉÛ¾W«ç9mK¼9H|?*­±>BþB8BþB8(~<ýTD?OMù>[I?¨îã>y¢>3?..¸\íl9¤¼½j.E:ì!:¥U0?Ô±>ÿC8ÿC8(~<þ]?o?Ö»D?ÖEÑ>(>³n<?GX7¹}÷9ª&¤¾iüâ8['9Û:_>ÚØ±>»C8»C8(~<éÊ>
Ô>F?ö+?d¨ó>}Q4?E"¸$W9±À½nø9Â89;Ë¬?òÛ±>xC8xC8(~<¶Èb?ü?XíZ?ú*?õ)Ó>M?N?}Xb8ï´9^á =¼Û9]n9þk?á±>5)C85)C8(~<ÜÉ?@3/?Ø·M?N&B?Ú?û
:?Âw§7gè¬9ò÷<òk:1ÿÉ9Õ:?-ç±>ò3C8ò3C8(~<u¿á>M>0ÞF?Iå>Uþ¢>¬L4?_)¹éÕ8ç´¿ÈyX99Ì¸>ø±>®>C8®>C8(~<HÖu?þ?!i?îEH?Í=Î>x?±·¾¸¼O9qk¾-:),S:7l?P²>kIC8kIC8(~<A¼>íjo>éJI?T#£>Â¤i>~¿2?nFË8rñI9!Ø>kVá9ZÒ9^G	?)6²>(TC8(TC8(~<}d²<ñ<yb.?ã=²:Ó<°½#?pt8b£9j>ÁÔ8*c8yîo?d9²>å^C8å^C8(~<fÜ?	¡Ê>÷I?Ø?â*Ø>8?Zës9«C9h?ÖN+92J9£Ù>;²>¢iC8¢iC8(~<t@=`	=%Q3?ÇÝ¼=J=)?
WÛ9RÛ9Ñ%?¯¿p;­;JH?ÒF²>^tC8^tC8(~<Y$v?ðy?X?{G? ¿?ùçE?¬÷7`9¶HÇ=}±ã9³9¸:?"Z²>C8C8(~<´±?xµ>`T?ë?ÜºÈ>tóK?£j59âE_;Aaò9ôß9¸Ë
?'\²>ØC8ØC8(~<5G4?¸Ý>æ&P?&E?EóÀ>H¸D?æµ¸J¥Ý9÷®½~::Ì9%?N_²>C8C8(~<a|Û> I>W$N?Äá0?fûá>³`H?t!6YL9+`Ü;¾[:á9.C5?ëj²>RC8RC8(~<¾%"?ßV×>«Ã@?ð*»>pà>Â-?Ý¸2û9D÷½8dB:J¥ô9ØiK?5x²>ªC8ªC8(~<ç>¾5>"KI?w?Î±>d®<?1ã6=rÚ<1V?gê;v";­àZ?{²>Ë´C8Ë´C8(~<<ü?¯q.?¬öK?IW?¼­>ÝYB?«µgù©8Úmä»1n?9m}x9K7Å>{²>¿C8¿C8(~<Ä\N?+N? ¶J?6"ñ>ñL£>
=?À¥7	j$9¾­m=÷Ú+:ìâÙ9¿êI? ²>EÊC8EÊC8(~<Ø¦>TI>ü~S?]ùÐ>q>9?/ö8´:9;Ö>|H÷9"H9î'?q²>ÕC8ÕC8(~<´í>[Ö>°ÿA?¹ß>UR>ú3?}²	·}9¯t¼h9¼;x9#Ë?»²>¾ßC8¾ßC8(~<ù²>,X>OT?Ûú>ÐE²>«ë3?pw=Vk=M?¦+h;ó.;ÂFC?²>{êC8{êC8(~<]U?^?IEH?¾Ç>3><?Å¸Jôu9Ì1
¾'@¹F9cWø¾m¢²>8õC88õC8(~<Y>ä¢N>¢-D?^?ãäÒ>Óx5?}°<äíg<öñB?/y9mé·9DZ­>þ´²>õÿC8õÿC8(~<ê¢>¿=ª >?êñ>Y>ra)?Ö=1:¤ô:C(?ø»I:dr$:÷?W¶²>±
D8±
D8(~<4_9?tÐõ>
A?4>
ug>£0?V¸h39íÔ½Éxÿ8%T9ý#>lÎ²>nD8nD8(~<L?×ìî>í­Z?ílÃ>o>MÞP?a928¨9þG[>.¨:y:ð,?¢Ï²>+ D8+ D8(~<±)?*-Ã>f>?ÍP>"[>.î*?àÉ'¸<d90½]Ãä9:9Ô¿>?¨þ²>è*D8è*D8(~<Mä?ÁÍ¯>pVG?&$`?1¬?´õ5?Q"#8M@9oÊ=é¢ª9õP9¦¨?1³>¤5D8¤5D8(~< ×Y?xdÖ>ú?î6?^Â>æîp?=l·\>.9ÇO½Eh:½Ø$:O]c?+4³>a@D8a@D8(~<þ|>xP'>ÊA?ó¤?ú!q?/?ñÕ<¬+<*S?¿a<³;ÈëB?q7³>KD8KD8(~<Ê>úc,>NwN?Æ?«ã+?öÃB?^@=ùÐ*=º³G?tÍ9óT9ð¢,?Q9³>ÛUD8ÛUD8(~<Ýe=!!=z6?=ÁÏ=M<=1?÷9ÝX9ò>Æà²9fõ9ÿº>q`³>`D8`D8(~<÷©?êGO?;nQ?(B?W³>Û¥??ù8Êë
97Ë>¶&u:]GU:Ü ?¯f³>TkD8TkD8(~<Þ?úð&?ÝR?Ï:?^òð>g{F?nQ9ð9ÅÏÇ>æÁ\;_­;@MJ?3j³>vD8vD8(~<Ù<@?*ëß>³Ç[?dØá>H¿>8ÝQ?»¸U?9a6¾º«j9ß¯9oËª>k³>ÎD8ÎD8(~<È¯<?q©ì>ÈL?¾)?Ç{Ë>Û$9?µ:â7.¾9QÍ[=69cÚ9ù?n³>D8D8(~<¥Ë½>gB>QÎy?
sA?L¹ê>ûûR?	`9Y9¯%?÷ï2:r3:i½?+o³>GD8GD8(~<gV?eC?XE?»V?ÛÉ>Ç4?¥ê8î9kÞ>`
:Öòí9bß?üt³>¡D8¡D8(~<1¢>÷^>C:?¯°«>s>#y4?bÿ²8Â0B9ªøk>X)9ìÑ9Æè£>i³>Á«D8Á«D8(~<Ìâ=öÈ=ï®5?_¬>âå>(?Þ#;iÙ:9Ð@?;¤0L; ¸7?³>~¶D8~¶D8(~<*ô?L'?HÔC?Ø	ß>µ>½??ÿZ¹Ë[9Çÿ¾T9tê9 /?³>;ÁD8;ÁD8(~<nF=?»uø>åC?ï"?Ø>Ì@?±88{IË9$h=úI:y:×þý>f ³>÷ËD8÷ËD8(~<Ðý"?µoÐ>V/H?Á>Ð>«>29?¿¹|á_9þê¾¶ ':$·
:ôó?ù£³>´ÖD8´ÖD8(~<u²&?W:°>«'r?H?ní>¸7X?³p©8T®9X="> W6àÊ¦9»t¥;Þ«³>qáD8qáD8(~<·>C0>9?Xýå>1­>¯ù)?¥B_<w<ìÏE?;ïÁE;ç69?£¬³>.ìD8.ìD8(~<¢5?Y¢í>A¬C?Fgé>²V£>öç6?n¶¶d%Æ8÷±ë¼ãÿs:!Õ:¡ØQ?7®³>êöD8êöD8(~<=4?&Tè>2ùF?)|ô>_A«>Ã»6?òV½¸
[¯9 5
¾b5'9ö¼q9È±>°³>§E8§E8(~<Ù6?Þ?èK?Þò±?eèH?Â¾b?uÔ:fz:Y?ñ·9Xd9{ª?²³>dE8dE8(~<<%?DÊË>êO?´.Û>JÐ>K?®8´¸ÄyC9Ìl¾¶:áÄ:O#
?K¸³>!E8!E8(~<6ån?ïD?ÓÿY?ÜrÒ>ç>~¯J?ÆJÊ8\Ó¬8ãÒ?ë90³®9L½>b¹³>Þ!E8Þ!E8(~<s-?²/­>¤>?J¹?|{I?Ôk?pþ9Ï²9Yq9>%.è9õ¢9Þ6?·º³>,E8,E8(~<öc;?@ä>È+R?jv
?ô¨¼>½ô??p8Êñ9%Ç=Ø§9L¦9Æu ?Û¼³>W7E8W7E8(~<æöD?öäò>O?¢ÐÇ>+m>p7?!¿8Þ£9(ºV=l}è:¼§:êJ?.½³>BE8BE8(~<5*?eÃ>Ít_?Û« >oDL>æ\I?¸&B¶Ï8î{½$ã\9Uå9¥v>Ò³>ÑLE8ÑLE8(~</?«?2ÿm?y;?ðÌÊ>Ô¦l?vf4¹4{9Mè·¾j¹:wz³9J7?yÒ³>WE8WE8(~<?;|À>tõL?0?öh¬>DÓ??JÑQ¹;y9&1×¾tÝO;OÛù:ÕùT?Nø³>JbE8JbE8(~<&,+>ôÐê=Z:?!?üFø>&?òì;	;Õ'K?ÅÔÆ;p;¡A?´>mE8mE8(~<,¯)>Är¿=Íåb?~æ>EÓ>¶=F?yP;,;mE?vì;ì;%P?!´>ÄwE8ÄwE8(~<ùÁ&?7ýÛ>B?pë>¦>Òz5?ñÎ6¸S¡09*z¾SU-::Rr?_%´>E8E8(~<ÁC?4ä>q[?PFE?¥ô>JN?P¿8ùøJ9m'>®í9Ü96
?¥(´>=E8=E8(~<©¥"??yâ>&Ú7?²
>S>h¬(?ÎÑ69µj6<¤ª9ê9to?5/´>úE8úE8(~<ª¶>({>f0:?f>\æ+>+¢+?s1Å8Ä¦«9á>©9þZ9ªE+?a4´>·¢E8·¢E8(~<w?Z	Â>&'I?ºì>>Ù??½¦3¹L$D9zê¾$
9«è,9#Ì>*9´>t­E8t­E8(~<©?(G¾>q³J?Z»>²'>k7?Æl¸ñÜ59æO¾Y):éy9:á£?T;´>0¸E80¸E8(~<Oÿ?=
?C«t?Æ?ø8?µ?ðÉ:;f­9èÚO?F::A¨m?Ëz´>íÂE8íÂE8(~<r?3ZÁ>æB?¼>7>>Æ,?wã¸Ï{9¾[(99¯9
{u>¾´>ªÍE8ªÍE8(~<³4>|kó=þì=?´®>Ìg>Õ#,?{Ð=ê£+=M? !<	Û;ÄÙ<?Î´>gØE8gØE8(~<rPï=ã`=*T?ø+?VÞ>5F?çm=6¹Æ<`aM?Þw:½H:ø)A?ç´>$ãE8$ãE8(~<FSÞ>;>¢ßD?PÖÿ>Ý±> 8?ÆÈË¸ µ8û¿¦:âB:}9?B´>àíE8àíE8(~<<,?JØ>K? é??Ë?$c:?×8D¹¤9]öØ=°¹9¾é::9¡>I´>øE8øE8(~<>,?ª>Ö;?²ý?´Û%?òàb?ÿ%9á_9¬Ù?(ý
:p°9º?´>ZF8ZF8(~<J?¬Æ´>E?°x»>ý1>t~1?.9ú9'õ>
:s?ó9_Í?/´>F8F8(~<î¸?¸D·>,C?Ú>zf>0?N¶Û9w¼>fà9s?Z9?×©´>ÓF8ÓF8(~<ñµ%?½>8Â_?|¯/?s	Ì>m\?Gÿ¸ªâ9¾¼
:Áè+:VS?·´>#F8#F8(~<`´x>ê.>mÜ6?ô>i[>s'?S.Ï:Sê:L,?Û%;Rý:k'?¹´>M.F8M.F8(~<0M?e±>5XZ?8ð?A©«>X*U?ÊÆ²9=e®9.7?Ø{p:³<:p¥#?ºÈ´>
9F8
9F8(~<U¢?Ì>¾<?Íý»>Ä¡>C<?e8ÝU]9=f¼:µÅ:øR1?Ë´>ÇCF8ÇCF8(~<Ç+-?à×>¹M?å>p:>¢;?àJ×¸	e<9iF¾×Ó:m¨:K3 ?á´>NF8NF8(~</?Ãñ>W[9?r.>èÖ[>",?ê¯7"ñ8¨Âº=1ô§9*ªî93'´>«ç´>@YF8@YF8(~<%?­£º>:@?F¨>¡nn>¬4?ä?6Â>9X<âe³96H9æêd?Gê´>ýcF8ýcF8*<Öp+?1¡Ñ>]Q?¨èÅ>¡>
¼6?9²ëp9tr>e9újø9 >2ð´>ºnF8ºnF8*<ÂË>ìs>@?C>çC>#$.?Ò60	9Iú;©9;×¹8 Ò[?ôó´>vyF8vyF8*<TÈû>ë>,åM?¨Ö÷>/:¨><?ck!9&n9­>-29ÔÕÌ9á1_>Fö´>3F83F8*<¾¸>Ò­r>ü8B?6°b>,¶$>À)0?<dæ8°^:9ÿ;>ÕUê9¡°9Ñ)?!ú´>ðF8ðF8*<r]?¯;?@?@
Ë>­Ü>u%+?»_91°­9`¤>¿î9à»9ö¸>¼ú´>­F8­F8*<oj?¾¶>å¤?+¼?Òè?Wy?A>XÔ=;´?¨/'<S,;×õ¦?zþ´>j¤F8j¤F8*<êA?³ÐÙ>|oc?é9?øÚã>P?qØ\7é$9pj+=gP:\£½9wÝF?µ>&¯F8&¯F8*<³L!?¹VÊ>ºL?F¶Ë>M~>OM?|?]¹¶7¾9yá¾¦ç 9w9vW?µ>ã¹F8ã¹F8*<ì?)>"=Þ°@7áÌ>I>8P/?äT:¢Wÿ9kpU?Dr©<ÕÛO<ì°P?Áµ> ÄF8 ÄF8*<M|>)í
>sÃc?·°7?6H?PI7?±;x:Ýf?Ño<æì;C«?	µ>]ÏF8]ÏF8*<J?ªZê>ïT]?Ðª>~ÍG>DÛZ?¤Xß·ôs¾9e½ö9®BV9ø?ãµ>ÚF8ÚF8*<ñ/=æÄ÷<NÉ5?÷;=¡5=B+?õi9g£é9Ób>÷Ï~98Û±9Fb·>nµ>ÖäF8ÖäF8*<i§À>°>±<?/>1`W>Aa+?H¹Àü9-ª¸¾´9^å9h¥o?!µ>ïF8ïF8*<W=?´Ëp>?V?"K?Å]?Ú?±>Å6¿=gK¬?Ô+â:m.:þø¥?G#µ>PúF8PúF8*<°º>pqT>s÷`?­ >ÕÁ^>¨8?Ã¸v¸y9/¾j9Íø½9àîÐ>^,µ>
G8
G8*<éÉ=Àº<6×4?^ÒØ<|>§<·ñ%?ÍR¹~ù9¸¾
:Gõî9ú	?ÐDµ>ÉG8ÉG8*<0ãb?Ð?ÍðI?S¬í>Ý£>·:?<ýÈ¸¥¢9K:¾GÞó9`7k9Nµ?<Eµ>G8G8*<`?¨½>­im?½3?¾ë>ZzB?Ï
9[Ð39Å>ð¼9è79ì>?^Fµ>C%G8C%G8*<vú#?ùzÎ>NK?.¸>.{>Fy;?l38Gþa9Ô²=²ï!9ç´9k(e>ÇUµ>0G80G8*<ÒÆ2?xî>ôê??¿i
?j{Í>ø-0?¨]Ú¸Tq
9åÉ¾cN;b4	;·@?Á_µ>½:G8½:G8*<µz?`¾>qºO?éqÆ>û»v>±åM?õ@w8»È9ãhâ=¯Ö²9ÐÅ£9kÆ?iµ>yEG8yEG8*<IÝ0?|fä><F?{æ>£>-4?ù¿2¹Y 9~¾Ñ²u9
^9/W
?1uµ>6PG86PG8*<¥÷a?º
?°~P?uÐ?;^Â>QE?æië9²ÿë9]ÿ>Önc9ùG9N?Ñµ>óZG8óZG8*<Ð¢?æ\Ã>cRI?TÈ>y&>d@?PúR8v£Z9º÷=9IÃ{9mf?Áµ>°eG8°eG8*<<??ä±>0S?ì>&Á[>û7?ßV¸8x9½`¾`­´9¿9Å¬?ñµ>lpG8lpG8*< Y7?¥Ù>Ù8X?¶3?úXÕ>¦£W?8z@	9Ö'w>Åüß9­É9>?þµ>){G8){G8*<£±<dM<«*?#2î<l}·<~)&?²
¹9ïy9g"¾¨Ô©9¥9E½?)©µ>æG8æG8*<>7Ç>Þç>JG?5Ì>Ñ>ñ1?oó¸à8K¾É`B:á:ÓA?_Äµ>£G8£G8*<Ó&3?«Fê>ÃC?±¹>¶p>Þï,?aèÄ¸ØñX9[h¾K8J®9è½=§Ìµ>`G8`G8*<Ö¡=,h=£Ï1?×C<Ó;Ibh?xµ¸¹´E9¢do¿ (¹D79á£¿Îµ>¦G8¦G8*<¡À>aw>¡G?u¢B?è¯?7?¤9Ðçd9¤ >}Û8Ô<Ò92¢>aÕµ>Ù°G8Ù°G8*<Ì	=Â®Ë<£1-?Âî=
¤î<+Ä?Kaa·9÷+È¼X:ªÚV:RT4?üÕµ>»G8»G8*<ÕLÊ=ã=¸2?~>÷ÔE>/­$?ø:Þ ²9ÖÒ=?~µI8x´¿9ú­=¢Üµ>SÆG8SÆG8*<{4?âéï>¯@?uM(?åå>#<?NZ9Æ§ã9Ô|u>Rø:'K¶:*.? àµ>ÑG8ÑG8*<[ù}?Âõ>,G?ª¸? ?ç«?«!<y²¬;)`?È¸:íð:C3?uçµ>ÌÛG8ÌÛG8*</ä?²H?sÏH?dîi?á±?áXV?=969àW>øR:óá:+(?¨
¶>æG8æG8*<U?RÛª>N½h?+ë>ëª>'Y?ï$¹bk9s«¿0:8½9_çE?¶>FñG8FñG8*<â>>Yó=!H?9?1Ä>r0?Þ¢×< _<äK?tï²;fìi;ÒC? ¶>üG8üG8*<>/?þ ß>¶I?;õ>Rà¯>y2?cW¸B9ñD¾}¢ó9è¶9á;+?Z#¶>¿H8¿H8*<*¿ß<èí¤<Ê¥-?ñÕu<ôH<c=?UX¹79JÆ8¿x¥¸7è49ÿ'j¾8¶>|H8|H8*<¦GB=ì@=Ð-?ù»=.=!?i9§î9}²{>,9Øpa9`Ã>f@¶>9H89H8*<¬ÁÂ>üÎy>cG?RJo?¯9%?Ì`9?ê¶=ú/¯<GR??99Àúÿ>áB¶>ö&H8ö&H8*<QPú>%H>éM?-;}>186>Òá1?¹Îá¸FI9Lj¾F!9*¼{9Z?øc¶>²1H8²1H8*<Ö/£>a>à9?ìh?Æ¹>p1?lmÅ8¥i9ÄPX>l£c9½ö=9µb?ýi¶>o<H8o<H8*<¡=|C=Ðê.?z;)ÈI;'õ?hV&¶¥@9dÎ»N,Ñ9\ü9¶0Ô>'¶>,GH8,GH8*<U·×>C>F
??i´Ë>!¨>
:.?×0Z7í¶9b÷¯<u¸g9þ°¢9NO¶>¶>éQH8éQH8*<¡î®?ãôG?6ö_?ì>ÊÜ>«ê^?É/¸ÌÓ9Æ¾
81+¢9L=ç¶>¦\H8¦\H8*<õ¨?f³>ºWC?ìP>/°F>XÊ4?Ùµz¼9ºý»_#/8ö"V9¡`Ñ=ç¶>bgH8bgH8*<ä)E?í?ì>x¥U?ãï>Äw©>05?ó´»8è%9%ø>O9ºD9×Ç>ä¶>rH8rH8*<6V?*º®>\äA?2 >~9^>è8?¿þÅ·nv<9jy½.ã9E:Ý>¶>Ü|H8Ü|H8*<Úè3?1=Ú>ß	S?sf8?#ç>î;L?]9Ð8V¡92%>×#:M¥à9p:?½¶>H8H8*<$?*ÃÚ>3@?ñ3¸>>o.?ý9Èì9Mó÷>lÏ8æ9Uô.>½¡¶>UH8UH8*<5®>[æ;>¼g3?$¯¢>§.j>:×1?óM6=¶$ß<Ö%Q?hI<¢î<'A?,£¶>H8H8*<oX>òº>£3?ªJ>9¦Ï=Áã1?pL=Sr=ÄgK?¸#+:ðÛ:ÿ)?Ö©¶>Ï§H8Ï§H8*<*ØC?_?oNB?>ß>Üï>>?e8\°9Üa¦=+:i:9:æ ?l®¶>²H8²H8*<Lpù>Q >7(G?ãý>|íJ>c4?bß¹i9
E¿ò¤U9<8¹9º¤>¼¶>I½H8I½H8*<ñï&?méÕ>rÈG?£>Ñ0>ª/:?(Ý¶Ø0a9ß{¼\Â8¬ÄÇ9¢ºL=?Ñ¶>ÈH8ÈH8*<J*?YÌ>_U?Ï>|>.:?»Á769ûÏ=Õ98Uw§9ðßñ=Ý¶>ÂÒH8ÂÒH8*<6äB?¸æÿ>w÷B?Âö¼>ö§>L2?zÚt8³*9ñî=b®:}6þ9ù?®â¶>ÝH8ÝH8*<,ð>à¡>ßé=?jö>Í±>§d1?5ì9§í9Íá>û0::Õ:9,.?¦ã¶><èH8<èH8*<;1?uÅØ>SNQ?T!ì>êæ£>,h8?¶7¨E±9C¦¿<x¯9\Õ9î?ô¶>øòH8øòH8*<£
H?ù>ô@M?­ú>32¡>ä
G?¸Ç¢·ðNI9"O½9ÄB:ÈLô9$L?[ø¶>µýH8µýH8*<»2>?WaÜ>ð\?Å»P?°î>ô_?Æêä8p
9«´@>®·:býr:WA?Éÿ¶>rI8rI8*<'é<åc²<vK'?j>Ä;v¥;ªÆ?øqù¸Tð8ÍÚ¿@>:;$? ;åÃ?;·>/I8/I8*<Á¾$?Ì>´N?çã>\·>ÇW>? µ¨·sç8Mº½Ê:±&ß9(º?
·>ìI8ìI8*<ÁZr?ÑÖ?V^d?"s¶>'Áa>»äN?ÊØÓ¸98\,¿±¡9zC
93å?ý·>¨(I8¨(I8*<v<?dµè>z_O?$¦?D¸>=X?+É7VÄ9Põé<èc:»óý9¾e?v·>e3I8e3I8*<Æõ>}d£>`@?M>¡S>ÿ87?[¶ã8ñ|9OõÐ>yP9T¤±9ßÒ_>^4·>">I8">I8*<$ç3?Ä½ä>uWI?EöÚ>X>*B?Ñ¹Å9
}¾/¿Ç9D÷í9pâÖ>7·>ßHI8ßHI8*<ùå>A>0W?6?Ö?lc?ÚÃ=Í
S=m?ãA:·þ9vw?÷7·>SI8SI8*<æ£>Á/W>üB?YN>E>>6?£²4<	Þ;.BP?ïjb;Q;ýÄW?hD·>X^I8X^I8*<¬kÏ>XR>S|?Ç£?z
?q¤p?6=2=}*Ì<£}_?pM:M:Z
4?KE·>iI8iI8*<Mü>
Ó©>n*>?B,>q¥]>5?k4O¹9¡+¿Û-9°×:9¿4î>F·>ÒsI8ÒsI8*<+yK?hg?Õ3F?ØJ?Õ©>BäB?¼´e¹¥e±9G¾¥¾  :}ß:Í«?ÞP·>~I8~I8*<v§?~À§>éH?BÝ>Ú,>ÛW5?<¹O39ð¬¾óFP:7::77?Y·>KI8KI8*<]?¶þ>é?.\¯?¤ÕC?:<e?_l_;ì;¢{D?1*:i]:å¿?Z·>I8I8*<p?ÌT0?3N?Ãé|?·."?G?+9¢ª9<ÜÒ>5Ë9M69½ô>?!]·>ÅI8ÅI8*<åLÓ>z>F?Ñ >ñs\>û¸4?.¹°8W¨ÀÌÏ®9sÈ9^Aß>s·>©I8©I8*<zXg?x??¦e?&¯?
9?Mr?Y=
¶À<'úS?lËÿ:2ù:Éüy??}·>>´I8>´I8*<ÇÀ?£s¼>X£D?W´>­{>mÊ7?Ý.9¶«9J>?'ü9«Ò9
m?u·>û¾I8û¾I8*<¾ô'?Ù$Þ>´A?1p±>ð"t>:?0Ì·0"9U½_a¹9ì 9¼?w§·>¸ÉI8¸ÉI8*<M>Ô%>H	\?ÑÓR?ïªñ>¨T_?^&=ÒVÂ<,'[?~;áI:91v?g··>uÔI8uÔI8*<Yx?"tï>t?Ö?È­>_\U?Î :9H9ÑFî>\
À:¯¯<:F?à¾·>2ßI82ßI8*<ò>?§x?ç-8?§
¿>½>oC0?@(¸9ôÇ§½ÿ=9Ç9o5??Ä·>îéI8îéI8*<]
?)Ô´>!H?ÝW>¼|2>ÈC?ö´89»w>W9y9Î<ø>Ç·>«ôI8«ôI8*<xC?À¦>I?T³®>-Óu>î5?hG}9D_9¹s?ý 9øbé90¯>Ê·>hÿI8hÿI8*<3¸Á<«<(;)?Õé=*ÍÆ<&?H¸O£s9}¾è¢9Ôaª9?Åô>åÎ·>%
J8%
J8*<Ïï>¾l>bI?g@ê>$ð¥>ö±4?ºÇj9¸F9ºëd?>0¡:)ö:o,?JÚ·>áJ8áJ8*<q
?÷£>h&X?l?±>{X?bE¹8ý8ðz4À!¦`9ùº¬9Ey¦>Àâ·>J8J8*<~p+?ðÆ>þ\?ºT?|9?¨SO?B@ü8è9Ür>Y¦¹9Z9å!?êä·>[*J8[*J8*<ð/?5Óè>3sA?ó¥>±b>+g;?rúç·:¥9ÀZ¼½gõ9èÍE9é?Éø·>5J85J8*<¬p=O3=]`+?*b;x;e?SJ¹³9¬¿Ãk¹%V9ª;Ë¾¸>Õ?J8Õ?J8*<£!?W¼>
û[?ê!?äÍ>!5H?ÛÏK9*9w.Á>üô 97Ô9~*Â>8¸>JJ8JJ8*<K£;?dö>NôB?Á§>û¬j>Õÿ6?Lî494ß9a>Ã9­Áß9­T>;¸>NUJ8NUJ8*<ÿç¥>oW>j%E?N?I?)?¦²,?MT;¶;ÍA?úÊ;þ;¡=?CW¸>`J8`J8*<g¼>ö'9>Ú\?J+?UãÞ>	
E?÷S¹<b<YíQ?÷sQ7D
9¡Å<On¸>ÈjJ8ÈjJ8*<¼z?
?ý6o?çRq?¯â>¶ ?±19Ì9o>f09Ë9S>r¸>uJ8uJ8*<kXý>ç>|W]?q?Áé3?
ôN?Vµv9½8±9ü/²>Åã9:©Úò9ºóC?ì¸>AJ8AJ8*<Ñáì<µ<to'?ëf;ü;Ï?f®1¹ 1Z9ÄwÐ¾ÃÒ/9%ã9Ø-F>-¸>þJ8þJ8*<lè¯>¿¹U>»³R?Þo\?ÿi
?ïG?-:<1ùã;ÀmQ?ïÓ8þ2³8Èa?¸>»J8»J8*<ý1?ÿá>I?ä>>J>ï9?Ò7¸`» 9_c½º:F:m&?¸>x J8x J8*<;?äú>·??$É?¼@³>}Z9?_0X¹9G£8z©¿j
:Þy:#í>r¸>4«J84«J8*<(G?
?Nþ8?0È>Õ½>X3?HÌ¶-è19jã»-ói9ª¬×9£Ø>X¸>ñµJ8ñµJ8*<³¼>_>X?ËKN?ô?H´H?Sÿ<Xj<ÍU?Om=:D:	>)?¥¸>®ÀJ8®ÀJ8*<Qh>WP>m[6?>8ê>ïk­>Ëß,?X =aGJ=J?%Ï;í;2î9?´¶¸>kËJ8kËJ8*<1¡þ>]¯>æÚ9?}Ð>§£>F*?Ô¹F`9:¿I¢9í:Ö>TÅ¸>'ÖJ8'ÖJ8*<;­à>8>ÙzC?óC	?_À>E6?w8Jü8êà>éJ:í²Ô9/s?ØÆ¸>äàJ8äàJ8*<KY?_G?g;?OÄ>ä>¬0?.Þ¸]]I9û-¾/°9fÀÆ9¶>±É¸>¡ëJ8¡ëJ8*<¤Îç>uË>RxC?|
?BÆ>¸6?¼19rª9¢]ä>we½:Ë~k: ãM?Ö¸>^öJ8^öJ8*<kÎ?&»Æ>äÒ»?ô?Ì>?$Ä?ø=[\=Ôü?ï<7Î¿;%Ã?nÙ¸>K8K8*<¦>1Ö1>'o?1E?k÷â>0k^?më9L'»95!?Ñ;A9ÿ8¥üA?£â¸>×K8×K8*<n¯B>#Þ>wÖ*?w]M=#=9A!?
Õ¹1¥9û¿~
>9·²9´>è¸>K8K8*<É¢Æ>¶>J*D?³p?
"$?ú-;?RZ
=«<ýR?4¸%O­9ÿÁâ½Éé¸>Q!K8Q!K8*<cø>¤Þ>vI?_>ð@>4?¬9¹0/9|E¿zZ¸Õ»9þ>½¹>,K8,K8*<2iÆ>,l>ÂE?ªÆ¨>Rài>×½8?ó8h£9Íý_=?ú9¬Ì9q?
¹>Ë6K8Ë6K8*<1`ø>,»¤>lþ@?÷É>ÚË>ç"2?¾G9À°9u.>àÞ9=®ç9cõ>Ö¹>AK8AK8*<éJ?»?áaE?3? å´>¿²6?ºvÀ7(g8ûÔT>j!9º×°9ìÃ>¹>DLK8DLK8*<y<4?5¯î>ÇOA?æ³!?³ë>C¡/?ÌªÒ8©9h>»Ãd9jÍ9}8Ù>á?¹>WK8WK8*<WJ/?úÞ>[I?y?ÞK®>LE?[8z9©òf=°°Í9$Þ9=
í>I¹>¾aK8¾aK8*<¯? o®>xN?LË>V!>¸c<?)D9úk~9`Å>HkÞ9V:mâº>R`¹>zlK8zlK8*<ôò<ª[·<V)?>À½;Ý;aÚ?¼Ìt¹~85³ò¿/:r9è\Ô9!>àg¹>7wK87wK8*<¢?\º¾>8K?éï¬>Z·r>æf6?9þ~­9p]>á¾\9b9ZÂ>i¹>ôK8ôK8*<}¥>Iw[>¬@?÷J>FáY>"-?î¡¸A·99rö:¾×,^7#À9úÄ·<ªn¹>±K8±K8*<Í	?`¯>×¶S?äþ??lí>$SO?#:C9Ôë¼9¿E>Ìy99"Ä>Rv¹>nK8nK8*<·?®¬Â>Í6?ó«>Ê+>H¸+?ì³¶7ªË95=m%÷:øË:*?x¹>*¢K8*¢K8*<ùg>O)>m
[truncated: 714,175 more chars]
