# Supplementary material for: LKB1‐SIK2 loss drives uveal melanoma proliferation and hypersensitivity to SLC8A1 and ROS inhibition
Source: EMBO Mol Med. 2023 Nov 15;15(12):e17719. doi: 10.15252/emmm.202317719 (PMC10701601; doi:10.15252/emmm.202317719)
Supplement: Supplementary file 11 — Source Data for Figure 6 [file EMMM-15-e17719-s009.zip › Figure 6/6C/FCS files/LKB1_KO2_MitoQ+KB.mqd]

MQD3.1    1057024 1059673 118784 1056768 1060047 1200944 0 0                                                                                                                                                                                                                                                                                                                                                                                                                                                                                                                                                                                                                                                                                                                                                                                                                                                                                                                                                                                                                                                                                                                                                                                                                                                                                                                                                                                                                                                                                                                                                                                                                                                                                                                                                                                                                                                                                                                                                                                                                                                                                                                                                                                                                                                                                                                                                                                                                                                                                                                                                                                                                                                                                                                                                                                                                                                                                                                                                                                                                                                                                                                                                                                                                                                                                                                                                                                                                                                                                                                                                                                                                                                                                                                                                                                                                                                                                                                                                                                                                                                                                                                                                                                                                                                                                                                                                                                                                                                                    /$EXP/thomas s/$SYS/MACSQuantify,2.11.1817.19623/$CYT/MACSQuant Analyzer 10,2.11.1817.19623/$CYTSN/21337/$DATE/2022-Sep-19/$BTIM/16:29:28/$ETIM/16:29:28/$PROJ/AnnexinV/$TIMESTEP/1/$PLATENAME/Single tube rack/$WELLID/A1/$TR/FSC,15.9187/$FIL/2-2 m+kb.0028.mqd/$PAR/16/$TOT/0/$ABRT/0/$LOST/0/$MODE/L/$DATATYPE/F/$BYTEORD/1,2,3,4/$P1N/HDR-T/$P1B/32/$P1E/0.0,0.0/$P1D/Linear,0,160/$P1R/160/$P1G/1/$P1S/HDR-T/$P2N/HDR-CE/$P2B/32/$P2E/0.0,0.0/$P2D/Linear,0,1000/$P2R/1000/$P2G/1/$P2S/HDR-CE/$P3N/HDR-SE/$P3B/32/$P3E/0.0,0.0/$P3D/Linear,0,1000/$P3R/1000/$P3G/1/$P3S/HDR-SE/$P4N/HDR-V/$P4B/32/$P4E/0.0,0.0/$P4D/Linear,0,40/$P4R/40/$P4G/1/$P4S/HDR-V/$P5N/FSC-A/$P5B/32/$P5E/0.0,0.0/$P5D/Linear,0,1000/$P5R/1000/$P5G/1/$P5S/FSC-A/$P5F/488//10 nm/$P5L/488nm/$P5O/30mW/$P5V/424/$P5T/-110/$P6N/FSC-H/$P6B/32/$P6E/0.0,0.0/$P6D/Linear,0,1000/$P6R/1000/$P6G/1/$P6S/FSC-H/$P6F/488//10 nm/$P6L/488nm/$P6O/30mW/$P6V/424/$P6T/-110/$P7N/FSC-W/$P7B/32/$P7E/0.0,0.0/$P7D/Linear,0,1000/$P7R/1000/$P7G/1/$P7S/FSC-W/$P7F/488//10 nm/$P7L/488nm/$P7O/30mW/$P7V/424/$P7T/-110/$P8N/SSC-A/$P8B/32/$P8E/0.0,0.0/$P8D/Linear,0,1000/$P8R/1000/$P8G/1/$P8S/SSC-A/$P8F/488//10 nm/$P8L/488nm/$P8O/30mW/$P8V/470/$P8T/-110/$P9N/SSC-H/$P9B/32/$P9E/0.0,0.0/$P9D/Linear,0,1000/$P9R/1000/$P9G/1/$P9S/SSC-H/$P9F/488//10 nm/$P9L/488nm/$P9O/30mW/$P9V/470/$P9T/-110/$P10N/SSC-W/$P10B/32/$P10E/0.0,0.0/$P10D/Linear,0,1000/$P10R/1000/$P10G/1/$P10S/SSC-W/$P10F/488//10 nm/$P10L/488nm/$P10O/30mW/$P10V/470/$P10T/-110/$P11N/V1-A/$P11B/32/$P11E/0.0,0.0/$P11D/Hyperlogarithmic,-1.0,1000/$P11R/1000/$P11G/1/$P11S/VioBlue-A/$P11F/450//50 nm/$P11L/405nm/$P11O/40mW/$P11V/340/$P11T/-110/$P12N/V1-H/$P12B/32/$P12E/0.0,0.0/$P12D/Hyperlogarithmic,-1.0,1000/$P12R/1000/$P12G/1/$P12S/VioBlue-H/$P12F/450//50 nm/$P12L/405nm/$P12O/40mW/$P12V/340/$P12T/-110/$P13N/V1-W/$P13B/32/$P13E/0.0,0.0/$P13D/Hyperlogarithmic,-1.0,1000/$P13R/1000/$P13G/1/$P13S/VioBlue-W/$P13F/450//50 nm/$P13L/405nm/$P13O/40mW/$P13V/340/$P13T/-110/$P14N/B1-A/$P14B/32/$P14E/0.0,0.0/$P14D/Hyperlogarithmic,-1.0,1000/$P14R/1000/$P14G/1/$P14S/FITC-A/$P14F/525//50 nm/$P14L/488nm/$P14O/30mW/$P14V/375/$P14T/-20/$P15N/B1-H/$P15B/32/$P15E/0.0,0.0/$P15D/Hyperlogarithmic,-1.0,1000/$P15R/1000/$P15G/1/$P15S/FITC-H/$P15F/525//50 nm/$P15L/488nm/$P15O/30mW/$P15V/375/$P15T/-20/$P16N/B1-W/$P16B/32/$P16E/0.0,0.0/$P16D/Hyperlogarithmic,-1.0,1000/$P16R/1000/$P16G/1/$P16S/FITC-W/$P16F/525//50 nm/$P16L/488nm/$P16O/30mW/$P16V/375/$P16T/-20/$NEXTDATA/0/$BEGINANALYSIS/0/$ENDANALYSIS/0/$BEGINSTEXT/7270/$ENDSTEXT/118670/$BEGINDATA/4096/$ENDDATA/4096/                                                                                                                                                                                                                                                                                                                                                                                              /@MB_P1_BASE/HDR-T
HDR-T
0
4/@MB_P2_BASE/HDR-CE
HDR-CE
0
4/@MB_P3_BASE/HDR-SE
HDR-SE
0
4/@MB_P4_BASE/HDR-V
HDR-V
0
4/@MB_P5_BASE/FSC-A
FSC-A
5
4/@MB_P6_BASE/FSC-H
FSC-H
5
4/@MB_P7_BASE/FSC-W
FSC-W
5
4/@MB_P8_BASE/SSC-A
SSC-A
2
4/@MB_P9_BASE/SSC-H
SSC-H
2
4/@MB_P10_BASE/SSC-W
SSC-W
2
4/@MB_P11_BASE/V1-A
FL1-A
4
4/@MB_P12_BASE/V1-H
FL1-H
4
4/@MB_P13_BASE/V1-W
FL1-W
4
4/@MB_P14_BASE/B1-A
FL2-A
9
4/@MB_P15_BASE/B1-H
FL2-H
9
4/@MB_P16_BASE/B1-W
FL2-W
9
4/@MB_INSSET/PEJhc2ljRW50cnk+CiA8bmFtZT5Tb2Z0d2FyZTwvbmFtZT4KIDxmbGFncz4xMzEwNzQ8L2ZsYWdzPgogPEJhc2ljRW50cnk+CiAgPG5hbWU+RGV2aWNlPC9uYW1lPgogIDxmbGFncz4xMzEyMDI8L2ZsYWdzPgogIDxCYXNpY0VudHJ5PgogICA8bmFtZT5EZXRlY3RvcjwvbmFtZT4KICAgPGZsYWdzPjEzMTk3MDwvZmxhZ3M+CiAgIDx2YWx1ZSB0eXBlPSIzIj5GTDg8L3ZhbHVlPgogICA8QmFzaWNFbnRyeT4KICAgIDxuYW1lPlBtdHM8L25hbWU+CiAgICA8ZmxhZ3M+MTMxMjAyPC9mbGFncz4KICAgIDxCYXNpY0VudHJ5PgogICAgIDxuYW1lPjU8L25hbWU+CiAgICAgPGZsYWdzPjEzMTIwMjwvZmxhZ3M+CiAgICAgPEJhc2ljRW50cnk+CiAgICAgIDxuYW1lPkdhaW48L25hbWU+CiAgICAgIDxmbGFncz4xMzE3MTQ8L2ZsYWdzPgogICAgICA8dmFsdWUgdHlwZT0iMiI+NDI0PC92YWx1ZT4KICAgICA8L0Jhc2ljRW50cnk+CiAgICA8L0Jhc2ljRW50cnk+CiAgICA8QmFzaWNFbnRyeT4KICAgICA8bmFtZT4yPC9uYW1lPgogICAgIDxmbGFncz4xMzEyMDI8L2ZsYWdzPgogICAgIDxCYXNpY0VudHJ5PgogICAgICA8bmFtZT5HYWluPC9uYW1lPgogICAgICA8ZmxhZ3M+MTMxNzE0PC9mbGFncz4KICAgICAgPHZhbHVlIHR5cGU9IjIiPjQ3MDwvdmFsdWU+CiAgICAgPC9CYXNpY0VudHJ5PgogICAgPC9CYXNpY0VudHJ5PgogICAgPEJhc2ljRW50cnk+CiAgICAgPG5hbWU+NDwvbmFtZT4KICAgICA8ZmxhZ3M+MTMxMjAyPC9mbGFncz4KICAgICA8QmFzaWNFbnRyeT4KICAgICAgPG5hbWU+R2FpbjwvbmFtZT4KICAgICAgPGZsYWdzPjEzMTcxNDwvZmxhZ3M+CiAgICAgIDx2YWx1ZSB0eXBlPSIyIj4zNDA8L3ZhbHVlPgogICAgIDwvQmFzaWNFbnRyeT4KICAgIDwvQmFzaWNFbnRyeT4KICAgIDxCYXNpY0VudHJ5PgogICAgIDxuYW1lPjM8L25hbWU+CiAgICAgPGZsYWdzPjEzMTIwMjwvZmxhZ3M+CiAgICAgPEJhc2ljRW50cnk+CiAgICAgIDxuYW1lPkdhaW48L25hbWU+CiAgICAgIDxmbGFncz4xMzE3MTQ8L2ZsYWdzPgogICAgICA8dmFsdWUgdHlwZT0iMiI+NjEyPC92YWx1ZT4KICAgICA8L0Jhc2ljRW50cnk+CiAgICA8L0Jhc2ljRW50cnk+CiAgICA8QmFzaWNFbnRyeT4KICAgICA8bmFtZT4xMjwvbmFtZT4KICAgICA8ZmxhZ3M+MTMxMjAyPC9mbGFncz4KICAgICA8QmFzaWNFbnRyeT4KICAgICAgPG5hbWU+R2FpbjwvbmFtZT4KICAgICAgPGZsYWdzPjEzMTcxNDwvZmxhZ3M+CiAgICAgIDx2YWx1ZSB0eXBlPSIyIj42NzI8L3ZhbHVlPgogICAgIDwvQmFzaWNFbnRyeT4KICAgIDwvQmFzaWNFbnRyeT4KICAgIDxCYXNpY0VudHJ5PgogICAgIDxuYW1lPjE8L25hbWU+CiAgICAgPGZsYWdzPjEzMTIwMjwvZmxhZ3M+CiAgICAgPEJhc2ljRW50cnk+CiAgICAgIDxuYW1lPkdhaW48L25hbWU+CiAgICAgIDxmbGFncz4xMzE3MTQ8L2ZsYWdzPgogICAgICA8dmFsdWUgdHlwZT0iMiI+NDc0PC92YWx1ZT4KICAgICA8L0Jhc2ljRW50cnk+CiAgICA8L0Jhc2ljRW50cnk+CiAgICA8QmFzaWNFbnRyeT4KICAgICA8bmFtZT4xMDwvbmFtZT4KICAgICA8ZmxhZ3M+MTMxMjAyPC9mbGFncz4KICAgICA8QmFzaWNFbnRyeT4KICAgICAgPG5hbWU+R2FpbjwvbmFtZT4KICAgICAgPGZsYWdzPjEzMTcxNDwvZmxhZ3M+CiAgICAgIDx2YWx1ZSB0eXBlPSIyIj42MDI8L3ZhbHVlPgogICAgIDwvQmFzaWNFbnRyeT4KICAgIDwvQmFzaWNFbnRyeT4KICAgIDxCYXNpY0VudHJ5PgogICAgIDxuYW1lPjY8L25hbWU+CiAgICAgPGZsYWdzPjEzMTIwMjwvZmxhZ3M+CiAgICAgPEJhc2ljRW50cnk+CiAgICAgIDxuYW1lPkdhaW48L25hbWU+CiAgICAgIDxmbGFncz4xMzE3MTQ8L2ZsYWdzPgogICAgICA8dmFsdWUgdHlwZT0iMiI+NjQ0PC92YWx1ZT4KICAgICA8L0Jhc2ljRW50cnk+CiAgICA8L0Jhc2ljRW50cnk+CiAgICA8QmFzaWNFbnRyeT4KICAgICA8bmFtZT4xMTwvbmFtZT4KICAgICA8ZmxhZ3M+MTMxMjAyPC9mbGFncz4KICAgICA8QmFzaWNFbnRyeT4KICAgICAgPG5hbWU+R2FpbjwvbmFtZT4KICAgICAgPGZsYWdzPjEzMTcxNDwvZmxhZ3M+CiAgICAgIDx2YWx1ZSB0eXBlPSIyIj41NDI8L3ZhbHVlPgogICAgIDwvQmFzaWNFbnRyeT4KICAgIDwvQmFzaWNFbnRyeT4KICAgIDxCYXNpY0VudHJ5PgogICAgIDxuYW1lPjk8L25hbWU+CiAgICAgPGZsYWdzPjEzMTIwMjwvZmxhZ3M+CiAgICAgPEJhc2ljRW50cnk+CiAgICAgIDxuYW1lPkdhaW48L25hbWU+CiAgICAgIDxmbGFncz4xMzE3MTQ8L2ZsYWdzPgogICAgICA8dmFsdWUgdHlwZT0iMiI+Mzc1PC92YWx1ZT4KICAgICA8L0Jhc2ljRW50cnk+CiAgICA8L0Jhc2ljRW50cnk+CiAgIDwvQmFzaWNFbnRyeT4KICAgPEJhc2ljRW50cnk+CiAgICA8bmFtZT5DaGFubmVsczwvbmFtZT4KICAgIDxmbGFncz4xMzEyMDI8L2ZsYWdzPgogICAgPEJhc2ljRW50cnk+CiAgICAgPG5hbWU+RlNDPC9uYW1lPgogICAgIDxmbGFncz4xMzE3MTQ8L2ZsYWdzPgogICAgIDx2YWx1ZSB0eXBlPSIyIj41PC92YWx1ZT4KICAgICA8QmFzaWNFbnRyeT4KICAgICAgPG5hbWU+QWN0aXZlPC9uYW1lPgogICAgICA8ZmxhZ3M+MTMxNDU4PC9mbGFncz4KICAgICAgPHZhbHVlIHR5cGU9IjEiPjE8L3ZhbHVlPgogICAgIDwvQmFzaWNFbnRyeT4KICAgICA8QmFzaWNFbnRyeT4KICAgICAgPG5hbWU+TW9kZTwvbmFtZT4KICAgICAgPGZsYWdzPjEzMTk3MDwvZmxhZ3M+CiAgICAgIDx2YWx1ZSB0eXBlPSIzIj5saW48L3ZhbHVlPgogICAgIDwvQmFzaWNFbnRyeT4KICAgICA8QmFzaWNFbnRyeT4KICAgICAgPG5hbWU+VHJpZ2dlckxldmVsPC9uYW1lPgogICAgICA8ZmxhZ3M+MTMyOTk0PC9mbGFncz4KICAgICAgPHZhbHVlIHR5cGU9IjciPjE1LjkxODcxMzU3PC92YWx1ZT4KICAgICA8L0Jhc2ljRW50cnk+CiAgICAgPEJhc2ljRW50cnk+CiAgICAgIDxuYW1lPlVzZXJOYW1lPC9uYW1lPgogICAgICA8ZmxhZ3M+MTMxOTcwPC9mbGFncz4KICAgICAgPHZhbHVlIHR5cGU9IjMiPkZTQzwvdmFsdWU+CiAgICAgPC9CYXNpY0VudHJ5PgogICAgPC9CYXNpY0VudHJ5PgogICAgPEJhc2ljRW50cnk+CiAgICAgPG5hbWU+U1NDPC9uYW1lPgogICAgIDxmbGFncz4xMzE3MTQ8L2ZsYWdzPgogICAgIDx2YWx1ZSB0eXBlPSIyIj4yPC92YWx1ZT4KICAgICA8QmFzaWNFbnRyeT4KICAgICAgPG5hbWU+QWN0aXZlPC9uYW1lPgogICAgICA8ZmxhZ3M+MTMxNDU4PC9mbGFncz4KICAgICAgPHZhbHVlIHR5cGU9IjEiPjE8L3ZhbHVlPgogICAgIDwvQmFzaWNFbnRyeT4KICAgICA8QmFzaWNFbnRyeT4KICAgICAgPG5hbWU+TW9kZTwvbmFtZT4KICAgICAgPGZsYWdzPjEzMTk3MDwvZmxhZ3M+CiAgICAgIDx2YWx1ZSB0eXBlPSIzIj5saW48L3ZhbHVlPgogICAgIDwvQmFzaWNFbnRyeT4KICAgICA8QmFzaWNFbnRyeT4KICAgICAgPG5hbWU+VHJpZ2dlckxldmVsPC9uYW1lPgogICAgICA8ZmxhZ3M+MTMyOTk0PC9mbGFncz4KICAgICAgPHZhbHVlIHR5cGU9IjciPjA8L3ZhbHVlPgogICAgIDwvQmFzaWNFbnRyeT4KICAgICA8QmFzaWNFbnRyeT4KICAgICAgPG5hbWU+VXNlck5hbWU8L25hbWU+CiAgICAgIDxmbGFncz4xMzE5NzA8L2ZsYWdzPgogICAgICA8dmFsdWUgdHlwZT0iMyI+U1NDPC92YWx1ZT4KICAgICA8L0Jhc2ljRW50cnk+CiAgICA8L0Jhc2ljRW50cnk+CiAgICA8QmFzaWNFbnRyeT4KICAgICA8bmFtZT5WMTwvbmFtZT4KICAgICA8ZmxhZ3M+MTMxNzE0PC9mbGFncz4KICAgICA8dmFsdWUgdHlwZT0iMiI+NDwvdmFsdWU+CiAgICAgPEJhc2ljRW50cnk+CiAgICAgIDxuYW1lPkFjdGl2ZTwvbmFtZT4KICAgICAgPGZsYWdzPjEzMTQ1ODwvZmxhZ3M+CiAgICAgIDx2YWx1ZSB0eXBlPSIxIj4xPC92YWx1ZT4KICAgICA8L0Jhc2ljRW50cnk+CiAgICAgPEJhc2ljRW50cnk+CiAgICAgIDxuYW1lPk1vZGU8L25hbWU+CiAgICAgIDxmbGFncz4xMzE5NzA8L2ZsYWdzPgogICAgICA8dmFsdWUgdHlwZT0iMyI+aGxvZzwvdmFsdWU+CiAgICAgPC9CYXNpY0VudHJ5PgogICAgIDxCYXNpY0VudHJ5PgogICAgICA8bmFtZT5UcmlnZ2VyTGV2ZWw8L25hbWU+CiAgICAgIDxmbGFncz4xMzI5OTQ8L2ZsYWdzPgogICAgICA8dmFsdWUgdHlwZT0iNyI+MDwvdmFsdWU+CiAgICAgPC9CYXNpY0VudHJ5PgogICAgIDxCYXNpY0VudHJ5PgogICAgICA8bmFtZT5Vc2VyTmFtZTwvbmFtZT4KICAgICAgPGZsYWdzPjEzMTk3MDwvZmxhZ3M+CiAgICAgIDx2YWx1ZSB0eXBlPSIzIj5WaW9CbHVlPC92YWx1ZT4KICAgICA8L0Jhc2ljRW50cnk+CiAgICA8L0Jhc2ljRW50cnk+CiAgICA8QmFzaWNFbnRyeT4KICAgICA8bmFtZT5WMjwvbmFtZT4KICAgICA8ZmxhZ3M+MTMxNzE0PC9mbGFncz4KICAgICA8dmFsdWUgdHlwZT0iMiI+MzwvdmFsdWU+CiAgICAgPEJhc2ljRW50cnk+CiAgICAgIDxuYW1lPkFjdGl2ZTwvbmFtZT4KICAgICAgPGZsYWdzPjEzMTQ1ODwvZmxhZ3M+CiAgICAgIDx2YWx1ZSB0eXBlPSIxIj4wPC92YWx1ZT4KICAgICA8L0Jhc2ljRW50cnk+CiAgICAgPEJhc2ljRW50cnk+CiAgICAgIDxuYW1lPk1vZGU8L25hbWU+CiAgICAgIDxmbGFncz4xMzE5NzA8L2ZsYWdzPgogICAgICA8dmFsdWUgdHlwZT0iMyI+aGxvZzwvdmFsdWU+CiAgICAgPC9CYXNpY0VudHJ5PgogICAgIDxCYXNpY0VudHJ5PgogICAgICA8bmFtZT5UcmlnZ2VyTGV2ZWw8L25hbWU+CiAgICAgIDxmbGFncz4xMzI5OTQ8L2ZsYWdzPgogICAgICA8dmFsdWUgdHlwZT0iNyI+MDwvdmFsdWU+CiAgICAgPC9CYXNpY0VudHJ5PgogICAgIDxCYXNpY0VudHJ5PgogICAgICA8bmFtZT5Vc2VyTmFtZTwvbmFtZT4KICAgICAgPGZsYWdzPjEzMTk3MDwvZmxhZ3M+CiAgICAgIDx2YWx1ZSB0eXBlPSIzIj5WaW9HcmVlbjwvdmFsdWU+CiAgICAgPC9CYXNpY0VudHJ5PgogICAgPC9CYXNpY0VudHJ5PgogICAgPEJhc2ljRW50cnk+CiAgICAgPG5hbWU+QjE8L25hbWU+CiAgICAgPGZsYWdzPjEzMTcxNDwvZmxhZ3M+CiAgICAgPHZhbHVlIHR5cGU9IjIiPjk8L3ZhbHVlPgogICAgIDxCYXNpY0VudHJ5PgogICAgICA8bmFtZT5BY3RpdmU8L25hbWU+CiAgICAgIDxmbGFncz4xMzE0NTg8L2ZsYWdzPgogICAgICA8dmFsdWUgdHlwZT0iMSI+MTwvdmFsdWU+CiAgICAgPC9CYXNpY0VudHJ5PgogICAgIDxCYXNpY0VudHJ5PgogICAgICA8bmFtZT5Nb2RlPC9uYW1lPgogICAgICA8ZmxhZ3M+MTMxOTcwPC9mbGFncz4KICAgICAgPHZhbHVlIHR5cGU9IjMiPmhsb2c8L3ZhbHVlPgogICAgIDwvQmFzaWNFbnRyeT4KICAgICA8QmFzaWNFbnRyeT4KICAgICAgPG5hbWU+VHJpZ2dlckxldmVsPC9uYW1lPgogICAgICA8ZmxhZ3M+MTMyOTk0PC9mbGFncz4KICAgICAgPHZhbHVlIHR5cGU9IjciPjEwPC92YWx1ZT4KICAgICA8L0Jhc2ljRW50cnk+CiAgICAgPEJhc2ljRW50cnk+CiAgICAgIDxuYW1lPlVzZXJOYW1lPC9uYW1lPgogICAgICA8ZmxhZ3M+MTMxOTcwPC9mbGFncz4KICAgICAgPHZhbHVlIHR5cGU9IjMiPkZJVEM8L3ZhbHVlPgogICAgIDwvQmFzaWNFbnRyeT4KICAgIDwvQmFzaWNFbnRyeT4KICAgIDxCYXNpY0VudHJ5PgogICAgIDxuYW1lPkIyPC9uYW1lPgogICAgIDxmbGFncz4xMzE3MTQ8L2ZsYWdzPgogICAgIDx2YWx1ZSB0eXBlPSIyIj4xPC92YWx1ZT4KICAgICA8QmFzaWNFbnRyeT4KICAgICAgPG5hbWU+QWN0aXZlPC9uYW1lPgogICAgICA8ZmxhZ3M+MTMxNDU4PC9mbGFncz4KICAgICAgPHZhbHVlIHR5cGU9IjEiPjA8L3ZhbHVlPgogICAgIDwvQmFzaWNFbnRyeT4KICAgICA8QmFzaWNFbnRyeT4KICAgICAgPG5hbWU+TW9kZTwvbmFtZT4KICAgICAgPGZsYWdzPjEzMTk3MDwvZmxhZ3M+CiAgICAgIDx2YWx1ZSB0eXBlPSIzIj5obG9nPC92YWx1ZT4KICAgICA8L0Jhc2ljRW50cnk+CiAgICAgPEJhc2ljRW50cnk+CiAgICAgIDxuYW1lPlRyaWdnZXJMZXZlbDwvbmFtZT4KICAgICAgPGZsYWdzPjEzMjk5NDwvZmxhZ3M+CiAgICAgIDx2YWx1ZSB0eXBlPSI3Ij4wPC92YWx1ZT4KICAgICA8L0Jhc2ljRW50cnk+CiAgICAgPEJhc2ljRW50cnk+CiAgICAgIDxuYW1lPlVzZXJOYW1lPC9uYW1lPgogICAgICA8ZmxhZ3M+MTMxOTcwPC9mbGFncz4KICAgICAgPHZhbHVlIHR5cGU9IjMiPlBFPC92YWx1ZT4KICAgICA8L0Jhc2ljRW50cnk+CiAgICA8L0Jhc2ljRW50cnk+CiAgICA8QmFzaWNFbnRyeT4KICAgICA8bmFtZT5CMzwvbmFtZT4KICAgICA8ZmxhZ3M+MTMxNzE0PC9mbGFncz4KICAgICA8dmFsdWUgdHlwZT0iMiI+MTE8L3ZhbHVlPgogICAgIDxCYXNpY0VudHJ5PgogICAgICA8bmFtZT5BY3RpdmU8L25hbWU+CiAgICAgIDxmbGFncz4xMzE0NTg8L2ZsYWdzPgogICAgICA8dmFsdWUgdHlwZT0iMSI+MDwvdmFsdWU+CiAgICAgPC9CYXNpY0VudHJ5PgogICAgIDxCYXNpY0VudHJ5PgogICAgICA8bmFtZT5Nb2RlPC9uYW1lPgogICAgICA8ZmxhZ3M+MTMxOTcwPC9mbGFncz4KICAgICAgPHZhbHVlIHR5cGU9IjMiPmhsb2c8L3ZhbHVlPgogICAgIDwvQmFzaWNFbnRyeT4KICAgICA8QmFzaWNFbnRyeT4KICAgICAgPG5hbWU+VHJpZ2dlckxldmVsPC9uYW1lPgogICAgICA8ZmxhZ3M+MTMyOTk0PC9mbGFncz4KICAgICAgPHZhbHVlIHR5cGU9IjciPjA8L3ZhbHVlPgogICAgIDwvQmFzaWNFbnRyeT4KICAgICA8QmFzaWNFbnRyeT4KICAgICAgPG5hbWU+VXNlck5hbWU8L25hbWU+CiAgICAgIDxmbGFncz4xMzE5NzA8L2ZsYWdzPgogICAgICA8dmFsdWUgdHlwZT0iMyI+UGVyQ1AtVmlvNzAwPC92YWx1ZT4KICAgICA8L0Jhc2ljRW50cnk+CiAgICA8L0Jhc2ljRW50cnk+CiAgICA8QmFzaWNFbnRyeT4KICAgICA8bmFtZT5CNDwvbmFtZT4KICAgICA8ZmxhZ3M+MTMxNzE0PC9mbGFncz4KICAgICA8dmFsdWUgdHlwZT0iMiI+NjwvdmFsdWU+CiAgICAgPEJhc2ljRW50cnk+CiAgICAgIDxuYW1lPkFjdGl2ZTwvbmFtZT4KICAgICAgPGZsYWdzPjEzMTQ1ODwvZmxhZ3M+CiAgICAgIDx2YWx1ZSB0eXBlPSIxIj4wPC92YWx1ZT4KICAgICA8L0Jhc2ljRW50cnk+CiAgICAgPEJhc2ljRW50cnk+CiAgICAgIDxuYW1lPk1vZGU8L25hbWU+CiAgICAgIDxmbGFncz4xMzE5NzA8L2ZsYWdzPgogICAgICA8dmFsdWUgdHlwZT0iMyI+aGxvZzwvdmFsdWU+CiAgICAgPC9CYXNpY0VudHJ5PgogICAgIDxCYXNpY0VudHJ5PgogICAgICA8bmFtZT5UcmlnZ2VyTGV2ZWw8L25hbWU+CiAgICAgIDxmbGFncz4xMzI5OTQ8L2ZsYWdzPgogICAgICA8dmFsdWUgdHlwZT0iNyI+MDwvdmFsdWU+CiAgICAgPC9CYXNpY0VudHJ5PgogICAgIDxCYXNpY0VudHJ5PgogICAgICA8bmFtZT5Vc2VyTmFtZTwvbmFtZT4KICAgICAgPGZsYWdzPjEzMTk3MDwvZmxhZ3M+CiAgICAgIDx2YWx1ZSB0eXBlPSIzIj5QRS1WaW83NzA8L3ZhbHVlPgogICAgIDwvQmFzaWNFbnRyeT4KICAgIDwvQmFzaWNFbnRyeT4KICAgIDxCYXNpY0VudHJ5PgogICAgIDxuYW1lPlIxPC9uYW1lPgogICAgIDxmbGFncz4xMzE3MTQ8L2ZsYWdzPgogICAgIDx2YWx1ZSB0eXBlPSIyIj4xMDwvdmFsdWU+CiAgICAgPEJhc2ljRW50cnk+CiAgICAgIDxuYW1lPkFjdGl2ZTwvbmFtZT4KICAgICAgPGZsYWdzPjEzMTQ1ODwvZmxhZ3M+CiAgICAgIDx2YWx1ZSB0eXBlPSIxIj4wPC92YWx1ZT4KICAgICA8L0Jhc2ljRW50cnk+CiAgICAgPEJhc2ljRW50cnk+CiAgICAgIDxuYW1lPk1vZGU8L25hbWU+CiAgICAgIDxmbGFncz4xMzE5NzA8L2ZsYWdzPgogICAgICA8dmFsdWUgdHlwZT0iMyI+aGxvZzwvdmFsdWU+CiAgICAgPC9CYXNpY0VudHJ5PgogICAgIDxCYXNpY0VudHJ5PgogICAgICA8bmFtZT5UcmlnZ2VyTGV2ZWw8L25hbWU+CiAgICAgIDxmbGFncz4xMzI5OTQ8L2ZsYWdzPgogICAgICA8dmFsdWUgdHlwZT0iNyI+MDwvdmFsdWU+CiAgICAgPC9CYXNpY0VudHJ5PgogICAgIDxCYXNpY0VudHJ5PgogICAgICA8bmFtZT5Vc2VyTmFtZTwvbmFtZT4KICAgICAgPGZsYWdzPjEzMTk3MDwvZmxhZ3M+CiAgICAgIDx2YWx1ZSB0eXBlPSIzIj5BUEM8L3ZhbHVlPgogICAgIDwvQmFzaWNFbnRyeT4KICAgIDwvQmFzaWNFbnRyeT4KICAgIDxCYXNpY0VudHJ5PgogICAgIDxuYW1lPlIyPC9uYW1lPgogICAgIDxmbGFncz4xMzE3MTQ8L2ZsYWdzPgogICAgIDx2YWx1ZSB0eXBlPSIyIj4xMjwvdmFsdWU+CiAgICAgPEJhc2ljRW50cnk+CiAgICAgIDxuYW1lPkFjdGl2ZTwvbmFtZT4KICAgICAgPGZsYWdzPjEzMTQ1ODwvZmxhZ3M+CiAgICAgIDx2YWx1ZSB0eXBlPSIxIj4wPC92YWx1ZT4KICAgICA8L0Jhc2ljRW50cnk+CiAgICAgPEJhc2ljRW50cnk+CiAgICAgIDxuYW1lPk1vZGU8L25hbWU+CiAgICAgIDxmbGFncz4xMzE5NzA8L2ZsYWdzPgogICAgICA8dmFsdWUgdHlwZT0iMyI+aGxvZzwvdmFsdWU+CiAgICAgPC9CYXNpY0VudHJ5PgogICAgIDxCYXNpY0VudHJ5PgogICAgICA8bmFtZT5UcmlnZ2VyTGV2ZWw8L25hbWU+CiAgICAgIDxmbGFncz4xMzI5OTQ8L2ZsYWdzPgogICAgICA8dmFsdWUgdHlwZT0iNyI+MDwvdmFsdWU+CiAgICAgPC9CYXNpY0VudHJ5PgogICAgIDxCYXNpY0VudHJ5PgogICAgICA8bmFtZT5Vc2VyTmFtZTwvbmFtZT4KICAgICAgPGZsYWdzPjEzMTk3MDwvZmxhZ3M+CiAgICAgIDx2YWx1ZSB0eXBlPSIzIj5BUEMtVmlvNzcwPC92YWx1ZT4KICAgICA8L0Jhc2ljRW50cnk+CiAgICA8L0Jhc2ljRW50cnk+CiAgIDwvQmFzaWNFbnRyeT4KICAgPEJhc2ljRW50cnk+CiAgICA8bmFtZT5QYXJhbWV0ZXJzPC9uYW1lPgogICAgPGZsYWdzPjEzMTIwMjwvZmxhZ3M+CiAgICA8QmFzaWNFbnRyeT4KICAgICA8bmFtZT5IRFI8L25hbWU+CiAgICAgPGZsYWdzPjEzMTcxNDwvZmxhZ3M+CiAgICAgPHZhbHVlIHR5cGU9IjIiPjA8L3ZhbHVlPgogICAgIDxCYXNpY0VudHJ5PgogICAgICA8bmFtZT5UaW1lPC9uYW1lPgogICAgICA8ZmxhZ3M+MTMxNDU4PC9mbGFncz4KICAgICAgPHZhbHVlIHR5cGU9IjEiPjE8L3ZhbHVlPgogICAgICA8QmFzaWNFbnRyeT4KICAgICAgIDxuYW1lPlVzZXJkZWZOYW1lPC9uYW1lPgogICAgICAgPGZsYWdzPjEzMTk3MDwvZmxhZ3M+CiAgICAgICA8dmFsdWUgdHlwZT0iMyI+VGltZTwvdmFsdWU+CiAgICAgIDwvQmFzaWNFbnRyeT4KICAgICA8L0Jhc2ljRW50cnk+CiAgICAgPEJhc2ljRW50cnk+CiAgICAgIDxuYW1lPkNyRXZDb3VudDwvbmFtZT4KICAgICAgPGZsYWdzPjEzMTQ1ODwvZmxhZ3M+CiAgICAgIDx2YWx1ZSB0eXBlPSIxIj4xPC92YWx1ZT4KICAgICAgPEJhc2ljRW50cnk+CiAgICAgICA8bmFtZT5Vc2VyZGVmTmFtZTwvbmFtZT4KICAgICAgIDxmbGFncz4xMzE5NzA8L2ZsYWdzPgogICAgICAgPHZhbHVlIHR5cGU9IjMiPjwvdmFsdWU+CiAgICAgIDwvQmFzaWNFbnRyeT4KICAgICA8L0Jhc2ljRW50cnk+CiAgICAgPEJhc2ljRW50cnk+CiAgICAgIDxuYW1lPlNuZEV2Q291bnQ8L25hbWU+CiAgICAgIDxmbGFncz4xMzE0NTg8L2ZsYWdzPgogICAgICA8dmFsdWUgdHlwZT0iMSI+MTwvdmFsdWU+CiAgICAgIDxCYXNpY0VudHJ5PgogICAgICAgPG5hbWU+VXNlcmRlZk5hbWU8L25hbWU+CiAgICAgICA8ZmxhZ3M+MTMxOTcwPC9mbGFncz4KICAgICAgIDx2YWx1ZSB0eXBlPSIzIj48L3ZhbHVlPgogICAgICA8L0Jhc2ljRW50cnk+CiAgICAgPC9CYXNpY0VudHJ5PgogICAgIDxCYXNpY0VudHJ5PgogICAgICA8bmFtZT5Hcm91cDwvbmFtZT4KICAgICAgPGZsYWdzPjEzMTQ1ODwvZmxhZ3M+CiAgICAgIDx2YWx1ZSB0eXBlPSIxIj4wPC92YWx1ZT4KICAgICAgPEJhc2ljRW50cnk+CiAgICAgICA8bmFtZT5Vc2VyZGVmTmFtZTwvbmFtZT4KICAgICAgIDxmbGFncz4xMzE5NzA8L2ZsYWdzPgogICAgICAgPHZhbHVlIHR5cGU9IjMiPkdyb3VwPC92YWx1ZT4KICAgICAgPC9CYXNpY0VudHJ5PgogICAgIDwvQmFzaWNFbnRyeT4KICAgICA8QmFzaWNFbnRyeT4KICAgICAgPG5hbWU+Vm9sdW1lPC9uYW1lPgogICAgICA8ZmxhZ3M+MTMxNDU4PC9mbGFncz4KICAgICAgPHZhbHVlIHR5cGU9IjEiPjE8L3ZhbHVlPgogICAgICA8QmFzaWNFbnRyeT4KICAgICAgIDxuYW1lPlVzZXJkZWZOYW1lPC9uYW1lPgogICAgICAgPGZsYWdzPjEzMTk3MDwvZmxhZ3M+CiAgICAgICA8dmFsdWUgdHlwZT0iMyI+Vm9sdW1lPC92YWx1ZT4KICAgICAgPC9CYXNpY0VudHJ5PgogICAgIDwvQmFzaWNFbnRyeT4KICAgIDwvQmFzaWNFbnRyeT4KICAgIDxCYXNpY0VudHJ5PgogICAgIDxuYW1lPkZTQzwvbmFtZT4KICAgICA8ZmxhZ3M+MTMxMjAyPC9mbGFncz4KICAgICA8QmFzaWNFbnRyeT4KICAgICAgPG5hbWU+QXJlYTwvbmFtZT4KICAgICAgPGZsYWdzPjEzMTQ1ODwvZmxhZ3M+CiAgICAgIDx2YWx1ZSB0eXBlPSIxIj4xPC92YWx1ZT4KICAgICAgPEJhc2ljRW50cnk+CiAgICAgICA8bmFtZT5Vc2VyZGVmTmFtZTwvbmFtZT4KICAgICAgIDxmbGFncz4xMzE5NzA8L2ZsYWdzPgogICAgICAgPHZhbHVlIHR5cGU9IjMiPjwvdmFsdWU+CiAgICAgIDwvQmFzaWNFbnRyeT4KICAgICA8L0Jhc2ljRW50cnk+CiAgICAgPEJhc2ljRW50cnk+CiAgICAgIDxuYW1lPkhlaWdodDwvbmFtZT4KICAgICAgPGZsYWdzPjEzMTQ1ODwvZmxhZ3M+CiAgICAgIDx2YWx1ZSB0eXBlPSIxIj4xPC92YWx1ZT4KICAgICAgPEJhc2ljRW50cnk+CiAgICAgICA8bmFtZT5Vc2VyZGVmTmFtZTwvbmFtZT4KICAgICAgIDxmbGFncz4xMzE5NzA8L2ZsYWdzPgogICAgICAgPHZhbHVlIHR5cGU9IjMiPjwvdmFsdWU+CiAgICAgIDwvQmFzaWNFbnRyeT4KICAgICA8L0Jhc2ljRW50cnk+CiAgICAgPEJhc2ljRW50cnk+CiAgICAgIDxuYW1lPldpZHRoPC9uYW1lPgogICAgICA8ZmxhZ3M+MTMxNDU4PC9mbGFncz4KICAgICAgPHZhbHVlIHR5cGU9IjEiPjE8L3ZhbHVlPgogICAgICA8QmFzaWNFbnRyeT4KICAgICAgIDxuYW1lPlVzZXJkZWZOYW1lPC9uYW1lPgogICAgICAgPGZsYWdzPjEzMTk3MDwvZmxhZ3M+CiAgICAgICA8dmFsdWUgdHlwZT0iMyI+PC92YWx1ZT4KICAgICAgPC9CYXNpY0VudHJ5PgogICAgIDwvQmFzaWNFbnRyeT4KICAgIDwvQmFzaWNFbnRyeT4KICAgIDxCYXNpY0VudHJ5PgogICAgIDxuYW1lPlNTQzwvbmFtZT4KICAgICA8ZmxhZ3M+MTMxMjAyPC9mbGFncz4KICAgICA8QmFzaWNFbnRyeT4KICAgICAgPG5hbWU+QXJlYTwvbmFtZT4KICAgICAgPGZsYWdzPjEzMTQ1ODwvZmxhZ3M+CiAgICAgIDx2YWx1ZSB0eXBlPSIxIj4xPC92YWx1ZT4KICAgICAgPEJhc2ljRW50cnk+CiAgICAgICA8bmFtZT5Vc2VyZGVmTmFtZTwvbmFtZT4KICAgICAgIDxmbGFncz4xMzE5NzA8L2ZsYWdzPgogICAgICAgPHZhbHVlIHR5cGU9IjMiPjwvdmFsdWU+CiAgICAgIDwvQmFzaWNFbnRyeT4KICAgICA8L0Jhc2ljRW50cnk+CiAgICAgPEJhc2ljRW50cnk+CiAgICAgIDxuYW1lPkhlaWdodDwvbmFtZT4KICAgICAgPGZsYWdzPjEzMTQ1ODwvZmxhZ3M+CiAgICAgIDx2YWx1ZSB0eXBlPSIxIj4xPC92YWx1ZT4KICAgICAgPEJhc2ljRW50cnk+CiAgICAgICA8bmFtZT5Vc2VyZGVmTmFtZTwvbmFtZT4KICAgICAgIDxmbGFncz4xMzE5NzA8L2ZsYWdzPgogICAgICAgPHZhbHVlIHR5cGU9IjMiPjwvdmFsdWU+CiAgICAgIDwvQmFzaWNFbnRyeT4KICAgICA8L0Jhc2ljRW50cnk+CiAgICAgPEJhc2ljRW50cnk+CiAgICAgIDxuYW1lPldpZHRoPC9uYW1lPgogICAgICA8ZmxhZ3M+MTMxNDU4PC9mbGFncz4KICAgICAgPHZhbHVlIHR5cGU9IjEiPjE8L3ZhbHVlPgogICAgICA8QmFzaWNFbnRyeT4KICAgICAgIDxuYW1lPlVzZXJkZWZOYW1lPC9uYW1lPgogICAgICAgPGZsYWdzPjEzMTk3MDwvZmxhZ3M+CiAgICAgICA8dmFsdWUgdHlwZT0iMyI+PC92YWx1ZT4KICAgICAgPC9CYXNpY0VudHJ5PgogICAgIDwvQmFzaWNFbnRyeT4KICAgIDwvQmFzaWNFbnRyeT4KICAgIDxCYXNpY0VudHJ5PgogICAgIDxuYW1lPlYxPC9uYW1lPgogICAgIDxmbGFncz4xMzEyMDI8L2ZsYWdzPgogICAgIDxCYXNpY0VudHJ5PgogICAgICA8bmFtZT5BcmVhPC9uYW1lPgogICAgICA8ZmxhZ3M+MTMxNDU4PC9mbGFncz4KICAgICAgPHZhbHVlIHR5cGU9IjEiPjE8L3ZhbHVlPgogICAgICA8QmFzaWNFbnRyeT4KICAgICAgIDxuYW1lPlVzZXJkZWZOYW1lPC9uYW1lPgogICAgICAgPGZsYWdzPjEzMTk3MDwvZmxhZ3M+CiAgICAgICA8dmFsdWUgdHlwZT0iMyI+PC92YWx1ZT4KICAgICAgPC9CYXNpY0VudHJ5PgogICAgIDwvQmFzaWNFbnRyeT4KICAgICA8QmFzaWNFbnRyeT4KICAgICAgPG5hbWU+SGVpZ2h0PC9uYW1lPgogICAgICA8ZmxhZ3M+MTMxNDU4PC9mbGFncz4KICAgICAgPHZhbHVlIHR5cGU9IjEiPjE8L3ZhbHVlPgogICAgICA8QmFzaWNFbnRyeT4KICAgICAgIDxuYW1lPlVzZXJkZWZOYW1lPC9uYW1lPgogICAgICAgPGZsYWdzPjEzMTk3MDwvZmxhZ3M+CiAgICAgICA8dmFsdWUgdHlwZT0iMyI+PC92YWx1ZT4KICAgICAgPC9CYXNpY0VudHJ5PgogICAgIDwvQmFzaWNFbnRyeT4KICAgICA8QmFzaWNFbnRyeT4KICAgICAgPG5hbWU+V2lkdGg8L25hbWU+CiAgICAgIDxmbGFncz4xMzE0NTg8L2ZsYWdzPgogICAgICA8dmFsdWUgdHlwZT0iMSI+MTwvdmFsdWU+CiAgICAgIDxCYXNpY0VudHJ5PgogICAgICAgPG5hbWU+VXNlcmRlZk5hbWU8L25hbWU+CiAgICAgICA8ZmxhZ3M+MTMxOTcwPC9mbGFncz4KICAgICAgIDx2YWx1ZSB0eXBlPSIzIj48L3ZhbHVlPgogICAgICA8L0Jhc2ljRW50cnk+CiAgICAgPC9CYXNpY0VudHJ5PgogICAgPC9CYXNpY0VudHJ5PgogICAgPEJhc2ljRW50cnk+CiAgICAgPG5hbWU+VjI8L25hbWU+CiAgICAgPGZsYWdzPjEzMTIwMjwvZmxhZ3M+CiAgICAgPEJhc2ljRW50cnk+CiAgICAgIDxuYW1lPkFyZWE8L25hbWU+CiAgICAgIDxmbGFncz4xMzE0NTg8L2ZsYWdzPgogICAgICA8dmFsdWUgdHlwZT0iMSI+MTwvdmFsdWU+CiAgICAgIDxCYXNpY0VudHJ5PgogICAgICAgPG5hbWU+VXNlcmRlZk5hbWU8L25hbWU+CiAgICAgICA8ZmxhZ3M+MTMxOTcwPC9mbGFncz4KICAgICAgIDx2YWx1ZSB0eXBlPSIzIj48L3ZhbHVlPgogICAgICA8L0Jhc2ljRW50cnk+CiAgICAgPC9CYXNpY0VudHJ5PgogICAgIDxCYXNpY0VudHJ5PgogICAgICA8bmFtZT5IZWlnaHQ8L25hbWU+CiAgICAgIDxmbGFncz4xMzE0NTg8L2ZsYWdzPgogICAgICA8dmFsdWUgdHlwZT0iMSI+MTwvdmFsdWU+CiAgICAgIDxCYXNpY0VudHJ5PgogICAgICAgPG5hbWU+VXNlcmRlZk5hbWU8L25hbWU+CiAgICAgICA8ZmxhZ3M+MTMxOTcwPC9mbGFncz4KICAgICAgIDx2YWx1ZSB0eXBlPSIzIj48L3ZhbHVlPgogICAgICA8L0Jhc2ljRW50cnk+CiAgICAgPC9CYXNpY0VudHJ5PgogICAgIDxCYXNpY0VudHJ5PgogICAgICA8bmFtZT5XaWR0aDwvbmFtZT4KICAgICAgPGZsYWdzPjEzMTQ1ODwvZmxhZ3M+CiAgICAgIDx2YWx1ZSB0eXBlPSIxIj4xPC92YWx1ZT4KICAgICAgPEJhc2ljRW50cnk+CiAgICAgICA8bmFtZT5Vc2VyZGVmTmFtZTwvbmFtZT4KICAgICAgIDxmbGFncz4xMzE5NzA8L2ZsYWdzPgogICAgICAgPHZhbHVlIHR5cGU9IjMiPjwvdmFsdWU+CiAgICAgIDwvQmFzaWNFbnRyeT4KICAgICA8L0Jhc2ljRW50cnk+CiAgICA8L0Jhc2ljRW50cnk+CiAgICA8QmFzaWNFbnRyeT4KICAgICA8bmFtZT5CMTwvbmFtZT4KICAgICA8ZmxhZ3M+MTMxMjAyPC9mbGFncz4KICAgICA8QmFzaWNFbnRyeT4KICAgICAgPG5hbWU+QXJlYTwvbmFtZT4KICAgICAgPGZsYWdzPjEzMTQ1ODwvZmxhZ3M+CiAgICAgIDx2YWx1ZSB0eXBlPSIxIj4xPC92YWx1ZT4KICAgICAgPEJhc2ljRW50cnk+CiAgICAgICA8bmFtZT5Vc2VyZGVmTmFtZTwvbmFtZT4KICAgICAgIDxmbGFncz4xMzE5NzA8L2ZsYWdzPgogICAgICAgPHZhbHVlIHR5cGU9IjMiPjwvdmFsdWU+CiAgICAgIDwvQmFzaWNFbnRyeT4KICAgICA8L0Jhc2ljRW50cnk+CiAgICAgPEJhc2ljRW50cnk+CiAgICAgIDxuYW1lPkhlaWdodDwvbmFtZT4KICAgICAgPGZsYWdzPjEzMTQ1ODwvZmxhZ3M+CiAgICAgIDx2YWx1ZSB0eXBlPSIxIj4xPC92YWx1ZT4KICAgICAgPEJhc2ljRW50cnk+CiAgICAgICA8bmFtZT5Vc2VyZGVmTmFtZTwvbmFtZT4KICAgICAgIDxmbGFncz4xMzE5NzA8L2ZsYWdzPgogICAgICAgPHZhbHVlIHR5cGU9IjMiPjwvdmFsdWU+CiAgICAgIDwvQmFzaWNFbnRyeT4KICAgICA8L0Jhc2ljRW50cnk+CiAgICAgPEJhc2ljRW50cnk+CiAgICAgIDxuYW1lPldpZHRoPC9uYW1lPgogICAgICA8ZmxhZ3M+MTMxNDU4PC9mbGFncz4KICAgICAgPHZhbHVlIHR5cGU9IjEiPjE8L3ZhbHVlPgogICAgICA8QmFzaWNFbnRyeT4KICAgICAgIDxuYW1lPlVzZXJkZWZOYW1lPC9uYW1lPgogICAgICAgPGZsYWdzPjEzMTk3MDwvZmxhZ3M+CiAgICAgICA8dmFsdWUgdHlwZT0iMyI+PC92YWx1ZT4KICAgICAgPC9CYXNpY0VudHJ5PgogICAgIDwvQmFzaWNFbnRyeT4KICAgIDwvQmFzaWNFbnRyeT4KICAgIDxCYXNpY0VudHJ5PgogICAgIDxuYW1lPkIyPC9uYW1lPgogICAgIDxmbGFncz4xMzEyMDI8L2ZsYWdzPgogICAgIDxCYXNpY0VudHJ5PgogICAgICA8bmFtZT5BcmVhPC9uYW1lPgogICAgICA8ZmxhZ3M+MTMxNDU4PC9mbGFncz4KICAgICAgPHZhbHVlIHR5cGU9IjEiPjE8L3ZhbHVlPgogICAgICA8QmFzaWNFbnRyeT4KICAgICAgIDxuYW1lPlVzZXJkZWZOYW1lPC9uYW1lPgogICAgICAgPGZsYWdzPjEzMTk3MDwvZmxhZ3M+CiAgICAgICA8dmFsdWUgdHlwZT0iMyI+PC92YWx1ZT4KICAgICAgPC9CYXNpY0VudHJ5PgogICAgIDwvQmFzaWNFbnRyeT4KICAgICA8QmFzaWNFbnRyeT4KICAgICAgPG5hbWU+SGVpZ2h0PC9uYW1lPgogICAgICA8ZmxhZ3M+MTMxNDU4PC9mbGFncz4KICAgICAgPHZhbHVlIHR5cGU9IjEiPjE8L3ZhbHVlPgogICAgICA8QmFzaWNFbnRyeT4KICAgICAgIDxuYW1lPlVzZXJkZWZOYW1lPC9uYW1lPgogICAgICAgPGZsYWdzPjEzMTk3MDwvZmxhZ3M+CiAgICAgICA8dmFsdWUgdHlwZT0iMyI+PC92YWx1ZT4KICAgICAgPC9CYXNpY0VudHJ5PgogICAgIDwvQmFzaWNFbnRyeT4KICAgICA8QmFzaWNFbnRyeT4KICAgICAgPG5hbWU+V2lkdGg8L25hbWU+CiAgICAgIDxmbGFncz4xMzE0NTg8L2ZsYWdzPgogICAgICA8dmFsdWUgdHlwZT0iMSI+MTwvdmFsdWU+CiAgICAgIDxCYXNpY0VudHJ5PgogICAgICAgPG5hbWU+VXNlcmRlZk5hbWU8L25hbWU+CiAgICAgICA8ZmxhZ3M+MTMxOTcwPC9mbGFncz4KICAgICAgIDx2YWx1ZSB0eXBlPSIzIj48L3ZhbHVlPgogICAgICA8L0Jhc2ljRW50cnk+CiAgICAgPC9CYXNpY0VudHJ5PgogICAgPC9CYXNpY0VudHJ5PgogICAgPEJhc2ljRW50cnk+CiAgICAgPG5hbWU+QjM8L25hbWU+CiAgICAgPGZsYWdzPjEzMTIwMjwvZmxhZ3M+CiAgICAgPEJhc2ljRW50cnk+CiAgICAgIDxuYW1lPkFyZWE8L25hbWU+CiAgICAgIDxmbGFncz4xMzE0NTg8L2ZsYWdzPgogICAgICA8dmFsdWUgdHlwZT0iMSI+MTwvdmFsdWU+CiAgICAgIDxCYXNpY0VudHJ5PgogICAgICAgPG5hbWU+VXNlcmRlZk5hbWU8L25hbWU+CiAgICAgICA8ZmxhZ3M+MTMxOTcwPC9mbGFncz4KICAgICAgIDx2YWx1ZSB0eXBlPSIzIj48L3ZhbHVlPgogICAgICA8L0Jhc2ljRW50cnk+CiAgICAgPC9CYXNpY0VudHJ5PgogICAgIDxCYXNpY0VudHJ5PgogICAgICA8bmFtZT5IZWlnaHQ8L25hbWU+CiAgICAgIDxmbGFncz4xMzE0NTg8L2ZsYWdzPgogICAgICA8dmFsdWUgdHlwZT0iMSI+MTwvdmFsdWU+CiAgICAgIDxCYXNpY0VudHJ5PgogICAgICAgPG5hbWU+VXNlcmRlZk5hbWU8L25hbWU+CiAgICAgICA8ZmxhZ3M+MTMxOTcwPC9mbGFncz4KICAgICAgIDx2YWx1ZSB0eXBlPSIzIj48L3ZhbHVlPgogICAgICA8L0Jhc2ljRW50cnk+CiAgICAgPC9CYXNpY0VudHJ5PgogICAgIDxCYXNpY0VudHJ5PgogICAgICA8bmFtZT5XaWR0aDwvbmFtZT4KICAgICAgPGZsYWdzPjEzMTQ1ODwvZmxhZ3M+CiAgICAgIDx2YWx1ZSB0eXBlPSIxIj4xPC92YWx1ZT4KICAgICAgPEJhc2ljRW50cnk+CiAgICAgICA8bmFtZT5Vc2VyZGVmTmFtZTwvbmFtZT4KICAgICAgIDxmbGFncz4xMzE5NzA8L2ZsYWdzPgogICAgICAgPHZhbHVlIHR5cGU9IjMiPjwvdmFsdWU+CiAgICAgIDwvQmFzaWNFbnRyeT4KICAgICA8L0Jhc2ljRW50cnk+CiAgICA8L0Jhc2ljRW50cnk+CiAgICA8QmFzaWNFbnRyeT4KICAgICA8bmFtZT5CNDwvbmFtZT4KICAgICA8ZmxhZ3M+MTMxMjAyPC9mbGFncz4KICAgICA8QmFzaWNFbnRyeT4KICAgICAgPG5hbWU+QXJlYTwvbmFtZT4KICAgICAgPGZsYWdzPjEzMTQ1ODwvZmxhZ3M+CiAgICAgIDx2YWx1ZSB0eXBlPSIxIj4xPC92YWx1ZT4KICAgICAgPEJhc2ljRW50cnk+CiAgICAgICA8bmFtZT5Vc2VyZGVmTmFtZTwvbmFtZT4KICAgICAgIDxmbGFncz4xMzE5NzA8L2ZsYWdzPgogICAgICAgPHZhbHVlIHR5cGU9IjMiPjwvdmFsdWU+CiAgICAgIDwvQmFzaWNFbnRyeT4KICAgICA8L0Jhc2ljRW50cnk+CiAgICAgPEJhc2ljRW50cnk+CiAgICAgIDxuYW1lPkhlaWdodDwvbmFtZT4KICAgICAgPGZsYWdzPjEzMTQ1ODwvZmxhZ3M+CiAgICAgIDx2YWx1ZSB0eXBlPSIxIj4xPC92YWx1ZT4KICAgICAgPEJhc2ljRW50cnk+CiAgICAgICA8bmFtZT5Vc2VyZGVmTmFtZTwvbmFtZT4KICAgICAgIDxmbGFncz4xMzE5NzA8L2ZsYWdzPgogICAgICAgPHZhbHVlIHR5cGU9IjMiPjwvdmFsdWU+CiAgICAgIDwvQmFzaWNFbnRyeT4KICAgICA8L0Jhc2ljRW50cnk+CiAgICAgPEJhc2ljRW50cnk+CiAgICAgIDxuYW1lPldpZHRoPC9uYW1lPgogICAgICA8ZmxhZ3M+MTMxNDU4PC9mbGFncz4KICAgICAgPHZhbHVlIHR5cGU9IjEiPjE8L3ZhbHVlPgogICAgICA8QmFzaWNFbnRyeT4KICAgICAgIDxuYW1lPlVzZXJkZWZOYW1lPC9uYW1lPgogICAgICAgPGZsYWdzPjEzMTk3MDwvZmxhZ3M+CiAgICAgICA8dmFsdWUgdHlwZT0iMyI+PC92YWx1ZT4KICAgICAgPC9CYXNpY0VudHJ5PgogICAgIDwvQmFzaWNFbnRyeT4KICAgIDwvQmFzaWNFbnRyeT4KICAgIDxCYXNpY0VudHJ5PgogICAgIDxuYW1lPlIxPC9uYW1lPgogICAgIDxmbGFncz4xMzEyMDI8L2ZsYWdzPgogICAgIDxCYXNpY0VudHJ5PgogICAgICA8bmFtZT5BcmVhPC9uYW1lPgogICAgICA8ZmxhZ3M+MTMxNDU4PC9mbGFncz4KICAgICAgPHZhbHVlIHR5cGU9IjEiPjE8L3ZhbHVlPgogICAgICA8QmFzaWNFbnRyeT4KICAgICAgIDxuYW1lPlVzZXJkZWZOYW1lPC9uYW1lPgogICAgICAgPGZsYWdzPjEzMTk3MDwvZmxhZ3M+CiAgICAgICA8dmFsdWUgdHlwZT0iMyI+PC92YWx1ZT4KICAgICAgPC9CYXNpY0VudHJ5PgogICAgIDwvQmFzaWNFbnRyeT4KICAgICA8QmFzaWNFbnRyeT4KICAgICAgPG5hbWU+SGVpZ2h0PC9uYW1lPgogICAgICA8ZmxhZ3M+MTMxNDU4PC9mbGFncz4KICAgICAgPHZhbHVlIHR5cGU9IjEiPjE8L3ZhbHVlPgogICAgICA8QmFzaWNFbnRyeT4KICAgICAgIDxuYW1lPlVzZXJkZWZOYW1lPC9uYW1lPgogICAgICAgPGZsYWdzPjEzMTk3MDwvZmxhZ3M+CiAgICAgICA8dmFsdWUgdHlwZT0iMyI+PC92YWx1ZT4KICAgICAgPC9CYXNpY0VudHJ5PgogICAgIDwvQmFzaWNFbnRyeT4KICAgICA8QmFzaWNFbnRyeT4KICAgICAgPG5hbWU+V2lkdGg8L25hbWU+CiAgICAgIDxmbGFncz4xMzE0NTg8L2ZsYWdzPgogICAgICA8dmFsdWUgdHlwZT0iMSI+MTwvdmFsdWU+CiAgICAgIDxCYXNpY0VudHJ5PgogICAgICAgPG5hbWU+VXNlcmRlZk5hbWU8L25hbWU+CiAgICAgICA8ZmxhZ3M+MTMxOTcwPC9mbGFncz4KICAgICAgIDx2YWx1ZSB0eXBlPSIzIj48L3ZhbHVlPgogICAgICA8L0Jhc2ljRW50cnk+CiAgICAgPC9CYXNpY0VudHJ5PgogICAgPC9CYXNpY0VudHJ5PgogICAgPEJhc2ljRW50cnk+CiAgICAgPG5hbWU+UjI8L25hbWU+CiAgICAgPGZsYWdzPjEzMTIwMjwvZmxhZ3M+CiAgICAgPEJhc2ljRW50cnk+CiAgICAgIDxuYW1lPkFyZWE8L25hbWU+CiAgICAgIDxmbGFncz4xMzE0NTg8L2ZsYWdzPgogICAgICA8dmFsdWUgdHlwZT0iMSI+MTwvdmFsdWU+CiAgICAgIDxCYXNpY0VudHJ5PgogICAgICAgPG5hbWU+VXNlcmRlZk5hbWU8L25hbWU+CiAgICAgICA8ZmxhZ3M+MTMxOTcwPC9mbGFncz4KICAgICAgIDx2YWx1ZSB0eXBlPSIzIj48L3ZhbHVlPgogICAgICA8L0Jhc2ljRW50cnk+CiAgICAgPC9CYXNpY0VudHJ5PgogICAgIDxCYXNpY0VudHJ5PgogICAgICA8bmFtZT5IZWlnaHQ8L25hbWU+CiAgICAgIDxmbGFncz4xMzE0NTg8L2ZsYWdzPgogICAgICA8dmFsdWUgdHlwZT0iMSI+MTwvdmFsdWU+CiAgICAgIDxCYXNpY0VudHJ5PgogICAgICAgPG5hbWU+VXNlcmRlZk5hbWU8L25hbWU+CiAgICAgICA8ZmxhZ3M+MTMxOTcwPC9mbGFncz4KICAgICAgIDx2YWx1ZSB0eXBlPSIzIj48L3ZhbHVlPgogICAgICA8L0Jhc2ljRW50cnk+CiAgICAgPC9CYXNpY0VudHJ5PgogICAgIDxCYXNpY0VudHJ5PgogICAgICA8bmFtZT5XaWR0aDwvbmFtZT4KICAgICAgPGZsYWdzPjEzMTQ1ODwvZmxhZ3M+CiAgICAgIDx2YWx1ZSB0eXBlPSIxIj4xPC92YWx1ZT4KICAgICAgPEJhc2ljRW50cnk+CiAgICAgICA8bmFtZT5Vc2VyZGVmTmFtZTwvbmFtZT4KICAgICAgIDxmbGFncz4xMzE5NzA8L2ZsYWdzPgogICAgICAgPHZhbHVlIHR5cGU9IjMiPjwvdmFsdWU+CiAgICAgIDwvQmFzaWNFbnRyeT4KICAgICA8L0Jhc2ljRW50cnk+CiAgICA8L0Jhc2ljRW50cnk+CiAgIDwvQmFzaWNFbnRyeT4KICAgPEJhc2ljRW50cnk+CiAgICA8bmFtZT5MYXNlcnM8L25hbWU+CiAgICA8ZmxhZ3M+MTMxMjAyPC9mbGFncz4KICAgIDxCYXNpY0VudHJ5PgogICAgIDxuYW1lPkJsdWU8L25hbWU+CiAgICAgPGZsYWdzPjEzMTQ1ODwvZmxhZ3M+CiAgICAgPHZhbHVlIHR5cGU9IjEiPjE8L3ZhbHVlPgogICAgPC9CYXNpY0VudHJ5PgogICAgPEJhc2ljRW50cnk+CiAgICAgPG5hbWU+VXY8L25hbWU+CiAgICAgPGZsYWdzPjEzMTQ1ODwvZmxhZ3M+CiAgICAgPHZhbHVlIHR5cGU9IjEiPjE8L3ZhbHVlPgogICAgPC9CYXNpY0VudHJ5PgogICAgPEJhc2ljRW50cnk+CiAgICAgPG5hbWU+UmVkPC9uYW1lPgogICAgIDxmbGFncz4xMzE0NTg8L2ZsYWdzPgogICAgIDx2YWx1ZSB0eXBlPSIxIj4xPC92YWx1ZT4KICAgIDwvQmFzaWNFbnRyeT4KICAgPC9CYXNpY0VudHJ5PgogICA8QmFzaWNFbnRyeT4KICAgIDxuYW1lPkdhaW48L25hbWU+CiAgICA8ZmxhZ3M+MTMxMjAyPC9mbGFncz4KICAgIDxCYXNpY0VudHJ5PgogICAgIDxuYW1lPk1pbjwvbmFtZT4KICAgICA8ZmxhZ3M+MTMxNzE0PC9mbGFncz4KICAgICA8dmFsdWUgdHlwZT0iMiI+MTAwPC92YWx1ZT4KICAgIDwvQmFzaWNFbnRyeT4KICAgIDxCYXNpY0VudHJ5PgogICAgIDxuYW1lPk1heDwvbmFtZT4KICAgICA8ZmxhZ3M+MTMxNzE0PC9mbGFncz4KICAgICA8dmFsdWUgdHlwZT0iMiI+OTk5PC92YWx1ZT4KICAgIDwvQmFzaWNFbnRyeT4KICAgIDxCYXNpY0VudHJ5PgogICAgIDxuYW1lPlByZWNpc2lvbjwvbmFtZT4KICAgICA8ZmxhZ3M+MTMxNzE0PC9mbGFncz4KICAgICA8dmFsdWUgdHlwZT0iMiI+MjwvdmFsdWU+CiAgICA8L0Jhc2ljRW50cnk+CiAgIDwvQmFzaWNFbnRyeT4KICAgPEJhc2ljRW50cnk+CiAgICA8bmFtZT5UcmlnZ2VyPC9uYW1lPgogICAgPGZsYWdzPjEzMTk3MDwvZmxhZ3M+CiAgICA8dmFsdWUgdHlwZT0iMyI+RlNDPC92YWx1ZT4KICAgPC9CYXNpY0VudHJ5PgogICA8QmFzaWNFbnRyeT4KICAgIDxuYW1lPkFyZWFUcmlnZ2VyPC9uYW1lPgogICAgPGZsYWdzPjEzMTQ1ODwvZmxhZ3M+CiAgICA8dmFsdWUgdHlwZT0iMSI+MDwvdmFsdWU+CiAgIDwvQmFzaWNFbnRyeT4KICAgPEJhc2ljRW50cnk+CiAgICA8bmFtZT5TZWNvbmRhcnlUcmlnZ2VyPC9uYW1lPgogICAgPGZsYWdzPjEzMTQ1ODwvZmxhZ3M+CiAgICA8dmFsdWUgdHlwZT0iMSI+MTwvdmFsdWU+CiAgICA8QmFzaWNFbnRyeT4KICAgICA8bmFtZT5DaGFubmVsPC9uYW1lPgogICAgIDxmbGFncz4xMzE5NzA8L2ZsYWdzPgogICAgIDx2YWx1ZSB0eXBlPSIzIj5GU0M8L3ZhbHVlPgogICAgPC9CYXNpY0VudHJ5PgogICAgPEJhc2ljRW50cnk+CiAgICAgPG5hbWU+VmFsdWU8L25hbWU+CiAgICAgPGZsYWdzPjEzMTcxNDwvZmxhZ3M+CiAgICAgPHZhbHVlIHR5cGU9IjIiPjEyNTgyPC92YWx1ZT4KICAgIDwvQmFzaWNFbnRyeT4KICAgPC9CYXNpY0VudHJ5PgogICA8QmFzaWNFbnRyeT4KICAgIDxuYW1lPkJMQzwvbmFtZT4KICAgIDxmbGFncz4xMzE0NTg8L2ZsYWdzPgogICAgPHZhbHVlIHR5cGU9IjEiPjE8L3ZhbHVlPgogICA8L0Jhc2ljRW50cnk+CiAgIDxCYXNpY0VudHJ5PgogICAgPG5hbWU+U2NvcGVNb2RlPC9uYW1lPgogICAgPGZsYWdzPjEzMTcxNDwvZmxhZ3M+CiAgICA8dmFsdWUgdHlwZT0iMiI+MDwvdmFsdWU+CiAgICA8QmFzaWNFbnRyeT4KICAgICA8bmFtZT5MZW5ndGg8L25hbWU+CiAgICAgPGZsYWdzPjEzMTcxNDwvZmxhZ3M+CiAgICAgPHZhbHVlIHR5cGU9IjIiPjY0PC92YWx1ZT4KICAgIDwvQmFzaWNFbnRyeT4KICAgIDxCYXNpY0VudHJ5PgogICAgIDxuYW1lPlNhbXBsZVR5cGVJZDE8L25hbWU+CiAgICAgPGZsYWdzPjEzMTcxNDwvZmxhZ3M+CiAgICAgPHZhbHVlIHR5cGU9IjIiPjA8L3ZhbHVlPgogICAgPC9CYXNpY0VudHJ5PgogICAgPEJhc2ljRW50cnk+CiAgICAgPG5hbWU+U2FtcGxlVHlwZUlkMjwvbmFtZT4KICAgICA8ZmxhZ3M+MTMxNzE0PC9mbGFncz4KICAgICA8dmFsdWUgdHlwZT0iMiI+MjwvdmFsdWU+CiAgICA8L0Jhc2ljRW50cnk+CiAgIDwvQmFzaWNFbnRyeT4KICAgPEJhc2ljRW50cnk+CiAgICA8bmFtZT5GcGdhQ3RybFNldDwvbmFtZT4KICAgIDxmbGFncz4xMzE3MTQ8L2ZsYWdzPgogICAgPHZhbHVlIHR5cGU9IjIiPjE8L3ZhbHVlPgogICA8L0Jhc2ljRW50cnk+CiAgIDxCYXNpY0VudHJ5PgogICAgPG5hbWU+Q29uZmlndXJhdGlvbjwvbmFtZT4KICAgIDxmbGFncz4xMzE5NzA8L2ZsYWdzPgogICAgPHZhbHVlIHR5cGU9IjMiPkZMODwvdmFsdWU+CiAgIDwvQmFzaWNFbnRyeT4KICA8L0Jhc2ljRW50cnk+CiAgPEJhc2ljRW50cnk+CiAgIDxuYW1lPkNvbXBlbnNhdGlvbjwvbmFtZT4KICAgPGZsYWdzPjEzMTIwMjwvZmxhZ3M+CiAgIDxCYXNpY0VudHJ5PgogICAgPG5hbWU+TWF0cml4PC9uYW1lPgogICAgPGZsYWdzPjEzMTk3MDwvZmxhZ3M+CiAgICA8dmFsdWUgdHlwZT0iMyI+MQowCjAKMAowCjAKMAowCjAKMQowCjAKMAowCjAKMAowCjAKMQowCjAKMAowCjAKMAowCjAKMQowCjAKMAowCjAKMAowCjAKMQowCjAKMAowCjAKMAowCjAKMQowCjAKMAowCjAKMAowCjAKMQowCjAKMAowCjAKMAowCjAKMTwvdmFsdWU+CiAgIDwvQmFzaWNFbnRyeT4KICAgPEJhc2ljRW50cnk+CiAgICA8bmFtZT5BY3RpdmU8L25hbWU+CiAgICA8ZmxhZ3M+MTMxNzE0PC9mbGFncz4KICAgIDx2YWx1ZSB0eXBlPSIyIj4wPC92YWx1ZT4KICAgPC9CYXNpY0VudHJ5PgogIDwvQmFzaWNFbnRyeT4KIDwvQmFzaWNFbnRyeT4KIDxCYXNpY0VudHJ5PgogIDxuYW1lPlZhbGlkaXR5S2V5PC9uYW1lPgogIDxmbGFncz4xMzI3Mzg8L2ZsYWdzPgogIDx2YWx1ZSB0eXBlPSI2IiBzaXplPSIxMTIiPgpOd0F6QURjQU5BQmhBR0VBTkFBM0FESUFNZ0E1QURFQU1BQXpBR0VBTXdCZkFEQUFNQUF3QURBQVh3QXlBQzRBCk1RQXhBQzRBTVFBNEFERUFOd0F1QURFQU9RQTJBRElBTXdCZkFFMEFZUUJqQUhNQVVRQjFBR0VBYmdCMEFGOEEKTWdBd0FERUFPQUF4QURFQU1RQTBBQT09PC92YWx1ZT4KIDwvQmFzaWNFbnRyeT4KIDxCYXNpY0VudHJ5PgogIDxuYW1lPkNvbmZpZ1ZlcnNpb248L25hbWU+CiAgPGZsYWdzPjEzMTk3MDwvZmxhZ3M+CiAgPHZhbHVlIHR5cGU9IjMiPjAuNC4yNTwvdmFsdWU+CiA8L0Jhc2ljRW50cnk+CiA8QmFzaWNFbnRyeT4KICA8bmFtZT5GaWxlVHlwZTwvbmFtZT4KICA8ZmxhZ3M+MTMxOTcwPC9mbGFncz4KICA8dmFsdWUgdHlwZT0iMyI+RGV2aWNlPC92YWx1ZT4KIDwvQmFzaWNFbnRyeT4KIDxCYXNpY0VudHJ5PgogIDxuYW1lPkNoZWNrc3VtPC9uYW1lPgogIDxmbGFncz4xMzE4NDI8L2ZsYWdzPgogIDx2YWx1ZSB0eXBlPSIzIj5kMTRkMWUwNGJjMjY3YjhhMjBhZmQ1YzYwZDRhNGU2NjwvdmFsdWU+CiA8L0Jhc2ljRW50cnk+CjwvQmFzaWNFbnRyeT4K/@MB_ANALYSIS/PEJhc2ljRW50cnk+CiA8bmFtZT5Tb2Z0d2FyZTwvbmFtZT4KIDxmbGFncz42NTY2NjwvZmxhZ3M+CiA8QmFzaWNFbnRyeT4KICA8bmFtZT5WYWxpZGl0eUtleTwvbmFtZT4KICA8ZmxhZ3M+NjcyMDI8L2ZsYWdzPgogIDx2YWx1ZSB0eXBlPSI2IiBzaXplPSIxMTIiPgpOd0F6QURjQU5BQmhBR0VBTkFBM0FESUFNZ0E1QURFQU1BQXpBR0VBTXdCZkFEQUFNQUF3QURBQVh3QXlBQzRBCk1RQXhBQzRBTVFBNEFERUFOd0F1QURFQU9RQTJBRElBTXdCZkFFMEFZUUJqQUhNQVVRQjFBR0VBYmdCMEFGOEEKTWdBd0FERUFPQUF4QURFQU1RQTBBQT09PC92YWx1ZT4KIDwvQmFzaWNFbnRyeT4KIDxCYXNpY0VudHJ5PgogIDxuYW1lPkNvbmZpZ1ZlcnNpb248L25hbWU+CiAgPGZsYWdzPjY2NDM0PC9mbGFncz4KICA8dmFsdWUgdHlwZT0iMyI+MC40LjI1PC92YWx1ZT4KIDwvQmFzaWNFbnRyeT4KIDxCYXNpY0VudHJ5PgogIDxuYW1lPkFuYWx5c2lzPC9uYW1lPgogIDxmbGFncz42NTY2NjwvZmxhZ3M+CiAgPEJhc2ljRW50cnk+CiAgIDxuYW1lPlZhcnM8L25hbWU+CiAgIDxmbGFncz42NTY2NjwvZmxhZ3M+CiAgIDxCYXNpY0VudHJ5PgogICAgPG5hbWU+MTwvbmFtZT4KICAgIDxmbGFncz42NTY2NjwvZmxhZ3M+CiAgICA8QmFzaWNFbnRyeT4KICAgICA8bmFtZT5TYW1wbGVzPC9uYW1lPgogICAgIDxmbGFncz42NTY2NjwvZmxhZ3M+CiAgICAgPEJhc2ljRW50cnk+CiAgICAgIDxuYW1lPlAxPC9uYW1lPgogICAgICA8ZmxhZ3M+NjYxNzg8L2ZsYWdzPgogICAgICA8dmFsdWUgdHlwZT0iMiI+MTg3PC92YWx1ZT4KICAgICAgPEJhc2ljRW50cnk+CiAgICAgICA8bmFtZT5TYW1wbGVzPC9uYW1lPgogICAgICAgPGZsYWdzPjY1NjY2PC9mbGFncz4KICAgICAgIDxCYXNpY0VudHJ5PgogICAgICAgIDxuYW1lPlAyPC9uYW1lPgogICAgICAgIDxmbGFncz42NjE3ODwvZmxhZ3M+CiAgICAgICAgPHZhbHVlIHR5cGU9IjIiPjE4ODwvdmFsdWU+CiAgICAgICAgPEJhc2ljRW50cnk+CiAgICAgICAgIDxuYW1lPlNhbXBsZXM8L25hbWU+CiAgICAgICAgIDxmbGFncz42NTY2NjwvZmxhZ3M+CiAgICAgICAgIDxCYXNpY0VudHJ5PgogICAgICAgICAgPG5hbWU+UDM8L25hbWU+CiAgICAgICAgICA8ZmxhZ3M+NjYxNzg8L2ZsYWdzPgogICAgICAgICAgPHZhbHVlIHR5cGU9IjIiPjE4OTwvdmFsdWU+CiAgICAgICAgIDwvQmFzaWNFbnRyeT4KICAgICAgICAgPEJhc2ljRW50cnk+CiAgICAgICAgICA8bmFtZT5MUjM8L25hbWU+CiAgICAgICAgICA8ZmxhZ3M+NjYxNzg8L2ZsYWdzPgogICAgICAgICAgPHZhbHVlIHR5cGU9IjIiPjA8L3ZhbHVlPgogICAgICAgICA8L0Jhc2ljRW50cnk+CiAgICAgICAgIDxCYXNpY0VudHJ5PgogICAgICAgICAgPG5hbWU+VVIzPC9uYW1lPgogICAgICAgICAgPGZsYWdzPjY2MTc4PC9mbGFncz4KICAgICAgICAgIDx2YWx1ZSB0eXBlPSIyIj4wPC92YWx1ZT4KICAgICAgICAgPC9CYXNpY0VudHJ5PgogICAgICAgICA8QmFzaWNFbnRyeT4KICAgICAgICAgIDxuYW1lPlVMMzwvbmFtZT4KICAgICAgICAgIDxmbGFncz42NjE3ODwvZmxhZ3M+CiAgICAgICAgICA8dmFsdWUgdHlwZT0iMiI+MDwvdmFsdWU+CiAgICAgICAgIDwvQmFzaWNFbnRyeT4KICAgICAgICAgPEJhc2ljRW50cnk+CiAgICAgICAgICA8bmFtZT5MTDM8L25hbWU+CiAgICAgICAgICA8ZmxhZ3M+NjYxNzg8L2ZsYWdzPgogICAgICAgICAgPHZhbHVlIHR5cGU9IjIiPjA8L3ZhbHVlPgogICAgICAgICA8L0Jhc2ljRW50cnk+CiAgICAgICAgPC9CYXNpY0VudHJ5PgogICAgICAgPC9CYXNpY0VudHJ5PgogICAgICA8L0Jhc2ljRW50cnk+CiAgICAgPC9CYXNpY0VudHJ5PgogICAgPC9CYXNpY0VudHJ5PgogICA8L0Jhc2ljRW50cnk+CiAgPC9CYXNpY0VudHJ5PgogPC9CYXNpY0VudHJ5PgogPEJhc2ljRW50cnk+CiAgPG5hbWU+V2luZG93czwvbmFtZT4KICA8ZmxhZ3M+NjU2NjY8L2ZsYWdzPgogIDxCYXNpY0VudHJ5PgogICA8bmFtZT52aWV3NHQgMzwvbmFtZT4KICAgPGZsYWdzPjY2NDM0PC9mbGFncz4KICAgPHZhbHVlIHR5cGU9IjMiPldpbmRvdzwvdmFsdWU+CiAgIDxCYXNpY0VudHJ5PgogICAgPG5hbWU+UGFnZXM8L25hbWU+CiAgICA8ZmxhZ3M+NjY0MzQ8L2ZsYWdzPgogICAgPHZhbHVlIHR5cGU9IjMiPlBhZ2UxPC92YWx1ZT4KICAgIDxCYXNpY0VudHJ5PgogICAgIDxuYW1lPlBhZ2UxPC9uYW1lPgogICAgIDxmbGFncz42NTY2NjwvZmxhZ3M+CiAgICAgPEJhc2ljRW50cnk+CiAgICAgIDxuYW1lPldpZGdldHM8L25hbWU+CiAgICAgIDxmbGFncz42NjQzNDwvZmxhZ3M+CiAgICAgIDx2YWx1ZSB0eXBlPSIzIj5wbG90MjwvdmFsdWU+CiAgICAgIDxCYXNpY0VudHJ5PgogICAgICAgPG5hbWU+UGFnZU5vPC9uYW1lPgogICAgICAgPGZsYWdzPjY2NDM0PC9mbGFncz4KICAgICAgIDx2YWx1ZSB0eXBlPSIzIj5UZXh0PC92YWx1ZT4KICAgICAgIDxCYXNpY0VudHJ5PgogICAgICAgIDxuYW1lPldpZGdldFNpemU8L25hbWU+CiAgICAgICAgPGZsYWdzPjY1NjY2PC9mbGFncz4KICAgICAgICA8QmFzaWNFbnRyeT4KICAgICAgICAgPG5hbWU+V2lkdGg8L25hbWU+CiAgICAgICAgIDxmbGFncz42NjE3ODwvZmxhZ3M+CiAgICAgICAgIDx2YWx1ZSB0eXBlPSIyIj4xMDI0PC92YWx1ZT4KICAgICAgICA8L0Jhc2ljRW50cnk+CiAgICAgICAgPEJhc2ljRW50cnk+CiAgICAgICAgIDxuYW1lPkhlaWdodDwvbmFtZT4KICAgICAgICAgPGZsYWdzPjY2MTc4PC9mbGFncz4KICAgICAgICAgPHZhbHVlIHR5cGU9IjIiPjE1PC92YWx1ZT4KICAgICAgICA8L0Jhc2ljRW50cnk+CiAgICAgICA8L0Jhc2ljRW50cnk+CiAgICAgICA8QmFzaWNFbnRyeT4KICAgICAgICA8bmFtZT5XaWRnZXRQb3M8L25hbWU+CiAgICAgICAgPGZsYWdzPjY1NjY2PC9mbGFncz4KICAgICAgICA8QmFzaWNFbnRyeT4KICAgICAgICAgPG5hbWU+WDwvbmFtZT4KICAgICAgICAgPGZsYWdzPjY2MTc4PC9mbGFncz4KICAgICAgICAgPHZhbHVlIHR5cGU9IjIiPjM8L3ZhbHVlPgogICAgICAgIDwvQmFzaWNFbnRyeT4KICAgICAgICA8QmFzaWNFbnRyeT4KICAgICAgICAgPG5hbWU+WTwvbmFtZT4KICAgICAgICAgPGZsYWdzPjY2MTc4PC9mbGFncz4KICAgICAgICAgPHZhbHVlIHR5cGU9IjIiPjM8L3ZhbHVlPgogICAgICAgIDwvQmFzaWNFbnRyeT4KICAgICAgIDwvQmFzaWNFbnRyeT4KICAgICAgIDxCYXNpY0VudHJ5PgogICAgICAgIDxuYW1lPlRleHRWYWx1ZTwvbmFtZT4KICAgICAgICA8ZmxhZ3M+NjY0MzQ8L2ZsYWdzPgogICAgICAgIDx2YWx1ZSB0eXBlPSIzIj4mbHQ7YiZndDsxLzEmbHQ7L2ImZ3Q7PC92YWx1ZT4KICAgICAgIDwvQmFzaWNFbnRyeT4KICAgICAgPC9CYXNpY0VudHJ5PgogICAgICA8QmFzaWNFbnRyeT4KICAgICAgIDxuYW1lPnBsb3QwPC9uYW1lPgogICAgICAgPGZsYWdzPjY2NDM0PC9mbGFncz4KICAgICAgIDx2YWx1ZSB0eXBlPSIzIj5QbG90PC92YWx1ZT4KICAgICAgIDxCYXNpY0VudHJ5PgogICAgICAgIDxuYW1lPlZpZXdGZWF0dXJlczwvbmFtZT4KICAgICAgICA8ZmxhZ3M+NjY0MzQ8L2ZsYWdzPgogICAgICAgIDx2YWx1ZSB0eXBlPSIzIj5GU0MtQQpTU0MtQTwvdmFsdWU+CiAgICAgICA8L0Jhc2ljRW50cnk+CiAgICAgICA8QmFzaWNFbnRyeT4KICAgICAgICA8bmFtZT5WaWV3TXVsdGlMYXllcjwvbmFtZT4KICAgICAgICA8ZmxhZ3M+NjU5MjI8L2ZsYWdzPgogICAgICAgIDx2YWx1ZSB0eXBlPSIxIj4wPC92YWx1ZT4KICAgICAgIDwvQmFzaWNFbnRyeT4KICAgICAgIDxCYXNpY0VudHJ5PgogICAgICAgIDxuYW1lPlZpZXdTb3VyY2U8L25hbWU+CiAgICAgICAgPGZsYWdzPjY2NDM0PC9mbGFncz4KICAgICAgICA8dmFsdWUgdHlwZT0iMyI+MTpsaXZlPC92YWx1ZT4KICAgICAgIDwvQmFzaWNFbnRyeT4KICAgICAgIDxCYXNpY0VudHJ5PgogICAgICAgIDxuYW1lPlZpZXdQb3B1bGF0aW9uczwvbmFtZT4KICAgICAgICA8ZmxhZ3M+NjY0MzQ8L2ZsYWdzPgogICAgICAgIDx2YWx1ZSB0eXBlPSIzIj4xOmxpdmU8L3ZhbHVlPgogICAgICAgPC9CYXNpY0VudHJ5PgogICAgICAgPEJhc2ljRW50cnk+CiAgICAgICAgPG5hbWU+Vmlld01vZGU8L25hbWU+CiAgICAgICAgPGZsYWdzPjY2MTc4PC9mbGFncz4KICAgICAgICA8dmFsdWUgdHlwZT0iMiI+MDwvdmFsdWU+CiAgICAgICA8L0Jhc2ljRW50cnk+CiAgICAgICA8QmFzaWNFbnRyeT4KICAgICAgICA8bmFtZT5WaWV3QXhlczwvbmFtZT4KICAgICAgICA8ZmxhZ3M+NjY0MzQ8L2ZsYWdzPgogICAgICAgIDx2YWx1ZSB0eXBlPSIzIj5BcyBhY3F1aXJlZApBcyBhY3F1aXJlZDwvdmFsdWU+CiAgICAgICA8L0Jhc2ljRW50cnk+CiAgICAgICA8QmFzaWNFbnRyeT4KICAgICAgICA8bmFtZT5WaWV3Wm9vbTwvbmFtZT4KICAgICAgICA8ZmxhZ3M+NjY0MzQ8L2ZsYWdzPgogICAgICAgIDx2YWx1ZSB0eXBlPSIzIj4wLjAsMS4wCjAuMCwxLjA8L3ZhbHVlPgogICAgICAgPC9CYXNpY0VudHJ5PgogICAgICAgPEJhc2ljRW50cnk+CiAgICAgICAgPG5hbWU+Vmlld0hpZGVSZWdpb25zPC9uYW1lPgogICAgICAgIDxmbGFncz42NjE3ODwvZmxhZ3M+CiAgICAgICAgPHZhbHVlIHR5cGU9IjIiPjA8L3ZhbHVlPgogICAgICAgPC9CYXNpY0VudHJ5PgogICAgICAgPEJhc2ljRW50cnk+CiAgICAgICAgPG5hbWU+SGlzdG9ncmFtVXNlT3ZlcmxheTwvbmFtZT4KICAgICAgICA8ZmxhZ3M+NjYxNzg8L2ZsYWdzPgogICAgICAgIDx2YWx1ZSB0eXBlPSIyIj4wPC92YWx1ZT4KICAgICAgIDwvQmFzaWNFbnRyeT4KICAgICAgIDxCYXNpY0VudHJ5PgogICAgICAgIDxuYW1lPkhpc3RvZ3JhbU92ZXJsYXk8L25hbWU+CiAgICAgICAgPGZsYWdzPjY2NDM0PC9mbGFncz4KICAgICAgICA8dmFsdWUgdHlwZT0iMyI+CgoKCgoKCgoKPC92YWx1ZT4KICAgICAgIDwvQmFzaWNFbnRyeT4KICAgICAgIDxCYXNpY0VudHJ5PgogICAgICAgIDxuYW1lPkhpc3RvZ3JhbU92ZXJsYXlDb2xvcnM8L25hbWU+CiAgICAgICAgPGZsYWdzPjY2NDM0PC9mbGFncz4KICAgICAgICA8dmFsdWUgdHlwZT0iMyI+I2ZmYWE3ZgojZmZhYWZmCiNhYWZmN2YKIzk2ZDhlMQojYWFhYTdmCiNmZjg2NGEKI2ZjNTdmZgojNmJmZjQyCiM0MGJjZmYKI2EyYWEzNDwvdmFsdWU+CiAgICAgICA8L0Jhc2ljRW50cnk+CiAgICAgICA8QmFzaWNFbnRyeT4KICAgICAgICA8bmFtZT5WaWV3RGF0YUVuZDwvbmFtZT4KICAgICAgICA8ZmxhZ3M+NjYxNzg8L2ZsYWdzPgogICAgICAgIDx2YWx1ZSB0eXBlPSIyIj4yMTQ3NDgzNjQ3PC92YWx1ZT4KICAgICAgIDwvQmFzaWNFbnRyeT4KICAgICAgIDxCYXNpY0VudHJ5PgogICAgICAgIDxuYW1lPlZpZXdEYXRhU2tpcDwvbmFtZT4KICAgICAgICA8ZmxhZ3M+NjYxNzg8L2ZsYWdzPgogICAgICAgIDx2YWx1ZSB0eXBlPSIyIj4wPC92YWx1ZT4KICAgICAgIDwvQmFzaWNFbnRyeT4KICAgICAgIDxCYXNpY0VudHJ5PgogICAgICAgIDxuYW1lPlZpZXdEYXRhU3RhcnQ8L25hbWU+CiAgICAgICAgPGZsYWdzPjY2MTc4PC9mbGFncz4KICAgICAgICA8dmFsdWUgdHlwZT0iMiI+MDwvdmFsdWU+CiAgICAgICA8L0Jhc2ljRW50cnk+CiAgICAgICA8QmFzaWNFbnRyeT4KICAgICAgICA8bmFtZT5TY3JpcHRUZXh0PC9uYW1lPgogICAgICAgIDxmbGFncz42NjQzNDwvZmxhZ3M+CiAgICAgICAgPHZhbHVlIHR5cGU9IjMiPkVkaXQgdGV4dCB2aWEgUHJvcGVydGllczwvdmFsdWU+CiAgICAgICAgPEJhc2ljRW50cnk+CiAgICAgICAgIDxuYW1lPlByZWRlZmluZWRTY3JpcHRUZXh0PC9uYW1lPgogICAgICAgICA8ZmxhZ3M+NjY0MzQ8L2ZsYWdzPgogICAgICAgICA8dmFsdWUgdHlwZT0iMyI+PC92YWx1ZT4KICAgICAgICA8L0Jhc2ljRW50cnk+CiAgICAgICA8L0Jhc2ljRW50cnk+CiAgICAgICA8QmFzaWNFbnRyeT4KICAgICAgICA8bmFtZT5TY3JpcHRUZXh0QWxpZ25tZW50PC9uYW1lPgogICAgICAgIDxmbGFncz42NjE3ODwvZmxhZ3M+CiAgICAgICAgPHZhbHVlIHR5cGU9IjIiPjA8L3ZhbHVlPgogICAgICAgPC9CYXNpY0VudHJ5PgogICAgICAgPEJhc2ljRW50cnk+CiAgICAgICAgPG5hbWU+SGlzdG9ncmFtTm9ybWFsaXphdGlvbjwvbmFtZT4KICAgICAgICA8ZmxhZ3M+NjYxNzg8L2ZsYWdzPgogICAgICAgIDx2YWx1ZSB0eXBlPSIyIj4wPC92YWx1ZT4KICAgICAgIDwvQmFzaWNFbnRyeT4KICAgICAgIDxCYXNpY0VudHJ5PgogICAgICAgIDxuYW1lPkhpc3RvZ3JhbVBsb3RNb2RlPC9uYW1lPgogICAgICAgIDxmbGFncz42NjE3ODwvZmxhZ3M+CiAgICAgICAgPHZhbHVlIHR5cGU9IjIiPjA8L3ZhbHVlPgogICAgICAgPC9CYXNpY0VudHJ5PgogICAgICAgPEJhc2ljRW50cnk+CiAgICAgICAgPG5hbWU+SGlzdG9ncmFtU21vb3RoaW5nPC9uYW1lPgogICAgICAgIDxmbGFncz42NjE3ODwvZmxhZ3M+CiAgICAgICAgPHZhbHVlIHR5cGU9IjIiPjA8L3ZhbHVlPgogICAgICAgPC9CYXNpY0VudHJ5PgogICAgICAgPEJhc2ljRW50cnk+CiAgICAgICAgPG5hbWU+U3RhdGlzdGljRmVhdHVyZXM8L25hbWU+CiAgICAgICAgPGZsYWdzPjY2NDM0PC9mbGFncz4KICAgICAgICA8dmFsdWUgdHlwZT0iMyI+RlNDLUEKU1NDLUE8L3ZhbHVlPgogICAgICAgPC9CYXNpY0VudHJ5PgogICAgICAgPEJhc2ljRW50cnk+CiAgICAgICAgPG5hbWU+U3RhdGlzdGljUmVnaW9uRnVuY3M8L25hbWU+CiAgICAgICAgPGZsYWdzPjY2NDM0PC9mbGFncz4KICAgICAgICA8dmFsdWUgdHlwZT0iMyI+UGF0aAolLVQ8L3ZhbHVlPgogICAgICAgPC9CYXNpY0VudHJ5PgogICAgICAgPEJhc2ljRW50cnk+CiAgICAgICAgPG5hbWU+U3RhdGlzdGljRmVhdHVyZUZ1bmNzPC9uYW1lPgogICAgICAgIDxmbGFncz42NjQzNDwvZmxhZ3M+CiAgICAgICAgPHZhbHVlIHR5cGU9IjMiPjwvdmFsdWU+CiAgICAgICA8L0Jhc2ljRW50cnk+CiAgICAgICA8QmFzaWNFbnRyeT4KICAgICAgICA8bmFtZT5TdGF0aXN0aWNTb3VyY2VJbmZvPC9uYW1lPgogICAgICAgIDxmbGFncz42NTkyMjwvZmxhZ3M+CiAgICAgICAgPHZhbHVlIHR5cGU9IjEiPjE8L3ZhbHVlPgogICAgICAgPC9CYXNpY0VudHJ5PgogICAgICAgPEJhc2ljRW50cnk+CiAgICAgICAgPG5hbWU+U3RhdGlzdGljVGFibGU8L25hbWU+CiAgICAgICAgPGZsYWdzPjY1OTIyPC9mbGFncz4KICAgICAgICA8dmFsdWUgdHlwZT0iMSI+MTwvdmFsdWU+CiAgICAgICA8L0Jhc2ljRW50cnk+CiAgICAgICA8QmFzaWNFbnRyeT4KICAgICAgICA8bmFtZT5TdGF0aXN0aWNGZWF0dXJlTmFtZTwvbmFtZT4KICAgICAgICA8ZmxhZ3M+NjYxNzg8L2ZsYWdzPgogICAgICAgIDx2YWx1ZSB0eXBlPSIyIj4wPC92YWx1ZT4KICAgICAgIDwvQmFzaWNFbnRyeT4KICAgICAgIDxCYXNpY0VudHJ5PgogICAgICAgIDxuYW1lPkhlYXRtYXA8L25hbWU+CiAgICAgICAgPGZsYWdzPjY1NjY2PC9mbGFncz4KICAgICAgICA8QmFzaWNFbnRyeT4KICAgICAgICAgPG5hbWU+Q29sb3IxPC9uYW1lPgogICAgICAgICA8ZmxhZ3M+NjY0MzQ8L2ZsYWdzPgogICAgICAgICA8dmFsdWUgdHlwZT0iMyI+I2ZmMDAwMDwvdmFsdWU+CiAgICAgICAgPC9CYXNpY0VudHJ5PgogICAgICAgIDxCYXNpY0VudHJ5PgogICAgICAgICA8bmFtZT5Db2xvcjI8L25hbWU+CiAgICAgICAgIDxmbGFncz42NjQzNDwvZmxhZ3M+CiAgICAgICAgIDx2YWx1ZSB0eXBlPSIzIj4jMDBhYTAwPC92YWx1ZT4KICAgICAgICA8L0Jhc2ljRW50cnk+CiAgICAgICAgPEJhc2ljRW50cnk+CiAgICAgICAgIDxuYW1lPkNvbG9yMzwvbmFtZT4KICAgICAgICAgPGZsYWdzPjY2NDM0PC9mbGFncz4KICAgICAgICAgPHZhbHVlIHR5cGU9IjMiPiNmZmZmMDA8L3ZhbHVlPgogICAgICAgIDwvQmFzaWNFbnRyeT4KICAgICAgICA8QmFzaWNFbnRyeT4KICAgICAgICAgPG5hbWU+Q29sb3I0PC9uYW1lPgogICAgICAgICA8ZmxhZ3M+NjY0MzQ8L2ZsYWdzPgogICAgICAgICA8dmFsdWUgdHlwZT0iMyI+IzMzMzNmZjwvdmFsdWU+CiAgICAgICAgPC9CYXNpY0VudHJ5PgogICAgICAgIDxCYXNpY0VudHJ5PgogICAgICAgICA8bmFtZT5UaHJlc2hvbGQxPC9uYW1lPgogICAgICAgICA8ZmxhZ3M+Njc0NTg8L2ZsYWdzPgogICAgICAgICA8dmFsdWUgdHlwZT0iNyI+MTwvdmFsdWU+CiAgICAgICAgPC9CYXNpY0VudHJ5PgogICAgICAgIDxCYXNpY0VudHJ5PgogICAgICAgICA8bmFtZT5UaHJlc2hvbGQyPC9uYW1lPgogICAgICAgICA8ZmxhZ3M+Njc0NTg8L2ZsYWdzPgogICAgICAgICA8dmFsdWUgdHlwZT0iNyI+MTAwPC92YWx1ZT4KICAgICAgICA8L0Jhc2ljRW50cnk+CiAgICAgICAgPEJhc2ljRW50cnk+CiAgICAgICAgIDxuYW1lPlJlZ2lvbjwvbmFtZT4KICAgICAgICAgPGZsYWdzPjY2NDM0PC9mbGFncz4KICAgICAgICAgPHZhbHVlIHR5cGU9IjMiPmxpdmU8L3ZhbHVlPgogICAgICAgIDwvQmFzaWNFbnRyeT4KICAgICAgICA8QmFzaWNFbnRyeT4KICAgICAgICAgPG5hbWU+UmVnaW9uRnVuY3Rpb248L25hbWU+CiAgICAgICAgIDxmbGFncz42NjQzNDwvZmxhZ3M+CiAgICAgICAgIDx2YWx1ZSB0eXBlPSIzIj5Db3VudDwvdmFsdWU+CiAgICAgICAgPC9CYXNpY0VudHJ5PgogICAgICAgIDxCYXNpY0VudHJ5PgogICAgICAgICA8bmFtZT5GZWF0dXJlPC9uYW1lPgogICAgICAgICA8ZmxhZ3M+NjY0MzQ8L2ZsYWdzPgogICAgICAgICA8dmFsdWUgdHlwZT0iMyI+RlNDLUE8L3ZhbHVlPgogICAgICAgIDwvQmFzaWNFbnRyeT4KICAgICAgICA8QmFzaWNFbnRyeT4KICAgICAgICAgPG5hbWU+RmVhdHVyZUZ1bmN0aW9uPC9uYW1lPgogICAgICAgICA8ZmxhZ3M+NjY0MzQ8L2ZsYWdzPgogICAgICAgICA8dmFsdWUgdHlwZT0iMyI+TWVhbjwvdmFsdWU+CiAgICAgICAgPC9CYXNpY0VudHJ5PgogICAgICAgIDxCYXNpY0VudHJ5PgogICAgICAgICA8bmFtZT5Nb2RlPC9uYW1lPgogICAgICAgICA8ZmxhZ3M+NjYxNzg8L2ZsYWdzPgogICAgICAgICA8dmFsdWUgdHlwZT0iMiI+MDwvdmFsdWU+CiAgICAgICAgPC9CYXNpY0VudHJ5PgogICAgICAgIDxCYXNpY0VudHJ5PgogICAgICAgICA8bmFtZT5GdW5jdGlvbjwvbmFtZT4KICAgICAgICAgPGZsYWdzPjY2MTc4PC9mbGFncz4KICAgICAgICAgPHZhbHVlIHR5cGU9IjIiPjE8L3ZhbHVlPgogICAgICAgIDwvQmFzaWNFbnRyeT4KICAgICAgICA8QmFzaWNFbnRyeT4KICAgICAgICAgPG5hbWU+RGlzYWJsZWRHcm91cHM8L25hbWU+CiAgICAgICAgIDxmbGFncz42NjQzNDwvZmxhZ3M+CiAgICAgICAgIDx2YWx1ZSB0eXBlPSIzIj48L3ZhbHVlPgogICAgICAgIDwvQmFzaWNFbnRyeT4KICAgICAgIDwvQmFzaWNFbnRyeT4KICAgICAgIDxCYXNpY0VudHJ5PgogICAgICAgIDxuYW1lPlZpZXdIZWlnaHQ8L25hbWU+CiAgICAgICAgPGZsYWdzPjY2MTc4PC9mbGFncz4KICAgICAgICA8dmFsdWUgdHlwZT0iMiI+MTQ4PC92YWx1ZT4KICAgICAgIDwvQmFzaWNFbnRyeT4KICAgICAgIDxCYXNpY0VudHJ5PgogICAgICAgIDxuYW1lPlZpZXdXaWR0aDwvbmFtZT4KICAgICAgICA8ZmxhZ3M+NjYxNzg8L2ZsYWdzPgogICAgICAgIDx2YWx1ZSB0eXBlPSIyIj4xNDg8L3ZhbHVlPgogICAgICAgPC9CYXNpY0VudHJ5PgogICAgICAgPEJhc2ljRW50cnk+CiAgICAgICAgPG5hbWU+V2lkZ2V0UG9zPC9uYW1lPgogICAgICAgIDxmbGFncz42NTY2NjwvZmxhZ3M+CiAgICAgICAgPEJhc2ljRW50cnk+CiAgICAgICAgIDxuYW1lPlg8L25hbWU+CiAgICAgICAgIDxmbGFncz42NjE3ODwvZmxhZ3M+CiAgICAgICAgIDx2YWx1ZSB0eXBlPSIyIj4xMzwvdmFsdWU+CiAgICAgICAgPC9CYXNpY0VudHJ5PgogICAgICAgIDxCYXNpY0VudHJ5PgogICAgICAgICA8bmFtZT5ZPC9uYW1lPgogICAgICAgICA8ZmxhZ3M+NjYxNzg8L2ZsYWdzPgogICAgICAgICA8dmFsdWUgdHlwZT0iMiI+MTU8L3ZhbHVlPgogICAgICAgIDwvQmFzaWNFbnRyeT4KICAgICAgIDwvQmFzaWNFbnRyeT4KICAgICAgIDxCYXNpY0VudHJ5PgogICAgICAgIDxuYW1lPldpZGdldFNpemU8L25hbWU+CiAgICAgICAgPGZsYWdzPjY1NjY2PC9mbGFncz4KICAgICAgICA8QmFzaWNFbnRyeT4KICAgICAgICAgPG5hbWU+V2lkdGg8L25hbWU+CiAgICAgICAgIDxmbGFncz42NjE3ODwvZmxhZ3M+CiAgICAgICAgIDx2YWx1ZSB0eXBlPSIyIj4yMzQ8L3ZhbHVlPgogICAgICAgIDwvQmFzaWNFbnRyeT4KICAgICAgICA8QmFzaWNFbnRyeT4KICAgICAgICAgPG5hbWU+SGVpZ2h0PC9uYW1lPgogICAgICAgICA8ZmxhZ3M+NjYxNzg8L2ZsYWdzPgogICAgICAgICA8dmFsdWUgdHlwZT0iMiI+MjA5PC92YWx1ZT4KICAgICAgICA8L0Jhc2ljRW50cnk+CiAgICAgICA8L0Jhc2ljRW50cnk+CiAgICAgIDwvQmFzaWNFbnRyeT4KICAgICAgPEJhc2ljRW50cnk+CiAgICAgICA8bmFtZT5wbG90MTwvbmFtZT4KICAgICAgIDxmbGFncz42NjQzNDwvZmxhZ3M+CiAgICAgICA8dmFsdWUgdHlwZT0iMyI+UGxvdDwvdmFsdWU+CiAgICAgICA8QmFzaWNFbnRyeT4KICAgICAgICA8bmFtZT5WaWV3RmVhdHVyZXM8L25hbWU+CiAgICAgICAgPGZsYWdzPjY2NDM0PC9mbGFncz4KICAgICAgICA8dmFsdWUgdHlwZT0iMyI+RlNDLUEKRlNDLUg8L3ZhbHVlPgogICAgICAgPC9CYXNpY0VudHJ5PgogICAgICAgPEJhc2ljRW50cnk+CiAgICAgICAgPG5hbWU+Vmlld011bHRpTGF5ZXI8L25hbWU+CiAgICAgICAgPGZsYWdzPjY1OTIyPC9mbGFncz4KICAgICAgICA8dmFsdWUgdHlwZT0iMSI+MDwvdmFsdWU+CiAgICAgICA8L0Jhc2ljRW50cnk+CiAgICAgICA8QmFzaWNFbnRyeT4KICAgICAgICA8bmFtZT5WaWV3U291cmNlPC9uYW1lPgogICAgICAgIDxmbGFncz42NjQzNDwvZmxhZ3M+CiAgICAgICAgPHZhbHVlIHR5cGU9IjMiPjE6bGl2ZVxQMTwvdmFsdWU+CiAgICAgICA8L0Jhc2ljRW50cnk+CiAgICAgICA8QmFzaWNFbnRyeT4KICAgICAgICA8bmFtZT5WaWV3UG9wdWxhdGlvbnM8L25hbWU+CiAgICAgICAgPGZsYWdzPjY2NDM0PC9mbGFncz4KICAgICAgICA8dmFsdWUgdHlwZT0iMyI+MTpsaXZlXFAxPC92YWx1ZT4KICAgICAgIDwvQmFzaWNFbnRyeT4KICAgICAgIDxCYXNpY0VudHJ5PgogICAgICAgIDxuYW1lPlZpZXdNb2RlPC9uYW1lPgogICAgICAgIDxmbGFncz42NjE3ODwvZmxhZ3M+CiAgICAgICAgPHZhbHVlIHR5cGU9IjIiPjE8L3ZhbHVlPgogICAgICAgPC9CYXNpY0VudHJ5PgogICAgICAgPEJhc2ljRW50cnk+CiAgICAgICAgPG5hbWU+Vmlld0F4ZXM8L25hbWU+CiAgICAgICAgPGZsYWdzPjY2NDM0PC9mbGFncz4KICAgICAgICA8dmFsdWUgdHlwZT0iMyI+QXMgYWNxdWlyZWQKQXMgYWNxdWlyZWQ8L3ZhbHVlPgogICAgICAgPC9CYXNpY0VudHJ5PgogICAgICAgPEJhc2ljRW50cnk+CiAgICAgICAgPG5hbWU+Vmlld1pvb208L25hbWU+CiAgICAgICAgPGZsYWdzPjY2NDM0PC9mbGFncz4KICAgICAgICA8dmFsdWUgdHlwZT0iMyI+MC4wLDEuMAowLjAsMS4wPC92YWx1ZT4KICAgICAgIDwvQmFzaWNFbnRyeT4KICAgICAgIDxCYXNpY0VudHJ5PgogICAgICAgIDxuYW1lPlZpZXdIaWRlUmVnaW9uczwvbmFtZT4KICAgICAgICA8ZmxhZ3M+NjYxNzg8L2ZsYWdzPgogICAgICAgIDx2YWx1ZSB0eXBlPSIyIj4wPC92YWx1ZT4KICAgICAgIDwvQmFzaWNFbnRyeT4KICAgICAgIDxCYXNpY0VudHJ5PgogICAgICAgIDxuYW1lPkhpc3RvZ3JhbVVzZU92ZXJsYXk8L25hbWU+CiAgICAgICAgPGZsYWdzPjY2MTc4PC9mbGFncz4KICAgICAgICA8dmFsdWUgdHlwZT0iMiI+MDwvdmFsdWU+CiAgICAgICA8L0Jhc2ljRW50cnk+CiAgICAgICA8QmFzaWNFbnRyeT4KICAgICAgICA8bmFtZT5IaXN0b2dyYW1PdmVybGF5PC9uYW1lPgogICAgICAgIDxmbGFncz42NjQzNDwvZmxhZ3M+CiAgICAgICAgPHZhbHVlIHR5cGU9IjMiPmxpdmUKbGl2ZQpsaXZlCmxpdmUKbGl2ZQpsaXZlCmxpdmUKbGl2ZQpsaXZlCmxpdmU8L3ZhbHVlPgogICAgICAgPC9CYXNpY0VudHJ5PgogICAgICAgPEJhc2ljRW50cnk+CiAgICAgICAgPG5hbWU+SGlzdG9ncmFtT3ZlcmxheUNvbG9yczwvbmFtZT4KICAgICAgICA8ZmxhZ3M+NjY0MzQ8L2ZsYWdzPgogICAgICAgIDx2YWx1ZSB0eXBlPSIzIj4jZmZhYTdmCiNmZmFhZmYKI2FhZmY3ZgojOTZkOGUxCiNhYWFhN2YKI2ZmODY0YQojZmM1N2ZmCiM2YmZmNDIKIzQwYmNmZgojYTJhYTM0PC92YWx1ZT4KICAgICAgIDwvQmFzaWNFbnRyeT4KICAgICAgIDxCYXNpY0VudHJ5PgogICAgICAgIDxuYW1lPlZpZXdEYXRhRW5kPC9uYW1lPgogICAgICAgIDxmbGFncz42NjE3ODwvZmxhZ3M+CiAgICAgICAgPHZhbHVlIHR5cGU9IjIiPjIxNDc0ODM2NDc8L3ZhbHVlPgogICAgICAgPC9CYXNpY0VudHJ5PgogICAgICAgPEJhc2ljRW50cnk+CiAgICAgICAgPG5hbWU+Vmlld0RhdGFTa2lwPC9uYW1lPgogICAgICAgIDxmbGFncz42NjE3ODwvZmxhZ3M+CiAgICAgICAgPHZhbHVlIHR5cGU9IjIiPjA8L3ZhbHVlPgogICAgICAgPC9CYXNpY0VudHJ5PgogICAgICAgPEJhc2ljRW50cnk+CiAgICAgICAgPG5hbWU+Vmlld0RhdGFTdGFydDwvbmFtZT4KICAgICAgICA8ZmxhZ3M+NjYxNzg8L2ZsYWdzPgogICAgICAgIDx2YWx1ZSB0eXBlPSIyIj4wPC92YWx1ZT4KICAgICAgIDwvQmFzaWNFbnRyeT4KICAgICAgIDxCYXNpY0VudHJ5PgogICAgICAgIDxuYW1lPlNjcmlwdFRleHQ8L25hbWU+CiAgICAgICAgPGZsYWdzPjY2NDM0PC9mbGFncz4KICAgICAgICA8dmFsdWUgdHlwZT0iMyI+RWRpdCB0ZXh0IHZpYSBQcm9wZXJ0aWVzPC92YWx1ZT4KICAgICAgICA8QmFzaWNFbnRyeT4KICAgICAgICAgPG5hbWU+UHJlZGVmaW5lZFNjcmlwdFRleHQ8L25hbWU+CiAgICAgICAgIDxmbGFncz42NjQzNDwvZmxhZ3M+CiAgICAgICAgIDx2YWx1ZSB0eXBlPSIzIj48L3ZhbHVlPgogICAgICAgIDwvQmFzaWNFbnRyeT4KICAgICAgIDwvQmFzaWNFbnRyeT4KICAgICAgIDxCYXNpY0VudHJ5PgogICAgICAgIDxuYW1lPlNjcmlwdFRleHRBbGlnbm1lbnQ8L25hbWU+CiAgICAgICAgPGZsYWdzPjY2MTc4PC9mbGFncz4KICAgICAgICA8dmFsdWUgdHlwZT0iMiI+MDwvdmFsdWU+CiAgICAgICA8L0Jhc2ljRW50cnk+CiAgICAgICA8QmFzaWNFbnRyeT4KICAgICAgICA8bmFtZT5IaXN0b2dyYW1Ob3JtYWxpemF0aW9uPC9uYW1lPgogICAgICAgIDxmbGFncz42NjE3ODwvZmxhZ3M+CiAgICAgICAgPHZhbHVlIHR5cGU9IjIiPjA8L3ZhbHVlPgogICAgICAgPC9CYXNpY0VudHJ5PgogICAgICAgPEJhc2ljRW50cnk+CiAgICAgICAgPG5hbWU+SGlzdG9ncmFtUGxvdE1vZGU8L25hbWU+CiAgICAgICAgPGZsYWdzPjY2MTc4PC9mbGFncz4KICAgICAgICA8dmFsdWUgdHlwZT0iMiI+MDwvdmFsdWU+CiAgICAgICA8L0Jhc2ljRW50cnk+CiAgICAgICA8QmFzaWNFbnRyeT4KICAgICAgICA8bmFtZT5IaXN0b2dyYW1TbW9vdGhpbmc8L25hbWU+CiAgICAgICAgPGZsYWdzPjY2MTc4PC9mbGFncz4KICAgICAgICA8dmFsdWUgdHlwZT0iMiI+MDwvdmFsdWU+CiAgICAgICA8L0Jhc2ljRW50cnk+CiAgICAgICA8QmFzaWNFbnRyeT4KICAgICAgICA8bmFtZT5TdGF0aXN0aWNGZWF0dXJlczwvbmFtZT4KICAgICAgICA8ZmxhZ3M+NjY0MzQ8L2ZsYWdzPgogICAgICAgIDx2YWx1ZSB0eXBlPSIzIj5GU0MtQQpGU0MtSDwvdmFsdWU+CiAgICAgICA8L0Jhc2ljRW50cnk+CiAgICAgICA8QmFzaWNFbnRyeT4KICAgICAgICA8bmFtZT5TdGF0aXN0aWNSZWdpb25GdW5jczwvbmFtZT4KICAgICAgICA8ZmxhZ3M+NjY0MzQ8L2ZsYWdzPgogICAgICAgIDx2YWx1ZSB0eXBlPSIzIj5QYXRoCiUtIzwvdmFsdWU+CiAgICAgICA8L0Jhc2ljRW50cnk+CiAgICAgICA8QmFzaWNFbnRyeT4KICAgICAgICA8bmFtZT5TdGF0aXN0aWNGZWF0dXJlRnVuY3M8L25hbWU+CiAgICAgICAgPGZsYWdzPjY2NDM0PC9mbGFncz4KICAgICAgICA8dmFsdWUgdHlwZT0iMyI+PC92YWx1ZT4KICAgICAgIDwvQmFzaWNFbnRyeT4KICAgICAgIDxCYXNpY0VudHJ5PgogICAgICAgIDxuYW1lPlN0YXRpc3RpY1NvdXJjZUluZm88L25hbWU+CiAgICAgICAgPGZsYWdzPjY1OTIyPC9mbGFncz4KICAgICAgICA8dmFsdWUgdHlwZT0iMSI+MTwvdmFsdWU+CiAgICAgICA8L0Jhc2ljRW50cnk+CiAgICAgICA8QmFzaWNFbnRyeT4KICAgICAgICA8bmFtZT5TdGF0aXN0aWNUYWJsZTwvbmFtZT4KICAgICAgICA8ZmxhZ3M+NjU5MjI8L2ZsYWdzPgogICAgICAgIDx2YWx1ZSB0eXBlPSIxIj4xPC92YWx1ZT4KICAgICAgIDwvQmFzaWNFbnRyeT4KICAgICAgIDxCYXNpY0VudHJ5PgogICAgICAgIDxuYW1lPlN0YXRpc3RpY0ZlYXR1cmVOYW1lPC9uYW1lPgogICAgICAgIDxmbGFncz42NjE3ODwvZmxhZ3M+CiAgICAgICAgPHZhbHVlIHR5cGU9IjIiPjA8L3ZhbHVlPgogICAgICAgPC9CYXNpY0VudHJ5PgogICAgICAgPEJhc2ljRW50cnk+CiAgICAgICAgPG5hbWU+SGVhdG1hcDwvbmFtZT4KICAgICAgICA8ZmxhZ3M+NjU2NjY8L2ZsYWdzPgogICAgICAgIDxCYXNpY0VudHJ5PgogICAgICAgICA8bmFtZT5Db2xvcjE8L25hbWU+CiAgICAgICAgIDxmbGFncz42NjQzNDwvZmxhZ3M+CiAgICAgICAgIDx2YWx1ZSB0eXBlPSIzIj4jZmYwMDAwPC92YWx1ZT4KICAgICAgICA8L0Jhc2ljRW50cnk+CiAgICAgICAgPEJhc2ljRW50cnk+CiAgICAgICAgIDxuYW1lPkNvbG9yMjwvbmFtZT4KICAgICAgICAgPGZsYWdzPjY2NDM0PC9mbGFncz4KICAgICAgICAgPHZhbHVlIHR5cGU9IjMiPiMwMGFhMDA8L3ZhbHVlPgogICAgICAgIDwvQmFzaWNFbnRyeT4KICAgICAgICA8QmFzaWNFbnRyeT4KICAgICAgICAgPG5hbWU+Q29sb3IzPC9uYW1lPgogICAgICAgICA8ZmxhZ3M+NjY0MzQ8L2ZsYWdzPgogICAgICAgICA8dmFsdWUgdHlwZT0iMyI+I2ZmZmYwMDwvdmFsdWU+CiAgICAgICAgPC9CYXNpY0VudHJ5PgogICAgICAgIDxCYXNpY0VudHJ5PgogICAgICAgICA8bmFtZT5Db2xvcjQ8L25hbWU+CiAgICAgICAgIDxmbGFncz42NjQzNDwvZmxhZ3M+CiAgICAgICAgIDx2YWx1ZSB0eXBlPSIzIj4jMzMzM2ZmPC92YWx1ZT4KICAgICAgICA8L0Jhc2ljRW50cnk+CiAgICAgICAgPEJhc2ljRW50cnk+CiAgICAgICAgIDxuYW1lPlRocmVzaG9sZDE8L25hbWU+CiAgICAgICAgIDxmbGFncz42NzQ1ODwvZmxhZ3M+CiAgICAgICAgIDx2YWx1ZSB0eXBlPSI3Ij4xPC92YWx1ZT4KICAgICAgICA8L0Jhc2ljRW50cnk+CiAgICAgICAgPEJhc2ljRW50cnk+CiAgICAgICAgIDxuYW1lPlRocmVzaG9sZDI8L25hbWU+CiAgICAgICAgIDxmbGFncz42NzQ1ODwvZmxhZ3M+CiAgICAgICAgIDx2YWx1ZSB0eXBlPSI3Ij4xMDA8L3ZhbHVlPgogICAgICAgIDwvQmFzaWNFbnRyeT4KICAgICAgICA8QmFzaWNFbnRyeT4KICAgICAgICAgPG5hbWU+UmVnaW9uPC9uYW1lPgogICAgICAgICA8ZmxhZ3M+NjY0MzQ8L2ZsYWdzPgogICAgICAgICA8dmFsdWUgdHlwZT0iMyI+bGl2ZVxQMTwvdmFsdWU+CiAgICAgICAgPC9CYXNpY0VudHJ5PgogICAgICAgIDxCYXNpY0VudHJ5PgogICAgICAgICA8bmFtZT5SZWdpb25GdW5jdGlvbjwvbmFtZT4KICAgICAgICAgPGZsYWdzPjY2NDM0PC9mbGFncz4KICAgICAgICAgPHZhbHVlIHR5cGU9IjMiPkNvdW50PC92YWx1ZT4KICAgICAgICA8L0Jhc2ljRW50cnk+CiAgICAgICAgPEJhc2ljRW50cnk+CiAgICAgICAgIDxuYW1lPkZlYXR1cmU8L25hbWU+CiAgICAgICAgIDxmbGFncz42NjQzNDwvZmxhZ3M+CiAgICAgICAgIDx2YWx1ZSB0eXBlPSIzIj5GU0MtQTwvdmFsdWU+CiAgICAgICAgPC9CYXNpY0VudHJ5PgogICAgICAgIDxCYXNpY0VudHJ5PgogICAgICAgICA8bmFtZT5GZWF0dXJlRnVuY3Rpb248L25hbWU+CiAgICAgICAgIDxmbGFncz42NjQzNDwvZmxhZ3M+CiAgICAgICAgIDx2YWx1ZSB0eXBlPSIzIj5NZWFuPC92YWx1ZT4KICAgICAgICA8L0Jhc2ljRW50cnk+CiAgICAgICAgPEJhc2ljRW50cnk+CiAgICAgICAgIDxuYW1lPk1vZGU8L25hbWU+CiAgICAgICAgIDxmbGFncz42NjE3ODwvZmxhZ3M+CiAgICAgICAgIDx2YWx1ZSB0eXBlPSIyIj4wPC92YWx1ZT4KICAgICAgICA8L0Jhc2ljRW50cnk+CiAgICAgICAgPEJhc2ljRW50cnk+CiAgICAgICAgIDxuYW1lPkZ1bmN0aW9uPC9uYW1lPgogICAgICAgICA8ZmxhZ3M+NjYxNzg8L2ZsYWdzPgogICAgICAgICA8dmFsdWUgdHlwZT0iMiI+MTwvdmFsdWU+CiAgICAgICAgPC9CYXNpY0VudHJ5PgogICAgICAgIDxCYXNpY0VudHJ5PgogICAgICAgICA8bmFtZT5EaXNhYmxlZEdyb3VwczwvbmFtZT4KICAgICAgICAgPGZsYWdzPjY2NDM0PC9mbGFncz4KICAgICAgICAgPHZhbHVlIHR5cGU9IjMiPjwvdmFsdWU+CiAgICAgICAgPC9CYXNpY0VudHJ5PgogICAgICAgPC9CYXNpY0VudHJ5PgogICAgICAgPEJhc2ljRW50cnk+CiAgICAgICAgPG5hbWU+Vmlld0hlaWdodDwvbmFtZT4KICAgICAgICA8ZmxhZ3M+NjYxNzg8L2ZsYWdzPgogICAgICAgIDx2YWx1ZSB0eXBlPSIyIj4xNDg8L3ZhbHVlPgogICAgICAgPC9CYXNpY0VudHJ5PgogICAgICAgPEJhc2ljRW50cnk+CiAgICAgICAgPG5hbWU+Vmlld1dpZHRoPC9uYW1lPgogICAgICAgIDxmbGFncz42NjE3ODwvZmxhZ3M+CiAgICAgICAgPHZhbHVlIHR5cGU9IjIiPjE0ODwvdmFsdWU+CiAgICAgICA8L0Jhc2ljRW50cnk+CiAgICAgICA8QmFzaWNFbnRyeT4KICAgICAgICA8bmFtZT5XaWRnZXRQb3M8L25hbWU+CiAgICAgICAgPGZsYWdzPjY1NjY2PC9mbGFncz4KICAgICAgICA8QmFzaWNFbnRyeT4KICAgICAgICAgPG5hbWU+WDwvbmFtZT4KICAgICAgICAgPGZsYWdzPjY2MTc4PC9mbGFncz4KICAgICAgICAgPHZhbHVlIHR5cGU9IjIiPjI0NzwvdmFsdWU+CiAgICAgICAgPC9CYXNpY0VudHJ5PgogICAgICAgIDxCYXNpY0VudHJ5PgogICAgICAgICA8bmFtZT5ZPC9uYW1lPgogICAgICAgICA8ZmxhZ3M+NjYxNzg8L2ZsYWdzPgogICAgICAgICA8dmFsdWUgdHlwZT0iMiI+MTU8L3ZhbHVlPgogICAgICAgIDwvQmFzaWNFbnRyeT4KICAgICAgIDwvQmFzaWNFbnRyeT4KICAgICAgIDxCYXNpY0VudHJ5PgogICAgICAgIDxuYW1lPldpZGdldFNpemU8L25hbWU+CiAgICAgICAgPGZsYWdzPjY1NjY2PC9mbGFncz4KICAgICAgICA8QmFzaWNFbnRyeT4KICAgICAgICAgPG5hbWU+V2lkdGg8L25hbWU+CiAgICAgICAgIDxmbGFncz42NjE3ODwvZmxhZ3M+CiAgICAgICAgIDx2YWx1ZSB0eXBlPSIyIj4yMzQ8L3ZhbHVlPgogICAgICAgIDwvQmFzaWNFbnRyeT4KICAgICAgICA8QmFzaWNFbnRyeT4KICAgICAgICAgPG5hbWU+SGVpZ2h0PC9uYW1lPgogICAgICAgICA8ZmxhZ3M+NjYxNzg8L2ZsYWdzPgogICAgICAgICA8dmFsdWUgdHlwZT0iMiI+MjA5PC92YWx1ZT4KICAgICAgICA8L0Jhc2ljRW50cnk+CiAgICAgICA8L0Jhc2ljRW50cnk+CiAgICAgIDwvQmFzaWNFbnRyeT4KICAgICAgPEJhc2ljRW50cnk+CiAgICAgICA8bmFtZT5wbG90MjwvbmFtZT4KICAgICAgIDxmbGFncz42NjQzNDwvZmxhZ3M+CiAgICAgICA8dmFsdWUgdHlwZT0iMyI+UGxvdDwvdmFsdWU+CiAgICAgICA8QmFzaWNFbnRyeT4KICAgICAgICA8bmFtZT5WaWV3RmVhdHVyZXM8L25hbWU+CiAgICAgICAgPGZsYWdzPjY2NDM0PC9mbGFncz4KICAgICAgICA8dmFsdWUgdHlwZT0iMyI+QjEtQQpWMS1BPC92YWx1ZT4KICAgICAgIDwvQmFzaWNFbnRyeT4KICAgICAgIDxCYXNpY0VudHJ5PgogICAgICAgIDxuYW1lPlZpZXdNdWx0aUxheWVyPC9uYW1lPgogICAgICAgIDxmbGFncz42NTkyMjwvZmxhZ3M+CiAgICAgICAgPHZhbHVlIHR5cGU9IjEiPjA8L3ZhbHVlPgogICAgICAgPC9CYXNpY0VudHJ5PgogICAgICAgPEJhc2ljRW50cnk+CiAgICAgICAgPG5hbWU+Vmlld1NvdXJjZTwvbmFtZT4KICAgICAgICA8ZmxhZ3M+NjY0MzQ8L2ZsYWdzPgogICAgICAgIDx2YWx1ZSB0eXBlPSIzIj4xOmxpdmVcUDFcUDI8L3ZhbHVlPgogICAgICAgPC9CYXNpY0VudHJ5PgogICAgICAgPEJhc2ljRW50cnk+CiAgICAgICAgPG5hbWU+Vmlld1BvcHVsYXRpb25zPC9uYW1lPgogICAgICAgIDxmbGFncz42NjQzNDwvZmxhZ3M+CiAgICAgICAgPHZhbHVlIHR5cGU9IjMiPjE6bGl2ZVxQMVxQMjwvdmFsdWU+CiAgICAgICA8L0Jhc2ljRW50cnk+CiAgICAgICA8QmFzaWNFbnRyeT4KICAgICAgICA8bmFtZT5WaWV3TW9kZTwvbmFtZT4KICAgICAgICA8ZmxhZ3M+NjYxNzg8L2ZsYWdzPgogICAgICAgIDx2YWx1ZSB0eXBlPSIyIj4xPC92YWx1ZT4KICAgICAgIDwvQmFzaWNFbnRyeT4KICAgICAgIDxCYXNpY0VudHJ5PgogICAgICAgIDxuYW1lPlZpZXdBeGVzPC9uYW1lPgogICAgICAgIDxmbGFncz42NjQzNDwvZmxhZ3M+CiAgICAgICAgPHZhbHVlIHR5cGU9IjMiPkFzIGFjcXVpcmVkCkFzIGFjcXVpcmVkPC92YWx1ZT4KICAgICAgIDwvQmFzaWNFbnRyeT4KICAgICAgIDxCYXNpY0VudHJ5PgogICAgICAgIDxuYW1lPlZpZXdab29tPC9uYW1lPgogICAgICAgIDxmbGFncz42NjQzNDwvZmxhZ3M+CiAgICAgICAgPHZhbHVlIHR5cGU9IjMiPjAuMCwxLjAKMC4wLDEuMDwvdmFsdWU+CiAgICAgICA8L0Jhc2ljRW50cnk+CiAgICAgICA8QmFzaWNFbnRyeT4KICAgICAgICA8bmFtZT5WaWV3SGlkZVJlZ2lvbnM8L25hbWU+CiAgICAgICAgPGZsYWdzPjY2MTc4PC9mbGFncz4KICAgICAgICA8dmFsdWUgdHlwZT0iMiI+MDwvdmFsdWU+CiAgICAgICA8L0Jhc2ljRW50cnk+CiAgICAgICA8QmFzaWNFbnRyeT4KICAgICAgICA8bmFtZT5IaXN0b2dyYW1Vc2VPdmVybGF5PC9uYW1lPgogICAgICAgIDxmbGFncz42NjE3ODwvZmxhZ3M+CiAgICAgICAgPHZhbHVlIHR5cGU9IjIiPjA8L3ZhbHVlPgogICAgICAgPC9CYXNpY0VudHJ5PgogICAgICAgPEJhc2ljRW50cnk+CiAgICAgICAgPG5hbWU+SGlzdG9ncmFtT3ZlcmxheTwvbmFtZT4KICAgICAgICA8ZmxhZ3M+NjY0MzQ8L2ZsYWdzPgogICAgICAgIDx2YWx1ZSB0eXBlPSIzIj5saXZlCmxpdmUKbGl2ZQpsaXZlCmxpdmUKbGl2ZQpsaXZlCmxpdmUKbGl2ZQpsaXZlPC92YWx1ZT4KICAgICAgIDwvQmFzaWNFbnRyeT4KICAgICAgIDxCYXNpY0VudHJ5PgogICAgICAgIDxuYW1lPkhpc3RvZ3JhbU92ZXJsYXlDb2xvcnM8L25hbWU+CiAgICAgICAgPGZsYWdzPjY2NDM0PC9mbGFncz4KICAgICAgICA8dmFsdWUgdHlwZT0iMyI+I2ZmYWE3ZgojZmZhYWZmCiNhYWZmN2YKIzk2ZDhlMQojYWFhYTdmCiNmZjg2NGEKI2ZjNTdmZgojNmJmZjQyCiM0MGJjZmYKI2EyYWEzNDwvdmFsdWU+CiAgICAgICA8L0Jhc2ljRW50cnk+CiAgICAgICA8QmFzaWNFbnRyeT4KICAgICAgICA8bmFtZT5WaWV3RGF0YUVuZDwvbmFtZT4KICAgICAgICA8ZmxhZ3M+NjYxNzg8L2ZsYWdzPgogICAgICAgIDx2YWx1ZSB0eXBlPSIyIj4yMTQ3NDgzNjQ3PC92YWx1ZT4KICAgICAgIDwvQmFzaWNFbnRyeT4KICAgICAgIDxCYXNpY0VudHJ5PgogICAgICAgIDxuYW1lPlZpZXdEYXRhU2tpcDwvbmFtZT4KICAgICAgICA8ZmxhZ3M+NjYxNzg8L2ZsYWdzPgogICAgICAgIDx2YWx1ZSB0eXBlPSIyIj4wPC92YWx1ZT4KICAgICAgIDwvQmFzaWNFbnRyeT4KICAgICAgIDxCYXNpY0VudHJ5PgogICAgICAgIDxuYW1lPlZpZXdEYXRhU3RhcnQ8L25hbWU+CiAgICAgICAgPGZsYWdzPjY2MTc4PC9mbGFncz4KICAgICAgICA8dmFsdWUgdHlwZT0iMiI+MDwvdmFsdWU+CiAgICAgICA8L0Jhc2ljRW50cnk+CiAgICAgICA8QmFzaWNFbnRyeT4KICAgICAgICA8bmFtZT5TY3JpcHRUZXh0PC9uYW1lPgogICAgICAgIDxmbGFncz42NjQzNDwvZmxhZ3M+CiAgICAgICAgPHZhbHVlIHR5cGU9IjMiPkVkaXQgdGV4dCB2aWEgUHJvcGVydGllczwvdmFsdWU+CiAgICAgICAgPEJhc2ljRW50cnk+CiAgICAgICAgIDxuYW1lPlByZWRlZmluZWRTY3JpcHRUZXh0PC9uYW1lPgogICAgICAgICA8ZmxhZ3M+NjY0MzQ8L2ZsYWdzPgogICAgICAgICA8dmFsdWUgdHlwZT0iMyI+PC92YWx1ZT4KICAgICAgICA8L0Jhc2ljRW50cnk+CiAgICAgICA8L0Jhc2ljRW50cnk+CiAgICAgICA8QmFzaWNFbnRyeT4KICAgICAgICA8bmFtZT5TY3JpcHRUZXh0QWxpZ25tZW50PC9uYW1lPgogICAgICAgIDxmbGFncz42NjE3ODwvZmxhZ3M+CiAgICAgICAgPHZhbHVlIHR5cGU9IjIiPjA8L3ZhbHVlPgogICAgICAgPC9CYXNpY0VudHJ5PgogICAgICAgPEJhc2ljRW50cnk+CiAgICAgICAgPG5hbWU+SGlzdG9ncmFtTm9ybWFsaXphdGlvbjwvbmFtZT4KICAgICAgICA8ZmxhZ3M+NjYxNzg8L2ZsYWdzPgogICAgICAgIDx2YWx1ZSB0eXBlPSIyIj4wPC92YWx1ZT4KICAgICAgIDwvQmFzaWNFbnRyeT4KICAgICAgIDxCYXNpY0VudHJ5PgogICAgICAgIDxuYW1lPkhpc3RvZ3JhbVBsb3RNb2RlPC9uYW1lPgogICAgICAgIDxmbGFncz42NjE3ODwvZmxhZ3M+CiAgICAgICAgPHZhbHVlIHR5cGU9IjIiPjA8L3ZhbHVlPgogICAgICAgPC9CYXNpY0VudHJ5PgogICAgICAgPEJhc2ljRW50cnk+CiAgICAgICAgPG5hbWU+SGlzdG9ncmFtU21vb3RoaW5nPC9uYW1lPgogICAgICAgIDxmbGFncz42NjE3ODwvZmxhZ3M+CiAgICAgICAgPHZhbHVlIHR5cGU9IjIiPjA8L3ZhbHVlPgogICAgICAgPC9CYXNpY0VudHJ5PgogICAgICAgPEJhc2ljRW50cnk+CiAgICAgICAgPG5hbWU+U3RhdGlzdGljRmVhdHVyZXM8L25hbWU+CiAgICAgICAgPGZsYWdzPjY2NDM0PC9mbGFncz4KICAgICAgICA8dmFsdWUgdHlwZT0iMyI+QjEtQQpWMS1BPC92YWx1ZT4KICAgICAgIDwvQmFzaWNFbnRyeT4KICAgICAgIDxCYXNpY0VudHJ5PgogICAgICAgIDxuYW1lPlN0YXRpc3RpY1JlZ2lvbkZ1bmNzPC9uYW1lPgogICAgICAgIDxmbGFncz42NjQzNDwvZmxhZ3M+CiAgICAgICAgPHZhbHVlIHR5cGU9IjMiPlBhdGgKJS0jPC92YWx1ZT4KICAgICAgIDwvQmFzaWNFbnRyeT4KICAgICAgIDxCYXNpY0VudHJ5PgogICAgICAgIDxuYW1lPlN0YXRpc3RpY0ZlYXR1cmVGdW5jczwvbmFtZT4KICAgICAgICA8ZmxhZ3M+NjY0MzQ8L2ZsYWdzPgogICAgICAgIDx2YWx1ZSB0eXBlPSIzIj48L3ZhbHVlPgogICAgICAgPC9CYXNpY0VudHJ5PgogICAgICAgPEJhc2ljRW50cnk+CiAgICAgICAgPG5hbWU+U3RhdGlzdGljU291cmNlSW5mbzwvbmFtZT4KICAgICAgICA8ZmxhZ3M+NjU5MjI8L2ZsYWdzPgogICAgICAgIDx2YWx1ZSB0eXBlPSIxIj4xPC92YWx1ZT4KICAgICAgIDwvQmFzaWNFbnRyeT4KICAgICAgIDxCYXNpY0VudHJ5PgogICAgICAgIDxuYW1lPlN0YXRpc3RpY1RhYmxlPC9uYW1lPgogICAgICAgIDxmbGFncz42NTkyMjwvZmxhZ3M+CiAgICAgICAgPHZhbHVlIHR5cGU9IjEiPjE8L3ZhbHVlPgogICAgICAgPC9CYXNpY0VudHJ5PgogICAgICAgPEJhc2ljRW50cnk+CiAgICAgICAgPG5hbWU+U3RhdGlzdGljRmVhdHVyZU5hbWU8L25hbWU+CiAgICAgICAgPGZsYWdzPjY2MTc4PC9mbGFncz4KICAgICAgICA8dmFsdWUgdHlwZT0iMiI+MDwvdmFsdWU+CiAgICAgICA8L0Jhc2ljRW50cnk+CiAgICAgICA8QmFzaWNFbnRyeT4KICAgICAgICA8bmFtZT5IZWF0bWFwPC9uYW1lPgogICAgICAgIDxmbGFncz42NTY2NjwvZmxhZ3M+CiAgICAgICAgPEJhc2ljRW50cnk+CiAgICAgICAgIDxuYW1lPkNvbG9yMTwvbmFtZT4KICAgICAgICAgPGZsYWdzPjY2NDM0PC9mbGFncz4KICAgICAgICAgPHZhbHVlIHR5cGU9IjMiPiNmZjAwMDA8L3ZhbHVlPgogICAgICAgIDwvQmFzaWNFbnRyeT4KICAgICAgICA8QmFzaWNFbnRyeT4KICAgICAgICAgPG5hbWU+Q29sb3IyPC9uYW1lPgogICAgICAgICA8ZmxhZ3M+NjY0MzQ8L2ZsYWdzPgogICAgICAgICA8dmFsdWUgdHlwZT0iMyI+IzAwYWEwMDwvdmFsdWU+CiAgICAgICAgPC9CYXNpY0VudHJ5PgogICAgICAgIDxCYXNpY0VudHJ5PgogICAgICAgICA8bmFtZT5Db2xvcjM8L25hbWU+CiAgICAgICAgIDxmbGFncz42NjQzNDwvZmxhZ3M+CiAgICAgICAgIDx2YWx1ZSB0eXBlPSIzIj4jZmZmZjAwPC92YWx1ZT4KICAgICAgICA8L0Jhc2ljRW50cnk+CiAgICAgICAgPEJhc2ljRW50cnk+CiAgICAgICAgIDxuYW1lPkNvbG9yNDwvbmFtZT4KICAgICAgICAgPGZsYWdzPjY2NDM0PC9mbGFncz4KICAgICAgICAgPHZhbHVlIHR5cGU9IjMiPiMzMzMzZmY8L3ZhbHVlPgogICAgICAgIDwvQmFzaWNFbnRyeT4KICAgICAgICA8QmFzaWNFbnRyeT4KICAgICAgICAgPG5hbWU+VGhyZXNob2xkMTwvbmFtZT4KICAgICAgICAgPGZsYWdzPjY3NDU4PC9mbGFncz4KICAgICAgICAgPHZhbHVlIHR5cGU9IjciPjE8L3ZhbHVlPgogICAgICAgIDwvQmFzaWNFbnRyeT4KICAgICAgICA8QmFzaWNFbnRyeT4KICAgICAgICAgPG5hbWU+VGhyZXNob2xkMjwvbmFtZT4KICAgICAgICAgPGZsYWdzPjY3NDU4PC9mbGFncz4KICAgICAgICAgPHZhbHVlIHR5cGU9IjciPjEwMDwvdmFsdWU+CiAgICAgICAgPC9CYXNpY0VudHJ5PgogICAgICAgIDxCYXNpY0VudHJ5PgogICAgICAgICA8bmFtZT5SZWdpb248L25hbWU+CiAgICAgICAgIDxmbGFncz42NjQzNDwvZmxhZ3M+CiAgICAgICAgIDx2YWx1ZSB0eXBlPSIzIj5saXZlXFAxXFAyPC92YWx1ZT4KICAgICAgICA8L0Jhc2ljRW50cnk+CiAgICAgICAgPEJhc2ljRW50cnk+CiAgICAgICAgIDxuYW1lPlJlZ2lvbkZ1bmN0aW9uPC9uYW1lPgogICAgICAgICA8ZmxhZ3M+NjY0MzQ8L2ZsYWdzPgogICAgICAgICA8dmFsdWUgdHlwZT0iMyI+Q291bnQ8L3ZhbHVlPgogICAgICAgIDwvQmFzaWNFbnRyeT4KICAgICAgICA8QmFzaWNFbnRyeT4KICAgICAgICAgPG5hbWU+RmVhdHVyZTwvbmFtZT4KICAgICAgICAgPGZsYWdzPjY2NDM0PC9mbGFncz4KICAgICAgICAgPHZhbHVlIHR5cGU9IjMiPkZTQy1BPC92YWx1ZT4KICAgICAgICA8L0Jhc2ljRW50cnk+CiAgICAgICAgPEJhc2ljRW50cnk+CiAgICAgICAgIDxuYW1lPkZlYXR1cmVGdW5jdGlvbjwvbmFtZT4KICAgICAgICAgPGZsYWdzPjY2NDM0PC9mbGFncz4KICAgICAgICAgPHZhbHVlIHR5cGU9IjMiPk1lYW48L3ZhbHVlPgogICAgICAgIDwvQmFzaWNFbnRyeT4KICAgICAgICA8QmFzaWNFbnRyeT4KICAgICAgICAgPG5hbWU+TW9kZTwvbmFtZT4KICAgICAgICAgPGZsYWdzPjY2MTc4PC9mbGFncz4KICAgICAgICAgPHZhbHVlIHR5cGU9IjIiPjA8L3ZhbHVlPgogICAgICAgIDwvQmFzaWNFbnRyeT4KICAgICAgICA8QmFzaWNFbnRyeT4KICAgICAgICAgPG5hbWU+RnVuY3Rpb248L25hbWU+CiAgICAgICAgIDxmbGFncz42NjE3ODwvZmxhZ3M+CiAgICAgICAgIDx2YWx1ZSB0eXBlPSIyIj4xPC92YWx1ZT4KICAgICAgICA8L0Jhc2ljRW50cnk+CiAgICAgICAgPEJhc2ljRW50cnk+CiAgICAgICAgIDxuYW1lPkRpc2FibGVkR3JvdXBzPC9uYW1lPgogICAgICAgICA8ZmxhZ3M+NjY0MzQ8L2ZsYWdzPgogICAgICAgICA8dmFsdWUgdHlwZT0iMyI+PC92YWx1ZT4KICAgICAgICA8L0Jhc2ljRW50cnk+CiAgICAgICA8L0Jhc2ljRW50cnk+CiAgICAgICA8QmFzaWNFbnRyeT4KICAgICAgICA8bmFtZT5WaWV3SGVpZ2h0PC9uYW1lPgogICAgICAgIDxmbGFncz42NjE3ODwvZmxhZ3M+CiAgICAgICAgPHZhbHVlIHR5cGU9IjIiPjE0ODwvdmFsdWU+CiAgICAgICA8L0Jhc2ljRW50cnk+CiAgICAgICA8QmFzaWNFbnRyeT4KICAgICAgICA8bmFtZT5WaWV3V2lkdGg8L25hbWU+CiAgICAgICAgPGZsYWdzPjY2MTc4PC9mbGFncz4KICAgICAgICA8dmFsdWUgdHlwZT0iMiI+MTQ4PC92YWx1ZT4KICAgICAgIDwvQmFzaWNFbnRyeT4KICAgICAgIDxCYXNpY0VudHJ5PgogICAgICAgIDxuYW1lPldpZGdldFBvczwvbmFtZT4KICAgICAgICA8ZmxhZ3M+NjU2NjY8L2ZsYWdzPgogICAgICAgIDxCYXNpY0VudHJ5PgogICAgICAgICA8bmFtZT5YPC9uYW1lPgogICAgICAgICA8ZmxhZ3M+NjYxNzg8L2ZsYWdzPgogICAgICAgICA8dmFsdWUgdHlwZT0iMiI+NDgxPC92YWx1ZT4KICAgICAgICA8L0Jhc2ljRW50cnk+CiAgICAgICAgPEJhc2ljRW50cnk+CiAgICAgICAgIDxuYW1lPlk8L25hbWU+CiAgICAgICAgIDxmbGFncz42NjE3ODwvZmxhZ3M+CiAgICAgICAgIDx2YWx1ZSB0eXBlPSIyIj4xNTwvdmFsdWU+CiAgICAgICAgPC9CYXNpY0VudHJ5PgogICAgICAgPC9CYXNpY0VudHJ5PgogICAgICAgPEJhc2ljRW50cnk+CiAgICAgICAgPG5hbWU+V2lkZ2V0U2l6ZTwvbmFtZT4KICAgICAgICA8ZmxhZ3M+NjU2NjY8L2ZsYWdzPgogICAgICAgIDxCYXNpY0VudHJ5PgogICAgICAgICA8bmFtZT5XaWR0aDwvbmFtZT4KICAgICAgICAgPGZsYWdzPjY2MTc4PC9mbGFncz4KICAgICAgICAgPHZhbHVlIHR5cGU9IjIiPjIzNDwvdmFsdWU+CiAgICAgICAgPC9CYXNpY0VudHJ5PgogICAgICAgIDxCYXNpY0VudHJ5PgogICAgICAgICA8bmFtZT5IZWlnaHQ8L25hbWU+CiAgICAgICAgIDxmbGFncz42NjE3ODwvZmxhZ3M+CiAgICAgICAgIDx2YWx1ZSB0eXBlPSIyIj4yMDk8L3ZhbHVlPgogICAgICAgIDwvQmFzaWNFbnRyeT4KICAgICAgIDwvQmFzaWNFbnRyeT4KICAgICAgPC9CYXNpY0VudHJ5PgogICAgICA8QmFzaWNFbnRyeT4KICAgICAgIDxuYW1lPnBsb3QzPC9uYW1lPgogICAgICAgPGZsYWdzPjY2NDM0PC9mbGFncz4KICAgICAgIDx2YWx1ZSB0eXBlPSIzIj5QbG90PC92YWx1ZT4KICAgICAgIDxCYXNpY0VudHJ5PgogICAgICAgIDxuYW1lPlZpZXdNb2RlPC9uYW1lPgogICAgICAgIDxmbGFncz42NjE3ODwvZmxhZ3M+CiAgICAgICAgPHZhbHVlIHR5cGU9IjIiPjM8L3ZhbHVlPgogICAgICAgPC9CYXNpY0VudHJ5PgogICAgICAgPEJhc2ljRW50cnk+CiAgICAgICAgPG5hbWU+Vmlld0hlaWdodDwvbmFtZT4KICAgICAgICA8ZmxhZ3M+NjYxNzg8L2ZsYWdzPgogICAgICAgIDx2YWx1ZSB0eXBlPSIyIj4zNTc8L3ZhbHVlPgogICAgICAgPC9CYXNpY0VudHJ5PgogICAgICAgPEJhc2ljRW50cnk+CiAgICAgICAgPG5hbWU+Vmlld1dpZHRoPC9uYW1lPgogICAgICAgIDxmbGFncz42NjE3ODwvZmxhZ3M+CiAgICAgICAgPHZhbHVlIHR5cGU9IjIiPjYxNjwvdmFsdWU+CiAgICAgICA8L0Jhc2ljRW50cnk+CiAgICAgICA8QmFzaWNFbnRyeT4KICAgICAgICA8bmFtZT5WaWV3RmVhdHVyZXM8L25hbWU+CiAgICAgICAgPGZsYWdzPjY2NDM0PC9mbGFncz4KICAgICAgICA8dmFsdWUgdHlwZT0iMyI+RlNDLUEKU1NDLUE8L3ZhbHVlPgogICAgICAgPC9CYXNpY0VudHJ5PgogICAgICAgPEJhc2ljRW50cnk+CiAgICAgICAgPG5hbWU+Vmlld011bHRpTGF5ZXI8L25hbWU+CiAgICAgICAgPGZsYWdzPjY1OTIyPC9mbGFncz4KICAgICAgICA8dmFsdWUgdHlwZT0iMSI+MDwvdmFsdWU+CiAgICAgICA8L0Jhc2ljRW50cnk+CiAgICAgICA8QmFzaWNFbnRyeT4KICAgICAgICA8bmFtZT5WaWV3U291cmNlPC9uYW1lPgogICAgICAgIDxmbGFncz42NjQzNDwvZmxhZ3M+CiAgICAgICAgPHZhbHVlIHR5cGU9IjMiPjE6bGl2ZTwvdmFsdWU+CiAgICAgICA8L0Jhc2ljRW50cnk+CiAgICAgICA8QmFzaWNFbnRyeT4KICAgICAgICA8bmFtZT5WaWV3UG9wdWxhdGlvbnM8L25hbWU+CiAgICAgICAgPGZsYWdzPjY2NDM0PC9mbGFncz4KICAgICAgICA8dmFsdWUgdHlwZT0iMyI+MTpsaXZlPC92YWx1ZT4KICAgICAgIDwvQmFzaWNFbnRyeT4KICAgICAgIDxCYXNpY0VudHJ5PgogICAgICAgIDxuYW1lPlZpZXdBeGVzPC9uYW1lPgogICAgICAgIDxmbGFncz42NjQzNDwvZmxhZ3M+CiAgICAgICAgPHZhbHVlIHR5cGU9IjMiPkFzIGFjcXVpcmVkCkFzIGFjcXVpcmVkPC92YWx1ZT4KICAgICAgIDwvQmFzaWNFbnRyeT4KICAgICAgIDxCYXNpY0VudHJ5PgogICAgICAgIDxuYW1lPlZpZXdab29tPC9uYW1lPgogICAgICAgIDxmbGFncz42NjQzNDwvZmxhZ3M+CiAgICAgICAgPHZhbHVlIHR5cGU9IjMiPjAuMCwxLjAKMC4wLDEuMDwvdmFsdWU+CiAgICAgICA8L0Jhc2ljRW50cnk+CiAgICAgICA8QmFzaWNFbnRyeT4KICAgICAgICA8bmFtZT5WaWV3SGlkZVJlZ2lvbnM8L25hbWU+CiAgICAgICAgPGZsYWdzPjY2MTc4PC9mbGFncz4KICAgICAgICA8dmFsdWUgdHlwZT0iMiI+MDwvdmFsdWU+CiAgICAgICA8L0Jhc2ljRW50cnk+CiAgICAgICA8QmFzaWNFbnRyeT4KICAgICAgICA8bmFtZT5IaXN0b2dyYW1Vc2VPdmVybGF5PC9uYW1lPgogICAgICAgIDxmbGFncz42NjE3ODwvZmxhZ3M+CiAgICAgICAgPHZhbHVlIHR5cGU9IjIiPjA8L3ZhbHVlPgogICAgICAgPC9CYXNpY0VudHJ5PgogICAgICAgPEJhc2ljRW50cnk+CiAgICAgICAgPG5hbWU+SGlzdG9ncmFtT3ZlcmxheTwvbmFtZT4KICAgICAgICA8ZmxhZ3M+NjY0MzQ8L2ZsYWdzPgogICAgICAgIDx2YWx1ZSB0eXBlPSIzIj4KCgoKCgoKCgo8L3ZhbHVlPgogICAgICAgPC9CYXNpY0VudHJ5PgogICAgICAgPEJhc2ljRW50cnk+CiAgICAgICAgPG5hbWU+SGlzdG9ncmFtT3ZlcmxheUNvbG9yczwvbmFtZT4KICAgICAgICA8ZmxhZ3M+NjY0MzQ8L2ZsYWdzPgogICAgICAgIDx2YWx1ZSB0eXBlPSIzIj4jZmZhYTdmCiNmZmFhZmYKI2FhZmY3ZgojOTZkOGUxCiNhYWFhN2YKI2ZmODY0YQojZmM1N2ZmCiM2YmZmNDIKIzQwYmNmZgojYTJhYTM0PC92YWx1ZT4KICAgICAgIDwvQmFzaWNFbnRyeT4KICAgICAgIDxCYXNpY0VudHJ5PgogICAgICAgIDxuYW1lPlZpZXdEYXRhRW5kPC9uYW1lPgogICAgICAgIDxmbGFncz42NjE3ODwvZmxhZ3M+CiAgICAgICAgPHZhbHVlIHR5cGU9IjIiPjIxNDc0ODM2NDc8L3ZhbHVlPgogICAgICAgPC9CYXNpY0VudHJ5PgogICAgICAgPEJhc2ljRW50cnk+CiAgICAgICAgPG5hbWU+Vmlld0RhdGFTa2lwPC9uYW1lPgogICAgICAgIDxmbGFncz42NjE3ODwvZmxhZ3M+CiAgICAgICAgPHZhbHVlIHR5cGU9IjIiPjA8L3ZhbHVlPgogICAgICAgPC9CYXNpY0VudHJ5PgogICAgICAgPEJhc2ljRW50cnk+CiAgICAgICAgPG5hbWU+Vmlld0RhdGFTdGFydDwvbmFtZT4KICAgICAgICA8ZmxhZ3M+NjYxNzg8L2ZsYWdzPgogICAgICAgIDx2YWx1ZSB0eXBlPSIyIj4wPC92YWx1ZT4KICAgICAgIDwvQmFzaWNFbnRyeT4KICAgICAgIDxCYXNpY0VudHJ5PgogICAgICAgIDxuYW1lPlNjcmlwdFRleHQ8L25hbWU+CiAgICAgICAgPGZsYWdzPjY2NDM0PC9mbGFncz4KICAgICAgICA8dmFsdWUgdHlwZT0iMyI+RWRpdCB0ZXh0IHZpYSBQcm9wZXJ0aWVzPC92YWx1ZT4KICAgICAgICA8QmFzaWNFbnRyeT4KICAgICAgICAgPG5hbWU+UHJlZGVmaW5lZFNjcmlwdFRleHQ8L25hbWU+CiAgICAgICAgIDxmbGFncz42NjQzNDwvZmxhZ3M+CiAgICAgICAgIDx2YWx1ZSB0eXBlPSIzIj48L3ZhbHVlPgogICAgICAgIDwvQmFzaWNFbnRyeT4KICAgICAgIDwvQmFzaWNFbnRyeT4KICAgICAgIDxCYXNpY0VudHJ5PgogICAgICAgIDxuYW1lPlNjcmlwdFRleHRBbGlnbm1lbnQ8L25hbWU+CiAgICAgICAgPGZsYWdzPjY2MTc4PC9mbGFncz4KICAgICAgICA8dmFsdWUgdHlwZT0iMiI+MDwvdmFsdWU+CiAgICAgICA8L0Jhc2ljRW50cnk+CiAgICAgICA8QmFzaWNFbnRyeT4KICAgICAgICA8bmFtZT5IaXN0b2dyYW1Ob3JtYWxpemF0aW9uPC9uYW1lPgogICAgICAgIDxmbGFncz42NjE3ODwvZmxhZ3M+CiAgICAgICAgPHZhbHVlIHR5cGU9IjIiPjA8L3ZhbHVlPgogICAgICAgPC9CYXNpY0VudHJ5PgogICAgICAgPEJhc2ljRW50cnk+CiAgICAgICAgPG5hbWU+SGlzdG9ncmFtUGxvdE1vZGU8L25hbWU+CiAgICAgICAgPGZsYWdzPjY2MTc4PC9mbGFncz4KICAgICAgICA8dmFsdWUgdHlwZT0iMiI+MDwvdmFsdWU+CiAgICAgICA8L0Jhc2ljRW50cnk+CiAgICAgICA8QmFzaWNFbnRyeT4KICAgICAgICA8bmFtZT5IaXN0b2dyYW1TbW9vdGhpbmc8L25hbWU+CiAgICAgICAgPGZsYWdzPjY2MTc4PC9mbGFncz4KICAgICAgICA8dmFsdWUgdHlwZT0iMiI+MDwvdmFsdWU+CiAgICAgICA8L0Jhc2ljRW50cnk+CiAgICAgICA8QmFzaWNFbnRyeT4KICAgICAgICA8bmFtZT5TdGF0aXN0aWNGZWF0dXJlczwvbmFtZT4KICAgICAgICA8ZmxhZ3M+NjY0MzQ8L2ZsYWdzPgogICAgICAgIDx2YWx1ZSB0eXBlPSIzIj5GU0MtQQpTU0MtQTwvdmFsdWU+CiAgICAgICA8L0Jhc2ljRW50cnk+CiAgICAgICA8QmFzaWNFbnRyeT4KICAgICAgICA8bmFtZT5TdGF0aXN0aWNSZWdpb25GdW5jczwvbmFtZT4KICAgICAgICA8ZmxhZ3M+NjY0MzQ8L2ZsYWdzPgogICAgICAgIDx2YWx1ZSB0eXBlPSIzIj5QYXRoCiUtVDwvdmFsdWU+CiAgICAgICA8L0Jhc2ljRW50cnk+CiAgICAgICA8QmFzaWNFbnRyeT4KICAgICAgICA8bmFtZT5TdGF0aXN0aWNGZWF0dXJlRnVuY3M8L25hbWU+CiAgICAgICAgPGZsYWdzPjY2NDM0PC9mbGFncz4KICAgICAgICA8dmFsdWUgdHlwZT0iMyI+PC92YWx1ZT4KICAgICAgIDwvQmFzaWNFbnRyeT4KICAgICAgIDxCYXNpY0VudHJ5PgogICAgICAgIDxuYW1lPlN0YXRpc3RpY1NvdXJjZUluZm88L25hbWU+CiAgICAgICAgPGZsYWdzPjY1OTIyPC9mbGFncz4KICAgICAgICA8dmFsdWUgdHlwZT0iMSI+MTwvdmFsdWU+CiAgICAgICA8L0Jhc2ljRW50cnk+CiAgICAgICA8QmFzaWNFbnRyeT4KICAgICAgICA8bmFtZT5TdGF0aXN0aWNUYWJsZTwvbmFtZT4KICAgICAgICA8ZmxhZ3M+NjU5MjI8L2ZsYWdzPgogICAgICAgIDx2YWx1ZSB0eXBlPSIxIj4xPC92YWx1ZT4KICAgICAgIDwvQmFzaWNFbnRyeT4KICAgICAgIDxCYXNpY0VudHJ5PgogICAgICAgIDxuYW1lPlN0YXRpc3RpY0ZlYXR1cmVOYW1lPC9uYW1lPgogICAgICAgIDxmbGFncz42NjE3ODwvZmxhZ3M+CiAgICAgICAgPHZhbHVlIHR5cGU9IjIiPjA8L3ZhbHVlPgogICAgICAgPC9CYXNpY0VudHJ5PgogICAgICAgPEJhc2ljRW50cnk+CiAgICAgICAgPG5hbWU+SGVhdG1hcDwvbmFtZT4KICAgICAgICA8ZmxhZ3M+NjU2NjY8L2ZsYWdzPgogICAgICAgIDxCYXNpY0VudHJ5PgogICAgICAgICA8bmFtZT5Db2xvcjE8L25hbWU+CiAgICAgICAgIDxmbGFncz42NjQzNDwvZmxhZ3M+CiAgICAgICAgIDx2YWx1ZSB0eXBlPSIzIj4jZmYwMDAwPC92YWx1ZT4KICAgICAgICA8L0Jhc2ljRW50cnk+CiAgICAgICAgPEJhc2ljRW50cnk+CiAgICAgICAgIDxuYW1lPkNvbG9yMjwvbmFtZT4KICAgICAgICAgPGZsYWdzPjY2NDM0PC9mbGFncz4KICAgICAgICAgPHZhbHVlIHR5cGU9IjMiPiMwMGFhMDA8L3ZhbHVlPgogICAgICAgIDwvQmFzaWNFbnRyeT4KICAgICAgICA8QmFzaWNFbnRyeT4KICAgICAgICAgPG5hbWU+Q29sb3IzPC9uYW1lPgogICAgICAgICA8ZmxhZ3M+NjY0MzQ8L2ZsYWdzPgogICAgICAgICA8dmFsdWUgdHlwZT0iMyI+I2ZmZmYwMDwvdmFsdWU+CiAgICAgICAgPC9CYXNpY0VudHJ5PgogICAgICAgIDxCYXNpY0VudHJ5PgogICAgICAgICA8bmFtZT5Db2xvcjQ8L25hbWU+CiAgICAgICAgIDxmbGFncz42NjQzNDwvZmxhZ3M+CiAgICAgICAgIDx2YWx1ZSB0eXBlPSIzIj4jMzMzM2ZmPC92YWx1ZT4KICAgICAgICA8L0Jhc2ljRW50cnk+CiAgICAgICAgPEJhc2ljRW50cnk+CiAgICAgICAgIDxuYW1lPlRocmVzaG9sZDE8L25hbWU+CiAgICAgICAgIDxmbGFncz42NzQ1ODwvZmxhZ3M+CiAgICAgICAgIDx2YWx1ZSB0eXBlPSI3Ij4xPC92YWx1ZT4KICAgICAgICA8L0Jhc2ljRW50cnk+CiAgICAgICAgPEJhc2ljRW50cnk+CiAgICAgICAgIDxuYW1lPlRocmVzaG9sZDI8L25hbWU+CiAgICAgICAgIDxmbGFncz42NzQ1ODwvZmxhZ3M+CiAgICAgICAgIDx2YWx1ZSB0eXBlPSI3Ij4xMDA8L3ZhbHVlPgogICAgICAgIDwvQmFzaWNFbnRyeT4KICAgICAgICA8QmFzaWNFbnRyeT4KICAgICAgICAgPG5hbWU+UmVnaW9uPC9uYW1lPgogICAgICAgICA8ZmxhZ3M+NjY0MzQ8L2ZsYWdzPgogICAgICAgICA8dmFsdWUgdHlwZT0iMyI+bGl2ZTwvdmFsdWU+CiAgICAgICAgPC9CYXNpY0VudHJ5PgogICAgICAgIDxCYXNpY0VudHJ5PgogICAgICAgICA8bmFtZT5SZWdpb25GdW5jdGlvbjwvbmFtZT4KICAgICAgICAgPGZsYWdzPjY2NDM0PC9mbGFncz4KICAgICAgICAgPHZhbHVlIHR5cGU9IjMiPkNvdW50PC92YWx1ZT4KICAgICAgICA8L0Jhc2ljRW50cnk+CiAgICAgICAgPEJhc2ljRW50cnk+CiAgICAgICAgIDxuYW1lPkZlYXR1cmU8L25hbWU+CiAgICAgICAgIDxmbGFncz42NjQzNDwvZmxhZ3M+CiAgICAgICAgIDx2YWx1ZSB0eXBlPSIzIj5GU0MtQTwvdmFsdWU+CiAgICAgICAgPC9CYXNpY0VudHJ5PgogICAgICAgIDxCYXNpY0VudHJ5PgogICAgICAgICA8bmFtZT5GZWF0dXJlRnVuY3Rpb248L25hbWU+CiAgICAgICAgIDxmbGFncz42NjQzNDwvZmxhZ3M+CiAgICAgICAgIDx2YWx1ZSB0eXBlPSIzIj5NZWFuPC92YWx1ZT4KICAgICAgICA8L0Jhc2ljRW50cnk+CiAgICAgICAgPEJhc2ljRW50cnk+CiAgICAgICAgIDxuYW1lPk1vZGU8L25hbWU+CiAgICAgICAgIDxmbGFncz42NjE3ODwvZmxhZ3M+CiAgICAgICAgIDx2YWx1ZSB0eXBlPSIyIj4wPC92YWx1ZT4KICAgICAgICA8L0Jhc2ljRW50cnk+CiAgICAgICAgPEJhc2ljRW50cnk+CiAgICAgICAgIDxuYW1lPkZ1bmN0aW9uPC9uYW1lPgogICAgICAgICA8ZmxhZ3M+NjYxNzg8L2ZsYWdzPgogICAgICAgICA8dmFsdWUgdHlwZT0iMiI+MTwvdmFsdWU+CiAgICAgICAgPC9CYXNpY0VudHJ5PgogICAgICAgIDxCYXNpY0VudHJ5PgogICAgICAgICA8bmFtZT5EaXNhYmxlZEdyb3VwczwvbmFtZT4KICAgICAgICAgPGZsYWdzPjY2NDM0PC9mbGFncz4KICAgICAgICAgPHZhbHVlIHR5cGU9IjMiPjwvdmFsdWU+CiAgICAgICAgPC9CYXNpY0VudHJ5PgogICAgICAgPC9CYXNpY0VudHJ5PgogICAgICAgPEJhc2ljRW50cnk+CiAgICAgICAgPG5hbWU+V2lkZ2V0UG9zPC9uYW1lPgogICAgICAgIDxmbGFncz42NTY2NjwvZmxhZ3M+CiAgICAgICAgPEJhc2ljRW50cnk+CiAgICAgICAgIDxuYW1lPlg8L25hbWU+CiAgICAgICAgIDxmbGFncz42NjE3ODwvZmxhZ3M+CiAgICAgICAgIDx2YWx1ZSB0eXBlPSIyIj4xMzwvdmFsdWU+CiAgICAgICAgPC9CYXNpY0VudHJ5PgogICAgICAgIDxCYXNpY0VudHJ5PgogICAgICAgICA8bmFtZT5ZPC9uYW1lPgogICAgICAgICA8ZmxhZ3M+NjYxNzg8L2ZsYWdzPgogICAgICAgICA8dmFsdWUgdHlwZT0iMiI+MjI0PC92YWx1ZT4KICAgICAgICA8L0Jhc2ljRW50cnk+CiAgICAgICA8L0Jhc2ljRW50cnk+CiAgICAgICA8QmFzaWNFbnRyeT4KICAgICAgICA8bmFtZT5XaWRnZXRTaXplPC9uYW1lPgogICAgICAgIDxmbGFncz42NTY2NjwvZmxhZ3M+CiAgICAgICAgPEJhc2ljRW50cnk+CiAgICAgICAgIDxuYW1lPldpZHRoPC9uYW1lPgogICAgICAgICA8ZmxhZ3M+NjYxNzg8L2ZsYWdzPgogICAgICAgICA8dmFsdWUgdHlwZT0iMiI+NzAyPC92YWx1ZT4KICAgICAgICA8L0Jhc2ljRW50cnk+CiAgICAgICAgPEJhc2ljRW50cnk+CiAgICAgICAgIDxuYW1lPkhlaWdodDwvbmFtZT4KICAgICAgICAgPGZsYWdzPjY2MTc4PC9mbGFncz4KICAgICAgICAgPHZhbHVlIHR5cGU9IjIiPjQxODwvdmFsdWU+CiAgICAgICAgPC9CYXNpY0VudHJ5PgogICAgICAgPC9CYXNpY0VudHJ5PgogICAgICA8L0Jhc2ljRW50cnk+CiAgICAgPC9CYXNpY0VudHJ5PgogICAgPC9CYXNpY0VudHJ5PgogICA8L0Jhc2ljRW50cnk+CiAgPC9CYXNpY0VudHJ5PgogPC9CYXNpY0VudHJ5PgogPEJhc2ljRW50cnk+CiAgPG5hbWU+UmVnaW9uczwvbmFtZT4KICA8ZmxhZ3M+NjU2NjY8L2ZsYWdzPgogIDxCYXNpY0VudHJ5PgogICA8bmFtZT4xODc8L25hbWU+CiAgIDxmbGFncz42NTY2NjwvZmxhZ3M+CiAgIDxCYXNpY0VudHJ5PgogICAgPG5hbWU+VXNlcmRlZk5hbWU8L25hbWU+CiAgICA8ZmxhZ3M+NjY0MzQ8L2ZsYWdzPgogICAgPHZhbHVlIHR5cGU9IjMiPjwvdmFsdWU+CiAgIDwvQmFzaWNFbnRyeT4KICAgPEJhc2ljRW50cnk+CiAgICA8bmFtZT5UeXBlPC9uYW1lPgogICAgPGZsYWdzPjY2MTc4PC9mbGFncz4KICAgIDx2YWx1ZSB0eXBlPSIyIj4yPC92YWx1ZT4KICAgPC9CYXNpY0VudHJ5PgogICA8QmFzaWNFbnRyeT4KICAgIDxuYW1lPkZlYXR1cmVzPC9uYW1lPgogICAgPGZsYWdzPjY2NDM0PC9mbGFncz4KICAgIDx2YWx1ZSB0eXBlPSIzIj5GU0MtQQpTU0MtQTwvdmFsdWU+CiAgIDwvQmFzaWNFbnRyeT4KICAgPEJhc2ljRW50cnk+CiAgICA8bmFtZT5Hcm91cDwvbmFtZT4KICAgIDxmbGFncz42NjE3ODwvZmxhZ3M+CiAgICA8dmFsdWUgdHlwZT0iMiI+MDwvdmFsdWU+CiAgIDwvQmFzaWNFbnRyeT4KICAgPEJhc2ljRW50cnk+CiAgICA8bmFtZT5Db2xvcjwvbmFtZT4KICAgIDxmbGFncz42NjQzNDwvZmxhZ3M+CiAgICA8dmFsdWUgdHlwZT0iMyI+IzAwODAwMDwvdmFsdWU+CiAgIDwvQmFzaWNFbnRyeT4KICAgPEJhc2ljRW50cnk+CiAgICA8bmFtZT5Jc05vdDwvbmFtZT4KICAgIDxmbGFncz42NTkyMjwvZmxhZ3M+CiAgICA8dmFsdWUgdHlwZT0iMSI+MDwvdmFsdWU+CiAgIDwvQmFzaWNFbnRyeT4KICAgPEJhc2ljRW50cnk+CiAgICA8bmFtZT5Qb2ludHM8L25hbWU+CiAgICA8ZmxhZ3M+NjU2NjY8L2ZsYWdzPgogICAgPEJhc2ljRW50cnk+CiAgICAgPG5hbWU+UG9pbnQwPC9uYW1lPgogICAgIDxmbGFncz42NTY2NjwvZmxhZ3M+CiAgICAgPEJhc2ljRW50cnk+CiAgICAgIDxuYW1lPlg8L25hbWU+CiAgICAgIDxmbGFncz42NjE3ODwvZmxhZ3M+CiAgICAgIDx2YWx1ZSB0eXBlPSIyIj40PC92YWx1ZT4KICAgICA8L0Jhc2ljRW50cnk+CiAgICAgPEJhc2ljRW50cnk+CiAgICAgIDxuYW1lPlk8L25hbWU+CiAgICAgIDxmbGFncz42NjE3ODwvZmxhZ3M+CiAgICAgIDx2YWx1ZSB0eXBlPSIyIj4zPC92YWx1ZT4KICAgICA8L0Jhc2ljRW50cnk+CiAgICA8L0Jhc2ljRW50cnk+CiAgICA8QmFzaWNFbnRyeT4KICAgICA8bmFtZT5Qb2ludDE8L25hbWU+CiAgICAgPGZsYWdzPjY1NjY2PC9mbGFncz4KICAgICA8QmFzaWNFbnRyeT4KICAgICAgPG5hbWU+WDwvbmFtZT4KICAgICAgPGZsYWdzPjY2MTc4PC9mbGFncz4KICAgICAgPHZhbHVlIHR5cGU9IjIiPjQ8L3ZhbHVlPgogICAgIDwvQmFzaWNFbnRyeT4KICAgICA8QmFzaWNFbnRyeT4KICAgICAgPG5hbWU+WTwvbmFtZT4KICAgICAgPGZsYWdzPjY2MTc4PC9mbGFncz4KICAgICAgPHZhbHVlIHR5cGU9IjIiPjM4NDwvdmFsdWU+CiAgICAgPC9CYXNpY0VudHJ5PgogICAgPC9CYXNpY0VudHJ5PgogICAgPEJhc2ljRW50cnk+CiAgICAgPG5hbWU+UG9pbnQyPC9uYW1lPgogICAgIDxmbGFncz42NTY2NjwvZmxhZ3M+CiAgICAgPEJhc2ljRW50cnk+CiAgICAgIDxuYW1lPlg8L25hbWU+CiAgICAgIDxmbGFncz42NjE3ODwvZmxhZ3M+CiAgICAgIDx2YWx1ZSB0eXBlPSIyIj4xMjk8L3ZhbHVlPgogICAgIDwvQmFzaWNFbnRyeT4KICAgICA8QmFzaWNFbnRyeT4KICAgICAgPG5hbWU+WTwvbmFtZT4KICAgICAgPGZsYWdzPjY2MTc4PC9mbGFncz4KICAgICAgPHZhbHVlIHR5cGU9IjIiPjQ3NzwvdmFsdWU+CiAgICAgPC9CYXNpY0VudHJ5PgogICAgPC9CYXNpY0VudHJ5PgogICAgPEJhc2ljRW50cnk+CiAgICAgPG5hbWU+UG9pbnQzPC9uYW1lPgogICAgIDxmbGFncz42NTY2NjwvZmxhZ3M+CiAgICAgPEJhc2ljRW50cnk+CiAgICAgIDxuYW1lPlg8L25hbWU+CiAgICAgIDxmbGFncz42NjE3ODwvZmxhZ3M+CiAgICAgIDx2YWx1ZSB0eXBlPSIyIj41MDM8L3ZhbHVlPgogICAgIDwvQmFzaWNFbnRyeT4KICAgICA8QmFzaWNFbnRyeT4KICAgICAgPG5hbWU+WTwvbmFtZT4KICAgICAgPGZsYWdzPjY2MTc4PC9mbGFncz4KICAgICAgPHZhbHVlIHR5cGU9IjIiPjQ2MDwvdmFsdWU+CiAgICAgPC9CYXNpY0VudHJ5PgogICAgPC9CYXNpY0VudHJ5PgogICAgPEJhc2ljRW50cnk+CiAgICAgPG5hbWU+UG9pbnQ0PC9uYW1lPgogICAgIDxmbGFncz42NTY2NjwvZmxhZ3M+CiAgICAgPEJhc2ljRW50cnk+CiAgICAgIDxuYW1lPlg8L25hbWU+CiAgICAgIDxmbGFncz42NjE3ODwvZmxhZ3M+CiAgICAgIDx2YWx1ZSB0eXBlPSIyIj41MDM8L3ZhbHVlPgogICAgIDwvQmFzaWNFbnRyeT4KICAgICA8QmFzaWNFbnRyeT4KICAgICAgPG5hbWU+WTwvbmFtZT4KICAgICAgPGZsYWdzPjY2MTc4PC9mbGFncz4KICAgICAgPHZhbHVlIHR5cGU9IjIiPjM8L3ZhbHVlPgogICAgIDwvQmFzaWNFbnRyeT4KICAgIDwvQmFzaWNFbnRyeT4KICAgPC9CYXNpY0VudHJ5PgogICA8QmFzaWNFbnRyeT4KICAgIDxuYW1lPlRleHRQb2ludHM8L25hbWU+CiAgICA8ZmxhZ3M+NjU2NjY8L2ZsYWdzPgogICAgPEJhc2ljRW50cnk+CiAgICAgPG5hbWU+UG9pbnQwPC9uYW1lPgogICAgIDxmbGFncz42NTY2NjwvZmxhZ3M+CiAgICAgPEJhc2ljRW50cnk+CiAgICAgIDxuYW1lPlg8L25hbWU+CiAgICAgIDxmbGFncz42NjE3ODwvZmxhZ3M+CiAgICAgIDx2YWx1ZSB0eXBlPSIyIj4zMjwvdmFsdWU+CiAgICAgPC9CYXNpY0VudHJ5PgogICAgIDxCYXNpY0VudHJ5PgogICAgICA8bmFtZT5ZPC9uYW1lPgogICAgICA8ZmxhZ3M+NjYxNzg8L2ZsYWdzPgogICAgICA8dmFsdWUgdHlwZT0iMiI+MTA8L3ZhbHVlPgogICAgIDwvQmFzaWNFbnRyeT4KICAgICA8QmFzaWNFbnRyeT4KICAgICAgPG5hbWU+VGV4dDwvbmFtZT4KICAgICAgPGZsYWdzPjY2NDM0PC9mbGFncz4KICAgICAgPHZhbHVlIHR5cGU9IjMiPjwvdmFsdWU+CiAgICAgPC9CYXNpY0VudHJ5PgogICAgPC9CYXNpY0VudHJ5PgogICA8L0Jhc2ljRW50cnk+CiAgPC9CYXNpY0VudHJ5PgogIDxCYXNpY0VudHJ5PgogICA8bmFtZT4xODg8L25hbWU+CiAgIDxmbGFncz42NTY2NjwvZmxhZ3M+CiAgIDxCYXNpY0VudHJ5PgogICAgPG5hbWU+VXNlcmRlZk5hbWU8L25hbWU+CiAgICA8ZmxhZ3M+NjY0MzQ8L2ZsYWdzPgogICAgPHZhbHVlIHR5cGU9IjMiPjwvdmFsdWU+CiAgIDwvQmFzaWNFbnRyeT4KICAgPEJhc2ljRW50cnk+CiAgICA8bmFtZT5UeXBlPC9uYW1lPgogICAgPGZsYWdzPjY2MTc4PC9mbGFncz4KICAgIDx2YWx1ZSB0eXBlPSIyIj4yPC92YWx1ZT4KICAgPC9CYXNpY0VudHJ5PgogICA8QmFzaWNFbnRyeT4KICAgIDxuYW1lPkZlYXR1cmVzPC9uYW1lPgogICAgPGZsYWdzPjY2NDM0PC9mbGFncz4KICAgIDx2YWx1ZSB0eXBlPSIzIj5GU0MtQQpGU0MtSDwvdmFsdWU+CiAgIDwvQmFzaWNFbnRyeT4KICAgPEJhc2ljRW50cnk+CiAgICA8bmFtZT5Hcm91cDwvbmFtZT4KICAgIDxmbGFncz42NjE3ODwvZmxhZ3M+CiAgICA8dmFsdWUgdHlwZT0iMiI+MDwvdmFsdWU+CiAgIDwvQmFzaWNFbnRyeT4KICAgPEJhc2ljRW50cnk+CiAgICA8bmFtZT5Db2xvcjwvbmFtZT4KICAgIDxmbGFncz42NjQzNDwvZmxhZ3M+CiAgICA8dmFsdWUgdHlwZT0iMyI+I2ZmMDAwMDwvdmFsdWU+CiAgIDwvQmFzaWNFbnRyeT4KICAgPEJhc2ljRW50cnk+CiAgICA8bmFtZT5Jc05vdDwvbmFtZT4KICAgIDxmbGFncz42NTkyMjwvZmxhZ3M+CiAgICA8dmFsdWUgdHlwZT0iMSI+MDwvdmFsdWU+CiAgIDwvQmFzaWNFbnRyeT4KICAgPEJhc2ljRW50cnk+CiAgICA8bmFtZT5Qb2ludHM8L25hbWU+CiAgICA8ZmxhZ3M+NjU2NjY8L2ZsYWdzPgogICAgPEJhc2ljRW50cnk+CiAgICAgPG5hbWU+UG9pbnQwPC9uYW1lPgogICAgIDxmbGFncz42NTY2NjwvZmxhZ3M+CiAgICAgPEJhc2ljRW50cnk+CiAgICAgIDxuYW1lPlg8L25hbWU+CiAgICAgIDxmbGFncz42NjE3ODwvZmxhZ3M+CiAgICAgIDx2YWx1ZSB0eXBlPSIyIj40NjM8L3ZhbHVlPgogICAgIDwvQmFzaWNFbnRyeT4KICAgICA8QmFzaWNFbnRyeT4KICAgICAgPG5hbWU+WTwvbmFtZT4KICAgICAgPGZsYWdzPjY2MTc4PC9mbGFncz4KICAgICAgPHZhbHVlIHR5cGU9IjIiPjE5MjwvdmFsdWU+CiAgICAgPC9CYXNpY0VudHJ5PgogICAgPC9CYXNpY0VudHJ5PgogICAgPEJhc2ljRW50cnk+CiAgICAgPG5hbWU+UG9pbnQxPC9uYW1lPgogICAgIDxmbGFncz42NTY2NjwvZmxhZ3M+CiAgICAgPEJhc2ljRW50cnk+CiAgICAgIDxuYW1lPlg8L25hbWU+CiAgICAgIDxmbGFncz42NjE3ODwvZmxhZ3M+CiAgICAgIDx2YWx1ZSB0eXBlPSIyIj40NTwvdmFsdWU+CiAgICAgPC9CYXNpY0VudHJ5PgogICAgIDxCYXNpY0VudHJ5PgogICAgICA8bmFtZT5ZPC9uYW1lPgogICAgICA8ZmxhZ3M+NjYxNzg8L2ZsYWdzPgogICAgICA8dmFsdWUgdHlwZT0iMiI+NDYyPC92YWx1ZT4KICAgICA8L0Jhc2ljRW50cnk+CiAgICA8L0Jhc2ljRW50cnk+CiAgICA8QmFzaWNFbnRyeT4KICAgICA8bmFtZT5Qb2ludDI8L25hbWU+CiAgICAgPGZsYWdzPjY1NjY2PC9mbGFncz4KICAgICA8QmFzaWNFbnRyeT4KICAgICAgPG5hbWU+WDwvbmFtZT4KICAgICAgPGZsYWdzPjY2MTc4PC9mbGFncz4KICAgICAgPHZhbHVlIHR5cGU9IjIiPjIwPC92YWx1ZT4KICAgICA8L0Jhc2ljRW50cnk+CiAgICAgPEJhc2ljRW50cnk+CiAgICAgIDxuYW1lPlk8L25hbWU+CiAgICAgIDxmbGFncz42NjE3ODwvZmxhZ3M+CiAgICAgIDx2YWx1ZSB0eXBlPSIyIj41MDI8L3ZhbHVlPgogICAgIDwvQmFzaWNFbnRyeT4KICAgIDwvQmFzaWNFbnRyeT4KICAgIDxCYXNpY0VudHJ5PgogICAgIDxuYW1lPlBvaW50MzwvbmFtZT4KICAgICA8ZmxhZ3M+NjU2NjY8L2ZsYWdzPgogICAgIDxCYXNpY0VudHJ5PgogICAgICA8bmFtZT5YPC9uYW1lPgogICAgICA8ZmxhZ3M+NjYxNzg8L2ZsYWdzPgogICAgICA8dmFsdWUgdHlwZT0iMiI+Mzg5PC92YWx1ZT4KICAgICA8L0Jhc2ljRW50cnk+CiAgICAgPEJhc2ljRW50cnk+CiAgICAgIDxuYW1lPlk8L25hbWU+CiAgICAgIDxmbGFncz42NjE3ODwvZmxhZ3M+CiAgICAgIDx2YWx1ZSB0eXBlPSIyIj4yODg8L3ZhbHVlPgogICAgIDwvQmFzaWNFbnRyeT4KICAgIDwvQmFzaWNFbnRyeT4KICAgPC9CYXNpY0VudHJ5PgogICA8QmFzaWNFbnRyeT4KICAgIDxuYW1lPlRleHRQb2ludHM8L25hbWU+CiAgICA8ZmxhZ3M+NjU2NjY8L2ZsYWdzPgogICAgPEJhc2ljRW50cnk+CiAgICAgPG5hbWU+UG9pbnQwPC9uYW1lPgogICAgIDxmbGFncz42NTY2NjwvZmxhZ3M+CiAgICAgPEJhc2ljRW50cnk+CiAgICAgIDxuYW1lPlg8L25hbWU+CiAgICAgIDxmbGFncz42NjE3ODwvZmxhZ3M+CiAgICAgIDx2YWx1ZSB0eXBlPSIyIj43MTwvdmFsdWU+CiAgICAgPC9CYXNpY0VudHJ5PgogICAgIDxCYXNpY0VudHJ5PgogICAgICA8bmFtZT5ZPC9uYW1lPgogICAgICA8ZmxhZ3M+NjYxNzg8L2ZsYWdzPgogICAgICA8dmFsdWUgdHlwZT0iMiI+NjI8L3ZhbHVlPgogICAgIDwvQmFzaWNFbnRyeT4KICAgICA8QmFzaWNFbnRyeT4KICAgICAgPG5hbWU+VGV4dDwvbmFtZT4KICAgICAgPGZsYWdzPjY2NDM0PC9mbGFncz4KICAgICAgPHZhbHVlIHR5cGU9IjMiPjwvdmFsdWU+CiAgICAgPC9CYXNpY0VudHJ5PgogICAgPC9CYXNpY0VudHJ5PgogICA8L0Jhc2ljRW50cnk+CiAgPC9CYXNpY0VudHJ5PgogIDxCYXNpY0VudHJ5PgogICA8bmFtZT4xODk8L25hbWU+CiAgIDxmbGFncz42NTY2NjwvZmxhZ3M+CiAgIDxCYXNpY0VudHJ5PgogICAgPG5hbWU+VXNlcmRlZk5hbWU8L25hbWU+CiAgICA8ZmxhZ3M+NjY0MzQ8L2ZsYWdzPgogICAgPHZhbHVlIHR5cGU9IjMiPjwvdmFsdWU+CiAgIDwvQmFzaWNFbnRyeT4KICAgPEJhc2ljRW50cnk+CiAgICA8bmFtZT5UeXBlPC9uYW1lPgogICAgPGZsYWdzPjY2MTc4PC9mbGFncz4KICAgIDx2YWx1ZSB0eXBlPSIyIj40PC92YWx1ZT4KICAgPC9CYXNpY0VudHJ5PgogICA8QmFzaWNFbnRyeT4KICAgIDxuYW1lPkZlYXR1cmVzPC9uYW1lPgogICAgPGZsYWdzPjY2NDM0PC9mbGFncz4KICAgIDx2YWx1ZSB0eXBlPSIzIj5CMS1BClYxLUE8L3ZhbHVlPgogICA8L0Jhc2ljRW50cnk+CiAgIDxCYXNpY0VudHJ5PgogICAgPG5hbWU+R3JvdXA8L25hbWU+CiAgICA8ZmxhZ3M+NjYxNzg8L2ZsYWdzPgogICAgPHZhbHVlIHR5cGU9IjIiPjA8L3ZhbHVlPgogICA8L0Jhc2ljRW50cnk+CiAgIDxCYXNpY0VudHJ5PgogICAgPG5hbWU+Q29sb3I8L25hbWU+CiAgICA8ZmxhZ3M+NjY0MzQ8L2ZsYWdzPgogICAgPHZhbHVlIHR5cGU9IjMiPiMwMDAwZmY8L3ZhbHVlPgogICA8L0Jhc2ljRW50cnk+CiAgIDxCYXNpY0VudHJ5PgogICAgPG5hbWU+SXNOb3Q8L25hbWU+CiAgICA8ZmxhZ3M+NjU5MjI8L2ZsYWdzPgogICAgPHZhbHVlIHR5cGU9IjEiPjA8L3ZhbHVlPgogICA8L0Jhc2ljRW50cnk+CiAgIDxCYXNpY0VudHJ5PgogICAgPG5hbWU+UG9pbnRzPC9uYW1lPgogICAgPGZsYWdzPjY1NjY2PC9mbGFncz4KICAgIDxCYXNpY0VudHJ5PgogICAgIDxuYW1lPlBvaW50MDwvbmFtZT4KICAgICA8ZmxhZ3M+NjU2NjY8L2ZsYWdzPgogICAgIDxCYXNpY0VudHJ5PgogICAgICA8bmFtZT5YPC9uYW1lPgogICAgICA8ZmxhZ3M+NjYxNzg8L2ZsYWdzPgogICAgICA8dmFsdWUgdHlwZT0iMiI+MDwvdmFsdWU+CiAgICAgPC9CYXNpY0VudHJ5PgogICAgIDxCYXNpY0VudHJ5PgogICAgICA8bmFtZT5ZPC9uYW1lPgogICAgICA8ZmxhZ3M+NjYxNzg8L2ZsYWdzPgogICAgICA8dmFsdWUgdHlwZT0iMiI+Mjc0PC92YWx1ZT4KICAgICA8L0Jhc2ljRW50cnk+CiAgICA8L0Jhc2ljRW50cnk+CiAgICA8QmFzaWNFbnRyeT4KICAgICA8bmFtZT5Qb2ludDE8L25hbWU+CiAgICAgPGZsYWdzPjY1NjY2PC9mbGFncz4KICAgICA8QmFzaWNFbnRyeT4KICAgICAgPG5hbWU+WDwvbmFtZT4KICAgICAgPGZsYWdzPjY2MTc4PC9mbGFncz4KICAgICAgPHZhbHVlIHR5cGU9IjIiPjUxMjwvdmFsdWU+CiAgICAgPC9CYXNpY0VudHJ5PgogICAgIDxCYXNpY0VudHJ5PgogICAgICA8bmFtZT5ZPC9uYW1lPgogICAgICA8ZmxhZ3M+NjYxNzg8L2ZsYWdzPgogICAgICA8dmFsdWUgdHlwZT0iMiI+Mjc0PC92YWx1ZT4KICAgICA8L0Jhc2ljRW50cnk+CiAgICA8L0Jhc2ljRW50cnk+CiAgICA8QmFzaWNFbnRyeT4KICAgICA8bmFtZT5Qb2ludDI8L25hbWU+CiAgICAgPGZsYWdzPjY1NjY2PC9mbGFncz4KICAgICA8QmFzaWNFbnRyeT4KICAgICAgPG5hbWU+WDwvbmFtZT4KICAgICAgPGZsYWdzPjY2MTc4PC9mbGFncz4KICAgICAgPHZhbHVlIHR5cGU9IjIiPjIzNTwvdmFsdWU+CiAgICAgPC9CYXNpY0VudHJ5PgogICAgIDxCYXNpY0VudHJ5PgogICAgICA8bmFtZT5ZPC9uYW1lPgogICAgICA8ZmxhZ3M+NjYxNzg8L2ZsYWdzPgogICAgICA8dmFsdWUgdHlwZT0iMiI+MDwvdmFsdWU+CiAgICAgPC9CYXNpY0VudHJ5PgogICAgPC9CYXNpY0VudHJ5PgogICAgPEJhc2ljRW50cnk+CiAgICAgPG5hbWU+UG9pbnQzPC9uYW1lPgogICAgIDxmbGFncz42NTY2NjwvZmxhZ3M+CiAgICAgPEJhc2ljRW50cnk+CiAgICAgIDxuYW1lPlg8L25hbWU+CiAgICAgIDxmbGFncz42NjE3ODwvZmxhZ3M+CiAgICAgIDx2YWx1ZSB0eXBlPSIyIj4yMzU8L3ZhbHVlPgogICAgIDwvQmFzaWNFbnRyeT4KICAgICA8QmFzaWNFbnRyeT4KICAgICAgPG5hbWU+WTwvbmFtZT4KICAgICAgPGZsYWdzPjY2MTc4PC9mbGFncz4KICAgICAgPHZhbHVlIHR5cGU9IjIiPjUxMjwvdmFsdWU+CiAgICAgPC9CYXNpY0VudHJ5PgogICAgPC9CYXNpY0VudHJ5PgogICA8L0Jhc2ljRW50cnk+CiAgIDxCYXNpY0VudHJ5PgogICAgPG5hbWU+VGV4dFBvaW50czwvbmFtZT4KICAgIDxmbGFncz42NTY2NjwvZmxhZ3M+CiAgICA8QmFzaWNFbnRyeT4KICAgICA8bmFtZT5Qb2ludDA8L25hbWU+CiAgICAgPGZsYWdzPjY1NjY2PC9mbGFncz4KICAgICA8QmFzaWNFbnRyeT4KICAgICAgPG5hbWU+WDwvbmFtZT4KICAgICAgPGZsYWdzPjY2MTc4PC9mbGFncz4KICAgICAgPHZhbHVlIHR5cGU9IjIiPjIxPC92YWx1ZT4KICAgICA8L0Jhc2ljRW50cnk+CiAgICAgPEJhc2ljRW50cnk+CiAgICAgIDxuYW1lPlk8L25hbWU+CiAgICAgIDxmbGFncz42NjE3ODwvZmxhZ3M+CiAgICAgIDx2YWx1ZSB0eXBlPSIyIj4yODE8L3ZhbHVlPgogICAgIDwvQmFzaWNFbnRyeT4KICAgICA8QmFzaWNFbnRyeT4KICAgICAgPG5hbWU+VGV4dDwvbmFtZT4KICAgICAgPGZsYWdzPjY2NDM0PC9mbGFncz4KICAgICAgPHZhbHVlIHR5cGU9IjMiPjwvdmFsdWU+CiAgICAgPC9CYXNpY0VudHJ5PgogICAgPC9CYXNpY0VudHJ5PgogICAgPEJhc2ljRW50cnk+CiAgICAgPG5hbWU+UG9pbnQxPC9uYW1lPgogICAgIDxmbGFncz42NTY2NjwvZmxhZ3M+CiAgICAgPEJhc2ljRW50cnk+CiAgICAgIDxuYW1lPlg8L25hbWU+CiAgICAgIDxmbGFncz42NjE3ODwvZmxhZ3M+CiAgICAgIDx2YWx1ZSB0eXBlPSIyIj4xNzwvdmFsdWU+CiAgICAgPC9CYXNpY0VudHJ5PgogICAgIDxCYXNpY0VudHJ5PgogICAgICA8bmFtZT5ZPC9uYW1lPgogICAgICA8ZmxhZ3M+NjYxNzg8L2ZsYWdzPgogICAgICA8dmFsdWUgdHlwZT0iMiI+MTA8L3ZhbHVlPgogICAgIDwvQmFzaWNFbnRyeT4KICAgICA8QmFzaWNFbnRyeT4KICAgICAgPG5hbWU+VGV4dDwvbmFtZT4KICAgICAgPGZsYWdzPjY2NDM0PC9mbGFncz4KICAgICAgPHZhbHVlIHR5cGU9IjMiPjwvdmFsdWU+CiAgICAgPC9CYXNpY0VudHJ5PgogICAgPC9CYXNpY0VudHJ5PgogICAgPEJhc2ljRW50cnk+CiAgICAgPG5hbWU+UG9pbnQyPC9uYW1lPgogICAgIDxmbGFncz42NTY2NjwvZmxhZ3M+CiAgICAgPEJhc2ljRW50cnk+CiAgICAgIDxuYW1lPlg8L25hbWU+CiAgICAgIDxmbGFncz42NjE3ODwvZmxhZ3M+CiAgICAgIDx2YWx1ZSB0eXBlPSIyIj4yOTQ8L3ZhbHVlPgogICAgIDwvQmFzaWNFbnRyeT4KICAgICA8QmFzaWNFbnRyeT4KICAgICAgPG5hbWU+WTwvbmFtZT4KICAgICAgPGZsYWdzPjY2MTc4PC9mbGFncz4KICAgICAgPHZhbHVlIHR5cGU9IjIiPjE0PC92YWx1ZT4KICAgICA8L0Jhc2ljRW50cnk+CiAgICAgPEJhc2ljRW50cnk+CiAgICAgIDxuYW1lPlRleHQ8L25hbWU+CiAgICAgIDxmbGFncz42NjQzNDwvZmxhZ3M+CiAgICAgIDx2YWx1ZSB0eXBlPSIzIj48L3ZhbHVlPgogICAgIDwvQmFzaWNFbnRyeT4KICAgIDwvQmFzaWNFbnRyeT4KICAgIDxCYXNpY0VudHJ5PgogICAgIDxuYW1lPlBvaW50MzwvbmFtZT4KICAgICA8ZmxhZ3M+NjU2NjY8L2ZsYWdzPgogICAgIDxCYXNpY0VudHJ5PgogICAgICA8bmFtZT5YPC9uYW1lPgogICAgICA8ZmxhZ3M+NjYxNzg8L2ZsYWdzPgogICAgICA8dmFsdWUgdHlwZT0iMiI+MzExPC92YWx1ZT4KICAgICA8L0Jhc2ljRW50cnk+CiAgICAgPEJhc2ljRW50cnk+CiAgICAgIDxuYW1lPlk8L25hbWU+CiAgICAgIDxmbGFncz42NjE3ODwvZmxhZ3M+CiAgICAgIDx2YWx1ZSB0eXBlPSIyIj4yODE8L3ZhbHVlPgogICAgIDwvQmFzaWNFbnRyeT4KICAgICA8QmFzaWNFbnRyeT4KICAgICAgPG5hbWU+VGV4dDwvbmFtZT4KICAgICAgPGZsYWdzPjY2NDM0PC9mbGFncz4KICAgICAgPHZhbHVlIHR5cGU9IjMiPjwvdmFsdWU+CiAgICAgPC9CYXNpY0VudHJ5PgogICAgPC9CYXNpY0VudHJ5PgogICA8L0Jhc2ljRW50cnk+CiAgPC9CYXNpY0VudHJ5PgogPC9CYXNpY0VudHJ5PgogPEJhc2ljRW50cnk+CiAgPG5hbWU+RmlsZVR5cGU8L25hbWU+CiAgPGZsYWdzPjY2NDM0PC9mbGFncz4KICA8dmFsdWUgdHlwZT0iMyI+QW5hbHlzaXM8L3ZhbHVlPgogPC9CYXNpY0VudHJ5PgogPEJhc2ljRW50cnk+CiAgPG5hbWU+Q2hlY2tzdW08L25hbWU+CiAgPGZsYWdzPjY2NDM0PC9mbGFncz4KICA8dmFsdWUgdHlwZT0iMyI+MzJlNDVhYWMyNmExYjhmODY0YjU1NTc0ZGY2Nzc1OTc8L3ZhbHVlPgogPC9CYXNpY0VudHJ5Pgo8L0Jhc2ljRW50cnk+Cg==/@MB_EXPERIMENT/0
PEJhc2ljRW50cnk+CiA8bmFtZT5Tb2Z0d2FyZTwvbmFtZT4KIDxmbGFncz4yNjIxNDY8L2ZsYWdzPgogPEJhc2ljRW50cnk+CiAgPG5hbWU+Q29uZmlnVmVyc2lvbjwvbmFtZT4KICA8ZmxhZ3M+MjYzMDQyPC9mbGFncz4KICA8dmFsdWUgdHlwZT0iMyI+MC40LjI1PC92YWx1ZT4KIDwvQmFzaWNFbnRyeT4KIDxCYXNpY0VudHJ5PgogIDxuYW1lPlZhbGlkaXR5S2V5PC9uYW1lPgogIDxmbGFncz4yNjM4MTA8L2ZsYWdzPgogIDx2YWx1ZSB0eXBlPSI2IiBzaXplPSIxMTIiPgpOd0F6QURjQU5BQmhBR0VBTkFBM0FESUFNZ0E1QURFQU1BQXpBR0VBTXdCZkFEQUFNQUF3QURBQVh3QXlBQzRBCk1RQXhBQzRBTVFBNEFERUFOd0F1QURFQU9RQTJBRElBTXdCZkFFMEFZUUJqQUhNQVVRQjFBR0VBYmdCMEFGOEEKTWdBd0FERUFPQUF4QURFQU1RQTBBQT09PC92YWx1ZT4KIDwvQmFzaWNFbnRyeT4KIDxCYXNpY0VudHJ5PgogIDxuYW1lPkV4cGVyaW1lbnQ8L25hbWU+CiAgPGZsYWdzPjI2MjI3NDwvZmxhZ3M+CiAgPEJhc2ljRW50cnk+CiAgIDxuYW1lPlJhY2s8L25hbWU+CiAgIDxmbGFncz4yNjMwNDI8L2ZsYWdzPgogICA8dmFsdWUgdHlwZT0iMyI+U2luZ2xlIHR1YmUgcmFjazwvdmFsdWU+CiAgPC9CYXNpY0VudHJ5PgogIDxCYXNpY0VudHJ5PgogICA8bmFtZT5SYWNrSXNTZWxlY3RhYmxlPC9uYW1lPgogICA8ZmxhZ3M+MjYyNTMwPC9mbGFncz4KICAgPHZhbHVlIHR5cGU9IjEiPjE8L3ZhbHVlPgogIDwvQmFzaWNFbnRyeT4KICA8QmFzaWNFbnRyeT4KICAgPG5hbWU+Q3VycmVudDwvbmFtZT4KICAgPGZsYWdzPjI2Mjc4NjwvZmxhZ3M+CiAgIDx2YWx1ZSB0eXBlPSIyIj4wPC92YWx1ZT4KICA8L0Jhc2ljRW50cnk+CiAgPEJhc2ljRW50cnk+CiAgIDxuYW1lPkZpbGVJZDwvbmFtZT4KICAgPGZsYWdzPjI2Mjc4NjwvZmxhZ3M+CiAgIDx2YWx1ZSB0eXBlPSIyIj4yODwvdmFsdWU+CiAgPC9CYXNpY0VudHJ5PgogIDxCYXNpY0VudHJ5PgogICA8bmFtZT5GaWxlQmFzZTwvbmFtZT4KICAgPGZsYWdzPjI2MzA0MjwvZmxhZ3M+CiAgIDx2YWx1ZSB0eXBlPSIzIj4yLTIgbStrYjwvdmFsdWU+CiAgPC9CYXNpY0VudHJ5PgogIDxCYXNpY0VudHJ5PgogICA8bmFtZT5GaWxlSXNDdXN0b208L25hbWU+CiAgIDxmbGFncz4yNjI1MzA8L2ZsYWdzPgogICA8dmFsdWUgdHlwZT0iMSI+MTwvdmFsdWU+CiAgPC9CYXNpY0VudHJ5PgogIDxCYXNpY0VudHJ5PgogICA8bmFtZT5Qcm9qZWN0PC9uYW1lPgogICA8ZmxhZ3M+MjYzMDQyPC9mbGFncz4KICAgPHZhbHVlIHR5cGU9IjMiPkFubmV4aW5WPC92YWx1ZT4KICA8L0Jhc2ljRW50cnk+CiAgPEJhc2ljRW50cnk+CiAgIDxuYW1lPlJhY2tQcm9jZXNzaW5nT3JkZXI8L25hbWU+CiAgIDxmbGFncz4yNjI3ODY8L2ZsYWdzPgogICA8dmFsdWUgdHlwZT0iMiI+MDwvdmFsdWU+CiAgPC9CYXNpY0VudHJ5PgogIDxCYXNpY0VudHJ5PgogICA8bmFtZT5SZWFnZW50czwvbmFtZT4KICAgPGZsYWdzPjI2MjI3NDwvZmxhZ3M+CiAgIDxCYXNpY0VudHJ5PgogICAgPG5hbWU+UjE8L25hbWU+CiAgICA8ZmxhZ3M+MjYyMjc0PC9mbGFncz4KICAgIDxCYXNpY0VudHJ5PgogICAgIDxuYW1lPkV4cGlyYXRpb25EYXRlPC9uYW1lPgogICAgIDxmbGFncz4yNjMwNDI8L2ZsYWdzPgogICAgIDx2YWx1ZSB0eXBlPSIzIj48L3ZhbHVlPgogICAgPC9CYXNpY0VudHJ5PgogICAgPEJhc2ljRW50cnk+CiAgICAgPG5hbWU+TG90TnVtYmVyPC9uYW1lPgogICAgIDxmbGFncz4yNjMwNDI8L2ZsYWdzPgogICAgIDx2YWx1ZSB0eXBlPSIzIj48L3ZhbHVlPgogICAgPC9CYXNpY0VudHJ5PgogICAgPEJhc2ljRW50cnk+CiAgICAgPG5hbWU+UmVhZ2VudDwvbmFtZT4KICAgICA8ZmxhZ3M+MjYzMDQyPC9mbGFncz4KICAgICA8dmFsdWUgdHlwZT0iMyI+PC92YWx1ZT4KICAgIDwvQmFzaWNFbnRyeT4KICAgIDxCYXNpY0VudHJ5PgogICAgIDxuYW1lPkNhdGVnb3J5PC9uYW1lPgogICAgIDxmbGFncz4yNjMwNDI8L2ZsYWdzPgogICAgIDx2YWx1ZSB0eXBlPSIzIj48L3ZhbHVlPgogICAgPC9CYXNpY0VudHJ5PgogICAgPEJhc2ljRW50cnk+CiAgICAgPG5hbWU+QWN0aXZlPC9uYW1lPgogICAgIDxmbGFncz4yNjI1MzA8L2ZsYWdzPgogICAgIDx2YWx1ZSB0eXBlPSIxIj4wPC92YWx1ZT4KICAgIDwvQmFzaWNFbnRyeT4KICAgIDxCYXNpY0VudHJ5PgogICAgIDxuYW1lPlRpbWU8L25hbWU+CiAgICAgPGZsYWdzPjI2Mjc4NjwvZmxhZ3M+CiAgICAgPHZhbHVlIHR5cGU9IjIiPjA8L3ZhbHVlPgogICAgPC9CYXNpY0VudHJ5PgogICAgPEJhc2ljRW50cnk+CiAgICAgPG5hbWU+VGl0ZXI8L25hbWU+CiAgICAgPGZsYWdzPjI2Mjc4NjwvZmxhZ3M+CiAgICAgPHZhbHVlIHR5cGU9IjIiPjA8L3ZhbHVlPgogICAgPC9CYXNpY0VudHJ5PgogICAgPEJhc2ljRW50cnk+CiAgICAgPG5hbWU+UGFyYWxsZWw8L25hbWU+CiAgICAgPGZsYWdzPjI2Mjc4NjwvZmxhZ3M+CiAgICAgPHZhbHVlIHR5cGU9IjIiPjA8L3ZhbHVlPgogICAgPC9CYXNpY0VudHJ5PgogICAgPEJhc2ljRW50cnk+CiAgICAgPG5hbWU+UHJpb3JpdHk8L25hbWU+CiAgICAgPGZsYWdzPjI2Mjc4NjwvZmxhZ3M+CiAgICAgPHZhbHVlIHR5cGU9IjIiPjA8L3ZhbHVlPgogICAgPC9CYXNpY0VudHJ5PgogICAgPEJhc2ljRW50cnk+CiAgICAgPG5hbWU+TWluVm9sdW1lPC9uYW1lPgogICAgIDxmbGFncz4yNjI3ODY8L2ZsYWdzPgogICAgIDx2YWx1ZSB0eXBlPSIyIj4wPC92YWx1ZT4KICAgIDwvQmFzaWNFbnRyeT4KICAgIDxCYXNpY0VudHJ5PgogICAgIDxuYW1lPlZpc2libGU8L25hbWU+CiAgICAgPGZsYWdzPjI2Mjc4NjwvZmxhZ3M+CiAgICAgPHZhbHVlIHR5cGU9IjIiPjM8L3ZhbHVlPgogICAgPC9CYXNpY0VudHJ5PgogICA8L0Jhc2ljRW50cnk+CiAgIDxCYXNpY0VudHJ5PgogICAgPG5hbWU+UjI8L25hbWU+CiAgICA8ZmxhZ3M+MjYyMjc0PC9mbGFncz4KICAgIDxCYXNpY0VudHJ5PgogICAgIDxuYW1lPkV4cGlyYXRpb25EYXRlPC9uYW1lPgogICAgIDxmbGFncz4yNjMwNDI8L2ZsYWdzPgogICAgIDx2YWx1ZSB0eXBlPSIzIj48L3ZhbHVlPgogICAgPC9CYXNpY0VudHJ5PgogICAgPEJhc2ljRW50cnk+CiAgICAgPG5hbWU+TG90TnVtYmVyPC9uYW1lPgogICAgIDxmbGFncz4yNjMwNDI8L2ZsYWdzPgogICAgIDx2YWx1ZSB0eXBlPSIzIj48L3ZhbHVlPgogICAgPC9CYXNpY0VudHJ5PgogICAgPEJhc2ljRW50cnk+CiAgICAgPG5hbWU+UmVhZ2VudDwvbmFtZT4KICAgICA8ZmxhZ3M+MjYzMDQyPC9mbGFncz4KICAgICA8dmFsdWUgdHlwZT0iMyI+PC92YWx1ZT4KICAgIDwvQmFzaWNFbnRyeT4KICAgIDxCYXNpY0VudHJ5PgogICAgIDxuYW1lPkNhdGVnb3J5PC9uYW1lPgogICAgIDxmbGFncz4yNjMwNDI8L2ZsYWdzPgogICAgIDx2YWx1ZSB0eXBlPSIzIj48L3ZhbHVlPgogICAgPC9CYXNpY0VudHJ5PgogICAgPEJhc2ljRW50cnk+CiAgICAgPG5hbWU+QWN0aXZlPC9uYW1lPgogICAgIDxmbGFncz4yNjI1MzA8L2ZsYWdzPgogICAgIDx2YWx1ZSB0eXBlPSIxIj4wPC92YWx1ZT4KICAgIDwvQmFzaWNFbnRyeT4KICAgIDxCYXNpY0VudHJ5PgogICAgIDxuYW1lPlRpbWU8L25hbWU+CiAgICAgPGZsYWdzPjI2Mjc4NjwvZmxhZ3M+CiAgICAgPHZhbHVlIHR5cGU9IjIiPjA8L3ZhbHVlPgogICAgPC9CYXNpY0VudHJ5PgogICAgPEJhc2ljRW50cnk+CiAgICAgPG5hbWU+VGl0ZXI8L25hbWU+CiAgICAgPGZsYWdzPjI2Mjc4NjwvZmxhZ3M+CiAgICAgPHZhbHVlIHR5cGU9IjIiPjA8L3ZhbHVlPgogICAgPC9CYXNpY0VudHJ5PgogICAgPEJhc2ljRW50cnk+CiAgICAgPG5hbWU+UGFyYWxsZWw8L25hbWU+CiAgICAgPGZsYWdzPjI2Mjc4NjwvZmxhZ3M+CiAgICAgPHZhbHVlIHR5cGU9IjIiPjA8L3ZhbHVlPgogICAgPC9CYXNpY0VudHJ5PgogICAgPEJhc2ljRW50cnk+CiAgICAgPG5hbWU+UHJpb3JpdHk8L25hbWU+CiAgICAgPGZsYWdzPjI2Mjc4NjwvZmxhZ3M+CiAgICAgPHZhbHVlIHR5cGU9IjIiPjA8L3ZhbHVlPgogICAgPC9CYXNpY0VudHJ5PgogICAgPEJhc2ljRW50cnk+CiAgICAgPG5hbWU+TWluVm9sdW1lPC9uYW1lPgogICAgIDxmbGFncz4yNjI3ODY8L2ZsYWdzPgogICAgIDx2YWx1ZSB0eXBlPSIyIj4wPC92YWx1ZT4KICAgIDwvQmFzaWNFbnRyeT4KICAgIDxCYXNpY0VudHJ5PgogICAgIDxuYW1lPlZpc2libGU8L25hbWU+CiAgICAgPGZsYWdzPjI2Mjc4NjwvZmxhZ3M+CiAgICAgPHZhbHVlIHR5cGU9IjIiPjM8L3ZhbHVlPgogICAgPC9CYXNpY0VudHJ5PgogICA8L0Jhc2ljRW50cnk+CiAgIDxCYXNpY0VudHJ5PgogICAgPG5hbWU+UjM8L25hbWU+CiAgICA8ZmxhZ3M+MjYyMjc0PC9mbGFncz4KICAgIDxCYXNpY0VudHJ5PgogICAgIDxuYW1lPkV4cGlyYXRpb25EYXRlPC9uYW1lPgogICAgIDxmbGFncz4yNjMwNDI8L2ZsYWdzPgogICAgIDx2YWx1ZSB0eXBlPSIzIj48L3ZhbHVlPgogICAgPC9CYXNpY0VudHJ5PgogICAgPEJhc2ljRW50cnk+CiAgICAgPG5hbWU+TG90TnVtYmVyPC9uYW1lPgogICAgIDxmbGFncz4yNjMwNDI8L2ZsYWdzPgogICAgIDx2YWx1ZSB0eXBlPSIzIj48L3ZhbHVlPgogICAgPC9CYXNpY0VudHJ5PgogICAgPEJhc2ljRW50cnk+CiAgICAgPG5hbWU+UmVhZ2VudDwvbmFtZT4KICAgICA8ZmxhZ3M+MjYzMDQyPC9mbGFncz4KICAgICA8dmFsdWUgdHlwZT0iMyI+PC92YWx1ZT4KICAgIDwvQmFzaWNFbnRyeT4KICAgIDxCYXNpY0VudHJ5PgogICAgIDxuYW1lPkNhdGVnb3J5PC9uYW1lPgogICAgIDxmbGFncz4yNjMwNDI8L2ZsYWdzPgogICAgIDx2YWx1ZSB0eXBlPSIzIj48L3ZhbHVlPgogICAgPC9CYXNpY0VudHJ5PgogICAgPEJhc2ljRW50cnk+CiAgICAgPG5hbWU+QWN0aXZlPC9uYW1lPgogICAgIDxmbGFncz4yNjI1MzA8L2ZsYWdzPgogICAgIDx2YWx1ZSB0eXBlPSIxIj4wPC92YWx1ZT4KICAgIDwvQmFzaWNFbnRyeT4KICAgIDxCYXNpY0VudHJ5PgogICAgIDxuYW1lPlRpbWU8L25hbWU+CiAgICAgPGZsYWdzPjI2Mjc4NjwvZmxhZ3M+CiAgICAgPHZhbHVlIHR5cGU9IjIiPjA8L3ZhbHVlPgogICAgPC9CYXNpY0VudHJ5PgogICAgPEJhc2ljRW50cnk+CiAgICAgPG5hbWU+VGl0ZXI8L25hbWU+CiAgICAgPGZsYWdzPjI2Mjc4NjwvZmxhZ3M+CiAgICAgPHZhbHVlIHR5cGU9IjIiPjA8L3ZhbHVlPgogICAgPC9CYXNpY0VudHJ5PgogICAgPEJhc2ljRW50cnk+CiAgICAgPG5hbWU+UGFyYWxsZWw8L25hbWU+CiAgICAgPGZsYWdzPjI2Mjc4NjwvZmxhZ3M+CiAgICAgPHZhbHVlIHR5cGU9IjIiPjA8L3ZhbHVlPgogICAgPC9CYXNpY0VudHJ5PgogICAgPEJhc2ljRW50cnk+CiAgICAgPG5hbWU+UHJpb3JpdHk8L25hbWU+CiAgICAgPGZsYWdzPjI2Mjc4NjwvZmxhZ3M+CiAgICAgPHZhbHVlIHR5cGU9IjIiPjA8L3ZhbHVlPgogICAgPC9CYXNpY0VudHJ5PgogICAgPEJhc2ljRW50cnk+CiAgICAgPG5hbWU+TWluVm9sdW1lPC9uYW1lPgogICAgIDxmbGFncz4yNjI3ODY8L2ZsYWdzPgogICAgIDx2YWx1ZSB0eXBlPSIyIj4wPC92YWx1ZT4KICAgIDwvQmFzaWNFbnRyeT4KICAgIDxCYXNpY0VudHJ5PgogICAgIDxuYW1lPlZpc2libGU8L25hbWU+CiAgICAgPGZsYWdzPjI2Mjc4NjwvZmxhZ3M+CiAgICAgPHZhbHVlIHR5cGU9IjIiPjM8L3ZhbHVlPgogICAgPC9CYXNpY0VudHJ5PgogICA8L0Jhc2ljRW50cnk+CiAgIDxCYXNpY0VudHJ5PgogICAgPG5hbWU+UjQ8L25hbWU+CiAgICA8ZmxhZ3M+MjYyMjc0PC9mbGFncz4KICAgIDxCYXNpY0VudHJ5PgogICAgIDxuYW1lPkV4cGlyYXRpb25EYXRlPC9uYW1lPgogICAgIDxmbGFncz4yNjMwNDI8L2ZsYWdzPgogICAgIDx2YWx1ZSB0eXBlPSIzIj48L3ZhbHVlPgogICAgPC9CYXNpY0VudHJ5PgogICAgPEJhc2ljRW50cnk+CiAgICAgPG5hbWU+TG90TnVtYmVyPC9uYW1lPgogICAgIDxmbGFncz4yNjMwNDI8L2ZsYWdzPgogICAgIDx2YWx1ZSB0eXBlPSIzIj48L3ZhbHVlPgogICAgPC9CYXNpY0VudHJ5PgogICAgPEJhc2ljRW50cnk+CiAgICAgPG5hbWU+UmVhZ2VudDwvbmFtZT4KICAgICA8ZmxhZ3M+MjYzMDQyPC9mbGFncz4KICAgICA8dmFsdWUgdHlwZT0iMyI+PC92YWx1ZT4KICAgIDwvQmFzaWNFbnRyeT4KICAgIDxCYXNpY0VudHJ5PgogICAgIDxuYW1lPkNhdGVnb3J5PC9uYW1lPgogICAgIDxmbGFncz4yNjMwNDI8L2ZsYWdzPgogICAgIDx2YWx1ZSB0eXBlPSIzIj48L3ZhbHVlPgogICAgPC9CYXNpY0VudHJ5PgogICAgPEJhc2ljRW50cnk+CiAgICAgPG5hbWU+QWN0aXZlPC9uYW1lPgogICAgIDxmbGFncz4yNjI1MzA8L2ZsYWdzPgogICAgIDx2YWx1ZSB0eXBlPSIxIj4wPC92YWx1ZT4KICAgIDwvQmFzaWNFbnRyeT4KICAgIDxCYXNpY0VudHJ5PgogICAgIDxuYW1lPlRpbWU8L25hbWU+CiAgICAgPGZsYWdzPjI2Mjc4NjwvZmxhZ3M+CiAgICAgPHZhbHVlIHR5cGU9IjIiPjA8L3ZhbHVlPgogICAgPC9CYXNpY0VudHJ5PgogICAgPEJhc2ljRW50cnk+CiAgICAgPG5hbWU+VGl0ZXI8L25hbWU+CiAgICAgPGZsYWdzPjI2Mjc4NjwvZmxhZ3M+CiAgICAgPHZhbHVlIHR5cGU9IjIiPjA8L3ZhbHVlPgogICAgPC9CYXNpY0VudHJ5PgogICAgPEJhc2ljRW50cnk+CiAgICAgPG5hbWU+UGFyYWxsZWw8L25hbWU+CiAgICAgPGZsYWdzPjI2Mjc4NjwvZmxhZ3M+CiAgICAgPHZhbHVlIHR5cGU9IjIiPjA8L3ZhbHVlPgogICAgPC9CYXNpY0VudHJ5PgogICAgPEJhc2ljRW50cnk+CiAgICAgPG5hbWU+UHJpb3JpdHk8L25hbWU+CiAgICAgPGZsYWdzPjI2Mjc4NjwvZmxhZ3M+CiAgICAgPHZhbHVlIHR5cGU9IjIiPjA8L3ZhbHVlPgogICAgPC9CYXNpY0VudHJ5PgogICAgPEJhc2ljRW50cnk+CiAgICAgPG5hbWU+TWluVm9sdW1lPC9uYW1lPgogICAgIDxmbGFncz4yNjI3ODY8L2ZsYWdzPgogICAgIDx2YWx1ZSB0eXBlPSIyIj4wPC92YWx1ZT4KICAgIDwvQmFzaWNFbnRyeT4KICAgIDxCYXNpY0VudHJ5PgogICAgIDxuYW1lPlZpc2libGU8L25hbWU+CiAgICAgPGZsYWdzPjI2Mjc4NjwvZmxhZ3M+CiAgICAgPHZhbHVlIHR5cGU9IjIiPjM8L3ZhbHVlPgogICAgPC9CYXNpY0VudHJ5PgogICA8L0Jhc2ljRW50cnk+CiAgIDxCYXNpY0VudHJ5PgogICAgPG5hbWU+UjU8L25hbWU+CiAgICA8ZmxhZ3M+MjYyMjc0PC9mbGFncz4KICAgIDxCYXNpY0VudHJ5PgogICAgIDxuYW1lPkV4cGlyYXRpb25EYXRlPC9uYW1lPgogICAgIDxmbGFncz4yNjMwNDI8L2ZsYWdzPgogICAgIDx2YWx1ZSB0eXBlPSIzIj48L3ZhbHVlPgogICAgPC9CYXNpY0VudHJ5PgogICAgPEJhc2ljRW50cnk+CiAgICAgPG5hbWU+TG90TnVtYmVyPC9uYW1lPgogICAgIDxmbGFncz4yNjMwNDI8L2ZsYWdzPgogICAgIDx2YWx1ZSB0eXBlPSIzIj48L3ZhbHVlPgogICAgPC9CYXNpY0VudHJ5PgogICAgPEJhc2ljRW50cnk+CiAgICAgPG5hbWU+UmVhZ2VudDwvbmFtZT4KICAgICA8ZmxhZ3M+MjYzMDQyPC9mbGFncz4KICAgICA8dmFsdWUgdHlwZT0iMyI+PC92YWx1ZT4KICAgIDwvQmFzaWNFbnRyeT4KICAgIDxCYXNpY0VudHJ5PgogICAgIDxuYW1lPkNhdGVnb3J5PC9uYW1lPgogICAgIDxmbGFncz4yNjMwNDI8L2ZsYWdzPgogICAgIDx2YWx1ZSB0eXBlPSIzIj48L3ZhbHVlPgogICAgPC9CYXNpY0VudHJ5PgogICAgPEJhc2ljRW50cnk+CiAgICAgPG5hbWU+QWN0aXZlPC9uYW1lPgogICAgIDxmbGFncz4yNjI1MzA8L2ZsYWdzPgogICAgIDx2YWx1ZSB0eXBlPSIxIj4wPC92YWx1ZT4KICAgIDwvQmFzaWNFbnRyeT4KICAgIDxCYXNpY0VudHJ5PgogICAgIDxuYW1lPlRpbWU8L25hbWU+CiAgICAgPGZsYWdzPjI2Mjc4NjwvZmxhZ3M+CiAgICAgPHZhbHVlIHR5cGU9IjIiPjA8L3ZhbHVlPgogICAgPC9CYXNpY0VudHJ5PgogICAgPEJhc2ljRW50cnk+CiAgICAgPG5hbWU+VGl0ZXI8L25hbWU+CiAgICAgPGZsYWdzPjI2Mjc4NjwvZmxhZ3M+CiAgICAgPHZhbHVlIHR5cGU9IjIiPjA8L3ZhbHVlPgogICAgPC9CYXNpY0VudHJ5PgogICAgPEJhc2ljRW50cnk+CiAgICAgPG5hbWU+UGFyYWxsZWw8L25hbWU+CiAgICAgPGZsYWdzPjI2Mjc4NjwvZmxhZ3M+CiAgICAgPHZhbHVlIHR5cGU9IjIiPjA8L3ZhbHVlPgogICAgPC9CYXNpY0VudHJ5PgogICAgPEJhc2ljRW50cnk+CiAgICAgPG5hbWU+UHJpb3JpdHk8L25hbWU+CiAgICAgPGZsYWdzPjI2Mjc4NjwvZmxhZ3M+CiAgICAgPHZhbHVlIHR5cGU9IjIiPjA8L3ZhbHVlPgogICAgPC9CYXNpY0VudHJ5PgogICAgPEJhc2ljRW50cnk+CiAgICAgPG5hbWU+TWluVm9sdW1lPC9uYW1lPgogICAgIDxmbGFncz4yNjI3ODY8L2ZsYWdzPgogICAgIDx2YWx1ZSB0eXBlPSIyIj4wPC92YWx1ZT4KICAgIDwvQmFzaWNFbnRyeT4KICAgIDxCYXNpY0VudHJ5PgogICAgIDxuYW1lPlZpc2libGU8L25hbWU+CiAgICAgPGZsYWdzPjI2Mjc4NjwvZmxhZ3M+CiAgICAgPHZhbHVlIHR5cGU9IjIiPjI8L3ZhbHVlPgogICAgPC9CYXNpY0VudHJ5PgogICA8L0Jhc2ljRW50cnk+CiAgIDxCYXNpY0VudHJ5PgogICAgPG5hbWU+UjY8L25hbWU+CiAgICA8ZmxhZ3M+MjYyMjc0PC9mbGFncz4KICAgIDxCYXNpY0VudHJ5PgogICAgIDxuYW1lPkV4cGlyYXRpb25EYXRlPC9uYW1lPgogICAgIDxmbGFncz4yNjMwNDI8L2ZsYWdzPgogICAgIDx2YWx1ZSB0eXBlPSIzIj48L3ZhbHVlPgogICAgPC9CYXNpY0VudHJ5PgogICAgPEJhc2ljRW50cnk+CiAgICAgPG5hbWU+TG90TnVtYmVyPC9uYW1lPgogICAgIDxmbGFncz4yNjMwNDI8L2ZsYWdzPgogICAgIDx2YWx1ZSB0eXBlPSIzIj48L3ZhbHVlPgogICAgPC9CYXNpY0VudHJ5PgogICAgPEJhc2ljRW50cnk+CiAgICAgPG5hbWU+UmVhZ2VudDwvbmFtZT4KICAgICA8ZmxhZ3M+MjYzMDQyPC9mbGFncz4KICAgICA8dmFsdWUgdHlwZT0iMyI+PC92YWx1ZT4KICAgIDwvQmFzaWNFbnRyeT4KICAgIDxCYXNpY0VudHJ5PgogICAgIDxuYW1lPkNhdGVnb3J5PC9uYW1lPgogICAgIDxmbGFncz4yNjMwNDI8L2ZsYWdzPgogICAgIDx2YWx1ZSB0eXBlPSIzIj48L3ZhbHVlPgogICAgPC9CYXNpY0VudHJ5PgogICAgPEJhc2ljRW50cnk+CiAgICAgPG5hbWU+QWN0aXZlPC9uYW1lPgogICAgIDxmbGFncz4yNjI1MzA8L2ZsYWdzPgogICAgIDx2YWx1ZSB0eXBlPSIxIj4wPC92YWx1ZT4KICAgIDwvQmFzaWNFbnRyeT4KICAgIDxCYXNpY0VudHJ5PgogICAgIDxuYW1lPlRpbWU8L25hbWU+CiAgICAgPGZsYWdzPjI2Mjc4NjwvZmxhZ3M+CiAgICAgPHZhbHVlIHR5cGU9IjIiPjA8L3ZhbHVlPgogICAgPC9CYXNpY0VudHJ5PgogICAgPEJhc2ljRW50cnk+CiAgICAgPG5hbWU+VGl0ZXI8L25hbWU+CiAgICAgPGZsYWdzPjI2Mjc4NjwvZmxhZ3M+CiAgICAgPHZhbHVlIHR5cGU9IjIiPjA8L3ZhbHVlPgogICAgPC9CYXNpY0VudHJ5PgogICAgPEJhc2ljRW50cnk+CiAgICAgPG5hbWU+UGFyYWxsZWw8L25hbWU+CiAgICAgPGZsYWdzPjI2Mjc4NjwvZmxhZ3M+CiAgICAgPHZhbHVlIHR5cGU9IjIiPjA8L3ZhbHVlPgogICAgPC9CYXNpY0VudHJ5PgogICAgPEJhc2ljRW50cnk+CiAgICAgPG5hbWU+UHJpb3JpdHk8L25hbWU+CiAgICAgPGZsYWdzPjI2Mjc4NjwvZmxhZ3M+CiAgICAgPHZhbHVlIHR5cGU9IjIiPjA8L3ZhbHVlPgogICAgPC9CYXNpY0VudHJ5PgogICAgPEJhc2ljRW50cnk+CiAgICAgPG5hbWU+TWluVm9sdW1lPC9uYW1lPgogICAgIDxmbGFncz4yNjI3ODY8L2ZsYWdzPgogICAgIDx2YWx1ZSB0eXBlPSIyIj4wPC92YWx1ZT4KICAgIDwvQmFzaWNFbnRyeT4KICAgIDxCYXNpY0VudHJ5PgogICAgIDxuYW1lPlZpc2libGU8L25hbWU+CiAgICAgPGZsYWdzPjI2Mjc4NjwvZmxhZ3M+CiAgICAgPHZhbHVlIHR5cGU9IjIiPjI8L3ZhbHVlPgogICAgPC9CYXNpY0VudHJ5PgogICA8L0Jhc2ljRW50cnk+CiAgIDxCYXNpY0VudHJ5PgogICAgPG5hbWU+Ujc8L25hbWU+CiAgICA8ZmxhZ3M+MjYyMjc0PC9mbGFncz4KICAgIDxCYXNpY0VudHJ5PgogICAgIDxuYW1lPkV4cGlyYXRpb25EYXRlPC9uYW1lPgogICAgIDxmbGFncz4yNjMwNDI8L2ZsYWdzPgogICAgIDx2YWx1ZSB0eXBlPSIzIj48L3ZhbHVlPgogICAgPC9CYXNpY0VudHJ5PgogICAgPEJhc2ljRW50cnk+CiAgICAgPG5hbWU+TG90TnVtYmVyPC9uYW1lPgogICAgIDxmbGFncz4yNjMwNDI8L2ZsYWdzPgogICAgIDx2YWx1ZSB0eXBlPSIzIj48L3ZhbHVlPgogICAgPC9CYXNpY0VudHJ5PgogICAgPEJhc2ljRW50cnk+CiAgICAgPG5hbWU+UmVhZ2VudDwvbmFtZT4KICAgICA8ZmxhZ3M+MjYzMDQyPC9mbGFncz4KICAgICA8dmFsdWUgdHlwZT0iMyI+PC92YWx1ZT4KICAgIDwvQmFzaWNFbnRyeT4KICAgIDxCYXNpY0VudHJ5PgogICAgIDxuYW1lPkNhdGVnb3J5PC9uYW1lPgogICAgIDxmbGFncz4yNjMwNDI8L2ZsYWdzPgogICAgIDx2YWx1ZSB0eXBlPSIzIj48L3ZhbHVlPgogICAgPC9CYXNpY0VudHJ5PgogICAgPEJhc2ljRW50cnk+CiAgICAgPG5hbWU+QWN0aXZlPC9uYW1lPgogICAgIDxmbGFncz4yNjI1MzA8L2ZsYWdzPgogICAgIDx2YWx1ZSB0eXBlPSIxIj4wPC92YWx1ZT4KICAgIDwvQmFzaWNFbnRyeT4KICAgIDxCYXNpY0VudHJ5PgogICAgIDxuYW1lPlRpbWU8L25hbWU+CiAgICAgPGZsYWdzPjI2Mjc4NjwvZmxhZ3M+CiAgICAgPHZhbHVlIHR5cGU9IjIiPjA8L3ZhbHVlPgogICAgPC9CYXNpY0VudHJ5PgogICAgPEJhc2ljRW50cnk+CiAgICAgPG5hbWU+VGl0ZXI8L25hbWU+CiAgICAgPGZsYWdzPjI2Mjc4NjwvZmxhZ3M+CiAgICAgPHZhbHVlIHR5cGU9IjIiPjA8L3ZhbHVlPgogICAgPC9CYXNpY0VudHJ5PgogICAgPEJhc2ljRW50cnk+CiAgICAgPG5hbWU+UGFyYWxsZWw8L25hbWU+CiAgICAgPGZsYWdzPjI2Mjc4NjwvZmxhZ3M+CiAgICAgPHZhbHVlIHR5cGU9IjIiPjA8L3ZhbHVlPgogICAgPC9CYXNpY0VudHJ5PgogICAgPEJhc2ljRW50cnk+CiAgICAgPG5hbWU+UHJpb3JpdHk8L25hbWU+CiAgICAgPGZsYWdzPjI2Mjc4NjwvZmxhZ3M+CiAgICAgPHZhbHVlIHR5cGU9IjIiPjA8L3ZhbHVlPgogICAgPC9CYXNpY0VudHJ5PgogICAgPEJhc2ljRW50cnk+CiAgICAgPG5hbWU+TWluVm9sdW1lPC9uYW1lPgogICAgIDxmbGFncz4yNjI3ODY8L2ZsYWdzPgogICAgIDx2YWx1ZSB0eXBlPSIyIj4wPC92YWx1ZT4KICAgIDwvQmFzaWNFbnRyeT4KICAgIDxCYXNpY0VudHJ5PgogICAgIDxuYW1lPlZpc2libGU8L25hbWU+CiAgICAgPGZsYWdzPjI2Mjc4NjwvZmxhZ3M+CiAgICAgPHZhbHVlIHR5cGU9IjIiPjI8L3ZhbHVlPgogICAgPC9CYXNpY0VudHJ5PgogICA8L0Jhc2ljRW50cnk+CiAgIDxCYXNpY0VudHJ5PgogICAgPG5hbWU+Ujg8L25hbWU+CiAgICA8ZmxhZ3M+MjYyMjc0PC9mbGFncz4KICAgIDxCYXNpY0VudHJ5PgogICAgIDxuYW1lPkV4cGlyYXRpb25EYXRlPC9uYW1lPgogICAgIDxmbGFncz4yNjMwNDI8L2ZsYWdzPgogICAgIDx2YWx1ZSB0eXBlPSIzIj48L3ZhbHVlPgogICAgPC9CYXNpY0VudHJ5PgogICAgPEJhc2ljRW50cnk+CiAgICAgPG5hbWU+TG90TnVtYmVyPC9uYW1lPgogICAgIDxmbGFncz4yNjMwNDI8L2ZsYWdzPgogICAgIDx2YWx1ZSB0eXBlPSIzIj48L3ZhbHVlPgogICAgPC9CYXNpY0VudHJ5PgogICAgPEJhc2ljRW50cnk+CiAgICAgPG5hbWU+UmVhZ2VudDwvbmFtZT4KICAgICA8ZmxhZ3M+MjYzMDQyPC9mbGFncz4KICAgICA8dmFsdWUgdHlwZT0iMyI+PC92YWx1ZT4KICAgIDwvQmFzaWNFbnRyeT4KICAgIDxCYXNpY0VudHJ5PgogICAgIDxuYW1lPkNhdGVnb3J5PC9uYW1lPgogICAgIDxmbGFncz4yNjMwNDI8L2ZsYWdzPgogICAgIDx2YWx1ZSB0eXBlPSIzIj48L3ZhbHVlPgogICAgPC9CYXNpY0VudHJ5PgogICAgPEJhc2ljRW50cnk+CiAgICAgPG5hbWU+QWN0aXZlPC9uYW1lPgogICAgIDxmbGFncz4yNjI1MzA8L2ZsYWdzPgogICAgIDx2YWx1ZSB0eXBlPSIxIj4wPC92YWx1ZT4KICAgIDwvQmFzaWNFbnRyeT4KICAgIDxCYXNpY0VudHJ5PgogICAgIDxuYW1lPlRpbWU8L25hbWU+CiAgICAgPGZsYWdzPjI2Mjc4NjwvZmxhZ3M+CiAgICAgPHZhbHVlIHR5cGU9IjIiPjA8L3ZhbHVlPgogICAgPC9CYXNpY0VudHJ5PgogICAgPEJhc2ljRW50cnk+CiAgICAgPG5hbWU+VGl0ZXI8L25hbWU+CiAgICAgPGZsYWdzPjI2Mjc4NjwvZmxhZ3M+CiAgICAgPHZhbHVlIHR5cGU9IjIiPjA8L3ZhbHVlPgogICAgPC9CYXNpY0VudHJ5PgogICAgPEJhc2ljRW50cnk+CiAgICAgPG5hbWU+UGFyYWxsZWw8L25hbWU+CiAgICAgPGZsYWdzPjI2Mjc4NjwvZmxhZ3M+CiAgICAgPHZhbHVlIHR5cGU9IjIiPjA8L3ZhbHVlPgogICAgPC9CYXNpY0VudHJ5PgogICAgPEJhc2ljRW50cnk+CiAgICAgPG5hbWU+UHJpb3JpdHk8L25hbWU+CiAgICAgPGZsYWdzPjI2Mjc4NjwvZmxhZ3M+CiAgICAgPHZhbHVlIHR5cGU9IjIiPjA8L3ZhbHVlPgogICAgPC9CYXNpY0VudHJ5PgogICAgPEJhc2ljRW50cnk+CiAgICAgPG5hbWU+TWluVm9sdW1lPC9uYW1lPgogICAgIDxmbGFncz4yNjI3ODY8L2ZsYWdzPgogICAgIDx2YWx1ZSB0eXBlPSIyIj4wPC92YWx1ZT4KICAgIDwvQmFzaWNFbnRyeT4KICAgIDxCYXNpY0VudHJ5PgogICAgIDxuYW1lPlZpc2libGU8L25hbWU+CiAgICAgPGZsYWdzPjI2Mjc4NjwvZmxhZ3M+CiAgICAgPHZhbHVlIHR5cGU9IjIiPjI8L3ZhbHVlPgogICAgPC9CYXNpY0VudHJ5PgogICA8L0Jhc2ljRW50cnk+CiAgIDxCYXNpY0VudHJ5PgogICAgPG5hbWU+UzE8L25hbWU+CiAgICA8ZmxhZ3M+MjYyMjc0PC9mbGFncz4KICAgIDxCYXNpY0VudHJ5PgogICAgIDxuYW1lPkV4cGlyYXRpb25EYXRlPC9uYW1lPgogICAgIDxmbGFncz4yNjMwNDI8L2ZsYWdzPgogICAgIDx2YWx1ZSB0eXBlPSIzIj48L3ZhbHVlPgogICAgPC9CYXNpY0VudHJ5PgogICAgPEJhc2ljRW50cnk+CiAgICAgPG5hbWU+TG90TnVtYmVyPC9uYW1lPgogICAgIDxmbGFncz4yNjMwNDI8L2ZsYWdzPgogICAgIDx2YWx1ZSB0eXBlPSIzIj48L3ZhbHVlPgogICAgPC9CYXNpY0VudHJ5PgogICAgPEJhc2ljRW50cnk+CiAgICAgPG5hbWU+UmVhZ2VudDwvbmFtZT4KICAgICA8ZmxhZ3M+MjYzMDQyPC9mbGFncz4KICAgICA8dmFsdWUgdHlwZT0iMyI+PC92YWx1ZT4KICAgIDwvQmFzaWNFbnRyeT4KICAgIDxCYXNpY0VudHJ5PgogICAgIDxuYW1lPkNhdGVnb3J5PC9uYW1lPgogICAgIDxmbGFncz4yNjMwNDI8L2ZsYWdzPgogICAgIDx2YWx1ZSB0eXBlPSIzIj48L3ZhbHVlPgogICAgPC9CYXNpY0VudHJ5PgogICAgPEJhc2ljRW50cnk+CiAgICAgPG5hbWU+QWN0aXZlPC9uYW1lPgogICAgIDxmbGFncz4yNjI1MzA8L2ZsYWdzPgogICAgIDx2YWx1ZSB0eXBlPSIxIj4wPC92YWx1ZT4KICAgIDwvQmFzaWNFbnRyeT4KICAgIDxCYXNpY0VudHJ5PgogICAgIDxuYW1lPlRpbWU8L25hbWU+CiAgICAgPGZsYWdzPjI2Mjc4NjwvZmxhZ3M+CiAgICAgPHZhbHVlIHR5cGU9IjIiPjA8L3ZhbHVlPgogICAgPC9CYXNpY0VudHJ5PgogICAgPEJhc2ljRW50cnk+CiAgICAgPG5hbWU+VGl0ZXI8L25hbWU+CiAgICAgPGZsYWdzPjI2Mjc4NjwvZmxhZ3M+CiAgICAgPHZhbHVlIHR5cGU9IjIiPjA8L3ZhbHVlPgogICAgPC9CYXNpY0VudHJ5PgogICAgPEJhc2ljRW50cnk+CiAgICAgPG5hbWU+UGFyYWxsZWw8L25hbWU+CiAgICAgPGZsYWdzPjI2Mjc4NjwvZmxhZ3M+CiAgICAgPHZhbHVlIHR5cGU9IjIiPjA8L3ZhbHVlPgogICAgPC9CYXNpY0VudHJ5PgogICAgPEJhc2ljRW50cnk+CiAgICAgPG5hbWU+UHJpb3JpdHk8L25hbWU+CiAgICAgPGZsYWdzPjI2Mjc4NjwvZmxhZ3M+CiAgICAgPHZhbHVlIHR5cGU9IjIiPjA8L3ZhbHVlPgogICAgPC9CYXNpY0VudHJ5PgogICAgPEJhc2ljRW50cnk+CiAgICAgPG5hbWU+TWluVm9sdW1lPC9uYW1lPgogICAgIDxmbGFncz4yNjI3ODY8L2ZsYWdzPgogICAgIDx2YWx1ZSB0eXBlPSIyIj4wPC92YWx1ZT4KICAgIDwvQmFzaWNFbnRyeT4KICAgIDxCYXNpY0VudHJ5PgogICAgIDxuYW1lPlZpc2libGU8L25hbWU+CiAgICAgPGZsYWdzPjI2Mjc4NjwvZmxhZ3M+CiAgICAgPHZhbHVlIHR5cGU9IjIiPjc8L3ZhbHVlPgogICAgPC9CYXNpY0VudHJ5PgogICA8L0Jhc2ljRW50cnk+CiAgIDxCYXNpY0VudHJ5PgogICAgPG5hbWU+UzI8L25hbWU+CiAgICA8ZmxhZ3M+MjYyMjc0PC9mbGFncz4KICAgIDxCYXNpY0VudHJ5PgogICAgIDxuYW1lPkV4cGlyYXRpb25EYXRlPC9uYW1lPgogICAgIDxmbGFncz4yNjMwNDI8L2ZsYWdzPgogICAgIDx2YWx1ZSB0eXBlPSIzIj48L3ZhbHVlPgogICAgPC9CYXNpY0VudHJ5PgogICAgPEJhc2ljRW50cnk+CiAgICAgPG5hbWU+TG90TnVtYmVyPC9uYW1lPgogICAgIDxmbGFncz4yNjMwNDI8L2ZsYWdzPgogICAgIDx2YWx1ZSB0eXBlPSIzIj48L3ZhbHVlPgogICAgPC9CYXNpY0VudHJ5PgogICAgPEJhc2ljRW50cnk+CiAgICAgPG5hbWU+UmVhZ2VudDwvbmFtZT4KICAgICA8ZmxhZ3M+MjYzMDQyPC9mbGFncz4KICAgICA8dmFsdWUgdHlwZT0iMyI+PC92YWx1ZT4KICAgIDwvQmFzaWNFbnRyeT4KICAgIDxCYXNpY0VudHJ5PgogICAgIDxuYW1lPkNhdGVnb3J5PC9uYW1lPgogICAgIDxmbGFncz4yNjMwNDI8L2ZsYWdzPgogICAgIDx2YWx1ZSB0eXBlPSIzIj48L3ZhbHVlPgogICAgPC9CYXNpY0VudHJ5PgogICAgPEJhc2ljRW50cnk+CiAgICAgPG5hbWU+QWN0aXZlPC9uYW1lPgogICAgIDxmbGFncz4yNjI1MzA8L2ZsYWdzPgogICAgIDx2YWx1ZSB0eXBlPSIxIj4wPC92YWx1ZT4KICAgIDwvQmFzaWNFbnRyeT4KICAgIDxCYXNpY0VudHJ5PgogICAgIDxuYW1lPlRpbWU8L25hbWU+CiAgICAgPGZsYWdzPjI2Mjc4NjwvZmxhZ3M+CiAgICAgPHZhbHVlIHR5cGU9IjIiPjA8L3ZhbHVlPgogICAgPC9CYXNpY0VudHJ5PgogICAgPEJhc2ljRW50cnk+CiAgICAgPG5hbWU+VGl0ZXI8L25hbWU+CiAgICAgPGZsYWdzPjI2Mjc4NjwvZmxhZ3M+CiAgICAgPHZhbHVlIHR5cGU9IjIiPjA8L3ZhbHVlPgogICAgPC9CYXNpY0VudHJ5PgogICAgPEJhc2ljRW50cnk+CiAgICAgPG5hbWU+UGFyYWxsZWw8L25hbWU+CiAgICAgPGZsYWdzPjI2Mjc4NjwvZmxhZ3M+CiAgICAgPHZhbHVlIHR5cGU9IjIiPjA8L3ZhbHVlPgogICAgPC9CYXNpY0VudHJ5PgogICAgPEJhc2ljRW50cnk+CiAgICAgPG5hbWU+UHJpb3JpdHk8L25hbWU+CiAgICAgPGZsYWdzPjI2Mjc4NjwvZmxhZ3M+CiAgICAgPHZhbHVlIHR5cGU9IjIiPjA8L3ZhbHVlPgogICAgPC9CYXNpY0VudHJ5PgogICAgPEJhc2ljRW50cnk+CiAgICAgPG5hbWU+TWluVm9sdW1lPC9uYW1lPgogICAgIDxmbGFncz4yNjI3ODY8L2ZsYWdzPgogICAgIDx2YWx1ZSB0eXBlPSIyIj4wPC92YWx1ZT4KICAgIDwvQmFzaWNFbnRyeT4KICAgIDxCYXNpY0VudHJ5PgogICAgIDxuYW1lPlZpc2libGU8L25hbWU+CiAgICAgPGZsYWdzPjI2Mjc4NjwvZmxhZ3M+CiAgICAgPHZhbHVlIHR5cGU9IjIiPjc8L3ZhbHVlPgogICAgPC9CYXNpY0VudHJ5PgogICA8L0Jhc2ljRW50cnk+CiAgPC9CYXNpY0VudHJ5PgogIDxCYXNpY0VudHJ5PgogICA8bmFtZT5TYW1wbGVzPC9uYW1lPgogICA8ZmxhZ3M+MjYyMjc0PC9mbGFncz4KICAgPEJhc2ljRW50cnk+CiAgICA8bmFtZT4wPC9uYW1lPgogICAgPGZsYWdzPjI2MjI3NDwvZmxhZ3M+CiAgICA8QmFzaWNFbnRyeT4KICAgICA8bmFtZT5Bbm5vdGF0aW9uPC9uYW1lPgogICAgIDxmbGFncz4yNjMwNDI8L2ZsYWdzPgogICAgIDx2YWx1ZSB0eXBlPSIzIj5WaW9CbHVlClZpb0dyZWVuCkZJVEMKUEUKUGVyQ1AtVmlvNzAwClBFLVZpbzc3MApBUEMKQVBDLVZpbzc3MDwvdmFsdWU+CiAgICA8L0Jhc2ljRW50cnk+CiAgICA8QmFzaWNFbnRyeT4KICAgICA8bmFtZT5SZWFnZW50czwvbmFtZT4KICAgICA8ZmxhZ3M+MjYzNTU0PC9mbGFncz4KICAgICA8dmFsdWUgdHlwZT0iNSI+MHgwPC92YWx1ZT4KICAgIDwvQmFzaWNFbnRyeT4KICAgIDxCYXNpY0VudHJ5PgogICAgIDxuYW1lPkZsb3dSYXRlPC9uYW1lPgogICAgIDxmbGFncz4yNjMwNDI8L2ZsYWdzPgogICAgIDx2YWx1ZSB0eXBlPSIzIj5Mb3c8L3ZhbHVlPgogICAgPC9CYXNpY0VudHJ5PgogICAgPEJhc2ljRW50cnk+CiAgICAgPG5hbWU+QXV0b0Zsb3dSYXRlPC9uYW1lPgogICAgIDxmbGFncz4yNjI1MzA8L2ZsYWdzPgogICAgIDx2YWx1ZSB0eXBlPSIxIj4wPC92YWx1ZT4KICAgIDwvQmFzaWNFbnRyeT4KICAgIDxCYXNpY0VudHJ5PgogICAgIDxuYW1lPkV2ZW50TGltaXQ8L25hbWU+CiAgICAgPGZsYWdzPjI2Mjc4NjwvZmxhZ3M+CiAgICAgPHZhbHVlIHR5cGU9IjIiPjEwMDAwPC92YWx1ZT4KICAgIDwvQmFzaWNFbnRyeT4KICAgIDxCYXNpY0VudHJ5PgogICAgIDxuYW1lPkV2ZW50TGltaXRlZDwvbmFtZT4KICAgICA8ZmxhZ3M+MjYyNTMwPC9mbGFncz4KICAgICA8dmFsdWUgdHlwZT0iMSI+MTwvdmFsdWU+CiAgICA8L0Jhc2ljRW50cnk+CiAgICA8QmFzaWNFbnRyeT4KICAgICA8bmFtZT5HYXRlPC9uYW1lPgogICAgIDxmbGFncz4yNjMwNDI8L2ZsYWdzPgogICAgIDx2YWx1ZSB0eXBlPSIzIj5saXZlXFAxXFAyPC92YWx1ZT4KICAgIDwvQmFzaWNFbnRyeT4KICAgIDxCYXNpY0VudHJ5PgogICAgIDxuYW1lPkdhdGVGbGFnczwvbmFtZT4KICAgICA8ZmxhZ3M+MjYyNzg2PC9mbGFncz4KICAgICA8dmFsdWUgdHlwZT0iMiI+MzwvdmFsdWU+CiAgICA8L0Jhc2ljRW50cnk+CiAgICA8QmFzaWNFbnRyeT4KICAgICA8bmFtZT5Nb2RlPC9uYW1lPgogICAgIDxmbGFncz4yNjMwNDI8L2ZsYWdzPgogICAgIDx2YWx1ZSB0eXBlPSIzIj5TdGFuZGFyZDwvdmFsdWU+CiAgICA8L0Jhc2ljRW50cnk+CiAgICA8QmFzaWNFbnRyeT4KICAgICA8bmFtZT5TZXBhcmF0aW9uVm9sdW1lPC9uYW1lPgogICAgIDxmbGFncz4yNjI3ODY8L2ZsYWdzPgogICAgIDx2YWx1ZSB0eXBlPSIyIj4yMDA8L3ZhbHVlPgogICAgPC9CYXNpY0VudHJ5PgogICAgPEJhc2ljRW50cnk+CiAgICAgPG5hbWU+U2FtcGxlVm9sdW1lPC9uYW1lPgogICAgIDxmbGFncz4yNjI3ODY8L2ZsYWdzPgogICAgIDx2YWx1ZSB0eXBlPSIyIj40MDwvdmFsdWU+CiAgICA8L0Jhc2ljRW50cnk+CiAgICA8QmFzaWNFbnRyeT4KICAgICA8bmFtZT5QZXJmb3JtQXV0b0xhYmVsaW5nPC9uYW1lPgogICAgIDxmbGFncz4yNjI1MzA8L2ZsYWdzPgogICAgIDx2YWx1ZSB0eXBlPSIxIj4wPC92YWx1ZT4KICAgIDwvQmFzaWNFbnRyeT4KICAgIDxCYXNpY0VudHJ5PgogICAgIDxuYW1lPk1peGluZ1BhcmFtZXRlcnM8L25hbWU+CiAgICAgPGZsYWdzPjI2MjI3NDwvZmxhZ3M+CiAgICA8L0Jhc2ljRW50cnk+CiAgICA8QmFzaWNFbnRyeT4KICAgICA8bmFtZT5NaXhpbmdGcmVxdWVuY3k8L25hbWU+CiAgICAgPGZsYWdzPjI2Mjc4NjwvZmxhZ3M+CiAgICAgPHZhbHVlIHR5cGU9IjIiPjA8L3ZhbHVlPgogICAgPC9CYXNpY0VudHJ5PgogICAgPEJhc2ljRW50cnk+CiAgICAgPG5hbWU+TWl4aW5nRHVyYXRpb248L25hbWU+CiAgICAgPGZsYWdzPjI2Mjc4NjwvZmxhZ3M+CiAgICAgPHZhbHVlIHR5cGU9IjIiPjA8L3ZhbHVlPgogICAgPC9CYXNpY0VudHJ5PgogICAgPEJhc2ljRW50cnk+CiAgICAgPG5hbWU+TWl4aW5nQWxnb3JpdGhtPC9uYW1lPgogICAgIDxmbGFncz4yNjI3ODY8L2ZsYWdzPgogICAgIDx2YWx1ZSB0eXBlPSIyIj4wPC92YWx1ZT4KICAgIDwvQmFzaWNFbnRyeT4KICAgIDxCYXNpY0VudHJ5PgogICAgIDxuYW1lPk1peGluZ0RldmljZTwvbmFtZT4KICAgICA8ZmxhZ3M+MjYzMDQyPC9mbGFncz4KICAgICA8dmFsdWUgdHlwZT0iMyI+Tm9uZU1peGVyPC92YWx1ZT4KICAgIDwvQmFzaWNFbnRyeT4KICAgIDxCYXNpY0VudHJ5PgogICAgIDxuYW1lPk1peGluZ0tleTwvbmFtZT4KICAgICA8ZmxhZ3M+MjYzMDQyPC9mbGFncz4KICAgICA8dmFsdWUgdHlwZT0iMyI+T2ZmPC92YWx1ZT4KICAgIDwvQmFzaWNFbnRyeT4KICAgIDxCYXNpY0VudHJ5PgogICAgIDxuYW1lPk1peGluZ05hbWU8L25hbWU+CiAgICAgPGZsYWdzPjI2MzA0MjwvZmxhZ3M+CiAgICAgPHZhbHVlIHR5cGU9IjMiPk9mZjwvdmFsdWU+CiAgICA8L0Jhc2ljRW50cnk+CiAgICA8QmFzaWNFbnRyeT4KICAgICA8bmFtZT5Vc2VMaXF1aWREZXRlY3Rpb248L25hbWU+CiAgICAgPGZsYWdzPjI2MjUzMDwvZmxhZ3M+CiAgICAgPHZhbHVlIHR5cGU9IjEiPjA8L3ZhbHVlPgogICAgPC9CYXNpY0VudHJ5PgogICAgPEJhc2ljRW50cnk+CiAgICAgPG5hbWU+U2FtcGxlSWQ8L25hbWU+CiAgICAgPGZsYWdzPjI2MzA0MjwvZmxhZ3M+CiAgICAgPHZhbHVlIHR5cGU9IjMiPjwvdmFsdWU+CiAgICA8L0Jhc2ljRW50cnk+CiAgICA8QmFzaWNFbnRyeT4KICAgICA8bmFtZT5QYXRpZW50SWQ8L25hbWU+CiAgICAgPGZsYWdzPjI2MzA0MjwvZmxhZ3M+CiAgICAgPHZhbHVlIHR5cGU9IjMiPjwvdmFsdWU+CiAgICA8L0Jhc2ljRW50cnk+CiAgICA8QmFzaWNFbnRyeT4KICAgICA8bmFtZT5Hcm91cDwvbmFtZT4KICAgICA8ZmxhZ3M+MjYyNzg2PC9mbGFncz4KICAgICA8dmFsdWUgdHlwZT0iMiI+MDwvdmFsdWU+CiAgICA8L0Jhc2ljRW50cnk+CiAgICA8QmFzaWNFbnRyeT4KICAgICA8bmFtZT5TdGF0ZTwvbmFtZT4KICAgICA8ZmxhZ3M+MjYyNzg2PC9mbGFncz4KICAgICA8dmFsdWUgdHlwZT0iMiI+MjwvdmFsdWU+CiAgICA8L0Jhc2ljRW50cnk+CiAgICA8QmFzaWNFbnRyeT4KICAgICA8bmFtZT5BZHZhbmNlZDwvbmFtZT4KICAgICA8ZmxhZ3M+MjYyNzg2PC9mbGFncz4KICAgICA8dmFsdWUgdHlwZT0iMiI+MTwvdmFsdWU+CiAgICA8L0Jhc2ljRW50cnk+CiAgICA8QmFzaWNFbnRyeT4KICAgICA8bmFtZT5BbmFseXNpc1RlbXBsYXRlPC9uYW1lPgogICAgIDxmbGFncz4yNjMwNDI8L2ZsYWdzPgogICAgIDx2YWx1ZSB0eXBlPSIzIj48L3ZhbHVlPgogICAgPC9CYXNpY0VudHJ5PgogICAgPEJhc2ljRW50cnk+CiAgICAgPG5hbWU+SW5zdHJ1bWVudFNldHRpbmc8L25hbWU+CiAgICAgPGZsYWdzPjI2MzA0MjwvZmxhZ3M+CiAgICAgPHZhbHVlIHR5cGU9IjMiPjwvdmFsdWU+CiAgICA8L0Jhc2ljRW50cnk+CiAgICA8QmFzaWNFbnRyeT4KICAgICA8bmFtZT5BZHZhbmNlZE1vZGU8L25hbWU+CiAgICAgPGZsYWdzPjI2MzA0MjwvZmxhZ3M+CiAgICAgPHZhbHVlIHR5cGU9IjMiPjwvdmFsdWU+CiAgICA8L0Jhc2ljRW50cnk+CiAgICA8QmFzaWNFbnRyeT4KICAgICA8bmFtZT5BZHZhbmNlZFN1Yk1vZGU8L25hbWU+CiAgICAgPGZsYWdzPjI2MzA0MjwvZmxhZ3M+CiAgICAgPHZhbHVlIHR5cGU9IjMiPjwvdmFsdWU+CiAgICA8L0Jhc2ljRW50cnk+CiAgIDwvQmFzaWNFbnRyeT4KICA8L0Jhc2ljRW50cnk+CiA8L0Jhc2ljRW50cnk+CiA8QmFzaWNFbnRyeT4KICA8bmFtZT5Db25maWd1cmF0aW9uPC9uYW1lPgogIDxmbGFncz4yNjMwNDI8L2ZsYWdzPgogIDx2YWx1ZSB0eXBlPSIzIj5GTDg8L3ZhbHVlPgogPC9CYXNpY0VudHJ5PgogPEJhc2ljRW50cnk+CiAgPG5hbWU+RmlsZVR5cGU8L25hbWU+CiAgPGZsYWdzPjI2MzA0MjwvZmxhZ3M+CiAgPHZhbHVlIHR5cGU9IjMiPkV4cGVyaW1lbnQ8L3ZhbHVlPgogPC9CYXNpY0VudHJ5PgogPEJhc2ljRW50cnk+CiAgPG5hbWU+Q2hlY2tzdW08L25hbWU+CiAgPGZsYWdzPjI2MjkxNDwvZmxhZ3M+CiAgPHZhbHVlIHR5cGU9IjMiPjBjYTNkNmQ1NjNlMGMyZDI5Mjc5MjVmY2FlZmQyNmQ4PC92YWx1ZT4KIDwvQmFzaWNFbnRyeT4KPC9CYXNpY0VudHJ5Pgo=/@MB_WELLINFOS/d2lzIDEgMSAxNiBTaW5nbGUgdHViZSByYWNrIDAgMCAwIDAgMTEgMjAyMi1TZXAtMTkgOCAxNjoyOToyOCA=/@MB_SESSIONID/ab476849-cf75-4d20-8ee4-7ad56243bf10/    2917                                                                                                          ¦8wÌ+2wÌ+2Ê«¥>´g>G7?¹}É>«>ã)?þÓ;¥;[·C?Ý</Äß;4?´Ð9wÌ«2wÌ«2ÓÛñ>!Þ¨>S7?u¥>Qay>Æý)?£b;êK;H?zì<ÁP¦<¬5?99YÙ3YÙ3dk»>w>=B?ûlV?BW?[5?Üô§=R=i*L?À=a²¨<y%I?¤¦9wÌ+3wÌ+3Ù}>
¢.>Ïr9?d[?¬´à>±)?nð<è<øbL?êä<+^£<[3?ÇÍ³9¿V3¿V3>âÛE>»;?IQÝ?ø1?ï]5?²¨<¾?Æ;iKJ?IÅÍ<º<B;B?z<Ì9YÙ3YÙ3»¢~>6>¼2?ø&?Òù>+?=3ã)=ùJ?Ñý<¿\Æ;­Ô9?JÜ9èR3èR3¥%µ>ã1h>ù·G?½?°?ßs?M¨9?y_Õ;ûÕ;**O?o©=WüT=§K?8ò9wÌ«3wÌ«3åkÄ<XÒ<Ð'?¬gZ=µc0=?}?M¯·Â9'ì¼ì¢v:ÅÊt:ãö?ë
:FÁ3FÁ3×<>­ä=þgS?Ñ@ÖÏ?D?OJ<i¤ù;vO?ûVq=Àn=ÜYM?2:¿Ö3¿Ö3=»>¯ö|>Q=?]ô?ð'Ü>,?õñX;ø
;`&D?Äæ
<Ë°¶;¨£B?ÀðA:$9ì3$9ì3O>Ó(>=?Ô0?©Á>C¾.?RÅ;ªÌ,;¿J?§ØB=t¾=j¸A?OyC:YÙ4YÙ4ÞE>JS>ÒÛ4?¾ç>JË°>pÈ'?Ï'
;u«ä:êª?Ô=³â<9/?	V:!4!4è[?-I¯>¹b>?MC/?êÃþ>À0?	A#=1õË<éL?x=Ï¬<B?ôØZ:èR4èR4>²:>a³@?uá?:uÅ>µÞ.?Á86;¨õ:ú=?A<Ò£<2<?Õ}_:°!4°!4z#>É=þN8?"Å9<ë1ÿ;'[:?«¹>J9Gï'¿¨ó¶89ê¼ÏPq:wÌ+4wÌ+4*×@?,mô>±øI?$n?<?/²9?ÅÅB9tâ966º>Ý"<Z
;¶ÝP?ðþt:>64>64¬;.>ÓÝ=ÇDI?8èc?í?*§C?kZn<'0<\c?U;#A;~F?Ýh:FA4FA4uO`=Æ¥=éI7?Ú&í=Þkµ=íQ'?vrç8l*ï9õ¼÷=Ã:Zbi:ÂF$?éw:ÍL4ÍL4û>È|3>fd9?Æ¶>KØX>M'?þ°<é^<×K?à¯X<üä<é;?Ã:¿V4¿V4{©³?)?¹?S²@X?©?6l3;y^ß:=¢M?ÑÍ<Z<AM?:\|a4\|a4~?«>7`>FC?îÜ?Ås]?>-?RÀ<ö=¥;¿J?7¼º<N;u<WïB?MZ:$9l4$9l4>,=ù<Li1?T=Ð{=/Ú!?R5ª9Ö·9Æí>Hù¦9ä9ÿ?V¿:ëõv4ëõv4×>f:>0M?%l@?!h?­0?M¼;]?;BùI?Òs<ºC8<Z/<?;²:YÙ4YÙ4"Ä>4I>
ë6?ª©9?v«?â-?
Îv=R"=gB?==ôÏ<å5<?Þ ³:½74½74Lô>«?B>mÃ9?Í?ôÇ>'5,?×Û;u0ß:a)?ú\²<k<ë3?^Ë:!4!4l>x`0>Ïe]?è@bM«?[R?ðî9«ä9$ª>ïsR;G_;D:?7Ö:ô4ô4³>&j>êy?â®?g]?Ñ5I?nä<=æíÙ<õã]?Rb=¬¬<â]f?¼àç:èR4èR4¾Ü>ÖV>?ÿ1ë?¬{?Y=o?#-<Rgµ;çßt?	¹k==þ<Zm?té:L±4L±4bV>Ö(E>~:?MªR? ¾?¤ñ*?÷	;âÐÈ:¨c/?L<UWÚ;Ç4?>ö:°¡4°¡4ë3>P7û=ð6?WÐ³>×S>À'?ÁåÛ:ãð¤:ð¥*?v=nÃ<
Ê6?õDþ:n¦4n¦4{È>`>O;?.I?]áD?*O-?Ï´;Rj;2E?¾§á<8ü<?>?Ìÿ:wÌ«4wÌ«4Õ>WÁ=d,?ZÞÃ=Àe=ãM ?¥&:Z/6:¬öé><ÙmÂ;SÚ3?Y;Û*±4Û*±4¾ð¤>á3U>ÀF?X?­\?FÅ2?ID%=[±Ì<±N?³'=+íÚ<D?à;>¶4>¶4_t?E°?æ`U?Õ?
h?yk?ìT¸&9{Ä½,I;¾ô#;R¬Q?êÀ	;¢ç»4¢ç»47>óW>ÛI8?Úx?DAÉ>¯R,?4è¢;åJY;0í??v=Rx´<Ý¨:?2·
;FÁ4FÁ4Æ>rðk>f}W?\x³?º%d?TaI?iªr9"V>9è0#?<Ö;}÷;.
K?ú®;j¤Æ4j¤Æ4Ö>k®>5	G?ËkV?%Ü?ÿ:1?,<æ;s;5ÁQ?X<p¾;E?àT
;ÍÌ4ÍÌ4ÐxÆ>Ì`q>¤~R?Ï.?í"ô>8N7?=JH=@Oü<58K?Â=Õ<Aé<zV@?ä;1aÑ41aÑ4µ>+4>Ê9?2'
?ÅåÏ>O*?pm;Á;ùßK?]¬v</<Êd4?Ý·;¿Ö4¿Ö4Í'µ>hz>Q39?ë#à>þl¨>W*?ËA;Ü®;1?¡I;Þ¤;æ)!?àß;øÜ4øÜ4U>Ó"8>ÕÊ;?èÉ
?·uÖ>ï«%?ÿt;&;Q
<?|P<vi¶;	ç=?;;\|á4\|á4'?æÁ³>ìm?i9@1µ?ãú?¤m.>hª=h?nG=5¦=©?ª;ÀÚæ4ÀÚæ4÷i?û.?^6i?zR@©ñ÷?TQY?©²q:¼¼1:ê.?ÑT÷;;0AW?êþ ;$9ì4$9ì4~òÌ=M=5å9?K?Ê4è>O,?òª;<[;(G?$;ý<3;½??¬¶";ñ4ñ4ÿÜ\>J]>àU8?@·¡>Çv>Â'?<á=Rq¾<UyI?\ü~<¬3<0Å5?®©#;ëõö4ëõö4ìn>äÀH>^¡5?J/?¢¾?F.?±ì;;Kx;üá2?¶P<½t<,;?þ7;OTü4OTü4öþ>'gD>Ã°;?#±?pÀ>0/?Íá=ª<åB?¸{ù<0ÿ§<
>?·j8;YÙ5YÙ5û>­jM>%A?¢/B?Aª?À³0?}Ý;oF;¹>C?oé<i¿<|;?)Ñ>;55YÛ)=;cú<ª-?óð£;m;k?!*¹93[î¾Ì¸éBe9®&¦½£$G;½75½75=Î>ã§>à<?áù>»>¶F*?¬ÿ;¼:ü²F?4kÚ<©Ý<â1?«kG;ïæ5ïæ5ûN=WµÖ<Ô0?|/=µò<E¯#?¨Xw89ï>ø=å:ÝSÜ:ö?áÂO;!5!5]6³>¸4v>gW:? ·`?Ï&?UC-?®Å;$Ïp;ï&R?ð+=uµç<ö=?KR;SE5SE5¥¾>¨³O>PU7?º£Ç>¥>ëè+?|<¿;Ò8;ºÑ?? <¦T¿;ÿ??tRV;ô5ô5VÂ><×>A;?C$Y?"?:p+?¸·;Sq;"µB?ê<£<8?YlX;¶£5¶£5ã}=m4:=§0?>=Z=Z²"?øW.9øà&9È¹?Ý~;²¶4;L4?ÈæX;èR5èR5-Úª>¶o>Pv6?ÌôB?èÎ
?
ù/?C;l¯0;üFT? )£<8¾Y<tÔ??Äe;55¬'N>3>Ê´9?Û7'?¨ó>'°/?!5B;¥àâ:í"[?êÚð;þ§;Ñ7?0l;L±5L±5p¬3?¤ Ð>R]?ó#N?
¿×>t?É­8ÑmE9£Wa>
ì÷: ©:d^[?N¢n;~`5~`5¿ò£>³[>x	??E+?1Vü>Á-?pn;K;"A?Ø@û<^®<¸p8?õn;°!5°!5â®ñ>LÈ¤>/¼;?hW?2p?ï,?ï;ã8Ü®92'>Ü§©<\<[E?$z;á¾#5á¾#5öò<§$®<ÉS2?ö\S;©·1;¯;?ç«¸JUÆ8ãÝ¾?K1¸Òãý8vÄ2¾+~;n&5n&5¼7Ð>¹>?Þ:?V?Ê?âa.?ù9y(r9ð¤>îe<Ô/<-9B?;E)5E)5¶i6>·Rÿ=å6?Hû>\¥·>[Y/?ßÇ;Å ;´ÙC?;Ù: j:Õn6?Ó³;wÌ+5wÌ+5ÐÞ=§9Þ<¼%?Þ0Ü:'G¹:¨?þâ:·Ù­i9î¼Ì¼²
¶7B]9
°=j;©{.5©{.5 Õ¨>r^g>êÎ:?Å²Õ>S>²g+?(¯	;æø¨:èP?[¼<rF<5?$;Û*15Û*15²è\>÷'><m7?X?ð>)?_];^»;ªQ?¬»R<C<{S1?În;
Ú35
Ú35Ý>´g>kD?e@´?!^}?Í6?
<@H;Ø^?q=ü)=Ø(M?¢;>65>65<=¿	[=Û2?Ä>ÖZÞ=eð)?õÙë9êî9á·ü>
~<Ô/<¡ï8?y;p895p8953åÜ>;þ>ïS?¬Y??÷9?O ;o4;"eU?zÛ=\£<9M?÷;¢ç;5¢ç;5ÆéÐ>¦>÷:?nà&?ÅQû>ü)?e;Ý!;(ïL?ø®<U`<©96?z;Ô>5Ô>5ø#?EÕ>3äC?Ðµ?í|y?¸A:?az=°<¼yQ?Òù=õé<ÊV?õZ;FA5FA5Ð »>`}>Æ=?iýá>»%¥>+(/?ÁFA;¡;~Â7?§=!¥7= µ;?;8õC58õC5µ¬><¶`>D??(Á>-?P¿S;qÓ;r<?üÁ=o»<´È:?g
;j¤F5j¤F5v=}6=,?ò_«;;
ò)?
ô#¹;Ú9A¤¾Íÿê7>ª9ÒP0=<';SI5SI5ªã<jõ¨<ky,?Ìãb;Rb8;õ?eÖ¸zÉ9òßÏ¾T°78¡µàÄÁ¯Ø;ÍL5ÍL5ÿ§>0n>O4?)ø³>-> !(?²;{0:§
V? èÂ;ÐÜ;^Ü/?;ÿ±N5ÿ±N5ê¬>Jh>Â=?µ/[?«?1Ò0?ô£;¨G;]R?r<pð1<Ë=?T¢;1aQ51aQ5é>NÙÖ=½8?oè
>"Ò=b:)?ïíO:z.:,?.d<É;q;?[~¢;cT5cT5}Dª>±^>ÝMD?ÊOû>é¯¼>{*?>ª¦¸£*I9T¾Ð#:þZ:ÛW.?>_©;¿V5¿V5hm;÷Ì>ß>®??×
?øýÑ>öB)?¸;^=;Y¤>?#H¦<Ìùd< è9??ª;ÇnY5ÇnY5hm;Ù=µªâ<'_*?ª¥g;¦õ;Oè<?Îh¹_09¸5)¿Jr8îÃ9_é=>Úª;ø\5ø\5hm;°Ý{>L
$>¶D?ßU?\À?÷2?â÷;MZ0;7;?~{=[%Ç<J=?K­®;*Í^5*Í^5hm;
Q;?ÙãÔ>|?a?¾6ý?<Ó?;A[?ªéê:@{:Zo?P<	D;ëRV?²°;\|a5\|a5hm;8>ÐT>¿3?
;×>!A¨>Á¼#?÷Ñ	;À:a»7?ÂÌ; ;VØ)?¼E°;+d5+d5hm;P­>¦}&>û±S?ç"?U4ß>Ö:?9êt;¾;ÎÔJ?º
<©«¹;B?Ø°;ÀÚf5ÀÚf5hm;ç£k>x%>G6?¼Ü+?<Fü>}f.?9iÉ<z<)5N?ñÚ<Ô<:Å:?	²;òi5òi5hm;óÂµ>ÞL>íc?¯\@?é+Ø>ÂÍc?E(<·öb;º½?Û=f <Zy?Ö²;$9l5$9l5hm;"Á>àN>o?û÷=?d|ä>5ØT?c=)=ÇqU?Hì=;¯<6Êc?@²;Uèn5Uèn5hm;t´><vq>mQ??!?eØì>.?Gw';·Þ:A?
Ô=ÈµÅ<ñ>?º;q5q5hm;Q¯>à|>L2?Eª¿>g>´-)?rÇµ:^{:° 9?úâÈ<R<f@;?7?¿;¹Ft5¹Ft5hm;i/>]ú=}½3?oi[>d£#>y +?c÷Î:|4¡:ÞU$?/b5<ö;ÝS<?DöÀ;ëõv5ëõv5hm;û>Áø9>ôì2?3êp>$@6>¡3)?ÿð;þ¤¾:ã7?Eî¢;.j;?2?ùÁ;¥y5¥y5hm;Vùk>Û>E?P¢¤?¹p?/?Á=b+=M@?9ß: O«:É&?Á;OT|5OT|5hm;EN?Omí>Úg^?u<Û?9?õO?NÝ9;Xæ9ôõ>¨Ü; ,:lÞ{?³ÐÃ;55hm;î	?jÆ±>oRE?Åö?	dQ?l;1?ÆE<²Ðï;$öR?(;=WÍø<0ú@?Ü¢Å;YÙ5YÙ5hm;¢>ðÈY>a>?_Æ
?\YÎ>*,?ûD;õ*ò:];P?nIÉ<pu<o;?:IÆ;ò05ò05hm;>ù>3¶Z>Ý
3?_á>¸¦>/"-?Q;ZÌ;úÅ6?Z=;·OF;oè8?¬uÉ;55hm;Ì;>ÍW>)'=?+Ùè>j(¬>¢-?Ñ¥+;mð:è­6?g8;5<÷:í??[ãÊ;$à5$à5hm;8¦µ>u¾a>ÒþM?WÀá?Ê¡?2?Ù­9¸i@9hMg?çrx;Øµ;`äN?ºEË;½75½75hm;,$>jW?>0B?S?^?Zê9? «;­Y;xkI?Kã=ÇY¯< =?ÈË;V5V5hm;·°>ô][>
8?`f?¥Î>3)?R°`;Øf;erD?(V<jÕ<éÜ4?á¤Î;ïæ5ïæ5hm;õXÀ<¸<ê-?fZ:Ø?:v1û>^"¹Ó
Z9­¢¾¾U;Å8gt9$ë(>ÐÐ;>5>5hm;uù{>qÄ*>Þ<?Êa	?
¿Ë>,?UEI;i°;*2?Þ«<ÿ5<¦n5?Ô;!5!5hm;R;=ïW=ï/?aK@;	Ð:;Á?3B¹Ú÷9a"¿§k¸¸>9ßçÉ½èÔ;ºí5ºí5hm;tõÁ>éç>­6?°1?X?-?¸U;I0;L?6oÑ<ü¤<U9?6îÕ;SE5SE5hm;î¶F?}>a¾?+[N@	IÎ?@?°È;Ë:e1?@<pJÙ;5Ïb?ðÕ;ë5ë5hm;X?ò>Ê$¯?åËw@¯JÎ?¼À?½,N;×ÕÈ:-g?§UL<®?Ù;DÈp?¤×;ô5ô5hm;C·<W<òk.?`÷ñ:óPÄ:©Ã?9i¹ÃÖo9Ó©¾õv?¸¢19Ô,¿½§Ø;L5L5hm;4×Ì>ç>3Ö9?h¾>«B>Ý2?5
E;8!î:ÓS?M<Ö^<g6?$Ù;¶£5¶£5hm;2Â>Ï> íA?hw/?Òû>é`2?td;z`;.B?v«¤<÷[<þ¤??ÄÝÙ;Oû5Oû5hm;ú¼>0}>ÿÐ>?¤?a±Þ>'Ê*?É;\;5ßC?Tõy;q3&;@?Ý;èR5èR5hm;p
å>Ï>8¯=?{Íq?Çy1?îd.?Ç9tn9µy
?w/;âÙ:#?vä;ª5ª5hm;p<Ü>xâ>V<?ÎÍO?Nq?6¢5?¼<ºb<ÄT?ª:<¾®ü;Á=?oðå;55hm;H>¯+C>´^<?ºC?Ö#Ç>Ð,?À¬;ï&Ç:AM?r<ìò8<±÷:?uNç;³Y5³Y5hm;VÍ>é>«E?¥?@S?å<6?F4=@ûÝ<n>P?`n=iµ=
µB?Sè;L±5L±5hm;F?Éxº>ÑNN?«Å?Èí?>W>?úá9G­9î&?~8F;ð:l\S?uï;å5å5hm;Fg>'R8>ü6?Ô?ôí>á*?6Im=kf=:N?$Ð°<j{<Kî3?ã~ï;~`5~`5hm;Òí>Ì»>âP?«Åã?Ò?Þ;?ªM<ò;JY?¾¹=êÐk=¼eI?ñ;¸5¸5hm;¹S<>éÙ>Ó6? @>Z­L>ê'?`væ:Æ¡:i=?$E;<5¿
<¶)?&0ô;°¡5°¡5hm;2y>jM>aÊ7?hþ?%éÆ>
*+?°";áÐ:¶G?ÁÇÝ:SÈ:6E<?>÷;Hg¢5Hg¢5hm;îjº<Ý
<0²0?SÖ;d;À4
?Ý0¹d9R¿í·÷P9d5½ÜIù;á¾£5á¾£5hm;ÏÀ>Ø>	s;?8V?Åò?Õö0?çT<
$<;N?o==Ú4û<¿=A?
hü;z¥5z¥5hm;©þy>ýÎ'>°>?©Ùb?3à&?¯.?âg;ÇN;DB?çÆM<3Ù<=4?ùMý;n¦5n¦5hm;W!l?ó³>Sö§?-«!@vo³?ù¦f?2°8#°9®°]>z$;Î:ý?pôþ;¬Å§5¬Å§5hm;kv
=Þy·<1A?fñ;®Ó;B?{¸ì¹À7]³¿2y¹8Ýï9!Q>¶M<E©5E©5hm;ÐKØ<ñô<&«2?	=ýÇÇ<0/?¨s:¨ú9/s?¾ã;¼;mÑ@?¤Û<Þtª5Þtª5hm;M
?ü²>µÏE?éB?à?¿°2?}ý=°_°<}bE?zV9=L³ý<;?Éþ<wÌ«5wÌ«5hm;æ>íÿ¹="K8?>~`>ÊV%?
:ßa:£2!?a-Z<÷<¥ê1?Óv
<$­5$­5hm;o¦?òÞò>ç?ÖYØ?7n&?­d¦?½v9ô9Fùõ>â*Á;;Ùç¯?¦ý
<©{®5©{®5hm;Ø²>!òw>WP8?Á_B?vn?jÁ(?4«;È8];JF?»W=uÑ¾<2ä2?ç<BÓ¯5BÓ¯5hm;¿Î}>Í¥>Z?Ïù?âF?F??×"b;aj;"$N?59;ñØ:ìZ?Öä<Û*±5Û*±5hm;&`>H>ßKH?°ÆY?òï?0?sB;c«!;RJ?S=u=gS<? <t²5t²5hm;b>_Ð=Ô°1?ÓR§>§y>¨+?|;9ÛÏ:¥5?ÿ0<3þ;7P1?Ç<
Ú³5
Ú³5hm;¬>>æ>¬6?£ô>ø»>kì&?¬Y#;PÞ:|ì;?ç÷þ<¶<½·2?;Ì<¦1µ5¦1µ5hm;ëU?LÊþ>ïV?N(g?*½?¥;?»9x5k9C?ë;ó}&;[F?<>¶5>¶5hm;²òÊ>8Ë>+¨4?E­?ºX×>7ý+?uÉ<:}<×ÖK?Î)<9J<=¸;?Iø<×à·5×à·5hm;>i?>>J7?íû?;¿Æ>rÞ-?&r<Z	<[©a?ë&<iÂ;ç;7?Þ<p8¹5p8¹5hm;xár>{#>ç>?#Þ?Òfà>Æ¬0?r¹<Xd½;SF?#fb<¡s<+<G?®7<	º5	º5hm;ÔÃH?ëqÁ>ñ×?)Ý?ÁqW?²?¥­ý=#Zf=2ö?é?=¹7ú<ó¬?É9<¢ç»5¢ç»5hm;¦¶û>uZ>ü-Y?¢x?Êî"?ÜSC?/¹­<ÚÏE<[Ó`?Þ=öç¼<óT?ÍÆ<;?½5;?½5hm;Ú©,?Þ Î>>pV?4pq?
%?8@;?Q)9óM9ñÒ>7L:º:%;?_X<Ô¾5Ô¾5hm;áû>²£>L+E?¶ÑI?Q ?«Z8?äY=¨=ütM?wÿ«<ÂÍr<X5?W6<mî¿5mî¿5hm;§>Àe>®¡:?Sh?ÖÇÄ>*-?Èw;ö1;s
2?<~==×<½6?m? <FÁ5FÁ5hm;>uO>'çB?hØ?å(á>ÙÇ-?bd;¿
;ÙS?¯0<uëü;2¹2?Þ~ <Â5Â5hm;M¬>8în>Y8?þ\?ß>°-?;Z=uÂ<¶G?ÿ=Ò<AË<S&;?¸!<8õÃ58õÃ5hm;©°<<mÃ+?íÛ<æ°<G?ø,/¹²ªª8´a¿{;"ÝV;>"?÷!<ÑLÅ5ÑLÅ5hm;v9>z>Å8?ø¢P?&8?ê,4?µ=×é =g[M?$½ =àÆÕ<|@?T!<j¤Æ5j¤Æ5hm;ÚÆ>x,>{%??ºñ>ÚWµ>p*?Ð©;qs;Â2?ç<[p<å;?a"<üÇ5üÇ5hm;Rè?O²>öñ;?ü3Î?ÖÂ?K 2?i9#¯_9L<?m;ô;5DB?DM#<SÉ5SÉ5hm;Ðª>ü}h><?É?Ç/Ð>h-?$7;ýæ;ñ^&?ò¹<Ð<=¬3?»ª#<4«Ê54«Ê5hm;¸}D>>öðB?1
M?ð
?Îç8?Ê»;£âc;õR?À'¢<
kY<2î>?Æ#<ÍÌ5ÍÌ5hm;j>lM&>}4?Ôå>·c>ì"$?Z¡ø:d»:*?4sI<4<mÐ2?RX%<fZÍ5fZÍ5hm;Qk>jI>=DD?NW'?>÷>½D-?'Ì;ÌÇ@;ÆI?M
<.¤S<,3?%<ÿ±Î5ÿ±Î5hm;t^>£p>£6?|ß8>
>ck%? :Àëp:1*?É;};[ð.?½&<	Ð5	Ð5hm;¾»>y{>Ãð>?VJ?ÿâã>¤r.?ÂB©;Y÷U;J?Ð²<aÅ`<òâ5?H·&<1aÑ51aÑ5hm;åÿø>y>GL?qcE?èË
?Ö.2?×Â;âîj;ÄOT?ô8»;ÿÙ;Æµ1?*<Ê¸Ò5Ê¸Ò5hm;¾m>?í">Ç:?¸v?áä>ãX-?,¨Æ<<TÔE?àÎ=RÓ<q{5?*<cÔ5cÔ5hm;û;>~¶>,¸7?@Ö>1E>/-?/;ùî:dÒ<?ÑÖ <3a<û6?>Á*<ügÕ5ügÕ5hm;Ä>¦B>Y\<?¾ðQ?AS?Ô-?¶.-=ÎÜ<úÈH?î?b==zC?|`+<¿Ö5¿Ö5hm;ÀÛ>\OD>ª?K?ò~?ÒF?\9?¤YZ=
=N?öº-=è¢Û<^~J?Ç,<.Ø5.Ø5hm;>a~G>ñ±5?é¢i?¼~,?³^-?Ï;J;;àºK?±Þa<5<¯9?3.<ÇnÙ5ÇnÙ5hm;`Ô1?°$>?+eÜ?£<d?W4w?H8¯=~)=3¡?u=íIÛ<Ï©?½/<`ÆÚ5`ÆÚ5hm;1>uc=>RÉL?¤\?âU?:?æ;8A;[H?·=wï»<¸ÃC?ôG0<øÜ5øÜ5hm;äE>Q
>©Ë6?sY§>>>^%?}x;´-;7?õu<æ[^<­0?®þ0<uÝ5uÝ5hm;bÿR?Ôæ>¼j?×?£i6?¯æC?Ä¸Q:µ+:ÿi?(aq=à=ÉH?ï32<*ÍÞ5*ÍÞ5hm;hCc>ß >ç75?zïç>S®>´L*?sn;ôÉW;_¦3?QÿÄ<ËQ<® 7?Ë5<Ã$à5Ã$à5hm;î#=;Þ<g-?d\;9eF;z)?>gX¹·Q¢9*¦ª¾ÁX8µÀ8ø>p5<\|á5\|á5hm;z*Ñ>ÎI>ÁA?³" ?Rà>:6?×I4=²Ö<¹øV?yð	:Ë ¹9};>?aL6<õÓâ5õÓâ5hm;A^­>o>:9?s?°ºè>Â,?­¶|;%;ôdC?BÓ=ôÚ<áá8?@8<+ä5+ä5hm;k¢>­b>g7?ª?eÍÃ>ÏC-?ñr;ÛK;§I?M
;»yÆ:ÕA6?oW8<'å5'å5hm;÷ê>Õ>¶qL?[¿?E4?OÔ3?¹SÎ9m94Î^?H1¸;Pw;¥©>?
¦9<ÀÚæ5ÀÚæ5hm;.yp=B83=l¿+?dm;yI;íà?s
4¹ôè8AÚE¿à9Ò*9¶a?æ9<Y2è5Y2è5hm;þ.e>¥`> yR?+r?*8%?ª;?ÞPÔ;ýM;P?Vò=­<]E?Òm:<òé5òé5hm;ùÚ>É2>£Ì<?B-?¾?A-?T;íóB;¸¹A?Ôä<0<(:?~:<áê5áê5hm;î:ê>6Ô¢>ë 8?¹«p?ù.?0?kUð;¶;ÅJ?oH<.<R??4;<$9ì5$9ì5hm;¶é«>>_,?|?e¯>¿ëT?O¬í:`n:y?A;=rÖ<Ç_?±3=<½í5½í5hm;Ó>ÈC>^t8?|³>Ñ,>aè1?+¦!=ïÔÈ<Ì
N?ð;ÕèA;·}??/=<Uèî5Uèî5hm;j¡n>U">t)<?âÜ?øÁ¾>¾/?eà:ù:Öÿ<?¶:ÀSë9è§,?½Ì=<î?ð5î?ð5hm;cû{>?q.>_å8?èQ£>ð}s>©µ+?A;Ö/º:øD?·=úÛ<u3?|¸?<ñ5ñ5hm;%³>Â¡|>p5?«~?µìÊ>+&'?¸ª;<6Y;ó4I?DW6<ý;)v8?}8B< ïò5 ïò5hm;Ô
>Mû[>ô5??Tlç>ê°(?Øk;Ê,;ÐÊ.?¡½p<½-<1?ÒF<¹Fô5¹Fô5hm;§¿â<ìú¨<?Â+?¶ú<ÃÒ<Ä?:®Ò7eh9òÒ=àØ;]t­;ëË?ÎQI<Rõ5Rõ5hm;nC>_·>ê=?2?²Ã>/? ; ¾Â:@?r©â<Ì@<ýO=?DÑI<ëõö5ëõö5hm;ð6¦=çýk=N4?Æ*û={úÁ=¦¼%?¿È8
4[9­ë'>bç?<~¦<ýl6?ÚßJ<Mø5Mø5hm;dpÔ>[>öÊ9?¿ÙÄ>Äµ>¾ì,?
;/¬:Ï(N?ðÊ=Å<þO:?6K<¥ù5¥ù5hm;X Ð<W<],?7~í<ª§µ<hX'?pÙ¸-]9Ó{¾
9Ps9gb>&L<¶üú5¶üú5hm;%CÒ>d2>E=?u?l_ã>±.?¾v;j;ÅTG?s@<Ì
<>z1?¡ðL<OTü5OTü5hm;3Â>bçE>O6?XÔ>£^>I*?Ý§Ú:v^:Q7C?ÚáÞ<éì<é¥4?_ÃN<è«ý5è«ý5hm;a>ÅV^>955?.ü>ëSq>øw%?³=;÷Ü:º+6?Q´<ó<ð¯2?!ÕN<ÿ5ÿ5hm;¿>¡Ç3>ÛÄA??<çÊ>/?§O;øÝ;ñüG?åØ¨<åg<f:?J]R<-6-6hm;/w=þ/=d@4?íÑ;¢ó;SÚ6?sØ¹ø¼Z9vY(¿"¼Y8Ïë8V`l>æS<YÙ6YÙ6hm;Àà,>Nî=9?2ù>,¸>Ó,?çå:9§:7.0?®==ª<¢AA?¢ýU<&6&6hm;>ésA>yR?}@?.äc?Ò¥0??=µ<cS? )5<Óçß;É O?YV<ò06ò06hm;Lÿ>s'Ë=/??[<?eÃ>Ö?-?/;BÐÈ:LE?^ï<¡£<NT;?mÚW<¿Ü6¿Ü6hm;n?º>²Ot>(C?å\??:5?ö%­;:S;¦ÙQ?¦L^=`ü=G@?¹X<66hm;äê<ñ/©<lµ1?,ÅS;.4;q?PJ¶¸Ä!8Ð¿zö>¸¶^8kº¾äíY<X46X46hm;ÃkÌ>à>@;?Îd@Z&Í?	-9?W¬r=Ï&='L?tx<¯lÔ;æÅ=?Y«\<$à6$à6hm;|s>Ù8>`[>?"Ào?;¥.?f·/?p-<ëÏ;¼U?K=@/Ì<ìÁA?/R]<ñ6ñ6hm;7Ù´>³6r>]$??A?´¢
?6»2?çÐ;8$;+I?¸Ý;Ø´×:r½*?ñ"_<½76½76hm;²>Îï2>by@?l~7?ç?¬+?ez:º\p:ú3?k< <zîA?``<ã6ã6hm;ýÏ>A>L@?¾ë§>i>b8??Þý;£;6©F?A/¼;h#I;Yo?ßa<V6V6hm;ø??À«>7åD?cÊ?I?Ú<?=uç©<â_R?ºZ=rd=,SP?.b<";6";6hm;%ï>±lR>&µ=?+Ú³>â>¦¬*?Xº;»<;E?3í<9
ª<i2?¡b<ïæ6ïæ6hm;³;n>Ä²#>âG:?x:=?p	?CÊ0?9{=eô=µÞP?Å;ÕÎ7;ÅEA?³b<»	6»	6hm;é¢>êX>~D@?¹×;?Çv?05?lt/=¹Ò<d'U?i=ÌnÆ<PoG?'c<>
6>
6hm;]à>OI>×6?dí(?QÑ÷>A.?~z­;	V;ÀO?nc¡<ùX<pj>?le<Tê
6Tê
6hm;¹îj>gh*>w0?£<+u<WÙ*?Ä¹çó.9ð¨Æ¾±N8/ÞT9ø=ðóe<!6!6hm;¹ÙÛ>¬J>-c6?[Û"?5Kî>2õ.?Z4;û¾:SðD?inâ:TR:X¥K?g<íA6íA6hm;eMâ=0=ñ(B?bQ?&?x&0?Óu=É<^}H?öí<íÈO<Ü¥=?6Æg<ºí6ºí6hm;â#¿>@ýl>yN?Ó|ò?¶K¥?hÆ;?dò=qö<Ö¨d?¯¥¤<Õ1<ãm?Â´i<
6
6hm;©ä=X*ë<Àá+?(Ó<³g<!?Ëm80³9Ëç=i¸:õ:ðÕ"?q-j<SE6SE6ûË;Î_=Ú¿<ñ .?#;'Þ;«?¥©®¸9þþ¾Pn¸üv9Ð{J¾îl<ñ6ñ6ûË;8D?ý¨¤>?In?¿mz?Ñ¹?$_?Nb =)¦=f|?Íðp=E1=Hd?L¡l<ë6ë6ûË;³<v<].,?sß;nM	;
?2y¸_9U1¾2÷8÷Ö:9©>¸8r<¸H6¸H6ûË;w·>ÎE{>7ë:?­¾M?ð»?ïM+? æ¦;[A;	½\?Zw =«¦×<l}>?½¼r<ô6ô6ûË;à'>ÌëO>WõC?N?WÍ2?`\7?´1/=<þ×<ç¤O?qû;6(¨;¯e??;s<Q 6Q 6ûË;é¼>é>P":?6),?«?±*?Ê(<~ó­;v??©=ï¡´<Â7?Æs<L6L6ûË;n¡>PP>ÅF?Öô3?@Ã?'0?3a;,õ;.,G?ïÜe<«<¸@?ùs<ê÷6ê÷6ûË;q'>ÚÙ=ÕÃD?@wq?qZ1?E.?É®;Wi;??¯	H<Éú<@?K¢t<¶£6¶£6ûË;#>NøC>Û^8?«6ñ>
w¹>¨y&?iù;¢Ù­:ÏC?]#r<Õõ)<¿[6?äu<O6O6ûË;è©+>
9Ô=O?5Ç?fD?O8?Â¼;ê.;³úM?¸¿³:ÚR:Z?zIu<Oû6Oû6ûË;7G¬="öx=&1?3±;jn;·i?K£¹âî8%¯¿N?8Ô.9E·/>Utv<§6§6ûË;¥S>Y|ý=+U?ãX&?ÕCÁ>6X\?y,B;$ß:øÃ^?þ·:	:³¯{?Ú§v<èR6èR6ûË;ðs>¤+>ÍG5?\½>ûª>)?|Ã:a':ú<?vL'=§ì<1m5?²­v<µþ6µþ6ûË;´6>_s÷==?`?`Ä>&,?0¸<a±;éK?-<£Ûc<;0?-ºw<ª6ª6ûË;:½2=:=#ã+?¤IY;QB;¥ñ?F/¸æ^9¢¬½ü,6ë¸8®Ün<®øw<NV6NV6ûË;MÏ>>î±??ñ?ÿùØ>^-?h¤X;J ;G-?ßZ <U<*E@?B÷x<66ûË;&?k_Ö>(øF?Û?´@@?làH?Í;ÿ¸:¢<B?p¡Ì<$t<V?#y<æ­6æ­6ûË;Ìëx>äñ(>ì<?,Éõ>nÎ±>öï0?Ü?;Ù;QL=?éa,;G'ç:jé>?á«y<³Y6³Y6ûË;"²>t¹j>kÊB?kN?Ä?YI1?÷Âº<¤l<A
J?dXÎ<#<®wA?Nz<66ûË;i>%)>Ýe0?¿R<ß¥<÷á1?ç¹N79%²Í¾#m?9¿99¸:?Rzz<L±6L±6ûË;:=gËÐ<(´*?,;;/;nb??¸2+29hX¾·+¥7/u9u,=ï'{<]6]6ûË;Ìh©>qn>ùá5?ò[+>øY>§ü&?<N¥:Ì·{:(?ØÝd<$<é2?Ú {<å6å6ûË;²@>fß=!3?o]Î;Ø«;Ev?³ ¹L790I¿*Ùù8<,9[¹>>}<±´6±´6ûË;x¹>W+Â=à}=?t(?ÒÅ>=+?#zÃ:«Z:Û=?7Eø<J«<u79?]x~<~`6~`6ûË;þ`Ç<=<#)?û*;
;?uD¹¯:ÿ8`E¿z*9;T9*2>Ãä<J6J6ûË;=Ø£È<	~1?;Jr;»N?,¹'w9øð¾.S¸«é8Îß¾Ï<¸6¸6ûË;lä>Á>C?C÷b?%ò?áÆ6?±;íåW;»äQ?=i;´<&z>?¸<ãc 6ãc 6ûË;<Æ¥>a>!<?K¥ê>
¯>+?éÁ9;xk;u&9?Äl;±¤*;F1?b<°!6°!6ûË;A=± b=Õ`/?{Ù;)ÈY;×D*?&ï¹ÜÇñ·H@ìë¼8û±²8>S?Ã<|»!6|»!6ûË;Îp>jfK>>?<>?ú¹?%ô*?;°/;(é??Ï¸;ÃÙ;R¼2?Â<Hg"6Hg"6ûË;]Ö>Ï½>3yN?OÝù>¥ ­>ã38?È3="¿Ï<µ]?=Å<FG?7ç<#6#6ûË;y7º>LG>14?¥P?¾?Si-?[Ô<ù<°H?¡O;û2C;æ*?5Ã<á¾#6á¾#6ûË;_é>ó>Ð­??Y4?'·?c3?bøJ;¾;s±G?¯@&=CïÙ<JC?ëÇ<®j$6®j$6ûË;nà¯>üÂc>¦®E?@^?U-Õ>Õ.?k5;äà;ñ.4?GS<Â+<_9?ZÍ<z%6z%6ûË;k¥»>
Qd>õeR?ð©?£7l?*µ7?3â<ÕØ­;YU?m,Ù<N<P?R<GÂ%6GÂ%6ûË;µß<§9¤<ò\.?Ö¦l=°==»Ã?³J6u³9v;°O;þ×Ó:·)?iã<n&6n&6ûË;ß$=è<%ý4?aö=îS=²{+?e6þ9ðî99^?ñ÷8¸9ïN>t1<à'6à'6ûË;¥?>ïÔ=8?5Ï>>>,?¹k;8 ;\"C?G%<3ç;±6?íê<¬Å'6¬Å'6ûË;U»>ïê>V4?ÇÈ>t>Ø)?:));ÓAÍ:úúR?/zp<i*<Xv4?"÷<yq(6yq(6ûË;Z5Þ>Ý>Ï:?ÃG?Çº?%3?ö«Õ;À;îN?2Ý<­G<É=?t<E)6E)6ûË;±¨P>Ë¦>6?º9 ?ÇÛð>KL*?y<÷À!<K?mg<8%<v3?r<É)6É)6ûË;ý?>:?>úÜ7?¾>°A>#)?Ê;²´ä:¤.?Þ1L<.c<>Æ3?Å<Þt*6Þt*6ûË;dv>U>Íö;?{^ü>b&¹>x.?ÜL=G«<R?Å<£6<N>?"Ô<« +6« +6ûË;ÌH>á¦>£®1?øV>)&b>õ§%?«:9B:(<?Ap´<ñ@<S-?Oþ<wÌ+6wÌ+6ûË;ü©c> >6?Ô*E?ß?b-?úF<¶ÊB<ªL?×<¾s<§C?Æ}<Cx,6Cx,6ûË;Ð?þæ¡>aúd?ßo¶?Zb?0N?VqÞ=xW=A$?­5u=9ô<Ì?×Þ<$-6$-6ûË;úy¶>>þ{>Ã`9?3?Õ>$,?q_;@;ñî;?¦<ê
o<Lá1?Ë<ÜÏ-6ÜÏ-6ûË;ll÷>£>âA?·ºL?¥?§ì3?UÂ29e[9óÐ>âT;¼X;	ÔJ?P<©{.6©{.6ûË;Þ¿>ý«>æJ8?à¿ø>9º>Ëù*?ÓÁ§<#5Q<OGM?ó4c<1¶<3=?¿<u'/6u'/6ûË;äÛ?¶>ë8?AD?F?þ¼+?¬Ø;:0;í+;?ð9;¬ß:2eT?è<BÓ/6BÓ/6ûË;Øv=?ç¤>7j?
ÿ?ùZ?èéo?óÅÞ=añ2=5Z?Ì7?=<_?j¤<0606ûË;¢>©2e>5?kÝB?ÛR?Ù.?=ã;Zø2;éR?T;+ÿO;lT5?å<Û*16Û*16ûË;Ý¦v>@(>X¥;?µb?£ Ù>«Å-?C~;é«.;KÉ=?ann<w%<óq8?|è<§Ö16§Ö16ûË;Õ>ER>Ú8?«"+?Óª?v?*?§Z;u=;a:?èË_<å<}Ö=?³U<t26t26ûË;/>u4>öC7?e~O?ÿp?ZÅ)?_#Ö;;×DG?à <ïýÐ;ó°D??°<@.36@.36ûË;SÏÂ>+®>MÈ7?9Ó>Ðü>Ùý(?Óg*;{Ïø:\T/?W¸±<Ç,<0?><
Ú36
Ú36ûË;ý>údA>ª<?Æ!?»ò>J*?hàh;ÊU;,«>?©1Ó;U;RB?Ò<Ù46Ù46ûË;Å&> ãß=ò=?Ý
?ÛÕ>¹o*?×>;J$;éP?%!à<²,<K;?çî<¦156¦156ûË;+ß>E$ >^`2?Íÿæ>#­>wi*?©ç´;ßêf;H?í¸c;ÔF*;Ö.+?«<rÝ56rÝ56ûË;u?,¦>µ:`?æ@¤©?TÅl?J$;;å:§P?>üþ;J;>R`?ö­<>66>66ûË;6Öð={ù®=7.0? G<C <2!?º©Á¸À9@+¾Ø8G-9°E>¶<576576ûË;¡»²>}>y4?äÿ>tÂ>G`(?XÝ:EÛ:¬è?]Ý;Î°5;¡5?Ì<×à76×à76ûË;a¬>²9>k<?ÈÉ;?µ
?bw*?íÄ;ès/;£¸A?xy<Û0<(w5?:
<¤86¤86ûË;W¨>ëoW>	H?Å3Y?Ý?ÿ§2?T0;dÿð:N;?=ðÁÊ<{
E??Ä<p896p896ûË; I>pc
>	6?Á?å`â>ýÏ&?þ;ö§7;G35?³L<y<a[5?dL<=ä96=ä96ûË;iÓ×>¾~>íP?oç?ð,?'Ñ>?gh==´1ä<Ì|T?)+ý<L¢<!OT?ä<	:6	:6ûË;Øÿ?Æ>'ù=?Qá?:?Ë9?R=î:y¶¡:®<?ÙÉ<F£<\:?¡
<Ö;;6Ö;;6ûË;	B=Þ¿e=W0?ÏI>£×ô=m:?Ù:f:;ô>;©µl;Ê(?h<¢ç;6¢ç;6ûË;`)>³Qè=\¤:?*<U.ò;O¼3?·¢9óGÑ¼IÆr¸Æ?L9²$¾ó<o<6o<6ûË;®?>êµ>Là8?7pÒ>0 >;'(?·¬:sÇz:O0?
W1;Ô5;Í­/?HO<;?=6;?=6ûË;ðe>?>æN?÷k?Mg#?E8?À3<òW.<fîJ?z¹;Ð®;J4?»á<ë=6ë=6ûË;oÁ>oO>²ìC?Å6?é¥?93?+y;.&;ïë??G?Õ;çõ;gî>?^ü<Ô>6Ô>6ûË;rT>Ü¿>>?fJ?gY?Q/?ÛOû;µ';öÿM?¶->=¥¹ø<±½C? < B?6 B?6ûË;\¦Þ>$>ü®A?¼l?S¼"?4:?µ8¡=CcG=IÿN?Øso=Z~= ®G?¡<mî?6mî?6ûË;9,¼>}ù>v6?g(ô>.Ð¸>)?k¦;ÙÑ:ù8:?gË <¦i<'-0?B±¡<9@69@6ûË;J>ëá>½±A?mx?+?RN9?Å=Ív$=òM?0í<Ö¬2<':?éa¢<FA6FA6ûË;F=ð=è±1?ÏëW;9;Mû?h¹9Oõì¾(6¡¸äèí8Fx­¾ã¢<ÒñA6ÒñA6ûË;µK>ó#S>ñ;?¯dç>JB±>@'?4D;xô;:?Êuv<{7<N,?5£<B6B6ûË;dzj>[>\<?¢Æ?Ó\Ê>Ã+?Ê¸4;óÞ:®O?O+=
M±<ò;?&¤<kIC6kIC6ûË;"Õ©=v¹r=3?©a»;;Ì;Q?ê/o¸xN98H¾-Ú9z¼9ÑQ^?E¾§<8õC68õC6ûË;ÆQ¢>Zd>ø5?-¶>b>q>t<%?i)Y;ìÔ
;û7H?nÄ<´E<ß2?©<¡D6¡D6ûË;ü»?ë´>Jú@?W?b&?<L?îM9ptÐ9eý/>pf»:Pf:-MP?âª<ÑLE6ÑLE6ûË;èiF>Á>Pw<?3n}?Dg5?±Ò2?É¹=8xÅ<O?0	=Û¶<¬ù@?³ª<øE6øE6ûË;ÑBø<¯<s5?
#¨;h¼;@?A®Y¹Ùn9 ê¾|r8O9>#«<j¤F6j¤F6ûË;?~=jG<=<Ù,?¦W<{{Û;-?ÔU¸ü7òÿÝ¿8\>9¸>BN«<6PG66PG6ûË;_²=Ø*È<ð-?Bg*;kp;\ò?ù%¹YAÎ8§N¿âEr8¶ðn9É>r«<üG6üG6ûË;Ò±>ö `>dJ?CG0?
ú>Ûx4?"[<» <åO?&1<Kaã;=rG?k­<Ï§H6Ï§H6ûË;8¸>å~>\9?4=?A7?ÍG.?³¾<¯;ÿ³P?ï;í«;á2?ô­<SI6SI6ûË;JcÓ>G>w<?ð?%?Êø>²	*?óõ;¹°²:ÈB?üÄ:ÛÌ¢:à?ò®<hÿI6hÿI6ûË;bL¿>tô}>ÂÖ@?<L?òÊ>ù0?í[;º(;órI?ïÏ<¼b<ó@?óK¯<4«J64«J6ûË;}Òù>ª»H>eM?{@÷Y?6?
>zÅ|='U?â2Ã=¥Õ5=Vh?Ñ¯<WK6WK6ûË;\Ý!?Ó¦>:?þÎ§?´/?§?1¶#=EÄ<ü7U?¥»<©Q<ï*??à°<ÍL6ÍL6ûË;!c©>ád>¼=?§?²ÀÅ>	Ø'?<C;rp	;nÓ5?Ð¿<*áC<¸2?¤½±<®L6®L6ûË;3Âæ> >÷H?É½<??ÐQ8?ë·ßR±9ß×Ê¼"Ë;}8V;û¿r?åõ±<fZM6fZM6ûË;=Èì¹<?i2?go;É÷:;6ý#?¼Ò¸È}9 #U¾¤z¹A8ýú¿²<3N63N6ûË;>·Ö<>¨É;?Nb?và>Q+?[cø;#õ©;~;?¾E<Ãõ<G??À²<ÿ±N6ÿ±N6ûË;$v?ÔÕÉ>i8?±Ý?Øß>1?{Ë×;/; F?@j<§41<ç¼@? ã²<Ì]O6Ì]O6ûË;CU>`9>S3?
Ãô>¢s¼>:?&? K:;¢¬ò:íD?jd<ÛÈ$<m1?V³<	P6	P6ûË;{.>¯Øë=v~=?ü<?:x?ç-?Wøz;aÂ;I?å<øÍH<t¹8?§a³<eµP6eµP6ûË;&>oP->(J=?Aä>ßª>­Ï+?ä{ª;"Æ=;qúe?§&ð<¢<S¢=?pÕ¸<1aQ61aQ6ûË;Z>r7><G>?ýàæ>v«>áZ,?g;3;e×â:WEJ?øl	<óJÁ;;6?ÁUº<ýR6ýR6ûË;¹>X)>uG?å{y?lì4?V0?.0×;^6;	UP?'´;IÜ};Ó!6?]D¼<Ê¸R6Ê¸R6ûË;Ú³>0>[<?nt?kf6?+?Ô6Q;ÙÚ
;èÛ@?`==Ä[E?ý2½<dS6dS6ûË;õîÕ>tM>¬??>2?»¾?´/?·å;`¿H;IAD?3Ù!<àî;í.?âh¾<cT6cT6ûË;>ê[>i7?$?ïué>¦ï3?ü¹;t]\;u;7?ê©<¹Va<@?w¾</¼T6/¼T6ûË;Â¸>ýÓM>;Á2?.Ø>?Í¦>T×%?yÞ";y¢Ú:0´>?@(<P2Þ; u0?Ò¿<ügU6ügU6ûË;õ×<B<./?ï>èkm>×ª?X,=8ºÜj9ï2Î=Ë9Èb²9wNZ> nÀ<ÈV6ÈV6ûË;w÷>õE>hJ?Ã?)¥?4P;?ÂW:
[è9
<!?D<e±·;=Z?¨À<¿V6¿V6ûË;04Ó>dÁ>©J?X"i?ñY%?¨x4?@,Ê;;¸z;GnN?ñzÙ<kê<°9?Ü¦Á<akW6akW6ûË;£>22^>ùß;?Ü§7?39?¤,?`;.µ%;Ë!O?]:ñ;­õ§;>Ö7?æÃ<.X6.X6ûË;y®>ÏbK>3?´3ø>Tzº>3^*?MVx;à¨1;íë2?É<k)<w7?IÄ<úÂX6úÂX6ûË;ÏÎ>º@>
7?r³÷>t»>2#)?:ù4=éî<-ëA?oO=kíÊ<zÊ4?kÅ<ÇnY6ÇnY6ûË;&QÑ>7>§G?OúM?÷û?7?ßõj:|5M:Â?è<Ë@<*J?`«È<Z6Z6¾0<HU>¢¶
>ø¤@?¸÷?Ãâ×>ö·*?*2;ð}ä:G?<B«<s<+j4?K¹Ê<`ÆZ6`ÆZ6¾0<&£>p;>;½^?âr@¡?T?Ç¤ü9§9Òÿ@?ìò3:aK:ÿ½ ?S	Ë<,r[6,r[6¾0<îê>;¤>Ë>7?	±?qÙæ>o*?m*;Õì:ov8?-\Z<&±#<¿*?oÚÌ<ø\6ø\6¾0<²&>±ìP>æU??ÁNd?÷@'?¹.?ç@
=F"³<ÝI?jD=£W=Àø=?9çÌ<ÅÉ\6ÅÉ\6¾0<E¯>%öh>ï@?9¦?K+Ñ>/î5?æµ;çï`;DO?ÊÒE<ðF<]B?Î<u]6u]6¾0<ûM/?3ÝÜ>Z1K?"½?@N~?B>?)ä9 Í¥9ÛÙ>P«<~×F<L\?é¥Ï<^!^6^!^6¾0<öª>ñh>áá;?#Ø8?d
?»*?>;&0;ÚSM?Ðz;Äñ4;m1?³Ï<*Í^6*Í^6¾0<tÓ">^Ñ=vÜF?Ñw?ªg»>¸3?Ùk;K);kÁI?¤V<:<C«K?±!Ð<÷x_6÷x_6¾0<Ó¹)>iô=ÑÅ1?¬@È>ÍX>\)?ý6;;ÊÖþ:U<?%D7;¢yø:öÐ<?¢Ð<Ã$`6Ã$`6¾0<ç>Zò@>=D?«¶'?¦ú>HK+?ª;EÁ5;pI?S$=³3Þ<DR=?WÑ<Ð`6Ð`6¾0<lÁ¡>	`Z> =?µU?ÀZÎ>0?I
1:<«!:+?ù<¡v¥<3A?¹±Ñ<\|a6\|a6¾0<t>ÞòU>Ô=?îxý>ÜîÀ>*(?ë;ÏÐÖ:S(8?V8Å<<N84?-½Ñ<)(b6)(b6¾0<Ya>½7>õ9?ô@-?yZ?ÕÆ,?^¬=;5«<¡\L?q¤
=çùÂ<Dù9?ÕqÓ<õÓb6õÓb6¾0<MH?k¾ß>Ø>6?Éz¦?_üh?¤ì6?ñÙj=
=LMH?åð<Zî¤<¡ô:?WÔ<Âc6Âc6¾0<òæe>M¨>»SC?À?ë¶G?k4?5IÂ<Sv<~+J?³ØÄ;E;ó}>?"ÒÔ<+d6+d6¾0<·_­>@X>óL?°?f1?µ9?"eª;ùE;èM]?ó=¼¥<"!O?ÓÕ<[×d6[×d6¾0<éH+?ù­æ>ö>?òÌ?p5H?Àz1?læ<©;²K?Cv#;¶¯Ë:ÐqM?
Ö<'e6'e6¾0<[>V>·B1?é>[ªL>Z?&?ðB:Æ:Â?76;q³;Â!?uF×<ó.f6ó.f6¾0<~­;=õ£=&1?(Ì;w:¨;xB?sdÀ¹òf8BCUÀ3;ùÝ:»1?¸×<ÀÚf6ÀÚf6¾0<ÚT?7Mæ>qMl?È?z?ú¹_?ï#9p":9#]4?Y¥<åÂ§;¨¬Y?$~Ù<g6g6¾0<¤u>V>D9>?â=?Ø):?®Ù5?=«<ÞüY?K*=ÏÖ<
¯J?@íÙ<Y2h6Y2h6¾0<nJç>Eð>ÙB?6·?ÊE?£>2?æéé;w;ÇR?îÊ<é<mF?ÔtÚ<%Þh6%Þh6¾0<|>^Ï=><;?/?µÓ;?8)4?pÞ<?µ;U?©½
=DGÁ<§Ã7?ý·Û<òi6òi6¾0<s°?;-? ?íçß?Ó¡H?,Ù?Ää:¢ìæ9?­4;{b:uö?|2Ü<¾5j6¾5j6¾0<#> D>1I?êET?î?ÿ#-?É=qË¯<4îO?P =\Ù<+¢<?¤Ü<áj6áj6¾0<²º?JÛ°>ÇN?Î¯?ÌÄt?ß7?y9T 9Îí>ñÓ;»©:WÙI?kRÝ<Wk6Wk6¾0<@?@Së>þP?¯|?°F?å
<?$¹>9Ï°¿9>µ~><.Õ©;®úe?UÌÝ<$9l6$9l6¾0<Ñ,"=®î<+.?ßw;0§A;´F#?¶^¹~;:9ÏôÀ¾"DG¹üý8ØH¿MáÝ<ðäl6ðäl6¾0<µÒþ<çÇµ<©n3?ºÛ;-h;O?ø§D¸Ië©8$¾qVK8øå»7?Ã<ß<½m6½m6¾0<(ñ>ÿ5¦>S·9?=ÁG?å?,2?T¥;aO`;o¯<?´v<ë²Û;I{7?pÕà<<n6<n6¾0<Q®>l#<>«B7?ÜÕ¥>[©v>#,?àª);e,ä:ë[>?âM<q¼
<Ö¤9?ââ<Uèn6Uèn6¾0<¡?Ëg£>M_?0w?)ú9?I?=O9´<q+K?V|ë;FU¡;÷Ô:?tã<"o6"o6¾0<¹4|>sg$>\D?8=?-V
?/?<<Ð=<êÁV?bïò<¿¢<??³Ðã<î?p6î?p6¾0<@>iæ>F6?n|¡>Îu>~Q(?r94;ì­æ:¾H?<Â@Ö;Ñ>?`ä<»ëp6»ëp6¾0<ý¢>±«U>XÄB?Çà?S5ê>¯a*?`C;FM;¾æ8?DLÂ<gÐ<V)3?_è<q6q6¾0<
.>àXÓ<»}S@\j×>t*½>Ã?ÒÃ<AÍ;ï?Ç¥<«É<Äh?2`è<TCr6TCr6¾0<­Hv>B>QV?Å[,?ø?ÇX*?¬Y=&À<sP?ÝÏ=X¶<7Ý;?uè< ïr6 ïr6¾0<ÉQ¢>¥W>²@?!Ë?R2b?\0/?@ð®;r«W;ë¦O?àR=åEÒ<æ=?Áé<ís6ís6¾0<üÁ=Ò1<=vÞ1?A¯¸==#?ÍàÊ9Ík9¼A\?ö;Ô8I;­=?ú,ê<¹Ft6¹Ft6¾0<]Kh>Õ$>4c4?Þ5?I²?¶)?¹h<èx<j©D?|Â;;Xr2?Ý=ê<òt6òt6¾0<"Ç>ø<>y»@?á5?Î?ø-? ¥<7dS<ùG?
µ<'s<FI>?|ì<Ru6Ru6¾0<}+>½ÃÚ=è­H?!£w?ËS-?}à6?,f=îL=ï
O?nÛ<·ö9<6f<?#aí<Jv6Jv6¾0<Ù«>#V>Ú&:?Â<5?$p?Ú^&?my;z;§N?£É<É@Õ;àh+?Aií<ëõv6ëõv6¾0<b>éE>6<?h88?»C?ÉQ)?}w;éf!;gRD?;<éÃN<Ò0?a/ï<¸¡w6¸¡w6¾0<qî>c¡>Ú3=?3b?B¢"?%O2?'<rÜ;Ï£B?ºÅ:<s]ù;í½??
ï<Mx6Mx6¾0<_è>µ_ >G9?Ì)?-Pþ>Ð&*?5t;0e(;> 9?Á<Ã<Üy<],3?°Þï<Pùx6Pùx6¾0<_ >pWM>$-6?Ú¯Æ>ã>ªØ'?L·:¬?:05â>°<þìÞ;Ôa7?ð<¥y6¥y6¾0<7X>äÉ@>C°;?MÂÌ>îÎ>:+?TÉ:7*:¾H?çæ<EK<Ú=6?ÎÁð<éPz6éPz6¾0<40)>zîç=â¾:?S2@`èÐ?»`4?Þ,8å*9¿=à><ø7Ç;¯6=?hñ<¶üz6¶üz6¾0<Ôü>95Ö=Àk:?Òdç>~Þ®>ï_)?Ç°D;d;2Ï0?ä}t<é²1<¼0?Î×ñ<¨{6¨{6¾0<U$;?Z«î>"»H?zX?M/?Íq:?àT=Æ=Ý½L?©<JN<8^R?oHò<OT|6OT|6¾0<Ï®?>
¯>R:?K	?IÿÉ>ÿ-?úÅ;Kµ:+¤<?Çoá<û_<Â·9?Ògô<}6}6¾0<@«ç>{>}@?
Óo?
.?Ù/?µ><b8õ;ÑæF?/Z¥<2Z<¦A?J:õ<è«}6è«}6¾0<@Í¨>Ìåi>¹À8?>t8?k
?*?äF;^;>?cs;­2;¾.?õÖõ<´W~6´W~6¾0<qAx=j^4=&-0?qnS=y·+=?Ê3Á9RÉª9ÖÌ?T";|Dô:¤å)?h
ö<66¾0<GæZ>>B²7?¬²?É>»(?TÔ;[ã·:Ä7?lAü<Ìì¹<Nª-?ë÷<M¯6M¯6¾0<ÄÎ<<0?SÛ<­<RÂ!?"¡¸ÎÎ8á¯È¾§Yâ:Ó¹:Ñ?·Îø<-6-6¾0<óÂ³>z> ý7?%{×>JÜ >rv+?'d;|f;_ÊD?ò¾<à<äF2?&þø<s6s6¾0<Ë¥>Þ]]>^s??c4?ÉAÕ>IN(?@;Î`;î6?©!=zâ<7?Xù<YÙ6YÙ6¾0<ÉÉ<1.<}/?@S=Ûp =Ö_(? !:â:e?¹:Z+:|s+?;ú<?/6?/6¾0<
\>Ã;>§Q?·?Í~?[ø4?b(99=>­Û;,T;WÐ4?½ú<&6&6¾0<fç´>è~>²­5?aì?RSð>æI)?	J;©kB;õD?ë´;á;,F.?%¡û<Û6Û6¾0<ÿ
u>æÎ,>35?:Ý>¤><,?fA<,'Ì;=rF?dG<§Ì2<
9?Êü<ò06ò06¾0<´°>Ò4>÷ïB?ò?òF?Zì2?½=èÑ±</ïN?+=ëjæ<O>?²mý<Ø6Ø6¾0<ð]Â<¦<ã0?2OR;þð5;!õ?Ô«¸Y9=L£¾¸+Ô9D°½=¿Ü6¿Ü6¾0<[)B>{l>3,6?ì»G?+×?Ú0?@¿;ü1; F?>Yî;ýò¨;%4?¶p=¥26¥26¾0<|Ï?âÀ>/)K?V»c?si$?ìK1?*%9ç9p¶?Zä:ü¨:×÷,?è=66¾0<Ñ÷>Dó>OL?§rÜ?J1?´??'<Ë;2np;WeX?ie=â=ðnP?ç'=qÞ6qÞ6¾0<n½U>6Â>Ðî1?DÆ?Ø>_&?÷¯<uC<Ç\E?IkC<sÿ<]µ-?è/=X46X46¾0<¤>6>LÄ9?ÔUj<Xç%<Ì4?f¸ËÜ#9v¾öØ5·Âæ°9/¼qL=>6>6¾0<y¶>9Æs>Õ¬??1`?ã?N;8?ÀÕÄ;
Ãm;ïS?«ú(=Vêà<EU@?_=$à6$à6¾0<q>¦a@>Õ±7?Ì)"?Ðuõ>[ )?6;í+ë:ÊF?7=&ú=e96?Q»=
66
66¾0<>Óá:>ô¿;?=Å#?û~ï>\/?;ò;¡V;4J?9{Ê<¸k<D7? 	=ñ6ñ6¾0<æ8t>%$>ýç=?õ?àxÔ>ê1?~Æ;dA;VCM?±Ä<xx/<OÝ;? =×á6×á6¾0<\Êù<·<:¨.?}P;Ì;Ï(? ~%¹£¢v9ÂÆ«¾|¹ë+~9m2¿rþ=½76½76¾0<t¨>UX>øG?ù­?§Ø>ËÖ6?v9;1Æë:¬oI?R<=ôê<«M?gm=£6£6¾0<á§?#¸>¥5?§Ñ?Ë'Í>x.?¤
´;,Yk;TÚC?¢]$=Weå<m7?¯=ã6ã6¾0<³Å>1a>9?rHG?¥?².?x=µIÂ<!M?1È<àò<ªâ=?ç=p96p96¾0<ÆUí>Ë>B@?î¤ó>Z,µ>Û",?ÃZ;m×;FUY?5´®<m<µ9<?iY=V6V6¾0<§Fy>Ñ÷,>1x8??Ã}Ó>Q)?ÿ<â;;)C?«_(;7nà:Ö@?@[=<å6<å6¾0<v>Ý¼R>«!8?è>¼¶®>óU*?HT%;ñ:/?É<Zó<,?H=";6";6¾0<|>æïG>j:?Q;?#Î>³&?²ë@;îx;Ë9?5Ë<TÜ;ËF8?íÿ=	6	6¾0<Î²>yRu>m:?-?=ì>s)?
F;X«:W E?±
=ÿ¾<aÊ9?ËI=ïæ6ïæ6¾0<2þo>EM&>¸8?·íÞ>ç¨>}¼)?¤æ<l<FãK?w÷<ÁS<¸ñ;?¦{=Õ<6Õ<6¾0<éê<¨<f2?pQÏ;Ó¬;?|u¸üµ8	f¬¾a²9Ì¥ý8k?vÍ=»6»6¾0<!ÜË>X¶>Ã³A?ê?z×>û0?¦;Á-#;ÛaV?ÙA</%Æ;òê3?]×=¢è6¢è6¾0<-k>ßN>>E?qÈ?{4?Ù2?r=K=^P?Øñ\=Ó²=3z??ÿÜ=>6>6¾0<f?ïU¨>÷ßE?£l?ïà,?ú4/?ôw=ª2=ìP?³§H=	=^v;?åç=n6n6¾0<W £>Â¢T>ÎdD?÷îv?»0?kØ2?ÃÖ;¸3;/J?zÍÇ<-+<÷t6?Yq=Tê6Tê6¾0<õz*?£Hâ>HÞ@?]?³ÖS?n8?\=×;]¹;,ÇC?=/½Ð<ª1A?
ä	=:@6:@6¾0<A>þ
/>jC>?ËZ{?Ì!5?¿1?]¯;{a;²G?ã¿<3p<Ùt9?Ëë	=!6!6¾0<Ìÿ>X¤>Þ9G?à<?|P?x9?$-<,ê°;áR? ×=&Æ<.E?ßõ	=ì6ì6¾0<{®=º{=<1?AÊ;Á§;¶¡'?åé£¸@09m¾¿üê8/Ô9¶J>kû	=íA6íA6¾0<ÎË>a->TG?ÜT?$Ð?ai4?3x¨;iTL;SS?a<@<",O?/
=Ó6Ó6¾0<i?¾ÂÍ>Å7?}A?!¤?Î¤-?s«(<ùÞ;B?ñ1=
Ë<igB?äd
=ºí6ºí6¾0<ª?ö÷¼>y¾=?}5j?µV&?$:4?Ûÿ9	Â9MãÉ>>Ã¾:ç':sÏ$?(Ö
= C6 C6¾0<kMÆ<p?<L÷/?1=§=qâ(?®J 8åx9E?>aM<ùñÍ;+4? ü
=66¾0<­õ>§:>:0H?Ìe?ü÷A?©²2?÷}:=ã<ÿ×Q?é´8=Õô<µA?ö¢=lï6lï6¾0<4øä>Xo>,D@?ìô?ã¹>\Y4?M";=íí<tYI? v<$ê<ô	J?Qê=SE6SE6¾0<Cbk>e%>ï5?§ß>9ò¥>³,?ZñÎ:¶ë:/?¦$5= Fþ<_6?¦¢=9696¾0<L?Ê¬§>Õñc?+Q`?m¼?2Á??UDj;ä«;Ô°V?S=³=­´N?·A
=ñ6ñ6¾0<XN]=N>$=x,?S¹/= =0&!?È­7ü9:5=»t';H²ú:£ÿ*?%i
=G6G6¾0<N¸>&>ñ8?/dÐ>åï>xG-?Ïj(;Æ7Ó:ôL?n7<ö÷û;é]:?t
=ë6ë6¾0<Amª>f?k>v9?)õ£>$1z>Ã'?!
v:¸\T:ON?ä7<-Ð;ûX1?b
=Òò6Òò6¾0<¥$å=ÍÃ=½8?{1`?&?aÊ,?0äI<%<4H?@ÿ_;jé';
Á*? À
=¸H6¸H6¾0<+>vxB>Hï1?¿>	R>oS(?G;¤×:Vg2?³Ã|<ã¥,<Ôe;?ùû
=66¾0<u Ò=V÷=±òB?aÝë>7ü¦>pÌ4?Hå(;íöã:¬ª=?²J=AÎ<@?ðH=ô6ô6¾0<jìn=è\'=Úº6?æ)<WÀ<ÌR&?ÿm'¹oö8Ò-¿]§6,êE9|X<8§=kJ6kJ6¾0<ýY> ,V>¶3?z?¦Aä>Ï'?Äâ:;åKÜ:©,Y?Ü\;Öå:I½.?K=Q 6Q 6óýT<ã>  :>°|I?¨[?K?(µ2?Ò_`;`;&T?«=1>=@A?èZ=7ö67ö6óýT<õN?2ø>ÉT?÷¡?P?¶ÝF?n3];/';ÄxK?X<Í<Ç«W?CÝ=L6L6óýT<à?´Â>²I?öã¢?ûáU?j÷B?4úß9MÁ:¤uº>DÖ;;ÂLJ?o=¢6¢6óýT<¾2?É>ÿ0¤?Ò¶?*??7zí;Ã½r;Ùrz?÷ =¿<µ2W?Pz=ê÷6ê÷6óýT<¥®æ<b,©<ñ.?#u;ÛY;BÊ?Éðy¹« Q9¿9v9º9	<Þ>*=ÐM6ÐM6óýT<ïá¸<¹;<L0?xù	<HûÐ;d)?ïY0¹Øç9Ý¾rN:Ð®X:>èó>)Ï=¶£6¶£6óýT<¬Ag>(>ÕÝ;?J>Q>G*(?d;`Õ:H,?±=' Ø<ç0?Êû=ù6ù6óýT<öôð>Ô$¤>*æ;?Çw.=y	=0["?Jx¹"Î8úZÂ¿ÐÎ<xÇ;Û8?Á@=O6O6óýT<¾>Ì>¶'>ËßB?bT?Ì°?l9??«;SQ;$8Q?kå=ÖÇ<NuE?Sm=i¥6i¥6óýT<§ª2?LÓ>A&X?57Õ?6Æ?+ÞA?ë><«EÞ;Tj[?Iú=3Á<#´J?¶À=Oû6Oû6óýT<UñB>>¶¦6?K¾¿>»>þ)?¬é:-:Î;?dúX<Õ¤<0M1?4ã=5Q65Q6óýT<Äû4>çE>33?§ÿ>¸Å>S%?´;ZZÍ:z£5?~x; *3;ðlD?Õ=§6§6óýT<Q>o=>Ãë:?ê=?m+?'Ç1?Y1=øxÚ<OÐO?17=ßÌï<Ò÷C?®=ý6ý6óýT<gl)>.í=òÝ6?¿.
?!Î>ä+?e9!;É9Ú:µ!=?^°<ªÐ;éH0?Tµ=èR6èR6óýT< vÂ>Ièy>N4G?JZv?·ñ0?¥52?ÖtH=`÷<ü©O?7ù<<ïM?È=Î¨6Î¨6óýT<Çøü>O>çåh?Ië?Ë?ÉVI?Ð¾¥<Ý6G<¤ýT?Ä8;7 £:÷ú?c,=µþ6µþ6óýT<êP>
>A?_|?.4?|è2? Æ;ÜF;A?"<uÿM<\4?
®=T6T6óýT<ÞQ?D-?uF?°i@Y³?C?W+<Ó>É;ô3Z?edS=æ¢ÿ<b±S?ÇÆ=ª6ª6óýT<ø)ï>;>^A@?IÜ[?  ?]C/?C¬;9»=;Ëmh?ö¤<>_<0Ä;?ó=g6g6óýT<¬ó@>*>üÎ6?jFe?¬)?³-?q=Q_0=XeJ?	+=ÛlÙ<c
9?Ùó=NV6NV6óýT<Ö
É>¥°>W|@?Õ1?PY?x]9?Up\=×·=^óI?ÝÙ#=ìêÏ<¾I?ßL=4¬64¬6óýT</ >4ä_>ü7?ôì"?&¬ó>	++?Z(;Á9æ:	b;?m<?1<Î¦>?=66óýT<yê#?´ÅÊ>ñN?¿=?< $?|Èh?O`¬=oé5=ªr?÷;=ñÞÎ<¦h?2=X6X6óýT<çä>­L8>¬QB?kÅ:?²? /?L½F;#;??ó<Ú8a<[ý.?=æ­6æ­6óýT<4]X>åÓ>°0?ìå>%:g>¼,?<eØI<8E?Ú;ñë½: ;?]*=Í6Í6óýT<®Á>¸Ñ> J@?oÒ8?
8?ÂI4?"'Î;ýÍ;½3H?³Ú
<®`Ã;;ð5?'H=³Y6³Y6óýT<Â>/3>Kò>?
©
?I^Ó>£+?*;}Qò:¼84?Àõ<i¦Õ;¥G7?V=¯6¯6óýT<[ß>OQS>ßY4?zkÞ>¿Äª>"·&?QÃ
;)oÔ:çÕ*?,/<LUï;E*?òì=66óýT<Eñ»>¿D>DC7?Ì½>Î>°.?uû:±:Q5?Ýgk<ãt$< 87?ú=f[6f[6óýT<"F(?M·Ç>j²W?rçØ?»²~?CZ?w!:^³:tM?ÁÓÐ;Èw;ÀW?¸ì=L±6L±6óýT<wWä<Øª<k+?ã<¬<(?y¾¹ê9í¿ö[È80¤¸9lå
>¾N=2626óýT< >6B=>M7?oV?ª?Êr0?¹=sH=¿øE?yü<ÿ_«<º<?~=]6]6óýT<¦;ã>8¦>J>?:?æ>|1?IOZ;·Í
;E?þ×<x
<C¤;?´=ÿ²6ÿ²6óýT<D:$>ÐµÏ=hJ??I?_/?a7<ë;4BG?ëv<A0·;j9?ñ	=å6å6óýT<XPÆ>ÔBÝ=2så?a®>*
ð=üö¹?¢~£:J¾w:ñ(?ðÜ<°;í_?R
=Ë^6Ë^6óýT<ô?e-G?K?.§u?ÊI*?3¦8?ÕS:W·9Fä?È¡<M¿;L0S?F
=±´6±´6óýT<L??áÂ>ï¡N?|Í?6æ4?åY=?<3g9Ð¡µ9î¢>h;Ó:9¤(?x8=
6
6óýT<cy>+y1>øQ9?Q?`å>>,?Ê<rÄ;B´H?æ-Î<ý<I7?.f=~`6~`6óýT<=?m_=¢í/?µÃ;¯ý;­?ï§¹%¿e9¦:¿*H8jÔ29:>­f=d¶6d¶6óýT<xw=³º<ä,F?Çbñ;Ûß;J?W¹èù,90a¿c~::zõ>©¬=J6J6óýT<8ªÓ>Ç?>_v>?)é?MÃ>-?66<ªç;²YI?µHâ;l ;g4?©Û=0b60b6óýT<:=µÂ</?Ú<Yt<n]!?DLµ¸Çdë81+Å¾AÖX:n$3:ôî?ö¤=¸6¸6óýT<âÊq>%>TR?çðä>âÃ>J>?ÌéS;r;¡È;?*ß×<<ËÌH?ª=ý
 6ý
 6óýT<Ç¼<z5<b'?ne<`íK<zu'?ÿ¹ú*D9Êâ®¾%q;äZ;é»#?Lë=ãc 6ãc 6óýT<?Ò ¸>Tà9?¦Û?Á7?lé4?¡)<lRÍ;ES?¸Ê=?¾<8èJ?|=É¹ 6É¹ 6óýT<!°?ð*?Ù?³@§?2^?tÎ%>L=Lo?$=l·<q
e?=°¡6°¡6óýT<X·1>Wò=h»;?R?DÐæ>°Õ'?W­;ÎLe;µEA?@*=N§ò<ªz3?3^=e¡6e¡6óýT<×b=\A=ò:<?è3=I=¯Ä3?¶§9Gâ9}½>¾8=<a:<ûû9?n=|»¡6|»¡6óýT<ÌÙ>>×yE?ñG?©?Ø2?kG7=Nrã<§IN?Ì²í<<ÎH?NÉ=b¢6b¢6óýT<6T¸>7¦~>N9?»*á>Ï¬>Û'?²Ú;À¸Ï:ca<?NºE<z<£1?=Hg¢6Hg¢6óýT<¡¿>s[>{Ä8?2Y?]é>ã%?ØÂü:kk·:åc0?Kx)=ðð<Ù½4?Àh=/½¢6/½¢6óýT<¦>K?¸
?I7?·X-?©÷?ó¸*?.S=_=]?I?Ç=¼;×<|¢9?P£=£6£6óýT<µ¾>7>=7?Âi÷>Ìº>?0*?Ò.e;6Y';K/?¢<üÚn<o>.?iö=ûh£6ûh£6óýT<þA?Z2Ã>¯G?zæ?=08?âÕ1?Î¤9R´9Yex>âY;:y;<2?rM =á¾£6á¾£6óýT<?~>hÃ>pV?}!@?¥I	?"3?+:ZsÌ9cÇ:?ü<LD¢<¢>G?ç!=È¤6È¤6óýT<»>=oV>`$5? %?Rwç>Ä&?&µ;dÀÃ:«E?=ùï¿<ù2?¬!=®j¤6®j¤6óýT<¢>Òc>È87?¸û>c«½>Ä)?*@ï:¨:Ý>B?uP<"38<¥T2?è"=À¤6À¤6óýT<,>)>>¼A?DÚù>½¨·>".?] =»IÊ<DòJ?XhÏ<ç<¯|8?Ü£"=z¥6z¥6óýT<î¬> =>9?Oô>r³>úC.?ÈQF;Õø:5L?þz§<ma<y>?*á"=al¥6al¥6óýT<.>ù»=yø=?¶q«>S>¬+?fºú:AËµ:?0?T<ËÜT<Fz1?TÓ#=GÂ¥6GÂ¥6óýT<÷/>éø=4?{¶W<¨+<Ù ?Ð@´¸¶òt9×b<¾èà9q}¥9ER-?;$=-¦6-¦6óýT<>k>ÿ}>EL@?Acf?.À'?[Ë/?U;j
;¹E?Ëþ<°Ý¯<?K9?
M&=n¦6n¦6óýT<¥
}>(-*>ôS>?Ó	<?p?µ1?±§8:Ü_:UåÓ>H<2¡³;¢BA?Û¾'=úÃ¦6úÃ¦6óýT< É>Ã>]8?ÓÞ?íÖ>@,?±9<Åj÷;½@?÷®,<SÛô;Ë4?ñE(=à§6à§6óýT<ö×Ç>ÝB~>Ô5I?Ð»n?^h+?³F2?ù¢;áZ;b>?
	V=C=I¹D?8H(=Æo§6Æo§6óýT<?}Å>c>®<??sàÝ>Ý,?\	=È_³<XD?ÑS=|=©\:?©L(=¬Å§6¬Å§6óýT<¥«>F>aE<?­4?D?a-?xO;?';×>?È¡<kbg<þ2?I )=¨6¨6óýT<wÌÜ>Èb>ºÁ??¾66?¨?E91?,]ý:#®:g<:?á<réD<Ú&A?*=yq¨6yq¨6óýT<²û?¬:º>m@?çÄz?úZ2?ø3?s<¼A£;^¿P?LSË<ÝË<í¦??LÎ*=_Ç¨6_Ç¨6óýT<?>âE>#Ý>?]?ÏÖÌ>&/?Û¨7;%mó:h%A?³÷<:©<g[;?6+=E©6E©6óýT<½2 >§Kf>)2?ÖÔ>¨ß >zX)?X^ý:½±½:(÷*?¯<ëv<Þ5?B+=+s©6+s©6óýT<r>½«1>:?ÖG?½ëÄ>JD-?f»ð<¤I<E·G?Ü¶ß<
Ï<î,:?!\+=É©6É©6óýT<äÞX>¢s>ï½9?J?'oÜ>Ô}(?³d;ðS1;Ì:?ÊgÓ<Í"<Y+9?+=øª6øª6óýT<ðý>>!®>dª:?Õé?(yP?Å	-?Ê;d=ìî=icL?ê@=º=&.>?¥+=Þtª6Þtª6óýT<o³f>Vm">Í5?iô>¸>p)?_r;_«:°8e?«<Þvr<v4?l],=ÄÊª6ÄÊª6óýT<J>2ýÝ=vx.?Öï>ofÐ=Î6(?P|¤9óä×9
Ã>îÆa<DÝ!<2?¶^,=« «6« «6óýT<Ù>¸|B>Ä6?\õÔ>X;>½0?!G
;ò£:þtX?ÁÏÖ<ê<t;?,=v«6v«6óýT<1F?Å²>!]?"Ê?"V?	E?U$Ö8¤<9å1I>fº´:gU~:é5?,,=wÌ«6wÌ«6óýT<Òè»>ÙAY>3k]?{Æ?êð|?áH?¬°=_E='e?¯=H=xÜm?Ø,=]"¬6]"¬6óýT<uß=ÓÐ =zú1?X<?ÆáÑ>µ.?9Yý<QL¢<ÏG?=y¿<°3?N8-=Cx¬6Cx¬6óýT<ñ ~>1->UÑ;?«Ð>¬ô>).?¨û:î¤:ò4C?TîA=Ïe=J};?¹]-=*Î¬6*Î¬6óýT<¢õÂ>K»>:?`â>¦«¦>È
.?y0;åoî:==?=ÇO<uî<P?6?Ã-=$­6$­6óýT<Ô¡>d`>Ö8?DÃ>îp>ïI)??ú:ç :G?­²º<
<WU0?÷ü-=öy­6öy­6óýT<òü¸>x?n>ÅF?zDF?÷µ?;?y/o;|;<¦c?ø<XD<íª@?1.=ÜÏ­6ÜÏ­6óýT<0
>$\>Í,5?7Ó%?÷>p|+?MYP<ÊÏ
<@?W¯·<_þ< 2?Õ.=Ã%®6Ã%®6óýT<D¬ñ=)+¦=@):?CãË>V>ÿ)?áCò:ËË :DÚ@?ÀÛ<v<À^8?b.=©{®6©{®6óýT<Pº?&?*Âo?¾@÷µ?¼Ý?;1¦:¸$g?ºXú:Å±:è_?$.=Ñ®6Ñ®6óýT<x= »É<|.-?í4=f¯ý<&?õ9é9.Dð>f
:ôN:Å*?H:/=u'¯6u'¯6óýT<áÁ®>tl>D"=?Ïÿ?«hN?5?.®=(ï(=U«S?(V=		=QG?/=\}¯6\}¯6óýT<"~Ø>n¯>.IO?¾Q?ÀÊ?ñ§5?>©;þP;n@P?þ=}|µ<RáF?1Á/=BÓ¯6BÓ¯6óýT<"ê=Í¨=ß1?66Õ=l¯=ù?ç[æ9Q+Ï9ïS?hN;).;Èü)?Óñ/=()°6()°6óýT<n{)?oùå>{©<?A9?x¶	?0,?¹çË;~ås;,V?t<ëY<cß8?C0=°6°6óýT<é?×|À>g;?­õI?m{?/C&?ïT¹ò29ä]»¾ ùò:J¶:V*?V0=ôÔ°6ôÔ°6óýT<í>¥ +>»»M?©Û?øC?4?nû¯;³ÑL;õ[?¤D=öþ<D¸E?Ã0=Û*±6Û*±6óýT<¸É>>GC÷=E?¢W?«?_N1?M*;Ç/ð:Ò5?çS<2'<<)J@?91=Á±6Á±6óýT<>l7>Ã@?JA?TâH?uÕ7?[=®]´<¯ON?=¿<Öh<R?1=§Ö±6§Ö±6óýT<Q4£>#`>F:?Ñ+?òô>3?§	j;èº!;/:9?vË§<îk<6?
Ì1=,²6,²6óýT<êâ>ÀR>>$<?3¾?ïìÞ>¨-?nÂ;9Î;ØeA?8Â2=ø4î<y@?¥2=t²6t²6óýT<>Ý~>!j(>K´A?9_ÿ>n»>69.?0z;áe+;(;?6à;0´¤;
?.?"%3=ZØ²6ZØ²6óýT<1§>ùj>õÔ6?úíâ>ºÚ«>[)?[B;'D;ù>?ïe<#Ø;Ó=9?/3=@.³6@.³6óýT<oB`>ÜT>öE?M?æ«?Æe5?R]=dý<à_?l<¢P<ç	@?$93=&³6&³6óýT<$>Ï*+> G?¼ã}?iu&?;C?zÙ?;ë:?qP?ët<+#<±ï]?FÎ3=
Ú³6
Ú³6óýT<aì=H¦="õ5?L¼Ò>IW >Ý:(?2 @=Ì/û<¬ÎC?UÕ=wLÞ<N2?±ó3=ó/´6ó/´6óýT<8·[>>xB?±?~E?8?w8Ù;Û\;yñA?<Ú1;pöä:»ÚF?°.4=Ù´6Ù´6óýT<D²E=+q«<?X>7¨>W?:Ð:ê?ÑÑ>:NÐ:PÖ)?`y4=¿Û´6¿Û´6óýT<úÔØ>>w±<?¤s?ér.?ÞÄ2?ò¡=­ª<}ïI?{n=×-=¥¶D?ô¤4=¦1µ6¦1µ6óýT<£>[S>%ëE?½Áñ>-~±>#X.?=.º<¸O?*E<hÕD<½Ö@?T¿4=µ6µ6óýT<y¨>ze>@<?Èf?!É>Á(?£Ø|;Û¤$;QD?ýàÜ<µv<p9?Á4=rÝµ6rÝµ6óýT<W>ó¾A>¯;?Ýí>w!­>&Ü/?I°î<-­<L?gÔ<ú÷<<£C?(5=X3¶6X3¶6óýT<35>5åû=é&8?Û>ê¤>¨ç*?ZÄ
;ßÇ:~¼1?Àù®<E x<G*4?5=>¶6>¶6óýT<ú>
¦¬>o9?Ý>'¤>Ç,?©Ú;"%;c(T?	´j<B¦ <é;?5=%ß¶6%ß¶6óýT<»¨¦>Æ&^>m
@?küE?>3?n.?Ny<ì<ZJ?Ô¤;R»d;|z8?ë,5=5·65·6óýT<>>®Â=¬6G?{[?ºÇ?¸r4?1v[=?y=ÐZO?<PD<¼A?e5=ñ·6ñ·6óýT<B	°=Y}=o¾1?gÃ;FÕ ;-?v¾¹Ê±=9¬q0¿Îü·ÚA°9*X»¼é÷5=×à·6×à·6óýT<Ô*?ÍÜ>_åE?I?¼ÐN?"A?¤q£9VÏ´9iç>Y|=ß=SP?hQ6=¾6¸6¾6¸6óýT<>·5>A?ùJ>?Aw
?ãè/?³<Þ[<­WQ?-¾l<D,<tH?÷z6=¤¸6¤¸6óýT<¤
>-Ò=k09??Nç>Ú­,?\¬;²o;ÁY8?a,<Ñ¡ü;ç­.?¡À6=â¸6â¸6óýT<Ål>ÖT#>à9?ßr´>=C>xP1?ªé9::óÀ7?8±;Hót;`¡9?Tï6=p8¹6p8¹6óýT<$<>ãyF>cu7?ûRË>¾'>Çí)?`µU;tî;­r6?S¾â<<²¬7?ºx7=W¹6W¹6"ýv<A&ª>>b>ë«@?½©x?M8?Ü²,?Î¢=ÅÚS=e»D?ò}L=<ö=\@?E¶7==ä¹6=ä¹6"ýv<]MÎ=Vz=á÷R? ²>d>DG?:V:
X%?ÊÍ<§s<`X?8=#:º6#:º6"ýv<-;=4âh=ûï-?M_;îj;.4
?cyN¹ È9ê¨¾ÅÝ!9n$t9Zº©>Çô8=	º6	º6"ýv<mõå>,>È<?Ú¨?¨D_?Ñz2? 7=Z²ì<ÀF?Ñ;<?<«6?Ë9=ïåº6ïåº6"ýv<¤K>q/>»T?-¢§? f?[{:?´ÉL;în;«÷H?ai:PÓ:jîH?1f9=Ö;»6Ö;»6"ýv<?ú> Ý>·øY?&A? 0?R@?CÐð;O;ïÉV?>®<ùS`<VØF?Á<:=¼»6¼»6"ýv<có¼>5
>}©=?35?5{?vw,?mÕQ;ze
;ô=?ÄÄ=¨D×<VÏ<?Õ:=¢ç»6¢ç»6"ýv<ß´>Ä >b"5?m¹?õ©Ú>}o)?îáO;¥¾;°B?A/í<¡¸ <nå<?Å:==¼6=¼6"ýv<ÎyÁ>!>g_>?e ?Wñ>Ú#*?ÊÒ<å<ÇG?Âù>=ùÁø< D?Î;=o¼6o¼6"ýv<è[>°t	>_ÇL?É?Á3I?}9?CU ={ÂG=#yM?Co=wB'=szC??;=Ué¼6Ué¼6"ýv<0Á>H}6>xâT?©Þ?H?î8?I<)=8Ð¬<+³z?7¥<µÝO<NK??;=;?½6;?½6"ýv<Ð±×<}¡<Ör+?P¼f;ü7;uè ?N÷37~9ÏOµ<$9SÇ
9´:÷>Å;=!½6!½6"ýv<¯F
>îÀ=Íz7?%?¢û>`(?EV3;Nìò:±ý<?
ÁÉ:F:îd'?2?<=ë½6ë½6"ýv<»ñò> ¢>xí??¶¦>¥Ëm>´K3?Û;æT;ö">?±·<¡×x<³ù<?Öì<=î@¾6î@¾6"ýv<»S>P0>¬FD?ÊDS?%Q?Üa0?"^;ö½;ò|:?ä=
¿<ñC?jî<=Ô¾6Ô¾6"ýv<qM>íý	>«¤>?ÂÍM?úH?>Û2?3é;´á;Û!Y?IÄ<£<2B<?é==ºì¾6ºì¾6"ýv<©¬>Zac>dB?¸8?qp?t2/?¯â;#k7;^Y??1<¶½5<²4:?8== B¿6 B¿6"ýv<fñ>|ä=¾ý1?÷°>[>4&?¯Z";/HÖ:löA?Å#<HR<;é1?ìU==¿6¿6"ýv<y]>ô^Q>t0??eN#?X,í>ûD0?ðq;|';·H?LJ2=§÷<1X8?lÐ==mî¿6mî¿6"ýv<^èî>ZC> ùS?ôb?[,?ù@?()Ç;~ïh;áZ?B²`=%ý<2Úb?ê==SDÀ6SDÀ6"ýv<i?X±>T?>$§?8Kt?&/?¼ò94mz9V|"?mN®<wWc<vGD?Ra>=9À69À6"ýv<8"'>í=Û%4?æÖ;?c`?q&?é;úS;y??K/=èCÎ<Cê7?¶?= ðÀ6 ðÀ6"ýv<*XW>Jé>Þ7?ýôø>+Q¹>åô+?=ºeÈ<áH?$W<ûß@<Åñ8?Å?=FÁ6FÁ6"ýv<[Â>>÷B?ÝÛ?êO?çÒ4?ô*Ä;|4j;MlV?ìY]=¶¼={QI?N?=ìÁ6ìÁ6"ýv<¦Áû>Óå>/L?i_?3þ?Z§:?øJÅ=Yh=ß­Y?OWo< <¯¼>?Ý´?=ÒñÁ6ÒñÁ6"ýv<¬>æg>dy>?EÓ>h>å,?7o_;Ký:ýÑa?Ý¢ê<`<ÉKA?@=¹GÂ6¹GÂ6"ýv<k¹Õ>"'>Â-;?­xæ>5Ã¦>yæ0?ß;	éÛ:ñ8?W%P<K<±ñ:?îh@=Â6Â6"ýv<Lêj>Þ!>«:??¯ð>WD²>>Ñ,?=åÁ<ÚF?5¡<f _<êõ8?·¾@=óÂ6óÂ6"ýv<Â=7Z=«°/?3å;%4d;=Ð?¯1¹ÄS/9x¸¿H,¹bq¦9UI¾pæ@=kIÃ6kIÃ6"ýv<!~1?;lÅ>(f?%x?¨,?þ¦Z?BV9ºÊÈ9·È>$Í:hß:Þ.J?oA=RÃ6RÃ6"ýv<µ<?w
ò>4G?ê$Ã?À?Á:?î¨<_¸;øS?]=ø¢2=ÕT?	ÑA=8õÃ68õÃ6"ýv<#?y¶>etR?eïY?­U?\EA?v<Jª;¼Z?:A<uEû;)E?B=KÄ6KÄ6"ýv<sÿ=ÌB=)?È°;Î;?d8­8¢¼9ë=÷WL;1;6Ö.?C=¡Ä6¡Ä6"ýv<³Ð>ó¿=4?¯Þü>§æÀ>âÊ'?N;µl;:Y?^K<Öæ;.2*?C=êöÄ6êöÄ6"ýv<òJ«>CY>J?eè?®Ã8?Yþ3?ð+=Q)Ñ<ÍèQ?¯cJ=ðzú<rÙN?ÁC=ÑLÅ6ÑLÅ6"ýv<ÉXb>c.>F6?Æ?ì>G+?
Ð;ÊË;_H?ÆÎØ<_B<-1?ÍC=·¢Å6·¢Å6"ýv<Ë¼ ?¨uÆ>FWO?*v?£.?\	5? eþ8 a¦9t¶C>Í'?;Ètì:~ôN?oÝC=øÅ6øÅ6"ýv<ßõX>¹U>OG?$,.?iÏ÷>¸í3?WLs<P<¡G?@+
=1©²<ÔúE?M#D=NÆ6NÆ6"ýv<¥>H¶d>V9?2¥?¼E?vø9?5=¸"±<Û1V?*'<´Ø;]E?èAD=j¤Æ6j¤Æ6"ýv<³ó<¡O¶<"+?]!J;jé;,?ÓËË¸\¬§8k¿QÚ¸b\9. S¾¸aD=PúÆ6PúÆ6"ýv<MY> OÁ=%E/?`L
<^âß;#?¾ð¹ZL9}e¿ x·I9qnE½ákD=6PÇ66PÇ6"ýv<è>_¬@>¶_5?B°¥>
¦}>w9'?ìÞÁ:b:'?£É<
<Îk4?JD=¦Ç6¦Ç6"ýv<a>o¨>gN8?^!?¤vê>00?Å?=]ñ<ÑJ?,=´²¨<ÞD?YÀD=üÇ6üÇ6"ýv<þ·>ìx>.<?(Äÿ>®À>µè)?lñ7;×"ì:jG?óø<z£<îØB?E=éQÈ6éQÈ6"ýv<Bª?y»>Z?cÓ¸?¹XT?OÒ^?s4´9ñ¹9ª®ø>ÅWk;o;.j?1E=Ï§È6Ï§È6"ýv<Js>5!>ò+A??Æ~H?ÄÇ4?Ri:Á¡':ê(2?÷¥:Ve:dB9?>¯E=µýÈ6µýÈ6"ýv<3>ÚL>'-;?5Ü>§¥>.F*?zr;hÔ:×<?uòË<µ<)3?ÛE=SÉ6SÉ6"ýv<ï>?ÿ$?f?/ ¥?Ãz=?§_?NÐ]9è±09@¯ ?ûþI;Þ:ÅGh?¿AF=©É6©É6"ýv<ç<¯=º=$n.?º¤Ö;!´;W+?R¹À9qç.¿ó;¹éò8²¼¿OF=hÿÉ6hÿÉ6"ýv<N?×©À><$D?.o?{¨-?0?PÈ;ë{;K?_F=È¥=&E?ÐF=NUÊ6NUÊ6"ýv<Ïmá>a>):?«²?¾>¨Ín?Ï!z=vÕô<Å?Ï<_±<x?¬ýF=4«Ê64«Ê6"ýv<u
=þÎ<-/?mW;±e>;ÕÓ?rÝ½¹<29Ö·¿qÊ8óþ9ó£>¯G=Ë6Ë6"ýv<Ý+¶<3o<yÅ2?Hèô<üÂ<²Å ?¾ª¸yÑk9÷>,¾©Æ;Û;Iû+?úG=WË6WË6"ýv<|f>F0V>kX7?ãô>II¹>kö(?Ò'5;Òiä:ÝK?÷;FTE;¥3+?°G=ç¬Ë6ç¬Ë6"ýv<¼Ò>ê$>¤G?¾?!-K?G3?Î;(µ;d<J?Ý
</rÆ;ÒÀ2?©G=ÍÌ6ÍÌ6"ýv<÷öÓ>æ³>°7?¥?±zË>lâ&?=:ª4:fþº>t¹<~<®l:?TÊG=´XÌ6´XÌ6"ýv<$p>ÃÒ>¢S@?o?%,I?8µ2?®]¯<"òW<¬äO?Ë²)=pä<`,>?RúG=®Ì6®Ì6"ýv<Âf?{>QÛ?Vg@ZÛ?s9?½?;o½Â:í{?GÒ:è5:N!?<H=Í6Í6"ýv<yà>5û>ÿñ@?òô?ß>g®+?¡>=Àò=HzQ?´Rº<í{<£U=?¾DH=fZÍ6fZÍ6"ýv<´Ù>cÅ>ü¾8?hGó>Ë³>{q-?r­Z;W;8?X =<Õä<j3??aH=L°Í6L°Í6"ýv<xWg>èÞ!>9ï6?!ÀØ>P¥>æ'? R;É;§L?

<ý*Ã;&,5?H=3Î63Î6"ýv<È<<go)?L7;¾;ÄÌ?3¹?y9à¸¾ÿ3Ï79kQ(=}H=\Î6\Î6"ýv<cí<p¯<-?T;êx];Âä?õ¹¹+9	é¾¦8A_9[>>ÉÀH=ÿ±Î6ÿ±Î6"ýv</Ý>
»{>òï`?¬¯¬?<µ<?ÙCj?i%<­;¦ t?Â¼<
+<'$m?ÃÄH=åÏ6åÏ6"ýv<Ì?Ì>=i>.`?[/¥?e0?Âno?(d;ÓÜ:ð??v×O<,µ<y	D? ÇH=Ì]Ï6Ì]Ï6"ýv<M>Sm>Z´5?ÞÉÞ>¢Úª>~è&?­µ:7|:8?·V¢<áf<B 4?Í#I=²³Ï6²³Ï6"ýv<f°>Ëq>;?&%?Cõ>Ói,?ôq;ÀÌ!;è??ïý<Iò°<ý7?ØãI=	Ð6	Ð6"ýv<ÕwE>Ï»
>µ06?8¬µ>%e>è(?eiÒ:<R:È8?íÓ<I"<y×0?ÑëI=~_Ð6~_Ð6"ýv<ø=Ü­=1¨6?>Y
?ìÏ>¡*?Á);OÜ:ßD?ÖªT<4ã<8?äJ=eµÐ6eµÐ6"ýv<¨Û>*B>4÷y??EJ?ü??¼{
:s§:"Ýâ>¼^<}<ÞÑX?ÛJ=KÑ6KÑ6"ýv<¾t?.B°><?¹ ?
íç>uh1?p£Y=»!=û&N?¾©¸<«y<£Å=?ÐoK=1aÑ61aÑ6"ýv<Âû>WÖ>pØR?@íÛ§?ö§K?).þ:Ú®¤:ÕE?Í`×<G<!ÃA?CK=·Ñ6·Ñ6"ýv<¢ZÈ>ð´>ã8?V-?{D?È3?È=¹60==vK?à]È<²_<-K@?åÙK=ýÒ6ýÒ6"ýv<ºd¬>YÑt>D4?G|õ>ïº>:(?Ü3>=bï<ðNK?§|:kJ:?¡±L=äbÒ6äbÒ6"ýv<CY¯>P=m>7=?SÕ?U­Ã>y,?q!;©ó<;PS?ò;e<9ï"<¢4?oÍL=Ê¸Ò6Ê¸Ò6"ýv<-×R=G´=Ñ/?§;Äî|;7
?Ú®ð¸èn8½¿V2¸eZ¿8n¾V×L=°Ó6°Ó6"ýv<¢kò<ä ·<`q)?Ïsn;½æ;;o"?7Ï[99ô/=HP¸ì£ 9	ï½¬ M=dÓ6dÓ6"ýv<{Æ>¨6>\K>?.?øâ>Óß0?tÊ;é/;`Z?«A< <qÿ8?×TM=}ºÓ6}ºÓ6"ýv<­Ah>]2>K??³¹3?A¦?	m-?ÿá;x;;èkD?fsÖ;5 ;¥t7?aM=cÔ6cÔ6"ýv<*WÆ=¡)=ä.?Ö¾;';j ?Þ7à£9¤~=¼Öz¶¤9qµl¼¦M=IfÔ6IfÔ6"ýv<×>y>ØB?§[b?ä¢??Í7?¢&;´$;öS?'Ñ<P<Ì`J?ïÒM=/¼Ô6/¼Ô6"ýv<øá>B{8>É9?ZTá>¦©>*?N;¶½:6¡??2k«<b}j<±$;?qN=Õ6Õ6"ýv<&=>ohý=è??xû?Ã7é>@.?¿f;õ¨;F?å<âùÇ;z}9?KN=ügÕ6ügÕ6"ýv<h>Hü1>:Å;?X¦>ûz>q*?«I;×úú:VM?ÏQÁ<±<>P;?óN=â½Õ6â½Õ6"ýv<ét>÷á&>kÙ;?µW?µ?N©/?J2;ÁyH;î»H?á´<«<¡/3?Ý¦N=ÈÖ6ÈÖ6"ýv<Ö3>|,>>ÉB?[w?2n?ý#?åPG;Më:pÙX?åéL=TÅ=&¨;?àN=¯iÖ6¯iÖ6"ýv<ý@À>u>¥ÉH?øñN?7?i6?Ò¶;ôªl;ÁE?v;ðÙO;
B0?yO=¿Ö6¿Ö6"ýv<¹8Ò>ÎP>j¨6?8Ëë>
z²>Q)?ñbZ<É<ÚBH?µ<¸°A<275?x+O={×6{×6"ýv<¿ØV>>®K?l6Ë?¾?J1?: :MM?*°N<;)
<½|??Ü+P=ak×6ak×6"ýv<H>ä~>½Ü??:R?ôÒ>S¶,?ËÑ=÷Ã²<á¨I?lð<êXN<WB;?lQ=GÁ×6GÁ×6"ýv<Ö<#<g¦/?ic¯<·¼<Âc?ÔÕ¸¯9½Ó¾.<£ <úò)?ÿQ=.Ø6.Ø6"ýv<LÉ>ct>±u??l7?¶b?j%,?`©v;ùÙ(;(ü:?ÍbN<Æ<å85?aQ=mØ6mØ6"ýv<bj5>¥b>»½0?×n	?qÇÐ>`(?4O;¼¡;±?1?y¿< Ü;ù.?RR=úÂØ6úÂØ6"ýv<gÿb>Ê>Ë:?ç±?ïrÞ>Ç&?þ.;5nï:ó:?<MÆU<Yé7?²R=àÙ6àÙ6"ýv<¥?Ø´Ë>ÜD?EÉ?ÏZ@?´	:?Q¾8âoW9m&b>;êu½:Ëq6?âR=ÇnÙ6ÇnÙ6"ýv<ýØ>³`<>&å5?^ûï> d¶>-j(?Å¯â;GÑ;KD?ÆY<k5<;ð7?ÛS=­ÄÙ6­ÄÙ6"ýv<ÛE>*>¤<?`\?bë><;,?i \;¤l;A:?Ø5º<Bm<£ÿ/?=S=Ú6Ú6"ýv<í×=ÁO=H¶3?¿;¤;~;w%?sÐ¸ú|Æ8r&¿¯;-[À:ÉQH?tóS=ypÚ6ypÚ6"ýv<¬`U=!»=5C.?ÅÈw;b8;@I,?-È¿¸¸²¤8¿ :N5´À(9
m;T=`ÆÚ6`ÆÚ6"ýv<ÔÄ>ìC>
÷:??Pè>e*¬>Ø·,?;eb;²Ê;xÓM?«¾9=·H=bU9?wT=FÛ6FÛ6"ýv<¢GÀ>a&>È×8?	)2?â?ø+?s@;i;ùë+?ò®"=¹HÞ<î[;?²ST=,rÛ6,rÛ6"ýv<¡DÀ>éu>%(H?scG?¹?`1?D¼;»lb;Ó<U?³¿=ô²<Cx<?Ö\T=ÈÛ6ÈÛ6"ýv<U^¬>Yg>{>?ò"?êáì>Â¾/?pÙ;G;ÏzP? ¦¯;_D;^í-?g´T=øÜ6øÜ6"ýv<#)¹>Ý~>"ü9?ã?Uß>¼,?çIT;aÛ;ÏF?½<rè[<v6?ñFU=ßsÜ6ßsÜ6"ýv<°>It>w8?Ît?Ià>Ê¶*?Ù	a;G;h>?Lô£<¨~m<¸º0?uU=ÅÉÜ6ÅÉÜ6"ýv<¬*}>,
>¦e?Ô?Fè2?N¢<?¿E:W:¶h1?èd;û;É@?:­U=«Ý6«Ý6"ýv<À]?XD?\ÏK?ºî?:ä!?\O?\i!:7ñ9¸M+?Ä;²;§`?0V=uÝ6uÝ6"ýv<Ýt>¥Þ;>Òª<?pO?½×>»'?è};º:¶:à×[?%´õ:a¨:|Ç:?ÙV=xËÝ6xËÝ6"ýv<Y[?ß,?ÕlQ?>\??û>?uµ9:åÙ9T[Õ>{³;»:à½Q?x¹V=^!Þ6^!Þ6"ýv<·§>=o>3?í,¹>ç;>#æ?½?;7ê;È"3?ÎÓi<·Ã*<!E/?¢þV=DwÞ6DwÞ6"ýv<9åY>)Þ>ö:?o2?ê?
(?££*<ÄÓ;´mN?ÙØÊ:Î5 :"?\W=*ÍÞ6*ÍÞ6"ýv<Å>×À>¾<? b?ØSÎ>ñ,?ì;K1;Ç>?Þ"Ï<<ü×6?©ûW=#ß6#ß6"ýv<Ä$?òèß>Åa<?Kf?Æù#?åÄ3?YãL=uÂ=J?Ê]=Ü=VE?P°X=÷xß6÷xß6"ýv<1©ó=¯¢=}¶??Ã>9¤>º/?>+;DR¦:ÍäI?Lbr<<¡C?áX=ÝÎß6ÝÎß6"ýv<2}>_à#> F?Êz??Mõ?E4?¸9;ûn";LJ?ºà=tçµ<_08?6ÈY=Ã$à6Ã$à6"ýv<A1ã>Í>YÁD?|z?ÕÄ_?I)4?z¯ý<½<MP?»3=GÃè<âE?õY=©zà6©zà6"ýv<®>"7>õM?}<!?R©Þ>¹`9?È=ñ$=)÷F?!D<k²<É =?g	Z=Ðà6Ðà6"ýv<öxH>º	>rP:?õ¨¹>|>^w+?ä;eh¶:Û[9?<³;<	9?4PZ=v&á6v&á6"ýv<h>®ð@>¯:?AuÚ>p§>æ&?ç¼=¿ù©<êG?È=§»<À÷6?XZ=\|á6\|á6"ýv<hÁ>ì%>ð¯??
p/??qý>I51?7ÓU<p<[ãB?S=Ñ¹<\A?[=BÒá6BÒá6"ýv<:ý>·::>WD?ÎuR?ù#?Y*?»·2Í9¯½Qù;Ab¤;i"B?ö¿[=)(â6)(â6"ýv<Ï=Þ¿<±00?=ú;¿;õ­'?¹¸V9^8.¾Yõ¼8ìE9¡Ú¶>VÖ[=~â6~â6"ýv<ã¢?>«ê>Nò9?7±>G>ß®'?I;;.³:.%:?nX÷<)°<>¹3?é[=õÓâ6õÓâ6"ýv<ùr\>P>V
8?êä>Å»¯>¨¼&?¢o;Jí%;	Â8?N@<Ä<[¦6?v1\=Û)ã6Û)ã6*<E j>áí>C?fvB?ãï?gÅ5?a5=Hñ¼<:N?î©\<ªÉ
<º4G?y]=Âã6Âã6*<v:Â<8<O·2?çá±;z|;b?ÔfÆ¸"wL9rhx¾®t¹J¾J9ª·¾È¤]=¨Õã6¨Õã6*<ªÙ>î^>	Y?ûS???(ì7?íPL<ÿö;ÃS?ê#Ä;#Ç;ý3?a]^=+ä6+ä6*<ìú)?PÔ>½»?Ø3?$nÆ>mh?åß7Êà9bêR=Jë:c:æqH?³I_=tä6tä6*<<¥>	]>e¿??ô?ÐÉß>ÖA1?«¬;O^;ÖF?òç<2À<l>??_=[×ä6[×ä6*<Mò>ãg=>¢9?ì?JÓ>4÷,?fUI;};4>?Ù<Êï5<è8?_=A-å6A-å6*<ÂÔ>ÕßÅ=E#C?K?|Æ>(5-?sê@=+ð<N·M?ÎuÁ<ÆÒ<U«7?JA`='å6'å6*<¸§>bW>)F?/ß,?Õó>#¿5?¶L8I9òo>¥;ûâ:~,/?e`=
Ùå6
Ùå6*<Ôão>Ç>n@?«[?8²?Â5?ÚJA;·Æó:üJ?1Y<&"
<É/I?]±`=ó.æ6ó.æ6*<Ö:=>>
¨4?zó>ù|·>ÅÜ)? 	E;ÜYþ:¥PF?U¨<¬9<áY3?«â`=Úæ6Úæ6*<º>Ç(/>Lè;?»ùÅ>.>;2?;:`K:c3?#Î<9¦<éF?¤ò`=ÀÚæ6ÀÚæ6*<¹g=ºSÅ<j¿8?½=Nå<±³"?þ?E:æ{+:~;?]:òÖ':|ò(?#a=¦0ç6¦0ç6*<=ôµ>+O|>8?Ã¢?/$Õ>2?ê§`<ò+<ZÅ@?¦(';ÇøÍ:ÂO?ó²a=ç6ç6*<2æ*>÷¬à=Ý¹B?B?X|â>ø*?skR=Eû<V?aé;ë;<?Ù´a=sÜç6sÜç6*< µ>ébN>.²9?m?¥ØÖ>4H-?3yF<d-û;ÁHJ?´ãï<è¤<3:?Ëîa=Y2è6Y2è6*<íM¦>êÑg>¦7?9?â>U§>þ-?)ðD;Ôó:nÄN?IyÄ<Þ<"x:?î
b=?è6?è6*<~[>Vº>hç<?dG?Ý?¾À1?°Û\;¥¼	;É>M?Â)Ï<i;<Ý!9?Nòb=%Þè6%Þè6*<e>§u>>
>?<õX?ï	?¡§6?¿	<ãr±;çËE?mÄ<rG<->;?,c=4é64é6*<¨ys=öÊ4=ò`,?be¡;Ë;² ?-%¹ð?-9öó¾¯9	\9×?±d=òé6òé6*<¦ò¾>Ñ>§¤2?^?Ù>ê¨,?Qe¤;ýñJ;l_O?h6;Õêé:6G?üd=Øßé6Øßé6*<²Ãª> ¶h>Ú;?	Õ>*B >©'*?
R.;5/ö:RE5?qÃ;ì
Q;$.6?¯#e=¾5ê6¾5ê6*<7Ô>mC>Î4?±ÿ>Â>-@(?æk;-;a@?=¸k¼<x«2?Ce=¤ê6¤ê6*<¹g?|¯´>\;?ïÏo?/©.?¿/?°><Y÷;Ë[E?ù÷=-ùC=ö<?ñke=áê6áê6*<<¥>·Ìh>³5?pÂ ?]ô>ÍD(?°;óA;½L?þò<<©<®É7?5¸e=q7ë6q7ë6*<ßå£>nõ`>:?¶í>9¶>i'?,kJ;Õð:F*W?­ùÁ<fE<©36??lf=Wë6Wë6*<à,=$øÞ<E?»5µ=ÃÜu=®<?ãwà9ºÜá9kþ>@ú::¾H?ff==ãë6=ãë6*<%6>ý=­ñ7??«Þ>þÙ*?.L;G9þ:tM?î<l·;ì:?'g=$9ì6$9ì6*<s>h0>æ9?7â-?*ý>ÉÔ/?þ<°3<%×K??H=É±<qz>?bjg=
ì6
ì6*<ÇÅ>2ãS>ô4?dý>;ýp>¹Ä&?7Ä;IË:kE?4úÉ<\ï<p7?Ò¥g=ðäì6ðäì6*< wø>°>¿4?Ê)§>>j>»Ñ"?f÷;­-Ê:m-?I<ûæE<¤µ-?8h=Ö:í6Ö:í6*<ò>AhÝ=x5?ËÃ>Î0>D*?Õ8o;KX ;I÷>?=¨¨²<§ã8?ùh=½í6½í6*<½\×>õ³>-N?
?¾{@?Ý>?nÀ¹;\8k;P)J?_p/=I/ß<í;I?_ei=£æí6£æí6*<¡òÍ><>PÞH?fÓ?t%E?¬1?^<~`©;a±G?ì»=kì´<@?~qi=<î6<î6*<mý>ï[>q9?nò>ô·>ü;)?ãl>;v';B¹<?á;J<<§w/?®i=oî6oî6*<ÏÇq>1¯>ÎA?°+Z?>£?b)8?ÿÂ{<1|<, L?Ð<ÿ
6<×o<?j=Uèî6Uèî6*<g¯Ó> N>±=?U}?o;9?g/?x=%ª<
UM?6Ä&=7½Ø< ùD?j=<>ï6<>ï6*<½n>r>>D\3?ö¾>âRi>Æ3#? Tö:Ñ;¯:zî3?¿^<b<Ê5?áj="ï6"ï6*<¾=hÛê<Ç¼+?íK;_Õ/;d×?"j¸	59íÑ`¾æ-8CÎ9Ú&Ú=Mj=êï6êï6*<óß>néF>9=?>9ÿ>B¼>E-?äµ;ýC2;ç$=?nþ{;Ô_-;5:?hk=î?ð6î?ð6*<cY>qbD>þaA?Ð?òâ>¶
.?Éî0=1wß<D±J?o^!=SÑÜ<R;?/Gk=Õð6Õð6*<@Ê>Ú6{>àN?åp?þ?VïA?1;Å98;XúL?©=)Ð<zT;?ék=»ëð6»ëð6*<Ñ>ßÿ>Ö@?³n?á.?Rx/?±ôk;ÿ.;¸âC?@Ê<è­;÷ÞC?2l=¡Añ6¡Añ6*<Ü~?iÄ'?sB?R<µ?óîe?ÈI?­ûÏ8$I9e>Ð¹;ù/;(=?*l=ñ6ñ6*<Ñ×¸>6ýR>¯F`?~h@ÃòË?¢SD?¶00=yÄ<ëe?8I}=ü®=(X?¿l=níñ6níñ6*<¨¾>¦> ^9?HZè>²®>g>*?>øE;t#;";?ã«ª;#};³,?aöl=TCò6TCò6*<±2g>ó>D?+¿?ñ<?9G9?~ó	<ÈÍ±;ÛF?¤ÃH=ÙÞÔ<Þpq?Xm=:ò6:ò6*<>cOH>´5?f?@bÃ>¸)?%[À;$õw;TF?/;3ý:úÊ0?Ú=m= ïò6 ïò6*<CÅ"=¿¥ë<.Ô0?Á n;Ý;ûíY?.§ó¸ã89Iû¨¾ìT!9ðø®9à
l>Pm=Eó6Eó6*<á×«>pÙo>$j7?¼ÿ"?
ñ>x-?
¨;ñ2L;8¯R?«î; ;¼R>?ÒSm=íó6íó6*<Ûá?èr°>PX?$×?î?SC?E¤<ê;Fm?ÅWN=©Aø<mÇT?ewm=Óðó6Óðó6*<D>Ì8>±*A?X9?¸?hb.?MªÑ;¹-;	(N?ÉTè;ªe ;g9?Ím=¹Fô6¹Fô6*<d«ü>¨>«g@?"b?Y§)?¾*?QÍX9FÞ9£>¾>²`_;µ;M?ín=ô6ô6*<¼H?µ>]?Yðë?Û¢?Wp9?]}Ð9Y;Â9be	?-C;ÿð;{d?_/n=òô6òô6*<ÆI>ÙN>¬|5?~Üã>S®>bO'?sã;ÐÙE;§ÿJ?h[<x <,/?=n=lHõ6lHõ6*<zÔ>ay>­9?÷»?K5æ>Ø)?L;aø
;¨c<?Zó,<yHî;TÏ9?CCn=Rõ6Rõ6*<>5³¦=OWI?Æèi?d%?(5?v=bU°<µîI?<\½:i:å+?n=8ôõ68ôõ6*<Ü=-Ù<a¼2?áÝ;L;¢!?
°ê·ð9C=½0¸ÂÃ¶9(¹½Ïºn=Jö6Jö6*<Öad=Ë%=¾Q0?u=L·==¨²%?­·9D°9IÓ>O¼<þæÁ;ì-?o= ö6 ö6*<Û>À×>©jK?à>o?ã,?Åþ1?ø=sÃ¡<QÚ`?å£&<jÊ;ÝÀR?MXo=ëõö6ëõö6*<àçÏ>£>O=?õ;-?î?¨*?ßp;Ç4;ÈLK?F¥/<à<ÒD.?xo=ÑK÷6ÑK÷6*<Cy?¸Ê>b5F?J?¢YJ?Ã1?Z<6;ü¯O?lÿý<T«<5Ã=?Ø®o=¸¡÷6¸¡÷6*<h­>of>Ö@?x?e1Þ>VÒ0?)µ=kç´<è\K?Ñ=«0¶<¢×>?pÜo=÷÷6÷÷6*<vÑW?ä£>¬¨?#®?U¨$?à^?e
>vx=J?)¨=ÀÀ<ïS°?àÜo=Mø6Mø6*<á?È>>°?ë§?¨¾?DÍ?¸C¸=o=ÈEE?y]=6d<?iY?/Dp=j£ø6j£ø6*<Í>,>D?;¥%?Lñ>½/?Ä·7;÷ø:ú@=?ñfÄ<)<µ8D?Ñp=Pùø6Pùø6*<Øì?æÆ±>ù=?g.?!ù>½ð2?iE;ì ;w¥M?¯Q<oÞ:<>G?µÔp=7Où67Où6*<¦tÈ>DW>|B4?`B?Ó@?r/?Èj<G¥;òK?v=Öö¸<áäA?¬öp=¥ù6¥ù6*<Àâ>®>>¶?F?õË?ÕÉ^?áQ5?`³;B»_;RïL?¬%T=6=>TJ?[q=ûù6ûù6*<L=Ñ>ò}>}¢>?Ç+?ÞLÿ>@,?5®;Èsf;A?¾;aä:äË2?cq=éPú6éPú6*<Ac>^D>¡©F?Q^!?}ûæ>Ø2?8^¢;@;DmX?ê$
=x¹<2>?®gq=Ð¦ú6Ð¦ú6*<~bW=)=¥\5?Pü;"A;3.h?OÈ¹ï·9yñ=¾lúV8ºG9æÅ	>%hq=¶üú6¶üú6*<Z÷>"J>×z8?É?0ç>ùP&?.;ÐEé:ã??±åó;×¬;9j5?)jq=Rû6Rû6*<Gµ>&z>Ú@9?d¨§>ÿÙu>.?'¡;¿)>;eE?FP<Ø<ïE?q=¨û6¨û6*<÷Ä>×@<>õ 8?Hc¿>½>ò&?)þ:ïº:¥F.?ßÆû<Ç¶<Q0?ÙÅq=iþû6iþû6*<Ü>¾¼>)²?­?å-?,-e?ÎL8=åÜí<\ZF?=\Þ<y?"Æq=OTü6OTü6*<>XÜç=¶ ?']?kF?rµk?²*=Ðqí<o	8?KLv=|Ã¿<®f¤?À'r=5ªü65ªü6*<')Î<ºÎ<^&0?T°ò<½<"ë#?òÁ9øtB9^B?Í};Å);Ô>?°Ør=ý6ý6*<ñ±?:?Nåt?£ù´?µ%?Ð¡°?ó7þìq9Îa<Aôà:S;:Ä?Iýr=Vý6Vý6*<Sb>->*QC?üQ*?0ö>|31?µÈ<><¡G?
<®¶;£bF?ñ7s=è«ý6è«ý6*<]>í>½K6?qÝ=?½&
?É,,?ó­¤;LY;µB?iÔä<x <M6?Üys=Îþ6Îþ6*<¤E>ß>öE1?áp¹;ø¬;w8?ax¹GcÉ8C¿ÅÐ&9ã[q9Hï°> ¬s=´Wþ6´Wþ6*<R
>kN>@?ÄuI?æ-?^.?Ì;j­1;³²D?eóû<¼§<C@?Yt=­þ6­þ6*<Êó?B¨>jÁk?g>@AcÎ?ª,l?ëY=I¥ú<Á^?1±;Â ;z£a?Èt=ÿ6ÿ6*<(5µ>¼z>s9?3?éê?Ö/?+;\«9;DA?:ò_;Ï­
;SJ?&<t=gYÿ6gYÿ6*<íÏd>@~>BÊ8?ºå>IZ>|+?4£o:á9Y:µ4
?
$<IêÛ;	???Æt=M¯ÿ6M¯ÿ6*<Pk={.=S ,?Á=FS=~$?+Ñ¢9Ò9ôÅ>Æ];äR;%ÿ&?¢u=77*</?º]>ÍÍe?¨þ?@.5?<A?Y8/£p9ä°>EÖ:?:ê9,?r8u=-7-7*<é°a>¬ì>ì­;?Õ>ä:¢>ç(?¤Ê;Çv;SR?¥½Â<Ø.<tÄ9?_u=X7X7*<@#>x©ß=xÚ:?[y(?ý>~d*?3¶£;Âs\;4>?7¦ù<óÚ®<sÀ6?üu=s7s7*<÷F>æ>9q:?íE­>¾Å>dm-?1pè:.³:ò±%?F=¡v
=H 7?¾®u=f®7f®7*<7µ>Kk>E?Êaû>Þ¶>õ/?õ;ÊÈ::5?
o!=Î+Ý<Û:?¼u=YÙ7YÙ7*<E&Ç=½J=?.?Æ7=À
Ü<Ò÷!?@×+¹ßL9áò¾{Í¸
³9g¾tv=L7L7*<®Ò>ì
>Sc9?Jº>¦®>h)?gñ:¿u·:m(?À<h+<\E3?v=?/7?/7*<Ð[>Ï¶>T¯:?ín?ØL@?WM0? Õ·ì?9>½|¶<m:x<»;?ý3v=3Z73Z7*<©·>Þ~>	9?ÊÇ>[>p"?zø9:Y J:Çë>.¢J<þ <Èl:?{Ùv=&7&7*<kéñ>Êß¡>ìI??ÀDÞ>h¡>])0?rúP;°_ü:#ûS?í<Ù¼;ÖÓ=?Tóv=°7°7*<®&>uä=±:?¼è>îi­>É+?¹;x$5;Þû<?4=2Ì<+8?¢=w=Û7Û7*<y>5ù8> B>?É 4?öþ>U5?{È+:ªò9/95?yW&=É<_PS?Êrw=ÿ7ÿ7*<»_>ÖV>!C?g&?ó>~è.?í¶A;Bä;_o=?«{<8<m<?osw=ò07ò07*<¡×F?W?t=?ö¬?÷b}?H¿.?Ìy§90éb9ò<?6â<¬¦®;*¤H?¡¸w=å[7å[7*<>&¥>öe>Ï 8?ms?¥Y7?ñ)?Q«;²\;pF?vt<x
Q<Èç0?Ów=Ø7Ø7*<¦./= Z=q,?½<Ö9ò;?Z=¸·H9è¼½_:÷Ù$:ê>-?êw=Ì±7Ì±7*<Ëb?=ûÆ>zm?Õ
ú?·þ??³¦?	>ÌO=$?±{=F&ø<o>?íêw=¿Ü7¿Ü7*<<?Ï¢#>Ã¤Ñ?*$?\Ý>ù?,x>Ej=p´§?Uh=rÁ<:?Èy=²7²7*<þM=)_=äM3?ÒDL=`|=¸'?øÍ¹|³8"ú¿÷Õ9Pé¨9$"?ófy=¥27¥27*<8y>^oY>}7?Ãù¢>õÇ{>Ý´%?;²4º:HQ?éo<¾ÛÈ;ç8?y=]7]7*<wg>éâ6>=?O?X?1?ÿµ;í+i;ÑG?Õã<	ã;^-?²y=77*<ë=[ÃÕ<ð©-?U;YT;'#?ø¹^¥9ñµF¾÷`6¹è±æ8MbJ¿×wz=~³7~³7*<ÏI=2¸=«.?ÏÅ ;ök;&m.?* &¹m¨M9rÊÎ¾øêçµfTW9RÜ»Ðèz=qÞ7qÞ7*<NÊ¯>_[p>-;;?-g^?Íy?Ý2?­¶±;
\;[ÁN?Ú<¼C<óÂ>?Íêz=d	7d	7*<^4z>Aò+>ÃA:?J®?â>Î+?zæ;K?;SeP?6È<³ô;<v}3?òîz=X47X47*<ºÿ±>Wv>âÚ8?<è>34®>úâ*?ÙQ;ò;ý6?ÛZ<M6<0¦5?í{=K_7K_7*<fÑS?N¦	?øD?ý_L?©?Ë.?9j9³î>kî´<kÍh<ÑõF?j{=>7>7*<¼W>Ò>:?5ÒU?á?,?å¼;[g;}ÆP?T<}=<.S8?){=1µ71µ7*<`·>¢ôs>
@?<ò0?÷5?"ñ-?w;ÿ
;èR_?ì¿7=PQ=|K7?{=$à7$à7*<Ù§>Ð@l>á5?IÞ0?ÉV?/_,?ò'<VÚ;0ªC?YÃ;ßFE;î,0?{=77*<ì2>?>Ë>?q	P?ÂÔ?¹1?,I;;;1gE?­e<%ð<§Þ8?ÏÌ{=
67
67*<ÉF=~=1-1?ãóÙ;#¢;×,?z0¹Sâ*9Õ0¿¼C·Q½9×I¼¡|=ý`7ý`7*<A\=°H=Ìº/?@¦=ý_=Ê&?Âg¥99Í9+TÎ>Ã:]U¦9tP?(}=ñ7ñ7*<wåu=²)=9??C<=ëà;^?Ä;¤¸u9¾¾(c9ô¶<9ðG?Ó8}=ä¶7ä¶7*<ñ6ä<ÝO¦<¤/?@Ü);gm;wó"?ý2-¹k¤L9uªØ¾»·{8QÅ808Ì>S}=×á7×á7*<_Î<Î<ÑF9?z4=Ï
=Èk&?NE909-¦>ÍY<Þ<G¸1?°n}=Ê7Ê7*<¶e³>½
n>óë@?PMM?I¸?Ò/?·+<8çÙ;îH?òp<ÀaÞ;ð2?9r}=½77½77*<? ©>I?¾×?8í?5?¦<¸À;.¦P?s^=x?=²D?ÕN~=°b7°b7*<õ+Ö>'>??î?ÄÛß>[-1?ùð;	gF;
D?Y¸;9;,·*?Ì§~=£7£70ª<Þ ¥>­Èm>MÇ1?>þE\>cy'?ë:V¦:\ê4?!À.<³3<ô-?õ=¸7¸70ª<&NP>C>hk;?Íüº>Ù?>¬á+?N=à_§<?G?h;?ú ;æ8?¡=ã7ã70ª<|H?p³Ä>LMO?#¦r?:ú?àâ]?l0-9Ø<49ýõ>Cö";r©:h4v?ÃH=}7}70ª<Õ[U>§N÷=³Û\?í¼(?Gò>¨t2?^;h;k+P?[<Á<«;? M=p97p970ª<	æ>5>­HE?$;
?kíÊ>b.?ÂsË;­};<sM?Ò~=¨iÓ<+¨8?Q=cd7cd70ª<½|>ª*>ù=?,D?®?ú+?;Ù;È>;a@4?EL<J<Ô2?º=V7V70ª<©? »¥>³GH?­+?|ÌÔ>b1?
jB;6D; ??£o<"åË;C4?=Iº7Iº70ª<Ðð>^ûC>/4?>tÙh>B¥!? Nù:Åc¯:öñ5?ÛÛ<­}S<k".?=<å7<å70ª<¥â¸>}x>Xy>?ü
?öÊÐ>Ë.?
ì;H{Ã:°O3?È(w<Ö *<Äô9?Ý§=/7/70ª<ëÒ¶>x>B<?#:??~?qÍ*?ë;l«2;v J?aò<Ôª<ãÖ5?±ý=";7";70ª<u¨>Ó?>"a:?p,?¯?Yy,?.ß;ZC;G?Odu;m%;k¸=?ù=f7f70ª<oÞÓ>X>3>?7¥2?i?oÏ/?K:f\:Xá?%-=¦ÀÎ<v`A?F"=	7	70ª<ÕÆ>²°O>}µC?Ø?ÚPâ>Ùi/?O;&·@;øP?ø*q<ªd0<ù/?y`=ü»7ü»70ª<(T>}/>Ä9?-ü>õ¾>a	)?³D;5ò:_O?Wþ<üC´<_4?õl=ïæ7ïæ70ª<ü°³>Â/w>':?÷Æ0?Y?{)?çT;K#;w0?®­¾<tß<FP6?bs=â	7â	70ª<ø1>eï<>°<?NÇ>»\>4-?k;b¿:3xN?ØØë<Õÿ<??Üt=Õ<	7Õ<	70ª<²7³>i©m>ÓA?:£?K@Ç>ã;?#¥<QÙQ<cóI?;ù²<xÍT<ÌMW?w=Èg	7Èg	70ª<HÁ{>^'>Ü@?¯¹(?Èø>-?Ë\;<;:D?z<qÁ)<5<?R|=»	7»	70ª<äÉ>¯8u>TÄR?ú?@5?+<?Q¾U9f«9ý>¿YZ;%t;N&@?Ã=®½	7®½	70ª<ü¶U>8>ì;?>1?b~?ÃÈ)?,9;Eæ:ÜM?À`<n.h< .?´=¢è	7¢è	70ª<ðÇå=B¦=,l??£½w<~j2<=¼1?Üìµ¹óç¶þÉÈASZ8bý`9jø=¡Î=
7
70ª<.N¬>Ë[s>A5?ÍóØ>:£>YÕ)?ÜQ
;§¢²:J?-¼5;ø:\3;?ïô=>
7>
70ª<Ðu">ªÜ=»y<?¸?nÃ>&É0?Ç_;\C;C÷K?®¸÷;âÏ£;½A?ü={i
7{i
70ª<×¬m>#ò%>ÐS7?{?PEÕ>®m'?À¾+=¿Ú<þH?uÃ<âH<|n/?=n
7n
70ª<}ó?d¤>(I?	!#?Læ>5?ÀS;äÎ;âìH?RBÕ<Å<;?'=a¿
7a¿
70ª<WU¢>$_><:?ýtÔ>¢í>¶
*?ò$;>Oß:q6?²´<Áw<µµ:?Q4=Tê
7Tê
70ª<õé©>³Õg>õ;?3ë>-¯>º^+?µü;àC;Z>L?L5<ÓLð;O$A?¦;=G7G70ª<0?6>ö,ù=ø<;?Ûø>.k·>Àª-?ÏÀ²<cÒ`<åK?×ãÎ;ã;¬>?+C=:@7:@70ª<>q2>ÁÇ<?[ôÂ>§6>>.?l0k;ÎÞ;ÎM<?öU<Xd<}8?3=.k7.k70ª<lWy>Ã)>¢<?3®
?£_Ò>h,?Áè;@;ÜÞG?_	=H¦½<n9?Z§=!7!70ª<^õ<Åo²<0?¤)=ÈïÆ<×î-?ÙQ-¹ôhp8!¸¿?`ª9]9G
?äº=Á7Á70ª<>,¬R>Ü>>?á/å>½x©>4-?C;<Q,;
ÝQ?ÒòF=¹ 	=î9?É=ì7ì70ª<Ù½¹<5Ä<¼1?';;õ
?r,>¹ôëE9súõ¾ÄÑÔ9úë9#àæ>ªÊ=ú7ú70ª<ô·Ú>r>ÅþD?¶¹Æ???U9?èÉ\=t¿	=*M?V
<âÏ¹;Nõ>?ÖÑ=íA7íA70ª<óÅe?v?TèG?cÙ?O?uÂ<?±ê½9Aª"9¶q?eM;$ð:¸[?éÿ=àl7àl70ª<{+S>vW><?&
ñ>¡±¶>èà(?¿j";Øßé:JÈ1?~I<×Ò	<ú!;?=Ó7Ó70ª<vÏÜ>Øs>#®??ó%ð>r¾­>Ðë0?µÃK;>*;`H?ÚÆþ<Q©<'@?D=ÇÂ7ÇÂ70ª<yÚI>ËÑ>~×<?¬=?¦¬	?X0?Ìk};»~&;ùÓB?
Ã<OG<ð9?Qj=ºí7ºí70ª<2?oZ>DXV??(GB?²ûH?J;]F@;jmM?ìl=[í&=ÅÒU?=­
7­
70ª<Øì*>Ôcå=ËÀ>?	z-?:°ý>³/?ß<N<áM?úö<ç//<t<?5Ã= C
7 C
70ª<É];>Öï=kþG?b~_?Ý`?~3?g=ÕÚ<=N?8è=EíÂ<Õ J?6Ú=n
7n
70ª<CÆ>'}>æÂH?*$I?'?Ù3?²;sL;Þÿ^?Ç*=_Yå<B>?el=
7
70ª<·Ô=ùJ=NE2?Ib;74p;w?Mê¹V³Î8D.¿'©8H¬8J2#?Õ=yÄ
7yÄ
70ª<3Òu>".>C¸4?û
×>ß¢>_Ñ)?	Áë:¶¨:03?Åñ=ÚÂ<<?6ã=lï
7lï
70ª<6Í>Nz>°kQ?~'ü>·ª>EC=?Î;á&;»jT?
=/§<YT?÷=_7_70ª<±%\>÷">89?.+?©ÿ>*Â+?köi;.Û;Ä¡Q?ð;öJÊ:]´3?X<=SE7SE70ª<ë`>UA>ÑE?¯/J?[è?~+?ó#";ªÜ:<?6½n<#â.<±¼.?÷C=Fp7Fp70ª<QÃv>9î'>n<?6­ï>²£³>_Ç*?]ïo;Ù ;PáI?&y;pÄ:û7?S=97970ª<I¥;>Yï=åH?p?È:U?JJ5?Wr=×¥=­ÏQ?Vgn<?ª<íF?Æz=,Æ7,Æ70ª<ñ&?eXÁ>1à[?6B:@åÆå?æO?\Am<Zù;Ks?Ó<EIu<UÄ\?N¢=ñ7ñ70ª<RWk?Ï¡>o*º??·Ô?>e\?gw?a¶·8óx9îé<>Ñ:ëß1:D|?e¢=770ª<ä}m?À>I}¿?f×?up\?·y?¹9bÃu9u?¸:nûG:£1l?cÍ=G7G70ª<Ôýä>À>¸¢8?§é>ï°>Û(?8¯;7Î:i	<?<°
=ð·¿<|09?4Ù=øq7øq70ª<#úv>¶+>,8?¢>û¥u>é(?
9!=^Ñ<wuE?Se<öÌ;â½*?+Þ=ë7ë70ª<¯ñc>¥>Ú6K?´ÔP?u?OX0?W;?a=;.N?É0<ßÍÂ;`X0?Qà=ßÇ7ßÇ70ª<Û?w>4%>Ê??¨^?u?	t2?ª;~ñ/;½6K? =Ðïá<+ç5?#=Òò7Òò70ª<E£¤>Í_>å<?õ>,·>+?uI;u
;Àã9?á=`¬µ<û>;?¸c=Å7Å70ª<	
?ý´>³~H?N?@ìô÷?;E?FÜJ:;Ò*:÷?§;åÌ+;/T??=¸H7¸H70ª<µèô>Ôà¢>w@?N;?	?ì.?P%=ºÐ<ÁJ?f~=,v2=w6?=«s7«s70ª<w2«>¶Û`>7èB?¾
ª?75o?Ãý5?b<È;@Ír;ÍS?.H=[æ=@E?¯°=770ª<k>#GK>ên=?MºÈ>A¹>pP0?©¿ ;oÔK;jäI?ÐÐ<I¡<Pà9?Ã=É7É70ª<ùé>­>ÚÂF?TÇV?9?e;8?/0=â<VnG?Fbm=Ñ°=Ú)C?MÒ=ô7ô70ª<ú
ö>V!¨>éP;?	ÿ>±·>2?Ç´;m¯);<¯C?ï<-üQ<ù6?¢Ý=x7x70ª<Û¡¢>MP>­ßG?Ñ1?Ó?Q/?Ád<ÐÍ<ÿV?\Á<ä¯<ô =?[è=kJ7kJ70ª<P>='>û¸G?vÖ?{_?>3?5E<ûpø;ü4K?+|ð<ûj<3C?d=^u7^u70ª<Ü= ÎÑ<Ú6?ÎC>c>!?ún¹kö=9,!¿à÷º:»:fÚ*?Ï:=Q 7Q 70ª<ÃÖ>Eg>Ä;?®Zg?]b+?Ê,?³o)<õUÏ;4Q?ú:<Î«À;(£??¨P=DË7DË70ª<Y!?OåÈ>?,M?VmJ?¦A?&??zª&9Ó9H>â+;i:íë?=7ö77ö70ª<d(`>¼>Ñ3?áT>=« >)?#
:@y:ÙI?íVþ;&¬;H.=?ª=*!7*!70ª<¤ö>Îh¸=ô J?#ð;?ôü>>3>?Æå=;{Ô:Êd?ä5=ây <V?æõ=L7L70ª<5[>V6J>ZI9?Vþ ?ÒÖ>5}@?sÊá:ë:¥K?=ª<pZ?Ò=w7w70ª<C">ôè=ñ2??	úê>*?ú<çð¡<¿F?)I~;O3;O5?º%=¢7¢70ª<Î>Ìæ1>³Ê:?9?Å¨?q¿-?W ®;y^c;¤D?¸ì<ý¡<aî:?ð9=÷Ì7÷Ì70ª<
ü=13=ºüG?EN#>ú-Ñ=·ÛG?hVÉ<âÐi<©p\?Sª<iïÌ;ãt=?===ê÷7ê÷70ª<0ä÷>¤>¿@?ýL?n?:41?d§÷;y×;ùS?OgS<Ó<Iu=?U=Ý"7Ý"70ª<Y£Ç>K¼>)ß6?ÕÕ)?ù>å.?î¡g;±Û;
-G?|Ý¥<÷1a<Ý<?¶\=ÐM7ÐM70ª<Ýu>Óm;>À;?ºÓ>.¢>7'?Ü~;òKÑ:¨j??*V<:H<Ñ\7?V=Ãx7Ãx70ª<º<O·<gä,?Åø«;a;\v?µ¹C9{¦M¿CX:ñë0:\IE?JÞ=¶£7¶£70ª<fÞ?Îé­>ÿÇ?¹q%@ú>?Ò4Þ?)¿9`v÷9[ÁÅ>=û;Æn;[®?E=©Î7©Î70ª<d©à>Rps>	Al?t@xúµ?nL?º?ã9®Z :Æeµ>:ò;þK+;
i? F=ù7ù70ª<|?(x>ïD¤?æ?ÖÀ-?»Í_?'0í8bjK9b@>,ü:'Õ:Ë×t?*I=$7$70ª<N?2/«>­\?Çç¨?05Q?õ®N?¥¼9òä_9 Z,?Óc;Ï:=ª^?Ý=O7O70ª<òÏ>fj>öC?RÑ/?Iú>I3?Ôâ;76;¨è>?¬<Ã65<Í©??ð=vz7vz70ª<ü¦Ã>ðö>:Æ=?)?Ó>R.?ß8;Aí:îyG?á,;B;m4+?d­=i¥7i¥70ª<°>Fj>d@?],æ>O >ºÈ7?Þ´9;ð:©E?>GQ;U;éB*?èÐ=\Ð7\Ð70ª<¬3M>uê>/@A?Eµì>+#³>å")?{<OH<VTI?eËc<z<;©A?Êò=Oû7Oû70ª<µ>Ôy>9?Jð,?_Ñú>0?<Ñ:
::2(?¼år< ­!< M@?qþ=B&7B&70ª<*ÉÅ>-ä>E=?"?°ïÅ>¥ô-??8;û§å:A/?Ìõ"=ôäß<ûS:?
?=5Q75Q70ª<fGv>Öt>¶4H?]8?_?[1?ò;1u+;AE?<Ð<½ «;R#@?"W=)|7)|70ª<A>ï¡K>rU;?±#?ïñ>hØ-?í­[;}#;½A?yxq<*<?º5?öu=§7§70ª<ÿ`®>Þi>¶á>?aª?ÔÏÊ>±,?íò<<·|L?&`=ö°<Å~@?=Ò7Ò70ª<×{>>eF>¬Ú7?I-?¶?È7'?»-;7ÞÙ:Ñ#L?ÎWÅ;/¼;t%,?_±=ý7ý70ª<í>÷-:>&g5?EoÈ><ì>sß(?¯';B)â:ñ&?ñø<BIO<Ì¡+?éÓ=õ'7õ'70ª<T"£>_yP>æRH?!|?4Ü>Ur4?
\£;æT;?0E?L<$ná;íÃ3?ÛÖ=èR7èR70ª<RÃ>¶=c>Û2?`G¾>®>Ð#?/ù;¸¼:
:?ß<C<Xz
<p£0?ø=Û}7Û}70ª<K;?å¯ó>:ÂD?¶?Bÿ4?NUO?ü}¨8n ·8²ë>R:T$I:ígJ?óù=Î¨7Î¨70ª<¹Ä5?¼c>µ?Å @Ä¦?éq?)ÂW:À©!:ÂÔ*?I';í;f2s?¿ý=ÁÓ7ÁÓ70ª<¡"¶>B#~>Mx7?Ñ?V(Ã>¹W+?Zu;À!½::C?Øw=¢Á<c8?r=µþ7µþ70ª<hÍ?¢±>»×@?¡ l?Z*?¶k1?àÓä;;H?',â<Íá<¸\=?"=¨)7¨)70ª<Lº´>ôÝn>Ì°A?È?RÀ>ü-?þè5;8»ö:f¾<?µï<l²<#0A?XY=T7T70ª<Ij>æû$>?î5?VQ?±ÎÞ>?Ñ%?ô@;Æq;ÿz:?µ
w;	#2;1?Ú^=770ª<êLö>Þ£>Ä@? r?á)?m67?¼ê<H< J?þ+=¶É<5·J?øb=ª7ª70ª<õÑý>Òê>3h?F?ê%?âH?ìÂ^=@ø=BS?9îe=!N
=ÍGP?´=tÕ7tÕ70ª<>ú³Í=Ù??ñ;?%
?l¤)?,@7;íQö:¿s>?
ÿ	=¼<×Ø;?¿=g7g70ª<$?Bÿ¹>?V4?¹H?g?,?Y¤p;â#;ëó<?¬M=Æ	=[ü>?£Ï=Z+7Z+70ª<m4>kö=¾p;?Ï@?	?æ>e*?ÉoV;¨ê;í~3?5ìÜ<+?<Ïû4?ZÐ=NV7NV70ª<|Ðç<Z5­<:O+?(Y=ÚXñ<~ ?ìøß9(F:H¶>ÆæÕ:y4:nh0?8ð=A7A70ª<..>§JÔ=,R?T¥>ù¼v>O+?:'ËW:8/?ÌØø<o¬<ì8?]ð=4¬74¬70ª<QÁ	>ý;ä<~@SZ>8@>Ê=?ûp:©¦O:vô?Ü§<V<*?¹='×7'×70ª<çOÇ><D>/ZB?Å=(?¬Fô>ãP0?Ë´9Æü@9ÍÎ>v;e&;a	Z?9(=770ª<Tð>ÝK>6?ó?Ô¾à>ñ+?[tp;Ru!;N >?ùñ<ý «<¨ý4?D=
-7
-70ª<®>[N=>7À<??ß¯ã>0?ü;Ê´6;ºZ?1¯=:º<äF?ôc=X7X70ª<±îf>J»>?Ï=?Õ_?_G$?áf.?m;ß¸;ùP?@ua=AC=K<?q=ó7ó70ª<×Ë>3¿P>Sb;?=Õ>y>Us/?Ã=w¦<V#K?ôÓ<¦<ñ9?ª|=æ­7æ­70ª<=/§>ceR>lK?L?`Ræ>¥ò/?ù[<jP<\³n?_=zi4=EC?¬=ÚØ7ÚØ70ª<[ÞÖ>áH>ìl3?}õ>Çl·>±O+?M~;¨+;ç>?w¨<u<q0?·=Í7Í70ª<>égÌ=^4?Ø@Ø>ò©¤>D(?
	=ù¯<ÿrH?|X³<Ô<@Ñ0?BÒ=À.7À.70ª<
s>É¦">I¸??{Ú>	¢>=ü+?çÒF;§<;ÝtF?ã=HéÒ<=9?öÔ=³Y7³Y70ª<\L»>*r>F?A9?©ØÛ>í.?RU\;Z©;H?Õäº<Q|<pU7?+á=¦7¦70ª<mú>:p;>.??×^?&?,!+?âÃ;Áøm;PjR?ëÑÇ<J÷<M
8?ü'=¯7¯70ª<¸>
¥{>ËN;?íÉ?Ç>¤e*?Ú%;1ïâ:Æ:?<6<T <µÞ2?äC=Ú7Ú70ª<\ç>´ã>â@?+?¹.Ç>Ñ&4?E8@;«.ö:°âG?x²=±Ë<´*A?9G=770ª<Ê~>÷8>$;?kåã>6Ì«>ÿË)?nXf;ó;¬J?ô.<û±ñ;àN9?Ñ=r07r070ª<k>@>@?34?n:?á¯/?å¤;a*O;vÄK?Ôsâ;Å;H;?¡ß=f[7f[70ª<ò?YZÆ>D?-ó>Ë`¨>_Ü8?ME;a5û:VI?Æöÿ<¬4£<½¿H?úì=Y7Y70ª<J]>.fP>µ8?`ãÝ>M¥>íÐ+?ûÚt;Ø5;UEO?=uP¶<Ì»3?,ð=L±7L±70ª<RÕ>">²ÐG?hÜ8?+Ù?è,?Ø@ü<û<!K??ã;ý¢;Nø2?ß=?Ü7?Ü70ª<Ø»B?ëö>ÓJ?ÿ?îJ?Ôó8?Â9º79ßÑ?É;-;kLI?÷$=27270ª<ºNS>ÓÆ>fÌ5?6Òç>W°>E(?úõ8;ëÿ:Ì9?ø´<eQ<;Í*?LE=%27%270ª<ß¥?Él?î{{?»ÈÅ?t	6??9ü9Ê,?ÒÄw=~oò<ÜÐ?ÇF=]7]70ª<¾>±T>òÕ7?oÃ>Ã>Ës+?bm6=Xè<ËÿH?ßDí<ðé¨<dÌ3?7G=77È»<q®>Ð
Í=úâ5?¿Ù?ÿØ>þl.?ÿ<o¢<nI?Åý·:áb:mO?ûj=ÿ²7ÿ²7È»<l³>¤êf>G?´&?RÍ>Gs1?b+;Iñï:Ôþ6?Dò<ãÞ¡<Ø]??­z=òÝ7òÝ7È»<f>
>9ú>?Û?R?û{1?+Ñ`=ô	=BïQ?ét<ÝÔÝ;8?Ê=å7å7È»<">JT>©8?3p(?'ü>Æ+?ì;ò´·:ß3?"
=|ûÀ<Ò8;?§=Ø37Ø37È»<ü%
?*^½>Â:?¿]b?"?_02?s==Çoò<ÛH?@T=úS«<&À??O­=Ë^7Ë^7È»<Âç>ÛT>Ì:?þgÍ>´¼>ùé)?êÑ;Î:ê8?&F9=®*=Í4?ËÄ=¾7¾7È»<YX%?
Ù>C?£ÛY@æó÷?³í`?3Îy;^;HV?ºÝ<ýÌ;æC?ÎÑ=±´7±´7È»<½È>@+>ªºA?£y?÷^3?g$2?v¥¸;ô¦[;3W?r48=¡õ</@?
Ö=¤ß7¤ß7È»<5³>KËm>
î@?<w2?Á?|,?Ç;JÙ&;ªT?Ó7ð<®o¦<-¾8?}Ù=
7
7È»<ï9>6½=T0?O;¢t;Z$?º{o¹NÀ#9£2;¿LÞ8²ª<9ôÿ>Ý=5757È»<vs=2¡1=/?cÂ¯;èï;6
?
<¹~óB8s§BÀ,9
_9|¶>@ä=~`7~`7È»<Ú!£>`>4ø9?6ª?5ß>_ò-?Rhb;Èñ;º¼J?¨< È;ì7?
ö=q7q7È»<Ëª>îQ>@ÇO?Â=a?Vô?>4?\9J?B9bcÆ>´:Ê X:16?Æ=d¶7d¶7È»<nb>>É<?yN?·èâ>q´*?æ=moÂ<D?n­<At<¯æ5?=Wá7Wá7È»<ÛÍ>1Sj>¶å`?áð@dì±?<G??ëP 9]ö9á¯
?úB;ñ:O?Ë%=J7J7È»<ä >r<^>ð8?ê?+ë>ó)?ô;C<¤/õ;PØK?yÐ=M©Ê<>ª5?©4==77=77È»</K?@»k>q§Ü?S÷?ùB?¯¢?¬à8=#ò<C?8ð>=Ùí<>M?Ç4=0b70b7È»<sg?\¶>¢?ö0@¿¶?Äø«?xÝ=EG=nB?[¹=!p2=ÏÊ?µº=$7$7È»<Æ0?µ>/¢?nÔ@?È?0Lµ;`­];I^Q?¾Ó]<å<ÅS?â*=¸7¸7È»<Û?¿Å><?M?
K?!
?s$<?uâs8´e%9«½<>-K'<fßê;W6?"J=
ã7
ã7È»<i¤m?P>¯Ê?2R©?ù÷â>ú¾?o 8ÿ«9êk>ZøP;bï¼:È? U=ý
 7ý
 7È»<*6Ð<Rí<cw:?'w=ÍÚ3=å/?±
;H/Á:uÊ7?©æ:ª¨:ã/?ßo=ð8 7ð8 7È»<¨¯>û¹N>?Y?*|7?ö?(6?)c=y=I?óVQ={'=NL?Å=ãc 7ãc 7È»<bÐw>¾h*>0$:?Ý©?Å^Ë>K)?ô¨-;·\Þ:.îG?
 È<>4<@z8?A»=Ö 7Ö 7È»<®n¡>E´S>¦5C?´5?à`»>§ 4?VEÏ¸dï8Íë:¿&¬:HjT: xO?Ä=É¹ 7É¹ 7È»<å½>~pÍ=3ß1?kÿ>hµ¿>*?Nþý:Ø«:0=?°­:rü9÷É
?ã=¼ä 7¼ä 7È»<25è="=5wS?ÚqS<Üþ;­cT?¿¥¹¨ò8É ÀÉÔ·|È8)2½àæ=°!7°!7È»<êE=Ä5
= 2?Ì¯;[r;õD?c`Y¹Ì¯â8c|u¿Üð¶c8»|\½À=£:!7£:!7È»<Mé>^x>²ÛC?Ü¼#?ë:ò>¬-?³;i1;òÁ@?ã$=üÏÙ<ñ±8?=e!7e!7È»<ÿa>FIT>0ÿ>?I`K?Çk?Q·:?Oþ;¾b;?Q?ö¡L=I0=âTL?Á3=!7!7È»<µÄ>G}>­F?p½>?"®?h 2?»òâ;;CjJ?B®<#8o<ì½:?F=|»!7|»!7È»<À
>'C±=®¶L?W?tÆ?3~9?ÖI=Ô¼<ë<U?0î<{ý<ØrC?X=oæ!7oæ!7È»<·>NB>8?±³Ç>i>m%?Íú:=u¹:¤-?³gf;Á`(;'/?=b"7b"7È»<q
>»o;>naC?D4?)?S1?lf;v;1@?lE£<[<×Ç>?Yµ=U<"7U<"7È»<Q¿§>_>&@?ÒPD?
_?; 9?{¸t;Úw;ÓX??H:=_;ê<K?%Î=Hg"7Hg"7È»<½¸ò<8*´<®q,?ºY;ìE;e
?ðªi¸Õî'92¾,Â7u¤9Ýí=Þ=<"7<"7È»<"r>eAß="1?q>+<~Á	<Ñ?yô!¹E9-³¾Qª9":ÛÑ¨>=/½"7/½"7È»<v&Ý<3R¡<«x/?m?;L´;%?uk¹Pg9K¿cß´;«¥;2?Y="è"7"è"7È»</ïD>oÿì=j¹T?a°C?«?È<>?ÑÈ=pÊ<UÞD?=¼>«<I]Q?Æ=#7#7È»<Tw%>õYä=)9?îm?G1?Ê*+?>w%=ÛXÏ<JL?ÛR=a</=ê:?SÑ=>#7>#7È»<èá>'=D>O2?¾¦> {>ç)?,8<ÉÈµ;¶D?§&< ³Ï;MíB?`ú=ûh#7ûh#7È»<3c£>(ÊI>ûGO?2º?hr??=?¤©|8¼cÖ9ÈÙ=½;6;ó¤L?N=î#7î#7È»<ë>}MK>ìUD?/
?a¤É>ôo/?È;¦>+;¹þG?S,Ã<:ó<å:?`
=á¾#7á¾#7È»<µà³>Ónq>»>?µ??H-
?äÐ-?Ñì¯;ùü_;]I?~=Ï,=9<?Ù=Õé#7Õé#7È»<Þ®¥>ìÕZ>ÒA?Ä4¿>0>X-?\ê;.;¡J?#é:½W:Ù~,?&=È$7È$7È»<Q¢»>µsw>B?õýÖ?¿±?;?ex;Rv1;lC?¹¨¶<^ÄA<
Sq?O)=»?$7»?$7È»<°ë\>Öh>C=?Þ³>ëã>Ëô+?ËC;E;p¦:?SÒ<*<6^=?2=®j$7®j$7È»<\_¢>¾ÈU>¥oB?
¾Ú>W>2ó1?vz;=ËSä<D3R?âÎ<LÇ;G<?E=¡$7¡$7È»< æ?¦£>üØZ?%j?¸ó?jK??òÛ;ÛÂ;aV?®×<f¨<ZN?)T=À$7À$7È»<áË>ôP>Sü9?õO?~¢?îµ0?ù;NÍ-;þ¤O?W=*æ³<@?Ñ¤=ë$7ë$7È»<y'ô>\v>}?QP?ë»@?i=?ÞÚâ7³²9¢"=`å;¼5¯:´@??¨·=z%7z%7È»<ûø>þÊ=ÉC?GB?£Ô
?b3?hf~<Ý< ëP?Ó<Ù<OaH?¯Ì=mA%7mA%7È»<Jª>
©U>è<?#<ó>Ü´>h,?<=Î¶<f/G?>Àð<ý¦<Ë8?<Ð=al%7al%7È»<g>©4>ú=?0y?ÉÕ6?Üs.?¢h=NU¥<_ìI?'_<L
<ùf=?>m=T%7T%7È»<U÷?³>UÙ9?tí?³`?T-?\;÷ù;@I?ªk$;¯÷:æT*?p=GÂ%7GÂ%7È»<¬B>)Ôñ=rM?¬Z?`¶?2?Z]£;ÞO;xoI?MH=.÷È<G?Ã=:í%7:í%7È»<Î>lª:>Ú»1?{¾>`>þ&?ÚÕ:N":qÞE?nk</g,<QË.?û©=-&7-&7È»<r.>!RN>ÑW:?÷"?~	ø>ì2(?06=2í<aE?4ûó<°E«<ÇV6?²= C&7 C&7È»<¸èæ>)ù>¿½G?ö§?Ùj?0I7?ßÍk<t<LéR?¼ò[=Sù=½O?­µ=n&7n&7È»<bT5=
=£Õ/?\Üg=>û3=Så$?þrÏ¸Á;9jéB¾æ:10£:Ù4?3Ô=&7&7È»<>o54>Þû<?öç?mxÄ>Â1?Oä=¼Ï¯<'A?¥(@<Ú8<{4?hÚ=úÃ&7úÃ&7È»<#³k>Zû>úF?E?`[
?å2?°<Q»;Ø«P?ó/= à<ÔH?=íî&7íî&7È»<?2>0».>TI=?ü3&?Øò>-i/?r:8Û:9w?ç}p;è¥!;n>?*=à'7à'7È»<`¸s>å¡*>®Ó6?nÃ$?õ÷>*?ÔZa;Ðó;Â¢E?æ$ <^ôá;Np5?­M=ÓD'7ÓD'7È»<³=eÐX=y
-?I}<GÍ;»"?\¹î9r¾13Þ8T«9îÄ>=Æo'7Æo'7È»<ü>>DÑ=a5?G?,á>{&+?\z?;ÈÔ;o+?üî;<cû<íæ0?&=¹'7¹'7È»<ñZ>WzE>Qn<?¡é'?kõ>¸&/?Jx;¼Ø/;ñ4?{;<éõ	<ãñ-?ç¯=¬Å'7¬Å'7È»<lë>ì=>_C?hg?`*?åÙ-?¼/;*;÷ß_?²u<c-<©5?=ð'7ð'7È»<O;l><> F?F`2?Tý>ÔA4?^=2ù°<ÛcO?í×=Æ¼<(C?=(7(7È»<gü>;ð§>a@?ëI?Æ?+ú0?¤Ø;qJ; ÏC?TÙ<WFK<©~@? =F(7F(7È»<ÊÒ[>ËØ>H??&X?KØ>µ1?\ç;]I;ÔÈT?4BÁ<d x<sýF?¯¥=yq(7yq(7È»<Qf>á>9J?§5?y?L×2?ºa;B;Ý6?Lu'<n|Ò;	«K?Ü=l(7l(7È»<Û®>¾o>Ã¶:?½å?õ
í>]¯,?ã~;«TH;Q@?ÿh;>d;Í(?B=_Ç(7_Ç(7È»<¶x>òAD>M×9?ÚÏ!?ÂSò>ñ*?m§I;ÖÈÿ:êÒI?oµ<ílÛ;¢©.?»I=Rò(7Rò(7È»<y=>aíþ=£E>?Þ?7éÌ>d½.?Î;¼Æ:VN?mêÖ;-Z;Ãb3?QN=E)7E)7È»<æ!?8º>ùë?Í¼?!??vï¬=µ¥=âý¡?÷=xD=?ÿS=8H)78H)7È»<HQ?¯°Á>ÿG?>m?~ù&?c»5?ùe=ÁY´<T?B==r¶A?¥°=+s)7+s)7È»<ÛT>],?>þB?2J<?ý	?P¨.?É^ª;¶[;úF?Ö_Ï<¨<y<6?7±=)7)7È»<S?±>Þ)?Ä@§Á? 0I?+û:5:È®ï>»jä;Ø¡k;9)x?!Ä=É)7É)7È»<P>ëü5>å¿??þ®:?]?2B+?XP{;03;_?þ'á<~î£<Î/?&=ô)7ô)7È»< ¯ê>Ù
q>³<y?2÷G?UØ	?¯9?/_9Kd©9z¾a>+t:fý:ºaS?Ö$=ø*7ø*7È»<l>gÑ[>28?TI¹>Ü>&?G®ý:B4«:Í©=?Xåº< Ñ<nq1?ñ*=ëI*7ëI*7È»<©AÑ<Çê<1Ý3?y]};\W=;-H+?¹;,Û8·q¿ê5±¶ú»69ûBx¼Å<=Þt*7Þt*7È»<ô3 >Ñõ_>!7?U9?y(
?&µ+?Ø;;Wìî:EI?Ñ	=qWÁ<õz6?T=Ñ*7Ñ*7È»<ô§¸>C>¨09?ª)Ø>ÖH>ý´-?¥;òö¸:þyT?H¤<ÿöP<V6?­=ÄÊ*7ÄÊ*7È»<M§>AZ>	:?ÕUÖ>P¡>`*?®õø:·à£:ttB?¿À
;[Í:Õô0?í =·õ*7·õ*7È»</.=k&ý<í
0?ý(«;Qº;±'?j8¥J9æ2^>õàP9º&_9b ï>´0=« +7« +7È»<)Å>Û>
WA?6
? m¿>Ø<?æþt8TYK97>õ	¤:BRd:Áì7?c@=K+7K+7È»<ó%Ù>¨>è9?µf?Ô??t/?°¯;®¾i;Òj@?rå<^W<`??R=v+7v+7È»<[>>#Ê<?"Ù§>©cz>û+?ßw¦:~e:?ï:=0þ<d<?I]=¡+7¡+7È»<Ü-i>²"$>Ü×5?v²Å>*>Âg.?ì%);1Ù:G?<<d<P2?ul=wÌ+7wÌ+7È»<ôp#>câ=­Ñ8?#r?¬Æ>´z,?N»:Ê':*z'?/ð<À¨<.6?r{=j÷+7j÷+7È»<Ð§>->ð¹Y?«á?º?l???Ë9Rèõ9OsÓ>w×:l:u=K?*=]",7]",7È»<qø<ÂÔ»<")?Óg^<9z-<þ$?
Þ¸lNi9jî©½Q¨ø7É9AÕd=¶=PM,7PM,7È»<}û=Ö³=2³2?>iÂÉ=<C(?§ä,:Ë::òì>í÷;
 µ;5/?º=Cx,7Cx,7È»<sx>$Ó,>w9D?þ?-rä>¯¡,?:Ì<"Ö;9ÞZ?*¦2<,÷;B9?ðë=7£,77£,7È»<[Î<Û<®Ý.?uý¤<ª<Qe ?yJ7ñ5W9ÓJð<WAÎ:)Þ³:7Ç?.=*Î,7*Î,7È»<%>z	9>¼9?Ç*ð>£µ>¢>)?e~¿:°Àv:«F?'i=®zÖ<R3?!Q=ù,7ù,7È»<;Ù¹>6w>Lt@?	·¦>Do>Ö2?¬>V;?kú:	[?£.<AÝ;
þI?`=$-7$-7È»<X ú=¨=>w>?Ãb`?|!?=E2?ôÚ:=3ëÜ<X?¥Ä´<j<·E?×á=O-7O-7È»<Q×>Åô>[F:?%i?±&?3?)Ð<$¢<©M?sMK;ú9;9?ö=öy-7öy-7È»<Ô>îIK>ð=?¢.?Ùõ?6(?"=b;¾.";+2?-w;æ[G;³?¾=é¤-7é¤-7È»<$B>ó=ÝL?ÂO?ã?­3?î¥W=^t=5S?{I¢:oi:¾ù1?yD=ÜÏ-7ÜÏ-7È»<V+r>³*>5?ß¬ª>ª>ñè'?Â;½è:¤&?e9< ¸;pª3?«P=Ðú-7Ðú-7È»<7÷Í>E7>GmD?»l?R??Þ3?á{;2ôO;f£@?Ko5=Êì<'D?ÐÑ=Ã%.7Ã%.7È»<3Å>a>é>A?£Z?àø!?ÒL,?ñ¡;÷"M;cðH?@ì<£¼£<}8?fñ=¶P.7¶P.7È»<;=opë<wB+?Z ¼;y;4Â?X{=¹iÀ8r|¿Ï¿©·®ê*9Y@~½ù=©{.7©{.7È»<È??V´>¬E?¾6?Pö>?$¦>?ßro8ö®9»-¯=[;-);¼ÒH?}x=¦.7¦.7È»<è#>|Ñ]>ðZ5?¾Ù?ôÓ>Ò*?Û.;gI;OB?HM<d<`î.?à=Ñ.7Ñ.7È»<§o>(]R>yð;?º[0?ÄHø>ÀÖ5?B,2;Û/ø:(È7?ª*E=¡ù=_<?°=ü.7ü.7È»<ô?ö=>É?«P$@à?è2?ó:46¤9J?¿Ä:T%:ikX?c½=u'/7u'/7È»<MÛ>ÿ]>07?;Oñ><µ>?¤*?á¹k;ÿ;Ú"X?6Ðq;ÛV2;³-?ø=hR/7hR/7È»<{¯[>°I
>EG?Â|?Ý+?ì<?Dú<¡®<1S?ç¤R<×<à¡R?F=\}/7\}/7È»<§«×>¬«>ñüI?Æ²?z?¡6?g·Ð;ûv;4VX?¾ú<u¥<µùA?|K=O¨/7O¨/7È»<1µº>cæ[>Û[Y?B?Z?2>?[x;gª;àe?r;ô/;"<?èb=BÓ/7BÓ/7È»<:¢î>È¤ >[$>?­gÿ>4÷¸>×¾0?]õ;á,;ª?O?Y®u<a.#<¶@?±=5þ/75þ/7È»<ãS?!¬>YR?$'@w?ÿ?9:^:m?¶³=¥ =þ»?[=()07()07È»<Ã¸>ZÕ>kâ8?Éôë>Fª>o1?Ú<R\¬;7·O?ê¡µ<Düp<÷ò@?=T07T07È»<zÂ}>HÊ/>ÕÅ8?Ö$?¬÷>a*?r#j;´	;#@?b·<È<|,?ác=0707È»<
7¯>]"|>Äæ1?cø >a{>MÒ#?8y¼:A¥:-ü?ªÒC<û<¥',?Ì~=ª07ª07È»<h»~>ýM)>@?Ûßa?½?Ýþ4?Ë/<F@¦;A N?Ûgu;M_$;4??EÈ=ôÔ07ôÔ07È»<·Û>OK>}D?Ö.?}¶û>îÐ1?n;_;;W?aO#<çÒÞ; ;?Õ=èÿ07èÿ07È»<8//=rÑÿ<O/?k¿i;e<;¨?z4 7ü"9¿
}=^¶0·C?9ì¼ë=Û*17Û*17È»<
²?º­>~@?ÏC?XSI?`[2?Áú¿8~Ý9zÏ!>Wý<V·¡<ãKH?p=ÎU17ÎU17È»<z>ÉÜÖ=
8?ÀËT?f£?}r2?´;f;BáG?+r<¼5<ð4?Ì"=Á17Á17È»<'Ô==í}5?ªL³>¥=>:'?MÛ7®¢ß8gÍú=Ð©F<]<Ôy:?üF=´«17´«17È»<üë6>/¾ø=2B<?vii?}3*?­/?¯Ø;â;ÁL?K²<lv<	9?ÍZ=§Ö17§Ö17È»<ø>ûK>Îõ:?YÎð>KÞ³>~]+?%;¬E.;ÅC?÷{";ÿ:MÍ"?áb=2727È»<×ß>%ÆC>òúC?uª?mìÂ>P/?¤A;Þ+;²ó>?×m=ÌÇ<.>?%k=,27,27È»<¸3¡>kD]>:??Hº>¯,>d*?¡	
;8¯:öàI?#%3<ÿþø;&/8?M=W27W27È»<AU>pA>9=?Øþ@?G?ó0?ªìL=D=fÝH?Ô<[<YB7?ç=t27t27_Ì<=±H>¬8>Q37?GÞ>F¥>9&,?w^';75ð:X_2?_< ]Í;ÿÆ1?A¶=g­27g­27_Ì<1- ?¾>×ÏW?u$w?:ó(?u=;?;	®96Þ9ø"È>g-<ÈøÓ;`kQ?·=ZØ27ZØ27_Ì<.±e>>ér9?}â>Éª>*?öbE=Óý<íDG?íQ=ð=bb7?Ç=M37M37_Ì<ÈtÀ=î/=ªD2?ÄÏ;õª;øS?7§2¸"ok9SBÂ½l1Ö7p¡9M==Û=@.37@.37_Ì<ùb>þ>7r;?(H+?°ÿ>´+?ø;¯;ô4b;^PF?;@í<;ü-?ö=3Y373Y37_Ì<ÏaV>w	>`ç;?nx?S1?L#3?iÜ¦;]JW;´iF?XÔM<ñn<£ó<?4 =&37&37_Ì<Kc:?Rf¯>Í?ÍÚÆ?UP?Zt? =I½7=
_?v=lþ=¬!?1 =¯37¯37_Ì<Û >lCS>2B?Ì1??\ÿ>®2?·Ã/==íà<ÎH?mÀ=J'Ô<»??[ =
Ú37
Ú37_Ì<4>^åL><«;?¡ò>«0µ>{g+?y$;k»:5#`?ä¯<Mlr<Ða9?Ã_ =4747_Ì<·=îÁ<°&3?HÃ;9S¡;+ñ?Èn8Øëu9\ø=p2Ü5f£9#èR;±k =ó/47ó/47_Ì<~XÕ>M>®??òåÉ>òû>LÒ/?P©+;ïôñ:é5?ùp0=M*î<h§=?bv =æZ47æZ47_Ì<ì]>¸W>e`8?"R¾>WÏ>º-?ÜÍ;*¨Å:W@:?^12<ÿ;®à2?³´ =Ù47Ù47_Ì<Ç>­>A¦>?Wÿ6?/·?Ë~0?ËZ<Í
<ÄI?û;B©;ÆÒ=?µ =Ì°47Ì°47_Ì<7tH>Õ³
>ÿ5?Ô>4 >ï*?$(; þ:Qa)?
0<È<n(?°Ä =¿Û47¿Û47_Ì<S>¯>^{>¿x2?V¹>ªxO><&?Î:,:³!&?,<òè;Åv*?Êù =²57²57_Ì<Ëp>8£M>ÉÿC?Ô6?¶q?ûª.?¢æÉ<Þy<ÉzO?XðA=oGü< ÌD?±¡=¦157¦157_Ì<¿V	?÷<«>RM?oq?ÝY?\ 3?ã9k1­9ûÀ>_¿;Ìt;4!H?¢¡=\57\57_Ì<Çßã<ö0§<Nu.?×Î;m K;9?Xf¹zV946¿¾ï6Ôè9Í>X<Ã!¡=5757_Ì<8(J?8©?@G?$²{?Ê)?À>?ã.Í9sÝ922í>&´;];ÑP?;*¡=²57²57_Ì<û×>>¢6?ÿÜÿ>,Å¿>¨Ç*?£5;¹õ:3ª<?jÞ<dÊ7<ä4?wx¡=rÝ57rÝ57_Ì<¢>Z>#ß=?Fó?Ì>®Ò+?ÖPb;V¡;A?»Ü<9<+©6?X
¢=e67e67_Ì<Õì>÷_I>ÃH?Db?:!?O3?iK¨; çE;'³Y?òe¡;-a;É7?H¢=X367X367_Ì<üg>¤{ >n9?DÿÑ>¦Ê>³F)?Ô";ç:^3?Dý<h­<L";?±±¢=K^67K^67_Ì<>>|4>|C9??¹5?äD?$=-?$;n2-;²_H?;c>;	£??¿Õ¢=>67>67_Ì<kt>¸7>©º8?tZ°>_><@)?Ï
<¹;b>?Jî<í/Þ;H
/?öñ¢=2´672´67_Ì<9A>ïË=<H?#o?Ñ·>?"7?d=OLÅ<óëJ?ìýå<A6<ÚKE?£=%ß67%ß67_Ì<%Ë>aôW>÷ð3?³?î>o)?éW5;ùè:«©G?e<ÉÙY<è1?Ú-£=
77
77_Ì<	>z@>ÇÝ8?tí>H&±>+?Ë6';¿BØ:ÐðE?ýv;Ö:;Á()?t\£=577577_Ì<¥=5q=©/?Þ»;::;-%!?¡ö¹¥4Á8mÚ.¿­û9{¤g9@->u£=þ_77þ_77_Ì<º>DN<>
ÖH?
\?)è>)?ô½£;¿ÈP;ÅH?ÁÇª;ûl;µ29?Ñ£=ñ77ñ77_Ì<³åK>6T>µp??ìø?xiÎ>ÛQ1?#4.;pÙê:|ä=?ô=ÃÝ<÷h6?³£=äµ77äµ77_Ì<Ö9>ó×ë=ù·I?>,3??§1?ñjr<	|<¯ÛH?Þ	==¯<ìéH?=£=×à77×à77_Ì<3hP=R1=åã+?¹Û;¼h;è¼?¡§¹cà7w?¿À`}7tâ69|1=]¹£=Ê87Ê87_Ì<]¹>PT>Z9?Ã§>Ù"x>´L,?|·-;L¥æ: Ð@?»×3=>ö<ÞÂ:?ÙÐ£=¾687¾687_Ì<Ìèe>>bN?¡YC?gZ?F§/?s;wï;#q?©<Úy@<án4?ñÞ£=±a87±a87_Ì<¢z=´Û<ÂO.?è;>B;g3?ì§ò¸f;09¥>°¾Ó.¸î|9:I½ö£=¤87¤87_Ì<¡âq>d"#>QÊ=?}k%?Ó¤í>22?fÉ=·<g¹N?ò=+µ<½7?´ü£=·87·87_Ì<ë >{c>°4?/Ý>rÊ¥>©Ä*?·N;öç;hêY?faÅ;;3=?¤=â87â87_Ì<u>ÇWA>Ë9?]?m¥%?!=+?bÑ­<0a<UÁE?½-=sT½<m5?%[¤=}
97}
97_Ì<¾õ ?CÍ>îH?Jkè?&¥?494?ý|æ;±æ;éM?ªo=5=ü¦E?ûc¤=p897p897_Ì<ÈèH>%>ýH>?{T?ÇI?ß©2?d1=è&=aÈK?#>Ô<]â<
6B?vª¤=cc97cc97_Ì<érC>>~3>?öÙ?!GÓ>ª*?D2;WµÖ:T?U?<ÿú<ø-<?½ø¤=W97W97_Ì<ú¶>H+>ÙG?{]R??â5:?"ù;ò4;å*W?ô,=%õ¶<S?Ùù¤=J¹97J¹97_Ì<ÂiY>5
>¢?8?îÞ¯>ut>îä-?êÿ<êb <mûK?·'<Àæ;¯:?3ú¤==ä97=ä97_Ì< >àd>8Q3?>y>'$"?Å§Î:]:{à<?[Ó<sO<¨È-?¥=0:70:7_Ì<>4zE>°¬:?Uë
?¾Ñ>ÆË-?Óv;2¥;¸hH?áP0<ï;^Û<?È
¥=#::7#::7_Ì<c·>hk|>þü9?'$?J=ð>´h/?Wî<ì<YÃH?_Í<è_»;Hµ2?½r¥=e:7e:7_Ì<'È>+>öÉF?|?ç±Þ>-?Tp;Èú;QI?Ðp=üø$=BØ:?0z¥=	:7	:7_Ì<PT>j»9>á:Z?B?âÏ>ãû<?0=pgÉ<Æz`?²TJ=wè<$Ð^?Áê¥=üº:7üº:7_Ì<¨>.+A>ÊÁ7?ÿÚI?ÕÆ?Ð;*?Õ¢;?j?;~ÉF?öþ;Mè´;×e4?.þ¥=ïå:7ïå:7_Ì<T!Ü>£=>ÐÌ<?Æ^+?Oø>B0?oß;¿e1;¼L?í}	;)þÃ:}3?­¦=ã;7ã;7_Ì<I!=}}W=9+?ãz;£9L;ë>?ò/?¹Ø9É¼¾âP·¶ ×8c?Ú¼E¦=Ö;;7Ö;;7_Ì<Ãtü>Bñ>LæM? !?QqA?à[E?Ë8ú9XáA>Ü=­L­<S?ý8¦=Éf;7Éf;7_Ì<V«>rre>*??úâ?ìüÞ>^_.?]¸';l-ê:Y7?<1çQ<ÿ>?·¦=¼;7¼;7_Ì<Ëj>¹L#>ù	8?tÛý>Eù¿>çB)?<;ì:EL?è<ë³¥<ò3?é·¦=¯¼;7¯¼;7_Ì<wQ?LS¾>?±ÏW?¸jå>cÑp?r9ê9.âç>ÌU:×ö9Jr^?Ç×¦=¢ç;7¢ç;7_Ì<N
>z­O>å=?¡Â>Û²>|P/?F»å:ÿ:Ê@?"=ÅòÉ<È;?ó¦=<7<7_Ì<Ì»,>ñ=7?nZ>âÕÂ=aF+?@:áçò9@ç!?D%<~oò;úÅ.?Ë	§==<7=<7_Ì<©êö=hO=M¤G?~]?ÇÚ>^ÿ.?h&=%(Ñ<AK?V½<§|<@@?§=|h<7|h<7_Ì<Ö¾>îB>#(<?mù>	b¼>)?pË	;Ðz³:ðD?crø<ûÏ­<uö6?o§=o<7o<7_Ì<,?µ,©>0?ç?aï'?¢ÊV?l69&¿89XOü>®ú::T:_¨d?ÿ'§=b¾<7b¾<7_Ì<v=oh=à/?°%>çßë=Hõ"?kz:÷¨?:9>'?Í@Á;h;Ã×3?M§=Ué<7Ué<7_Ì<àá?>â@>>?¹Ë>¡>
½(?`T;üûÑ:Õ4?'=ùsØ<5?c§=H=7H=7_Ì<x>Ù0>44?¸¢>Lx>â'?÷r;¤øÚ:¶ç6?»;óã:îº*?<u§=;?=7;?=7_Ì<yáX>é>>Ú&5?2o´>CË>éf&?):;®²:·7?I=^=Ñd1?¸Ø§=.j=7.j=7_Ì<1½>
¢/>S@?2¡?Zïc?Ät5?â¸Ú8 ôk9üMm><°ZF<ú@?v:¨=!=7!=7_Ì<gª>WðS>NvM?ðx?{-?¬7?¼¸
<«`¦;TrU?t0<ú/<À@?u±¨=À=7À=7_Ì<Ùc~>¦#>{ùF?n"?eá>ÅÎ8?7=Z?à<«
Q?éIr<9ë<~M?S¹¨=ë=7ë=7_Ì<Ò>nJO>IM>??¯×>¼B-?
Z;F;_<D?¤<9tc<Áµ8?]ï¨=û>7û>7_Ì<5%?7äÕ>\E?sÈX?¿ü?	3?^e8(ö¡9!jµ=áD÷;Xü ;¡D?º©=î@>7î@>7_Ì<x¡>IfM>H?I?Y}?ÿ1?à6?z¢8=ö
é<ÐJ?~è<,<¨2F?)A©=ák>7ák>7_Ì<$Ô>~d>5³>?ë?ÏiI?ùà.? û×<|x<M?è'Í<4<·J?E©=Ô>7Ô>7_Ì<£?¡û¯>£ò@?cx?O}>?%·4? ¶:x°c:X¡L?Ú54; <Ý:êP?O©=ÇÁ>7ÇÁ>7_Ì<WA¼>É~>³&=?3ü/?ç+?ëº+?±]ü;Þ¹£;TLE?¯Ð<è<þ¬<?Ia©=ºì>7ºì>7_Ì<2¯ï>*`>¨@?C%&?ë"ã>9B;?Hsc;.;FìI?DÀ<û´<Cö>?í}©=­?7­?7_Ì<dÜ>¼T>EÃ<?¢U?9Â>t+?½ú;Ö48;Á??ðø;3g²;S2?X¾©= B?7 B?7_Ì<G>&ÑQ>´­>?]?}"Í>ë-?ç};Å);úi??Û<úkE<¾û=?ÌÈ©=m?7m?7_Ì<xë¹<¹â<o*?~¬ä:Þ¬ú:üé>á7¹à7ÁI³´¸	9jÂ¨¾aÖ©=?7?7_Ì<AhË>>¬<?êÊ?#6?q£6?Kì7=¤Eã<é+O?äVm='=°F?S9ª=zÃ?7zÃ?7_Ì<[Q>%	>C?ñý;?|?,?´8;ú
ñ:.(D?pàø<E
­<é8?[ª=mî?7mî?7_Ì<&ð¢>{mN>J?´8?\"?«/?ãÔ<¬À<ÑÒN?¼Á<áüz<ùD?Ásª=`@7`@7_Ì<ÙÙù=£°±=Iû3?p$<Ebù;4?'³¸aK9
ï&¾¥¸d9»Ý
¾ª=SD@7SD@7_Ì<Ò®>ê]>8fI?)?sö>0`0?.«5=+è<§PH?NÉO=Áv=DY=?6¤ª=Fo@7Fo@7_Ì<9ð >èZ>Eâ<?õxì>h°>ý+?C;\m;'ø??¢At<jÚ&<a;?¨©ª=9@79@7_Ì<@A?ºòÚ>YËa?Ss?K.?µSK?±9Í9-?!#
<>F±;{G?p¾ª=-Å@7-Å@7_Ì<¡DN>¦0
>ÿ:?-?C
Ô>({0?1ÙL;Uvù:7R?~<_B<£??¿ª= ð@7 ð@7_Ì<!Iö>]ý>¥f?I?MV_?Dp3?k©6:|äì9$eE?þ¸©=¡ 1=t?^Àª=A7A7_Ì<ÎË<j²<p/?õ¤; Ä;~Þ?S\¹¤/Z9#A¿TöM8`ô&9üç>-æª=FA7FA7_Ì<É¦>¥
f>	9?Dh¡>N!z>ò1%?¨¡;äýa;*7?Ã@­<ªr<ÐÅ6?Ýðª=ùpA7ùpA7_Ì<m>nýA>ÇÊK?Là8?m?¡B8?øÞ9<ÁcÖ;9ò]?oV;®ö	;óF?«=ìA7ìA7_Ì<y
%>âØ=.C?á_N?ób?j2?\!>;ûðã:ÛU?¸=Ð<ri9?¤«=ßÆA7ßÆA7_Ì<q>d(,>EC?W??t±?QS/?$];ªÇ;J?ê*6=hßù<|¢:?@M«=ÒñA7ÒñA7_Ì<¢,>Þôé=É9<?¸È?ïuG?º2?Põ{=R =ò)I?<½:·:Õ?«=ÅB7ÅB7_Ì<ª³ó>`Â¦>;?à?7M?l-?.øN<kD<©iB?ì^=ö¿<úÜ9?§Û«=¹GB7¹GB7_Ì<;aþ<Û
¸<gè0?@þ.;RJ;	?«$­¸°a9Ï¯(¾X»¾¶øü9§72¼û¬=¬rB7¬rB7_Ì<÷«>xfm>(p9?µC ?Æë>6.?µ<Àä­;õ$O?ÍV=°f=Íg>?N¬=B7B7_Ì<=>²½=]=?®âo?q/?v/?ÄO=Ñ[=!C?zÎ<o<ØU@?¬=ÈB7ÈB7_Ì<zS>Àý>F3?ýD°>ýã>RÈ)?8l<4>ª;øD?TÉ<ºi\<hl8?¬=óB7óB7_Ì<T>î0É=ùë8?xä?ÒÔ>­9?Fa<?5<8éE?ð,;Teâ:ÐC?©»¬=xC7xC7_Ì<Ñ>^Þ;>é_;?,èé>i±>çª(?Õ¾<þ­;(O?ëj=a×<o¥6?Ï¬=kIC7kIC7_Ì<^è/?ÆØÖ>-Q?"sq?vc?
Y?FHÅ8U^l9äªU>Å-j;4;[nN?ÂÑ¬=^tC7^tC7_Ì</Æ<C\<ÍÔ*?ò:J°ø:ª%ù>:;,¹Pç_9­ëÄ¾Iät¸«
Q9ó¾Ü¬=RC7RC7_Ì<
ø>­§>>?N?,øM?E4?(­-<²Ç;y¤^?øZÊ<µþ<£=?¬è¬=EÊC7EÊC7_Ì<´v>Æ#>&Ð@?RïÞ>õ >ÒB2?×G;§g;	Ø:?l#<Nëð;î¦-?ãï¬=8õC78õC7_Ì<ºné>÷8¡>xT9?Ø8?½\
?&Ì*?{öF=%=$2E?Î¬<:tr<O(6?õ¬=+ D7+ D7_Ì<ûX>±>ë'??ß?¶ã>Ö2?c<´¤;A?W?Õ<^<isI?Ì­=KD7KD7_Ì<&¥Ð>Ò>Ø½8?V¾?òÁ>+?c;TS;Ò°<?
<î@Ó;bG2?Ç­=vD7vD7_Ì<]Õ_>"ü>6?qãæ>ü|±>É&? ;=h|ó<Æ0E?FÇ<§ô<y6?l®=¡D7¡D7_Ì<¢">tê=ßß1?½ò>ë[¹>¢'?â<Cµ;µ5K?­<x<I3?g%®=÷ËD7÷ËD7_Ì<z>º->¹n=?ó¿??m<?uZ+?hà[;®Ý;Ä C?¹«\<Ùu<z}:?Ð'®=êöD7êöD7_Ì<³Ï>6?>÷hD?½Ín?o.?/?7;Ô¯P;4?zà<qw<sÑ8?c®=Þ!E7Þ!E7_Ì<ñ>ä1>×N?¡?Ò7?ñ«??OÛy99^VÌ>eh­;ÒßE;°X`?v®=ÑLE7ÑLE7_Ì<±7Ú<¤[¡<×-?5b;"ÌM;)¤?Ö@¹Û³#9¢Ç¿0H·ýÞð8ÿ%½4®=ÄwE7ÄwE7_Ì<h4<>ä>ûà7?
C?á	?Tõ*?Ù:A9D[9Ä²>W</T<¤,;?b®=·¢E7·¢E7_Ì<KS==z£*?Nî&=?ã=üÇ%?U·8
êF9èòk>;bO;°ª0?â»®=ªÍE7ªÍE7_Ì<g>ú|@>ÙH?lØU?Ô«?72?ðª;N;ÐóS?Ò3Á<x<nì;?Ø®=øE7øE7_Ì<x>êå2>×7?t¦>ðâ}>K×'?0Q$;hî:y¬0?<½´;¡;Yn.?¦ð®=#F7#F7_Ì<ù>E¦>ã{??]?®;?Ç¿1?Åú;ò4?;åÄ@?Î¦:lx:Ýö+?Ø(¯=NF7NF7_Ì<°Þ>úß>g??.)?Øx÷>ZÛ.?Wm7;úµä:)PM?8DN=ú9	=èe@?pM¯=vyF7vyF7_Ì<=íBE=Êv2?zH=¬ÃK= ö)?-9¬Î9ÔÒ±>wéc:OÐÿ9ôd?xO¯=j¤F7j¤F7_Ì<Cø)?±¡><?àû?s ? I?·;zDp;¥C?i¶<°¡}<8?Öh¯=]ÏF7]ÏF7_Ì<dSÀ<âÅ<T 0?(fù:ëÄ:ý"?VÝF¹ú²^9öä¾­ô©7£9t=T«¯=PúF7PúF7_Ì<r=_«:=i6?;)â<¬<ÓL(?ø?6¹gy9Àµ¾1h9r®9¨ß>ÂÁ¯=C%G7C%G7_Ì<¦Á²>å!s>7<?
?9ëÙ>À³,?àÿ;5ÿ9;,B?y=EÐ<d7?ñâ¯=6PG76PG7_Ì<6éÌ>³>!Þ???Ëyç>ÒÕ.?y¦";ÊÔ:£âC?H(=Óâ<Ùí=?eô¯=){G7){G7_Ì<¨"?K[ª>Ämt?|U@[¨?(8X?ZÀ9yô9É>æÄÐ;¯4;"ÒN?ù°=¦G7¦G7_Ì<W¢#>xê=¬¨2?~ëÇ>uò>¨*?M(;¢ê:Kd7?¿Òý<\´<Äù3?±
°=ÑG7ÑG7_Ì<îCÁ<xO<Lî'?¨{=ùç<`r?òôÞ6&ßÚ8c=
:©ØÛ9*?Ú0°=üG7üG7dÌÝ<g>Q¯8>~Â4?¡íÔ=½ñ¦=ÇA#?(s:so:íZ?d4c<wä"<D2?ï7°=ö&H7ö&H7dÌÝ<>¢6>µl<?`Ý>íC¢>¡.?´Ï$;Aì:2?ý[=gþÊ<¨gA?=A°=éQH7éQH7dÌÝ<óÙÏ>Ì{>
îS?.×?sJ?+y=?ÕX:T¨9ò;F?k·¥:¬i:	5?Q°=Ü|H7Ü|H7dÌÝ<ÞÙ>Ë>[9?û&ù>·>æÅ-?á@;ú;|;8?È=¼Í<Df5?y°=Ï§H7Ï§H7dÌÝ<¨£>ÆH>Ø%7?ÏÁº>Ú{>&?­;ÙTÍ:;ÿD?_Ë<Z<y¢6?a°=ÂÒH7ÂÒH7dÌÝ<Ï|?~µ¹>Å:?ra?Õ?Ë¯6?C=t+=XD?¼%=PÒ<º=?O°=µýH7µýH7dÌÝ<ü¬"?9_Î>¶ËI?$?×¹>Ã;?m:H;	;¸ê:?Ö ?<$?ö;â7G?°=¨(I7¨(I7dÌÝ< ã>U;>8rD?%q?®??¸;:?í~ ;ºÁ:AT?	É:~:wõ=?r°°=SI7SI7dÌÝ<º[>¥*>DC?ò,^?´!?0?¦ñ¥;,ÙO;BcL?	<=·ù<6ZA?¹°=~I7~I7dÌÝ<§¯>âïE>tãB?ù	?¿Õ>ë2?ð÷;Â.;+V?]iê<±¢<®??ÐÔ°=©I7©I7dÌÝ<T>Ó¬2>DÜ=?<:?Zº?43?Ã;5!;/Y?Ó<ß<kï??×°=uÔI7uÔI7dÌÝ<ñ§>uÛg>[n9?ÆL	?Ð>ûû(?oì;W";¶ E?Ò¼=þÐÓ<kÎ9?F±=hÿI7hÿI7dÌÝ<[>ÓHP>/:?Aå>q«>å+?Ëgx;Ý;ÆO?yÞ=¿3Ë<¹>?Ò±=[*J7[*J7dÌÝ<Ó¸Á>(>µy<?í2?Í<?Ât/?«µÚ;¯;iQ?6©f==ã<?µB±=NUJ7NUJ7dÌÝ<?î?j¦>ãN?X?%(§>`ûG?Å)=[H<QEl?úñ§<ªdD<÷êZ?N`±=AJ7AJ7dÌÝ<ðÆ¹>NC>DP:?xU	?
êÊ>BC-?';{Ì:µQ?kë=FÖ<i¶;?Ë{±=4«J74«J7dÌÝ<®
>Æ=Òý6?º" >ësñ=È)?º9êç:VS><:]<g4?X±='ÖJ7'ÖJ7dÌÝ<Ë8>V;>AZ??C?Ñ?l^+?¢c;¿6;OÞO?ô<èqK<<?þ²=K7K7dÌÝ<V¹>Q}>µL;?úª?ÃaÏ>ZY1?À¥;?»P;K?	ßª<
^<zE?	6²=,K7,K7dÌÝ<ìéï>>£A?%\?R"? -?yÒ·¸í9¸Xð¼J[=ü=´¢C?æ6²=WK7WK7dÌÝ<E«*?§èß>8!C?¨?úE?=?!Î×8ü9¥¡1>6;"8;ÎM?C;²=ôK7ôK7dÌÝ<K_R>a
>8B?IxC??`¯2?W;7;v­E?A=°=0>?j=²=ç¬K7ç¬K7dÌÝ<Oôn>Vu)>`~4?lBã>Ä«> *?ò²";ÓbÕ:Ê0C?³æd;x-;i@)?ù²=Ú×K7Ú×K7dÌÝ<[
>R&:>èûW?:);?üóÿ>2;?É¨;½F;jY?7ùÚ<Â<çýO?Î#³=ÍL7ÍL7dÌÝ<Úº?Z>Ï?sg@øè?z}?5FX:cò9¼5d?oVª;Òë2;ü·s?y$³=À-L7À-L7dÌÝ<<h¥>±Üf>ûj7?h¡â>Æs®>ÕH&?qË;îÑ:8
=?zx¿<Ô<×2?5³=´XL7´XL7dÌÝ<ö³>Da>L?Û>?J? H7?
<ºº;<ºT?×­^=è
=ÔmI?¿>³=§L7§L7dÌÝ<^>#ì1>EtG?ù`4?4È?®0?z$_;X:;åbV?(ø<©<\D<?QT³=®L7®L7dÌÝ<õ3?èÑ>ùð@?LC?p^?Ã04?û_<ÔU´;þ^N?£6 =ïÎ<ÖF?£v³=ÙL7ÙL7dÌÝ<YX²>ØA{>+¶5?ôì>¦³>Vñ(?þJ!=¢bÑ<v3E?.'=Y·<ï2?³=M7M7dÌÝ<-->Æó=Ý5?E?ï¢Ì>)?Òü:d_£:F?Ñ<E»<;?T­³=s/M7s/M7dÌÝ<BçÐ>|T>S:?Äà>Vm¬>Y&?+Ü¡;l÷M;Þ-I?êù;^ª;í%;?&²³=fZM7fZM7dÌÝ<õr¹>·n>G?4?%_þ>$<5?YÅ=Ó¯Â<¤$N?<zO,<³E?ÜÛ³=YM7YM7dÌÝ< Oð<]Ò°<õ-?ÅÄ;;rì	?0¥I¸qc9&¾öÈ>¸æA8fEü¾(ß³=L°M7L°M7dÌÝ<@?{£¾>ù)S?Û?1?o>?nÂ=¢h=7¾V?«ö]=Í*=4õ[?aß³=@ÛM7@ÛM7dÌÝ<Qè?Å;¬>­A?¢?^äÔ>r66?á=ïè<Ø.§?«×Ú<¾{<qU?Dà³=3N73N7dÌÝ<sÃô>i¦>ÿG?Dz?C©0?À5?k?<Û¿;ê'S?áÈ`=$={ÊL?-´=&1N7&1N7dÌÝ<·%ª>ÑFH>Þ|Y?þ?Gk%?2Z?wDl9V¾9ã>Ç<ñþ;íÎa?Q<´=\N7\N7dÌÝ<Õ-×>®z>í¾[?½Û(?ß×>õH?Ï<VO¸;³M?1jÝ<¬r<oÊI?În´=N7N7dÌÝ<øÖ¾>	_d>íU?ÞÊ·?l?[äF?Ï5H<=@÷;rKO?ð¿ö;Ô;a®K?«©´=ÿ±N7ÿ±N7dÌÝ<ÛÑN>Pd
>;;?fú>º>M_,?Ã!;XÀ:_oV?¹Ì©<pÞg<x;?Æ¯´=òÜN7òÜN7dÌÝ<ð\?
µÐ>?3ÜC@ Í?`t?X%+<ÎË;¯ÆW?ú=Ä<FR?´ µ=åO7åO7dÌÝ<fç>d¢>-Â6?"p?Kµß>$/?2¯::j]?Lµ;<eq;y|@?¶Gµ=Ù2O7Ù2O7dÌÝ<ö¥>¢èe>Í7?sµ<?1
?p*?
¹;Q=;E?&jÜ<î<jH7?$µ=Ì]O7Ì]O7dÌÝ<ù=Øª=ns;?Õ&?*Ã>g',?*<QÃ1<)ÛI?úo£;Ñda;k¡9?ªµ=¿O7¿O7dÌÝ<'¦ú<¼^¸<».?)Õ;ºz;íe?g¹é|9ïR¾ôÇå8!9éU>°½µ=²³O7²³O7dÌÝ<^Õ>0E>Àp0?úÝ>ü`>nù%?/¶:·G:ût?¸ï<­c\<&S/?Ùµ=¥ÞO7¥ÞO7dÌÝ<÷ä>Üç>s¨K?è?s0×><?KÚ;?; E?`Æ0=Niå<UCE?×ûµ=	P7	P7dÌÝ<a¡>è^>¥V9?M·>?
?+f,?;n4Q;o6?æKS;w
;6??ô¶=4P74P7dÌÝ<ñîÐ>R\>´>?95c?b$?Ç¬0?p³C=©ý<zE?pó=ºßÄ< üB?-¶=~_P7~_P7dÌÝ<i¡>3a>/%7?×>xRW>¸Ó)?o¨:Ör:}1?zJW=1Î=W4?L^¶=qP7qP7dÌÝ<Ú>ý4>w=?êe?ìà>èÒ+?^ÃS;ó;$JG?È
;ï¾Ô:4N*?s¶=eµP7eµP7dÌÝ<Gw>:->|S6?ÙXï>Û«­>g0?;Dvá:Á³1?;=F`="8?Ëx¶=XàP7XàP7dÌÝ<ÐÅ>÷>C@?Üæ>30¦>1?Õ4;Th×:ÚôU?!V<kÇ<³:?¶=KQ7KQ7dÌÝ<Q*>HSF>3í4?X~>7Â]>õÍ&?Ä¦:Üh:|?Ðè<îkR<,L0?Û¥¶=>6Q7>6Q7dÌÝ<`>¹>B'B?hØ>Ã«N>³/?eÙw;o`;¢ßJ?¿¶=Æ·<"9?\·=1aQ71aQ7dÌÝ<ÿ´>Ñ§:>6£4?kù>P\>!%?0;
$;ëþ*?ÛE<Ë&<)2?W·=$Q7$Q7dÌÝ<pHl>¹µ>rÅ??4®2?xÓ?×æ*?Úb;ÄÅM;©\7?èu=ä:M='->?°í·=·Q7·Q7dÌÝ<BF >Åo[>âú:?§Íß>ÎÌ§>U¸*?îF;~;×>?èðà<Z<Í&8?õ·=
âQ7
âQ7dÌÝ<5ù<ØÓ¹<¨+?rÚ;õ¥;+o)?õB²¸©':9"%u¾C©8QJ|9,À+>æù·=ýR7ýR7dÌÝ<#£>X_T>$1E?ñõ?»ù:?È8?`´¨;«UB;µ<^?câ<<¯ÄU?6¸=ñ7R7ñ7R7dÌÝ<èá->ô"ô=ÿT6?-¨?
VÁ>h[*?ÅuY;@Q
;÷D?-!T<°<kd5?-¸=äbR7äbR7dÌÝ<Fèß>°'>ìqE?É	i?òM$?ä5?m¨;öÉH;«½V?,è*=ØµÙ<÷H?~Å¸=×R7×R7dÌÝ<Øz@>g>\ô5?Íâ>¢ª>gì)?±F;'r;<?Ei²;½-;^Å,?$Ö¸=Ê¸R7Ê¸R7dÌÝ<á´É>º0>'ÍD?ól¥?Óa?Û¹;?`5@=§³à<ûZ?»=@A=]RJ?{¹=½ãR7½ãR7dÌÝ<5>"
I>s8?­¾Ô>3A¡>"ß(?});d+Ç:QOY?èr<Ã#<¶>?«!¹=°S7°S7dÌÝ<éÌ]>_>k>?"?âÜ>%¯+?r+;;Ë[é:gTM?äK=-wª<÷«@?%¹=£9S7£9S7dÌÝ<ç©>(a>65?ÎÍ>X>>1&?6;Ã¾:§M?Cq³<nO<.3?U?¹=dS7dS7dÌÝ<Ç>?ÉÅ>¤éw?¿§@ßâ?"a?~m:Ö:óf? fÎ;9i;b?¼a¹=S7S7dÌÝ<¶¯Ï>Ë>ìNL?0Þ?#~Î>y6?ìÎ·.Nq9z[&½%Ë;|/G;`D?íp¹=}ºS7}ºS7dÌÝ<
K?*Z©>ðîA?§µ?Ñ@Õ>}·-?ò6l<oæ<A´I?ÿÚ:¨{:ÈÆ^?Ð¹=påS7påS7dÌÝ<pæ>
>ò9G?ÁF?ß?#|1?ßv;£#;	¢A?Å<\L<,Ö-?+¹=cT7cT7dÌÝ<àê>×%£>ÿ­7?î·Ç>E1>Y­-?"õ<\,Ê;ÒzE?b<¼X<6?[¹=V;T7V;T7dÌÝ<f>»n;>¥36?³×>vp >`+?ºY
;ï ·:}à@?¯öÖ;÷² ;9+?¬¹=IfT7IfT7dÌÝ<~)R>òô>S
7?ù-?ßñ?Å(?#´v; ;|¯D?ÀhÂ<²<ü=6?b°¹=<T7<T7dÌÝ<ZQ>gÑ>AÅ7?t;?Eé>«t+?+Ú;ª·:'Q?Ï±=xxË<3?Aý¹=/¼T7/¼T7dÌÝ<X+>xî=Xð7?â?Õ{Ç>ú,?U<P#<!_Q?äX<èä<â«7?ë1º="çT7"çT7dÌÝ<a§>lµ:>i^;?ÄÃ2?åú?>)?©=j;²È$;Íó5?¾Ä=¯UÊ<Ç2?Mº=U7U7dÌÝ<3Ú>Ö^B>Á5?Ä©Ü>¦>  *?ô±;øÕ¹:N,8?É;;*oC?±Rº=	=U7	=U7dÌÝ<ôX÷>è> Q?&Ä?h;?dI@?¾Þ.<YBÌ;*[?Úø<<IºL?Yº=ügU7ügU7dÌÝ<¡¯®>rOf>Ò+B?cC??;.?9ÉY;[1;ID?6Û<kLF<AvA?º=ïU7ïU7dÌÝ<I*®>JBs>I7?×5¯>c>©o$?|ey:-:ËÞ7?áY=ú¼<V¥4?'Ðº=â½U7â½U7dÌÝ<í=Å<zL(?Ù8h;Qê>;¾±?8<¹Åy}9ãi¾¾ä¸øò9½Úº=ÕèU7ÕèU7dÌÝ<=bHÏ<ò]1? ¹ý;ëË;;C?ªÉ¸øÜÌ8Vü¾öù8ß\D9@ð¢>·»=ÈV7ÈV7dÌÝ<ßX>dÁ>T#8?w¿¿>GO>	è(?Âö:Õ1:Ã)R?é{<­£b<î<,?«»=»>V7»>V7dÌÝ<$>ê.0>2âG?3ýd?ù¡!?=W5?ð4³; ¹V;ÿ§U?ï®<Ðj<¸>?XL»=¯iV7¯iV7dÌÝ<SÈ=RÕ=Ç¡.?µ´;`L;àK ?°¹¦¨8þ¦ð¿Ø}n¹>8)×æ¿Â³»=¢V7¢V7dÌÝ<4>t8>º>9?g"?[åë>*ì/?xáo;ð&;c8?+Úª:¾A[:×{G?ü¼»=¿V7¿V7dÌÝ<G>ÕÎF>ò;?da?£b%?ïp.?ç¿;q4;I?T=»^	=½E?ýÈ»=êV7êV7dÌÝ<H>ãº,>9³C? ?ªÍà>×6?Ë;ÂMA;Â??Å$Z<Ü<!Ý5?±Ï»={W7{W7dÌÝ<n'ñ>eÀ>|ÃH?J?Ý4?£ÿ5?29R¬«9ðÈ>¶5=^æ<îI?á»=n@W7n@W7dÌÝ<t:¥>/¡]>Ú>?===?r»?Z'1?²³h;M;)ØH?·(=Ò(ä<ï<?=¼=akW7akW7dÌÝ<GÐ>>3?­ö>,W>'æ(?4æü::ñuQ?<¨>È;(ò$?	¼=TW7TW7dÌÝ<C¯>ÜU>w"R?¬qF?ª¾?,GB?<¤¬¦;î©K?IæÔ<µ<|P?½)¼=GÁW7GÁW7dÌÝ<3>á=ð^2?W>EA(>ù#?Lw³9Ð:ãª«>fW<nêÝ;P33?/U¼=;ìW7;ìW7dÌÝ<´w>p'>\=?Q?k.Î>8.?Gý};êR';3LB?K¡Ð<$<ç3=?¼=.X7.X7dÌÝ<Í¬>!'^>¢!G?à¼#?Y\í>}0?ê½²<«l<WA?¼Yß<ö<->?§¼=!BX7!BX7dÌÝ<¸g=kD$=L4?ÅL>kÆ>%?õR:Ù:]:¥ó>²U$<+ë;þã2?©á¼=mX7mX7dÌÝ<Z]`>]>öN?í®?zØk?£à<?;l	:ö
:@Òþ>¦°=l" <øëX?õ½=X7X7dÌÝ<ßJ?Q«ð>áËW??º?ÎÖV?]«]?½Û9êüÕ9L?Õ;dÃ;BÁS?W[½=úÂX7úÂX7dÌÝ<òJ->ó=½(6?Ù¬Í>>¿(?&ÍA;zA;þ<?ËßÙ<W<2ÿ4?às½=ííX7ííX7dÌÝ<TAõ=Ç¢=Ú@?îX<ò<ÊU.?G¹p¼j9ü¾rï8ü*§8~È>
½=àY7àY7dÌÝ<æ-ò>¯>óB?7Ò>#>ÐM=?S
;_MË:×¢6?	é§<x¸h<æ´8?í¼½=ÓCY7ÓCY7dÌÝ<TÌ>>n>x[?3Ì?ÁÈ>÷7?ç`÷9Èö:J|Ý>ÌÈ;ÞI;ËE?
¾=ÇnY7ÇnY7dÌÝ<Zô+>e§ø=Þ1?V¨L<ý<ý9??YRd¹Ò1G8y·À$ú99Þ79¶ ?Êv¾=ºY7ºY7dÌÝ<þ m>©?&>4õ6?
?/Ð>Ë-? )¬;Uj;Y<?ïÄ;²;p¦.?s§¾=­ÄY7­ÄY7dÌÝ<å;6> ê>E~/?;»9>>G?C²:/7:ÚB?ßÙ<n,I<L±0?v®¾= ïY7 ïY7dÌÝ<D×>¾·y>ã	]?lC=?ý>x??¶ÜÃ;MyP;bp?ð<#ò¥;LéF?!¯¾=Z7Z7dÌÝ<Û¤>ñ^!>çÅX?Á÷?Ò«?8?Pµ=!{8=a¯V?½8=1¿<Ó(M?ä¿=EZ7EZ7dÌÝ<Ö4¥=ïÚp=-/?B;Ì|O;£x?ª¯·ã9þ½Es¸"õ8·ò}¾¬+¿=ypZ7ypZ7dÌÝ<!{ü<¦·<0?ÚÎâ<6>²<#à"?ÒÌí6â99ï(P<cª	:×":7^?çX¿=lZ7lZ7dÌÝ<±b> f1>¬íA?N?ÌÀ>­/?ã,;pÔÄ:À5-?ó=ÈºÈ<9?¿=`ÆZ7`ÆZ7dÌÝ<ý­>SD>©§<?iz?Îµ2?ßZ3?° <mP<©E?øË¦;*o;Ä42?É¹¿=SñZ7SñZ7dÌÝ<HM]>çý>;?Pl?uO/?,?Á<Ùk<Q?	<3ó«;>?Ì¿=F[7F[7dÌÝ<ô3r>ð9 >}A?à8u?«X/?3?'+¥= ÔG=ÛS?¸þ`=²´
=À;K?4é¿=9G[79G[7dÌÝ<X²>ÖÚo>ÒY>?ìHü>Öº>9Ö,?£Ò:,Ù3:Ç~ã>#$«<¯k<-û9?¼KÀ=,r[7,r[7dÌÝ<0Ç?x«¯>ï£^?¹?ÿ19?cÌG?ò89x®9uÂc>'`2;á*Ú:ÊNQ?&\À=[7[7dÌÝ<ªÈ>X/>­ì5?ø:»>ú×>(*?Ý\;lØ:Ô(.?úp;ÏH;¢Ã1?µÀ=È[7È[7dÌÝ<Á®Ó>È»>t)F?ÆbG?t
?Þ8?Z¤m;më;+)^?v;¶K8;Q?	Á=ó[7ó[7dÌÝ<Tï<®</?¤;WI;"?lg¹ß}Z9¿ÔA7â39äÖ=¼7Á=ø\7ø\7dÌÝ<óÐÑ=®l=êB?>ÐO`>L2?¢=6ß<úX?«R=©<éÉC?esÁ=ìH\7ìH\7dÌÝ<Ö'>¾Ñ=Å´>?UA?x

?(q/?&7;Óò:µA?¸Ð;ÛJ;V¢D?íxÁ=ßs\7ßs\7dÌÝ<­lð>%]¦>mû8?uû>í¹>
"-?$°Q;à$;;?g1H;°³";ª~?ÿÁ=Ò\7Ò\7dÌÝ<À)Ë<å<¸4?gÁh<a.<¤Ù*?`Ór¹9Ð¾ _(:Wò9ÛÜ1?à®Á=ÅÉ\7ÅÉ\7~û<9IÀ=|ó=<:?Ê
	?ÑìÊ>uæ,?®©:¶:L$?>fÔ<Zl<Yj8?7¹Á=¸ô\7¸ô\7~û<Å0Ä>Vs>)fN?Þ×\?x?dy:?¶;D>;2äT?©Y=n{¬<¸>?ÇÁ=«]7«]7~û<¾/Ó>°#>kF?f?f?<?w}9?´=c(\=cQ?|O^=h=L?&ÚÁ=J]7J]7~û<Öw­<?<e%?Q-<;}<°ì
?õ28u9?Ë =Ä¡=;ßy;a!?êêÁ=u]7u]7~û<Hoó>Û¡>mA?1qa?Ç!?73?¿·;èZ;§V?=eÑ¾<öý??tüÁ= ]7 ]7~û<s3ª>ùÛi>P:?:`?à¹»>±m0?¤J;F;$4?-(=<e<a9?;Â=xË]7xË]7~û<µwÓ>![>ÐÐ<?Ñÿ?Í?ß>Þ¼1?Gn;½o;
îA?hÚÙ<ç¬<û1?	`Â=kö]7kö]7~û<§~>té!>bQI?¯É5?Üq?(5?le¡8=²9Ocç=/Üt;ö;~*E?ÝÂ=^!^7^!^7~û<·¼B>[´>,µ>?$?Iï>Û/?Ïþ;¨¦;5PC?X<³BÕ;Ä/+?ÏÂ=QL^7QL^7~û<sb+>Ê/î=³38?ÆÁ>t>¥2)?REú:Iî¬:Ü>9?|	Ì<ô£<N7?ÓÂ=Dw^7Dw^7~û<PvÎ>¬h>Ù=?ì÷>Oáº>Ï)?x(;ª-×:nH?mg"<í;'c/?<Ã=7¢^77¢^7~û<{ü>{[V>þ??ÈÏö>ö¶²>ÔÅ0?³þr;C;ðJ?or:Ì¨L:cg?,iÃ=*Í^7*Í^7~û<ñ.¼>$a>½¿8?ÿe?(?P.?Í<k-°;KL?Â<hj<XÂ8?HÃ=ø^7ø^7~û<ð¢>Â]>§;?¦áû>¹°¸>#.?þ$;âTé:;4?l×«<°Îv<ï=2?¡=Ä=#_7#_7~û<Ü6?>tn>V¦;?9_6?4÷?­/?¾;Ò®T;ª<?i<R#<ô7?X>Ä=N_7N_7~û<¹>êí>y×6?ià>ª>)?}Ð ;kâè:ÆÆ0?(þX;p;R4.?	´Ä=÷x_7÷x_7~û<muN>ñ?
>;?l??
?A@-?áà;)*;=K?é<
[I<ý87?é·Ä=ê£_7ê£_7~û<åþ?«>Íl?
@Ý¥?bfZ?äg:Q:kX@?ÿ;#;¬M?pìÄ=ÝÎ_7ÝÎ_7~û<!?ýqÌ>LJ?ÙÜ?8?ÒD?¯9{Î9,{¹>ÿ{8;#ò:|C?òEÅ=Ðù_7Ðù_7~û<¥«>@[>QH?{o?¾ÕÕ>ï0?NSª;¥pH;µY?[¾å;#¡;6?VÅ=Ã$`7Ã$`7~û<#Â¼=Qk=EM?Ø6<°ÄÛ;ýT?¦@¹e°8½¢¿Y­8ètm9Ö';>ßqÅ=¶O`7¶O`7~û<Ä>ÓÜ=õ59?6í<?Q	?ÞÏ/?¹½;'_y;>B?a|<*?<¡8?~Å=©z`7©z`7~û<nÈ|>JÑ*>uk=?÷Aê>ñ­>§b,?ÞyC;kû:jZG?÷Å<G<Ñk.?B Å=¥`7¥`7~û<ß«¯>ñék>Ý >?fÈ>cø>Vu/?S4;Fèç:õG?
³;»7;	oE?ý¨Å=Ð`7Ð`7~û<w1=M:=~4?úÚ=IÖi=ÊW'?Òg9 ø9íº>¤##=Üè<Y3?:ÛÅ=û`7û`7~û<g¡H>>,.>?¥?wÀÑ>´S-?Ãò:^ §:î9?~¸â;d;ÎtA?~ÿÅ=v&a7v&a7~û<m>|>:¿%>WÌB??TÎ>Æk>_4? »:Xs:,Â4?Ó8ß<ÂÇ<X@?aÆ=iQa7iQa7~û<ð¡
?·õ>ìh? kÏ?PR?y|?|Ï39ïWC9Ñ¤ë>ÄDa=Q?ß<¯(?þÆ=\|a7\|a7~û<¸=Û>t³\>~N~?x3?Ú?Ø0?ÀQ:8pÖX9JøÛ=OZ;Ôn;=V?gÆ=O§a7O§a7~û<YH·>]>BÃS?5Ò?GQ?©¿E?¿µ8¦#9æÛ!>IºÒ<@<}S?c6Æ=BÒa7BÒa7~û<þbu>¶H%>>?ãûä>öª>ÚÝ+?+ø%=nzÓ<
éH?lv<	h+<ã8?Ñ9Æ=6ýa76ýa7~û<³®>g>^A?jï­>òZ>	~)?JiÏ;wÀ;°üG?]¨Õ<Ðz<wü;?6Æ=)(b7)(b7~û<Ïª>qk>Ú8?fº? wÂ>*Ç*?T./;æê:ê>?pÅç;¡;AC8?uªÆ=Sb7Sb7~û<ÅG>á=rÐ4?u?ÇD?)/?=¯½®<i9M?üA=b´<A3A?´Ç=~b7~b7~û<·íz>*>6E<?4*C?äc?º¥*?j=¡¼Ä<ã"N?£;>V;q:?F,Ç=©b7©b7~û<Xo>FÇ >U>?îDá>ÞØ¤>ê.?Ð¡;Ú:ãgT?_=d:=eb3?kIÇ=õÓb7õÓb7~û<} `>-ç>g:?»Ã>?Å>*?Ê¯ ;ÑE;ôòO?_Vº<Pà<Ñ3?ÝSÇ=èþb7èþb7~û<Ù2?L§>º?Î¬@}@ ?¼g?ûN;oß:¸l?<øá<ÅÞx<qh?Ú]Ç=Û)c7Û)c7~û<æ<`q<VM?ºÕê;î¯;_Û*?Ü¸g¸ü4y9Ý	î½õ\¹e9×.7¿+Ç=ÎTc7ÎTc7~û<c>æd>¨]6?wî?¼FÌ>ô×'?=CB;Õ>õ:ÈJ?ìVê<Ô¦<Î¬4?ÊÇ=Âc7Âc7~û<í>T>ÂF<?1J»>T7>d'?ª&;nÇ:'\B?õ#=¸<tæ5?ùÇ=µªc7µªc7~û<ÛP><Ð>W8?+ÁÐ>>ü-?÷kG;¡ß÷:°õM?m¼;×,;C?"È=¨Õc7¨Õc7~û<Õ­±=Ï|=\4?¶¬-<Ö<-Ý?#è\¹9HVD¿y¸²O9p³½Q-È=d7d7~û<g{>VÌ=¨@?Æö?%TÕ>æõ-?þËN;9×û:S6R?fð¸;¼ý;v+?0È=+d7+d7~û<§>I²j>È6?OÅ>V>Y^(?ßÅ&;µÛ:IRB?ãj;X+!;Ù:?2È=Vd7Vd7~û<Ã±>ô&P>OË;?ÈF?H"?òL0?AA²;-äR;bX?Ò¿ý<û¨<c5@?qkÈ=td7td7~û<¾>ø7>X??w²Ý>*ï¤>C
,?;Ø:Öf8?i'<@ê;,6?SÈ=g¬d7g¬d7~û<W2=»ë=Mk)?Ý¤¸<8<7\'?(@¹5Cg9â.¿:$:µø	?M°È=[×d7[×d7~û<ÔË>>ÖÞ8?#I?Å??0?3;¡0;¿qR?
<JD<0?ºÈ=Ne7Ne7~û<ù?i=ý-!=ö;9?Jw=-d3=,I0?zb@9[)9U¿»>à¢;ß?w;L(?É=A-e7A-e7~û<qÙ>L>±9?©Þ>+¦>Ø+?R=a¦Á<ÂeE?	²Ó<N<n¹5?
É=4Xe74Xe7~û<b"§>/$`>ãã>?¨b?^¿>-?é|!;Ûô:¨X)?Ò;g;0?Ø
É='e7'e7~û<Úq>è5>¡ºS?ã¥d?æ"?\©3?À®;vZ;,L?¹<&*<pÌG?3É=®e7®e7~û<=Å¸<ôÙ<_3?7;% a;,,?0h¹VJ9îÆ¾|½8ÖJ[9#§\>?É=
Ùe7
Ùe7~û<Cìÿ>¤°>5Q?@l{?ÿg+?çÀ;?èSå;Ôâ;ÖX?Ò©â;
±;>?ÓDÉ=f7f7~û<ï>¶[>ÊØ5?àÍ¯>Kp>£(?Iu;$é&;Aî;?^<
6C<a=?ÞFÉ=ó.f7ó.f7~û<oô>ÿ&R>µ;4?$øù>>
¹>Dç,?o
;f"W;ß:?Ç<:è<h:?
IÉ=çYf7çYf7~û<òýü=àì®=å9?ÂK?aß?d`0?0 ,=ëÖ<gYM?0=2Î<#9?bÉ=Úf7Úf7~û<Mí7=Îuó<fA?¬ïá;
]£;1?*2¹¶Ð8Æ¯¦¿Ï¬²·p}U9±@V½ÛÉ=Í¯f7Í¯f7~û<á§à>d§>Íß>?Í?Ú4?cü=?z/;­?B;IÊQ?ÎÀu<(O<£T?YüÉ=ÀÚf7ÀÚf7~û<L>.>>áæ8??ê>Ëf'?âø´;G©j;ÅmE?"W^;=;O9?GÊ=³g7³g7~û<ìK¢>Ø`>Kd9?=ß>¸E>ü&(?êwã<¹X<lµI?aN4;-É;*,?Ê=¦0g7¦0g7~û<B°W>Ð><H8?D?ÔLY?Ú/?²;
§^;OM?JàÝ<±<<?
Ê=[g7[g7~û<0>%Û`>ãÅ2?ÒG?­oê>?)?ÿù<¥<ÛÜA?pQ<ó<C8?4[Ê=g7g7~û<%¦?}³>¯[?®J²?MIh?A~D?:f9vH,9Ë+?®ó¡;üA;ÿ¹U?YtÊ=±g7±g7~û<´1À>=Ad>WW?^?rO·>dS?fV6=íEã<sbM?è=À!<Qx?BÊ=sÜg7sÜg7~û<S#>Ö£È=
P?)X?p¯?ð0?<Ì<S&<®jJ?D='°¶<­k??Ù×Ê=fh7fh7~û<jRX>MG>ª@8?¨?ºëÜ>Â+?HxH;ßæ;(B?Wº(=Ë»ç<e:?þÊ=Y2h7Y2h7~û<1ï<Ï¯°<;0-?e; Ód;u`)?ß¼~¸ÇbJ9:!¾fFØ8GU9¾->.Ë=L]h7L]h7~û<®¦>«g>9/8?û>¾>Ã)?Þ·;ÊÂ:Q3?g<§ÑÙ;ÙJ4?éHË=?h7?h7~û<5ß¢>Ké_>6:?ræ>ÔÅª>º,?]f0;ñ:æ:?·q=ÌÚ<ÐÅ:?qQË=2³h72³h7~û<ÌÝ>T±Z>m#;?,$#?Z¢ñ>+×,?¦v:©Ø:ÄÊ?w;÷¡7;'F7?ÀË=%Þh7%Þh7~û<«n?
¨>®µ?I¸?¶}?¡?L9¿»9l>c*;r:Ý?ÐÒË=	i7	i7~û<ïB=û2=x/?Ù§;Û;X?ê¹÷8
ÿ¿[Ç·r190à½ùË=4i74i7~û<4ue>es>¨@?°?
Ö>Õ1?D'ã:A5²:Ô'#?Nÿ<ñt¯<Î:?ÑÌ=ÿ^i7ÿ^i7~û<r(|>á9#>G½E?KZQ?y6?×¥,?Í¯=CÄ¡<p¦K?<GX<<34?b~Ì=òi7òi7~û<c
b>>h´7?Í>ªÒ>Tå,?#Ûo;
;Y¢V?3:úÎ:^ñ1?Ì=å´i7å´i7~û<B¤>ÉøZ>ù¼??ñä>@-­>ùú(?¬×;­PÔ:
9?\vÏ<5<³$8?/Ì=Øßi7Øßi7~û<n>ºH>1`4?q$>ýxm>+&?å;ÝªÕ:dÇ9?7¬<Cs<Ì\5?]Ì=Ë
j7Ë
j7~û<Â±>â'3>3=??êûÙ>Ù/?Þö;æ7¡;ÃC?Æaø<è«<ÑU9?õâÌ=¾5j7¾5j7~û<\¯>Gu>t7?ÍRÝ>¼à¤>
Ò+?"Á;Ö×:·Î2?;;T»;1(? æÌ=±`j7±`j7~û<W>;ÄE>ÞB?C_Ù>+>5ù.?¨>z;]$;áB?©;¼Ñ@;¨S3?=Í=¤j7¤j7~û<º
s>¬è+>ù4?à¥>?>F$?¿Ù:ôy:4BB?Êú;·M;öM3?è^Í=¶j7¶j7~û<KÜx>Ñ³->*b7?>Îú>v+Á>ô0&?ó`;Ü:>^-?vª<ôy<:.?@Í=áj7áj7~û<9½º>fØs>D??µÁ>}3?èJ;Ì0;eÔS?	æ<wj<I?r¯Í=~k7~k7~û<JÕ>>HÈA?{(?r2ñ>.Ò2?<V#8<ÜòF?-Ä:ìJ:âÀ(?Ð·Í=q7k7q7k7~û<­i>Ð[>WÆA?Bî.?µÿ>.!/?@^ã;;gI?ÊC4<à¸<-E+?¥ÇÍ=dbk7dbk7~û<Êµ>¨íJ>W6?fO?°nÜ>\'?x";?P;8?^P<I4<OO1?öáÍ=Wk7Wk7~û<öÐ>,¤>]C?E?Z­Ö>Ù*?*[;
*;@>?6b¦<r<È/?.õÍ=J¸k7J¸k7~û<UÓÍ>êö>I7?í
¾>©ô>ÌÒ'?³tR;~¨
;*>?2;ÂG;¶µ.?¥÷Í==ãk7=ãk7~û<îh>1p8>y7K?HQã>LX¥>µù/?`Ô
=ÿÎ¯<¯N?¿þÛ<;<aÿ:?Ò»Î=1l71l7~û<	>cáC>ó5?nÎ?*SÛ>çZ+?p«c;;¦<?\=ß¹<&24?ÜÏ=$9l7$9l7~û<>ÚSÑ=d	:?ðTâ>ÎP©>s+?}À:bÚa:¼Y?-½<ST<ÚL3?¦(Ï=dl7dl7~û<ô×<¾Ç<}1/?½=âºH=®ò%?A¸²Ï8Ã¾ºd©¸^¤8zò¿±JÏ=
l7
l7~û<{>aK>u6??}[??%¶:?T=ô=u#S?SÅØ<Da<o§E?zaÏ=ý¹l7ý¹l7~û<m»<<á<VD/?Z,;o;>?Ë³¹7ö?9¾ø°¾N¸8:j®9tB>fÏ=ðäl7ðäl7~û<»¡>¼<>Ëy??­Ó>
Ò@>öT4?n;¼:ÍG?îÏê<«
<sc??üÂÏ=ãm7ãm7~û<z?õÁ>ï.B?Ì??`?ãÐ3?Ê«§;ëF;àªX?<ÁgH<ùE?ÒóÏ=Ö:m7Ö:m7~û<
#>ÈÌ×=¸iA?×'O?ïû?L.3?
:#:x#
:4??.¸<v<×??@;Ð=Éem7Éem7~û<Û>ë>Aé8?ÃÙ>õÝ¤>s(?Ó,;ò|3;Þñ=?×O<ª`<§Ý4?RÐ=½m7½m7~û<¤§>ÇËi>±å6?qÿ>à'¾>7ò+?¬_Z;üs;G?º1<ö<ýW0?|XÐ=°»m7°»m7~û<CÎ>ÂÏ=9÷/?Éü=ÐQÄ=Ñ$?3E9ÑÂ¾9ôQ><9Õ;*?`Ð=£æm7£æm7~û<ûÝÇ>8ë>=?¨í>/­>\¦/?Üi;Ñ%;Y³H?PEv;ö ;*\D?BÐ=n7n7~û<^yé>PB >5z:?Jw?)öÝ>1?¹ÿ=à§Ë<ÝG?þú<Óñ«<µØ:?K¯Ð=<n7<n7~û<"ñ<aq®<¢I1?ë:;f;§!?ï¿¹ðT7#jÀnò8Ñ8(x?îºÐ=|gn7|gn7~û<§>dß=cU6?û½?3Ê>S(?m½;;U<?ä;Bd;@h,?æÐ=on7on7~û<ÔA=ÝR
=ß\/?s;Vã6;#*?Û&×¸ïÂ8Æ¥;¿3_8·ã}9³ç¹¼NÑ=b½n7b½n7~û<è·>ßT>F+]?óG«?DäM?T÷T?®k<íã<jV?>M<«¢;e9[?OÑ=Uèn7Uèn7~û<+">,â=µy7?½>ÃqÞ=Ä .?ÿ:¡Ó4:ýÐB?ÎÛ;Õ;°q5?½ÿÑ=Io7Io7~û<ÛW>ß>þ9?±Ý>k¨>³d(?F6=î²ê<ÑF?Âe<<!<6?Ò=<>o7<>o7~û<w¶=Sâ=¹q2?ô=Rªº=kZ'?+ 9üî9y>½ò<Q?å;ca0?¯Ò=/io7/io7~û<Î«>ÇÆp>ðª6?Fõþ>ä¾>¨õ*?m;úSO;úØ6?þü2<W<ÜÑ+?º&Ò="o7"o7~û<øO>¾B>k´=?}êá>=¨>Þá+?@7<1¤H<%K?ÿ³S<¤Ð<U­3?@Ò=¿o7¿o7~û<3ó</&¤<<è=?ÿÛ;ë¦;@´(?á¯'¹19Dk	¿ô7W9Ui=gÒ=êo7êo7~û<ê.>7ðø=óÿ2?¥:<âë;eÆ%?ô¡¸<g9;*¾¦8$\9²²=¡xÒ=ûp7ûp7~û<>q5>tå=?	?¢©Í>Ï*?:
=Ã~­<®»H?j6<¢5<K>?Ò=î?p7î?p7~û<A>ð?>8r7?hÙÕ>u¡>)?·¶5;ãÙý:@7?øÍ;n;þ°+?ôßÒ=âjp7âjp7~û<d>ì¢@>'~7?rë>Õz¯>]+?3ï;y>´:ÿ9>?U#<åê;2? êÒ=Õp7Õp7~û<5Ì>*>»??^qS?²£?Sª3?x9W=z;=S;M?èÇ<ß}<-;?tÓ=ÈÀp7ÈÀp7~û<QÄÓ=yc=^>?;¼$?lø>ª)?}µ¸E9«ß	¾æhv:gÑT:14?ÝSÓ=»ëp7»ëp7~û<ÿ`*=áÚô<M"2?;;?´;Â,*?t¹ E©¶í¸A>B¹°Eö8lg¿hÓ=®q7®q7~û<ç>µJ>L?7?VÉ9?·0?.?Ø-¦;õM;òN?$Ô< þ<<<??oÓ=¡Aq7¡Aq7~û<úoE=¼ó=SÉ0?c;-yK;ûM%?yó¾·x£9¨V£½:8i9µ³=ÓÓ=lq7lq7~û<¬\>mO6>_u8?²¦,?5Zü>%/?ðK;l¡;2?D=å<.N<ë08?ÔÓ=q7q7~û<Ôç)= Aù<.?6,a;NI0;÷~#?f­¸j|9Up/¾<;Ñ¸~É8ê¿÷ÞÓ=zÂq7zÂq7~û<6>çqE>¨®9?ÒC?`XÕ>Zµ*?vVB;ú;»+?ôc};·0;L7?ÿûÓ=níq7níq7KY=díe>Oß>ø;?@è0?Ç?
.?+ZU;+;??ÿlï< ª<'A?''Ô=ar7ar7KY=;ë>Ô £>û8?ç°ç>É®>i¬)?@&;Y%;&?ÙÈ<2å<v81?ÐUÔ=TCr7TCr7KY=>Ñ(>/ýB?m}?ä6?Ðr1?ù³;SJ;ûEF?·¶¶<?¥n<6D?>}Ô=Gnr7Gnr7KY=âC>iA> =?:ð>²3µ>ì)?Ý)+;l@Ú:ÄH?b<7P<»5?WÕ=:r7:r7KY=­#~>äd1>H`7?åó	?/`Ð>X{)?·¹;u-;!PH?f³<+w<Ï9?æXÕ=-Är7-Är7KY=Î>ðU>>¸X9?°Y?ãÃ>/?{2=îè<k¢C?Z¾ü<Nû«<¹<?tÕ= ïr7 ïr7KY=#tò>æz¦>Âi:?ûI"?°í>óì.?±v<Û<äNI?r¦<»·Í;y;?ÎÕ=s7s7KY=6:Ü<D¡<Ì.?W]Z<i06<lj?ùR¸æR]9ô½ë¥:þ`:Ì;?£áÕ=Es7Es7KY=º¦j>WT>Q?~ä*?	´õ>ß
2?ä=~;g;pÓO?Xà<¶<{óC?¦êÕ=úos7úos7KY=µ% =Í¸í<÷u,?Et;LH;Ç?y\¹¸ã7ñÁxÀ)`¸ 29Q¾ÖÖ=ís7ís7KY=rÆ>GÕ~>.sG?L%?¸^î>Ë1?{È®:ct~:9Ø/?å<ÕW4<ÈB?dÖ=àÅs7àÅs7KY=¿¹>°§/>$ú??+?Ü7û>ÕÊ.?^L<>D0<bÛH?=ß<à<??ôqÖ=Óðs7Óðs7KY=ù>w?F>å'J?¯?<?ÑO<?BáH9¨9¾>(|H;çd;ÞG?<zÖ=Æt7Æt7KY=4¹Y>Ë>Ú&??)0?.õþ>rÏ0?n°8;|;¶F(?ðÔ<=ð<µ;?ýÖ=¹Ft7¹Ft7KY=ï>vù¡>àD=?-è>aÖ©>Õû.?î&Ü<À<#­B?M5ï<ð <ÎÏ??Ö=¬qt7¬qt7KY=·5ó>¦>Óm;?Ã´>>Ü*/?²ïE;j;k¹9?ªÝ¦<Ä¸o<f22?>¥Ö=t7t7KY=ÜZ>)%>U½5?ÐÕõ>5+¸>ìÛ*?Ï§;ß»:$yF?3õ <ge<í{3?õ¶Ö=Çt7Çt7KY=möÊ>Ï>0S>?òí>fö¯>ü-?ê3=áÜ<OkP?úâ<¬/<ùç>?¾ÏÖ=òt7òt7KY=y²>Æ]>ß{8?b?3{&?=.?©;àL;ÛÌS?<gS<½2?O5×=yu7yu7KY=¯ÿ©=Kwt=ö2?¤çø<½lº<*æ*?ÓX¸Ïz¢9un½øàJ:Á:µg-?éB×=lHu7lHu7KY=l	>ó¢Å=à1?9¬?xk?å-?Ô_c==IH?jÃ<Ü<i5?_R×=_su7_su7KY=Ë)?»j>6µ{?°K?¹Ê>©? V=A=Ü?íª<[bC<ðô_?o×=Ru7Ru7KY=­>ÜWd>ªB?Öé>§H¯>"<*?E!1=aç<
úC?cÉ_<R<1ÊD?l¬×=EÉu7EÉu7KY=O>ûÝ>q,8?Ë>jÏ>`Ç,?jû;Dn(;ºE?-pð<´Çª<y54?=Ù×=8ôu78ôu7KY=°n=âÀ<öÌ-?`4;Hð/;áö?um¹þ28TZÚ¿½¡¸8Þ¿Ú×=+v7+v7KY=\>þ!6>¢8?@ï>9S²>»+?¼Åø<®¡<CLK?û½<I½;´þ<?ê	Ø=Jv7Jv7KY=,>ñõW>Â6?}ë>ø²>5n(?P,^;ó3;øâ??öÁ;$ì;Aó8?
Ø=uv7uv7KY=vH?Çµ>ÄK:?SÉ
?µÇ>/À5?]ãe;Ü;ìÇF?Ø<ý=Ä;ÀC?0Ø= v7 v7KY=ù>í	C>³ù<?Ài?PFÕ>$,?òr^;5R;SïC?@ÖC<R<Æ°-?¯HØ=øÊv7øÊv7KY=¬>?i>2U=?Sf?\RØ>/?±ø;yË:|I>?ñÕ<_W<ÿ4?ºaØ=ëõv7ëõv7KY=fõï>ýc>5¸T?UG£?òN]?«ß<?*Á1=Û<PO?Á2=ªÜ<×#O?,vØ=Þ w7Þ w7KY=ÎW.>âë=~=?î?íÅF?574?k_=Ô<=<¬F?Ò:<ñ<:9?ìØ=ÑKw7ÑKw7KY=üÊ>Ë~>úK?AÝ2?üi?¢I2?æ³á<[<¤~M?Ñ+7=±ò<üPA?R±Ø=Ävw7Ävw7KY=&%=_:Ì<Õ-2?¡uL=
Ú=¦*?&38ÌÂ9Øbð=A²<eÖÛ;(?qÎØ=¸¡w7¸¡w7KY=??>¥_?>WYR?÷K?cÍ>U;?Ç;Ã)@;q5>?/ì=}¢<sªL?àØ=«Ìw7«Ìw7KY=ªt>¯(>GÜ9?}¹$?eYõ>à+?õ Ñ;u;¦Z?N¬<\x<3è1?ôãØ=÷w7÷w7KY=á>¼>>ëä5?%ß>2?¬>ªÇ%?	(=	¨ª<¿D?©<K_l<Ý7?³èØ="x7"x7KY=áJ>	>
<?]?è[Ò>
A-?«k;ÚúÕ:	1?N3¶:6:´Ø%?XëØ=Mx7Mx7KY=RÔã=+¢=åÿ3?
=23P=ÑÃ)?®6D9ð%9Z?»<ø&Õ;Ó-?þ}Ù=wxx7wxx7KY=~Å>>É<?Ð?ï½>$Á5?Kü;Ä:è@G?¼Ð;ëÿ;ËI?M¤Ù=j£x7j£x7KY=çÏ>ñH> ^D?ð@?|?k¤,?i\;Å;ðØ>?(=MÒ<\±5?´¼Ù=]Îx7]Îx7KY=®Ç=<3>=ÿ0?ÿð=]óÁ=RÌ?Ê¹D9Þä:Ðz>5åD;c ;q?»ÑÙ=Pùx7Pùx7KY=F5[=y#=£+?MÁ;éÏ¡;
!?õ$¹¾Á8U¢¿by¸Fsh90	¾5ÕÙ=D$y7D$y7KY=â58>o>P>5?ûl ?apö>R¦&?¸;®áB;{)A?±´»<Îh<Ê+?3Ú=7Oy77Oy7KY=XY>Où>ÜÀF?ÕFT?ù?¡2?Ü;ý?;D?6@=¯<÷nA?ìZÚ=*zy7*zy7KY=å}>:E>å$>?r?ÙË>Z+?J@M<Îfû;bQ?$aÊ<ÜQ<ªn??¨Ú=¥y7¥y7KY=@Ù>	×B>9?ô1&?Ðú>Å*?À;¶|';ß­C?»F<§qÁ;·g,? æÚ=Ðy7Ðy7KY=$?QêÀ>ñò=?
u?Ýp7?X+?=&*=K?oÂÄ<z<ÚÞ5?!2Û=ûy7ûy7KY=Áù>Õ§>"z>?à?Ñ`Ö>/	/?»_;AÈ;{yT?[<¨/Ó;Ág0?ë:Û=ö%z7ö%z7KY=8Ã>Ò>ã:?ßÆE?}å?8-?L!C=·
ú<ÇG?
 Û;ÿS;8?Õ@Û=éPz7éPz7KY=.±>?>ÌÀF?^¿á?}?w~=?&ºñ9Á¯9¬0?>Ãi;Ðfê:\M?hÛ=Ý{z7Ý{z7KY= î=§]=}´F?øpO?E?U9?=ØV<$=<>õO?¾`ú:ðÁ¤:³B?êªÛ=Ð¦z7Ð¦z7KY=5§>Utf>¾9?ÐÇ>¦ï>zs)?%;°:C^J?øÐ$:J9:L?°Û=ÃÑz7ÃÑz7KY=>>Y(M>,=5?9¼¿>w>O<)?ÛÅÿ:jE:ÙR?äàµ<Ì<>ý1?a²Û=¶üz7¶üz7KY=2o>5)>&4?9÷¿>Ü>YP'?	Ö:cd¬:åë?0M<`<q£5?ÚÂÛ=©'{7©'{7KY=DÒ>dà>ëÕP?)]?ñÇ>Ì;?ÆÖ±;ùÚS;BåV?¿LY<s<­#M?5ÓÛ=R{7R{7KY=B¶¨>qf>~l;??Ú>°û>éä.?w@%=qXË<Ö
P?êú</Å½;¡.>?Ö÷Û=}{7}{7KY=èc¦>tY>a4D?ò+?~lä>«È,?jä·;ï®a;RP?
<>3<^¥=?½Ü=¨{7¨{7KY=·©¶>¡h>I?Wz,?ìð>¨E7?
¾;cN);|°E?Kd<ú<}É@?xÜ=uÓ{7uÓ{7KY=
?17²>LG?7T?âl?f52?Q3¾;Å5{;¾ÓA?%¼«<Ô h<&ý<?s&Ü=iþ{7iþ{7KY=Ïfò>V+§>Î9?Zs?ôQÜ>I§-?)[;o4;ï5?ÞyÜ;ª;kþ2? jÜ=\)|7\)|7KY=ú>¼tB>EL?$«?n?k?Û<:?¹½;;E_;|Y?z3|=ù©=ÀL?¯tÜ=OT|7OT|7KY=¥û<£¦<CA?üÿ>s²=U´@?Â«÷9&¤9s A?;H;Q°:n0D?Ü=B|7B|7KY=u<Æ<û°<5^/?ln@==Ûc?`KI¸Dñ®9ìG½ÂG¤:ä:2?HÜ=5ª|75ª|7KY=T\Ñ<*<+*?ò5;g3;)Q?Xn7¹vãó8J@¿k[¹zv9_h¿Ü=(Õ|7(Õ|7KY=V²ñ>8>
H?Á<?Û-?»á3?Gs«;1&[;ÆGH?èB=çÎü<^E?æÅÜ=}7}7KY=-"?ábÄ>WhS?bª?ÝU?XL?8·9ø¸9¶«É>páï:*S:îçJ?¯Ý=+}7+}7KY=íê&?ûO¤>?É?g?h[A?Ñd«9*,9á?"f<y±<ßR?ú8Ý=V}7V}7KY=õ=×@_=k7?oÏ\>8'>¶¦(?^fF:íEB:¸?¢<¹Ö;4?çÝ=õ}7õ}7KY=P­>xh>ö1??CpK?®>?
+?øé=T¾<ã\I?m"=b9à<9?j¤Ý=è«}7è«}7KY=KÍË>Æ+>->?ò>Å³´>Ï+?¿"9<¨è;1HL?$Ý"=\¯Ú<d§>?"íÝ=ÛÖ}7ÛÖ}7KY=ne>P¨!>¹5?ÎÝÐ>ý>a,?¢B:;,;Á>7?'0ê<¤v¢<z8?å,Þ=Î~7Î~7KY=ÀÅ´>³m>×B?i:+?Ôzý>;î,?~ó©;£mM;
ÊS?°ëº<ì|<I=?ZÞ=Á,~7Á,~7KY=&	«>¬¼j>N:?#É?¡à>ñ+?Ï;6"¼:ÿhF?dö	=FáÃ<iN4?Þ=´W~7´W~7KY=?(0¾>ñ1??¨?eÝK?ål2?àù;2;5lO?5Îû<ÅÊ£<ÖÇD? ©Þ=§~7§~7KY=Û}>5Á=EôD?¸à>xÏA>ó/?öh¹;ZV9/0½¾gèÛ9¬»9
aO?ôÞ=­~7­~7KY=«©½<×8<\²*?iM;hæ:ÇÆ?Ö»¹èq÷7nýÁÀ¼·à·qd8ºÓ{¾ß=Ø~7Ø~7KY=ì°|>t¿3>ñ3?¤¶?gÝÇ>À,?ýða;í;þK?Cñd<§<Èº;?6ß=77KY=µÕ>Â/>­K?d¦u?aT,?ªu6?h¥;+uZ;±cA?+S=½Ã<SyC?¯ß=t.7t.7KY=xñM>¶>Ám7?äz·>²>T)?vð¬;Ûb;¤dC?H\<{¼<6?ß=gY7gY7KY=Utc>9ÿ>÷5?Òý¼>.>î#*?¾Õ;¥rÝ:jÖ1?Cl=ÕÂ<çï1?Rß=Z7Z7KY=`©>_î\>4CD?Ó[?Á?Ë±1? !;1ù6;·¦P?B½ö<{E<N?Vß=M¯7M¯7KY=b
>É@>)ñ=?¶ðß>Ù§>þ+?Ä¤4;rHì:¼·C?î<"#¤<2ÿ9?yß=@Ú7@Ú7KY=çÌ>p¼>òA8?³?ätÓ>Ï(-?afq;L;ò.K?w¸<àùE< 2?Í¬ß=77KY=æp=U²×<ó,?ò$¹<H°<ìí$?È>t¹jo9áKj¿&ï9²`¯9ß²`>ÃÍß=77KY=Á>Æ+=>y=?h?TVÀ>º-?¡Þ0;¦û:Þü3?Íµ<ýfy<¿:?x0à=-7-7KY=}¹>¤k>\
J?Øò%?ï>ÞL1?J2w;©;{sK?Áû=²Þª<¸>A?JFà=C7C7KY=¤ÉW>Ë>þr=?fû>Î¼>¤*?;^ö»:~E?ñ<gZ<~ 9?Gà=X7X7KY= öÖ>^>ñN?Ú?ù¿F?<f6?¼=á?C=ÐN?á(G=·þ<¢)H?Þ\à=ùm7ùm7KY=VS>Ä>yÖ5?Þ¿?1SÄ>]â'?N(á:É.:®·9?Çhú;}²¼;Ü)?Åà=s7s7KY=Z4k=<&=«5?úrå;T¨;S».?Ãû8´tç8u?ÂÚ81L19ïÉ=°»à=í7í7KY=mN>|}R>ÍÍ6?òS?bÜ>µÞ.?ÃÃb;êê;3??FÝ­;NUi;Á>?æà=f®7f®7KY='a>üI>²Ü??
¨6?Ì?Ön,?ú;ço/;ÉàG?K¿!<çûÕ;ªA?Æîà=àÃ7àÃ7KY= >ø>e×«>$é8?QÈ=?3«?3?¢;	Ò§:rÙK?I8p<±<;D?üà=YÙ7YÙ7KY= 5>54>/ 9?õU?-Sé>E ,?Ï:;Øa;$A:?M<Â=<ÕË:?º#á=Óî7Óî7KY=ÅÌ®>4f>\cB?a@?çÜ
?31?Ð=«<:FD?¡ø<V÷S<=?;á=L7L7KY=Çþ=ùÂÝ<Rv/?D=ùÛ<««%?ÖÝ,8Å8C`>ÛC9:Þc99±Û>FVá=Æ7Æ7KY=N!O>ÊÔ>PI?:Ý?³Ê>7?JK;Ñü;Ñ&?TØ ;@ëä:zß3?¶Zá=?/7?/7KY=ÓOý>é¨>]e@?c¼z?U00?q(6?¨=ü;£<úQ?`Ó=èª<âJ?Wrá=¹D7¹D7KY=0[{>¥Z0>ÿo6?Bd«>Ö´>&?¼4;É%î:Jw!?`å<=Q<,A2?já=3Z73Z7KY=þT§>×>^>¿@?
ú(?Ðö>=D/?q_B;S];°ö;?Ì=ê¹²<ì8?¢«á=¬o7¬o7KY=¾Ì±>ýr>ªQ;?ßÃ?î¦Å>²©*?êL&=¼_Ï<KM?}®æ<Ð$<B?\µá=&7&7KY=]÷Ò>[[>,C?]À?oA¿>/?¦ãB;Õñ;ö7?õò<ÔM<÷î;?ºá=77KY=¤]}=È+=B=?ÒÏî;6Hª;m3?Í¸5G9 ð=¾B´¶r¦~9t¼þñá=°7°7KY=«Ûs> >icB?Ã"4?óÆ?F«1?ù1d;{T;×:?ÅH<÷,Ò;ò7?n)â=Å7Å7KY=(1!=bí<°-?¾=®ò<¡|#?´	¶êôö8Ü$¼ÇðÊ9cPÂ9º®?ã=Û7Û7KY=úãw>³O>-ß[?¨2}?À](?:~@?W34=ôyâ<±K?(`=VÕù<±e?#ã=ð7ð7KY=6?Xè¯>³ô>?çWÞ>¯¡>¬0?9`¾93$>,¶:ªw:x,?^ã=ÿ7ÿ7KY={¥
?²È±>Õ¤G??Ü^??@,? µô9»u/ÿ;µª;VW??ã=y7y7KY=þ>´¬6>)û??&Áê>§¯>+?+;4-Ð:êû7?3ï3<¨à<lú/?ã=ò07ò07KY=Eü>ø.>IB??×>òÎ0?\ÅS=úº=²µG?ºVd<Q,<mM?®ã=lF7lF7KY=
Ae>­.>ÓR>?#z?ôv4?Ój1?p¬;Ò9e;Å²@?×ð<.?8<´á<?yÄã=å[7å[7KY=L+=Ø&ÿ<PÞ+?¶5;ì¨;Kô	?ræ¹0¤Î8l½¿\_7~¥r8ý>\ä=_q7_q7KY=n >He>Û2?Õî>«µ>0G(?;÷A;ó­B?X;`G;.B3?[ä=Ø7Ø7KY=»=G9ä<ÓÎ/?E;p;0Q"?ëk¹ª
9÷K¿±È7Áü9W»=sä=R7R7KY=Q²>Å»B>8U6?Jì?lÊ>,å%?Vð;ÍÄ:~6?Ö5È<{<×9?¯ä=Ì±7Ì±7KY=71>>î?È(m?ZÉ?9P?òV;¹v;Óx?¨÷:=2WÖ<xN_?f²ä=EÇ7EÇ7KY=aÜ>Â2>Ø??ÐËd?;I ?Óµ6?îÉ=)ê.=ã©I?öí	<\öµ;

B?ÕÒä=¿Ü7¿Ü7KY=>>aý%>¿u?)ZÀ?à6?¢?×·=ö	=ó?Y¡´<&º'<ÑØ?èôä=8ò78ò7KY=aýÖ>M¤>
A>?ôF?ýO?)¨,?Tø§=°CY=ÃêE?6T=®Y
=O´D?å=²7²7KY=ÍZ>TaN>«E?íN?á©?¢Ì/?Ç;2?;OD?þEh;þ!.;Í¼*?i3å=+7+7KY=A{¤>	\>ßì>?´ë0?àx?¶è.?½;Åh;n-Q?®ð=ÔÄ<À>?oså=¥27¥27KY=×i>N>¸/F?
mv?÷³3? /?æ÷Æ;çùd;]s^?Zôâ<B¶<F:?Lå=H7H7KY=Ý£«>½à`>ódC?ðM?W1?8?mpÂ;+k;À©S?ì|;·<;rÉJ?Éå=]7]7KY=èrË>¡í>:?Î?ÿÂ>'*?=«%;*»:Vb?L<ßA<³®3?}³å=s7s7KY=a*Á>¬M>w.q?.ìà?(|?J?Rå¨9ÿ 9ò?Sé:'ý :°9?Òàå=77KY=mK>ò=´LV?eª>\.`>'¸B?ÿ9Æ:ü9:æ8?^:<µ9<ÝE?>æ=77Ù=
ÑÇ>ÿÐ>F?8?
Q?,ë?Ù-?ùõ;È¢8;ûwU?Ã®$;0Ö:ÑèD?ÆTæ=~³7~³7Ù=ëýº>Ç>17?Íª?JÃÄ>N+?ë¹3;Ã;pH1?ú\R;T-);])?Öfæ=øÈ7øÈ7Ù=×là<í­¥<¶b-?
Q="Þ<¥ ?3YQ¸E°9É½(ÜµÄr8ZM#¼Ktæ=qÞ7qÞ7Ù=æ.F>>>]:?W¤>?Ìs>a×,?ÐI¸ì91^ý½f¶:M:¿"?ç«æ=ëó7ëó7Ù=M^>?@>q?<?*X?}ø!?AÔ*?TÁ±;u\j;ã*B?ªÐ<Wu<"^6?ñËæ=d	7d	7Ù={>[>±|:?Uj÷>µ>-ê.?k;¤ ;Ë;?o;$á+;¿
2?×óæ=Þ7Þ7Ù=9Íà>v>¾E?¯
)?\ò>ÖÄ2??@À;°Ùp;üWL?3²ä;ï;6û7?Ùôæ=X47X47Ù=ñ¯>j 3>÷XC?åX?`?)5?#;¨.;»T?·ç;@¶Á:Ù??óFç=ÑI7ÑI7Ù=À<>4[G>Ò¦6?E¨?©Lß>Ñ+?ÅÌ;L»:]lL?A7Í<<¡9?ç=K_7K_7Ù=cÜê>Q¨>\2?íý?Skê>ø -?È¨;xO6;E¿P?¿eS<w<ÿ1?$ç=Ät7Ät7Ù=s¿Î>õ >Ù5>?î>?_&á>6ø+?3&y;ë*;O:?~ô¯<1´o<Ñê;?EÙç=>7>7Ù=5¤0=òÌý<,2?Ïz©;ó;¹Û!?s¹øàý8!¢¿ÀÂ¸l£9Ãt¾µÛç=·7·7Ù=ÉN)=ÿ$ð<{|4?¯¬=è:Ú<&^'?v8ü9^B>®b9 BÐ9²9>òç=1µ71µ7Ù=ïe>¼eR>y=?u.?wÿ?­@-?ÂÒ;ÃÉG;QªG?»K=Èª	=ÕK=?lþç=ªÊ7ªÊ7Ù=>r>µÜ=u9?
?DÐ>K_-?~¤<·¾;¹5J?è#=['æ<Ü`5?è=$à7$à7Ù=zW6?fñç>AI?Æ?HÊ=?ZvH?°)":q:ÅÖ	?X<;lê;ºvl?1#è=õ7õ7Ù=@ô>>v%>ÒüV?qIÂ?~l|?
E?Ôí9òÖ9¢Ê
?1$;>n;­ l?I¥è=77Ù=Þ:Ì>îB>=?*(ñ>d/²>l<-?\);³s+;ÍÌL?×÷Ô<T<DÇ7?÷è= 7 7Ù=e.c>¼$>w9?G>]>´0?[æ;¾øÆ:/#0?:Àò<¥<Y§;?!!é=
67
67Ù=´©=`Ëv=0?Æü=_ZÃ=!%?Lh¡9âw9"?(D\;ýù4;âÉ?e%é=K7K7Ù=>>(L>9? 	?½ÜÌ>Dû+?¦o;é7;ýhI?)^=`Ô<ææ7?Í8é=ý`7ý`7Ù=àY	>ÚSÀ=¨Ò6?P3?Û?
.?êµ=ÆM¼<Y@N?¶0Ù<ø<>:?N:é=wv7wv7Ù=-¯+?µ¯Ö>¹L?Pð?UZ?&2?)«9ø9zT
?
ÏÐ:âµ:<hF?Ý:é=ñ7ñ7Ù=2]?"7¡>¯¯?4Dº?q?!?)Ü?zÍ»85Ù¥9©ñ>)æ:»  :»\·?SUé=j¡7j¡7Ù=~î >ÞCe>³²3?M©¦>S}>k(?³Z;bÁ:Å=?·<ÕäF<p®.?Aaé=ä¶7ä¶7Ù=¶=K=£ÆA?ÒGs<öU;< 9&?5M^¹Íq9K¥Ó¾ñüÅ<ÝI<¨B?é=]Ì7]Ì7Ù=\V=h!=Ñ)?Çë¤<P<¿?z×´¸i9Ò' ¾õr:ÍAU:ç?é=×á7×á7Ù=>Á> ¶l>cÛP?RÏ?Öq0?3E?÷¾9¡z¹9ä?rÕ;b¾:£P?é=P÷7P÷7Ù=î«>òu>>3?'¯Þ>Ø¨>`Ð(?¡;?iÚ:0y7?ÀÉ<ýÎ;ÁY6?âé=Ê7Ê7Ù=haÃ>Ôpv>õJ?«P?Û{?ÍX1?! ;`íN;ÌF?Ù)<ÃÈã;¯>?ê=C"7C"7Ù=Ý==A
=þl+?ú½Ì;ðr±;ý¯?c
¹¤8GÀ¥¸YB9ÜY¾Cê=½77½77Ù=Êã}>w->ØW;?|Ø>Ú+ >-?SÂ­<KÆU<P?;1±=Õ}=Ãß2?Fjê=7M77M7Ù=Ñ&±>øp>§ô<?ºc ?<Zé>±ô/?Ý±j;me;ÏK?ö<?C<ïE?¶}ê=°b7°b7Ù=F_>dþ>ì9?í>´[q>¨J)?6¶;÷Ò«:6¿B?Õ:k8:Ë7?9ê=*x7*x7Ù=Þ_>¤ð>±A?À¦?Ól?©E4?×ù=Òl(=x£K?±ì<¤á <wA<?Ò¬ê=£7£7Ù=­¢¥>øZ>¥|B?,í>¤>=8?Þú;q];ÀR?Z=à<nº<v³G?·ÿê=£7£7Ù=WK>ÁÛ8>!>?¼­?CæÜ>®M,?¸W;:q;ÝEM?Ó %=1ä<ô?9?ë=¸7¸7Ù=Eï>=>¯E?¦x[?®& ?Pi/?ÒPº;?4[;GY?Öð<eã]<r8?&ë=Î7Î7Ù=5;Z>¦>øö??bg3?.?U
/?;1ä;;=B?fº<æØ<ê°:?x-ë=ã7ã7Ù=cûA>Ëý>ª]1?ÿ¡­>7û>A®)?)\;g;;´;?Á0<-<Î8-?y_ë=ù7ù7Ù=Å>´5>d·g?-_¸?3Æs?PA?^ñ9#1:>vZ&<^Àº;Ç	d?gë=}7}7Ù=I§>0~:> 6?§+>oÔg>§"?NgÞ:'Ð:ë5?¹i=âk¸<×@2?kë=ö#7ö#7Ù=Àm¤>Õ·M>]L?«p5?ù>È:?nJ;Ui(;z,O?w=ÛÙ»<ÿNF?lë=p97p97Ù=qrC>ü=âF?µ'?R¿ä>ü:?];íÍ	;PZM?Âs±<«>s<ãÁ:?enë=éN7éN7Ù=Héæ>	ð>6S?òI?NK?>?äO9;89À´>¿ö=·°<]?¬ë=cd7cd7Ù=Îµ½>Å~>æ>?¿Æ<?pÀ?XQ3?àë;ú;9ÎK? =Q½<OÄE?}³ë=Üy7Üy7Ù=`>s:><?`H?cÚ>Ci0?w-@;Ið:¾L?ñ£<8Å;¿;?¹Äë=V7V7Ù=K8>a[>¿ö3?bÚõ>¯eµ>t{-?\-;;®ð+?&/=ó¼<Y=?b
ì=Ï¤7Ï¤7Ù=ª»>$>·:?[âê>ì°>Áî)?
y;I%Ê:^K=?Ìá=þ¹Ç<MK3?Jì=Iº7Iº7Ù=g»>°(y>s:@?%ý?È>ö3?®+x;Ä;CÀ[?F<Y1<<?Õ~ì=ÃÏ7ÃÏ7Ù=¹o¸>a¢}>(:?áZ?#àº>=Õ/?z?"=e÷Ç<Y¶O?°d³<qão<q??ô´ì=<å7<å7Ù=èE>g>å1?M?ÇyÓ>ÓÀ$?QÜ;%F;³	<?*u;³4;è.?ï:í=¶ú7¶ú7Ù=ËÉ>ÄF1>éùF?â>?y?ºÒ8?Ó%ö;½;/I^?=YÊ<k<Û H?ÓEí=/7/7Ù=y µ>ép>ÜA?®b?ûîå>4-?Fï;&²;JtB?ÊäÊ<|<µA>?µPí=©%7©%7Ù=Üc:>Vò=E?&2?Ç?U~-?í! <qvÊ;úyJ?M¶ö<¿&¡<§õC?3sí=";7";7Ù=ø¨>:`j>ì8?0??Øð>c¿(?C
;ÒaD;7=?±`<1 <´+3?yí=P7P7Ù=¥·ø<ç°<Üõ3?:À;j;MN?Ä´ð¸î¢8K=¿Z¸<´Ñ;½x4? í=f7f7Ù=.î>c\>x8?Ê>M><'?(÷²;n÷j;cüB?%³<ì6^<ê/?«í={7{7Ù=!°¶>xip>B??hÃ>Z1? ôj;L;ü=?£ =RlÚ<k;?$	î=	7	7Ù=I=}ÛÀ<?1?¢Ú};ô>;÷*?£\¹Ø t9°¾S¶ÇÐJ9¶<#¼8
î=¦7¦7Ù=iD >Êu`>~É6?^Õ> >.*?lÒã:H£:Ò7?æìu<P+<X7?1î=ü»7ü»7Ù=Ù¹>þ>=9?=]?2!?v|/?âo»<n<rI?þ=@Å<)y=?Soî=uÑ7uÑ7Ù=f£={^=¨;?àk?Zcè>j-?V%<a9Ö;zQE?¬±;iÛV;»*?øî=ïæ7ïæ7Ù=2C¥>¥1h>Ð46?ÓäX?i­?Ý-?bü<Ò <5¤H?A4¸<âv<ºM??½î=hü7hü7Ù=È>qNT>³¸<?"z?¦â0?H5?¬º;~4\;ÔX?*i<¨b-<IÊP?»î=â7â7Ù=>`:>Ê&8?sÏ>7¯>Î*?¦;)«¡:P©K?ôB	<Å;-C2?ëÆî=\'7\'7Ù=²|é>c>sD??9?(öä>Ï2?©<!®¸;üLK?HC=Ä4Ë<Å>?kï=Õ<7Õ<7Ù=ff>w82>9O;?&ý>îÁº>Ç-?J<ì<Ê;NC?ë$¨<asg<ú9?þï=OR7OR7Ù=êS>¢tN>³)9?£[÷>:»>û)?©;KmÃ:fJI?Éó=Ê:Ô<çà4?<ï=Èg7Èg7Ù=zx>:+>^¿9?]ZÆ>ëû>Zj*?< ;ÜÅ:8QO?k:w<I[,<g7?Àeï=B}7B}7Ù=]\³>y¼n>¹T@?ÞÝ4?ªð?+w/?YòÌ;5z;f\Q?
xÓ<¿V<yH?OËï=»7»7Ù=`Å^>AL>%:?%(Þ>~0©>(?Ij?<vÐò;JÏI?D»½<üp<¬þ5?]üï=5¨75¨7Ù=HQì>uX>Ô=?Ðò>V,´>µT,?n;Ì!;RMS?^µ<<8ù;±A?V!ð=®½7®½7Ù=!<Ç>-«R>r?ëÌW@~C÷?×l_?#Ez>ßÿ=;{?T]ä=Ó¸{=â>h?$ð=(Ó7(Ó7Ù=lÅ=^¡=¼¬??üi­>£õ>¬,?±µö<*­<ºFH?ù<A2Z<6X9?$ð=¢è7¢è7Ù=Z/>¹¸=Ç5?WÓÜ>_q§>ÐÎ(?û:\V¢:SVF?.£A=¨g=F7?¸4ð=þ7þ7Ù=be>ä>ùó:?-ÔË>OE>W+?JÁI;:Ý;²>?áäß<{<l>?ºDð=77Ù=kÙK>ù>ù=_Q?¢Û;?5ì?¤E6?1;õ,+;A²M?n+=ÝÕ<g7N?imð=)7)7Ù=áhÍ>D?~>kÓN?ÞM?	Ä?"1?mµ+=½Ó<¶O?jL=	$Â<C?Gð=>7>7Ù=
	¥>ïdX>·=C?´\j?Ì6)?ÏG1?xeï;m;-!Q?î$-=4×ç<ã/??qð=T7T7Ù=ïÀ?ã`·>,é>?Sæ?]À>ºô1?6+;
ð:A6?ÓþÏ<g<À:?äúð={i7{i7Ù={^%?¹»Å>RV?º»?Mk0?6¡]?ºMÇ8Þì9­YD>ouK:Pu«9ºã?&ñ=ô~7ô~7Ù=Öt>í (>¨Ø9?S/é>Z³>
¼&?ª;²Â:  3?M<= ,=¿7?hQñ=n7n7Ù=Ä¯>ðX>ÓBP?]µ?üpÄ>þ6?Ä£á<«È<&M?
3n<Ut<ÂàB?3ªñ=è©7è©7Ù=*Y>Ò_>±A6?Kõ>cº>á(?*;	þÚ:#PG?<	)F<CÆ/?IÁñ=a¿7a¿7Ù=¥Ã'=¢7÷<i¹-?ÂB<=x=h#?|(ç8? 9ç£¸>0H¬;Ôr;ÚÛ5?Æò=ÛÔ7ÛÔ7Ù=÷S£>u]>PÍ<?öÃ?Û;Ò>Íî3?á° =;FÃ<x©R?$Ò?;0õÿ:>Ú??Ñò=Tê7Tê7Ù={ße>;%>Èâ8?åY ?/í>TÏ,?ÃR;z9É:E?j¥É<¥o<(Ê7?Ëò=Îÿ7Îÿ7Ù=¶>
Ð=-D?¸X:?]?Û¦2?äYa=z(
=:ÈP?¡Ö¢<S<E?0ò=G7G7Ù=;â6>¤¿ÿ=A7?¯ë?êÂ>*£*?Ç3;,Ïä:Ç\H?üI<Q.Y< °4?$ ò=Á*7Á*7Ù=ºüÔ>Q>m?U¦Ô?¯Jm?Kje?ãøª=4(=Fö?÷L=¼ê<^?Í(ò=:@7:@7Ù=äµh>¤§#>Â6?öx>o>>°V'?Ò&¡:ro: +,?=µ{<sG:<wõ,??ò=´U7´U7Ù=O)>éB?>ùD?Ät%?ç>âñ6?,ïø<÷ù<'âU?²AG<(
<³8?vJò=.k7.k7Ù=ù&#=ãã<p7?$Á=aé=»É+?ÜÖü9×9?vþ;ü(Ð:Í'<?ôfò=§7§7Ù=>i9F>²'8?)§?þá>µ5*?¼] ;%qN;ÝF?ß6;V;ð'?.wò=!7!7Ù=õÁ>Ï> S>?G?òô
?3?¯¹;^J`;~IS?;¤<ï|@<Þ´=?®ò=«7«7Ù=I£>Q)X>Ò
A?YA(?õ>n/?AQx<ç<æK?Rf<"D<	<?Æò=Á7Á7Ù=±f>J¤T>åy7?»>îÊ>T)?ÖÂ=åÿÅ<{E?Ù¢N<¡æ
<Åd:?ØÆò=Ö7Ö7Ù=3ó=z=¯=ä1?vL>Â>£ë$?µ:Êÿã9¯Ç&?Ñ¹È:ß@:Gÿ*?Ìâò=ì7ì7Ù=ò'?A¤>Yû?î³?ª>j?¤D?b#G9JC9æg'?+fk;@#;	J?ãò=77Ù=°>³]L>:¡7?np?ºÝ>û´,?jÆ;fÑ:Q,?+<]<à2?ìò=ú7ú7Ù=È/=ä¶×<gí)?ñé;ÁÝÿ:2û?ÈF¹EZ9«è¾Àúð8~Å82A?ëôò=t,7t,7Ù=3ä=3ó¢=!A3?Ô+>°]>o°#?í¹÷9]ó9-+?-ö;È³;õ/?Ieó=íA7íA7Ù=>y¤D>&K?*??tK
?í-?D]8;ú&é:\nJ?!u¬<þÅm<e­9?~qó=gW7gW7Ù=¡Å>Ê@>m<?lÖ
?q\Ñ>6o-?Vñb;ûr;dA?¦¸°<)j<$4A?Èzó=àl7àl7Ù=Yÿ>
§;>+å:?ïõ>º>X»(?C;N;Æ 7?¥P<<¿y.?(ô=Z7Z7Ù=ÙÜ>3>cpS?>ÄW?Á"?kR?*ç;ª!;~_m?v
<u{©;ë[?#ô=Ó7Ó7Ù=¹ >$#V>[t9?y!?¶ì>*.?®c<XÂ;Ì=C?¸Kõ<W!¨<L¿:?ÏBô=M­7M­7Ù=¬']>Û5>S75?nÝ?Æ>§y*?ó=;@Ñö:$E?C>!<"Øé;30?,cô=ÇÂ7ÇÂ7Ù=oLH>®>Z;?xN?².?'1?*:<­!·;^?Â<oÜ,<°>?{vô=@Ø7@Ø7Ù=(\>Ñ>N$X?6î>?Eé?6?Bxî:ð:æH?­Ú<²;e=?K~ô=ºí7ºí7Ù=s¥>ýëj>Yw4?=P÷>MK·>è´,?Øó;
Ä:rf2?¡É<ì¨<n/1?&ô=3737Ù=õ/G>
>¿8?êið>¹´>sò*?BÃ;RB;ªB?UL;;ß;³8?Âô=­7­7Ù=]æé>Þ>4üQ?pÂ(?®eé>G9?#;#;eS?/õý<!<FL?lô=&.7&.7Ù=f=Û+=È,?áò<Â<^Ò?>Ú¹å'N9l,¿ J9¦9çø>ßô= C7 C7Ù=ß6>$ÂE>6û;?­!?iñ>!"+?zªg;°;@H?}kÇ<%< Q2?#ïô=Y7Y7Ù=à²>Éq>Åc=?å?»>Î6?ÍÔ­;R;!`S?xV<Ó<;4A?9õ=n7n7Ù=,ª>WS(>¹F? ØH?­½?ìÖ,?÷¡p<¬R<ÉE?Ä?<õ×W<^à<?3õ=
7
7Ù=Ø²q?ØK¶>§µ©?ù	­?HQ?·U?½~¸^9ëÏ ½Rù;W=½:W?@(õ=77Ù=> êO>ÃB6?ÁãÐ>	£>$?"¶;{mÓ:Ö±7?5v¬<D}<vR.?¹Võ=¯7¯7Ù=&>ãG>Ú¥/?//ü>9Ì¾>¨.)?;=!õ<Ý^C?3~=j$¼<;7?åcõ=yÄ7yÄ7Ù=@qy>í·1>¨3?ð1?àVÑ>q+?_ù;JæÌ:â)?×m¶<:<ßð1?Òõ=óÙ7óÙ7Ù=>bK>á;?zJ?âÐÇ>
5(?¨W;þæ
;ÞtB?!<ðýæ;2?/õ=lï7lï7Ù=ÍL>w¡>g,D?²?.lZ?ã{6?Çk=§=íÝU?,=Ù<RK?£õ=æ7æ7Ù=lé
?4µ>H?*?@âð>:5?}7Ô<!<'O?ù
=·³<,öE?CÇõ=_7_7Ù=úÕ¤>v T>íF?Ã»û>b#²> á4? ;p:°:½=?ì`0=û¯ì<0Å>?Ôõ=Ù/7Ù/7Ù=#W>Ú´6>do@?mï>p,§>[R7?RÁN;·;¤ô1?
 ;Lv;N&?oÔõ=SE7SE7Ù=RS>ä>A?wï.?cÁü>X.1?¥;bË-;oP??~ª;oIz;b.?µ5ö=ÌZ7ÌZ7Ù=d>-6>ä¶;?r?Ä>(v*?¨s[;P>;Èð4?É5=Züµ<£Â5?þ8ö=Fp7Fp7Ù=3²>
f>i¡F?¯?¯4y?QÑ3?æ±é8r9ßAÌ>MÎ_;f;³9?"Kö=¿7¿7Ù=Ð~ñ<¾ñµ<å)?z:æv¨:P:é>>
Ì¸\øO98-{¾Àc£µ2Ø9¢»?\ö=9797Ù=eS>]>	>?X¦î>Áá²>nÄ*?j;û;ÏK?ÛÅo;L*;Ç74?]xö=²°7²°7dÌ=Ê'>ç=á9?%ðj?%I*?0?8ð;h;\}P?n<<cò;85G?Öö=,Æ7,Æ7dÌ=Î>Ö²S><È8?0ð?ÚÑÑ>òe.?K;ñ<5ß<Î«H?z[;Ræ/;mm?ãö=¥Û7¥Û7dÌ=1>êàM>8>=?Òô ?öê>Ê0?£t0;Oeå:ëD?¿ýÙ:^¡¢:+?2;÷=ñ7ñ7dÌ=Â<°|<¥-?J<l=e<Z?a%¹qhZ9ØÁ¾â:Ø(:W¿ì>×G÷=77dÌ=×ü5?YxÉ>>g? ?Ý£?Oi?GÜº=¦ÁD=Ôs?v;=lXÊ<b·l?÷=77dÌ=²¯>ÍFk>è>?@Ü4?_?¥-?ÐX;y	;ÛßI?¢í<¯<íB?ÿ÷=1717dÌ=ô½Ç>AÄ>CB?Åh?í)ã>2?ªè=ÜÆ¦<3'R?ü«<y`<êD?Ò÷=G7G7dÌ=Ô?FÁ©>·GB?ÉB?ðH?¨k1?»8ø;}7;R?É~Ë;/ì;XI1?1÷=\7\7dÌ=<L>û	>n??Ð´ò>gN²>	;.?r{ð:-:¸Aq?xkó<,Ã¨<÷8?%÷=øq7øq7dÌ=­¢ô>+g>u®E?Þþ>Ïµ>b3?«zN;0ûî:ñ.]?«@<Ybú;ÉýD?Èì÷=r7r7dÌ={£>U>D?ö'?9Çö>Ö<.?üd²;O½l;è@?uÇ<c0<Z<?ø=ë7ë7dÌ=Ú3ø>oÃ­>Õ6?&ü>D»>N,?CËU;æ;ÿ9?·í3<ì<MD1?À3ø=e²7e²7dÌ=ÕÉ>æ4>ÀB>?ÐÓ>wF>\û)?EªÝ:Ö%:å??Ì<³<Sô:?yfø=ßÇ7ßÇ7dÌ=)ð£>L[>Ä_??ãå?«7¾>1?mZ@;5&ã:ÒÈX?ì<× %<*E?åfø=XÝ7XÝ7dÌ=pøE>rò>E1?xä>>;­>ûÐ(?4
;µ:æºB?ö=º.Æ<7?ãiø=Òò7Òò7dÌ=Ñ=D4È<Iò.?]ÆV=/e%=7&?q¸~wé8
¾ñX;áK;^ø3?ø=K7K7dÌ=->xÇX>Àã4?D¥Ñ>sÏ>9w.?q-=êÜß<(WF?ßW<äg<®B?)Ôø=Å7Å7dÌ=iSî>S¤>ªÛK?õÞC?]
?DG8?R^B<°æ;±W?ªóõ<^<%G?æóø=>37>37dÌ=.s>P->Ã3??iÀÀ>*?øÇ2<Ý¥Þ;åM?ç°=éÊ<Ñ1?÷´ù=¸H7¸H7dÌ=Ul>">CÒ:?1Ç%?fáõ>Õ,?´";Úß:Na9?¡<¾¨6<?I;?Ùù=1^71^7dÌ=>>Í:>¾W9??b?ãYä>p0?©¬;Õ];ÎG?}Ö<ªÑ;ý5?0àù=«s7«s7dÌ=_~ ?;*¨>cRt?í5÷?FÛ?¶K?¤9¶Ù^9%s<?f<Ü:Î$l:*Án?æù=%7%7dÌ=^g$>4ã=}X9?È|?v_Ô>¯ö,??;3&ý:H.A?ò»W;ö+;3?ìæù=77dÌ=Üü¡>PZ>9>?éB?MO?Rl+?uI­;ÆY;
ÚK?C|R<<Ð1?¦ðù=´7´7dÌ=Ðæ
?ÙKµ>e_H?¢?ò9?Â=?^;W9ðáÈ9ª$>õ\Á:
8:ñÇ1?ñù=É7É7dÌ=/¯>\)v>ä6?5¹>ÊÛ>oÊ$?¡Áò:0»:±%?ê<°òì;²±+?½ú=ß7ß7dÌ=~ =>9Âþ=>?xaÈ>|>ßP)?ÕÙ;ÿÜç:Á}0?ÃÿÈ<¬;<?>?î=ú=ô7ô7dÌ=úZ=XØ<k<?²k=s^=ôM=?P:Ý¨;:9?ÄùÝ;Fó;ö5?zLú=þ	7þ	7dÌ=3>_0>Ai:?æPõ>{p±>âö0?`p;.;¶E?d;_R;p??Gåú=x7x7dÌ='A>ÌvÄ=ÉC?,ºo?×-?á0?I8=ÊÆä<7N?+2=ïÿ¬<©@?ºèú=ñ47ñ47dÌ=ÚO>G>Ýf8?òg¾>í>U)?8Ð:ÉMz:õT?óçü<µ°<17?íú=kJ7kJ7dÌ=ÅC=ó=/»,?¯ç^=ü3=ÛH?â4f8Ñz9`öê= 0;\qØ:Ü $?Cðú=ä_7ä_7dÌ="½>$çÖ=~¶:?£s·>¤>/·*?I¾;Ö|¬:ëfO?Æ0=ºó<v9?h	û=^u7^u7dÌ=áÝx>ã'>Í¸>?¥R.?Î?*?8Ø;aI7;WN?Kç<Ê<qH?d^û=×7×7dÌ=Ó>-A>á¥7?ç?ùXç>äÂ,?%L;²;>3?';Óbc;0­.?kû=Q 7Q 7dÌ=*>çI>WS9?%­>í>28)?YÑÜ: }:`_?B~L<y<°5?Ùnû=Êµ7Êµ7dÌ=±Î>H>>=/A?¹§?}°Ñ>×Ò1?-7;NÛ:¸U?vÎ<Äõ<Ð;?¿ÿû=DË7DË7dÌ=0j>Õ_0>©\9?Î¦>þÉz>ÖE*?c²;ÍÛ:,?7=×s¶<8æ3?½ü=¾à7¾à7dÌ=¡.ò>p>J?g?ß+Í>ë56?¥g;î K;ýfH?C¤A=8Pû<·@E?¬(ü=7ö77ö7dÌ=,ç=ç§='ï0?~±ß;6¯;l#?Ýå¹wS9w¿èq8ñ`C9 â?><ü=±7±7dÌ=±A>õJ>ÍE9??\é>v·+?ô@;ô¨=;\A?ti<à²å;UR.?ÇEü=*!7*!7dÌ=z;>zú=Åë??Â<?£?Ý-?v;0;`L?ý,=Zé<O>?äNü=¤67¤67dÌ=ÄZ>æC>¾¸8?)À?å>©w+?ÒjY;à¥
;O¸H?-(<Oz2<ß°:?øSü=L7L7dÌ=à¼¥>jB>'´Z?Fj?gà-?þ>?<§;3u>;ðÈ`?tê<¹<2T? ü=a7a7dÌ=f=Å>[>`3@?Ë~?ùíÛ>~«2?«o×;ë¼;7=?^;H;M7?µ´ü=w7w7dÌ=Ò÷é>t>°¼E?A??7?aÅ¹;`^;qÜU?©¥<lBV<Ó¿E?àµü=77dÌ=EÙ=$=¥0?+YØ;c¸;Ü~?pø6¹ i9ða¶¾H6G?B9
É;ûëü=¢7¢7dÌ=°+w>&>8û=?çÈ<>>Ó*?tl;>K;@?Wzª<v1l<Æ8?{ý=}·7}·7dÌ=Sn>bF>ÉX??éºÍ>¤õ>/?m;dA;cGL?5¢à<<Ïg9?o)ý=÷Ì7÷Ì7dÌ=ôÀ=$ =ûÝ/?7O£=~=Å?«s: :¼?Ñä:Ê­:(?·Lý=pâ7pâ7dÌ=3J??Räú>:/C?íµO?µ#?7±4?e}=æ=¼LU?Ò=ÖýÌ<aØC?¦]ý=ê÷7ê÷7dÌ=É>z<0>QI?2?£F?52?Û|ú;¹;RS?<Ó<jrF<*B?¾ý=c
7c
7dÌ=HÀo>Ú#>·J;??9#æ>YH/?nÄW;6Ðú:°:\?]j6<sT<`r0?öÅý=Ý"7Ý"7dÌ=à+=v[8=ÎÁ4?c^»=Ú=|*+?d¬.8üf9­Á=Vz3;Qýî:¥@@?þêý=V87V87dÌ=ý>sV>ì>4?"£>öNx>²(?d-ê:ò:ÅÆ=?<:Ý;ie¦;Ï-*?ßþ=ÐM7ÐM7dÌ=úö>øé>o1H?
gi?Ëª"?©7?ëú;Í;):S?Zè'=Î"Ò<L?4þ=Jc7Jc7dÌ=Ý>¼s8>Æó=?Zé><ª>¼/?:Í:g[S::3?ç<ð)<;2E?éBþ=Ãx7Ãx7dÌ=zó>|G>äf7?Â>Ú >L$+?ÙG;Ú:ré3?Å²<½|<Ê5?Eþ==7=7dÌ=Ëô>¹þ<>TþB?Âq??Ù?ú-?sXð;D;ºOY?`Ù;CÎÀ:ñND?Hþ=¶£7¶£7dÌ=­£¶>a>lÂO?u[?Lì?ä<?û;$©;Õó=?åXð<0Ã¢<°=?{aþ=0¹70¹7dÌ=?>ü02>Ùþ=?P/<?(?ï2?¡;°J;UBL?¼Î4<V4ó;ýQ>?³cþ=©Î7©Î7dÌ=ja>¢>?? {?R±8?£L.?¦Ëç;ò;>Z?8s<JP´;N@?Ü³þ=#ä7#ä7dÌ=Ll©=~¯u=,0?!Ð;uT;[q"?×<¹R9]Øê¾S9ü(E9^Ã>ðÜþ=ù7ù7dÌ=ÔM>û!>Õ7?µE?9FÖ>«-?p$³:0k:±þB?I¹:ds:Ê#?âþ=77dÌ=zÞá>eÂ~>øb?«¾i?N?þ=U?&)w=¹	=KËf?Ê<³WÌ;É©?Ïâþ=$7$7dÌ=Ò÷>!L>{/^?¯K?²?ÛA?ô¿=ýZ=?ú
=j#¼<y£B?
ÿ=	:7	:7dÌ=0ï°>Ô¸r>:?¶ <?Õï?EQ0?Á;"Ö~;c}B?î¡<»¨Y<(p=?\ÿ=O7O7dÌ=oà¼=Ñ=(.?Hy<ç$<ÉZ?Øb7;~9+Au=2Ìª8ßî9¯A¨>SPÿ=üd7üd7dÌ=Å¾<c·<¶Å.?	·;zí;ð#?Á¹EFö8ô%¿= ¸ñ±ý8I²¡¾¤Qÿ=vz7vz7dÌ=`¤¬>vb><C?U?º?ª/?2J¥;J;ÛP?ü;OÞ°;mÐ6?
uÿ=ï7ï7dÌ=!A> ;>Ûª7?6p0?¢	?ÝÁ)?(f¹;  q;ÿÕD?..<·ù;2?ÿ=i¥7i¥7dÌ=yu=ÔS2=á=0?ðÍ;C²;ê?ÉÇ¹WúN9~º¾H°¡¸1V9æw¾µ¯ÿ=ãº7ãº7dÌ=f>B*;>QÑ>?3?{mé>z.?³)1;{NÖ:H¡S?²Ò=	Ç<#;?Ô¸ÿ=\Ð7\Ð7dÌ=^Öò=¹=[B?~+ù>:X¹>ü,?Q;Píã:+¬$?	>=x=>é=?Óÿ=Öå7Öå7dÌ=éÓÍ>)¤>§Ï@?ýþ?9Ò>Zà7?·dW;«J;r7?DO<(³@<5?Áéÿ=Oû7Oû7dÌ=B¬>&mB>iFc?¦]?ë?"7?³Ô<®;ÜPW?öA<=?E<%ÍJ?>É7É7dÌ=0|»>/¤`>/¨U?#n?O ?Û>?Õ3ñ<v<÷°K?Wê=#o¯<hbV?w#>B&7B&7dÌ=¨2=Æ=©/?© ;îâ;L?nNå6§9c,R<½lc¹Æù
9ºvQ¿:4>¼;7¼;7dÌ=MÚ=Ï1G=?¼3?þî;t;C"?VÙ¸E	|9Á\¾»9I8mð79~>4>5Q75Q7dÌ=wÎ9?£ÿÑ>-b?RáD?µáê>îV?6Ë=ýÞ²<(ÌM?=61<Ä;ÝÌf?¨^>¯f7¯f7dÌ=
s~>»->¶;?Ë
?ûôÑ>Rã,?î&<ÖÏ;cL?V:{à~:-ò
?d>)|7)|7dÌ=òµ>#Xw>P<?a?pÍ>®-?ó;¤2;+ý8?¸1Ô<»º<Nf5?uµ>¢7¢7dÌ=®ß>þJ>G?)h?÷1?Ð";?ùä;4;ÌU?~"</ÈÚ;­²=?¸>§7§7dÌ=óÆ?çx²>gµY?	àÏ>Ö¹>jùF?ö2;A±ä:4UH?N¶<(t<5??½>¼7¼7dÌ=¶§q>Jª%>¶:?Yrô>oç´>Çõ,?Û_; ;)K?E
Ñ<ß¹<??¾¿>Ò7Ò7dÌ=(_C?û
¨>gÎ?Cþ?øR?3?V»~;|3;Ù½P?3A<P;)?÷Ü>ç7ç7dÌ=¾¢>Ï8>aR?¶÷?`«?.9?6
ï=Á=Ïk?ú=<[c<~-3?½Þ>ý7ý7dÌ=¦>¶>Zy>;?W>u\>2?ú;¬æ§:A^?Êõ<a¨<?;?)>{7{7dÌ=^û¡>¥gX>??ø©Þ>î­¥>`,?¯Á9;¾"ñ:5E?S;=±°<×<;?{%>õ'7õ'7dÌ=~!>KA.>­F?mè<?^?¬6?å¡;­ÌH;FM?;À=ñ¥<×@K?K>o=7o=7dÌ=Ê¶>3>B7?ÈU?Ü1? .?K<VÜ¢;WâN?L
=@ÔÁ<·L:?c>èR7èR7dÌ=CS>">z9?Í9ã>¬>Ú
)?p¡
;ýLª:çT?)J-<º`ó;äF6?Te>bh7bh7dÌ=¢n[>E®>5?iZ:?K?*?z¿;H6B;ÊcE?joý;;hµ;Ò2?¤f>Û}7Û}7dÌ=Y>ç#>¥»O?ÚM?$?|QH?{;=öIå<;RQ?<­< V<Á×N?>U7U7dÌ=+{>~)>ê>?åy=?ìÓ?Ûr-?;C;S?e	à;j;ît>?¯§>Î¨7Î¨7dÌ="PY?ï'?wT?N´_?À2"?º0?S9]Ø9;~ª>¯<ýÑ;#íA?¶>H¾7H¾7dÌ=S¡>Úå<>s¢Z?yµp?¨°?(B?3`Å;ð~i;fX?ïB°;4g;­×B?Î¾>ÁÓ7ÁÓ7dÌ=177=n[=(/1?Bd<¥ª]<Þ)?ÖÐ8¸j9x*Ê½
sb8'39"9>üÙ>;é7;é7dÌ=j|>
­+>íU<?c#ï>ÐC®>¦/?'<ß1Ë;f5G?®zô<(ª<´è7?>Ü>µþ7µþ7dÌ=tÒ>Ô>â>??8?Ræ?C/?ÿ¢r<1û<oO?Íì;v4;.%;?M>.7.7dÌ=¨´>ãìn>2A?ÁM?A?Á0?´¤<Ç;õBV?B{â;KÅ;dA?>¨)7¨)7dÌ= Z¼>Pùm>J?{d?ïJ?¯]2?èZL9¯9õ>x' <¥hE<-°O?]!>!?7!?7dÌ=4Ï{>î&>ë	B?+Öº>¸>5f,?bW)<AÎ;¨.R?À4ê<û«<VX??Á1>T7T7dÌ=Õ<¹>÷v>^@?Ä²?IÂ×>Ø*?&?-;2&Ø:
0M?õ=òÖ<(ú8?`4>j7j7dÌ=½¥>-.Z>yºA?4'w?MÆ1?ô1?É°;8wV;ªR?¹Ì<Öñ<ëY??T>77dÌ=+<
=J Í<¢Õ/?n¥:;É;·Ç+?bE¹h£18/:ÀÌL8)9ík>y>77dÌ=¾¤Ì>|Ý>tH;?vG3?Ç£?6c2?Lé0=wâ<DIH?Ê\=éþ=î:?=«>ª7ª7dÌ=6­¿>/øo>'{L?-ö?æ\?ã7?£?;Ëê:ªYP?ùçQ=]= P?ú²>û¿7û¿7dÌ=Ä>ÞÎ7>9??õ?îÄ>M-?+;¼þÌ:q/&?é±<O<¾>?aÏ>tÕ7tÕ7dÌ=Àè>F+9>RÏB?b7*?æÏô>Æþ1?Ñó7;Vhì:2G?c.;è¼:² 3?TÐ>îê7îê7dÌ=~0> >²aL?é?B?à|5?ÖN;zêû:ñ0R?(6F;z4ã:U_? Ý>g7g7dÌ=ó²=}Ú<,7?;tY;f+?!ð¹þßO8ÁU,À»6(4Ã7+P=»à>á7á7dÌ=#±É>,ú>2y<?ê>ÞY¨>Iÿ1?h!;þ{Ë:÷K?p+Ê<<Ö<°c:?cð>Z+7Z+7dÌ=ÆôÐ>6å>¥@?G4?"J?+:?ú÷;ìÑ;0?^?Öã.=PÚ<ÅM?¢>Ô@7Ô@7dÌ=´ï>{è>RF?ÛF?&?ï4?¢¼;a;ýV?.Ï<Ë<Û@?>NV7NV7dÌ=[+>+cì=F9?x¨Å>Ú>Ô+?Fl(;M¡Ö:îâH?oKù;±y³;_Ë1?S>Çk7Çk7dÌ=5ÓØ>>ýîH?È?µÕB?8?w¨#=ÀÌ<¥×L?_v4=çKæ<H?'V>A7A7dÌ=_sd>Kµ>NB?½cD?ü?yÈ2?ÝG<Rü;"ÇJ?Kv<0+<Å'8?âX>º7º7dÌ=Ö÷­>´¥d>ÇB?Nø?¹G?0?Q­;Ð6;}MS?óF=23=ÁÓ??u_>4¬74¬7dÌ=AÔ>5é>Å;??Â¶?íê>+?fi;µf9;ù:?v|ê;»a®;2,?o>­Á7­Á7dÌ=/x?Ë¬¸>ÔUA?Âõ>6±>@1?HT;¸6;5?c
<süµ;<B?x>'×7'×7dÌ=Ù>OYK>iè=?*&Ö>7>û.?¾[@;u<	;i3?H=ßÁ<`<?h> ì7 ì7dÌ=¨>%`>ë??x@?q&¸>µJ2?j³Ñ:B3:[0?NµC;A,ã:ë\?v>77dÌ=H¤>î9>HE?²ó?â:?ÊÜ8?ßÈz<ÿ<´M?g­å<V1<F
E?ù>77dÌ=ÒM>ÆyË=çÏ6?9-µ>.>m()?2ê;Sñ:9t#?åÀ<Üì<3?ß>
-7
-7dÌ=DØ9=êT=¸|.?+Ñb;0;¨t$?#e%¹Õ,9rõ¾Bí8&-|9'=×¹>B7B7dÌ=þô1=u=ÀR1?ÌÿÄ;S;°d#?9®¹ê9]Ñ¾×Ôº7Ûÿ 8>â>X7X7dÌ=E¨>ñÅ=°I?z´I?eË?ä¯8?iC=q+ó<
äM?
]=ba=ÔHA?Â>zm7zm7/L&=8Õ>â­Y>ÒÁz?¹Ø?5²?èF?Ûg9×9øÀ>æh:T':&eS?U>ó7ó7/L&=§ó<,q°<Â0?I¬="$î<¸E&?z¸üÂa9Pl(¾|;*G;ÄI"?>m7m7/L&=1f>²6>D¿8?\Óþ>m¨½>Mû+?÷;¯«1;@K?àË<à<ÖE<?%*>æ­7æ­7/L&=÷îJ>Yã>¯Ö0?;¢>ùU>1A(?ZÞ:iMX:Ñ¸&? V;';³J3?¨+>`Ã7`Ã7/L&=ÔÔ>$>S¤=?Û??þó	?¨J1?ºí= [«<ÎE?j%¾<úÇ<¦L7?×/>ÚØ7ÚØ7/L&=å>'1b>4?5*?ÃË?÷ª'?5¦;\\;ZA?i¥<Ëõ\<ÔÃ??9>Sî7Sî7/L&=ÏÍ>tu;>C?õv?È§2?ï0?5=FDß<¢O?f=ZÉ<\>I?>>Í7Í7/L&=qì>C`P>ÈÉ@?k?ßÜÚ>ß0?\z;tç;TöR?ÙÍ;»á;Õ
,?´X>F7F7/L&=c~>ú;>A?È² ??î>>É,?d¦y;®E;7>S?Û´<"8Æ;Gn4?h]>À.7À.7/L&=`ÏE>»û=È)I?Nj?Ôz-?Ï	-?*­j;z½;uK]?NìH=¾	=1©;?e>9D79D7/L&=Î²ö>
¥>³M?¥T?·S? ô9?.D=Úì<ZõS?e)3=óUì<B?år>³Y7³Y7/L&=ÃÐ<l<>ß0?ð§Ô;TÆ­;°£?Î+U¹Ù99Ñ¿â[¯;^;¨«(?s>,o7,o7/L&=>F#?¦ ×>KB? ?óÖ>äÍ/?A/:Ùñö9Ð®5?\:N:êê>û>¦7¦7/L&=Û¶>µÓz>ü :?÷y?Z5/?6?çcÅ;Ðo;Å¶R?¦íÃ;}v;É:@?/¤> 7 7/L&=->á¥ó=êÐ5?qî>!R±>8,?£'+;ß¯á:µ$B?ªN~<1H4<Ð4?Ø³>¯7¯7/L&=GC¯>¥¼q>9?·4	?eRÑ>lÍ'?Â<çz<F?á4=Níø<»9?HÅ>Å7Å7/L&=ÄÃ=·U=n??\Ç?`£@?3?9m;â;­RD?Þ=Ä±<}>>?¹Ï>Ú7Ú7/L&=w@e>U>¢@?ÐU?\R?Ü4?9;!?;ÿìS?w^Q;¾;Ëi>?Ó>ð7ð7/L&=>}Z>>7ÃC?v÷W?ÿ`?M;4?ÊYN<9<¦L?Òø%=©üá<µ<?Pü>77/L&=Ð¢>-Ù`>9?¥B
?<'Ï>´Ü*?f%;¦¶ë:ÛM3?>+<)û;;.?y>ù7ù7/L&=(ãî<½²<ê3+?n©g;?H;(Õ?ÂÔ¹4o9P¿t/H9/Å9}]È>´>r07r07/L&=çs=$\4=¦Ú,?/~;U×w;ä??Uá88nãg9Ì=µø¸³?9[¾S>ìE7ìE7/L&=v>@?>E?àîi?	B%?.15?Ê;Ìx;1tP?É«=±êb=A?à?>f[7f[7/L&=Ð>h3>@+Q?`t?íæ,?oé4?k&X9´£9*¥©>NÑ;&É:GÁ-?>ßp7ßp7/L&=íbª>"m>ñ7?ÁA"?jð> Æ,?5½=j®Ï<Æ«C??{;H; ?·>Y7Y7/L&=Zy¬>b;g>Äò>?è?dÂ>b*?ÛÂL;Ài;Ñ¨:?Ð={Å<°76?¬>Ò7Ò7/L&=~F$=nó<Â,?R¢é<	¹<á!?Mê¹jW9Ù5¿,Â9N+9ø@U>"É>L±7L±7/L&=E>Xí=>M¸;?Ô¡?WtÇ>Z+?8KK;7_ñ:=W?÷ìÅ;Þ; 9?µÉ>ÅÆ7ÅÆ7/L&=QG7>ERü=\ó9?.qÙ>Èr£> H*?âí:È:j¨L?·j=M=M{<?zÑ>?Ü7?Ü7/L&=jG==?0?ç:<ß¨
<dá(?ªU¸(b.9Õ¾.C*9²9Üj>kè>¹ñ7¹ñ7/L&=ñ¯>±j>c??0\>a^>74?Ã	=
Æ­<ûJ?®Àõ<Úÿ <·aC?©è>2727/L&=Y6>ÙC>|UC?~?×>Hs3?}¸£=cVD=ÁxU?;«=ç®<(@?§ë>¬7¬7/L&=^Û?PcÃ>§?'@Y?¬?Âô;ïÓ>;BvB?C¶%; :°?û>%27%27/L&=Í2y>mè(>LØ<?Àü	?qèÑ>nI(?ý;bÉ:4=?	=äº<Í®;?P>G7G7/L&=YT>ý[>r7?ÑÆ>®&P>ºr)?Ù~;ÿú·:ðB?ºÅV:­:¥Y.?®>]7]7/L&=ÑM>'g>2?¡ð>Ùî·>'?K;¬þ:ñ­L?
ßÄ<à< }4?o>r7r7/L&=
n>~>5tA?«°S?l×?ß-?}½;4·¼:MjH?và<×<û;?)>77/L&=,6²>¿g>
mE?2÷?¿ýÙ>kÛ;?)=Ò<­N?µwÐ<<È<F?£5>77/L&=­»>»w>n9?&ÄD?[B?m3?ëi;í;×`V?0¬<áAj<<?B>ÿ²7ÿ²7/L&=ÿ´>.f>%MI?6à?Í
L?Ä>?åT;t£?;ìÓL?X{)=sÕ<§ K?~>xÈ7xÈ7/L&=a`>*SÐ=Ü:?VÔ </ÑÙ;Â=?FI¹ÉØ7iJ0À!O¸S;ð8^R¾Ò>òÝ7òÝ7/L&=0ñ>e0>±é<?µÜ>¦Ù>0?2:@
R:·:?4À;@NÏ:¬²"?±>kó7kó7/L&=U5>¯0>ÀçC?6D/?§;÷>B{5?iÕª;Þ?T;N?!á=éÍ<é¡??º´>å7å7/L&=DÓ¢>Q>×_G?´%?Üó>n.?ù"=y-Í<GWK?À=sgÎ<A?eµ>^7^7/L&=[â>e X>	7?¼?®6ä>t,?Íþt;´s;§ V?À°<@t<L@9?¬µ>Ø37Ø37/L&=­I>>(2?¹h>eÖ_>È»)?ï§ß:·Í¢:ö×/?j<SEß;EÂ.?~Ä>QI7QI7/L&=°>dÛ6>l5?æÅ?G=Ê>m*?¹è
;^
¼:?2A?Õ¬ï<ß¤<©:?ÞÎ>Ë^7Ë^7/L&=»»è=#(=s>A?Û	?XcÉ>ê,.?ä
:ÇZ:z,?b:êó:Ì2?5Ò>Et7Et7/L&=?t¨>%>b>J>?z?þ½>l-?®Óq;¡²;*P?¦*²<^s<;;?)Ü>¾7¾7/L&=ÿ0>H¼¶=8¶v?N2?ú	?m5t?,>Î=´Z=jq?ùa=Ä{<u¥?íÿ>8787/L&=>²  >åg?«Ê?øO?ÍA?È¨;^";ì`?²<°é/<ìX?>±´7±´7/L&=º>»z>¶?
ØJ?¥Õ>Ès?ò¼;Ñ;Z7¹?{èW<åÄÃ;â*?m>+Ê7+Ê7/L&=ºf>R>M09?°Q?òè>Çê)?];6Ø#;Uª,?m=eú%=¾37?>¤ß7¤ß7/L&=ì&]>=>V6?ê>+®>u,?D;­º:íC?u;kóà:àÖ*?X>õ7õ7/L&=|{>
Z¿=G:?Ôàß>Í²¤>Dþ-?¤A»<pa<w¤T?ZÁw<Õ')<óy;?v$>
7
7/L&=Âv>Y>ÙéT?ò\Ì?ÚP?Ã;?ò)i=Ç ={I?øC<	¤ü;ÖE?8> 7 7/L&=¥§>zB>%Û>?.u?|Å>éK.?÷L;3;¯4?£o<>¸(<\Z5?Ó:>5757/L&=P¼>A3u>æD?~#)?¦ô>1?Aõª;ä^];³E?OÞ<G<1E?JI>K7K7/L&=¤»l>Ö_>Î@?H¹Ó>Ê_>9/?U;6zÍ:æA?ý¥:ª:æL?ÂN>~`7~`7/L&=>¹\>Où7?Ò?LI?µ0<?ü_<\u;åÒW?¤=$°<1J?wd>÷u7÷u7/L&=6Ñ>HÊÏ=i
;?»?;oÍ>] .?õF;{;OF?-a8<ÁÎ<£
3?Ôq>q7q7/L&=>©{Ë=!ï3?`?<ìè>ô*/?479=\ä<öpO?Ò3<uû;Ü¾6?û>ê 7ê 7/L&=Hb®>
Dw>14?}¡Ã>2Ë>
+'?Õ_d;Í4";è64?f¥;Û)x;±*? >d¶7d¶7/L&=¢±>ÖÇz>DË4?sèö>ö.¼>ñ'?7=;¢Éü:Íð??Th<pÕ(<Q0?¶ >ÝË7ÝË7/L&= ùc=.ù%=õÐ/?SÃÇ;h×¤;á?¹!ð9-¿¨9I
c9$v«>+¢>Wá7Wá7/L&=Lj>ç!>ÌH<?Z;?`?¸	,?g6;3í:·D?Ex^<(Å<î²D?p¸>Ñö7Ñö7/L&=2Ä3>Seþ=eæ4?ª?ÞëÀ>"I+?ÝB<iã¾;ØI?/P.<Ñù;¶ 2?û»>J7J7/L&=úS_>>RB?á8?MD?ý#.?YÂ¦;&D; ¤Y?¸><Ñû;ºA?d½>Ä!7Ä!7/L&=Ô>Ïm2>Æ>?åàÿ>5¼>°-?Ê¤;@SL;°wN?íù<ø£<¾[C?Å>=77=77/L&=Gxª>Af>GI=?g|?}X×>§b)?±´;üS¶:-K?ã<Ö<]<"W/?:Ü>·L7·L7/L&=wN>Îé
>J>?gÛf?|P%?¿2?QÎv;HU";bB?ÇG= Ë<Ç@?Då>0b70b7/L&=áÆ¹>Áèv>ì@?¦ÐP?q)?¸Ñ0?}=;áü:(§??FØ=ò;6=y¤A?	ó>ªw7ªw7/L&=ù`Z>j>
A?Õô>AÒ¯>=2?Ô95=#åá<·`M?Ã/³<¯s</><?{ô>$7$7/L&=áÐ=v<Ü<`5?Vë?=¼==H&?+Ö8÷®9}³>ÉOk¸dk§9è³½Xõ>¢7¢7/L&=új>ÑÍ&>NP4?¥?Ë>å0>a.?i<3þ7<µK?2¥<ôÊc<Ö¦9?¶>¸7¸7/L&=X?½>î.J?6oÖ?jì?G?"Bÿ9m_ý9Ûó?<z;`2;N3?>Í7Í7/L&=? >¢íN>=>D?å_?¢è´>ü¨5?=á=ÅØ¥<ô§N?Ø9<Tú;u=?!>
ã7
ã7/L&=ÁØª=0d=«??P?sm?n)?õ<¦<uBO?u<d=<æë3?K>ø7ø7/L&=çt©>A>$`?ñM?/ýH?9?"=èÐÂ<púT?à!=(ñÊ<ÜÆK?RN>ý
 7ý
 7/L&=F4>y>&y4?
	=<¼²<Ai?Î$(¸~{$8jÙ¿q¸	¯Ì8a¾fd>v# 7v# 7/L&=;n?O©>ña?ü6m?/?é`?Jè=s8=ê]?ß%=ùÂ<¤Y?è>ð8 7ð8 7/L&=¤?¦>ÙF?%®ÿ>p¸>2q1?°=U}Ì<fF?"Ê=0?¯<sæD?e>jN 7jN 7/L&=G>Ì7>9>?Éù>DÊµ>¡à/?£ºI;FM;hC@?éÚ<óN<¿X@?>ãc 7ãc 7/L&=·Ë>n ->"¿F?ì=?`?¸k.?;µ;$
S?¥=Óõª<B?L>]y 7]y 7/L&=ÇÛû<&¡<åH?áÍ¹=v{=Ë~=?ZÛ:Ê:©»C?)ÐQ;¿ô:]\?>Ö 7Ö 7/L&=÷u
?qü>årq?Í§?Q~?¨a?ý
¸;C;{óp? =²]%=YF?Þ£>P¤ 7P¤ 7/L&=Qµ|>Æd>7L?V!}?©3.?ºþ9?e9;ý ;»^?oøG=³ý<ÅèI?¹º>É¹ 7É¹ 7/L&=½b>¢Ë3>Ä@?c%:?zE?"4?ïe;Áä;ëL?eü:@+:À³Y?¨Æ>CÏ 7CÏ 7/L&=	vr>èz$>¯<?ª?0BÔ>«ì(?¼~;1´-;^;?ú;Ú<æO<Pf7?êã>¼ä 7¼ä 7/L&=ÖQ>îSþ=tàR?÷ì?'V ?-=?#ÐÆ9n6»9oî?ÃÖ;öL;5I?Ôæ>6ú 76ú 7/L&=.«>&+S>:O?D¬?²U?D4?Èlx9Ðí9:LÑ>ÿßê:Y¬:o.?|é>°¡7°¡7/L&=!`>J>'ÙH?© ? ã>Ëj4?ÜÜ<vÍ<ÚßT?Ò<ÜËÞ;!.?¬í>)%¡7)%¡7/L&=Â>	G>??²¢o?Oá*?3?Êô­<(W<3N?þ<^)E<(ÿI?	>£:¡7£:¡7/L&=ÄÖ¸>0}>v÷:?[Á¶>p>^·,?*¬*=/ÀÓ<vVN?pß<Õy<;?Ò	>P¡7P¡7/L&=ó8q>.m&>¶9?1¶??Ö>ì@*?Ù;;";µ»^?R´<lÄz<úÆ7?#=	>e¡7e¡7/L&=e¢Â>¼ì>Ø<?A?[t9?ÌÐ0?ÛO=lØ=óÃM?/ðó<Ô¨<,ò8??N	>{¡7{¡7/L&=Cõ'>/áå=â
;?íj5?À?í.?ÂÚ_;Z;ØÈB?1×ï<ÿh<¸FD?!R	>¡7¡7/L&=¥%>ù-;>Ï»4?bDÍ>®>ÿÛ)?»2;ÉïÜ:O?b;æ«#;@/1?6X	>¦¡7¦¡7/L&=÷õ¨>¶Å^>)B?O(?%ò>52?àK<7Ã9<RáQ?°5<òB<àã@?¹	>|»¡7|»¡7/L&=ìáZ>§$>&8?Êyi?Ù/?ò)?Õ¶Q;@;ß¯Q?ÎÎ%=ç<^J7?=Á	>öÐ¡7öÐ¡7/L&=!D©>]¯c>íP>?<P?ýÕ> 2?B$Ú;s;8Z?	Æ<ý¼;L8?É	>oæ¡7oæ¡7/L&=[°Ò>õ>-¥<?,Ñ ?þ¦ì>ýö-?CO;';ý
D?[¹û:Ð¸:­/?ZÏ	>éû¡7éû¡7/L&=HÕM>Y®>s^7?|ü?4§Â>D,?;Øk2;Ì}L?Ü-K<RÓ	<Õ±<?ªí	>b¢7b¢7/L&='Ø>¤>Dr=?©I|?F8?ô=/?ÈÙ:==§:0!&?-dñ;Ýh;E
C?
>Ü&¢7Ü&¢7/L&=po>I&>4[8?¯\>ÃS>¶&?à.: Æ:u{,?!Ô<p<¾Å4?Ç
>U<¢7U<¢7/L&=Â>4Û+>
áL?Ö]?¼?_3?Öh»;K+k;L?@­O=3^=ÞÒH?p
>ÏQ¢7ÏQ¢7/L&=Áï>íQB>»Z8?	7?s?Ä3?Ã;¨Û2;I<?*Q;G+;æ4?%
>Hg¢7Hg¢7/L&=Ã>y97>A?EA?Ed?·-?cV;c	;PXH?`ö3=Öî<Ö"A?d!
>Â|¢7Â|¢7/L&=ÔÖ>àï->ô:R?Ôa?]w?Z>?­A=Qîî<g`O?¢©V=nÁø<ê\?-
><¢7<¢7/L&=Ûò?ÞÍ>ªÃ|?Vº?Õæ_?U?øú<C<6?n¾G=5íó<b¡Q?ò:
>µ§¢7µ§¢7/L&=²>dC2>Á¶8?ÐbÑ>>5.?Þº%;´ì:¨=3?*õo<©¯'<Ä*7?{A
>/½¢7/½¢7/L&=ðµ>=uu>L=?¢¼÷>Æµ>r.?IÓ	;à'³:$ñD?d<C<¯S0?zO
>¨Ò¢7¨Ò¢7/L&=ÅJ×>êI>À5M?¸ >ÖÐ]>M9?ëSÁ7M¸9D=e¬;
c[;eI?c
>"è¢7"è¢7/L&=®_>b>¤B8?Ãÿ>õØ½>íp,?ªË0=2ºÞ<ä4K?M2:Y:®Í#?îo
>ý¢7ý¢7/L&=ªW¥>ñØg> 6?Lð>ë¨´>¿r*?ú?;£àü:{êA?(Æ<8:<[-0?©t
>£7£7/L&=Óå>»3>0·>?ó+?Xû>"/?]L;Â±+;¯]?Ë#<ñª×;A?/
>(£7(£7/L&=Z»>g>>ÿ{?»Y?¼
?¢âH?¢R9zW+9½°È>$üß:i::Ù3?D­
>>£7>£7/L&="´<0b<&?w;o;³5;¥(?Âx)¹ÐÀ!9 ¿³¸hK9k.¾3¾
>S£7S£7/L&=L1æ>+B>S?ÁÏÜ?}T?gU8?÷³J9ð|Ù9Ìn>¸=Ãò=-ÓZ?Ë
>ûh£7ûh£7/L&=ìj?ËZ>åÍ?È??Vn?qA°=ä=H¦?\O=È±<HI?Î
>u~£7u~£7/L&=N ê>:ã>NE?5ü?ëÜ>9|+?û¬=}fÇ<ã%I?
"=rÎÆ<Z,<?±ÿ
>î£7î£7/L&=y±>n4>ò^8?-z!?õrõ>'k(?À;:øZ;¿æ9?Û<`ÿ7<6?Ê>h©£7h©£7/L&=|¼?C´Q?7C?åâ?q-?|K?ùÐ9í'°9Íæ>T<¯	í;Ce?¥>á¾£7á¾£7/L&=§>¶îf>¸9?Â
?'~Ð>.?3;WÚ:aR?ã<ÖuM<[D8?">[Ô£7[Ô£7/L&=!»Ü>q>tJ?NC$?Âß><î;?j:8	a9r2>q¸:ñn:vE?Ï*>Õé£7Õé£7/L&=(>üYÁ=â¦P??½C?Óª<?i·£:j:
3?%&;C#ñ:}b0?÷.>Nÿ£7Nÿ£7/L&=C¿>ò(>ëÏ=?^Ù>ëÑ>	.?»ä<³<ÿF?TWµ<Îu<ÆÜ<?­<>È¤7È¤7/L&=ê×Ä>Hky>	J?Xv?Ô-?e5?Hï;?|;DOX?v =äÆ<KN?[=>A*¤7A*¤7/L&=ÞÍ>/> F?êêC?û?<D4?(½;¼ÿ4;6õP?¢x<jXÐ;X;?I>»?¤7»?¤7/L&=þ>W·=7?¸ÔÅ>À¦>C+?ðþ: «:¾>?º<ãÔ;u6?8k>4U¤74U¤7/L&=÷®>ÿ'>#G?ïôî>9¬>â¶1?{!¡;aF;*îO?s×<à¸;¾X7?
p>®j¤7®j¤7/L&=¶½>{>XRA?'?ð)ã>«û0?I)<Wú£;µT?Ø°=ÊbÛ<%8?=>'¤7'¤7/L&=_²>(_j>áÿB?ïá>ú>K<5?»Æ;}¼};GH?H=C<¡ö;p#K?>¡¤7¡¤7/L&=xõµ>Et>ÿ±>?!E?½Ûà>é1?f;»çC;±MI?Gèì<ón£<Y9?>«¤7«¤72æ.=5½>Éùg>ï&Q?3GB?ø¦?/ú5?¹Ì;;;ÊéQ?E;g¤:Ò¢R?¼ª>À¤7À¤72æ.=-­}>uÈ*>² >?)ê1?Á1?
E,?f];ë
;´iG?Æêü<;ß«<[<?í·>Ö¤7Ö¤72æ.=xr>>O$>Yù<?H`4?þ«?&-*?
 ü:òÛ:+ÏP?P
=êÉÁ<E:?JÄ>ë¤7ë¤72æ.=¦>þB>¹Ì>?d?ß>ê&.?QZ;:å;;3óA?ý%ó;-ôª;6?¯È>¥7¥72æ.=ÌHÄ>@L>¤Ò@?´e>?¤?þ5?ó9ç;î ;8Z?_pù<	ª<Æ;?`Ó>z¥7z¥72æ.=+Ù;?{¸>ÓU?C@²"­?n?D!:}÷95÷?Õâs<Âé;w?øï>ô+¥7ô+¥72æ.=8ã­>Í¼U>@EP?ÛÃ?az<?[@?ÁR=&F<ì~\?=Z<Üo[?Xô>mA¥7mA¥72æ.=~Øè>Ò>_Ù<?ÿ¼@?¨n
?©62?¤.=EQÙ<CM?ÿ·$<ØÙ;qA?ð>çV¥7çV¥72æ.=|8»>AÈo>%âG?bÁx?n/?ìÖ5?<|;I©!;<¢a?¥1=ê<©´A?q>al¥7al¥72æ.=ë*>>`(ó=6H?Ã,?Tä÷>ï<2?0\;ÏGû:RS`?GAÅ<
<Á7??F>Ú¥7Ú¥72æ.=b>Ð5>û??ú»f?áÈ)?ó-?`rd;{;âNL?1>\==M=ÔÑ<?F>T¥7T¥72æ.={>m)>oµ=?â³?¯Í>1/?X5 =-eÉ<e¥K?È<Ô8<x¦@?´[>Í¬¥7Í¬¥72æ.=uïÏ<È<t0?È8;ÿv;½p?;8\^J9XMí=:E8¡Ô9-ê=k>GÂ¥7GÂ¥72æ.=ax">éÍ=§ýI?W_8?6<?E55?Û"|;r";ÛF?¢:¥Æq:¥+?e>À×¥7À×¥72æ.=¼<ã<ê*5?HÐÆ;\);gì!?"rI¹T%9ÛF¿^¾,¹ËÚ8ýMJ¿Ñ>:í¥7:í¥72æ.='¢]>Át>$G?J?l?<Ä/?Cg;TÖ;ó=?ß«<I]<àG?4>³¦7³¦72æ.=×x=Bk4=J6?Êd==õ*=T+?w§t99ÐÌç>$Í@<< 8?¤>-¦7-¦72æ.=Óq«>ah>ß<?í9?a?
Ç3?${1;²Õ:Å2U?ð=É¨¶<"K?nÄ>§-¦7§-¦72æ.=üå>xv>¼n?ÃÝ?{ê|?¬³_?¡Ò¬9J9¨Q?ª$Þ:ê:°«=?Ò> C¦7 C¦72æ.=0YË<Sí<®R+?ý<jÄ<ï$?¸Ù9Ãø½ªH·Ò'[9	±¼à>X¦7X¦72æ.=ú9Þ>­&>Á´F?E?-â?Ýú0?	²Ö;1;ÊH?äß$=È÷Ú<#Â@?Æà>n¦7n¦72æ.=+5>kN>KS5?¡>ºw>&?2B°<V^d<ÄE?£­Ô;é ;Í)?£û>¦7¦72æ.=á/>`3ð=c:?ßL>¶ov>|{%?)½½:´:Ç³?Nß:|Ù:JEI?È
>¦7¦72æ.=«ä=´}a=®Ù/?ü<ç"Ì;97!?Ó	8¹]~98¹¾KÊ¸r÷"9«¾Â	
>®¦7®¦72æ.=½®±>Álp>u1=?Xîe?½'?çt/?Åëç;¦å;°xK?ÓU<Ð·	<ÆrF?(8
>úÃ¦7úÃ¦72æ.=Ôº>ú?x>&m@?^Ò>1Ý>l1?¹{=æ®µ<E8Q?wÞ<¸F<5@?º^
>sÙ¦7sÙ¦72æ.=$v>Û¢>øS?*p??Á±?ËH7?fs;+(;|O?³=QfÍ<Æ=A?íf
>íî¦7íî¦72æ.=üà>ÆnQ>ß:?ö÷?Ìè>®+?~Yo;ú*;w'4?ÚV<ëR<
ì3?Øz
>f§7f§72æ.=qîà>©áo>p?7¯?-®u?Ûê6?ù¿:ë<9«Â{?P;Ho#;IJ?¨
>à§7à§72æ.=7?É²>¡°[?Ml©?´Z?ûoF?ã´9þ9Äþ?¹/<±|°;êE?+Ú
>Y/§7Y/§72æ.=Hù=b¼¡=ÏE? )=?çØ	?I¦/?n=Èðº<¡VG?qtP;_!;%?YÜ
>ÓD§7ÓD§72æ.=òÝ">ÖDÞ=W;? OË>»> *?;éÐ:'C?w?Û<t«<ãÑ7?%>LZ§7LZ§72æ.=í¼p>:m(>lô6?]ç)?í\?]l)?Î«P;t>;~E?g<£½;èÎ;?>Æo§7Æo§72æ.=uÌ=.Þ<kK,?ÜhW;ï/,;i! ?E¹ßQ9Hº¾¡-¹h9ß¨¾^$>@§7@§72æ.=Æ¿
?¬>eER?-?ø4?G{L?ÙÓã;C{;¶h?(4=}«Ü<Q?F'>¹§7¹§72æ.=º>oã7>;?ã.?N3?C-?«ú;I½2;
=?ö,y<8ì/<YL5?à'>3°§73°§72æ.=9>Æ#T>ËÞ2?<"­>>±''?üþ ;×W;«??J³Â<æN<CÕ6?8>¬Å§7¬Å§72æ.=ß|ô>ê.>çZ?)£?Ùf?+q5?zåÝ<:<ôS?Uù)=óÌÚ<BßF?ØL>&Û§7&Û§72æ.=$kD>ZX><?,\?:À>2?¨eK=ãù<_P?«ÐS<\<¢KH?e>ð§7ð§72æ.=xì>¼Î >à;?ü>Õº>à]-?¶ÇP;¨d;Y>?Kµ¯<X'<úÌ,?ôw>¨7¨72æ.=¹Ð>vó>½C?¨?2Jv?í¾.? Q9Ú¾9C¼>Gõº:b:Ôv*?\>¨7¨72æ.=zb>ð_>¾A?`×=?bÒ?Ú1?ú=(¦<¸Q?=X©<§¥G?R>1¨71¨72æ.=<£>
vc>·7?á§Ø>M¢>Û¡*?.K;Kâ;@B?)<6W<¢õ=?>F¨7F¨72æ.=¾å>	«E>\:?®å>Ò­>TS)?Ðô:;lL÷:ÙA?³_=¼Ù<¢S4?Á>ÿ[¨7ÿ[¨72æ.=Ú >9w*>Gk@?fÄ,?RPý>j.?å[;v_;²E?Ú
=È¡Ã< 9?¤>yq¨7yq¨72æ.=lYç=¤=9?Q[Ï>È>¹-?/];jº:Â@?sö;Ø]©;A:?ç>ò¨7ò¨72æ.=.ó>m¦>ÛAM?¼v?:+?o8?W<×â¾;]´T?ßþ<¼"<2ZS?â>l¨7l¨72æ.=~>ZÉ=9)D?`É
?.Õ>(D*?îG;ê²;¿òD?ô°< y<àv5?w>å±¨7å±¨72æ.=5->{­=çÅN?¢Â¬?ìu?×3?Ê-=';Þ<3H?å<H=·\=D?Y>_Ç¨7_Ç¨72æ.=¥?t®É>æ#:?ÂA?Üõh?D)?P¿;¨¬v;F?Ìi'=ËAä<ÛÂ;?$>ØÜ¨7ØÜ¨72æ.=ß]>­->ù>D?0?èú¿>^E,?­M;;lG?&=ÿ¶<@ª;?$>Rò¨7Rò¨72æ.=ÍQ>9>ÛÉ9?I~Õ>£>'?E;A-­:
??ÊV¦<Ûvk<Ø4?î&>Ì©7Ì©72æ.=ÆÀ>'	µ=c÷??Y<!<Ï¼6?1¸½u8w¿ÈÑ±7§%Ø8Ò=+>E©7E©72æ.=²e>MFÒ=l.?Ó~U=B(=¿¢"?Qß99pts9FsÃ>¼\]9s)¢9º®>7f>¿2©7¿2©72æ.=
1?°yÕ>GNT?ÎSû?ãØ?H¯V?Z<tÀ±;(e?Yb¾<±¶`<äX?>8H©78H©72æ.=èÈ>ë9>Á5?å >¢Pn>è+?É;;©ÃÅ:Ò;4?.~¤:i:zR4?(¡>²]©7²]©72æ.=°>ÒE>*E?,?¢²Ø>Ä:0?¢?;væ:ÞT?³)<þ F<Ï3?Â¤>+s©7+s©72æ.=åæ">Ã£Ý=(<?ëé>m®>ve+?ä;Þ;xE?¤f;¶¥S;(?I¾>¥©7¥©72æ.=ko%>kè=6?#x¾>HÛ>×ã$?SÃ;&É¿:Xá/?«×<-TN<x2?É>©7©72æ.=êÏa==ú$=3/?Ò;?";û¸?ÇÑZ¸øÊt9eÖä½þ	t¸2 9X!Ã½WÉ>³©7³©72æ.=¿/N>D>±68?ðÚ>µ¨>!=&?_^ü:w¥:s9C?¦5	<öÅ;qo1?¾Þ>É©7É©72æ.=ÁçÈ>X>8?ñÞ>§t©>g(?öØ;zÏ¹:¾sN?&-=J}ò</17?¡â>Þ©7Þ©72æ.=úÉ>±hS>::?YÃ?æ>C?ÆQ3?ûß²;Ee;ÕèG?~°<ÚeX<ÊP?é>ô©7ô©72æ.=¡:>/>^A?®¥?Iök?î«3?Ô#M=Kô<q*W?FB=Ó÷<FI?Ï>~	ª7~	ª72æ.=vk`>>0I<?#O?l?6?ß4<_0Ë;H?,Ü¥;¬W;KòD?¬>øª7øª72æ.=W£>X>²"A?ñsk?Ð#?äù7? ;×5;Ö)C?Õ
=äb±<îG?51>q4ª7q4ª72æ.=òN>>Ã`8?7{?G4?P]2?y;¥;]?Á[<ã¬;èÜ??ïF>ëIª7ëIª72æ.=qß>¹÷>ÕçM??t¤?|*\?s8??vf9E·9yRÁ>à¼e<×º<ÐÎA?qQ>e_ª7e_ª72æ.=¼>ü?>Eµ;?qÎ>ü>
B'?=Dõ«<Ç I?U´::Ùå?L`>Þtª7Þtª72æ.=}¸>º<C>¨ßJ?5.?Ü[Î>b0?îPÊ9/±5:>9/ =2Á<.rT?0c>Xª7Xª72æ.=Z¬A?,Å³>5æ?[K%?Uº«>Íhv?Û=;K	ý:Zñ?­(è;ßn;_òB??c>Ñª7Ñª72æ.=QK9?Ú¿L>Ë¬ç?$?Å«>t?1¿L;:;ÑB?ô;o;ÅO?ni>Kµª7Kµª72æ.==1þ>>ùL?bj¹?½x?Êý>?-G=®:½<O·P?C=nS°<ùV?îq>ÄÊª7ÄÊª72æ.=2±??È>!@u?×È¯?Õ4F?S
c?[Å9Á9?ñfÍ;FÕ;¹íE?z>>àª7>àª72æ.=Ê7À>éz>D?Î>>H+?¬s(=±µÖ<¬ØH?p?<ëu<U/?>·õª7·õª72æ.=vz>üÇ/>Àa6?2Z?XÆ>C,?Ü¤X; ;ß[9?¬å<<½;@Î4?Ñ³>1«71«72æ.=iú>'á> M?6H??ã=?h:8Õ9
E>kÈi;Qd;7°P?rË>« «7« «72æ.=d§>	d>î;?«D+?×vü>·ª-?´7;\²;9ÀW?{"=,Ì<tý:?Í>$6«7$6«72æ.=Â·>òÙo>ÞßC?ìo(?Ü7ø>Â·-?~;ÝU5;éN?TT
<·nÉ;{3?Î>K«7K«72æ.=@!_>£T>Eü=?!h?¹'?;2?d!;[Ô:ÈB?¾s<5F<D{H?ÿ>a«7a«72æ.=@k>a^ >T;?¼ï9?ú]	?æA-?Ðµ=Þz¯<-ÑK?ùaã;H&;Û8?ò>v«7v«72æ.=ÔGÞ>Ík>³E?76?·?u6?r<+Ã;	`O?§(ì<X­<O?2>
«7
«72æ.=¾ò+=(#þ<_5-?~U*; B	;;Ø?Hcj¹49èy>¿:¸bÙT9øC¡½4>¡«7¡«72æ.=_
>¥~Õ=ò=?q?kîä>Ü³,?{¤O;V;cD?ò«<Ø?u<{3?OJ>ý¶«7ý¶«72æ.=à²>Âåh>D?ò¿=?Ä?Ò1?2;ak";1ðQ?¦M@=Ü}ú<8D?ZV>wÌ«7wÌ«72æ.=GÆ>J$o>T?·"ó?0¥?
<?Û÷*9U¶º9×ij>Û{>;µJï:·ÈK?>ñá«7ñá«72æ.=)
?¬>·¨U?:Ì?DI?É6?ü:\ó½9ÛB?Ë;BB;ÞBQ?>j÷«7j÷«72æ.={kª>qi>gã:?×>Æ½>.?jc#;ä´Ô:Ê¤D?É¾<õ<Þ=?ÃÄ>ä¬7ä¬72æ.=r»>z>@?­_¸>Ð>A.?? u=á=ÅQ?H</I´;ó1G?4Ð>]"¬7]"¬72æ.=X¡>>ÝU>>â=?ìZ?ø?=?5?=u\<N?\v=8p´<UÝE?ô>×7¬7×7¬72æ.=¢k>ö/?>Ô·B?½ÌB?co?1?S¬©;7/P;»¤P?ï\°;{;hz3?b>PM¬7PM¬72æ.=è(?ÌAÚ>=/E?ô?¸Î&?ÍF?ñ6È;ìËm;W?wô;4;&X?}>Êb¬7Êb¬72æ.=jL>>£;?a§@?Û
?=.?÷]%;1¿É:JÖQ?z%=vâÚ<A?ä>Cx¬7Cx¬72æ.=>m>!j>ãI?ãMs?¯>'?06:?
¹«;ýC;Ï`?)e0=qÝ<ïëK?1>½¬7½¬72æ.=3y>ø.E>%K?¾õ>Þ²>j/?©ñ;,.;
8L?nOh=9=­??ñ=>7£¬77£¬72æ.=mJ>éC>ñÖN?=¥L?´_?â\/?·;ù
W;>äY?WZ;¹@¾:??:>>°¸¬7°¸¬72æ.=¡H>RäN>lE?t?³>?Vw0?ë
u;¶;¾J?rÁõ;ØÜ¦;Å<?çI>*Î¬7*Î¬72æ.=#\>SÏ/>üJO?ì?ð.<?fÃ;?3
á;?;rV?Á¥=5Ç<Ö³J?¶K>£ã¬7£ã¬72æ.=ÔÒN=ré=Z±E? îú;yC¶;!90?òÿã¸}9aá¾{Þ¸t[£9T.¾_`>ù¬7ù¬72æ.=<Ã>¬]>1L6?å?ôæ>"*?$V; í	;ZªF?ÉÐ<YN<Àw/?×}>­7­72æ.=>o7M>p =?k01?Jj?d@/?XÃ-=WyÖ<hO?<B;<
8?ã>$­7$­72æ.=³¢>ÎòI>ô>?ø><¶>mD.?e¤+=ÞRÎ<Þ÷T?Ò<ÄÃG<;¸??¥>9­79­72æ.=£¼>¥"M>=XG?±3?¬ä?´i0?Ëô;÷â;;hP?¯Ì<á!7<Ø6?¬>O­7O­72æ.=.¶>|F>øj?¾&é?ªÙ?ÔL?l¦{=ºq=äP?¡»<ÑQ<ðDe?ç>}d­7}d­72æ.=Ç´?¸>%m?óoÛ?wy?/a?u§
:ÉµÉ9³Ç3?j<°¥;t p?oö>öy­7öy­72æ.=
'=ßÆú<÷*??Q;&68;IJ?9v78Ëe9DûÌ=sQm7lü99øS#=Lý>p­7p­72æ.=¾S=@\Õ</?þ¸;À:;ÈE?ÛnQ¹êóO9?é¿u¸209ß*2¾å>é¤­7é¤­72æ.=f¸>>I>§4?å >âCp>ûn+?V^¨;ýõL; KR?ÔÙ<KSQ<^3?>cº­7cº­72æ.=Èï>ü,>Ä`=?õºÂ>É">*½+?¿0;I¨ù:ö5?z:ù<ó«<ß9?l
>ÜÏ­7ÜÏ­72æ.=øo=x(=°µ6?Ö<<M<D-?/Ð$¹÷ñ8Ó/¿À`8è§9G_>>Vå­7Vå­72æ.=yÇ>rq>xS?ªµ°?Ýj?­EA?DL¶9ìÛø9e»>¼j.;ùÞ:ÒI?à+>Ðú­7Ðú­72æ.=¯\?ÆÖ>">?H¦V?Jy?¸0?PM;<;K@?'rÍ<¡<­9?ì6>I®7I®72æ.=î
Ã>ìêy>ÊG?WP?:3?´c7?mÁ+;cç:>?Ã8É:íd:ßa?´8>Ã%®7Ã%®72æ.=b«L>¿>Ð7?X?ñÀ>Ó=/?åÐ;=;eá<?.p<"Ù<
F@?[=><;®7<;®72æ.=F­>|W>(¤M?C0W?ì?A=?uÖ;x{;ÜQZ?Î;³¼+;ÍjI?öM>¶P®7¶P®72æ.=Gv>,>Ï6?¡$Æ>q{>|Ï*?}ë:¡:ïCH?T<"Ó;,?!j>/f®7/f®72æ.=§
>Í67>ìå@?%¢?íEd?ïÖ5?î¿?=¦øå<ÓsU?µ}´;(lj;»E?">©{®7©{®72æ.=R2È>).>Ì:?,?ìý>Ã<.?úÃy;¹¦;ÊJ?ÑÉ´<Òm<ÓB?>"®7"®72æ.=À
>¹ßÜ=êd1?DbÈ;n¡;£0?²å·"=90½{ep8NK9Ü >ª>¦®7¦®72æ.=[³>Þº|>i5?ù¬>]ì>V$?¢>é:¢³:03&?X<³Ä;.ë6?z«>¼®7¼®72æ.=|º¯>6ä\>¦¨K?JØ?îr7?,<?#¦;ÆÁK;Å°P?ö-=sYÒ<.±R?t¬>Ñ®7Ñ®72æ.=,&=¹ò<8C/?d;å2;ý#??Q¹¬9ù`¾²[E9ô[O9-§ó>îë>	ç®7	ç®72æ.=îY>7e>*ò9?ÇíÔ>!'>Ü 3?lÓ&;£Î:=­N?ÊXÓ;é;¸T4?ò>ü®7ü®72æ.=]7¢>¯éN>&³H??ÑG?0¡
?þ~8?|yÇ;gz;îK?à;µíÂ:È²7?*ø>ü¯7ü¯72æ.=J>éÊ+>×E?dL?C×7?¨2?;
¥8¯uÏ9¶§Ë=ÒÍ<&<o®E?	>u'¯7u'¯72æ.=I>ÀD>çÄ8?Êl?6³Ï>Ù+?:d;06;¡H?U?È;É	;O
;?u$>ï<¯7ï<¯72æ.=!>\*?>vá@?õH>?Ù?f:?Æeª:õL:|<U?üg:ãOE:w~?¢'>hR¯7hR¯72æ.=ûõ§>¬~f>â:?¸³><5>¿¼(?Õv'<Ü¹Ï;²aN?Â¡Ì<í	<4?V3>âg¯7âg¯72æ.=x!=L7Ì<ª/?;;0í>¹²Ä49:\¿8ô¸7Y9¨U;¾àC>\}¯7\}¯7ýe7=Hw>O>Çol?bÿ?ÚÅ?ã±P?½1
=9<^Qa?uz;>
;
çg?<G>Õ¯7Õ¯7ýe7=JE­>Ë¡i>Ü=?yÁ¦?l?x4?¾¹<{a<ÌAS?¦";·¸á:kw8?L>O¨¯7O¨¯7ýe7=Â@? >ÈÀ?í÷&@«?ÆÁ?G":Æ½:ú`?èc;·	;T?&L>È½¯7È½¯7ýe7=»ÐA?/½l>Ñ?¯T(@©?û?:ÚÂ9ë*l?';ü¿;u?ÇP>BÓ¯7BÓ¯7ýe7="->X7>§¼9?¢¹ð>I¶>p¹(?±ÿ«;Gi;4À<?">÷<¤ÿ¯<wÐ3?T>»è¯7»è¯7ýe7=ÓY>ÈyU>üL4?%º>ì>âH*?×÷:×¥:,r??Qv`<¬¶"<80?ç`>5þ¯75þ¯7ýe7=3á=&f£=K0?ÑR?Cå>½&?Äm;wy;?F?
õØ<Àh<ìi7?Wi>®°7®°7ýe7=ÓÊ>¯kr>0V?r?ý+?5?ÿ1<9'Î;~	]?¥+=UfÒ<óªP?¿>()°7()°7ýe7=ÚÉT>9é>ªJA?©±U?6?Þ©-?;»;O?Q<Ù¹G<îC?±>¢>°7¢>°7ýe7=Ø>c]>ÖÅ6?À¥ó>µ>Ë+?ÖÚ:Çý:ÖEE?µÛ=¹<é3?Êµ>T°7T°7ýe7=b¸<><p>È7?ÊSå>©¥>á01?ìh;2<;ßq<?)ø<ª<ð;?8»>i°7i°7ýe7=ãéq>¿Ý!>µL??ñÐI?:À?¢©-?+;°5;ñÂ:?]ÃÌ<µh<Ã6?¨½>°7°7ýe7=á>%qÇ=þ?;?ÔçZ?²<?U1?¸;´ò0;;$J?wFè<Òÿ<ãC?>Â>°7°7ýe7=²Õ>b>nLF?ýÉm?<b#?J:?'Ö<9è9f¼ª>[|;";°F?ÿð>ª°7ª°7ýe7=lÎ>bø;>é A?ì?acà>.?RË;Ë=;6J?<n[<$<Eh7?=>{¿°7{¿°7ýe7=äû?d<³>¬Ë@?ü&?·ö>bÓ,?É69X~Ä9OF>	u0=&®ç<æúB?Ó	>ôÔ°7ôÔ°7ýe7=´>i/R>¦¶A?Ö=??ºW8?<;R,D;z)G?mc<<<,P?í>nê°7nê°7ýe7=>õé>É3>éÇg?NåÕ?Í»?DN?Eï±9o9$?ÄT<v<$I?#>èÿ°7èÿ°7ýe7=áí==²+>?·s?$¿>ÿ	,?U;+;ådN?â<+¸²;ÃS??2>a±7a±7ýe7=	a6>tg÷=7·<?gÓ<?o¹?gX)?ÃÐæ:±H¨:/?%ý[<^¤<Á@?2>Û*±7Û*±7ýe7=©
÷>.>¹/I?±v?y¢°>~TD?
ü;R;îñW?ý<Êf*<+Ee?$3>T@±7T@±7ýe7=Aì>6jQ>¸Ô??T#?´ÇÁ>Ù3?@ó<Dy<åÅI?O¾<Yz<K=B?4>ÎU±7ÎU±7ýe7=7å>}Ä0>=?èîÀ>U>øÖ4?"#;åóÚ:×¼>?g=Ö<hÝ9?	E>Gk±7Gk±7ýe7=%?[Ì>ZM?hÙ?ùh?än?ª?8¡b94a4>ùàá:	Ñ:EGP?yX>Á±7Á±7ýe7=É°¥>¢[>ºA?
%p?'?&c7?Jö;yü;ÅS?RÞ;Æ;ÁF?×]>;±7;±7ýe7=À>ç<>5??ªµ?vÐÍ>-/?à¶;Ca;S5O?Ï<ä;<ëýC?_>´«±7´«±7ýe7=O>%!$>ya?¨Ô§?b?
=?µ59óo9Sì>í-=¿É<±è\?9b>.Á±7.Á±7ýe7=ßß>E>Þ
D?Ry? 0?ìw4?ÓÃ;¬sn;ÚlQ?N×Ü<ÏN<)£F?Õj>§Ö±7§Ö±7ýe7=²;>uÖý=èK=?ýã>Û¦>.?Z
ÿ:8¡:Æ S?ü:<ÞJ<xÿ7?å²>!ì±7!ì±7ýe7=2U»>áÒ}>`ð<?ÍàÔ>\>ü*?O;e
ù:ÿÊT?j<a¼¸;6?6¾>²7²7ýe7=nÎ]>"¬>0;?Bö?¿O¾>ìÑ.?êe-=rÜ<hCI?±+w<ì.<­Ý4?Ö>²7²7ýe7=ox>H>¦s=?-	?PfÇ>I0?Ð²µ;Ac;®L?=|<\RK<É-7?yÝ>,²7,²7ýe7=D3>³õ=æ:?9	?bÊ>XÕ-?om};é;«wW?¦C<é<9?ñ>B²7B²7ýe7=]È>ãòà=vä?°í?}@>ð?/=:Í<KVZ?
û<j<ã.?ñ>W²7W²7ýe7=?è>À'h>UA?D?·> ¢?"¾=¿Í<t9F?®Î<+Â<ëvM?þô>úl²7úl²7ýe7=_É?©>
Y?¨ü?4¬?Í;?x=	.=ÍSU?Dg=Ñ=cY?">t²7t²7ýe7=nq>ë(>TI7?u'?=	ø>©m,?üÈ;¢G; ò:?¿Àc; ;/6?>í²7í²7ýe7=ö®³>Wñu>ü;?×+Ð>ì>®º1?Ç_I;&ÿã:b?Ë<*Ð;Ì<?B>g­²7g­²7ýe7=X>}F>%½:?Õ(?Y9?ë>2?\£é;ºÏ;¿N?Fç;ÿH;k6<?G>àÂ²7àÂ²7ýe7=à¤Ã<Äz<#,?"k;/qI;©V?t×Ù¸|À(9,<¥¾1º
8øH89~áÄ=X>ZØ²7ZØ²7ýe7=xÌ>é>ôéC?aû+?ö2ÿ>,?µ{;;!;(ÔG?MôÇ<ÂÌ<he8?;c>Óí²7Óí²7ýe7=úbÀ>d>È<?.ùH?¦ò?,µ2?ÂÕ<E<-ÚH?ðèø<W«<Pò9?[c>M³7M³7ýe7=PZd=å!%=1?lg;ó:Fhs?³Í9Ò
]9Mn?+Õ£7
¨Q9H=q>Ç³7Ç³7ýe7=´)?D¸>ÃÄk?ôð@d?®ð?û4ì9H8´9µÃ'?JUß:¿W:F?ár>@.³7@.³7ýe7=J?>Êís?@
@FË?á\?¹¢ð;_o;?Ò1<ä Í;ãa]?&>ºC³7ºC³7ýe7=½ï<ÄW <ua??´=±EN=_3?×9ZUE9¹	,?¢U«:°R:å1
?[>3Y³73Y³7ýe7=3O?U$Í>­H?|4@«Ô{?Ïd?ÿÜ:ix:¼â~?$ép<ªp<í|X?>­n³7­n³7ýe7=¿Á>hôz>)¤E?l?;,?¾n/?Ãz¬=ËïN=_U?ÓJ =ÅÎ<ßtF?Õ>&³7&³7ýe7=É´>n>aA?pßñ>l±>ç.?N=;f;Ü:/N\?ðÌ<o¹<ûË7?ö> ³7 ³7ýe7='ú>/>L?Ö}|?Ëh3?$4?çÐ;õñ9;`G?8=»Ã<¹C?*>¯³7¯³7ýe7=bW??ò?4>?òn?` '?_]6?Dfm<-z<SR?£æÛ<<£ãH?Ö>Ä³7Ä³7ýe7=±¨>
W>H?¥?Ök?^83?Eõ<cÔ/<7³^?kS=£=+~R?=¢>
Ú³7
Ú³7ýe7=á½è>O>L`=?Fy6?«;?pú1?Î÷g=¡Í=»G?®«X<&<<?ØÃ>ï³7ï³7ýe7=nZo>È(>üI6?Í½Ô># >©*?<,;%Ø:ÓþK?îø?<ÃÒ<K½/?óÎ>´7´7ýe7=÷>Á¾¤>d@?h?Ä"?ï@7?àS­9êX³9Sh÷>»Á:¦ :²s?ÿï>y´7y´7ýe7=þ«>¬¸n>öp8?ZW?gÆ¾>m8,?HÎ:09:­ÔA?7¥X:=ú:w6?ÿ>ó/´7ó/´7ýe7=ÊÞ>>{y;?S~º>È°>á«)?owå;¦;tO?©OX;³d;Ù;?>lE´7lE´7ýe7=å9#?(Ï>ªµI?[Tº?¡Þ?h>6?0¯=vï^=I?l=;	¿<ÏßB?<>æZ´7æZ´7ýe7=a
Ä>Äq>ð]@?¿#?¯ñ>Tã-?ºJ=.qô<´%T?Aô½;ºS;D<?
H>_p´7_p´7ýe7=t}ç>y>³ËJ?Ù¬Â?g=?GA4?ÓòÝ9ØCî9xî>ë»;vG;¨<??P>Ù´7Ù´7ýe7=*>1¨G>KôF?çÐB?ß
?4?·¿;ëD ;ÉØP?uT;÷;üÎ7?B^>S´7S´7ýe7=8#?d¨Ï>Þ7I?ÐÃ?yíR?¼=?|3:áÌ9/~A?L"<þÑ;3F?ê>Ì°´7Ì°´7ýe7=¾Í>?õõï>¥K?]ÒÖ?A9?í9?§ç:´Ë:+æc?a	v==¸\?û>FÆ´7FÆ´7ýe7=èD±>g_l>#ý??Àª?^?»ß1?3h91ÿ9~º>
_:ß**:ñ.V?+>¿Û´7¿Û´7ýe7=t3Ü=U=ü3?éx<¤Wí;M"?·2/l9]ã¼1Æ:qøw:+?íµ>9ñ´79ñ´7ýe7=÷ky>C(>Ã¼=?Ý3?ø-Ì>K2?¢¶h;
Ë;³óB?øÑ;¤];³ÑB?ØÇ>²µ7²µ7ýe7=ÜÂ>a>_8A?ñ?>ÁÁ>½ø0?4s;Ö¸:j¹P?£1<5b:<¢Ò2?¦Ê>,µ7,µ7ýe7=Ã{>V?D>{c@?Üo!?©¼÷>PÒ&?M\È<c<x×H?5ö?<!<%Ò<?IÏ>¦1µ7¦1µ7ýe7=
E?âÞÃ>²z@?j|?: 4?¨ð2?)¦=ªQ=¢áJ?}-=Áä<EB?vé>Gµ7Gµ7ýe7=Ó­>%H>>°¥B?ÂÅ?±2?\A5?]m<=£µÞ<ÛX?]?T=¾ø<ÀpZ?3ö>\µ7\µ7ýe7=HÂ>4u>!ÖJ?ÎT>Å'h>Vc,?
k«;ÖY;6ÀI?éKW<ô<;Ò5?8>rµ7rµ7ýe7=§3/=Ä-õ<:ï6?A/¨=æt=¢Î/?°í9ôï9Bå>¿´99Zo>ý>µ7µ7ýe7=«-*>Þ=~ÁC?T$?i»ä>'ë7?Ø 2;Ïç:tfE?á¾
;­É:%0?«>µ7µ7ýe7=¶¨>Ë~G>Ë¡9?(ý>Ó¿>ñ)?(«:!D:³+?°<éÛW<fD6?>²µ7²µ7ýe7=}°>àÀx>Á£5?ÔÃ>µ>hÛ*?å>;R)½:j-?ê<á2<à6?i#>øÇµ7øÇµ7ýe7=Ç>+lT>kp?­@Vð÷?Sý?åÑ:®a:¦­,?-n£;¯U;pËC?Q(>rÝµ7rÝµ7ýe7=]Ú>x8>´]C?àóK?P?2Ì5?I¾=ûðÁ<VBL?
R¨;ß*j;8?°/>ìòµ7ìòµ7ýe7=Üßô>ñ>ÔåH?:SJ?Gr?¤/?©Ò·;]<W;A£Z?Â¸,=£å<aA?þ/>e¶7e¶7ýe7=ëÀ>áîM>µg;?ï5?gÀ>6Ó+?+;!B;yG?
\;-
;WG?*5>ß¶7ß¶7ýe7=gØá>ÉÖ>:$=?ïK?zd?!.?-Òø;ÞÁ¢;?¯C?ÑC"=]YÝ<£ª;?'O>X3¶7X3¶7ýe7=µÍ5>?ú=g:?S¯>k>¹R)?ø;æ]¨:Õ#G?ÐX<q#<d½1?U>ÒH¶7ÒH¶7ýe7=
«>,Ù=)R6?]É>¿Æ>ï$?ô©
;ÂÄ:ÝP8?>ú¹<<üÞ0?q>K^¶7K^¶7ýe7==+?ã`°>ÌO?ê²&@Üæ?ýv9?Ð9ø9·ô:ÄÈð>þ®:¹v:$L5?æ>Ås¶7Ås¶7ýe7=ðÖ>Ek>IT?ó³?½p?~??§uÄ;];Guc?Qã»<_<£W?;>>¶7>¶7ýe7=¼<>
m*>Æ²??Í&<?7?-è2?/D<,¡ò;OâN?Ñý<tM§<´0B?a§>¸¶7¸¶7ýe7=V¾Ö<0<¼D2?¼C;9;Rç?È4i¹79ÞË¾K?Æ¸%S	9É¸¾M©>2´¶72´¶7ýe7=É7ý>Js>9?	ã?MEq?`rq?%H¿9:9?ÖK;JÁÍ:ú=}?"°>«É¶7«É¶7ýe7=­>Â0>>èÕA? 9?È=?WÇ8?Þâ=¢x4=L?±D=¼=mç@?°¼>%ß¶7%ß¶7ýe7=w>L>Ã2?¢sé>È¯>+/*?&Ö6;^lú:zè:?¾Ä~<:<L/?`½>ô¶7ô¶7ýe7=Ã°>êWq>£;?¦?».Ù>?0?§¹¡;<R;8îD?M¨Ì<¿y<½ÇQ?¿>
·7
·7ýe7=dÃ>W?>Í=>?À!?nå>ð{4?Sï;O;ÏM?y=<Ã¥<ôK?À>·7·7ýe7=
}F>&.>E6?í?Æ>¬?&?´;YÕ:ón,?ôå:>Ô¯:(g'?#Æ>5·75·7ýe7=ä¼>'^,>t3??$?]Aé>4?bl;×Q;ÜM?þ<o¾I<hC?ÄÊ>J·7J·7ýe7=XÞ>^*>7?+jk?¾ì/?¯H+?ê;¯Ö;DZH?ÉBÀ;hÊ;»:?SÖ>þ_·7þ_·7ýe7=+µ§=A:y=ÓC,?Ç.~;ëgf;5
?Á ¹¾?9¹§U¿=Vc¸-Â9¸Ù½áØ>xu·7xu·7ýe7={A>¯>Ó¥:?{?ð8ã>µß/?|P;L;;_ýD?²;ªN;¯1?Ù#>ñ·7ñ·7ýe7=^&k>">WØE?ÌÔA??V)?¤1,=IÐ<n£S?
È<£,<¿2C?Y)>k ·7k ·7ýe7=«Z
?o«>S?â»¦?ovH?HíT?ï.:9¬å;9>ªý>:è;=Ç);c?þ;>äµ·7äµ·7ýe7=z³x=Xê7=Ê-?')Õ;£;ÝQ'?(ïZ¹ì¡9z­¾s¿0·\ëq9	»¼Æ=>^Ë·7^Ë·7ýe7=U>ÄãH>¸ø=?ûf/?þ>ë]0?ù;¤0H;Äý;?º:+=ç<¶²=?}>>×à·7×à·7ýe7=Ö½>jW>%õa?ë¤?½=?ÅNC?®R<ªë<þhO?Ý7=ªÛÕ<.[?PF>Qö·7Qö·7ýe7=WÛ>"÷B>!ÅD?	é1?Ò¦ý>³3?Oç=æý"=÷H?û:*=Iûå</}=?dK>Ê¸7Ê¸7ýe7=U?«4¼>Â£²?ß@þùQ?<H´?rÃ¸:$·:ºÝ°?>÷J;õVÆ:Jü?~Q>D!¸7D!¸7ýe7=½?æÉ>=?twu?¶´-?ýà4?Þ§=L=$'Q?$P=YN=\¨??{T>¾6¸7¾6¸7ýe7=ZÞ>y>ÃF?×F?¼/¸>J2?Ø¿Y;ïÁ;ÍÌV?¿c©<K_<f3B?×{>7L¸77L¸7ýe7=iÝ>²þ>'B?%?b`ï>Y1?DU;H5;>?LL×<\Â<
A?·>±a¸7±a¸7ýe7=ùP>½¢+>ÄÜC?PiÔ>×û>Qä2?±ú;ÏG;ÏùE?N<B'K<à4?>*w¸7*w¸7ýe7=[¢>iQ>ÙF?ÜOF?¡ô	?18?ç=ÑÀ<ÄæQ?·©J=;$ù<ð=P?|¯>¤¸7¤¸7ýe7=kW>ø:>¹/?É½?oÄÂ>Y7)?`(='>Ú<×¿E?D0=åÝ½<ÎF6?Ø°>¢¸7¢¸7ýe7=rô>'¨>::?M+h?g!?ø8?~[]=fÝ
=Î	L?Ú;yì;wªD?·>·¸7·¸7ýe7="Àû>øz>jq??B4?Á{?»¦=%3=NCn?Zä<j<Áy?Í>Í¸7Í¸7ýe7=Ê.?ôì>y«?¸?>±?	a?º**9LK9fGÖ>=©;óz";US?îÜ>â¸7â¸7ýe7=E¡>WÚa>6?õ>Â8µ>ui-?C©];ÞS;ËÍT?Ì-¥<Û¢\<k§??[ì>ø¸7ø¸7ýe7=h«Y?86>°?(Æ@>ð÷?ß¡?~U5>Uu¬=k?¸Jy>V
ä=Þë?þ>}
¹7}
¹7ýe7=Jc>àq>ñoB?}ë&?d[ó>/?gjê<ê<y¡H?Ã,ó<µ£<Cñ>?~>÷"¹7÷"¹7ýe7=È·#=fOò<®÷,?©|;´q;PÐ%?feT¹í´8?c¬¿Ôü¹«ÏÃ8?+@¿Á«>p8¹7p8¹7ýe7=V¼>øÍ.>í@?S*?Ã>/?É ;À½:°©X?ô®À< {<KD?#Ú>êM¹7êM¹7ýe7=ñ§ª>h>Ï;?Àà>J§> ÷+?ö>;±+Ö:¿c?]K<á¦A<g5?·ó>cc¹7cc¹7ýe7=ÖW>ÞS>üH9?õ
Þ>Þ®>D"?Ï.;Àã:®0?³=â;òÿ¢;q©1?Qø>Ýx¹7Ýx¹7ýe7=O|?¥Õ>Û²?|?°?$m?»ÇA·9û¼HÁ:N?:¯B4?®ü>W¹7W¹7ýe7=2#>
×Ð=
ÙA?äV?Å|Ú>Øú.?z= ®Ç<àÀH?°V<4< Õ>?d>Ð£¹7Ð£¹7ýe7=·nR>\>E­??w?êß>æ0?*;Ó_Ç:ÆmZ?¿¹ó<¤< >?o>J¹¹7J¹¹7ýe7=»c>8ÕC>qè4?äîü>$Ä>%?ì:µ:µ&?ô<ò«<u¦5?p=>ÃÎ¹7ÃÎ¹7ýe7=øD=Ý=Æú2?§ß;è®;m+?P÷¸IÏ#8@Á¿¹t=:8ó(:!?õt>=ä¹7=ä¹7ýe7=À(D>ß>¿Ç>?°s?Z«Ü>\æ)?OeÓ:G¤:ü$?Ì¾:¼2:W+?f®>¶ù¹7¶ù¹7ýe7=^ßy>_&>=@?^z!?zSð>n,?
EÅ<Íùq<ò³P?x¼<Ý[+<S@?¼°>0º70º7ýe7=¬=¼¼Ú<èV0?|4ß;P®;Ú$?Ã¹/C9áëÅ¾fb	9â9ãp>Ó>©$º7©$º7IB=ïÒ>þ>|N?jP*?ó>Oj3?g]|;h/;YBT?xý<Î¸;ª7?C>#:º7#:º7IB=%V>5ú>y 9?Æ?Q/Ú>Ù	+?%`Z;9;¶D?;­<F©q<Ý7?¶X>Oº7Oº7IB=r>-ô9>îôM?Éä?Ê+?I?÷<N<ïüI?MÁ¥<é³O<VLL?Ô>eº7eº7IB=÷f>Î6>nwG?aQ$?à>è¾;?o;,½:¶gV?µý=Åê§<8´G?å>zº7zº7IB=á¢±>ûã_>²K?tÐ?ßRÉ>É1?ã;îgN;OÓC?hØ:·::??)½>	º7	º7IB=m{p>ô>ÈÖ[?</?wù>ä3?à;üÑ;wPI?èðÅ:Îe:ÄC]?øË>¥º7¥º7IB=áÜ>ær>>	@?³r­?þ·u?´4?éí;};`PQ?§W,<KÝÞ;a÷E?iå>üºº7üºº7IB=.2>£û=fE5?õïã>êÙ¯>±é%?t;)Î";Dê??«²º;<D;ó¬4?Zë>vÐº7vÐº7IB==J>r>Ä@?+f?Íù*?F6,?so<A<ÙS?Ô2¸;1{;Ù;?>ïåº7ïåº7IB=8L>Äa>#ê7?&?«Ä>;x*?ô<mñ®;¾©B?J=§=0B9?­>iûº7iûº7IB=%o,>Àyä=5A?sr?KÉ>X1?øº=»d4=ÆcM?îÍÉ<<¹<`4:?+$>ã»7ã»7IB=r±>èg>ã(D?^?ï¿>3$2?æK¢;EÕ];$K;?qIÇ<×:<Êv??e7>\&»7\&»7IB= F>¡¾=>:?g?ÓÃÑ>.?U];ó;hòF?vA:<<Lñ;®E?Y>>Ö;»7Ö;»7IB=Ö·+=ÀPþ<Û,?qmù<×aÄ<
"?É>Ý¸óÕp9-k¾\Ç8\^9¨H>Q>OQ»7OQ»7IB=u·=lX=2,?òö;;BS?¾·|¹ì\ç7{ÐÀïÍ8­9ñ;>¦S>Éf»7Éf»7IB=^ª)?/úÐ>°×O?¥ÿ?á&?íqK?ê9ÔÕÌ9û&>wÑå;at};Q h?^>B|»7B|»7IB=Þò>Ç>:H?oT?¦?£Í;?¯GK<
ô;6>U?.ö[<Êk
<DG?>¼»7¼»7IB=>ZN>ß;?µ(?lõ>Çá/?Zbh;c;²G?uS</Ð;ûÙ8?«>5§»75§»7IB=ü>fÜ=z²1?°t·=X°=¤K"?À=
:b:´ø>uc<W"<MR3?§>¯¼»7¯¼»7IB=iü.>ÞÛà=Z8G?fó?Ì¿>h4?Qu;k´;NÀQ?±É;5®;ÐÓ8?Ì>)Ò»7)Ò»7IB=*>MjO>8G>?ÌV?Ç#?£®5?«¯y;ïá ;8§F?+5<\ÿ;5?Û>¢ç»7¢ç»7IB=ÿ£>\>¡)>?¥ìí>Ö²>3*?(K;So;à??Wa<R<¿8?«é>ý»7ý»7IB=@{>ØX/>Äh7?Þã>;[>s¦&?	0;/°:ÙmD?÷ðë;ª¡;ÊÎ:?¤3>¼7¼7IB=êß=ò+ß<7.?Ì&=ÐyÛ<Í£+?íQÀ8®B69>_õ99¡9¡ÎB?Õ4>(¼7(¼7IB=Ø¹>´>`Î9?3B?iêÛ>Ï)?;g;4;ÆS<?S~;"
2;[>?N>=¼7=¼7IB=ð>1@5>r§5?[zõ>¿â»>O<'?Ãü;¬üÉ:³E?¯nè<¤<dH5?$>S¼7S¼7IB=ÀµR>>5ç4?°
?±­É>Û/?&;6§:CRZ?ô<R<m1?¡>|h¼7|h¼7IB=xÜ>ë¬>,??ìÖF?Ã?¾F2?Þ Ä;¿?;GB?½1Ù<À<üSB?¢¡>õ}¼7õ}¼7IB=hó>è¡>DgA?¾0?~pü>t3?2-=Õ»´<@"V?2¢<n@<íBX?Å«>o¼7o¼7IB=db>ºy/>L;?sè>¦Ô°>/\(?)l;v³";Ë9?ò;÷§Ñ:È42?¤Ë>è¨¼7è¨¼7IB=ã>:E>º«B?ÿé>zV¨><1?Ú²Ù;~y;`_?Ãf<_
<oÇP?õÓ>b¾¼7b¾¼7IB=%sT>.1>Ì>??%Ø%?@øô>ÒO-?yi;ò&;w3?ùd<5`<Ò3?¿à>ÛÓ¼7ÛÓ¼7IB=yp¢>Õ^>VÒ:?-OÅ>N©>gÀ(?bÂ;ÃhÂ:ÖG?¹Û<)4<\8?ë>Ué¼7Ué¼7IB=Ö´z=ìï6=íj/?O¶;¼;t ?X6¸@8Ôò	¿É5f8ñ9Õ=÷>Îþ¼7Îþ¼7IB=q"×>>;0K?~Î:?d;?9?2ëõ;ô;MªZ?5¥Ò<Ã<^N?å>H½7H½7IB=$A>vN>hC?\>?å6?ðæ4?,+¦;X;º|D?Y5<¶<h1?>Â)½7Â)½7IB=~A>òT>6Ê:?Fé²>T§>5ò-??­:Òðf:@?{ì<ó¦< Ë5?{,>;?½7;?½7IB="ß>D>;åA?W¯Õ>>(X0?ö<;<4M??#=S
Á<Yy@?Üc>µT½7µT½7IB=¶A>ôi>Ñz<?·ý?(Ä>ê¹)?I¼;ë;v÷9?®óÇ<d<¾£.?Ïv>.j½7.j½7IB=¸Ø>×»>ê<?~H?Ã?\é.?Ût;S .;qL?U¨<Ü}n<°4?M>¨½7¨½7IB=o¦h>3º(>>~0?7>lz>""?æâ:qA¨:O,?8<ØªÚ;Â-?¨¦>!½7!½7IB=mô=Ú°=Ìy1?îê;ÇÈ;rÅ?õ9>¹F*ù8ËqC¿ÉÏ9ÆWÖ8UÑ?T¹>ª½7ª½7IB=sú§>Î`><I??ë£?±Tà>Á1?ì:èæ¡:;?ï94=+ú<~m8?+É>À½7À½7IB=Ô4 >Coâ=×5?Y%?ç>nf*?ãu;G6;¡Ñ5?Ï<ÝS<mø8?ç >Õ½7Õ½7IB=CZ>\9>²=?u>ô>ü´>e½,?;UmÏ:YQD?Iôü<C©<oõ>?Ä	 >ë½7ë½7IB=J¹
=´'É<ü0?
Ýe<2<IÅ$?Ó 8x´9ºå>5¡9ã9¥?1 >¾7¾7IB=ñ>Ë­U>÷ó=?,ê&?êÈò>0?éZ\;%;_W?>N<ìS<¿<?! >û¾7û¾7IB=8>e>4?n£û>Ê¢¿>â(?)<;íðÏ:§á=?Òå£<k¬d<È{7?<# >t+¾7t+¾7IB=Dh=>¯>Z5?¯(Ú>NÓ >¤¡-?O÷;úðÏ:- 8?8W<NjF<»¦7?P( >î@¾7î@¾7IB=B´ä<µn©<Ç,?°³;¶Æe;yÉ&?S½3¸Þhô8]C<¾¼ðG¸±9åD!¾)X >gV¾7gV¾7IB=Õv><(>¬~;?øß?ú%Ò>:D/?l<û)<åýT?ØºI;æ~;ºÉ7?a{ >ák¾7ák¾7IB=Êu0>Háö=ú6?Ý*	?DÎ> e*?Px;ÝÃ";âFC?¶Æ;Bo];g6?¾ >Z¾7Z¾7IB=°§X=½"=ü&+?:Û¥=»=#?PÎ9tê9ñà>im;À^;#? >Ô¾7Ô¾7IB=lq>O¿4>-D?Ä+?|ùò>ÒÍ4?Éôf;;	Î_?ùÆ<â÷<5?½« >N¬¾7N¬¾7IB=éZ¾>»Fx>åFD?w6?u?3?âa¢;aóN;XÞH??!²;t;·Õ:?¯ >ÇÁ¾7ÇÁ¾7IB=È°>1`p>X<?ð ?1Þ>æ_/?*¡;Ã»O;ïF?áP©<]1l<Ê7?gÌ >A×¾7A×¾7IB=Ö²>7>lH?AÁ"?5Íé>/52?&5;lß;êaV?%ûþ<8ª<½??ß >ºì¾7ºì¾7IB==¹Ç<sk7?ïIº=AÜ=èG)?ô|9\¬9ãCF>ë;YC²:Ã D?xC!>4¿74¿7IB=÷¢>B(]>-¦;?½1?×Ó?Y[,?]s; V;ÒD?¯ù:½ÅÁ:µ$?³H!>­¿7­¿7IB=e÷<¢L²<Ä1?Â/;=Í;6Ç?¹1+¢9Êàh¾w¸2¡9m\Û½g!>'-¿7'-¿7IB=ji>/>L?Ú	?ü¡9?Ú0?.Á¦;/bC;8}Z?\+#=Ó¾Ò<+5F?»p!> B¿7 B¿7IB=3>ç3>¬H;?7+Û>É3¡>.?-yE;¡K;_7<?ßÆ;	C;-í,?~!>X¿7X¿7IB=dÖ=óÞ<ãÏ/?·³<íx<D"?^{¸9öGï½é8_
8[K?·®!>m¿7m¿7IB=ÐãË>_>ûê9?3¿?V ×>Fp-?Ú¡+=ÂÜ<¦G?¥=¦²Ì<ÇÃ9?º!>
¿7
¿7IB=¨
6>Ñ>p3?3Ùã<³óµ<I ?Ù=¹2Í9øJ¿*~8^µÌ9FÒ=ÊÕ!>¿7¿7IB=¯ö´>§^w>ïF;?&0?&Ã?"¤-?ùb&;uÓ:poI?¯h£:y:%&?æþ!>®¿7®¿7IB=âeã=9f¥=Öú/?ê
Ã;;@¯,?"¹á·9ô] ¾Ë:¦ze:­?">zÃ¿7zÃ¿7IB=Q}C=Þ~=ìÎ*?üM=9è<ï£#?pÅM93Ã9>Ó;tÍ:ú¢2?ï">óØ¿7óØ¿7IB=Øæ>¾î>TI<?Ú???èì*?Î;'9;fP?	½;h¶P;
~&?">mî¿7mî¿7IB=ÂP?é¦>?N?Éú?
R¥?û¤A?Ä	-<K|Æ;È-_?ãa= ==T?@">çÀ7çÀ7IB=Ö>÷ìg>*àl?/»£?iUX?¤ÀA?­^;ëî<;üøD?hä><úÖ<Ä¿:?RF">`À7`À7IB=µu=_?â<BL3?C`;Ve ;'3?qo'¹úl9K	¿ÎÆ8?9\j0>·Y">Ú.À7Ú.À7IB=ù½>y>Eq4?äÓô>û¹>ÝÝ(?¦¤ø:j:1¨b?Õ,=NW¿<'×0?^©">SDÀ7SDÀ7IB==
>Óm.>­);?î	?Q¸Î>V*?-;«zJ;(ò9?¹å<ña<M	4?L·">ÍYÀ7ÍYÀ7IB=]>>ÌXÔ= ì3?¼>*é>Þ*?oW;X;¿2;?/<Ý*:<å9?WÃ">FoÀ7FoÀ7IB=v=É<,?ZTø<6 ½<3 '?Î±8Äúµ9~Øù==:¯|:(h#?Å">ÀÀ7ÀÀ7IB=5Dp>>þ
E?ü¬?Î>ÈÉ)?*;$?4;};?½<&#ã;Ú/?wÆ">9À79À7IB=Õ-ú>\k>P¼]?~:Ñ?<q|?Z-T?é)<kò;f²?Àf<4´(</(^?5Ó">³¯À7³¯À7IB=m¥ä>'	|>>h?Lb?ìà@?Ì@J?Î<)w<®_U?Í<¬W<B÷s?KÓ">-ÅÀ7-ÅÀ7IB=Ï×>Ñf>®n?_5?±9Æ>Õ;j?Qã<oH<Æª2?ò¬<¯C<ùb?ç">¦ÚÀ7¦ÚÀ7IB=>4=nP=dA7?Õ<<ô-<=#4?;¹T¤9ze¿H&T¸C9·?¾#> ðÀ7 ðÀ7IB=îæÝ<É<Ì^<?z8=7=254?á9D÷½9käB>Z;
A¾:D?c#>Á7Á7IB=â¡¼>YOb>!aU?Øû>º!¯>8?øqá;à;]W?k/³<	üi<pD?#>Á7Á7IB=Li>%>W4?é¬>|>*?¦;4¢Ä:û8/?êu=¾¢¿<!3?ò#>0Á70Á7IB=Cd>èa3>M8A?#!?T<?y7? 4{¸9¿Ù½mª:ê:vu&?#>FÁ7FÁ7IB=L?¸
´>*»O?å£°?°q?O;?×ÍE;öZÇ:~?Gâ;4´;eL?P#>[Á7[Á7IB=¤D>JM>¥7?YcÂ>Y>-(?ä«B;ßw;{ð7?ß¼v<Ë/<Oh4?Z#>ùpÁ7ùpÁ7IB=VíÅ?mÀY?w±h?ËÄ@³a?}ý~?;ÿ:Á:R­n?%}Z<eÓ<F?aZ#>sÁ7sÁ7IB=>P>~E>æx8?þ¬=?é?K,?4ü;AZ9;BK?«[ú<v­<.!9?Û`#>ìÁ7ìÁ7IB=Ní>o>ëÔN?<?T¿5?MÚ8?µB<eã;iZ?=='£<äëM?½q#>f±Á7f±Á7IB='Þ>ñs8>$Ë9?Vû?É>ó(?[}7;àú:Ï;?Éá;÷»«;È´'?8#>ßÆÁ7ßÆÁ7IB=
¢N>>
>ºl;?¬Ñ%?acò>!/?VîÖ<¯<HêP?D9=/ú÷<û??õ#>YÜÁ7YÜÁ7IB=÷ç>WT>cW?òô»?µÆ?25?ì:Ué+:¡àN?Äõ<*<tC?+#>ÒñÁ7ÒñÁ7IB=éµ=á=²H0?ÁÞ;é©;µ'?u?¹ì9t¾¾¾q9yp9ô¬?b#>LÂ7LÂ7IB=a·>Ý|>Ð9?Qüä>m­>2â(?ï[";áI×:½A?="â<v73?Gµ#>ÅÂ7ÅÂ7IB= EÁ=uR=üÏ6?ïh?ùÏ>Û7$?,u;ì+;tO?ÆÙ4<wSö;ô;?K½#>?2Â7?2Â7IB=ô>¦Õ=8?9>MR>£2?ñà:Äñ?:ä;?üÖ<< 5?þÎ#>¹GÂ7¹GÂ7IB=7j>¼¼>á\R?ä]?S2?¸Ó<?Nõ;Or!;ÿU?¡óQ;Hø:w¢X?}ã#>2]Â72]Â7IB= >-ûb>5?Éy>Xéi>Éß&?ã/;¾Xâ:mþ*?>2X<V<Zé1?wñ#>¬rÂ7¬rÂ7IB=¬B?i???Cår?:*?>6?ã8Ôaª9£/Õ=û÷:{i:ÖU#?jó#>%Â7%Â7IB=
±>Ihc>$Å3?"þ>iøº>¬ô-?¤ðI;{;¾ÿ7?óû4;6;/Õ2?Bú#>Â7Â7IB=þË>
y>i7Q?ÐR?0Ê=?}ù??pÄx;_;BJ?~!=F=)èK?$>³Â7³Â7IB={õ>÷ >tD?ÇT?¤?ß--?C <«C<ÜFR?ôõ=UsÊ<Y =?($>ÈÂ7ÈÂ7IB=äx>a%>V¢@?7`1?µü>å"4?¢:X;Þ\;2W?^å<5^<uq@?ùO$>ÞÂ7ÞÂ7IB=Ñ©>Xh?>°!<?8F/?Íþ>d0?³;Åx;æ{8?<éJ=<uJ7?\v$>óÂ7óÂ7IB=_
/>P0Ý=ÀJ?¤R[?áÀ?ø=4?bë;ã(;ãòL?&@=õ¹<kH?Ôv$>ÿÃ7ÿÃ7IB=$:?~~³>½½?ä'?<
??Ãp?.$=?É<áTQ?×°=õ8<AX{?ã$>xÃ7xÃ7IB=ã5D>>¼í7?Á
ï>mÍ´>B=)?0;ùÞ:z|K?8S<cÿ<¸m.?n$>ò3Ã7ò3Ã7IB=ó0>Rmµ=vÂ>?mïD?Ø
?ñ¶1?­Q<j@.<«½I?Q:IJ:D2?Ï$>kIÃ7kIÃ7IB=Ë?¯ñ­>½M?ý?sØ=?&Ù<?[)9O9öÐ>ÎcÅ:êæ:@
2?¹$>å^Ã7å^Ã7IB=P>9>`§5?Bâ?NdÓ>?.?mV;U[,;F?ã
=×Ì<.6?Çº$>^tÃ7^tÃ7IB=!¼ï>8»¢>£<?©óa?£&?¤-?½nÀ;åc~;y¦A?òð<ô><!ó;?»$>ØÃ7ØÃ7IB=¸==í_=Kb3?Í®¥;1ù;r¢
?`ë¹øËÌ7ðf±ÀnP8¡û9¯ç»=Þ¿$>RÃ7RÃ7IB=Fú[?¢?&I?»V??.·,?Ä)¾8Q9{Òh>1¬:Ëã:U( ?HÃ$>Ë´Ã7Ë´Ã7IB=ed¯>xÙm>ÉÆ<?w?4¦À>P/4?<<¦;Ï	M?8 ;/Õ:^,@?ÛÆ$>EÊÃ7EÊÃ7IB=¸§>©[8>48?þ?=bÜ>§f+?¾Ñ6;+ëé:¸H?g/;Kú:Ò3?£%>¾ßÃ7¾ßÃ7IB=Wù>Ò+E>¸B?½ÏK?S·?©Ë6?N;Ñ5;hàJ?ñK;9·:5W?#%>8õÃ78õÃ7ÙN=¯
>¼ÏÁ=
&;?ç?ìLÒ>C*1?ê;´#º:,8?È:6;:~Z?a4%>±
Ä7±
Ä7ÙN=H.s=6/=U?1?È|;>;ó(*?£O§¹Ú95Ô¿8M·Z¿19W	½Ê9%>+ Ä7+ Ä7ÙN=½6=ø*	=^*?°M=%¾a=3> ?Ñz9í²9T?Ù<¤¯Å;/?Bh%>¤5Ä7¤5Ä7ÙN=÷IÛ>äO>{I?UÒ?,Áß>Ùk3?:];°Á:­jE?q<î<"/G?l%>KÄ7KÄ7ÙN=è¸E?
!?ìE?¬?T	5?âC7?Â$9ý¶9´¨Â>x;)K;¨&?-n%>`Ä7`Ä7ÙN=sy8>cû=l<?\b?+¼æ>f,??£F;Û8ï:¶T?Èß=q´<è;?t%>vÄ7vÄ7ÙN=)è=¬==½1C?ñ°R?e¹?U.-?ØsW==VÚL?gD==:?Mv%>Ä7Ä7ÙN=Ñ>àèU>æ¬;?Ý.>)åT>ÝÇ/?v;®¬Í:zF?Sv<²M<`6?S~%>¡Ä7¡Ä7ÙN=&>h ·=T>?9lA?&?ñ§0?ØÒ;òÔ;nJ?*½;©;áÎ3?¹%>~¶Ä7~¶Ä7ÙN=%²À>BH>9u:?¢­'?ãø>Ý»,?)R=x½=üÁM?YZ<<0?%>÷ËÄ7÷ËÄ7ÙN=În>R@>/N?av§?r,h?ß¥8?<ûÈª;Ýd?Rg<qå<YL?U¥%>qáÄ7qáÄ7ÙN=:(7>gÏé=+H?
{?2?ÛÔ4?Å
¾;Èõl;åOM?22<FÝô;ªL:?´¬%>êöÄ7êöÄ7ÙN=Âá$>4Ð=K»J??×=?¡q9?%:ÝkH:\
¶>» Ì<¦f}<ºN?à´%>dÅ7dÅ7ÙN=mLJ>.~>Øt4?­Ö?djâ>{30?ùô:Z³¥:l<?ïo×<¤?<`F;?NÄ%>Þ!Å7Þ!Å7ÙN=¯>½×4> íD?'+?_{ü>-?EZ;Ä;ÈM?ZÌ<2<]=?\Ï%>W7Å7W7Å7ÙN=«½>«òb>³òU?ÙÞ?óÊ?ñiC?Ë²è;Ò
;á_?ÍR=ªñ<¸Ò_?"ã%>ÑLÅ7ÑLÅ7ÙN=dI?v;é>[
]?x®Æ?	z{?TAJ?vÅ:t.:0?ß:[:RT?¾ñ%>JbÅ7JbÅ7ÙN=,0´>Z/f>geH?ÄG?°é:?Ñé7?d®;@,V;sP?R)=Jú×<ÓYH?ê&>ÄwÅ7ÄwÅ7ÙN=×á`=¥$=Ô.?ÿ¯=·9c=â!?{²±8#Àª95><ë <Jn<ÿ
-?&>=Å7=Å7ÙN=!:>®Éò=
BD?ª*?;Ëî>±ö6?ÕÀ=f©<üX?ñ¡¿<Ão<¼0M?û*&>·¢Å7·¢Å7ÙN=·E>>ªð9?êz¬>3 >©)?;øã:Öb+?\t,<ä)û;yÆ/?Y?&>0¸Å70¸Å7ÙN=]üä>I>]]?µ3?/?Ç_?@IK¸{»V9¢Zò½s;ÙÝ:!§3?þB&>ªÍÅ7ªÍÅ7ÙN=×>@>w;?pÔ=?	?O°0?òÍ<G¿;ÍJ?å~<°A<òñB?ê[&>$ãÅ7$ãÅ7ÙN=Ö>»hA>Û»<?q?ÀÃÈ>(.?3y-;Låê:*=?ãû<³¦®<[8?C]&>øÅ7øÅ7ÙN=Í	?vÝ±>VF?T¶@?O?Æù5?ä<@9q/²9=>î";k/Ì:"B?ðf&>Æ7Æ7ÙN=cW>»?>9<?
?ÂÅ>e×0?æ 
;7¤¾:%=?´n;#;ÙZ;?Hk&>#Æ7#Æ7ÙN=ûá{>@1>ºä5?PéÍ>P¾>Ð&(?¨¦Ú:R¤:×Q*?ì=Ç:ý s:ï[Q?+l&>
9Æ7
9Æ7ÙN=U?	F·>=fL?}J?î?è7?Þ´=<Íb=¡ßK?<nÓ<Â²<?Y@?q&>NÆ7NÆ7ÙN=½>=E>=ó>?:þ>¶³>5?"7=gÜà<^P?må<ôY<{ó=?ö&>ýcÆ7ýcÆ7ÙN=V?|ç¯>etb?|v?+] ?è½D?v¸v·(õ8½H%;¯Ë;'µd? &>vyÆ7vyÆ7ÙN=È>Qò|>aÿJ?£ÜÑ?6Q?RC?Ð«9µ¡9Kô>ISN=â<«§i?'>ðÆ7ðÆ7ÙN=9éB>¯]>j{<?ÊñI?Ã7?åe.?X@=Ì)ö<=ÀG?ô­$=þÖÚ<¤@?i'>j¤Æ7j¤Æ7ÙN=È¨?,*©>^êZ?Ýg?óÔ?øhR?á'8._ë9¼³=9ÿ:ÝB:4£e?)7'>ã¹Æ7ã¹Æ7ÙN=5Z>ªG>.09?o¯ç>Òª>·^.? ?#;Æì:30?,f<S<A>?e:'>]ÏÆ7]ÏÆ7ÙN=»²>Íx>SE8?ÛDR?Ië?ü[)?sýæ;p²;%R?ýë<ý>È;Oî)?«>'>ÖäÆ7ÖäÆ7ÙN=;¤>"`>Ý;?øñç>÷Â«>Ù,?1&;OéÔ:Æ½G?`7<J6<³§5?2?'>PúÆ7PúÆ7ÙN=§U=Xh=Å.?8];´<D;4?ü¨¹/H°8®`¿á8Ç©9qÍ>r'>ÉÇ7ÉÇ7ÙN=Õ>d±)>]ôR??ÁY?+;?â²<Ý6Á;ñP?8d\=F=4J?7'>C%Ç7C%Ç7ÙN=>£6>i½7?ò?¤½ì>¬õ,?Q;ÂM;t=?mg(<tå;UÓ;?<Ñ'>½:Ç7½:Ç7ÙN=jû?ªC¤>fÎP??¾ )?Î{I?6[<è<ü¼b?h±<*X<¥R?Ç(>6PÇ76PÇ7ÙN=¬Ê>Ü>|D?>p?
[.?ó^0?ö¹;ÈZ;ôðY?f¢S=K÷=¶H?N
(>°eÇ7°eÇ7ÙN=MZ>.£>DM\?­`?A¼6?|¦6?9Eg<©<wX?V=r¬=5D?Ò%(>){Ç7){Ç7ÙN=·?Ãs­>Õ%E?èÿ>7¼>0-?p7;Lº!;´ÈZ?I<ã
<3¿5?`7(>£Ç7£Ç7ÙN=p>¡þW><<?)Ñú>w¥¹> ï,?hM;;ø:ÝS?§îä<5U<IìB?}(>¦Ç7¦Ç7ÙN=8(W>¸ø>êª<?è^:?¯@	?Î-?;[Ô¬:A(E?À¡=QBÏ<N;@?`(>»Ç7»Ç7ÙN=¤J|>°><YJ?X'6?MÏ?25?ME=Ê=ó<ã¦O?åH=^¦<ù^J?Æ(>ÑÇ7ÑÇ7ÙN=ÝK>¸J>c7?Eü>»tÁ>ýé&?a<ÈQ¹;løL?i<ãÁ;	Ü1?(>æÇ7æÇ7ÙN=`@6>Ûù=R»:?&ò(?ð>0É3?x;&";ÙO?¶Ü;,;Ð<?¥(>üÇ7üÇ7ÙN=à
z>Þ¬1>$4?òo>KÏs>5#?J;Wõ:Ý-S?3-<Aìº;}H2?¬(>|È7|È7ÙN=Qd>/t>ÜD?î:? Ð>ý5?Oö;Ré;ü^?°ÚK=F=TÅF?ë¼(>ö&È7ö&È7ÙN=	Ã}>Â0>¿Â7?Ëñ>J0³>Â¸,?õV;Ø:[?ÍXÁ<v<\	4?Ä(>o<È7o<È7ÙN=Lo?{Ý­>âÆN?eV?Þ©
?ÐE?Io:®ZÛ9´9?ËÉN;Ìè:ec?Å(>éQÈ7éQÈ7ÙN=ÿýÁ=1z=h0F?AÏ?Nu?äQ0?JSã9úg9/U{?È):«m:ó#?4Ý(>bgÈ7bgÈ7ÙN=^&>ì=b®4?Ý§´=P	=Ãû)?&ä9æ9õ:ý>}Õ:-°:5?r	)>Ü|È7Ü|È7ÙN=²<n<W0?þ·<mZ	<é?s¸©úí8½¬¾o|:;)®9paT?))>UÈ7UÈ7ÙN=ä>">wÊ=?åU'?Ùòñ>¾
1?Ðq;¯¾;XùK??Á=KÚÃ<´5=?Æ3)>Ï§È7Ï§È7ÙN=Z¯+>Â×=l´K?¬Ù?öÑU?21?÷â/=rÝ<·K?´`=!t=0ÛC?ª4)>I½È7I½È7ÙN=ñÅ>p>u>?¬|
?gÐ>&Í-?ob;rL;G?ïÖ=}Ö<1;?^:)>ÂÒÈ7ÂÒÈ7ÙN==n¢> ËN>AI?ç	4?ï¥ù>8?¶4=&uÚ<ZS?ôE=imÃ<;B?¨?)><èÈ7<èÈ7ÙN=íß¦>û`>6>?ì
?ÏeÂ>Ós:?²¹þ;d?;àXO?úý<\!<*×L?bV)>µýÈ7µýÈ7ÙN=q³>sT>Ú9X?wCÏ?Ü<?.»B?0tå9C3£9«ö3?Ôä6;JÛ:vU?ji)>/É7/É7ÙN=}@É>â{}>â?K?O?°|?Á =?ûp;÷<;8ÜX?ö7=pkí<®sE?!m)>¨(É7¨(É7ÙN=,þ>.48>,Ô8?m ¸>DG>X8.?{;àß7;Cä1?1¹Ä<X<ð$9?Ût)>">É7">É7ÙN=Ñ{>NiN>ÞD?Ã?|âá>1Í0?À;n+/;??¶8=êó<ÝA?z)>SÉ7SÉ7ÙN=¾¤>÷,h>B5?:@g>­g3>ý$?<­æ:!:¬D?Ã7<M;<¤;/?¡°)>iÉ7iÉ7ÙN=G7>À==?Wö?ÃñÊ>8V4?«Ü;c¬:ÈØ@?³²±<¢m<°n??BÉ)>~É7~É7ÙN=Ò4ã>¸N>rx<?é(ù>	É¸>,?`ÿX;¦¸;æì??Tÿê:üî:rJG?ÌÙ)>É7É7ÙN=éä§>$c>åé<?¯L
?åÆ>/º2?Ï;;ÅÅ:À¶J?§=WèÌ<ºF?Èç)>©É7©É7ÙN=è#?sí>Ô?±Þá?v4?ä ?ÕKé=üM=[ø?¨`Z=«°¦<½°§?þ)>û¾É7û¾É7ÙN=µ>`¯=á°=?=?@? 2?·®;©I;ÞË]?Ê¶t=ªÑ=	zF?>*>uÔÉ7uÔÉ7ÙN=ÌQb>l>DO??ÖÆ?bYÀ>þc+?=)=ÞË<{³U?Ýñ<(Q<xÊD?	$*>îéÉ7îéÉ7ÙN=Ò¶©>áéZ>3wF?ôM?õ?ZÌ/?QJ8Õ,d9W´â=!};ë1;Ò6?ÔA*>hÿÉ7hÿÉ7ÙN=´*Ù>0>¡Ú<?x?tÚ1?]2?ôÂx=^¡==J?Q==
??[*>áÊ7áÊ7ÙN=,=Ýüö<òL2?(Ñ¨;cC;ß)?DÁ@¹?q9Ì¾®T9íïM9¥?`h*>[*Ê7[*Ê7ÙN=·&¢>+;c>;®6?ç¼@?X
?dí.?-<&= kÌ<.P?q2Æ<Ôô< 6C?u*>Õ?Ê7Õ?Ê7ÙN=¹ Ô>Û>ý/5?!Î>ä>¨,?r;tÃ-;M­2?_:<Uý;¸F<?/*>NUÊ7NUÊ7ÙN=$=¢ ^=¹.?ÎÞ=å`=ÜÄ#?dVò9ßþ9P7ô>ïÍ6<¹<Jþ+?*£*>ÈjÊ7ÈjÊ7ÙN=;?l¿>s¢z?_÷?±Þs?{Ö?¸-Ö:ËÔ:¸>?¢Ì<ä¯;FÖO?¹¤*>AÊ7AÊ7ÙN=÷Í³>ze>ïH?ù²U?¿E?á»9?IÖv;Ás;©¼W?`ú¶<õZ<ïU?Ô¤*>»Ê7»Ê7ÙN=¢>ÎñK>rK?âZ?Ø¶>ñ3?7æ;,Ld:<= ?%=mDµ<,!E?H©*>4«Ê74«Ê7ÙN=>Ù>Ñ>´·K?	j?Õ*?ùh/?© e9[¥ô9ßHp>¯;1;å|S?­*>®ÀÊ7®ÀÊ7ÙN= ¢>-­\>$¨<?VQ?ñO?÷Õ4?¯>];©¶
;4(L?Þ§Ô<é<c+A?Ò*>'ÖÊ7'ÖÊ7ÙN=q>e7>}59?È1ê>ºl¦>r4?Y:!7y:°Ú ?kI~;Ü
-;<?¾ï*>¡ëÊ7¡ëÊ7ÙN=h1`>*(>ÞØ=?9|?dË½>ÔY1?~æà;Ñ;9<?¨²<Ê;ÆD?°+>Ë7Ë7ÙN=·
?¦Q>è>­?c!@å?ÞÜ?ê	>ÆE=P±?ªc=rµË<Å
?ò+>Ë7Ë7ÙN=P¬D>Oí=ÐlT?@?`\?5.?;&)#;1Q?LM3=­øé<ò.D?+>,Ë7,Ë7ÙN=/ >#S>ML=?
Në>ª°>S|*?Áx;¤#7;5'G?6Ô;Ób;´)?ï1+>AË7AË7ÙN=ìÙ=ýP=0.?Òyõ;Ó(Ê;&m?à9Ú¸x¼t9Ed¾¸0è»8¨/¾qL+>WË7WË7ÙN=Æ³>öÏs>h<?ë?y#Õ>d/?¦>;Þ:è:=*R?ÏLF<JI<^;6?\O+>zlË7zlË7ÙN=6j>oß>c;?F{?+ZÜ>B&1?ù<=	/¼<çU?°PÞ<¡<<B?j+>ôË7ôË7ÙN=­B>»F> ­4?À»>¡>%?;pÀ:æS>?°þ]<I<3?¹+>nË7nË7ÙN=±*G>ÊÃ>O+=?Õê>ô¨>ä½1?Ñ§Þ;.;wNK?Èk±<j¤d<f¦F?_Î+>ç¬Ë7ç¬Ë7ÙN=>¥E>/	:?°e=?J?é.?^~<Æµ;4PN?Õ<ôº;@A?KÔ+>aÂË7aÂË7ÙN=$<=I	=ú¢/?,Ic;Ë3;>Ï!?¤e¹D´/9MK'¿=Z©7åöB8¸^^>Ù+>Ú×Ë7Ú×Ë7ÙN=Lð¿>epg>ÇNT??z?f1?Jc4?|ÿ®;w_;'lH?.3¶;}¸v;w
=?,>TíË7TíË7ÙN=È7=-ÓÀ<Ñ9*?Ñ#<Êä;I"%?'¿¹9ê^z¿Hs8ß9Ók>Z,>ÍÌ7ÍÌ7ÙN=@ò>Jýs>è,~?TuÔ?.Ï{?þW?Tè0<:½;^Uo?O}=Õ=|f?to,>GÌ7GÌ7ÙN=áî©>v>Ç0?F&Ä>>s)?¼.;×Î:E?1N<nÖ<H½3?~y,>À-Ì7À-Ì7ÙN=å>¥ÂO>SA?òoÿ>L·>u¥2?å¹¥;ÕeZ;~BB?Cã;G;
¿=?I,>:CÌ7:CÌ7ÙN=¶6ª>½q>A`4?a½>eÿ>Dw(?¨; ½:=o1?Ñ4<úT<#¶.? ,>´XÌ7´XÌ7ÙN=K>Ü	>7þ<?|/è>âq«>DY-?©ýt;:³;ëâR?yÇ<ó<ët>?Ö¹,>-nÌ7-nÌ7ÙN=Øt?Bo¬>×!F?ÁÜ?ÛÎ?&Ê:?r§=6¬S=ÄJ?co@=ç<V±T?¾É,>§Ì7§Ì7ÙN=õ¼>4lm>ú]K?
0?é3?NÆ/?_H;¼Ò3;bgM?_Ë<*<ãíB?õ,> Ì7 Ì7ÙN=Æw>½I)>ÍçR?$OÛ?9g?Ëh9?Ràµ98¢Ý9íÒ>/Áo;I7;¸I?"7->®Ì7®Ì7ÙN=L{>WW&>A?-@?U	?j3?¯;áë4;_|[?a³<u^J<q~G?V8->ÄÌ7ÄÌ7ÙN=a½>ù@>°[=?ÔgÎ>¤è>o=0?ÏO;®Ï:1éA?`TM;g;×<? B->ÙÌ7ÙÌ7ÙN=Ø2=fÐé<Êì)?æÕi;"ñY;£U	?Öéu¹#J9ò°Î¾HR¹Ðâ9¹v¿H->ïÌ7ïÌ7ÙN=¢æ>/>ö;?0EO?v§?ª,?è?÷;_ò;ßëN?{µ;wðp;ôê@?oN->Í7Í7ÙN='¡]>Â	>qíM?FV?°?Mu8?C;ù;föA?eY=ðd=4L?ør->úÍ7úÍ7ÙN=ã¥§>_\>GC?¦ø?urè>6.0?î/;?Ù:ôÿN?v%÷;{x¥;+.??'t->s/Í7s/Í7ÙN=ªOã>Zø>$u??¨¹×>¢J>Ð1?Ï
;ÒB;KO?>ì<1·<>?¤->íDÍ7íDÍ7ÙN=/k¢>¼FN>I?8j-?Òó>ª6?Q
<=ö<9C?á=ú®<À@?_¥->fZÍ7fZÍ7ÙN=¨Á=h=Õ:?¸$?¿Æì>°2?]<UF;%Y?&®Ç< <«(=?¢²->àoÍ7àoÍ7ÙN=Ó³<HF<e
/?½mb;ml,;U(?8+¸h?9¼Ú¾(7Räg9ËÔ¬<ç->YÍ7YÍ7ÙN=ÿ>VC5>øH?¶:U?L?8?ÐìÁ;np;À{N?xq<`~ <MI@?2ý->ÓÍ7ÓÍ7ÙN=üû=üU¶=TE0?ËÄ¹=^T=.À$?G/÷9ö|â9Y²?K5<­f<4.?.>L°Í7L°Í7ÙN=½¦·>õti>bI?·¤7?É?ì5?Í;rw;W2T?ÙsB;¤;ù0?«.>ÆÅÍ7ÆÅÍ7ÙN=ðõ=/Yg=y+?ÕPk=¢p8=³N#?ò-ÿ7óR¬9?==6v:99:[%*?Û'.>@ÛÍ7@ÛÍ7ÙN=ÃL>å¥
>Êå8?;¦Ò>öú>°)?ü¬Û<õ<pH?-Y<°<	8?(?.>¹ðÍ7¹ðÍ7ÙN=B>³¨K>AWB?Ãíÿ>FÀº>)j/?gG=¦>=4C?D=ZÚ<<6?nE.>3Î73Î7ÙN=÷û>
>]h?ºé?¸?#ÃH?s7;¨¶Ð:2a?£E<âô;5N?ËM.>¬Î7¬Î7ÙN=3Â>$C>lÃO?aÀ-?¡ó>ô6?¦Ë;N5;èÛM?ë=ó'¨<PG?dk.>&1Î7&1Î7ÙN=D>ûµý=KÊE?ë6?¢M?5?%7;NR2;Z?µ}Ø<Yó<D?n.>FÎ7FÎ7ÙN==ÞÖ<-?æ);IÅl;¹å?lÚ&¹ëÊ9-³¿!\T9]<9i²>.>\Î7\Î7âXW=¸Y@>Zõ=ÊH?UW%?«ï>~1?âË;< (;Ù(G?Ú
=Ò½<!
@?ï¿.>qÎ7qÎ7âXW=ÍÅ<aL<ñâ6?â=PÜ<Ö+?lñ½¸n9¡­»¾½ü<ôñ·;)L6?#Î.>Î7Î7âXW=é> '>Ø=D?«y7?x5?M0?®
<;'¯ß:O5W?dÕT=ð½=Sî5?dä.>Î7Î7âXW=µ->Yß=`F??z^?Ó5?®tF=N¹ë<¹W?ÿ=|o»<FÞL?ê.>ÿ±Î7ÿ±Î7âXW=`?¶p£>O-×???©´>J¹?ÅOI¹»9.Ã¾6ç:vA:FK?£ê.>yÇÎ7yÇÎ7âXW=w?ð>Ö&Ú?[ãb?´>4B¡?'¹Pf9Ðúô¾ÐÐ:G-:p?	/>òÜÎ7òÜÎ7âXW=
Î>ª/>}z?@AZ@CÄ??:¡9:O3:_?Yär;'àç:Î?7
/>lòÎ7lòÎ7âXW=µY>Îú=>,VQ?T?Y?KÁ7?Fø©;íV;ãEK?õ=Ñ*­<ÎxJ?Ç/>åÏ7åÏ7âXW=ÇÆ>ÕÞ->Ú°S?[++?Õõ>g2?N=<gßÙ;à^?:©;Y;ÖG?ã/>_Ï7_Ï7âXW=×´>Ø}>k`6?ê-?I?j-?&>"<"¤Ð;ÞG?ÃÑó;ÎK±;á0?#/>Ù2Ï7Ù2Ï7âXW=Í°>îe>E?ÓG1?ý>!ñ2?¿;Ê*;gA?ñf <n|X<ì­=?G/>RHÏ7RHÏ7âXW=iA>¥¬õ=I?ÛË?ÂÀ>®3?Bò;]Ó¢:WNL?ì =»</E?]J/>Ì]Ï7Ì]Ï7âXW=ýC`?ÆI?.^W?à?±??U½E?Èâ9 9Ôä>Ý`Ò;ÑÙj;ÞRe?y/>EsÏ7EsÏ7âXW=O£«>ÐIV>0M?êE?¥"?ü0?GÉ¾;	©~;8Ê??Ìïì<õ¹< F?/>¿Ï7¿Ï7âXW=-y>û,>sh9?§ñ>A²·>Lb(?Ë2;Lì:ûnA?Z=Ó=¥b:?g/>8Ï78Ï7âXW=¶ß>ä>A³S?O÷¨?Xÿn?ü4?îõ¶99Ö"?»=¥U¬<:é_?êÒ/>²³Ï7²³Ï7âXW=l>>>Ö`=?²³
?Y]Ñ>D-?Ì»<&È.<$ýS?	=þTÉ<:9?Û/>+ÉÏ7+ÉÏ7âXW=
æó=µ=ê^,?b@<´Ãi<2+?x6¹G9¿µ¾@Ô9Íi9a¶?èï/>¥ÞÏ7¥ÞÏ7âXW=¸>ñÞ=Ph5?H¢Ö>hq¥>Ü&?õô:[Æ:}?z<
ìÙ;Ö0?(ð/>ôÏ7ôÏ7âXW=Ý>¸#X>J·4?ü:7?x?þÛ+?ü[=ì=©O?¶[Ì;&ï;ÇMC?Ãÿ/>	Ð7	Ð7âXW=ÌF>éÍ=¥;?»X?GJ!?_ÿ+?c;S÷!;èÏS?ðÚâ<cä<4D:?0>Ð7Ð7âXW=¯ã>ÄÜ=/6?tÛ>&¦>Á)?Øe=®uÇ<D»H?¹!<¼Þ;Â?9?v0>4Ð74Ð7âXW=ò¿B>µ8ù=öH?è:?·?d54?û;4â*;:·H?ª%=Tn×<+ÝD?Ð0>JÐ7JÐ7âXW=Pd³>@Ô\>öO?5b
?'aÁ>ü17?}Õ;Ñ$9;mE?@Ó¬<`ma<CD?u.0>~_Ð7~_Ð7âXW=ª>>0>XÒ<?0?Úð>»õ&?îg =nÈ<EÌL?9?ß<<	W8?=0>øtÐ7øtÐ7âXW=è^?f,¹>æ<?ÌS?^N?_,3?Þp+9Äx9½%>#£:Hj:kp2?ÎS0>qÐ7qÐ7âXW=oVb>s>{D?H?@ÜÝ>.?×¶g;m;;VD?¢<Jj<'1?6q0>ëÐ7ëÐ7âXW=,>a>>³8?fá/?Ø?°+?½S<ý»ª;*iI?Ô[<Íë<ìÎ6?}0>eµÐ7eµÐ7âXW=ö±>æTP>g:?EÇ?¦®Ô>ñ-?0M;îì:^?U;Kß;ð-?ò0>ÞÊÐ7ÞÊÐ7âXW=B«A=jì
=Ýp2?XÙ;©D;}cL?Ñ±¸R[9È
"¾(·\ó9î	¼¦0>XàÐ7XàÐ7âXW=Oî>Å7>°ÌZ?W K?i?
½:?ê;6Ê;cW?¨¯)=Ýp×<§¡I?}0>ÑõÐ7ÑõÐ7âXW=fiA>nm>ÜÍ6?Hr:?d?µv'?nÕ<Û<>M?u]9=ý<H;?ýÃ0>KÑ7KÑ7âXW=åá>»i>.ÜH?Y?H7?QÀ4?Ò{Ò;ýBp;zE`?LÐ<Ð<U??µá0>Ä Ñ7Ä Ñ7âXW=+s>åz$>¿<=?ð>Åµ>6)?#ñ:6+ :cþ@?Iö<Ù¸;Âü3?

1>>6Ñ7>6Ñ7âXW=r >â÷W>Ê=?sè>ã­>a+?à'<~>Ö;ª.H?ºñ<<¤<e<?¹1>·KÑ7·KÑ7âXW=
Õ!>Ìïà=N.8?$_û>8ç¿>gª'?ùÊÀ:@:Zd(?=-×Ç<¦6?÷"1>1aÑ71aÑ7âXW=AZ>g>WùF?>­ò>Øª>Ñ5?ñ¹£;¹d[;m??ã¬×:Å:~¹B?\:1>«vÑ7«vÑ7âXW=p j>'>¿@3?ì«>¿>'?IÅ:4&w:8ZL?=ãb<Ã$<¢{0?úA1>$Ñ7$Ñ7âXW=ò5>k4û=¤k9?ÿ[?ætÂ>ø22?T;®÷:ÙG[?æ+=PÅ<I	@?åU1>¡Ñ7¡Ñ7âXW=S¡Á>wäJ>5Pt?à¯?gý1?(C?§P<:è;¼f?ðZ;Ô:º¬8?c1>·Ñ7·Ñ7âXW=gÖÓ>%{>ïÿW?¹Å?B«8?(ý>?Zó¾;¨N;ãl?ôµ=Ü²<ÝöG?1~1>ÌÑ7ÌÑ7âXW=C9=ò%K=ì,?Õ;my; ?¾¸8Ýê7 X¿Hû¶ÂPª9=¼@1>
âÑ7
âÑ7âXW=_¶>!U>EÊZ?IÂV??Ç4?­4=ÊÛ<öpR?æ(=}Ñ<7úM?°1>÷Ñ7÷Ñ7âXW=êL>ê>äg/?Î¼>O©>3ô)?1Ä»:¸:ù­?»= ²º<ß¥/?Y¥1>ýÒ7ýÒ7âXW=´¿p>LF$>c;?¾*?º?W)?¾­U;ÛU;63?°&®;Dz;é1?ú«1>w"Ò7w"Ò7âXW=ê°Ô>ÅCj>»lh?C¢?ù^?¡;?7]ø;ü÷;g c?åV=ð¸<áEA?Ü½1>ñ7Ò7ñ7Ò7âXW=ò{ý>¬É>e¡M?&?Fîß>µW>?ÒX¿8^t9tH>ºà:ÐÌx:Èg?Äæ1>jMÒ7jMÒ7âXW=ó¡¹>æ¢y>^]>?.5¼>ò>,*?lê<Þ<M?½<u<ï9?­2>äbÒ7äbÒ7âXW=8\è>#¡>8?¤=?%Ñ>¶*?-¥r<Ó<n§B?z<ÞÔ/<g\6?Á2>]xÒ7]xÒ7âXW=íiÍ>er>Äâ9?e¼>G[>,?íý.;ßÿÇ:}ý_?Ub<i¤Í;`ü4?¡2>×Ò7×Ò7âXW=z>°+@>ä;?õQ?X?Þ>³Á1?*I;-ø;jÅ2?Ï	h<~d<®P?M"2>P£Ò7P£Ò7âXW=zy>->ÄH?nð>ÓÀA>kÜ<?vþ;Ð½:ë
G?$Í<<3J?^M2>Ê¸Ò7Ê¸Ò7âXW=¿ÍM>÷>¾A?ó¢ö>J)°>253?ä";ÂIË:j!M?Kû<·Ê¦<8Ù@?M2>DÎÒ7DÎÒ7âXW=1|}>6K*>¶>?zúA?Ô?QÖ-?üNH=N=G?ç¶º<1µ<A8?TN2>½ãÒ7½ãÒ7âXW=/êÒ=ôÓ=â³??ùc>²#>ô1?ølK:9s:(?|0<*cï;3Á<?3O2>7ùÒ77ùÒ7âXW=T%×>>s>?7ÌA?
?Ûÿ2?¥<ë1¨;_÷X?Ë¼X;á£;Í??iq2>°Ó7°Ó7âXW=¶>N)~>°X7?äÖ?,±è>`Y*?ù;75;ï??Å<'^Ì;=X5?¿q2>*$Ó7*$Ó7âXW=A[>k>2Y=?6;?M
?Z-?ïT;Kí;*H?-)å<<ï9@?ßv2>£9Ó7£9Ó7âXW=é#>IÖ;>1.8?0B¡>qár>ø)?ïª;÷¾:'|,?>®í<ªü§<£5?2>OÓ7OÓ7âXW=à\º>bÑp>¡F?ÞÚD?2¹?V4?¡4¼<±h<Q6O?Í<éG<ÑCE?±2>dÓ7dÓ7âXW=EKð>(W¦>aè8?é>±>QR(?,ÏT=:P=*ßM?­w«;=¯s;"4?¥2>zÓ7zÓ7âXW=³d>C>ý<H?e?P!?Q"6?b¾È;¼Äq;pT?Ã<û/<þDK?*2>Ó7Ó7âXW=á?Ú½¬>À>?þ £?}ÎY?lR@?^÷8h9Ë\>U=X_¢<Â7R?¥2>¥Ó7¥Ó7âXW=Vox>À_*>o¥:?J!µ>³p>.+?ÿ:AÈ:Q#?²s<C2<|ã.?äã2>}ºÓ7}ºÓ7âXW=><¬A>ÉZ>?ËÈ??s;?V`=Àî¦<SO?2®Ë;;6G?43>öÏÓ7öÏÓ7âXW=¸?/ý»>ÌG?sê"?ÕSÞ>;?.DM9Rd9×[æ>ø=;;';íP?Z3>påÓ7påÓ7âXW=e>ç85>ÛY?0©Í??ÏµC?Â<@b¯;­W?wu@=kRí<$O?¸]3>éúÓ7éúÓ7âXW=³Î>}¡.>Y6W?r	6?!ÿ>¨6?<µ³¨;]@X?Dª²<ÌÛ[<ñP?ûs3>cÔ7cÔ7âXW=÷=ìâ<Ø1?jµ;í e;Øy,?Êb¹Ì9â4¿Å D¸@êL9£¥õ½ý3>Ü%Ô7Ü%Ô7âXW=Ây¼=gO=
m.?ø;ÏÆ;#Q ?}\¹ñb9»Dù¾Y)8Í8³ªS>r3>V;Ô7V;Ô7âXW=²D&?]=Î>tbN?9St?ê¼%?q±<?ðQ¨:t×:aj#?¼ì¹;rxj;'ÿJ? 3>ÐPÔ7ÐPÔ7âXW=?Ú=+=§z5?ÕC?0
?½í4?IU;\;Ûn>?<	è;N)¢;'7?¥°3>IfÔ7IfÔ7âXW=ïXþ=ß¤=GwE?LÜ?è??Ø6?*;p::²`?Ù#
;­Ã:`D5?²3>Ã{Ô7Ã{Ô7âXW=·#²>o;O>\?{u_?ø?^©9?!=àµ<Q¯M?7O=[±¶<iG?ñ½3><Ô7<Ô7âXW=Û))=+-ù<ÃË-?}4\;D@;S?
Ë¹±S9ÕPm¾vê7L59eÌ¥=½¾3>¶¦Ô7¶¦Ô7âXW=³V³<><§G,?é=§Ø<&?«?Ý7°
9DÍ=R¯;åJ{;f2?+Á3>/¼Ô7/¼Ô7âXW=$Ä_>
ÿ>c3?4ìÊ>9$>	l'?n;£tË:<?]<±òÛ;2?åÍ3>©ÑÔ7©ÑÔ7âXW=©¦ú<ß=¥<ø(B?ùOÞ;Ê;kG?D¹RNB9#¿¶¸,÷9Ô+¾hã3>"çÔ7"çÔ7âXW=;?>¨5>ÝÆ;?çyj?3-?ö,?zj <J»Ê;ÔJ?õ¨<j<w¿8?è34>üÔ7üÔ7âXW=<r>(å>Å	C?4?À>ø5?Ï;4ÅÅ:x@?*p¶;Ák;ß­F?7q4>Õ7Õ7âXW=L(?<° >d?¥?(l]?5Ö>?¼/Ï<Èz<n¡S?¿=Üõ<Ì¥W?ðv4>'Õ7'Õ7âXW=åÞU>>$µ@?çä>j)ª>eð+?Òú¢<ï¶B<ÝFV?UG=áOµ<Äñ7?Û4>	=Õ7	=Õ7âXW=åç?¦>ålT?Î?ó
;?Õ·@?5$8¿lÁ9ëÃY=¿¨Y: 4
:oNE?e4>RÕ7RÕ7âXW=°Ý<k¡<20?Óï<Sß»<Ø"?N9AÊ9£>D;.:¼¼:¼?ß4>ügÕ7ügÕ7âXW=
?LèÀ>gñ;?Eé-?kû>A1?t=¡L¹<¹B?N²ÿ<g«<uò>?A¦4>u}Õ7u}Õ7âXW=¿Æ>zN>ÿD?-âD?S	?m37?¿0<éïÏ;&ÄX?±îû;IÅ¯;ov7?Ø¦4>ïÕ7ïÕ7âXW=¦+G>ëÐ>"V:?égj>äè.>'+?³ÙU:ß:¨Ï:?	¢%<%<å;Òø8?KÉ4>h¨Õ7h¨Õ7âXW=÷Þ<^:¡<À¸0?UÂ<sòd<;V&?ñ9¹?k97V¹¾T<FjÑ;Z~7?Wà4>â½Õ7â½Õ7âXW=d=ÿ =0º5?áò¦;V«z;Ã*?'æÛ¸ý9ô¹@¾©R%¹îÍ(9Y¸ú¾ì4>\ÓÕ7\ÓÕ7âXW=N,?÷ª>s­?Ô@ð÷?±¥?Íj;Û;Î=z?	ãs<Ä<>ú^?î4>ÕèÕ7ÕèÕ7âXW=.÷¤>Q9f>mo7?1î¹>ã§>ª(?j	<êÀ«;ÃJ?ûv<B.<6'5?0>5>OþÕ7OþÕ7âXW=µó¾<©<i0*?l5<®j^<rÆ?"/¹Òz9ð²¾*:¢Ä7:aK<?ó_5>ÈÖ7ÈÖ7âXW=Õ¼>¨Øy>³{A?°?\êÅ>ð±0?OE;Î;+ÝC?ÒmÜ<ä<¹é5?ëi5>B)Ö7B)Ö7âXW=äÍÞ>WG>G?¹è?Ô!Î>×É(?^:Í;¢f;·/??#	V<4N<á3?]5>»>Ö7»>Ö7âXW=u>¥*>Øó@?ã?¥J?
6?øoÖ;f{;È?Z?4ê;©;F=?¢5>5TÖ75TÖ7âXW=höQ>¤
>)E?çG8?GÙ?Ðæ2?w*;9Ëõ:1?üi<<>?©Â5>¯iÖ7¯iÖ7âXW=ñ2á>m	>×M?,?«é>Õ=?P;Îç;Ho?¶w=í®<?H?õÕ5>(Ö7(Ö7âXW=4ê²>ã[u>¬:?
:
?¤Ï>6.?ê1=?Èâ<õéG?H=
nÇ<@?ÎÛ5>¢Ö7¢Ö7âXW=ñK.>é/ø=È3?ë<)ý;ô§?Ow*¹ÏQ9Ë?¿Ü]9é¶9ôx>Þ5>ªÖ7ªÖ7âXW=?H¯>Rqt>Ó7?j >Ãp> *?#¬:&aL:»W?aP
=ÉÀÁ<¾¶:?·ý5>¿Ö7¿Ö7âXW=
Þ>ÄÓR>Ë<?>y'?L<õ>#Ó.?Û<<Æ<PC?®¸à<[8< 8?ª$6>ÕÖ7ÕÖ7âXW=Ti>)>Ó=?ðá?J¦Ø>#1?è`={»
=acJ?CDi<«<>ºC?<.6>êÖ7êÖ7âXW=ÕºK?ïy?(hI?ØN?Ý6?ºW?l-6,¦\9(QÉ;dK;"#;páU?â06>×7×7âXW=þ²>@M@>O7?Ú5Ö>®°>úü.?$µ;¹[Å:L>?7Ü<1è<%7?m;6>{×7{×7âXW=*ff>Õ>	¦:?Øì>K¬>½/?F¾=;'Gá:W?µÑD=®I	=7?'D6>õ*×7õ*×7âXW=&p\=]d!=TÔ.?ï®k;pU;ä9
?oZÿ¸¨)7pËÀÀ}þÀ8ã³9-S	>vV6>n@×7n@×7âXW=;·=Üw==?§5?þ{?áv3?Âü8R¢9ÿM=0j:ví:ü{A?j6>èU×7èU×7âXW=SÃ>ê>ÿz@?Ü*?´sÿ>â*?v7ß;;1¶G?j< $,<s±@?m6>ak×7ak×7âXW=a`>¨V>øà<?Ø>?8eè>Q.?JIb;ÌZ;83Y?óá«<P÷f<;>?M6>Û×7Û×7âXW=ñ7(>ºõ=@/?·õ>w¬R>`Û(?zÃ
;ñ6Ã:®ø5?~ª:¼eh:Ä'?Ç6>T×7T×7âXW=½¶> H>	|<?ü»z>MM4>Y2?K5Ò:Ô{:òîU?¬Áå<£{ <@7?lÊ6>Î«×7Î«×7âXW=ÓÉq>P%>xB?XNH?#
?/?E¸w;Jí;G?éÁð<Ñ<·Ó@?$Ý6>GÁ×7GÁ×7âXW=<>?5K>¶98?¼ð?0Á>ª-?	'8;®ºõ:{Ù??n6<@(<Å]/?åè6>ÁÖ×7ÁÖ×7âXW=Y>HÑH>÷¼6?}X><^_>ß(?kñL;/;!H?c	<¹éÅ;®µ1?¤÷6>;ì×7;ì×7âXW=Õx!=oï<¤,?!ç;FÑ{;È!?Î¦¹úå8Dj ÀÜ8í¯9µ'Ç=Ï7>´Ø7´Ø7âXW=«¾>§&>,f>?$&?«]O?ò03?x3Ã;Rbr;*N?%¸.=GÝ<S"J?Õ7>.Ø7.Ø7âXW=ú
?Ø£µ>M~G?Õåy?%2/?ù6?ã»9,µ9x?ÿ²<¦k<vtB?07>§,Ø7§,Ø7âXW=så)=47ð<^5?h¦=Pê<¥£&?¬=ê89ap9Tvy>=:.:Â@?(S7>!BØ7!BØ7âXW=± Ù>³>a:?®M?SË>3^+?}!¸;NCl;KG?Ù[<ªgK<¤¯5?ÿe7>WØ7WØ7âXW=Q#>ùâ=Ú8?ûV?ØQ»>-e/?hG';é»:äc?;=U¬<¥>?Ðr7>mØ7mØ7âXW=v>þJ#>ÞAA?ó=?gM?]É.?2=×<­rS?ß³<¡W4<>Ë=?ú7>Ø7Ø7âXW=
=æ<Á<á6?gÝ§;Óª;þ&?ù'¸¥u7(®¿¥¸_P9£º½¬7>Ø7Ø7âXW=æI>br=>ô»I?G]?r?»Ì>?2$:p:?RJY=¥¥=£V?NÀ7>­Ø7­Ø7âXW=¸p>«>öÛD?ÈH?ÙWê>,.?§©É;xl;!QZ?Ç<´A<(µA?¤À7>úÂØ7úÂØ7âXW=cË5?mØ>7	W??tN?ùKA?ÀÐ¦=;=@·c?ÇÑ<òa<`Òm?¹Â7>tØØ7tØØ7âXW=!K>)
>x1<?-S\?i]"?R±-?Ð;M*F;êKH?-%U<°£<$ð=?@È7>ííØ7ííØ7/Lf=
>»ÊÛ=aì6?Ç>/ÁÉ=¥«$?gõ9Éïø9ª]ü>? w<-<£6?Fá7>gÙ7gÙ7/Lf=Ca>>>?ÔÂJ?¨?ñ9?QgÅ;tôe;
Ã[?ù;\{µ;0?ï7>àÙ7àÙ7/Lf=Àa®>mhe>sB?¬ø>Hð¯>_ê4?¢!d;2;:J?Í<¨<ÙG?ø7>Z.Ù7Z.Ù7/Lf=3=;×<£ä-?!Ö/;ñ;F!?ì~8)#9Yõ=éxØ8¼%09{M>û7>ÓCÙ7ÓCÙ7/Lf=Ëz>¹ö!>èE?6E?øñ?±0?9fk;¡³
;=£T?>Ñ<õ<(±M?ý8>MYÙ7MYÙ7/Lf=Àª>B/>q¤;?Z+?×þ>¨,?Ä];çØ;×ÐC?çÒ6<Mø;~<?u$8>ÇnÙ7ÇnÙ7/Lf=Ø6£>|d^>úà;?¨Ó?a<Í>i.?çsx;ú,;}Û8?{P=PªÑ<m7?GI8>@Ù7@Ù7/Lf=)E?¬><CP?aã?rå?°à@?=ÒÎ;y;JT?eü@;@Ô:EÃh?Z8>ºÙ7ºÙ7/Lf=1l>~;>dÎ4?oå>O1­>ª®)?Üí;­âà:^]0?àü¢<Â2b<&v8?z8>3¯Ù73¯Ù7/Lf=tV>Xn>y>?R?j²Î>ØÖ(?ñìC;{ð:íP?Ç·=z{=hK:?H|8>­ÄÙ7­ÄÙ7/Lf=S»>«AX>Bç;?ðÂ&?xðó>¢/?o<v«*<d¦F?ïÉï<¯¢¢<ò¸<?8>&ÚÙ7&ÚÙ7/Lf=	ñ=\}°=<Ð.?Ï¢7</ã<C¾?ü¸Âó@9uÜ«½8RA6Ðb¶9¦¬;!8> ïÙ7 ïÙ7/Lf=^¿=û^=d.? ´;9;ªl!?lï§¸#¥Æ8^lØ¾]æ9´)Ò9*?8>Ú7Ú7/Lf=*s>xV)>EÎ7?7?>u¶>ôM(?×ù:Ò¾8:'Y?@°;n;¶=?`¡8>Ú7Ú7/Lf=?íV>×^>a¾5?*w>Ô^ë=TD+?|:íÒ9ð*?ÙÊ=öï¿<
s6?Ý¢8>
0Ú7
0Ú7/Lf=¥±l>9>H?b±¼>ú~>d.?»E;OR;«=?M=ÛÌÑ<Ô=?|¸8>EÚ7EÚ7/Lf=8Ð >Wåb>çp5?Î >º{>à#?PÞ:Ø?¢:ê/?Aù<´±<Í3?£Â8>[Ú7[Ú7/Lf=U>ºR
>f6E?Q45?8öþ>6ñ5?3v;f;¦.M?"£Ñ<
V<5??*Ö8>ypÚ7ypÚ7/Lf=®È>p>áP=?î|?E?þ½4?E=m==#O?Êð<ðñ<!B?'â8>óÚ7óÚ7/Lf=J>®>½e6?O)?éý>(+? *;
)Ä:v@?ÕªP=ua='w6?|å8>lÚ7lÚ7/Lf=;6>?Ã=w7?s¦ü>¡¸>l(/?ª<9	Ç;îF?Ï<Áð1<¸T:?f79>æ°Ú7æ°Ú7/Lf=ÌhÎ>*M>ôTL?~Ù?b¹>ú°4?(ï;}];°¿Q?ÿza<»<µ7?Q:9>`ÆÚ7`ÆÚ7/Lf=©%'>û³ç=°¬8?¨ìø>xÍ¶>L.?`÷ñ:óP´:aÃ+?ò<[?`<
+3?E9>ÙÛÚ7ÙÛÚ7/Lf=Û?à³>¨¼L?¨?t­F?Æ«9?	É½;²Us;Ò©G?Rîë<"<;0@?ùS9>SñÚ7SñÚ7/Lf=kr.?´Ô>dôQ?Ray?è!?­E?=4ü8"Z9oÁl>Ç#q;z`&;9?Ôt9>ÌÛ7ÌÛ7/Lf=Ð>¼7>nL?mu@R°?ûzJ?¤î=K.=	HY?È¦=+=ÝAj?gy9>FÛ7FÛ7/Lf=¡¼?gt¡>L?Iµ?gÛY?Mø6?ñëa=iü=S?{â<é<ÍÏA?©z9>¿1Û7¿1Û7/Lf=aò>ÅkK>mö=?Í`?<í)?#/)?Üp;?NA;¤;G?p<uÃ;ªÌ-?.¦9>9GÛ79GÛ7/Lf=&z>v%.>HÝ7?d ß>×e§>Û*?N;ë;·7?NÊ<or<p9;?:Â9>²\Û7²\Û7/Lf=£>/Ç2>9B?	?é%Ê>A.?ÚL¤;?O;ÿòJ?M°`;Ú;0E?vÃ9>,rÛ7,rÛ7/Lf=«Ã>­ê>È@?uº	?ÉÅ>Ç2?Ø|B;p!÷:½wI?V=õ°<??êÚ9>¦Û7¦Û7/Lf=D>+à*>N$R?f?27?G:?O¬y;Åù!;]ME?4q=ÕL³<}aA?©é9>Û7Û7/Lf=¶·P>9>[Ø;?zêï>Ì÷·>Wí&?;r¼:¼jH?'<ò;À<0?¶ò9>²Û7²Û7/Lf=Úì®>:c>/ÌD?f!³?zzl?ûêA?â=gµ#=7óW?B0
;Æ¡:]?
:>ÈÛ7ÈÛ7/Lf={ÿc>óc>£??;K?`?Ú8-?÷êÀ;l;µÂP?äº;¸";ZT:?Í=:>ÝÛ7ÝÛ7/Lf=¨-k>í>yC?Zß5?W¨?ãÑ0?^n;É&;ì@?Äõ<É(<zE?M:>óÛ7óÛ7/Lf=«Ë> ´:>®??Q4Ð>Øs>»ö/?ßÉ :ZS:©C?WÃ<HÊ;Ï@?P:>Ü7Ü7/Lf=º7ß>N;>í<?²I?¯Ã>£­/?þI;26;$L?^yÏ;ã
;7]@?FR:>øÜ7øÜ7/Lf=¾ý?Ê*¿>È;R?vý?Àg¬?é;?7'ê;Æu;ÄvX?E,<å;Òn?Ùm:>r3Ü7r3Ü7/Lf=¿A>4ß>PL>?¦<â>#§>@B-?¸D;¶Nû:öºG?	k<ºÀ¶;"8?ü:>ìHÜ7ìHÜ7/Lf=¯>øþ8>;?'×>O¢>I*?ý.;Ð¼:õa>?Ë§<åÔe<Q¨:?§:>e^Ü7e^Ü7/Lf=n\>áÝ>h@?ñ¬5?Ðü>ïö7?Dü"<pÑ;k8G?í<a?<d`?¸¨:>ßsÜ7ßsÜ7/Lf=In>jf!>LÍ<?ÉH?þC?Q1?Õ;,;@D?ÑÑ	=µ<_VB?É½:>XÜ7XÜ7/Lf="h>q·!>=¼7?/8»>òâ>¸Ë-?w
,=èFÖ<ËM?´R)<?¨ë;ð7?]Ö:>ÒÜ7ÒÜ7/Lf=/"Ù<òQ¡<I,? r;R6;ùÉ)?;D¹µ85ÿ¿síV¸~9£s:¾ïÿ:>K´Ü7K´Ü7/Lf=U>/;>NÔ<?Î5?sã?Ë"-?$·B;qâ;
aA?ªh=LMÎ<â;?
;>ÅÉÜ7ÅÉÜ7/Lf=èÐ;==0?.;ü&;ÊÅ?ÞX¹>y|8}åÛ¿ª.8,¶:9ý{ï=;>>ßÜ7>ßÜ7/Lf=iÚí>±>Á>?à-?Ø0Õ>î+?Ê
=:Mµ<ÂöG?{îÆ<´}<­Ü7?²E;>¸ôÜ7¸ôÜ7/Lf=â>2ó¾=|¥+?q7»;À<¡;¹?i.J¹À9`Ê¾_õ¸249±®¾Ýd;>2
Ý72
Ý7/Lf=«p>«%>íñ9?ô?LÖÝ>ø0?ùò?;Sî:ò.N?
;X³J;×³9?Fi;>«Ý7«Ý7/Lf=	æ>ø¹5>ÅL?Úu:?8o÷>Gê@?lQ;];ïP?ªÅ=AÀ<xÃH?};>%5Ý7%5Ý7/Lf=zñ>ä`U>Óä3?µ>¤>x>c)?	AÍ:;:Æq2?C<Z
<3£0? ;>JÝ7JÝ7/Lf=Ê=aZè<Zq)?H
;Ê^	;¢	?ÑU¹¾69pc¿rH7E9|Òª<5;>`Ý7`Ý7/Lf=j§>:÷V>ÀyG?XÝ?ëMá>æ°-?G^;û:'|b??³<Ñ´;úu:?¸;>uÝ7uÝ7/Lf=>÷þ,>l@?Qy?;÷f?ZÂ0?&\B=IÙò<¤âL?ªA;f?;Hß<?T;>Ý7Ý7/Lf=µ×¶<öç<Ù0?Ö¶<äM<Íò$?Ò:Ú¡:'ð&?]µ:±:á¤-?²;> Ý7 Ý7/Lf=Æg>» >¦8?ï!J>dI>	2?àÛF:ÃE9:ðb	?=JÄ<PA<<?¦;>þµÝ7þµÝ7/Lf=
¤>ÜT>(F?3=?%Ð?ä]<?Tä;ÕÛ:©_4?=Ä~<tQ?µ´;>xËÝ7xËÝ7/Lf=½¤v>¡?(>)¤;?Ö*?ºÉÿ>Oú*?Îî>;=åü:×FA?ÿÀ¹<Â<÷;7?É;>ñàÝ7ñàÝ7/Lf=¹>\gF>õzB?wv?§7?ØÚ5?wnb=
=ðÿN?Ã$=uÏ<ñCK?9Ì;>köÝ7köÝ7/Lf=[T>hQ>»8?ç>q­>æ*?,x<?ÍH<qîD?æ¾<«*<ê6?!Ò;>äÞ7äÞ7/Lf=ÅÍ>uã{>Ü Q?øñ¦?§ÖS?v¿I?ìD¸Z.Ñ9®ß¡½X=®©<¹[?õ;>^!Þ7^!Þ7/Lf=ÝÁ<àF<æ0?£æ;x;öÀ?Ô·¹Î>9'£v¿Î&¹ì9M¾%<>×6Þ7×6Þ7/Lf=vi>~>|<?Í?Ì>§ß'?Þ
*;WÓ:VýM?Ò×<^<Ð;?<>QLÞ7QLÞ7/Lf=@Ü>Á>5<?ãàã>þj¨>Û0-?$!;ÐÆ»:?\?ûU<¿9<Ñ7?&<>ËaÞ7ËaÞ7/Lf=7> 4Ñ=A?¿
9?!	?ÚÞ,?®5[;ä;_·B?}á:EÅ:[¦4?ó<>DwÞ7DwÞ7/Lf=#$©>±þS>8@L?Eb?[Ñ ?Å4?bç£;ÑmQ;ôYH?Î
õ<fñ¡<é°A?<>¾Þ7¾Þ7/Lf=|»|=(=¿í??üo><¥Ï=ÿÖ0?%Õ¥8í9L>¡;ÌÇT;î2?!<>7¢Þ77¢Þ7/Lf=þ2>4í=Gº@?[VÍ>Qt>zf,?³Ý:dÆ:@42?Vº<¼{<¢>?0<>±·Þ7±·Þ7/Lf=÷®Î>ö]>?y<?ã?ÊÌÝ>gì3?hy;[%;m@?ä=ë~¶<{7?E<>*ÍÞ7*ÍÞ7/Lf=«>Vl>ò:?°ÈÚ>y9¤>W*?»;Ï³:Ç1J?üÏj<¸;+<Î/?¾E<>¤âÞ7¤âÞ7/Lf=l>ÐN>ÆF?±9? rÑ>à1?·ñ;68;ÍL?¾`<D$Á;`
>?O<>øÞ7øÞ7/Lf=ðÛ.>4ñ=¦9?¯à??«ñ>i='?íH;­
;á9?9©À<` <]Z;?_<>
ß7
ß7/Lf=þÄ>Spq>þßP?Å,?¦æ>Ìï>?Qc;A;FÝ]?`t¦<\<µA?8b<>#ß7#ß7/Lf=¸ø­>F/u>G¥5?{>\gf>£*?Ü¿:Ö¤:ù8*?°;  u;=7?Å<>8ß78ß7/Lf=oK>]t>Ý*3?£ºÒ>1_¤>q$?¨D;¼wÑ:ÐÂ2?¦8Î<P©<6Ã2?á¤<>Nß7Nß7/Lf=3M?­½µ>ïÎ?gß·?XN?*½?H'©8Ú)J93V>c3C;ÌOÃ:ÃÚ?¦<>}cß7}cß7/Lf=½d>>É>²
9?a?»áÍ>·0?=¶;`â-;¸7L?Ø7Á<N</ ??§<>÷xß7÷xß7/Lf=ö$>ÞKå=#,8?ÎY>QZG>{/?ùøw:Ä0!:´éD?º@<m<Aø??Ïâ<>pß7pß7/Lf=éú<ó-¸<¥`.?Xe=2=æo$? "9\­9}Âo>àÊÜ9µ:±¶Ö>ñô<>ê£ß7ê£ß7/Lf=pÒ>&PD>^ûE?C2?ïöö>:É8?Òc;Ë?;Å¿T?=LÒ:é§:o¡ ?®ý<>c¹ß7c¹ß7/Lf=òIì>å>ïoH?©P?ºLK?Ã:?x:Ç)³9O#@?\=GI<V?8*=>ÝÎß7ÝÎß7/Lf=¿´?Â>CL?©¶?ç®I?k6?¸¶9èHá9>;(Ë:k'?¸8=>Wäß7Wäß7/Lf=³ÄV?hBî>Âf?ª@sÅÅ?É4?±9d¿9Ë>{;5;9É\?­N=>Ðùß7Ðùß7/Lf=]×?>ÍsZ?Ü²?ë¼b?óë0?áaæ<N<pÁQ?Õ|½<÷x<ý%C?o]=>Jà7Jà7/Lf=¥>óÄ8>Å=2?PË>Õ>ô(?¢5Ó:ö:ÖnQ?=ù="ÚÐ<Dí2?E|=>Ã$à7Ã$à7/Lf=FS>@åA>kyF?8<L??f§3?O²;y[;JáO?dï=ôè¯<ùM?~=>=:à7=:à7/Lf=wÞ>>+Ñ??-+?RôÛ>1?.{;¢)H;1.??çÙ<=ü<vÊ??=>¶Oà7¶Oà7/Lf=_ >rq<>II:?~N?Î À>S -?;cb;m¾;xE?Õl=~Ë<~:?²=>0eà70eà7/Lf=*>~7>.;?ñ<ý>6¸¿>)?eûG;¡
;5?°<Ûm<=?û´=>©zà7©zà7/Lf=q)T>p>>S=?tt?
ÙÀ>Ô/?;S²3;ÆUH?)_=kôÂ<S4@?1¸=>#à7#à7/Lf=0Ðú> £>ÏD?²{N??tµ3?ª2W=&=åTM?W¶=ïT·<·|D?Ú=>¥à7¥à7/Lf=6Ëy>£g>>ËQ?F3¢?@V?ûA?Ãgì;î};¶ûO?aª
=°<: I?ú=>»à7»à7/Lf=E¦>ª½Y>ÕIC?ò÷> 0«>¿¯8?¬¨½<ÿÞr<KéG?dã<ý¢<Ø)L?]!>>Ðà7Ðà7/Lf=ìÙÝ>`>E=?xZ"?á ð>-??6=I¼<ßSD?=È&´<gý:?&>>	æà7	æà7/Lf=¾Qs>t>°4H?/EL?ÓÈ?Ø5? B;Ä),;ÆP?'È5>æPë= ÂE?]J>>ûà7ûà7/Lf==:>Ù;>:D?¬d?×? ?§6?ÑÝo;;r¸N?[$=ÑØ<OB?N>>üá7üá7/Lf=tÇ>£ãs>WúP?[a?Ø7?ÍØ:?¦A<5³;R?@3"<¯Ñ;³F?ea>>v&á7v&á7/Lf=<å>
>8cQ?Ã?½ÃÀ>G§@?ÇÎ;Ãª:óEb?Â(-;f×:ÌM?f>>ð;á7ð;á7/Lf={>h
M>"b9?(?§À>W +?QÎã:.Ä:F¯M?F'=SÀç<ù}8?Ú¬>>iQá7iQá7/Lf=ïúG>r2
>s99?:?q½Ì>}.?¸&f;L=	;¨V?^ª2=[ºè<D?­>>ãfá7ãfá7/Lf=ÌÁ>ÔÄ<>ùôB?]~?dfÀ>yJ0?»D<Û¦;(ïJ?%<5É;+e;?Â>>\|á7\|á7/Lf=O	a=(³=Ò7?`}ÿ;<ì»;.?êFT¹ÔU9<ÿ¾Â©Ì¸²ó9©¾É>>Öá7Öá7/Lf=Un>­%>ò!8?v­ì>b{±>±*?ÎBþ<V<ÓãK?~hK<ð<vË2?ÌØ>>O§á7O§á7/Lf=´=>dæ>Åí:?ãÆ?ÐïÒ>@ÿ%?h;7;;YhO?d[<~·<¡Ô<?öÛ>>É¼á7É¼á7/Lf=tï=òë<X(?¶c=þ'8=PF?[íÞ¸@t^9¯E¾,§;Ï«m;^4?ï>>BÒá7BÒá7/Lf=9>z-G>§:?Ñó>T4´>/-?ÐÚ;G,¸:9LP?âãA<á<¹¥6?Òû>>¼çá7¼çá7/Lf=0x>¢)>ÝÖ;?÷I?õqá>c¨*?°H:;|[ì:ãÃI??Në:¤:37?ú?>6ýá76ýá7/Lf=M?¯£>0Ðd?ØL¤?î\?f??}õ©9<ö9®²°>kY=Mó<¬Äd??>¯â7¯â7/Lf=>ÔÉ.>]A?Ùù>Ù±>Ìy4?84];q;$F??Ã6Æ;:{;àúI?M?>)(â7)(â7/Lf=YN>7>ôi9?nñ>ÿª¹><&?7;\¤:?O?Hô;@B¯;K2?&?>¢=â7¢=â7/Lf=\r^=¯¡%=è+?37¶<@<O"?.[¸Q7k9ºéî½¶_:ß³!:1?Ù?>Sâ7Sâ7/Lf=¸c?³>Oh?2Ï?3?U.M?
R<ÑN&<JÿW?=Ç;+Öy;ê'L?
Y?>hâ7hâ7/Lf=¤©Í>ô*>z:?
U?ZÙ>7a+?èÁ8;4hñ:íC?;áØ:Àô?¢Z?>~â7~â7/Lf=4>j77>"À<?HG?ô?ó.?¢O<{ÇD<ZZK?"Ô<Ì7<Â§A?{]?>â7â7/Lf=	b>	¢8>nß??,ú#?ä>Í±7?ISk=Sê=ÄR?>;8$	;gi1?Ç]?>©â7©â7/Lf=Å>ìY>:?2÷??8Ü>
Ø*?d';0ê:m¦6?à°<êNy<p5?=|?>|¾â7|¾â7/Lf=JÃ¤>ùV>5D?¼<?,? 9?)ý=ö «<óGU?¤Æ­;»l;Vs<?£}?>õÓâ7õÓâ7/Lf=~Zú>Ô´§>Z??>YI?±|?ð/?*)â;à·;¸H?¾Æ<+£Ó;ýÌ8?n?>oéâ7oéâ7/Lf=Jg>;ï>ê<?«E?b?.?»;ÂÕ:õ{9?Ü\=yÙ<G8?x?>èþâ7èþâ7/Lf=B=ÌîÙ<fT/?ÒW;h§`;°?'Ý¹[	8±p¿pü79p@9Áô>Ó?>bã7bã7/Lf=èô>×%>ÞQ?sÀP?¦?±ø4?_­°;®d;dJF?ëc<Ð»<ÃyE? Õ?>Û)ã7Û)ã7/Lf=­ÈÁ<¼)<gB-?8 L;ÜU;Á-?pË%¹NVó8 l.¿ÏÎ8ÚgP9 Ò&>Òõ?>U?ã7U?ã7/Lf=Ð8>¥<>37?Ô>'T >¼Y)?ëö:µ(Ä:Þ ?4Ö;bt@;2?¼Y@>ÎTã7ÎTã7/Lf=O'>|9>Â"V?l+? ä>Ú@?¯;Èk/;f:P?Þü³;³a;V&L?_[@>Hjã7Hjã7/Lf=þÓ?©:¬>1}??­ö?¥Õ>üÅ1?A^<³ <=EN?5;ÌìÔ:K.?r@>Âã7Âã7/Lf=l>ë>ÔB?íû]?ÿL?å]2?A*<ïÇ;ÈY?9J;Òb;«|I?D@>;ã7;ã7/Lf=¥~O>>ai8?)6¢>ûy><Ä&?¹ü ;'¢Ï:è|F?ýÊÅ;G1;x	?@>µªã7µªã70j=r\T=E1=Wì,?òug=Û3=ó¹$?¹.:¶5:\B?);ðQ;Í)2?O@>.Àã7.Àã70j=KäV>¶>vý@?k7?çæÜ>¸2?ðÇ®;ð];%I?f;¶«:rD?$Æ@>¨Õã7¨Õã70j=ø>Õä0>U?SÇ¯?óÒu?7?¢<«¬;×}X?Í©;ßñg;c-;?É@>!ëã7!ëã70j=ÍF>B)F>iC>?¦ý>E¼>2,?_³;L«c;½±I?¿y<¿y-<8G8?Ô@>ä7ä70j=ëïq>>Ô,>¾.3?x¶?(è>C*?èR;ü?;­+?n­	<zÉ;ï.?Õó@>ä7ä70j=)û>]>­/U?áÄ?¡
?¿5?ÑÒ9£9á%?0I³;Ws;¨<?°A>+ä7+ä70j=¤;>YÜ=-7?k2>N8o>Y%?R¨º:=
:O6?w<4;4<Y/?§A>Aä7Aä70j=6!>]1>ðvb?ð¥Ã?";?Ù<D?½yÄ;WËn;Ð¡R?òV;ê;âíK?ÐA>Vä7Vä70j=0m¸>ÊZ>ÊW?p&?Ä®>¹Út?¡8y<57<# I?sÊ¬<4ÜM<NàV?Ò*A>ûkä7ûkä70j=UÕw>Ì²0>­3?ùLÇ=Yü=1À&?0£<=K=ë<IM?Î6d99º>§<A>tä7tä70j=´ª:?>¤?D!#@÷¢?Á ?Ð{:Wö=:Ç)?Aln=vÂÇ<6Æ?AA>îä7îä70j=ù¹>Òs>=CC?ÛÐ?Øpß>¿:0?©;A<¶î;JØO?¥µ;Ãp;@$A?^PA>g¬ä7g¬ä70j=w	
>tkË=~1?u/>^G>*'?¶µ¤:DIj:¨ù3?fÖ«<÷w<2?¸^A>áÁä7áÁä70j=J)=ëxö<çÕ/?¿e;#H@;ð?b¢ô¸møO9Ì¾eê¸~ D9ÅæN¾Ê`A>[×ä7[×ä70j=¹f>P>a??°GG?¶?
v5?UQ<ê,-<úòM?8¶;Fv;øj=?nkA>Ôìä7Ôìä70j=p»>Iºr>j°E?)A?yü
?²Õ1?[s;67#;¼ÿ`?ôT¢<váV<=eA?{A>Nå7Nå70j=JY¡>O6O>VG?sÊ?ºTâ>À¼4?~;`Ä>;_Q?­+<¤4<®$>?ü»A>Çå7Çå70j=´=#EÞ<éq1??;¯B;&ñ?"èÜ¸Ô»9NU¾¯¸N9»Õ¾¿A>A-å7A-å70j=f/Ê>g¼>I?c(?¶4è>Ë¤9?;Ì;/#;N¾Y?ÃIÈ<­Ht<èäQ?¼ÁA>ºBå7ºBå70j=«Ð>¦Æ>??§åê?3)?¦ O?±Ù9 Þg9o?`:u;óí;øøO?ÈÄA>4Xå74Xå70j=F@=£<\ZJ?ÆÖ=F=0DH?é9-°9Ô>;®;uS0;G<?xÇA>­må7­må70j=ÑÇ2>E¶í=å@?÷>Ö"³>Ñ0?(;Æ:4?v·b<U&<cÅ.?+ØA>'å7'å70j= <>Ò$ù=«0A?ÐRí>ôW¯>¼>-?&(F;;ÛtD?f(=;?ê<z)8?âA>¡å7¡å70j=A>Tÿ=Ì×A?ui	?=âÉ>?.?ó;J,;¹kC?Øì<¹û-<íH<?·åA>®å7®å70j=ÄK%>ajÚ=^½A??Áß>'/?àr;é$;fO?Ãê<¾ü<%C?8çA>Ãå7Ãå70j=\BÝ>·K>òSQ?JL|?á3?_3?XC,=¢Õ<JN?
»­<Þ]<%&I?XïA>
Ùå7
Ùå70j=Õ¹~>R'>ÖÜB?t5?p?ñ2?È;)È7;F?j8<8Ý;q1?ºöA>îå7îå70j=
9>V>`(6? '?5;ò>À1?&:é:Wd?Áùe:Áf:×Öÿ>ÐB>æ7æ70j=87Þ>g³>;?b!?èÆä>?Ì4?Ó¤;QRL;à<N?Ð	Õ<"?<A?ªB>zæ7zæ70j=åhË=U=Íì6?ãê/<i<»%?p8Ý[9éö(>yá8V~²9°!>ÖB>ó.æ7ó.æ70j=*´>Ìôn>`A?#Ë?cÛ>°J+?+ÈR;µ&;
ä4?`E<o<à05?B>mDæ7mDæ70j=&mñ=Ñ«¥=:?wmÐ>~>e)-?Ô4;¦ª;X#1?H<rpÿ;ÊýH?B>çYæ7çYæ70j=ì`P>¼>¦??5?Ô>c@0?þO;FÛ:ÏÄq?7óÄ<5v<îP>?ËB>`oæ7`oæ70j=q#¥>Ó1K>Ï
P?ðN?Í_>?jü9?~Q@=_³è<S?P®<db<ÝZE?B>Úæ7Úæ70j=¸>°7F>g9?r|Î>!´>9.?¦æC;à;B?Ïº<t:<v$2?0B>Sæ7Sæ70j=
>Ää,>÷ª@?E?¼dâ>Â.,?-(4;>ç:ôqG?äVÌ<T<³¹;?2GB>Í¯æ7Í¯æ70j=)`¥>ÊìY>úDB?P-?ï&å>ÒA?f¢E<·ô;ñTO?Y_<:(<¥a?ÁWB>FÅæ7FÅæ70j={^L>Á
><?x?4?>ß/?.3Æ;ÎÆx;nôK?ÀîP=x=²¶;?øYB>ÀÚæ7ÀÚæ70j=s£>öX>¨A?vv?f?Ý>þ	5?'ê;¿ñ;£­M?¥(5<îõ;¯æ<?AzB>9ðæ79ðæ70j=S?Â>]Ï;?<ô?pÎ>þÊ.?µù:Xµ:Ê/?.Ã;²´Ì:+?ÌB>³ç7³ç70j=ç>3:>8,=?zL?JÇ>¢-?176;aþ:`7?Ííè<GH¢<ï¸7?ñB>-ç7-ç70j=^¾=ã(T=Ïz3?];Z¸S;â¸)?z'¸£89U4è½Áµó8ËáÐ8W?;B>¦0ç7¦0ç70j=ýíè>h> >?7Ö~?6?à¯2?û¸à;Ã;lçJ?aÈ;k;ú9?h B> Fç7 Fç70j=YË>xs>}U?ôÒ>þ
>¤O?X	;@´¢:õX?g=ñ<à,]?Ù B>[ç7[ç70j=w;Ã>D>È¢7?W±.?Ñ?&-?³4=
Ðé<·E?È=ÈÔ<GY9?'¶B>qç7qç70j=6Ë>ßÀ4>U?Á?@G­?(§A?ã·<©_$<Èd?ÿµ'<ØÖ;ÖG?ÓÃB>ç7ç70j=\¿>±\>g:9?ß ?ý;é>]0?§X&;+½:A¤`?
¦<#µd<?Ï9?¥ÉB>ç7ç70j=	Ém>c{&>[Ò6?ú,?¿?Mª&?;¹;ÿ,;-àO?¢<Z<1?>?SÊB>±ç7±ç70j=$Á>;>wö:?¥ÍU?s«?­2?B¿<n|F<©*J?××ÿ<Á"<;ÉM?ÒËB>ùÆç7ùÆç70j=
×¦>òÀh>Ó7?XG?ª?ß,+?Ì¯%=Q[Ð<¯K?ÝG=ß´<Hã@?ÒB>sÜç7sÜç70j=öív>ý§,>(7?ïví>l±>CQ+?ª[r;Q;æsF?Qèc<ú*<ÌÌ:?öîB>ìñç7ìñç70j=¢I>p7
>Ã6?øÃâ>ÁÂ«>¤ý(?ioá;Pi;·ìY?(g³<ÝÁ{<$m6?¦C>fè7fè70j=ºi>Z¦#>Ð6?@ô>F¸>Ð¨)?¯F;Fÿ;óøA?.BE<F<åI5?C>ßè7ßè70j=G@>ïw>ö«0?bè×>+¥>o'?kO; h;=?ø;<ß3Ú;À2?ãC>Y2è7Y2è70j=Ú>Z>sØ8?9Â>}Â>Y,?#ü:»:áM?Æ<rB<Ù9?LC>ÒGè7ÒGè70j=Püb>ëP
>ÒM?Öß°?t(|?½3?°T;qí;ÄI?_;J2;Ö=?sC>L]è7L]è70j=Qr>}&>)L:?KÒ°>EÐ>³-?Öê:#:6C?ä=\]×<}ß<?'C>Ærè7Ærè70j=­-¸>ih>RßJ?i±#?,¹å>¸j6?»Z;A44;VUQ?:û;Æf±;UD5?y1C>?è7?è70j=>úóN>s<?äË>_ª>ð')?
±e;&;M0?*>Ô<C<cÌ4?\C>¹è7¹è70j=5!j>~>ð/K?DQ?ã;?¤ì4??¨;º3;ôV?»ôY=Ú^=Ï=A?¼\C>2³è72³è70j=¹>Ã6j>ÇØJ?+H$?Aç>Ü5?O;´	;gu?ÿ"=}nÖ<BB?³mC>¬Èè7¬Èè70j=¶v¦>°Z>ÝB?FM?û?µY7?¢:ð;Wî;»K?·¯b<ì<0D?OC>%Þè7%Þè70j=³t?<?.UL?OÔ
@nQ±?ÃL?¯Õ
:¨Ó9+?ÊW:<ûÓÐ;od?çC>óè7óè70j=²>J>âOC?ýtÌ>¾>Æ3?¯ð<¶@<1
M?#b=´±Ä<tA?C>	é7	é70j=nV¼<Lb<|7?<ª=dÌ='&?
ò9pËØ9ßò?Ù4³:y¶:Ý!?gC>é7é70j=ÍR>i\>È*E?>e?üCà>þ/?ýË;4z;Q»@?=;;hf;?§C>4é74é70j=ÿ´>×Zx>i/:?;æ>m<¬>Ù+?;ª\.;¤·G?º<ðF<|7?z¡C>Ié7Ié70j=jeä<¥<ì0?ß¿~;zW;óS?Ûq¹e´ 9~ûÒ¾ã¹Ì9ïÝó¾î¥C>ÿ^é7ÿ^é70j=/©=]Óu=200?Ýò;Ù'±;*z/?WB¹ÅÐt9ü¾ä·mü591Æ¼Ç¨C>xté7xté70j=0?»úÓ>×0U?§d?È!?qK?¼øF9¹K9»±>:·ï:;\¤:b¯:?Z©C>òé7òé70j=Ï[Â>Ø>6±;?bPâ>îC«>e$)?_Å<ÅÙp<gúQ?C<Ú<øÎ=?¼©C>ké7ké70j=Ç'=¥ùï<6û2?Ð=ÐIô<­"?B¡9Äâ9þ1¶>¹8\C9à±y>ú¶C>å´é7å´é70j=	>7>ó8?îÖx?¾Ò9?Hh+?Úß;j;iÜB?}5c<"» <Äð4?¾ºC>^Êé7^Êé70j=«Èh>b¢>xñA??êû>ö³>3?*:+;RÔ:ÀN?E¿å<m<ÍD?ÄÈC>Øßé7Øßé70j=Õ\>õ¾=+É2?½Ê;'¤;?ðy¹¸1X9¦!¾Zs¶¸9ã¾}ûC>Rõé7Rõé70j=8øw=ô65=é&/?×, <7?x<y-%?·o8jä8>j1>{Q:àÑ3:d?Þ
D>Ë
ê7Ë
ê70j=%?´ÐÅ>P¯U?NV¦?`?¸>?«m9©JÃ9­Æ>G3Á;Îyy;¸@F?©D>E ê7E ê70j=>¢IP>¹~8?ñÏ@?±
?#ò1?ÇO=ù=¨ïB?çd=yB=fF?#D>¾5ê7¾5ê70j=Ë^>¯oO>æÎ:?Äú ?Gýë>8¡.?rÅw;;K{N?Jæ<<¥¸??à=D>8Kê78Kê70j=>[G>G_9?Ö>ë_>f&.?Õ4F;¥a;&$,?Ä<GÂ;Út7?>D>±`ê7±`ê70j=J =@Ùg=
ý0?õ§= ó=1 ?bç<:¾ ú9°VA?û­;¿Á{;Çé0?AFD>+vê7+vê70j=: >Û99>{Ô<?Ù?Y©Ú>8
+?-m;¢ñÎ:7E@?´	<?pÈ;ß ??JD>¤ê7¤ê70j=:ç=Ëg=ÈD?fy·>í >Ë-?z
=ß²<®UK?\J<Î
<È¿:?`hD>¡ê7¡ê70j=âÓ>PÜ2>ùù@?ÛÏó>®:®>µ3?Û·%;×àÀ:ó[?
³<l<±A?kD>¶ê7¶ê70j=|±«>¼sb>B?²á(?{,õ>ÉV0?';;o.;\îA?½ñE=/¨=(<?O|D>Ìê7Ìê70j=ÚÁ>>3A?g²?òlÏ>è2?´xI;@;0«>?êÐ<<à9?D>áê7áê70j=³Îá<b»¢<ý1?ncÉ<pD¢<Ü?o×8ýü¨8%.#?0<.¬Ë;1ì)?üD>÷ê7÷ê70j=½½=gVT=¨µ/?ð¼}=ÒE=×c$?³Ó9|ú9ó[Ø>aÍG;º(;1»"?!D>~ë7~ë70j=pù>Wôz>Ò~??ëì?-\?!Z=Ù½ç<µlq?3Ë2=ôÃ<j?7D>÷!ë7÷!ë70j=4=?µ>h¯n?³¯Q?ÓJÔ>Û|?dlª=;[=?_ù<k<?(«D>q7ë7q7ë70j=;?j²>àjB?iÜ>ð=>N1?á÷A;r²Ü:äþ`?u3<\R<ûÉ6?CÈD>êLë7êLë70j=PÛ<ð<e0?Äa;·$;§30?!¹<Ã8yÃA¿Je8ßR9ª?ã=ËD>dbë7dbë70j=óÝ[>â>Ln=?9Ï'?Íöí>84?ãC-<å{Ð;"ÁT?9;¹£ß:PYT?ÐD>Þwë7Þwë70j=h¤¼=P°=9^/?^<ØÖÊ;æ1)?F>õ¸r t9Ý¾À¹,R92(z¾kÑD>Wë7Wë70j=Q#º>\ÿ>È#:?ÖO	?Ô¡Æ>3ø0?©\(=%Ö<`I?Ìa<<wC6?UôD>Ñ¢ë7Ñ¢ë70j=£
?¥µ>ÝßF?·`'?°Lì>
U5?T¦;ÐÐO;}L?-Â<Êê<ñÙ=?E>J¸ë7J¸ë70j=
ðÅ>O>%t?,º?§a?ÎS?¯ïu<<#WU?´=&=^ne?%E>ÄÍë7ÄÍë70j=F¾­>àtd>¸°B?	?8Ë>íü,?î);Vßè:aÎ:?dç;ã;	îF?Þ0E>=ãë7=ãë70j=_nc?Év?|X?±?¥%?YÃQ?ïO9t9"Ú>ªWâ:e×:Xm]?ÉVE>·øë7·øë70j=}¤Ù<½R <VÃ-?²;; ;S*&?ÝÏ¼¸g_9ñý#¾°^¸°Ë&9k*¾#YE>1ì71ì70j=.Ó>¹k>KN7?ËìÖ>¤>ÿ¦'? ÷:Ö:6°I?ûj;ÙÚ;ÐL?	\E>ª#ì7ª#ì70j=»Û>Ó>;7?ì"B?ºà
?,î2?[c=®=»DO?p<Ø/?<Ñµ:?A\E>$9ì7$9ì70j=ùÖ=î0='p8? µ¡>:v>¾ (?m¨:{ï:/ä?ðîç<¯Ë¡<É|7?ñ^E>Nì7Nì70j=x¿>lÝ1>3?nÅV?ÿÉ×>áÊ~?àÁi;?ñ:
x?O[=(j±<gÁD?_E>dì7dì70j=ák?É0£>ÞR?n? ?K?¶k×;ú^;5Sw?å`/<æV;ñ­?ÆE>yì7yì70j=d
~>1A.>z:?#"B?úN?He-?VÑ=VÊ¡<(R?´¤¡<ØÂX<ç>?ÍE>
ì7
ì70j=¥,Â>Ýx>¸½G?µ?dI¿>À¾6?Ù$!<øÀ;
ÇU?át;;¸;ÂÂG?(²E>¤ì7¤ì70j=ÑJ>ME>@?­?qè>½t+?i;2;4âM?	p<Lí#<
n;?õÁE>ý¹ì7ý¹ì70j=\3Å>×ç>ÎNB?_±µ>h
>WÓ2?cyì;;
N?³Ay<8ê$<evA?öÌE>wÏì7wÏì70j=4>->>òè>?`?À>æÃ0?h-;zÈ:}]?¾ùG<;Ò<ÁÄ5?©áE>ðäì7ðäì70j=F>­e/>[¨O?¼Íe?K?a·C?½ØD=í¾ó<5¾N?«íL=¬iÿ<HfM?öçE>júì7júì70j=ùÇT=3A=N.?mÕ;5Ô·;Y»?5å¸Ü3¬8O_*¿¤W¹þÞÇ8k÷F¿EëE>ãí7ãí70j=nQ>!H<>¸ü7?ò>P>	ï/?v:qH:óU?ÅÏ<êxÔ;@?VñE>]%í7]%í70j=¸h>K>§à>?*ì>;Ú¦>Û5?ÀÅ-;qá:³SE?¦ù<]¨<>)=?äòE>Ö:í7Ö:í70j=¢¾|>->b:?'-.?,9?~ß-?
;Üö0;üS?Ìl3<÷;w9?óE>PPí7PPí70j=Ja§>é}U>ù´H?#`?§?Ô4?jç¿8#,­9kØ
>B6>::Ç9Ït?öF>Éeí7Éeí70j=ÀÈþ=ÞX´=ÄÔ4?ê¸ó=Ìt¿=jñ"?!ä9+ü±9 $?º;Ò\;Á¡,?0F>C{í7C{í70j=¾O¡>x5_>i9?¬zü>Ë@¼>l«+?ÒPp;c ;aÉ??¼Áo<*<ã~4?2F>½í7½í70j=Mê³>Ç£t>E<?ä/?×å>V*?Üú<eê¶;Ä´M?#<¥Ã;Eh1?#GF>6¦í76¦í70j=¤ä>0U>f<?Úí?brÃ>¤Í,?r»ã<ÑÌ<¶M?x0¿<ÙZ{<û¸B?¡PF>°»í7°»í70j=1;>óÐ4>~ÉJ?'Æ?JX?U6?Öy=óp&=4X?ÍB=)xø<r´H?Ñ]F>)Ñí7)Ñí70j=W@Æ>;>$5?£Ñ>¢>Ô $?y£J;`;¿xB?÷%Ô<Z<{³/?²gF>£æí7£æí70j=¥z.?jÉ>^?»ú&@\
Á?qp]?ÊU:Tpû9ÛÜ
?qñ:ÏÐ:MX?0mF>üí7üí70j=ýu>`
#>öÆ@?e¤J?ï?
?3¢7?ÃÖ;xv;C_?ùuU<vj<Ý6?ãqF>î7î70j=¾úÍ<çù<ö¡.?A!¦=[3y=¨©*?¬:(:<}1:×¤ò>¡±9×º9÷½ó>ÃF>'î7'î70j=O±>Ë%l>
u@?k?¤A?(»;?FÙN9¦V9ü¡Ã>í:"°:e,?F><î7<î70j=Þ©>)zb>Ð@?1©H?Ð/
?Vë5?Â,z=GÉ=¦M?J=£º<fD? F>Rî7Rî70j=8ÕÀ>Êg>¤F=?èZ?ù)Á>B¼0?-I;÷o3;ÀoB?MÖ<À;Ô4?~£F>|gî7|gî70j=A¾7=~ý==02?;f;-¨?uà¹nm)9ejÜ¾|/·9èè¼»F>ö|î7ö|î70j=ÿ^?ÎZO>SM­?Xù@ í?px?W¦=Oç=mX?G=y³Ø<Îk?»F>oî7oî70j=s?2?>õ¬?Ñ?7Ýë>0?Býp= =¦üD?¸xÔ<E4< L;?w¼F>é§î7é§î70j=¬rH??±>[Á?Àî?GTT?b?òû9{Âî9¡?VPê<.]<D²?ä¾F>b½î7b½î70j=SS­>ãÙm>:?cì>E¤¬>/?>ð=b"=ßN?Ñì< <Þ<?ÇàF>ÜÒî7ÜÒî70j=»Î>¶>!5?ÁÀ>¯Ã>­¦#?
|Ù:Çi:g3?ËS¢< Úk<`10?ÉæF>Uèî7Uèî70j='½Õ>t>åsN?lél?9&?
o6? Á86]90_>|zW:Qv:j1?%øF>Ïýî7Ïýî70j=Ì,ª>Å&g>øw<?$B*?Aüõ>¢01?
°l;;¢FX?E¾<â~<¢??úF>Iï7Iï70j=ÎS?ý>­_?gÂ?¥r?qMM?Í²{:E.[:xý?ç§£;
N;rVK?}G>Â(ï7Â(ï70j=­#>ìÖË=wM;?*?@ù>ß`.?æ!;s`Í:ïcI?,P
=Ã¾¸<×¨??=G><>ï7<>ï70j=²}c>©v>¾=?«"?+øò>G+?÷ø;0§3;F?59D<îh<5D<?À$G>µSï7µSï70j=x¡>À¯T>áA?Éõì>~¥>ý-7?_«;-6;ãI?2Æ=ëiÉ<sC?³&G>/iï7/iï7üs=Uý>ßUO>@@?kÒü>ÿº>Uë-?è»;ån;ä\I?r&=ì	à<õÎ=?Þ&G>¨~ï7¨~ï7üs=uÃ>Ìî>å£7?1¿?¶ÁÂ>--?»P3=ÖJã<¡öI?ß<?<'ô6?"'G>"ï7"ï7üs=uÿà>Çk]>W?ÞÄ@óã¡?i«i?'Å:BIá9þ;"?­ëÏ;vÊa;%½k?
*G>©ï7©ï7üs=n>ªj">¤;?Ô¨?¹ÏÁ>.Þ1?Üu ;ZÈ:ØM?Z<Pc<v3?0LG>¿ï7¿ï7üs=.>áïR>|É<?H6$?4ëð>Ô}.?×R;nó>;&1H?èÍÔ<ßj<F	:?ÀYG>Ôï7Ôï7üs=8>BI>k\2?"ã>ÙA¯>Ù%?;®RÁ:M£J?N=Â¨Ã<¨*.?ÃcG>êï7êï7üs=2Ê>­=BpB?®¶*?ë>¦à9?Ù°¦=sK=¾Q?6ía<¡æ <´º3?OfG>ÿï7ÿï7üs=ÏÀZ?ML?coM?pã@èÚ?
ýZ?Xw£9¾9ªã	?¥r:	ñ9mË?kG>ûð7ûð7üs=>c]>5?F?ÖÃ>è,?àõP;ê£ð:OL^?/0î;¹Õ®;Úa.?WkG>u*ð7u*ð7üs=6§>½]>A?Sq?5?¾*?Jø;p .;@?Ìx<4/-<â7?pG>î?ð7î?ð7üs=ÃëÍ>rò>c8??fÆ>þ-?Ûbä;L$;RºV?D;¢ãi;.?ÇvG>hUð7hUð7üs=wl?ò·>2NX?2Ó?|èO?U£>?v<2g;Se?"<nÈâ;Ñv7?|G>âjð7âjð7üs=îOÑ>$>NòA?µ??x?5»7?,=VyÔ<~[O?Þ]=ÝÄ<c6H?Þ~G>[ð7[ð7üs=> *=[{þ<$+?ÍÉ<©<Aâ$?c¹~EB9±¾»ð;zr;³Å(?rG>Õð7Õð7üs=?´>À7?©«>>ï(?|j,;<v×:ïÚL?;éfM;79?]G>N«ð7N«ð7üs=¿¶s>?l >
uB?ú¦8?2È?2?£%;þÐ:uy>?G#(=Ý<öªB?_G>ÈÀð7ÈÀð7üs=DÛ3?vé>U?~e6@íÍÃ?Xxn?zP;Y;¹?Ûåd<L<­Y?f¯G>AÖð7AÖð7üs=ðz><g-><9?_p?¸wÃ>)?ã»
=4´<ë?E?©Ø<ý9<ÿ;?»ÙG>»ëð7»ëð7üs=L->Ð~ï=ø9?É4?òå>¥Å0?U®E<¾]<ùE?d.=£ñ<Ú8?ÛG>4ñ74ñ7üs=N>ÄÐ> d2?Xû>/À>Óf'?b-;ù:Lå1?'";]eH;Ì¯#?nëG>®ñ7®ñ7üs=,¾Ð>À1s>¼[?¬?§(=?ôa>?fU9ìöÉ9»>j<I2¸;D'C?µH>(,ñ7(,ñ7üs=ÊÀY>/C>®4?¶U¶>Zë>À(?Ó|¨;tU;J?ôÎ<ë<qM4?AH>¡Añ7¡Añ7üs=¡?{?UÖÖ>¡±?ÈØ@á?>?Ôß6>"ýÊ=ð¡f?Ò=I±~<?H>Wñ7Wñ7üs=<à=ÿ=1@?ÜÉ?{5Æ>Aa/?ëB;lþ:pD?ñ;Ð<Î<D@?H>lñ7lñ7üs=»<?ºðÀ>²´@?M´?sUY?ý`T?Sò9¤Ü9 
?ºÊÎ;^m;¸_?)H>ñ7ñ7üs=3G?[ñ«>BiI?1"?ÍëÕ>`A7?ÌD&¸s¼9àM½¦z­;*Ye;q£A?¾H>ñ7ñ7üs=£mr=$"0=-0?a=`¾6=Ò?$9\f|9[¦>9fr;®ñA;Íú?~H>­ñ7­ñ7üs=ÛU=fv =Ç*?bÈ< <²?w´80f³9Ã>M¥*;íàð:°[5?ÙH>zÂñ7zÂñ7üs=³'>.òJ>	×5??ZL?fß?õý)?Û; <Å;g%P?}Ox<0< |4?XH>ô×ñ7ô×ñ7üs=Öõ·>ëu>{??I|?w½A?:F<?=I.9=ÙQ?õ9È<3~<ìTI?²H>níñ7níñ7üs=l`\>O@>.F9?<ò)?ãø>D/?a
;TÊ:zG/?YJ=$²=µy=?ºH>çò7çò7üs=
Ë?+~µ>1ó@?BW?èt?ë5?@Ó¥<WæQ<Ï>J?º:b#:!.?»ËH>aò7aò7üs=1
H>°`>pù??ãJ¾>Kt>841?dÓ:Q:vN?<êE<)9?ÌH>Ú-ò7Ú-ò7üs=N>~Í=·H1?ü;²Ü¹;-?<Rì¸W&9e;D¾¦»7åd9­<Q=âH>TCò7TCò7üs=Ö>e>Ç¥H?a2;?\?	:9?FNÃ;l;ôÚS?¾úQ<Ð#<"Ê??êH>ÍXò7ÍXò7üs=Ô>©>]uV>mJ?I?1?!4?RY;þð=;oP?}Ä<;<Ó¹>?\I>Gnò7Gnò7üs=°;?>ê2>iu=?æðë>=Î§>
ù3?\	ÿ<]%<ÉM?ìg;ü';¸0?¹.I>Àò7Àò7üs=ôJô>ÌÇ>Z«L?´K%?â1ã>¿@:?Á~9þË9.Ã><(;yn.;;L?ß0I>:ò7:ò7üs=È=ÈOÝ<­â1?Z÷e="3=õY$?ðÓj8è ¤9¶=¥<I<]2?Ð:I>´®ò7´®ò7üs=¦Á¢>Ø_>¯":?3??wY+?½Ô;ÄT;~:?\Æ=:Ò<
7?¯VI>-Äò7-Äò7üs=£?üçÈ>[G?YGJ?!/?²8?È8þê9òU>éç:{À:8?épI>§Ùò7§Ùò7üs=f¼>:>¤18?r6?q?Ò/?ù@<Ë¸(<CÎT?@Ç<ax<|UB?M~I> ïò7 ïò7üs=e<E>Ke>]v:?VD?id?Ù,?tâI;è;ìvH?v
å;ûÊ;Åz7?[I>ó7ó7üs=I
,>ÝÖ=ëýL?¦\?uæ?¢ÀC?Y:õ:¯ÛO?ø{ß<¨<jeY?°I>ó7ó7üs=lØ >wE_>Xl8?(Ô>>4Ð+?lùô:îß¨:)®9?.§<Âi<v7?Ú°I>/ó7/ó7üs=·qÖ>ÄÏ>²?<?aÒ>õ>DY(?fò`;Ì;÷:?T¾<E-<­94?ñ»I>Eó7Eó7üs=ü>,>è@?XØü>*»>-?=ÊQ;S;;¼@?3}§;ã};â(?ÁI>Zó7Zó7üs=¸>q>¶
D?Fx?Ê-,?Ý8?ÿ<«¼<¦jZ?
|4=%ëá<4L?;ÏI>úoó7úoó7üs=}=W¥½<Ì.?í+=I=Uï?ûë¸LM
9ÍÙ¾{M<k<ßq'?êI>só7só7üs=Jº>\¶y>sû>?Í¡»>Ë>¿_-?ýY;>-;-A?C]©<Û5f<kV<?îI>íó7íó7üs=l¾T>Â>84?Ñ?èsê>qÅ%?jÇ;!Ã¹:·ÃD?{F6=£ÿ<26?)üI>f°ó7f°ó7üs=I§>ÜhB>®°\?­?77d?ýÃ0?JÃt9Ñðª9"G·>;Å:^I?J>àÅó7àÅó7üs=¼=­95=äÇ7?«î<µüå;øã&?0ÚÒ¸Ç7a<Àå$.¹á79èÞò¾õ)J>YÛó7YÛó7üs="C>Ëì>r>@?$áD?$?2 -?¶Ä@=\ö<æH?ä?Z<ë<NÅ@?ßeJ>Óðó7Óðó7üs=íÎÊ>ói>½^?T­?QqX?ÚUM?	9³93]¹>¡Ú<l<?èY?ºsJ>Mô7Mô7üs=¼3J>L9
>ÿ>;?/³»>¸¨>ªÎ*?ët=Ä´¼<ÁJ?»nè<ý5¡<¢8?}tJ>Æô7Æô7üs=X½t>µ·'>BÈ:?ÔîÚ>X2£>3·+?59;lzç:IÔL?~Ò(<áï;¼b4?¦J>@1ô7@1ô7üs=ÈëD=¦¤=ë-?kêv;É·O;'?t¿Â7©lO9ÑZp=õ{¹%Æ8s]-¿©J>¹Fô7¹Fô7üs=8ú¸>Z6>çr4?o©?ï5ß>:Ë,?`_;Hï;	H?`x<¦Æ,<Ë8?I¼J>3\ô73\ô7üs=º>8>*C?3)×>a
 >,?(2b;þ;¤¤??¬Þ¨<îåb<j>?¾J>¬qô7¬qô7üs=ö<-«µ<
¿-?zn­<1
<Z?îp;:#õ9cC?d;»:tå¶:Ê?@ÂJ>&ô7&ô7üs=ìl-?Óãâ>­C?º§?¿¶j?Ã6?§95Ä<9ç²>êK;{;Ç I?òÆJ>ô7ô7üs=g1?ëÑ>¿}X?x­a?O\??×S?xW¸
ãÓ9D)½hZ];WÔ;=JB?ÂåJ>²ô7²ô7üs=f¼>Å34>Ã%;?!.?WAü>×³0?þ"&;â:¦¬;?joÐ<3á<¶»>?ëJ>Çô7Çô7üs=dT>j²D>iôD??%?Éøî>þ1?Ç¾=qÄº<ÜþO?<c)<5*õ;¯ß0?øJ>Ýô7Ýô7üs=3ÍB>	H>%<?!D?¾Ú>¶\0?O+;>Bì:l9?=Ç<¾`<D¦@?K>òô7òô7üs=k

?ÑX§>ÆW?í?û?Q?Ó@?##:Õ":´=?Ë*ï<È<'G?D#K>ÿõ7ÿõ7üs=pm=?á*=-Û1?	1<Áýã;Ïç!?¬¹~§Z9r¬¾ÜÜ¥6ãå8³¸<E)K>yõ7yõ7üs=;y>·,>¡ç??Y?Ä3?n0?UQÞ;#þ;ÃH@?>a<"<>?ËFK>ò2õ7ò2õ7üs=¹;¨>[[>-+D?ñ9?¬ç?Îµ2?MA´;Íi;N^E?s76<n´ú;´:?ÿrK>lHõ7lHõ7üs=Ó<u<ÿp6?=%Ó<¦"?o»m9+Æq9b¸û>§·9×®»9½ù>qK>å]õ7å]õ7üs=äW¸>Ô8x>¥>?lX7?e	?Î*?Ç;lv;É\O?Õ<òÕÛ;4?K>_sõ7_sõ7üs=æ,Æ>sv>[37?êª®>ÊÓ>ÛQ(?é;t¾:ú@?Eû<ø±<Ú4?¢­K>Ùõ7Ùõ7üs=ñ-]>eÍ
>¦¦G?-b?SÂ>®-?kæY;¿ò;¬7?Sø<|³¢<C?	¾K>Rõ7Rõ7üs=PÎ±<ý½< .?ãY;ÙA;~ß?0É[¹æH9|î×¾_¬Z8p¹9ÇE·=¨ÃK>Ì³õ7Ì³õ7üs=íø>¶>Ä9H?¢åI?zl
?µ»6?Fþ;í;øQ?>áÐ;6K;8?ùÊK>EÉõ7EÉõ7üs=Ç>¦W:>x)9?gü>;$¼>lË+?ò¤J;Çe
;k;?»|À<Az<8?¾ËK>¿Þõ7¿Þõ7üs=6â>^B7>3F?Y3?ë$?t%3?øÑJ;±;ÝJ9?^
'=oÿÞ<ëÂ??bÓK>8ôõ78ôõ7üs=@Ùz>(->9?o
?×Ï>þ4.?dåF;¸æ:§^]?>êð<¶<jKB?&ÜK>²	ö7²	ö7üs=CÀ?½Ü>ê[?ð¿1?PÊì>w+@?lU£=3­@=wY?ÝmÏ<¾D<|HD? êK>+ö7+ö7üs=¢ÝJ>(>Þ¦3?çs?(Ê5?`¼+?'v¯<&bU<#R?Øm=ìÍ<8?þK>¥4ö7¥4ö7üs=Öã>L:V>c{;?V·>2õ>H+?¾×;èÔ:eÔ(?b;/'S;ÕE/?L>Jö7Jö7üs=Y,=3CC=´ù+?IJ£;7~;L$?~¹¹eÿ8û¹¿ZJ89áÙã=¹#L>_ö7_ö7üs=#>,6>_´B?2»?éÛ>»#-?ã;¹)$;0þH?
û<¸¥<ÎB?
-L>uö7uö7üs=cQ>ôiL>b¿9?MÐ>Æ¶>÷"*?¢&ý:¶3ª:¬a>?´<F:<Éí8?=L>ö7ö7üs=Iâ>Ýv>^uk?û¨û?ï?ýR?Dè9z´9UâN?Ì=;ö9Ï:ôj?^XL> ö7 ö7üs=
¸Æ<vE<N0?ÉN;ï	";ª2#?(Ðù¸¶Þ8o ø¿d8q9N>½L>~µö7~µö7üs=oÎ>¤B>BÓ;?1V?j2?zX.?¤	<Éc°;ñÃG?R3)=á<&w@?ñL>øÊö7øÊö7üs=ÕÂì>R>LõF?	ðY?Ûá?z.?~ô®;	Ìd;§ÁC?rÖ<©ÄÌ;ÚD?x©L>ràö7ràö7üs=và<Ö§<	,?¨Ï;Kï:??í¹ÇÊ9$Ó¿
8¬Z¤9ë=Ý=S¶L>ëõö7ëõö7üs=l=³Î<.-?Õvj;xGS;Ø?)¹SY89ÍF¿_¹¤h99?|Ì¾aÌL>e÷7e÷7üs=7C>tÏ= 08?ÚÚ>óú¢>.±+?@;ê :FP?À=¦¸<9É<?ÚL>Þ ÷7Þ ÷7üs=­Q«>¨,e>Y_??ø#?Î>
.?=9;=§­ö<mLB?=ø¸²<;?¨ÛL>X6÷7X6÷7üs=.>)>«oQ?â?(?³ï>°3?£dW;ÏÇ;A?×÷ =£Í<cH?³æL>ÑK÷7ÑK÷7üs=÷¨>Qík>KW7? ¿4?0?</?ÏÝ<éö<(0A?=`Ë<©:?íL>Ka÷7Ka÷7üs=È<?Ü>Ùé6?$Ý}?(ø7?^¡0?é©C<¤e<C?Ö<Ý6A<Å-<?úL>Äv÷7Äv÷7üs=Úµ³>@¾n>?³@?/?I7À>F1?ü9K< ë;Õ\?²ûT<÷¤<y<?PúL>>÷7>÷7üs=G>÷÷>6
D?`!o?-?*Õ0?Î¸;²l;áG?wÇ;Ó>;Â4?*M>¸¡÷7¸¡÷7üs=m4>]Ì.>D?Ý?ïÍ>¨4?Ïê;á;kaQ?#ò;Ý¡;±l??fM>1·÷71·÷7üs=Ýã<¤<õ0?`.;k;QK	?\¹{z8´Ìÿ¿?Rq¸6¡þ8³r¾«*M>«Ì÷7«Ì÷7üs=»Ú>ÎB>DÎD?á>?R:?±Y3?A0;QP6;FM?OP©<\_b<0y??3M>$â÷7$â÷7üs=9>»úð=¤D??
å>ºè-?v$;;6&ø:&A?°²=£¯<qiA?Û3M>÷÷7÷÷7üs=±Â>H>[5?[?´è>û'?ÞÓ§;÷;r;n]1?4:´<ßR<zª/?(@M>
ø7
ø7üs=Q°=ñÃ<½+?¼K;V+5;Þ{?Ñº¹ +9K¿õC¸q9Ï­½OZM>"ø7"ø7üs=eN½=G=´Î1?¿u>ÊçÞ=i4(?DF:ì$:ï¦-?áùÉ;É°;çu6?1eM>
8ø7
8ø7üs=³t@?ì9æ>PV?=v?ÜÄ,?gD6?Þ#9\d 9§(>Õÿ:ô7·:»º2?ÚÁM>Mø7Mø7üs=gæw>³0>Ñ3?1ä>¯>©''?XÕ;7IÂ:w=?¢£	<_Ì;ÿ;,?UÉM>þbø7þbø7üs=e³b=ÍÔ%=¹û.?æ­>¢Í=Óp!?¾9ý¢9*A?,i;7V;t6$?ÍM>wxø7wxø7üs=O5>U%»=ÂL?aM?_Â?.ê1?¿¶Í;3;4-G?Î5
<a»;%Ó<?ÎM>ñø7ñø7üs=ß¿>NW>Kê<?	å
?MÎ>,?}2;\vñ:ÄÖ<?´ª;Øìe;ßë=?	ÑM>j£ø7j£ø7üs=Èû>ß>rQ?+?Í>
ì>9Â;?÷C/=VÄÚ<FM?Þ¦<hüX<°ÞD?[õM>ä¸ø7ä¸ø7üs=\3,?)ZÔ>sO?[0?f4?¿8?2'9^À9Á>t=-ç­< ÃN?ÊÿM>]Îø7]Îø7üs=H÷>>¤kT?*,?k*?ÈU?j!:"9åe?>ÐR;n×:èNz?ÉN>×ãø7×ãø7üs=y£>Oùg>4?¡>èbe>âÁ$?¶È¾:AMf:T?À<`<Ð0?°N>Pùø7Pùø7üs=hä>Á¼>h
K?-²}?Z2?å5?/å=T:=S?H%=ò}Ñ<úI?CN>Êù7Êù7üs=/6`>¼¬
>þJ?Ð?ÊÎÂ>6y2?¥¡O;]Ê;%¥F? ø;æÕÍ:t9C?]@N>D$ù7D$ù7üs=è´<<w}'?áA;¢;yÊ?jÚ8Ä®9ý=¶P9Ð¡9Ì²>ó@N>½9ù7½9ù7üs=¨E? g>ö4 ?ÞÖ?KpN?2:?9É4<k¡;¾¹?á =¡Ü¨<*tm?ÌAN>7Où77Où7üs=P> ïA>HD?«èI?Ôn?~0?(=l?º<HY?Ð«<ýT<2N?SN>°dù7°dù7üs=Î>µ2>µÊA?b?ö>?â%3?9×?=÷·å<âÉU?§a¹<è³|<àÌ;?ZN>*zù7*zù7üs=Å±>=>Î>?O¤²>o}>s4?¶¨;qMÊ: 	J?9-<ªä;ÃA?
N>£ù7£ù7üs=¹ób>k>ØìD?©/?YûÑ>ÂX-?Õ[¢;bUR;òE?²Ò;&[O;¨$??<¡N>¥ù7¥ù7üs=ZÁr>$«)>6#7?Ã7?h?v-?ÄÝy;ñ;E÷G?ÎdÂ<RÎ<U8?ä©N>ºù7ºù7üs=ÿ=Â3=kÈB?¸ >^ýÃ=)B<?:UD:ýÕN:!ó>H<¬<ÙC?«N>Ðù7Ðù7üs=Us>8>M÷:?I?Ò´Ø>'F.?<¾?;u ï:ÙEM?×¬¿;lR;ÖM5?²N>åù7åù7üs=}Ý>ù?> 8?·Ç?xØ>=8+?µm~;ÛN);IZ@?Ñ×;¹D£;°)?³N>ûù7ûù7üs=2êÛ="Ë=ÂD1?ÂLº;ox;a?¶.¹ü!91Å¿³SJ9ßÌ9[.?\³N>}ú7}ú7üs=vÂg?uÎó>ÃYs?çM®?ÂH?WD^?fB93T9Á¿>`¨:Æ:¢¡'?míN>ö%ú7ö%ú7üs=:Àl>LÊ=Ëÿ?&>>ã*?·å<<âÔ>?×{;p%;¿ð`?:îN>p;ú7p;ú7üs=ÝlÍ>A>¡ÌD?]í?Ñ>?b:?Îö=öì¡<ôV?G<0îÊ;@&E?¤
O>éPú7éPú7üs=p/´>¡¯]>TP?¹§?¹]?C?B?Î%<2;§Á]?ó¸Í<·6<9J?sO>cfú7cfú7üs=ÒSo>Q$>n:?¼?mÆ>4@+?)x;û¨';Fe=?R =¾*¹<X«6?Q-O>Ý{ú7Ý{ú7üs=?k¹>wl>}µH?Èaª?Îm?ú7? N;ñe;¸mA?>|Ú:l²:9?Ì/O>Vú7Vú7üs=·]=¿v"=·..?/;
-I;ý"?ÚDÜ·Ç8>
¾êX8HÑâ8=¤>¼KO>Ð¦ú7Ð¦ú7üs=¦´='Ñ<¦73?êH©;ýl;~#?çë®¸¶¨ô8¤·¾{ç9Zs9µÕW>ÑNO>I¼ú7I¼ú7üs=®>!Ö==?=ä-?÷ò>87?§]}<1j<ÍoK?¾/Î<<<9D?¥kO>ÃÑú7ÃÑú7üs=i
º?*?I ?Ì¡7@Q³??¤L:Ëý9N?¶&<jÅ; 0X?òO><çú7<çú7%=ó¼>2ën>ÈuJ?GA?LJ??Ð7?Üö<Õ<J§R?7<$;°È:rQ?$O>¶üú7¶üú7%=Ë©½>â,y>£ÛB?£5b?#?ø
1?ÏÝ;DO?;?S?MwÌ<QÍ<C?qO>/û7/û7%=ôe>W@">ý©4??¾«É>,?Sä,;:ç:,??z¯<ÐrÃ;
ö6?zO>©'û7©'û7%=f¸>Í}p>ÓJD?-X?1ÿ?¹¶9?6y;+¢;®äP?¦=åiÐ<úßB?øO>#=û7#=û7%=Ã9Æ>_	>^*@?]Z?¡?HM9?nÛu=à¢=\V?Ïçã;N5;¦åH?S¡O>Rû7Rû7%=Ts>¶ÃG>=>?9»>&>Áý*?ré¨<¦I<÷oV?ê<·8¡<2:?®´O>hû7hû7%=û>
-(>ý	O?×nq?bx+?ä94?¶<1{±;ÄS?;5=<Åjì;dáL?æO>}û7}û7%=ø ¼>m>Â3?è>Ý²]>h£)?ä:¶¼ :5?À=üÐ¾<È4?+P>	û7	û7%=Ïæ¨>äPe>;<?é?³â>=Í-?1ùÓ<8Ç<PI?ôü<Èß°<ì7?ôP>¨û7¨û7%=ËA>^ß=^?Òt<?Á?Ê0:?A¢;@;W?:/< ì;ø=?wP>ü½û7ü½û7%=O`«>'6e>Äg??¢W?dk!?#é*?ß);Í§*;BC?*§<cDi<u7?í)P>uÓû7uÓû7%==>J>ü7?9ß>¬º§>/*?sÿ*=HÓ<µXO?,^ó<o£<¥s>?k*P>ïèû7ïèû7%=
æ¸>¾È>Y[6?983?ø?ñ+?]ñ¿;¢³;wå>?®V<IÛÀ;6ú4?v4P>iþû7iþû7%=ßXn>A>.ÞB?.Ý$?Óµæ>ï6?À¿/={º×<®P?Þ<[<§±>?Ã=P>âü7âü7%=ã>bMÌ=ö:?mû>ß
»>¾Ç+?WÁ0=Í»Ù<ÛÑO?D	<H1<QY>? EP>\)ü7\)ü7%=Þ >â`>Ë7?,D÷>ÑI¼>ý(?ê|4;'ÿ:W5?Õ<üÔ@<þb+?KP>Õ>ü7Õ>ü7%=CÁ=>ZD>bA6?Æ>>%>h*?üz;GOÆ:kG?s6<²»-<ªì<?^YP>OTü7OTü7%=9¤\>o>B?=?Vÿd?g.?DPþ<0<ÇM?ë:!<à×Ø;0X>?o\P>Èiü7Èiü7%=ÁL>nÏ
>`Ï<?VÀ?MÛå>¬Î0?u}l;ÞÍ;7mK?~=Ä<dâC?ÿnP>Bü7Bü7%=d@¬>ÔÝb>_B?ñ>\Z¬>[3?Wh=¾z=W?Â^=¸Á<7v=?oP>»ü7»ü7%=Ú>{qÂ=ÛßK? !.?Å'þ>ªd/?ô%0=fÈ¿<]!k?Ø"Ç<ó <¿>?cP>5ªü75ªü7%=Ð±>Ui>íB?¿75?ìý>-]7?AÅZ=î=U§R??
;<¿øþ;`Î;?¿P>¯¿ü7¯¿ü7%=«>Y>Ü»I?zÒF?ª?îë4?­§;.ãD;LZ?Io³;bv;äo:?¨P>(Õü7(Õü7%=>ïM>ª>?l­2?Eô?ý/?Ã;Vn;¤Q?â<é<C@?º¨P>¢êü7¢êü7%=`Xþ>º`§>ÕB?×8-?KCð>i8?Þ!'<réÍ;ÉO?(<ùÅ;Pï??æP>ý7ý7%=¯È>t·>²F? ¤?Ó^?F<?Î;Évr;ãZ?Ð^==pNî<<nK?èóP>ý7ý7%=°/Þ>a@>N#A?ø´?ÞuB?Eë7?Ù±á;û;
V?Y&=OÃ<Î~C?<ùP>+ý7+ý7%=§V>Å12>ÜÏ9?(?(è>¾1,?Ã=C;Cü:fçE?d=å'Ø<ã79?ÎÿP>@ý7@ý7%=>ÌïG>uKC?ëã/?e?¢*/?^³;)+^;ú®N?¤<yF<`E?æQ>Vý7Vý7%=Ow>Â >¥¹D?tà´?Z?ÚB0?í84í^9¬6>Ó;);¸J?T+Q>{ký7{ký7%=©P²>dÏg>2ìD?ëýn?Ù³,?!1?;3<½æ;rÚF?QHñ<$.<"B?¡6Q>õý7õý7%=½>ôîF>,¯:?10??'³*?/æ?;yUõ:þ=H?Ó®µ<P<2Ï4?ÝQQ>ný7ný7%=6½Ç<Ð<)?oË ;·q;L*?Qs@¸ý9²Ø·½ÂÐØ8ð_ 9->l[Q>è«ý7è«ý7%=ËÕ>'=>w:??fÅ>è»/?kåÄ;;ÿGE?Nê¸<[y}<Â:?Ñ^Q>aÁý7aÁý7%=¥°>¹\>~M? `,?o!ó>r5?X<2<«;ZMV?Ä¼à<°ü<kbB?eQ>ÛÖý7ÛÖý7%=gØÊ>ô>
ËG?¤U?lú?áM?_ò_9<h«9<§>^k;^&6;:7V?ÃmQ>Tìý7Tìý7%=¥*>*Ùî=æ6?+0>¥¸n>Ä(?÷8;
í:ÕÂG?r÷<m´]<^?5?~Q>Îþ7Îþ7%=
?¯Aµ>úC?u?i>?më??9};ÿ;$QS?·Ô§:_p:Ý½2?ÖQ>Hþ7Hþ7%=Ç=æ=·@?sÛ2?&?X0?YÒ<Ñ)Å;ÖO?VÒp;qí";2=?ýQ>Á,þ7Á,þ7%=!}À>MAu>ìH?``2?	õ?p
1?
c;2y-;#¦P?­7í<]w<ÜÓ@?C³Q>;Bþ7;Bþ7%=ç>áî/>®;?dtT??3.?;÷l;£w$;`l8?	9<ç<ï4?ÓÁQ>´Wþ7´Wþ7%=T>Æ=>C6?Y,?mÏ>Ä(?Nÿ4;anö:}<?:s<xÙ&<ÄÍ:?X×Q>.mþ7.mþ7%=¡ý >¢%>>¿X?	Q?þñ3?;@?²\;È\/;ªU?ã?/=ÈÎ<þõX?ÙÚQ>§þ7§þ7%=gú?G(?<v?d@7[{?×Æ?®>2o=ÖX{?sÌ=dÜ<þ§?úÛQ>!þ7!þ7%=38ò>Æ¨>E³7?$ß?hÈ>³.?Én;÷h;ê+B?¸ÕQ<âó<®Å6?àQ>­þ7­þ7%=~E>°"X>Ø¥<?©í3??í3?$Ü;d¤A;·J?ß£°<ßl<2ç>?ïðQ>Ãþ7Ãþ7%=%¨>ù]>,ëA?rå?
§À>Ò4?ÕëY;~;CR?ÕH6<Û\ä;aXL?6úQ>Øþ7Øþ7%={®^>í	>Ë$O?t]O?ó?3Ü5?Òù;½
&;6g?ÃàJ<¡<4ËC?mR>îþ7îþ7%=GÝ~>Ð0>Ì8?ë>~ª>w0?ÉN;;Ñé:¹M?8<C¶Æ;JBI?R>ÿ7ÿ7%=K]T>vó
>§ C?ÊéG?W¿?xÈ0?¥ê;º/;âS?;å;¸;ì=?ãER>úÿ7úÿ7%=ëûf>We!>h07?¹
Á>½½>)?U:Z:Å'?©E;Û¤J;|:?RR>t.ÿ7t.ÿ7%=î8>×4>ë4J?\Ý:?½Å?!Í2?âG@=uç<U?^$<YÚ5<Â¦??\R>íCÿ7íCÿ7%=èúl>ÿ#>l9?À*ï>M¹·> &?m?;±éÔ:}v9?Ñ*<À÷ö;RP0?yfR>gYÿ7gYÿ7%=Ãîu>%>Ý2>?ðD-?
bÿ>°-?w$;.Ç5;R>?ÓPõ;F£;äø??SoR>ànÿ7ànÿ7%="ùÀ>dÊu>ýH?«:?±¯?çq5?YW;D>;8GU?=vÀ<ÚF?÷yR>Zÿ7Zÿ7%=*÷ì>wÙ¡>øg;?Hk?È³!?y:?;ü;5ºA;×H?Õ<ýä7<à{??[{R>Ôÿ7Ôÿ7%=/zÑ>z>E=?µÕA?¦â	?4ð3?¡þ:UÇ:Æ$#?é¼W:rl/:tj?nR>M¯ÿ7M¯ÿ7%=V
â>h>"T?æ:?gA?Çé=?çÊ¬;¼^;kF?«Û==Óº< U?óR>ÇÄÿ7ÇÄÿ7%=Í>Á9>î::?ç>\>Ìq&?Á¶Æ:Æ:åB?>Æ<ïÀ<à5?¦R>@Úÿ7@Úÿ7%={Qt>Äj(>²¯9??aÇ¼>±].?¶;ÔÆ:þ=?>2$<EÙé;î¿3?R>ºïÿ7ºïÿ7%=é?f§>b?3È?6ß5?µ
W?N}¡9bò9Ü§?5Ö;A`*;S?úR>88%=£ª>Í#l>ôM8?ä>òT«>.·*?6£;ÑÞO;I?§;tîi;Ñ6?ÀR>V
8V
8%=´>sF>¶®9?3FÑ>u>¿l-?þû<±<'ÞQ?/B=µ±<g÷??§R>88%=J3Ä>mx>5.J?]?h_?G6?8=°@<<U?V=yt<-øN?F½R>Ð"8Ð"8%=z:>ô´Â='ò>?_FH?#¶?c».?´À¨;ÝÕ@;f`?B;= óÄ<FFC?!ØR>-8-8%=æþ>*¤>ÕuF?xî?,Î>å-?×¹;ö§D;³jI?íñ<Z²¥<:?0S>J88J88%=ë ¿=£=j{6?#þ"?¹yÿ>ÎS#?ÁÃÀ:¾:X
?
m=Þ
Õ<i¿4?ì S>C8C8%=O >Óì4>NÛD?;tD?ò
?&1?m<ÈC<¤'O?ð­g<'A<W<?#S>ÃM8ÃM8%=ú¼>@½4>:­A?wQ?½Ê> ø4?Òc:Ò:[±9?"<½²Ê;¯+E??S>X8X8%=TÁ°>q>K;?%­ÿ>bD¼>Ô-?~;¦ú$; E?ïÎ;S_;ý2?IS>=c8=c8%=¶>×y>aÿ:?(ci?#'?²¼2?Èt¯=x_=øþH?Ì`Ê;/; ê4?gTS>ùm8ùm8%=²Ü> Ü>wv9?I	?XîÔ>ku%?Ì<r;À;%D?D#=öÄÔ< t9?7\S>¶x8¶x8%=N3><Áô=YÑ;?õ>¤6µ>Ú-?".;VÛ:öâK?ª?&=8Pà<«»=?ÚtS>s8s8%=óû¬>Ût>§g5?rN¸>@>J×%?IFW;ü;¼æ.?RY<fx!<,?ÆS>0808%=£ó¬>²Zf>ë4@?MB?À{?Û¨8?yq;D#;6P=?Qc<Ý<BC?/ S>í8í8%=ÖþC=0²=ó3?ÒÀ;s;[SJ?H ¸".9êIK¾ÈÓo·´a.9Ý	0½@±S>©£8©£8%=+/>ôjï=Òµ;?1Ýõ>¨¨¹>ø)?w;Û$;G?Û?.:Ú÷: Â?!ÐS>f®8f®8%=`»>C{>Æö>?;ß.?÷âø>¹Þ3?Ñ,±<v¾Z<åYO?`ø\;´á;Î7?ÔS>#¹8#¹8%=aÅ>8j>=?À8?VF?b¦2?þ;Äp:;¥áG?×ä<µ¡;çL?ÕS>àÃ8àÃ8%=	!Ê>îÙ>Ü??nÐ
?¢Ì>M¨-?k¢;¥­);C?º©;;@ù(?­ÜS>Î8Î8%=&?E®¬>ODv?b½Ä?½©6?;Ý?c¸Ï9a9M?~VG=ïÄª<ài?ÛÜS>YÙ8YÙ8%=º¯>õ
u>ñu7?¼ ?Zãò>Øi)?¯O;y[;Ú5?@µÖ<ð<ÚÎ:?óèS>ä8ä8%=R3>I´î=±@?lÇ?S?aÝ0?#Ã§;±7=;çøb?Ðx7<jÓú;¶A;?QëS>Óî8Óî8%=×%À>¼.>B4?1?d$Ï>¬p3?ôÃ6=eÌí<3ÁD?:t¶<>Ãy<¬;?7òS>ù8ù8%=BF>}À>»)??øx?¥|Ì>Ú*?­K;;à>?_¯"<éÚ;>?÷óS>L8L8%=ÝO3>ÿ÷=_o9?
»Ð> >)?G)=óÎ<ÙQ?³î¦<
e<:?iúS>	8	8%=Ð¬?ËÏ1?¤w?Fà@u5·?	iX?¿¨p;p3;	e?¤Ä?<Æ2í;ÿ÷N?PÿS>Æ8Æ8%=^~ï<²<Ø),?ÇòZ;ì¥3;f?Ã>ø¸ÉW$9YÁ¾g*9¨¹Ô8u!?9T>$8$8%=Æ>LH>ðD?-Ï?[A?Í{2?ÿC=W3ý<^*F?xQ;ô
;äà<?1T>?/8?/8%=7I?"Pï>á>W?ÛoÍ?8{?:Q?å|O9C[9ãOÍ>c³;£,!;ij?MT>ü98ü98%=i>ºS>ùá@?@Û?ðÒÉ>S,??q;%4;5S?¤úC;<õ;Ì«<?J!T>¹D8¹D8%=aÔo>9[><E?·`?¾ ?Ô2?:ã;Ü&;ãP?à#=+#á<Fj9?j-T>vO8vO8%=Õ´>¿3v>B;?êcÁ>wÖ>(?=-¸L9î¾ä°:,ø":n·a?`>T>3Z83Z8%=?_ðÂ>S"=?F]?=¨?Y"7?é,=¨µØ<BL?SoÅ<<þ	C?,DT>ïd8ïd8%=·ç»>,Úw>
B?{?-?õý>ë£.?ónF;!8ï:eZT?ãrî<ò<xB?\T>¬o8¬o8%=·>i.z>YH;?#?}Yö>zú)?æ;RS-;NQ?ÆE<-Û<j5?v|T>iz8iz8%=	?O¾>;Ka?B@u«?|Þ[?èÖ>n=Ðìl?3È=©4c=Úa?vT>&8&8%=ÒoÂ>¯c>Çk=?K?é?äö0?×à;ÏJ(;¦K?ìE=y=IW>?T>â8â8%=«>L¨[>OG?MçR?Ô?Ir4?±-;N£.;ÀóN?¢0;HÕ:W7?
´T>88%="þ=MÇØ<ÓÄ.?(í,;iÜæ:¼Á??ü¦7³¶8#ìè=lã8þ§8ïñY?½T>\¥8\¥8%=ixÎ<1)<Þ-1?q´Û<Cr©<!÷%?©û9R­Ô9U>2+<àÏ;&3?QÏT>°8°8%=ºÊ>¥-V>mÌ=?þ$?úÈô>Ê +?p²A;jé;[%9?æ+=¬§ã<DMA?ØT>Öº8Öº8%=Y^=rQá<ä-?h= ;ò;J?ÉÞó¸ÆK\9²¾Õ!ß9-&º9(n?µÙT>Å8Å8%=j>f¢>Ç}@?ý÷>0^°>°3?¬¯Q;vï:Ò`?na	<¿;8?ÛT>OÐ8OÐ8%=ò2¦>³`>Ùu=??ÄF?Lë6?<ÐØ<Bj<lP?Dçé;tq;ßÙM?¸âT>Û8Û8%=é?+§¾>M?U­v?{à/?ð3?%úÛ;;®cY?&´<[s<S;=?U
U>Éå8Éå8%=¶J°==e{=R3?ÿ2ã;¡E¤;Y1?Dû¹TH.8Ð}SÀÓÓ8L8f?æ"U>ð8ð8%=	>¼Q9>+vJ?àD?`3?m@8?ÿ;Å>;pUQ?"=½­<M?±1U>Bû8Bû8%=>W¥E>ÿð9?ªÝú>íC¸>C.?-n9;¿¦ù:X%>?Õa<<-E7?|GU>ÿ8ÿ8%=4]> F2>ø??ã/?#kü>sb2?:\ø;¤a;|þI?9Ø<d¡<FñG?CTU>¼8¼8%=âk>?õJ>è5;?hã>îÙ«>#)?;4¾:âÝ??ÊT8=ÀÙ=H7?âwU>y8y8%=A	?/K>\?Öã?×±Ñ>úùA?`<Ó<(^?ç¬;ë];uG?£U>5&85&8%=ñ¯<Ë<òµ(?°~<èxM<C?¦ò¹ªø®9ÚÁL¾&ny:Ì®B:Ïþ#?å§U>ò08ò08%=ÏZ>I>lð3?oâ±>êW>Àÿ&?æç;bË´:e=?{<ÉI<r0?	­U>¯;8¯;8%=½þ¦>À·Z>óuC?¦Á!?óNæ>Í3?¤ç;fð;»[?º=£«<FÍ??g±U>lF8lF8%=¬'º>ÝÞs>ïiC?ÌÙ?# È><ñ)?y
:=ð<`F?°m=O# =î=?¯ØU>)Q8)Q8%=G!>QP>Ý7;?ÐÝ?êDÏ>À,?ÐÈ¥;Í U;"G?Ñyè<J­<2%??OÞU>å[8å[8%=À¹>»t>ÛMB?-%4?ó?å0?\Ô¸Î59]Õ¾Ó;Õ	ö:?HéU>¢f8¢f8%=¡D?=Ä§=Ð5?è<aXÿ;|J?¿cb¹ÞM"9`2¿Ó	¸<9¿%»½±úU>_q8_q8%=ãÆs>¶>~TL?þ*é>{¢>¯7?EC;Ehý:DE?|(C=ëµ=@?V>|8|8%=8ö¶>ô~>tA6?z	?5OÍ>Û+?³}h;Ð;bZD?g;H<Ë	<b:?)V>Ø8Ø8%=Ó<Ïö<^].?ëÚU=(=-å"?ËÎè¸-§9f@2¾©ó);¯2ð:ë!5?]V>88%=WSµ>§º|>¬7?neÇ>t>ë-?SåÜ<å<âCG?~£Ó;d;7e=?WpV>R8R8%=Ñ?¬´°>¼TD?1_»? q?r5?À9ù~
:y±>×n<bÈª;zB?V>§8§8%=ÿ¼>ÉÖ~>Yï<?¬T?ûb?D8?IË^=×
=veM?ñb<J,<óm??²V>Ì±8Ì±8%=<é=¡¿¦=>	3?»ä×;6a;#/?í»:îd:1?D­:Ì:óg?¿V>¼8¼8%=ó¤>±Új>Ö2?[?ÁÚÙ>è)?G®;0ei;)(??'<tB<56?öÁV>EÇ8EÇ8%=Ê¶q>S£+>uB4?ö?©fÔ>¸.? `;ÿP; W^?¨ª¶;ç;A/?«ÍV>Ò8Ò8%=^²>Nyx>Å7?ÚÇ·>eR><Ö-? 
=.¯<åþN?×õ<9¦<_ª<?RãV>¿Ü8¿Ü8%=>«Ú>%>Tù@?#Y?ôÄB?h×5?+£S=Pü<V?æ)·<HJn<ÇÆD?ÅêV>{ç8{ç8%=»éü>% >´BJ?*P??&O9?òC=a'?=N??$.=HÛ<±LK?_õV>8ò88ò8%=Uç%>g\å=',9?	Ã>ù>+??;vä:ûU?e<wú:<Û6?ÈöV>õü8õü8%=nÒ>ØÉJ>Y9?c©>.&>°á'?ÿ7;:;Þà0?øÜ=uÐ<<O4?møV>²8²8%=Ãø>uÙ=Þ9?Èë>W«>X/?, ;´ß:L7?×S,<Û<èà*?W>o8o8¥,=êçD>òh>Ïë<?%àò>ðÈ±>Ý.?ZH;Éõþ:F+I?³Ú<sm<,<?+W>+8+8¥,=ü ´>û)>Òe4?ß?¬Ë>ç++?×7<7ð><zÄN?!½<b¿<÷9?rW>è'8è'8¥,=[>ª<>59?­(Â>¨Î>'Ñ,?#;fU¥:`>Q?¸¢<ê¼_<H/:?¨W>¥28¥28¥,=hÙZ>ô.>Ç²M?ÐX?^­>ôx@?äu;Äî;JSE?vé<O÷<<O?ÃW>b=8b=8¥,=ÃL>ë'>ñ.?a¸=9=öD'?«ú7=Ø|ê<ÛH?ß9Ççý9Û>eW>H8H8¥,=ÓÖÃ<HA</e+?ÔûQ;;&-3?A/¹ÉÞ9Bª¾â.t¹°tÌ7ßÀò&W>ÛR8ÛR8¥,=±l¯>m>v=?EH?Æ? x-?v$Á<_t<,J?0<ò<Ï0¨<ÒY8?DW>]8]8¥,=ÁF?v¿>l?ç@î?$ëo?Oò98	:+â>îÙ;>
m;§_j?õOW>Uh8Uh8¥,=9µ>é©p> A?U?á×>ão.?©5<Íqç;ÊSH?ç£û;Z´;i2?fWW>s8s8¥,=n½>Jºv>¹D?®ø+?¡Eø>S1?9à;Ó3;ÚùI?I=±m=%SA?1fW>Î}8Î}8¥,=Ù>ë>«ïB?)ôr?*?h×6?ý3:uÿ9"64?éð:ëQ:tn?ñhW>88¥,=?è3É>M;9?;1?ë?pÄ/?Æþz<³/<öcL?é'<¶¾Õ;¶;?UqW>H8H8¥,=ð
#=±Zó<ß+?G
=Üg=Bû?®9ï¸Úö8æ\ø¾J¿';Áy;]T?ütW>88¥,=y[>t½
>DF?ý¥<?ï?W0?ð/;cÆ:jM?jÜù<Ñ4¢<+E?Á¤W>Á¨8Á¨8¥,=ß´¢>UyV>5B?[äE?§ÿ?Ã"1?ô;H5;öªU?µ2ð<_Õ¥<"f9?·W>~³8~³8¥,=§Ð>hOE>^ÝH?¬³?göZ?×9?	@<à;9[?«Àø<åÊ<b²M?UÉW>;¾8;¾8¥,=Í²Â>>*ý;?ál
?CòÓ>2'?De;|;§I?¥<Êyb<À:?ÊW>øÈ8øÈ8¥,=ñ¬u>Ú>cõE?&?r/ò>ò	0?ÖZ;æ;/8=?~*=÷Ô<áM?ÓW>µÓ8µÓ8¥,=°Ì¬>U>n%O?Ìx6?~?ºÅ5?0;¹å5; VL?×&=<¼Ï<ú©A?=X>qÞ8qÞ8¥,=C>
>½2?¹=a<R-<D &?Õ9¸ÛÉÖ8ç|]¾½¸¸m9¹7½cX>.é8.é8¥,=>ÁøÚ=Ûú/?_K<£Tò;@·?Yè·Ê;9£½!×9ÁZ9 >c8X>ëó8ëó8¥,=u~|>ud'>A?÷÷O?3½?´.4?X>ü<ên <÷?I?Ér«<Çmk<Úm:?wDX>¨þ8¨þ8¥,=æÂ>e¼o>sP?ã?lD0?ÝE>?QÎ<Ï³u<·öV?©Ú<à®<ÛÏO?RX>d	8d	8¥,=Èw?»
?×L?ÓEn?-~?k9??%¹üÉ8/;$¿oì®:<^:g9I?XZX>!8!8¥,=¢è´>±&l>HD?¥	?8Ì>,?ÝT£;(
U;ÖAD?)"4<)Û<-?L_X>Þ8Þ8¥,=Á=«>¨=c>Æé@?Úo?"8é>¹/?b;k;;×=]?Qj;è3&;!u4?Ù`X>)8)8¥,=2Èá>[Ø>j7?°Ñ>d><[)?ì4Ú:Ã.¤:C*?<ËÀ;3?­nX>X48X48¥,=\!¹>0`>
S?T?ö??yÖ5?Þ*&=JfÆ<ûhV?' <¬²*<Ë&I?lX>?8?8¥,=1Á­>.¢k>ÔÅ<?)Cÿ>aV¾>O©+?È =½CÎ<P¤F?¢æ<3í <r7?wªX>ÑI8ÑI8¥,=!Î<¹H<ã ,?ºA=^Hé<¡Ê#?õ±74ÇQ9{X=Tª;»lx;>/?iÈX>T8T8¥,=)ªE>>>¢;?,Ò<e8<ÑC?d¹MOo9z¿& ¹¸´ã9­¾YÜX>K_8K_8¥,=&ZÜ>>ãª:?Ù?Éêç>®'?B¹!;#UØ:º`??=w¯<Ø6w< ³5?ßëX>j8j8¥,=ðÜ=>= 1?é(<l2ò;<2?%ø¹6G9a¿8<9k¾=øY>Ät8Ät8¥,=ær>êÇ%>Y;?ÎÃÊ>JN>b+?íFü:´:ôÙ2?ä½/<ëÐô;)Å7?¹EY>88¥,=[A>îÿX>9?¿Æ½>¯>³á/?#;õs¼:I.?5^<½<F4>?&FY>>8>8¥,=¼
y>È>ÁG?e/?Rþ>´0?ù~;ÞJ;I¾F?Ó¹<WÇv<Å@?¾IY>û8û8¥,=§°=Ò<3]0?e!=Ñý<=#?D®Ó¸ë²8³±¿Ö¬:Ny:oÃ?OY>·8·8¥,=®=Ì\==0÷-?é0Â;¨Ç¤;­Ø?/V¹y:9Î¥Ö¾$Ñ8¶Q9­5F>¸VY>tª8tª8¥,=o(>w(Å=	´Z?·?ñ8?X3?¶*;á.;ú¶G?-é:w:èW?çZY>1µ81µ8¥,=7H>l(E>P"C?P?×8Ã>He0?Ï;.ì5;Î^I?UçÂ<ré<>?aY>î¿8î¿8¥,=1bT>1P>K;?½P?yð?¿)?Ð8;&û:Ï<?L*"=êDÓ<áD?liY>ªÊ8ªÊ8¥,=]x>/>$ÂV?Ö¨?ã}>?¿O6?A=CÅ<ZL?ÙåÐ<$¥<I?ÛjY>gÕ8gÕ8¥,=eYG>ð"ó=fåQ?º§`?.?¾Ê5?4Ý1<F¦Ö;Ï T?ÅA=ßú<¸ûE?3oY>$à8$à8¥,=¦>ïg>ë8?~=?ú?¸0?òY;ÔÔ;xáK?p1;ëÕ;yI0?=Y>áê8áê8¥,=ö¥>ÒÀ=-w??mgM?×?Ì)?´Y;ó¨;,îQ?|t<ÄW0<v1?Y>õ8õ8¥,=@å>q>­9D?Õu?Ð.?>Õ3?íÁô;;ø°P?Ã<
Mv<±J??Y>Z8Z8¥,=sm>8»=>,@?+?W8¿>U).?°9;âoæ:RIN?EÑÖ<¿y<<ô7?Y>88¥,=·ö>J<¢>ÝB?¹äc?öz#?øn2?Pÿ4=õSå<ZJ?1 j=¼=êìE?3®Y>Ô8Ô8¥,=¯º¶>©s>Aû??¢?\9¾>fÆ/?©j6=¿è<E¤H?w¨)=5#ç<Oè;?Ø°Y> 8 8¥,=­ç=>$í=ÒM?N&x?+?T¡9?]Þ;;¼E?:Ú<?í<o#R?0³Y>M+8M+8¥,=Ü>ñH>äA?ØO?VÍ>Q}-?(âD;¡;¯<?®×;Ë;+4?ÍY>
68
68¥,=èæ9>G*ÿ=:?iÔ!?¸ô>6J)?Â»0=S|Ø<ñýP?^ü'<¥öå;V;?øØY>Ç@8Ç@8¥,=h¯/>Øð=C½:?_>áµS>½',?çõ8+>9C¥>bã*< Åç;àÀ<?âY>K8K8¥,=£>L>>C:?ß?ÄmÚ>ü¦/?ðD;ôø;Å=?|³<Ý±o<A²??qëY>AV8AV8¥,=Å>°"^>S3?O§»>îv>JD&?Ö;¾:-,?|»<Æ¿<Ç4?µþY>ý`8ý`8¥,=SV>9F>\×<?O:?(¨?üÊ/?§S;;sQ=?¯r=Â¯"=áð>?»Z>ºk8ºk8¥,=>)É=&I?[UB??/?W6;üç2;¦R?KJ0<'ó;y9?#Z>wv8wv8¥,=G?ô³>µ¾_?¾Ì?ü?à3:?Ò¸n:B:b
?¹´E=°oÞ<¿c?%Z>4848¥,=i­>ýB>K?!<?û©?õ(;?¥jæ;-;¨O?ô¸<U¤u<Á@?4Z>ñ8ñ8¥,=ñæ<Æ¨<ïà/?ÅÀ;¨Q¢;¡?ù 
¹TH½8«?¿yð¸8-%B¿mhZ>­8­8¥,=ýÚ¤>4
c>Àß9?ss²>äH>×(?oiç:6o¨:ëÛ/?¥£<×xj<Pü1?vuZ>j¡8j¡8¥,=±ß>ý>GB?à?µà>i*.?0=ËÇ*=¯$O?RÖ<%<Wµ;?áuZ>'¬8'¬8¥,=æH?ð>[? %¤?2JQ?ÇH?+Ø=j=VßS?×7ç<<¤ªL?Ú~Z>ä¶8ä¶8¥,=lë>ÇÜ=>I[??;O?¤?ê_0?i¬;r6;Å¯F?lR(=ßÓ<\L?ÆZ> Á8 Á8¥,=Óí<¸þ¯<­Ï,?¾;`å;vh?V»¸å»°992Ð½ñ7ü*9o´=Æ©Z>]Ì8]Ì8¥,=ïè8?ùýò>ýÎB?s?-?z3?Uy =Æ<|uO?n=EÓ<A?¨®Z>×8×8¥,=sJ´=b}q=³??îRI?ºÎ?F/?BÛ×;&);¹ñM?®!=YÓ<QD?kÄZ>×á8×á8¥,=`Ó>*>öN?I?zx	?wD;?®<õE­;ÁµX?´=I=½<5ÞB?ËZ>ì8ì8¥,=¹WO=
ï=f²J?X>¬³=ú>?íþ9:6u:ás!?r:ò:Ò¢M?bÛZ>P÷8P÷8¥,=º>mgM>B?7x@?j?Ø0?¬³;Uï';ìVM?ð]<q9I<oL??ÆåZ>
8
8¥,=Z>î`>9??_ÝÒ>Z])?¬û|;;IV?3ö;j·;Ñ+?nðZ>Ê8Ê8¥,=¿?ç>ïáh?Ó)7?Ùë>bÐF?º±;ÇL;5²]?Ä<<z<HH?ûZ>88¥,=súN>Ö+>=?sWB?{?ÊW2?_/Ë;~;ÁB?QjÊ;Í;Â5?³[>C"8C"8¥,=4>,ÔH>c¯C?ÏA?H-?ù0?{;C=«ï<J­P?u><AcM<Ö@@?ã%[>-8-8¥,=u>wE>`üI?l(?¾D?¢B8?¹é;¨;·PV?Ï^a;þ²$;î&/?è.[>½78½78¥,=º>KNW>Èº<?/0?[FÂ>?+?ÃÃp;®;oqC?52­;óc;*ÊB?ñ0[>zB8zB8¥,=8M>Ï>³@?`	?·É>6
/?°|;';©A?p¦<´_<¢'>?t;[>7M87M8¥,=H©>­0k>yB8?²
?£Í>*ª,?\×;1Ì=;>ª@?/Í;Ì;Í8?d[>óW8óW8¥,=¢6>4ç>,2?µ>ÈwO>8&?¨Õ:÷£:ä/'?¾Ð§<)Çp<»l2?z[>°b8°b8¥,=S>aG>íÿ=?~~?4ôÌ>P}*?!¼	;:Ëd?6¶¬<0q<8Q7?¢[>mm8mm8¥,=hk§>"Ñ`>1¤>?Kã>«>Ià)?q;´N5;0@?»:f:J©O?å[>*x8*x8¥,=ï>ëõR>_8?øÀÞ>T®>â#?L×:V>®:ñ?Lz<kÎ;,.?Ê¥[>æ8æ8¥,=NV¬>pn>¾S9?PÝE?Û?¨u,?%=æÌ¥<ZH?àÅ
=	Ä<A©8?Ç[>£8£8¥,=>M6>ÁA?tÚå>õk¦>É0?/f;½
;×ËO?6<NA<«]C?zß[>`8`8¥,=|
_>éµ>
06?·s>5]>æ+?µÁ;Gè¶:óÍG?Æ<~`á;63?Aì[>£8£8¥,=_HÜ<k,£<~Ì,?°\z<ÉyO<Ru?\m¹Å¡9.¥¾ì2A8_wr9ûË=Ðï[>Ú­8Ú­8¥,=+>i¨.>ê§D?»?ÌÑ7? Ù8?ØÑÂ;5>e;Y?f¹;Ãðy;@å=?Øò[>¸8¸8¥,=àV¯>àZ>µÏM?÷qq?ý(?Ôá6?1;ho3;¼F?u#<
Ú;Uo??ñù[>SÃ8SÃ8¥,=eC>§ßJ>ÈY<?vÂá>GA¥>PÝ.?~;0qÍ:`??
Ê;ôÎ;à6?!û[>Î8Î8¥,=µ´>(.x>)g:?u?·½>9Õ2?uCf;_Õ;gêL?¸«á<«<×ÿ@?Û\>ÍØ8ÍØ8¥,=ú`u>ç/*>|8?2õ?·àã>ìS0?!b_;Ã ;^ÇV?<þ!Ó;²<?y\>ã8ã8¥,=³>
Y>[<?/Ý?9MÁ>lü+?³oÓ<'¿<þN?¤¨2<bî<Ú0?ê+\>Fî8Fî8¥,=ÿÀ!>UÄâ="6?^Ò?m¿Ú>¥§*?ÃAk;Ô~;vfP?/<âý;´1?¥B\>ù8ù8¥,=ñ\?óý¥>êl?{R@ïf??þÎ;ÒàX;Ì¦/?¥0=ð=±ê/?µB\>À8À8¥,=Jî>Þ8È=`@CáØ?i¶M?Ûò?ËL<Wy¶;íªU?"òR=é=á¡I?I\>}8}8¥,=-Ô%?DnQ>å³Ê?el?Â»>Éò ?p7<¬Âµ;Ä.?
ë=ól<Tª?I\>9898¥,=t8&?ß±>íV ?>Ùf?Ò»>hR?U;<¢·;p?wÝ=ÝHn<äM¥?tL\>ö#8ö#8¥,=Pð·>äw>Pô=?F?ÎË>%%0?"ø;þ);0G?!	<ÈÍ¿;V7?<W\>³.8³.8¥,=÷ö	>¶'Å=$3?0Á>²û>à%?)æ:G@¦:ó1?É¾4<úù;N9?ü`\>p98p98¥,=¢B¦>$K_>é>?¼?=?.c?A4?³£;ÝM;þhK?wk<@â'<l53?:c\>,D8,D8¥,=±8ì<äû­<ÃÉ-?ÙøA<<Üß$?ø«¸~h89:»n¾ õ89r>h\>éN8éN8¥,=a5>98ó=s(??Wð×>èb >¾U,?k}?;@3;¤6?¤è<õ
:<äß6?«~\>¦Y8¦Y8¥,=&V>5 >->?b?fÓ>ê²,?kxP;·;¶M?Ç=n½<¾7?H\>cd8cd8¥,=Ì£>-»[>Ò>?"?£õ>áî(?itp;¢X!;>Â>?7£<òk<Á1?J­\> o8 o8¥,=qî|>?¬0>ä?7?åWÿ>m¼>«t-?z);xÂ:u<?ü#:­9:/C?É³\>Üy8Üy8¥,=mcI=ÿ=Ü)<?Z>Ù)>z%?Ýv:N$V:d?@ôÀ<:û<Lµ1?,·\>88¥,=}¢>¯d>Â	6?Î[ß>am¦>CÉ+?iÄ4;JÕ:²öX?\º^<>#< ¤.?ºÉ\>V8V8¥,=u¥>DÊH>Â=?]Ë>ÍÌ>ÃÄ-?M;=";T?]o<Åª7<Ç"E?ãù\>88¥,=¬Ë=d=Ä.?ýyç;³¯;F)?Xv¹F©!9!>C¿H¹ð91JX¾É;]>Ï¤8Ï¤8¥,=-?>bû6>ê9?ë"?síè>Í3?Ø2Í:é:ZH%?^Ñ:"Gp:¯£?(B]>¯8¯8¥,=âkÁ<¿y<f>0?ËR;9à;9o3?
¹}^¼8Ôh@¿0Å8ÌÜ9&%.>ØJ]>Iº8Iº8¥,=·Z=£ç<7N.?!Û;Ï¨¥;ÜP)?^Ð¸ø¦%8FÍ ¿êy[8qü)9&D%>L]>Å8Å8¥,=÷¶>.t>7??Ñ>¸ >²83?»ÈQ;þ¡
;j=?¡F<6ÿ;®>G?7U]>ÃÏ8ÃÏ8¥,=ìI>¥Ï=	8>?áC®>o/}>×30?ï+#;¢då:ý6?dßß;®;rC?é_]>Ú8Ú8¥,=Va>>½ï4?hå?Tß>ã)?µ ;©Ì:îI?.Fò<ìÈ©<;¦6?Ch]><å8<å8¥,=ø¿ú>)¡>7'G?Âú?#rP?Ñ¦:?¦pp=*=¢R?|R;pé;\?µ~]>ùï8ùï8¥,=
x`>¬>ûG?£2?ÀÏ?·0?<ø­;J?ttË:÷:¥J?O]>¶ú8¶ú8¥,=òF±>Åûs>:?>Ë-^>_h%?ûNÆ:í :¸°$?óAÀ<Ý<£ 5?Ã]>r8r8¥,=sÿ?zU)?¡Sj?¤4%@Ñ»?	b?±M:ºÀè9kza?`h;põ:M±r?P]>/8/8¥,=@²>Ûö.>M<?I3?WÛ?iÁ+?jÞo;Ô;w8J?ë<Ñn^<xæ6?¦]>ì8ì8¥,=Õ]ï=
K=Ãõ[?ç_·;òøf;>K?VAû¸î&9â¨À¾9z¸B£9hÀÃ½Õ¨]>©%8©%8¥,=À¹>ÃD>Qýp?ù?¤ÛF?Å6?(9	ä[9ó­?	æ<¡*<÷E?$¬]>f08f08¥,=Å+?èÁå>,>?@Ë?3N?²9?jj­;EZ;{+K?¨=n0=MF?F¯]>";8";8¥,="ÿw=»§/=·4?=ôÊ;CÄ¡; ?Ü¸Rø8W¿P5Í·A9ß[E½Þ°]>ßE8ßE8¥,=Þyi>¯è>!ã:?pÃ>Å>Àj)?7t7;ÿð:´ßB?aF;¿)
;28?a·]>P8P8¥,=¶ä»>]@}>Âî=?w¹>k>jB-?v`%=®Ë<±|P?qØ<Å»×;§N;?Í]>Y[8Y[8¥,=Aäu>ðè)>v=9?¿é?_â>n£(?,	=6²¿<è´M?¼:<sÇ;©g:?BÔ]>f8f8¥,=5v>,Q>MG?sª?d?è>?OåN=Q
÷<©cV?
à;>Ç;ÅT?0ê]>Òp8Òp8¥,=·Ãý>8Ä>A|?r÷?;Ä?[Ji?ÖZ¬=B¡=õ?t0=uÂ	=4f?Vî]>{8{8¥,=wåÂ>§u>K?M??k0?9º9¨½9Þû>(0;Ð);M
B?`ú]>L8L8¥,=bíÄ>ks>ÀO?SÒ?ÄÊ>/ó4?_¢;G;ßäO?i^<<)ý<|9?ý]>	8	8¥,=ÌÐ>¸n>l H?ÈG?;NH?ô:?{<^¢;~¨]?áG=i<®O?²
^>Å8Å8¥,=[Õ>7;>qO?µ?¸
L?[_5?ÅûU=õ=×%Q?´=cI·<Nð>?^>¦8¦8¥,=¶²Ã>+2>òâA?ý;?ÛÝ5?£3?gçý;+ó;tÂM?1þí<­µ<tÌH?ò^>?±8?±8¥,=s'>#/Ì=òQ?¦ái<¿Â2<üw'?~ñ¸»#H9'¾û½r·^RÉ9ÂU¼÷;^>ü»8ü»8l= °>£k>jX??ÞÀ?^&Í>E¤/?ú×j;Eé;ìB?3w<×j<L`F?ÌB^>¸Æ8¸Æ8l=dr»>·®k>)K?tºH?S?µ@?ª^8äJF9ñ9>O:Ãsò9G?ôG^>uÑ8uÑ8l=ÿB>R7J>Í)9?ùr>äÎN>MÛ-?ÎA²:Ð:MÆ&?Ñ5f<x!<^6?åV^>2Ü82Ü8l= {ï>(>3yD?%Ïå>º¨>.?º·°;Õ?d;þ3F?­q	=Fa¸<Õ>?:o^>ïæ8ïæ8l=î¬>.i>ã<?ú>¬´G>-<4?§(Ö:8ä:Fú0?a;ÇB;%[O?^>¬ñ8¬ñ8l=`¼Ú>îN>È<?g«>¼{>xu.?Ì<ý ;ÉÞM?ý¶5;Âs;æ?£¥^>hü8hü8l=ûë>^û7>%X:?B?sã>¦.?+]2;ßÞ:àL?*S:=ó8ý<^^<?©^>%	8%	8l=Ò{¶>¨Uc>a~M?*Z??ªB?fp<;c;hr?¬ß=¡¯<4µF?©^>â	8â	8l=8Ág>z5>i$O?I`ý>¯Ú·>Âf0?.^Z=`¥= N?¡&<Îä½;rÐO?Ý®^>	8	8l=jÌ>Úêz>¤4P?8³?ìñÁ>ÖN?A%·259Ø`½¡3w;àº;jSS?:±^>\'	8\'	8l=øª»>mMk>æ,L?a¬?´g???Aj×;!l;0ÎQ?TÅ<hük<´DV?4Ë^>2	82	8l=-(Ñ>§Ë:>®R?G«@8xw?ÙÜ?QØ>h¬=4l?½=ì<
¢?ãÍ^>Õ<	8Õ<	8l=o]³>ªm>ñ3A?V-?ÊOÙ>3,?î	;4$;KL?Ë<öH<QD?ÜÕ^>G	8G	8l=ª$?f{>GFS?Ûyµ?ï1e?8³J?ÖeC<t{×;#h?4¦8=¤Ó<VY_?¸é^>OR	8OR	8l=Ò/? wï>×?-7@'æ?Þa¬?`e:þì1:4áL?Ãy;ª¼:yP©?uê^>]	8]	8l=éQß>HÈ>á×>?ñ'K?µõ?¨å5?NX;
;¨H?9é<<lÇJ?|ø^>Èg	8Èg	8l=úD> É>ñ??ÓJ?ß?A¶5?¶
<¨{´;»D?óÀ<ÒE<&$<?Eû^>r	8r	8l=]>5¥<>Ñ@?4þ>{*¹>î0?kÄ9;Å¤	;À,?ú<BV¨<»>?Pÿ^>B}	8B}	8l=½­>§p?>pÈ:?á?D[Þ>e-?6éf;«s&;1?9<5zF<7.??_>ÿ	8ÿ	8l=}>Ú|6>IÑ1?`GÒ>=k>,?5Ü;bn½:x7?ÀE<cþ<Ê1<?_>»	8»	8l=3Ã>É<=>ù A?á×?hÕÔ>+ 0?8!;¸N$;ñ0I?Í<=G<D?[_>x	8x	8l=l>=9=$+?:A.<p¦<k%(?oS¹*À¸8¿2¿l08|³8CJ?q#_>5¨	85¨	8l=Yè_>uL>hI?Z)?¯cü>ÄÆ+?l5;°úó:¾ò=?¤¨<F[<âD? /_>ò²	8ò²	8l=PcË>o/>Û)??ù/5?uÅû>;8?4=Ëß<ÏN?â¸<ûJl<|MH?²H_>®½	8®½	8l=a·>°üy>´{;?þmÝ>6°¡>EK/?²y;Y(;^Ä=?å=}­<)OD?j_>kÈ	8kÈ	8l=&ì¦>Ö<m>²4?¨i>¶R>`)?{é:ì:Æ??ÒHº<Q<!Ð3?_>(Ó	8(Ó	8l=]
ÿ>ëÒ>òU?Xj?Øî4?2±4?å9³eÎ9X?SWë;E;6ÜD?«_>åÝ	8åÝ	8l=ÃÐP>ÀK>ëJ?Ó2? áÿ>_¦2?yR;aÃ;6vL?¾E«<Ó`i<Êß;?±_>¢è	8¢è	8l=±=-v=~¤8?jg<Ø*°;<?¬¹(8 TÀ4³:Æ+B:¤9?Ú_>^ó	8^ó	8l=á>i²>ÿAK?}?NrS?s:? ´=¤94=N}W?¿¸K<U[û;&|O?ç_>þ	8þ	8l=ÖY>×´3>;?i)U?5?·Ã5?C9<BpÒ;Ê"a?r=Ù;­Ï;;ÎO?Ñì_>Ø
8Ø
8l=T®>Ø{8>uÄH?W³4?QNû>h8?ëY;¤ö;£cL?ü<@ó¦<ÑDA?>ò_>
8
8l=pï>T¤>>a>?¶t%?hPñ>v/?ÿV;«È;¸T?];$='Ù<:A?]ö_>Q
8Q
8l=>?G.?$C?~Yø?²¢?cC?B9Æ9´xº>"!;;Â:aT?Á÷_>)
8)
8l=¡ù=Î=ø{R?@~M?È
?oÖ9?:¼y:yM?é ,;J\Í:]2W?pý_>Ë3
8Ë3
8l="ÿ¯>©^\>ÒsL?s½d?«ß?æt9?¹39~9ðåª>eæ;Ó;uGF?`>>
8>
8l=>+»3>AµD?6®?¶Û>£,?£I=Ïº´<§6O?Fçk<.ú$<r7?º"`>EI
8EI
8l=UÖ>.6>zhG?]N? @?5?L;gm!;
!O? *=IÙÙ<½ëG?¾1`>T
8T
8l=s²>¹Ûd>oG?GeB?â?á1?ád;üø@;×%N?Dü³;Ãy;¿
*?H`>¾^
8¾^
8l=ùv?z#	?if?H	¸?o%?eQ?,Î=¤7=ù?ÀqÇ=çM=Ôìx?§K`>{i
8{i
8l=EJç>Ý>Íh@?ß	? »Ç>( /?¦ø<îM¤<«DA?Ñ<n<a^<?ÇR`>8t
88t
8l==p>Þ>(C?:??³+?¿;Îá-;pG?·òõ<á®<à4?X`>ô~
8ô~
8l=lq="ç/=6À@?©_>­ >vå1?ùbË:þ]:;j?Ä§5<ê;A=F?W]`>±
8±
8l=y`E>;k>J:?ÏH?çÚ?â
0?tX:Ù±:ÅÏ@?«°Ý:üý:vE8?½v`>n
8n
8l=Åç>é3:>.ù>?d?pgà>uÙ-?VÂÇ;´9|;¡¿J?Õ($=zhÜ<«>?A`>+
8+
8l=àÕ>äº{>JY?ß*?ªç>ÄC=?¼¥Ù<lô<ÖS?¹À=-¯<¾P?^`>è©
8è©
8l=« ·>$y>×®<?öøÔ>¤>}m1?Ùb;Pµ;1«@?T;­M;P,?Ï¥`>¤´
8¤´
8l=IÞÈ>Ê>;:?þ@ü>Da·>0?åÃ7=Áué<àI?®H<2D<47?«`>a¿
8a¿
8l=5k®>c>rDD?à"? /ä>	»6?lt;ô=,;ÐV5?ú	=¸<¼i??¼`>Ê
8Ê
8l=òù§>)m>ìý4?ÿWi=y­+=,ú-?ð!7ç9(<P*<ñØè;V?;?tð`>ÛÔ
8ÛÔ
8l=¡S?÷»?Z{@??GéW?ðÔ:?Å±<½¦;ÏX?"ç÷;ÒÞ¢;½ÓB?½ö`>ß
8ß
8l=±>
2Z>J~5?Ñ¸>ÈÑ>Z#?G¤:}:ñ¦#?bÃ<m<ªo6?Fþ`>Tê
8Tê
8l=oCÄ>Ý>¯ª??ª}?ÁáÊ>÷*?àC;à®4;zæC?Hör<¡Ö<ïB?Æþ`>õ
8õ
8l=>{l±=ç!=?ß¤?xå>ðÀ.?þÏ;q4;MfG?{8<fA<o2?Îa>Îÿ
8Îÿ
8l=[ØÞ=*Ð=Úã;?+}?->??¿°)?ñ8z;ßl;cëT?æ<å<ý>?|a>
8
8l=ö?%·>§¼?ãòÒ?ß
f?g½j?$èò=|HA=áÜ ?E=s¡¬<?áa>G8G8l=\Æ>@´>fÁC?\AB?ñ
?24?@k;Y0;zT?Ç=i³<Æ>?,Ha> 8 8l=Òä«>îk6>×9q?g?Ù?kb?âÄK<É.Ú;o?i¡þ<Ìsa<Û?BHa>Á*8Á*8l=Æ>û>S}?kË.?µÒ>ßT?R|<·Ó;Þ?¸ÿ<¨l<ÈvZ?»Qa>~58~58l=º?lÆ¿> /5?×F ?+î>âF,?Â=u;àG;`#N?ÁÊà;;pA?ga>:@8:@8l=&Ðr>Ì'>X99?L@í>Wµ>±'?eÇä;/ ;¢]?óÐ<5ÛZ<Z5?ioa>÷J8÷J8l=±>Ñ->·ÙB?ì<?6?ª4?ï7=Gä<(M?ÊÔ=Z¤®<¶B?qa>´U8´U8l=tD®>çÒm>
;?´£?5Î>"Î4?ó9<üÔ®;ho]?ÄÉ­<ãe<pA?Nra>q`8q`8l=mÍ? Ðº>§N?}iÉ?yï?É]4?>è¼°=ò­P?»¶=i=DH?[xa>.k8.k8l=Ðés>
I >ÈB?|³®?Bñc?4D?9C=Ýð<½¡P?`i=lÈ<åg?¦|a>êu8êu8l=&`?@K>X²?·º?l??Hy?>ÐH: :ÇD?¦cÁ<þ?<^î??~a>§8§8l=a#{>q&>z"A?ë!\?²·?h1?q;ä¥;XX?rS_<¹³<E?a>d8d8l=(Á>Y¹y>IeF?¡14?'w?.?|Ô;Ñ(;eúM?Í=ô´´<T:?a>!8!8l=Øi>L>8)E?WúÓ>Ù>vA?Z;:-³:pX?N^=|ð¦<O?ªa>Ý 8Ý 8l=î]>gr>~:?NS?=[Ë>¡d/?½¯`;;åí]?S}w;I;L?Áa>«8«8l=)É>§}>-K?þ°s?cà-?e3?WC<µ©·;øÎY?ùõw<³÷ < -E?DÅa>W¶8W¶8l=ÏQ?Ù?÷ª>?é ö?d@¥?c??Ô§
:yþ9Ms?&¹q=!`=ÕT?(Ïa>Á8Á8l=ß£>ÉtP>kÛ2?

?üÎ>·­+?Êe};B~;ÚñM?ÿ¸<48<\Ø5?Þa>ÑË8ÑË8l=£þº>/5|>nÎ=?.<Í>²>MÑ6?
b;Z^
;I!Q?
Ug<O<ð>?Ûàa>Ö8Ö8l=U>.H=>A?ÿ?"FK?ôx:?v>q<E<æ¬Q?×Ã#=ØË¸<}Ýb? äa>Já8Já8l=>ý]D>#P?_úÕ?]Ü?c:? ü;;¬\?aÐ5=èþÖ<c}X?ìa>ì8ì8l=b ?@®>ÆZ?«a?vû?@Q??z÷=é	>=¡$V?Abñ<U<6ßR?ºùa>Äö8Äö8l=Ï> y>¼T?hç2?»¯ý>4?-<Oh¸;íp?g0!=ýÝ¿<MW?«ýa>88l=ð!¨>-õI>U?l	µ?ìMy?!æ9?´Q(=çÊ<À]T?¤I=Hî<HYX?æb>=8=8l=Ô5>Eõ=s½<?Ý>å<¡>f/?ý<)2<ÑL?Çz]<¯<jð7?êb>ú8ú8l=htj>òô>L3??ù¤?o>Ê>,Ó5?(Ý¡<ÊC<5¤S?IÝ<ÌH<ª³Y?W b>·!8·!8l=]¿>«Q>q??­!?õ ÷>a'?¨;þj;V8?Ó;aàÌ:Õ6?Þ b>t,8t,8l=N\>þ7>«E?lK?Ãf?L1?v;BÝ:;ö·W?Ñ=«5¯</@?GNb>078078l=2ðë>©u~>Õ]m?¢þæ?ã²?KX?Þ¹;5:l?{¬<á:<êE?2Tb>íA8íA8l=i>,>1<?S¢¡>}åt>iö(?"Î[;74;#¬H?Ê;u<;T,;?ÕXb>ªL8ªL8l=p>U>·;?\(?.ö>@/?,q\;\o
;VÓK?îü;[G;¹«?hb>gW8gW8l=®éb>ûj>Ùá:?nÖ>§½>:´-?ÏG!;w·Ð:HÑE?Ò«^;á;
C?}mb>#b8#b8l=Dã
?óÕÂ>"n:?Ú
?{MÏ>Ãx+?ÄÄS;Ê;I?ÔÝ/;.Û;0p)?~b>àl8àl8l=WÄ>ü>e[?0?ÕAB?Y¿8?3Ê;ÉZh;ý§^?q!1=ËAÖ<ò£S?~©b>w8w8l=O>"¾9>î·??¼Î>>Ã\-?d;¾±Ç:+6?6<6/<=?.Ãb>Z8Z8l=9>à¸O>¬#9??VÆ>¼Ø,?:B;Ç
;x3?ð6K<]
<ó[8?PÈb>88l=úf´>¤²u>q÷;?î>Êh_>)?w
;£:h]?î-<B­A<¨I9?¹Èb>Ó8Ó8l=5V>>Ëè2?D¤>5?H>á'?b¯:{:c,?P·=ç±Õ<;.?Ûb>¢8¢8l=ýÌ
>À³¿=\=?U÷!>pì=ð]/?<q:ÓÔ:)W?\¡º<k<:?ßb>M­8M­8l=}?þ7©>V@I?Í??¡9?§õ89UX9ÞßÚ>ì;7¦:_Ïl?Òåb>
¸8
¸8l=¡F>þ¦>>B?Öy?wÆ>ùè3?°;³~-;~N?=^Å¶<Ã;?~ùb>ÇÂ8ÇÂ8l=ñÃ>|A>G?:?Á{?ÒË>Õ)?ÍÅ¯;Puh;ÝA?ºÄ<PXR<Ó2?c>Í8Í8l=oN?7K¨>íÃm?,;@@ëÛ?ÁÄ_?Ðc:ÞÔ:ÖB?}«<`|6<p?b
c>@Ø8@Ø8l=M>úM:>C?Ûj?3:&?Ø4?_Z6;×Ð:Åf`?d;ê°:M<;?"c>ýâ8ýâ8l=Iè£>C>V?Nrs?(?Þm9?Ý©i:`W:|Þ
?½<<5?K)c>ºí8ºí8l=¼?Ëª>s×W?cÂ?j®o?IO?=JÄ9¼9+J?ù';ì§×:¹ÛF??c>vø8vø8l=ýÀ¢>W>Ê¯A?ZÖ?îàb?ê÷0?Â¥=ssD=X?|øò<¨Y<úéF?]uc>3
83
8l=
Ð>QE>á;?çx
?7Í>{0?e¦+;[Aõ:+3?õ#=:â<°9?mc>ð

8ð

8l=h8>)ô>1?Hh>
4>ü§$?ð´:jg:ù³?}5<<ì74?©c>­
8­
8l=Ö¯²>4du>fi:?Ô4ß>V©¥>pv,?!;vÑ:R>?gÅ"=îuÛ<2ß=?Tªc>j#
8j#
8l=PÊ>Ã'J>vÑG?ÝÎc?@w"?üz3?ìY­;/W; ÔM?JG<ÐM/<ìd:?ä¿c>&.
8&.
8l=ÊÜ>ü-4>ltB?m-?Tð>¼8?-°X<Û^<pöO?üá<~8+<±"T?SÐc>ã8
8ã8
8l=W6+?°fÖ>vnL?»?uA?sÜG?9}93à
?'u;Í¾»:´8?µÝc> C
8 C
8l=º4ñ=K°§=8? §>æ>/±'?ç¥ç:º :vz8?¶Ü@<úª<£-?Ð÷c>]N
8]N
8l=Ûæ>¯Î>ÛQ?rq?¨à%?ÿO:?í;ù¥5;ä³T?¿
<Q¾;Kh@?aüc>Y
8Y
8l=ú|>?Ë¨>§s?é'@f³?h%o?SQ:ÑzÖ9·y?X<è!;Õv?Zd>Öc
8Öc
8l=$JD?Y½>êÛ??3ù>Q?ö$k9*kd9ÚÄ?ÐÈd;Ã=
;äÕS?êd>n
8n
8l=.æc><G>Ý;?n¾º>+ß>A®)?ýø0;Ñø:6?|¿ò<±^¨<f8?( d>Py
8Py
8l=°aY>Ú>5	6?XIþ>!Å>¼$?7!4;];´µ2?ßu<Îa'<Ð^;?&d>

8

8l=Éé>>ßîA?
$?f·Þ>ß4?Ò=W,/=¬ÌM?ß=ÏëÍ< =?~)d>É
8É
8l=º<ý<2£'?Vì<?Äi<G%?E:¸ó;9µý½ê¥ú9: ñ>XNd>
8
8l=z=í]0=2C?É°%<¡ó;=.?w	7ð`9)D=Ü^u8ïZ9Çt>¿Td>C¤
8C¤
8l=[ÀK?¶ë>I]?¼º?&0d?Q?Zì:ÉvÜ9JY?à~û:b·¥:AB?Zd>¯
8¯
8l=;£>Q>6G?ª
5?u?Úà0?ù;;;)¢C?[C´<~)q<§Z??+gd>¼¹
8¼¹
8l=oA>äÙ>í77?ç
á>u+¤>v/?O`Þ<DØ<ËM?üc='FÕ<fë6?â~d>yÄ
8yÄ
8l=2_»>ìXT>çãa?îö?tÒ?T?¬·È9Ï·9ìÅ?ÅG;Ýá:±¯a?d>6Ï
86Ï
8l=Ô¸?>46ô=þùH?T?ºS?	¹6?¥èZ=
¯=ÄiV?É%=ÕÒ<÷J?@d>óÙ
8óÙ
8l=À¬Ç>Î>^??½J{?Ê>3?ìr3?Ë/=²ÚÝ<EJ?£gå:LmÁ:îÎ?öÚd>°ä
8°ä
8l=äÏ>Õ>+lC?Ä?2'Ó>-4?ê;0A;éS?óa<(ÿ¼;~ìD?=ñd>lï
8lï
8l=du.?Ï|ã>SD?íÁP?3o?9?Ù¯8±Fj9g'@>ÆX;7;K3?)ód>)ú
8)ú
8l=¥tÆ>¶Ù>Â_<?êå>ð«>è,?ñy0;Òë:Ó??C°¸<T<978?öd>æ8æ8l=VÂ>!<{>
AF?»\Ý?Éá?uP>?Ö<SÁ¯;L^?¤=Ä¤1=áQ?Ñe>£8£8l=Ñ[µ>TUm>rC?³N??|(3?*<ÂÊ¬;æN?cÚ;´|â:Äw!?e>_8_8l=¬w?|»>)E?wh?&·"?ÅÞ6?©=ñ¤<5æN?Í@=Ù0¶<ö·Q?Xe>%8%8l=ÑÐ<V<Ó.?¡(;b;ÿ`?L¹*|=9MU¿à!F¹×?M9÷¾§e>Ù/8Ù/8l=¾4§>\k>+Þ5?Ú½å>k"¯>é'?Ã;a½¬:.GE?
=¦.Á<3ó8?*e>:8:8l=omÏ>^>1&=?ÔY?|  ?+-?¹ß¬;vwL;ØqX?àN<ßH1<G9?ý4e>SE8SE8l= *?¤¨­>[¯g?;þ?ë'?òòV?yE÷=£þz=Ô3|?T¯1=´<7|?u<e>P8P8l=+ >ýB¥=õSi?ª±Q?Oy?~¬D?QNE<óZá;ê"`?V2;ï:;×F?Ge>ÌZ8ÌZ8l=wix>á%$>/µA?aå>ûB¬>i+*?A­;Ú$;õ·H?È¤¿;P;ÀY2?~Ke>e8e8l=¸t)=¡dý<3+?äÂg<ë1<6'?ôD¹ô¡19q
¿ôË8¹XNA9»ô¾åae>Fp8Fp8q¬=së>q#A>WM?Ý¬?moe?ûü??@ <;°P?K¾}<·+<O=?de>{8{8q¬=¤Õ?>Kõ=ðG?YdJ?ò{
?^7?F;ÊA
;Ñz3?«%= ÷Ô<±G?Öse>¿8¿8q¬=NR>$é>X<?d½>¼7>ú«&?ª;ìÇ:Pä+?¨ÄÕ<NÍ<
@4?Yue>|8|8q¬=><È9>IÉ<?}´>Bcm>:,?-;ÜUÀ:í¾A?&Ä:Cz:¥H?íe>9898q¬=d">D,=>ëH<?±ÇM?Ñ?²0?{;4;FSN?q<
K<æ:? e>ö¥8ö¥8q¬=/§>:Ìh>ÐF8?äìl?}5-?þ/?ý¹;9Aq;_D?H®;]I;/1?ºe>²°8²°8q¬=ú?L>Mþ>0«A?f?ó
Â>Ü,?}µ;^Xi;©F?ÆÛÊ<9<õº:?îe>o»8o»8q¬=qr=1â1=8.?ìL*<n÷ä;Lh>?f¹Y
9÷ô¾çn¹êÈ8u¿øf>,Æ8,Æ8q¬='¾¢>WV>3B?¹Ãù>Òâ¹>ü+?6<z@<;H?Ì¤;u;g+?;f>éÐ8éÐ8q¬=Ø÷>]>À'?§Þq?ÿÔç>Å?-:=çòæ<ð^N?Êä<>ÊS<v?Pf>¥Û8¥Û8q¬=ðõ>â}>7)w?Lm?Bãì>
^?Ñ­û<2²<±È4?T=| ¤<ÝdZ?¤f>bæ8bæ8q¬=ÑR!=0Ìç<æ*2?j7H=!w=\À"?(M9+JX9Òò>¹¾;¨êb;_®&?î
f>ñ8ñ8q¬=øªç>ó?>^<?mu?«Ñ7?æ*?ÛÍø8èlL9É>ò{;Q1;<ß5?9f>Üû8Üû8q¬=LÄr>iÖ">CÔ>?w<?Uá3?F5?
c<Á;{P?d¸=Y~§<U?Uf>88q¬=Q¸Û>g<>KQ?b?àï<?&
I?S93,À9óÞ><G§;ªéI;{T?2'f>U8U8q¬=n=Z>ÒZ>¨aN?qø?æW?©6? =d)=«cI?ÌE0=úÝ<.L?ã)f>88q¬=äÅ>/>";?é¤?@3p?}é.?ö9"O»9Æ§À>Q=ª.·<DI?7f>Ï&8Ï&8q¬=iU>?Ø¼=´u7?&?-Çù>¯*?NQ0;Dï	;T#?t!ø<§<3=?ÅEf>1818q¬=<6? Õ>åZ?Øâ?iï?\h;?$	:ùÚ9T ?Ê
<oÜ¾;´(:?!Jf>H<8H<8q¬=Ãq¨>Ð8`>=Q@?LÕH?Í?ê4?Ë<=é<WçN?ña=÷Á<2A?ÏOf>G8G8q¬=¯:O>Ä¬>Ë<?\Eî>²î³>2)?¹v;½_¦:HJ?zz<Ô µ;6?õVf>ÂQ8ÂQ8q¬=-(¸>^jh>)ØJ?U ?áØä>ç2?Ê[;Yc.;èK??=<jG<]>:?]f>\8\8q¬=É>¨©4>½:?¯ñ?úMÜ>ÈÀ*?q*;ñå:Ü=?âÌ<ùD<õ;?èjf><g8<g8q¬="ÿ[?IYê>fRp?ërÌ?²½|?ÏO?>´9O$¼9¤õ>£<9;NyÜ:ÈW?vf>øq8øq8q¬=ºà>)*>æñA?·L?]Þ>¨5?CÐ;µTr;m\?ýô	=+·<``@?yf>µ|8µ|8q¬=ýÂ>3>!ø8?ÎÑ>è>µµ,?\È::¹±@?<V0=õ<¤á7?f>r8r8q¬=üÆÜ>uó>BT?M\?>Ñ>70?
6v;KÉ;^fR?UÜV<æÝ<\K6?f>/8/8q¬=$¥>ÚK>cO?Äý?ÚÙ3?üs:?¹Ë;]\u;T?*­V=u=cGO?æf>ë8ë8q¬=
«ó>>cE?¥¢s?À4?à®,?'ß9_Ù9Oý>TRÆ:Í_f:Êa\?8f>¨§8¨§8q¬=Å¡=ìÙ<1m-?
Í4=Fþ=#`?
²z9m³9Ä×²>3~9¦R9ûv?Ûf>e²8e²8q¬=È ö<g±´<hZ.?¢U;¶,K;îC?¬|^¹?Í·À@z$Ý7Õ9=|4=cf>"½8"½8q¬=Hûû<¬ô¼<´±*?±;o;áE
?Õt!¹Ö',9ð¾28øº¦8)oô><¡f>ßÇ8ßÇ8q¬=h9>2/>úI?Þ?"eÀ>w6?
;i+;õ«[??i<÷<C´??z©f>Ò8Ò8q¬=i*Ý>²>ke9?±·)?ëø>H%/?¿<:w´;qÀN?
D
=o0¹<m"??ªf>XÝ8XÝ8q¬==>f0>
tI?ccç>j¢>v66?m
3;Û:V2Q?æc=¸þÊ<Þ9E?mÀf>è8è8q¬=7ùw>QÖ(>Ñþ;?dÀ>µ>sî-?SÛ;Bè²:I?í#6<¸D<ð.?÷âf>Òò8Òò8q¬=Î
$>à+ç=1©5?D2>±Q>D@+?ËÅÄ:xÃ:7î2?·K<91<n0?Kg>ý8ý8q¬=i¡M>>->h¡1?bò>´´>çî+?j7ë<è°<*|J?,Á<"^B<­§>?¾g>K8K8q¬=z`I>á>ÑÂ8?ÉC?RyÜ>þ*?±;©-;¹??¸@+<Rüû;%û-?Õg>88q¬=;Ç>?î!Ú>¥å_?`ö?}$?Ín?>IG9ëo´9_>{5;z^Î:p­`?(g>Å8Å8q¬=Zîf=z,=ã`+?0d4=þI=æ$?Íe)9g9}â><­;=í;rª*?2g>(8(8q¬=Þø=ßþ£=	©A?_[?*vÙ>¦.?ÿz;Ü;ðN?u­£<ßa<<9??g>>38>38q¬=ÿÈ>Òy>czM?B²à>Ût>5?´c);Ñ³Ô:ÌÞK?3·<ãÀz<1\;?áKg>û=8û=8q¬=Ì°´>«Ò[>smR?âõg?Æ?£=?ù1ä;æ;Ü`?§ÉÄ<¢×}<ÞuF?=Mg>¸H8¸H8q¬=v>>ì>®q6?ø×¶> Ð>Æ+?üÔÿ:áî¥:øXE?"<½éM<}0?òSg>uS8uS8q¬=l²¤>ê_>¢K<?öî?ÓèQ?423?ëì< ñ<H?Äª-;²Ý:³H?UUg>1^81^8q¬=@f>öu>Ó8?nå>N­>È)?§4;Dõ:Þ|<?=Ä<¢A6?í]g>îh8îh8q¬=Iì>c>»úX?¶°?n?Ø>?'9ý=9sá>Âoß:¢:(q0?Çbg>«s8«s8q¬=R>ÿ·=³Ã7? <Ý®;îQ?D$¸ÿÖ9î§¾Æ8~/9wJ>lg>h~8h~8q¬=ò>AdF>¨H?¡Ï#?wlê>`ã2?Ð();G¬Ô:#K?<t¤<ýQ<ìH?pug>%8%8q¬= ²ø>Pp>§aY?V¾·?$o?eÎD?uÍ/=rÐ<nSX?íd=¶w	=[ÜT?)g>á8á8q¬=Ü=Ã`Ä<ãÍ/?2y=ÂìB=yÚ#?ö9&9æ9b¼>¾¡7<³<¿.?0g>88q¬=®î >0:f>¦ò2?b>rw>9$?úè:ú*:bHV?éÈ<éK<'t1?2g>[©8[©8q¬=Û
¿>>Êù;?·ñ? 9Â>Ø0?ì?"= Å<Ø-R?Íæ=#·<ê9?Ig>´8´8q¬=o>2;">	=?n¹>·4c>Úó*?!£à:Òûª:b*(?Ðé¼:9° :¶{?_§g>Õ¾8Õ¾8q¬=7ÂU>Ü>Û;?ú?µÏÂ>ÃÍ*?Ùð%;GÚ:UB?¹zC<Xk<éw3?Ç§g>É8É8q¬=÷>}â²=¼=?®k8?±?A/?ý:¢A®:ç9?æÔÔ:¶¬:-M<?î¬g>NÔ8NÔ8q¬="©>ûd>$S>?!?P2Á>pj,?ÅÌþ:ø§:²*B?ôÿ¨<`un<n5?W°g>ß8ß8q¬=Áy>ßé%>ð®@?ÎÜ/?Õþ>ÙÛ0?¶Ç;¢Y³:ÌG?ÚÉ=õÇ<°=?û¹g>Èé8Èé8q¬=Ìq>7I>vE?=Ë>þ°>Ê-?©C;x;ñ@?ö<yæ[<j¾/?9¾g>ô8ô8q¬=Í³A?ïô>»>¤?U@T?C¶?Æw
:K9d?)næ;\.u;,p?Úg>Aÿ8Aÿ8q¬==õ>ÖG>bj8?vî>#Â°>fÅ,?P;+p;ÚI?T=ïÍÁ<C8?×ãg>þ	8þ	8q¬=8Ge>jd>d§;?¶ÂÀ>P>ø*?=~±<îN?[À<}<©³0?Cíg>»8»8q¬=K®>æp>«89?S?ß> s.?Ùf;
¹I;;?lð®;å;ÎR(?kôg>x8x8q¬=Ðm¡>Ñ[>T<?µõ?¸rÂ>+?G;#¶È:ì8?Ìp¦<`Eo<Û2?pþg>4*84*8q¬=¦ð>l	B>Ì 8?Q>¼Hq>¡Ê$?^þ:]ëÂ:à&?Ä
<µÈÄ;£4?xh>ñ48ñ48q¬=çh>ÿ9>>I7?éÄô>£\°>¦1?ïUõ::ÔÑT?à¨Ë:ø:=?â	h>®?8®?8q¬=Ñª"?	>Ä>t3T?Lâ?éÛ?~7?á:h:ÒQ!?@};7;´J?6[h>kJ8kJ8q¬=Ùóh> >¼º9?uó>Ê@¹>T7(?iú{;Îs;S?Ìó<¥<LÛ;?h>'U8'U8q¬=,O:>¯§>X\9?*Ì'?
ù>©,?ém;h´;ËI?ÎG<O]Ê;v1?:h>ä_8ä_8q¬=[£?af\?,Y=?ô®?ïst?|A6?ÍÝ>ÆL¾=x^T?ã+=b×C=MD?
h>¡j8¡j8q¬=ÎÇ?±ª>aÃ`?¹Å@L²?ÅðB?ï+;½¾:×g?§F<í;ë; W?¤h>^u8^u8q¬=sÚ->Ø>ä=hþB?é?£â>(?Ç*-=>ãØ<&eL?;ÝC<»
<5?Ã¤h>88q¬=!ü[>Kb>N75?¡Ì>Y¨>%?ÄÐ:ó:lu;?P¡<,
g<¼3?¹h>×8×8q¬=BEO>#¹>àQ7?
?#Ñ>l(?|;h»:ªS?ÒmÈ;:;ä¦0?dÌh>88q¬=ÉíÇ>>ÿ8?B'Ü>Üs£>	g,?;
®:«èH?«]	=p¾<ì8?*Óh>Q 8Q 8q¬=á].>¯ßé=öÜ>?æd>ú´`>4å/?|Ô:oN:s@?íÚ<jcÌ;o5?4áh>«8«8q¬=yB¥>oE>HV?½¢&?rè>7?õIh;æÇ	;ÌW?ÓM-<ÉÈÐ;÷~T?þäh>Êµ8Êµ8q¬=®>5N>Z
X?üb=??[;6?G;Nh:;sG?3¬Ì:ï¥:4?Ûþh>À8À8q¬=.r>`'>ó49?Ç>¾ò>f+?ÝZþ:Wa :dK?¤¦;<©Ï<G7?Ri>DË8DË8q¬=Yôì>4o>ÞY?øÙð?ÚNª?Ü5?Íä9BÚ9.?Z¡d;ùü;=3W?a@i>Ö8Ö8q¬=?¢>4èS>D?O?örÞ>ÜÊ0?ß¯<ÙZ<~N?Pa<2<Ëu9?Ki>¾à8¾à8q¬=Zß?#©>fJ?¾RN?íÀ?õ3?¯1=à/×<À;S?Å?=Ê®ç<B®S?[ji>zë8zë8q¬=¯>F,q>¤Ï9?7?k4Ô>1?=V;¡õ	;F?­¸<=¤Èü<`??~i>7ö87ö8q¬=)G>R­R>w6?ì®>_°>[o(?Ç9¾:ó:3?m¯<§<ô@/?i>ô8ô8q¬=úÈº<$<É-?4á;ok;?)"?V7¹	n87,Å¿¦#£8T[89b>öi>±8±8q¬=ØÌ^>
µ>¸û;?mF?ôäÕ>?D0?N
f<w<LNL?ÈÒ;§æ;tk6?vi>m8m8q¬=2 ?c.¼>yîY?fPY??@0;?_68Z°9XSò=^å:í¢¬:z*?Ð£i>*!8*!8q¬=ó1>×\ã=òàG?J¢D? 	?¬7?1<Ï(-<ôÓJ?:
®<]_<,{G?¯©i>ç+8ç+8q¬=-H=Ì
=5?Ûj=4$3=R?'?¹²n9¥¾Þe;æpl;¹@(?*Èi>¤68¤68q¬=î>²og>µ±?4÷?*Sy?[Ò}?¨-;Ó:È R?>e<ª0<ÕÉO?@Ëi>aA8aA8q¬=åô	?j¡>£­Z?úRÉ?a?f©B?ëD=IP=Êw?sC=?ÿê<ëT?ûÛi>L8L8q¬=ÌÉ?>âß}?ÖV?
é>}k?ÞÖÚ9âÿÂ9¦?·);Þ	;(Fp?Üi>ÚV8ÚV8q¬=\¦>æ>o1\?µÖ
?6IÅ>(4?ÇÜ;ùW;BP?%-7<ó;@?îi>a8a8q¬=è¢ä<s©<ú´,?N5;> ;,?Þ7$¹sóK9 Î¾âL9_9á¡º>ði>Tl8Tl8q¬=ñÈ>[´>þfE?²?)©å>Kå0?<·l¤;ON?í«,<é6Ð;ÉLT?òi>w8w8q¬=ei>U>ýõA?wóë>T§>x~4?=>;Àg£:éM?¿=ï ¹<+8?­j>Í8Í8q¬=Ý=9J=@9,?I@ ;Ù­;A?5¹ð³9×º²¾ßlÇ8ï9³zA>Mj>88q¬=EË¡>3W>­w@?sV5?×ä?øZ-?6³;|`+;¤9F?ðº<Q½;ml/?Jj>G8G8q¬==²p>:!>??@1?Ìv?ÛÔ,?);×ë=;å=?Ôç<³M<rÅD?Ü{j>¢8¢8q¬=¿>FK>7?<#&?ò<ý>ó'?^|<å "<±>G?y
=z>É<|3?8|j>À¬8À¬8q¬=%Eï>ÑG>I?SU?¥?b²7?Rª©<É£P<³-P?ãÙ$=0Ï<ßK?O~j>}·8}·8q¬=Áyf=«Ð)=8¹-?@`ó;ÝCÁ;G0!?]MÑ8·z 9
ñ¦>p#:!Ss:ï?j>:Â8:Â8q¬=ËÛà<²}¬<;Ü&?ÔA<n¥%<33?)¹$¾9ÁZd¾#:ïb':-ÝÆ>'j>÷Ì8÷Ì8q¬=é¯
?¯£¨>ìW?©?öE?ò&??rKO7n(9¯m=¬;10½:Úu=?j>³×8³×8q¬=3û¿>Æ¸j>bQ??~Ö>rC:?¯=A<LU?Ä¨:J&:T)?­j>pâ8pâ8q¬=t²ñ>j´>Ö i?GÙJ?;°Ú>6um?$|=Ò=ÓÚu?Xc=0Î¶<XÎ]?
j>-í8-í8q¬=3,É>3ò>¥D?Âó%?fèæ>]ü7?y:=´Dè<M?$6/=,	Û<©ÇL?ä¡j>ê÷8ê÷8q¬=þ>µ>·§3?âG:?xÆ?É(9?òm<TÞ8<ÙØC?à;B6;ÏR?ìäj>§8§8q¬=R?ùF?bmN?bB½?¤ÿk?©LM?k<T½´;ZMY?â;U©Ô:p??«æj>c
8c
8q¬=·É>6>øA?@Fë>ùpª>k°0?fB;(Â÷:ÝH?ººg<y<ÃÑC?¤íj> 8 8q¬=;>gO>ã3A?«Gã>Xª>*?7%;47Õ:VÐF?G&<¯¹;÷Õ0?Üój>Ý"8Ý"8q¬=¯]?iý>õÆ?ÒÄ?
?8y?}é9½h¼9\?®;J[;Ò$?	k>-8-8q¬=/æ?éj>Ar¤?«Çü?W@?y}?òÃë9íÛ9°7	?ê;Î;ey?ªk>V88V88q¬=F{»=Hâ=TP/?í;§Ã;r,?Ù[e9¾¶9£ý>?y*<85Ó¶8A½>@#k>C8C8q¬=ù>*Ð=öå:?ÝÂ?óÖ>Å-?ÂÕP;ýM;VH?Z|<£q+<Gh<?Lk>ÐM8ÐM8q¬=uzj>>¡ÇB?Éd
?uÈ>l
1?ò·q;â\;D?5¾i=3=ÈF?ðMk>X8X8q¬=å¼>Ðu1>ZZO?Në?í:Ò>.6:?;¨®<GS<RS?¸$%<EÐ;u®J?;ck>Jc8Jc8q¬=ú>ýH>9:A?±C?ZØ?hÈ1?Òk«;ù?<;^i?KÖ;Í;êá4??k>n8n8q¬=3^>42><¹:?[Û?¬æ¼>° .?[´;·®®:ºWH?8<=,[´<>?{k>Ãx8Ãx8q¬=ÊñÞ=^[=¬??zç>éB¨>f&0?Ñµ4;ñä:mJ?U:­Ø:ó2L?k>88q¬=~Ñ»>îl>ª¹K?ïOé>-¨>ã1?|²=eM©<½²N?Æ³<Þj<D?½«k>=8=8q¬=Vö>pWH>?<9?/Â>Í> )?
¹5@9´¢z¾ÞÖ¿<¾<ÁÐ;?¬k>ù8ù8q¬=°b>%b]>ÍN8?óºö>gþ¶>,?"aÉ;¢t};«fK?õ;ªT7;À>??ÒÅk>¶£8¶£8q¬=¤»='¿Z=§;/?,>¶?>%D%?ü9³~Ö9|A.>Ivú;ËZ²;Ø¿3?Ïk>s®8s®8q¬=>RN>³5?qã>¨æ«>`)?Üï;<Ô&;cG?|·<WßÝ;Ò4?ÒÏk>0¹80¹8q¬=¾>ìrB>ºr8?6?ÈN?_Û.?
Z<ºA<J÷K?Þ1=X&Ï<AR=?Ñk>íÃ8íÃ8q¬=]ÜÉ>S4>¤Q<?8J?¬¢?4?³`;/:;Å L?âÎ°<2k<¯r@?NÙk>©Î8©Î8q¬=K»=à&B="U0?G$=	Ç=ª3?Ñ87<_e9<FÎ<xÝ;ås;ê%?Ãßk>fÙ8fÙ8q¬=J>$Ä==a@?«?IÚº>Å00?J=;-çú:m"A?.Ö<¡<Wó<?ûàk>#ä8#ä8ÿ=5¡>ØW>aÃ??3?¦^?L0?}¡6;ÅÑó:,Á??ÜÙd<:%!<Ç5?6ók>àî8àî8ÿ=Ø?Æ¬>ÒaU?i?Ãh?N?ÑXB9©h¢9é+>÷4;Ãe¹:ëáy?=õk>ù8ù8ÿ=MÓ>Ì=;?ÊÃÌ>]>y/?îÓ:®,:´ó/?¤ô<µ¥<¥<?Q$l>Y8Y8ÿ=l>>dÑD>×¸D?KÕ&?Îð>ë1?¶Ô6;w©Þ:4R?æy§<ØÜ[<ÊC?ü$l>88ÿ=A±>¼'2>¨ì8?¬?½àÍ>ï(.?Ô°^;fÂ;ÛC?õÉ#<Øè;Ð4?ªYl>Ó8Ó8ÿ=úÉ>Vt>°ÔS?h?¤M?¦k=?®=9?=vÝT?è=´¦<^ÌT?y^l>$8$8ÿ=*®>:u>¡@6?¾ñ>>¸>ñ×'?iê"=tÐ<tH?¬î£<fÖ\<À>?Ðl>L/8L/8ÿ=üe>á@>¦®;?6©>¹|>ñÏ+?eù;[<Ê:{èB?¸&<ì;p4?Ël>	:8	:8ÿ=¤6>èhW>ü´3?Ð>î¡V>Â&?åt²:ìb_:¸L?euT<¯<Õ.?3l>ÆD8ÆD8ÿ=ú>pýH>¨8?i¦?^Ó>
4?÷Hb;0
;¨L?æÎÃ<wÑ{<SG?³¡l>O8O8ÿ=fñ>oa<>I:?à`?Æô?R3?¶m;=ÕC;BH?Jä¼<¡x<=B?YÍl>@Z8@Z8ÿ=B->
Òé=O±=?gÑ>ES>Èu+?¶ï:^':ò_Y?Ðµ{<
ý.<Ã8?Ðl>üd8üd8ÿ=¨?ª>Ýn?W:Â?1KR?>ql?ÖZ=ü
=öZ?_Ù<_$<$QT?kÐl>¹o8¹o8ÿ=<¸>?}>:?WwM??ÈÚ2?¸Ðv<¼<'K?<ÒO<,;??sìl>vz8vz8ÿ=m>»29>
7?ÈlK?«?h1?×Mw;©O;,ôG?2g¡<°÷^<P9?úl>3838ÿ=BÇä>Q¾b>&?©2?¾$Ç>ç«e?N§÷8oÎ§9÷ç<>^3®:)v:)5?nûl>ï8ï8ÿ=ÀqT?c¼Õ>üs~?·?J«*?¡U?÷üR99Î>±N:¶_:x¡-?B	m>¬8¬8ÿ=Ý³Ì>hnz>%AQ?(w?û.3?xe:?eÕÂ;Ï¿e;LY?÷Xz;Ç&;Ãm@?p4m>i¥8i¥8ÿ=W¾>U
o>K?O&?À×¾>c>-?wà;ê#;
ÕK?N,¢<æc<,+6? 6m>&°8&°8ÿ=>º>[:>\½:?vÀ	?ØhÔ>e&?z<¢î¬;@½E?T<ºÔ;òf9?Ø<m>ãº8ãº8ÿ=?R>>Ü4?L>¯^Ä=½+?>%=²QÍ<õN?Ê>ª<ã¾u<dY1?-=m>Å8Å8ÿ=Àp?Z«>M$a?"u?
#?o@?õ4=ÀÀ¸<ùK?Å-¯=¦`=H?>m>\Ð8\Ð8ÿ=»ÿT>|Î
>ÌB@?6'?ÈÌö><Î-?Ï´Ù;íÌ;º¯V?XN=1\Ç<ÜD?@m>Û8Û8ÿ=C¦²>æ
q>6¼=?ò|?Õ>Pf,?Ù3;ÏÜå:He(?É=ëäÓ<Îü8?|bm>Öå8Öå8ÿ=êÂÝ<K<!Ý1?ó:¡:&­:0÷?`ÒC¹
1B9¿ö/ð·Å9ÄÓe½öm>ð8ð8ÿ=,*]>Ä>ñ5?ÉÄ>$y>é'?É%=µÉÕ<U¢E?²,ß<6¡<ïl1?s²m>Oû8Oû8ÿ=~>Ùª)>Ù@?KË>.¹>+?Aÿö<[<4J?I%< (X<5¾7?î¹m>88ÿ=Àd>±>8?~ø>þÖº>6ð)?¯o5<ï;cîA?5æ<# S<ù6?¶øm>É8É8ÿ=´Ð'>ú×=qÎG?üÃ???527?3ìø8@ó9Ø÷f>ÚY<ç×5<qO?n>88ÿ=À©¼>fk>',M?¬#?%é>>3?ÈÔ;e&;äV?{;©<HR<ØÇM?[n>B&8B&8ÿ=YÛO>¢_÷=ðW?°ÅV?FÑ?F}@?0Ñ;ôWs;é\?Ñè
=v¨<½ãR?Ôn>ÿ08ÿ08ÿ=K¢>ë]>të;?
ü?2Ö>2;.?ØÉY;>f;úG?¿ð<¡ <sï??Gn>¼;8¼;8ÿ=ÇÕÉ>Þx>í;?iH
?¨Ð>Í-?f³F;GÒ;ë|??Ç<E?9<<È??®n>yF8yF8ÿ=¨·_>Úí>òÔ8?~#´>/>­(?>má:*ú:'ÆU?E.<AqN<;4?*$n>5Q85Q8ÿ={Û<I¶£<v+?ª5;â$;	?&_¹ø*9aÉ¾haê¸ÈZD9ÓÉ¾þ,n>ò[8ò[8ÿ=g?Æ>>úò;?x#?Ïï>Ø.?l;_6;wyF?³<o¬;*üC?¯-n>¯f8¯f8ÿ=o¸>a^>ãÓS?®7~?S*?Ç??îÌ;«+;¶¨L?¬0=³°ó<¥9?¾1n>lq8lq8ÿ=ñ>ø×;>µ·>?&»?¸Ö>CL0?>Ê`;6;¯ûB?ãþ<,°<}09?8n>)|8)|8ÿ=hD¬>@áE>RÝ^?ßÝF?+ì?ìC?E;	M;I¢1?çÌ=SÃ¢<0â[?º:n>å8å8ÿ=èÛ>w)>©ÓH?áV??V6?8;9+;°ð[?êÆ=uú·<È~B?*;n>¢8¢8ÿ=8í>ã/>I,A?[Bê>Ë§>©r3?;½/=Ü<hsL?Ûb<¥©<B?ªJn>_8_8ÿ=xØq=ð&.=Á1?&än;¸ýI;b?7-¹$}Ç8h^¿Ë8·9ñ>Tn>§8§8ÿ=ð}Ð>(è>÷d=?Uj?Á>aÖ-?(;àW";¸«K?Ü²<=
t<ÿÐ:?ç[n>Ø±8Ø±8ÿ=Þc>µY>4?V¦>wY|>í(?øö:ÿ¥®:½\4?\ì</¥Ì;J5?|fn>¼8¼8ÿ=8Z>ï>ÄF?äk?)ù%?T5?¬¤;LO;ìJ?Á;ÔE;c»8?gn>RÇ8RÇ8ÿ=¬=l^{=Ð¸/?ò\=®(=ËÉ'?(19ÞûÀ9Úk>$°
;ÐÓÎ:¼_/?¡pn>Ò8Ò8ÿ=|ç>é9>gB?FoØ>¯v>Z3?þ+<´*³;AmO?°ö<±v<~CG?¼·n>ÌÜ8ÌÜ8ÿ=ì®?b·Â>pÙ@?0?éjþ>Ñ1?`;r¦$;*ÁV?v: <_¯Û;·:?Én>ç8ç8ÿ=Zx>ÒC>ò;?s'?MªÚ>Þ.?ou;1ù;I?b;wú@;öñ0?eo>Eò8Eò8ÿ=Ý
t>J%$>M>?b×>XW>ZÀ/?YF:$­&:s3b?ÅUå<<1«9?o>ý8ý8ÿ=;;y=£;=8*?`äÍ<Q<k%?nW§7îx96=
_à8û?39u8 >Eo>¿8¿8ÿ=5>Á>
Õ>N=?´J?õ´?¤Û0?k[A=@Sñ<qM?iû<¢¦<XA?b2o>{8{8ÿ=ð£c?@zé>y??q?¥¹&?nk9?<DÂ8Ô¦B9U~>Hô:,«:R6?J4o>8888ÿ=Í>8>è=?7íí>ª>±2?°©b;$¶;«¿<?ÜD<Þ=<#¥D?o@o>õ'8õ'8ÿ=õ0ç>wT >8?ß>÷4¢>%t0?áÆ:=åðì<ÍI?*1§<i^<Ïp@?ÌDo>²28²28ÿ="uÀ>2K|>éHC?å?/Ò>D±0?fÉI;m 	;D[<?V=?ìÐ<Z=?æGo>o=8o=8ÿ=öÊ[>ô>J³>?ë´>pÖ>r(?T;í½:_+=?ÌÊG<ë<e&<?LOo>+H8+H8ÿ=<¯c>l¾ >N5?2-²>û> 9*?*ÇÛ:+¡:¹.?ôd;¹Å:Tz4?]o>èR8èR8ÿ=uQ>¦O>y4?Ø>Ïð¤>¬'?.ñ:¾³:iu,?«B<Vh
< ¯/?deo>¥]8¥]8ÿ=Q>3w@>N?&\?þ?S4?`a;¹99;êY?{þD=ä|ý<CòF?ãeo>bh8bh8ÿ=óÅ>|)>è*A?RìY?é. ?#.?:æ;y©;fçD?²ÎÈ<Âp<b<?cpo>s8s8ÿ=j%{>e!>8.G?]Ád?ó?ñ7?Ì&<ãq¯;¸AU?^:=N&Å</ÂN??to>Û}8Û}8ÿ=ïÈ/?
­¥>aÏ?Çó?×Ç?®n?z9Ý#:fh>(q<Í<8?Ù~o>88ÿ=À£>é;>É8?h£>xEt>[A&?	¡;$¢·:8^?sÀ<OL<«ó8?o>U8U8ÿ=z>ÈÞ:>Qr@?è?0êï>ý©)?04;¨ÿ:XÊ4?éú<0¬<=ë9?ú£o>88ÿ=>9ëÈ=XóD?{;i?^'?ë2?¯´;î#k;÷D?â¬;_!F;Ø.?°o>Î¨8Î¨8ÿ=³×>->a.>?ø÷?£¾>1.?Ýe;ut;hm;?ã8<Ó¶;¾^;?Öo>³8³8ÿ=¯>é1>*^P?ÜÝZ??ê0?8< ,<õôQ?éÃá<<ÂÎL?üØo>H¾8H¾8ÿ=½G= Á=cè2?-û¸;Ä¤;áé?~\<¹°õ;7FÁ­µ­8Z,ÿ»åño>É8É8ÿ=4r>r0>5C?ðq!?ý-ï>yÌ,?¦U;J;Ö=?qÖ<þ<È:8?Røo>ÁÓ8ÁÓ8ÿ=d>£ÿJ>Ã¨=?y¡ì>*F¬>0Ñ/?y/;4yÁ:àRh?Ü;cà;¾«:?{p>~Þ8~Þ8ÿ=ÿú5?Ü
>þu?ÿm?F8î>Ë?:¾=cE=%w?½T=Uj»<9+?øp>;é8;é8ÿ=¹3>Aô=)^<?ë??è>Q÷,?Xd;g;#È??xK=ïýª<MD?]%p>øó8øó8ÿ=îY¥>_Q>,J?ØO?>ê?Ã0?k§Ê;>z;QO?µ©<î@j<½v9?(0p>µþ8µþ8ÿ=Î=}ì=ÿ1?Pý<Lß;ý8&?Ò÷¹&9Ü&î¾fÑ8ÈÅA9uR>ù7p>q	8q	8ÿ=Ë?²Î¯>	';?ÖÁ?Äi?¡7,?~V;r¾:<3?2_è:ëÏ¯:¢-)?Æ>p>.8.8ÿ=I>Dd1>tv=?P?òý?¨'+?Ù <H[M<gH?Në<0T<7;6?ØKp>ë8ë8ÿ=Êi>J>ô>?ý¼ÿ>C¹>
e0?1/G;ãL;ýªC?«\=¬y°<T=?Rp>¨)8¨)8ÿ=N²Â>AMt>øL?xAv?b.?Ð#5?tã<Þ<wb?ÆÐü<Ï! <ëJ?ð\p>d48d48ÿ=gM?&Fí>û]?é@ò÷?mG?\:þB:¡O?Rà;¬Z';ÊL?`p>!?8!?8ÿ=bD$?ØÛ³>ÌÎi?w¬?&R[?ÆÔH?ÜõG9&Ä97>¥;äi;®`?¾ip>ÞI8ÞI8ÿ=8b?RÐ>Vþ?²?-?°·?Ñr9iÕ9 Õ>®V(;.¢:äÛ?ûqp>T8T8ÿ=nOY>Î>áøE?F2?p®þ>3?p¯¨;|%B;Zm^?ba=ÆÀ¸<E_P? p>X_8X_8ÿ=%>1wI>3ª7??	?Í>FL+?ð¸2;«½ç:snE?Êõ";cJë:£M1?Tp>j8j8ÿ=>3>x=?Â¥?´9â>©Þ-?ªº;JÍ:RðE?ì°=ìÜÌ<Î9?c¦p>Ñt8Ñt8ÿ=v\¨>ÿ"S>¥"L?mX?Å!?®¼:?«39bç9Áé¤>¢K<d}ñ;ÚÞW?éÜp>88ÿ=`´8>?¶>\ß4?àD¹>µ>(?}R;Öp1;E­D?¶]<ÂÓ;0F2?Íñp>K8K8ÿ=Î?yãÂ>õ8?ý,?Ìh?[j-?SYo9¡©Æ9ì6>wo\;?j;b×<?µôp>88ÿ=ý'?¡»Ð>óM?ñi?Ò@?¡H?¢89L=¡9~>w£;¿e+;MS?T
q>Ä8Ä8ÿ=\q>üÇ>ôaG?öÊµ?ìy?vü0?CÓ/=4ÇÕ<!R?r=wÎ<ó@?;q>ª8ª8ÿ=èS@>Âç=(U?$1?B]å>N¬E?5=ªÚ<óT?¤<a¬;=´Y?2q>>µ8>µ8ÿ=ôC>ù?>$¶9?{;?R	?*Á.?÷^Í;üur;ÆÖX?ÍÓ<×¢<5±>?~5q>û¿8û¿8ÿ=;5©>s¶`>eÄ@?á=?.G?ÒX2?¡=(j'=/HI?+'Ç< I<}*B?Lq>·Ê8·Ê8ÿ=ñA>û¬ô=wëJ?><¶?Ó?Áþ3?19%ÞÊ9ãÈ>Ã:Oõj:ßã+?Mq>tÕ8tÕ8ÿ=txÃ>k<>Ê?Ck±?^EV?øS?}j92m»9í# >¢A;ÿ´:ÇfO?UOq>1à81à8ÿ=<®»>Yns>û^E?ÍÔ?àÛß>Â1?ò£</D<MïU?»PO<?
<~<?[q>îê8îê8ÿ=Æ
>øFÆ=ä.6?ùü?Ú?á>±ß-?ÞN;¥c;[ÀG?×
w<IP*<tª9?Õjq>«õ8«õ8ÿ=ådd>ê>@f8?Üä>î^®>ðÿ'?P;¥;X±H?²vò<­÷¬<Æm3?zq>g8g8ÿ=U¸>©>è¼5?ÐÆ>µ¼>&ð%?E;ª`;@?Vlã<~±¢<7í2?¸q>$8$8ÿ=­ô>¨P>òÂ9?2Í>_>Ò-?Í4;Üùã:Ã·J?ÐÑ<Hý<$=?¾q>á8á8ÿ=Ä=¶8=$é6?2>â°>¾)?¦ðr9Èê9«>üF};þýF;ë"?ÃÙq> 8 8ÿ=àÖ>@Ï>
ºD?lHM?¶1?0O1?íô·;
Ód;ÃÍM?·Ül=Å=eÛB?®Ýq>Z+8Z+8ÿ=­w>ß&>]û=?íhA?ºG?z0?wµ»<[hl<éCK?QÙ;«;«;?Níq>6868ÿ=Æ$C>Ï>
¬:?FD,?áü>d.?ð;4³Ò:Ùä??B#Ø<è×<£5?ôîq>Ô@8Ô@8ÿ=VM>«íC>ø°E?±±?®4?<?ÞÚ; {;¤g^?|==+X¥<×O?Añq>K8K8ÿ=XW?ìÕ>ÍÙ?Z@Âq?¢Èh?X">=¦Rk?oµ~=Z¿õ<åª?yøq>NV8NV8ÿ=nÉK>´¦>|¸A?=Z?~?^/?Vû=z
*=Æ²I?ýø<Ð©<Ô<?Êùq>
a8
a8ÿ=o½·>D÷v>v>?ç\?^ ?6¦/?ê!=æWÉ<ÞM?Ý<±P< @?+r>Çk8Çk8ÿ=_´¡?ñ/Þ>Pº?ÕL¥?%sÖ>ÕSÅ?Ê$9§ò_99»>jDà:»¾Y:Õ?+2r>v8v8ÿ=hÞø<ì­<z(7?èÀâ;`É;ñO?Z 8ýÑù8Q$>:ÿü¶lñá7S¾â4r>A8A8ÿ=!t>FÁ->QÅ3?=ñ²>¡>P&?nýy;	O;ÜH?á;ìn;Ô<*?Ir>ý8ý8ÿ=Ø?=A >õL?P£À?3§?vá9?øÀ=:ê:Z3 ?·ª<ïÜd<ïÇ>?ûar>º8º8ÿ=!>]ú(>ÝdJ?fÌw?F-?r
7?".X9¸ª«9Ä0¡>¿ªg;.;YH?#zr>w¡8w¡8ÿ=3¿õ>P+>q/Z?ï£?	B?4IX?H9<C;Ôm?¦/=F¦<ý]?}r>4¬84¬8ÿ=[ËO>:>#¹O?¿?%3?]5?%4=ØçÝ<qÁO?w=y²Ç<ÅLG?±r>ñ¶8ñ¶8ÿ= Â==®Å0?8ð²=®¸=¼N&?þè9w³Ú9Ã?ø+Q;;còF?Ë®r>­Á8­Á8ÿ=}"Æ>">­f4?¨om?	0?2,?4â<3#Â;iSD?üK=¤¿<N1:?®¹r>jÌ8jÌ8ÿ=®É>å>óH?â¸©?	,p?Hè4?MO(=:Ì<6S?VÕ­<¿!\<](J?:Èr>'×8'×8ÿ=o>IáA>z&4?¦ã>{V>úï&?Íf¥;d\F;¤vU?6A;];³ë0?SÙr>äá8äá8ÿ=½À>Î'>¹x?gô?¤k?GÞ?W*¨:&;:ä f?#i=.eÚ<Þ?às> ì8 ì8ÿ=à¤Ç<Õ<pp0?ÒT=ðñ<@l!?ô¹Ë½9NN¾ z;ÿ¸Þ:Ð+?ks>]÷8]÷8ÿ=AR>°->jI=?Ý?ôÛÄ>«1?WG;A;1?­v;\m*;³D9?%-s>88ÿ=dÅ>Ój>G<??ºzÑ>ÍU1?Ê¼;GKt;&E?Ié<6×<nÔH?í9s>×8×8ÿ=® ?Ì>I?*&?)æG?wâ9?4R;!Cê:¥f?Úi'=e×Î<3O?ds>88ÿ=Ç+?ýé>=p;?ìR?]Ê>ò(?ÃtK=ÍÄ=Ø®H?;XÂ<ó<¿µ9?ss>P"8P"8ÿ=)>QÐ°=VÅB? ý?'KÉ>qò,?#í:A©:ó	3?îU=_´º<Â18? s>
-8
-8ÿ=ð¤>½Á[>TÅ??yè>R¬>{,?·ðê;Ã);ðF?¥|ß<¼?<ÎB8?NËs>Ê78Ê78ÿ=ÿº?TMË>´Ã8?QC)?·jû>7Y,?P<LÃª;Þ¤I?o|m;Ç*;?ÿ1?÷ïs>B8B8ÿ=nés>Û×>ñD?O?\E?}_-?[õ=RÞ©<+gN?ñ¥`=?=%J?rðs>CM8CM8ÿ=æà-?¡Ü>æÒI?v?ÜD?²A?Çg=<W==
R?°±=õ¸À<[ÐN?òs>X8X8ÿ=j&>Ú'ß=+??·æ?7Éì>]à,?½?=Ô=<zO?c¦<=¤ü<(??_òs>½b8½b8L=Ú[À>n«t>FDI?vûÆ?3?/3?6¹u=±=»¸P?~!=6bË<nø<?ôt>zm8zm8L=
½Ý>j{>*~Q?½T'?Þâ>Õr=?4;¤Ö:zW?tN=Mÿ<_O?gt>7x87x8L=@sß>?j>ÿ¢N?ýë?<Ó>>9?>0&=[Ñ<CK?óZ<`r<u¾D?t>ó8ó8L=m">XóØ=/J?? «?mÂÃ>óà*?VÁí:²:òÜ*?WÓ=¢7¸<±\;?#t>°8°8L=O>ñ>TD?.]Ü>àF¢>UÑ-?áZ;üÿ:ØZ?ôQ<	<fFC?n%t>m8m8L=ó >þ^>	Æ8?þ?<Â>¢.2?Ý´;?;bªP?Cfò<<zB?+t>*£8*£8L=/þ§>Ëä`>:??;??´4?x`;^4;àmN?ßÌ=º<h:?$:t>æ­8æ­8L=;9?àÞ>èÂT?ù?cÖ??¼7?MY(9»®«9n{>=³:Ë:Ûú!?VEt>£¸8£¸8L=|Ã>Ò<C>_D?%1?Ä5í>Ò-??ü«¡=ÅE=EQ?$5=Ï?î<£B?ÎEt>`Ã8`Ã8L=é²¶>Cn>{sD?etm?V+?±1?T¸Ã\¡9Þùd½J§:5:ÙeT?Vt>Î8Î8L=M>×B>á}<?Ð9? Á?;(3?@þ;Tý;]sP?ë`<ê<`F?ft>ÚØ8ÚØ8L=mC9>µ^å=ËÅN?¡R>?|x?2)<?ê`Ù<¢×<?ÔL?½<è,Ø;j7?ç²t>ã8ã8L=7êç>¢ç>Æ¬R?_Ò?`.G?Pk;?Ø½ 9o9ö9?lg;gI5;±qC?c¹t>Sî8Sî8L=XÌ>éÅ>ª~F?69?Ò½>ö.?¾Ú{;
ù;ÉJ?O&=kJÚ<k
C?¿t>ù8ù8L=FN>>ùÃD?~?
Ï>âl1?:z;ø}@;¬H?O5<Ïø<Jñ3?ØÅt>Í8Í8L=	;>>°½5?DÀ?DÁ>×/?4;8ëÓ:ýÜ7?s2=ãPÌ<¯q=?ÏÆt>88L=Ý£>à!c>!^8?bé>]­>P,?ª3=
â<ebK?º Â<¶;<ªe<?Üt>F8F8L=5Ñ<íz<¹n3?î¹<_³<%)?¦T¹óí9ÃºI¿k¶ 9¢~9à>$ît>$8$8L=Í<q·<.+?f¯;|äõ:0 #?ä:ó¸ÊþH9{å¾3H·'Y9Ú&ì¼@u>À.8À.8L=my6>ÿnì=DE?§S?Ýf?gU.?×Y=ù´<1L?rà¼;;:Î9?Ò(u>}98}98L=¤?»¥>ÏúO?Gk?¹.W?Q6?ì«9¯9·Ý?â ;iKY;S=?W,u>9D89D8L=ìI>ã>».8?Áx?ðw/?Òu5?;ð32;EMX?;¡n8;s·:?òOu>öN8öN8L=àÜ$?Å£>Áj?Q­6@×?hîX?ÏØ:K¡¾9-©V?H·¯;J;2®^?Tu>³Y8³Y8L=,>J>oÔG?ì_O?{£?c1?0Ð;^;LN?¿^q<
Ã"<ÆÑ=?,ku>pd8pd8L=××><>,¨D?Ù)?Eëù>û-?¤O;®	;'ô@?XT=O=.YA?ìsu>,o8,o8L=7>L>÷9?=F?ý­?úì0?	Ú;6;Ë5U?Ä<-À;q-B?au>éy8éy8L= cÉ>?Û>÷H?à	?^4À>,7?iýí;a;iY?ÊÓ®;Õa;.F?¸u>¦8¦8L=ðØ3?ôì>ÿB?×À¸?b;?ë+?¯V$9+Ç9Ñ:S>ÛØ$;ôä:¨8?ý u>c8c8L=s>Â,>îo4?aç>^ø¯>HN(?©G;u;Ëð@?Ôí.<Ìú<¯-?£«u> 8 8L=T>QI>4j??Â$?lqî>-ä0?1¦;IÔ:´.?àSþ<æ¬<Ûµ<?Ã±u>Ü¤8Ü¤8L=²¼>rº=Å1?Åj
<<Ù;°#?"î¸³8uÄ)¿ ×08Wó_9m&Ê=$¾u>¯8¯8L=r¹ç>¬>C+F?lJZ?Ìÿ?lø1?-Ä7+9¥Å9=Ì;eH&;]ýM?FÂu>Vº8Vº8L=a>bC>²\>?¨êÏ>K#>¥r2?Õ³å:³m­:)?Ùî<æ¤<£V:?¬Úu>Å8Å8L=tr£>¥¡^>éñ;??&Ú>3Õ4?j>¦;G:_;y¦>?<ôÒ/<Ôè;?Åáu>ÏÏ8ÏÏ8L=	ñ¢>¬ðY>e??¹?|hE?Kj-?cT;«ÌQ;jB?Ðúâ;}k¦;6.?,èu>Ú8Ú8L=³³>ìÝE>búB?(¤)?©Ëð>RZ4?G ;§7H;uL?Ç=|s©<ÙuG?Iv>Iå8Iå8L=ë@x>G6>åÚW?h·?é;~?ÒÕ8?þB3=Ì¾Ú<ºÊQ?P=¶<N?_v>ð8ð8L=Î+?æ3¿>ì³e?öç¢?³ÒP?§µG?ê<Ê3<ªb?³\~=©p
=1f?v>Ãú8Ãú8L=¤åf>¬Y>?>?Dâ>Ë}¨>Aä+?ªß;(Â:ûÂ=?¥<B<@?v>88L=ìv=G5=§.?â½v;)§I;Ê?5ÄØ¸Ó^9P
y¾nx¸Æ¦j9¯n½Û'v><8<8L=³>Pt>'÷;? $?~õ÷>¿ö)? 'M;ëÔ;6D?¡3S=4=¦w;?ñ4v>ù8ù8L=ÍD»>J|>Ñ=?wÕ!?9÷ï>¾¥,?Ña<±u»;rJX?Ö¥=³c¯<Æ;?-?v>¶%8¶%8L=·¿=ägC=f'3?2=«Úc=YQ&?å
Ü91à94`û>6S|;	Ý@;°v'?æAv>r08r08L=Ü}>ü¾">=©G?k?©x'?x°3? ¡;§³?;îÕW?Ó=&{È<Ö³E?2Tv>/;8/;8L=kÃ>ã¶M>ðd5??ñwß>o(?¼ÈX;dÂ;>F?Ö­!=°Ëä<0ç4?Uv>ìE8ìE8L=o>Vl">ym<?ÄJ?5Å?9?ë;²Y2;²X?«Äi<AM<FR?bv>©P8©P8L=ö>¼ÚI>×D?iK?Ý?o1?äò;`(;ÿ7U?¨L<+<_<?5mv>f[8f[8L=;ç>@Ì=±>?Ä+?i(÷>Ã1?O%=É<×íQ?5x
<ïÂµ;§C?9v>"f8"f8L=NW>x®> [9?\ï>(|±>¹,?.1;Èá:ÜI?®µÁ<Æk<27?¦v>ßp8ßp8L=O<>¢V>>M??¾E?K½?Ñ×3?^_;W&;M?Ã<¶B<°9?²v>{8{8L=å{>K+>í;?´µ?§=×>gì*?¿¬>;C
â:òW?ª<do<Í'6?½v>Y8Y8L=V?
â ?Ûh?eää?cûZ?ðÊ?Æ5Í9ê9`1?ÁNR;õóù:CeW?5¿v>88L=nC> >þî>?Õ:_?!?`c1?°Y=m	=0ÂJ?©®ú<ô¬<ìs:?|¿v>Ò8Ò8L=ßf>¯&>c4E?©^?fð?ÀÄ6?Áª;áR;¥IO?éw=´"=:éB?N×v>¦8¦8L=oj>¡P>Ò¢=?mÿ>²>7?¤$=ÂÉ<èP?bv<n'$<%uK?Þv>L±8L±8L=Åh>ÿO<>¶4?lØ¾>§¤>:>#?ëã:º:ÅH?v0×<.<ûÐ3?àv>	¼8	¼8L=Tñ}>P'>ÑEB?z?Ã ç>¼*?ER;·;>ÂH?)ÝÞ;;.ô3?´ãv>ÅÆ8ÅÆ8L=ºu>%4%>5E>?ñ6?U?)	2?ÊÂá<@l<RUL?³B<Z,<u7?@çv>Ñ8Ñ8L=-r>r4$>kº<?àÈ?)ÓÄ>ºN/?ýSo;Êý;çÓZ?f<G¯G<Ùb7?ôïv>?Ü8?Ü8L=þ.>ï=Øþ:?Ç«Ã>Z¸>´*?EH;Þó:R?jr<ã8<fë4?Ò
w>üæ8üæ8L=»¶)>_ã=û^??|
p?,#1?Mt-?Rã%;UÆß:ðÆ=?g¸þ<ÿ¡<ºÁI?ù
w>¹ñ8¹ñ8L=4ó=ÔÛÏ<ü4?ÎÝ;|£;¹¤-?ZÊ
¹åA9äú·¾ÓXY9û9¬´>^Iw>uü8uü8L=Æb>:x>Íè@?2J"?Îí>ÿ´.?!N;3;Ä¤J?J<NH<
£<?«Kw>2828L=w
³>0g>¤AF?¡O?@²??¹±0?L 8Æ79+8>}"9;QWÝ:ÎV?Æ{w>ï8ï8L= ×f=øf*=f-?éð<ÁÎ¸<ý&?¤¹ã¸Î1=9g¾nÌ;:2T:L+?|w>¬8¬8L="ë>Ù>«>?]ÂD?Ád
?yû5?2x79Uvw9©Ì½>T	=ö5³<î+D?Pw>h'8h'8L=éâ¶<E»<x,?ËV;Ñ=<;Â?9/¹V²j9»ú¾¾N³8]»97>w>%28%28L=Î[>ñÚ*>uRC?¬bX?.?Ü:?L&J<PÉý;¯éK?Z;(ýÆ:Õ$@?¿¥w>â<8â<8L=åäÎ>|:>ª??áä>&a¨>®ý-?3¼&=$Ù<Í¯D?	X¥<í]<º>?ò®w>G8G8L=MâÁ>
>RÌ9?7ê>{;®>	,?e;a ;/7?I}2<<=X0?p»w>\R8\R8L=ÈÁ¿=få=·:?GÎ>gg>M'*?^U¸:]¨:Ê#?:<¾á;2?¾w>]8]8L=<¢>x×T>¶÷B?b?5ÿ"?ðõ1?²U=(4=àXM?.<ÛÃ;32?Çw>Õg8Õg8L=í`è>Éw>äDp?ý«?´*?dS?É|õ;£;ÖHV?}ó}=­<=¶îV?Çw>r8r8L=q¶>øÇ>-E?p£B?GÇ>e
z?Úló;¼ïS;?u=«'L<Þ¡?.Ñw>O}8O}8L=fâS>V¶>
>?Ï4Ò>×>r
0?(kË<<Í+H?vrb< <ªÙ:?Úw>88L=÷ß=5Î<ë«)?KÏ;;+;§?$|Y¹4ý9å<¿Ï¿º·ì8Óß«¾ØÚw>È8È8L=¥ÂY>çm>©??µÅQ?¤?,?,L9{D9d'?©Ù:73 :JÓ-?/ãw>88L=ü6Ï>yQr>êZ?~¸?²¦y?(/=?j}8q-¥9ë¼Ù=Òz¶;?ÍH;:¤h?Þãw>B¨8B¨8L=Øê>õ+>bLP?âb?)?Î>?¼Q=#=³Q?5^Ç;Æ¨;<?òw>ÿ²8ÿ²8L=T>Òå:>©ùC?Þ+?¶ü>Áu-?u;÷;òîW?!¨A<QC
<y/?ox>»½8»½8L=Ç?Ê
>·Êj?°²?öÂ=?*q?¤Â);sÌ:¥U?¼¢=¹ª<xcE?x>xÈ8xÈ8L=±J6=þr=+0?	"t;ñKK; ¶?ê¹@¹Þ9e*¡¾Î8Û9óÞ@>ê$x>5Ó85Ó8L=MD>v\ÿ=LËD?Çï-?îÝ?ªo+?ñL;6sÜ:å.3?¢=Ã°Î<à8?4x>òÝ8òÝ8L=P25=§ô=Ax2?ùSÁ;[;?¢?izg¸b9Û½½¬¿Æ;7; e2?p?x>®è8®è8L=èÍi>V">À´8?fÚ>RT¥>XÙ(?Î¯%;Ãì:W&3?T;ûHk;&!?+Dx>kó8kó8L=4P"?üé¾>¦Y?¤Ô?Í4?LËN?¬}ã7àI9==¾9X+96d?×Gx>(þ8(þ8L=äÌq>Ã(>e7?é?þªÊ>¯\%?5.;mìÛ:íÌ5?A¦F<½<Øì6?S[x>å8å8L=ÝõS>~>e[5?Ë
?¸Ó>c+?Ú4;Û×:àV?t¤<È®A<¦ö1?ax>¢8¢8L=T¢f>  >ê\8?)pÔ>÷÷>
+?8.;CN;ïÈ;?oé|<m2<^o5?äqx>^8^8L=»e=¶cº<Y0?¤ô ;Ò
;ßh?>*Y¹ÜºÑ8§¿¢§p¸ßFC9¾¾!x>)8)8L=Ö/>~æ=JWB?ñ*?Èøú>]^.?ýi=^¥<pWH?XË:ÞÀ¸:Cá??x>Ø38Ø38L=ü²<ÆK<D~.?Ez<
}=<))?Í9\@i9>?WE;
$;õþ!?ex>>8>8L=ý@>mú>À:?²?Ýè>+*?òA';ðö:Ie-?LcÜ<¹ø<67?gx>QI8QI8L=MÈb?]{å>ý|?wÿ¿?ñ]3??.ü9ì8£91ìú>§!¯;~-;ë?ñx>T8T8L=Ýî6>6ç=UJ?&Èð>>}¥>s<:?à!;Óä:«5?ÃîÊ<O´<]î9?î¢x>Ë^8Ë^8L=)ò§>we>ê];?l<&?¬ô>rX.?|6;vã:gM?ÌÀ±<kt<`n:?SÃx>i8i8L=)j>Ô1">*Ë8?Ì?½À>»ù,?\¨<­AQ<°BN?Pá:¢:D:?Òx>Et8Et8L=$#?Ø>¬Ô@?ö?ØUF?ÿ.?<ãøª;ëðP?þÎ¼;öÉ|;ú4??äx>88L=·>»~/>.8=?½Æ>À£>ó*?¡î;$J';jªW?.¹é<E<¶<?Éïx>¾8¾8L=Hr¡>nI6>l»b?m?]À5?ã¢F?-é<·i¡;Ê#Y?Ýeò<§³<^?¥þx>{8{8L=û+v?,?
*7?â£?Fs?ít,?¦â9±f:¯yÞ>bñÌ;ÙÊ;¸=?ly>8888L==>|5>ºÃ=?rdí>0´®>
î-?í0;Ñ®:u"T?auë<½Õ<µ<?Ây>ô©8ô©8L=$7>Ë}ô=´@@?ý?·Ú>qA4?Ð¹;4Xº:c¶7?[ª¤:Ã:¢?6y>±´8±´8L=<
²>îIm>E@?ÇP?dÔ?v,?<^¶;½u;·û=?û<a½X<j9?Sy>n¿8n¿8L=QÃ?>Ì¹ô=åH?=_ì>Ë½©>Ò>2?¼|;;øÿ^?0M<q·;üó2?Ô	y>+Ê8+Ê8L=ðr3=ø=Ûé-?Åê`;;;àâ?ÙO¸zD9dè¾Ëx¸Ò99%+¾Qy>èÔ8èÔ8L=ã>©c,>öµ??¥?ÙÅ>«)?éÔ;.';À^?Üc<iA <6ÿ5?ày>¤ß8¤ß8L=¤É>Éu0>½=?o?×1Ó>:,?Îú;5Q;ÆcQ?p `<. <O43?"y>aê8aê8L=Þ¹>ÌX>j:?)à>^K©>È¿)?=¿6=YGé<ëH?£<ôd<íØ6?c(y>õ8õ8L=,à>ÍH>]ù9?'>?yªÍ>¾.?«æ9;½Û:X?¸»5<E#<y¿2?<*y>Ûÿ8Ûÿ8L=GDà=ì=D?îÿ>´Á>6)?Gô,;ñé:Óõ=?
U;ÕÃ;ÑÈ1?ìBy>
8
8L=3Ã<x¸<Nv+?!;;Y?ý(¹¼T92¾8oú8¨Ã8Ö#?Py>T8T8L=ðóî>'ç>ïB?éq?[!?û??°Â¸TN9q¾ëd:É";::ËB?,Ry> 8 8L=c>¶Ê3>Ò*L?ý}Õ>kÏ>0uC?5-=;yþ:m>?öà=_§<o8Z?¼y>Î*8Î*8L=°w>9Ð.>Ô¡P?·:G?t8?¸Ý5?2ý;H;¤oS?·<-!c<gïN?ùy>5858L== >b£[>ù5?xS?Ü+?p.?
; &;UR?2¿<+Æ<?4?ºy>G@8G@8L=ÊÆ~>ÇD+>'i>?¸;õ>%M©>h9?þa¥<y`D<|W?&- =í¬¿<îU?§y>K8K8L=1H@>ú=ÍD?/óD?ôr?0½/?ñ;Qê2;õA?}¢Õ<ôú<y@??ªy>ÁU8ÁU8L=çö>}X>/ìQ?Ô^»?C2g?çxO?-9d±9 >å>Áêî<Ý<OY?Åy>~`8~`8L=9M>
>¯o9?+i?²àË>{*?©d;£;C?ëÛ<c<¸(5?ÒÉy>:k8:k8L=ô>;BI>c:?üü>uÛ¼>Úv+?úG;Pòû:ÚCJ?®<H.K<??aÓy>÷u8÷u8L=¢>
Í`>ª9?}ÝG?ªd?íÀ.?w;À;ÙÍG?CÊa<LÑ<kä;?ùy>´8´8L=á3<=â
=zÉ)?¹ê<¢«Â<:?\
v¹LÛ*9?S8¿ñ8/9,«>Õz>q8q8L=g=Ñ<Sâ@?PäÇ<¨6<(?}9òµ9÷E>±};q4;Å3?z>.8.8L=·
>^²=Ã¡F?m:?¹Î
?çü+?ö+¸´Sm9À}¹½=ü<qÓN<â:?k+z>ê 8ê 8L=­¼=nÄÕ<@2?ÅZ;v2(;|&?é¹:¹4¢y9}¿¾á·£Xw9t¼û3z>§«8§«8L=áÂ>â>6?>?S^n?L*?èy3?ªz=×=FíQ?£ÿ<³I¥<*E?,9z>d¶8d¶8L=©ª>ýX>=Õ8?¼ö?å>Vù-?ð;Z"+;¯ñL?÷<Á;á¢;95?öIz>!Á8!Á8L=óÊ0=ÕG=£
/?oÊ<òÒ;oØ?ôC¦¸¦J9È	R¾å-ÿ9GÊÚ9÷I?SQz>ÝË8ÝË8L=Ì>d]Å=Ð´??¶H?ÃW?D/.?Á;HQ:;©:?Ço<	ÝW<«Ç4?{nz>Ö8Ö8L=åá<ú¬<A&?|sW;©H;ã	?F¹.¬9(­î¾~0¸¦.9¯n¾{z>Wá8Wá8L=s>äS>\Z3?OèÑ>?£>§$?_èò:Y:ÝF?(<«I<¹`/?¥z>ì8ì8L=í~ý>¬>Ä¥<?
?ÄÏ>Î-?6´ü<Us¢<G?Cmã<×i<A%D?ªz>Ñö8Ñö8L=~ÕÕ>®>¦.I?Ö¡m?E«(?¿U4?á·»;yd;_UR?©ð;ßA©;ÿ5? z>88L==lâÝ<su3?òI;Y¨;¥0?û¹øM7Ôu³ÀÙµ¹ÓùK9N¤¾Ë©z>J8J8L=Y>¾
>b÷C?çA0?âÿ>4V0?»¨;
;ðU?»ÿ</è¦<ZD?â¸z>88L=I	Â>Êw>ÜvH?æÎý>æ³>Nh5?jÕ9=yÍä<bìO?G?=yø<ÆD?(¹z>Ä!8Ä!8L=>åÌQ>}Î:?Ç	2?ÄI?E-?	Ð;Çç;ÃÎ>?V;<¬é<7Ü2?¹z>,8,8~=CoÌ>kz>kýP?ðVþ?Ñì?ÙL?üe¥=¶A=OZ?¯=Û[#=T	a?4Áz>=78=78~=Òï=<©W=Úê7?(Õ<VvÚ;X ?
ÊÄ7øû7´È>!×>¹uÌ9'¿Äåz>úA8úA8~=ÜW£>]T>1èD?]{?êK2?<4?¾Ð;µ;l«P?è_;UR;+7?¥çz>·L8·L8~='B?Èv>wÀ?¦?¨5?¢Åj? <99®9l>ê=I<£</l?4öz>tW8tW8~=°ØM>Ç>ëAE?Áõj?ðu$?¤Þ6?æÎ;Ë+;KØN?Nî<*<D?ö÷z>0b80b8~='6v>_*>ú8?;Ï>yC>ª-?W?;ÅGÏ:íl?É¯<lc<É®E?<{>íl8íl8~=è> .L>C5=?-|g?¯·)?±.?©;Ì|Y;n	G?M=ÇéÂ<ÑÖ>?9{>ªw8ªw8~=Ê>²P>Ã)>??Ê´Ú>F-?¨}ò:bã«:_4?C¶;<Gx;v­;?û"{>g8g8~=y­>#e>lA?±º9??*6?7O;I.;O?{á;pÔÐ:þC?¿j{>$8$8~=ÄÆy>Y×&>¬ ??¬8?èf?à/?k;éÍ;j??þð<mW<Å:?Ä~{>à8à8~=o3.=3û<Z1?á:x=·F=ä?òY*9
§9*#>ÒD:Ñ
::»1?º{>¢8¢8~=/Úó>Í÷>WaT?;½?|ò{?ÁF@?¿=µJ!=0¸P?%·=@h§<~kI?'¢{>Z­8Z­8~=âj×>¾>OéC?Rã?[¤?ÉU1?©5=öçÁ<_ßP?``;Kö(;ÅD?§{>¸8¸8~==_>+W>Ó¬9?Õê>x°>¶*?²';Üýó:Ô/?­[	<çÁ;tX5?ìº{>ÓÂ8ÓÂ8~=·=®â½<§0?ê¾;	Ö ;ð?¹æÏ?9¨É¾&ïØ¸°q¢9ªï*¾¬¿{>Í8Í8~=A>>}õ=ÇF?#?Èä>T7?õ[G;±s;û6??´í7=nì<&kG?ºÀ{>MØ8MØ8~=Üæ>T>³ìC?ÈN?8f?¿)1?D;W	;
<7?hõ:¼O³:ñU/?
Á{>
ã8
ã8~=CeÈ>æ3>*"??¥¨?+ïÝ>R0?e[;ëó;%ÂH?$Æ;¯ùx;-»K?EÌ{>Çí8Çí8~=ð>SG>e=?ÔÉ>¯G>¼-?ßß:Wï:L4?X;=9m¶<öö:?Ý{>ø8ø8~=ðÐ>n+,>zuH?h¬?à@?x¿2?ÂQ=g§=³fJ?3à=¤Á<[??NÝ{>@ 8@ 8~=f¬>Ï:l>1Ô:?b?YÂÛ>Ë./?=-t;8;øÆY?Þa=ÔÂ<\E?1é{>ý
 8ý
 8~=>,I1>L!;?x4?o?T3?!kQ;«h;H7?x)=h»Ð<ØO?ãû{>º 8º 8~=r>@>t8?:?¥É	?t\-?uÔh;ñw;ï0B?nG<ÑL</Y8?Üü{>v# 8v# 8~=ÿ1ì>·>Â5F?ÔY?Ø9?)7?w9Ï/9Õµã>KØá;C;}¬A?þ{>3. 83. 8~=<l>( >üÝ<?3è>ñk¬>N,?!¥<wú´;Ô0K?D:<XçÈ;;?Þþ{>ð8 8ð8 8~=(8â>çis>§êm?º?íÉ0?Kg?Ï|ë9:Î9þ(?RÔ;èR;pÛ?Fÿ{>­C 8­C 8~=(ð>I>ÇéH?|?þþY?A6?ûð=^<jt]?ÀÅ;#Î;]D?|>jN 8jN 8~=u!é>Û>õ:?{@?
?sê/?Úß7;Ìÿ:Ò8?F:ó¾=:fkJ?+|>&Y 8&Y 8~=[4>ýK>ý9?¾®>º>*?jª';­·ã:a}<?Tz=A
¿<â6?À*|>ãc 8ãc 8~=Ââ>ÚC^>'?ÜL@[?"¬?Ç:>"=·?TÇÌ=õB=z?¬-|> n 8 n 8~=ßô=­æ<ö2*?â3­;8ù};­.?ÎÍ×¶t94+Ñ¼Ç÷ä9$¹ã9³?Ó0|>]y 8]y 8~=gó>~ÜT>	W4?ü§É>¬l>1%?ö=ä:<O:å>?1ß<µe=<Å/?d6|> 8 8~=Þ>e7>\à>?Mþ³>½Í>00'?w-=f/¾<Ç%J?í<åÐ7<>7?
B|>Ö 8Ö 8~=½?T&>ql??´1?ÍN?þÉ±;Y;v¬Q?`I=[ñ<ÎmU?èD|> 8 8~=ã,o=43=ó*?8õ;k£J;4?§=¹"Çe9´KÓ¾DåÙ·§*9ho£½¡H|>P¤ 8P¤ 8~=¦Æ?v¢¼>vúM?Ö²?ë??W:?÷w<Ü¨;,L?ãñu=íª=ÞðH? _|>
¯ 8
¯ 8~=ú¯ð>æ>ÌáA?¤@?êUã>2)?ËP 9¤9É>:ÖÄQ:ó;'?Äz|>É¹ 8É¹ 8~=Ùé>Âõ<>C@?Fw?üý0?«¥2?iQ
;¿³:ô´E?O¸ª;)f;ª>?d|>Ä 8Ä 8~==IG>±U>Û9B?O?ÊÅ?¼À3?"éY;ý;Ò5?á>=ÒÁ<¨à;?|>CÏ 8CÏ 8~=Eóy?çõ>f?_Ù ?ÿ)?Èr?Bhâ8RA9Ô>$t;¦Ë:Ý²?4¡|>Ú 8Ú 8~=9¢>G´Z>Æ½=?Ë	? 1Ë>L\-?©ë;=âá<XµU?ÑxI<)	<òf;?J¦|>¼ä 8¼ä 8~=%I«>q>5?dt%?Jö>"Ê+?v;_/;ÁR?z¾c<à <?45?Ü¦|>yï 8yï 8~=@õe>]Ã>9=8?Ý
?uµÚ>`
&?#;ì¡Ø:mà:?¥Ö<å+<R.8?­|>6ú 86ú 8~=ß

>Cå¹=f;B?fÀ>¥¬>]Ã.?ªÊJ;ç;b÷I?¥ñ;[Á¤;íP;?ÉÍ|>ó!8ó!8~=Ø´e>>}ú9?8[7?|*	?+?zÄ/=0à<ÿÚH?°5S=B¿=::8?Ô|>°!8°!8~=êK¬>î®_>i0E?z¢6?í?¢2?`"å;K²;V?Æ(Â;ï;¦V0?ÕØ|>l!8l!8~=Ä¸÷>É¢>)ýB?é2?Fpý>ÖV4?è;Â;è~O?y2Ñ<ò<tøD?ò|>)%!8)%!8~=ÿ,?
Å>'_?µvÐ>¯>(7?¨u"9Ðß9pk:>¢î6:±æ:Z!?J}>æ/!8æ/!8~=
ñ½>øÐn>ÊK?V?Ût??ö4?Ü¸#=
È<òùP?e§$=°Æ<XRT?d'}>£:!8£:!8~=Å>ê4>9Ã<?ñ¶?ºÉØ>1,?Uw;¥Ù#;D·H?oÕr<Zã/<ý·0?L(}>_E!8_E!8~=ï>wc»=m5?Èx?>>êÈ'?øâ:ênä9?Ômï;:ò;­B?Î3}>P!8P!8~=R*>¢ù=n.?3Ú=m¬=&`"?U
Ò9Ù÷9íòØ>+Îà:ã¦¯:Ñ#?á7}>ÙZ!8ÙZ!8~=|úÃ>@>Ñ5?N­?CEÕ>n0?ö¼<:^p<@I?2å;wÀ;=?¡W}>e!8e!8~=´I=h=ý+?ßN4<¬</$?M¯¹5
d8EÀ2B9/»9 >	l}>Sp!8Sp!8~=?¦Ï>>o~3?4É>ÄÔ>/p(?]ð;öÆ3;ä±H?5"<¼öè;??2?Pl}>{!8{!8~=×*>Cõ=ZR2?ØT¡>ñw>Ü&?ÉèÓ:ÅÈ:qB?¾ £<Bùn<9I/?Çl}>Ì!8Ì!8~=j^>úh>ùrB?M?£³¿>¬,? [L;"o;¹??Q£=¨½Ù<+ü6?Bu}>!8!8~=¸Í£>CZ>±@?ÉNE?Ë÷?1(3?kÃ;8;¡5U?øwÔ<"ú<R6>?}>F!8F!8~=cÞK>
D>ðËF?£âY?¦w?óã.?F#;<ù";dÖk?õ£<ôm><8zF?É}>¦!8¦!8~=iv·>ìÝ~>8G8?¡>,>|>m#?Ù;]¸»:È£0?´Ë<jò<§2?6¢}>¿°!8¿°!8~={If>v>(:?¥¨>æ¬~>*)?YÜ:öwu:ëe?®vù<í¯<CÝ5?§¢}>|»!8|»!8~=p¦Î>M\>-??(¸t?»5?],?<j2<S?t0=gqÎ<ä3??µ¨}>9Æ!89Æ!8~=ãËK?ê>c^?zÂ@¤?vf?·ø9w°9MM4?7²%<è÷¾;%^?n±}>öÐ!8öÐ!8~=bê<áZ¨<3X2?&};îìg;qÌ"?¹kÇ8óË¼¿iU¹091¿¾}>²Û!8²Û!8~=ØcÊ<?M<_J2?Ct=Ví×<=ä(?Di8Ê'a9C',>ð¾;Îõ;Ç9?fí}>oæ!8oæ!8~=n >îÇQ>JÇC?{g*?%Ýþ>ó)+?þÏ7=dæ<L?üZî<R{¡<Eï<?wî}>,ñ!8,ñ!8~=TÝ=µ²G=<ã,?=÷Ü<óÉ"?¯c¢80A¢97>"¥Ñ9f!ç9è3è>'~>éû!8éû!8~=:Â=ä.==?Ýæ>G$¨>Ø/?ó¢#;*Ã:ý¤V?^n< 4<6?ó~>¥"8¥"8~=a?ñ>ýJk?Ó¦·?¼;?í½z?»È9®9^Ð>ÐZT;3t;9\P?Þ	~>b"8b"8~=´pg>$$>¼ù3?¯+>!s>¬}%?ºðª:ût:P3?ÎØç<2¥<j:3?~>"8"8~=h~Ö>*> HN?¼]Ì?p2?ý@?b3H;¦ô:#Q?óß<KZ<ñ"8?5~>Ü&"8Ü&"8~=
kë>>´LB?üâ?õC?Ýp5?bts7ª­9äÆ<¤é:f:X?²~>1"81"8~=iÇÀ>kg>2AU?:X??6b:?0|<1Q<Ý3T?|4=îë<1D?Y)~>U<"8U<"8~=tð >`X>	i>?Öâ(?ôNô>à÷0?7L;B;q@?5¯3=Oî<:Ñ@?Ó=~>G"8G"8~=§>ò¸n>b³3?5ºó>)³> .?03ë;;
´Q?#t<¥TÖ;æ4?)X~>ÏQ"8ÏQ"8~=Õ2O>ÓÞ>¶4?wj>Gy3>|ë&?!r:úo:¿Á$?Gä<jñ^<§'4?@a~>\"8\"8~=¦%T>%>ûÚ4?®?ÛÍ>0'*?N=W=cáJ?e=$Æ<«K9?{~>Hg"8Hg"8~=-@J>ac>ûC?ÞA?À?3.?¼&<nOß;>q>?¡<HP<ê.?{~>r"8r"8~=ï¸9>þ=ÈÉ:?`?8CØ>ct.?ð{;`E;ù]H?Å;«S;>?ú~~>Â|"8Â|"8~=<>T6G>_ÅH?Õ?]SÎ>Ëç9?ü;'tÑ:>C?#;À:Y?~>"8"8~=õ½=>_å>Ol<?g
?dWÒ>¨(?þÀ1;ø³ç:ÄdD?QÕî;Ö­;0?b~><"8<"8~=K´=Ê3p= ò??Z>?º>ìê/?ºPá:{¶:sg?ÚGì<)¢<:?~>ø"8ø"8~=}½x=DY2=2?L°=±ç=.«?zª9Ñ'9ùé>£Ù¦::ÐÏ?Î£~>µ§"8µ§"8~=cty>%¿&>@}??ÜE? ?»·8?üÑ:u§:Hk=?ËÇ1=âÍ<¢ë]?ã¯~>r²"8r²"8~=Ü}>Ö2>ÞÖK?>ÌI?ÉT
?º:?ÊÒ.;@­Ó:nS?>@.=ÐÐ<¾ U?WÀ~>/½"8/½"8~=¼>`Ä>÷v;?½ß±>}>å*?s;Ê:¹®1?¯HA=H=78?Á~>ìÇ"8ìÇ"8~=+I?ø/û>¹M?û?OÒ[?¾R3?vC99ú ?3É;i/p;sV?"ì~>¨Ò"8¨Ò"8~=3>pæ=ñØG?Ö°?{Fq?2T;?U»;6p3;ÍìE?+Û<S&<C[?Ûú~>eÝ"8eÝ"8~=yÞf>6$>|õ3?~"¨>§>²(?Q6ÿ:]ºÃ:æ&?_{<¸y5<Nr1?I>"è"8"è"8~=À>y¿l>J?P?*Ûf?~c?*¥@?2|9L:Ná>XÉø:YL©:<?Ø>ßò"8ßò"8~=ê=	>U¯Ä=f¡2?Ø;àp¦;@+&?ú	:¹ÁµL9§¦è¾¬Â¸¸P09æ¾ë*>ý"8ý"8~=!g=>Þ>1v6?AúÔ>¦¤>Å%?ó;ÓÑ:ú-?Ó²<À3u<+u:?5>X#8X#8~=ÿ<ÌJ¾<dà+?úPw=RI=z?^§@¹2ÏR9Ôóé¾(ß8JÅf9ûw>U7>#8#8~=2 >ýÛ=O:?={¹>
ù>ý9'?D;{kÃ:;B?lç<ù»Þ;$+?ô9>Ò#8Ò#8~=^T>3>«8??Ó>_&¦>d¥"?Éæ:`n:#s=?(\<nF<5?ºO>(#8(#8~=¸>HT]>8?TÞ>³å¨> ~(?6;<W®;Ï×G?fÆÊ<Tã<Ì98?T>K3#8K3#8~=¸z>þ'>$??9?ð¸Ó>@¼+?cfF;Çòô:öYO?TP<<¬;?øY>>#8>#8~=F~¹>tùr>õoC?|r?åÁ-?µ2?xÉp;ãT!;(
??ÞX<¦Â
<C?-h>ÅH#8ÅH#8~=ÆÔ¯>Ïxu>V_7?ÃÙÚ>d,¥>È)?i²S;Á
;þxC?³9;­Pð:jÒE?>S#8S#8~=[ØÀ=Êp=?/M?·fz?£`1?²4?<·L=äGú<ËdQ?H±V<\5<ç?=?:«>>^#8>^#8~=ïÐ"?º§>*wy?ÒÞ)@ümÊ?ÓV?_f:\ÓG:ø¶?p}Q<æ7æ;Hóh?ðÂ>ûh#8ûh#8~=¬1?®¸>Qì<?Yµ?R/9?Cí1?B$</Í;L?ú=±Þ$=þ»F?*Ã>¸s#8¸s#8~=awç=ÛU=Ó»>?#,2??ôË*?EVA;*ì:ÛQ?·,ä< £<"2?Ø>u~#8u~#8~=ÅR>vÙ=é39?.²¸>VÜ>HÕ'?­·3;2×:þwU?ÑÝÂ<w<Sâ:?CÝ>2#82#8~=Oó=Ü=äáC?R<$z;Hüï?ÁZ:,v::í>Rá±:hNÒ9QØ?_Ý>î#8î#8~=WT°>B?p>,ä;?Ü?3ÄÈ>&?ÒÔ<>P<=õA?ha=YÇ<2 8?äÝ>«#8«#8~=¹p>OÝ9>yW?ã5?mû>Þ8?8Ä;<9};ÎªF?;qu<V##<¯@?áè>h©#8h©#8~=¸>í*D>D
8?]?èÂ>ÙS-?ÿ²7;}È;;Ê3?Ù®Þ;¢;9g/?Eú>%´#8%´#8~=R×é>Ç>F?mD?j£?Éâ2?Op==OOX?×gS<á<¥ØI?
>á¾#8á¾#8~=Á>E3;>hb<?Ýp1?d?Ü,?ÝN;à¬;´D?¦<=¡=;g<?è>É#8É#8~=µ|Å>ä>r8?}¢ú>ê2¾>¬(?&;¼¨Ô:AßG?Â<jK<(i3?×>[Ô#8[Ô#8~=j|>C~>­Y?£èc?n?Äa??OqÁ;&j;Á~S?w· =ÿÅ<sBP?÷
>ß#8ß#8~=Z
p>Ç">|¨=?ç?²à>,,?fï@;t*ß:NR]?äÜ;B;CË3?>Õé#8Õé#8~=C	=ßÂÎ<F
6?ìèõ; =»;_(?®ì¸ì89`Þ½Ø¡ï·iG9Ñ½ >ô#8ô#8~=	P>b	>õÒA?­3?>Ö?°0/?t}; ®-;þæ:?ªà@;};aÝ*?F >Nÿ#8Nÿ#8~=á>õ9>¾xh?>(?&?^¦c?u¤;ì9;xPb?¨ÚÐ:èü}:8R?">
$8
$8~=5»?nÐ>ù!9?E«1?Òþ>Ç}2?uP=ð=°ºI?E­ì<ì<	D?q$>È$8È$8~=¿ Ç>ç>µB?óM?oC?ªQ0?~Úé;MA;¿èS?úûÕ<	<º(>?ø/>$8$8~=äJÃ>«>Wp6?EZ?û ?Ì.?§;t`7;§QR?zL<û<DÀD?F>A*$8A*$8~=®Á<às<<1?1ýì<"s½< ?6çP8tÕý8¯R>9Õÿ;oDÀ;qQ*?G>þ4$8þ4$8~=¼|>2yE>·8?d	¹>ëY>%'?WhÏ:Rõ:ûo,?ü:äùÎ:+?I>»?$8»?$8~=HÌ>;é?>H'A?	Q?ò ?ûu0?pÊ);ßç:%u;?O¹^=@=Dè:?N>xJ$8xJ$8~=> Õ=+u;?Nõ>H´>*.?.¡=@Çµ<ÇF?ê<ö0<ð;?AW>4U$84U$8~=6v?s!?ýC?Ý>?·?Õº3?çâ9<9ÁGè>Õ°;Ñ%W;¢;?MZ>ñ_$8ñ_$8~=¾Ç<>$	>L?0?MB!<ùÉ<{q? :¦¹íH19Pp¿.ð8&ðS9Î±2>¨k>®j$8®j$8~=¦´L=ê= 4?ØQ¬;Å;S[?ù¶1À9¹&¼zµ6<£8t=u>ku$8ku$8~=fAH> ¢>c>?5à?Ù>
1?-µ ;ë:j.?¸¨;=£%ó<2E?>'$8'$8~=,õ>M>àU?ù0?\Rì> µ??m9;¬Æå:§°N?Û0=ÃÎ<D[?Ä>ä$8ä$8~=ÕÐ(>ò.Ï=P?)@U?ÆS?º`4?Ê;ú!;0ÌC?c;ië:»÷*?y>¡$8¡$8~=0Q>]5>yI<?ÃR*?Óý>È+?ã-;V88;L0D?}Ö=f±<³ë9?«>^ $8^ $8~=­Ò<õ<Äl.?<C¶<ø¦<Û?ìB·HW9ÝB]½ÚT:â.:aî
?P¤>«$8«$8~=/3>Pù=£ý7?1XÌ>è>¤%?F¿W:)E:(?;\<xgN<Ó?9??¬>×µ$8×µ$8~=/>ûQ5>ðö6?ôOø>dÿ¹>?â*?¦9;×	;>9?X<ÿT<ÖÓ/?ñ³>À$8À$8~=À@>ä´=$F7?·¼Æ>N«>o+?
F;Å:þ1?ü`ÿ<¯<*/:?¸>QË$8QË$8~=F©>
Å\>Ó¢D?qðF?1i?çO@?Dà<Æú<ìK?hZö;á; ¦Y?PÑ>Ö$8Ö$8~=W+>,¨ó=4?Ýó>8¼>i×%?
È¿:S:
%?T&:Ï!:P?BÜ>Êà$8Êà$8~=9ñf?Â±?¸v`?Ã`¢?EPI?Ö|N?ôJ9sæ9Þt¢>_I;,ìÓ:¹As?nÝ>ë$8ë$8~=Í?%¡>R?é>@¨?ÃèD?(^é;ÊE;dÔa?/7=Ýà<P?aß>Dö$8Dö$8~=~#a>s>ÀîC?Ø{+?võþ>/,?ò¨;TjM;JR?!?Ã<èÃ<B?Éæ>%8%8~=L&(>Yë=â±6?BÑÀ>*Û>KÍ%?§é(;cë:W´7?åçö;ÓÛ´;n¾.?2é>¾%8¾%8dÌ=%d>¼ï>èá6?À?Þ@Ì>o*?bdL;ûµ;fÇ@?ág<,¢<Má:?rõ>z%8z%8dÌ=ù>Ñ;>h6?oÿ¶>®A>
.-?(ñ:~h¡:,??Q<×j-<=?ö>7!%87!%8dÌ=óÁ?dOÈ>üI?½u?Ç>*^?79ÿ·<i+9¾½7Ï9«9.	=?¿ü>ô+%8ô+%8dÌ=ÏVµ>ÄGz>¶{9?b%?x&õ>²ï,?Ú¯;-yM;7C?^Å<ÖO<Þ??Ô>±6%8±6%8dÌ=Ç¬>Gp>8Ü7?¤-?¶Çù>ªV1?yo=©5=.#E?hª=.É<pW??Í>mA%8mA%8dÌ=è°]>ÆÉ>1?m9í>ô³>¼(?6ÒÍ;§$;;eD?#g=59·<¢7?ç>*L%8*L%8dÌ=_î¦>0i]>eA?ù4?z:?(A3?\ =þÅÇ<;~M?¼è
=@_¶<rýB?>çV%8çV%8dÌ=w8`>ÞZ>==?Í?§oæ>!O/?±;ÆV;&¬S?+Ý-<Eí;V;?Ú>¤a%8¤a%8dÌ=gh>D=J>ì@?îÀ¹?jy?ç>?{iÛ;rD;ÈBY?!Í×<«D<zw??¾>al%8al%8dÌ=QQ>¦>Ú;?×?iá>É-?ÉÍ;';è²X?Í¨==sJþ<$ï>?ã>w%8w%8dÌ= ð=¨d¬=Y©2?Å'<á	<Û?8¹¼{ì7'ÖGÀ(ÀÇ7`29X¡=!>Ú%8Ú%8dÌ=çüs>Ã¨,>á4?ë?rè>Åó.?¥;i@;^:?E¹M<A]<s÷8?1>%8%8dÌ=8¹>²¢e>Ý{N?PáÏ?¾?u­:?t<Ù8ª;)%W?Þ%À<Ýy<ìÝD??4>T%8T%8dÌ=Î_h>j>A?ûDV?s!?ËË0?%<lÃ;­åX?øR<Û< ¶;?>>¢%8¢%8dÌ=¾?ßÆ>ò6L?ÌÇ?1?µE?g)<Ñ`Ã;¥÷]?ô¶*=¦:Ï<XäR?£@>Í¬%8Í¬%8dÌ=I(3>üä=D¨H?Xä?,&¾>à.?ÐÃ;0;FK?ÇïY<¥<Àï<?ZI>·%8·%8dÌ=úõ´>Àt>cÄ=?»q+?{ù>Jì/?p;L ;@?Ëê::Q]W?)M>GÂ%8GÂ%8dÌ=@²k>>}¡V?~,?RËF?Á_8?¸÷ì<yë<ÂÇX?Iþ÷<£3<ÌÚM?ÁO>Í%8Í%8dÌ=c×>¿Ú>Â!E?³=?ìÑR?Ó1?v=ÅýÉ<ªÔH?Ôx=¢·<$F?àY>À×%8À×%8dÌ=uâÚ>n¹>¥¨8?<¶?»/Ä>JÞ+?÷ô<ÚE°;@ÿC?K¥<dÀ8<L5?ÚZ>}â%8}â%8dÌ=uÜë>ÊÜ>9ÐT?­?Â4?0mB?`®9â¹9Ü¢?â;øÌ:/y'?u]>:í%8:í%8dÌ=c}>~!>ÖH?!#Ð>vÅ>uc.?|F;aò:b'Q?»»Ý<@<
r??=d>÷÷%8÷÷%8dÌ=.¤>V>¸ßD?'?÷>q­-?
­;+HS;bªQ?ÛÓ<S<¥:>?Àf>³&8³&8dÌ=¥=bÀ<jm+?×Õ;¥;¸ô+?tÜø·N¤y93½µ~N8ãø½8û!>l>p
&8p
&8dÌ=ß>|>¯N?ÄI?è·7?ÐU8?e==afæ<épR?GQ=pf'=^hM?´u>-&8-&8dÌ=D$¾<¬/<æ-?KË:'cÕ:ùó>Ït¹W¹9õ½A¾ùx­8ÜN9óW>*z>ê"&8ê"&8dÌ="÷>=K¬>]7?äa?u¹&?îl-?ªÖ{<yÙ <#hH?Y%N=öÄ=ýÑ8?Nz>§-&8§-&8dÌ=c>kÑ=õ<?Øl?½0¿>kõ+?*Xq; w;S.D?¯Ô; ;	9?v{>c8&8c8&8dÌ=}.?À	Ý>ó¡I?W2F?]y?¾??rÔ;9K	¦9Í>û:ÎD:uªZ?ú~> C&8 C&8dÌ=|ïí>§>3¬O?Ã)?îÃª>4"@?#º7;¦Ü:9)U?ØÙw<þÂ<F?>>ÝM&8ÝM&8dÌ=Ê>õPe>a?Õ?=(?hOW?Jê<¶<S?m¯;DnB;äúf?>X&8X&8dÌ=.&=´Çì<ö4?md<{Ã;Ø`-?½E#¹@¿9CAZ¾Í¸þ28S<¿r>Wc&8Wc&8dÌ=GÄÊ>(´>^C?ßÇf?X(?Îx/?EÉ;7Î;P@B?ô'<·¼;Ð4?7>n&8n&8dÌ=ÕG?$õ>~h?°%ß?|P?ê?\q¸=¼?*=è«?j)=~«<<}?c>Ðx&8Ðx&8dÌ=D(­>a÷G>¼­]?ª$?-9?dr9?±N¨<9³?<ÍÂ`?øk";¹Ð:=ØG?ª>&8&8dÌ= Â>ðO>¿ko?#Q5@>æ?gVI?sÕÛ<%<ï[?2Ò=Gj¯<_Èg?.>J&8J&8dÌ=^R#>CÍ=ÇjK?nGg?ä'+?ªö,?¾/<Õ;£R?òÊ,<ÞÆó;ìt5?}¡>&8&8dÌ=
°>ìªh>e@B?â§?þ§g?ó9?@;<êxæ;2þO?j<ÿ<ÓC?¨>Ã£&8Ã£&8dÌ=mÄ»>¨Â>h6?ÞØí>ù°>`,?ûÜ:2³w:%cd?Å:z:T&?Q·>®&8®&8dÌ=c­>Ï©i>Àö=?sÄ>}>¡Õ,?¬Ê8;òøï:?"E?Äó=[°<d<?«·>=¹&8=¹&8dÌ=nº<±<G(?ó`;öÒ-;l%?C)|¹K9Tßä¾ly8Y9åª=?¿>úÃ&8úÃ&8dÌ=*nØ>Zc>p3?û&¿>Ò>}-$?E.;Eÿ:e.?\à<qP<Íï,?m¿>¶Î&8¶Î&8dÌ=®öë>PW>Øz?P×@öK?Z´f?¿çø9å9ùÅ
?kÎý:;:÷,c?¶Ï>sÙ&8sÙ&8dÌ=¥F>ÊU4>¶Æ;?°@2?$õ?è,?9<Ì×;º²;?	úî:ª:Ïg3?ØÓ>0ä&80ä&8dÌ=?X>õ >$Li?]é÷?ÒP?ígW?6 =z¾®<Úi?F=®¾<¶S?oß>íî&8íî&8dÌ=T>>>!ç:?]#_?e"?G0?«)º=2sh=ùM?ã<áË<É>?ãà>©ù&8©ù&8dÌ=y>8I>LuE?×¹>>Øÿ7?:u';ïÈ:YU?jÂ	=âº<«=?ðà>f'8f'8dÌ=Ïèd>ÿ	>|æT?îÎ>x*>é6?ÙøJ;¦øÄ:Iæ?ó
<ãÌ;û¬}?Øé>#'8#'8dÌ=#?¥a±>ÍUk?ÇÐQ?h6ñ> ­^?¸[p=ºÆ=T?wó<'¯<Ì­e?ê>à'8à'8dÌ=^¬¸>Nw>[Z??ÍÐ?Ì?ú2?¶O<õç<Ê©L?C;Ø;;ñù:?4ê>$'8$'8dÌ=l?ý±>BIN?I?NG?-	A?ï3è8C9Ne>ýÖö;×p;îöI?i>Y/'8Y/'8dÌ=øKè>º>hS;?»ç>§H®>©)?¢18;Ýòï:÷D?><eÿ<Ï(;?8>:'8:'8dÌ=C4m>ãð>Ë N?¡@9?¥?6â2?ßÞ;!;;ÉX? º=´ÙÔ<d<?Ù>ÓD'8ÓD'8dÌ=Äc><ZD>@<?¿xÑ>>Zê,?bÍ;ëÏ±:	O?ß<.ß5<¤´7?x)>O'8O'8dÌ=&r>CU>:?5þõ>Q´>1X.?X&;º±:¯¢O?~ÝÜ<KÄ<[;?ã0>LZ'8LZ'8dÌ=>SçV>4?ÿ0®>ý>È+%?^;Ì;aht;+ëU?3< dÿ;¿4?=>	e'8	e'8dÌ=k§>}é3>rÁ<?Øf?ÆÔ>~ð.?,¹@;ã|;6?1ww<o2<Þ1?C>Æo'8Æo'8dÌ=þe> Â>]K?K?F=
?m8?
=ìÅ½<zP? ;1ø1;o÷E?F>z'8z'8dÌ="J'?gRÂ>9c\?áÖ?Ú?ðÕI?RÅ=m=xYT?ß®=I¯2=¸P?¼W>@'8@'8dÌ=à÷v>I)>O¼:?ªÇÅ>+*> ·)?Ø";¦¥×:uö@?\R<ÃL<6î??8\>ü'8ü'8dÌ=éÍ>?>íE?³í?|Y?Õ2?ÕÍw=ºC=±Q?Z¥<­hQ<"ÀI?ô]>¹'8¹'8dÌ=1Y?`º?¼¨T?®?¸n?Z5;?ö×':Fð9
3?*û¬;22Z;óJ?Þ_>v¥'8v¥'8dÌ=Ñs>YM>ÀP:?Ý>d¬£>×F-?ê2;Bñè:­1D?ß®<}íÜ;×e4?nj>3°'83°'8dÌ=
 >Î2Þ=f8?¹HÊ>Ô>ZQ(?Óþ©;+ØS;¡mM?îL;Ã;;»2?k>ïº'8ïº'8dÌ==Ó>)&F>;?)û?º¤Û>hO+?!A];!?;ïI?p<x×Ð;P&,?+n>¬Å'8¬Å'8dÌ=>¤`%>}éJ?±ò>Ð°>;l0?Ý";dÌ:'ÑK??\%=Ì©Ù<+|B?Ot>iÐ'8iÐ'8dÌ=ª;Û>à>=
C?e:ï>1C¬>KÂ1?
9=3Üä<ÓO?ÛÉÛ<¹¦<'A?¾y>&Û'8&Û'8dÌ=Ü6§>
ÂO>»
N?ë¦?«=8?µí6?q¤><}æ;a¾S?bf=g=U©I?B>ãå'8ãå'8dÌ=n·>PUM>	è;?iÌ>^>«	/?´á ;ÜÞ:ÄÍ8?ðýÇ<§h<sD1?8>ð'8ð'8dÌ=
É>?1>9:?éHè>jÅ©>ï!/?§í7;ÄÜì:ÊF?kDé<P<=ÀB?W>\û'8\û'8dÌ=GãE>
>=?Âê?ß>ô2?àEI;¼1;Ä7?@/=Å»æ<NØB?.>(8(8dÌ=C8®>Èa>S·E?ê¯Z?ép?3?5?Á¹»:Îf:ÀÈ2?FÅ:o|~:rF?Ç>Ö(8Ö(8dÌ=j=>¡5A>ÝG?ìüu?80?­2?¤¥9"ª]9M??Í<É{<@ïP?Ç£>(8(8dÌ=B;>ÝÑ>Â1?Ñ8<Ü<á¹0?6ät¹%w8ªý¿Ç
ß8ñ198q >¦>O&(8O&(8dÌ=1>Mò=vQ;?³ò¿>û'>Ô.?qØ:6:Ú66?oG
=±Ã<Hm9?%³>1(81(8dÌ=(¥>ûh>z5?Â©è>¬>p,?â;ÜÏ:é'C?\d×:ö"±:Å¤?µ¾>É;(8É;(8dÌ=ÐÒ<î<³7?Ôç;úÎ¾;.?x6¹Tà
9Ûr¿Ø?¸+ª+9Ð¾¿>F(8F(8dÌ=¬h½>,u>äoE?éE?ãw?eÞ4?¸;Nâ#;U2L?D<ÔT<<?üÃ>BQ(8BQ(8dÌ=SñP>ìý>²N2?^=â>(´«>ª§(?}ä:Pý:Õ6?¨{<Ë8<(.?òÓ>ÿ[(8ÿ[(8dÌ=9ù>Ô®E>L?¡@X?í ?ö<:?HÄ;%jC;ÍLQ?¢]=´­®<?tC?¼Û>¼f(8¼f(8dÌ=»b>O>úÉD?ÀD?+?¡1?ý¨=
}K=àT?Ç`:<ó;hRD?Ü>yq(8yq(8dÌ=ö<Fa²<ñð0?¼5=AA=ùÄ/?îèÏ8dQ69¤÷>a¯;ep;Ä:?Ü>5|(85|(8dÌ=ÌÃ«>YÙm>kß8?¦µ??G?âe*?ö;
ÞU;G>?[Ù;¤ea;É&?*á>ò(8ò(8dÌ=Ý=?ï½¼>-~N?Ð?Ç>?3?xÔÙ9 ¹9
5?ï!=Ü½«<³ëJ?qä>¯(8¯(8dÌ=C>GV@>ùY4?G¿â>º?¬>(?Ð®¹: g¡:UA?0¡<ûd<Æ4?î>l(8l(8dÌ=ª?3>5ú=ß~7?CÙÖ>	¤>;'?mw;ÚÂè:iý?pÅ±<K<jc2?Wõ>)§(8)§(8dÌ=ûö<½´<BJ/?5ê%;Ã;Ô:?¹¹6ª49×&Ç¾:.9ªM	9Tl"?	ø>å±(8å±(8dÌ=U>Ès>>?i?Õ>e-?zz_;³N;÷/B?bõ1=*ð<G[=?Sü>¢¼(8¢¼(8dÌ=
Å=è<y,?)nx;ÜC;à"?uÉ¸Ão99U¾ûº×¸9"TÀ¾µ>_Ç(8_Ç(8dÌ=ÞS>¯O>S;?©Ø?Áà>ª7.?:;l;¨5?	<H<`8?¹	>Ò(8Ò(8dÌ="û=È8®=£8?ñ*Ï>p¨>ÊÏ4?<0<>O?Ò;&¤:jc?^!>ØÜ(8ØÜ(8dÌ=X4 ?Ï;¹>£h]?KÕ?ÉÙ?Ç4J?Î­94$x9O3?4ì]:Ú[	:]ÍN?è)>ç(8ç(8dÌ=÷à¥>°ïc>JM:?¿Ëû>ã}½>ý*?H5;
*;Ï¥3?Ô~O<ò<~3?ç6>Rò(8Rò(8dÌ=ú,f>p¦>µ>??ÒÃÚ>µ(?ù}h;ú&;Ø=3?8ø<ÕÂÑ;<|.?Í>>ý(8ý(8dÌ=»%Í>ë>ÔÒ:?B&ò>Ðq¦>8:?U;0ç1;úH?c½û<fÿ¡<èF?Û>>Ì)8Ì)8dÌ=FH>íã=/æz?¬|
?^çÆ>=2?t·;.ùY;"
W?ÿe=Á?½<û<?ô@>)8)8dÌ=¤	>èÁ=çg6?ãg>Ä0>
ê'?ù1K:b:¡ª6?A97<²Ëí;@E?ûC>E)8E)8dÌ=2ù>(;²=×?9?õ?3×>,?>=U©<%¬L?LÈõ<u'©<0ü9?¥F>()8()8dÌ=(>¦h÷=Ø-?°X<Ã×'<aÐ$?3¹¯9Û~¿óß$¹®^9%½¾=H>¿2)8¿2)8dÌ=ãÅ>UmK>©8;?~eÔ>â¡>Ýð'?e¬;ïÑ:Ð6?é­<ú[L<þ?:?M>{=)8{=)8dÌ=K]>ßW>Êª=?Å>e>\,?h±);\fê:T9?+F<ô·;K5?N>8H)88H)8dÌ=Râs>û>ÜF?l,V?Í?e¹/??0¹<¬ea<UR?EâÐ<;L<þ>?\Z>õR)8õR)8dÌ=õ
=áÏ<U--?ÎvÆ<&`<Ë5+?²<8
;9 ¶=<ø9êæ9Û?c>²])8²])8dÌ=Ä&$>ë>å=
O7?ÕÄ>08>L¸'?éD;Oå: !?Êtl<
(<3?i>oh)8oh)8dÌ=oÁ¦>ø(e>\I:?
ó>eJµ>Òï+?C=0Á<*E?À<4H<[<?Åi>+s)8+s)8dÌ=·þ<´Nº<ªÿ.?«W=EW0=ã ?Â\9¤9{Ý>üíª:¹¿:),!?y>è})8è})8dÌ=±b>ýc3>®ãZ??~?Rù¹>Mã;?Wk9X£9àî>ç©ó<]"<Þn[?X>¥)8¥)8dÌ= :>t <>+6?>?l'É>	:-?
=ªÁÀ<¦¡L?wFÿ<ªË©<Mp@?y>b)8b)8dÌ= ¶>=¯|>5ê8?}?É²Ë>«5?:H;èíò:lgS?IÀ:÷S:*<?¢>)8)8dÌ=vu>Ü<>ì÷8?+7ú>[S¿>øe'?º)=ñÙ<Á°G?Ù=;þÉ<ð:?>Û¨)8Û¨)8dÌ=´ä>íáG>ÍAA?×¿C?\÷?\ï6?uj;kJ;jD?%;QsP;ÿõC?s>³)8³)8dÌ=®®>ªßs>:7?±t>#h>´ (?9P¸<«¼m<íxF?`Ã <h<¯T1?§>U¾)8U¾)8dÌ=:®Á>´D>ÙN>?ûB[?£L?4K1?|2å;·J;ØX?>ÊÊ;ÔÛ;g9?Èª>É)8É)8dÌ=k!¯>(ab>F?Ì?Ú·º>IT3?(=w;À;0K?s·<çs;<¤çB?úª>ÎÓ)8ÎÓ)8dÌ=8¼ä>U¥>
³N?h]?,f?Ð&4?ê£Æ<bs<ïP?7,;Ì÷Û:iÅH?5²>Þ)8Þ)8dÌ=»>ïv.>Ö;?Q?YÀ?H%5?ªÅ7^»m9ýÚT=øY<<zD?Í>Hé)8Hé)8dÌ=!>Z;È=¤B?:?ZÔ>4?©³B;Q; =?.®ù<ÓB¢<öD?Ð>ô)8ô)8dÌ=¢{©>
î_>gÁA?M?þô_?d:5?+xÆ;«r;çòQ?ð°=õµ¶<\??fÐ>Âþ)8Âþ)8dÌ=ít>Å">A?]Æ>?«#	?¥2?«ä;ôJ;mlH?Ø<tÎ1<hC?ãê>~	*8~	*8dÌ=¢¿>óãT>Îe?·vN?7ß?B?è;ì¨/;ê9\?zC!=¤À<?ôV?Îò>;*8;*8dÌ=dw=©|A=Þø)?Ó=Bì<!E!?HaÀ7ðe¬9úÕ=[::î:Ä?/û>ø*8ø*8dÌ=.=ìÈá<¾%?O=Gùõ<õ?1ô¸Zî8$?¿ÄÂÛ:µ²:ê?Ãý>µ)*8µ)*8dÌ=ÜôL? ùØ>hÒq? @yË?«×I?ÙÛ<è§;Ñ,j?YË*=ÑÃ<r_?ì>q4*8q4*8dÌ=Ì¸>`÷~>ÌÆ8?¬øÄ>w>#,?Þ<"­¹;ü×@?ÊR=×ÎË<º4?N>.?*8.?*8dÌ=¬>ærI>]n=?2ª>Âîs>2?Ò0ò:µu²:ýµ-? <£¨><.ÝB?Ñ>ëI*8ëI*8dÌ=7K=}×<
2?B#>Â*ü=æ%?eã9´à9úg?«;o`e;û(?>¨T*8¨T*8dÌ=Úì>Ññ>SO?küâ?y?>?B_<a<V?ö<=`Çè<g_O?}+>e_*8e_*8dÌ=ühõ>6»§>VG;?G¾9?U	?iÊ,?G¾;¦àQ;ç A?¡P<L<ØO/?ä2>!j*8!j*8dÌ=My->Qà=ØùE?{/??Âf?åh3?rqå;p;÷»;?dnÐ::7þC?Ô;>Þt*8Þt*8dÌ=÷Ý>=T>·¼7?c Ü>§s¢>q-?ªí¢;÷W;¶!A?|¦==ß¼<Ñ6?Z<>*8*8dÌ=ý(?dÉ>6³V?X¢?/²K?µL?â7 9ulU9:.@?,¿:;¬|:þ°A?"E>X*8X*8dÌ=³f>Üz>;í=?fµ?¡Ý>5	+?T2<¥àÀ;¤­H?ç;-;{E?~Q>*8*8dÌ=ã_>ò5>³[A?X­U?+è?#­7?mñ*;Ìà:òÒB?u:O(:IË:?.T>Ñ*8Ñ*8dÌ=`E>õsó=·O?s?D*?¼³6?¸ß3=ÞòÙ<GS?-´<?§W<MV?CT>ª*8ª*8dÌ=åPJ>×cü=´5M?0I??mï*?(d=Á2=@ÍQ?Ü^<²(?<®B?MX>Kµ*8Kµ*8dÌ=#t>47>ô×7?e@Ï>ï >ÐÖ$?i^;NJÛ:Ã4-?æM}<æð=<:³*?¬h>À*8À*8dÌ=[^>µ< >ÔÈ1?"¤>ß&>¾ð#?Þ(;%2ä:Z2?ìàH<-<=0?n>ÄÊ*8ÄÊ*8dÌ=ÔB>Yþÿ=ZÕB?ß>?
{¾>§[,?ç0;yÞ:K?­	=Ø½¹<BÞ<?Ho>Õ*8Õ*8dÌ=ÚÃ>>UªC?j@?â1?£Ö4?M·};ü|";YÝG?-h<;.Ó;­c<?ðq>>à*8>à*8dÌ=*Á>U>ä??-ÆÝ>Ib£>£¾-?}Ê;@y;Ò3P?J+<)!2<Ç;?lt>ûê*8ûê*8dÌ=e?Â¨>¶D?J:^?»r?~Ñ5?<Ë%<þY?¸I=6[¥<öÍL?t>·õ*8·õ*8¥,£=??8l?Ü~?ttÝ?o?#m?!´Ó9¯9ï7?­¿<ET¶;;U?}>t+8t+8¥,£=>m[;>&F?\?aÝ>@1?¢³1=JÚ<fP?×\<	s<'B?õ>1+81+8¥,£=ªÕP>$è>
;?¨{õ>µ»>ve'?âÉ;F©%;³H?ÁÄ=ï	Ä<³o:?>î+8î+8¥,£=+¶>GÐw>.<?§N?õÔÑ>2?W²v;/;Ê©S?nvÆ<`Ý<U\<?k>« +8« +8¥,£=µº>CH>??nÙF?hÄ?ÿG2?,'Ó<½A<ÓG?K%
;Þ¿:S<?¥>g++8g++8¥,£=ìæ!=
Nò<
+?^ÛQ;÷'5;zG?Û¸ès]9
N}¾9ü9-øê>í£>$6+8$6+8¥,£=a2?ÜÐ>Â£Z?øØ?·÷?vAB?G9´Ë9c6¡>Ç=89µ<þT?>¥>á@+8á@+8¥,£=]iw>²ú+>v$8?e ?íÁú>ü¿#?_R;z:;Y5E?éÛ³<Æ­<
,0?Í§>K+8K+8¥,£=klb>ë<>Ø_>?VP>?³²?O#-?Uj;.H6;ó^;?	Èy<gi6<F/?:®>ZV+8ZV+8¥,£=51Ë>±É>s¼8?ö[0?Ñ?ã-?>><q0<f+N?zË<<;öH?;´>a+8a+8¥,£=p¶À>¹Íq>âL?Ç¼?wÃ\?ê6?î}·q9Õö¼:«þ<v®<»N?cÅ>Ôk+8Ôk+8¥,£=Z¨-=þ<9ø.?	x<;å.;µ!?Gv^¹|×8Ð¿Tõ-¸úâ9/-½bÈ>v+8v+8¥,£=(O=Õå< .?;¶`;)'?*Â¹á½9V6f¿Oà8ß­8$Þ>°Ê>N+8N+8¥,£==[>è#>à|<?ò>*²>³H.?_iK;k^
;2+<?½è<ý<oU<?*Ë>
+8
+8¥,£=<?¦!Î>Ý=j?(?{6?EP?Qã[:>)N:Ì?OÜ;;fÜÈ:Nno?bË>Ç+8Ç+8¥,£=ç¹>':>G9?ZøR?ÛQ?ç¿,?ké<8V#¬9	y=T±=ðA+={_@?Ô>¡+8¡+8¥,£=M>l]>kóZ?ÍåJ?é?ðA?Aý¡=w:=e^?]ì=e¥<D«O?IØ>A¬+8A¬+8¥,£=6Ø>PÐ>Â16?ÒÓ>ïÉ>0®)?Ý1=!ß<;K?}B<C,<É91?5Û>ý¶+8ý¶+8¥,£=üÇ>'¿>©~8?Øeã>RÖ­>p'?Á';²¯æ:2+?þ<gã;£3?ã>ºÁ+8ºÁ+8¥,£=­b?PÍ><|E?¼QC?6?Ø3?ÆH< 9<øôM?°<Ci<A?/æ>wÌ+8wÌ+8¥,£=v¸<*<sp-?!ó:ÚOã:bè?<à¹£[]9õK¿b1¸Bõr9²¾ç>4×+84×+8¥,£=®Ó¿<¶¨<å~:?Õ¥\=ÊÛ=¦¬0?ÇðÃ¸îÅ$9,6¾Î[V<(M<xÆ7?gë>ñá+8ñá+8¥,£=®'¬>Pq>¨¡6?¸Á?jlÛ>³-?t¡T;µÿ:ºßT?.eÞ;°v¡;­M0?ñ>­ì+8­ì+8¥,£=õÜ{>F~!> G?P~7?dæ?X66?|hH<ðrî;À(W?Ø<H"<PÒQ?»ø>j÷+8j÷+8¥,£=<½<<õ/?M÷<Æyb<')?ê5·¸ôÓ9k¦¾O²<KÆG<(,?xý>',8',8¥,£=I¥>õM(>3HK?¶Ý#?üð>Bµ.?Ö/;Â;Þ:þ>J?^¨<[Yb<Çl>?hþ>ä,8ä,8¥,£=¥êh>ù3>1J?FQ??Ñ8?Ï¡;í0;=?{<¾ô²;½§:?8> ,8 ,8¥,£=É>6°>¡5???RäÀ>Ê×0?øå;di;E@>?ZHg;#Í;frL?C>]",8]",8¥,£=F?
&?Ú	G?å?¿Q?Ó¿A? ®9®
9Vé÷>ù#¯:ëJ:5ô\?¬>-,8-,8¥,£=b¤>N7`>z¯;?¿2?ðÖ?-0?Ý£;I!7;ÎA?²|û<'Î§<áÔ??Þ>×7,8×7,8¥,£=½Ü<ñ<¢§0?x*¯;àc;É?ïH¹PÀ8-ùª¿+G¸ìCs9(Ò½}>B,8B,8¥,£=5õÂ>O>Ç<?m ?Óî>T.,?@;;
6í:¡_J?:§õ<¼¦</<? B>PM,8PM,8¥,£=ÝÇ>Ç¶>öB?f/?æÝ>_1?íJ8Ü9Èô=G[;g;è:?äR>
X,8
X,8¥,£=°ø¦>Ã[>ê³B?`Kµ?m[?8À5?Íþ#:9õ.?Åº°::¥%?ÒU>Êb,8Êb,8¥,£='±>¾c>
G?ºÀO?µ?¢Ã7?/Ú;Õ;æO?fs<K<	uC?b>m,8m,8¥,£=¾ï´>|={>I]8?s¡>Õ÷u>¶(?w#ê:¨:
Q2?ô¤<Ug<àX6?¤d>Cx,8Cx,8¥,£=Üò³>;{>xz7?bâ?à8É>Ñ%.?/r;Õ¨!;Â??Ä>w<{ó&<=?Ag>,8,8¥,£=o²>ë#_>ØL?G¢?p]?°;?¸¯;îP;C¾W?¢Öõ<á<xF?êh>½,8½,8¥,£=Ê÷>x;>]¹Q?¿ª?h÷I?Z>@?)&=þÍÇ<¢äT?pµ<O}<Q?@x>z,8z,8¥,£=à-?E´>aúL?R{1?:Pð>$=?Æ:¯=«W=µÿO?`¾Î<<ØA?®x>7£,87£,8¥,£=Ãú>â>#ïU?«å?BÐQ?­þ<?Un§;o×Z;1ÜC?9=Ð!á<bR?{>ó­,8ó­,8¥,£=
?_>6h?ÉêÀ?Å!?/¥?P²=[=lP?u==U"<T? {>°¸,8°¸,8¥,£=nª?@ÿq>&»¥?¦}Á?,J2?Ñé?	=|[=y2?SþF=¸Ñ¨<Ûà?8}>mÃ,8mÃ,8¥,£=¨÷>Õ§>Ø×<?Éf-?\?B*?ºqu;l";ÙA?|~=e÷Ì<
ø6?î>*Î,8*Î,8¥,£=ÐÃQ>7Þ>(W9?³#;?Åï	?¨-?ô¾;ãr;BCI?HÆ
=½<³õ??Ç>æØ,8æØ,8¥,£=6÷³>3>,J4?÷b?bÃ>*(?²µ$=Ñ<36I?hË<eï<¾g<?Õ>£ã,8£ã,8¥,£=ã=kÊ<[A?¹ÖÎ; ;/Ç+?ÕÙ:ÿõ%:¨?P`O9`"9æÇ¾>Z>`î,8`î,8¥,£=Âæ=P=l;9?7ß'?Õò>41?*`<F<q©H?pÑ<Ý<»5A?:>ù,8ù,8¥,£=¿ã>Ø´F>$>=?yªE?à?Âq-?Kº;þë$;³ÉU?¯<um<=?! >Ú-8Ú-8¥,£=$Î>³I;>¼v@?µ&?yJï>©Y2?é<jÁ;	M?¡#¥;g;¢ò6?¥>-8-8¥,£=¯a=V1!=63?zw;×G;Ñ´? ¨¸È,9Ãz¾ÛgÃ¸ÙvO9Ðq¾.°>S-8S-8¥,£=.Ò>·5>(9@?.?¼û>1w1?.©<G<ýY?-<:<÷>?É³>$-8$-8¥,£=+M>E>7>0?^â=ß«=ÑÜ(?ÐQ3=è<«ÏE?Ñ89lPª9#»À>t¶>Í.-8Í.-8¥,£=q1K>´ª>ÏM6?Ãã>åjª>°ë*?ä:å<L:ÙòB?=5ªÑ<k5?ã¸>9-89-8¥,£=+>
¦=ÒÒK?²??Ô2?Ã 9g9¸M?bS;YD$;ëÖ$?/¹>FD-8FD-8¥,£=«÷r>>,¹P?EØ>sO>À5?­;À¬#;êVZ?}ñµ<±g<îI?º>O-8O-8¥,£=úû>nË^>J2?Ó>Ó >Â(?RìI;i	;P<?û=;Øv;SI$?Ã>ÀY-8ÀY-8¥,£=O¡Ð>ÿ>üB?IÿK??Ü:?oÄö;þR;4ôT?§È<
u<Q?nÆ>}d-8}d-8¥,£=%>*Æ->Â3A?\lG?">?ô.?=ûp;;-×S?¤¥<e5^<ä´>?IÇ>9o-89o-8¥,£=¯y=¢ÇÓ<d¤.?ZG;ã;z?	 ¸¬=Q9g×Ã½§8ÄU9H>LÏ>öy-8öy-8¥,£=ï>î;>D?|e?ª'?ü1/?;Ýö8;ÿG?Ú=;Oµ<¯\I?~Ð>³-8³-8¥,£=CÍè>»>]C?[?)E?¯W3?®ïÁ;[w;§öH?69=Õ¶ó<=tB?å>p-8p-8¥,£=Ê­ï>­Ã¡>Ù¦=?Ìß>D­¦>	Þ+?ìµ/=´>Û<Ý*M?åm<»G<±6?xê>,-8,-8¥,£=Î>i»Î=Lr5?ò¸=äñl=`G?^p=N¬<Í_?äÀF<Mô;jEP?¾÷>é¤-8é¤-8¥,£=¢Ef=`k(='/?e2Û<	¢º<eU?ãS¹ïí#9¬Á$¿OÁ7c9Å=ø>¦¯-8¦¯-8¥,£=Þ/>Q>²8?Òé?u\Ä>&H-?@C;UVì:¬~S?è<!ó2<8?8û>cº-8cº-8¥,£=ª¤Ö>YÞ>yGG?fÔ2?Ë~?i/?Ëæ;ô};SKH?³bH=½	=ÆF?> Å-8 Å-8¥,£=±e>5F>#>?¹S?Xðµ>-É8?.=-(=e·V?	=*m·<4??ñ>ÜÏ-8ÜÏ-8¥,£=mO°>$Óm>ÍÈ=??. è>nî.?uëh;¯;[]?LÁ§<ËJ\<oòB?ô
>Ú-8Ú-8¥,£=-P>êi	>ÑA?Lm?9#9?(C;?<=uJ'=ù K?`?<îý;Ëª@?ó>Vå-8Vå-8¥,£=~^>ï>8¹G?¸¡>|^>¢o:?£Ø@;biô:]ýI?H<z±;÷p;?R>ð-8ð-8¥,£=ìZ®>üPe>¸¤B?Ï	?¢Ë>E-?*!Ã:^:.C?¡LQ<'{<{·:?">Ðú-8Ðú-8¥,£=#e>´>ð¥7?¾(?xÆ>/?2Ú:û:¼??¶?:e3:ðg.?Ò2>.8.8¥,£=\Y9>Í¥ô=%óA?½²??q°?¶ö+?´#=ÌuÐ<W	I?1×<ÁÁ<7°;?­9>I.8I.8¥,£=Råþ=©=
A?Ð?¹Þ>(?ë`;«Î:ä@?Ûÿ<³Ç¬<»=?4E>.8.8¥,£==`?o?pBN?¦I?;¸?WÚ4?Q7Âg­9tY<DÊ;MYe;ea?|M>Ã%.8Ã%.8¥,£=îÜ>Ý>7?1+Á>x;>ëÖ-?ÖY;ï};½#>?9Ó;­";Ê:?<Q>0.80.8¥,£=ÄÉ>£'>kXI?çu?§Ì.?ÿ4?¬bÔ<aÌy<¨Y?}#[<Áß<wpN?R><;.8<;.8¥,£=~2î<¤<5A9?0Ý=Ñ[H=j&0?@°-9g¬9<>Ã1;ðü:)4?fT>ùE.8ùE.8¥,£=?©,=M(=ór,?àµ~;·eW;¢\?ûs¹jÖ~9û	¾¤K"9Ù±9¨þi>²T>¶P.8¶P.8¥,£=;¨=©ßo=ý3?o?Ë=vÊ=J,?ü½:A/:Eã3?÷¸ÎËi9TB¾£b>s[.8s[.8¥,£=IÎ>õÕ~>ÕxO?[?*?kô@?C°E<º®ç;pZ?ÏLR=ôÐë<ÃLd?d>/f.8/f.8¥,£=ËÄ>
t>vÀ<?~¼>éK>Ê4'?ä';éÒ:L?!J<å<ÒÕ/?¶i>ìp.8ìp.8¥,£=9 í>s½>Öòb?öé?A??zÜ@?H9²¼:ù>D¶¯::ÄP.?ék>©{.8©{.8¥,£=¶*?ÉÕ>éK?9I¤?éU?3aE?yg=J^=ãÙh?ãt=zþ=áL?8n>f.8f.8¥,£=qk½>wx>@qC?<?u¿>"/?PbÇ;w;´6N?Ý«<îóg<I®=?p>".8".8¥,£=é	N>"
>ì>?ü?±æ>ss*?cVB;GXö:JôI?áy¤<¸e<÷J7?Ìt>ß.8ß.8¥,£=2Â>)t>¼;?QL?´Ã>êâ+?GF;4;G??Þî=<I<¤6?Ût>¦.8¦.8¥,£=|#¿>}Ì{>æSB?ER;?Ì[?!'5?{39¸§9Ó">¡;¼È:e*?>Y±.8Y±.8¥,£=;6 ?Ï§[>¸º?Y¨?T 
?&?6{.=bqÊ<¤\?I(=ôÄ®<?v?>¼.8¼.8¥,£=¬?r1i>QJ¯?t¥?
?@¶?à¿(=ÞnÉ<rvV?¢K=åÿ­<åh?·>ÒÆ.8ÒÆ.8¥,£=Î/Ë>5Ó>ÑW;?`ðR?¯!?-/?9=ûÓß<ÂET?Ë$<ý?å;Í7?>Ñ.8Ñ.8¥,£=bÅ? ?ËÆ¾?gê9@Ð ¡?î°?ñ`:ïRå9É$z?7_*<Â;(¥?9>LÜ.8LÜ.8¥,£=FÃ>¬R>B¢m? Íg?mí?¾Á@?Ä8øÎu9)>¤ö<hV<~Ì]?t>	ç.8	ç.8¥,£=aÓq>©ð!>$??V§?n7¿>-ë.?âW;áî;Z4E?À0Ë<?5<¿Ô:?¸>Åñ.8Åñ.8¥,£=Ã/·>ùûo>miC?-#>YZ>c7?§øñ:ý×¢:W2>?sfË<eÎ<ÉE?~¸>ü.8ü.8¥,£=èJ? ø>çP?aR»?Ûy?í??Ó
=Dw==èV?ØÌj=8i
=LT?)¼>?/8?/8¥,£=3À>`¬Q>fb??6Ý
?ÊÑ>/L-?¦ÚI;8;ñB8?åE4=_Îó<J=?OÆ>ü/8ü/8¥,£=$£ê>IÙ¡>Î9?¼ñM?Âï?Ê-?ök°:4j:2×@?>v:i:q:ê}?Ë>¹/8¹/8¥,£=ù>Y«>Ï9?)¹1?À-?Ï,?Õ|;xÁ;ÖK?d¸µ<Pµ<0?ÊÙ>u'/8u'/8¥,£=AX?îQ¬>F??Ñ?É0}?øTS?ÿf:¸-E:¯\?<X¥;gI?»ß>22/822/8¥,£=S:ä>Â>xG?ò?wsF?=?<A±;(ÔM?µ9g=V={N?/á>ï</8ï</8¥,£=Ö¶¹>ÁÖZ>@Y?¯æG?§ß?Ø1?À#=KÉ<l¸O?:g
9:mV?-ã>¬G/8¬G/8¥,£="×=7îÎ<0-?©;LôQ;D$?1]¹¡R49~º¾7%¸9z¾öã>hR/8hR/8¥,£=û#½>FÐ>:?¤Åå>ÿM¥>;ë1?a!;+M×:y??NÃ(=aÈè<P9?è>%]/8%]/8¥,£=gb>ý >t4?2Ý>`©>ó('?Äq;@¹³:¯§<?Ú¸=<<õt2?*ó>âg/8âg/8¥,£=:&ø=ýþ¸=8²+?JU&<e÷ü;îS(?fî¸nm9$O¾7(¹~ð8¿Ç1>r/8r/8¥,£=¾¬ã>>W,F?UËC?ÞÍ?í8?D²;²(>;0¾o?â`ö<P<mP?];>\}/8\}/8¥,£=)<b?¹ø?'E?
s?K?¨s<?ZÕÎ8zJS9jz>¯;°R;ÆñU??>/8/8¥,£=4 >±ì=>Ã2?T£>!w>1)?¶Ð:e:%e-?,<ÊCú;0?ÍL>Õ/8Õ/8¥,£=CL>í1>¤ø??>Âõ>¬á±>Õ×0?ÐÁ¬;¬U;_úN?ZÑ:]¢:`Ò$?P>/8/8¥,£=-¼>J>ÕÐ1?|ÿ>°§Y>½0(?»Pw;lH;ÂN?	ú}<Bø3<Ñ¢4?£Q>O¨/8O¨/8¥,£=-Ö(>õ4à=2Ç@?Vd?¨?4¯9?!U/;ÊÍ:XÛZ?ËÇ<¯mp<
ñS?X>³/8³/8¥,£=ïrË>J,z>0P?æúE?ä,?86?¶;f;áJ?ÊÁ<&BX<g9?+Y>È½/8È½/8¥,£=muk>>Ë?W?æ2N?ûe?ÿH4?î=;p9;[iO?6-=eÜ<ÞI?ïb>È/8È/8¥,£=U=@ÝU=Ã1?\¢;J`;Ò¤"?ÈÔ+¹â'9G¤¿à®U8¼ßü8SX>qc>BÓ/8BÓ/8¥,£=Çú>ð¿)>]P?º%?^C?óH9?!¼;.f;dÅQ?²h==©_M?h>ÿÝ/8ÿÝ/8¥,£=Ò><>ý^??ªZ ?4äí>},?S;û);+-D?³Ú< BQ<Zá4?
n>»è/8»è/8¥,£=üã?x£±>­I?æ=?°?Lm;?¾[;"±A;.R?cÔ=§ÃÈ<NúG?¨{>xó/8xó/8¥,£=?éq>ÿ%(>&8?~,?m¦ÿ>{º,?©o;%8&;ºO?A"<[Ó;7?D?{>5þ/85þ/8¥,£=wÀ>
hC>w4?ZÛ×>rÙ¥>P&?¸ô;ÒX;ïG?<ØrE<§3?Q>ò08ò08¥,£=;Ä>&éC>-ñ7?ª?ÁâÓ>¾(?Xïª;Ù@Z;zH?z<(ß;
ý1?m>®08®08¥,£=4T>×>NÛ@?*?ö>0?på;{W;[Z?ÐÎ2<ó;í;?>k08k08¥,£=)f>4¯=¼2>?p?e3?ºM+?É=n·<ÎC?ªn¢;ÿT;¹9C?>()08()08¥,£=ãü=Øf«=l£<?ê:<bP<¶Ï0?ÊD¹9ò11¿²7L±o9Îg!=§¡>å308å308¥,£=sæ?h¤>ÃµH?ÕW?ÁPd?þk0?ðY=d¦<¾ÇQ?YæÂ<C´v<`>J?°±>¢>08¢>08¥,£=j?Á¾>´P?©n?µ²B?@?Óq·8 i·9¹>`:¢æ+:(¬@?Þ¿>^I08^I08¥,£=s4>3Oø=Å	:?*ôæ>up±>&?qE;¤õç:#èY?´@©:Oe:`?²Î>T08T08¥,£=pðz>C%#>yáD?§ U?æ?5?Me;®õ;mB?ßlö;DÓ ;í D?vÜ>Ø^08Ø^08¥,£=ù=?ÂT=ÑÂ2?Sõk=ÈB;=]I!?ý®^9ßä®9Îù¢>Ñ;,
;??PÝ>i08i08¥,£=Ñ<>F¸=¼ÒB?±#?g÷é>¥\2?Ï=E ¤<jÜI?ê0=#¯¥<´F?ôà>Qt08Qt08¥,£=MåÈ>ñ.>=:?ºÅ>A8>õ1?õ¯;ö^;¤I?l]£<¸
^<ÞV<?5å>0808¥,£=>¨:>?9?#
à>FU­>t%?5ë:Gÿ¬:Iã-?xXY<¿<ìf/?xô>Ë08Ë08¥,£=ö°9>Ã¾ý=cW;?æX?~¬Ð>f-,?¦!;ïfÆ:5P?bÛ<³åÒ;P0=?¡÷>0808¥,£=wI>f¸
>cå9?Û.C?y
?k4?6E¡;gM;­þH?R¿;}};ó6A?ºþ>E08E08
F¥=¾eÌ>e>9;A?gÔ?¤`1?óî9?[J=3ø<OàP?÷y;O½.;7?ó>ª08ª08
F¥=ë>>,<T?Ìÿ?·¡;?08?Qí;;iV?hÀE<¡y<Ê:<?ú>¾´08¾´08
F¥=ß`>Á®<>Ed:?Õ2?úJ?e/?¯Ød;;#;s3?n~=]B´<¾:?a>{¿08{¿08
F¥=F>r¶L>;?QQÍ>H¾>1-?Õ;öªÃ:ä*?À <Çd7<9Ð@?³>8Ê088Ê08
F¥=²C?%>$¤¤??
­?z-?0Z?Ü@$9öÌ9È'M>o£;Ì¿*;	u? >ôÔ08ôÔ08
F¥=Ï­>×%f>pA?d?¢!6?E?´±u<¼<®i?Z¡(<Þ¥Í;2ëQ?">±ß08±ß08
F¥=»>_r=1Z?®êf?ÞÑ
?.jP?%è:§r:Hb?zË=ê\<ÃÎn?µ'>nê08nê08
F¥=m½{>~Î&>,A?{Ç$?Sxï>K'0?d;];®Í>?
óA=ö=Æ??55>+õ08+õ08
F¥=cÆ>¬b2>ãÍ8?ý\ù>4À>&?.;¸hø:ô3?CGµ<w©<Ï1?6>èÿ08èÿ08
F¥=JÿH>ý°>7<?=7À>Ï¦>½*?¨®;:fÍ:^$?Ò=¢ýÜ<+$9?¯H>¤
18¤
18
F¥=
ëé=õ =|:?ðK<´Ø<~(?9^¹,b<8oþÀjKø8X]9Ç>ìM>a18a18
F¥=/°>H#>(TK?×¹?i??ÓÜ6?2<mF;ZO?¢@=³½±<]A?O> 18 18
F¥=5ZÎ>>(­8?qóÔ>Í< >¶*?È;YvÇ:6A?'.Z<Æ$<t<?³W>Û*18Û*18
F¥=¿|>°/>æÜ8?¿Í>(´>k;*?zÕ/;ÓÖ: ÁQ?	­Ê<¹s<??ê\>518518
F¥=xþ9>Ðì=æI?Ö8?íï?¿½1?©ú;Ûñ9;ÃýS?ÄÃ	=ã¹<¹=?c>T@18T@18
F¥=¦zª>p.g>îÇ<?d?®4Ê>n%*?ÞÍE;%å;qö??å<qV< 3?£j>K18K18
F¥=æã=+?£=¾±2?³ä>d©>Ð,?åÐ<z<BJ?Ì+O;î;B3?äm>ÎU18ÎU18
F¥=fu>u·#>(Ý??Ùe?6\ß>f4?ª¥´;7ç[;ÔLR?l=G­<ÀBC?çp>`18`18
F¥=Ï>Íï>OçG?÷?¯ï¹>©Q2?8A;?{ô:J?Ò°ó<Ô<RdE?É{>Gk18Gk18
F¥=©\>~¹<>wB?ÞÝ:?Ùr?fç1?RÒ®;µY;¶±M?¤ù1<
<:Ô-?ª|>v18v18
F¥=&;¼>þ|>
Ñ>?×'?ßó>³/0?iÙ;ÏÌ(;yQ?ÇÕ=nÒ­<²)B?~>Á18Á18
F¥=ÍÈ>±¶j>[?Âd?/?û??âµÇ9>þÏ9>Îõ>íì¹;­k;õI?>~18~18
F¥=È99>ã0>Ë6?`!¼>É½>¹-?1X=%=ã«A?.Ï<F<»@4?<>;18;18
F¥=Ûµ²>a>>K?1 ?ñöÍ>:?ç:B&::¢5?Ã6B<XR<Á>?©>÷ 18÷ 18
F¥=±Wn>Y¸">|;?mc°>~>KZ.?à<<µgO?7½<l9<¸á5?¦¤>´«18´«18
F¥=I¬>­M>pV?çW?àQ?ì9?2«¶;Èf;Æ J?3]H;hD;{=?½>q¶18q¶18
F¥=Ê#?,¤Ê>ý²N?8<Á?):?2î=?Þú<9¦;]k_?a®+=¸Ç<"\?;¿>.Á18.Á18
F¥=a¸>¸¶>A8?TÛ ?ëÛâ>ú5?§Zx;&;ºí>?/w\<±ù<VÅ3?aÁ>êË18êË18
F¥=T9>{>?>I?ÓI?´æ>l-?Cëè<õ}<##J?ús<<è!<î/@?Ø>§Ö18§Ö18
F¥=`¤>BQ>²¹H?I?zóÜ>âd7?¯Ï;l.;S?¼;q7S;ø=?Ü>dá18dá18
F¥=ëâ>ØxM>é7?Êö
?{çÒ>n­(?b?;@I;èG.?gt·<=ê~<M<8?\å>!ì18!ì18
F¥==.è>Ë>ðT?ç?(ø?Õ2I?m¼V=jÔù< 
\?UÝ	;6¹:¶>?
æ>Þö18Þö18
F¥=ãý>¶¸®>ÿ9?·Ç|?A4?à3?é;n!;½tO?Z=^Ê
=hI?ë>2828
F¥=Ý?ÒßÌ>,Ã8?AÓ?5Å>XÊ*??<Ë$<$mQ?º¦<Ma<u.=?ë>W28W28
F¥=Æ¢J>w8>¾Ð??³éò>´>p®,?g@;ü;®.?W¨<u^b<î>?ì>2828
F¥=¨s>i">ól@?"¨? Ø>$ó7?Ad<ñ_<eP?b2;
Àè:aXD?cí>Ñ!28Ñ!28
F¥=îÛ>'$~>j]?ù¤?dX@?bÔI?Vg2=×<*lT?¥C®<MI<2b]?.ï>,28,28
F¥=×>H`>¥°8?Ì²<?Þ?&y0?§;<ÄR;ÊK?EIÈ;¥;J-*?þ>J728J728
F¥=`©>c_>qÂA??Xk\?¾:.?of;Ò;ª(^?nòT=f=BBC?¤þ>B28B28
F¥=ã7>¢R>F
1?Q<#[<å ?2/¸9x½NH8~2,9·ä>Î
>ÄL28ÄL28
F¥=àà>3L>«å;?ë
?RÎ>,?!m5;wiÿ:Ø5?Af<¿-<>!@?>W28W28
F¥=,BS=ë^=æí,?Bi;9;(,!?¶û¹Â¼9@¢¿dm6ö 9µã;Ê>=b28=b28
F¥=-Í>><?Ë$6?n?Kc1?^:ª;K;ôV?Ó<
´Ò;/B?U2>úl28úl28
F¥=¹=uC=V.?æ8;]·;%¢?ÖÃ¸i·8ªÈ¾
<¹4ù8~Y¿x3>·w28·w28
F¥=ª²y>ûU->¾c8?|È­>>s)?p´:{:ÊC%?üï¹<)ß<Û5??>t28t28
F¥=D·>W¶¯=qED?¶?ü¼U?ÉP3?;Q>=jYç<R?äå;Í;wrH?ZG>028028
F¥=$>Zü\>937?æí,?Þ%ø>¸f2?þåÉ;Ï;E?8Tñ<Û£<'Ï<?%J>í28í28
F¥=P>¾±=ÒQ@?L©G<Â<Ú;?}¹fÑF9Ô¬¾Ô¢7çØ09{¨;=O>ª¢28ª¢28
F¥=ÐNà>æ>ßäC?²ýQ?®
?æ 3?_<<øÅñ;'uG?/<¢H8<L<6?U>g­28g­28
F¥=É;Î>ÎÄ>2??b_?	FÏ>¶1?h;)L2;wÆP?5W,=	æ<Ë??äZ>$¸28$¸28
F¥=ò«ô>3(§>J[;?äJ?~ØÂ>iÁ1?ÑdF=ñÄÿ< F?ß¬<¬ C<½Ú2?Ê[>àÂ28àÂ28
F¥=
m>£é!>pÔ;?]f?#?S4?};(R%;<sV?Þ,=§<á<_zD?Kf>Í28Í28
F¥=O¥>¢X>YC?Ý¥"?ðç>Ù×3?8R­<AX<ÍÕL?W9<òÄ;ÚÝE?bn>ZØ28ZØ28
F¥=/ùn>JA+>@2?'#?þ°õ>¡c*?Pk;²8ª:þ¬Q?
b=Ó<$»2?×|>ã28ã28
F¥=®å)>Èã=k??áV?2UÔ>ð£1?Ûú<Ñ</ÀP?ÛP¡;;W;åÞ??H>Óí28Óí28
F¥=Ú»>_é>w:?ï?!<ð>SL(?"î=;ødß:Ê¦Y?29¹<óë~<Å:?«>ø28ø28
F¥=Û®Ì>7r>ÞB?M?jèÙ>sf/?UmD;©ó:ç_N?)IÂ<ÄÚ<Ó??Á>M38M38
F¥=)>S>Å;?¢Xâ>h¬¦>ªÓ-?Îp>=Çóæ<@S?<òÇ;<?¢>
38
38
F¥=°>|HL>4?4¬>v{>Ã´&?F^0;æµë:¶??.8=F6ü<ã:?ÿ>Ç38Ç38
F¥=;>¶·F>³r;??»ùÃ>!Î+?¼M;º;íD?ss;X;»º7?>#38#38
F¥=(Q>åMî=¡°`?ÙÖ?!lC?=8?do9½­9×kg>¢ÿ¸:?@:é!?¶>@.38@.38
F¥=­Rì>Þ> U?§?=E?KC?29½qH9Ì·º>Ñ¥ ;KßÑ:ÙôC?¹>ý838ý838
F¥=­ÞÒ>k¶>¬B?X ?ÔO?¡b;?Ë9ÃíÅ9l¥>QO£;>'K;¿ÊM?g¢>ºC38ºC38
F¥=,µ>Aª9>&5?8w>>>æD&?¯A½;Ît;yF?ÿÞ;Tûª;Æð&?â¤>vN38vN38
F¥=¤>^ÅM>°+:?¡ÿ>)LÂ>û
(? 8;$Ù:ôËY?k!Ñ;U%;¬´9?Hª>3Y383Y38
F¥=è|>3&>\cf?}1Ç?JIb?uYa?ÐX=!=3`?nÅ=I}<|&?ð¸>ðc38ðc38
F¥=õ_l>ô# >ï<?
?^Ë>±¹-?àk;ÿNK;½H?RÙ<×IÜ;/5?`º>­n38­n38
F¥=^>äEJ>É??Ýò>]´>XZ,?~5;·Ç:Ï;?Û}#;ÁéÎ:GJ?½>jy38jy38
F¥=Pæ¬>¾ªt>è4?#è¸>:6>±>+?V¸:£ëh:J?Ô£<%pZ<;;5?[Ã>&38&38
F¥=Ë<ç>þÚ>Í³e?4?Ñi?(Pz?AË=¥
Q=æx?Ã=ý<%å?¥Æ>ã38ã38
F¥=QÊ>>>:0??ÝüÌ>x%?À8g;§};#	J?b?=¢õÅ<&ô7?$Ò> 38 38
F¥=Û>àF.>ô½E?J;Ì? ?^.B?$É;Fp;ËV?Z\=Iª=­vE?¹Ú>]¤38]¤38
F¥=¿?¬¿>ÉÖa?±I??,¬H?pÝ?=Üì<»P?ýÂè<<.z]?ß>¯38¯38
F¥=ßëÖ>!¯>`É7?«óâ>ç«>bN)?jã;qÖÑ:8?¸6<(<ÞÆ-?Úß>Ö¹38Ö¹38
F¥=7õø>¹4>óyX?ÁW(?%åÙ>9ÈE?æà;V·;Äh?Mó<h¤A<°EB?üæ>Ä38Ä38
F¥=°:M><ÿ>TD?¾J?ý?(d5?+þ9½zO9»>&á;¾;:?í>PÏ38PÏ38
F¥=èAÓ>B	>M²0?7ÓD?À}?r/?$<_Ü;«1??ÇµB;V ;G??'ô>
Ú38
Ú38
F¥=rã>F1>Y==?pãè>-­>¨",?Åz©;yas;^D2?"´d<Öü<gY??>Éä38Éä38
F¥=üÔ?¬øe>°?Z¸_?ÓãÞ>
z?Èqj; íñ:¹x?0U;=,Rê<ªL?>ï38ï38
F¥=<ò!?O³>6g?ÎþA?¥\ò>jéL?3§¼;µ4;/À?k<Vf»; þ¸?>Cú38Cú38
F¥=:»>$Æc>nR?Ú?Ò½>×5?âÓS;×¸û:zmW?¦êý<÷<O?N>4848
F¥=êzh>B>
J?ÄÜ?EUÛ>]À4?$Ë{<­Q<ÔK?Í~à<Ð$<;øA?Á$>¼48¼48
F¥=ÒÇ>>îu3?v¯<?k
?ªÇ*?e1=~±º<äG?]4(=Éæ<Ê:?Ö%>y48y48
F¥=8D¨>Bk`>ò??¢ë>ôÄ¬>Ó0.? 4;Gî:kA?Ü;¯OP;Ú;?/>6%486%48
F¥=¿p>ªE>ÀçK?è>,??$ü>¬á.?Ö©;>ì3;/AO?#»»;!L;èØ9?0>ó/48ó/48
F¥=b>$>ìÊC?1A ?Ýë>}4.?Ëxp;è¿;tíN?Ô
<íÛ;Ö¢5?E8>°:48°:48
F¥=ãk>íß>Ùø]?î?v[.?M=?wJ?=Uá<bSY?op»<¼ßj<tLL?7T>lE48lE48
F¥="²>Y¦g>ÛD?Á5?·Õ?bê.?P
M;ª;@?ª|?<¨<r>?³Y>)P48)P48
F¥=	ÏÜ>û>Ç1?x?O?C¹?ðY*?m`=}þ=ÏÃD?sC<ð<ã/?ãY>æZ48æZ48
F¥=Ö>½3>æ¾<?&C®>Ô>È*?².;j£Ð:ÃZV?oÿ<=®<Äb;?]^>£e48£e48
F¥=XBx?íø>¯?¬eô??úEt?ÑXS:ÒÒØ9­y?ÞK³;/;ó¨?i^>_p48_p48
F¥=L#?*fT>ÚÄ?ö?¨àÛ>Zñ©?§v;;3m?4÷;2ø;#us?m>{48{48
F¥=%à<>Ö>¢¥;?9?÷éã>¢)?4õR;h
;]C?O<Ê <
.?îv>Ù48Ù48
F¥=Ër:>e>hß9?àØÔ>{õ¡>Ý7(?Sñ:H:;'C?øµu<Æ,<
N6?`y>4848
F¥=x
§>Yn>Fl3?Ñ>?£>ÆV$?@;[´:fV?¹S;<Î< 4?Òz>S48S48
F¥=ëÊ>;y>Á¿O?[l?Ó(?õ33?;D<åì;ÙÂT?[D*<Gcå;7>?ã{>¦48¦48
F¥=áR>F2	>]¾D?Üæ_?¾D?¹Æ9?¶;øÆU;EZ?hü3=w_è<WIF?Í>Ì°48Ì°48
F¥=²L=éþ1=$xE?=Óì;æL#@5æ9¹Ú(A9¯`ö¾ì«7\9¥Z=Ü>»48»48
F¥=0NÀ>Öo>DM?Â¸?¸q?vqC?9&¸ë9>>åD6;¼þü:o8?~>FÆ48FÆ48
F¥=Ã!à>ñ`>$5?Pò?£aÚ>'?¢ºk;7ó%;YÒ5?&À;;¥8?d³>Ñ48Ñ48
F¥=Û)
> ãÀ=²Y;?M|í>Kª>!A2?ù¥Õ::\I?(å=¨þØ<ù¢<?q·>¿Û48¿Û48
F¥=¨Ë>4>¼Ú@?Û,ï>Ð³©>f4? 
$<EºÅ;;bT?]ëï<ð§<&ÜG?}¸>|æ48|æ48
F¥=>3Ü=ãq\?&ß?¿B?¹aB?GÜ<Ù<Ë£W?y9<ÿÞØ;¹[?J¼>9ñ489ñ48
F¥=²Â>Çú}>åC?!¿?ä[?|6?SÑ9ô'"9Æºz?ÛE;Ù£;»U?ð½>öû48öû48
F¥=.>N>u:?¢ãé>{¬­>/a,?Hð:.2:WSJ?8=!º<dz4?2¾>²58²58
F¥=þ>sQH>o:?Ä]æ>Ël¬>I+?q>;ò:H?ùÊü<ª­<kR:?LÂ>o58o58
F¥=4Cv?óP?NoW?ª§*@ä\È?ð
Z?	z<Ní
<
a?µÅ;>V;>l?É>,58,58
F¥=û>}Q=>»£>?/?¦þ>Îi0?}æ;úû6;§êN?×
¨<©j<æR7?nÏ>é&58é&58
F¥=Ø>	[U>Lt??98?m	?´T+?ø<Ü;}Y?ÃÅý<±<iî6?9Ñ>¦158¦158
F¥=Ûi=eÚ<ÜË,?Z5;;´û?Hä¸Îf9Âd¾lú6©59%ef<mÕ>b<58b<58
F¥=ª?eÁ>nN?²É?eÔO?R²w?Æ:ã¯9íå?¸Ý);pm¬:w2|?½Õ>G58G58
F¥=jú4>Ç¯è=[G??j?TT'?T03?o;=kå<)Q?s=g¯<Ü:D?2Ý>ÜQ58ÜQ58
F¥=e±à>®\>ÛE?&¿>j>k)?q×2=
'à<S@L?á¬<hi<K=?
ã>\58\58
F¥=¨eQ?,þ>	S?êR³?;>o?Lâ??f>¬9à°9åKù>&(©;ý3R;ÑN?,ó>Ug58Ug58
F¥=ØY>+>2L?²s?9»)?ÊÇ7?þÉ;
<;±N?kÖ<õ<yF?×ó>r58r58
F¥=OÑ>Î>´Q?ÿ´u?Oµ!?9}B?¬ÈC9«LÄ9ÜS>ñÐ;Èn;`?ù>Ï|58Ï|58
F¥=£º¿>Ïw>F?ÉÍC?RA	?Ê6?ÑV­;§X;êÑL?f<÷<«J?8
>5858
F¥=ó5p> |>¾¿E?ö¨ú>¼¸>^.?lr;be;ÄÇB?®<ãÖX<É~9?ï>I58I58
F¥=åV¢>XðX>Ó???x>?·Ì3?\=2=#L?Z<Ó<Sf<%öA?Ø'>5858
F¥=-Ò>Ï>í8?Êä>§>ù?.?7û$;BÒ:~ßH?`<Ò;Ð¼.?P*>Â§58Â§58
F¥=ëH?T~©>MÒJ?®Ëj?ìê!?£9?ß9&eC9S/»>9Òf:º®:©0:?¬.>²58²58
F¥=uðq>|Ë'>`8?®¨>YÓ~>éÉ(?åL;¥Á¨:Â6J?Î!®<×q<¤ô8?®5><½58<½58
F¥=ÅÂ?(9)?.S?j.@Ij£??Ï£6;uüÇ:Ëi?Ä<@6m<7¡S?U6>øÇ58øÇ58
F¥=,N?²>D¢??Û8?Jø?A6?801=\¸å<fuE? Þr<#<×I?ÿ7>µÒ58µÒ58
F¥=À¸>]7a>²R?z\=Ðµ=ÀE?èÒ¹`	¹8ªP¿½úô9rá9êR?ÏD>rÝ58rÝ58
F¥=¼?ö´>¬­F?YL?Ø9? =6?õÝ;Í7;3ÇH?uÃ;ºó;¤B?G>/è58/è58
F¥=Ô@?÷Ø>Àb??«?~Ûr?ßè4?ÔgF9ïéó8<P?É%;[Ú:ï2B?èQ>ìò58ìò58
F¥=P>Áñ	>|A?6kº>æº>]n2?^;ø§±::?±ª<^ï]<,+D?þf>¨ý58¨ý58
F¥=x³ò>ï:j>¡?§:n?
á>%u?· Ä;0·+;2?Ðå<<g,\?k>e68e68
F¥=`>¾Â/>Ûå=?ë¨?G½Ê>¡,?t
;Q³:BF?ª<ÈÎË;u4?n>"68"68
F¥=¶>(m>AwD?\õÐ>¦>©ñ/?Ð:TæU:Æ(?eÎs<·!<_ù@?es>ß68ß68
F¥=K#¼>²v>k;C?X>õ>Ú°>z¼1?Bê<<­¥;ÕK?mÃÂ<ú<PV>?Ás>(68(68
F¥=ÄÚ»>´y>=ª@?#?xíç>X\-?£;q9;tÐ:?'TU<ü5<ÀB?¯x>X368X368
F¥=¡Ø>dv>îa?y?)ÙT?¦ð6?'ÝÒ8O$s9Ü^>¾pÿ;Î¤;ôdF?wz>>68>68
F¥=Õå>Õê>ñûC?ZÕf?·%?W3?K·Øû59ìB½û&;âB;ø7?}>ÒH68ÒH68
F¥=¯'÷>@ü>cüF?a	¾?D­w?>lD?ý±9ìàÒ9Ø>GL¨;!Y;älF?´>S68S68
F¥=ÛÎ<Â<<Þ,?JbD;^;åÏ-?c@1¹Ýê9µ¥¿0Ôä¸¢9©Å4¾!>K^68K^68
F¥=e>O>­??ÞS±>-~>^2?Yü;9<»:X?BÍÞ<j{<è'H?&>i68i68
F¥=ª>¹Èd>µç>?U2?Öô?æ/?ö;?B;eI?g=½¶<->?®>Ås68Ås68©=@+5?ùãÐ>Ï^? ë¹?Â}W?7Þ\?
²º9¦ºî9¹3È>Cw:ÜøA:ºÝ*?§>~68~68©=>> ¨8>´¾J?ú¯?Ðo?âþ;?»/=Õ<ÒµR?´G=Y°<@W?÷>>68>68©=wÓú<bU®<§)8?´dÍ<B[¨<ª(?TÑ8IËn9Õi`>èÑ;­Åä:gÑ?È>û68û68©=¡è>(3>>?àa×>Bñ>Îs-?.h÷:¶:æX?cd<Ô\5<ïA?«>¸68¸68©=>n8>ª:@?&ä:?ØÊ	?-?à9;¶I;9Z?ýÌM<p<kD1?÷¡>u©68u©68©=M/û>¹g>3`?µ÷à?pÕG?\?²©ó=Ï\=aÁ?ë)1=3oá<@/I?¢>2´682´68©=¯ã?sÈ>Hß<?æ«?V
\?8?Ïu=´b?=HQ?Á°k=úê=~WM?¨>î¾68î¾68©=k>_T>Éy?RÖ?IÔ=?Ï^G?þ³9@V9úüU?.HH::	0?À©>«É68«É68©=í>GK><?Y$?2ûì>´1?Ò3=oÔà<kL?ôä<Ä<YA?¸>hÔ68hÔ68©=üÐú>Bª¦>ù @?äU?e?sÛ2?%TÀ;U];5±^?Ô¾;e0H;ºD?½>%ß68%ß68©=¢¤>û×F>>S?=/?íêò>ø8?æü;ÌÎ);iN?	<Y/<Â`<?¿>áé68áé68©=äBV>ª>¹N?ûÂd?¨;?¡<?}v}<¤<nP?Óí4=~Zç<&4H?^À>ô68ô68©=cn
>"`¾=/>?°¹ú>6|º>ß,?ð!<JÅ;ÎÇQ?Ê<@¬B<1Æ;?ÃÂ>[ÿ68[ÿ68©=qÙ>JÖ>àìI?UH?ÿ?Ý¢,?<j;«;»Æ;?ÐÝ<°ÿ<×;?Ö>
78
78©=Ò½>­}n>SwK?mé¥?Êqu?-?²þ¾<[i<FQ?ÊìU;V;>TJ?×Ø>Õ78Õ78©=¦>¼3`>+>?Â2	?÷Å>Hk1?Å­Ï:®}:Q?ªD·<æi<$HI?Û>7878©=	L>àâ>C?üp?pY,?ª2?¾ê<Þ·?<^0L?ß¡<)M<ñ!I?yì>N*78N*78©=ùÂ>°
>V6?éKá>»©>*?gdw<Ú$<3e@?îÍá:
Û¡:2?×í>578578©=iê¥>¤_>ì=?Y>>c>Ì"0?l®;OÍ@;0¶N?8Ð:éF:$q0?|î>È?78È?78©=Ñ>Nb?>
8?þÏó>ÊX¶>x%+?:F;»D÷::M?Î§;±g;8?÷>J78J78©=Qà==îæ=?X·±>2ï>/?XÀ:(K{:}¸C?NLn<¤ &<\7?Uù>AU78AU78©=ÏD>4>8B?é*?ø>¤/?>8À;NÓ{;ügC?în«<øi<6N<?M>þ_78þ_78©=X×>ÒX> Ò6?@^¿>m>¯Ö"?Fè;/ÜÔ:-?É)<ãµö;).0?ü>»j78»j78©=dà>î2>õ³:? (?24ö>z².?A<« ;|!Q?=wÂ<Ç|=?'>xu78xu78©=q>Æ=­ì8?ðXb<Kè0<Å#?(£áµy99õ »Âa¤6»mV9*@D<c)>478478©=£R>+â
>a!B?&"?²Yñ>ëz,?¡yl;L£;ñÍ>?B);^
Ü:·D?g;>ñ78ñ78©='â=á÷=A?:à?	vè>ÖÂ,?´*;TXó:]3?e==Ö¿<n=?óE>®78®78©=Îé>Ð×½=R·@?­P?Ç?02?ë*I;Ü;R:9?ì_·<¨,|<(:?ÅI>k 78k 78©=à]s>¶é>¨jN?²Õ?³M?o:9?,ÎÂ91Ñï9hóÏ>¬:¥E:ó>?dQ>'«78'«78©=|û">y/ã=d§7?l-7?,X?*1?þ2=.à<}L?Âë<Ñ<GÉ=?T>äµ78äµ78©=]>¦1>ÖC??^Î>\w2?ÃP=_¥<gG?©Á<èI½;+ô8?(T>¡À78¡À78©=«°>'öc>4¶E?ôÒv?x3?r	0?a°;Ïø;;¯òO?	Ó%<ìð;Ã30?Z]>^Ë78^Ë78©=°+?M#Á>(úR?iß?_Ê>Ú>?V°ê;¬Ê;¥L?L«R;V;x.2?Ø^>Ö78Ö78©=O3¦>çYR>DJ?og?Aë?W??RÐ"=ÔlÃ<ÀGU?dfp<ð<ÊäG?¿d>×à78×à78©=Ð
??a>^²l?9É?F~w?±#P?wÈ;:¸Ñ:æW?>9J;Õä:&öb?e>ë78ë78©=wª> Åq>4?uÆ>½·>Ön'?ð<ü+<p/D?£q¹9õ¹9¡Åÿ>Tf>Qö78Qö78©=¬<>s>3?Ùmñ>¡q³>
7,?qD;à¥ï:yØQ?iÍ{<¹W.<¯Þ8?r>8888©=Ç8=Ä#
=]û*?.ñÉ;Æú¦;Í?d¹	P^9Ñ¿ie¶¸¬Ñk9YF¾Gw>Ê88Ê88©=
²,?Üç>ü¬>?â?®@?.Ï8?bFD=éö<ÀK?áU=«.=N¶H?ðy>8888©=(»î>BÚ>WUE?&÷*?ó>×4?Pe!=¸sÊ<L?"¢<ß¤N<åNI?Ú>D!88D!88©=ÈòT?;¹?&RJ?y@»ËÂ?¶%E?¦H:ax:t$
?û°È:zKj:H[?Ê>,88,88©=ùB>ÇYõ=§J?ÛN?E?Ó5?Ð8=³¤<x.R?iÅ<3y<³ºJ?P>¾688¾688©=§X¥>§V>UE?úH]?õõ?Ã,9?)Ï<o½;T.\?ÏP·;h2;»7?>zA88zA88©=®?>W-;>X:?+J(?&?÷>j?.?¢£;Ð®/;>1D?YzX;Ï;¸	>?~»>7L887L88©=¾Ý<¦<õ*?ÇgN;Ãy(;9Ñ?«Ò¸&9fm¢¾;4¸¸
b&8½µ¿Ð»>ôV88ôV88©=§D?é,?ò¿I?3¹?U?¹ë4?í¹9v9§Õ>F×B;ÒÆ;ÃA=?1¿>±a88±a88©=
>Í¾=Q6?µß>ý¢>Í7/?v;¥L;îI?ÙÔ<À<ç@?À¿>ml88ml88©=;YQ?Säú>aU?}ç?º?>F?ëG;b5î:ÙV?cM;@S(;4lX?³É>*w88*w88©=¨s>_">ýØ??}?¡:Ú>H0.?z@\;q>;/U?Pt<Ê'<g`:?Õ>ç88ç88©=2¿>ÍS8> <?Û¬Í>çt>ú.?Â<B<?K?²á;HU(; M?Ù>¤88¤88©=öH3>(÷=ßb9?©© >áí=uæ,?Éð):¬Û9V*F?g
@<Ü<Pý5?à>a88a88©=yy>ý->l{8?<°>K¥>%?k;¿ ;âD?¦*<ð;5?]í>¢88¢88©=fÉº>ñbz>où>?6×?ÇÝ>[I.?Fd;ÐÁ-;CS?¾wB<¼b<<?hð>Ú¬88Ú¬88©=°A?ÛÙç>/ÝU?%oÀ?t[?ôT`?Íñ:Íó9G²?y}§;Êø;?ô>·88·88©=Áç¦=½rj=?6?
É=^B=õ'?ÓüÃ9L:û¿><÷ÕÕ;NP.??ø>TÂ88TÂ88©=A	@=	&=
ì,?±6Ü;5´¸;·?0ÿ¹¤9¿=þ¸b,9=Ç¼¾È>Í88Í88©=©>Ãh>;?U?¢Ê>º0?¬@;á;÷:|G?:©¾;);§2?>Í×88Í×88©=¥>@ÞJ>ar6?KNª>KÑ>F£&?¹?:¶½:Ü].?s::4LJ?è>â88â88©==t`>%F>V::?n?¿0?2Ã,??Vû;ye¤;B±C?i<{$=<
o9?l>Gí88Gí88©=>YK>¡C2?Ö>N[>*À(?¹:ÿ:6?èô<ÌD<|1?À>ø88ø88©=Ù>ß"P>9?Õ¾?
À>¨ò,?«¸Í:Æ:I-?ÀÜ)=U½ê<-?9?Ú>À98À98©=y9>Ìú=á=?×ú9?sâ	?À¥,?÷>v;";R-K?¡ê<©I <¯H;?">}
98}
98©=4´	?Ð|>¬?¬?7´Þ>4?v6;õ;3:0?ë»|;µ$;hD?z0>:98:98©==þ>º6+>¶×I?.X?1?z1?w¤£;`7H;l<Q?xº<Yóz<°\>?Ö6>÷"98÷"98©=Øt?Å>Z|?úé?8þW?Þe?³ 9
e9tï²>üq:èLì9?°=>´-98´-98©=S_¸>l×u>ªý??l?1=(?ü3?aü¹<?jc<]Q?@;ýJ;<9?ÜD>p898p898©='S½>«`>O;?æ¸>Ñá>4¢,?³ø;ó¦:ê~P?G<0ù6<y:?E>-C98-C98©=ÝP=´á<þ-/?¿¦P=¡(=@u?÷-¸¬F8YÞà¾Ït8C[9¯§!>ÛH>êM98êM98©=`>úC¸=%6?à½>ût>à>(?À#;¡è:;ñ,?iõ<³YL<j3?þH>§X98§X98©=à÷>Ï¤³=/C?ÏRB?ÊP
?°Ô3?¨ï ;3P;ÀF?};ºý2;¤ø4?ÊK>cc98cc98©=Î¦>³(k>É4?Û­Æ>%ß>](?!;Ä:´ÎD?u°¦<ìl<`Z4?³S> n98 n98©=í=÷2Ë<mh0?e;¬{;	1?ê÷ù7²ðt9¬ =»ÿ·óä9ã½Ç]>Ýx98Ýx98©=Ù÷±>Ê}>V3?¦ÎÏ>Ï>ý )?	k;ÆØ:Û¬*?tY<] <Ek-?w_>9898©=?7>Áq?ü²?KEI?8B?/Û_:"~:dóK?=!R0=¸çA?¼b>W98W98©=H$>G>>Ô(4?½¸>¼>à(?îîþ:ß¶¨:iA?Ùßè<×0¥<	r4?c>9898©=Y(=ã<Ám3?ª=\=^Â0=·|?U×¸@`9Ñ$v¾{§<Fq<´1?Ód>Ð£98Ð£98©=+D]==z1?z ;_~y;o%?VÖº¸#ÏT9ÉÁ`¾zRC¸I~9&8¾j>®98®98©=1q>°Þ9>ÕL=?E¾?ÛÚÝ>22?|M7Vl9®¤<-\:p3$:Ò¢+?6k>J¹98J¹98©=í)C?`lü>ÚíE?N,Á?C?:Õ2?vW
:bÈø9'q?`â==@ø<ÏC?³m>Ä98Ä98©=5Í>P>aÑ9?)ò?×Ý9?¿»5?·;Ûh;ÈI?ÊPõ;Ã¹¤;U>?·o>ÃÎ98ÃÎ98©=`e>Èô6>N¥H?[?pA?íUD?G²*<|¿Ã;È<_?¤}4=ôä°<5?Ëo>Ù98Ù98©=óV>(>ÿ¤3?ÓR?-{Ç>õö%?Ý±;;4÷:°_B?W=±<öw<¨?7?Âv>=ä98=ä98©=¢°>5åk>ä¯??î%?¤ò>Tv/?#d\;;ÕN?ïu3=Ô³î<w@?>úî98úî98©=IÓÏ>£i>M?Y6?AØ-?BM?¶Á<4d<;ûX?/:=5¬< _?	>¶ù98¶ù98©=`Ú>÷e>míB?yC{?Í¤5?61?Òº+=×<¶êK?$R =iåÓ<°A?>s:8s:8©=ÃRF>o>E®??ï'?÷Øÿ>~'?;3Î::4?eÜß<u<ÝU9?>0:80:8©=¿w?W$î>Âf?Ïõ?/7?Ïd`?LÊ9¢(¢9ò~?ÿw¯;c!;i?ö>í:8í:8©=>;iD>ICF?­?øCA?±7?©õ;¨®;;_?P½¯<¡\e<c&D?¢>©$:8©$:8©=R.P>.>î+C?øí?Þ¡Ú>Ï¹0?Éí¥;ÝÔH;tS?ðÙ<°;â5??ôº>f/:8f/:8©=A÷	>MKÈ=AV0?îÛ#>dã>I> ?	;:é&:ÏV?¿<-Í;P2?9¼>#::8#::8©=fãÔ>}Q>n;?åÂ>>,?Ñø&;iÚ:@C?çÎ<üdF<Ä3?wÀ>àD:8àD:8©=
C?íà§>/h?"?õ(+?Ã´P?f¤à7¬9.cE=ÑJ:Ä&:õ@&?¹Ì>O:8O:8©=Dè!>{æ=zÕ3?£kÑ>Eñ>½'?M;¸zH;Ý|A?yG<dô<Ç4?9Ô>YZ:8YZ:8©=6¬=>A>_Ô;?ÃW"?xí>´ü.?«òV;Zu;ºåR?6V<<fí>?[à>e:8e:8©=Ø==Ùf3?ú«=$÷=P¶'?ï±(:¢9Ñ;?iN=;Â±;HÕ:?í>Óo:8Óo:8©=ÍH>XÕ!>ÙAQ?.oÀ?ò?:?~><	ç;1/S?µÅ=¯<iÆQ?Xð>z:8z:8©=9Zý<¶¼<â×+?Øv®<0â<«S)?Ò¨¹¸2+9ß&¾yÍ@·hà9ÚWª¼Qò>L:8L:8©=Ævé=´©=r¼0?sQ>¬èÏ=u±!?Dc:Îè3:J±!?zT<çK <Íª)?>	:8	:8©=>a)É=;?½	?Ë"Ñ>,t(?´F;ÿ;\>A?§B<t
<83?ë>Æ:8Æ:8©=ðÜ>rTÛ=>Á4?â>tn>ÌZ(?g:2:^;?Ö£<ûÌk<åÞ1?
>¥:8¥:8©=2%Õ<rN<`5?vÝ-=¶Ñ=Û#?÷¥9ZÔ9ÿ ?E¡Ò:tð¹:;ÿ?U>@°:8@°:8©=éÆ4>ìý=*à6?A¼>>¿ï$?qOÃ:rÃ:ö§@?-;þ;Ô-?v#>üº:8üº:8©=Då>MÈ%>"
G?6ú?[»Ò>à°-?þY;;·,X?»`<ËP6<¯y8?t$>¹Å:8¹Å:8©=Ù¡À<ë:<ý[-?¼=ÜÑÚ<W¡?S|¥9KüÉ9J½Ñ>M`8Ç9z$ß=;,>vÐ:8vÐ:8©=Ï¶>ò6z>	;?¬pX?@i ?Tµ,?¦ÝÙ;Þ;EJ?µµ<x u<b=?->3Û:83Û:8©=Ý)>dè=y;?%Ø[?yL#?R,?Èµ;|õ&;EZE?{ <2æe<É*2?ð0>ïå:8ïå:8©=¾s>áÌ'>xÁ9?l#	?¤õÍ>6u*?mÃ;.:Bg?óaz< >:<ñ,?»6>¬ð:8¬ð:8©=Ç>I>>3#G?Û@?è>DT/?I´;üú^;»­N?
	ã<÷<¦ó8?²8>iû:8iû:8©=ñ«
>¥Ê=y./?Q<YyÖ;|'?Ã¸ß·t@¸¶\¸89¾¢:>&;8&;8©=ÃO;?Â>Ûw?ô­?äV?îúO?°º9Nã 9q	?¶	Þ;az;Hc?Ô;>ã;8ã;8©=èºI>¯>àø8?yS­>.{>¦0?x4Ö:.ð:+A?ÔÅ;Wú;i=?NB>;8;8©=ÔÕL=e1=v.?âp;áÉ];¹
?è¤^¹æ9´Ñ¾Sg
¸¤÷8¾I>\&;8\&;8©==èÛ<Å?.?îÞ;öce;N
?þºu¸ëÈ»8^§¾?¶X÷ü8ÎA¼XS>1;81;8©=4U¸>Þ-o>åKE?ít?r43?á[.?ô2;7ø0;aV?ÿ»0="²é<!A?Z>Ö;;8Ö;;8©=|R`>Î>@>?v-?:ì¿>ÆN0?§!=xÄ<ÌQ?«ºÛ<r}<°þ??çZ>F;8F;8©=9Y>ç;>@?/m?Â>÷£+?>tr;Ýý3;wk,?O<~[<:?3\>OQ;8OQ;8©=È'}>=	.>Î0:?1$?ÿAú>ÚW(? ;ED;PD?ÐÚ®<Oùl<ºä<?rj>\;8\;8©=³?ÑC>Ê2]?Í?å?
C?g<ÚC;~ë]?Äu=ô=ÏV?®m>Éf;8Éf;8©=í®<<p&?q!=¤xù<«%?}òC¹+9³¡¾®"Ë;xq;,Ô7?°p>q;8q;8©=0¾>
³>;?GkX?3C#?ë¬)?E<V2<¶U?
¦Í<&F<§;?|>B|;8B|;8©=×?©!»>tF?M ?9X?Ë=?ª[
<T§;q­S?Ê\»<"m<DJ?T>ÿ;8ÿ;8©=ø`>ÄNQ>_:?ÛE#? øñ>½,?·+;QnD;®E?×Ï=ú1=Ê·:?|¨>¼;8¼;8©=æ[>>G:?È?ç>Y'?ÍüM;ë);<?;<ôÑÜ;i-,?Ûª>y;8y;8©=qÍw>R9)>¸o;?öß?C´æ>%¿*?I9};qá;gN?+<½ò;x4?DÇ>5§;85§;8©=½v>OÛ'>¡	<?õê>J¬>G.?ã.ù;Äk¡;zE?Òm<ZÊ%<¡h7?)È>ò±;8ò±;8©=ö]ª>'l>v¯8?Ü_*?í-û>î¤-?Á÷Y;ÿv;rL?M<y)<b°8?Ê>¯¼;8¯¼;8©=>êjG>NSA??Ø>bÞ>U/?y+;!kè:²í<?Sº=Ó<¢n<?ÕË>lÇ;8lÇ;8©=¯×>ã\>§F?r,?1Êý>	-?¨T=W
¹<¦N? ~¶<o<?
C?{Î>)Ò;8)Ò;8©=a®§>SãR>õK?qF?0{?»Û/?ä¶8¯ºv9áÃ=>SÊ:§¬¯:Ä3?¦Ú>åÜ;8åÜ;8©=B·>u¹F>ßl:?ç>h¯>u(?ëÓT;ÓS;Ès;?=dÒ<Tï6?ÿÚ>¢ç;8¢ç;8©=d'>éK>¨@?Z
?Ê>áR/?ò*= Ô<ÒM?UM=ËÂ<,=?vå>_ò;8_ò;8©=©ç¥>½f>x8?´ë><×³>7'?$@C;¥z;û,?F<êä><(6?Ãè>ý;8ý;8©=­z>¨·Î=ÓN??éMò>Õ
´>ËC,?+6;°©ö:úo=?³ãó<f¥<<?¿ì>Ø<8Ø<8©=Y½>Ênv>p³D?¶êo?W,?ò1?dÁ¶;ß,p;ÿËB?(-¦<e<ÒÂ9?ºú><8<8©=]YË>}S>@+<?3Ýø>ÀÅ¶>I.?Ã½;ÉÜí:\c$?-=<­¼ø;` C?+>R<8R<8©=ÿ
Æ>æ>ÀÓ7?Yã>ØX§>å-?Øø;°ö;ÕQ?¦;ZK;×Æ8?²>(<8(<8©=S^=]å<º.?¶;í;è?,¹«¸i.9Ø(¾Þ¶Ã.¯9ª	Á»I>Ì2<8Ì2<8©=õR>>|¡ý=@?*?`ñ>["5?òÀ;·:c,[?>Ì<i¹<m[B?,>=<8=<8©=ÖÊ>¾á>M<?ËB&?ýCø>Ép+?S$=×<ÕB?rõ;»¯;òÆ2?$>EH<8EH<8ñÒ­=Êë?ld¿>_';?v?·ô[?Ä6?ñ@Ù:7§:&?H¹¯<^<9%J?ü;>S<8S<8ñÒ­==QæÃ</-?Ýq_;±%;,?¦<5ü\N9Jê:¦h:9Îw9Ïº¹>1B>¿]<8¿]<8ñÒ­=J^>/­>&9?;ýæ>Õp°>'?CÞ:ÃY:ö5?ÿ(<Ïcä;Åm=?{B>|h<8|h<8ñÒ­=ÉÑ>ßV>þO?Eê?ÉY·>9?@ä;öÙ;ÆèP?Ï<øÜ0<IID?üC>8s<88s<8ñÒ­=D¨g>æ#> A?©&?ßÏ>b^+?O¢Ã<Ç¹x<[I?6 ²<ág<4E?§H>õ}<8õ}<8ñÒ­=Ü²£>uF^>1<?Ð?5µÌ>ò0?8ª9<Þ.Ó;a?µ=_Á²<{YB?GS>²<8²<8ñÒ­=¦
>ÝªÄ=«b8?ªò>´>ø,?·»=]Æ<'ûH?ÿ_<Ï<[×6?ÿ]>o<8o<8ñÒ­=Am?ô>¢x?qÚÈ?¬X?ÀNm?e <ü<Ø?ÇÙÐ=à_=®o?a>+<8+<8ñÒ­=do>Ã0>ã¬H?qL+?ô>î¡3?0¦;Æ^;4??¬2ÿ<`h«<,>?¥k>è¨<8è¨<8ñÒ­=naå>¸Þ>ØèG?Gë(?·Ýî>!	5?|¶<ý¦¬;÷µJ?,UÑ<©<£@?»l>¥³<8¥³<8ñÒ­=Â©ó=Ý°=¯W0?Ç¿ë;±x¸;#?^¹Ú9g¾ø1¹x}P9±Ú¾i}>b¾<8b¾<8ñÒ­=R®m>ÝQ%>±8?F>ÓíH>3Í)?íÿÞ:ð±:¤F?Û/<sa<òM1?û>É<8É<8ñÒ­=Ô>ÁL>üR6?É?-Ê> a2?ñp= £Â<nÐI?röø<c©<m!<?/>ÛÓ<8ÛÓ<8ñÒ­=½¹Ð>å>J±<?X?^/?ém9?r96T«9µÛ´>ÁÜi<*<W=?¬>Þ<8Þ<8ñÒ­=Ç-!>ÖÒ=ìC?±ÇD?»1
?5d2?k<r$<8U?<:b<wô<<?¤±>Ué<8Ué<8ñÒ­=ùÊ<*F<(?UÑ;ùûk;B?Pjm¹p9Øç¾,æ:þäh:BÃ/?­¶>ô<8ô<8ñÒ­=¼c>>e??|?á>.?;²y;v&;ö°P?'/;Äß:ßIH?º>Îþ<8Îþ<8ñÒ­=ÌÞO>SX
>S@?«A?Ú>;.?d;9i5;6x@?Âu<Ó¼;¡9?
Ç>	=8	=8ñÒ­==ÅÝ<|<6?ú>1=æ=q®&?±'Ê9,£:D'É>þ®é9¯ûò9Æ3ö>/Ï>H=8H=8ñÒ­=.½O=ä0=QW+?w&;wJ;_#?*¹m@9ûl,¿Íýõ¸¡æ8«¿ûÑ>=8=8ñÒ­=®>ïê6>=?½öë>mâ¬>Þ³.?Do;ì9;éßG?DÐ=¶xÏ<MB@?×>Â)=8Â)=8ñÒ­=$ö­>XÌy>ÌG2?ÒyC?Ë´?è,?#V;Í
+;??Ø2§<ºìd<4ù:?½×>~4=8~4=8ñÒ­=ð±>Z!v>ç³8?²f(?¯ö>ÁÂ.?H;:;õR?Z<Ov<ÿ??µÝ>;?=8;?=8ñÒ­=Q>[î²=ôA?Æâ?tÚ>¯/?b3
=yû«<·M?þ<=ö<l2D?3å>øI=8øI=8ñÒ­=Ìn>9ð!>#<?4?ky?¦ç+?+;t9;B?Ä;Ï;<Õ(?í>µT=8µT=8ñÒ­=¡dm>ã">À;?¿%?IÎÃ>Ñ'?$0;èì:ä¦>?Ú¬y<¨%*<Ô;?"î>q_=8q_=8ñÒ­=¶·/>Û®á=RG?¡îÖ>JÞ>ß`/?ñ\x:"A:$?ÒÄ«<½u[<L^H?ð>.j=8.j=8ñÒ­=&>Ó/>½êS?"Ä=?ÊH?uX=?!£j=B§
=T?%q<ÒM
<Õ-_?<÷>ët=8ët=8ñÒ­=|0=>)Òæ=¼ÓQ?
ÖP?Ø2?Æ«:?Ù<~q<r?cB=°Ô<ùi?þ>¨=8¨=8ñÒ­=8j>kû!>Ðô8?çÍ»>ë>Öý*?ì:Q¤:=Ø7?mZ<u¸@<ÖË3?\>e=8e=8ñÒ­=ªÆÃ>Ä°>$J>?RîÕ>éØ>þb,?Ø?+;¿¡ú:Õê.?­.,<æ;"??T>!=8!=8ñÒ­=¦ÐX>Ê>ðt4?ÉÍ>ñ>õ4(?N;Ô:Å~V?Y|Y<?ï<Ø4?Ä>Þ=8Þ=8ñÒ­=f»K>v>¬§9?½ôþ>ÛW¾>>s+?]W¡;â£Q;1E?·f;ä;S?í>ª=8ª=8ñÒ­=üp>C½->Ö¬A?ï_?¤×#?ò.?aãÔ;?";0'K?zMX<,Ó<CË8?»
>Xµ=8Xµ=8ñÒ­=°X>p
>·YH?Àl?#?'?\5?à3<Gíß;sTM?K]<ñ®<9?â
>À=8À=8ñÒ­=d?Úß­>¹WG?{?B$T?ìÔ<?U=oý<Ä-W?|*B=øï<ÙqO?ö>ÑÊ=8ÑÊ=8ñÒ­=Þw{>©×0>È6?z!?YlÈ>1~'?Ã±Æ;åx;i]L?ðrá<	â¢<»*1?c>Õ=8Õ=8ñÒ­=§¦>^vK>Q?;ì(?L§ô>ÎÁ0?¢H";Ì:K?e;UB;G??©>Kà=8Kà=8ñÒ­=}k>ó>úòI?©=? H	?U90?ÀÒ;rlw;ÂìY?¬@</<8?	>ë=8ë=8ñÒ­=+ò>/>a{L?hªH?¨ó?ám2?{? 9×6¤9Ñù>IE;×;o-?È%>Äõ=8Äõ=8ñÒ­=ý8>]¤?>ú9?çù>Ã+¼>ìl)?7âÔ:¥9§:×ò"?=uáÒ<Å(9?.>>8>8ñÒ­=M*ó>h¦>K]?Û?Ü/?*ïL?Æê=Á§=³\?=0<XtÀ;·Èj?C0>>>8>>8ñÒ­=;>­KQ>n9;?ß²>üë>ý¶*?%ª3;è:ç¹E?ßµf<ê<Hª8?[4>û>8û>8ñÒ­=§Í>	z'>´+T?#A?.Á?ÚÓ8?+¹=Àý°<áO?ÿÔ<í<­ªE?û6>· >8· >8ñÒ­=>OF>!ú=köJ?«`6?ì?ãó0?öi9;ßTê:J?¸#=Õ<ÆyC?H>t+>8t+>8ñÒ­=kÐ&>îöà=ÊÓ=?_úÒ>ís£>7%?Þ;Þñ:ÆÌ#?ý/<Cö;6?©O>16>816>8ñÒ­=#Æ2>Gõ=qº:?'>$Õ_>ª'?$þ:y¥:¤D?Fº<]õ;<59:?GX>î@>8î@>8ñÒ­=cQÿ>7²>7?¾'?ò>ûÛ0?«ZB= Úý<GÿC?÷Á<Wz<¹5?á]>«K>8«K>8ñÒ­=9P>ªÆ	>?sA?~?Å`¾>"/?|S;º
;(J??6oÌ;ÄÖ;s ;?ì_>gV>8gV>8ñÒ­=ÏH?¯ð>`ÛT?hÅù?ÿ¤?sJB?¨çh<<b÷f?R=ª¹(=`^?b>$a>8$a>8ñÒ­=$?U©>tyo?,ê?Ø$?Q?¯D9ý9P®t>:1=TÓ<÷V? i>ák>8ák>8ñÒ­=x÷û>í>	|?,¯???´Sv?cª+9_Z«9Å;>÷ÜZ;¸dÇ:?Ös>v>8v>8ñÒ­=¡½>!ÛÖ=Á:?Ä»9?}?i*? ;îQ;õC?TT;ÝU;ÇÆ5?ôy>Z>8Z>8ñÒ­=5)$>ëFÔ=2ùE?·?Qîá>50?%ÿ,=×Ñ<:
S?²Ö<¹<9G?l>>8>8ñÒ­=áÆÁ>xo>b'O?´\?Z?¶j2?ínõ;ý;cXM?G«=ÞúÌ<^jB?I>Ô>8Ô>8ñÒ­=nP>2ÁE>ÿ,E?¸`?Í[à>	º,?Às;l·;¡]H?ÚcD=rå=m@?\>¡>8¡>8ñÒ­=ÄÛ<X-<´ 5?ç;A;¾?*É¸þ9Ùg'¾_ãÍ8gû8£ùÑ>Ì¥>N¬>8N¬>8ñÒ­=Å«>6k>ý;?e½>©ï>g=-?Gô:Éj:¤h?Öà
=ÂªÊ<ß63?Þ¬>
·>8
·>8ñÒ­=öE>ûò=æôP?[¯?q'v?T6?¸2=I+=X
P?ß(=lÍÓ<ÝÏK?½>ÇÁ>8ÇÁ>8ñÒ­=ó>»¿>ÞU?ùJ?§?c>?NKU;Ù`;«:?ÛÈÍ<Ù*<6¤>?Ê>Ì>8Ì>8ñÒ­=,]>®>È5?u>s]>Êþ&?®;Y±:Q*D?ÙÖ;6ß;N/?Ï>A×>8A×>8ñÒ­=(>
B>N-:?ðz1?AÄ?¹+?ÔÉ.;Æå:½B?Lè
=N½<;?ÁÝ>ýá>8ýá>8ñÒ­=¿£§>ÿpg>m9?ºn?(+?I2?·<
Z4<IT?rÖ='ÂÙ<j9?£ß>ºì>8ºì>8ñÒ­=×g>IB>]B?ñ::?Pÿ?Ï0?®/<××;¡ Q?z_Ï<u<x08?Hç>w÷>8w÷>8ñÒ­=Â¡>]>Já:?k¬>û>â~,?
²=gìÉ<vJ?z»;7/x;oaA?ê>4?84?8ñÒ­=1æÚ>+>DL?Wºü?sà¨???fÏÝ;(\;ïV?m4=~yç<vG?6>ñ?8ñ?8ñÒ­=$\o>Jä >6m>?Ü­>P}>ýp/?zR:~mC:	?­«Á<æ7<CB?ù:>­?8­?8ñÒ­=t¼ø<v"±<½3?ÉÍ
=Þ<üx#?a¹u9L¾
<ÿÅÉ;c7?"=>j"?8j"?8ñÒ­=/>fLÙ=°BN?Çö?|ûÔ>Ëª<?ÝÐt=\P =xC?{e<&!<us5?ZD>'-?8'-?8ñÒ­=£' ?4ã×>{é=?íÔä>Æø®>­f'?ý<m)<U?ù<}Ó;;?O>ä7?8ä7?8ñÒ­=ÜÈ=>ÙÞ=ªZ?>ðí?r£?ýU:?r =QF=mO?ã'S=jË=~<P?»Q> B?8 B?8ñÒ­=)·>çw>J=?dã1?ªSû>'25?¶?;ßÕ:6ze?áÞ<Ç<;<?W>]M?8]M?8ñÒ­=6U4>Mö=v7;?^! ?.=í>&Ë,?¡E=Þö<^1M?Ua<ô<Þ®7?8[>X?8X?8ñÒ­=ô·s?k^"?^!@?Ø?ët]?-'4?v19§<@9L?°;@Û:z¦~?æt>×b?8×b?8ñÒ­=£ª(>Óß=Cé@?KR ?·ûç>Që0?
:;OÔ:/`?u:X<¯ò<1z1?<z>m?8m?8ñÒ­=ºÏI>äh
>¬6?RÎ>gi>ß&?à:¸:½A?jñ:ä-Å:v·?V>Px?8Px?8ñÒ­=òPÆ>Ê>!B?Q,/?R=ÿ>í±/?¼ç9=yå<¿O?zN©<¾xc<F>?*>
?8
?8ñÒ­=¾¨>r>Jt2?x.¯>>>	'?`Ö
;é¨®:°~K?Ø{]<éF <|á0?>Ê?8Ê?8ñÒ­=rÛ¡> d>¼<5?ièÃ>¸×>9)?ç¥;ªÇ:åÅJ?á<×æ<²R5?Z>?8?8ñÒ­=qõÀ>À>ñ:?þs]?7¤?û­2?ð2J<ó;mìT?ëk;ù£°:RÛO?8>C£?8C£?8ñÒ­=¢>6_>f:?øáÏ>ÄI>Vº.?êã(;þêÔ:RK?'ê¨;?ÿj;ï8?>®?8®?8ñÒ­=¢Ï->ì=P<?ÇÛ>ì¥>B)?Zæ';ññ:é§1?_g<=%<%Z3?Ê>½¸?8½¸?8ñÒ­=N>i
Ø=ûØ6?Sÿ>O¼>ÝÁ-?*¹&;4Éº:Êd?ÙW<	5<A¯;?}>zÃ?8zÃ?8ñÒ­=\ü?1>´Bw?°±`?ØË?CJA?zÆ8u¢¹9¿>óáü<±<ÉQp?V¨>7Î?87Î?8ñÒ­=æÏ>*0K>ñE?¦{?R5?o¥1?úã;ÑÜ;C£c?¶Êñ<pc<ù,B?f¨>óØ?8óØ?8ñÒ­=¥I°>T^>üJ??c7?:?.Ìã<Ei<¬©R?Pè
=°Ã°<­M?<±>°ã?8°ã?8ñÒ­=Ç>!|U>¯h2?g´R?»B?ö,?^zo;Ì9%;å9?Ï¯[<tì<d2?l½>mî?8mî?8ñÒ­=&>í;>9?ù²>ß®>±-?&^;Õ:3?P;G;P4/?h¿>*ù?8*ù?8ñÒ­=*Íã=$+=ËD?Â"<ïè;q
2?þw¨·4º~9wO)½'Çè¸eÄ9.U¾Â>ç@8ç@8ñÒ­=}÷°>óp>÷·<?æìS?¡?£Î1?Y³;¸3;÷P?J<tÐ?<zÙ@?ìÃ>£@8£@8ñÒ­=/k>Á >à/;?[sê>gë°>)?CòÛ:UÙ:OI?6Ñç<¦ø¢<6?&Å>`@8`@8ñÒ­=>±Y>ö72?èô±>)f>c;(?'!;¼ë¿:Î>0?A+<®i<Î&?ßÕ>$@8$@8ñÒ­=N>Ý5>QK?±?÷I8?ÓÐJ?ihÀ<·r<¾|K?UD*;HÏ­:-Èz?¾Û>Ú.@8Ú.@8ñÒ­=³(?çRK>5o«?$/?o5ñ>5J?<¯»;.;¼ö¨?BA===)y1?ÇÛ>9@89@8ñÒ­=Êc
?q>©ó?ö0~?Jñ>Ø?Äð;@î:;I»¤?¹þ\=\=ûJ?Æà>SD@8SD@8ñÒ­=êí?»>õ¥8?õ\$?¯í>
1?4«=£ÜÑ<ÅB?±
=h²»<³=?á>O@8O@8ñÒ­=ó>ë>VöC?ð«?N5?!:?¢à;@È;@ÆK?ÑNí<8*<dgN?ã>ÍY@8ÍY@8ñÒ­=Q>0C>W8?×?×Á>1Ð*?WK;`Â:¼t7?-Ö°<ãt<çt9?ò>d@8d@8ñÒ­=È>Û
=>ªå<?tî>ui®>|/?åÿ";|â:168?j»:lÝ:1¿&?9>Fo@8Fo@8ñÒ­=*ò>e²R>&è??¡rH?°P?ØÚ6?ÇD;À5ÿ:0¶D?~«è<Æ<¿ÙE?ÿ>z@8z@8ñÒ­=¡N~?Ð?ÞjV?Ò­?|?®)0?Ç!29f]9qÏÍ>»¢Ü;?;òB?>À@8À@8ñÒ­=ív¬>P¥@>.e?Û3"?VÿÁ>V?ù><îN;ÅxW?âí]<Ü¹æ;W=v?>}@8}@8ñÒ­=n
>>Ñ>Èf?¯?u{³>é©H?)×;J;±J?c¼3<&¦â;úK?>9@89@8ñÒ­=¥4>lý=>í5?ÜÞ>'Õ§>÷)?p:ÎV:
?gn<r*<ýy3?]>ö¤@8ö¤@8ñÒ­=¥Ö?|ðÐ>¯¶=?¢ê?s(?uÂF?bÕ;ÀÁ;»àM?2;=¾JÉ<Ìn?>³¯@8³¯@8ñÒ­=È>qsh>Y\\?Éâ|?õ"?¢F?v ª=D=ÃÅ^?|Ì=î<*7]?D">pº@8pº@8ñÒ­=G
?Ã¿>ªõ<?9?LÓY?ÏÆ8?Cûä;¢;Y@a?Ì×T==e¥I?['>-Å@8-Å@8ñÒ­=a>ã3>tBE?£
?,ãÓ>À+?^tt;n¤!;£A?a¦;G{;¤½)?(>éÏ@8éÏ@8ñÒ­=Ov¥>ôWf>Qä7?ô¤>È!z>Cé'?üê;ÿÇ:9?ßÙ<<Ý5?â.>¦Ú@8¦Ú@8ñÒ­=À>k£2>7?+K?ë>wq-?Qþv;H#;¶ZA?0k<^Þ'<U3?ù.>cå@8cå@8ñÒ­=Éµ?Þ >-c?­Ì?ìvD?äA?7Pv9Ò/9eQ3?Ä<9'±;KûP?Â1> ð@8 ð@8ñÒ­=V`?ev¡>TLP?#?N$>?ã|K?¦Ë»=bb=/T?ø=¬Y=Üo?¢5>Üú@8Üú@8ñÒ­=8/>CL>´4?7?²Æð>)?Ö³0;ù:¾5?í4;Çýõ:`#?Å5>A8A8ñÒ­=~>#D>ÞØ2?NdÛ>Ì§>['?Ñ¥;çÌP;dMK?Ä_	<Æ;51?9>VA8VA8ñÒ­=zÞ>X`>$m=?ó	$?àöò>×,?³=;¿98;>G?¯õ-=áì<k<?Ù;>A8A8ñÒ­=³¶?¬>²^?QÜ?%ª*?KG?Þpã·+9'ª½CÚA:ÑÊ:KF<?¶B>Ð%A8Ð%A8ñÒ­=¹>ô·=;?³>ÅxB>¸^-?]s:Pðh:¸Ù?ËS<ì<?¨6?üR>0A80A8ñÒ­=%§¤>J*k>=3?l?1å>ºÚ.?
^;}°!;ÛÈ/?ÞN<Çò<O³2?Ã[>I;A8I;A8ñÒ­=íñf>@>ã­E?L>?2¦
?Ï9,?»;Û";éÃR?[.=ùQé<ÇM??l]>FA8FA8ñÒ­=¢)>«Þ=êB?Ã«?´¿>às0?ýøá:>3:-9?ÔC=E±<#ÈD?Ë^>ÃPA8ÃPA8ñÒ­=b>Äùa>yÓ0?G!?Éò>*?^¤<»Ì¯;úF?ÑF<xSH<y7?ÿd>[A8[A8ñÒ­=[Ô>µ>C?¨!*?£ï>u06?=
91aÀ9£[<>~ê>:²Xñ9òJ?g><fA8<fA8ñÒ­=o±>Áõ?>~LF?Ê÷>Ý­>ËÈ6?õêõ:
Þ²:rû/?«=²<D?ís>ùpA8ùpA8ñÒ­=Â/>FRQ>t6?²>>:,?&;Çx®:éW?ôT=
Cµ<	8?!u>¶{A8¶{A8ñÒ­=§±é>6/>¾B?]?-Ô>,?»°<vv\<M?ºz<ò,<é9?Òz>sA8sA8ñÒ­=ü³>¸|>rR6?N·>?f>`Ä*?×Ý:ªT:8K?	mq<}^,<õG3?}>/A8/A8ñÒ­=/7>bq9> H9?B|Ã>[ì>¶N*?¢;¶>Û:\'?­<Y<?N5?Ù~>ìA8ìA8ñÒ­=½Ç¶>¢5}>hË8?pð?IMÊ>Î})?@;WM;8&;?d-<yüï;ö8?&>©¦A8©¦A8ñÒ­=²ü/>|0ò=È:?tí>sD­>k/?¯þq;Ö:;µ/N?>o=è/±<­C?;>f±A8f±A8ñÒ­=r)þ>¾ >pEK?1?`û>Dá4?Ð ;~@;¦cU?å$ª<c<Ìk??->"¼A8"¼A8ñÒ­=rÅ?Üª>&^\?ºÔ?2Î?ÞaA?33;<;X?ò^=uNý<Ïî`?©>ßÆA8ßÆA8ñÒ­=>Ú0>??×·0?ÏP?¬)?=Óm;Ì;Ç·C?¹
2=*ñ<þ<?­>ÑA8ÑA8ñÒ­=>q>üqØ=þL4?>qÔ>q >jî)?Uæ;ÙÌ:ÍÍD?ÿ<YCË;a4?G®>YÜA8YÜA8ñÒ­=£¿j>ã>UM?5?	:?²M1?o=ù]9=!K?*ÌJ=9§=µô=?d®>çA8çA8ñÒ­=>ÊV0>Ó¢G?(¦Í?ò'?î6?Óv<Ê<9U?­=$èÆ<ÕìA?·>ÒñA8ÒñA8ñÒ­=ûÂ>>½A?b!?í2ã>;6?='9qS9(LË>ø#;ÒÙ:Æ5@?N½>üA8üA8ñÒ­=1n:>1íú=*3>?ë?$?¹äô>æ²+?)(;|ì:ñ5?hï<ú¢<üº;?Å½>LB8LB8ñÒ­=,]>>ò5?)0¾>à>¤Ã'?Ø ;Â×:%.?³³=¿ÂÀ<Ðä2?¤Å>	B8	B8ñÒ­=Ëv?#pÇ>(Þ6??@ãT?! /?ð^<ÝA<µL?~;,;U?ÚÊ>ÅB8ÅB8&³=þ>42>LõB?96?»@?Û¼-?tú;R;	=?;<hK<U>?Õ>'B8'B8&³==@Ð<^Ø/?Á|;ÈUn;2 ?þ94¹(Þ9ª-¿"W¹3ù9I.Ú¾××>?2B8?2B8&³=m>P1F>]ø7??¾YÁ>¶$,?-
;³²È:@0?eq]=÷=c??nÜ>ü<B8ü<B8&³=SØÛ>$1>\;?6Úo?Ö+?ë2?¼;/qs;
¹E?h,Á<#z<³E?<Þ>¹GB8¹GB8&³=ö·>¾|>U:?òé>éâ«>Ä6.?3];{;¿âJ?9T:<ìL:¦?ß>uRB8uRB8&³=¡z>¹%>¦A?ºb?2.I?aÒ.?;¥N;çE?´<¬9<â{<?eë>2]B82]B8&³=ÔðÐ>yM>PÍ6?¦ª>yhe>ç'?Î`<r<fZN?³«e<7t!<ù6?½ï>ïgB8ïgB8&³=!>?5ß>2Z?dã@!§?'I?Æt³;[ÈD;¡ui?y%=á®<øªr?r>¬rB8¬rB8&³=N¶?Xp>s?®Ú´?®b?>?L?G=Æ9=rU?Ä\=¬³ô<lõf?«>h}B8h}B8&³=gv>&>L=?S`?|Ó>â-?á;-;]ïN?ÜR;VU;è¥K?>%B8%B8&³=(%>¥¾@>qs??[Æ]?*D$?ÞÏ,?½;Åªj;GN?:<·N<ñy5?ÿ>âB8âB8&³=;x
?Ë¦>T!Y?G?·5?ý??;æ9gØ9¢U?W!<X~;5÷?>B8B8&³=Ë#v>¢P#>9ê@?¼È^?¤Ñ?ãm2?=N ;6O;ÝF?µP=¶CÒ<FÀ@?ï>\¨B8\¨B8&³=)k>.§X>H5?Ûµ>Äæ>¾²)?=ø+:É,:w?Gñë;úø¬;
.?A!>³B8³B8&³=º³>·Èi>âÎD?{??l7?Xç8?Qá;r`J;ëC?É=ýÇ<6ÛD?W$>Õ½B8Õ½B8&³=#±>£kd>e}F?|72?BÑ?­À+?©è¨:Í`:¬ó@?§³Â:£:9?ý.>ÈB8ÈB8&³=^>ÁÌ=¾9?®Ù=e¾=Ul.?L/×:ÃV:S(@?hS<67<F|>?2>OÓB8OÓB8&³=û*?)¨ >)?Òûî?rs?m©{?åæÄ=c<V=qIk?)~ì=)¡n=/µ}?-7>ÞB8ÞB8&³=¯Ù«>,b>7B?'!?aÛ7?&^9?Õ0«;ñÃ;;îfi?þ5ø<d<U§I?Ö:>ÈèB8ÈèB8&³=··j>¹>`d?T¼?+´z?Î}@?bKç;¶;@Q?nCk;;OQK?C>óB8óB8&³==>ôû=þ@?zJ?B?mÕ3?µÍp=@=û¤Q?ÍRw<Ó?$<l½@?&G>BþB8BþB8&³={FP>m>N4??÷ç.?O?d.?m?:V
m:ë?~YÚ;³{;¢_H?gL>ÿC8ÿC8&³=>'A>¼k8?¥0¶>Ä>ì-?T¤[;{×;æâ<?TnK<[b<©5?W>»C8»C8&³=[]=wJ#=R-?Eüø:xø:ÖC?ZE¸\íL9l<%¾(e8¯9Çÿ=	Y>xC8xC8&³=PKo>jÔ >r>?Ø?XÈ>.}.?¼åU;ðÞ
;ü@?C$<v"Ü;DÚ>?ÜZ>5)C85)C8&³=ýá¹>
>û;6?ÞÛ?d@í>Ò},?­©;RyU;FK?ÕÖ<`R<úB?f>ò3C8ò3C8&³=">àßÝ=v×1?R>ë3!>ÒÍ&?bmK:÷
:	)?Iµ<v9}<U7?ag>®>C8®>C8&³=æx'=¨ó<Øô/?0¢ <wö
<ö?èý¹gè9ãYj¾=Y<úÏ<-!1?i>kIC8kIC8&³=,
Ë<WÑ<¤/+?JÌ%;(Uö:N,?Ãk¹Fz9.ùý¾ôuv92/L9?í>(TC8(TC8&³=Ëø>øÏD>Å<?ì8@?ç?`/?%Ð7=x_ó<YA?<Ã²<<7L??>å^C8å^C8&³=fÃ>íÒ1>²@?$Ùï?¥?nò9?"Æ9¹ø¤9XsÚ>¹2;ÖÔ:u½9?O>¢iC8¢iC8&³=g>#>;>3r=?ä?«Ö>y,?p#;Ø¨Ü:ÿ,=?x`·<1<Ö®5?=>^tC8^tC8&³=¸>"Ç==?ÌM?q?´)?êå;µs°:fU?5]Ð<*<®'A?b >C8C8&³=Ä×>>F?å,?Øû>|¿/?×äí;e±;,N?¿ß¬<Fkm<Ng:? >ØC8ØC8&³=ö¥ß>à>w]L?{? ÇR?/.;?&¸Ø;Fñ};«yZ?t.=[pµ<ÅåS?Æ>C8C8&³=÷C>I>|C?".?ÜZ÷>84?[=Í<1xF?Î*=~Ù<â+H? Ë>RC8RC8&³=Q§>
ø;>ã-M? Ú>E«>«s:?ÍÂÿ:Si³:x6?Àv<:`<<gzL?PÍ>ªC8ªC8&³=~åä> ù>D^N?80?³?S.?:¯N9YL¯9ñê>%7³;"p;£??BÏ>Ë´C8Ë´C8&³=-E=ú6=,5?W¡;ò;	þ?5e¹dö9/Ì¿x¸J	9cFg¾LÓ>¿C8¿C8&³=ÖäÄ>
O>`ä8?VvR??0?2ª-;Wí:Q;?âá<<p¨B?áÓ>EÊC8EÊC8&³=µp>¼n8>&ÿ;?O'?¼0ü>Ö)?,Ì;ËO5;TK?¼*<ëÃ¾;#»6?-Û>ÕC8ÕC8&³=É&,?V\×>£L?µ?x@o?\ÍA?Tñ:A¤:ð¸;?³i:vñ$:I[5?áã>¾ßC8¾ßC8&³=8¼F>Tz>rzA?ON?qÛÈ>º-?K;«3;s"C? ÷õ;A«;V×7?ä>{êC8{êC8&³=[¸a>¶<$>Ýê/?²àÎ>Éª >¢Ð$?5u;È:òÏ*?$Ë;ÞÁ;
:?nå>8õC88õC8&³=7º->Wï=D:?PÍZ?èÐ$?@í)?uè¡;\µ\;Ì;?p
r<½-<2?`ë>õÿC8õÿC8&³=jsû>M>_W?~I?=?0@?=ôU=îY?>=(á<®W?Zý>±
D8±
D8&³=ûÒê>r¢>)Û8?Æ?ã4î>àµ+?ëèt;·;QI?G§;.ýx;¨È+?Oþ>nD8nD8&³=Ð&?D>3Ò?¿8@ÑLÚ?â¦X?*Ü;Rz:Ús?(Ü5<Mí;ÖúC?¥þ>+ D8+ D8&³=z×?t0¢>IñL?­î?¡ª?Ó$3?ä:G´©9'N?ép¨;XBc;K¾=?>è*D8è*D8&³=TK>¯9>v³4?(è>	´>©$?Û­";
æ:5?Ußë;³0±;)d*?Q>¤5D8¤5D8&³=pn5>ªdñ=íh@?f/?Bå>E/?ûG@;L;è5?»<LP<L>?	>a@D8a@D8&³=¤>C_>9
<?´ì?aÜÏ>Ò-?n·f;
È;%+;?yO;k;¶ù*?/>KD8KD8&³=¾Y>ïXE><6?Z[½>.>:x*?ÚO;æã
;R??Î<MU<8?6>ÛUD8ÛUD8&³=R>xð7>µ9?à>õ§>+?ã¼;ÁºÒ:Ð??<z<,<c9?ªA>`D8`D8&³=Ðº>ú#L>!5?ÙôØ>W¡>ìç+?]q;#º:4LE?´ö=TaÝ<¥ú8?¤F>TkD8TkD8&³=Ü^>hX>0ìB?1¦ >&nl>Gò-?W;7Ô:Û9.?Æ¬<1«J<¥=?JO>vD8vD8&³=>¨?1>ÆC?Å*?÷ú>2.?w;½®;ù²G?
=;êÄ<ÃA?R>ÎD8ÎD8&³=B>çãC>®9?£ðJ?/?9.?wZ<	_µ;ÆVJ?Â%ë<¬u¥<"é5?]Z>D8D8&³=ü>*«¦>]A?9??¤]:?Ih8?ô¡¹9U?9$
5?®;áûk;"g=?±\>GD8GD8&³=³Ú=	×¬<áÙ>?HÇ;Úñ;û4?$¹\|G9 º¥¾Z#¹iç8ßµ4¿zd>¡D8¡D8&³=K ?3¶>¹ù9?"?Lmó>ßl*??P³;à_;ðRM?á=	³<r¶9?=p>Á«D8Á«D8&³=În¥>m]>C??xSá>¦>B!-?yËP;án
;A?[/i<o"<!À7?p>~¶D8~¶D8&³=x,?OÕ>¿üN?Á.?¦<P??¡8?¸¬Â9Â0b9­T\?<·<;=1;Àn<?
q>;ÁD8;ÁD8&³=ê®>{ô=>:k?;J?ñZ-?}<?{,ã;Zd;«ýY?ÚØù;R; DR?É}>÷ËD8÷ËD8&³=Í
>â4¶=68?,<Imÿ;©-?rÖ¹Ë;9:*¿áé!<T×Þ;¤:?Î~>´ÖD8´ÖD8&³=]°:>ëvö=géA?6WÉ?ä?7
6??ñ=6.=é£M?2ß:Î¼§:êQ*?M>qáD8qáD8&³=zÑ>µã>îäG?¼?UB?È¶6?ü°;þW;BÄQ?ÆYò<¹-<ÛF?c>.ìD8.ìD8&³=íªÅ<o%<Z¤)?r<ãSg<Èõ ?¨7¨\K9êÁ-=þ	<®lÊ;Ï`-?>êöD8êöD8&³=E
?ËíÁ>6?¶]?Î@ ?Þ0?¤:x_:Nö;?Sv×;øà;©bB?ø>§E8§E8&³=ÐÄ>Yº>ØÍ=?Tø_?Y)!?zâ1?¥½s;+1;æ¹O?­«=©æ¸<ÜÖ;?>dE8dE8&³=n>L@>=?bÙ~?¯>?y¯+?p«;bëc;Ñ,@?&½;è;g)?Î£>!E8!E8&³=óÙ>t>SÌZ?B»Ô?3ë?v>?úáî9Ë
Õ9?HfR;;:E?J°>Þ!E8Þ!E8&³=%
?DÞª>yO?¶°?%Ês?j9?eÎ¦=zCD=§Y?ù='þ<¯O?ç·>,E8,E8&³=¸M>½£>n;;?Ý'C?Õ?aÖ'?Êì¢;fG;®+Q?LÒ:Ì¬£:.v$?¥º>W7E8W7E8&³=Ù@?²Ù>Äx®?<?ø>>RØ?q·8Ï²9.>¥<P;_CÝ?Â»>BE8BE8&³=I®>"¼=K 8?È<=è;rï*?@b¹Êñ9µ	¾2«¹18µ¿á»>ÑLE8ÑLE8&³=øÆ>ìQb>`?àvû?Ku§?96@?UC²9Þ³9øæþ>#_Q=>=j<Q?È>WE8WE8&³=¤]>.>òÊ;?O@?8ZÐ>CÈ.?\Ø;>{~;¤¦Y?¬+;£ªl;`,,?bË>JbE8JbE8&³=±x>«¶+>­a9?\?ð|Ö>X'?«c;ã±
;ªM?¾<§7À;UË,?Ñ>mE8mE8&³=2>wàE>ZJ?XO?{Ø?ªù5?ëó;´-;A?© =µÔ<¥æA?>Õ>ÄwE8ÄwE8&³=±RC>zÐ>'><?<¦,?~}?ý+?)Ì»;t;ÒþD?V_<¸<O¬=?Ù>E8E8&³=kn_?Y>?=?UQ@Ñ2Å?.Á8?K9dY¸9,Å>2
<ì»;9ãA?&Ü>=E8=E8&³=e·>7=>åû2?d¢ï>±>A´,?B;*Ò:Ê/?·D<x<Ý/?ß>úE8úE8&³=dpç>Ü¢>æ5?ëð¢>Jt>*?Ã-<ä«:<ÍW?¦_­<%`m<ûù:?Xð>·¢E8·¢E8&³=pCR>J>~5?àgÅ>Ã>*?ÿ;b;b;;Õ6??±<?Üz<¿<5?èò>t­E8t­E8&³=ü>>>²D?uM?.{à>ÐÓ.?Þ¤.=.Ù<äÛM?Æ=ýuª<ÄA?Ó>0¸E80¸E8&³=÷÷z>³/>Âÿ6?[6Û>¦¢>,?U5;ð:*A?Eê0<Egø;SS6?¼%>íÂE8íÂE8&³=¦>PN5>??µW?²Â>ÖL7?jK;»ö:î
S?a=èQÈ<-@?y&>ªÍE8ªÍE8&³=Å+?z¬¨>ßY?9ÚE@|Nº?¶î?æ[:³:Ú	1?j8à<)<<WA?'>gØE8gØE8&³=-î>e,R>6?v[L?äa?4I0?¥.=7¥<wF?Âë¹:gÎ:Û!?°->$ãE8$ãE8&³=ÆI>¾U>¸E5?À>çT>Iq*?ùÍ:?}:È0M?WÎ<M<âT9?l.>àíE8àíE8&³=K]Î>9Ä>¦;?´?
`?Xþ.?u=B=Ã O?Â2=íê<C?.>øE8øE8&³=íË¤>v`c>»9?A;t?2?/?
qû<õ<3ÁK?	<Î!6<;o5?V:>ZF8ZF8&³=¦Ë¡>ÊO>:UG?¾ë?8¤?.¿7?<=s©-=áE?c$ü<N <©øH?S>F8F8&³=çqh>?[>>Á@?Må/?gè>?ýA?ØpS<ÿÂ<gM?':8X:
?p>ÓF8ÓF8&³=»¡>Y}L>p2?çÿ>û«h>L='?Àçä:Sß:ú}G?ÊV;îgB;(?²>#F8#F8&³=Î4]>o	>Û;:?àè>zö°>Dq(?4	<;ävú:1@?HJ;÷£7;C?>M.F8M.F8&³=Ày>&>M@?J?¹?)?æ<Åÿ<×#J?{÷<Fß§<ÑU<?>
9F8
9F8&³=ë>ê&?>T@?:b?Ç(Ô>lª6?Ê×C=¥Þï<9Q?é@<gÿ;]A?°>ÇCF8ÇCF8&³=Aæ?·>vÌ9?F?Aeî>c½&?\Ãg<*s<¾^M?ã[i<Á(< 1?§>NF8NF8&³=?>ä]>®4?±
Ë>âÐ>d§#?è8$;¼ªÇ: R?4E=[¼Ð<¶/?Ãº>@YF8@YF8&³=	#>ÁyE>Ú:?§E?8m?Ð/?Äe;QÆ);»D? C<î
<Z5?Â»>ýcF8ýcF8&³=-êS>'ÿ>}_<?e~?tÜ>õÕ(?`);*Û:(F?cQr<Qõ(<y7?cÃ>ºnF8ºnF8&³=ë#=×:ø<)?7§;.¨;÷p'?'ò¸Â9ÄI¾sû¸69kV¾Î>vyF8vyF8&³='cÏ<Ó<&?À =Àò< )?)Ã8Ùu9
7>-9;_
; /!?ÔÏ>3F83F8&³=Òp>Ø>| @?&¶Ë>Í>z+?ç¼ú:L :>H?C<®ó<<à¸??^Ó>ðF8ðF8&³=·>×Mu>??½Jb?-!?h¶3?+$+=ÜÍ<KÓT?o±â<W³<Â\:?Þ>­F8­F8&³=d<ý<îµ<®*2?K6=°Ø
=Ú'? 9a½ô8Ø.¢?):¡ 9´ R?=ë>j¤F8j¤F8&³=3ê<åµ«<c×.?=Ð;V;Ýû>¨¸b`{9ô±+¾ðãï¶à9&º\¼|ë>&¯F8&¯F8&³=¤>}ÑG>·¿6?ðB?£½Ã>)?H`;ö
;&:?Q%<*c<Æã1?ï>ã¹F8ã¹F8&³=ø>e:>Q*4?Äq?|1?9.?iM=Ò	ù<'S?ïNô<vª<8s7?f> ÄF8 ÄF8&³=?¶y>rý$>EºA?CM?Ø?{1?Y²;÷Æc;ÀH?^(=>Ü«<iáA?>]ÏF8]ÏF8&³=qù.>ÈEæ=B?í*>$	ë=ý+:?ËI=_=¾<üU?æ«=ê­ª<&~B?·>ÚF8ÚF8&³=´=£C=%.?Ì=±q¥=7?"n¤8Äë9nA£>^o:._h:O»%?!>ÖäF8ÖäF8&³=	~
?ªf>H¬d?Îâi?`C?ê³[?À¢>=ÐyÄ<ÿcx?#}w=ìù<v}?/>ïF8ïF8&³=¤­?NÀ>óõ?¨?ZA?_? 
>£	=úõ?Ï=¶£=YÔ|?8>PúF8PúF8&³=Øhÿ>ü¡>õÒI?Ùª?Îg?Ë;?ò~Ü;Ì¯;cJ?½Ny=åO=%P?É>
G8
G8&³=Û¯>´³p>Ù;?Ñº)?Åw?)?ÙgU<'¶<úP?Ô5ª<Ðff<=?l>ÉG8ÉG8&³= =ì<{6,?t¶#<U<YÕ?¾8R8v¸9/>¢À9ÍøÝ9=
Þ>Ë>G8G8&³=rï?>øQ>2«9?:é?èì>«-?cå;0?6;C?=Õ»Ã<JÒ7?K:>C%G8C%G8&³="?(s>/?>È³?o5?Ón}?CØ]9¥9GµÁ>u²(=oÖ<EÍ?vA>0G80G8&³=H¼>Pk>¶<?p/?¢ý>1?@i;=;¶K?ÖÍ=Ð¯Ð<r;?ÆM>½:G8½:G8&³=	î¡>ñÍ\>®½;?ÇV?ÔÀ>q	-?b¡¦<ùP<«L?ce;ò0;e?&?S>yEG8yEG8&³=æb²?I0?FR?2*@Û·¯?õw?Ûc®;§>;Î)j?Ü)<1Ç;éX?ÅS>6PG86PG8&³=å×>!6>5?Ââq?ÿ/?ðÞ0?4N<¼º;_N?)Ð<<+Z0?ôb>óZG8óZG8&³=é»>òéÝ=°10?íñ;È¢³;S',?¾A¹²@69È¿f-º6
^9i3V<úc>°eG8°eG8&³=¸÷¾<ÃA<Ä¸4?W!<fÇe<·%?µÎ¸dÿ79¼?¾Ñ,;2ÿè:+?
d>lpG8lpG8&³=@K>Î=¼Ñ0?þ+>ò>I)?Ø:0:Þ¨:È,?|~ñ;Þ«;àÚ3?e>){G8){G8&³=|? |?
ÞL?Âë?%ð?Oï@?Ë8<Â£¢;c? Ðæ<;R<U?ýj>æG8æG8&³=¤¢>JAV>úTB?Xw.?úðþ>Ñ0/?Vo;;SQ?¨!é<;æ<¥@?Ñk>£G8£G8s·=Â>é>ÖÔ>ÄR?=p?ëå.?	0?¬7÷¼9 b2<T9:MZ:m?>`G8`G8s·=úy>Þ§(>:a=?ãíX??@0?¢áB= í<óQ?W	X=¢=ðbJ?×>¦G8¦G8s·=ÅgK>W>ÊÌ2?Ç¡Î>¶¡>¨#?¨D;;ß:¯-?¦*ª<Uru<³{1?O>Ù°G8Ù°G8s·= >ËâS>æ	B?æ4?¦y?x1?mLt<<DW?(=o^Ç<deA?G>»G8»G8s·=Öj>a5?>Fû7?ËJ?Ñ·×>R}&?Ôm<>'­;ñDE?,JÝ;Í#;t¨<?÷>SÆG8SÆG8s·=V{>Ø5*>õ=?s
?A¶Ñ>ö
1?4à5=zã<þM?Ä"=ÕvÒ<`ûE?m¤>ÑG8ÑG8s·=¦Û>ÈZ>øI9?ñõÙ>{¥>	)?%hF;8ø:Y^L?DÊ<Òþ<^ï8?6¥>ÌÛG8ÌÛG8s·=HC>Ä3>[>?.è ?åæð>Òý*?¾Gr;ùt";ä>?#¥P<eÉ<²,?¹¯>æG8æG8s·=ÉW>?Å>óI?+}+?3.î>¥Q8?÷w=O"=ë¹S?x=À<eMF?w¶>FñG8FñG8s·=Û>cÁ>O?@0?Ású>(4?Øý;hÓ;ê/O?fkÊ;>ü;)F0?â¶>üG8üG8s·=d¼<'5<*â,?Zv%;¤u;£!?|·¹ÃÖ¸8Òþ¿c&N;G£;¥B?Â¿>¿H8¿H8s·=:p=²8=»A6?ðÀ¾=x=¯-?µ=Î9è×9%ô>bú;fìW;®í8?à¿>|H8|H8s·=üÖ>þ¼>{áF?v,?RØ÷>½"2?mË;ù!x;Q?÷Å;ÝÃ~;o÷E?ûÂ>9H89H8s·=)p>½­O>
è;?oÂÇ>ø>DB0?¥:;çÁÚ:;¹Y?Dà­<¡Sj<Jõ=?²Ã>ö&H8ö&H8s·=ëÄ>;°.>BnH?ù?ÔG@?:?
x;Õ½:;!U?IËu=qÁ=êõM?Ä>²1H8²1H8s·=AJ>ü6D>3?'>»&g>U(?ëÞ:§ÿ:u3?òá<l¢<1?Ç>o<H8o<H8s·=²
?%è¬>sL?s¸?ÐÒ>«:?Èi~9£ÄÄ9³¥>µ<ù:w:4M?Ê>,GH8,GH8s·=,¸>|>át;?#?ÆIð>L.?6É£;YF;îS?¯Àé<í; <º:?ûÍ>éQH8éQH8s·=?y>.>)7?G®§>>
¤%?Yi:R v:?È5 <ÂÅë;uô-?Ö>¦\H8¦\H8s·=}4*>
ê=!:?Ü>!£>¯N,?cú<Üº<M?\Àí;+©;ä3?~Û>bgH8bgH8s·=k[>=.î= .?§;2;	¿$?w(¹§Ù8$´¿LT91+9é¹>îÛ>rH8rH8s·=Îç>Ì°I>ãØ2?y­>P>)?_óÎ:÷:ÿ7?I[<X<*Ð6?Aê>Ü|H8Ü|H8s·=!?íïÏ>[F?ßÐ?âÃR?æA=?Ãá9è%¯9ÁÈ>A
=;BÄ:Ù*v?>H8H8s·=4I=Qq6=[I?ð<>~±>	|)?@¨"97;®9|þn>¼*
<²hÄ;Q4?Ñ>UH8UH8s·=Q&?1õ>Mh?Y,B@äó÷?¢yH?ÿ¤9V±9wí>JÇ!;S)Ð:#õF?
>H8H8s·=»è>*;>&A?õ_?E@$?°Ê-?Ä/8Ùy9">ù";¦ùñ:(k,?,>Ï§H8Ï§H8s·=c[`>[>¥È>?<??ª¿?mz+?ÎpO;¯%;axD?ªÖ=Q·¿<@?I>²H8²H8s·=(NQ>òr>IÂH?_ÔR?Ç?Ýw4?~åæ<¦d<µ®L?!âØ<àÆ<M#=?|>I½H8I½H8s·=¥µ>{6>Æ~?¦ÿ?î?öÛd?'o=á
=g?<¢%<÷n??>ÈH8ÈH8s·=qÜ>©>IÎ=?ií>¾ò®>¡³-?ë^;ó3á:.©(?QÕ;'=;
1?W>ÂÒH8ÂÒH8s·=®£Z>Ú>"2?`	?éªÌ>+Õ+?ç£5=bÂç<£H? }ï;K|±;B·,?>ÝH8ÝH8s·=Ë>â0>C?u?|Â>L /?Í½;jig;køQ?{ñ<ÝÝ¤<W;?>(><èH8<èH8s·=¸,?¸>+H\?04Ð?ýb?©fC?9³*Ã9ßxÅ>t'<hã»;ê(d?+->øòH8øòH8s·=?d¿>A·R?d`0?¡ð>8¤;?Ý§!=·ÿÉ<*ßL?n	=©¥<áT?t9>µýH8µýH8s·=H@=NÓ<À]3?59n=Mw2=Ü*?k9Ô¢:e>ír;«z2;Bý-?è<>rI8rI8s·=ióf>ï'>'0?È>fLN>â9(?³ªÊ:Þ):A%?¢b<ÍDÜ;ÀÇ.??>/I8/I8s·=ú=\¹=Ï,?A\<6?<Í¦?~áO¹p
9ºÃ¾ªÇ9Äú9\>èB>ìI8ìI8s·=Z u=óq3=âÙ.?/=í;v¹; ³#?J21¹B*9b¿¤Ê(9ù¡9jc>ÀP>¨(I8¨(I8s·=Ij>N>9^??~Ü³>\·>õd(?eBÏ:2w:??r'Õ<|<ÿÔ<?R>e3I8e3I8s·=ÙÞg>Cc$>4?@0®>ä>l¦+?CÝ;äØÁ:9êE?<)D<óú0?uR>">I8">I8s·=OF¾>d>á39?µ?$¾>DI-?£A;Ø;!-?ÆxÚ;<ß;Sf>?ßS>ßHI8ßHI8s·={ 1>öAú=á³5?1?è®?úµ(?çÄ
;o­:}ÔL?<#e<ðØ0?k>SI8SI8s·=Nv?ÄË>³ø;?kd?H&D?ê8?Ò¥ç;R;Ø M?²ïC=ï=õA?8v>X^I8X^I8s·=Ëy>\=>¹äT?4Þ8?Öe?K8?â$9¬æÆ9SÃS>ÍÒ<à¥;£[H?¤|>iI8iI8s·=	=ù>à;>ÀI?©¹?Ãj¶>öt7?¸¶²:Jøx:Â7?_®:4¢:ip(?µ>ÒsI8ÒsI8s·=YP>¯xþ=PRQ?[ ?zþd?5y3?.y=?µ=ÐN?p6=bø<Èë;?Ý>~I8~I8s·=%ûD>>*¶4?FÌ>¸6>td)?:;Q`Ï:øv$?)îÆ;½Ö;¯??@>KI8KI8s·=%¬>¢µh>2`=?J%?÷>ÓA+?Õ.±;µ,p;Û<?¾Ù;ð»;x#:?Ó¶>I8I8s·=N>ùáØ=-7?ZÔ?ÚÐì>v*?sÊR;jf;:EG?Èæ;G0¦;Ñ1?ÇÂ>ÅI8ÅI8s·=ìô=³©À<BV/?2T;n¤[;?b´¹^g9{r$¿'Ú¸Ò9	&I¾øÄ>©I8©I8s·=V>>/G>È_4?ØÈÓ>o­¢>£&?Ü¤#=ªÓ<cëE?2Ì<Ù <-7?Ê>>´I8>´I8s·=\>ôäM>nw8?¹h)?øÙö>°/?ÿ;À¢;I?nª=Î!Þ<u8?kÍ>û¾I8û¾I8s·=ë¹\>à->B?ªÍ>û>v<0?dÈ;¤`Ç:§À=?/É=¯±<-1B?BÐ>¸ÉI8¸ÉI8s·=ÙZ¶>FG\>4íS?N ?+"A?±`>?Ày=¬Ö&=V?"+=KÍ<2oU?íÒ>uÔI8uÔI8s·=MNa>±	>¯=?ïz?xÙ>
¦2?F;#Ò;[@?)2=xÂï<C´>?¿ì>2ßI82ßI8s·=éOG?Rþ>Û H?Áh?wë?ã??Û9´¥9¦!Ù>u:Âv:B?±î>îéI8îéI8s·=K?"Ð§>}êO?2q?O*?Xÿ4?~v¶;(V;q»Y?x%=}åÄ<÷AW?
ï>«ôI8«ôI8s·=LÀ^=oê$=¡ã,?ö3©;`;%?lA¹$3A9*¿I¿o³ê¸ÿ8ë¾pò>hÿI8hÿI8s·=äç=¢À=áí=?:&?^jõ>le-?PÐ=Pªµ<Á´Q?É;äÞ:3{/?Âü>%
J8%
J8s·=};Ù=ià=³4?±A¾=Zf=:,?f:¢¯â9°ú*?ß`¨:¾X:ô?â>áJ8áJ8s·=áäÃ>[à>£K;?N£Ë>ÓØ>û/?³;jtÊ:½6?ÑÛ;¦;r3?ª>J8J8s·=Nz>|	(>z>?[×>$>E{,?;×h¨:^rY?k=cÏ¿<ßH4?>[*J8[*J8s·=÷wó>>·/E?;¥?Ã¢G?Få??¬èù8§9Kw>Éí;°Ë;°°E?J%>5J85J8s·=¥«©>àùb>Û]??3T?|C?#h*?(6b;£;¾èS?¥=UÐ<i¾@? 3>Õ?J8Õ?J8s·=ÛHü=Õ,®=îf9?Æçª>ÃT>&?£cÛ:§´£:Ø+?Ú<8D<aþ6?ß9>JJ8JJ8s·=OÅ>ÇÃO>MO7?b<Ð>,ø >ß%?§ü8;k;/
0?!ã9+":9³>;>NUJ8NUJ8s·=Ó³/>]	ê=1@?Ýð¿>¨>8,?)àã:ËÂ©:Ñ+?%Q´<¹!r<¥>?H>`J8`J8s·==QT?@|?!M?û??KH? :?o94ßÉ9Å¾>P;kðÏ:95/?¾P>ÈjJ8ÈjJ8s·=è*¤>'c>9?gTÈ>>h%?®ç;m¹:÷1?H´w<ÿB*<T8:?VR>uJ8uJ8s·=èCA>ìù=3F?VÔÿ>Us¸>1?ú[;5 :ËÀS?A¶ê<5`<[A?(Y>AJ8AJ8s·=|?%U®>]?À7Ð?Ø ?BP?ÛÝý;m9;·\?°nn=ï=!Q?ùm>þJ8þJ8s·=ùT>Î3>=?¼e?ÿã>&\-?ïV;';
[truncated: 716,440 more chars]
