# Supplementary material for: LKB1‐SIK2 loss drives uveal melanoma proliferation and hypersensitivity to SLC8A1 and ROS inhibition
Source: EMBO Mol Med. 2023 Nov 15;15(12):e17719. doi: 10.15252/emmm.202317719 (PMC10701601; doi:10.15252/emmm.202317719)
Supplement: Supplementary file 11 — Source Data for Figure 6 [file EMMM-15-e17719-s009.zip › Figure 6/6C/FCS files/SIK2_KO2_MitoQ.mqd]

MQD3.1    1478912 1481557 118784 1478656 1481931 1622824 0 0                                                                                                                                                                                                                                                                                                                                                                                                                                                                                                                                                                                                                                                                                                                                                                                                                                                                                                                                                                                                                                                                                                                                                                                                                                                                                                                                                                                                                                                                                                                                                                                                                                                                                                                                                                                                                                                                                                                                                                                                                                                                                                                                                                                                                                                                                                                                                                                                                                                                                                                                                                                                                                                                                                                                                                                                                                                                                                                                                                                                                                                                                                                                                                                                                                                                                                                                                                                                                                                                                                                                                                                                                                                                                                                                                                                                                                                                                                                                                                                                                                                                                                                                                                                                                                                                                                                                                                                                                                                                    /$EXP/thomas s/$SYS/MACSQuantify,2.11.1817.19623/$CYT/MACSQuant Analyzer 10,2.11.1817.19623/$CYTSN/21337/$DATE/2022-Sep-19/$BTIM/16:18:16/$ETIM/16:18:16/$PROJ/AnnexinV/$TIMESTEP/1/$PLATENAME/Single tube rack/$WELLID/A1/$TR/FSC,15.9187/$FIL/3-3 m.0018.mqd/$PAR/16/$TOT/0/$ABRT/0/$LOST/0/$MODE/L/$DATATYPE/F/$BYTEORD/1,2,3,4/$P1N/HDR-T/$P1B/32/$P1E/0.0,0.0/$P1D/Linear,0,160/$P1R/160/$P1G/1/$P1S/HDR-T/$P2N/HDR-CE/$P2B/32/$P2E/0.0,0.0/$P2D/Linear,0,1000/$P2R/1000/$P2G/1/$P2S/HDR-CE/$P3N/HDR-SE/$P3B/32/$P3E/0.0,0.0/$P3D/Linear,0,1000/$P3R/1000/$P3G/1/$P3S/HDR-SE/$P4N/HDR-V/$P4B/32/$P4E/0.0,0.0/$P4D/Linear,0,40/$P4R/40/$P4G/1/$P4S/HDR-V/$P5N/FSC-A/$P5B/32/$P5E/0.0,0.0/$P5D/Linear,0,1000/$P5R/1000/$P5G/1/$P5S/FSC-A/$P5F/488//10 nm/$P5L/488nm/$P5O/30mW/$P5V/424/$P5T/-110/$P6N/FSC-H/$P6B/32/$P6E/0.0,0.0/$P6D/Linear,0,1000/$P6R/1000/$P6G/1/$P6S/FSC-H/$P6F/488//10 nm/$P6L/488nm/$P6O/30mW/$P6V/424/$P6T/-110/$P7N/FSC-W/$P7B/32/$P7E/0.0,0.0/$P7D/Linear,0,1000/$P7R/1000/$P7G/1/$P7S/FSC-W/$P7F/488//10 nm/$P7L/488nm/$P7O/30mW/$P7V/424/$P7T/-110/$P8N/SSC-A/$P8B/32/$P8E/0.0,0.0/$P8D/Linear,0,1000/$P8R/1000/$P8G/1/$P8S/SSC-A/$P8F/488//10 nm/$P8L/488nm/$P8O/30mW/$P8V/470/$P8T/-110/$P9N/SSC-H/$P9B/32/$P9E/0.0,0.0/$P9D/Linear,0,1000/$P9R/1000/$P9G/1/$P9S/SSC-H/$P9F/488//10 nm/$P9L/488nm/$P9O/30mW/$P9V/470/$P9T/-110/$P10N/SSC-W/$P10B/32/$P10E/0.0,0.0/$P10D/Linear,0,1000/$P10R/1000/$P10G/1/$P10S/SSC-W/$P10F/488//10 nm/$P10L/488nm/$P10O/30mW/$P10V/470/$P10T/-110/$P11N/V1-A/$P11B/32/$P11E/0.0,0.0/$P11D/Hyperlogarithmic,-1.0,1000/$P11R/1000/$P11G/1/$P11S/VioBlue-A/$P11F/450//50 nm/$P11L/405nm/$P11O/40mW/$P11V/340/$P11T/-110/$P12N/V1-H/$P12B/32/$P12E/0.0,0.0/$P12D/Hyperlogarithmic,-1.0,1000/$P12R/1000/$P12G/1/$P12S/VioBlue-H/$P12F/450//50 nm/$P12L/405nm/$P12O/40mW/$P12V/340/$P12T/-110/$P13N/V1-W/$P13B/32/$P13E/0.0,0.0/$P13D/Hyperlogarithmic,-1.0,1000/$P13R/1000/$P13G/1/$P13S/VioBlue-W/$P13F/450//50 nm/$P13L/405nm/$P13O/40mW/$P13V/340/$P13T/-110/$P14N/B1-A/$P14B/32/$P14E/0.0,0.0/$P14D/Hyperlogarithmic,-1.0,1000/$P14R/1000/$P14G/1/$P14S/FITC-A/$P14F/525//50 nm/$P14L/488nm/$P14O/30mW/$P14V/375/$P14T/-20/$P15N/B1-H/$P15B/32/$P15E/0.0,0.0/$P15D/Hyperlogarithmic,-1.0,1000/$P15R/1000/$P15G/1/$P15S/FITC-H/$P15F/525//50 nm/$P15L/488nm/$P15O/30mW/$P15V/375/$P15T/-20/$P16N/B1-W/$P16B/32/$P16E/0.0,0.0/$P16D/Hyperlogarithmic,-1.0,1000/$P16R/1000/$P16G/1/$P16S/FITC-W/$P16F/525//50 nm/$P16L/488nm/$P16O/30mW/$P16V/375/$P16T/-20/$NEXTDATA/0/$BEGINANALYSIS/0/$ENDANALYSIS/0/$BEGINSTEXT/7267/$ENDSTEXT/118663/$BEGINDATA/4096/$ENDDATA/4096/                                                                                                                                                                                                                                                                                                                                                                                              /@MB_P1_BASE/HDR-T
HDR-T
0
4/@MB_P2_BASE/HDR-CE
HDR-CE
0
4/@MB_P3_BASE/HDR-SE
HDR-SE
0
4/@MB_P4_BASE/HDR-V
HDR-V
0
4/@MB_P5_BASE/FSC-A
FSC-A
5
4/@MB_P6_BASE/FSC-H
FSC-H
5
4/@MB_P7_BASE/FSC-W
FSC-W
5
4/@MB_P8_BASE/SSC-A
SSC-A
2
4/@MB_P9_BASE/SSC-H
SSC-H
2
4/@MB_P10_BASE/SSC-W
SSC-W
2
4/@MB_P11_BASE/V1-A
FL1-A
4
4/@MB_P12_BASE/V1-H
FL1-H
4
4/@MB_P13_BASE/V1-W
FL1-W
4
4/@MB_P14_BASE/B1-A
FL2-A
9
4/@MB_P15_BASE/B1-H
FL2-H
9
4/@MB_P16_BASE/B1-W
FL2-W
9
4/@MB_INSSET/PEJhc2ljRW50cnk+CiA8bmFtZT5Tb2Z0d2FyZTwvbmFtZT4KIDxmbGFncz4xMzEwNzQ8L2ZsYWdzPgogPEJhc2ljRW50cnk+CiAgPG5hbWU+RGV2aWNlPC9uYW1lPgogIDxmbGFncz4xMzEyMDI8L2ZsYWdzPgogIDxCYXNpY0VudHJ5PgogICA8bmFtZT5EZXRlY3RvcjwvbmFtZT4KICAgPGZsYWdzPjEzMTk3MDwvZmxhZ3M+CiAgIDx2YWx1ZSB0eXBlPSIzIj5GTDg8L3ZhbHVlPgogICA8QmFzaWNFbnRyeT4KICAgIDxuYW1lPlBtdHM8L25hbWU+CiAgICA8ZmxhZ3M+MTMxMjAyPC9mbGFncz4KICAgIDxCYXNpY0VudHJ5PgogICAgIDxuYW1lPjU8L25hbWU+CiAgICAgPGZsYWdzPjEzMTIwMjwvZmxhZ3M+CiAgICAgPEJhc2ljRW50cnk+CiAgICAgIDxuYW1lPkdhaW48L25hbWU+CiAgICAgIDxmbGFncz4xMzE3MTQ8L2ZsYWdzPgogICAgICA8dmFsdWUgdHlwZT0iMiI+NDI0PC92YWx1ZT4KICAgICA8L0Jhc2ljRW50cnk+CiAgICA8L0Jhc2ljRW50cnk+CiAgICA8QmFzaWNFbnRyeT4KICAgICA8bmFtZT4yPC9uYW1lPgogICAgIDxmbGFncz4xMzEyMDI8L2ZsYWdzPgogICAgIDxCYXNpY0VudHJ5PgogICAgICA8bmFtZT5HYWluPC9uYW1lPgogICAgICA8ZmxhZ3M+MTMxNzE0PC9mbGFncz4KICAgICAgPHZhbHVlIHR5cGU9IjIiPjQ3MDwvdmFsdWU+CiAgICAgPC9CYXNpY0VudHJ5PgogICAgPC9CYXNpY0VudHJ5PgogICAgPEJhc2ljRW50cnk+CiAgICAgPG5hbWU+NDwvbmFtZT4KICAgICA8ZmxhZ3M+MTMxMjAyPC9mbGFncz4KICAgICA8QmFzaWNFbnRyeT4KICAgICAgPG5hbWU+R2FpbjwvbmFtZT4KICAgICAgPGZsYWdzPjEzMTcxNDwvZmxhZ3M+CiAgICAgIDx2YWx1ZSB0eXBlPSIyIj4zNDA8L3ZhbHVlPgogICAgIDwvQmFzaWNFbnRyeT4KICAgIDwvQmFzaWNFbnRyeT4KICAgIDxCYXNpY0VudHJ5PgogICAgIDxuYW1lPjM8L25hbWU+CiAgICAgPGZsYWdzPjEzMTIwMjwvZmxhZ3M+CiAgICAgPEJhc2ljRW50cnk+CiAgICAgIDxuYW1lPkdhaW48L25hbWU+CiAgICAgIDxmbGFncz4xMzE3MTQ8L2ZsYWdzPgogICAgICA8dmFsdWUgdHlwZT0iMiI+NjEyPC92YWx1ZT4KICAgICA8L0Jhc2ljRW50cnk+CiAgICA8L0Jhc2ljRW50cnk+CiAgICA8QmFzaWNFbnRyeT4KICAgICA8bmFtZT4xMjwvbmFtZT4KICAgICA8ZmxhZ3M+MTMxMjAyPC9mbGFncz4KICAgICA8QmFzaWNFbnRyeT4KICAgICAgPG5hbWU+R2FpbjwvbmFtZT4KICAgICAgPGZsYWdzPjEzMTcxNDwvZmxhZ3M+CiAgICAgIDx2YWx1ZSB0eXBlPSIyIj42NzI8L3ZhbHVlPgogICAgIDwvQmFzaWNFbnRyeT4KICAgIDwvQmFzaWNFbnRyeT4KICAgIDxCYXNpY0VudHJ5PgogICAgIDxuYW1lPjE8L25hbWU+CiAgICAgPGZsYWdzPjEzMTIwMjwvZmxhZ3M+CiAgICAgPEJhc2ljRW50cnk+CiAgICAgIDxuYW1lPkdhaW48L25hbWU+CiAgICAgIDxmbGFncz4xMzE3MTQ8L2ZsYWdzPgogICAgICA8dmFsdWUgdHlwZT0iMiI+NDc0PC92YWx1ZT4KICAgICA8L0Jhc2ljRW50cnk+CiAgICA8L0Jhc2ljRW50cnk+CiAgICA8QmFzaWNFbnRyeT4KICAgICA8bmFtZT4xMDwvbmFtZT4KICAgICA8ZmxhZ3M+MTMxMjAyPC9mbGFncz4KICAgICA8QmFzaWNFbnRyeT4KICAgICAgPG5hbWU+R2FpbjwvbmFtZT4KICAgICAgPGZsYWdzPjEzMTcxNDwvZmxhZ3M+CiAgICAgIDx2YWx1ZSB0eXBlPSIyIj42MDI8L3ZhbHVlPgogICAgIDwvQmFzaWNFbnRyeT4KICAgIDwvQmFzaWNFbnRyeT4KICAgIDxCYXNpY0VudHJ5PgogICAgIDxuYW1lPjY8L25hbWU+CiAgICAgPGZsYWdzPjEzMTIwMjwvZmxhZ3M+CiAgICAgPEJhc2ljRW50cnk+CiAgICAgIDxuYW1lPkdhaW48L25hbWU+CiAgICAgIDxmbGFncz4xMzE3MTQ8L2ZsYWdzPgogICAgICA8dmFsdWUgdHlwZT0iMiI+NjQ0PC92YWx1ZT4KICAgICA8L0Jhc2ljRW50cnk+CiAgICA8L0Jhc2ljRW50cnk+CiAgICA8QmFzaWNFbnRyeT4KICAgICA8bmFtZT4xMTwvbmFtZT4KICAgICA8ZmxhZ3M+MTMxMjAyPC9mbGFncz4KICAgICA8QmFzaWNFbnRyeT4KICAgICAgPG5hbWU+R2FpbjwvbmFtZT4KICAgICAgPGZsYWdzPjEzMTcxNDwvZmxhZ3M+CiAgICAgIDx2YWx1ZSB0eXBlPSIyIj41NDI8L3ZhbHVlPgogICAgIDwvQmFzaWNFbnRyeT4KICAgIDwvQmFzaWNFbnRyeT4KICAgIDxCYXNpY0VudHJ5PgogICAgIDxuYW1lPjk8L25hbWU+CiAgICAgPGZsYWdzPjEzMTIwMjwvZmxhZ3M+CiAgICAgPEJhc2ljRW50cnk+CiAgICAgIDxuYW1lPkdhaW48L25hbWU+CiAgICAgIDxmbGFncz4xMzE3MTQ8L2ZsYWdzPgogICAgICA8dmFsdWUgdHlwZT0iMiI+Mzc1PC92YWx1ZT4KICAgICA8L0Jhc2ljRW50cnk+CiAgICA8L0Jhc2ljRW50cnk+CiAgIDwvQmFzaWNFbnRyeT4KICAgPEJhc2ljRW50cnk+CiAgICA8bmFtZT5DaGFubmVsczwvbmFtZT4KICAgIDxmbGFncz4xMzEyMDI8L2ZsYWdzPgogICAgPEJhc2ljRW50cnk+CiAgICAgPG5hbWU+RlNDPC9uYW1lPgogICAgIDxmbGFncz4xMzE3MTQ8L2ZsYWdzPgogICAgIDx2YWx1ZSB0eXBlPSIyIj41PC92YWx1ZT4KICAgICA8QmFzaWNFbnRyeT4KICAgICAgPG5hbWU+QWN0aXZlPC9uYW1lPgogICAgICA8ZmxhZ3M+MTMxNDU4PC9mbGFncz4KICAgICAgPHZhbHVlIHR5cGU9IjEiPjE8L3ZhbHVlPgogICAgIDwvQmFzaWNFbnRyeT4KICAgICA8QmFzaWNFbnRyeT4KICAgICAgPG5hbWU+TW9kZTwvbmFtZT4KICAgICAgPGZsYWdzPjEzMTk3MDwvZmxhZ3M+CiAgICAgIDx2YWx1ZSB0eXBlPSIzIj5saW48L3ZhbHVlPgogICAgIDwvQmFzaWNFbnRyeT4KICAgICA8QmFzaWNFbnRyeT4KICAgICAgPG5hbWU+VHJpZ2dlckxldmVsPC9uYW1lPgogICAgICA8ZmxhZ3M+MTMyOTk0PC9mbGFncz4KICAgICAgPHZhbHVlIHR5cGU9IjciPjE1LjkxODcxMzU3PC92YWx1ZT4KICAgICA8L0Jhc2ljRW50cnk+CiAgICAgPEJhc2ljRW50cnk+CiAgICAgIDxuYW1lPlVzZXJOYW1lPC9uYW1lPgogICAgICA8ZmxhZ3M+MTMxOTcwPC9mbGFncz4KICAgICAgPHZhbHVlIHR5cGU9IjMiPkZTQzwvdmFsdWU+CiAgICAgPC9CYXNpY0VudHJ5PgogICAgPC9CYXNpY0VudHJ5PgogICAgPEJhc2ljRW50cnk+CiAgICAgPG5hbWU+U1NDPC9uYW1lPgogICAgIDxmbGFncz4xMzE3MTQ8L2ZsYWdzPgogICAgIDx2YWx1ZSB0eXBlPSIyIj4yPC92YWx1ZT4KICAgICA8QmFzaWNFbnRyeT4KICAgICAgPG5hbWU+QWN0aXZlPC9uYW1lPgogICAgICA8ZmxhZ3M+MTMxNDU4PC9mbGFncz4KICAgICAgPHZhbHVlIHR5cGU9IjEiPjE8L3ZhbHVlPgogICAgIDwvQmFzaWNFbnRyeT4KICAgICA8QmFzaWNFbnRyeT4KICAgICAgPG5hbWU+TW9kZTwvbmFtZT4KICAgICAgPGZsYWdzPjEzMTk3MDwvZmxhZ3M+CiAgICAgIDx2YWx1ZSB0eXBlPSIzIj5saW48L3ZhbHVlPgogICAgIDwvQmFzaWNFbnRyeT4KICAgICA8QmFzaWNFbnRyeT4KICAgICAgPG5hbWU+VHJpZ2dlckxldmVsPC9uYW1lPgogICAgICA8ZmxhZ3M+MTMyOTk0PC9mbGFncz4KICAgICAgPHZhbHVlIHR5cGU9IjciPjA8L3ZhbHVlPgogICAgIDwvQmFzaWNFbnRyeT4KICAgICA8QmFzaWNFbnRyeT4KICAgICAgPG5hbWU+VXNlck5hbWU8L25hbWU+CiAgICAgIDxmbGFncz4xMzE5NzA8L2ZsYWdzPgogICAgICA8dmFsdWUgdHlwZT0iMyI+U1NDPC92YWx1ZT4KICAgICA8L0Jhc2ljRW50cnk+CiAgICA8L0Jhc2ljRW50cnk+CiAgICA8QmFzaWNFbnRyeT4KICAgICA8bmFtZT5WMTwvbmFtZT4KICAgICA8ZmxhZ3M+MTMxNzE0PC9mbGFncz4KICAgICA8dmFsdWUgdHlwZT0iMiI+NDwvdmFsdWU+CiAgICAgPEJhc2ljRW50cnk+CiAgICAgIDxuYW1lPkFjdGl2ZTwvbmFtZT4KICAgICAgPGZsYWdzPjEzMTQ1ODwvZmxhZ3M+CiAgICAgIDx2YWx1ZSB0eXBlPSIxIj4xPC92YWx1ZT4KICAgICA8L0Jhc2ljRW50cnk+CiAgICAgPEJhc2ljRW50cnk+CiAgICAgIDxuYW1lPk1vZGU8L25hbWU+CiAgICAgIDxmbGFncz4xMzE5NzA8L2ZsYWdzPgogICAgICA8dmFsdWUgdHlwZT0iMyI+aGxvZzwvdmFsdWU+CiAgICAgPC9CYXNpY0VudHJ5PgogICAgIDxCYXNpY0VudHJ5PgogICAgICA8bmFtZT5UcmlnZ2VyTGV2ZWw8L25hbWU+CiAgICAgIDxmbGFncz4xMzI5OTQ8L2ZsYWdzPgogICAgICA8dmFsdWUgdHlwZT0iNyI+MDwvdmFsdWU+CiAgICAgPC9CYXNpY0VudHJ5PgogICAgIDxCYXNpY0VudHJ5PgogICAgICA8bmFtZT5Vc2VyTmFtZTwvbmFtZT4KICAgICAgPGZsYWdzPjEzMTk3MDwvZmxhZ3M+CiAgICAgIDx2YWx1ZSB0eXBlPSIzIj5WaW9CbHVlPC92YWx1ZT4KICAgICA8L0Jhc2ljRW50cnk+CiAgICA8L0Jhc2ljRW50cnk+CiAgICA8QmFzaWNFbnRyeT4KICAgICA8bmFtZT5WMjwvbmFtZT4KICAgICA8ZmxhZ3M+MTMxNzE0PC9mbGFncz4KICAgICA8dmFsdWUgdHlwZT0iMiI+MzwvdmFsdWU+CiAgICAgPEJhc2ljRW50cnk+CiAgICAgIDxuYW1lPkFjdGl2ZTwvbmFtZT4KICAgICAgPGZsYWdzPjEzMTQ1ODwvZmxhZ3M+CiAgICAgIDx2YWx1ZSB0eXBlPSIxIj4wPC92YWx1ZT4KICAgICA8L0Jhc2ljRW50cnk+CiAgICAgPEJhc2ljRW50cnk+CiAgICAgIDxuYW1lPk1vZGU8L25hbWU+CiAgICAgIDxmbGFncz4xMzE5NzA8L2ZsYWdzPgogICAgICA8dmFsdWUgdHlwZT0iMyI+aGxvZzwvdmFsdWU+CiAgICAgPC9CYXNpY0VudHJ5PgogICAgIDxCYXNpY0VudHJ5PgogICAgICA8bmFtZT5UcmlnZ2VyTGV2ZWw8L25hbWU+CiAgICAgIDxmbGFncz4xMzI5OTQ8L2ZsYWdzPgogICAgICA8dmFsdWUgdHlwZT0iNyI+MDwvdmFsdWU+CiAgICAgPC9CYXNpY0VudHJ5PgogICAgIDxCYXNpY0VudHJ5PgogICAgICA8bmFtZT5Vc2VyTmFtZTwvbmFtZT4KICAgICAgPGZsYWdzPjEzMTk3MDwvZmxhZ3M+CiAgICAgIDx2YWx1ZSB0eXBlPSIzIj5WaW9HcmVlbjwvdmFsdWU+CiAgICAgPC9CYXNpY0VudHJ5PgogICAgPC9CYXNpY0VudHJ5PgogICAgPEJhc2ljRW50cnk+CiAgICAgPG5hbWU+QjE8L25hbWU+CiAgICAgPGZsYWdzPjEzMTcxNDwvZmxhZ3M+CiAgICAgPHZhbHVlIHR5cGU9IjIiPjk8L3ZhbHVlPgogICAgIDxCYXNpY0VudHJ5PgogICAgICA8bmFtZT5BY3RpdmU8L25hbWU+CiAgICAgIDxmbGFncz4xMzE0NTg8L2ZsYWdzPgogICAgICA8dmFsdWUgdHlwZT0iMSI+MTwvdmFsdWU+CiAgICAgPC9CYXNpY0VudHJ5PgogICAgIDxCYXNpY0VudHJ5PgogICAgICA8bmFtZT5Nb2RlPC9uYW1lPgogICAgICA8ZmxhZ3M+MTMxOTcwPC9mbGFncz4KICAgICAgPHZhbHVlIHR5cGU9IjMiPmhsb2c8L3ZhbHVlPgogICAgIDwvQmFzaWNFbnRyeT4KICAgICA8QmFzaWNFbnRyeT4KICAgICAgPG5hbWU+VHJpZ2dlckxldmVsPC9uYW1lPgogICAgICA8ZmxhZ3M+MTMyOTk0PC9mbGFncz4KICAgICAgPHZhbHVlIHR5cGU9IjciPjEwPC92YWx1ZT4KICAgICA8L0Jhc2ljRW50cnk+CiAgICAgPEJhc2ljRW50cnk+CiAgICAgIDxuYW1lPlVzZXJOYW1lPC9uYW1lPgogICAgICA8ZmxhZ3M+MTMxOTcwPC9mbGFncz4KICAgICAgPHZhbHVlIHR5cGU9IjMiPkZJVEM8L3ZhbHVlPgogICAgIDwvQmFzaWNFbnRyeT4KICAgIDwvQmFzaWNFbnRyeT4KICAgIDxCYXNpY0VudHJ5PgogICAgIDxuYW1lPkIyPC9uYW1lPgogICAgIDxmbGFncz4xMzE3MTQ8L2ZsYWdzPgogICAgIDx2YWx1ZSB0eXBlPSIyIj4xPC92YWx1ZT4KICAgICA8QmFzaWNFbnRyeT4KICAgICAgPG5hbWU+QWN0aXZlPC9uYW1lPgogICAgICA8ZmxhZ3M+MTMxNDU4PC9mbGFncz4KICAgICAgPHZhbHVlIHR5cGU9IjEiPjA8L3ZhbHVlPgogICAgIDwvQmFzaWNFbnRyeT4KICAgICA8QmFzaWNFbnRyeT4KICAgICAgPG5hbWU+TW9kZTwvbmFtZT4KICAgICAgPGZsYWdzPjEzMTk3MDwvZmxhZ3M+CiAgICAgIDx2YWx1ZSB0eXBlPSIzIj5obG9nPC92YWx1ZT4KICAgICA8L0Jhc2ljRW50cnk+CiAgICAgPEJhc2ljRW50cnk+CiAgICAgIDxuYW1lPlRyaWdnZXJMZXZlbDwvbmFtZT4KICAgICAgPGZsYWdzPjEzMjk5NDwvZmxhZ3M+CiAgICAgIDx2YWx1ZSB0eXBlPSI3Ij4wPC92YWx1ZT4KICAgICA8L0Jhc2ljRW50cnk+CiAgICAgPEJhc2ljRW50cnk+CiAgICAgIDxuYW1lPlVzZXJOYW1lPC9uYW1lPgogICAgICA8ZmxhZ3M+MTMxOTcwPC9mbGFncz4KICAgICAgPHZhbHVlIHR5cGU9IjMiPlBFPC92YWx1ZT4KICAgICA8L0Jhc2ljRW50cnk+CiAgICA8L0Jhc2ljRW50cnk+CiAgICA8QmFzaWNFbnRyeT4KICAgICA8bmFtZT5CMzwvbmFtZT4KICAgICA8ZmxhZ3M+MTMxNzE0PC9mbGFncz4KICAgICA8dmFsdWUgdHlwZT0iMiI+MTE8L3ZhbHVlPgogICAgIDxCYXNpY0VudHJ5PgogICAgICA8bmFtZT5BY3RpdmU8L25hbWU+CiAgICAgIDxmbGFncz4xMzE0NTg8L2ZsYWdzPgogICAgICA8dmFsdWUgdHlwZT0iMSI+MDwvdmFsdWU+CiAgICAgPC9CYXNpY0VudHJ5PgogICAgIDxCYXNpY0VudHJ5PgogICAgICA8bmFtZT5Nb2RlPC9uYW1lPgogICAgICA8ZmxhZ3M+MTMxOTcwPC9mbGFncz4KICAgICAgPHZhbHVlIHR5cGU9IjMiPmhsb2c8L3ZhbHVlPgogICAgIDwvQmFzaWNFbnRyeT4KICAgICA8QmFzaWNFbnRyeT4KICAgICAgPG5hbWU+VHJpZ2dlckxldmVsPC9uYW1lPgogICAgICA8ZmxhZ3M+MTMyOTk0PC9mbGFncz4KICAgICAgPHZhbHVlIHR5cGU9IjciPjA8L3ZhbHVlPgogICAgIDwvQmFzaWNFbnRyeT4KICAgICA8QmFzaWNFbnRyeT4KICAgICAgPG5hbWU+VXNlck5hbWU8L25hbWU+CiAgICAgIDxmbGFncz4xMzE5NzA8L2ZsYWdzPgogICAgICA8dmFsdWUgdHlwZT0iMyI+UGVyQ1AtVmlvNzAwPC92YWx1ZT4KICAgICA8L0Jhc2ljRW50cnk+CiAgICA8L0Jhc2ljRW50cnk+CiAgICA8QmFzaWNFbnRyeT4KICAgICA8bmFtZT5CNDwvbmFtZT4KICAgICA8ZmxhZ3M+MTMxNzE0PC9mbGFncz4KICAgICA8dmFsdWUgdHlwZT0iMiI+NjwvdmFsdWU+CiAgICAgPEJhc2ljRW50cnk+CiAgICAgIDxuYW1lPkFjdGl2ZTwvbmFtZT4KICAgICAgPGZsYWdzPjEzMTQ1ODwvZmxhZ3M+CiAgICAgIDx2YWx1ZSB0eXBlPSIxIj4wPC92YWx1ZT4KICAgICA8L0Jhc2ljRW50cnk+CiAgICAgPEJhc2ljRW50cnk+CiAgICAgIDxuYW1lPk1vZGU8L25hbWU+CiAgICAgIDxmbGFncz4xMzE5NzA8L2ZsYWdzPgogICAgICA8dmFsdWUgdHlwZT0iMyI+aGxvZzwvdmFsdWU+CiAgICAgPC9CYXNpY0VudHJ5PgogICAgIDxCYXNpY0VudHJ5PgogICAgICA8bmFtZT5UcmlnZ2VyTGV2ZWw8L25hbWU+CiAgICAgIDxmbGFncz4xMzI5OTQ8L2ZsYWdzPgogICAgICA8dmFsdWUgdHlwZT0iNyI+MDwvdmFsdWU+CiAgICAgPC9CYXNpY0VudHJ5PgogICAgIDxCYXNpY0VudHJ5PgogICAgICA8bmFtZT5Vc2VyTmFtZTwvbmFtZT4KICAgICAgPGZsYWdzPjEzMTk3MDwvZmxhZ3M+CiAgICAgIDx2YWx1ZSB0eXBlPSIzIj5QRS1WaW83NzA8L3ZhbHVlPgogICAgIDwvQmFzaWNFbnRyeT4KICAgIDwvQmFzaWNFbnRyeT4KICAgIDxCYXNpY0VudHJ5PgogICAgIDxuYW1lPlIxPC9uYW1lPgogICAgIDxmbGFncz4xMzE3MTQ8L2ZsYWdzPgogICAgIDx2YWx1ZSB0eXBlPSIyIj4xMDwvdmFsdWU+CiAgICAgPEJhc2ljRW50cnk+CiAgICAgIDxuYW1lPkFjdGl2ZTwvbmFtZT4KICAgICAgPGZsYWdzPjEzMTQ1ODwvZmxhZ3M+CiAgICAgIDx2YWx1ZSB0eXBlPSIxIj4wPC92YWx1ZT4KICAgICA8L0Jhc2ljRW50cnk+CiAgICAgPEJhc2ljRW50cnk+CiAgICAgIDxuYW1lPk1vZGU8L25hbWU+CiAgICAgIDxmbGFncz4xMzE5NzA8L2ZsYWdzPgogICAgICA8dmFsdWUgdHlwZT0iMyI+aGxvZzwvdmFsdWU+CiAgICAgPC9CYXNpY0VudHJ5PgogICAgIDxCYXNpY0VudHJ5PgogICAgICA8bmFtZT5UcmlnZ2VyTGV2ZWw8L25hbWU+CiAgICAgIDxmbGFncz4xMzI5OTQ8L2ZsYWdzPgogICAgICA8dmFsdWUgdHlwZT0iNyI+MDwvdmFsdWU+CiAgICAgPC9CYXNpY0VudHJ5PgogICAgIDxCYXNpY0VudHJ5PgogICAgICA8bmFtZT5Vc2VyTmFtZTwvbmFtZT4KICAgICAgPGZsYWdzPjEzMTk3MDwvZmxhZ3M+CiAgICAgIDx2YWx1ZSB0eXBlPSIzIj5BUEM8L3ZhbHVlPgogICAgIDwvQmFzaWNFbnRyeT4KICAgIDwvQmFzaWNFbnRyeT4KICAgIDxCYXNpY0VudHJ5PgogICAgIDxuYW1lPlIyPC9uYW1lPgogICAgIDxmbGFncz4xMzE3MTQ8L2ZsYWdzPgogICAgIDx2YWx1ZSB0eXBlPSIyIj4xMjwvdmFsdWU+CiAgICAgPEJhc2ljRW50cnk+CiAgICAgIDxuYW1lPkFjdGl2ZTwvbmFtZT4KICAgICAgPGZsYWdzPjEzMTQ1ODwvZmxhZ3M+CiAgICAgIDx2YWx1ZSB0eXBlPSIxIj4wPC92YWx1ZT4KICAgICA8L0Jhc2ljRW50cnk+CiAgICAgPEJhc2ljRW50cnk+CiAgICAgIDxuYW1lPk1vZGU8L25hbWU+CiAgICAgIDxmbGFncz4xMzE5NzA8L2ZsYWdzPgogICAgICA8dmFsdWUgdHlwZT0iMyI+aGxvZzwvdmFsdWU+CiAgICAgPC9CYXNpY0VudHJ5PgogICAgIDxCYXNpY0VudHJ5PgogICAgICA8bmFtZT5UcmlnZ2VyTGV2ZWw8L25hbWU+CiAgICAgIDxmbGFncz4xMzI5OTQ8L2ZsYWdzPgogICAgICA8dmFsdWUgdHlwZT0iNyI+MDwvdmFsdWU+CiAgICAgPC9CYXNpY0VudHJ5PgogICAgIDxCYXNpY0VudHJ5PgogICAgICA8bmFtZT5Vc2VyTmFtZTwvbmFtZT4KICAgICAgPGZsYWdzPjEzMTk3MDwvZmxhZ3M+CiAgICAgIDx2YWx1ZSB0eXBlPSIzIj5BUEMtVmlvNzcwPC92YWx1ZT4KICAgICA8L0Jhc2ljRW50cnk+CiAgICA8L0Jhc2ljRW50cnk+CiAgIDwvQmFzaWNFbnRyeT4KICAgPEJhc2ljRW50cnk+CiAgICA8bmFtZT5QYXJhbWV0ZXJzPC9uYW1lPgogICAgPGZsYWdzPjEzMTIwMjwvZmxhZ3M+CiAgICA8QmFzaWNFbnRyeT4KICAgICA8bmFtZT5IRFI8L25hbWU+CiAgICAgPGZsYWdzPjEzMTcxNDwvZmxhZ3M+CiAgICAgPHZhbHVlIHR5cGU9IjIiPjA8L3ZhbHVlPgogICAgIDxCYXNpY0VudHJ5PgogICAgICA8bmFtZT5UaW1lPC9uYW1lPgogICAgICA8ZmxhZ3M+MTMxNDU4PC9mbGFncz4KICAgICAgPHZhbHVlIHR5cGU9IjEiPjE8L3ZhbHVlPgogICAgICA8QmFzaWNFbnRyeT4KICAgICAgIDxuYW1lPlVzZXJkZWZOYW1lPC9uYW1lPgogICAgICAgPGZsYWdzPjEzMTk3MDwvZmxhZ3M+CiAgICAgICA8dmFsdWUgdHlwZT0iMyI+VGltZTwvdmFsdWU+CiAgICAgIDwvQmFzaWNFbnRyeT4KICAgICA8L0Jhc2ljRW50cnk+CiAgICAgPEJhc2ljRW50cnk+CiAgICAgIDxuYW1lPkNyRXZDb3VudDwvbmFtZT4KICAgICAgPGZsYWdzPjEzMTQ1ODwvZmxhZ3M+CiAgICAgIDx2YWx1ZSB0eXBlPSIxIj4xPC92YWx1ZT4KICAgICAgPEJhc2ljRW50cnk+CiAgICAgICA8bmFtZT5Vc2VyZGVmTmFtZTwvbmFtZT4KICAgICAgIDxmbGFncz4xMzE5NzA8L2ZsYWdzPgogICAgICAgPHZhbHVlIHR5cGU9IjMiPjwvdmFsdWU+CiAgICAgIDwvQmFzaWNFbnRyeT4KICAgICA8L0Jhc2ljRW50cnk+CiAgICAgPEJhc2ljRW50cnk+CiAgICAgIDxuYW1lPlNuZEV2Q291bnQ8L25hbWU+CiAgICAgIDxmbGFncz4xMzE0NTg8L2ZsYWdzPgogICAgICA8dmFsdWUgdHlwZT0iMSI+MTwvdmFsdWU+CiAgICAgIDxCYXNpY0VudHJ5PgogICAgICAgPG5hbWU+VXNlcmRlZk5hbWU8L25hbWU+CiAgICAgICA8ZmxhZ3M+MTMxOTcwPC9mbGFncz4KICAgICAgIDx2YWx1ZSB0eXBlPSIzIj48L3ZhbHVlPgogICAgICA8L0Jhc2ljRW50cnk+CiAgICAgPC9CYXNpY0VudHJ5PgogICAgIDxCYXNpY0VudHJ5PgogICAgICA8bmFtZT5Hcm91cDwvbmFtZT4KICAgICAgPGZsYWdzPjEzMTQ1ODwvZmxhZ3M+CiAgICAgIDx2YWx1ZSB0eXBlPSIxIj4wPC92YWx1ZT4KICAgICAgPEJhc2ljRW50cnk+CiAgICAgICA8bmFtZT5Vc2VyZGVmTmFtZTwvbmFtZT4KICAgICAgIDxmbGFncz4xMzE5NzA8L2ZsYWdzPgogICAgICAgPHZhbHVlIHR5cGU9IjMiPkdyb3VwPC92YWx1ZT4KICAgICAgPC9CYXNpY0VudHJ5PgogICAgIDwvQmFzaWNFbnRyeT4KICAgICA8QmFzaWNFbnRyeT4KICAgICAgPG5hbWU+Vm9sdW1lPC9uYW1lPgogICAgICA8ZmxhZ3M+MTMxNDU4PC9mbGFncz4KICAgICAgPHZhbHVlIHR5cGU9IjEiPjE8L3ZhbHVlPgogICAgICA8QmFzaWNFbnRyeT4KICAgICAgIDxuYW1lPlVzZXJkZWZOYW1lPC9uYW1lPgogICAgICAgPGZsYWdzPjEzMTk3MDwvZmxhZ3M+CiAgICAgICA8dmFsdWUgdHlwZT0iMyI+Vm9sdW1lPC92YWx1ZT4KICAgICAgPC9CYXNpY0VudHJ5PgogICAgIDwvQmFzaWNFbnRyeT4KICAgIDwvQmFzaWNFbnRyeT4KICAgIDxCYXNpY0VudHJ5PgogICAgIDxuYW1lPkZTQzwvbmFtZT4KICAgICA8ZmxhZ3M+MTMxMjAyPC9mbGFncz4KICAgICA8QmFzaWNFbnRyeT4KICAgICAgPG5hbWU+QXJlYTwvbmFtZT4KICAgICAgPGZsYWdzPjEzMTQ1ODwvZmxhZ3M+CiAgICAgIDx2YWx1ZSB0eXBlPSIxIj4xPC92YWx1ZT4KICAgICAgPEJhc2ljRW50cnk+CiAgICAgICA8bmFtZT5Vc2VyZGVmTmFtZTwvbmFtZT4KICAgICAgIDxmbGFncz4xMzE5NzA8L2ZsYWdzPgogICAgICAgPHZhbHVlIHR5cGU9IjMiPjwvdmFsdWU+CiAgICAgIDwvQmFzaWNFbnRyeT4KICAgICA8L0Jhc2ljRW50cnk+CiAgICAgPEJhc2ljRW50cnk+CiAgICAgIDxuYW1lPkhlaWdodDwvbmFtZT4KICAgICAgPGZsYWdzPjEzMTQ1ODwvZmxhZ3M+CiAgICAgIDx2YWx1ZSB0eXBlPSIxIj4xPC92YWx1ZT4KICAgICAgPEJhc2ljRW50cnk+CiAgICAgICA8bmFtZT5Vc2VyZGVmTmFtZTwvbmFtZT4KICAgICAgIDxmbGFncz4xMzE5NzA8L2ZsYWdzPgogICAgICAgPHZhbHVlIHR5cGU9IjMiPjwvdmFsdWU+CiAgICAgIDwvQmFzaWNFbnRyeT4KICAgICA8L0Jhc2ljRW50cnk+CiAgICAgPEJhc2ljRW50cnk+CiAgICAgIDxuYW1lPldpZHRoPC9uYW1lPgogICAgICA8ZmxhZ3M+MTMxNDU4PC9mbGFncz4KICAgICAgPHZhbHVlIHR5cGU9IjEiPjE8L3ZhbHVlPgogICAgICA8QmFzaWNFbnRyeT4KICAgICAgIDxuYW1lPlVzZXJkZWZOYW1lPC9uYW1lPgogICAgICAgPGZsYWdzPjEzMTk3MDwvZmxhZ3M+CiAgICAgICA8dmFsdWUgdHlwZT0iMyI+PC92YWx1ZT4KICAgICAgPC9CYXNpY0VudHJ5PgogICAgIDwvQmFzaWNFbnRyeT4KICAgIDwvQmFzaWNFbnRyeT4KICAgIDxCYXNpY0VudHJ5PgogICAgIDxuYW1lPlNTQzwvbmFtZT4KICAgICA8ZmxhZ3M+MTMxMjAyPC9mbGFncz4KICAgICA8QmFzaWNFbnRyeT4KICAgICAgPG5hbWU+QXJlYTwvbmFtZT4KICAgICAgPGZsYWdzPjEzMTQ1ODwvZmxhZ3M+CiAgICAgIDx2YWx1ZSB0eXBlPSIxIj4xPC92YWx1ZT4KICAgICAgPEJhc2ljRW50cnk+CiAgICAgICA8bmFtZT5Vc2VyZGVmTmFtZTwvbmFtZT4KICAgICAgIDxmbGFncz4xMzE5NzA8L2ZsYWdzPgogICAgICAgPHZhbHVlIHR5cGU9IjMiPjwvdmFsdWU+CiAgICAgIDwvQmFzaWNFbnRyeT4KICAgICA8L0Jhc2ljRW50cnk+CiAgICAgPEJhc2ljRW50cnk+CiAgICAgIDxuYW1lPkhlaWdodDwvbmFtZT4KICAgICAgPGZsYWdzPjEzMTQ1ODwvZmxhZ3M+CiAgICAgIDx2YWx1ZSB0eXBlPSIxIj4xPC92YWx1ZT4KICAgICAgPEJhc2ljRW50cnk+CiAgICAgICA8bmFtZT5Vc2VyZGVmTmFtZTwvbmFtZT4KICAgICAgIDxmbGFncz4xMzE5NzA8L2ZsYWdzPgogICAgICAgPHZhbHVlIHR5cGU9IjMiPjwvdmFsdWU+CiAgICAgIDwvQmFzaWNFbnRyeT4KICAgICA8L0Jhc2ljRW50cnk+CiAgICAgPEJhc2ljRW50cnk+CiAgICAgIDxuYW1lPldpZHRoPC9uYW1lPgogICAgICA8ZmxhZ3M+MTMxNDU4PC9mbGFncz4KICAgICAgPHZhbHVlIHR5cGU9IjEiPjE8L3ZhbHVlPgogICAgICA8QmFzaWNFbnRyeT4KICAgICAgIDxuYW1lPlVzZXJkZWZOYW1lPC9uYW1lPgogICAgICAgPGZsYWdzPjEzMTk3MDwvZmxhZ3M+CiAgICAgICA8dmFsdWUgdHlwZT0iMyI+PC92YWx1ZT4KICAgICAgPC9CYXNpY0VudHJ5PgogICAgIDwvQmFzaWNFbnRyeT4KICAgIDwvQmFzaWNFbnRyeT4KICAgIDxCYXNpY0VudHJ5PgogICAgIDxuYW1lPlYxPC9uYW1lPgogICAgIDxmbGFncz4xMzEyMDI8L2ZsYWdzPgogICAgIDxCYXNpY0VudHJ5PgogICAgICA8bmFtZT5BcmVhPC9uYW1lPgogICAgICA8ZmxhZ3M+MTMxNDU4PC9mbGFncz4KICAgICAgPHZhbHVlIHR5cGU9IjEiPjE8L3ZhbHVlPgogICAgICA8QmFzaWNFbnRyeT4KICAgICAgIDxuYW1lPlVzZXJkZWZOYW1lPC9uYW1lPgogICAgICAgPGZsYWdzPjEzMTk3MDwvZmxhZ3M+CiAgICAgICA8dmFsdWUgdHlwZT0iMyI+PC92YWx1ZT4KICAgICAgPC9CYXNpY0VudHJ5PgogICAgIDwvQmFzaWNFbnRyeT4KICAgICA8QmFzaWNFbnRyeT4KICAgICAgPG5hbWU+SGVpZ2h0PC9uYW1lPgogICAgICA8ZmxhZ3M+MTMxNDU4PC9mbGFncz4KICAgICAgPHZhbHVlIHR5cGU9IjEiPjE8L3ZhbHVlPgogICAgICA8QmFzaWNFbnRyeT4KICAgICAgIDxuYW1lPlVzZXJkZWZOYW1lPC9uYW1lPgogICAgICAgPGZsYWdzPjEzMTk3MDwvZmxhZ3M+CiAgICAgICA8dmFsdWUgdHlwZT0iMyI+PC92YWx1ZT4KICAgICAgPC9CYXNpY0VudHJ5PgogICAgIDwvQmFzaWNFbnRyeT4KICAgICA8QmFzaWNFbnRyeT4KICAgICAgPG5hbWU+V2lkdGg8L25hbWU+CiAgICAgIDxmbGFncz4xMzE0NTg8L2ZsYWdzPgogICAgICA8dmFsdWUgdHlwZT0iMSI+MTwvdmFsdWU+CiAgICAgIDxCYXNpY0VudHJ5PgogICAgICAgPG5hbWU+VXNlcmRlZk5hbWU8L25hbWU+CiAgICAgICA8ZmxhZ3M+MTMxOTcwPC9mbGFncz4KICAgICAgIDx2YWx1ZSB0eXBlPSIzIj48L3ZhbHVlPgogICAgICA8L0Jhc2ljRW50cnk+CiAgICAgPC9CYXNpY0VudHJ5PgogICAgPC9CYXNpY0VudHJ5PgogICAgPEJhc2ljRW50cnk+CiAgICAgPG5hbWU+VjI8L25hbWU+CiAgICAgPGZsYWdzPjEzMTIwMjwvZmxhZ3M+CiAgICAgPEJhc2ljRW50cnk+CiAgICAgIDxuYW1lPkFyZWE8L25hbWU+CiAgICAgIDxmbGFncz4xMzE0NTg8L2ZsYWdzPgogICAgICA8dmFsdWUgdHlwZT0iMSI+MTwvdmFsdWU+CiAgICAgIDxCYXNpY0VudHJ5PgogICAgICAgPG5hbWU+VXNlcmRlZk5hbWU8L25hbWU+CiAgICAgICA8ZmxhZ3M+MTMxOTcwPC9mbGFncz4KICAgICAgIDx2YWx1ZSB0eXBlPSIzIj48L3ZhbHVlPgogICAgICA8L0Jhc2ljRW50cnk+CiAgICAgPC9CYXNpY0VudHJ5PgogICAgIDxCYXNpY0VudHJ5PgogICAgICA8bmFtZT5IZWlnaHQ8L25hbWU+CiAgICAgIDxmbGFncz4xMzE0NTg8L2ZsYWdzPgogICAgICA8dmFsdWUgdHlwZT0iMSI+MTwvdmFsdWU+CiAgICAgIDxCYXNpY0VudHJ5PgogICAgICAgPG5hbWU+VXNlcmRlZk5hbWU8L25hbWU+CiAgICAgICA8ZmxhZ3M+MTMxOTcwPC9mbGFncz4KICAgICAgIDx2YWx1ZSB0eXBlPSIzIj48L3ZhbHVlPgogICAgICA8L0Jhc2ljRW50cnk+CiAgICAgPC9CYXNpY0VudHJ5PgogICAgIDxCYXNpY0VudHJ5PgogICAgICA8bmFtZT5XaWR0aDwvbmFtZT4KICAgICAgPGZsYWdzPjEzMTQ1ODwvZmxhZ3M+CiAgICAgIDx2YWx1ZSB0eXBlPSIxIj4xPC92YWx1ZT4KICAgICAgPEJhc2ljRW50cnk+CiAgICAgICA8bmFtZT5Vc2VyZGVmTmFtZTwvbmFtZT4KICAgICAgIDxmbGFncz4xMzE5NzA8L2ZsYWdzPgogICAgICAgPHZhbHVlIHR5cGU9IjMiPjwvdmFsdWU+CiAgICAgIDwvQmFzaWNFbnRyeT4KICAgICA8L0Jhc2ljRW50cnk+CiAgICA8L0Jhc2ljRW50cnk+CiAgICA8QmFzaWNFbnRyeT4KICAgICA8bmFtZT5CMTwvbmFtZT4KICAgICA8ZmxhZ3M+MTMxMjAyPC9mbGFncz4KICAgICA8QmFzaWNFbnRyeT4KICAgICAgPG5hbWU+QXJlYTwvbmFtZT4KICAgICAgPGZsYWdzPjEzMTQ1ODwvZmxhZ3M+CiAgICAgIDx2YWx1ZSB0eXBlPSIxIj4xPC92YWx1ZT4KICAgICAgPEJhc2ljRW50cnk+CiAgICAgICA8bmFtZT5Vc2VyZGVmTmFtZTwvbmFtZT4KICAgICAgIDxmbGFncz4xMzE5NzA8L2ZsYWdzPgogICAgICAgPHZhbHVlIHR5cGU9IjMiPjwvdmFsdWU+CiAgICAgIDwvQmFzaWNFbnRyeT4KICAgICA8L0Jhc2ljRW50cnk+CiAgICAgPEJhc2ljRW50cnk+CiAgICAgIDxuYW1lPkhlaWdodDwvbmFtZT4KICAgICAgPGZsYWdzPjEzMTQ1ODwvZmxhZ3M+CiAgICAgIDx2YWx1ZSB0eXBlPSIxIj4xPC92YWx1ZT4KICAgICAgPEJhc2ljRW50cnk+CiAgICAgICA8bmFtZT5Vc2VyZGVmTmFtZTwvbmFtZT4KICAgICAgIDxmbGFncz4xMzE5NzA8L2ZsYWdzPgogICAgICAgPHZhbHVlIHR5cGU9IjMiPjwvdmFsdWU+CiAgICAgIDwvQmFzaWNFbnRyeT4KICAgICA8L0Jhc2ljRW50cnk+CiAgICAgPEJhc2ljRW50cnk+CiAgICAgIDxuYW1lPldpZHRoPC9uYW1lPgogICAgICA8ZmxhZ3M+MTMxNDU4PC9mbGFncz4KICAgICAgPHZhbHVlIHR5cGU9IjEiPjE8L3ZhbHVlPgogICAgICA8QmFzaWNFbnRyeT4KICAgICAgIDxuYW1lPlVzZXJkZWZOYW1lPC9uYW1lPgogICAgICAgPGZsYWdzPjEzMTk3MDwvZmxhZ3M+CiAgICAgICA8dmFsdWUgdHlwZT0iMyI+PC92YWx1ZT4KICAgICAgPC9CYXNpY0VudHJ5PgogICAgIDwvQmFzaWNFbnRyeT4KICAgIDwvQmFzaWNFbnRyeT4KICAgIDxCYXNpY0VudHJ5PgogICAgIDxuYW1lPkIyPC9uYW1lPgogICAgIDxmbGFncz4xMzEyMDI8L2ZsYWdzPgogICAgIDxCYXNpY0VudHJ5PgogICAgICA8bmFtZT5BcmVhPC9uYW1lPgogICAgICA8ZmxhZ3M+MTMxNDU4PC9mbGFncz4KICAgICAgPHZhbHVlIHR5cGU9IjEiPjE8L3ZhbHVlPgogICAgICA8QmFzaWNFbnRyeT4KICAgICAgIDxuYW1lPlVzZXJkZWZOYW1lPC9uYW1lPgogICAgICAgPGZsYWdzPjEzMTk3MDwvZmxhZ3M+CiAgICAgICA8dmFsdWUgdHlwZT0iMyI+PC92YWx1ZT4KICAgICAgPC9CYXNpY0VudHJ5PgogICAgIDwvQmFzaWNFbnRyeT4KICAgICA8QmFzaWNFbnRyeT4KICAgICAgPG5hbWU+SGVpZ2h0PC9uYW1lPgogICAgICA8ZmxhZ3M+MTMxNDU4PC9mbGFncz4KICAgICAgPHZhbHVlIHR5cGU9IjEiPjE8L3ZhbHVlPgogICAgICA8QmFzaWNFbnRyeT4KICAgICAgIDxuYW1lPlVzZXJkZWZOYW1lPC9uYW1lPgogICAgICAgPGZsYWdzPjEzMTk3MDwvZmxhZ3M+CiAgICAgICA8dmFsdWUgdHlwZT0iMyI+PC92YWx1ZT4KICAgICAgPC9CYXNpY0VudHJ5PgogICAgIDwvQmFzaWNFbnRyeT4KICAgICA8QmFzaWNFbnRyeT4KICAgICAgPG5hbWU+V2lkdGg8L25hbWU+CiAgICAgIDxmbGFncz4xMzE0NTg8L2ZsYWdzPgogICAgICA8dmFsdWUgdHlwZT0iMSI+MTwvdmFsdWU+CiAgICAgIDxCYXNpY0VudHJ5PgogICAgICAgPG5hbWU+VXNlcmRlZk5hbWU8L25hbWU+CiAgICAgICA8ZmxhZ3M+MTMxOTcwPC9mbGFncz4KICAgICAgIDx2YWx1ZSB0eXBlPSIzIj48L3ZhbHVlPgogICAgICA8L0Jhc2ljRW50cnk+CiAgICAgPC9CYXNpY0VudHJ5PgogICAgPC9CYXNpY0VudHJ5PgogICAgPEJhc2ljRW50cnk+CiAgICAgPG5hbWU+QjM8L25hbWU+CiAgICAgPGZsYWdzPjEzMTIwMjwvZmxhZ3M+CiAgICAgPEJhc2ljRW50cnk+CiAgICAgIDxuYW1lPkFyZWE8L25hbWU+CiAgICAgIDxmbGFncz4xMzE0NTg8L2ZsYWdzPgogICAgICA8dmFsdWUgdHlwZT0iMSI+MTwvdmFsdWU+CiAgICAgIDxCYXNpY0VudHJ5PgogICAgICAgPG5hbWU+VXNlcmRlZk5hbWU8L25hbWU+CiAgICAgICA8ZmxhZ3M+MTMxOTcwPC9mbGFncz4KICAgICAgIDx2YWx1ZSB0eXBlPSIzIj48L3ZhbHVlPgogICAgICA8L0Jhc2ljRW50cnk+CiAgICAgPC9CYXNpY0VudHJ5PgogICAgIDxCYXNpY0VudHJ5PgogICAgICA8bmFtZT5IZWlnaHQ8L25hbWU+CiAgICAgIDxmbGFncz4xMzE0NTg8L2ZsYWdzPgogICAgICA8dmFsdWUgdHlwZT0iMSI+MTwvdmFsdWU+CiAgICAgIDxCYXNpY0VudHJ5PgogICAgICAgPG5hbWU+VXNlcmRlZk5hbWU8L25hbWU+CiAgICAgICA8ZmxhZ3M+MTMxOTcwPC9mbGFncz4KICAgICAgIDx2YWx1ZSB0eXBlPSIzIj48L3ZhbHVlPgogICAgICA8L0Jhc2ljRW50cnk+CiAgICAgPC9CYXNpY0VudHJ5PgogICAgIDxCYXNpY0VudHJ5PgogICAgICA8bmFtZT5XaWR0aDwvbmFtZT4KICAgICAgPGZsYWdzPjEzMTQ1ODwvZmxhZ3M+CiAgICAgIDx2YWx1ZSB0eXBlPSIxIj4xPC92YWx1ZT4KICAgICAgPEJhc2ljRW50cnk+CiAgICAgICA8bmFtZT5Vc2VyZGVmTmFtZTwvbmFtZT4KICAgICAgIDxmbGFncz4xMzE5NzA8L2ZsYWdzPgogICAgICAgPHZhbHVlIHR5cGU9IjMiPjwvdmFsdWU+CiAgICAgIDwvQmFzaWNFbnRyeT4KICAgICA8L0Jhc2ljRW50cnk+CiAgICA8L0Jhc2ljRW50cnk+CiAgICA8QmFzaWNFbnRyeT4KICAgICA8bmFtZT5CNDwvbmFtZT4KICAgICA8ZmxhZ3M+MTMxMjAyPC9mbGFncz4KICAgICA8QmFzaWNFbnRyeT4KICAgICAgPG5hbWU+QXJlYTwvbmFtZT4KICAgICAgPGZsYWdzPjEzMTQ1ODwvZmxhZ3M+CiAgICAgIDx2YWx1ZSB0eXBlPSIxIj4xPC92YWx1ZT4KICAgICAgPEJhc2ljRW50cnk+CiAgICAgICA8bmFtZT5Vc2VyZGVmTmFtZTwvbmFtZT4KICAgICAgIDxmbGFncz4xMzE5NzA8L2ZsYWdzPgogICAgICAgPHZhbHVlIHR5cGU9IjMiPjwvdmFsdWU+CiAgICAgIDwvQmFzaWNFbnRyeT4KICAgICA8L0Jhc2ljRW50cnk+CiAgICAgPEJhc2ljRW50cnk+CiAgICAgIDxuYW1lPkhlaWdodDwvbmFtZT4KICAgICAgPGZsYWdzPjEzMTQ1ODwvZmxhZ3M+CiAgICAgIDx2YWx1ZSB0eXBlPSIxIj4xPC92YWx1ZT4KICAgICAgPEJhc2ljRW50cnk+CiAgICAgICA8bmFtZT5Vc2VyZGVmTmFtZTwvbmFtZT4KICAgICAgIDxmbGFncz4xMzE5NzA8L2ZsYWdzPgogICAgICAgPHZhbHVlIHR5cGU9IjMiPjwvdmFsdWU+CiAgICAgIDwvQmFzaWNFbnRyeT4KICAgICA8L0Jhc2ljRW50cnk+CiAgICAgPEJhc2ljRW50cnk+CiAgICAgIDxuYW1lPldpZHRoPC9uYW1lPgogICAgICA8ZmxhZ3M+MTMxNDU4PC9mbGFncz4KICAgICAgPHZhbHVlIHR5cGU9IjEiPjE8L3ZhbHVlPgogICAgICA8QmFzaWNFbnRyeT4KICAgICAgIDxuYW1lPlVzZXJkZWZOYW1lPC9uYW1lPgogICAgICAgPGZsYWdzPjEzMTk3MDwvZmxhZ3M+CiAgICAgICA8dmFsdWUgdHlwZT0iMyI+PC92YWx1ZT4KICAgICAgPC9CYXNpY0VudHJ5PgogICAgIDwvQmFzaWNFbnRyeT4KICAgIDwvQmFzaWNFbnRyeT4KICAgIDxCYXNpY0VudHJ5PgogICAgIDxuYW1lPlIxPC9uYW1lPgogICAgIDxmbGFncz4xMzEyMDI8L2ZsYWdzPgogICAgIDxCYXNpY0VudHJ5PgogICAgICA8bmFtZT5BcmVhPC9uYW1lPgogICAgICA8ZmxhZ3M+MTMxNDU4PC9mbGFncz4KICAgICAgPHZhbHVlIHR5cGU9IjEiPjE8L3ZhbHVlPgogICAgICA8QmFzaWNFbnRyeT4KICAgICAgIDxuYW1lPlVzZXJkZWZOYW1lPC9uYW1lPgogICAgICAgPGZsYWdzPjEzMTk3MDwvZmxhZ3M+CiAgICAgICA8dmFsdWUgdHlwZT0iMyI+PC92YWx1ZT4KICAgICAgPC9CYXNpY0VudHJ5PgogICAgIDwvQmFzaWNFbnRyeT4KICAgICA8QmFzaWNFbnRyeT4KICAgICAgPG5hbWU+SGVpZ2h0PC9uYW1lPgogICAgICA8ZmxhZ3M+MTMxNDU4PC9mbGFncz4KICAgICAgPHZhbHVlIHR5cGU9IjEiPjE8L3ZhbHVlPgogICAgICA8QmFzaWNFbnRyeT4KICAgICAgIDxuYW1lPlVzZXJkZWZOYW1lPC9uYW1lPgogICAgICAgPGZsYWdzPjEzMTk3MDwvZmxhZ3M+CiAgICAgICA8dmFsdWUgdHlwZT0iMyI+PC92YWx1ZT4KICAgICAgPC9CYXNpY0VudHJ5PgogICAgIDwvQmFzaWNFbnRyeT4KICAgICA8QmFzaWNFbnRyeT4KICAgICAgPG5hbWU+V2lkdGg8L25hbWU+CiAgICAgIDxmbGFncz4xMzE0NTg8L2ZsYWdzPgogICAgICA8dmFsdWUgdHlwZT0iMSI+MTwvdmFsdWU+CiAgICAgIDxCYXNpY0VudHJ5PgogICAgICAgPG5hbWU+VXNlcmRlZk5hbWU8L25hbWU+CiAgICAgICA8ZmxhZ3M+MTMxOTcwPC9mbGFncz4KICAgICAgIDx2YWx1ZSB0eXBlPSIzIj48L3ZhbHVlPgogICAgICA8L0Jhc2ljRW50cnk+CiAgICAgPC9CYXNpY0VudHJ5PgogICAgPC9CYXNpY0VudHJ5PgogICAgPEJhc2ljRW50cnk+CiAgICAgPG5hbWU+UjI8L25hbWU+CiAgICAgPGZsYWdzPjEzMTIwMjwvZmxhZ3M+CiAgICAgPEJhc2ljRW50cnk+CiAgICAgIDxuYW1lPkFyZWE8L25hbWU+CiAgICAgIDxmbGFncz4xMzE0NTg8L2ZsYWdzPgogICAgICA8dmFsdWUgdHlwZT0iMSI+MTwvdmFsdWU+CiAgICAgIDxCYXNpY0VudHJ5PgogICAgICAgPG5hbWU+VXNlcmRlZk5hbWU8L25hbWU+CiAgICAgICA8ZmxhZ3M+MTMxOTcwPC9mbGFncz4KICAgICAgIDx2YWx1ZSB0eXBlPSIzIj48L3ZhbHVlPgogICAgICA8L0Jhc2ljRW50cnk+CiAgICAgPC9CYXNpY0VudHJ5PgogICAgIDxCYXNpY0VudHJ5PgogICAgICA8bmFtZT5IZWlnaHQ8L25hbWU+CiAgICAgIDxmbGFncz4xMzE0NTg8L2ZsYWdzPgogICAgICA8dmFsdWUgdHlwZT0iMSI+MTwvdmFsdWU+CiAgICAgIDxCYXNpY0VudHJ5PgogICAgICAgPG5hbWU+VXNlcmRlZk5hbWU8L25hbWU+CiAgICAgICA8ZmxhZ3M+MTMxOTcwPC9mbGFncz4KICAgICAgIDx2YWx1ZSB0eXBlPSIzIj48L3ZhbHVlPgogICAgICA8L0Jhc2ljRW50cnk+CiAgICAgPC9CYXNpY0VudHJ5PgogICAgIDxCYXNpY0VudHJ5PgogICAgICA8bmFtZT5XaWR0aDwvbmFtZT4KICAgICAgPGZsYWdzPjEzMTQ1ODwvZmxhZ3M+CiAgICAgIDx2YWx1ZSB0eXBlPSIxIj4xPC92YWx1ZT4KICAgICAgPEJhc2ljRW50cnk+CiAgICAgICA8bmFtZT5Vc2VyZGVmTmFtZTwvbmFtZT4KICAgICAgIDxmbGFncz4xMzE5NzA8L2ZsYWdzPgogICAgICAgPHZhbHVlIHR5cGU9IjMiPjwvdmFsdWU+CiAgICAgIDwvQmFzaWNFbnRyeT4KICAgICA8L0Jhc2ljRW50cnk+CiAgICA8L0Jhc2ljRW50cnk+CiAgIDwvQmFzaWNFbnRyeT4KICAgPEJhc2ljRW50cnk+CiAgICA8bmFtZT5MYXNlcnM8L25hbWU+CiAgICA8ZmxhZ3M+MTMxMjAyPC9mbGFncz4KICAgIDxCYXNpY0VudHJ5PgogICAgIDxuYW1lPkJsdWU8L25hbWU+CiAgICAgPGZsYWdzPjEzMTQ1ODwvZmxhZ3M+CiAgICAgPHZhbHVlIHR5cGU9IjEiPjE8L3ZhbHVlPgogICAgPC9CYXNpY0VudHJ5PgogICAgPEJhc2ljRW50cnk+CiAgICAgPG5hbWU+VXY8L25hbWU+CiAgICAgPGZsYWdzPjEzMTQ1ODwvZmxhZ3M+CiAgICAgPHZhbHVlIHR5cGU9IjEiPjE8L3ZhbHVlPgogICAgPC9CYXNpY0VudHJ5PgogICAgPEJhc2ljRW50cnk+CiAgICAgPG5hbWU+UmVkPC9uYW1lPgogICAgIDxmbGFncz4xMzE0NTg8L2ZsYWdzPgogICAgIDx2YWx1ZSB0eXBlPSIxIj4xPC92YWx1ZT4KICAgIDwvQmFzaWNFbnRyeT4KICAgPC9CYXNpY0VudHJ5PgogICA8QmFzaWNFbnRyeT4KICAgIDxuYW1lPkdhaW48L25hbWU+CiAgICA8ZmxhZ3M+MTMxMjAyPC9mbGFncz4KICAgIDxCYXNpY0VudHJ5PgogICAgIDxuYW1lPk1pbjwvbmFtZT4KICAgICA8ZmxhZ3M+MTMxNzE0PC9mbGFncz4KICAgICA8dmFsdWUgdHlwZT0iMiI+MTAwPC92YWx1ZT4KICAgIDwvQmFzaWNFbnRyeT4KICAgIDxCYXNpY0VudHJ5PgogICAgIDxuYW1lPk1heDwvbmFtZT4KICAgICA8ZmxhZ3M+MTMxNzE0PC9mbGFncz4KICAgICA8dmFsdWUgdHlwZT0iMiI+OTk5PC92YWx1ZT4KICAgIDwvQmFzaWNFbnRyeT4KICAgIDxCYXNpY0VudHJ5PgogICAgIDxuYW1lPlByZWNpc2lvbjwvbmFtZT4KICAgICA8ZmxhZ3M+MTMxNzE0PC9mbGFncz4KICAgICA8dmFsdWUgdHlwZT0iMiI+MjwvdmFsdWU+CiAgICA8L0Jhc2ljRW50cnk+CiAgIDwvQmFzaWNFbnRyeT4KICAgPEJhc2ljRW50cnk+CiAgICA8bmFtZT5UcmlnZ2VyPC9uYW1lPgogICAgPGZsYWdzPjEzMTk3MDwvZmxhZ3M+CiAgICA8dmFsdWUgdHlwZT0iMyI+RlNDPC92YWx1ZT4KICAgPC9CYXNpY0VudHJ5PgogICA8QmFzaWNFbnRyeT4KICAgIDxuYW1lPkFyZWFUcmlnZ2VyPC9uYW1lPgogICAgPGZsYWdzPjEzMTQ1ODwvZmxhZ3M+CiAgICA8dmFsdWUgdHlwZT0iMSI+MDwvdmFsdWU+CiAgIDwvQmFzaWNFbnRyeT4KICAgPEJhc2ljRW50cnk+CiAgICA8bmFtZT5TZWNvbmRhcnlUcmlnZ2VyPC9uYW1lPgogICAgPGZsYWdzPjEzMTQ1ODwvZmxhZ3M+CiAgICA8dmFsdWUgdHlwZT0iMSI+MTwvdmFsdWU+CiAgICA8QmFzaWNFbnRyeT4KICAgICA8bmFtZT5DaGFubmVsPC9uYW1lPgogICAgIDxmbGFncz4xMzE5NzA8L2ZsYWdzPgogICAgIDx2YWx1ZSB0eXBlPSIzIj5GU0M8L3ZhbHVlPgogICAgPC9CYXNpY0VudHJ5PgogICAgPEJhc2ljRW50cnk+CiAgICAgPG5hbWU+VmFsdWU8L25hbWU+CiAgICAgPGZsYWdzPjEzMTcxNDwvZmxhZ3M+CiAgICAgPHZhbHVlIHR5cGU9IjIiPjEyNTgyPC92YWx1ZT4KICAgIDwvQmFzaWNFbnRyeT4KICAgPC9CYXNpY0VudHJ5PgogICA8QmFzaWNFbnRyeT4KICAgIDxuYW1lPkJMQzwvbmFtZT4KICAgIDxmbGFncz4xMzE0NTg8L2ZsYWdzPgogICAgPHZhbHVlIHR5cGU9IjEiPjE8L3ZhbHVlPgogICA8L0Jhc2ljRW50cnk+CiAgIDxCYXNpY0VudHJ5PgogICAgPG5hbWU+U2NvcGVNb2RlPC9uYW1lPgogICAgPGZsYWdzPjEzMTcxNDwvZmxhZ3M+CiAgICA8dmFsdWUgdHlwZT0iMiI+MDwvdmFsdWU+CiAgICA8QmFzaWNFbnRyeT4KICAgICA8bmFtZT5MZW5ndGg8L25hbWU+CiAgICAgPGZsYWdzPjEzMTcxNDwvZmxhZ3M+CiAgICAgPHZhbHVlIHR5cGU9IjIiPjY0PC92YWx1ZT4KICAgIDwvQmFzaWNFbnRyeT4KICAgIDxCYXNpY0VudHJ5PgogICAgIDxuYW1lPlNhbXBsZVR5cGVJZDE8L25hbWU+CiAgICAgPGZsYWdzPjEzMTcxNDwvZmxhZ3M+CiAgICAgPHZhbHVlIHR5cGU9IjIiPjA8L3ZhbHVlPgogICAgPC9CYXNpY0VudHJ5PgogICAgPEJhc2ljRW50cnk+CiAgICAgPG5hbWU+U2FtcGxlVHlwZUlkMjwvbmFtZT4KICAgICA8ZmxhZ3M+MTMxNzE0PC9mbGFncz4KICAgICA8dmFsdWUgdHlwZT0iMiI+MjwvdmFsdWU+CiAgICA8L0Jhc2ljRW50cnk+CiAgIDwvQmFzaWNFbnRyeT4KICAgPEJhc2ljRW50cnk+CiAgICA8bmFtZT5GcGdhQ3RybFNldDwvbmFtZT4KICAgIDxmbGFncz4xMzE3MTQ8L2ZsYWdzPgogICAgPHZhbHVlIHR5cGU9IjIiPjE8L3ZhbHVlPgogICA8L0Jhc2ljRW50cnk+CiAgIDxCYXNpY0VudHJ5PgogICAgPG5hbWU+Q29uZmlndXJhdGlvbjwvbmFtZT4KICAgIDxmbGFncz4xMzE5NzA8L2ZsYWdzPgogICAgPHZhbHVlIHR5cGU9IjMiPkZMODwvdmFsdWU+CiAgIDwvQmFzaWNFbnRyeT4KICA8L0Jhc2ljRW50cnk+CiAgPEJhc2ljRW50cnk+CiAgIDxuYW1lPkNvbXBlbnNhdGlvbjwvbmFtZT4KICAgPGZsYWdzPjEzMTIwMjwvZmxhZ3M+CiAgIDxCYXNpY0VudHJ5PgogICAgPG5hbWU+TWF0cml4PC9uYW1lPgogICAgPGZsYWdzPjEzMTk3MDwvZmxhZ3M+CiAgICA8dmFsdWUgdHlwZT0iMyI+MQowCjAKMAowCjAKMAowCjAKMQowCjAKMAowCjAKMAowCjAKMQowCjAKMAowCjAKMAowCjAKMQowCjAKMAowCjAKMAowCjAKMQowCjAKMAowCjAKMAowCjAKMQowCjAKMAowCjAKMAowCjAKMQowCjAKMAowCjAKMAowCjAKMTwvdmFsdWU+CiAgIDwvQmFzaWNFbnRyeT4KICAgPEJhc2ljRW50cnk+CiAgICA8bmFtZT5BY3RpdmU8L25hbWU+CiAgICA8ZmxhZ3M+MTMxNzE0PC9mbGFncz4KICAgIDx2YWx1ZSB0eXBlPSIyIj4wPC92YWx1ZT4KICAgPC9CYXNpY0VudHJ5PgogIDwvQmFzaWNFbnRyeT4KIDwvQmFzaWNFbnRyeT4KIDxCYXNpY0VudHJ5PgogIDxuYW1lPlZhbGlkaXR5S2V5PC9uYW1lPgogIDxmbGFncz4xMzI3Mzg8L2ZsYWdzPgogIDx2YWx1ZSB0eXBlPSI2IiBzaXplPSIxMTIiPgpOd0F6QURjQU5BQmhBR0VBTkFBM0FESUFNZ0E1QURFQU1BQXpBR0VBTXdCZkFEQUFNQUF3QURBQVh3QXlBQzRBCk1RQXhBQzRBTVFBNEFERUFOd0F1QURFQU9RQTJBRElBTXdCZkFFMEFZUUJqQUhNQVVRQjFBR0VBYmdCMEFGOEEKTWdBd0FERUFPQUF4QURFQU1RQTBBQT09PC92YWx1ZT4KIDwvQmFzaWNFbnRyeT4KIDxCYXNpY0VudHJ5PgogIDxuYW1lPkNvbmZpZ1ZlcnNpb248L25hbWU+CiAgPGZsYWdzPjEzMTk3MDwvZmxhZ3M+CiAgPHZhbHVlIHR5cGU9IjMiPjAuNC4yNTwvdmFsdWU+CiA8L0Jhc2ljRW50cnk+CiA8QmFzaWNFbnRyeT4KICA8bmFtZT5GaWxlVHlwZTwvbmFtZT4KICA8ZmxhZ3M+MTMxOTcwPC9mbGFncz4KICA8dmFsdWUgdHlwZT0iMyI+RGV2aWNlPC92YWx1ZT4KIDwvQmFzaWNFbnRyeT4KIDxCYXNpY0VudHJ5PgogIDxuYW1lPkNoZWNrc3VtPC9uYW1lPgogIDxmbGFncz4xMzE4NDI8L2ZsYWdzPgogIDx2YWx1ZSB0eXBlPSIzIj5kMTRkMWUwNGJjMjY3YjhhMjBhZmQ1YzYwZDRhNGU2NjwvdmFsdWU+CiA8L0Jhc2ljRW50cnk+CjwvQmFzaWNFbnRyeT4K/@MB_ANALYSIS/PEJhc2ljRW50cnk+CiA8bmFtZT5Tb2Z0d2FyZTwvbmFtZT4KIDxmbGFncz42NTY2NjwvZmxhZ3M+CiA8QmFzaWNFbnRyeT4KICA8bmFtZT5WYWxpZGl0eUtleTwvbmFtZT4KICA8ZmxhZ3M+NjcyMDI8L2ZsYWdzPgogIDx2YWx1ZSB0eXBlPSI2IiBzaXplPSIxMTIiPgpOd0F6QURjQU5BQmhBR0VBTkFBM0FESUFNZ0E1QURFQU1BQXpBR0VBTXdCZkFEQUFNQUF3QURBQVh3QXlBQzRBCk1RQXhBQzRBTVFBNEFERUFOd0F1QURFQU9RQTJBRElBTXdCZkFFMEFZUUJqQUhNQVVRQjFBR0VBYmdCMEFGOEEKTWdBd0FERUFPQUF4QURFQU1RQTBBQT09PC92YWx1ZT4KIDwvQmFzaWNFbnRyeT4KIDxCYXNpY0VudHJ5PgogIDxuYW1lPkNvbmZpZ1ZlcnNpb248L25hbWU+CiAgPGZsYWdzPjY2NDM0PC9mbGFncz4KICA8dmFsdWUgdHlwZT0iMyI+MC40LjI1PC92YWx1ZT4KIDwvQmFzaWNFbnRyeT4KIDxCYXNpY0VudHJ5PgogIDxuYW1lPkFuYWx5c2lzPC9uYW1lPgogIDxmbGFncz42NTY2NjwvZmxhZ3M+CiAgPEJhc2ljRW50cnk+CiAgIDxuYW1lPlZhcnM8L25hbWU+CiAgIDxmbGFncz42NTY2NjwvZmxhZ3M+CiAgIDxCYXNpY0VudHJ5PgogICAgPG5hbWU+MTwvbmFtZT4KICAgIDxmbGFncz42NTY2NjwvZmxhZ3M+CiAgICA8QmFzaWNFbnRyeT4KICAgICA8bmFtZT5TYW1wbGVzPC9uYW1lPgogICAgIDxmbGFncz42NTY2NjwvZmxhZ3M+CiAgICAgPEJhc2ljRW50cnk+CiAgICAgIDxuYW1lPlAxPC9uYW1lPgogICAgICA8ZmxhZ3M+NjYxNzg8L2ZsYWdzPgogICAgICA8dmFsdWUgdHlwZT0iMiI+MTIxPC92YWx1ZT4KICAgICAgPEJhc2ljRW50cnk+CiAgICAgICA8bmFtZT5TYW1wbGVzPC9uYW1lPgogICAgICAgPGZsYWdzPjY1NjY2PC9mbGFncz4KICAgICAgIDxCYXNpY0VudHJ5PgogICAgICAgIDxuYW1lPlAyPC9uYW1lPgogICAgICAgIDxmbGFncz42NjE3ODwvZmxhZ3M+CiAgICAgICAgPHZhbHVlIHR5cGU9IjIiPjEyMjwvdmFsdWU+CiAgICAgICAgPEJhc2ljRW50cnk+CiAgICAgICAgIDxuYW1lPlNhbXBsZXM8L25hbWU+CiAgICAgICAgIDxmbGFncz42NTY2NjwvZmxhZ3M+CiAgICAgICAgIDxCYXNpY0VudHJ5PgogICAgICAgICAgPG5hbWU+UDM8L25hbWU+CiAgICAgICAgICA8ZmxhZ3M+NjYxNzg8L2ZsYWdzPgogICAgICAgICAgPHZhbHVlIHR5cGU9IjIiPjEyMzwvdmFsdWU+CiAgICAgICAgIDwvQmFzaWNFbnRyeT4KICAgICAgICAgPEJhc2ljRW50cnk+CiAgICAgICAgICA8bmFtZT5MUjM8L25hbWU+CiAgICAgICAgICA8ZmxhZ3M+NjYxNzg8L2ZsYWdzPgogICAgICAgICAgPHZhbHVlIHR5cGU9IjIiPjA8L3ZhbHVlPgogICAgICAgICA8L0Jhc2ljRW50cnk+CiAgICAgICAgIDxCYXNpY0VudHJ5PgogICAgICAgICAgPG5hbWU+VVIzPC9uYW1lPgogICAgICAgICAgPGZsYWdzPjY2MTc4PC9mbGFncz4KICAgICAgICAgIDx2YWx1ZSB0eXBlPSIyIj4wPC92YWx1ZT4KICAgICAgICAgPC9CYXNpY0VudHJ5PgogICAgICAgICA8QmFzaWNFbnRyeT4KICAgICAgICAgIDxuYW1lPlVMMzwvbmFtZT4KICAgICAgICAgIDxmbGFncz42NjE3ODwvZmxhZ3M+CiAgICAgICAgICA8dmFsdWUgdHlwZT0iMiI+MDwvdmFsdWU+CiAgICAgICAgIDwvQmFzaWNFbnRyeT4KICAgICAgICAgPEJhc2ljRW50cnk+CiAgICAgICAgICA8bmFtZT5MTDM8L25hbWU+CiAgICAgICAgICA8ZmxhZ3M+NjYxNzg8L2ZsYWdzPgogICAgICAgICAgPHZhbHVlIHR5cGU9IjIiPjA8L3ZhbHVlPgogICAgICAgICA8L0Jhc2ljRW50cnk+CiAgICAgICAgPC9CYXNpY0VudHJ5PgogICAgICAgPC9CYXNpY0VudHJ5PgogICAgICA8L0Jhc2ljRW50cnk+CiAgICAgPC9CYXNpY0VudHJ5PgogICAgPC9CYXNpY0VudHJ5PgogICA8L0Jhc2ljRW50cnk+CiAgPC9CYXNpY0VudHJ5PgogPC9CYXNpY0VudHJ5PgogPEJhc2ljRW50cnk+CiAgPG5hbWU+V2luZG93czwvbmFtZT4KICA8ZmxhZ3M+NjU2NjY8L2ZsYWdzPgogIDxCYXNpY0VudHJ5PgogICA8bmFtZT52aWV3NHQgMzwvbmFtZT4KICAgPGZsYWdzPjY2NDM0PC9mbGFncz4KICAgPHZhbHVlIHR5cGU9IjMiPldpbmRvdzwvdmFsdWU+CiAgIDxCYXNpY0VudHJ5PgogICAgPG5hbWU+UGFnZXM8L25hbWU+CiAgICA8ZmxhZ3M+NjY0MzQ8L2ZsYWdzPgogICAgPHZhbHVlIHR5cGU9IjMiPlBhZ2UxPC92YWx1ZT4KICAgIDxCYXNpY0VudHJ5PgogICAgIDxuYW1lPlBhZ2UxPC9uYW1lPgogICAgIDxmbGFncz42NTY2NjwvZmxhZ3M+CiAgICAgPEJhc2ljRW50cnk+CiAgICAgIDxuYW1lPldpZGdldHM8L25hbWU+CiAgICAgIDxmbGFncz42NjQzNDwvZmxhZ3M+CiAgICAgIDx2YWx1ZSB0eXBlPSIzIj5wbG90MTwvdmFsdWU+CiAgICAgIDxCYXNpY0VudHJ5PgogICAgICAgPG5hbWU+UGFnZU5vPC9uYW1lPgogICAgICAgPGZsYWdzPjY2NDM0PC9mbGFncz4KICAgICAgIDx2YWx1ZSB0eXBlPSIzIj5UZXh0PC92YWx1ZT4KICAgICAgIDxCYXNpY0VudHJ5PgogICAgICAgIDxuYW1lPldpZGdldFNpemU8L25hbWU+CiAgICAgICAgPGZsYWdzPjY1NjY2PC9mbGFncz4KICAgICAgICA8QmFzaWNFbnRyeT4KICAgICAgICAgPG5hbWU+V2lkdGg8L25hbWU+CiAgICAgICAgIDxmbGFncz42NjE3ODwvZmxhZ3M+CiAgICAgICAgIDx2YWx1ZSB0eXBlPSIyIj4xMDI0PC92YWx1ZT4KICAgICAgICA8L0Jhc2ljRW50cnk+CiAgICAgICAgPEJhc2ljRW50cnk+CiAgICAgICAgIDxuYW1lPkhlaWdodDwvbmFtZT4KICAgICAgICAgPGZsYWdzPjY2MTc4PC9mbGFncz4KICAgICAgICAgPHZhbHVlIHR5cGU9IjIiPjE1PC92YWx1ZT4KICAgICAgICA8L0Jhc2ljRW50cnk+CiAgICAgICA8L0Jhc2ljRW50cnk+CiAgICAgICA8QmFzaWNFbnRyeT4KICAgICAgICA8bmFtZT5XaWRnZXRQb3M8L25hbWU+CiAgICAgICAgPGZsYWdzPjY1NjY2PC9mbGFncz4KICAgICAgICA8QmFzaWNFbnRyeT4KICAgICAgICAgPG5hbWU+WDwvbmFtZT4KICAgICAgICAgPGZsYWdzPjY2MTc4PC9mbGFncz4KICAgICAgICAgPHZhbHVlIHR5cGU9IjIiPjM8L3ZhbHVlPgogICAgICAgIDwvQmFzaWNFbnRyeT4KICAgICAgICA8QmFzaWNFbnRyeT4KICAgICAgICAgPG5hbWU+WTwvbmFtZT4KICAgICAgICAgPGZsYWdzPjY2MTc4PC9mbGFncz4KICAgICAgICAgPHZhbHVlIHR5cGU9IjIiPjM8L3ZhbHVlPgogICAgICAgIDwvQmFzaWNFbnRyeT4KICAgICAgIDwvQmFzaWNFbnRyeT4KICAgICAgIDxCYXNpY0VudHJ5PgogICAgICAgIDxuYW1lPlRleHRWYWx1ZTwvbmFtZT4KICAgICAgICA8ZmxhZ3M+NjY0MzQ8L2ZsYWdzPgogICAgICAgIDx2YWx1ZSB0eXBlPSIzIj4mbHQ7YiZndDsxLzEmbHQ7L2ImZ3Q7PC92YWx1ZT4KICAgICAgIDwvQmFzaWNFbnRyeT4KICAgICAgPC9CYXNpY0VudHJ5PgogICAgICA8QmFzaWNFbnRyeT4KICAgICAgIDxuYW1lPnBsb3QwPC9uYW1lPgogICAgICAgPGZsYWdzPjY2NDM0PC9mbGFncz4KICAgICAgIDx2YWx1ZSB0eXBlPSIzIj5QbG90PC92YWx1ZT4KICAgICAgIDxCYXNpY0VudHJ5PgogICAgICAgIDxuYW1lPlZpZXdGZWF0dXJlczwvbmFtZT4KICAgICAgICA8ZmxhZ3M+NjY0MzQ8L2ZsYWdzPgogICAgICAgIDx2YWx1ZSB0eXBlPSIzIj5GU0MtQQpTU0MtQTwvdmFsdWU+CiAgICAgICA8L0Jhc2ljRW50cnk+CiAgICAgICA8QmFzaWNFbnRyeT4KICAgICAgICA8bmFtZT5WaWV3TXVsdGlMYXllcjwvbmFtZT4KICAgICAgICA8ZmxhZ3M+NjU5MjI8L2ZsYWdzPgogICAgICAgIDx2YWx1ZSB0eXBlPSIxIj4wPC92YWx1ZT4KICAgICAgIDwvQmFzaWNFbnRyeT4KICAgICAgIDxCYXNpY0VudHJ5PgogICAgICAgIDxuYW1lPlZpZXdTb3VyY2U8L25hbWU+CiAgICAgICAgPGZsYWdzPjY2NDM0PC9mbGFncz4KICAgICAgICA8dmFsdWUgdHlwZT0iMyI+MTpsaXZlPC92YWx1ZT4KICAgICAgIDwvQmFzaWNFbnRyeT4KICAgICAgIDxCYXNpY0VudHJ5PgogICAgICAgIDxuYW1lPlZpZXdQb3B1bGF0aW9uczwvbmFtZT4KICAgICAgICA8ZmxhZ3M+NjY0MzQ8L2ZsYWdzPgogICAgICAgIDx2YWx1ZSB0eXBlPSIzIj4xOmxpdmU8L3ZhbHVlPgogICAgICAgPC9CYXNpY0VudHJ5PgogICAgICAgPEJhc2ljRW50cnk+CiAgICAgICAgPG5hbWU+Vmlld01vZGU8L25hbWU+CiAgICAgICAgPGZsYWdzPjY2MTc4PC9mbGFncz4KICAgICAgICA8dmFsdWUgdHlwZT0iMiI+MDwvdmFsdWU+CiAgICAgICA8L0Jhc2ljRW50cnk+CiAgICAgICA8QmFzaWNFbnRyeT4KICAgICAgICA8bmFtZT5WaWV3QXhlczwvbmFtZT4KICAgICAgICA8ZmxhZ3M+NjY0MzQ8L2ZsYWdzPgogICAgICAgIDx2YWx1ZSB0eXBlPSIzIj5BcyBhY3F1aXJlZApBcyBhY3F1aXJlZDwvdmFsdWU+CiAgICAgICA8L0Jhc2ljRW50cnk+CiAgICAgICA8QmFzaWNFbnRyeT4KICAgICAgICA8bmFtZT5WaWV3Wm9vbTwvbmFtZT4KICAgICAgICA8ZmxhZ3M+NjY0MzQ8L2ZsYWdzPgogICAgICAgIDx2YWx1ZSB0eXBlPSIzIj4wLjAsMS4wCjAuMCwxLjA8L3ZhbHVlPgogICAgICAgPC9CYXNpY0VudHJ5PgogICAgICAgPEJhc2ljRW50cnk+CiAgICAgICAgPG5hbWU+Vmlld0hpZGVSZWdpb25zPC9uYW1lPgogICAgICAgIDxmbGFncz42NjE3ODwvZmxhZ3M+CiAgICAgICAgPHZhbHVlIHR5cGU9IjIiPjA8L3ZhbHVlPgogICAgICAgPC9CYXNpY0VudHJ5PgogICAgICAgPEJhc2ljRW50cnk+CiAgICAgICAgPG5hbWU+SGlzdG9ncmFtVXNlT3ZlcmxheTwvbmFtZT4KICAgICAgICA8ZmxhZ3M+NjYxNzg8L2ZsYWdzPgogICAgICAgIDx2YWx1ZSB0eXBlPSIyIj4wPC92YWx1ZT4KICAgICAgIDwvQmFzaWNFbnRyeT4KICAgICAgIDxCYXNpY0VudHJ5PgogICAgICAgIDxuYW1lPkhpc3RvZ3JhbU92ZXJsYXk8L25hbWU+CiAgICAgICAgPGZsYWdzPjY2NDM0PC9mbGFncz4KICAgICAgICA8dmFsdWUgdHlwZT0iMyI+CgoKCgoKCgoKPC92YWx1ZT4KICAgICAgIDwvQmFzaWNFbnRyeT4KICAgICAgIDxCYXNpY0VudHJ5PgogICAgICAgIDxuYW1lPkhpc3RvZ3JhbU92ZXJsYXlDb2xvcnM8L25hbWU+CiAgICAgICAgPGZsYWdzPjY2NDM0PC9mbGFncz4KICAgICAgICA8dmFsdWUgdHlwZT0iMyI+I2ZmYWE3ZgojZmZhYWZmCiNhYWZmN2YKIzk2ZDhlMQojYWFhYTdmCiNmZjg2NGEKI2ZjNTdmZgojNmJmZjQyCiM0MGJjZmYKI2EyYWEzNDwvdmFsdWU+CiAgICAgICA8L0Jhc2ljRW50cnk+CiAgICAgICA8QmFzaWNFbnRyeT4KICAgICAgICA8bmFtZT5WaWV3RGF0YUVuZDwvbmFtZT4KICAgICAgICA8ZmxhZ3M+NjYxNzg8L2ZsYWdzPgogICAgICAgIDx2YWx1ZSB0eXBlPSIyIj4yMTQ3NDgzNjQ3PC92YWx1ZT4KICAgICAgIDwvQmFzaWNFbnRyeT4KICAgICAgIDxCYXNpY0VudHJ5PgogICAgICAgIDxuYW1lPlZpZXdEYXRhU2tpcDwvbmFtZT4KICAgICAgICA8ZmxhZ3M+NjYxNzg8L2ZsYWdzPgogICAgICAgIDx2YWx1ZSB0eXBlPSIyIj4wPC92YWx1ZT4KICAgICAgIDwvQmFzaWNFbnRyeT4KICAgICAgIDxCYXNpY0VudHJ5PgogICAgICAgIDxuYW1lPlZpZXdEYXRhU3RhcnQ8L25hbWU+CiAgICAgICAgPGZsYWdzPjY2MTc4PC9mbGFncz4KICAgICAgICA8dmFsdWUgdHlwZT0iMiI+MDwvdmFsdWU+CiAgICAgICA8L0Jhc2ljRW50cnk+CiAgICAgICA8QmFzaWNFbnRyeT4KICAgICAgICA8bmFtZT5TY3JpcHRUZXh0PC9uYW1lPgogICAgICAgIDxmbGFncz42NjQzNDwvZmxhZ3M+CiAgICAgICAgPHZhbHVlIHR5cGU9IjMiPkVkaXQgdGV4dCB2aWEgUHJvcGVydGllczwvdmFsdWU+CiAgICAgICAgPEJhc2ljRW50cnk+CiAgICAgICAgIDxuYW1lPlByZWRlZmluZWRTY3JpcHRUZXh0PC9uYW1lPgogICAgICAgICA8ZmxhZ3M+NjY0MzQ8L2ZsYWdzPgogICAgICAgICA8dmFsdWUgdHlwZT0iMyI+PC92YWx1ZT4KICAgICAgICA8L0Jhc2ljRW50cnk+CiAgICAgICA8L0Jhc2ljRW50cnk+CiAgICAgICA8QmFzaWNFbnRyeT4KICAgICAgICA8bmFtZT5TY3JpcHRUZXh0QWxpZ25tZW50PC9uYW1lPgogICAgICAgIDxmbGFncz42NjE3ODwvZmxhZ3M+CiAgICAgICAgPHZhbHVlIHR5cGU9IjIiPjA8L3ZhbHVlPgogICAgICAgPC9CYXNpY0VudHJ5PgogICAgICAgPEJhc2ljRW50cnk+CiAgICAgICAgPG5hbWU+SGlzdG9ncmFtTm9ybWFsaXphdGlvbjwvbmFtZT4KICAgICAgICA8ZmxhZ3M+NjYxNzg8L2ZsYWdzPgogICAgICAgIDx2YWx1ZSB0eXBlPSIyIj4wPC92YWx1ZT4KICAgICAgIDwvQmFzaWNFbnRyeT4KICAgICAgIDxCYXNpY0VudHJ5PgogICAgICAgIDxuYW1lPkhpc3RvZ3JhbVBsb3RNb2RlPC9uYW1lPgogICAgICAgIDxmbGFncz42NjE3ODwvZmxhZ3M+CiAgICAgICAgPHZhbHVlIHR5cGU9IjIiPjA8L3ZhbHVlPgogICAgICAgPC9CYXNpY0VudHJ5PgogICAgICAgPEJhc2ljRW50cnk+CiAgICAgICAgPG5hbWU+SGlzdG9ncmFtU21vb3RoaW5nPC9uYW1lPgogICAgICAgIDxmbGFncz42NjE3ODwvZmxhZ3M+CiAgICAgICAgPHZhbHVlIHR5cGU9IjIiPjA8L3ZhbHVlPgogICAgICAgPC9CYXNpY0VudHJ5PgogICAgICAgPEJhc2ljRW50cnk+CiAgICAgICAgPG5hbWU+U3RhdGlzdGljRmVhdHVyZXM8L25hbWU+CiAgICAgICAgPGZsYWdzPjY2NDM0PC9mbGFncz4KICAgICAgICA8dmFsdWUgdHlwZT0iMyI+RlNDLUEKU1NDLUE8L3ZhbHVlPgogICAgICAgPC9CYXNpY0VudHJ5PgogICAgICAgPEJhc2ljRW50cnk+CiAgICAgICAgPG5hbWU+U3RhdGlzdGljUmVnaW9uRnVuY3M8L25hbWU+CiAgICAgICAgPGZsYWdzPjY2NDM0PC9mbGFncz4KICAgICAgICA8dmFsdWUgdHlwZT0iMyI+UGF0aAolLVQ8L3ZhbHVlPgogICAgICAgPC9CYXNpY0VudHJ5PgogICAgICAgPEJhc2ljRW50cnk+CiAgICAgICAgPG5hbWU+U3RhdGlzdGljRmVhdHVyZUZ1bmNzPC9uYW1lPgogICAgICAgIDxmbGFncz42NjQzNDwvZmxhZ3M+CiAgICAgICAgPHZhbHVlIHR5cGU9IjMiPjwvdmFsdWU+CiAgICAgICA8L0Jhc2ljRW50cnk+CiAgICAgICA8QmFzaWNFbnRyeT4KICAgICAgICA8bmFtZT5TdGF0aXN0aWNTb3VyY2VJbmZvPC9uYW1lPgogICAgICAgIDxmbGFncz42NTkyMjwvZmxhZ3M+CiAgICAgICAgPHZhbHVlIHR5cGU9IjEiPjE8L3ZhbHVlPgogICAgICAgPC9CYXNpY0VudHJ5PgogICAgICAgPEJhc2ljRW50cnk+CiAgICAgICAgPG5hbWU+U3RhdGlzdGljVGFibGU8L25hbWU+CiAgICAgICAgPGZsYWdzPjY1OTIyPC9mbGFncz4KICAgICAgICA8dmFsdWUgdHlwZT0iMSI+MTwvdmFsdWU+CiAgICAgICA8L0Jhc2ljRW50cnk+CiAgICAgICA8QmFzaWNFbnRyeT4KICAgICAgICA8bmFtZT5TdGF0aXN0aWNGZWF0dXJlTmFtZTwvbmFtZT4KICAgICAgICA8ZmxhZ3M+NjYxNzg8L2ZsYWdzPgogICAgICAgIDx2YWx1ZSB0eXBlPSIyIj4wPC92YWx1ZT4KICAgICAgIDwvQmFzaWNFbnRyeT4KICAgICAgIDxCYXNpY0VudHJ5PgogICAgICAgIDxuYW1lPkhlYXRtYXA8L25hbWU+CiAgICAgICAgPGZsYWdzPjY1NjY2PC9mbGFncz4KICAgICAgICA8QmFzaWNFbnRyeT4KICAgICAgICAgPG5hbWU+Q29sb3IxPC9uYW1lPgogICAgICAgICA8ZmxhZ3M+NjY0MzQ8L2ZsYWdzPgogICAgICAgICA8dmFsdWUgdHlwZT0iMyI+I2ZmMDAwMDwvdmFsdWU+CiAgICAgICAgPC9CYXNpY0VudHJ5PgogICAgICAgIDxCYXNpY0VudHJ5PgogICAgICAgICA8bmFtZT5Db2xvcjI8L25hbWU+CiAgICAgICAgIDxmbGFncz42NjQzNDwvZmxhZ3M+CiAgICAgICAgIDx2YWx1ZSB0eXBlPSIzIj4jMDBhYTAwPC92YWx1ZT4KICAgICAgICA8L0Jhc2ljRW50cnk+CiAgICAgICAgPEJhc2ljRW50cnk+CiAgICAgICAgIDxuYW1lPkNvbG9yMzwvbmFtZT4KICAgICAgICAgPGZsYWdzPjY2NDM0PC9mbGFncz4KICAgICAgICAgPHZhbHVlIHR5cGU9IjMiPiNmZmZmMDA8L3ZhbHVlPgogICAgICAgIDwvQmFzaWNFbnRyeT4KICAgICAgICA8QmFzaWNFbnRyeT4KICAgICAgICAgPG5hbWU+Q29sb3I0PC9uYW1lPgogICAgICAgICA8ZmxhZ3M+NjY0MzQ8L2ZsYWdzPgogICAgICAgICA8dmFsdWUgdHlwZT0iMyI+IzMzMzNmZjwvdmFsdWU+CiAgICAgICAgPC9CYXNpY0VudHJ5PgogICAgICAgIDxCYXNpY0VudHJ5PgogICAgICAgICA8bmFtZT5UaHJlc2hvbGQxPC9uYW1lPgogICAgICAgICA8ZmxhZ3M+Njc0NTg8L2ZsYWdzPgogICAgICAgICA8dmFsdWUgdHlwZT0iNyI+MTwvdmFsdWU+CiAgICAgICAgPC9CYXNpY0VudHJ5PgogICAgICAgIDxCYXNpY0VudHJ5PgogICAgICAgICA8bmFtZT5UaHJlc2hvbGQyPC9uYW1lPgogICAgICAgICA8ZmxhZ3M+Njc0NTg8L2ZsYWdzPgogICAgICAgICA8dmFsdWUgdHlwZT0iNyI+MTAwPC92YWx1ZT4KICAgICAgICA8L0Jhc2ljRW50cnk+CiAgICAgICAgPEJhc2ljRW50cnk+CiAgICAgICAgIDxuYW1lPlJlZ2lvbjwvbmFtZT4KICAgICAgICAgPGZsYWdzPjY2NDM0PC9mbGFncz4KICAgICAgICAgPHZhbHVlIHR5cGU9IjMiPmxpdmU8L3ZhbHVlPgogICAgICAgIDwvQmFzaWNFbnRyeT4KICAgICAgICA8QmFzaWNFbnRyeT4KICAgICAgICAgPG5hbWU+UmVnaW9uRnVuY3Rpb248L25hbWU+CiAgICAgICAgIDxmbGFncz42NjQzNDwvZmxhZ3M+CiAgICAgICAgIDx2YWx1ZSB0eXBlPSIzIj5Db3VudDwvdmFsdWU+CiAgICAgICAgPC9CYXNpY0VudHJ5PgogICAgICAgIDxCYXNpY0VudHJ5PgogICAgICAgICA8bmFtZT5GZWF0dXJlPC9uYW1lPgogICAgICAgICA8ZmxhZ3M+NjY0MzQ8L2ZsYWdzPgogICAgICAgICA8dmFsdWUgdHlwZT0iMyI+RlNDLUE8L3ZhbHVlPgogICAgICAgIDwvQmFzaWNFbnRyeT4KICAgICAgICA8QmFzaWNFbnRyeT4KICAgICAgICAgPG5hbWU+RmVhdHVyZUZ1bmN0aW9uPC9uYW1lPgogICAgICAgICA8ZmxhZ3M+NjY0MzQ8L2ZsYWdzPgogICAgICAgICA8dmFsdWUgdHlwZT0iMyI+TWVhbjwvdmFsdWU+CiAgICAgICAgPC9CYXNpY0VudHJ5PgogICAgICAgIDxCYXNpY0VudHJ5PgogICAgICAgICA8bmFtZT5Nb2RlPC9uYW1lPgogICAgICAgICA8ZmxhZ3M+NjYxNzg8L2ZsYWdzPgogICAgICAgICA8dmFsdWUgdHlwZT0iMiI+MDwvdmFsdWU+CiAgICAgICAgPC9CYXNpY0VudHJ5PgogICAgICAgIDxCYXNpY0VudHJ5PgogICAgICAgICA8bmFtZT5GdW5jdGlvbjwvbmFtZT4KICAgICAgICAgPGZsYWdzPjY2MTc4PC9mbGFncz4KICAgICAgICAgPHZhbHVlIHR5cGU9IjIiPjE8L3ZhbHVlPgogICAgICAgIDwvQmFzaWNFbnRyeT4KICAgICAgICA8QmFzaWNFbnRyeT4KICAgICAgICAgPG5hbWU+RGlzYWJsZWRHcm91cHM8L25hbWU+CiAgICAgICAgIDxmbGFncz42NjQzNDwvZmxhZ3M+CiAgICAgICAgIDx2YWx1ZSB0eXBlPSIzIj48L3ZhbHVlPgogICAgICAgIDwvQmFzaWNFbnRyeT4KICAgICAgIDwvQmFzaWNFbnRyeT4KICAgICAgIDxCYXNpY0VudHJ5PgogICAgICAgIDxuYW1lPlZpZXdIZWlnaHQ8L25hbWU+CiAgICAgICAgPGZsYWdzPjY2MTc4PC9mbGFncz4KICAgICAgICA8dmFsdWUgdHlwZT0iMiI+MTQ4PC92YWx1ZT4KICAgICAgIDwvQmFzaWNFbnRyeT4KICAgICAgIDxCYXNpY0VudHJ5PgogICAgICAgIDxuYW1lPlZpZXdXaWR0aDwvbmFtZT4KICAgICAgICA8ZmxhZ3M+NjYxNzg8L2ZsYWdzPgogICAgICAgIDx2YWx1ZSB0eXBlPSIyIj4xNDg8L3ZhbHVlPgogICAgICAgPC9CYXNpY0VudHJ5PgogICAgICAgPEJhc2ljRW50cnk+CiAgICAgICAgPG5hbWU+V2lkZ2V0UG9zPC9uYW1lPgogICAgICAgIDxmbGFncz42NTY2NjwvZmxhZ3M+CiAgICAgICAgPEJhc2ljRW50cnk+CiAgICAgICAgIDxuYW1lPlg8L25hbWU+CiAgICAgICAgIDxmbGFncz42NjE3ODwvZmxhZ3M+CiAgICAgICAgIDx2YWx1ZSB0eXBlPSIyIj4xMzwvdmFsdWU+CiAgICAgICAgPC9CYXNpY0VudHJ5PgogICAgICAgIDxCYXNpY0VudHJ5PgogICAgICAgICA8bmFtZT5ZPC9uYW1lPgogICAgICAgICA8ZmxhZ3M+NjYxNzg8L2ZsYWdzPgogICAgICAgICA8dmFsdWUgdHlwZT0iMiI+MTU8L3ZhbHVlPgogICAgICAgIDwvQmFzaWNFbnRyeT4KICAgICAgIDwvQmFzaWNFbnRyeT4KICAgICAgIDxCYXNpY0VudHJ5PgogICAgICAgIDxuYW1lPldpZGdldFNpemU8L25hbWU+CiAgICAgICAgPGZsYWdzPjY1NjY2PC9mbGFncz4KICAgICAgICA8QmFzaWNFbnRyeT4KICAgICAgICAgPG5hbWU+V2lkdGg8L25hbWU+CiAgICAgICAgIDxmbGFncz42NjE3ODwvZmxhZ3M+CiAgICAgICAgIDx2YWx1ZSB0eXBlPSIyIj4yMzQ8L3ZhbHVlPgogICAgICAgIDwvQmFzaWNFbnRyeT4KICAgICAgICA8QmFzaWNFbnRyeT4KICAgICAgICAgPG5hbWU+SGVpZ2h0PC9uYW1lPgogICAgICAgICA8ZmxhZ3M+NjYxNzg8L2ZsYWdzPgogICAgICAgICA8dmFsdWUgdHlwZT0iMiI+MjA5PC92YWx1ZT4KICAgICAgICA8L0Jhc2ljRW50cnk+CiAgICAgICA8L0Jhc2ljRW50cnk+CiAgICAgIDwvQmFzaWNFbnRyeT4KICAgICAgPEJhc2ljRW50cnk+CiAgICAgICA8bmFtZT5wbG90MTwvbmFtZT4KICAgICAgIDxmbGFncz42NjQzNDwvZmxhZ3M+CiAgICAgICA8dmFsdWUgdHlwZT0iMyI+UGxvdDwvdmFsdWU+CiAgICAgICA8QmFzaWNFbnRyeT4KICAgICAgICA8bmFtZT5WaWV3RmVhdHVyZXM8L25hbWU+CiAgICAgICAgPGZsYWdzPjY2NDM0PC9mbGFncz4KICAgICAgICA8dmFsdWUgdHlwZT0iMyI+RlNDLUEKRlNDLUg8L3ZhbHVlPgogICAgICAgPC9CYXNpY0VudHJ5PgogICAgICAgPEJhc2ljRW50cnk+CiAgICAgICAgPG5hbWU+Vmlld011bHRpTGF5ZXI8L25hbWU+CiAgICAgICAgPGZsYWdzPjY1OTIyPC9mbGFncz4KICAgICAgICA8dmFsdWUgdHlwZT0iMSI+MDwvdmFsdWU+CiAgICAgICA8L0Jhc2ljRW50cnk+CiAgICAgICA8QmFzaWNFbnRyeT4KICAgICAgICA8bmFtZT5WaWV3U291cmNlPC9uYW1lPgogICAgICAgIDxmbGFncz42NjQzNDwvZmxhZ3M+CiAgICAgICAgPHZhbHVlIHR5cGU9IjMiPjE6bGl2ZVxQMTwvdmFsdWU+CiAgICAgICA8L0Jhc2ljRW50cnk+CiAgICAgICA8QmFzaWNFbnRyeT4KICAgICAgICA8bmFtZT5WaWV3UG9wdWxhdGlvbnM8L25hbWU+CiAgICAgICAgPGZsYWdzPjY2NDM0PC9mbGFncz4KICAgICAgICA8dmFsdWUgdHlwZT0iMyI+MTpsaXZlXFAxPC92YWx1ZT4KICAgICAgIDwvQmFzaWNFbnRyeT4KICAgICAgIDxCYXNpY0VudHJ5PgogICAgICAgIDxuYW1lPlZpZXdNb2RlPC9uYW1lPgogICAgICAgIDxmbGFncz42NjE3ODwvZmxhZ3M+CiAgICAgICAgPHZhbHVlIHR5cGU9IjIiPjE8L3ZhbHVlPgogICAgICAgPC9CYXNpY0VudHJ5PgogICAgICAgPEJhc2ljRW50cnk+CiAgICAgICAgPG5hbWU+Vmlld0F4ZXM8L25hbWU+CiAgICAgICAgPGZsYWdzPjY2NDM0PC9mbGFncz4KICAgICAgICA8dmFsdWUgdHlwZT0iMyI+QXMgYWNxdWlyZWQKQXMgYWNxdWlyZWQ8L3ZhbHVlPgogICAgICAgPC9CYXNpY0VudHJ5PgogICAgICAgPEJhc2ljRW50cnk+CiAgICAgICAgPG5hbWU+Vmlld1pvb208L25hbWU+CiAgICAgICAgPGZsYWdzPjY2NDM0PC9mbGFncz4KICAgICAgICA8dmFsdWUgdHlwZT0iMyI+MC4wLDEuMAowLjAsMS4wPC92YWx1ZT4KICAgICAgIDwvQmFzaWNFbnRyeT4KICAgICAgIDxCYXNpY0VudHJ5PgogICAgICAgIDxuYW1lPlZpZXdIaWRlUmVnaW9uczwvbmFtZT4KICAgICAgICA8ZmxhZ3M+NjYxNzg8L2ZsYWdzPgogICAgICAgIDx2YWx1ZSB0eXBlPSIyIj4wPC92YWx1ZT4KICAgICAgIDwvQmFzaWNFbnRyeT4KICAgICAgIDxCYXNpY0VudHJ5PgogICAgICAgIDxuYW1lPkhpc3RvZ3JhbVVzZU92ZXJsYXk8L25hbWU+CiAgICAgICAgPGZsYWdzPjY2MTc4PC9mbGFncz4KICAgICAgICA8dmFsdWUgdHlwZT0iMiI+MDwvdmFsdWU+CiAgICAgICA8L0Jhc2ljRW50cnk+CiAgICAgICA8QmFzaWNFbnRyeT4KICAgICAgICA8bmFtZT5IaXN0b2dyYW1PdmVybGF5PC9uYW1lPgogICAgICAgIDxmbGFncz42NjQzNDwvZmxhZ3M+CiAgICAgICAgPHZhbHVlIHR5cGU9IjMiPmxpdmUKbGl2ZQpsaXZlCmxpdmUKbGl2ZQpsaXZlCmxpdmUKbGl2ZQpsaXZlCmxpdmU8L3ZhbHVlPgogICAgICAgPC9CYXNpY0VudHJ5PgogICAgICAgPEJhc2ljRW50cnk+CiAgICAgICAgPG5hbWU+SGlzdG9ncmFtT3ZlcmxheUNvbG9yczwvbmFtZT4KICAgICAgICA8ZmxhZ3M+NjY0MzQ8L2ZsYWdzPgogICAgICAgIDx2YWx1ZSB0eXBlPSIzIj4jZmZhYTdmCiNmZmFhZmYKI2FhZmY3ZgojOTZkOGUxCiNhYWFhN2YKI2ZmODY0YQojZmM1N2ZmCiM2YmZmNDIKIzQwYmNmZgojYTJhYTM0PC92YWx1ZT4KICAgICAgIDwvQmFzaWNFbnRyeT4KICAgICAgIDxCYXNpY0VudHJ5PgogICAgICAgIDxuYW1lPlZpZXdEYXRhRW5kPC9uYW1lPgogICAgICAgIDxmbGFncz42NjE3ODwvZmxhZ3M+CiAgICAgICAgPHZhbHVlIHR5cGU9IjIiPjIxNDc0ODM2NDc8L3ZhbHVlPgogICAgICAgPC9CYXNpY0VudHJ5PgogICAgICAgPEJhc2ljRW50cnk+CiAgICAgICAgPG5hbWU+Vmlld0RhdGFTa2lwPC9uYW1lPgogICAgICAgIDxmbGFncz42NjE3ODwvZmxhZ3M+CiAgICAgICAgPHZhbHVlIHR5cGU9IjIiPjA8L3ZhbHVlPgogICAgICAgPC9CYXNpY0VudHJ5PgogICAgICAgPEJhc2ljRW50cnk+CiAgICAgICAgPG5hbWU+Vmlld0RhdGFTdGFydDwvbmFtZT4KICAgICAgICA8ZmxhZ3M+NjYxNzg8L2ZsYWdzPgogICAgICAgIDx2YWx1ZSB0eXBlPSIyIj4wPC92YWx1ZT4KICAgICAgIDwvQmFzaWNFbnRyeT4KICAgICAgIDxCYXNpY0VudHJ5PgogICAgICAgIDxuYW1lPlNjcmlwdFRleHQ8L25hbWU+CiAgICAgICAgPGZsYWdzPjY2NDM0PC9mbGFncz4KICAgICAgICA8dmFsdWUgdHlwZT0iMyI+RWRpdCB0ZXh0IHZpYSBQcm9wZXJ0aWVzPC92YWx1ZT4KICAgICAgICA8QmFzaWNFbnRyeT4KICAgICAgICAgPG5hbWU+UHJlZGVmaW5lZFNjcmlwdFRleHQ8L25hbWU+CiAgICAgICAgIDxmbGFncz42NjQzNDwvZmxhZ3M+CiAgICAgICAgIDx2YWx1ZSB0eXBlPSIzIj48L3ZhbHVlPgogICAgICAgIDwvQmFzaWNFbnRyeT4KICAgICAgIDwvQmFzaWNFbnRyeT4KICAgICAgIDxCYXNpY0VudHJ5PgogICAgICAgIDxuYW1lPlNjcmlwdFRleHRBbGlnbm1lbnQ8L25hbWU+CiAgICAgICAgPGZsYWdzPjY2MTc4PC9mbGFncz4KICAgICAgICA8dmFsdWUgdHlwZT0iMiI+MDwvdmFsdWU+CiAgICAgICA8L0Jhc2ljRW50cnk+CiAgICAgICA8QmFzaWNFbnRyeT4KICAgICAgICA8bmFtZT5IaXN0b2dyYW1Ob3JtYWxpemF0aW9uPC9uYW1lPgogICAgICAgIDxmbGFncz42NjE3ODwvZmxhZ3M+CiAgICAgICAgPHZhbHVlIHR5cGU9IjIiPjA8L3ZhbHVlPgogICAgICAgPC9CYXNpY0VudHJ5PgogICAgICAgPEJhc2ljRW50cnk+CiAgICAgICAgPG5hbWU+SGlzdG9ncmFtUGxvdE1vZGU8L25hbWU+CiAgICAgICAgPGZsYWdzPjY2MTc4PC9mbGFncz4KICAgICAgICA8dmFsdWUgdHlwZT0iMiI+MDwvdmFsdWU+CiAgICAgICA8L0Jhc2ljRW50cnk+CiAgICAgICA8QmFzaWNFbnRyeT4KICAgICAgICA8bmFtZT5IaXN0b2dyYW1TbW9vdGhpbmc8L25hbWU+CiAgICAgICAgPGZsYWdzPjY2MTc4PC9mbGFncz4KICAgICAgICA8dmFsdWUgdHlwZT0iMiI+MDwvdmFsdWU+CiAgICAgICA8L0Jhc2ljRW50cnk+CiAgICAgICA8QmFzaWNFbnRyeT4KICAgICAgICA8bmFtZT5TdGF0aXN0aWNGZWF0dXJlczwvbmFtZT4KICAgICAgICA8ZmxhZ3M+NjY0MzQ8L2ZsYWdzPgogICAgICAgIDx2YWx1ZSB0eXBlPSIzIj5GU0MtQQpGU0MtSDwvdmFsdWU+CiAgICAgICA8L0Jhc2ljRW50cnk+CiAgICAgICA8QmFzaWNFbnRyeT4KICAgICAgICA8bmFtZT5TdGF0aXN0aWNSZWdpb25GdW5jczwvbmFtZT4KICAgICAgICA8ZmxhZ3M+NjY0MzQ8L2ZsYWdzPgogICAgICAgIDx2YWx1ZSB0eXBlPSIzIj5QYXRoCiUtIzwvdmFsdWU+CiAgICAgICA8L0Jhc2ljRW50cnk+CiAgICAgICA8QmFzaWNFbnRyeT4KICAgICAgICA8bmFtZT5TdGF0aXN0aWNGZWF0dXJlRnVuY3M8L25hbWU+CiAgICAgICAgPGZsYWdzPjY2NDM0PC9mbGFncz4KICAgICAgICA8dmFsdWUgdHlwZT0iMyI+PC92YWx1ZT4KICAgICAgIDwvQmFzaWNFbnRyeT4KICAgICAgIDxCYXNpY0VudHJ5PgogICAgICAgIDxuYW1lPlN0YXRpc3RpY1NvdXJjZUluZm88L25hbWU+CiAgICAgICAgPGZsYWdzPjY1OTIyPC9mbGFncz4KICAgICAgICA8dmFsdWUgdHlwZT0iMSI+MTwvdmFsdWU+CiAgICAgICA8L0Jhc2ljRW50cnk+CiAgICAgICA8QmFzaWNFbnRyeT4KICAgICAgICA8bmFtZT5TdGF0aXN0aWNUYWJsZTwvbmFtZT4KICAgICAgICA8ZmxhZ3M+NjU5MjI8L2ZsYWdzPgogICAgICAgIDx2YWx1ZSB0eXBlPSIxIj4xPC92YWx1ZT4KICAgICAgIDwvQmFzaWNFbnRyeT4KICAgICAgIDxCYXNpY0VudHJ5PgogICAgICAgIDxuYW1lPlN0YXRpc3RpY0ZlYXR1cmVOYW1lPC9uYW1lPgogICAgICAgIDxmbGFncz42NjE3ODwvZmxhZ3M+CiAgICAgICAgPHZhbHVlIHR5cGU9IjIiPjA8L3ZhbHVlPgogICAgICAgPC9CYXNpY0VudHJ5PgogICAgICAgPEJhc2ljRW50cnk+CiAgICAgICAgPG5hbWU+SGVhdG1hcDwvbmFtZT4KICAgICAgICA8ZmxhZ3M+NjU2NjY8L2ZsYWdzPgogICAgICAgIDxCYXNpY0VudHJ5PgogICAgICAgICA8bmFtZT5Db2xvcjE8L25hbWU+CiAgICAgICAgIDxmbGFncz42NjQzNDwvZmxhZ3M+CiAgICAgICAgIDx2YWx1ZSB0eXBlPSIzIj4jZmYwMDAwPC92YWx1ZT4KICAgICAgICA8L0Jhc2ljRW50cnk+CiAgICAgICAgPEJhc2ljRW50cnk+CiAgICAgICAgIDxuYW1lPkNvbG9yMjwvbmFtZT4KICAgICAgICAgPGZsYWdzPjY2NDM0PC9mbGFncz4KICAgICAgICAgPHZhbHVlIHR5cGU9IjMiPiMwMGFhMDA8L3ZhbHVlPgogICAgICAgIDwvQmFzaWNFbnRyeT4KICAgICAgICA8QmFzaWNFbnRyeT4KICAgICAgICAgPG5hbWU+Q29sb3IzPC9uYW1lPgogICAgICAgICA8ZmxhZ3M+NjY0MzQ8L2ZsYWdzPgogICAgICAgICA8dmFsdWUgdHlwZT0iMyI+I2ZmZmYwMDwvdmFsdWU+CiAgICAgICAgPC9CYXNpY0VudHJ5PgogICAgICAgIDxCYXNpY0VudHJ5PgogICAgICAgICA8bmFtZT5Db2xvcjQ8L25hbWU+CiAgICAgICAgIDxmbGFncz42NjQzNDwvZmxhZ3M+CiAgICAgICAgIDx2YWx1ZSB0eXBlPSIzIj4jMzMzM2ZmPC92YWx1ZT4KICAgICAgICA8L0Jhc2ljRW50cnk+CiAgICAgICAgPEJhc2ljRW50cnk+CiAgICAgICAgIDxuYW1lPlRocmVzaG9sZDE8L25hbWU+CiAgICAgICAgIDxmbGFncz42NzQ1ODwvZmxhZ3M+CiAgICAgICAgIDx2YWx1ZSB0eXBlPSI3Ij4xPC92YWx1ZT4KICAgICAgICA8L0Jhc2ljRW50cnk+CiAgICAgICAgPEJhc2ljRW50cnk+CiAgICAgICAgIDxuYW1lPlRocmVzaG9sZDI8L25hbWU+CiAgICAgICAgIDxmbGFncz42NzQ1ODwvZmxhZ3M+CiAgICAgICAgIDx2YWx1ZSB0eXBlPSI3Ij4xMDA8L3ZhbHVlPgogICAgICAgIDwvQmFzaWNFbnRyeT4KICAgICAgICA8QmFzaWNFbnRyeT4KICAgICAgICAgPG5hbWU+UmVnaW9uPC9uYW1lPgogICAgICAgICA8ZmxhZ3M+NjY0MzQ8L2ZsYWdzPgogICAgICAgICA8dmFsdWUgdHlwZT0iMyI+bGl2ZVxQMTwvdmFsdWU+CiAgICAgICAgPC9CYXNpY0VudHJ5PgogICAgICAgIDxCYXNpY0VudHJ5PgogICAgICAgICA8bmFtZT5SZWdpb25GdW5jdGlvbjwvbmFtZT4KICAgICAgICAgPGZsYWdzPjY2NDM0PC9mbGFncz4KICAgICAgICAgPHZhbHVlIHR5cGU9IjMiPkNvdW50PC92YWx1ZT4KICAgICAgICA8L0Jhc2ljRW50cnk+CiAgICAgICAgPEJhc2ljRW50cnk+CiAgICAgICAgIDxuYW1lPkZlYXR1cmU8L25hbWU+CiAgICAgICAgIDxmbGFncz42NjQzNDwvZmxhZ3M+CiAgICAgICAgIDx2YWx1ZSB0eXBlPSIzIj5GU0MtQTwvdmFsdWU+CiAgICAgICAgPC9CYXNpY0VudHJ5PgogICAgICAgIDxCYXNpY0VudHJ5PgogICAgICAgICA8bmFtZT5GZWF0dXJlRnVuY3Rpb248L25hbWU+CiAgICAgICAgIDxmbGFncz42NjQzNDwvZmxhZ3M+CiAgICAgICAgIDx2YWx1ZSB0eXBlPSIzIj5NZWFuPC92YWx1ZT4KICAgICAgICA8L0Jhc2ljRW50cnk+CiAgICAgICAgPEJhc2ljRW50cnk+CiAgICAgICAgIDxuYW1lPk1vZGU8L25hbWU+CiAgICAgICAgIDxmbGFncz42NjE3ODwvZmxhZ3M+CiAgICAgICAgIDx2YWx1ZSB0eXBlPSIyIj4wPC92YWx1ZT4KICAgICAgICA8L0Jhc2ljRW50cnk+CiAgICAgICAgPEJhc2ljRW50cnk+CiAgICAgICAgIDxuYW1lPkZ1bmN0aW9uPC9uYW1lPgogICAgICAgICA8ZmxhZ3M+NjYxNzg8L2ZsYWdzPgogICAgICAgICA8dmFsdWUgdHlwZT0iMiI+MTwvdmFsdWU+CiAgICAgICAgPC9CYXNpY0VudHJ5PgogICAgICAgIDxCYXNpY0VudHJ5PgogICAgICAgICA8bmFtZT5EaXNhYmxlZEdyb3VwczwvbmFtZT4KICAgICAgICAgPGZsYWdzPjY2NDM0PC9mbGFncz4KICAgICAgICAgPHZhbHVlIHR5cGU9IjMiPjwvdmFsdWU+CiAgICAgICAgPC9CYXNpY0VudHJ5PgogICAgICAgPC9CYXNpY0VudHJ5PgogICAgICAgPEJhc2ljRW50cnk+CiAgICAgICAgPG5hbWU+Vmlld0hlaWdodDwvbmFtZT4KICAgICAgICA8ZmxhZ3M+NjYxNzg8L2ZsYWdzPgogICAgICAgIDx2YWx1ZSB0eXBlPSIyIj4xNDg8L3ZhbHVlPgogICAgICAgPC9CYXNpY0VudHJ5PgogICAgICAgPEJhc2ljRW50cnk+CiAgICAgICAgPG5hbWU+Vmlld1dpZHRoPC9uYW1lPgogICAgICAgIDxmbGFncz42NjE3ODwvZmxhZ3M+CiAgICAgICAgPHZhbHVlIHR5cGU9IjIiPjE0ODwvdmFsdWU+CiAgICAgICA8L0Jhc2ljRW50cnk+CiAgICAgICA8QmFzaWNFbnRyeT4KICAgICAgICA8bmFtZT5XaWRnZXRQb3M8L25hbWU+CiAgICAgICAgPGZsYWdzPjY1NjY2PC9mbGFncz4KICAgICAgICA8QmFzaWNFbnRyeT4KICAgICAgICAgPG5hbWU+WDwvbmFtZT4KICAgICAgICAgPGZsYWdzPjY2MTc4PC9mbGFncz4KICAgICAgICAgPHZhbHVlIHR5cGU9IjIiPjI0NzwvdmFsdWU+CiAgICAgICAgPC9CYXNpY0VudHJ5PgogICAgICAgIDxCYXNpY0VudHJ5PgogICAgICAgICA8bmFtZT5ZPC9uYW1lPgogICAgICAgICA8ZmxhZ3M+NjYxNzg8L2ZsYWdzPgogICAgICAgICA8dmFsdWUgdHlwZT0iMiI+MTU8L3ZhbHVlPgogICAgICAgIDwvQmFzaWNFbnRyeT4KICAgICAgIDwvQmFzaWNFbnRyeT4KICAgICAgIDxCYXNpY0VudHJ5PgogICAgICAgIDxuYW1lPldpZGdldFNpemU8L25hbWU+CiAgICAgICAgPGZsYWdzPjY1NjY2PC9mbGFncz4KICAgICAgICA8QmFzaWNFbnRyeT4KICAgICAgICAgPG5hbWU+V2lkdGg8L25hbWU+CiAgICAgICAgIDxmbGFncz42NjE3ODwvZmxhZ3M+CiAgICAgICAgIDx2YWx1ZSB0eXBlPSIyIj4yMzQ8L3ZhbHVlPgogICAgICAgIDwvQmFzaWNFbnRyeT4KICAgICAgICA8QmFzaWNFbnRyeT4KICAgICAgICAgPG5hbWU+SGVpZ2h0PC9uYW1lPgogICAgICAgICA8ZmxhZ3M+NjYxNzg8L2ZsYWdzPgogICAgICAgICA8dmFsdWUgdHlwZT0iMiI+MjA5PC92YWx1ZT4KICAgICAgICA8L0Jhc2ljRW50cnk+CiAgICAgICA8L0Jhc2ljRW50cnk+CiAgICAgIDwvQmFzaWNFbnRyeT4KICAgICAgPEJhc2ljRW50cnk+CiAgICAgICA8bmFtZT5wbG90MjwvbmFtZT4KICAgICAgIDxmbGFncz42NjQzNDwvZmxhZ3M+CiAgICAgICA8dmFsdWUgdHlwZT0iMyI+UGxvdDwvdmFsdWU+CiAgICAgICA8QmFzaWNFbnRyeT4KICAgICAgICA8bmFtZT5WaWV3RmVhdHVyZXM8L25hbWU+CiAgICAgICAgPGZsYWdzPjY2NDM0PC9mbGFncz4KICAgICAgICA8dmFsdWUgdHlwZT0iMyI+QjEtQQpWMS1BPC92YWx1ZT4KICAgICAgIDwvQmFzaWNFbnRyeT4KICAgICAgIDxCYXNpY0VudHJ5PgogICAgICAgIDxuYW1lPlZpZXdNdWx0aUxheWVyPC9uYW1lPgogICAgICAgIDxmbGFncz42NTkyMjwvZmxhZ3M+CiAgICAgICAgPHZhbHVlIHR5cGU9IjEiPjA8L3ZhbHVlPgogICAgICAgPC9CYXNpY0VudHJ5PgogICAgICAgPEJhc2ljRW50cnk+CiAgICAgICAgPG5hbWU+Vmlld1NvdXJjZTwvbmFtZT4KICAgICAgICA8ZmxhZ3M+NjY0MzQ8L2ZsYWdzPgogICAgICAgIDx2YWx1ZSB0eXBlPSIzIj4xOmxpdmVcUDFcUDI8L3ZhbHVlPgogICAgICAgPC9CYXNpY0VudHJ5PgogICAgICAgPEJhc2ljRW50cnk+CiAgICAgICAgPG5hbWU+Vmlld1BvcHVsYXRpb25zPC9uYW1lPgogICAgICAgIDxmbGFncz42NjQzNDwvZmxhZ3M+CiAgICAgICAgPHZhbHVlIHR5cGU9IjMiPjE6bGl2ZVxQMVxQMjwvdmFsdWU+CiAgICAgICA8L0Jhc2ljRW50cnk+CiAgICAgICA8QmFzaWNFbnRyeT4KICAgICAgICA8bmFtZT5WaWV3TW9kZTwvbmFtZT4KICAgICAgICA8ZmxhZ3M+NjYxNzg8L2ZsYWdzPgogICAgICAgIDx2YWx1ZSB0eXBlPSIyIj4xPC92YWx1ZT4KICAgICAgIDwvQmFzaWNFbnRyeT4KICAgICAgIDxCYXNpY0VudHJ5PgogICAgICAgIDxuYW1lPlZpZXdBeGVzPC9uYW1lPgogICAgICAgIDxmbGFncz42NjQzNDwvZmxhZ3M+CiAgICAgICAgPHZhbHVlIHR5cGU9IjMiPkFzIGFjcXVpcmVkCkFzIGFjcXVpcmVkPC92YWx1ZT4KICAgICAgIDwvQmFzaWNFbnRyeT4KICAgICAgIDxCYXNpY0VudHJ5PgogICAgICAgIDxuYW1lPlZpZXdab29tPC9uYW1lPgogICAgICAgIDxmbGFncz42NjQzNDwvZmxhZ3M+CiAgICAgICAgPHZhbHVlIHR5cGU9IjMiPjAuMCwxLjAKMC4wLDEuMDwvdmFsdWU+CiAgICAgICA8L0Jhc2ljRW50cnk+CiAgICAgICA8QmFzaWNFbnRyeT4KICAgICAgICA8bmFtZT5WaWV3SGlkZVJlZ2lvbnM8L25hbWU+CiAgICAgICAgPGZsYWdzPjY2MTc4PC9mbGFncz4KICAgICAgICA8dmFsdWUgdHlwZT0iMiI+MDwvdmFsdWU+CiAgICAgICA8L0Jhc2ljRW50cnk+CiAgICAgICA8QmFzaWNFbnRyeT4KICAgICAgICA8bmFtZT5IaXN0b2dyYW1Vc2VPdmVybGF5PC9uYW1lPgogICAgICAgIDxmbGFncz42NjE3ODwvZmxhZ3M+CiAgICAgICAgPHZhbHVlIHR5cGU9IjIiPjA8L3ZhbHVlPgogICAgICAgPC9CYXNpY0VudHJ5PgogICAgICAgPEJhc2ljRW50cnk+CiAgICAgICAgPG5hbWU+SGlzdG9ncmFtT3ZlcmxheTwvbmFtZT4KICAgICAgICA8ZmxhZ3M+NjY0MzQ8L2ZsYWdzPgogICAgICAgIDx2YWx1ZSB0eXBlPSIzIj5saXZlCmxpdmUKbGl2ZQpsaXZlCmxpdmUKbGl2ZQpsaXZlCmxpdmUKbGl2ZQpsaXZlPC92YWx1ZT4KICAgICAgIDwvQmFzaWNFbnRyeT4KICAgICAgIDxCYXNpY0VudHJ5PgogICAgICAgIDxuYW1lPkhpc3RvZ3JhbU92ZXJsYXlDb2xvcnM8L25hbWU+CiAgICAgICAgPGZsYWdzPjY2NDM0PC9mbGFncz4KICAgICAgICA8dmFsdWUgdHlwZT0iMyI+I2ZmYWE3ZgojZmZhYWZmCiNhYWZmN2YKIzk2ZDhlMQojYWFhYTdmCiNmZjg2NGEKI2ZjNTdmZgojNmJmZjQyCiM0MGJjZmYKI2EyYWEzNDwvdmFsdWU+CiAgICAgICA8L0Jhc2ljRW50cnk+CiAgICAgICA8QmFzaWNFbnRyeT4KICAgICAgICA8bmFtZT5WaWV3RGF0YUVuZDwvbmFtZT4KICAgICAgICA8ZmxhZ3M+NjYxNzg8L2ZsYWdzPgogICAgICAgIDx2YWx1ZSB0eXBlPSIyIj4yMTQ3NDgzNjQ3PC92YWx1ZT4KICAgICAgIDwvQmFzaWNFbnRyeT4KICAgICAgIDxCYXNpY0VudHJ5PgogICAgICAgIDxuYW1lPlZpZXdEYXRhU2tpcDwvbmFtZT4KICAgICAgICA8ZmxhZ3M+NjYxNzg8L2ZsYWdzPgogICAgICAgIDx2YWx1ZSB0eXBlPSIyIj4wPC92YWx1ZT4KICAgICAgIDwvQmFzaWNFbnRyeT4KICAgICAgIDxCYXNpY0VudHJ5PgogICAgICAgIDxuYW1lPlZpZXdEYXRhU3RhcnQ8L25hbWU+CiAgICAgICAgPGZsYWdzPjY2MTc4PC9mbGFncz4KICAgICAgICA8dmFsdWUgdHlwZT0iMiI+MDwvdmFsdWU+CiAgICAgICA8L0Jhc2ljRW50cnk+CiAgICAgICA8QmFzaWNFbnRyeT4KICAgICAgICA8bmFtZT5TY3JpcHRUZXh0PC9uYW1lPgogICAgICAgIDxmbGFncz42NjQzNDwvZmxhZ3M+CiAgICAgICAgPHZhbHVlIHR5cGU9IjMiPkVkaXQgdGV4dCB2aWEgUHJvcGVydGllczwvdmFsdWU+CiAgICAgICAgPEJhc2ljRW50cnk+CiAgICAgICAgIDxuYW1lPlByZWRlZmluZWRTY3JpcHRUZXh0PC9uYW1lPgogICAgICAgICA8ZmxhZ3M+NjY0MzQ8L2ZsYWdzPgogICAgICAgICA8dmFsdWUgdHlwZT0iMyI+PC92YWx1ZT4KICAgICAgICA8L0Jhc2ljRW50cnk+CiAgICAgICA8L0Jhc2ljRW50cnk+CiAgICAgICA8QmFzaWNFbnRyeT4KICAgICAgICA8bmFtZT5TY3JpcHRUZXh0QWxpZ25tZW50PC9uYW1lPgogICAgICAgIDxmbGFncz42NjE3ODwvZmxhZ3M+CiAgICAgICAgPHZhbHVlIHR5cGU9IjIiPjA8L3ZhbHVlPgogICAgICAgPC9CYXNpY0VudHJ5PgogICAgICAgPEJhc2ljRW50cnk+CiAgICAgICAgPG5hbWU+SGlzdG9ncmFtTm9ybWFsaXphdGlvbjwvbmFtZT4KICAgICAgICA8ZmxhZ3M+NjYxNzg8L2ZsYWdzPgogICAgICAgIDx2YWx1ZSB0eXBlPSIyIj4wPC92YWx1ZT4KICAgICAgIDwvQmFzaWNFbnRyeT4KICAgICAgIDxCYXNpY0VudHJ5PgogICAgICAgIDxuYW1lPkhpc3RvZ3JhbVBsb3RNb2RlPC9uYW1lPgogICAgICAgIDxmbGFncz42NjE3ODwvZmxhZ3M+CiAgICAgICAgPHZhbHVlIHR5cGU9IjIiPjA8L3ZhbHVlPgogICAgICAgPC9CYXNpY0VudHJ5PgogICAgICAgPEJhc2ljRW50cnk+CiAgICAgICAgPG5hbWU+SGlzdG9ncmFtU21vb3RoaW5nPC9uYW1lPgogICAgICAgIDxmbGFncz42NjE3ODwvZmxhZ3M+CiAgICAgICAgPHZhbHVlIHR5cGU9IjIiPjA8L3ZhbHVlPgogICAgICAgPC9CYXNpY0VudHJ5PgogICAgICAgPEJhc2ljRW50cnk+CiAgICAgICAgPG5hbWU+U3RhdGlzdGljRmVhdHVyZXM8L25hbWU+CiAgICAgICAgPGZsYWdzPjY2NDM0PC9mbGFncz4KICAgICAgICA8dmFsdWUgdHlwZT0iMyI+QjEtQQpWMS1BPC92YWx1ZT4KICAgICAgIDwvQmFzaWNFbnRyeT4KICAgICAgIDxCYXNpY0VudHJ5PgogICAgICAgIDxuYW1lPlN0YXRpc3RpY1JlZ2lvbkZ1bmNzPC9uYW1lPgogICAgICAgIDxmbGFncz42NjQzNDwvZmxhZ3M+CiAgICAgICAgPHZhbHVlIHR5cGU9IjMiPlBhdGgKJS0jPC92YWx1ZT4KICAgICAgIDwvQmFzaWNFbnRyeT4KICAgICAgIDxCYXNpY0VudHJ5PgogICAgICAgIDxuYW1lPlN0YXRpc3RpY0ZlYXR1cmVGdW5jczwvbmFtZT4KICAgICAgICA8ZmxhZ3M+NjY0MzQ8L2ZsYWdzPgogICAgICAgIDx2YWx1ZSB0eXBlPSIzIj48L3ZhbHVlPgogICAgICAgPC9CYXNpY0VudHJ5PgogICAgICAgPEJhc2ljRW50cnk+CiAgICAgICAgPG5hbWU+U3RhdGlzdGljU291cmNlSW5mbzwvbmFtZT4KICAgICAgICA8ZmxhZ3M+NjU5MjI8L2ZsYWdzPgogICAgICAgIDx2YWx1ZSB0eXBlPSIxIj4xPC92YWx1ZT4KICAgICAgIDwvQmFzaWNFbnRyeT4KICAgICAgIDxCYXNpY0VudHJ5PgogICAgICAgIDxuYW1lPlN0YXRpc3RpY1RhYmxlPC9uYW1lPgogICAgICAgIDxmbGFncz42NTkyMjwvZmxhZ3M+CiAgICAgICAgPHZhbHVlIHR5cGU9IjEiPjE8L3ZhbHVlPgogICAgICAgPC9CYXNpY0VudHJ5PgogICAgICAgPEJhc2ljRW50cnk+CiAgICAgICAgPG5hbWU+U3RhdGlzdGljRmVhdHVyZU5hbWU8L25hbWU+CiAgICAgICAgPGZsYWdzPjY2MTc4PC9mbGFncz4KICAgICAgICA8dmFsdWUgdHlwZT0iMiI+MDwvdmFsdWU+CiAgICAgICA8L0Jhc2ljRW50cnk+CiAgICAgICA8QmFzaWNFbnRyeT4KICAgICAgICA8bmFtZT5IZWF0bWFwPC9uYW1lPgogICAgICAgIDxmbGFncz42NTY2NjwvZmxhZ3M+CiAgICAgICAgPEJhc2ljRW50cnk+CiAgICAgICAgIDxuYW1lPkNvbG9yMTwvbmFtZT4KICAgICAgICAgPGZsYWdzPjY2NDM0PC9mbGFncz4KICAgICAgICAgPHZhbHVlIHR5cGU9IjMiPiNmZjAwMDA8L3ZhbHVlPgogICAgICAgIDwvQmFzaWNFbnRyeT4KICAgICAgICA8QmFzaWNFbnRyeT4KICAgICAgICAgPG5hbWU+Q29sb3IyPC9uYW1lPgogICAgICAgICA8ZmxhZ3M+NjY0MzQ8L2ZsYWdzPgogICAgICAgICA8dmFsdWUgdHlwZT0iMyI+IzAwYWEwMDwvdmFsdWU+CiAgICAgICAgPC9CYXNpY0VudHJ5PgogICAgICAgIDxCYXNpY0VudHJ5PgogICAgICAgICA8bmFtZT5Db2xvcjM8L25hbWU+CiAgICAgICAgIDxmbGFncz42NjQzNDwvZmxhZ3M+CiAgICAgICAgIDx2YWx1ZSB0eXBlPSIzIj4jZmZmZjAwPC92YWx1ZT4KICAgICAgICA8L0Jhc2ljRW50cnk+CiAgICAgICAgPEJhc2ljRW50cnk+CiAgICAgICAgIDxuYW1lPkNvbG9yNDwvbmFtZT4KICAgICAgICAgPGZsYWdzPjY2NDM0PC9mbGFncz4KICAgICAgICAgPHZhbHVlIHR5cGU9IjMiPiMzMzMzZmY8L3ZhbHVlPgogICAgICAgIDwvQmFzaWNFbnRyeT4KICAgICAgICA8QmFzaWNFbnRyeT4KICAgICAgICAgPG5hbWU+VGhyZXNob2xkMTwvbmFtZT4KICAgICAgICAgPGZsYWdzPjY3NDU4PC9mbGFncz4KICAgICAgICAgPHZhbHVlIHR5cGU9IjciPjE8L3ZhbHVlPgogICAgICAgIDwvQmFzaWNFbnRyeT4KICAgICAgICA8QmFzaWNFbnRyeT4KICAgICAgICAgPG5hbWU+VGhyZXNob2xkMjwvbmFtZT4KICAgICAgICAgPGZsYWdzPjY3NDU4PC9mbGFncz4KICAgICAgICAgPHZhbHVlIHR5cGU9IjciPjEwMDwvdmFsdWU+CiAgICAgICAgPC9CYXNpY0VudHJ5PgogICAgICAgIDxCYXNpY0VudHJ5PgogICAgICAgICA8bmFtZT5SZWdpb248L25hbWU+CiAgICAgICAgIDxmbGFncz42NjQzNDwvZmxhZ3M+CiAgICAgICAgIDx2YWx1ZSB0eXBlPSIzIj5saXZlXFAxXFAyPC92YWx1ZT4KICAgICAgICA8L0Jhc2ljRW50cnk+CiAgICAgICAgPEJhc2ljRW50cnk+CiAgICAgICAgIDxuYW1lPlJlZ2lvbkZ1bmN0aW9uPC9uYW1lPgogICAgICAgICA8ZmxhZ3M+NjY0MzQ8L2ZsYWdzPgogICAgICAgICA8dmFsdWUgdHlwZT0iMyI+Q291bnQ8L3ZhbHVlPgogICAgICAgIDwvQmFzaWNFbnRyeT4KICAgICAgICA8QmFzaWNFbnRyeT4KICAgICAgICAgPG5hbWU+RmVhdHVyZTwvbmFtZT4KICAgICAgICAgPGZsYWdzPjY2NDM0PC9mbGFncz4KICAgICAgICAgPHZhbHVlIHR5cGU9IjMiPkZTQy1BPC92YWx1ZT4KICAgICAgICA8L0Jhc2ljRW50cnk+CiAgICAgICAgPEJhc2ljRW50cnk+CiAgICAgICAgIDxuYW1lPkZlYXR1cmVGdW5jdGlvbjwvbmFtZT4KICAgICAgICAgPGZsYWdzPjY2NDM0PC9mbGFncz4KICAgICAgICAgPHZhbHVlIHR5cGU9IjMiPk1lYW48L3ZhbHVlPgogICAgICAgIDwvQmFzaWNFbnRyeT4KICAgICAgICA8QmFzaWNFbnRyeT4KICAgICAgICAgPG5hbWU+TW9kZTwvbmFtZT4KICAgICAgICAgPGZsYWdzPjY2MTc4PC9mbGFncz4KICAgICAgICAgPHZhbHVlIHR5cGU9IjIiPjA8L3ZhbHVlPgogICAgICAgIDwvQmFzaWNFbnRyeT4KICAgICAgICA8QmFzaWNFbnRyeT4KICAgICAgICAgPG5hbWU+RnVuY3Rpb248L25hbWU+CiAgICAgICAgIDxmbGFncz42NjE3ODwvZmxhZ3M+CiAgICAgICAgIDx2YWx1ZSB0eXBlPSIyIj4xPC92YWx1ZT4KICAgICAgICA8L0Jhc2ljRW50cnk+CiAgICAgICAgPEJhc2ljRW50cnk+CiAgICAgICAgIDxuYW1lPkRpc2FibGVkR3JvdXBzPC9uYW1lPgogICAgICAgICA8ZmxhZ3M+NjY0MzQ8L2ZsYWdzPgogICAgICAgICA8dmFsdWUgdHlwZT0iMyI+PC92YWx1ZT4KICAgICAgICA8L0Jhc2ljRW50cnk+CiAgICAgICA8L0Jhc2ljRW50cnk+CiAgICAgICA8QmFzaWNFbnRyeT4KICAgICAgICA8bmFtZT5WaWV3SGVpZ2h0PC9uYW1lPgogICAgICAgIDxmbGFncz42NjE3ODwvZmxhZ3M+CiAgICAgICAgPHZhbHVlIHR5cGU9IjIiPjE0ODwvdmFsdWU+CiAgICAgICA8L0Jhc2ljRW50cnk+CiAgICAgICA8QmFzaWNFbnRyeT4KICAgICAgICA8bmFtZT5WaWV3V2lkdGg8L25hbWU+CiAgICAgICAgPGZsYWdzPjY2MTc4PC9mbGFncz4KICAgICAgICA8dmFsdWUgdHlwZT0iMiI+MTQ4PC92YWx1ZT4KICAgICAgIDwvQmFzaWNFbnRyeT4KICAgICAgIDxCYXNpY0VudHJ5PgogICAgICAgIDxuYW1lPldpZGdldFBvczwvbmFtZT4KICAgICAgICA8ZmxhZ3M+NjU2NjY8L2ZsYWdzPgogICAgICAgIDxCYXNpY0VudHJ5PgogICAgICAgICA8bmFtZT5YPC9uYW1lPgogICAgICAgICA8ZmxhZ3M+NjYxNzg8L2ZsYWdzPgogICAgICAgICA8dmFsdWUgdHlwZT0iMiI+NDgxPC92YWx1ZT4KICAgICAgICA8L0Jhc2ljRW50cnk+CiAgICAgICAgPEJhc2ljRW50cnk+CiAgICAgICAgIDxuYW1lPlk8L25hbWU+CiAgICAgICAgIDxmbGFncz42NjE3ODwvZmxhZ3M+CiAgICAgICAgIDx2YWx1ZSB0eXBlPSIyIj4xNTwvdmFsdWU+CiAgICAgICAgPC9CYXNpY0VudHJ5PgogICAgICAgPC9CYXNpY0VudHJ5PgogICAgICAgPEJhc2ljRW50cnk+CiAgICAgICAgPG5hbWU+V2lkZ2V0U2l6ZTwvbmFtZT4KICAgICAgICA8ZmxhZ3M+NjU2NjY8L2ZsYWdzPgogICAgICAgIDxCYXNpY0VudHJ5PgogICAgICAgICA8bmFtZT5XaWR0aDwvbmFtZT4KICAgICAgICAgPGZsYWdzPjY2MTc4PC9mbGFncz4KICAgICAgICAgPHZhbHVlIHR5cGU9IjIiPjIzNDwvdmFsdWU+CiAgICAgICAgPC9CYXNpY0VudHJ5PgogICAgICAgIDxCYXNpY0VudHJ5PgogICAgICAgICA8bmFtZT5IZWlnaHQ8L25hbWU+CiAgICAgICAgIDxmbGFncz42NjE3ODwvZmxhZ3M+CiAgICAgICAgIDx2YWx1ZSB0eXBlPSIyIj4yMDk8L3ZhbHVlPgogICAgICAgIDwvQmFzaWNFbnRyeT4KICAgICAgIDwvQmFzaWNFbnRyeT4KICAgICAgPC9CYXNpY0VudHJ5PgogICAgICA8QmFzaWNFbnRyeT4KICAgICAgIDxuYW1lPnBsb3QzPC9uYW1lPgogICAgICAgPGZsYWdzPjY2NDM0PC9mbGFncz4KICAgICAgIDx2YWx1ZSB0eXBlPSIzIj5QbG90PC92YWx1ZT4KICAgICAgIDxCYXNpY0VudHJ5PgogICAgICAgIDxuYW1lPlZpZXdNb2RlPC9uYW1lPgogICAgICAgIDxmbGFncz42NjE3ODwvZmxhZ3M+CiAgICAgICAgPHZhbHVlIHR5cGU9IjIiPjM8L3ZhbHVlPgogICAgICAgPC9CYXNpY0VudHJ5PgogICAgICAgPEJhc2ljRW50cnk+CiAgICAgICAgPG5hbWU+Vmlld0hlaWdodDwvbmFtZT4KICAgICAgICA8ZmxhZ3M+NjYxNzg8L2ZsYWdzPgogICAgICAgIDx2YWx1ZSB0eXBlPSIyIj4zNTc8L3ZhbHVlPgogICAgICAgPC9CYXNpY0VudHJ5PgogICAgICAgPEJhc2ljRW50cnk+CiAgICAgICAgPG5hbWU+Vmlld1dpZHRoPC9uYW1lPgogICAgICAgIDxmbGFncz42NjE3ODwvZmxhZ3M+CiAgICAgICAgPHZhbHVlIHR5cGU9IjIiPjYxNjwvdmFsdWU+CiAgICAgICA8L0Jhc2ljRW50cnk+CiAgICAgICA8QmFzaWNFbnRyeT4KICAgICAgICA8bmFtZT5WaWV3RmVhdHVyZXM8L25hbWU+CiAgICAgICAgPGZsYWdzPjY2NDM0PC9mbGFncz4KICAgICAgICA8dmFsdWUgdHlwZT0iMyI+RlNDLUEKU1NDLUE8L3ZhbHVlPgogICAgICAgPC9CYXNpY0VudHJ5PgogICAgICAgPEJhc2ljRW50cnk+CiAgICAgICAgPG5hbWU+Vmlld011bHRpTGF5ZXI8L25hbWU+CiAgICAgICAgPGZsYWdzPjY1OTIyPC9mbGFncz4KICAgICAgICA8dmFsdWUgdHlwZT0iMSI+MDwvdmFsdWU+CiAgICAgICA8L0Jhc2ljRW50cnk+CiAgICAgICA8QmFzaWNFbnRyeT4KICAgICAgICA8bmFtZT5WaWV3U291cmNlPC9uYW1lPgogICAgICAgIDxmbGFncz42NjQzNDwvZmxhZ3M+CiAgICAgICAgPHZhbHVlIHR5cGU9IjMiPjE6bGl2ZTwvdmFsdWU+CiAgICAgICA8L0Jhc2ljRW50cnk+CiAgICAgICA8QmFzaWNFbnRyeT4KICAgICAgICA8bmFtZT5WaWV3UG9wdWxhdGlvbnM8L25hbWU+CiAgICAgICAgPGZsYWdzPjY2NDM0PC9mbGFncz4KICAgICAgICA8dmFsdWUgdHlwZT0iMyI+MTpsaXZlPC92YWx1ZT4KICAgICAgIDwvQmFzaWNFbnRyeT4KICAgICAgIDxCYXNpY0VudHJ5PgogICAgICAgIDxuYW1lPlZpZXdBeGVzPC9uYW1lPgogICAgICAgIDxmbGFncz42NjQzNDwvZmxhZ3M+CiAgICAgICAgPHZhbHVlIHR5cGU9IjMiPkFzIGFjcXVpcmVkCkFzIGFjcXVpcmVkPC92YWx1ZT4KICAgICAgIDwvQmFzaWNFbnRyeT4KICAgICAgIDxCYXNpY0VudHJ5PgogICAgICAgIDxuYW1lPlZpZXdab29tPC9uYW1lPgogICAgICAgIDxmbGFncz42NjQzNDwvZmxhZ3M+CiAgICAgICAgPHZhbHVlIHR5cGU9IjMiPjAuMCwxLjAKMC4wLDEuMDwvdmFsdWU+CiAgICAgICA8L0Jhc2ljRW50cnk+CiAgICAgICA8QmFzaWNFbnRyeT4KICAgICAgICA8bmFtZT5WaWV3SGlkZVJlZ2lvbnM8L25hbWU+CiAgICAgICAgPGZsYWdzPjY2MTc4PC9mbGFncz4KICAgICAgICA8dmFsdWUgdHlwZT0iMiI+MDwvdmFsdWU+CiAgICAgICA8L0Jhc2ljRW50cnk+CiAgICAgICA8QmFzaWNFbnRyeT4KICAgICAgICA8bmFtZT5IaXN0b2dyYW1Vc2VPdmVybGF5PC9uYW1lPgogICAgICAgIDxmbGFncz42NjE3ODwvZmxhZ3M+CiAgICAgICAgPHZhbHVlIHR5cGU9IjIiPjA8L3ZhbHVlPgogICAgICAgPC9CYXNpY0VudHJ5PgogICAgICAgPEJhc2ljRW50cnk+CiAgICAgICAgPG5hbWU+SGlzdG9ncmFtT3ZlcmxheTwvbmFtZT4KICAgICAgICA8ZmxhZ3M+NjY0MzQ8L2ZsYWdzPgogICAgICAgIDx2YWx1ZSB0eXBlPSIzIj4KCgoKCgoKCgo8L3ZhbHVlPgogICAgICAgPC9CYXNpY0VudHJ5PgogICAgICAgPEJhc2ljRW50cnk+CiAgICAgICAgPG5hbWU+SGlzdG9ncmFtT3ZlcmxheUNvbG9yczwvbmFtZT4KICAgICAgICA8ZmxhZ3M+NjY0MzQ8L2ZsYWdzPgogICAgICAgIDx2YWx1ZSB0eXBlPSIzIj4jZmZhYTdmCiNmZmFhZmYKI2FhZmY3ZgojOTZkOGUxCiNhYWFhN2YKI2ZmODY0YQojZmM1N2ZmCiM2YmZmNDIKIzQwYmNmZgojYTJhYTM0PC92YWx1ZT4KICAgICAgIDwvQmFzaWNFbnRyeT4KICAgICAgIDxCYXNpY0VudHJ5PgogICAgICAgIDxuYW1lPlZpZXdEYXRhRW5kPC9uYW1lPgogICAgICAgIDxmbGFncz42NjE3ODwvZmxhZ3M+CiAgICAgICAgPHZhbHVlIHR5cGU9IjIiPjIxNDc0ODM2NDc8L3ZhbHVlPgogICAgICAgPC9CYXNpY0VudHJ5PgogICAgICAgPEJhc2ljRW50cnk+CiAgICAgICAgPG5hbWU+Vmlld0RhdGFTa2lwPC9uYW1lPgogICAgICAgIDxmbGFncz42NjE3ODwvZmxhZ3M+CiAgICAgICAgPHZhbHVlIHR5cGU9IjIiPjA8L3ZhbHVlPgogICAgICAgPC9CYXNpY0VudHJ5PgogICAgICAgPEJhc2ljRW50cnk+CiAgICAgICAgPG5hbWU+Vmlld0RhdGFTdGFydDwvbmFtZT4KICAgICAgICA8ZmxhZ3M+NjYxNzg8L2ZsYWdzPgogICAgICAgIDx2YWx1ZSB0eXBlPSIyIj4wPC92YWx1ZT4KICAgICAgIDwvQmFzaWNFbnRyeT4KICAgICAgIDxCYXNpY0VudHJ5PgogICAgICAgIDxuYW1lPlNjcmlwdFRleHQ8L25hbWU+CiAgICAgICAgPGZsYWdzPjY2NDM0PC9mbGFncz4KICAgICAgICA8dmFsdWUgdHlwZT0iMyI+RWRpdCB0ZXh0IHZpYSBQcm9wZXJ0aWVzPC92YWx1ZT4KICAgICAgICA8QmFzaWNFbnRyeT4KICAgICAgICAgPG5hbWU+UHJlZGVmaW5lZFNjcmlwdFRleHQ8L25hbWU+CiAgICAgICAgIDxmbGFncz42NjQzNDwvZmxhZ3M+CiAgICAgICAgIDx2YWx1ZSB0eXBlPSIzIj48L3ZhbHVlPgogICAgICAgIDwvQmFzaWNFbnRyeT4KICAgICAgIDwvQmFzaWNFbnRyeT4KICAgICAgIDxCYXNpY0VudHJ5PgogICAgICAgIDxuYW1lPlNjcmlwdFRleHRBbGlnbm1lbnQ8L25hbWU+CiAgICAgICAgPGZsYWdzPjY2MTc4PC9mbGFncz4KICAgICAgICA8dmFsdWUgdHlwZT0iMiI+MDwvdmFsdWU+CiAgICAgICA8L0Jhc2ljRW50cnk+CiAgICAgICA8QmFzaWNFbnRyeT4KICAgICAgICA8bmFtZT5IaXN0b2dyYW1Ob3JtYWxpemF0aW9uPC9uYW1lPgogICAgICAgIDxmbGFncz42NjE3ODwvZmxhZ3M+CiAgICAgICAgPHZhbHVlIHR5cGU9IjIiPjA8L3ZhbHVlPgogICAgICAgPC9CYXNpY0VudHJ5PgogICAgICAgPEJhc2ljRW50cnk+CiAgICAgICAgPG5hbWU+SGlzdG9ncmFtUGxvdE1vZGU8L25hbWU+CiAgICAgICAgPGZsYWdzPjY2MTc4PC9mbGFncz4KICAgICAgICA8dmFsdWUgdHlwZT0iMiI+MDwvdmFsdWU+CiAgICAgICA8L0Jhc2ljRW50cnk+CiAgICAgICA8QmFzaWNFbnRyeT4KICAgICAgICA8bmFtZT5IaXN0b2dyYW1TbW9vdGhpbmc8L25hbWU+CiAgICAgICAgPGZsYWdzPjY2MTc4PC9mbGFncz4KICAgICAgICA8dmFsdWUgdHlwZT0iMiI+MDwvdmFsdWU+CiAgICAgICA8L0Jhc2ljRW50cnk+CiAgICAgICA8QmFzaWNFbnRyeT4KICAgICAgICA8bmFtZT5TdGF0aXN0aWNGZWF0dXJlczwvbmFtZT4KICAgICAgICA8ZmxhZ3M+NjY0MzQ8L2ZsYWdzPgogICAgICAgIDx2YWx1ZSB0eXBlPSIzIj5GU0MtQQpTU0MtQTwvdmFsdWU+CiAgICAgICA8L0Jhc2ljRW50cnk+CiAgICAgICA8QmFzaWNFbnRyeT4KICAgICAgICA8bmFtZT5TdGF0aXN0aWNSZWdpb25GdW5jczwvbmFtZT4KICAgICAgICA8ZmxhZ3M+NjY0MzQ8L2ZsYWdzPgogICAgICAgIDx2YWx1ZSB0eXBlPSIzIj5QYXRoCiUtVDwvdmFsdWU+CiAgICAgICA8L0Jhc2ljRW50cnk+CiAgICAgICA8QmFzaWNFbnRyeT4KICAgICAgICA8bmFtZT5TdGF0aXN0aWNGZWF0dXJlRnVuY3M8L25hbWU+CiAgICAgICAgPGZsYWdzPjY2NDM0PC9mbGFncz4KICAgICAgICA8dmFsdWUgdHlwZT0iMyI+PC92YWx1ZT4KICAgICAgIDwvQmFzaWNFbnRyeT4KICAgICAgIDxCYXNpY0VudHJ5PgogICAgICAgIDxuYW1lPlN0YXRpc3RpY1NvdXJjZUluZm88L25hbWU+CiAgICAgICAgPGZsYWdzPjY1OTIyPC9mbGFncz4KICAgICAgICA8dmFsdWUgdHlwZT0iMSI+MTwvdmFsdWU+CiAgICAgICA8L0Jhc2ljRW50cnk+CiAgICAgICA8QmFzaWNFbnRyeT4KICAgICAgICA8bmFtZT5TdGF0aXN0aWNUYWJsZTwvbmFtZT4KICAgICAgICA8ZmxhZ3M+NjU5MjI8L2ZsYWdzPgogICAgICAgIDx2YWx1ZSB0eXBlPSIxIj4xPC92YWx1ZT4KICAgICAgIDwvQmFzaWNFbnRyeT4KICAgICAgIDxCYXNpY0VudHJ5PgogICAgICAgIDxuYW1lPlN0YXRpc3RpY0ZlYXR1cmVOYW1lPC9uYW1lPgogICAgICAgIDxmbGFncz42NjE3ODwvZmxhZ3M+CiAgICAgICAgPHZhbHVlIHR5cGU9IjIiPjA8L3ZhbHVlPgogICAgICAgPC9CYXNpY0VudHJ5PgogICAgICAgPEJhc2ljRW50cnk+CiAgICAgICAgPG5hbWU+SGVhdG1hcDwvbmFtZT4KICAgICAgICA8ZmxhZ3M+NjU2NjY8L2ZsYWdzPgogICAgICAgIDxCYXNpY0VudHJ5PgogICAgICAgICA8bmFtZT5Db2xvcjE8L25hbWU+CiAgICAgICAgIDxmbGFncz42NjQzNDwvZmxhZ3M+CiAgICAgICAgIDx2YWx1ZSB0eXBlPSIzIj4jZmYwMDAwPC92YWx1ZT4KICAgICAgICA8L0Jhc2ljRW50cnk+CiAgICAgICAgPEJhc2ljRW50cnk+CiAgICAgICAgIDxuYW1lPkNvbG9yMjwvbmFtZT4KICAgICAgICAgPGZsYWdzPjY2NDM0PC9mbGFncz4KICAgICAgICAgPHZhbHVlIHR5cGU9IjMiPiMwMGFhMDA8L3ZhbHVlPgogICAgICAgIDwvQmFzaWNFbnRyeT4KICAgICAgICA8QmFzaWNFbnRyeT4KICAgICAgICAgPG5hbWU+Q29sb3IzPC9uYW1lPgogICAgICAgICA8ZmxhZ3M+NjY0MzQ8L2ZsYWdzPgogICAgICAgICA8dmFsdWUgdHlwZT0iMyI+I2ZmZmYwMDwvdmFsdWU+CiAgICAgICAgPC9CYXNpY0VudHJ5PgogICAgICAgIDxCYXNpY0VudHJ5PgogICAgICAgICA8bmFtZT5Db2xvcjQ8L25hbWU+CiAgICAgICAgIDxmbGFncz42NjQzNDwvZmxhZ3M+CiAgICAgICAgIDx2YWx1ZSB0eXBlPSIzIj4jMzMzM2ZmPC92YWx1ZT4KICAgICAgICA8L0Jhc2ljRW50cnk+CiAgICAgICAgPEJhc2ljRW50cnk+CiAgICAgICAgIDxuYW1lPlRocmVzaG9sZDE8L25hbWU+CiAgICAgICAgIDxmbGFncz42NzQ1ODwvZmxhZ3M+CiAgICAgICAgIDx2YWx1ZSB0eXBlPSI3Ij4xPC92YWx1ZT4KICAgICAgICA8L0Jhc2ljRW50cnk+CiAgICAgICAgPEJhc2ljRW50cnk+CiAgICAgICAgIDxuYW1lPlRocmVzaG9sZDI8L25hbWU+CiAgICAgICAgIDxmbGFncz42NzQ1ODwvZmxhZ3M+CiAgICAgICAgIDx2YWx1ZSB0eXBlPSI3Ij4xMDA8L3ZhbHVlPgogICAgICAgIDwvQmFzaWNFbnRyeT4KICAgICAgICA8QmFzaWNFbnRyeT4KICAgICAgICAgPG5hbWU+UmVnaW9uPC9uYW1lPgogICAgICAgICA8ZmxhZ3M+NjY0MzQ8L2ZsYWdzPgogICAgICAgICA8dmFsdWUgdHlwZT0iMyI+bGl2ZTwvdmFsdWU+CiAgICAgICAgPC9CYXNpY0VudHJ5PgogICAgICAgIDxCYXNpY0VudHJ5PgogICAgICAgICA8bmFtZT5SZWdpb25GdW5jdGlvbjwvbmFtZT4KICAgICAgICAgPGZsYWdzPjY2NDM0PC9mbGFncz4KICAgICAgICAgPHZhbHVlIHR5cGU9IjMiPkNvdW50PC92YWx1ZT4KICAgICAgICA8L0Jhc2ljRW50cnk+CiAgICAgICAgPEJhc2ljRW50cnk+CiAgICAgICAgIDxuYW1lPkZlYXR1cmU8L25hbWU+CiAgICAgICAgIDxmbGFncz42NjQzNDwvZmxhZ3M+CiAgICAgICAgIDx2YWx1ZSB0eXBlPSIzIj5GU0MtQTwvdmFsdWU+CiAgICAgICAgPC9CYXNpY0VudHJ5PgogICAgICAgIDxCYXNpY0VudHJ5PgogICAgICAgICA8bmFtZT5GZWF0dXJlRnVuY3Rpb248L25hbWU+CiAgICAgICAgIDxmbGFncz42NjQzNDwvZmxhZ3M+CiAgICAgICAgIDx2YWx1ZSB0eXBlPSIzIj5NZWFuPC92YWx1ZT4KICAgICAgICA8L0Jhc2ljRW50cnk+CiAgICAgICAgPEJhc2ljRW50cnk+CiAgICAgICAgIDxuYW1lPk1vZGU8L25hbWU+CiAgICAgICAgIDxmbGFncz42NjE3ODwvZmxhZ3M+CiAgICAgICAgIDx2YWx1ZSB0eXBlPSIyIj4wPC92YWx1ZT4KICAgICAgICA8L0Jhc2ljRW50cnk+CiAgICAgICAgPEJhc2ljRW50cnk+CiAgICAgICAgIDxuYW1lPkZ1bmN0aW9uPC9uYW1lPgogICAgICAgICA8ZmxhZ3M+NjYxNzg8L2ZsYWdzPgogICAgICAgICA8dmFsdWUgdHlwZT0iMiI+MTwvdmFsdWU+CiAgICAgICAgPC9CYXNpY0VudHJ5PgogICAgICAgIDxCYXNpY0VudHJ5PgogICAgICAgICA8bmFtZT5EaXNhYmxlZEdyb3VwczwvbmFtZT4KICAgICAgICAgPGZsYWdzPjY2NDM0PC9mbGFncz4KICAgICAgICAgPHZhbHVlIHR5cGU9IjMiPjwvdmFsdWU+CiAgICAgICAgPC9CYXNpY0VudHJ5PgogICAgICAgPC9CYXNpY0VudHJ5PgogICAgICAgPEJhc2ljRW50cnk+CiAgICAgICAgPG5hbWU+V2lkZ2V0UG9zPC9uYW1lPgogICAgICAgIDxmbGFncz42NTY2NjwvZmxhZ3M+CiAgICAgICAgPEJhc2ljRW50cnk+CiAgICAgICAgIDxuYW1lPlg8L25hbWU+CiAgICAgICAgIDxmbGFncz42NjE3ODwvZmxhZ3M+CiAgICAgICAgIDx2YWx1ZSB0eXBlPSIyIj4xMzwvdmFsdWU+CiAgICAgICAgPC9CYXNpY0VudHJ5PgogICAgICAgIDxCYXNpY0VudHJ5PgogICAgICAgICA8bmFtZT5ZPC9uYW1lPgogICAgICAgICA8ZmxhZ3M+NjYxNzg8L2ZsYWdzPgogICAgICAgICA8dmFsdWUgdHlwZT0iMiI+MjI0PC92YWx1ZT4KICAgICAgICA8L0Jhc2ljRW50cnk+CiAgICAgICA8L0Jhc2ljRW50cnk+CiAgICAgICA8QmFzaWNFbnRyeT4KICAgICAgICA8bmFtZT5XaWRnZXRTaXplPC9uYW1lPgogICAgICAgIDxmbGFncz42NTY2NjwvZmxhZ3M+CiAgICAgICAgPEJhc2ljRW50cnk+CiAgICAgICAgIDxuYW1lPldpZHRoPC9uYW1lPgogICAgICAgICA8ZmxhZ3M+NjYxNzg8L2ZsYWdzPgogICAgICAgICA8dmFsdWUgdHlwZT0iMiI+NzAyPC92YWx1ZT4KICAgICAgICA8L0Jhc2ljRW50cnk+CiAgICAgICAgPEJhc2ljRW50cnk+CiAgICAgICAgIDxuYW1lPkhlaWdodDwvbmFtZT4KICAgICAgICAgPGZsYWdzPjY2MTc4PC9mbGFncz4KICAgICAgICAgPHZhbHVlIHR5cGU9IjIiPjQxODwvdmFsdWU+CiAgICAgICAgPC9CYXNpY0VudHJ5PgogICAgICAgPC9CYXNpY0VudHJ5PgogICAgICA8L0Jhc2ljRW50cnk+CiAgICAgPC9CYXNpY0VudHJ5PgogICAgPC9CYXNpY0VudHJ5PgogICA8L0Jhc2ljRW50cnk+CiAgPC9CYXNpY0VudHJ5PgogPC9CYXNpY0VudHJ5PgogPEJhc2ljRW50cnk+CiAgPG5hbWU+UmVnaW9uczwvbmFtZT4KICA8ZmxhZ3M+NjU2NjY8L2ZsYWdzPgogIDxCYXNpY0VudHJ5PgogICA8bmFtZT4xMjE8L25hbWU+CiAgIDxmbGFncz42NTY2NjwvZmxhZ3M+CiAgIDxCYXNpY0VudHJ5PgogICAgPG5hbWU+VXNlcmRlZk5hbWU8L25hbWU+CiAgICA8ZmxhZ3M+NjY0MzQ8L2ZsYWdzPgogICAgPHZhbHVlIHR5cGU9IjMiPjwvdmFsdWU+CiAgIDwvQmFzaWNFbnRyeT4KICAgPEJhc2ljRW50cnk+CiAgICA8bmFtZT5UeXBlPC9uYW1lPgogICAgPGZsYWdzPjY2MTc4PC9mbGFncz4KICAgIDx2YWx1ZSB0eXBlPSIyIj4yPC92YWx1ZT4KICAgPC9CYXNpY0VudHJ5PgogICA8QmFzaWNFbnRyeT4KICAgIDxuYW1lPkZlYXR1cmVzPC9uYW1lPgogICAgPGZsYWdzPjY2NDM0PC9mbGFncz4KICAgIDx2YWx1ZSB0eXBlPSIzIj5GU0MtQQpTU0MtQTwvdmFsdWU+CiAgIDwvQmFzaWNFbnRyeT4KICAgPEJhc2ljRW50cnk+CiAgICA8bmFtZT5Hcm91cDwvbmFtZT4KICAgIDxmbGFncz42NjE3ODwvZmxhZ3M+CiAgICA8dmFsdWUgdHlwZT0iMiI+MDwvdmFsdWU+CiAgIDwvQmFzaWNFbnRyeT4KICAgPEJhc2ljRW50cnk+CiAgICA8bmFtZT5Db2xvcjwvbmFtZT4KICAgIDxmbGFncz42NjQzNDwvZmxhZ3M+CiAgICA8dmFsdWUgdHlwZT0iMyI+IzAwODAwMDwvdmFsdWU+CiAgIDwvQmFzaWNFbnRyeT4KICAgPEJhc2ljRW50cnk+CiAgICA8bmFtZT5Jc05vdDwvbmFtZT4KICAgIDxmbGFncz42NTkyMjwvZmxhZ3M+CiAgICA8dmFsdWUgdHlwZT0iMSI+MDwvdmFsdWU+CiAgIDwvQmFzaWNFbnRyeT4KICAgPEJhc2ljRW50cnk+CiAgICA8bmFtZT5Qb2ludHM8L25hbWU+CiAgICA8ZmxhZ3M+NjU2NjY8L2ZsYWdzPgogICAgPEJhc2ljRW50cnk+CiAgICAgPG5hbWU+UG9pbnQwPC9uYW1lPgogICAgIDxmbGFncz42NTY2NjwvZmxhZ3M+CiAgICAgPEJhc2ljRW50cnk+CiAgICAgIDxuYW1lPlg8L25hbWU+CiAgICAgIDxmbGFncz42NjE3ODwvZmxhZ3M+CiAgICAgIDx2YWx1ZSB0eXBlPSIyIj4zPC92YWx1ZT4KICAgICA8L0Jhc2ljRW50cnk+CiAgICAgPEJhc2ljRW50cnk+CiAgICAgIDxuYW1lPlk8L25hbWU+CiAgICAgIDxmbGFncz42NjE3ODwvZmxhZ3M+CiAgICAgIDx2YWx1ZSB0eXBlPSIyIj4zPC92YWx1ZT4KICAgICA8L0Jhc2ljRW50cnk+CiAgICA8L0Jhc2ljRW50cnk+CiAgICA8QmFzaWNFbnRyeT4KICAgICA8bmFtZT5Qb2ludDE8L25hbWU+CiAgICAgPGZsYWdzPjY1NjY2PC9mbGFncz4KICAgICA8QmFzaWNFbnRyeT4KICAgICAgPG5hbWU+WDwvbmFtZT4KICAgICAgPGZsYWdzPjY2MTc4PC9mbGFncz4KICAgICAgPHZhbHVlIHR5cGU9IjIiPjM8L3ZhbHVlPgogICAgIDwvQmFzaWNFbnRyeT4KICAgICA8QmFzaWNFbnRyeT4KICAgICAgPG5hbWU+WTwvbmFtZT4KICAgICAgPGZsYWdzPjY2MTc4PC9mbGFncz4KICAgICAgPHZhbHVlIHR5cGU9IjIiPjM4NDwvdmFsdWU+CiAgICAgPC9CYXNpY0VudHJ5PgogICAgPC9CYXNpY0VudHJ5PgogICAgPEJhc2ljRW50cnk+CiAgICAgPG5hbWU+UG9pbnQyPC9uYW1lPgogICAgIDxmbGFncz42NTY2NjwvZmxhZ3M+CiAgICAgPEJhc2ljRW50cnk+CiAgICAgIDxuYW1lPlg8L25hbWU+CiAgICAgIDxmbGFncz42NjE3ODwvZmxhZ3M+CiAgICAgIDx2YWx1ZSB0eXBlPSIyIj4xMjg8L3ZhbHVlPgogICAgIDwvQmFzaWNFbnRyeT4KICAgICA8QmFzaWNFbnRyeT4KICAgICAgPG5hbWU+WTwvbmFtZT4KICAgICAgPGZsYWdzPjY2MTc4PC9mbGFncz4KICAgICAgPHZhbHVlIHR5cGU9IjIiPjQ3NzwvdmFsdWU+CiAgICAgPC9CYXNpY0VudHJ5PgogICAgPC9CYXNpY0VudHJ5PgogICAgPEJhc2ljRW50cnk+CiAgICAgPG5hbWU+UG9pbnQzPC9uYW1lPgogICAgIDxmbGFncz42NTY2NjwvZmxhZ3M+CiAgICAgPEJhc2ljRW50cnk+CiAgICAgIDxuYW1lPlg8L25hbWU+CiAgICAgIDxmbGFncz42NjE3ODwvZmxhZ3M+CiAgICAgIDx2YWx1ZSB0eXBlPSIyIj41MDI8L3ZhbHVlPgogICAgIDwvQmFzaWNFbnRyeT4KICAgICA8QmFzaWNFbnRyeT4KICAgICAgPG5hbWU+WTwvbmFtZT4KICAgICAgPGZsYWdzPjY2MTc4PC9mbGFncz4KICAgICAgPHZhbHVlIHR5cGU9IjIiPjQ2MDwvdmFsdWU+CiAgICAgPC9CYXNpY0VudHJ5PgogICAgPC9CYXNpY0VudHJ5PgogICAgPEJhc2ljRW50cnk+CiAgICAgPG5hbWU+UG9pbnQ0PC9uYW1lPgogICAgIDxmbGFncz42NTY2NjwvZmxhZ3M+CiAgICAgPEJhc2ljRW50cnk+CiAgICAgIDxuYW1lPlg8L25hbWU+CiAgICAgIDxmbGFncz42NjE3ODwvZmxhZ3M+CiAgICAgIDx2YWx1ZSB0eXBlPSIyIj41MDI8L3ZhbHVlPgogICAgIDwvQmFzaWNFbnRyeT4KICAgICA8QmFzaWNFbnRyeT4KICAgICAgPG5hbWU+WTwvbmFtZT4KICAgICAgPGZsYWdzPjY2MTc4PC9mbGFncz4KICAgICAgPHZhbHVlIHR5cGU9IjIiPjM8L3ZhbHVlPgogICAgIDwvQmFzaWNFbnRyeT4KICAgIDwvQmFzaWNFbnRyeT4KICAgPC9CYXNpY0VudHJ5PgogICA8QmFzaWNFbnRyeT4KICAgIDxuYW1lPlRleHRQb2ludHM8L25hbWU+CiAgICA8ZmxhZ3M+NjU2NjY8L2ZsYWdzPgogICAgPEJhc2ljRW50cnk+CiAgICAgPG5hbWU+UG9pbnQwPC9uYW1lPgogICAgIDxmbGFncz42NTY2NjwvZmxhZ3M+CiAgICAgPEJhc2ljRW50cnk+CiAgICAgIDxuYW1lPlg8L25hbWU+CiAgICAgIDxmbGFncz42NjE3ODwvZmxhZ3M+CiAgICAgIDx2YWx1ZSB0eXBlPSIyIj4zMTwvdmFsdWU+CiAgICAgPC9CYXNpY0VudHJ5PgogICAgIDxCYXNpY0VudHJ5PgogICAgICA8bmFtZT5ZPC9uYW1lPgogICAgICA8ZmxhZ3M+NjYxNzg8L2ZsYWdzPgogICAgICA8dmFsdWUgdHlwZT0iMiI+MTA8L3ZhbHVlPgogICAgIDwvQmFzaWNFbnRyeT4KICAgICA8QmFzaWNFbnRyeT4KICAgICAgPG5hbWU+VGV4dDwvbmFtZT4KICAgICAgPGZsYWdzPjY2NDM0PC9mbGFncz4KICAgICAgPHZhbHVlIHR5cGU9IjMiPjwvdmFsdWU+CiAgICAgPC9CYXNpY0VudHJ5PgogICAgPC9CYXNpY0VudHJ5PgogICA8L0Jhc2ljRW50cnk+CiAgPC9CYXNpY0VudHJ5PgogIDxCYXNpY0VudHJ5PgogICA8bmFtZT4xMjI8L25hbWU+CiAgIDxmbGFncz42NTY2NjwvZmxhZ3M+CiAgIDxCYXNpY0VudHJ5PgogICAgPG5hbWU+VXNlcmRlZk5hbWU8L25hbWU+CiAgICA8ZmxhZ3M+NjY0MzQ8L2ZsYWdzPgogICAgPHZhbHVlIHR5cGU9IjMiPjwvdmFsdWU+CiAgIDwvQmFzaWNFbnRyeT4KICAgPEJhc2ljRW50cnk+CiAgICA8bmFtZT5UeXBlPC9uYW1lPgogICAgPGZsYWdzPjY2MTc4PC9mbGFncz4KICAgIDx2YWx1ZSB0eXBlPSIyIj4yPC92YWx1ZT4KICAgPC9CYXNpY0VudHJ5PgogICA8QmFzaWNFbnRyeT4KICAgIDxuYW1lPkZlYXR1cmVzPC9uYW1lPgogICAgPGZsYWdzPjY2NDM0PC9mbGFncz4KICAgIDx2YWx1ZSB0eXBlPSIzIj5GU0MtQQpGU0MtSDwvdmFsdWU+CiAgIDwvQmFzaWNFbnRyeT4KICAgPEJhc2ljRW50cnk+CiAgICA8bmFtZT5Hcm91cDwvbmFtZT4KICAgIDxmbGFncz42NjE3ODwvZmxhZ3M+CiAgICA8dmFsdWUgdHlwZT0iMiI+MDwvdmFsdWU+CiAgIDwvQmFzaWNFbnRyeT4KICAgPEJhc2ljRW50cnk+CiAgICA8bmFtZT5Db2xvcjwvbmFtZT4KICAgIDxmbGFncz42NjQzNDwvZmxhZ3M+CiAgICA8dmFsdWUgdHlwZT0iMyI+I2ZmMDAwMDwvdmFsdWU+CiAgIDwvQmFzaWNFbnRyeT4KICAgPEJhc2ljRW50cnk+CiAgICA8bmFtZT5Jc05vdDwvbmFtZT4KICAgIDxmbGFncz42NTkyMjwvZmxhZ3M+CiAgICA8dmFsdWUgdHlwZT0iMSI+MDwvdmFsdWU+CiAgIDwvQmFzaWNFbnRyeT4KICAgPEJhc2ljRW50cnk+CiAgICA8bmFtZT5Qb2ludHM8L25hbWU+CiAgICA8ZmxhZ3M+NjU2NjY8L2ZsYWdzPgogICAgPEJhc2ljRW50cnk+CiAgICAgPG5hbWU+UG9pbnQwPC9uYW1lPgogICAgIDxmbGFncz42NTY2NjwvZmxhZ3M+CiAgICAgPEJhc2ljRW50cnk+CiAgICAgIDxuYW1lPlg8L25hbWU+CiAgICAgIDxmbGFncz42NjE3ODwvZmxhZ3M+CiAgICAgIDx2YWx1ZSB0eXBlPSIyIj40NjM8L3ZhbHVlPgogICAgIDwvQmFzaWNFbnRyeT4KICAgICA8QmFzaWNFbnRyeT4KICAgICAgPG5hbWU+WTwvbmFtZT4KICAgICAgPGZsYWdzPjY2MTc4PC9mbGFncz4KICAgICAgPHZhbHVlIHR5cGU9IjIiPjE5MjwvdmFsdWU+CiAgICAgPC9CYXNpY0VudHJ5PgogICAgPC9CYXNpY0VudHJ5PgogICAgPEJhc2ljRW50cnk+CiAgICAgPG5hbWU+UG9pbnQxPC9uYW1lPgogICAgIDxmbGFncz42NTY2NjwvZmxhZ3M+CiAgICAgPEJhc2ljRW50cnk+CiAgICAgIDxuYW1lPlg8L25hbWU+CiAgICAgIDxmbGFncz42NjE3ODwvZmxhZ3M+CiAgICAgIDx2YWx1ZSB0eXBlPSIyIj40NTwvdmFsdWU+CiAgICAgPC9CYXNpY0VudHJ5PgogICAgIDxCYXNpY0VudHJ5PgogICAgICA8bmFtZT5ZPC9uYW1lPgogICAgICA8ZmxhZ3M+NjYxNzg8L2ZsYWdzPgogICAgICA8dmFsdWUgdHlwZT0iMiI+NDYyPC92YWx1ZT4KICAgICA8L0Jhc2ljRW50cnk+CiAgICA8L0Jhc2ljRW50cnk+CiAgICA8QmFzaWNFbnRyeT4KICAgICA8bmFtZT5Qb2ludDI8L25hbWU+CiAgICAgPGZsYWdzPjY1NjY2PC9mbGFncz4KICAgICA8QmFzaWNFbnRyeT4KICAgICAgPG5hbWU+WDwvbmFtZT4KICAgICAgPGZsYWdzPjY2MTc4PC9mbGFncz4KICAgICAgPHZhbHVlIHR5cGU9IjIiPjIwPC92YWx1ZT4KICAgICA8L0Jhc2ljRW50cnk+CiAgICAgPEJhc2ljRW50cnk+CiAgICAgIDxuYW1lPlk8L25hbWU+CiAgICAgIDxmbGFncz42NjE3ODwvZmxhZ3M+CiAgICAgIDx2YWx1ZSB0eXBlPSIyIj41MDI8L3ZhbHVlPgogICAgIDwvQmFzaWNFbnRyeT4KICAgIDwvQmFzaWNFbnRyeT4KICAgIDxCYXNpY0VudHJ5PgogICAgIDxuYW1lPlBvaW50MzwvbmFtZT4KICAgICA8ZmxhZ3M+NjU2NjY8L2ZsYWdzPgogICAgIDxCYXNpY0VudHJ5PgogICAgICA8bmFtZT5YPC9uYW1lPgogICAgICA8ZmxhZ3M+NjYxNzg8L2ZsYWdzPgogICAgICA8dmFsdWUgdHlwZT0iMiI+Mzg5PC92YWx1ZT4KICAgICA8L0Jhc2ljRW50cnk+CiAgICAgPEJhc2ljRW50cnk+CiAgICAgIDxuYW1lPlk8L25hbWU+CiAgICAgIDxmbGFncz42NjE3ODwvZmxhZ3M+CiAgICAgIDx2YWx1ZSB0eXBlPSIyIj4yODg8L3ZhbHVlPgogICAgIDwvQmFzaWNFbnRyeT4KICAgIDwvQmFzaWNFbnRyeT4KICAgPC9CYXNpY0VudHJ5PgogICA8QmFzaWNFbnRyeT4KICAgIDxuYW1lPlRleHRQb2ludHM8L25hbWU+CiAgICA8ZmxhZ3M+NjU2NjY8L2ZsYWdzPgogICAgPEJhc2ljRW50cnk+CiAgICAgPG5hbWU+UG9pbnQwPC9uYW1lPgogICAgIDxmbGFncz42NTY2NjwvZmxhZ3M+CiAgICAgPEJhc2ljRW50cnk+CiAgICAgIDxuYW1lPlg8L25hbWU+CiAgICAgIDxmbGFncz42NjE3ODwvZmxhZ3M+CiAgICAgIDx2YWx1ZSB0eXBlPSIyIj43MTwvdmFsdWU+CiAgICAgPC9CYXNpY0VudHJ5PgogICAgIDxCYXNpY0VudHJ5PgogICAgICA8bmFtZT5ZPC9uYW1lPgogICAgICA8ZmxhZ3M+NjYxNzg8L2ZsYWdzPgogICAgICA8dmFsdWUgdHlwZT0iMiI+NjI8L3ZhbHVlPgogICAgIDwvQmFzaWNFbnRyeT4KICAgICA8QmFzaWNFbnRyeT4KICAgICAgPG5hbWU+VGV4dDwvbmFtZT4KICAgICAgPGZsYWdzPjY2NDM0PC9mbGFncz4KICAgICAgPHZhbHVlIHR5cGU9IjMiPjwvdmFsdWU+CiAgICAgPC9CYXNpY0VudHJ5PgogICAgPC9CYXNpY0VudHJ5PgogICA8L0Jhc2ljRW50cnk+CiAgPC9CYXNpY0VudHJ5PgogIDxCYXNpY0VudHJ5PgogICA8bmFtZT4xMjM8L25hbWU+CiAgIDxmbGFncz42NTY2NjwvZmxhZ3M+CiAgIDxCYXNpY0VudHJ5PgogICAgPG5hbWU+VXNlcmRlZk5hbWU8L25hbWU+CiAgICA8ZmxhZ3M+NjY0MzQ8L2ZsYWdzPgogICAgPHZhbHVlIHR5cGU9IjMiPjwvdmFsdWU+CiAgIDwvQmFzaWNFbnRyeT4KICAgPEJhc2ljRW50cnk+CiAgICA8bmFtZT5UeXBlPC9uYW1lPgogICAgPGZsYWdzPjY2MTc4PC9mbGFncz4KICAgIDx2YWx1ZSB0eXBlPSIyIj40PC92YWx1ZT4KICAgPC9CYXNpY0VudHJ5PgogICA8QmFzaWNFbnRyeT4KICAgIDxuYW1lPkZlYXR1cmVzPC9uYW1lPgogICAgPGZsYWdzPjY2NDM0PC9mbGFncz4KICAgIDx2YWx1ZSB0eXBlPSIzIj5CMS1BClYxLUE8L3ZhbHVlPgogICA8L0Jhc2ljRW50cnk+CiAgIDxCYXNpY0VudHJ5PgogICAgPG5hbWU+R3JvdXA8L25hbWU+CiAgICA8ZmxhZ3M+NjYxNzg8L2ZsYWdzPgogICAgPHZhbHVlIHR5cGU9IjIiPjA8L3ZhbHVlPgogICA8L0Jhc2ljRW50cnk+CiAgIDxCYXNpY0VudHJ5PgogICAgPG5hbWU+Q29sb3I8L25hbWU+CiAgICA8ZmxhZ3M+NjY0MzQ8L2ZsYWdzPgogICAgPHZhbHVlIHR5cGU9IjMiPiMwMDAwZmY8L3ZhbHVlPgogICA8L0Jhc2ljRW50cnk+CiAgIDxCYXNpY0VudHJ5PgogICAgPG5hbWU+SXNOb3Q8L25hbWU+CiAgICA8ZmxhZ3M+NjU5MjI8L2ZsYWdzPgogICAgPHZhbHVlIHR5cGU9IjEiPjA8L3ZhbHVlPgogICA8L0Jhc2ljRW50cnk+CiAgIDxCYXNpY0VudHJ5PgogICAgPG5hbWU+UG9pbnRzPC9uYW1lPgogICAgPGZsYWdzPjY1NjY2PC9mbGFncz4KICAgIDxCYXNpY0VudHJ5PgogICAgIDxuYW1lPlBvaW50MDwvbmFtZT4KICAgICA8ZmxhZ3M+NjU2NjY8L2ZsYWdzPgogICAgIDxCYXNpY0VudHJ5PgogICAgICA8bmFtZT5YPC9uYW1lPgogICAgICA8ZmxhZ3M+NjYxNzg8L2ZsYWdzPgogICAgICA8dmFsdWUgdHlwZT0iMiI+MDwvdmFsdWU+CiAgICAgPC9CYXNpY0VudHJ5PgogICAgIDxCYXNpY0VudHJ5PgogICAgICA8bmFtZT5ZPC9uYW1lPgogICAgICA8ZmxhZ3M+NjYxNzg8L2ZsYWdzPgogICAgICA8dmFsdWUgdHlwZT0iMiI+MjczPC92YWx1ZT4KICAgICA8L0Jhc2ljRW50cnk+CiAgICA8L0Jhc2ljRW50cnk+CiAgICA8QmFzaWNFbnRyeT4KICAgICA8bmFtZT5Qb2ludDE8L25hbWU+CiAgICAgPGZsYWdzPjY1NjY2PC9mbGFncz4KICAgICA8QmFzaWNFbnRyeT4KICAgICAgPG5hbWU+WDwvbmFtZT4KICAgICAgPGZsYWdzPjY2MTc4PC9mbGFncz4KICAgICAgPHZhbHVlIHR5cGU9IjIiPjUxMjwvdmFsdWU+CiAgICAgPC9CYXNpY0VudHJ5PgogICAgIDxCYXNpY0VudHJ5PgogICAgICA8bmFtZT5ZPC9uYW1lPgogICAgICA8ZmxhZ3M+NjYxNzg8L2ZsYWdzPgogICAgICA8dmFsdWUgdHlwZT0iMiI+MjczPC92YWx1ZT4KICAgICA8L0Jhc2ljRW50cnk+CiAgICA8L0Jhc2ljRW50cnk+CiAgICA8QmFzaWNFbnRyeT4KICAgICA8bmFtZT5Qb2ludDI8L25hbWU+CiAgICAgPGZsYWdzPjY1NjY2PC9mbGFncz4KICAgICA8QmFzaWNFbnRyeT4KICAgICAgPG5hbWU+WDwvbmFtZT4KICAgICAgPGZsYWdzPjY2MTc4PC9mbGFncz4KICAgICAgPHZhbHVlIHR5cGU9IjIiPjIzNTwvdmFsdWU+CiAgICAgPC9CYXNpY0VudHJ5PgogICAgIDxCYXNpY0VudHJ5PgogICAgICA8bmFtZT5ZPC9uYW1lPgogICAgICA8ZmxhZ3M+NjYxNzg8L2ZsYWdzPgogICAgICA8dmFsdWUgdHlwZT0iMiI+MDwvdmFsdWU+CiAgICAgPC9CYXNpY0VudHJ5PgogICAgPC9CYXNpY0VudHJ5PgogICAgPEJhc2ljRW50cnk+CiAgICAgPG5hbWU+UG9pbnQzPC9uYW1lPgogICAgIDxmbGFncz42NTY2NjwvZmxhZ3M+CiAgICAgPEJhc2ljRW50cnk+CiAgICAgIDxuYW1lPlg8L25hbWU+CiAgICAgIDxmbGFncz42NjE3ODwvZmxhZ3M+CiAgICAgIDx2YWx1ZSB0eXBlPSIyIj4yMzU8L3ZhbHVlPgogICAgIDwvQmFzaWNFbnRyeT4KICAgICA8QmFzaWNFbnRyeT4KICAgICAgPG5hbWU+WTwvbmFtZT4KICAgICAgPGZsYWdzPjY2MTc4PC9mbGFncz4KICAgICAgPHZhbHVlIHR5cGU9IjIiPjUxMjwvdmFsdWU+CiAgICAgPC9CYXNpY0VudHJ5PgogICAgPC9CYXNpY0VudHJ5PgogICA8L0Jhc2ljRW50cnk+CiAgIDxCYXNpY0VudHJ5PgogICAgPG5hbWU+VGV4dFBvaW50czwvbmFtZT4KICAgIDxmbGFncz42NTY2NjwvZmxhZ3M+CiAgICA8QmFzaWNFbnRyeT4KICAgICA8bmFtZT5Qb2ludDA8L25hbWU+CiAgICAgPGZsYWdzPjY1NjY2PC9mbGFncz4KICAgICA8QmFzaWNFbnRyeT4KICAgICAgPG5hbWU+WDwvbmFtZT4KICAgICAgPGZsYWdzPjY2MTc4PC9mbGFncz4KICAgICAgPHZhbHVlIHR5cGU9IjIiPjIxPC92YWx1ZT4KICAgICA8L0Jhc2ljRW50cnk+CiAgICAgPEJhc2ljRW50cnk+CiAgICAgIDxuYW1lPlk8L25hbWU+CiAgICAgIDxmbGFncz42NjE3ODwvZmxhZ3M+CiAgICAgIDx2YWx1ZSB0eXBlPSIyIj4yODA8L3ZhbHVlPgogICAgIDwvQmFzaWNFbnRyeT4KICAgICA8QmFzaWNFbnRyeT4KICAgICAgPG5hbWU+VGV4dDwvbmFtZT4KICAgICAgPGZsYWdzPjY2NDM0PC9mbGFncz4KICAgICAgPHZhbHVlIHR5cGU9IjMiPjwvdmFsdWU+CiAgICAgPC9CYXNpY0VudHJ5PgogICAgPC9CYXNpY0VudHJ5PgogICAgPEJhc2ljRW50cnk+CiAgICAgPG5hbWU+UG9pbnQxPC9uYW1lPgogICAgIDxmbGFncz42NTY2NjwvZmxhZ3M+CiAgICAgPEJhc2ljRW50cnk+CiAgICAgIDxuYW1lPlg8L25hbWU+CiAgICAgIDxmbGFncz42NjE3ODwvZmxhZ3M+CiAgICAgIDx2YWx1ZSB0eXBlPSIyIj4xNzwvdmFsdWU+CiAgICAgPC9CYXNpY0VudHJ5PgogICAgIDxCYXNpY0VudHJ5PgogICAgICA8bmFtZT5ZPC9uYW1lPgogICAgICA8ZmxhZ3M+NjYxNzg8L2ZsYWdzPgogICAgICA8dmFsdWUgdHlwZT0iMiI+MTA8L3ZhbHVlPgogICAgIDwvQmFzaWNFbnRyeT4KICAgICA8QmFzaWNFbnRyeT4KICAgICAgPG5hbWU+VGV4dDwvbmFtZT4KICAgICAgPGZsYWdzPjY2NDM0PC9mbGFncz4KICAgICAgPHZhbHVlIHR5cGU9IjMiPjwvdmFsdWU+CiAgICAgPC9CYXNpY0VudHJ5PgogICAgPC9CYXNpY0VudHJ5PgogICAgPEJhc2ljRW50cnk+CiAgICAgPG5hbWU+UG9pbnQyPC9uYW1lPgogICAgIDxmbGFncz42NTY2NjwvZmxhZ3M+CiAgICAgPEJhc2ljRW50cnk+CiAgICAgIDxuYW1lPlg8L25hbWU+CiAgICAgIDxmbGFncz42NjE3ODwvZmxhZ3M+CiAgICAgIDx2YWx1ZSB0eXBlPSIyIj4yOTQ8L3ZhbHVlPgogICAgIDwvQmFzaWNFbnRyeT4KICAgICA8QmFzaWNFbnRyeT4KICAgICAgPG5hbWU+WTwvbmFtZT4KICAgICAgPGZsYWdzPjY2MTc4PC9mbGFncz4KICAgICAgPHZhbHVlIHR5cGU9IjIiPjE0PC92YWx1ZT4KICAgICA8L0Jhc2ljRW50cnk+CiAgICAgPEJhc2ljRW50cnk+CiAgICAgIDxuYW1lPlRleHQ8L25hbWU+CiAgICAgIDxmbGFncz42NjQzNDwvZmxhZ3M+CiAgICAgIDx2YWx1ZSB0eXBlPSIzIj48L3ZhbHVlPgogICAgIDwvQmFzaWNFbnRyeT4KICAgIDwvQmFzaWNFbnRyeT4KICAgIDxCYXNpY0VudHJ5PgogICAgIDxuYW1lPlBvaW50MzwvbmFtZT4KICAgICA8ZmxhZ3M+NjU2NjY8L2ZsYWdzPgogICAgIDxCYXNpY0VudHJ5PgogICAgICA8bmFtZT5YPC9uYW1lPgogICAgICA8ZmxhZ3M+NjYxNzg8L2ZsYWdzPgogICAgICA8dmFsdWUgdHlwZT0iMiI+MzExPC92YWx1ZT4KICAgICA8L0Jhc2ljRW50cnk+CiAgICAgPEJhc2ljRW50cnk+CiAgICAgIDxuYW1lPlk8L25hbWU+CiAgICAgIDxmbGFncz42NjE3ODwvZmxhZ3M+CiAgICAgIDx2YWx1ZSB0eXBlPSIyIj4yODA8L3ZhbHVlPgogICAgIDwvQmFzaWNFbnRyeT4KICAgICA8QmFzaWNFbnRyeT4KICAgICAgPG5hbWU+VGV4dDwvbmFtZT4KICAgICAgPGZsYWdzPjY2NDM0PC9mbGFncz4KICAgICAgPHZhbHVlIHR5cGU9IjMiPjwvdmFsdWU+CiAgICAgPC9CYXNpY0VudHJ5PgogICAgPC9CYXNpY0VudHJ5PgogICA8L0Jhc2ljRW50cnk+CiAgPC9CYXNpY0VudHJ5PgogPC9CYXNpY0VudHJ5PgogPEJhc2ljRW50cnk+CiAgPG5hbWU+RmlsZVR5cGU8L25hbWU+CiAgPGZsYWdzPjY2NDM0PC9mbGFncz4KICA8dmFsdWUgdHlwZT0iMyI+QW5hbHlzaXM8L3ZhbHVlPgogPC9CYXNpY0VudHJ5PgogPEJhc2ljRW50cnk+CiAgPG5hbWU+Q2hlY2tzdW08L25hbWU+CiAgPGZsYWdzPjY2NDM0PC9mbGFncz4KICA8dmFsdWUgdHlwZT0iMyI+ZTg1ZDQ4ZmNmOTFiNjlhMzg0YTQxMGYwZmY3MzAwN2U8L3ZhbHVlPgogPC9CYXNpY0VudHJ5Pgo8L0Jhc2ljRW50cnk+Cg==/@MB_EXPERIMENT/0
PEJhc2ljRW50cnk+CiA8bmFtZT5Tb2Z0d2FyZTwvbmFtZT4KIDxmbGFncz4yNjIxNDY8L2ZsYWdzPgogPEJhc2ljRW50cnk+CiAgPG5hbWU+Q29uZmlnVmVyc2lvbjwvbmFtZT4KICA8ZmxhZ3M+MjYzMDQyPC9mbGFncz4KICA8dmFsdWUgdHlwZT0iMyI+MC40LjI1PC92YWx1ZT4KIDwvQmFzaWNFbnRyeT4KIDxCYXNpY0VudHJ5PgogIDxuYW1lPlZhbGlkaXR5S2V5PC9uYW1lPgogIDxmbGFncz4yNjM4MTA8L2ZsYWdzPgogIDx2YWx1ZSB0eXBlPSI2IiBzaXplPSIxMTIiPgpOd0F6QURjQU5BQmhBR0VBTkFBM0FESUFNZ0E1QURFQU1BQXpBR0VBTXdCZkFEQUFNQUF3QURBQVh3QXlBQzRBCk1RQXhBQzRBTVFBNEFERUFOd0F1QURFQU9RQTJBRElBTXdCZkFFMEFZUUJqQUhNQVVRQjFBR0VBYmdCMEFGOEEKTWdBd0FERUFPQUF4QURFQU1RQTBBQT09PC92YWx1ZT4KIDwvQmFzaWNFbnRyeT4KIDxCYXNpY0VudHJ5PgogIDxuYW1lPkV4cGVyaW1lbnQ8L25hbWU+CiAgPGZsYWdzPjI2MjI3NDwvZmxhZ3M+CiAgPEJhc2ljRW50cnk+CiAgIDxuYW1lPlJhY2s8L25hbWU+CiAgIDxmbGFncz4yNjMwNDI8L2ZsYWdzPgogICA8dmFsdWUgdHlwZT0iMyI+U2luZ2xlIHR1YmUgcmFjazwvdmFsdWU+CiAgPC9CYXNpY0VudHJ5PgogIDxCYXNpY0VudHJ5PgogICA8bmFtZT5SYWNrSXNTZWxlY3RhYmxlPC9uYW1lPgogICA8ZmxhZ3M+MjYyNTMwPC9mbGFncz4KICAgPHZhbHVlIHR5cGU9IjEiPjE8L3ZhbHVlPgogIDwvQmFzaWNFbnRyeT4KICA8QmFzaWNFbnRyeT4KICAgPG5hbWU+Q3VycmVudDwvbmFtZT4KICAgPGZsYWdzPjI2Mjc4NjwvZmxhZ3M+CiAgIDx2YWx1ZSB0eXBlPSIyIj4wPC92YWx1ZT4KICA8L0Jhc2ljRW50cnk+CiAgPEJhc2ljRW50cnk+CiAgIDxuYW1lPkZpbGVJZDwvbmFtZT4KICAgPGZsYWdzPjI2Mjc4NjwvZmxhZ3M+CiAgIDx2YWx1ZSB0eXBlPSIyIj4xODwvdmFsdWU+CiAgPC9CYXNpY0VudHJ5PgogIDxCYXNpY0VudHJ5PgogICA8bmFtZT5GaWxlQmFzZTwvbmFtZT4KICAgPGZsYWdzPjI2MzA0MjwvZmxhZ3M+CiAgIDx2YWx1ZSB0eXBlPSIzIj4zLTMgbTwvdmFsdWU+CiAgPC9CYXNpY0VudHJ5PgogIDxCYXNpY0VudHJ5PgogICA8bmFtZT5GaWxlSXNDdXN0b208L25hbWU+CiAgIDxmbGFncz4yNjI1MzA8L2ZsYWdzPgogICA8dmFsdWUgdHlwZT0iMSI+MTwvdmFsdWU+CiAgPC9CYXNpY0VudHJ5PgogIDxCYXNpY0VudHJ5PgogICA8bmFtZT5Qcm9qZWN0PC9uYW1lPgogICA8ZmxhZ3M+MjYzMDQyPC9mbGFncz4KICAgPHZhbHVlIHR5cGU9IjMiPkFubmV4aW5WPC92YWx1ZT4KICA8L0Jhc2ljRW50cnk+CiAgPEJhc2ljRW50cnk+CiAgIDxuYW1lPlJhY2tQcm9jZXNzaW5nT3JkZXI8L25hbWU+CiAgIDxmbGFncz4yNjI3ODY8L2ZsYWdzPgogICA8dmFsdWUgdHlwZT0iMiI+MDwvdmFsdWU+CiAgPC9CYXNpY0VudHJ5PgogIDxCYXNpY0VudHJ5PgogICA8bmFtZT5SZWFnZW50czwvbmFtZT4KICAgPGZsYWdzPjI2MjI3NDwvZmxhZ3M+CiAgIDxCYXNpY0VudHJ5PgogICAgPG5hbWU+UjE8L25hbWU+CiAgICA8ZmxhZ3M+MjYyMjc0PC9mbGFncz4KICAgIDxCYXNpY0VudHJ5PgogICAgIDxuYW1lPkV4cGlyYXRpb25EYXRlPC9uYW1lPgogICAgIDxmbGFncz4yNjMwNDI8L2ZsYWdzPgogICAgIDx2YWx1ZSB0eXBlPSIzIj48L3ZhbHVlPgogICAgPC9CYXNpY0VudHJ5PgogICAgPEJhc2ljRW50cnk+CiAgICAgPG5hbWU+TG90TnVtYmVyPC9uYW1lPgogICAgIDxmbGFncz4yNjMwNDI8L2ZsYWdzPgogICAgIDx2YWx1ZSB0eXBlPSIzIj48L3ZhbHVlPgogICAgPC9CYXNpY0VudHJ5PgogICAgPEJhc2ljRW50cnk+CiAgICAgPG5hbWU+UmVhZ2VudDwvbmFtZT4KICAgICA8ZmxhZ3M+MjYzMDQyPC9mbGFncz4KICAgICA8dmFsdWUgdHlwZT0iMyI+PC92YWx1ZT4KICAgIDwvQmFzaWNFbnRyeT4KICAgIDxCYXNpY0VudHJ5PgogICAgIDxuYW1lPkNhdGVnb3J5PC9uYW1lPgogICAgIDxmbGFncz4yNjMwNDI8L2ZsYWdzPgogICAgIDx2YWx1ZSB0eXBlPSIzIj48L3ZhbHVlPgogICAgPC9CYXNpY0VudHJ5PgogICAgPEJhc2ljRW50cnk+CiAgICAgPG5hbWU+QWN0aXZlPC9uYW1lPgogICAgIDxmbGFncz4yNjI1MzA8L2ZsYWdzPgogICAgIDx2YWx1ZSB0eXBlPSIxIj4wPC92YWx1ZT4KICAgIDwvQmFzaWNFbnRyeT4KICAgIDxCYXNpY0VudHJ5PgogICAgIDxuYW1lPlRpbWU8L25hbWU+CiAgICAgPGZsYWdzPjI2Mjc4NjwvZmxhZ3M+CiAgICAgPHZhbHVlIHR5cGU9IjIiPjA8L3ZhbHVlPgogICAgPC9CYXNpY0VudHJ5PgogICAgPEJhc2ljRW50cnk+CiAgICAgPG5hbWU+VGl0ZXI8L25hbWU+CiAgICAgPGZsYWdzPjI2Mjc4NjwvZmxhZ3M+CiAgICAgPHZhbHVlIHR5cGU9IjIiPjA8L3ZhbHVlPgogICAgPC9CYXNpY0VudHJ5PgogICAgPEJhc2ljRW50cnk+CiAgICAgPG5hbWU+UGFyYWxsZWw8L25hbWU+CiAgICAgPGZsYWdzPjI2Mjc4NjwvZmxhZ3M+CiAgICAgPHZhbHVlIHR5cGU9IjIiPjA8L3ZhbHVlPgogICAgPC9CYXNpY0VudHJ5PgogICAgPEJhc2ljRW50cnk+CiAgICAgPG5hbWU+UHJpb3JpdHk8L25hbWU+CiAgICAgPGZsYWdzPjI2Mjc4NjwvZmxhZ3M+CiAgICAgPHZhbHVlIHR5cGU9IjIiPjA8L3ZhbHVlPgogICAgPC9CYXNpY0VudHJ5PgogICAgPEJhc2ljRW50cnk+CiAgICAgPG5hbWU+TWluVm9sdW1lPC9uYW1lPgogICAgIDxmbGFncz4yNjI3ODY8L2ZsYWdzPgogICAgIDx2YWx1ZSB0eXBlPSIyIj4wPC92YWx1ZT4KICAgIDwvQmFzaWNFbnRyeT4KICAgIDxCYXNpY0VudHJ5PgogICAgIDxuYW1lPlZpc2libGU8L25hbWU+CiAgICAgPGZsYWdzPjI2Mjc4NjwvZmxhZ3M+CiAgICAgPHZhbHVlIHR5cGU9IjIiPjM8L3ZhbHVlPgogICAgPC9CYXNpY0VudHJ5PgogICA8L0Jhc2ljRW50cnk+CiAgIDxCYXNpY0VudHJ5PgogICAgPG5hbWU+UjI8L25hbWU+CiAgICA8ZmxhZ3M+MjYyMjc0PC9mbGFncz4KICAgIDxCYXNpY0VudHJ5PgogICAgIDxuYW1lPkV4cGlyYXRpb25EYXRlPC9uYW1lPgogICAgIDxmbGFncz4yNjMwNDI8L2ZsYWdzPgogICAgIDx2YWx1ZSB0eXBlPSIzIj48L3ZhbHVlPgogICAgPC9CYXNpY0VudHJ5PgogICAgPEJhc2ljRW50cnk+CiAgICAgPG5hbWU+TG90TnVtYmVyPC9uYW1lPgogICAgIDxmbGFncz4yNjMwNDI8L2ZsYWdzPgogICAgIDx2YWx1ZSB0eXBlPSIzIj48L3ZhbHVlPgogICAgPC9CYXNpY0VudHJ5PgogICAgPEJhc2ljRW50cnk+CiAgICAgPG5hbWU+UmVhZ2VudDwvbmFtZT4KICAgICA8ZmxhZ3M+MjYzMDQyPC9mbGFncz4KICAgICA8dmFsdWUgdHlwZT0iMyI+PC92YWx1ZT4KICAgIDwvQmFzaWNFbnRyeT4KICAgIDxCYXNpY0VudHJ5PgogICAgIDxuYW1lPkNhdGVnb3J5PC9uYW1lPgogICAgIDxmbGFncz4yNjMwNDI8L2ZsYWdzPgogICAgIDx2YWx1ZSB0eXBlPSIzIj48L3ZhbHVlPgogICAgPC9CYXNpY0VudHJ5PgogICAgPEJhc2ljRW50cnk+CiAgICAgPG5hbWU+QWN0aXZlPC9uYW1lPgogICAgIDxmbGFncz4yNjI1MzA8L2ZsYWdzPgogICAgIDx2YWx1ZSB0eXBlPSIxIj4wPC92YWx1ZT4KICAgIDwvQmFzaWNFbnRyeT4KICAgIDxCYXNpY0VudHJ5PgogICAgIDxuYW1lPlRpbWU8L25hbWU+CiAgICAgPGZsYWdzPjI2Mjc4NjwvZmxhZ3M+CiAgICAgPHZhbHVlIHR5cGU9IjIiPjA8L3ZhbHVlPgogICAgPC9CYXNpY0VudHJ5PgogICAgPEJhc2ljRW50cnk+CiAgICAgPG5hbWU+VGl0ZXI8L25hbWU+CiAgICAgPGZsYWdzPjI2Mjc4NjwvZmxhZ3M+CiAgICAgPHZhbHVlIHR5cGU9IjIiPjA8L3ZhbHVlPgogICAgPC9CYXNpY0VudHJ5PgogICAgPEJhc2ljRW50cnk+CiAgICAgPG5hbWU+UGFyYWxsZWw8L25hbWU+CiAgICAgPGZsYWdzPjI2Mjc4NjwvZmxhZ3M+CiAgICAgPHZhbHVlIHR5cGU9IjIiPjA8L3ZhbHVlPgogICAgPC9CYXNpY0VudHJ5PgogICAgPEJhc2ljRW50cnk+CiAgICAgPG5hbWU+UHJpb3JpdHk8L25hbWU+CiAgICAgPGZsYWdzPjI2Mjc4NjwvZmxhZ3M+CiAgICAgPHZhbHVlIHR5cGU9IjIiPjA8L3ZhbHVlPgogICAgPC9CYXNpY0VudHJ5PgogICAgPEJhc2ljRW50cnk+CiAgICAgPG5hbWU+TWluVm9sdW1lPC9uYW1lPgogICAgIDxmbGFncz4yNjI3ODY8L2ZsYWdzPgogICAgIDx2YWx1ZSB0eXBlPSIyIj4wPC92YWx1ZT4KICAgIDwvQmFzaWNFbnRyeT4KICAgIDxCYXNpY0VudHJ5PgogICAgIDxuYW1lPlZpc2libGU8L25hbWU+CiAgICAgPGZsYWdzPjI2Mjc4NjwvZmxhZ3M+CiAgICAgPHZhbHVlIHR5cGU9IjIiPjM8L3ZhbHVlPgogICAgPC9CYXNpY0VudHJ5PgogICA8L0Jhc2ljRW50cnk+CiAgIDxCYXNpY0VudHJ5PgogICAgPG5hbWU+UjM8L25hbWU+CiAgICA8ZmxhZ3M+MjYyMjc0PC9mbGFncz4KICAgIDxCYXNpY0VudHJ5PgogICAgIDxuYW1lPkV4cGlyYXRpb25EYXRlPC9uYW1lPgogICAgIDxmbGFncz4yNjMwNDI8L2ZsYWdzPgogICAgIDx2YWx1ZSB0eXBlPSIzIj48L3ZhbHVlPgogICAgPC9CYXNpY0VudHJ5PgogICAgPEJhc2ljRW50cnk+CiAgICAgPG5hbWU+TG90TnVtYmVyPC9uYW1lPgogICAgIDxmbGFncz4yNjMwNDI8L2ZsYWdzPgogICAgIDx2YWx1ZSB0eXBlPSIzIj48L3ZhbHVlPgogICAgPC9CYXNpY0VudHJ5PgogICAgPEJhc2ljRW50cnk+CiAgICAgPG5hbWU+UmVhZ2VudDwvbmFtZT4KICAgICA8ZmxhZ3M+MjYzMDQyPC9mbGFncz4KICAgICA8dmFsdWUgdHlwZT0iMyI+PC92YWx1ZT4KICAgIDwvQmFzaWNFbnRyeT4KICAgIDxCYXNpY0VudHJ5PgogICAgIDxuYW1lPkNhdGVnb3J5PC9uYW1lPgogICAgIDxmbGFncz4yNjMwNDI8L2ZsYWdzPgogICAgIDx2YWx1ZSB0eXBlPSIzIj48L3ZhbHVlPgogICAgPC9CYXNpY0VudHJ5PgogICAgPEJhc2ljRW50cnk+CiAgICAgPG5hbWU+QWN0aXZlPC9uYW1lPgogICAgIDxmbGFncz4yNjI1MzA8L2ZsYWdzPgogICAgIDx2YWx1ZSB0eXBlPSIxIj4wPC92YWx1ZT4KICAgIDwvQmFzaWNFbnRyeT4KICAgIDxCYXNpY0VudHJ5PgogICAgIDxuYW1lPlRpbWU8L25hbWU+CiAgICAgPGZsYWdzPjI2Mjc4NjwvZmxhZ3M+CiAgICAgPHZhbHVlIHR5cGU9IjIiPjA8L3ZhbHVlPgogICAgPC9CYXNpY0VudHJ5PgogICAgPEJhc2ljRW50cnk+CiAgICAgPG5hbWU+VGl0ZXI8L25hbWU+CiAgICAgPGZsYWdzPjI2Mjc4NjwvZmxhZ3M+CiAgICAgPHZhbHVlIHR5cGU9IjIiPjA8L3ZhbHVlPgogICAgPC9CYXNpY0VudHJ5PgogICAgPEJhc2ljRW50cnk+CiAgICAgPG5hbWU+UGFyYWxsZWw8L25hbWU+CiAgICAgPGZsYWdzPjI2Mjc4NjwvZmxhZ3M+CiAgICAgPHZhbHVlIHR5cGU9IjIiPjA8L3ZhbHVlPgogICAgPC9CYXNpY0VudHJ5PgogICAgPEJhc2ljRW50cnk+CiAgICAgPG5hbWU+UHJpb3JpdHk8L25hbWU+CiAgICAgPGZsYWdzPjI2Mjc4NjwvZmxhZ3M+CiAgICAgPHZhbHVlIHR5cGU9IjIiPjA8L3ZhbHVlPgogICAgPC9CYXNpY0VudHJ5PgogICAgPEJhc2ljRW50cnk+CiAgICAgPG5hbWU+TWluVm9sdW1lPC9uYW1lPgogICAgIDxmbGFncz4yNjI3ODY8L2ZsYWdzPgogICAgIDx2YWx1ZSB0eXBlPSIyIj4wPC92YWx1ZT4KICAgIDwvQmFzaWNFbnRyeT4KICAgIDxCYXNpY0VudHJ5PgogICAgIDxuYW1lPlZpc2libGU8L25hbWU+CiAgICAgPGZsYWdzPjI2Mjc4NjwvZmxhZ3M+CiAgICAgPHZhbHVlIHR5cGU9IjIiPjM8L3ZhbHVlPgogICAgPC9CYXNpY0VudHJ5PgogICA8L0Jhc2ljRW50cnk+CiAgIDxCYXNpY0VudHJ5PgogICAgPG5hbWU+UjQ8L25hbWU+CiAgICA8ZmxhZ3M+MjYyMjc0PC9mbGFncz4KICAgIDxCYXNpY0VudHJ5PgogICAgIDxuYW1lPkV4cGlyYXRpb25EYXRlPC9uYW1lPgogICAgIDxmbGFncz4yNjMwNDI8L2ZsYWdzPgogICAgIDx2YWx1ZSB0eXBlPSIzIj48L3ZhbHVlPgogICAgPC9CYXNpY0VudHJ5PgogICAgPEJhc2ljRW50cnk+CiAgICAgPG5hbWU+TG90TnVtYmVyPC9uYW1lPgogICAgIDxmbGFncz4yNjMwNDI8L2ZsYWdzPgogICAgIDx2YWx1ZSB0eXBlPSIzIj48L3ZhbHVlPgogICAgPC9CYXNpY0VudHJ5PgogICAgPEJhc2ljRW50cnk+CiAgICAgPG5hbWU+UmVhZ2VudDwvbmFtZT4KICAgICA8ZmxhZ3M+MjYzMDQyPC9mbGFncz4KICAgICA8dmFsdWUgdHlwZT0iMyI+PC92YWx1ZT4KICAgIDwvQmFzaWNFbnRyeT4KICAgIDxCYXNpY0VudHJ5PgogICAgIDxuYW1lPkNhdGVnb3J5PC9uYW1lPgogICAgIDxmbGFncz4yNjMwNDI8L2ZsYWdzPgogICAgIDx2YWx1ZSB0eXBlPSIzIj48L3ZhbHVlPgogICAgPC9CYXNpY0VudHJ5PgogICAgPEJhc2ljRW50cnk+CiAgICAgPG5hbWU+QWN0aXZlPC9uYW1lPgogICAgIDxmbGFncz4yNjI1MzA8L2ZsYWdzPgogICAgIDx2YWx1ZSB0eXBlPSIxIj4wPC92YWx1ZT4KICAgIDwvQmFzaWNFbnRyeT4KICAgIDxCYXNpY0VudHJ5PgogICAgIDxuYW1lPlRpbWU8L25hbWU+CiAgICAgPGZsYWdzPjI2Mjc4NjwvZmxhZ3M+CiAgICAgPHZhbHVlIHR5cGU9IjIiPjA8L3ZhbHVlPgogICAgPC9CYXNpY0VudHJ5PgogICAgPEJhc2ljRW50cnk+CiAgICAgPG5hbWU+VGl0ZXI8L25hbWU+CiAgICAgPGZsYWdzPjI2Mjc4NjwvZmxhZ3M+CiAgICAgPHZhbHVlIHR5cGU9IjIiPjA8L3ZhbHVlPgogICAgPC9CYXNpY0VudHJ5PgogICAgPEJhc2ljRW50cnk+CiAgICAgPG5hbWU+UGFyYWxsZWw8L25hbWU+CiAgICAgPGZsYWdzPjI2Mjc4NjwvZmxhZ3M+CiAgICAgPHZhbHVlIHR5cGU9IjIiPjA8L3ZhbHVlPgogICAgPC9CYXNpY0VudHJ5PgogICAgPEJhc2ljRW50cnk+CiAgICAgPG5hbWU+UHJpb3JpdHk8L25hbWU+CiAgICAgPGZsYWdzPjI2Mjc4NjwvZmxhZ3M+CiAgICAgPHZhbHVlIHR5cGU9IjIiPjA8L3ZhbHVlPgogICAgPC9CYXNpY0VudHJ5PgogICAgPEJhc2ljRW50cnk+CiAgICAgPG5hbWU+TWluVm9sdW1lPC9uYW1lPgogICAgIDxmbGFncz4yNjI3ODY8L2ZsYWdzPgogICAgIDx2YWx1ZSB0eXBlPSIyIj4wPC92YWx1ZT4KICAgIDwvQmFzaWNFbnRyeT4KICAgIDxCYXNpY0VudHJ5PgogICAgIDxuYW1lPlZpc2libGU8L25hbWU+CiAgICAgPGZsYWdzPjI2Mjc4NjwvZmxhZ3M+CiAgICAgPHZhbHVlIHR5cGU9IjIiPjM8L3ZhbHVlPgogICAgPC9CYXNpY0VudHJ5PgogICA8L0Jhc2ljRW50cnk+CiAgIDxCYXNpY0VudHJ5PgogICAgPG5hbWU+UjU8L25hbWU+CiAgICA8ZmxhZ3M+MjYyMjc0PC9mbGFncz4KICAgIDxCYXNpY0VudHJ5PgogICAgIDxuYW1lPkV4cGlyYXRpb25EYXRlPC9uYW1lPgogICAgIDxmbGFncz4yNjMwNDI8L2ZsYWdzPgogICAgIDx2YWx1ZSB0eXBlPSIzIj48L3ZhbHVlPgogICAgPC9CYXNpY0VudHJ5PgogICAgPEJhc2ljRW50cnk+CiAgICAgPG5hbWU+TG90TnVtYmVyPC9uYW1lPgogICAgIDxmbGFncz4yNjMwNDI8L2ZsYWdzPgogICAgIDx2YWx1ZSB0eXBlPSIzIj48L3ZhbHVlPgogICAgPC9CYXNpY0VudHJ5PgogICAgPEJhc2ljRW50cnk+CiAgICAgPG5hbWU+UmVhZ2VudDwvbmFtZT4KICAgICA8ZmxhZ3M+MjYzMDQyPC9mbGFncz4KICAgICA8dmFsdWUgdHlwZT0iMyI+PC92YWx1ZT4KICAgIDwvQmFzaWNFbnRyeT4KICAgIDxCYXNpY0VudHJ5PgogICAgIDxuYW1lPkNhdGVnb3J5PC9uYW1lPgogICAgIDxmbGFncz4yNjMwNDI8L2ZsYWdzPgogICAgIDx2YWx1ZSB0eXBlPSIzIj48L3ZhbHVlPgogICAgPC9CYXNpY0VudHJ5PgogICAgPEJhc2ljRW50cnk+CiAgICAgPG5hbWU+QWN0aXZlPC9uYW1lPgogICAgIDxmbGFncz4yNjI1MzA8L2ZsYWdzPgogICAgIDx2YWx1ZSB0eXBlPSIxIj4wPC92YWx1ZT4KICAgIDwvQmFzaWNFbnRyeT4KICAgIDxCYXNpY0VudHJ5PgogICAgIDxuYW1lPlRpbWU8L25hbWU+CiAgICAgPGZsYWdzPjI2Mjc4NjwvZmxhZ3M+CiAgICAgPHZhbHVlIHR5cGU9IjIiPjA8L3ZhbHVlPgogICAgPC9CYXNpY0VudHJ5PgogICAgPEJhc2ljRW50cnk+CiAgICAgPG5hbWU+VGl0ZXI8L25hbWU+CiAgICAgPGZsYWdzPjI2Mjc4NjwvZmxhZ3M+CiAgICAgPHZhbHVlIHR5cGU9IjIiPjA8L3ZhbHVlPgogICAgPC9CYXNpY0VudHJ5PgogICAgPEJhc2ljRW50cnk+CiAgICAgPG5hbWU+UGFyYWxsZWw8L25hbWU+CiAgICAgPGZsYWdzPjI2Mjc4NjwvZmxhZ3M+CiAgICAgPHZhbHVlIHR5cGU9IjIiPjA8L3ZhbHVlPgogICAgPC9CYXNpY0VudHJ5PgogICAgPEJhc2ljRW50cnk+CiAgICAgPG5hbWU+UHJpb3JpdHk8L25hbWU+CiAgICAgPGZsYWdzPjI2Mjc4NjwvZmxhZ3M+CiAgICAgPHZhbHVlIHR5cGU9IjIiPjA8L3ZhbHVlPgogICAgPC9CYXNpY0VudHJ5PgogICAgPEJhc2ljRW50cnk+CiAgICAgPG5hbWU+TWluVm9sdW1lPC9uYW1lPgogICAgIDxmbGFncz4yNjI3ODY8L2ZsYWdzPgogICAgIDx2YWx1ZSB0eXBlPSIyIj4wPC92YWx1ZT4KICAgIDwvQmFzaWNFbnRyeT4KICAgIDxCYXNpY0VudHJ5PgogICAgIDxuYW1lPlZpc2libGU8L25hbWU+CiAgICAgPGZsYWdzPjI2Mjc4NjwvZmxhZ3M+CiAgICAgPHZhbHVlIHR5cGU9IjIiPjI8L3ZhbHVlPgogICAgPC9CYXNpY0VudHJ5PgogICA8L0Jhc2ljRW50cnk+CiAgIDxCYXNpY0VudHJ5PgogICAgPG5hbWU+UjY8L25hbWU+CiAgICA8ZmxhZ3M+MjYyMjc0PC9mbGFncz4KICAgIDxCYXNpY0VudHJ5PgogICAgIDxuYW1lPkV4cGlyYXRpb25EYXRlPC9uYW1lPgogICAgIDxmbGFncz4yNjMwNDI8L2ZsYWdzPgogICAgIDx2YWx1ZSB0eXBlPSIzIj48L3ZhbHVlPgogICAgPC9CYXNpY0VudHJ5PgogICAgPEJhc2ljRW50cnk+CiAgICAgPG5hbWU+TG90TnVtYmVyPC9uYW1lPgogICAgIDxmbGFncz4yNjMwNDI8L2ZsYWdzPgogICAgIDx2YWx1ZSB0eXBlPSIzIj48L3ZhbHVlPgogICAgPC9CYXNpY0VudHJ5PgogICAgPEJhc2ljRW50cnk+CiAgICAgPG5hbWU+UmVhZ2VudDwvbmFtZT4KICAgICA8ZmxhZ3M+MjYzMDQyPC9mbGFncz4KICAgICA8dmFsdWUgdHlwZT0iMyI+PC92YWx1ZT4KICAgIDwvQmFzaWNFbnRyeT4KICAgIDxCYXNpY0VudHJ5PgogICAgIDxuYW1lPkNhdGVnb3J5PC9uYW1lPgogICAgIDxmbGFncz4yNjMwNDI8L2ZsYWdzPgogICAgIDx2YWx1ZSB0eXBlPSIzIj48L3ZhbHVlPgogICAgPC9CYXNpY0VudHJ5PgogICAgPEJhc2ljRW50cnk+CiAgICAgPG5hbWU+QWN0aXZlPC9uYW1lPgogICAgIDxmbGFncz4yNjI1MzA8L2ZsYWdzPgogICAgIDx2YWx1ZSB0eXBlPSIxIj4wPC92YWx1ZT4KICAgIDwvQmFzaWNFbnRyeT4KICAgIDxCYXNpY0VudHJ5PgogICAgIDxuYW1lPlRpbWU8L25hbWU+CiAgICAgPGZsYWdzPjI2Mjc4NjwvZmxhZ3M+CiAgICAgPHZhbHVlIHR5cGU9IjIiPjA8L3ZhbHVlPgogICAgPC9CYXNpY0VudHJ5PgogICAgPEJhc2ljRW50cnk+CiAgICAgPG5hbWU+VGl0ZXI8L25hbWU+CiAgICAgPGZsYWdzPjI2Mjc4NjwvZmxhZ3M+CiAgICAgPHZhbHVlIHR5cGU9IjIiPjA8L3ZhbHVlPgogICAgPC9CYXNpY0VudHJ5PgogICAgPEJhc2ljRW50cnk+CiAgICAgPG5hbWU+UGFyYWxsZWw8L25hbWU+CiAgICAgPGZsYWdzPjI2Mjc4NjwvZmxhZ3M+CiAgICAgPHZhbHVlIHR5cGU9IjIiPjA8L3ZhbHVlPgogICAgPC9CYXNpY0VudHJ5PgogICAgPEJhc2ljRW50cnk+CiAgICAgPG5hbWU+UHJpb3JpdHk8L25hbWU+CiAgICAgPGZsYWdzPjI2Mjc4NjwvZmxhZ3M+CiAgICAgPHZhbHVlIHR5cGU9IjIiPjA8L3ZhbHVlPgogICAgPC9CYXNpY0VudHJ5PgogICAgPEJhc2ljRW50cnk+CiAgICAgPG5hbWU+TWluVm9sdW1lPC9uYW1lPgogICAgIDxmbGFncz4yNjI3ODY8L2ZsYWdzPgogICAgIDx2YWx1ZSB0eXBlPSIyIj4wPC92YWx1ZT4KICAgIDwvQmFzaWNFbnRyeT4KICAgIDxCYXNpY0VudHJ5PgogICAgIDxuYW1lPlZpc2libGU8L25hbWU+CiAgICAgPGZsYWdzPjI2Mjc4NjwvZmxhZ3M+CiAgICAgPHZhbHVlIHR5cGU9IjIiPjI8L3ZhbHVlPgogICAgPC9CYXNpY0VudHJ5PgogICA8L0Jhc2ljRW50cnk+CiAgIDxCYXNpY0VudHJ5PgogICAgPG5hbWU+Ujc8L25hbWU+CiAgICA8ZmxhZ3M+MjYyMjc0PC9mbGFncz4KICAgIDxCYXNpY0VudHJ5PgogICAgIDxuYW1lPkV4cGlyYXRpb25EYXRlPC9uYW1lPgogICAgIDxmbGFncz4yNjMwNDI8L2ZsYWdzPgogICAgIDx2YWx1ZSB0eXBlPSIzIj48L3ZhbHVlPgogICAgPC9CYXNpY0VudHJ5PgogICAgPEJhc2ljRW50cnk+CiAgICAgPG5hbWU+TG90TnVtYmVyPC9uYW1lPgogICAgIDxmbGFncz4yNjMwNDI8L2ZsYWdzPgogICAgIDx2YWx1ZSB0eXBlPSIzIj48L3ZhbHVlPgogICAgPC9CYXNpY0VudHJ5PgogICAgPEJhc2ljRW50cnk+CiAgICAgPG5hbWU+UmVhZ2VudDwvbmFtZT4KICAgICA8ZmxhZ3M+MjYzMDQyPC9mbGFncz4KICAgICA8dmFsdWUgdHlwZT0iMyI+PC92YWx1ZT4KICAgIDwvQmFzaWNFbnRyeT4KICAgIDxCYXNpY0VudHJ5PgogICAgIDxuYW1lPkNhdGVnb3J5PC9uYW1lPgogICAgIDxmbGFncz4yNjMwNDI8L2ZsYWdzPgogICAgIDx2YWx1ZSB0eXBlPSIzIj48L3ZhbHVlPgogICAgPC9CYXNpY0VudHJ5PgogICAgPEJhc2ljRW50cnk+CiAgICAgPG5hbWU+QWN0aXZlPC9uYW1lPgogICAgIDxmbGFncz4yNjI1MzA8L2ZsYWdzPgogICAgIDx2YWx1ZSB0eXBlPSIxIj4wPC92YWx1ZT4KICAgIDwvQmFzaWNFbnRyeT4KICAgIDxCYXNpY0VudHJ5PgogICAgIDxuYW1lPlRpbWU8L25hbWU+CiAgICAgPGZsYWdzPjI2Mjc4NjwvZmxhZ3M+CiAgICAgPHZhbHVlIHR5cGU9IjIiPjA8L3ZhbHVlPgogICAgPC9CYXNpY0VudHJ5PgogICAgPEJhc2ljRW50cnk+CiAgICAgPG5hbWU+VGl0ZXI8L25hbWU+CiAgICAgPGZsYWdzPjI2Mjc4NjwvZmxhZ3M+CiAgICAgPHZhbHVlIHR5cGU9IjIiPjA8L3ZhbHVlPgogICAgPC9CYXNpY0VudHJ5PgogICAgPEJhc2ljRW50cnk+CiAgICAgPG5hbWU+UGFyYWxsZWw8L25hbWU+CiAgICAgPGZsYWdzPjI2Mjc4NjwvZmxhZ3M+CiAgICAgPHZhbHVlIHR5cGU9IjIiPjA8L3ZhbHVlPgogICAgPC9CYXNpY0VudHJ5PgogICAgPEJhc2ljRW50cnk+CiAgICAgPG5hbWU+UHJpb3JpdHk8L25hbWU+CiAgICAgPGZsYWdzPjI2Mjc4NjwvZmxhZ3M+CiAgICAgPHZhbHVlIHR5cGU9IjIiPjA8L3ZhbHVlPgogICAgPC9CYXNpY0VudHJ5PgogICAgPEJhc2ljRW50cnk+CiAgICAgPG5hbWU+TWluVm9sdW1lPC9uYW1lPgogICAgIDxmbGFncz4yNjI3ODY8L2ZsYWdzPgogICAgIDx2YWx1ZSB0eXBlPSIyIj4wPC92YWx1ZT4KICAgIDwvQmFzaWNFbnRyeT4KICAgIDxCYXNpY0VudHJ5PgogICAgIDxuYW1lPlZpc2libGU8L25hbWU+CiAgICAgPGZsYWdzPjI2Mjc4NjwvZmxhZ3M+CiAgICAgPHZhbHVlIHR5cGU9IjIiPjI8L3ZhbHVlPgogICAgPC9CYXNpY0VudHJ5PgogICA8L0Jhc2ljRW50cnk+CiAgIDxCYXNpY0VudHJ5PgogICAgPG5hbWU+Ujg8L25hbWU+CiAgICA8ZmxhZ3M+MjYyMjc0PC9mbGFncz4KICAgIDxCYXNpY0VudHJ5PgogICAgIDxuYW1lPkV4cGlyYXRpb25EYXRlPC9uYW1lPgogICAgIDxmbGFncz4yNjMwNDI8L2ZsYWdzPgogICAgIDx2YWx1ZSB0eXBlPSIzIj48L3ZhbHVlPgogICAgPC9CYXNpY0VudHJ5PgogICAgPEJhc2ljRW50cnk+CiAgICAgPG5hbWU+TG90TnVtYmVyPC9uYW1lPgogICAgIDxmbGFncz4yNjMwNDI8L2ZsYWdzPgogICAgIDx2YWx1ZSB0eXBlPSIzIj48L3ZhbHVlPgogICAgPC9CYXNpY0VudHJ5PgogICAgPEJhc2ljRW50cnk+CiAgICAgPG5hbWU+UmVhZ2VudDwvbmFtZT4KICAgICA8ZmxhZ3M+MjYzMDQyPC9mbGFncz4KICAgICA8dmFsdWUgdHlwZT0iMyI+PC92YWx1ZT4KICAgIDwvQmFzaWNFbnRyeT4KICAgIDxCYXNpY0VudHJ5PgogICAgIDxuYW1lPkNhdGVnb3J5PC9uYW1lPgogICAgIDxmbGFncz4yNjMwNDI8L2ZsYWdzPgogICAgIDx2YWx1ZSB0eXBlPSIzIj48L3ZhbHVlPgogICAgPC9CYXNpY0VudHJ5PgogICAgPEJhc2ljRW50cnk+CiAgICAgPG5hbWU+QWN0aXZlPC9uYW1lPgogICAgIDxmbGFncz4yNjI1MzA8L2ZsYWdzPgogICAgIDx2YWx1ZSB0eXBlPSIxIj4wPC92YWx1ZT4KICAgIDwvQmFzaWNFbnRyeT4KICAgIDxCYXNpY0VudHJ5PgogICAgIDxuYW1lPlRpbWU8L25hbWU+CiAgICAgPGZsYWdzPjI2Mjc4NjwvZmxhZ3M+CiAgICAgPHZhbHVlIHR5cGU9IjIiPjA8L3ZhbHVlPgogICAgPC9CYXNpY0VudHJ5PgogICAgPEJhc2ljRW50cnk+CiAgICAgPG5hbWU+VGl0ZXI8L25hbWU+CiAgICAgPGZsYWdzPjI2Mjc4NjwvZmxhZ3M+CiAgICAgPHZhbHVlIHR5cGU9IjIiPjA8L3ZhbHVlPgogICAgPC9CYXNpY0VudHJ5PgogICAgPEJhc2ljRW50cnk+CiAgICAgPG5hbWU+UGFyYWxsZWw8L25hbWU+CiAgICAgPGZsYWdzPjI2Mjc4NjwvZmxhZ3M+CiAgICAgPHZhbHVlIHR5cGU9IjIiPjA8L3ZhbHVlPgogICAgPC9CYXNpY0VudHJ5PgogICAgPEJhc2ljRW50cnk+CiAgICAgPG5hbWU+UHJpb3JpdHk8L25hbWU+CiAgICAgPGZsYWdzPjI2Mjc4NjwvZmxhZ3M+CiAgICAgPHZhbHVlIHR5cGU9IjIiPjA8L3ZhbHVlPgogICAgPC9CYXNpY0VudHJ5PgogICAgPEJhc2ljRW50cnk+CiAgICAgPG5hbWU+TWluVm9sdW1lPC9uYW1lPgogICAgIDxmbGFncz4yNjI3ODY8L2ZsYWdzPgogICAgIDx2YWx1ZSB0eXBlPSIyIj4wPC92YWx1ZT4KICAgIDwvQmFzaWNFbnRyeT4KICAgIDxCYXNpY0VudHJ5PgogICAgIDxuYW1lPlZpc2libGU8L25hbWU+CiAgICAgPGZsYWdzPjI2Mjc4NjwvZmxhZ3M+CiAgICAgPHZhbHVlIHR5cGU9IjIiPjI8L3ZhbHVlPgogICAgPC9CYXNpY0VudHJ5PgogICA8L0Jhc2ljRW50cnk+CiAgIDxCYXNpY0VudHJ5PgogICAgPG5hbWU+UzE8L25hbWU+CiAgICA8ZmxhZ3M+MjYyMjc0PC9mbGFncz4KICAgIDxCYXNpY0VudHJ5PgogICAgIDxuYW1lPkV4cGlyYXRpb25EYXRlPC9uYW1lPgogICAgIDxmbGFncz4yNjMwNDI8L2ZsYWdzPgogICAgIDx2YWx1ZSB0eXBlPSIzIj48L3ZhbHVlPgogICAgPC9CYXNpY0VudHJ5PgogICAgPEJhc2ljRW50cnk+CiAgICAgPG5hbWU+TG90TnVtYmVyPC9uYW1lPgogICAgIDxmbGFncz4yNjMwNDI8L2ZsYWdzPgogICAgIDx2YWx1ZSB0eXBlPSIzIj48L3ZhbHVlPgogICAgPC9CYXNpY0VudHJ5PgogICAgPEJhc2ljRW50cnk+CiAgICAgPG5hbWU+UmVhZ2VudDwvbmFtZT4KICAgICA8ZmxhZ3M+MjYzMDQyPC9mbGFncz4KICAgICA8dmFsdWUgdHlwZT0iMyI+PC92YWx1ZT4KICAgIDwvQmFzaWNFbnRyeT4KICAgIDxCYXNpY0VudHJ5PgogICAgIDxuYW1lPkNhdGVnb3J5PC9uYW1lPgogICAgIDxmbGFncz4yNjMwNDI8L2ZsYWdzPgogICAgIDx2YWx1ZSB0eXBlPSIzIj48L3ZhbHVlPgogICAgPC9CYXNpY0VudHJ5PgogICAgPEJhc2ljRW50cnk+CiAgICAgPG5hbWU+QWN0aXZlPC9uYW1lPgogICAgIDxmbGFncz4yNjI1MzA8L2ZsYWdzPgogICAgIDx2YWx1ZSB0eXBlPSIxIj4wPC92YWx1ZT4KICAgIDwvQmFzaWNFbnRyeT4KICAgIDxCYXNpY0VudHJ5PgogICAgIDxuYW1lPlRpbWU8L25hbWU+CiAgICAgPGZsYWdzPjI2Mjc4NjwvZmxhZ3M+CiAgICAgPHZhbHVlIHR5cGU9IjIiPjA8L3ZhbHVlPgogICAgPC9CYXNpY0VudHJ5PgogICAgPEJhc2ljRW50cnk+CiAgICAgPG5hbWU+VGl0ZXI8L25hbWU+CiAgICAgPGZsYWdzPjI2Mjc4NjwvZmxhZ3M+CiAgICAgPHZhbHVlIHR5cGU9IjIiPjA8L3ZhbHVlPgogICAgPC9CYXNpY0VudHJ5PgogICAgPEJhc2ljRW50cnk+CiAgICAgPG5hbWU+UGFyYWxsZWw8L25hbWU+CiAgICAgPGZsYWdzPjI2Mjc4NjwvZmxhZ3M+CiAgICAgPHZhbHVlIHR5cGU9IjIiPjA8L3ZhbHVlPgogICAgPC9CYXNpY0VudHJ5PgogICAgPEJhc2ljRW50cnk+CiAgICAgPG5hbWU+UHJpb3JpdHk8L25hbWU+CiAgICAgPGZsYWdzPjI2Mjc4NjwvZmxhZ3M+CiAgICAgPHZhbHVlIHR5cGU9IjIiPjA8L3ZhbHVlPgogICAgPC9CYXNpY0VudHJ5PgogICAgPEJhc2ljRW50cnk+CiAgICAgPG5hbWU+TWluVm9sdW1lPC9uYW1lPgogICAgIDxmbGFncz4yNjI3ODY8L2ZsYWdzPgogICAgIDx2YWx1ZSB0eXBlPSIyIj4wPC92YWx1ZT4KICAgIDwvQmFzaWNFbnRyeT4KICAgIDxCYXNpY0VudHJ5PgogICAgIDxuYW1lPlZpc2libGU8L25hbWU+CiAgICAgPGZsYWdzPjI2Mjc4NjwvZmxhZ3M+CiAgICAgPHZhbHVlIHR5cGU9IjIiPjc8L3ZhbHVlPgogICAgPC9CYXNpY0VudHJ5PgogICA8L0Jhc2ljRW50cnk+CiAgIDxCYXNpY0VudHJ5PgogICAgPG5hbWU+UzI8L25hbWU+CiAgICA8ZmxhZ3M+MjYyMjc0PC9mbGFncz4KICAgIDxCYXNpY0VudHJ5PgogICAgIDxuYW1lPkV4cGlyYXRpb25EYXRlPC9uYW1lPgogICAgIDxmbGFncz4yNjMwNDI8L2ZsYWdzPgogICAgIDx2YWx1ZSB0eXBlPSIzIj48L3ZhbHVlPgogICAgPC9CYXNpY0VudHJ5PgogICAgPEJhc2ljRW50cnk+CiAgICAgPG5hbWU+TG90TnVtYmVyPC9uYW1lPgogICAgIDxmbGFncz4yNjMwNDI8L2ZsYWdzPgogICAgIDx2YWx1ZSB0eXBlPSIzIj48L3ZhbHVlPgogICAgPC9CYXNpY0VudHJ5PgogICAgPEJhc2ljRW50cnk+CiAgICAgPG5hbWU+UmVhZ2VudDwvbmFtZT4KICAgICA8ZmxhZ3M+MjYzMDQyPC9mbGFncz4KICAgICA8dmFsdWUgdHlwZT0iMyI+PC92YWx1ZT4KICAgIDwvQmFzaWNFbnRyeT4KICAgIDxCYXNpY0VudHJ5PgogICAgIDxuYW1lPkNhdGVnb3J5PC9uYW1lPgogICAgIDxmbGFncz4yNjMwNDI8L2ZsYWdzPgogICAgIDx2YWx1ZSB0eXBlPSIzIj48L3ZhbHVlPgogICAgPC9CYXNpY0VudHJ5PgogICAgPEJhc2ljRW50cnk+CiAgICAgPG5hbWU+QWN0aXZlPC9uYW1lPgogICAgIDxmbGFncz4yNjI1MzA8L2ZsYWdzPgogICAgIDx2YWx1ZSB0eXBlPSIxIj4wPC92YWx1ZT4KICAgIDwvQmFzaWNFbnRyeT4KICAgIDxCYXNpY0VudHJ5PgogICAgIDxuYW1lPlRpbWU8L25hbWU+CiAgICAgPGZsYWdzPjI2Mjc4NjwvZmxhZ3M+CiAgICAgPHZhbHVlIHR5cGU9IjIiPjA8L3ZhbHVlPgogICAgPC9CYXNpY0VudHJ5PgogICAgPEJhc2ljRW50cnk+CiAgICAgPG5hbWU+VGl0ZXI8L25hbWU+CiAgICAgPGZsYWdzPjI2Mjc4NjwvZmxhZ3M+CiAgICAgPHZhbHVlIHR5cGU9IjIiPjA8L3ZhbHVlPgogICAgPC9CYXNpY0VudHJ5PgogICAgPEJhc2ljRW50cnk+CiAgICAgPG5hbWU+UGFyYWxsZWw8L25hbWU+CiAgICAgPGZsYWdzPjI2Mjc4NjwvZmxhZ3M+CiAgICAgPHZhbHVlIHR5cGU9IjIiPjA8L3ZhbHVlPgogICAgPC9CYXNpY0VudHJ5PgogICAgPEJhc2ljRW50cnk+CiAgICAgPG5hbWU+UHJpb3JpdHk8L25hbWU+CiAgICAgPGZsYWdzPjI2Mjc4NjwvZmxhZ3M+CiAgICAgPHZhbHVlIHR5cGU9IjIiPjA8L3ZhbHVlPgogICAgPC9CYXNpY0VudHJ5PgogICAgPEJhc2ljRW50cnk+CiAgICAgPG5hbWU+TWluVm9sdW1lPC9uYW1lPgogICAgIDxmbGFncz4yNjI3ODY8L2ZsYWdzPgogICAgIDx2YWx1ZSB0eXBlPSIyIj4wPC92YWx1ZT4KICAgIDwvQmFzaWNFbnRyeT4KICAgIDxCYXNpY0VudHJ5PgogICAgIDxuYW1lPlZpc2libGU8L25hbWU+CiAgICAgPGZsYWdzPjI2Mjc4NjwvZmxhZ3M+CiAgICAgPHZhbHVlIHR5cGU9IjIiPjc8L3ZhbHVlPgogICAgPC9CYXNpY0VudHJ5PgogICA8L0Jhc2ljRW50cnk+CiAgPC9CYXNpY0VudHJ5PgogIDxCYXNpY0VudHJ5PgogICA8bmFtZT5TYW1wbGVzPC9uYW1lPgogICA8ZmxhZ3M+MjYyMjc0PC9mbGFncz4KICAgPEJhc2ljRW50cnk+CiAgICA8bmFtZT4wPC9uYW1lPgogICAgPGZsYWdzPjI2MjI3NDwvZmxhZ3M+CiAgICA8QmFzaWNFbnRyeT4KICAgICA8bmFtZT5Bbm5vdGF0aW9uPC9uYW1lPgogICAgIDxmbGFncz4yNjMwNDI8L2ZsYWdzPgogICAgIDx2YWx1ZSB0eXBlPSIzIj5WaW9CbHVlClZpb0dyZWVuCkZJVEMKUEUKUGVyQ1AtVmlvNzAwClBFLVZpbzc3MApBUEMKQVBDLVZpbzc3MDwvdmFsdWU+CiAgICA8L0Jhc2ljRW50cnk+CiAgICA8QmFzaWNFbnRyeT4KICAgICA8bmFtZT5SZWFnZW50czwvbmFtZT4KICAgICA8ZmxhZ3M+MjYzNTU0PC9mbGFncz4KICAgICA8dmFsdWUgdHlwZT0iNSI+MHgwPC92YWx1ZT4KICAgIDwvQmFzaWNFbnRyeT4KICAgIDxCYXNpY0VudHJ5PgogICAgIDxuYW1lPkZsb3dSYXRlPC9uYW1lPgogICAgIDxmbGFncz4yNjMwNDI8L2ZsYWdzPgogICAgIDx2YWx1ZSB0eXBlPSIzIj5Mb3c8L3ZhbHVlPgogICAgPC9CYXNpY0VudHJ5PgogICAgPEJhc2ljRW50cnk+CiAgICAgPG5hbWU+QXV0b0Zsb3dSYXRlPC9uYW1lPgogICAgIDxmbGFncz4yNjI1MzA8L2ZsYWdzPgogICAgIDx2YWx1ZSB0eXBlPSIxIj4wPC92YWx1ZT4KICAgIDwvQmFzaWNFbnRyeT4KICAgIDxCYXNpY0VudHJ5PgogICAgIDxuYW1lPkV2ZW50TGltaXQ8L25hbWU+CiAgICAgPGZsYWdzPjI2Mjc4NjwvZmxhZ3M+CiAgICAgPHZhbHVlIHR5cGU9IjIiPjEwMDAwPC92YWx1ZT4KICAgIDwvQmFzaWNFbnRyeT4KICAgIDxCYXNpY0VudHJ5PgogICAgIDxuYW1lPkV2ZW50TGltaXRlZDwvbmFtZT4KICAgICA8ZmxhZ3M+MjYyNTMwPC9mbGFncz4KICAgICA8dmFsdWUgdHlwZT0iMSI+MTwvdmFsdWU+CiAgICA8L0Jhc2ljRW50cnk+CiAgICA8QmFzaWNFbnRyeT4KICAgICA8bmFtZT5HYXRlPC9uYW1lPgogICAgIDxmbGFncz4yNjMwNDI8L2ZsYWdzPgogICAgIDx2YWx1ZSB0eXBlPSIzIj5saXZlXFAxXFAyPC92YWx1ZT4KICAgIDwvQmFzaWNFbnRyeT4KICAgIDxCYXNpY0VudHJ5PgogICAgIDxuYW1lPkdhdGVGbGFnczwvbmFtZT4KICAgICA8ZmxhZ3M+MjYyNzg2PC9mbGFncz4KICAgICA8dmFsdWUgdHlwZT0iMiI+MzwvdmFsdWU+CiAgICA8L0Jhc2ljRW50cnk+CiAgICA8QmFzaWNFbnRyeT4KICAgICA8bmFtZT5Nb2RlPC9uYW1lPgogICAgIDxmbGFncz4yNjMwNDI8L2ZsYWdzPgogICAgIDx2YWx1ZSB0eXBlPSIzIj5TdGFuZGFyZDwvdmFsdWU+CiAgICA8L0Jhc2ljRW50cnk+CiAgICA8QmFzaWNFbnRyeT4KICAgICA8bmFtZT5TZXBhcmF0aW9uVm9sdW1lPC9uYW1lPgogICAgIDxmbGFncz4yNjI3ODY8L2ZsYWdzPgogICAgIDx2YWx1ZSB0eXBlPSIyIj4yMDA8L3ZhbHVlPgogICAgPC9CYXNpY0VudHJ5PgogICAgPEJhc2ljRW50cnk+CiAgICAgPG5hbWU+U2FtcGxlVm9sdW1lPC9uYW1lPgogICAgIDxmbGFncz4yNjI3ODY8L2ZsYWdzPgogICAgIDx2YWx1ZSB0eXBlPSIyIj40MDwvdmFsdWU+CiAgICA8L0Jhc2ljRW50cnk+CiAgICA8QmFzaWNFbnRyeT4KICAgICA8bmFtZT5QZXJmb3JtQXV0b0xhYmVsaW5nPC9uYW1lPgogICAgIDxmbGFncz4yNjI1MzA8L2ZsYWdzPgogICAgIDx2YWx1ZSB0eXBlPSIxIj4wPC92YWx1ZT4KICAgIDwvQmFzaWNFbnRyeT4KICAgIDxCYXNpY0VudHJ5PgogICAgIDxuYW1lPk1peGluZ1BhcmFtZXRlcnM8L25hbWU+CiAgICAgPGZsYWdzPjI2MjI3NDwvZmxhZ3M+CiAgICA8L0Jhc2ljRW50cnk+CiAgICA8QmFzaWNFbnRyeT4KICAgICA8bmFtZT5NaXhpbmdGcmVxdWVuY3k8L25hbWU+CiAgICAgPGZsYWdzPjI2Mjc4NjwvZmxhZ3M+CiAgICAgPHZhbHVlIHR5cGU9IjIiPjA8L3ZhbHVlPgogICAgPC9CYXNpY0VudHJ5PgogICAgPEJhc2ljRW50cnk+CiAgICAgPG5hbWU+TWl4aW5nRHVyYXRpb248L25hbWU+CiAgICAgPGZsYWdzPjI2Mjc4NjwvZmxhZ3M+CiAgICAgPHZhbHVlIHR5cGU9IjIiPjA8L3ZhbHVlPgogICAgPC9CYXNpY0VudHJ5PgogICAgPEJhc2ljRW50cnk+CiAgICAgPG5hbWU+TWl4aW5nQWxnb3JpdGhtPC9uYW1lPgogICAgIDxmbGFncz4yNjI3ODY8L2ZsYWdzPgogICAgIDx2YWx1ZSB0eXBlPSIyIj4wPC92YWx1ZT4KICAgIDwvQmFzaWNFbnRyeT4KICAgIDxCYXNpY0VudHJ5PgogICAgIDxuYW1lPk1peGluZ0RldmljZTwvbmFtZT4KICAgICA8ZmxhZ3M+MjYzMDQyPC9mbGFncz4KICAgICA8dmFsdWUgdHlwZT0iMyI+Tm9uZU1peGVyPC92YWx1ZT4KICAgIDwvQmFzaWNFbnRyeT4KICAgIDxCYXNpY0VudHJ5PgogICAgIDxuYW1lPk1peGluZ0tleTwvbmFtZT4KICAgICA8ZmxhZ3M+MjYzMDQyPC9mbGFncz4KICAgICA8dmFsdWUgdHlwZT0iMyI+T2ZmPC92YWx1ZT4KICAgIDwvQmFzaWNFbnRyeT4KICAgIDxCYXNpY0VudHJ5PgogICAgIDxuYW1lPk1peGluZ05hbWU8L25hbWU+CiAgICAgPGZsYWdzPjI2MzA0MjwvZmxhZ3M+CiAgICAgPHZhbHVlIHR5cGU9IjMiPk9mZjwvdmFsdWU+CiAgICA8L0Jhc2ljRW50cnk+CiAgICA8QmFzaWNFbnRyeT4KICAgICA8bmFtZT5Vc2VMaXF1aWREZXRlY3Rpb248L25hbWU+CiAgICAgPGZsYWdzPjI2MjUzMDwvZmxhZ3M+CiAgICAgPHZhbHVlIHR5cGU9IjEiPjA8L3ZhbHVlPgogICAgPC9CYXNpY0VudHJ5PgogICAgPEJhc2ljRW50cnk+CiAgICAgPG5hbWU+U2FtcGxlSWQ8L25hbWU+CiAgICAgPGZsYWdzPjI2MzA0MjwvZmxhZ3M+CiAgICAgPHZhbHVlIHR5cGU9IjMiPjwvdmFsdWU+CiAgICA8L0Jhc2ljRW50cnk+CiAgICA8QmFzaWNFbnRyeT4KICAgICA8bmFtZT5QYXRpZW50SWQ8L25hbWU+CiAgICAgPGZsYWdzPjI2MzA0MjwvZmxhZ3M+CiAgICAgPHZhbHVlIHR5cGU9IjMiPjwvdmFsdWU+CiAgICA8L0Jhc2ljRW50cnk+CiAgICA8QmFzaWNFbnRyeT4KICAgICA8bmFtZT5Hcm91cDwvbmFtZT4KICAgICA8ZmxhZ3M+MjYyNzg2PC9mbGFncz4KICAgICA8dmFsdWUgdHlwZT0iMiI+MDwvdmFsdWU+CiAgICA8L0Jhc2ljRW50cnk+CiAgICA8QmFzaWNFbnRyeT4KICAgICA8bmFtZT5TdGF0ZTwvbmFtZT4KICAgICA8ZmxhZ3M+MjYyNzg2PC9mbGFncz4KICAgICA8dmFsdWUgdHlwZT0iMiI+MjwvdmFsdWU+CiAgICA8L0Jhc2ljRW50cnk+CiAgICA8QmFzaWNFbnRyeT4KICAgICA8bmFtZT5BZHZhbmNlZDwvbmFtZT4KICAgICA8ZmxhZ3M+MjYyNzg2PC9mbGFncz4KICAgICA8dmFsdWUgdHlwZT0iMiI+MTwvdmFsdWU+CiAgICA8L0Jhc2ljRW50cnk+CiAgICA8QmFzaWNFbnRyeT4KICAgICA8bmFtZT5BbmFseXNpc1RlbXBsYXRlPC9uYW1lPgogICAgIDxmbGFncz4yNjMwNDI8L2ZsYWdzPgogICAgIDx2YWx1ZSB0eXBlPSIzIj48L3ZhbHVlPgogICAgPC9CYXNpY0VudHJ5PgogICAgPEJhc2ljRW50cnk+CiAgICAgPG5hbWU+SW5zdHJ1bWVudFNldHRpbmc8L25hbWU+CiAgICAgPGZsYWdzPjI2MzA0MjwvZmxhZ3M+CiAgICAgPHZhbHVlIHR5cGU9IjMiPjwvdmFsdWU+CiAgICA8L0Jhc2ljRW50cnk+CiAgICA8QmFzaWNFbnRyeT4KICAgICA8bmFtZT5BZHZhbmNlZE1vZGU8L25hbWU+CiAgICAgPGZsYWdzPjI2MzA0MjwvZmxhZ3M+CiAgICAgPHZhbHVlIHR5cGU9IjMiPjwvdmFsdWU+CiAgICA8L0Jhc2ljRW50cnk+CiAgICA8QmFzaWNFbnRyeT4KICAgICA8bmFtZT5BZHZhbmNlZFN1Yk1vZGU8L25hbWU+CiAgICAgPGZsYWdzPjI2MzA0MjwvZmxhZ3M+CiAgICAgPHZhbHVlIHR5cGU9IjMiPjwvdmFsdWU+CiAgICA8L0Jhc2ljRW50cnk+CiAgIDwvQmFzaWNFbnRyeT4KICA8L0Jhc2ljRW50cnk+CiA8L0Jhc2ljRW50cnk+CiA8QmFzaWNFbnRyeT4KICA8bmFtZT5Db25maWd1cmF0aW9uPC9uYW1lPgogIDxmbGFncz4yNjMwNDI8L2ZsYWdzPgogIDx2YWx1ZSB0eXBlPSIzIj5GTDg8L3ZhbHVlPgogPC9CYXNpY0VudHJ5PgogPEJhc2ljRW50cnk+CiAgPG5hbWU+RmlsZVR5cGU8L25hbWU+CiAgPGZsYWdzPjI2MzA0MjwvZmxhZ3M+CiAgPHZhbHVlIHR5cGU9IjMiPkV4cGVyaW1lbnQ8L3ZhbHVlPgogPC9CYXNpY0VudHJ5PgogPEJhc2ljRW50cnk+CiAgPG5hbWU+Q2hlY2tzdW08L25hbWU+CiAgPGZsYWdzPjI2MjkxNDwvZmxhZ3M+CiAgPHZhbHVlIHR5cGU9IjMiPjRkMzVhYTYyMWQ0MTFlZWM0YjE1NWY5OTVjNWM4NTkzPC92YWx1ZT4KIDwvQmFzaWNFbnRyeT4KPC9CYXNpY0VudHJ5Pgo=/@MB_WELLINFOS/d2lzIDEgMSAxNiBTaW5nbGUgdHViZSByYWNrIDAgMCAwIDAgMTEgMjAyMi1TZXAtMTkgOCAxNjoxODoxNiA=/@MB_SESSIONID/280d8bdc-c290-445e-9309-ce3e64fbb011/   27288                                                                                                                 XF®?&ý9&ý9öÿ>Úê>§t?kW+?«ßÐ>íÿQ?Hû¶¡t9Þ¼6Ø;];¯k?üI®?Õÿ9Õÿ9wÖ<â<­3?A©G;CT(;HÓ? Ù¸¾D9M;¾¬>Þ7CÁÐ8}E>dM®?B9B9ûæ=vJE=$¤1?%È;î ;©Ù'?Z»ö¸9ÛTÎ¾
ÿ¬:&:`°?WÚu6wÌ+2wÌ+2­ð>
C> ­H?}Á>¬l>Ùä-?%Ü=èÒ¯<«M?:[N<V¼<{þF?-7wÌ«2wÌ«2é¶=/E=êÅ??Ð<ÿý<´[-?Ñ05·æû9­¸¯¼
s­8m®9DØ$>Eqw8YÙ3YÙ3Bv
?F¯>öÕN?7¬¦?F`?Ëb>?Y:ÐÌ:Gwi?nW<¿\¯;¨¼??.Ú®8wÌ+3wÌ+3{0=à<å*?UdÂ;yo;y-?±4ò¸W¿z9Gw¾ÜY6F­¸8ër<x*Æ8¿V3¿V3»Í?%}Ë>¸=?ö¨>í0r>42?P9Â9öl>è:ÅÊl:²}?ævË8YÙ3YÙ3°0
?G#®>OO?p\?<?È<?fq9FÊ9Oâ>ý­.;ð×Ù:FM??»ß8èR3èR3Á
=z5Õ<ù)?®l;-øG;í?¸Y9?¯½6
$9¶9ük>MIR9wÌ«3wÌ«3³À<Æ<Þ^*?m¼:ÐÉ:ïï>Ó3Ô¸Pe9J¾ö8s^9á®=h®{9FÁ3FÁ3tËâ?¥üM?î?lÀ½?¥¡A?ÜÞz?ëlï9Ô­Ò9w?å;Í
;?uÛ9¿Ö3¿Ö3Â)?¨0?[,;?jk+?ê÷ö>9°1?»2¢¸Tz9Q²%¾ÅXã:÷ü:oµH?SíÁ9$9ì3$9ì3ìó>Ù>ô`]?P3?:Õâ>¢^J?¼ì¸CeL9|=¾¯bñ;£G;KA\?wòÃ9YÙ4YÙ4ò¼< <È*?²H:YY:,ì>¨ßE¹>
967¿¤!Ò¸8e9µ®j¾Qk:!4!4þ5=]iT=Åd+?L ;7];,?J¹èÄ+9ì¿Â38F«a9Ù1Ë=¥#:èR4èR4Ð³G?5¾>áx?]9?ÛÃµ>?À¿8º	L9t¡º=8O`:H:GÐU?}G-:°!4°!4
ç-?¹¨Ï>bV?ã>ø>´¥7?ÿ8l*Ï9l$=KC<;X;·^3?6:wÌ+4wÌ+4Øg=!3'=z}1?«×;b	;RÊ/?þ·ì¸t8.ºW¿lÏq·?99'½j?]:>64>647X0?HÙ>·ÄO?"ÄÚ>">Û??ù`9Ìó:9Ã?Ýã<Rh³;]?2°^:FA4FA4NÏ?¼ú>c©?M®%?S¡>{t?`ú¸Ç¾g9:J¾ªì;qÚ¹:0T?ù_:ÍL4ÍL4
(ß<<.3?åcÌ;ö¡;Í!?NV¹¬/9}&¿ò«É¸ä9ñ×!¾%ôc:¿V4¿V4?b?³p£>[O?0AX>è><1.?÷¼¸Õåp9ÏG¾¼:Mwè9Û#?rsi:\|a4\|a4âï±<ã$<Ï«-?ÌøB;ýu; ?i¹ì(9?¾÷É8
z	9e>Ïj:$9l4$9l4}þ\>VOì=tho?a&]>RË=u9?zZK=óî<5ÝY?HX<­9r;å?£×o:ëõv4ëõv4^G?,?È??¸0¹>e>9Ê-?êñ8«96uÜ=C¾;£/;;;?:YÙ4YÙ4íå>Ý>¶ðS?­E/?ÏÆà>vG?nÒó¸óv9
Â|¾Ã[<Ù<%Å^?à :½74½74y|?¡G2?Õe\?O¬?:¸¶>T?AÚ¸ u9²ÅO¾$-!;ÐÙË:hJ?_,:!4!4P¦,>­1ú=ø§0?L#,<<³f?X ¹Í8}ÄG¿yï¹£êJ9q@Ç¾ÔÖ:ô4ô4M =Aæ<.2?c}=¼¾A=Ø'?®(S:Çá):É?1h;&p?;CÂ;?B:èR4èR4îV">ùÄ=züR?Ô'Ä>¹Þ>q7?F:áâ90?UÝ<8|<¼^R?'z:L±4L±4â?@Æ>ë;?bz>àrA>a¬%?
S¹g½89?;¿«ð9Ý9Ð>:£:°¡4°¡4è¯ê>ñM>óC?ØR}>Ì3>>X4?|^O8N­90Ú->t¤7:Y¥:hâ/?)¦:n¦4n¦48×?EÂc?Åq?di\?ï>¸k?¼+9&96¶>Io´;¾ô';?½§:wÌ«4wÌ«4lÚt?zjé>E?ne?Dù>WPk?¸õË9&WÚ9#ï>í ´:F
7: |?¶A³:Û*±4Û*±4<¬ä>r`y>¿j?e÷o?ºy?\"H?ÜÆé9+9¯ÿ;?L#;ôÝ¿:L|Y?Í½¿:>¶4>¶4ï¹?k¢±>tE?ÌÖá>J¼>H6?Y
9Xîo9ê>
g:x:Bâ?;Í:¢ç»4¢ç»4âÞ½<\< U,?];'í¾:[äK?ßW´8 91¼Kºöp¹]Pª9Ý%k¾XºÝ:FÁ4FÁ4<©Ô>¡>0J?hL÷>Å¹¬>LC7?ti8(Xâ8ã>ÛÎr<<sZ?4xý:j¤Æ4j¤Æ4(m?(+?ï[?0CP?D?y C?O9àv9üÏ	?½Û;oÒ;A.R?j;ÍÌ4ÍÌ4?jý«>¯A?#£?ÜòV?Z:?ð¨:!ü:qH?dÝ	;Ø¥É:`/?[¯;1aÑ41aÑ4óx?ó

?nBr?¨?[ð£>,tc?)t8~Ðt9ìPÿ=#Øæ:«Æ:çäQ?´;¿Ö4¿Ö4ÇùH?ûB?\
A?]$?¦"Ó>Ì6?$sÂ8xyÓ9	dë=XG;&;q»0?a;øÜ4øÜ4£?Æ>]ªI?5³>t>°Ú;?ò¾S8
À39¾È>ÿk:öóD:ÜÁ?"7;\|á4\|á4â-=Qjÿ<gH.?FÁÔ;éï­;ã?:¹^R±8VËÅ¿Æø¶çª#9 Â¼Q¹
;ÀÚæ4ÀÚæ4á£?9`%?jf|?»å§?¢Z7?Ykj?l!:TÂã9Òâ?bUû;zé;Ë	X?æ;$9ì4$9ì4?«ë<99²<ÛA)?:|;h
;$
?
«8ÎH
9í@>Ðjþ8ú?9¡ø©>âQ;ñ4ñ4ËR>­R>Ö.?øF<`Z<ØÚ%?øËY¹îÍH9ßÔ
¿ w%¸h¿8kM]¾O;ëõö4ëõö4ìÜ>4î>bÎJ?â>l£">O?Ùf¹9Û¬æ¾°Þ:ºP!:¯ñ>Ò;OTü4OTü4½}æ==®h9?1fX>~ >,?ûnM:?hð9ÂZ?©¼v<S;1<¬22?å$;YÙ5YÙ5ÿoó>U¢>ÅÁ??Ü0´>£y>Å×8?!d8_9¢´=¥A
;ÝS¸:p.D?u;55<Ù´?.3R?Û@\?lp?ÏÆ
?#Y?F¥B:yö9R+J?ð:®:¶íj?@ ;½75½75£=¢nh=.4?¬ão<Q³D<Ä?\§¹b4N8ãÆOÀK¹,L)7M½ÊÀ
Í&;ïæ5ïæ5BÅ>ñ<á=¢-?Ip¿=;=?õ$?;Ë)=cjÕ<¬K?ñ¥Z9G9ýÑ>·1';!5!5*ÎR=m=<+?Ò]¡;Îr;>0?5¸øà&9
'Ú½æ¹8ÖÖ8Ô2¿A(;SE5SE5n=ÿï¿<|á*?»=úû<Q??çd"8Àöj9äî°=)Iê:ÀñÕ:+?Á+;ô5ô5n=ËÀQ=DÕ-?£­¯;ûAP;ªóW?q$¸&90`¾£S§8¦è¯9±ó=ß4;¶£5¶£5|Â?¤l¤>%³N?ù?
¤>ðG?0¸Ñme9É½Å:¤Â9óÔ7?oÍ5;èR5èR5Mc¥=_Ìt=²ô,?YªÛ;%;¦3?nH6¸WÉÀ8j
r¾À7q91Þ<Óè7;55ÏÒ¶?&?p?·@ç£?¥cc?M0R:n:7))?p²	;m:ï1a?IB;L±5L±5ÎÇ?J~º>o|I?f>ßQ>:v??#ã·¥*C9ÔûA½r3s;ï;nR?þC;~`5~`5VT?¹ÿÝ>Üt?Ôl?Sø>%t?Vù:E:÷Y?æ f:@E:ßU?7?E;°!5°!5S=mE=àÔ3?vZ<w+!<$-?.X#¹wbP8«È¿â·:@Õp:KC?èG;á¾#5á¾#5^'N=Ó=ú.?yû;'Gù:òÿ?áÅ¹³[Ó8ª¿úsø6ºÈ8Ìn=H;n&5n&5|Ä<3<`,?#%s;©P;!'?®Vi¹.Çg9 Ü¿Yz7è9Ö»L=iM;E)5E)5p
>ïï·=Û
E?m3¥>)±i>ø4?ë=l¯<Ò;f?¡V<C6<jîA?ÝN;wÌ+5wÌ+5u­<={<ím&?;:!;æÛ?  Ô·ði9;	i½eD8ûA9ß/>y?O;©{.5©{.5}>pj2>Tù@?5Z?[ß?ó3?¥Æ<P÷q<+R?pòÑ<Ô}<A¾S?¨¥P;Û*15Û*15JÙI=ÛQ=l-?,
 ;¼Í;
?ù~¹ð!9ÃUã¾~C8.9>sSQ;
Ú35
Ú35«,p?SY?DuV?ó~z?ãþ$?GTB?æ49nÑ=9/ùó>Ët:GPM:G?,
S;>65>65Gô?#J?¡^?n?í	?õm?ZH÷9!
:b%å>Gè :>:Pû?èT;p895p895ò>`r?>ÔU7?Ïý<V·f<·Q%?ùÉ¸9UB¾ò3¹N!9o-¿xìY;¢ç;5¢ç;5¸;¹><g>´ÐL?&_û>(
°>JÆ6?þ4:ÅM:r4?£::óðE:KB?³[;Ô>5Ô>5®°=)ºò<^'?ÊH;0';Ó"?Ä1¬·í9­Ñ	½2Rr¸|459Ú++¾Ò_\;FA5FA5_ÔÔ=[
=..?ª²(<<®¡!?eÖ¸zÉ9òßÏ¾¼Û¸8¡µ6"qA×7_;8õC58õC5»¯Ô>K`>8@?*)Ú>-ó>S.?Å×8ìÁ9
P>w_:~æ&:ý+?¹Ã_;j¤F5j¤F5+­=PË<48?+@Q;);¤v?¿¹òia8S*¿<®9Î9!xØ>/tm;SI5SI5BgÉ>§Lp>V?@d>?Ôþ>ÿC??ºôÜ94õÌ9»ý	?:ù±9¤X?Ðñs;ÍL5ÍL5ÔT?ì	?·F?Sô	?é7¾>w©9?íë¬7Q9{÷=ò «:þj:Ìø:?ßv;ÿ±N5ÿ±N5Eâ¹>2¦J>'Òj?³?üª!?½ïs?O=è/=¢ìU?é*y<óÖ;`?Ïw;1aQ51aQ5{Ì·=­Z=Ø'?æ+ª;Óz;Ðø!?e¹_P9@¢!¿Ä8Û)9¯å='`y;cT5cT5ÃÜc?&AÍ>@?Þ?N?¸ÜÛ>\&p?¯ª9fÒÂ9èHà>b;¨Uª:{]?"#z;¿V5¿V5jµù<}¶<­%/?rou;xF;âI?$r¹|8æAÉ¿.ªÑ7@9ù5=ýCz;ÇnY5ÇnY5õ?tË4?Î,F?²è®>Bêm>\4<?Ë9E9o¬?åé³;@l;9ôB?aµz;ø\5ø\5«àÏ>Ó~>Ó@?¥ó¢>©¨o>.?Ø²6åë(92<Gª:º9ÆXz?_;*Í^5*Í^5õ1?LÖ>ST?¬eÏ><
>¥Â/?Ér:¹@Ç8#e²¿Wè9^:}À>L;\|a5\|a5Å<ñt<(.?!°;tô};Vù ?¯®¸¼µ9-,$¾û?¸³9w=¾ü½;+d5+d5>>@?>¬îF??ÕÇ>dè>)?ªj7Æ49÷»&=Þøã9Åç9³1L?(;ÀÚf5ÀÚf5ÙÙâ>#>[7?~v&?e\ò>©Ô/?ÉHg=&p=ÃÊH?+-<ë1<çïC?C;òi5òi5Ô>ð;>U§@?Lò§>ÏNl> ñ5?¡Éþ8)½9fr>ê3;!Í:G`?·à;$9l5$9l5_t|?l ?2I?ºÓ?lÖ?U@?*ä9ïÑÄ9gb?]ÑÝ<ÅGq<£Yk?	;Uèn5Uèn5ü0ì>a|>WüL?­?È¼>Ø>?p7¸8ô'U9c>]>²W<<ÉL?Xr;q5q5?ÇÁ®>F?Ù°>:t>î9?~êÙ6cB9UÄ<S9ý|z9N9Ø>u;¹Ft5¹Ft5SMS=v="'0?FÓ¨;«8;ò%?4þ¸;X9,3r¾Ü·Âò8I½C;ëõv5ëõv5!?j²Ø>!D>?TÔ>#O>@í.?ÆÛ7F:9µhË<Î2ù:nÕ´:d0?=;¥y5¥y51c>ð><©=?®Å>·ÚU>.?%==¯âé<kïN?´F	<¾Õº;M<?;OT|5OT|5Ûú> >ãMG?Îªw>=(4>÷/?dà¸Ðb¦9.rô½¸
:Ü>:8?Pè;55cK?æ²>¬öC?³k?5ú#?á|7?>!M9´)9²£³>ø<Ã3<áóQ?u;YÙ5YÙ5?:G£>«L?#è>¿D>W:?j¥È8¸i@9z>3¬l:`×V:Â
?Ü¬;ò05ò05	Å??Ú­?Ö;?á¤>wQm>PÜ1?8ÖúW9)>Ê×v:Ø8;:ùÂ(?ä;55s²=Ðg=¸è0?I<(©Ö;Òv,?Aö¸mF9øÙ¾_;¨UG;Ãÿ1?6ñ;$à5$à5h=\hb=F,?_¼´;ö;iØ?Ôt¹Ó
:9r(¿/|Ã9gtå9ºÚ>¼/;½75½75ª¢???m$)?
W³>sqq?f£c8K9s>¥<þ;³#b?};V5V5±Pø<Þ/³<a1?]BH;	ÐH;eKÿ>21Q¹µïñ88Z]¿æ´·G\9!½ú;ïæ5ïæ5ÓØ°>Ó_a>ÝàH?÷V`>Rð>«4?Å¸t9s¾6	:w:Ûì>Â;>5>5BK#?ù>¶z?þ.W?%þ>¾[X?8C5·Z09e½Ñ]<pJ®;<j?^o;!5!5)ò<´©®<w1?£¿-<¾®ü;0?Uû¹´®&9çñ¾¹+;·þà:dÝ*?;ºí5ºí5²Qð>xõ>W½B?Á:I>¢>+?m¹ÃÖO9k/¾´G9¢1 9Pj>iÔ ;SE5SE5½¦?tÁ8?z)f?(?V!?(Ãb?Ã¹9ÞØ9t¢Û>EÅ:[ý`:Û·`?u
¡;ë5ë50ßþ>Ï¡>J?aà>®>4Ì9?"©·Ð£9ÁÙ¼;Â9¹x:ÛQ·>v¡;ô5ô5:=Aó<adD?6Y´;h°X;U? Ó¹³9@ôo¿³B99ï¡>O¢;L5L5õÞ?go!?D\L?[^?Ç???µD9J:9Ü?î:â:ÇV?vB£;¶£5¶£5>±6?xë>üôF?è1Å>N>*µ-?þí·nb9Øð½øÎR;|];ìSJ?_£;Oû5Oû5N¾>¯³c>ôU?÷?ëUG?£O??ó§9y7y9Í,?ÚÍ8;b×:8q[?Æ¦;èR5èR5ÎK?õ
?/'<?ãòË>>Í=?¢¾9@»8~4?Vé:­:W?ê§;ª5ª5°x?ÉÐú>;}?	E?!/×>hj?s9::9ÐÛ>aÄ';À:U_?f©;55_È¤=f=,b7?µ<âüÌ;³D=?
Ø·`VÍ6­À,E9gd9e ±>¸"©;³Y5³Y5+?Ìï¼>¡&C?à>å \>/7? ¢
9BC39éCÊ>Ý÷`:f::DB?ò®;L±5L±5y«,?õÍ>W?Ç?­>>IS?kJ99mµ>×Hö:©ù:G?qù®;å5å5y
?£>.Q^?¡ë>%ý¢>í9?éó8+9~FU>:M!û9Ah?è°;~`5~`55p=Ý
¶<S=?
¬<d×;L ?=ã¹d49S*»¾ãë8÷9â>Âº°;¸5¸5,,L?ì)?MÇH?éÌ>->É9?`^9<9SÿÖ>q;MÏ:§=?)±;°¡5°¡5¸t=õ{==q-?½n;2l;W?àG7×xÃ8¯= 9ª7ÛL69[
o=^Ãµ;Hg¢5Hg¢5o?ÏË>W=C?h¯>®{~>¼s0?ÖÚ¨9#°|9h+?W <tæ¿;FN?ñ¶¸;á¾£5á¾£5ïSÜ=w=óÝ1?Þ<>;Ýê=#'?Öå3:ü9l¸6?S¡:<o	<5Ñ-?Bxº;z¥5z¥5¡>¶<>/ìL?)°ß>Ô>í8?®(I<Ë©ø;O?YÄ9EÁ»9 ?ÈD»;n¦5n¦5È?HÅ>^©?<b?Àõã>ßè}?T·p9.Øo9w?Gi;i^:û?í6¼;¬Å§5¬Å§5väU?ûóö>mº]?éL??Lÿ>û-M?ê¯Ú8½'Ã9/o>fm;>Ü
;¤4V?ó¼;E©5E©5d·>äT>ÆT]?c!?nàÏ>ÀF?9ô9¶Z>è¶ÿ;ÈG;ÊR?¾;Þtª5Þtª5øa?)ó>0?æ&¤?v®?Q?¥×<2N&<°CW? .&;X¥:Ø?ø¾;wÌ«5wÌ«5»à=k®û<¦¡?=[e='®=vSL?Â%º9S9uo5?a_÷;c<º;ï*?æÜÁ;$­5$­5Ú?$¯>:>@?n?ä«Ò>1ð1?Pdå7,¶Z9%@=Lp:øa:ÇR?ÅÄ;©{®5©{®5?Øø>Ýú?<ÇÅ?jp?ïü¤?Dà9ål¿9¨Ù?$°×:õA:?Ü
Æ;BÓ¯5BÓ¯5yÏ=Ì£=;?àT>ð#>Cx&??ó!=e¨Å<®ÀQ?ó9ß<\< é7?ÝÌ;Û*±5Û*±5!?L²ª>¹(F?î#?TÈ>=?g·x5+9¦Úì¼xdm;ó}$;Nº8?×jÐ;t²5t²5É1?8¿Ê>	|`?ý?º½>\þF?½¸·=G9:å#½P8';ÅqØ:ÇE?êÐ;
Ú³5
Ú³5Õ#G?ú>¹uK?ØÙ>;Ó>Ï\;?ëÊ#7H69»å<Ð¸:¦:ÛÓ&?î¢Ñ;¦1µ5¦1µ5°5?¾&Ø>9?Dù>¥UE>D5+?¸ò89E9>O°>"5::/:x§?SòÒ;>¶5>¶5³I?ë³>H?`Ö>W>ÊO5?[Ô·Ò"9h½ÍX:$÷N:î?^Ó;×à·5×à·5Ì7©>ë4>,ùo?ÊU?Ê&?BßI?R94û©9c)Þ>¶
;Z:¥er?TÖ;p8¹5p8¹5£è=y¢=#)7?Õ¤u<»¢C< ¸ ?Å ¹æ8å´¿úDl7¸ÔÝ8ÍT=MØ;	º5	º5fJ?YH?C?È¹¢>FÉg>¹3?OÄ=¹Þ§ 91¿À~9>¸ù9È;>êmØ;¢ç»5¢ç»5À,?J¬>A>?ÂLú>Ö/·>å.?bY!6ç°9>T;58b;1è;)A?.Û;;?½5;?½5£­>u³A>E¦d?Î?å±>zþ??#=¸èKA97¾ó;êÖ5;rÝV?ûÜ;Ô¾5Ô¾5x¦¬=àg=×>?m1>AF>ý+?G<=uBé<í¡N?±k;	Z\;­=2?*pÝ;mî¿5mî¿5]FH?Äx?{üB?Ö8F?5?F?[§ü:«ª:®b?Y:t+:"?ìÞ;FÁ5FÁ5rO
?M¹ª>beO??>X5>û³>?8Ý·;×)9Û¢¦½5ÛÇ:n:1?gß;Â5Â5ÔÕ?$¼>Õ¡??cÃ>Úã>Î».?ZSñ¸ì9íY]¾Ùw8¤-x9P©ÿ=®ðà;8õÃ58õÃ5äÊí>>ð¸>?H>®Þk>?Ê+?¶7Ø8F^ÿ8¥ÀØ>b
E:Ð7:},?2ûá;ÑLÅ5ÑLÅ5ç¢Ð>þ¦>â4;?"B>go>PL*?»6¹ç79írr¾vT:": Î'?i¡ä;j¤Æ5j¤Æ5ýb
=äÇ<A;1?òäí:É3è:@#?sk¹(*^9Xp¿Z~¸VÃ9oc¾ê;üÇ5üÇ5OÈó>¶"¡>Ë¦A?ç>Ü¨>Qv/?þÎù¸³89­¾&Wß8Û9T>æ«ì;SÉ5SÉ5Lå³<î<È(&?Þÿ:^;ò>sy,¹ùØ8õ~K¿ì¼¸Ò8ªu¶¾ í;4«Ê54«Ê5øä?Qø¼>µI?;lÛ>Æª>æ~??[9þ®c9ì~¦>Ê@;2öý:3VB?W£í;ÍÌ5ÍÌ55ÿ¿<¨<å-?ú=ë¯ë<:ø(?÷9u9K>!Ç;+Ò:Â!/?Ñï;fZÍ5fZÍ5Ã?@=Ê+
=ä2?ÁÞ<;Æç';oû?¯iL¹î9t7¿+®Ý¸´ö89æ¾
ò;ÿ±Î5ÿ±Î5ÉI?? Þî>M?I?áÔË>ºÒ;?àìT8:D9Uº=®ø²:@j:¸C?¼	ó;	Ð5	Ð5ªÿ>?Ç®>{Ô:?ÄH>cÚ>Hh1?»Fx¸Æ/p9§O¾üzÏ9k¦à9/oì>Hñó;1aÑ51aÑ5¤Ü<eª <zÈ/?Ú­~;As;ÿ?Ç¹üEG9/1¿?NÙ¸0º8¡d¿Løø;Ê¸Ò5Ê¸Ò5<À=?®çõ>hE?ïó>¥ç­>3?ë8ñô8²>ìÉ<;@	;
E0?Ù
ù;cÔ5cÔ5bE?1cË>@ôE?ä?xy½>$A6?NÙÕ8 Tº9¿ç>Í?;³¬Ý:¹]?½û;ügÕ5ügÕ5¤mí>°p>ÉCB?¾³>E>Ø(2?U[×¸óÓ7ÇÀî|H:9{ò9]ªS?Z­û;¿Ö5¿Ö5T=Õ­=NZ*?ð¿;`â};W?±£f¹'(9ê/¿5¶ý8»W9­>_Èû;.Ø5.Ø5<=CÉ
=Éõ-?Û%};1L`;Èv?ÈMt¹û?{9/ìø¾ôðz8ù69³/>±Ðý;ÇnÙ5ÇnÙ5?ÔD±>z³9?>ÎH>6À,?åO8k?9H¯=}Á¶w9¤À¼­<`ÆÚ5`ÆÚ5#>½Ûë=ø0?\.B>,ß>£"?¯?¹¤O®9ÊÁ¾¹ó;-G°;]Ý0?<øÜ5øÜ50=?tá÷>ÿbC?£Ë>ÊÄ>æ*9?ÿî±¸·Q9[Ä.¾ò­y:h-Ð9?Ô(<uÝ5uÝ5±>»&>I)^??RüÄ>»C?2r¸/¢9ýºÜ½í=&<ßsZ?¥D<*ÍÞ5*ÍÞ5&|>2å=Áû/?<ö«þ;ãÛ?¹kñ8Õ¿äO#9õ<²9àj>W}<Ã$à5Ã$à5çÚ6?×ç>åJ?"õ?eÉÈ>Å¤<?UçÊ8Ú^9Ú6G>O-:ëæ¹9bÅ8??<\|á5\|á5ÈâÇ<O=<á%?$Rl;ûN;Et?á¹"Ú8ÊS8¿ÌO¹[u9® Ù¾z<õÓâ5õÓâ5^=BX=u°4?øçÊ;¼Ê¥;s§?¿¹
z99o¿nO;9Ò*91¸>4¤<+ä5+ä5)=E=´·2?!$<ÑÐ;ªzJ?	èG¹ ¿I9©ý¾M3H¸ä9¦ÆÃ½>Ñ<'å5'å5<Ó5?Î0Ç>®i?¡g^?¾À?´Q?D(_9j×9y>Sÿ}:è:Öd?<ÀÚæ5ÀÚæ5µ6?6â>ØÊN?qUð>:¤>Q;?Rq9ò¿v9{>«¬Y;";¡Ä4?©Z<Y2è5Y2è5ªF$=ÔÐË<1VN?Ã×<ì2<«P?è\¹5:9D¿Îü8¦99Ôæ®><òé5òé51!?H'?Z¼K?Sst?h
?ÂðQ?YÉÚ9Á;9L1R?P6:§Fß9!ÍP?×¤<áê5áê5®N³>½o>Ox??6H·>øY>A1?a%~8xÈ_9ø]>´´-:ÀS«9ôÆ?/ü<$9ì5$9ì5h¤=ýds=Ûë,?°<ÿ½º;eW?[·­~9â¼½8¹ýü"9rú¿%5<½í5½í5Dõ?áá>&¬?m%?µð§>t{?³­W9ã±9³>éH:òèÐ9.'u?æ©<Uèî5Uèî5jUh?Ó?hG`?ôê>TP>ø×K?
,È¸Tæ°9ÚÖ¾ëÎ0:Ê):øn?q"<î?ð5î?ð5³ß=vE=J)?AçO=a¨,=!?3Ù924 9ö¥ò>Ýõ<]tï;Øu"?é\	<ñ5ñ5­×Ð<úz<{x0?ZS;j_;l¥?XîÅ¸øª9,/¾:9¹2Ì8u¸¿Øb< ïò5 ïò5¯ªf?Þe?PD?Åct?OG'?8;?TG9
4{9"Ë>o¸:î3:cÒ&?ù<¹Fô5¹Fô5à=ØøÚ<X5*?'²=Cæ<h?¾ 7y)9ÊY =FtÚ8:ÆI9Ì>÷
<Rõ5Rõ5º^]?q¡Å>`?*i{?=

?¼%d?f¼"=[úÇ<1SP?ãÂý:j:«j?½/<ëõö5ëõö5Î¨?2«?e?Ã1>?lcÒ>mg?û59LCÐ9y±_>äà:éÉd:£¨z?t<Mø5Mø51É>bÏz>ï»M?âf±>G%z>Å5?°F·²ó:9X½ÇÏ¢:'u:D²)?à<¥ù5¥ù5·¢É<&v<oØ-?/;®ú ;Ø(?[(8þÝ9k£=¦1°8tpÌ7¡Ü?]<¶üú5¶üú5\(?ÐËÝ>«RB?ÊcÖ><»>0F7?-9¿Û8µI?GD:Qf:n"?w<OTü5OTü5QL=üÇ<Lÿ-?Úx-=t=Å%?>®8|^91Ä>Q<×<Ú^.?÷<è«ý5è«ý5I­=âv=id3?Î"<	<ÑÝ?;¹t¹ð8=¿âí8D9é~>>ÿ:<ÿ5ÿ5§àS=¥!=<Ý'?7¬;¾-z;0?
ùº7n@9º=Y³:>:æ>Ù<-6-6 Ñ?Ýº>¼ÜJ?p?ÈÞI?ïÙC?h*9A9ìD>_%:B¨Ã9³_X?c<YÙ6YÙ6q
==Ð<º.?¶}Q;q<;3?uj¹ 39ëÞ¾Äà×¸F`\9ZÆz¾<&6&6dÞ>ÿþ>£UK?ºÎ?\ÈÇ>n4?X*8ñG(9ÄÕÜ=ª:­×ð9ë¶?+·<ò06ò06Yì= Äg=N+?§ä;»YÄ;@±?d¶ø8í½ÏÖ·JW68®Ê¾¸<¿Ü6¿Ü6*?Î<Þ>£õC?ØÌ>w>²æ=?ôr8[±9îZ=¼O:ÐË9Ã0&?éi<66C
?Z{»>
ä@?;">ÐW>Ñ"5?f´
¸C9TK½g?:±iW:ú?Ïm<X46X46Ô§Å>ç'>Î0;?º´>xìI>îÇ*?ôÍz6u¹9dù;=k¦:L:p$ ?Ø<$à6$à6Ôî>Í>6D?ØV>:<>Ïü3?¸¾!9áp½#½;h#m;*L?´<ñ6ñ6%"??hÉ>$N?R3ñ>0">ÒB?
±x9!uç8Ý?ÿ=;P:o?»±<½76½76$=¸=a=cF-?
FÅ;×;yL?ö 8_8zÃ?Þ÷O¹88¬¼¿úÝ<ã6ã6ÊNì=¥§=nl4?ô¯<ø­<<#?²VO¹ÀÊ¨8(;¿RëL;ÕÎ;RD?oY<V6V6cu)?uá>Rj@?3>Ë]>,Á7?kµA9,<9¨?y½9³Ë9pq½><";6";6¨G?OEé>9[?Äq?Qõ»>5_C?-9p`9=>4ôÛ:oÌ:[x9?ÔI<ïæ6ïæ6Ä?3Ø½>ºBG?èÎ?1t¹>Ï!E?¦$9ôy·9nñd>çq:75:O*?M<»	6»	6òØ¾<»j<$+?Õ<YÍÔ;ï?+öI¹Ð>7µ÷ÄÀ:QIù9"?RX<>
6>
69>N0Q>®½@?î´>)(>¾n.?ÐBH¸!FG9O¢¾¹{D;³#;
æ<?-<Tê
6Tê
6ö­L? êâ>¸éf?
?Ør>úb?^Ù88[9U¢=eá!:h£ê9B0?hã<!6!6[g?S÷?ÞGL?~öÀ>v°>
s>?JÔý80³£9HyF>J:gÖã9sc?-v<íA6íA6¸Æ>û3o>ýT?oÒ>yO8>z7?o8%-F9p~¨=9><¸³å;ÚT?¦<ºí6ºí6îèR=ëg=1+??ñz;Ñg;y
?¨Ùt¹ì(f9z+¿j¹ÞD19£V<¿VÍ<
6
6
ê<¶ª<~/?áá;·¦²;Ö!?²¹_9ÏS·¾8÷Ö93Àk>ÝÁ <SE6SE6Ðÿq?çå>âï?³ÿu?ð? lg?:ÚÞ9Øz¼9ÑW?ÚÈ:kÕ4:'¤A?ù <ñ6ñ6¨ø>æU¦>´H??@ß>]]>4?rÃÿ¸ë9
S¾¦ó:Ø ¤:<õ<?±!<ë6ë6ÍX?¡µ>ÜL?Ô>­ÎO>À¥3?-P8Èo^9Óµ=b=9_÷p90?£·"<¸H6¸H6×]Â?í;?c?½q?ê>ä¯?¹Ä9a©9rÝ%?©{';â\:O?$<ô6ô6Xüå<=¨¬</*?(Ä;ãpN;lÂ4?ìã½¸hx9+¢¾Y:¬':¹%?kc%<Q 6Q 6:NÅ<nB<X9?çF;3;ßy??àÔ¸Ín9¬èc¾í76Õu8À@=P&<L6L6r32>
©Ù=Q?ÿ?(?-é>·8?T_4=CÝá<8pL?!:´Å9Öå.?¥R&<ê÷6ê÷65?ÄîÝ>ÒP?kþ'?º­×>fG?dÉ8ñw9%°P>ü;í²;Ri?Ã '<¶£6¶£6¦]>Y|Ú=0«,?E0<-õÓ;®r?%@¼¸	$Y9ð]¾ªu9,92Èñ>ãr'<O6O6'4?DòÃ>A^k?¾?~Õ,?ÃL?á=9	;!9À?@×[:ð:» 6?$)<Oû6Oû6÷©û=_3³=`Â3?í|ø;¶;±áO?Ë	¸
0l9Z½w¬
·°èv9Ç¼&[)<§6§6Ð8,?GûÍ>ã
V? bP?z	?B?ö:æ^ò9ö"?aÞµ;YÇa;c6N?º;+<èR6èR6D?¨·>ZkU?J??°.@?(í9?P²9m[>*ÕG<+â;ÄXb?r+<µþ6µþ6#÷{=[;0=§7?yÝ<ÕYÖ;Éf/?Sm<¹ø_936¿r7×¶.$i9[Ql¼],<ª6ª6Ç²>äY?>ñ44?Ar>º©Ö=sà)??D;Ù;;¯òD?xÆ:G'³:¢â
? ,<NV6NV6àl¼=èb=H.?)¿;0b£;ÚÂ?¾¹
Ò8rÙ6¿R]89m÷X>fÛ,<668ô,>Ú¾=þg?YÁX?Ò
?eÛG?åã<%o<õ`?k:ßÑ92??D-<æ­6æ­6ï×Q?¶´ü>0T?;nñ>^Â¢>¿Þ=?/þ89T> ';à¥Ò:^³K?èB.<³Y6³Y6K-4=iæ=¦-?Õ¨¤;ñ>;>+?Ì²¼¸o§9-A¾v09Þ@"9ãWà>v.<66Ö%?Q³>&ïJ?õõ/?üî>/}<?||¸L7%9·C¾Bp<%²<÷DV?î.<L±6L±6cà>Ö¶>åÆD?Ò2~>¥7>þ,1?Ý8UÕb9`3>Yø9zÒ9ÐU?T/<]6]6&î®>è^>É'I?X´>7~>¾ì,?Q¶¡8X?9ÅX>ð´:ªS:\oZ?ð0<å6å6³YÃ<Ø#<©'?E¹¿;%¦;Ô´?´'w9¹¹P¹áCz¸ÖÁ9XW¾~0<±´6±´6¨r?ÁÆ>=¸C?ª¬>Hw>,À2?ö7½¼8vÖ=ct94Ú9üÅ>ã1<~`6~`6¡>Ä>üpl?æª?hT?¥îL?Ù_=o
÷<wôg?è1<YRÃ;Q-i?Gí1<J6J6%e?Z?
G?¯À>7>>ö;?lñ¹Ç!9OôÓ¾¤Ð:?V~:ÎòQ?% 2<¸6¸6%TÚ>5ß>$ûD?´>õk>7u3?[+8{x9°=8¤þ9)í9Á,	?#2<ãc 6ãc 66ð=>w!=m¾?==
<Îü?³æÖ¸?9l¾åBð8ï9]<Ý>º2<°!6°!6v?Õ>L£>¡yC?)k½>|Ã>Í¹.?Û~´8V~²9o>ãî¥9ÕÙ9¿8Ã>Þd4<|»!6|»!64ó<p´<Æ,?KÏ;Z¶;?T?ÝÃ9¹Ü!9ô!¿X7e¡w9P =K¼4<Hg"6Hg"6¬ÚA?~]ç>¶~V?Ì?U)¬>*C?¨b9!§9â­>wÆ:^:Jz>?ùÖ5<#6#6Ö?CN?{"?#-g?GÃä>¶Y?Á39¦[9OÒÑ>A>;é¨:®(_?6<á¾#6á¾#6Wã>[>þ>?6 >l¦;>ï4?àø¸ê9L{ë¾>ðÞ9ù_9G?´²8<®j$6®j$6°Ú>!>iãX?û?À)Â>Ý5E?ÄBÀ8ß9}9î]B>ÊjÂ:îa:é.9?î8<z%6z%6ê[+=ºø<¥Ú0?Ü;Ï¸;o?·7{*9+Ì<X²m¸\&39³Ô)¾á7:<GÂ%6GÂ%6f?ïµ>@ÓQ?åà&?å>:?ÒW%9j9Ø´>ÄÝÄ:Y:F'h??É;<n&6n&6²7°<<,?]Z;ÎÆ8;CD?pÚf5Q °8àÅ§;d94ëÑ9ð/>{b><à'6à'6ö²M?³?¨F?ÕrÃ>|>¢F?ç9Ü92Oô>5;à@,;µA?L?<¬Å'6¬Å'6¶oÝ<ÎI¦<9s*?ø);XÝ:bD?òPÓ¸¥E9DÚ¾ 6Ðe¬9¢k;Í@<yq(6yq(6D:Ø>J>>?¢Ðó>bZ¨>Í_9?|¥@¹#D9qû¾TO<£<]ËD?´«@<E)6E)6DH)>Ã}å=Ö<?á6?«ú>¸f:?ÛOJ<Cù;ÇO?
?8<Ãò;®äB?Ò@<É)6É)6UÁ(;L?@?v²?îi?û>X@n?Ò¯È8o­R9,Üs>	½;â;¿:wL?¡D<Þt*6Þt*6UÁ(;;K?þÎ¨>?$J?M>hUI>GB?Å¸Èñ8Ö[¾ÄÑá:C­:jÓ&?3-E<« +6« +6UÁ(;')?£Û>¡E?í¤û>e´>>2?Ügè·ú9WOá½´J;Noø:²P?`kF<wÌ+6wÌ+6UÁ(;w# =±Û<nµ:?Ûn÷;Q¿«;8h8?e8§¸Êö80®¾
·ºE9dK½8F<Cx,6Cx,6UÁ(;?ÿ5?h1v?}@?iÞ>¬]?79S¤9ð>

;±­:¶AL?KµF<$-6$-6UÁ(;K?¿U?ûÄW?õ©?¢;?þÖY?À9¶Ðñ9¡ã>Û¹
;W9~:õ±?¯H<ÜÏ-6ÜÏ-6UÁ(;@??çVÖ>êld?F/?ã÷ë>ã=?^Ú8[°¨9~²%>"¡;íx¨:±U?Q'I<©{.6©{.6UÁ(;RÔ=R=É¡-?Ev<£6><tï%?äfÑ¸=ß8£Wð¾Ü:Vþ¿:®À? I<u'/6u'/6UÁ(;,8l=.=2Å-?þ ;Å(;ÁK?û¿¹¾J9¦hr¿/¸ÛÀ9«
d¾åI<BÓ/6BÓ/6UÁ(;w\=$=çú+?tC; Ò;;D!?V¨£¹QwP9oùH¿$²¸¬gY9(6¾X?J<0606UÁ(;'?ÎÊ>S?Å³§>ýój>¹6?ÖW9ãÑØ9º±>DòÀ:yïO:Ñm?óL<Û*16Û*16UÁ(;?µ>Vüu> <?Êñ>ÐP³>s,?W0<=øö<hÌC?zÑ¨<Ya<Ç??d&N<§Ö16§Ö16UÁ(;]0?}rÕ>#¨?KO?»Ô´>Câ?¼9M®Ò9|L­>M¢û:¦êP:,?N<t26t26UÁ(;·ÇÀ?t???<?Û-¶>¨)?åæ;9R
¤9>é:=]:ç+?46O<@.36@.36UÁ(;×?E²>Õ??M>F:>n(5?¸ì­n9{ç½Ê¬9¢6ò9Ïl¶>ÍhO<
Ú36
Ú36UÁ(;ùÊN?à?ì¶E?"n/?idî>8c<?N¶_l9¸Èæ»}Fx:Pú:ü½K?¬O<Ù46Ù46UÁ(;d?_v²>îy=?}>z`>Ã3?ßc688a9Ï=s¸R:¤&:e"?¤£R<¦156¦156UÁ(;=Y|Û<g%,?ì@k;º';[3?ÍYf¹%Ú^9N¿ y¸Æ¶8ºÐ¾ásS<rÝ56rÝ56UÁ(;J¢ ?²	?AR?K{?µ¹?a^v?Mn9>W9±
?·¿G;Öà:³9d?[pT<>66>66UÁ(;'?õÔ>5)I?Rå>¹©>¢-?é8ýÃ9u*=Ö<:	>H:åº0?6U<576576UÁ(;Aµ?¸>ÜD?hËN?åÄß>l?b f7h:9«ñ=«<y#<¦aj?ð.W<×à76×à76UÁ(;»ò(?¾Vß>¼§A?øíØ>>A;?×8êl9ÎÿC>)Â¥:}Id:vá9?0<W<¤86¤86UÁ(;SÁ=?Û>Û;]?nç=?3á>)W?°Ù¥9æÙ9"º?;¹°<ÆA<èxi?ðúW<p896p896UÁ(;«ô>ü>ëßI?`ð>éE£>à<?8c¸+196Ä#¾/Á:£Ö:ýSï>ØX<=ä96=ä96UÁ(; 5?mÌ¿>q?Pñ>¹¤>tÝY?Íu9¢9÷Â>9ðÀ:ò;:S?X<	:6	:6UÁ(;,ö>õb>mI?Ïª£>-Xr>¶ã,?°
ú¸Ì9æ¾úØ:R×4:¶¡K?PvY<Ö;;6Ö;;6UÁ(;/Oé>è>+ªg?Ú?£>VQO?N·<¹müU9¼Äá¾aq·:v]:
T?µY<¢ç;6¢ç;6UÁ(;«í<øx¬<ÉC0?t<^z\<î*?èÅ¸ëp¡9Í¾Ó"µ:×:MÓ?1Z<o<6o<6UÁ(;§ó=ß~Ú<òX-?vÿ.=q=7c?Uð¹öd9ï ¾-:¬4g:ÐP?Ì[<;?=6;?=6UÁ(;­ ­>:Ù_>ÜF?½Ø>¥£>·*?`Êç¸·Æ8{r¿g¼_:W:qÖ?]<ë=6ë=6UÁ(;w=æO=u~.?v©È;j°;%æ?J5¹ÈN9Épà¾¦9/ÃÄ9{¶Ï>æ(]<Ô>6Ô>6UÁ(;v¹<[O<nÝ0? ;Ô;?? ,¹ÞÌV9?¼Í¾	q%85K9±kÐ=iÄ]< B?6 B?6UÁ(;mQ´><¹j>¶©D?h°>Nw>«Æ6?å´¹u96k¾á2;Þö::9?¬q^<mî?6mî?6UÁ(;ì>ó">éR?Þ?J¢Î>©Ý??Ä¡8G/9w@@>	ã;õ,;0-H?øv^<9@69@6UÁ(;Ð+?.üæ>=?J¿Í>Óà>°¶/?ùã
8ÜW9õw¨=ã:¥¡q:o)?^<FA6FA6UÁ(;CÏP>»üÿ=îÑP??1WÓ>:?{14xn9E¾94<òz<ÆÀ^?pÜ^<ÒñA6ÒñA6UÁ(;bõz?¤?âJ?j?1Å>!û8?Â»8¼N
9Gâ©>=R;Ï;µN?ø#_<B6B6UÁ(;ÏSÃ>Ö|>ZgF?,U>m:>	1?Ü
$¹pt9;[¾é: ¬9FQ^?\`<kIC6kIC6UÁ(;ÿÈ?dÈ8?,ã?öuÍ?D7Q?»g{?ö:ø
Þ9§2?3gÿ:¸í:I}?à-a<8õC68õC6UÁ(;<ôÅ<U<XÑ*?Å¢;h¼;¹?vsÿ¸ì9ðX¾"68ÈÊ9-¬=¡?a<¡D6¡D6UÁ(;6\î>í >Mª>?±>îQ>ª-?ì¤8ÿç8ÅN¶>äyË9.9§¢>?¬a<ÑLE6ÑLE6UÁ(;sVç>®j>&>?¥ÚÑ>áp>Ðô4?¸¬ 9Ð¾¼c;ï;³¿9?D¾a<øE6øE6UÁ(;t?{¤À>'Í>?âº>ù>j+?_·n¤9QT¼Q/Z:W
S:OU?fÒa<j¤F6j¤F6UÁ(;Æi>å>Jq>?Ã?®Ö>ÇÐ-?¦.X==°rK?E»<b;<åî:?	ëa<6PG66PG6UÁ(;cµ=pÄ¿<P}.?Q;Ðò:J6]?¨ñH¹«8Ù_¿ÐF¸Öf69É½oÿa<üG6üG6UÁ(;B*>éã=¯C??:>>O>º¢0?¢±2=%Þ<QíM?¤3ª<xÅg<{þ;?%Jb<Ï§H6Ï§H6UÁ(;q«?ëÖ?e?*¯°?ï?ù±?:½¢9ñb?ìþ;(­¢;H?Mc<SI6SI6UÁ(;Ä ?i{??1ïV?È-p?´?ÛG?8-9:¨è:·r"?3³;£F_;öHM?}Ðe<hÿI6hÿI6UÁ(;Ùºc=O'=19.?`¤»;,;|Ê?È.¹$w9@ò´¾.ï´7L%9R=^Pg<4«J64«J6UÁ(;;{Ã<7<QÏ&?¾ZM;B";)"?@wT¹ßR¡9ö¨¾§ç49Øc9PË>P¾g<WK6WK6UÁ(;÷?Ø=2Û=¿2?ÎU<ò½<Xé,?¼Ò¸;º8z×¿XÑ8 @9Y%;>°òh<ÍL6ÍL6UÁ(;Ê*@®ùq?P§?3@¡H?×?F:,Rÿ9f¥?ú³;×?;io?¦ri<®L6®L6UÁ(;·Ò?Ô·>³¼L?ìªß>L>Ù+7?.¸Ü"9¸ÙP¾Aòó9íÆ9=?´i<fZM6fZM6UÁ(;/mÓ<<zÔ0?-7<=
==11(?@Û8eu94ºd>NÆ:ÙF:"?äl<3N63N6UÁ(;´X?É?*?;Ï5?t<Â>4o?Zèe9
Î9½Í> E:¿É9£z?ïÏl<ÿ±N6ÿ±N6UÁ(;ó={Cä<b+?Ê;Ö7;á?9¹ vg¶TA_¶Û9Gö9^bä>ç¨m<Ì]O6Ì]O6UÁ(;`  @¥xl?Bä­?á?BwA?b8?×ÏE:]Û9ÉØf?Z;æ; åx?h­m<	P6	P6UÁ(;,*>ÄRÐ<Â¹@dô=_¢=BÏ@?°^¸Øe9TØ½³¿9+û8÷~Â?`ïm<eµP6eµP6UÁ(;7À>×|>'íB?¦ >¬ai>Ï0?Y8ÇÖ9h>k²ù9M¯9ÖQ6?Òn<1aQ61aQ6UÁ(;{([?ºö?ÑG?©(ð>vM£>Ö=<?=Â8ûµ9>¸^q:üv8:|'?<în<ýR6ýR6UÁ(;Þ+?
åÛ>äH?º>ß[v>»ÑA?Ùb¯¸D×E9¹ñb¾T:kU:E¸<?;õp<Ê¸R6Ê¸R6UÁ(;OÓ<ì_<°.? O;R;(?÷®c¹'ê8Þìx¿¹K:%ó9\J?ér<dS6dS6UÁ(;pi´<BR<¨¦*?Ï¯o;úT;
?}E¾¸u¹8î©"¿¸°<8Èb²9×d=µWr<cT6cT6UÁ(;ôÜÒ<J_<×.?Ô²]<«*<ÃØ&?7Ä
¹
[9K¾[lµ·U9ö&½g¬s</¼T6/¼T6UÁ(;hÏ>È¢w>ÖV?³D?â¶>¨??4ÖÁ9ß9½ê:«¦ª:â0?³s<ügU6ügU6UÁ(;xË;=Éh	=mï.?F$%;2	;(?\"¹ãR;9âÝ¾É=j¹¡µ9µê<¿«:t<ÈV6ÈV6UÁ(;ðØ={Ë<(1?!Ð;´;?£`¹:9¿2ö;UKO;â}5?Ït<¿V6¿V6UÁ(;Dá<Ð£<0?M;½H@;#4?K ¸à49¦Dc¾É8EµV9+¶=
Õu<akW6akW6UÁ(;òe^=´ñ=Âj@?w°=w?n=(3=?Pµ9øjÊ9Oå>Å::®L:E :?]õu<.X6.X6UÁ(;¡ÍO?Q»>¦?V~Ü?bE]?¶?¤-8:àû :.q?§:
!@:[^?`ûv<úÂX6úÂX6UÁ(;hºÉ>E>õF?Î>H¤>Ï
@?¯=79'3=Ü9;±¥ó:ðtB?w<ÇnY6ÇnY6UÁ(;×ã<®£§< ÷-?¾l;¸P;?a­b¹U9UÆ¾{bW¹jI9FD¿w<x<Z6Z6UÁ(;ü[=ÄÒ!=Q-?=É|;Üö<;<;+?8xZ¹¨90ä¥¾o¸¸À½7péù¿6|<`ÆZ6`ÆZ6UÁ(;HÓ®>%Öd>ÚC?[Æ¼>Kû>Ç±1?`8æüÝ8ç|µ>Pà9<ßô;dB?J|<,r[6,r[6UÁ(;Ö:;?3î>.ßH?!U?è¼>vÀ8?ÝE8@K9µqø=IÑÕ;ü®;$ºL?*Ð}<ø\6ø\6UÁ(;ó>Ë¡>A?+sã>ÇL¥>6 0?¤8/Ñ9«	#>uÛc;Äñ
;ËèQ?>ì}<ÅÉ\6ÅÉ\6UÁ(;tÇË=^\=hy-?²iç;eêÄ;l?ÐÍ/¹bé8=×@¿>·N"9á`½éÕ~<u]6u]6UÁ(;wV¬=óy=s0?ot=hÆC=£Ð?ü'¹R¶9Ü«¿b9æ9Ö]Æ>Óô<^!^6^!^6UÁ(;TK2?-õâ>I?6°$?âä>38?ÆWa8P\9²>»o:^v:"3W?y<*Í^6*Í^6UÁ(;!£ ?X³>7Le?tz-?À>ä>ÑB?sçö8xV9V>^e':4¨í9åP4?#<÷x_6÷x_6UÁ(;vYo?¸?²³Q?òÅe?n3?u;?Jc8>C9Ã\ó=;0½:C?Kô<Ã$`6Ã$`6UÁ(;¢º<ë½<à2?X¬=`=Û¦*?;·ü:õ8vNC½ÿ!p:Ü<O:MQ?î­<Ð`6Ð`6UÁ(;A?6û?ÐIO?¹T*?¿Ü>^3F?*Ñ&9×9Ø¢>?ñD;Ìr
;À72?Ê<\|a6\|a6UÁ(;¬G=5A=À.?Õ<juÛ;éG+?^l!¹Ùa9ï·¾S\¸8E8q"?û3<)(b6)(b6UÁ(; æ>? +Ú>òÿ_?S=B?ö?/N??
¢ª8¿q91±4>²<cò´;&[7?Xb<õÓb6õÓb6UÁ(;yàÛ>ùU>uv<?mÇ>à~>v°5?ÿBZ¸"CQ96¾
:9­}}9ßr¼><Âc6Âc6UÁ(;w?+¥>ex?ü??.=ù>T1E?ZY±8¿9)í=hG<¸YÒ;³Õr?G»<+d6+d6UÁ(;3e?4·>¢Z?J;)?ê@Û>.E?¯FH7 ¼99
=5:åcô9_²=?NE<[×d6[×d6UÁ(;b·A?7]ë>`³R?76?ôÎü>X8?Âo8ßDô8{>¿>è::gÑO?-û<'e6'e6UÁ(;Ýh&>82ë=!5?Z@<ö<rØ)?flq¸;8:»ë¾ÆÚþ8g9¹â>cA<ó.f6ó.f6UÁ(;3g=QDÓ<WÄ-?Ãÿ¶;N;êÖb?Ör(¹ÙA9NÊÞ¾8^R¸ é8/!g¾­Ë<ÀÚf6ÀÚf6UÁ(;´w=wD=ÍA?e°@<9í<êÔ=?ü q¹ÍOí8T¿í·ø¡#9zf¹½`å<g6g6UÁ(;°vâ<ã©< *?e;bÓa;¶Ó?à¹CÙ-94ÙQ¿òß"¹Ö9o¿Ö<Y2h6Y2h6UÁ(;ñ0à<D§<ã+?è-;;	¬?8¹Ìá8ÒÀÊu¸W9$»í½Æ<%Þh6%Þh6UÁ(;û°¡?¥¥?ç&?ÓÐ@f?¦¤q?Å]§:*8:e¦h?s¥;Ý;þ?";<òi6òi6UÁ(;ï>þl¼=É4?Ú8<Xë;Ï÷?OÅ¹a?9M<¿c¸;.Õ;Á4?7,<¾5j6¾5j6UÁ(;ùñ =®Âê<¦/?Ê<Óþ;«w?ÖO¹~;9|,¿O@e¹ü½8+t¿øQ<áj6áj6UÁ(;|mo>ý@ >=??h?[\Ì>ë:?Kü¾=öôg=%ÈR?_D<æ»÷;ýK?ü<Wk6Wk6UÁ(;4?ÿ=?!&N?<¬?Êq´>³9<?n9
{Â9æB>oô=:UE:9ö>Ö <$9l6$9l6UÁ(;JÁ¹=°­R=
·a?ØhØ>­>º\I?x;=Æå<*Q?Q_:×9v+?Á<ðäl6ðäl6UÁ(;àó>Ë¿>nI?¹yø>R`­>µq7?âÍ@¸_§|9[Ã½³;FU;2?á<½m6½m6UÁ(;¹î»>¹>38?P>µh>ò¸'?0C¹7Fè8 W¿ªq:Ið:ù!?1T<<n6<n6UÁ(;.¼(=Eóô<ÃX0?&º;·y;£B?®Ç·¿Þª8Q¾
w¸@H9R¾>²<Uèn6Uèn6UÁ(;Í$	=Ê</G-?iäø:®R½:>F(?ÎC¹ò`T9|Ëë¾d'¹6Í 8¶>ÀX<"o6"o6UÁ(;=àå<¹Ø'?Ü;ð9_;+?bZ¹ f8¨hò¿k6¸¶Õ$9h
¾tH<î?p6î?p6UÁ(;BÔð?Ð+|?\|t?8T?ðqÖ>±W}?÷¼9	9(r;?È¥:¤;:C²b?¯<»ëp6»ëp6UÁ(;)z=i41=³4?©D<}<%?û<Ë¹Hnµ8bÀ°e·dò"9-Úx½§¬<q6q6UÁ(;ð/?:Ï>hX?!®>Xb>å]E?e¸08Ðîù¾¼S®;Ô8];»I?CW<TCr6TCr6UÁ(;t ?>Ö>Uº??£½>è>d-?x£8¿9Û=r´<º;ûÚC?Zh< ïr6 ïr6UÁ(;
gô>ø>{¾M?w´Ë>E>­ F?ß8à9k>Í:k2H:Yð6?Õ·<ís6ís6UÁ(;ò]x=y4=K0?¸9Î;Yå¥;õ?tvU¹¨Ü8/±¿ û¹][û8Å¿²<¹Ft6¹Ft6UÁ(;ÕBþ>>wÔQ??$8D?¥>?*9ÍÓ9¶[¤>½9;;¡ÿ-?¡µ<òt6òt6UÁ(;ß<)¥<Êù,?n~
;»	;A?g¹n69ä^;¿*«7Lúp9Q(=`¾<Ru6Ru6UÁ(;ÕA?cö>
@I?W£>
h>Bå-?ýR¸!9²²½ùi];çº;&A?çñ<Jv6Jv6UÁ(;F?µ¼>g¡P?±øÎ>->¦;?áù8|)£9VKv=?×:Â:uVE?g\<ëõv6ëõv6UÁ(;Äo¬>pWi>P.=?
±>ãt>¼/?+w<öç»;ë9?údr;üÙ';IØ8?$<¸¡w6¸¡w6UÁ(;
?ò»>Ç~F?¸?îöµ> <?1;!9Ý¨9Ã©>îYE;1;	Ô#?@I<Mx6Mx6UÁ(;^Ïí>¿>ÌûE?[?Ô>ë=?Nà8å*£9¢0>ÝÝ9Ó9¬?1£<Pùx6Pùx6UÁ(;x¤=rJs=y-?òÚñ;oÎ;wÓ?	©Ô¸(If9hl¾nJ¶Vº,9`:`¼9<¥y6¥y6UÁ(;3ñ>Zç£>']<?UÃ>Ç>>I(?%Ü:¸Þâ9ll½i/;L*;Å1&?âÏ<éPz6éPz6UÁ(;é¸Ý>w>Êí8?6f>öZ>ÒT,?O±8,)9Ug=v9::kÿ:BÍ??þ<¶üz6¶üz6UÁ(;GhÐ<°<ÇÏ)?[í<G!º<\#?±éF8#³9Ó=¶;¹Ì:Zñ!?Ã3<¨{6¨{6UÁ(;"ðç>æ²>Ð_J?'>fJ>8O;?Nµ·îéu9:Ù¼¨Ìî9úkå9f;?Ì`<OT|6OT|6UÁ(;Hq?ÍË¼>YM?B¿Ç>ïº>UC?B&·¤90Ú{½ú=;>"4;ÄiN?Ú<}6}6UÁ(;N¦þ>Ì¯>5^?5,?Ó>mP?ï¼'9n¯9Åt>zÚp<Ù<ðq\?ûñ<è«}6è«}6UÁ(;²ÁÞ<£<{E.?KB;c6;Ë?c%-¸ÎÎ8W¾»&8L[9¡>¡=Õ <´W~6´W~6UÁ(;ZÉ¯=^v{=fõ2?Ï <ó;2 )?z;¹~Ï8æª¿ðç¶ý795Æ÷»Ê<66UÁ(;uö>ï¶£>¯e@?\(¹>É>dè4?°ßõ·mÃ9_!½C(L;Ñ;:n'?@Û<M¯6M¯6UÁ(;buø>ãòª>P	:?î>7ü]>f/?µG¸Gä8m¤¾Á9h­¨9_þÉ>v<-6-6UÁ(;Td=y(=û4-?=mÞ;®Ì ;~1?@Ì¯¹±7RsÁT;,;×-?I<s6s6UÁ(;få<¬¦<ù	0?Vil;Æ¨3;o(?ËE9¹Rê8>ÀÜ83<9^CR>>§<YÙ6YÙ6UÁ(;<½î>s÷>ã1E?ì[?ÖÜ>éÆ1?¸8År¢9qï=ê;2A;³k5?°<?/6?/6UÁ(;ÙÆ*?Iå>¦¬>? >p8>×x9?Â×Ä·ôy91>½g:r9¶º9~ß>Ö6<&6&6UÁ(;Ñ|=&=wÛB?½ò<øõ; D!?Dö¸Y9¢ê¾Hj¹V¨+9æ.¿5C<Û6Û6UÁ(;¡¾ý>=R>ï%M?3¹>¬Ô|>Ú;?mJ9ìÿ8%åJ?úÎ÷:òËÏ:¥?I<ò06ò06UÁ(;éL6>ß=þ0Q?3?sá?ÏÅ_?8
L=è=òÛH?*^q<!?õ;ó{?8§<Ø6Ø6UÁ(;C4 ?D«°>M$h?¸>?(È>øds?.¨N9qÃ9	X>8÷';RCä:4`<?pë<¿Ü6¿Ü6UÁ(;7?Ä>kÂ??×k>':(>³83?Ñ(³·¡G}9f5½;û«:ø¯U?t<¥26¥26UÁ(;d¶?C>4O?³,Ê>;W>YI3?í%¸fî9Ã¡¢½¼_N;Ø;>ù/?"<66UÁ(;=7?+Ã>nHJ?>?ÆmÐ>ö)1?qÂD9N®9é©>©®x:ÀJU:=?Eh<qÞ6qÞ6UÁ(;üèD>¦Y>Ó/?¢">Aò=,?-:ÙW:&\^?¹3
<0ÑÄ;U©7?h×<X46X46UÁ(;H!>¦£Ò=]D?CX±>öÍ>ôz1?ûß:Z±:à¦!?Ñv¦<q×_<a>?';<>6>6UÁ(;Ç·>%Du>Ò??3þË>à0>2?À^L7Ap9ýÙ<Ï::óü?Râ<$à6$à6UÁ(;Wx?Ñ´>;vE?ÞÚ>e>ÆG4?: 8RQ9 ¢=Ô-9ö9W§>N<
66
66UÁ(;Óú>*Ð¡>ÓE?,?§ê¾>æô;?ò8Å9uØ=rÞJ:(:°96?Ô»<ñ6ñ6UÁ(;*i=@¹Þ<ÕT0?¸í9;Wå;K#?OÁ¹¸¼U9ã§^¾ºR8¼U9bÕ=íÊ<×á6×á6UÁ(;ÛÖ<	<×.?tlð;jR¼;²i#?¨78Um9, }=º£G¸òo99£Í	¾§ô<½76½76UÁ(;É¯>h>,àA?rº¸>µXw>ê0??¼m8e»9ÎÈÉ=$<:8Ó;øæF?æ<£6£6UÁ(;úÁ?èÂ>'E?8>sD>L1?Ä×,8NÑ!9¸>t¢9Ü¸9ík ?ôº<ã6ã6UÁ(;XÇ<êæ<9×/?y*;^E;§Õ(?ÈÀ¸IR9	Ì¾39ÖÌ9l`>`ê<p96p96UÁ(;·/=-ÿ´<w9?cÂª;Ç;nç?¢D¹á9&¿BÜ8*39ü>`1<V6V6UÁ(;Q=æiD=qÔ*?<v$<¸0
<ô?ª÷G¹HÖ725oÀ7ì·ª*8Y[¾g<<å6<å6UÁ(;æ1==£·-?Óãê;¨9¾;æ
?§î¢¸JV9¥B¾î¥:L):Féz?Ø<";6";6UÁ(;ÜÚÜ< <0?~§;Ó;.o?¾¹üõ8'ü¿=û,8Ì¥ý8í.>cÜ<	6	6UÁ(;Z¶á<e°<É#?Ñ¥¢;6½u;jp)?Tã)¸Ü9-¾B~m8øR¢97F»=®<ïæ6ïæ6UÁ(;ô#?¸?îðe?ÖZU?÷¼?c;?ÖÜ,9¥9Êªª>_;hZ¢:yx?òz<Õ<6Õ<6UÁ(;fB?ïu°>/:D?ú§>½n>ÛÌ3?4@7=S£8F¢=H5i::Fh?
Æ<»6»6UÁ(;#^?a¦>øj?tg?(J>Çäj?Ö!9÷²8Wf?/:e
:ðæ?5 <¢è6¢è6UÁ(;cÏí>£\£>:U:?Y¥>ËBy>ûÑ)?ý¹¸+w9¥¾#qN;ðÒë:«`?É <>6>6UÁ(;wÙ>½>¦Ô:?=ÄF=T1?Ë?7­WY9èá<^/Æ:0:5ä;?@ <n6n6UÁ(;Ýv=ò;=tõ(?ìï;1>;$Î
?]úU¹¹¢9£À¾ìÊ·û/9@\½,¡<Tê6Tê6UÁ(;î<tU²<ò3+?C©ñ;Á§¤;ëÜ;?åé£¸@p9ýg.¾ô¡6_¨i9t
1<Ø4¡<:@6:@6UÁ(;©+?É(ç>ºÍ?ï8?G¥>À·?¼£9F%9À|Þ>b «:W	H:P¤[?QÂ¡<!6!6UÁ(;ËU?¾¶¬>êªB?¢±>Hz>¥5?í^á8_p9"p>i;9ßE³9Õ>Ã¢<ì6ì6UÁ(;°Ó>ío{>úW?ðýí>ke>ÎME?Ë9	¢9ÿÆj>×P<ú	ô;¬ÇZ?ÍÛ¢<íA6íA6UÁ(;ÑB=¸¿=p2?Ðæ<<Õ;S%y?÷!y¸Éñr9¨B¾9ã799¤ë>rý¢<Ó6Ó6UÁ(;vy?®>×CE?ßV½>ù>O6?^:8Äà9?
?öàì:L­µ:mä&?øµ£<ºí6ºí6UÁ(;=ZÝ>XÛ>Ê5?+?Î?+ü(?¼n=V=j\C?h<$j\<<7?2¤< C6 C6UÁ(;Þ!>eÂK>Uá=?ôE¨>r,w><H.?æ(Ô¸tíº7'GÀ«C:Ô(:¡é?À¤<66UÁ(;¹Z»?eP?Â,¦?n×f?ÙìÏ>?9!_9#Îç>®5¿:´å|:;A?ÌÃ¤<lï6lï6UÁ(;%;?Êóß>l`V?íQÜ>tÒ>¼R?=·ù\9y¼T´Þ9Éº9E?¶Æ¤<SE6SE6UÁ(;¸A?c¿>Ôô@?ÖÕ>å+>»ÉL?kõ84¾9`­>Ïâ%;ÖßÏ:oJL?âu¦<9696UÁ(;<ÿD>fç>±O<?!ÇÐ>ü>Û­.?à=æ"½<ÿÛJ?¼·<ÎS<4^?2è¦<ñ6ñ6UÁ(;&=2Ïú<)?={û<Î³?'p¹fÍ8øé¿Zu:¦¥g:E?Ðº§<G6G6UÁ(;?`?û?g?fü?G?0)û8:9ýa>];/:õÈ?Â§<ë6ë6UÁ(;©ð?ë<,?ÅJ?g?7°±>Øþ8?Ì¼27h·9ï²<Ø¸:(0:ZP?i¨<Òò6Òò6UÁ(;^|?Ï(?àK@?¢?Ê®>|;?ü·8K;9²g?½Q ;F½Ì:Ñ6>?+©<¸H6¸H6UÁ(;6ð=åØ<Åø0?L=eÚÚ<ëE?3@-¹S¾Ä8na¿R¤7XOÔ9¤"Æ<×Æ©<66UÁ(;©|?P>xÑj?à?ÄV?×¦B?-Ù@:	:7º?^:<L:¥©Z?Í©<ô6ô6UÁ(;AY?2¤>»5H?-g>p%>ÀÄ2?ö¢¸ør29©Èi¾ë8Ú9£±9ùF?ôò©<kJ6kJ6UÁ(;ó¤4?í>O	C?·;>?û3
?c00?Ê*9³9yHs>)¡i::L:-?Mª<Q 6Q 6UÁ(;´&=QÚ<_å.?ù¯;Ü;x #?N[¹-Ü9â×¿V¸Ò8Ë¾¾ª<7ö67ö6UÁ(;ºq?Æ
Â>@4A?×ü>4²>³45?¶Àê8« Q9sW>U(é:n:ù\\?ñªª<L6L6UÁ(;?¼7¹>n!G?íg¨>Úÿv>é.?tÙ8Øç9#E>Öß;hWÜ:ãs0?¬µª<¢6¢6UÁ(;ú? Å>éuN?¹¥¯>T>¶2/?5W÷8q¥9"I?>m{:à	Ø95+?fY«<ê÷6ê÷6UÁ(;)Ó>¨qw>±vZ?Ï{Þ>5>.K?ÊÝ¸"Î8/N	¿ÃÏ°;ðK;Æñ^?9j«<ÐM6ÐM6UÁ(;}¾<]{<Ò{9?µì;	Ì0;UM?È´¸089YÓ:¾ãËÈ¸ë"9Â¾«<¶£6¶£6UÁ(;½e?¦??[?2Tl?mü?1e?G:V-
:½×8?Â;ê1:nô?¬<ù6ù6UÁ(;ÊÃ²<ïè<Në%?#c;G;©·?
B°¸¤h99~]s¾'m799þ>Å
¬<O6O6UÁ(;b	=<=Â-?`.¬;ud;óHA?N%¹ÑÒ
9ì#¿*++9òC¥8u?E¼¬<i¥6i¥6UÁ(;~}G?À1?0G?7À>Ú*>':?í#9>9§jz>-J:ß):ï?h+­<Oû6Oû6UÁ(;¬º?à>ÃÙ?ý3?}>hI?¬Àp9IÎq9âþ>OXå:¾Pe:9?j­<5Q65Q6UÁ(;Æ)Ç>IÀu>xO?àa?·#?iH?Ü«ò<`<OP?­ÃA:¥:éô*?[­­<§6§6UÁ(;=2?O$Ë>`?L?-ÿ©>êmW?Ú×â8§Û¶9Ê>nôL:ÛÌ9WH?æt¯<ý6ý6UÁ(;æä«>e>è±??j>¹lJ>§A+?vlÏ:¹':Zñ(?½5p:U÷:õU?x¯<èR6èR6UÁ(;
þ>TL>Å@??d9Ú>s,?n=Ú?=\R?©Å<æ"<y??s|¯<Î¨6Î¨6UÁ(;KØ<¤q¡<­|+?I;?¤:ÀCx?ÉH1¹VÎn8|¾¿îÑ89SEs>¯<µþ6µþ6UÁ(;Ú]>SÄÑ=Õò9?#G<õª<$¤?¾h¹P9ÿ:¿¸9Fmv9àM?3¢¯<T6T6UÁ(;c&·<O
<æ2?c;¢ è:Ë?º¢h·pë9KÑÔ¼ÍÐ|¸Vìê8µ¿¾K¼¯<ª6ª6UÁ(;µþÈ>²>¢n@?çÍµ>&Ì>=í-?Iü9ç¨9ù¿Û>¸¶O,9¸V¾åî¯<g6g6UÁ(;¤gP?´IÊ>ÝÞ?12³?<A?um?	Ò=ß<Ëëi?Æ«:$ÞK:<gW?b°<NV6NV6UÁ(;rí>W&>nG?m>ÈêZ>?2?j¸q©92¬Þ½r:#:Áëé>/Ë°<4¬64¬6UÁ(;C´ ?òqØ>>?þ0?uÒ>´è7? f9+v9÷ ?Aø:ñë:rN?þü°<66UÁ(;¿A=¼
=xÜ2?Ù÷;F;@g?³o¹¿y9³õ¾0%¸+8k7¾a±<X6X6UÁ(;)Ú>ý>ÿE?ááE?%ÿ?-!1?78ëR9¹ Þ=6e<5Ó<y1I?w±<æ­6æ­6UÁ(;1?Tæ*?¯úS?Zï?`
=?ñêB?¼Nß9QÞ:ÍÝ>**;2UÁ:Ùa?ß×²<Í6Í6UÁ(;`?_"?
w?å7?ÎH½>¶x?$Qo8{¦9Gv¸=pó:*N:«t?/Û²<³Y6³Y6UÁ(;Ô?M>x?ÃîS?vmÝ>Éu?©u;Øì;-D?Ü5<!r<VX?.A³<¯6¯6UÁ(;7=ØÞ<Ï,?Äù;±"h;?6¹ê?9bB¿ß]¹8`Hq9^¬D>®³<66UÁ(;a?y³>Ô<?ºF?!È>j3?øõ¸s9J¯½Í:æÿ+:U>H?ó´<f[6f[6UÁ(;d-6?8¦¸>¤|?mÑ/?ûã>ÅlE?jM³8rÛ9àP>2ª:OI:9oX?b´<L±6L±6UÁ(;k<$=Aï<ø{/?¯·B;P5;¯C	?ç®¸·Ð9É¾ T¸ 8zq2¿M7´<2626UÁ(;ÐF=¨åC=Â*.?òyÁ;¤Ò;K%?XwC¸|¯9µ½%T;/;^Y6?v[´<]6]6UÁ(;ë®>­j>è=?#i>)D>!³-?ü,ø64¯n9<=d¾9ÐDÑ9Gèè>7ïµ<ÿ²6ÿ²6UÁ(;þ/x??9Ã>è¹¢?gTú?6ÈQ?½?4yS:èÐ:ÏëN?YF;§:üªn?1¶<å6å6UÁ(;ÿ¿<[	<. /?;Ör;ho!?/<¹zP.9
¿0Q&8ç@9i­=Z·<Ë^6Ë^6UÁ(;Ñ"¬?Ô.?¤±?¥¦ó?ûy?áy?=%:Éo:ý¨#?em:µ,:+ñ/?í"·<±´6±´6UÁ(;êA?ë½¢>+ÁI?NJÁ>+>	7?¿¸ô|9Â÷¾&Y:/:{?òd¸<
6
6UÁ(;óu"?ÇÍ>±ZJ?ª>ük>a÷8?¹±¡ê8nõ
¿_:\k$:ÅÈZ?~¸<~`6~`6UÁ(;E÷s?­??&wN?#¨7?«0ý>ë±9?Õ²8Çdë8&Â>b:ÜHæ97*?í¸¸<d¶6d¶6UÁ(;$Ò<öl<q-?Z;ñ	;âû>ìR¸4)g9ð ¾¥8³8QP?¬¹<J6J6UÁ(;Ç%A=½Z=ºu,?I»Ï;ÀÚµ;¾6?Ñ	î¸ú*d9¾FR·HN 9´'½H-º<0b60b6UÁ(; ?ÒØ¥>©g?.?+2?¸ÚJ?7¡?=Té<n?R?|Aä:ºø:ÅrE?½.º<¸6¸6UÁ(;Ê>·<¦º@c+É>j>×'?Ò¿=.Ñé<³?²£_::¯¬5?>º<ý
 6ý
 6UÁ(;Ä;´>Ãû`>ªM?,?DÐ³>>?®E=)<e2W?O,:¿é:ºóg?qE»<ãc 6ãc 6UÁ(;{`>W>Z	=?Ôó>(ýf>à)0?i#[¸G¢9Ù¬½îÈj<a: <;?µd»<É¹ 6É¹ 6UÁ(;J>	Þ¢=	ËL?ÇÛ=Hu=èÌ@?(=Nr<à-|?Í §<$S<³½J?YØ»<°¡6°¡6UÁ(;=Í?Ç>|ÿY?P?ÏJÇ>P^B?
)¸û8q{¾¹Ñ;¾ÐË:7½H?®¼<e¡6e¡6UÁ(;xF?sÇ¥>ÎM?éZ×>]>¥B?àÿ²6Z[[9«æP<n@K:<9Aè±?«¼<|»¡6|»¡6UÁ(;Y!ê>Y>F?'Fæ>R>S9?ù?Å8Ä^9©>|	H;½»Û:
i?B¼<b¢6b¢6UÁ(;^?ÿ¹>³F?8p:?fê?;9?¸+&9°É9¹i>³¦z;ïk;$ÎK?Æð¼<Hg¢6Hg¢6UÁ(;Õ}?ZÊð>ï?K?zè>#?d·HÑ¢8æ*v½mÂÅ:çäq:ªJQ?H½</½¢6/½¢6UÁ(;D.è?Ú$?´?7Må?¥!B?z0?aÐ9Zs¼9
?¾ó:H:ít?e½<£6£6UÁ(;Ä>>¾>?e©>£A>Ê;-?àÏ=¸:ü8iÎ@¾Y;:6þû9Ù>?õ½<ûh£6ûh£6UÁ(;Ö±Ö>i(>\H?2ïÀ>cS>s}6?$õù¸M 9¨§m¾È::´
F?Þ¾<á¾£6á¾£6UÁ(;&Q=£ÈM=#Ç4?ài<U/´;iI9?«Ü¹Ý9ç#ü¾Â»8¤39{K>Ïw¾<È¤6È¤6UÁ(;¢Í<<d4.?e@;DO;@e8?Rg¸­¨&91¾ø>Ý8©­9b\>®¾<®j¤6®j¤6UÁ(;MKÀ<å{<ù+?oª;OÇ;§%?^¹Zn9Hb¾
W¸]e®8d;¾Ê&¿<À¤6À¤6UÁ(;[&?1ý?©/{?M0?¢V?<`?çÂ9[y9à"y>275;\_±:ûÅ?Lá¿<z¥6z¥6UÁ(;jk=ü/Ç<Gy+?Aµ7;.@;·ô>ÈsU¸S8#SÁ¾¬Ìê·)Ø9/fÒ½¼ú¿<al¥6al¥6UÁ(;*Eå<?)§</?-O;U$;!?UêØ¸¸-9Ï/¾i9<&t9z£>âÀ<GÂ¥6GÂ¥6UÁ(;vÙ>ÃÐ>ÂF?#ð¸>íM>Dô.?XE?8N¬9Ëµ=Àô90µ9 ]?kÀ<-¦6-¦6UÁ(;¼8Ë?·(H?`õ?`^Ñ?^pF?Ð?­iä:Á:®#D?Ñ¹; r:êþ?#ÅÀ<n¦6n¦6UÁ(;ÿûõ>¿¢>×vA?òË>ç8d>­1?^ÎS9ò·9
c>ÄL;EÀ;<À'?ÖÊÀ<úÃ¦6úÃ¦6UÁ(;²?Á¦>}N?»a?z-?½p\?f´=tr=5ãq?¼ø:W:´k?X÷À<à§6à§6UÁ(;°>µn>äß<?z>J[>Ñ2?{ºæ8ÄQ9ó=>fÆ³:!~:9Å4?ÀñÂ<Æo§6Æo§6UÁ(;@â=ÃêÎ<p9?=5â;"};â5?m¶¸7H925¾Äg9D÷¢9ipµ>»1Ã<¬Å§6¬Å§6UÁ(;dõ?ñ§Ç>SA?8DÍ>Ï¦>å¿0?"ò³8%i9,5>D·Ü:t :ãMP?O]Ã<¨6¨6UÁ(;tP´=NG=â+?©P¢;êé;Ô³?ì÷¹òÆ9¾ÀÔ8ÉÃ:9'Ï>iÃ<yq¨6yq¨6UÁ(;þ¤>½ÛO>N5K?â?½+Ø>Ø7.?°Ñ¸ÒD9ðu8¾1Ì~:¬áY:ò¯?0OÄ<_Ç¨6_Ç¨6UÁ(;ðnc?éÌ?rNF?j*Ï>'o>ë|;?h)69];d;Í,¦:Ê7I?ÉYÄ<E©6E©6UÁ(;ÿì"?>¡¾>´ËZ?ÜÎ7?ORø>Þ}=?øÏ59|ìn9ÎÂ>Ë>:n6:]5?mÅ<+s©6+s©6UÁ(;j×Ð>«¾>½çJ?¿KV?¿?ë:?uÖÄ9ùûz9yÅH?0:Ùm?:¥zë>yÅ<É©6É©6UÁ(;.J=eº=×,?Ù;ïf´;;_?jÓº·æÉO9a,f½«¸QW95^K¾ÛHÇ<øª6øª6UÁ(;'=»>¸}>a=? '?X£æ>S-?	q¥9O\9>@?{:N½ :WäG?jYÇ<Þtª6Þtª6UÁ(;\±	=Q<Í<.À+?Å<!ú;ª0?ÍBf¹HyP9`
¿Ì¶;ZS;§&?S{Ç<ÄÊª6ÄÊª6UÁ(;x=?ìDþ>·Î>?sy¯>§Ëv>×6?_¸í93Gñ½n:æ:¤è>¸Ç<« «6« «6UÁ(;b¶?54õ>9
?CÉ?ãpU?IÎq?q
¿9UÓ9f²ç>Ðî;Ìû;Yr?ÃÇ<v«6v«6UÁ(;8Â<¢H<Ä¸.?MÏ`;V<;áÉ?ïD¸é8c°¾-L8fÏe9Ñqã=o
È<wÌ«6wÌ«6UÁ(;h?K·>¶ëF?ÎÛÂ>¦÷>úÇ4?"k£8¿¹99á=¸¤5:Qç:?
ÌÈ<]"¬6]"¬6UÁ(;Ã=à Þ<"¤.?-k2;Év;¾Ù?pï ¹089ÄW¿L«9`c9-ª°>bòÉ<Cx¬6Cx¬6UÁ(;Ö1E?¼3í>rÒT?0up?÷ÿ?vÜG?{ÄU9nÏ8PÓ?ÞñT:øÃ9d?~pÊ<*Î¬6*Î¬6UÁ(;þß<# <¯M2?V;!Gh;k(?=n©¹ò39Ù	q¿ÎrA8ß¿9K==¤wÊ<$­6$­6UÁ(;üÄ?ÊJ¾>¾iA?:h?V$Ê>a¿??#¸V^F9¡Ó½s°:µb:ÌÒG?YÊ<öy­6öy­6UÁ(;~?&p?ì
[?±?Þû¦>5nK?ÿ²N·19±½Ã©:cW:!ÅI?Ë<ÜÏ­6ÜÏ­6UÁ(;}4¥>dgZ>¼¤A?È3Ê>ö>¸5?ö+9é9>ÈT<Aï.<½IP?i&Ì<Ã%®6Ã%®6UÁ(;ïò>:	¥>¥j<?ë>Ué±>×&)?$àO·î9»AÄ¼aC:$:?]Ì<©{®6©{®6UÁ(;¤.?nÑ>ÿ=?Kªe>ÿR)>T-?Ô7ð_9§à=4Ï:'ß9¢¬?ãÌ<Ñ®6Ñ®6UÁ(;ýY1=3»=+?"	[;1;Ãó?O$¸¡V>9j·½Ã«7!Åå8¥^¿=öÆÌ<u'¯6u'¯6UÁ(;J¶`>Þ
>å^?å?ñì¨>¿UC?s9ì+9ÜUÙ>âk©<ëM<ÂúR?ó~Í<\}¯6\}¯6UÁ(;Sñ<w
¨<8?£+`<B[1<@É!?¼.æ¸ò2±9ÓE&¾eÆ7*9"%=¡°Í<BÓ¯6BÓ¯6UÁ(;xû<%Á<&?Î7;@*;üo	?ÈÁ7R68ó× >ô/9Òõ8÷ø?»¿Í<()°6()°6UÁ(;bè=Ê<Ó0?þº;ÿÌ;EÈ*?O©¸9~a9Ð¦½	ÓÔ8bÌI9fþ>QOÎ<°6°6UÁ(;Ó{Y>>Ü3?ÝÎJ<é<¢Ú&?°a³·
×9Å¾ ½{\õ9¸Ò9Ö?cmÎ<ôÔ°6ôÔ°6UÁ(;¡ËA?"ö>sI?¡ß>ò>dw4?¡Òè8>×½9û>ÿÏp9hÂ9WpÙ>Ï<Û*±6Û*±6UÁ(;É!?°×>©Ì??/'?ï8Å>øº0?Äý·9ó8I¾[m§9>9Èº?ÏÏ<Á±6Á±6UÁ(;;?±®>",F?ï>Ý´5>:7?L·z·	^V9:´½À\ê:ÂÐª:^/?çÝÏ<§Ö±6§Ö±6UÁ(;,?ýCò>>?3,d?ºÖø>8½j?]ü8:!Ò9º>ëF6:é:	È ?.Ð<,²6,²6UÁ(;ÜHÛ>nn>OA?>¯@>HË2?N9´ 9£òt>ò;ª:òÉG?_8Ð<t²6t²6UÁ(;ÉP4?h	ñ>c??f¶>¤Õ>©6?ã£è¸ø<9\¾×º:7X:²3)?µaÐ<ZØ²6ZØ²6UÁ(;`¯ú>""¨>ÀØ>?uÈ>Ió>2C,?8¹t_8ÖÛ²¿:ß:ò@?ïÐ<@.³6@.³6UÁ(;x?
O¯>+>B?,®>ø9}>yj0?÷8µÍ¥9~¹í=y:àì!:%®ú>8Ñ<&³6&³6UÁ(;ÔÂ)=+1ó<¡³2?ùE=Ü`=ýÅ'?DC9Ð:´`>ãÃ:NÐW:Ü?g«Ñ<
Ú³6
Ú³6UÁ(;èµ9=ýs=`Þ&?eÜ³;at;ÿ9+?Øj82d«9¹T=ºg¸®Öm9ékù½SÖÑ<ó/´6ó/´6UÁ(;;¼>[g>×P?_ÿ>-ò«>Ñ>?wï8~9.%E>-3c<hÕ<xG^?I#Ò<Ù´6Ù´6UÁ(;ß&=Ñö<]:-?¯¤r;Á\;¶Õ?ÔÑy¹ªM
9_5g¿4Ö ¹>­9vO¾9UÒ<¿Û´6¿Û´6UÁ(;6Ý,?z[©>¦?Z!ñ>w>ù±c?ÈE¹B69z
¿lÍ9þý9TÏ>#wÒ<¦1µ6¦1µ6UÁ(;
Ò>*t>¾;\?¢E?ê¨Ó>¬2?+¸ø^9àø(¾úÓ<E 4<I?è{Ò<µ6µ6UÁ(;Íüþ>
>PH`?æWü>«>¦À<?A¨W·¸(9Ý<½aß<B&+<1Z?XÒ<rÝµ6rÝµ6UÁ(;-z
?c'¶>ÞB?X/¼>}>nj;?{/7]9
<£:¥v:Û[?±ºÒ<X3¶6X3¶6UÁ(;âÍo>ï>WZB?oì>t¬>
0?Ú'É;úÉ;U_C?°Ë9¬t9øN ?.ÁÒ<>¶6>¶6UÁ(;|'>,õÒ=RK?ÃÙ>UG>¦3?nw;Û%;àô>?Ð·9ÚAà9WÑ>ÞjÓ<%ß¶6%ß¶6UÁ(;¼#î>ÍÌ>PfB?ã¿>x1>_Í9?Ê×¸¬I9*ÿ¾0îv:ÁG:Ø:?~2Ô<5·65·6UÁ(;¤v?Æ·>º¦u? Ë?A9-? T?C^_<Þ<®[?:8Ä
:Lìn?Ô<ñ·6ñ·6UÁ(;.4?a>øÖT?!?ª©>P]G?]4:9H½9gq{>,÷:E:Àì]?Y¢Õ<×à·6×à·6UÁ(;ðp?kÎÄ>°C?uÒ>=ß>ïò9?4r99
ø>1X;Hó
;µG? BÖ<¾6¸6¾6¸6UÁ(;öË?òÍ>iL>?×uÊ>¾>/.?dËü¸¤s9UîJ¾J)q:Ýr`:í	?cÖ<¤¸6¤¸6UÁ(;,¾?Ð~8?ð?¬K+?¦>Y­?én9Tb½9©=¡><;ÇÚ:±\?¬Ø<â¸6â¸6UÁ(;V>N?ÐÊÇ>"?iù?r.?G?©98­9íÆ>Î^F;z;RÙ*?áºØ<p8¹6p8¹6UÁ(;Ë_¹<iD<å+?û^(;ÝÕ;}G'?õ6¹@99jyL¿ÅÝ!9n$49)æ>~àØ<W¹6W¹6UÁ(;Þ>,¸>Í]D?d}> Ò9>fS.?t¹9Gr^¾&wÛ:Ù(:8?ÐÙ<=ä¹6=ä¹6UÁ(;¯DE>qÛ>g>?ÉV¬<r<hL6?ÎM¹ÊÝÍ8%£¾¿úà9¦9$>á=Ù<#:º6#:º6UÁ(;×8¶>@òb>ÕM?è^? ?Çî8?|Ñ<à<áL?éç´;äOO;jd_?ªÙ<	º6	º6UÁ(;6÷è>ý>P?ës?i2º>K;E?Lõ8H¯ì8Ï>RÚ;@%,;"úO?VÍÙ<ïåº6ïåº6UÁ(;E4#=Fò<Xs,?Ø<S}ò;A²'?Z¸¸*õ9­[¾­û9§P|9«~?ÉÐÙ<Ö;»6Ö;»6UÁ(;ãp2?!ºè>ID?ä?«½>­÷-?Ë9ñ¸CòE9xü¾ÎÒ;ã;5?Ú<¼»6¼»6UÁ(;±"?Xòã>K£6?LüÓ>>C-?½		·îzb9Zæ¼1´:ðN:cº?ðÚ<¢ç»6¢ç»6UÁ(;2ì~>H*>[??"Þl>5F.>*ù-?$¢M=¨=sL?·àý;i»®;lú9?k¡Ú<=¼6=¼6UÁ(;Eõ=}Èñ<à %?;üa;xM?Ð$N¹Ë¯9¼¾îÐ8SÇ
9¼ê¿>%ßÚ<o¼6o¼6UÁ(;×¬?KÇ>¶;?p³>:>Î»1?@\·èÄî8ýû½ýé:F:AX?#Û<Ué¼6Ué¼6UÁ(;vßÍ> F>_A?ßi>¥S)>¾0?'i,¹Ú09}=£¾`;":z:rÝ?eGÛ<;?½6;?½6UÁ(;ïS?T?L?àE?%3<?ø¹:?4¸´ï¥9ÏA½&¬:4C:íÏé>7³Û<!½6!½6UÁ(;÷Qh?{á
?hV?þö?ôé´>7¼:?`³)9G~9÷ª>/Í(<±;as?v&Ü<ë½6ë½6UÁ(;8´P=g=w&/? ¨;Äp~;Ò)?$¹adí8m.&¿X8ÞÚÞ8ó@x>wÜ<î@¾6î@¾6UÁ(;ªûî>¤>×è9?)>·fl>UF+?¶â9º 9'¢>+ñ[:w4:$ð?%¼Ü<Ô¾6Ô¾6UÁ(;Y0=wù<¾%5?Í<Ý;SM,?k
é¸Ü;9ØÐf¾ñ©p;;½.;J0?¤ËÜ<ºì¾6ºì¾6UÁ(;¤Æ>Z»>Ü??Íÿr>n±1>÷
/?{c:ì{ç9ö?T×Û;D;gC;?ãÜ< B¿6 B¿6UÁ(;¦¤=¿ò/=ìo?Ù<Ù;;ã	@'á¹4m:9£µ¾È)6ÝÝU9«²;åÜ<¿6¿6UÁ(;õ!?dxÍ>F¸H?BÓí>Æ´¨>q4?Vù9Ïgè9í#	?4:
}(:ÔS?FÞ<mî¿6mî¿6UÁ(;å!>Rß=Ý;9?â<`¥U<Í©)?@ð´Gº¥8¦c9»)u*¹¡þ79W*í¾ÞÞ<SDÀ6SDÀ6UÁ(;û-$=²Hù<S(?^Ü,;&;Ì=?MçË¸~Æ8¾q¿#¸¶\9³*¾¶sß<9À69À6UÁ(;¹<8<Êl-?~z;p3R;ß?8Y,³9+[`=UÆ8yg91¸=ZÓß< ðÀ6 ðÀ6UÁ(;LSI>.>B/?ÛR?<_<ý?ºs¦¸Ô\
9Wü¾¢¬ö8<
94Û>½á<FÁ6FÁ6UÁ(;Ü?7%?­F?Ñ«"?5æ>øù4?¶Kâ8LH9îb>.:´DX:M9?à8á<ìÁ6ìÁ6UÁ(;µ?=ó&¼<Û~.?ó<´×;Ï!?W]¸då8oy¯¾& 8½¤9Øù=wá<ÒñÁ6ÒñÁ6UÁ(;ãù>ð2>QÔc?Õ?hLÓ>¼w??ëj[<O=<ÊR?àyw:±8S:cø?ðá<¹GÂ6¹GÂ6UÁ(;U(?;dÅ>åöY?­¡Ã>>Ï??yÊ·ºÊ9·)½Ñª;´ïH;@Y?7â<Â6Â6UÁ(;Ó?N?<=?É?<?nÓ÷>b`³>&Ø0?P9±àk9H¥>!î;_¨:ã[\?«Aâ<óÂ6óÂ6UÁ(;Dï>yÌ>u??7?ZwÅ>I3-?O7BI9jD¼<Ñë:¥+R:WD:?uMâ<kIÃ6kIÃ6UÁ(;ÇfÒ<(<³¶7?u±;Y;ÄP?\:7/Ey9#d¿<Äü¸£Y9.¾¼sâ<RÃ6RÃ6UÁ(;ýÖ?¾¸c?°q?HÍ?§ö>»?®$£9SËv9:)?R3:±4:Î^?{â<8õÃ68õÃ6UÁ(;`rN?!:Õ>Üw?C*?\S >?Ò?9[TÚ9ªd¯>¿:ê»®9;`?¼ ã<KÄ6KÄ6UÁ(;GnJ?1Kø>¯¶P?Yrô>t>º·F?Â98yY9	>îÂ:ë%: Ï<?×$ã<¡Ä6¡Ä6UÁ(;yØâ>¨Ù>HYa?å;;?G9ó>´E?Ú¡9 a¦9ÜÌ÷>Ó¸:éH:6k?Ç.ã<êöÄ6êöÄ6UÁ(;îæ?ÜÚ¿>~D?ìZÄ>i>²4?ø¬5ÿÓB9E
b;½Øµ9)Lú9Xý¹>ï¤ã<ÑLÅ6ÑLÅ6UÁ(;x=CòÝ<T«)?øíY;ª4;nx?¹\9{è¾*t
¸è69Ó"Â½0ä<·¢Å6·¢Å6UÁ(;HÊ$?úÑ>XÔI?×ìõ>Ów¬>s6?z9.Ös9O¼>	ÔD<ÆEû;	H?u]ä<øÅ6øÅ6UÁ(;Gä>È#>éSA?	>¿_>ßç,?íÉ¸µ¨8ÔM¿hpk9ÌË´9¨¯¦>@rä<NÆ6NÆ6UÁ(;è?0Þ³>¥>?âª>£>zp(?­c²81°9a>åA: ³	:Ix3?Nä<j¤Æ6j¤Æ6UÁ(;V=yCº<ÙM?l ¸=!Õo=E?q³':£:uÓ?Br;9;[@?Ûä<PúÆ6PúÆ6UÁ(;:ä>ö>h	D?í¾>>¹,?ä¹àZ84ªÀi:@Oq:
ß$?5ýä<6PÇ66PÇ6UÁ(;ôoo=´¨(=4·5?øc¦=ku=<-?¤kL:ùÀ:±E?Ó
Ü;oD;3b?¿Må<¦Ç6¦Ç6UÁ(;±6?`×1?è¶L?ë»?ÙÊ>¢:>?h09
ý8G·?UO<Ñªå;¯g?áaå<üÇ6üÇ6UÁ(;åTÂ<Ï~<0.?½d;_Ó";:I3?û¸£8~DC9Ô¤V>Ïq¸àµ8dà¾èå<éQÈ6éQÈ6UÁ(;ö31?#¯¶>²Qx?Ä?H?Éò>%S?zÌ{9ôX9bì>¿Ù::»4?Çëå<Ï§È6Ï§È6UÁ(;·Kõ=ºÇª={Ù7?þML<F<fÇ2?G´ÀY9sê¹Sz9Bº9¤Ì>n÷å<µýÈ6µýÈ6UÁ(;Â^?×¡æ>Cw?`!?÷ô©>®as?1-9
qý8Û.?Ê: ry:jO?'æ<SÉ6SÉ6UÁ(;÷>Çª>Y|9?Xz>|5>Íú0?2È680»
9´¤(>N*;{Å;ðH)?tmæ<©É6©É6UÁ(;dN`>ÔÏ>¢=?ÿ©Z>i%>5)?v¾½¸9;=&¾øuv:zÿ9òñv?zîæ<hÿÉ6hÿÉ6UÁ(;¼*·<3¯<F³0?© ;Íà!;\)ò>['É8½è9ùF@>¥´8nr;9y¶v>ç<NUÊ6NUÊ6UÁ(;NÓ= =)4?-W9<$©<°© ?èæ¸NC9ê¿¾&Øy80¢9àÏÎ=âÌç<4«Ê64«Ê6UÁ(;)ª?êµ>ÁÏP?´?B¸>@x8?p«¸ö¤v9[ñ1¾Sû2;ºÈù:o7?ùñç<Ë6Ë6UÁ(;_=/¿(=f)?Ã;^¬;ÎÔ?Ö¸¶8¨NP9`>)¤÷·GÄ'9ñ¼½Æûç<WË6WË6UÁ(;S´
?bÁ>ND^?m?J >¿pM?>"8<9FÜ=ü:õ.:@K?#è<ç¬Ë6ç¬Ë6UÁ(;à|Î?Î_B?!ú?â÷Ë?´>@?=Î?z=S:½õê9û'f?ié:è]:f?­Õè<ÍÌ6ÍÌ6UÁ(;Z??]µH?k+.?Gî>©;?Xg÷¸¥8ºW?¿Ï²:ÙÙ~:×N3?ëSé<´XÌ6´XÌ6UÁ(;eø=¦=Ù
??R¶¶>Ã{>OÉ9?ÐD>=+×<b?ìîL<wª<ÀH?­é<®Ì6®Ì6UÁ(;ÄçJ?ºw?«*J?RÂï>P¥>ÜU9?íØ8a9òJv>4º:Ó¯ò9Ø?ÆÃê<Í6Í6UÁ(;MÈ>Áu>«hP?Ôà>?>Új;?éh¹?Y9_Ø¿A]¹9Í9,Öæ>dÕê<fZÍ6fZÍ6UÁ(;_?û
?ðM?ßl(?òØ>¯G?%¸G9Ç5½àçS:`Ð':¡!?åê<L°Í6L°Í6UÁ(;0C>þ=0£D?EÕ?wÑ>yÊ3?æ7=eä<ËuN?Lº<
+r<ü3E?M3ë<3Î63Î6UÁ(;!A=,ë<(E,?;0es;Î¸? w¹ø&9Ð(>¿Öè8s,58#7½>û«ë<\Î6\Î6UÁ(;Z&=J5P=ß<1?z|B<@T$<z}?SÏ¹¶ù£8Ô¿Ûwt·,8e9â½ûlì<ÿ±Î6ÿ±Î6UÁ(;Ëþ	?e³>WºD?­Dª>8s>å63?+`¹f9Þ¾MQ:+I:Êg?Îì<åÏ6åÏ6UÁ(;PÜ2?èmà>eL?!?%½Ñ>?D?<lW¶á29j¼<D4<µb?ëÙí<Ì]Ï6Ì]Ï6UÁ(;PZ=!Y=5?ò;;½;$?Çs,¹ê8ã¡¿nk9fÌ9£å¾>Ñî<²³Ï6²³Ï6UÁ(;©¹N?j?2åJ?E%2?pû>l`5?¤}¸åN9éª¾¬:Õ×i:ì<?aï<	Ð6	Ð6UÁ(;1	«>\$X>vJ??
M¾>ô!E?'¸LÝ 9ýö½%R:¶º9:m®I?ªEï<~_Ð6~_Ð6UÁ(;á1.?WjÇ>_?Éá/?µ»Ò>©U?{^Ú9f»Ò9£?û®;yÌ:ë§<?¸ï<eµÐ6eµÐ6UÁ(;aY=ÏÑ<N°-?Ûø;åz=;n§3?ØF¹l¹V9`Éì¾y¯¸ßØ/9Su¾­åï<KÑ6KÑ6UÁ(;IdK?¬Ó>'v?µ?÷>§?ÄÏ<bÿ<ÏùM?ÑÝ;¶L¡:Íöx?Býï<1aÑ61aÑ6UÁ(;Úæ?¨F½>dI?]o,?Uaé>Ù%=?215·:/9&[½\0:ó>:pì>8ð<·Ñ6·Ñ6UÁ(;pi?ºÀ>I?3Fè>Þ	§>Mý1?"S¸z§;9D¾Å:Ö¯9¦ß_?öò<ýÒ6ýÒ6UÁ(;þN=r=¼4?Tuº;½æ[;)Y?êük¹Çç9ÝÔ¾HP¸öQ9Fð½~$ó<äbÒ6äbÒ6UÁ(;f.=!`^=@7?J./<ö<>V%?¹@-Î¶Ç³A4{¶@9ÅO'¼2ó<Ê¸Ò6Ê¸Ò6UÁ(;G;¸>]Òz>ù<?C>)g>5 (?¾c¹Î;Ã77è.ÀÇ9LÊ9É>i;ó<°Ó6°Ó6UÁ(;@&=æø<Â*?ðj;"NR;~z?½¸ÀGá8mÆÖ¾;Ø¹H8»o¿ Wó<dÓ6dÓ6UÁ(;«¾ ?B4?Id?6W?Ç%>l?ÇâW·@k9|íê¼^>ú:ù$¡:íÅF?½Êó<}ºÓ6}ºÓ6UÁ(;m!?¡1Å>×Q?k´	?¦÷¾>c8?àÿT8CØ90Ê=/;õ#;ÔL?¼Dô<cÔ6cÔ6UÁ(;,âû>&>J?µ#~>¯5>s3?ºc·¬Õ8%Æ½×É7:#ï9ZD?iô<IfÔ6IfÔ6UÁ(;^ÔÈ<@¢<^5?âÓè;f_¾;?,rA¹¼ÖW9Çpå¾r¥¸2¬9Ò¾.êô</¼Ô6/¼Ô6UÁ(;Xý<¹O¼<D,?Um;;§´;l"?U`¹	g92?ø¾-\¸Ï59
¾	õ<Õ6Õ6UÁ(;Ç?>ö¥>ÆÜ[?0?dÔ>é>?ÖY	¸¨hz9ðj½Ñaõ:ª¬:Ìç5?,3õ<ügÕ6ügÕ6UÁ(;D^¾=8½=hè0?M9=tð=X«%?`F9E¯j9æØ>É8ÿ}9y)=ªMõ<â½Õ6â½Õ6UÁ(;à=c?Î°Ä>´á?u{?
Jô>Öû£?dÂµ9.¹9ù1?Ð6Þ:S:1Æ?3åõ<ÈÖ6ÈÖ6UÁ(;Âî,?C¾ã>cB?nW¡>òh>1?¨'g8?9¯9Û¨=ÀTf;ê¤;ù$A? ö<¯iÖ6¯iÖ6UÁ(;@Ð_?r³>n?ð¨¯?	 %?SÁ?hH¿9ÄýÀ9Ù»ý>Á;RÇî:âÂ?I	÷<¿Ö6¿Ö6UÁ(;c>£>d X>ê@?ná>¿^>,A,?CZ:¸9¼¦½Îm):nô9´1?ë!÷<{×6{×6UÁ(;EÎ>Åø~>O?ÔÄG?¶8?Çª7?ñ8ËÏ¦9åûð=æ;I;ÔI?÷$÷<ak×6ak×6UÁ(;0ÔL?©À?õ~E?O,	?qg·>:x??¸ÁZ9{å¾ÌkÊ:ýtl:«&[?b÷<GÁ×6GÁ×6UÁ(;g?3?ËZ?60?ï2Ï>0Y?>
¹¨q{9)¾"â±;5I;krb?®÷<.Ø6.Ø6UÁ(;~.æ=^£=¸LB?ý.!>z¦ã=A5?«1H=à.ê<,ØZ?O4;õº;k+?í¸÷<mØ6mØ6UÁ(;xl^?-ô?/m@?ÔÑ> ¨>SE2?¸Ö¸ßQ´8xk¿k¼:ó°~:ä=?o½÷<úÂØ6úÂØ6UÁ(;½ª²<T<Eé/?6;(
;uñ>\i¹:ÊV95é
¿^¸"¸Aí8P/¾Ýê÷<àÙ6àÙ6UÁ(;×
?"l¸>	äD?åð>0è©>z5?ôm¬·}>#9Ê3½Â2:´lá9è¿J?TÕø<ÇnÙ6ÇnÙ6UÁ(;ÓK?dÿé>mý^?9Î?/>[T?Pý9\Yr9>¢a½:-0Z:u3^?P)ù<­ÄÙ6­ÄÙ6UÁ(;¸@=^_=¯*?sï<Jf½<{Ó!?Uû¸2VÙ8/¿<3<Þ¢<§Y2?|Íú<Ú6Ú6UÁ(;`Í>ÃLD>/×<?S:.>ï ÷='4?÷j=¶=u¼U?;uw<r <ÏáE?}û<ypÚ6ypÚ6UÁ(;ïJ?C?÷6I?¼vé>9" >y:?£­a9¶ËF9O?°O<6i@<öS?eÏû<`ÆÚ6`ÆÚ6UÁ(;¤ÿ?-Ç>´£R?V_?õ¤>?Å@?Qº9Úq9{Û3?×¸¹;¿<;{.|?èðû<FÛ6FÛ6UÁ(;ûJÖ>É>:?(|>ª ;>{,?°'78
¶m9?Å=þCà:C«:Õ'?Ô©ü<,rÛ6,rÛ6UÁ(;7'Í?eH?üÉ?¢î?I×©>^È?öIr9<ª9-¶><} ;>õ:ìÆ?öðü<ÈÛ6ÈÛ6UÁ(;yúK?%í?BôH?&æá>X>fñ8?+Ä¸\9Ý¾«:ËÜ9[ÎM?Ðòü<øÜ6øÜ6UÁ(;Ê=ñ
è<ÒÝÞ?pVÄ<ýå;Î`Û?û¢¸*o9óð¾×ó99¿A>Ø*ý<ßsÜ6ßsÜ6UÁ(;^Ä>R>¸8?Ë:Ò>½]>)3-?^~w9æê¸9®P«>¯:a:?Öý<ÅÉÜ6ÅÉÜ6UÁ(;.~?ß?¨]?á}7?*Ëæ>/K?::åù9ï?prÙ:3w:;0a?ÔÙý<«Ý6«Ý6UÁ(;ö>¯>ªnF?H>Ï·>>õç2?-C¹¶Q§9{<¾"Ö9ðv¨92\>æý<uÝ6uÝ6UÁ(;'ÉÒ=R¼='04?'<qEÉ;Å8?Õ2Å¸¸9Ußª¾x>B86×9úÀ=4þ<xËÝ6xËÝ6UÁ(;/Ú<kM¢<og,?e;\Øû:Ü?â¡¹Â¸9¢n¿¹1Å9ùÒ¿.·þ<^!Þ6^!Þ6UÁ(;78m?yD?ó.N?6ý>ã§>H
A?1íÑ¸ñtb9/Pm¾½á;kÇ:ÿâB?-Öþ<DwÞ6DwÞ6UÁ(;£ð=)þ(=v2i?q<!<¤??Ò w¹F$¥8Dï¿¿äM®¸à9¯§¦¾¶ÿ<*ÍÞ6*ÍÞ6UÁ(;?0¤À>ðqO?­ì>Ê>,È>?çØd¸¶ï&9x/¾u}g:î4:oÄ#?3ÿ<#ß6#ß6UÁ(;Óà?l?Ój?ç?ª>z1]?©+8T¯9jÃ=g9a£9A·?×«ÿ<÷xß6÷xß6UÁ(;àßÊ>"Vz>ÜvO?i£?RÍÇ>*=?stZ=ñ5=ohX?g½ì<5Y<RdS?=ÝÎß6ÝÎß6UÁ(;à,=«ý<Ùá.?åÿN;>;Ð°7?O¹Tæ8n¿#Çé8´p¶9º$>¥F=Ã$à6Ã$à6UÁ(; !=¶â5=gA?ö4<ùÄ;³uj?L>¤¸lß<9ø^¾¦*¸¦Ä8èÉÄ¾À}=©zà6©zà6UÁ(;E}@?ìEÜ>¹µ_?jôÅ? y?;
K?vú¦9P®9çªõ>µD<F3Õ;!l?±=Ðà6Ðà6UÁ(;÷Ö>\q>Ô©L?xö>ò+¬>Î<7?»Ã¹dq9¯¿y5^;Ä;\ËA?VÇ=v&á6v&á6UÁ(;~Å?>8°>QÄS?ZË>ô>¸û9?¨]Ã7ÊO9¸!=©Ðf<<ÀÜF?wð=\|á6\|á6UÁ(;ÐÈ$>W5«=ev?Bo<èã<^}h?·=o¹ÀÄÑ¶éûAÀå«89Ñ>´=BÒá6BÒá6UÁ(;µ2|=2=Ù4?¤PP<¦ø"<#?*ï¶¹8©ý8þ¸¿ã·29 /j¼l=)(â6)(â6UÁ(;Ù ?ðÍ>Û¾H?§Ä>Å>¿1?ò"¹R9×N]¾ÆÀ~::wn[?'4=~â6~â6UÁ(;}5p?âr?÷G?SfÆ>òõ>G8?ÐçÁ·"w,9é½&	¬:ÉW©:	?z^=õÓâ6õÓâ6UÁ(;}n=s+=ûæ1?yâÄ;À´;î?W"m¹ÿ7júmÀÇO¹Mc8X½é¿o=Û)ã6Û)ã6UÁ(;=EÌ<?ø'?Ø i;G;h8?m¹Áo9=%¿ºÿ)¸s9N³½e=Âã6Âã6UÁ(;Ë·>	h>öµJ?¥¢¢> #h>#Z3?n{ý¸¢x9]¾O@ :H :j.?63=¨Õã6¨Õã6UÁ(;aâ&=¿ï<»22?Æ
<sRï;D?×·ò×W9Gµ¼9Cù9CX>è=+ä6+ä6UÁ(;6È>õK>ý¿G?MÕÏ>Ì>ìK:?ÐÎ¸\I9¸,<¾áþ:±ô9?°ò=tä6tä6UÁ(;¿¯<jT<O:&?Ûì¨;!õ;wa&?!¹;¹.$=8þ¿r;ýLY;M-?Ù=[×ä6[×ä6UÁ(;j*>ð=Ô5?N·>o >ç,?B<×ø4<oI?i¿v<&""<ýÌB?·==A-å6A-å6UÁ(;£å>9>§@?\èÂ>ùÐ>(¶>?D@¹äÎR9§º¾/O~9kD9Ó¹%?=^='å6'å6UÁ(;È>ÇXu>nOQ?Æ³,?nî>½m9?	9,Á9Îì>
Y:&Ç<:U.?aq=
Ùå6
Ùå6UÁ(;©¼?&?ð"f?H?y·>Ù\? 9ïm98:?¡y1<ÞúÔ;ÑRU?p¹=ó.æ6ó.æ6UÁ(;+j>+O>Ài?Þ6?/Èä>RÇK?èC9üj9}Ô>C;<2~Ò;Í¿c?{Û=Úæ6Úæ6UÁ(;öV=ï9=WB1?i!Ä;
; Ð?ÖY¸"/9ïNG¾àq·¸Ãú8Óv½ =ÀÚæ6ÀÚæ6UÁ(;IÌ´>éT>b³Y?ô[W?Rø
?ô[F?9x¬e9>Ks0::wË?æ=¦0ç6¦0ç6UÁ(;Éêl?z?­J?ºÒ>á>ûO8?;2z8¶¤~9tû=é¡<Nx§;¹7I?C%=ç6ç6UÁ(;.?+ñ§>âl?x´?ÝèT?VþX?¥}ý<÷<¶N?z¿:mo:Ä»L?A=sÜç6sÜç6UÁ(;BP?Óí>¯ç ?b9©?ïI<?Vf?V'ý9:a"è>m;;;i?=Y2è6Y2è6UÁ(;©?_ù¨>hJ?æ$>vDH>Zl4?9V9øÖ9½Æ©>Æë;(à;/|C?¼¼=?è6?è6UÁ(;(é?±·>ÃPR?2Þ>Å>gçH?·8ä9¤S
>Vµ:ªÕ;:Á$w?¦¿=%Þè6%Þè6UÁ(;Ð"?À>E?´¿>*>ák8?êJ9Õ¼99
ª>gÔ¦:¯+t:é.?ÇÞ=4é64é6UÁ(;¹?H$?õ²w?Må·?
ê=?ãw?*:h¬9ä|?ÄN;|»Ö:ÿ·u?lì=òé6òé6UÁ(;Á=Á·É<?)?¢;P/a;,'?æ4¹æ/K9Z+³¾ÇÅ
7Æ,9ôíç<Ø=Øßé6Øßé6UÁ(;iëH?[¶ñ>ÅËT?/_?¯S
?Á#J?Æ¬¼96ï99÷â?[Ï°9Nß9ßòÊ>à=¾5ê6¾5ê6UÁ(;'?·>Xw?V+?r$Y>è÷©?8ÓYÍ8|®»>=Ø<;ãoz?á=¤ê6¤ê6UÁ(; ò|?GÆ>J£?'?ÌC?uM?}³9ºÜ9§?~!Î;Í';=?>$=áê6áê6hm;}d =>þÕ<ªà??²*Æ;>á ;ª?X!¹6Ê9¨
¿xÓ&¸B-9o"ö½Äl=q7ë6q7ë6hm;~tÝ>4>ÄvS?Ê/Ô>®>·+K?áh8¼!,9-«â=QÿT<<[§M?Ñ¡=Wë6Wë6hm;?=¬>YÛ??K· >;­`>J7? ÿ×70H:9Mk=[=:{ëU:98*?æ==ãë6=ãë6hm;ÊÀ<<L;?¶=A;V>î:¼¤O?àË½¸em9U
§¾È>á¸ëúf8Ö¤y¿A=$9ì6$9ì6hm;±?Ó>µÌ7?^¬ö>ÎÄ°>Z2?]Íé8ZÂÂ9ñ¨>rÞ::=ÒG?2=
ì6
ì6hm;ÅÊV?õûÆ>.+?£yn?{/Ù>?ò-9äÂ9Ó
?|»!:9Ò«9ì÷p?¯l=ðäì6ðäì6hm;Yv+=¨ó<<4?u<º·;t4?ÐÌ³¸·l9üB¾Ô¨9R59»?`g	=Ö:í6Ö:í6hm;6ì>Î7>¢T?øU?ú1?î\R?LÀ9¯;É9k9>ØÍ<
;<ðl?{²	=½í6½í6hm;ª§"?Á>G$W?YB?|6ò>	iM?b³;ÃðW;àKT?^å9:óß:º×-?õÏ	=£æí6£æí6hm;öXÈ<þá<.i-?
ù`;ho9;¦J?ÿ¸(å8Rb¾ð±¸7ý8å³¾Áø	=<î6<î6hm;cZú>G>Ùþc?º?¹L?ð[C?1ä9DïÌ9±?%*ï:: $P?Ù
=oî6oî6hm;cÄª=´y=«-/? Ò;¯ê¬;t?06	U9à"Ó;­¯¸CÎ9Küí½>y
=Uèî6Uèî6hm;NÇ-=¶¥={o&?d¤,=r=g"?qu¹æ9 ñ¾C8¸=ý9ý?¾Ð¦
=<>ï6<>ï6hm;µj¾>qê~>
:??±>å_`>AÇ3?ÐÖ8JÌ9Â¹A>ì¡:6:è?°ö
="ï6"ï6hm;ÄÆ<Ó¶<S%'?k;Ô~,;gë>¶cf8KC9Â>»¶ø¸o95á¾L2=êï6êï6hm;Ê{=éýº<¬¾6?-Ì<ip­;AB?Î¿¹øw¡9-r¾$n©6½19¤t<H=î?ð6î?ð6hm; ø<&Íº<"W*?üß;Wy¨;o|)?È^-¹H$Ó8)4R¿Úµ*9y9ww¯>i=Õð6Õð6hm;äõ[?Âð>=âi?Jóþ>;>qe?h9Å\9I?Äè9;rßÅ: p?>´=»ëð6»ëð6hm;¬l?¢Î>:?M¡m?ºü>½´p?Úøs9©9lª¸>º:T:!?Uã=¡Añ6¡Añ6hm;N¯?ÎMÀ>{ðA?òÃ>p¦i>=/?vqÎ8Ü9u(>`xø:í¥:½¬??\=ñ6ñ6hm;OÆ?²Ó>Fx|?¼@ï÷?íé?M^ö=R?o=QÏ?Þc;3Ù:Ôä?{=níñ6níñ6hm;B×Ù<¿¥¡<,?%;Ý;"x?øþ·ãX9 ³½k8áñ}9gË>´=TCò6TCò6hm;L?\?ÝDF?Éå¸>
>¡6?­§¹8/c9#4Q>Æë<­;D?|Þ=:ò6:ò6hm;´D>Ñm>]ºU?î?fàÕ>Âm??èïÈ:ªo:ÖE-?­Eå:.5p:rXt?è

= ïò6 ïò6hm;ú×>Ìè#>ù[?ð±
?oÃ¼>*@?Ýf¸Û9¢#½`F®<Õ²A<2Tf?
=Eó6Eó6hm;ò0?gà>wÜI?ÎñÐ>±Ö>ÛN1?8FÞ9q=áÑ9¬}9q{/?W;
=íó6íó6hm;Ebæ>Í>@ÚD?íÍ>y>Bq;?¨cÙ7²v$9ý0©=côõ:ýá§:^;?SR
=Óðó6Óðó6hm;ù¼?¶ÿH?~¯p?âÅÛ?YW?¡? U:Îþ9 V?OV;sÀ«:~ã?5n
=¹Fô6¹Fô6hm;"ZÙ>a>7qO?À3Ü>Kí>Wÿ;?KYÎ·Ã9E
.½¨;ñ;kô?mu
=ô6ô6hm;N==?Íèê>Ò:N?ü
?,ìÄ>M8?ï¡92±j9>¤¢8;µ;uµ/?e
=òô6òô6hm;ZÜÏ>Fo> ^?¢q>jÐ0>íß.?jS7ð®9F·><yÒ;ð°­:Ù=a?§
=lHõ6lHõ6hm;©%?siÊ>ÀÂP?NØ>êZ>zD?z
9D9àå>ÖÜ;þæ;ÆþO?
=Rõ6Rõ6hm;º=|À<ÕÝ-?Jc¸;zñ¤;ç?ðÌ¶¹a9Wmh¼2Á<¸XQm9)Ë½òÈ
=8ôõ68ôõ6hm;	`?£°>9`?&Ö>?-­ç>OßR?åà9qüI9±H1?IG<Áê;BÄY?]=Jö6Jö6hm;\Û ?¸ÄÔ>nA?Ðè¸>Îw>é??\¢86Ã&9À=y>¶ÍY9tÅ9)>Ö= ö6 ö6hm;Õ?¸ÿª>w\H?¥å(?eß>[A?®9ÝÚ9\nÞ>zV±:d6:åSy?õã=ëõö6ëõö6hm;à?¥>=f?xA?ªTð>m2N?]s:9;9²4£>Ï®:s:ì8?þ=ÑK÷6ÑK÷6hm;ô+?FÇ>R÷J?zþ
?Qí¼>ýV<?h9ú^9ÿá?Ñ9x
9Í.?d=¸¡÷6¸¡÷6hm;µ±<8<b+?é;ð^;TÌ?ÙÁ¸¸$9;¾Áî9C9¼/y>y=÷÷6÷÷6hm;Î½=-wT=¹1-?YNÙ;;¶;b?ép§¸AÈ9¾ü	·¹w9Óm$½|=Mø6Mø6hm;i==tÝ<@)?
';w;ã$?î&¸ó(9Úc¾~ª5<XÛ7jüÆ<ê=j£ø6j£ø6hm;d1@Wác?ö?Ö0@ê£?ÌD?Î®:
íN:CX?Mô;Âò:sz?l¤=Pùø6Pùø6hm;cj?òÁ«>aB?U,?Þë>Þ¤;?ª:!Ï:÷åá>I¥<eË;¹øG?ð=7Où67Où6hm;)à>H>¼x@?¾ÅÍ>}ç>P.?:
:H:ku+?Ï<ày;Fd[?ù=¥ù6¥ù6hm;ñÆ>e¸>Â@:?6ô¦>	u>.?eÆ¹Þn9T,¢¾ó1²:P÷:2+?´=ûù6ûù6hm;øª>"ng>c<?)w>_à8>E3?>«¸.j9X2;¾»Î9:¹®:$.?:é=éPú6éPú6hm;'?	Ñ>L?fÜ>ÿ>`ò0??ÞÁ8í7Å8°¦û>»:x]@:«ÅC?=Ð¦ú6Ð¦ú6hm;Ì¢Ë?61?£0?ù#®?ô?Ù?ª²ù9L¼»9 ?*?Yî:"ð(:O?³=¶üú6¶üú6hm;N
?_Ö¥>ØK?Ë?#Û>yÙ5?#±v9[r.95?4z9W9¹
?Ý¸=Rû6Rû6hm;T[=°Ø=x×/?è Á;F5;rH.?=Û¸Ïñ8è¾0¦9ö½9÷×ý>*=¨û6¨û6hm;V=ä<ºN£<Âä2?¦ýÈ<B<s÷(?9|:¡9üvü>)9»;â;Nµ5?ÄÅ=iþû6iþû6hm;CI>»èÐ=ñï6?ö­=©}=<ã,?t÷
=Úã²<-)K?^6i<¸<D=?÷ø=OTü6OTü6hm;/>í<>ý3?Íg>`¦->òµ*?IÏ:Hé:^8?ø²9Qáª9&¾?öI=5ªü65ªü6hm;û¶<gÇ<D#"?-Ö;^¤;É&?f,¹8Át9Úx´¾[8L9C>Z`=ý6ý6hm;_G?oçÅ>|G?ùË>´¦>Ñ¶1?7ÒX9uÒ=NÁ=:ùV$:Ë?\}=Vý6Vý6hm;ô¢Ã>¶>âÃ6?Æ>v>¹$?iR=×º=O%E?-<3òõ;4?×'=è«ý6è«ý6hm;#;=°0X=r5?Áü < v<èq'?á;¹½¤R9úã¾õ£;Õ:.?ô×=Îþ6Îþ6hm;lv?^Õ>A?GT?ÓUß>O?£ 8½µz9=¤='8<çÖÿ;Îµ8?¿Ø=´Wþ6´Wþ6hm;yïO? g>´?.O¡?eZ?Qè?ÂñÞ8ÃsÒ9>tÝ¤<$u"<å?Â	=­þ6­þ6hm;vr?¹]?zeN?2Óì>Ð\¤>in8?479²9­T>÷©:Oz:wÔ-?Õ=ÿ6ÿ6hm;g¢a=Î
,=Ü'?2x;Õ?;Ñ?ò²5¹/£09ùª¿%û8Ôü99G>=gYÿ6gYÿ6hm; ª)?VÎ×>ZDI?ãÀ?äÅ>ÇÃI?¡\9t9ü³	?rN(;í¶:·k?g¯=M¯ÿ6M¯ÿ6hm;Ã3G?^.û>K?ò?>³>¼@?þ¹#<G9Çp¸¾±É>:f^:.?î=77hm;éI?sÄ>£?/Èò>ßî>^?[È¥8my<9¯-a>uá;Ô¶:DS?ð=-7-7hm;#¼>Kl|>$ª>?ÿk>=ÄY>A(?Ïë¹P(9V¾+;è¼Æ:»R??ôý=X7X7hm;¯?¯¼>åàB?î!?¬dï>5*-?¥x9ßLî9}<>ÆS;a¶
;5kC?^a=s7s7hm;ºB?öú?Â??¤æC?S?ì/?Í!9ýÖÍ9ªT$>íÌØ:¶¦:ßt&?qj=f®7f®7hm;f?´?Ì=?æí>±!¯>à-?8Ë®9öß9z*È>X:Í¦{:Uä?!=YÙ7YÙ7hm;×<q?8ò?êHG?GCé>s¤>5?Põ7f(9¹K=hë$:á
:pæ?=L7L7hm;ÃQ>>¥U5?.Ë?hd¾>>Ý/?$Æ1=ûEÞ<¿L?	Ôõ<g¶¡<zB?Ø¦=?/7?/7hm;¿µû=uÿ¦=
î@?kú>Ü³G>3(2? Å:á|:ÖÍ?"í¨;1W;VH?Å=3Z73Z7hm;,R½>5Ùz>5A?çT>íiB>5+?!¶s¨Ê8Ð	L¼¡£9¦¡9,æ?í=&7&7hm;"=°vÁ<¨,?Uó;r;jH?dìF¹x98í	ÀÑÊ]8m$9,>G=°7°7hm;=¤²Þ<$*?a;P÷`;ª-? ¯¸_Ò8äô¿\C7Èj9ôF=\u=Û7Û7hm;«9R=Ùó=´í:?mþ´<1éN<'ï_?Ðe*¹9zL£¾cÍ­8íb9dVD>=ÿ7ÿ7hm;e[Ù>Ds>ãNC?äÂE?tÐ?p@+?SÌî8H>9h >|<Í=< A?R=ò07ò07hm;;¡À=ö|=V3?Ú2<[ÿ;·M3?ktÒ¸ª_95ôp¾ò_79«\<q¥=å[7å[7hm;þ>híª>>?d>;ÁE>Y®,?êæ/¸6e9-Ä½F»?;;6ß>?ãÆ=Ø7Ø7hm;~J>Îÿ=£ßJ?[¼>'>u·3?<Ç«¶ßì9;©¼aq<JÇ6<e´D?½É=Ì±7Ì±7hm;©>½N×=BÃ1?b<¬þÞ;Î~+?2¨@¸ÇÒ9­;´½ôÃÁ;¾Û;¼è3?úë=¿Ü7¿Ü7hm;M=IÄ<ò1?ñ®R;X@;O4?~r¸g_9dÊ½e\M8Á9ô3>TY=²7²7hm;Ü¨Ô>6T><?§ô?²¼Á>L¯/?dk8^9`É=èú5<Èî;O?C?`=¥27¥27hm;?iá>'>`+;?U#>Ø]>Î(?%\77Ô9cbÑ<:3ªû9Öã?îw=]7]7hm;í>h?Ø?+¡<?Ékß>><à4?)>½8¦¨@9v{>:ö×9Dè?¥=77hm;úù> E¥>ºA?EÆ¡>ßf>ëa3?Âa8¬4X9]?>S­;¥¯:"<W?X=~³7~³7hm;¥²I?Vþ?*7?Ù;?3ü¾>«¡:?ÿ@M¸¯h9@Òá½|ÑK:"£é9±S_?k =qÞ7qÞ7hm;l'?8¿>;$`?5<?4?þ>Ï=?$9jk9Ä?UFÈ9¶Ö:¶>3#=d	7d	7hm;@K?i´>$ÁA?'Â>ÁU>D÷3?¸Û¸®õy9:è`¾2z;æëå:DÀ?R=X47X47hm;i©W?(¹?jA?ÛR?÷_	?µ+D?L[9ò99W6?Ü;*º:[A?=K_7K_7hm;àõ5=>c=ÃO-?(ù{;«È`;{?f¹¹ÊS9h4@¿r8öm9-T>4»=>7>7hm;¦7?Ézç>äûJ?o?E»>Î>?oà
9{ì¸9ZhD>v*;%Ã:'5_?Ê=1µ71µ7hm;~?=~\=(?Uí;/Gx;Kg?¢ù7¹Sâ
9®)¿Â·Q9P½=$à7$à7hm;íG£>¬j>2?l?d>?Ë0>¿@%?MÉ<Ìé|<~K?oÜ©9]U9i ?f
=77hm;ÍÔ>¶Ë>qsE?Õ§>Zg{>ç*?pG58ê½8ÿlu>Ý%:½-:»?Ä=
67
67hm;÷6?þ°á>ûO?Rz?ÛÙ>;¨;?Mý86R9¡°W>¸e
;UÜ:V?´X=ý`7ý`7hm;Óþ?-¹«>ÁG?è>ä#c>¡
1?}y80·9í­=V6z:é%:þ	A?=ñ7ñ7hm;CFz>½m&>T|@?tu±<Tt<KÀ9?2A¹ç\9sDà¾`	7ö7l9<¥=ä¶7ä¶7hm;6? Æ>ù+k?à×¡?oJ9?Ê_?s;:vÀ:Ö8 ?z0;òî¿:ÓÊj?l¶=×á7×á7hm;X¬?o?à¹?îb§?âÏ7?¦i?6èæ9$	:#ÈÖ>l;7ä¤:j]d?«¹=Ê7Ê7hm;
¥7=´B=õ,?ÛÖ;Â¿ª;Þ ?_t¸:°9²(¾2­á¸Uv9Wü?¾Í=½77½77hm;Ù<Ý<ñ½/?GÇ½<ý<^Ç?\ç¸àïO9S>¾Cþ;ô­:Õ=?å=°b7°b7hm;?pÏ¶>¨{7?
T>ç@q>(?{8Ø<T9þ$>ýPU:ä::??==£7£7hm;§	?ªO¸>v1???G+Ò>G$0?³¸zi9¤D¾@ë;Á¶:k9?Û=¸7¸7hm;31?¼Í>C?å5?µ?Ï0?&9i9Ò«o>ÂJ;þ:?ßK?~=ã7ã7hm;½Ò=#J=àÖ_?9À=ëz<Ý?É3f<dî;ìw?"°; ;§j{?Q=}7}7hm;H? cù>hs¡??|LÓ>¯z?9¯!9å>;EÊ	;E?û÷=p97p97hm;øö=?¯Õ÷>19D?>6?ºTÉ>íÓ4?Êá8+{9Í-f>Dþ;iíÓ:7?ë=cd7cd7hm;Ñz?^Æ>¨F?ö¼>öú>0?q7 í9.Ç<Ñ:e
2:½à>þé=V7V7hm;:ö?ÈÑ¾>ßäO?N¨>û¸\>S4C?¼Éû7¾¶j9³O=:q¶:zºK:@e?Á@=Iº7Iº7hm;o"ß>Á¡>$ÈB?
©>»òn>m5?°H¸L¨9C+¾è::e{Ü9ê1?V=<å7<å7hm;ðÏ+?4ß>YE?QCÏ>Ò>ß8?´%ÿ8Ì,¸9;S1>ö­;b
¼:eÆK??e=/7/7hm;¦
%=Åß<¶Ï<?z¼<o6¼;twR?ü
~¸3¹9S.ó½Jð¸b*99ê¥¾Í=";7";7hm;¥¾<?¾×>	?«ì?V?·;m?Í
:Ô\¸9z£D?y¹:Ã?:Ð9?=f7f7hm;ýÈß<>¤<Xg.?¾KÛ:7²:
Ô7?4U¹²4"9±>(¿Âï8Ës8îLj>Àã=	7	7hm;½Ý?³3Ë>\S?? BÁ>»>«0?sç7ó|9>j=¸9ë;Uÿ;AB?Ò=ü»7ü»7hm;+=¦eD=¼¬)?Å½;n%\;¯?cFE¹"TV9o¡ë¾¢48ð]S9ãÚ=f=ïæ7ïæ7hm;É}Þ< °¦<üÙ*?ô©;àG;_¤?àØ¸Á9â&»¾öë¸Y¸ 8c[ø¾==â	7â	7hm;T¶n?,?ÿC?·C?@?ï-?C09(Ív9åÔ¶>hº:Ðe:ÅÃO?E=Õ<	7Õ<	7hm;> I>¬û>?¸>ÙW>çu+?nÎ¸0³H8§¿-EG:àæR:áñ>H=Èg	7Èg	7hm;¼9?)ê>%áJ?nÒ>T{>×Ò??ÔØ8hÀ9£±µ>¾w­9±~À9²æ>%Î=»	7»	7hm;1S>Ë³
>ËåB?zâø>:²>i2?»&<ª¨Ï;GM?
'J<¦!ú;;åN?ç=®½	7®½	7hm;nû>Æ>I­K?ìÒ>Ü L># 5?¾KC9Æ5$9';?ÆO;Ä;Ì+9?vº=¢è	7¢è	7hm;ÕÌ>ù>½O;?ÐÍ>P5>b/?N2ò8¢Ã¯9a0>Ùìi:FI:®â?Êã=
7
7hm;ß?d>ßbn?U²ý>LÙ>þ\P?{ó¹Bîl9i¾w/)<+Ï;lQ?ÐE =>
7>
7hm;E$n?'õ?ã¢L?¸ ?¢ÕÎ>>4?v9÷<­9ÃLá>V¿Ë:ßl:gë\?N ={i
7{i
7hm;G1?Ùº>@`@?>ä>ZNh>q)?ÃÑR¹|°8öæ¿8Ò²:K3:[£?@^ =n
7n
7hm;·]?=Ý>eÿ?·¬?._>¾fk?âw8mLª9ø¹¹=Ó:­W:3;? =a¿
7a¿
7hm;ü=,c=Nó/?rq<µ©ð;lY%?§Ò¸Øì]9³Yr¾ÆÍ+8õ9x=Â =Tê
7Tê
7hm;È5Ù>µ>!@?²>£>èY0?fá²8 9õ>ü§l:÷È<:&u ?½Ê =G7G7hm;¤µí=ñ¯=²C-?`K<!¿Ý;XF$?Ñ¶Ä¸ôhp8xxQ¿)9·!º49Æ#½ ë =:@7:@7hm; Ii=°2=9'?TÐ;Z^z;ù.?ö¢¤¸|'81¿|¸R\ 9Ó½Ìx!=.k7.k7hm;Ò?C¶>}Z9?ÎPm>X(>Â4?W6$·úõ9é ¼F¢Ã:§þ:Q)??åã!=!7!7hm;Æ¡?r]º>øIP?t¥>À¤k>¿3?
í¶º9üS¼
i6::~Ú#?Õ"=Á7Á7hm;än?ëÆþ>w;o?sJ?=!õ>ÑmS?
®£9Aª9gW ?úQà:IP:?**"=ì7ì7hm;ß×<¯;<¶1?Ñh;ÐR;]\?½Ö½8¾þn9XK>5Ç¸±µ9!a¾t"=ú7ú7hm;§6?=Á¾=3v+?yû«;};üÐ?p¹à£"9£K=¿0@¹êÑ8$L4¿»"=íA7íA7hm;K=WNÒ<' #?WÙ:^Lµ:5r?D i¹²ë9p[¿÷i¸ÀÆs9ãM¾¥"=àl7àl7hm;äò>oî¤>zè;?PN®>¡ô~>/?¯89è2²9w¨>n»Ï8üZm9¿`>cµ"=Ó7Ó7hm;.¤Û>õ>âô8?UÝ>t`Y>«1?8Üµ9'ÈÐ»xÐd:pþ*:GH+?/#=ÇÂ7ÇÂ7hm;ZÔf?Ã?I?	ôÄ>»>þ5?{½¸DÕZ9bË¾:¨:i¿
?#=ºí7ºí7hm; v0?Kë>?ý??ÈFË>5{>íW5?0W9 9ÈP`>É;öé:¾?!²#=­
7­
7hm;ä¦B?¾nß>7_?y!?4X(?Xg?~n&9«Yg9*¸>0e<±î;Håv?­Ã#= C
7 C
7¹ü;Ü?Ì>ÕÐ>?^ÕÝ>ßÔ¡>Su/?¦r ¹Ú:¢90}¾
;¦}Í:í´4?EÅ#=n
7n
7¹ü;£ôì>§!>ñÍ??+Ñ>·Ü>°
3?jö;8§9S¦=¹~2:Ñå:e8-?:ô#=
7
7¹ü;ÒÞ?{Ï>:?ðÕ>%>ï;?¯19lÙÆ9ì:>dQ;{%;
¯.?W÷#=yÄ
7yÄ
7¹ü;Ã¡Þ>«W>å=?Ñá>¶¤§>¨j,?gËý¸På 9ÀçÉ¾ÎTÀ:5"n:áÂN?¤$=lï
7lï
7¹ü;ë?ËÔ>AÈ<?ìÑ>²k>îs1?"î¸
b9T×¾ìx:(àH:ë?ëg%=_7_7¹ü;Ø=³zU=³~,?=ñì<y`(?b;:Ôu:Öý>m7½j9~=$Ê%=SE7SE7¹ü;QÕµ=ñ=Î¹(?ø½;ä;ü?ªþE¹È Ö8)l¿~8$Q29ñ°Ñ=U&=Fp7Fp7¹ü;ïc=Ôü&=<v.?8°¬;â;0?:¹0ç±8¤úÐ¿6Qú7ZÿÎ8É>Á~&=9797¹ü;,h?È?IT?ðd$?êÇ>siS?þ19±á9V¤>¬Zö:·ý£:sI@?ÿ&=,Æ7,Æ7¹ü;-ß?¬>rüP?Ue?ÇÎ>ÅÄ2?þ·Ý9©l½õDÁ:þN:.o?F¾&=ñ7ñ7¹ü;ó÷>K¥>é@?V>û½`>|,?ÂO&¹hW92¤¾«Ët;ì#;'9@?3l'=77¹ü;¨¥K>¥Ó>³6?d÷?ëìÄ>Iô(?²Æ¬9ú	9?zö<xs¤<Ø??'=G7G7¹ü;Á]?Í!?Xg?
w?u#?TMo?âÝ9ä9¬^?ô'C;ÿüÎ:º]q?{'=øq7øq7¹ü;Ìúß<dF¤<S.?{é:×Ü:Ù?4°Å¶þOG9ôé}¼ü8Ì/9L~>}'=ë7ë7¹ü;®V¬???@Ø½3?qú¹?J<$-F<$B?,k;åÌ;¨dd?'=ßÇ7ßÇ7¹ü;Ú4>¦b=¼,®?DN¢>@vl>n·/? o<ýtD<ÛÌ?i¨É96Ë9ä2þ>Oß'=Òò7Òò7¹ü;)?îÂ?ìû?ÎC6?n§>#§?º«9úÓ9Õ¶ÿ>EÒ:XË:0?<à'=Å7Å7¹ü;[B?ÃÖ>bGg?@í?Aº>ÀE?ñõu8öF=9&U&>Â®p:#),:ò2?ñî'=¸H7¸H7¹ü;ÑÃY>
>]éB?Qu?4JÖ>w¾3?V6¢8¯Ff93U4>­9ñ;;FF?K(=«s7«s7¹ü;ìõ?«L3?³¯?3þä?Ç¶0?Þ¥?:i{9z?ñ±p;dá×:¶?¾r(=77¹ü;w?@k?bt?Ìs??u¬H?<¢Ä9º9þ¹#?ò¿z;?þâ:oe?y(=É7É7¹ü;Õ©Á<åA<ç&?ÏªÂ;¶½;¦#=?«à¹}88ÊØÝ¿QT9Ý¾ú9ÄX>·7)=ô7ô7¹ü;qê8>¨cß=ûèS?:¦¥<6v]<¹{??¢yv¹kö9/¹G¿å¬8Ö@9
Ôe>k<)=x7x7¹ü;}=PôÂ<§	*?J^;C];Ã?v:ç¸0}Õ8Ç¢
¿
O¹ÖÍ«7öBÀ{À)=kJ7kJ7¹ü;m-+?O=Ì>V?,ì?¦;+?3N?Î9Óå9À>k<­b'<²m?B*=^u7^u7¹ü;í<?Öí>S[K?UkÞ>>Ò¨:?8ÕI¸=d9ýaâ½Ñ3É:X:öj2? *=Q 7Q 7¹ü;#C=ÑG=é.?=zB<­ <Ï?ªf¹h¸8,íØ¿¤ç¸¾áù8çs¾q*=DË7DË7¹ü;=7?+?ô#l?IwM?ÒüØ>*hr?kh9Xo9ïBø>Ý¹B;6AÑ:Ê9n?Ä§*=7ö77ö7¹ü;ôgÁ==íw)?¦ó;]W;Ç?)*¹|Ã7!¶Àî}Y¸ê÷9Ùà:¾hÊ*=*!7*!7¹ü;Fä¿<b¶<Ú(?w¡u;iÅ>;Ï$?{@¼¸çU9La¾¤X9þ,9TÅ>¾+=L7L7¹ü;@Ó?"±>ÎSE?(a?¿[.?m]B?Æ^:5:³~?ú9 í=9Pá¨?®å+=w7w7¹ü;?Ê²>Ó@?-ä?Q­>¦Û??°bW8w­9mî=3Ä|:95:»2?P,=¢7¢7¹ü;1ù[?&r
?M`K?$Ç?I?²¬>?·Wz9Ý¶9b;¯>k:;µÍ:9¾g?ðV,=÷Ì7÷Ì7¹ü;H0>Ó[><e8?ä>.:­>Á(??Ò8_J9û>Ö/·:Ññ :{°?uw,=ê÷7ê÷7¹ü;Àzî>u>O¿b?3+Þ>Ý>wtH?T.j¸#9|Ï7¾ª:ñëX:ºo&?J,=Ý"7Ý"7¹ü;	d·>³p>ðC?D©>è{>Þ,?Òë39`v§9Û>É@:8:@;?B´,=ÐM7ÐM7¹ü;¡,«?\O?SS?
^?ñT?#BW?<t9\µÀ9x¢>å1;üÚ:½VP?-=Ãx7Ãx7¹ü;I?ÍÁ>#éB?¢óû>«Ñ¢>RF?bÅ¸bj+9¾£J:Tß9Ch?-=¶£7¶£7¹ü;Z(]=9
=KÌL?è !<0u;Þ;¨?`Ì¹ãÉ¿8ÇõO¿P¸9/<³94t?#>.=©Î7©Î7¹ü;bv»>ÌLt>½pD?¸ý>II²>6?Ø¸^¼9øÙ½¥6$:-l:f=?!|.=ù7ù7¹ü;3ÓÇ>ðV>`ÁE?Ýÿx?Âi.?ø¼6?àS)9x9Uî¢>Ûí9BØ9%?ü.=$7$7¹ü;ª[:?#¿ë>N^J?&"#?Ãä>¯6?ØÆ(¸3b9÷°¥½:ST:Rj?ä./=O7O7¹ü;@'>éäñ=Q1?Nû8<aå<õ?_	¹EË§8 Ô¿p!À8zÞ9U~º>[9/=vz7vz7¹ü;a\|?&	?áÂk?-$?_È>rQ??Su7¢lx9kÎü<9Hk9R#"?;/=i¥7i¥7¹ü;1»=ÒBÖ<íì,?Á°;áë;×u?k¹×?M9¦ï¿d|K9ôyr9½ÕÖ>ãa/=\Ð7\Ð7¹ü;Ð?kÎ¹>%F?7ÉÖ>½p>lø7?)û¸©90f¾È+<½ Ý;m,F?Ê0=Oû7Oû7¹ü;Ï>÷°>ØA?¹Và>ïl©>|)?ËH<¹Ð798Ó$¿7ÛE:HA:?æ[1=B&7B&7¹ü;0n§??ZÉ?é<?ÔcÇ>;r?Lào9åÃ9¼>hÅ:»~y:J?C1=5Q75Q7¹ü;
Ã?Å>hF?)?l=Å>"åB?Ez9¸¼ñN9Ùqå½2ì¹:¼ð:_?3ï1=)|7)|7¹ü;Ðòà<¶¯£<ìç/?»;Úz;î?ý¸J9ndß¾D8M(9:M=UK2=§7§7¹ü;¢Ë>¯|>k=?ÒKp>hÜ4>X*?¼P¹,§ 9¿j¾ rI:#q:â.?ÞT2=Ò7Ò7¹ü;Cö«>¶u_>ÇE?wÙ>Ö¢>:*?¨Ã¹½-$9dîÙ¾ÿ:Kß9òò?'f2=ý7ý7¹ü;På>É§>ò`??¥>:P?^Ê:än:Z"Y?´¶w;I;ûR?k2=õ'7õ'7¹ü;Îö>¼w­>¹6?>ö¹>g>Ë/?øÏ¸S9°4¾;íB;pïG?>m2=èR7èR7¹ü;2ä?¡->E±x?¿?+Ú'?=ýM?bì9´9¹kÆ>§:ÔC,:Y?üÆ2=Û}7Û}7¹ü;!ä<$º¥<T20?ã¿Ü;CL²;Ýy?Àò¸¢A9©EW¾¨î
9Ìá8xê ?×2=Î¨7Î¨7¹ü;aÚ?}±?¤h?!Ln?A+
?YÂ\?ñìÆ8¾Ùu9F#O>Èju;\
;Yâ]?ÈÛ2=ÁÓ7ÁÓ7¹ü;=\=O =¬/?¥Ò;^Xc;_?U<ã¸^g9!µ{¾w.y8$aÄ8j¢>G[3=µþ7µþ7¹ü;Äv=î>8=û*?%g§;¦ð;ñç?èêº¹õI9Û´¿529 [A9.òë>R3=¨)7¨)7¹ü;¨ã>Ò>}G?gá>Õ>Öè8?8@¹x@89;m¿4­;âF;öòA?·3=T7T7¹ü;Ë!Ä=úó=¨8?^<T<Ïå <c×(?so:¹Ñ¥8ð¿¨;z¹á9}ò¾úÏ3=77¹ü;3#ð>BÇ>ëáG?TâÀ>!3>-?Ê ]¸9dïÏ½ýn;a8;WO%?:ç3=ª7ª7¹ü;¥ë$?äâ²>l?ß-?	Ç>¾_?ÝÇ·xªn9æ*¨¼P:;·òß:pPU?Ôj4=tÕ7tÕ7¹ü;å»!=Z5æ<Ú3?Ò«;gc;ß»?¸b¹¢9Ã£B¿¬
¸Ê£9ì½ú|4=g7g7¹ü;©Ý¶>SÝt>.??Ê¯·>|ò>ó/?©¸,9ëÕÿ½G¿c;t3;¡:?A4=Z+7Z+7¹ü;ÝDí>ÀÓ>ô[I?ðò>?>óÔ,?öY9SMÏ95>«b¬;´L;ÜW?G4=NV7NV7¹ü;T,Ã<Ã<Þ,?¿¢;«;£ß
?ß¹Æü 9qä]¿çÞ8+»9s"E>ØÃ4=A7A7¹ü;Ôq>­R>#/?PSÿ>Ô*Æ>fë$?Nnû<ª®¦<±A?ÅÍÈ<ý <V·1?ý15=4¬74¬7¹ü;³iÄ<×r<*?:¥:Þ«:Òö>hÕa¹2-8iæ&À`T¸ý=9÷?Ê½i85='×7'×7¹ü;Ý>vÒ=å®<?áþ¢<ÉWw<V³(?Ja¹è9sÌÞ¾q§E:^Ð(:Þ??=5=77¹ü;$X=Ê¼!=+?d;o¼H;è%?$Eh¹Ä{9,-ì¾y)929B¸ø>÷¤5=
-7
-7¹ü;)LÙ>²æ>øÏF?÷;?`Í>Z7?ðh¼¸?
9@¾²j:c^":kM?«5=X7X7¹ü;ÆûÙ>áh>B?l>@>à?.?Y¹8<í¨9¦>½h0:U¨	:m$?ÕÃ5=ó7ó7¹ü;:²?úýÈ>3½§?[?òÞ>h?Mj9 |"9`à>^B@;Hí:lO?mÄ5=æ­7æ­7¹ü;^?e«´>Þ'Ç?©p}?	SÉ>y"¡?=§c9oÊC9Ô?}Ô;:Õ¨Y?±6=ÚØ7ÚØ7¹ü;Ù°>*K?>Æ­k?Ô'?©Î>dO?
¸ÍJµ9}éG½±ÕX<Bñç;HSo?6=Í7Í7¹ü;Ä5=èà=]4?«<âEø;T?îiÿ¸-¿80+¿Y
:¥[9¡?­J6=À.7À.7¹ü;§jÎ=z=E<?)]<Sr <´_0?uV¹Ø"¸W)@LDd9
¤9c²>Vj6=³Y7³Y7¹ü;XY>ÏÎã=ò1?¿<<×<¤O4?¨¹[u9ëDr¿¦9KD9J¸Z>Ó£6=¦7¦7¹ü;CÉ?·ä>?ä0n?6Ä>Õ!?MÖ½9eþò8ÿÇ?P÷Ú:Õ=:ÞÚ?¦6=¯7¯7¹ü;Ê<B?ÉÃõ>¦SJ?±Wñ>Û´¡>[	??QÁ8¦R9l;k>ÔÏ+:ã,:ç#?Ä6=Ú7Ú7¹ü;;m?-?cJ?Ä¾R?f2?ÏÍ4?Èm9ÕÌ9Ío>åØê:½J:±F?×6=77¹ü;Î:?o.?¯i?·ßT?Qò>ä`?ê89|]39²?>ß:r:l?½7=r07r07¹ü;E©å>">'Q?_¸?WÆ¹>àã6?MêÕ8à9¤?>v;û
9;&(*?®f7=f[7f[7¹ü;²Þ<ª¡<ý0?êªÇ;:w;n©4?\Å¸uo°8#Q¿s-t7·3ã8H=Èk7=Y7Y7¹ü;°=¶Ï<0¬$?SE;L;;ñ/?y¹Öo}8Ïû¿Ò¼Ð·Cy9QaV½¥½7=L±7L±7¹ü;² T?Él?PøH?ê?è¨>ÚOL?<79ü9âÄ>¢C:ß9Ì¦ ?ø88=?Ü7?Ü7¹ü;ÀÙë>Ù
>|öC?ÅôÓ>Ã|>/?B!í7%Nl9[r=VJ;O;æH?·8=2727¹ü;	Ó?´NÌ>@C?=!:?
?Õj4?ìM7?Ä9°¾»<§¯;pÉ:Eõ<?cÄ8=%27%27¹ü;R1?R	µ>jQ?Îr-?RGñ>8?p9$Åß9>|¤¼;÷l;µËK?ãñ8=]7]7¹ü;g?{
??L?($?¦Öt?³>ô}=9Ì?¯-¤<ojM<L?6ó8=77¹ü;´=þ©*=ÔÁC?/<qæ¹;ù·q?§¿<=í;éåZ?9ÈM:áÞÎ9+§~?9=ÿ²7ÿ²7¹ü;E·Å<¢b<KG/?I6;Ü;jp,?×=5¹IãW9êÖ¾F9þ9¿>þe9=òÝ7òÝ7¹ü;(c>·G>êÛI?C??´°ì>©N?Rå<q`<álN?ÌF<·ª$<àX??|9=å7å7¹ü;&C?Æ^?U??ëÑC?ÌC
?²n1?øÄÃ¶1ôº9!	¼Á_ì:
ö·:	x$?9=Ø37Ø37¹ü;êÏ? ÀÁ>cMC?¦i?ï¹>Ì²6?b9Aoz9?ç>Ó~¢;	¥b;Ã7?Û:=Ë^7Ë^7¹ü;:¼6=-M=Âß,?«<Äñ;è>?¸à¹¤-9×¿¾âïv¸ÀÖw9ÿ½ºû:=¾7¾7¹ü; ü
?Nü¨> R?çîN?¢ú?`^A?O¶¥8NÀC9(·X>_¶¶<«rD<Ân?	;=±´7±´7¹ü;ÏW>L >Ú1?&}<ô÷D<>$?w?¹¿yá8úrY¿Zâ·
?9¿½o;=¤ß7¤ß7¹ü;»ò#?«>&Iu?=Ý?+?ø±M?Ù88?9qu=©|Ø:ü@|:³³[?;;=
7
7¹ü;øQ&?wìÖ>}F?;!?¬PÚ>Sj=?òÄ¸7¥9À÷"=htb<

<ÈM?;=5757¹ü;·&>?>æâC?ÖÖ
?·¨¼>Ñw@?ß¤=¶7M=¬M?<Á4<1xR?eÛ;=~`7~`7¹ü;K¤=ÂÌp=ú©.?uµ;c;nq?DS¹sÙÏ8³O¿Qpæ·.`91ËF½U
<=q7q7¹ü;~{?9V¯>NEG?>c¿>+Ë>@g4?¸¹çèË8{!¿~ÍÖ9©):yÎ>`<=d¶7d¶7¹ü;©8J? éÅ>cÉ?½F?òÉó>ø±P?CÐ9Ó9p¹æ>~÷
;Ö¥:ìÔV?<=Wá7Wá7¹ü;Çaº<¼%<á%?Ï­;õ¾;úÎ?t×E¹È%9Ì¿Iò9è9gÏ?·<=J7J7¹ü;²Ô=Óî=×5?èg£<âÈ~<q/$?z¸k9Ý·õ½Hâ¸Fùd9¬½Û<==77=77¹ü;ÍaG?[ä>Î_?wq°?!ÅG?yb?*©9Ú²9¡?ÞUí:}:ûg?9ó<=0b70b7¹ü;ôF?P"¨>f¡X?4@?ü;?WZ?3)!=°º¿<H/W?t3;bïÈ:³¡d?
==$7$7¹ü;º¤>ª>=gR? ¼>Z/>Rf:?3´9!½9Çé?G Ç;ê&;¶x>?&'==¸7¸7¹ü;û«¿<Ü<e'?ek5;x ;J"?0¸¸<ó88Â¾hÂ¸r{'9ð·¾¡v==
ã7
ã7¹ü;¤ý?_4¶>d°D?]5?ÅúÎ>" 1? $ ¸Þr9½PU;í¡=;u²6?|$>=ý
 7ý
 7¹ü;#w@=Q=ÔÔ0?3=GR=39#?Àº¹dï8Xj(ÀVäM7©9·í4=°>=ð8 7ð8 7¹ü;§?%?Ìx?Hh?héã>t?%h9L`¯9¶Õ>Ô;Ü³:#®W?Ñ¼>=ãc 7ãc 7¹ü;wýï>>ãB?¶ÒÌ>r[>á6?;H-8TùÁ8±d>EBï9¢9ç<?ë«?=Ö 7Ö 7¹ü;!¿?¸:º>´YH?Ê°ø>¶d°>fv4?ªò9Ì¯â8öe?A%N:àØÂ9l?&±?=É¹ 7É¹ 7¹ü;ì>^p>_÷L?Úá>ë>>6î9?;,8RZd8ÔÁ>æ:sÿa:G?Õÿ?=¼ä 7¼ä 7¹ü;ÛíO?Rz?OM?ý?Ã®>ü<?q 9ß+¦9Ùv>&+´:(T:@}Y?¼Å@=°!7°!7¹ü;~/ß<;:£</?Ù*;;Uç?iõò¸¬â 8LA¿Dª¹¶n90¤¾ÆA=£:!7£:!7¹ü;|ên>">e/<?øÃ°>è`>ÿ_(?e:=å<hLP?§Ø;ª×Ï:;?²A=e!7e!7¹ü;0iä>
ç>;?ÊÑ>Ò²d>-M-?èe8ê©k9¸eù=,êú:Á¸:ÔÕ-?\«A=!7!7¹ü;	*>vßô=Ã1?W<-æ*<[|!?Èu¸Ðaw9lþ½íça7 Ã°6Â£?p³A=|»!7|»!7¹ü;ªÅ=}ro=Ç5S?È9>Sæ=þN?×ù¨:fß:S?Mâ{9Â×®9f¸>EÃA=oæ!7oæ!7¹ü;.Dï<8ª¬<{_1?ìªÛ;ö;ÆÂ4?»Ï¡¸Õî'9«v¾©ÐJ¸ê,I9¾0ÚA=b"7b"7¹ü;|?-X?Ú{?ÐÈ?C?
Ô\?ò Ï9E¡9Ë$?'À:L :u?¸îA=U<"7U<"7¹ü;!Â>FR;>aLK?ý\þ>i¶>~Ñ2?åi=QÇ=·^M?¼«;VKm;?F9?1]B=Hg"7Hg"7¹ü;A\}?Üù>5?¤g?7?g?%zì9òÛ´9Ø\'?¿¤S;ÇëÓ:2ª?s¥B=<"7<"7¹ü;YA?}
÷>6H?b?8à>i4? '«6Aml9zR9<#E:0î9ÒFT?uC=/½"7/½"7¹ü;Å&³?JÛ?ý7?]¦¦?È¥
?å?Íl9y95	?é
~;Îö:µÀ?ôC="è"7"è"7¹ü;¼¦>(²F>~V?¿Ç`?hX??§@?WG9¼cæ9Kß>çU:Z(:ã"?óC=#7#7¹ü;¸Û=ôÕA=ú6?H>±ñ=¦'?º»9/õ©9Cb
?Zâ<<sæ<ª;?D=>#7>#7¹ü;ÏÏ.?iÏê>P>?@B?Hí@?Á+.?°þ8Éç¯9ÄS9>&O;ì
;^@?UD=ûh#7ûh#7¹ü;Cw.=`oó<x7?j<²;ËT?úí¸Åà9sÙg¾× :½O:ÀÚF?r2D=î#7î#7¹ü;Aka=Ô®&=Ù-?ëU;ÿ~Q;O} ?S ¸e9û²¾»îm819ù+>È;D=á¾#7á¾#7¹ü;«{í<±F¥<çë7?$¨Ô;Ðú¤;ý$?£a¹ÚQ$9¯Ã/¿N9IU9@%·>¸ED=Õé#7Õé#7¹ü;õßÜ>_ì>@m@?8à¿>+>dÒ9?l#8¶ò9W=]ßN:d:=+?tD=È$7È$7¹ü;íG=P=Ñ3?ë;Ü¼;(¦?F²¦¸©¶°8}ñ¾°`¿·ª9î½£dE=»?$7»?$7¹ü;oe?zR?ÝmW?q?~è?6áM?ÙW¾9rj9t+?!;£bº:ÉJ?7ÍE=®j$7®j$7¹ü;ûE?.¼>XM?DÔ>Ö»>¼·B?~hX¸³9n½½ô\V:ïÖü9æ
Y?¼gF=¡$7¡$7¹ü;¡6f=üÁ&=µ0?b«;Q;O?Jot·ºÌî8<½Mö;7Â,9_y=¶kF=À$7À$7¹ü;âDí>@>÷{K?ÃÂ>Ü1>Üd4?¼s-6]g9b-À; Ï~;bì#;æ÷F?F=ë$7ë$7¹ü;Ãú?TN >O?/Ë>"a>Æ]-?q»8S9]¬ >ä,:ÄÔ:Ç+?ÅG=z%7z%7ûË;m¾?^·>D~D?âV>ÄL>Ñ3)?M<à7t9þ`=o:¯:Ê7ú>"H=mA%7mA%7ûË;:b?
-¹>`?óÍÝ?`hj?`<r?ò5X:zw:wAB?t;n¹';&Íh?½H=al%7al%7ûË;_Å=_ÓÆ<«ö3?+f=þUñ<3 ?¶ñ¸p19©®¾^ÒÑ¸Üå9-+¾xñH=T%7T%7ûË;ÃW½>!Zt>X^F?*ª?¿j?A:?Â:0B:<?ºP<`<·×O?#kI=GÂ%7GÂ%7ûË;ÖpÛ<R <3/?ðSH<[6#<©?D¼7nÃ9(H<<hï&;Y*ç:Þ8?¬ÚI=:í%7:í%7ûË;;sþ>L¯>ÿË9?¬íù>h»>Ç*?°5Á;9};Ïñ:10§:?!9?ÕJ=-&7-&7ûË;I>ÞJû=2¿?47^?mï>~m?×<xv<Ê_?Ó9@÷9ä>j]J= C&7 C&7ûË;{wÛ>­e>GE?Éø>F>-?$"ö¸Þc8þOT¿ÝAµ:r:»??ÇÒJ=n&7n&7ûË;oOa?Ì?NV?tR!?Ø»×>¸n??2F¹¾Ù&9¿öá¾$ Ä:~:Â5E?0K=&7&7ûË;p[õ<(Ï¸<ï)?+i;:;ÕR ?ö³¸z¾8©Þñ¾Å?8Ë9äçý=^tL=úÃ&7úÃ&7ûË;]"O=eÐ=B+?v"Ç;G®;=A?{L¹Ü@9{A¿K
g9T«p9ñÁõ>ýdM=íî&7íî&7ûË;6$?©×>^íB?Ì·>|>C/?v9¸Lm9ÍÅ«½K	;ÛÇ:n#0?N=à'7à'7ûË;b?+UÒ>qÅ@?Îã©>ïy>d.?Ð/¸ÞÅ9D¾j{ :^:ã¾?!N=ÓD'7ÓD'7ûË;×ªq?ìUÕ>´ÿ?P?Éô>X`?û»_9ÂÀ9>À>èãÝ:7Æ8:-¶?4N=Æo'7Æo'7ûË;øâ<zà¨<N,?/
<|ß;T?w×b·L9Ì¼À#7¿Lc9ü==1O=¹'7¹'7ûË;Z<1=°ò<d;?ºë!<Fç;;3?ùÍÂ¸î/Î8Þñ¾=µ¸j+ã8Ì¾ÜO=¬Å'7¬Å'7ûË;ôå?fÐ¶>ZçC?n#?KDó>Â+?Èå8©+É8Ïï,>¨3Ì::J?¤O=ð'7ð'7ûË;AC¿<O<p÷#?(ïA;Qy;Û¢?ù¹
 9UNN¾ÊF·Â9g<½U÷O=(7(7ûË;¢@G?G{¾>Öä?7g?{Ó
?U?'U9U¥â9æÂp>ºBë:}6:ÙÄV?aP=F(7F(7ûË;iCõ>ù$ >¡D?`>L>ï/?t»ø¸´F>9âR§¾(:igk:CY+?r±P=yq(7yq(7ûË;9úô>XC>2«H?wV>nª7>F4?³:¦8â9:)>ÕXï:²h:¶½l?1RQ=l(7l(7ûË;Å=d??PhQ?=°?ñ&?>M?²jÐ9RÚ¢9Ð#?¤7s;}G&;ä9;?}Q=_Ç(7_Ç(7ûË;}>»"±=::?ÿ0>÷Eb>ß
+?$V7=ÁÙæ<AOK?°b<B<¥Ñ8?+Q=Rò(7Rò(7ûË;Ùò·<ê"<Ú0?/=msø<<°?Qû&9i[9ÓÂ>³-à8ý9SÑÁ>òQ=E)7E)7ûË;C>ó>W>ømH?ìî>ö¥>zE8?¼¸Òh9Oi¾R|<vh#<8lL?þR=8H)78H)7ûË;L­Ç=ÖÙ=Ó´+?Çª3<8×<!?	8Ì8©ð>zé8l9^'V> ºR=+s)7+s)7ûË;ªØ:=Ê.ý<éì<?K¥¢;U@;n|X?Ð6¸+å83K¾lzv8Ìú9ÏCÊ=&ïR=)7)7ûË;èß9?³Ðâ>ÊQ?¡i?X®>Ë>?,¥§9Ñ¼9®Kã>H8Ñ:4r:A#]?Z!S=É)7É)7ûË;Ìü?¬6±>@?Uêy>]M3>Ãh2?+D9m9fý¢>Ó'):ý]ë9ñû7?éZS=ô)7ô)7ûË;¦h?é6ø>Täo?ra?yH?ª´M?§à9Z±9¥±8?²À;
w¡:T?S=ø*7ø*7ûË;*¥ø>¹¡>{ËD?¦¾?ÖÉ>+?õG8·9i<>®Üµ:õo':õ?ÓS=ëI*7ëI*7ûË;É6?ÍÄæ>4J?¤> f>C7?ê5[¸uþ8Óå\¾²Z:kIä9È-?À'U=Þt*7Þt*7ûË;qä>gê>ºÀ<?Ìy>Ó4>1?|0G8¥Ju9âÏ=>m
:¯É:àÆÝ>ÍzU=Ñ*7Ñ*7ûË;³ÁJ?Û÷á>´e?¤>? -Ñ>¢#i?úsÔ8TYk9Vg>`(9¤ø9Ô>U=ÄÊ*7ÄÊ*7ûË;ýô9=?õ=LË-?%°
<jÔ;ÚÂ*?Äx»¹åê{9>¿Þ5¹&¯9ìÜ%¿ÜáU=·õ*7·õ*7ûË;%cý<õØº<H-?Ä2;CÔé:p$?¹ ¹ð+39qä¾!µ¸0`
8ð§¿wV=« +7« +7ûË;=W£?¬P ?oj?«Î!?*h¥>Ímz?t9L9U©?:ë¯;ýmh;/ÂA?iV=K+7K+7ûË;ìë,?áÓ><AQ?`!?¬X©>¨4C?s¨|·)¬9íX»¼;ùÄ:ó{.?ÓV=v+7v+7ûË;£>=>4ÀK?5?ç:Ä>Ã@9?Z¸0;
½;À-?Ã¨ñ9h°Ý9Ì?_W=¡+7¡+7ûË;ÊÍ>L>E?Äæ>ÒÃ>Xâ8?ã)I96§97­>úv;Ùb;¨WF?Þ9W=wÌ+7wÌ+7ûË;Ý	I>Û>im0?~h<E=<@ú?_#¹9Íy¾ï>8 ¢9Ù=JKW=j÷+7j÷+7ûË;Ê?U©>;=G??-êº> 7?j´8võ8ò³>¥m;ÿX ;{´=??W=]",7]",7ûË;Z.=mfJ=r-?Æ	¾;^ª;!#?7¡Ö¸Ä×\8>Ìx¿Ä¹â½8jöH¿çõW=PM,7PM,7ûË;;ú>½>J?.Bú>ÿ°>Öú4?(-6ø
l8Ã;¼<Ñ;ãªÓ:-t<?><X=Cx,7Cx,7ûË;þ¢?¤£F?PéP??e7?µG?Üó:Ö:ý?¶;6;á<?¥dX=7£,77£,7ûË;§W?y?JÂK?^s?÷|Ï>X92?=©·|u9 Â0½+Z^:à:-sD?«!Y=*Î,7*Î,7ûË;i»>±d>¢ÉQ?¢nÒ><> ¹C?S(¸l$¢8¾bW:éç@:ê?Ì"Y=ù,7ù,7ûË;r ¦>îqW>ëeE?Ú8Ó>±>u0?i7¸àë"9Ý¾¿j;æ[#;\e7?}QY=$-7$-7ûË;f?¾¼>%eV?#?ãÊ>ÕE?¼ÄØ8Ø]t9c>[³;·¼:#ÛQ?1VY=O-7O-7ûË;þCs?­þ>Ft?B?Õ=0?Q?K¹8 ô²9Ö>ûÜR< Ù;Cx?aWY=öy-7öy-7ûË;<?E¿>OòA?»µ>'A>4_5?V¹ï7&C?9±n =:SQ:kq??dY=é¤-7é¤-7ûË;)¿==Ôw*?	j=ø[è<º·%?Äó<_$<¶ÔG?*g9TQ>9r½?¾Y=ÜÏ-7ÜÏ-7ûË;îTm>>"D?°?·>rl5?Ð¼Ü8G9GD>ü¤<«+O<ßK?)cZ=Ðú-7Ðú-7ûË;È =<°`=ý/7? ¾<Õ'Ø;\Ë-? ¼¹ì}9ÃÞ¿ð{uµÔB99ñ)»Å¨Z=Ã%.7Ã%.7ûË;@ßË<ß<2,?ºp(;Îù;|*'?aH¹p¦X9Ú¿r*·ï#9Ï³ë¼¨[[=¶P.7¶P.7ûË;ú==iÔ<ï#1?	_;Óa$;Jµ-?RÜ¸×~!9§Ç®¾Ù¨¸6Bó8ê¾øÂ\=©{.7©{.7ûË;Gr³<]<(?ÕIô:Û:Çt?Y@¹ÑØÐ8Æk¿\M¸bRU9£ö½çà\=¦.7¦.7ûË;à%?ÀûÕ>rF?ïy³><&>G×-?hâa9üÏ9|a¸>sÆ*:j[):b?3ð\=Ñ.7Ñ.7ûË;Ú¬?l>?õT??ê??»;¯>k/?¹ë9(¨«9l
ç>ï;Z;¸JV?]=ü.7ü.7ûË;òõ¸>XG>½{9?ÊÒ>)>ù/?]ÿ¸£¸/9Úº¾Gwb<2ë<wÓJ?æ]=u'/7u'/7ûË;à?1'º>WÝJ?Æ_,?ù>É0?à86S97=7¦;è=ç:*?«]=hR/7hR/7ûË;"É<<¢>?^"®;íÌ;tY%?"¼¸J18a&¿'Ä8KK9`F>Ðp^=\}/7\}/7ûË;Û|=`l==ûL*?å¼±;gît;#Å9?¹Ê«7Ð;jÀ}@9¬Ò9á	¤>·^=O¨/7O¨/7ûË;#è=µ=ÑH?úæ>FÔ¥>¶ò1?k?=Wí<²wN?)í;#â¯:^?^=BÓ/7BÓ/7ûË;V·­?tD?a^b?æ?Ü«>çpQ?9 M 96lT>¿åÇ:ùØz:ÝL?{_=5þ/75þ/7ûË;Ø½?.m·>O?Ä"?Øþ0?/YF?'Ö;AÙ:Öª*?ÿë:ØÇ:·Ø\?¨|_=()07()07ûË;0a&?þVÃ>ðZ?êØc?W
?¼WN?N>ò9\ô9¦#þ>ô§:4}9:8g?_=T07T07ûË;N·==!T=p-?Hã£;4;Ó?0;¹©ùU9jÓß¾K8s.9È¥>%¬_=0707ûË;½
!?%Ç>­O?,[K? ?§9?²íV9þÁ9o>Î@;cèç:TÖT?´_=ª07ª07ûË;ç Ü>>4ù>?$}>`?>(Ý)?oP9~Ý9Î­¯>éý:eu¯:Á;9?Øº_=ôÔ07ôÔ07ûË;C&L=={-?Ñ =È,Ï<- ?'c¸®Ð(9¢;,¾xúÓ;x7;°-?©Â_=èÿ07èÿ07ûË;0'É<}<{ö*?lX;¤õ:b&?P¼¹\E?8>M,ÀÞ$¹HÍî8
Î¿ªÌ_=Û*17Û*17ûË;­
W?Æ?æ1N?¯*?úÉ>qJ?«ï8 P\9?>Ñm;d¯:;/W?Åä_=ÎU17ÎU17ûË;Çå>Å	>×U?uÅ_?%Á?
eY?ÕRC=¶ã<Â[?åÝ::y;?Ì`=Á17Á17ûË;À?³Æ>C?Ê?mäÌ>IfA?ä/±8Ý­q9¸¯;>	ý :	:¯Ù?æ`=´«17´«17ûË;[f=ª=¿gC?Ý<«+Ê;µù&?0\¹¼Y89â¿jë¬¸ëß9±q¾Gm`=§Ö17§Ö17ûË;îúD?¸DÏ>ùJs?þ­Î?}?¡P?M³S9ÿ!Ë9f>!¶
<(;ÿÐi?Ñ²`=2727ûË;#R>¬8J>³6?È?Ë>¦0?ÀhÞ5ÛÔ9Iù\;¯µ;@»<;¹o9?äø`=,27,27ûË;£èò>>]ÝG?À??s®²>¾7?n¸k:]9ÔT7¾YæÚ;Èø;ÆL?ùßa=W27W27ûË;+?ËèÑ>N6Q?óÎÿ>É¥>uÄE?/À8®49·Þ$>wûD:ó»:-?Ûça=t27t27ûË;dé=·í<vJ+?¤m¤;õ;?eò7"o9}Þ= /¹p¡92n¾ò¤b=g­27g­27ûË;3Kâ> >«^4?Ñ¾r>_I7>)?¸n¸¤§9¬ë½ß]9õ§8Ò"´?jâb=ZØ27ZØ27ûË;'f?¼(¾>]4Q?2:?¦îÅ>§A?&=9èR9
F>½³1;wï:ø=?yd=M37M37ûË;âo.?Ræ³>:x?þR??sbM?¯Ë7[¤9ðW$=©fb:õ5ÿ9åc?¨d=@.37@.37ûË;âà<][¦<^½,?Îf;|:;Ñº?ê¹ô´7æÊáÀa/E¸úI§8óß¾ e=3Y373Y37ûË;\®5?¯¦ô>ã>?!·Ô>«(>ûÅ1?kúv8¨X9cK>:ÔÄv:à"?7%e=&37&37ûË;,7T?é÷>¤l[?ólÇ>M>iºE?º¢39ìõ9|w¥>f".9f£µ9lu>Me=¯37¯37ûË;¤=l`=£d.?»P½;ü;Ú]?¦7v§O9ó0=Û8:9¾úz=Ye=
Ú37
Ú37ûË;È?(j?üwx?×9?WÃ>ìs?w°9ª Æ9ñ­>LØ;5
t;Zæb? [e=4747ûË;í­> 2b>lØD?Ã*Ë>^>å5,?ÚØn8û?S9º¸>ï
=;E
Ù: ý^?ãe=ó/47ó/47ûË;²Ý
>ªÇÌ=y-?n?r<¦@<ô ?á¹<19$¢N¿FÖò·i29t®½Úée=æZ47æZ47ûË;dæ>Jç>QK?Vñ>U§>FÀ8?DÓ¬¸`y9=j1¾¦N<òí;(T^?Ñùe=Ù47Ù47ûË;%í>>;ÕA?ºcÌ>lÇ>f=2?þ-{¹À»9£ô¾aGl:êí:êÞ\?Kf=Ì°47Ì°47ûË;W9 =lä<dÚ3?;};%-;Ê:?¥Z¹×b9±F5¿ÞÁg7*Èl9Mú<!0f=¿Û47¿Û47ûË;Û?»>ÓJ?#~>,8> 0?Ä`¹zv9×J¾++!:jô:úN?0;f=²57²57ûË;Da>àä>Î6?Ö?åì>¥+?Ã?=Ìõð<3»K?úñ<ÁæU<M:>?¾f=¦157¦157ûË;Æ?»Ó>¥.A?M³Ú>,å>e9?^0~¸íÛ8´)¾çµ9Lé9ÏÇ>yJg=\57\57ûË;(ì<÷°<ò6+?éÿp;ßI;É?L>¹Â*ô8 Ý¤¿!K4¸ÆÌ\98	Ñ½Yg=5757ûË;´Ðì>û>>ÌB?J©>çÔr>ºx2?º­Ë¸r^9gj¾1w9h99FÛÏ>g=²57²57ûË;&LÙ<  <æ¶-?ÓÈ,;ñR;??åÄ6Ð`X9óh<JU9­%9¤¼å>¹g=rÝ57rÝ57ûË;!
= Ê<Úñ.?Ë£;Æãz;°?À¥8¹Mæ8"W>m½-;Æý:ôÃ/?µÉg=e67e67ûË;ü5=ÂuÚ<ï)*?A(H;÷7;³?¹v¡©9|3]¾9N¸Ñþ¢9¨ò¡½Wh=X367X367ûË;üa=½ëÐ<Éw.?÷«;$¢ó:í?aå<¹|'&9¿+Üª·å@ö8^±½9'h=K^67K^67ûË;(ÿ[?0þö>òd?x¨?ÎÙM?u§Q?®è9å9¡ñd?5|3;IÎ®:+m?íTh=>67>67ûË;Nî¼>zév>âC?æú>,A>á@,?íN8õB9'x>ËÕ;:W;r:ñÆ>9¿h=2´672´67ûË;s]=U$=.},?,Ö;::¼;Áê?F±¹R5pÃP¹¸>Ò97b½íh=%ß67%ß67ûË;6q¶=Y{=©Ñ9?tÿ;AÉ;þx"?£z»¹ïÙ8Ý¿FªR8[?8®Ï>¼¬i=
77
77ûË;ôÛW??D?ö?xÆ>íò:?Wn9Ë69á'?ü¾;9;¡l=?JÜi=577577ûË;%¸>ù{u>ñ??-P¥>9o>u1?°êj¹R9aÔë¾È:øFÏ91?j=þ_77þ_77ûË;TÕ¹>T$w>u~@?d>òòY>r'?6¡+¸`9áÇ¾ ;'nA;6>?n
j=ñ77ñ77ûË;a(W>>dO?¬ÌÖ<-<ð-±?W8.9îd=µ9:`9¤hp?Ûj=äµ77äµ77ûË;Q?{¨>¿ÙG?©±Ó>Î>}Ú*?pSÝ8ÒÝ{8Nõ`?E:¤:0?%Üj=×à77×à77ûË;ü>{ø§>í@?£;6?>?ó0?"±8³9µ&>T¡:w>F:fTP?qëj=Ê87Ê87ûË;½ê?2Åý>¶?¸k?ÓÐ>ß¤?·åµ·ÈÅA9¨Op½õCä:cU:½ì?°k=¾687¾687ûË;$¬>Si>ÁÆ<?YÔ>äÌO>þ+?¯²Ñ8Ðúó7~Ü?©&;+;Ù­i?Ák=±a87±a87ûË;º·ç<9~°<
(?dÎ;CÚö:"? ns· Ì 9HÇA½r7¸Ý9¼¾ï^l=¤87¤87ûË;åü=4tØ<%z+? g;ãLD;§?U¸
k¾9ûI·½979ü>Ul=·87·87ûË;¢¦?bí8?ÄyE?ÃÝ?Ç<?Æ~U?F§Í9Ús¨9sD?Æôï:Ð%:ÿk?äm=â87â87ûË;IÒv?Æ?¦°h?*ð?a?P8?L½Ä9\Õê9ñxÖ>ÃÞ_:Ü_9*ÝÇ?0m=}
97}
97ûË;[Ú|?&	??k?ù1?$ÉÆ>ºd? ,{9@9ùÒn?âW;QRÏ:^
A?®m=p897p897ûË;ãÂ?/?Gs?X?uÌË>Ú?9q8étq9¾#>!Ù;36;úÝ?yn=cc97cc97ûË;$ñ?p6«>JB?<Ê>Kà>º*?g3:t1à9Ùô?QZ:ëaþ9ò[?]ån=W97W97ûË;ÆÅ9=Îè=B0?/Ù;kï¯;Hæ?Ú¹)9sÆÖ¾Ç9b 9 Ï>áp=J¹97J¹97ûË;­=BÂ<&¥/?ec<Rî;6+?¨VÌ6ßë8­&=^®9þ¥9åwë>0p==ä97=ä97ûË;Ú£¡=Iüf=%3?<ÆyÇ;»'?>É/¹¬/9î¿ÇåT¸Ö÷±8P¾Ëúp=0:70:7ûË;lÉ>µ¥>B?UJÜ>âb>0é0?#*¶83¸S9C\>¸µÏ:y:®>?ó)q=#::7#::7ûË;æ¾o?ÌÄ?æL??ªåÓ>ÖÚ5?Àq¶ô£9Æ:M¼`ÀÑ;Mè;¶J?Ì¦q=e:7e:7ûË;<ÌA?£Iñ>OM?²?O¬Ï>8?á¸ì[69iME¾Þk:Rü:n?$Äq=	:7	:7ûË;½h=}Ý)=Ðä.?4¯;Ò;ÜO?ÂQ¹Ø9Åø
¿Òw8PK9..>#r=üº:7üº:7ûË;Ô¿Ô>B!>éºC?:Ò>¡">ê3?aüF9ó!L9§ù>
j$<³2Ò;o=H?\r=ïå:7ïå:7ûË;
à?9I >ïmO?¶>ØÙ@>p§8?Y¹°µ96¬Ë¾^K;9ë:ÖT]?Crr=ã;7ã;7ûË;wÊ%?]Ú>B?m>RH>¼4?3	8ÐD9|M²=²°:Q}>:3M?@r=Ö;;7Ö;;7ûË;R)¢?¦A?7?[D?\w?ÙW?«2X:OõB:çñ
?ìeé:ës:oÜu?Ör=Éf;7Éf;7ûË;D
Ü<Í«¨<Ðý&?`;¦m/;×#?Ýg¹û9¤xÊ¾¡¹ü8SÅ²8ó4?r=¼;7¼;7ûË;?FÇ<><·j.?÷Ï;xñ: $?©Hÿ¸áç97n^¾¸I68ºï
9¶c$>F£r=¯¼;7¯¼;7ûË;¶v7?Úí>Q­E?(æÇ>Ç>û3?MS+¹OT9PÐÎ¾lW:hê):àG"?ñ¾s=¢ç;7¢ç;7ûË;!y9?îZë>¾I?á>	>ÑA?ªJ£¸Ö9L¾±9¸þÃ9Ì
Ê>kæs=<7<7ûË;±>iIP>0?=,ë<ðÇ"?_8&¿X9GX»=³ÏÊ8Ò¡9¹Æ>êÁt==<7=<7ûË;áX?²>éB?k³0?ú7þ>cð1?á{·Ü£^9YÕ#½d	H;Ð	;+Æ:?ÌÓt=|h<7|h<7ûË;ÛùÊ?9¢,?X?M¤?Q+?Ì(?,:òïç9?;Ë-;
¾S? u=o<7o<7hí;8=ÇvØ<n90?ÀåS;
Ó ;$¦(?ä¹â9Aj¾§ø·<9¹6©½­øu=b¾<7b¾<7hí;mW8?uËÛ>ð´V?¡$?C7Ù>
B?[9¸9c[>X[:j7:M%?v=Ué<7Ué<7hí;&}?Ö?,Ac?á¦?Ze<?Ãb?/Ìl9 ôk95u?ôN;ÕÆ:ä;?sv=H=7H=7hí;f
¯>Wðj>q»>?+Û·>'ç>FÀ/?ûÊG¹Sl9å¥Ø¾ç:ÐÌ:ï?:¶v=;?=7;?=7hí;«¢>M>t»I?Ï£>Ë c>=¢8?Ø:
¸Ü¬?9g¸½È4<rÖÕ;·)X?´¿v=.j=7.j=7hí;i?7>:c?TY?¯±²>îËN?ùûÓ9ü!:m¨>ôÑ<rè¨;ömU?õÊv=!=7!=7hí;'ªÿ>7´¤>¶°F?+XÂ>~>¡,?ºì:ûh:ýÂ?ØP:Åß9ª>&?¯w=À=7À=7hí;ö°Å>%>ô7?	1<?ÿÙ?¤P1?¬³9u}9cß>0Ö:ø¿:¼:?;½w=ë=7ë=7hí;Qt??6?£~?x-?Ë³>¤þv?Rº9.>\9î?²;;£:h÷?1)x=û>7û>7hí;R¼7>îÈ=Pj?I¤*?Ç>Àt[?g==]ì<e#M?ÄÎ;Pb;Íi?@*x=î@>7î@>7hí;e¶Ú>Ê\>(ÎK?3ä>Î>Ä¾@?´B<ïÜ<ãÿ<?ÊÈ<Ñ¥"<ÿP?ºx=ák>7ák>7hí;Cè"?*¨Ò>óøE?]»?ëâµ>P9<?pÆ·+éB9>XG½~X:[F:ÁîF?ðWy=Ô>7Ô>7hí;B?Ó?2«h?{L?9æ>={c?iê~9­¦¡9ÙÉ>e;gÎ;ÞCP?Ædz=ÇÁ>7ÇÁ>7hí;¥`>&á>iÅC?ZDM??¯?Â/?p=yr<~O?÷È<ýõ<{{E?â¹z=ºì>7ºì>7hí;²Ø>Wä)>**E?DÒë>­Â¥>×6?A9·îA)9G½'<:$0<É¸M?x¼z=­?7­?7hí;wÑX=0=ê:?Yh#<3#ï;î.?¯ç¶àÑ9¨°â¼b
j9D'G9$n?QÉz= B?7 B?7hí;Ó?Äò>âõ?
 ?$?é4?@¸9ç7¤91Ö?#Êu;&R
;*sc?Â'{=m?7m?7hí;DÀ>{Ýs>ÕÕI?*¯Á>¹>wñ8?¥Zr8ç*9é,×=½Ô4:!ÿ9d5?HÂ{=?7?7hí;M?)>¢£X?´ß~?Å?úS?¡ÓJ9aKÙ9ôn>W:dÕ9BD/?ÂÔ{=zÃ?7zÃ?7hí;Áû;?O¥Þ>%X?yÙ:?swü>ív=?:ÁJ9øÇu9L/Ó>ø#;ØÚ:ãÎ??ê{=mî?7mî?7hí;À<Bÿ<q%-?M+à;Å À;¶X?>ê2·¿ÕF9cZæ¼#²>8v9=öÅ=¸|=`@7`@7hí;
ìã?]?Ï¤Ì?¦ã?K~?ÎÝ?z:Íå9
&?<ºÕ;}>;õ?û|=SD@7SD@7hí;öÛ>¦he>uu?ýy?C>³>åT?(-¸§²+9H¾çy|<_<ãMr?z}=Fo@7Fo@7hí;?¯t'?!S?õÇ&?,Ö>ýYG?ö#8øÈ99]îá=ZÝ5;"ü:±8?¾m}=9@79@7hí;çJÕ<j²<	,?²ßC; Ä4;<²
?éÕE¹¤/Z9_è¾KÐs¸`ô&9í:¾a×}=-Å@7-Å@7hí;u#Â>R>¯;?M>NL>e¡+?´¢f·ï9¦¸¼­§­:kT:±÷?f~= ð@7 ð@7hí;Dc+?·
ã>[?A?þ¸À>
>é+?08'xL9Ý=ÌÏX:·Ú:©ê@?El~=A7A7hí;n"=ëë<ÑÝ/??;òl;%?¼¸Ø_9Ï²½æ8©
9 ¸>Ên~=FA7FA7hí;(?28Ï>$O?r®
?çf½>êq;?O»¸N=9ÿ½½£:íc:õ?¥ß~=ùpA7ùpA7hí;qþÔ<x<x,?z;-;î;©#?íb¸Ó9/1F¾çh9V¸M9j\?â?=ìA7ìA7hí;.:?`º¿>PH?vÑ>DdJ><<?¢¸b9_C¾
+:Ð§Ý9T-F?g±=ßÆA7ßÆA7hí;Ð¶>»¹]>VBR?4%>)
C>ÞA?Z¾9·°a£9ñ¼ûDE<Ïó;ùWO?¨æ=ÒñA7ÒñA7hí;ui?11?Á¿M?I5B?Æìõ>*J?
*69þKÎ9
b>ÀV:ï«):Ð"?t=ÅB7ÅB7hí;ñ?m¾>ÎF?ª@¿>z>ã/?5Û·è½9(ü½Ý´9Gâû9=Ò·>
3=¹GB7¹GB7hí;3Ð<.<D¢*?v«;Cþ;_?s|¬¸qÆ'9¾ä¶f¸B79lÑ½VM=¬rB7¬rB7hí;|6M>îí=Ç1]?¨Q5?òé>iF?+]<?<]ÉS?M¶ñ8O9árI>¬p=B7B7hí;ÉZ??á$i?no?4ó?3?¸[:ÈÂ_9£m?Á\T;
È:?´¨=ÈB7ÈB7hí;¥»õ>Æ(>ÕßF?ÂÇ®>×ut>à7?dº#¹U^,9Ù*ó¾vc:8ÒT:;ê:?1¯=óB7óB7hí;yòÚ>Ä9>7:L?½Ì>°0>(ë1?ÇBÒ8¨ó9gB(>Ñ²:U!:à³%?xÇ=xC7xC7hí;#Dâ>­>fÁ7?Óû >® o>¥W,?	û8XR9K.Ö>¬È:Jë:i?~È=kIC7kIC7hí;¡«Â<ô<5S3?ÌO=ªß=`)?s|8<=£9nj=£;ÖY;(-?ùÚ=^tC7^tC7hí;È!=sOÍ<{-?×·;^;ó£'?E¹~Î9¢~¾*Ô96ú8ñ~?ô=RC7RC7hí;:/·=ÿ²=î+?w*Ñ;ù¦;s-?üËú·:Kº9²Q,½B3¸HO9ù;¾ý=EÊC7EÊC7hí;xÜ?ÒwÀ>@OO?³è>ä#M>«PA?	c8j8VóÑ>£n»:nr:h@F?÷=8õC78õC7hí;Ò7>"N>¸¼-?9Ï>øqg>	´%?ÿËÒ¸HÏx8~ãX¿·²"<Òá;p8?(=+ D7+ D7hí;æ<ÑA®<ìP)?+¦ª<³~<©5!?*Ö·åâÐ8I"¾*Â;<;G-?Ô=KD7KD7hí;*Jâ<.Ð¢<]ç1?õ>;Âld;Oï?Qú¸çÚ]9l¾Àe9Ev=9hÀ>'=vD7vD7hí;??6ÓÀ>ÍH?¨$?Þø¿>8@?º,7¢~9ÁÇ<CÝ9VÜÝ9ê>5=¡D7¡D7hí;"T!=Hñ<)I+?8¼C;í0;Mæ
?p"¹O²8i¿$½9þ9ÕÓ>Lt=÷ËD7÷ËD7hí;ý#?º¿>Ûµ?£õ(@æò©?~??O:÷ì0:(V?4Á<|Ã;ë?× =êöD7êöD7hí;?r£>Ì^K?I à>Á>Ø[4?¸?Æ¸¶t9dO¾·:zq:zá&?,º=Þ!E7Þ!E7hí;=¡¶=/=6.?å³â;ø»;?-_¹
êF9¾¿\÷Ð8Qì8©^â>mù=ÑLE7ÑLE7hí;N??}û>ÆB?Òv"?¨[ë>¶0?rZ9ÜÀ93Z>'ú":
:(?(P=ÄwE7ÄwE7hí;U9>Ô{Ü=nW?Zø>ðz;>SjK?;h²:ï`]?ôk;
B?;cU?V=·¢E7·¢E7hí;²\y?E³ò>q?×À?®e?èW?6:ÈÓ:T?ëî;;yÍ?=ªÍE7ªÍE7hí;¡à>úO>)G?zÚ>Øx>i7?¾·B¸Ó¯%9xm¾»o¡9«ù99¾8^?D =øE7øE7hí;¬c¨>» n>ë¥4?l>ë />=ï,?Òó<8$X=9]xÿ=LO:(è:4ï%?¡¯=#F7#F7hí;Ùß?Ì>7Ö??É>ËÑ>ú<7?(
·¡GD9Æ´¼H»i:J:¡?6ê=NF7NF7hí;¹U=ñB
=
{A?%E<Ç:ò;¹ZP?a\N¹ú²>9+
¿²89:
):nÞ?1í=vyF7vyF7hí;PÎ=_;=ýG?ht=Â*=87?ÐX¹gy 9òë¾kò.¹+È¹8âq¿[ =j¤F7j¤F7hí;æÁâ>òð>-T;?³µ>rS>ÿ5?æº·®æ¿80ø½,:¨Y:é!?k=]ÏF7]ÏF7hí;j?oË>G?f±>Cr>nu;?>Hò8Od9°´>êfW:2b::·í?á=PúF7PúF7hí;û4Ý?¦õ%?\ª?Z¯?·j?¦K¤?Ê:yÔ9t>?)$;¾Ò:6(x?YÎ=C%G7C%G7hí;2¹0?&¦È>kya?TK?:E0?õdG?ÚÌ9^º9LÊ·>Å;ÂUÀ:3WK?Çò=6PG76PG7hí;ª¡=¼§^=®4?Þ$8<+ó
<.&?íJ¹o
9¦7¿oY·àê·¹cQ?¦$=){G7){G7hí;è«ê>©×>xÏI?;æ,?8T?Ãt,?=u9Ì½y96¦û>¡:sG>:¬ÝA?l[=¦G7¦G7hí;O¯?é7?ÿ u?æÇÁ?öcm?ÃøP?ÙÆò9	 :UÁ>=Äæ:ØÌo:*[v?í=ÑG7ÑG7hí;5F'?fi§>0Ê?2|K?=Gì>=x\?sG9T9 A§>T¹:¬I:®S??pû=üG7üG7hí;¬ø
?ËÁ´>¹I?òÁ>Î>Ét6?b}¸ 9V¾Z.î9#ÿ9,üî>=ö&H7ö&H7hí;ý©=szC=k[0?  ;0íy;:$?û9¹M8¶¿7Ê?M9¬õ%=o\=éQH7éQH7hí;"?¿®&?0bI?Í>ªK>hM?@A7Kª9 <¼Å:Jx:­6K?ÿ=Ü|H7Ü|H7hí;ÃS(?9ËÐ>_bN?ûdg?ë?ÆÇ:?l¸leG8U®L¿T®:ùQ:¤T?í#=Ï§H7Ï§H7hí;È?U{¨>
¸F?´Ë?à¼>X5?v7Dè9ãÁ==í:7ü:aZ?V=ÂÒH7ÂÒH7hí;ÿN0?S¥å>³D?CWâ>g¤>0?%"¹Â=9ÿÚÚ¾F":'ã:X|^?
]=µýH7µýH7hí;ýÁ?ù-0?­ð?ìt?ûÃ>ö?âä	9ì¢9M¬X>¤É:'V4:½?Ôj=¨(I7¨(I7hí;
ûÙ>jJ>B¸B?iUÛ>³à>s4?
cL8&P39æ>¢®:ç»::io?Ì=SI7SI7hí;UMÁ?Ý>?<ç¦?êG§? 	?ï?þ
T9o%²9]>ki :Â:Ó8?ñá=~I7~I7hí;ÊQV?5
?ÔÆF?ÿk?¸%?6?Fç9Ô]9Ø>-á;üÎ;i±L?Õí=©I7©I7hí;0E?($ü>4H?(Sø>í©>
;?½@92ã59ð/?rQ;ÉPû:gU?ñ=uÔI7uÔI7hí;4 I?ÿ>UJ? O?%@Â>x/>?eÆ+·²²9ìv¼¼ò?;P%ë:­øP?QA=hÿI7hÿI7hí;4=8m=ò+?N;C
þ:×<?vys¹ñØ#9¯4>¿Ü^7,£ 9ï1=wS=[*J7[*J7hí;|ÜË=;=·Û.?»ðü;©>Ó;ÃC?ÂLK¹¦o91Ù¾¼Sà8H9f~É>ÉU=NUJ7NUJ7hí;®B>V@H>p
I?È>¢i>Xí.?f@
9ÆùK9I­>åX::õy.?¶`=AJ7AJ7hí;l?Ël>©_?çË?âXv?×S?Â#Í9ôÙÅ9·?×Óö;(;âr?Gu=4«J74«J7hí;¡«?W¾>.2=?mt>BX>>Ês/?±î½8¸í9éã6>?;Áÿ7; P?»='ÖJ7'ÖJ7hí;c÷>§à¡>/OC?v>-7>^÷+?
¸ü«9$N½'6®:E:p(?=K7K7hí;Ï^?b6?0ÃE?+Ú?!øº>a;?µ:a,<:^§1?[Í;;;hC?öª=,K7,K7hí;xÂ?U=,?²R?í¿?bõ?®úT?A_[9L9§Ä»>o#;x5;'M?'Å=WK7WK7hí;3P=G¹=l9?æ^Y<sÿ&<&?¥(¹êè9ã&¡¾0´7Å9ëÂ3=Þõ=ôK7ôK7hí;bAw=Î2=kÊ1?ie<Àû-<yè(?*ä!¹Æ89·¿$óµ8@zÝ8OÒ>>"=ç¬K7ç¬K7hí;¯	>±$->BD@?Èl>çK>Ê-?z·@·lÿ,9½´<©7L<,,>?æL=Ú×K7Ú×K7hí;|=àÉ<Ï+?ÿ¬;÷;Ñ+?\w¹aîç8´Î-¿pä|¸ç 9:-I¾
´=ÍL7ÍL7hí;Ë'?Ò¨>mâF?Âø>g±>N3?-Ï9¾Ò9òh@?xîõ:È	¨:sU;?Ç¿=À-L7À-L7hí;+ék?°ý>8n?öy?pE?Jªw?§}9F]9p?6t;zo;¹¹W?ÆÄ=´XL7´XL7hí;ÈÀ?ìà­>á=?·Å>¦>§/?°¬È5d¨¨9qL;UO:z##:Áo"?ØH=§L7§L7hí;Ýeá>>é5?ë>Þ]>m1?«T&¹<öµ8>j¿iðò9*Ñî95?Ao=®L7®L7hí;Ó_?|0®>äàb?²Ò*?V
Ô>è9N?p}`9]»¯9¹£>ë:0á9À?ç=ÙL7ÙL7hí;t8?[¨÷>?>?éá"?%Óß>L:?ä°¦7¢ô9Ï=}<zO<M¹R?Ã=M7M7hí;â>LX>Î?æ~²?!<?êar?4#:¸±9ÀÂ?·=À;l;;à?q³=s/M7s/M7hí;J¬?ö.O>ôî£?¸ ?Ãp¡>=¿z?ÈÞ¿=¢c=P¹?ZÌ<hV÷;I/?Ø=fZM7fZM7hí;ýBõ>ÅK¨>:?¹Ã¢>»f>ÿ±4?àÞ´GÃW9»¶ºæï9øÞ}9q?ê=YM7YM7hí;YÖ	?i>n`d?kÂ?CI?G¡>?k»9ý×:ä²>yy;>ò;!ÄL?7=L°M7L°M7hí;ß>h>Ò×6?Ú7s>Å0>0?û7¹V9N	¥¾¹T×9ï9V,?~]=@ÛM7@ÛM7hí;qi??ï>öL?û0?ßûð>-<?»A·¹êi9`RÓ¼<:Vy9¼à?js=3N73N7hí;[Éí>£>ä¨>?t»?:¿>Ò-?Ø8Ð¤9áLñ=éø9£:*Ü>èt=&1N7&1N7hí;¦ñY=BÑ=JìN?­wU=ý³=¥YI?ø©5=Á<fPp?À<à¼·;0]?[ª=\N7\N7hí;W:ð=*4¯=T/?=
< ä;à,?¢£¹¶A9l¶°¾ÙÂ:ñâ9KÕ0?tÎ=N7N7hí;ó]n="k5=.(?µ¥;×R;Q?Ù^Ò¸÷ÓL9®v¾®üû8ÄSV9¹}>¡	=ÿ±N7ÿ±N7hí;Ã?QÔÉ>ÇÖF?ý>Ä8L>£2?C¸ÈU9Ñì±½N±ù9DGw9ë??æ@=òÜN7òÜN7hí;çm=±A=+7?T:I=OY=) -?$41¹*j9ÞE¦¾qU:D-:%?iI=åO7åO7hí;äL>ØL>§??º¸>4>00?hÍ=¹¯<½`?%ª<ùKh<ðå;?*e=Ù2O7Ù2O7hí;|Zð<~)±<ê§-?¯Eø<C$Â<_°#?Jì8Û9Ü\>^ø9Ï::Sß>z=Ì]O7Ì]O7hí;ßöé=rÏ=àbM?§Þ>s¼>¼ÿ6?¶@=Ã°ì<ÌnP?<E<8¥ñ;ýóP?hû=¿O7¿O7hí;ËâU=À=¨.?kê5;ì;^û?¹n£9£|¿3¼n7¸]e8:>Ã=²³O7²³O7hí;¢Âï>R>oP?äÄ?bÐ%?×pE?T°¸ÙG9±¾a;¡û:h®y?¿=¥ÞO7¥ÞO7hí; þ>>k=N?~«>xÚ6>ç½@?¾þ·X+9M¾½å;Æ:
`Z?W=	P7	P7hí;«Ö=ùË=Öë,?~j
<ûÙ;¿&?æÃ¸9ÛP-¾¨w¸¼û9ëk½/=4P74P7hí;Jtù<Ò¼<1[)?b;Âö;ÅC?¹²9¥±ö¾ç²8ÞE@9s3n>D=~_P7~_P7hí;kúP=µ=Ðþ,?«v;C;qü?¸Aö5£B[9Â;kþú·ÒÚ9¼DÜ½uT=qP7qP7hí;et?Òú?ÅW?lDÞ>}>aFF?|à:p£Ñ9®7?ËªË:Ü¾^:Æj?{=eµP7eµP7hí;æzk?ÈÀà>ô?7c?ámä>§£~?cð7w9Ûj=åµÿ9ñ²9é6?Nà=XàP7XàP7hí;?ô??BL?Øª¼?¦M?ÐÛj?j9S ñ9?A¦>l<M;¸ww?ná=KQ7KQ7hí;ù9?ÝV>ðþ?ú?xÛ?¹ò?Ò9 .Þ9?ò>Q;\:b?ù=>6Q7>6Q7hí;,d =*¾í<Vµ,?M¶Y;gD;Cã
?ãc¹jg8jü¿4¶d7?m9Wÿö<æú=1aQ71aQ7hí;zÇ>{~>ÂH?]¦>8r>ÿ/?B¹©':9¿r¿qÛ6;J÷:=?³=$Q7$Q7hí;d0æ>¬Û>òßX?®	?vËº>,È;?óL¸ªZe9Âä½êãc<:<L?w(=·Q7·Q7hí;ë0
?½0­>S³P?Î
?
­>dM?ÞÔ¹û9ÿ¾9¥;êÕ:·i9?j=
âQ7
âQ7hí;ÖÕ>°ç>
BG?QÂ>ÇM>4x3?\¹Å>8¿n¿gÚs9Øõ8<í}?=y=ýR7ýR7hí;*?ÀãÉ>®??ÅP>)MQ>wÚ7?ªì»·7£9½®9ÎÛ²9wÏ>ã=ñ7R7ñ7R7hí;ó=ÐÅp=2*?·Ò=¶«=ü?b=ÔY7=SÍF?Ç	¹½`9¾Ç=äbR7äbR7hí;Rà.=è=²N,?C¥;ÖL;6ô?»~¹"[99Æw±¾ö ª7²ð9¥§=vå=×R7×R7hí;â*'?0Ú>Ê×C?P°>¤X>ÓV-?¸ZÞj9V¾N&\9µ,·8oÖ?»î=Ê¸R7Ê¸R7hí;ý?ÇÄ>b<?ò´½>Xº>½N0?ø¸¶p9#Ì¾Tj÷9Êí:,½Í>Ñð=½ãR7½ãR7hí;$Õ=#¢=­(?ë<Þõ;i#?ÏÙU¹.XO9>¿ËÃg¹S9a3¿Èû=°S7°S7hí;z¾ß>Ë>Ù·D?>F3>)±8?Ã}8§¨9G=ÿ:ù^¾:ä+?ðM=£9S7£9S7hí;ë>*>&@?IS>¢>Ú#.? ¢=¹Ò9=¿ýG:¨:kt$?âo=dS7dS7hí;¥ÞT?ÀF?ãüM?YÈ%?2çÔ>UWG?rÊ74Zp98W=C;bä:~|?Qp=S7S7hí;æ­r>\G=<oî?Z3*>=Ì2¦?ÍH½9e9iS?gØ;w;58?r=}ºS7}ºS7hí;¬*ì>^ç>¢³E?ÈÒÀ>vH>&.9?$·¹{}9s¾C:»=:ª»5?F=påS7påS7hí;¨¯>ò´q>Ï:?@ÿ>{?I>j[3?²Õ7h9O8=
Å9tì9+©+?+=cT7cT7hí;¹îa?´ì>«út?v?í£>l?ôæ7T=9GÜ¼=õl¡99ëc?VÃ=V;T7V;T7¹ü<úò\?"ë>ùp?öZ?ëç?lY?T9ÔA9ñI?@»:yNn:çæH?Ï=IfT7IfT7¹ü<°³<_k<6/?bÏ; r¬;3?Îò·E9ÃÌf½v³<8Èk9¦¡=nü=<T7<T7¹ü<¬þC?kóÜ>Ñc?cË¡?
QK?ú·K?î@õ8àW·9ì8+>=ûn:ê8X:y
?§&=/¼T7/¼T7¹ü<Ý=>]=[¯5?¿F<Há;Ó8&?=p¹0K(9¼ 6¿±dÒ8Ã¦9à|!>Ý£="çT7"çT7¹ü<kæJ?Ü?G?Z>
?9ÉÄ>×3?éÉ6Ö¡9sü<·¡:®Æ\:¬°:?VÆ=U7U7¹ü<?ü"?Õ$T?öb'?ßÜ>EB?
â8Svv9Íj>Ò¹:GBg:Ð]M?LU=	=U7	=U7¹ü<¦ó>é¡>£lP?Æ)­>©q>u7?pb¹Åy}9ªDä¾¦Ê;¾|´:S?t=ügU7ügU7¹ü<|¹¹>Ig>M?ÃÄr?Ö+)?¯7?Cº=nF_=WàU?WÆ;ç";!F?=ïU7ïU7¹ü<D:?²ð>Fg?=?G[Ï>j?¨'u8¦Q9U¾> |9­u9ò¿Ù>Û=â½U7â½U7¹ü<ÏO¯?ºU?¡G?Ë?ò+>õ ?4¸+9:L¾/ Ò9&t9IS\?=ÕèU7ÕèU7¹ü<GÞ<G<.G?|<`LÊ;Ç1?°¹¦¨8þ¦ð¿Íþf¹>Ä8ìª¿=ÈV7ÈV7¹ü<K£=Ñõn=@/?Â>%=Ûª=È#?úf;¹_H9:nï¾*ì¸í
Ú8À»¾=»>V7»>V7¹ü<¯ùç?µ³V?FL?¬Ú?£Z?ra?ì9Ò£9¡9?s(;j×·:°j?,a=¯iV7¯iV7¹ü<_¬?¹?uâ?`;¥?Õª?
¢?9n9]ì>°h;âFÐ:?=¢V7¢V7¹ü<E¨ù<OÆ¾<Û'?£ÊÔ:F4ë:ç>}­û·£Xw9Ó=½R)V9¶8#b­?e¾=¿V7¿V7¹ü<Æ
º?LÔ6?Ò??®5@r¿}?NK·?>Þ :b6:Ye?ÞUô:55:(±¬?l=êV7êV7¹ü<97>Iþ =	ñ?6YË=¹=G5?õ³9.ª9Ê?Á¦G:zêã9¯@`?2={W7{W7¹ü<ÛXd?ÿ?ÂÇP?)ô>UÉ¤>ó=?nm¸GÊª9¢ñ±½¬ï·:%²F:Ðûl?Ðg=n@W7n@W7¹ü<í·==4Ü	=4&0?¸ýÂ<)J<ä#?¶\¥¹(¡9ã¿6·);ÜÔ;9î?åo=akW7akW7¹ü<±Â?®>'Ï>?Â±>Ö\z>o5?=i9S9Á>¢¬;ç$_;èE?¿=TW7TW7¹ü<ä©Ç<ù<é$?/
o;,R;I?÷¾¹xÀ*9Ä`¿lw¸õú 9n»D¾ê×=GÁW7GÁW7¹ü<ëÄ¯<Ö<=[,?¥á;¤u;r$?]¹eë9r¿<Q¸7¸9d¶½Þ*=;ìW7;ìW7¹ü<Sgñ?E%/?8l°?û@=Ñ?ýX?èR:ö:sç.?ò;c;ÁË?>C=.X7.X7¹ü<Õ_>¡
>qJ?úø0?±ð>:<?Ãè7=ôWÝ<W´T?WÜG<dÃù;óÙL?Y=!BX7!BX7¹ü<Åé>>(H@?NaÕ>Ï>A1?§8¨49òb>Ë²;¶¢p;6>?Ëh=mX7mX7¹ü<­÷Ó>æY>
õ;?ù}>¯1;>Ó©-?t¾O¹8^9ÞaÇ¾÷Á,;°rò:j6?
{=X7X7¹ü<]?´>Ý@J?¾>>oP>O8?Õª|¸z5Ý9û3½é:;¿ÃÁ:Ga-?Ö=úÂX7úÂX7¹ü<
A>MÅ=s8?°9>>
2?Í¨7:Èö:o$?/ùG<ï$<¿G?=ííX7ííX7¹ü<Ù?Ù©¬>*-@?]UÕ>ì;>C«-?Y%¹uÌ9}¿'ø;ü:±#b?Ò=àY7àY7¹ü<O­?Ô±>8E??W'·>/>Z~3?êpO8Ù¨9Zµ=FN:³-:*û?ì÷=ÓCY7ÓCY7¹ü<ÞBí>P>zéA?D>g;>­6?ã§²¸wI¼8¼çò¾=:âÆ":Î³?=ÇnY7ÇnY7¹ü<¼@?ß?ø>ÁF?vÈ>O>ÈÍ1?7[8Êg9ö»>;È§:Ï	H?d=ºY7ºY7¹ü<]R'?yã>Q8<?o6>6H>¡Ö5?¹NE¹J![9væ¾ÝÄõ9a :RWÝ>){=­ÄY7­ÄY7¹ü<¬¥=ïZ?=>T?Å?úºÄ>×ü4?Þ<§º;8úQ?Ûzm;y¬
;4V?= ïY7 ïY7¹ü<¯Lð<¦Ì­<âù0?¶Ä=6~Õ<Î?×n7â99Ñ<Îû{:×":öK?ë¤=Z7Z7¹ü<ªúÔ>ÿ>?þF?Ù#U>&>+?þ¹GÍ89ò%¿K¨º;BÖq;ÁE?~ÿ=EZ7EZ7¹ü<nø>Ðq>¶Q?òé?¿>J©A?"e_9­Ã9o!>÷h<ç	<áÎW?=ypZ7ypZ7¹ü<
ë<8ï«<]/?)_!<qº÷;Â&?{
K¹EgV9ànò¾=<9hf^9®Ø>¤b=lZ7lZ7¹ü<ÏÛH?ø´ø>¥¿N?t-?WÙ>ÿL?ÊÍµ8ìt9Ê¥>>H:6:O
?â²=`ÆZ7`ÆZ7¹ü<7è>k>®@?|>ÿô>>(E0?$N·°d9ñ8½áá9ÞUò9±î>xØ=SñZ7SñZ7¹ü<Ø,?xÃ­>¥~?ÈîÇ?ÿ¹g?3à\?Ç9x®9à¾>Uþ:á*:Ë÷^? ã=F[7F[7¹ü<*Ðâ>X>nH?3ôw>ôW0>ú3?Às
¹°q¢9Â0Z¾$´:&:!ã1?Ú&=9G[79G[7¹ü<mÈ>M>a³y?=ë:?çÂÝ>1ÇW?ÂC8Ô¶N9þ:+>kU<î<ëm?9+=,r[7,r[7¹ü<îÃ<G<§Ó-?Þñ;W;Ü
?WñA¹ß}9¦¯ ¿¶ª¹¸Lµ#ÜhBòd=[7[7¹ü<OG5?+'å>FJ?sµ<?ô?£5?
=±8øO9æZ>è­a:ï:E\?p=È[7È[7¹ü<]¯={}{=Á2?¢
=õnÔ<`,? AO8X69uF>%þL<â¶<tÛ7?=ó[7ó[7¹ü<*&=Só</?ro;lv@;5?w*_¸þ&9FÐ½fL8¥9R×=[=ø\7ø\7¹ü<Àh?,;?OvQ?¸a?¹?:<?|d8Å9'4=±Ã:Ê+I:¡y?.Å=ìH\7ìH\7¹ü<Äq?ßÃ>í¼J?dÕ>Ñ´>>?`}7)´=9UD=wW:»9;O?§Ø=ßs\7ßs\7¹ü<ÌÃ8=IZ=Pr-?e`;ñwE;ut?°¶¸Ft9<£´¾Ú77yn»8{´=³ê=Ò\7Ò\7¹ü<*(>¾®¸=i?ÏXi?f¥
?ÛmW?3o«=ch8=oým?Ö<|¢<úWl?t=ÅÉ\7ÅÉ\7¹ü<	²>áÇv>K/9?N>Ô_>)?ÎAè6ë9ut½<r:{ça:E?¾=¸ô\7¸ô\7¹ü<Y?ÛC¹>ÏÇG?Nþ>­>;?éNe¸9îM¾ú:,2:¤W?é
=«]7«]7¹ü<+X=æo =JË,?;ð^;^Ç ?Z8,â9êVÐ=öto9¨l9¯7é>Ç=J]7J]7¹ü<QJJ?!Gÿ>ÐÜJ?ñ×Þ>Í/>-w5?Âº7Êû69;¤=%Æ|:æ:+HM?(P=u]7u]7¹ü<hà2?º´ã>nI?ìÃ>¸o>äÛ4?Vg8y E9Æ >>V?¸:Ú{:3H;?V= ]7 ]7¹ü<&aÆ<Õâ<!´+?@Å;Hñ:Õ5$?@6®¹ÿôO9uV¿JÃ1·5+´9Ù|¼.z=xË]7xË]7¹ü<Ïºb?ù;?ÚÇC?Û¿?ì×>,/?z7ä8ûcà=Æ9q~:Q!«>*|=kö]7kö]7¹ü<ÛKï<¸Ê´<Âk)?!ÚV;§>;Ð>?"ù­¹MmY9TÖL¿:
:Ïd:ùÙ?Ï=^!^7^!^7¹ü<Õ@¿<×Û<§,?Í#;/{;	*?8=¦¹³r¨8¤ü¿¹92£9
?=QL^7QL^7¹ü<ìa?b?K@?9Ð>$*>åð4?ì2Ø¶Z­%9O§¼õãÁ:¦¦:!ì?&=Dw^7Dw^7¹ü<XÒÓ>Gy>p9E?&T¶>r)>ví6?^bê¸NÕ8/¦¿µ36:ë:áu/?¤=7¢^77¢^7¹ü<Þ2ì>:>ÂJ?Ql?4
!?q;?LlÄ8võ9ÕÚÌ=ð¸;J;Çs9?§º=*Í^7*Í^7¹ü<Ó?êý®>Î\F?î¢>f>.å4?à¹Z'9\M¿ßJ_:'ÂM:bè
?Nj=ø^7ø^7¹ü<*©Þ>øû>'J?Èë>3FQ>¹3?Ù·F 9R&Ö¼Å­³:jØ:¶*?=#_7#_7¹ü<åq=Ü2=vç,?1m;ýT;#?;l¹D)9z:B¿Ü¯À¶¹¬9P¼@ç=N_7N_7¹ü<þ?=ê	=¦2?Ç;»;Qõ&?l¹ö0]9,¿È®¥7ö19}zo=Eø=÷x_7÷x_7¹ü<b¦é> 	>öF?ä$>|sN>,?Ç:¹V
g9§ôÎ¾X"¾9Ã0Â9§ú>=ê£_7ê£_7¹ü<[Òu?Jsõ>1?rîØ?£|?KÑ[?®f:YÌ9!î.?bB<§kØ;Eïe?a=ÝÎ_7ÝÎ_7¹ü<?uáÁ>§ 9?Sj¨>D¡x>Yh-?K,B¹lò9¿À%¿­£I:Cå9õ'a?k=Ðù_7Ðù_7¹ü<÷X=)e=r;.?)Â;óB;É?´¦·Y+X9&2E½¾ü7»9²Û^= =Ã$`7Ã$`7¹ü< |?øª>dA?é%¨>Æðp>g¨2?À^µ¡9Ø²ºv©Ó:(w:­å)?u"=¶O`7¶O`7¹ü<¸iÎ>
F>áA?Lù>Éþ¸>~,?4Å¸?ñ=9¤¾¸m:Ë:GFX?M=©z`7©z`7¹ü<g?#j?Ë{i?¶Ê¹?<f??öx?VÛ:^ £:,?í+ç;Èb;ë?!x=¥`7¥`7¹ü<ó?¿¾>YSU?\q'?Æßä>¶I;?´¸bÍ9èþf½Y:ðá9°?|=Ð`7Ð`7¹ü<l?·»>R?³Á¥>êk>Þ3?|¹ïW#9àö¾Ú¨·9ê:ûö¬>6=û`7û`7¹ü<sb=ÒíN=ÿb1?snå;Òì³;8#?àN2¹pÖ89ãôö¾òù¶9íf9¼Å=v&a7v&a7¹ü<Þ£²<"P<".?%p;Ýn;í?ë·LG9u¾½¥U#¹	E9>/Ô¾y×=iQa7iQa7¹ü<¬Ï?[ >É}j?I?ûP#?îsX?þ=B9Þ9,a_>:6:áÑ7?å=\|a7\|a7¹ü<Ð<?Cã>7S?.?òà>ôF?¶î¶Ù89æI¼±:E:	´þ9À;F?]ò=O§a7O§a7¹ü<áà?¬>Æg^?|TÙ> Û >Xð,?Kñ¸^4w9_áy¾pÞ;,B;^+?òô=BÒa7BÒa7¹ü<Mí?Ä@À>º£G?
>§S>Z3.?óC¹}×~9×Ä¾"y:<1:³ÀQ?ã=6ýa76ýa7¹ü<w0,?ÁäÝ>è§F?î/?Éó>ç8?Ø#38sP>9øð=~æ¹:}:!3?a"=)(b7)(b7¹ü<KV>F×>¹rH?å#?Þàß>i;?D=¨ýð<WÁP?8%<sÉ;öQ?§0=Sb7Sb7¹ü<Ì«Â<gy<I+?î-;;x}?ÛY¹'=9s}¿FÀÕ¸0(p9#Úc¾jd=~b7~b7¹ü<Èø>L¯¡>óD?$UJ>å#>K0?AÃ¸ºóm8®èQ¿LhI:Lì:ï@?Â=©b7©b7¹ü<Ya5=°¸=¬+?Óá(;/Ü;v&?½â¹ü499ÄiÌ¾Øø>¹,Êô8»·G¿&Ù=õÓb7õÓb7¹ü<)ò>sR>FX?¦(?¼ZÀ>å55?î¸¥öi9C½³W;GMô:b?xÉ=èþb7èþb7¹ü<)¼5?
Úô>n>?eæß>Tç¢>dí/?ÇE¹s³9lÉ%¿ £:z:§m'?)ä=Û)c7Û)c7¹ü<´1G? ë>!kX?æ/?Þ?Ó
_?üS¶9~9¤"?±¶:®:"$?µû=ÎTc7ÎTc7¹ü<­?Ú£>Ó¢k?@h¹>íÈq>ËND?Éï ¹8	à8çå7¿Ý 9²O90?==Âc7Âc7¹ü<??ÕÁ>þpA?þ+?%`Ô>20?¶M>9â\9é©>ë¢â9áí:Íð¾>ç=µªc7µªc7¹ü<À?>IÚ/>ü@?½dÉ>VL>((?S8ò¨=9³O5>©P:_­$:D0"? =¨Õc7¨Õc7¹ü<÷ú?zßÔ>ßõ±?[ö?Hæ??q¤?8:f!·957?,ê:ßqO:¹o?D =d7d7¹ü<-6?G«>´`Ö?æÌ?Ý??Ö±?:*:¯?Z¿: ::ZÉ?¢4=+d7+d7¹ü<ÕÖ9?w¡ï>°F?Ð>ó>#°5?â&Ý¸5Cg9ÏÎt¾)M	;Á:°
6?ð8=Vd7Vd7¹ü<`¤?¹>ë2L?%ý?g7?*4?K±81Ô8ýäÕ>É¹:¥T :SÒ>=td7td7¹ü<àä>ÀA>õ½K?÷Ã>ì>]»,?7h9·RF9ÅF¾>µý8÷þ9"PR>8«=g¬d7g¬d7¹ü<Àà=d8J=µG-?óøM=[ù"=`Å!?¼Ù8¹ä`æ8hM¿È@:º3:þC	?×¼=[×d7[×d7¹ü<÷7?Âá>í/P?Â÷?"Ø>çI<?îê9l{Ð9ó<?ïÈ<gÁ;ø,?ÃÒ=Ne7Ne7¹ü</>Ð{ÿ=Z/?Ç
`= 2=°!?v¢Ü¸h'h9&Ls¾èËK·Îä9Í²¼ó=A-e7A-e7¹ü<_¨_=ú$=.?A!<	È\<è16?a¼¤¹VJ92¿¢;­´S;á·(?Û=4Xe74Xe7¹ü<ÿ>¤¨>d`?Cfx?ÿ¿?Å&P?RÎ=[|8=!Y?Ô¹9Ò9±d?=='e7'e7¹ü<&À>¶/>x?YC?KPÜ>þb?Òµ:<tÝ;ÄÕW?§B5:0Áö9B
<?>=®e7®e7¹ü<Q#k?«þ>´]l?,â.?>}É>D2^?¹4M90¹9?ì>u¢(;Î:*Q?¨\=
Ùe7
Ùe7¹ü<ÎË=ÀY:=X³/?-ê;`Q;âf'?6¾_¹[uJ9ìt
¿Z`;Ù)ë:ï!?4~=f7f7¹ü<±Ú5?]ç>¹I?;	V?º
?<¦E?f·8-49N >ö;×WK;á:>?>Ä=ó.f7ó.f7¹ü<0ºö>dO>WK?fä%?´wö>éN,?Ò÷8õ8qPi?/Ôã:@y¾:a?¯×=çYf7çYf7¹ü<ät=q¹¿<aÛ,?ö#;_;À[?ã}¸p*9s>¾kvÉ¸ò8ä¦Ô¾,/=Úf7Úf7¹ü<å»Ì<Ã<w6?ÂÑê;}¸;ÜI#?¨s$¹ \9å÷¿h8lI9nÇ>]=Í¯f7Í¯f7¹ü<h÷F? â?RB?í¦>Oi>¿ó6?j¯Ã7¤á8D=(>D@:(¬9½Û{?2n=ÀÚf7ÀÚf7¹ü<èþe=¬(=Õ.?¡"Ë;Pë¢;­?GlO79h^³<Xb¹à.?6ÀÂn =³g7³g7¹ü<S?}ðÈ>Æ??qt¬>35g>pò>?6¸í8e¾iE:©àï99®R?R§=¦0g7¦0g7¹ü<ÞF?D÷>[M?D?r/Ú>3£3?B9F{9d¾ª>Ã>¥:ü7d:S\9?Ú =[g7[g7¹ü<3R=«Ç=7â.?Iî;¸;:È?XS1¹¬)s9ã¯º¾öG9½x9Ny?u/ =g7g7¹ü<õôï>§Û>BJ?^bÖ>º÷>\d3?¶u¸ÐÛü8Æ]¾Åû9×ò®9ñ8?= =±g7±g7¹ü<W?ýï>c×?Û­7?¦)¸>ëS?P¯F9c1¥9ó>Z:¤ª7:uX?´Q =sÜg7sÜg7¹ü<fP?Ã´>³íF?´Óî>=>&2F?[	¹PP9ü¨¾Ó9ì4z9«>h =fh7fh7¹ü<S/?¦ÌÁ>YJ?1é?ÔYØ>ï4?C8ðl93ÑÒ=$¹:wYI:}úk?Bq =Y2h7Y2h7¹ü<Åö>>T¡>L8?ÝÑ>ZÖ> }-?w:=ó<!ÿC?%0J<~è<Xl>?i =L]h7L]h7¹ü<ñø"?
Ñ>ZG?³`?k?á> 4?.å8¿9VG<>xF;¹Ã;Æ<? =?h7?h7¹ü<É>¿e>óPa?ý­-?n¿Õ>ðP?ù:ãàf:[5.?i@;÷;Hç;?r¦ =2³h72³h7¹ü<E+?³±¦>ÎÕD?Pú>
V¶>0¸/?á18ªq9>Ü¡ 9<<í9~V­>Î =%Þh7%Þh7¹ü<3>áÑ>é\?l­?y¸&?æ[?x=""
=Ðva?.Ù<.;ñÅm?Iç =	i7	i7¹ü<1ñç<©¼«<\ß,?o¤;qª;î?Á©ð¸©P9`¡¾òW¶ê;#9dU)¼õú =4i74i7¹ü<#XÃ>d$>ÜA?îc>r'>Áô-?.É7³B9G=³Ì:1Y:î-?¡=ÿ^i7ÿ^i7¹ü<ðpS?£?I5L???~Ï>¸¾>?9à8u«9u|>>ÄÅ:2tI:S:?)¡=òi7òi7¹ü<åî
>ÅÆ=ý3?í,!<6ý<ì´?öä¹Z~9w0c¾nª·âçÊ8Ö½¢;¡=å´i7å´i7¹ü<B4?RÉ#?3P?ì?¼T§>BE?ÃÐ:¸MX9,Ñ¦½à³[9 ÚÅ9">jv¡=Øßi7Øßi7¹ü<Dî	=Û¡Ì<,?©íª;§
;úË?«@N¸è9Uµ³½ÍJ9Åm9çc>y¡=Ë
j7Ë
j7¹ü<ë£>¬8e>ó7?3>U>à<%?58¢Ï[9UÁ#>G´,;n!÷:
ç2?Í¡=¾5j7¾5j7¹ü<²+,=EO=|)?$¯Û;Ý°;ý?è`ò¸ÐD9}Ë¾®2<;eÐ	;ÅË.?Y¤¡=±`j7±`j7¹ü<)?3Øä>°=?¢K_>Ê(>U)?¸=8cY¿©:æN:Ïö>ê¡=¤j7¤j7¹ü<¼ª?ÊÔ?!?[0B?rÚ¯>X?Ìu×9Õh9«ål?ühý;];ÖÏx?Íñ¡=¶j7¶j7¹ü<Arç>èí>7??z=¯>"K|>Ð1?²é8Ä9 Ï>|É:Ç©:è?/¢=áj7áj7¹ü<	÷?Ô§>Þ±L?®7 >`5_>HÁ7?¦¸jðÇ8J3Õ¾ÄZ;$Ñ;"ØC?¢=~k7~k7¹ü<Y?,Ð>Bh`?¥¹à>³R|>þÿc?¦GÜ8Ê r9kh>myç:oÈQ:/<?¢=q7k7q7k7¹ü<´?ê®>¨a?AQ?T
?d¯=?ïYq9Úz9Èö>u;Â7;ÅH?Z¢=dbk7dbk7¹ü<>1è@>"D?JÕÆ>L¨>øï/?j77]g9ÈÓÊ<mÑ/9¸µ9Dèw>W¢=Wk7Wk7¹ü<k0>c9V>Ús9?9²>U¾Z>{®+?JÆS¸õ@h9Omé½¹o:ö-:¯??ìh¢=J¸k7J¸k7¹ü<Kq?öä´>¼Ø<?ôê¿>Î$>CÒ,?ßð6Å´9oj<1ª;gr:sê?ti¢==ãk7=ãk7¹ü<mM=ßÃ=¼­A?K&µ; ®_;ùRO?-¸ô¸²8BýY¿ç`Ç¸/Ò9Ìå»¾1¢=1l71l7¾0<ÜÈ#?0Í>ÅL?×ç>0>9,A?x5é7Ðù«9?-=2¨4:(D:Åë>è¢¢=$9l7$9l7¾0<¶N=P=¶ë9?;}2<7ë;BB?âv¸û9TÅè½¥9:j9Ù¹>;×¢=dl7dl7¾0<
E¸?oå4?c?É¤º?bQ?02d?} 9ÿaÒ9vIÃ>\Àé:©ª:Ûú>??é¢=
l7
l7¾0<Yß>ëOJ>uO??Á>¯ß?·ª¾a9©¼/H<Ï¼;Ùµ?ô¢=ý¹l7ý¹l7¾0<E=y=,)?¢s¯;¬îc;E?$~¹áh9¬á¿Rg{··Ç$9ÙIC½³£=ðäl7ðäl7¾0<î¯ú<±»<Æ+?";©ú;Â?Nl÷¸ Ï79L¬¾O¿¶Bu¢9F»¼Ó£=ãm7ãm7¾0<¹÷>ä]>ÚÈJ?Å¸>à{>þ¦3?L$9Î8.
D??o;±´:wÂX?!£=Ö:m7Ö:m7¾0<%=ÈÏ<Ê½'?¥;:;m´?*¹D»8\Õh¿¸¸.2'9ôK¾.£=Éem7Éem7¾0<ÀF<?8Ãð>)1H?¯Q?Ù>%e4?9©9.9ìg
?íór:Ö#":Ì??H?£=½m7½m7¾0<Y]?P¢§>#J?h??IN;?´ê29&ðs9~Ã»>÷US:m::I?m£=°»m7°»m7¾0<½ó?×º>Á??ô²Ô>8>f/?º9<£8|òP?´
<DÃ;ìXG?¤£=£æm7£æm7¾0<b=EÈ<ÊB.?>~Ð;Æç¥;Û ?Y9k¹Âh9CÄ¾%°7?HÐ89vØ=Öµ£=n7n7¾0<4í>\&>EF?<èF?ãÈ?¬O2? ¿t9¼°9Üì>æ:;8Þ';ß¦I?ù¹£=<n7<n7¾0<	×+?GØ>&fK?¨V?ôÑ>Ëg=?9£}¼9
¸>Ú;G®¢:çâl?ñ£=|gn7|gn7¾0<ýz?£æ>K?±¥9?qÔ¿>Ë¿w?e9N39Óà??ø;R?¤:­G?v
¤=on7on7¾0<ç =ø¦é<!&?0Q;éjë:Â?ÌÒZ¸wy9Aà½ÄlÃ8A9>ö&¤=b½n7b½n7¾0<ÙOó>Ô>	U?¶«ö>þ>ªF?ß[¸øÝ99eñ¿½s9õã9Wi>s(¤=Uèn7Uèn7¾0<Êd>Ç>æáE?3,?äê><?@7Òº9Êí¯<]}y:ÔqE:l½!?B;¤=Io7Io7¾0< ?NCÐ>Ço=???2
?Tþ0?&«99üj?$ô:8
m:m(?ª¤=<>o7<>o7¾0<é=ÓT=êN.?ïL²;ë;Z°?¶v¸Á9{
¾0Õ8WP9AðA>É¶¤=/io7/io7¾0<UMÜ>>(Ä??³>T¼>8þ1?{J89¯=×¹;âÁ];¬U?Ä¤="o7"o7¾0<±IØ>ø>õ¥N?K6ü>¢³>ªX4?I?8^a9_±ç=¥¥:B(::AËc?®Ë¤=¿o7¿o7¾0<DG÷<À¶<¯1-?V;f;k?ó-§¸g9	¾b´¶ÂÍQ9\¼ßà¤=êo7êo7¾0<@·S>ìÒ>ÿ/?uï;*µÂ;jk?àR¹Êó!9ýª&¿â«8Â²\9]`G>¸ã¤=ûp7ûp7¾0<gà>*Û>²¢T?4?coÂ>úÜ=?à¥¸^z9å¾

Y<½{<<X?¼ð¤=î?p7î?p7¾0<`Ò6?ÞTó>W@?í´Ð>l¿>²Ï4?ñ¾È7E9ÓL-=-:gÑL:Â>0?ç¥=âjp7âjp7¾0<×Ö>®y>Â=?¼\¸>h
>_/,?.%7ÓµZ9.EÁ<k9Ø"9:ÿ>I¥=Õp7Õp7¾0<½4?ÇÏ>Ð`D?`(¦>ÚÚg>v7?Ît8­>ò8¯ë
>r99>ý?ñ¥=ÈÀp7ÈÀp7¾0<OQ+=yçù</?;-yo;é·?ÌY7ðF«8`Ä¢=ÿQ:ÄF2:k?xé¥=»ëp7»ëp7¾0<=>mÇ2>Õ­K?©$k??Â¢L? s=ª
=¼[?ü:ºÅ	:[Ç?×¦=®q7®q7¾0<õ+?lë>º:?ä{>%8>"/?~_8j|9çâ=½ã:â :ô5?n1¦=¡Aq7¡Aq7¾0<Fì>óh>¬ÜC?Ñax>À->ä,7?;¶K8Ð·9UÛ=)îÎ:o:â6?tG¦=lq7lq7¾0<¿.]?§'û>sa??»?Ç`?öU?ª Ì:¬,Z:¼p?tª!<¨³;¸\f?do¦=q7q7¾0<$Ðù>Ô§>ìe??k>$->?K.?¨>Å¸É*9evC¾iý;È®;\ì9?Z§=zÂq7zÂq7¾0<qé>i
>ÁE>?!~Ò>$¸ >ø£'?ªß¯7Û9×=°;ú(;@C?ø§=níq7níq7¾0<waÇ?Ïþ>È?üÃ ?²«Ù>½?0­9`r9ú?Li;mÃ:=ã?§=ar7ar7¾0<æÚ<#§<*¹3?F¨ó;µØ;å[?ßm¹SPW9ãä¿×Z8*Ç
9#ØI>õD§=TCr7TCr7¾0<úÛ=ÂP=í0?}Ë«;Ù8;'O&?²¬¹6E9·¿>¾¸§}9ûó½åH§=Gnr7Gnr7¾0<ps=2×f=.?!ã <6<BÃ?®9MæV9îJ>|98­{«9:=÷f§=:r7:r7¾0<O!ö>I|§><?ôæç>Í£>ù65?ñx¸æR9kq\¾Ôñ¬9>üÑ9­×Ò>-§=-Är7-Är7¾0<1?,^²>ß±??GÛá>	ì£>¶\0?¦Ä·pfi9	f½¢å:
`:ÖR?§= ïr7 ïr7¾0<ûZ>ï>u2?.w>0W>l&?5Az<q%<ÞA?}6<[<¦Y7?§=s7s7¾0<¼<f?£bÜ>Ö¸?#?\m*?Z?ÙÜF9Ñy9ÈË>@P«:R}m:ª8?kÄ§=Es7Es7¾0<6h?Ø»>gR>?6®>¹K>&2?¶ã}8Ã¨9·ÔÀ=×®:¸å9¬Î&?lâ§=úos7úos7¾0<ïÉ?»ÓÃ>­O?ë?)Ó>þ»:?M
:¸9%^@?­ö¢:ÎÉ:Û1?ñî§=ís7ís7¾0<@O>ë>¶0?»>.ù>ÕX&?@¬<_<õ¡E?KÛa<y`"<[
2?çô§=àÅs7àÅs7¾0<U/=[ý<lÿ0?þª£;0};|%?j¹ß9Q¾à
¹×wP9aª¾Ù¨=Óðs7Óðs7¾0<&»>È>i8?c>!Õ[>ÂÚ$?<Ý¹wSÍ8gÖ?¿Àj:D3:êZ'?a¨=Æt7Æt7¾0<]R+>Qºú=ì.?t<"ÍÙ;¯?ÝU´¹ãø½8ó¿¬)¹ÃÙ9â[#¿ô$¨=¹Ft7¹Ft7¾0<3l?èó
?»àT?ðÊ>fþ>®ôE?J¸àÌ8ü©¾zF:võ%:ÀaX?µ¨=¬qt7¬qt7¾0< eÓ>cõ>á>?]«>Ì¤{>.?á39ÜN9 ¿>
96å99ÛÙ@?&©¨=t7t7¾0<'ê?uO"?6^V?¥ú(?ÌZÓ>Y¬L?&B9Ïz²9õ>@P:'û9¢8T?´¨=Çt7Çt7¾0<ñÑÐ>½à>ªFC?î¼>ïê>£Q7?ì¹¢	9Ç¾°¥:cK:oP?Éê¨=òt7òt7¾0< ðô>»Ò¦>ï;?>ÓD>ÿ.?Fd5¹p&Â8X-o¿ÑêÚ:²%~:_\?P©=yu7yu7¾0<ÊU?îs¨>¡J?ýØÒ>§L>py8?eá8(á8»?Ó¨±:z:ò'?À©=lHu7lHu7¾0<û¦F=ëw=ß'?P R;Â´?;ý¡?éµ¸Eäf9-±I¾ã»¸Ú#9í ¾¶©=_su7_su7¾0<.>¸WÌ=(>?Q7>o÷=ÝU=?`T:`f:ãR?'_U;*(ø:\?ï/©=Ru7Ru7¾0<¨Ö<íO<Çù+?öZ;mQ;«µ?µ
·uk9­
ô¼ÔXR9ú!i9²úæ>;©=EÉu7EÉu7¾0<ÑvÀ>ùÎ>.ç:?:í>øª>#2?½ùÔ8,?c9Mìo>U<vG<tB?°©=8ôu78ôu7¾0<É<?só>ñ@F?¼>Ù>à3?6x9ä>9^Ü>A¾
;ó÷¼:cõ;?ô©=+v7+v7¾0<aW?öÄÚ>O?R8?P>Ô^?±¤«9§9³#?;R!m:Õ ?{ª=Jv7Jv7¾0<Æ>¯È=OO<?¶Jú>\¶>¦ù/?0½=¸1£<LËQ?M<¿.@<¼%E?\ª=uv7uv7¾0<Ëúµ>ú×u>e=?
vÿ>äU¼>-?¶Ê7JÇ?9==¿­Ï;ü©;;B?ð"ª= v7 v7¾0<LC=Å=ñ3?úôâ;föº;¡a?¯="¹ç¨·8%b¿Ï±·"9Ô	½q'ª=øÊv7øÊv7¾0<:?]¶>qI?&yÁ>ù7>ÙÌ5?k6¸Ô9jä®½Õ;Å:¹½L?/ª=ëõv7ëõv7¾0<²?¦»Ì>y®=?â9×>Bg¡>¯*?×·Y9¿ü½:'³^:¦W'?0ª=Þ w7Þ w7¾0<á@='½<T¡?B<âÓ;.¢?v9]¹0B9C¿ã%`9-}Â8?X1ª=ÑKw7ÑKw7¾0<¿>¯Çx>ÓD?W¿a>Ëê$>6/?Øÿ¸b'`8(-¿7L/;åäæ:Á[B?Aª=Ävw7Ävw7¾0<e?HB´>×#:?QÃÛ>2ó >ÎÅ.?MÀí·©è8h'¾>;Vúþ:à>?Jª=¸¡w7¸¡w7¾0<Y$ã<pt¯<µ%?d,#;Óó	;Äf?µò¿¹¢­ß8N¯Û¿ØF¸Ù|9©û½cgª=«Ìw7«Ìw7¾0<m?eô?d*?³Y}?3ó?â{{?æ±i9ðE9?¯C;âä:5![?iª=÷w7÷w7¾0<ùè=WÄ<µß.?Ø¢;wz;ËÔ?³ê>¹Ìp$9å¿Îù¸eý9Ðy¾¿wª="x7"x7¾0<h§?xvÀ>v¿=?=S>ñ">f­&?0Ö¸Vy9[¾+¾À96¦9¡?ÎÙª=Mx7Mx7¾0<¯¶?h6±>_?Ä/?×¼ô>£Ú7?<ì¸zW9)D¾¦:M : 2ê>ßª=wxx7wxx7¾0<yÔ¹?yW?Ç\?Ü3?@¯²>9a?k¹ò7op9PW=~Ï;i±:/ºb?]êª=j£x7j£x7¾0<­>oÀ[>ÒI?Í`>ÂC>Dã6?b¹Ý.91°ê¾?#:±5:ÆÃæ>Ý«=]Îx7]Îx7¾0<ÓÙ`?§ Ý>¿'?¸ß=?óïÎ>äj?M9 ì¿9ù®>J.;iqÌ:8Í:?B(«=Pùx7Pùx7¾0<Í^]?¥@?{S?;	?åª>BM?Ø$¹8ál9ô>=vÄ:;J:ô±x?É-«=D$y7D$y7¾0<[¼7?+ë>H?
î>Ð©¬>ÿv0?ð¥7¹Êï89:D¿¡½:Æ:T5?u2«=7Oy77Oy7¾0<lóÕ>Qâ>=ÆC?ÿÂ>tA>²\5?Õ¹YKÄ8ïî,¿è';M©Ë:x¨R?Ë;«=*zy7*zy7¾0<»ö>±¥>/>?¹>¢ÁS>?«(?
Û_¸9ªêK¾c; ¾ð:&2?`l«=¥y7¥y7¾0<eÄ'=ë¨û<©*?I-_;ã|5;g?69.¹®[%9ËÜ¿v:úZ:¢R?¶p«=Ðy7Ðy7¾0<8ä=Æ(Ñ<ïV1?H;^/X;=|(?T¼
¹,¿8í9¿wà8|6s9¬Ìk>¯¢«=ûy7ûy7¾0<þÁ>ÓÎo>4¨N?×üZ?Û?ESN?\LH=è<&n\?ö¦É:àA:Úa?Úé«=ö%z7ö%z7¾0<¡7F?+¦ä>í]?6?¦wí>ÜÔD?#Ëþ8©0 9ËË>.»;SÎ;]k?Ö¬=éPz7éPz7¾0<[d
?-l³>(uE?sá>î°L>Mò3?d}Ò¸§9b+¾fÓ:HÀ´:^´?R¬=Ý{z7Ý{z7¾0<\A-=¦ë<®®<?²Òò;4¡;
A?Î¹##9,&W¿öý9ÿ&9&nð>ë¬=Ð¦z7Ð¦z7¾0<T?ü<9Æ¸<¸½.?oÊ:Bñ¸:u?<?
¹Z¾v8º¿-Xv8»%9¨e>>ªÂ¬=ÃÑz7ÃÑz7¾0<å=Ç<s÷B?¹÷¢;+Ø9;Å|`?ëÔ¸«pØ8ºÜ»¾´§9«Kñ8d*?Íï¬=¶üz7¶üz7¾0<X?º º>±¾H?&Åì>~­>Ö.?ð·{w­9O1½f¨»9ËG97V%?ü­=©'{7©'{7¾0<-?Ð~Ä>Æb?(Ù?²>I??¸*æ9»à~¾@:¦/1:ðC?6?­=R{7R{7¾0<Ä>c>>Z?ÎE?Ãá×>¾i?b¢<=¹&à<ÄoW?mu<Rz;§ª?![­=}{7}{7¾0<Å>­Nq> Q?UÜ>ôq>¼5?´mÑ¸õfh9±f¾´êÕ;ª;éÔI?Ö^­=¨{7¨{7¾0<Q6²<à¥<R®*?Ü8f;Pn_;üã?^JÃ¹ÐNQ8ÛnÀ{h8|ù)9d/>Ûj­=uÓ{7uÓ{7¾0<­õ=©E­=|5?"F<<ì=?4×
¹ M(9PÀ×¾µ¼¸2D9óH¾t­=iþ{7iþ{7¾0<þ?³>ÍKZ?0¿>Çh>Î¡??uE¹â=9£UÑ¾Ì¨2<yß;ò©L?V}­=\)|7\)|7¾0<á«>¥Û`>¯C?~ß>g>M??æíç¸vã³8%¿¦é|:^¡-:cr:?£­=OT|7OT|7¾0<THÙ>8¸>q?D?:Ä>k·}>2]F?U7¸cR9ß½¢ãW:èÜ9:±­? ¶­=B|7B|7¾0<(â|?á6Ä>Ê÷¤?5­?Ý?¦b?êr³9ñQ9>ÑZ?ßm:©Lý9ò?®=5ª|75ª|7¾0<§6§?þÕ?éå?w­Q?@µ>\?ÃÜ@9TXf9·WÖ>Z»;ÊÁ:¬óQ?Yy®=(Õ|7(Õ|7¾0<Ä<¯A<+?³T;î3;+¡?æs¸³I9B?¾ÀÅ4û9a:¢®=}7}7¾0<?<óÁ>7?y\>¸òq>Ú(?Bd8+ª9-2Q>ù8X9ïg=ñÁ®=+}7+}7¾0<8>ÿê=EI?<S?Å¿>!:?h==jä<ßT?wÆ<¹Þ|<hìH?LÍ®=V}7V}7¾0<*w?ø
?×·^?B¼C?ýÃÜ>ùb?9^ÙÐ9àz*>å*';>jß:??é®=õ}7õ}7¾0<¦$&?ÚiÛ>ÖØA?VM¯>©}u>zÎ6?9Ñ7(Ú69àY=Ç:½N8:°m8?¯=è«}7è«}7¾0<¨¦Ò>V2>ÃC?û­W>B/>g5?Ê¹^#Â8g§9¿çàn:Ç(:ÍC?)¯=ÛÖ}7ÛÖ}7¾0<B?(`´>Y?g?Êö¡>«ôJ?(ßê8(9<KL>°
b:¦X:BG?}*¯=Î~7Î~7¾0<Ãã>Át>:n?Ü?¼®>re?²·;ZV9°½Uêl;ëîí:¡ç~?­@¯=Á,~7Á,~7¾0<CeA=×8û<àE?úò <Þ;ð9?gÀÆ¹èq÷7ÍÀ	¹8²8?¿ÈX¯=´W~7´W~7¾0<\=Ñ\=¼0?)¬»=Å=q)?È9g?À9¹ßÍ>Q:Ç:;Í:áh:?ÇY¯=§~7§~7¾0<pë>	½>BI?ßÓÑ>Ã>À*1?,´¸U©9î½Üä<õ>Å;Û K?j¥¯=­~7­~7¾0<5"?k´>¬:?öh>+Ýj>yÁ-?Ü8U8Î?(Y];îñ;A2?²¯=Ø~7Ø~7¾0<¶W?Î?4°E?7ð>®>Î)0?5Û·Ê9¸Q½O:øeÕ9ô5?µ¯=77¾0<DZX??S¸J?ã/?.Ëõ>¿07??¸&&8s¾L0);®Wô:¶B1?°=t.7t.7¾0<Tì>ÁH>3A?scÏ>ÙÎ>ö''?i1
¹CB9.¶¾¹:2:J6?$/°=gY7gY7¾0<[>ÁÁî=éqk?¼?ä ­>;B?#h¸¼49^kf¾²n<Àóþ;1o?½>°=Z7Z7¾0<gHµ?Y?
^?ör?/á>ð?ød9µ·9ÿíÆ>v[";,Ø¯:o]l??°=M¯7M¯7¾0<J[ö=Ç=ÄlJ?¼>¨äY>«;?ßÅ;=
ùà<q«U?Jq©;õe;ûê<?ý@°=@Ú7@Ú7¾0<3?è>ÒÓ>!T?`ÑP?Pæ>h?#¼9Zx9à0?Tþ¾:ë:B1?z°=77¾0<õ?³k>_!?w?ª?çY6?'o?¡×9zÙ9¨,?¯®;;û:[?¨°=77¾0<?^·»>ÒA?ÉÒ>ò>ù.?éªÑ·¦à9ÄQ½T½Ù:ìy:·@B?(Å°=-7-7¾0<ôÒÏ>>5:?_>c¶d>À(?ÎÚ¹L²Ë79¨Àiz`9Í'«9¸à§>p±=C7C7¾0<¸­<<y<g¾+?ýY´:QU°:¶ê?t=¹´t§8k¿Ñ¸1L19
¹»½w.±=X7X7¾0<¢~?_G2?g¾I?ÃG?bú×>Ë 2?ÂØ¸®~9e¾Ïu<§ª¦;6¿W?KX±=ùm7ùm7¾0<Ã­Ä=
°~=2±E?íC<þ²<??¿öD¹èüí8üÞS¿Øî8¼ù¾8g ?uv±=s7s7¾0<P#?eCÜ>é>?H?fj»>10?$Q8K~9.>fÒ;ÉÁ:G¥3?ª±=í7í7¾0<öö=Ô<S=zB-?ò<WËÜ;ÝÂ!?qý·¸{9Ê¯¾ä9k¶~pB9Ù¼2³±=f®7f®7¾0<»,+?þå>>?äÛ>Ók>ôF*?W¹¨Ã8aç<¿OI:du:©o3?Ø±=àÃ7àÃ7¾0<ë>?0´ý>SÍ??¥¯
?P}Ë>^y.??&29@a9×?°>mr:÷`:<#?Ùö±=YÙ7YÙ7¾0<þÆ>e*>$;?`í>³$®>%z.?Ì0®7æ¯9ñý<4¥:ÖA:}/Z?æ²=Óî7Óî7¾0<I>¢ëÓ=#5?±È4<I*ð;´@?Í!¹Æý=9òÚ¾÷[9-ô/9 ?§
²=L7L7¾0<Û>R>>?>¬QM>)?Lk/¹H.9ð¨¿£^;ò;×=?²=Æ7Æ7¾0<áa#=»¶ô<äê*?NßÍ;§­;L?^`Z¹.Õ%9v(¿¶^Ã¸bz9Ì¾íÞ²=?/7?/7¾0<ô¬<?Éºü>ú??y/e?wg"?W¢4?¸À»¶0ÞO9*:g¼D#L:D:è?e³=¹D7¹D7¾0<8»/?[ÛÚ>2M??oe©>ô>B?9}8§9J>KZ:Gí):»n$?Ð³=3Z73Z7¾0<tØ?\×?k?r?	tV?!=Ó>¤ò?ê$V85G9	>÷Ý:©:ÑÐ]?$k³=¬o7¬o7¾0<]T?eõ>²]?K$q?ó ?jU?®!´9Ù£¢9Ä
?÷à:Ú³¤:°.?³=&7&7¾0<8Í<bT<ßz*?-¹°;·J;ÚJ,?(æ.¹êô¶8¶¹t¿°«);J
;è?³=77¾0<|?ÚS©>RK?µ?¿Ü>
C3?<ºI9á|®9|û>"¢:Ïªj:È)?Ã³=°7°7¾0<ûA?Xè£>"ßb?({
?¨>åöR?790ß9¥Tå>ì:TïV:·/0?{ã³=Å7Å7¾0<ñ½Î<<ª)?î©H;¶Û(;?ëw¹Ò8äwÀ¨ì¸(fí8Qã¾L´=Û7Û7Ãd*<ýÿu?-$?D[??|L?k
?ú9?Wì©9Î´À9â»á>§ë¡;O;ÔÁG?LB´=ð7ð7Ãd*<:E×<½¡<f|*?´¿U;«2;l´?ù9¬¹Vú:9Ík¿¸(+9ÈûU¾K´=ÿ7ÿ7Ãd*<y#?V­>@?ìv?ô¼/?3?5¸s9{û½%t¸9ÈåÇ9Á8ì>´=y7y7Ãd*<aV=Øf¬<»
@?-¢l;ì¨I;ë2?âb¹RG9úP«¾ý9~¥r8ð$?´=ò07ò07Ãd*<ò="«={5?2ñ$<0c
<¿?n'¹Ìq9ui¿ß9;9·Dí>¤ ´=lF7lF7Ãd*<Næ>{>jF?ù?áb¬>ãR@?Ïè8Õª9C/>>ê::!D?¶´=å[7å[7Ãd*<Öë>ãM>°£M?­I?l¤É>*t8?~	H9^4£90ã>Oº:$`_:&MU?â½´=_q7_q7Ãd*<©?Ã3
?O²?`Û«?Z$? ?ur:ÌµÃ9£;?§)0;#sÍ:É[?CË´=Ø7Ø7Ãd*<(7²>Âþo>¯>?°?vêº>Ê0?1Û¸Ü(J9ô;»½ò;·ì5;dh=?þË´=R7R7Ãd*<s×>±>ÜM?=ñ>'¥>öx:?¬!³8ôv9d:>[Ð^<Ktü;}ña?Ô´=Ì±7Ì±7Ãd*<B¸>0~>Çè9?Yq$??ö>Òô*?p0=`ä<F?Ã<Ã<\s<ÎÞ9?Ø´=EÇ7EÇ7Ãd*<n|à<Ê<óL=?Îú;Sð¹;²§,?>`¹Ü!39¬v·¾ÞÑ,8ÝB9çã=ß´=¿Ü7¿Ü7Ãd*<NÊ>	u>:aS?ÖxN?àJ?(7?îÓ9$~ 9Vµ(?ò©:zH::vX?å´=8ò78ò7Ãd*<¡ãº<rú<R ,?Ý:îÇ:5â
?<Ã¹no9¼W¥¾ËII¸!91&¾Pö´=²7²7Ãd*<ú==ô"=¢,?·¢q;ÇVY;.O?ü¸ì°29{Þ@¾Dè_·p+9k,'½Õµ=+7+7Ãd*<¡×«>C>t?W/?·>t?ññß=P9J=ª¿?5÷s=/Þ<?9µ=¥27¥27Ãd*<¥#?VÔÑ>£ïF?sw%?ï>Ë0?¢`%9ÿ 9*Ë>·,¡:'ý:x
?Ðµ=H7H7Ãd*<Ä2?æ>6F?B?.³¹>T8?Í89ïç9#->Öö:¤õ¬:¹!6?æµ=]7]7Ãd*<óüþ>ÿ >ÎâK?·"N?,«?Ý{B?Ëè<YÔ<RN?<:ÀhÈ9ï9?Øµ=s7s7Ãd*<p?³º>/
F?ÙÆª>¾>ò*?LX79|9T¯=}´Ô:©Z¶:âM?åØµ=77Ãd*<q\?ßj½>uD?ÑÃ>2ô>~0?sùð7E 9âs@=4E:@,:¶Ç?N¶=77Ãd*<½÷º>¶}>§<?2>?,]>Q®1?V>w¸l°{8lzû¾Óê:M:@?'m¶=~³7~³7Ãd*<®L=FüÄ<
<-?uuM;ü|F;Ã~?¶¬¹RÇE9C¿þ39«z9\Ò·>£~¶=øÈ7øÈ7Ãd*<çë>IF>¼U?õ(¢>ôq>ù+?éú¹>JH9LN¹¾ÞL:O:øºü>+¶=qÞ7qÞ7Ãd*<ßë=ØÅ¥=Î5?Ö!=<Ë<k?B£¹ù-9¹°=¿Áô9uß:7Ø>º¶=ëó7ëó7Ãd*<¸¤È>5¨>)D?Xê>q¨>|2? `Ø¸«*9rh¢¾·O#<mÔ;ÏD?Ù¾¶=d	7d	7Ãd*<BH?aà>² ?¾+ß?UÞN?M?©©§9]Â\9omB?¬;#h:«?FÅ¶=Þ7Þ7Ãd*<\bõ>	£>w¦@??ScÞ>87?Ðø8
ï8»äf?ü¦;ÛT;eI?¸æ¶=X47X47Ãd*<¹r=«ç=7Vm?°=}	=!?÷ñ·X§9¿C_¼N¥;ÂÐ\;±'?Àñ¶=ÑI7ÑI7Ãd*<@ï>ÏH>Ô6E?i>8]>>ñ0? Aú5|ð9É;Qï:6Ái:4$?·=K_7K_7Ãd*<`_û=@é¸=.?²óô=ºÞ¿=si#?15:þÂ8:îú>ö)Õ8@`9+s>b)·=Ät7Ät7Ãd*<"5ë<Ý-®<)Ù,?7¥*;v%;T?1v¹Äpr8çÀIÂ·gÕ8¾åè½]@·=>7>7Ãd*<¥[>Úc>>R±8?nè>d0Ç=¤ô/?6[=ãö=Z}X?ÚÏC<·N< <9?Õ·=·7·7Ãd*<pøÔ<\<p,?÷ã;.H;¿ö	?öø¸ÅYZ9å	8¾Ør"9´Ã9ë>æ·=1µ71µ7Ãd*<Óï=ïñØ<W+?©	;ûø:Ï
?âò¹åM9¬Á¤¾zÊ·ðq9dÓ&½·=ªÊ7ªÊ7Ãd*<¬Ô<Ý.<Ö(1?På:Üc«:B+?êq~¸5;79p¿1¾2è_8ú8äÀ>Ù¼·=$à7$à7Ãd*<ò>^>ÎG?Zä>L>ç/A?ØÈû7úâ9¼cf=,°:P¡j:V8@?âÚ·=õ7õ7Ãd*<GñE?¶
?'â??·?â>ªÒ4?f9âw9>ß;ýù>;+?Xá·=77Ãd*<Ã>(Í6>C[?>5?½ø>µ?V?ëCB=ýÆã<ñUZ?ß:LC:¡M?°¸= 7 7Ãd*<uî_>íÙ>báE?§û7??æE2?Ýb=ãÆ=IôF?öw*=¸Û<ñF?Ä$¸=
67
67Ãd*<àV¢?µ·ù>jl¦?èy?	ÃÑ>ûó?0âÎ85ða9òhj>¾â
;âµ:\Ñ?S0¸=K7K7Ãd*<è¶?f?!K?C%?âÖÂ>BJ?"^!95Ùµ9û*c>éÐ:]P:K
P?@¸=ý`7ý`7Ãd*<íû¯<ô<Ë+?rÀ{:S:MY?VJ¹Ú9w:¿ñ¶G¹9<£¾L¸=wv7wv7Ãd*<©ê»<¥<}-?¶ó:²¯ª:ñæà>7ä¹ã9Zl¿"Q'¹î9ñ!¿8_¸=ñ7ñ7Ãd*<ô÷>mR>;©M?Cr
?uÔ·>úD?ö
9i9çr{>Í)-:Ú9ÞJ?Db¸=j¡7j¡7Ãd*<Çs»> Þl>nJ?å>«Ã>²7?x/¸Bõ29¢³Y¾H@:Ä:J|?%o¸=ä¶7ä¶7Ãd*<z?½
?ûb?·M?ñ>ÀÛY?Ë78úI39Ð°>§õ:ç:$O?ì¸=]Ì7]Ì7Ãd*<Ð?jLÎ>@B??µ¸>­|6?R¸Ön9Uÿ*¾§ÒÁ:
#:	O2?+¨¸=×á7×á7Ãd*<·y^?È4Ü>®Q?Ä?Ì>p?Fgê¸R%9æ|µ¾I;Ö( ;[~?n©¸=P÷7P÷7Ãd*<¾ø>Îg>¨K?!C?íñ?	L=?ë¯;*_;1ÝI?´:©êË9öÒ ?ª¸=Ê7Ê7Ãd*<ú}¹<¼Ï<ºÒ.?Â8;Â;ú:G><?b¹ÉV69G3¿ÖÜ9¯ã9¿aì>]¸¸=C"7C"7Ãd*<yG?2/>àVV?÷¸?ÚµÒ>u1=?æy;¹º^9ô×¾b¹¤<º5<øMh?ê¿¸=½77½77Ãd*</?R0®>»Ì@?«	?¦íÄ>Ìö2?+È¸/Ò,9;A¾Ó[9äh¸9L9]>´Ð¸=7M77M7Ãd*<^_n?~í?ü??U¨ã>â¢>æ2?Pa-µ®k9(T¼º¾.:ÇMW:Ê?ÇÙ¸=°b7°b7Ãd*<Ðb=ÞÂ<-;/?[;I!;Nõ>Öw¯¹B'Î8/åÙ¿ÏqW8ÚÇ89Å=>_þ¸=*x7*x7Ãd*<Ô¨>[+>'*L?­í>\e>d>?nþ9ìCS9;ßÁ>¼Ê5;;Ø3?ÍT¹=£7£7Ãd*<õO¿<1Ý<Ç1?g½;M;?R?Å±¹|ò7Ùú»À²¸árì88&¾a¹=£7£7Ãd*<\!?s?£­u?×¨?%?e?
Ã¶9{:£z´>Çx<Z8±;U?¹=¸7¸7Ãd*<Fè>Ú>=sL?Æ¿ì>fÈ¥>îÊ6?(Õª¸Äd9+?¾³S,<^ÀÊ;ÌY?oã¹=Î7Î7Ãd*<Q?óÁ>ä<?ÏÆ>o`>ßz0?õ(8@³9+È=Gt:B|5:ÍI,?:ù¹=ã7ã7Ãd*<bd?ë­>²WB?è>¸§>Ûr1?dá8TF9#Y=>Fdg:g;C:µ?8ÿ¹=ù7ù7Ãd*<ß=ÿ¦A=§/?é{;Õ¨k;ø`? ©¹P{s8Ò1À?¤¸WÕ§9éóú½¤º=}7}7Ãd*<~ï>	L¦>9W8?ºN>>
a)?æÕ¸vpf9~ m¾z3d:òð&:aø.?:º=ö#7ö#7Ãd*<¯×=}v*=¼R?
àª;íoV; þK?kì¡¹ÁS_9ì9¿£.9G(J9å¶À>¯~º=p97p97Ãd*<wOr=ã<S?àÛ=KK=Y7?Yé =3u<åÄ§?JL<8Ë;à?Üº=éN7éN7Ãd*<Y?Bn?DG?aÔ>¯!>o0?xÈ$¹
t9$¾ÍÍ;-_È:L'?Ôº=cd7cd7Ãd*<5`?$§>è%«?pÌ?|>é?föµ7#9¥=ïn;òÏ;I­c?c»=Üy7Üy7Ãd*<Ä<è>X`>Á_D?[§>Oo>X3?²¦6>Ü9°Î<§:::³â!?Y»=V7V7Ãd*<ïè?0±»>þÓ>?P[å>#H>'z9?`¸F²[9Q ¾µü(:7:?!.»=Ï¤7Ï¤7Ãd*<l³Ü=+>¡=%3/?Ks5<ç8<¥?oý¹Ò8®y¼¿QÌ÷9Ì2:/ó>È?»=Iº7Iº7Ãd*<©Ï?bw>MßV?²Uê>ñü¥>r´4?Ö;86É^8ô(?"	:ãáú9áÛ?øK»=ÃÏ7ÃÏ7Ãd*<óÄ3?,ë>g°C?ê¹ò>û^ª>O\6?Z¸ÁDV9ãV½¨U¥:x@:t`\?s»=<å7<å7Ãd*<ji-?Õæ>Sò@?Ó>aLH>K2?1.ç·ÎN9A½` 9Ñ¯¹9ê9¸>¥x»=¶ú7¶ú7Ãd*<Ë>uÀÀ=.?n(<ÿ:<V×?ä·#f9òÇ}½®= 9^Ìf9ü¼±>»=/7/7Ãd*<UGÎ>yj>µ:?Ò>ª>eù2?xX¹÷H9v|î¾k1<ZÅK<m½F?®ª»=©%7©%7Ãd*<[¥.=ù=
þ+?K¬;Þ`;Y)?Í w¹²íÞ8.¿[¹óºm9.Y¾Ü­»=";7";7Ãd*<?@>ñ2¶=Z¡<?sbº>H>*?ê:<&ì;ô²I?g:<¤Ø<n2?ê´»=P7P7Ãd*<uRc?Ü,?ÍÑ]?¼>>4Â$>dLF?×Â¿¸Ø 9w%¥¾Pí:Z­:ß]/?H¾»=f7f7Ãd*<B)?å>Ø>"ÎH?{Ú>>Ü8?hä8C9e>ñ7;Bø:Ç­=?zÎ»={7{7Ãd*<eNå>
>°@=?Öõ>ÈèG>+?{%8Å"93ø=L)Ø:28:¦P?WÏ»=	7	7Ãd*<À¢?sÃç>Çf?ðj?Zç>?ñ?H9³9[º>uO<´mû;WS?ß»=¦7¦7Ãd*<P´?ÓD>!'y?£MÆ?iqN?èu?ÆhÚ=MéU=±?é<âÿ`<þ?q÷»=ü»7ü»7Ãd*<;²<s<úN(?ÏýK;ü¥ ;Õ"?;#¹º8ã¡¿½8ò©89>¼=uÑ7uÑ7Ãd*<U´¾>°`>nGY?'Y?ï?õM?an%8GYM9<Î=ý:?ôP:á ?n'¼=ïæ7ïæ7Ãd*<æú6?Ïå>ÕK?jB?_=?çO@?Ôµ¡9âª9Bò>:!ö;Ó;sX?(¼=hü7hü7Ãd*<LÅ>w¨_>OÔa?ØW?÷p6?;?¶[==>Y?+}:6/:Öó8?y¼=â7â7Ãd*<ù>¢L>vq?)?r¸>cÞU?ç.o8¶Ôö8wx>·iz<u<ûq?/Á¼=\'7\'7Ãd*<%Dç>D >XW8?r>Ö÷5>ú*?Ø³¸ä9¡¾ä@9(i«9¯
>Ú¼=Õ<7Õ<7Ãd*<aÚ<È#£<OW+?[Ù<NU©<|$?YÉµ¸T£)9©*¾ëçÞ8/¿Ö8þÜ?à½=OR7OR7Ãd*<	ë>!V>ñW?¼âo??Ê?%)@?E¸c9Úî½Áb;º»:6?Í½=Èg7Èg7Ãd*<¶Ö¥>ë a>p<?>Y¡Å=0)?
=È=gÍV?|wK<K<é\F?½=B}7B}7Ãd*<TðÎ<eY<Û*?×9Õ;ô}ª;R ?_$A¹8½I93õ¾}Z
9qÓ9ÍÁç>X½=»7»7Ãd*<}?,Ü?OÝ{?Ñæ)?£M³>ªr?¦7d8)v9îîì=Áp ;:iM?«½=5¨75¨7Ãd*<Òìº>\(v>*fB?}{>¾>>oG/?3Ë¸Þ²r9VV¾8;õø:Y;=?õ½=®½7®½7Ãd*<ð­<"§<§Ö'?³:;U§;©¶?È¸Ôé9²!¾g]8§½?9éÁH>¾=(Ó7(Ó7Ãd*<9Í<â;<uê/?5Y;±4$;	Q)?2¹¦g9
½¿Í7L÷9Ã»<¡P¾=¢è7¢è7Ãd*<DÙ²=þ=]x1?<p<Î;ÜÏ%?ëC¹Dý8©pE¿Ø8OR9ýü>a¾=þ7þ7Ãd*<S)	=xgÀ<k6?oê;?f²;N4(?~l¹%á8i°*¿{¥à9ÍÕ92~?e¾=77Ãd*<+jÓ<0<a)?&§;/×;C·?ò'¹4p°9îçI¾¶;ø8L39Xë>Fm¾=)7)7Ãd*<Ø>¹¯>½{:?Aé>:§>l2?8g¸Þì9¡§ã½jv:¨º:¿¨?ìo¾=>7>7Ãd*<	"?v¬Ð>ÀãF?GA?­Å	?AÙ3?ðI89ÔU9ÈãÜ>6-:PÆ9
`?g¾=T7T7Ãd*<ò>ðþ.>ÒÑ\?8V¥>øqJ>0Q?P=«Â<
K?³j´<Uô><vßq?Ö¾={i7{i7Ãd*<Æ	>ê?>#v1?`2.>ÆÌ>1$?í;¿¦;S6?ò¸<	©A<4r/?üï¾=ô~7ô~7Ãd*<z?z·¼>íWE?ª	§>Ök>ÊQ5?´^'¸? 9M°¾Ê° 9 &9Õ>¼¿=n7n7Ãd*<¤¶<·,<Nú'?1Yo;gí5;qf(?­k¹Év8B'VÀL*7©_9.Ã<¿=è©7è©7Ãd*<E[=ì4$=ÇÍ*?¤¿;¡i;ÍÝ?{U¹8Ñ$¹¿Ñ¿Þ¸Òw9f¾M%¿=a¿7a¿7Ãd*<é<'À®<	»*?ÇÀ%;éºú:£<)?°X©¹à7ÓÁ<¹cd@9c®¾¥-¿=ÛÔ7ÛÔ7Ãd*<;òð>éß>^jL?¼ð >0ä[>\^;?´¹`yF9#|µ¾¶é;ré:X ?XV¿=Tê7Tê7Ãd*<É?ú³>²ø=?l«>½Êj>Ö'?â|C84H9Vøù=Ã¦¼9F"Ï9@(é>íw¿=Îÿ7Îÿ7Ãd*<çÈÐ>ÒO>´E?@V?É#Ø>3.?¾µ·ä<¯9´A½ d;;Æ:yØ.?¿=G7G7Ãd*<UQü>u=¦>ûFB?Ø¥Æ>>)-?Ô}(·Àís8dÔ°½¿¹;É@å:Ø#?Ð¿=Á*7Á*7Ãd*<;úð>>7äA?0½>X>.3?w
­¸9®¾:ü(:#Þ?ìª¿=:@7:@7Ãd*<ë<H¨<Av3?ÉÇ=æé<ÿC%?Xµ9(9hd>:S;V;ÕÑ)?²¿=´U7´U7Ãd*<Y(>a.í=D[5?ðâ>ÈcK>B'?PÃ:¼:­#?ó¸<wþ<:95?Ø¿=.k7.k7Ãd*<,	?¨8>+}?¡?ÉA?«ÇT?éa9ê<Á9y>ÇF;\;k?¼Û¿=§7§7Ãd*<l?%¤>ªZ? ?î*²>Ð£f?FÂ9ò9SÉ>ðÄ:jF:ê~?{ß¿=!7!7Ãd*<m%5=ôú=êb2?4h<ö'5<æJ$?§9Êÿ³9ÎÆ>ð/é9}ù9Çºï>Ü#À=«7«7Ãd*<Ô=tá<6,?<R<*.<®d?=£z¹°84½µ¿ 7ü39°=P5À=Á7Á7Ãd*<ìü>Ú.>Ë©L?¼?ºzÎ>åÍD?Ji¹93ß`¾0Ó:T:Â;?_À=Ö7Ö7Ãd*<þÑB?nÑ>Ân?3¥?ïS?nXH?¤Yu6¢O9+=Þ;aº/;XüÉ:y¸^?[{À=ì7ì7Ãd*<óï×<Î<È-?A;ÿk9;C¦?.1¸º2g9+Ä½µÊè8zò8º:ö>»À=77Ãd*<uY=å=NÇ1?¯16<ºý;Ó7?²IÒ7Ì7)9ï=/ø@9Äþ¢8î?÷ÔÀ=ú7ú7Ãd*<oÆ<Ì<ÁC??µÞö;I³;~l0? ®¸·/'9cP¾Ë8Ô8T¡ô>Á=t,7t,7Ãd*<hù,?××>(M??%¨>5G?{ª8¤é9.¤>âü:¿X:<_?(Á=íA7íA7Ãd*<|(?¡>ÜÜ?êxÙ>ã~>lZ?~m8<¨Z9©À
>ÎÈ:Ôí:Y:?
]Á=gW7gW7Ãd*<ÆüY=¬=ð¾.?äFC=·T=b'?±Rb7èUä8]¾}=qÛ!;sÞ:b:?ïÁ=àl7àl7Ãd*<%?í2Æ>¾DU?f§?QÌ>^ÆA?CNÉ8í8W_Ù>²Øê:`:øK?ÆÁ=Z7Z7Ãd*<½ü<Õô½<úÙ)?Ö­;Z²^;íýF?#É89kÈ8Âu?À_G9«9â(?§Á=Ó7Ó7Ãd*<¯?éW±>v??#¨>t>êR0?¸Ñ7_9f	p=Û¿<:,:Z`?ÇÁÁ=M­7M­7Ãd*<,{¶>ýcs>\ï??Bº>Më>ìý'?æB¡·T09»&½©^«:w}:®R-?-ðÁ=ÇÂ7ÇÂ7Ãd*<¥)â>>o~G?¦;>soh>`F.?ip°8*¢9ýì
>ùß¿:*¿:±? Â=@Ø7@Ø7Ãd*<*·=Ù}Ø< +?
$;êÖ;2a	?×e¹¿X92¿£¹Á92óö¾,Â=ºí7ºí7Ãd*<bW=µ»Õ<Òß2?J¡ð;YÐ;?÷Ò¸å'n9,\b¾é"À:õr:$?Â=3737Ãd*<Æ-A?ú>¾jE?y!?iúì>-o.?]ãç8¥ 9Ã8>ÍÉ:N±:µ?Â=­7­7Ãd*<<Õ?ÏHí>z-?(Ö?	Ãg?=l?kSÝ9¢<Ä9i]?ù;2íq:?k!Â=&.7&.7Ãd*<|G?¬yÁ>Ëç>?`Ð²>Y>"»*?è¸êª49©:6¾êèH:I:0H#?!CÂ= C7 C7Ãd*< þ>Ø«>iÆZ?_K?ü>u×M?"ª8>9J'e>ÿíä:W=:ÁI?bÂ=Y7Y7Ãd*<6`R?Pá´>gß?3v??|l?Ð¹9êµí9T¡>ò:I$:4M?ÈÂ=n7n7Ãd*<êÜ ?ÈAÂ>ñýS?C>	?9$Ç>»m0?©Ç·°D9k¯ì¼¶s:H$:Â{=?¥Â=
7
7Ãd*<tÏÓ>ö[>®B?×>à¾>ªZ:?Ù¼9¹&£9oR¾÷eh:üO':Ë1?Ä¼Â=77Ãd*<ë='?ýÅ>¢>X??¸>Å!|>!;?üí¸Þo9|DÀ¾Ú.9ßï9¥>èÂ=¯7¯7Ãd*<R,²>wx>½Þ7?íÕ	?\Í>(¤+?	l¾8'9ák>ð­:À :P×	?ñÂ=yÄ7yÄ7îÉC<Ü´N>i><n6?·­<ÿ#<þö ?"/¹ñC9¤¾þó28ßÀ;99ô=-]Ã=óÙ7óÙ7îÉC<¾á=ì =®èF?ÚPn>Å+>´K2?·Ù:àtH:KÑ<?þ<Q<öß<E?hÃÃ=lï7lï7îÉC<ÿ=Ñ&³<rÉF?çÄÚ; ;<å.?$/*¹´àÖ8ÏÀJ¿Ô8]9bYT>ÍÓÃ=æ7æ7îÉC<Íø>rý¤>ÅA?Ð;>Çz]>½5?w:q8¶|9^ô=àu9|K²9°>Ä=_7_7îÉC<î=[®=Æ.?ô^Í;l ;A>&? ñË¸ås9wV¾H¥/¹Â,~9*è°¾Ä=Ù/7Ù/7îÉC<X`Í<û(<Q/?m.;÷®.;ÿ>¹"ÊI8±¸¿ü¸hf9æ»+¾(!Ä=SE7SE7îÉC<²4¨=ßw=ê-?uÙë;¹»;>V!?Î¸\ø/9;Ì;¾ï&·2Ø¦9T³Ç¼>QÄ=ÌZ7ÌZ7îÉC<ìüT?Ba?q4B?çË>{8>q
;?¶¶¬8¦Ø9">Êl9;ø:+ò>?&UÄ=Fp7Fp7îÉC<Lzþ<Ø»<Ág-?$;-IÚ:g}?Q¹!Ú8Ij0¿@r9fc,9íß3?pfÄ=¿7¿7îÉC<iµ=XkC=î,?º[;4íx;Úu?u-¸7O9çc=Ù729.=ÚÄ=9797îÉC<êWS?uPö>k§[?¢³9?öï>ÚÑF?QR8>9.J
>ù°À:^¡:è½#?×Ä=²°7²°7îÉC<Ð¬ç>ËÓ>M>?Pã>ëÙ¥>4o/?Â29849Xç>X:ØX:?ÿ,?ôØÄ=,Æ7,Æ7îÉC<ZÅê>YÜ>U??	ÙX>r·>gý/?fÎH8	KÃ8>4Ò¾:
{:ØB?ÒÅ=¥Û7¥Û7îÉC<­â?³½+?4Ñ¨?.ì
@?p?V1:iä:}É)?M(2;¥âU:·<Õ?;Å=ñ7ñ7îÉC<)ä>A´>ÉA?1§©>Úãs>²2?i`8n9ßZ>¿:8:dM[?ÁHÅ=77îÉC<ß=4S=Æ/-?:x
<Ò?Ó;6p+?]/¹×w9½¼ª¾7*9Ó9T%
?gKÅ=77îÉC<rä>~à>¯ÅL?¡"?gê®>¹ì??J<"9n¶\9r,¼>9H<±ô;qR?ºVÅ=1717îÉC<w9?+ì>@«H?Û>ÏB>Ô;?9Áì9|¹û>´É´:É[:ÝBS?
Å=G7G7îÉC<T¯!?H­Ý>¸:?åÃ>9¯>À00?ôa¶ïÔK9Bä
¼é+!:Ôo¼9wõZ?¼«Å=\7\7îÉC<zÐ>o>éC;?¢>´V>lÖ.?èë¸¼Ð¼8Z¿´õ÷99îK`?Ì±Å=øq7øq7îÉC<B|É>æ£Y>qÿl?ü c?<W?Z]?"=]Â¼<à[?á^<JÎõ;ÅÉg?½ÉÅ=r7r7îÉC<0e>L$>s2?á>VwV>[)?Â¹<Çdm<©G?¿°ì9ÑÄ9£}?ÕÅ=ë7ë7îÉC<zdÌ<Ó<U/2?A£·;`Ï;ÊÜ?0Ò¸Åü+9¿rf¾W)¸è\9Si¾òæÅ=e²7e²7îÉC<®¹*=Dtò<C4?ù:µ;y);î)?Ò¹üîR8²)ÀØ¼,9_9©>Æ=ßÇ7ßÇ7îÉC<>=ß]O=ÉÕ,?<ªÜò;:î#?}Ð¸é8¸*¿8ù99uHÏ=ÕÆ=XÝ7XÝ7îÉC<:°Ú>S>ÁS?ªä>º>¡9?2Sé¸ôv9¾r¾·.9ÿ]Õ8¦c»?£ Æ=Òò7Òò7îÉC<ar?ô?Ð?+¿»?4JE?õs?}D1;uÂ:w5i?·U<¤Ä;a;D?ÕSÆ=K7K7îÉC<4±=;Ë=Ý.?Óÿ;Y´;5?¬LR¸Ã¡½8Ró¾8_Ô8©>×Æ=Å7Å7îÉC<þ>Æ¬>&V=?å>ÆË@>öÎ-?=OÚ8¬®9Fú>D¨;T!v;ð½.?ÇÆ=>37>37îÉC<h?;b¢>²L?®>37>8?fì8¶Ù>9]>/Qy:Î$:*aL?7ÐÆ=¸H7¸H7îÉC<åX»>©P>`Ùe?PR?»>?u¡V?øà¢=2I"=µw?9ãP:×¯:µC?äØÆ=1^71^7îÉC<?¾<B<kc,?s_ ;éL;»ç?O
¸ZÜ99¹?¾À4ÿ9jqü9/äÆ=«s7«s7îÉC<?_)?ÙãÅ>[?·«6?äwí>íD?ãÅ9ðá¨9qCI>ôÎ]:p6:o?øÇ=%7%7îÉC<²²÷=¹â¬=c7?âM<Iy><Å)3?obB¹A|9
EÅ¾ÀÔ9þ*9+?%FÇ=77îÉC<ììï>8>ýc?2?Ð,?$H?IZ¸9üs9k~$?ôe:{u/:ÌË<?¬dÇ=´7´7îÉC<08?6X®>O­@?²>_>(Ö3?óîO¹ºQ9Á¯Ä¾É¹9d4ï9ÕÆ>YhÇ=É7É7îÉC<kñ"?¯gÚ>ºý>?S¾>{¤>Ó[3?ÍÑ´8ðt9æÈ2>}ð :þ}):üó>}Ç=ß7ß7îÉC<yj'?³5Ó>CëJ?ì>'£¤>aí7?_¸u²±9t¸½.T>;zÿ;l8?§Ç=ô7ô7îÉC<ÿoý>S°>*ú7?a¸>=>$2?aK¸&7I92v¾6½­:X±V:´*O?¸áÇ=þ	7þ	7îÉC<:Ð?/?xö¬?q%@?C?>:`´:N¬??
Û;®8v;UÀc?qòÇ=x7x7îÉC<¦þ>É©>¼IR?j@Î>¤0>=Q<?&ì·8³æ#9Ã¢>ÐÃ:Ë::6?:	È=ñ47ñ47îÉC<>­?yÍQ?\dS?ÜÇz?,'?Þ@?9K9©Ä?2"Í:¦,:Ñ6?È=kJ7kJ7îÉC<ì@>³i=üÒ?$¦·=ÄGl=âùF?n¹y9ê¾Ì):M5:Ý@?È=ä_7ä_7îÉC<Ð(?À¯>Y=D?×Â¢>"³]>Sñ;?HÚ9~FT9Ý¨¨>ËnP;Ë+ô:ÆZ?QÈ=^u7^u7îÉC<TH?¤Ï>¯§w?ð<?}´Ò>Ðe?ÎÇR¸ç¸8¥7¾Ëp<×ý;»r?MYÈ=×7×7îÉC<ç/?ëk«>ËZQ?¬.®>þb>§ÎD?z:8"694=H}þ:k=³:×¼5?®aÈ=Q 7Q 7îÉC<êDm=J$!=ox<?»<Ó÷Ä;_Ï:?ço¹Íô8âÕ	¿4·Þ6h9£u<èbÈ=Êµ7Êµ7îÉC<wåé>z'><?/ê>ðK>¹`.?¾Ä8wS9Vm>;(:<Ø:â?wÈ=DË7DË7îÉC<Ê=Õh=«/?E; $;40?z»¸@:9×^¾Ì3½¸ü-9K¾YÈ=¾à7¾à7îÉC<q¶\?èä>Õv?iê?G}¨>Â©Z?P\9Ø9Ç>×àG;µÔ:·p?ØÌÈ=7ö77ö7îÉC<(à0>:lä=È:F?Ït>/>Ms2?EÎñ:ÀK:zU?~<OúM<b¦E?ÞÍÈ=±7±7îÉC<r?5¦>þG?V>ùH>À 9?Ã;ß8)S'9×Äª>::KîÀ9]µQ?0ßÈ=*!7*!7îÉC<81?;à>ÖSJ?ì>ùM>¶ÖJ?ò})8¨Î9-=%: i:b{?ÈêÈ=¤67¤67îÉC<+ãø>à>~K?Bf
?Ç>èî1?r7P&9n :=këQ;°		;:D?¹øÈ=L7L7îÉC<cÞ>ÉT>ÓÝC?cí>°T>uu4?¿×?9 iÀ9é=>Â0:Ò:­%?+É=a7a7îÉC<ìÞ¨?B<?£e?ÓOj?ÄR
?Ô8T?l¿Q9ïYº9>±d:\:¦ÜF?1?É=w7w7îÉC<	>Ä
=/B|?¿k?Ò¾?ÛF?Ý?=Í0Ó<h?¬:Ý¡2:"¨K?±?É=77îÉC<TK=I`=×>?¤6<²á¡;ÈJò?;(Ã*;wV?Îqû7*·9W·/=ÕHÉ=¢7¢7îÉC<Ä°<'<aô)?A;»´;:#?ìòT¹Ùå9l=¿89Íê^9NWÓ>É=}·7}·7îÉC<Øk?=¸>aù£?Ëö?sS?+e?¬+:{Ë9!W?.;©É;@Ö?É=÷Ì7÷Ì7îÉC<oXx>B>@ÇP?Æ6?9;Ú>hV?È«E=mí<"U?tH<æ¨×;ýòm?É=pâ7pâ7îÉC<\W?o¸>Àg:?>í®I>zm+?)¸ü&9Ußí½¨Rù:Qý¦:??²É=ê÷7ê÷7îÉC<½Ù<(<r.?TsÌ:{ç:Zâ>>x¹(ß8=C¿G¨d¸­L9Sÿ¾¶ÀÉ=c
7c
7îÉC<-Ë]?øµÜ>Ä ?
Ó
?Y£>VY?c9¡³99éä?¿`Ç;mM;vßx?¥ÔÉ=Ý"7Ý"7îÉC<M3?ÞÒ>üIZ?Õé½>yy>`×B?2ãë8m
9}Õ>Ð9è|9´b?OßÉ=V87V87îÉC<=sB?¾ ø>@7H?£Ì>ÚT>¸04?Ï¸tl9g©s½	g9£9sÊ>ßmÊ=ÐM7ÐM7îÉC<yT?®Ç?äÒL?¹>0K>_I?f¬Ñ8q(29¤>¦£{99³9-¸³>ÌÊ=Jc7Jc7îÉC<ümØ<  <-?ÍOg;)LP;r$?[¹D9#7¿õ¤¹1!9ý½ù¾ÞÝÊ=Ãx7Ãx7îÉC<Pw?~¬¦>¿þL?Í>C>å-?ô¸+92O¾'ÁX:´¢9:
u?÷Ê==7=7îÉC< 'P??¿I?¯?RûW?w(=?Ö:©)ß9q-?85ñ:Qj:¨?PË=¶£7¶£7îÉC<7í?ðç>ß}?87?êô«>4H?+G9,¤ü8r>J?þú:; ¥:×¡?ÖfË=0¹70¹7îÉC<Np=íçV=Ñ?-?ðíÀ;,;b%?Çxj¸gÀl9íý½$ýH¹
-9ô9¿BnË=©Î7©Î7îÉC<Ñ>2>0{=?
ª[>4j!>ê0.?Pn4¶d¹39Ú¼Gå÷9*{Å9E­ ?ö®Ë=#ä7#ä7îÉC<»( >Ì=bûH?!.Ë>eÃ>D0?Ý<ók4<¡àR?£:7m:Y9
?9Ì=ù7ù7îÉC<Ex×>jà>mÆC?pÆ>©;>¶Ø3?qÄ}8!bm9 Õ>¶ë<;ì¢;Ì3?DÌ=77îÉC< Q?hpã>ók?µR?<ëû>ìöU?Ðj9¿9¸ËÛ>Êðå:Ü= :Ò¬7?-dÌ=$7$7îÉC<4M?v;Ì>(?@¯à>¶>§Z?8@©7EFö8Fï¯=e :>¶O:ß×E?gyÌ=	:7	:7îÉC<K½=ÙÍB=ñ~*?ªL²;Ý;¼v?ç¸òI9Àº¾!@7íÉ9|wf=mÖÌ=O7O7îÉC<5C+=ÿ<C+?ì¦;¡;d
?¹,G¹þ9Àº¾Ô{C9x«9×ì>^Í=üd7üd7îÉC<>õ¼C>\%;?e¡©>Â|>YÎ+?§J¹WúN9W­¾ñ*:Õ,:'3ý>
QÍ=vz7vz7îÉC<¢???¾X?{mÛ>ðÝ|?ex9í99½±ç>Ù:"A:Ä1?æwÍ=ï7ï7îÉC< "(?EnÜ>CC?}Ñ>:>j³2?À;ÿ´?µ9ËUcºðÁ¢;WY;÷´??½Í=i¥7i¥7îÉC< \?)æ>Þut?ù?)?­·>Êäk?òI8UU²9ó=¯ðÉ:2K:j~?_ÈÍ=ãº7ãº7îÉC<ï¢ß<0é¨<x)?Ka;È;%ü?1*·`ÂY·ÙÈ>Ô7`ß8}¥=QÛÍ=\Ð7\Ð7îÉC<ëad?Í>è+?=U?6î>ú\?Ò9ì:i9	+?4VT;(òÚ:´Ex?»çÍ=Öå7Öå7îÉC<SR¡?-·>Xtá?@ÆEU?âz?5Mh:§Û9_?¸
;r¾::å½?
@Î=Oû7Oû7îÉC<ó:Á>t¼|>Å¹C?¥È>v>s©+?¬ÿ`8E	\9ã>¥;O;¬K?ÿBÎ=É7É7îÉC<¹Ý??£ø>[E?ö°È>µ>±y5?WvË·Z~o9@|Y½¦ú:!|:?ø?ÉYÎ=B&7B&7îÉC<¥c?Ýò>N`?ÍUÍ?~2J?ü?äi:hý9aHl?0U;¸;Ï¹f?®¿Î=¼;7¼;7îÉC<ÎÚ>@>tIC?HÒÕ>°>þÊ/?¢8$9°Æ=[¹;ÛÕm;G?=ÁÎ=5Q75Q7îÉC<	?Ç¨>!ÖO?qÍÞ>î9>£Ö=?j8s9tÆB9+Ö?Y:uA:ïÈC?1×Î=¯f7¯f7îÉC< ô>ç¨>%öY?«v1?Öõì>¹??øR¸ÅÂ9]½"©<(B<(^?>ßÎ=)|7)|7îÉC<ý_Ô>%í>2?? ¯­>Ý>æH.?
æ¹ý9Ü¾7¾:Ò;o:Ýù?³åÎ=¢7¢7îÉC<
ÿ¯<®<1~%?_~;¬÷T;?I+?4°¹¼7#9ùïâ¾l;¸èj9 "¾êÎ=§7§7îÉC<h5?{¯>~<?
h>üz.>#:*?9<^¸Z"9/¾ap9Ó!9s??ìÎ=¼7¼7îÉC<2´R??+;L?â7ç>Ãv>³9?=	8c5?9·¾·=¾o:¬:ß}n?Ê8Ï=Ò7Ò7îÉC<?ÓÛ¯>¹ÙC?
Ù>î>.?:Ð7÷¤9,C"=+up:¾!F:X?|Ï=ç7ç7îÉC<Õ}>KÑ >ýJ?Ìòª?äm?Ðõ7?öÙÒ<+³w<³êY?Þ÷Æ:×#F:ù?¡Ï=ý7ý7îÉC<ß
?°>SI?C«X?Üó?Ú6?|iÅ9eÅ½9`'?ÐÐ:j:Ø+c?.¤Ï={7{7îÉC<³¤?E¹ >R®Q?·ï±>mg>ÔD?Àx8ÕÏä8¤'>ö.$8=L9GñÍ=6ÃÏ=õ'7õ'7îÉC<@Ü=?#Û÷>GD?n«ê>ë¥>
5?ìä8d#9Y³>5þx:ØAS:.Ý?øçÏ=o=7o=7îÉC<-3=;ã<íI?ä=ù=êë6?^¥9|}Â9ðÞÌ>/­¹:5:j<8?ëÏ=èR7èR7îÉC<¹=ïÐ<Ã©5?2Ú;>ì_;êP#?³1¹(I9zãà¾,"¹dZ¤8S|¿øÏ=bh7bh7îÉC<ÈÅÊ>Ý>R A?½î¯>=>Ã+?ìD9»°]9ã>[uo;"û;öZ?§6Ð=Û}7Û}7îÉC<D?=fW=³r.?Ô<Õ¯<<¾?É¸þ»_8*f¿MÚ¸Ec99#ã¾:EÐ=U7U7îÉC<n­±?·E!?D?í·?«ÚB?Hp?½Q:è":}%?bÐ;á;@J?þSÐ=Î¨7Î¨7îÉC<öÅ<lè<f=(?Æh;Ïç?;YÁ?
×¹Øw8xÔ¿&&`¸
t91ë½ã^Ð=H¾7H¾7îÉC<ü92?ÔÛì>*¡@?¡«º>£È>x²6?¯ã¬8EÌ^9h§F>?;vJ;U66?fgÐ=ÁÓ7ÁÓ7îÉC<³®ï>rú>L?¤>iüh>VÖ4?a8½¸s|9Gz&¾îì:¨T¼9zX?Ð=;é7;é7îÉC<»yÖ>¨>ºJ?|é·>2>¥)?J±¶9?9êm¼C
:HN:¼âC?ã Ð=µþ7µþ7îÉC<»3?÷Ó>èY?b
?P³>òJ?ÔÞh819A¥á=F<;´¿ª:(ÂD?§¡Ð=.7.7îÉC<£lÓ=íÅ=Ú+?Ú=äü<lÇ?@·¸19%µ¾å9h<ó9¬ñ>ÁâÐ=¨)7¨)7îÉC<_­[=µX#=.$,?µ;­Ll;¸?> ¸úæÎ8¹Æ¾Iú8u¬9i9>Ñ=!?7!?7îÉC<SÊ¸>	j>:±I?ÁâÖ>(*>Fç-?ò 7´ÑØ8øþ¼=?ºÕ;ÀH;b¼H?ØÑ=T7T7îÉC<"ÃÀ>÷ú^>N]?íGX?Ç}?NbO?g.«¸¢Ý9^E!¾):Ptÿ9t?,Ñ=j7j7îÉC<Ñ¥é<uÁª<ù$/?Oð
<G	Ç;ã³2?k¹%¹ì8R+¿Ìë(¸\9ré
¾FÑ=77îÉC<Â[?¸Ç?îÎG?
?înÃ>îÓ8?19ïúã9µÎ>3U¥:ð:)?7TÑ=77îÉC<¸Hx?£µê>'g?Vr?óO?C{e?AÅ9X¡¡9:6?þ:è:­t?cÑ=ª7ª7îÉC<òWì>K>tJF?M	R?j	?¥C?éþç8ç©9Ïü9>óôR<Íï;5a?eÑ=û¿7û¿7îÉC<å?Ð§>±ýF?±°>Òuu>Ð+8?ìÖ¸ø39|Ü¾Z:B3ü9àK]?Ñ=tÕ7tÕ7îÉC<sú<?Á?ß;?VøÂ>Þ	>Ö,?Ê97öï9zy=Y:pÇR:×?{ Ñ=îê7îê7îÉC<' ?6É¶>@D?;½>ET>Ðª5?Þw­8=z9øu1>ô¢:~b:J48?ó©Ñ=g7g7îÉC<}öC?{ ì>¥tT?å?2\Ë>4Â9?Ö9dÈ9?²À>Úÿ:­¹À:í)?EÊÑ=á7á7îÉC<ÒÒº>1f>ÄO?8Ó%?Þâ>;?óÏ959ºB,?2\:Í[:þ?Ù×Ñ=Z+7Z+7îÉC<5·w?ö>ªâ?´Ü?j;¬>5c?!D9àc9%­°>ÐÕ²:â|Q:©Z?VãÑ=Ô@7Ô@7îÉC<j.]?S?ÏÏ???øåÉ>ã¤1?r\8¢Cj9µæð=«Ì$;é:uª4?"Ò=NV7NV7îÉC<ºL=Ñ=
)?t;)¹o;ç)?ùÆ°¸ÿÌh9ÁdB¾.Á7å84××=g*Ò=Çk7Çk7îÉC<$ñ5>ÔôÛ=ÁS?>Ù´>Ú'y>Ñ9?ãj·©5«9ÝW¯¼QÊ¦<Þ0P<M?TÒ=A7A7îÉC<Íß<ª¦<Òc+?¿0;þ
;TÛ?­\¹~k#9Ù,¿âåÏ8f9ìÇ¦>¿zÒ=º7º7îÉC<ñF;=<Å
=í½,?ß_i;X<;Ïa?çd¸¦ã9Ç6ë½^99¦·9¸¡>¶Ò=4¬74¬7îÉC</¤?¶«>7É??dâ¶>qÎ>¡+?0Õ¸"4Ã8Õ¬¿L¦:A,:w
?ÉÊÒ=­Á7­Á7îÉC<y=·5=ÿ¤/?\{ê;·;Îõ#?m¾r8Ê?9¼l>'¡8qU9¾>ñÒ='×7'×7îÉC<²V=óC=Ð0?¤Æ;;ää:?N3¸L=´9ÏøÉ½L¹&nv9^¾¹9Ó= ì7 ì7îÉC<oM5?>¹>[z?p=?®>K¸R?Ôï+9Õ,9U'ÿ>(:J:IHz?ê;Ó=77îÉC<koÓ<9j<m-?áÚ	<SÃ;,­4?äñ·ê²9BW-½í¤;þ®:¯C?=Ó=77îÉC<m#?¼Tã>Ú7?»ðÝ>Ër§>§)?®9`Üº9ÙÀÑ>À_;$;A.?JÓ=
-7
-7îÉC<l©Y?ñÄ>?¬R?ÓtÂ>~¬?t(:lÊ:q	?µ;Uç];ÍÓP?¸cÓ=B7B7îÉC<sL?+²>á?ùû?!{??®,:¿p :±	?/û;5T:>üp?H¿Ó=X7X7îÉC<ìì?Ù1²>Åf@?ûó°>mø>6E.?êô©·êºZ9|êF½A¸L:|:s¬1?~ÜÓ=zm7zm7îÉC<&M?Öp
?Û	>?gÜ>Â¼ >Þ­/?ð9¤5a9íÀ¤>·;OÆ:JÑ:?VêÓ=ó7ó7îÉC<aÉw="I9=_-+?m ;:þw;%?¯³	¸àm9°c½0ý·þ±9¿6½ÌÔ=m7m7îÉC<ï_U?¾>8O?U??7Å>\x?!69ÀÈ%9Ê>m!´:°\_:sN?¦=Ô=æ­7æ­7óýT<Ää>º>>°I?Â@?kÝ>ÅÏ5?²F9r9Dz?¸¶:3ëW:9d*?zNÔ=`Ã7`Ã7óýT<I¦þ>!$¯>:?:Úµ>ßØ>7/?_fÈ8Bw~9«I>@96:Ú
:W¥?.qÔ=ÚØ7ÚØ7óýT<+¢Û>ýz>¥+7?»ò>}i>G+?¯À8±µ¨8`0?}9GG9p¿"?Ô=Sî7Sî7óýT<o?ss?c?Dì(?¨YÃ>.^]?yL²8×{9>5>à&:üÞå9æ8?äÔ=Í7Í7óýT<~ô>ÚD>
h3?m?·¥,?Z0?,_=M­=¾èL?¦öº<æ«}<þ­<?n:Õ=F7F7óýT<Ë?£I?QY8?¯«P?Õ?Ø2C?<Té8ì9R>>¿B¸;½&X;î:Z?CSÕ=À.7À.7óýT<Þ÷>Lyz>V}?í¿?ó>±z?i@}>òÖ©=Ý¾?KÝ(=u)[<?Å?:YÕ=9D79D7óýT<£û?íª?2#}?rÚY?µFè> p?·÷È9Î9z#ù>5<}v;Xh?.oÕ=³Y7³Y7óýT<Ä>ð¢o>¥üQ?Ü>!â>ÞB?¢Ç8õ~
9N´>´q7<aÒ;7_?v¾Õ=,o7,o7óýT<Óø=RN=ó)?<P¹;";?u®¹0ó8·¿LE¶4§V9
ë»ÄÕ=¦7¦7óýT<¿²?nùù>Ø¶?pt»?`û?¾¥¦?"5:
´9^:?¼1§:P:?MÇÕ= 7 7óýT<gY~=Fô;=U7-?¥;.;QD ?±0¹¨`H8Ø½á¿408ð¥9.ë=ª"Ö=¯7¯7óýT<þ<ìSÁ< @(?øK;®þ(;Õ}?qb.¹9Cª«¾þÙo8^*9#ãÀ=/Ö=Å7Å7óýT<Ì·?Kl	?Èo?Z^?<Gþ>ðÛ_?	À69Úþ9n7>­:c;R.
;Â|R?UGÖ=Ú7Ú7óýT<mÇ?¬±À>éW@?n?*5º>ï24?Ã¸4o¡9XÊù½[E;¦øë:kXV?Ç®Ö=ð7ð7óýT<p?OÂ>xK?ëB?¯Ì>¨L3?Ü,9nãg9«U>Iõ!:Ú(:&áõ>>ÉÖ=77óýT<Ö> g>5pU?ô Í>>Ã6?sP¹_Èl9¦`¾è;·í°j9=¼ØÖ=ù7ù7óýT<]]?´Å>qXI?u?Ù¹º>Ñø6?û/
9´9«ºu>vö:&©:&:?ôùÖ=r07r07óýT<«ê¿=	µ=(?~<.½;ã-?éúÑ¸Öiî8%xá¾þª¹!¹A9ßí(¿
×=ìE7ìE7óýT<UûË>bc->Ã?I?Jú?W´?z±¤;Ài>;Îk]?<'w<
?®#×=f[7f[7óýT<«×?àv§>þ¨O?ÇX>4IG>½þ;?Hì<9µÌ96>¨T£9N+Þ9¯3¼>VN×=ßp7ßp7óýT<z>X]F>A?·¥>­8v>dL,?T¹·qóÕ8/ÁÝ½JB<Þü;Z3E?S_×=Y7Y7óýT<Ê=Dq=l'?É­;²;?Nê¹@&9V\¿á48ÀM9Ýz6>#g×=Ò7Ò7óýT<WÑè>2>,L?¾~ >úf>á1?'8(bn9ô=,k:Y:c?ú×=L±7L±7óýT<"Ð[?ÊÔê>Å o?Ðx-?1þÈ>wò\?È¸8,9ØO">Ãæ:ý§:Ô/?×=ÅÆ7ÅÆ7óýT<\w??í®ù>dOD?ó¬?Ó>Û¾8?®9v19va>rF;;§<;#2?j×=?Ü7?Ü7óýT<ÛWH?¨Q?GC?u«>Êxs>ÆV4?L½8ñ>m9ÏV>8R;L;§ÔE?n ×=¹ñ7¹ñ7óýT<bè?6(Ð>Ý½??ÜK¨>â¨s>ÞÑ0?âï7ýk9=Tì:ÁI:-HI?Æ²×=2727óýT<Cú?þÙ>d.`?}¹>®v>Ðû@?¹úµÔ_8IV{¼Uß;Ö:Ia?÷´×=¬7¬7óýT<ûª?Ê;?]?1?Ùî¢>?~èË8`59ïæ>Lkµ:¼;:ecw?´½×=%27%27óýT<µ·r=94=é,?¥DÇ;Ñµ­;%Õ?Xª¹¹%9Ä¥e¿áßH; ¸;O$?æ×=G7G7óýT<ÁO>¿m)>íW?¿}û>¿y²>]4?1Ý(8-C9Ý=È23:`#:9e?¡ñ×=]7]7óýT<?Ý;
?`às?¢Îm?[D?Ú±N?ÑA94l9>£>Ð;
:8\^?9Ø=r7r7óýT<R?wê>Ye?vã¶?ÍW?u%Y?Üt9£Í9«L´>Ûþú:/'¥:ÿB?xØ=77óýT<×?Ê>Àä]?æËþ>E#©>#Ó@?9$;9ÝÍ.? ;Û?;6;?®^Ø=77óýT<(?2Ä>'Ý:?´gÌ>¦	>ß¼0?üº27)9Û(=®:v:
¥"?{Ø=ÿ²7ÿ²7óýT<ô<ã8³<®.?£;NÓy;©?û¸ÂûÇ8j³ ¿ªn´8A:9[Ï>Ø=xÈ7xÈ7óýT<Wú?±»>`D?³¶>¸yM>g.?89f¼V9>Û·>G&:jî4:Äýê>¥¿Ø=òÝ7òÝ7óýT<]Kß<(C <ÖW2?GUI=sõ="?Ö®8B;g9÷$>rn,;î:gu9?9×Ø=kó7kó7óýT<Ñjì=	-°=¤Ä+?SIÿ;¤ÌÔ;c?ÆJ	¹»m9è¤é¾¤Üÿ7Pª9£ï=ØØ=å7å7óýT<W$Õ>²Q>x²??æ¡z>ò3>G2?¼37¸ã¥À8¤rs¾og:ðK:èA?ÛðØ=^7^7óýT<úÙ>	Ú>L??Øw?X÷¸>íô5?4ÐS¸\K9«z¾D:Õç[:\V?çýØ=Ø37Ø37óýT<ùI²?·?×s?2Ö?O??dø
:å9$ö?;Ò:Ýµ!:©N¦?ÿþØ=QI7QI7óýT<ÿ(þ>w>Ó¨Y?¸#?ô?Ü>£K>?@V{9J	9é>fzÃ:C¼:-®C?Ø%Ù=Ë^7Ë^7óýT<&?YÐ¨>ÛU?®=?#ØÊ>v;?äcp¸Pè9þÈe¾«D²:ü^:ñM?((Ù=Et7Et7óýT<øÁ<Ù<õ)?&ì:öÁ:?³¦¹z8~¿~õ889¤6´=V@Ù=¾7¾7óýT<êÇð>>â4[?Â%?òÓØ>pC?	Ö¸e}9¬2¾µçõ;)Ó;ÔØW?ýPÙ=8787óýT<úÁð>ç>ÿªE?í©´>+C>p,0?y©Û8ÀhU9À>_n£:Öæi:!ß2?×Ù=±´7±´7óýT<ºÕN=t=káG?jF<¨YG<hÚ2?]$,7Èp8ä·=®ìh¸$õ)9l/¾¿Ù=+Ê7+Ê7óýT<XV?F®?J<M?c?´?ë(B?/G9Uc°9dÖ><	¤¯;%+g?áÇÙ=¤ß7¤ß7óýT<q[O?Þ'	?åA?ôPí>­>¨/?¬d6ê7s94ð;ÈÎ:óÁ:v(E?FÒÙ=õ7õ7óýT<à>¡é>7\??Q¦Ø>¦ë¢>{6*?Ùó¸"÷9êí_¾àiÁ;A<~;ÁB?MìÙ=
7
7óýT<u½<±><Ek/?.ûL;å=;U+
?\¤K¹¬Ñ9m:¿^·¦r 9êo¼£ñÙ= 7 7óýT<?RH?]ÿ>úH?ðH2?Æü>4?n9t«9ì>1ë;w;V+V?òÙ=5757óýT<m=TP=ùu@?§<ÞÎÕ;Òí1?Jz6¹noÒ8'ý]¿E;¸+Ø©9åæZ½,Ú=K7K7óýT< ÷G=R=¿½'?Xm;N;d?@L¸ó9f~Å½Úª8QÇ©9ÅI=Ú=~`7~`7óýT<`=&°!=¼1?ÀÇ¢;cÌ;pÅ!?DEÚ¸ÈL9ëÈÔ¾Sà,9²b9ÊJÃ>Ï,Ú=÷u7÷u7óýT<u?Ó=¬¯=ÁÍ.?4N<o½Ý;ÞJ$?^U¹M9Æ[K¿m9®9*N?ûJÚ=q7q7óýT<X×6?&Þ>D¾R?¿<#?^oÑ>åG?¯Ba9x®9oC¥>ÔÓ:©a:B&;?}´Ú=ê 7ê 7óýT<SK?ôt¼>j?Uá©?`:?Zi?°§9i9ª7?Jt:R:© ?»Ú=d¶7d¶7óýT<´
?UA>``?6±³>»×f>pFG?ÐÍ· m<9¸¼¤ ;.D³:hÓ>?õæÚ=ÝË7ÝË7óýT<ï(	?Á¯>?ÈG?=0Ý>,>½??<I¼·`"9ôl½´¥Ã9M±9­>
?6SÛ=Wá7Wá7óýT<7=E?tù?.>B?iÜ>5â¡>ÍF.?7\64E9ð<;eC;½W;vp7?üuÛ=Ñö7Ñö7óýT<Åc?P?TV?¶û@?}øè>OT?3ÌÀ8Þr9"mK>hû:¯æ¥:·
B?ZÛ=J7J7óýT<M=7'=z'?	l;|f;21?-Æ¸äQ8iá©¿r;Í·ÿO&9:ô½ÍÛ=Ä!7Ä!7óýT<	õ¤>Á¸c>q9?wKÆ>âv>,?ÕòÇ¸
÷D9\ð¾Õ@:üF:ø>æÛ==77=77óýT<é÷>K]¦>À½>?[Á>AZ>'F*?l¦¸²H9'Ì¾èus;K¼2;2Z.?øÛ=·L7·L7óýT<oÉ=v|³<¬A?ÛG==1k<??9÷®X9­ ?u$¢;líV;¶ A?üÛ=0b70b7óýT<Ö>Ñm3>gF6?l>Éá5>(&?KAÌ:ñ:¡5?Û>§<ôJf<6ê9?ýþÛ=ªw7ªw7óýT<1B*=wIú<%.?7*ô;iÁ;!?ÐVî¸Ú¾z9hUs¾h²¸ Ì8ÒÏß¾ÏÜ=$7$7óýT<f&Î<
-<hD,?þ_<C:<t?¹b,9ý
Ó¾<;Raæ:F?Í*Ü=¢7¢7óýT<3Ï>â>u=?ôú><;²>dñ3?BP8¢9ÿ!÷=+J:h@:Þ&,?¿2Ü=¸7¸7óýT<ëç>KÝ>!\;?ËÒ>_>[_,?\`Ò¸&Ð!8Tj¦¿EÑï;¡Ä¨;ñâ5?m;Ü=Í7Í7óýT<Þï<Ë3«<3?Äà¨;ye;¿à?Ì¸¿=Ò8Hjø¾èÎü¶W9¹ßð¼ Ü=
ã7
ã7óýT<ùE·=l=µ*?ïAf;;;U?fC¸r99j¾½º¿´89¾9õ>¢Ü=ø7ø7óýT<uO?*?C?Z?è?ýÈ0?4Lv9[ª9²F?p[Õ<0?<gqH?c«Ü=ý
 7ý
 7óýT<]Û?æè¼>%G?µ¶>¬R>bG2?+`¸cÔd9pñ.¾ì :m>³9.üc?pÑÜ=v# 7v# 7óýT<EÈ(?7ÐØ>²IG?nÚ?ý¼>yå/?akÉ8§Yk9[>¤:¡tí9[ª&?vìÜ=ð8 7ð8 7óýT<â)Ä<f<Â$?&¶;°;r¬ ?¹*k9¿×¸ì;À82·¾Ý=jN 7jN 7óýT<U¢D?qôù>ÃcI?¬¦]?Q0?l:?§±e9Ðx9Èì>Ð;>¶§:ý»g?Â)Ý=ãc 7ãc 7óýT<7?cFÌ>sB? §>¤.b>D¹=?7Tí9ìÿ°9Æ +?oZì9¨¬ò9ëTù>ò+Ý=]y 7]y 7óýT<÷p?Ñ%Ñ>':?dÂ>ôJ>[&?é¡8ü8·£>Ü:V@:8?x-Ý=Ö 7Ö 7óýT<@ç>t¥>ÃÉH?x*ö>0Æ©>Q9?ñd¡¸C96¾]Gt;2;È	M?9>Ý=P¤ 7P¤ 7óýT<Ä3ð>ûì¥>L9?³v¿>>Å-?à¥8ÜlV9ÚªE>°óÂ:Ù3:nV;?YYÝ=É¹ 7É¹ 7óýT<µ¦Ä=L=Ê+?D_Ã;;;Ø.?~a
¹>·ß8È!¿:¥G8äÌb9VYá=ÀhÝ=CÏ 7CÏ 7óýT<¥m =Qòð<s*?¢R;K.;°?â*Ý¸õº9Ò¾î$¹èíe8À¿kÝ=¼ä 7¼ä 7óýT< ¼>n}>o>?a?êÐ>ÀÑ5?S®9zr:¤;>=;y¥.;ýL?aÝ=6ú 76ú 7óýT<Ña¼>0f>Ê§Q?£«÷>¬>M>8?å§c=/Àõ<&m?æLu<©s
<ù]?<¬Ý=°¡7°¡7óýT<ñB=·=Æ,?0q;-;¿42?tw¸üB¤8ÔÀ¾à$9í19%í>A¾Ý=)%¡7)%¡7óýT<h#?¼Ð³>#a?ë Ö?[¼z?ÏZ?{!:Ú5ì9Ý
?\©;,@:k?QÃÝ=£:¡7£:¡7óýT<?LPó>$¼?ÖÉ?b2?9Ô?±¤@:ÌÒè9õÑS?RÐ:Ô]:7-q?ÐÝ=P¡7P¡7óýT<~õ>ý>y½E?³¥>4ur>ÄÊ.?r8I~G9S¬=fÒª93_Í9ÉîÔ>gßÝ=e¡7e¡7óýT<=°­å<d¦*?dZ;bÅ.;©ò?ÜÁ7¹¡8)¿ùA¸F~9¸½` Þ={¡7{¡7óýT<
?TÂÀ>VP?bôá>2F>È9?f¶®9ý!9-(?RÝ:vP:;4?8Þ=¡7¡7óýT<7?®'é>ûH?½ÒÎ>Ù>«0?Þäi9.9ØdÀ>Y¼9ÊÉ9ßî>>Þ=¦¡7¦¡7óýT<2;?	³>êÕ?Z&?þÎ¯>7~r?P9ê<9Â>÷: :»?ë¢Þ=|»¡7|»¡7óýT<<| ?CK?^J?ò
?4'Ñ>¼È=?ß8½F9ÇH>eÅ::K6?óÞ=öÐ¡7öÐ¡7óýT<yÚ§>I`>È??S(>:ªK>rã)?l#E7ìéY9óç<b×}:êFS:É?âýÞ=oæ¡7oæ¡7óýT<Ö¤Ä<H<w,?£<Ñ0~;j¨?ß9¹9øS/¿ÈU7âÛ9í<Æß=éû¡7éû¡7óýT<Ák6?Æ>%k?ÊÊ[?¼	?`8M?è¦´7³´29Ùd=¼<Íx5<$²[?y#ß=b¢7b¢7óýT<_06?÷à>_P? ?Ê×>°ð=?B&¸BÝ91½.ÌÇ:V:qg,?$.ß=Ü&¢7Ü&¢7óýT<ÐL?^Ö?:u9?>äÂ>>¤1? 8,¶9±n>ªùX:»:A:Öº?å4ß=U<¢7U<¢7óýT<¨å ?ðÏ>ÝäF?ÁBê>»~ª>Wß/?`-8+9)þ=Ú:º-:Ù_?Oß=ÏQ¢7ÏQ¢7óýT<V?Þ=>Óny?®r?Õ´?Í¿P?<È:8d:á`?Æh	:YMë9?Ðnß=Hg¢7Hg¢7óýT<åÞ?²5¼>®îO?@ß>U>)LF?\ë"9þÏ²9?i>e;J}:6a`?_ß=Â|¢7Â|¢7óýT<ôId?Æé>Ìýy?Æ|?MK?DU?ð¼9¬9þq?`!< <qY_?Þß=<¢7<¢7óýT<+?ê½Ê>±X?èû»>Ö°e>Q? [9M9¹¸>d#:P9¸@3ß=µ§¢7µ§¢7óýT<):¶=%JP=¿÷_?xÿõ=«o=Ôt?Eôç==<=Ü¹?ø}<a1â;ÌX?Ûß=/½¢7/½¢7óýT<æW=Âc=y.?*;­:;µ?û¹G9aj¥¾. ¹=9[ÖØ¾fåß=¨Ò¢7¨Ò¢7óýT<¡³<<õq+?E1;0B;ã?¹!9É¿ÈyY6[¼ª8p
£<Ôà="è¢7"è¢7óýT< ¬÷>Ç£«>ß³8?¸ã>&ü©>Úó*?«ß8zWk94Ms>×H:ÓV:o
ï>C#à=ý¢7ý¢7óýT<á%=1[=®°*?ø!;ZÉ;?|¹ÐÀ!9}ÂÜ¾ßQ¹hK9lÁ¢¾åPà=£7£7óýT<
?+þ>è?@ä¯?úª(?d{?½b;/#;Å1r?®ûÞ;.,g;Wîv?[[à=(£7(£7óýT<s´>µn>A?#×?O²>ÿC?¿C=dB=û'K?CØê;G;l\?mà=>£7>£7óýT<·ã<£³¡<i4?é;Y;çÅ?8ð>¹«>39·Y¿v¬B8Ë8G9Õ'ú=\à=S£7S£7óýT<ÛË=Ûø=·-? ûÛ;F½°;Q?¡&¹/97èò¾õÈE9Ø_92â>à=ûh£7ûh£7óýT<ÇÐ>Ü>ûÐ??«uñ>ÃE¨>Ü«7?ñ79í'9ñ>ö9î°9ß`>Ç¸à=u~£7u~£7óýT< mÐ>¶6v>ëµX?t<?'Êß>2¹2?i8leè8eª>vHí:°®:Y<H?­á=î£7î£7óýT<¢Kñ?¬V?ß?çÐ?@é5?_þ?ùÏ9Çð9«Ý>z;f¼k;­Y'?'Aá=h©£7h©£7óýT<n¢=øi=lg2?<Þî;Ú%?A
¹9 ù¿b¸I9Ã?§½ª®á=á¾£7á¾£7óýT<©>ÇÓ¹=L[7?	ûO>Ö>Q'?/k2=sÙ<­R?0¿I<Î
<Í
:?­éá=[Ô£7[Ô£7óýT<)=Aç< î-?<­;D;§Ra?Hö¸¸å/9à¾å7à#©9p<Éâ=Õé£7Õé£7óýT<ö.?ì>w±=?å4ã>ö®>g&?þé®8¸ûO9ÎKW>¸z);¨aÍ:Û?S?`;â=Nÿ£7Nÿ£7óýT<+ç<V±<X'?)³6; `%;³h
?E¹X9#.ê¾gB¹-9N9Â¾bIâ=È¤7È¤7óýT<Ò)°=<>s=úf9?OÂ$<5í;í1?-¹03Ì8õ¸*¿¢?¸ô»B9úìû½ISâ=A*¤7A*¤7óýT<A«Ä<Jt<»¸*?ºüT;ø;¬82?	¸ÑJ9>ÿ¾¨ºº5²9
;ßnâ=»?¤7»?¤7óýT<_ø0?Oâ>½/H??ú¹¿>5U6?Ó«¹8ÒÇ{9bÈ<>:ºà9Ç?þâ=4U¤74U¤7óýT<^?ÈZ³>¥º9?9õ·>½Ë>ªe-?ãm9¬{^9£±±>mX;w;9?öâ=®j¤7®j¤7óýT<q%×>åÄ>¾ÕJ?8åÞ>ð->A:?Ã¸91ªs½ú9$Î :ÈÇ>Õâ='¤7'¤7óýT<²ÿ?:H>0,?>J#?«>b¿s?¿9b\ß9v«>Ñ:ÒÎ÷9L?Ûâ=¡¤7¡¤7óýT<kË<ô9<ë0?¹´n;ÝýM;T?-¹!¿­8VÎ¿ ]8\Ó8yo??»ã=«¤7«¤7óýT<¸üY?u?àQ?RÄ?xÐ>(1D?BÛH7Ò)9¢¡<âO<z
<­-h?	!ã=À¤7À¤7óýT<6Á?@Á>MÜK?ÑÜª>Òa>q²A?
Ü9¶t9lÐ>g;H6;Ú"?2"ã=Ö¤7Ö¤7óýT<½¯?ÅÕM?¨Y?$v±?dYC?h?íhÿ9}§9à§C?Í&Â:LV:+h?p:ã=ë¤7ë¤7óýT<¸=	=b40?¹Ù;­0;Üë5?õÃ7¹À%Æ8?km¿y`¹ðIm9Áñ«¾sã=¥7¥7óýT<0H¯?!-??*¤e?P
ß>È?R×:(J:D?5Â;b:®Ár??·ã=z¥7z¥7óýT<2ì> >NfH?ç?nèO?q¼>?°!:KJ½9üZ?¯@;H¹:O?¿ã=ô+¥7ô+¥7óýT<ul=Á2=¿ù)?êÓ;ë)J;ÌÊB?R´x>:9ðµºR(ª·H9*j£½ä=mA¥7mA¥7óýT<[è=
á¡=´7?VJ<\8<ç3?mM¹®÷Q9wú¾'·À<M9ºD½5ä=çV¥7çV¥7óýT<È)d> >Ãf6?8Ñ·<ñZ<¥Þ!?9Y±¸j29Q9~¾pûÍ8öi\9þ<o>)ä=al¥7al¥7óýT</t	?íE¯>ÃH?A>Ü©`>®Å/?SÖ&9./9ËW >uh;º,;òB,?Ê>ä=Ú¥7Ú¥7óýT< =æÇ<Ð¹$?ûØ;5;¦ï?µP¹Çh99å¾ôòÂ8J9v¯=>LCä=T¥7T¥7Ée<Ë·!?1FÛ>ÄÍ<?éPÇ>¥¬>X0? `·T%b9ûGþ¼K5;}©ñ:9
@?õCä=Í¬¥7Í¬¥7Ée<!m>ÁL/>ÙB?ÔT«>×Â>Q*?zÄ?¸²9E¬½Ü¹/:t1:Oý>æGä=GÂ¥7GÂ¥7Ée<O=VÞ<ÓÙ,?CG¾;ê©;:f:?¾`¸229º|¾±0¸J¥9dÖ¾WUä=À×¥7À×¥7Ée</¬>d>×EA?ß°>tC>?j0?µ+9Çr´9¢r>o;¾:ÃpV?Ýaä=:í¥7:í¥7Ée<Ì^>x&>A?QÇ>ëyg>³/?¤==u²á<©öV?ê;õD;«E?~lä=³¦7³¦7Ée<Þ>ÕÚ>Þj:?ã)±>ª6>"Ó,?¾8&³G9ù³5>6¬Ä:úd:??õÌä=-¦7-¦7Ée<´×ö<Ó*¯<`4?zP=Î"=1Û(?â
9+¦`9Öó>+"<!ßä;Òc5?èä=§-¦7§-¦7Ée<$ï>Àñ>D@?N*?Ýmü>-?ã»V9ÍÊ9Nm°>µ¹9¸9íÊ>qýä= C¦7 C¦7Ée<ó-A>`sÖ=f?½+?ÛÍ>U?/W»=ðC=qÄt?|};¾ì;Âc?bå=X¦7X¦7Ée<R`¾>mw`>åY?'4?¤Ø>/nU?èG=»üæ<7]?$ðH<¼ô;|½R?,¹å=n¦7n¦7Ée<.Ë<&<#_.?·;çÅ;!£/?mÃ¹|i¹8§:¿$d7ìç81N»=µ×å=¦7¦7Ée<?ýÆ>PèC?b?1¡¶>.9?Â#9¹«9°s>	t9®Ñ9ÕP>	íå=¦7¦7Ée<§«>ÛÊ;>x2i?p<@?ûô>©áH?ËH9UA±9X=>j5Ë:e:ª6?7æ=®¦7®¦7Ée<³[?²?×´N?Ì´7?Ì¹ö>>?ä»·ï@9Oy½VØÃ:Z:Þ+?ùæ=úÃ¦7úÃ¦7Ée<7qZ=¤$=ív*?xôö;q¯;4?X#¹®ó8µÛc¿X;¹?z«9î×¾æ=sÙ¦7sÙ¦7Ée<Ù?É¦>~mO?!¹Ø>h³>IQ3?aòU9þ9:ù¯>©;Åòå:©×(?iæ=íî¦7íî¦7Ée<ÖÄ5>bÌð=v>A?7 ?ÎÙæ>Ý«1?ö<aK<^¶E?n:|uN:*5?Á&æ=f§7f§7Ée<Ñ=VS¯< 'L?<Ö<¸<»/?b:A8G¯913@>í	;?·Â:Ñè4?ô:æ=à§7à§7Ée<ª¯=s
=+?l<Kv±;³ I?ø!¸ó9r¢ï½a:w1º9x;?ÚOæ=Y/§7Y/§7Ée<¬?3Õº>óFL?.s?`4Á>èÒ0?£>¸ßQ9]kè½Û:4Ãq:³?
aæ=ÓD§7ÓD§7Ée<¤?Ë®><;?k¼N>ò>x¿;?EO¹
0495ÐÙ¾ó*<:§o
:ÏJ*?Eæ=LZ§7LZ§7Ée<hÙ>·±>wÂ8?ê>8]_>,?ÿ¹Ô+9W§Ä¾_0X:Ã.:+W?æ=Æo§7Æo§7Ée<«.@>Æë>_x:?èåq>à6>ÜO)?w9¹x}P9
»ã¾59¹9J?£æ=@§7@§7Ée<ëlþ>ê¶>p~R?GC5?Ù?p4?¤9eN°9ï>¾é:4Ï¤:	ø4?Ã¤æ=¹§7¹§7Ée<àud?-Äß>g¯?ßJf?[?.X?Åy9ã¸9Þ°>ËÕ;br!;SZ?¨æ=3°§73°§7Ée<©}]?^	?¦ëN?¡ö>Õ6¤>Ó=@?:8?%£9ÇÊ=ÿ®1;~uî:Á>?¯æ=¬Å§7¬Å§7Ée<J÷>vï>Ù¶Q?Õ>ÇP">XN?ö»·µ}9`|½·NN9e9xqµ>u¯æ=&Û§7&Û§7Ée<Ô¯>ð@>"fi?O}>G>ø;?M ¸ù#9kVû½é
:ö9x? Ãæ=ð§7ð§7Ée<Pãk>
æ>®ÇJ?[G?&1?°6?9Ó<I¼<ÅeP?¸^:¾¦ð9LB?Çæ=¨7¨7Ée<·}=LÝ<³,?ÉÐ<´ó;aë?BLï¸dc9eÆ¾üÏ·E~9¹½®Þæ=¨7¨7Ée<=Ì¹Ô<k÷3?EÆé;f ;/í:?»Ð)¹]÷E9¿Û¾WÉ7æãP9à¿v=]áæ=1¨71¨7Ée<xjå<Bª<y,?CdÄ<Ú<Ì?Î[)9PS9û+Í> 
;awå:EZ?ãæ=F¨7F¨7Ée<.~¸>Ú|N>0»d?ªÂ?tZ»>£H?.å»;­Å_;¿ôV?WB;Ç+Æ:Ù¯%?¨ìæ=ÿ[¨7ÿ[¨7Ée<4+>ZÖ½=Ø²f?áG?q?§cF?`C&=]vÄ<&¦X?éÂ¸< P<iNc?úæ=yq¨7yq¨7Ée<1ºJ?ï?.F?Ç
æ>à>">?¹@ì7mÌÀq¦@;Ðó:9wJ?å	ç=ò¨7ò¨7Ée<~rC?tb©>è±?>º¡?Üß?Þ=?Fö9@eÅ9×¨>9GU;«ô:'ª_?áç=l¨7l¨7Ée<Ã,=j-Ä<Öq=?c3x<Ý1<X2?7î³¹î99í³¿%59ö_9êÏ>Í'ç=å±¨7å±¨7Ée<å?%w?ø®e?^Qk?Bp?X?{9µ9½ªÿ>.<¶í¦;bi?YIç=_Ç¨7_Ç¨7Ée<3ÄF?Jñ>¿S?týS?I?Ò½=?V	´½u8º¼Ó:µK:0?¢iç=ØÜ¨7ØÜ¨7Ée<Lü>Õ¨>ÉF??*Q)>¡Cö=Æ0?òÅ-8pt9Ø>Aç
9æRD9" µ>±ç=Rò¨7Rò¨7Ée<vÍ?ØàW?¥s?Úø_@ãÄ?à?'×¬::?®óñ;ÅÚb;»?bç=Ì©7Ì©7Ée<ªÕ>ë>÷VC?õ½>Q>³Ï0?Þ7±¸F.9%H¾þU9!F9þB
?é¯ç=E©7E©7Ée<Yé´>Òn>B?3t¹>¢Î>Ý0?p8%°S9Io>Öµ;ø|;÷X8?Nãç=¿2©7¿2©7Ée<h>ááC>¿ßE?-Ñ?©¿>ÔÀ:?ö¨7¢÷8¦È­=L=;lKÓ:_©9?Yè=8H©78H©7Ée<Í
f>µ'>¹[?´>®q>
¼>?yn¹^¼8{¢¡¿(Z<-Ô
<I?¦2è=²]©7²]©7Ée<º?Ù<z´¦<Ï&?>ÜS< 2<±J?ü*8|e9ìÀ=HÝç9
:­(Ú>Uè=+s©7+s©7Ée<)Â>4'>¿ªF?´8?µ{Ä>¢d5?Á=y×¶<²@M?r:y´7:)?>è=¥©7¥©7Ée<üc>Q
>QN?yx¡?Sþ^?ì^9?ó9é=·9M¿)?Æiõ:Ô»:='?>è=©7©7Ée<qTÔ<<ø-?>òÂ;Êrª;e?fs¹P9ÍV¿+-"9D»¬9N[p>X­è=³©7³©7Ée<×Å<Æ4<ýX1?èz;I;¾·	?#èÈ¸R%I9"²¾W*·`il9-¸¼°è=É©7É©7Ée<òÐ>?p>
M??	?Ù¶Ç>Îí/?zä8ì9êF>ÞÓ:²^N:Á»)?×·è=Þ©7Þ©7Ée<xê?OÁ>9?æ>h>þØ*?/°99£q=9Äìú>z/:¹è9N?íÉè=ô©7ô©7Ée<m?ÃØ>ÖM;?½¾>:Ó>Ê.?×§ã7Qºp98r=ê`:Ïd:Y?zÑè=~	ª7~	ª7Ée<ºZ?¹'¿>(·N?jf=?øàý>û>?S`99zpI?é@ÿ:¸Ö:®m? èè=øª7øª7Ée<(í&?ü>yè? ¡?Oú?JP?³ë8ãP9\¤?><Z;K;ÆO?Hùè=q4ª7q4ª7Ée<ûN>tø=ÆÀT?1§>¸÷i>çN7?xr·^b9KºÞ¼µ$K<Êò;=ÏV?	é=ëIª7ëIª7Ée<¤)?,Þ>âC? Îé>Uv¨>e¦1?âùo8+%9ðWÏ=<Ú;|»Å:*>:?Ùé=e_ª7e_ª7Ée<þp§?ö?½?õO?åÆ>¬Ô?duw9¥ch9ÙL?Ê8;ºê:BI?:]é=Þtª7Þtª7Ée<U>>$­	>x¶0?QE6<3¯<.% ?òE¹£
¸Øb6@Ö±6Ü¶)9±(H<aé=Xª7Xª7Ée<¨µ<©Á<z.?	!n;ÕJ;PF?/¹+=9©í¾Ô¸Qµ8¿lré=Ñª7Ñª7Ée<A=+æF=è4?Òí,<ÝÁù;Z@1?NA'¹bk8çµ¿à{á¸Æz=9xR¾é=Kµª7Kµª7Ée<b²a=ïß =`3?ð<&¾;Ü¡1?(¹ª9í}}¿TEÔ8|§r9
ò_>Lé=ÄÊª7ÄÊª7Ée<Q+Ô=;És=Ì^?Ò^@<è?	<ñg3?±Ë¸Õ£9{¾O!´¸E69¤þ|¾á¹é=>àª7>àª7Ée<;M?¿Ú>O/p?ÎBK?×
ñ>ÇßW?`:pÉ:ð-O?®
: »9¹=?7Éé=·õª7·õª7Ée<_¼É>ù8>æÐ:?gÌ¬>Üï>+ì(?6¹Í]9g¿^;¸:Ýº:xb&?Îãé=1«71«7Ée<vU=åÅ<]0?¯j<z\ñ;ï
?5áp¹¹85æ¿lt¢:¤:5?Aê=« «7« «7Ée<Ö´>aVd>ÁoJ??ôÕ>Ï9?M0§8c·9çò>=øð;H&;½ED?½ê=$6«7$6«7Ée<Y¦X=jÞ=á94?Yñ;¶Û®;õ«0?&¹Ire9½È¹¾*%.7Ä«9/ñ=!ê=K«7K«7Ée<2ÉB?3Væ>ÿ|X?Ù`?ÆÖ>¸39?Âì;¸49Æ·¾â:X6E: &,?prê=a«7a«7Ée<âY¼?Õû?¤ÿ¯?·¡×?5!6??a__:JX:JkV?;-:ý:èÁ?nê=v«7v«7Ée<_­ò<®®<Ó1?áË;ËL¦;í?ÙÌ·¶F9Pô½¼*¹÷v9T¾ê=
«7
«7Ée<µ??Wj|?,úF?Â¼ê>/Y?®û9ªlU9©>,aµ:jN:UÄ`?³¯ê=¡«7¡«7Ée<iÕ?1¸>+F? >#X>éÔ6?Z_88¸æ;9=1û=ñÝ::85?&Âê=ý¶«7ý¶«7Ée<½"s=$*=Nê6?UÕà<aÜ¯<¥#?«·!§e9©¼f;UÔ:ï1?íÄê=wÌ«7wÌ«7Ée<N?	=×>+=?`¤[>¡u>°3?O_¹\!9Bt1¿ú(«9ö´9]§ò>ÂÙê=ñá«7ñá«7Ée<m-f?PÁ?`c?gl)?;ØÑ>+°N?Hb$9+9=>(ø::kñW?Æë=j÷«7j÷«7Ée<çQ¡=×?p=_å+?t¾;8cw;]	?µ |¹çæ8%~ñ¿æ /8TèX9
HÏ=«ë=ä¬7ä¬7Ée<ñX¶>SU>êÒZ?Â4?q%Í>íB?]¹Ä¾|9aS¾ÌG<4;¯_?g3ë=]"¬7]"¬7Ée<ý>(,>4W?Iu?·!Á>.:?	a¶·ùM9o¬b½8^<ìD	<6O?:ë=×7¬7×7¬7Ée<sFª>!Je>e>?æ&©>»Êx>|
.?Oc58Ô¿89Wû=;4.:è2:C(&?YAë=PM¬7PM¬7Ée<k^>ø>P:?$=?¢Ñ>Ðmg?IÅ=ÉÂ=NJR?,t<{æ-<Qf?¬Vë=Êb¬7Êb¬7Ée<ê/?Æè³>[Éy?ìê4?hÇì>¤C?(ä9ÌW9ÇT?N-¤;] ';l{{?|ë=Cx¬7Cx¬7Ée<Vë?)^Ï>L@??<¥>hTd>4B9?0S8æ´¥9 "£=¾ûh9Í½9É>!ë=½¬7½¬7Ée<l?Õ?ìÏj?Þ°£?ðt#?î.?ýÁß9Àñ9ÒA?Ud·:O:·¼/?5Õë=7£¬77£¬7Ée<åÓ`?è?PU?ü1?l?+Z?Â¤9¾9Ø
?I·ô:ÝÖ:ÉCX?ÿúë=°¸¬7°¸¬7Ée<~°>¬kf>ÅD?¡ë>À\>/?PÊÜ6þÙ9Äè±<:S:*ËQ:`?Êuì=*Î¬7*Î¬7Ée<¥n?··>øïB?[`ø>p§>Rß=?Üî¸·«9ó%Ã¾°F:ä:dÞ%?cvì=£ã¬7£ã¬7Ée<Iû¾<m<Æá-?A;Üp;s?Xr¹·9÷é¾i&77øðP9bfà<
ì=ù¬7ù¬7Ée<$­>¥:.>½JJ?Z·>X>ï²-?ÕúÁ8º9->:
j:b?ãì=­7­7Ée<tÊ
?º¯>
1J?Dü¼>RÅ~>±å=?hì7Ztã8Ú>0Nh;E;§A?øì=$­7$­7Ée<³?¸§Ä>§9?ÂÝ>³«>ÞQ%?½ËN9kS9fú>áI:-:âã?°ì=9­79­7Ée<FS??né>R'R?yz×>l>)½7? Q9æ9ãTz>tN:6:h?íì=O­7O­7Ée<ùÄ>e>{¥[?U?uð
?Ò@?Â58êó/9v9>»@;c!;ÚàS?+÷ì=}d­7}d­7Ée<ÁvJ?ê?ÆtD?øáß>ñ9>'5?ú¸å¯9j¾ý#:¶4%:þ>#í=öy­7öy­7Ée<®p=wò%=¾¤9?L?N<'Y<\¡5?YÉ¹KB
9RJ¿L¹éó8<	¿Ú,í=p­7p­7Ée<»Wr=x.=@(2?Ò%±;';/?/Ð$¹ÜÄ7;WÀý¶
¹ÐOÁ8±²7¿@Pí=é¤­7é¤­7Ée<ò£?Ö? ?gé>s/y>òp?}8×·q93$	>MÃ;}	;oË{?Órí=cº­7cº­7Ée<À&3?ÆäÞ>¼ÂM?Oú_?J%?Ñ­=?z¼Å8ìÀ9«1>êYÚ:Y¦:nM(?Íí=ÜÏ­7ÜÏ­7Ée<<ÒD?vIî>±sS?9E5?t2ñ>=e@?|B¶}Í9ôLr»Åp:í$:zãV?Uí=Vå­7Vå­7Ée<¹Îô<øm±<z0?¿®;H
;|¶?g&¹ð89$1¿!ÛB9<$9Ñ@³>¯í=Ðú­7Ðú­7Ée<d±m>|÷>5ÔA?Øà>×Ó¤>if.?tã;F¼;$rC?^É²:Êò~:(3?p1î=I®7I®7Ée<4j=º)=d 0?+Í£;¸e;06?|¹:è8P.¿¯¢¸Ð!9À^¾ï2î=Ã%®7Ã%®7Ée<Áø<i¶¸<Ka,?}$=ËþT=M ?¹Î¥ø8Øu¿Ã)\:°A:¬~?h<î=<;®7<;®7Ée<²q?)JÁ>¨<?I¡>×p>î:,?¸Ó¹7kz9´÷==¯N;F7
;>W???î=¶P®7¶P®7Ée<Éé>î[>FKO?ÛTF???'O;?
þ9"=·9^+É>jÉq:Ôæ":æû=?nî=/f®7/f®7Ée<?oµ¾>ËÇH?àB>º@U>NÈ6?-Í+9+9äF>1:Q-:ú??]pî=©{®7©{®7Ée<"?~Í>°éD?¡­>¹kt>öÑ5?CW9-®9ì]>8P;Ë;~»'?-î="®7"®7Ée<(^*?;Ú>ýÙG?Á;?å¢<?[+6?Ò9Ü9N¥>r;:ýÖ3:ÚU?§î=¦®7¦®7Ée<W\=Ûô!=%E.?u#Â;@È´;êt	?ç-g·v8ê8­|½ÿû7}@9úR§=àï=¼®7¼®7Ée<Bú=vÀ<¶".?må<&¼<°Ë?ö]¹Äxf9Gõ¾©É¸Õ¶9Á8¾Kï=Ñ®7Ñ®7Ée< ó<KW·<*?¤;¾B;Z?ª3¸¯u9üM ½À÷8ÕI9{}0>¨ï=	ç®7	ç®7Ée<@ä}?`ß>M­?5oß?qH?r®?÷q:|±¡9óðr?Û:HN0:3?ÆMï=ü®7ü®7Ée<CÕ"?.Ù>Dÿ??åÙ>²ß>ïH2?XáµÓGR91»×0<ü©×;3êQ?lï=ü¯7ü¯7Ée<º2?VCà>L?<®?<!±>SÞ<?¾t99¼9¦ª>~Ö¶:¥=a:tÎO?çqï=u'¯7u'¯7Ée<=ã¬?º<?z³j?ES? ?ÃOO?xÃ	:Ybê9ùw?ÏÓØ:ð&:<sG?nï=ï<¯7ï<¯7Ée<¼ÎJ>OÚ>4°=?UÌ>g£>Ü3?$X{8=Î9³Åù=ä£<U<ñC?ë§ï=hR¯7hR¯7Ée<3Ó=YN¿<¾1?ðy=ppÅ<&&?ö;íUZ;Y|-?RÃ;[ÜX;6Y'?ràï=âg¯7âg¯7Ée<½á=ì =?3?×
<ÁÕ;;ÿ(?5±p¸{¡90É¾½@QÕ·hX9°|½ëýï=\}¯7\}¯7Ée</(ß=^
=!ß;?èh<Q4<%?iÿÖ¸În8ç+g¿Àã8sÿ×8>ð=Õ¯7Õ¯7Ée<\=È?o??ñâ?±Ps?Iwî>X?7@Ë9i<ê9É"Þ>Í;zô:©"?Fð=O¨¯7O¨¯7Ée<ñ©	?äTº>·"=?Ì¼><>äé/?UD9¹F,9 
?<Øõ:aµ:Ö¹L?Æoð=È½¯7È½¯7Ée<nN=Ç<CÓ.?RW;H';À$?CÁh¹¸]^8èúÀ¹û/9äÉX¾<ð=BÓ¯7BÓ¯7Ée<u
?×º>xL?º®>õ3t>0u6?º|9s9bÿ>5L&:¥Ê:S?¤ð=»è¯7»è¯7Ée<&J?Nø?2N?°Z§?6g9?g?:G:ìj:=?ÿóM;ÊÎù:ëS?õ©ð=5þ¯75þ¯7Ée<j}?Y?M?<*?mç>#P<?ql96î/9â,?+M:»+:Æã?(¯ð=®°7®°7Ée<9+Ï<ß<} +?µîÝ:Ïå:/s÷>K¹dÌ8qÁHÀV
¨¸Æ`±9Xò½
÷ð=()°7()°7Ée<'_=?àì>§WM?Öb?:?»zI?ÛãÔ;X;ÙÈP?Z¯:E:÷d?°ñ=¢>°7¢>°7Ée<´Q?%?3#??X0á>c%¡>°Þ2?a©,7¡9Ê£<ã÷B;þ;Ù7?D"ñ=T°7T°7Ée<i?1	?Z?¢á=?xHú>÷7B?þÈ8Ð#9F|>ã{;;¶ëM?9Lñ=i°7i°7Ée<v
.?1$á>>åE?Â?aÃÀ>°A?Á?¹¼±|9kÂ¾H±:7@2:öB:?¿Mñ=°7°7Ée<w >±é=þØ/?õ`â;Æm»;?f¹`ùÑ8ÝÒ°¿ç¹Í79}L¿õñ=°7°7Ée<v®=G;è<°·,?k2<h<òW?Ù4!¹b¡9·¾\99}xà>öñ=ª°7ª°7Ée<ÙÔ?ÉO>j?_N?C?*i?o:oª9øj?\<1í¡;«£\?òò={¿°7{¿°7Ée<ºD¿=*=ûë/?¡:+<
<¨&?Hã¹ÀX,6EØÉÁ´þ(¸jW9¼3É½ò=ôÔ°7ôÔ°7Ée<§!=ÎÝæ<' 2?f<Â[<ul?ÚôG¹82Á¿\8Æ¶´9ÉÍ*¼þ!ò=nê°7nê°7Ée<V£?CG!?øi?"W?y6Õ>u'?K9#a9È$©>E°m:¤l:^AJ?¸,ò=èÿ°7èÿ°7Ée<*'s=×È/=(1?Qú;ëìÌ;(Z?ª3ß8Ý¡9f¶>ò0;ÉBø:ë6?<>ò=a±7a±7Ée<p;??vù>§Y@?÷ÿ>Uã¶>%3?d9+w9g>V	¤:4±:=?)Jò=Û*±7Û*±7Ée<],?[ä>Hm?ÛQ??¸>ú?:9¡B9¾Â>áÛÕ9$DË9 «?ü_ò=T@±7T@±7Ée<;×>II>SE@?f¤>fF>¨ý%?8¸9É]ß½`\®::2.?kò=ÎU±7ÎU±7Ée<4?sP·>U-L?YkÊ>v>¨*D?_·eèï8¶n½AW¸:t|W:ÀÿZ?yò=Gk±7Gk±7Ée<³è>0>¶C?åu>
`2>/ã/?X ¹Í¿8VÂ¿,½
8­o9=~ò=Á±7Á±7Ée<X3?ÈÔì>A?Eqº>1¥>#ï/?!QM7^9ì²<_]:âÙ:È^ö>}èò=;±7;±7Ée<ûµ+?uØ>ÅK?-lÐ>c>N>?4ÓZ9½	59w·?²:æý(:¶È[?¥ýò=´«±7´«±7Ée<vn­?¸0?ù?UW@>?ã?X:5ô9r?«M;ñÖ:ùót?ëó=.Á±7.Á±7Ée<%?î>çX`?·k?à±6?\@?>¬½9³9+?D\;ûd³:ý:?47ó=§Ö±7§Ö±7Ée<VZL?È[ö>µYT?`ìù>P>aN`?¡åF8º#¨8/j>Q&9ôT9$GÈ>°vó=!ì±7!ì±7Ée< K?í>Á>Æ¹M?W¶>b>5?¢Rm8Fg¤9åÅ¸=k/æ:FL£:Ým4?Ð¤ó=²7²7Ée<Òé>¹¬¤>k15?Á>ùQ>d+1?L»8]9ã=­f9G1Á9´v>Fòó=²7²7Ée<{Ñ<ÿ}<HW+?e,;aÆ-;;øý>`X¹^_9Z6V¿4Þµ8¹a9ëØN>wýó=,²7,²7Ée<O^?@?,T?åÝ>>î¨<?ÆÖ8ÀI9Ã>§Æ%;+¹:}Ee?dô=B²7B²7Ée<Úù>vµ§>ñ±>?!u?þ5?Og,?&9Ù­9oß>è;9¼:ý£I??3ô=W²7W²7Ée<P96=¹Êù<²À:?B!Ý;ñ&¤;äm,?ÌZ¹3ù?9éâ¿¾¸( 9ï¾y>ô=úl²7úl²7Ée<÷=?¾Éò>ÔG?_¨é>³Ð¥>Ý^4?69¦û¬9(>Ña';ý#ù:ý+?ºiô=t²7t²7Ée<X¸<Ä:<Vá0?µo;/q1;Ãê,?^ÙÊ¸øÑ8OÞ÷¾4à9øH9{ø>nô=í²7í²7Ée<+£=Fo=4µ.?Âdú;½Æ;D!?F¹áa§8©>Ç¿Ð590£9á>Quô=g­²7g­²7Ée<Të.=Ã=Gâ-?lD=XÊ=gX?Bê¯¶i"+9a¼å¯);¼;F·(?^ô=àÂ²7àÂ²7Ée<øB=ÉCÿ<TC?ôm¸;GÈO;[:c?Õ­¹Ò
=9«Â¾ýò;¸
¨9*%¾©ô=ZØ²7ZØ²7Ée<pè'?æ>"ã:?c¡>!ãb>ò¹5?»/á8 áÐ8,þ	?r	:ú^Á9ö5?¡ô=Óí²7Óí²7Ée<n?ä¸>:¿\?ÙV?n?½ÖK?H59ðÕy9Bº>Ã;ÈA;C7W?ß©ô=M³7M³7Ée<°ï¹=ñE=Q2?¤7>Ø÷=<!?«4¸µª8õ¿¥6¸ÀJ9>Rß½§Åô=Ç³7Ç³7Ée<wÑ>©Pz>k9V?1sK?V÷>hØR?^59¢á-9?ÑÊ`;¨Â	;ÝP?9Êô=@.³7@.³7Ée<<=¡qg=¬!0?@=±U=ñ &?Yí±9ËO94[?ñß:r¢:9?¾Ûô=ºC³7ºC³7Ée<¯çÕ<p4 <¼ç*?q $;6%;ËQþ>Ã!¹í 9¢¾¹8¿n¹8?2õ=3Y³73Y³7Ée<K?Ä>Å>O<?¨ÕÉ>õ>
1?NeÂ¶M_9_
_¼ùxí:¶[:R?2õ=­n³7­n³7Ée<Åmÿ<ÙÇ¾<Ì_+?õð:ãÀè:>?¹U9fùZ¿Á29Ý8ÕúN?¢3õ=&³7&³7Ée<aÃX?B?;DU?±V?
lÃ>Y@F?_à9j9@bä>(:ºÇ0:ã0Ô>´õ= ³7 ³7Ée<µ£·<y<°o1?dÒ;ÃVÿ:5?ü-8ÀÐ9iB=þæ7½¤ 9®7=àõ=¯³7¯³7Ée<&?äÂ>¶H?/Á>Ó>-?4Û8$QÂ8ÿd?ùåÂ;Ky;K$H?®ö=Ä³7Ä³7Ée<èþ?Á¦>\vH?!¾ö>7ª>Å9?\8Ô±&9ËÛk>Ã¥;¦À:m@T?mö=
Ú³7
Ú³7Ée<,7=±b
=Ã)?ÒZÌ;¶©;È:?%½¢¸Áä9ÀÃ¾¨Ý×¸éÑÿ8Ø¾¥ ö=ï³7ï³7Ée<ÿ÷<9º<È¢*?I;dD;ÂF&?/.·déß8G½ü8;gÉÒ:ñ-?6%ö=´7´7Ée<Äç?¸¾>
)A?8gÓ>>*.?	8ivO9L¼=Ý.:g'Q:Ñ6?Ãnö=y´7y´7Ée<ºßî<B³<©µ*?ÜÐv;{×^;MÅ
?ÚÊ¸Úx9pæ
¾Îc÷·Dwj94½ö=ó/´7ó/´7Ée<Ó;{=Åã-=Ëî8?ú~">w¶í=0ÿ.?G:ì!G:Ø$?->;v;­9?ö=lE´7lE´7Ée<øfM?B?0LE?­Ø>¾¯>a×6?°Õ¸µNd9hò¾¦¸Ï:î	:3?]ö=æZ´7æZ´7Ée<'ö´?2V0?j[?Â£?yÕ?ðA?z9Âx9°#?c*;ø:¹x?©¡ö=_p´7_p´7Ée<ÔZØ=Õ=ÃùD?æ¢>²g>3?hu:=»ç<N?ýã;  ;=®5??¤ö=Ù´7Ù´7Ée<²>gg>ªYE?i¨?:¿¼>b£6?9ö¸Äüç8l«¾ÿS<®"<ÜSG?+°ö=S´7S´7Ée<Ôûx=©²4=_0?ÇÙ¯;¤W;æ?\×¹d^Ø8]x2¿~8Åá?9B>F¹ö=Ì°´7Ì°´7Ée<¤¦O=jî=iñ.?Å;á}; ?f)	¹¤°,9üTË¾ns9´9Ý,_?ÙÂö=FÆ´7FÆ´7Ée<Ëë=æÊ<Q~+?½·=ãSà<Ù ?À$¹ÎÚ8ïÀf5!;Ö;oà?`Èö=¿Û´7¿Û´7Ée<Ù4?Ö5?¬@??©ÄÀ>£:?JÇ§8JÀ9¦>ö5:":øh?6Íö=9ñ´79ñ´7Ée<>(¾<'.<ÿ)?öõ;Û9v;ã¬?õ	¹d*Ô8*%$¿jz8dD9.Þ= Ùö=²µ7²µ7Ée<gë=*À<Å85?þà#=Yìè<w4?^{k8{Ñz9ÇXð=pÉ:vÀ:×³?Ø	÷=,µ7,µ7Ée<6ID?AÎÞ>a?âÈ0?ã«ê>$Ú@?Ã!¿8e-x9(E>ÈÑÅ:Fa:Òa?¯;÷=¦1µ7¦1µ7Ée<ïD?ÜÄ>@N?òë>ÑÀ¤>ª6?<Õ¶ç
9ól »N4 :	@:yU?­`÷=Gµ7Gµ7Ée<ïÔÌ>E÷>BB?gWõ>i¢>A?à8u9Ô h>eò9³~¤9wÞ>+{÷=\µ7\µ7Ée<#>ÍË=5Ê6?2}z<cú9<_f,?·dÑ¸
!"9¡P¥¾l;9'ú9§ÿ?¬÷=rµ7rµ7Ée<\=~7=Ô3?­£À;³_;è®?ly¹&Ò8µ¿ò°7½Ïð8¼=\¾÷=µ7µ7Ée<¶ýÏ>J>½¼G?èU>®ÒE>}9?9¹¸ND9µ÷*¿Öd¶:,^:Ç·1?iÅ÷=µ7µ7Ée<Ó1?¼(´>JV|?lÍá>?mr>åqn?þa7¹Úúð8ÐB¿Yc;¿U:£¹?÷ø=²µ7²µ7Ée<ÂEÀ>ñ8>:¼8?ºWt>)7>¬Á*?!''¹×ÅS9½Ê¾<J×;kô;?Ò)ø=øÇµ7øÇµ7Ée<f°=Ã=Þ,?Ã¯Ç;Ö;´~'?ë¥¹$D8ûgÀÿÜ8+Ø29*>^ø=rÝµ7rÝµ7Ée<eo°>]c>Ë§F?îW?þ?T6?I©9ÞÜ9çáÄ>æN:+;:3~
?tÂø=ìòµ7ìòµ7Ée<bL:> s>h5?]>Õe>îÓ-? ?8w9]´=W%94Üh9AÅµ>Ãø=e¶7e¶7Ée<jÌ>
fd>WÊd?{9?¿zò>÷C?ôË9f9ø¯0?Zë<8®)<¬&\?[Ìø=ß¶7ß¶7Ée<0þ>ã  >@0K?tmÀ>o£>	O8?N·8mé§9S¼>L5;.¢?;6O??rÍø=X3¶7X3¶7Ée<ùé<Uô®<6.+?9;)½
;«û
?>¸Éä9Ë÷¾À7E8Õû=&ù=ÒH¶7ÒH¶7Ée<r3?^ì>8øA?ÍG?mrË>îÎ6?99%t9©>R;B×:Èw?4ù=K^¶7K^¶7Ée<¹{ü=$¬=¾×;?\' >8Xì=	y-?|Ô:Y:5®?­°<M¥t<Aà8?.ù=Ås¶7Ås¶7Ée<çã?B¥ì>¨?d{?Má?Àw?I&R9:9%Ã>2ºH;JÁ½:Âf?2ù=>¶7>¶7Ée<A?ß<F¢<c0?·òL;
ÈG;pO?ú ¹ê¡89e3ß¾Y¹&¼c9W¿äEù=¸¶7¸¶7Ée<áA=Et=iÀ,?^äÌ;æãp;m¾Y?Ú=¯¹75¡Ájç:<è:X>ÿ>Gù=2´¶72´¶7Ée<Øä?õÛ®>D?#¼>»Ö>y£,?ÌÉ
¸ÁÁC9èµ½'{9ëó·9b¯>:}ù=«É¶7«É¶7Ée<NÛí>Wï>|4O?y_®>>|r>i8?¨ûú·óT9õ¤k½xÓ¯9ÏÀ9sé>ù=%ß¶7%ß¶7Ée<³=21å<æ*?";R;o{?7¹wÕ80w¿Ãé¸ùP9ÇP¾ù=ô¶7ô¶7Ée<KF?o½>}ü?èC?]ÙÌ>ïµs?·EL8¹9&µ¼=­Ø?;{ó½:ôF?Aù=
·7
·7Ée<]Ï<æ%<r-?s<	_Ñ;#e$?³·º¹à«õ8PÂ¿.Ä·ÿLY9ûg½æ®ù=·7·7Ée<ÒÕ
?Hº>:©B?¢> l>W/?¹9¹¾9uN¹¾à°:p:0.?tÔù=5·75·7Ée<Y4?=;^
=®-?Õ¨;ã;;±'?Òf¹0¦7ëh»À *È¸QÍ9ëF¾pðù=J·7J·7Ée<>â4>j±G?ëL!?$ë×>9>??"È]<7
<:I?²Iº9Q9ì ?ú=þ_·7þ_·7Ée<*M?ûö>dG?g?o2?JíR?LP9¬å[9üÓ-?KG±:ô:å1?äHú=xu·7xu·7Ée<h6?KÍí>§D??²>èv>ÑÏ8?ùã¸ì9
H¾pQ*;l=ò:'þ3?mú=ñ·7ñ·7Ée<y²J?âeþ>>ùK?n-®>#£j>	>?S89U?>3
[;1;Ó>M?|ú=k ·7k ·7Ée<P\Ï<R<5+? B;¹¼;t?6Ú·têZ9	Ã9½{¸Õm9Tú!¾×ú=äµ·7äµ·7Ée<Í×<9<ò»1?U¡;/ie;1?ÞÑ¶8tæ9f3>üc¸NÒ9å·½ú=^Ë·7^Ë·7Ée<ú?«lµ>iä8?f"?üßì>6/?À<9¹í8CK?èiô9ê­,:v,µ>øÊú=×à·7×à·7Ée<Aµ¥?Pe?F?v4@[°¶?ìà|?1¡<W¶ <ÀJ?h;%Ë½:ÔM?Aûú=Qö·7Qö·7Ée<Ð>:#>az?Y¼H?¼§ô>@R?Ý#=>¸¹<lka?à¸;ÛXª:°zS?û=Ê¸7Ê¸7Ée<
d'=ëø<.',?ÝÁ ;;'?ôñi¸T95@K¾Ð Ý¸#.a9³d{¾N
û=D!¸7D!¸7Ée<ãÛ=z=	U1?ÂÖý=[¸==0?vÚ=:{Þø9KC?PÐá::µ:Ú}?kû=¾6¸7¾6¸7Ée<b(Ú>Ë8>­q7?6Ï>âW>Ó.?±Ãf·b8 êÊ½ü¬7:¾é9ÆÁI?û=7L¸77L¸7Ée<¯A=SÂ=®æ+?½;Î;6y?¦7'þ8ø=oð 8¤òN9G>Éû=±a¸7±a¸7Ée<½Ë§??¾?U¬g?ÍzØ>Íû?´k90³Î9mç>I:Åc:d?$:û=*w¸7*w¸7Ée<OI=ïæ<+?:ÉÒ<KH¡<¼I'?¹½¸ê9Z
¾þðä·³$d9r½7¸û=¤¸7¤¸7Ée<Zä>éÉ>GË?Ô¯'?|.¯>0u?ðë*81Ö8åK>Y¦<½O<èM?¸û=¢¸7¢¸7Ée<+?+É>+M?F*?Â0>¨k¢?íÇ9Þ=U9Íýn?h½><Û¢<Ë"?ãû=·¸7·¸7Ée<MÒí<{£¯<%Q-?}Þ;|ö´:Åö;?Ch?¹1ªj9AÏÐ¾]¸¥¬:9ë¾5)ü=Í¸7Í¸7Ée<Ô=J=E/? ýO;ã±+;?vÀ=¹îôF9ç'ô¾Ç®Æ8Ü´8fA?l0ü=â¸7â¸7Ée<æ7>=³§
=Ñ/?æNª;ÚÌ;NÓ?|çÇ¸í´8·?"¿â­9ëó°9û>=8ü=ø¸7ø¸7Ée<Å¹F=á·=&?Ó»=a`=¶!#?7ª¹4Ü8¿jß
:ÄÒ9k­(?hGü=}
¹7}
¹7Ée<De.?E#â>ÑlE?YQ?.¼>Ï¹6?¨}19]19/?%:n*:Ø¢ø>¬`ü=÷"¹7÷"¹7Ée<ò=ðÙ<·"0?_{;
I;3Ü?4l¹ü8Òóo¿ ¹4þ9¨Ú¾Òü=p8¹7p8¹7Ée<¢?¥º>mêQ?]¹>_á>B2?Ï9J:»>Ù_:9ýô9¤i?Üü=êM¹7êM¹7Ée<Ü	>
Æ=ÙÄ1?u8:<¤<ËÉ/?`¸Ôw9ò/è½fÉ9õ 9Çú>lìü=cc¹7cc¹7Ée<ÁÆ=àòà<}Ý-?-Z=;Ùt;ÿ?¥¸húk8Ó.!¿§:>¸A8Â¢¾fõü=Ýx¹7Ýx¹7Ée<!`â>>ÙI?­>	á~>rG.?~­¸«èL9ÂÀX¾Ø9  Ì98&?ùü=W¹7W¹7Ée<Ö>²Û>ÔñB?¦Ã>¼>Ä.?Ä$Ò7Òó9"hÄ=·çð:y¨:|7?òý=Ð£¹7Ð£¹7Ée<#_=}o'=ó*?õD;Ç¬W;=n,?¬¹9
`9ñ¼(¿?8òÊÈ95t=Ñ9ý=J¹¹7J¹¹7Ée<ÿQ>§F>(H?Avó>zo©>]ì7?x{'¸7s^9ô½À½Z`G<»·û;«ÄJ?HNý=ÃÎ¹7ÃÎ¹7Ée<Ý	?ÌÏ­>qK?pG??(5?sW<?åP=#=y9?·ô­<n<Å²:?Xý==ä¹7=ä¹7Ée<.;Ü>ò>§ÿ;?µZ>'GB><g.?à¹~öB9·Ïª¾869g³Ã8XkÈ?øâý=¶ù¹7¶ù¹7Ée<¹?Y¦>Ç¹L?ÍYT>¡6>Ðg1?k£¸çÐ8ËBÈ¾B½:bz:ZA?ñý=0º70º7Ée<¸ñ>§>Ö$8?2j>]P>¼E*?h`¸}Ó¥9òâÞ½Ï#'9&}9§)>9ÿý=©$º7©$º7Ée<Ï2³=]=4(?M;üo;
S?f³¹¿Á8«9i¿¢ê¸rbu9§,t¾Zþ=#:º7#:º7Ée<iËS?ýÊ>~Ñ?:?p¿?pW?³a9æ~f9¿Ë®>L¯:!o):
·i?bþ=Oº7Oº7Ée<nòQ?=?0=?®>¥>îDl>\3?08s?:9¹êñ="¤¬:ç:ÿR)?+|þ=eº7eº7Ée<W=.×Ï< +?¤Ý:Uü«:s$?þåT¹£/9Ç'¿U¹ÏR·8M]8¿nþ=zº7zº7Ée<mH?ÇPÑ>>u?y ?ê©¬>n?Ñô39Jq9k>ºd:â!:Ö×`?ìþ=	º7	º7Ée<\*?AÙÈ>¨UY?äú?Ó²>ôhR?ëA*¸f3¨9®½þHý:b:ü]?
¬þ=¥º7¥º7Ée<êO'=÷<°^-?K;^ÕQ;*32?¸«-~9ðí½$Ø¸a'9?¨¥¾ß­þ=üºº7üºº7Ée<ÌÛQ==&©,?÷;QÆ];FÍ*?³mL¸µ]9â·È½
·ô\9%¾ ¼f´þ=vÐº7vÐº7Ée<wH>è4>æÕa?X^?;?½H?vÁ<Qua<jÃ[?ÆÊ:·µ9Ì1V?,Çþ=ïåº7ïåº7Ée<\Ò=zB=®Ö.?VÂX=þ-=Åu?V·O9Òä¼ô<><&<Ã'?¾Ëþ=iûº7iûº7Ée<~7²?6?6òy?â¢À?gS?VFi?(Â:}5::
ú>8¥å;óú;V?ÖÌþ=ã»7ã»7Ée<4>->L?ô>0f>ê-?¯¸ë9¢<¾CT<i]<³{J?ßåþ=\&»7\&»7Ée<"Ð¹=»H=??-?7$ù;YpÀ;-·%?9¹¨«Y9­x¿MÂ¹F9V
d¿öþ=Ö;»7Ö;»7Ée<,g¡=°ør=È*?7.+;ë¥;?¸ö8Í*¿iÊ´¸Fy9#¾«	ÿ=OQ»7OQ»7Ée<Ñ)õ>­>ýWN?ª¸°>Ø}> Æ2?ì8à9ò=çB9;"_;'ä5?îÿ=Éf»7Éf»7Ée<ü>?£=>¦]?à*?øÌ>öjU?ÑòD;M±à:åc`?Ú <WV<!á>?Cÿ=B|»7B|»7Ée<^ÿ=½÷M=Ú+?AÃô;H'½;y¡%?ÖË·o¶8ò¯¾zã9¤ÆU9ú!?/ÿ=¼»7¼»7Ée<gL?&º>X"J?½wÿ>»¦> D?»[`9w·9^à>$mu9È9ëÑê>FUÿ=5§»75§»7Ée<[¶<ä<'?;ôê;×P?Í	 ¸/õ69.î_¾õn9G£t9Óú>Ùmÿ=¯¼»7¯¼»7Ée<G¦D?lHÝ>|c?¹>?@à>@ºY?_¸]¾9
GÞ½7<ªÅ;¼m?®ÿ=)Ò»7)Ò»7Ée<¨=ò+Ã<ã0?½i;Îe;7$?o¸¹®B9Ûô¾ÞA8,sB9¥;ÿ=ÍÞÿ=¢ç»7¢ç»7Ée<?´Ì>AA?QÊ>ÒM>ºx.?ÕÍ88Û¡9ðì=ó;DÐ:Tn2?+äÿ=ý»7ý»7Ée<Óÿ>²>eæ7?dÑ>~íV>5*?øß8^å/9ü¢>°Ìk:³:ÙA?N>¼7¼7Ée<X>%>Î=º@?1?±Ñ´>ör<?¶A=hsñ<ÂbM?Ñqä;.;fìY?Ë >(¼7(¼7Ée<ÈOH=UG=4Â+?òø;ÄÍ¸;',?¼ø·ñ9ª½Ohñ:ü¤:J;?_$>=¼7=¼7Ée<÷C=>=ñW)?Ñ
;0?d;ra2?÷¸ê=9êQ;¾gD8Á
 9Ä=:0>S¼7S¼7Ée<\T?ÝD©>pB?v?¦èÍ>¹Ò9?2þ1¸`7+9ð¾ë&<þi¿;Þ­^?Ë7>|h¼7|h¼7Ée</?N²>¯#L? r?z:¶>üw;?°Þ.:ô9£?»:ø:Û6?Á@>õ}¼7õ}¼7Ée<>Âu?L2
?G c?Øµ? ¢d?ÃK?¼D^:Çs::?«i<:W#:À:?ÆB>o¼7o¼7Ée<}ðä>j§>A·>? Cm?§r*?3-2?&Ê9
£É9ËG?È_£:I:çP?IM>è¨¼7è¨¼7Ée<¤º¦=ìÏw=ä<,?ÑÎ<¼Þ;1?:Æ"9ÐÅ9þ>¹å¸6ãs9Ò!q¾äV>b¾¼7b¾¼7Ée<	Ê=²¨²<ù9?tB<²ñ;G '?ûj¹
^9¥¿Cæ¡¹¦p9EX!¿j]>ÛÓ¼7ÛÓ¼7Ée<£Y?=?¬|G?àEg?
?÷ë>?ÿÑ®¸ùg9í@¾S<ÿ;l9;Ël_?Ãb>Ué¼7Ué¼7Ée<Vº.?yòå>@B?øZÊ>T{>ðÒ0?Þ8IÃ{9`
=¼à:Z~:}E?Gc>Îþ¼7Îþ¼7Ée<	Ìµ?J;?½x?t?H?FÒ?£r9~i9'#?Hýq;R;aq?x>H½7H½7Ée<øL?úø>ÖS?Hï>(Q¢>®±<?ñÃ§9­Ù9çhÅ>Ò¡9;k;«Ä0?{>Â)½7Â)½7Ée<P³?ë¹?äßm?aÕ?µ{?CY?"~4:M:11?Ü6;àî×:±ÊX?|>;?½7;?½7Ée<i?áî>Ðy?é@¥?L?IF:Â9©?7]ï:b«:GåP?9>µT½7µT½7"ýv<°Yÿ>¶©>§SA?XdÓ>>u/?AÌ8J9(+%>m);|eõ:ÂÛ0?2>.j½7.j½7"ýv<cH?¦ù?â?	lÖ?Xè,?w»?\Û:ÑÍ:å._?Íì;Rau:,?`>¨½7¨½7"ýv<¤,=
}ê<c*?ã§<<?ÞÉ·Ô<9»^0½Ú¹R¹¤Áî8õña¿EÄ>!½7!½7"ýv<ÿv>9Õ=ks3?ï<éÛ;K+?|á7Tµ9I=¨vS·z!g9q7ê¼¿Þ>ª½7ª½7"ýv<M?>Û?<?G?(·>K3?ü_9x´¿9E|O>¬q:qÄ+:4?¥ø>À½7À½7"ýv<Æ¯§>Ë}m>MÁ4?B=ÎÏ<D°%?>%H¸5Y29Å¤¾iø9ût9ÕÙ?á>Õ½7Õ½7"ýv<È=ÊX=Ó3?=<y²Ô; Ê(?&åf¹k_9Õ7¿³;«±z;æ6?_>ë½7ë½7"ýv<ÿ2d?Á´>ß¶¡?
?c?N×Þ>Ç?Ä9Ì_9¡G>@:ß¤:a4#?>¾7¾7"ýv<DÚ>ë>B?lT>9>U1?Î÷9o4Z9£ñ¯> ç.9ÆX9ñ~>Ö>û¾7û¾7"ýv<Ê¼<ß<WL+?üÊÓ:úé:kºç>ñRÔ¸1c9ç=¾F!(¹,÷£9A@¾ 6>t+¾7t+¾7"ýv<±j>¤ÐC>ÁÌM?¯Ð>DL>¢1?ÝàÂ¸è9)&¾5	<Ñ[3<ÎO?y>>î@¾7î@¾7"ýv<dÍ>ø>r¸K?ø\±>Up>¦ì<?Ô/4¹nÐ©8Ñ¿g.ö:¨:(p;?X>gV¾7gV¾7"ýv<»>?¨å>¯tT?ç>|±¥>Ý2?ê48l¸9Í÷>À#:ø½9Ã[?d>ák¾7ák¾7"ýv<	|ó<Õõ¾<ñ4#?l!;Ô#;bGü>L¸9ãÁ½4î¹9´¾
~>Z¾7Z¾7"ýv<
kÂ<Á<zR.?íeQ;H;Ü?¡q·ªðn8Íp¾°+3¹5WL9wà¾ >Ô¾7Ô¾7"ýv<J*3?Æ¹²>P?Ö0*?5Ñ>&e ?Ê­9½ö9ÕÒ?P:ë:V¨u?J>N¬¾7N¬¾7"ýv<cË?!	>¨ü?J$?£¦>ye|?#&f:..:O!)?à·[:²:Ù6T?Z>ÇÁ¾7ÇÁ¾7"ýv<í`¤>Bh/>uço?¾F?®wë>
ÞW?w¾½<]<Ùµ[?Êt:{:àc?æ>A×¾7A×¾7"ýv<s6?e4	?¾ð?ßQ5?Ê>ÉÈe?¢¹©81+¢9Ûö>þ]Ç:f:a¾@?¹>ºì¾7ºì¾7"ýv<è*Ê>|>§gI?ð¦>ïÏu>GÛ-?·O¸ö"V96¾9i_9å>U¾>4¿74¿7"ýv<XÝ>ÄW>D?ÂM.?Éð>9?è¸ t8cX¿~L<BÅ?<ÜNK?ùÕ>­¿7­¿7"ýv<+ý?`Î3?^OG?¦ù?¯Ü>5ï4?«¸¶9Ë8½!Ì9Â9^0?né>'-¿7'-¿7"ýv<Ü>><V?1!ª>«È\>%DE?ík¯¸Ja9&UG¾g"5;Z*ë:.E?òë> B¿7 B¿7"ýv<Z=>á>£1?H<fg<ý ?ä¼¡¹2Ío9Ä©,¿Òè¸^µ9æÊS¾$ò>X¿7X¿7"ýv<e¨?S¯§>M?Ç>Kr>´:?âç#¹¨9È¿VWñ9äÅ9¾?ª>m¿7m¿7"ýv<þ=åÂ<ûÄ,?k%î;Ã;)Ý?ÍIf¸ÁoC9qÓ¾,ç8êU9¾>>
¿7
¿7"ýv<ÿ=o?°=Q59?-
(<æì;é@6?éi#839D7=°Þ9v 8Âµç?Ù>¿7¿7"ýv<Îc =ñk=¬¨.?Bè;ýLÍ;Iü?ÈeÊ¸ypr9ò·U¾íÎ±9<³å9¯*Æ>`\>®¿7®¿7"ýv<(=®ä<(?s<	×;3)?Îå8¬Ä×9³S>Ñ§::£ô?Zj>zÃ¿7zÃ¿7"ýv<
%º>÷¼y>àÏ>?¿å>ÓJ¯>EC'??9Uw9Öÿ´>Uì1;ç[
;Õ!?k>óØ¿7óØ¿7"ýv<Ú<_ÿ£< 2*?ñü3;Ve:;3÷>Póy¸úl\9%¾æj±¶~`9nQJ¼ n>mî¿7mî¿7"ýv<¢þÌ>*{Y>RMq?»ãs?þ³?(ïQ?ê×:<ª9&?ë× :tÓµ94ub?Án>çÀ7çÀ7"ýv<Ú¢;?ê*Ô>fb?y?Q¸¹>uH?Þ=9\Õ£9ÒÂÑ>ªøµ:bo:ÜB?o>`À7`À7"ýv<æI=±=ç*?|R;ï ;'j'?v%¹!3Ñ8¶zJ¿?H¹V·
98¿w>Ú.À7Ú.À7"ýv<½Z®>a;c>mD?ü0=6`ñ<;O;?d¹õ+9ZåT¿ÓÕ:^ùè91Á?ï>SDÀ7SDÀ7"ýv<>hÀ=;?ñar<©à<{dP?2
¹ù¡9ûÕf¾+'¹Ádd9Ð»¾«>ÍYÀ7ÍYÀ7"ýv<×úû<¸5¾<L)?d©;;m;Ìµ?X¹5y8¶<Àº +9

9=K?¯³>FoÀ7FoÀ7"ýv<ñf?J&?G?Éw?ÙMÎ>À5?	8zCJ9®=Ôc:ôÈJ:y.,?ú¹>ÀÀ7ÀÀ7"ýv<ð¡Ã<£H<ì[,?¢5Ý;ElÀ;&?ß­¹uç9¹À¿Çß¸Òõ9ûf\¾Ä>9À79À7"ýv<i¢?è?Q?·:?pm©>Ý?´ 8T¤9	«>K¥
;s:¿?bË>³¯À7³¯À7"ýv<od>Bû='h?>?1.å>ÚÖT?­ÚO=Ý·í<ÛÖ_?«YP<Cï;,¥^?NÏ>-ÅÀ7-ÅÀ7"ýv<þ3=c==á[*?$h;kn;£ü>|¹n<9+¿ÜÑ·þ8+ï½ÅÔ>¦ÚÀ7¦ÚÀ7"ýv<¬!?Ã>ó?Ë?|>j,?o¹%9¿ñ¾Rï:¾WD:<â@?ý÷> ðÀ7 ðÀ7"ýv<(E?ôó> P?R4?¨²Ð>Ñ??Ü;Ì8M:yÉ=\å;ê¿:ü;R?	>Á7Á7"ýv<TN?¸ö>ãV?éÿ>`Û>3N?ØÞ9°×Z9cL¨>c%Í:ÐÐ:)=?>Á7Á7"ýv<ã«u>J1>ú^1?>æ¡>³Øu>û(?/
=ü.°<ÏH?!ðÓ9Xù±9Xm?Ì
>0Á70Á7"ýv<B6¾<¡<6L2?#µ=;jf+;¬
?=`I¹Ú&9Ø>¿ÆË9«l9è(?Ø>FÁ7FÁ7"ýv<±á=GZf=Çu/?ê«;vÆ;\ü?Vý¹¤u97f¿Ó9]¦9º³ñ>o+>[Á7[Á7"ýv<ÌÕ>oq>wùM? >Q=c>|Y4?¢Äf¹lP9Û¸
¿wM<?O1<õtM?.>ùpÁ7ùpÁ7"ýv<X0ï>ñ«w>a;w?É,?XÇ>?å]?ã¶>¸s9ç²½ú;÷»;ÂÒk?ã4>sÁ7sÁ7"ýv<w·?»>6@?öÁ>aû>ìù0?Þ«¤8ï8ö¯>ü;:ïE:Z1?8>ìÁ7ìÁ7"ýv<õÓ­>­èm>Õ;?íI>«MG>24?¼7V¥O9ÊEº<k¶÷9·bÃ9¹G"?ÀN>f±Á7f±Á7"ýv<!5=Á«=À.?ÅÉ~;#ÒC;d&?)2£¹ë5ÃFÃF.9<9U½£>P>ßÆÁ7ßÆÁ7"ýv<B¡>ÝUf>>ö2?ë¥>ÚÒy>C)?N^7¹ô8 æ?¿ù]Þ;¦;èm+?éR>YÜÁ7YÜÁ7"ýv<38=ê= .? ÷<Dò;?-Ñ;¹»¾29¿:Þ%;ÞMí:ï2?q_>ÒñÁ7ÒñÁ7"ýv<Yþ6=ØÆ<ûk?><	â;XáW?2ÏG¹88È¿@¨+9DA9`ã>+f>LÂ7LÂ7"ýv<<±<ß¥<BS,?/Ëµ;A©;f#?GBß¸ò$w9;Bg¾86±:H:t(?½l>ÅÂ7ÅÂ7"ýv<Õ.=iþ<ÞË/?ì=;ôUD;Mg&?!2T¹øb9´²Å¾e¸õª8òz¾Vt>?2Â7?2Â7"ýv<éY?iä	?GJ? ?t^¬>ÌB?à>8·Ôa9,lª¼±;æ^\;cEN?´>¹GÂ7¹GÂ7"ýv< B=#N=//?ç®;6;Ýö?H¨¹G±'9¯¿|6¶Fñ8ë¡<>2]Â72]Â7"ýv<q'?5á>>V>?f >À@e>¬¸2?%ø8òu9íø=ÕÃ:>à:ÐÍ?>¬rÂ7¬rÂ7"ýv<¤Ú>÷ö>â
A?q\Y>">4+?ÿöA¸³*G9JPù½¥@8LÕ9[
=¯>%Â7%Â7"ýv<h?Ãä³>lÂ>?(wÏ>µÓ>¼£3?ú®»8èÍE9Ìær>B: Æ+:-Å>B³>Â7Â7"ýv<Ê?,Pë>?>jh?¥×>Tô?mJ9%VÔ9þî'>ç<;JW¢:bñ?ÃØ>³Â7³Â7"ýv<Ï?¸¿>(lH?Í>Ã5>qA7?Ä°779*á*=¸Ud;«?;¯
;?ëß>ÈÂ7ÈÂ7"ýv<,e?~&Æ>ÈA?%Ô?x¾Ç>IÍ,?½5¹Z9±Õ¿`0<Ôã­;Ä"A?±4>ÞÂ7ÞÂ7"ýv<¢>$<>Ã U?Üðü>m±¤>#D?dê¡:ò/|:]$?mñþ;Åþ;HR?A>óÂ7óÂ7"ýv<u`+>Rýä=o??U<<R?bÞ¥¹P9_L¿K³9B$i9Î~?C>ÿÃ7ÿÃ7"ýv<r=ymG=ùI4?¤°È;m9;ã0?ÄÝ¢¹O93ZI¿Îè6P7o9#ë'<1D>xÃ7xÃ7"ýv<ì`'?ÛÑ>\.L?àù?NÑ>ªµ.?«Ù9Rµ9?)9::Æõ9¾Ý@? K>ò3Ã7ò3Ã7"ýv<?8«Ä>ÉB?\hÀ>F/>:2?·¹|Ì8ËñÂ¿5<ô0<<?S[>kIÃ7kIÃ7"ýv<{a?þwÁ>î-?XIý?ò­^?ì?0,%:ÀÌ99(?Ò©>;è~«:eN?`b>å^Ã7å^Ã7"ýv<&HÔ>ö8>Ìç?O?/>p~?söI79)+2=Å-<y¼<Ú^?>^tÃ7^tÃ7"ýv<âè=ßÅA=N*?0Èæ;·;¿ï ?¦è¸½ó 9é8¾@'8!¼9¡=1>ØÃ7ØÃ7"ýv<Æ}=¤®L=ö+?¼£ß;A¿;o?rÓW¹TY/9¿VYJ8ö\R9J?ö=<>RÃ7RÃ7"ýv<Íy?é±>ÒA?¬×>¥Æ¢>´)?W¹F}9­¾ql:r7:"N?>Ë´Ã7Ë´Ã7"ýv<c?ï»ÿ>Åc? Õ2?ì°Ð>`[?:9Î9ç$>(ä;Í^;|?>EÊÃ7EÊÃ7"ýv<ê·V=6]=-?fm¥;;S'
?¹³#09Ób¿5-å8³~ã8:ò?h>¾ßÃ7¾ßÃ7"ýv<@A?°Ü+?¢E?
?ÅOÆ>(6?¹"8Úe	9]>è:?ú9ìU?n«>8õÃ78õÃ7"ýv<L¹×>äs>ÞèN?ü¦{?\ ?'ÞH?ß=[¹<c¸T?Ûeü:Ít:(n?´>±
Ä7±
Ä7"ýv<¤Þ+?zÃ>ia?þ?§À>:?H÷7*û-9ñíµ=Î|:¤L>:SØ)?ê¼>+ Ä7+ Ä7"ýv<)4$>cFÜ=ÀÕ>?¢-5?+ôû>~8?×Æ=ó¥<þR?wq<ã<}ÜS?rÂ>¤5Ä7¤5Ä7"ýv<?k³¸>;ÚT?UÖ÷>Ê©>;?4i8ÿ8Ôj>
8ìF¬9ÄÎ=ÅË>KÄ7KÄ7"ýv< sI?8¼?MH?lu?rÆ>G9?T9ne
9¡g@?!l;µÜ:o5?ÃÌ>`Ä7`Ä7"ýv<þÁk?àÑ>	É?¥lá?ú<?æ¯?;
:%OÍ9²\,?}R;<¤:'pb?NÕ>vÄ7vÄ7"ýv<£:?Btä>BpP?ÎlÚ>ãE>qPG?ÇJK9Õ»®9ë>Ö®:BX@:@?ÚÕ>Ä7Ä7"ýv<ù?)¤¾>DÈ>?°s>ÈA1>x/?Îj·¸²>ò8ûÔÁ¾,Î:+:¡'C?Ø>¡Ä7¡Ä7"ýv<cH,==ü<µÙ.?àU¸<C<¨'?fÅS9y\o9ó}â>@ñ[:4ê&:"ª(?^Û>~¶Ä7~¶Ä7"ýv<ÍæÓ> >üOJ?lú><­>U9?¯{¹º×9Ñ	¿;(<LÍÐ;áN?Ý>÷ËÄ7÷ËÄ7"ýv<÷y??RN?×4?2§?E2?kìÒ7jÍ9§GH=;:ú»:¢³X?³â>qáÄ7qáÄ7"ýv<¡@?ÞwÊ>ís?]ö>_>ÕKH?¹8I|9t>2«Û:+ §:>(?ç>êöÄ7êöÄ7"ýv<øU?«?ýD?3PY?çÿ?ïÕ??0µ9V:® >ä½q:6u3:±l,?ªê>dÅ7dÅ7"ýv<>*?vóÎ>#S?J××>Ð>Á@?º¸è\´9]yG½d;ì:[:Z?éí>Þ!Å7Þ!Å7"ýv<ûQà>­ç>ësC?õ>`s¯>N3?ØK}8b9ºß=à§:LI_:7?Ññ>W7Å7W7Å7"ýv<ä$?£ðÕ><=?¶w>n1>n3?¹FU9¬¾u4º:M:· )?Äû>ÑLÅ7ÑLÅ7"ýv<óÚd=\³=ið:?´È<_g<ý+I?zT~¹	fÞ8¿`¿^Ä:+\!:¾]?Q>JbÅ7JbÅ7"ýv<Ë¨¬?åí.?­|?¬?¨?<?"öd?äþ£9âß9»>w®;§:4?­>ÄwÅ7ÄwÅ7"ýv<)>.>2%Q?x>&?^°å>I9?!D9¾]9ï¡>]D7:²:)?¾>=Å7=Å7"ýv<ÙG>>aóS?eQP?4
ú>HU?iR¬¸r 9³×	¾^^D<:aâ;ä^?W!>·¢Å7·¢Å7"ýv<M#?^Ô>9¡D?o8)?À¿ê>8?ðZø9/ë9ð?:£¬Ù9Yn0?ò'>0¸Å70¸Å7"ýv<WW>ØÅÌ=3.?Ý<`§î;9Ô!?^A¸q/91¦¾8¬½À9L=ï8>ªÍÅ7ªÍÅ7"ýv<
5ó>ÞÏ¤>â<?KÕ­>}>íã/?°b7Ü9çmö<!:r4:»ÜV?)<>$ãÅ7$ãÅ7"ýv<¡Ò<7<10?;<Pê:6n?ö@Û·J9¬)A½H§9úA9&N?D>øÅ7øÅ7"ýv<é®?	n­>õl??WO>ú>ù .?L^Ñ·Ë;M9+½_ä&; ,ë:/¬5?IE>Æ7Æ7"ýv<á4?2ì>S§C?&gÛ>¶">ØÝ3?Ñ_T9^3.9¦?:Vn:v>3:å2*?>#Æ7#Æ7"ýv<õ?|µ>ÈL?g¦>¬ÌY>©C?ý¶Ä9À´Ñ¼Ü9z]Ö9.¬?é>
9Æ7
9Æ7"ýv<keÎ>)]>S@?o'\>³9#>¤,?ò»ï6µ±9rU-<µ8«D'98>1>NÆ7NÆ7"ýv<GS0?ØÆã>`,F?G
?£Í>Ç/?ÊA}8ÂåT9éC>ÈÙg;ó·;öM?Â>ýcÆ7ýcÆ7"ýv<ÁN?c?LFG?8ïr?óÖ#?ÿÊ=?jÍÔ7._9&P/=1mÞ:ÝB¦:}=+?Ìí>vyÆ7vyÆ7"ýv<­N?U.ì>y(?;ÂÔ?ig9?£â?½Ú:Æ:ªlY?¤?Ý:8Q:}?Yú>ðÆ7ðÆ7"ýv<ø=2'L=G3?ÃN½;¤;ð½?èa8N69ÒÔ=o¶¸Øï9Ù¾g>j¤Æ7j¤Æ7"ýv<,?Jõ>Oh?éq?{ï?ÕN?tné8uJG9í>Íµ³<J¶O<}]?Q>ã¹Æ7ã¹Æ7"ýv<-uØ<°¢<¤õ*?RFv;´<@;	û#?k×8¼ Á7Æ@"µÃ¸S87Ì3¿À>]ÏÆ7]ÏÆ7"ýv<äë>²t¢>#Ü9?ó!v>iÆ2>:0?°í
¸n8Ñä¾ºR:~:§³/?$>ÖäÆ7ÖäÆ7"ýv<äËõ=§=5Í;?Wz>Ic<>H3*?*b;=Bøè<BèM?º6<tÛ;8?n2>PúÆ7PúÆ7"ýv<>+?ªw¿>j½d?Rw?|õÀ>BN?J9:c9á*>^.¥:B©Z:=cA?/4>ÉÇ7ÉÇ7"ýv<{¤>¹GW>C?%Ñx>&ü4>=ù/?¢Æ¸l`9	¾¶+<TºÜ;tîF?ªl>C%Ç7C%Ç7"ýv<­T?Ù©>4\?Í>F>°2?5¬¸Jej9«t<¾p¨;Ç4;1H?±>½:Ç7½:Ç7"ýv<C?Ãc©>Ð?#?)?^2?òï9_ÒÍ9ý8?
¾:/NA:O|?ß>6PÇ76PÇ7"ýv<.Ð?QÅ>Á
I?ÿÔF?¼â? K;?Y1º8ê49	7>àÍw9IM9ÅrÔ>¢>°eÇ7°eÇ7"ýv<k´>¸¨V>1ËV?}Á?^eº>ãML?;³~=£F=~;o?à<¡<¢çp?1¿>){Ç7){Ç7"ýv<NÈ>°¯b>5b?Ê%?>>v_?	»8nr9ó¶=;Ä:à5:ðdB?|Ô>£Ç7£Ç7"ýv<7{=ßê7=Æ/?EO;l]f;×A?þn&¹#7?ÁÀÜ·XüR9Éì½Ú>¦Ç7¦Ç7"ýv<Q¾µ>Ìmu>L=?H>(!>¶ú*?ðJ¸dr9»¾:JÀò9qÂ?9Û>»Ç7»Ç7"ýv<ëöq?7W?²£S?H_)?¥Ö>tJ?Ö·8º
,9[Æ>Bx:b_:Ù+?à>ÑÇ7ÑÇ7"ýv<?%e=½Ð&=¬Ó/?°Me=U<=£Ø?X)×7(N9ÆP=þÌ9|ó9Ýó×>£à>æÇ7æÇ7"ýv<a2G?CQµ>1?ô>JT>Ug?øh9ÄV9#.?oÐn:~Ò6:­3'?
á>üÇ7üÇ7"ýv<Îñò<­Wµ<K{+?°Ås;ÍÝ[;Óê
?çä]¸[µv9M@æ½j×8wd9
+Í>$>|È7|È7"ýv<I`F?fÉ>Þ'|? ¼Á?}?(D?Ã^9ýÅ³9ÿÃ>ç9:«5:Â/U?.>ö&È7ö&È7"ýv<8>=9êL=lt0?#}²=Pù=]e?³e§¸0m9EÍ4¾?:Z@:.Zþ>
>o<È7o<È7"ýv<PÌ?us<?Üè?ø?j?±?@#9Tý69AoZ?li;:Âí?¾
>éQÈ7éQÈ7"ýv<Å??"f?¦ö>Ùî>¶ùi?L!©9yõ9Û?ºê;­¤:ëA?>bgÈ7bgÈ7"ýv<¨5?¤Ìç>óG?Ð¥>ÖY>ZB?`{)·|Ü9mº¼(À8¸AÊ9Ùj½ý)>Ü|È7Ü|È7"ýv<x*K?ä>#<»?¯Ô0@ÆU?Ü?Â:Æ1:`m?ï;;{ÑÇ:0Æp?"0>UÈ7UÈ7"ýv<4å±> Û8>[v?ol+@|A¶?ëÈp?Ù¯y:¶¤&:LÉ??ûÊ: ­E:Î?ß;>Ï§È7Ï§È7"ýv<L­ú>}W >7H?ö¨>«w>G¥.?XÎF¸~ì'9=¾Â3!:w+:Ð?XB>I½È7I½È7"ýv<\?]®>pQ?k!?qÛÞ>	9?Ì
=9ÍÌ86Ml?o;N¥;´O?dH>ÂÒÈ7ÂÒÈ7"ýv<Ì<
_<?1?
î;8°;?M?ÄI¹rÏC9¯ó¬¾KC¹¸¸U9ê]¾ÅH><èÈ7<èÈ7"ýv<¯?=¹ð
=¿²,?Ô²L;à¡A;·P?ö,¹ùý]9 ¾NÛ¶Ö«`9ây¼b]>µýÈ7µýÈ7"ýv<"p>Nù+>3? Y>ù|$>Vö(?
=n%½<ÊI?æJ=	u=l9?ñ`>/É7/É7"ýv<¤¢i=Ü,=GI-?z²;õ ;Ñü
?é2¹¸0o·¶ ¿@d¸e¦8ÅÖõ¾em>¨(É7¨(É7"ýv<©â«=à=\g)?
üa<V8;<¸?!<Þ¸g9Æ8&¿»59C9Æ>k~>">É7">É7<?¸N°>ÐJ?ªùA?¼?®§9?¸&9.Åõ9²->rÚ:øÝ
:¯f?
>SÉ7SÉ7<°?âÃ>µ??#9x>Êg0>n4?{;¸Ú)n9hâ½%&Ç;Z¡;Ù:?>iÉ7iÉ7<³5?s©³>áÈG?2?ì¶>Ñ¬5?®_Å76\9se=QD`:²*ì9És?þ>~É7~É7<Î>0ÎM>lKD?¥>0ÈC>`/?¯-¹,z9s±¾ö®9ÀÔ¨9&ZØ>Ð>É7É7<%?KBß>áO=?5?ba¸>Û3?÷j·kw9»'â¼h9Jô9lç#> >©É7©É7<îÎ<
<'?Óâà:3ú:yæ>ì¨¹Õ,$9èÅY¿|N·îoý8û+P½È¶>û¾É7û¾É7<¸å?Ï>lA?O~>Ð18>¹0?OH¸8/¯9pM7>¼J×9?«9M&!?°Û>uÔÉ7uÔÉ7<À{?Î¯ú>nv?ÆL?5Õ>u?¨ë¸9·\¾ç:û{C:=¢>?½Ý>îéÉ7îéÉ7<	Ï<U<oÄ)?É;ÊW;<ê?ïY¹ ë8Ñl¿\L9j9S\Ö>¯æ>hÿÉ7hÿÉ7<Å¯?««>WJ?ã>\£>Ý1?a(¸¸A7<9üzz¾ZÇ:¨P:©)?ç>áÊ7áÊ7<§£$?0Ô>;¢F?Ïø»>FY>s<?=ûL¹ß®9§Ã¾¾ 9Gî"9+{?ê>[*Ê7[*Ê7<,ëS=b=Ë=?£?z;±,;I|9?$¹,S9@Ä¾9Aî9XÌ©>Ãì>Õ?Ê7Õ?Ê7<.	=ÐãÑ<Ý¸'?¢;é}Ë:`)?h8Ç¹¤Æ·dµAK.Ì¸~u81AU¿%>NUÊ7NUÊ7<^¶?ç®>¨B?ÌNØ>Ø¿>Ôh.?Ü±9±0q96?»;k#.;o·>?m>ÈjÊ7ÈjÊ7<Q>¡'$>ª¯`?^Ö
?Ë²>ûK?Y;?=ó<õfI?1v;C;É N?>AÊ7AÊ7<ëÀ>-½~>|ßA?p§?â;Ä>06?G¨8jk92þ6>£;,L%;Ü9G?î>»Ê7»Ê7<cÑ	?3X­>K?C®>t9t>37?Ú¡8ÜD9/E>^ðî9Ýn¨9¥5?U>4«Ê74«Ê7<¸+>Tå={~??=Ø>d[>Ø÷5?C=4è<T.W?e«©;)M;ÂS?ä>®ÀÊ7®ÀÊ7<{Ì2=F=ä¬/?A<¹r
<!2?iX$¹Æz95Å§¾8$¹z9Ï©=C>'ÖÊ7'ÖÊ7<¦!?!Ä>}þR?þ#?%Þ>»ü<?6Æ8ZR9oeq>pS9++¾9®f>ºW>¡ëÊ7¡ëÊ7<·>ã[>ZÀU?aÙ
?2³>ã[F?Èî;¤#C;~0O?úÏN9&à9¹2l>Z>Ë7Ë7<u×Ü>F>@A??£\Ñ>èÀ3?Ä=79<^Ê9ÝÍg>e:úÎ9:&?I`>Ë7Ë7<V¸<´¿<Î,?	ñP;²¼;Æ:?Ðw¹ïÖ!96õO¿487)9'Åz=?x>,Ë7,Ë7<½`Ù>·û>»L?¤á?+î¾>ñ7?°ÒûµÜ¯8t'8¼ò<9Ã<>B`?Â>AË7AË7< =\ã<®D4?AJî<¸<K®%?ª]8OÂ±9ð6='C;=$	;Ú
6?#>WË7WË7<2`Ø>åq>×;?Äs-> >Ã0(?æX{¹ÁÒ9öhp¿i£
9v)9FáÑ>2>zlË7zlË7<
;?iï?a?<?2¤>¾·?²9Ôa9O:Y>öö5;Ò?Æ:½øj?Õ¬>ôË7ôË7<ën>R·	>77]?Å+?#Ø>dJ?ÝÏ<Ñ¾6<ìwW?(±8<îÍ;}
f?*·>nË7nË7<ê¢>ePS> ^E?/öå>Í°¤>Èº2?Åmï¸sg9òÉ¾Lt@;}¸;v`??<Ë>ç¬Ë7ç¬Ë7<D¿>fê}>Ö"A?PÜ·>k@>(ó1?l,à¸9%L¾§Í;_ ;Þ0B?Ô>aÂË7aÂË7<ª)	?¥:²>¤E?ñ?\Î½>]õ1?1u½¸ÄBg9¹Q¾@9òÊ9>È>~Ö>Ú×Ë7Ú×Ë7<~êl?¤?M}f?d«1?â>b1I?«9^9t>X9X:ßf:ø?9?'	>TíË7TíË7<ë!?SÌ>_0K?1aê>L}¥>·H5?öEU9T]f9¼í>uX:]:}£B?8	>ÍÌ7ÍÌ7<òÐE?ß©ö>ÀMM?*?eOÖ>KK?h¹89»
>ã:¥O:ÓÌ~?:	>GÌ7GÌ7<6ãñ>î>"ÐB?Æ>âÑ>K7?t²839Æ(¤>Í¶¼:`c:>T?1A	>À-Ì7À-Ì7<¹I=:=ÚÍ.?XË¤;"Û;2!?Ï¹ô9C	¿Ð.¸é/9kRç½W	>:CÌ7:CÌ7<D>h¸ß=pM`?>J%?Ò«Ô>0÷F?<@,:ñJ':+Ë?x<T<Ó]d?ßX	>´XÌ7´XÌ7<@Ã>½|>åµE?Ì>ãp>)?®ÕF9oD[9÷$è>Ùð:n:sO?¹Z	>-nÌ7-nÌ7<&5K=]}=îÖ,?	;;?¢¸¾N9¯GI¾þ(29_w91¸>b	>§Ì7§Ì7<«-:?Ë¨ê>+K?5Þ>¤x>£G?Þ]ì8eº®9'->h¡:Î:ªB?ÿp	> Ì7 Ì7<w?Éí>¢ü?÷Ý?Å¯i>§¾?gZ7Fp9¹<ã:hñ¥9]?uq	>®Ì7®Ì7<ö=ü¾<û.?ª =^=y?ÐÂÉ8í%Ï9¦Wù=ÖøY9´9âÍ>su	>ÄÌ7ÄÌ7<¼¥-?H!ã>'¸C?þ>j^>F¦/?%¹q9\¾í+j:<:ÇC?z	>ÙÌ7ÙÌ7<ã?°Ï¬>Fj@?I!?uBÛ>8P<?©Ñ·ûL9zÓG½éB§<><N<"O?z	>ïÌ7ïÌ7<Ýºá>Z(>²k@?X!q>DÕ->³1?.Ù·Ý9ÃîÕ½jt:æ&:ó`ë>G	>Í7Í7<2ï=w®=W/?=BÈ;4;ì'%?\¹q
9õL¿©MJ8¾9Ç«=ë¤	>úÍ7úÍ7<[÷= Ç<%®)?i;M¿ò:8É!?è2E¹*#8²À8('8	P/9Eô=/²	>s/Í7s/Í7<Ô!à>e>î>?~&>²á^>P+?Ñ8h?9è0×=sD;E~;2:8?Â³	>íDÍ7íDÍ7<0&>¬FÐ=EL?]Àm??:©T?µ=áA=äoo?<
<<Àü¸;½?IÐ	>fZÍ7fZÍ7<âs6?¥È>wÉh?Ú°?J?Ü^?û`9ö|²9Üÿ >XË;k5§:ã®]?,Õ	>àoÍ7àoÍ7<ØZ?{v²>èC?^>kìC>]_2?%Õ7i 9´=Ó9· 9ÙPî>Ôå	>YÍ7YÍ7<sÐ;=/={£0?ùÇñ;ª;ø}5?¾ù^¹æ¥9Åø:¿Æ	9@æD9 ³>hæ	>ÓÍ7ÓÍ7<¥¯=·~=^ó/?X^Ý;o½¶;­?æB¹ÎôÕ8|2i¿e©·ñ9åR'½
>L°Í7L°Í7<Õã>Y>SM?[ä>F@>67?¨·D¸S¯9N½ÄE9V9}»>Z
>ÆÅÍ7ÆÅÍ7<0eÁ?0?/?<±?p³?OÄ?wm9¡Úò9{kz>´Éã::¬¡E?ÒX
>@ÛÍ7@ÛÍ7<?¡>pOT?¤Ó¶>1jr>A?¾]¸rt9RGï½U<åÏ<yP?_^
>¹ðÍ7¹ðÍ7<Kb^?¿v?8
E?äß>CÇ>@î4?v¶W9æ$E9Z?l¢M<³f<hhK?§m
>3Î73Î7<Ýîã>ÞÁ >Ê|5?Uß$?Ùå>M¡7?`j=o¼<íXL?6Dª<ãAb<¦@?ïz
>¬Î7¬Î7<8c=iÉØ<1.?{<Yu\<0;?wÐe¹8Í3XÀôN8t494>
>&1Î7&1Î7<x?c®?Ç
n?'k	?>¹¥^?1 ··Å9l½­Å«:£g:§æ=?·
>FÎ7FÎ7<îÌ·>hs>eOA?;Ô>àEX>Ä,?tD¹<y=9Cµ²¾)I:à{:×s3?ã
>\Î7\Î7<ÒÊ?Aj>GÀs?HdI?L?
ìH?Xãê¸S9>S¾éÑº;Þ{M;n¿h?î
>qÎ7qÎ7<¬ñ3?¶@ñ>ñ>?1X?©?Ã>Ä2?;t8»£9°î¾=b¥:vi:ë5?A>Î7Î7<sû<0È»<(+?ÜËð;à;«S?8v¹ÌP9Ø¿F8t9jÃ\>>Î7Î7<va`=tj)=,)?ôÄ=lhe=9?¯Y¹þ¦9®T¦¾{:NÀ':4ÜÔ>&>ÿ±Î7ÿ±Î7<l?g9Ð>ö¤?É?YV?
q?ÎÃ×9fwÀ9£~?¬+;­¦:ôÁ?ù(>yÇÎ7yÇÎ7<r%7?k÷Û>í%U?{J?Õ"­>±=?|»·èì{9>½yçy;;o\?8>òÜÎ7òÜÎ7<¬¡A=kB=³-?ß;jM;(?V¹&B9GÅ¿, Y7óÒ8À=Û:>lòÎ7lòÎ7<i²?<P?>ª?3@Å8?éÀ?	*9: TÆ9ïo?×G;lã:ð]?s>>åÏ7åÏ7<.À>Rc>Ä3X?ë?Â¨É>yH?¼¸Ó5­8d¿¾&<5¼<båe?N>_Ï7_Ï7<º8=f¼i=Pc.?óÊe<9,=<|?iùg¹@w9¡Vð¾qTS;ÑÙ*;S?W>Ù2Ï7Ù2Ï7<ÇT?è\ü>(ØW?ê×ü>J­>¯J?gÍ7HH¥9ù'==¥:¥>/:ëq?9c>RHÏ7RHÏ7<=Õ/ì<hQ+?ªr;µ e;Úé/?òA$¹¢`b9`À¹¾.¸I8¥¹8ò>É>Ì]Ï7Ì]Ï7<¸?¨º>=ÿ@?&þz>`2>Rî3?h ¢8/@9X>E'8Ò
9Ï:>®>EsÏ7EsÏ7<ÁÒ>>Íj>\öd?p?­Ú"?6zV?êÝ
=ä<j?\#ú:äO:À+p?Ë>¿Ï7¿Ï7<TÙ?eC¸>`vF?]ð¹>;4}>üý;?öh·GÀ9ì·º¼êG:ç´:PGb?¦>8Ï78Ï7<L~>xÙ>wó[?ä¥$?hñÑ>­ÄH?$KE¸n9ï¤½¥e
<
ì¹;L±B?Á¨>²³Ï7²³Ï7<X³>¸«3>÷k\?0?1¼ß>èwI?ê²<¯ã$<aqZ?ËQ;/yw:¦?Ý®>+ÉÏ7+ÉÏ7<W(?:=Ü>­C?(Xõ>ä©>¯Ø8?¡Ra9º9k´>FY*;2FÖ:XK?¯>¥ÞÏ7¥ÞÏ7<+A>ÇÃ<'|@'z=/!ã<p6?ÿzá8ñÖz9f>ý49u÷9S?µ>ôÏ7ôÏ7<^¡>µ8È=Û*?%
Â=·¥=?ß/:Ð3:¢9?>ËD8(*w9#ÔË="Ê>	Ð7	Ð7<tË#? ~È>_$Q?{?î3?A?>ÁI8&9[¨=Ç<`m;<ÂQ?Ô>Ð7Ð7<º.=[=`	.?¨
¯;x6;ã©?Or¸a 9ÁÁ½òªô¶þb9ü¼é>4Ð74Ð7<L0=gFý<v2?$;]p;=m(?ä%¹ñ9ì¬¿%k1¸¤9}n½~é>JÐ7JÐ7<Ùq?Ã*?$ªo?×)?@,¥>|p?q|8iÛ9 î=:©:æv?ë>~_Ð7~_Ð7< é5?1æ>ùlJ?±Q?Øh?QÈ4?j=ï9åß:ã½ä>]%Ú:i^£:ë*?éë>øtÐ7øtÐ7<óäÚ>æÔ[>è~?¾?¦Ò¾>UêL?+9lg9Þ?¼®<¥ï;âûe?Ñô>qÐ7qÐ7<:&Ù<ÔX<nn.?f<U¢o<æ?Â+8©½9Ù'±=Å><O<85)?Ûö>ëÐ7ëÐ7<%³=ù=ß0?d.®;´;J$?"Â·X£,9¶F½ÜO§¸¢nX9SæE¾÷>eµÐ7eµÐ7<Û¸=Ýª=ó³0?|ñó;2Â;JÊ ? s8mM9N¢=x¬¶9Ü&¼>ÞÊÐ7ÞÊÐ7<e½C?»Ù²>^??Hþ?®n?T9]9ë9bÓÁ>q´;VP;¾E]?¹>XàÐ7XàÐ7<
=*WÐ<}è-?(9ï;Dq¾;YÉ ?¾)<¸°Ya9BÁÕ½Õqö¸,D¶8-¿?!>ÑõÐ7ÑõÐ7<û+?ñµ>

r? v?qe?wvL?°y9ßç9cKò>SÌÌ:ío:åZ?	K>KÑ7KÑ7<=?>=ç¢1?vZ"=z³û<S %?Çà7þaT9£x=Pø:©åZ:°/ ?US>Ä Ñ7Ä Ñ7<ÖË>÷U>¦ás?ÈÅ6?ß>äUQ?õ;o9É%«9åë²>æ7C:#:§õ=?AZ>>6Ñ7>6Ñ7<¿UK?A¥ë>æ\?f{?Æ>´I?¦gi:hLþ9t÷j?úÞ;;sQK?j>·KÑ7·KÑ7<«A=Õ=)¢)?þ{v;sR;Íê?é¹ØÊù8ãÄ¿7-9ð±9ìµy>§s>1aÑ71aÑ7<^%à>w|~>³za?Î?Îú¥>¸4H?*ö	92@G9>A±>Ä<d%§;oV?>«vÑ7«vÑ7<J?=ä=ÔÈ-?ËP<zP<p+5?æl¸?ý9,ã½¥¯ï;[r³;ø*?Ë>$Ñ7$Ñ7<Ic.?¾(Ç>ª(`?ø>ÚÂ>¡DQ?.½Á8N·ú8wÒÅ> Á;0Ê:Kù#?v¥>¡Ñ7¡Ñ7<)Ë?[¯>´G?Â¦´>B$x>W_:?s*]·.De9vôö¼Q;:§/:4g?rÍ>·Ñ7·Ñ7<(¥?¥Â>ÂÞ@?³>Âz>]`7?ðö7¿t9ì=½êé;È;N<?
Û>ÌÑ7ÌÑ7<,s6?&Ïñ>;(A?¥áñ>i¨>w×7?äÎ¸Ø®9¾ÝÙÉ:.:L`$?ÚÛ>
âÑ7
âÑ7<£>Å7>¼<?jPU>â£>n/?¼ÄN=ÿ}÷<\àU?hiF;ùþü:ÄH?¶é>÷Ñ7÷Ñ7<Ø#?¬IÖ>ÁB?Ûàá>Fj >,<4?^8
/ª9O-Ü=¡Ø£9 9ÃÒ!?ð>ýÒ7ýÒ7<È<0<ã)?iÌY;Óx8;Õ?·D5¹÷9Né«¾z¹W¿:92×Ä¾ô>w"Ò7w"Ò7<4Õ5?ÿÎ>à`?|(?%UÕ>©.J?d8VÚ9È=Û<¼©;xèr?Pö>ñ7Ò7ñ7Ò7<G§²>Ë\<>ûÍr?âÚþ>Gÿ>ßrs?°U=þì<}Ng?£ÛE<i¤ß;1|b?
>jMÒ7jMÒ7<U?ì>?·äI?-¹>¯öw>é??8hÁ¿9 Ë=¹:áG:Pl?,
>äbÒ7äbÒ7<Á¨G?b-?îÖE?:5?jØó>¢B>?k9>/¤9!dO>©~:¨2C:Kñ&?0
>]xÒ7]xÒ7<¾?ç#?Î¬?¹uI?J	Ø>%ºn?ëoÔ9NZ9xy?*¼&;u«À:b]?H
>×Ò7×Ò7<¤Ì >m³=Ûe?Xé`?Ú
?,òJ?^0=þ²<Ò\?g^A:¦:#L$?J
>P£Ò7P£Ò7<I®$>ô3Û=KS@?ño?ÙàÆ>9&?N4=Sç<éG?pÕ<1/<ß·=?¹\
>Ê¸Ò7Ê¸Ò7<ãò>E¥>óå;?H>lh>BÀ*?Kð8c=f9>NE;á£;ÌA?×k
>DÎÒ7DÎÒ7<rÎ>§ >3iA?«Ò®>,>.?d9·»9¼y«;N¼p;|X6?¯y
>½ãÒ7½ãÒ7<KùE?5<ü>ÁíH?æ:?5·³>þÀG?i^9²Ô^9%¶ÿ>íU:o:Å§D?
>7ùÒ77ùÒ7<-Í>$Ó>(p>?¼l>q¹e>Ù¨1?ß?C7d¼W9ª°ç<¦Î:Ê¯:Ôf?²
>°Ó7°Ó7<Vì?±è¸>¤H?Ï>d>
Í9?Í)e8" 9?©¶=X::ÛÖ?D
>*$Ó7*$Ó7<&!<?(ïø>*xA?-Ä?Ë>SC(?þ¬8I:P9$T>¹	;y^Ç:xØ0?¥
>£9Ó7£9Ó7<1w?¡õé>.?§?¼>{
?êfB9ÄK95?O9cß³9aN¼>|
>OÓ7OÓ7<.7?Ú!ß>¦)R?0&°>ô1r>0:?BãB8=Ð~9ËÃ=¬-æ9Ö§9/?[
>dÓ7dÓ7<ê:d>À
>)
O?
U"?³ðÓ>@D?yZ1=DÃ<#h?2Å4:u9,:öY?M¢
>zÓ7zÓ7<7Pó>¢>h @?'È^>$>Ó-?m8^·ê¯9Â Ë¼¤ñ9ì(°9H/?+±
>Ó7Ó7<DÑ>/5>´áE?ZÚ­>«gr>r7?
-®¸R$9ìØ¾eãË:u0:­A?¬ò
>¥Ó7¥Ó7<)¢=6ÇØ<ø)-?V¯;ý;¶?¯«7¹$9â¾78V5I9f
­=!>}ºÓ7}ºÓ7<üh?_:?ÓS?äí\?à?Àò=?ÞôG9R;û9iÀK>³ý;bÞ²:I`R?º
>öÏÓ7öÏÓ7<ü
?ÈÒ¹>ûB?LÎ>Bg>Æ#8?ö9Ì9kâ?öØ;¤Î8;=ó>?û#>påÓ7påÓ7<»^?Ú7¼>L?e-F?6>?W;?½;"9x¡9ù>ü:Ã¡9:Ìá1?¿&>éúÓ7éúÓ7<ádX=ëj=ð4?tÂ;u;½	$?"jõ¸»>9W²¤¾N¦y¸Ã£9#!Ã½E7>cÔ7cÔ7<ò\?àÚ¼>UB?ç>Ào>=+?JIÝ¸É9I½¾:\:qJ:ºZ?ñi>Ü%Ô7Ü%Ô7<ÿê?Ã«>_F?Lg¥>,8k>#4?øsò·Àk9	Ç½7ÒÁ:Z/v:lI?Æ{>V;Ô7V;Ô7<RG²>os>êÁ;?*²>á3h>¿õ.?OÂ·ä09}Üf½çø:S+F:'??Z>ÐPÔ7ÐPÔ7<FYä?iÁG?rR?2~­?E¸5?it?Ä¶:±Sð9h??;J :qr[?í>IfÔ7IfÔ7<àh5?éê>ÌsF?ð,?z²î>Éy9?ðJ7°J9óO=xíN:+-:¸ó?_¬>Ã{Ô7Ã{Ô7<J?Ã1	?=?m?9à½>ú=?ðz9¥{9wà?Ï¶*;ÄÊ×:ÖJ?aº><Ô7<Ô7<bq?ÞS>VR?z":?6Û?â°4?^Â_9)'97QÅ>­µþ:Ëýµ:%3?¾º>¶¦Ô7¶¦Ô7<#Í>F>.ªE?`w!?fÜ>ã;?¾ò^¸4i9íy<¾t£:è9:{`?¾>/¼Ô7/¼Ô7<Ý¹Ä<A)<V±'?V ;^E;9?ªÁc¹ )9M¿Sã7(Xâ8$>ìÇ>©ÑÔ7©ÑÔ7<9^=àA =6~1?²;Ñ;ä#?$¹òñG9a0)¿]0"9àv9À>È>"çÔ7"çÔ7<ìp=NzP=zÒ3?s¤;iZ;8
?M¸¹Ï»m9©$F¿"Ó8Aø9¯I>ÒÊ>üÔ7üÔ7<ö²!?¦ÉÄ>yZR?=?óJD?+k=?»¨Ò·}Ùb9£ºm½ðªl;M;ÊeS?ÜÎ>Õ7Õ7(~<ÙiI>Ñ>ä§@?Ë××=Õw=í7?PA®<²Ô[<öìJ?7ôê;7;JÁA?TÑ>'Õ7'Õ7(~<$?LÕ>óKE?
BÈ>#>à98?.÷¹¸PF9p¾Å.û:x:X¬a?Ñä>	=Õ7	=Õ7(~<¨t,= çó<ü5?ìEÏ<Qê¡<gÛ#?RÀ7ý}9æ×A=ËÀ¬;u;4?Tô>RÕ7RÕ7(~<'ý<VG­<Nù:?¨<~Ö;a"?¬~¹÷68eÛ¿´Â¸TÂ9E~½_õ>ügÕ7ügÕ7(~<s\*=^ºú<{ñ-?}Ý;æä;C?%p ¹?k9)ê¿aC8Ú8^×d>ñ÷>u}Õ7u}Õ7(~<?óû¯>.à@?ñ>­J`>Ì.?¥6ý9ìê;2´ñ:¾±:8±.?÷ø>ïÕ7ïÕ7(~<îöÕ<i¿<-?Ð|;ÖU;»û5?'b¹z°M9B¼¿)Ü¸9Cê½1>h¨Õ7h¨Õ7(~<VÍô<Êµ<É],?ÃÓA;¹ñ';º?î¹29Aµf¿78ý 80g?Ë>â½Õ7â½Õ7(~<£9>jÓ=õ!a?P,\?UKë>Uo?¥üÒ<7êr<%Z^?Ç$´:¢Ä?:e{p?Õ>\ÓÕ7\ÓÕ7(~<s?TÈÄ>5A?£>¸\k>wø1?\¶él9­7¢»ìcX;$Ï;µê2?vC>ÕèÕ7ÕèÕ7(~<NÚ>¯^#>.P?ÒÂ>ÔÝ>¿à4?Y$¹<Ôl9N§±¾³ë<iº;'I?fM>OþÕ7OþÕ7(~<hE?S¡ï>däR?^Sq?7?®¶T?HÏT9,;¬9P(>e»;SI;ÿÀD?)U>ÈÖ7ÈÖ7(~<ïº2?Rm¶>ïÏz?Ðß?G??´Xg?{Ò9å,ç9©­>¨¦|;Üø:1ó?ïh>B)Ö7B)Ö7(~<Ç?ma¥>ÁÇG?:?º>T1?
À¸ó98c¿Sç8íÕ8ÂI
?úx>»>Ö7»>Ö7(~<çmd?òè>:
|?Qif?é>}?l:ÕÒ9Úi=?¯#<)¸¬;ñe?æ>5TÖ75TÖ7(~<ø>éÿÁ=5¾4?H6P<<'?¡¸ÏQ89P¤_¾i$9é¶²9¾ïÙ>Ã>¯iÖ7¯iÖ7(~<*6?©`î>¡C?vÃ>	>v=?ç99Q9îU«>ÏÝ::üO?î>(Ö7(Ö7(~<0ãF?ñô?¢<?&µ?L´Þ>¥ü2?^ì\89þEÂ=¥:·:ç?¬>¢Ö7¢Ö7(~<z§=Cr=¼'1?óÅè;ª;­.?í¢¸'õ¶8^ùã¾H:©Ê:¼¼w? >ªÖ7ªÖ7(~<ÝM?ÞkÆ>Í?(¥?sïy>øõ?l-6S9£
;.?;EÂ:Ç{?§´>¿Ö7¿Ö7(~<Ì9=jõ<"A?Pé<Ú<I?ÅÇ<w+i<âT[?^_¦;AM;îO?9»>ÕÖ7ÕÖ7(~<s|7?kìä>;0M?ÈÞ'?é>n8?ï[»9¥94??°Î:»5: L?¢Ý>êÖ7êÖ7(~<æ
?¤>0X?N¤>rN[>DÌ?? æu´
9cºEªµ:Ìñq:ÿ7@?á>×7×7(~<	é¦=<z=2Á*?/=Ò;ìþ«;ôu?^«¹R²9
nÕ¾Ü¤9ØµK99¼>nê>{×7{×7(~<½O/?ê<Ø>EO?¨¼>h~>M³=?éès¸Ï	9zòñ½T×É8ø9õ->	ñ>õ*×7õ*×7(~<0??à­>&5>?ä>8°>-,&?ì³Á¬59Z¦¹ã 9ê9,?Ø>n@×7n@×7(~<@<=õ
=}h-?V®;Õ ;ûû
?­C±¸·9 ¾ÚÄÀ8xË9Q?>Y/>èU×7èU×7(~<ûx?ðÀ>±¬C?ZL"?¦ZÞ>PÛ:?ãG¸Q+.9æ¾û(4<îÓ;.Y?>>ak×7ak×7(~<z±?T?{?ÐÃz?E
ï>@G? é"9Mj9½·>ã³:!::qiw?5?>Û×7Û×7(~<fÇ?P³?ÇÞ?òi½?È!?LÜ?i:¹êÆ9Ë&?oÊ:R:¹PB? I>T×7T×7(~<ö?¤ØÅ>8?JUo><f.>t¨/?'¸øBQ9¶TÌ½QÆ:ã¦:äR#?P>Î«×7Î«×7(~<½G=oì< `+?J;FÑ;a*?_Ì±¹ôË	8_(¥ÀDÑ¶í9Gã9¼aU>GÁ×7GÁ×7(~<(>Þ=(ùA?ýÉ?«]I?»5?8Ã9úq¶=PDô;L¢;.Ü@?W>ÁÖ×7ÁÖ×7(~<$R]?ØÏø>û¶c?ý|Q?K¸ð>.É^?ëb9YjY9Á~º>c:ö`":ÁT3?Ðn>;ì×7;ì×7(~<BÆú<4·µ<¥0?{»;ø$à:§q&?C³r¹rÂà87¿zµ¸ù´°8®¿ør>´Ø7´Ø7(~<Vµ=8øÄ<a0?».;µ);o?¡¹Ø4$9blL¿K¥´¸ ©g8G¿x>.Ø7.Ø7(~<Ip??D?¯Pn?d¬?ØÁ >*k?¿±n¸?þ8
p¾1:©J2:Ñ=?Ìx>§,Ø7§,Ø7(~<ÜÊ=ðW×<²/?(ÿ¹;EÆ;M+? I¹«À9ò3¿Ê¶î6<è59óø§<>!BØ7!BØ7(~<ðÅí>Î{¡>x<?6[b>W},>ù'?Rc¸`i=8(u¿:HD;¶;U¯/?Æ>WØ7WØ7(~<»oç>1>¿H?-á>& >©x3?þË6Â%9Î<4;´°:3;?/³>mØ7mØ7(~<$Y&?VJà>¹Ý=?ÃÞ²>Ùc>¨S2?Þ8æ9y	>Bs:@C:KX?zÅ>Ø7Ø7(~<Ð)?-Õ>Ô±K?'¯?èr«>J?º'(8O	9?>¿:Þ::-^?®Û>Ø7Ø7(~<Ìø?@?~«?¤@?Óå>tQ?±M8Ì¤b9Vè=ò;¾:; 4?ÝÛ>­Ø7­Ø7(~<Ô?¯á>Þá¨?-d?LHÔ>¬?Xc6ßQ9{
<¨h´;:.0;j?Ëè>úÂØ7úÂØ7(~<>¹?@ÙÓ>-?µ¡¼?¨ñ?Ô?Y.É9FG?9m ?a;·ö;·îI?pì>tØØ7tØØ7(~<¡1?6øî>79>?¡g³>H$>Ñ1?&¸¡9b£×½r:òu:å
?,ñ>ííØ7ííØ7(~<)(?ºÎ>tP?ÜO?·Ð>>?ì~8)#9Yõ=ÔYß;\};¸ýa?>gÙ7gÙ7(~<Ó-Â>¹Ös>ÝK?|2´>ð>\/?×ó^8:9·Ø7>«:^{:µ?>àÙ7àÙ7(~<°¨M?!åÝ>¸Dm?¦Ï?l°/?ÂP?(ë:Î±:ÊN?~©ò;M;ËJ?e>Z.Ù7Z.Ù7(~<)à<âã<yl??4í;_0(;WY?vL9ÒG°9n>,=8ô'59ÖÃD>÷$>ÓCÙ7ÓCÙ7(~<ò¹=?øÂ>×y?¶.B?Ç%Ø>-üe?8,t9gè
>ÿÔ¤:h:6}5?ë)>MYÙ7MYÙ7(~<q	=}zL=NX>?é<­Sç;²&?¯ ¹e'9Ç\¿èA¸;X9a5¾ä:>ÇnÙ7ÇnÙ7(~<È¸ï>,§>Ø`?E ?j¿>A%W?Ìò¨·Ù@9 `½¬ å;²Ð;9R?9O>@Ù7@Ù7(~<OãÌ>Õ(>ìB?\ó«>xT>.+?Ü!/9Çn9r¨>y>:êU:§?fU>ºÙ7ºÙ7(~<®Ð?W;¿>ìàE?à>Ç§>hè*?2þV9Âó@9?ÎÃ<³}<E?	Z>3¯Ù73¯Ù7(~<ÐaÔ<÷É<3+?cÐi;?s";à:8?äi¹#¥Æ8f¶¿q½¸´)9$K:¾\>­ÄÙ7­ÄÙ7(~<§W¿=ñÜ=»D4?)<Îä;>*?°y7¹#í8TÖ'Àr\9¸i`9rª,?7]>&ÚÙ7&ÚÙ7(~<XtF=^{=5Î(?w=§T=u?¹Y´8}	À¼x÷8­õï8Î?Î|> ïÙ7 ïÙ7(~<;}-=ã,=*?Ü¶;¾;P9?Àú.¹ó$U9])Ò¾yN¸m9À¾>Ú7Ú7(~<_¬µ>Wex>"<;?½F>>Ð+?£AF=ý#ô<ãO?È£é:ZA³:Õ&?ó>Ú7Ú7(~<"-?]ÑÌ><´;?þÖ>8Z>0?p:7ffx9se=b¹¡:Ò`:¯?Þ£>
0Ú7
0Ú7(~<ãÚ?8
^?ð]|?
?C!?:l?Ê¢9IÖ9%IÂ>ç÷ï:÷=v:Kzy?T¤>EÚ7EÚ7(~<¦\|>®w'>ã@?²[0?é'ý>éV2?	å*=Å<¥^?S¥~<Ò&<­¼C?§>[Ú7[Ú7(~<Ø7*?PþÖ>?¯J?
úö>¯>) 4?Ô7¹,'!9°¿;§ë:§:P4?Å­>ypÚ7ypÚ7(~<Eïo?*iÿ>÷|p?Ð/ ?«>V»o?ãÐª8É×U9}L>>l:­«:¹O?i¶>óÚ7óÚ7(~<NnB>ög=_$@Jµ_>ñRA>
?ôÐi<<ÞP?Q;lý;X`y?¶>lÚ7lÚ7(~<ú>0>úVO??º©>Ïýk>.8?%b4=¶ªß<¢uN?³±;;;Û.s?EÖ>æ°Ú7æ°Ú7(~<Æ°~=õÃ/=z9?þaò;Îó­;yZ2?7q¹"Z9pâ¾å¸Ð9nf¾è>`ÆÚ7`ÆÚ7(~<ß?ÞC?E?pê>8>¶£N?q¯:¡Á:¤nn?Ü>ò;\;5é\?0ê>ÙÛÚ7ÙÛÚ7(~<Ø?3H?Üt?8ýH?Ïþï>dV?Vq©8C4®9½ù=;9ô9J:ç9¯1?ìì>SñÚ7SñÚ7(~<]2ù<*Þ´<7[0?¡þ;ö;[;è¦2?è¡¸ôãt9n@)¾àx¸n"9|D¾ö>ÌÛ7ÌÛ7(~<¶¼Z=Ø=Æq/?#Ï;Ôu;­(?"¹C¹bý8«¾E¿ÙF;x;M0?	>FÛ7FÛ7(~<Ébã>>Gc?@P?éyÆ>u¿E?r9<ü¹9¯÷¦>»<<v <x»_?>¿1Û7¿1Û7(~<°vu?­JÈ>0Þ?ã/K?ÉÔÔ>Uft?úÝ9¿Ü9?W`;ÇQë:ÜÇs?D>9GÛ79GÛ7(~<Ì?¶>D?L)ÿ>=¸>F1?$r8P9	¬>ð/:;VÍØ:Ù[?½$>²\Û7²\Û7(~<ls?hð>~«?µØR?Ì÷å>Ë¶j?·7ó9ÿÉÁ9ï¥ ?.Q
<;¼¬`?¥->,rÛ7,rÛ7(~<¢°<Ó!<j,?h9;Rz ;5â?Þç·»f59£½OÓì7,96Á=µ8>¦Û7¦Û7(~<Þ5Ç>ó£>}G?r×>X>Át7?Ï¨8PÒ8C>Ó"P;qE;Ñõ.?ôT>Û7Û7(~<Ï
]?Èîô>®g?ÓºÄ>\ù\>¯éc?BÌ_=mâ=Ë4Y?Çêj;þ:Al?Z_>²Û7²Û7(~<%J!?òÍ>}H?kæ·>±ï>#ò7?"ÌË8iQ,9b>¦Ã:@j:1´U?Þd>ÈÛ7ÈÛ7(~<bÒ<Ú´<èé*?×Ú@;R¿+;$»?OÈ5ÚQÆ8­H<Ûø[¸l¼9RY¾2h>ÝÛ7ÝÛ7(~<lÈ>Ê
>oø=?`>³>÷>ºÛ-?ry8a\9
=°ä<å´;ç¦:?>k>óÛ7óÛ7(~<T¦æ>>ÚpG?$><WS>8?-?æB8³u9@!>Â_Ê9>x9hÓP?Ô>Ü7Ü7(~<Ê>ðí=+ÚW?ág?OSÅ>À8?æ­-=ýGÎ<MW?W$<Ë©Ê;ðO?>øÜ7øÜ7(~<Ú<ï¡<Öº,?^2; FR;UJ?û¢F¹Ó943¿T0¸.Ø/9Æ¾0¡>r3Ü7r3Ü7(~<(?5ï¤>UÔP?$?ûÇ¾>@?¨¥99fü9b:¸>_²Î:ïÉ:HnM?£>ìHÜ7ìHÜ7(~<ff=Ä½,=ÉÌ*?¸Þ¨;s¼;õU%?¹¸ó¹9"¾ve9ç9E?i¥>e^Ü7e^Ü7(~<:H&=òï<¯1?J;RZ;û§?FÃ¹µ8TÀù½·~39»n½î®>ßsÜ7ßsÜ7(~<a£?Â>B
=?4é>çâ¨>¬1?(åT¹'9³?¿v´;ÂÔÀ:éH?Ï¯>XÜ7XÜ7(~<ZS>ã9
>]ëC?µÑ>$>W<?öÔî¸<¾8n² ¿2°<Ùê<àWZ?;´>ÒÜ7ÒÜ7(~<¯>bM.>á^T?ÛX?Øhû>)\?Ï\»<s^<ÝxW?Rû <g{<)A?¶Æ>K´Ü7K´Ü7(~<r?fL?R®X?AÊ$?ó$Ì>/¦N?°£9Cà¿9ZRR>bÈ¡: -:4Uo?EÏ>ÅÉÜ7ÅÉÜ7(~<\4?ÊqÒ>¶g[?
R?&!?þ÷F?TÍ8`N9Âo+>
-D:^Í
:è4?Ñ>>ßÜ7>ßÜ7(~<^Î>üL>3©G?»>p6?>;t7?ùòü70ÑE9¬£=¿BË:Ï :µ"?Ô>¸ôÜ7¸ôÜ7(~<d?rl£>0²?0¬V@"N?É¾¿?¢­z;;£:ÃÄ?~[(<UhK;+ãÓ?>à>2
Ý72
Ý7(~<sò<a´<+?ç4=;Ê^!;{?þs¹¾v9ñ[ü¾> 7Ù8t÷¼=Oï>«Ý7«Ý7(~<Zº>:G~>ô];?³½
?ë1Ì>³1?hþ5¸~Sp8þÜÁ¾óôÖ:ZD:~Õ:?â>%5Ý7%5Ý7(~<6Ðë<¹7¶<¦%?-;¶:Q;ðr?K|¹j¤L9?·¾E9õ8gö39êj®>P>JÝ7JÝ7(~<Ú=û³?=x¾+?,
<7Þ;c¢"?SÙ¸Ì®H9B1(¾/9ó
9Ù?5>`Ý7`Ý7(~<u÷[?ï ?6H?ï	Ô>²X>®bA?9Y9¢9¾*Õ>*q:ø):éV?â >uÝ7uÝ7(~<7pâ=¸=*%N?ü
þ>Jð·>éÊ0?_`ý9_Vï9?Õ?@;:ìÃ:?3{?%;>Ý7Ý7(~<ÌÈf?èË
?[TP?«A?ºÙÖ>`;?ë¬¸ä)G9ö]¾Å{<0%<{ïY?> Ý7 Ý7(~<Nqg?×ÿ?OL?M3>8ö9>îA?
Ü8Ô	d9k£w>Ý{§:¥N0::0s?>þµÝ7þµÝ7(~<4^?´8×>{U?©ÿ¯?Ä:$?>,?~ù/=fÞ<TJ?R¨:VU-:Çx?y>xËÝ7xËÝ7(~<­· ?º=Ú>!¼?:»Ò?§vL?ì?é :-:P
?ÏÝå:ÏuZ:â®?)>ñàÝ7ñàÝ7(~<ø?n4¾>D?S(Á>¬>^3?÷:³8Hg¯9ìÊ>Q¡:;ã:?j>köÝ7köÝ7(~<dÜ@=.8=Ê++?R=ê¸=ËP(?¯BÊ9L\Ý9=éé>m×:×ï9kÞ?Ó¨>äÞ7äÞ7(~<!~O?R?;>J?ýQ?{?U??¥Y.8mü8¢Ñ0>ìH;ýæ;³C?¶Ä>^!Þ7^!Þ7(~<g?5±>/;?>4F>Û)?eý8#Ï 9íqI>äíÚ:EÅ§:'?|ß>×6Þ7×6Þ7(~<Ï!=5é<?1?>(û:¶Â:T%?H¡6ÝV9âï?<jÀe¸9fñ8×¥s¾vï>QLÞ7QLÞ7(~<5H<=Í=*+?ÁÍ;¹S²;+?±¸Ù59¶B¾·7¯::¼n?(ú>ËaÞ7ËaÞ7(~<+.?!iÖ>>?Qæ>Q¦>A1?Z}8 3V9(>'ÿU;ð:;
T/?®û>DwÞ7DwÞ7(~<°È?ö]µ>#A?¦²>iy>77?­4l9«õw9pÝó>i:eÝ:ãa?ôÿ>¾Þ7¾Þ7(~<=XñI=Z.?D<S^î;N ?7¸]|>9ºÄ½Çç8î9pvj>,>7¢Þ77¢Þ7(~<õ¾<ö<¬1?>8y;ØO[;t?0À¿¹Ç'9ò¿¿Ùl¸t9å¿d¾>±·Þ7±·Þ7(~<ýQ´==52?Q¢|;A;·'?ða¹ÐI9¨~¿¼¶¬6Æ/p9½8<D>*ÍÞ7*ÍÞ7(~<Ù+?*®>½"N?ø;?Sá?ÖÛ8?çÎ09¾t9vs¹>²;Àè´:¹o>?e,>¤âÞ7¤âÞ7(~<ð?£ÓÀ> D?¾ì³>\_y>ã´8?ÛÀ8X®96g
>ÂDS:üý9ÞÁU?0>øÞ7øÞ7(~<Z'/?/^¼>
n?4;?13Ï>B+g?â¿9ïÞ9Ðw7?jò::l@Y?¼:>
ß7
ß7(~<B=fMO=5(+?8F§;,; f?=Ãm¹Ú)*9kÙ2¿pÑ\¸b~9]ó6¾;R>#ß7#ß7(~<U6?»>náJ?³ØË>»%>:R1?Wë2¹&>9Èáð¾GVQ< < KF?4m>8ß78ß7(~<;aZ?÷^ý>Q¥\?K>?(Íÿ>nq>?¾\H¸a9´Ä½qÍ;ÿg×:²ù7?u>Nß7Nß7(~<´?Ö>ßº>a~A?õ>§)G>ÏS1?È·¹¸6Z9¬)³¾[;ÛÏ­:Ù\G?ì{>}cß7}cß7(~<+=/Þ<c­3?·æ;¨we;u1?c8¹»°\9äÕ¾\ Ö·¤O9ì -½¨>÷xß7÷xß7(~<-U=ËØ<0?ÐÁõ<;½<Ù[&?Vó¸S9bè¾.:Û(:Z÷?>pß7pß7(~<«Éµ=-=kÉ5?[RÀ=77=²\(?þò:t¤:ÚøÞ>ôò:(¯:tJ1?â>ê£ß7ê£ß7(~<cOµ=¡)=6ð0?þ.Á;s;þ6?F¼¹ýê8¹Í¿I×69¶ÈX9«ê×>ÿ¢>c¹ß7c¹ß7(~<FØ
?l»>r¾A?æ=Ï>×­>\ 8?²Ã
·9Ø¼Å¤V:m/A:Ã7?e²>ÝÎß7ÝÎß7(~<)HN=Îó=¡v2?IL£;tê_;I²:?¿ÜË¸h_Ñ80Cù¾¶Áò7Q7Ì ?»·>Wäß7Wäß7(~<Èó> .¢>g@?rU¨>öo>Æ3?r[Ô8Ä«9¦:A>bVÿ;Ð£¸;­1?¸¾>Ðùß7Ðùß7(~<²Q? Û>mt?h?)8&?¶[?Db=4¥<ìëN?«<ÿ&d<Ïm@?×Â>Jà7Jà7(~<®j?]?âDL?°?Îh»>¢R??\èÔ8fó9sK>I;íó@;®É9?2Ñ>Ã$à7Ã$à7(~<:Hí=&L§=«5?lò>× »=jï/?ß¾":$:<ôý>ûµ;¶;O1?5ø>=:à7=:à7(~<ë°Y?D4ó>%e?)u9?
ùæ>M?$99Å?Ú;°FÏ:o<?>¶Oà7¶Oà7(~<=yM=ïó??ÂI<½<æÿ??M$¹59ÈV¿!8w
9Yè>E>0eà70eà7(~<?Òµ>&Z?Ñ1ü>¢>»@G?c¶8âÞ×9TKØ=£};ù³:èX?ÊA>©zà7©zà7(~<v±A=¨v	=Ð[4?ý6<ê'¦;´l?¶\Ï7ºï8(¦Ý=º6þ·­~19aS·½»J>#à7#à7(~<%èæ>`Ä>àöQ?Ð?áàÓ>Ä½7?X9¤E9R<?¢1S;<6;6Q?a>¥à7¥à7(~<KvÚ? A?4k?îKÍ?Óô<?¨?:: N9§<?t,;9:|µq? i>»à7»à7(~<­<=o
=¥*?ôQ;]×c;Û-?c"4¹ÀÂÐ8Xå\¿üz~¸ÊÐÀ8ï¨¾f>Ðà7Ðà7(~<ôéÿ>ÑA¬>Î)>?´¢>_w><5(?°Æf¹¡P9ÿ
¿½m:A|=:<_<?>	æà7	æà7(~<Ñùú>
´ >ææG?GF>z¯D>ô^1?êbl8ö4984'>ðþ¹
4[9º­²¾v>ûà7ûà7*<­Â>hÚZ>Ýc?±üX?Ç­?¨×W?úÄ8·9T:>âì<¦3<aIc?ó>üá7üá7*<Ë>9>°Ø@?wÎ>q
>ÿ¶3?ä.9ÁÔS90?®>Ëp:`KG:§?C>v&á7v&á7*<ø\=Qs%=*?²xÆ;õ¥;i?¹üa;9ÉxÔ¾a$¹ 9}wg¿"£>ð;á7ð;á7*<O=(ó=
8?$ùá;<ì«;Û=(?¨Ö¸Ôu9f2`¾"È8²ó:9±>OÊ>iQá7iQá7*<6-=uV<=©3?4gï;ØÀ;ãæ?f¦¹åª9p¿"L·:÷:,Ø!?Ë>ãfá7ãfá7*<¥¦>dÖ;>wZb??è»L?ÍpD?÷A=Ç3Ü<Ð`?Jé<~·<L-?jè>\|á7\|á7*<VöK?)Ãî>ÿ¯Z?§Õô>É>¾*I?ÝÄ8 :¯9Î>8:>¯>:ÓÍH?§é>Öá7Öá7*<¶?^?¾þU?è`?TÜ¡>ñ^Q?^Ùæ74b9daä=¾ïL:r:õ%?
>O§á7O§á7*<uàà<=<xÌK?¼`<¾<¬55?ûj¹o8uzÀ
Ë49n@@9ó½ð>D>É¼á7É¼á7*<ã<õù<\>?O7<-wá;í"P?º¹y,9¿R,9A9ý¥>u>BÒá7BÒá7*<ä2=¡æ<o-?Ænå;3ö;§¾>?á¸w 9ýS¾lì%9 S9«¶È>U">¼çá7¼çá7*<G!²>oS>­W?ù?ÿ >½DS?èÐ³·Cp9QÑ1½³)<@BÄ;Ô[]?¼)>6ýá76ýá7*<d+?ª?];?§j¾?BX[?Ó<^?³2:©å9È(?&;ïÙÄ:ÏêW?
J>¯â7¯â7*<Ù´?³aÇ>ò7@?>±]>Ü2?,ÇQ8$Ú©9=§¡:­Xo:õæ,?.P>)(â7)(â7*<Wþ?ôÒ>*Ý`?q;?Zæ>%P?à÷¶Ï 9i[¼Mú;qH@;¶SR?íg>¢=â7¢=â7*<²·4?µ'Î>~i`?ò+?çÚ>YçI?Ry:´w,:	
9?hùM<Ì<,+?\|>Sâ7Sâ7*<mþ=4¸=EÌ0?ó.Ê>í>Ï3?Û¨=Sê=ÍY?Á<I*<7G?­>hâ7hâ7*<ô?#?´s?åÝ??Ô£> ~e?ëÓF8w£8">ÒÎÕ:Rw:6ÄQ?z>~â7~â7*<W? ¯>uGE?fî>±]>áø2?ÆÓ¶×zP9@¼Lò:v!:×]?g>â7â7*<S'=9
ø<+°,?^;å°L;èÝ
?*cÚ¸	üV9ª¾zÛ)¹ÀÊ¨8ÑÎ¿>©â7©â7*<ûÚâ=w=:?,á>!¡>bÌ2?ö6=ìæ<^K?FÙM:Eî9*]?9¨>|¾â7|¾â7*<|÷4?íë>Â¡D?¢à>O>Û8?È(ï9WB¥9=9?ÏÁ:$:¢îu?U®>õÓâ7õÓâ7*<!s^=c>#=ul.?(µ¤;Ý;P?í*¹nÅ9ô¾x:U¸çóN9©á¾É²>oéâ7oéâ7*<Ì1=Þ=+?÷é<îªÔ;¥/? gU¸NV³8eP¾Naì·Úg9Ñ½¹¾>èþâ7èþâ7*<¡¿>I)Õ=Áo+?Â5<¸	Ê;t"?~¸©Ea9Ô§½Q¹!Fg9õ«¾Â>bã7bã7*<ÂV=väÏ<¡ø2?í?Å;ìO;öÇE?Îê·>^«9àÙ.½ø¸8[9úJ)¾×Õ>Û)ã7Û)ã7*<3<=j¿<ª9>?nÔË;^©;üæ*?¼$Ã¸ª¬9¨²½¾ø¸0³9Mº¾Âé>U?ã7U?ã7*<Þ^Í>ë±f>Òåc?Â?ÿ5?/J?äÊ97ñ¾9ä?]x;Òb;"RP?Ä>ÎTã7ÎTã7*<.C=î¬Ù<0-?¶À;[?®;5
?9¼×¸¨è7í¿6á¸v9ìâ½U7>Hjã7Hjã7*<©z?¥?óÄP?6?b£>&ûM?{#L9lk9k6©>:¸-:
ÿ99.?I>Âã7Âã7*<Í¸Ê<®µ<éx"?åö?;s;¾î(?ÈB¹þ8§C¿·Ä«8°õX9G­J>=R>;ã7;ã7*<&-Ø>k>ËÌI?æØ>æY>o7?Ã®6=äêÜ<|±S?¦¸<x|f<2M?°R>µªã7µªã7*<j¢=J¿<(*0?ùp;©h;	¤?ìO¸¹´Z90 4¾¸Èo^9x¤½-h>.Àã7.Àã7*<7{ï>>3MN?>P¤N>B?2"k¸ÞÿÉ9ôþ½óL;,õ;\$4?fj>¨Õã7¨Õã7*<ÈÅ?]¹«>êH?XV¶>>^3?þ7£9âMG=Ä`ü94¼Ú9ì¯?Îk>!ëã7!ëã7*<[Õ>ÖÓ>AM@?M>NPA>òÒ5?ÜèÅ8ò49 ,">³5:fç9ªµ+?W>ä7ä7*<°¥ï>¯×¤>ô:?RÊ>Cn>°¢)?Ô¸·Z¶9Æq4½Év1;5Ôõ:wÎ8?m>ä7ä7*<S?B³>²8<?¥æ>ÕB>!á3?Çªó¸EÍm95(¾°¯½:<Ãm:j<L?h>+ä7+ä7*<wî5?fÉ¼>C´v?*>"?ß©>çt?¿i´8ÐR9}ñ>ÿ¥ :I.:4øk?¡>Aä7Aä7*<²>ùF>I+:?û_Å>D®>k-?²D9]ÙW9+Ié>tÚ;Ø	;MÁ;?¶>Vä7Vä7*<Åµ?
ñ´>5>?ÒÄ>Ø>SÒ,?~Â¨¸´`9½Ê@¾ç°::@?úÈ>ûkä7ûkä7*<8?Ýn±>ES=? Òä>Go>µ7?uû8¤9¥C>ðóo;ÝK ;??²Ê>tä7tä7*< s=v<.=]ñ2?È?<	<ðå ?È=¹møO9ìé¾qÂ8<<E
1?úæ>îä7îä7*<85$?
Ý>Å/>?Á'ø>kg°>34?Ü£8J¥9þû=¶®ÿ:ÿÄ:&?áð>g¬ä7g¬ä7*<Zé´?2?qu?h@<_¹?©C ?Ö:°¹ù9ÕÓ?ö÷e;±»:_?ò>áÁä7áÁä7*<<?'Ò>¸rA?h%ð>º®>0?Ý8ÿ8þ"¶9·\3>3e:Hô9+Ê$?ò>[×ä7[×ä7*<Ä>R4>Ì@?+Â>º>\/?øé8¨wI9Ç0>0\Ï9'ÉË9¾>?>Ôìä7Ôìä7*<ÍM¹>Îy>Ç>?!e>ma%>[W1?i-!¹TÆK8E|Ê¿ `92+29Q!?G>Nå7Nå7*<!w?S?lÃ?8)?Í8½>ðd?c¤9ï9¼\?]!;æÛÑ:×D?>Çå7Çå7*<5½M?H$¿>xÆ?Û©6?qÂ>¦}p?]Q9[@9¯Q?Nî9¦ò9uû>¿5>A-å7A-å7*<8£¯>"G>~åa?iñ>Öv²>%-?âæM8U&º9ú= ;«ZØ:(ï=?ÓV>ºBå7ºBå7*<Oá?5Y´>dF?í¶>ôS>¡î1?îÂ8Ð¹Q9zçl>,>;Õù;}«i?t>4Xå74Xå7*<MÂ<QÝ<Y.?³P<^ð;^¤?c{­¸rC85Æ!¿åÀo9'wß9iT>Ä>­må7­må7*<¬"=ÂT]=Ï.?¨öÌ;Að¿;¦¯?¥ù¸¥6=ÒÁVæ¸½ü8Né¾>'å7'å7*<¤?Û]
?ñi?¢Sn?m?î<Y?¹A9(À9Ì
>r5;ïÖÐ:]^?
>¡å7¡å7*<æ>jK>m@?pÆx?!?=E?¦µ=üT=cY?½aÝ<|<úÞ`?>®å7®å7*<ê,?+>ðe?]zà>5§>\¹>?D¹·.Ò¯9Z½)|<ØÃ£;ÑÊS? >Ãå7Ãå7*<^?´§?k!S?¸æþ>èÊ°>68?vi9²9#Ó=>­;"òÃ:¶;?Ç¼>
Ùå7
Ùå7*<Èÿ=î<^­+?È&»;ÿÒ;`Ô?æÍL¹Ý[9´vî¾W¸¬üD9CB¾Qß>îå7îå7*<i=0B=6ß0?÷÷;RÀ¯;¹ô3?ð¹%¹NkR96 É¾¿U··7Ã8D½å>æ7æ7*<Õ¥=¡·h=P6?Lv¿=øu=Tº/?s¬<©ª;<¡j?ÏêÏ<Ü<¨??0ë>zæ7zæ7*<á=Î>^U>çÈ:?J`ú>±>®x4?h´7e49Ö=!Ô:ªÆN:Ë)(?Iý>ó.æ7ó.æ7*<?ê<¾>»©R?êAÃ>{>É??"¤7¯9ô³=*ÐP::Æ1:0Y?0	>mDæ7mDæ7*<è/?ØëÃ>[E?¼>!à>,?¸vn9°½k¶:<§:³R'?±>çYæ7çYæ7*<»Ý= ==¹0?æ3&<t	<7.?Ê¸ðy9çN¾:é9{j9,®>,#>`oæ7`oæ7*<:8Î?2G!?«£?)ßÇ?xy
?ÆÀ¸?|b6:skÐ9|`?êq¨;ÓAù:q­?.>Úæ7Úæ7*<`êÛ<µ<¹¯2?eµ¶;F;Äû ?,Ý¹áll9öÙ©¾Ð|s8(9õL>tF>Sæ7Sæ7*<!5Á>{Ü>9p>?Ò>Ë~>>×Î/?ºXm¸ð79æ@¾ç9·=p9öl
?ºO>Í¯æ7Í¯æ7*<ZÆ?¬Ð>ËD?Fý>¼´>D=3?Ì\¸;ÀJ9¯mÅ½hÚ;²´Ô:óí+?P>FÅæ7FÅæ7*<Ãéñ>Ó>úrE?9¸>°=>Ö)7? ¸s9Êa¾í¿;9Bx;¯éE?o[>ÀÚæ7ÀÚæ7*<Ä?QÁ>åEN?pJ&?qOÞ>¶}??£9£89ú-Ô>Uø9s8¤9¾A?g>9ðæ79ðæ7*<NÛ*? Ï>Y,S?Gg??Á@?D­99ü9%°>´¼:\«\:ëZ?ò>³ç7³ç7*<´<¾ó<^)?I;;.?Õ@g¹¢u9wñ¾W,9È±8~'y?ß>-ç7-ç7*<Ö?DÉû>°??Ë>´?#·,¤9ý?N¼`÷<@ ;z?Ý>¦0ç7¦0ç7*<émE=õÓ<o?S<a£E<-'?¢H¹&ê793Y5¿Ô¹:À:=fs?> Fç7 Fç7*<ä0,=K<¶¡?¢<ªÿi<³Ê1?ë¹Z,9¬ÈÒ¾-¿:©:öß#?\£>[ç7[ç7*<ä?²Mµ>ô_?\È?àO?6 @?
]9ôa9Ê«0?*;-tô:
2?Ò¤>qç7qç7*<*=Ëqö<ù²0?6h;Ns;³?=C]¹9¿2¿db¼8[°9xì>$»>ç7ç7*<¨¢?yµ>&K?,<à>TE¡>vù1?Ö7¬¨m9z¢<=r;Zø$;Îó;?¾>ç7ç7*<å>ùÒ=zÝ3?½^?$Ñ>'Ò+?=&=TM? ãM<ú*<^9?ßÔ>±ç7±ç7*<]Ì=Áb=íY*?Z£¬; °;â¤?mZ|¹	T8OMÑ¿b·Û·QwP9cè½tÜ>ùÆç7ùÆç7*<Ð@=hY5=HH9?Í×%<.Ð<!?©=¹.ú9Bx²¾¢8ãÑ9íÕä=Üâ>sÜç7sÜç7*<â
!?øÐ>{ E?Öãê>+¦>5?Uª¯8f9ªC>ÀÏ:{Ï¬:¡á?^ø>ìñç7ìñç7*<(Ø>ÌÒ>iÆV?¡9?}úË> À3?Yt³¸þ×9«¾,!à<ru<Ç¢i?I>fè7fè7*<Íãò=Õ=îBQ?Ù½¡>Ð^>	:?P:Âµ[:úý?ct;J<;QfP?
!>ßè7ßè7*< `.=²ì÷<©4?þò-<]¤;µ?»+Û8d1â8s
ø>Ù¸q9öV9qÌ>k&>Y2è7Y2è7*<#®z?Ù>lÊ?P0=?,ý®>c?ÎE9¢¡9¬ç>R6+;Ù:³kI?Ä3>ÒGè7ÒGè7*<%õñ>ý>³ñL?¦¢Ä>_^>Õ??I¿¸a´9Gà¾Êd:N`:Ä0@?H8>L]è7L]è7*<®ÿ>G¨>{B?¶@ó>ÆW¯>ú1?¿ñ8C÷8Jú>¿:¶G: ²5?X>Ærè7Ærè7*<'B?b¢>mçI?Òì>ý©>VS2?Ì3·ÎI[9¿¯Ñ¼ÒO¹: Ï]:üßU?Da>?è7?è7*<»¤1>;àØ=«°Q?bæ?õ¼>ú8?_=»¯<eÅS?µ¹<ìu<ÝKA?Ïd>¹è7¹è7*<ç¼?¸²>"A?a}¯>¸Y>X¨-?99¨9äz >æ:´?ý9i?Éj>2³è72³è7*<	ù¡?æ£?x?¯f?¾þÜ>?.=¯9/[ 9:á?Y
K:êlÜ9(Ïk?k>¬Èè7¬Èè7*<[Ò<Lb<KdK?.;t;o?ø¹¸pË9Ä.¾5
R·Ë³-9âÆ½{>%Þè7%Þè7*<â\?4¶³>{f??M³Ó>ü'>ÎÇ/?xv¸vF9Ù[¾(s8:f:lR2?ã>óè7óè7*<éB=[«G=óJ(?© ;.;T?üY6¹FË8GMe¿a¿Î89Ù5>C>	é7	é7*<: ?1«>dD??õâÛ>a÷0?0ï®¸Êh8z-¿:sÇB:Y*?>é7é7*<TY@?6Y?¢Ó??Pö>°³>ç/?4<È8bh9¡-9>.;¿®:M?D£>4é74é7*<n¬F=ÚU=;00?-í;áã¾;¿	?GÛ¹G´µ
OBø]©7ëp9=Ê¤>Ié7Ié7*<k®Ð>Ø>¯d??½J>Ü>ÔÀ.?Ø87Yq9ëed=ü\}9I{â9P1>¥>ÿ^é7ÿ^é7*<Ùâ>>Ì÷<?ö½>>¾©.?Ç9ÿ8ÄÂ9·ä'>à<<÷;;­C?ã¬>xté7xté7*<Ó~D=Z=S!,?df=ÌWç<ZÊ?ÿr¹¶9]¦ñ¾ÿQ;;ì;r%?b²>òé7òé7*<ÔM5=É=è*?$e·;m=;â#?Äæ7·9¦À7½}±T;Îl;L?	¼>ké7ké7*<öÏ>gí>@H?¸ù>¬>`D9?¸k8¸1x9y"ó=!I9Ú9k>·Ú>å´é7å´é7*</!ç>ß*>©>?Ajk>ó*>È·0?»îÄ7µN9VJ¬=pê<<z¶; x:?ô>^Êé7^Êé7*<æ>´ô>pO?F&P?
? Ý<?P0H9©J³9:ë>Ó<sÞ0<[a?>Øßé7Øßé7*<®e=K=c?-?ÙÃ;²Ë©;vf?ã7-¹¢³8ò¦w¿²·xN9CY]½e>Rõé7Rõé7*<âðº>ØK>{¥7?ï¯>RG>(Ù'?!¡V¸®y9è0Ü½ì{E;×©í:}¸T?Ò>Ë
ê7Ë
ê7*<4#=ÚÂø<ãÌ'?e´;Éú ;:?º¤¹T69g¿ã}7ptÀ9Û¨<»>E ê7E ê7*<çëé>(C>ëRK?r9®>9v> $5?táÎ8¾ 9.¶?>m»;¿Áy;¸Æ??)>¾5ê7¾5ê7*<Svn=nG-=~&0?ÜºÐ<§<Im?%r«9Æë9û&º>t¹n8Ùn9_>2*>8Kê78Kê7*<è"?óY¸>8b?¶t.?í é>5??-09Yoo9O<¼>µ:à4:±õ:?´->±`ê7±`ê7*<wÊ<}â<m'?æ=Ø*Ù<F?L¸¸G9xF¾²ãÏ:ä¨:o?V>+vê7+vê7*<É>x7Æ=È/? ò4<\<:*?è¬¸ìÖH9Õe\¾5ã8n9b^=íd>¤ê7¤ê7*<g*Ð>õ>ÙÏ7?É§>åix>1,?ëºo¹ÕT9¸¿\9&:áÀ:?¿n>¡ê7¡ê7*<WK=±½=ó»8?ÃTÙ;Á¢;¥+?0_®¸ýü¨8ê¿Ô¸+V8DË/¿zy>¶ê7¶ê7*<ÏÈ>Í>l8?äOÔ>:&>Ç	.?~9|Ê9q­%>6#>:æ¢:c`?>Ìê7Ìê7*<[àØ>,þ>2-O?r¾?ÕÌ>[!??òø8~ì>9£³=ü~:^!:ªøI?8 >áê7áê7*<ç?µÊ>ÉW?vV?iÁ?DK@?lÒ84;;9Û>ä7<=ä;T×M?¾©>÷ê7÷ê7*<´¤=j´u=ã*?°i;<><É¼ ?XÙ`¹%95Ò-¿>oÅ·$w9üL½®>~ë7~ë7*<±J>%¬ø=P?jcG??ÕB?ú=¡=tPk?h<
<¿áV?VÁ>÷!ë7÷!ë7*<þ>qøª>5>?Ï2>­K>&º2?çÍ¸.ùÞ8fì¾ðp};ÜÑ/;8?2Ô>q7ë7q7ë7*<Æ4¤=¡àn=ïù/?$5'<lk<Eã?¹r T9A2¿Sú¸,R¿9·U'¾ïÝ>êLë7êLë7*<?®c¦>ÆVN?Éà
?ÔáË>_%2?
B7A	9	
¿<.	</;n_?â>dbë7dbë7*<¶S?¥!>ÀN³?åÌ@XLM?£?ò5:¾9 Os?ê K;¢¬¢:9 ?çç>Þwë7Þwë7*<?GÑ>`Ë6?xâ
?,^Ï>¾t+?FõH8ö£9fC>¾gÔ9
î9ìeä>û>Wë7Wë7*<0+
?pj¿>É8?ªôã>8àª>ëÁ*?¨9Y}Ã9X\A>&;"ÆG;@D?>Ñ¢ë7Ñ¢ë7*<Qðê<£<8Ñ7?ë1V<.©6<ý?ÐÕ¸ 2¨8t·"¿2õâ9]ë9êÚö>+>J¸ë7J¸ë7*<SÒ>,e>aE?{ç>XºI>ã4?¬øõ8g_Ã9q&!>¡]ß9ØeÓ9??Å>ÄÍë7ÄÍë7*<8<?¹#Ì>;Øk?§?ç¬>]?%Ü|9U°F9ùå"?éÿ	;²µ¹:[;>?V6>=ãë7=ãë7*<vÿU?ê+
?B?~-?tñý>5g.?>ü6®9S&ç< X:ý*:Õ><>·øë7·øë7*<yæ>;Ô>Ì~T?.³¤>]>X>?¿8ì½9ß1!>Q!µ:èº:Ú¬.?º<>1ì71ì7*<>>l}3>l<?ë³>ÿý>%*-?§<â'I<;U?wû«<OÔf<k¼>?OB>ª#ì7ª#ì7*<â:?eæ?R?=L?$1ã>§of?á99Ð§9~éÖ>¹8^;[í:Ì¬o?´G>$9ì7$9ì7*<t°=	ê<Ä-?'u
;¤ôñ:~?ðË:¸l9Ê·½B1¸
[9Þe¦½b>Nì7Nì7*<y²>?Æúì>¼N?Á2?d=¿>ÍQ6?O\9»9Ö?${;;¸ ;UH?ál>dì7dì7*<C¶>M¥}>Åµ7?X¯>>8'?¹8¾(s9¸>Äç[:¹Ô:81?©o>yì7yì7*<Lë<k=®<«®,?Ó¬
;Û³;ë	?àþè¸¢29ô¦¾Ê'Â¸G9\¾>
ì7
ì7*<TV?K¿?¶ÓQ?´?JF?¿B?ZÌ9æE¢9k]!?Ø;Ü:¾ð^?ò¦>¤ì7¤ì7*<iIl>­ý >¬Ý;?ðª<ÒFq<¾r4?$6®¸¿v_9G¾Ú<9øj9âÇp>Ú¨>ý¹ì7ý¹ì7*<`çt=3!2=~û/?Þ;j¨m;¾%?)[¹Ü3¬8ä1£¿hÂ ¸ïC9a
R¾GÃ>wÏì7wÏì7*<ýËE?|ü>ÿH?dàß>EÀ>-9?4T¹Å="9ìïñ¾(Å:LÇk:ÕV?æÌ>ðäì7ðäì7.ÿ¡<~>K÷=>á¢:?tý?;ï>oð*?xàN8à+9\_>Y§<»;<NVA?MÙ>júì7júì7.ÿ¡<üè?¹³>PüL?(T¼>XÞ>m5?E09à¶×9ÓwQ>çë9ÏH,:/	¯>Ìõ>ãí7ãí7.ÿ¡<nü?ô&¤>N(I?òc?É%?íR/?K%Ñ9#,Í9z?MµE:¿:M5?dû>]%í7]%í7.ÿ¡<md?M?»?VM+?3]¼>ÄÏh?ø£8Vø9x¦>a_²9 Í9Çi?Áþ>Ö:í7Ö:í7.ÿ¡<­¯©>xm(>Þô?÷?fÈ?9d?S=pÖ<dn|?ÆØÎ<A<Ï?'>PPí7PPí7.ÿ¡<>@Ó>äA>ÇE?ìÎ>>(@2?¹¹L]9(¦¾%ûè;¥;O?þ#>Éeí7Éeí7.ÿ¡<)=û<üå,?@
];ç0A;s?â,¹<49Ko¾Ëc8R¶69s>¸4>C{í7C{í7.ÿ¡<nÅV?=Ø?e^J?ÉÔ>->ÊË;?Ý×¸¢y9ÝuJ¾ûÛ;·:EC?î>>½í7½í7.ÿ¡<*Í%?;'Ý>.í??	ì> ¨>ß+3?Ò÷8¤V9è>¼:<«I:°ÄJ? @>6¦í76¦í7.ÿ¡<)3r?µ?`ïO?Iû>oÉ«>0<;?ã'9Tp9ñõ>xu:¡e:y?åI>°»í7°»í7.ÿ¡<+(ÿ>0Í >ªK?.Ä?ßÜ>p¸8?(·¸h'93ð¾¹TÉ;Ø©q;YFU?²S>)Ñí7)Ñí7.ÿ¡<y¬?Ï1?(Îx?Ô?6G?``?¯Î9xú9½ð>Vx :k-:rm?Ïj>£æí7£æí7.ÿ¡<o£?æ>±[?ºÚ¾>'`>;0?áa9¦V9|Æk>¸m
:là9S>!?p>üí7üí7.ÿ¡<6É=QD=qß<?pß> ã­>c$?¤c<=è<¶]O?°õ9Ìß¨9l¾9?x>î7î7.ÿ¡<Dû>ÊW>ê¶M?çÓ>ùI>&Y>?nç9¸«9ÖÐ,?õ`<Å;Ø²=?Ö}>'î7'î7.ÿ¡<óD=~}= '?ÎV§<±R<?v?!Ò¸nmi9Gü+¾õNs:_:­P?><î7<î7.ÿ¡<à»=7«N=Éó;?V¥°<ë<¸@+?ä+¹ãNG9¾ÈÜ¾ç¹òf8 ¿B >Rî7Rî7.ÿ¡<'|??Cm?æ¥?6?jm?-k¤9ª79¦9e?=	f;NDû:^j?	±>|gî7|gî7.ÿ¡<;û=]¸A=#)?ëa;G;²?\¸ì	»8 8D¾àa8;Ã8qµB>ï>ö|î7ö|î7.ÿ¡<WM=G=Nu-?¥ÖE;"8;£	?\µ8aH9yî/>bÍ8ÙA9»³=>oî7oî7.ÿ¡<¸.?&Û> dK??¯È>¯r<?#Õ78N[9ä<Ö+;ýÔî:=08?>é§î7é§î7.ÿ¡<O
?t¬±>aK?±)>t$N>3{:?M-¹69
¿Ê¾5:Qv:ÔÎ&?Ã>b½î7b½î7.ÿ¡<;=T=^|2?"të;8«;D.0?rRj¸@¿¤5b¶Á\´-9s¸%9¯*?é>ÜÒî7ÜÒî7.ÿ¡<=\Ñä<¥*?GZ;¥e;D?f¹¹L9<Ü¿¿®8T9Ai>->Uèî7Uèî7.ÿ¡<Z/?»À>!w=?_P>þ>¿0?¾0ò¸9qß¾ãF:4ì:e?yR>Ïýî7Ïýî7.ÿ¡<|:=¦=²-8?ò¥<\c<ÍÇ9?1O7ôå´8ðKS=½?;¸£;;»3?­V>Iï7Iï7.ÿ¡<~G?àG»>ækM?;kº>ý|>ô<?Ó$	9=Ùb9Ä>¶Å:i=E:N?\p>Â(ï7Â(ï7.ÿ¡<>Ï<ùn<@#-?'	;Bÿ;°tè>mÙ2¹µPN9sëÝ¾ÌÂ·öd9¿ÍY½7z><>ï7<>ï7.ÿ¡<R¾ë<»ìª<g0?_;ýÚ@;Ê?æªô¸k%9°R½¾, ç·%c!9,µ·½>µSï7µSï7.ÿ¡<.R>ç=ýÈ\?¦<^y3<ôT?74¸9x¾uz8¾Nù8sT>²>/iï7/iï7.ÿ¡<a?Um¼>ÄÌB?TØ>¹ï>25?¸U%¸PÔB9¾>Ù½"9#9QÆ?t>¨~ï7¨~ï7.ÿ¡<ý>ðS>ØYY?-i ?4CÂ>ßcS?Ûf8p94x>öHB:°·Ú9gc?,¡>"ï7"ï7.ÿ¡<rÇ¶>j>jàG?ë§¸>Ùé>1/?;f!¸Ø*8¾$5:=E:Üáë>®§>©ï7©ï7.ÿ¡<=
?Ä>	©B?xÎ>¹>væ2?_\¦8Ï9>¶@÷:5£:QêA?k¶>¿ï7¿ï7.ÿ¡<v¦¨=Öd}=b*?²â;8èÆ;åá?mA7,|O9¨î<Qje:É:ê@?TÐ>Ôï7Ôï7.ÿ¡<Áè*?½Ü>5F?Qð>Â¤>î²:?YR8Se9¡ªê=*Iú9É­:Là>ñâ>êï7êï7.ÿ¡<ÊsÐ<å<¢¬0?Qª$<ø;¥)?¬*¦8ñ
8!? <i^Ú;E5?¾ì>ÿï7ÿï7.ÿ¡<ÉR?rjÈ>èq?Ü>?×>.c?6:D97¶ª?:<ÑñÀ;
qF?ñ>ûð7ûð7.ÿ¡<18,=â°={K+?ó);Í{;\O?Ü¢ä¸oÌ8¾H>¿É8À
y9Ò>5>u*ð7u*ð7.ÿ¡< ó>>êT?uÁ%?ï@Ò>ÒI?3ãG¸2Vù8´:M¾¿PÑ;åÎh;¼*f?g>î?ð7î?ð7.ÿ¡<!á>¶»>n|H?©jÙ>ª>0?*©¹~E9P¿i¥:ó4:c$?»>hUð7hUð7.ÿ¡<¸Ò<2¢<Ñm&?)9;HA;s?m`;¹ß±{9ë¾¾1"¹K79à
¾ç>âjð7âjð7.ÿ¡<¦:=úR=-".?Þì<Ãô;~<?ú¡¹í'd9Úg#¿w³S:Ê3:<è?·G>[ð7[ð7.ÿ¡<¬Í?»D)?<PD?÷>µ¯>Ú¢4?Ï9e9Òb?z2:¾:Ê¿?OK>Õð7Õð7.ÿ¡<­K><>`D?vu?¸Ëà>Eæ/?Æ|B=4ô<ÀK?_Nñ;öç¦;©9?;M>N«ð7N«ð7.ÿ¡<Ä'À>´>5?Ía>äÙE>³(?®¾8oW9+b>XZ:nT8:©?1U>ÈÀð7ÈÀð7.ÿ¡<÷ú
=#Ç<iÄ2?Úý;¦ç¥;PBC?_ä£¸Öl9T¾1¾baî7å*9@UO=k>AÖð7AÖð7.ÿ¡<4n%?à<Û>+A?åäì>N«>QÍ0?¤·ìöÉ9ø[Ã¼F;d;8/?o>»ëð7»ëð7.ÿ¡<kRà>>8L?&®¾>Z·>Ñ·:?8F9$i>ë¤;\\+;ó%I?P>4ñ74ñ7.ÿ¡<¼µ"?UjÒ>¦õE?N«>
gl>ÔÐ9?z$9lDz9wÎ§>éæ9,)ö9Òï>ô>®ñ7®ñ7.ÿ¡</>ÿ,>îC?.ý7?½F?),6?	Ô=£Ð/=N)Z?íÞ;b8;W£H?H£>(,ñ7(,ñ7.ÿ¡<?º(Ä>ìLJ?üô¦>Ìµs>U`/?ú8Hx90K>Ò1ú9|z:úìï>0©>¡Añ7¡Añ7.ÿ¡<à =°UÓ<s
4?¦#l;¥æ;;DÜ ?æ!¹æxw9§§¾÷/ß9RÉÊ9à?z°>Wñ7Wñ7.ÿ¡<|þÈ<H<J¯(?;æ];uV+?;^·.39ioY¼xª9n9Gq?e²>lñ7lñ7.ÿ¡<å©Ù>Í>§P?eÁ?å®,?ËÎD?^.C90f³9¤B>
56:´Ó9b\?"Á>ñ7ñ7.ÿ¡<I7=mß<8R?Áý<½l¢<ÏG?yJ9@QB9@_?5É<>3À;å;?Ç>ñ7ñ7.ÿ¡<?¥²>{®H?ÛúÙ>ïf>Á:?ø6$Ç9²;ã£:Á:®ì"?`Þ>­ñ7­ñ7.ÿ¡<Ë>OD>gOB?'¼T?r?¹ç4?èö*6Rm¸9Pm;ú«<È&<EH?ã>zÂñ7zÂñ7.ÿ¡<Ótç>+¦>ùøE?kn3?Ï1ø>9?ø¸»99ì/¾÷P¯:ÄFj:??­å>ô×ñ7ô×ñ7.ÿ¡<÷¾?Xä®>5Ø@?"6«>8y>WÞ/?Ê×¼8d9Eg>Þ[;©k;ÛKN?âë>níñ7níñ7.ÿ¡<¶@Õ=4s=?`?éÿ>sc²>yT7?ø¬=Mt=X?Im<<ÛÞP?Ûü>çò7çò7.ÿ¡<w;o>ÊÄ!>K=?~>Z=>È+?SP*9=@9ã>¼Z:ú<J:/q
? >aò7aò7.ÿ¡<ìØ>]%V>#©?t?bÖ´>{]?zåè7í¯9ñÔ)=~<
<¿){?É >Ú-ò7Ú-ò7.ÿ¡<ÆÌ=QW¾<,.?.×A;¡;a/$?ôt¹¬®9¿cs¿x¶¤¸vÀ9ù¾¬ >TCò7TCò7.ÿ¡<¾Qä>Ì÷>·Ï=?Ìõ>â«>Áö7?ûû6¸þ9b½ È<F<ÍH?w
 >ÍXò7ÍXò7.ÿ¡<îÿ>ý¨>¼%Z?I)?D»à>ÖÖ@?Süù·ÏAi9	.½.};2n ;âiS? >Gnò7Gnò7.ÿ¡<2ä>C¨>î(B?Q­>6âQ>6?¬Ðw¹8Ñ8¿Ü9Ð£Þ9Üà#>/ >Àò7Àò7.ÿ¡<hè?ü'»>+_??ø?CÇ>NF?(×¸ûÕy9YV\¾X;{Ð:Âí4?µC >:ò7:ò7.ÿ¡<§n?:@>jaQ?j]T?5?R§8?µ#9V9º?c¿::Ã4?G >´®ò7´®ò7.ÿ¡<Ã+,=+µ=µ(?ù<¸4Ô;ô?æa¹ê8Jî·¿^9i8}e8?ÖN >-Äò7-Äò7.ÿ¡<R>¿=²Ý/?q3>ÓÉZ>Ë´!?2÷Y9ë92fÇ>s<Q+m<åz)?»a >§Ùò7§Ùò7.ÿ¡<=Üõe='?;Í<¯ü;ì?	%)¹mÿ9z` ¿ãÅZ¸Ap9\Ùè½ã > ïò7 ïò7.ÿ¡<^r?ÄgÍ>2ÿ=?k?Ã>]>S.?÷~7ÁÈ9tÐg=j¶µ:TÔ:q?à >ó7ó7.ÿ¡<h?ã%?Ìo?¿8e?@?6Æd?iÖ99u94å?åÆ:bg:þÍ'? >ó7ó7.ÿ¡<¥*?@Õ>M?øªÒ>>Oî9?¤Þ8µ*¯9b£">Ù<©:¯dm:6?7 >/ó7/ó7.ÿ¡<(|-?U®Ø>4÷L?Äß¶>a*x>·¥<?ØJE9LMj9%×>Hº;UÄ:ÝZ@?ú£ >Eó7Eó7.ÿ¡<­×>.ó>¢&=?åÄ?ËvÁ>U2?Àvy9ïiñ9ªD>Hf¡<ÛµO<.ìF?Ý· >Zó7Zó7.ÿ¡<>ÂÝ>á>Z_B?À$?èÞ>·à=?Ì³Å9B:gÀ>];;G?Øº >úoó7úoó7.ÿ¡<ê=ãâ<ê/?û-z;Q7Q;Ò?.øÚ7FÃ«8×-#>@ôiµIR9sæÉºÓÇ >só7só7.ÿ¡<SGL??5F?­©%?ó«ó>Z.?e~9BòX9A?Ó3;Üñª:}A?Ø >íó7íó7.ÿ¡<nÜ/=*³=ªë*?¤;[V;·?üµ¸.,9È!Ú½.]Ç7Rµ8ê>©å >f°ó7f°ó7.ÿ¡< ?ý» ?îö~?ø¸?QíT?c^?i}:?Í	:Ç!ö>Ì­;©d;Ñ¦?éå >àÅó7àÅó7.ÿ¡<°<.?¦ôÉ> Ý\?[
?¸°¿>d8?ÄÒo8b:9N³$>5;É_£:a[?×ë >YÛó7YÛó7.ÿ¡<v2?Úä>¯æG?jç?Xª¶>âÝ??ÒZ¡·cÓ[99è;½s<:·:Þ
+?¥÷ >Óðó7Óðó7.ÿ¡<C$>)±S>sg:??p·å>{f)?ñ¸=mO_=(
S? ;ñ<¨<RÄ7?×!>Mô7Mô7.ÿ¡<Dº>Z^>U8?³4>ÝË>'$?
i8|ôN9î>gM:hj$:£è?!>Æô7Æô7.ÿ¡<þ
º>pw>µz@?\Ñ>aa>I·.?WA9î9Ð%¢>ÇÚ:â^~:D.\?ÿ!>@1ô7@1ô7.ÿ¡<]Í?³R¤>`R?Þã?£Ô>ß]3?}
C9F,K9îÀõ>å;]¹¥;ÿG1?¡%!>¹Fô7¹Fô7.ÿ¡<&h+?Ó7Ù>yJ?}O?)¹>,ÁD?'e9jù86k?4C^:ëU6:]?m7!>3\ô73\ô7.ÿ¡<yº$?Æ>fÞT?¢A5?è>G?p¹
ãÃ95-¾ê	<,ê¡;¯
Z?B!>¬qô7¬qô7.ÿ¡<H½>Å;>>«2L?C?WåÆ>À=?"L6ø49µL<=¯;(ª:Ó6F?kJ!>&ô7&ô7.ÿ¡<>)?5áá>û§??,Þ>Éè£>xË-?<969ÖO¦>·Ë;5*;þ>?^!>ô7ô7.ÿ¡<~Ç?µ>
E?áÃ>¾:>èÖ-?!)8îb9O¿=:/ø9ë
?Ë_!>²ô7²ô7.ÿ¡<A?ÑTð>|M?ëYé>ö§>h©C?´¢ÿ89ªµ94>)yÍ9	Ò9äxú>Ia!>Çô7Çô7.ÿ¡<8?(Dê>B2I?¼ØÉ>÷>u7?Ó+49¿S9ò>­|Ô9åxÉ9yÿ?êk!>Ýô7Ýô7.ÿ¡<éI?ä{?GA?8f´>}>(6?þtï¸7â¯9D.¾HÖK:b0:Kì?©t!>òô7òô7.ÿ¡<++>µ÷=bQ1?óæ¡>°Nw>Å'?7å;Ææ;Z1<?X:n£:?dì!>ÿõ7ÿõ7.ÿ¡<Ö©=Ú:=k¥1?Ó+<LÌ;BeV?øM7ã9¬<¿ht¸ºv]8C
¿gô!>yõ7yõ7.ÿ¡<4¡	= Ñ<(?N¦;Ädz;È*?FX3¹QÈ9äQ*¿	sR8B¾:9¾?>ã">ò2õ7ò2õ7.ÿ¡<Ä?sÊÕ>°ò:?òr>÷Y>
Z.?íi82Ð©96$Ì=;?Ë:¼9?">lHõ7lHõ7.ÿ¡<PÈë>²®>K=?õ)±>ÿ>&Ì+?58õ9Ùò=
À:o:`¦Q?u+">å]õ7å]õ7.ÿ¡<wE=ýý×<.,?ÄL;Ùk;Nø ?ÀÒ¹æH²9ÓóO¾ 	9p¹9`>a<">_sõ7_sõ7.ÿ¡<»k+?¶¬Ê>æX?ªåÍ?=×?çdF?~Ä9È 9]!?£²%;Ö,­:Kòt?ªC">Ùõ7Ùõ7.ÿ¡<Þ ?¦|>ëp?\B©?ØB?yb^?þ=\Æ=ps?ÃGï<ô<Ro?ëE">Rõ7Rõ7.ÿ¡<Ì=ñÝ<hb/?ª`:;Íê;Ú2 ?s¸Ý 9ì%Ù½*Å9´Û¯9MÇ>P">Ì³õ7Ì³õ7.ÿ¡<ã
== =JG1?iÑ;Cç¯;Ñr?÷¹W@8ðDÀòò¸8K9{n¾~V">EÉõ7EÉõ7.ÿ¡<èô>õÒ=NA?cZS<Ê%<¦-#?²âK¹¦2-9í­¿òB9*_B9ûÿ>Fp">¿Þõ7¿Þõ7.ÿ¡<¢Ø?É½>,£<?"]¯>Pè>F+*?ÖYà¸.ñ8=î¾ Í¯9Û9©Í>%">8ôõ78ôõ7.ÿ¡<QQ[=1I#=`ì+?ñÕ;L±;¦Ì?u³Ê¸A_9
Ê¾ÆðÏ¸ør9¶¾µ¾?">²	ö7²	ö7.ÿ¡<óô=Á°=·0?:<Ã;å(?ð+?¹0Ê~8eÀ¿D°89Jô>$">+ö7+ö7.ÿ¡<Ö¥ú>JB«>òU;?A@>"úQ>¦.?Ùð8b9&Õ>ð;Ã½^;´Ñ7?_Î">¥4ö7¥4ö7.ÿ¡<~[?}?£:?û1A?c§	?m¥3?W¶8³Q9Ü°^>õF;4Þ:q8e?Ó
#>Jö7Jö7.ÿ¡<jæ¨?·?ÿJ?%$@ïv?þb?¦A;í»:-w?P!£<?ç<OK?#>_ö7_ö7.ÿ¡<)Q*?W|ä>Ó>?Äµ>h>Â05?ºðô8®7@9Ú£>Î?ê9qµ91%?Ð-#>uö7uö7.ÿ¡<hI='àå<7ï,?L';j;ì]?¡ä¹¸G7ÍOÁq~w8g9@	>½1#>ö7ö7.ÿ¡<JÕN?C?Ë/E?n?¶Ã²>l¥=?lÀ8E`9Ñw7>K.;¦ÿ:Äí.?®:#> ö7 ö7.ÿ¡<æ þ>]\>U?	?Lg¸>¤X>?÷8ÇÊ&9­Ê='V:V-2:ä?	<#>~µö7~µö7.ÿ¡<£G+?2¿Ð>>
R?:?úµ>O=?ãÙ¸ª,9^¾áe¡:)Zf:H^3?¦<#>øÊö7øÊö7.ÿ¡<t=?'9ö>æùD?¶ÿ>óæ´>ï4?µù9LÇ@9=³>e:´´J:ÄO0?­Y#>ràö7ràö7.ÿ¡<³?*e$?èm?
d^?ý>y`?~g~:Ù´=:B§+?U~c;ó:ºo?{o#>ëõö7ëõö7.ÿ¡<{5Ý>Î(><?ÛD>oW>?*?^ª;ÏÇ^; \C?¡Ai9$ç9:DÃ>y#>e÷7e÷7.ÿ¡<>?¨Ò¬>"iB?~D>IHa>¶2?²Ë«8®t9<t>ý@<¿º
<K.?Ì~#>Þ ÷7Þ ÷7.ÿ¡<ÄÍ=OÄL=g-?üëµ;Ê;!?¥¶
¹i99:¿¾ò¹O·M9[¹¾è#>X6÷7X6÷7.ÿ¡<ÞR? »ý>ïz?æU]?Ií>	o?Õ+9ûqÉ9"Ç«>Xu;¹'å:Ã?#>ÑK÷7ÑK÷7.ÿ¡<Å??ü>ø&¶?ä\ ?*4>?%o9ó!k9"/?õ[;Mû¼:QX?)#>Ka÷7Ka÷7.ÿ¡<æ.^?.®Þ>¬m?»èn?ÿ?õ6d?°9þ°9­þ>3ÿ:sv:a$q?û#>Äv÷7Äv÷7.ÿ¡<!ñ<O´<8%+?Hf;kV;È1?PÆ¹öô*8,PÀoAR¹P9í(¿¬#>>÷7>÷7.ÿ¡<sÕ=möB=ï<:?
[O<%<3K ?°±·e9ÝE½º¢h·àÖW9õõ	½å#>¸¡÷7¸¡÷7.ÿ¡<{ç$?¯rÎ>|L?¼>4ì~>ªj=?\=Q6°1A9¡
<J1ç9s:m²Ò>%ê#>1·÷71·÷7.ÿ¡<j\?m¼>t?õn?Ú?'Ïj?N9´ß¡90>f>=`F;é-á:)a?	$>«Ì÷7«Ì÷7.ÿ¡<¶ü>ï¤>2wD?È(Å>W¦>r
:?VÕ¸ +9ib¾,h<äÈ<BÙK?Ñ$>$â÷7$â÷7.ÿ¡<u¤%=mÜñ<aS/?õ¢;:ùd;þ06?ÜmS¹¾N"8½&À¬:K-:ÂQ?E$>÷÷7÷÷7.ÿ¡<Ù\>°§»=B6B?¯Ü<ò¶K<Éy)?PMÚ¹¹È@9Yñ¿ÀJ74¿y9Há»9 $>
ø7
ø7.ÿ¡<é?Ê>lµB?Å¸À>>Ó«4?Á³7Û$9fÅ'=6J:öEù9ÏP?X&$>"ø7"ø7.ÿ¡<5K?M¡?J?ïpì>¨l>¯¸B?'3H9ý9(¡Ã>O3¸:)o:Ñ=#?Æ,$>
8ø7
8ø7.ÿ¡<L»?«T?gÎ<?Sò2?¿Dÿ>u3?l9ó79õW>5ÜQ:=;:v?F$>Mø7Mø7.ÿ¡<|t(=q:û<§+?ª;XÓ;S>?²b±¸à²k9ª@¾e¸½f9ÅçÔ½Z$>þbø7þbø7.ÿ¡<ãG?k±>Ì5?Âr?
Õ>¯?Â9±9Ê>-´:zÆ_:âN?\$>wxø7wxø7.ÿ¡<«/Ê<¢<K9%?6;^;«°3?F÷&¹¼a9Zô½¾ð	¹9ÏBï¾é^$>ñø7ñø7.ÿ¡<^)?N×>BôH?GØ>86>A0?5±7þ¸8BJö=¢:Ü6o:íp-?hd$>j£ø7j£ø7.ÿ¡<¡É>¨\>#>?Z.?tíÿ>«f.?cÙª¸5Y9Ô\I¾iô;.tÜ:ÎS(?Xf$>ä¸ø7ä¸ø7.ÿ¡<ÛÞ
=Ò<],?µ;~Zz;H'?Z¹û¨ô8|+d¿QS¹*ù^9ÿÆ¾Lm$>]Îø7]Îø7.ÿ¡<:Ñ<ä¥<.,?{y;âdU;ú¶?¯¹Ó¥\9Q¨K¿N9Í«:È>~$>×ãø7×ãø7.ÿ¡<Ò¢Ô<E<×-?YÚ%;¢;íö?¡jï¸]c9ÒÈ¾Ð±8Ð¡¥9B4	>!$>Pùø7Pùø7.ÿ¡<1?Ð;#?Z¡q?½e@%¹ª?Yc?\«E:W :|?â;Ê:ü?$>Êù7Êù7.ÿ¡<½=P=å³,?ÄÌ;úi;!ÿB?ÕÐÀ9ñÚÿ9ÃìÀ>u-=8%¿E9èô=$>D$ù7D$ù7.ÿ¡<Gj®=j=IC,?]cù;ÎzÁ;»ü$?È}é¸mû{9á6m¾æC)¹èùL9PfÓ¾.Î$>½9ù7½9ù7.ÿ¡<â-?Wå>¬ªA?ñ¦?Ç«¸>«6?
§¸Æ5©9hm½b:l¨ê9É ?Ü$>7Où77Où7.ÿ¡<ÁX)?6æÖ>9¼I?ðxé>Y>Ý;?ÅW3¹«9¾uÆ:L¶:æ:7?Ñá$>°dù7°dù7.ÿ¡<ÅOx>$>è2X?ß¼>Ïú>Ïo;?Y}H¸D|8³tË¾ùÐ©9MÊ:!>æ$>*zù7*zù7.ÿ¡<Í'H?¸ò>¥S?ü5`?¬Á?Ãß;?Rû8ú«Í9áh>}åÊ;X!;
F?æ$>£ù7£ù7.ÿ¡<y?
Ô©>½­D?ÿ³?ÒhÔ>ø>9?Ú?Ã7Tò8:Î=xÁ9M*9Ôb?#é$>¥ù7¥ù7.ÿ¡<ß{Y>ñ·>É5?8<:N<XÓ,?Wn¸®í49Ü(¾íÒ69h99É>ýê$>ºù7ºù7.ÿ¡<½?ÉÖõ>®?xï?ñf)?@ñ´?n¼<b<hU?î;83U:Æ3?%>Ðù7Ðù7.ÿ¡<ç.?uJê>b??õ?+¸¾>âõ3?",¸39©¾²;ÆÄ:¡'?r%>åù7åù7.ÿ¡<U>¦[>¶>?v|C?ÁÙ
?f0?§ùè¸"j9tE~¾õ;pE;#K;?]%>ûù7ûù7.ÿ¡<Ùl:?Aèá>4BS?Q±?c¯>>Ã>?w9n=»9>=O>nÊ:q?:LD<?Ü$%>}ú7}ú7.ÿ¡<`9±>¡ßo>#=?õVÃ>sc>4`.?sÜ	¹>æb9Ó¾ü*U:×Ö:(ä4?j6%>ö%ú7ö%ú7.ÿ¡<âÄ?À¼>9×M?»?QÌ>Â6?hè¸oµ8\>$¿÷:±W:¡ö?3@%>p;ú7p;ú7.ÿ¡< ðz?¼'ñ>1?¸i?Î?U?ýý8/£9g9G>;6Y1;²±P?vH%>éPú7éPú7.ÿ¡<Ü7±?l?%+¯?Jgë?-ï]?±Ä?D¤A:çÑ9*l?»=h;;rãL?cN%>cfú7cfú7.ÿ¡< wq?òt¤>Sð»?áÁ?ÚT?Ø©?n:.*9Í\?B$;Ö:i?CW%>Ý{ú7Ý{ú7.ÿ¡<È¹>aÈ=­.?1-­>>Øm(?ñp<1ê9<ÌÂB?£õ®89|º>=j%>Vú7Vú7.ÿ¡<æÉá>Ç>³ð;?Eà>ÒÐf>/?Rö¡¸[9ý>=¾Ä Ë9M Æ9*9?es%>Ð¦ú7Ð¦ú7.ÿ¡<K3=YÄ<Cø.?f¹;+v;ê9@?Ê!¹OÕ8¿ÿyÔ7Ýd9«m=Yu%>I¼ú7I¼ú7.ÿ¡<ÞH.>Å©ê=¬!>?&y?¶;?êä)?-½8=è©ï<×TE?2¢;j`;aù,?´%>ÃÑú7ÃÑú7.ÿ¡<õ·?\?U??W2?¾{»>p's? ¢¸Óé89³d:¾Ì4©:[:CE?P%><çú7<çú7.ÿ¡<_4=3·=Þö-?/;A1_;òè?
æL¹U9»ð¯¾/´[y9A¢¹U %>¶üú7¶üú7.ÿ¡<ÄÑ<ö<M!-?]Ô;ð¿¾;« ?½89qàb9?¡>B9È©9ìi8?õ¦%>/û7/û7.ÿ¡<ÞS?ÛIÿ>Í"T?)]4?Fì>³kC?j&9¨Ò9S!>ø±:ÜG:^]d?Y¿%>©'û7©'û7.ÿ¡<Í?Ba?íñ{?æ3@1§?Ï(k?½8:Ù+:	?P:'V:}c?vÉ%>#=û7#=û7.ÿ¡<ÏÌ>mS> D?}±>nM>qô-?é-¹YË8r¿ÃÇ9?Ô9F¸>yÒ%>Rû7Rû7.ÿ¡<ë)?rðÜ>6ôC?k!?£é>­1?Û7òÍ9]É=^"Ò:ü©::;?Ö%>hû7hû7.ÿ¡<½ø?Kþ>³Þ?8?Á$?Ý,q?¤::HB:ýÃK?ëí< ¬;p8B?Õß%>}û7}û7.ÿ¡<zú>#¡>øF?¸óº>Èæ>ÓË.?M¹¤ù8Y_y¿¿:1F|:+YB? è%>	û7	û7.ÿ¡<a¨?LÒ>B? 0ä>¬R£>Ö2?Õ·uH8ôã½jÃ:ä
z:H?V&>¨û7¨û7.ÿ¡<2{?_?lkK?Jî?ñ{À>Ñl??ÇùF¸$:«9J¾½ï;%m·::R<?+&>ü½û7ü½û7.ÿ¡<â¬>AoX>L?,>§ËR>õ]1?â¸D=9k¸¾6<olõ;/é=?å1&>uÓû7uÓû7.ÿ¡<7´ =Äún=G&,?ÌY´;­w;«|?ÜÄà·5ï7Qð¾«_¸6¤É8vû¾K2&>ïèû7ïèû7.ÿ¡<U­Ô>ñ@>kEI?3Ó>Ñ]>*2?Ý`ä8l9¨:>¢½:à§:úÁ9?DJ&>iþû7iþû7.ÿ¡<ÎIÓ<Íâ<·&)?&/~;én;6Y?d¹4zR9¾bÎ¸|ì9_¸¾R&>âü7âü7.ÿ¡<Ãý¼>oz>òA?3>?«º>N1?À9Ë=DØr=
<V?è<øµ<=D?¸`&>\)ü7\)ü7.ÿ¡<²g?·ÓÁ>JI?Ã?M;½>?=?ÀÕ8ín¶9ûnH=HhÂ;O~;S*@?a&>Õ>ü7Õ>ü7.ÿ¡<%6=¢îä<&L?#-<öÃ;Õb?ÓÑ¹´òÕ7f­¯Ày¸/¸O9òä¾ûf&>OTü7OTü7.ÿ¡<ë?_xÏ>¼t;?²]©>s>÷[2?^vd¹ÉeÈ8í¿ì·:):5?u&>Èiü7Èiü7.ÿ¡< P?+û>+T?zE?ìDý>]+G?6ð9~N÷9¨§ø>ã:÷ÅW:ðÔ?®x&>Bü7Bü7.ÿ¡<¸Ö¦>tk>Óe5?)Ý=Ó°ª=(Ù%?ÑV¯=3n^=3ÍI?*´ñ·U9xYR½n&>»ü7»ü7.ÿ¡<ë¨Æ<y_<6ë.?Xpq;E^;ý	?-¹98iÀjdø¸éÎ8l©¿Yµ&>5ªü75ªü7.ÿ¡<ìVÕ<<& 0?ÏÒ);ëJû:4-?ø-¹G.9Kú¿à.9¿9Ç_y>"Ä&>¯¿ü7¯¿ü7.ÿ¡<w3ö<;·³<lZ/?#ÿ;Í;,?FS¹l'9-!¿"÷Á¸08g9ÔÀV¾èÙ&>(Õü7(Õü7.ÿ¡<þCç<
­< +?;;åÝS;vL?Â¹q?9º¾Öä577ÈG9é<§ä&>¢êü7¢êü7.ÿ¡<6¿>ã>ò??°>$è\>C3?ÞD¸r$9¢®Ç½7;:¢ü:é­ ?®'>ý7ý7.ÿ¡<Ø?óï?è{¸?v*@³s? @?Ô¯Z:£¬:
X7?r¤<y	<æ`?Ö'>ý7ý7.ÿ¡<Hì>]>Z?e¼ò>L$>g<C?ò!¸4í>9²Ø½}×Ä;k;6XV?ñ'>+ý7+ý7.ÿ¡<cd?ÙÝ?º/Q?W?²³¢>_?¨8bÙË9ïÓ=~V;:â¢:ÃGa?æ'>@ý7@ý7.ÿ¡<Å=Ð[c=+e/?io;:;Ñó#?É8¹É«
9sn¿áó8¸OÞ8Mk?u('>Vý7Vý7.ÿ¡<|?.?bÐa?O¡?·WN?uH?OÊ9ýå9
d#>Õ<ÿ6<Ç]?ô('>{ký7{ký7.ÿ¡<Öú£=>^j=m3?;6<Ël<Öa!?Ë{¹®ð8Cä¿O$¸¡V^9âÀ½1'>õý7õý7.ÿ¡<Õ}Ò>\*>biM?Òz;?oä>è{R?Ù¹4g9x¾y%¬<_yR<ÆaQ?«3'>ný7ný7.ÿ¡<<Ê­>/Ék>l°<?~¹î>×,«>ö2?ü¨U¸xÐv9£Ý½½º`<	<®s>?WQ'>è«ý7è«ý7.ÿ¡<fª?%×3?=r?;	?)2?önw?ç§":*ä9ò6?{ië:ÊFk:à?R'>aÁý7aÁý7.ÿ¡<nQ={Í=ö-?[»	<n4î;l?}¹îy9o¾¿¨¡N¸9~9¿?L¾îW'>ÛÖý7ÛÖý7.ÿ¡<cA=??C:?Â>¤Q>j/?õt¶²9ò®»c:Âµ:VÎ?%m'>Tìý7Tìý7.ÿ¡<á`"?§Ì>?°K?tÁå>²¦>ùk0?ÈØ¸79
¾zpï:Ïu«:¿2?ü'>Îþ7Îþ7.ÿ¡<$b>áv>kª6?+,¤>Èx>ï(?
Á<ô<À>?%·<g|<ö3:?Ñ'>Hþ7Hþ7.ÿ¡<M?¨Õ?{?àS?eá>
¥p?bÈj9¹9q4Ú>)ä:e:×~?_'>Á,þ7Á,þ7.ÿ¡<8¯r?h??¥O?­m&?ýßÔ>ç$H?Jc9Ìu9øk?Bñ°:a:ZCI?À'>;Bþ7;Bþ7.ÿ¡<øp?¸>¹\?U»?74?ÖA?î;>2/Î=Ô6h?Ãw!<Å;h8Q?X'>´Wþ7´Wþ7.ÿ¡<nû5?.ì>£@E?äÔ>h>¥Ý1?iÝ8Ýí8à¬>YÃ:#>?:Ú³-?'>.mþ7.mþ7.ÿ¡<¦Åå<U©<m¯-?å;{;99?Eï\¹wô8»Gg¿?¸è0¿7èMB¿
 '>§þ7§þ7.ÿ¡<1Ì<wÌ<ÂÖ0?¡;ái;ð"?
ï2¹°à9T(¿Bà ¸µÍ9óå¾±'>!þ7!þ7.ÿ¡<Ò>ÚcÇ=\`8?e<VâB<©(?3Âu¹«·Á8òb¢¿f¹g¹390#È¾Äº'>­þ7­þ7.ÿ¡<S(>Ð¿4>kWI?QÍ>>âî:?ÿù<¡< ­E?Ø:<"[/<2R?½'>Ãþ7Ãþ7.ÿ¡<^ó%=­Õ<ëYG?Ê;ÞVS;qÌt?ÂE¹¡kq9å³Ñ¾/T9~«9­Öê>¯¿'>Øþ7Øþ7.ÿ¡<¨ãJ=Z5=Yä,?ÏÈ;Þ;íÝ?óÊ»¹|h9ÉN¿Ê{·U8£Hð½7Â'>îþ7îþ7.ÿ¡<þö>k;>jW?V<?z·ó>ÔE?¯Á8TÝ9^&ò=[¡-:!Kë9é<?CÅ'>ÿ7ÿ7.ÿ¡<§2?;>£?^rª?§è?³?M²L:bÓ):XH?"´:¾?:Ònp?×'>úÿ7úÿ7.ÿ¡<æÃû=	ä¡=RG?US<®Á<óÞ:?|°C¹ær<9ë¿èò8¸(29
®>sÛ'>t.ÿ7t.ÿ7.ÿ¡<Ì7?2²>í<?Òz?c>}`n?í9Cä39Å>?`x²:Å.X:mWS?Þ'>íCÿ7íCÿ7.ÿ¡<úÒ>w>ÐvC?Äa?È)?vg*?Ï¿8¨ÑÍ9÷î=iÑ¡:ÓOn:Ô-?í'>gYÿ7gYÿ7.ÿ¡<[­>Mm>¢;?¨H&?K!÷>@,?<é49_T­9I>·Ø:rlg:)?f÷'>ànÿ7ànÿ7.ÿ¡<gÂ>!`9>ÑbB?ÿë>Í¤>7?ø¼Õ<W<ÂE?àß<{¦+<jU?Ü#(>Zÿ7Zÿ7.ÿ¡<îu=T=(	.?©<sñÒ;
%?¼k%99.g>$9¶;9·É?@%(>Ôÿ7Ôÿ7.ÿ¡<Ñ>bY>pÇ9?zûº>aÃ>³>+?ÑP¹ öP9Òÿ¾yk8HÝ9cË=,'(>M¯ÿ7M¯ÿ7.ÿ¡<"ÿê>>£>ØB8?¹N>Ö4>Ù-?]Ä:¹É³8#ø¿r%;À¼:kíH?µ+(>ÇÄÿ7ÇÄÿ7.ÿ¡<¨]?ó¾?K?lÚ?òh¾>a_=?x6	¶í]9°G»<¢:éÜ:à{?B3(>@Úÿ7@Úÿ7.ÿ¡<gÿ.?9<á>æF?CÓç>©>þ.?:
¹Gñ8P ¿1ÐQ;K¬#;v$?F(>ºïÿ7ºïÿ7.ÿ¡<2X>Ý>°óT?ªñ1?ÐÆé>ÜB?ë=°<7OV?«c:n:ì¹? L(>88.ÿ¡<vÎ,=ÏSý<.¡.?.Ð;F#b;
?È'¹æ®9È`¾Aü7¹@9[¿o(>V
8V
8.ÿ¡<Ðü~?B]2?Âü6?.>Xxa>í2-?Ã¸°?9{ô½¸&;£%û:Yñ)?Ãt(>88.ÿ¡<«Í>)>¨î??Ca>q%>·.?Ê¹îå@9UÓ¿¾Ew:¹»):.ÂA?ù(>Ð"8Ð"8.ÿ¡<ö¦¯>Ól>^>?,4? Ò>`62?*b9r9Ýï>ës;I;®T>?(>-8-8.ÿ¡<o¨v? bË>Ë;?üËD?ÝÂ>E?eØr9æ8Ñ?7©µ:é:dr?(>J88J88.ÿ¡<=¨ß<~+*?Ú5X;ï08;I@?¦xÀ¸2Õ9X_5¾:y·*õ9¼»¡(>C8C8.ÿ¡<Þ3á>?w>ÿ,i?Uú?I5?¤¬]?û8]89Lk®>öô|;$_;¢mm?C¾(>ÃM8ÃM8.ÿ¡<xÙT=ü =86+?ý¬;;cq"?ä¨¹`Í}¶*BR¯Í6w=9¶K<YÒ(>X8X8.ÿ¡<Ü8Ú<ïD¨<ÿ%?b<Ô/<Qã$?äN.7Æ7y´`>f°::62/?2â(>=c8=c8.ÿ¡<Áêþ<Ú.º<A/?à;ó!;Qø
?Ä[®¹Â¿x9âp3¿3¯
9Ë9l8_>uê(>ùm8ùm8.ÿ¡<Û?X?¬l	?NkI?[í>ç©>Ñ2?OÞ]¹ÒHt9Gè¾¯d©:Ø=:kd?bð(>¶x8¶x8.ÿ¡<ÇÜÿ>FV¦>LäD?~Ê> >üã-?¯Â·I§9Ëö½Î;6ÌÁ:£·4?£ò(>s8s8.ÿ¡<ý¸>ze>Ù9M?SÂÇ>¨>Ná@?8¹²Mr9¬Ã¾¢;ö½J;FM?uô(>0808.ÿ¡<«5å<
ª<,?¶i~;K{W;< ?Ã¹ËÎ9íª¿47G~9Ìa=åø(>í8í8.ÿ¡<dÓ>8&>éj5?YÖv>ZA9>¤*?½Ç¸B'9rTs¾¢:¬=:WZ[?}ù(>©£8©£8.ÿ¡<ØAí<Û­<²k/?=ÀR;OW;ú>L=¹PÚ9ÿ­{¿üÎè8º 9ÐOY>Q)>f®8f®8.ÿ¡<?"
?ßÉ?m¾¬?½&?æ¹?É)x:°@:Ù$?{äM;÷Nü:ªçP?	)>#¹8#¹8.ÿ¡< Ö>êõ±=
c?±		?Zs±>È²E?½=oK¶<ê©L?õÏ±<ß»I<Ã¤a?5)>àÃ8àÃ8.ÿ¡<WaG?9ù>LÍL?ë?XjÉ>óüI?N-88*ö¦8µ2>¦ýÑ;jÓ;	¥P?w)>Î8Î8.ÿ¡<4J?¼~­>å¬D?Kí¥>Èpc>Ã:?Ýd¸=9þÏ÷½¼¾:è3,: ÍÉ>º)>YÙ8YÙ8.ÿ¡<÷>?Ø¥>z??P½>Jù>U=?Ð	¯6¬9K³<³;Ò-/;??=)>ä8ä8.ÿ¡<°w6?ì>NiE?Ã?¬¸>_
8?;<8²| 9äÖ=R;øhø:üX?>)>Óî8Óî8.ÿ¡<Þe?G½>o¦D?Auà>ÓE>0??]\¸7c9Nç÷½/P<Æ2¶;©cP?ÆJ)>ù8ù8.ÿ¡<n?ðøÛ><9?`Ö>LË>4ÿ-?ÝN¹ÉWd9Sç¾:j.µ9:K?TL)>L8L8.ÿ¡<3Â
?*¬>ÝSN?+¨>C~g>«ø9?'ÒÌ7Vó8z×=¤z:&¤ï9|W?!Y)>	8	8.ÿ¡<~äU?h?ðµH?bl÷>o^£>`ÛA?!\I7¶B9^=aïc;£,;ÅC?h)>Æ8Æ8.ÿ¡<%=3Pñ<)/?5Ã;õ»;­?A»¬¹XB#94m¿9Wå8§8T9?L)>$8$8.ÿ¡<ó¯ø>A>i·K?ïÀ|?&?½ÖB?Wl=:ÞFÄ9w?8|Ð9ºÊ¨9Ä?>)>?/8?/8.ÿ¡<Î§>¿Ëb>T<?Ùî
?wîÃ>æ5?Ä±=F½<àO?I(Ó:,ør:Z{^?`£)>ü98ü98.ÿ¡<§ú¢>¾Àa>ÊÐ8?.Y>ó>Ä2?èN=ÔZ@=Ã·B?³L7;B(ù:kU<?J¦)>¹D8¹D8.ÿ¡<Vª?iÈ>íC?ø»?ýÞ>Ð£1?¥Î}¸³8Óú´¾&3:¦(:£ëø>T¯)>vO8vO8.ÿ¡<hÀ>i~Q>R©:?+ÙÕ>}õ >6*?î[_;RS;'î<?(":Õ²5:uwä>Ñ)>3Z83Z8.ÿ¡<P?OÊ´>¯F?bÌÃ>!z>ü¢7?7>¸$n9b¨½£³g9[TÚ9÷Ö>tð)>ïd8ïd8.ÿ¡<dÇ<ðº<&?6\À:^1³:×g	?b§U¹î¬$9÷&¿|0W88yY9­Oý=,õ)>¬o8¬o8.ÿ¡<A8?&,ö>ã??ÒJ?¨¹Ì>um*?¸à4
9Bª¾èû": aÆ9äRR?Mø)>iz8iz8.ÿ¡<?uÝ>?ã÷¯?n-?e?©FÜ9í¢9G?#J;Z¬:Á?Ñú)>&8&8.ÿ¡<Â?>ië\?/?$sª>¦E?ç·¤ZI9Ø½46A;+þ:WB?¶*>â8â8.ÿ¡<È?ií?>?|<R?úë>Dqd?¼V+:RKÏ9µS?ü
:õ4:GðY?.*>88.ÿ¡<×Ú>¹>¿p:?Lè>Èwª>J .?óÖÿ·ã%9O½¨:M:%?Á>*>\¥8\¥8.ÿ¡<nÞ>3>TA?M>_ÄY>º6?ÐÕ7´39ï7³=Ð®~:Å`:ax?úB*>°8°8.ÿ¡<X>fsÖ=â1?¦h<ñC<
±?B3¹Bª8Zæ¿íl~8F9Ì×=[*>Öº8Öº8.ÿ¡<;Ù?å?Üµ?­#@=? k?Ëä=ÂpQ=ÿa?)«Z=-Ã<²?`*>Å8Å8.ÿ¡<¼>ª==ev=á0?Úº¥<Ñ¢<C÷%?9|¹+92¦K¿l@T8ãS9À>Íb*>OÐ8OÐ8.ÿ¡<C>¼a5>$ó\?.P?`O?ïJ?3+Ó¸ÛYl9g¹d¾éÅ;pè!;Qvy?Ät*>Û8Û8.ÿ¡<sÐ7?«²è> 8J?ÏÑ>íS>¢5?oÍâ7ø5-9w§=¦ D:Ñ:raC?é}*>Éå8Éå8.ÿ¡<øp=z;=7?ÿÐ<1ò<m_)??í¿¸4L9zp¾(:ôX¨9;Ñb?-*>ð8ð8.ÿ¡<Uë> >#ý>?-%?îíÇ>¢4)?nÇß·¤19º>¡½;1;8ó:Üâ:?*>Bû8Bû8.ÿ¡<OÈ>]æF>nè?ãè?ëÐ>?ÂoF?-l:1í1:cÖ)?Æ;ë=;FH?y¡*>ÿ8ÿ8.ÿ¡<<:?¹¼î>³G?Ù?ÇçÇ>ï6?ìê9ªø9b h>M½;ÚU;öÎ<?RÒ*>¼8¼8.ÿ¡<2¨>ce>µ;?"2>ÔÏi>O5-?VUS¹0l8P0À9 ;$CR;æB?~Ó*>y8y8.ÿ¡<-þ=ÿ¾R=±²-?µ;yi;õW&?ÅJ¹¼8úüÑ¿4>9yÑ+9÷ð
?à*>5&85&8.ÿ¡<	.?nûº>ýFn?Ht?#Ã>D@?#e¸$9'8Ü½ø;:¥Ó :­8_?(ë*>ò08ò08.ÿ¡< 5?©jÜ>J>R?«?êÀ¾>;R5?Òl©¸ä8û%¾¾7:{Rû9m?í*>¯;8¯;8.ÿ¡<ô²=²<iA?æ­;{ù;¹A+?îS¹ÎU9G9¿OD9T'9|¸>:ú*>lF8lF8.ÿ¡<±À}?ù¬è>N??±6??Nn?.ì9ï&±9}üÜ>O':@D9ª?G+>)Q8)Q8Ãdª<¤<;?;í>

J?8Ø>>¦;?ÛÏµ¡9DÏ1»m¾ÿ;\¯±;R;8?Ù+>å[8å[8Ãdª<þ?ô®ô>:)¢?@çÆ?×=??.66:v¬9E<?&;°t:ÃA®?s+>¢f8¢f8Ãdª<mcF?moå>Á[]?TÖþ>cÑ >9ÕJ?07-9Áu<Ó:»Ê 9Lüd?M+>_q8_q8Ãdª<p&á>Tå>Ïü>?£#>èF>þ)?\m¸Ür9¾zñ;!Ø:ø'5?#+>|8|8Ãdª<ód?V?*X?\?äº>$Ô??b9óýÔ9%À¹>Ct;Ä!;úfA?2$+>Ø8Ø8Ãdª<[
?eçº>¹=?à>÷m¤>±Ç.?¥C¸>¯8u¾óì-;Rbñ:öt8?V&+>88Ãdª<u©?ôûP?±
O?P?Yÿ>5P?ãî8Ý9¿¸>&T:4ñ9ÿË`?¨4+>R8R8Ãdª<\¡*?XÓ>O?M«æ>Áª>ÿ«=?FÒ¸)9&³-¾ÖÉ:>§!:X?ÛK+>§8§8Ãdª<%&?©e >?d?©§> qf?¢¤¸ü9É|½¤É9nþ¨9;£?éa+>Ì±8Ì±8Ãdª<Þ¥O?§ô¹>zî?ön?eÚî>w-?Ýf99Æ±ä>H¨~;ÀÌ;[_?¼h+>¼8¼8Ãdª<|.
=I²µ<¦°B?j§¦;Îór;¢/?5A!¹Ü')9ì
ô¾J¹á29¥ÂÛ¾Bl+>EÇ8EÇ8Ãdª<©ñß=x¢=3n0?§a\<d<ç°V?
ò8º°9O8="¾Q8uJD9Å>Pp+>Ò8Ò8Ãdª<ÏUI=Í
=¥6?ÄÖ;HE¡;ðu*?-·´K9D½Âa¸åN94ýÈ½Ý¥+>¿Ü8¿Ü8Ãdª<Vÿ'=¿ù<U,?ïÑ8;';
?jx¹Ì)9Jð¾O8¹LÝ°9;9_¾¨+>{ç8{ç8Ãdª<«Ä?ol?En?ºu?Wº>­t?ì^è7¤=9V×=àY¢:³]I:PfN?½À+>8ò88ò8Ãdª<Þþ<GÁ<;(?è;þw~;6?r°'¹\ï8xX3¿à»B¸l¹69¯i¾¡Ä+>õü8õü8Ãdª<b¨?þê?L?BY@?¬ÜÎ>
n?2j6¹¸8ÎH<:Øÿ9ã?%Ç+>²8²8Ãdª<°}	?M-µ>¾EB?%#>Pm>³Õ+?óe¸1«
9]¾@«v;©ó ;+D?ýÑ+>o8o8Ãdª<#ÌZ?½Ù?N'N?ùF?Á>!%@?ÀnP8 v§9	Q=Í(:½Ó9µ?&Ö+>+8+8Ãdª<ôe?ö«¿>7N?Â+?^ì>8É9?
Ï:zÍ:k=?7I/<|Þó;^8?àã+>è'8è'8Ãdª<$ÝØ<HA¡<
$,?ÔûQ;6;¬?ð¢¹½G9bP¿^|ø¸X:f8&¿Ëå+>¥28¥28Ãdª<=@ì<B7*?À
j;!B;mõ?@ÍÃ¸h_8Ã­¿hX8zg9,x5>áê+>b=8b=8Ãdª<!õ¢>åS>xàD?¾fÆ>hR>¡ö/?ÊÚ7 âD9?>=¦w;>
;ü]?Jó+>H8H8Ãdª<ì¶\=¤=#W3?Ò=(|=Öù?¸ª9n9(ñ¾Ru;´L;Ô(7?îù+>ÛR8ÛR8Ãdª<-GÙ<P<J.?¹};ÐL;µp?T¹190-¿Êvc·°M9Ù
½¾ü+>]8]8Ãdª<R E=±><_´?ÛÝ<{Ã.<~¢?@æ-¹Ö-ü8È0¿.û9VJ9Âí?þü+>Uh8Uh8Ãdª<PX?èÇ±>"ùL?*$Ü>$^>¦¾H?I¦¸Ù×8·~Å¾­±);×úÊ:V?',>s8s8Ãdª<!0=±¿<Iñ-?{
;Ç}`;#3?æC¹Ú¶8ÙxÇ¿ ô4Î9y :Q6,>Î}8Î}8Ãdª<ª¾>tí->ê¯M?e@?>Òó>²J?>¾£=SH=d@Q?·}È<£éd<7`?±A,>88Ãdª<ÈÂv>UÑ>rça?\£>öS>kLE?g~o8t9u6T>b:Ñ«2:á	V?ÁG,>H8H8Ãdª<ñ»Þ=Ï¢=0b/?Ë;gT;*ß(?ük¹R09¨O+¿37]rE9÷8è<}L,>88Ãdª<Ñ>.L~=îá?C8|<ZH<åÉg?S%¹TÈ79ôIæ¾³"
:?9Ï9c¦*?L,>Á¨8Á¨8Ãdª<Võ=O=
Nô?ø:n<=î<P_X?äÂ¹¼8Âé@ÀîÃ9Äý°9Û
?0^,>~³8~³8Ãdª<IØ´>Ew>x:;?!¬>d~>õ$-?ä¸[>9a¾Ï¤9ï9¾¯>s,>;¾8;¾8Ãdª<½!?©×>>Â??VNà>c@>mm5?ñ¢ö9w²9t l?$ð;ó³Ù:Ñø?c,>øÈ8øÈ8Ãdª<La0?0*å>ÀE?Ú	·>¥z>ei7?ò~7Ê9:ÍQ=éX;¼¡;cZ>?é¦,>µÓ8µÓ8Ãdª<G8?:jª>%@?Ðïó>e¶³>a¾-?JÞ0¸wº97`½ÉH<Çm<=èE?S§,>qÞ8qÞ8Ãdª<bkR?)?ðÎE?ïW ?Ø Ý>&¡9?óY8½ó92r>
¯;üíÆ:I5L?@É,>.é8.é8Ãdª<>ìG>a1?â³Ð=f¡£=üA#?Ç£­=þäc=ß
C?Ý·¾£h8yw®½Ø,>ëó8ëó8Ãdª<mvÓ<õ<O4?|ðÈ;O;4ê%?ô«¹ÒP9>QR¿øX¦¸e9Ò¿¾qæ,>¨þ8¨þ8Ãdª<ìc¦=¡¶l=~ò3?<Ð;í ?¸ÎA9	=Ã½sÐ¸ôù8à¼¿µø,>d	8d	8Ãdª<{ÙÐ>[Ì>Ó4;?ôø>Èj>9ì.?Þâ4¹v9-Ø2¿)Ò:,K:bdN?mú,>!8!8Ãdª<÷=Ñá<ôÛ+?ìe<zý@<ßø,?}&¹Õ$S9%¿>9U9híó>$û,>Þ8Þ8Ãdª<·`?¸>8P?dû²>ÃÄ~>ÛØ3?JIÝ8¨ÞA9ö>Káp;i;úH?Êû,>)8)8Ãdª<à$?TÝ>)´>?µ>`>­/?Â;¹iã8Â:S¿¡¹:î²y:ÐP>?-->X48X48Ãdª<V(|=N:4=à3?Röì;/Ë³;'³(?d¹MO/9Þ?¿õ¸´ãh9qµ¾¢->?8?8Ãdª<ÐÖ=æ<ëJ,?µ]²;_²;V0?Û
¹©"9Jõ¾ð¨O5
¶M9n6;c8->ÑI8ÑI8Ãdª<¤?Dý>èô¥?w&@2Q?CF?Ã¦ :#Ý9ú9?¥Á;GC;ê%}?aP->T8T8Ãdª<õ,?õ?Þ>ë?F?vqç>J6£>»5?F®Á7P2²9X=?q:®í9È&?´h->K_8K_8Ãdª<S\í>÷Ç>À+H?:k.?¯¼ð>(z9?FÞ7«c9#(=á(%:7á9Þ»;?n->j8j8Ãdª<d= {O=¿Ø,?ª<Ô;?^¹íô9N	Ó¾¯¤¸ÌÕQ9XêH¾öq->Ät8Ät8Ãdª<
?bd´>ç»F?úï>zËP>ö.?¸)~·ë²8>#¶½5AÓ:Ny:º/?->88Ãdª<rI?ÍS
?bh:?LçF?E?mó2?ÔÓ9<¿9¯É.>î5 :Û¨S:èÅA?!¬->>8>8Ãdª<G'?½>Ûa?tV?a?7fO?êÕ8®(9GS¢>Òï*;wª:¬Z?+¿->û8û8Ãdª<\J*=]ÿ<m*?ÇFJ;Wk.;q?K¬¹ÞÂ^9ú(¿¬¥8a\9y¿>É->·8·8Ãdª<îÑÆ<<¹´-?@éÒ:ò:D,?dÌ¹4Y<9Lç¿Ù38ñt"9á³
>öè->tª8tª8Ãdª<Y¿?w¬>åêP?N÷>Å«­>°6?Ãî;nH;°3?Cþ¹;")k;·yJ?ì->1µ81µ8Ãdª<Ôæ>xÁE>Ð³M?&?0Ðè>Ã7?Î}
=)«<±"O?ìÀ{<¿)<Kþ=?
.>î¿8î¿8Ãdª<Ä
?w§> T?>ÿ?¹>rI?V´¶8¦¶9	>T¨:ªW:ý>Q.>ªÊ8ªÊ8Ãdª<ÿ¬?4X¦>TG?Î,¨>"j>7?Â¼85*9 =S>R±9{øº9Éò>ø.>gÕ8gÕ8Ãdª<xèû<5Ù¿<E(?ªÝ_;X8;
K?3Ô¸
à#9!¦¾´Ø08*CS9ÎKÖ=(.>$à8$à8Ãdª<¯
?!¹>¶Å??v]W>® >mA,?nÊ739
_G=V¡9¶o®9	Çì>(.>áê8áê8Ãdª<
É?J ¹>P?¶n?öT&?
³7?ÊJZ9núI9±V
?	Eò:«:«Ñ4?(.>õ8õ8Ãdª<[?gÄ?p¥Q?ÉW?\MÝ>96?`ç¸bÇ9ùªM¾1®¦:fd:SÒ:?æ/.>Z8Z8Ãdª<&+>»H>{þJ?I>|[>Èp7? ¹Ã@92¿f%:å§
:·t?®I.>88Ãdª<ÎÓ=HÓ<F-??M;ßª,;?¾·¹úx9= ¾~VO¸ÐË7~`¿æK.>Ô8Ô8Ãdª<Jã±<)<±v(?Ö;;Üy
?P¸ðRü8;¾_óH¹8©ý8ºÍJ¿¢v.> 8 8Ãdª<g~Å>Hü{>á£H?32«>áÝq>&35?Ý
¸+>9úº½­q;×:]à1?¤.>M+8M+8Ãdª<Gå¤>Z>BA?Ö©?Ä¹¾>ÃÔ@?¤}'9Ç·9XOi>ó ´:Èk:2¬D?}.>
68
68Ãdª<B=>°M>û@?y¯>îV>%/?NÆö8ÿû¹9rÖ)>wßÏ;ÿ;ÌÇ8?3.>Ç@8Ç@8Ãdª<ók ?ëÙ>£t<?YÁl>¡8#>ª9?¹¸] Q9Ib¾ ãY¸Áo9?¦è½í¬.>K8K8Ãdª<Á5.=ó=¦+?og;1{;^t?(*7ÿ8cº=ï8$¹¢x9¦¡¾î¸.>AV8AV8Ãdª<Ûý=
P±=cA7?]oF<1~<ÍÆ(?ý¹dNJ9BdE¿u£7ò×W9ÂÞA=
Ç.>ý`8ý`8Ãdª<&Ê?~»¾>cJ?³-?õså>oA?Þõ7Ôr 9ÍÖø<(%p:WER:/?éÒ.>ºk8ºk8Ãdª<þú¹>YZm>pH?1çw>7>!Û,?ÚÄ8¨z8ÄH?´5:CÒ:(W?¾Ý.>wv8wv8Ãdª<_Ê9?êô>É2B?¨
?äp¼>¡Ô8?Æí7³y#9
º=R;·ÆË:x}'?¹ì.>4848Ãdª<Sô>
>±E?ø1?)ò>oµ;?x&8å9_=R|;î,;ýÙR?àî.>ñ8ñ8Ãdª<·u?G8?l~?V[?c,ß>¶{?7Zª9i9ÆØ?ê7:,ÁÖ9]¯0?U/>­8­8Ãdª<C¦/?döÛ>NmL?§¢Ü><Á>C?â'-8"§h9D¾=¤^;ùÞ;#w^?è)/>j¡8j¡8Ãdª<ûH?ëÿ¾>Ï?×&û?Ëh?@?û¸:ù.:Ã·8?7n;_:ç?-/>'¬8'¬8Ãdª<Ó¸c=ÆO&=C/?ô;îW;å&?Ç_¹¢`9¼µÜ¾P¤¹"9<ò¾14/>ä¶8ä¶8Ãdª<ï'?Ö¥?;¯?$¨?ºÆ)?D<~?ìñ9`Ò9WÕ?¸M^;µØ:éM?t4/> Á8 Á8Ãdª<å>Ý >¢^?ä>ê)T>$>?ÂEÖ8¬¾(9ß¢>¶È7¶¤^9Pf=¯_/>]Ì8]Ì8Ãdª<Uq?áYª>íH?Ýªû>+«>Â;?º¨8ÙÔ-9¹Tx>
;#;Jyë:u1?Iq/>×8×8Ãdª<2Û$?·¿Á>þÒY?µÛn?j?,gA?yü9«z9í®Ø>aÚ;Åå.;ß¡O?	/>×á8×á8Ãdª<@Òk?<ì?ërM?"?_ß>U:?¯¶D:Uv:àí ?Vh:üO+:Â-?ê/>ì8ì8Ãdª<kÇ>§B>¥"?'Ã?z?÷m?¡9;6Ä9Á¶Ò>î½;ýñ4;[?è/>P÷8P÷8Ãdª<M]\=Wo"= ¦-?Pb;u;æ?V87³O9ÓÊx=.êð8Õ¼¨9pÀ6>`/>
8
8Ãdª<ûA?FÎ>G¾p?iw?HÇ?%)R?ÜÅb9Öj 9Dò´>.:
46:~×\?þÆ/>Ê8Ê8Ãdª<?»~°>1òC?i>øÎU>n/? 
8õr9b:=¥0°:ùËz:lØ3?É/>88Ãdª<VÝ?&³³>mA?µÇå>[¦¥>ì1? 6Á8ðéZ9òa>ÏRî:ç=:¤D?®Ú/>C"8C"8Ãdª<*Ò¯<|<<)+?;[;ëï
?~Í%¹2Èq9¯¾Ð¥P¸é¬f9Ñç½0Þ/>-8-8Ãdª<GT>YÁÌ=(s/?W><Ið<Ði!?d1[¹0ù8°á`¿îÓ¸u¹9Í¾~ç/>½78½78Ãdª<0ëÅ>4×h>ÅY?×Õ?äÑ>}å;?Ç¦Â9Ý9Z]/?Æâ<)G8<+S?7ì/>zB8zB8Ãdª<è
?°å·>×Ü@?X>hØa>81?>µ·[è09½iÎF:o:$$?wó/>7M87M8Ãdª<`ã
?²>{]K?ÊÉ>½>Îß/?t|u7¢u9ñâ<û$×:~:BZX?÷/>óW8óW8Ãdª<lê<\o©<;1?U;LH;Ø?Ã?¹Xù9ý= ¾:'8emQ9Ë=éþ/>°b8°b8Ãdª<àW?8+Á>dëE?¬> ôh>ã=?ü·99îâ¼õ
;°¸:á@?ë0>mm8mm8Ãdª<J?>æ>Åà?)?õ_í>ËN?©9Ø9ôêp?þÏþ:rád:?0>*x8*x8Ãdª<3gõ<Iï¶<µ+?ô©;¢&;
ö ?.(E¹8Bw9 Ì¾!48·l9qXÃ=u0>æ8æ8Ãdª<Mü>Ç2¨>µ@?ëË>Î>S-?ç99âÐ¯9OX>eÍ;v'';ØsN? 0>£8£8Ãdª<s¹?4(¶>yÅE?>±>1'O>ø4?q®8Mã9ô>>¨:Ã/:åM>?¦+0>`8`8Ãdª<¶
>àÐ8><æ6?z9æ> N©>.? <´·Ù;(<?ÜäC:Ê`ù9I?³?0>£8£8Ãdª<ïS4?Ó3ç><«G?³I´>GY>sh2?2î¹K9»)¢¾'w:¢w>:z&?mM0>Ú­8Ú­8Ãdª<w¿=A±¼<<¾2?»=h[å<Ïm ?õþØ8öª®9Õ>Èû:a:ä?
V0>¸8¸8Ãdª<
~?ôóÈ>àC?+Æ>·È>¤+?ò³û8*9iÜ>W:ói:ÞÁ?k0>SÃ8SÃ8Ãdª<)ÚÆ?Àîò>iÑ?Jè?øN?¸¨?'<üú;If*?¨9e:JÌý9Ê6g?±k0>Î8Î8Ãdª<	Ñá?`?ªÖ¸?\Òï?·ûN?»N?«*u<µ<Jô_?Ý¯:%ÎÑ9kÖ?0>ÍØ8ÍØ8Ãdª<ì;>Ê§Ö=`?6N?ßß¼>já@?¯[=\¿<a)M?!<Î;ý¹H?L0>ã8ã8Ãdª<ì=½1K=«Ø7?*ô;4À;ÖÔ"?Û1¹ªUÞ8MÉL¿ìhà9Éä9û>ñ0>Fî8Fî8Ãdª<¤ñ^?"oÈ>`?÷u?fé>%j?¹¡ì9½*¼9Ð÷ ?Ò7É;QÌ=;³?ô¡0>ù8ù8Ãdª<¡P=÷]Ò<À*?<ø½;ª¦;¸¯$?)¹xBt9Þ²±¾<#¸9®½ï¾0>À8À8Ãdª<é?G§>©DM?{$>{S>vn??',8ñß¼97ý½=A|:Cn:)L?¦Ð0>}8}8Ãdª<nwº>Ûn>5zH?&?²oÕ>8U3?IþÒ8829Ø·>øe;Gê«:K?.à0>9898Ãdª<Ç8?Ù÷>(>?Ðî>\b¨>`c5?I¡¸
¡»8Ð´Û¾½O:ù#:ñ0?ý0>ö#8ö#8Ãdª<>³>|ÇG>¯e?Ó6?¸ß>Ê~P?Ú*9=Ñ0Ö<»O]?´¤:9íp?*1>³.8³.8Ãdª<WK^?«>øK¦?ì1´?tÃ?»?3U:ÿÌ:sfG?(ê;ªo:6Èn?ý91>p98p98Ãdª<W? ø>u½?¨@Å?r?zrH:j¼Í9Gky?YÅñ:Çmi:	?¢Y1>,D8,D8Ãdª<W3[=µì"=k6,?A;)À9;qV?¶¼¹9`îð¾QÍX9FÞ±9>/f1>éN8éN8Ãdª<\ñ>Â>³°K?²v>:Ã_>>&4?5ÖD8(Ä39¢'>ly:Y;Ò9%1?ÛÍ1>¦Y8¦Y8Ãdª<×qn?ñ?);Y?þÄ(?mÇÍ>MõQ?XÞ8H9®ý= é: ³:íÕ[?sÎ1>cd8cd8Ãdª<[N>>?C?@°ü>aM¸>¸~/?Ë8Tj9´/=Ú<>@<1çK?+Ó1> o8 o8Ãdª<±-â>"Õ>HI?Sv>a^>¬,?J¡1¹è±°9i­¾\:Xå9<e?há1>Üy8Üy8Ãdª<t0B?Ü?µ<?]Nþ>#h¶>+t2?¹l¸£Ô9I2ë½oó3;Þ
;q\"?¥ã1>88Ãdª<¯{t=­6=`N+?gÌ=^=aÐ ?hÍQ9¦Ë9'Þ>y¨`:"G8:Z?ç1>V8V8Ãdª<DÄÌ=pþ=dÄ4?Ä<øW<7u%?¾é·>/~9æ¼j½æ¬7ÌÜ 9ÙÆÌ<zò1>88Ãdª<6@>Tû9>­??Ù*ÿ>£¸>{1?{=j©#=ÕZR?é<ù<Ö;B?b2>Ï¤8Ï¤8Ãdª<[?Ï>¯;?õÈ>qQ>j9?ì°5¹ò9ÚÝ¤¾Ö ®:Í°i:bÀ>?>#2>¯8¯8Ãdª<«âÔ<<Â*?ì>;ÎÛ1;©Ì?B^*¹%k9sz¹¾Mè8ºµs9±ø'>{'2>Iº8Iº8Ãdª<Äâî>[>ºL?Ã>À>1O5? ³·O¦¢9¶õ½òhà9;Ò9¢?¤72>Å8Å8Ãdª<5.?Í£>B$P?¸W?FÌ>[E?@:Ð¡:ª°?(ß;¸ô;ôZ?^;2>ÃÏ8ÃÏ8Ãdª<°?"?ã?ø§?÷>¾?ºïD8À9ô4=µ/8;÷´:?ÃH2>Ú8Ú8Ãdª<Wê=×¡=«V9?h<µÜ!<½7?"^æ¸kQ9¾2ùù·AÈN9X¼½.P2><å8<å8Ãdª<=y?z&?
@??DÊ>ds5?à!8uQ9uÅ=2:Àyô9,f:?·W2>ùï8ùï8Ãdª<<­>ÛNO>mìU?t?WY ?4M?ýÂ:=zÒ<J'c?!Âó;¡Ý;¼~]?f2>¶ú8¶ú8Ãdª<¾ór=v+=£^5?Æ9þ=È'¾=¼ +?ª:E:wó9:bO?èÛx<ò/<c5?Ül2>r8r8Ãdª<Ä'=FÆ<½6-?
<ðÑæ;`¥?ðÿa:ù&:í?-?ä)Ð¸3è9í²Î¾o2>/8/8Ãdª<¥õ¾>Ï{{>cB?ZÖ>e,¡>;*?á$x8&9"Ö=ùþV;à;Ö6-?<p2>ì8ì8Ãdª<í=ÝC=òðO?<!b<¹~?@*¸¾5²KeÁ"Ö7A9å_N=L{2>©%8©%8Ãdª<ç>W¼>ÜóB?¬>&RI>_,?Át9üûG98=?N:þ¦:Aù@?2>f08f08Ãdª<0{?/xÍ>¿tE?ÉÙ>k>¯C7? ¾8d+Ô9Gå=M;w;/Ó4?©2>";8";8Ãdª<?x¾>U»D?õr>¾$^>À7?%7=9'û	=Ñ9.9×9^Aù>5ì2>ßE8ßE8Åþ²<?¨Â>Ö<?l7Ï>>ª2?pS¶À¨9êH¼´r9ÄçX99?_3>P8P8Åþ²<©?8¨½>3÷E?ejú>ì²>Æt3?78è 9'>9;O'T;õv4?s3>Y[8Y[8Åþ²<Æóò>k>aÏF?BÁï>/~§>497?ë9¨9ÊQñ>Sm2:?{:ó?S!3>f8f8Åþ²<²ë>Ä	>ËÖ>?Ð#?b8??3?hÇy·8À¬9ö¹¼EEí:Hé:Y?33>Òp8Òp8Åþ²<'ø?¸"±>CP?Â'?v¤è>JÑ7?àºÄ7DÑ9.´=.!0:N0:zl?j43>{8{8Åþ²<RßÔ>W>ÁtO?Ðf¨>ßFn>kí4?:ÏÚ9$9?ðÔs9ÒX9qï>îs3>L8L8Åþ²<í¦y?+bâ>(?0 ?¶>+æ?W¤¾9¯2¿9jAÿ>A~l;j­;cG?u3>	8	8Åþ²<x?ÉkÌ>HT?úlë?
^?µµ?Ëm:ï":hØ;?G#
<&;Ak?Wu3>Å8Å8Åþ²<MHµ>F­=ê@äO>¼7>ù[;?WÚ¥9Sn9ö1?;;\«;¡å?ë3>¦8¦8Åþ²<@HÆ?®9>?àk?<½?@?V{?p´:¹):q3?ú£â:ñ:®H?®3>?±8?±8Åþ²<Í?©oÁ>wN??rÃà>#Ç5?
w8P@³9(ÀÅ=E9;Â£ô:ßA?æ¡3>ü»8ü»8Åþ²<È>(>¹û>?j£>sst>2@+?)4 9©þ9Ô¾>C;f:4¶O?­3>¸Æ8¸Æ8Åþ²<o?@¨>G¼I?ÈÝ+?Vþê>Ó:;?l#¸¼!w9\I©½h¾<2 +<çW?+®3>uÑ8uÑ8Åþ²<¢*?î¶>:o?X¹?^F¯>uP?cp¼7ßP9ôf=À@:	Ï1:Á
?²À3>2Ü82Ü8Åþ²<+Ù!?¯uÑ>KÏE?3£º>s>?õ4?'g¯8.ø69Ôiu>ë¥*:¶<Î9ÞÒS?¦Â3>ïæ8ïæ8Åþ²<}ú=P­=9ñ8?Ly@<®Ä<]"4?R#¹ÐÄp·a­@5P(£9t¬É:£Ó3>¬ñ8¬ñ8Åþ²<óÝ=ç\=©R.?üÂ·=½:=ÃÂ?æm±9°²9]2þ>µ;8ã:wè,?xü3>hü8hü8Åþ²<MÿH?¶8?~E?­÷>ì½±>ß\2?\&68eê8n5<ióE:~ë6:
?4>%	8%	8Åþ²<·`D=´=",?T¢;ÒÙ;¥?Í±¹M9¾z]¿Hb¹¸Ø3¾8µù¾«4>â	8â	8Åþ²<g2g?Óµâ>|??oô¬>Y^`?â­Y9PÏ9_V6?ê¦:Y r:ü/?ß4>	8	8Åþ²<ïØ´= d=Î-?D×;ò;UE?§"¹@C92Ô¾f:`¿(:Ãè.?+74>\'	8\'	8Åþ²<®9?f3í>]eH? Æ>Ý·>¾ >?&9zno9ü"²>²8÷:ñHª:îÔ9?«v4>2	82	8Åþ²<àþ> «>µ2>?éè¥>5Qm>ø2?lÒ¸ýÙ9Ç+6¾[º;DU0;ZF?æ{4>Õ<	8Õ<	8Åþ²<Øõ©>ÐJ>°V?¹%¸>Ö.}>?2:?`¹bÁÐ8e¿æ
<!r½;gI?o4>G	8G	8Åþ²<øåQ> ©>£Ø.?ÖýI<Ie"<5?¹¢¸~º9ÍF	¾ôÆ·_ÒÅ8p»¾Ì§4>OR	8OR	8Åþ²<(A:=Ö=È4?Å$µ;Ì;'÷*?äÇµ¹ô8A¾¿}ä¸ÿ k9¶×¾ò±4>]	8]	8Åþ²<+?TÄ³>ÀvB?o/»>DC>v"1?iúR¹´:G9a¿yÝ:R£w:d?W¿4>Èg	8Èg	8Åþ²<âJã<Ð¦<;6?Ú<¯çg<îk%?®R¸¹9 É½Ù$:UÌß9H<?øÄ4>r	8r	8Åþ²<ÞÅÅ>dJ>Bì=?Ý±Ë>hÑ>
4?<{¿¸Ãu9èÞ;¾G*;ç¡à:ïlB?ÿÅ4>B}	8B}	8Åþ²<%Ä?'!º>Ó[D?0Ñ>45>(«.?5-¸`9ì`¾ñ;=À:8=?à4>ÿ	8ÿ	8Åþ²<=¥#Ô<D5?x|Ó;Éë¨;ø@ ?¦Ö	9Õ9IÅÜ>"<9ÇÒ9êI>üí4>»	8»	8Åþ²<Aè:?oÛ>áY?KX?u	ª>CJ?¿% 8¬À¢9÷æû=-`*:´¯$:l?)5>x	8x	8Åþ²<ä>XN>{ý;?ÿµ>kJ>s)?î¯¢7È9ÕÞ
=µ´:Øg:e?P;5>5¨	85¨	8Åþ²<¨à=²¦Ü<n50?¨;;³ó?k¹Àþ8ÿF¿5-¹m¨-9iòÿ¾Ád5>ò²	8ò²	8Åþ²<U¨=T·t=¼d0?vT<èkÚ;vÙ-?J¹Ìù8I£¿H¿®9ST9uL.?Ùj5>®½	8®½	8Åþ²<Â?ðÔ+?äR?<2? åñ>	n<?®$L96\9Rí>4B¶::¾2?{m5>kÈ	8kÈ	8Åþ²<7¢²>K'x>/H8?POJ>W¹>æ]'?°±¹(8Uì¿wU#:Æ+: ?
5>(Ó	8(Ó	8Åþ²<¡
=fÎ<ª/?E'²;Õ&;ó%?ÙðT¹æ£Y9èxú¾9j+9'Á><§5>åÝ	8åÝ	8Åþ²<·ü?kÀ>X¬L?'¦ê>i¬©>U1?Ôy³¸GN9Å_¾MzÎ:¶>:¹jC?u­5>¢è	8¢è	8Åþ²<ä>ìY>ø½>?àÓe>¢ô(>Ë.?\Û¸Ôþ8ÈÜ¾ÇÐÖ9ùÏ¼9Ë ?ë®5>^ó	8^ó	8Åþ²<Õä>*>:fV?ã/?hÐÑ>Ô=V?ä7¶,9ô©=#b;¬<;YpV?)µ5>þ	8þ	8Åþ²<1u¯>5I>ü<_?Êõ>L>¸E?¸è¸¦9»D3¾Å<È¬;¶1]?Ø·5>Ø
8Ø
8Åþ²<ºÅâ>·> .C?;¯>S> +?(¶ÝåÈ8Pø¸¼Ùí9)qÕ9Ü¢?8À5>
8
8Åþ²<±ô>T>R?á>V¿£>3E0?p¸)ýl9s~¾;aN»:b¶K?ÑÈ5>Q
8Q
8Åþ²<\L?ËÌ?
B?]0>mw\>6?V5¹Ô³9÷y¾)º:oÑ:W¿*?Ì5>)
8)
8Åþ²<r÷¤>.Ça>k;?¤>üÁj>³ß2?ü¦Ø¸:k«9¶Æ!¾>b;GÊ;N=?ÝÐ5>Ë3
8Ë3
8Åþ²<
½Ò<ÅÝ<ºO/?<%^<L&?Áº½¸Ä/9fT¾¶ÜÏ;Ãy;%Ö&?Ø5>>
8>
8Åþ²<G5=¤R=#¸/?@;+o];z³?f©¹|J9?]¿Ù¹ç\9àÄ¾ÓÛ5>EI
8EI
8Åþ²<Ã»?íº>å8?z>AÖ@>|I&?,ÀI¹{{9y¯¾|?°9ìË9¤¶Ý>Ý5>T
8T
8Åþ²<ÚtK?ïcý>DM?Mý>/¢>¼ÀG?,ó
8Ø>9<%¿=b¯®9$	:m|¢>ã5>¾^
8¾^
8Åþ²<µ¹3?äàÛ>(@Q?9"?VìÎ>1I? Î4GøW9ÞÛt:#×ý:V®:_:?å5>{i
8{i
8Åþ²<f"?9¬>yhD?u§­>ó|>4¿/?5cÊ8cÇ~9[K>ÉÀÜ:üý:~7?4æ5>8t
88t
8Åþ²<¸U0?ô)Ø>¼ÔP?ÝM?¸»?M<?Weº9¢ÍÁ9#7ö>{d:6=:1ÔW? ÿ5>ô~
8ô~
8Åþ²<ÜãÁ=Èå==?³ÀL<6u<+[/?m+"¹kô8JÚ)¿ ´9=ä9IÄÉ>Ç$6>±
8±
8Åþ²<Â9À>
ª>]N<?´>(>øµ)?@¢¸ª9¤
¾W-:iÜ9h¡I?,6>n
8n
8Åþ²<©úó>ª>yF?â
?DuÆ>Ç&3?üù8`p9üÕa>%¡:c:ôxð>-/6>+
8+
8Åþ²<ß? F?6?¾lÊ?ÐQ.?£?):Ñ÷:ÜÐ?À¦ò:×i:±C?à16>è©
8è©
8Åþ²< =I9¼<ìð.?æ;×p;
Æ&?üª¸ç9v¾5Æÿ8V<ö8Zõ?ß46>¤´
8¤´
8Åþ²<s=×>Ã<4-+?¤3Ä<îh¤<TÀ?ZwP¹ðØ«9F¾ì8AÚ[9Þ2>H6>a¿
8a¿
8Åþ²<ã#?Áß>4*;?Éº¦>ëo>tç1?r@¹sö¡9ú$¾if;l« ;³¶7?ÙV6>Ê
8Ê
8Åþ²<çª?Ým¬>³sF?,q>ëJ>âê/?8Ø5ùíJ9WP;	£
;
µª:¥gT? X6>ÛÔ
8ÛÔ
8Åþ²<Hó/=îñÿ<ôü/?Ü;²Dh;Ìo?4©W¸&F9ý¾Ý¿9Ì,¨905Ó>Y6>ß
8ß
8Åþ²<h?v?y?-KV?Y ÷>ý]?]ñ¨9ìÍf9§b;?IÚ:Ü2:\c?Bl6>Tê
8Tê
8Åþ²<¦ý>%o£>F?y>}7C>1?â§.¹;>Ä9ÛÖc¾û:©¹P9ë-¹?wm6>õ
8õ
8Åþ²<¡¥?@¼»>×L?á-?á;ê>ô§=?«9º%9ÿÜ>ñ-%;Fè:ö6?p6>Îÿ
8Îÿ
8Åþ²<Ö]}?üz	?åk?³V?Ùs6?TM?ðm9ìÒ9n0>÷ä9y¾9dJ?ò6>
8
8Åþ²<©:&>õoø=J+?>iás>]$?·Ï¤<[	K<µÍO?çß@<QY
<à¨.?à6>G8G8Åþ²<Tn?lJ®>B?T¦>Fl>n4?ºBÚ¸
üÈ8¨¿7»X;<;ó­A?6> 8 8Åþ²<r>¤A>KI@?ñ?Wà>5?ÔàE=Èò<é¦P?~ºs9f«9w¶>ÓÂ6>Á*8Á*8Åþ²<r?t?d?5??¬ß>\ØZ?
8#F9A¶=ïá¨:3<:õMe?Ã6>~58~58Åþ²<Üó=7Í<4½5?èz%;s©:}Õy?N¸=~j8è!¿yôÙ¸Ðñ8Ë	ç¾þÉ6>:@8:@8Åþ²<l{?F
?q?è`?åÙª>FÏn?Ô»$9þÏ9¥	?¹8;§¢ª:«_a?øÏ6>÷J8÷J8Åþ²<mÂ<i<¢¸1?¥<¡;â ;6?çÁ¹n9J¿Ð9Æ59Ê?IÕ6>´U8´U8Åþ²<Çk¾<ø3<\)?»|);Ú$;YÚ?Óí¸°(7ý´À5t8¢Ã9s³Ù=¼Ú6>q`8q`8Åþ²<,d=qÄP=x',?6ó;àØ¼;À$?ÒÞ¹¼8Ä¿ø=¸!w9¯Õ´½Ý6>.k8.k8Åþ²<J¾Ì>¬à>ß@?©>,^>n-?¼rÅ¸ÿ9þä'¾ql@:|6:Cß?Cò6>êu8êu8Åþ²<ýY?
"ô>d?<'?Ù.º>;òe?
?7D§e8 Õ=w;Á:Wç_?¥÷6>§8§8Åþ²<:_¿=)x=yjE?ö®a=ë"=×42?;"7¹Dãò8(A¿S9mL9&Û>g7>d8d8Åþ²<?_¦>?OQ?L¤>ée>î,7?»I¹¤69+ì,¿?ý^:6{:âíF?õ/7>!8!8Åþ²<áWû<,ò´<pÌ1?à°;èc;Õ?H|h¹y9åÄÐ¾Ôí,¹! 9V;
¿67>Ý 8Ý 8Åþ²<ã?döÎ>¦=?àoÂ>ü>±54?U]V¸ò9Ä½b::¼J?A:7>«8«8Åþ²<Ú?rÅ>°OA?©Ø>>Ëö3?à^½9Íòò9<Ç>L;<Q0;ÂA?CH7>W¶8W¶8Åþ²<$¨!?Ã>Ë,T?[£J?"^?{B?<e8äaq9Fÿò=	;¿^;É`?Û]7>Á8Á8Åþ²<?½@??ÛÄ8?:V´>rm>@¢/?} 8³s9¨¨=AÍZ;@÷;ßÀ:?oh7>ÑË8ÑË8Åþ²<Þï?@§ª>ìQ?OæÒ>ë2>p/??ÇÊÏ·07À§¿¾ÖH;HUÜ:Yi?]x7>Ö8Ö8Åþ²<«U>>·«D?Íô?ïK¬?óZ5?Yk´<(4]<ÏÌP?~ÞÅ;öw;èC?¤y7>Já8Já8Åþ²<È\?KM?a×C?)Í>ØS>%(:?«¡:òq:rC?<´;dvF?á}7>ì8ì8Åþ²<,=(j=¿Ð,?Åð';µr,;ùNù>	³ÿ¸ÞÅ8ÿ[¿öbÄ¸²ëG9{y{¾*7>Äö8Äö8Åþ²<ä4>ã©ß=M0?. <ÞÑ;°3? &¹ô9ã¿îv®8è2¢9÷­	>7>88Åþ²<TúS?Ö"
?glD?VðÁ>õ`>H^7?µ08îç°9eóº=yB:ÁÀ:Aæ!?*7>=8=8Åþ²<âcÀ<ó<C³,?Ïùà<fØ¯<AÃ#?Ìv§8êÆ9"×=Þ°;©ZÏ:ñY!?¦7>ú8ú8Åþ²<Ç?Ô®º>öFI?©(?ò>I2?+®f8Ü¨9·(@>!a';çè:ú7?4ª7>·!8·!8Åþ²<]à?Í°>bè[?,B?¾á>àÞ\?m,Å8¸¡97M->¿C<Í:Î;ür?X½7>t,8t,8Åþ²<?KL×>CÍ:?®>"D{>6Ê1?¢2·ÇõF9»Òå¼U¬;¶à:;Å+?½7>078078Åþ²<r¾=ÚWô<£Ç?KÇ¨<¹iÉ;ZÖ?K H¹ßî8$*ÀÈÄ7Na9/¸^=ªÉ7>íA8íA8Åþ²<*T>æKI>PE?ê¥F?¾0?5ÑA?T;Ê<;4M?À:¶l:ù>ÚÕ7>ªL8ªL8Åþ²<Ê6?Kræ>ÛÀJ?WNè>«>»ÜD?´¶¬%9Ðûê»):T9@:ç2?Þ7>gW8gW8Åþ²<yºî>"nn>ü(?ZZ?wÊ>ìÛ?ÿ!*¹ð}9Æ«¾Q[:e :_çO?í7>#b8#b8Åþ²<
>À¡Á=A?ÖÞ¢>­¾l>0?¤Êx=yì =
äE?×à<¯<cnD?©ð7>àl8àl8Åþ²<
a=Ç<,î.?{Xz;2V;ë?SÒ¹(|9ø¾WC^¸A-8´4$¿dý7>w8w8Åþ²< Á=)i=H°5?3	Q<Rs%<>¸!?¹Èá7öÀ¡¡¸óx9f­%¾n8>Z8Z8Åþ²<jáä<ÿN¥<p91?þ	;u^;3|!?Ia¡¹¦©9ä¿°8Äë8`b¿>8>88Åþ²<Ío!?þË>ØùJ?¥	)?0Þ>ÃB?ßp^9*9CR¶>Pä:n
:oo?ø8>Ó8Ó8Åþ²<î´?À'.?räK??)z?'?âvJ?½6690ëW9×	Ø>ß
;ÚU°:øM?·'8>¢8¢8Åþ²<Ý¡9?>ä>@5P?é³D?é?é¢A?&ã)¹ªÎ8qR¿)#ð; °;/b?d58>M­8M­8Åþ²<I6Q=¼=2:1??-;';êå?*27¹ò¦î8=D¿ó¸hµ­BÝ68>
¸8
¸8Åþ²<E"?~[?ùª`?«J?3è?¿)I?ó·8¸> 99D>§¸Y:Ô):å$?=8>ÇÂ8ÇÂ8Åþ²<O/®=+=¾ô-?ôêô;P?À;#?ÑÞ¹}9ð?
¿<¸w¤9¾'C8>Í8Í8Åþ²<«§±=Î¼z=2b5?ß"	<ì4Æ;\1? §¹9¹u~¾ö¸^?9m¸È¾CF8>@Ø8@Ø8Åþ²<ìb¡=,vl=³¸.?Ð<ÇvÚ;8.?·¹>s9Ë³¿âùÁ·èO38¼w¾QM8>ýâ8ýâ8Åþ²<¦ÜÄ>Ë>×øC?Ëªl?É«?KB?©T9nÕ9>Ó;oÔ;¥¯m?7P8>ºí8ºí8Åþ²<Gøô>>øvD?îQÈ>Q>Ûs)?;A7ÔÎ9u<WC¤<^<Yé<?P8>vø8vø8Åþ²<L=ÑÐ=ae.?©Ú;ñªZ;À1?³Ú¤¹¬k9ÁE¿MB¸Òö9+¾S8>3
83
8Åþ²<8Z?á>ÇÓ?t?¢Þ>Å¨?;c;/;WP? c:ºÙ9Ò?ºS8>ð

8ð

8Åþ²<«?þÿ>×£«?u'@X?ù¿?:±¯;l{;¸:¡?é´Y;íÃÝ:P{?Èx8>­
8­
8Åþ²<¢s=û*Ï<~R,?ys;ýtJ;^Í-?v3%¸@lì7oá2¿X£¸kö]9¼ <¾ü8>j#
8j#
8Åþ²<¿"U?Ý>ÏGv?è>E>q|g?3¹^¨8hÀ¶&:¦¯J:0öC?å¡8>&.
8&.
8Åþ²<ìö?Xå?uL?@SÔ?¨ÚX?M§z?êÒ9_Z9Bw?¹ø;uF:_t?²¦8>ã8
8ã8
8Åþ²<¬àA?g¤>Ñò?Ëo?Öú>K»t?¥}9¢õl9rN,?w;ÐC ;Æ?]?X»8> C
8 C
8Åþ²<ÿð+?YTÓ>?IP?ÙºÛ>32>ÈP?Ñ95Â94Í©>V7;{È:¶j?ëÁ8>]N
8]N
8Åþ²<»?Ï?¦Ü?c¯?!?=?m:F£9ýÄR?Ks};õ;¹{?ñÒ8>Y
8Y
8Åþ²<ÈAÊ?¡ê9?@?;'­??I®?²ï:ë"¨9íK?ø¹´:ÜF:i?
Ù8>Öc
8Öc
8Åþ²<é1ù>ê>FK?oûî>f¦>Ú98?ÑÓ¸I+9N¾&{L;ñ¼þ:y~M?Û8>n
8n
8Åþ²<º<ýY<Ü3?|;};bJ?EûZ¹ó9¡»3¿Ô»·t8492½ªà8>Py
8Py
8Åþ²<$ú
?¾Ç¸>@?C£>
u`>°:?UÜ·ð`h9ºr½8©";ã]ï:Ïö-?[ç8>

8

8Åþ²<@JZ?6½>«?Ït?&È?Æ
s?$ã
9Év¼9»@>m±;±ÛP;4yY?¤ö8>É
8É
8Åþ²<c?IÐ>q ?÷2?êú¡>l?~72¸9×<SQ:ä":²×z?ßø8>
8
8Åþ²<ÒÀÐ<<55?t¦%<n<è?0À ¹,"9Õ¿ú¼7c9Uë <þ8>C¤
8C¤
8Åþ²<)ï>v¤>`cC?>kS>ô7?xU}¸Ï·9Úi°½ch:0»#:D¬5?Å
9>¯
8¯
8Åþ²<°?©Í>MF?ÀD>R°S>N$8?·µ /9ÒÑ»É9®Z:uÈ>Ô9>¼¹
8¼¹
8Åþ²<á×=Àô!=ª?YfQ>(û>f.?Æµ¸Y-9è¾'X
:1µõ9«#?9>yÄ
8yÄ
8Åþ²<>o>ª¯>N U?çJ?2Â>tr2?G19£39ýý>b_¡:<ù/:OÂj?-9>6Ï
86Ï
8Åþ²<+w×<ñÌ<£¬-?Â±<b¦<Ð»'?Lëb¹bÔ8Ü¦¿_<Æä;d-?¤=9>óÙ
8óÙ
8Åþ²<l>?¶ñ>¶æI?ë­)?ðè>ØÎ:?Kn§9Hþ9¤µ¨><;Aí:z-,?ü=9>°ä
8°ä
8Åþ²<y)?ÂÊ>ßçC?ÂZ>FÞT>ô3?ú3w9.9wáá>æÆ:1!:Áb?£M9>lï
8lï
8Åþ²<iÌ==Q
=Vð/?6÷t;+@;8Ê"?Þ¼7GXy9j
=MK¹¢å9É/¿¢Z9>)ú
8)ú
8Åþ²<`¬M=ÞÃ=ÇT,?Se;Å;ð³?hDM¹¶ðÕ81u¿þ6Ñ¸Q69þ>¾j9>æ8æ8Åþ²<Ëù>i±¨>Ò=?Ü>Z(=>%¹2?Z;8¾¾9sÅ=%xþ:û§©:ý??çn9>£8£8Åþ²<wæ=ôdà<u+?ÿ;{5i;Â#?wùP¹ë9S½G¿¬2°¸SW9|{Q¾Ã9>_8_8Åþ²< Å>¾>ïB?´>ïéF>ï/?¢oð¸µîÎ8V¹¿pï>:ôL: ôî>r9>%8%8Åþ²</±5?¤ÜÞ>eµP?AW.?Ø>N?ßo·^£9(xç¼¡eÊ9Çò	:Í»>¡¤9>Ù/8Ù/8Zd»<V>ýâå=ü,1?fyE<ÝS<r'?~¹c^K9Ú0¿-&8wã8%DÖ>¥9>:8:8Zd»<.
?ñÎ¾>Rj=?>Þ§>÷o>nd3?EL· Ýa9ñÙç¼C3¬;¡Y;ÁK?Î¨9>SE8SE8Zd»<ÅC¦>A>ò[?5?¯Ðæ>~ÚH?>Q/<Æ;;b?¯uÀ9,§À9=¾ÿ>(­9>P8P8Zd»<hã<¦<-ñ.?v;jmo;5ð(?£¦¹ÔÑP9K¿¾Á¹z[È8E¼E¿Ç9>ÌZ8ÌZ8Zd»<Á;?Óù>k@?#ð>å¨>Ùä6?Â·¦9Ö¨½S Ã:äv:WSJ?Í9>e8e8Zd»<6y=¤:=3é*?¶;
ï;TÏ ?hÒ¹±G9ã6ô¾÷l¸S9¶Í½+Ï9>Fp8Fp8Zd»<Å_
=ÞAÄ<éh8?<J7<(4
<êÁ)?(Y¹v»
8@8tÀJá8I9Ô_¥=¤Ð9>{8{8Zd»<¼=¨=Î4?~,<è÷;mE!?³i"¹hI9¬NÎ¾rÖ¾·D@9ÃÅ}½­Ú9>¿8¿8Zd»<Ôúî>^>ÿC?Åe#?úØ>æA?Ð¯p·Æ	ª9«.µ¼/<g×&<Q_c?çÝ9>|8|8Zd»<O÷?c-?+³K?	Z?óiÑ>ÍB?G¸îÂ9¨d
¾\µj<q	<¨[?º:>9898Zd»<Óe>!ý=Bnh?MÔ?Þ/²>²X?j<¦ð½;Q?Â%¸9ú$Â9fÑò>i:>ö¥8ö¥8Zd»<eà?+LÀ>ÛH?å£¥>¥]f>o8?Y¡9R9ýux>ý=::æ.+?4:>²°8²°8Zd»<TxØ>ÄÙ>îù=?âa>ý±%>3<.?³Â8Ö¹9¢ó> h:Ú£:ñ>?%:>o»8o»8Zd»<z¦??®4p?Æcf?B§Ø>?»ZU9ì9Gíf>#°<ø@<Çh?´:>,Æ8,Æ8Zd»<¡÷=s =qE?ìT}>ÈE9>2/?¬ô=J=¤¸R?îA<ª:<yQ:?7:>éÐ8éÐ8Zd»<Xâ?ùW?_z?}z?Vëá>Úë?$?=ÚXÕ<P[e?%ò=1jØ<E§9?à5:>¥Û8¥Û8Zd»<g!?4«¸>ºjF?nÿ§>S=x>í?-?zØ¨6Òñ9^¬<ÝSK:'Ë':[?
U:>bæ8bæ8Zd»<¼&=oÆû<Ã)?Ö«;ôï;D²?®-¸3, 9×§½ÌNë·SM9-=½¸{:>ñ8ñ8Zd»<Ji?i­>
)I?Âö®>xy>DÐ3?Ã¸ cu9bl
¾´<(:c~ð9¤3?Ö:>Üû8Üû8Zd»<Ð5?/h½>©QH?Þ	?vÁ>ÜL5?j'F8Ev9+±Í=­<U]8<òK?":>88Zd»<çÕ=~PB=(/?¤¯;]Ë;C?µ-¹<ô~9¼Ñ¿}$8§L+9pgÚ=K:>U8U8Zd»<¢>AG>ýFw?á­?Òv?þS?3=äë®<«#c?xK;:ôÆý9qï<? ¯:>88Zd»<Hç>h<>æO?>3>><6?z/8óÆK90>c= ;xß:7?ªÚ:>Ï&8Ï&8Zd»<äq¡=óq=Ò*?2®O;ÖX5;??ô×¸÷K8ü¿Äl¸~T9P6?¾ôÛ:>1818Zd»<¬×?/åº>%wU?
n?áäÎ>T":?H95f9V@>oÞ:O;¢:Ì/?#ã:>H<8H<8Zd»<B-ç>ÔÐ>04D?Å
>õ£:>pb2?zï7ËO9â°=\ï ;Ê'Z;nÚ<?þ;>G8G8Zd»<²«Ú="õ =Uå-?Ü%Î; Ù²;Æ?ËJ¹H89ÔP¿Yê¸oÊC9T5¾E;>ÂQ8ÂQ8Zd»<L9Ç<H©<+?³h; ÊR;ñ?ÿµ$¹NKE9²¸Õ¾·Ì^¹j9±#ó¾^#;>\8\8Zd»<ü?Åû·>lßY?Uð>­>õE1?A9$^9|§>ç|2;ñç:E?3;><g8<g8Zd»<ßÊï>u?>ÜüF?Ò$·>
uz>k2;?[9°|9\?;1ï¢:¹J?9;>øq8øq8Zd»<nA?i¸>+¥I?$\Ì>´>&6?5`9ÏÅu90>£;Vc;Of8?I;>µ|8µ|8Zd»<Z0?Ã>4A?XR>M>{ë7?íÍ6¾²!9·£<ui:Í_:ÚR?¨W;>r8r8Zd»<Y^=?Öf=Ë¡/?w
<y<?¿G¸Ú&9RÙr¾î8¦29æèª>Äe;>/8/8Zd»<Ká=Z¼¢=b41?4ý;[Â;&&?<¹`8B;ö¿H¸¸Õ90¨¾Ng;>ë8ë8Zd»<³2?KC´>#âS?*½>.¦t>
ÜE?8·ë9Q½ò:_×:ój?*p;>¨§8¨§8Zd»<Ð9?ÉÙ>ÄY?ÞÄ ?"Í¸>qµ^?¯w9F[Ù9^Ü>À<÷F<D-w?r;>e²8e²8Zd»<EÛ<¿á¡<f`-?~³=«=÷?Nu9¥s9¤Wú>C9º79ëù>Jt;>"½8"½8Zd»<B=k?O?gL?
?j¹>A>?×³9{Éñ8D?¨Lú9û­¿9,%'?Ñt;>ßÇ8ßÇ8Zd»<ÿÝl?S?XòA?üÙ>ñ>í/?ù8
¡96Ád>ùT:~Kd:ýª2?;>Ò8Ò8Zd»<tÝ<~o<?7?v<'v¾;D,?Êó$¹Ã&9Ü7þ¾äD¹'9k¾;>XÝ8XÝ8Zd»<¶Ø<ðé<g5?]»¨;­;K!?Ú¸éÐa8¯Ñ4¿î0+8~W9(UË==¶;>è8è8Zd»<õÔ?q-Ï>O`:?£Qj>¤2,>1-.?ä·<H½9á½»øÆ9$Åß98¡ã>¸;>Òò8Òò8Zd»<UÁ²<ã<õ,?ÞKS;"E;ÍG	?À&¸Õß(9¶l¾à-ö¸`7ÔOÀÖÊ;>ý8ý8Zd»<À==:N=ï5?þz<ù'O<©(?ós¹'Î9)úÔ¾×9ÉÓ9¬'A?^Ü;>K8K8Zd»<æ>¸Ç>Z?ßL/?*Âð>Ýe:?:§§9¼89jzh?TÔ/:¥ñë9Æ>?:Þ;>88Zd»<àL?@!ä>
e?
í'?Û<Ô>&J?ºx]9DÏ9ó¶Ø>Ávø;Å°;.4?ÒÞ;>Å8Å8Zd»<
;w?Vaú>Ç|?vç??µ°>­?MR9Ã|9(÷>þ;^;%?õ;>(8(8Zd»<ªå?öW±>?_e?_®ý> l¢>ëG?R53¸wo9'¿½²²i<½i<Còh?Þõ;>>38>38Zd»< =Qj=ï£?CC<ÒÒ@;§~@ÀÌÇ¸H9©¤#¾Y±:¤m9GÕ?{û;>û=8û=8Zd»<2ÎÕ<®ï<þ8?wÓË;g ;Ïû"?PË¸æ J9û¿¾E}ö:
xÄ:¤ ?å<>¸H8¸H8Zd»</"E?Ëß?êIB?s»>&>	;?ûq9ý=9P#?¶Òí9p^¸9s%?ö<>uS8uS8Zd»<º`?âc>*ãb?3ä>°>Ð|9?Áa8ÿÖH9¥½>ÈS±: Ç3:­|??<>1^81^8Zd»<¬y+? >ä>5T@?ÆÂ>w$>c 7?S9:bE9F÷Â>«0:ÒX:¸þ-?@<>îh8îh8Zd»<¨|=Â;=0>,?ü¶q;¹#^;G?\&©¸5¹9üè¡¾Î²ÿ¸ìl¯8Q:¿UE<>«s8«s8Zd»<`Ö¢?)?6?õ£?Ì%?ìz}?áç×9&9ö9zà>;Ì~,;¶òZ?K<>h~8h~8Zd»</">`Í=?wJ?ÐDý>9b¨>ê@?ñ)=°òË<(QU?Q*ö;¤/;å]?ýK<>%8%8Zd»<IÌ!?ÚÃ>W|S?5P¤>@a>ê:?g9òO9þÃ?)ÜÛ:5:_kC?W<>á8á8Zd»<£Öb=Ç)=Á+?$Ø];ß-S;ßv?Io¹Þ79jÉ¾$¹äÀ9.à¿3a<>88Zd»<.æ>>¦0A?¯È>j7f>t/?ã	+¹o829¯õ¾lAÚ:µ~:\[?×d<>[©8[©8Zd»<ÿ>>pGU?U'??é>][7?@>Ã9É9é¢ø>Láp;[V;DºB?9<>´8´8Zd»<q?~À>H?çÉÈ>PF>mÞ9?%W9Fâ9ªÚ>eÂ:«:î ?y¤<>Õ¾8Õ¾8Zd»<xí>ßq'>Í¡`?Ö>Õú>fþL?i==5Ë<¢Õn?yÄ<é¥<ûl?S³<>É8É8Zd»<{U?¨>ZþE?)>´>þ>¬«,?£@2¹{@9B¢í¾<@ª:g>:?çd?rÉ<>NÔ8NÔ8Zd»<ûRJ?ïøÒ>u?¥Çõ>_t>FZU?ò:9(V9´ß>9?;;·\Þ:W?lÊ<>ß8ß8Zd»<Í=>´½<º´@?£=b=­8?):Y³90N?S*<¾7ö;å1?¤í<>Èé8Èé8Zd»<ÿñ?5¾Å><>?Ì>?¸k>4)?8O8k98dÆ=ÎZR9L`9¨Ë»>uî<>ô8ô8Zd»<?>òê?Æü?ÄÅ!?yñ[?¨½á9dÈ½9@?W-=;ä:eKT?Øï<>Aÿ8Aÿ8Zd»<%ü
=|Æ<·7?ÅÒ;®;+?f¦Ò¸±9®É¾vp7Ì¯â8:=ùð<>þ	8þ	8Zd»<ô>?¶Ð°>rm\?y?/:?½M?8
»5éZW9ÌZ^;KUå:¥E^:ù?;ò<>»8»8Zd»<.s.=þ=¹+?Ø´Ú;Ê(¹;ä0?ÅD¹'t<9L¹¾/È8¾Wl9N¸X>2õ<>x8x8Zd»<¿Yæ<à§<1¢/?MFÈ;ìè;&"2?@®¸Á9®ç½:¸Vq9¼â$¾¾÷<>4*84*8Zd»<P!?ÁÆ>ý?P?Ãâ>Ê>-M?*å7à<G9æ9=õ:°B:ÿB?öù<>ñ48ñ48Zd»<|ñ|=½þ9=¸.?]ù;×Y;:½?t}7A£¥9óÃ<b¡8õÔ¥9MW=Bú<>®?8®?8Zd»<7;>#ö=dB?¸Ù?Ý[Ù>
4?b<-f9<Ï=O?ÍB:tØ:®Ã?w=>kJ8kJ8Zd»<û=¹<¬V3?9¾;å¢;eÄ?1ÿ¸ÔK¡87J¿Ô=80ûÎ8}Éj>=>'U8'U8Zd»<ïM!=_;ò<y*?ÂW;ÀQy;3X?~¹bÏ9Ëdð¾69Õî'9JsC?ß =>ä_8ä_8Zd»<¼>á=Y/?Ã`<(%<5-?#$¹l~A8½YAÀ(¸E9çg¦½(0=>¡j8¡j8Zd»<ë¸=E=ÌÀ/?¼;r;É?:íÆ¸ÿm8ÎV¿¯5@¸PG9Èßö½a<=>^u8^u8Zd»<»#>[JÙ=®æ@?´<*?Üó>!ô2?=Q4=ÝR?]xã<pS<ÕYH?iU=>88Zd»<í^>ØK>ØC?¯)?}z¾>ý÷2?ÐÕà5,Þ9LL; 9 6Æ9
ÅÎ>ò\=>×8×8Zd»<Ñ=??Æ?	65?×ã>î >a5?û¸c~\9¬3 ¾[ç¼:##:U$?}`=>88Zd»<×ÂÑ?gU?¯a{?Ã5·?^-?÷C?¹þ
:tB£9ªóY?L,3;ïÁ:íl?Eh=>Q 8Q 8Zd»<=YK=ìÃ??õû=ú:¶=¿º0?È:Z:­Â :Â-?9Ú<;¦>;Á(?õl=>«8«8Zd»<6>>g&S>h;?%RC>Óv>ÿ8?Zi=T=[^I?º<}þÏ;û@?lw=>Êµ8Êµ8Zd»<óÜ8=Ïà	=e+?1b-;{;M?| h¹7ö@9Ýú¿Ö9Åà9Ñ¬>=>À8À8Zd»<Àj6?ì>3ÉE?)¸>µS~>3_9?%:É·îïw9[ÅO½³N:²Û9¥Úp?ú=>DË8DË8Zd»<¬)?#¦å>»$=?S>ÖÐ>>=Ø.?'¸´þ8¨â¾bX9:v!:8H?=>Ö8Ö8Zd»<<H?©zÀ>£(?^?_>lÒu?×£Q¸ËG9¶©½5Ë;Wd;c?µ¤=>¾à8¾à8Zd»<«Ê·>eº_>MR?LO!?¶É>¹L?ÞxÔ7F;9p
=þñ<ÛÂ;Æ%s?¥©=>zë8zë8Zd»<ãÐ/?2é>ùA?³>ô >
8,?ø´ï8½ÝG9á>dT¹:95W:Zu\?¹=>7ö87ö8Zd»<u4õ<*&¶<O,?<ËÝ;ææ?ûOh¹³`ý8x·j¿DÇ»6f9N´<JÈ=>ô8ô8Zd»<Ê;)=\³ò<Ó2?º}®;º|;w,1?ýÛT¹Ò3
9C%E¿¸è2»7M¹¿ÌÎ=>±8±8Zd»<I2,=Ùþ<ù,?Í
< !ä;ÁÙ?´)¹²n9Hî¾'5"¹]'9òø¾XÙ=>m8m8Zd»<ÖCô>Ù+>ÐíF?ÑÛÅ>T²>{1?dÇÈ·|9üK½7M:Ì©:Ì3?ß=>*!8*!8Zd»<VÅð>jD£>Ã<?¬ªx>D8>j¼,?Îm®·=I9½½_#';ïóÏ:QÁM?2á=>ç+8ç+8Zd»<eB?É>,@?£u²>
É>¾*?N7âÿÂ9aÞ»<ý:zw.:Áê>#>>¤68¤68Zd»<¾I?sçø>!ËN?FÃç>6	>ÇX??ºè9:þÕ8ÔZ-?ÞV;N"º:	ÅN?Ý>>aA8aA8Zd»<bqh=ÌY+=Ü¢-?mÙY;>,;Ï!?}ß¸só+9Y]¦¾ë9_¬9RÊ@>1>>L8L8Zd»<6åÄ<°E<1=?¤f=È< @-?t¹Ñm9 Õ¾\ï;£Û´:6?Ò[>>ÚV8ÚV8Zd»<I!?*÷Ñ>9¦D?â·4?@ý>@®6?Px9>[9Ûø?û¦:àl:¸ü3?^}>>a8a8Zd»<.w.=y=(+?Ç;¤;Ù­;*?5¹ð³¡9=\¾iå8Þg9I}>>>Tl8Tl8Zd»<¦íÊ>Çé>J¦9?~·²>­Ý>±â*?,	Ð7ÇV9yÔx=3&ª:|z:çÙ-?">>w8w8Zd»<°:
?Í§>AvW?åö[?Ì?´ã<?Àñ9s½~9&>C:p¶9:Du:?g>>Í8Í8Zd»<r&ì<½tª<ÞT1?ö;?yT;³a?W¹B99q,y¿äÑ8=_9Î«=>>88Zd»<:¤L?ÑÎ>ª£}?d?ó!?Xu?âÕ9$y´9y²?ìw§:÷`:c_??´>>G8G8Zd»<3£¦>+0>B¬q?µ?Â:?C?a?#=õÍ<OÛK?ð	=Ú<Ó:m?Ê>>¢8¢8Zd»<`ú>Û¿>K3P?¢>W²\>½<?<36$®9%;|ÿ=:ïb/:ë©
?ô²>>À¬8À¬8Zd»<{«>_÷O>Û@?-[¨>×S>²Ì(?4w¹nh9y	¾¿¦æ7i9ÔÞ|=ã¹>>}·8}·8Zd»<8?cèÄ>`mM?[Ã²>ül>\A?ìÜ8Àg978æ=wa:J&7:P?¾>>:Â8:Â8Zd»<6Ä>j>|@?kî>v¸h>ìm*?ë´Ë¸´ÑH9+×¾ïñ:üÓ96M#?mÃ>>÷Ì8÷Ì8Zd»<ñk>eD,>ßO/?g¸<Z<Ú?P)¹
´Ä8mC¿ò¬9êJ¢9»æÝ>°ç>>³×8³×8Zd»<yt¯<2Ð<a*?ëÙ;<®;?DêÃ¸.*ï8·´Ñ¾ÃùÅ¸`9¸-b¾õ>>pâ8pâ8Zd»<gÆ>ã+>G?\dÃ>G÷>k1?F?±8tªw9167>s)ò:U© :î@?ùû>>-í8-í8Zd»<îR?6@Å>©zM??ùü¥>f#G?ÙO8C9[!(>¤«C:Z#ÿ9ÜTD?Pý>>ê÷8ê÷8Zd»<79Ì<;Û<¢+?äz;$¬[;1?:°N¹ræ&8¼ÀC9ñJ9ë¨·>øþ>>§8§8Zd»<&BÎ?´ìA?$?÷Ú?ÛX?A¹?X*=Ñ¸=Ir?å<¥-;Æ-?v?>c
8c
8Zd»<Sv°<ð<
`,?l5<;QW";Je?PÜ;µí9¿Ø«º×ð6pàL9Ux<¯?> 8 8Zd»<»«>$i>êa<?Z>]¬[>¸+?¹
¸¾¶9&èÛ½­0:gÚ&:?·*?>Ý"8Ý"8Zd»<K·?AE%?¹õ?;¦o?¯å>s?èÐ9æoª9qä?±;Æ;z8?3?>-8-8Zd»<í#?D×°>Nm??uZÏ>B>?$Fë75ë8|¢ÿ=Í:ÁÌP:ù|?4?>V88V88Zd»<¼³>ÐíV>:V?yÐ%?íÝ>¡??àð8Õ¨²9Ñ¾c=6ó:Y:Wa?5?>C8C8Zd»<P?­8?äXF?Ô?Z.?X>?fØ9Æÿ9¬Î=?F;B4ó:­yP?ìB?>ÐM8ÐM8Zd»< L=>4>²2?W¨<«ù;Ý´#?R»6¼uU9Ý`<¶lZ·M9Dþ½ÛE?>X8X8Zd»<²¶<x-<úô.?/ ;^tI;²C'?c¹®9®uV¿3Ï¸jÅî8mÃ"¾fF?>Jc8Jc8Zd»<ì>wA>YA?¬3Û>Í>7?õa9t²F9$L?xl§9·g9
ø8?üO?>n8n8Zd»<?,j=À½/=í*?d;Hfz;3?a¹jR9<Ñ¿8¸uþ8ËÅ¾ÞW?>Ãx8Ãx8Zd»<ÜÏ?>Í¿x?§¥Ü>g&>Y?d®8J79½ãs>¡<+Õ<\¶m?d?>88Zd»<&XÖ=o =x+?Zª­;¹ö;O~#?3Ïd¹fý9{ºO¿$¾7TYK9?_o=Ð?>=8=8Zd»<î>¥(¿={ÞB?â°>¨>{-?K	=¡<Ó*Z?ÜÝÊ<¬ïw<ðvQ??>ù8ù8Zd»<¦LA?»â?ø??¾-?Ýî>É9?Î9Q§9eªI>ð[m:üÊ$:S]8?\?>¶£8¶£8Zd»<Øf2>L1Ø=2@S?B3û>YÍ£>¨KD?áßø;
;³E`?Xz;1:à/s?9?>s®8s®8Zd»<TE4?Ü0ä>s=J?²Îº>áà>	8?Ñ87¯9µ<.Ö1:O:ô??>0¹80¹8Zd»<»:¹>Ðt>¡±A?`Ì>I¶>s4?L28µ99´	>«|;
½.;È9?î×?>íÃ8íÃ8Zd»<À<Âö<Jõ+?ç7;LÑ: ?þµ9¸*9#ì¾gµ·lN	9L=½Ù?>©Î8©Î8Zd»<^=.v[=Ug6?ò_<|a£;ø'x?	¸RÑD9tD¾ï:;á²;¯e"?÷Ù?>fÙ8fÙ8Zd»<>Ñ$>Ü²G?áê?ÉÔ>ã$-?KÏ¸leQ9Äm}¾<k$<÷NR?Ú?>#ä8#ä8Zd»<ð¢Ç>²$>Yú8?#¦b>¡!>=}3?[j¡¸¶KU9»A¾ÿXÕ:¾æ:å9?7Ü?>àî8àî8Zd»<í?Þó¾>-??\K>zqR>&-?(7d&<9zÔÕ<£r9_Ý9w/>à?>ù8ù8Zd»<=Ù?«#ª>6ßA?àD>f_>ß74?'ò¶î9W\¼QA:Ö:°:?ò?>Y8Y8Zd»<ü?E>ÉÇ?´Ã#?ò¹>cva?´
8äÜ9%p=<zr<fÖ<dkk?ó?>88Zd»<¢ ²?8æ2?Cå~?Ý¾B?ÅÌ>@±s?9%e8Öâ19^â$>~Ô«:D4:zt?Hó?>Ó8Ó8Zd»<à. ?t$Â>z8S?k?÷0¿>ó*>?¦u&¸¯]9ØXÀ½[õ:ðuá9º%?jû?>$8$8Zd»<àÓè<}«<°¥:?)¨º<ÿ< ?eþ´·ã9½Éì.7Ø]49ÊFø<Ç@>L/8L/8Zd»<T?¸|§>/4G?ÑÏH?Æn?~Ê=?$9ä©®9õ7q>6+:z):ªO?5'@>	:8	:8Zd»<©@?ÜÐ>??®é>FU>i¾2?C=¢8x¤9'Nü=,aJ9¡Ï9iy>%=@>ÆD8ÆD8Zd»<=8?U4?aò7?'?a¶>44?S¦9"ø8>Xr?êÛ:îE:ÁW?ÈF@>O8O8Zd»<A>z=Q~9=@®,?&·;¼Á;Ãï?áÞ¹W¼8åÀfy­649I2­<`@>@Z8@Z8Zd»<rTí>]é>ÕA?¡Ï»>z>ý>8?*@¸ú$9ä?l¾]XÊ9öÞ9GTè>©c@>üd8üd8Zd»<È®å<²­<¤A)?|H;ö^N;ùÕø>%¸Ý9¾ÄÁ88S¬9»>l@>¹o8¹o8Zd»<(rK=Ã	==?¦}
<ó¤Ë;.?pNI¹49!@¿Äß6k¿9iaw;>}@>vz8vz8Zd»<\¡%?4Ò>!\I?æCá>ö>ªUE?zZ©¸äù÷8QÕ®¾#YÁ:j::nS?Ü@>3838Zd»<>Z	?ªþ·>Å??ßê>ÀS¯>ýx+?×=·Þ19¨½fK;ÿ;ÕE?h@>ï8ï8Zd»<'=ÛJÈ<5é(?LÍø<}Ä<©"?rÆ?¹4Ô]9QÝ¾ºÅ:
ê:â)'?@>¬8¬8Zd»<Í3?´Á>ðam?ÈØ?ë??¦@?B9ÌØh91!?MºA<Å}Ò;µk?¥@>i¥8i¥8Zd»<-ä§?­µ??O®¤?µ?lÎ?çb9	0Ð98>f© ;gª;¯n?­ª@>&°8&°8Zd»<¥¤?H?þ*R?|Ç?È´Á>¯MC?`yE9ÌÎ92¡>¶®:)+:Aa?Î@>ãº8ãº8Zd»<¢{b?s1á>­»?È=?ÉÒ>i©e?5á9xæn9
d>ì×%;¯NÚ:MzB?uÛ@>Å8Å8Zd»<£?º%?hmY?È?­¦±>E?²8
1b9#I>y;GqÅ:"é+?ù@>\Ð8\Ð8Zd»<Ð>ÄW>>Bð?9¸?\>?%x?Øq=Û$0=_?µ<m<óßk?Ãû@>Û8Û8Zd»<¯o
?l¢>9Z?§±>]"m>LÉ??Þia8
9IãK>7f;  ;s½7?%,A>Öå8Öå8Zd»<Úí>iQ>i,<?;Î>þB>÷.?ø:=b`å<a°O?Ôæ;H;è>?k5A>ð8ð8Zd»<=?¿°Ä>v=?º>(p>+;-?Fr9@ó9i>Í5¡:j~}:ÒÍ"?;A>Oû8Oû8Zd»<Z1º<ºô<0?½w<ä":<¥ë)?CAµ¸)£9ôê.¾4À:@:t0?¥@A>88Zd»<­^??èð>ÿL?X
?>¼>ÕÈ??ºÂ8@u9ÑK>eèK:¿î;:qá
?Ü@A>É8É8Zd»<¬è!>«=Þ´@Q4©=95=	o?(Ë6¸Çì8£¥Û<A¦9Wh9´?éEA>88Zd»<A?=ï=ª7?²B<õi²;6??ÂµN¸k$-9ÛÐ¾ÈH&¶WÑO9LÖÌ»xA>B&8B&8Zd»<S¿Q?v­?HZJ?´f?Æ??¹aR?t¹09RÑw98¶>ã ?:/:þ»?vA>ÿ08ÿ08Zd»<T}
?eÇÈ>qg4?w©>Å}>Ð:&?ò8ïUR9JÙ±=©69d-¢9*>JA>¼;8¼;8Zd»<yD?ËÐ>³Ò@?h¾>ë>ÑP3?ÜA¸ù²Ñ9ªú?½èô;o¡;½A?¶A>yF8yF8Zd»<9?ÂD¬>C?
?5:Í>½0?Úý99·º9'@¢>P^:o>:q³?ÁA>5Q85Q8Zd»<ÃËS?þ+?WËB?YO?\r
?Â³??fN}9­9Bµæ>ª¤|;@d-;.:?´»A>ò[8ò[8Zd»<`±5=e=
Å+?³#M;+H;×-?÷n§¹©1á8V¾¿­iÝ¸ÛÔ 9ê60¾¼¾A>¯f8¯f8Zd»<yå6?wå¿>Zþs?«c@G9¥?û]d?r«:9æ<:¬Xh?Å:N_:ùÑ$?ÊA>lq8lq8Zd»<O4=¿=é+?{ n;we4;oö(?ñ?F¹¼Kf9`Ü¾Æ-¹[i*9v¿[ÜA>)|8)|8Zd»<3q=ðÆ2=º±,?Gä¤;Üþ¦;^Æü>dK¹¤o6ÛîØÁ
«¸"o+9ÿÞ½cøA>å8å8Zd»<Ð	?( >:Êt?îT6?Ü>(T?÷9þ¾9·?Ûyö:éi¨:vT;?&B>¢8¢8Zd»<o°<¨]<8È*?Ð;Ì];ÍWê>Ï­6¹ø/U9d]Û¾W©8Ñ¥t9®21>·B>_8_8Zd»<Ù>ï]>IÈz?W,?R&>ßd?×7»Ä09Ç=¤s.<Fê¨;2?äB>§8§8Zd»<~¨>g5>S»J?nÆõ>¶®>é54?Ò£V9ÞûÀ9 ]>Ä2-:AOû9Mn0?¹%B>Ø±8Ø±8Zd»<©9=¥ó=Í.?%i×;±«©;¤"?ø¸D«9s¾²&y9¨X9½JM?*B>¼8¼8Zd»<+
?b3³>|]?½>Ñ¥T>º};?P/8g
9#ón>CÊ9ìõÊ9Xÿ>_-B>RÇ8RÇ8Zd»<ãfp>Ò>3.Q?"e?M¶Å>É5?òÏ)=&?Õ<ÛK?9§<>H<QÉU?ÈBB>Ò8Ò8Zd»<»\?¥Z¾>.F?ä¹®>ð{>º1?Ò|§8´Z9bD>´@;Ô;U6?^EB>ÌÜ8ÌÜ8Zd»<Üb?$¨>wL?q÷Ò>
>sä8?¤8îx©9ÌúX=Üq«:ÿÏ|:;-?_LB>ç8ç8Zd»<øë¸?þJ?^5i?Ø?õ^7?`ò[?Ì0Ë9íÏÄ9÷%? ±:A4:"B?»OB>Eò8Eò8Zd»<Çs#=¤ó<j¾+?óÕC;
¥!;?¹N
8sÀÍÙ¸`99«c¾¹PB>ý8ý8Zd»<h=S>)=WÙ/?<ûfâ;È -?Cþ<¹Fb{9²vÀ¾i~è¸À»9FpI¾ý_B>¿8¿8Zd»<é?wpÝ>ÜÞ8?/d>íQP>Nû.?@£r¶£ä°8¥¯¼;6H:¶:¹·3?mbB>{8{8Zd»<g'`?9¿>¥
?îv-?k>è¤?Ó^9Ór9§oë>ýÃç:Þu:Ý¥q?\B>8888Zd»<"g ?zßÖ>¯??L[½>p>ª×2?÷ñ9gL9áÓ¨>:Q:¹:É´?§B>õ'8õ'8Zd»<¸°=Øì=`s/?ÒR<á)<D?O7¹L®9v×°¾{QN9wÌm9-Þ>B>²28²28Zd»<¶Jh?SJª>®?Ý§?h²8?üg?÷õ9úÌ9@Â?4¹ ;¬B:-?B>o=8o=8Zd»<yç?C±>~aA?òc»>ûG>ùM1?|
939H!É>H	;AÎ·:ÎÏ>?²B>+H8+H8Zd»<>?.>S¾?õk±?é&D?g?0	Ì=z=FK?8|;
;@¹[?»²B>èR8èR8Zd»<Âµ¹?E55?.?6À»??t?ÅÐ<y<åÀH?"¶<Ìk<ï§E?O¶B>¥]8¥]8Zd»<W®'?
=Û>'ÌC?s@×F°?1æ>?	=q´<Y?\:»Ð<:þ5?ÇB>bh8bh8Zd»<{Íõ<ûË¼<¦&?0hM;æ]';¸?¹p»¸ÇS@å§¸¾9z¾¸ÍB>s8s8Zd»<C¶<Av<}(?½;@Y;1ì#?½¯¸ r9¤µ¾õI¹/È8B"¿ÖÒB>Û}8Û}8Zd»<©À=r¶@=OY0?Ò;p^p;Ç'?È6Ó¸s¹9O
¾;À{·õb9Î½IçB>88Zd»<¢ý> >&J?Kí>£Ê¤>$8?ç.38¥£9Ç:®=Æ;¥	L;~.?éB>U8U8Zd»<öL,?õ<ê>çN<?	?"ÇÃ>ùÔ3?Ý¶Ó9OÄ9­7
?NAÌ::`ÈI?¡ïB>88Zd»<Z¢>0Ì=]Ó2?/gM<bÃ<ª=-?ðÏÄ¸[¿K9CIw¾+Á·Ë69a7½õB>Î¨8Î¨8Zd»<²<<y|)?+²+;_þ;È?%?óÌ3¹ä 9Ê
¿
v ·)9Ä¼3þB>³8³8Zd»<m?ÒÇ°>£7A?Ðð>*¾¯>ãd/?uE°8¤Ék9»a?>æS;ÆÀ
;W??ÁC>H¾8H¾8Zd»<AK\=âv#=,?÷5ß;n½;b?7ã¹ck9D0¥¾XÎ8.9mÓ>>Ï	C>É8É8Zd»<~ó?DL>ó.z?f£W?/á>o%u?pÈ8ºpF9!\>û­z:º{¿9§?áC>ÁÓ8ÁÓ8Zd»<'ÃË>Ï>ÄäA?iÒ>{>Ëc*?Öê·là#9	@·½Òs:³Ø9g3?´TC>~Þ8~Þ8Zd»<\C%>}Üó=L}-?¬ÄY='=y`&?©i:A¥	:~»
?ç~9äâ9ªßü>ÅmC>;é8;é8Zd»<ã<«§<$­-?"±;Ãa;4Í?"j(·æ39ð¼ N4¸hýy8Ö£¸¾.qC>øó8øó8Zd»<òU?Ç??¿ZO?y?«?ò%j?Å:;?£.:´:ææ?Ô5[:3:B?xC>µþ8µþ8Zd»<MG{=:ê5=UÎ0?9©;ÒÐ;0
?´ç·.ÎD9À½©E5;aÍ;Rü?|C>q	8q	8Zd»<È8ã>¡¾>:B?
?ÄË>bü6?4&5<o,9Vf;oBi;{;×NH?LC>.8.8Zd»<×,?&ªè>Ù=?°Ý?
8Ù>K0?|«Ñ8ïò8À¶Ý>_ã:®j]:½4%?GC>ë8ë8Zd»<áJÛ<ý<Á«=?éf<uL<9-?iØ=¹LI9¦ñ¾j$;ÈÓ´:¹i5?¤C>¨)8¨)8Zd»<±%?RgÜ>þ×?.QB?!¿>"?Å×8iÕ¡9g©*>;.²:¦îV?íC>d48d48Zd»<"
@?gÏ>tÙl??8g?Ðe?R8´9à+¡9Î ?E£:º:/H?ìC>!?8!?8Zd»<?ßÈ>-Î¿?ep·?F?÷6?òì9¬ö¾9.2²>äP<Lé<µÌ?ï C>ÞI8ÞI8Zd»<Oi?\?p¨J?áÚé>´Å>Z)@?ýÀÝ8(9åL>>$¾<;¾Îõ:§D?\¢C>T8T8Zd»<~,=ú×ú<;
0?ÆÙ&;Ä;¨?ÊÔ¸qÞ8¬ãô¾þeA¸¬O9gî½Ì£C>X_8X_8Zd»<)?Ü>3D?ïì>µ¨>4?Zá²8\
w9é[9>n¾;wö:±?ð§C>j8j8Zd»<á=÷Ù<ª(*?Èð¥;Íe¤;3? µBS
94}öºB­F¹èGí8µYV¿Ü³C>Ñt8Ñt8Zd»<%<6=
]=ó.&?2¿Ô;Ïh³;àÈ?;{¸z"9ýÑE¾8FÛ8Ù·ì8 "í>¶C>88Zd»<_=ãÿÂ<6î/?
£O;××;a(?Ó4·k4Ç8
ah½~~¸°;d9wÔ¾ÀC>K8K8Zd»<ËH²<×<w-?¢×ú:jBù:Ð?MYù¸Éª81¬;¿âø8ó!9â>rÀC>88Zd»<=­Ö<=?Ï<BNÉ;Òµ,?º¾[¹À_9sÆO¿Pr·_kq9à^½³ÎC>Ä8Ä8Zd»<w<9?:Ãß>PìS?F_?.-?9F??M89>.ý%:hâ9¯;?ÖC>ª8ª8Zd»<ÂÀ<ëó<ù:2?;ïÒ;??éÌÙ¸%Þª9x(#¾õc9ê¥9!¯>1ÚC>>µ8>µ8Zd»<Ý±</<ºª-?n:Ó:Ò¼:S*?æ
¸dÚ9ç#ð½7÷7D9:¶)=ßÚC>û¿8û¿8Zd»<P__?,kñ>Ýl?_Ö?ðß?¦«?Ç±9Oâ9"Ò?Ø:ðs1:CùC?yäC>·Ê8·Ê8Zd»< ?¾½>LWC?@õ¢>´gk>ù61?\á¸*Ó9$£¾¡FÝ:J¢:©I.?6éC>tÕ8tÕ8Zd»<ýÈ
?õ¤µ>¯C?®ë>ÜMj>Þ¢-?:5QJP9É}2;/Ï:Ðz:L*?&úC>1à81à8Zd»<z=ýç.=`7?°Õ<*-è;}Ì ?®Å&¹¥
V9ävÇ¾9&¿X9>óD>îê8îê8Zd»<l|/?TÈÒ>²!U?«4?¿æ>ÀÔG?çÈ9pç¿9#'U>{¹
:îQ¯9½ñN?AD>«õ8«õ8Zd»<B¡1?.þÝ>O×L?vÁÀ>q>ÇV<?8"^8Èª9®¾¦=V¦C;üûñ:TûN?D>g8g8Zd»<0W=ù³ß<Ëæ*?ÇÏ¬;Û;ôµ?!Õm¹Ê0
9W¿â_¯7â9Ô=Ó+D>$8$8Zd»<qÎ>>pG?nØj>éf>È<?o¸Äz9l½	u9¸ª9M¸·>F3D>á8á8Zd»<Ù=»8Û<r_,?¢b;WB;O?¯d£¸ÑÌ9ü­¾O}>¹B?7ºøþÀÈ;D> 8 8Zd»<ØÏ¾<Xí<%.?"ß;Ýx;¦¿? ù³¸:99@½x¾2Nz8ª
9áÕ=q^D>Z+8Z+8Zd»<
êo=?Ä.=ê¶/?Ð;Â©;Û?Ç'¹ï*c9=Í¾èÍr9¹Y¿8Ck¢?9sD>6868Zd»<vÎ=µÃ<|@]»B>ÜÔü=,E?W58zM9³íá=ÝG8ðgd9g1>psD>Ô@8Ô@8Zd»<>D>#?:×J?7Tï>XøX?ûoV:ùõ9l-_?±Ä+:û :Õ?ÄsD>K8K8Zd»<@Ø<<íß0?/+¾;%É¥;\Ó?>¹§ò9FEý¾ÓÛ¸êú&9¨¾qD>NV8NV8Zd»<L]V>
>ot4?ßv>û?>4í$?ÂÉº:@:w:~jA?¼A<ùð	<3?¤D>
a8
a8Zd»<ù2?£ð>3?Ó?p?¡_ï>âw?ÉÔª9Exº9¶ê>GWû:<Ø:.³V?DD>Çk8Çk8Zd»<þ>y²E>2ÿM?¾>Êä>t»5?Íµ8Ó9¯9ïà=5Ë9ßÛ9;í>?¬D>v8v8Zd»<mª >]ja>w6?ú{¼>*¬>¸)?¿;®êÂ:3ã7?Hû"<Iã;¹º7?ß­D>A8A8Zd»<©1Õ?¨ó1?~Y?8ë?Ý_?,~?ø¶	:/ä9Å?è.<k¾;ìk?A°D>ý8ý8Zd»<U7?a·>7?=»5?Lß>MXP?ð8æõ©9·Õ4>#:O:Æ\?ËD>º8º8Zd»<ácð<ý5±<t¢-?ÞV;Ä3;H?¹w³ª9Öc`¾.7îA)9u=0ÛD>w¡8w¡8Zd»<b¯Ó>">©çB?Ñ(§>$Äw>ë¶,?¶7039x<ªW;-;]*M?]ðD>4¬84¬8Zd»<ãæ:?ådæ>¬O?I1ú>ª>AB<?%
¨9 9§d?¾ÂF;ú
ý:ýI?qöD>ñ¶8ñ¶8Zd»<¹?="e=·+?­×x;Ù^O;D?Ëçî¸<Æ%9w¸¾i+8ÎU`9Îc>øD>­Á8­Á8Zd»<M=8=¸¦-?®;+
;MÛ?Uë»¸H,9â¾ú¸ÂR9,75¾ÎE>jÌ8jÌ8Zd»<YòG?­D?wD?gK?O©Õ>TF5?`¯7Ë½9ÅýÑ<å¬;ÿ¸Æ:» )?E>'×8'×8Zd»<µÓ<í<831?Ó(;ú;F>?àåÿ¸L¢9!J¾]mà:¸Ú¬:©0&?îE>äá8äá8Zd»<¨l>M;Á=Åp/?Z|¦;b®;C~?Ó²Ò¸8Z9jåN¾v·Í96
½E> ì8 ì8Zd»<ô?a=È#=-N0?¥©;¶;¹­?~-¸9Zb¾ÿR·8SÙ95P/>0E>]÷8]÷8Zd»<¼§?~s?ßÝ?»À?¯v1?'à?Ý:"3A:ôµP?Ð8;9·:«?2E>88Zd»<`}Å<B<0g'?÷VK;P5;°W?D\B¹JL9Úó¾Æ¹¸¤/99¾b9E>×8×8Zd»<?ßtÀ>gÛL?Ú,¸>Ra>Îo3?o¸g9ÑpÊ8\?;:ïÿ9s;?²<E>88Zd»<ÔÑ?TIß>åÖ?¼f»?[ã0??5:½4¬9"k>?Ã;:¶ìi?ÐDE>P"8P"8Zd»<?Ô<Ö><ÑÙ3?àÁ<#®Â;½ *?E¹9ý¾Â":öáW:"?îFE>
-8
-8Zd»<¸H?¡Yù>JZM?>»?2p°>%"??7|Ü¸ò;9«º¾ÈS:§7:Ö?WE>Ê78Ê78Zd»<ËØU?û*?L?®?7íÃ>i½5?jû8Æé>9U¨>å
;:@: s?\E>B8B8Zd»<¤qõ>·Y >íC?'¾­>ÀT{>kø0?2~9Q9q¡>È6;Y#Ö:u*7?õcE>CM8CM8Zd»<Þ?jSÓ>à©A?qï£>»o>v9/?{¾`¸¥T9pH¾Ú±9°a³9æÑý>ÕiE>X8X8Zd»<Ev1??Æö>«8?;º><>ò/?&z7-&9x]=Å:ÿ·:úf	?arE>½b8½b8Zd»<#É<_
<~/??®;!;w¹$?^í&¹È¡8ã¿
Y^¹è92È¾E>zm8zm8Zd»<XÙ¸>ñíb>dP?õ?à²Ý>7?=b=äÿ0=
K?oKG<4>ç;¡\?¯E>7x87x8Zd»<.?§W?½âQ?¡O?<¸¼>aÂC? 8®p9á>s,°:êSq:vâ:?|E>ó8ó8Zd»<ã=÷>eò>%ïJ?úÁ¸>//>b¨5?pQR8ãEs91RÝ=¶@©:²ðG:UµX?2¥E>°8°8Zd»<êJU?C?º§R?V
?Æ(¯>N?7[9»®»9È-Q>NC:s:?é§E>m8m8Zd»<D*¿>Ò>oz??ÁEy>Ã6>q.?qú¸*Á9r*u¾º
:¨óÿ9²À
?®E>*£8*£8Zd»<9j8=±=u6?¶5J=ge=~&?ïÕ9Ã\9åb>êú:KÊ²:ó¢3?Ã¶E>æ­8æ­8Zd»<ô²>×¿d>ÞG?ãík? #(?Z3?vs:;ÕÏ9Å+?ª\;§g$;?Í+?¸E>£¸8£¸8Zd»<=Õ<Ó:£<¨s'?Ì®<sO<í?¹vè9Õv¾"[9~Î9F?ÒºE>`Ã8`Ã8Zd»<~:>~¾=¨ª-?NÃ<ï/â;þÉ?G¹o9¤X¾HÛ·:Kª9î¶Ä¼¾E>Î8Î8Zd»<vê:?éÃ>s=u??Òo>@c?Ál9RÈ9·ß> ;©¦:ßt?y¿E>ÚØ8ÚØ8Zd»<u}?Ð>Ï@?f¥>"Tj>Çæ4?xÚ·¿8£B¾ÅÄá:zÆ:gC?ÃE>ã8ã8Zd»<^ó?Jº>.K?Ñ5?8õ>3=? Ý8à¬¯9Üx×=¡<Æ!<<`ÆS?cÏE>Sî8Sî8Zd»<C_?ðl>þÞ\?¨0Þ>=>_Z?,t8f9ü	Ô=óÑy:ºv?:`'?÷E>ù8ù8Zd»<.=íúÀ<n.?cC;}Í;a?D¬'¹óíf9Fà¹¾8PË¸¢~9èñB¾9üE>Í8Í8Zd»<%õ,?w¸>9p?Í?ò:?(@[?Iú9³?
:»ç>J³^;å Ã:'?_	F>88Zd»<¤(?À;Í>¬[R?ëu:?º]ð> F? gÌ8a®9/
>p`;>;;\Î<?EF>F8F8\þÃ<-??³ª>ÇZ?Ó?r¤>«dp?éü8^^9TË>²Þ-:¢-:°/?²(F>$8$8\þÃ<¼¹m=C.=.?Î.=>â<"?:9}±9»OÑ><P7Ù;`F-?¹>F>À.8À.8\þÃ<h~\=Rìï<ËDk?F¥;>Q;J?Ø-f¹B9Z;¿Å¬9ÜÀ9çGæ>¿jF>}98}98\þÃ<ã=xÝ<g6?pÞ«;zC;a?Q¹À9í?¿äoI8 a9Æ½=­F>9D89D8\þÃ<|@Ø<Bè <¬,?ÿ;f¢U;*$?)¸:à9³4x¾|2®8§9Íú!>ÒF>öN8öN8\þÃ<mW=CÂ<CF1?Üä¢;þ;Q?áJ¹ À&9uw¿·¦_Ë8BA¼½zF>³Y8³Y8\þÃ<©J??+>è1[?Ç>» y>L­L?v$»9
Öá9^#Ô>µ<Áê¦;mÍW?F>pd8pd8\þÃ<9S¡=¡_l=\¸.?OòÎ;¦a;£Õ-?H¸·-W.9Ì}½áÞ8¡GD9!.>ùF>,o8,o8\þÃ<9¤\?íæ>Kt?é>'?^L¼>Ë`c?5D9p¬Ã9´ÓÉ>!N:}YÏ9ÇrC?lF>éy8éy8\þÃ<Ýå>Á@>N=?¾Í­>Ø~>Ò.?Â¸"a97K½Ú·ß9³<:õMß>ðF>¦8¦8\þÃ<DÛg?3Û>Ác?èû·?yn$?m8?¸
:q:ÎÊe?l5 ;5ÿ;[?~¨F>c8c8\þÃ<1RN>	á>¤H6?Ïõ<érD<\ö+?ÊYf¹W.9)¿SÁ¿9(CÒ9wé>\«F> 8 8\þÃ<ÐÔ>Ää=æ«T?F(©<néB<t,^?qÑÞ¸mk9ÆIr¾Djæ8y¤97Q3>Ê°F>Ü¤8Ü¤8\þÃ<'Â<,
<'r1?®=¦;}; )(?àt6¹4Ò©9¾
ªL¹½9Ä 0¿2²F>¯8¯8\þÃ<Ç{Ô>V0> gC?öS>ï)>s 3?Æ
Í¶ª*s8ÝW½QÏ8oM9À0¸=üÇF>Vº8Vº8\þÃ<:°À<co<¤)?ÑU;!ê;àó?Ì¼7nz#9×ª=W9Ì½9m3?qÛF>Å8Å8\þÃ<È´8=y='x2?¡<FôÛ;Æ*?-¹³9¾v-8¡9O=ÈäF>ÏÏ8ÏÏ8\þÃ<­6?ææ>(J?Hµ?f}Ð>Ä;?;#ª9nò9_?'xM;
;±ÏK?@éF>Ú8Ú8\þÃ<C~?Ö¶>ßC?"Cd>«(>9-?·ßê·`9-r\½³(D;ú;m];?*ôF>Iå8Iå8\þÃ<©[À<ü<»£.?Ó5w;)§-; 86?ÅÍ¸Ó^9¨ê"¾ÈpJ¸Æ¦
9ã:¾ÁüF>ð8ð8\þÃ<®#Æ>¨­>'??U>ýB>8>1?J¿µ¸·N9îâ¾BJO:Ï%
:8û;?×G>Ãú8Ãú8\þÃ<0®=PÂÛ<å,?×(;z;Ï7?ì¸$¶N9da#¾Äå>8¶²£8D>
G>88\þÃ<úZ?~?Þ¸N?)?U¯Ö>!:?-x;F$;S¯A?Ð::Dè¶9¬N?·0G><8<8\þÃ<6º<â7<Ñê2?[é¤;W©r;ñù-?F¾¥¸r:;9b¾VDB·Â=9N+½ùMG>ù8ù8\þÃ<=[]=Ðs0?ïäò;CüÄ;ÒÔ?á·p8Ä}¥½%ª9ìò9pN³>VG>¶%8¶%8\þÃ<Õ3>¬(æ=yH?¿?jîÕ>5?<m <æ&P?ÚF9<Ø;¶ùZ?dG>r08r08\þÃ<Ý=ßÀ<NL+?èXÂ;¢n;³3?ªÏ?¹Ø8g=Àz|¼9¸:ÒM¦>üeG>/;8/;8\þÃ<m? i>G©?­G¢?5.$?_	}?|Ó9êÃ9ÙÂ4?Ïy;ºÛ:Lú?|G>ìE8ìE8\þÃ<M?<ßÅ>7ü?	Ì ?(ü³>Jµd?þ=á8CÎl9És>	:Íx:Pñt?CG>©P8©P8\þÃ<¢?Qc¹>·c´?xw@Ku??Ï<KÂ<eYN?|ç!;¬:¾f?9G>f[8f[8\þÃ<È³ç>%Ï>¨D?L>Nc>ñ×2?¾9,¤à8;¥*?Ýü	;{°:)H?Á¤G>"f8"f8\þÃ<¾5?î>L©B?[Îë>ÆJ­>Ø,.?1	29ÕG9Åä>ïqÑ9ÓÏ÷9]Ø>ªG>ßp8ßp8\þÃ<]Ü<]¢<-?ä´Å:+¬:¦ü?Ühj¸BÚ8¾}7ó×8[¨­=Ö±G>{8{8\þÃ<;t¶=zu=0>?!Og<g'</1?Ñ2Ä¸*1Ü8Æä¾Òð·¸ôÙ9Oæ/¾P²G>Y8Y8\þÃ<2@b?(?Ï U?Î?ã®>]M?w98©?r¼:ÜvB:w?²G>88\þÃ<>N=üI=å!5?â<º)×;#-?ßç7kÑ8è¸
>+@·ü9h¼E¾G>Ò8Ò8\þÃ<IÝ?#À$?1«T?wO?Ã°>an@?(u9ëÂ80?ãu;C;Þ»J?ØÁG>¦8¦8\þÃ<>x=7=ç-?Ñº;²ª£;F?öMÓ¸ú9Æ)´¾Îàá9LÅ9õ[?îËG>L±8L±8\þÃ<æ>9*>HK?Oá>)>)6?0L8@åþ7jM?°Í:;z:"+?sÝG>	¼8	¼8\þÃ<g¼<<¡+?ÃÇ4;Ü,,;³e?@¹à½8)äH¿u](7qÊ8ôçT=ãðG>ÅÆ8ÅÆ8\þÃ<M?Ø²>_W?ë}O?Xÿ>3ÚO?yõ9R¯9¢Q>UÈ¬:Û?3:Ãv?H>Ñ8Ñ8\þÃ<V=Ôá<8>-?ì<|;r;p?|G!¹å9#á¿WÎÑ80÷s9É'\>(H>?Ü8?Ü8\þÃ<î»??H³>ùã?lP?æå>Wh?+ù¶Ü9#9eÃ¼íîK;°tö:®ÔS?Ø@H>üæ8üæ8\þÃ<§Å<À<Åþ??\j<ÐÀ;îm@?ý¹ã9ÅÞl¾_ü¸u8XX¿¾HH>¹ñ8¹ñ8\þÃ<:7=ø&=~¡.?®Ä;
vf;g%?^¤¹cú8~®¿pÄ¿¸d¨9@3¾ÏRH>uü8uü8\þÃ<°¨>#Sd>:ÿ<?C>J>ßÀ3?Ö3=í®Ù<Å}S?píR<ìk	<ewD?^H>2828\þÃ<'XÔ<E»<Q,?nÁ;é;6$?¹V²*9ZÛä¾bU8]»9=uyH>ï8ï8\þÃ<g(?xë>ãþ?Rw?[èñ>(þ?"°9ü9)¦?*2;~;e?ôyH>¬8¬8\þÃ<¡b)?|à>°A?\>? ?&<?õv¹	9Wm¾Y±<mc<Z¡G?}H>h'8h'8\þÃ<ù¨?
2Á>\>?«>ö6u>
3?w[Ó¸-9¿ú7¾[ì :ìÐñ9Â\*?H>%28%28\þÃ<yü>Z>,L?þ´>wo>}A?¹v9§·¾yÉQ:Òð:Ë3?0ªH>â<8â<8\þÃ<ÜÈb=ßÝ=í±A?Tò;@;JB?%VÆ¸o(9öY«¾b9ù¯Í9Û£>¬¹H>G8G8\þÃ<OÂ?äk¹>#o;?¥Å>ÑQ>,Ç.?÷àY¹Úot9~/ä¾«:§:/-	?«ÆH>\R8\R8\þÃ<&<?üÿî>I?©´?ç§>¬<D?·é9÷½8ó^K?]Ý:W=¥:Ô+?1óH>]8]8\þÃ<d¨q=V¹.=Þ1?æm\<p-<Æ­"?bå¹¶ÎI9{ÂE¿{ZT:è::>!?÷H>Õg8Õg8\þÃ<O%¹>h~>ÙM:?úÑ>P¬L>Ña,?âÃ¸4ýs9p±L¾Ë:~bñ9Ñé?nüH>r8r8\þÃ<µ5[>ç
>JK?éU>>ÒC?:W=ú<T«\?Ë¸ç;Î;#WH??	I>O}8O}8\þÃ<bC;?¼ô>D?jØÌ>d¥>þ6/?ÛPù¸q-9*ìU¾õ±q:þ4C:¢{?FI>88\þÃ<ÚÉZ>>ùS?¨
?QèÙ>Û:?ñÀø<<ANY?ßÄ¬<cÔV<úàM?8I>È8È8\þÃ<6Ì^=îè<¹Üt?v2>l>0I[?Î;î):¶ûm?à,<£»;¼òj?N!I>88\þÃ<ÉÛ='«=ý
0?[N<ðzí;n??å)¹Ì 9\Ø¾Lþ]8é|9Çá=Ê+I>B¨8B¨8\þÃ<ªøì<ý¥¯<°,?ÇL;ñK;È(?ß:9¹»!r9ÑÖÃ¾)ó¸Û9ýb¾Ë2I>ÿ²8ÿ²8\þÃ<a·<Öq<'æ/?u«;7î{;¡:.?±ä®¹´#9äÕ¿$9JaX9yr?£3I>»½8»½8\þÃ<³_B?²ô>ZK?«±> u>¯8?µ¯¸b¬9ô¶¾®©;n49;ï¢Q?Â7I>xÈ8xÈ8\þÃ<=¯òÉ<Èk,?ó«{;0)N;©A?'¹&9­*¿#¹²t9¤ª¾Ø<I>5Ó85Ó8\þÃ<ç¥1?üµî>¼>?04á>§¥>].?½¸à	9¥ï¾H;µ(;ádH?FI>òÝ8òÝ8\þÃ<r&?Æ	Â>íÑ@?Û>ýV>¸1?³¾t¹ec9ÇTõ¾Ðå³:æ¬:Ü?BQI>®è8®è8\þÃ<¹C?¿|ð>CP?4Ö>`>ÑïA?3\*¹<Ø^9ì´Ã¾¢Ø:ìJ:¥£,?ÚQI>kó8kó8\þÃ<ê?	Hµ>ÓE?ÏéË>÷[>Z¥<?hV¹(a9ÓÛ¿öe:©ÐF:C?LXI>(þ8(þ8\þÃ<O/?;Þ¸>MÃr?+úË?ÒBp?ÞVY?Â	;®©:P?D);ÜhÀ:Ê£a?±`I>å8å8\þÃ<EÕ-?_3Ü>J?uº?ÈHÛ>áL2?Wæ»8Î§9Ô>×Ò-;ÞÀð:åÔ8?YdI>¢8¢8\þÃ<H?¼HÊ>¢vG?9?1?è_î>BZ>?ªö9. Ä9jw ?Wþ::*X:°Ý>?I>^8^8\þÃ<ëâ¨>m;>lf?m®å>Ý">J?Êï8XÀË9¤>><ââÜ;â\?_I>)8)8\þÃ<1Ôº>¹{>×>?PÀ>ã«>>0?c=¸Øq9
O4¾,M:íãì9 /?	£I>Ø38Ø38\þÃ<ð´à<£<ºX0?9¸<`OÙ;¬!?°]¹Lo 9
e°¾#¿9Ô­9¬
?Ç¸I>>8>8\þÃ<3?K²>´ûK?A]É>¬ÿ>An9?´ö(9Ø9ýx>¸U;«U;3?%ÐI>QI8QI8\þÃ<Z:±?u)?ÕÅ?ðª?_4?î7q?»¦$:¦5Ø9ôB?s
;¢:³?CÔI>T8T8\þÃ<¼Ã:=',
=Ã-?M¸;
Ø[;Và?u¸ãø7@¤¿¬Â8b,9Y>lØI>Ë^8Ë^8\þÃ<W\5=ìZ=p+?Å*;Ýß;£?L{¸H¢9»¥X¾am
979º>øôI>i8i8\þÃ<Æ¥V?·DÍ>=Ù?Vá;?º¬>jR?:+9wæ9¸w>>Sâ;v:ã:O?(ùI>Et8Et8\þÃ<ó?ÐÉ>)#9?Úæ]>"*$>-?Öá¸bÍ9¦Ðõ½Û®=;²;];?ÓJ>88\þÃ<¶1?>¼>²q?¾?9?ìN?¤:ú9CÈ9· ?.ùæ:Ë[­:E*?MJ>¾8¾8\þÃ<àÜÐ<-w<N0?¦Ë4<ò<_k?Ä|·ÁR9Ð¦;½.(;Ãö:ÞS/?+'J>{8{8\þÃ<{½]>î¹>ÜF?{í#?É|å>»Ý6?T!=£·À<NV?</®9¬9U$?E,J>8888\þÃ<È=1gá<Î,,?dòy;åV;à?®¹^19B|¿Ð_
¸.N192ÊÇ½3J>ô©8ô©8\þÃ<þø¾>¾T|>Û¿A?nÂC?ñ	?¦5?L(=M×<Ã{H?ã<8³<aÎD?w:J>±´8±´8\þÃ<l-?ÔÅÚ> îJ?ó?±·>Ñ":?`p7ã9þp|=1)\9-9/¹>¿KJ>n¿8n¿8\þÃ<£47?äªß>f°Q?TX?×	Î>Ú4?7R9¨ý=ð}:ãb9:ØT/?"PJ>+Ê8+Ê8\þÃ<ôAu?fHï>52?+<±?¯ç?LZ?Ås;È:<;k1?næb;xÐ;
Y?JxJ>èÔ8èÔ8\þÃ<kôµ=_¶x=JI;?Îm4<O÷;G:?ôýZ¹u²w8,Uâ¿DN,·h9¦¼?J>¤ß8¤ß8\þÃ<Õp=Ùe)=ú5?á6²;å,;æ?¾_¹§h91ö¾&K·§zø8ü4½ÜJ>aê8aê8\þÃ<xóé>ó>@?ÏK»>"j>4¾/?ÂÁ9y©~9ùr>:êÀ9ãºC?kJ>õ8õ8\þÃ<:?	'?V?qA?¶Ý>c~_?ÿ8*9ÂÿW>ãô:d:þW?©J>Ûÿ8Ûÿ8\þÃ<RÛ>[å>ãWM?þ>k÷²>:6?¾=·¸äe¨9HH¾¡ÈN;üê;Õ¼1?ÏJ>
8
8\þÃ<R3?ì³>7ÀK?ÍU?t?0þ;?CO
·S9j¼6wH:Ì*:ªß?¡áJ>T8T8\þÃ<5õ>±õ>¤I?ãX>rç>eç4?àJ¤¸8-¿zòO;[1;ò0;?÷K> 8 8\þÃ<ô¡¥=3m=¸Â2?JÈ<EIË;s0?%¥¹t<ð8Eû¯¿#ÿ,9Svv9ÿ°³>
	K>Î*8Î*8\þÃ<!¼?¡k>?	g]?é©¹>£?)8¥9Í >5í<ÎëË;³G?V	K>5858\þÃ<õ4?}î>ó§?@U%@"ý?Þõ?^/±:²X:NÚ?$ô:9:^¨?Ñ	K>G@8G@8\þÃ<³Tø>>	I?Í>dáH> (A?ß4P¸9Z9b?ô½¾:SÇÈ9.Í:?
K>K8K8\þÃ<º?]®>õäX?#é>uW¦>?À3?¸À¸9ts¾7:ä:è[?1K>ÁU8ÁU8\þÃ<º?Bé-?î?¤¬?ªò<?¼i?Áäc9Æ9M³Û>kØ;0E;ëb?¼$K>~`8~`8\þÃ<8µZ?DÔÎ>óY?D?ºöÁ>í_?=W8LÛJ9eÐ>p:/ä9N.?m&K>:k8:k8\þÃ<'?¡ÁÓ> <?ÃÉ	?j7¾>«p9?=r¸å5j9¶G®½gU:iÄY:sÙ*?6+K>÷u8÷u8\þÃ<0æ±>¯gY>{Q?mö>qa©>9ì9?«+=§ÚÑ<\¨P?¡åF<á¦ï;	wT?%3K>´8´8\þÃ<gZ?GèÍ>ÌÄ?¶³U?eäð>Åc?g9Ñì9MH>ß0;ë¾:ê·l?BK>q8q8\þÃ<³ôå>âÉ>¤H?Í ä>@¨>î-?ù 79QQ<êH`:b61:"?UK>.8.8\þÃ<m?ÒÈ>.õ??O­¾>÷>12?Mæ7¦%r9äys=§Ù»;ÂEa;'yU?5vK>ê 8ê 8\þÃ<¥Q?ûü>mT?¬Ã®>Äk>jÃ=?;Ð8¦j9/c>­²Ù9GÊÚ9Ù¸þ>¡yK>§«8§«8\þÃ< ®ô>Y×>)s?`?²>M?ËO»¸=9Äª7¾|;%t';D?<K>d¶8d¶8\þÃ<ûð>ª'>4A?@?ÔÀ>å.?¶¦X¸.¬9nÉ½~=:©K:¯3?T¢K>!Á8!Á8\þÃ<¯~>t#>÷pG?)yG?Óü>&úI?ªË4=EÑ<W*]?m;¬.;É½-?Ü¥K>ÝË8ÝË8\þÃ<ÃÞF?D?ìA?ù?Ò>µô3?¢w9Aªy9¸^ý>-¬;¶N3;,k=?ºK>Ö8Ö8\þÃ<l&=áú<
(*?Ã¥~;øDe;!+?Ièe¹Ä0Ï8Ä¿Ö¸8×;(9¢>ê¾K>Wá8Wá8\þÃ<ud0=6±=Óá(?)9;Y¨e;ñ?¥:¸Ù,92
¾!·¦ó×8$;­½¬ÂK>ì8ì8\þÃ<\
? > @]?FD?Dã?ÍkA?DC4Ka±8è:Ðá):Ôê95Ñ9?©ÚK>Ñö8Ñö8\þÃ<í>UÄ=·J?0ª@?óä?÷S??C
6<ä5è;à³H?C¨ã<òª<ÿóc?þK>88\þÃ<.6#=+çÛ<¶>?Ç%<ôáà;+z/?E¢¹ïø9ªìx¿0 ¹ôjz99ß¾N#L>J8J8\þÃ<ÚVq?Äí>?©Õ>>[>j{y?	¾·7»9[m½²P:Èö:ÝIE?è'L>88\þÃ<Oóæ>'í>õ@?½ÉÀ>Ù>¯§6?
'8ü}8Î?/nÌ9:æ¨9Zí?-L>Ä!8Ä!8\þÃ<Þ=pèÛ<«=/?R>f;?ê/;Ù'?Êý¸vA9ÚÇ§¾¢´8Ù¨9êû>6L>,8,8\þÃ<SûÉ>È>>N)??öv¥> r>/?A¼¹9®9D¾Þò&:^ï9"Å2?B>L>=78=78\þÃ<ÌDC?cÖ>¸ðh?ÏE:?ß;ð>XF?
}¸ò·\97
¾q§<S?<
I`?éGL>úA8úA8\þÃ<3?ÉKµ>´<?¶>ñöh>5,?·µ¸J|´8G/×¾~÷:)d£:òA?QL>·L8·L8\þÃ<óR#=±ó<Ä+?ðÍ¡;ñ®u;O(?Ô¸ï8
ã¾!9ãT9ãý«>dUL>tW8tW8\þÃ<qð>Yû>áE?Ç»>ÊT>g4?¤89ÿè=Âg:ñ	:ñ?[L>0b80b8\þÃ<¶Tå=FL=2¾@?³¬> Ær>(6?¡Y<=2IÚ<_ä\?4.<5Ý;J?¤aL>íl8íl8\þÃ<e³%?­Û>Ö(A?¶é>Ð½ª>$/?¿ 8Ko9«t>l:ÍÖa:/?[bL>ªw8ªw8\þÃ<MCÚ>8_>ã:D?5ç>óf¢>£)6?BÇ¸N9h_¨¾¹9¢3Ë9õy¼>fL>g8g8\þÃ<Ò?Í+Ï>Ø@?ºo>ð9[> ,3?MÀ¸kµ*9ì½ÿCÎ:ý:>JJ?[lL>$8$8\þÃ<×=Yº=á64?¢Ô;ÎZ;AP0?=¸ný9J¾9°do9">xL>à8à8\þÃ<§N=¬Ä=öq/?¼«I<ï<S-?£Æ=¹ßî?9ný¾é9<:qi>óL>¢8¢8\þÃ<¬c?+6»>kD?©>°o>5?8ÓµæÏ9p»2;l¸:3?L>Z­8Z­8\þÃ<^:g?Ð?o5I?èæ?äÿ8?³åI?$9Û9X'>¼0;ÛÖÉ:¾(`?àL>¸8¸8\þÃ<;öQ?èÇ>âo?<=?p¸Â>×By?A8þ»9ð>ýI;¼O×:p)p?Ä¬L>ÓÂ8ÓÂ8\þÃ<Ói=h~Ô<¨Æ,?~l;ºu;ç·?E?¸Z}þ8-.¾Þ@8ø9j@>@¯L>Í8Í8\þÃ<ËS?ÀV:?âi??0:?¯õ> B?uÍ9[½«9ý»i>Ú;Æi;
üo?[¸L>MØ8MØ8\þÃ<(ïò<q[¹<£Â'?54;$;l)?¼#ê¸ºf9RWÝ¾¤&}¸ýMr9Ìº¾Ì¹L>
ã8
ã8\þÃ<I?gõý>f0K?ãµ>±w>î;?A¾7{C89©
=t;D@µ:ÕÍV?ÖÏL>Çí8Çí8\þÃ<Ö&>,6>*L?ÝqÉ>ßX>¢¡2?Â1¸T8"D¿&A<Ñö<&)>?¯ÐL>ø8ø8\þÃ<Â./?ÆÆÌ>ä[?Ï¬Ì>I·>]K?oP8W9¯÷=ÍKU:]:(±T?ÛL>@ 8@ 8\þÃ<=·]>=ó~+?J;âë;kÍ?×Î¹Ï/9Ä	¿±)â8c19~XC>½àL>ý
 8ý
 8_Ì<ë?.?]±>i{?x?ø±?y?]9n§9ó>ãm;aË:æP?PçL>º 8º 8_Ì<Ôþ<<<ÔM?mb´;zí;¢?:§¸:¾9­há½¤:¢K:¾ ?èL>v# 8v# 8_Ì<^?Á«>e?ñ[?þ
?÷F?^·:ÀC:ûÎo?íîr;F+;®25?ÆõL>3. 83. 8_Ì<èÿ?Û¬®>eQG?á°Î>!ã>¨6?­¸I2¯9Êü½ìh0<Þ·á;H?× M>ð8 8ð8 8_Ì<P%?ÎâÜ>²??~«Á>º¨>y1?þf+9d½]9âÅ>l:=â9#Ê&?^&M>­C 8­C 8_Ì<¹>Úó)>ðjF?ÚvG?I?í?? ï¶ÔD
9j4¼ù<Ô?-<xZ?ï0M>jN 8jN 8_Ì<X3?Î><;^?1õÿ>òë¤>Ï§F?9tD9È+?µ(;Iî :q/?6M>&Y 8&Y 8_Ì<±>~$h>ÞÌC?¤4v>W¡2>l0?L}|¸Þy*9.=¾î7;ª-÷:>?QJM>ãc 8ãc 8_Ì<Ë>eø>"C\?dK1?½ó>ã]:?s%Ì8vÙ9UÙ:>Òê:V-:p/@?wOM> n 8 n 8_Ì<pJ?Tê>Xö\?Òûô>$Á>wH?p?28/!q9=½=UN:­Öâ9Ûh?IXM>]y 8]y 8_Ì<L5ç<h*¤<éE4?_y;k£b;ÑÖ?g¸¸"Çe9CrM¾ëì·§
9ÌÊ½WlM> 8 8_Ì<±g=¬+=«b,?ç%l<Cç=<+??$¹;s9×c¥¾PB5v¥9 :oM>Ö 8Ö 8_Ì<Ú9?vÖ>åØ]?µCÃ>Ôãz>×=G?ÀÑ9¤¨9»¾h>+Ø:ÖÄa:ê?M> 8 8_Ì<LáË==!J?Wz>ñï;>ê <?æm>=qß<Ü,Z?ôÁ¸<
f<¥¤M?%³M>P¤ 8P¤ 8_Ì<&X]?l?"uO?5Öå>Ç>ût:?ß·49è/À9¹p>´;(:û÷{?ÉM>
¯ 8
¯ 8_Ì<¼"=c°ñ<35,?¡øz;þ6;D/?]^ß¸R9
{Ý¾éã¸ö0=9à7¾®ØM>É¹ 8É¹ 8_Ì<y£?$6¶>ªZ?2? Eõ>Qä9?A6Ð9ø9	0?ã]®:Ká:D?ÚM>Ä 8Ä 8_Ì<P8L>1Ý=öl?°y?¥y?ÊZ?³=K=þFb?<C<à!<Tºe?3àM>CÏ 8CÏ 8_Ì<2Rñ>¯9>îÎQ?ânÕ?]O?¼¡>? g®9±²9¬ú>Â4:|:¾°,?6òM>Ú 8Ú 8_Ì<-£a=ª$=e/?ã²;Rj;Ô\!?¤µn^H9ÚF» H8²Vð8íJ>üM>¼ä 8¼ä 8_Ì<	ns=#"3=rñ-? #°;>;MÎ/?öùz¹
9
¸Ü¾ÝM¹1B9E­¾ÿM>yï 8yï 8_Ì<cúÊ<r7<¯*?ýf1<5Á<ÀD'?og¹dI9E¿Êt©7 ø9.¶=N>6ú 86ú 8_Ì<©z=Ò<ñ)?8¿@;&#.;×­
?Ó51¹9¸C95Êç¾ïºß¸y9*ÑK¾N>ó!8ó!8_Ì<¼¼Y?
4¿>UÃ?¦s^?7µ> ?.j|9¡1~9Q5þ>9vá:±æh:¦Òw?¸N>°!8°!8_Ì<eUF?|Hø>zL?6¿G?ÛÔ	?Á9?Ê¡9Vä9c¦µ>G::üÕ0:á=R?3"N>l!8l!8_Ì<ß8]?õÜ>[d? Àr?ÝÀ?'f?$æ9%Í®9(?´f­;g#;;µ?O7N>)%!8)%!8_Ì<_"ø>Þà§>1=?sb>Ê*>!·)?Å¸8ÓÝ9¬¬>VY½:Ów:úËC?ýNN>æ/!8æ/!8_Ì<~½?Q(,??·±@]?ß?æh:ì:ÓR?ÿW;ã¦ï:¾¬e?wWN>£:!8£:!8_Ì<¾?@³>âøB?it?CÉÕ>ã6?Â¶]9:Ç9-¶>6:¶&:òÜJ?r_N>_E!8_E!8_Ì<ti?­_÷>$q?ëH?TÄ>0¹?®
S9G9¬>Ë¸;Fs!;U?µN>P!8P!8_Ì<gOJ?~?I?yÓ	?Äø¾>ïÁ8?¿}½8]o|9Ò*@>i»8¿k9²j=£N>ÙZ!8ÙZ!8_Ì<R4?Æ¨ò>y<>?W?Á´×>Ýð3?vÎ¹y8Fî¿9Â::JdÛ>§¯N>e!8e!8_Ì<©u=éC0=³d2?(P´;Èè;Õõ?9ü¸@ä8c¿@ê·ö§ý8¯ì½¿N>Sp!8Sp!8_Ì<ÕµÇ?æ@??ðç?ËÇ&?µru?9]9Qü¤9@Ýê>mo;%¢:Lxv?%ÅN>{!8{!8_Ì<Gã>
d>îôy?H0?LÐ>U¹X?NOê7¼/9MÑª=ç<çÛ;&rj?ÉçN>Ì!8Ì!8_Ì<*?öjÚ>âCG?à»µ>,vy>D:?p`(9éÂ]9_Â>(®O;P;&9?íN>!8!8_Ì<?Aª=e:r=Jï3?ÿ<¹è;õ$?CLâ¸Øß59µC¾`õ¸¥öI9x¾{O>F!8F!8_Ì<ù>8A>îmG?É¶>
¢>Ä(?	A$¹TÕ7O_EÀ±&;n×:ÆMF?O>¦!8¦!8_Ì<
?Éµ>C?¬²·>|>^&0?`Ò9#ï`9ÁÒ¤>¶¢:A¿7:<±b?f9O>¿°!8¿°!8_Ì<ÞJï>®Õ>ºI?¨¿ò>Úk¥>£Õ;?¿y·¸µC9gÿo¾ÅcÌ9Nø9¬ùÒ>OO>|»!8|»!8_Ì<xéú>Ô«>7;?;S>«ýe>Ï:0?|p¸Ê'A9:¼D¾XÓ9â\Ï9u?aO>9Æ!89Æ!8_Ì<³~>?ûi?|á=?éòÍ>%õ>ù0?¥ý¹dÅ8uz,¿ºï9yÔî9S{?EiO>öÐ!8öÐ!8_Ì<;*+=kåý<Q,?^;ï¼o;#;(?v¸_9È¾åÒ¸Ü8Óô¾Æ§O>²Û!8²Û!8_Ì<sè>¹>²ð??¶f>)>òJ.?xyþ5P9åtÔ;o)!;ð:v}+?¨O>oæ!8oæ!8_Ì<+éà<%P©<*?X;awõ:Í]?·Ì¿¹hø8µòÅ¿Óþ75Cg9
=eÅO>,ñ!8,ñ!8_Ì<ÓÔ[? ?vÂZ?¤>>Á7>3¾K?o¼¸ê/09ñ¾J|Ü9d9T?tÐO>éû!8éû!8_Ì<ØÇÇ<¥Â<#f'?
E;Èß<;æ?ÿ|¹,-d9®
¿ÒG8·R&9àÇ>ÉÓO>¥"8¥"8_Ì<ÓÛ»=ÿy=È}1?¸P$<"Ãþ;%?Æ¹U[9<¶¥¿ô¶99ñ¼ÆÝO>b"8b"8_Ì<¬8V?Åá¯>çæ?ç?Ò?6X?ð/:&Ú9ïvN?f*5;Û´: ¾?ÝèO>"8"8_Ì<:W?%z?nÄ?UóJ?ôÈ>´Ù?9¤9 µÏ>Uñ:í:üg?.ëO>Ü&"8Ü&"8_Ì<poû<¾<\)?ðgo;¡ÏF;Ú"?~¤ô6©ä8U	=t4¸VJ9Óà¾yñO>1"81"8_Ì<jß>Ó~4>SbF?ó	>GqW>z	7?µj8õ9Ð=¶"j<jñ<|óC?1P>U<"8U<"8_Ì<(é>Äz>öSF?	y©>¶ïs>Ú1?ëHL¸V"9ö!¾õ»;HÒÕ:[{.?T(P>G"8G"8_Ì<*R?Ø>?(EJ?zã>>þ7F?C[9Üö9Á¶¼>rîÖ:ÌD:uÓ-?ÏDP>ÏQ"8ÏQ"8_Ì<Y8=ôH=F:?]î;Î¤;®!9?Ðv!¹ì	V9LÁ¾2
ù7[uj9çõ=kP>\"8\"8_Ì<á¤e>T6>^ÿD?ë
y>ºæ6>ÆK.?a¢9=BÚ<AgY?&=9[h$9C?DwP>Hg"8Hg"8_Ì<Ï>_õ4>Y?Ê ?d?²>)·O?rw¼= =M=Ík?ÒÒ<Ö;#sj?XzP>r"8r"8_Ì<Í ?yf«>G?¨Të>¬>¦.?ÕZ6Ùp9äè;Òé¬:R:º,!?tP>Â|"8Â|"8_Ì<3??(Ãæ>þùS?Vÿj?ö:?BO??'9¢Ob9H/?k^:(:hn? P>"8"8_Ì<ÿõ½>%Ïs>uG?Ã~`>°#>U/?fA+8§;-9Þý=>:4*:nI?±P><"8<"8_Ì< Þ?keÐ>ÜbD?öÙ>½¤>Ô«(?¹	Å8j]9óÐc>hT;£;{M<?£P>ø"8ø"8_Ì<K¢?0(8?üa?ú@?}4ö>ý§H?öò9AfÚ9æï0>óN;Ä;ü9?È¤P>µ§"8µ§"8_Ì<IKÙ>øÏ>vìW?Dõ>`§>s;?äu7ücÜ7~³>a	<´;Cãk?CØP>r²"8r²"8_Ì<õÞ>8DD>ÑÉD?ÞvÇ>õp>Â0?­&9­9Ï>WîS;2
;7@?9ÛP>/½"8/½"8_Ì<.Ø½>6~>3.??Qx?§£ä>o1?£9sé®9¯f_>c
L:z?:KP?¢áP>ìÇ"8ìÇ"8_Ì<ô|=ËûÉ<5ý,?¤¸==ç÷=	¹?{ng¸9UÜ½4!9Çbj9­°>WñP>¨Ò"8¨Ò"8_Ì<4åâ>Õo>3±G?²Ó>Ã>Ñ7?Hn¹Áµ,9¬Ä0¿	*ö9(O9(g?Q>eÝ"8eÝ"8_Ì< g=5Z)=K	/?è³;ßRd;XÙ'?5¶8¹vn92,Æ¾|kl¶àÙ8å¼&Q>"è"8"è"8_Ì<äß7?­àÁ>°Êr?t¨?ªt¬>k¼V?ï`ô8g©9=¦8>íuu;Ul;W\?¬1Q>ßò"8ßò"8_Ì<é=?tÙ<èg+?¹9;:;V0?Ý/·×[;9MñO½ÊR<8¿»9]d=ìWQ>ý"8ý"8_Ì<nQ?>V¸?¯ È?0ß?¹K¶??Ó¦9¹9®b?è{!;qp£:ÿï|?dQ>X#8X#8_Ì<Äî>$>½þD?µË§>e;l>BÖ5?uR1¸Øjp9²Ð¼½Mº±9Õ¨9¾?£Q>#8#8_Ì<6ñ}>F%>8«D?¬Ù>á9j>3,?«¾Ï759ÖÄ=àª<.<«J?]Q>Ò#8Ò#8_Ì<w/?ºæ>¨ÙB?3à>Ë>/ð:?2±w·-Nu9Ô>½fGw:b*$:´Í@?Q>(#8(#8_Ì<óK??gÿ>£ü??Î	Á>dÔ>5é5?õ<I9	üi9*,Ü>Ð:Y¡P:b!?3Q>K3#8K3#8_Ì<èr?Y>1?¾;H?F)³>?!9ù¡9ÕÐ>Èx:u«Æ95?¸Q>>#8>#8_Ì<Añ÷=èÒ§=U=?FA>â÷>yò5?íxG=>ï<@qU?<9v;Ëo.;1­4?7¾Q>ÅH#8ÅH#8_Ì<¬ZÛ>®ä>Õ<?kAÁ>¤¶> ,?Â+¹}ãe9s¾¾­Rq:'¬g:ùT?µÄQ>S#8S#8_Ì<2Ã"?wy¡>`?öú>¾>ÔW?3¸wª9½à:èâ9ê#?ÅQ>>^#8>^#8_Ì<Çw?£q¯>ÀB?ñÝÜ>VÔ>Á3:?S#9È¾9j®¸>a¨:èó>:'Wa?xÏQ>ûh#8ûh#8_Ì<-Ç$?!ëÖ>vFD?l ²>Ñ«u>9?Â¹8®Ø½9d ±=(;ø:Ú#-?ÑQ>¸s#8¸s#8_Ì<·JS=}=L¥*?GÞt;:;Æk(?X8·H9íÑë¼±¸èL7ìùÀ´àQ>u~#8u~#8_Ì<2ë>OÍ >{»?Îv?mþ>M?8ü]==éY?»ò*<­Fª;V?ßàQ>2#82#8_Ì</?í_>Z?E__?èä>ºz?gh.=l=*+?:h<;OP\?ÎR>î#8î#8_Ì<²Ç=×=»7?%ÀÄ=P{=R)?@W:ª_:_/?ñG;Ø:â2?
R>«#8«#8_Ì<_K>ö=2na?$ë>,Ø>]!A?ý?=Uè<áS?7'¯;
*Y;ÝyN?R>h©#8h©#8_Ì<2Õ<CÎ<¶<5?J;RêÎ:3!?0®¸ò¢9¬*¾Üß8Úz9gâ>lR>%´#8%´#8_Ì<¡ÚQ?«?wJ?KC
?°±>3G?L¹0¡9ígû¾
ä¹;öw^;µèU?à@R>á¾#8á¾#8_Ì<ÊB=;V¼<.1?»;ÂX
;ÖÒ?¨h5¹F§²8cù¿û28õ@h9Ë;Ä=_DR>É#8É#8_Ì<
ÄÁ=¸P=©P3?>í; =º;p
#?'q¹Ùq9dyv¿VÕÑ¸ÓÎ8´Ü¿ÛaR>[Ô#8[Ô#8_Ì<!$?£z?é²b?sÉ?|Ø¾>VV?'9q­9Ý v>öñ:Bö:îX?5bR>ß#8ß#8_Ì<@>õQ7>ä¡M?Ð?0'¹>ËzD?åØ9`¿9H¡y>ä}2<¿Ë;#D`?ä}R>Õé#8Õé#8_Ì<,Û>æ>2¡T?×0>(<:>*M?Áê%¹x9¡¾¹;ÇþÓ:"=?/R>ô#8ô#8_Ì<¢?Í/:?ìV?2(?ÞªÊ>ítT?õó8ESÐ8ôä?W¬^:ÿ0!:iÒ0?R>Nÿ#8Nÿ#8_Ì<+_?UÞ?¶µP?õ?õïÐ>ïq@?Á»p9F9cM?w;ëR;'O<?R>
$8
$8_Ì<¤gù>>çª>nË:?»¥>d~~>°¶&?qÙs·ºê^9½¢ R9ðF9$ÑË>P­R>È$8È$8_Ì<,ºH=ÈÄ=bB0?¾Û=Y`=lk'?õ©9JÕç9­»>	;äùÂ:­4?_³R>$8$8_Ì<µ]?O ?fbJ?ó>ä¡>PÜ@?¤åæ8j~¿9V>Ò-}:òÏ!:TFH?l¸R>A*$8A*$8_Ì<Fj?|>Æ_?ÿ¢?A ^?o;?kuÌ9 ÐÑ9wù>ùó¨:ha_:êA?ýÉR>þ4$8þ4$8_Ì<Þ-?æèä>#rB?ïw¤>pNw>@*?w¹ñ0¸8ì7¿A:B4:¾P?VÚR>»?$8»?$8_Ì<þ>á>`Y?ì?PF²>v/C?5|\:;R,:±Æ#?%Õ9øÙ9Vú>DìR>xJ$8xJ$8_Ì<=Ó±Î<^0,?wW|;M;±$?°J¹19IÊ¾zµ619;Ú<íR>4U$84U$8_Ì<è¨?ùÍ>ØóC?	?ùÂ>½¢4?º
ï·b|®9u[/½\Â:a´d:MF$?¯øR>ñ_$8ñ_$8_Ì<ü`*?´>$:r?´¼>\>(4?«°÷¶°9PÑQ¼3ÐÑ;^;?Oq?tS>®j$8®j$8_Ì<=ÇûÃ<RÃ1?ÁÏ²;(ã;]ø?p©¹8?$9LrS¿K9Fû9-×>¤ S>ku$8ku$8_Ì<xë'?®²Ò>-L?í?Ã>ë;?ãê9eC9s2·>Rº:¡Ód:y (?2"S>'$8'$8_Ì<®>Y>¯bM?U«>ßx>y0?±{Æ¸¤«9 T3¾É§9»9Õ?¤1S>ä$8ä$8_Ì<îBk>D>3ÑW?sì[?Jä?~¢C?íe=Héý<ÌÑg?Vqú<¼ó<Q?a>S>¡$8¡$8_Ì<Â?ýÄ¶>ÂJ?ßÄ>d'>õÀ8?#¹µN9¤¢¾Kï;õ§²:¡ÈB?a@S>^ $8^ $8_Ì<ÐT9=Ç=gC0?'<<±i<fç?/©¹x8ZÝÀ£99Éù?>IS>«$8«$8_Ì<è'?Ð>Q@?>Æ$^>9-?´¸üb}9|¾_lÓ:0:§¤)?KS>×µ$8×µ$8_Ì<&¼Ä>2>=?âüî>ª>Pí3?"à¸¸N9Û"¾J´ý:ç°:©7?3YS>À$8À$8_Ì<f?÷Â>{K?ëÑà>Ì >[ö2?(9æ-9KÞ>íêm;ö%;V7?µnS>QË$8QË$8_Ì<åjÿ>õª>Ê<??Ë[Ì>
>;-?iïK¸£\9÷6Å½I:Å³k:?RS>Ö$8Ö$8_Ì<D½Þ=çH=mm6?dS>ìª">B&?%äì9RÛ9Ó@
?;y>¨:à:H?S>Êà$8Êà$8_Ì<SÔ!?ëÎ>Æ6H?¿D?3?±3?ß9º[9Ê³>÷h:/½­9iÖQ?bS>ë$8ë$8_Ì<	-=ß}ø<ÿÜ2?ÙT=ñÆ=,0?Gy9Ú¯9ù2á>»K;° ;øA"?¡S>Dö$8Dö$8_Ì<Cê>i>0L?¯²>\Ûz>uY6?éÜ ¸îCk9O
/¾Þ@:êZÝ9µ4?ìS>%8%8_Ì<»uG=#»=öf0?v(];cA;4a?S=¹<i9òÓ-¿où¸´úÈ7¨ÀdS>¾%8¾%8_Ì<·o¼>Äx>
B?Þw?xÂ>,?®¸kÉ»9 ñQ½ë÷¶9¼Ñª9	?lÅS>z%8z%8_Ì<*V ?#­Â>Ø×R?âä>¶_>s):?PÞ«¸°¨Q9JÛQ¾'0ü9°:
çÐ>oÐS>7!%87!%8_Ì<¯~=.N×<.À1?Ø<ß;,?Äæ¸Üd9i9¾æ;MÏ:3½?RÕS>ô+%8ô+%8_Ì<?tÃ>¸I?©§>çp>Ib2?Ò÷8Îþ"9Ð>û=áZ:è#:î*?æS>±6%8±6%8_Ì<ÖÝ@>Þ>@x1?Ò7<êt<¥'?¯¤¹@F7V4TÁl8`eÑ8¯9¾>2ÿS>mA%8mA%8_Ì<Mã< ê<H??lòP=¡¦=lë3?ãýÈ9'G9?-?i¥y;Y%2;±_3?iT>*L%8*L%8_Ì<bæ1?Sr½> ep?ëÝè>Ñ}>Qk?>¸q"A9@¿½pÏ:mNY:.âs?T>çV%8çV%8_Ì<lè<­<ó+?­K;g,;Å?8¹ïû870<¿<r©;;.!?E0T>¤a%8¤a%8_Ì<&Òã<<HÑT?ò¥;9-;âýF??ö¹K»9á¿Sâ9*¨«9Ä(?òET>al%8al%8_Ì<ç=Çª_= 3?ñ_<¾Þ;Ý:(?Â\8!G96Ð
>îð
;§è¾:+V>?!IT>w%8w%8_Ì<!~>j¯O>]C?£¯>Í>D?0?¹Û8¢¿î"¤:¹=:y]?­KT>Ú%8Ú%8_Ì<±3?oÅ?
ãr?|!?$Þ?)![?Ê:
æ96s?¸w;]ª¯:Ðd?Þ[T>%8%8_Ì<!&¥>þàA>Z?ìJ?A?yxA?¨¼(8¦$9f¨=âÝV:YB:-
?û\T>T%8T%8_Ì<èÌ<ö<ù*?Ü/;gÆQ;áù$?t¹`²9¯¾ó¦¹÷`9[âÕ¾|pT>¢%8¢%8_Ì<´·+?
°Þ>¹gE? È>£z>aí2?lü¸¡¼U9ñâ¾L&£9ÇèÜ9¼½>­vT>Í¬%8Í¬%8_Ì<x¦Ð>¿Ö>ÅI?Õ>°7N>	5?z]»¸â^9á3W¾Æjª9Ãè9»>c|T>·%8·%8_Ì<¶;_?·4?H»;?6]?ÞU?U÷3?¸:8¥]Ô9éR`=ü;"¶:N?òT>GÂ%8GÂ%8_Ì<û%>á>Ña?äsë>Q>ÜE?P;=èø<7LA?4Øª<E<9P]?ýT>Í%8Í%8_Ì<«â?ûØ>4£<?³>v>þ.?^Òe8	9¿=;xÌ:I£'?T>À×%8À×%8_Ì<F;©>¬R>¤M?rmØ><>Eù5?(SE¹²49Kì¿g±q<§<à{O?¢T>}â%8}â%8_Ì<Ó?Æ=½>GQJ?ÙaÌ>>88?Ðæ	·Hó8½QÉ|:¿:t:U?£T>:í%8:í%8_Ì<ÀÌH=ÚD=Y-?Ü0;²çw;l1?%4¹T0s9£½¾ø8à8åô>ì¬T>÷÷%8÷÷%8a2Õ<Ô?ûÖ¼>
G?W©>Æq>~t3?õ¾¸®.s9»I¾=ñ:7;:÷¸.?ÀT>³&8³&8a2Õ<µ@?=ûñ>@ K?ÂSë>éÆ>F<?êO¦8+/»9_tã=U:h=:ga2?ÊT>p
&8p
&8a2Õ<ëwC>Âå>E±=?A©>z±~>Ü*?ï§=zV=ÏH?&Üd<M<·´;?ÑT>-&8-&8a2Õ<ús>«>´H?ÏïÝ>»¾¦>^*?¨lý6,9ï¼<Ddb:ÎD :BÏ4?#åT>ê"&8ê"&8a2Õ<X?{Å>¤??¢>Ü¿V>,Í.?½¸Y98"~½{/Ý:òª:´r&?æT>§-&8§-&8a2Õ<è=ÔC@=¹-?ïê;W¿;§ú?¤T¹aÚ7v¤Àg,9"r£9#éï>«ïT>c8&8c8&8a2Õ<",?>$?È?(ê)?î]£>X!?Li¸92ê½»{:`f:ßy?$ûT> C&8 C&8a2Õ<Ê9h?Ü?¦2M?FqÂ?v?ÁQJ?.>9jã¬9°>¶k;ÝÖ:k×?}ûT>ÝM&8ÝM&8a2Õ<ª
?Hòx>?ñ¼??ùÍ>3·n?pÚ8<¼9
¯>öCp:Ñ9ìµ?U>X&8X&8a2Õ<" ?±£¹>¸\?5'I?!?(dG?SÁ¦¸g9¬Ï¾WçV:r:²V?})U>Wc&8Wc&8a2Õ<Ú<O£<àO+?mâ<dÏ¬<Í'?ñcÍ8cA9^?>Q¯:j¤:ôÇ?çTU>n&8n&8a2Õ<{B?:ö>ÅI?°Ö>ÈÓ>faD?#/9ã29L/û>âVC:ämÜ9Üb?bU>Ðx&8Ðx&8a2Õ<%Á?v¥>G?Ì
?ý'Í>ß0?ãÆ·9/9Ü`½-«ø:éø:qQ?CeU>&8&8a2Õ<X³,?¨ß>ê;F?$?ùu»>J4?jiÔ¸ý8lÖ¾\{Î:õv:Ø
V?ÈlU>J&8J&8a2Õ<FÌ<y<¨Ò/?wI;ÈÄ;$´/?<Ë¹Ç9A)Ó¾<8µ¸O[Ö8élØ¾U>&8&8a2Õ<w?¤>y^T?»Ð>¦ß>C3C?{¢7KÍ9tÙ°<ÅmS:fa:xö3?µ U>Ã£&8Ã£&8a2Õ<)Å<u<tÿ.?Îcø;ôÂ;7#?ZzÒ¸)R|9U¾L27N¡9a°<Õ«U>®&8®&8a2Õ<¶sà>((>mS?Vú>Ø²>;4?¦^8*9àML>páÉ9Ø	89Ëh?©ÃU>=¹&8=¹&8a2Õ<ñÌÎ<Nî<ö+? Æ7;$;ó¢?í¹v$³8Æ8M¿;¬;9T9K"?bÅU>úÃ&8úÃ&8a2Õ<cC¾<¥/<ßø.?~[;£;;»?³È¸éù7Iø¿½6ÑÖo9ÙI<ìÓU>¶Î&8¶Î&8a2Õ<?¤Î>*8?ÌÓS>!>I,?Þ:í·m29JÎ½O@Í;/;+2?NÛU>sÙ&8sÙ&8a2Õ<<m²<¾	<°¨&?²«d;¼B6;ä ?ÝB¹Ïxg9ª¾Àå8f894>;îU>0ä&80ä&8a2Õ<&*?=û¿ü<pA?¾Ó;«;ªí?a¾*¹h8B¿!ß7+Î9@$6=bøU>íî&8íî&8a2Õ<}CÛ>¥!>½À>?sOÒ>h
>]1?²ÊI·ò\9* Ä¼4í9Þä:îâ>/úU>©ù&8©ù&8a2Õ<Ù{?'Äò>Ê?V{±?A.?^?²ðô9þ¬9º;5?Îþß::)¦R?
ýU>f'8f'8a2Õ<Ñg?¾>À?;V?8Ä>Ù°?ûCC¸#9ÇN¾5é:·:nÍ~?S$V>#'8#'8a2Õ<?æµ>¶ÁO?û?ô>§¬ >kB?Â^·æ9¹ß¼¢Ô>: ìÿ9ã>?Ã%V>à'8à'8a2Õ<ÝÝÝ<¨<(?N¡F;¤(;Â?¤06
²H9ÈI<A­®¸ál9ØS&¾u;V>$'8$'8a2Õ<ª?mª>nMC?A5>	N>öï3?æô·´þÜ8UU
¾Ì¡°:mù:ñ!?zJV>Y/'8Y/'8a2Õ<ÉÌÿ>ÇÉ¨>/üA?Í~¡>¢d>À×4?Yo^9è98Ó>³Ó9¬%b99ìn?ÐNV>:'8:'8a2Õ<yÑ8?©+ø>&¦>?Ñ¸Â>Õ>Ë3?v¸9ç¾G«ª9l9º8?ÆOV>ÓD'8ÓD'8a2Õ<#Ç»>}Áu>ôC?²Â>æ>m¼8?=Î;=»3T?»Û¡<oE<W¶Q?kV>O'8O'8a2Õ<Zðs?P­ì>ií?:Æ?F©?bÅb?z9òz¡95*Ò>7ºÛ:cð:"åN??wV>LZ'8LZ'8a2Õ<FÄ^?3	?ÂK?AÕá>j>>?ÉÃ9q:A.½>fÚ;ôz;s_?z|V>	e'8	e'8a2Õ<Öñ¼>j>ö¥N?Ð«?+f½>åD/?´Kw·3-=9S'½Á
:*:Ù]z?LV>Æo'8Æo'8a2Õ<Ô`?7Þ>OZ?yà?-¼>ýª?ÊË8¦¹c9¤e>U:§½9³ÎE?ëV>z'8z'8a2Õ<Q÷«>©>¤?Ð¯D?°>
?Õ!9F9þ>ä<22h;ó?V>@'8@'8a2Õ<`ù<0Ì¹<+?X[;Æ1;6?Ö¹G9Ì»1¿Î]½7¯9d·=V>ü'8ü'8a2Õ<Óg?ZB
?R?<0?`ê>Ø~@?÷9°9÷;S?M©Þ9+9uÝ=?äV>¹'8¹'8a2Õ<~p?£>ôTO?Ë¯>tn>"[<?6,¸òC9wá½½Ð<x×¥;GP?È¡V>v¥'8v¥'8a2Õ<:K?RÔ>
u?4;?hé(?PxN?¶a:9 ó`9½Ô>æ®0;ÅÞ:¬.K?«V>3°'83°'8a2Õ<øs	?´>àB?Ô>c®I>_6?÷ÿd¸2Ü8ê¾s;Å5#;Ü
??ä¬V>ïº'8ïº'8a2Õ<¬] >
^>$Þ8?7Ñ¹>VO>g1?<¹A O92³¾V»:½:ì??~ÁV>¬Å'8¬Å'8a2Õ<´=B<=)C?/p<½;!¡=?	¹úä9Ýtù¾x0-¹ÐNQ8þÒÓ¿ ÂV>iÐ'8iÐ'8a2Õ<X¬? >,?Î?>ü?µ +?
[f?8Ñ¹9"æf9yN?Ø9³;ÒJ;Rb?gÂV>&Û'8&Û'8a2Õ<£ï>x>ºU?S,>^R>÷7?À²7ÃC9MJL=zåb;(Þ;ÿÉA?£ÇV>ãå'8ãå'8a2Õ<¬´ª=!w=¶0?BÈ;¨t ;ÎÀ?
°G¸o6s9Æ/Ò½gÈ8»ñ99J0>ÓV>ð'8ð'8a2Õ<®°©=¶u=_Ë0?ÑHA<<U?Çô9¹"ª9ñ÷¿É2²81¹9Tö=¤ÖV>\û'8\û'8a2Õ<Î=çÎ<Æ1?i;[p;;
Q?!ø)¸»8ªùg¾¹7	;#>Ê:à°-?9ØV>(8(8a2Õ<õG?Sÿß>Èqc??þc.?½G?kc,:Ù,°9Sz?#Î;
Ë¤:8jQ?èV>Ö(8Ö(8a2Õ<?í¯>D?¨>6o>ª4?/C¸oo9üô½îeë;¾H;5*=?¼õV>(8(8a2Õ<Mäz=÷#:=Ã,?ý;æ;ï:àµ#?TzC¹TàJ9
ªö¾2{¸+ª+9g;¾ûV>O&(8O&(8a2Õ<¹âò>¦>ù;;?	2ì>Æ{©>b2?MÇ¹Ú$>9wuµ¾=®;¡ì:§n#?QûV>1(81(8a2Õ<ØW>×Û¿=øë1?#s=?U=¼h"?Úa8ê_9P[§=sý:X6Ð:Ú?m'W>É;(8É;(8a2Õ<²û]=R$=Ø,?gçÞ;hvÍ; Ý
?çR;¹®Dí8ÒJ¿dAi6(ÚV9Âö
<I-W>F(8F(8a2Õ<[þ>'ô¢>×ËG?
§?V"¹>õå1?ê÷¸Ø	=9ÏaH¾KnP:lD:ÿO?3W>BQ(8BQ(8a2Õ<ýUO?þ>JP?M¬?(³>r.G?ÐÝU¸dQ96¾A\:Iq:Ø"?­MW>ÿ[(8ÿ[(8a2Õ<¯6J?¬È£>?xu?Ðü>{¤x?ÎË9¤à]9¥>8Ð;;GË:ÈM?UW>¼f(8¼f(8a2Õ<oÄD=w=
0?UJä;^ã³;Õp"?>¹ZM8-¢,ÀÑº¸=î>9@Ê½¨WW>yq(8yq(8a2Õ<LyÝ>$ã>7I?à>tÏF>ö.?1µ2¹üqÖ8`VU¿h¶:³x:Ë;?[W>5|(85|(8a2Õ<T¾]=jf =Ìó0?4´;VB;êÔ&??@{¹i9ãiõ¾+:Uê:?oW>ò(8ò(8a2Õ<0ÓW=ß§=z1?Þ»º;Ã{;à>?ñ2¹U9Òº¤¾v]á·UÒ8:ø¾Â}W>¯(8¯(8a2Õ<×ê>ä>äTT?²Ê
?Ë½>4;?Z"p¸*ë49"å)¾ ­é9ÊÕ9Êç?üW>l(8l(8a2Õ<ÿÍ¶>³êp>ç?B?lz>_öU>ÐA/?Xú6ßò8òE<0q:Åä3:q*B?vW>)§(8)§(8a2Õ<¬?,Â*?hfH?³·4?Á¼ñ>Ka??ìN¸öÉ9Ç¦/¾Íb<	2<£}R?wW>å±(8å±(8a2Õ<ãÝ>2f>/Ö=?|a>á@(>f+?ÒË¹èg9'û¾RÀ:^°9sg?W>¢¼(8¢¼(8a2Õ<Ý>>FU?+þU?3?V¤<?²84$89)6¶=µì';í­¼:×c?W>_Ç(8_Ç(8a2Õ<x´<}<)>)?§u;ñ;?_?/w%¹ R9
É¾.7%8B¾9FM^=6W>Ò(8Ò(8a2Õ<êÛ*?8ûØ>rI?êþ?ÒS½>D?;:è :Ogó>Í?<ÕÂ±;bR?=ÀW>ØÜ(8ØÜ(8a2Õ<1·=Y¯?=áu?¿b¹>Z>ÉY?{l;_Îÿ:]®l?y,<ý¿;ùe?æÃW>ç(8ç(8a2Õ<Ïä2?ûlé>Â1D?ÔÝ>^w§>ñ)?ìT¹Æ%ÿ8µ@U¿5A:Sð¿9vº-?ùÐW>Rò(8Rò(8a2Õ<ÄbÏ>z;>K¢:?K¢Y>,>s0?hGº8£ó8í-Ä>xóÿ9%»Ü9}l?QÜW>ý(8ý(8a2Õ<Æ=PM=¸/?íÕâ;ðäµ; ?+ÖÊ¸ªB9T_¾n"¼:Kw:8?°ÞW>Ì)8Ì)8a2Õ<a8þ>*§>ÀB?¤k>|½g>0?¯ñQ¹¯S9¥þ¾Ýàþ:ÔÕ·:0w1?òW>)8)8a2Õ<Â¿1=Uõ=Ì×)?¦É=
ðc=Øß?ãb¸t¿l9eô½ÿç;çoo;Á{#?/&X>E)8E)8a2Õ<ÝÉ=ú>à<Å/?ðHê;;Ùº; ?z"L¸â291¾;O¨8 ý898ª>m7X>()8()8a2Õ<ÐH?Æ4?$E?q?[Ô>ùÞ7?s8×Õ²8Å^®>YDD:_):10?	8X>¿2)8¿2)8a2Õ<{FÅ<áD<îÒ-?@àA;3;Ã&?¸"¹vn9g°®¾@£ôµ¨8Sîm¼;MX>{=)8{=)8a2Õ<Àæ6?»§å>âK?g5ÿ>0è©>$C@? µ|J9îü2»;(,D;[1?PzX>8H)88H)8a2Õ<ÌW?|XÛ>î{?i=?eZÂ>W¡y?õv¼8
Ì¢9h.>ý²	;¢ù:ZZ\?ÐX>õR)8õR)8a2Õ<f 
?ë ³>ÀE?U-·>é¾>T3?)&¸-Ie9¹½:Cÿ:¹¿:$]?GX>²])8²])8a2Õ<ôæ¬>ýû,>ßà?õû?©?,gg?.:X³9VbB?µ¾;É%¢:¼T?c§X>oh)8oh)8a2Õ<ñÿ¦=Ïao=É2?$ð;ìÚ¹;gL%?¹ÙÔ 9¼áK¿è7ê9Õb=+ÁX>+s)8+s)8a2Õ<Dý>ß¦>fDB?¶P¤>h>"95?ZDÄ¶?o79Vô¼'/E:÷:»A??ÎX>è})8è})8a2Õ<­^Ý<Ðä¡<4/?m¶$;·­;m?0,W¹`xK9\¿¿	38N9×¨³=ÍÐX>¥)8¥)8a2Õ<A{=µ§?=4Î'?ÏÞ£;z\y;«;(? Y¸·I9F§I¾p75g9ß5=«ÜX>b)8b)8a2Õ<MØ?ÕS©>aM?C?å½>²7?flL¸Ý*O9ôü½ìW®:íQQ:/9U?(áX>)8)8a2Õ<T/?´¨ã>ØÌD?¦\û>F¥±>5?ªÒ×8âV	9%É>É:::½Ý9@¥W?ªçX>Û¨)8Û¨)8a2Õ<?(?Hµ>îbm?Ë-?Ú¿Ã>`¢I?
80\9£0¤=uh:p>7:¬E?"êX>³)8³)8a2Õ<ÙV?U­³>?7ªK?Xd´>?¯ü9¸S9C?öY6;Ì÷Ë:}Þd?ôX>U¾)8U¾)8a2Õ<ZyÌ>x;>õíE?Ñ?²\¼>*6?ªÅ7¯Ý9ø´'=*½:=8:>>?4öX>É)8É)8a2Õ<¹/?ÖNÌ>VvG?P?Z¾Â> à1?~9
ì9¢©>ÆZ(;4-Ì:öS?1Y>ÎÓ)8ÎÓ)8a2Õ<¬ÓÖ<Tð<º.?qQÈ:ÎûÉ:ãý>>¸VÀ8RÃ¾í(³¸+}9ø¾ Y>Þ)8Þ)8a2Õ<Z+p>eó=|?4'Q?Vkø>W?ù'=^¨<Ë9^?OS>:Îù9>C?1Y>Hé)8Hé)8a2Õ<ãý?ù­ü>¶?i?7Y?Øî?©Ê9`G­9:´?A98;Cê¸:ò
?=DY>ô)8ô)8a2Õ<?»¿>JQ>?º¾>Hña>ÿ4?x¾¶ðe9¼N0;:îÿ:
0?¤FY>Âþ)8Âþ)8a2Õ<d~5?ÜÏ>_?e?Ã>
ñK?©Ü8V9Y5>â:jm:=?mUY>~	*8~	*8a2Õ<.ý
? %¶>hXC?¢²¡>ÅKe>~4?÷=S8&t
8&??©x:/:½6O?ÿYY>;*8;*8a2Õ<`»G?Ø1?·mG?Êh³>Ï>ÁG2?ÿÐA¹O¤u9<ýÉ¾Þ0Á9Ìµ£9Ó?ådY>ø*8ø*8a2Õ<¸æS>æò>õG?¡B¢>Âh>2?à7=[gÙ<sX?	<GQ¢;ãX?iY>µ)*8µ)*8a2Õ<ÀWh=Ë>*=:°.?ÇÏ;%¬¥;A ?_X"¸´90±½yR¹ôV94Ü¡¾:Y>q4*8q4*8a2Õ<`?Ñ©É>fF?°>M>¾³-?ôµ?¹ì?9-!¿`ä_:üë :p2?ÜY>.?*8.?*8a2Õ<Þe!?6ïÎ>ªG?á?ªÀ«>Îï>?c¹89\
>9©Öø>õ;<dÚ:mÐ6?r¿Y>ëI*8ëI*8a2Õ<Q=@ÄÓ<á0?ÄJ;ZÂ;Gç)?¡?¹n9ÊÎ¾<ô¶ø8Rè½ÁY>¨T*8¨T*8a2Õ<&Þ>zm>o¿o?Ye?§#Ë>8ÕC?ùÙ8:p_9X3y>Pá6<ó|Ï;y£a?ÆY>e_*8e_*8a2Õ<«?d_»>dpE?ô>^8²>4®/?)Ð5¹ul9á¾¿YÚ:V:¤5?ßY>!j*8!j*8a2Õ<£$O?ný>$Q?¹î>¡a£>¢;?J8¸N
9#¦½ðfG;*Ë:gB{?ïY>Þt*8Þt*8a2Õ<j¦?|¥&?uí?Yb?+ê	?»J?ÛA91{9±e©>b={:O:²¢z?ÎðY>*8*8a2Õ<8D=é=»--?²#;Cv;Àê?Õ·¸aÞ²8¢^¿7~A¸ÞÏi9ÛÚÓ½Z>X*8X*8a2Õ<ïZ=­g=â2?/ö;¢?Á;sý"?k*?¸K`9K²½®U8|,J9!*/>%Z>*8*8a2Õ<¿%*?VÚ>G?BÆ>Ï>/94?·8)½9iV¼G^:gG:î?Z>Ñ*8Ñ*8a2Õ<6=«eÚ<¶5?=V<ÙÛ&<îX$?âD©¸È9¯¥¾Í48"`9¾%>&Z>ª*8ª*8a2Õ<f=b¹ã<-?sï;;ÖÙ?W,a¹÷á8Ä¿¥mR7Ø`÷7 ÃY>(Z>Kµ*8Kµ*8a2Õ<ò?ûÆ>± ??ÌHÃ>Ä£>I8?L6a¶Þç£9[à¯»'cb:Ôq):×+?.Z>À*8À*8a2Õ<ôÙ>UÓ>P??Tç	?I¾Æ>ÿ¡1?9Ú8ùcP9
>+þ;RB;Ü\?TZ>ÄÊ*8ÄÊ*8a2Õ<Ð?C>	ÿõ=y0K?´{à>v­>ù:?ÍC=Áeí<\%S?ßË;°Ùh;$6_?ÿTZ>Õ*8Õ*8a2Õ<û?pü«>½yA?V-Ê>5ø>ò0?Ã"Ê8¯9fëC>)K;Qý:DÂM?vgZ>>à*8>à*8a2Õ<¸[?¶á·>æD8?Ð¨>4z>Û,?ú®^¸JJ%9ôq,¾ÃT;&ÌU;v4?ÉhZ>ûê*8ûê*8a2Õ<JO?	Ð	?DÃ@?Én>+P>ÿ8?ü8%9eZ9!Á>¢j;xO;O?¼uZ>·õ*8·õ*8a2Õ<£?$èº>£Q?Yu8?{\?½3?¤'8¹|9JÄî=Oç¡:¬[:­<?7{Z>t+8t+8a2Õ<f¼?Ñ6D?Û]u?@]?ÏÌî>m?T÷/95o9£ñ>µA);Þ«:y|?:Z>1+81+8a2Õ<§Áþ<
Îº<.?á->;÷'%;½d?úÊ7ès}9AM=`Ê½9ü9Éï&?ÌZ>î+8î+8a2Õ<ê¬R?ÜÖ>À{?E,L?ÞÍ>ï~?Y9hW9ìE«>D§;ÃÉE;0ØX?IZ>« +8« +8a2Õ<Ê>²ºL>|D?ù;?÷`?gÔ0?ÈK=¹<1ÊP?&=Æí¨<ÜVG?Z>g++8g++8a2Õ<ÖèÍ=×9=øH.?	V<qYç;ÇZ&??6`¸Ø$9ss.¾±Ó7ÅYZ9W1x=¬¹Z>$6+8$6+8a2Õ<éÅ>bKm>êU?øY?)?õO?Ug9.î9OòÇ>Eê<4<`?ô¹Z>á@+8á@+8a2Õ<0­=ä_=4G?G<s»û;¢ÿ?¿y=¹Ä=ö8üD¿$:ë9óÞ?óÆZ>K+8K+8a2Õ<99=Å<á<¿?îü_=Ýe<y¡¾?Ú.=¯{<ï±?§´9úâË9_Ôâ>3ÇZ>ZV+8ZV+8a2Õ<tÎ=êI=ê?O@=`«=ò`z?Ö=|)â<Ûû?Bð9Äïv9mîx?ãËZ>a+8a+8a2Õ<Þé?ú$?I?hð¿>Ú>/6?è¸Tó9Å|½ÚÔ;:¦ß :ûr?ÚZ>Ôk+8Ôk+8a2Õ<·¸w?¦µý>:õy?
hf?÷ï>îµv?Ñ;ï:Í?"°:Ì¸1:%¶}?[>v+8v+8a2Õ<:Í?{>mV?ß-?µ³Ø>ôfM?<i¸8V#¼9Àíú=I!;>:9q?*[>N+8N+8a2Õ<#>lÕ:>×·M?·µ>Dv>»y<?;Ã¸N$î8ßÑ¾&g:ì:æ­I?p[>
+8
+8a2Õ<<=¿<ÿ.?B;÷t;?4å®¸ÆA88Jþr¿êãr·³!8«Ï½þ[>Ç+8Ç+8a2Õ<Y®=j²Ü<ëM+?>;Ä(K;Û"?®Q¹}9Î3¿Á¾¸ãL98G¾Ë0[>¡+8¡+8a2Õ<lõe?ON? ÊQ?ù>mB¡>uF?Ôâ¶å§#9"i±¼Ê/:4D:ÆÛÿ>a[>A¬+8A¬+8a2Õ<>Bu->TnO?ÆS?P[Ù>NL9?®(=·zÔ<Ç:K?Ô³)<ªÐ;wEP?hk[>ý¶+8ý¶+8a2Õ<N?
ª>W!?ª@Þ¥?6{?¡d:÷bâ9Ó2?äI;?iª:0\?{[>ºÁ+8ºÁ+8a2Õ<?L(¶>
N?Yxí>jT¯>¢]-?
xÏ8ÂQû89UÓ> ](;ÀÚé:AO8?%|[>wÌ+8wÌ+8a2Õ<ÑÐ==ð3?ÆÊV<<Ù9?Ùç$¹^.9áò¾û( 9©9:æ>¶[>4×+84×+8a2Õ<ÎXÕ>R¸>!ÜD?ÆÁ>Î>a:?`7Óµç§ý8+Õ»Ã+Ü:U2:%2?9[>ñá+8ñá+8a2Õ<r4:?ûöÚ>ü²Y?)O?~?¥&B?>hW9ï9¾I´>ô;ÙÊº:5?[>­ì+8­ì+8öÝ<:`?ü}>£Î?q~?2O¨>ëV`?H«>¸+Ðn9dÌ½©Ðc<_ú<¤¢^?ç[>j÷+8j÷+8öÝ<úº>lØz>¾á=?d0Ê>R >/T2?¬¸¸=¦9(t
¾òU;#Í;ì:?G[>',8',8öÝ<?×=¤aÀ<É.?Rb;÷}A;·?¥óÇ·¹*¨8h1¾318&\8gÚ>á¦[>ä,8ä,8öÝ<Ñ?§Gô>=?\r?àýÉ>Te?Uê:$D:Ly?CØ;:q6;º?uµ[> ,8 ,8öÝ<K²=±Û<ho.?«M·=>V=§&?Bc9p9y¨Â>0A;?4;²­,?z¼[>]",8]",8öÝ<É´?«»>h{:?{¡Ì>Óa>%-?\?':(Øô9Þ.?¤IÐ9!9ÉD:?ûÅ[>-,8-,8öÝ<yÕ>Çª>\á<?¼8¦>ËUt>B(.?s?à8*¹Y9÷Õ>©É9{:RüÆ>Î[>×7,8×7,8öÝ<À>áÜ>0Á6?óîÃ>Ú>Ý+?:=Zë<¶J?C\;<$&ÿ;=ü;?°Ð[>B,8B,8öÝ<¹Ê=L=Ê??üT9<ã<r/?ç|)¹xêF8{ Ú¿«2;'Ðè:hvD?¼å[>PM,8PM,8öÝ<9=ñõO=«<?«¦P<Qý<Íá0?[ÜC¹(@9'1¿ßÂµT&9o¼»5\>
X,8
X,8öÝ<ÂO¤?ÏV=?6)^?lë@?àlÖ>Sf?ñM9PZ9&Q>Ê:µ7/:.sJ?ë\>Êb,8Êb,8öÝ<â<U¬<Æu(?b;R;8Í	?Q`¹æ9"µR¿hê·¸;89Âç¾
\>m,8m,8öÝ<Ê£2?x«®>Åè?ëx?h?Ejq?é|:j³9ðF?­pó:ðÔo:í?8\>Cx,8Cx,8öÝ<èNj?EÕô>¿þt?"#?:«>5t?³©=9>¥9_¤>32;Iè:XÒD?ª\>,8,8öÝ<¦Ò>âx> Ð@?e8>>uÕ)?øÕ¸y»9³5¾ÂY9
tø9<"`>\>½,8½,8öÝ<G§T=ù=òÎC?üOB<tD<IèA?EÂÂ¸É%É8|Þ÷¾þ«ç¶E*q9:ìu¼@0\>z,8z,8öÝ<_)Ë<þy<	B'?2];,4;4?ÉI¹9E%¿p[¸>Ü9íßL¾aJ\>7£,87£,8öÝ<Vç>5>1S?È¯Å>0¥>Õ7?]¢U¸`9»ºÔ½Xçì:Iv:×4H?b\>ó­,8ó­,8öÝ<Vg8?7î>À+F?¥Ö>g>à@?3«·ì§9v½wXf;%;G&I?g\>°¸,8°¸,8öÝ<cÕÖ>3ºN>æ?^¦?±é7?ZÆg?í°þ<O<ÌãX?g<½ß;ÈY?éh\>mÃ,8mÃ,8öÝ<ÝCF?¸Î>ÞLv?ÈC?Õ>|7k?O8þë»9âÕ=S7;Èæ:K?Fl\>*Î,8*Î,8öÝ<ÚKþ>>
[?{Á
?ÕàÅ>d7?×7519ªg=Ü1Ç9g§9#O?w\>æØ,8æØ,8öÝ<+]?lâ¯>ÍS?=¦Â>:¸V>9h? g7ß¿N9'd=÷l:I:µi?Lw\>£ã,8£ã,8öÝ<É\?ÚD>Ü\?¦¯?y»>eD?´Ã9P-9o Â>)[:{¤È9Ð?ý}\>`î,8`î,8öÝ<5gæ<­b©<.?þ½;×w;ùÒ?<Y¸7Ø8¾äÕç6²íÞ8;=Ì\>ù,8ù,8öÝ<\A$=vÛñ<8Ü-?Ö(r;^(;8?¼=¹ºÇ`9^×¾Z:
0:lPâ>\>Ú-8Ú-8öÝ<H?ÅÊ­>Ã³D?.ò×>¸>1?®8 g9õy=KA:6(-:ÿE?¿\>-8-8öÝ<¾{½<¢<óÁ-?ý«<§\l<¨Û?i>¹*ç¡8b=ç¿Øh¥9"Ê9°Ñ>Í\>S-8S-8öÝ<4=(É<ìZ-?õ
#<Gá<À± ?Þ²å8A8®þZ?¯Yy6Å"9Bõ;Ö\>$-8$-8öÝ<O>h	>ÍcA?°N>?ºy? 6?[à<u<DK?Ô@!<a9Â;ÏT?Þ\>Í.-8Í.-8öÝ<¤Û?nÓB>Ù3±?^§?i^*?Æ{?üRè9ýGë9VÈü>=zî:¯):í^?ù)]>9-89-8öÝ<ÎÜ<ñ¿ <YÒ/?íò;/ÎÒ;^ö?÷ï¹¿Ô8TÏ0¿æ^¾7º85>Æ,]>FD-8FD-8öÝ<ó±=>*Î>í78?^>È$>ä,?
n8~ró8·'	>øä:¤¬æ9v'?1/]>O-8O-8öÝ<ød?zã>?Iy?ß§>úk?¬a"9¬=Q9A«Æ>cÝZ;B\;+X?0]>ÀY-8ÀY-8öÝ<Ø ?L¿»>ÌA?ê>;L¦>Þ4?í8ç¶Ç97K>êë¨:açy:Ï
-?#`]>}d-8}d-8öÝ<­ç>>Ç@? Z>¢¬!>!-?+á¹¬ÅP9+¦¾Æ´o9[j{9Âô>ép]>9o-89o-8öÝ<Ï/?­â>¥G?=Ý>D>À7?f8ò¬Ï9{±=;ÜÁ:ÕN?µ¨]>öy-8öy-8öÝ<ö3=Òö=>-?¨Ø;;ãI?*XF¹4§
9á7¿q:ÕhZ:E
?	¹]>³-8³-8öÝ<>¤?l	¯>s=?	·>!B>ê.?Õµ÷ö9ÀøºñH:±>:Ó?>½]>p-8p-8öÝ<,vD?Ûè>ýW?ý­?uÄ>0E?Õï|9TYÑ9¦>¸9d9_g%?ä½]>,-8,-8öÝ<0??YZæ>øyT?74Ø>9>És9?¤Ð5¾o9X¬^;2À:No
:ìðï>È]>é¤-8é¤-8öÝ<S¥/>j<Ý=ø>K?
>¯x[>[n1?­Q=5û<¦(U?¸<`;Si;±¯8?9ð]>¦¯-8¦¯-8öÝ<«1 >$kR>NåB?'¥>\HR> 0?ïÁÀ¸ò8Æ$¿©«8Þ²29Ùu>Áÿ]>cº-8cº-8öÝ<íP?õÉ>¢Â?úÁ?9ÍU?ºCh?Ó¶9©:9êø.?´Ýe;uº÷:m?ö^> Å-8 Å-8öÝ<Ý¾<{ÿ<lØ*?û÷;&¾Ï:-Î8?Çb¹K9²¿´g7LÏr9ÁÂ<o^>ÜÏ-8ÜÏ-8öÝ<>¯<Ý<ê;*?ùÀH;øÐ/;Ã'?I¤J¸í`9«ÿæ½L?¹·D½8Ð'ú½g ^>Ú-8Ú-8öÝ<jun=2/=8.?öR<ðNg<>Ì*?_¦Æ¸×Ç9´¾	0:e3<:~tï>¾M^>Vå-8Vå-8öÝ<·í.?sÕ>3x?s?qF6?ÌU_?J :z¹:C?ZùS;
Ø:â{?öR^>ð-8ð-8öÝ<=gÎÚ<®/?4_;µÜg;x ?'k¹«f9`kÙ¾²
¸»Ù9£	¾¿p^>Ðú-8Ðú-8öÝ<¨>s>»Í>H×O?ÿ?v8Ç>F?è±<>ëF<Ç;L?ø¼V:5e
:eB?M^>.8.8öÝ<¥|×>ý>:R?8õ;?¼
?Rx3?/J:»÷!:Ô/ú>^Ð;YEB;N=8?ë^>I.8I.8öÝ<iRÿ>£¿¢>ÔÎH?êY >i>w¿/?.r%89S9¤È=]a*:%øû9-?<^>.8.8öÝ<q/?H½Ç>QÜ`?ÜD<?½?Û+5?)b9g¼9õ>È¯C:Áà9£_?^>Ã%.8Ã%.8öÝ<?
¨>löG?íµ>­s> ??Oæ85k999í=:Ù¡9Óf?{^>0.80.8öÝ<x±
=S¿¿<+9?êØ;b§¨; $?8Õ¸½9.t.¾#
¹ÎË	9(¬¿ü^><;.8<;.8öÝ<4Ý?úî¾>G?xÑ>8>x½8?*m:¸I×9³@¾§ù:@¹:H,?Ç^>ùE.8ùE.8öÝ<¶/?
â>F?iBý>é'¥>OHD?´+8H¿09«¿`>mwù:,ÏÀ:ë%?2^>¶P.8¶P.8öÝ<%­ð>sá§>¸7?'+¡>5u>2C(?¡)¹ÈòJ9î ¿/ÊU94h9³ë>-©^>s[.8s[.8öÝ<V·>Çg>­±J?Ø¥>¤@>X<?dK7%¿9²3<õ¡9ä<9­~?±^>/f.8/f.8öÝ<æ?<v¼>súD?²?u½¯>^@?½â%9îWx9«>·þ;n:¹|W?´^>ìp.8ìp.8öÝ<Aõ=
ï<<(??%;Ï;WA?Æ¸a9Q|8¾sÔ·n9}d½·^>©{.8©{.8öÝ<l?)½>L?ÆwÕ>´D>1Ú.?ÒK¸<óG9Nz¾óß	:Ä!:Y0Ú>¸^>f.8f.8öÝ<wV;>ûÈð=ç,G?í!?Ûã>5?zO:\Èk:â+?4</%À;GÊB?¬½^>".8".8öÝ<á^=<ß%=®h+?ÊÇ;.Td;N? ö	¹&±9Mç¾;2¹Ôyb9½» ¾ËÉ^>ß.8ß.8öÝ<D(=Éh=ì+?{ã;<º;&?qK¹ÔÝî8(Z¿«9I9åÿ8âNI?5Ê^>¦.8¦.8öÝ<òÄÙ>5¯>qP??^gÉ>Ê1<?Ñ[:fR:9?Úð9ÊÿÓ9øk?dÜ^>Y±.8Y±.8öÝ<WÒÊ<d<ë,?;&A÷:Ê("?Õk¹½K8±Ê¿ª9ð8?ç^>¼.8¼.8öÝ<àö<h¤¶<-?ðhÑ:ÀÙ¾:r?ÝðÈ¹øÎ9S°«¿Ji¹93ß`¾é^>ÒÆ.8ÒÆ.8öÝ<0Î=?UÔÑ>èg?rîO?nÿÛ>õq?³=Üý§<ç`b?H<}jB<'H?äõ^>Ñ.8Ñ.8öÝ<,°R=Åþ< ÓS?,?<73û;ÃÓB?WmÎ¸è¿69¾î%9º2'95ý>{ö^>LÜ.8LÜ.8öÝ<íT>|ô=E^?P±÷>=«>.P9?ª¦<=në<á!M?õî;¾I;#U?R_>	ç.8	ç.8öÝ<úÍ<ÿ¢<í+?Ál;ÇdD;N?¡<¹#9~¤¿¦8·/9ù=f$_>Åñ.8Åñ.8öÝ<ê¼Ò="µ=³öO?Ç<p)<;an? ¶9<hÔ9vº>ßÑ9¤é9?h=_>ü.8ü.8öÝ<¹GX=ÆÂ=îj6?> °;Àu;'þ7?:),¹ñ.Ø8¡ÞK¿}£8<¨:9:`>cO_>?/8?/8öÝ<Ç>Üu>ÏüO?&é>£>Óö6?$"¹à¶49,î¶¾ó/J:½$:ôH?ÇR_>ü/8ü/8öÝ<eÙD=W!þ<*LF?9ió;\»;iE?.'¹ÒDÐ8¯à´¿Hö8V9ð>+\_>¹/8¹/8öÝ<r?a'¬>}@?øÈ>M[>ny6?þ9%k9Û?ÛQ{;ZCB;;%?Â]_>u'/8u'/8öÝ<|eY?ãºâ>#vu?)?éÅ>v-\?+`8¡R49ê>>Ö:#à:¬LN?/__>22/822/8öÝ<÷ýú>Füª>¡ä;?[9?ÿñÅ>L,?ÜpÅ·Yiz9áØI½ùÔ>;C;5&.?°g_>ï</8ï</8öÝ<t l=vt+=w§0?#æ©;'@T;6ëL?§ô¸û8ú×ø¾51:H	:@%?i_>¬G/8¬G/8öÝ<ÏL;?¿·¸>Ê?¸¼!?Þ×µ>Ð±c?D§9M·9ùß>Á­;8¿:{FG? j_>hR/8hR/8öÝ<¨\?A?¥§V?Yý&?»oÙ>.D?Ü£[:É¢ :9/?K¶<?qº;öSE?0k_>%]/8%]/8öÝ<¥Û
=/Ï<==+?A8;í<;²?6?ìø¶¸zJS9q°]¾åC¸K!9ªu¾ïk_>âg/8âg/8öÝ<qq=eÄ<êð-?öõ%;¬g;L,?ÝD¹%p9_|Ñ¾c«8EyH9·f@>°r_>r/8r/8öÝ<Râ<j«<Y)?Ö;ðj¦;º	%?ïÊ¸´DÖ7Äuò¿àÖ·uU9F½Kt_>\}/8\}/8öÝ<x:±<ú«<Öü*?);ùëS;Ü ?Å]i¹
©8²°¿X;
á!;TH+?i|_>/8/8öÝ<°$?=1´>þøi?¸Æ?P¥>pX?l7N¶H9¼<ã¢8Ôk{9¦%>ß_>Õ/8Õ/8öÝ<?%&Ä>r>=?+>kS>Tæ0?ß=¸9ÈA9;=¾õø­;K;?Ý_>/8/8öÝ<kW5?GBé>`G?¡ç?û@?5ÏC?Ñ¾=÷`=9YX?é6=e <¶ø]?Z²_>O¨/8O¨/8öÝ<õV>Pw6>Q?o?¡¿>Ð·5?åY;>q;jL?¥¤¡9ï7¯9}*ì>6Ê_>³/8³/8öÝ<9à?ø¹>%P?ØÑê>¼¤§>lJ3?LÀ¸ÃÅ8ìRù¾Ü:ÎÃ9¤M?ðÊ_>È½/8È½/8öÝ<Û
?À»>T+A?ÊÉ>4ì>~ì9?~Y8Õÿ9²£=
b:ø!D:°?æØ_>È/8È/8öÝ<''Õ>x×>XN7?ÖÝ?; Ä>¯+?Gf[9;9Ö?°x~:àt(:[A?8ï_>BÓ/8BÓ/8öÝ<?Á>;ÿR?Fø?m^Â>ÞlM?+9(Á9>{¯Î;·t;7X?²÷_>ÿÝ/8ÿÝ/8öÝ<?-?àÇ><?Å>äL>ò+?RÒ)8$µ9Ñuo=º);Ã×:b7?Òý_>»è/8»è/8öÝ<Ç~=Ä=µN?Å;A`W;Hj?õV±¹8;Ç&ÀQ^\9ås9`Nç>Å`>xó/8xó/8öÝ<Ø¿ç>Æ¯>è\Q?+¨?~­>×=?£=7iï
9-Ï=jÜ:¢<:$B0?`>5þ/85þ/8öÝ<H÷Ø>Í$>ø¼<?IS>8Ö>L
*?¾	¸Û9M¾ÛS;ÿ;â<?È`>ò08ò08öÝ<9Ã?¶½ª>ô
M?èSî>>º:??{89lm>Ò&:¦Ø÷9 þ?«@`>®08®08öÝ<ÕOO=	î<´ô^?|r<$°;<(_%?lV¹fIR9L¿W0:bÖ9kR?Ý@`>k08k08öÝ<Y=Çÿ<|ëY?Ê¡;ôjÙ:C¾?øf¹ i9.þÙ¾Üì&:CÍ÷9r,?
M`>()08()08öÝ<-Ý<Ê¼£<íæ,?Í	¯;3;)-?]B¹@Zÿ8Â¿o;OeÉ:¯&?If`>å308å308öÝ<Ù?¡²½>\#K?ÀÉ?óî?¦õ0?Ü
F9q­9 §>\eq<¢i<*ÑF?v`>¢>08¢>08öÝ<N?$P?º|[?|©?Yì¦>ÓÚF?°²x¸¾É=9$»'¾ r^:ai:~*E?{`>^I08^I08öÝ<çò>)¦>ýå:?ULÑ>g>/+?i38¼"p90!>KÄ;;5òî:ü*I?`>T08T08öÝ<ÿ>ã>Úa?Ýi? ú?/¢??Ôk°=j/V=
ÝR?·Ä9·9EÍ,?`>Ø^08Ø^08öÝ<Û?D¬È>FX;?É>P>Z¾.?6c·<ú'9<H½ J@:ë»:Yä(?ü`>i08i08öÝ<>®>aGV>õO?T>ûXH>¸y/?8,¹x739,ö¾}à:n¶<9Ò?j`>Qt08Qt08öÝ<[é0?3àì>Í1??©(?+_ë>·q7?t¦9<9¨1p>óÄ:`ö]:#£b?í«`>0808öÝ<E
>&ÖÇ=¡4?¡õ(<)<3!?5Õ¹¥ó8µ#¿4/·ïÔ+9úÄ\½é°`>Ë08Ë08öÝ<D¦r?º>Cù¦?d>d?oWæ>"«}?âã,9v!R9X¡Ò>tÐk;æ;ù^?VÁ`>0808öÝ<Ð#'?`ÃÁ>GÓ\?¤a?úÂ?Ð±A?`Ý7TÜ¹9¸IÊ<Õù:­K:í?{Ù`>E08E08öÝ<© ?9÷¾>óD?V>TH>3?
ä¸®W9¹¾ã:kLV:ã+?îÙ`>ª08ª08öÝ<>t¾=aB?µBì>9¡­>æ+.?01ç;`Ï;¢e@?ÀÚ7<æ_ë;÷G?<è`>¾´08¾´08öÝ<y#>®«²=&a?a*<h<üw?»\æ¸/%9²¾Ë
=¸¿»49nâ¾¯ê`>{¿08{¿08öÝ<óÕ?<>C?ä?Þ%?ØT?F¹98[9 ?(n%;Î½:G_?Ça>8Ê088Ê08öÝ<	c=ùÙK=F6?§Ãý;Æ¾;Nâ*?¥L4¹¬è9àú¾þ 8¹ôV9¼2Ü¾ª%a>ôÔ08ôÔ08öÝ<÷Ñ>VI>]=?$q> =>2e;?©6ÀEc9Çô><èü-;uö:N 4?ç3a>±ß08±ß08öÝ<ÎÏ/?ôÛ>kL?v6?Ï^Í>Î¼=?2¸é9¼W½¨9qh¯9+ö>E>a>nê08nê08öÝ<ñ¾<?Fqß>o?X?ìY7?Æjõ>ýA??ÂX:F×9~%?6<ÁêÉ;à9?ÞRa>+õ08+õ08öÝ<®8?CD¯>[U?Céõ>;Â>aDF?·Ôf9A	½sG±;íA;¡j?¼xa>èÿ08èÿ08öÝ<X¿?Öº>ÇJQ?ªs%?ÍÜÝ>Öè>?¬DT9Ä²;9_Á?7¨x;.;nQ6?|{a>¤
18¤
18öÝ<(|>°89>9.?¢üQ>P¸$>-#?J}:¦3U:Ï:?¶[L<qg<RR(?àa>a18a18öÝ<|½â>%>28?ÿV>³_!>p*?eRÍ¸°íø7'Ó¿¯9ðáø9Ú´>a> 18 18öÝ<#j
=3Ñ<¤-?éYw;WD;rA!?¤t¹))9D
¿`:0:ü^ô>ªa>Û*18Û*18öÝ<dÌ<¬ü<h¤)?&ªH;(G;Èê*?6,¹$=`9:Þ®¾JD9÷ç^9
oá>­a>518518öÝ<"ô_=Öý!=Ôõ0?@<`
Í;}"?ÓKg¹ÔÍy8zí¿Ùôë¸ºQ§9ý4¾/®a>T@18T@18öÝ<É_?ÍgÌ>Äö?Ç
y?¯ãþ> z?Ùïo9üìÑ9L>rÕÄ:xºH:q{?=¸a>K18K18öÝ<á>¿l>ÓP?ø/Ó>³ù>u:?òk­¶K;9Ý¼Ò"ê;';ÛYJ?[Ña>ÎU18ÎU18öÝ<Ï=ïÃ<|)?¼@ü;'à·;W/?u$Ú¸uf9!§9¾a9&7I9ûOÊ>Ôa>`18`18öÝ<(­>±î\>±¤H?8ë¦>½Üm>¥3?Qä7öø¿8s¶=º<Ö¤;ÿ	J?ÉÞa>Gk18Gk18öÝ<©¢þ>q¤£>,G?üÆ>Éù>à6?xBÊ¸þ9ÃKF¾]9³:Ö|:C'-?Ùb>v18v18öÝ<«æ>Ì8>?C?¦J¬>ñÂ>éó)?¨ø¶·H9_i½cLú:ÃÂ:£¨$?b>Á18Á18öÝ<µ?-ðµ>D?²ü¼>²>fö0?e¸ÄG9^¢²½)ð9yÍ9¾5>»b>~18~18öÝ</ä<Z¬§<Ù1.?ÂÓ;Àë:mÖ?ï5¹,9¹¿TY9~F9fþ>×Jb>;18;18öÝ<?ä?ÐÌx?a0?¤`Ì>î\?t?i8ó±9JÆ§=È7L::)A?WZb>÷ 18÷ 18öÝ<Õ=ÄõÅ<²,?D`;Gõk;³G?Á¸Êù'9ç¾­8"6¿9Í=Okb>´«18´«18öÝ<ÜØ>=û>+~=?y >g>5]1?@|5\ú^9ª;M¡:ºf:Ey3?<wb>q¶18q¶18öÝ<Æ'ù>A¤>|)B?±#>ôþd>°É0?ZÙõ·
8m¿u¾**P:ÅÝ,:#?#~b>.Á18.Á18öÝ<¡"¼=°Á=Ñ	4?<SïQ<xN?*K¡7J¢9nþ<µ¶»8@:9·Ê>þb>êË18êË18öÝ<NÃ)?Ë
Ú>éPG?Xä>ø>+e:?EÖ8kµ98¡>:lJ:F5?ab>§Ö18§Ö18öÝ<Teù>¶Ì¤>¶´A?4ã>þF>
­2?Øå´5»-$9ñ;;ÀK¹:ö:X?þb>dá18dá18ù~ê<'?é?J¹?Jw?ê?ëY?iø9_9ó9öº?Xç:ÊÔI:w·?âÀb>!ì18!ì18ù~ê<kâc=ÝA*=S+?ÑK;aÇ;S3?Úo6¹ÿÈO9Åà¾TP\¸Q79b¾æÿb>Þö18Þö18ù~ê<G&?5"Ò>VJ?¸>
(r>û B?\Iv8!þ9#0á=Q_R;
Àè:cg?
c>2828ù~ê<Ù:¤>'¼3>qêi?ô?É>ùãb?E^N=ü<:Q?6T<M<N:s?·c>W28W28ù~ê<³Ü<D<Ø0?Ð,;u$; ß?î÷@¹~Ø8ô$d¿§4´¸Þ³T9WãX¾y c>2828ù~ê<¸/·<»<tì,?:T;uX-;äù?O¹, 
9Ã¿>þK9#399*§>ë c>Ñ!28Ñ!28ù~ê<s?Qåº>GWK?/u>*>18?l	7>6\9xÁ<ÝI`: +:×'?P1c>,28,28ù~ê<x@
>*G=bj?#%?Rº>Ê5c?¦ís=L=dêW?/®w<?<I?4Bc>J728J728ù~ê<N?ï½?eEJ?Ñ/?=úæ>eB?å¿{9aÞ¨9Ò¾>Î:>È=:¹C?ìPc>B28B28ù~ê<oÁ$?¿â>:?¯J>zc>ã/?áÇ¸ó8Ò¾;6ÐÆ:CcD?ÈVc>ÄL28ÄL28ù~ê<ÔZ?¤¶Ê>´¶?~c?oú>
ûh?³zM9@Ú9¨¦>ª :&¿A:RS?0]c>W28W28ù~ê</	=Õ/è<ô '?Øî;AÁt;QÒ?C÷f¹ì954»¾|M·Jo9Î;¼ªpc>=b28=b28ù~ê<*=ZÙù<@¸.?á;âûx;H??á]¹Z9úbÓ¾¬#7Îf8 µ=õxc>úl28úl28ù~ê<º>Zg>|GN?Õ>Þ
>ËÎ3?(Ý8Úñ90ñ=&<:g[C:Í»L?Lc>·w28·w28ù~ê<þÖ?ª>kC?
R­>|¡w>-3?bs8³h£9l¥¾=Ê¬::6t:7å4?c>t28t28ù~ê<îCs?æÈÝ>±e?^»K?\»>qn?ÊÞ9¿X912?x*;E¢:©?þºc>028028ù~ê<iT?Î$õ>L%?½dS?	RÄ>ÛÓ?] 8Âd9´3>Éº	:â :æòò>½c>í28í28ù~ê<yáÇ>3ü>¦j9?¶A??ð?È/?_da=xâ= G?Â<¬ {</ÆE?Ì¾c>ª¢28ª¢28ù~ê<S]ò>Ñ|>ÚÆS?l÷>
%©>ß<;?3Þ¸"u9@h¾:±:Ô':N?ÐÈc>g­28g­28ù~ê<
?A¶>±A?Q·>ð>e5?rB5·.¨9!¼Gó:CÊ:v³R?Êc>$¸28$¸28ù~ê<Õó>2Á=1?rø;j?°;ÿn4?Á¹Å9hbå¾)Ä-94`9¥>2Ñc>àÂ28àÂ28ù~ê<Zîâ>²y>¶«G?Rç>eÊC>9í6?¡!¹èÎ99¿9²Ü©9Y ë>àãc>Í28Í28ù~ê<o@8?_U¯>¹?Äd ?!¨·>Ë_?XS(¸Oö8}ò.¾²ÞX:2¿:×N?ôc>ZØ28ZØ28ù~ê<©Á³>mÜu>]+;?B>ÔØE>]¥4?@þò5L¤9óZ;Í*;"ÖB;«ø.?múc>ã28ã28ù~ê<jhþ=%»=].?Ð <ìý;á!?È¶ª¸Oã9Øþ¾ÆÜ¸;~9nÁ¾d>Óí28Óí28ù~ê<¬p>|H>/Q?ñ!>ìfM>Þ9?Í¯,73¯=9Oé<îÿ§9"#{9±@+?Z
d>ø28ø28ù~ê<eº?Û«Ú>ªþ:?(>v#>>,?¥P»7Ô@÷8ñÁ="):ùÈ´9Lú=?èd>M38M38ù~ê<ÚN?yoÂ>­ÙI?¡S
?AÃ>9?Ï©·{z9÷Ø½þ/¶:|: ¶8?ed>
38
38ù~ê<k)?ÞVÓ>ê8M?t[Ò>zÎ>ßª8?³]»¸½q90Å¯¾S*:¾:4|%?7d>Ç38Ç38ù~ê<4?kÎº> O?Y
A?Ø?Ïh;?àã9Ãí¥9tÜ>Á	Î<ÏÉz<àQR?Cd>#38#38ù~ê<Ë5#?!ÍÓ>ÒDE?_å>Er¡>ë5?x%$9oæ 9>én;¨ö-;×É/?çed>@.38@.38ù~ê<L,?¯º>sdO?ÂÈ>)¤>ï<?Áé;9H9/ið>û!;Uè:J2?5md>ý838ý838ù~ê<^Ê?Áµ>I?-®É>º><Þ4?û½
¹Ë9 ¾Ælð:{L:aZR?´d>ºC38ºC38ù~ê<XÊÕ>ú>9=?é>/ÌH>êÒ/?jÞ¸øw9R¾ÂÎ¹9vÄ9§íñ>àd>vN38vN38ù~ê<zÈ<#o<Há,?;_Ìd;O>"?;]~¹µ]\9u¿¿°C8î8¦$ >ëd>3Y383Y38ù~ê<Gèÿ<ôU»<BÚ.?p;è;ÒÜ?!°N7®C93=nÒ¸E	\9£Û½¥d>ðc38ðc38ù~ê<Uð<áo­<¯^1?þ(;BÑ;ªù>3àl¹"¥M9bp¿ha¹µüÞ8à®¿-d>­n38­n38ù~ê<HÙ?>¿>`ÌD?*ÐÔ>Ýl>AB??Þx6rÚG9\d<í8;"ZÇ:¤îl?dd>jy38jy38ù~ê<?[0=÷ý<Å1?Âõì;[´;,}(?¡éõ¸Úi$9ùr¿¾«<IRÐ;§R/?;¦d>&38&38ù~ê<ÖhÑ>¬7><Ï=?>îA>æ¹/?7Êmo9&ó <LñÈ:ÎX¤:?×©d>ã38ã38ù~ê<(æ?é?ÐBQ?O%<?s¨?ë6?mW9³.9ßMÜ>bA:b:D6?G«d> 38 38ù~ê<Ø%?¹¼Ô>ýG?·IÉ>%>ãÌ4? æ7³º9RKó<L¢:?#:¦{?®«d>]¤38]¤38ù~ê<8`<?ëà>ÞgV?é?ýb(?rJ?+þ9½zO9»>(Ë<ß<³5m?µd>¯38¯38ù~ê<\À>"z>®ÞD?H³>O@>%û1?Þj¸8ø9rvÈ½~Z:W0:Bs?kÆd>Ö¹38Ö¹38ù~ê<úÿ>#¬>ä!Q?Ý?©Ë>¡&??½û9Æ9Þ'q>1y:YÍ':Ø­N?xÜd>Ä38Ä38ù~ê<~{=aå<.?°;§ô;S!?Hq¹m/9aá¾½ý>9÷´9Xh>êd>PÏ38PÏ38ù~ê<ss?¥ ?6úA?$?¥$ð>e_/?¸6P«H9Ä;IÐæ:Y¡:ãÒ6?úêd>
Ú38
Ú38ù~ê<7>$6*>úòE?>0?b·>g>?!^9·Æ9|HÐ>£i:²â&:33?Àôd>Éä38Éä38ù~ê<Ì§
?D¤>L¡W?î×>Eq>Y(8?ù:*9\kT9Æ'Í>ãÓL:û:en0?Æe>ï38ï38ù~ê<>&á=,D0?;4<Qd
<ü(#?Ô	ù¸ %è¶BP	AÓ,¸d#9g;¾½e>Cú38Cú38ù~ê<f,?¡ë>¹ð:?m
Å>ô,>Áï3?Û©_8c<29² >ª:_:s~?¼!e>4848ù~ê<6 ?Ò>øB?²Dµ>~r>YU??¥¶¸ía9½õ9Âô9Ø)?)e>¼48¼48ù~ê<yDý>F® >mÁI?¦ª?Ýï¾>¯MC?GÂY8|þK9£>¸N;¶ÿ:QôN?Ð,e>y48y48ù~ê<Lâ<d¿¦<¦¶-?²b;hv%;Þ^/?¬/¹8ÄY¿Z9ï79Ù+·>tBe>6%486%48ù~ê<`¨=c¹Z=þ-?»«/>ÛV>û_!?î)È·à*7c4¿ù°ù·*9Oø»½fZe>ó/48ó/48ù~ê<p^4?§æ>Y0H?¨4ß>>=;?ãÒ5z>9´);xA;~Çä:©}X?2be>°:48°:48ù~ê<ÒØ>J>}¶=?#?Ôë½>XÃ0?5ûü8¨9x>«E;Äì;øÒ,?!le>lE48lE48ù~ê<,Ü>Ú!C>ß>?>ã¤f>¥K)?¤v¸¤¥19R¶1¾Iõ©:_ :Ê¦?e>)P48)P48ù~ê<n?¹-?`wM?ty?¨ Ó>÷'@?£t9rp9D
?&g=;Çàï:ì!J?Ðe>æZ48æZ48ù~ê<p;?E§¥>ïp`?"Gª?û@?àYb?È¹:90:Mñ?jß¿:L:;Y)?ªe>£e48£e48ù~ê<y?ÀÒÃ>ÉÊD?j+?{Ë>P0? WÔ7@D29w=pÉ:eL8:<Ö9?®­e>_p48_p48ù~ê<÷Ï³>IX>ÞÓT?¿Aq??©'^?ø¦*=I×<ìJ?7O?<;ñ;@K?´e>{48{48ù~ê<Ô>;Î>áÀT?>?¯+?ØÂ??æ_Ð:':¨ÐF?=Ò¡<@#l?.¸e>Ù48Ù48ù~ê<Ñ®?#¥À>I?Nÿº>|>Ô@7?a8zo<9«x9>ÑÌ:i÷¡:Ý!?-»e>4848ù~ê<â>º÷(>LF?Ã}?¸¸>_)=?é¸Ú(A9q´B¾x<å²È;7G?ã»e>S48S48ù~ê<ti?©>µ+°?°?owÝ>á8?Sº9&¸»9J»ý><!:xý	:¾?²íe>¦48¦48ù~ê<$>á¡>cd?Ö'?Òò)?Q?sn<Îü"<uÝL?7¤<<(Ai?-f>Ì°48Ì°48ù~ê<jS?èàç>Ìhi?>]"?KlÂ>¤ÉU?8UX@9Ý¤G>Tm:óÔ':«Ä4?«f>»48»48ù~ê<5.É>4>|ç;?ÕåQ>¡Ç>×µ.?²Y÷¸$®81^5¿¿v:þ$:m??¿*f>FÆ48FÆ48ù~ê<Q±>¦B>a4i?à?ï?Úc?N2?<ewØ;sb?\$®<ï+<¤?rAf>Ñ48Ñ48ù~ê<	>ÅÇ=q@0?Äê;gM·;½{#?£¹èO8¿/89=Z9
Ø>SVf>¿Û48¿Û48ù~ê<\i¼>:{>Ðý??ñW>öè >{+?6ÕÕ¸ß"Ã8C¿>¸9dØ9-[Ú>Uf>|æ48|æ48ù~ê<@#=Ëî</?à;°2±;s:"?p¹ÅHé8÷.¿Ê8j
9Ó­>¦f>9ñ489ñ48ù~ê<¡í=6ïC=MÂ)?D¤<äò;Há ?|(6¹rS9¿ÿ]r·à9Ô>k½ãªf>öû48öû48ù~ê<?¾É>wD??¦¾Ñ>Î3?Ö®¸¿/9ãI~¾:9;:¤;!N8?ê®f>²58²58ù~ê<z³>	ók>
VB?:zz>´Í7>sn.?Áó8{9¶x>ùAü: ±:R6?~¯f>o58o58ù~ê<LC=%º<ve0?,(=©éf=¦\%?÷«G·Îf_9»Îä¼Y5{:Ô}:ºý>Ìf>,58,58ù~ê<Û&=7,c=×.?É=+3= %?ÀÏ9òW9÷û-?û×V;¸6 ;H¥+?ÜÍf>é&58é&58ù~ê<?ù?_3y?O¨?T?¦`?©9½Ú9Þé"?íË;u</;P?Ýf>¦158¦158ù~ê<¶Hq>\±>ØòH?Q¾>¢>c3?t×3·FÃ9Ë§¼g&:Íà9==?âf>b<58b<58ù~ê<lÀ?,Ê>¹n<?Ø'×>w>ßd/?nj7à9xÏ<wR :óÏh:9J0?ãf>G58G58ù~ê<)èA?gù>E	G?¸ýÊ>r®>à:?wj7¨pa922=Àd9¦:a>Ïg>ÜQ58ÜQ58ù~ê<êN´>M>~`?S?Oó?ÙJ?9«LÄ9¯nµ>æI;;Å:hÏ?Mg>\58\58ù~ê<²ÓÔ>'o>ãÑc?YW÷>¤v>ð±V?¼µ:7N:Ëæ3?SÿÀ:º§:Æ4?¡g>Ug58Ug58ù~ê<^T? x>mò?§X?¼Ð>ó?l¹^9
+«9Ç¦>Ïb;[;ò\?ëg>r58r58ù~ê<ÿ¼?ê??`{?ë:?ñª¿>Wx?ñê8DJÃ9&ÄÉ=Ì9;6eÆ:¸ºn?tg>Ï|58Ï|58ù~ê<Îï<ë¼±<À²,?ìÞª;±Ä;ê?ãA¹}9.µ¾N·+¹üÂa9.·Â¾Êg>5858ù~ê<Y¢º>¨\x>¶_@?Sá>²@>r ,?Dïv¹&eC9>Ã!¿DQn:º®&:¨7?Þ'g>I58I58ù~ê<P?¾á­>øa>?^ðô>¬=«>7?Ï¦¬89PO>â
¨:iMP:uN?^g>5858ù~ê<Ø =ðäæ<IU2?<Ã<Ià;ì'?P´K¹¥ã_9ëè¾*iÁ:ü±:ë)?¸vg>Â§58Â§58ù~ê<4=ýcG=ß.?ÝÞõ=MÒÈ=¦¶?RP¸~·p8ÝØÝ¾6$;\D;58?kg>²58²58ù~ê<7Ï<å:<¹Å)?ZÅ=¡+î<GÕ?¿T8XB9ë©=;."
;´v?©¼g><½58<½58ù~ê<ÌB6?ö;§>X?E?!¼>¨Æ?Ë#7Ð|£9µíò<$:Ð:m?½g>øÇ58øÇ58ù~ê<¯a?[³>~;A?³ç>ýª>tY.?Pé(¹ïéó8øG1¿¤_F:l-Ú9VÃh?ÎÐg>µÒ58µÒ58ù~ê<;«Ì<	N<xÏ6?áÔ<z¹;v~?Ñ±'¸Á?M9ß(Ñ½Ñ¤9Ìë91X?æÒg>rÝ58rÝ58ù~ê<t¥?¼î ?ï?Ð?
]î>pÀ?9¹½9KÐ>ù¶\;«©Õ:9?â×g>/è58/è58ù~ê</ð>_>s¦@?xä§>"o>¬»3?m
¹Ê89UÈ²¾»5@:Av:û#?{h>ìò58ìò58ù~ê<ÿ½>?M¤Þ>%R[?Qîú>¦(>WÁ[?²¾¾¸§Ì»9ð¾F~I:ìx:[ë8?h>¨ý58¨ý58ù~ê<dA =ºTæ<n2?Bzë;v¢;¡9?G
¹q§u9-Q¿îr:N@7:%>?êh>e68e68ù~ê<*<ç<®<ªý)?é%0;¼;ÝW'?0¥s¹19+0¿þÆ9êýÚ8tµ?Nh>"68"68ù~ê<°éÂ<ä<½.?lÒ< Ó;âb*?Òr¹O$s9¾ÅºÏ9á9[})?8h>ß68ß68ù~ê<.h?Õæ>q9z?Xá?·PI?9F?	m9ØûU9L?Æâ:Gz:ðôg?úh>(68(68ù~ê<kO¼<<\ë/?0 ±;-¢;?Å[¹ìà9«vá¾àÊ"8*9E¡>Æh>X368X368ù~ê<Ï«>ñÑ=ñû1?°>ûôÍ=M,&?yX:·ú:Xñ>§FJ;ã@;P#?âh>>68>68ù~ê<¶?ËS®>=2c?3$r?Kü'?-8?mS9æð9_À>l^ß:¦¶:A?ö#h>ÒH68ÒH68ù~ê< ?.ä?µb?ã?¬U§>>V?RÍ8ø©9/ô=R6;æ-L;=?ñ$h>S68S68ù~ê<Ö§×>ñ÷x>
¿]?2*?Gá>hA?kÞ<Õu1<ÞS?½ò<,<Z?f5h>K^68K^68ù~ê<ø> R>ÊY??Å> o>~1?¸[6­5"
@õrÜ90dö9Çå>Â6h>i68i68ù~ê<¯v?V>)z?F¥0?´¶>ux?j¸¥e9å½5W:Z!:*?Ñ:h>Ås68Ås68ù~ê<dBÐ>->`ÆL?	?Bi¾>C?ör¸³9Îûn¾kØ'<§¹Ë;âéR?²Gh>~68~68ù~ê<P=¹a=-â,?i;zØR;­w
?º¹»6É80xA¿î8ýf9³z>}~h>>68>68ù~ê<;àÍ<{<g(?Y;¸;bE?ÔV¹ê:8OÅ:ÀL%:[æ%:Óÿ>	h>û68û68ù~ê<èÈÐ>s>
P?Í>¬~>M}9?sÞ8¹´95¿¡Vp<ç+<ÞuR?Kh>¸68¸68ù~ê<¡¥m>_D>1N?@¦ú>h¦>%Ì@?
uB=¬Þ<w_?®-: Ã9û6N?Nh>u©68u©68ù~ê< f¥?Ò~B?Ô³Y?xç?0?_N?^>ö9Ðµ9à.?0:C:a*??Hh>2´682´68ù~ê<auÆ<ä<R/?ß6(;Éì:ýÜ5?X¹
ã8õ ¿²»9,9>h>î¾68î¾68ù~ê<ÎÜ9=í?=Øã3?¿²;Zv_;ïL?,>Ú¹M¸ Ç@!¿ÿ9»-:¼>âh>«É68«É68ù~ê<ª/½<ç<Tö5?jÜ<µ­<Üj"?.Hù¶)c9
w¼>Â9xÆ9Å-ú>~£h>hÔ68hÔ68ù~ê<«ÌO>" ð=t]?øÐ;?6ôó>!E?ma=ü<­(d?r\<X§;Þ|d?Ï²h>%ß68%ß68ù~ê<	­Õ='É=óG?ÃW?ÿt?77?~Kª;«U;L?Üë";ÿúó:ò*?Í»h>áé68áé68ù~ê<ßÛÎ=Zë=R0?½Í;Úä;¼%?`$Ä7­8º§>ì!9`9áÀ
?JÊh>ô68ô68ù~ê<è¹ß>Þ©>³K?¡ë>ö^>i3?Ý·"º9"òp½¼:gny:øã!?sËh>[ÿ68[ÿ68ù~ê<Ã ?p-»>òSM?dÛ>àÊ>è6S?ñª£¸¹û9êÀ
¾³z :Åñ9Àì)?7Òh>
78
78ù~ê<?°]Ò>,|>?¤÷>»¸>È+?eÌ÷7t¶9'6í=Oi;í*;C·.?~÷h>Õ78Õ78ù~ê<FÅ	?¶>.A?|)>J>wE(?Î[¸îÔl9µÌ¾%p;éF»:¤«3?hi>7878ù~ê<³le?'Ó>TØ?çÝ?ÊX¤>RTf?C9î9§|±>dZÌ:IÆV:s?-i>N*78N*78ù~ê<arÓ>ã>3¸E?Í?2;À>Æ/2?Ãñ¸ ,M9@×¹½¥;D;oùO?È3i>578578ù~ê<ÕÛÜ>N>ÎI?n¢Å>c>íÎ,?'»¸n9gúü½$):ðþÑ9Ü1N?^5i>È?78È?78ù~ê<ße½>JF>Gt?M<?]µ>àÓO?PÏ¸ºp9
34¾E;×Æ:JJ~?õ9i>J78J78ù~ê<RÑ@?wÎÞ>]?\a??Ò5D?´)9¹ª9¯¬Í>=.ê:hç:×h?´>i>AU78AU78ù~ê<-?¶¿>®??r>>>íc.?ûý·y9®Ó½M:om:L*?¬Ki>þ_78þ_78ù~ê<1:>Udö='åA?n<A¶Q<ª6?âò¸d9ì(¾?9òR`9¶²>ñni>»j78»j78ù~ê<ÂÜ>øu>i³A?
Ý>L<>[2/?³4¹Â:9}÷¾þ,:Ç2:¸íã>;pi>xu78xu78ù~ê<Å^¸<?<§.?7ÑÔ:r§:#?¸!8º=P94Æ=Öu
798÷l<ìqi>478478ù~ê<ë=×Fh=/&/?&<zÄÌ;æ6%?@µG´b¢9å! º¼h9J	9ð>ýi>ñ78ñ78ù~ê<BWU?Þø>p«[?^?Y>%õg?Ö)9 9	©>¡«8(ô²9ðÖ=Ai>®78®78ù~ê<Ï|e?MwË>½^?]M/?^e¬>f(?R9³¯9À­D?Óo!;¡'¡:X9?<¥i>k 78k 78ù~ê<WÖ>>@E?Å>2C>ûÀ0? W7ò?9k=ó9Ù`:>ù>²i>'«78'«78ù~ê<Æ>M>áB?ªÚ>>01?Ä¦¹Àª9"j¾KZ¨<£U`<¿@?ÝÐi>äµ78äµ78ù~ê<ô[?ó¨¸>
=?b>e'>Ñ,?ìM¸ü49	ü¼½øê9Y99=?¶ài>¡À78¡À78ù~ê<Ã??]¥>¨®K?ç`Ç>ì>Rb:?Xì¹ÞF9îUè¾-³:Õ:ý-?øái>^Ë78^Ë78äò<O=©»<fÃ1?H<wL<á+?%A9}ÿÑ9Ó:>
iX:úÍD:[À?îi>Ö78Ö78äò</?l>pÊ?Äb?ÐÖ?oj?8sé9Þ9t>?\ú;É½ª:]h?×ði>×à78×à78äò<¼?<\?``?ª4?ë£ß>FÎN?Ü<?9	P~9°À>Oø<:Öèå9 jR?Añi>ë78ë78äò<à>sp¤=g%H?xó?]ã¿>ï@?;Û1=)Ý<cßM?O<\uþ;àP?¼
j>Qö78Qö78äò<l³¹>\e>ÅDO?°ÿ@¤²?ó»=?ìGo;¼;=CU?ïå):ÜÔ9L?©j>8888äò<};õ>v£>0ð??·¦>Õ=d>¿:?l¥	8Âð 9kòZ=³Ã:zK2:à
?û5j>Ê88Ê88äò<Ú±@?rû>xD??IÙ>v>wç2?W¦7¸jy9Êe¼½H*Q;Í4;>2?}`j>8888äò<`Ò>T>±7?JS>Ö÷>4+?~±ÿ¸o½7Å,ÀKI>:D	:×
1?qj>D!88D!88äò<è=\õ==í1?aµÝ;rÉ«;r2%?¼|Y¸ýì9?°3¾î°·Bàù8#Dµ½6yj>,88,88äò<N +?bàÛ>=G?xr?ô$Û>áê0?,9f9v¿>d\:!fB:ý@?j>¾688¾688äò<ð>SL3>wC?å¡Í>UÕ>ßA3?§?=Úýâ<EþW?qG¡<´ñL<uI?Jj>zA88zA88äò<+`ä=}£=RÍ2?Í
<;c¹;éS??:;K:ÛÕ?(ZI9
ÀÄ8sþ?$j>7L887L88äò< 
?S½>y>?Èæ>çÂ¦>
0?Orú8Õ9Gj>|@Z:M:F;6?j>ôV88ôV88äò<wÈ>_¹p>ÁT??PU3?P=?îÿ:=Îä<ÁïQ?å<@e<øc?£j>±a88±a88äò<Ãë:=5ï=±ú*?})	<µ9È;ª^/?ÜDF¹Á'9H¿b¿f9ò¨Ê8{½?¡®j>ml88ml88äò<ºÚ±=(Ó=Öd+?[n;A0`;?T	¹Y9vµè¾ëðÖ¸
÷D9®¾¸j>*w88*w88äò<°Jo=ò[2=|º+?i­;ÚR;÷Ã?þÏ<¹ì29`½¿òúÿ¸e9*ß¾ìÜj>ç88ç88äò<ñ=ÅëJ=³.?aY
<Øñ÷;Ø?#:¹4èà7¶aTÀã.¸8î]ñ8tYÃ>DÝj>¤88¤88äò<6]?ÛÆ>=®<?è½>è^>_.?u9Í£9¼T>c[;ñÓ:(-?×îj>a88a88äò<Ê¾Ñ=^y=K®,?$ñ;Û%¦;Æ9? >*¹`8(¿¸c·m_9xÎ¼k>¢88¢88äò<yû<Ì¦</¬@?Dî<5´Ø;S1?¹¤%9ÃH¿8»,9E19­Â¤>*	k>Ú¬88Ú¬88äò<ÌªH?aé>Ýú[?-?Þ>gáa?>9ß9?x?7P¬:IÑ<:i?¥k>·88·88äò<hÄ=ì=æö4?¶³È<«<ªÑ'?â¨¹³í¥8ù«L¿Ý9
th9whs?¥k>TÂ88TÂ88äò<z	á>³>£<?pø>yîh>,?¨¹r¸W9§Î½^¥I;î;Ø±B?Æ7k>Í88Í88äò<_ö>áJ>îEB?Ô|>^*>Ê=?Úw²:ÿ:ä\*?f°ù<æ<ÿT?ù?k>Í×88Í×88äò<«PÏ>ßÊ|>òQ?.ø>É¢>.xC?´Ë8aÜÁ8r?d~ó:ª:¼Ïs?íCk>â88â88äò<shë>ó>bI?ÑÝ>æÄ>MF6?3O@¸pBä8J®W¾92j²9ñä>OIk>Gí88Gí88äò<@?Ð¬Ø> ?e¤?X?L?Þ:ê:ù??,g:jÖ:ö|?&]k>ø88ø88äò<Õx>ºf>¬ÝH?29??1
?U\1?Äi<Ø8<¶ÍT?CÐ?:5::q+?	_k>À98À98äò<?ôý>?¼Ã?82%?åoc?T¢9
e9  5?)¯
<ÎÄ;k[j?gk>}
98}
98äò<»ßn?¶§>·?¿Õª?1}"??iç9àGÍ9ùJ?%n=;û?Ô:zd?nqk>:98:98äò<4#Ñ<³Ê<}ð,?+É;>t;·Á4?¨°¸à9¦$¾eý·¼8fû+¾Ærk>÷"98÷"98äò<ø?+ ¿>eäK?cK¨>èj>d¤7?ýã·V£83¾Ìr;ch»:¨c:?àyk>´-98´-98äò<kà?þÇ>D:?Á~>÷a>M2?$â8
Ýd9Z=Ä¶:7E:#G?=¥k>p898p898äò<Q?4Iö>;GY?dð>u£>ô;?BñÑ8q97Q>««:èö;:'¹i?q×k>-C98-C98äò<ÍÝ>³)>QB?j²ø>%ß¥>)ê??|µ¸ú`É8Q´(¾²;_×À:F?#ük>êM98êM98äò<¡"?/#¯>äB?´>	¯>åù.?®n¶8Yxª9fû>v`í9óäÐ9às?nÿk>§X98§X98äò<aP=XJ=º,?SÝ£;Æ;ý ?(W¹,î$9FI'¿|qs¹Z@9í7"¿\l>cc98cc98äò<nÉP?çñ>Ðó\?\%3?ì>âA?âÀk9øq9lù>ûìI:¿É94?%l> n98 n98äò<1ÿ=©=}@?:Õ?>w©>,?w»:¾my:åg@?¯R;w
Û:Ò"?Ã%l>Ýx98Ýx98äò<¾½Ø>@>$3Q?ç5Ó>L@>$ :?(¢¹¸6À8¾Üö¾Âß:³4¶:Ê0?F6l>9898äò<¿Î?&>Nz?­,?ýF >îc?ïF9#Ït9Ð>üUð:Éï:n?b9l>W98W98äò<ÇbQ?¬ó?F?9½á>Û&> ª<?|M7+9M	<áF;Ü;(<?´Jl>9898äò<FÛÁ?06?gÚ?²Ù×?*Q?à?/K:bÈè9~s_?xy;@;ý?âZl>Ð£98Ð£98äò<e=ÊW=n*7?³C<ë¼;-TN?içÖ¸Öv9S©O¾19.9Ôë>el>®98®98äò<ø±î>d:>PJ?¯§>
b>è2?å¸ï9´¾§B<;'	;Ç±/?gl>J¹98J¹98äò<?=w 9=	}4?%=eùP=»(?V9LÐ¬9á>d;°×Ø:
5?\hl>Ä98Ä98äò<_ê=©é¿<©L-?#.;é;Ë%?$Úé¸H7©	ÒÀre6ìéy9(<xl>ÃÎ98ÃÎ98äò<;ß?£¬>_U?y;?Að?ÿ)4?¿~H8
9ÆÓC>¸Ýy;¨q$;­}B?Rl>Ù98Ù98äò<ÏÑÅ=Ü7=R].?^.<>³<6y?¾7LÃk9ìH+=°Ò8³´R9=>Úl>=ä98=ä98äò<§U?ÆwÎ>²]?ò1?÷(>tÝ?þÜ8Ë\9ÍN>è­I;P·Å:×?yl>úî98úî98äò<þ²?+?ì<¤?2s@/ ½?¤?(ì:QQ:?<<c5;¾½?cl>¶ù98¶ù98äò<R?¬§>ÁL?õÉ>ðû>"/?Ê( 8xêº9®ZÛ=Úâ;åÊ:÷Ú;?>l>s:8s:8äò<ì?t®>Ô=F?¯©¦>»Ûp>â#1?é&Ü¸æ¦9¹FQ¾ëU:8:r.?Cl>0:80:8äò<ñ×>ÓÒ>}J?Ö9¦>d«^>??@cú·£9¢ïã½ªdW9ýe93"ð>Õ¿l>í:8í:8äò<ü	>ûò>>¼xF?8÷?2Ø>z 5?L
¹EÓ9Æ%ã¾M÷;ðE;IOB?Àl>©$:8©$:8äò<S0?ípä>+E?³ë¢>Ô#g>q4?ùú9¬±9dÁ>ì±;b²:ØÂ>?Òl>f/:8f/:8äò<´>íY>4S?ðbð>E¡>Ü??k29¾Õ9Qk­>\í<Èè»;WP?~Úl>#::8#::8äò<GÎ>ÆÔ>ÓC?ñ±<>ñ>Ï5?°8Ug9T">ÃC:Ã9~©7?ßl>àD:8àD:8äò<ukÊ>¤o>RN??ßç^>£>¢ì:?§0=FÕ<Å S?&"8<áØê;è·H?àl>O:8O:8äò<H±=¯ú=õà&?üùÜ;Àñ¶;?ão_¹¶2a9ÿý¾EÊ¸·õ®8íø¾áæl>YZ:8YZ:8äò<|L?j'ä>ùd?6k2?#fè>µD?úû92+y9ÃB ?*>:4p:º?¨çl>e:8e:8äò<=Â=´e=¡î3?1<`E
<\g$?(h¹8£O9¿¾o­7;/;q2$?ßïl>Óo:8Óo:8äò<¥%?XÖ§>êI?&Á>Ë¶><-?r¸àß±84;®¾×9r¢9ß)?+ðl>z:8z:8äò<M.Ü=rt =5¥/?-+<Îé;ñF.?è4¹!ãð8÷ä?¿ÌØ¬8«>S9wQ>¯òl>L:8L:8äò<ÎÝC?çØý>E?qÝ>7z>`8?EÊY9ZÔ9&å²>Pë:èà{:é?îm>	:8	:8äò<×ïå>û·>ÞH?Ð
?Ø>4i<?)F9.9<¯?'Õ;;¼Q?m>Æ:8Æ:8äò<¶b=lBÖ<ÿÙ:?ÁÀÃ;ºÖ;Ðß"?£¯ ¸:q¢8y;ý¾Þ'H¹ØÊP8 iõ¿æm>¥:8¥:8äò<R?¯{µ>
+J?X><Q>¯;@?/÷ø7øs9Ò=I ¡:ÂcP:oF?'Km>@°:8@°:8äò<|¦«=Æ?=²Ue?i´I<Áå;¬ß`?p4¸Ó{9x­½üÖ¸(9h£¾«Nm>üº:8üº:8äò<?Uë>#a>Ûÿ<?(V>äéN>ã2?ÞÔ¸ÇWO9ñ¨½¸ç:1:ÒâT?Zm>¹Å:8¹Å:8äò<)J?qRø>.iP?j?¤YÅ>IN?±9B:m¸Ä9ÊÀ|?e 5;ýðí:AiC?ôsm>vÐ:8vÐ:8äò<	M%?I§>O}?sb1?O¶>Üy?Nv
9à×9¸w>¶âe:Üý÷9+Om?Î}m>3Û:83Û:8äò<Y0?bñä>lëD?±·>åa>+.4?xë°´9­öºr¦:A.:²Z?\m>ïå:8ïå:8äò<ðøÛ<yÀ<T8?m<òxG<¦c'?æ>¹Æ!9Ñc¿Bl¸038Þíú¾Üm>¬ð:8¬ð:8äò<Óy}?,ê%?>C?IÓõ>EÃª>çC8?êÞé8mo9%úy>¡@9i¥Ï9IVÄ>÷m>iû:8iû:8äò<0?=e	=2?Dë;ðä¡;Ü9?»¨@¹æ9vµ¾ÆT9ÒÇ[9E×÷>mm>&;8&;8äò<u?à?_õG?,B:?dM?À40?õ9vä}9ò@>¦ù/;uÏÓ:G°T?*m>ã;8ã;8äò<¸=ónÂ<¼*??wM;Fr<;l?Z¹u9yl¿ñ×¸y9ÉÊ¾Ú¡m>;8;8äò<¨(=qFÅ<d/??f];6&;°*??/s¹é9½*Û¾ùý8b\9rgb>"±m>\&;8\&;8äò<ê>ç[>_4?<¹­>¯>%?)D;Ýý;ú"?ôuL<~[<N9/?ÒÏm>1;81;8äò<ògê>>¬Û=?9>þa> L.?u¬¸cY9PÊ¦¾%q:éO:"²?xÔm>Ö;;8Ö;;8äò<Fµþ>Ñó¯>ØJ9?WI>¨>~®.?l¹E{h9)]¬¾;g:m:rï?çÔm>F;8F;8äò<Yû?¸¯>F?©'ã>«>Éh8?XÒ±8+9ú½>q':¿: "?>Þm>OQ;8OQ;8äò<	k?
Oª>ÖK?"?g·>aI<?6T^85+Ì8b>oà:¸ÄH:OI?óm>\;8\;8äò<0É>J­*=*n@¥></>Ü>?T6j9HA¥9Ziµ>GX:H:¸
?Eóm>Éf;8Éf;8äò<_=?bë > M?Þ¯¹>A|>´0<?VÚ©9å9å+¡?û9:%¥:ÒÍ0?Ó
n>q;8q;8äò<ouÑ>Â]>¤Ìq?Tb?3?§Ï\?pÈó;õ;Ð[`?iÑ;ç£;h¬z?Òn>B|;8B|;8äò<DÕ<J<iÝ1?Q¢¥;£;* ?ÿº¸
N9ØK1¾o@¸®÷9gc(¾-,n>ÿ;8ÿ;8äò< 6?¨ë>xðF?{ã ?zØ>äB>?C¸x
9¥|¾¿ÇÝ9¥:ÆÖ>*.n>¼;8¼;8äò<.kê<Ô¸¬<Î¸-?:Q<=/<?>±*¹õ·³9$s¾;ËKñ:I0?Ù7n>y;8y;8äò<kö\?uù¿>÷S?á?1Í? k?Y%:CÖ:Àê?% «:Ç1R:µQ?fn>5§;85§;8äò<P"?ãl§>@EV?MsD?5?YB?H9t+e9ß>jÍ<'<u}i?n>ò±;8ò±;8äò<^O>¦Vÿ= èO?<Ì>`Æ>@?';«=»¶C=Îù_?µkÁ9²¾9çÓ?»Án>¯¼;8¯¼;8äò<Ce=?ºLï>õJ?ÙÒ>h>Û¹:?u¬;84=59_>È:[:©?YÉn>lÇ;8lÇ;8äò<³?zH#?§¹?eÕ?FjU?Pú?HÆ$: Ø9XHC?LÒv;²é:?MÕn>)Ò;8)Ò;8äò<»?¢>PM?m:Ò><g>¬¥;?vh·%Õ9|ê¼;©1;ìD?©Ýn>åÜ;8åÜ;8äò<*=¡ÞË<|ß/?$;j;cH"?ýT¹ê8øih¿ÐÍM9Ù9^,²>Nún>¢ç;8¢ç;8äò< Ît?eÏú>ìÞy?ê?­>a?V	7öf9MÍq<HU-:Sà9óÎE?Ëo>_ò;8_ò;8äò<Ë`1=äÛ=ä*?¥Ó£;õßn;W/?Lw¹EæN9Pþ¿>Õ6W9	Ü7<)o>ý;8ý;8äò<qñ<zà´<*?õ%<;l;Õ(3?Éú¸Ö>9È5¨¾À<Ñ7p9¤_=Öo>Ø<8Ø<8äò<>5Î<<´î&?Ú3;=Û;²?Hs¹Ò\d9û\¿±(Ë¸Ã.9\#¾<o><8<8äò<DTx=÷"0=v4?â<¿;Ù5,?Z¹FçÅ7Ì]<ÀÂ9_Z9RA
?(?o>R<8R<8äò<$C¤>}û4>pYh?·?þA:?ü3?*µS:³b":Èà&?5¨;fîÖ:EL,?É?o>(<8(<8äò<?l¬>ÚV?8Ël?·?­¹??®Þ8Ü9>­H>º²¼;+(\;gk[??do>Ì2<8Ì2<8äò<+oX?e*¹>|?¨p?cþ>#Or?­9~.9U&ø>Ëßü:ô¬:¹<?qo>=<8=<8äò<%%?Zã>âó9?>©aK>Ç¹-?Òð¸4Å81íª¾ù¿:ë<9«Â{?o>EH<8EH<8äò<¶ºÉ>ß>/wF?ûòX>ã>?á/?µ°z8Ä>[9º[>ývÑ:Ïe:íUi?ß³o>S<8S<8äò<t?óiª>Ce?;§É?ÆL?ÏD?¨s;ç(;±ÐN?C ;~×:MÈ>?®µo>¿]<8¿]<8äò<Ýe>u^>·`B?ÚU??Â'5? =¸Ë·<Â½X?xÖä<_A<×P?È¹o>|h<8|h<8äò<&?·è>zª?Ä[
@NEm?K?ÄÞ:V²:c?">¥;t>);òy?»o>8s<88s<8äò<
?ò¬>R¡=?D~À>3	>#B,?GÃ·òþB9:/½L:Êïø9·Y?S»o>õ}<8õ}<8äò<uà1?âÄ¨>Xè?Æi?oú>§Ðn?Õk9Xh9å?®pê9Ú9þ	?³¼o>²<8²<8äò<@-?¸~Æ>	¯A?¯\Ö>·­>7Ì9?ó°¸ßT9WÌT¾ítL;I½;(E?Ão>o<8o<8äò<Ê>?b×ö>)E?(×>ãm>9?Èª¸Ú9l§*¾;¯Ê:Ãé<?Èo>+<8+<8äò<©ì?îhµ>S?T0Ë>êz>Q>?Ìó¶}9Øu¼Ú¡5:eNð9~A?»Ýo>è¨<8è¨<8äò<
?(=óò<>ñ1?J%=i!J=¡Ô$?(êJ9âç9ÿÜ©>.¢:Æ8:è0
?êo>¥³<8¥³<8äò<4R¹<Ln<zÞ-?ð§:¼:â.?+1W¹l¨v9¨Wß¾´M]¸?%9WÀ½ïo>b¾<8b¾<8äò<÷`Î>u¾>^:?Ü·>vß>R/?B-8|c9u§Ã=Ñu:mG:(á?Æÿo>É<8É<8äò<|Òf?1~	?²âV?}èQ?ü?vÄQ?_©9pÓ9Ö<®>È£²:r:9¤,?Ùp>ÛÓ<8ÛÓ<8äò<ý?¾>¶U?#=>
N0>ò^D?C¦´¸]g29y¾´i¶:,_: çP?çp>Þ<8Þ<8äò<ãÅÿ<Ä<Ù'?u;_Â<;ÀI2?|Ô¹v9À«¿¼W¸ÈÆ´8x|Ó¾¶p>Ué<8Ué<8äò<Ò1>#ïÅ=ñÚ.?Î	</çÆ;ü0?Ãk¹XF9ç¾¬zr9¯û9ìôì>F(p>ô<8ô<8äò<µVk?úÅ>å'?ìTÿ?th??úrÔ=my=kZ?¥;j:<Ë|??p>Îþ<8Îþ<8äò<Xè=vÚ<%?¬Ô:mÒ:Ç]?;T¹ÂS9^¿j,z7ÒZ9ÎL=0Ip>	=8	=8äò<Ô>,Ò>Ê&:?´ p>-K1>¹-?ÿ$¹ØÜp9-^¯¾yø9O9í>^cp>H=8H=8äò<Ê¿<ÐÊ<=à0?gÚ;®Ç­;Þ ?þß½¸J09w½¾Ú$Y¹P'û8U]¿Ó~p>=8=8äò<_Ý>S>W?;?¬K?tÅ>±-?à¸=ÞÞ9{½4J¸: ²j:PI?­p>Â)=8Â)=8äò<ìPñ>0§>ÀÀ8?|>­=n>ðú*?%;¹Æ 95«¾Fk;>à:â3?(p>~4=8~4=8äò<+­à>ñg>0KN?,à~?%ß0?[s8?úw<}F<|M?qM:Z:­3?úp>;?=8;?=8äò<Iý=·½?=1?Î¸<o¾;/?$õ>¹(D9°¢»¾¹½u8ø´¿"p>øI=8øI=8äò<ïÉ=l&=Î/I?ó­Û=MF=÷iQ?«hó9ö ã9ß?¯;n¢:!µg?(¼p>µT=8µT=8äò<ÝÐæ>>@=?p|>_Ë[>^F/?Ú¥8l_9xÒ=ik::òH?ÚÎp>q_=8q_=8äò<Z¼=Ö=\M,?ÒÖ;Ãz¦;®ë$?p¹{8ú¿I¹:8$ws¿×p>.j=8.j=8äò<ÓÅå>Ä>ºKC?LY>ÒÑc>ðp-?M¹ú9Ûýq¾ôþ9Øé9ø?[ßp>ët=8ët=8äò<¹88=@È	=k$+?È6
<(<à;â7!?¹B}Ð8°¯¿JïÝ8¢·8´´?1öp>¨=8¨=8äò<³>6S>aY?¶Í8?Ûé>J?¬þ&<ñÑÂ;Êo[?Ç9$9ök2?Öþp>e=8e=8äò<Í¯@Q¯w?_
?C~@¤ùO?*?Úû:ü:Íz?ÿ,Ø:¾2E:vQ?.ÿp>!=8!=8äò<V?È¨>ÊN?göÛ>F²><?3Ïª8ì¨]9EE>ócE:ï*:¸Ï?_q>Þ=8Þ=8äò<}<±>´ç^>ûK?¹$ú>·>Åp.?"/87e9IwÃ=ä³^:ô:ñ,7?éq>ª=8ª=8äò<Åëý>Õë£>GF?ïp)?Y0í>á6?c×Î9,93"/?àY9(Ø9i¯>q>Xµ=8Xµ=8äò<Ù3>»í=waA?É>~[>C],?Ò¹d9ºZ¾1Á:TIz:F?ñq>À=8À=8äò<øq>Ó>P²P?IÄ>ÈC>ùÔ2?|s=ÇÖ2={ÆN?aÏ;¾`F;Î@?lq>ÑÊ=8ÑÊ=8äò<Ò>/3>­O?N^Ð>O'>ó<?`,8¯mH9ñ_Ü=Á
;4®³:¬F?Ï+q>Õ=8Õ=8äò<:&?.úÚ>Á¦B? º>ÃO>*"3?Åè:Js:;ý>PGº:.t:OKC?I9q>Kà=8Kà=8äò<I¶+?h~å>i??>{?¹?Ø>Ì±5?TÀá9¶à³9±¤ ?(:E§9©õ?bCq>ë=8ë=8äò<C>['º=ÐjG?¿qq?þÙ'?Ë8?OB=ÙIç<gÍV?Ð<j{<<ÛS?FGq>Äõ=8Äõ=8äò<÷	>ôÊ=.?"<K<þ ?í¹6à^9ñÞ¡¾dï8½ÄV9ÂÄ>\Iq>>8>8äò<°%o?2P?ñ·l? Ôv>XÂ>b?µÔ¹ô¦29vÄ¾öÐ:z:êU?û_q>>>8>>8äò<{Æ?Þ?Ft?$âH?í3Ö>Þp?c$9yk9+¸>Ôlè9Ò19Õa?mq>û>8û>8äò<a=Ð*=z¥(?Ð^;üH9;#Á?òÀP¹¥×8àÞw¿½8u®ú8n¥Á>rq>· >8· >8äò<?7©>_i?h`E?ô>íO?ÑÃ7&P-9cw=qû
<\é;ï?q>t+>8t+>8äò<'
Q?Ugë>Wc?T¾?Å,È>ÜB?T*9Ñ9ä×å>Ð¤ý:[§:ÿA?OËq>16>816>8äò<&Ù>¯»>aV=?Ã5¤>ü_l>ô×1?<¸áÁD9ráM¾÷O
:j:ð>6Òq>î@>8î@>8äò<òÈº>ªl>éJ?5ï?'¡´>¹§@?æ8ú/9å´§>¦Â9Õ³9µý¼>~Òq>«K>8«K>8äò<}ø<l¡<	E?@¤;+%;-®}?+¹¾´69	Ý¾Ñ
8Á%[9t >àæq>gV>8gV>8äò<\?È"º>Ï;?ÓDÂ>ù>¿8?(-48êp9æÇ =î9ç®ú9¤ó>Xñq>$a>8$a>8äò<*ú>»É¡>wëE?OÆß>Q>3?£I9Ç¥9ÕÕ>º:Bnñ9¿¤(?Y-r>ák>8ák>8äò<j+=
`?=ÔÉ,?¯9;A;÷A?j¹ØÐ9ËÍÐ¾M0§8Ýº8å> 8r>v>8v>8äò<oU?M²?L?Ù`
?ÍÇ>Õ1?£LP·¿v9q+½Ç³9$¹Â9	zë>?r>Z>8Z>8äò<t=¬VJ=.ó/?u==±=Å'?º¸û!T9\a¾Ý:F°:À?ÁRr>>8>8äò<Ûhq?Ø>ü¥?uÂ©?Õ5?Å?9GV9Ëû{?g¯:°ê9áT¿?æRr>Ô>8Ô>8äò<$E_?þ;K>j@M?±?qã?Ø^?Ø-:±ÌÔ9#'P?q§¢:[ó9ø«?rjr>¡>8¡>8äò<óV?ïç?í!M?\Ú>%>î4:?Ïp7Ë£9<l<^§ö9U¶Ê9¿?r>N¬>8N¬>8äò<º=+m=``0?÷<obÓ;?eÿ·È(9¸Z½&§8âo82?ir>
·>8
·>8äò< ê­?C
?  ?	?AD?Ñ?ÖM:D9Þ?ã?;ä´È:¨s?Ár>ÇÁ>8ÇÁ>8äò<ö4?@À?c?ðË?vU?Jt?Q­Þ9DAË9';?9Z;6$;=a?Hr>Ì>8Ì>8äò<¦¼?%Á·>þ6O?ý¾?&À>»->?º·ÚÚa9½ÚR½n«:3:xªY?µr>A×>8A×>8äò<ÌE'?WÉ>!¯T?ýü!?ûÏÑ>Þ¥E?øÏ$¶Â»9a»æ;;N¶O?n¹r>ýá>8ýá>8äò<h®
>tÄ=Vz8?25£>³y>S'?¤º:=
Wí<ôhI?¡ÓÂ;öå;$Ý8?,Âr>ºì>8ºì>8äò<#{D=&Ñ
=²+5?ü< u<`Õ?ç¦¹üÚ9C°¾@»9Åü¶9¼û?KÄr>w÷>8w÷>8äò<Xþà=H=3v9?Ñ±h<
¢"<S$7?ÐS¹:ê
9*òB¿kÃ9ê_9Äã1?ûÊr>4?84?8äò<'Ý=1Û<647?èÍ;ß¦;@ñ?R(¹ý[P9ÏÎ¾÷[9¸d92ô}>BÓr>ñ?8ñ?8äò<T?C?
´J?-?ÆØÈ>
7?¦òõ8+¶8},?TÕ:æ+l:äf?ìr>­?8­?8äò<úË?A>Ö>ñ>?|>Rä.>aÏ8?JÂC8
Ï9'·=39æ´Õ9Ô¡>îr>j"?8j"?8äò<oÖ?sË²>BaO?,Â>ªß>.A?´
¸ÈðÝ8n©¾ðt:àø!:nA?s>'-?8'-?8äò<6d?ÊP?¬ÒK?³~¨?¤S?ÏK?S:79+~?Á$9:C_:ýÆ-?%!s>ä7?8ä7?8äò<¨í%?×ÌÉ>a~R?qÎ>Öm>ð;9?X?·NyÀ8ü¾©½ÿM:¶:¬y7?ª%s> B?8 B?8äò<D¥+?æ>s?¯éÙ?îw?üP?Ù :>MÒ9wá??g:î*:¡*b?Ê6s>]M?8]M?8äò<ðtM?rD÷>{¶T?Ýö×>gõ>~ÖI?1ÐÎ9áF 90*%?m>;ä-ý:z*@?á:s>X?8X?8äò<ºàÿ>ê£>MÐG?¬g»>¥>Ü·;?XÕ8b¼J9ñ4%>kÆ9º¿9è?ÃIs>×b?8×b?8äò<m8=ðÔ<(?¤1s;(;[m?Y`m¹ª8%²¿jEh7Ztã8èµ=ÂOs>m?8m?8äò<¶?Ì>Dä?²¸?Üÿ?Õ@­?ÜS:©9¢?HV¸<®Íq<á(C?ãOs>Px?8Px?8äò<Öc«?`=?ë?}®?nxö>9Ç£?Ò#:,±9G¹?²tÌ<q<óY?=ds>
?8
?8äò<ìUX? é?Fj@?è>ÄQ¤>_Ä4?¹e6òWG9¼<={:úüC:Õ$?ls>Ê?8Ê?8äò<PÔ< <Tº-?4ì;Í;óÎÿ>ý.60Ä9Y;Gô·¸Ê_/9&C¾>s>?8?8äò<#d=¦éÅ<½Õ-?lû<î¤Í< ??»¸Cì8?¤¾¤¨ ;%Ôt;Ný'?Ús>C£?8C£?8äò<Å$?1è>ôî4?ó">^R>'2-?»:8u¢É9"Ll=R9üX9GOø>xs>®?8®?8äò<	¾U>*Ð>ö6?ò'õ=ãd½=¦¯%?JP=Í½=Ú~M?³	<¿Á;Ã 6?²s>½¸?8½¸?8äò<¯?=p <ÛOª?%º<q1±;&»¸?Ù*<R^<&?8£:vh:¿3?y¦s>zÃ?8zÃ?8äò<Ô¿}?'?|d?w[?v	ü>u^?v9bÎ¹9¼¢º>:>Çf:ã%?ð²s>7Î?87Î?8äò<£³=Ú©=}¤*?Ûsú;à·Ó;ùj?Ö-¹~h9Î¿¾JG/889=Üó=KÁs>óØ?8óØ?8äò<·À?É¾>?¹?ßû?¹î?)M=t½¨<~VS?cÖ:ñª:¢N ?WÂs>°ã?8°ã?8äò<Ø=wè<0?6w;¢Ð;2?³_Ý¸H?Ü7§À}¹0è 7È²vÀéÈs>mî?8mî?8äò<Ïo>1>ä¯e?/*?gkë>Õö8?Ië9¥Ê~9½8l?L4<âÚ;ßR?ïÊs>*ù?8*ù?8äò<é¦?lì?ifg?Ý³?g!?bp?p÷9â]9
x?è´¤;¹¦!;[k?ÇÎs>ç@8ç@8äò<K²?7,?ÓÛ?3²?÷õH?Êb?IcV:nû:_ÁT?bO;HÏñ:9m?ðàs>£@8£@8äò<Ê.w?ºö?Åmj?O?oqª>½@]?²Å8 éb9²	_>Qó:¢:IC?sós>`@8`@8äò<Z0?Îº>4ò9?ð©>Ú>rÐ(?¤¸r9ç¾ü:G:á-?äôs>$@8$@8äò<µã<sÙ¦<°.?T/c;[ÌI;G?Õ¿Õ¸_Qn9Îe¾ ô¿49ä¿.:t>Ú.@8Ú.@8äò<îÚú>ëU >CH?W²>¦>±31?bØÆ¸	99[¾´j9;9A[?Ät>9@89@8äò<¦]&?Ú>OVC?ñ¥>¯yi>Öó4?éK¸u©9¸ÉÄ½ÓÖ:Ï:;þ>'+t>SD@8SD@8äò<ä`5>·ð=únA?ÓH>éH>P)?È;|²::>?üX<­{=<o5?>Pt>O@8O@8äò<¾Ñ>eZ#>Y¤?Võ(?`ù´>½o?i8ý­y9)©>·¨;¾ØH:à¦?lPt>ÍY@8ÍY@8äò<á?N8|>Ñ?é>\zQ>J²? n93É9$ð¿>;úH:ó¤?ðRt>d@8d@8äò<=êÝ<È*?Ð
·;Õ;ô?­ï¸ãî¤9	ò½Fà7¼«9µF'=gjt>Fo@8Fo@8äò<Ü&¨?Or-?j/x? ??ºí?½8k?ü¢9N 9ßê?¡;æ:Ê?Irt>z@8z@8äò<,7=79=1c-?9º<w<fà$?C98ý9ó¬>ÇE>9{!9Q³?÷yt>À@8À@8äò<ée=âÃ(=`.?»6;År;Lì!?ª7¹ù789ÿ¾j(8k¯9ö=°t>}@8}@8äò<«é:?¹ÕÆ>z¦p?dd? è>°.|?e¨9ÌÉ9/ Õ>&ÚB:Æ½ :¯)?¦t>9@89@8äò<ãÐ¾>;>	S7?£ï>/um>ËX+?Pà=¨Ä<D?¸2T<î<QB?³t>ö¤@8ö¤@8äò<Å K>S>;yF?T>XÖ>­L+?¨_·ØFZ9®¼ø3<Ç£ú;ò6?×Çt>³¯@8³¯@8äò<G­Ø>úß>|C??ä¬¶>334?Ýå8xü?9¹>Àb:®+:ç[?.Ót>pº@8pº@8äò<áx?µí³>ppF?)v?º>Þr3??Ô8?¬92*>­ ;îòÖ:F]??(ðt>-Å@8-Å@8äò</Æ?½>ÅÕ@?Rä­>×9>â-?Ê¢8ÒO9H>#^:Æ9I:mC?u>éÏ@8éÏ@8äò<^Ö>Ëì#>3Q?H?Ä±>×~>?í,·dbs9"uµ¼¸Ôe<¯æ<GR?Öu>¦Ú@8¦Ú@8äò<>èÄ>ÏÁ>íõ6?êBä=Æº®=7'?T@=Qõ<Î´H?"î;r«;ÿ»1?zu>cå@8cå@8äò<ãÅ=d=Wý/?ó|è;zÁ;i*?àK¹ï87©¿»C¶¸s9i µ¾*u> ð@8 ð@8äò<`ó>Xô>¼8E?(þþ>àÒ«>îô=?têC¸ì7Ç8Á{¾~®<,ÂS<øR?g.u>Üú@8Üú@8äò<ÿ>¥?>n\D?î¥>0i>çF5?xÇ59(·;qÒ¥<­¼M<aUN?:u>A8A8äò<=¶
?ý_>sl?{*)?b¼Ø>ïÏG?\hâ·¡à±9ì"½Ùô<Ù ;i{k?pBu>VA8VA8äò<dM?%5³>+l\?ê?1«>ÛùI?Ñ8Ð[9Yt>±:o,?:³´m?au>A8A8äò<ÇJ=I=³Ì5?L>;2h;ãB,?È,@¹q8?¿²8°üh9tÃ)>fu>Ð%A8Ð%A8äò<ô¸?â¡>á!N?.¦>i÷^>X¸>?¢88úÌ9¼|·=cÖ:G±8:|2?cmu>0A80A8äò<êÓ7?â´Ö>µ.[?G?ß?òÒ? B?í%3:Õe:©Ä?ÎÏ;Ä:ºè[?¸ou>I;A8I;A8äò<ùÞ2=¦½=f1+?[ÒI;MQC;/C?&®¦¸1a9IÅ¾2·U¸Æb8Í¾K©u>FA8FA8äò<£ìk?á
á>}0?ü¤?î¬!??$":5xË9[6?V-:Æ"±9ÿz?Ì­u>ÃPA8ÃPA8äò<`ÈÅ</<U0?ß`¯;w¡;x ?Ã¸:Æ39&{>¾Â¦¸Â9#Æ%¾ó¯u>[A8[A8äò<*C?6Ñ>3B?C(Ø>	>Ä>?âáÎ·b]9Sûn½¤;<¯:~,L??°u><fA8<fA8äò<ù÷<-D²<ÕÈ1?;Ta;Ò#?pÓ¸N¥Z9ºw¾7ä·+W9z½³u>ùpA8ùpA8äò<T	-?±,â>ÆÚC?ÿL?.?àÐA?ôäE9Úú9}\¡>©?§9¡B9°\?»u>¶{A8¶{A8äò<þÉ<­<75?j¹É;»¤x;O±O?á¸uu9$X¾DG8_9©Ï1>½Ãu>sA8sA8äò<é>>¨:>¸Q?!#?sñ>ÜD-?HR8f­c9¸'=)Ç9ú9!p#?ÚÐu>/A8/A8äò<°E?¾s¢>Æa?¾à5?õ>õ=?Ã¡¸½O8T8!¿<MÞ:ý[:}¬P?ØÑu>ìA8ìA8äò<txN?n&?C?ÇÊ>ÈH>M9?ôT¹¾I9W@¿GÚ9^Ó9|í¡>ãu>©¦A8©¦A8äò<cL+=Ïü<<ú-?¬;;ñ:yß
?ºÉc¹aN9ÏÏ¾¦%j¸½	59Ä%¾ïu>f±A8f±A8äò<&Ë<ïÇ<u,?þµi;J¸V;/R?Í{N8d_9^âÍ=ÐS;e
Á:
XG?ðv>"¼A8"¼A8äò<á@õ=Æ²=-A0?n<Ný;Úý?ñLr¸Iù}9Ñ;ô½û­89g9< @>û
v>ßÆA8ßÆA8äò<ì>e¢>:?®É>È>7C)?¬,J8ÃR9ßõ=´:w:ó<?òv>ÑA8ÑA8äò<<?
>U??íË>$ì/?='989þ>ûm:;Òý:¨<?v>YÜA8YÜA8äò<R8?Lãî>?t?\4?w¶z?óò19ò9o>ËËV;¡ß:wãu?'v>çA8çA8äò<Þp?L·>âUK?÷0?à'ë> ·??üJ9	39£>w1;ì+ð:?T=?Ì6v>ÒñA8ÒñA8äò<(2Ü>#>8:?Æä¡>p>DP,?189w09´ºÏ=9G³:°@R:9IZ?Þ?v>üA8üA8äò<A´Å<£Ñ<w=?;F=­ë=½,?ª°P9õó9U³>HK:6D::?ãBv>LB8LB8äò<ÅuË<<Ià%?÷EÛ:«Ø:°?+%q¸Q¼É8P¾Õ·Å¸fò¿8:Ù¿Mv>	B8	B8äò<­õ´>Pf>òH?*È°>}£u>"=8?2rë7ÌÊ9õMM=1Y7<ºÏí;_E?cv>ÅB8ÅB8äò<¥Ô?$À>ú@?[">XN>Ó]1?Ðt/¶ñ9¨¼K¦:0r:sÇ/?édv>'B8'B8äò<üj?	ï½>?{oS?é.õ>mÃ\?à8Ø«9¥KÆ=z	Y;vê:ùl?xv>?2B8?2B8äò<ÎÄ<Â<&-?ÖÃ;Â1B;xù2?Òi79X*9æ/=UæI¸i"9¾9¾v>ü<B8ü<B8äò<&­>òÚ`>E?r·>= >%l3?TG¸8r\9#îU>TçX<7t	<5üI?)v>¹GB8¹GB8äò<Zà=ÔH§=àÍ+?(ì§;¬ ;kM?õý¸µ,9Wk¼¾9 á8?ñv>uRB8uRB8äò<	9´=_A=`Ó+?UÄú;úÀ;*'?Õç¹c9 ø¿'X8á«³8VO>	v>2]B82]B8äò<	îÆ>>$F?Ö²>øb}>K®4?Ü§Ñ·ê°e9v«i½Ò:WU:Bs?O»v>ïgB8ïgB8äò<è;?SC¸>hÿF?ÿöÖ>Uü>½ü+?G8K¬
9T>î¸ª:4¼:Ú§?±¾v>¬rB8¬rB8äò<TA?»ü>üÓC?òO?4Á>2?
ûØ·Î°S9Ù2½4;`ùÍ:(?õÔv>h}B8h}B8äò<ïô6=b=hµ+?ï;£{;Ì°!?@*¹>aS9(ûÍ¾éÙ¸í9Î¹?¾<w>%B8%B8äò<b8W>.o>Ä¸4?ÂX>]'>:¬%?7SS:É,[:ÊÔö>kNÇ<?~<ÑW/?Sw>âB8âB8äò</ß?\Â>ÖQ?9°?~èª><Q?Çóø79°9s=ª;kÑÏ:À<?.w>B8B8äò<?Ñä>cS¡?Ä+?BE?Aw?Æ¹:Í8:*?Y::5F:rês?ÊBw>\¨B8\¨B8äò<\?ÈØr>l?Æ6?O£>HË[?VB)8¶z9bÔ¬=ö9ÀÐö9Àÿ>UMw>³B8³B8äò<~Ç>Rxn>4(V?4â
?äP°>N?ò(9[c|9	]«>¸¦í:%:o_?òRw>Õ½B8Õ½B8äò<Eêg=±+=w-?67-=	v=ú¡?ÿB¹*~¸8ÇÉÆ¿Ût:u¬9:D(?1^w>ÈB8ÈB8äò<¥Hä>@>òZS?C'»>Vô>Xî6?«Û¸ÄÚL8A¿$¿:arH:[¢E?áqw>OÓB8OÓB8äò<?ý×Ó>1=?öe?¬Ï>pÄ0?¨ÓË:a:²Tg?®Ær:-ýS:ä?ôrw>ÞB8ÞB8äò<)D?É^ú>eðH?\ÿÆ>Ì>;?/×g7Y)T9fß=à·è94»×93
?Çtw>ÈèB8ÈèB8äò<u=-=;Iþ<bh.?ãû:ÄÕ:Ó?;e&¹³w-9%õ¾R:¶%:Ýÿ>w>óB8óB8äò<@|?Oí²>ØÁ?ÿÌ
?ñÐj>ß?Ä=59\íL96iâ>ÊM\;ö£:f¬?¬w>BþB8BþB8äò<Ây?¥
?]?¡ ÷>1Èj>»?
­8}÷®9Ó.ý=4];×è:s?=w>ÿC8ÿC8äò<{À=(À=®²,?÷
Ö;·;+¤?º¸$9î!¾C^8ð8)â(>Vw>»C8»C8äò<s V?øá>_s?Àþ?õ-À>wN?W.·ï¤9ÃË¼æp¦:g;:#c?ö¤w>xC8xC8äò<A?.´>rÚE?É>gw\>/T9?Aö<¹ÎÐy9Ë£Á¾ßV9bþ39âÍ?ªw>5)C85)C8äò<À<W<Ì*?>;*;;Æf;?¸!Ó¹ôJ9(¿æ82/9¹8>s«w>ò3C8ò3C8äò<C¹F?üÓ×>E¶k?G÷ï>Í=>[?)+¸
Þ9T¡½îÌ::UD9?Q¸w>®>C8®>C8äò<¤Æ=i×È<*?ÜbÍ;F«;Ù4?V¹rñ	9h8¿®{¹´69v2¿¾Áw>kIC8kIC8äò<D¯>#æg>{A?3~?«oº>äí5?O$;¹ÄF%9ï¿»¥:06:üg?Çáw>(TC8(TC8äò<jôE>>ëJ4?<MÜU<c-?È8«9©>YÂ9
98ü:?7îw>å^C8å^C8äò<¡`>D å=÷z?ý?É>ÒB?È2=YlÞ<ÄÅM?j!Ê;­m;Æ¶Y?cïw>¢iC8¢iC8äò<4\N?à×ç>Üc?? «&?ÁÖQ?^ð90¿9F¡ ?qzÅ:Y^:`­c?|òw>^tC8^tC8äò<¢¿#?°È>ÃàP?\1?Üþë>Ee@?·!9	B£9|°ñ>'D;½áÿ:3>D?nÿw>C8C8äò<µëE?,ñ>íR?Tû>E[¤>µ»C?²´¸J¥Í9Ïðà½·é§:6:¼*l?x>ØC8ØC8äò<+=ûÑ»<0?T9ä;aÙ«;|ý)?|Eª¹YL96Ñ¿Gn¸
!"9ÄCT¾x>C8C8äò<z¡X?p
?þÃH?eÆÞ>pÌ>A?B?ÆG¸döK9³¾ú½ÜÙ¡:¥RJ:tÊL?Å,x>RC8RC8äò<"==hØ=bè0?ù.;¦
W;¬ú?ZÞ[¹+7È
$Á ¸\'9Åë½½;x>ªC8ªC8äò<!5\>¼>gáI?rYÏ>¼>Y6?s;ËO;¢M?Öñ9m}X9ÿï!?ÒGx>Ë´C8Ë´C8~û<¡Z?+þ
?ov?ÍI?ñÄÁ>N?ÄýF9	jD9ð­?½ ;»xª:(q?UIx>¿C8¿C8~û<Bôç>*>µíA?QA>áVB>²:?N"8´:39%(è=Oý1:	ä9ÊG?Ô¬x>EÊC8EÊC8~û<]=°eÔ<Ü\,?BqÞ;2²©;9É'?ã¸} 9ê5¾¡Ú7¼;89	p4=r»x>ÕC8ÕC8~û<I?²>òK?Öa?Ð¹Ñ> u1?;¤¢¸¸U+9És¾ipj<½<ÜUI?¾¼x>¾ßC8¾ßC8~û<¯á=¸Ø<Ô-?Üü;ÁÈ;Lþ ?XÆ¹JôU9þ
m¿069È	(<©éx>{êC8{êC8~û<ûø>r>ÇÿG?ô\G>ÇY>ÎC3?bÒÃ·âãm8§ºR¾Vùû9mé×9ÿ`?þx>8õC88õC8~û<,¢?¢?x?2U?E{ô>é=_?³l9Ò[9Ô	?§y;;ðv?y>õÿC8õÿC8~û<é
»?tPð>P@Ç?EGæ?B"?§áµ?Î9:G´¹9á?´Ô<;°:ü/¹?´y>±
D8±
D8~û<¥Q?lb?8??	º>;0?4ó828ø9Ôú=
Æ97£9æTÍ>y>nD8nD8~û<§'¼<¦R<
Ý,?Üû8;÷ (;j?Ã"Å¹wÈt9Y+N¿Lí48t39]>['y>+ D8+ D8~û<åß	?Á¸>Ù;??@&?aç>êÎ7?jL¼¸M@Î9·é½%§;;;ê61? 0y>è*D8è*D8~û<.Aò=Þ¡°=ò/?O
<'¢Â;°9?ÂK¸\>n9ÆÞ&¾gÀ59òbs9¼+¿>1y>¤5D8¤5D8~û<ã=áá)=2¿F?²y£<~i<d;3?ùÏy¹Ö59ÆÙ/¿À9ààÁ9ç=þ>w2y>a@D8a@D8~û<ßH>ú>yF?Yw¼<oµ<jk4?s	Æ¹ù9óÙ®¿Ó¹ÊSá8L\¿>y>KD8KD8~û<Å0?4ä>cg?µu?ëÂ>Z¡?)ë·»±`9Jö½ÔÄ:³::m»?>>y>ÛUD8ÛUD8~û<+$?¨m>KÕ°?ã{?±?z?¤y>9Êë*9Í¤?ÎöÜ:]Gm:éen?ÊMy>`D8`D8~û<lp)?óÙ>¨ÓG?õðÑ>^r>%Ð3?ÀËOµ&áK9uu»Çw:¾Z:>e?àVy>TkD8TkD8~û<ÿ£>SvT>D?4Â>HÛ>%K0?Hö/¹ª~&9BG¿A;áû+;N`C?GWy>vD8vD8~û<ÖJy=8=Ü`-?g+;³ãq;R£?@Ë¹¸ø8æ÷5ÀµÀì¸ÓN8¢¿å]y>ÎD8ÎD8~û<AÈ±=Í=Ù-?>11<u)<¦Í'?ÆN¹<²8ÏM¿¸ÆÍd9j½/jy>D8D8~û<¼6?eù!?¸öP? ¹$?³Ó>2G?<ÈG9îf9xÝ>
L;µ|:vk?6py>GD8GD8~û<&O=t\=ÿ.?ba<b)=<?àªé´Â09k¼åºæc9ì9DÎ>Èty>¡D8¡D8~û<	ß>{tw>Çf?G}?âÙÅ>çäG?ò9HL9ü¿Â>w8ª<)A<g%a?"|y>Á«D8Á«D8~û<'Cã<¥<×¯/?Þ ;Úx;(}%?ìL¹Ë;92¿¤l\8têZ9Îá>½y>~¶D8~¶D8~û<uH?»Iø>¯N?Ùü8?ÈA?ø8?õ&9{I9yì>×î;Î¼Ã:É (?py>;ÁD8;ÁD8~û<éX?µCú>Ü]?uV]?Ux?z@?ê';/üÇ:ÅÐU?:$·:cË[?Ày>÷ËD8÷ËD8~û<±w?+>?.ÚL?`
@¨É?[?:T®Å9ßx/?å2;¸²:Q?+Ãy>´ÖD8´ÖD8~û<Hí>Ë%>ÐC?3¶>I>2?D,Z9'ñ9=³¯>Xâ:Þ:´J?ëóy>qáD8qáD8~û<²ç>Yâ>;H?i{É>²">§±1?z¸9d%Æ8ùD?i¢Ç;H5w;þ»N?®ýy>.ìD8.ìD8~û<Ev>àø=}?ü+?_áÒ>LO?%J=lýó<ËT?ß&}<èÿ;ä}?eþy>êöD8êöD8~û<Ñ?: >6/q?ÏõÏ>9o>ú^?Kè@9Ë
9®¹>}	Â::)5?ë*z>§E8§E8~û<Ç?DÊé>+Ä¬?¨9W?J³>ðd?}9â¼Ñ9wy»>ë÷;pâï: ?Ö/z>dE8dE8~û< 0=ó=sV-?O;ã:2'?wÑ7®i69ôû=z¸`f=9z§-¾<z>!E8!E8~û<÷M4>d>³Ï0?|'<
ß<éÏ#?ZZ2¹Ï9I¾]9ÔÊ8No*?Jz>Þ!E8Þ!E8~û<G®>	C>?s=?ØãÎ>ô<>ÆÐ,?Mþ¤8ãs9Ä/->2ã9L¦Å9ëV?ÈQz>,E8,E8~û<Åû>öØ>rI?ÚLÔ>+>°&2?¯§,·½F9T)ß¼u;K<÷T<ª#I?Sz>W7E8W7E8~û<Õ	>[Ô¬=¶¥e?ÑFG?8ñ>S?zö?=hOÖ<-Ne?±k<RU­;EÒS?]z>BE8BE8~û<¤¼>«þw>ï¨B?±n>àa+>Á+2?PìÁ897Y/>8Ø9wz9²R?Êdz>ÑLE8ÑLE8~û<n#=µî<»i/?»±;=;Þ)?Z½Ñ¸;99¡¤¾àÛ7vÚ.9/õ =¸gz>WE8WE8~û<u¹>z`p>ÂE?`?üö´>x9?·ñe8` 9Ù·=K'<8&<º'P?Õz>JbE8JbE8~û<8äÈ>±0>Õ??dÂ>E>0,?:½±7dYØ9XPÒ<ïC¢;ÙQ;®¬F?½ºz>mE8mE8~û<÷=?7
Ü>.1?¥ ?é?ÂA?¼$:ªP¸9Îd?Ü~[;Àë:mYn?\¿z>ÄwE8ÄwE8~û< Û=ü¿Ã<Ú!+? Ï¥:à¤¡:¸L?|Z¹ùøJ9=È	¿+¸'	9«Y¾·Ãz>E8E8~û<«=õÊ<µ,?±<Ñpå;¨?PÙC¹)&9ÈÞ¿¿»¸ÔW9^¾!Éz>=E8=E8~û<K?,Ä>@¥>?ïT¿>.o>é0?æ9Ä¦9qzS>Ç £:¦¿V:ªvB?y×z>úE8úE8~û<Öx«=Íê}=éà,?dNÍ;ø¦¹;ø
?¹L$9å}¿ÇzË¸Vt9.¶A¾ÕÝz>·¢E8·¢E8~û<´Md=A)=QN,?4S<Cv<¢?=¹ñÜ9t_¿ÀÝq6ÒóH9<ìèz>t­E8t­E8~û<
Z?zxÐ>@á?æÔ7?ð¶>ÈÜ?Ôß»9vÌZ9WÑ[?»$;GÔ:kêF?êz>0¸E80¸E8~û<^Pe?3îÏ>Ø)?ûv?Ç·æ>Ä?¢â9Ëç­9Ï&?Ý¡:Î':¹Àv?Áóz>íÂE8íÂE8~û<t=÷öJ=UA?J<yù<ä,?±¸÷é9@¾.089Ù®=w{>ªÍE8ªÍE8~û<V)?9ø>Ð?·ò'?F>ü¯?(bË8
9½;¦>Ò:?{¡9°f?7{>gØE8gØE8~û<áñ>;ä¦>hJ9?q;>5ZG>1?Õ]¹:9Y;¿ïuL:â
:a}=?ñF{>$ãE8$ãE8~û<,¥>*h>¹6?QJ?c?ñ¼'?yô<åR<ã/L?Ùº2:¾é:¸?@M{>àíE8àíE8~û<Å?}Ð>;?5´¨>Î.w>Â¸.?þá9Â¿09©eÐ>ÇT:8X::I?^{>øE8øE8~û<!vA?¬×>Sf?	JG?ý1Ö>H/n?.9úV9Ô+¬> Î9æ~f9nïd?Ûg{>ZF8ZF8~û<Ü?¸DÂ>yA?Â>ôtg>¶/?6G¸Û9¦½1Á|:Ý:äïb?o{>F8F8~û<¶»<h<åo-?;ærí:ê,?ùÃ¸UÅÿ8~&Ä¾êâ7£/9t6c=ÿ{>ÓF8ÓF8~û<Ú]=©"=ó¢.?UX=:&%=Å«'?r
©9K©·9#£ë>å)°;g;+?ä{>#F8#F8~û<U­=QÞ<.Ï/?«®<(<­|?BnÖ¸aM¶á£AJá9³:¨ÿ}>Ñ¢{>M.F8M.F8~û<wB=c=òc)?e ;áp`;|?ý&è¸ÝU9Þ¼¾Ã]f9«-~9hè>¯{>
9F8
9F8~û<ÆÊ=Ó=û;-?Ízª;;æ?³¹	e\9ÕG±¾`+À¸j»$9ÁQ¾³{>ÇCF8ÇCF8~û<¨×µ>'×N>a?hÏj?ºC?9çN?=y2;*Ë:Óý`?)S
:*ªÞ9?#´{>NF8NF8~û<hö*?­OÝ>qÂE?·>/?Pó>/8?1ë	9Â>9Î@¹>Ìg¤9O´9øjé>Z¾{>@YF8@YF8~û<ÑÒ<Ó<>,?«/;C;Þä?±J¹²ë09ñã¾¹új9gî¾ Ð{>ýcF8ýcF8~û<$h=^+= z-?òÅW;»æ+;êª ?:¹`9m&¿F¹ì\ç76ÀÍÚ{>ºnF8ºnF8~û<T7â<´®§<{®,?\.;R;²?]n
¹LÜ8
!¿:D¹¨«y93É¾Úâ{>vyF8vyF8~û<ÆDA?éÚì>õãP?²ÖG?Y?y<D?Ìm8a½´8P&Ü>óú;H(Ð:$<?gö{>3F83F8~û<?¯?u¬p?º-?­ÀÉ>Hp\?Î=¡81°­9§í=ðãï¶à»9¤$¼|>ðF8ðF8~û<¿µ$?¾H>ú9?åù[?£Yþ>.g]?ÛZ9´W9üÙ>êå:M±:ëE?(|>­F8­F8~û<£9?³¨¸>§÷Y?ëI >ïÕG>VM?L§¸
ÒÉ8r5Ô¾ss9\£½9\fÈ>-|>j¤F8j¤F8~û<]Ñ(?¹v¾>íçb?ºæ>&>°<?qÀU¹¶7¾9Ö¾¸Í:¼k:0?Ü2|>&¯F8&¯F8~û<}T>äú)>3RM?\®.?Izó>Fª7?x´:Ñ«w:>:?:zë9©Í+?#>|>ã¹F8ã¹F8~û<R+?Ã>o¾C?>4>Øà]>Ü94?¤#R¹×8(Ï¿µúº:/:Tý%?ù?|> ÄF8 ÄF8~û<`¶?ª*æ>Õ?%K?`Ï?Rúe?ó¥9ôs®90ó>:«]:Ì^1?\K|>]ÏF8]ÏF8~û<ìµ
?N$>+u?q¶?Z÷?Æ?ÎÐ§:³ÑT:ÝI?Âe;ÎvÄ:m0?-L|>ÚF8ÚF8~û<Tº?
Ì.?	8?"©Ì?>r?°HX?ÓÞ9`~:»&¾>©*k;Vþ;iº[?fs|>ÖäF8ÖäF8~û<),?Úáà>QcD?kÈ>>é3?­39¨-9m?cº;6³:I?Ùs|>ïF8ïF8~û<=À%;=Ñ2?¦\ë;«:À;¸?J¿³¸v¸9¬¾å 8ñ9Q>-|>PúF8PúF8~û<ê#?üPÜ>ýv>?r£>Ït>+?cN$9~ù9`Ï¡>9(;R½ß:`×@?Ö|>
G8
G8~û<Àäå>0>>E?íü>Ýh¹>×^.?Þ`9J/e9ìp¬>:ØÍ
:dG?4|>ÉG8ÉG8~û<íjF?Ô:?¡>?¼± >:Lf>ã 2?Z,¸[Ðs9|G¾ÆÜ=:ú:
"?U|>G8G8~û<îß<ï<í3:?:c=º'=É-?¾9$ÿ9ãô>SØ½:ã9¥:y?±¢|>C%G8C%G8~û<
?®>º^?vY?j¿©>gI?êÙD¸TqJ9æíø½u<Í<òÎe?ÎÈ|>0G80G8~û<~!?|Ü>;?rìÑ>þ>/?H"á·»È»9zu½t©§;ºx\;"®B?mÕ|>½:G8½:G8~û<0Å[?|
à>¿{?^?æß>:o~?7D9Y «9
§>5s:Aï9­?ÍÕ|>yEG8yEG8~û<<'?è×>JF?uûÙ>;¾>{5?Úµ9²ÿË9jÕ±>§Ë:2ÿ::
&?³í|>6PG86PG8~û<¼>Ëx>B?%²>òÜ=>Éß.?Þ¾±·»Q9?þ ½9¤á­9T
Æ>G}>óZG8óZG8~û<.<??¸Þ>Ú6X?ÓQ(?Ó>M/L?£ÌÇ9<9¡9?tk2:`G:é?ù
}>°eG8°eG8~û<Ìé>¥¨>Zp;?ók­>ô¡x>x2?¹7
9ó8aÃv?î":­Ù9ïR??
}>lpG8lpG8~û<b&k?Ö\ø>ar?5r?×ï¿>-ªT?ìF´9÷¼9%:ô>Ú&;S L;¸B?Ñ}>){G8){G8~û<pßì>ï>Ð»L?®þ,?-ð>yd8? í9#9Ñ¹ä>9i:á8:ÙT?x}>æG8æG8~û<<XM?V_?¼¿L?¨ÿ?¶H²>/HC?½âM8ìx¬92Ì=éR@:I%:a¯?}>£G8£G8~û<½¾ý>eÍ¨>"i@?°ï	?LÇ½>b:?w ¸ÚÂ9l¾t^ß;ºy;EQ?/"}>`G8`G8~û<L-
=+È<Ê·0?«ÃÂ;5ô;<Ö?MW§8Ðçd9ý%;>JÚ7¨yd9Øt=M%}>¦G8¦G8~û<=?ìö×>ª`?´¯©? iQ?pO?ö:¦:%1U?´]K:Tµý9÷3M?j*}>Ù°G8Ù°G8~û<æî<C°<2-?@ëÿ;ÑÖ;k¡?×
¹z8e.¿Uíq¹ñh9k|ò¾c;}>»G8»G8~û<0Â­<$<ÎW(?b;¥rg;Cá?º¹OG9Äè'¿RÜ¸i²ä8Gö¾B}>SÆG8SÆG8~û<ÐÌ>?¥7>{Â^?_%?û2?¡¾L?]»<=Yc<dúR?(§=:Ûá:ç·(?ÚB}>ÑG8ÑG8~û<Ì*?c­>f¶|?ü?ÁO³>mW?Úf(8
mZ9Þ^Å=·ï¥:úð:Æú ?£R}>ÌÛG8ÌÛG8~û<mo>¥>uC?%ââ>ëF¢>¹õ2?Ù¹ÃÖø8Ðá¿Îu<Òh1<¶wC?Z}>æG8æG8~û<7?Öã©>A7D?[?
¶>ó¾??bï¸è§9õ6¾`:±G:Vô?ío}>FñG8FñG8~û<îÃ<ÝO<É-?ÓoV;þ(;!ÕC?ÄÁÂ¹B9ðj¿o9è¦9ðr>-r}>üG8üG8~û<x
?ß~§>cV?3?ø»>Ò8?]@|79J=è<uÜ;N;ëRZ?Á}}>¿H8¿H8~û<Êë©=ì`U=¬ÜK?«(<âéÂ;]?-ñ¹OÝk9ÏP¾4	±7aÃ8h©>ã}>|H8|H8~û<*Ê<â÷<¬G1?XIó;U×ª;NG6?HGÃ¹âô_8ù7_ÀG¸69i¢¾º}>9H89H8~û<Ì?%Â>¥C=?êwÉ>@>°Å2?ÒÃ¸FI9û½x¾áå:Þ9Ø>?ª}>ö&H8ö&H8~û<ç/?=ä>êKE?qØ§>«o>H3?lmÅ8¥)9òõ>tAñ9^ûÞ9f}
?X}>²1H8²1H8~û<«µ1=<=
0?G;)È;°#?v;¹J89=¿Ð¸\9©[¾S}>o<H8o<H8~û<YG?C&ó>Q?å
?!ô³>eQI?ì} 9í¶Î9½ÁÆ>¤9þ°â9vÝ¹>.§}>,GH8,GH8~û<4{6?ÆåÚ>IiU?d"?ÊPÐ>l/G?|88æi9=ç'
:!:>Tà>©}>éQH8éQH8~û<â ?3+?¥Z?Ï?ª1?9F?#9=Þ¿9SSÌ>LLç:_Ä:¯[?¯}>¦\H8¦\H8~û< ¯<Óþ<Û+?sS;@â/;pâ?ùz¹ÐK^9m¿ë3»8º93´>ã²}>bgH8bgH8~û<Á>Td >JR?úæ>¿`>'Ü;?¥j¹ºÙq8k_ø¿«Dû;²h;¤¦Q?ØÅ}>rH8rH8~û<£y
?1]¯>&J?ÈÓ>>æÑ>?¬E¹V9Þã}¾¤}Í:S):6t6?bÙ}>Ü|H8Ü|H8~û<Þ×å<¦rª<,?¼ò);E;`Ü?ÿ>s¹ ³³8C­¿Psµ2ÍO9Ø/3»ìç}>H8H8~û<£=Õ²Ø<ß*?yöT=#=&?`=þ·ðZ29Àu¶½óï9¨{9>w~>UH8UH8~û<êI¹>y
>k69?¡>W>Cö*?\1¹h)¹9»ÓÁ¾ÔTí9á·ñ9Zû>Æ~>H8H8~û<Ös=Õ«¾<;-3?"%Ã;îö¤;ój?Â{c¹¸A9>È¿¹39^¾5~>Ï§H8Ï§H8~û<cK?bH?<¬G?ó
?¾¾º>S{>?)^9ËÏ9ÿb¿>I¢:\:×§<?:~>²H8²H8~û<%K==fË= R-?ñy;Nt};ÜÆ?òO¸Ø0A9ç	¾w¹Xo91¾©Q~>I½H8I½H8~û<¸mz>ò>°^?ç!?|Ù>Á>?ot°¸69fw¾0Â/<uwÚ;[ôM?ÿX~>ÈH8ÈH8~û<É?¸ªÍ>{äF?H)Û>ö¯>ÀY5?l±¸³*9é#-¾T.;Ã:F2?jc~>ÂÒH8ÂÒH8~û<"$?0å>¶U7?²¹>->¾%1?bà;µýE;ÝªE?¾<:Õ:í/?Ù~>ÝH8ÝH8~û<`ÍD?uÉï>âR?uê>ê§>Á'3?O8¨E¡9æx=è\$;Wõà:;?	~><èH8<èH8~û<DÒÝ>FR=c"@
vS>fl!>\­'?6\
¸ðN	9ôÆ¾«:d&B:¯MI?ò~>øòH8øòH8~û<Ö&?Wõ×>)ÅE?úÊE?Øô?pSD?j¯¶p
9ª¼&W:býJ:+E?*§~>µýH8µýH8~û<c1?>z°>·D?ôyÒ>®>¬7?èÇ 8B*9`?>· :üX:ý=?ª~>rI8rI8~û<sI ?­>Ôzl?«·?\w>^v?Å;;;kåy?¿PÊ;¬Éû:3³Í?Cª~>/I8/I8~û<ç>Cã>÷=?Âdé>$>¨E?4õ.=Ñ<!/V?]Am<©<Ë=H?È~>ìI8ìI8~û<2?d%«>ÓWC?ãM>!>85?Ç¹VÄÆ9-±¾,q:ÝùF:l/?cÊ~>¨(I8¨(I8~û<ãZ=×ÇÖ<Mq.?
´;@èx;A$?´{P¹Äó-8»hÀÄÄ·T¤9§FB½
û~>e3I8e3I8~û<±?â¢
?Àu?Mle?ðù>cüj?ý`¤9Åè9È´>J<;è¾%;;àP?Òü~>">I8">I8~û<ò­=äÞ<5?*<õ<ð"?ÞQ¹¬æ¦9.O¾ElE;Á;ü_-?:>ßHI8ßHI8~û<-LÜ<¾<¼0?y: ;Ñ°;¾#?^²¸¹)á9sC³¿«ÏÃ7%9¶Ö=8#>SI8SI8~û<Ô~&=¾"÷<¡w,?&Ð;èyf;?x%¹HúT8åÆ¿i¹¸9÷c ¾¾,>X^I8X^I8~û<¹à>
û>VýQ?¯?¸ÆÃ>w1=?þS¹;9P¿[¼;öZ³:åpQ?¢2>iI8iI8~û<åEQ?hå?m¬C?TY?ùÒ>-(/?´\8¥eÁ9~=Nå:}ßu:-f$?Æ8>ÒsI8ÒsI8~û<f>ý8>úS?îè½>Ú>^}9?!<Ä¸fV92Oj¾D<#*<ýS?=>~I8~I8~û<A&<=³iÿ<ù<?ø ;n¤W;å=?ÎÞ¹¼Îx9M;¾éL
9ÒÚ9Ì!>>>KI8KI8~û<3;	?¨>ÑYP?/Ë?o¥Ö>Ã8?}`»8¢º9>>ôÎ9M6È9£O??E>I8I8~û<Ù8(=§ð<Ûò2?Zsö;~;§j?áJ¹Ø94=I¿6¹çp9KÂ¾ÅW>ÅI8ÅI8~û<4CC?ðrÜ>vÀb?PM+?+Â>Úa?Þk9­9,Ë­>_4;2ùÂ:ÆÓl?Eq>©I8©I8J=n?£±>ZÑ<?âÛ{>­p9>uØ-?Üv6ÛU9ô[;Ì:«Ò·9îÂ4?×q>>´I8>´I8J=#<?Ù÷>eêB?¸>ðJ<>'ª7?{wL8aDú8&Q>[.B;½;!p#?x>û¾I8û¾I8J=æÆ?=ò`å<ÅV?b%é;_wc;42?5ñ~¸´9úÙ½;j{9'Ý9§>m>¸ÉI8¸ÉI8J=î¿à>"<>1F?!
?|Á>~S;?`9h9?Àö>D½;ì+i;EÌO?(>uÔI8uÔI8J=d=oÊ)=ÊK,?Zôp;,À>;=°!?3ù¸$3A9G¥¾ñ¸ÿ8$Ï¾|>2ßI82ßI8J=(y?)pª>gxB?ðâ>¼Ü9>§æ2?I	¹&(591,9¿`Ì:ä²:;?>îéI8îéI8J=v¤#?ÜÁ>ÃX?üË>U>d;?µÎ8D_E9Õ
>d:|±<:}´?¢§>«ôI8«ôI8J=ö{(=«ß<ÍeA?$;,<©4ú;680?5y!¹Fç8J¼2¿Äøa¸Ôa9[»½d«>hÿI8hÿI8J=É0@?¾hó>Í!J?¨ºV??9?±­9¸FC9]c?þ9£ØÓ9%£>»>%
J8%
J8J=öVS>R|ö=W[?E?Ã&?ÆG?÷Ó´<ýN<`?æö;°Ë;XYe?há>áJ8áJ8J= J?ð8Æ>!cC?R¨µ>÷ê><]4?1§¸Ñ9
95%¾Ãë:Zã9êÃ)?ã>J8J8J=)?5'ì>«H7? '¨>!v>-å.?rúç·:¥]9÷½@>:zs	:°+1?yè>[*J8[*J8J=ÊiV?ãUÒ>E{?í¬?ÌI?c`[?ÝÜ9Z´9Ç?¥)::Jü
?:ï>5J85J8J=·ô=]¯=|a2?¤5<<U&?®øf¹U.9*Ó)¿}	à87´9ý>ú>Õ?J8Õ?J8J=úQ¬>ÿ`B>Êòb?*ç/?~bë>O??u_·4ß©9êr¨¼u0<
~ <]_?çý>JJ8JJ8J=â	?/>³uc?ý>.¡>íH?é¸hK9¨':¾	<ÿB<3¹W?¨>NUJ8NUJ8J=a¡÷>û#¢>-}C?êj9>©Ö>0?ª!¹«!9Tó ¿;ÌK:¢,:¤?Ú>`J8`J8J=´¡=$M=çg0?Ø ö;ËkÀ;ú¹#?ó"'¹-'9³ïÿ¾¨Î/¹,#8iM¿Í>ÈjJ8ÈjJ8J=×,o>Îc>þJF?t?Á
?F?¡ã<ã<æ(V?»öÄ<Õ_<@b?_>uJ8uJ8J=Ý¿¥=+l=¢ª3?¥Ð\<ÿf0<ú9 ?#´¹ 19+RÜ¾*£9%Ã9»D³>&>AJ8AJ8J=¤q=ýæ1=Âw-?þ;ÉþI;kÄJ?òñ+¸&9Í¬½ÀÍk¸þ2ó87x¾ô0>þJ8þJ8J=vË"?»È>ôO?2É©>Np>²ß4?ð#9`»9ú£>40:FD:{·K?4>»J8»J8J=Nèß>ä}>¬/=?k>>x9>»-*?­n¹9G£8Ê»¿®Àf;x;nËR?9>x J8x J8J=¯Ã%?/qÏ>þL?Á?Õ%¬>å­C?¤É¸-èq9»©½7?:UÖ+:Û\?´9>4«J84«J8J=Ä,7?LZá>
P?H¿>é±>9:?¯7Ç¸É+59À¾>:D:
ä>à;>ñµJ8ñµJ8J=y£¬>wh>Õ>?Ïí>ï[­>Ëq/?­Ý±¸V°Ã9!¯è½gn<vD<Ñ[??À<>®ÀJ8®ÀJ8J=ôê?õ­>±b?h)?§³Ú>ÍLF?ð7#09»<Èä:í<:ÔÑ??¤?>kËJ8kËJ8J=¿1Ú>8V>âæO?oì©>¾2o>ÿÛ5?Þ¬·%>9uFh½Ñz9ÚeI9ïë8?íS>'ÖJ8'ÖJ8J=ª?
?¿ª>¡P?È&?ä§ß>#ç>?[¯Ô8]]I9%2>æk&:3`:®?b>äàJ8äàJ8J=Þô?us«>@C?DTá>b>6?5@7ä8u9§É<s R:ýö9¡ÊY?g>¡ëJ8¡ëJ8J=Â?&Ïµ>]I?[!§>1n>»¶3?ñ¹¶8\`¿L8L:·q:ÌÀ-?×i>^öJ8^öJ8J=´]>1>{û6?]Ü>k£ >V/?ÛK=O¶=×ºJ?.ö;ü¡;_áB?+l>K8K8J=QQ=Ø=/?V4m;ú7J;.%?T ¹bJé8zï/¿/	9ÛÊ8c?Ì|>×K8×K8J=g?¶4Â>ÙOP?×ZÛ>Ì>÷ø=?}£8ma9²>G:§.:x\Í>+>K8K8J=Ëy	?¤f´>'C?û¡>°m>÷u.?¬9¹0/9|E¿4À:õ®:Q9+?G>Q!K8Q!K8J=?, ª>vXH?æÌ?)@¾>l»6?Ä¢¹Ñ G9×¨¯¾.qo:ÖG:p¢A?Ë>,K8,K8J=ìb?,°>vÛR?,×>Ú>É@?G|ö¸A9Ý£¾À×:ë:Õ;H?ì>Ë6K8Ë6K8J=ë4?uµ>ûR?=MI>Aª>"Å@?@Y#¹ÀþÃ¶Ï[UAÓó9º×à9¢Î
[truncated: 1,096,503 more chars]
