# Supplementary material for: LKB1‐SIK2 loss drives uveal melanoma proliferation and hypersensitivity to SLC8A1 and ROS inhibition
Source: EMBO Mol Med. 2023 Nov 15;15(12):e17719. doi: 10.15252/emmm.202317719 (PMC10701601; doi:10.15252/emmm.202317719)
Supplement: Supplementary file 11 — Source Data for Figure 6 [file EMMM-15-e17719-s009.zip › Figure 6/6C/FCS files/Ctl1.mqd]

MQD3.1    1274112 1276755 118784 1273856 1277129 1418010 0 0                                                                                                                                                                                                                                                                                                                                                                                                                                                                                                                                                                                                                                                                                                                                                                                                                                                                                                                                                                                                                                                                                                                                                                                                                                                                                                                                                                                                                                                                                                                                                                                                                                                                                                                                                                                                                                                                                                                                                                                                                                                                                                                                                                                                                                                                                                                                                                                                                                                                                                                                                                                                                                                                                                                                                                                                                                                                                                                                                                                                                                                                                                                                                                                                                                                                                                                                                                                                                                                                                                                                                                                                                                                                                                                                                                                                                                                                                                                                                                                                                                                                                                                                                                                                                                                                                                                                                                                                                                                                    /$EXP/thomas s/$SYS/MACSQuantify,2.11.1817.19623/$CYT/MACSQuant Analyzer 10,2.11.1817.19623/$CYTSN/21337/$DATE/2022-Sep-19/$BTIM/16:04:55/$ETIM/16:04:55/$PROJ/AnnexinV/$TIMESTEP/1/$PLATENAME/Single tube rack/$WELLID/A1/$TR/FSC,15.9187/$FIL/lch.0007.mqd/$PAR/16/$TOT/0/$ABRT/0/$LOST/0/$MODE/L/$DATATYPE/F/$BYTEORD/1,2,3,4/$P1N/HDR-T/$P1B/32/$P1E/0.0,0.0/$P1D/Linear,0,160/$P1R/160/$P1G/1/$P1S/HDR-T/$P2N/HDR-CE/$P2B/32/$P2E/0.0,0.0/$P2D/Linear,0,1000/$P2R/1000/$P2G/1/$P2S/HDR-CE/$P3N/HDR-SE/$P3B/32/$P3E/0.0,0.0/$P3D/Linear,0,1000/$P3R/1000/$P3G/1/$P3S/HDR-SE/$P4N/HDR-V/$P4B/32/$P4E/0.0,0.0/$P4D/Linear,0,40/$P4R/40/$P4G/1/$P4S/HDR-V/$P5N/FSC-A/$P5B/32/$P5E/0.0,0.0/$P5D/Linear,0,1000/$P5R/1000/$P5G/1/$P5S/FSC-A/$P5F/488//10 nm/$P5L/488nm/$P5O/30mW/$P5V/424/$P5T/-110/$P6N/FSC-H/$P6B/32/$P6E/0.0,0.0/$P6D/Linear,0,1000/$P6R/1000/$P6G/1/$P6S/FSC-H/$P6F/488//10 nm/$P6L/488nm/$P6O/30mW/$P6V/424/$P6T/-110/$P7N/FSC-W/$P7B/32/$P7E/0.0,0.0/$P7D/Linear,0,1000/$P7R/1000/$P7G/1/$P7S/FSC-W/$P7F/488//10 nm/$P7L/488nm/$P7O/30mW/$P7V/424/$P7T/-110/$P8N/SSC-A/$P8B/32/$P8E/0.0,0.0/$P8D/Linear,0,1000/$P8R/1000/$P8G/1/$P8S/SSC-A/$P8F/488//10 nm/$P8L/488nm/$P8O/30mW/$P8V/470/$P8T/-110/$P9N/SSC-H/$P9B/32/$P9E/0.0,0.0/$P9D/Linear,0,1000/$P9R/1000/$P9G/1/$P9S/SSC-H/$P9F/488//10 nm/$P9L/488nm/$P9O/30mW/$P9V/470/$P9T/-110/$P10N/SSC-W/$P10B/32/$P10E/0.0,0.0/$P10D/Linear,0,1000/$P10R/1000/$P10G/1/$P10S/SSC-W/$P10F/488//10 nm/$P10L/488nm/$P10O/30mW/$P10V/470/$P10T/-110/$P11N/V1-A/$P11B/32/$P11E/0.0,0.0/$P11D/Hyperlogarithmic,-1.0,1000/$P11R/1000/$P11G/1/$P11S/VioBlue-A/$P11F/450//50 nm/$P11L/405nm/$P11O/40mW/$P11V/340/$P11T/-110/$P12N/V1-H/$P12B/32/$P12E/0.0,0.0/$P12D/Hyperlogarithmic,-1.0,1000/$P12R/1000/$P12G/1/$P12S/VioBlue-H/$P12F/450//50 nm/$P12L/405nm/$P12O/40mW/$P12V/340/$P12T/-110/$P13N/V1-W/$P13B/32/$P13E/0.0,0.0/$P13D/Hyperlogarithmic,-1.0,1000/$P13R/1000/$P13G/1/$P13S/VioBlue-W/$P13F/450//50 nm/$P13L/405nm/$P13O/40mW/$P13V/340/$P13T/-110/$P14N/B1-A/$P14B/32/$P14E/0.0,0.0/$P14D/Hyperlogarithmic,-1.0,1000/$P14R/1000/$P14G/1/$P14S/FITC-A/$P14F/525//50 nm/$P14L/488nm/$P14O/30mW/$P14V/375/$P14T/-20/$P15N/B1-H/$P15B/32/$P15E/0.0,0.0/$P15D/Hyperlogarithmic,-1.0,1000/$P15R/1000/$P15G/1/$P15S/FITC-H/$P15F/525//50 nm/$P15L/488nm/$P15O/30mW/$P15V/375/$P15T/-20/$P16N/B1-W/$P16B/32/$P16E/0.0,0.0/$P16D/Hyperlogarithmic,-1.0,1000/$P16R/1000/$P16G/1/$P16S/FITC-W/$P16F/525//50 nm/$P16L/488nm/$P16O/30mW/$P16V/375/$P16T/-20/$NEXTDATA/0/$BEGINANALYSIS/0/$ENDANALYSIS/0/$BEGINSTEXT/7265/$ENDSTEXT/118649/$BEGINDATA/4096/$ENDDATA/4096/                                                                                                                                                                                                                                                                                                                                                                                              /@MB_P1_BASE/HDR-T
HDR-T
0
4/@MB_P2_BASE/HDR-CE
HDR-CE
0
4/@MB_P3_BASE/HDR-SE
HDR-SE
0
4/@MB_P4_BASE/HDR-V
HDR-V
0
4/@MB_P5_BASE/FSC-A
FSC-A
5
4/@MB_P6_BASE/FSC-H
FSC-H
5
4/@MB_P7_BASE/FSC-W
FSC-W
5
4/@MB_P8_BASE/SSC-A
SSC-A
2
4/@MB_P9_BASE/SSC-H
SSC-H
2
4/@MB_P10_BASE/SSC-W
SSC-W
2
4/@MB_P11_BASE/V1-A
FL1-A
4
4/@MB_P12_BASE/V1-H
FL1-H
4
4/@MB_P13_BASE/V1-W
FL1-W
4
4/@MB_P14_BASE/B1-A
FL2-A
9
4/@MB_P15_BASE/B1-H
FL2-H
9
4/@MB_P16_BASE/B1-W
FL2-W
9
4/@MB_INSSET/PEJhc2ljRW50cnk+CiA8bmFtZT5Tb2Z0d2FyZTwvbmFtZT4KIDxmbGFncz4xMzEwNzQ8L2ZsYWdzPgogPEJhc2ljRW50cnk+CiAgPG5hbWU+RGV2aWNlPC9uYW1lPgogIDxmbGFncz4xMzEyMDI8L2ZsYWdzPgogIDxCYXNpY0VudHJ5PgogICA8bmFtZT5EZXRlY3RvcjwvbmFtZT4KICAgPGZsYWdzPjEzMTk3MDwvZmxhZ3M+CiAgIDx2YWx1ZSB0eXBlPSIzIj5GTDg8L3ZhbHVlPgogICA8QmFzaWNFbnRyeT4KICAgIDxuYW1lPlBtdHM8L25hbWU+CiAgICA8ZmxhZ3M+MTMxMjAyPC9mbGFncz4KICAgIDxCYXNpY0VudHJ5PgogICAgIDxuYW1lPjU8L25hbWU+CiAgICAgPGZsYWdzPjEzMTIwMjwvZmxhZ3M+CiAgICAgPEJhc2ljRW50cnk+CiAgICAgIDxuYW1lPkdhaW48L25hbWU+CiAgICAgIDxmbGFncz4xMzE3MTQ8L2ZsYWdzPgogICAgICA8dmFsdWUgdHlwZT0iMiI+NDI0PC92YWx1ZT4KICAgICA8L0Jhc2ljRW50cnk+CiAgICA8L0Jhc2ljRW50cnk+CiAgICA8QmFzaWNFbnRyeT4KICAgICA8bmFtZT4yPC9uYW1lPgogICAgIDxmbGFncz4xMzEyMDI8L2ZsYWdzPgogICAgIDxCYXNpY0VudHJ5PgogICAgICA8bmFtZT5HYWluPC9uYW1lPgogICAgICA8ZmxhZ3M+MTMxNzE0PC9mbGFncz4KICAgICAgPHZhbHVlIHR5cGU9IjIiPjQ3MDwvdmFsdWU+CiAgICAgPC9CYXNpY0VudHJ5PgogICAgPC9CYXNpY0VudHJ5PgogICAgPEJhc2ljRW50cnk+CiAgICAgPG5hbWU+NDwvbmFtZT4KICAgICA8ZmxhZ3M+MTMxMjAyPC9mbGFncz4KICAgICA8QmFzaWNFbnRyeT4KICAgICAgPG5hbWU+R2FpbjwvbmFtZT4KICAgICAgPGZsYWdzPjEzMTcxNDwvZmxhZ3M+CiAgICAgIDx2YWx1ZSB0eXBlPSIyIj4zNDA8L3ZhbHVlPgogICAgIDwvQmFzaWNFbnRyeT4KICAgIDwvQmFzaWNFbnRyeT4KICAgIDxCYXNpY0VudHJ5PgogICAgIDxuYW1lPjM8L25hbWU+CiAgICAgPGZsYWdzPjEzMTIwMjwvZmxhZ3M+CiAgICAgPEJhc2ljRW50cnk+CiAgICAgIDxuYW1lPkdhaW48L25hbWU+CiAgICAgIDxmbGFncz4xMzE3MTQ8L2ZsYWdzPgogICAgICA8dmFsdWUgdHlwZT0iMiI+NjEyPC92YWx1ZT4KICAgICA8L0Jhc2ljRW50cnk+CiAgICA8L0Jhc2ljRW50cnk+CiAgICA8QmFzaWNFbnRyeT4KICAgICA8bmFtZT4xMjwvbmFtZT4KICAgICA8ZmxhZ3M+MTMxMjAyPC9mbGFncz4KICAgICA8QmFzaWNFbnRyeT4KICAgICAgPG5hbWU+R2FpbjwvbmFtZT4KICAgICAgPGZsYWdzPjEzMTcxNDwvZmxhZ3M+CiAgICAgIDx2YWx1ZSB0eXBlPSIyIj42NzI8L3ZhbHVlPgogICAgIDwvQmFzaWNFbnRyeT4KICAgIDwvQmFzaWNFbnRyeT4KICAgIDxCYXNpY0VudHJ5PgogICAgIDxuYW1lPjE8L25hbWU+CiAgICAgPGZsYWdzPjEzMTIwMjwvZmxhZ3M+CiAgICAgPEJhc2ljRW50cnk+CiAgICAgIDxuYW1lPkdhaW48L25hbWU+CiAgICAgIDxmbGFncz4xMzE3MTQ8L2ZsYWdzPgogICAgICA8dmFsdWUgdHlwZT0iMiI+NDc0PC92YWx1ZT4KICAgICA8L0Jhc2ljRW50cnk+CiAgICA8L0Jhc2ljRW50cnk+CiAgICA8QmFzaWNFbnRyeT4KICAgICA8bmFtZT4xMDwvbmFtZT4KICAgICA8ZmxhZ3M+MTMxMjAyPC9mbGFncz4KICAgICA8QmFzaWNFbnRyeT4KICAgICAgPG5hbWU+R2FpbjwvbmFtZT4KICAgICAgPGZsYWdzPjEzMTcxNDwvZmxhZ3M+CiAgICAgIDx2YWx1ZSB0eXBlPSIyIj42MDI8L3ZhbHVlPgogICAgIDwvQmFzaWNFbnRyeT4KICAgIDwvQmFzaWNFbnRyeT4KICAgIDxCYXNpY0VudHJ5PgogICAgIDxuYW1lPjY8L25hbWU+CiAgICAgPGZsYWdzPjEzMTIwMjwvZmxhZ3M+CiAgICAgPEJhc2ljRW50cnk+CiAgICAgIDxuYW1lPkdhaW48L25hbWU+CiAgICAgIDxmbGFncz4xMzE3MTQ8L2ZsYWdzPgogICAgICA8dmFsdWUgdHlwZT0iMiI+NjQ0PC92YWx1ZT4KICAgICA8L0Jhc2ljRW50cnk+CiAgICA8L0Jhc2ljRW50cnk+CiAgICA8QmFzaWNFbnRyeT4KICAgICA8bmFtZT4xMTwvbmFtZT4KICAgICA8ZmxhZ3M+MTMxMjAyPC9mbGFncz4KICAgICA8QmFzaWNFbnRyeT4KICAgICAgPG5hbWU+R2FpbjwvbmFtZT4KICAgICAgPGZsYWdzPjEzMTcxNDwvZmxhZ3M+CiAgICAgIDx2YWx1ZSB0eXBlPSIyIj41NDI8L3ZhbHVlPgogICAgIDwvQmFzaWNFbnRyeT4KICAgIDwvQmFzaWNFbnRyeT4KICAgIDxCYXNpY0VudHJ5PgogICAgIDxuYW1lPjk8L25hbWU+CiAgICAgPGZsYWdzPjEzMTIwMjwvZmxhZ3M+CiAgICAgPEJhc2ljRW50cnk+CiAgICAgIDxuYW1lPkdhaW48L25hbWU+CiAgICAgIDxmbGFncz4xMzE3MTQ8L2ZsYWdzPgogICAgICA8dmFsdWUgdHlwZT0iMiI+Mzc1PC92YWx1ZT4KICAgICA8L0Jhc2ljRW50cnk+CiAgICA8L0Jhc2ljRW50cnk+CiAgIDwvQmFzaWNFbnRyeT4KICAgPEJhc2ljRW50cnk+CiAgICA8bmFtZT5DaGFubmVsczwvbmFtZT4KICAgIDxmbGFncz4xMzEyMDI8L2ZsYWdzPgogICAgPEJhc2ljRW50cnk+CiAgICAgPG5hbWU+RlNDPC9uYW1lPgogICAgIDxmbGFncz4xMzE3MTQ8L2ZsYWdzPgogICAgIDx2YWx1ZSB0eXBlPSIyIj41PC92YWx1ZT4KICAgICA8QmFzaWNFbnRyeT4KICAgICAgPG5hbWU+QWN0aXZlPC9uYW1lPgogICAgICA8ZmxhZ3M+MTMxNDU4PC9mbGFncz4KICAgICAgPHZhbHVlIHR5cGU9IjEiPjE8L3ZhbHVlPgogICAgIDwvQmFzaWNFbnRyeT4KICAgICA8QmFzaWNFbnRyeT4KICAgICAgPG5hbWU+TW9kZTwvbmFtZT4KICAgICAgPGZsYWdzPjEzMTk3MDwvZmxhZ3M+CiAgICAgIDx2YWx1ZSB0eXBlPSIzIj5saW48L3ZhbHVlPgogICAgIDwvQmFzaWNFbnRyeT4KICAgICA8QmFzaWNFbnRyeT4KICAgICAgPG5hbWU+VHJpZ2dlckxldmVsPC9uYW1lPgogICAgICA8ZmxhZ3M+MTMyOTk0PC9mbGFncz4KICAgICAgPHZhbHVlIHR5cGU9IjciPjE1LjkxODcxMzU3PC92YWx1ZT4KICAgICA8L0Jhc2ljRW50cnk+CiAgICAgPEJhc2ljRW50cnk+CiAgICAgIDxuYW1lPlVzZXJOYW1lPC9uYW1lPgogICAgICA8ZmxhZ3M+MTMxOTcwPC9mbGFncz4KICAgICAgPHZhbHVlIHR5cGU9IjMiPkZTQzwvdmFsdWU+CiAgICAgPC9CYXNpY0VudHJ5PgogICAgPC9CYXNpY0VudHJ5PgogICAgPEJhc2ljRW50cnk+CiAgICAgPG5hbWU+U1NDPC9uYW1lPgogICAgIDxmbGFncz4xMzE3MTQ8L2ZsYWdzPgogICAgIDx2YWx1ZSB0eXBlPSIyIj4yPC92YWx1ZT4KICAgICA8QmFzaWNFbnRyeT4KICAgICAgPG5hbWU+QWN0aXZlPC9uYW1lPgogICAgICA8ZmxhZ3M+MTMxNDU4PC9mbGFncz4KICAgICAgPHZhbHVlIHR5cGU9IjEiPjE8L3ZhbHVlPgogICAgIDwvQmFzaWNFbnRyeT4KICAgICA8QmFzaWNFbnRyeT4KICAgICAgPG5hbWU+TW9kZTwvbmFtZT4KICAgICAgPGZsYWdzPjEzMTk3MDwvZmxhZ3M+CiAgICAgIDx2YWx1ZSB0eXBlPSIzIj5saW48L3ZhbHVlPgogICAgIDwvQmFzaWNFbnRyeT4KICAgICA8QmFzaWNFbnRyeT4KICAgICAgPG5hbWU+VHJpZ2dlckxldmVsPC9uYW1lPgogICAgICA8ZmxhZ3M+MTMyOTk0PC9mbGFncz4KICAgICAgPHZhbHVlIHR5cGU9IjciPjA8L3ZhbHVlPgogICAgIDwvQmFzaWNFbnRyeT4KICAgICA8QmFzaWNFbnRyeT4KICAgICAgPG5hbWU+VXNlck5hbWU8L25hbWU+CiAgICAgIDxmbGFncz4xMzE5NzA8L2ZsYWdzPgogICAgICA8dmFsdWUgdHlwZT0iMyI+U1NDPC92YWx1ZT4KICAgICA8L0Jhc2ljRW50cnk+CiAgICA8L0Jhc2ljRW50cnk+CiAgICA8QmFzaWNFbnRyeT4KICAgICA8bmFtZT5WMTwvbmFtZT4KICAgICA8ZmxhZ3M+MTMxNzE0PC9mbGFncz4KICAgICA8dmFsdWUgdHlwZT0iMiI+NDwvdmFsdWU+CiAgICAgPEJhc2ljRW50cnk+CiAgICAgIDxuYW1lPkFjdGl2ZTwvbmFtZT4KICAgICAgPGZsYWdzPjEzMTQ1ODwvZmxhZ3M+CiAgICAgIDx2YWx1ZSB0eXBlPSIxIj4xPC92YWx1ZT4KICAgICA8L0Jhc2ljRW50cnk+CiAgICAgPEJhc2ljRW50cnk+CiAgICAgIDxuYW1lPk1vZGU8L25hbWU+CiAgICAgIDxmbGFncz4xMzE5NzA8L2ZsYWdzPgogICAgICA8dmFsdWUgdHlwZT0iMyI+aGxvZzwvdmFsdWU+CiAgICAgPC9CYXNpY0VudHJ5PgogICAgIDxCYXNpY0VudHJ5PgogICAgICA8bmFtZT5UcmlnZ2VyTGV2ZWw8L25hbWU+CiAgICAgIDxmbGFncz4xMzI5OTQ8L2ZsYWdzPgogICAgICA8dmFsdWUgdHlwZT0iNyI+MDwvdmFsdWU+CiAgICAgPC9CYXNpY0VudHJ5PgogICAgIDxCYXNpY0VudHJ5PgogICAgICA8bmFtZT5Vc2VyTmFtZTwvbmFtZT4KICAgICAgPGZsYWdzPjEzMTk3MDwvZmxhZ3M+CiAgICAgIDx2YWx1ZSB0eXBlPSIzIj5WaW9CbHVlPC92YWx1ZT4KICAgICA8L0Jhc2ljRW50cnk+CiAgICA8L0Jhc2ljRW50cnk+CiAgICA8QmFzaWNFbnRyeT4KICAgICA8bmFtZT5WMjwvbmFtZT4KICAgICA8ZmxhZ3M+MTMxNzE0PC9mbGFncz4KICAgICA8dmFsdWUgdHlwZT0iMiI+MzwvdmFsdWU+CiAgICAgPEJhc2ljRW50cnk+CiAgICAgIDxuYW1lPkFjdGl2ZTwvbmFtZT4KICAgICAgPGZsYWdzPjEzMTQ1ODwvZmxhZ3M+CiAgICAgIDx2YWx1ZSB0eXBlPSIxIj4wPC92YWx1ZT4KICAgICA8L0Jhc2ljRW50cnk+CiAgICAgPEJhc2ljRW50cnk+CiAgICAgIDxuYW1lPk1vZGU8L25hbWU+CiAgICAgIDxmbGFncz4xMzE5NzA8L2ZsYWdzPgogICAgICA8dmFsdWUgdHlwZT0iMyI+aGxvZzwvdmFsdWU+CiAgICAgPC9CYXNpY0VudHJ5PgogICAgIDxCYXNpY0VudHJ5PgogICAgICA8bmFtZT5UcmlnZ2VyTGV2ZWw8L25hbWU+CiAgICAgIDxmbGFncz4xMzI5OTQ8L2ZsYWdzPgogICAgICA8dmFsdWUgdHlwZT0iNyI+MDwvdmFsdWU+CiAgICAgPC9CYXNpY0VudHJ5PgogICAgIDxCYXNpY0VudHJ5PgogICAgICA8bmFtZT5Vc2VyTmFtZTwvbmFtZT4KICAgICAgPGZsYWdzPjEzMTk3MDwvZmxhZ3M+CiAgICAgIDx2YWx1ZSB0eXBlPSIzIj5WaW9HcmVlbjwvdmFsdWU+CiAgICAgPC9CYXNpY0VudHJ5PgogICAgPC9CYXNpY0VudHJ5PgogICAgPEJhc2ljRW50cnk+CiAgICAgPG5hbWU+QjE8L25hbWU+CiAgICAgPGZsYWdzPjEzMTcxNDwvZmxhZ3M+CiAgICAgPHZhbHVlIHR5cGU9IjIiPjk8L3ZhbHVlPgogICAgIDxCYXNpY0VudHJ5PgogICAgICA8bmFtZT5BY3RpdmU8L25hbWU+CiAgICAgIDxmbGFncz4xMzE0NTg8L2ZsYWdzPgogICAgICA8dmFsdWUgdHlwZT0iMSI+MTwvdmFsdWU+CiAgICAgPC9CYXNpY0VudHJ5PgogICAgIDxCYXNpY0VudHJ5PgogICAgICA8bmFtZT5Nb2RlPC9uYW1lPgogICAgICA8ZmxhZ3M+MTMxOTcwPC9mbGFncz4KICAgICAgPHZhbHVlIHR5cGU9IjMiPmhsb2c8L3ZhbHVlPgogICAgIDwvQmFzaWNFbnRyeT4KICAgICA8QmFzaWNFbnRyeT4KICAgICAgPG5hbWU+VHJpZ2dlckxldmVsPC9uYW1lPgogICAgICA8ZmxhZ3M+MTMyOTk0PC9mbGFncz4KICAgICAgPHZhbHVlIHR5cGU9IjciPjEwPC92YWx1ZT4KICAgICA8L0Jhc2ljRW50cnk+CiAgICAgPEJhc2ljRW50cnk+CiAgICAgIDxuYW1lPlVzZXJOYW1lPC9uYW1lPgogICAgICA8ZmxhZ3M+MTMxOTcwPC9mbGFncz4KICAgICAgPHZhbHVlIHR5cGU9IjMiPkZJVEM8L3ZhbHVlPgogICAgIDwvQmFzaWNFbnRyeT4KICAgIDwvQmFzaWNFbnRyeT4KICAgIDxCYXNpY0VudHJ5PgogICAgIDxuYW1lPkIyPC9uYW1lPgogICAgIDxmbGFncz4xMzE3MTQ8L2ZsYWdzPgogICAgIDx2YWx1ZSB0eXBlPSIyIj4xPC92YWx1ZT4KICAgICA8QmFzaWNFbnRyeT4KICAgICAgPG5hbWU+QWN0aXZlPC9uYW1lPgogICAgICA8ZmxhZ3M+MTMxNDU4PC9mbGFncz4KICAgICAgPHZhbHVlIHR5cGU9IjEiPjA8L3ZhbHVlPgogICAgIDwvQmFzaWNFbnRyeT4KICAgICA8QmFzaWNFbnRyeT4KICAgICAgPG5hbWU+TW9kZTwvbmFtZT4KICAgICAgPGZsYWdzPjEzMTk3MDwvZmxhZ3M+CiAgICAgIDx2YWx1ZSB0eXBlPSIzIj5obG9nPC92YWx1ZT4KICAgICA8L0Jhc2ljRW50cnk+CiAgICAgPEJhc2ljRW50cnk+CiAgICAgIDxuYW1lPlRyaWdnZXJMZXZlbDwvbmFtZT4KICAgICAgPGZsYWdzPjEzMjk5NDwvZmxhZ3M+CiAgICAgIDx2YWx1ZSB0eXBlPSI3Ij4wPC92YWx1ZT4KICAgICA8L0Jhc2ljRW50cnk+CiAgICAgPEJhc2ljRW50cnk+CiAgICAgIDxuYW1lPlVzZXJOYW1lPC9uYW1lPgogICAgICA8ZmxhZ3M+MTMxOTcwPC9mbGFncz4KICAgICAgPHZhbHVlIHR5cGU9IjMiPlBFPC92YWx1ZT4KICAgICA8L0Jhc2ljRW50cnk+CiAgICA8L0Jhc2ljRW50cnk+CiAgICA8QmFzaWNFbnRyeT4KICAgICA8bmFtZT5CMzwvbmFtZT4KICAgICA8ZmxhZ3M+MTMxNzE0PC9mbGFncz4KICAgICA8dmFsdWUgdHlwZT0iMiI+MTE8L3ZhbHVlPgogICAgIDxCYXNpY0VudHJ5PgogICAgICA8bmFtZT5BY3RpdmU8L25hbWU+CiAgICAgIDxmbGFncz4xMzE0NTg8L2ZsYWdzPgogICAgICA8dmFsdWUgdHlwZT0iMSI+MDwvdmFsdWU+CiAgICAgPC9CYXNpY0VudHJ5PgogICAgIDxCYXNpY0VudHJ5PgogICAgICA8bmFtZT5Nb2RlPC9uYW1lPgogICAgICA8ZmxhZ3M+MTMxOTcwPC9mbGFncz4KICAgICAgPHZhbHVlIHR5cGU9IjMiPmhsb2c8L3ZhbHVlPgogICAgIDwvQmFzaWNFbnRyeT4KICAgICA8QmFzaWNFbnRyeT4KICAgICAgPG5hbWU+VHJpZ2dlckxldmVsPC9uYW1lPgogICAgICA8ZmxhZ3M+MTMyOTk0PC9mbGFncz4KICAgICAgPHZhbHVlIHR5cGU9IjciPjA8L3ZhbHVlPgogICAgIDwvQmFzaWNFbnRyeT4KICAgICA8QmFzaWNFbnRyeT4KICAgICAgPG5hbWU+VXNlck5hbWU8L25hbWU+CiAgICAgIDxmbGFncz4xMzE5NzA8L2ZsYWdzPgogICAgICA8dmFsdWUgdHlwZT0iMyI+UGVyQ1AtVmlvNzAwPC92YWx1ZT4KICAgICA8L0Jhc2ljRW50cnk+CiAgICA8L0Jhc2ljRW50cnk+CiAgICA8QmFzaWNFbnRyeT4KICAgICA8bmFtZT5CNDwvbmFtZT4KICAgICA8ZmxhZ3M+MTMxNzE0PC9mbGFncz4KICAgICA8dmFsdWUgdHlwZT0iMiI+NjwvdmFsdWU+CiAgICAgPEJhc2ljRW50cnk+CiAgICAgIDxuYW1lPkFjdGl2ZTwvbmFtZT4KICAgICAgPGZsYWdzPjEzMTQ1ODwvZmxhZ3M+CiAgICAgIDx2YWx1ZSB0eXBlPSIxIj4wPC92YWx1ZT4KICAgICA8L0Jhc2ljRW50cnk+CiAgICAgPEJhc2ljRW50cnk+CiAgICAgIDxuYW1lPk1vZGU8L25hbWU+CiAgICAgIDxmbGFncz4xMzE5NzA8L2ZsYWdzPgogICAgICA8dmFsdWUgdHlwZT0iMyI+aGxvZzwvdmFsdWU+CiAgICAgPC9CYXNpY0VudHJ5PgogICAgIDxCYXNpY0VudHJ5PgogICAgICA8bmFtZT5UcmlnZ2VyTGV2ZWw8L25hbWU+CiAgICAgIDxmbGFncz4xMzI5OTQ8L2ZsYWdzPgogICAgICA8dmFsdWUgdHlwZT0iNyI+MDwvdmFsdWU+CiAgICAgPC9CYXNpY0VudHJ5PgogICAgIDxCYXNpY0VudHJ5PgogICAgICA8bmFtZT5Vc2VyTmFtZTwvbmFtZT4KICAgICAgPGZsYWdzPjEzMTk3MDwvZmxhZ3M+CiAgICAgIDx2YWx1ZSB0eXBlPSIzIj5QRS1WaW83NzA8L3ZhbHVlPgogICAgIDwvQmFzaWNFbnRyeT4KICAgIDwvQmFzaWNFbnRyeT4KICAgIDxCYXNpY0VudHJ5PgogICAgIDxuYW1lPlIxPC9uYW1lPgogICAgIDxmbGFncz4xMzE3MTQ8L2ZsYWdzPgogICAgIDx2YWx1ZSB0eXBlPSIyIj4xMDwvdmFsdWU+CiAgICAgPEJhc2ljRW50cnk+CiAgICAgIDxuYW1lPkFjdGl2ZTwvbmFtZT4KICAgICAgPGZsYWdzPjEzMTQ1ODwvZmxhZ3M+CiAgICAgIDx2YWx1ZSB0eXBlPSIxIj4wPC92YWx1ZT4KICAgICA8L0Jhc2ljRW50cnk+CiAgICAgPEJhc2ljRW50cnk+CiAgICAgIDxuYW1lPk1vZGU8L25hbWU+CiAgICAgIDxmbGFncz4xMzE5NzA8L2ZsYWdzPgogICAgICA8dmFsdWUgdHlwZT0iMyI+aGxvZzwvdmFsdWU+CiAgICAgPC9CYXNpY0VudHJ5PgogICAgIDxCYXNpY0VudHJ5PgogICAgICA8bmFtZT5UcmlnZ2VyTGV2ZWw8L25hbWU+CiAgICAgIDxmbGFncz4xMzI5OTQ8L2ZsYWdzPgogICAgICA8dmFsdWUgdHlwZT0iNyI+MDwvdmFsdWU+CiAgICAgPC9CYXNpY0VudHJ5PgogICAgIDxCYXNpY0VudHJ5PgogICAgICA8bmFtZT5Vc2VyTmFtZTwvbmFtZT4KICAgICAgPGZsYWdzPjEzMTk3MDwvZmxhZ3M+CiAgICAgIDx2YWx1ZSB0eXBlPSIzIj5BUEM8L3ZhbHVlPgogICAgIDwvQmFzaWNFbnRyeT4KICAgIDwvQmFzaWNFbnRyeT4KICAgIDxCYXNpY0VudHJ5PgogICAgIDxuYW1lPlIyPC9uYW1lPgogICAgIDxmbGFncz4xMzE3MTQ8L2ZsYWdzPgogICAgIDx2YWx1ZSB0eXBlPSIyIj4xMjwvdmFsdWU+CiAgICAgPEJhc2ljRW50cnk+CiAgICAgIDxuYW1lPkFjdGl2ZTwvbmFtZT4KICAgICAgPGZsYWdzPjEzMTQ1ODwvZmxhZ3M+CiAgICAgIDx2YWx1ZSB0eXBlPSIxIj4wPC92YWx1ZT4KICAgICA8L0Jhc2ljRW50cnk+CiAgICAgPEJhc2ljRW50cnk+CiAgICAgIDxuYW1lPk1vZGU8L25hbWU+CiAgICAgIDxmbGFncz4xMzE5NzA8L2ZsYWdzPgogICAgICA8dmFsdWUgdHlwZT0iMyI+aGxvZzwvdmFsdWU+CiAgICAgPC9CYXNpY0VudHJ5PgogICAgIDxCYXNpY0VudHJ5PgogICAgICA8bmFtZT5UcmlnZ2VyTGV2ZWw8L25hbWU+CiAgICAgIDxmbGFncz4xMzI5OTQ8L2ZsYWdzPgogICAgICA8dmFsdWUgdHlwZT0iNyI+MDwvdmFsdWU+CiAgICAgPC9CYXNpY0VudHJ5PgogICAgIDxCYXNpY0VudHJ5PgogICAgICA8bmFtZT5Vc2VyTmFtZTwvbmFtZT4KICAgICAgPGZsYWdzPjEzMTk3MDwvZmxhZ3M+CiAgICAgIDx2YWx1ZSB0eXBlPSIzIj5BUEMtVmlvNzcwPC92YWx1ZT4KICAgICA8L0Jhc2ljRW50cnk+CiAgICA8L0Jhc2ljRW50cnk+CiAgIDwvQmFzaWNFbnRyeT4KICAgPEJhc2ljRW50cnk+CiAgICA8bmFtZT5QYXJhbWV0ZXJzPC9uYW1lPgogICAgPGZsYWdzPjEzMTIwMjwvZmxhZ3M+CiAgICA8QmFzaWNFbnRyeT4KICAgICA8bmFtZT5IRFI8L25hbWU+CiAgICAgPGZsYWdzPjEzMTcxNDwvZmxhZ3M+CiAgICAgPHZhbHVlIHR5cGU9IjIiPjA8L3ZhbHVlPgogICAgIDxCYXNpY0VudHJ5PgogICAgICA8bmFtZT5UaW1lPC9uYW1lPgogICAgICA8ZmxhZ3M+MTMxNDU4PC9mbGFncz4KICAgICAgPHZhbHVlIHR5cGU9IjEiPjE8L3ZhbHVlPgogICAgICA8QmFzaWNFbnRyeT4KICAgICAgIDxuYW1lPlVzZXJkZWZOYW1lPC9uYW1lPgogICAgICAgPGZsYWdzPjEzMTk3MDwvZmxhZ3M+CiAgICAgICA8dmFsdWUgdHlwZT0iMyI+VGltZTwvdmFsdWU+CiAgICAgIDwvQmFzaWNFbnRyeT4KICAgICA8L0Jhc2ljRW50cnk+CiAgICAgPEJhc2ljRW50cnk+CiAgICAgIDxuYW1lPkNyRXZDb3VudDwvbmFtZT4KICAgICAgPGZsYWdzPjEzMTQ1ODwvZmxhZ3M+CiAgICAgIDx2YWx1ZSB0eXBlPSIxIj4xPC92YWx1ZT4KICAgICAgPEJhc2ljRW50cnk+CiAgICAgICA8bmFtZT5Vc2VyZGVmTmFtZTwvbmFtZT4KICAgICAgIDxmbGFncz4xMzE5NzA8L2ZsYWdzPgogICAgICAgPHZhbHVlIHR5cGU9IjMiPjwvdmFsdWU+CiAgICAgIDwvQmFzaWNFbnRyeT4KICAgICA8L0Jhc2ljRW50cnk+CiAgICAgPEJhc2ljRW50cnk+CiAgICAgIDxuYW1lPlNuZEV2Q291bnQ8L25hbWU+CiAgICAgIDxmbGFncz4xMzE0NTg8L2ZsYWdzPgogICAgICA8dmFsdWUgdHlwZT0iMSI+MTwvdmFsdWU+CiAgICAgIDxCYXNpY0VudHJ5PgogICAgICAgPG5hbWU+VXNlcmRlZk5hbWU8L25hbWU+CiAgICAgICA8ZmxhZ3M+MTMxOTcwPC9mbGFncz4KICAgICAgIDx2YWx1ZSB0eXBlPSIzIj48L3ZhbHVlPgogICAgICA8L0Jhc2ljRW50cnk+CiAgICAgPC9CYXNpY0VudHJ5PgogICAgIDxCYXNpY0VudHJ5PgogICAgICA8bmFtZT5Hcm91cDwvbmFtZT4KICAgICAgPGZsYWdzPjEzMTQ1ODwvZmxhZ3M+CiAgICAgIDx2YWx1ZSB0eXBlPSIxIj4wPC92YWx1ZT4KICAgICAgPEJhc2ljRW50cnk+CiAgICAgICA8bmFtZT5Vc2VyZGVmTmFtZTwvbmFtZT4KICAgICAgIDxmbGFncz4xMzE5NzA8L2ZsYWdzPgogICAgICAgPHZhbHVlIHR5cGU9IjMiPkdyb3VwPC92YWx1ZT4KICAgICAgPC9CYXNpY0VudHJ5PgogICAgIDwvQmFzaWNFbnRyeT4KICAgICA8QmFzaWNFbnRyeT4KICAgICAgPG5hbWU+Vm9sdW1lPC9uYW1lPgogICAgICA8ZmxhZ3M+MTMxNDU4PC9mbGFncz4KICAgICAgPHZhbHVlIHR5cGU9IjEiPjE8L3ZhbHVlPgogICAgICA8QmFzaWNFbnRyeT4KICAgICAgIDxuYW1lPlVzZXJkZWZOYW1lPC9uYW1lPgogICAgICAgPGZsYWdzPjEzMTk3MDwvZmxhZ3M+CiAgICAgICA8dmFsdWUgdHlwZT0iMyI+Vm9sdW1lPC92YWx1ZT4KICAgICAgPC9CYXNpY0VudHJ5PgogICAgIDwvQmFzaWNFbnRyeT4KICAgIDwvQmFzaWNFbnRyeT4KICAgIDxCYXNpY0VudHJ5PgogICAgIDxuYW1lPkZTQzwvbmFtZT4KICAgICA8ZmxhZ3M+MTMxMjAyPC9mbGFncz4KICAgICA8QmFzaWNFbnRyeT4KICAgICAgPG5hbWU+QXJlYTwvbmFtZT4KICAgICAgPGZsYWdzPjEzMTQ1ODwvZmxhZ3M+CiAgICAgIDx2YWx1ZSB0eXBlPSIxIj4xPC92YWx1ZT4KICAgICAgPEJhc2ljRW50cnk+CiAgICAgICA8bmFtZT5Vc2VyZGVmTmFtZTwvbmFtZT4KICAgICAgIDxmbGFncz4xMzE5NzA8L2ZsYWdzPgogICAgICAgPHZhbHVlIHR5cGU9IjMiPjwvdmFsdWU+CiAgICAgIDwvQmFzaWNFbnRyeT4KICAgICA8L0Jhc2ljRW50cnk+CiAgICAgPEJhc2ljRW50cnk+CiAgICAgIDxuYW1lPkhlaWdodDwvbmFtZT4KICAgICAgPGZsYWdzPjEzMTQ1ODwvZmxhZ3M+CiAgICAgIDx2YWx1ZSB0eXBlPSIxIj4xPC92YWx1ZT4KICAgICAgPEJhc2ljRW50cnk+CiAgICAgICA8bmFtZT5Vc2VyZGVmTmFtZTwvbmFtZT4KICAgICAgIDxmbGFncz4xMzE5NzA8L2ZsYWdzPgogICAgICAgPHZhbHVlIHR5cGU9IjMiPjwvdmFsdWU+CiAgICAgIDwvQmFzaWNFbnRyeT4KICAgICA8L0Jhc2ljRW50cnk+CiAgICAgPEJhc2ljRW50cnk+CiAgICAgIDxuYW1lPldpZHRoPC9uYW1lPgogICAgICA8ZmxhZ3M+MTMxNDU4PC9mbGFncz4KICAgICAgPHZhbHVlIHR5cGU9IjEiPjE8L3ZhbHVlPgogICAgICA8QmFzaWNFbnRyeT4KICAgICAgIDxuYW1lPlVzZXJkZWZOYW1lPC9uYW1lPgogICAgICAgPGZsYWdzPjEzMTk3MDwvZmxhZ3M+CiAgICAgICA8dmFsdWUgdHlwZT0iMyI+PC92YWx1ZT4KICAgICAgPC9CYXNpY0VudHJ5PgogICAgIDwvQmFzaWNFbnRyeT4KICAgIDwvQmFzaWNFbnRyeT4KICAgIDxCYXNpY0VudHJ5PgogICAgIDxuYW1lPlNTQzwvbmFtZT4KICAgICA8ZmxhZ3M+MTMxMjAyPC9mbGFncz4KICAgICA8QmFzaWNFbnRyeT4KICAgICAgPG5hbWU+QXJlYTwvbmFtZT4KICAgICAgPGZsYWdzPjEzMTQ1ODwvZmxhZ3M+CiAgICAgIDx2YWx1ZSB0eXBlPSIxIj4xPC92YWx1ZT4KICAgICAgPEJhc2ljRW50cnk+CiAgICAgICA8bmFtZT5Vc2VyZGVmTmFtZTwvbmFtZT4KICAgICAgIDxmbGFncz4xMzE5NzA8L2ZsYWdzPgogICAgICAgPHZhbHVlIHR5cGU9IjMiPjwvdmFsdWU+CiAgICAgIDwvQmFzaWNFbnRyeT4KICAgICA8L0Jhc2ljRW50cnk+CiAgICAgPEJhc2ljRW50cnk+CiAgICAgIDxuYW1lPkhlaWdodDwvbmFtZT4KICAgICAgPGZsYWdzPjEzMTQ1ODwvZmxhZ3M+CiAgICAgIDx2YWx1ZSB0eXBlPSIxIj4xPC92YWx1ZT4KICAgICAgPEJhc2ljRW50cnk+CiAgICAgICA8bmFtZT5Vc2VyZGVmTmFtZTwvbmFtZT4KICAgICAgIDxmbGFncz4xMzE5NzA8L2ZsYWdzPgogICAgICAgPHZhbHVlIHR5cGU9IjMiPjwvdmFsdWU+CiAgICAgIDwvQmFzaWNFbnRyeT4KICAgICA8L0Jhc2ljRW50cnk+CiAgICAgPEJhc2ljRW50cnk+CiAgICAgIDxuYW1lPldpZHRoPC9uYW1lPgogICAgICA8ZmxhZ3M+MTMxNDU4PC9mbGFncz4KICAgICAgPHZhbHVlIHR5cGU9IjEiPjE8L3ZhbHVlPgogICAgICA8QmFzaWNFbnRyeT4KICAgICAgIDxuYW1lPlVzZXJkZWZOYW1lPC9uYW1lPgogICAgICAgPGZsYWdzPjEzMTk3MDwvZmxhZ3M+CiAgICAgICA8dmFsdWUgdHlwZT0iMyI+PC92YWx1ZT4KICAgICAgPC9CYXNpY0VudHJ5PgogICAgIDwvQmFzaWNFbnRyeT4KICAgIDwvQmFzaWNFbnRyeT4KICAgIDxCYXNpY0VudHJ5PgogICAgIDxuYW1lPlYxPC9uYW1lPgogICAgIDxmbGFncz4xMzEyMDI8L2ZsYWdzPgogICAgIDxCYXNpY0VudHJ5PgogICAgICA8bmFtZT5BcmVhPC9uYW1lPgogICAgICA8ZmxhZ3M+MTMxNDU4PC9mbGFncz4KICAgICAgPHZhbHVlIHR5cGU9IjEiPjE8L3ZhbHVlPgogICAgICA8QmFzaWNFbnRyeT4KICAgICAgIDxuYW1lPlVzZXJkZWZOYW1lPC9uYW1lPgogICAgICAgPGZsYWdzPjEzMTk3MDwvZmxhZ3M+CiAgICAgICA8dmFsdWUgdHlwZT0iMyI+PC92YWx1ZT4KICAgICAgPC9CYXNpY0VudHJ5PgogICAgIDwvQmFzaWNFbnRyeT4KICAgICA8QmFzaWNFbnRyeT4KICAgICAgPG5hbWU+SGVpZ2h0PC9uYW1lPgogICAgICA8ZmxhZ3M+MTMxNDU4PC9mbGFncz4KICAgICAgPHZhbHVlIHR5cGU9IjEiPjE8L3ZhbHVlPgogICAgICA8QmFzaWNFbnRyeT4KICAgICAgIDxuYW1lPlVzZXJkZWZOYW1lPC9uYW1lPgogICAgICAgPGZsYWdzPjEzMTk3MDwvZmxhZ3M+CiAgICAgICA8dmFsdWUgdHlwZT0iMyI+PC92YWx1ZT4KICAgICAgPC9CYXNpY0VudHJ5PgogICAgIDwvQmFzaWNFbnRyeT4KICAgICA8QmFzaWNFbnRyeT4KICAgICAgPG5hbWU+V2lkdGg8L25hbWU+CiAgICAgIDxmbGFncz4xMzE0NTg8L2ZsYWdzPgogICAgICA8dmFsdWUgdHlwZT0iMSI+MTwvdmFsdWU+CiAgICAgIDxCYXNpY0VudHJ5PgogICAgICAgPG5hbWU+VXNlcmRlZk5hbWU8L25hbWU+CiAgICAgICA8ZmxhZ3M+MTMxOTcwPC9mbGFncz4KICAgICAgIDx2YWx1ZSB0eXBlPSIzIj48L3ZhbHVlPgogICAgICA8L0Jhc2ljRW50cnk+CiAgICAgPC9CYXNpY0VudHJ5PgogICAgPC9CYXNpY0VudHJ5PgogICAgPEJhc2ljRW50cnk+CiAgICAgPG5hbWU+VjI8L25hbWU+CiAgICAgPGZsYWdzPjEzMTIwMjwvZmxhZ3M+CiAgICAgPEJhc2ljRW50cnk+CiAgICAgIDxuYW1lPkFyZWE8L25hbWU+CiAgICAgIDxmbGFncz4xMzE0NTg8L2ZsYWdzPgogICAgICA8dmFsdWUgdHlwZT0iMSI+MTwvdmFsdWU+CiAgICAgIDxCYXNpY0VudHJ5PgogICAgICAgPG5hbWU+VXNlcmRlZk5hbWU8L25hbWU+CiAgICAgICA8ZmxhZ3M+MTMxOTcwPC9mbGFncz4KICAgICAgIDx2YWx1ZSB0eXBlPSIzIj48L3ZhbHVlPgogICAgICA8L0Jhc2ljRW50cnk+CiAgICAgPC9CYXNpY0VudHJ5PgogICAgIDxCYXNpY0VudHJ5PgogICAgICA8bmFtZT5IZWlnaHQ8L25hbWU+CiAgICAgIDxmbGFncz4xMzE0NTg8L2ZsYWdzPgogICAgICA8dmFsdWUgdHlwZT0iMSI+MTwvdmFsdWU+CiAgICAgIDxCYXNpY0VudHJ5PgogICAgICAgPG5hbWU+VXNlcmRlZk5hbWU8L25hbWU+CiAgICAgICA8ZmxhZ3M+MTMxOTcwPC9mbGFncz4KICAgICAgIDx2YWx1ZSB0eXBlPSIzIj48L3ZhbHVlPgogICAgICA8L0Jhc2ljRW50cnk+CiAgICAgPC9CYXNpY0VudHJ5PgogICAgIDxCYXNpY0VudHJ5PgogICAgICA8bmFtZT5XaWR0aDwvbmFtZT4KICAgICAgPGZsYWdzPjEzMTQ1ODwvZmxhZ3M+CiAgICAgIDx2YWx1ZSB0eXBlPSIxIj4xPC92YWx1ZT4KICAgICAgPEJhc2ljRW50cnk+CiAgICAgICA8bmFtZT5Vc2VyZGVmTmFtZTwvbmFtZT4KICAgICAgIDxmbGFncz4xMzE5NzA8L2ZsYWdzPgogICAgICAgPHZhbHVlIHR5cGU9IjMiPjwvdmFsdWU+CiAgICAgIDwvQmFzaWNFbnRyeT4KICAgICA8L0Jhc2ljRW50cnk+CiAgICA8L0Jhc2ljRW50cnk+CiAgICA8QmFzaWNFbnRyeT4KICAgICA8bmFtZT5CMTwvbmFtZT4KICAgICA8ZmxhZ3M+MTMxMjAyPC9mbGFncz4KICAgICA8QmFzaWNFbnRyeT4KICAgICAgPG5hbWU+QXJlYTwvbmFtZT4KICAgICAgPGZsYWdzPjEzMTQ1ODwvZmxhZ3M+CiAgICAgIDx2YWx1ZSB0eXBlPSIxIj4xPC92YWx1ZT4KICAgICAgPEJhc2ljRW50cnk+CiAgICAgICA8bmFtZT5Vc2VyZGVmTmFtZTwvbmFtZT4KICAgICAgIDxmbGFncz4xMzE5NzA8L2ZsYWdzPgogICAgICAgPHZhbHVlIHR5cGU9IjMiPjwvdmFsdWU+CiAgICAgIDwvQmFzaWNFbnRyeT4KICAgICA8L0Jhc2ljRW50cnk+CiAgICAgPEJhc2ljRW50cnk+CiAgICAgIDxuYW1lPkhlaWdodDwvbmFtZT4KICAgICAgPGZsYWdzPjEzMTQ1ODwvZmxhZ3M+CiAgICAgIDx2YWx1ZSB0eXBlPSIxIj4xPC92YWx1ZT4KICAgICAgPEJhc2ljRW50cnk+CiAgICAgICA8bmFtZT5Vc2VyZGVmTmFtZTwvbmFtZT4KICAgICAgIDxmbGFncz4xMzE5NzA8L2ZsYWdzPgogICAgICAgPHZhbHVlIHR5cGU9IjMiPjwvdmFsdWU+CiAgICAgIDwvQmFzaWNFbnRyeT4KICAgICA8L0Jhc2ljRW50cnk+CiAgICAgPEJhc2ljRW50cnk+CiAgICAgIDxuYW1lPldpZHRoPC9uYW1lPgogICAgICA8ZmxhZ3M+MTMxNDU4PC9mbGFncz4KICAgICAgPHZhbHVlIHR5cGU9IjEiPjE8L3ZhbHVlPgogICAgICA8QmFzaWNFbnRyeT4KICAgICAgIDxuYW1lPlVzZXJkZWZOYW1lPC9uYW1lPgogICAgICAgPGZsYWdzPjEzMTk3MDwvZmxhZ3M+CiAgICAgICA8dmFsdWUgdHlwZT0iMyI+PC92YWx1ZT4KICAgICAgPC9CYXNpY0VudHJ5PgogICAgIDwvQmFzaWNFbnRyeT4KICAgIDwvQmFzaWNFbnRyeT4KICAgIDxCYXNpY0VudHJ5PgogICAgIDxuYW1lPkIyPC9uYW1lPgogICAgIDxmbGFncz4xMzEyMDI8L2ZsYWdzPgogICAgIDxCYXNpY0VudHJ5PgogICAgICA8bmFtZT5BcmVhPC9uYW1lPgogICAgICA8ZmxhZ3M+MTMxNDU4PC9mbGFncz4KICAgICAgPHZhbHVlIHR5cGU9IjEiPjE8L3ZhbHVlPgogICAgICA8QmFzaWNFbnRyeT4KICAgICAgIDxuYW1lPlVzZXJkZWZOYW1lPC9uYW1lPgogICAgICAgPGZsYWdzPjEzMTk3MDwvZmxhZ3M+CiAgICAgICA8dmFsdWUgdHlwZT0iMyI+PC92YWx1ZT4KICAgICAgPC9CYXNpY0VudHJ5PgogICAgIDwvQmFzaWNFbnRyeT4KICAgICA8QmFzaWNFbnRyeT4KICAgICAgPG5hbWU+SGVpZ2h0PC9uYW1lPgogICAgICA8ZmxhZ3M+MTMxNDU4PC9mbGFncz4KICAgICAgPHZhbHVlIHR5cGU9IjEiPjE8L3ZhbHVlPgogICAgICA8QmFzaWNFbnRyeT4KICAgICAgIDxuYW1lPlVzZXJkZWZOYW1lPC9uYW1lPgogICAgICAgPGZsYWdzPjEzMTk3MDwvZmxhZ3M+CiAgICAgICA8dmFsdWUgdHlwZT0iMyI+PC92YWx1ZT4KICAgICAgPC9CYXNpY0VudHJ5PgogICAgIDwvQmFzaWNFbnRyeT4KICAgICA8QmFzaWNFbnRyeT4KICAgICAgPG5hbWU+V2lkdGg8L25hbWU+CiAgICAgIDxmbGFncz4xMzE0NTg8L2ZsYWdzPgogICAgICA8dmFsdWUgdHlwZT0iMSI+MTwvdmFsdWU+CiAgICAgIDxCYXNpY0VudHJ5PgogICAgICAgPG5hbWU+VXNlcmRlZk5hbWU8L25hbWU+CiAgICAgICA8ZmxhZ3M+MTMxOTcwPC9mbGFncz4KICAgICAgIDx2YWx1ZSB0eXBlPSIzIj48L3ZhbHVlPgogICAgICA8L0Jhc2ljRW50cnk+CiAgICAgPC9CYXNpY0VudHJ5PgogICAgPC9CYXNpY0VudHJ5PgogICAgPEJhc2ljRW50cnk+CiAgICAgPG5hbWU+QjM8L25hbWU+CiAgICAgPGZsYWdzPjEzMTIwMjwvZmxhZ3M+CiAgICAgPEJhc2ljRW50cnk+CiAgICAgIDxuYW1lPkFyZWE8L25hbWU+CiAgICAgIDxmbGFncz4xMzE0NTg8L2ZsYWdzPgogICAgICA8dmFsdWUgdHlwZT0iMSI+MTwvdmFsdWU+CiAgICAgIDxCYXNpY0VudHJ5PgogICAgICAgPG5hbWU+VXNlcmRlZk5hbWU8L25hbWU+CiAgICAgICA8ZmxhZ3M+MTMxOTcwPC9mbGFncz4KICAgICAgIDx2YWx1ZSB0eXBlPSIzIj48L3ZhbHVlPgogICAgICA8L0Jhc2ljRW50cnk+CiAgICAgPC9CYXNpY0VudHJ5PgogICAgIDxCYXNpY0VudHJ5PgogICAgICA8bmFtZT5IZWlnaHQ8L25hbWU+CiAgICAgIDxmbGFncz4xMzE0NTg8L2ZsYWdzPgogICAgICA8dmFsdWUgdHlwZT0iMSI+MTwvdmFsdWU+CiAgICAgIDxCYXNpY0VudHJ5PgogICAgICAgPG5hbWU+VXNlcmRlZk5hbWU8L25hbWU+CiAgICAgICA8ZmxhZ3M+MTMxOTcwPC9mbGFncz4KICAgICAgIDx2YWx1ZSB0eXBlPSIzIj48L3ZhbHVlPgogICAgICA8L0Jhc2ljRW50cnk+CiAgICAgPC9CYXNpY0VudHJ5PgogICAgIDxCYXNpY0VudHJ5PgogICAgICA8bmFtZT5XaWR0aDwvbmFtZT4KICAgICAgPGZsYWdzPjEzMTQ1ODwvZmxhZ3M+CiAgICAgIDx2YWx1ZSB0eXBlPSIxIj4xPC92YWx1ZT4KICAgICAgPEJhc2ljRW50cnk+CiAgICAgICA8bmFtZT5Vc2VyZGVmTmFtZTwvbmFtZT4KICAgICAgIDxmbGFncz4xMzE5NzA8L2ZsYWdzPgogICAgICAgPHZhbHVlIHR5cGU9IjMiPjwvdmFsdWU+CiAgICAgIDwvQmFzaWNFbnRyeT4KICAgICA8L0Jhc2ljRW50cnk+CiAgICA8L0Jhc2ljRW50cnk+CiAgICA8QmFzaWNFbnRyeT4KICAgICA8bmFtZT5CNDwvbmFtZT4KICAgICA8ZmxhZ3M+MTMxMjAyPC9mbGFncz4KICAgICA8QmFzaWNFbnRyeT4KICAgICAgPG5hbWU+QXJlYTwvbmFtZT4KICAgICAgPGZsYWdzPjEzMTQ1ODwvZmxhZ3M+CiAgICAgIDx2YWx1ZSB0eXBlPSIxIj4xPC92YWx1ZT4KICAgICAgPEJhc2ljRW50cnk+CiAgICAgICA8bmFtZT5Vc2VyZGVmTmFtZTwvbmFtZT4KICAgICAgIDxmbGFncz4xMzE5NzA8L2ZsYWdzPgogICAgICAgPHZhbHVlIHR5cGU9IjMiPjwvdmFsdWU+CiAgICAgIDwvQmFzaWNFbnRyeT4KICAgICA8L0Jhc2ljRW50cnk+CiAgICAgPEJhc2ljRW50cnk+CiAgICAgIDxuYW1lPkhlaWdodDwvbmFtZT4KICAgICAgPGZsYWdzPjEzMTQ1ODwvZmxhZ3M+CiAgICAgIDx2YWx1ZSB0eXBlPSIxIj4xPC92YWx1ZT4KICAgICAgPEJhc2ljRW50cnk+CiAgICAgICA8bmFtZT5Vc2VyZGVmTmFtZTwvbmFtZT4KICAgICAgIDxmbGFncz4xMzE5NzA8L2ZsYWdzPgogICAgICAgPHZhbHVlIHR5cGU9IjMiPjwvdmFsdWU+CiAgICAgIDwvQmFzaWNFbnRyeT4KICAgICA8L0Jhc2ljRW50cnk+CiAgICAgPEJhc2ljRW50cnk+CiAgICAgIDxuYW1lPldpZHRoPC9uYW1lPgogICAgICA8ZmxhZ3M+MTMxNDU4PC9mbGFncz4KICAgICAgPHZhbHVlIHR5cGU9IjEiPjE8L3ZhbHVlPgogICAgICA8QmFzaWNFbnRyeT4KICAgICAgIDxuYW1lPlVzZXJkZWZOYW1lPC9uYW1lPgogICAgICAgPGZsYWdzPjEzMTk3MDwvZmxhZ3M+CiAgICAgICA8dmFsdWUgdHlwZT0iMyI+PC92YWx1ZT4KICAgICAgPC9CYXNpY0VudHJ5PgogICAgIDwvQmFzaWNFbnRyeT4KICAgIDwvQmFzaWNFbnRyeT4KICAgIDxCYXNpY0VudHJ5PgogICAgIDxuYW1lPlIxPC9uYW1lPgogICAgIDxmbGFncz4xMzEyMDI8L2ZsYWdzPgogICAgIDxCYXNpY0VudHJ5PgogICAgICA8bmFtZT5BcmVhPC9uYW1lPgogICAgICA8ZmxhZ3M+MTMxNDU4PC9mbGFncz4KICAgICAgPHZhbHVlIHR5cGU9IjEiPjE8L3ZhbHVlPgogICAgICA8QmFzaWNFbnRyeT4KICAgICAgIDxuYW1lPlVzZXJkZWZOYW1lPC9uYW1lPgogICAgICAgPGZsYWdzPjEzMTk3MDwvZmxhZ3M+CiAgICAgICA8dmFsdWUgdHlwZT0iMyI+PC92YWx1ZT4KICAgICAgPC9CYXNpY0VudHJ5PgogICAgIDwvQmFzaWNFbnRyeT4KICAgICA8QmFzaWNFbnRyeT4KICAgICAgPG5hbWU+SGVpZ2h0PC9uYW1lPgogICAgICA8ZmxhZ3M+MTMxNDU4PC9mbGFncz4KICAgICAgPHZhbHVlIHR5cGU9IjEiPjE8L3ZhbHVlPgogICAgICA8QmFzaWNFbnRyeT4KICAgICAgIDxuYW1lPlVzZXJkZWZOYW1lPC9uYW1lPgogICAgICAgPGZsYWdzPjEzMTk3MDwvZmxhZ3M+CiAgICAgICA8dmFsdWUgdHlwZT0iMyI+PC92YWx1ZT4KICAgICAgPC9CYXNpY0VudHJ5PgogICAgIDwvQmFzaWNFbnRyeT4KICAgICA8QmFzaWNFbnRyeT4KICAgICAgPG5hbWU+V2lkdGg8L25hbWU+CiAgICAgIDxmbGFncz4xMzE0NTg8L2ZsYWdzPgogICAgICA8dmFsdWUgdHlwZT0iMSI+MTwvdmFsdWU+CiAgICAgIDxCYXNpY0VudHJ5PgogICAgICAgPG5hbWU+VXNlcmRlZk5hbWU8L25hbWU+CiAgICAgICA8ZmxhZ3M+MTMxOTcwPC9mbGFncz4KICAgICAgIDx2YWx1ZSB0eXBlPSIzIj48L3ZhbHVlPgogICAgICA8L0Jhc2ljRW50cnk+CiAgICAgPC9CYXNpY0VudHJ5PgogICAgPC9CYXNpY0VudHJ5PgogICAgPEJhc2ljRW50cnk+CiAgICAgPG5hbWU+UjI8L25hbWU+CiAgICAgPGZsYWdzPjEzMTIwMjwvZmxhZ3M+CiAgICAgPEJhc2ljRW50cnk+CiAgICAgIDxuYW1lPkFyZWE8L25hbWU+CiAgICAgIDxmbGFncz4xMzE0NTg8L2ZsYWdzPgogICAgICA8dmFsdWUgdHlwZT0iMSI+MTwvdmFsdWU+CiAgICAgIDxCYXNpY0VudHJ5PgogICAgICAgPG5hbWU+VXNlcmRlZk5hbWU8L25hbWU+CiAgICAgICA8ZmxhZ3M+MTMxOTcwPC9mbGFncz4KICAgICAgIDx2YWx1ZSB0eXBlPSIzIj48L3ZhbHVlPgogICAgICA8L0Jhc2ljRW50cnk+CiAgICAgPC9CYXNpY0VudHJ5PgogICAgIDxCYXNpY0VudHJ5PgogICAgICA8bmFtZT5IZWlnaHQ8L25hbWU+CiAgICAgIDxmbGFncz4xMzE0NTg8L2ZsYWdzPgogICAgICA8dmFsdWUgdHlwZT0iMSI+MTwvdmFsdWU+CiAgICAgIDxCYXNpY0VudHJ5PgogICAgICAgPG5hbWU+VXNlcmRlZk5hbWU8L25hbWU+CiAgICAgICA8ZmxhZ3M+MTMxOTcwPC9mbGFncz4KICAgICAgIDx2YWx1ZSB0eXBlPSIzIj48L3ZhbHVlPgogICAgICA8L0Jhc2ljRW50cnk+CiAgICAgPC9CYXNpY0VudHJ5PgogICAgIDxCYXNpY0VudHJ5PgogICAgICA8bmFtZT5XaWR0aDwvbmFtZT4KICAgICAgPGZsYWdzPjEzMTQ1ODwvZmxhZ3M+CiAgICAgIDx2YWx1ZSB0eXBlPSIxIj4xPC92YWx1ZT4KICAgICAgPEJhc2ljRW50cnk+CiAgICAgICA8bmFtZT5Vc2VyZGVmTmFtZTwvbmFtZT4KICAgICAgIDxmbGFncz4xMzE5NzA8L2ZsYWdzPgogICAgICAgPHZhbHVlIHR5cGU9IjMiPjwvdmFsdWU+CiAgICAgIDwvQmFzaWNFbnRyeT4KICAgICA8L0Jhc2ljRW50cnk+CiAgICA8L0Jhc2ljRW50cnk+CiAgIDwvQmFzaWNFbnRyeT4KICAgPEJhc2ljRW50cnk+CiAgICA8bmFtZT5MYXNlcnM8L25hbWU+CiAgICA8ZmxhZ3M+MTMxMjAyPC9mbGFncz4KICAgIDxCYXNpY0VudHJ5PgogICAgIDxuYW1lPkJsdWU8L25hbWU+CiAgICAgPGZsYWdzPjEzMTQ1ODwvZmxhZ3M+CiAgICAgPHZhbHVlIHR5cGU9IjEiPjE8L3ZhbHVlPgogICAgPC9CYXNpY0VudHJ5PgogICAgPEJhc2ljRW50cnk+CiAgICAgPG5hbWU+VXY8L25hbWU+CiAgICAgPGZsYWdzPjEzMTQ1ODwvZmxhZ3M+CiAgICAgPHZhbHVlIHR5cGU9IjEiPjE8L3ZhbHVlPgogICAgPC9CYXNpY0VudHJ5PgogICAgPEJhc2ljRW50cnk+CiAgICAgPG5hbWU+UmVkPC9uYW1lPgogICAgIDxmbGFncz4xMzE0NTg8L2ZsYWdzPgogICAgIDx2YWx1ZSB0eXBlPSIxIj4xPC92YWx1ZT4KICAgIDwvQmFzaWNFbnRyeT4KICAgPC9CYXNpY0VudHJ5PgogICA8QmFzaWNFbnRyeT4KICAgIDxuYW1lPkdhaW48L25hbWU+CiAgICA8ZmxhZ3M+MTMxMjAyPC9mbGFncz4KICAgIDxCYXNpY0VudHJ5PgogICAgIDxuYW1lPk1pbjwvbmFtZT4KICAgICA8ZmxhZ3M+MTMxNzE0PC9mbGFncz4KICAgICA8dmFsdWUgdHlwZT0iMiI+MTAwPC92YWx1ZT4KICAgIDwvQmFzaWNFbnRyeT4KICAgIDxCYXNpY0VudHJ5PgogICAgIDxuYW1lPk1heDwvbmFtZT4KICAgICA8ZmxhZ3M+MTMxNzE0PC9mbGFncz4KICAgICA8dmFsdWUgdHlwZT0iMiI+OTk5PC92YWx1ZT4KICAgIDwvQmFzaWNFbnRyeT4KICAgIDxCYXNpY0VudHJ5PgogICAgIDxuYW1lPlByZWNpc2lvbjwvbmFtZT4KICAgICA8ZmxhZ3M+MTMxNzE0PC9mbGFncz4KICAgICA8dmFsdWUgdHlwZT0iMiI+MjwvdmFsdWU+CiAgICA8L0Jhc2ljRW50cnk+CiAgIDwvQmFzaWNFbnRyeT4KICAgPEJhc2ljRW50cnk+CiAgICA8bmFtZT5UcmlnZ2VyPC9uYW1lPgogICAgPGZsYWdzPjEzMTk3MDwvZmxhZ3M+CiAgICA8dmFsdWUgdHlwZT0iMyI+RlNDPC92YWx1ZT4KICAgPC9CYXNpY0VudHJ5PgogICA8QmFzaWNFbnRyeT4KICAgIDxuYW1lPkFyZWFUcmlnZ2VyPC9uYW1lPgogICAgPGZsYWdzPjEzMTQ1ODwvZmxhZ3M+CiAgICA8dmFsdWUgdHlwZT0iMSI+MDwvdmFsdWU+CiAgIDwvQmFzaWNFbnRyeT4KICAgPEJhc2ljRW50cnk+CiAgICA8bmFtZT5TZWNvbmRhcnlUcmlnZ2VyPC9uYW1lPgogICAgPGZsYWdzPjEzMTQ1ODwvZmxhZ3M+CiAgICA8dmFsdWUgdHlwZT0iMSI+MTwvdmFsdWU+CiAgICA8QmFzaWNFbnRyeT4KICAgICA8bmFtZT5DaGFubmVsPC9uYW1lPgogICAgIDxmbGFncz4xMzE5NzA8L2ZsYWdzPgogICAgIDx2YWx1ZSB0eXBlPSIzIj5GU0M8L3ZhbHVlPgogICAgPC9CYXNpY0VudHJ5PgogICAgPEJhc2ljRW50cnk+CiAgICAgPG5hbWU+VmFsdWU8L25hbWU+CiAgICAgPGZsYWdzPjEzMTcxNDwvZmxhZ3M+CiAgICAgPHZhbHVlIHR5cGU9IjIiPjEyNTgyPC92YWx1ZT4KICAgIDwvQmFzaWNFbnRyeT4KICAgPC9CYXNpY0VudHJ5PgogICA8QmFzaWNFbnRyeT4KICAgIDxuYW1lPkJMQzwvbmFtZT4KICAgIDxmbGFncz4xMzE0NTg8L2ZsYWdzPgogICAgPHZhbHVlIHR5cGU9IjEiPjE8L3ZhbHVlPgogICA8L0Jhc2ljRW50cnk+CiAgIDxCYXNpY0VudHJ5PgogICAgPG5hbWU+U2NvcGVNb2RlPC9uYW1lPgogICAgPGZsYWdzPjEzMTcxNDwvZmxhZ3M+CiAgICA8dmFsdWUgdHlwZT0iMiI+MDwvdmFsdWU+CiAgICA8QmFzaWNFbnRyeT4KICAgICA8bmFtZT5MZW5ndGg8L25hbWU+CiAgICAgPGZsYWdzPjEzMTcxNDwvZmxhZ3M+CiAgICAgPHZhbHVlIHR5cGU9IjIiPjY0PC92YWx1ZT4KICAgIDwvQmFzaWNFbnRyeT4KICAgIDxCYXNpY0VudHJ5PgogICAgIDxuYW1lPlNhbXBsZVR5cGVJZDE8L25hbWU+CiAgICAgPGZsYWdzPjEzMTcxNDwvZmxhZ3M+CiAgICAgPHZhbHVlIHR5cGU9IjIiPjA8L3ZhbHVlPgogICAgPC9CYXNpY0VudHJ5PgogICAgPEJhc2ljRW50cnk+CiAgICAgPG5hbWU+U2FtcGxlVHlwZUlkMjwvbmFtZT4KICAgICA8ZmxhZ3M+MTMxNzE0PC9mbGFncz4KICAgICA8dmFsdWUgdHlwZT0iMiI+MjwvdmFsdWU+CiAgICA8L0Jhc2ljRW50cnk+CiAgIDwvQmFzaWNFbnRyeT4KICAgPEJhc2ljRW50cnk+CiAgICA8bmFtZT5GcGdhQ3RybFNldDwvbmFtZT4KICAgIDxmbGFncz4xMzE3MTQ8L2ZsYWdzPgogICAgPHZhbHVlIHR5cGU9IjIiPjE8L3ZhbHVlPgogICA8L0Jhc2ljRW50cnk+CiAgIDxCYXNpY0VudHJ5PgogICAgPG5hbWU+Q29uZmlndXJhdGlvbjwvbmFtZT4KICAgIDxmbGFncz4xMzE5NzA8L2ZsYWdzPgogICAgPHZhbHVlIHR5cGU9IjMiPkZMODwvdmFsdWU+CiAgIDwvQmFzaWNFbnRyeT4KICA8L0Jhc2ljRW50cnk+CiAgPEJhc2ljRW50cnk+CiAgIDxuYW1lPkNvbXBlbnNhdGlvbjwvbmFtZT4KICAgPGZsYWdzPjEzMTIwMjwvZmxhZ3M+CiAgIDxCYXNpY0VudHJ5PgogICAgPG5hbWU+TWF0cml4PC9uYW1lPgogICAgPGZsYWdzPjEzMTk3MDwvZmxhZ3M+CiAgICA8dmFsdWUgdHlwZT0iMyI+MQowCjAKMAowCjAKMAowCjAKMQowCjAKMAowCjAKMAowCjAKMQowCjAKMAowCjAKMAowCjAKMQowCjAKMAowCjAKMAowCjAKMQowCjAKMAowCjAKMAowCjAKMQowCjAKMAowCjAKMAowCjAKMQowCjAKMAowCjAKMAowCjAKMTwvdmFsdWU+CiAgIDwvQmFzaWNFbnRyeT4KICAgPEJhc2ljRW50cnk+CiAgICA8bmFtZT5BY3RpdmU8L25hbWU+CiAgICA8ZmxhZ3M+MTMxNzE0PC9mbGFncz4KICAgIDx2YWx1ZSB0eXBlPSIyIj4wPC92YWx1ZT4KICAgPC9CYXNpY0VudHJ5PgogIDwvQmFzaWNFbnRyeT4KIDwvQmFzaWNFbnRyeT4KIDxCYXNpY0VudHJ5PgogIDxuYW1lPlZhbGlkaXR5S2V5PC9uYW1lPgogIDxmbGFncz4xMzI3Mzg8L2ZsYWdzPgogIDx2YWx1ZSB0eXBlPSI2IiBzaXplPSIxMTIiPgpOd0F6QURjQU5BQmhBR0VBTkFBM0FESUFNZ0E1QURFQU1BQXpBR0VBTXdCZkFEQUFNQUF3QURBQVh3QXlBQzRBCk1RQXhBQzRBTVFBNEFERUFOd0F1QURFQU9RQTJBRElBTXdCZkFFMEFZUUJqQUhNQVVRQjFBR0VBYmdCMEFGOEEKTWdBd0FERUFPQUF4QURFQU1RQTBBQT09PC92YWx1ZT4KIDwvQmFzaWNFbnRyeT4KIDxCYXNpY0VudHJ5PgogIDxuYW1lPkNvbmZpZ1ZlcnNpb248L25hbWU+CiAgPGZsYWdzPjEzMTk3MDwvZmxhZ3M+CiAgPHZhbHVlIHR5cGU9IjMiPjAuNC4yNTwvdmFsdWU+CiA8L0Jhc2ljRW50cnk+CiA8QmFzaWNFbnRyeT4KICA8bmFtZT5GaWxlVHlwZTwvbmFtZT4KICA8ZmxhZ3M+MTMxOTcwPC9mbGFncz4KICA8dmFsdWUgdHlwZT0iMyI+RGV2aWNlPC92YWx1ZT4KIDwvQmFzaWNFbnRyeT4KIDxCYXNpY0VudHJ5PgogIDxuYW1lPkNoZWNrc3VtPC9uYW1lPgogIDxmbGFncz4xMzE4NDI8L2ZsYWdzPgogIDx2YWx1ZSB0eXBlPSIzIj5kMTRkMWUwNGJjMjY3YjhhMjBhZmQ1YzYwZDRhNGU2NjwvdmFsdWU+CiA8L0Jhc2ljRW50cnk+CjwvQmFzaWNFbnRyeT4K/@MB_ANALYSIS/PEJhc2ljRW50cnk+CiA8bmFtZT5Tb2Z0d2FyZTwvbmFtZT4KIDxmbGFncz42NTY2NjwvZmxhZ3M+CiA8QmFzaWNFbnRyeT4KICA8bmFtZT5WYWxpZGl0eUtleTwvbmFtZT4KICA8ZmxhZ3M+NjcyMDI8L2ZsYWdzPgogIDx2YWx1ZSB0eXBlPSI2IiBzaXplPSIxMTIiPgpOd0F6QURjQU5BQmhBR0VBTkFBM0FESUFNZ0E1QURFQU1BQXpBR0VBTXdCZkFEQUFNQUF3QURBQVh3QXlBQzRBCk1RQXhBQzRBTVFBNEFERUFOd0F1QURFQU9RQTJBRElBTXdCZkFFMEFZUUJqQUhNQVVRQjFBR0VBYmdCMEFGOEEKTWdBd0FERUFPQUF4QURFQU1RQTBBQT09PC92YWx1ZT4KIDwvQmFzaWNFbnRyeT4KIDxCYXNpY0VudHJ5PgogIDxuYW1lPkNvbmZpZ1ZlcnNpb248L25hbWU+CiAgPGZsYWdzPjY2NDM0PC9mbGFncz4KICA8dmFsdWUgdHlwZT0iMyI+MC40LjI1PC92YWx1ZT4KIDwvQmFzaWNFbnRyeT4KIDxCYXNpY0VudHJ5PgogIDxuYW1lPkFuYWx5c2lzPC9uYW1lPgogIDxmbGFncz42NTY2NjwvZmxhZ3M+CiAgPEJhc2ljRW50cnk+CiAgIDxuYW1lPlZhcnM8L25hbWU+CiAgIDxmbGFncz42NTY2NjwvZmxhZ3M+CiAgIDxCYXNpY0VudHJ5PgogICAgPG5hbWU+MTwvbmFtZT4KICAgIDxmbGFncz42NTY2NjwvZmxhZ3M+CiAgICA8QmFzaWNFbnRyeT4KICAgICA8bmFtZT5TYW1wbGVzPC9uYW1lPgogICAgIDxmbGFncz42NTY2NjwvZmxhZ3M+CiAgICAgPEJhc2ljRW50cnk+CiAgICAgIDxuYW1lPlAxPC9uYW1lPgogICAgICA8ZmxhZ3M+NjYxNzg8L2ZsYWdzPgogICAgICA8dmFsdWUgdHlwZT0iMiI+NTU8L3ZhbHVlPgogICAgICA8QmFzaWNFbnRyeT4KICAgICAgIDxuYW1lPlNhbXBsZXM8L25hbWU+CiAgICAgICA8ZmxhZ3M+NjU2NjY8L2ZsYWdzPgogICAgICAgPEJhc2ljRW50cnk+CiAgICAgICAgPG5hbWU+UDI8L25hbWU+CiAgICAgICAgPGZsYWdzPjY2MTc4PC9mbGFncz4KICAgICAgICA8dmFsdWUgdHlwZT0iMiI+NTY8L3ZhbHVlPgogICAgICAgIDxCYXNpY0VudHJ5PgogICAgICAgICA8bmFtZT5TYW1wbGVzPC9uYW1lPgogICAgICAgICA8ZmxhZ3M+NjU2NjY8L2ZsYWdzPgogICAgICAgICA8QmFzaWNFbnRyeT4KICAgICAgICAgIDxuYW1lPlAzPC9uYW1lPgogICAgICAgICAgPGZsYWdzPjY2MTc4PC9mbGFncz4KICAgICAgICAgIDx2YWx1ZSB0eXBlPSIyIj41NzwvdmFsdWU+CiAgICAgICAgIDwvQmFzaWNFbnRyeT4KICAgICAgICAgPEJhc2ljRW50cnk+CiAgICAgICAgICA8bmFtZT5MUjM8L25hbWU+CiAgICAgICAgICA8ZmxhZ3M+NjYxNzg8L2ZsYWdzPgogICAgICAgICAgPHZhbHVlIHR5cGU9IjIiPjA8L3ZhbHVlPgogICAgICAgICA8L0Jhc2ljRW50cnk+CiAgICAgICAgIDxCYXNpY0VudHJ5PgogICAgICAgICAgPG5hbWU+VVIzPC9uYW1lPgogICAgICAgICAgPGZsYWdzPjY2MTc4PC9mbGFncz4KICAgICAgICAgIDx2YWx1ZSB0eXBlPSIyIj4wPC92YWx1ZT4KICAgICAgICAgPC9CYXNpY0VudHJ5PgogICAgICAgICA8QmFzaWNFbnRyeT4KICAgICAgICAgIDxuYW1lPlVMMzwvbmFtZT4KICAgICAgICAgIDxmbGFncz42NjE3ODwvZmxhZ3M+CiAgICAgICAgICA8dmFsdWUgdHlwZT0iMiI+MDwvdmFsdWU+CiAgICAgICAgIDwvQmFzaWNFbnRyeT4KICAgICAgICAgPEJhc2ljRW50cnk+CiAgICAgICAgICA8bmFtZT5MTDM8L25hbWU+CiAgICAgICAgICA8ZmxhZ3M+NjYxNzg8L2ZsYWdzPgogICAgICAgICAgPHZhbHVlIHR5cGU9IjIiPjA8L3ZhbHVlPgogICAgICAgICA8L0Jhc2ljRW50cnk+CiAgICAgICAgPC9CYXNpY0VudHJ5PgogICAgICAgPC9CYXNpY0VudHJ5PgogICAgICA8L0Jhc2ljRW50cnk+CiAgICAgPC9CYXNpY0VudHJ5PgogICAgPC9CYXNpY0VudHJ5PgogICA8L0Jhc2ljRW50cnk+CiAgPC9CYXNpY0VudHJ5PgogPC9CYXNpY0VudHJ5PgogPEJhc2ljRW50cnk+CiAgPG5hbWU+V2luZG93czwvbmFtZT4KICA8ZmxhZ3M+NjU2NjY8L2ZsYWdzPgogIDxCYXNpY0VudHJ5PgogICA8bmFtZT52aWV3NHQgMzwvbmFtZT4KICAgPGZsYWdzPjY2NDM0PC9mbGFncz4KICAgPHZhbHVlIHR5cGU9IjMiPldpbmRvdzwvdmFsdWU+CiAgIDxCYXNpY0VudHJ5PgogICAgPG5hbWU+UGFnZXM8L25hbWU+CiAgICA8ZmxhZ3M+NjY0MzQ8L2ZsYWdzPgogICAgPHZhbHVlIHR5cGU9IjMiPlBhZ2UxPC92YWx1ZT4KICAgIDxCYXNpY0VudHJ5PgogICAgIDxuYW1lPlBhZ2UxPC9uYW1lPgogICAgIDxmbGFncz42NTY2NjwvZmxhZ3M+CiAgICAgPEJhc2ljRW50cnk+CiAgICAgIDxuYW1lPldpZGdldHM8L25hbWU+CiAgICAgIDxmbGFncz42NjQzNDwvZmxhZ3M+CiAgICAgIDx2YWx1ZSB0eXBlPSIzIj5wbG90MTwvdmFsdWU+CiAgICAgIDxCYXNpY0VudHJ5PgogICAgICAgPG5hbWU+UGFnZU5vPC9uYW1lPgogICAgICAgPGZsYWdzPjY2NDM0PC9mbGFncz4KICAgICAgIDx2YWx1ZSB0eXBlPSIzIj5UZXh0PC92YWx1ZT4KICAgICAgIDxCYXNpY0VudHJ5PgogICAgICAgIDxuYW1lPldpZGdldFNpemU8L25hbWU+CiAgICAgICAgPGZsYWdzPjY1NjY2PC9mbGFncz4KICAgICAgICA8QmFzaWNFbnRyeT4KICAgICAgICAgPG5hbWU+V2lkdGg8L25hbWU+CiAgICAgICAgIDxmbGFncz42NjE3ODwvZmxhZ3M+CiAgICAgICAgIDx2YWx1ZSB0eXBlPSIyIj4xMDI0PC92YWx1ZT4KICAgICAgICA8L0Jhc2ljRW50cnk+CiAgICAgICAgPEJhc2ljRW50cnk+CiAgICAgICAgIDxuYW1lPkhlaWdodDwvbmFtZT4KICAgICAgICAgPGZsYWdzPjY2MTc4PC9mbGFncz4KICAgICAgICAgPHZhbHVlIHR5cGU9IjIiPjE1PC92YWx1ZT4KICAgICAgICA8L0Jhc2ljRW50cnk+CiAgICAgICA8L0Jhc2ljRW50cnk+CiAgICAgICA8QmFzaWNFbnRyeT4KICAgICAgICA8bmFtZT5XaWRnZXRQb3M8L25hbWU+CiAgICAgICAgPGZsYWdzPjY1NjY2PC9mbGFncz4KICAgICAgICA8QmFzaWNFbnRyeT4KICAgICAgICAgPG5hbWU+WDwvbmFtZT4KICAgICAgICAgPGZsYWdzPjY2MTc4PC9mbGFncz4KICAgICAgICAgPHZhbHVlIHR5cGU9IjIiPjM8L3ZhbHVlPgogICAgICAgIDwvQmFzaWNFbnRyeT4KICAgICAgICA8QmFzaWNFbnRyeT4KICAgICAgICAgPG5hbWU+WTwvbmFtZT4KICAgICAgICAgPGZsYWdzPjY2MTc4PC9mbGFncz4KICAgICAgICAgPHZhbHVlIHR5cGU9IjIiPjM8L3ZhbHVlPgogICAgICAgIDwvQmFzaWNFbnRyeT4KICAgICAgIDwvQmFzaWNFbnRyeT4KICAgICAgIDxCYXNpY0VudHJ5PgogICAgICAgIDxuYW1lPlRleHRWYWx1ZTwvbmFtZT4KICAgICAgICA8ZmxhZ3M+NjY0MzQ8L2ZsYWdzPgogICAgICAgIDx2YWx1ZSB0eXBlPSIzIj4mbHQ7YiZndDsxLzEmbHQ7L2ImZ3Q7PC92YWx1ZT4KICAgICAgIDwvQmFzaWNFbnRyeT4KICAgICAgPC9CYXNpY0VudHJ5PgogICAgICA8QmFzaWNFbnRyeT4KICAgICAgIDxuYW1lPnBsb3QwPC9uYW1lPgogICAgICAgPGZsYWdzPjY2NDM0PC9mbGFncz4KICAgICAgIDx2YWx1ZSB0eXBlPSIzIj5QbG90PC92YWx1ZT4KICAgICAgIDxCYXNpY0VudHJ5PgogICAgICAgIDxuYW1lPlZpZXdGZWF0dXJlczwvbmFtZT4KICAgICAgICA8ZmxhZ3M+NjY0MzQ8L2ZsYWdzPgogICAgICAgIDx2YWx1ZSB0eXBlPSIzIj5GU0MtQQpTU0MtQTwvdmFsdWU+CiAgICAgICA8L0Jhc2ljRW50cnk+CiAgICAgICA8QmFzaWNFbnRyeT4KICAgICAgICA8bmFtZT5WaWV3TXVsdGlMYXllcjwvbmFtZT4KICAgICAgICA8ZmxhZ3M+NjU5MjI8L2ZsYWdzPgogICAgICAgIDx2YWx1ZSB0eXBlPSIxIj4wPC92YWx1ZT4KICAgICAgIDwvQmFzaWNFbnRyeT4KICAgICAgIDxCYXNpY0VudHJ5PgogICAgICAgIDxuYW1lPlZpZXdTb3VyY2U8L25hbWU+CiAgICAgICAgPGZsYWdzPjY2NDM0PC9mbGFncz4KICAgICAgICA8dmFsdWUgdHlwZT0iMyI+MTpsaXZlPC92YWx1ZT4KICAgICAgIDwvQmFzaWNFbnRyeT4KICAgICAgIDxCYXNpY0VudHJ5PgogICAgICAgIDxuYW1lPlZpZXdQb3B1bGF0aW9uczwvbmFtZT4KICAgICAgICA8ZmxhZ3M+NjY0MzQ8L2ZsYWdzPgogICAgICAgIDx2YWx1ZSB0eXBlPSIzIj4xOmxpdmU8L3ZhbHVlPgogICAgICAgPC9CYXNpY0VudHJ5PgogICAgICAgPEJhc2ljRW50cnk+CiAgICAgICAgPG5hbWU+Vmlld01vZGU8L25hbWU+CiAgICAgICAgPGZsYWdzPjY2MTc4PC9mbGFncz4KICAgICAgICA8dmFsdWUgdHlwZT0iMiI+MDwvdmFsdWU+CiAgICAgICA8L0Jhc2ljRW50cnk+CiAgICAgICA8QmFzaWNFbnRyeT4KICAgICAgICA8bmFtZT5WaWV3QXhlczwvbmFtZT4KICAgICAgICA8ZmxhZ3M+NjY0MzQ8L2ZsYWdzPgogICAgICAgIDx2YWx1ZSB0eXBlPSIzIj5BcyBhY3F1aXJlZApBcyBhY3F1aXJlZDwvdmFsdWU+CiAgICAgICA8L0Jhc2ljRW50cnk+CiAgICAgICA8QmFzaWNFbnRyeT4KICAgICAgICA8bmFtZT5WaWV3Wm9vbTwvbmFtZT4KICAgICAgICA8ZmxhZ3M+NjY0MzQ8L2ZsYWdzPgogICAgICAgIDx2YWx1ZSB0eXBlPSIzIj4wLjAsMS4wCjAuMCwxLjA8L3ZhbHVlPgogICAgICAgPC9CYXNpY0VudHJ5PgogICAgICAgPEJhc2ljRW50cnk+CiAgICAgICAgPG5hbWU+Vmlld0hpZGVSZWdpb25zPC9uYW1lPgogICAgICAgIDxmbGFncz42NjE3ODwvZmxhZ3M+CiAgICAgICAgPHZhbHVlIHR5cGU9IjIiPjA8L3ZhbHVlPgogICAgICAgPC9CYXNpY0VudHJ5PgogICAgICAgPEJhc2ljRW50cnk+CiAgICAgICAgPG5hbWU+SGlzdG9ncmFtVXNlT3ZlcmxheTwvbmFtZT4KICAgICAgICA8ZmxhZ3M+NjYxNzg8L2ZsYWdzPgogICAgICAgIDx2YWx1ZSB0eXBlPSIyIj4wPC92YWx1ZT4KICAgICAgIDwvQmFzaWNFbnRyeT4KICAgICAgIDxCYXNpY0VudHJ5PgogICAgICAgIDxuYW1lPkhpc3RvZ3JhbU92ZXJsYXk8L25hbWU+CiAgICAgICAgPGZsYWdzPjY2NDM0PC9mbGFncz4KICAgICAgICA8dmFsdWUgdHlwZT0iMyI+CgoKCgoKCgoKPC92YWx1ZT4KICAgICAgIDwvQmFzaWNFbnRyeT4KICAgICAgIDxCYXNpY0VudHJ5PgogICAgICAgIDxuYW1lPkhpc3RvZ3JhbU92ZXJsYXlDb2xvcnM8L25hbWU+CiAgICAgICAgPGZsYWdzPjY2NDM0PC9mbGFncz4KICAgICAgICA8dmFsdWUgdHlwZT0iMyI+I2ZmYWE3ZgojZmZhYWZmCiNhYWZmN2YKIzk2ZDhlMQojYWFhYTdmCiNmZjg2NGEKI2ZjNTdmZgojNmJmZjQyCiM0MGJjZmYKI2EyYWEzNDwvdmFsdWU+CiAgICAgICA8L0Jhc2ljRW50cnk+CiAgICAgICA8QmFzaWNFbnRyeT4KICAgICAgICA8bmFtZT5WaWV3RGF0YUVuZDwvbmFtZT4KICAgICAgICA8ZmxhZ3M+NjYxNzg8L2ZsYWdzPgogICAgICAgIDx2YWx1ZSB0eXBlPSIyIj4yMTQ3NDgzNjQ3PC92YWx1ZT4KICAgICAgIDwvQmFzaWNFbnRyeT4KICAgICAgIDxCYXNpY0VudHJ5PgogICAgICAgIDxuYW1lPlZpZXdEYXRhU2tpcDwvbmFtZT4KICAgICAgICA8ZmxhZ3M+NjYxNzg8L2ZsYWdzPgogICAgICAgIDx2YWx1ZSB0eXBlPSIyIj4wPC92YWx1ZT4KICAgICAgIDwvQmFzaWNFbnRyeT4KICAgICAgIDxCYXNpY0VudHJ5PgogICAgICAgIDxuYW1lPlZpZXdEYXRhU3RhcnQ8L25hbWU+CiAgICAgICAgPGZsYWdzPjY2MTc4PC9mbGFncz4KICAgICAgICA8dmFsdWUgdHlwZT0iMiI+MDwvdmFsdWU+CiAgICAgICA8L0Jhc2ljRW50cnk+CiAgICAgICA8QmFzaWNFbnRyeT4KICAgICAgICA8bmFtZT5TY3JpcHRUZXh0PC9uYW1lPgogICAgICAgIDxmbGFncz42NjQzNDwvZmxhZ3M+CiAgICAgICAgPHZhbHVlIHR5cGU9IjMiPkVkaXQgdGV4dCB2aWEgUHJvcGVydGllczwvdmFsdWU+CiAgICAgICAgPEJhc2ljRW50cnk+CiAgICAgICAgIDxuYW1lPlByZWRlZmluZWRTY3JpcHRUZXh0PC9uYW1lPgogICAgICAgICA8ZmxhZ3M+NjY0MzQ8L2ZsYWdzPgogICAgICAgICA8dmFsdWUgdHlwZT0iMyI+PC92YWx1ZT4KICAgICAgICA8L0Jhc2ljRW50cnk+CiAgICAgICA8L0Jhc2ljRW50cnk+CiAgICAgICA8QmFzaWNFbnRyeT4KICAgICAgICA8bmFtZT5TY3JpcHRUZXh0QWxpZ25tZW50PC9uYW1lPgogICAgICAgIDxmbGFncz42NjE3ODwvZmxhZ3M+CiAgICAgICAgPHZhbHVlIHR5cGU9IjIiPjA8L3ZhbHVlPgogICAgICAgPC9CYXNpY0VudHJ5PgogICAgICAgPEJhc2ljRW50cnk+CiAgICAgICAgPG5hbWU+SGlzdG9ncmFtTm9ybWFsaXphdGlvbjwvbmFtZT4KICAgICAgICA8ZmxhZ3M+NjYxNzg8L2ZsYWdzPgogICAgICAgIDx2YWx1ZSB0eXBlPSIyIj4wPC92YWx1ZT4KICAgICAgIDwvQmFzaWNFbnRyeT4KICAgICAgIDxCYXNpY0VudHJ5PgogICAgICAgIDxuYW1lPkhpc3RvZ3JhbVBsb3RNb2RlPC9uYW1lPgogICAgICAgIDxmbGFncz42NjE3ODwvZmxhZ3M+CiAgICAgICAgPHZhbHVlIHR5cGU9IjIiPjA8L3ZhbHVlPgogICAgICAgPC9CYXNpY0VudHJ5PgogICAgICAgPEJhc2ljRW50cnk+CiAgICAgICAgPG5hbWU+SGlzdG9ncmFtU21vb3RoaW5nPC9uYW1lPgogICAgICAgIDxmbGFncz42NjE3ODwvZmxhZ3M+CiAgICAgICAgPHZhbHVlIHR5cGU9IjIiPjA8L3ZhbHVlPgogICAgICAgPC9CYXNpY0VudHJ5PgogICAgICAgPEJhc2ljRW50cnk+CiAgICAgICAgPG5hbWU+U3RhdGlzdGljRmVhdHVyZXM8L25hbWU+CiAgICAgICAgPGZsYWdzPjY2NDM0PC9mbGFncz4KICAgICAgICA8dmFsdWUgdHlwZT0iMyI+RlNDLUEKU1NDLUE8L3ZhbHVlPgogICAgICAgPC9CYXNpY0VudHJ5PgogICAgICAgPEJhc2ljRW50cnk+CiAgICAgICAgPG5hbWU+U3RhdGlzdGljUmVnaW9uRnVuY3M8L25hbWU+CiAgICAgICAgPGZsYWdzPjY2NDM0PC9mbGFncz4KICAgICAgICA8dmFsdWUgdHlwZT0iMyI+UGF0aAolLVQ8L3ZhbHVlPgogICAgICAgPC9CYXNpY0VudHJ5PgogICAgICAgPEJhc2ljRW50cnk+CiAgICAgICAgPG5hbWU+U3RhdGlzdGljRmVhdHVyZUZ1bmNzPC9uYW1lPgogICAgICAgIDxmbGFncz42NjQzNDwvZmxhZ3M+CiAgICAgICAgPHZhbHVlIHR5cGU9IjMiPjwvdmFsdWU+CiAgICAgICA8L0Jhc2ljRW50cnk+CiAgICAgICA8QmFzaWNFbnRyeT4KICAgICAgICA8bmFtZT5TdGF0aXN0aWNTb3VyY2VJbmZvPC9uYW1lPgogICAgICAgIDxmbGFncz42NTkyMjwvZmxhZ3M+CiAgICAgICAgPHZhbHVlIHR5cGU9IjEiPjE8L3ZhbHVlPgogICAgICAgPC9CYXNpY0VudHJ5PgogICAgICAgPEJhc2ljRW50cnk+CiAgICAgICAgPG5hbWU+U3RhdGlzdGljVGFibGU8L25hbWU+CiAgICAgICAgPGZsYWdzPjY1OTIyPC9mbGFncz4KICAgICAgICA8dmFsdWUgdHlwZT0iMSI+MTwvdmFsdWU+CiAgICAgICA8L0Jhc2ljRW50cnk+CiAgICAgICA8QmFzaWNFbnRyeT4KICAgICAgICA8bmFtZT5TdGF0aXN0aWNGZWF0dXJlTmFtZTwvbmFtZT4KICAgICAgICA8ZmxhZ3M+NjYxNzg8L2ZsYWdzPgogICAgICAgIDx2YWx1ZSB0eXBlPSIyIj4wPC92YWx1ZT4KICAgICAgIDwvQmFzaWNFbnRyeT4KICAgICAgIDxCYXNpY0VudHJ5PgogICAgICAgIDxuYW1lPkhlYXRtYXA8L25hbWU+CiAgICAgICAgPGZsYWdzPjY1NjY2PC9mbGFncz4KICAgICAgICA8QmFzaWNFbnRyeT4KICAgICAgICAgPG5hbWU+Q29sb3IxPC9uYW1lPgogICAgICAgICA8ZmxhZ3M+NjY0MzQ8L2ZsYWdzPgogICAgICAgICA8dmFsdWUgdHlwZT0iMyI+I2ZmMDAwMDwvdmFsdWU+CiAgICAgICAgPC9CYXNpY0VudHJ5PgogICAgICAgIDxCYXNpY0VudHJ5PgogICAgICAgICA8bmFtZT5Db2xvcjI8L25hbWU+CiAgICAgICAgIDxmbGFncz42NjQzNDwvZmxhZ3M+CiAgICAgICAgIDx2YWx1ZSB0eXBlPSIzIj4jMDBhYTAwPC92YWx1ZT4KICAgICAgICA8L0Jhc2ljRW50cnk+CiAgICAgICAgPEJhc2ljRW50cnk+CiAgICAgICAgIDxuYW1lPkNvbG9yMzwvbmFtZT4KICAgICAgICAgPGZsYWdzPjY2NDM0PC9mbGFncz4KICAgICAgICAgPHZhbHVlIHR5cGU9IjMiPiNmZmZmMDA8L3ZhbHVlPgogICAgICAgIDwvQmFzaWNFbnRyeT4KICAgICAgICA8QmFzaWNFbnRyeT4KICAgICAgICAgPG5hbWU+Q29sb3I0PC9uYW1lPgogICAgICAgICA8ZmxhZ3M+NjY0MzQ8L2ZsYWdzPgogICAgICAgICA8dmFsdWUgdHlwZT0iMyI+IzMzMzNmZjwvdmFsdWU+CiAgICAgICAgPC9CYXNpY0VudHJ5PgogICAgICAgIDxCYXNpY0VudHJ5PgogICAgICAgICA8bmFtZT5UaHJlc2hvbGQxPC9uYW1lPgogICAgICAgICA8ZmxhZ3M+Njc0NTg8L2ZsYWdzPgogICAgICAgICA8dmFsdWUgdHlwZT0iNyI+MTwvdmFsdWU+CiAgICAgICAgPC9CYXNpY0VudHJ5PgogICAgICAgIDxCYXNpY0VudHJ5PgogICAgICAgICA8bmFtZT5UaHJlc2hvbGQyPC9uYW1lPgogICAgICAgICA8ZmxhZ3M+Njc0NTg8L2ZsYWdzPgogICAgICAgICA8dmFsdWUgdHlwZT0iNyI+MTAwPC92YWx1ZT4KICAgICAgICA8L0Jhc2ljRW50cnk+CiAgICAgICAgPEJhc2ljRW50cnk+CiAgICAgICAgIDxuYW1lPlJlZ2lvbjwvbmFtZT4KICAgICAgICAgPGZsYWdzPjY2NDM0PC9mbGFncz4KICAgICAgICAgPHZhbHVlIHR5cGU9IjMiPmxpdmU8L3ZhbHVlPgogICAgICAgIDwvQmFzaWNFbnRyeT4KICAgICAgICA8QmFzaWNFbnRyeT4KICAgICAgICAgPG5hbWU+UmVnaW9uRnVuY3Rpb248L25hbWU+CiAgICAgICAgIDxmbGFncz42NjQzNDwvZmxhZ3M+CiAgICAgICAgIDx2YWx1ZSB0eXBlPSIzIj5Db3VudDwvdmFsdWU+CiAgICAgICAgPC9CYXNpY0VudHJ5PgogICAgICAgIDxCYXNpY0VudHJ5PgogICAgICAgICA8bmFtZT5GZWF0dXJlPC9uYW1lPgogICAgICAgICA8ZmxhZ3M+NjY0MzQ8L2ZsYWdzPgogICAgICAgICA8dmFsdWUgdHlwZT0iMyI+RlNDLUE8L3ZhbHVlPgogICAgICAgIDwvQmFzaWNFbnRyeT4KICAgICAgICA8QmFzaWNFbnRyeT4KICAgICAgICAgPG5hbWU+RmVhdHVyZUZ1bmN0aW9uPC9uYW1lPgogICAgICAgICA8ZmxhZ3M+NjY0MzQ8L2ZsYWdzPgogICAgICAgICA8dmFsdWUgdHlwZT0iMyI+TWVhbjwvdmFsdWU+CiAgICAgICAgPC9CYXNpY0VudHJ5PgogICAgICAgIDxCYXNpY0VudHJ5PgogICAgICAgICA8bmFtZT5Nb2RlPC9uYW1lPgogICAgICAgICA8ZmxhZ3M+NjYxNzg8L2ZsYWdzPgogICAgICAgICA8dmFsdWUgdHlwZT0iMiI+MDwvdmFsdWU+CiAgICAgICAgPC9CYXNpY0VudHJ5PgogICAgICAgIDxCYXNpY0VudHJ5PgogICAgICAgICA8bmFtZT5GdW5jdGlvbjwvbmFtZT4KICAgICAgICAgPGZsYWdzPjY2MTc4PC9mbGFncz4KICAgICAgICAgPHZhbHVlIHR5cGU9IjIiPjE8L3ZhbHVlPgogICAgICAgIDwvQmFzaWNFbnRyeT4KICAgICAgICA8QmFzaWNFbnRyeT4KICAgICAgICAgPG5hbWU+RGlzYWJsZWRHcm91cHM8L25hbWU+CiAgICAgICAgIDxmbGFncz42NjQzNDwvZmxhZ3M+CiAgICAgICAgIDx2YWx1ZSB0eXBlPSIzIj48L3ZhbHVlPgogICAgICAgIDwvQmFzaWNFbnRyeT4KICAgICAgIDwvQmFzaWNFbnRyeT4KICAgICAgIDxCYXNpY0VudHJ5PgogICAgICAgIDxuYW1lPlZpZXdIZWlnaHQ8L25hbWU+CiAgICAgICAgPGZsYWdzPjY2MTc4PC9mbGFncz4KICAgICAgICA8dmFsdWUgdHlwZT0iMiI+MTQ4PC92YWx1ZT4KICAgICAgIDwvQmFzaWNFbnRyeT4KICAgICAgIDxCYXNpY0VudHJ5PgogICAgICAgIDxuYW1lPlZpZXdXaWR0aDwvbmFtZT4KICAgICAgICA8ZmxhZ3M+NjYxNzg8L2ZsYWdzPgogICAgICAgIDx2YWx1ZSB0eXBlPSIyIj4xNDg8L3ZhbHVlPgogICAgICAgPC9CYXNpY0VudHJ5PgogICAgICAgPEJhc2ljRW50cnk+CiAgICAgICAgPG5hbWU+V2lkZ2V0UG9zPC9uYW1lPgogICAgICAgIDxmbGFncz42NTY2NjwvZmxhZ3M+CiAgICAgICAgPEJhc2ljRW50cnk+CiAgICAgICAgIDxuYW1lPlg8L25hbWU+CiAgICAgICAgIDxmbGFncz42NjE3ODwvZmxhZ3M+CiAgICAgICAgIDx2YWx1ZSB0eXBlPSIyIj4xMzwvdmFsdWU+CiAgICAgICAgPC9CYXNpY0VudHJ5PgogICAgICAgIDxCYXNpY0VudHJ5PgogICAgICAgICA8bmFtZT5ZPC9uYW1lPgogICAgICAgICA8ZmxhZ3M+NjYxNzg8L2ZsYWdzPgogICAgICAgICA8dmFsdWUgdHlwZT0iMiI+MTU8L3ZhbHVlPgogICAgICAgIDwvQmFzaWNFbnRyeT4KICAgICAgIDwvQmFzaWNFbnRyeT4KICAgICAgIDxCYXNpY0VudHJ5PgogICAgICAgIDxuYW1lPldpZGdldFNpemU8L25hbWU+CiAgICAgICAgPGZsYWdzPjY1NjY2PC9mbGFncz4KICAgICAgICA8QmFzaWNFbnRyeT4KICAgICAgICAgPG5hbWU+V2lkdGg8L25hbWU+CiAgICAgICAgIDxmbGFncz42NjE3ODwvZmxhZ3M+CiAgICAgICAgIDx2YWx1ZSB0eXBlPSIyIj4yMzQ8L3ZhbHVlPgogICAgICAgIDwvQmFzaWNFbnRyeT4KICAgICAgICA8QmFzaWNFbnRyeT4KICAgICAgICAgPG5hbWU+SGVpZ2h0PC9uYW1lPgogICAgICAgICA8ZmxhZ3M+NjYxNzg8L2ZsYWdzPgogICAgICAgICA8dmFsdWUgdHlwZT0iMiI+MjA5PC92YWx1ZT4KICAgICAgICA8L0Jhc2ljRW50cnk+CiAgICAgICA8L0Jhc2ljRW50cnk+CiAgICAgIDwvQmFzaWNFbnRyeT4KICAgICAgPEJhc2ljRW50cnk+CiAgICAgICA8bmFtZT5wbG90MTwvbmFtZT4KICAgICAgIDxmbGFncz42NjQzNDwvZmxhZ3M+CiAgICAgICA8dmFsdWUgdHlwZT0iMyI+UGxvdDwvdmFsdWU+CiAgICAgICA8QmFzaWNFbnRyeT4KICAgICAgICA8bmFtZT5WaWV3RmVhdHVyZXM8L25hbWU+CiAgICAgICAgPGZsYWdzPjY2NDM0PC9mbGFncz4KICAgICAgICA8dmFsdWUgdHlwZT0iMyI+RlNDLUEKRlNDLUg8L3ZhbHVlPgogICAgICAgPC9CYXNpY0VudHJ5PgogICAgICAgPEJhc2ljRW50cnk+CiAgICAgICAgPG5hbWU+Vmlld011bHRpTGF5ZXI8L25hbWU+CiAgICAgICAgPGZsYWdzPjY1OTIyPC9mbGFncz4KICAgICAgICA8dmFsdWUgdHlwZT0iMSI+MDwvdmFsdWU+CiAgICAgICA8L0Jhc2ljRW50cnk+CiAgICAgICA8QmFzaWNFbnRyeT4KICAgICAgICA8bmFtZT5WaWV3U291cmNlPC9uYW1lPgogICAgICAgIDxmbGFncz42NjQzNDwvZmxhZ3M+CiAgICAgICAgPHZhbHVlIHR5cGU9IjMiPjE6bGl2ZVxQMTwvdmFsdWU+CiAgICAgICA8L0Jhc2ljRW50cnk+CiAgICAgICA8QmFzaWNFbnRyeT4KICAgICAgICA8bmFtZT5WaWV3UG9wdWxhdGlvbnM8L25hbWU+CiAgICAgICAgPGZsYWdzPjY2NDM0PC9mbGFncz4KICAgICAgICA8dmFsdWUgdHlwZT0iMyI+MTpsaXZlXFAxPC92YWx1ZT4KICAgICAgIDwvQmFzaWNFbnRyeT4KICAgICAgIDxCYXNpY0VudHJ5PgogICAgICAgIDxuYW1lPlZpZXdNb2RlPC9uYW1lPgogICAgICAgIDxmbGFncz42NjE3ODwvZmxhZ3M+CiAgICAgICAgPHZhbHVlIHR5cGU9IjIiPjE8L3ZhbHVlPgogICAgICAgPC9CYXNpY0VudHJ5PgogICAgICAgPEJhc2ljRW50cnk+CiAgICAgICAgPG5hbWU+Vmlld0F4ZXM8L25hbWU+CiAgICAgICAgPGZsYWdzPjY2NDM0PC9mbGFncz4KICAgICAgICA8dmFsdWUgdHlwZT0iMyI+QXMgYWNxdWlyZWQKQXMgYWNxdWlyZWQ8L3ZhbHVlPgogICAgICAgPC9CYXNpY0VudHJ5PgogICAgICAgPEJhc2ljRW50cnk+CiAgICAgICAgPG5hbWU+Vmlld1pvb208L25hbWU+CiAgICAgICAgPGZsYWdzPjY2NDM0PC9mbGFncz4KICAgICAgICA8dmFsdWUgdHlwZT0iMyI+MC4wLDEuMAowLjAsMS4wPC92YWx1ZT4KICAgICAgIDwvQmFzaWNFbnRyeT4KICAgICAgIDxCYXNpY0VudHJ5PgogICAgICAgIDxuYW1lPlZpZXdIaWRlUmVnaW9uczwvbmFtZT4KICAgICAgICA8ZmxhZ3M+NjYxNzg8L2ZsYWdzPgogICAgICAgIDx2YWx1ZSB0eXBlPSIyIj4wPC92YWx1ZT4KICAgICAgIDwvQmFzaWNFbnRyeT4KICAgICAgIDxCYXNpY0VudHJ5PgogICAgICAgIDxuYW1lPkhpc3RvZ3JhbVVzZU92ZXJsYXk8L25hbWU+CiAgICAgICAgPGZsYWdzPjY2MTc4PC9mbGFncz4KICAgICAgICA8dmFsdWUgdHlwZT0iMiI+MDwvdmFsdWU+CiAgICAgICA8L0Jhc2ljRW50cnk+CiAgICAgICA8QmFzaWNFbnRyeT4KICAgICAgICA8bmFtZT5IaXN0b2dyYW1PdmVybGF5PC9uYW1lPgogICAgICAgIDxmbGFncz42NjQzNDwvZmxhZ3M+CiAgICAgICAgPHZhbHVlIHR5cGU9IjMiPmxpdmUKbGl2ZQpsaXZlCmxpdmUKbGl2ZQpsaXZlCmxpdmUKbGl2ZQpsaXZlCmxpdmU8L3ZhbHVlPgogICAgICAgPC9CYXNpY0VudHJ5PgogICAgICAgPEJhc2ljRW50cnk+CiAgICAgICAgPG5hbWU+SGlzdG9ncmFtT3ZlcmxheUNvbG9yczwvbmFtZT4KICAgICAgICA8ZmxhZ3M+NjY0MzQ8L2ZsYWdzPgogICAgICAgIDx2YWx1ZSB0eXBlPSIzIj4jZmZhYTdmCiNmZmFhZmYKI2FhZmY3ZgojOTZkOGUxCiNhYWFhN2YKI2ZmODY0YQojZmM1N2ZmCiM2YmZmNDIKIzQwYmNmZgojYTJhYTM0PC92YWx1ZT4KICAgICAgIDwvQmFzaWNFbnRyeT4KICAgICAgIDxCYXNpY0VudHJ5PgogICAgICAgIDxuYW1lPlZpZXdEYXRhRW5kPC9uYW1lPgogICAgICAgIDxmbGFncz42NjE3ODwvZmxhZ3M+CiAgICAgICAgPHZhbHVlIHR5cGU9IjIiPjIxNDc0ODM2NDc8L3ZhbHVlPgogICAgICAgPC9CYXNpY0VudHJ5PgogICAgICAgPEJhc2ljRW50cnk+CiAgICAgICAgPG5hbWU+Vmlld0RhdGFTa2lwPC9uYW1lPgogICAgICAgIDxmbGFncz42NjE3ODwvZmxhZ3M+CiAgICAgICAgPHZhbHVlIHR5cGU9IjIiPjA8L3ZhbHVlPgogICAgICAgPC9CYXNpY0VudHJ5PgogICAgICAgPEJhc2ljRW50cnk+CiAgICAgICAgPG5hbWU+Vmlld0RhdGFTdGFydDwvbmFtZT4KICAgICAgICA8ZmxhZ3M+NjYxNzg8L2ZsYWdzPgogICAgICAgIDx2YWx1ZSB0eXBlPSIyIj4wPC92YWx1ZT4KICAgICAgIDwvQmFzaWNFbnRyeT4KICAgICAgIDxCYXNpY0VudHJ5PgogICAgICAgIDxuYW1lPlNjcmlwdFRleHQ8L25hbWU+CiAgICAgICAgPGZsYWdzPjY2NDM0PC9mbGFncz4KICAgICAgICA8dmFsdWUgdHlwZT0iMyI+RWRpdCB0ZXh0IHZpYSBQcm9wZXJ0aWVzPC92YWx1ZT4KICAgICAgICA8QmFzaWNFbnRyeT4KICAgICAgICAgPG5hbWU+UHJlZGVmaW5lZFNjcmlwdFRleHQ8L25hbWU+CiAgICAgICAgIDxmbGFncz42NjQzNDwvZmxhZ3M+CiAgICAgICAgIDx2YWx1ZSB0eXBlPSIzIj48L3ZhbHVlPgogICAgICAgIDwvQmFzaWNFbnRyeT4KICAgICAgIDwvQmFzaWNFbnRyeT4KICAgICAgIDxCYXNpY0VudHJ5PgogICAgICAgIDxuYW1lPlNjcmlwdFRleHRBbGlnbm1lbnQ8L25hbWU+CiAgICAgICAgPGZsYWdzPjY2MTc4PC9mbGFncz4KICAgICAgICA8dmFsdWUgdHlwZT0iMiI+MDwvdmFsdWU+CiAgICAgICA8L0Jhc2ljRW50cnk+CiAgICAgICA8QmFzaWNFbnRyeT4KICAgICAgICA8bmFtZT5IaXN0b2dyYW1Ob3JtYWxpemF0aW9uPC9uYW1lPgogICAgICAgIDxmbGFncz42NjE3ODwvZmxhZ3M+CiAgICAgICAgPHZhbHVlIHR5cGU9IjIiPjA8L3ZhbHVlPgogICAgICAgPC9CYXNpY0VudHJ5PgogICAgICAgPEJhc2ljRW50cnk+CiAgICAgICAgPG5hbWU+SGlzdG9ncmFtUGxvdE1vZGU8L25hbWU+CiAgICAgICAgPGZsYWdzPjY2MTc4PC9mbGFncz4KICAgICAgICA8dmFsdWUgdHlwZT0iMiI+MDwvdmFsdWU+CiAgICAgICA8L0Jhc2ljRW50cnk+CiAgICAgICA8QmFzaWNFbnRyeT4KICAgICAgICA8bmFtZT5IaXN0b2dyYW1TbW9vdGhpbmc8L25hbWU+CiAgICAgICAgPGZsYWdzPjY2MTc4PC9mbGFncz4KICAgICAgICA8dmFsdWUgdHlwZT0iMiI+MDwvdmFsdWU+CiAgICAgICA8L0Jhc2ljRW50cnk+CiAgICAgICA8QmFzaWNFbnRyeT4KICAgICAgICA8bmFtZT5TdGF0aXN0aWNGZWF0dXJlczwvbmFtZT4KICAgICAgICA8ZmxhZ3M+NjY0MzQ8L2ZsYWdzPgogICAgICAgIDx2YWx1ZSB0eXBlPSIzIj5GU0MtQQpGU0MtSDwvdmFsdWU+CiAgICAgICA8L0Jhc2ljRW50cnk+CiAgICAgICA8QmFzaWNFbnRyeT4KICAgICAgICA8bmFtZT5TdGF0aXN0aWNSZWdpb25GdW5jczwvbmFtZT4KICAgICAgICA8ZmxhZ3M+NjY0MzQ8L2ZsYWdzPgogICAgICAgIDx2YWx1ZSB0eXBlPSIzIj5QYXRoCiUtIzwvdmFsdWU+CiAgICAgICA8L0Jhc2ljRW50cnk+CiAgICAgICA8QmFzaWNFbnRyeT4KICAgICAgICA8bmFtZT5TdGF0aXN0aWNGZWF0dXJlRnVuY3M8L25hbWU+CiAgICAgICAgPGZsYWdzPjY2NDM0PC9mbGFncz4KICAgICAgICA8dmFsdWUgdHlwZT0iMyI+PC92YWx1ZT4KICAgICAgIDwvQmFzaWNFbnRyeT4KICAgICAgIDxCYXNpY0VudHJ5PgogICAgICAgIDxuYW1lPlN0YXRpc3RpY1NvdXJjZUluZm88L25hbWU+CiAgICAgICAgPGZsYWdzPjY1OTIyPC9mbGFncz4KICAgICAgICA8dmFsdWUgdHlwZT0iMSI+MTwvdmFsdWU+CiAgICAgICA8L0Jhc2ljRW50cnk+CiAgICAgICA8QmFzaWNFbnRyeT4KICAgICAgICA8bmFtZT5TdGF0aXN0aWNUYWJsZTwvbmFtZT4KICAgICAgICA8ZmxhZ3M+NjU5MjI8L2ZsYWdzPgogICAgICAgIDx2YWx1ZSB0eXBlPSIxIj4xPC92YWx1ZT4KICAgICAgIDwvQmFzaWNFbnRyeT4KICAgICAgIDxCYXNpY0VudHJ5PgogICAgICAgIDxuYW1lPlN0YXRpc3RpY0ZlYXR1cmVOYW1lPC9uYW1lPgogICAgICAgIDxmbGFncz42NjE3ODwvZmxhZ3M+CiAgICAgICAgPHZhbHVlIHR5cGU9IjIiPjA8L3ZhbHVlPgogICAgICAgPC9CYXNpY0VudHJ5PgogICAgICAgPEJhc2ljRW50cnk+CiAgICAgICAgPG5hbWU+SGVhdG1hcDwvbmFtZT4KICAgICAgICA8ZmxhZ3M+NjU2NjY8L2ZsYWdzPgogICAgICAgIDxCYXNpY0VudHJ5PgogICAgICAgICA8bmFtZT5Db2xvcjE8L25hbWU+CiAgICAgICAgIDxmbGFncz42NjQzNDwvZmxhZ3M+CiAgICAgICAgIDx2YWx1ZSB0eXBlPSIzIj4jZmYwMDAwPC92YWx1ZT4KICAgICAgICA8L0Jhc2ljRW50cnk+CiAgICAgICAgPEJhc2ljRW50cnk+CiAgICAgICAgIDxuYW1lPkNvbG9yMjwvbmFtZT4KICAgICAgICAgPGZsYWdzPjY2NDM0PC9mbGFncz4KICAgICAgICAgPHZhbHVlIHR5cGU9IjMiPiMwMGFhMDA8L3ZhbHVlPgogICAgICAgIDwvQmFzaWNFbnRyeT4KICAgICAgICA8QmFzaWNFbnRyeT4KICAgICAgICAgPG5hbWU+Q29sb3IzPC9uYW1lPgogICAgICAgICA8ZmxhZ3M+NjY0MzQ8L2ZsYWdzPgogICAgICAgICA8dmFsdWUgdHlwZT0iMyI+I2ZmZmYwMDwvdmFsdWU+CiAgICAgICAgPC9CYXNpY0VudHJ5PgogICAgICAgIDxCYXNpY0VudHJ5PgogICAgICAgICA8bmFtZT5Db2xvcjQ8L25hbWU+CiAgICAgICAgIDxmbGFncz42NjQzNDwvZmxhZ3M+CiAgICAgICAgIDx2YWx1ZSB0eXBlPSIzIj4jMzMzM2ZmPC92YWx1ZT4KICAgICAgICA8L0Jhc2ljRW50cnk+CiAgICAgICAgPEJhc2ljRW50cnk+CiAgICAgICAgIDxuYW1lPlRocmVzaG9sZDE8L25hbWU+CiAgICAgICAgIDxmbGFncz42NzQ1ODwvZmxhZ3M+CiAgICAgICAgIDx2YWx1ZSB0eXBlPSI3Ij4xPC92YWx1ZT4KICAgICAgICA8L0Jhc2ljRW50cnk+CiAgICAgICAgPEJhc2ljRW50cnk+CiAgICAgICAgIDxuYW1lPlRocmVzaG9sZDI8L25hbWU+CiAgICAgICAgIDxmbGFncz42NzQ1ODwvZmxhZ3M+CiAgICAgICAgIDx2YWx1ZSB0eXBlPSI3Ij4xMDA8L3ZhbHVlPgogICAgICAgIDwvQmFzaWNFbnRyeT4KICAgICAgICA8QmFzaWNFbnRyeT4KICAgICAgICAgPG5hbWU+UmVnaW9uPC9uYW1lPgogICAgICAgICA8ZmxhZ3M+NjY0MzQ8L2ZsYWdzPgogICAgICAgICA8dmFsdWUgdHlwZT0iMyI+bGl2ZVxQMTwvdmFsdWU+CiAgICAgICAgPC9CYXNpY0VudHJ5PgogICAgICAgIDxCYXNpY0VudHJ5PgogICAgICAgICA8bmFtZT5SZWdpb25GdW5jdGlvbjwvbmFtZT4KICAgICAgICAgPGZsYWdzPjY2NDM0PC9mbGFncz4KICAgICAgICAgPHZhbHVlIHR5cGU9IjMiPkNvdW50PC92YWx1ZT4KICAgICAgICA8L0Jhc2ljRW50cnk+CiAgICAgICAgPEJhc2ljRW50cnk+CiAgICAgICAgIDxuYW1lPkZlYXR1cmU8L25hbWU+CiAgICAgICAgIDxmbGFncz42NjQzNDwvZmxhZ3M+CiAgICAgICAgIDx2YWx1ZSB0eXBlPSIzIj5GU0MtQTwvdmFsdWU+CiAgICAgICAgPC9CYXNpY0VudHJ5PgogICAgICAgIDxCYXNpY0VudHJ5PgogICAgICAgICA8bmFtZT5GZWF0dXJlRnVuY3Rpb248L25hbWU+CiAgICAgICAgIDxmbGFncz42NjQzNDwvZmxhZ3M+CiAgICAgICAgIDx2YWx1ZSB0eXBlPSIzIj5NZWFuPC92YWx1ZT4KICAgICAgICA8L0Jhc2ljRW50cnk+CiAgICAgICAgPEJhc2ljRW50cnk+CiAgICAgICAgIDxuYW1lPk1vZGU8L25hbWU+CiAgICAgICAgIDxmbGFncz42NjE3ODwvZmxhZ3M+CiAgICAgICAgIDx2YWx1ZSB0eXBlPSIyIj4wPC92YWx1ZT4KICAgICAgICA8L0Jhc2ljRW50cnk+CiAgICAgICAgPEJhc2ljRW50cnk+CiAgICAgICAgIDxuYW1lPkZ1bmN0aW9uPC9uYW1lPgogICAgICAgICA8ZmxhZ3M+NjYxNzg8L2ZsYWdzPgogICAgICAgICA8dmFsdWUgdHlwZT0iMiI+MTwvdmFsdWU+CiAgICAgICAgPC9CYXNpY0VudHJ5PgogICAgICAgIDxCYXNpY0VudHJ5PgogICAgICAgICA8bmFtZT5EaXNhYmxlZEdyb3VwczwvbmFtZT4KICAgICAgICAgPGZsYWdzPjY2NDM0PC9mbGFncz4KICAgICAgICAgPHZhbHVlIHR5cGU9IjMiPjwvdmFsdWU+CiAgICAgICAgPC9CYXNpY0VudHJ5PgogICAgICAgPC9CYXNpY0VudHJ5PgogICAgICAgPEJhc2ljRW50cnk+CiAgICAgICAgPG5hbWU+Vmlld0hlaWdodDwvbmFtZT4KICAgICAgICA8ZmxhZ3M+NjYxNzg8L2ZsYWdzPgogICAgICAgIDx2YWx1ZSB0eXBlPSIyIj4xNDg8L3ZhbHVlPgogICAgICAgPC9CYXNpY0VudHJ5PgogICAgICAgPEJhc2ljRW50cnk+CiAgICAgICAgPG5hbWU+Vmlld1dpZHRoPC9uYW1lPgogICAgICAgIDxmbGFncz42NjE3ODwvZmxhZ3M+CiAgICAgICAgPHZhbHVlIHR5cGU9IjIiPjE0ODwvdmFsdWU+CiAgICAgICA8L0Jhc2ljRW50cnk+CiAgICAgICA8QmFzaWNFbnRyeT4KICAgICAgICA8bmFtZT5XaWRnZXRQb3M8L25hbWU+CiAgICAgICAgPGZsYWdzPjY1NjY2PC9mbGFncz4KICAgICAgICA8QmFzaWNFbnRyeT4KICAgICAgICAgPG5hbWU+WDwvbmFtZT4KICAgICAgICAgPGZsYWdzPjY2MTc4PC9mbGFncz4KICAgICAgICAgPHZhbHVlIHR5cGU9IjIiPjI0NzwvdmFsdWU+CiAgICAgICAgPC9CYXNpY0VudHJ5PgogICAgICAgIDxCYXNpY0VudHJ5PgogICAgICAgICA8bmFtZT5ZPC9uYW1lPgogICAgICAgICA8ZmxhZ3M+NjYxNzg8L2ZsYWdzPgogICAgICAgICA8dmFsdWUgdHlwZT0iMiI+MTU8L3ZhbHVlPgogICAgICAgIDwvQmFzaWNFbnRyeT4KICAgICAgIDwvQmFzaWNFbnRyeT4KICAgICAgIDxCYXNpY0VudHJ5PgogICAgICAgIDxuYW1lPldpZGdldFNpemU8L25hbWU+CiAgICAgICAgPGZsYWdzPjY1NjY2PC9mbGFncz4KICAgICAgICA8QmFzaWNFbnRyeT4KICAgICAgICAgPG5hbWU+V2lkdGg8L25hbWU+CiAgICAgICAgIDxmbGFncz42NjE3ODwvZmxhZ3M+CiAgICAgICAgIDx2YWx1ZSB0eXBlPSIyIj4yMzQ8L3ZhbHVlPgogICAgICAgIDwvQmFzaWNFbnRyeT4KICAgICAgICA8QmFzaWNFbnRyeT4KICAgICAgICAgPG5hbWU+SGVpZ2h0PC9uYW1lPgogICAgICAgICA8ZmxhZ3M+NjYxNzg8L2ZsYWdzPgogICAgICAgICA8dmFsdWUgdHlwZT0iMiI+MjA5PC92YWx1ZT4KICAgICAgICA8L0Jhc2ljRW50cnk+CiAgICAgICA8L0Jhc2ljRW50cnk+CiAgICAgIDwvQmFzaWNFbnRyeT4KICAgICAgPEJhc2ljRW50cnk+CiAgICAgICA8bmFtZT5wbG90MjwvbmFtZT4KICAgICAgIDxmbGFncz42NjQzNDwvZmxhZ3M+CiAgICAgICA8dmFsdWUgdHlwZT0iMyI+UGxvdDwvdmFsdWU+CiAgICAgICA8QmFzaWNFbnRyeT4KICAgICAgICA8bmFtZT5WaWV3RmVhdHVyZXM8L25hbWU+CiAgICAgICAgPGZsYWdzPjY2NDM0PC9mbGFncz4KICAgICAgICA8dmFsdWUgdHlwZT0iMyI+QjEtQQpWMS1BPC92YWx1ZT4KICAgICAgIDwvQmFzaWNFbnRyeT4KICAgICAgIDxCYXNpY0VudHJ5PgogICAgICAgIDxuYW1lPlZpZXdNdWx0aUxheWVyPC9uYW1lPgogICAgICAgIDxmbGFncz42NTkyMjwvZmxhZ3M+CiAgICAgICAgPHZhbHVlIHR5cGU9IjEiPjA8L3ZhbHVlPgogICAgICAgPC9CYXNpY0VudHJ5PgogICAgICAgPEJhc2ljRW50cnk+CiAgICAgICAgPG5hbWU+Vmlld1NvdXJjZTwvbmFtZT4KICAgICAgICA8ZmxhZ3M+NjY0MzQ8L2ZsYWdzPgogICAgICAgIDx2YWx1ZSB0eXBlPSIzIj4xOmxpdmVcUDFcUDI8L3ZhbHVlPgogICAgICAgPC9CYXNpY0VudHJ5PgogICAgICAgPEJhc2ljRW50cnk+CiAgICAgICAgPG5hbWU+Vmlld1BvcHVsYXRpb25zPC9uYW1lPgogICAgICAgIDxmbGFncz42NjQzNDwvZmxhZ3M+CiAgICAgICAgPHZhbHVlIHR5cGU9IjMiPjE6bGl2ZVxQMVxQMjwvdmFsdWU+CiAgICAgICA8L0Jhc2ljRW50cnk+CiAgICAgICA8QmFzaWNFbnRyeT4KICAgICAgICA8bmFtZT5WaWV3TW9kZTwvbmFtZT4KICAgICAgICA8ZmxhZ3M+NjYxNzg8L2ZsYWdzPgogICAgICAgIDx2YWx1ZSB0eXBlPSIyIj4xPC92YWx1ZT4KICAgICAgIDwvQmFzaWNFbnRyeT4KICAgICAgIDxCYXNpY0VudHJ5PgogICAgICAgIDxuYW1lPlZpZXdBeGVzPC9uYW1lPgogICAgICAgIDxmbGFncz42NjQzNDwvZmxhZ3M+CiAgICAgICAgPHZhbHVlIHR5cGU9IjMiPkFzIGFjcXVpcmVkCkFzIGFjcXVpcmVkPC92YWx1ZT4KICAgICAgIDwvQmFzaWNFbnRyeT4KICAgICAgIDxCYXNpY0VudHJ5PgogICAgICAgIDxuYW1lPlZpZXdab29tPC9uYW1lPgogICAgICAgIDxmbGFncz42NjQzNDwvZmxhZ3M+CiAgICAgICAgPHZhbHVlIHR5cGU9IjMiPjAuMCwxLjAKMC4wLDEuMDwvdmFsdWU+CiAgICAgICA8L0Jhc2ljRW50cnk+CiAgICAgICA8QmFzaWNFbnRyeT4KICAgICAgICA8bmFtZT5WaWV3SGlkZVJlZ2lvbnM8L25hbWU+CiAgICAgICAgPGZsYWdzPjY2MTc4PC9mbGFncz4KICAgICAgICA8dmFsdWUgdHlwZT0iMiI+MDwvdmFsdWU+CiAgICAgICA8L0Jhc2ljRW50cnk+CiAgICAgICA8QmFzaWNFbnRyeT4KICAgICAgICA8bmFtZT5IaXN0b2dyYW1Vc2VPdmVybGF5PC9uYW1lPgogICAgICAgIDxmbGFncz42NjE3ODwvZmxhZ3M+CiAgICAgICAgPHZhbHVlIHR5cGU9IjIiPjA8L3ZhbHVlPgogICAgICAgPC9CYXNpY0VudHJ5PgogICAgICAgPEJhc2ljRW50cnk+CiAgICAgICAgPG5hbWU+SGlzdG9ncmFtT3ZlcmxheTwvbmFtZT4KICAgICAgICA8ZmxhZ3M+NjY0MzQ8L2ZsYWdzPgogICAgICAgIDx2YWx1ZSB0eXBlPSIzIj5saXZlCmxpdmUKbGl2ZQpsaXZlCmxpdmUKbGl2ZQpsaXZlCmxpdmUKbGl2ZQpsaXZlPC92YWx1ZT4KICAgICAgIDwvQmFzaWNFbnRyeT4KICAgICAgIDxCYXNpY0VudHJ5PgogICAgICAgIDxuYW1lPkhpc3RvZ3JhbU92ZXJsYXlDb2xvcnM8L25hbWU+CiAgICAgICAgPGZsYWdzPjY2NDM0PC9mbGFncz4KICAgICAgICA8dmFsdWUgdHlwZT0iMyI+I2ZmYWE3ZgojZmZhYWZmCiNhYWZmN2YKIzk2ZDhlMQojYWFhYTdmCiNmZjg2NGEKI2ZjNTdmZgojNmJmZjQyCiM0MGJjZmYKI2EyYWEzNDwvdmFsdWU+CiAgICAgICA8L0Jhc2ljRW50cnk+CiAgICAgICA8QmFzaWNFbnRyeT4KICAgICAgICA8bmFtZT5WaWV3RGF0YUVuZDwvbmFtZT4KICAgICAgICA8ZmxhZ3M+NjYxNzg8L2ZsYWdzPgogICAgICAgIDx2YWx1ZSB0eXBlPSIyIj4yMTQ3NDgzNjQ3PC92YWx1ZT4KICAgICAgIDwvQmFzaWNFbnRyeT4KICAgICAgIDxCYXNpY0VudHJ5PgogICAgICAgIDxuYW1lPlZpZXdEYXRhU2tpcDwvbmFtZT4KICAgICAgICA8ZmxhZ3M+NjYxNzg8L2ZsYWdzPgogICAgICAgIDx2YWx1ZSB0eXBlPSIyIj4wPC92YWx1ZT4KICAgICAgIDwvQmFzaWNFbnRyeT4KICAgICAgIDxCYXNpY0VudHJ5PgogICAgICAgIDxuYW1lPlZpZXdEYXRhU3RhcnQ8L25hbWU+CiAgICAgICAgPGZsYWdzPjY2MTc4PC9mbGFncz4KICAgICAgICA8dmFsdWUgdHlwZT0iMiI+MDwvdmFsdWU+CiAgICAgICA8L0Jhc2ljRW50cnk+CiAgICAgICA8QmFzaWNFbnRyeT4KICAgICAgICA8bmFtZT5TY3JpcHRUZXh0PC9uYW1lPgogICAgICAgIDxmbGFncz42NjQzNDwvZmxhZ3M+CiAgICAgICAgPHZhbHVlIHR5cGU9IjMiPkVkaXQgdGV4dCB2aWEgUHJvcGVydGllczwvdmFsdWU+CiAgICAgICAgPEJhc2ljRW50cnk+CiAgICAgICAgIDxuYW1lPlByZWRlZmluZWRTY3JpcHRUZXh0PC9uYW1lPgogICAgICAgICA8ZmxhZ3M+NjY0MzQ8L2ZsYWdzPgogICAgICAgICA8dmFsdWUgdHlwZT0iMyI+PC92YWx1ZT4KICAgICAgICA8L0Jhc2ljRW50cnk+CiAgICAgICA8L0Jhc2ljRW50cnk+CiAgICAgICA8QmFzaWNFbnRyeT4KICAgICAgICA8bmFtZT5TY3JpcHRUZXh0QWxpZ25tZW50PC9uYW1lPgogICAgICAgIDxmbGFncz42NjE3ODwvZmxhZ3M+CiAgICAgICAgPHZhbHVlIHR5cGU9IjIiPjA8L3ZhbHVlPgogICAgICAgPC9CYXNpY0VudHJ5PgogICAgICAgPEJhc2ljRW50cnk+CiAgICAgICAgPG5hbWU+SGlzdG9ncmFtTm9ybWFsaXphdGlvbjwvbmFtZT4KICAgICAgICA8ZmxhZ3M+NjYxNzg8L2ZsYWdzPgogICAgICAgIDx2YWx1ZSB0eXBlPSIyIj4wPC92YWx1ZT4KICAgICAgIDwvQmFzaWNFbnRyeT4KICAgICAgIDxCYXNpY0VudHJ5PgogICAgICAgIDxuYW1lPkhpc3RvZ3JhbVBsb3RNb2RlPC9uYW1lPgogICAgICAgIDxmbGFncz42NjE3ODwvZmxhZ3M+CiAgICAgICAgPHZhbHVlIHR5cGU9IjIiPjA8L3ZhbHVlPgogICAgICAgPC9CYXNpY0VudHJ5PgogICAgICAgPEJhc2ljRW50cnk+CiAgICAgICAgPG5hbWU+SGlzdG9ncmFtU21vb3RoaW5nPC9uYW1lPgogICAgICAgIDxmbGFncz42NjE3ODwvZmxhZ3M+CiAgICAgICAgPHZhbHVlIHR5cGU9IjIiPjA8L3ZhbHVlPgogICAgICAgPC9CYXNpY0VudHJ5PgogICAgICAgPEJhc2ljRW50cnk+CiAgICAgICAgPG5hbWU+U3RhdGlzdGljRmVhdHVyZXM8L25hbWU+CiAgICAgICAgPGZsYWdzPjY2NDM0PC9mbGFncz4KICAgICAgICA8dmFsdWUgdHlwZT0iMyI+QjEtQQpWMS1BPC92YWx1ZT4KICAgICAgIDwvQmFzaWNFbnRyeT4KICAgICAgIDxCYXNpY0VudHJ5PgogICAgICAgIDxuYW1lPlN0YXRpc3RpY1JlZ2lvbkZ1bmNzPC9uYW1lPgogICAgICAgIDxmbGFncz42NjQzNDwvZmxhZ3M+CiAgICAgICAgPHZhbHVlIHR5cGU9IjMiPlBhdGgKJS0jPC92YWx1ZT4KICAgICAgIDwvQmFzaWNFbnRyeT4KICAgICAgIDxCYXNpY0VudHJ5PgogICAgICAgIDxuYW1lPlN0YXRpc3RpY0ZlYXR1cmVGdW5jczwvbmFtZT4KICAgICAgICA8ZmxhZ3M+NjY0MzQ8L2ZsYWdzPgogICAgICAgIDx2YWx1ZSB0eXBlPSIzIj48L3ZhbHVlPgogICAgICAgPC9CYXNpY0VudHJ5PgogICAgICAgPEJhc2ljRW50cnk+CiAgICAgICAgPG5hbWU+U3RhdGlzdGljU291cmNlSW5mbzwvbmFtZT4KICAgICAgICA8ZmxhZ3M+NjU5MjI8L2ZsYWdzPgogICAgICAgIDx2YWx1ZSB0eXBlPSIxIj4xPC92YWx1ZT4KICAgICAgIDwvQmFzaWNFbnRyeT4KICAgICAgIDxCYXNpY0VudHJ5PgogICAgICAgIDxuYW1lPlN0YXRpc3RpY1RhYmxlPC9uYW1lPgogICAgICAgIDxmbGFncz42NTkyMjwvZmxhZ3M+CiAgICAgICAgPHZhbHVlIHR5cGU9IjEiPjE8L3ZhbHVlPgogICAgICAgPC9CYXNpY0VudHJ5PgogICAgICAgPEJhc2ljRW50cnk+CiAgICAgICAgPG5hbWU+U3RhdGlzdGljRmVhdHVyZU5hbWU8L25hbWU+CiAgICAgICAgPGZsYWdzPjY2MTc4PC9mbGFncz4KICAgICAgICA8dmFsdWUgdHlwZT0iMiI+MDwvdmFsdWU+CiAgICAgICA8L0Jhc2ljRW50cnk+CiAgICAgICA8QmFzaWNFbnRyeT4KICAgICAgICA8bmFtZT5IZWF0bWFwPC9uYW1lPgogICAgICAgIDxmbGFncz42NTY2NjwvZmxhZ3M+CiAgICAgICAgPEJhc2ljRW50cnk+CiAgICAgICAgIDxuYW1lPkNvbG9yMTwvbmFtZT4KICAgICAgICAgPGZsYWdzPjY2NDM0PC9mbGFncz4KICAgICAgICAgPHZhbHVlIHR5cGU9IjMiPiNmZjAwMDA8L3ZhbHVlPgogICAgICAgIDwvQmFzaWNFbnRyeT4KICAgICAgICA8QmFzaWNFbnRyeT4KICAgICAgICAgPG5hbWU+Q29sb3IyPC9uYW1lPgogICAgICAgICA8ZmxhZ3M+NjY0MzQ8L2ZsYWdzPgogICAgICAgICA8dmFsdWUgdHlwZT0iMyI+IzAwYWEwMDwvdmFsdWU+CiAgICAgICAgPC9CYXNpY0VudHJ5PgogICAgICAgIDxCYXNpY0VudHJ5PgogICAgICAgICA8bmFtZT5Db2xvcjM8L25hbWU+CiAgICAgICAgIDxmbGFncz42NjQzNDwvZmxhZ3M+CiAgICAgICAgIDx2YWx1ZSB0eXBlPSIzIj4jZmZmZjAwPC92YWx1ZT4KICAgICAgICA8L0Jhc2ljRW50cnk+CiAgICAgICAgPEJhc2ljRW50cnk+CiAgICAgICAgIDxuYW1lPkNvbG9yNDwvbmFtZT4KICAgICAgICAgPGZsYWdzPjY2NDM0PC9mbGFncz4KICAgICAgICAgPHZhbHVlIHR5cGU9IjMiPiMzMzMzZmY8L3ZhbHVlPgogICAgICAgIDwvQmFzaWNFbnRyeT4KICAgICAgICA8QmFzaWNFbnRyeT4KICAgICAgICAgPG5hbWU+VGhyZXNob2xkMTwvbmFtZT4KICAgICAgICAgPGZsYWdzPjY3NDU4PC9mbGFncz4KICAgICAgICAgPHZhbHVlIHR5cGU9IjciPjE8L3ZhbHVlPgogICAgICAgIDwvQmFzaWNFbnRyeT4KICAgICAgICA8QmFzaWNFbnRyeT4KICAgICAgICAgPG5hbWU+VGhyZXNob2xkMjwvbmFtZT4KICAgICAgICAgPGZsYWdzPjY3NDU4PC9mbGFncz4KICAgICAgICAgPHZhbHVlIHR5cGU9IjciPjEwMDwvdmFsdWU+CiAgICAgICAgPC9CYXNpY0VudHJ5PgogICAgICAgIDxCYXNpY0VudHJ5PgogICAgICAgICA8bmFtZT5SZWdpb248L25hbWU+CiAgICAgICAgIDxmbGFncz42NjQzNDwvZmxhZ3M+CiAgICAgICAgIDx2YWx1ZSB0eXBlPSIzIj5saXZlXFAxXFAyPC92YWx1ZT4KICAgICAgICA8L0Jhc2ljRW50cnk+CiAgICAgICAgPEJhc2ljRW50cnk+CiAgICAgICAgIDxuYW1lPlJlZ2lvbkZ1bmN0aW9uPC9uYW1lPgogICAgICAgICA8ZmxhZ3M+NjY0MzQ8L2ZsYWdzPgogICAgICAgICA8dmFsdWUgdHlwZT0iMyI+Q291bnQ8L3ZhbHVlPgogICAgICAgIDwvQmFzaWNFbnRyeT4KICAgICAgICA8QmFzaWNFbnRyeT4KICAgICAgICAgPG5hbWU+RmVhdHVyZTwvbmFtZT4KICAgICAgICAgPGZsYWdzPjY2NDM0PC9mbGFncz4KICAgICAgICAgPHZhbHVlIHR5cGU9IjMiPkZTQy1BPC92YWx1ZT4KICAgICAgICA8L0Jhc2ljRW50cnk+CiAgICAgICAgPEJhc2ljRW50cnk+CiAgICAgICAgIDxuYW1lPkZlYXR1cmVGdW5jdGlvbjwvbmFtZT4KICAgICAgICAgPGZsYWdzPjY2NDM0PC9mbGFncz4KICAgICAgICAgPHZhbHVlIHR5cGU9IjMiPk1lYW48L3ZhbHVlPgogICAgICAgIDwvQmFzaWNFbnRyeT4KICAgICAgICA8QmFzaWNFbnRyeT4KICAgICAgICAgPG5hbWU+TW9kZTwvbmFtZT4KICAgICAgICAgPGZsYWdzPjY2MTc4PC9mbGFncz4KICAgICAgICAgPHZhbHVlIHR5cGU9IjIiPjA8L3ZhbHVlPgogICAgICAgIDwvQmFzaWNFbnRyeT4KICAgICAgICA8QmFzaWNFbnRyeT4KICAgICAgICAgPG5hbWU+RnVuY3Rpb248L25hbWU+CiAgICAgICAgIDxmbGFncz42NjE3ODwvZmxhZ3M+CiAgICAgICAgIDx2YWx1ZSB0eXBlPSIyIj4xPC92YWx1ZT4KICAgICAgICA8L0Jhc2ljRW50cnk+CiAgICAgICAgPEJhc2ljRW50cnk+CiAgICAgICAgIDxuYW1lPkRpc2FibGVkR3JvdXBzPC9uYW1lPgogICAgICAgICA8ZmxhZ3M+NjY0MzQ8L2ZsYWdzPgogICAgICAgICA8dmFsdWUgdHlwZT0iMyI+PC92YWx1ZT4KICAgICAgICA8L0Jhc2ljRW50cnk+CiAgICAgICA8L0Jhc2ljRW50cnk+CiAgICAgICA8QmFzaWNFbnRyeT4KICAgICAgICA8bmFtZT5WaWV3SGVpZ2h0PC9uYW1lPgogICAgICAgIDxmbGFncz42NjE3ODwvZmxhZ3M+CiAgICAgICAgPHZhbHVlIHR5cGU9IjIiPjE0ODwvdmFsdWU+CiAgICAgICA8L0Jhc2ljRW50cnk+CiAgICAgICA8QmFzaWNFbnRyeT4KICAgICAgICA8bmFtZT5WaWV3V2lkdGg8L25hbWU+CiAgICAgICAgPGZsYWdzPjY2MTc4PC9mbGFncz4KICAgICAgICA8dmFsdWUgdHlwZT0iMiI+MTQ4PC92YWx1ZT4KICAgICAgIDwvQmFzaWNFbnRyeT4KICAgICAgIDxCYXNpY0VudHJ5PgogICAgICAgIDxuYW1lPldpZGdldFBvczwvbmFtZT4KICAgICAgICA8ZmxhZ3M+NjU2NjY8L2ZsYWdzPgogICAgICAgIDxCYXNpY0VudHJ5PgogICAgICAgICA8bmFtZT5YPC9uYW1lPgogICAgICAgICA8ZmxhZ3M+NjYxNzg8L2ZsYWdzPgogICAgICAgICA8dmFsdWUgdHlwZT0iMiI+NDgxPC92YWx1ZT4KICAgICAgICA8L0Jhc2ljRW50cnk+CiAgICAgICAgPEJhc2ljRW50cnk+CiAgICAgICAgIDxuYW1lPlk8L25hbWU+CiAgICAgICAgIDxmbGFncz42NjE3ODwvZmxhZ3M+CiAgICAgICAgIDx2YWx1ZSB0eXBlPSIyIj4xNTwvdmFsdWU+CiAgICAgICAgPC9CYXNpY0VudHJ5PgogICAgICAgPC9CYXNpY0VudHJ5PgogICAgICAgPEJhc2ljRW50cnk+CiAgICAgICAgPG5hbWU+V2lkZ2V0U2l6ZTwvbmFtZT4KICAgICAgICA8ZmxhZ3M+NjU2NjY8L2ZsYWdzPgogICAgICAgIDxCYXNpY0VudHJ5PgogICAgICAgICA8bmFtZT5XaWR0aDwvbmFtZT4KICAgICAgICAgPGZsYWdzPjY2MTc4PC9mbGFncz4KICAgICAgICAgPHZhbHVlIHR5cGU9IjIiPjIzNDwvdmFsdWU+CiAgICAgICAgPC9CYXNpY0VudHJ5PgogICAgICAgIDxCYXNpY0VudHJ5PgogICAgICAgICA8bmFtZT5IZWlnaHQ8L25hbWU+CiAgICAgICAgIDxmbGFncz42NjE3ODwvZmxhZ3M+CiAgICAgICAgIDx2YWx1ZSB0eXBlPSIyIj4yMDk8L3ZhbHVlPgogICAgICAgIDwvQmFzaWNFbnRyeT4KICAgICAgIDwvQmFzaWNFbnRyeT4KICAgICAgPC9CYXNpY0VudHJ5PgogICAgICA8QmFzaWNFbnRyeT4KICAgICAgIDxuYW1lPnBsb3QzPC9uYW1lPgogICAgICAgPGZsYWdzPjY2NDM0PC9mbGFncz4KICAgICAgIDx2YWx1ZSB0eXBlPSIzIj5QbG90PC92YWx1ZT4KICAgICAgIDxCYXNpY0VudHJ5PgogICAgICAgIDxuYW1lPlZpZXdNb2RlPC9uYW1lPgogICAgICAgIDxmbGFncz42NjE3ODwvZmxhZ3M+CiAgICAgICAgPHZhbHVlIHR5cGU9IjIiPjM8L3ZhbHVlPgogICAgICAgPC9CYXNpY0VudHJ5PgogICAgICAgPEJhc2ljRW50cnk+CiAgICAgICAgPG5hbWU+Vmlld0hlaWdodDwvbmFtZT4KICAgICAgICA8ZmxhZ3M+NjYxNzg8L2ZsYWdzPgogICAgICAgIDx2YWx1ZSB0eXBlPSIyIj4zNTc8L3ZhbHVlPgogICAgICAgPC9CYXNpY0VudHJ5PgogICAgICAgPEJhc2ljRW50cnk+CiAgICAgICAgPG5hbWU+Vmlld1dpZHRoPC9uYW1lPgogICAgICAgIDxmbGFncz42NjE3ODwvZmxhZ3M+CiAgICAgICAgPHZhbHVlIHR5cGU9IjIiPjYxNjwvdmFsdWU+CiAgICAgICA8L0Jhc2ljRW50cnk+CiAgICAgICA8QmFzaWNFbnRyeT4KICAgICAgICA8bmFtZT5WaWV3RmVhdHVyZXM8L25hbWU+CiAgICAgICAgPGZsYWdzPjY2NDM0PC9mbGFncz4KICAgICAgICA8dmFsdWUgdHlwZT0iMyI+RlNDLUEKU1NDLUE8L3ZhbHVlPgogICAgICAgPC9CYXNpY0VudHJ5PgogICAgICAgPEJhc2ljRW50cnk+CiAgICAgICAgPG5hbWU+Vmlld011bHRpTGF5ZXI8L25hbWU+CiAgICAgICAgPGZsYWdzPjY1OTIyPC9mbGFncz4KICAgICAgICA8dmFsdWUgdHlwZT0iMSI+MDwvdmFsdWU+CiAgICAgICA8L0Jhc2ljRW50cnk+CiAgICAgICA8QmFzaWNFbnRyeT4KICAgICAgICA8bmFtZT5WaWV3U291cmNlPC9uYW1lPgogICAgICAgIDxmbGFncz42NjQzNDwvZmxhZ3M+CiAgICAgICAgPHZhbHVlIHR5cGU9IjMiPjE6bGl2ZTwvdmFsdWU+CiAgICAgICA8L0Jhc2ljRW50cnk+CiAgICAgICA8QmFzaWNFbnRyeT4KICAgICAgICA8bmFtZT5WaWV3UG9wdWxhdGlvbnM8L25hbWU+CiAgICAgICAgPGZsYWdzPjY2NDM0PC9mbGFncz4KICAgICAgICA8dmFsdWUgdHlwZT0iMyI+MTpsaXZlPC92YWx1ZT4KICAgICAgIDwvQmFzaWNFbnRyeT4KICAgICAgIDxCYXNpY0VudHJ5PgogICAgICAgIDxuYW1lPlZpZXdBeGVzPC9uYW1lPgogICAgICAgIDxmbGFncz42NjQzNDwvZmxhZ3M+CiAgICAgICAgPHZhbHVlIHR5cGU9IjMiPkFzIGFjcXVpcmVkCkFzIGFjcXVpcmVkPC92YWx1ZT4KICAgICAgIDwvQmFzaWNFbnRyeT4KICAgICAgIDxCYXNpY0VudHJ5PgogICAgICAgIDxuYW1lPlZpZXdab29tPC9uYW1lPgogICAgICAgIDxmbGFncz42NjQzNDwvZmxhZ3M+CiAgICAgICAgPHZhbHVlIHR5cGU9IjMiPjAuMCwxLjAKMC4wLDEuMDwvdmFsdWU+CiAgICAgICA8L0Jhc2ljRW50cnk+CiAgICAgICA8QmFzaWNFbnRyeT4KICAgICAgICA8bmFtZT5WaWV3SGlkZVJlZ2lvbnM8L25hbWU+CiAgICAgICAgPGZsYWdzPjY2MTc4PC9mbGFncz4KICAgICAgICA8dmFsdWUgdHlwZT0iMiI+MDwvdmFsdWU+CiAgICAgICA8L0Jhc2ljRW50cnk+CiAgICAgICA8QmFzaWNFbnRyeT4KICAgICAgICA8bmFtZT5IaXN0b2dyYW1Vc2VPdmVybGF5PC9uYW1lPgogICAgICAgIDxmbGFncz42NjE3ODwvZmxhZ3M+CiAgICAgICAgPHZhbHVlIHR5cGU9IjIiPjA8L3ZhbHVlPgogICAgICAgPC9CYXNpY0VudHJ5PgogICAgICAgPEJhc2ljRW50cnk+CiAgICAgICAgPG5hbWU+SGlzdG9ncmFtT3ZlcmxheTwvbmFtZT4KICAgICAgICA8ZmxhZ3M+NjY0MzQ8L2ZsYWdzPgogICAgICAgIDx2YWx1ZSB0eXBlPSIzIj4KCgoKCgoKCgo8L3ZhbHVlPgogICAgICAgPC9CYXNpY0VudHJ5PgogICAgICAgPEJhc2ljRW50cnk+CiAgICAgICAgPG5hbWU+SGlzdG9ncmFtT3ZlcmxheUNvbG9yczwvbmFtZT4KICAgICAgICA8ZmxhZ3M+NjY0MzQ8L2ZsYWdzPgogICAgICAgIDx2YWx1ZSB0eXBlPSIzIj4jZmZhYTdmCiNmZmFhZmYKI2FhZmY3ZgojOTZkOGUxCiNhYWFhN2YKI2ZmODY0YQojZmM1N2ZmCiM2YmZmNDIKIzQwYmNmZgojYTJhYTM0PC92YWx1ZT4KICAgICAgIDwvQmFzaWNFbnRyeT4KICAgICAgIDxCYXNpY0VudHJ5PgogICAgICAgIDxuYW1lPlZpZXdEYXRhRW5kPC9uYW1lPgogICAgICAgIDxmbGFncz42NjE3ODwvZmxhZ3M+CiAgICAgICAgPHZhbHVlIHR5cGU9IjIiPjIxNDc0ODM2NDc8L3ZhbHVlPgogICAgICAgPC9CYXNpY0VudHJ5PgogICAgICAgPEJhc2ljRW50cnk+CiAgICAgICAgPG5hbWU+Vmlld0RhdGFTa2lwPC9uYW1lPgogICAgICAgIDxmbGFncz42NjE3ODwvZmxhZ3M+CiAgICAgICAgPHZhbHVlIHR5cGU9IjIiPjA8L3ZhbHVlPgogICAgICAgPC9CYXNpY0VudHJ5PgogICAgICAgPEJhc2ljRW50cnk+CiAgICAgICAgPG5hbWU+Vmlld0RhdGFTdGFydDwvbmFtZT4KICAgICAgICA8ZmxhZ3M+NjYxNzg8L2ZsYWdzPgogICAgICAgIDx2YWx1ZSB0eXBlPSIyIj4wPC92YWx1ZT4KICAgICAgIDwvQmFzaWNFbnRyeT4KICAgICAgIDxCYXNpY0VudHJ5PgogICAgICAgIDxuYW1lPlNjcmlwdFRleHQ8L25hbWU+CiAgICAgICAgPGZsYWdzPjY2NDM0PC9mbGFncz4KICAgICAgICA8dmFsdWUgdHlwZT0iMyI+RWRpdCB0ZXh0IHZpYSBQcm9wZXJ0aWVzPC92YWx1ZT4KICAgICAgICA8QmFzaWNFbnRyeT4KICAgICAgICAgPG5hbWU+UHJlZGVmaW5lZFNjcmlwdFRleHQ8L25hbWU+CiAgICAgICAgIDxmbGFncz42NjQzNDwvZmxhZ3M+CiAgICAgICAgIDx2YWx1ZSB0eXBlPSIzIj48L3ZhbHVlPgogICAgICAgIDwvQmFzaWNFbnRyeT4KICAgICAgIDwvQmFzaWNFbnRyeT4KICAgICAgIDxCYXNpY0VudHJ5PgogICAgICAgIDxuYW1lPlNjcmlwdFRleHRBbGlnbm1lbnQ8L25hbWU+CiAgICAgICAgPGZsYWdzPjY2MTc4PC9mbGFncz4KICAgICAgICA8dmFsdWUgdHlwZT0iMiI+MDwvdmFsdWU+CiAgICAgICA8L0Jhc2ljRW50cnk+CiAgICAgICA8QmFzaWNFbnRyeT4KICAgICAgICA8bmFtZT5IaXN0b2dyYW1Ob3JtYWxpemF0aW9uPC9uYW1lPgogICAgICAgIDxmbGFncz42NjE3ODwvZmxhZ3M+CiAgICAgICAgPHZhbHVlIHR5cGU9IjIiPjA8L3ZhbHVlPgogICAgICAgPC9CYXNpY0VudHJ5PgogICAgICAgPEJhc2ljRW50cnk+CiAgICAgICAgPG5hbWU+SGlzdG9ncmFtUGxvdE1vZGU8L25hbWU+CiAgICAgICAgPGZsYWdzPjY2MTc4PC9mbGFncz4KICAgICAgICA8dmFsdWUgdHlwZT0iMiI+MDwvdmFsdWU+CiAgICAgICA8L0Jhc2ljRW50cnk+CiAgICAgICA8QmFzaWNFbnRyeT4KICAgICAgICA8bmFtZT5IaXN0b2dyYW1TbW9vdGhpbmc8L25hbWU+CiAgICAgICAgPGZsYWdzPjY2MTc4PC9mbGFncz4KICAgICAgICA8dmFsdWUgdHlwZT0iMiI+MDwvdmFsdWU+CiAgICAgICA8L0Jhc2ljRW50cnk+CiAgICAgICA8QmFzaWNFbnRyeT4KICAgICAgICA8bmFtZT5TdGF0aXN0aWNGZWF0dXJlczwvbmFtZT4KICAgICAgICA8ZmxhZ3M+NjY0MzQ8L2ZsYWdzPgogICAgICAgIDx2YWx1ZSB0eXBlPSIzIj5GU0MtQQpTU0MtQTwvdmFsdWU+CiAgICAgICA8L0Jhc2ljRW50cnk+CiAgICAgICA8QmFzaWNFbnRyeT4KICAgICAgICA8bmFtZT5TdGF0aXN0aWNSZWdpb25GdW5jczwvbmFtZT4KICAgICAgICA8ZmxhZ3M+NjY0MzQ8L2ZsYWdzPgogICAgICAgIDx2YWx1ZSB0eXBlPSIzIj5QYXRoCiUtVDwvdmFsdWU+CiAgICAgICA8L0Jhc2ljRW50cnk+CiAgICAgICA8QmFzaWNFbnRyeT4KICAgICAgICA8bmFtZT5TdGF0aXN0aWNGZWF0dXJlRnVuY3M8L25hbWU+CiAgICAgICAgPGZsYWdzPjY2NDM0PC9mbGFncz4KICAgICAgICA8dmFsdWUgdHlwZT0iMyI+PC92YWx1ZT4KICAgICAgIDwvQmFzaWNFbnRyeT4KICAgICAgIDxCYXNpY0VudHJ5PgogICAgICAgIDxuYW1lPlN0YXRpc3RpY1NvdXJjZUluZm88L25hbWU+CiAgICAgICAgPGZsYWdzPjY1OTIyPC9mbGFncz4KICAgICAgICA8dmFsdWUgdHlwZT0iMSI+MTwvdmFsdWU+CiAgICAgICA8L0Jhc2ljRW50cnk+CiAgICAgICA8QmFzaWNFbnRyeT4KICAgICAgICA8bmFtZT5TdGF0aXN0aWNUYWJsZTwvbmFtZT4KICAgICAgICA8ZmxhZ3M+NjU5MjI8L2ZsYWdzPgogICAgICAgIDx2YWx1ZSB0eXBlPSIxIj4xPC92YWx1ZT4KICAgICAgIDwvQmFzaWNFbnRyeT4KICAgICAgIDxCYXNpY0VudHJ5PgogICAgICAgIDxuYW1lPlN0YXRpc3RpY0ZlYXR1cmVOYW1lPC9uYW1lPgogICAgICAgIDxmbGFncz42NjE3ODwvZmxhZ3M+CiAgICAgICAgPHZhbHVlIHR5cGU9IjIiPjA8L3ZhbHVlPgogICAgICAgPC9CYXNpY0VudHJ5PgogICAgICAgPEJhc2ljRW50cnk+CiAgICAgICAgPG5hbWU+SGVhdG1hcDwvbmFtZT4KICAgICAgICA8ZmxhZ3M+NjU2NjY8L2ZsYWdzPgogICAgICAgIDxCYXNpY0VudHJ5PgogICAgICAgICA8bmFtZT5Db2xvcjE8L25hbWU+CiAgICAgICAgIDxmbGFncz42NjQzNDwvZmxhZ3M+CiAgICAgICAgIDx2YWx1ZSB0eXBlPSIzIj4jZmYwMDAwPC92YWx1ZT4KICAgICAgICA8L0Jhc2ljRW50cnk+CiAgICAgICAgPEJhc2ljRW50cnk+CiAgICAgICAgIDxuYW1lPkNvbG9yMjwvbmFtZT4KICAgICAgICAgPGZsYWdzPjY2NDM0PC9mbGFncz4KICAgICAgICAgPHZhbHVlIHR5cGU9IjMiPiMwMGFhMDA8L3ZhbHVlPgogICAgICAgIDwvQmFzaWNFbnRyeT4KICAgICAgICA8QmFzaWNFbnRyeT4KICAgICAgICAgPG5hbWU+Q29sb3IzPC9uYW1lPgogICAgICAgICA8ZmxhZ3M+NjY0MzQ8L2ZsYWdzPgogICAgICAgICA8dmFsdWUgdHlwZT0iMyI+I2ZmZmYwMDwvdmFsdWU+CiAgICAgICAgPC9CYXNpY0VudHJ5PgogICAgICAgIDxCYXNpY0VudHJ5PgogICAgICAgICA8bmFtZT5Db2xvcjQ8L25hbWU+CiAgICAgICAgIDxmbGFncz42NjQzNDwvZmxhZ3M+CiAgICAgICAgIDx2YWx1ZSB0eXBlPSIzIj4jMzMzM2ZmPC92YWx1ZT4KICAgICAgICA8L0Jhc2ljRW50cnk+CiAgICAgICAgPEJhc2ljRW50cnk+CiAgICAgICAgIDxuYW1lPlRocmVzaG9sZDE8L25hbWU+CiAgICAgICAgIDxmbGFncz42NzQ1ODwvZmxhZ3M+CiAgICAgICAgIDx2YWx1ZSB0eXBlPSI3Ij4xPC92YWx1ZT4KICAgICAgICA8L0Jhc2ljRW50cnk+CiAgICAgICAgPEJhc2ljRW50cnk+CiAgICAgICAgIDxuYW1lPlRocmVzaG9sZDI8L25hbWU+CiAgICAgICAgIDxmbGFncz42NzQ1ODwvZmxhZ3M+CiAgICAgICAgIDx2YWx1ZSB0eXBlPSI3Ij4xMDA8L3ZhbHVlPgogICAgICAgIDwvQmFzaWNFbnRyeT4KICAgICAgICA8QmFzaWNFbnRyeT4KICAgICAgICAgPG5hbWU+UmVnaW9uPC9uYW1lPgogICAgICAgICA8ZmxhZ3M+NjY0MzQ8L2ZsYWdzPgogICAgICAgICA8dmFsdWUgdHlwZT0iMyI+bGl2ZTwvdmFsdWU+CiAgICAgICAgPC9CYXNpY0VudHJ5PgogICAgICAgIDxCYXNpY0VudHJ5PgogICAgICAgICA8bmFtZT5SZWdpb25GdW5jdGlvbjwvbmFtZT4KICAgICAgICAgPGZsYWdzPjY2NDM0PC9mbGFncz4KICAgICAgICAgPHZhbHVlIHR5cGU9IjMiPkNvdW50PC92YWx1ZT4KICAgICAgICA8L0Jhc2ljRW50cnk+CiAgICAgICAgPEJhc2ljRW50cnk+CiAgICAgICAgIDxuYW1lPkZlYXR1cmU8L25hbWU+CiAgICAgICAgIDxmbGFncz42NjQzNDwvZmxhZ3M+CiAgICAgICAgIDx2YWx1ZSB0eXBlPSIzIj5GU0MtQTwvdmFsdWU+CiAgICAgICAgPC9CYXNpY0VudHJ5PgogICAgICAgIDxCYXNpY0VudHJ5PgogICAgICAgICA8bmFtZT5GZWF0dXJlRnVuY3Rpb248L25hbWU+CiAgICAgICAgIDxmbGFncz42NjQzNDwvZmxhZ3M+CiAgICAgICAgIDx2YWx1ZSB0eXBlPSIzIj5NZWFuPC92YWx1ZT4KICAgICAgICA8L0Jhc2ljRW50cnk+CiAgICAgICAgPEJhc2ljRW50cnk+CiAgICAgICAgIDxuYW1lPk1vZGU8L25hbWU+CiAgICAgICAgIDxmbGFncz42NjE3ODwvZmxhZ3M+CiAgICAgICAgIDx2YWx1ZSB0eXBlPSIyIj4wPC92YWx1ZT4KICAgICAgICA8L0Jhc2ljRW50cnk+CiAgICAgICAgPEJhc2ljRW50cnk+CiAgICAgICAgIDxuYW1lPkZ1bmN0aW9uPC9uYW1lPgogICAgICAgICA8ZmxhZ3M+NjYxNzg8L2ZsYWdzPgogICAgICAgICA8dmFsdWUgdHlwZT0iMiI+MTwvdmFsdWU+CiAgICAgICAgPC9CYXNpY0VudHJ5PgogICAgICAgIDxCYXNpY0VudHJ5PgogICAgICAgICA8bmFtZT5EaXNhYmxlZEdyb3VwczwvbmFtZT4KICAgICAgICAgPGZsYWdzPjY2NDM0PC9mbGFncz4KICAgICAgICAgPHZhbHVlIHR5cGU9IjMiPjwvdmFsdWU+CiAgICAgICAgPC9CYXNpY0VudHJ5PgogICAgICAgPC9CYXNpY0VudHJ5PgogICAgICAgPEJhc2ljRW50cnk+CiAgICAgICAgPG5hbWU+V2lkZ2V0UG9zPC9uYW1lPgogICAgICAgIDxmbGFncz42NTY2NjwvZmxhZ3M+CiAgICAgICAgPEJhc2ljRW50cnk+CiAgICAgICAgIDxuYW1lPlg8L25hbWU+CiAgICAgICAgIDxmbGFncz42NjE3ODwvZmxhZ3M+CiAgICAgICAgIDx2YWx1ZSB0eXBlPSIyIj4xMzwvdmFsdWU+CiAgICAgICAgPC9CYXNpY0VudHJ5PgogICAgICAgIDxCYXNpY0VudHJ5PgogICAgICAgICA8bmFtZT5ZPC9uYW1lPgogICAgICAgICA8ZmxhZ3M+NjYxNzg8L2ZsYWdzPgogICAgICAgICA8dmFsdWUgdHlwZT0iMiI+MjI0PC92YWx1ZT4KICAgICAgICA8L0Jhc2ljRW50cnk+CiAgICAgICA8L0Jhc2ljRW50cnk+CiAgICAgICA8QmFzaWNFbnRyeT4KICAgICAgICA8bmFtZT5XaWRnZXRTaXplPC9uYW1lPgogICAgICAgIDxmbGFncz42NTY2NjwvZmxhZ3M+CiAgICAgICAgPEJhc2ljRW50cnk+CiAgICAgICAgIDxuYW1lPldpZHRoPC9uYW1lPgogICAgICAgICA8ZmxhZ3M+NjYxNzg8L2ZsYWdzPgogICAgICAgICA8dmFsdWUgdHlwZT0iMiI+NzAyPC92YWx1ZT4KICAgICAgICA8L0Jhc2ljRW50cnk+CiAgICAgICAgPEJhc2ljRW50cnk+CiAgICAgICAgIDxuYW1lPkhlaWdodDwvbmFtZT4KICAgICAgICAgPGZsYWdzPjY2MTc4PC9mbGFncz4KICAgICAgICAgPHZhbHVlIHR5cGU9IjIiPjQxODwvdmFsdWU+CiAgICAgICAgPC9CYXNpY0VudHJ5PgogICAgICAgPC9CYXNpY0VudHJ5PgogICAgICA8L0Jhc2ljRW50cnk+CiAgICAgPC9CYXNpY0VudHJ5PgogICAgPC9CYXNpY0VudHJ5PgogICA8L0Jhc2ljRW50cnk+CiAgPC9CYXNpY0VudHJ5PgogPC9CYXNpY0VudHJ5PgogPEJhc2ljRW50cnk+CiAgPG5hbWU+UmVnaW9uczwvbmFtZT4KICA8ZmxhZ3M+NjU2NjY8L2ZsYWdzPgogIDxCYXNpY0VudHJ5PgogICA8bmFtZT41NTwvbmFtZT4KICAgPGZsYWdzPjY1NjY2PC9mbGFncz4KICAgPEJhc2ljRW50cnk+CiAgICA8bmFtZT5Vc2VyZGVmTmFtZTwvbmFtZT4KICAgIDxmbGFncz42NjQzNDwvZmxhZ3M+CiAgICA8dmFsdWUgdHlwZT0iMyI+PC92YWx1ZT4KICAgPC9CYXNpY0VudHJ5PgogICA8QmFzaWNFbnRyeT4KICAgIDxuYW1lPlR5cGU8L25hbWU+CiAgICA8ZmxhZ3M+NjYxNzg8L2ZsYWdzPgogICAgPHZhbHVlIHR5cGU9IjIiPjI8L3ZhbHVlPgogICA8L0Jhc2ljRW50cnk+CiAgIDxCYXNpY0VudHJ5PgogICAgPG5hbWU+RmVhdHVyZXM8L25hbWU+CiAgICA8ZmxhZ3M+NjY0MzQ8L2ZsYWdzPgogICAgPHZhbHVlIHR5cGU9IjMiPkZTQy1BClNTQy1BPC92YWx1ZT4KICAgPC9CYXNpY0VudHJ5PgogICA8QmFzaWNFbnRyeT4KICAgIDxuYW1lPkdyb3VwPC9uYW1lPgogICAgPGZsYWdzPjY2MTc4PC9mbGFncz4KICAgIDx2YWx1ZSB0eXBlPSIyIj4wPC92YWx1ZT4KICAgPC9CYXNpY0VudHJ5PgogICA8QmFzaWNFbnRyeT4KICAgIDxuYW1lPkNvbG9yPC9uYW1lPgogICAgPGZsYWdzPjY2NDM0PC9mbGFncz4KICAgIDx2YWx1ZSB0eXBlPSIzIj4jMDA4MDAwPC92YWx1ZT4KICAgPC9CYXNpY0VudHJ5PgogICA8QmFzaWNFbnRyeT4KICAgIDxuYW1lPklzTm90PC9uYW1lPgogICAgPGZsYWdzPjY1OTIyPC9mbGFncz4KICAgIDx2YWx1ZSB0eXBlPSIxIj4wPC92YWx1ZT4KICAgPC9CYXNpY0VudHJ5PgogICA8QmFzaWNFbnRyeT4KICAgIDxuYW1lPlBvaW50czwvbmFtZT4KICAgIDxmbGFncz42NTY2NjwvZmxhZ3M+CiAgICA8QmFzaWNFbnRyeT4KICAgICA8bmFtZT5Qb2ludDA8L25hbWU+CiAgICAgPGZsYWdzPjY1NjY2PC9mbGFncz4KICAgICA8QmFzaWNFbnRyeT4KICAgICAgPG5hbWU+WDwvbmFtZT4KICAgICAgPGZsYWdzPjY2MTc4PC9mbGFncz4KICAgICAgPHZhbHVlIHR5cGU9IjIiPjA8L3ZhbHVlPgogICAgIDwvQmFzaWNFbnRyeT4KICAgICA8QmFzaWNFbnRyeT4KICAgICAgPG5hbWU+WTwvbmFtZT4KICAgICAgPGZsYWdzPjY2MTc4PC9mbGFncz4KICAgICAgPHZhbHVlIHR5cGU9IjIiPjM8L3ZhbHVlPgogICAgIDwvQmFzaWNFbnRyeT4KICAgIDwvQmFzaWNFbnRyeT4KICAgIDxCYXNpY0VudHJ5PgogICAgIDxuYW1lPlBvaW50MTwvbmFtZT4KICAgICA8ZmxhZ3M+NjU2NjY8L2ZsYWdzPgogICAgIDxCYXNpY0VudHJ5PgogICAgICA8bmFtZT5YPC9uYW1lPgogICAgICA8ZmxhZ3M+NjYxNzg8L2ZsYWdzPgogICAgICA8dmFsdWUgdHlwZT0iMiI+MDwvdmFsdWU+CiAgICAgPC9CYXNpY0VudHJ5PgogICAgIDxCYXNpY0VudHJ5PgogICAgICA8bmFtZT5ZPC9uYW1lPgogICAgICA8ZmxhZ3M+NjYxNzg8L2ZsYWdzPgogICAgICA8dmFsdWUgdHlwZT0iMiI+Mzg0PC92YWx1ZT4KICAgICA8L0Jhc2ljRW50cnk+CiAgICA8L0Jhc2ljRW50cnk+CiAgICA8QmFzaWNFbnRyeT4KICAgICA8bmFtZT5Qb2ludDI8L25hbWU+CiAgICAgPGZsYWdzPjY1NjY2PC9mbGFncz4KICAgICA8QmFzaWNFbnRyeT4KICAgICAgPG5hbWU+WDwvbmFtZT4KICAgICAgPGZsYWdzPjY2MTc4PC9mbGFncz4KICAgICAgPHZhbHVlIHR5cGU9IjIiPjEyNTwvdmFsdWU+CiAgICAgPC9CYXNpY0VudHJ5PgogICAgIDxCYXNpY0VudHJ5PgogICAgICA8bmFtZT5ZPC9uYW1lPgogICAgICA8ZmxhZ3M+NjYxNzg8L2ZsYWdzPgogICAgICA8dmFsdWUgdHlwZT0iMiI+NDc3PC92YWx1ZT4KICAgICA8L0Jhc2ljRW50cnk+CiAgICA8L0Jhc2ljRW50cnk+CiAgICA8QmFzaWNFbnRyeT4KICAgICA8bmFtZT5Qb2ludDM8L25hbWU+CiAgICAgPGZsYWdzPjY1NjY2PC9mbGFncz4KICAgICA8QmFzaWNFbnRyeT4KICAgICAgPG5hbWU+WDwvbmFtZT4KICAgICAgPGZsYWdzPjY2MTc4PC9mbGFncz4KICAgICAgPHZhbHVlIHR5cGU9IjIiPjQ5ODwvdmFsdWU+CiAgICAgPC9CYXNpY0VudHJ5PgogICAgIDxCYXNpY0VudHJ5PgogICAgICA8bmFtZT5ZPC9uYW1lPgogICAgICA8ZmxhZ3M+NjYxNzg8L2ZsYWdzPgogICAgICA8dmFsdWUgdHlwZT0iMiI+NDYwPC92YWx1ZT4KICAgICA8L0Jhc2ljRW50cnk+CiAgICA8L0Jhc2ljRW50cnk+CiAgICA8QmFzaWNFbnRyeT4KICAgICA8bmFtZT5Qb2ludDQ8L25hbWU+CiAgICAgPGZsYWdzPjY1NjY2PC9mbGFncz4KICAgICA8QmFzaWNFbnRyeT4KICAgICAgPG5hbWU+WDwvbmFtZT4KICAgICAgPGZsYWdzPjY2MTc4PC9mbGFncz4KICAgICAgPHZhbHVlIHR5cGU9IjIiPjQ5ODwvdmFsdWU+CiAgICAgPC9CYXNpY0VudHJ5PgogICAgIDxCYXNpY0VudHJ5PgogICAgICA8bmFtZT5ZPC9uYW1lPgogICAgICA8ZmxhZ3M+NjYxNzg8L2ZsYWdzPgogICAgICA8dmFsdWUgdHlwZT0iMiI+MzwvdmFsdWU+CiAgICAgPC9CYXNpY0VudHJ5PgogICAgPC9CYXNpY0VudHJ5PgogICA8L0Jhc2ljRW50cnk+CiAgIDxCYXNpY0VudHJ5PgogICAgPG5hbWU+VGV4dFBvaW50czwvbmFtZT4KICAgIDxmbGFncz42NTY2NjwvZmxhZ3M+CiAgICA8QmFzaWNFbnRyeT4KICAgICA8bmFtZT5Qb2ludDA8L25hbWU+CiAgICAgPGZsYWdzPjY1NjY2PC9mbGFncz4KICAgICA8QmFzaWNFbnRyeT4KICAgICAgPG5hbWU+WDwvbmFtZT4KICAgICAgPGZsYWdzPjY2MTc4PC9mbGFncz4KICAgICAgPHZhbHVlIHR5cGU9IjIiPjI4PC92YWx1ZT4KICAgICA8L0Jhc2ljRW50cnk+CiAgICAgPEJhc2ljRW50cnk+CiAgICAgIDxuYW1lPlk8L25hbWU+CiAgICAgIDxmbGFncz42NjE3ODwvZmxhZ3M+CiAgICAgIDx2YWx1ZSB0eXBlPSIyIj4xMDwvdmFsdWU+CiAgICAgPC9CYXNpY0VudHJ5PgogICAgIDxCYXNpY0VudHJ5PgogICAgICA8bmFtZT5UZXh0PC9uYW1lPgogICAgICA8ZmxhZ3M+NjY0MzQ8L2ZsYWdzPgogICAgICA8dmFsdWUgdHlwZT0iMyI+PC92YWx1ZT4KICAgICA8L0Jhc2ljRW50cnk+CiAgICA8L0Jhc2ljRW50cnk+CiAgIDwvQmFzaWNFbnRyeT4KICA8L0Jhc2ljRW50cnk+CiAgPEJhc2ljRW50cnk+CiAgIDxuYW1lPjU2PC9uYW1lPgogICA8ZmxhZ3M+NjU2NjY8L2ZsYWdzPgogICA8QmFzaWNFbnRyeT4KICAgIDxuYW1lPlVzZXJkZWZOYW1lPC9uYW1lPgogICAgPGZsYWdzPjY2NDM0PC9mbGFncz4KICAgIDx2YWx1ZSB0eXBlPSIzIj48L3ZhbHVlPgogICA8L0Jhc2ljRW50cnk+CiAgIDxCYXNpY0VudHJ5PgogICAgPG5hbWU+VHlwZTwvbmFtZT4KICAgIDxmbGFncz42NjE3ODwvZmxhZ3M+CiAgICA8dmFsdWUgdHlwZT0iMiI+MjwvdmFsdWU+CiAgIDwvQmFzaWNFbnRyeT4KICAgPEJhc2ljRW50cnk+CiAgICA8bmFtZT5GZWF0dXJlczwvbmFtZT4KICAgIDxmbGFncz42NjQzNDwvZmxhZ3M+CiAgICA8dmFsdWUgdHlwZT0iMyI+RlNDLUEKRlNDLUg8L3ZhbHVlPgogICA8L0Jhc2ljRW50cnk+CiAgIDxCYXNpY0VudHJ5PgogICAgPG5hbWU+R3JvdXA8L25hbWU+CiAgICA8ZmxhZ3M+NjYxNzg8L2ZsYWdzPgogICAgPHZhbHVlIHR5cGU9IjIiPjA8L3ZhbHVlPgogICA8L0Jhc2ljRW50cnk+CiAgIDxCYXNpY0VudHJ5PgogICAgPG5hbWU+Q29sb3I8L25hbWU+CiAgICA8ZmxhZ3M+NjY0MzQ8L2ZsYWdzPgogICAgPHZhbHVlIHR5cGU9IjMiPiNmZjAwMDA8L3ZhbHVlPgogICA8L0Jhc2ljRW50cnk+CiAgIDxCYXNpY0VudHJ5PgogICAgPG5hbWU+SXNOb3Q8L25hbWU+CiAgICA8ZmxhZ3M+NjU5MjI8L2ZsYWdzPgogICAgPHZhbHVlIHR5cGU9IjEiPjA8L3ZhbHVlPgogICA8L0Jhc2ljRW50cnk+CiAgIDxCYXNpY0VudHJ5PgogICAgPG5hbWU+UG9pbnRzPC9uYW1lPgogICAgPGZsYWdzPjY1NjY2PC9mbGFncz4KICAgIDxCYXNpY0VudHJ5PgogICAgIDxuYW1lPlBvaW50MDwvbmFtZT4KICAgICA8ZmxhZ3M+NjU2NjY8L2ZsYWdzPgogICAgIDxCYXNpY0VudHJ5PgogICAgICA8bmFtZT5YPC9uYW1lPgogICAgICA8ZmxhZ3M+NjYxNzg8L2ZsYWdzPgogICAgICA8dmFsdWUgdHlwZT0iMiI+NDYzPC92YWx1ZT4KICAgICA8L0Jhc2ljRW50cnk+CiAgICAgPEJhc2ljRW50cnk+CiAgICAgIDxuYW1lPlk8L25hbWU+CiAgICAgIDxmbGFncz42NjE3ODwvZmxhZ3M+CiAgICAgIDx2YWx1ZSB0eXBlPSIyIj4xOTI8L3ZhbHVlPgogICAgIDwvQmFzaWNFbnRyeT4KICAgIDwvQmFzaWNFbnRyeT4KICAgIDxCYXNpY0VudHJ5PgogICAgIDxuYW1lPlBvaW50MTwvbmFtZT4KICAgICA8ZmxhZ3M+NjU2NjY8L2ZsYWdzPgogICAgIDxCYXNpY0VudHJ5PgogICAgICA8bmFtZT5YPC9uYW1lPgogICAgICA8ZmxhZ3M+NjYxNzg8L2ZsYWdzPgogICAgICA8dmFsdWUgdHlwZT0iMiI+NDU8L3ZhbHVlPgogICAgIDwvQmFzaWNFbnRyeT4KICAgICA8QmFzaWNFbnRyeT4KICAgICAgPG5hbWU+WTwvbmFtZT4KICAgICAgPGZsYWdzPjY2MTc4PC9mbGFncz4KICAgICAgPHZhbHVlIHR5cGU9IjIiPjQ2MjwvdmFsdWU+CiAgICAgPC9CYXNpY0VudHJ5PgogICAgPC9CYXNpY0VudHJ5PgogICAgPEJhc2ljRW50cnk+CiAgICAgPG5hbWU+UG9pbnQyPC9uYW1lPgogICAgIDxmbGFncz42NTY2NjwvZmxhZ3M+CiAgICAgPEJhc2ljRW50cnk+CiAgICAgIDxuYW1lPlg8L25hbWU+CiAgICAgIDxmbGFncz42NjE3ODwvZmxhZ3M+CiAgICAgIDx2YWx1ZSB0eXBlPSIyIj4yMDwvdmFsdWU+CiAgICAgPC9CYXNpY0VudHJ5PgogICAgIDxCYXNpY0VudHJ5PgogICAgICA8bmFtZT5ZPC9uYW1lPgogICAgICA8ZmxhZ3M+NjYxNzg8L2ZsYWdzPgogICAgICA8dmFsdWUgdHlwZT0iMiI+NTAyPC92YWx1ZT4KICAgICA8L0Jhc2ljRW50cnk+CiAgICA8L0Jhc2ljRW50cnk+CiAgICA8QmFzaWNFbnRyeT4KICAgICA8bmFtZT5Qb2ludDM8L25hbWU+CiAgICAgPGZsYWdzPjY1NjY2PC9mbGFncz4KICAgICA8QmFzaWNFbnRyeT4KICAgICAgPG5hbWU+WDwvbmFtZT4KICAgICAgPGZsYWdzPjY2MTc4PC9mbGFncz4KICAgICAgPHZhbHVlIHR5cGU9IjIiPjMzNDwvdmFsdWU+CiAgICAgPC9CYXNpY0VudHJ5PgogICAgIDxCYXNpY0VudHJ5PgogICAgICA8bmFtZT5ZPC9uYW1lPgogICAgICA8ZmxhZ3M+NjYxNzg8L2ZsYWdzPgogICAgICA8dmFsdWUgdHlwZT0iMiI+MzIzPC92YWx1ZT4KICAgICA8L0Jhc2ljRW50cnk+CiAgICA8L0Jhc2ljRW50cnk+CiAgIDwvQmFzaWNFbnRyeT4KICAgPEJhc2ljRW50cnk+CiAgICA8bmFtZT5UZXh0UG9pbnRzPC9uYW1lPgogICAgPGZsYWdzPjY1NjY2PC9mbGFncz4KICAgIDxCYXNpY0VudHJ5PgogICAgIDxuYW1lPlBvaW50MDwvbmFtZT4KICAgICA8ZmxhZ3M+NjU2NjY8L2ZsYWdzPgogICAgIDxCYXNpY0VudHJ5PgogICAgICA8bmFtZT5YPC9uYW1lPgogICAgICA8ZmxhZ3M+NjYxNzg8L2ZsYWdzPgogICAgICA8dmFsdWUgdHlwZT0iMiI+NzE8L3ZhbHVlPgogICAgIDwvQmFzaWNFbnRyeT4KICAgICA8QmFzaWNFbnRyeT4KICAgICAgPG5hbWU+WTwvbmFtZT4KICAgICAgPGZsYWdzPjY2MTc4PC9mbGFncz4KICAgICAgPHZhbHVlIHR5cGU9IjIiPjYyPC92YWx1ZT4KICAgICA8L0Jhc2ljRW50cnk+CiAgICAgPEJhc2ljRW50cnk+CiAgICAgIDxuYW1lPlRleHQ8L25hbWU+CiAgICAgIDxmbGFncz42NjQzNDwvZmxhZ3M+CiAgICAgIDx2YWx1ZSB0eXBlPSIzIj48L3ZhbHVlPgogICAgIDwvQmFzaWNFbnRyeT4KICAgIDwvQmFzaWNFbnRyeT4KICAgPC9CYXNpY0VudHJ5PgogIDwvQmFzaWNFbnRyeT4KICA8QmFzaWNFbnRyeT4KICAgPG5hbWU+NTc8L25hbWU+CiAgIDxmbGFncz42NTY2NjwvZmxhZ3M+CiAgIDxCYXNpY0VudHJ5PgogICAgPG5hbWU+VXNlcmRlZk5hbWU8L25hbWU+CiAgICA8ZmxhZ3M+NjY0MzQ8L2ZsYWdzPgogICAgPHZhbHVlIHR5cGU9IjMiPjwvdmFsdWU+CiAgIDwvQmFzaWNFbnRyeT4KICAgPEJhc2ljRW50cnk+CiAgICA8bmFtZT5UeXBlPC9uYW1lPgogICAgPGZsYWdzPjY2MTc4PC9mbGFncz4KICAgIDx2YWx1ZSB0eXBlPSIyIj40PC92YWx1ZT4KICAgPC9CYXNpY0VudHJ5PgogICA8QmFzaWNFbnRyeT4KICAgIDxuYW1lPkZlYXR1cmVzPC9uYW1lPgogICAgPGZsYWdzPjY2NDM0PC9mbGFncz4KICAgIDx2YWx1ZSB0eXBlPSIzIj5CMS1BClYxLUE8L3ZhbHVlPgogICA8L0Jhc2ljRW50cnk+CiAgIDxCYXNpY0VudHJ5PgogICAgPG5hbWU+R3JvdXA8L25hbWU+CiAgICA8ZmxhZ3M+NjYxNzg8L2ZsYWdzPgogICAgPHZhbHVlIHR5cGU9IjIiPjA8L3ZhbHVlPgogICA8L0Jhc2ljRW50cnk+CiAgIDxCYXNpY0VudHJ5PgogICAgPG5hbWU+Q29sb3I8L25hbWU+CiAgICA8ZmxhZ3M+NjY0MzQ8L2ZsYWdzPgogICAgPHZhbHVlIHR5cGU9IjMiPiMwMDAwZmY8L3ZhbHVlPgogICA8L0Jhc2ljRW50cnk+CiAgIDxCYXNpY0VudHJ5PgogICAgPG5hbWU+SXNOb3Q8L25hbWU+CiAgICA8ZmxhZ3M+NjU5MjI8L2ZsYWdzPgogICAgPHZhbHVlIHR5cGU9IjEiPjA8L3ZhbHVlPgogICA8L0Jhc2ljRW50cnk+CiAgIDxCYXNpY0VudHJ5PgogICAgPG5hbWU+UG9pbnRzPC9uYW1lPgogICAgPGZsYWdzPjY1NjY2PC9mbGFncz4KICAgIDxCYXNpY0VudHJ5PgogICAgIDxuYW1lPlBvaW50MDwvbmFtZT4KICAgICA8ZmxhZ3M+NjU2NjY8L2ZsYWdzPgogICAgIDxCYXNpY0VudHJ5PgogICAgICA8bmFtZT5YPC9uYW1lPgogICAgICA8ZmxhZ3M+NjYxNzg8L2ZsYWdzPgogICAgICA8dmFsdWUgdHlwZT0iMiI+MDwvdmFsdWU+CiAgICAgPC9CYXNpY0VudHJ5PgogICAgIDxCYXNpY0VudHJ5PgogICAgICA8bmFtZT5ZPC9uYW1lPgogICAgICA8ZmxhZ3M+NjYxNzg8L2ZsYWdzPgogICAgICA8dmFsdWUgdHlwZT0iMiI+Mjc3PC92YWx1ZT4KICAgICA8L0Jhc2ljRW50cnk+CiAgICA8L0Jhc2ljRW50cnk+CiAgICA8QmFzaWNFbnRyeT4KICAgICA8bmFtZT5Qb2ludDE8L25hbWU+CiAgICAgPGZsYWdzPjY1NjY2PC9mbGFncz4KICAgICA8QmFzaWNFbnRyeT4KICAgICAgPG5hbWU+WDwvbmFtZT4KICAgICAgPGZsYWdzPjY2MTc4PC9mbGFncz4KICAgICAgPHZhbHVlIHR5cGU9IjIiPjUxMjwvdmFsdWU+CiAgICAgPC9CYXNpY0VudHJ5PgogICAgIDxCYXNpY0VudHJ5PgogICAgICA8bmFtZT5ZPC9uYW1lPgogICAgICA8ZmxhZ3M+NjYxNzg8L2ZsYWdzPgogICAgICA8dmFsdWUgdHlwZT0iMiI+Mjc3PC92YWx1ZT4KICAgICA8L0Jhc2ljRW50cnk+CiAgICA8L0Jhc2ljRW50cnk+CiAgICA8QmFzaWNFbnRyeT4KICAgICA8bmFtZT5Qb2ludDI8L25hbWU+CiAgICAgPGZsYWdzPjY1NjY2PC9mbGFncz4KICAgICA8QmFzaWNFbnRyeT4KICAgICAgPG5hbWU+WDwvbmFtZT4KICAgICAgPGZsYWdzPjY2MTc4PC9mbGFncz4KICAgICAgPHZhbHVlIHR5cGU9IjIiPjIzNDwvdmFsdWU+CiAgICAgPC9CYXNpY0VudHJ5PgogICAgIDxCYXNpY0VudHJ5PgogICAgICA8bmFtZT5ZPC9uYW1lPgogICAgICA8ZmxhZ3M+NjYxNzg8L2ZsYWdzPgogICAgICA8dmFsdWUgdHlwZT0iMiI+MDwvdmFsdWU+CiAgICAgPC9CYXNpY0VudHJ5PgogICAgPC9CYXNpY0VudHJ5PgogICAgPEJhc2ljRW50cnk+CiAgICAgPG5hbWU+UG9pbnQzPC9uYW1lPgogICAgIDxmbGFncz42NTY2NjwvZmxhZ3M+CiAgICAgPEJhc2ljRW50cnk+CiAgICAgIDxuYW1lPlg8L25hbWU+CiAgICAgIDxmbGFncz42NjE3ODwvZmxhZ3M+CiAgICAgIDx2YWx1ZSB0eXBlPSIyIj4yMzQ8L3ZhbHVlPgogICAgIDwvQmFzaWNFbnRyeT4KICAgICA8QmFzaWNFbnRyeT4KICAgICAgPG5hbWU+WTwvbmFtZT4KICAgICAgPGZsYWdzPjY2MTc4PC9mbGFncz4KICAgICAgPHZhbHVlIHR5cGU9IjIiPjUxMjwvdmFsdWU+CiAgICAgPC9CYXNpY0VudHJ5PgogICAgPC9CYXNpY0VudHJ5PgogICA8L0Jhc2ljRW50cnk+CiAgIDxCYXNpY0VudHJ5PgogICAgPG5hbWU+VGV4dFBvaW50czwvbmFtZT4KICAgIDxmbGFncz42NTY2NjwvZmxhZ3M+CiAgICA8QmFzaWNFbnRyeT4KICAgICA8bmFtZT5Qb2ludDA8L25hbWU+CiAgICAgPGZsYWdzPjY1NjY2PC9mbGFncz4KICAgICA8QmFzaWNFbnRyeT4KICAgICAgPG5hbWU+WDwvbmFtZT4KICAgICAgPGZsYWdzPjY2MTc4PC9mbGFncz4KICAgICAgPHZhbHVlIHR5cGU9IjIiPjE3PC92YWx1ZT4KICAgICA8L0Jhc2ljRW50cnk+CiAgICAgPEJhc2ljRW50cnk+CiAgICAgIDxuYW1lPlk8L25hbWU+CiAgICAgIDxmbGFncz42NjE3ODwvZmxhZ3M+CiAgICAgIDx2YWx1ZSB0eXBlPSIyIj4yODQ8L3ZhbHVlPgogICAgIDwvQmFzaWNFbnRyeT4KICAgICA8QmFzaWNFbnRyeT4KICAgICAgPG5hbWU+VGV4dDwvbmFtZT4KICAgICAgPGZsYWdzPjY2NDM0PC9mbGFncz4KICAgICAgPHZhbHVlIHR5cGU9IjMiPjwvdmFsdWU+CiAgICAgPC9CYXNpY0VudHJ5PgogICAgPC9CYXNpY0VudHJ5PgogICAgPEJhc2ljRW50cnk+CiAgICAgPG5hbWU+UG9pbnQxPC9uYW1lPgogICAgIDxmbGFncz42NTY2NjwvZmxhZ3M+CiAgICAgPEJhc2ljRW50cnk+CiAgICAgIDxuYW1lPlg8L25hbWU+CiAgICAgIDxmbGFncz42NjE3ODwvZmxhZ3M+CiAgICAgIDx2YWx1ZSB0eXBlPSIyIj4xNzwvdmFsdWU+CiAgICAgPC9CYXNpY0VudHJ5PgogICAgIDxCYXNpY0VudHJ5PgogICAgICA8bmFtZT5ZPC9uYW1lPgogICAgICA8ZmxhZ3M+NjYxNzg8L2ZsYWdzPgogICAgICA8dmFsdWUgdHlwZT0iMiI+MTA8L3ZhbHVlPgogICAgIDwvQmFzaWNFbnRyeT4KICAgICA8QmFzaWNFbnRyeT4KICAgICAgPG5hbWU+VGV4dDwvbmFtZT4KICAgICAgPGZsYWdzPjY2NDM0PC9mbGFncz4KICAgICAgPHZhbHVlIHR5cGU9IjMiPjwvdmFsdWU+CiAgICAgPC9CYXNpY0VudHJ5PgogICAgPC9CYXNpY0VudHJ5PgogICAgPEJhc2ljRW50cnk+CiAgICAgPG5hbWU+UG9pbnQyPC9uYW1lPgogICAgIDxmbGFncz42NTY2NjwvZmxhZ3M+CiAgICAgPEJhc2ljRW50cnk+CiAgICAgIDxuYW1lPlg8L25hbWU+CiAgICAgIDxmbGFncz42NjE3ODwvZmxhZ3M+CiAgICAgIDx2YWx1ZSB0eXBlPSIyIj4yOTQ8L3ZhbHVlPgogICAgIDwvQmFzaWNFbnRyeT4KICAgICA8QmFzaWNFbnRyeT4KICAgICAgPG5hbWU+WTwvbmFtZT4KICAgICAgPGZsYWdzPjY2MTc4PC9mbGFncz4KICAgICAgPHZhbHVlIHR5cGU9IjIiPjE0PC92YWx1ZT4KICAgICA8L0Jhc2ljRW50cnk+CiAgICAgPEJhc2ljRW50cnk+CiAgICAgIDxuYW1lPlRleHQ8L25hbWU+CiAgICAgIDxmbGFncz42NjQzNDwvZmxhZ3M+CiAgICAgIDx2YWx1ZSB0eXBlPSIzIj48L3ZhbHVlPgogICAgIDwvQmFzaWNFbnRyeT4KICAgIDwvQmFzaWNFbnRyeT4KICAgIDxCYXNpY0VudHJ5PgogICAgIDxuYW1lPlBvaW50MzwvbmFtZT4KICAgICA8ZmxhZ3M+NjU2NjY8L2ZsYWdzPgogICAgIDxCYXNpY0VudHJ5PgogICAgICA8bmFtZT5YPC9uYW1lPgogICAgICA8ZmxhZ3M+NjYxNzg8L2ZsYWdzPgogICAgICA8dmFsdWUgdHlwZT0iMiI+MzExPC92YWx1ZT4KICAgICA8L0Jhc2ljRW50cnk+CiAgICAgPEJhc2ljRW50cnk+CiAgICAgIDxuYW1lPlk8L25hbWU+CiAgICAgIDxmbGFncz42NjE3ODwvZmxhZ3M+CiAgICAgIDx2YWx1ZSB0eXBlPSIyIj4yODQ8L3ZhbHVlPgogICAgIDwvQmFzaWNFbnRyeT4KICAgICA8QmFzaWNFbnRyeT4KICAgICAgPG5hbWU+VGV4dDwvbmFtZT4KICAgICAgPGZsYWdzPjY2NDM0PC9mbGFncz4KICAgICAgPHZhbHVlIHR5cGU9IjMiPjwvdmFsdWU+CiAgICAgPC9CYXNpY0VudHJ5PgogICAgPC9CYXNpY0VudHJ5PgogICA8L0Jhc2ljRW50cnk+CiAgPC9CYXNpY0VudHJ5PgogPC9CYXNpY0VudHJ5PgogPEJhc2ljRW50cnk+CiAgPG5hbWU+RmlsZVR5cGU8L25hbWU+CiAgPGZsYWdzPjY2NDM0PC9mbGFncz4KICA8dmFsdWUgdHlwZT0iMyI+QW5hbHlzaXM8L3ZhbHVlPgogPC9CYXNpY0VudHJ5PgogPEJhc2ljRW50cnk+CiAgPG5hbWU+Q2hlY2tzdW08L25hbWU+CiAgPGZsYWdzPjY2NDM0PC9mbGFncz4KICA8dmFsdWUgdHlwZT0iMyI+OGRkMTZhZjViNTExZjhmYzI3MWM4MTg0YmFhYjhiOTA8L3ZhbHVlPgogPC9CYXNpY0VudHJ5Pgo8L0Jhc2ljRW50cnk+Cg==/@MB_EXPERIMENT/0
PEJhc2ljRW50cnk+CiA8bmFtZT5Tb2Z0d2FyZTwvbmFtZT4KIDxmbGFncz4yNjIxNDY8L2ZsYWdzPgogPEJhc2ljRW50cnk+CiAgPG5hbWU+Q29uZmlnVmVyc2lvbjwvbmFtZT4KICA8ZmxhZ3M+MjYzMDQyPC9mbGFncz4KICA8dmFsdWUgdHlwZT0iMyI+MC40LjI1PC92YWx1ZT4KIDwvQmFzaWNFbnRyeT4KIDxCYXNpY0VudHJ5PgogIDxuYW1lPlZhbGlkaXR5S2V5PC9uYW1lPgogIDxmbGFncz4yNjM4MTA8L2ZsYWdzPgogIDx2YWx1ZSB0eXBlPSI2IiBzaXplPSIxMTIiPgpOd0F6QURjQU5BQmhBR0VBTkFBM0FESUFNZ0E1QURFQU1BQXpBR0VBTXdCZkFEQUFNQUF3QURBQVh3QXlBQzRBCk1RQXhBQzRBTVFBNEFERUFOd0F1QURFQU9RQTJBRElBTXdCZkFFMEFZUUJqQUhNQVVRQjFBR0VBYmdCMEFGOEEKTWdBd0FERUFPQUF4QURFQU1RQTBBQT09PC92YWx1ZT4KIDwvQmFzaWNFbnRyeT4KIDxCYXNpY0VudHJ5PgogIDxuYW1lPkV4cGVyaW1lbnQ8L25hbWU+CiAgPGZsYWdzPjI2MjI3NDwvZmxhZ3M+CiAgPEJhc2ljRW50cnk+CiAgIDxuYW1lPlJhY2s8L25hbWU+CiAgIDxmbGFncz4yNjMwNDI8L2ZsYWdzPgogICA8dmFsdWUgdHlwZT0iMyI+U2luZ2xlIHR1YmUgcmFjazwvdmFsdWU+CiAgPC9CYXNpY0VudHJ5PgogIDxCYXNpY0VudHJ5PgogICA8bmFtZT5SYWNrSXNTZWxlY3RhYmxlPC9uYW1lPgogICA8ZmxhZ3M+MjYyNTMwPC9mbGFncz4KICAgPHZhbHVlIHR5cGU9IjEiPjE8L3ZhbHVlPgogIDwvQmFzaWNFbnRyeT4KICA8QmFzaWNFbnRyeT4KICAgPG5hbWU+Q3VycmVudDwvbmFtZT4KICAgPGZsYWdzPjI2Mjc4NjwvZmxhZ3M+CiAgIDx2YWx1ZSB0eXBlPSIyIj4wPC92YWx1ZT4KICA8L0Jhc2ljRW50cnk+CiAgPEJhc2ljRW50cnk+CiAgIDxuYW1lPkZpbGVJZDwvbmFtZT4KICAgPGZsYWdzPjI2Mjc4NjwvZmxhZ3M+CiAgIDx2YWx1ZSB0eXBlPSIyIj43PC92YWx1ZT4KICA8L0Jhc2ljRW50cnk+CiAgPEJhc2ljRW50cnk+CiAgIDxuYW1lPkZpbGVCYXNlPC9uYW1lPgogICA8ZmxhZ3M+MjYzMDQyPC9mbGFncz4KICAgPHZhbHVlIHR5cGU9IjMiPmxjaDwvdmFsdWU+CiAgPC9CYXNpY0VudHJ5PgogIDxCYXNpY0VudHJ5PgogICA8bmFtZT5GaWxlSXNDdXN0b208L25hbWU+CiAgIDxmbGFncz4yNjI1MzA8L2ZsYWdzPgogICA8dmFsdWUgdHlwZT0iMSI+MTwvdmFsdWU+CiAgPC9CYXNpY0VudHJ5PgogIDxCYXNpY0VudHJ5PgogICA8bmFtZT5Qcm9qZWN0PC9uYW1lPgogICA8ZmxhZ3M+MjYzMDQyPC9mbGFncz4KICAgPHZhbHVlIHR5cGU9IjMiPkFubmV4aW5WPC92YWx1ZT4KICA8L0Jhc2ljRW50cnk+CiAgPEJhc2ljRW50cnk+CiAgIDxuYW1lPlJhY2tQcm9jZXNzaW5nT3JkZXI8L25hbWU+CiAgIDxmbGFncz4yNjI3ODY8L2ZsYWdzPgogICA8dmFsdWUgdHlwZT0iMiI+MDwvdmFsdWU+CiAgPC9CYXNpY0VudHJ5PgogIDxCYXNpY0VudHJ5PgogICA8bmFtZT5SZWFnZW50czwvbmFtZT4KICAgPGZsYWdzPjI2MjI3NDwvZmxhZ3M+CiAgIDxCYXNpY0VudHJ5PgogICAgPG5hbWU+UjE8L25hbWU+CiAgICA8ZmxhZ3M+MjYyMjc0PC9mbGFncz4KICAgIDxCYXNpY0VudHJ5PgogICAgIDxuYW1lPkV4cGlyYXRpb25EYXRlPC9uYW1lPgogICAgIDxmbGFncz4yNjMwNDI8L2ZsYWdzPgogICAgIDx2YWx1ZSB0eXBlPSIzIj48L3ZhbHVlPgogICAgPC9CYXNpY0VudHJ5PgogICAgPEJhc2ljRW50cnk+CiAgICAgPG5hbWU+TG90TnVtYmVyPC9uYW1lPgogICAgIDxmbGFncz4yNjMwNDI8L2ZsYWdzPgogICAgIDx2YWx1ZSB0eXBlPSIzIj48L3ZhbHVlPgogICAgPC9CYXNpY0VudHJ5PgogICAgPEJhc2ljRW50cnk+CiAgICAgPG5hbWU+UmVhZ2VudDwvbmFtZT4KICAgICA8ZmxhZ3M+MjYzMDQyPC9mbGFncz4KICAgICA8dmFsdWUgdHlwZT0iMyI+PC92YWx1ZT4KICAgIDwvQmFzaWNFbnRyeT4KICAgIDxCYXNpY0VudHJ5PgogICAgIDxuYW1lPkNhdGVnb3J5PC9uYW1lPgogICAgIDxmbGFncz4yNjMwNDI8L2ZsYWdzPgogICAgIDx2YWx1ZSB0eXBlPSIzIj48L3ZhbHVlPgogICAgPC9CYXNpY0VudHJ5PgogICAgPEJhc2ljRW50cnk+CiAgICAgPG5hbWU+QWN0aXZlPC9uYW1lPgogICAgIDxmbGFncz4yNjI1MzA8L2ZsYWdzPgogICAgIDx2YWx1ZSB0eXBlPSIxIj4wPC92YWx1ZT4KICAgIDwvQmFzaWNFbnRyeT4KICAgIDxCYXNpY0VudHJ5PgogICAgIDxuYW1lPlRpbWU8L25hbWU+CiAgICAgPGZsYWdzPjI2Mjc4NjwvZmxhZ3M+CiAgICAgPHZhbHVlIHR5cGU9IjIiPjA8L3ZhbHVlPgogICAgPC9CYXNpY0VudHJ5PgogICAgPEJhc2ljRW50cnk+CiAgICAgPG5hbWU+VGl0ZXI8L25hbWU+CiAgICAgPGZsYWdzPjI2Mjc4NjwvZmxhZ3M+CiAgICAgPHZhbHVlIHR5cGU9IjIiPjA8L3ZhbHVlPgogICAgPC9CYXNpY0VudHJ5PgogICAgPEJhc2ljRW50cnk+CiAgICAgPG5hbWU+UGFyYWxsZWw8L25hbWU+CiAgICAgPGZsYWdzPjI2Mjc4NjwvZmxhZ3M+CiAgICAgPHZhbHVlIHR5cGU9IjIiPjA8L3ZhbHVlPgogICAgPC9CYXNpY0VudHJ5PgogICAgPEJhc2ljRW50cnk+CiAgICAgPG5hbWU+UHJpb3JpdHk8L25hbWU+CiAgICAgPGZsYWdzPjI2Mjc4NjwvZmxhZ3M+CiAgICAgPHZhbHVlIHR5cGU9IjIiPjA8L3ZhbHVlPgogICAgPC9CYXNpY0VudHJ5PgogICAgPEJhc2ljRW50cnk+CiAgICAgPG5hbWU+TWluVm9sdW1lPC9uYW1lPgogICAgIDxmbGFncz4yNjI3ODY8L2ZsYWdzPgogICAgIDx2YWx1ZSB0eXBlPSIyIj4wPC92YWx1ZT4KICAgIDwvQmFzaWNFbnRyeT4KICAgIDxCYXNpY0VudHJ5PgogICAgIDxuYW1lPlZpc2libGU8L25hbWU+CiAgICAgPGZsYWdzPjI2Mjc4NjwvZmxhZ3M+CiAgICAgPHZhbHVlIHR5cGU9IjIiPjM8L3ZhbHVlPgogICAgPC9CYXNpY0VudHJ5PgogICA8L0Jhc2ljRW50cnk+CiAgIDxCYXNpY0VudHJ5PgogICAgPG5hbWU+UjI8L25hbWU+CiAgICA8ZmxhZ3M+MjYyMjc0PC9mbGFncz4KICAgIDxCYXNpY0VudHJ5PgogICAgIDxuYW1lPkV4cGlyYXRpb25EYXRlPC9uYW1lPgogICAgIDxmbGFncz4yNjMwNDI8L2ZsYWdzPgogICAgIDx2YWx1ZSB0eXBlPSIzIj48L3ZhbHVlPgogICAgPC9CYXNpY0VudHJ5PgogICAgPEJhc2ljRW50cnk+CiAgICAgPG5hbWU+TG90TnVtYmVyPC9uYW1lPgogICAgIDxmbGFncz4yNjMwNDI8L2ZsYWdzPgogICAgIDx2YWx1ZSB0eXBlPSIzIj48L3ZhbHVlPgogICAgPC9CYXNpY0VudHJ5PgogICAgPEJhc2ljRW50cnk+CiAgICAgPG5hbWU+UmVhZ2VudDwvbmFtZT4KICAgICA8ZmxhZ3M+MjYzMDQyPC9mbGFncz4KICAgICA8dmFsdWUgdHlwZT0iMyI+PC92YWx1ZT4KICAgIDwvQmFzaWNFbnRyeT4KICAgIDxCYXNpY0VudHJ5PgogICAgIDxuYW1lPkNhdGVnb3J5PC9uYW1lPgogICAgIDxmbGFncz4yNjMwNDI8L2ZsYWdzPgogICAgIDx2YWx1ZSB0eXBlPSIzIj48L3ZhbHVlPgogICAgPC9CYXNpY0VudHJ5PgogICAgPEJhc2ljRW50cnk+CiAgICAgPG5hbWU+QWN0aXZlPC9uYW1lPgogICAgIDxmbGFncz4yNjI1MzA8L2ZsYWdzPgogICAgIDx2YWx1ZSB0eXBlPSIxIj4wPC92YWx1ZT4KICAgIDwvQmFzaWNFbnRyeT4KICAgIDxCYXNpY0VudHJ5PgogICAgIDxuYW1lPlRpbWU8L25hbWU+CiAgICAgPGZsYWdzPjI2Mjc4NjwvZmxhZ3M+CiAgICAgPHZhbHVlIHR5cGU9IjIiPjA8L3ZhbHVlPgogICAgPC9CYXNpY0VudHJ5PgogICAgPEJhc2ljRW50cnk+CiAgICAgPG5hbWU+VGl0ZXI8L25hbWU+CiAgICAgPGZsYWdzPjI2Mjc4NjwvZmxhZ3M+CiAgICAgPHZhbHVlIHR5cGU9IjIiPjA8L3ZhbHVlPgogICAgPC9CYXNpY0VudHJ5PgogICAgPEJhc2ljRW50cnk+CiAgICAgPG5hbWU+UGFyYWxsZWw8L25hbWU+CiAgICAgPGZsYWdzPjI2Mjc4NjwvZmxhZ3M+CiAgICAgPHZhbHVlIHR5cGU9IjIiPjA8L3ZhbHVlPgogICAgPC9CYXNpY0VudHJ5PgogICAgPEJhc2ljRW50cnk+CiAgICAgPG5hbWU+UHJpb3JpdHk8L25hbWU+CiAgICAgPGZsYWdzPjI2Mjc4NjwvZmxhZ3M+CiAgICAgPHZhbHVlIHR5cGU9IjIiPjA8L3ZhbHVlPgogICAgPC9CYXNpY0VudHJ5PgogICAgPEJhc2ljRW50cnk+CiAgICAgPG5hbWU+TWluVm9sdW1lPC9uYW1lPgogICAgIDxmbGFncz4yNjI3ODY8L2ZsYWdzPgogICAgIDx2YWx1ZSB0eXBlPSIyIj4wPC92YWx1ZT4KICAgIDwvQmFzaWNFbnRyeT4KICAgIDxCYXNpY0VudHJ5PgogICAgIDxuYW1lPlZpc2libGU8L25hbWU+CiAgICAgPGZsYWdzPjI2Mjc4NjwvZmxhZ3M+CiAgICAgPHZhbHVlIHR5cGU9IjIiPjM8L3ZhbHVlPgogICAgPC9CYXNpY0VudHJ5PgogICA8L0Jhc2ljRW50cnk+CiAgIDxCYXNpY0VudHJ5PgogICAgPG5hbWU+UjM8L25hbWU+CiAgICA8ZmxhZ3M+MjYyMjc0PC9mbGFncz4KICAgIDxCYXNpY0VudHJ5PgogICAgIDxuYW1lPkV4cGlyYXRpb25EYXRlPC9uYW1lPgogICAgIDxmbGFncz4yNjMwNDI8L2ZsYWdzPgogICAgIDx2YWx1ZSB0eXBlPSIzIj48L3ZhbHVlPgogICAgPC9CYXNpY0VudHJ5PgogICAgPEJhc2ljRW50cnk+CiAgICAgPG5hbWU+TG90TnVtYmVyPC9uYW1lPgogICAgIDxmbGFncz4yNjMwNDI8L2ZsYWdzPgogICAgIDx2YWx1ZSB0eXBlPSIzIj48L3ZhbHVlPgogICAgPC9CYXNpY0VudHJ5PgogICAgPEJhc2ljRW50cnk+CiAgICAgPG5hbWU+UmVhZ2VudDwvbmFtZT4KICAgICA8ZmxhZ3M+MjYzMDQyPC9mbGFncz4KICAgICA8dmFsdWUgdHlwZT0iMyI+PC92YWx1ZT4KICAgIDwvQmFzaWNFbnRyeT4KICAgIDxCYXNpY0VudHJ5PgogICAgIDxuYW1lPkNhdGVnb3J5PC9uYW1lPgogICAgIDxmbGFncz4yNjMwNDI8L2ZsYWdzPgogICAgIDx2YWx1ZSB0eXBlPSIzIj48L3ZhbHVlPgogICAgPC9CYXNpY0VudHJ5PgogICAgPEJhc2ljRW50cnk+CiAgICAgPG5hbWU+QWN0aXZlPC9uYW1lPgogICAgIDxmbGFncz4yNjI1MzA8L2ZsYWdzPgogICAgIDx2YWx1ZSB0eXBlPSIxIj4wPC92YWx1ZT4KICAgIDwvQmFzaWNFbnRyeT4KICAgIDxCYXNpY0VudHJ5PgogICAgIDxuYW1lPlRpbWU8L25hbWU+CiAgICAgPGZsYWdzPjI2Mjc4NjwvZmxhZ3M+CiAgICAgPHZhbHVlIHR5cGU9IjIiPjA8L3ZhbHVlPgogICAgPC9CYXNpY0VudHJ5PgogICAgPEJhc2ljRW50cnk+CiAgICAgPG5hbWU+VGl0ZXI8L25hbWU+CiAgICAgPGZsYWdzPjI2Mjc4NjwvZmxhZ3M+CiAgICAgPHZhbHVlIHR5cGU9IjIiPjA8L3ZhbHVlPgogICAgPC9CYXNpY0VudHJ5PgogICAgPEJhc2ljRW50cnk+CiAgICAgPG5hbWU+UGFyYWxsZWw8L25hbWU+CiAgICAgPGZsYWdzPjI2Mjc4NjwvZmxhZ3M+CiAgICAgPHZhbHVlIHR5cGU9IjIiPjA8L3ZhbHVlPgogICAgPC9CYXNpY0VudHJ5PgogICAgPEJhc2ljRW50cnk+CiAgICAgPG5hbWU+UHJpb3JpdHk8L25hbWU+CiAgICAgPGZsYWdzPjI2Mjc4NjwvZmxhZ3M+CiAgICAgPHZhbHVlIHR5cGU9IjIiPjA8L3ZhbHVlPgogICAgPC9CYXNpY0VudHJ5PgogICAgPEJhc2ljRW50cnk+CiAgICAgPG5hbWU+TWluVm9sdW1lPC9uYW1lPgogICAgIDxmbGFncz4yNjI3ODY8L2ZsYWdzPgogICAgIDx2YWx1ZSB0eXBlPSIyIj4wPC92YWx1ZT4KICAgIDwvQmFzaWNFbnRyeT4KICAgIDxCYXNpY0VudHJ5PgogICAgIDxuYW1lPlZpc2libGU8L25hbWU+CiAgICAgPGZsYWdzPjI2Mjc4NjwvZmxhZ3M+CiAgICAgPHZhbHVlIHR5cGU9IjIiPjM8L3ZhbHVlPgogICAgPC9CYXNpY0VudHJ5PgogICA8L0Jhc2ljRW50cnk+CiAgIDxCYXNpY0VudHJ5PgogICAgPG5hbWU+UjQ8L25hbWU+CiAgICA8ZmxhZ3M+MjYyMjc0PC9mbGFncz4KICAgIDxCYXNpY0VudHJ5PgogICAgIDxuYW1lPkV4cGlyYXRpb25EYXRlPC9uYW1lPgogICAgIDxmbGFncz4yNjMwNDI8L2ZsYWdzPgogICAgIDx2YWx1ZSB0eXBlPSIzIj48L3ZhbHVlPgogICAgPC9CYXNpY0VudHJ5PgogICAgPEJhc2ljRW50cnk+CiAgICAgPG5hbWU+TG90TnVtYmVyPC9uYW1lPgogICAgIDxmbGFncz4yNjMwNDI8L2ZsYWdzPgogICAgIDx2YWx1ZSB0eXBlPSIzIj48L3ZhbHVlPgogICAgPC9CYXNpY0VudHJ5PgogICAgPEJhc2ljRW50cnk+CiAgICAgPG5hbWU+UmVhZ2VudDwvbmFtZT4KICAgICA8ZmxhZ3M+MjYzMDQyPC9mbGFncz4KICAgICA8dmFsdWUgdHlwZT0iMyI+PC92YWx1ZT4KICAgIDwvQmFzaWNFbnRyeT4KICAgIDxCYXNpY0VudHJ5PgogICAgIDxuYW1lPkNhdGVnb3J5PC9uYW1lPgogICAgIDxmbGFncz4yNjMwNDI8L2ZsYWdzPgogICAgIDx2YWx1ZSB0eXBlPSIzIj48L3ZhbHVlPgogICAgPC9CYXNpY0VudHJ5PgogICAgPEJhc2ljRW50cnk+CiAgICAgPG5hbWU+QWN0aXZlPC9uYW1lPgogICAgIDxmbGFncz4yNjI1MzA8L2ZsYWdzPgogICAgIDx2YWx1ZSB0eXBlPSIxIj4wPC92YWx1ZT4KICAgIDwvQmFzaWNFbnRyeT4KICAgIDxCYXNpY0VudHJ5PgogICAgIDxuYW1lPlRpbWU8L25hbWU+CiAgICAgPGZsYWdzPjI2Mjc4NjwvZmxhZ3M+CiAgICAgPHZhbHVlIHR5cGU9IjIiPjA8L3ZhbHVlPgogICAgPC9CYXNpY0VudHJ5PgogICAgPEJhc2ljRW50cnk+CiAgICAgPG5hbWU+VGl0ZXI8L25hbWU+CiAgICAgPGZsYWdzPjI2Mjc4NjwvZmxhZ3M+CiAgICAgPHZhbHVlIHR5cGU9IjIiPjA8L3ZhbHVlPgogICAgPC9CYXNpY0VudHJ5PgogICAgPEJhc2ljRW50cnk+CiAgICAgPG5hbWU+UGFyYWxsZWw8L25hbWU+CiAgICAgPGZsYWdzPjI2Mjc4NjwvZmxhZ3M+CiAgICAgPHZhbHVlIHR5cGU9IjIiPjA8L3ZhbHVlPgogICAgPC9CYXNpY0VudHJ5PgogICAgPEJhc2ljRW50cnk+CiAgICAgPG5hbWU+UHJpb3JpdHk8L25hbWU+CiAgICAgPGZsYWdzPjI2Mjc4NjwvZmxhZ3M+CiAgICAgPHZhbHVlIHR5cGU9IjIiPjA8L3ZhbHVlPgogICAgPC9CYXNpY0VudHJ5PgogICAgPEJhc2ljRW50cnk+CiAgICAgPG5hbWU+TWluVm9sdW1lPC9uYW1lPgogICAgIDxmbGFncz4yNjI3ODY8L2ZsYWdzPgogICAgIDx2YWx1ZSB0eXBlPSIyIj4wPC92YWx1ZT4KICAgIDwvQmFzaWNFbnRyeT4KICAgIDxCYXNpY0VudHJ5PgogICAgIDxuYW1lPlZpc2libGU8L25hbWU+CiAgICAgPGZsYWdzPjI2Mjc4NjwvZmxhZ3M+CiAgICAgPHZhbHVlIHR5cGU9IjIiPjM8L3ZhbHVlPgogICAgPC9CYXNpY0VudHJ5PgogICA8L0Jhc2ljRW50cnk+CiAgIDxCYXNpY0VudHJ5PgogICAgPG5hbWU+UjU8L25hbWU+CiAgICA8ZmxhZ3M+MjYyMjc0PC9mbGFncz4KICAgIDxCYXNpY0VudHJ5PgogICAgIDxuYW1lPkV4cGlyYXRpb25EYXRlPC9uYW1lPgogICAgIDxmbGFncz4yNjMwNDI8L2ZsYWdzPgogICAgIDx2YWx1ZSB0eXBlPSIzIj48L3ZhbHVlPgogICAgPC9CYXNpY0VudHJ5PgogICAgPEJhc2ljRW50cnk+CiAgICAgPG5hbWU+TG90TnVtYmVyPC9uYW1lPgogICAgIDxmbGFncz4yNjMwNDI8L2ZsYWdzPgogICAgIDx2YWx1ZSB0eXBlPSIzIj48L3ZhbHVlPgogICAgPC9CYXNpY0VudHJ5PgogICAgPEJhc2ljRW50cnk+CiAgICAgPG5hbWU+UmVhZ2VudDwvbmFtZT4KICAgICA8ZmxhZ3M+MjYzMDQyPC9mbGFncz4KICAgICA8dmFsdWUgdHlwZT0iMyI+PC92YWx1ZT4KICAgIDwvQmFzaWNFbnRyeT4KICAgIDxCYXNpY0VudHJ5PgogICAgIDxuYW1lPkNhdGVnb3J5PC9uYW1lPgogICAgIDxmbGFncz4yNjMwNDI8L2ZsYWdzPgogICAgIDx2YWx1ZSB0eXBlPSIzIj48L3ZhbHVlPgogICAgPC9CYXNpY0VudHJ5PgogICAgPEJhc2ljRW50cnk+CiAgICAgPG5hbWU+QWN0aXZlPC9uYW1lPgogICAgIDxmbGFncz4yNjI1MzA8L2ZsYWdzPgogICAgIDx2YWx1ZSB0eXBlPSIxIj4wPC92YWx1ZT4KICAgIDwvQmFzaWNFbnRyeT4KICAgIDxCYXNpY0VudHJ5PgogICAgIDxuYW1lPlRpbWU8L25hbWU+CiAgICAgPGZsYWdzPjI2Mjc4NjwvZmxhZ3M+CiAgICAgPHZhbHVlIHR5cGU9IjIiPjA8L3ZhbHVlPgogICAgPC9CYXNpY0VudHJ5PgogICAgPEJhc2ljRW50cnk+CiAgICAgPG5hbWU+VGl0ZXI8L25hbWU+CiAgICAgPGZsYWdzPjI2Mjc4NjwvZmxhZ3M+CiAgICAgPHZhbHVlIHR5cGU9IjIiPjA8L3ZhbHVlPgogICAgPC9CYXNpY0VudHJ5PgogICAgPEJhc2ljRW50cnk+CiAgICAgPG5hbWU+UGFyYWxsZWw8L25hbWU+CiAgICAgPGZsYWdzPjI2Mjc4NjwvZmxhZ3M+CiAgICAgPHZhbHVlIHR5cGU9IjIiPjA8L3ZhbHVlPgogICAgPC9CYXNpY0VudHJ5PgogICAgPEJhc2ljRW50cnk+CiAgICAgPG5hbWU+UHJpb3JpdHk8L25hbWU+CiAgICAgPGZsYWdzPjI2Mjc4NjwvZmxhZ3M+CiAgICAgPHZhbHVlIHR5cGU9IjIiPjA8L3ZhbHVlPgogICAgPC9CYXNpY0VudHJ5PgogICAgPEJhc2ljRW50cnk+CiAgICAgPG5hbWU+TWluVm9sdW1lPC9uYW1lPgogICAgIDxmbGFncz4yNjI3ODY8L2ZsYWdzPgogICAgIDx2YWx1ZSB0eXBlPSIyIj4wPC92YWx1ZT4KICAgIDwvQmFzaWNFbnRyeT4KICAgIDxCYXNpY0VudHJ5PgogICAgIDxuYW1lPlZpc2libGU8L25hbWU+CiAgICAgPGZsYWdzPjI2Mjc4NjwvZmxhZ3M+CiAgICAgPHZhbHVlIHR5cGU9IjIiPjI8L3ZhbHVlPgogICAgPC9CYXNpY0VudHJ5PgogICA8L0Jhc2ljRW50cnk+CiAgIDxCYXNpY0VudHJ5PgogICAgPG5hbWU+UjY8L25hbWU+CiAgICA8ZmxhZ3M+MjYyMjc0PC9mbGFncz4KICAgIDxCYXNpY0VudHJ5PgogICAgIDxuYW1lPkV4cGlyYXRpb25EYXRlPC9uYW1lPgogICAgIDxmbGFncz4yNjMwNDI8L2ZsYWdzPgogICAgIDx2YWx1ZSB0eXBlPSIzIj48L3ZhbHVlPgogICAgPC9CYXNpY0VudHJ5PgogICAgPEJhc2ljRW50cnk+CiAgICAgPG5hbWU+TG90TnVtYmVyPC9uYW1lPgogICAgIDxmbGFncz4yNjMwNDI8L2ZsYWdzPgogICAgIDx2YWx1ZSB0eXBlPSIzIj48L3ZhbHVlPgogICAgPC9CYXNpY0VudHJ5PgogICAgPEJhc2ljRW50cnk+CiAgICAgPG5hbWU+UmVhZ2VudDwvbmFtZT4KICAgICA8ZmxhZ3M+MjYzMDQyPC9mbGFncz4KICAgICA8dmFsdWUgdHlwZT0iMyI+PC92YWx1ZT4KICAgIDwvQmFzaWNFbnRyeT4KICAgIDxCYXNpY0VudHJ5PgogICAgIDxuYW1lPkNhdGVnb3J5PC9uYW1lPgogICAgIDxmbGFncz4yNjMwNDI8L2ZsYWdzPgogICAgIDx2YWx1ZSB0eXBlPSIzIj48L3ZhbHVlPgogICAgPC9CYXNpY0VudHJ5PgogICAgPEJhc2ljRW50cnk+CiAgICAgPG5hbWU+QWN0aXZlPC9uYW1lPgogICAgIDxmbGFncz4yNjI1MzA8L2ZsYWdzPgogICAgIDx2YWx1ZSB0eXBlPSIxIj4wPC92YWx1ZT4KICAgIDwvQmFzaWNFbnRyeT4KICAgIDxCYXNpY0VudHJ5PgogICAgIDxuYW1lPlRpbWU8L25hbWU+CiAgICAgPGZsYWdzPjI2Mjc4NjwvZmxhZ3M+CiAgICAgPHZhbHVlIHR5cGU9IjIiPjA8L3ZhbHVlPgogICAgPC9CYXNpY0VudHJ5PgogICAgPEJhc2ljRW50cnk+CiAgICAgPG5hbWU+VGl0ZXI8L25hbWU+CiAgICAgPGZsYWdzPjI2Mjc4NjwvZmxhZ3M+CiAgICAgPHZhbHVlIHR5cGU9IjIiPjA8L3ZhbHVlPgogICAgPC9CYXNpY0VudHJ5PgogICAgPEJhc2ljRW50cnk+CiAgICAgPG5hbWU+UGFyYWxsZWw8L25hbWU+CiAgICAgPGZsYWdzPjI2Mjc4NjwvZmxhZ3M+CiAgICAgPHZhbHVlIHR5cGU9IjIiPjA8L3ZhbHVlPgogICAgPC9CYXNpY0VudHJ5PgogICAgPEJhc2ljRW50cnk+CiAgICAgPG5hbWU+UHJpb3JpdHk8L25hbWU+CiAgICAgPGZsYWdzPjI2Mjc4NjwvZmxhZ3M+CiAgICAgPHZhbHVlIHR5cGU9IjIiPjA8L3ZhbHVlPgogICAgPC9CYXNpY0VudHJ5PgogICAgPEJhc2ljRW50cnk+CiAgICAgPG5hbWU+TWluVm9sdW1lPC9uYW1lPgogICAgIDxmbGFncz4yNjI3ODY8L2ZsYWdzPgogICAgIDx2YWx1ZSB0eXBlPSIyIj4wPC92YWx1ZT4KICAgIDwvQmFzaWNFbnRyeT4KICAgIDxCYXNpY0VudHJ5PgogICAgIDxuYW1lPlZpc2libGU8L25hbWU+CiAgICAgPGZsYWdzPjI2Mjc4NjwvZmxhZ3M+CiAgICAgPHZhbHVlIHR5cGU9IjIiPjI8L3ZhbHVlPgogICAgPC9CYXNpY0VudHJ5PgogICA8L0Jhc2ljRW50cnk+CiAgIDxCYXNpY0VudHJ5PgogICAgPG5hbWU+Ujc8L25hbWU+CiAgICA8ZmxhZ3M+MjYyMjc0PC9mbGFncz4KICAgIDxCYXNpY0VudHJ5PgogICAgIDxuYW1lPkV4cGlyYXRpb25EYXRlPC9uYW1lPgogICAgIDxmbGFncz4yNjMwNDI8L2ZsYWdzPgogICAgIDx2YWx1ZSB0eXBlPSIzIj48L3ZhbHVlPgogICAgPC9CYXNpY0VudHJ5PgogICAgPEJhc2ljRW50cnk+CiAgICAgPG5hbWU+TG90TnVtYmVyPC9uYW1lPgogICAgIDxmbGFncz4yNjMwNDI8L2ZsYWdzPgogICAgIDx2YWx1ZSB0eXBlPSIzIj48L3ZhbHVlPgogICAgPC9CYXNpY0VudHJ5PgogICAgPEJhc2ljRW50cnk+CiAgICAgPG5hbWU+UmVhZ2VudDwvbmFtZT4KICAgICA8ZmxhZ3M+MjYzMDQyPC9mbGFncz4KICAgICA8dmFsdWUgdHlwZT0iMyI+PC92YWx1ZT4KICAgIDwvQmFzaWNFbnRyeT4KICAgIDxCYXNpY0VudHJ5PgogICAgIDxuYW1lPkNhdGVnb3J5PC9uYW1lPgogICAgIDxmbGFncz4yNjMwNDI8L2ZsYWdzPgogICAgIDx2YWx1ZSB0eXBlPSIzIj48L3ZhbHVlPgogICAgPC9CYXNpY0VudHJ5PgogICAgPEJhc2ljRW50cnk+CiAgICAgPG5hbWU+QWN0aXZlPC9uYW1lPgogICAgIDxmbGFncz4yNjI1MzA8L2ZsYWdzPgogICAgIDx2YWx1ZSB0eXBlPSIxIj4wPC92YWx1ZT4KICAgIDwvQmFzaWNFbnRyeT4KICAgIDxCYXNpY0VudHJ5PgogICAgIDxuYW1lPlRpbWU8L25hbWU+CiAgICAgPGZsYWdzPjI2Mjc4NjwvZmxhZ3M+CiAgICAgPHZhbHVlIHR5cGU9IjIiPjA8L3ZhbHVlPgogICAgPC9CYXNpY0VudHJ5PgogICAgPEJhc2ljRW50cnk+CiAgICAgPG5hbWU+VGl0ZXI8L25hbWU+CiAgICAgPGZsYWdzPjI2Mjc4NjwvZmxhZ3M+CiAgICAgPHZhbHVlIHR5cGU9IjIiPjA8L3ZhbHVlPgogICAgPC9CYXNpY0VudHJ5PgogICAgPEJhc2ljRW50cnk+CiAgICAgPG5hbWU+UGFyYWxsZWw8L25hbWU+CiAgICAgPGZsYWdzPjI2Mjc4NjwvZmxhZ3M+CiAgICAgPHZhbHVlIHR5cGU9IjIiPjA8L3ZhbHVlPgogICAgPC9CYXNpY0VudHJ5PgogICAgPEJhc2ljRW50cnk+CiAgICAgPG5hbWU+UHJpb3JpdHk8L25hbWU+CiAgICAgPGZsYWdzPjI2Mjc4NjwvZmxhZ3M+CiAgICAgPHZhbHVlIHR5cGU9IjIiPjA8L3ZhbHVlPgogICAgPC9CYXNpY0VudHJ5PgogICAgPEJhc2ljRW50cnk+CiAgICAgPG5hbWU+TWluVm9sdW1lPC9uYW1lPgogICAgIDxmbGFncz4yNjI3ODY8L2ZsYWdzPgogICAgIDx2YWx1ZSB0eXBlPSIyIj4wPC92YWx1ZT4KICAgIDwvQmFzaWNFbnRyeT4KICAgIDxCYXNpY0VudHJ5PgogICAgIDxuYW1lPlZpc2libGU8L25hbWU+CiAgICAgPGZsYWdzPjI2Mjc4NjwvZmxhZ3M+CiAgICAgPHZhbHVlIHR5cGU9IjIiPjI8L3ZhbHVlPgogICAgPC9CYXNpY0VudHJ5PgogICA8L0Jhc2ljRW50cnk+CiAgIDxCYXNpY0VudHJ5PgogICAgPG5hbWU+Ujg8L25hbWU+CiAgICA8ZmxhZ3M+MjYyMjc0PC9mbGFncz4KICAgIDxCYXNpY0VudHJ5PgogICAgIDxuYW1lPkV4cGlyYXRpb25EYXRlPC9uYW1lPgogICAgIDxmbGFncz4yNjMwNDI8L2ZsYWdzPgogICAgIDx2YWx1ZSB0eXBlPSIzIj48L3ZhbHVlPgogICAgPC9CYXNpY0VudHJ5PgogICAgPEJhc2ljRW50cnk+CiAgICAgPG5hbWU+TG90TnVtYmVyPC9uYW1lPgogICAgIDxmbGFncz4yNjMwNDI8L2ZsYWdzPgogICAgIDx2YWx1ZSB0eXBlPSIzIj48L3ZhbHVlPgogICAgPC9CYXNpY0VudHJ5PgogICAgPEJhc2ljRW50cnk+CiAgICAgPG5hbWU+UmVhZ2VudDwvbmFtZT4KICAgICA8ZmxhZ3M+MjYzMDQyPC9mbGFncz4KICAgICA8dmFsdWUgdHlwZT0iMyI+PC92YWx1ZT4KICAgIDwvQmFzaWNFbnRyeT4KICAgIDxCYXNpY0VudHJ5PgogICAgIDxuYW1lPkNhdGVnb3J5PC9uYW1lPgogICAgIDxmbGFncz4yNjMwNDI8L2ZsYWdzPgogICAgIDx2YWx1ZSB0eXBlPSIzIj48L3ZhbHVlPgogICAgPC9CYXNpY0VudHJ5PgogICAgPEJhc2ljRW50cnk+CiAgICAgPG5hbWU+QWN0aXZlPC9uYW1lPgogICAgIDxmbGFncz4yNjI1MzA8L2ZsYWdzPgogICAgIDx2YWx1ZSB0eXBlPSIxIj4wPC92YWx1ZT4KICAgIDwvQmFzaWNFbnRyeT4KICAgIDxCYXNpY0VudHJ5PgogICAgIDxuYW1lPlRpbWU8L25hbWU+CiAgICAgPGZsYWdzPjI2Mjc4NjwvZmxhZ3M+CiAgICAgPHZhbHVlIHR5cGU9IjIiPjA8L3ZhbHVlPgogICAgPC9CYXNpY0VudHJ5PgogICAgPEJhc2ljRW50cnk+CiAgICAgPG5hbWU+VGl0ZXI8L25hbWU+CiAgICAgPGZsYWdzPjI2Mjc4NjwvZmxhZ3M+CiAgICAgPHZhbHVlIHR5cGU9IjIiPjA8L3ZhbHVlPgogICAgPC9CYXNpY0VudHJ5PgogICAgPEJhc2ljRW50cnk+CiAgICAgPG5hbWU+UGFyYWxsZWw8L25hbWU+CiAgICAgPGZsYWdzPjI2Mjc4NjwvZmxhZ3M+CiAgICAgPHZhbHVlIHR5cGU9IjIiPjA8L3ZhbHVlPgogICAgPC9CYXNpY0VudHJ5PgogICAgPEJhc2ljRW50cnk+CiAgICAgPG5hbWU+UHJpb3JpdHk8L25hbWU+CiAgICAgPGZsYWdzPjI2Mjc4NjwvZmxhZ3M+CiAgICAgPHZhbHVlIHR5cGU9IjIiPjA8L3ZhbHVlPgogICAgPC9CYXNpY0VudHJ5PgogICAgPEJhc2ljRW50cnk+CiAgICAgPG5hbWU+TWluVm9sdW1lPC9uYW1lPgogICAgIDxmbGFncz4yNjI3ODY8L2ZsYWdzPgogICAgIDx2YWx1ZSB0eXBlPSIyIj4wPC92YWx1ZT4KICAgIDwvQmFzaWNFbnRyeT4KICAgIDxCYXNpY0VudHJ5PgogICAgIDxuYW1lPlZpc2libGU8L25hbWU+CiAgICAgPGZsYWdzPjI2Mjc4NjwvZmxhZ3M+CiAgICAgPHZhbHVlIHR5cGU9IjIiPjI8L3ZhbHVlPgogICAgPC9CYXNpY0VudHJ5PgogICA8L0Jhc2ljRW50cnk+CiAgIDxCYXNpY0VudHJ5PgogICAgPG5hbWU+UzE8L25hbWU+CiAgICA8ZmxhZ3M+MjYyMjc0PC9mbGFncz4KICAgIDxCYXNpY0VudHJ5PgogICAgIDxuYW1lPkV4cGlyYXRpb25EYXRlPC9uYW1lPgogICAgIDxmbGFncz4yNjMwNDI8L2ZsYWdzPgogICAgIDx2YWx1ZSB0eXBlPSIzIj48L3ZhbHVlPgogICAgPC9CYXNpY0VudHJ5PgogICAgPEJhc2ljRW50cnk+CiAgICAgPG5hbWU+TG90TnVtYmVyPC9uYW1lPgogICAgIDxmbGFncz4yNjMwNDI8L2ZsYWdzPgogICAgIDx2YWx1ZSB0eXBlPSIzIj48L3ZhbHVlPgogICAgPC9CYXNpY0VudHJ5PgogICAgPEJhc2ljRW50cnk+CiAgICAgPG5hbWU+UmVhZ2VudDwvbmFtZT4KICAgICA8ZmxhZ3M+MjYzMDQyPC9mbGFncz4KICAgICA8dmFsdWUgdHlwZT0iMyI+PC92YWx1ZT4KICAgIDwvQmFzaWNFbnRyeT4KICAgIDxCYXNpY0VudHJ5PgogICAgIDxuYW1lPkNhdGVnb3J5PC9uYW1lPgogICAgIDxmbGFncz4yNjMwNDI8L2ZsYWdzPgogICAgIDx2YWx1ZSB0eXBlPSIzIj48L3ZhbHVlPgogICAgPC9CYXNpY0VudHJ5PgogICAgPEJhc2ljRW50cnk+CiAgICAgPG5hbWU+QWN0aXZlPC9uYW1lPgogICAgIDxmbGFncz4yNjI1MzA8L2ZsYWdzPgogICAgIDx2YWx1ZSB0eXBlPSIxIj4wPC92YWx1ZT4KICAgIDwvQmFzaWNFbnRyeT4KICAgIDxCYXNpY0VudHJ5PgogICAgIDxuYW1lPlRpbWU8L25hbWU+CiAgICAgPGZsYWdzPjI2Mjc4NjwvZmxhZ3M+CiAgICAgPHZhbHVlIHR5cGU9IjIiPjA8L3ZhbHVlPgogICAgPC9CYXNpY0VudHJ5PgogICAgPEJhc2ljRW50cnk+CiAgICAgPG5hbWU+VGl0ZXI8L25hbWU+CiAgICAgPGZsYWdzPjI2Mjc4NjwvZmxhZ3M+CiAgICAgPHZhbHVlIHR5cGU9IjIiPjA8L3ZhbHVlPgogICAgPC9CYXNpY0VudHJ5PgogICAgPEJhc2ljRW50cnk+CiAgICAgPG5hbWU+UGFyYWxsZWw8L25hbWU+CiAgICAgPGZsYWdzPjI2Mjc4NjwvZmxhZ3M+CiAgICAgPHZhbHVlIHR5cGU9IjIiPjA8L3ZhbHVlPgogICAgPC9CYXNpY0VudHJ5PgogICAgPEJhc2ljRW50cnk+CiAgICAgPG5hbWU+UHJpb3JpdHk8L25hbWU+CiAgICAgPGZsYWdzPjI2Mjc4NjwvZmxhZ3M+CiAgICAgPHZhbHVlIHR5cGU9IjIiPjA8L3ZhbHVlPgogICAgPC9CYXNpY0VudHJ5PgogICAgPEJhc2ljRW50cnk+CiAgICAgPG5hbWU+TWluVm9sdW1lPC9uYW1lPgogICAgIDxmbGFncz4yNjI3ODY8L2ZsYWdzPgogICAgIDx2YWx1ZSB0eXBlPSIyIj4wPC92YWx1ZT4KICAgIDwvQmFzaWNFbnRyeT4KICAgIDxCYXNpY0VudHJ5PgogICAgIDxuYW1lPlZpc2libGU8L25hbWU+CiAgICAgPGZsYWdzPjI2Mjc4NjwvZmxhZ3M+CiAgICAgPHZhbHVlIHR5cGU9IjIiPjc8L3ZhbHVlPgogICAgPC9CYXNpY0VudHJ5PgogICA8L0Jhc2ljRW50cnk+CiAgIDxCYXNpY0VudHJ5PgogICAgPG5hbWU+UzI8L25hbWU+CiAgICA8ZmxhZ3M+MjYyMjc0PC9mbGFncz4KICAgIDxCYXNpY0VudHJ5PgogICAgIDxuYW1lPkV4cGlyYXRpb25EYXRlPC9uYW1lPgogICAgIDxmbGFncz4yNjMwNDI8L2ZsYWdzPgogICAgIDx2YWx1ZSB0eXBlPSIzIj48L3ZhbHVlPgogICAgPC9CYXNpY0VudHJ5PgogICAgPEJhc2ljRW50cnk+CiAgICAgPG5hbWU+TG90TnVtYmVyPC9uYW1lPgogICAgIDxmbGFncz4yNjMwNDI8L2ZsYWdzPgogICAgIDx2YWx1ZSB0eXBlPSIzIj48L3ZhbHVlPgogICAgPC9CYXNpY0VudHJ5PgogICAgPEJhc2ljRW50cnk+CiAgICAgPG5hbWU+UmVhZ2VudDwvbmFtZT4KICAgICA8ZmxhZ3M+MjYzMDQyPC9mbGFncz4KICAgICA8dmFsdWUgdHlwZT0iMyI+PC92YWx1ZT4KICAgIDwvQmFzaWNFbnRyeT4KICAgIDxCYXNpY0VudHJ5PgogICAgIDxuYW1lPkNhdGVnb3J5PC9uYW1lPgogICAgIDxmbGFncz4yNjMwNDI8L2ZsYWdzPgogICAgIDx2YWx1ZSB0eXBlPSIzIj48L3ZhbHVlPgogICAgPC9CYXNpY0VudHJ5PgogICAgPEJhc2ljRW50cnk+CiAgICAgPG5hbWU+QWN0aXZlPC9uYW1lPgogICAgIDxmbGFncz4yNjI1MzA8L2ZsYWdzPgogICAgIDx2YWx1ZSB0eXBlPSIxIj4wPC92YWx1ZT4KICAgIDwvQmFzaWNFbnRyeT4KICAgIDxCYXNpY0VudHJ5PgogICAgIDxuYW1lPlRpbWU8L25hbWU+CiAgICAgPGZsYWdzPjI2Mjc4NjwvZmxhZ3M+CiAgICAgPHZhbHVlIHR5cGU9IjIiPjA8L3ZhbHVlPgogICAgPC9CYXNpY0VudHJ5PgogICAgPEJhc2ljRW50cnk+CiAgICAgPG5hbWU+VGl0ZXI8L25hbWU+CiAgICAgPGZsYWdzPjI2Mjc4NjwvZmxhZ3M+CiAgICAgPHZhbHVlIHR5cGU9IjIiPjA8L3ZhbHVlPgogICAgPC9CYXNpY0VudHJ5PgogICAgPEJhc2ljRW50cnk+CiAgICAgPG5hbWU+UGFyYWxsZWw8L25hbWU+CiAgICAgPGZsYWdzPjI2Mjc4NjwvZmxhZ3M+CiAgICAgPHZhbHVlIHR5cGU9IjIiPjA8L3ZhbHVlPgogICAgPC9CYXNpY0VudHJ5PgogICAgPEJhc2ljRW50cnk+CiAgICAgPG5hbWU+UHJpb3JpdHk8L25hbWU+CiAgICAgPGZsYWdzPjI2Mjc4NjwvZmxhZ3M+CiAgICAgPHZhbHVlIHR5cGU9IjIiPjA8L3ZhbHVlPgogICAgPC9CYXNpY0VudHJ5PgogICAgPEJhc2ljRW50cnk+CiAgICAgPG5hbWU+TWluVm9sdW1lPC9uYW1lPgogICAgIDxmbGFncz4yNjI3ODY8L2ZsYWdzPgogICAgIDx2YWx1ZSB0eXBlPSIyIj4wPC92YWx1ZT4KICAgIDwvQmFzaWNFbnRyeT4KICAgIDxCYXNpY0VudHJ5PgogICAgIDxuYW1lPlZpc2libGU8L25hbWU+CiAgICAgPGZsYWdzPjI2Mjc4NjwvZmxhZ3M+CiAgICAgPHZhbHVlIHR5cGU9IjIiPjc8L3ZhbHVlPgogICAgPC9CYXNpY0VudHJ5PgogICA8L0Jhc2ljRW50cnk+CiAgPC9CYXNpY0VudHJ5PgogIDxCYXNpY0VudHJ5PgogICA8bmFtZT5TYW1wbGVzPC9uYW1lPgogICA8ZmxhZ3M+MjYyMjc0PC9mbGFncz4KICAgPEJhc2ljRW50cnk+CiAgICA8bmFtZT4wPC9uYW1lPgogICAgPGZsYWdzPjI2MjI3NDwvZmxhZ3M+CiAgICA8QmFzaWNFbnRyeT4KICAgICA8bmFtZT5Bbm5vdGF0aW9uPC9uYW1lPgogICAgIDxmbGFncz4yNjMwNDI8L2ZsYWdzPgogICAgIDx2YWx1ZSB0eXBlPSIzIj5WaW9CbHVlClZpb0dyZWVuCkZJVEMKUEUKUGVyQ1AtVmlvNzAwClBFLVZpbzc3MApBUEMKQVBDLVZpbzc3MDwvdmFsdWU+CiAgICA8L0Jhc2ljRW50cnk+CiAgICA8QmFzaWNFbnRyeT4KICAgICA8bmFtZT5SZWFnZW50czwvbmFtZT4KICAgICA8ZmxhZ3M+MjYzNTU0PC9mbGFncz4KICAgICA8dmFsdWUgdHlwZT0iNSI+MHgwPC92YWx1ZT4KICAgIDwvQmFzaWNFbnRyeT4KICAgIDxCYXNpY0VudHJ5PgogICAgIDxuYW1lPkZsb3dSYXRlPC9uYW1lPgogICAgIDxmbGFncz4yNjMwNDI8L2ZsYWdzPgogICAgIDx2YWx1ZSB0eXBlPSIzIj5Mb3c8L3ZhbHVlPgogICAgPC9CYXNpY0VudHJ5PgogICAgPEJhc2ljRW50cnk+CiAgICAgPG5hbWU+QXV0b0Zsb3dSYXRlPC9uYW1lPgogICAgIDxmbGFncz4yNjI1MzA8L2ZsYWdzPgogICAgIDx2YWx1ZSB0eXBlPSIxIj4wPC92YWx1ZT4KICAgIDwvQmFzaWNFbnRyeT4KICAgIDxCYXNpY0VudHJ5PgogICAgIDxuYW1lPkV2ZW50TGltaXQ8L25hbWU+CiAgICAgPGZsYWdzPjI2Mjc4NjwvZmxhZ3M+CiAgICAgPHZhbHVlIHR5cGU9IjIiPjEwMDAwPC92YWx1ZT4KICAgIDwvQmFzaWNFbnRyeT4KICAgIDxCYXNpY0VudHJ5PgogICAgIDxuYW1lPkV2ZW50TGltaXRlZDwvbmFtZT4KICAgICA8ZmxhZ3M+MjYyNTMwPC9mbGFncz4KICAgICA8dmFsdWUgdHlwZT0iMSI+MTwvdmFsdWU+CiAgICA8L0Jhc2ljRW50cnk+CiAgICA8QmFzaWNFbnRyeT4KICAgICA8bmFtZT5HYXRlPC9uYW1lPgogICAgIDxmbGFncz4yNjMwNDI8L2ZsYWdzPgogICAgIDx2YWx1ZSB0eXBlPSIzIj5saXZlXFAxXFAyPC92YWx1ZT4KICAgIDwvQmFzaWNFbnRyeT4KICAgIDxCYXNpY0VudHJ5PgogICAgIDxuYW1lPkdhdGVGbGFnczwvbmFtZT4KICAgICA8ZmxhZ3M+MjYyNzg2PC9mbGFncz4KICAgICA8dmFsdWUgdHlwZT0iMiI+MzwvdmFsdWU+CiAgICA8L0Jhc2ljRW50cnk+CiAgICA8QmFzaWNFbnRyeT4KICAgICA8bmFtZT5Nb2RlPC9uYW1lPgogICAgIDxmbGFncz4yNjMwNDI8L2ZsYWdzPgogICAgIDx2YWx1ZSB0eXBlPSIzIj5TdGFuZGFyZDwvdmFsdWU+CiAgICA8L0Jhc2ljRW50cnk+CiAgICA8QmFzaWNFbnRyeT4KICAgICA8bmFtZT5TZXBhcmF0aW9uVm9sdW1lPC9uYW1lPgogICAgIDxmbGFncz4yNjI3ODY8L2ZsYWdzPgogICAgIDx2YWx1ZSB0eXBlPSIyIj4yMDA8L3ZhbHVlPgogICAgPC9CYXNpY0VudHJ5PgogICAgPEJhc2ljRW50cnk+CiAgICAgPG5hbWU+U2FtcGxlVm9sdW1lPC9uYW1lPgogICAgIDxmbGFncz4yNjI3ODY8L2ZsYWdzPgogICAgIDx2YWx1ZSB0eXBlPSIyIj40MDwvdmFsdWU+CiAgICA8L0Jhc2ljRW50cnk+CiAgICA8QmFzaWNFbnRyeT4KICAgICA8bmFtZT5QZXJmb3JtQXV0b0xhYmVsaW5nPC9uYW1lPgogICAgIDxmbGFncz4yNjI1MzA8L2ZsYWdzPgogICAgIDx2YWx1ZSB0eXBlPSIxIj4wPC92YWx1ZT4KICAgIDwvQmFzaWNFbnRyeT4KICAgIDxCYXNpY0VudHJ5PgogICAgIDxuYW1lPk1peGluZ1BhcmFtZXRlcnM8L25hbWU+CiAgICAgPGZsYWdzPjI2MjI3NDwvZmxhZ3M+CiAgICA8L0Jhc2ljRW50cnk+CiAgICA8QmFzaWNFbnRyeT4KICAgICA8bmFtZT5NaXhpbmdGcmVxdWVuY3k8L25hbWU+CiAgICAgPGZsYWdzPjI2Mjc4NjwvZmxhZ3M+CiAgICAgPHZhbHVlIHR5cGU9IjIiPjA8L3ZhbHVlPgogICAgPC9CYXNpY0VudHJ5PgogICAgPEJhc2ljRW50cnk+CiAgICAgPG5hbWU+TWl4aW5nRHVyYXRpb248L25hbWU+CiAgICAgPGZsYWdzPjI2Mjc4NjwvZmxhZ3M+CiAgICAgPHZhbHVlIHR5cGU9IjIiPjA8L3ZhbHVlPgogICAgPC9CYXNpY0VudHJ5PgogICAgPEJhc2ljRW50cnk+CiAgICAgPG5hbWU+TWl4aW5nQWxnb3JpdGhtPC9uYW1lPgogICAgIDxmbGFncz4yNjI3ODY8L2ZsYWdzPgogICAgIDx2YWx1ZSB0eXBlPSIyIj4wPC92YWx1ZT4KICAgIDwvQmFzaWNFbnRyeT4KICAgIDxCYXNpY0VudHJ5PgogICAgIDxuYW1lPk1peGluZ0RldmljZTwvbmFtZT4KICAgICA8ZmxhZ3M+MjYzMDQyPC9mbGFncz4KICAgICA8dmFsdWUgdHlwZT0iMyI+Tm9uZU1peGVyPC92YWx1ZT4KICAgIDwvQmFzaWNFbnRyeT4KICAgIDxCYXNpY0VudHJ5PgogICAgIDxuYW1lPk1peGluZ0tleTwvbmFtZT4KICAgICA8ZmxhZ3M+MjYzMDQyPC9mbGFncz4KICAgICA8dmFsdWUgdHlwZT0iMyI+T2ZmPC92YWx1ZT4KICAgIDwvQmFzaWNFbnRyeT4KICAgIDxCYXNpY0VudHJ5PgogICAgIDxuYW1lPk1peGluZ05hbWU8L25hbWU+CiAgICAgPGZsYWdzPjI2MzA0MjwvZmxhZ3M+CiAgICAgPHZhbHVlIHR5cGU9IjMiPk9mZjwvdmFsdWU+CiAgICA8L0Jhc2ljRW50cnk+CiAgICA8QmFzaWNFbnRyeT4KICAgICA8bmFtZT5Vc2VMaXF1aWREZXRlY3Rpb248L25hbWU+CiAgICAgPGZsYWdzPjI2MjUzMDwvZmxhZ3M+CiAgICAgPHZhbHVlIHR5cGU9IjEiPjA8L3ZhbHVlPgogICAgPC9CYXNpY0VudHJ5PgogICAgPEJhc2ljRW50cnk+CiAgICAgPG5hbWU+U2FtcGxlSWQ8L25hbWU+CiAgICAgPGZsYWdzPjI2MzA0MjwvZmxhZ3M+CiAgICAgPHZhbHVlIHR5cGU9IjMiPjwvdmFsdWU+CiAgICA8L0Jhc2ljRW50cnk+CiAgICA8QmFzaWNFbnRyeT4KICAgICA8bmFtZT5QYXRpZW50SWQ8L25hbWU+CiAgICAgPGZsYWdzPjI2MzA0MjwvZmxhZ3M+CiAgICAgPHZhbHVlIHR5cGU9IjMiPjwvdmFsdWU+CiAgICA8L0Jhc2ljRW50cnk+CiAgICA8QmFzaWNFbnRyeT4KICAgICA8bmFtZT5Hcm91cDwvbmFtZT4KICAgICA8ZmxhZ3M+MjYyNzg2PC9mbGFncz4KICAgICA8dmFsdWUgdHlwZT0iMiI+MDwvdmFsdWU+CiAgICA8L0Jhc2ljRW50cnk+CiAgICA8QmFzaWNFbnRyeT4KICAgICA8bmFtZT5TdGF0ZTwvbmFtZT4KICAgICA8ZmxhZ3M+MjYyNzg2PC9mbGFncz4KICAgICA8dmFsdWUgdHlwZT0iMiI+MjwvdmFsdWU+CiAgICA8L0Jhc2ljRW50cnk+CiAgICA8QmFzaWNFbnRyeT4KICAgICA8bmFtZT5BZHZhbmNlZDwvbmFtZT4KICAgICA8ZmxhZ3M+MjYyNzg2PC9mbGFncz4KICAgICA8dmFsdWUgdHlwZT0iMiI+MTwvdmFsdWU+CiAgICA8L0Jhc2ljRW50cnk+CiAgICA8QmFzaWNFbnRyeT4KICAgICA8bmFtZT5BbmFseXNpc1RlbXBsYXRlPC9uYW1lPgogICAgIDxmbGFncz4yNjMwNDI8L2ZsYWdzPgogICAgIDx2YWx1ZSB0eXBlPSIzIj48L3ZhbHVlPgogICAgPC9CYXNpY0VudHJ5PgogICAgPEJhc2ljRW50cnk+CiAgICAgPG5hbWU+SW5zdHJ1bWVudFNldHRpbmc8L25hbWU+CiAgICAgPGZsYWdzPjI2MzA0MjwvZmxhZ3M+CiAgICAgPHZhbHVlIHR5cGU9IjMiPjwvdmFsdWU+CiAgICA8L0Jhc2ljRW50cnk+CiAgICA8QmFzaWNFbnRyeT4KICAgICA8bmFtZT5BZHZhbmNlZE1vZGU8L25hbWU+CiAgICAgPGZsYWdzPjI2MzA0MjwvZmxhZ3M+CiAgICAgPHZhbHVlIHR5cGU9IjMiPjwvdmFsdWU+CiAgICA8L0Jhc2ljRW50cnk+CiAgICA8QmFzaWNFbnRyeT4KICAgICA8bmFtZT5BZHZhbmNlZFN1Yk1vZGU8L25hbWU+CiAgICAgPGZsYWdzPjI2MzA0MjwvZmxhZ3M+CiAgICAgPHZhbHVlIHR5cGU9IjMiPjwvdmFsdWU+CiAgICA8L0Jhc2ljRW50cnk+CiAgIDwvQmFzaWNFbnRyeT4KICA8L0Jhc2ljRW50cnk+CiA8L0Jhc2ljRW50cnk+CiA8QmFzaWNFbnRyeT4KICA8bmFtZT5Db25maWd1cmF0aW9uPC9uYW1lPgogIDxmbGFncz4yNjMwNDI8L2ZsYWdzPgogIDx2YWx1ZSB0eXBlPSIzIj5GTDg8L3ZhbHVlPgogPC9CYXNpY0VudHJ5PgogPEJhc2ljRW50cnk+CiAgPG5hbWU+RmlsZVR5cGU8L25hbWU+CiAgPGZsYWdzPjI2MzA0MjwvZmxhZ3M+CiAgPHZhbHVlIHR5cGU9IjMiPkV4cGVyaW1lbnQ8L3ZhbHVlPgogPC9CYXNpY0VudHJ5PgogPEJhc2ljRW50cnk+CiAgPG5hbWU+Q2hlY2tzdW08L25hbWU+CiAgPGZsYWdzPjI2MjkxNDwvZmxhZ3M+CiAgPHZhbHVlIHR5cGU9IjMiPjgwYTI1YzdiYjM0MmU1NWUzMTZlZmM2NTdhM2IzZjllPC92YWx1ZT4KIDwvQmFzaWNFbnRyeT4KPC9CYXNpY0VudHJ5Pgo=/@MB_WELLINFOS/d2lzIDEgMSAxNiBTaW5nbGUgdHViZSByYWNrIDAgMCAwIDAgMTEgMjAyMi1TZXAtMTkgOCAxNjowNDo1NSA=/@MB_SESSIONID/c600292f-2afd-43b9-b23f-fb5864e9aae6/    6047                                                                                                                               ë	?«_§8«_§8' :^aö>Ú£>-ß@?Mk>WQ>Ê²7?,F4¹ÂP9+¾k¿8êB¬9)N>Ïó	?	e§8	e§8' :`£·>Be>~¾L?Mê>©¦>4?
^Z:§/!:h-?	g8¢`H9ý>ô	?hj§8hj§8' :R3?O¾>ûÛ@?ZýÞ>>Os7?Ö8y9¦>%9;9"¼>¥ö	?Æo§8Æo§8' :ÕÈ?iª>6_?5?¬ò>D??Xç8º´9/¯#>ÌO¼6Ç9SÕ1<wÌ+2wÌ+2' :Væ=â+g>IY>n?=À>;f^>d
l9æûÃ9Q+>:«©:àÔ>
âÂ7wÌ«2wÌ«2' :@Ë?F~²><îI?l~¢>E_>P:?5Z
8fÆ8Ëc6>ô9éËå9é>:88YÙ3YÙ3' :ËI?yZ?þãC?ý#à>¾ý>R3?£>M8W¿Z92ð=C-:©:÷þ?Ö
î8wÌ+3wÌ+3' :iy?%¯>(T?>¾U>íØ>¢ìG?Ö¸7U9Ë¾/jÐ9ù9¸ÅÕ>þ×$9¿V3¿V3' :Ùó*=v4ü<c-?%;ßÿç:WÁ6?12¹t9§º¾­«A9¿N9¢Îï>`ç29YÙ3YÙ3' :ZÈÕ<zµ<13?<üî;²?!?Æ6¤¸Y9A¾I-8¶«9mQÇ=°YE9èR3èR3' :ÓÖe?5^?5A^?dC?>´`?HM8Pe9c¶®=÷[:á_:±p6?¹Ã9wÌ«3wÌ«3' : E×<£<4?¢¯;á¤;¯a?ÐC¹¨[9ò;¿(×·¬ÙL9'Z½ú=ú9FÁ3FÁ3' :Sû?-i·>ÄQX?]
?êß©>
ÀP?G&9*LÝ9.Z@>.9Ýó9ÑV?Ê	:¿Ö3¿Ö3' :
Ô>Ùô>É<;?¡p6>s²
>^(?Ãí¹Ce,9:>Ô¾[:2zÔ9Ú7?ýÛ	:$9ì3$9ì3' :	â<à¥<¬Ú.?jÞ;ÖcD;n©D?NÇ]¸	9Ä]¾½a¨99=%?_©!:YÙ4YÙ4' :S©Û>WÊs> ©f?¤>MÄS>EF?&;x½:`ÂF?ðËÑ9£Õà9­àî>oÿ&:!4!4' :D?5wæ>??µïo>p÷?o¸º	9.¾>:¬9À[?³1:èR4èR4' :=(?\î;?°·T?¾?øN>ùS_?ÁÊ&¸l*9
"½pOÏ8gE9EU>É;:°!4°!4' :2ön=!s&=Ã7?ô<b	ì;`b?,X¹A:&9}uä¾lÏq·9Ü¼9<:wÌ+4wÌ+4' :Ø&»<³<|~/?:b;¥';X-?M9%¹¡¶=îAJ@I:B+:Wj?±P:>64>64' :¼;?Tª>)?H?(?3¹>2?ºæÅ7Ç¾G9£}=-£9Äi§9ù>ØV:FA4FA4' :±ê<¦<ì[4?u;ö;Uî?UT)¹¬/9¸Áö¾ð·Èÿ~9¨½	:ÍL4ÍL4' :ð¤W?Y?õP?É?AÍ>èE?Tà9ër9}u>MQ:MwØ9½ñ%?rG:¿V4¿V4' :yë?N±>Â<?g­ü>ìê¼>23+?aö}8ØQ 9ÉÃJ>ºÔJ9½9,Ã>n¨:\|a4\|a4' :¡²>«y>N£6?ura>$>Tô/?7¹ÔÁ¬92W¾ÕÚ9×c9wL/?òD©:$9l4$9l4' :ºÑÎ<¿C<+2?Z#Ð;@b¨;O8?:×ö¸V5I9¾ðâ:¾È:ö³?º¯:ëõv4ëõv4' :*"o>&B.>F§/?3£>;Ú=ì#?nÒó¸óV9}1¾®}"8ÖAV9û%Â=Ç¶:YÙ4YÙ4' :¡c1?B»Æ>êd?¨(?:È¸>ñjQ?X9@êl9.?¡Ú4;ÐÙÿ:õ4?¤Ì·:½74½74' :à\ò>kL¢>ò$??y¯>Ap>?1,?²ê8C9¥Üd>hg$9£êj9²(³>>²»:!4!4' :}í>Ô>7.I?}Èõ>×>ïN?±ú9Ã³9Y´\>>E:ÀE:NB?Ë$Â:ô4ô4' :³?`*¼>¿O?N>re@>[P8?m8¸Â)9Ä´¾òq:æ
ï9M?~®Ê:èR4èR4' :ý	?d¾>ÿ8?>à"I>É}.?6×Ê6g½x9ÙÂP<´W·0»m9{Gè¼²øÜ:L±4L±4' :ÜBâ>ñ>S%=?Ö\>>.£1?Û®7N­X9\N=üÜÑ9³J»9m?ºcã:°¡4°¡4' :w7±<<»t,?kp;v
D;ôù?Óp¹L59 *¿Õ8¹¾8S-Î>:æ:n¦4n¦4' :â{'?zÄ>FZ?äØä>DM>åE?þ 9&WÊ98K>Ñ99¢<å>õê:wÌ«4wÌ«4' :Ï =ê<HÉ.?4V;Rº3;ÉÍ?wMù¸Xy8£ô¿úd7Cßý8låf=Uí:Û*±4Û*±4' :D¾%?kÂÒ>"RI?c²>Hg>°E?Vu¸,÷·9ª½~:ý¡9Üu?ã;>¶4>¶4' :*?f¼³>jÒ:?ÛÂ>Ú­[>NÚ0?b ö¶8 '9HS¼¼# p:.(]:ú
?8µ;¢ç»4¢ç»4' :ÚD?1ë>üU?°q³>+i>E?ðvÀ·(Xâ8k®Ù½`å;ý;ü??|ê;FÁ4FÁ4' :®Å?("?à?Ø< ?þ  >d`?,@9àv97>àò};Þ¤+;`=?J;j¤Æ4j¤Æ4' :ºê<Ö®<>Ø+?fk<ï6<Ï(?àÂ¸ðG9Gfx¾Í8`¦9SLÕ=m;ÍÌ4ÍÌ4' :gZ=^ÞÐ<~4?Àä;ÌÀ;ðm?-V:¹~ÐT90&à¾èE·¬9Â«¼È|;1aÑ41aÑ4' :·ÿ¦?ûz ?þ2?ìL?¦Ö>>æ?O9xyÃ9yµ>0+Ñ90±9e?@;¿Ö4¿Ö4' :@÷>ª>ú9?0>(ÿ=ËÞ0?JHw7
ÀS9z=E9×Ï9©,â>~Î
;øÜ4øÜ4' :Íh=QªÂ<JÞ(?­2=ú»Ö<_"?G¹/©9ä&¿}¸çªC9ìC1¾Òg;\|á4\|á4' :øDÍ>rÔ>ØSD?:î>C
¨>¿5?§;Kx:;ÛÓN?HÙ°=/½W=#ÚQ?#;ÀÚæ4ÀÚæ4' :°6è<9y¨<im0?ç<´â;Gb&?B÷}:3R:¨\?
îÐ:ÿò:ïÇ9?j;$9ì4$9ì4' :IB>[Uû=äE?
?d¿>é±:?Ö«U=Îh=XS?4îü9"Ú9ëa?ß) ;ñ4ñ4' :sÅ??ùEO?õá	?¶±>wXG?è+ü7 9ÔI=g;/T2;éW?±e!;ëõö4ëõö4' :ßL>Ç>î@?ë>ø>÷³>0?ÒCR=Ð =ò<Q?GçR:`jç9
Oi?öH,;OTü4OTü4' :!n>«Î$>Tò8?h*>G­ä=hw+?¹9*6â¾ðÍ`8uO±9/I¢=ù/;YÙ5YÙ5' :ÞF=¼eß<.?Ñ;Mg;0?o<¹uäÙ8@d]¿Æ¬ÿ·ð²¨¶(þA@V'1;55' :u~¹>¨|>ö
<?6aÂ>>dC-?_;Ò8;;cF?Ðè9aJõ9Búò>dª<;½75½75' :ÎÆ<Åó<;2?X¶;³Ã;ù0-?k!¬¸èÅT8½O¿hÔ8j93Ôg>É>;ïæ5ïæ5' :î×<Úh<Â7?ÁëÐ;Îr¦;_© ?º¤8ðÁÍ8$#D>V	a¹k+9	(¿Zk?;!5!5' :«?Û¦>Y¯Q?\ú>»<>ÿ<?xG6Àöj9ó\Ù;~è9ã:¬£á>@Õ?;SE5SE5' :øx?¼ò>r?;E?¸»>=¼?Ü¨8&79ä\>Ã:¦èß9wx6?XA;ô5ô5' :|ö
=A
Í<-?ï»;Â;£Í"?Vµ¹ÑmE9`?¿öÖ7Ie9ná,=~±A;¶£5¶£5' :1R?ùÍ>=Ö?ÍB?1ÎÊ>eu?¿8¬d99V>
ÕL;îð;8E?ïzC;èR5èR5' :ç)>À=>
9?ù>È(V>,?Ï­N=.¼=1êK?ÒEü;"³;C4?CèD;55' :ªí?Jú²>6LO?r=>ßÞ6>÷¸7?qÞ_¸¥*#9/¾=Ã:z¼O:l+?Ý­J;L±5L±5' :fj	?¹ï·>Ç@??þ|>*4>Ñ3?èQ&¹y(29Mýî¾á Ø9ú9dbÝ>O;~`5~`5' :àçÛ>®Ø>Dÿ@?tì>·úC>	²:?Á¿¸t9I¾H·ª8kW½£ÓQ;°!5°!5' :r,?÷¿>¶9?Hû]>Â$>jt,?M¸Ù­	9:¾*9¡.²9L×>rR;á¾#5á¾#5' :ð>9»>KG?1L¦>¦u>`¶-?l8ãÃ99@=ô&::!:Sg
?ý:T;n&5n&5' :Ù(F?þo?¹«<?4>)!\>ÖÑ6?Ñ~¸Øµ+9üJ¾bot8n¨£9h-¿=XX;E)5E)5' :Ê?´/Ô>*=?ç>B(ª>..??r/7ø9Èw©< zÑ9Îý°9·~?½éX;wÌ+5wÌ+5' :Æ?8½¬>I?è}>ku/>£:9?`É²8Ô]9úSN>I%8îU9q	2>1çZ;©{.5©{.5' :Ëv?k?õôI?^?7´>@c7?÷	·xË°9ÆdF¼ô::ìMx?Ìo[;Û*15Û*15' :2g¾>MÍx>`éC?7àV>C>ÚC8?/¹pî7"LÀl¸ 9QÐ¾X2];
Ú35
Ú35' :·	?E½>J:?W?ÛíÛ>mÿ.?8C9i>ü'
:$}ª9QsO?É*_;>65>65' :DÐ9?0±à>E´S?ûg²>uCp>Z>?ñ>¹9ðþ£¾P×:*¤:Y$D?ªa;p895p895' :döP?	?&C?¥©>Qg>àä:?>zP87}94ÅÒ=[å9ÌÃ9²úk?U+c;¢ç;5¢ç;5' :²[½<):<ì<3?ÛC:;0';É¸1?ªñü¸í9ÓrJ¾R9|4u9o<>â¾d;Ô>5Ô>5' :b¯?WË²>5c?ÊÐ¥>K>aP?üñq¹è%8¥WXÀJî+9½^9}Å>fõd;FA5FA5' :
O?K@À>ñ}A?.
©>[6o>ç4?`Ø·Ø)9Db£½Â;9üÌ­9>dk;8õC58õC5' :Õ+$?%Ã>ìV?í´>te>4çH?cö·ù´°8Jy2¾_Q<:Þ9	Y?#m;j¤F5j¤F5' :Bñ>Sþ>uC?ÍM>
é> 5?K¥´¸hê99P¾x¾±&>9ò#9²u?Î{u;SI5SI5' :×?å>Ø­>1@?á÷=¤O¬=²7?yÉ¾=+ic=¡ÅV?:=øK9=]ÆI?Ìèw;ÍL5ÍL5' :mSõ<ñ³<5.?^7Í<§<ú,?ÒÑ8ô9S->Ä;1çO;Ê3?3?;ÿ±N5ÿ±N5' :zqÕ<µj<î2?®®_;¦õ&;|+?¼Ò¸_9¾.»¾B¨7îÃ¤9áåG<û;1aQ51aQ5' :5R¹>L2k>¶I?	$?¸ìÂ>Û.?i³9fÒ9vª	?R×:Q«<:æD?fâ;cT5cT5' :Ìº?ÙW§>ÒI?®­¹>â¹y>àW>?ÐïZ¸>
9ñ¿F¾):E 
:¥)?S;¿V5¿V5' :Ï­0> ûÿ=Ô°0?}%=ir=Ø#?\XÅ8<@9Îf>®yÉ: :­ ?.v;ÇnY5ÇnY5' :ç?ÓB¹>ØZD?ð:?UÙ>ÿ5:?ü®:}:Z#?¿?ä<êª<Á±O?;ø\5ø\5' :L?&	?Í¬?J?<nÕ>£s?$c9Ðq9þ`|>@L:^:GVH?±;*Í^5*Í^5' :bÜ?¨åp?3j?½m?é¿í>ôü?¥×'9¼µÇ9z&W>¿t:Ãl0:ò1?Ùd;\|a5\|a5' :>n<> qó=¥&F?á«´>Èð}>û"6?÷n8ãº9b#¤=S7:Åçþ9!8?5};+d5+d5' :d%?²>V{m?YH[?eñ>;_h?í®9ÞÈ9j¶Þ>·Dé9rÍ9¡U?bò;ÀÚf5ÀÚf5' :_?øù?õY?á«?g§>ÖZ?Ré9)½9ô)?«9;,;T¬B? æ;òi5òi5' :Ë§´>¯Áv>8l;?>dãY>â1?l8Þ£i9ÐY>;?;ê	C?¨¸;$9l5$9l5' :Pï×<F<øÝ0?ç;ú\;ÈT,?ü>H¹ô'9ì×+¿â£÷8p9³\>K;Uèn5Uèn5' :_1?ÇÉæ>
]D?kò>Ê>[P?¯1o92¡9(¾>ýxå9~>Í9,?ýþ;q5q5' :Ljâ?§0?7¤?îÖ£?ãý>Ö¿¥?9;X¦9sÛ>Jª:@X:â#}?¾©;¹Ft5¹Ft5' :¢>?jÆ>ÔÈJ?z?Hµ>>?ó¥·F9Û½:·Uó9Ï!?	Ù;ëõv5ëõv5' :ºÛZ?xðÃ>Ýø?Tæ>·:i>ÝÐ|?ªª>9§Wq9?Ê>¬èQ:ó­:P2?|% ;¥y5¥y5' :ê©??­>iñI?Òm¯>=ð{>ÓA2?([t¹Å,9¬5¿!g+:¸}â9¼A?JB¡;OT|5OT|5' :%~?æ(ú>8
?cÉ/?jÌ©>?,_¹8´)Ò9FÍá=:Õð9ñ[?yY¡;55' :ä?U?ì?q+?0
?Ìt?6:Ü4°9Ì?{`¢:`×6:êXc?¡J§;YÙ5YÙ5' :7Ì>µ>ò??4N>wÉ>4.?·Q¬¸Zë_8ÖE¿9K9aãl9Ð>À(©;ò05ò05' :¢ÐÎ>ú
>°;?.o>Iuc>b'?@¬"¸m&9_9ú½Î9zZ59æ4G?µH©;55' :$Ï=.´=V"5?o
>ÿxÖ==%?ù49jÍ93ª>F¦<£«w<¯Ý+?*÷¬;$à5$à5' :v#>qÌK>ÔV;?M	Ç>
Û>½N,?à®	8F¥9¢ôT=½C:òßh:³L?+­;½75½75' :v?þrÇ>«>?2»ð> m²>Ô±,?ÛC:÷=.:HåV?®°9$®:>H#°;V5V5' :1ú>é¥>ñA?Ãs>R L>Çµ*?há¶t9åßÞ¼ñ¢¿9î>9ÿ¹2?	´;ïæ5ïæ5' :1¹ü>%£> HF?%¨>J¸]>Ï/7?A%¸Z0<9­Íà½F^:SB:h?(C´;>5>5' :b(Ø<´)<@0?¸)g;}]A;G?Ðpo¹ZW9xYé¾äJ:ný:Oyä>sB¸;!5!5' :ßÞÙ>xa>'@E?pä >¢Ðe>o93?eé¸ÃÖ/9¤SG¾?i:Ñ8:Ö_"?E½¸;ºí5ºí5' :	.1?çë>@?Ñbµ>«B>Ð9.?´/¹äM7­ÿ¤Àú«9¶ú9!k?lº;SE5SE5' :]<=z
=ï-?Uû;Dm;~A?êL¸ f9üå½ù*9sñ9C~n>á½;ë5ë5' :up>0@/>`ìB?W>Â¢8>ò1?Ð¯:¹YÉ¥9ù"¾Q½9á9ÒÖ>Î¾;ô5ô5' :¬ö½>Ï~>ÀT:?9N>>Q,?]¯8tN9PÎ¿=­ª:â:ra?.*¿;L5L5' :ýe?<?¨±@?÷>:¯>êÏ4?þí·n"9bY½Ü:Þëú9¯?&­¿;¶£5¶£5' :jÝù>×I¤>¬B?ÔI·>ÖK>½!,?õÂÅ¸y7Y9;i¾=F9»|9ÎÈ>Ð¼¿;Oû5Oû5' :g»P?õÖ?)§J?ü?îÁ>É8?Ó¼8@»8Zß?£FÇ:­:ýæ-?èÆ;èR5èR5' :5+>I>Ç>?>A\>Cn$>¸t+?W¾¹sõ8N¿e-9ð¬9Ú,?+Ê;ª5ª5' :ë?Ã>¥èJ?Â9©>ç'n>²ç5?Màª8fÕÌ8iÕ>Í÷93
²9u$2?{Í;55' :Ü?ÌSÂ>@GQ?0>åàL>úi??ýJî8BC39Q&ª>P:f::0*?Í;³Y5³Y5' :ÚÙ>é1j>¢"n?OB8?­ð>ãqD?p'¤8,=9øG^>\5q;Õü;ô´k?ÇûÏ;L±5L±5' :é>"0>¾Ûg?E¨>J%>ZG?ã5ì¸	W9Ôvä¾'S;*d;ç³M?úoÒ;å5å5' :s?®>°o?ân>Ø
>¡W?M7d49ÈL=¬k9÷p9D±)?Á ×;~`5~`5' :Üá*?ØÛ>½HG?R*å>)¥>!1?8¸x	9:À¾ä:6&:Inq?Ù;¸5¸5' :¿QR?Ê>R;?Àÿ>Êh|>ú±?:b@9l¼a9-Ú>P9ÛLV9fñ$?>Þ;°¡5°¡5' :ö?¹>I5?+>®ÛF>#ì+?þï¸F`ù8zõ¾ã=:8gþ9p¹>?ã;Hg¢5Hg¢5' :à;ë>w>Æ6??þ>fb>RÜ/?p4¸{.ð8'ù?¾HwÈ8Ýï9-È4>E,ã;á¾£5á¾£5' :¶Ñ"?Oà>á9?ÐVÍ>ð>Ò!.?K	¸¨9K~½=Nô8w9¯|>4ã;z¥5z¥5' :bå>>5BI?áúÎ>Àñ>¥:?Å@78.Øo9¾Ã=ÆvÀ9&¦Y9`b?ßQã;n¦5n¦5' :Ê2Ø>û#>Û7?ay>~8>ed-?2H|¸zO9Ämp¾Å9ìá¾9y?ìUä;¬Å§5¬Å§5' :Gh>ä>%pK?î*?nç>ì<?¾b==f^? ;"±:tE?âå;E©5E©5' :õDò<
¯<¡0?4ë;Ô:®;çË,?eò¸~9HÒ¾õe 8_]´9"©ã=Ù`æ;Þtª5Þtª5' :u.?çª>,wB?^¬>ãu>93?ã8¦f9aÐ >iÐï91Æ9F¹O?-Vç;wÌ«5wÌ«5hm;*í<@R©<W=3?k>¹<=¾<Pf-?¬ò¸Ylõ8ôü¾Ø	´:ü°¢:ë¥
?½é;$­5$­5hm;¢@?Ø`ë>nzQ?ýÁ>§1>øB?¨\Í9ål¯9ç×?èáZ;=f;àuP?~ê;©{®5©{®5hm;'?ó¬ç>Æ9?Èµ(>àÿù=lÂ,?þF>¸249)¾è¢9OL.93ã>¿ì;BÓ¯5BÓ¯5hm;ç0û>L> >Ì¥H?HS>§|X>® 4?ýµÇ¸ðjÖ8épî¾º:ïÓ9A~?¥éì;Û*±5Û*±5hm;Ù¾°<ó<'Ã,?& 
;&ºð:J?x%¹z@9©Ü¾:¸%#99U¾¸eí;t²5t²5hm;äk?Df?¸ÂH?ðÏ>;>ôòI?òiÌ¸
í8UÃÜ¾&;Î9Cæ9ºóä>"cñ;
Ú³5
Ú³5hm;??¾JÂ>é±@?Á>Ò6>Yw5?ÚoO9
l9çà>³~Ç::æ6?<ò;¦1µ5¦1µ5hm;?=WÏ=ËT/?'¢;NÁ};@#?é¸Ñ7Ö¿1Ë8Hî9â?7>oô;>¶5>¶5hm;fþ?uÆ´>eÓU?_Ï>)*>dC?{5G¸Îìç8Fã[¾«¡u:hýù9p{?fö;×à·5×à·5hm;Å¶>½1p>¢B?ÚD>,º>{T4?7æ8§Âü=úwH:º:AËB?ïTö;p8¹5p8¹5hm;(?²xÈ>¡??ãðè>£¨©>_¾/?Z¤6Þ§9£<Ö7;7;àá5?¥h÷;	º5	º5hm;^åe?%ð?Ä(??Ñ>Ö«>£6:?«÷8ç°9
>Ü9A¯9Â¾> øø;¢ç»5¢ç»5hm;§£?º¹¯>1;A? Ö>å>84?HK8ÐÂ8a·>Z:©[:ü>®lù;;?½5;?½5hm;ß?#?*m?#ÿw?pô>ÚÜ?9kÉ9J°9ú?;j:HÐâ9)? 6û;Ô¾5Ô¾5hm;Ì,?-æ>ðø??
Ö>jö>ò1?c®8YUU9»CQ>$!®:t[:[ K?Úû;mî¿5mî¿5hm;h&S?§?
K?ø?LX»>Ì9?é?E9ë9;©>t9pc9ô?÷éû;FÁ5FÁ5hm;ð?+?@N?*ý?ÚÄ>æÌ@?ÿ:vÆE:Jú¼>q÷;µ¯:¹¢<?üQü;Â5Â5hm;>lw=êØ5=c(.?
õÁ;ÅÕ ;2\?l<c¸#¯?9½¾Ô 88@ß(9P>%y<8õÃ58õÃ5hm;lC?þJ²>y<?<²>Ç³>P-?­~¸ç79Wh¾ùÎ9
 ´9;´á>l<ÑLÅ5ÑLÅ5hm;l1?B~È>á®b?k»@?4PÞ>ºï]?:#·9oÓ¼¶TF:«aÝ9HXe?Æ<j¤Æ5j¤Æ5hm;¶=_>le>Gâ7?hÞ=º­à<£Q/?=W|¹³9S¿Ö¥9·-9xÈç>W<üÇ5üÇ5hm;¢b?Oùå>ç7|?u9?ú¸>U\?Û$9`>9Ds>¸Í¦:àBB:ãÐ[?q¢<SÉ5SÉ5hm;Ö!I?Qï>1eW??ÆFË>=¡G?Öf9×9ÌUÊ>¤:ÇØ÷9.ù?®E<4«Ê54«Ê5hm;+,?ÊdÑ>ïR?Ly¨>ýY>¬F?}þ»8u_9È^W>óë:+¶:.%?z<ÍÌ5ÍÌ5hm;Ì>óJ~>,fM?z¸¤>ÿi>S54?dÚë8î9j7Ó>'¥<ÿlI<ðÃQ?Ï<fZÍ5fZÍ5hm;/=P? Òù>UcU?Óæ
?áè¯>%N?´ð68t$9ðQ>?6;;
¸{?Â	<ÿ±Î5ÿ±Î5hm;Ê!=óóè<=Ì1?öv|;­D;ï_$?äÖ¸Æ/P9³¡¾äÚ·ÖLa9Tx½â
<	Ð5	Ð5hm;qÌ=ej¼<ÿ.?Ãy;AQ;ö&?Ç¹þ¢9ù¿÷D70ú8³Â=Ê
<1aÑ51aÑ5hm;Á `?®_>Rw»?d
?J?b>¤ü?Vî9ñ´8²e¾?ññë9ºÈ9Qu?Ë
<Ê¸Ò5Ê¸Ò5hm;zÁ[?13¨>â;§?hRî>ïúE>?®£Ç9 TÚ9ê>ÁÞ9Í²9_
=?ê
<cÔ5cÔ5hm;ò<ä?Xlg?z|?|N¨?£d)?¢[~?Ê½91?­9Þ8?gOÚ:=A:?:÷
<ügÕ5ügÕ5hm;ok?ÝÌ
?iT?Êæç>ÅÛ>`ÃD?»ó¥·'h9Öÿ6½Ï:t÷:RJ?P<¿Ö5¿Ö5hm;H?(yÅ>¶î>?µÃ>d>Û9?·­4:ÿÏ:3Y?Ýõ9Í|«9úà6?É
<.Ø5.Ø5hm;w35?Ôð>Ú@?¯vÏ>G+>{9?¶þz·Ö~.9 8½9½w:Þ%0:Ë4?'/<ÇnÙ5ÇnÙ5hm;®.ç<õî¨<k*/?7¥;û:KE?>¹¤O9Z§Ý¾¹þ·®åH9â¡½1><`ÆÚ5`ÆÚ5hm;å?ti¡>ºß]?FÄ³>QG>Nãf?'Ý78·Q²9äú=ó×;Z¼:P?À<øÜ5øÜ5hm;ó+?ÎÛ>ËëG?Øæ>¤PB>¿ò:?¹^Dy9õó¾è×9Ë 9ä3?ÿÒ<uÝ5uÝ5hm; ¶>[r>a@?~¡>`-m>¨Q.?~¸¶ÈX9kÔ;¾Û´;=Ð:Í'?f
<*ÍÞ5*ÍÞ5hm;!Ú>×u>`E?³ß>eñ¨>â|)?¼m
¹Ú^9r¾àk:ëæÙ9ËØ*?í<Ã$à5Ã$à5hm;ÚW?Õ?÷>¬´^?7?éå>ýYL?_[9M9Xµ6?¤~ :@}:¼<"?<\|á5\|á5hm;§?£>ÅM?£(?+Oà>ÊÓ??U¤Â8=9ã94>ø;­";T³Y?yß<õÓâ5õÓâ5hm;^0	?R\¶>c@?ª¼>SP>ø1?ç÷· ¿I9!üJ½¶è:Er9:E
È><+ä5+ä5hm;ÜWÚ<ßÌ <$Î-?Â ö:Ú|Å:Ù?D S¹Ó>O9¡´¿âÙ8 K89åS>÷Ù<'å5'å5hm;PZ?6pä>ÁÖ?HCa?öÕ>ÜÂ?¤à9ù_9^9?e:u±9Ä¸D?å<ÀÚæ5ÀÚæ5hm;ãÉæ>
->¢B?&¡\>Éæ>I¹1?&Ã¹59X¨n¿Dú¡:ê@v:tc(?àJ<Y2è5Y2è5hm;¿?V?b&?h*?ÑT±>v?o9wJ9;:?Ò·:§Fÿ9þ?<òé5òé5hm;%=ôK=»1?(<î};Pàg?âÊ¸ï¿8:Ò¾¾{ú;xjS;D/3?Â´<áê5áê5hm;õ'ê> p>B?
O>ðÕ>­9?ãY¸Zýâ8¹Ít¾ù :~~Ñ9ôæ.?ÊÕ<$9ì5$9ì5hm;ñóï>áÈ¦>G'8?ogV>i>,?Z¸ã±©9>Xç½='Ý8Ê£Ã8J±?rK<½í5½í5hm;þÍ'?§}à>[??µ>§ C>fZ,?z¸§Ìa9î½½ûL979*õÇ>*|<Uèî5Uèî5hm;Â>]_u>òK?~Ê¬>r>Ðµ6?£B¸ÊÐÀ8 ¾¦æ8n9`w>s<î?ð5î?ð5hm;
?í<úz°<·,?9É;5®;Ix?oñ¹ñU9 =¬¾VÐ7f9<U=æ®<ñ5ñ5hm;¦C²=ô^=`0?·ü <ØÓq<l*?Uv\¹
4;9£½¿÷ß69ri9'dÈ>6< ïò5 ïò5hm;NÞ<Øx<g3?g;â\;#'?y¸y)`9¾/vË8s8Q0?Õh<¹Fô5¹Fô5hm;³b¼?¹¤;??Dó?=õ?}sw?ëùÏ9À¾9k­?Â: Ô$:íKQ?õ<Rõ5Rõ5hm;Pi?2w?r¸N?êy>?lø>|D?Æ8LC9²><î9ÑÙ9µ>L<ëõö5ëõö5hm;¡\Ó>b¯h>Hh?ÜG?£R>W
Q?Íc 8²ó9÷}>,;Jg/;«ÒC?e¨<Mø5Mø5hm;h;?bð>@mG?dH?õùÝ>þÆ0?;À{.;ÎG?4£:c:M:[?F<¥ù5¥ù5hm;â^Ö>Ð>jÊ=?/O>y>q2?ù¸7ß
9ã¦=É95£9#]é>ß:<¶üú5¶üú5hm;î?> k?Åì?ÏG>ç`e?£9ø¼z9Û->)l¸;}^w;nÛ>?Ò<OTü5OTü5hm;*Ú?T©>ºE?*ðÈ>,`>^í5?4L)¸ÈAx9ø®½kD:¢:b?S5<è«ý5è«ý5hm;?õ1©>·N?¥?[ÜÅ>­4?P§â8ÜÀ8µ?
8C;¥Ï
;Ô40?L <ÿ5ÿ5hm;ò=æÎZ=êH5?ü<Ù;Éc;4?>hÒ¸F95¬¾8P'9qòj>íÂ <-6-6hm;ø=Æþd=r[-?c;qz;Õ#?ië¹ 39<Ô¾6×Ë·F`\9©Êl½"<YÙ6YÙ6hm;n*?ÿªÐ> Q?>¸/>¾G?fHÅ¸ñG9K¹¾|:­×Ð9{V2?#<&6&6hm;ÔÎ÷<@È²<Vk1?F©;u³h;Aò'?>Q®¸øÍ8ÖÙ¾£¼=·¥+Û8Î]½M#<ò06ò06hm;(¼:?Î¤À>à%x?Kø>wF>/Dg?;­B;+Ö;é=?®
:ÐË9Ëõ1?*U%<¿Ü6¿Ü6hm;ªý>ZW¨>´à@?l0«>Ðrr>öÁ4?x·
D96M½FçJ9aÓ9k×µ>j%<66hm;L?çÛ>Nn?Â>xlk>r÷R?¸u¹ 9	2ú½a09\"H9ð{/?Ü%<X46X46hm;À2¶>[u>A>?S>ªT>6S+?¸E¸¾!9Ôè½Èy96r9*?·¬&<$à6$à6hm;òêX=ùa!=!,?;DQ<F<£Â.?Ùv¹Ô7KÇÀ<¸üäÈ8¨Å¾¬b+<ñ6ñ6hm;gm?,?È½S?ü?ö¯>T?|í8Ø 9¥=>ãI	:!NÓ9ÞS&?PH-<½76½76hm;Ò>bE>0<?pC6>¿%>7/?cÝ¹`e49ÇÄÛ¾aæ8Sí|9^i>h-<ã6ã6hm;±p?aæ>Jb?Þ3S?yë>±e?Ó9,|9ø?ô2é9Ù:àß>%È-<V6V6hm;o¦õ>Oõ¡>Ü$B?p¨q>¡Â#> ã<?}¸p 9KKJ¾k$:½1ÿ9rð$?¸h.<";6";6hm;=Ï>3>	>?É=>cH>Ïi.?\¾4¹ôy§9Ô#¾Rg9/ÞT9ø@?f1<ïæ6ïæ6hm;Ê>¬
>è@?\T>k>th0?ð
¤¸´Ï 8s¿ø_1:QIù9Ý&6?uÖ2<»	6»	6hm;·w¡?v&?Rx?dö\?)8ú>3b?Ïy8£9ò=Æø9ù9¦ÿ>3<>
6>
6hm;jÒ<þi<k*?/h
=y­é<Aê?t¹8{9®ù¾ôòÙ;6ª¨;Ýf%?&X4<Tê
6Tê
6hm; Û¡?S?æ[?±jf?vØß>ðÁ?ãY~90³94÷>Dñ9YÏ8á@?}4<!6!6hm;)J>?þ%ç>¿R?ÁI?¼»¬>
A?&È89woC>ûR:¿:á*?Æß6<íA6íA6hm;?ÿ>ý¬¦>ND?Ôf¬>D¯v>ué2?8¶vÃ9ð±Ð»Ö«Ã9o¢¨9?¦?7<ºí6ºí6hm;8`H?b?ó>uáR?yá?¾³>ÕëL?ÞýZ¸_9çeû½|:¾µ.:²¯8?&7<
6
6hm;PO?çæÎ>A?ï?àK>òÒy?º_8°õX9bê>^,:kÕ:å&?ÙÓ7<SE6SE6hm;.·>Ì³p>éÒB?[ò?®&Í>ß4?1=<~±<*.W?T9`9Ð>l£8<ñ6ñ6hm;½T¶>+jv>jl=?QG8>­¶>,?fP¹Èo^9Õpï¾vh9_÷p9ùzö>¨9<ë6ë6hm;Øp=@±D=S|5?q9;ü?_;èI4?JM¹ÂR9Dr¿ü$`8ÎÕ8¡0>O;<¸H6¸H6hm;?Æ£>®e?Ó6?â°Ó>d]?àå[94¼ª9wÛ¤>Ñ[7:G²~9L¸?T;<ô6ô6hm;OnX??DÞE?1¼?
³¸>Ãù7?°ú·Í.9·½Xhø9Nu]9?µá;<Q 6Q 6hm;»&³?Cvô>X»?­W?°>¯^?â8¨¡9á>ªÓ:Ú*:Pp_?ú_<<L6L6hm;ò_*?ÄâÝ>ÀD??´>º]>j»3?}Î¹ñw9Gè¿7X:µË":`*?¶¢<<ê÷6ê÷6hm;c®<e±<(#)?óÜ4;Zê!;ú?¤?¹	$9C  ¿_:,â9>l+?5û=<¶£6¶£6hm;ÿç?DÉ>­:?À>û>'+?:K¸	;9©JI¾}å8}§Ð8ëÇ?·?<O6O6hm;ÃZ=¾&=Ã÷1?0Þ¯;¶;Â.?¬Þ?¹
09c0/¿~¢8°èv9ç(>¡á?<Oû6Oû6hm;ú
³>ns>cI<?(0>IY>èò$?¤ª·Ì½d9Õù>½¬ÁG;YÇ;P<?sñ?<§6§6hm;Æñ>ø>UA?^Þ?ÿiä>22?eê¸?P9X¾z:Ue@9ÂG¬?àB<èR6èR6hm;0çf?¶M?§R?i>ÏÚ1>½æ@?Çíâ¸ð¿È8)±¿ïmâ89#C>!¬C<µþ6µþ6hm;Hæ??òõ>`H?(32?7Õ?%¯/?Të9Ä.Ü9¸î?(:N:
F?ÎÀC<ª6ª6hm;ÅÓ?ºP¸>L`F?¯Z?Ä2?ç!;?#O,9H´9]t>[	:h¤ :a'Û>SD<NV6NV6hm;{3?Ò>^>Z?·ã¤>^BO>ªK?óþ¹N79[&Ø¾¿çÓ9ßá9=rð> D<66hm;d-?¶ Ò>Ö½R?De?^¿>HV:?­8³82+R9ÓMZ>2:ú9Æ?¤E<æ­6æ­6hm;26ó>Í0>Ñ7K?ÆáÊ>ü>Æ¼:?Â71ßN9§"3=:o Á9K?åÈF<³Y6³Y6hm;W\A="l=±Ç-?§ñ;°j;=F?D¹L7E9¨¨D¿Øæ)9<L9¶¦Ô>§G<66hm;ñ²>¬p>û=?{ÅT>ý>ÌL+?ÇXº=Õbb=¹R?N=¥i3=­ÐB?T/H<L±6L±6hm;æ?==é<Ú.?Fê¯;Ï;}(?«®Ý8X_9¯É}>æ`ÿ·v¨N90-½QJ<]6]6hm;íS?=^¥>ï	¤?²¬;?äÆ>q?ÁY¬9'wß9|qÅ>¢}\:u0:jæS?Ú\K<å6å6hm;	À>G>mÙ>?ÂL¯>`u>ã6?trÌ8h/9ÑÃ6>o£94Ú®9gï>QL<±´6±´6hm;??üh{?¨½>?
Ô×>;>b?t&;ïÖÔ:&4?¢:Æ":è ?g,M<~`6~`6hm;¹åÅ>¸>YÜ>?±>!N>- *?ªæí¸Ç!9Ö:¼¾´å]9û±ò8×j?×sM<J6J6hm;ª?gP?4öP?ç.?õ´>ùÖM?"Î¢7=¬9
úñ<øß:ÎF:u­-?o3N<¸6¸6hm;ÎÊ?tY?F§?IÑ?R8
??Õ­;ù_;`QF?È:|Àr:g~S?þðN<ãc 6ãc 6hm;Òük?¦A?%PA?© >÷ÖS>Ü:?Ç79V~9A>t-±9Õ9§?ÛeO<°!6°!6hm;EX>
>äG?»Àß>M¥>O-? °¸ÜA9Ði¾*;-ôÎ:ê¥C?/òQ<|»!6|»!6hm;¹
?~=¶>,B?OC2>«ª>¼ø/?H¦·B9¦½õ,:Kxå9À-?ÄAR<Hg"6Hg"6hm;/n
=jHÃ<x5?h2k;F£';·3?C¹¦9'@ß¾p*<8"LG9³ñ=îR<#6#6hm;éMX?÷ü>ÉåZ?Ñ­?V? oO?^µü9uÓ9{ç?<;þ×¯:h<h?3kV<á¾#6á¾#6hm;n.D?!Ù>Ûf?(8?ÀÊ>-Ai?¨j8ð9sQ½=KÌR:ÜÃ4:1D?BW<®j$6®j$6hm;çV?¼Hã>ß
r?¬8?>óÄ> èo?9ç¬9{J91[?½uÙ:Ëd:#>?¶W<z%6z%6hm;8¤$?ï^º>'b?jaÌ>6øx>ß&R?ÃÂ´8j9µE>á;J¤:nÙ_?3W<GÂ%6GÂ%6hm;LH?r?<=?­0Á>>P0?ªè·(89 Ì¡½-B³9õ:Èì±>&cY<n&6n&6hm;oç>fÏ>ãÇ;?C°>wP>©O*?eÛ7·=p9ÐÉi=ú©P9þ9iÍ>evZ<à'6à'6hm;cWÝ>,>4??
ò>X©­>Ö½2?¦¤¹ÉÒ¢9DU¾Pg9Ðe¼9O>åZ<¬Å'6¬Å'6hm;x3?J°>ØÄ>?´Ù>Ã¤E>·»7?$H¹GÈ8ÉÓ¿ü[9Nq9õU½>+êZ<yq(6yq(6hm;³?qÁ>hãH?>)&?>ú7D? ¤·æp(9&z½Z1û9:ªß>ì[<E)6E)6hm;_?Ò>@Ä=?û>Oµ>ä61?-6&7¸V9Ûè<àn:Äw:}Tr?Å\<É)6É)6hm;üê>þb>ÒT@?z>hÍM>8¾.?WÜ9È±8¸÷B?ó Æ9(Õ9^ªî>ñ-^<Þt*6Þt*6hm;ßâ%=óñì<:3?)òH;f8;h?«·¹ú$9L¿UN86½¡9êz=Ã=^<« +6« +6hm;?x?ñÝ?¸º?#?{%?ú929E£b?
Ëº;¼XJ;Rl?#`<wÌ+6wÌ+6hm;K?ýÿÃ>Øç?âì¤>":>)Ub?Ô7S¤9
}
=I`:c3:H2 ?Ú#a<Cx,6Cx,6hm;­@å>ó>peB?'GO>H>|r4?fÉ¹k¡c9]t¨¾vÄ»9]å89åü?
b<$-6$-6hm;aÇQ?ç®ø>róW?µî>ãû>´	I?
9[°è9È>Ì9Þ:íx:~J?jëb<ÜÏ-6ÜÏ-6hm;º9=¤J=xm.?0ã;Em;Zî?¼än¸=ß8¾mÐ8Vù9Kç&>ù\d<©{.6©{.6hm;î%?Í>&2N?CÐ>£@>Ðe;?¸G_µ98ð\½ö3B:7p:Y%$?É5e<u'/6u'/6hm;¤×>Á">a*>?Õ>KW>¸9+?Þ®¸¨;9&M$¾O9Ö³¼9íÁ>oe<BÓ/6BÓ/6hm;Õ?AÑ ?úÇa?¹~<?ÿå>#2R?ÖW9ãÑÈ9M§¿>y9óÞ9*Ã?Kf<0606hm;gø>+Â>T?óõ?Ðµ>ù>G?&·ì=³9#âÃ¼Tbî9Ä1»9§#?üõf<Û*16Û*16hm;{½?>?C?Ëã`?»\Â>¸?æÉ;9M®²9D>ñ:LÕÑ9U'8?_eg<§Ö16§Ö16hm;Å-S?t¬?$<?W~Á>Ûµ>Ù3?¶í9R
ô9®¼>Æ}J:=5:H¼?äi<t26t26hm;küu?#?¼s?Xg?õ?XjX?Ó`%:{«:Y?Vxw:Q1:Ú2?t$j<@.36@.36hm;IQ?,¹Æ>2_I?"]p>Ñ(>Z7?¤+¹}±Ù8è¨#¿áïÞ9ô×9U#?Õñj<
Ú36
Ú36hm;B¸<ëe<Ø0?3;;) ?`±¸8A9øÞ0¾Ø8G-¬9«ò >_k<Ù46Ù46hm;0ÃL?ãg?wD?°ã?t«´>(÷A?ÔÍ¸%Ú~9qÁN¾Vâ8ã;9â>fk<¦156¦156hm;ë~ü>M«>²«<?.É>Òc>46&?kä¸>79g¾oÏ9Y;9æ8?Ùk<rÝ56rÝ56hm;kØ¹>ër>1D?ýQ>sQ>à/?|F¹ý³9"<¾W]9|°9¬ >Ël<>66>66hm;@j$?¸Ý§>°¼z?Á1>Ê	0>9TM?¯7hZ9YM=¹·X:¶7:?ìôl<576576hm;²¨-?¾>ô ?E«?>J}?+ëå9êlÌ9bö?Êä¤;_C;neX?_Sn<×à76×à76hm;­<?'>ëãh?e2>f,7>*µT?ó£·8æÙ9Ò>¤-:Ñè9PÉ>?Un<¤86¤86hm;Â_?þ
?|¤F?ë*>Ò3>>¼±@?,J6+9ß2<úÊ:Rk­:}?7êo<p896p896hm;fF?mø>Ï_L?ã<'?¹lÚ>îD?á§9¢9?ÔÎ 9ã¦9Î÷>Ep<=ä96=ä96hm;ÄÕ=Ôë=7.?À+<Ò<8?b9¹;8,¦ð¿+Ã79F]9{?a+p<	:6	:6hm;I?Ä¤>ÕG?Û>4Õ>>	â0?N·<¹mü59Ê»¿<(:ÿìÊ9Y<T?¬q<Ö;;6Ö;;6hm;õó<øø´<Æë+?x¬`;wé!;Ò1?J±¨µëp¡9×¿»¢¹Ú¼^9Äm¾Xq<¢ç;6¢ç;6hm;ì¿T?î·å>m?¥ºí>k>;l?ó9¸öD9a¯ñ½q]ò9Wiî9b?r<o<6o<6hm;Gt0?è >Á]?ðiJ?¥È«>ºÒ?VSF>¢ñÃ=J?Í=-Ï=(AJ?òÀr<;?=6;?=6hm;zð>}õ£>Ój;?]Í>·ðÝ=M£+?pN¹Èn997¢¾K:Ì0:eá?Åÿr<ë=6ë=6Ãdª;Ü-?öç>08@?ÖÜØ>t>I
G?k1î7of«9\á1=ßc
<­Y®;
3K?Mws<Ô>6Ô>6Ãdª;cU?¦>?R?,Ü¤?
2?$m?vtè=Ú=+êf?Ï©;Þ:`v?¢t< B?6 B?6Ãdª;ø³=çG=¶x/?¹=OR@= -?ü7¨¸GO9ÂO¾ C§5¦9¼: ;u<mî?6mî?6Ãdª;EÂ>[}>D?I°Ò>Ó$>3?Æõ¸Ü9Ø[¾<54Ç;ñüE?Y^u<9@69@6Ãdª;ÏÁì>/ë>({G?º6?1ó>g@?µR8xn9tâ=þ::=^ÿ9zt;?­x<FA6FA6Ãdª;ÂúÚ<r<$ê5?¦8ê;EÌÀ;T?§(¹wÚ8wmE¿ÎÙ¶ãÙÂ8þ¼¼w$y<ÒñA6ÒñA6Ãdª;ûÙ>ë?>ò:?µ¢>e[>bÄ/?0ÞÓ¶pt 9)¼ÿ ¿9 ¼9÷²?&z<B6B6Ãdª;(¨:>9> ¯0?×q-<¢ý;7/?E	¹ð9á¾Å&89ß¶9Xõ²>WEz<kIC6kIC6Ãdª;kÓ>Y5>É:E?âS>ã}]>/_2?(±7ì9Ð^(=nù;²ò±:V-B?	{<8õC68õC6Ãdª;Ð¤j?íH¨>>y²?¹ø]?î9È>¹æ?JÏ³9S9M¢Y?âÍ[:.ø9ÅSb?Ç}<¡D6¡D6Ãdª;ÃüÇ>®Z>zoG?S8>Â©R>&°1?ä}¹¬ 9¦mó¾¶¬9¶ð.9­½|?^~<ÑLE6ÑLE6Ãdª;Üß?{ìÌ>:@?È~>6ò:>+r.?zÞÞ8Ü.h9»u>ªò?:®ö9b¯G?Þ<øE6øE6Ãdª;fR?yx?VÌF?3y?&¼>e÷6?` 8C9qR>95:kØ®9>«?cÅ<j¤F6j¤F6Ãdª;¯ÜL?G<Ñ>-¦z?~?Þ³>ÝrX?½J%<.¬¿;Ä\?±Ma:µ:äÛW?S<6PG66PG6Ãdª;ö(?:v>Ð¼?Åç?V>þjj?ÕNs9ÌE9jßâ>>T4:õ®Ø9U?>[<üG6üG6Ãdª;äu¸>ªq>	îC?L>»>&Ú0?ðî¢8½9*>Wã·Òª9Y*½P}<Ï§H6Ï§H6Ãdª;È=.-×<§0?!Mî<v¶²<æ­*?W9PÑ9|¤>¹E=jt=H3/?J<SI6SI6Ãdª;+Ùý>ð¨>ÞSA?p Ö>²X>-?=8ë9^è=.ï´7L%9R=½®<hÿI6hÿI6Ãdª;Wp>ø(>À16?ç8>a`
>Ã*?+v¾=¦bk=T$O?Ïq<?Å;9?*Ó<4«J64«J6Ãdª; >2kÊ=»0?9a<ò=/<¶$?¯¸ð¸;º8hs%¿ºx)¹AÁ8ø~`¿y <WK6WK6Ãdª;à÷>[Ç>ES?9°>
j>Ë¿@?Sú¸,R¿9·U'¾üÛ!8máú8)%>k<ÍL6ÍL6Ãdª;f.?ê6?;Í?)P)?ô½>[.d?^§Å8î9w.>&í:vJs:~y?¬<®L6®L6Ãdª;°Â>`z>¢ÎF?Ê!?¢»×>àü??F8e9½-*>øãC;m#;ò»#?ñ<fZM6fZM6Ãdª;½>,V>·¼8?îPh>é¨*>~>.?R×å¸&|9Zi¾ßé%9
~9ü?ó<3N63N6Ãdª;ôo
?8L¼>}J@?-±>¿T>m¨6?¥·(b9üTó¼98#L9¸!>¢§<ÿ±N6ÿ±N6Ãdª;´ý7?I]>"£?S;(?¡>Æ½?'A9]«9
Ç>oC:W:"?d¸<Ì]O6Ì]O6Ãdª;r©>Xe>Ü
=?x>°áC>zþ+?'ú	¹°Ë9g¿ZWÙ9Kâ9³B?ëÈ<	P6	P6Ãdª;Á?+«>¥ôe?Ëtü>Ö¼¤>(D?t_¸­-9Ê¹$¾3ýc;³é;Ï¡`?Â<eµP6eµP6Ãdª;²J1?t	Ã>Nµh?6>ìj)>æm?íò·ûµ9ë*½¢Wn9òÛa9?I'<1aQ61aQ6Ãdª;<§N?
Á×>3u?7§ý>ï><h?Ìíx8¢ë9D`ó=>¾:×Ê9Æü<?I­<ýR6ýR6Ãdª;A=ö¯=±0-?<ÄOÐ;ï"?|×¸Æ9¹¾ó<P2Ê;G
:?Ñ<Ê¸R6Ê¸R6Ãdª;[&?$åÞ>#??8x³>ô©>´y.?²¸8ºÜ*9x?>Ý¥:d1Y:W¢?ü<dS6dS6Ãdª;¸?õåÿ>ÊÇ?[2k?¥P¯>q¸«?
x9
[9×è>µq:UÛ9/7?8Y<cT6cT6Ãdª;wb¹<@<â5?f/.;ñ;iÅ?>¹ç¶X×8ð	½I%8Y5U9vÆ=¡´</¼T6/¼T6Ãdª;÷ù´>2²{>18?¹T>Ê><2+?|Ãê¸Km8ÛD}¿Lc;Zë3;u!?Ó<ügU6ügU6Ãdª;Z¹=>i=³:K?Ç$<ì;¯!2?|¹:9?R¿º9Lµ49zÍ>ÐÚ<ÈV6ÈV6Ãdª;¥Ì²>e>¼ÊG?µòF>#>3&0?p7pG9¨%=°9£ZÛ9vÎ>.ü<¿V6¿V6Ãdª;ìåÜ>7F>Ü'<?Úî¯>ï7>ï,?´¶øj9¶
¼
:®L:sö?F[<akW6akW6Ãdª;AO?¨³?ÆøJ?¦?Ãæ¬>Ã\G?ü=8ïC9iÀÎ=fiÚ9BÐ9=?¶s<.X6.X6Ãdª;3·?E0Ó>J.??æ>øN>Êb+?·^89N»=*:Ãþ9'+?¥<úÂX6úÂX6Ãdª;K=×18=Ð¥:?¢
Þ;G\¶;RÜ?x«q¹U9"¾Ó¾"j¹jIL9ÁÂ¾D<ÇnY6ÇnY6Ãdª;ð>±L<>üE?ë[¥>ÛÓm>þ1?±¹9åæp¾Æì:oô:T?ë{<Z6Z6Ãdª;×?Û¯>08W?J¸Á>Ko>>?¤(9sþ.9µö> y:ún<:z:)?©Ø<`ÆZ6`ÆZ6Ãdª;íd?3¡Á>I=?ÆEÖ>Ä>3!7?#&)·@K9®Ô¼)ú9¸ïú9Z5ÿ>t<,r[6,r[6Ãdª;3ã>ËX>N_?zn?düC?Â£M?i:/Ñð9
X?êhE:!·9O©?Íw<ø\6ø\6Ãdª;¸>?oÄ>Dü;?dP¨>Sïz>"¶+?¢p}¸±T9Ó¾FO<:<l1?É<ÅÉ\6ÅÉ\6Ãdª;Øn7?bJ«>Û?8$»><>õ~?ÊNt9R¶V9°¤?ÏÝÅ:¢y:ë&?i
<u]6u]6Ãdª;ÀÎ)>³TÝ=ügD?zÈ¦>=ôp>21?w.C=)¸ï<ôoP?â)Ñ9xÙy9PV?Ù<^!^6^!^6Ãdª;0)?°Þ>WIB?ì¡º>ÀÎ>^à3?úø#8ñ¬9GØ>5Öô94¨Ý9´b
?u<*Í^6*Í^6Ãdª;ÕîH?¸R?àF?zP3?Üþ>ü£4?6¥#9{69å>«;J;Î6?V<÷x_6÷x_6Ãdª;r6X?ß½>Òd?ÆØ?ñtî>y?Äù9¿N­9zì7?"ô9¸y¾9ä$?<Ã$`6Ã$`6Ãdª;&±?6Õ?Ä¥?»*x?¿¸¶>|Ø­?]"9×9ïÛ>½:1Ë5:&?
*<Ð`6Ð`6Ãdª;ÿ	?'ô½>þ)F?ÇHÀ>ÖA>Ë²8?på7l9·ø=¢sR:dQÔ9ó¿}?Â<\|a6\|a6Ãdª;|1=:ÿ<32?©R
<:Jè;s¿?1}£¹¸ü7:bÁÙ8QL^9ëçy>ßP<)(b6)(b6Ãdª;hL?ýÂ?HE?b-Ç>àR>i§9?NjN7¡¸96<{ñH;Û×;gW=?"<õÓb6õÓb6Ãdª;?éÒ<±R<#r)?ñR;×(;Ãè?D¸9k±½nôç¸7+9±h­¾oÌ<Âc6Âc6Ãdª;éq?0É>è?1+j?êèº>+] ?lî89 ¼y9»½>àa;ù:?Á<+d6+d6Ãdª;Dò?7¼>;¥B?æ
>èd>Tü0?Ä3³7p"9:Ñ=´¿à:¯:aX$?4Q<[×d6[×d6Ãdª;k«J?TÆ>ðÌ?.Q?±ÃÐ>A?oó9ÏÅ9;W?eÊ9ÈÅÓ9Õ©ô><'e6'e6Ãdª;¹M
>!Æ=6?0<¡D<ïG?óç¸Ù!9%Å·¾µ^9T9+?½<ó.f6ó.f6Ãdª;`>^¯>Pr9?v;¡>Ôl>üo.?ÖI=¨ö=ùSH?K>ÑQ´=e#6?{<ÀÚf6ÀÚf6Ãdª;~Ð?:þ«>E»??þ§>NïP>A±3?8¸¢ì9FÓ½è±9Ö[9DÄ4?<g6g6Ãdª;R6?Aè>0I?ý8	?)·>ÜÜ??Ï»L¸:Ü9:BÈ½(Ñ9+:z«Í>
q<Y2h6Y2h6Ãdª;´"=RzV=ù2?oâ=¹¬Q=¬ '?¿®8T9Ai>P¡<ÁnÆ;«m5?i°<%Þh6%Þh6Ãdª;ó<
?@£³>vE?á1>ÁêJ>R¿>?E¼¸a9Î¹<¾!Û:l©V:áÜ?hì<òi6òi6Ãdª;&%?+PÙ>5B?á±>ÞW>µ2??Áú¸ûvô8 K¿­Ø·Jþ>9ÑO½Ùó<¾5j6¾5j6Ãdª;9Q???{Âf?ií>[>å!^?N&A8¤õ49_>t@:`¾ë9x+Q?sû<áj6áj6Ãdª;ûî>ÿÑ>-L?tÿ>ÊI«>xå>?0L¹
{9Ð­}¾Àj
<ë²¨;V?P<Wk6Wk6Ãdª;ê'¥?Û,O?ûL?´0?­ìå>iD? 5±9e­é:VàÊ;âx;n2?Ü½<$9l6$9l6Ãdª;ôè~?Ëãë>"R?ö¶?)z'?&Z?´9_§|9qâ
?Ìe:2ª::¨?z<ðäl6ðäl6Ãdª;JèÊ<;<14?Eö[;E-8;ÀÞ?Ñ¹nP8 Ð<Àh½7I9ßý=<½m6½m6Ãdª;6®O=£9=4?kL¨;·y;ÿ%?ØÇ¸¿Þª8¶´¿}Ý8@(9ÕX¨>Z	<<n6<n6Ãdª;­r´?ì´j?ÑD?D?S­>¾º>?ÌyÁ8y09¼53>«-:§ô9ã"6?ÌÀ<Uèn6Uèn6Ãdª;²>8¬=QÌG?eî>t§>6?{4=PóÛ<ÎR?gK<®&¹;oG?Í~<"o6"o6Ãdª;¸¨?Ðí?Î?Fï%?ð}>Æ?Vÿr9%9o?7;R:$¥?Ç<î?p6î?p6Ãdª;=ÑèÑ<94?i"l;õQL;=î?§5¹$·9;¿Õ(;L^à:ê¢@?¡<»ëp6»ëp6Ãdª;$ìþ<¤ã½<`Ö+?¡Ñ;p l;´$?¢÷¹Í+9µùÝ¾ßn¸ç8ÛP£¾·)<q6q6Ãdª;~?"³>/£K?¤?¤­>òwF?Ñß8¯93f#>1Æ;(I;h´>?p<TCr6TCr6Ãdª;§ÿ1?ødä>TG?ì	?·>â~@?jÙ*·à9¼Ì»;M;¾v7?u< ïr6 ïr6Ãdª;X?xÖ?U!M?\åÍ>ï>	PC?ÒW09Tî,9?`Â9×Ö9..?Ó<ís6ís6Ãdª;HC=i¼<Íµ3?¾¹;X$|;·é;?Ò=j¹§	9ýÏY¿gn¸¤9¹¹½qW<¹Ft6¹Ft6Ãdª;ð.?é>g»??Wèí>v³­>OP/?ÿü$7K79<ùðË:I:$­7?m½<òt6òt6Ãdª;cÂÈ<1<rï4?]<?!à;ñQ(?3u´¸*Cn9cäA¾Ê°­8n®+9}>Ü<Ru6Ru6Ãdª;ÄE6?µ³Ú>[U?tî>->:??Ðiä8øRf9Pà}>ã
:w¾9µ>?B¥<Jv6Jv6Ãdª;¯>pÇ0>OY?÷¬?ãô¼>¥ØN?¨¤O=ý¹ñ<tç[?à¹:ù³:1¦4?ºÿ<ëõv6ëõv6Ãdª;·L
>ÉãÃ=¨8?[Ú>îZ>ÿ(/?ïíF=£÷<U+N?±§s<E!<jA?· <¸¡w6¸¡w6Ãdª;ß¢L?Ïe?"[D?óÁ>	>979?â¬¸å*³9JW½e«:Â¿Q:§mQ?0Í <Mx6Mx6Ãdª;t®V?§Æ?BD?|F4?~Vü>Bä6?]X9$£9sz©>ìà¹:K:¹7?âÕ <Pùx6Pùx6Ãdª;hZû>Z7¬>Ñ:?Þ)>Þ:>6°3?òZó¸Þâª9/H6¾/G)9¾¤29?ò>vr¡<¥y6¥y6Ãdª;l??/Ä>ÆÈy?âõ>^x>ço}?Ôg·XR9Ã_½ã¨ø:kÿs:r?5r¢<éPz6éPz6Ãdª;Ùe\?{é>ër?³N>)T>¯ò?;ì¸Î8Û"¾|¦9BæÒ9øÊ>å¢<¶üz6¶üz6Ãdª;!ã>æÚ>Ñ§@?©µ>~>
6?¦,Î8÷ôº9C(
>âOg;­ ;åD8?ÖQ£<¨{6¨{6Ãdª;5ÉÂ=5=÷Í+?bV<Ç»ä;tx?ÔA¸¤U9"õç½þÂà¸î9PF¾p£<OT|6OT|6Ãdª;²50?ÌkÈ>a?gÜ«>¯A>Õ'c?-]8n9Ê6Å=Ú93«9fe#?þ£<}6}6Ãdª;ÜÕ<Ü<Ü¶1?Úåo;ÆlX;òá
?"¡¸Î8ã¿öCÎ·¶9Á½ì[¤<è«}6è«}6Ãdª;ç1Õ<½l<­¶0?DÍZ;%0;mÿ?ÒS´¸à39øì/¾cÔ·úol9£õe½õ]¤<´W~6´W~6Ãdª;?	?ïö´>ÙôA?1?É
ë>]Ë@?/¹mã9º¾x:DO:î>Öp¤<66Ãdª;Å?ãR¼>uN?×§>7¼a>öõ=?·}Â7#R9óïl=ãÉñ9h­¸9w'?Õ¤<M¯6M¯6Ãdª;YÈ?Ï
Ê>äA?L>e®K>ÑÙ2?pÐ¸I9¶ª¾,À-:b°:¬´"?¥¤<-6-6Ãdª;ËÑÈ>K¼>D?¶£/>£F>2,?jx8)u8}Èà>µ¦9ÍÎ9uJÎ>&­¤<s6s6Ãdª;ÙÏ=Ëí=Ln9?©0©;e¢;'?B¹åD9ç=ü¾s:vÊt:é(!?=ÿ¤<YÙ6YÙ6Ãdª;´´¹>Jq>E?jÄ>È>fý3?g`<¸èóH9úï½¬;­®®:ÈæC?õk¥<?/6?/6Ãdª;ØÅ>b>ìÃB?ÎDï>âË¤>Ø9?`==O?þ?&:ê":è?*¢¥<&6&6Ãdª;ô>õØ»=[È8?Ù@×>V¶¦>ôD%?(%ì:ø:¸óQ?©=`~o=¨<5?Eè¥<Û6Û6Ãdª;î[>Å2>é½I?H-?åö>«3?=r;yn;²iK?qm:	ù:å4P?t¦<ò06ò06Ãdª;÷Ùi>>,J?û$%?(]Ï>ÓàK?EìÅ<e<^¬\?ç¹;©!;Àv^?ù¦<Ø6Ø6Ãdª;Áù#?Å>EyT?7 >'r^>Á8?þ%9Ð£Î9mL>H	M:-÷:3A?±¾¨<¿Ü6¿Ü6Ãdª;¶ê?C.®>'G_?>u8>÷K?è4·ËÜc9xáÊ¼¾;±9è:K?V©<¥26¥26Ãdª;cjÝ>>NOS?<x<?Æùó>%ÂE?ÙÄ<Âp]<ac?À±:`¥:ñ?àô©<66Ãdª;°³B?Ó¼ú>ËÉF?¬<> ã.>Ò,=?v1ý·}e8h8¾Ma®9ý9ee°>®[¬<qÞ6qÞ6Ãdª;hP?éHÑ>4??¾¬>ö|>Et.?>#w¹/ÔJ9Oö¿VhÓ9î9©.?<e¬<X46X46Ãdª;¶E?¯>ì<?r¦>À©l>£4?XL¹á8Âh¿­Í-::¹Ð?å§¬<>6>6Ãdª;dd«?X$?ô|?£?aó>u?!G:RQë9ç+?9®Y:û:µ¤.?'¦­<$à6$à6Ãdª;â1n?*ôå>W?D?§¤>ßµe?^138ÅÏ9Æ]=a:Pí9Km ?^ò­<
66
66Ãdª;G)­= \}=Þö.?»¹;«ò;=V,?öY¹¼59QîÌ¾Í8¼U9úý=iu®<ñ6ñ6Ãdª;Û¥ÿ>1¢>áèI?ßR>>su,?¨C¾¸VµÉ8Åyñ¾)ñ9ù·ì9#g?r¯<×á6×á6Ãdª;Wpµ>õp>¥Ã@?Ëj>µÐ'>2?äuR¹íÚ8@v¿/}:ÑÁI:²  ?iÝ¯<½76½76Ãdª;¬R?ôé?8.Q?2Ü>Ãí>n¥L?u¸NÑa9Zø-¾58M9¸q9×G?vñ¯<£6£6Ãdª;Þ¨.?oòí>9é;?ß>xMO>r_5?7s¸¤H9]¾¬¨:Ck~:í«)?Ô4°<ã6ã6Ãdª;'ø>ó¯>H?MD£>=NZ>/u??öÌv¸pÇ9Ââ½>BW9@©9Éy¢>][°<p96p96Ãdª;9	Ú=óD=T¹9?¹>æË=ï)?»{:
°>:ú(?C<+ÿ<)??°<V6V6Ãdª;¡Z*?£í>C7?­ÈÃ>ç|>æE6?tÐ¶Jv9PX¼l÷·9$¢90Ó?®°<<å6<å6Ãdª;vô?¸¸>·B?x¬>&}>þh.?Þf·Kþz9Å½ÿ¹ÝµæÒ9á±²»©°<";6";6Ãdª;|®?X®Ê>¡)G?/¾Ç>zÇ>L<?§fT9Ür9­äß>¨³9øRÒ9<Ú>³°<	6	6Ãdª;
¢²>ßm>á@?G²i>Û->­ä,?ív¹%Æ8¬(¿`Þ¸
MK8Ìk6¿¬¹°<ïæ6ïæ6Ãdª;øà>ï5>'àF?`Q>½û4>©4?×õ¸=Sã8Ñl
¿oWX:0:á?ùÁ°<Õ<6Õ<6Ãdª;·°Ï>a>*W5?zZ>Pp>)?ºTB8{992>Hß½8>Ë9¦>¡D±<»6»6Ãdª;öç>£¬>ä^F?oÚ@>Ëº>¥h/?cT¹+w9 3¾ROù8¿K9²^>é±<¢è6¢è6Ãdª;p-ª=÷ë{=´î,?)è;"æÌ;«õ?fk/¹­Wy9p´¾4Ö$¸3ð8®/¾ð	²<>6>6Ãdª;
F=òK=0/?[ñ;1>Å;=È?gx¹¹¢9}¥¿.8û9#g>V²<n6n6Ãdª;¯aá>W1>RL?!Äý>.¨>â"A?\çS8 L95²=6;h;;wÐ=?>[²<Tê6Tê6Ãdª;?ÉD®>÷Û??6£>8W>ýB?-2æ·Fe9½È¹<KÀ<î§#?dê´<:@6:@6Ãdª;ÑÞ=ð:=ý©2?úT]<Î;Å{?Gà48/9{!=è?;¼hZ;ü.?õ´<!6!6Ãdª;8?öÇ±> Â[?*<b?µ¨?;I?¹9	Ò9¸>Ð99«r?*µ<ì6ì6Ãdª;q?÷s¾>G¡S?i7?UÇ>Fê3?Bm9åxÉ9î>í:æÇ:Z3C?3¶<íA6íA6Ãdª;à	?ß©>Ç¥N?£Ö%?ùá>/><?ë,;;Û\?É\ú9.µö9lå?*[¶<Ó6Ó6Ãdª;=¿ZC=5­-?[Å;Ææº;è(?@¹ÜF«9Çc¾iä0¸|D9gG ½Xv¶<ºí6ºí6Ãdª;xÉ,?2%Ð>1T?7?i?_X?MÅA9×®9[±>¹Ç9¨á9Ëá>'¶< C6 C6Ãdª;ª¢,?ÊÐÜ>$H?Ø>²Ñ]>°8?=[3¸B¾Z9çÑ½ÙSa9hËÙ9]m>!·<66Ãdª;aÁ?Êk¬>vF?u)>è<U>±«*?Ls¸ù|9='÷½EKÃ:H²:Â?<·<lï6lï6Ãdª;)ç>>6ÒI?ì?å7Ô>³ý:?7î¦=¾K=väQ?°Ò&;ÖßÏ:ÙqM?4,¸<SE6SE6ûË;ª=3ûî<À&?ûâ1;I*;«¶?Ó}ë¸árQ9[ê¾¡ +¸h³E9í<Þ½ªR¸<9696ûË;©v?óX½>k<?8Ý>:>©
4?ÐÑ ¶fÍ8Ð8¼Y½:¦¥:4Î?^¸<ñ6ñ6ûË;Ý?;l¶>´??·cf>ñ*>,?äJ¹:9	¾P¾¯Í:.^:Eï>J¹<G6G6ûË;A#.?ÖÚ>=ùK?Á£Æ>7Ì>dB?@`8´Û9&ÖÇ=fAr:( :bA?%Y¹<ë6ë6ûË;(L.=è<=`ù-?Óº;®;Ö"?Nç[¹oö8 Ld¿¾ÔH8õ9ì®=OÍ¹<Òò6Òò6ûË;Ã?PÖ>KÐV?#i>ML>>7?ÉS·/9k¼Ä;«:Ö:>³$?kÓ¹<¸H6¸H6ûË;³¬j> >òÀA?À.?ßß>Ô2?)-h=6
=tR?¢:xÔ93¶?¡º<66ûË;Õ¥??2áë>ÃþO?,<ó>¼>QéB?ÅÕ8|9©9¸h=ë·:ÒÌ:³h?¡º<ô6ô6ûË;Á0?h×>M5Q?'¦>í×O>$L?ë1;¸4g9oÏ½N¤G7êP29åN=-]»<kJ6kJ6ûË;Åy?Ì?£Èj?RÜ>§`v>èìd?8î97bù=(>:Úó:ìï`?,÷»<Q 6Q 6ûË;>ÿ>Æ¦>õÌD?i®>gôg>|!/?&\¸VA£8à¬¾9v9/t[9Ñ?|¼<7ö67ö6ûË;Dr9?¼ï>¯F?åõ>ísª>´
8?òü9Øç9ù/n>©|o;´+$;ç¸:?¦¼<L6L6ûË;m*k>(@>r7`?Î+×>P>Õ²E?ò<'X;÷Y?»:;xþ:î;?áÆ½<¢6¢6ûË;'Fß>Ô¸>ÄK?H¸>É>ð13?°¸'9ð¾f¶\:}7ø9 ¢c?Ë½<ê÷6ê÷6ûË;¥Í5?¶»¹>Qz?BÀõ>!>=n?
4909?âÊ:ÀºX:Q£n?Rý½<ÐM6ÐM6ûË;w?Lò>ê?õæ>³ax>À)m?·õ>9¬Z9Â¤>#\4:ªÇ¬9?¾<¶£6¶£6ûË;ºs?G$?K?lÜ?¿>Æ«4?KÂ9R´9WÒx>¦T:HM::?¾<ù6ù6ûË;?órª>¥D?h>2hB>ÔlC?>R¸hi9S·É½*++9ù¡r9H´>ÇR¾<O6O6ûË;/ÖN=|=]~,?5¾Y;6m;¹
1?Òµ ¹?|9±t¿~g9}of9Q?c1¿<i¥6i¥6ûË;ÑZõ<c8¯<à;3?üó;çc³;Ê-?=}¹£8(çé¿,8ùBu9É*´=aF¿<Oû6Oû6ûË;`?%¹>8?&>Ý®?>ÇÀ+?Ð07Ü¯N9ó+E=ðL:¥I:ßA,?»H¿<5Q65Q6ûË;?OÔ>#8?âàY>Z>¾ì/?Ë¸O·m9Ý>½Å¼9Û9¤ø+?öÕ¿<§6§6ûË;D
Ù>I·>çS8?B>¹4>+?ØÌ8Æ=i9'=¡]2:U÷:Zê'?Çö¿<ý6ý6ûË;ÙO'?*Ö>4"H?¨­Ò>dM>t4?Þ_73í9Xõ=fý};-9;Æ¥/?¡¦À<èR6èR6ûË;¾°³<¤ñ<1?jà;á®;%?N¹VÎn82Õ¿ªY89Ï8úÚc?$Á<Î¨6Î¨6ûË;jÀ?±©>.â[?e®>¯i>;??]68P9>dñÇ9£6»9´?OÁ<µþ6µþ6ûË;¨@p?¥ù>;ív?)?¡L¤>¼âl?[C9àÖw9ÇÉÉ>Ù6:»9å´¨?Á<T6T6ûË;+>43>T:?-?&ðë>ßG<?FP=Îñ=ª(M?wÜ=¼<áG?ÒÂ<ª6ª6ûË;\£ ?´e×>-ë>?m?xÀâ>Ô,?
c¸HoI9(¾ä¡f:$Þ3:8 $? cÃ<g6g6ûË;½_?W"­>£@B?H>ÈJP>52?Ë8q¹9¾*W= 0(:+:oúú>­Ã<NV6NV6ûË;¹tò>ò¹ >A?a ¡>%ºg>u2?´×8+69§ÈA>¶±;üz;í·-?ºÃ<4¬64¬6ûË;ab>oÃ<>ÁáG?k£Ì>4>/? ²:ço^:òâ0?ÿ5:ä
Ö9B¼?%Ä<66ûË;yõ¯=»Ì]=;K?LQé>I.>Y;?«èH=¥ì<TWY?Jb:J3-:u'?ÙÄ<X6X6ûË;?×Õ<yJ¡<´)?¢M;±_";é¨!?¶3ö¸¢¼9îçr¾t¦´8©*9¸}>ÒKÅ<æ­6æ­6ûË;ÎÜÉ>}qt>õgS?[w>9>÷£=?%¹ö l9øò²¾Û»;Ó[;svZ?ÛÅ<Í6Í6ûË;%=Ä<Ö´<0?þ;.»v;áã"?"?
¹zÍ~9
é¾ËP­¸D9í+¾g×Å<³Y6³Y6ûË;ÚÕ?>6ÿ=Ä)@?ùÆ"?Eè>ã3?ÖS==ËN?Wý:):M?çîÅ<¯6¯6ûË;X`7?½ç>J?t?!p¾>iB?ÚÜø8s9Å>póô<ÿ<nM?~6Æ<66ûË;2=yãË<+='?q3Í; â«;µÏ?Ç8%¹rÛ9cÓ¿k¹¸<%9ª¢¾n;Æ<f[6f[6ûË; >èJY>Ó+=?^[>MV">ÿ'-?Çª8·Ð¡9ì><_$9#&9Ûpý>;[Æ<L±6L±6ûË;Ðn?µ¼³>3F?dM½>KÛ>y+9?Óýk9|9NÒ>iz:v¼\:5?&×Æ<2626ûË;(ï¹>Êr>Ú7?*@q>)G8>É'?	há8W9¤>>WâZ:h¢ :oj.?"Ç<]6]6ûË;ª??¢>o3K?cEÔ>l >fb4?â
·Ð¡9m¼î48t~9S>fÈ<ÿ²6ÿ²6ûË;&EP=®ä=Sê)?Ez;Öh;P?)ñ¸=(9l7L¾l ·ç@9ñu½dïÈ<å6å6ûË;Fâ>¨í>ò=B?½û>í¯G>-N7?ÃÏJ·ß²9F!¼ânm9jÔr9Oú>É<Ë^6Ë^6ûË;ª^Í>ë
>&=?Z>ÿo>ßa*?Ë¸èù,9Ô¨¾*×68.<9z¼ø=6ÑÉ<±´6±´6ûË;	ì>Ç«>Nà>?ÆPÒ>M
>ï7?ÂR·ØP59ÕG½ª:\k<:¨g?ûÊ<
6
6ûË;Cß>³¾}>?a?©ºö>«l>ÑH?´I9d²U9{¢ñ>äþ=#Y¸<¤S?Ê`Ê<~`6~`6ûË;V={öK=$0?ÏÛ;ø·;^Å?yÝ·³9zÜ½òí·³Û8<
¾K°Ê<d¶6d¶6ûË;ÆÍ>Xû>àB?íP>ÖP>Í2?ÁÖ%9}¢9 ÷>9HN`9HW?ßÌ<J6J6ûË;èÏÇ>Ò|>ÃD?®^t>A¦7>(R*?@?8Ô8¸>(<:tñ:¾£'?V	Ì<0b60b6ûË;ã^Û>¼>ègP?¨jx>;7>Ñ;-?íÒ69K9«Í>cU;ÈÚ:Ù9+?&Ì<¸6¸6ûË;oÜ>âÙ>>=?Hì>h]>X-?p¼ï8ßÌt9A´z>³·ûMç82)½ÒÌ<ý
 6ý
 6ûË;J Q?	?û@C?!8?Ù>Ö5?NBë8G9æÜM>¹'9IN9¢>ßðÌ<ãc 6ãc 6ûË;Íý?Á.?1hI?íW?RÉÉ>d8?ü°Y9ù&y9§¬ß>f:ñ9St?ýÍ<É¹ 6É¹ 6ûË;c_X?ã>Jïs?d?h7?®`?&§ó8Æ}9hÊu>
VÒ9ð~9xS?]Î<°¡6°¡6ûË;@#ª?¹
?ø?úá!?]H>|¦?7Ý8­­9½G>Rh
:<9¨w?cÎ<e¡6e¡6ûË;Û?¡¸>0ý:?á´>R>Æ0?º88Ä^59SH>T;:ôîÞ93W?sÎ<|»¡6|»¡6ûË;·5?Ä>¦l?3±>S>srV?æ.¸°É9ÈM¡½[û9y_Û9¢?¶©Î<b¢6b¢6ûË;90=Ñ=4¨(?Øv;ð<B;=1"?4/T¹HÑâ8ó{o¿àbº49`ø¯:ãÉÏ<Hg¢6Hg¢6ûË;8'*?´ùÜ>[E?«þ1?¥?vs.?ù	;Ö:P]?þ::å?¥ÚÏ</½¢6/½¢6ûË;!¾>>ÅL6?©8>£Î>))?ec=~=qI?;È=þË=*F6?Ñ<£6£6ûË;Ò[?i|á>dy?Ì²Ö>Æn>ýUf?êä9M 9·Ã\>1Ü::zY?Õ¦Ñ<ûh£6ûh£6ûË;Oª,?è>0>?76?_T?Æ¿5?ó9Ý9¤"
?;Ôç<ç<´Q?
Ò<á¾£6á¾£6ûË;÷>'P³=­M?Î?&¬>kJ?$Q=Q
ù<+úV?võ+:ÔV:äp!?CÓ<È¤6È¤6ûË;jØ>¾_>õ?=?®>û>vÑ(?¬F¹-·9i¾¸\ª:¬Ìe:5É=?òÄÓ<®j¤6®j¤6ûË;,©>Åäd>?5=?0«k>¢)>Ó1?¤D¸[y9éæ
¾Fn9q}¥9L¸>bÝÓ<À¤6À¤6ûË;ù¸=ü/É<Ê&8?SIÐ=pá=éÀ&?Föº9äT£9Ê?â®;íH;Ê5?yÔ<z¥6z¥6ûË;Y¢&?¢å>
Ä9?#é>iÒ_>Dã&?0·¸-®9ui¼
u:	=:uë%?¾Õ<al¥6al¥6ûË;z>q/>y6?&cG>ÚK>9,?ãa%7N¬9
0<èÚ90µ9±`E?Õ<GÂ¥6GÂ¥6ûË;z!?n]Ö>×@?ae4?½¼ë>ãæC?½ *9?´9ÞVr>hH9C9-¾>Ö¾×<-¦6-¦6ûË;M(=¹ë<pÇ6??WÉ;ß ;õ ?¸6äo9$ê¾J¡6R<9ï[<{Ù<n¦6n¦6ûË;ósç>a>2I?ðn¡>HBh>Nï1?GÔ¸÷sR9ªK¾:°:W:HU'?È#Ù<úÃ¦6úÃ¦6ûË;O?È2Ö>¸~w?Ê¤Ó>PE>m2S?3d¸Ä19zï$¾C9:B.Í9Ë%g?vÙ<à§6à§6ûË;$Ö?¬R¥>û±M?tý>õE©>÷§??tôX¶Ç9Ì»»2à9D÷ò99ì>? Ù<Æo§6Æo§6ûË;hµ?ñµ>øûK?0>­N>@?
ÿ8%i[9¯=CÕ	:ç@:òp?eÂÙ<¬Å§6¬Å§6ûË;m»Ö<6¡<
*?bÿ;ÔÓs;]	?;qG¹òÆ9ßi½¾¸õ8W¾?Ú<¨6¨6ûË;-Ø?ßiÆ><N?¸aÏ>½#>SÇ>?2§}¸ÒD9Ôõ$¾cmu:¬áA:Å"?)Ü<yq¨6yq¨6ûË;,ÔÛ>Ña>¯E?ãN£>NVm>Y&0?­Å¹9[é¾û[ 94³9k?ØIÝ<_Ç¨6_Ç¨6ûË;¦ì>|Ê8>uu@?a×>O&>n/?F»P=ÙÝý<S|R?è9Ý¬99á+?³õÝ<E©6E©6ûË;5óE=ZÕ=U¾-?ã+Ó;Â;þî6?$è¸ò÷µ8ÓJ#¿M8b·}9¥>ÂõÞ<+s©6+s©6ûË;Ø{?M?à>2¤2?ÃèÌ>)>§ª.?BÈ%¹æÉO9J?Ì¾$9¨9·p?ß<É©6É©6ûË; £?.qH?hîP?¾ ,?X÷Ü>mÿG?<t<9O9MR?¨!´;S/V;cLW?¾ß<øª6øª6ûË;£®>ok>þã=?IC>
a>5w(?·DW¹ò 8m3«¿§\;Z;w?á<Þtª6Þtª6ûË;2Àw?vº?rdR?fìÝ>Ô>i«T?$%¹í9ú|¾Þ:æT:áë$?÷â<ÄÊª6ÄÊª6ûË;Òm??ôzK?àÑ?Æ¶>T?[t³8U9=/>ÿ:/ï[:ó%?Bã<« «6« «6ûË;<æ<¢«<òÍ+?±N;V@;#	?¹t9õÝt¿ú99fÏe9×+Ï>øä<v«6v«6ûË;ì:1=¯´þ<v!2?w¶;ré;ú?¾é­7'S9R=²¦¸¢Î9çà¾öå<wÌ«6wÌ«6ûË;è½ø>"¦>¸¥??:<>Û©>Îû'?êó¹08G9Ê¯É¾öc:Áh:,?Ù~æ<]"¬6]"¬6ûË;É¢6?¼;ß>qQ?b
?î+Ä>8?`~¸Ü 8ÌL¿Ì^9à+Î8â?uç<Cx¬6Cx¬6ûË;õ1h?Ìõ>YÕq?õ£V? ñ>thc?1ÇK8ò39ó>~
:ðËW:!&?¼ç<*Î¬6*Î¬6ûË;NÉ>Ê>:(:?EÒ³>VL>*?=A¸V^f9Y×½9jô9p>ºç<$­6$­6ûË;ç¿½>x>ÄÑC?­ûf>»¿>¯9?°¹ú¸19ÚÅ´¾Ü7$}9þZ=®Ðç<öy­6öy­6ûË;Ã8?²Ëº>¼}?´¨>í}A>¹N^?fúî8ÓW9²:>DG:ô:l2?2è<ÜÏ­6ÜÏ­6ûË;ø¥?ÌV?;UE?oX?«(?¾JE?BfL9î9ð¬>Ðæ:$j:ºÕ-?Üè<Ã%®6Ã%®6ûË;m¿?·9j?Á8Q?!#?ñµ>ÕO?å9ð_Ð9LÐ >ÿÞ::²~?é<©{®6©{®6ûË;¸é1?fsî>½??_o¦>vv>tà,?DPÔ·¡V>9*Ç½ÂdÂ9Hq¹9¬-?ê<Ñ®6Ñ®6ûË;ïâ>o>i>?Zg>â*>Þ-?È½|8ØW~9Dcþ=?þ9d]ò9Kh?L?ë<u'¯6u'¯6ûË;;´)?×Àß>L)B?lµ©>´]n>sC6?¸ ¸ò2¡9¹é~½¥â9*Ù98?¾bí<\}¯6\}¯6ûË;×9=¢U=wÑ2?»«ù; BË;ñ9?B+A¹R6Ú8¼b¿E^8ÒõÚ8Aï>¶í<BÓ¯6BÓ¯6ûË;ú2?ÒØ×>òET?6>Ðä=¸lL?ð
¹9~9ñú¿þ:1æÔ9Í.?ôí<()°6()°6ûË;÷­»>M>;?4¶C>Oy>W¹(? 8
×9Àr>É Ó9¸²9Âª?Àµî<°6°6ûË;%t¼<a<æ3?áÅ;¼;-j"?þóØ¸|®[9Ò|¾üË8Ï;9*Á:>©½î<ôÔ°6ôÔ°6ûË;xÚ>Ü>2 =?¥ð>ßI>*?ºL¹Ç99¢¿Õí89>­9q¢>§yï<Û*±6Û*±6ûË;
?¹º>N=?¹>ÝZ>
p.?¾9/9I>ï9Cë9(¬§>ï<Á±6Á±6ûË;KÄ=>óß=	MY?·Ê>ºB>7¬;?Ô4Ê=BÄp=W?Uþ=:Â=¼ªW?²Þï<§Ö±6§Ö±6ûË;Pð<?n¾ÿ>Á =??Ì³>g8?¤7´ 9[0ÿ<P¥9<9Æ!	?¬³ð<,²6,²6ûË;Îc5?hÙÒ>u;\?ËðL?Òbø>
9S?é÷8ø\9Ê%>Ç7&=ÕÈ<àS?:ñ<t²6t²6ûË;í>">ÁgC?ÒÅà>I÷¤>·g.?¨ù7æW91ì=ñÈ9¿ã9â>âó<ZØ²6ZØ²6ûË;¶>&U>fJ[?'à>üp>³6<?Ïöw8µÍ95í=V;pöÄ:HÌ@?Gô<@.³6@.³6ûË;1ÅÊ>%|>ñM?z$?á>ãÓ:?I¸39Ñj~½A:NÐW:6:?¢±ô<&³6&³6ûË;Ó?@c?j(?Ú?é?ÅÌ?úþ|92d«9Öñ¼>Ãö¨;kÝN;¾Q?õ<
Ú³6
Ú³6ûË;×)?®^»>Ç÷D?N>[ÜP>©i:?zòé6ûW9ËE<õ"9­9èi>8ø<ó/´6ó/´6ûË;£ß>½>
=?q±>2}>Ý3?ö] 7Õ&9÷	=	±È9>­9<ë"?ÿø<Ù´6Ù´6ûË;­+?z'á>¤2C?ÿº>ïx>¢@?d¹B9
Ý¾ÛsA9þ9º>8Fù<¿Û´6¿Û´6ûË;~
=ÔÔÍ<Gû/?Îc;Øt\;@D?@V°5ø^9½uJ;
±6vE 8®d=@]ù<¦1µ6¦1µ6ûË;só>6èÃ=»-?6=s<s="?(ÉÁ5¸(29':;áæ99NÈ´9î>~ù<µ6µ6ûË;1Ð>c>c9?¢¹Ã>}>¯ï2?<ó¹]9
¾$48&µ9>Àù<rÝµ6rÝµ6ûË;Êü?È>D?*>éFP>G9?½¹K?9SÉñ¾H\:Vª9çíc?pú<X3¶6X3¶6ûË;çÝÒ>Ký>C?*:¨>ªj>ë7?9åØ9·5à>xTÑ9ÚA 9ö1'?Ðú<>¶6>¶6ûË;Ð?Íh´>½#B?ZÎ>xá>I
9?8VÏ9ÄÆ÷=âÇ93¯9LÙÞ>Msû<%ß¶6%ß¶6ûË;¤kÌ>ÆW>]¶E?y"®>e>%.?o¸ÖîÀ8¥¾`.é9p¥9DO4?ªáû<5·65·6ûË;mh>Â^*>¡`.?en=÷°X=ot?@V¸([9l ¾¹xg8Ut¨80â¯>wlü<ñ·6ñ·6ûË;$Ó>kN>æ;??¼e>y®(>-T.?ºÓ-¸9Ö©½º$8>·9ÌÕ=!|ü<×à·6×à·6ûË;Cr#?òtÅ>èçS?ù­>{¯Y>¿
L?MÍí¸¤s9Nå>¾ôn8»å9ªt=
Aý<¾6¸6¾6¸6ûË;Q8?U¬>ß
?Ø?1.S>`
¡?>ü8Tb­9Ô7:>ê7Å:ÿe:Mï[?éAý<¤¸6¤¸6ûË;Ì4?ÐB¢>µs?µö>Hy>F[}?×:989 =©>ïqí:éyj:å?þý<â¸6â¸6ûË;Øÿ?GÀ§>9ög?wÁ>Wëp>ä0M?ÌV(9 È9o>í6¬<ÐE<ªÞ^?¹Þý<p8¹6p8¹6ûË;`·ñ<À³<IÖ,?ç;ûSÔ;P?Ã<¹-y9³Á¾Z¸7e£9Æ=Ô%ÿ<W¹6W¹6ûË;#¹<Û<ÁE,?Áã¶;/;j!?
gî¸ÊÝÍ8Ñ:¿1\@9?MS90
é>Y6==ä¹6=ä¹6ûË;û8?¾?ã~6?t¼è>A6¦>ú:3?^þ8ÕIP9¯x>
9!9¼ö?2C=#:º6#:º6ûË;¯>C?áó>ÍòL?'>ÒÔP>h>?{èP9¤Wv9$Ù>¨ew9þ)9ä*õ>G=	º6	º6ûË;ÐE?bxÑ>í¦B?	}¿>õa>1?I8*õ9(«=9§P<9¿½P?J=ïåº6ïåº6ûË;{.ý<¢»<I·,?@¡[;v9;6?.G¸Còe9¸¾Äp¸gü9D¾OÌ=Ö;»6Ö;»6ûË;X8?Xöï>ªD?o/>§S>X§5?O/8¸w=9kR¢½«T°:ßp:¤;?.=¼»6¼»6ûË;Å?¤"º>_¼E?!u¥>5R>!+I?¾h#8(9¢×ø=?µ:¥í:À}1?=¢ç»6¢ç»6¹ü<h¶?D¼8?Æ|?{?óò>? L9Ëß9]Ô¶>d :Õ±:pC}?C==¼6=¼6¹ü<Èõ>Ó>S:Y?ý=¤>uP>b³I?VÎ8èÄî8rÝ>ËNÞ9<Ù9Ý?R¥=o¼6o¼6¹ü<¯k? ¾> FE?	ª³>¥û}>L5?Úï·Ú0·9'½üø4:#ôÚ9¸S?P=Ué¼6Ué¼6¹ü<Ù>¨h>H´G?%J¤>,h>/&5?ª[r·hßK9«)½6ÎÎ8Ñe9_#g>Ëí=;?½6;?½6¹ü<cÌ¶>íl>4EF?¢|>çû@>'?Pæ¸G>9¾;Ö9á9û]3?¤	=!½6!½6¹ü<+3H?­ Ú>¤õj??â<¬>ZiO?@®Û:FÖ:¸??0:·¶·9ÐT?É-=ë½6ë½6¹ü<£%?²Ï>·L?B9®>·&v>Í15?¹õç¸tAr9»u¾6pc:w$:ûî0?#=î@¾6î@¾6¹ü<VB?zïó>óK?è~	?XØÌ>óÔ+?;&¸Ü;¡9÷½Ðî®9Õé9F5'?Uo=Ô¾6Ô¾6¹ü<¨Ù>Z>í¢>?Ù¡>nt>¤(?¨(u8Ø÷.9LY3>² ¦9²H9¬T?s=ºì¾6ºì¾6¹ü<­>°D9>¤#T?~h?o°>>?'á¹gÚô8â	¿vp:îîê9I?Ò= B¿6 B¿6¹ü<(?d¤Ð>)B?×~V?cX?± C?×(79Ïp9S¶Â>±Åf;>à:ê¹?~=¿6¿6¹ü<ë»?RÔ?%`?lÝ?NM?¹"?Tj9:n9®?j¡:¨ÿ:`Ä?=mî¿6mî¿6¹ü<½[û>Ì>"[U?"?2*?ËU?hµ9à£9þ3? 0¤: -O:áJ?z²=SDÀ6SDÀ6¹ü<ó?ÓÎ>[P??dY©>Îpp>ÞN4?|ËJ¸Y,9`°½Ög):à:õ&? =9À69À6¹ü<fé<½t¯<RE*?Ê~.;}E&;·T?lâ¸@Í%7¢Ì®ÀsÓ9<
9M?= ðÀ6 ðÀ6¹ü< Ë³>C®k>^KC?à_>k>³Õ6?â37&¤¿9°C/<íi9g°9iQÔ>OÌ=FÁ6FÁ6¹ü<éC?oò½>ÌÇC?¯(©>®Ðm>6?LC82ÊR9Øì=à99½Ä9gi¸>XÎ=ìÁ6ìÁ6¹ü<93è>ðJ><)C?4\>Ñ0>#Å4?ùf¸§8ÙXº¾(}:±8S:`?Ù=ÒñÁ6ÒñÁ6¹ü<êEG>wø>±8+?îb'<7"<î ?»6¹ºÊ9¹¾þá¸?û.9Q¥¾³_=¹GÂ6¹GÂ6¹ü< ¯ñ>w2©>`Ö6?n½>b<> 1?È8bÁ×8$mí>½:_:¥=?	»=Â6Â6¹ü<Må?yLÌ>ÚE?ýÑ>Z7>G9?ïd¿¸B	9|²¾¯g©9IW9ú,?Õ=óÂ6óÂ6¹ü<6!>
Vê=X0?´ÔF<ç!<2?ÌÉ¸/EY94m¾g/¸£y9/à³½ex	=kIÃ6kIÃ6¹ü<ÎJ¼>}É>£á6?MVQ>M
">aY%?[{
¹SË69úðÁ¾R£99ÃzR93Éá>B	=RÃ6RÃ6¹ü<]À>!>=Ï:?úÖ{>·9>	".?¹¶¨t9Î¾¾4ôÚ:ú®:XÄ8?Û­	=8õÃ68õÃ6¹ü<ùzí>1³>G?&½¡>+©`>üL8?öL¸àäe8ÑÕã¾½y:×K:Ý°?¹	=KÄ6KÄ6¹ü<1¨?¨MÃ>EL?~íß>Gù>þC?©¹?ÂL9Å¾ª·9D¦C9_Qp?Ð	=¡Ä6¡Ä6¹ü<r9>¹9>´·D?>Ñþ3>²C?N=¨Eû<ÞáQ?@Ù=LÊ=0ðC?
ã	=êöÄ6êöÄ6¹ü<	Ì>Hy>GQ?£²>W¢b>¨ÈI?è:®è9$?Û9tI9û?
=ÑLÅ6ÑLÅ6¹ü<£É ?úÔÐ>¨E?1>¦gW>)<?­"8.Ös96ª=P9b\Ô9Ë¶¶>b¬
=·¢Å6·¢Å6¹ü<J ?ÈGÒ>c$C?Ç^?³Ô>rË9?£ýL;ú:ÜuQ?×ú:ó2¥:¬%B?nñ
=øÅ6øÅ6¹ü<$Ó>0>­ZB?1©H>
>V2??r¸191p¾b
a9Ìf9A ù>u=NÆ6NÆ6¹ü<C>Þ`ß=Â-?£\¡==%?2¥¸F9Ù^¾	ð9ú¬92y>#¤=j¤Æ6j¤Æ6¹ü<l?{Î?Å×?*ºG?Õ>wuo?>tË·¸a9îdg½·99?Û?é=PúÆ6PúÆ6¹ü<b£??àÍ?ÙmM?rµ>32?|R9ñ9\îÃ>Èh:k¼!:ÅRi?<=6PÇ66PÇ6¹ü<ðxÍ>Àr>"À@?UJ>SL>1?£i¸9%3~¾¢æ
:
­9 äe?s=¦Ç6¦Ç6¹ü<WU#?íØ>õwA?â?§Ñ¬>+=?Ï:9?¢90¤>Ò¤Ä;¨o;Ê
R?þ=üÇ6üÇ6¹ü<Õ
?#¹>¢??Dõ¥>
w>± +?H±>7è±09×#
=Û	E:?5:'?9
=éQÈ6éQÈ6¹ü<9oi?÷N?Ä
O?öóU>i4
>ùñA?}!38À99àö=KÆ9BºÌ9È¸>Bë
=Ï§È6Ï§È6¹ü<Û@Æ>­q>R?Þ!]>í1>F5;?)S8
q½8¤8¸>|9@ä¢9lÆ>Ô
=µýÈ6µýÈ6¹ü<Ç´<t¼<¦/?U"ð<ã{Á<Ü?O¸0»
9?¾hf:ís:è?=SÉ6SÉ6¹ü<02?êÿÖ>7T?	Õ>Ë¼>íaJ?´>Û·Â9U½ýO:z¯9
?ÙÎ=©É6©É6¹ü<Ú?ó>Q?¼?á<?·²9?Ø³Þ9½èµ9E´?LÈ:Ü.:ñ¬_?Ñ=hÿÉ6hÿÉ6¹ü<"Z=#=Ä*?;|;¤\;0S?>ñy¹K:
8=bÀé90¢ª9Têo>¼=NUÊ6NUÊ6¹ü<_Fÿ>ê¨>fB?T`#?BÆÒ>nF?¸,·ö¤v9
¥²¼,_:t#:¥.?/=4«Ê64«Ê6¹ü<æ>Ì8>?×8?gå>c=f>$%?A¢ä·T'9$ñV½ôÏ8GÄG9+?>eT=Ë6Ë6¹ü<p@?bµ«>³@?³º>J°>14?â¸\9O¾£:õ6:°Â@?Z=WË6WË6¹ü<Ä=±ùÒ<)?1{;"´;e
?Îý¹ôÖë8Í¿:ç9j¢W9£¦>`b=ç¬Ë6ç¬Ë6¹ü<f)0?5æ>9
D?Ôäã>»¡>&]4?ä.!¹¥8ªQy¿|:ÙÙ:K?wå=ÍÌ6ÍÌ6¹ü<,Ñ?c³>ÎPI?®SÐ>Ë¡>C=?óúO9»Ê9³Î>¶L§9ëNµ9k8ì>U:=´XÌ6´XÌ6¹ü<¯B>èV>®9?ÊM[?(ñ?04?"x=
 =¯°Q?KÞ;õ«¬:m?Oy=®Ì6®Ì6¹ü<íä? ¾>vB?÷n5? Æ?ÖO,?ÒB58¬9w{=ålý:d»:¨-?=Í6Í6¹ü<J?÷á»>ìHF?aþ>äåZ>@4?4!-¸Gµ9,%t½§29A?9I?Z¢=fZÍ6fZÍ6¹ü<N?Ä>ß?ë-?wÅ>wa?-Ã5Ðd8øã9<^: °:@u?òÍ=L°Í6L°Í6¹ü<ÑëÓ>ýu>i\?W8>%L>f'E?&:¸ø&9ÆO¾õ2$;d©á:4F:?ÅQ=3Î63Î6¹ü<¥*?©ÂÝ>æ[D?ædÎ>¢>·6?àµÛüQ9²Þ»õ
:N:á5	?êá=\Î6\Î6¹ü<Ç4Ó<X¦<'g*?æs=.DÓ<2"$?x6f¾9À®;O<dE<üó+?ië=ÿ±Î6ÿ±Î6¹ü<±ö>èÝ>åK?ÌË>%>JT8?¤c#¸á29¤<ê½Þp:I$:L«;?)=åÏ6åÏ6¹ü<Â5?$Sî>ç<C?ËE?v?/?ÉÅ8uJD9ÝTÃ=éàê9f¼9Ò?;,=Ì]Ï6Ì]Ï6¹ü<õ8<?)ë>çL?Hh-?â>+bD?¤9åNï9W>æS®;õuZ;HL?ü3=²³Ï6²³Ï6¹ü<Dý>\w>õ?n?
ù>ÒÔt?êÍ7LÝ 9ò#=Z9luÃ9À>N¤=	Ð6	Ð6¹ü<TÌ=¶r[=-?3¤<öS<Ø2 ?~w¹f»²9I­^¾48È9Õ>vÓ=~_Ð6~_Ð6¹ü<?ð ¹>ZaK?ÉæO>ì>æ!8?ºLè¸l¹9ÉFÅ¾äí
6ßØ98ü;(=eµÐ6eµÐ6¹ü<<õ>¬P¡>
B?´{>:>-?¨»¸ðÄ~8<¿;í8®ej9H{>'=KÑ6KÑ6¹ü<,?%?¨º>«Æb?)Pû>U!>o
n?À8:O9K¦=ú÷S:ó>:¤?á±=1aÑ61aÑ6¹ü<ÓXù>¬>9?".u>»S;>ç'?øQ8èn8 >ÀKC92­_9 ß>ïß=·Ñ6·Ñ6¹ü<ßj³?Y?Õ?¿Æv?Í7é>q?¶ÉU9ÇçÍ9pæ>\:û(:ÍõW?Ób=ýÒ6ýÒ6¹ü<ñ%ÿ>x¯>Ä:?B>>ïAK>õ_/?^|ø¸,³8<1¿½©T:@:Å
?@ð=äbÒ6äbÒ6¹ü<>øÂ=¹D=lj/?5Ûä;¿ ¬;b/*?õÒ°¸zg89zu¾´7¼¸t9tE¾q==Ê¸Ò6Ê¸Ò6¹ü<s®K=Bs=tæ)?ÔV;';§¼?Ê
¸7Ï¿ÐU¹HÏ8Ê¿Ù=°Ó6°Ó6¹ü<X Í>Ù>^F?s$Ì>ÇM>o7?í¸@9?¾Úó9åÄ99È?Àº=dÓ6dÓ6¹ü<B?¡1>µo? Ê>¦>½J?´78CØ98L=nP:D¬ï9Q3^?YÜ=}ºÓ6}ºÓ6¹ü<Ì>¶>NQ<? í>¿^>=O,?×¶¬8c9½ï#ð9Ï:czÊ>Î=cÔ6cÔ6¹ü<Kw?$B>5Ó?Ïä?~Q>Ý1t?¿é9¼Öw9ÄA?ÎÃ:V{:²pG?=#=IfÔ6IfÔ6¹ü<_Ò?ü©>í!S?×è>Óî)>ú·F?Iþ¸8Ï8ÿ¿¹=;ñ¹î:åÍJ? '=/¼Ô6/¼Ô6¹ü<+Ú°>|D}>¡Â2?ÓT>Çô#>ó%?aÂ?¹OÑ´8Þ¾¿`ò9U:|>=Õ6Õ6¹ü<W&?Nû¼>øTa?ÏÊ>äc>Óc?e¸£W9ÂÓ	¾]<|v<êaK?%¶=ügÕ6ügÕ6¹ü<¨ôX=qf=91?Vf£;)};úR%?<¹]r9µÁû¾³ò8ÿ91g>-%=â½Õ6â½Õ6¹ü<Y?!IH?¹ºB??ùç>3,?e?9?99A®z>h7:¨:iê>Iv=ÈÖ6ÈÖ6¹ü<B?r'>b?5c?Ä>jx/?4­¹Äý9A¤¾8 Ï;Ô±;¼º2?=¯iÖ6¯iÖ6¹ü<­¨?2àÍ>ò7?q{í>Ëc¨>4?ÔÕ¸">9þ{¾@¯:7
j:ªB?Ã=¿Ö6¿Ö6¹ü<Ô#?cÈÖ>¾[B?«õ>Ùd>âÄ/?ùÜ(¹M9Ö;Ò¾2u;1;	u1?Rÿ={×6{×6¹ü<øüë>Sñ >K¯;?¸>ã6@>rm3?@h¸à
9ûH½½::úéÈ9W5'?Ö
=ak×6ak×6¹ü<¯é<T&©<®Õ0?'F;§»;xØ?®U¹Ô¸9ÝQ­¾æ8Q9PÊ>Ç¡=GÁ×6GÁ×6¹ü<f?Ø(¬>×??á|>=0>ÍX7?=¸»75¿à[:êu:¤n?Â=.Ø6.Ø6¹ü<ß?Z¼µ>BE?ÇC>@yL>]/?Z19ð(z9'¤µ>»8õ88Ñ>÷Å=mØ6mØ6¹ü<ÏC>?tÕ>{0d?Ï|>5,F>¼L?øX¦¸e9	¾¾ÌÈ9fPË9Õü>6=úÂØ6úÂØ6¹ü<ÀS}=a:=]ú-?£¥;;[?ð}¹}>9:©w¿ÀÜY8hÙ"9=+>Ò=àÙ6àÙ6¹ü<k/·<Av<v*?!m;b~;z?N_¹@jZ·³R@R6<9´ÀH9ð>ôß=ÇnÙ6ÇnÙ6¹ü<ó¿<½¾<V-?Â(<'þ;Ep)?é=}¹2VÙ8q%¿ñ^8½[9Æ=÷i=­ÄÙ6­ÄÙ6¹ü<nOÜ>aª>ÔgQ?Å$x>x@!>JùD?¢m
¹sv9ÓÑ¾
E;ÈE;Ó®D?Ð´=Ú6Ú6¹ü<Rä>H>=?=>r´9>¨ô1?áyÓ8l8#-??²ì;8Mz9©3À=8¶=ypÚ6ypÚ6¹ü<ªâ>-k>è§<?ïd>Ô!>Ke5?K¹´ã9Ç2ó¾¤³P<0¢<n,0?£Þ=`ÆÚ6`ÆÚ6¹ü<Ð6»>Õr>B]E?V>ª(P>·8?^µ8
¶-9mÃ>x'Ó9CÍ9Î?2O=FÛ6FÛ6¹ü<1¾ ?eZA?õÒT?X{?¤ý?I?ÚÜ¸9<Ê9øê>mÕÙ<Tÿ<·";?@=,rÛ6,rÛ6¹ü<ZÁ?J2Å>%E?¨ÁÍ>>å½:?$9®9´Ül> :O:fî?:Á3
?2=ÈÛ6ÈÛ6¹ü<XÝ?¯¬½>×+B?#íå>t §>ç0?[
0¸TÞÄ8êd¾íãó9½9,¯$?rç=øÜ6øÜ6¹ü<NÊ?©?Î
k?äè?ßø ?PFc?&R9æê9Ê¯>nSû:a :FH?6 =ßsÜ6ßsÜ6¹ü<1?½E«>IK?¨G>TîO>s9?ÈK(9:åÉ9eU> V
<aæÀ;7?] =ÅÉÜ6ÅÉÜ6¹ü<ðf?Ì>÷³C?`>Ïç^>r2?ÞH¸¶Q9yßä½y:x;d:LG? =«Ý6«Ý6¹ü<èH?'·>áwL?c?EÆ>¾¸;?w½_9¸39èY?¬¬86×9> =uÝ6uÝ6¹ü<××ô<k
®<l4?âËL=ÃÞ)=IQ?S¹Â¸t90¤¾­7bÁ8xðä=Ch =xËÝ6xËÝ6¹ü<
=!Ë<¯.?K¢ë:&³:èü'?z¬¨¹ñtb9¼­>¿Ä[©·[<9èf½Á =^!Þ6^!Þ6¹ü<nW?Å_¾>Ù?T?9¬Û>Íw?ÆÊ¤9I¹9q¯ã>:Ve:ðâ9qZ?êÛ =DwÞ6DwÞ6¹ü<K:?0ù>u3?¹)?æÃ>)Ë]?=ð3={J?il=ºT=º/?a!=*ÍÞ6*ÍÞ6¹ü<9Bÿ<ïÐ¶<¸2?S½;jj;,?ÿ&¹©^M9*Ð¾r9ÂFÃ8ðøI?!=#ß6#ß6¹ü<Æ>>ßt7?Ô(>¤zV>²5?AÜ¸õðu95Ce¾a:_Mö9pÞ?)"=÷xß6÷xß6¹ü<i+?ýè>t<?ÙP?|(Ø>­ 9?Ü8*Cs9&=ìXý9Z8:îíè>§"=ÝÎß6ÝÎß6¹ü<_ò?W>Ü1?ðuô>àìs>ìG?!¥9¶oÞ9ÿ½>úô;jJ:G§?¸"=Ã$à6Ã$à6¹ü<_ç6=bO=
K2?Òe<ÓOÉ;3D1?êL¹P9e/¾F­U8ºh&9[$>æ#=©zà6©zà6¹ü<?R}>·r.>cß9?.B>äOI>u)?R¹dq9gÜ¾ 	9$9Å> H#=Ðà6Ðà6¹ü<ÕcÓ>>H>á;?ù¨¶>>pì)?qt¤·V9Þ(D½öcâ:¾¬:~ô'?KM#=v&á6v&á6¹ü<=ì>V>AN?õ?°>o4:?¤);;.Ï:úQ?/e:#5:."?¶±#=\|á6\|á6¹ü<à >PY>g<?íW>/Î=-?À¸Ô~9ã@¾&u±82¨9Á>Û¹#=BÒá6BÒá6¹ü<ðS?ðRï>Ib?(õ>Åc>`xS?I,w9R¼9o¨>¬&:85Ù9GpD?½#=)(â6)(â6¹ü<YôÊ<8<ßý/?¦P;ôø0;~é?Ú).¹"wL9Ú¾<#Å9%_å9Ü>¥$=~â6~â6¹ü<ÃÂ1?î.ï>IB>?¯>þ${>¹ÿ2?ã,9yñ9{>Ësú:«:×Y;?öj$=õÓâ6õÓâ6¹ü<­?Pô¿>ÜGB?#¦>Hv>JÖ,?ãg8Áo9x÷=b·»:c:ã"$?øs$=Û)ã6Û)ã6¹ü<<¼>>àË;?¼> û>>ûë1?=²X¹¢x9{^½¾ò`];;©j:?¹·$=Âã6Âã6¹ü<ÛSW?ò'×>?6?Ji¶>÷?Ü"9ùë»9qÜ]>´5:¡ü:]:?R%=¨Õã6¨Õã6¹ü< ¦#?õçÔ>pÆD?
?¬Ç>1?nÎ¶®¤9¡@ ¼G¥:ÅXj:¸?»e%=+ä6+ä6¹ü<Ó5^?£&?±F?Öeå>Õã>$B?%q¸I9õkW¾¢5Ø;¦;,F?#x%=tä6tä6¹ü<ÏL=g=¹±(?©aJ;7;ür,?­M¹vkü8fP¿]$·ÁÑ8óAI½¿³%=[×ä6[×ä6¹ü<óîí>}¤>&9?|½²>ù¼>$\,?F8rg©90Ø=Ä#959»	?÷Î%=A-å6A-å6¹ü<g6?cÄ­>îw?äN?¦>ýT?¢;Ó8,Á9¥H>?Í9L©9ì!?E&='å6'å6¹ü<ç|û><­¤>zC?¬Mp>*r%>*ê9?c~8ï
9¿>HÏV·Ê[_9ª3ö¼|#&=
Ùå6
Ùå6¹ü<Có>Ë¢>w??Ãöy>^à=>(?ÌY¸ü*9`ß½Ó:ãÇ9þ}??D~&=ó.æ6ó.æ6¹ü<­Ì2=ï¹=½n,?Uü~;,F;-²$?ùÂ¸"9Ý¾©
ï7Üa=9`¡=¾¥&=Úæ6Úæ6¹ü<ýÑ>t>P8?¸Èz>I1B>>M%?bC¸x¬%9ô¾R·Ý9#º9cw?¹Ä&=ÀÚæ6ÀÚæ6¹ü<?õ0å>±h?#ZJ?¾>èõ?Mü=9¶¤~9hÿ¾>Þo;:á©:Ò¯_?'Ç&=¦0ç6¦0ç6¹ü<ïÎ	?+Å¼>fã:?,óT>u>qì+?ì9TÊ97l?ûà:mg:Ö?åÇ&=ç6ç6¹ü<Ó>M¥=_I?F|?ßÄ>hg7?l¥X=¹\ý<×æZ?:3î:|9?öâ&=sÜç6sÜç6¹ü<ñ÷S?_}ø>ÿ_Z?§S_?m?TM?áà8ø¦9Py,>¶*ý:¡:ØJh?å&=Y2è6Y2è6¹ü<'à<-Ð<ß©4?ÂT<dCÞ;¯¡!?Nó¸ÉO9E\¾:ºÊ8Q­Þ8¦é>ÆT'=?è6?è6¹ü<Ñ×Ù>3>D?¼M>TDY>"5+?Øî¸ªyQ9vò¾Þ­w9^W¨9KS¼>d'=%Þè6%Þè6¹ü<=ì==¥=ª6?5>k Þ=Ù")?Ä::\4:?vß;ß®;wH?+¸'=4é64é6¹ü<q[?¾S?¸@?xÒ>_&>1?¸'9ó9>7¸Æ,99jÂÈ½Ö(=òé6òé6¹ü<Mé¤=Ûs=]®-?Âµ;®u;?me¹PÂ¶.ALÞ¸N¯9["¾e(=Øßé6Øßé6Ãd*<¿>nÍv>ÂF?ñ>9ö°>â².?ßt7é¬9Ù»h=	ö7:±¬:I,?#(=¾5ê6¾5ê6Ãd*<Æ?¥>û6I?À?Û¶>Å>?×Ä¸u¹C9y¾÷ª:84:-?¶6(=¤ê6¤ê6Ãd*<al=>~×<FC6?:C<ðS<¾6(?è<ã<VT?3Mt;4Ø*;	7?[(=áê6áê6Ãd*<%ï»>hÐ~>Ï<?ÿ\Ä>J>k8?:aT8¼!,9Øí>U@:!!:Æ?Ö(=q7ë6q7ë6Ãd*<>0K?Õï>OâX?¢Ñ?¶¯>,\W?ØÙõ¸_ô8q¬¿ÝÚ<o½;Fz?ç¡(=Wë6Wë6Ãd*<&#?0ß>û:?Ñ>>ê>µP1?3f=mÑ=VBG?Î0â=ß=ÜÍD?â(==ãë6=ãë6Ãd*<ØÓ> <>S7?=©h>©&>)°2?jër¹´E9þk¿M-:5:¥õ>,æ(=$9ì6$9ì6Ãd*<Í=OÿÇ<Æ,?\£;½Q;? âJ¹:.7 F¦Àí8r¤9X&>)=
ì6
ì6Ãd*<u?Ä®>U<?ÆA¹>èb>Ý-?Í]¹·L9kÅ¾>ÂÚ9R5v9tuc?ÆÊ)=ðäì6ðäì6Ãd*<Íö?Î§£>°ÜL?XÄ©>èol>CÐ7?üº8_w29Í>D.ô:}4¬:á5?ýç)=Ö:í6Ö:í6Ãd*<*ç>û>º=??ù¬£>ùÌh>ü3?ÄÉD¸9æ½bá9æ¿9#F?Ký)=½í6½í6Ãd*<uR=ÿ=/?×ÆÛ;´·¼;õ?Xó¹(¥8å¢Í¿ßÄ8>905>+*=£æí6£æí6Ãd*<~!B?£h?W=?Z§?qyÎ>7?7®ú9¢w:´î>½E:)(v:3?«î*=<î6<î6Ãd*<>m»>qÙv?óuq?Õ¹?ÈÏO?XÞÕ=Uu=*_?9°:!ç7:UW?Qû*=oî6oî6Ãd*<Ø½=Ûb=sV.?'<aÙ;óø+?|	}¹æ¢9ßÆÇ¾¸zúë8¾¾Á+=Uèî6Uèî6Ãd*<Àâà>9>EQ?1å>ò7>Ë;?AF'9JÌ9Tÿ>÷I7:m*:D=4?+=<>ï6<>ï6Ãd*<\Ä¤>Úc>éb9?æ<Æ>þÐ>**?x$Ü8K#9?:¬>//:$åS:YÜ7?',="ï6"ï6Ãd*<>Üô>ß[£>LÜ??/e¤>ûj>h3?Ôª¸ïïb9Æh@¾¦A:Þè9pÊ?0",=êï6êï6Ãd*<F¶'?Òx×>ÄAG?°ö>å
¯>?a4?ÀlÂ9É9vC'?GS9Y9Ne+?ÊR,=î?ð6î?ð6Ãd*<]"?zÛ>H¤=?É?ÇÕ>ù«*?EJ¤8Å<9DÍ^>+Â9Æ}·9¶r?D^,=Õð6Õð6Ãd*<Ì?ME?Y;b?ê
Ú?¢ñ?ZÍK?ëGÔ:Ïd:ØÅm?×â?;*Gö:vG?ïz,=»ëð6»ëð6Ãd*<Ê®=çÖ<,?) £;ÿÍ;J?Â¦¹ró8Òx¿l¸Rl/9#W¾ã	-=¡Añ6¡Añ6Ãd*<ù<Û>²§>£
9?,SV>Ü!>ú|)?ÙÎâ88R?9é½>+p<dÆ;í?>?÷-=ñ6ñ6Ãd*<0bH?.;?zyF?F?º{¶>W±<?wf9ã89ªÛ?;RÓ:<¾:WDG?ie-=níñ6níñ6Ãd*<
Ù<¥<Ê°(?èFA;+;_;?Ü ù¸^Æ8Á ¿,I9{qP9Èõö>±p-=TCò6TCò6Ãd*<M¯=®»<3??nÁ; ;P(?KÚ¸M}#9èª¾¾8¹Ô@9Ñ[|>
u-=:ò6:ò6Ãd*<^K?f8Å>~@?[5>Þ&c>sª,?d[o¸·%9«á8¾ßH:R-:e%?-= ïò6 ïò6Ãd*<b¬>¿O>kC?nG?±À>N:?æôA<äè;ØéU?ëü::Ö>$:F¹?xþ-=Eó6Eó6Ãd*<Ø.?	Þ>É°H?FÉÎ>yæ>àÃB?êåB7²vd9cÚ<þz9õ¯9·>l".=íó6íó6Ãd*<Ëë?mË§>7F?x?K¸>¡2?ô£9}9¯?
V·9ÍÏ9ºâ>9$.=Óðó6Óðó6Ãd*<¬	ñ>Ã²B>w?¼Ê?¥?/?VC:;Âðí:yfH?o:ä9Øê?7W.=¹Fô6¹Fô6Ãd*<±?Í£>ðM?àÜ>Y¨@>8<?,92±*9¡q?:;iÙ:¦8?'².=ô6ô6Ãd*<]hÉ>#¨>ws??#aê>5(¡>G(:?p
Z9ð¾9P+>ÙË9áa:hÛÅ>)÷.=òô6òô6Ãd*< ,?sÕ¿>p¸5?«e>Ó/>rç'?:Ø¹A9õ÷Ç¾¢²"9q¿¹8n;`?/=lHõ6lHõ6Ãd*<?àU ?{W\?Ñ­(?ÆW¹>Âûh?C>¢:37:1u?À:VT:sm?|Ò/=Rõ6Rõ6Ãd*<;·>F
>s¾7?¸
?-!Ó>Ö+?cFÂ;Çh;ÌU?bWî9\à9ú?àá/=8ôõ68ôõ6Ãd*<ù=Ëº<Ü<6?ªsÌ;ÿÐ¨;þ?§}¸6Ã&9S¾4·7t9»]=y0=Jö6Jö6Ãd*<Y	?¸O¿>5Ê7?zl¹>e=>È
(?k9ºµ9nÿ>C};Y';NgA?ý0= ö6 ö6Ãd*<ê·Ô>h>K@?rÂ>ªÜ>Q<3?ÄûÏ8;9Þ
6>
S9;Æ
;Üï*?µ0=ëõö6ëõö6Ãd*<ÌÝÕ>F>}l=?Yu>¢&>8=?/7ó-ý8%=ÓZû8x
9Àj>ºc1=ÑK÷6ÑK÷6Ãd*</Ëí>Ï>î(X?ÂÅ¾>ps>öH?ãb9¸d9.>ûè­8CÇ94ß=§{1=¸¡÷6¸¡÷6Ãd*<±-=Z®ü<*ù/?ÑÞe;wG;ýÎ?o¶¸AÈ9×£¾¬	9¹79FÅ¿>ÀÇ1=÷÷6÷÷6Ãd*<ËÓÞ>D»>­aB?Än>`¬P>C+?.ùî7ó9 Zß=äU<¬mG<RÜ2?«ø1=Mø6Mø6Ãd*<¿?W¿&?ËÂ_?¼XX?Õ
?ô%G?9Ú9@¸m>ÉMÊ:]:Ëi?ñ%2=j£ø6j£ø6Ãd*<×]¡>ä;N>DNH?º×?ÞHÒ>l1?·ýZ<ò<H?½9QÁ9J$ú>¢02=Pùø6Pùø6Ãd*<Ç=>J=ãt<?E0<ï
<¯"?br0¸3è 9\¾Å¸<9ÝÆ¾µp2=7Où67Où6Ãd*<k3=Sé<B³,?'p;E@;RÌ*?¹ï9©ã¿u§8ºg9Áÿ8>t2=¥ù6¥ù6Ãd*<L=>"Þ#>WH?5.Þ>0>h8?XÃK=]í<Å[?í;×;©6J?g¦2=ûù6ûù6Ãd*<,\=è"=þ,?j3;Àn;AÈ?°¹Úo
8*îÀ`Éï8ðº9zT>ÄÉ2=éPú6éPú6Ãd*<íwR=Z=©81?_3<¶B;£åm?WÈ¸L¼«9¾ým9Dà9ßªí>#3=Ð¦ú6Ð¦ú6Ãd*< /?05!?*&M??#·>ÝÐ:?Êî8[r.9Ë¯>Åíÿ9Wò9c-?é>3=¶üú6¶üú6Ãd*<w?ß¹>=ÅP?¾p>ª¹>¼@?æ8c8Â£?¿4C:~o:Gþ,?s3=Rû6Rû6Ãd*<
qO?ìÈØ>t÷t?ôì?(>ò?¹:|:9Ën?V¬[:»(Þ9ª"}?±æ3=¨û6¨û6Ãd*<5:?/Ù>Ñ$[?ó%Á>j¿>Ê@?Ñ%X8ö¨9Ø¾£=	C:S#:d¨?~14=iþû6iþû6Ãd*<
?ÄR±>®jY?´yw?%?g??÷ú{=J?=?Q?Ð~:©p:äì>·h4=OTü6OTü6Ãd*<ø²>í¸h>ºÞD?Ýß>zY>C?E"ÿ¸8Á49Ä«´¾æO±9LÎ9QÜ>èj4=5ªü65ªü6Ãd*</L
?o£º>ÏA?´">håJ>(Ä+?Vù¹¤±9oÏ¿;:ùV,:io@?4=ý6ý6Ãd*<Ó´ª>kOp>	Ú5?g3>O>$?Tb¹sZk8}ö¿Q9\F9ÚÝZ?Ûì4=Vý6Vý6Ãd*<cÎ<`¡<SC-? E÷:w¡:éD?l@°¹^R9I$¿Ì´Þ8{ 9ÊnË>×R5=è«ý6è«ý6Ãd*<R¡©>¼Ìh>û:?~¬>¥CF>Bä-? A¹½µ:9àUµ¾1q·îÜ:9å#%½õÌ5=Îþ6Îþ6Ãd*<_yÃ> ;>¡Ì;?-b>qW>Ä/)?ê¥°¹çD9ªe¿ô9DR:xêÙ>Õ5=´Wþ6´Wþ6Ãd*<Hµ=!wÏ<?d,?MiS;
h^;Xó>ÄN¹E9s(¿¬µæ8"9¸²F>ZÜ5=­þ6­þ6Ãd*<	c>s{K><m9?à»¬>ÿ x>ÝÚ1?0L¹^Fá8q	h¿ó9jþ9ª|>½Þ5=ÿ6ÿ6Ãd*<Ù?Vò¤>ÕoR?&D?äNÜ>ïkd?Z\!=ÐÈ<¨´M?®É:
Û5:ô?6=gYÿ6gYÿ6Ãd*<kæy=ð==£-)?æÐ<ýã;qÐ*?=5Ç¹#<G9#÷¿²Òã¸2óÚ8ð/¿:v6=M¯ÿ6M¯ÿ6Ãd*<D´þ>s<®>Z;?xþÁ>ßF>ùì8?â¶my9¿è¸¼=M¿9º v9HF?Ã6=77Ãd*<+-¨>Kô^>gA?>=Q>o<*?Ïë¹PF9=À¾¸lY:Ïy-:m ?!Þ6=-7-7Ãd*<>_=>x#C?Àx]?Vì?ã3?¬y=3y¢<Ð»P?0:
³õ9i§
?æ6=X7X7Ãd*<?ìM³>× H?³¨p>M]0>¼©.?X·ú­[9má%½LR:
m:j9+?G7=s7s7Ãd*<+[?g£©>,ÆM?B°c>a#>å¿2?f¸ì9í
z¾ZV:Í¦[:¨ù>÷7=f®7f®7Ãd*<g`?oèç>éw?¡8­?Ï>?¯fh?7þ:³@ô9(Æ?Ìbh:á:ýA?©7=YÙ7YÙ7Ãd*<¤A=QÞ=61?÷¶m;4B;»­?ú6ûÅ8j°!=9KË8a39
ª§>Fa8=L7L7Ãd*<D$S?ï3?q :?äÝ>î>Ã4?@iÏ8GR9|>({÷:b :dS]?½8=?/7?/7Ãd*<æ÷?d¬>í??{­>í1{>Í0?&÷©¸:T9,£¾¸©Þ:êG:æ(;?±y9=3Z73Z7Ãd*<­WÙ>k>C?|{>5>Ö1?\/7"9I¦<ìaÓ97@Ò9_°?kÂ9=&7&7Ãd*<]Ëí=©¯=Ñ-?kK<Ô=</º%?n ¹_ÒÅ8~t¦¿VT19Èj9Üû£>è9=°7°7Ãd*<ì	?{V±>©G?¡£>6l>V1?NO·¥9. ¼ÉË8í"9h >Î :=Û7Û7Ãd*<¬>¶'><W??ç¯>pja?}®;Ôè;î$]?I :÷Ù:ÔÍ?g:=ÿ7ÿ7Ãd*<cÉ<Ø³<éY-?h²T;1·<;D?³¹ª9Íõü¾8qâ89<±R>E;=ò07ò07Ãd*<Q:$?héÖ>? C?¿í¹>d>`Â3?ãM¸6%95©¾Ò«Ø:&':5?¯{;=å[7å[7Ãd*<Ækÿ>4-¡>\ØJ?<k>ÇW>8u2?>÷7ßìA9ÙÎ4=K7 ÒQ9·÷<m;=Ø7Ø7Ãd*<O=y½=Ð|-?¹;¬þ;J?Âj7¥19K^=äðÊ9á»Í9Rü>½;=Ì±7Ì±7Ãd*<h¡!?u}>²?x!?XH?Ói?Ñ9g_¹9¿´?Ô:G°<:c2?Ó§;=¿Ü7¿Ü7Ãd*<Ô^Ç?@?M?V	@YòF?¸°?-Ü9^Õ9
+?^G;5;84i?=ã;=²7²7Ãd*<f?ª>á¢n?b@?ìKÛ>`?·697Ô¦9ûµo>XH9Õ:~Ø?>&
==¥27¥27Ãd*<pÐ>°Å>tF?_Ú?¿>Åe7?9ST9Ï,?{%¸ìO9´¥Ì½7==]7]7Ãd*<C¢Û<Ò<8"2?zÄ7;aÃ;z_!?ü·¬4x9QB½cm&9®,=9¤7á>jJ==77Ãd*<4eØ>«>B"P?ötQ>eØ>Wb:?'97W9ß<¨:"£ù9¶[?3==~³7~³7Ãd*<þ4?È¼>HC?¬ez>i5>t0?¨8j+9¯ñì=Ø9-:¶Ö,:jI?U==qÞ7qÞ7Ãd*<)äó>iD£>`5??cc>B>?/?þ*õ8×ú¬9Åj5>Ùpó84_o9->`³==d	7d	7Ãd*<¨ì>Qª>FlF?Bÿ>Ûÿ<>E<?©8å?³8:ò>t;*ª:dÈK?(Å==X47X47Ãd*<e0=>£=+.?MSõ:WÑ:×?Rk¹rç8³3¿è#¸öm49æè½>=K_7K_7Ãd*<ì?É¸>p<?´ÖÌ>->ü·9?Æî8{ì9ÜG>ên99Q×>µ>=>7>7Ãd*<S|?ÈÏ?~]?&?>üi?áÇ«8Sâj9H9;>i«9QÍ9ÕÕ>þB>=1µ71µ7Ãd*<´s?VÃ>	K?Mo>?{ >3¢>?Üõ±¸s9|¾.Ùy:¯*+:½Ö:?^O>=$à7$à7Ãd*<ï¶=ÙN=ð.0?Ò;=ë¤;q#?B¹ê½8ÇÀ¿í¾¸·å7ÓÎÓ¿;a>=77Ãd*<äï>þL>ftD?ÕøÙ>Û^>Ïl2?XQß86RÖ9_>56:Tqç9äI?lr>=
67
67Ãd*<¦Få>-©>×ü>?b·>ò!>3?(709Ìøê<.»÷;!½¥;R??>)?=ý`7ý`7Ãd*<º?Þê>êC?óxò> >Of?0§ã8s®9*	'>&;ÿ¥:yÃe?@p?=ñ7ñ7Ãd*<÷òL=9=p¡.?ÿ;oo^;eÒ?:³¸Ùw9Ô:¾0sj¹w9hðê¾ÄÄ?=ä¶7ä¶7Ãd*<µ?ë®>äj;?/>>uê.?²{¸G89ÖÚ½î÷Þ:7ä¬:%?e@=×á7×á7Ãd*<ô	!?V<Ù>vÆ=?tÁ>ÿÒ>Ì.?a²8:°9¬§>,9Uvæ9Û?>®©@=Ê7Ê7Ãd*<kÀ >ëW>:>?Ù^S>²Ç>½,?4!×7àïo9,e=Ë·ô8÷£/9JW²>o
A=½77½77Ãd*<ÅT={=¾¦*?Á,;´9;Q
?âuµ8¯yè8¦ÒÇ>á·8+9ë6Ò¼å$A=°b7°b7Ãd*<U¾?ª»¸>¤ÓW?¨Áµ>r>ÎÇ??×¸zI9Ã=¾/9fP9Púª>OmA=£7£7Ãd*<V?F?ñî~? >ÕZ>P?|¬¸Ò*x95î1¾±;:.r?¦
B=¸7¸7Ãd*<Å?¢"?7w?lG?\ó>6À?û9>Æ 9iÓ>Ç©x:dá9õu?">B=ã7ã7Ãd*<\QU?ÐÓ?Ý´8?ª>øh>?ù-?¤$9¯!²9@l>¸=:)O:t,?öB=}7}7Ãd*<ó×?¯áÃ>¬K?5Ä>º0>Óü=?ÅÏ´8V<ö8Hû»>q):¤µ¿9¤Cb??ØB=p97p97Ãd*<é>º<îh<¦;&?³¹d;{Q;OÂ?Ñ¹´÷8é>¿´Å8É9Eï>>sC=cd7cd7Ãd*<MÚ>È->O;?+p>ûÀ1>Éñ,?ñK¸¾¶*9ùé¾î);î;´(?JC=V7V7Ãd*<F<?ár-?F?(6?^Iþ>AQ7?çÇ8L¨u9ðO>«9e{9zI?C=Iº7Iº7Ãd*<Y>yG>äg5?\ìQ>¤á">¿÷$?%S=Z=J?b=SJ=È=?ED=<å7<å7Ãd*<ÊS?YØ«> W?V	R?mú?´K?ÙU93¹9!Ò¶>¦À.;L%:-?É*D=/7/7Ãd*<B?¾¦>²J?â§i>b>S>?Ø&8Rsá8St=>Ñ«³9ÿ 9ñØ?DõD=";7";7Ãd*<)ì>á?><@?deq>dY2>?-?åæ,·YÁ98e¼º:óÜ9}§?£öD=f7f7Ãd*<Ü§<?³ô>UâE?f?è>»>M?îÅí8y9ÚU>â)9ê9@Ç^?xKE=	7	7Ãd*<J?µ\¸>±=?BQª>v>»Õ0?£¥Ç¸*«9ÇL¾Yåï9ø®ù9þöõ>ô]E=ü»7ü»7Ãd*<µZ®>þk>æ"=?ß> F>8b/?p¸Á9;lt¾<êª9.È9Ú>ï!F=ïæ7ïæ7Ãd*<#»>Wt>Då:?¿]>*>­_&?=¹(Í69ßD:¿i%:,¡«9DF?]$F=â	7â	7Ãd*<Ã<µ<þr0?ÑÚÉ<GL¡<1/ ?s-2¹Ì,r9aY¼¾â½ë<7W³<>A(?!©F=Õ<	7Õ<	7Ãd*<2\:?¡Ý>mBW?v?ª?2ÒI?h¤Ï7hÀX9»=u=s;Ö$;aY?³F=Èg	7Èg	7Ãd*<?åQ¬>©%A?ø_>t¦>>h0?®ÕÙ78U9¼Ú=tS:/
	:RE?ÔÜF=»	7»	7Ãd*<ÙÅ=´O=Ë]7?Il?<º	<Á 2?©#¸×8Ì¿'øÉ88ü99.>ÕG=®½	7®½	7Ãd*<âÚ>>¹*A?Î¥L> ò>;{3?ª,½7D9==:98Ò9Ub>&H=¢è	7¢è	7Ãd*<
°Ã=]=Þ®7?(ws<y©+<T5?Zðy¸!w¦9i/À½e,7½b%9y4=W2H=
7
7Ãd*<s?NÁ>ö¶A?¿(Ç>¢Å>0?[ü89îyz9³½>x>:ß:ÔT?ö:H=>
7>
7Ãd*<x[=Ë!=?Ù-?x;OË;`?!Âµ¸|°8-Ó¿<6
9Z)9r%Õ>òQH={i
7{i
7Ãd*<WsY?=«ð>wMg?×ø??.Ó>uæh?ªa7Út9q¥=`=Å8<z~?ëXH=n
7n
7Ãd*<R?ÅD¿>ÙA?o®Ê>§Ê>÷6?|o8lö9ïkÖ=F!<¯ÈÆ;0P?¤ÅH=a¿
7a¿
7Ãd*<Ï=>>6?|	>Ó=«>&?ÉîÃ¸9ÕC¾ë¥;>2c; ô:?eúH=Tê
7Tê
7Ãd*<'A?ür´>_?¹¬>ùÍO>»ÈT?Æ'»·z4ø8xÁ½áÍk9]º9õ¡>=I=G7G7Ãd*<u=°,=rÐ5?FËÜ;-/Ä;|?faô6|'Ê8¼=,},;ð:Lë7?¹ÀI=:@7:@7Ãd*<¶>0p>cB?>XtI>Ï"C?jõ¸úõ²9Â/¾ÆÅ:úË9©$?¹àI=.k7.k7Ãd*<K í>r	>®@?Ì3[>À>º3?ÒQ¹t9o(¿)µ9:üy9_9?çùI=!7!7Ãd*<ò³!?ëú«>¯³p?_º,?=¹È>{K\?ú­:ª0:|?²F<	¦;IO?]/J=Á7Á7Ãd*<»¥ä>»>ñÉN?ëÏ>B«K>Ê9?Ñ'9_§9Cªî>òò´9ØZº9èø>#8J=ì7ì7Ãd*<BNÒ<ý<ô/?Bsw;ù8;;&-)?¦¹ÁGÅ8H`´¿ü++6õ9w <ÇwJ=ú7ú7Ãd*<³*?åæ>UÐ=?Y´>L%>ì.?9]ñ¸²ëG9Ë¾XHÂ9`ãÉ9[ö>
ÅJ=íA7íA7Ãd*<2FÕ>o¦>åm;?S>>¡´>Mï$? 7è29ët=±µü8~­¦9wB>NóJ=àl7àl7óýT<Ìyæ>õ>CH?n±©>t g>zô;?YtÎ89y»Ã>j£9¾ùk9Õk£>ù K=Ó7Ó7óýT<l	?Á>Az>?ùA>uã?>2r0?LR¹¢j9öX¾¾Pd:2QÛ9M5&?ocK=ÇÂ7ÇÂ7óýT<°ñb?Å?ÞD?Ã
?5{Á>ê¶:?4©9@8G9öY?}'e;ûÊ;JB?iK=ºí7ºí7óýT<¨J?¾b¦>K?p¬>Ñ j>c/<?à¿¸V³Î8£í¾çÔ;±;§M?5zL=­
7­
7óýT<Ø>Ê>EG?Më>½ñI>nú8?Vú¸´u$9Ìr¾=®
:öõ9Fv?.¬L= C
7 C
7óýT<A¼>Nsu>JD?S>oé>4|+?zêD9§À9,Õ>O
;èòÅ:}"7?W·L=n
7n
7óýT<=´ê<×ø'?bï};Êd;q?+e¸Ù²M9´3¾¬68´W9³Æ>WæL=
7
7óýT<-a`=U½$=ÞV.?k];ÉZv;^?gËý¸På 9ÀçÉ¾ä9Õ9d?	M=yÄ
7yÄ
7óýT<LvB?7ñ>aN?ÀÑ>²»>ÌA?¤Ó8
9ÑLÐ>6*:PÀÑ9x¾O?fAM=lï
7lï
7óýT<JS?V?Ý>ª1t?ç>->²A`?2[8©ë²9³Õ=¡©:ï£*:åo?NM=_7_7óýT<?e8°>í¡=?_ñ>$§<>&°1??6ª¹È 8R¤À©r+9(9ýH>õÍM=SE7SE7óýT<8Üx=ÔÜ4=0?ºms=Ü3B=öq ?²Õ8óx9p¿[>é|ç;ý;£;_5?váM=Fp7Fp7óýT<MQ>¨>7Ì;?ÜZ>Õ1Q>O)?nH=Ã5=øH?'µX9Üöß9´w>ÿ'N=9797óýT<»Î?¾?ñwx?sÞ ?£¶>ö|a?6Ý8ºT9>Ö9	ü­9â?Í8N=,Æ7,Æ7óýT<³\>v>È»1?ùj%>û>?c%?w¶¸hW9!¾"G:°:,?<N=ñ7ñ7óýT< Æ)?ÒMµ>ï¸o?ø¦>Õ9<>Ãc?õ9ôv9ÌÙ?ÓaÔ9îÝì9å>a?N=77óýT<Ïú!?	Î>¬EI?hj>ÕuP>C6?ÈdD9ä9¦?!&8üó«9oTw=ON=G7G7óýT<ßhr>Íp*>a6?!û> ï=Ç£&?¶9= â<ÑQ?Á=`ìÇ<£Ã7?O=øq7øq7óýT<î55?ý¿>Ðr?¶>`J>'Mg?>¸w¤9gû½?®:3_:ÒÙG?ÒO=ë7ë7óýT<»x?j?.ÇH?q@? çÁ>£^F?ë)9¯9Vl>¡;Åº:V;H?|O=ßÇ7ßÇ7óýT<°?Û}À>??}ï?nÆ>0d4?6Ø¥7úÓL9GO=f;XËä:CÝ'?³P=Òò7Òò7óýT<©©á<ù¥<.? Ì;WP;×*0?Þä*¹ìú8¸.¿C|Ï::],?çÉP=Å7Å7óýT<É'?é×>ðF?'ÃÊ>4ê>Ü-8? V¸X#£9ëÁs½/)ë9nhÈ9U2?xÚP=¸H7¸H7óýT<`Ð>XeÙ=ä.?ìµ<]cÚ;=Î*?MB¸£íµ8Ù`¾7ä¹ ?9o·¾h9Q=«s7«s7óýT<j'C=Ô=p­-?ePx;/-;	7?4kl¹èæ8H¿Ró§·âÇ_8¤!@¾%\Q=77óýT<)ïÆ<å< v+?znB;l{;;?Í]6¹Î>8'f¿0¸Ý¾9Ã4×½ÆR=É7É7óýT<ÁW??êDô>'H?@Ô>c÷2>F?n²¸kö}993¾KEP;»ü:áS?ýR=ô7ô7óýT<?Ec±>ðJ?®å?»X½>4B?ÐäJ¶L_9¡¸Â»z:o^e:ØÝ*?kR=x7x7óýT<xì3?OÒ>ËZ?Ìç¶>î\>ðS?ýi¨8Ó9·õ!>	ã¶9£U¼9Wø>âR=kJ7kJ7óýT<ÿX>L> 2C?Äw>={7>æ\,?8ÕI¸9ºÆ½l!';L,;©ç&?ÚR=^u7^u7óýT<ãG>gÜ>Õ@?®¨+?èú>o$/?jCW=Üã=êP?a<x<Ãs!<nÍD?°æR=Q 7Q 7óýT<(ýB=Z=´Î-?oÛ¾;a4³;³R?4ªY¹9±8¯¿àF8³	*9å{>LOS=DË7DË7óýT<ß>!y>ý7M?¡Â>d/>ÈÆA?sØµ¸psX9UW¾"Ò:õ{º9HZ?6bS=7ö77ö7óýT<Ä1?fï§>
0T?ßO?Q½>Z~D?ùW9Åóª9ð)Ò>]Æ;èÏ;Õaa?:S=*!7*!7óýT<Ù?"ª²>^|;?¶V¤>ý~d>¾8?p¹7¸t8T9 Ý½;:H{:êe?ÃS=L7L7óýT<ÏP(?ªê>7?9d>²L>\S)?°bW8w­9mî=ohþ9sÊ9ÙÙ ?#ØS=w7w7óýT<«c¸>u>ú@?X~c>;&>GÝ.?PÂ]8Ý9&¼=ýKå9Õ>Ö9
þ?ógT=¢7¢7óýT<?ên·>D¸B?å^Q>\>ü¦:?¾;ð8_J9Aò>¼S÷8EÇ9S<p>¶xT=÷Ì7÷Ì7óýT<*u?u_ë>?ÌR?ð>i:?0O¿7É¡9=\;øu:¼Ak?{T=ê÷7ê÷7óýT<ÓÞò>Î¢>ùË??× ?ôµé>¨R/?6cw9`v9×Ñ>*\<Gc·;ëI?U=Ý"7Ý"7óýT<ÕÄC?)Dï>äuQ?eÌ>â>RÎ<?Sù8\µ9l\>Ðº-:ñ_Ê9½Ã[?cEU=ÐM7ÐM7óýT<¾"?!Û>9 >?ÿ]t>V[3>9e.?lWZ7bj+9k
#=v£,:Nª:dÐ?mU=Ãx7Ãx7óýT<¸ÂÝ>2÷>}<?¦±>`*>¹¤*?¹èU·òä9=+½.¡9^x&9è{x?"aV=¶£7¶£7óýT<Î?3K&?CZ?¥?¤|9?Ad?9j¿9^¼Á9èîü>w¶<a<àv1?W=©Î7©Î7óýT<þQ?x5?ÔG?ºV¼>ïu>3D?9«¸ñJ9
ÆX¾uµ:!t:`²?-OW=ù7ù7óýT<ÎT>¼Ç=5^H?r<©àQ<$¨7?ät¹fÄd9åÚ¿¦k=¸¢ê8«N¾ÐW=$7$7óýT<pH?:1ù>ÃM?±ù>+²>3?aSÄ¸EË§8ÞÃ¿$ï<:=ïÁ9;fy?¨W=O7O7óýT<Æ5?Äg>?]r?_>JK?Ñ:³¸Q6¬9H7¾Û:¤å9¥?Ø?X=vz7vz7óýT<ÕTS?-¿>];?®°'?°S§>#G?vÐ9ì¦9bXØ>£7;>O®:6vL?·X=i¥7i¥7óýT<ãD?k"ñ>JQ?ö?½Â>ú/Q?4í5SW9=;é@ 9ÌÚ9Ü%¼>X=\Ð7\Ð7óýT<n?÷ü¶>7?\?Ï-­>Þ1K>/Z?^l8Ð7r9Ñù=¶±{90â9µ2>Y=Oû7Oû7óýT<àÇ2?ßá>Ó J?zÙ>ÔÛ>ÿD<?­ê8åÓ9¨µ=/:»~!:°§ï>^BY=B&7B&7óýT<z=÷ÔB=Ëä9?£/<z­<K¶.?.Q¹¸o7Á¢Àk§Ë¸ñÂ9:¾ÃY=5Q75Q7óýT<§?û²Ã>©s@?Çt«>wðs>åî3?ò"¹7¥9l-=÷Ô~:&4:¢4?,Z=)|7)|7óýT<	Sd?¯¸¿>úo?½r¤?!?­¬?ö:,§ð9G@
?[Hä;$n;ÂW?3Z=§7§7óýT<ö>k;= Ço?±?Â¢>k²V?¿+K=[ì<yä[?]ÝI;ÃÒë:Î"[?òIZ=Ò7Ò7óýT<Ä@r>É>hJ?
[×>Z>MY<?æÇR=;=¯L?A!<$¼;Èi[?Z=ý7ý7óýT<Ö*=Ã{û<¤-?4·ï;{ÄÃ;#¼?,è·S9­·I½µÎ-;í;r?ñZ=õ'7õ'7óýT<î"?¡Ë>oÙL?$Å>V>ìê=?²\ ¶9ø2
¼»×ß:ê!¦:Æv,?6÷Z=èR7èR7óýT<Æ>Eï>%F?ká>1á¤>µ/?Ó5¶;4\;ßþS??cä9$s9QÂ??j\=Û}7Û}7óýT<~(?ú2è>
:9?
­>>cÝ,?ÕÑ£·ßì9Èï½«29ã9#¢>tY\=Î¨7Î¨7óýT<ÄÀ?óù¼>)ÍF?mä_>a½$>äõ-?¼29^G9íÍå>Øå8$aÄ8î?ç´\=ÁÓ7ÁÓ7óýT<[ÿ?Þ¹>§à8?u>H>À/?X7ú$9xQû<Ô/_9 [a92ý>sä\=µþ7µþ7óýT<I?ÒÕ>ø	>?¦?Õâ>ÝW+?øÈ8< 9q97>ªFa:]#:áS0?pF]=¨)7¨)7óýT<ºð?ÿ±>ÈmE?¶Ý>]6;>É9?*Þ8´G9
>Ïº:8:và?ÝL]=T7T7óýT<gvñ>B>~g?À´>Ch>rmG?|­(8È9ÎÆW= ª<Â0È;±>?§T]=77óýT<Ê?äêÔ>õë>?Ç= >Îm>s,?3¦6<U§9Dþ;9ÜÊï9ag*>Õ]=ª7ª7óýT<-ðÊ>VG>®ÞE?µ2w>[1>ðg2?¸b¹¢u9)Îì¾ù$t:òh.:©-3?S]=tÕ7tÕ7óýT<ÈV<?ªø>%ñA?ó|?|ZÇ>a®>?<4!¹,?9üÝ×¾²9¤±95Y>1^^=g7g7óýT<r¬?ÀGÒ>ëcB?SO?­>Ä=?PS5¦~9° :äÈ;iÅ:º'?5a^=Z+7Z+7óýT<£>x U>ÂÓC?VÃo>Y
+>Ãj3?Þ&¹Æü`9Nô¾Óbæ:Ë.È:ûO?;|^=NV7NV7óýT<¬kÎ>ò>Ö8?y>¨A>Õ»/?ôØ¹¶'Uw96\@¼µ990?¨9Ð3>Ð^=A7A7óýT<hõ>-¤>åÔ>?ûi>½ß*>#F/?í_¹2-8TëÓ¿w9ý}9rú>¹ _=4¬74¬7óýT<ìØ=&M]=Uz?6É=ò5I=0?¢Jv=7×<{?,=F±<Yhx?ÊU_='×7'×7óýT</C
?»¼>;?H>òZE>ß_3?]´¸â­9ÊQÆ½½É :2Ù99=?Ã_=77óýT<Çû>²®ª>ÍÐ<?ÉÙ>`Â>Ô1?{ð¸?
9ðï}½È+;1/õ:0!3?×`=
-7
-7óýT<pBj?qæ?>UV?(4?Çã>µJ?TAM9<í¨9ê>úÓ;5; Q?`=X7X7óýT<>³Î>ú>F?F>ã[b>é0?æ¨o7AùÄ8%½=5¸åD
9IÞ¾Ý+`=ó7ó7óýT<Kã>eÏ> °C?m_s>Æ1>~;/?É·oÊc9çS1½zOë9Rª9\×0?rN`=æ­7æ­7óýT<S=Ù<T£<R}*?rB;µT0;&
?ÀÝ²¹
94¥¿Û¸%9v½Ú«`=ÚØ7ÚØ7óýT<<?ó>­F?¤ì?µÂ>e¶2?±\Â8-ÿ8S
Ã>FÓ:Cé:Sùr?ÀÌ`=Í7Í7óýT<&ÓÙ<Rè<Õ2?×iâ;¥äÂ;³?«$d¸ó®8+ë¦¾ñðÎ7
9,í2=a=À.7À.7óýT<úº<:»<Ý	/?æ;]\g;? Ü1¹­º¨9í¾jô§9KDü9µpª>f(a=³Y7³Y7óýT<^¦=ÿE=!á.?;
;Þl?5{¸eþ²8Ü:¾N¸¸V?69&UY¾Ra=¦7¦7óýT<eUR?É'î>ñb?cÐ>·Y>IëP?~ß8S9À]P>v2:ÆYÌ9vi=?æha=¯7¯7óýT<bl.?Yîæ>«[A?,Gz>I.>Ï7?²^9ÕÌ9e>VY8ó*9=|>Rqa=Ú7Ú7óýT<í;>[\ñ=SG?ã8>?]÷>»ÜD?«À§=]@=f_?Çgä==1N?~a=77óýT<ÑA?"ù¯>ûh?Eê9?Wn¹>U?;ì¥9à®9Aäò>o:ì7:ÐxR?N>b=r07r07óýT<æs»>Õ©n>ÂI?±H>ºû3>'<?¨X9º789!?m´9Üq9dÆ>??b=f[7f[7óýT<Ö"a>¦½ã=r}?gj?£?(b]?b=¸þý<âÝc?0¤¿:ÅPF:pbw?Ub=Y7Y7óýT<T?mË>më;?÷?èJé>J>,?^´,9ü¨9Å>Àa¦9¿9aX?|b=L±7L±7óýT<XoV=Å.!=	J*?n;¼aN;Ñ?\Y¹%NL9a7¿ZZ¹<ø9! ¿°b=?Ü7?Ü7óýT<¥?´¾²>ËðB?ýk¼>[>­.2?7b: â%:.?36ñ99ÂÅ9 ? oc=2727óýT<ã(?ReÀ>Ñ#E?yª>¤>n>÷-7?¨TO¸H_9Ñoí½©::QÜ:0!?ì°c=%27%27óýT<°°å>Z>5
<?Mô%>pø=²K+?( ¹Ìó9ºÜ¿!j·­:9YóW½
Çc=]7]7óýT<Ï&à<ü¤<FU.?;`;âÌ5;Âß?È{¹Iv8SÀÈX7Â½]9'öù<åñc=77óýT<9=¢bÁ<s+?I6;Üu;ã?×=5¹Iã79äPü¾Ò%:K:
b	?d=ÿ²7ÿ²7óýT<·Î£>·AX>héA?2>hP>¬8'?y¦z¸X9Ù¶ë½àÆ¶êV9Æé>¼d=òÝ7òÝ7óýT<A©ì>Ñ>ÞhB?Õ>7>5?èú71ô9iCO=I¥0:ì:o?èRd=å7å7óýT<èÆ> ô>ß¨<?Îñ>¼Ô=ÑU-?äò7AoZ9Ð=a¶9Pj9¢BG?
ôe=Ø37Ø37óýT<µW=-í=ì1?6`,<@b<ÐÐ?V·¤M98ÿÅ¼\Ý8ÀÖW9&F>ìf=Ë^7Ë^7óýT<yl?Nù>0s?ú1?DuÌ>_Ø^?°Ò8NÀ#9Í°¤>L:YU®9ÚwH?Ðg=¾7¾7óýT<é­8?&¨ã>ý«O?$²>:> Ü8?'¸à¼P9ÉöA¾Üå;iø±;âQ%?g=±´7±´7óýT<#=·@ò<],?-Õ<\#<6­?í¹~9ë*¿em´8ø9±.)>Úg=¤ß7¤ß7óýT<q¦?w@®><cZ?9p>Yñ>'G?(
¯·J?b9VF½F[G:Ê (:0S?âg=
7
7óýT<5F?$2?S?þ?·®>O¼Q?ÜS¸v¶w9§Ú½~%:e4:Q[?¤îg=5757óýT<VÎt?±Ë>°Õ?TYt?à>LA?à¶9ºì'9©bí>0¬È::H,?#h=~`7~`7óýT<Rùð>9â¡>4>?Þxx>V->ãH7?ôrò¸çèË841¿}9SSº9Å®°>ìDh=q7q7óýT<N
? )¾>':>?æ
?òi½>t9;?¬)9ÓÀ9E0b>T:¬1:`_ó>Gi=d¶7d¶7óýT<t:?\Â¶>Îk=?AJ?~s?wd.?ZÜ@7äÀ²9< ;(Þ:a8?c±i=Wá7Wá7óýT<ú?¿>jW}>ÂAA?w>ÜF>­/?/Ã8ÖZ9z>*:Q>	:È½ð>^²i=J7J7óýT<rúÄ<8±<A.?ö;Ñ y;Ï×?-`v¹gË8Õ6ã¿`i
¸Ä²o8g¾2Üi==77=77óýT<1ô>P¢¢>Á@??Ô>ù>Óï.?ã('¹ÿ«Þ9Ü-@¾%:ÅÞ:-÷?«éi=0b70b7óýT<ø>Õî£>°´A?ÓGµ>Z>4?¿´3¹Bz	99Q'¿u?:¨nâ9ÇuX?ëìi=$7$7óýT<üæ?þè±>0{¹?ç?4 >Ñ6~?×`Ý7G99ß¨=f<î<#¡c?Eíi=¸7¸7óýT<?_ü×>æ³?%
?Å*>9? $ ¸¼år9È¨½Ýx?<{è<æª5?föi=
ã7
ã7óýT<ó>#>©ÒG?M>ÁE>Q/?¸LÖ9Ù{ã9È)ñ>hÅO9ÔÈ9{l>Lj=ý
 7ý
 7óýT<Wí-?´Ê>J¨[?>¢>ÐJN>4I?ÄF:&°G:TÑþ>dê
9r9ñ¦>·,j=ð8 7ð8 7óýT<¸í>ï>ÕãA?H Ó>r>\2?¸3ä¸Tù8}¼`¿
][<ø
<Ò¢J?
½j=ãc 7ãc 7óýT< ý­>quk>g+=?:>lÑF>IA-?7d;¹æW19@¿2g»9Á±e9ÝP?Náj=Ö 7Ö 7óýT<©«³>¼t>V<?©Å>ën>E)?¾û89þäÑ>ÏÊ8Ìý'9&up>äj=É¹ 7É¹ 7óýT< ú,?£Èâ>ïBC?½Ë>g>d9?¿{T9ß+¦9t¬£>.÷9H9Ç=q?Fk=¼ä 7¼ä 7óýT<L,ð>¤ï¢>­<?wÇ{>Ø7>0L/?QAW7Vq09	(=Y/¶[9*<¦»Óok=°!7°!7óýT<Ï!=Ìé<FR0?@ku;ÎsN;Á(?F!¸¾Nj9a¾æ{7Q½>9Ò
)=Úl=£:!7£:!7óýT<i5ù>
o¡>¥E?@G­>ÒÂ{>$20?âÈ¸õÔ¥9}i¾w}3:):å?¾El=e!7e!7óýT<$(?Ý·Ë>:}E?§'¥>ci>[5?Ê}A9è°9Ã>>9%9!ÏU?Íl=!7!7óýT<v-?PîÛ>¯èI?¿?Ö>å@8?àø9Ì¾£9XB?T"ò9Â×î9Ã?ÿTm=|»!7|»!7óýT<hÎ<8ª<³w1?gm;ìM;õ(?Ã®K¸j÷9ª2°½©ÐJ¸u9¾¶®½kn=oæ!7oæ!7óýT<ÊÈ<<Ís2?d%;ú;\-?±oG¹E¡9J¾N­¸.E9Î¨¾ún=b"7b"7óýT<eM4?#õ>U<?Ï?iÒ>­++?<:&Ô9:'Ù?í2Z9®Zª9ó£>Tsn=U<"7U<"7óýT<?Üù>¡?\«>LF>òx]?·eõ7ä·I9h·=ïù:×g:\ý?û¹n=Hg"7Hg"7óýT<R{³>ú$~>ËÊ4?ìjÁ>8ã>|.?È'¹AmL96Ñ¾·È80a9(xf>,Ín=<"7<"7óýT<.¡b?Þö>÷k?iOí>û>xF?VÕE899Î>\:ü9«9`J?Ón=/½"7/½"7óýT<>(L>M8?¤cç>Ñ­>ä"+?CÚ/=ä<0îD?Ù¨<fc<oÿ=?×}o="è"7"è"7óýT<4¡?_?	?`d?aäÛ>"ð?l9^êS9V?Â0½;Îy;w
B?¤o=#7#7óýT<QM?iC¿>ùg?9ß>>MW]?+³7Éç9û]=L ;×Ì:ÍI?p=>#7>#7óýT<Æ6?öò>A?^	?dÅ>³u2?aBL¸ÁE95¾gå:½:
í>ÕÄp=ûh#7ûh#7óýT<{?Ú¥¿>aÇI?zË´>ü
w>PW;?T¾<8e9½>ï¬:äE4:GÏX?+q=î#7î#7óýT<iÀ>Öð[>Äô_?O>×§>úS?¨==¤Å<1Ëu?®tü9¤º9x"-?q=á¾#7á¾#7"ýv<7M¤?/f=?½^?÷[?É(?£êE?XÛ¢9¶òÄ9Ý¯Ó>º;A2Ù:7?R£q=Õé#7Õé#7"ýv<á?Mj?)éu?a?¸³
?E~p?,=·0´<bY?sí¡:Ì]:;?]¿q=È$7È$7"ýv<å¶	?ô½>Ô:?Ô´>ü¤>T=.?ðUÍ9rjî9çzÜ>wÄ:FÅ:?.?ì1r=»?$7»?$7"ýv<Vq"?.«Ò>eE?ñä>Ös>>ø>?Å(Æ¸³¢9m¾RÅ:ïÖì9pÎ ?ãr=®j$7®j$7"ýv<Ë&??¸µ>KÌ^?±£>²F>ÒæR?Qà8ºÌî8Ôyð>¤]9á?9ASÓ>ßír=¡$7¡$7"ýv< ?C8?ä\?çÈ?ÜM´>híX?Mõ8.£9Â@>Ø!Õ9Æ~9r(V?°[s=À$7À$7"ýv<É .?TúÖ>òZO?Rò>_>x;J?$±9S9ð½>Þ:;bjü:/==?ºs=ë$7ë$7"ýv<¤Á?Ö¨>:C?Ë?	ÂÛ>iþ1?:,<üüÅ;Ip^?ÜêÍ9¾vÜ9ßï>s=z%7z%7"ýv<ÿ?
¬>ÿoD?.>¹5>¢°3?"Ê7ôî9k7=ªÛ:¶å:Åý?Á°s=mA%7mA%7"ýv<?V
?°×q?qJ?`aì>>[?>o9p19®Å,?ðéÑ9Üåì9×â>\Ás=al%7al%7"ýv<	-e?:?Aa?²?~ñ>'¡`?Îà¸8_9Ñh(>;9òk¡9!¼>Æs=T%7T%7"ýv<L\4?)eä>â(J?mñ«>fZ>¢ßI?DJÀ¶n9ìD;¼QÇ:²T^:Ç?#?%
t=GÂ%7GÂ%7"ýv<çÊ5?ò>¹é??g­?h«Ò>2«4?KK9Á;ø99þQ>OZ%9y9¨©>¥t=:í%7:í%7"ýv<å9"=v«ê<¾ø0?¬¤<?Ñ;v·?ë«¹ÞG9ªî©¾/¹@§9¾t=-&7-&7"ýv<-Ãá>­E>A?ob{>M6>0?ìÌ·ï1
9åÍ½½8Nª9´9w+ò>±*u= C&7 C&7"ýv<Ì V?Ì<?8DO?î-?Ø£à>|6F?¶vì:8Û:Yö@?<WT:?/½9Îª?ìu=n&7n&7"ýv<£bî>òì>ÅãL?Dä>JZ>2z4?Û³8zþ8/ï´>êT<^ô·;âÛH?«Åu=&7&7"ýv<
Ù><b>áv?wÉò>µ>NM[?zV9î9>:9T«09@Î?6v=úÃ&7úÃ&7"ýv<ëm&?©á>4Î<?~­?üà>j3?v9¸Lm9ÍÅ«½Âb»8gl9es>8:v=íî&7íî&7"ýv<}ÛÅ<·Ò<§ß.?Ê-;Ä);Õ?B¹»}9W¾m¸½9h¨ú½w=à'7à'7"ýv<r=\¯G=?Æ2?ÊÀ=C=Xà0?ïÿ-:a`2:ù·ù>=2Æ±<¬÷>?ßÌw=ÓD'7ÓD'7"ýv<þ@ß>.>)B?Z>4¸;>
/?â8(\9Lo>F»ç:i¸:Ø ?Jx=Æo'7Æo'7"ýv<«³2?;(Ï>èÕ\?KÊE>i´ó=ßÄO?ÇNî¶÷9aËá¼dà 9ÛÊ9>?m2x=¹'7¹'7"ýv<S)­>ËXi>Éø=?/WÀ>K0>+ð+?ãþ·Ôd9¿¾%½ß ¬9z¤9áM?Hx=¬Å'7¬Å'7"ýv<o ?ð0Ü>?:?Ê>åEU>Ùe+?¨Äµ
9Â.»[ùÚ:¸ñ­:Ò"!?.x=ð'7ð'7"ýv<6=:z=MÛ/?«,k<ª^/<¦+?Ú#G¹ªJe9VÞ¾Úï,9ôÙ 9>d¨x=(7(7"ýv<µf5?ù`«>N|?Õö¨?áï?:6?s´¢9Z#Ï9ÞÉ> ~­:ig;:+ÿl?S©x=F(7F(7"ýv<>ZÎ<õ<
7'?/5;;G?ÀEO¸â09j>¾Ôc8E+9îUS>Ýx=yq(7yq(7"ýv<?8º¢>_"l?Qò~?·?°ê\?õ/§9RÚâ9«¼>ùJO=ðÈÙ<¹ªs?Yäx=l(7l(7"ýv<EÁ?¯Ì»>ÃH?PP>÷J>íU6?Zú¤8pà,9¥Mt>Ä:"$:-_	?ø
y=_Ç(7_Ç(7"ýv<8=uñ=R/?H¥<ÛfT<c?Ó"x8i;9)y)>Mu·ý9ÄLT½´>y=Rò(7Rò(7"ýv<0}¤=sül=±¯1?Å$<þ¦ú;I(?6?¹Òh<9ç¿tõ¸ð:ô8(#¾	|y=E)7E)7"ýv<5:Ê>ë>J?Q)>tÅV>»T;?
J_=3=uD_?¼Y<ûÜ<FN?Êy=8H)78H)7"ýv<ézN?íò>ÁïY?r?U(*?/pD?e9Kd9
?8Î;YM;)`9?êy=+s)7+s)7"ýv<`¢Ö<5<lb.?];ü;ß¹
?º·Ñ9
·¼û©8h9By#>îz=)7)7"ýv<R?V¿?t
?!$g?¯Þÿ>:Bg?LÁ-9M9ð\Ø>mÖ9ý]9E?[Wz=É)7É)7"ýv<ì?éj°>
ÍY?7Þ>ñ0>ÓÈS?ýóþ¶µbW9©¼gÆ:î::5$/?3z=ô)7ô)7"ýv<kO?Â?oIH?öÛV?kf?°ù0?ïn"9·G95Ð>fÎF:êßÞ9¶Zd?ü¤z=ø*7ø*7"ýv<ôÓ=Éê<+q*?J@j;(S;îÿ
?Â¹uþ88ß¿B{Î·Ö9ôÁ½Ü+{=ëI*7ëI*7"ýv<oN¡?3?	?¦ü5?érÁ>ôÔp?Ç="9¥JU9JºÂ>öö¿:¯ÉO:hl?Á2{=Þt*7Þt*7"ýv<Ñ
?Ûã>£z?­u&? A¶>ÏÏi?,S9ª¬9´>¹ Ò9¤¨9À|?}]{=Ñ*7Ñ*7"ýv<TAÓ>¨æ>øñI?Eµä>¨>P8?ì'Ò¸sõ9É}=¾©ÂÀ;y];Ç/?ür{=ÄÊ*7ÄÊ*7"ýv<§yÝ>é>z]F?^>©ãL>Ñ¿-?FD>¸ð+9/{%¾ø¹²89--¯>åô{=·õ*7·õ*7"ýv<Ñ?YåÎ>ÚÙ;?É­>U{>1?WÃ8l9æpS>9OÏ;ÿ6;¿Õ1?¢|=« +7« +7"ýv<­'Ê>Â9>²ÄJ?¸$>X!A>R,?1|â¸Q>99O¾! 9ã#Ð93>7|=K+7K+7"ýv<' ?I.Í>üéE?½h>ÎÕ#>²¸5?Éý¹Rè9¾Îû:l£:
E?Ë|=v+7v+7"ýv<ÃY´=0¥=»,?[­<qôæ;	±#? %µlNI9QI»""«·-69Özp½íÝ|=¡+7¡+7"ýv<·Ht?ÃH?^j?[|n?M
?ÿ`\?XÞ´9å9¬É>[7;(Ü:àT?<X}=wÌ+7wÌ+7"ýv<Y²x>$&>??éjn>YÜ,>)0?èJ>9;Ä:9¦j?­úâ:þ±:pcC?Ç~=j÷+7j÷+7"ýv<m?gØ	?Ún?»ð?©â¦>¬f?|{§9ø9B?Æ¨:R¼w:vg.?@~=]",7]",7"ýv<ô¤>zQ[>f@?Uq>
'.>T`1?Xºz8¾[9y>TÌ9«þ9Î¢Í>Õ~=PM,7PM,7"ýv<3H<?I÷ö>^+C?4TÁ>">"0?g,8üYS92¾:>Uª¡< d<ûj5?g=Cx,7Cx,7"ýv<ké8=,=0à1?S¬;Î=;ÊÐ?ÒºL¸|9+/¾vz:à`:J?¬T=7£,77£,7"ýv<¥ßl?ÅÄÜ>iV?Û-?<º>6Iq?û»696q9ïÂ>B¨:éç0:ús?eÐ=*Î,7*Î,7"ýv<D	u>îa>üp?2Å.?±·Í>
}Y?ð·ðu9¨m¼Jðq<ùÖ<\p?Æå=ù,7ù,7"ýv<P7==4º-?^;0?;j+?]
¸°»è8{Z¾N
¸	¼%9Æc¾Gê=$-7$-7"ýv<{ý<ËXµ<)ù2?qK5;=Õ;¡Ù?Âx7@èE9¨ÿ6=±u¹Àx6ÌÁ =O-7O-7"ýv<2?E¢>zh?C>O¢->éVW?éf9¡9Ôl|>QÊ
:§¢9zqZ?iC=öy-7öy-7"ýv<Üñ?aÊ¥>puS?±°>e>JÓD?z'9º9Ä>z?·9TQ^9ÑS?Ó~=é¤-7é¤-7"ýv<=/^??27H?>?¬>P?ÌÕ194 9ø?Jì:V]µ:ÕÃ&?¨=ÜÏ-7ÜÏ-7"ýv<P.?ÊÅ>Ja?½+>?)'>zM?P ´¸ì]9:ÉO¾8:j¡ì9Û?e¶=Ðú-7Ðú-7"ýv<|K?_Z?¯9?qÐ>ôµ>u+?lOµ¸8S¼9ávö½|99w¡9Âý>ÍË=Ã%.7Ã%.7"ýv<\O=T=A,?z'C<u"<¡?¤è7×~!9õ<jô8¡Y9ßÏ>íð=¶P.7¶P.7"ýv<PÉé>öÑ£>ðª6?\fª>w>-'?É^¹ÑØ8Ö:¿ø=:T-:S?=©{.7©{.7"ýv<
=ø;Ð<"i-?E$f=ßñ9=l?ûì8ø9,,d>¡ÜÒ;m+¤;±g$?=¦.7¦.7"ýv<9§?ØØ¸>QBO?Î-Ã>»_>µë9?Äj¢9(¨9?ÆÞË9Ð:À9DÀ? =Ñ.7Ñ.7"ýv<ûÈ<¾z<ùô*?Æ×;ÆF§;5%?h¡h¹£¸/9Gt)¿ÁÒ»¸6µ86c¿©s=ü.7ü.7"ýv<åå<ó¤<2?î7¬;;¿º%?&b¹ØLõ8Ùl¿vÑ8>ïy9¬2V>*x=u'/7u'/7"ýv<SUè?d:m?Ç·z??g?M?5ÄZ?£MF9¥.90Ì?­ú:æ::®«?=hR/7hR/7"ýv<í£=ÀÛ<Î+*?ªÿ7;gî; J ?F´¸yu9ø¾4´Ø7°J×8ðÖ>4¥=\}/7\}/7"ýv<è°D?­þ>u%F?Æ´?F×>;6?¬Ïà8Åµ9O>R2:ï9e	?P¸=O¨/7O¨/7"ýv<¬ð?$±»><O?Xs>7Ñ(>B8?>,8 M9`È=¬9äck9¸ð?É=BÓ/7BÓ/7"ýv<©½?r*?jäZ?M4?°Ð>R]?æ88
Å9U,o=³S;ìc;ÑS?=5þ/75þ/7"ýv<q?þN²>G>?¹_¬>Þ>ä(?.¿7\9úi=k\:4}Y:þ6%?í<=()07()07"ýv<@E#?(Ê>[N?d#?}Ö>ÕïB?øé¯=úuN= Z?²:9::ú>JC=T07T07"ýv<ä*?)À>Â¶R?Ü­x>RÚ>A¦I?z4 7þ¡9)®þ<hAã:cè:ùªD?ú`=0707"ýv< z?FW?ÓQ?REÞ>°¦>{÷7?Ür29üºo9.¾>ÏÂ9Õ½9¦Z?Ë=ª07ª07"ýv<wN?2ûâ>vÜh?øÆ¹>_>`ÅT?!H«8®Ð(9ÈÞ>ý<Õ9w9oO?Æ=ôÔ07ôÔ07"ýv<ÂE®>PËn>OÔ:?²^£>IËw>±Ç(?ó²Ì8WÑO9(|>2<9¤fW9«ªß><Ç=èÿ07èÿ07"ýv<äã>£>ªE?ÃL¦>ôuf>º8?éq· P\9xX½×ÆX:!É:Ú8?ç=Û*17Û*17"ýv<ï>Å9¡>->?Q»Ï>Kn>ç/?Ìn¸ÈZD9ñ¿(¾a8j®9k<Â=Ë=ÎU17ÎU17"ýv<pd'?ëã>G<?Ï>Ù(;>á(/?¡58Ý­q9,>£÷9!:NÂÃ>=Á17Á17"ýv<êú¨>k[>üE?ì¢Å>¯4>¾
7?¬¹¸¼Yx9`7?¾=-9öï9~6?
F=´«17´«17"ýv<q>p3>5:?>Í>"§>C5?y u=D=AhO?Êîº9óò9VÅ>ÈP=§Ö17§Ö17"ýv<Mù?Vh¸>KÃ<?Oè>&lV>M+4?óñJ¸¶©a9e:æ½§<^:í":É.?\X=2727"ýv<d'?ÑÄ>cºY?¯ò?s¦·>-¨H?1Û|869ýñâ=¸:ã:êP?jy=,27,27"ýv<æm	=¯Ê<ý±-?;¼d6;nG?ÁË¹[i
9!7î¾D²¸Ìïf9fE¾[|=W27W27"ýv<eÿ{?þ?rg?=Üö>x>U?¶.8"ok9c¤=áê9p¡Ð9Sã?Kª=t27t27"ýv<d?O¼>c¦L?Ú>?°àø>6PD?®Y9¤§±9îÖ>L¡g:ýiç9?wÍ=g­27g­27"ýv<W/?¼¬¤>KJ?Y+¶?SÉY?'"V?1Ù:èRê9¢.?£2;w»:çñs?0Þ=ZØ27ZØ27"ýv<fA£?)i.?Q o?æ ù>>öGr?ç	9[¤Î9!Ø*>
,:õ5ÿ9Î,?à=M37M37"ýv<RÇ>¶=>p8?íºS>~ >Á(?éÇ!¹=í8;.¿H7:~Ò9ø§?	÷=@.37@.37"ýv<8?¯Þ³>À^?6ø=?«@Õ>¾d?ÇT7¨X;9°Ê<21:§Ý9ÃL?D8=3Y373Y37"ýv<þØ>év> .A?§j`>ª&>+Z,?XÑ8ìõ9lÕ@>B/r:³ÑZ:öª
?9=&37&37"ýv<z¼+?MªÕ>kÃM?v§L?òWò>Ï/X?pSz9»Ó§9Éë¾>:I}:?1?¾a=¯37¯37"ýv<æ¾<ò<á%?|QT;I«%;Ö
$?:Î··TAM9X?e½f¹·O£@9¨BT½t=
Ú37
Ú37"ýv<për?r?µ\n?¼Áè>^V>%h?t·û?39E?.½kTÛ9*R(9-Ê¦?Í=4747"ýv<nq|?õd?oU?qg_?þ
?ÕbI?â|X9È9t3>J#;-@¾:\[?&ê=ó/47ó/47"ýv<Ö·?¥Û?ÒU?D=?UTñ>I?Äw9J°¼9ý6P>÷´N:Ä7:Ì?7=æZ47æZ47"ýv<:÷?1­>ÓD?.8ç>l³§>?{0?Ù²$8À»£9,Á=Á¬!;õvô:ºM)?»£=Ù47Ù47"ýv<GO?÷Ô®>1Á?`5??À?ÂFÂ9k1ý9!nÄ>¤·;ÌV;ÞZ?ª¨=Ì°47Ì°47"ýv<"iØ>×>çÿV?/á>A>kÔ=?ìÎ½¸½»9*á¾>®
;5zÃ:@5?¨¾=¿Û47¿Û47"ýv<t?p>«>÷àl?'é>}>;ÁQ?49s9uqd>;¡94°Y9Í=?Òæ=²57²57"ýv<QR?C?ÜNA?OòÊ>,5>G¬1?K7wÌ-9¶Ù^=
#^:D¦D:?&=¦157¦157"ýv<I_>?Ïhí>GM?e@«>6`>)C?)Ç9°
­9(ki>ä9ÆÌ|9W{g?Å*=\57\57"ýv<)´?û;Î>"Ë>?î5?sF¼>1?¢É8r^9ug>Àjî7h99øyH=ô3=5757"ýv<Tä×< Ý<åò-?÷²Z;ñR7;³?¿L8h09_½º=-¹YKT9¿Ð¾`M=²57²57"ýv<ÿ·??
¿>°?ááB?È9×>wÍg?ÐüÌ9n©9Åº?f¨94fh9+;>ÆU=rÝ57rÝ57"ýv<§?\­>ÄU?",^?¹?J@G?ØSÈ9v¡É9lXþ>H		:i:s?%=e67e67"ýv<IÊy=Þu7=5G.?:ù;ÑM;_*?Öu¸¾9jóÕ½Hîø7Ù7FÓ?*=X367X367"ýv<ë<ã®<j,?pJ;TÎ#;æ?r÷:¹/È8To¿VJÄ8Lr69i¶>­ =K^67K^67"ýv<gm?½<µ>Çw<?ÆLÔ>HR¡>àr(?*õ8ú
¡9i=æx#:W;::Ë¶à>Â¹=>67>67"ýv<ìl#?£RÐ>ÏÓH?þ>éH©>e$@?=
¸¥48yÂ¾sJ9>Ò£9.>·¾=2´672´67"ýv<Vh<?"{æ>§DQ?ÿÞ>Ñ>ñëH?¢SÊ9üE9±ß@?(B°9×9±?&¿=%ß67%ß67"ýv<Â9&>l(=!¯?|ÇH?x5Þ>ÄOg?³Ë=ÌvA=¤Å?³1;ã8Ô:#[V?½É=
77
77"ýv<wL=æO=ª,?ßý;Jx;eÃ?ø¹)9Úg¾ôÌ^9ð~9Úà>GÔ=577577"ýv<{ÞK?ý?ÖÁB?ú?½@J? <?
z=909z>
R::qû9ëU?Ø=þ_77þ_77"ýv<|Eú>F8£>yDD?a¯>ÙA>m¼4?ãµâ7\*u9½ºl=
u9`á9 ^>=ñ77ñ77"ýv<I?ÁW???µ`Ð>Î>p6?ZUÎ8ÒÝ{8;¸Q?1gî:ÒÎ£:÷I:?Ý =äµ77äµ77"ýv<6¸=í±=º=+?¼
<ú;d?Ñ¹Ìv 8ÿpe¿zZÏ¸¸ó±8ö%¿ðl=×à77×à77"ýv<|«v=é/=S|3?lÓ½;¨4;]5?­§;¹8ÿ¶¿ãCm:cM:êÝ?sm=Ê87Ê87"ýv<Â<!?]È>êN?ZJ?rª¯>õ:?hÄ&:­?¿9Ñ:_?ÙD¨:Dl:ÕR6?=¾687¾687"ýv<Å?äæ>_X?+?ÚrÖ>\?7¿9 Ì`9´Y?gA':o:`
?A=±a87±a87"ýv<U©?Ck¡>tß?qÒ?xÖ>0Ä?KÕ9
k¾9q`?Ór/:A
:Uü?Æ=¤87¤87"ýv<wÌ>Äz>º¯7?íY>c#>ém*?Æåü8´ç09ü¶>5sÎ9B¸9`(?õ=·87·87"ýv<(s?
Àµ>¹ÞL?(°>CM>Ûi3?z:®j-:Ô5ä>6¥9Ü_9'üó>Öæ=â87â87"ýv<Â¦K?LàÉ>' ?Esð>$¡>7k?7!9@f9ôõ²>í=:CI­9FI?=}
97}
97"ýv<.½?ù³>B?´rÔ>uÔ>ª#*?,6ét19üÐ;#{9¡9¬Éì>t
=p897p897"ýv<C?pê­>Äd?m¼w>H%>zÚ??ù79ÐÅ8üÞ¶?ÂúÈ9ÖÃ\9i?(.=cc97cc97"ýv<ÿj?éÑ>Ýq7?|Ò>¾»>£-?ÈK«µ)½9)ÒçºÒ,Ë;;|4?Í/=W97W97"ýv<É?ÚÐ>?±Q?ªö>J>`ÇU?}a7:ø:·9é?Ùî9þ9[0þ>%8=J¹97J¹97"ýv<ê+5?×ï>`A?}Æ>çÙ>tH@?º!9
Yß8³)9?Ó^:û>:H?ð===ä97=ä97"ýv<L?Û+?ÓðK?­V*?âºë>Uü8?I9Ü92éU>¢è½9Qä9ô?=0:70:7"ýv<\eM>.s>äC?]®?ªÁ>v:?n°Ñ7èGí8I;â=GÅr9×9é	Ú>±=#::7#::7"ýv<U¦w?£Û>wY?³z?(Ø
?Æf?þü×9ì[V9ù?¡Ì;ÿi;HÛ_?j¥=e:7e:7"ýv<Ìø-?°»°>|?u?sÀ¼>JÆN?Âx»¸Ø9l8¾kz2:¨Áµ9ôa{?Oª=	:7	:7"ýv<et>
EÈ=øB2? >Ô=ÏVA?_v=DË<#@G?á%.;ÌÊü:[0?òÑ=üº:7üº:7"ýv<ÆQ?9íé>Nee?Èë>ìü>?a?µ·°µ¨9ÍX	½61:æ9zÿq?òï=ïå:7ïå:7"ýv<65=Ì%Ø<?*-?qüÈ:EÁ:O?MW«¸ 8¤[¿$g¸Dõy9½®õ=ã;7ã;7<éå<¼4¥<Ú!2?^==¼=õ(?Ú±9êÕ9\rÔ>xº<½`à;Ñ2?=Ö;;7Ö;;7<?½þ>ýûb?*³÷>Û~>©õV?`±¸û9	d¾»ÀO:U±ü9ÓxR?3=Éf;7Éf;7<		?às½>}ß;?qå>ñRC>l3?¿³p¸áç²9}6¬½py9ºï-9ÎW?ÓH=¼;7¼;7<ï<=}Ê<[=,?Bê;Ó1»; ?ê£¹Ot9j	¿Ï¹¡©'9Ü
Ú¾¥=¯¼;7¯¼;7<ã=á®»<Ö2?á<SÊ;0%?¶¹Ö9ý\¿BÎ:\ÿ:$?=¢ç;7¢ç;7</,?µl¹>"¸m?ØP?a?«äH?a.9&¿89*ìñ>Ûñ9éP9	U?"·=<7<7<¡|ê>£ >é×:?¬ÂÍ>úë>¬/?Q= ¹¹Gý8Òõ!¿ÿ±:@[d:5G?|"==<7=<7<x>âø>
?J? ¹$>â=:?åí,=ÀÌ<õXX?>C4=ùóÇ<YÊf?¹,=|h<7|h<7<&Ï>Ù^U>c#<?Y>Lë;>04?Ðm8ÅW9"õ>ñX:çW:$:?t<=o<7o<7<¿NÐ>év~>Q?¯ªP>¶>U8?g·1p9ÒÒ½­³9Ó.Þ9³ÑÎ>LW=b¾<7b¾<7<ò»û>Y >XóH?ô Â>³Þ>øZ7?7¸@è8âÈí¾´:Õ:N?èd=Ué<7Ué<7<qá?j??2¥¥?)?Ïâz?È³Ë9ª
Ö9@¢ó>¡;Ðì:æP ?Vh=H=7H=7<É¥·>Þw>P¬=?^HS>Ë>tJ4?'ÀÈ8¹Y¿8»I?s9f<9k-<í)?q=;?=7;?=7<¢X?7%ý>=â?ÿc?¯	Ì>»»?{Û9ü: Ù>£Ç¹:þ9»Úº?²r=.j=7.j=7<g?7,>IÀo?0QÓ>~½>cÏE?ýæ®:}:=Z?Bm-:Åï95*9?Ô=!=7!=7<ÌM?»?*úD?.Ë>þ>)Ë1?|>8ÔõÍ84l>§./:âÿº9Òo?L=À=7À=7</O
?~< >ó÷\?¯?;¿>Í£5?)ÿ:9.>9×1?$¬ê<4<âCW?=ë=7ë=7<.a»<ú<Ô-?ð®ø;§Ê;?;
â·ÀÝ8&¾¬<(O½;^µ0?ªÃ=û>7û>7<»¼Ë<¨Ì<o¥1?ôs;ó;1?­1¹¾;79@<ø¾>3¸$ti9$9¾h×=î@>7î@>7<K?*à>c?}K>Õ>|??ÕÖ÷¸t9
u¾TÉ:[6:¸*O?¸×=ák>7ák>7<><J>¿£C?¹°>äÏ=8È'?Õ¤¸ZM#93¾Uw96s9wë>´ã=Ô>7Ô>7</EU?IZ?úm>?9?}É>	5?CCà·)¼9|0½o9õ:¿v:4k~?Çô=ÇÁ>7ÇÁ>7<äç<¹¢§<|1?I£;7«;ª?Ö¸¹Ü8Æàõ¿=ã6)9¦
¬<Å	=ºì>7ºì>7<[rP?	-?jXH?^=?<û>ª@?1l´8àÑ9°>veú:èä´:ñ-1?E =­?7­?7<		\=`"=|s-?SÐ;Óh;ÄE?ÍÉ§¹Îo(9³¿9-²9´H>)*= B?7 B?7<ísl?¾^ÿ>=	m?Y7*?¹Ò>àíN?;
9ç* 9p|>t::Î:
7?º,=m?7m?7<þö>)$>F0I?y×T>ó>_ª:?þ¸aK9VÒl¾=:Ù9dÕ9M?h?=?7?7<â17=ðÔÑ<_?s¦={?="^?SãS=ëÃ<¥n?7È=ÁVo=­'V?ªJ=zÃ?7zÃ?7<³Sw?ô[á>0z?q?Bl?¹çY?&4;¸Úä:QI?ÌÉ:¤¦M:4{?*p=mî?7mî?7<øa?ºFø>­ÿh?s¾ÿ>Ð>¯Ôf?ðF9Í¥9ï>RG:æcä9k_?r=`@7`@7<#Í?S´´>À_?éò>Cr>_J?G{Î¸§²+9\î¾ïeZ:ù:v¨P?¥=SD@7SD@7<q8?]MÒ>!`?O!k>3>ÆÍ=?ç(¹ï³8Ëp¿+9PÀ9s¾>Íó=Fo@7Fo@7<DÝö>'#£>±A?±ù>CV>"/?±Z ¹¤/Z93%¼¾(ú/8`ô&9Úê>ú=9@79@7<Ewå<%Õ©<Óñ,?zé;S>;îv5? Ã£¸ï9V¾'¸ªQ9ß½"=-Å@7-Å@7<ë/O?·~Í>Ö
?9?K,?eb?=øç9<¶9õî"?õá:·Úw:vòh?jI= ð@7 ð@7<l?¹¶¿>½I?è2?åÁ¹>Q06?ôY7Ø?9E\=¯Òu:*B;:(?3u=A7A7<í2N=A=Æ~.?û.ð;à¹;ñy@?ÕØQ¹z\9·§ó¾îÚ¶7´O9Të¼.v=FA7FA7<?7=ñ>¹-?Y0S?ÝSµ>G?¤'9ÓR9Å¹/?÷;·:Ç·~?F=ùpA7ùpA7<xÎ>`®>Ø8?¿ä>DDb>a0?°³¸Åq9·>¾;ú´Q;¤x;?-=ìA7ìA7<8Ä?Þ>¯v?0ñL?
Ú>Ñp?Û¯=ÃFU=(R?	­:|~L:ß@Y?À¯=ßÆA7ßÆA7<tIÀ=ðü=êý4?[ä'<¶<?$á¡·û|9þ$½í¤	8¼¯F9sY±=°=ÒñA7ÒñA7<Ñ|	?m²²>µöD?LÞ>J>éC6?ø9è9Ük>§\¼9Gâ»9_S?á·=ÅB7ÅB7<+Âþ<î¹<Gb/?ØÍ×:üÃ:lñ?£7qÆg9çF%=^7K·nz9¼Ï¼è=¹GB7¹GB7< 6?<äß>`-P?ý«>[>µH?8Ô§¢9Â§Ô=Åg÷;U³;WS0?Âò=¬rB7¬rB7<¼{>^&>XcA?xÔ>ir>N0?P8ÈÂ?9(¯T><&À9:¾>öý=B7B7<">4>ðm:?aÕ>ì>Á0?Ïù
7+/9øäl<i¬Ò:i:øZ=?'=ÈB7ÈB7<ÉWø>ÄÝ£>üA?¨b8>a)>"º6?¾¹Pç_9D5«¾ë9Vø9éò>ë-=óB7óB7<©¶?­Èý>Û1¸?<d?WÄ±>t¤?;º9XR69Âû?::Ö7:vøG?".=xC7xC7<TÀ?A¤>2(è?|¨?ë^>¸§?ÛÎ$9<=9½ >éG:lZ:8ê?ÕA=kIC7kIC7<!<r=º§3=',?]÷µ;^;ß?Ó§8~Î9C
>b¸6ú8É¶¾»=^tC7^tC7< t?ÀdÁ>ì9?>8M>Z1?7Ä6sT9²Hl<ò[U:Ò#:ö´&?Í=RC7RC7<HµÊ>Ò>À:?.ìr>äs6>9l*?üÈ¸jÊ8£ï'¾],9Ü9¶;>ß=EÊC7EÊC7<]jÓ<¡<Ë/?6X;ø}$;¤(?¦Ó¸HÏx8{/¿XYq8VS9º-H>¡ý=8õC78õC7<á7©>:Y>$G?n@?öÓ?9?dÏ=qHy=	#U?ú¼<Y<Ò^?w@=+ D7+ D7<"â<.©<£ÿ*?_B;Âl*;E?ø Æ7Ïµû8dÉ=SÏþ8Ev}9A®>I_=KD7KD7<ãk?6Wû>áo?]?Þ8³>jN?;_8¢~µ9UP=ø:+î^:Ô+?= =vD7vD7<Ûá>äe>²=?úT²> E>s9/?w
Ü·'9
¸½áW9þ®9þÀ»>¡=¡D7¡D7<:>t5>D?SÊ>k>ÆL4?ô8îÙ9æp>á¾9~o89å?Pµ=÷ËD7÷ËD7<#Qo>ä">½µA?Á¨>ÏJ>Ã-?ÀU7mé8Æ¸i=/Eá:zq :ã·3?º=êöD7êöD7<}b)?à£é>_9?ò¯>h>	/?ôrû¸
ê&9ÓÀ¾iæë9Ä(V9þ?É=Þ!E7Þ!E7<±!?}öÝ>Ã9?Tñ>¨w°>²å.?/ -9Ü°9¹{>_uH:
C:?zç=ÑLE7ÑLE7<Þñ)=Qïí<Ù6?~[%>ðJ>èú$?Cu9 a¸9§Cª>©Fè;¡;vF@?ÊC=ÄwE7ÄwE7<dG>VY>@8?üí>¸F\>%-?È7§9ÁÕ=ÊwA9²!9éDA?kD=·¢E7·¢E7<!¿:?úÓñ>Ë°E? _?ln8?@?Ò9ê×9W?g¹:k~v:ÉÁ@?E=ªÍE7ªÍE7<+q?^@ø>\y?9í>vÜ>ÅFf?$r9$X9yûD?Ð¬I:OÐß9x­f?ØF=øE7øE7<¥î>e¢>.<?<>ãZ>Æ®-?[«8¡G$9¬½N>b²¯869È*>jG=#F7#F7<¤?^t>%ÕO?Ûö>ë­>2 6?ÿôç8}Y9´R:>È6H:
A:Ap?¯J=NF7NF7< Q?lÉú>åsU?¿ß2?pë>B?ÿ9gy 9àew>¯L:rÎ9P&?S=vyF7vyF7<pá?òPª>ÃV?ÕÎÖ>9Ó>BÚ=?üb:Öü:ÀÏ>?C:¨a:+i,?ÏT=j¤F7j¤F7<¡Y×>Û>õû<?Õ>h>Sî.?¸OD9a+@¾`ó·cÄ9¾Q½BV=]ÏF7]ÏF7<±=·4é<K.?aZ;m[;»?Zª¹óH9cí±¾X¸ì&9Møa¾mk=PúF7PúF7<sN\?ù?DNW?áôY?uÖô>°äc?¿Wú8^9g>þ:«p:?q}=C%G7C%G7<%B?÷àå>ïX?Cb??¹>pN?ØÃm8om9n->wÕ·:Tìu:Ö]??¡=6PG76PG7<ö`À<º<ù(?è:NoÌ:§?2±¸.÷f8¹¿fU7Ì99_= µ=){G7){G7<ïý3?ÑïÆ>ùg??í³¤>g4X?Ø:	H:)?ÁlË9±¿9@æ?ÜÁ=¦G7¦G7<ü~)?f¹ì>1L7?zr>y¦h>·ò)?Q09)©9¦9?ÿK:¬):Üä?çÜ=ÑG7ÑG7<õ >ÛP>DËD?l>04D>
+?·TH8Ð9Þþ±=Þ!9G^9	º>6ñ=üG7üG7<Äã$?N7Ñ>ùÂI?vÿ»>ÚS>f$3?­·:±©R:èq>?A4é9å¦9`%3?É=ö&H7ö&H7<!AÒ<ç×<Ê3?ñq/<vêÆ;.Ëa?ô¼æ¸>T9*í¾¿$ñ9J:ð>3d=éQH7éQH7<`s½<s<ºä-?H:;bë(;·^
?"$^¹leG8ÒÀ=ï¸qä9~Xá¾G=Ü|H7Ü|H7<Hq?UW¢>[J?Ìñ>@§>Ùq8?ÐÕ7ÐM9jÖ=É:;~Ó:UQ>?;Â=Ï§H7Ï§H7<¼S>¥N>Ò;?\>ÏÆ;>ÉD/?®/Û¸%û8lß¾ÿëú9NÆÝ9Ò?zÊ=ÂÒH7ÂÒH7<~Ü>ñ>5E?>
ÿN>.`8?pG¹>Ø%9jí¿54ã9'V::ÂÛ>íé=µýH7µýH7<«ïU?5
?8B?$Lý>³Ô³>ÃJ4?nuÍ9¨¹9§
?â¹2:ç»:Wè?O=¨(I7¨(I7<Ã±>u;q>{¥<?à>Ä >ÛÁ2?S@8o%²9kÈ=2{Y;ð;`k;?=SI7SI7<N¼<<þN*?b;;}¸t;hÕ?¦îH¹Nwa8È$ä¿&&9ß99µÆ>F=~I7~I7<L&?(Â>Ç.[?ß°ó>>1f?C£92ãU9,¶C?­<9"C9u>=©I7©I7<ÐôÉ<Z©<Î¹,?î<<~<ä?öÕ7d-D9Î=ß
s:Aü9Wv?,;=uÔI7uÔI7<pÛ?§aÈ>×E?w»>
Ö>¦0?©Ð·ñØc9Âqj½ÔÔ:e:T.?ÊS=hÿI7hÿI7<m
[>e>É×@?8û>û¤¸>³&.?½Å´= /`=õlN?8Ö<:B<D<?<U=[*J7[*J7<I??^ìf?Öd/?¢uÍ>ãZ? ö8Æùk9ï·>d~;A³:®àF?1Z=NUJ7NUJ7<a'?Ëh§>=RV?ö>KN>ÔD?ø;¸è³+9« ¾åq;P(";KU>?¦d=AJ7AJ7<²=î>W¦>üS7?ì>é=só+?ØÙô¸qÛ	9éWã¾ºÆ:ÿg:÷Û ?=4«J74«J7<¢¾£>NÁ`>:?©w>[4ç=Uv/?¸øW9Q=¾+Ë:9Ì(B9ÊIö>='ÖJ7'ÖJ7<S;?ÃØã>xR?bý4?!(ç>ÿpH?XBµ9ÂXØ9={Ö>/û>;|ö:³¯F?V =K7K7<@Þ?«B±>Âq>?t>ÅH>y|=?Ðø¸+9IùC¾·Bß9Âãø9£å>×£=,K7,K7<¥`?å?gK?P~ã>ü7>/@?h»79ÕÑk9ztÇ>®9ÅÐ9¾%>cÂ=WK7WK7<hF>gQð=[S?9¹==à=ñ<TI?³A6Æ8E9mû;
¬°9 ½n9r=?Å=ôK7ôK7<(C?,Ç?dk?x°?ÆO¡>8m?4Ðª8lÿ,9zÄ|>{3Ó:z[:TXv?KÏ=ç¬K7ç¬K7<"¼F?"ÿ>iG?BûÇ>$|>ð7?Ô¤8û9Fç>px:â9 :6xF?où=Ú×K7Ú×K7<¥?n>\?x$(?g°Ü>·C? Z8|¥9%=>+::2?ç=ÍL7ÍL7<ã¸?ð³>_«??Õ}´>áÞ>Lä1?¦f¸º
9(¾Þú=9¢÷&9R¤?´=À-L7À-L7<Ë>ì>Î<?äÑ>L`>¡.?ëÒW¹ÈP19\Ì¿ÍH9;ÞÈ
;èâ*?ZF=´XL7´XL7<JoÃ=,y=GÊH?K´?ïÚ>û$9?HV=öuþ<½WW?·ð<íÆ;îdG?ù[=§L7§L7<à¶R=Ýc=Z².?ìü©;U;cK
?¯á¸ºv_9E¾Kò8¹¿×8{¯[¿Gc=®L7®L7<3Í¨?.\I?IV?à3?%Ù>-T?FÝ8¢ô«9ñ$>ìA:¥÷:ì%?Ì=ÙL7ÙL7<l±>LÚD>¼^A?zÊÔ>Bä>¸.?iÄ7Äm8|©S>VJ<Á<lA?¸=M7M7<kwâ>{Ó>ÆB?êÃ?Ã¶>µp>?ºÒs¸Ù¡9]m¾9D;Yí:;O%?Ç=s/M7s/M7<x5?Å³¼>5ÙO?´!É>^H>p7?ð¤8GÃw9.)>S·¸ð½û8Ýlº¾:â=fZM7fZM7<¶ß>i>T=?¬·>Î>3-?Ñ³°·ù¯9co½ %8Û#9µÊ×=Ùè=YM7YM7<ÈAK?hÎ>9Þ{?*Ãð>U|>Ct??ÉF9V¾9Z®>ªÞ:÷:^?q/=L°M7L°M7<BÈ>ÞR>0ír?åè>ß>%TK?eÞ¼9]õä9è,Ó>ÌHQ;Â*ï:`?-W=@ÛM7@ÛM7< -î<F8²<+?ÌYs;ëN;yÂ?X7Ü¸ h9J÷r¾ 9¸E
9½"Z=3N73N7<ì~?(:õ>y?@EW?Ü>±Ïy?ù>9ûÄb9×ÿ,?÷ó:ó:®T?Ëm=&1N7&1N7<.W??À$8?AË>>þ².?ë.[·ÛÌ 9Yy®¼óº9ñ¢9K.?G=\N7\N7<¹t?dYØ>¸?XÕ?K±£>úÂh?gl7ûi9tæÈ<Ã°:â)»9XJ?[¼=N7N7<ãKþ=Eº=ºþ.?á&>ÄÀn>7$?P¸Èu9<UÙ½ÔÀ·<Ýz<ö;?MÈ=ÿ±N7ÿ±N7<jÑÂ>l×|>o@E?©9*>¨Lù=ìÌ.?<®¸TÔ09|¾¨¯Ö¸M9úÔ¶¾6Ñ=òÜN7òÜN7</&?ì>íE?ZÒ0?È£>1?Lþ]8é\9xÚ>RÆ;ä/G;~?°Ù=åO7åO7<èÈ«>0ý`>dvC?Ê.Ì>D>ò_7?puX¸Û9vò´½ÈßÆ8u¼9Ö>y%=Ù2O7Ù2O7<m¿>¹·}>Ò@?Ã7>æ`b>(Ê1?æ,ã8Ja9Ô¾>T=	;ßª:LöM?äj=Ì]O7Ì]O7<ïh&?`Ð>qL?Î£ô>×ª>9K7?½/8ÛFs9>Íá¤9nWY9¦5B?=¿O7¿O7<ýG?)?¬A^?ø(?Ã,>vo?x^7ÙGº9Ð¥N<©n(:îç9:é9?±ª=²³O7²³O7<4?Íe0?Z¹\?ÉqO?<ê>fb?	P9Xk9ýKâ>O¶º:6[:o¶Y?^Ó=¥ÞO7¥ÞO7<ÚF?Ñ?3Öv?)?ö?W|?uÔï9Ë:V¥á>Y:Þ}	:ôJ?þâ=	P7	P7<zúe?Oª?Ia?r7·>¶b>vlO?áÿ8²K9+ >ÅQ:x :¾'?Ìï=4P74P7<÷^4?÷#Ð>^Ø]?Ûí>3t>¨¶K?*ÀÆ8R¡½9(>â:µvL:(a&?è$=~_P7~_P7<}Q]?Ò°?>?O?6ç>>Â6E?I¯4¸ßFc9Ë½ã=¦9·}9°?«%=qP7qP7<»Ë?È\«>VR?ò?áõ¥>ÊE?æÿþ8w9Y"y>sõ*:ñÒ9yO?+j=eµP7eµP7<[5?èä>ãK?ôuû>(Å>]°R?DX¸S ¡9Gþ«½b:dÙÔ9ÝN'?Èr=XàP7XàP7<ò=?Ý^>Qa?­L?ð
á>ÖÔh?R";»:º5?J®<!×;}5Y?=KQ7KQ7<Û?ãk³>mùH?s¥	?ÎèÅ>c2?·¿:û8:GC0?:¶9À¿7?=>6Q7>6Q7<1*7?>­Þ>?R?/æ>´>-ôL?AÁ¸©'Z9Çb¾ïJ;Jÿ:çJ?ÉÌ=1aQ71aQ7<yÜ>¬Ó>tç>?n>ìö.>N&.?M1
¹U­9ÒL¾N9D§³9²§Ã>¤=$Q7$Q7<6^Ó=ôB=ãà)?æï;Z¬;EÉ1?zÇ}¹û59d3¿ahë·Q',9ç¯½¶N=·Q7·Q7<V7?°¿>fp??ÂÃ¥>Çÿp>&0?9ì³bl9Æ¹?¡×9v­9ü?J£=
âQ7
âQ7<ü@?À3â>ºhZ?á¢/?ò×>G6P?,aï9È	:ÄaÞ>¨þ:ó¶¸:[0?
¦=ýR7ýR7<îd?ºÀ>À9?ìGc>NÓ&>»b.?d³7¯ÓY9pR=ú¬:ø:ÈÂ&?|Ý=ñ7R7ñ7R7<	 ?áÍ>éôF?£Y?3åÄ>ºG1?üÌ¢8­9!>a(:,|(:Ä>D?ü=äbR7äbR7<ø??8~?1N?¶å>ïªe?l9-o9ã9Ê>×8::Z{9þ|½?Y=×R7×R7*<?z?³Ä>°qF?Ñùâ>XÒ>ÅB9?Äò·¸¶09ú=¾gÛ´:åö:Ö{?xd=Ê¸R7Ê¸R7*<aâû<º<_Ô,?Üed;½/;ÄZ&?¢Ý7¹.X/9q8¿B$Ä8s9!N>	e=½ãR7½ãR7*<"­Ü?æ.Q?]?ÔÂ ?Q=?ÜbY?Á«×8§9P×4>Éÿ9ã{ù9ë;?°=°S7°S7*<Oã¯>TÔZ>²ÃM?ªH>¢Y'>ÔH?ïr¹Ò99Éö&¿EÙ£9Z¢n9³Å/?¾=£9S7£9S7*<0©?íÈ>ò%J?ë/Ö>2s>ÅD?~?$7-9éb<6:ÃÈ
:·î>lÑ=dS7dS7*<z
S?ì?Ê;?3WÒ>E½>úN;?6f¬¸Ë88PÙ¾6à7:¹Ë(:uo?EÝ=S7S7*<¹=°=íw=f76?®`	<d;Jt?r0H¹{]9ÞÜç¾}t8ì^v9Ø>õ'=}ºS7}ºS7*<w4e=ÊS)=qC-?»íæ;eï£;íN4?DN,·h´9}t¼±³9Î±8¶k?Àl=påS7påS7*<ãå>´4>ß6E?(7j>**(>lF2?ì9ã¸§z¸8ð¨¿ì¨9<<9
¼e?r=cT7cT7*< %?"þ­>D$Q?Î_Â>Õ>U3?~8Ô9¨>ozi:yN:ÛÇ<?õr=V;T7V;T7*<÷)=°U\=Ôô1?¸< râ;y"?¦w´¸E¦9í
¾DøR;y­;"õ??B}=IfT7IfT7*<p¼=±¶Ö<Þ_+?·n;¼};A?6º¹À¯9é¦¿T8¨ã`9lJ==<T7<T7*<O)?èÎ>IQ?¼yS>A²>'Ê9?hÜ4¸0KH9)ç½ï
;å°½:1ù>? ¡=/¼T7/¼T7*<ÈD?¹¯>;?Æu>sÊ;>'?Ï5¹Ö¡9~¾ú:]99W?0¤="çT7"çT7*<©ª?%=¬>õ K?=P>Ö>²f.?Þm¸KÙY8l¿S§þ8®9Æ:>T¿=U7U7*<üw¯>Ñë]>jJ?n'>©ÛA>yÌ3?7-§¸â¼9\ê¾«Íõ9øò¡9¬FB?ÑÁ=	=U7	=U7*<ù>T>TT?ÊS?¬/Î>jB?­l9|nf9Ä^?;¬:¦X?6ê=ügU7ügU7*<{ü>²Ä©>4l>?Û&k>.0>Ì×*?ë8¦9Ðóq>Ê:k:hS7?=ïU7ïU7*<«ò>u»>.F?³.?òë>àÛ=?&©9k9£ü&?©©:	M:ÔS?)"=â½U7â½U7*<X×>T9>ñÂD?ÅÞr>c:(>Ë8?
Û¸St9kr¦½ÿÃx9±92Ö³>Þ"=ÕèU7ÕèU7*<éß?]?v|×?õ±u?[É>Nü?,(¿9/¤9ê?áã[:{¶9}6?#=ÈV7ÈV7*<+9@µF?Ùáª?òV?G
>LF¸?9Ò9oè?Tª:Ó®?:~0c?r*=»>V7»>V7*<=WØ<o//?uK ;j;S?X!o¹pS8_ÃÀ^ùÖ:âF¬:>¹?'8=¯iV7¯iV7*<YÌ?2Ú_?k²i?:	Z?)?_{N?09R¬ë93¢>åk®;Öðp;¸R9?ôH=¢V7¢V7*<#dm?¨ñ>¶z{?MJv?r
?¶g?Ï+:b6	:F ?#ô+:5:þ?¨i=¿V7¿V7*<j(=$9ù<ïþ,?uú<-æ;à0#?T8G¸¨8á>Nl!9ôÔG9ËÎ>ço=êV7êV7*<?0?6P?UëÎ>Uí>ÐKD?&µ¸u9ta¾	1e:%²:u¬B?Â={W7{W7*<W¤â<hx¢<2?K­v;HQ^;g?ºÈR¹QB79«9¿0¶¶¸M=94av¼ìB=n@W7n@W7*<°¿q?$?.<?B>Â>kö>ßé-?¡Ç9¦.U9cµ>¨::£E?ÖV=akW7akW7*<NnÒ>£>a E?ö>²Z>+D8?Ä)ï¸xÀj9Âg¾ü¼9z}9	ô>¡|=TW7TW7*<óK?,À>?Èµ´?=F?\i?óû©9³uÊ9°ïÖ>b:\q:®
?ÓA=GÁW7GÁW7*<Û>>XH?<¤¨>æÉs>¹1?ø¸×;h9g½¬YX94619E?AC=;ìW7;ìW7*<kÌ?Q_´>«¼@?½éÂ>%>Â0?² ¹Óù9dò¿:#V:¸?Z=.X7.X7*<I?N½>=äB?ó­>,>o>®":?õe8¨T9´A¨=ï0L9c+j9:ß>P_=!BX7!BX7*<@P?æ½ë>æ%b?ÿ7?ØÈ>|ód?6¸88^Å9ôïî==)q;X9	;Zó`?=mX7mX7*<,ù>Ë§>.>?¬Ýº>[>".?®O«¸ôjz9K!/¾*9üÇ9|Ó$>Ö¾=X7X7*<j?FËª>wU?¡wË>Áz>fD?ÖÃï¶Û;9^£¼9ô8¹;I9X>­ß=úÂX7úÂX7*<ÞQ>³c>¬V9?>Ø]>­+?YRd¹:æ9µzÕ¾J­Ø9ïª9R
#?·á=ííX7ííX7*<oe?Ôç©>ýH?tÙ>^U>d8?m¯7²Qe9à\C=á
:³:Bí>`=àY7àY7*<l÷Ì>P9>QÎ=?Äß>ß=>ut0?6*µ8wIü8ÈÔ·>32B9Ã9Ýº>¾=ÓCY7ÓCY7*<aó
?ßk¿>ßÓ9?i>.ïF>a.?Â¹7)Ï8%\å=e¾:1"Ï9p$?+=ÇnY7ÇnY7*<í?y_³>¿¶=?äÔ>Ho >MÚ)?¼¸J!;9®S¾za:Â@Ü9£?ç1=ºY7ºY7*<a">¼ÞS>Á9?4>æ»å=%~(?ë·Ç©8=1¾îón9Ç9E?s3=­ÄY7­ÄY7*<us=¦Ìé<1-?»7;±ñw;Ò)?ø#p¸â99	ì½l'9\89)3?[= ïY7 ïY7*<ËÉ>»>}è<?JQô>È¬>Eþ4?Xw8GÍ8V;>Rr94Èº8>æ6?¼g=Z7Z7*<4jÁ?èA?Ò?=¿?ÎCf?`\T?ÚL:ÍÖ1:­Ü>y¯¨:¨p^:¤"B?/=EZ7EZ7*</]+=8¯ÿ<S+?ÜT;át/;ª?!¹¢39Ê¾H7hf9ah×<ç!=ypZ7ypZ7*<úß>øÈ>&A?ãu>­Ê2>1	0?àªs8ö9erÊ=`§9ÖXê9¯×¶>"D=lZ7lZ7*<»x>­EÀ=Å;?ä
²>>Nó)?µO=e=pÍN?1ßð9ï*	:âÅà>¥=`ÆZ7`ÆZ7*<=wº<ëE?¾1<wÿ­;xX?ä¹ð970¿V·«9WO¼óí=SñZ7SñZ7*<o=5Ð<½á=?z-y;ýùó:º?[¯¹`ã9ú¿P>¸fò8?Ú¾=F[7F[7*<ú½<xü<
Ç3?¥ªQ;±s=;_¨
?nÁ¹RÛ:8ñcÕ¿p[¸8°]¢9,V>W-=9G[79G[7*<«=ë<¨Ó,?ü-=xõ="?ynX¹ß}z9Ý0Ý¾ÀL ¹Äg¾8ëW¿ã-=,r[7,r[7*<AkÁ>+>Ù@? >Ðïn>)m+?äD¸ø/9Zâ½û9¾l9S?´P=[7[7*<(T?¯÷>¸?q¼?ïF>Su?2¿:9,N9d«>óo:&n;:GGE?=È[7È[7*<±)¨=)©u==/?¡§;lvf;§u(?Q»/¹ýMr9ª¹¾$g79â = =ó[7ó[7*<I´ë>Yz¢>
°9?ë>e>èr0?å] ¹µ9ÛÏb¾Ä¨9(¯d9t(<?¿=ø\7ø\7*<hÏ3?ßê>T¬D?Û1Ó>Ñ0> 1? 9)´]9"v¹>9-v9Óô?ÕÀ=ìH\7ìH\7*<ùõ>I³>ò³W?Ë°>àåZ>ÚÂN?R¹Ft!9Ç&Ø¾ò,':Û¾9<`?"=ßs\7ßs\7*<*_8?°£Ç>ll? 
9?ÌÆÕ>ä]?+Ó8c1Ä9Å	>gVw:Å'2:¡´1?=Ò\7Ò\7*<Æ?ñ¯¶>¿Û<?áî¥>Ô×r>Tì.?mM9u¾9ûnÓ>ñn9öÎ³9hm©>V=ÅÉ\7ÅÉ\7*<úÕ«>¶Of>??FCq>1>QZ.?®7n9ºj=W8`²(9~(#>Ó§=¸ô\7¸ô\7*<W¼I>ù[>)c5?Tl<¼&<m5?lB¸XÄy9©FÇ½e9¨l9v>ö¸=«]7«]7*<£·=~=û¥8?<c>¿J>zå%?r.G=øíú<Ê4K?G¸ 9Ì9»9ïÁÛ>½Û=J]7J]7*<<¦P?º¸Ö>«Âx?ÐCþ>¸/>¸a?=
:=â9ª3?6¹;C{;c&?(è=u]7u]7*<Ï?+?Ôd?ÈK?IÕä>ðùc?Ñ(9ú§9Ø£>'yv:":¤B? = ]7 ]7*<ã*?òË>ÏFV?\òï> ¢>JÛ<?û<9$¹³9ßñ>ÙoÍ;Î;ð-?S =xË]7xË]7*<²	?¬Ä>o
r?6q>r
>9åt?Ös	8§¶98z==;h2¬:ß]?õA =kö]7kö]7*<#/=×[¿<Ò,?B-a;/{G;ë|?+0È¸³rè8´xÜ¾6_¹2£9J+C¿] =^!^7^!^7*<6.?$m¡>za?þ× >Hl;>²[?jïN¸µZË8A¾5¹
9j¾(k =QL^7QL^7*<¹Ý>Gõ>¦A?x9>r1F>Rª.?Áo¸§
9íûn¾'8é9ÖÙ9

	?Ù =Dw^7Dw^7*<Ý­>?:3ñ>aJ?!?4$?'%g?Â(K9vÕ9¤s>:n(U:r2(?ââ =7¢^77¢^7*<ò?êq¬>Ð^?8¡!?BÛ>ÿ¶<?}G¿¸Zg9?éS¾ï÷9'Â:]éÓ>¡=*Í^7*Í^7*<_²Õ>øc>U8?6_>3#>Â§.?"%=¹F9@#½¾¤":Ô°
:ß?&¡=ø^7ø^7*<Üz6?óí>*RD?ó>«>B6?íú8Di9±>ê:].:Tå>yx¡=#_7#_7*<?*$?ýM¸>¦d?kâô>#¸>øO?¤ï9>L:V½Ê>Í|ö9{È9qP?z¡=N_7N_7*<rò> Ù¡>H½??Î1>|ëQ>1?Bá®·+³9bù¼8Å<:b1:Ap?8¡=÷x_7÷x_7*<<ü`=Qz%=´.?Jy-<Xâ<Ý)?ù¸Ê
`8R¿ª:«¸èt
9µð¾Ì¬¡=ê£_7ê£_7*<ïA?u¡¡>¥T?1Uá>¢¸>èÞ6?öl¸6ù9ª·Ã½yÕ{9J9X*?­¡=ÝÎ_7ÝÎ_7*<÷x&?¥ÈÖ>kF?ôÐ?	×>á9?zNa:Ö
:v&W?+;oDØ:)K?
Ö¡=Ðù_7Ðù_7*<
=ÏÇ<rs1?k<`<ý\?¤ñ¸¡9ìRW¾ìK¹ Ü9Ag¾Ï¢=Ã$`7Ã$`7*< ?
¾Ú>úÒ¢?/É÷?eáU?J?åÕ/:P|:ß&?ûg°:Ë#:?g7¢=¶O`7¶O`7*<lJ	?b>~x?ÇÌ!?w<>t?`f·y9¦Ò¼×ñ:	:¨ãP?Pl¢=©z`7©z`7*<X=ÌyÜ<Ê+?	<ñÔ;h%?ð9¶Ãc9"Ñ»±Î·>ác92h½Hv¢=¥`7¥`7*<°`?·q¡>Û$²?0¡?9Ú>K½?¦:ø«Á9£K?d¢:ê':Z%w?\£¢=Ð`7Ð`7*<ïÖû>º1>qaN?qË>g{>dO?PD9pÖx9C)Ê>")¡;§ÝØ:>¾?¾¢=û`7û`7*<Gm?|?Ïe?e6?²?½*`?hð¨9¦#¯9ðïö>Ð):D:Â÷?hÈ¢=v&a7v&a7*<ès1?[ï>{=?â>ö>8?02¹·9u½Ý¶½;Ð;:8?÷Ð¢=iQa7iQa7*<®øé<,Ô­<RI,?H¿+;çx;~?Ü8Ù983>T¨8	´9Jî>æ¢=\|a7\|a7*<ÝF?§>%$P?I¡>A6V>E=?4Á¸/90½»_:d	ð9n?ù¢=O§a7O§a7*<ù?U?ÄÐÞ>u?Í'"?§´>Ée?lâ9¿kÏ9®=%>2:yã9Ï8I?Ðû¢=BÒa7BÒa7*<±äC?ÁÈö>l5K?<~?Éß²> Â:?B®4¸sP>9
ó½°;}Ä:	ß1?)£=6ýa76ýa7*<ªùø>£¢>tD?¾MV>½Y>4r6?V@µ8ûÓ^9Ü;P>Jù9ï1§9ø??` £=)(b7)(b7*<¶cæ>·>º_B?
s>~²T>cH6?Qr39'=9Gùò>¾vW99*¬Ê>£=Sb7Sb7*<Òeò>L>ºN?ç\>å1>R??âEw9î|;9ÚÐ(?h×9Ø9R)E?0½£=~b7~b7*<|Q?M? P?¿/	?¸¹>µ=?¯©9~9[±
?LX0929Q>GÃ£=©b7©b7*<)=.gö<¶(0?µM(<W<¨!?¹Jí8>)À859¥óg=x¤=õÓb7õÓb7*<Ä	?
??Ç©L?TÒ>"Þx?*8s³X9Y<>¨´6:":\?7¤=èþb7èþb7*<£d?h?sX??x½>ÏR?:·	ú½8ÎN¾½PB96¸9rv?:¤=Û)c7Û)c7*<à¼>´Gs>zF?áÉ>wè>½g.?ëç¸P9Þ´¾Xd:Ù§:º7>?ï¤=ÎTc7ÎTc7*<
¹Ñ>ÕN>]5?¥:>ÐÞ=«À-??8Ä¹^9sÜ=,ä/7ÂÛ9n<À¤=Âc7Âc7*<%¤?%Õ¤>ü+p?Ijç>V0>HÊa?úq¸ò¨=9S¶"¾óêå9¿ZÉ9T(?H	¥=µªc7µªc7*<ó>zÓ£>X>?wÜ>ArÌ=a0?çÃ¸Ð,d7AË[À¦)<<î«;5LC?þ%¥=¨Õc7¨Õc7*<°ðÑ>Gø>^8?U>¨ø=éÒ#?CJ¹T9èÆ¾-¾÷:PÁ:hL$?.,¥=d7d7*<ì%]?¼ö?Ò~[?
ë>>^[?èa;8¡£9K=»s:$B:S² ?2¥=+d7+d7*<V? ½>qµ6?«ï¦>ôx>P©+?á(¸Éj9Y­©½Ô9J©9ò²ð>ò¥=Vd7Vd7*<	ðÛ>À1>2:?ÍÙ>À>aî8?SÈ·[)9Ø;C½î8íýS9T¹>6¥=td7td7*<o	??¯v?£õ>+>¤Ñ\?ø§e¸r039É$¾çjº9tç9TÎ>Â¥=g¬d7g¬d7*<m ?2Ó>¤uB?FÑ>J>Y;??XÕ¹l{97J¾Ü9i&Ñ9ýR¼>¡¥=[×d7[×d7*<Ä`,?ô^ë>o|;?F>"b>ë8-?ÔÓ«¶´´9ºEô»u9gò:Np>úª¥=Ne7Ne7*<ò¿Ê<ôY<ï.?Ë»§;% u;¸,/?ñú¯¹­J9b^¿´Ì¹¸ÖJ9L%¾è³¥=A-e7A-e7*<ú*?¤|Æ>~\?>û×->¼¿>?ÈÃ¸Z9³# ¾ÊÖ1;5Äâ:ßÃH?Ö¥=4Xe74Xe7*<÷¯ë>Û>éD?
>>;>¿Ó5?¯Â¸>.9ÈN¾8Ä;l;ág1?+Ø¥='e7'e7*<èP?ó>ù[?ãô>>å>°y^?´Q¸_&R9¥¾n9u9æ>¾¦=®e7®e7*< ¨·>p\>d3U?Ñû>Á®> K?KB
7[uj9@ö< f9e§9¼>í9¦=
Ùe7
Ùe7*<¸î>]Ë£>Òs:?¨N^>èZ#>n1.?Þæ8¶Ð8ÖÊ>Ðü³9¸¾ú9xÂ·>}Z¦=f7f7*<YÀã=í¡=4?]¯<?»<ú+?pq(¹Îú#9ì{¿ÈËü¸üÉ39ú³¾Ç^¦=ó.f7ó.f7*<öðç>_>ÐH?j¤Ù>Þ>¤
5?é 6pj9A|<¼õ9è¡9éÐH?~¦=çYf7çYf7*<Çû?ì­Å>Ï.O?hÇ>JÀ>4Ø:?fÝ8 \L9ø1*>$Õ«9lIî9¸>ä¦=Úf7Úf7*<Ñ>ý@É=MA?uyü>§!°>{7?¬V=q*=6T?ë|-:(¬å9`A?v¾¦=Í¯f7Í¯f7*<EÑ1?Q´>ör|?Å®?­>~q?Ö¦ß79gA=7³9¼üB9ö	:?®È¦=ÀÚf7ÀÚf7*<ö:Ä>ú(o>%R?¥>3E@>ï63?¼x¸Ú!18l3¿ø<;ü;D7?ÛÉ¦=³g7³g7*<wÇa?Od?»ÀB?ð8Â>rÛ>§5?9Á8F{9?>i/9øo¸9Lòr>õÓ¦=¦0g7¦0g7*<¢2©?{b?ÇÖ¤?býZ?à¢£>L«?Ý?>8¬)s9KÈ=³;<-;ue?Ô¦=[g7[g7*<# ?§'²>ûæ?³>?º>zÏ¤?Î Ð8èm>9å>BÝ©;[Þ/;Bw?¢r§=g7g7*<V¦>úõS>÷åH?ÜÕí>¦m >¥Â=?uÙ8c19°:>â<Uý<3M?9s§=±g7±g7*<=æ>Ã]>Ý(@?ÀP>-ÛV>·0?ÂÀÇ¸Pp9°T¾	=¾8v9|,>§=sÜg7sÜg7*<´¼<\J<Á=-?Çw;Çéh;ÎJ?H¹ð,9ù`?¿.Ó8Üe9[xÊ>¤§=fh7fh7*<T]?ªÝ>fÌ?îß>´tl>Ypr?¼818Í8aº\>¾
;íC»:}é@?D§=Y2h7Y2h7*<Ü?
]¨>E?Çhë>ks¨>!á2?.Ä7¿«9ÛË< XA;rñ: íL?¯¤§=L]h7L]h7*<àü?_>´j?8áË>n×>>ûB?WÔÖ¸[9yz¾'Õë:î#¾:kÂ?ÿÒ§=?h7?h7*<
ß7?³qé>$£I?¹í>
>£>g:?/;A5¶:Q?C9:F:ÅÉî>¬ê§=2³h72³h7*<Üò>ðH¥>~Þ;?~tÆ>ó >uz1?(&Æ·Ä¡9yx½êï9³ÑE9÷ê/?þ§=%Þh7%Þh7*< Åb?å?ðß[?\0'?ªÑ>¶ÆL?U;½:b*|:÷@?1B:õñ9M?ý&¨=	i7	i7*<}&??d<á>CBY?8Æ¸>X>ÓqZ?DÂ8fB9æ¬=Lz:1Y:Q±?F¨=4i74i7*<&?FÔ>×H?$½©>ýX`>É¯A?á¸êVm9xIs¾|×G:2t:êE?¨=ÿ^i7ÿ^i7*<²Ã?ù_?B½?¬ë?êwÍ>¹?á$ý9-¿	:_;ë>!ù(:ø¹9Lh?¨=òi7òi7*<ÔÒ>¤r>8?ø¾>yÉG>ªð-?Ô¸MX¿9·ÒQ½¡ã;T»f;Å$?±¨=å´i7å´i7*<ù ?Ô>édA?#¯É>+>5?âX9è9¨_>1ÂN9âÖ9Ì²v>NË¨=Øßi7Øßi7-²<ºç>VÔ>Ä!Q?²´É>×>üÔI?K8¢Ï9¸¦>Q:ÜBN:ÆI>?¿Ñ¨=Ë
j7Ë
j7-²<­7?éiï>-gD?§³ò>vª>F¤6?"g9hN¢9ÜG¶>üö:A:o#?rÕ¨=¾5j7¾5j7-²<¬­¸>føs>×ÈA?§\>r>çÞ6?XC¸=Ù8¶¤e¾,é+;s§ò:ª]5?ÆÛ¨=±`j7±`j7-²<­*=>Yþ<²È+?ºÀ;¨;M(?`h62«Ñ8ô<G?¡8=Ù¥9ºåø=þç¨=¤j7¤j7-²<¢R?èÄ>¼ø;?1Õp>"++>U4?ó6K@8a¥;=KC992Õ¸>k÷¨=¶j7¶j7-²<V$?ÔZÊ>
çO?ð?°j·>÷sZ?MÐ85øC9ö
>CUU=	=F?´©=áj7áj7-²<~?,ä>/þr?ûvX?Z÷>ìX`?N@9ePÉ9Øêt>ü'=C<?y? <©=~k7~k7-²<s??ê¿>ËÊ?2	?©p>kc?bÔã8Ú:9W>Ü:!: k1?1l©=q7k7q7k7-²<?Ä'?\Ý>&B?ïä>L$£>ðõ2?h0·]'9éÎ½Ï>9qk9ÂÏ>®©=dbk7dbk7-²<Äâ<¦<]I.?®§;Ê;½?¬×Ã¸õ@9¤ú·¾ÚÛ¸Ö· 9w/¾zÊ©=Wk7Wk7-²<×>í9`>oê3?>ñG>¼ã%?HÝQ¹Ó8Û¼¿_Â 9Îå9P¦³>(Ï©=J¸k7J¸k7-²<­·>øpW>0Z?ÞS!?\Ô>wSB?â1;!û¸:.v?(x@:éÓ9h?yß©==ãk7=ãk7-²<Â<(?0Ûã>l=?¼Í>`6b>M2?û?£8Ðù9iH>7â¹8¢p9ÁE>Zá©=1l71l7-²<Úôã>.>*A?Õ?ÞÁ>©?3?7[Ö87ö9icV>,=Þ9:jî9¡î>ø÷©=$9l7$9l7-²<V?·<Þm<ö9(?ýI;;¤
+?ÆÛ¹ýÃ9I¿ÝÎ8¢ª¢9´Çö=¡	ª=dl7dl7-²<ã<?ûï-?]j?R=<?Áúæ>Z¡P?HW9Uß 9?«> +n:	|&:q7?lAª=
l7
l7-²<ÕC?2÷Ç>úÅF?«æ?ÝoÔ>eA8?±c8ðF9~>N:î1Q:¾Å2?ëYª=ý¹l7ý¹l7-²<%óS?ö6?JS?tBå>õ±>[Cb?º F9 Ï9Õy'?âgb9Bu9:ßÅ>Rqª=ðäl7ðäl7-²<þ´1?äI·>@4x?k!Ä>¿R>Úo?¹[¦8È?9q>Æ9Ä9F«	?Øvª=ãm7ãm7-²<ç±,?Þ>ÈF?K±>èÐv>rä7?RO¾¸¢=97¾ü/;FæÈ:o;?éÙª=Ö:m7Ö:m7-²<Ìg:>àüê=ÒK?õ¥®>wz>2?Ù û;è ;OH?Ñ5:­Gô9@Ì=?çª=Éem7Éem7-²<8ï>P¢>
?=?/ª>Rdm>7?ÊÇ@:	ü:Ó/?Oø<NÇÆ;G=?/«=½m7½m7-²<
1?[³>¾>?;>8?>À|7?áyþ·<£8{»G¾lÚ9Éh9,p?Ä«=°»m7°»m7-²<Å{=#¨<=àY*?";Æç;rô?7¼T¹Âh9+Æ¾ö²8?HÐ8'öÛ>,«=£æm7£æm7-²<ù(?\bä>æ<?´Ì¹>C>ßU:?i8xa	9 ä>SÄ·;ï;
-?O,«=n7n7-²<à?>q*T?îy°>9~>½µ1?¯
D9FûX9ýNç>õX6:¹º9Az?Ã;«=<n7<n7-²<Ùt|??ätx??Ç?8L=?&º?$%,:B§É9Z?ð®;©Z;`\L?`U«=|gn7|gn7-²<=*?pZÇ>6D>?Ó>ÖN>U×8?Cr¯8wy9Ô
4>Ù5:ð9ËA?7x«=on7on7-²<»ó:=¦=Ù8?¢q:=¤t=Þ +?óô9üî¼94ó%?:ÝÊ:Fý :BK!?/É«=b½n7b½n7-²<I?d_ë>O­Z?ÈÿK?
|?	E?²ªÎ9Òê9Ñ~á>=ô9¨ãú96ù>+Ö«=Uèn7Uèn7-²<zÉ?§?`Ëc?os?P?%?ÂË½9ä9Ô>þ·;Bg;­K?á«=Io7Io7-²<_ü`?c*½>í<?ªß,?¬»¢>êù?ºÍd81\9T>'
:+ø9ð½?»é«=<>o7<>o7-²<(L?DÅ>Qª8?`ýó>T´°>^½0?¼¥7<g9æÂ6=ðÝ99 v3?|Z¬=/io7/io7-²<ó^=R¤=Ç7?Ä<whß;T7?ÁÍi¹^a_9ù¿Ö¸B8ý¾Ç\¬="o7"o7-²<>?
½>_@?åT>.ºQ>2?}É]7g9°»<;@[9áæ¨9(¦>ö¬=¿o7¿o7-²<Ýø=Ø¥¬=Õ8?®^<Z<56?Îs¸ÊóA9Ûæ ¾òã8Â²9.(>!¨¬=êo7êo7-²<2>=¡²Ñ<¹2?ªÌ³;ÆØ;«*?Åö`¹xém8Jò¿§EÄ8Dï~9¡E>8ê¬=ûp7ûp7-²<Þp>¼©5>Ý>?äj>ØnN>³ä,?B$8E¤9eeÚ=:gÑ:ý>Ýú¬=î?p7î?p7-²<ëÕ>®Y>ôä<?õ*>Ñ2=>y¡,?®(¸¦kõ8sâ/¾ã}Á9Ø"9¥?­=âjp7âjp7-²<£¿?ÇNË>íL;?I²>µè=ëP*?'m?8­>²8Bw>mô.9l@|8ö±?Ò­=Õp7Õp7-²<Ìx¡>ïg>¨î2?+Å=É;=C? Þ¨7ðF«8Ófü=`£9Ô9ª>î$­=ÈÀp7ÈÀp7-²<?¶;Ë>ÃF?gZ¨>j\`>@?@
9aå9?ò)>ð4V:ºÅa:Îâò>0.­=»ëp7»ëp7-²<F?X²>c?ë;?pþ>=?KU95M9ÈÛ¿>yY:_¢9Ýo«?![­=®q7®q7-²<É?óÜÀ>ÒF?ÇPÁ>`>,JA?+à9Ð§9Êm>ÀÂö9L¼¥9´>?®j­=¡Aq7¡Aq7-²<¿R÷>§[ >¶jE?è>3`>p5?R8¹°²9ÑÓ,¿y:ðú9ò(?^Ã­=lq7lq7-²<£n?Ôà>Ü6?cÒ?ÙÊ>Ì>4?OF¸É*9Å¾ÉÈ9xL¹9¶²Ñ>9È­=q7q7-²<èý¶>Ñ´|>{`9?e#>@õ=*?Ú»ß6¶9e9îÝy<Ò/9Ñ§Ä9"ã³>Eg®=zÂq7zÂq7-²<ä¦?ÏL½>(M?G«>dwb>édA?ôÌy8`R9ö?>â<9´
C9ßÁö>è~®=níq7níq7-²<Y ,?r.Ò>,¦Q?íñ>/È§>E8?Ð¶¦ î8h¼Lª9*ÇJ9|¢¶>
®=ar7ar7-²<5â>áÛÀ=l·1?l/=gm=[$?¦ª<]I<ò¡D?Óÿ7=§}=Rn0?®=TCr7TCr7-²<u%-=2=àY,?Öy;0ØB;\#?øe5Ìí81«;Á8Z÷V9Aê5>/®=Gnr7Gnr7-²<Ç
?I¤­>»[?
+?-À>÷´F??Wï8æR9ÏºÂ>>Ì9:þ:÷-?|®=:r7:r7-²<&8Î>,2>±2?·-*>à>Õ)?ã·88³9²>ùæB:À:3&?®=-Är7-Är7-²</þ?ãç>|¤?ÕS?¯>µU?Ì2)9÷`\9Ä>Ô:X:;ù:?H®= ïr7 ïr7-²<1¾?£¶å>EõÓ?Äu%?o%N>pyÍ?ue9Ñ99ìµ>M3:£úê9¦C?ÉÚ®=s7s7-²<£
c>_ïù=h?( ?ÜëÐ>'?D?P=ñ'=¯ e?]B<Á-<|]=?ï¯=Es7Es7-²<çã>»ÿ>/I?>/BF>%Þ4?t?·P9Îs±¼A¼v97'ó9¿â>$¯=úos7úos7-²<¢Z?9Ö>Q¢?9?.qÃ>s?òbb9rà£9&Ó°>)#ü9*Ì9l(?ÍU¯=ís7ís7-²<¹Úé>v
>
A?=>ÂTE>4^&?vìU8ß9Å¾=,\Ô;¿¢;bB'?o~¯=àÅs7àÅs7-²<Ïøò>¼>OmF?°e>!e'>û¡/?,|¶ÞT9²õ»ØÕ81n9yÕe>ò¯=Óðs7Óðs7-²<b%>Q:ã=S:?Yî>5kª>À3?(ÙG=ùý÷<4MN?Á=I:q69:Ê?¦¯=Æt7Æt7-²<?Ï{Æ>£Ã;?		?fZÊ>9^-?íüÈ;gl;V¦Y?TV+;»úö:W1?¶¯=¹Ft7¹Ft7-²<ù?c¥À>kÂR?]©¾>f2>3å<?ì²!9¹Ü8*'<?Ï96å99Oá?fä¯=¬qt7¬qt7-²<?éæý>V.?ßÅ?fa?Gf?KÁ9ÏzÒ9ÿå£>1<2¸Æ;	d?+°=t7t7-²<tW=ÎKå<¶Ù'?H] <è]<ì?/K¹ED9Ò¿GI9.9Lê?°=Çt7Çt7-²<ÐI?»²ý>ä¦?âØ?5Ú>r®?éW98a9wõ>-~:eKÌ9Ê@?°=òt7òt7-²<uää>îÛ>¸G?ùM>Má>Ás,?bÕ¶7(¡8Ié>­Ýl93ê9ÓÈÏ>4$°=yu7yu7-²<Y{?ýÎ±>BBJ?>Åò>j'­>^v3?øè»·EäF9|Ýq½«;¡=6;Ü¬Z?34°=lHu7lHu7-²<©Á>î5>G??J>Á=>Ø4? 0f¸9A\¾D=ª9¨ 9£h)?ò5°=_su7_su7-²<*¦7?ÿÌÙ>ÌÛW?~Ç>rw>SN?5H:º5:è,?£Üä9ý9ú\?E;°=Ru7Ru7-²<éÊ<ï<ÒÂ0?É7`;Äû#;Z/?2¼K¸,?C9¾k¶7<Â9è®#=@K°=EÉu7EÉu7-²<ãý>¦>&
C?þp³>4óv>r:?øê8È}`9bù>gÜ:æïa:O3-? T°=8ôu78ôu7-²<æ×>öh>!;8?jÉ%>AIê=ì&5?¾-8N#U9-¯Ð=à:R!:/ô>Eu°=+v7+v7-²<?ÈWº>ùIG?Ô¿>\Þ>\ü3?ÿ(.9ÉÛ895/ñ>æR:éë
:Â©?¶¬°=Jv7Jv7-²<ùbì<Îÿª<öñ0?I;ÔñB;e,,?d2·JÇ?9ÖQ½°	&8Æª9oy=Á·°=uv7uv7-²<_ä>ñ3:>=?&º^>³·!>J0?Å7¸tÔ9µä½¼9"9Ï{>â±= v7 v7-²<6ï¿>> 8?©ÓJ>ò>jÊ+?T¸O[Ö8¥Ì}¾z9.,9âØ>¿±=øÊv7øÊv7-²<pßK>^û=Ü O?+?BóÉ>9?«·;Z[;ZV?&Y;Ê¬;U2?	H±=ëõv7ëõv7-²<¦@?Ò·ç>Ð8T?nÏ>Gz>ó=T?K
{9Ná9á>t5:¦O:º(5?&K±=Þ w7Þ w7-²<úl?ì?YP?
gi?³ü?®@K?*m;;5±f?Ú;åäª:§B?oR±=ÑKw7ÑKw7-²<!?HB¤>µX?¾}>eÞ,>Wâ;?\)R9T9½5?+Ëò9³Òw9ýÍz?e±=Ävw7Ävw7-²<bJ=8º=/L0?<êùð;42?Æ¸ÑÖ/9í/¾7ø¸²ùd9Á¾à²=¸¡w7¸¡w7-²<Àk?e"?±K?#ñ?fò²>*3H?¹-9ð9C&?3ï9o9'ã>q-²=«Ìw7«Ìw7-²<s]?C?EM<?ÛÜ¿>ïX>!Î2?íá»8f89Ö­8>ëj9²þß9ú=>4²=÷w7÷w7-²<[î¾>ñ´~>æ??ô>ñÁa>Vq-?¹¹+ÎÌ9è!¾y:6Ö9Âf&?]M²="x7"x7-²<X!Ó>hê>~m>?ßF°>×>%.?`Sé5zw9ÅCq;ÙÃ9ð9raÐ>T²=Mx7Mx7-²<ÏáC?2ËÂ>·?¹`?@s>Û?ìÆ9op9Î<>ÏmÅ:i:ç6.?Ñ²=wxx7wxx7-²<G!û>8ì«>°ø:?åPk>Âè&>Çu4?²¸Ý9¿Øç½JT;lF;{6?ð ²=j£x7j£x7-²<ÐD?§Xð>(¢Q?Ü·'?óGå>TC;?AI9 ìÏ9Öw>Ìì?:Òâ:)?&³²=]Îx7]Îx7-²<¹·=ÔÍ<¥
*?ZFB;!(;§?gÞ¹ÂÙ9Ì¦¿³ÚÌ8î(9a8>ÚÄ²=Pùx7Pùx7-²<=QÃ>ç>qòA? > Û6>py5?¢,¹eË79µ¶¾>,¸Ü49S¾ZÎ²=D$y7D$y7-²<È?(
?ìì{?ý>º%>x1a?>69YKÄ8x¬m?CZ3:2¥î9:e@?pä²=7Oy77Oy7-²<)I?É¸>-ÑN?J×&?Ñ`Ê>S?ñcl9L9ó?,ø0:@}9:Ò=ô>éð²=*zy7*zy7-²<L²>|>#Á4?ïT>ô->:+?¶9®[%9géð>þçÄ9ú
:yÐµ>8ö²=¥y7¥y7-²<+K®<Æ(<²J&?&;^/;Î?à¸9eÂd¾m`··ùlæ8©ºË½d
³=Ðy7Ðy7-²<ó¹K?µM
?¹8?-RÌ>>Øb/?
Ò59þH/9»Å?=Í:ÀÃ9"O?ª(³=ûy7ûy7-²<ÿÞ<«â <K¯0?I«¤;jé;G¦?É"³Ra8M¢¹Eq¸)å<9R¦#¾/\³=ö%z7ö%z7-²<ð«?I?aoZ?]Ï?<T8?äK?ü:§9VMq??q::£ùH?ðb³=éPz7éPz7-²<¬Ù>>7G?­&l>È%>(U6?ÈÇ¹9yÀg¾àÿ99£¸>þv³=Ý{z7Ý{z7-²<ú?d»>u/I?½Üª>ãg>
Y=?Î]½7¯]9­Z=êf:/g1:þ&?Q³=Ð¦z7Ð¦z7-²<Ú£Ð<<jf'?TFQ;+Ø;Å´)?Pµc¸V89ÝO¾6	¸«K±8{4=¾&³=ÃÑz7ÃÑz7-²<Ô=&?ºÚ>ï3C?ÎiÂ>~ä>ó¬<?ßÂ8öîZ9@Ýc>#ãä9æ£:¿ã>K³=¶üz7¶üz7-²<|õè>Ð*>è¹=?V%>=T>Ýi8?I¸s9Z½¸õ,9¾$9b?Å¨³=©'{7©'{7-²<½¿N?1Ô>y?!W?ÃÍö>o2?/¦9+®Ù9+þ¯>dë¼9´9îC?®³=R{7R{7-²<A®?Vó>°?F>?ô½ß>eµY?RI¡9z3´9!å>9';TG;ý<?Á´³=}{7}{7-²<NÐÉ<àå<ãT,?s¸*;Pn;l?Ó8h§¨8cÝ^>IGw¸|ù)9É6:¾¥¼³=¨{7¨{7-²<~Â>Ô">5&¯?È?n :?Ëë?Dzç=Mèh=¬m~?¯fx<!»;Îè©?¿ç³=uÓ{7uÓ{7-²<?Á>
¥I?$[Â>c8>J@?K9Dñ9³Ýh>%:o÷9w!?ê³=iþ{7iþ{7-²<,8X>¥ó>8?K³>g¶>,í,?®6=ãóã<ãM??:^¡5:¿¦?Î÷³=\)|7\)|7-²<a Î<Ã<ÿã;?6Iî;Qí¦;Ü·6?U7¸cr9¡Á½dïi¸ sG9M!¾´=OT|7OT|7-²<?á¼>¿[P?vY?¹À>¬Û??Ê2ø:#>:[øM?°)°9©L­9k?M´=B|7B|7-²<­?þw"?ZØT?oGÉ>Ø>ðA?×m9*,9lè>Èi8(/¦9!´=úF´=5ª|75ª|7-²<=¯AÈ<AÇ8?K»Û;÷Æ¥;É¨)?ô·³I9ë"½éÃ8û9Yn+>cT´=(Õ|7(Õ|7-²<o¾w=ß3=0?©¢;W;ß ?ìÌT¹¬¨.8ÍóÀ0;Ã8X91/>ç^´=}7}7-²<]ón=3>5=QÁ(?|';Nâk;m?1T ¹5@9Õ¾Tk8&®9óÇF>³u´=+}7+}7-²<`??D®i?ú?ÿí ?óµ[?ÿz½9^ÙÐ93Bè>'E;>jï:ZÏR?º´=V}7V}7-²<×ÃN?í¤?ÃºM?Ã¤>©Q>ß@I?ð!9(Úv9ò§>Ü_:zÐ9rå$?ôí´=õ}7õ}7-²<PÍ<d%<,1?LT;Ð%;â#?Àì¸^#Â8Äÿ¿í»¸lB8Iw¿æú´=è«}7è«}7-²<k;º>(`>@8?×s>M->4?êÜe8(9ÙSà=óÒ8:K±Ò9`?µ=ÛÖ}7ÛÖ}7-²<ýþ>0±>ä38?U½>¼#><Õ%?Él¹;ZV9`¾/:ÖÝ[:ôb$?À0µ=Î~7Î~7-²<â
?Çå?jA?¢e?4é?i?pLÊ9=î^9³Nh?®Û:Gn:"Ôk?ÙMµ=Á,~7Á,~7-²<'?ºÇ>LnW?ú`«>ÎY>¥I?
½7g?9s<4b:vQ:IË'?×®µ=´W~7´W~7-²<:zU?J?M P?Øw"?ÃÔ>N$D?þ6·U©9Û ¼ÀE®9Oï£9V?üÖµ=§~7§~7-²<ÙÔ;?Í>Ñj?þÑc?K?U?èÇ9Õ¦9Õ+?§=>ª<h?}øµ=­~7­~7-²<Þ?Î9	??yN?ò¾>Ah?6v¢9ÊÅ9òEÒ>=@;~Y:
o?"F¶=Ø~7Ø~7-²<åM~?,?0«<?°'?.{Â>î;L?=(8É9éß=i>x9s½b9®#?§K¶=77-²<n?Ál×>ÃE<?h>²}k>Å3,?­+7¹CB9añ¾ËÑ;£;J1$?§¶=t.7t.7-²<~­=GÕ<¥¨-?¤Ä;ÿ8;§4#?B¿¸¼4!9Ü¾«ìÚ8x9íÔ°>¶´¶=gY7gY7-²<d>K6`>Ú5?½%*>¬þ=Ù+?Ñ£¼¸ÓÞ8©ß-¿°ëÊ8²`9"(5>¼¶=Z7Z7-²<K[?ò¨?Øð=?Ú	à>TÖ>Ïi3?oT·B9l\½¿E69P¿Y9KÖ>õø¶=M¯7M¯7-²<=Y?Ò>ä&?=®?¤>_n?rÛ8J-¬9Ðå">1x<d½<yq?W·=@Ú7@Ú7-²<¿§e?ÐMÜ>ên?Þnw?Î?É>Ê_?Å&;^ö:²?qG\:ììã9iiw?y¨·=77-²<ñg?^¯º>ÄH?ä¤>å?h>ÈÀ5?WÊ¸Sð9ï!¾xß:±ç9Kn?^®·=77-²<ÖI$?2Ñ>ªI?3>c5>ÛD<?d:f¹L²Ë7¬Àv~9Í'Û92> Â·=-7-7-²<K~î<<y°<÷û,?]2;©*j;»D?L¹´t§8.ý¿þþ¸1LQ9²Ã½ßH¸=C7C7-²<W0 ?_¥@?qÞT?°H?bã>BAb?m÷ï8OWÏ9$> ¦:9U:!?/K¸=X7X7-²<J[?F­>5
d?6?Õ·>®=?Ý¯;çoS;ÌíT?¶Ë:o¾ß9d+?Ý^¸=ùm7ùm7-²<¾µ\?eïá>Yz?Y#?fª>*ju?$Q8K^9¦Y0>Â<:#3¦9 [?år¸=s7s7Åþ²<\=¨¹ä<Çâ-?V­;WË;½ ?üø¹¾9êÆ¾T»8~pb9=	T>§¸=í7í7Åþ²<4÷W?5?¶òU?ÛX=?Ï¥û>5@?<8êæ9O¢ç=ß¼9Èê®9ý	?x¼¸=f®7f®7Åþ²<H?0`¸>½ÆH?Xiå>Pq >Ü7?Ô÷ý·Â9¡ø½ôº»9:ÞC9(]u?øá¸=àÃ7àÃ7Åþ²<]ä=)=38?F¼B<`<î0?6K¹æ9´«´¾PÙÄ;Ð:;'S:?ýý¸=YÙ7YÙ7Åþ²<ð,?éá>YGD?ÿÞ$?©Èä>ó{8?è$º8Æý]9A©V>÷[9ú9 Ï>·:¹=Óî7Óî7Åþ²<Ä³Í=JÅ=Y#7?[+r>¬7>Ñã(?äåæ¸H.q9Ýu¾­í<C¡<¯<?z<¹=L7L7Åþ²<Ü*?l'â>~hA?Êú>®>al8?ÒôM8ê²9JX=åÐ9bzÎ9&§>*£¹=Æ7Æ7Åþ²<óº<ì<ò5?Ö;z»;Ê?ÑU·0ÞO9¿©½¨×g9 4©9¤b¯>â«¹=?/7?/7Åþ²<ÎÜ>[c>w>?íF6>Þ
>	j3?Ì"î7§9	?=7®9Ú9±Ò?×¹=¹D7¹D7Åþ²<È¾o>rÍ> öD?°Ã>BêZ>t +?üÅ8£9d&>¡:©7:á6?Bä¹=3Z73Z7Åþ²<17=nl=0?sv;®òD;8 ?´y$¹³GE9\nÕ¾Qÿë·ÑE9dÛ½@é¹=¬o7¬o7Åþ²<Ï|z?FEó>Ì?eL?+Yà>¿;i?éê8êôö8Aó>{«J:1(	:#=?ù¹=&7&7Åþ²<ñ([?í	?<ð4?P·>û>~1?ò+µá|9ÝvºNY:U¥9hb?k;º=77Åþ²<Ú?X0Â>´>?\>*öh>É-?o[¹`¾_93¾u§¯9¨ÞÍ9>mÚ>|º=°7°7Åþ²<Þ,×<<ñð/?Ì7;¶Û;5?líh¹é8òéè¿x 6(f­8÷<l<Úº=Å7Å7Åþ²<`#?ZZÜ>Hw=?ÚÇ>>æ'?ñhT9Î´9&ã»>bM%:z
:ü
?ö©º=Û7Û7Åþ²<b>?üø>Ý?fk?¸Ü>¯?¦aq8+}­9N²=m;B± ;áW?Ý¶º=ð7ð7Åþ²<F!?VË>JK?"M>Ð0>ÄSA?á×¹<:ç8O¿4(ã·Ë9{4Ê½Û¼º=ÿ7ÿ7Åþ²<Ç>Ûô]>ðe?óÑ>R¿>77D?¨ãu:Ô1:öü0?!×;Kå;N¢U?;Ìº=y7y7Åþ²<M.
?¤p¹>=Â>?ü­>·>ß=(?Îå8æ¸9ý>eM¶8vd9GL>lÏº=ò07ò07Åþ²<=î>)?>«O?ág§>Â_>Çº??äø¹ª
t9)b¾"E9Áü9	8?@Úº=lF7lF7Åþ²<AÁÚ<(¢<Î/,?4ÕÇ;è´;:?>r¹»h&9T:¿²9=9àÝÐ>R»=å[7å[7Åþ²<!?·Î>!H?g?µÖ´>ü@O?Î8kG9á«7>ÍÎ:Fær:·/?&»=_q7_q7Åþ²<­Ï?±O
?búl?:& ?vÖ­>×k?«g·n9zÃÞ¼[²9¸e9r4?ð&»=Ø7Ø7Åþ²<¦Ð>aUm>µa?hi8?'ç>xæK?%
9ôv9Ì>üî°;èx;rù5?È2»=R7R7Åþ²<QDû>Mô¦>÷£@?vñÄ>/>0?{Ð7ù×9^M=Øë8Ä­9ò0Ä>_»=Ì±7Ì±7Åþ²<Iµõ>ª¤¨>~:?bk??á?~,?fÂñ¸î©96¾í@:îá9 [?>¼=EÇ7EÇ7Åþ²<0
?]­>Þ|P?º?Àm²>kÿ<?9$~9?¦²T¸ÿéa9ñ½?S¼=¿Ü7¿Ü7Åþ²<bÒ¼<rº<ù,?J»;û;c8$?r¹n9¶%n¿0²¢·!;9^½+b¼=8ò78ò7Åþ²<¾?^ø­>hàZ?º>[=v>¹êA?¸ì°r9Ò¾(o:@¸µ9Ý(9?C¼=²7²7Åþ²<òn?¡¾>D®@?ÐY>7V>ÒI1?ÊË]¸ôAe8«÷¾ýMÛ97ãË9Æ­	?:Ü¼=+7+7Åþ²<mÛ>V>rL?¨D>>i>4?Ju$¹þw8§X¡¿>ìÂ9ô³9d¥
?3â¼=¥27¥27Åþ²<q­<s<æ)?¾¦;óM;i]5?LÏ/¹ïç9ïQ©¾
À9Ö£9±\Z>"`½=H7H7Åþ²<¤¬
?ÿ¸>L@?{è¾>°üz>¸B?©º8>9½=Á9Àh9W5?[x½=]7]7Åþ²<¸¸=01Í<×/?y;'¥S;yï?Õg¹9<99¿m,¹EÕ29ýÓö¾ð½=s7s7Åþ²<(Ö<ím<[.?&¿;;üA!?{¼~¹E9T2þ¾ÌÆ9X9 ?Í×½=77Åþ²<^¿b?
ä>ßæ}?òL?¢Ü>CÐl?u¹:vß9vÂ?ìô:$:Hô>Ü½=77Åþ²<ß$N?ÄÜ>pUo?w*?úÙ>¢I?ë·©ã¢90b¼¿*û9ÈU½9,Í)?¦ñ½=~³7~³7Åþ²<¼¼O=GÒ=¦7?§Èà; ¸;ðï?NrT¹%9]ÈÍ¾Zô7"	9²ø<Zò½=øÈ7øÈ7Åþ²<gòÄ>ìrx>ÄîJ?¢-?\&À>ÌÃ2?ÄP8ù-9éÎ=B];Ý7,;)s$?ü½=qÞ7qÞ7Åþ²<O"2=¦á=X6.?Ä
Õ;û@±;&Ú?36«j9Dª<Ö÷;@¶¹:uF?a
¾=ëó7ëó7Åþ²<S÷8>gÖã=QÔO?°{Ò>©>ÝÁA?¼ØM=¹ë<R_?ÇÂ;Ç¤:2L?¾=d	7d	7Åþ²<ií£?-Ú>KXÀ?<®?SÖ>\+¶?\aÐ9Ã{¢9($?
ñ¡:mG::?õ#¾=Þ7Þ7Åþ²<&(>ÕcÜ=È¿C?H¢
?_Ê»>A?¹M==`ÝÞ<ôrY?æÈ%:	C:>ª!?:¾=X47X47Åþ²<5?ÏÉ>ÕD?ÕM>8T>Ãx5?0J¸|ð~9gêÊ½ú©;Npv;/0?¼G¾=ÑI7ÑI7Åþ²<Q´î<ÿä³<HØ)?Ü-};>×I; ?&Ï\¸ø#9°X-¾r:8 B 9àê=\¾=K_7K_7Åþ²<-b=î%=H/?âê<;v3;O¾?`D¸b8ù8ùE¾6.¹Î+8áOÀ0b¾=Ät7Ät7Åþ²<Ð0ù>íé¥>4?@?8Õó>¨>,9?Ãµ8pq9¬>];Ü:_;w4?÷x¾=>7>7Åþ²<~ö¥>Ìrb>ý;?;.:>!Q>+?±77ÅY9Û,=çö½8´Ã9ãm4>A¦¾=·7·7Åþ²<¨ô??3î>ÝLN?3Ç>ü¨>ü9?Ð	·å
9ò ½5ê8áãV9ç>Ýµ¾=1µ71µ7Åþ²<³ÂÛ>îÒ>Ë=?Ím>ÈÖ4>r%(?ê
¹5;9íê¾AâC¸}J*9ª<¾õ¸¾=ªÊ7ªÊ7Åþ²<ÇÕ?^ò>s?r¸ù>È>YÖV?ó¸úâ9©Rñ½ÐÒ:¡Bå9	)?åº¾=$à7$à7Åþ²<ÍqT?l=Í>D~?UÚ&?ò¦>ÌÚ?®d%9Äï9B?ÒT;ûó­:.`?+¼¾=õ7õ7Åþ²<lØ½>(}e>ÜÆS?éÐß>½ä>]D?];é7 ;!³N?r:L:þë
?ôÚ¾=77Åþ²<o ?÷×>C§>?û{ã>o¡>÷^4?ýc¸`Æ8QÇ¿òX :Ê:é?/Þ¾= 7 7Åþ²<X-¢>kOd> Ø5?©/>¶>?¡%?Óñ¸5ð!9ÒZ¾àO³9×ª9X?wæ¾=
67
67Åþ²<,S ?"{Ø>®=?Ïi¨>ÅÕx>;C-?ûö¸j²K9è2¾9I£9ê9Û$ ?mè¾=K7K7Åþ²<»d/?ïµß>|µH?ú>ãC>ã¨H?¹
17	ããÀµrE:OM.:]ÿ?¿=ý`7ý`7Åþ²<H5ì>R. >ÈÀ<?a>_Ý\>;M.?ýÑ8¹ãl9»Ç¾ì99î$9?/¿=wv7wv7Åþ²<ÞFA?mÐ>¸Ùm?Ál>ê#>P@a?çÅ5¸i9ùú ½jç¹8jª8¬í?\¿=ñ7ñ7Åþ²<º%=z>=½#K?°N=\½=Ýd?ªu=ë¥¡<t?Òsª9-9æ
?¨¼¿=j¡7j¡7Åþ²<èÔ<·<Ë+?ë;_L|;È? +¹è'M8q)Ö¿sP¹_"9S/Ò¾Õ¿=ä¶7ä¶7Åþ²<æ³Î<£<,.?#,<¤ö	<Ä
 ?,¹¬Ý8Gî¢¿É0Å¸ ad8	]¿sÖ¿=]Ì7]Ì7Åþ²<ç]?dÀ??öU?êÓì>Ì­>¹.I?Íô(¸RE9q3Û½ä9¬F9Xj>À=×á7×á7Åþ²<úB?Î²>æÞA?HvÈ>Ú§>Þ3?
_ï8TÉ9ÈH>á@¦9SÕW9|1E?n!À=P÷7P÷7Åþ²<fJ>ï³Ô=²9?<xÇ\<é}1?ãw¹­¬8GÀ·¿~Nu9Øñ9øæ>!bÀ=Ê7Ê7Åþ²<ò^`?2ãò>Ø{l?t?ÚÝ¤>f?®þ¹º9ò¾1Yä:Ï5:¤]? kÀ=C"7C"7Åþ²<"¸3?R0í>ùA?õâ?¦ý¾>ß.?f"·/Ò9O½G <Ä;}Q?hmÀ=½77½77Åþ²<[º<¿o<0+?G;VAM;÷ú$?c-¹h¢·ÑJ@²è
97=9%ÿ¿>¤|À=7M77M7Åþ²<3jþ<Þ¿<-º)?Õ,=)¤Ö<Ç¤?:º¹B'Î8Â¿Ý¡9ícÌ9¼Ê>pÀ=°b7°b7Åþ²<~BC>«
>³k0?´ÊÅ=p5=án'?¶RO¹ìCS99û¾%<ÊÆÙ;h+2?ò°À=*x7*x7Åþ²<	Ö<1<µX2?Ô;B;ð>?¹@xÞµyÿ¶BñÅ¹ár¬8ùØ½¿¨ÚÀ=£7£7Åþ²<Ïj?æ>Ïn?JÞn?7»ð>Ó~?àÆ9{:XÞ>J}ö:fáÄ:·@ ?ßÀ=£7£7Åþ²<¶X?ÚâÁ>;A?£Ã>f>»:2?äm<<w?¯t;wï:¸
?×æÀ=¸7¸7Åþ²<xLC?çß>¦K_?âà>o¬@>ÓA?á®®¸4F9XGa¾'¬P:B|5:À,?ÏïÀ=Î7Î7Åþ²<pæN?õ§	?c@?n¥>$Àq>B./?¢)¿6Tf9ë;T<019Ív9«B	?÷À=ã7ã7Åþ²<h×¥>ÀY^>eð>?ízk>£)>nÌ1?>T<¹¨½¹8È¿ÄM´8WÕç9QÇ=»Á=ù7ù7Åþ²<2å<¬<«*?µ7;î;
0?¯j.¹;89#ª¾y¦5¹ÈÃ9E¿r Á=}7}7Åþ²<m"?Ð:Ó>ÚD?>ÀÁS>è7?é§9à©Ï9òþÎ>HÀ9$Å9RÅù><MÁ=ö#7ö#7Åþ²<v>®=Íz=»k2?/¼<ÔXî;P­?¢ü¹¬L"9Oq¿$¶¯9Ê9;q?¶vÁ=p97p97Åþ²<
?³><E?¯Õú>¯]>âýO?R9
tÈ9¨6>1Ô;Ë;pG?0¬Á=éN7éN7Åþ²<1W?å	?ÀG?­>%Ih>IÇ>?ºï48Tâ8Ï§L>lr:Ç?W:;j)?S­Á=cd7cd7Åþ²<¤¾?X8È>|Ê7?Æ>¯I>uC/? C·}¸Ñ8ÑÅ¨½¥d­9ZVl9¬Ñ;?¤ÉÁ=Üy7Üy7Åþ²<«ò=ÁT=P?fZ?#(´>#~=?¥L=e·ð<ýX?À:nì9å?ýÍÁ=V7V7Åþ²<¶ ?´>±)O?÷@>CR>%_9?/¹LBI9©¨Þ¾4mé:f±:
¶(?½öÁ=Ï¤7Ï¤7Åþ²<fq#?bË>N?¶Æ>â¹F>?K?04Î8N²79ã®>Z\ :ñpe:Wì2?ÑoÂ=Iº7Iº7Åþ²<×µ<H<UÊ*?öL;}U;YÆõ>#á8`"«9ô)ï=ã8â=9U>RqÂ=ÃÏ7ÃÏ7Åþ²<bÃ?Õ¬§>Ë+I?VP§>ati>Èx7?Øvx9g9
Ò>/:è×,:Ô]G?$Â=<å7<å7Åþ²<âd÷><§>iZ=?Î\?Ø¥é>·9*?ha59#&9Ã?/$:/f³9Û6?³Â=¶ú7¶ú7Åþ²<9äÂ>ól{>õoF?¥÷³>TËs>Bú<?ÛÑ8÷H19Øò>T9>«9~?f Â=/7/7Åþ²<Ý³>c^r>ý!=?¦"C>3>\,?n8Ùv/9ª!D>£d¸zÝ9vüÁ½à©Â=©%7©%7Åþ²<?yô>¼d>ËH?×ç>2ð8>45?¤D%¸)ÀD9q	×½ØÄá:Bu:ùbk?¬ÐÂ=";7";7Åþ²<ÿ$'=}é<*7?î¶<zFÏ;¿,?¿V·Ø T9bF½ÎØ8ch9PP>îÂ=P7P7Åþ²<p?åÀ>Ï«B?]0>=ä9>Î,:?Åe-9C59Âõ>Òø?9üB9Ð8ý>DPÃ=f7f7Åþ²<=Í>6t>ùV?Ö)õ>d®>¥H4?®è8Å"²9g1'>ªx:2(:×`=?^Ã={7{7Åþ²<R?ºW?@?¥Ì?Z¸>÷Ü6?ñ?H99ÑÊÂ>Jí
:FÛö9?ÜÃ=	7	7Åþ²<Í³>¥éf>©F?ý¹þ>ÒÆ©>á@?Sa¸¾¦¤9Þ±ô½~Ar94ü9ÒÁ>+¸Ã=¦7¦7Åþ²<¹ß>9«>âJ?ê?L!Ö>7?³?`=Hc=$uR?D0=T1ê<{®@?M¼Ã=ü»7ü»7Åþ²<H<?D>ËR?Þ½¿>7K>®Ò=?»fa8²8yº>R´:}èÑ96?;åÃ=uÑ7uÑ7Åþ²<¾Å?7¼>1;U?ª­>Odp>ÉØ8?Å¸xW8P­¾U"9<b:91ß>mÄ=ïæ7ïæ7Åþ²<ð2®>w8j>®e>?a>®>î>£%?/Ò¯¸g9æTB¾	©9#lÎ9yÑ>5Ä=hü7hü7Åþ²<é=åè<$-?éFK;[);Õê?lMê6[j[9A¯<a9z²¾9ÀçÍ>ÇNÄ=â7â7Åþ²<ÚÀ<BÔ<@&?%Å;Ïú±;ÕÈ
?PÞ¸ä9 q¾WÜë8(i96X>ÚnÄ=\'7\'7Åþ²<¿5?<¾³>hÿA?" ¤>ª¢n>}0?ÿÞ`7ªÑ9S¶Ø<Dí#9_9½?XÄ=Õ<7Õ<7Åþ²<Rtú>!²>½4?ù[>û&>|)?\¸Æz9
¾SH«9ê>¬9þ>PµÄ=OR7OR7Åþ²<¥Pç?;&T?G?hF£?+F?Þ?Ô8:d¾9°LG?¿8:Â±,:U=Z?ÎßÄ=Èg7Èg7Åþ²<â1>?%â>VMW?Åï>ø>½î@?îfó8ÞÄ9A>õÀ:Ü4~:®àA?2ýÄ=B}7B}7Åþ²<ZÔÚ>X¼>{ã>?ô.n>G1>¿+?Ì?¸)v9ÐãÆ½§öl:$:!C?wÅ=»7»7Åþ²<?Â?.èº>aVU?È>?_¹¶>Ùá>?ÛÂ/9oY©9¤Ø>k§:Ôã9?~)Å=5¨75¨7Åþ²<2ÊÏ<"g<ÿA,?HÝ;U§R;g,?&?¸¨Ó]9vÜ½ÀUÒ8N{ÿ8ÿÂÒ>'.Å=®½7®½7Åþ²<;=â{×<[;7?Hp;X;LÚ?r+¹¦g9j¶¾ô"¹îC9'rÔ¾ê\Å=(Ó7(Ó7Åþ²<&ñ>¢Ã>ÁbO?ô,ó>§>&¾9?jÚ6&{8¦À^=ª½9(©9.2?%dÅ=¢è7¢è7Åþ²<*Îü>xr>§CT?úz>2{*>ío<?fî8ÍP9y^µ=ÿëß8Q4×8^/?YjÅ=þ7þ7Åþ²<6Ó>ãL>0B?µÄÜ>]Û¤>Si+?ç¨¹4p9ã5¾@?9L39>a5?iÅ=77Åþ²<CÍ¹>sz>è*>?ðºS>3u>QU.?Ø³@¹»ÙC9âû¾c¼8U·7@²Å=)7)7Åþ²<ËÏ?vX´>C¨T?ú¹6?Z[Ù>{6W?­O9Ô59ògÄ>1éT:PÖ9NS~?áÅ=>7>7Åþ²<¾?xïÏ>_4B?¼Ä>üx>¬>?XtÀ8È*9@=>N8o:JE:mkJ?ýÅ=T7T7Åþ²<ì­=pªB=aÌ/?PÑÉ;Â;m1?ËZ¹Jð79U¹¿Æ
¡¸8B
9É¾	ÄÅ={i7{i7Åþ²<VZ>é-Ð=Mn6?ñ|<;àG<ºn!?*7?9ÛÅ)=>J<5!<'5?:çÅ=ô~7ô~7Åþ²<(ñ>Ë2>åA?ôÕ[>¶ÿ>Øù0?'
¹²#9¦ã¾|A8©9Ó|b>@Æ=n7n7Åþ²<ÉÌ¸=vZ=z-?ÿS¥;¡c;Ïö9?ø¹8
TÀ9@é9eO_>CÆ=è©7è©7Åþ²<_.?èî>àx:?Ô*÷>»¦±>P2?
Ô¸þy9fiÇ¾È9129é
?ÃJÆ=a¿7a¿7Åþ²<Î.?ésÉ>C]?º
ÿ>N>;4Y?S¢9°<³9Zmç>4;-:	å*:À?OÆ=ÛÔ7ÛÔ7Åþ²<*?¶»>Á>C?n>½:.>Àð.?´T94H9Áî§>¬9F"¿9ånÀ>ºÆ=Tê7Tê7Åþ²<òÎ>ÒW>Ý>?"½>ÉÏ>(A2?ÞH9ä<¯9ÜO><J9Yî¨9V<>åÆ=Îÿ7Îÿ7Åþ²<¼%=K×ï<æ0?Q®;¿Â;µe?²õ¹àöù83§¿èRí¸KJ9y]¾ÿÆ=G7G7Åþ²<,?¡È>ÿ<E?j-?XÂæ>Ò@?û¼ö89ç"Q>½ò%:øQ(:udü>»Ç=Á*7Á*7Åþ²<ý?´T¯>4F?°>ý9D>­@?	8(9'X=øÁ(·°ú9²¼AÇ=:@7:@7Åþ²<´d±?ÌU?Nö¢?xÉt?ä)·>m«?v8à¥$9§?>TÒ :ßï9EÑ«?KÇ=´U7´U7Åþ²<wÃÉ>¨ð>½C?Ë^>,Þ>!*5?h.,¹Ôy"9`¥¿~9È%9ièY?:Ç=.k7.k7Åþ²<Wô9='
=Æ+?Pä
;ÝíÎ:4/?@>Ô¸å¿8º
¿wY79¨9+Y=Ï½Ç=§7§7Åþ²<Z??^_À>s >?¸>@>Y]0?µ¹ÿ9Ï¿j;9ûr9M?.È=!7!7Åþ²<ôZä>A#>DKX?´Sé>U9>¥¤Y?at¸TÂ7º¿³Ù=hä<g?ÞEÈ=«7«7Åþ²<¦i4?ÚZÅ>ùj?Ð?º2>Jy`?cÁ=4kw=&H?FÓà=Ra=³Ú6?/È=Á7Á7Åþ²<k	=äöÊ<xS-?*ý;áî];:5?¯4÷¸¢O9vë_¾r8¿â/9æ+0>®È=Ö7Ö7Åþ²<
ï/?Í8­>?;8>°å6>6ÜW??Iâ8º29=Ö>Ìé:Þü9/?ÞÈ=ì7ì7Åþ²<æs*?=
á>"çA?þßï>èú¬>1?±`¸æ9Á½h;ì/®:«D?ûÈ=77Åþ²<zJ?ÊÈ²>sG?}K®>âc>=zD?,v]8·/'9Å)>Þ°×9DJ9ð~?_É=ú7ú7È»<½­>
§_>T´F?ç¡´>4{>%Ê7?ÒÞ¶Òt9¼9úb9Dy?¾+É=t,7t,7È»<¿\Å=î=dï+?~å</<ø?i¹<¨:9ÅØ¿³µ9P··9ØAü>TÉ=íA7íA7È»<@?É ?¿?;#?R>Âu?28z9`Ó=¡çA:ÌU9Ôí¢?wXÉ=gW7gW7È»<!NK?í¦ï>y,Y?)?Î>j¯C?R«8V9ëmL>úÉ9½9µÃ?yÉ=àl7àl7È»<hÅ?Mk¯>¦×>?X >Éªp>Â*?W)85$9ts>:Ö»9eX?É=Z7Z7È»<oÒR?ô1	?6±D?ÝZ¹>>K1?{wè¸ÿ8Ü_é¾ÀÔ9Wá9Äñ>åÂÉ=Ó7Ó7È»<dÉI?ÿå¼>¶»?F|?M÷í>e?7×;!¥;À&?®:w%:õ­L?{ÕÉ=M­7M­7È»<Õ¬U?È>ÚU?Iÿ>¹ó>,ñs?+#}9*¢9!QÇ>Ë:*¿:SU+?¢öÉ=ÇÂ7ÇÂ7È»<!¾)>vñ=774?­@T<ºµ%<ó#?±h¹¿9Ljg¿#;Ê7ÁP9yÿw=nÊ=@Ø7@Ø7È»<d"?»ÿÔ>Î¹B?Õ¶>Q°>[5?¿D¹å'N9¯º¾èÙb:êå
:]
Q?%1Ê=ºí7ºí7È»<Ëä>$8>ö±?L]?Ódt>nÖ¤?'wR=Âú<ÝV?k:bù97M?;XÊ=3737È»<ke?h4%?Æ[S?¹U1?*Ù>;Q?,Ë9¢<9ë¼>ë:2í1:¹'H?cÊ=­7­7È»<ï>=?¬ÅÙ>Vw^?÷è¢>²K>®jM?XË¸uU9_\<¾ÝX¿:I}:~<A?Ê=&.7&.7È»<¬Ô<ý<Eï1?¥àö;6¤¾;Â%?k¨ù¸^9¢ç¾¡·\õ91s
½c¥Ê= C7 C7È»<úÿ?Pm¾>ê,8?6ª>.o>^½5?Ã#¹Ôk[9W¿A9"¸9õ1>
ÏÊ=Y7Y7È»<®>+8>íü=?Gv>rxe>ÕQ,?ö>¹`09*Å	¿äÐà9©9+*?Ë=n7n7È»<ãØº>í§m>ûDI?¯ú>à¾¤>¥B?èì¸&£9o9¾©2¡9ð?=9Ñ
Z?w,Ë=
7
7È»<ÜH?ù>½N?r_?â¼Å>*p4?à®U8Þo>9ç>¹±9ßÏ9Ñj£>2Ë=77È»<Cß<¹£<á/?¸;.h;«[?f©¸8Ï8ÀFÑ¾£Y¸9}§Ô½Ð2Ë=¯7¯7È»<·Ç
=HÍ<ß,?Rv;ûI;j?rk¹â09Yx*¿±9pà9å	s>8Ë=yÄ7yÄ7È»<&ây=Øa8=ºx-?³Ü;"±_;´Ë-?»ü·ÓA9Hæ¦½q¶´þ9Rð»g]Ë=óÙ7óÙ7È»<X?mª¹>ógH?^Ç>áHz>K?g)W¹´àÖ8N+¿­ÍÎ9]à9ø<ì>Ë=lï7lï7È»<

Å< ×<ÈÒ1?}a<ÒXð;­È?ô2þ¸2l¹85z/¿é§7÷9 ¢=óË=æ7æ7È»<(ã.?ÁÒØ>¤|N?9¶>ao>6KC?°ú¸åS9vÓ¾±9Â,~9C¿>>Ë=_7_7È»<°"=û¨ä<³#6?.Ü;{W¬;WË#?1xz¹åä8¿ù½¹h&9¾õ¾yË=Ù/7Ù/7È»<0&?s¿>ÃxS?I«?wLÁ>²>B?YNk9.ü9,Æ>îx:lS:µ?|¢Ë=SE7SE7È»<ìµI?B	?x @?Ê9·>Á¥>·M6?øwy6¦Ø·9A°­;è=;Ld;L2?!¶Ë=ÌZ7ÌZ7È»<¿07?Má>`&P? JÝ>IÒ>?B?L%8Ä-9ómF>Í9fc9ï?¡ÍË=Fp7Fp7È»<&þà<¯V£<¯P0?ádå;v¾;Ë)?Xg·CÍ9sÃ¼ÄD ¹2¯9/j¾ÄëË=¿7¿7È»<¢¿<MÇ<¨4?'Â@;Òú#;Óv?v3M¹÷T8á·®¿
;^¡ê:¦ ?®ïË=9797È»<g5!?ËïÂ>ê´S?º>×ão>d'G?½Cw·84½9rG§¼PØ¡9¯Á9¡Ö>\Ì=²°7²°7È»<ý?Yà¾>þA?#¿¿>¹×>)s)?g»¡7¥!9U=ò-:ö9æ4?tÌ=,Æ7,Æ7È»<L->ñ=¶P8?ë;d>	)>È,?pg¸6¤w9¯><~¨;©xu;¸/?ºDÌ=¥Û7¥Û7È»<K#"=
Dñ<(
,?B;öp;¤j'?©¸ÜÆ8RöÊ¾¹Ý
::H
?@Ì=ñ7ñ7È»<]á:?FñÌ>!pi?ëG?ÿ>Sh?Æl/:ë»1:¬ü>o}O9êÂ®9¨ø>z÷Ì=77È»<µw>ûp2>E>?2á?>ÎL>è,?lÚ7n¶<9º&=n6:e:Ä[+?AüÌ=77È»<ìþª?
??Ù>?Ï¶©>ð?@Ñ²9Ù9o»?$df:É:<H?üÍ=1717È»<B=Tâ<+?Àhæ:ª8Û:L?Òñ/¹ïÔ9£!¿é¸¨ß9Å	{¾QÍ=G7G7È»<ê^?oì>'@q?e?Dêû>lÆh?dÚ9/4Ï9|	?GEû:@`:õwT?²kÍ=\7\7È»<Û<?óuÔ>¼Þ??@þ>w*«>">?´b8Y9¸©á=Jð9¡ä9Â	D?ZsÍ=øq7øq7È»<¤;µ>l}>;7?@²>VJ>³Ó&?ºö¸XÉ7¥À¾-9Ñ9i#¨>ìÎ=r7r7È»<ò?9µ³>¹\?F«>{ÆQ>éÑP?`¡6ÅüK9h½J<$8è\w9eü>*nÎ=ë7ë7È»<gvÏ>D³>u??¢>L	\>Æ/?®L¹~wé8éo`¿*ÎÕ9_¢9á(?«qÎ=e²7e²7È»<TìÊ>xt>RcT?r}¬>å¦i>÷ü<?¹7Ät9µ¦=!;9ùy9çÀ>Ó­Î=ßÇ7ßÇ7È»<Ú×>S>Ü1;?ìk>tµ,>$..?<K¹z9´nõ¾]z:À«":#E?n¿Î=XÝ7XÝ7È»<Ñeò>¥>±k;?nþ>ÑÐK>cÖ/?Mª8«»T9²ðL>2X-:ý:
,?!ÐÎ=Òò7Òò7È»<Úëi?Ïí>|?Cñ>Ì>ài?L°ð·âÐ>9mt¡½T4#9_Ô8»D?½àÎ=K7K7È»<è¶>Ýe>W´K?á\>Æ{S>yè@?½D8X}9ÍÆ=­9 
Ñ9öÓ>LÏ=Å7Å7È»<»u=×Ñ2=Ä/?*ïð;mFÂ;è½?@h¸Öf{86¿@ið8909gF®>HÏ=>37>37È»<]òÁ>éw>FH?ã$>ív5>KÇ4?¶ë&¹1I9dÔ¾O¬	:­_Ñ9U(? Ï=¸H7¸H7È»<²}\?(,ÿ>¿4]?Ó£>4A>*,Y?DÓ8ZÜY9Uº>¥9ÿð9ÿ£¯>]Ï=1^71^7È»<Ìù>ÙK>häM?@ù?äK´>&8?@í
<¸;ÞD?;Ó9&à¼9¸&?z]Ï=«s7«s7È»<kq²<â<Ä)?\¾;%åK;O-)?j¹À 9=r¾?Ç8ûU~9g¶=hÏ=%7%7È»<Ûþ½>c>ÃU?¸«v>(1>Ð92?ü¸÷ç9µË¾]¸9öê®9!§?ÒÏ=77È»<$>kø?>NI?Yé)>:¿ô=G¹1?Ñq9¹t£n9¦ïÆ¾ä¸d4¯9
-B½:áÏ=´7´7È»<ñûÞ=¾¨=§T)?è =Ú£}=Dg"?ïn`¹àé9<p[¿ÎU-¹üû9ò¾&
Ð=É7É7È»<Úù±</<Æ=)?Æ;i'û:?$¡¹u²9Ö¹¿@oS·¦÷?9÷ú½Ð=ß7ß7È»<ä>ç>IÄL?xk_>3">r0?®û¸&7)9[a¾¾I]5<ë<¾¯2?¸(Ð=ô7ô7È»<_8?^¤>òX?Ù¨>ÿf>t;?:	ú8Ñ:9gP«>×õä9pÅá9ÛÎ?'7Ð=þ	7þ	7È»<{ÂÕ>ÉÅ>Æé7?ö>G±G>M.?=êÆ8Zó9âíC>ís¬;ç2;X)?í{Ð=x7x7È»<ËEí>ñF >k}=?XÏõ>-®>¤4?A\=T
=XºG?Ê£H=e=d#<?¢§Ð=ñ47ñ47È»<gû>r>%L?Ù[Â>ù>7?¾Üè¸y9e+=¾K3¸;Óbc;AaO?b²Ð=kJ7kJ7È»<%+?ÀoÙ>I?¦º5?áý>í>7?%"9~FT9:K<?ñ :W:©9?¤ÁÐ=ä_7ä_7È»<ÜÆM?R¼?¬B?ø&?}äÜ>A?Á¨o9tB<9}ò"?m¾E:~¸:á;?ßÐ=^u7^u7È»<ó×>ë>ð B?nxÍ>ÿ>dÊ;?%C9"6¿9{->|Õ?9YëY94[á>YÑ=×7×7È»<ì>%¾=.?í;Ó÷Ç;y?½¦È¹0#¾¶òB&÷¹H9@å¶¾Ñ=Q 7Q 7È»<Í[?½ã?=?ÄZè>¥>m£3?R¯·wS9ô>T½Ô":<Ø:î!?ôuÑ=Êµ7Êµ7È»<ñï¡>õnB>Í6U?¾Ú¤>%±`>+Ó;? e: Gý9  ?ðw²<pYW<D(T?ÒÑ=DË7DË7È»<gï¼>=¡|>¤t??~3+>²>e&?BÎ¸°)9gj¾®9ß¬e9î£>/ÕÑ=¾à7¾à7È»<ÆÂ×>[>±B?x&>Âî=)~2?:¤¸ü]
9²Í¾ 9æI9Gô>íæÑ=7ö77ö7È»<¨]Á=Ô0=[.?ÝöV<Ë+<{X ?3Cé7©9Æb=2h'9Kî9Ê2¦>úêÑ=±7±7È»<?û®>X>?{É¡>òÃg>N´2?R·8Qw9î>D%9@Ò¸9­Ie>âÒ=*!7*!7È»<Óâ?¼²>§L?¿É>+>øí6?Ú/¥8PF9ÝU>rbË:_¦:TÁ?EÒ=¤67¤67È»<9ÀÈ>Éì><ÇB?'²O>X>/Ä:?Jf×7@Ó9Ö=#µ9¤¡9ß?±[Ò=L7L7È»<üD8?àè>[J?²1>#\>rP3?½2Ã¸Þ³t9È5L¾N:¹.æ9p$e?$lÒ=a7a7È»<3=ÕD=u=-??îØ;i°;£f?\¯û¸#39&?N¾
R^9¹C9ò¥¾>Ò=w7w7È»<tåÀ<<æ3?H¢t;dÃU;3|?ZÇ·~2,9¿ý½L¸
Tn9?Û½ØÒ=77È»<)='Ò<4ß,?º,Ç;^Ú;c"?£u¹ìò9{¿`9Íê>9·Î>Ò=¢7¢7È»<«¿_?=Fø>¶f?ãi?8î¥>¿·[?K 8ö W9fh7>~Õ:¦&7:½?F?HâÒ=}·7}·7È»<Ù>J,>Í??XT¦>rNi>6?Ô¦d=¶=5M?2R/9b9Áö¡>WÓ=÷Ì7÷Ì7È»<×?o#¢>RN?Q.	?wo¾> i8?åFÏ8ü&92â>+w9Eõ»9£|Ç>±Ó=pâ7pâ7È»<ÆFÙ<(¢<F+?JéH=Ø»=Î	#??6¸(ß8é[Q¾ºh_<´²&<¾+?ÊÓ=ê÷7ê÷7È»<®.=?øQü>ýð??l­>-+v>"Y4?y`¹8¡³9æ`>å~Ê:Ú,:|;?á5Ó=c
7c
7È»<Z?ÞEð>ï\h?WM?<'ð>&[?ú)¯9Ï¶¶9ëkõ>ùË-9t9Ö§>ªDÓ=Ý"7Ý"7È»<<ô>¾ ¤>0å=?~(c>´©+>Aa)?È²2¹tl9ª§¾6§%89¡!¡=ÒEÓ=V87V87È»<àKF?\Ã¹>Ô¢?<£í>0Þ_>ß?÷µ8q(9/ók>ÔT\:9ã9Z<x?toÓ=ÐM7ÐM7È»<A=`Ë<I/?3Ê;)L;9?ÊV¹ÅA9Kcâ¾_±µ·1a9k.N½tÓ=Jc7Jc7È»<Aç>ø±Í=×\/?Ìñ1<â	<N
?ð:j¹VÐ8ºè¿ÚR6Ðf9Î/<·vÓ=Ãx7Ãx7È»<{I?
Ýö>c%?Ù?¤¢>:n?ÆU9RS^9äõ>Ç}:Q
:Vj?xÓ==7=7È»<;?ð¥ç>ø:O?LnC?u6? @?ÙÅ9)¯9Ó>fù;R;°è?(Ó=¶£7¶£7È»<ÅÌ$?þdÛ>àK@?Æþ°>9Ö>zØ/?¢¹Ï8XÆ^¿kæ:d:}à?Á£Ó=0¹70¹7È»<¡ä>2¡>XC?ª>4Òh>;?TF8d¹S9S'ð=¯q:*{¥95XK?·´Ó=©Î7©Î7È»<å½>C¨^><kY?µ6?e£÷>òà<?6"9d~­9/'Ö>:7m:ï>³ëÓ=#ä7#ä7È»<Ïf>Ô8T>@:?4->Ro>	È'?PÔ·!b-9e½.y9`¥9*%Á>jÔ=ù7ù7È»<Qìß>h$>èýM?C6=>y.>É~4?¹vü¢8wP¿:ä9ßîA9]¾Q?IÔ=77È»<c'?vgÝ>ÛÃA?Ê©>l'k>Î×8?Á@¢8"#;9sõ]>!·y9øØ^9´n?y^Ô=$7$7È»<s£§>vÛU>_¬H?ÓQ@>è>û,/?ÂýE¹ò	9Ê78¿Ì0:÷äÝ9øK?¥_Ô=	:7	:7È»<UÐ?AðË>Í:?( >Ö;>M/?,]N6ûr9KÚ;C¶9x»9ä\×>gtÔ=O7O7È»<8Ó>zv>.Ý9?£E>>Ï4?õÃ4¹Wú.9Ö;¿<9«9ýî>tzÔ=üd7üd7È»<rt6?!¥å>ädK?]
ñ>{)>|ÚN?)ö8ÚsR9Ù8>¦:"A:ÇU}?ßÔ=vz7vz7È»<åC?E¹>¸$??:L>w?ê18~j9ºR²=_+;¯ª:[?B©Ô=ï7ï7È»<»Ýd?ª?3`?ãI?B?ÇëG?Ê}.<U%Ò;ÐT?òZK:2:AfF?©Ô=i¥7i¥7È»<v?Â£>pfY?¹àó> Ë>ÓùJ?S>ä:ö:çº?*ã¬9ç9D®?ÙÔ=ãº7ãº7È»<oà#=|áç<#ì4?Û1|=ð5=¸Æ1?&§9v´9Ìì>6¨;ym;Ö5?]íÔ=\Ð7\Ð7È»<°?ñ±>òø8?Õú>¸>¤g.?8§9K4= :ã|Õ9Ï@?,5Õ=Öå7Öå7È»<~=à>:~>µîC?ýór>ìH.>n2?[69¢9¦T>`C<Â_<xK:?ÑdÕ=Oû7Oû7È»<Õ÷>E;>rÂL?lÞ>µU>©LF?ó ;æ÷L;¹H?hÚ:AøØ9XÏ0? ÑÕ=É7É7È»<:5?Ý|©>ø°G?ù78>÷á>s1?´·Ñ9ÕÇY½äæ
8ê9Þ©ä=ØÕÕ=B&7B&7È»<j°ó>d >çyB?Ù¯>1r>Ä9?µü+¹$µ9s¾Î¢9®]]9{;?àÕ=¼;7¼;7È»<î?#?elx?bª}?÷´?¯=S?AP×9:c±9à]?õ;;º :ÊX?*Ö=5Q75Q7È»<7d?çHÜ>?A
?ÖÉ>IÀy?¸Åò9CÆ½:{r1:S½J?Í1Ö=¯f7¯f7È»<!=RÒé<Uë0?%Òº;«Û;â?h ¹ú	9qÂ¿ã!9¤wî9Ê->nRÖ=)|7)|7È»<=®½<ô0?úí°;Ö{;9©)?Ï¹¼79Òa¿¹ô9å¾¿jÖ=¢7¢7È»<\*?»ë>¢9?diµ>~M>û1.?à	8Z9mr>[+ñ8¦-Â8Öù?Ö=§7§7È»<·hÞ>	>ñB?->?Ã*Ê>21?@ôJ¶c5_9Åè»]£³9;X9z3?q Ö=¼7¼7È»<ë8Ë>Ó>õOA?Y}c>ÛÃ%>©/?Ð;`8÷´9Áù=¦µl:¾!.:×ÿ-?j·Ö=Ò7Ò7È»<mà<U
¢<»G1?ù+P;µ*;=>?ö
¯¸fe95¹&¾Pþ©8\9{ >Ò»Ö=ç7ç7È»<r[G=ÌÔ=>t+?Õø;kÜK;1N7?Pe'¹Ê[9«1Ã¾QÁ¸î(8Ù¿WÂÖ=ý7ý7È»<ûÙ>E>"J?Ë[o>u+>ã°2?d.H¹ªI8#+þ¿«â9Ö9¹?x×={7{7È»<üC?#kØ>.`g?à}L?wú>´Q?´³q9@²Á98¹>¤àí:ì :þQ?]8×=õ'7õ'7È»<z"?z´:?%<? È±>d~>©ç2?Øü¹÷úd9¸q¾19¨(95{N?qG×=o=7o=7È»<×c?¼?ß¶[?[a?Øç¡>:j?R9QÓ8?:©9æSM?H×=èR7èR7È»<ÔN¶>»h>YI?®>ûo>s¤9?>º¶»°9m¼l50;Eöû:\3?{×=bh7bh7È»<¢ý<Ín¹</?U*;1¨F;ï¼'?¨8U¹·=wSA
­¸Ec9Õ¾×=Û}7Û}7È»<L°>Û&t>BÚ8?Ò,>ªúb>`E1?0+9Ï9Ò»¤>Îka<Íp<c 9?¥Ù×=U7U7È»</?
Ø>sO?H©>g_>ñúA?8ì;F9ñ+->]Ì9Ãú9?Ñ>Ôß×=Î¨7Î¨7È»<âq?êÕ? ¹M?à>£¼>6;?(·EÌ9¡n½²Ä:-ÚQ:*?ò-Ø=H¾7H¾7È»<C¿Ó>ã|n>³Kc?Ã?±+?+þ??¹õx;/ ;ÚïF?ÖÏ:T*f:%*g?åBØ=ÁÓ7ÁÓ7È»<õ¿ê>¨$ >Ç¡;?_©>8V>HJ?;à·9_9±½û6;$Eß:ÉP?¬fØ=;é7;é7È»<Ï?÷a×>- 5?{>:H=>J'*?c0¹b2(9
¡Ä¾E·C9Ñþ9Ì;´>Ø=µþ7µþ7È»<Îí>{õ>°|Y??IÊ¤>kS?Ö:ä¸19â¾z#:4):9»ö>ÉØ=.7.7È»<Ù>-nM>£I7?{>3y?>}5(?¦Ü·úæÎ8]¾O3:Ê::¦ü*?)ÓØ=¨)7¨)7È»<Î)?ú¥>Âó?<J?(>5£X?ù8Úh9øl>jÜÈ:FJ:_6~?dçØ=!?7!?7È»<-B·<»W<,?Â;ïó:F)?¹vß8É¿@¸Pt9ëQ½qëØ=T7T7È»<êA?b?A?CW­>Jøu>Êh4?zíÏ6I.9f9?<fÏ9\X9«h?Ù=j7j7È»<2ù<ôv<m?_aã;w5;,c ?ß#J¹Þõg9Øß¾?Ú¸B'9Ã¦¾ÊÙ=77È»<cz=3ÚÌ<Ó*?·%ð;ùÓ;ÿ?"ª¸°BC9_¾ý.7x@'9[êÎ<Ä<Ù=77È»<¨Éþ>K<©>î´@?>°K>g,.?à
¹ÎS_9E1¾Z©9Ï£99u»D?CÙ=ª7ª7_Ì<jÇ<½<[ð,?÷&;t;§Ã?dê¸¹ü¿7þ)Áô	Ü·f9Ï¸½}OÙ=û¿7û¿7_Ì<ç=c±c=Ë	-?>v7ü=~!?áÇâ9öïí9ÿó>Ïé;îX«;ù¨.?=YÙ=tÕ7tÕ7_Ì<ÉÔ<ZÓ<F*?êî;@Ã;b?U¨¹=z90ª¾ð9ü9a>wÙ=îê7îê7_Ì<âþ<®Ç¹<j/?|[;T;?^B°¸d9uj%¾J
h¹´æ9®èâ¾¨Ù=g7g7_Ì<¯}Ù<¬<V/?ó¥«;FJ};|-?ÆÐ7j
9WM³=(u896ºç=¥Ù=á7á7_Ì<¦`?cÙ>FF?¸-?j>ep?¦Ñ8ð9õÒ7>÷:Åùò9'?äÙ=Z+7Z+7_Ì<ÂÎ<Xj<É*?¹Á;ý};'ó?£G"¹Ñ!9-¾ÛQ7-$l9÷5ã<Â»Ù=Ô@7Ô@7_Ì<-Ò©>´íl>}7?Æ÷=ÉM»=OS)?À]¹ÿÌ(9¹BÊ¾çV:ð£4:÷­?zÀÙ=NV7NV7_Ì<B<J?5õ×>±»o?·QÁ>Úc>kY?ÏA¸Rkv9h¾Ç	Ý9¶Æ9¸Ð?ÐÚ=Çk7Çk7_Ì<h¶>¹d>2dL?ù_->Xñ=Ý8?­\¹~k9ïV¿í;Íñ:.]n?íÚ=A7A7_Ì<vØ=xÊá<M),?Z;XR;Þí?H U¹LÇs9Ïß¾R<¸Ko9bh4¾Ú=º7º7_Ì<.[q?âò>yc~?#¶v?8×?Å6s?"c;B3È:¸ùG?'ã+:±9Ñi?Ú=4¬74¬7_Ì<#>Û±ì=lÕ0?#n>à Ú=ñ?á/B¹Ê?#9÷A¿Ðf<¬bH<é%)?Ú=­Á7­Á7_Ì<ÚF?rjÍ>hÒw?g?.x­>ìY?L9L=´9ú|:>aÆ:ÅÍ:uÐ1?IÚ='×7'×7_Ì<ýà¨?OU&?~õ?Ix? ?s?-ò9ê@¶9xî·>Wl;¥ó:?»VÚ= ì7 ì7_Ì<ºVÁ<9j<$à'?È6T;§4;É\?o¸Ô=E9GÈ/¾û¸}7î9PÀ`=àcÚ=77_Ì<.r?¼¸ÿ>·?öqü>Ë.>Cc?ªSk8¿¸59Â%>6:å°ð9û ?ÖèÚ=77_Ì<=Ê>â½)>­ÏO?l)?ÓÈï>*á4?à98lÊ:åà=;^3:T:In?/íÚ=
-7
-7_Ì<Í>?>ª¶7?Èëk><1>Ëa*?z¸üÂA9=D¾Û¸PC¥8´®i¾7òÚ=B7B7_Ì<0Ê¼<]<Ëd-?½~};R6J;Ev ?):¹êº:9¿8ÿ¾2u¹>ð
94y]¿Ð	Û=X7X7_Ì<Ü=d-==¯a-?j;i0;V?#î¹¤59Å¶¿».8x29:
?>üÛ=zm7zm7_Ì<xÌ>$5>C¡A?Àer>ù×9>ó&?¬E¸ðÇ9º»½v¶:¤:G?­&Û=ó7ó7_Ì<l2=5IØ<0?¶|«;oá;7¥?ª"0¹ÀÈ%9øý¿¢ùý7`¹9Æc=Å8Û=m7m7_Ì<ölÆ>º>3A?öo>!WU>â.?²G¹r9uÆ¾K9Ê¬?9!1?QÛ=æ­7æ­7_Ì<ÇË9?!hÆ>ºo?uc?ß>Úp]?>Y;tç;½S?K¸=:Ú
:´­?Ô£Û=`Ã7`Ã7_Ì<N?ýº³>~9?Ï<>}A>k 4?D©í8±µè88¹?\¾¶9#9G?ê­Û=ÚØ7ÚØ7_Ì<Ûz?æz¯>þn;?¹·>¨u>ûÞ*?>¨l8×{9wð=q8©:~ïj:d8?ÜµÛ=Sî7Sî7_Ì<9î>
-¡>0=?m®>ns>×Ð-?-9¬¦9¤>Zà;ËW§;7¼+?ÅÞÛ=Í7Í7_Ì<ö7?GYï>Æ^D?­?£Ï>=>?MtÉ¸ÙY9O¼l¾OM²9ÐkB9Æj?@Ü=F7F7_Ì<4d=^
Ë<©
6?]úÍ;Ê¼¯;¦?K(»¸²ã-9<Ä¾¹9]
9aºü¾ø'Ü=À.7À.7_Ì<ûú>Ú±>¤J?º?µjÑ>æò4?SµÛ9Î9/?ËÈ9Ég9O#)?GKÜ=9D79D7_Ì<7þõ>xa>E?»Â>!®>¶µ7?t9õ~
9"ç?âªZ99Àè¶>RÜ=³Y7³Y7_Ì<ø.>¥ä3>5Ö7?c91>É´>¹f(?¯¸ÂY9vp:¾(-;çÔò:|6?¥Ü=,o7,o7_Ì<ðÚ>·µÌ=È'D?§Â?¿Ú×>Cü3?[T=i=nP?îÒ:PP:%ÇA?¸Ü=¦7¦7_Ì<W'?¤>?ÐS?ÂËè>¸¨>ñßP?à	¸*9q*ð½ÖÑ:Jø
:¶&?ç,Ý= 7 7_Ì<k??ý¾>
C?qP¹>ýý>ª[2?[d¹2d9Gì²¾é$9»T~9(þ¥>hÝ=¯7¯7_Ì<*?Ã>é:?Ýb>xv">|u2?ð Ê7Ú9ÂE#=.:H¹@:¢@.?ìÝ=Å7Å7_Ì<P_?¬Å½>ÍF??*õÎ>Å[@?HÒ·4oÁ9F&½SÜ+:âÿ9ð+?Ý=Ú7Ú7_Ì<iD=G¸í<Z\)?ñ¢;U×};Ép#?Õðå··ñ91_½ð­·³?¡9õ¼LHÞ=ð7ð7_Ì<Ðf=ý3=Ìs^?Sº>H>ô°8?áÚE=ò<ÈP?ÄL:;¬2:Î3?=IÞ=77_Ì<á?Ú@?;?ÃqR?ÙÍ>:? J³9´£9·?"e:L(#:âtI?ÝJÞ=ù7ù7_Ì<ò=#TÅ<E0?bî¼< <Å*"?¬½38ë479:(û=N;$7Ô:s ?£®Þ=r07r07_Ì<Kô<[®<7X3?g|Ï;Û$©;ï?¹ý9òú¿dÛ#7×ä91Ç<¹ÒÞ=ìE7ìE7_Ì<^{Q?à^ù>
W?âX?Å>ºôE?+¤:-ó:¢;?o¼09N+90>ræÞ=f[7f[7_Ì<q§é>¬:>ÚêA?è¹Å>WÜ>6h2?õLõ·¸ùJ9æ°½î°+9ã½¨9¾<>ûÞ=ßp7ßp7_Ì<pI?ô´>
E?Q¥?ÈöÂ>=|/?L*::À?ñï :0Gs:qZ)?ß=Y7Y7_Ì<4CÇ<(s<P[/?¬´4;z£;ùG)?pÑ¸(bn9Óí¾Í85H8q?ß=Ò7Ò7_Ì<¨<?Ê@º>Þ¦?rU=?1³>ø?¯*;Ë`Ì:£ËU?'å#<gÿ®;$Âo?J.ß=L±7L±7_Ì<í¿>Ù-t>8I?VÎ>;wC>},3?Cäh¸ëb69æq#¾Ô	9Ô99Psl>ß=ÅÆ7ÅÆ7_Ì<¥¿ü>P¥>æcC?°à>eH>S4H??i8ñ>M9> >nU:2 :Õb*?ß=?Ü7?Ü7_Ì<kùõ>6à>ÅéT?Öò>q>®$I?ðB%:ÿÃ:!?-ÿ<d­<Û_<?À ß=¹ñ7¹ñ7_Ì<J?þµ>]z9?¿¬>®fX>¼-?öë8ê¯ÿ8j@ì>:q9/Z9.åÛ>Áß=2727_Ì<Ã>'op>>)P?É9?ÙÒê>,J?m9`9rT?ý{89x9eæ>`Áß=¬7¬7_Ì<`?®>?¨C?VºÓ>×>t7?¤Ø¸ÎÜ9É½5ç:@p±:ñÉ&?Âß=%27%27_Ì<¦L·>¿Ía>ËÏO?#>~ëJ>¯ã3?á
8-c9ì?=I]¸Á92Ò½õÃß=G7G7_Ì<¶&½>uÏ|>¥??«T>n¹D>×µ2?ã¹hØ9=ò¾øø9&<È9iÇ>0Øß=]7]7_Ì<ó?Å>ýL?p°®>5«m>±)<?Ô°#¸£9)|½a+9w9)9E¡?çß=r7r7_Ì<`<?ÊÒ>Çe?Xº?E£>§p?æ*6=2vã<éM?EöÈ=Ü=Îë7?©à=77_Ì<?2×©>J?Ó¢ó>¦m¨>È'9?9)(9nÕé>ÆëÝ99­9ü#?à=77_Ì<tÏ$?Î>¾°L?Êé£>MG`>Ç;?Nÿ7áýc94=mÛ&: ":Æ¾?eà=ÿ²7ÿ²7_Ì<6=è
=?(?>v;nl;o4?i¶@¸f¼v9¿òÇ½Ø5ê8¨¹s9v>TÆà=xÈ7xÈ7_Ì<¶I&=(ù<*?²^ã;«;SE?x]r¸B;g9Â)¾õ#:8È9åµP?zÌà=òÝ7òÝ7_Ì<>%?B;Ö>EvE?
F>e¶T>r2?rqf8»m69i°!>¯"e:(UÔ9!?òÍà=kó7kó7_Ì<¼©?Ùò7?"L?HU?£Þ?lAJ?t9òR`9>?Vc:ð+:pé_?[Ïà=å7å7_Ì<¬l=`È<Ñõ5?¶qã;Ö¯;h%?0Ûw¹\+9¶f9¿Ä&9To9Xi±>HÛà=^7^7_Ì<P?§>¹Îi?Ë¥I?þÜ>Ei?29¥9Hi>¾k}:Ýµ:JS?véà=Ø37Ø37_Ì<>ºD>$Ö>ãñA?y®Ó>ôã>+?s_=´=ExH?Z9;ï;.?ç¢á=QI7QI7_Ì<[äQ?,r
?)B? #?#Ì>­L?·©¤8(ô²9wë=8|P:ü:í!;?íÛá=Ë^7Ë^7_Ì<C£>»ºa>U(9?ãè¯>a>±Ð(?àÄ|¸	=	9åÀk¾0æy89Q>½æá=Et7Et7_Ì<[^Ñ<P<?,?Ð~;ñÃ:Ó-?ûUj¹³Á®9}£«¾ 9ez9P
?ëá=¾7¾7_Ì<·W?_?NT?"à??Û?z7?qG8`´ª9§=¹?¥;µyT;qG?¿íá=8787_Ì<÷*­=
Ê=N,?Ö±;P³;ñ"?8Ï·Èp8f$¾
gì¸$õ	9ÝVÛ¾¨â=±´7±´7_Ì<#Ã>9s>mÜM?So>Ò¦N>(*4?Ü(!¸ªÆ 9-N¾fC9@ª9v>º	â=+Ê7+Ê7_Ì<ÌòE?½[Ü>%÷e?¡8Þ>>lÇ@?ÇÄ¬¸õÙ9§?Ë½)Õ9Ì9å§4?&â=¤ß7¤ß7_Ì<®
?¡å®>¬!O?'ö×>¦>[¸:?&O9Eîu9¨a>ôB;xÔ:+h+?%5â=õ7õ7_Ì<Á?ëÜ>"£?P	=?Ê¬>iE?²O9Öè9í\å>RU;ªÜ:µVx?
@â=
7
7_Ì<?]Ûª>­ài?IúÉ>>ë<?ÞN9t«.9êV?:Fh9Ô29rù&?`â= 7 7_Ì<]:$=éí<·0?y;¼A;Ø%?¯ñy¹ÜÞ$8[BÀ9+ØÉ9,cµ>»â=5757_Ì<Dåø>êz¥>¼@?å>xhA>h1?Ù>8ó9Ë»=}#>:¨ã$:¼?.¯â=K7K7_Ì<SØÄ<Là<·1?hô<cÌ÷;A?Ú¹ÈLC9/À¾'Æ8²b9&t«=ÓÀâ=~`7~`7_Ì<:?ë>Êm?kû>ö>fMS?qß¸>48°¿è H=¸*ß<P%f?ëÑâ=÷u7÷u7_Ì<»ä>&>çJ?Üsl>»¦'>p4?éÒ9!ð|9÷T?¶¸:¤±9µò=?lôâ=q7q7_Ì<Ñ¦I?zF?|«A?³~Ä>Á>7"/?x.«6I9Â`Y<ø*v:R:=I?üâ=ê 7ê 7_Ì<mn=¦*(=cz5?R#æ;j÷Æ;«
?C¬¹ m9À	p¿¯¸º97½§ã=d¶7d¶7_Ì<xW?Æ^?ñÃ=?}iº>,>^+3?/ÿÄ¸
À8ò=¿î:¦H:\ú/?\$ã=ÝË7ÝË7_Ì<>Ï½D>¼ºI?8Îæ>5 >ï7?ÿ9S=4Å=É.M?haa;½W;ÏÜG?±$ã=Wá7Wá7_Ì<óÊé>¡î>­C?ûÀË>}È>>c5?Xñ*;üS:ì»?
½9»9$à>50ã=Ñö7Ñö7_Ì</]>Î¹D>õ7?ÜZ>ðQ!>¶§-?T»6äQ8¼ =ÿÝ6::XÉ ?Ù4ã=J7J7_Ì<f?a(¸>C,C?ãÿ>Å­M>àö6?Äñ¹îÉ8¨ÅJ¿ÐTÁ84ùÍ9Ið=ÔRã=Ä!7Ä!7_Ì<Jäß>Ka>%L?fGá>A²>c;?äV¸·eR9Ç`½o¼</*<m­J?
ã==77=77_Ì<K×R>G>t0?tÇ=~=¸*!?ôÉ¹¸wÅ7?À®ü¸ÈÖ9 Yâ¾ò ã=·L7·L7_Ì<²7¿>èÚ>y 9?Y6K>Éq> *?3X8¢?92Ç=/·; WÊ:Ó5?s²ã=0b70b7_Ì<ßÜ/? Ì>\?Ì}>LC+>Ä¯=?½ö7m_9mH=.9H9¬Qy>é·ã=ªw7ªw7_Ì<7>?h?é¥?UVK?¢Pª>^Ñ?öU9E1Æ9¢½>P±;©0;#1?Ö=ä=$7$7_Ì<Jy?&>7R?4ð¶>xV5>8!?³+9¢É9àY>_9Ï9 j?_Jä=¢7¢7_Ì<"L)?KIÏ>\Q?aå>_N>L?Õµ·
tH9À8h½Âk9J¼9ÿFÀ>/pä=¸7¸7_Ì<ð_:=åù
=¶§+?@;ñÊ8;|Y?,Ë¹8¿=8r"?¥ji7	¯Ì8Þ÷=Û¦ä=Í7Í7_Ì<ýUÇ<]°<t*?àQá:ÿò:4Dî>¶©¬¸r99k(¾¢à¸9¾9O?¾®ä=
ã7
ã7_Ì<ZÏÂ>>§¥:?^ØU><>ô/?/8¶Tý8·q1>ÃÀ9å?9<nÉ>7Áä=ø7ø7_Ì<n\Î>æT>0G?>>ä>çÄ1?wÓ"¸2j²9Þ¡i½~­9Ú|&9?Ýä=ý
 7ý
 7_Ì<UË?7»>BwC?:c>8&>i/?ÿ.9§Y+9ØÛä>ú×è:(]:yÛU?`Ýä=v# 7v# 7_Ì<g*§=¦ñ<å±?ÐR<°;Q¼?¢BO¹TÖ9ä&)¿
·ö@9*ä»¼Xóä=ð8 7ð8 7_Ì<ltº>áx|>d=?¤>Co>±/?8»9Ð89ãÖ>Ü:÷Øî9\Ä"?gå=jN 7jN 7_Ì<_FH?cvÌ>ÅÁz?Ðrß>¤Öc>C{?kÔ9Øÿ9|ªÿ>z¤9PYe9	ö/?Hå=ãc 7ãc 7_Ì<?Ç³<]<¬ÿ)?JB;Îy;&Á*?GFÕ¸l`ò7Cá¿;ú
9Z9r~?lmå=]y 7]y 7_Ì<$3?tIé>D?¦>aL>>db0?Úf¸C;9&$H¾±9ù9D,?Èuå=Ö 7Ö 7_Ì<\y²=îÓ=±J-?_Â¨;è&;!?fh¹¸Ù¬8¢Ø«¿þrq8Ê	9!`>é©å=P¤ 7P¤ 7_Ì<Ï6·<2Ù<$^+?n;;0?Ö¸|n?8¤1¿"È¸äÌB9Vo¾ïïå=É¹ 7É¹ 7_Ì<ÃÃ?%÷µ>¥#[?ËÕ>¸>öM?9z]³9ª¨Ü>IÇç9z{y9hÕm?%æ=CÏ 7CÏ 7_Ì<øà>	>S¶9?v×>>$[5?âÙ[8óäÐ9¹¶=iü9ã:*÷>WAæ=¼ä 7¼ä 7_Ì<(ÍÍ>ë>½6I?£><9A>Ó ??Õÿ¹Z@96®¾_p[9.u®9¸¡>öDæ=6ú 76ú 7_Ì<À^?Fñ>v0l?d±;??Ã>Äu?4*9~!r9¥I´>º¾9w9Á ?Á_æ=°¡7°¡7_Ì<¦fü>¼P¤>'D?²µd>n#>3? Ê7µk89 J=ýI:X":Á_?dtæ=)%¡7)%¡7_Ì<,iP=^"=Dõ+?Öò;¾;#?Éøã¸¥q9Aq¾bÜ¸O49%¾,Àæ=£:¡7£:¡7_Ì<àñ>ý
¦>7u:?{d¸>.>ï,?®;27I~'95=X:¯v:?Ûáæ=P¡7P¡7_Ì<EV?ÛÖ²>ÔÄU?R\?ÅR*?ñðF?ÒøÏ9àfÈ9ÌÕ?À
:#¿:2?òæ=e¡7e¡7_Ì<
ï??T²ÿ>X)@?û¹Å>2*>=È0?úù8ûC@9ñÑ¥>iN;vPÍ:õ÷$?jùæ={¡7{¡7_Ì<¿>®>c¼>?hæj>;)>X1?ê7.«9.õV<Z ':åÇ,:A÷>Iç=¡7¡7_Ì<ùU>
ÚL>ªÞE?ºáê>þþ>BL?ý¾·ÕyR9øÉg½ü=$: :54
?|³ç=¦¡7¦¡7_Ì<ßßÐ>-s>ö[>?MËs>h2>8Ä.?¼ú¸ °×6ãªÀÇAQ:5
:F¯=?ÂÑç=|»¡7|»¡7_Ì<Ë;}=$]==/,+?<D»;BG;,L'?Ì@¹¸ìéY9¡Y¾õ[}8ªm9ãÅ>´ýç=öÐ¡7öÐ¡7_Ì<ðÉ?³>ï:?{²6>ÃÈ>VÌ.?^¹58NÈ¿¬øi9âÛç9*>è=oæ¡7oæ¡7_Ì<d³,=YÏ<8U?·§Ì;^;4Â1?0T¹fi¥8}s¿h¨8*Íx8_G-?Bè=éû¡7éû¡7_Ì<¨ï)?÷èÝ>¸
D?ù¹?Ç>.?[s9BÝ97øæ>ê7:­:B¬?Î	è=b¢7b¢7_Ì<*+?¼\¡>:åg?¬èÜ>H>zøM?Òfù6,¶9Û<´C
:uuÂ96?å
è=Ü&¢7Ü&¢7_Ì<Á)´>à?f>ãOH?è¨>ued>÷Q=?àu¸V(79s¯Ú½¢
;ÝÀ:í8?Iè=U<¢7U<¢7_Ì<ÀÂ>Þõ>é¸<?SeÕ>ª>R3?öW9<q9´>@4Ã:VÓ:ñ.?è=ÏQ¢7ÏQ¢7_Ì<ì?²ù§>XE?±E¥>'{_>7R=?õ¾:ÿgQ:E#?6É9)õµ96{
?è=Hg¢7Hg¢7_Ì<ãõ>¾>hâF?>5%>> 5?Ô8¼9^4>#MS:%Ù1:¢?Çè=Â|¢7Â|¢7_Ì<yn>ÔÛ>§éP?©ßU?k ø>©\?é]=6aó<di?:Ø:(]:Úy?iDè=<¢7<¢7_Ì<7?Eùæ>4o?[,?{>?pÚ?þ«9¾9Äå>ã°õ9³9ê/?QPè=µ§¢7µ§¢7_Ì<îô>x¤>©pe?p>Õ?>H¹C?D/8Y8¼?íb½8}9?>Üeè=/½¢7/½¢7_Ì<	?É%»>Y?äÙ>ø>á@?2¤:ÇN:DK?8I:¯Ê9"?9è=¨Ò¢7¨Ò¢7_Ì<1?Ç/ª>¦µ^?K[?&à±>ý]A?IQ9zWK9Ñ½?Ìé&<cÚæ;_9?µè="è¢7"è¢7_Ì<¡w=0"Ã<;H8?EMÙ;ZÉ®;"?·ù!¹ÐÀa9^­·¾`Ðà7h+9uá§=w²è=ý¢7ý¢7_Ì<5?+¿>È[O?Îwà>ô5>*;?µÃ8ð|9¶6>5q:º°<:oÔ#?Âè=£7£7_Ì<*Ð?Ëý>dN?iS?¿ã>3£m?¹¾T9r9aÑ>q[;> ;bþ.?ÕÄè=(£7(£7_Ì<øæå>:'>»¯B?ü½>>®2?:«Ï,:½ªZ?Ö&;çä:CE:?ðúè=>£7>£7dÌÝ<ÚØ>7>À<?Äw}>êÅ6>R1?6*¸/9éf_¾Ø¿:ög:Ç\S?té=S£7S£7dÌÝ<oÄ»>¨>|Î:?ÿL©>v>¶¿/?ö¸d¸ÚO@9þ;¾"=®8î 9¤Ý
>9 é=ûh£7ûh£7dÌÝ<-Y=×ú=â8?¶¼Ä=ø=r´%?/¹leè8l¿éB¼9ÀºÎ9\!é>¦Ré=u~£7u~£7dÌÝ<Ó=îg==r*?utà;Å¨;]a*?Ç
¹	A9ó·¾Y±9ZÆ[93­>¯é=î£7î£7dÌÝ<®Ì>F>ó«A?¿¬«>õ|>wV.?Ð#¸¸h9K¾å'=4Òµ<ÞK>?¨¦é=h©£7h©£7dÌÝ<$(=Ïû<ñ*?ùRG;|õF;%<?¸¢á¶b99q§¼'e¹Â9GÔF¿Êé=á¾£7á¾£7dÌÝ<êâ>¤¡>¶Q?åE£>\ú^>ús;?^;ýð:,X?D_À9à#¹9þÿ?×é=[Ô£7[Ô£7dÌÝ<¬ ù<´ð¢<©´C?íP<¿>1<ÿA?z=÷¶<7!W?Ç);¨aá:¨ø??÷çé=Õé£7Õé£7dÌÝ<<=!?åAÝ>º:?Í>Í;>àö3?âOÈ¸x9æÁN¾k%9-Ð9ÝyK>×ëé=Nÿ£7Nÿ£7dÌÝ<°Î?ÈK>ÿpe?Á>r¨7>6W?tæj8&9Ó5>¬s:ú]ñ9J\
?#ê=È¤7È¤7dÌÝ<ùó:?Eñ>'.F?<Ã>ð
>·=?¶?8ÑJ_9YH4>!ð9²È9t?sEê=A*¤7A*¤7dÌÝ<bõá>>aA9?PEf>óÛ,>5*?óf{8ÒÇ{9ÿ=®m:	]p:'%?êeê=»?¤7»?¤7dÌÝ<©â ?ÈÇ> _N?ìÌ:?½?õ>BýB?Û>;uÏã:U?ý2c:XÞ5:hç?Rê=4U¤74U¤7dÌÝ<â,Q?åxÔ>|?87?ð©>:?=o®9Ü9Ï|Ê> ½:$Î`:3?W?Ïºê=®j¤7®j¤7dÌÝ<nl?:Pª>TE? É>§>ði4?ãî8b\9U>&>;µóÁ:¿;?´
ë='¤7'¤7dÌÝ<Ì?>@|q?<-?þ)?ÛU]?Yj²9Èo97ì?ä;6=Y:Æ>?Gë=¡¤7¡¤7dÌÝ<í>ÿU>QQA?Q'h>ù%>
3?2
 8Ò)¯9¦åé=,õ:ÉBï9 O?Nyë=«¤7«¤7dÌÝ<³ãØ<ù<Ö2?4«»;ÚC;»?dw°·k;è8ãÂ½êJ:8ùC9P£=Uë=À¤7À¤7dÌÝ<Â®>ïm>ó<?çI>åU>Y~+?Ï¶8û.N9b>ô;&
Ó:r7?ë=Ö¤7Ö¤7dÌÝ<MË?gê¾>õáL??Ãä¿>*A?M¸àc9Ué¾m+Í9ø¤¶99É?î¥ë=ë¤7ë¤7dÌÝ<]í??ë>Q?ÛPÊ>¡º{>¿M?p³7"Q¤9üÛÑ<?¼9;9?=Èë=¥7¥7dÌÝ<ÖL>´=	êF?
%a?n¾?ê,??©\h=z=PKO?ÖÑg:
:ñ%V?­ì=z¥7z¥7dÌÝ<
4>04I>Ûa@?²í>¨¸S>{.?zà8<9¤K>59N;©ð:F^[?3lì=ô+¥7ô+¥7dÌÝ<¥ä?Ch»>+8R?Müä>Ã>÷£F?x+·×û9û¶½*yû:§:þ\?mì=mA¥7mA¥7dÌÝ<ùÈd?@³
?EªN??¯1§>kL?Ëb[·5KÉ9*¼c¨ã9~:°×>~oì=çV¥7çV¥7dÌÝ<ó?íÖ>0Þ6?¹òe>Üi(>¶Ä.?j¿¸\^
9/¿°¾ÿ?¸A©k9.É½ì=al¥7al¥7dÌÝ<Wâ.?bÚÜ>,·J?Þqz>Öø+>ih:?í¸Çh9X¾ì³9Jã9VjÊ>Þì=Ú¥7Ú¥7dÌÝ<O?1®·><?;->KÑW>8?ô²¸T%B9·j¾i=4¹æK-9ç ¿¡ì=T¥7T¥7dÌÝ<ÔH?`ª>â»v?´¼>¯½/>}^?§À]¸9e=9;Þ¾«öS7ZÒE9&	=+£ì=Í¬¥7Í¬¥7dÌÝ<èâ?h­>À-?Gñ>¨Ö>+¶V? Ë½9·9>®?÷÷9¥Ò9DdV?6½ì=GÂ¥7GÂ¥7dÌÝ<»ë<Ã³<ù(?¶´L;4;?2? À8Çr9¦¬9>*q[¸Q8¿þÏì=À×¥7À×¥7dÌÝ<ø><Û¡>,D?Ä-?õ$ö>ù4?p?Q5:99;LÉ:ê:.Z#?ïÐì=:í¥7:í¥7dÌÝ<Q?Õþ¤>Ýt\?Õ4?ª:´>ðZU?Q¸º8Ù9É¦!>6:é­9WÝg?,ýì=³¦7³¦7dÌÝ<22=jU:=@ 0?by<8K<µ6?Ç?¹WLÁ8p°A¿¸÷8ä;9LÂ¨>	í=-¦7-¦7dÌÝ<S~?ÀÅ©>kÅD?ë>º[@>êa.?Çv"·W9ÍëÀ¼)¦â:¥Â:Å?,(í=§-¦7§-¦7dÌÝ<²+?Ø|Ø>	K?§KÃ>¶/>ëC?@
9Î
9Âg>ÿª:ø²#:4`?WLí= C¦7 C¦7dÌÝ<\·
?¶Ï£>2ÈX?.Xê>Ño>(z?üo&¸Ã.9öÉ½:h9¹{9tÙÿ>Lí=X¦7X¦7dÌÝ<átæ>ÁÔb>½?áf?Y?óJ_?óyÙ9_Z¾9=?°:þ|s:29?DXí=n¦7n¦7dÌÝ<u=çßP=9å4?â<VLÎ;uÊ3?p?¥7¹9ÐÓ=
!¸®¡9ý~½ã§í=¦7¦7dÌÝ<%ô?m½±>ë_B?1¼>÷>¬t5?Q%8ªb9æÖº=þ:ÊL:K%?KÛí=¦7¦7dÌÝ<´GÛ>c#>)ÞF?øâ>Ì}¢>óÊ2?°qµï`9U\»Á¯¨9f]9(à?Áàí=®¦7®¦7dÌÝ<Ä?jÀ'?ÿ¾_?ï;?ZX¸>E~?@¯9×yL9Ì[?:½5:ºÿE?î=úÃ¦7úÃ¦7dÌÝ<A@=J.=I-?w>;ì³;+k?ÎÝ ¹ö{î8t®,¿k+8Ë9?4=³7î=sÙ¦7sÙ¦7dÌÝ<rØ<ñ¢<µ*?s;çd;Pp?®eQ¹îc89÷[¿]9òÕY9¯>)}î=íî¦7íî¦7dÌÝ<ÎT?Ú?eS?j÷>»Ì>ù"S?úç8£W9Þíf>I^9ø¹U9{Q?óî=f§7f§7dÌÝ<ðêà>~>¤0C?*Q>²³>½÷1?ÞzA·8çS9.¾é¼:w1ú9´?:Ïî=à§7à§7dÌÝ<;a-?3Û>ÌJ?2sç>`P>iE?4æ¸ß9\ÿÉ¾t¡9h9^Bþ>Ùî=Y/§7Y/§7dÌÝ<eç?ï§>Àva??ÙÒ>=>J?Ö­º¸
09i?¡¾v*×9Nßê9Zê>)åî=ÓD§7ÓD§7dÌÝ<]·>osS>'®7?s°2>8>ñò)?h÷?¹Ô9¥¹/¿Ox:ÃF:õ¼?³ìî=LZ§7LZ§7dÌÝ<ÍÌ>Æ«G>è~=?¤>øV>=nC?h{¹x}9Ë¼	¿
­8¹9r%(>õî=Æo§7Æo§7dÌÝ<dÀà>ê>%S;?-`B>d
>M0?L³£8eN9GO#>Ô)5:h:¡æ2?Fï=@§7@§7dÌÝ<Åù>-ì¬>±8?Øs >tt>åT(?Õ¬î¸ã9._¾Nk9\8é@ï=¹§7¹§7dÌÝ<Ë=Áë½<­,?Ï;Cµ;ªµ2?£õ¸~JF9[¾t¹öÕ©9EåS¾$ï=3°§73°§7dÌÝ<Ï>vÃ>8G?oh>Çh> D?®ÎD¸Ú®9¤P½×8e9ö=
0ï=¬Å§7¬Å§7dÌÝ<ÆÕç>øS>âA?ÛÓ>e>&G2?æAÉ·ù#9ó{½zÌp9xØ8C?­Iï=&Û§7&Û§7dÌÝ<]T.?'Ë>á­[?Ç~\>|	>äGM?}óÛ8²$9Ù²>1Ô:°)¤:ac%?·iï=ð§7ð§7dÌÝ<x%?¹Å>p=V?Ó?ÒRÄ>Ù=:?¤è9²1Ý9J?
«9"ß9YÐÄ>M¤ï=¨7¨7dÌÝ<22 ?¿>V?¥>£W>Ã=?Sº¸]÷9DH¾T:ù8:'É?í©ï=¨7¨7dÌÝ<ib³>Rg>IF?æ?Ê>ì~??'Te9P39³#?[ÛD:Áî:è¢"?Lªï=1¨71¨7dÌÝ<È1¼?7!?7|©?e?tzé>$Ü?Ôü¨9ÒZ|9ºm+?ò¶î:W|:Ò,r?õ½ï=F¨7F¨7dÌÝ<¿[A?ñõ>¹CI?XS£>7¬g>Õy4?&7··.[9àýU½å¥j;V*;aS0?Äï=ÿ[¨7ÿ[¨7dÌÝ<Ì;?Î>R>i?Þ?$>Þi?7j³¸¨99½¾UÚ9B[®9 ?_Õï=yq¨7yq¨7dÌÝ<B?tÆÛ>Òb?pÏ>ox>s¬U?ïù9@e9È>Ç3ø9®rð9¿ ?ûð=ò¨7ò¨7dÌÝ<iÜ>×Ö>sA?£¿¾>è¢>-?xñB¹î9`9CÞ¾ó*:{ÅÏ9¢R?0ð=l¨7l¨7dÌÝ<e?Iºº>TUG?%¬>r>56?W%·ji9sµ¼áL:°m:©¼?Xð=å±¨7å±¨7dÌÝ<ÿôr?%©?qn?Ý?È«>àÒ`? Ñ8Fo93oª>¸'ú:Z¡:
AF?y»ð=_Ç¨7_Ç¨7dÌÝ<L%?%Í>¬EN?Ë§¬>Ðáp>Í}7?ü§¸pt9Ò¾yb09s)¢9ü9>´Öð=ØÜ¨7ØÜ¨7dÌÝ<@JË<ú<bS3?Qù;ûâ½;û(?ýF¹éð8'T¿t¸L±68Ù`+¿éÝð=Rò¨7Rò¨7dÌÝ<ñbD?ö?¶=?Æ¯>QØ>±F-?2¹:8õåZ¿©99|>íð=Ì©7Ì©7dÌÝ<5à>é`>,=?E;©>C­|>u+?ÉD¹%°39_°Ê¾LTó8?H9¬>ñ=E©7E©7dÌÝ<ü>ñL >µ®I?oÑ½>A>»Q2?â<¹D?o8Ê¿Ä	8a[z9½>ßñ=¿2©7¿2©7dÌÝ<É¡?Ûï¼>¼1=?Âº>Hc>j0?
)#¹^ü8ü_%¿;k¡º:>ã7?ñ=8H©78H©7dÌÝ<¿Ç?H­>¡Ð_?ò}T?î>ád?`2q:¾2=:×-#?i^;¦;va?0îñ=²]©7²]©7dÌÝ<]>Ý>FZ>ä>?Ám&>Ôç=Jò7?@²y8#Þ¥9Á°À=Äµ9òhß9½	Ð>ÇTò=+s©7+s©7dÌÝ<P86=$=Ù83?×ç=Â¶=h8"?!dí8Ò{.9&®>jU{·tR¯9±~·¼äVò=¥©7¥©7dÌÝ<Q?Yhû>üÖT?sG?Ë¥Ý>ÄÜe?eé8P193ç¨>_Ø9D»¬99 ?ógò=©7©7dÌÝ<xJ§>Vd>;?Fwt>$I5>	,?Tm9R%i9/>Í¥;Æh;z	6?"rò=³©7³©7dÌÝ<ßï>?Ä>8i?Zð>Ùþ>«c?:¦7Ø&9¯-å<·ü/=ö²È<z`?øtò=É©7É©7dÌÝ<!C?¨í?-R=?1´¥>Òx>&|*?« ý·Ò¸9/L½#;F.ê:¶ñ?/¤ò=Þ©7Þ©7dÌÝ<AIà>Ãÿ>ä]G?E>söF>%z+?Ìè9(]¨9Kè>ö889Ðd>]ýò=ô©7ô©7dÌÝ<p?¹Ó¹>¸:?Wã>ð`>L%-?Îë·8R½Tm):o­#:?Nó=~	ª7~	ª7dÌÝ<Q>øZ>3[7?zû·>à>ß.?ÀA¸¸Æ¡9Î¾Ì;¹:F?Ê.ó=øª7øª7dÌÝ<»L?]F¼>ø6?Ìv>¸6>R-?ÌC¸^b«98Ê½NÕ!:PÆ:?ó=q4ª7q4ª7dÌÝ<í!Ò?N;?*?«¥?*Y?f?ð$ì9:~íÎ>Ç:øv:É/o?òó=ëIª7ëIª7dÌÝ<çÍ=Í~è<D+?/}f;oÍb;?µþ¸JÇÐ8æ(¿Ïv¸¦á8%W¾ì¦ó=e_ª7e_ª7dÌÝ<#öl?I?ìL?CIÏ>zÙ>ô;I?I9:W9º£ï>{q<:·m::ï8?Eªó=Þtª7Þtª7dÌÝ<º>5W>ò;-?ää=PR=¥¨'?â1G=,Ý=ÜE?EºN=©z=¹ã5?Ç­ó=Xª7Xª7dÌÝ<k?c?iú>?
Ü,?sæ>h@?¶4ë8Ø:9"!¡>°b:²^G:Ü?ÞÐó=Ñª7Ñª7dÌÝ<U«Ó>þ/>æ??Dgé><¬>ót-?Kå¹ª99vÊ¾jCã8¾S9íÓS>h3ô=Kµª7Kµª7dÌÝ<Ú8T?']ø>;¿Z?Óµ>ÿ#n>° C?ø\*7Õ9=i¥<ÿ@<Ù<qÑ=?ãeô=ÄÊª7ÄÊª7dÌÝ<¥:=EpÅ<½V/?ª-«<im<o?6×P¹Á%[9Àõó¾ªA:B:3%?³sô=>àª7>àª7dÌÝ<0}Õ>ùì>³Ý=?­Þ>¸I>£,?L	¹»ê8]Ñ
¿¢v£9së¦9û²ú>£Ûô=·õª7·õª7dÌÝ<FÈ>Q&>KAC?u'0>ä>z
0?Ñi-¹r8.Àí|':ð9¢2?õô=1«71«7dÌÝ<³¤U=y =½h*?|ªK;ú;;ä®
?VG+¹Çn=9owç¾r¸û8ö½r¾ð%õ=« «7« «7dÌÝ<^ëù>Í¦>!@?ã>ÞÞD>(4?û¹Ir91}¿Ã:ñª=:ßE?Yõ=$6«7$6«7dÌÝ<õtæ<(£¤<(,3?Í=Dèó<Õ¼#?iì94]9Ð,?nÄÕ;Ë¦;¦w,?qõ=K«7K«7dÌÝ<sÌV?ÕÅ?¶é=?èª>Öy>ÎM/?«å7¤U8T«={Ê&:ý#:/?õ=a«7a«7dÌÝ<?á»>4¹L?õ®>fJi>ý??J>7¶F9bÇô<wë;o÷;òH?©õ=v«7v«7dÌÝ<ëã>%>(
T?A>ñ8>M4?BÏ§¸ªl59æÉl¾ìö:µJ£:)Ü@?¨õ=
«7
«7dÌÝ<®âÇ<<æÅ(?à\;¬x;Ù?¹±¸¸æ;9¤8I¾Ì¼À8ð(d9]AX>5«õ=¡«7¡«7dÌÝ<ª©?Ð¯>Ì¾_??~?Æ}´>q2Q?|°9Ó9®ð>G®½9¤úC9ÕÅw?fÀõ=ý¶«7ý¶«7dÌÝ<\*¯?nN?ä9Y?|]E?Ð®ý>ü*G?öÀ7®9¹¼?=0M:öä9.f?@Éõ=wÌ«7wÌ«7dÌÝ<Áh>>ÍO>t??ö¤>wu>3X,?ÈÕÁ8+9 ¡7>SF::(=?sö=ñá«7ñá«7dÌÝ<`>öÏH>)8?Si;>¥
>
[)?íaú¸tó9z½ô¾ãÆ¢8TèX9@>ö=j÷«7j÷«7dÌÝ<7[=¾Õ<Bh-?öØ;P¸t;Â?iæ¹b_9Úû¾*-x¹t&q9½º¿Eö=ä¬7ä¬7dÌÝ<=x=(P=Å/)?Ë¹ý;°mÜ;×U?T¹&æ78X|FÀ¤À7;Q9E´k=!ö=]"¬7]"¬7dÌÝ<$-=È\=¢í3?Øë;RW°;A1+?(Ñ¸þÅ7P7À@8¡Ëx9>'$ö=×7¬7×7¬7dÌÝ<Q-?|/ã>C?ö>r >ZD?QÅ8oÉ"9­n>ºp¹9SÏì9»wÈ>/ö=PM¬7PM¬7dÌÝ<'ø>Æt©>r;?w>Ðnj>+?É¸ô8ÌW9?¿e>H¯A9Ë9Ç)?Oö=Êb¬7Êb¬7dÌÝ<ßÂÓ>)>>;D?r/>ÏÝ=T3?¾;ï¸Ìik9¼¾99ÍÍ9¶Ýº>Á°ö=Cx¬7Cx¬7dÌÝ<E"=:¼<ïü0?í¸<Ãwê;ÑI!?Jû¸8PòÎ¾ë8z9Î~Ö>ÿ¸ö=½¬7½¬7dÌÝ<³Ý>.>¯m<?F§¦>j>Éà5?ÜÕ¸}!9ÎÕ¨¾ì59t[£9¤é>Aóö=7£¬77£¬7dÌÝ<8Ã>¬[b>£8]?i5ö>`>@H?É÷@=´½ë<Q?uÎ9Tã9n;è>$ÿö=°¸¬7°¸¬7dÌÝ<Ôp¼>o}>M>?û§>'aw>`-?ÚO¸·«|9£Ò½ÖA5:ä:k  ?]&÷=*Î¬7*Î¬7dÌÝ<ÌÕ'?gaá>£>?ïí?8½>Í6?Ø?#··9¼1*:|x¸9:L?ô?÷=£ã¬7£ã¬7dÌÝ<P<?R½>ÖÙJ?ÿìÝ>X±>¹¡7?¢x9º9fp>9:
*:×>wP÷=ù¬7ù¬7dÌÝ<W¬p=C2=³-?)Ü;tTy; ?ã`C¹Zt£8Úÿ¿:h:½¾?[÷=­7­7dÌÝ<Üâï>¸W >³??w?>é=î.?ÒR"¸k39,ç½P@f:-5:ca"?m_÷=$­7$­7dÌÝ<v7?nÈü>ÆË9?q>ÙT>.ü6?µ¬a·Ëe9T%ü¼JÝ96þÜ9ä	?Éw÷=9­79­7dÌÝ<úª>Ûj>i9?©Bb>Ö&>d.?öß¸êó9È$Ç¾ =ï9è9§ü?iÅ÷=O­7O­7dÌÝ<Ò>ä>ðÈJ?a>âK?>Ø7?ð&¹Ê_o9Ü²¾Ð9li9Â±û>ÑÇ÷=}d­7}d­7dÌÝ<êë>O¶>É/??dÏ?ÉÔ>I×0?+Å¸,	58d¹¿¶ù¹9ºÃ¼9©7ü>Ò÷=öy­7öy­7dÌÝ<³7ë>^_q>Øxy?HÑ>ÑÄq>+Ô]? ¥8÷ñ8(f¯>°?Û9ôSÐ9¾µ?$ÿ÷=p­7p­7dÌÝ<ñE?9A»>Q?LJb?Ý1?§$B?d±)9ìÛ¸9Rÿj>P½<¾;ñg?IBø=é¤­7é¤­7dÌÝ<?8?Æ ù>ó<?k$>)µV>ïf5?!Ä8ì9ê[ó=Ý9:± ,:v
?þø=cº­7cº­7dÌÝ<ìÄ>v>ªD?eî>t>û.D?Úõõ¸}9½g^¾If;vâ:=Á'?iø=ÜÏ­7ÜÏ­7dÌÝ<S.A?ßîë>Q?ÐÑ?iÀ>ÅY??å,:Ü9àIH?©¿ñ:É:»7M?	§ø=Vå­7Vå­7dÌÝ<ï½ù>¾¨>O®=?->¯oY>h)?äÌ»¸eÄ9«R¾«
:ÊòF:V¦:?yù=Ðú­7Ðú­7dÌÝ<Æë<(t°<Êß*?$`[;¸=;ç?10¯¸T9\oS¾I\æ· Cd9ï,½ù=I®7I®7dÌÝ<ù?g?²>`¦Q?®n>³¿>üæG?y" ¸çR<9E®Y¾G÷8=a³9VK0>­#ù=Ã%®7Ã%®7dÌÝ<
à6=E=_2?h±<ïúï;¯?äïN¸k:9[¾Òöí6ftC9·Ö<qBù=<;®7<;®7dÌÝ<?î/Õ>Ò9?2s?~ »>O·4?Æk9Czn9µÐü>äÓ-;µ¹;Ù,?ÓHù=¶P®7¶P®7dÌÝ<¥ú&?oMÃ>ÂßZ? øÖ>ºØp>~d?âÓ¸+9Âs*¾vÿ
9¢89ú0j>HUù=/f®7/f®7dÌÝ<ø?þ½>­#L?Ä*½>¹S>gª=?CW9-®9ì]>T;Ë0;íL?ø^ù=©{®7©{®7dÌÝ< Si?î>¼ez?Ù\¦>Û#>ðô?Ýè¶7ÿ3Y9¼W=y%::ýÖ:Íb*?wù="®7"®7dÌÝ<Ô=ß>²>,K?x?!Ç·>ÜÿG?qpR9;u9áÉÛ>Ç:F`:5?S}ù=¦®7¦®7dÌÝ<õ¦ú<v·<±Ê.?/-;0m;(ú?ö]¹b<³9×¾Ãq#¸ªm79ä½çù=¼®7¼®7dÌÝ<îÑê>u>WG?)wÄ>î>­Q6?ÇÉ³¸^ë~9á4¾&Å[:µd2:=°?f«ù=Ñ®7Ñ®7dÌÝ<JK?`!Ù>¡:?ùøe>kö#> 3?]~:9øbC9$Yô>â:HN:G½k?¡°ù=	ç®7	ç®7dÌÝ<Ê¬ô>.£>@?ßm?²Ý>Ö#5?DtV¸ÓGr9â½}`:ãOU:'µ?@Öù=ü®7ü®7dÌÝ<ðx=±ZZ=4j0?ÄbÅ;îN;Ë­"?íËÕ¸w;W9ØJ~¾Þj:J{Ò9kÖ?.Ýù=ü¯7ü¯7dÌÝ< V=¦;=_æ8?¦$<E	Î;½ .?G!¹²ÄT9ÒÁ¾éóc¸799¹¾äù=u'¯7u'¯7ø1æ<.Ù±<w<e],?û ;§³c;Q?&ê¸{!9s¹¾P Í·á9êÇ½´åù=ï<¯7ï<¯7ø1æ<úzÓ>Ë¹{>>W?3¥>þW>!ÍC?ªK ¹k¯¢9Y=|¾";Ö9ÛâÖ908ÿ>Qîù=hR¯7hR¯7ø1æ<«¿°>@s>(:?5ËY>æÜ&>¥'?Ü_ö¶{¡9:JC¼¼/9´M¬9{>Yú=âg¯7âg¯7ø1æ<TÝÕ<xé<¹3?e"<Q<ÐÆ?<¹¸´;9ì|¾ÇJ:Ýÿõ9ê!?Ðú=\}¯7\}¯7ø1æ<å¨?,¯õ>ü¯?Fç?¤ýN?Ù?¡<ãQ<Å³?ùX`:zô:v8S?	ú=Õ¯7Õ¯7ø1æ<æR?äÔ£>HäQ?õ>ÿ'V>Íÿ3?`L9¹FL9%½ÿ>ç:ÂjK:åd8?µú=O¨¯7O¨¯7ø1æ<iw?Ë>
A?ßÚÜ>§>©u4?Ú`S¸n9{2¾FÏõ9þ:ñfì>Áú=È½¯7È½¯7ø1æ<6?×}¤>ä§X?úo>õ³->p<@?BËÇ¸ç9tlÀ¾.ì :Re:õ?\Gú=BÓ¯7BÓ¯7ø1æ<
¿>9In>uAM?i§>Ùo>kH3?'ò98°«y9ç¨¾=©ã':';÷9Ø-?ú=»è¯7»è¯7ø1æ<»?²ò>fw?ä¦>#RR>³*J?üõ[¶6îO9ág¼¼ :uÖ9ÎB?¡ú=5þ¯75þ¯7ø1æ<Æ?,,?êB?¯U/?ñ>¶.:?<¢¸s`9É^°½H$9Æ`Á9GpÅ>SÙú=®°7®°7ø1æ<Ò*?à^¥>0²O?¡>çØ/>íçF?+¸üp93#¾ä6;NÊ:)g?¶Üú=()°7()°7ø1æ<¢¨Í>I>HG?bÉ³>c©>°Ü2?J"¹B+/95VË¾Üø9iô9­q>õú=¢>°7¢>°7ø1æ<TZÿ<$¯<ý6:?iF<<a
1?ç|#¹G¶8©e¿»@99Õ~¥>púú=T°7T°7ø1æ<ãb?1XÔ>?Ï4?a+Å>Âj?-,í;å;÷CM?Û+×9m9(w9?Åû=i°7i°7ø1æ<g
?d¸>ß^?ßêº>n[k>ÎOK?÷¢¹X~9%¡¾Ç.´9Íw9M±:?à@û=°7°7ø1æ<Y%9?´;Ó>Lb`?·[?¸?Ä?'8·b±9|ËØ¼.Ô;òp;é?ËDû=°7°7ø1æ<{¶?É»Ü>ä:9?'?3Ïº>U»3?Ø8o9D.>Ýõ9	ÓÞ9þ	
?ÔVû=ª°7ª°7ø1æ<jÞ>£ê>*ðL?JÜu>1#>·p@?t=è7ÆbÅ8%>¥'9µ«9;z>çû={¿°7{¿°7ø1æ<®`?Ýáá>u~~?¼/?Þæ½>çl?`	9E9Üú?½9´9¥x>û=ôÔ°7ôÔ°7ø1æ<`Îr>}">&E??Ïb>òÌX>s©8?3l8Â 9÷¼=H½©7²y9.=¿û=nê°7nê°7ø1æ<ù½Ö<®<®q.?Vzð;ëìË;xñ?½R¹Ý¡\9+ô¾ñUÔ¸D"9p®§¾àãû=èÿ°7èÿ°7ø1æ<Ïo=õ±0=ë2-?:;Uªg;,?GL¸Ï9Ø£§½²qó7:Ë8èq>Öçû=a±7a±7ø1æ<»P·<¶E<÷d1?ÖF;[#;w?Ô;M¹BÄ8!¿,,P¸í8ÕÌ`¾ü=Û*±7Û*±7ø1æ<àò>I]¥>8ÿ;?ï>d>RT(?¢À¹_9B ¾<68»ø9 Ý4>¦8ü=T@±7T@±7ø1æ<$ñ?s¸>6ä_?,¨>ëàR>n÷K?dr:
ý:D?±¥§9éø®9cHõ>9ü=ÎU±7ÎU±7ø1æ< L>Jä=È/e?5>?XÊ>å$C?Cc=à¢=©Z?C×):­oó9;2?ÙÉü=Gk±7Gk±7ø1æ<é?d ?ìn??1>Cús?ø·^£9¾q¼æ:âÙQ:ØX#?iý=Á±7Á±7ø1æ<ÉeI?ÏR
?â]:?n>'öe>%.?¦%j¸½	59Ä%¾$$g9÷9O1`?	ý=;±7;±7ø1æ<ÝÖ<	¡<3*?N¥c;ì6;À ?&x<¹UÖ8U¦¿Ö4¸.W9{Ö½D"ý=´«±7´«±7ø1æ<°÷?	÷?F0~??àG?°À?1:ó9
?|§:öÉV:G?I1ý=.Á±7.Á±7ø1æ<LT?Èª>§+]?h¶?P*³>êU?*k8Ýt96'>ölù:ß¢:®aD?KIý=§Ö±7§Ö±7ø1æ<i?í:¸>ù¹F?þV¾>bv>J¿:?.Ä¸Fg95)¾.:<ÓÅ;cþD?Rý=!ì±7!ì±7ø1æ<ôÅ?¹Ä¨>Î/c?#?}¶>Nÿe?Ò¯_8
Þ9r¬=È;)&F;d4?WRý=²7²7ø1æ<I>ÿýä<L½`@-Ç³=f<=^X¯?	$¹^_!9¹¿¦¨,:¹A9ëä?Rý=²7²7ø1æ<Ï?Z«>UmC?bnI>,>ÿÕ2?ÓóV¹8{l¼¿@lÖ:+©:N"?)Tý=,²7,²7ø1æ<µ>ë"s>c>?ü©>zq>§4?4f¸Ù9_ÈÐ½ëÛU:r:uÀU?²ªý=B²7B²7ø1æ<ítä>¬L>¯7?§½>8±=>Ê1?.Ö¹Ìä8xå¿4s:( â9Ü&?,µý=W²7W²7ø1æ<òh?¾²>9?/¼c>e9(>ýG-?Me¸¦û9Ë÷º½Fá9ò9Þk>0Èý=úl²7úl²7ø1æ<À>¬³>ç*5?¿°k>Å.>ÖÔ,?O07øÑ8¹pW=ÆSu9|$9DÉ>Ôþ=t²7t²7ø1æ<Ãk?éºù>P®q?P?ööû>ÚXS?:=9xØ9Sp>¥Ã.:C):Ïæ?'þ=í²7í²7ø1æ<õ>2?d¨ã>ÇoH?òSÌ>K>iA?Rì8i"K9DûA>ã`Í:=y¡:©Í"?tdþ=g­²7g­²7ø1æ<o÷ó>=¨¥><?8Òi>!w,>u-?/¦K¹¥º8x¿¼ág:j,:&,?Îdþ=àÂ²7àÂ²7ø1æ<¨pÙ<+<z4?k.;[Èb;é?âA;¹ áÐ8e¿
8ú^9Gö=Øuþ=ZØ²7ZØ²7ø1æ<eÐ>>3:?SsÚ>¥>µq)?ïì¸ÂWg8QÞ¿l9{t99Å%?
þ=Óí²7Óí²7ø1æ<Ö1>ñeµ=èø;?U/>l¡R>Ó.?a;«ª:ÇV?¡Îa<Vê<c28?Ñ£þ=M³7M³7ø1æ<a¹>© }>e¼:?eí^>«J'>*?My¹(^7PØÀÐ*: 
O:C?Dºþ=Ç³7Ç³7ø1æ< ³Ý>4>+íD?ìí>v2©>lÀ3?b÷9ËO9Y¡>üî<<Nì;AàL?â¿þ=@.³7@.³7ø1æ<¼Åê>G >¶;?:é?>Øô>M(?ÓÊ¸0Û!97Ñ¾ñ:°[9|Ñi?RÉþ=ºC³7ºC³7ø1æ<øÎs=7=ïü)?d¬ <eþ;¯!?»ü¸>þ87Åý¾\º8³Ý9«G¶>AÏþ=3Y³73Y³7ø1æ<xê?~¾>¸»N?JPª>Ù^>¦C?v.8U9Ú>¡$:áE9,M?7ÿ=­n³7­n³7ø1æ<â[È>íq>ÍT?HÎ¼>
X>i9?cã7Óu9m=eÍK9t±9×ê>ycÿ=&³7&³7ø1æ<gÆÅ>Ã>õn6?Ë
À>W?>+?ë§7¡-9è`v=¯9½¤À9²oË>Ewÿ= ³7 ³7ø1æ<x-?äà­>D?{°>¿v>i*7?@8$Q8çý>$:^XÊ9gä8?mÿ=¯³7¯³7ø1æ<½¾â>ÅO>Z°?E5Ç?ÄÛh?e[?99êX9Þÿ>£:L!:Þ>Vÿ=Ä³7Ä³7ø1æ<Jþ>VÔ>æ¾L?çþ½>gj>ô¨7?Ür^·É!9?þ/½ÈN:=ú?:n8?YÅÿ=
Ú³7
Ú³7ø1æ<*Q?$ò>ð"]?ÌM?È¸¹>Ý[?v{9Yú9µì>Q®:Îe:áB?eËÿ=ï³7ï³7ø1æ<}À=z=´®-?Çì<K¡á;ý?:¹X¹4»9ÈÓ¶¾ú·8ÎN9%É3>ÓÎÿ=´7´7ø1æ<àWl>÷ò=Þy?ÿ}?×:?MÏT?}c=.1û<¹×g?D^Q;t§;£G?nÝÿ=y´7y´7ø1æ<>ÆP=Å=-?xßi;ÖÎ<;?Ò®¡¸¯9´6¾Ù9®Ó¨9$?âÝÿ=ó/´7ó/´7ø1æ<è:
?Øº>ÇA?MPì>¾g¬>®r/?az9µNd9á >ðùt9¸'9¹Ù>åÿ=lE´7lE´7ø1æ<-ªÆ>dl>RÆ;?Ò¹,>å>c)?ÒËÄ7>À7.?Fò48à9ÁÞ=1>æZ´7æZ´7ø1æ<,×>õY>÷<D?|@x>b,>ÌU8?Ýt99»Ü8ÝÒ?+19rª9!Y>>_p´7_p´7ø1æ<{ú?´³>±??:#>5U?j91ÿ9^ý>þlX;¸;¿8?i>Ù´7Ù´7ø1æ<b=SeÒ<7å0?SÁÒ;¤W§;Ù4!?ÎÒ62/L9¶<tÜ8Åá9\>o>>S´7S´7ø1æ<ÑpS?ÍqÊ>"°?ñÓo?ü.?ja?¨Í£9RX9*?$1;v:9>z?q>Ì°´7Ì°´7ø1æ<ûË>aú>cI6?Ë?¯>>Ñ>»Ë,?\·¬·´6$9¥ ½EA:V#F:1÷<?B>FÆ´7FÆ´7ø1æ<Ó¼>«£>Oã;?Úó>©Äµ>¸+?XÔK9JÀ89Ê7
?D9"¤9c¨×>y>¿Û´7¿Û´7ø1æ<Þ>â>D3?!ø=ÏÁ½=!Q'?Ì°À82*9>*ö:dDð9)t?:>9ñ´79ñ´7ø1æ<6ïM?ü´>A¥?«Ø>ÍE>`Ú?^{k8{ÑZ9`¿	>ÓÇÇ8Ú_9JVe>/>²µ7²µ7ø1æ<Ñ¦µ<	$<¢
,?ÝK;Fñ1;¸¥?¬Æ¸e-x9©ïL¾ê8=$9üQl>,¨>,µ7,µ7ø1æ<OS?Üî§>\?ð.?Ñë>I{>?¤n9ç
9ñ	?K»9ð9®·Ç>Å·>¦1µ7¦1µ7ø1æ<Fä>E_>P?]J>Ó7>WE?ÚÈW8u89¡>9+Ç9Y?:m»Ã>EÌ>Gµ7Gµ7ø1æ<~ºo>ËÖ>JçD?¼Ñ>Ó>§4?úF>=Bä<	¡U?Ö9}9|0?<Ï>\µ7\µ7ø1æ<0pÞ>p>ïáI?!>þêh>½Ì-?»<¸JI9Ó6ï½:ï3ì9T?¼Ø>rµ7rµ7ø1æ<ã?Ì>5ÝF?WB¬>®êu>R3?ËÂ¹\'¢9Qol¾¤¥Û8¯x½9³b>7Þ>µ7µ7ø1æ<nó?¼X²>`Ú_?£ñÏ>?Uw>;W?VóÊ8m}89ÜÎ>¾Ú];ß* ;JL1?Pç>µ7µ7ø1æ<ª>Â3¼=;T?lÏÕ>Ì>"F?qB=gé<hU?æ=©´=äXT?ïó>²µ7²µ7ø1æ<í*>=Û=$Ï,?lÖ²;Ö;8?³L¸$DÐ8j¿¸¾ZL£6+Ø29>¿i<h>øÇµ7øÇµ7ø1æ<¶Á<¬<­-?\0j;H;÷ß?{p¢¸¼;x9'¾,à¼¸k®L9B;l¾
>rÝµ7rÝµ7ø1æ<i?Ðá±>ë=:?!>ÕP>ñþ3?¼8w9îî9>ðÈ::¢j#?#>ìòµ7ìòµ7ø1æ<SÅ?Ë¢>¸¤M?­	>}UG>7BC?)í 8&9ùø=Ð¡Û9Çå9Z²ô>U>e¶7e¶7ø1æ<§î<5±<J,?F@;·k;/(?×·8mé9½=jsO¹ÈE´8+L¿%>ß¶7ß¶7ø1æ<	?£Ó?Ke?#f?z{>zm?ãY9ÉäØ9£¢>:cÑñ9?G&>X3¶7X3¶7ø1æ<À·x?è>Þ?=ð!?m>&í?¾´;9Âª9ME>§1[:]ó9Yf?Ö.>ÒH¶7ÒH¶7ø1æ<§â¶>v~>Çý7?¿>¼C>ï*?+£87³9*ªQ='Ý8%SI9ÙÚ>E<>K^¶7K^¶7ø1æ<Êá>B¢>þF2?X>2-J>#`+?3(C9:9Cº¢>Àc«8P
.9ã|>c?>Ås¶7Ås¶7ø1æ<Uwæ>aP>Õi@?z¥¢> gb>¨è7?Mþ67ê¡x9uj¼<°Øÿ;á§;þõC?ËI>>¶7>¶7ø1æ<å/ÿ>²¥>O!E?3b¢>Cb>q¹7?"ö´¶åÅæ8G¾È¼Õl­·`ð9),½pK>¸¶7¸¶7ø1æ<¿<M?<<$+?MÙ9;`]+;Ñ
?ðrõ8àà±90>bA¸Öço9}
Î½ÝU>2´¶72´¶7ø1æ<SjR?W7¸>A4?+?
>Ó°?Ä29óT¨9À¿>mþ9Ï 9J?W>«É¶7«É¶7ø1æ<(ÿ´>&&n>OB?Þ+©>,`>Sè@?D+<¸<ÌJ9í½	èø9ùPÿ9«ù>ñW>%ß¶7%ß¶7ø1æ< BÏ>¯>ÐuI?IgÕ>]i>dx>?ô
9su9'I>¬9©7ß8%??Ùi>ô¶7ô¶7ø1æ<å¤È>^^>Þd4?ø{y>øR;>zy*?e°5øjÍ9ÔÛ:Þµë8¦9V>Sw>
·7
·7ø1æ<B3?H¯>?O>s?Ðàã>v¡?é	Ó9ß¯9Y?#ô!:-Âå9qs4?}>·7·7ø1æ<þá>Ç>ÌYC?ì>ß!O>#Ò6?Ë¾û¸iç8'?¿uÅ
:QÍà9Br!?æ>5·75·7ø1æ<Ûõ>La >$C?¬åÇ>$>A?Ê8ÆÍd9"b>¨Û¯;eo;X<?>J·7J·7ø1æ<w¦?+·>*J?8:¾>Þ¸>"D:?¨ªù·¬å9dýÌ½Ïx9Ðs<9ÿ(?->þ_·7þ_·7ø1æ<ïÕ?K¸>L©M?ª)`>X>@?8ü·ì99y½QA+;l=Ê:[ÇX?´>xu·7xu·7ø1æ<M?= ÞÀ<î+?0	;iå:P?pZ¶>
9EU¼	Å.·Ã)9Æ½° >ñ·7ñ·7ø1æ<ë=R[á<LT-?;¹¼e;ùD'?Ê¹éÔõ81!¿94¹Õ-9ò3Ý¾^¤>k ·7k ·7ø1æ<ñýø>£>²éB?¹>¥u@>å[6?¸tæ]9§)¾ã³:'ig: ?.­>äµ·7äµ·7ø1æ<á?«4¹>KE?SW½>üC>z¡8?²8¹í8X3>´n;z+!;y=?ÓÇ>^Ë·7^Ë·7ø1æ<÷9?&ë>¦tJ?¬
?l!¹>¯çC?¢Ø8àÊ9`·M>ï:,§9¡c?NÈ>×à·7×à·7ø1æ<>Ät?ÎT?@?r?î~?ÞS?3þ[?H 9ò\9¶h:?¥1I:¶±,:µ?£
>Qö·7Qö·7ø1æ<!.ä>²º>Ý;?Bâ>Å E>3?Ùò8©æ8lÃ?Ý9Ð9®'¹>_>Ê¸7Ê¸7ø1æ<³Ñ>_	>/A?w>®4>Î
/?-Eü9{ÞÈ9!Á ?Ô¹
=¡S´<X3I?&>D!¸7D!¸7ø1æ<:?ËÀö>7
A?6¸>Cq>Éz6?ÿx7±È9«i=th9|r9¬Èõ>û*>¾6¸7¾6¸7ø1æ<T»ë?%4?§?´?oð>ÎC?£9Á9¶ý>`;TÞ:Wm?3>7L¸77L¸7ø1æ<£¸?Å?
é?pC.?ÍÍ>uY?Z¤/9`f]9SË>o¦¦:Åc7:ô¡h?:>±a¸7±a¸7ø1æ<?øÛ>¶ÿ?×¼R?<>0±?ÂýI9ê%9¹ª?7:;:´ë?÷L>*w¸7*w¸7ø1æ<Å<EO<cÝ,?Ô)°;;Z ?­¹b2-8ØÕ¿(¬Ø8×9±;>pR>¤¸7¤¸7ø1æ<vÀ\>W²>½DJ?h?a*?R/F?È÷=>Õ+=_be?j²_;Øý:Eb?S>¢¸7¢¸7ø1æ<cÞW?8æá>¢t?Å½	?ö\>MD]?àÏ71ªJ9qJ=U:)«6:Òe3??]>·¸7·¸7ø1æ<z)?ð@ >»êW?J±>ÈþU>¸ËS?IÄ¹ÝéÍ8â F¿`zt<j
<Uä]?½r>Í¸7Í¸7ø1æ<8µ?öº>ÏÇP?
A>gÖV>­F.?ÞG7vÚN9b[÷<
Ëª8ÖçA9||a>Ëv>â¸7â¸7ø1æ<¯-?üª·>ÑU?Ü>n>0X>+ÐA?ñÒX¸4Ü8ªM|¾6P:Ä¢9|½£?Ý{>ø¸7ø¸7ø1æ<\Ç|?£{?:ây?_&?*>ô?¨}19]q9ª@¼>>¨2;7¥:j?O~>}
¹7}
¹7ø1æ<X:û<0¸<Ù.?X/³;;ç³?«×¹ü8ª¿:¤¸4þ_9D³½Ã>÷"¹7÷"¹7ø1æ<òü?¥Ï>D?\¨>¾bq>B2?ý79¤·=B»®¶rúI95w]¼ú>p8¹7p8¹7ø1æ<ææ=NK=¥-?joã;H1·;Çé?Ä÷ ¹Ô79^á¾-,Ä¸õ`9%`¾T>êM¹7êM¹7ø1æ<=ìî>.>ÎK?aµ>ÓýN>B/?°T84ýµ8L>\m:fÕ9:_?³>cc¹7cc¹7ø1æ<át?N½?ÝN?~?ð¢>¼Q?ü:VtÖ9R?|²u=A9+=i¬7?¾>Ýx¹7Ýx¹7ø1æ<\¶?²w>bºf?[W'?¼Ò>©|K?â¥;=D;íO?©úó9pæ±9M/?ØÆ>W¹7W¹7ø1æ<¹Ó?ð©>Ï}E?@´{>³&2>ÝØ4?Wi ¹À9ÜU¾§Uñ9òÊè9Z²?{Í>Ð£¹7Ð£¹7ø1æ<UÝ¿>ÇO> ë=?¿>èýÙ=+?Ä{¹7s>9¿5)¿K;ëÞâ:Lú,?í>J¹¹7J¹¹7ø1æ<YÆ?Ì±>±$E?Ó«>ú0y>±/?e¦¸9¥©$¾):Iq:Lb
?s>ÃÎ¹7ÃÎ¹7ø1æ<­E=Ï°=0?ÈS;±Ék;?P5¹¸~öB91s¾708Îf8¤&?>=ä¹7=ä¹7ø1æ<Ò>½>L?)m>¡*>ÿû1?Ïl8sh9êÃ&>Þ´`9Ä(Å9`â>ÈK>¶ù¹7¶ù¹7ø1æ<P!?þÃ>S?ÿóN?.%ë>¼Na?må¢;pºD;ùS?W6:&}æ9J?¡M>0º70º7ø1æ<?´£2??÷T?Ð?¾¾>êR?§Z9p°94¼>¥%:9±ú9a')?³R>©$º7©$º7ø1æ<äß>ûë$>V?ò^?ßÃ>årG?»Á<ü<Y?Ó:BÞò9b?_>#:º7#:º7ø1æ<'òÎ>zò>À>G?yo>î.>ê0?ã¸s?9Í/c¾3ýâ:ç:ï<?g>Oº7Oº7ø1æ<
Å<.<ï;-?òÿø;ÿÖ;>?¼­¹Fß8S©¿ZA·<KÝ7­_¾}>eº7eº7ø1æ<yl>9>çF?PZP?õú?WÑ1?öð¬=ãS=SGQ?8"<<DÇ;3hP?à>zº7zº7ø1æ<¥O&?AM¹>Ãe??~Ï>3v> iW?Õ8f3¨9N=E=VT9cP9"?Ò>	º7	º7ø1æ<Ü7?âlÒ>(®_?þ¥>UÿN>s¶L?	ÜÍ8«-~9¸UO>:À	:GÜî>C>¥º7¥º7ø1æ<âÕ?pNÂ>VH?>c>s2?Ø¾7µ]9ea;=ÂËö9úNÞ9k?	¬>üºº7üºº7ø1æ<zqU?toø>Cñ[?ò>S¢>÷;??Z¨7*ª9»ò=uú9nk=9=V©?FÏ>vÐº7vÐº7ø1æ<Ê??PCá>õY?FÆ\?é?ðªW? â86H98)>¥r:ßaj:F4?Ú#>ïåº7ïåº7~û<óÿ*?IÕ>ö>M?1?Êº>3a8?CJ¸új¸9%@¶½Ö\6:×:À?í&>iûº7iûº7~û< *?Í7ë>Ê³9?N1Ï>X>Þý3?çM
¸ë\9ç½£½))b:Ö=:¯}?n+>ã»7ã»7~û<>#*?/2Ç>¹§Z?LA?ÁÅû>eD?!G8ÔÕ9Jfð=Þ¯Õ:Ñ}:W??>\&»7\&»7~û<§T?Ä>óK?Æ?L»Ä>åÉ8?õ¶»8>Ba9UU>Às:£¼.:yb2?ÂB>Ö;»7Ö;»7~û<Ýf>Z9>{K?ì>Ø>W>ø;?äè³8à9lv>· :ùò9ùª(?ÚU>OQ»7OQ»7~û<}¿â>Gów>ÿj?a9?0ï>WF?®/6h%9ýÖ<À:seA:¤C?b>Éf»7Éf»7~û<ùWê>øþ¢>m8?4â>T£>Ñ1?´ûé8¸F[9Ä>O{:©q:ØÛp?Åb>B|»7B|»7~û<æú>&Å>WI?ìÅI>O>n8?g¹î.9À;¿x9k9¦õ¨>Âl>¼»7¼»7~û< *[?%
?V¾B?í>Ö³¢>P×:?æ"H¸/õV9DYî½¼:Ò(
:<?é}>5§»75§»7~û<U	±?6®?ô?5i?`ï>#­?ûF9]¾9ÝÔÅ>äK;ªÒ:àÄw?&>¯¼»7¯¼»7~û<]q?¿È>³³<?×bK?Î
?Ò7?ã=¾·[¬8Ô%
¾ù99Á9-%?d>)Ò»7)Ò»7~û<ò*?´ªº>{IZ?¸3¶>Ò´f>-J?Dß98Û±9N!B>YÐ9i9÷«8?«>¢ç»7¢ç»7~û<½=ÁÜ<¸Ò,?KT¨<ók<[p?ïÏÒ¸^å/9h¾zú·*Î.9Ãr·½t>ý»7ý»7~û<éO?±>\<?.>bSB>.?mæ8´99ÄÓ>.93àÒ9Að¿>Û>¼7¼7~û<ïÎ>ëØ>µ¡I?_vú>7²>4?Þj8ñ{9­>£xÂ<s<wÅL?Ê>(¼7(¼7~û<©b?è£¼>»?Pze?~DÅ>mæ?F+9Gõ¾9cÂ>&ÌC=7²<)Ì?Õ>=¼7=¼7~û<Äev?Ý¬ë>ÐÒ? ?S~?"øp? ¡Ù9°9Ð2:?@Å:îOc:í$^?àç>S¼7S¼7~û<øt>:>ÖàX?J¶>ô¼7>DA?zH¸0Ð¯8y	¾L¥;K|G;h×S?ôú>|h¼7|h¼7~û<û½Õ>|>È@?s>¨8>É>2?*øE8ç9ð©¾=j29ZD9{-?Ò>õ}¼7õ}¼7~û<
â:?j·×>4È]?õ?a>Â>ÖtD?ÚÇ9FS9ø½>ñî©:q:´t4?:>o¼7o¼7~û<)#?þÉ>ÒDO?*¥>äd>9?$È9ÐÅ9>»»:Îøt:C?D&>è¨¼7è¨¼7~û<Oy±>c>îH?
á>Èj>J??ÐÖµ
~9`X»/¯«9S8:S¡>+'>b¾¼7b¾¼7~û<*?;¾¾>5ýd?ô?>=­c?Pz	9ùG9dþ¯>P9£9}-9?\,>ÛÓ¼7ÛÓ¼7~û<6è¥>òìR>s\I?¨ð>©NZ>Ô/?¸X·÷8né	½aY9µü°9þ¥¹>5>Ué¼7Ué¼7~û<æ)?l°>Ñv?ê.
?J>ì@g?§Ù¡¸~i9,½1¾4\:cJ:ËÿA?6>Îþ¼7Îþ¼7~û<HT?úà»>©D?Ã$> ó=ÛÜ,?-y¹ZS9ò¿Ýëû9õXó9?C>H½7H½7~û<x ?×«µ>b?
?>»¨>¢vQ?²¶j9µ9Ýù¥>Ü]	:»¯97H?×O>Â)½7Â)½7~û<<Ñ?>¦Z?UF-?	fÙ> 
L?å¸B9^¾©Ðí9­ê9
¶?S>;?½7;?½7~û<Çi?¶Ù>¡Ø?| N?Ü>7o?÷wÊ·#\9Eúj½Sç¢:ùÊ":K?äV>µT½7µT½7~û<=où<Âôµ<x/?ÖÎ;[Xv;5¥V?s¹n8¼Ä¿v6:¸
ë8FÑJ¾X\>.j½7.j½7~û<(?èÇ.?¡]Z?«
5?\ä>íóJ?ï;9Ô<¢9¨P>o:4Ø
:ý?Òu>¨½7¨½7~û<Rt;?A&ð>±ÓG?>F>ßÈ<?^B]9Tµ9ÛÇ>Ý±9½£9
?U>!½7!½7~û<ñÂÛ<´'¥<QR*?;D^;¬¢#?Jnj¹x´9!ä»¾ÃQ9Æ9Á;?£¢>ª½7ª½7~û<IÑÎ<U.<t1?ýQ;ùtX;3÷>â¸5Yr98¾A³ã¸2öé8&ù¾K°>À½7À½7~û<M?3²õ>Ú?{¦¦?e)?åM|?YcÖ9¶Ã¿9Õ?l}K:®Æ":ý ?ø·>Õ½7Õ½7~û<mz?Á§Þ>N÷?Ø?N÷>~?.Ã:óá/:øI?î09¾I­9ø>@ý>ë½7ë½7~û<§Þè=­[¬=7ð,?ôØ<[ãÊ;»"?&Á¸o49¤ø½ô¸±>9õu.¾i>¾7¾7~û<R`^?
? I?ÇNÊ>úm>GB?¶91c¯9öY>h÷R:û1:¸?u>û¾7û¾7~û<EW?RÀÉ>®?ï8ø>DH>JÜj?ÅñQ8èÆ9£=º:{9!ôV9õ?°>t+¾7t+¾7~û<W$=zÆ<1,?ÙêZ=v1=×æ?x¥¸7è49ÿ'j¾V5n<°-<b;0?t>î@¾7î@¾7~û<5Û?¨ë¸>üu=?ïþ>|Ù·>}1?4	±7aÃ8h©>ü9"â÷8M?N>gV¾7gV¾7~û<«\ë>]'>UXK?¤Ç>>D9?ÿu©56/9/w;Ù%K:?J0:6?,>ák¾7ák¾7~û<CÅG?tÑ>M*t?©}ç>b2r>¯t?ðO9*¼9ÝK?ì9+Æ9GÂ?¹@>Z¾7Z¾7~û<p¤>CU>»cE?^bL>i">r@.?¾j¸ôÚw8Ð§$¿&V¤9×9?oT>Ô¾7Ô¾7~û<ÌÝÆ>û>AÕC?Ø> Va>¡u4?ÏÊÅ¸\9æê!¾ØÚó:YCº:»'?§|>N¬¾7N¬¾7~û<kÚI?!Ì>È?ç¾¿?×'?í?<ôk=b	=jk\?X¸R;½Åå:ßÅj?À|>ÇÁ¾7ÇÁ¾7~û<[^?Ê¹>hò?Kì?æ>Ð¶¨??=V$	=ÍO2?6Ã~;3;zS?¥>A×¾7A×¾7~û<nrÉ<wÁ<ÝV-?¿;Èû{;;?V¹ö"69_ðÞ¾hÂ¹Ó¾8Y2¿Í>ºì¾7ºì¾7~û<8Õ?Ä_¬>P~a?E ¯>¯e>/¿C?OS%¸º9p¾Âa);*â:º??í¤>4¿74¿7~û<5O?¿l¹>L<G?¾jy>_)>=~<?L´æ¸97(D¾ÛF)90)9ß¡ÿ>RÈ>­¿7­¿7~û<wH?Ç>&Q«?ó7D?Vl¤>À?BdÇ8M¥9dF>UQ":i©Ì9ÀK?eÒ>'-¿7'-¿7~û<R°<¡<¦)?Úy=³3Ü<
?ä¼¡¹cß8à+¹¿°pý:X-÷:J>?Ô> B¿7 B¿7~û<öz?S¥>ÛH?îõr><+>*5?Áj
¹¨;9	ëÀ¾©Ú	91ÈK9²-­>ÿæ>X¿7X¿7~û<[
*?9ß>.C?6ä>J~>i8?È 9á·9ïSü>k:¦z%:ßÙ5?æí>m¿7m¿7~û<)Ö>·ÇE>¥Ú?XZ`?4?gC^?/ÝÉ=(¦b=[d?{Z:ÏÄ9
]?ùð>
¿7
¿7~û<K¹Ù>¾Ò>²D?Û>h5>¦µ:?w/9<8É9Gæ&>ËÏ9Ù
:P¿>>¿7¿7~û<¢Ùò<î±<d³.?<(;
P;í¬?­s1¹XO9ÛãÚ¾]>U¸6¤9«^¦½d&>®¿7®¿7~û<È:¹>÷q>±D?Â2}>¦­,>»¯;?ë¸SÝÝ8'j£¾ft:om:¡G?=>zÃ¿7zÃ¿7~û<Sx?ö×¸>*S?Ð?>+#û=É¾B?Êþ¸óÙ¸8¯]¾Ì+W;á;w<?Pf>óØ¿7óØ¿7~û<X¬?Ê´	?ÁU?¥ëb?ûgÏ>?ÈM9wTc9|äæ>)-u:tÓÅ9&£?Xp>mî¿7mî¿7~û<åõÙ>ê>ç×9?á¨>£¨{>ÔÊ+?3NF:®êA:å?fÇ9Ä"¾9`<?r>çÀ7çÀ7~û<\ÃM=ñ=e2?Y%;wJ;LË?îh¹	7­®XÁ) ¸V·
9ªÉ¾hw>`À7`À7~û<a?°Ã>y`D?Ãú¦>m>fH4?¶V¸Äú9·½Nâ:¯|<:E;?ý>Ú.À7Ú.À7~û<A§?r«>KJ?S¦?Ã>ìR7?~¦Ê8ù±9¿>»Pã90:Ô¾>>SDÀ7SDÀ7~û<Ð]?®7?µ¼V?²V?w½>3©8?v1)8bM9bÎ>Ko¸:¢¡:ª?Q>ÍYÀ7ÍYÀ7~û<­½Ç>'¡x>©M?»±>²£w>)7?Ä'8zCJ9Ô=¼{9è9zñ>>FoÀ7FoÀ7~û<?¹=)â=­Ê3?Ãd=2=[þ#?RÎc¹uç9[;¿
¨W:éúX:0pþ>0>ÀÀ7ÀÀ7~û<Ç6;?ÑÙÃ>êµt?¸s?p9>sâ?bR9T¤Ñ9åY+>Dd9"9×ú?D¤>9À79À7~û<åBk>!É>¬ÃK?ò>1®>öó1?{Ì=ï{s=YþV?-ob=Ò=f¨=?jè>³¯À7³¯À7~û<åî>¬_¡>.=?sEç>ºM£>/F5?*Ù·n|9K\½Hôæ9G?9¶Ä?³ï>-ÅÀ7-ÅÀ7~û<>n?b]?:??çVÔ>|4>d7?ë9e9>Ð§:¾W|:³
*?ùï>¦ÚÀ7¦ÚÀ7~û<Y7a?ô¼¸>Ò?A?¨ªÁ>Ë?J§V<Aû;Ô´Z?¸<Û;;Ã;ÒÙA? û> ðÀ7 ðÀ7~û<ÚÎ<+<£½+?ÿ-;(°!;Çþ?'ÑX·`¯õ8ëa½ïå869ÖP>$þ>Á7Á7~û<d°>j:>ù<r?%?-(?|:P?0l=~·=:éa?Èc:¬ü:{>?Z>Á7Á7~û<´Ó<¡Í<í-?ÚQ;jf%;ãf"?Øè¹Úf9V¾Øbõ8­²é8Ûf?¥N>0Á70Á7~û<3±>=>gÝo?6Ï>4¦r>C~Z?Î,­¸¤u9gz4¾!Ñ9»,9aH?.Y>FÁ7FÁ7~û<¯¿Y?o¹Þ>óGz?/¢+?©¼>ói?W³¸lP9XÃ!¾ðLÑ9¨ÏS92÷|?Ç`>[Á7[Á7~û<Ìk=Ãï.=×^,?Æo³;À;Á ?E¹Îá8.`¿º%C8h¿9¾²=Xb>ùpÁ7ùpÁ7~û<
«A?_ß>/õ]?X??akÛ>u>_?TÍ9ÉW9Ù·±>öE:º}9wâ?mf>sÁ7sÁ7~û<Îô>W¢>C@?)/>«%9>=1?H0ù5V¥9Þ;b×:\±:³(?.o>ìÁ7ìÁ7~û<w8?xéï>¯ÕD?\Vð>¤Ï¤>?¨:?·8×;A9&±=Z#:E4:Ìdè>K©>f±Á7f±Á7~û<Ñð>ï*¢>Z>?LG>ÚV>´J3?>º_¸OZ9[-¾G¨^;;C?ÃÀ>ßÆÁ7ßÆÁ7~û<;¿K?O ?à0I?ÁHî>Å>ìæ>?·ªS:¯¯:â76?ê%:»:Àf?ZË>YÜÁ7YÜÁ7~û<mß?ñÂ>.ÐD?ò³>MP{>Að6?ÿ¼¸Ç9âï¾ù/:"Q:<%?Ð>ÒñÁ7ÒñÁ7~û<ñpÅ<ße<y=0?^p;R9;ä&?êd­·ãIî8:Hº½L÷7DÒ`9±¬=Ø>LÂ7LÂ7~û<Ïn?Ñ°>gE?¼í>¬\>ó>?	Ö¸ðÅR9ÎB¾Uª:½jñ9Ó?Eå>ÅÂ7ÅÂ7~û<x?iv?4fr?çf?:ï?;Û`?e(9ÔaÚ9÷fE>q{
;Ì½:äg?Eï>?2Â7?2Â7~û<§?$,¹> åN?uÑ>i¸>BG?à¸G±g9h&x¾¹ô9×(&:Z¼>Ëð>¹GÂ7¹GÂ7~û<£ÒÑ>m>LB?N?`ÄÑ>lþ4?	gï8ùº9¿Y>[Ø:>ài: [?ü>2]Â72]Â7~û<ó?÷Æ>ªGl?hð|>j">HWG?,ß`¶fUÎ8¼7:9LÕ9öé>2	>¬rÂ7¬rÂ7~û<uÅ²>d>Q£H?¨¤>iI>B\??S§÷8ÐË8n°?Ä%;¨ñ<;5V0?< 	>%Â7%Â7~û<KÍ]=a¡!=Ô¦/?È$<[ <ãw!?¸d¹%V9·ÃÄ¾[59NºR9úQÜ>*	>Â7Â7~û<QX¾>t>6?AM>S>Ý/?±5¸79×½lT9´ú#9Fî%?-	>³Â7³Â7~û<,1?~rà>ýI?Û>x>Oö6?¡ R7­Á¯9Se<:>=þ9>|?1	>ÈÂ7ÈÂ7~û<úöí>J>	kE?íÚ>mA>jÓ3?Ç]P9Ç¿9A8?6¬9;ý; ?G	>ÞÂ7ÞÂ7~û<Ä?©&i>«À?è¿­?"?W\?¨²<Ô¤;«½p?%HÅ:IR:e+p?üW	>óÂ7óÂ7~û<0FÎ>¯­>¡D?MãÁ>æ`>\/?²ªö¸,#Þ8c"¿?'<»yâ;®j=?ü_	>ÿÃ7ÿÃ7~û<3[?Á{?0;?<úñ>N,§>F9?Ði9RµE9ó_?Dd:ã2:	U#?o	>xÃ7xÃ7~û< sé<³<g±>?ÿK.=c´ù<ì°2?	[È9:(/°>è	;¢ßÔ:ÒÐ$?Úx	>ò3Ã7ò3Ã7~û<öÀ?ÿ·)?if?ÇãH?åÝ>Qh?"íâ899Q>Ç*7;è~×:MY?^{	>kIÃ7kIÃ7~û<¢Êi?CÚ>°ð?^
+?/X°>5Qx?Âu99¹«å>Ðw:ÇS:Q¨?4	>å^Ã7å^Ã7~û<A®G?¼øý>FI?2>iF>¹Ý0?Øjg¶½ó9nµå»'ê9!¼¤9É:6?	>^tÃ7^tÃ7~û<~fá<H]©<£Y*?üg@;-;¥B?Ø½û¸ª¬9rm¾ÒÃ·{.©9F½ª	>ØÃ7ØÃ7~û<jÀ>Ò+v>95H?é!+?¥æ>1>?TwÏ=]z=#T?äßÚ;Å{;Ú^?x¾	>RÃ7RÃ7~û<A?÷?_z?¢?v2,?â¼q?@Â9gG:÷»>´¡;Í";bA}?yÌ	>Ë´Ã7Ë´Ã7~û<õ?§S½>¿MA?Á]>x>^3?}¸³#P9ñ»1¾`!:Öo|:zC?>å	>EÊÃ7EÊÃ7~û<Í
 >|È=xÈL?ÞÙ>ÏH>¬A?ZÊM=Ìâ<4i?;:?úÚ9¯¼Z?å	>¾ßÃ7¾ßÃ7~û<ÞË?ä#Å> >?jÏc>W²*>áÓ*?uã¸Ím9©Ë$¾#À¼9d¦9t8?æ	>8õÃ78õÃ7~û<ãÙ>:>FA?óª>N½I>sã*?Ï-l¸Uö8´ÕÁ¾zdo:¤LF:o?^
>±
Ä7±
Ä7~û<í;	?}®>WI?çã>®`µ=·½8?¾,î7ÛÆy9ãt=ÿ	`:1:¸­I?.
>+ Ä7+ Ä7~û<VÛ¦>Ö~X>ºME?§%d?e?È;?À=_?=ÃuS?zí,:v#:wø?5.
>¤5Ä7¤5Ä7~û<¶±?p(Ã>ó}<?ò¿>j>ù.?Êê:®¬:h N?À|:k!:hlH?ú/
>KÄ7KÄ7~û<çL?¡>K h?£ôÐ>Dz>C}U?*¿Ô9%OÝ9lö>0a:ïº9(0?:
>`Ä7`Ä7~û<ivÝ==Ú#F?u!?ãÑï>NZ,?Ãº!=ïzÍ<!~I?éHI:BX@:	ó?£<
>vÄ7vÄ7~û<Æ=ò<$J(?&Æo;
r\;9?<#j¹Y99
ä!¿{ðm8¸ò8úôz>/O
>Ä7Ä7~û<ÿ$>´ßP>;ÓA?iF>`P>p¥/?ëeY8y\/9¯>
:4ê>:ò'9?"V
>¡Ä7¡Ä7~û<³"?X?Èàk?3?<³º>u?d·ì·º×À9½J9ÇÔ¼9Ô­>¹j
>~¶Ä7~¶Ä7~û<7©õ>ë>´ùJ?ªRç>dþ¢>Ë¨5?>¢÷8jÍ9>#k>S:tô7:_U?á
>÷ËÄ7÷ËÄ7~û<NN?Þç>"?m?_ÿ>m?Wíç9I|9Wk?B¦:V@.:©At?±
>qáÄ7qáÄ7~û<>?VÚ>ü:?"~>>>Ø
1?*É½¸&­À9Ñ(ü½ÚB9lê9¾C¥>Æ¼
>êöÄ7êöÄ7~û<¢2?v;Ö>ÅuU?G$æ>(>®.H?ÌÖ8è\Ä9{á>!6-9¡ÜR9<JÒ>Ð
>dÅ7dÅ7~û<(çß>­>M{9?_â >¿h>1?fI
9b91s>Z£%:¾9D^?ÍÔ
>Þ!Å7Þ!Å7~û<­7Ö>£Ì>ÙûF?ßl>n&>¦	6?Å«7Fu9_2=$	;M¼:b>:?E×
>W7Å7W7Å7~û<ïêí<¸æª<12?ÚG²;z%;ôÉ?Ï839Î)s>K9¬p%9?[Ø
>ÑLÅ7ÑLÅ7~û<ºþ+?ÊÐ>S?ªª>f8j>×_:?ô99â9¥>L:#OI:9?Úñ
>JbÅ7JbÅ7~û<®>²W> N??^hÇ>ëC?Å[=»Ö=mW?''y;mÁ";òC?¹ú
>ÄwÅ7ÄwÅ7~û<Ðô¹<ý<o¸-?0ª;;úå?RT¸r9ÛN¾0Ê¸9¸A¾üú
>=Å7=Å7~û<3B¼>»`k>£ÀL?s$r>ç0>4/?ã´9/9ãà%?7{:QÖ,:û:?ï>·¢Å7·¢Å7~û<3>ìjM>,@?ºm»>b>X41?®8â^d9­³C>Ý9¬½à9ùkü>>0¸Å70¸Å7~û<ÊU?Þö>þ3^?Is?ÂH¥>Nl?¿¹¸!u9ý¾ 1:rt:s?Ô>ªÍÅ7ªÍÅ7~û<<)¾>x>18D?vf> ¬a>óy)?â9J¡9<(f>ýý:~Ð±:
6?¨%>$ãÅ7$ãÅ7~û<[¿?	:·>8M?&8>5äø=~h=?BÙ¸Ë;
9çÄ¾sù: ,³:÷42?s(>øÅ7øÅ7~û<å?¹>¿;N?PX?[?#A?9q´=3NX=5U?ý5p:v>+:3?19>Æ7Æ7~û<fe£>÷&K>ÚæM?HÎ¾>V>;4?r×,¹Pk8Î:¼¿µý:z]¶9!J?Ù@>#Æ7#Æ7~û<pç^?)]ø>ãÁe?ÎD?mP?bOA?÷åB9µ9¬>só:V¢Ã9wÖF?Eu>
9Æ7
9Æ7~û<{t$?Ø³>þk?ÞT>¿.>MY?Ô©Î7ÂåT9÷x=A)9¿9ñ0ì>}>NÆ7NÆ7~û<Q>Á>Xv>Õ¦H? >Î;;>­Ý/?_O¹._«9Óe¾
°:ÝB:My?>ýcÆ7ýcÆ7~û<lÑÏ>UÎ>ôù8?x}_>¤=)> )?¢],79Ðý<Fì9p
²9µ*?Ñ>vyÆ7vyÆ7~û<±(=eã<®0?;¾;Is;{	?[2¸N69Q¾4ØL8Øï³9ä·=ç×>ðÆ7ðÆ7~û<øÂ>J>µ7?å[>í]T>JÐ,?Mu;§t(;ûc:?ôI:d#:áªX?IØ>j¤Æ7j¤Æ7~û<2qî>µ>ÝG?kuÜ??úrI?#T·<`V<UìZ?z<N-©; H?2ø>ã¹Æ7ã¹Æ7J=5Þ?²P¯>êeF?ÅÀ?4Ò>4?xl8 Ûf9¸Y,>oQÈ9öf9å^?ý>]ÏÆ7]ÏÆ7J=íh?Äiö>:q?×ã4?¤Ñ·>Åë{?*X8s9ÄÂ=
9Fw¸9ÕÕÎ>í>ÖäÆ7ÖäÆ7J=k5=M==Ýß+?Ï#
=À×Û<Ü ?xX¸(t8Î¾|+¸R9`ÿ½t)>PúÆ7PúÆ7J=úÑE?î¡?,é>?÷+â>Â¢>ß1?è^¶l@9]Q¼8:¢ÒE:uF?ÛO>ÉÇ7ÉÇ7J=Æ£U?Ì<?v¶K?=uE?Aà?B?f£9¥2Õ9N¼Ã>ZV:p:I?éS>C%Ç7C%Ç7J=aÊ<.|<".?2w<­Íè;Au%?`3¸¿¤;9A¸ô½á¸¼89éz¾u>½:Ç7½:Ç7J=èô>Q£>~
]?ÃUe?¼^	?&±U?ÝµÞ9ê4¢9¾/?Rx<jª <QÕE?ï|>6PÇ76PÇ7J=Yßc?.?îaM?s»?^ù>¹IS?Ì(9Ú¢&9ãÄ>[:#°9(âP?>°eÇ7°eÇ7J=+Ô>Øo>¸ëH?}=N?M?F6?_!9nr92d>dÁ9×Ä9@§¬>Ì>){Ç7){Ç7J=Ês?®Æ?Äo?ìû>»ð>¹X?ß¿8ø8J9kår>¼4H;_î:­W?Wò>£Ç7£Ç7J=5ð>æ">PzG?Ì'?øÅ>ä¦X?ý-8drA9ñ¨å=a:%`9:¦µ?)ü>¦Ç7¦Ç7J=VÅÂ<ð¦<5?äL-; Ò;Ô?6ÿ7º
9é=îx¶	Ä9;m¼
>»Ç7»Ç7J=`é!?"»>%]?²É>@x>%P?y±ø8J9RJk>#M:>:Lj+??#
>ÑÇ7ÑÇ7J=¨Y@?¡|?4¯<?d>hD>£½0?ð¸¬ ¶7P¿Hª9ý¤9äà?#$
>æÇ7æÇ7J=ìÔü>{>ÝÅJ?q>wWM>z@?ºè?¸[µ69r¾uT:<2ã9eo?[0
>üÇ7üÇ7J=<ôn?C¡?}ÉM?;è>?X?nd>?®Ð9ýÅ³9?ÓB<³î;r³P?±G
>|È7|È7J=Ò½=u=ü,?«z<Êu<ú"?àÖt¸9±8Ð½¾3
;-Ü:E° ?õ[
>ö&È7ö&È7J=bl?éÍ>7D?>§5P>Øî7?<U$¶©ú­8cÎq¼=¨9vR\9Ê
¯>ef
>o<È7o<È7J=DÛ?²¨>I?
oÈ>Ùê>®8?6Æ¦8óê;9=2c>ÿÚ9³9È*:?·h
>éQÈ7éQÈ7J=!6?¤èó>è(??ÿ¢ï>ë¯>3/?ÌN9|Ü¡9m£>Ø;Æ:¨­)?õq
>bgÈ7bgÈ7J=#?0Á>«ç<?¹>Ã>ðK4?68c9V>^9êE¯9þfQ>®
>Ü|È7Ü|È7J=¾Ê>Ð%>Ù=?ÄÉ;>ßS>E,?¶î,¸kI9p«½ôÔ9@Z9ýÌB?¼
>UÈ7UÈ7J=N1?}Ã>¦Á<?,>W>¾3?íÿ>8~ìG9¤ô=:w+:X÷g?p
>Ï§È7Ï§È7J=_f¿>{>×-C?© >á.m>h-?`0¨8ÍÌ87<Ò>¡>
:n*½9Û%??·
>I½È7I½È7J=Ú7?ñ	¹>@?æÒ>`->ï3?lr9rÏc9D?P9Ü9÷?»
>ÂÒÈ7ÂÒÈ7J=<î)?¦È>ÐÎX?#ã¹>|>ëk<?Õ+(9üþ®9v>¼ :ö*8:TX?ø
><èÈ7<èÈ7J=ÞÐ?§¼ª>5£Q?½u3?|ú>±a7?Ê¹¸ã¶R9ç·a¾j¦ó:¡¦:T*;?Ùó
>µýÈ7µýÈ7J=àHÊ>|â>>?âN>­a>]X(?È9W8ô19V>îÒ;fÚ±:îC?éý
>/É7/É7J=õ¼3?ø×>Â
U?¼Ê>3>ST?¿9´9àú?èS9C9©¶> >¨(É7¨(É7J=l¸Ò>¸º>XlB?¸>$¤Æ=áx-?âí¸.Å9)úJ¾Ðß§9Ãïî8äÜ³?!>">É7">É7J=Èæ>Þ>/<?	¹>åw>@R&?ZV.9í92¥>A¢°9 Ú9ÄWÏ>¸!>SÉ7SÉ7J=H9r?s}ç>cï?gi>¯#û=xëm?Tg769P£`=g
:eUX9µ?v:>iÉ7iÉ7J=¦,?¥>"? =?È·>?^J9,Z9×Û.?w:`j:IuU?«:>~É7~É7J=¯¯O=T=Z$4?Ùó¬;<±^;ÒF?ª,¹kw9?¦¾#ëâ¸(h9Åy¾øH>É7É7J=L >á)V>~^??ùªÃ>3F>É7?UD·Õ,d9¶©¼e¶:þ­:ÉF6?{I>©É7©É7J=b]?è¸>v{X?G8h?tÄ?h(S?õt4:W:aj)?j;(`Y;
7?nY>û¾É7û¾É7J=NÅ·>¯\>w-U?¡î>á>??vM·9{[¬¼¢_£:û{S:*ÃE?Æ_>uÔÉ7uÔÉ7J={¹>+Ë}>e%;?R>¾Bé=Á-?Rí³U9G=¹ã@[9
59Ò²>>îéÉ7îéÉ7J=-yf?Î½?°UF??Q?TÐ>PA?bÉ19A7|9@t´>w;ª$D;-@?§>hÿÉ7hÿÉ7J=ÐÑ±>)y>Ï¿6?»f$>2÷=kA*?I=>¸ß9½8Gî"9í²d>K>áÊ7áÊ7J=`5=b³=ØG0?Éj;±Z;»k	?d+·,S9$¼¶¹9ù?ó¾>[*Ê7[*Ê7J=á
?=6Ì>ïcG?naÖ>~ë>îq3?½·x8¢Ò)¾z×9p£9
A?>Õ?Ê7Õ?Ê7J=_â>çì>Ê;?rl>°÷>>p-?Wò9X¨9;èÌ>÷¡º9V±9wâ?Ã¥>NUÊ7NUÊ7J=¬.?Ñ×¤>Ü¡?»DÑ>i>ûhe?}i8[¥¤9à=+·:a<F:ÿ·5?í´>ÈjÊ7ÈjÊ7J=ÉGI?êç>À.^?Ép9?â#ä>P?×y=k=ÃP?ò=az=ÓK?Q¸>AÊ7AÊ7J=óX?3À¶>hN?N¿>tÑr>=±I?ÔV8Ü$9©î=HZÇ:·:;¥.?èÅ>»Ê7»Ê7J=_qÁ<P<ð/?'ÍM;Ó±;¸ô$?i·	
9GÎ¼ã9Fñ9­!>­Ê>4«Ê74«Ê7J=ß<0M¨<u*?+R;æÊc;Êñ?òÃ²¸Æz9¬}6¾Îñ¸Hrõ8­ðû¾=ä>®ÀÊ7®ÀÊ7J=
!?´>
e?G¾>.zf>MYS?àê5ZR9¿@;I)::?7 ?ì>'ÖÊ7'ÖÊ7J=ÏÎ>Ç¡>wçH?½¥T>M>òB?¦§89«&>»ºË8& 9Ô">>¡ëÊ7¡ëÊ7J=2l8?í>
3G?%À>£>ë³(?Öö8<^9d>Iã9ú¾9?]">Ë7Ë7J=Uý?þ9?5°F?	Å?y#È>??:·ïÖ9\þ¼ÉÙ´:NJ:¾d'?ä#>Ë7Ë7J=_nB?·×à>Ï_]?lÀc?+?X!B?rp997Â9UÖ©>7<¡:3T:¤B?ï/>,Ë7,Ë7J=U?Ê¢>êüi?>k4>ôT?[È8OÂ¡9½©> Ê©9ë!9ë{?¢3>AË7AË7J=@?å¹¢>véL?f> ±>ì|F?ÐZl¹ÁÒ%9q6¿Ð9;´9u?É9>WË7WË7J=]?ÒúÂ>/??pyI>d>ÑF&?K%6¹bñ¸@ª[F¸þq9ÖÑ½J>zlË7zlË7J=Þð>©>dG?½>>Aü7?T¥)<¢}Ó;=YM?+¿º9Ý^¨9Xø
?AY>ôË7ôË7J=ìj/?2$½>Ölm?-E?f?K<?°&9sg89¸rÐ>ß:èÃå9ú1?qY>nË7nË7J=#ª¼>fw>C?kU>Öè>d1?@0Â¸9{Ä¾¿A<9ð²9©[>D\>ç¬Ë7ç¬Ë7J=Ð?¥Z >áT?9M>¹Ô8>Df;?±)¹b¡9ê¥¾ñ :< :âÞ?4o>aÂË7aÂË7J=ÇË>¶~>lL?;ý#?Ô>E? ;×Î:z,F??+:ßf
:?>Ú×Ë7Ú×Ë7J=°/î>S) >c[>?7¬>¢z>Bç/?Õ9·T]91½H::]:"¡'?0>TíË7TíË7J= E>zò=P?µ8?eSø>±>>?}ÊZ=Òù<÷3`??Ã:¥O5:tY?i¤>ÍÌ7ÍÌ7J=V)?n¬>öh{?]þ[?âAë>ôco?#9399w?Ì/½<æ95<^?>¦>GÌ7GÌ7J=×)?BÇÓ>KL?Yæ?mË¾>xJ?üa½8ô9F~!>è:uç9%?X·>À-Ì7À-Ì7J=Vx= !Ø<mï)?¥È="ýî<Ê)?
5:ñJ:/ñ?¦äc:Ge:ü)>?<¹>:CÌ7:CÌ7J=Î1¶<é<Àë%?µu;Gq:;[°(?e7oD9ry=(ë9tC9>C?j¾>´XÌ7´XÌ7J=åW>W>Aé1?m<èÁ7<Ó(%?°%k¸¾N9¾^_û8¾:ï8F?MÄ>-nÌ7-nÌ7J=S¿<­L<-,?$]t;æQ.;n3?¯-¹Ét9kf¿âTø9[8»9öÇ)?Ò>§Ì7§Ì7J=nM?´>V?ôÐ·>ÅO$>º1?¦¿W8#J¨9×¤=m9hñÅ9êe¶>ýæ> Ì7 Ì7J=u!?É/Ì>©õI?.5§>×`>Ãþ>?Ø×/9ÚK9E0?k1Ã9´·9N%?Çó>®Ì7®Ì7J=.©Ç>H> 
7?^Ë>>é+?Ü°ö8Ê99g>B":<):I]?¢ÿ>ÄÌ7ÄÌ7J=_å>°ç>tÚQ?òÀ?uÀ>Å9?[o÷8öl9dÜ>dç~:ÙÃ;:ÍÄ-?Ç>ÙÌ7ÙÌ7J=Z¦¹>Z>r9?ñT­>D}>ÓN/?O[8ÝA9`u­=[ó<aîT<~;?è>ïÌ7ïÌ7J=PÍ?^·>ÿO?÷g?i^?hK?09¸µ9xÇ>ÀkQ:I_:ß,?Å>Í7Í7J==°8>hÆÐ=wb?hÿ¬>d>õÅA?O¾8¨Ê(9Q>!±L<zõ;wU?¡ >úÍ7úÍ7J=Ø>É8C>¸D?E}>²i9>¸Ø.?Ñ8h?9è0×=JÏ9)òÓ9Ë`ú>Ú$>s/Í7s/Í7J=|År=W-2=Wg.?«Í=
Az=ùx#?Í#9¼p90
>rf:<`þ<¹).?Ð)>íDÍ7íDÍ7J='Æ7?Mâ>îãO?9¡9?Qþ>¿Û:?6(8ìùd9µÂ&>:­Õ9áe\?Nf>fZÍ7fZÍ7J=+Â>õdl>¨ R?Ñxç>6¢¤>8÷3?ìl94«9z°>iÛ5:· å9s/K?¡j>àoÍ7àoÍ7J=¡·?&¶>/I?¦Å>J>¡5?Î¸æ¥89³Ù¾ÏZ;ÈÄ:Ï>?ª>YÍ7YÍ7J=/|2=7=ÐÊ,?;Ô;o½ª;#?9Ýþ¸gú*9ÆÌ¾¾Y¹ñ9Æû¾ð>ÓÍ7ÓÍ7J=Åò<Å«<¶4?¬:¸;;²?{»&¸,¦^9µ¿½kd¸­.9ýa'¾>>L°Í7L°Í7J=ff?
Ãù>Rl?Ö?á«>Î_?"9¡Ú¢9á>ü::«¶q?v«>ÆÅÍ7ÆÅÍ7J=hÀØ=H|=9?X?=ÄÈ=X#*?É¹ÊÑ©8¸CÚ¿¤8ò§8nÓú>¯>@ÛÍ7@ÛÍ7J=é µ>þh><fG?'Ú°>Î~>,®1?rX¸æ$%9ä'¾v¤-;5ë:µý<?»>¹ðÍ7¹ðÍ7J=MG¢>¼³Z>/ô=?$>*fò=¸<-?]ÿ·ëÊw9,é½BÙj9]<È9K >§¼>3Î73Î7J=O?Ö>b¥;?#Á>V÷P>éU1?\Ã½¸ÄB9Ýcz¾±8èhl9r×«=>Þ>¬Î7¬Î7J=\âµ?c¬?w}?uX»?>'?sb?Èj9·Å9q?]<ôñ¸;%O?ï>&1Î7&1Î7J=¯? ?ÜÓ>å¢A?ôlá>ðö>óÓ7?w½¸<y}9.v?¾iÞ9Á÷9. G?$>FÎ7FÎ7J=©Ø<$¦<¸Ú&?	y;Íf;=
?>åV¹§|9¾Ù¾¶Í8ç½9lã=>>\Î7\Î7J=Îü?¶¤·>>zR?d÷>RG0>ëtE?:Í¶»9R°1¼ÌºÁ:»:;?÷M>qÎ7qÎ7J=¦@(?Ð´>î6n?¾é?ü»>ÁÊJ?Æ-8ÌP9B¾=#y:G:A\?øX>Î7Î7J=(ÓÂ>O¹>a<@?iÅ>
1>ßB?^¸þ9{½Ôüé9Ï9sV?-^>Î7Î7J=Þ¥=9k_=ì}3?'C¶;¬;A!?ëè^¸Ìî9L]¾øË98=´9Å¹=Ãf>ÿ±Î7ÿ±Î7J=¥õì<¨¶ª<À«1?×]"=©6=y× ?@I9tö­9èC>¸ó;F·;ô)?åj>yÇÎ7yÇÎ7J=&^?M¨Í>hª=?lñl>,>3N0?ì/¸&B9D½¸$8Æyi9ÅV!>$x>òÜÎ7òÜÎ7J=zß«=º#u=Ê|3?;Ç<§â¸;6w6?a«¹PÙ8#Ò¿}Ó¸Ä6¾8EQ¿0y>lòÎ7lòÎ7J=Ùô0=IÙ=-?yi\;>a6;2±?×Ö¹¦kZ8LÂ)À9±h99PÅÛ>×}>åÏ7åÏ7J=Òós?gº>V§?V£?±d?ÿ?!ÛÆ9 ë9ÞØ>kÀd:ÎÖ9=O?ê>_Ï7_Ï7J=Í<<"î/?RÔ;á¤p;"?Ïzé¸HH¥9sÐ4¾^ï¯8ú\9LÑK>>Ù2Ï7Ù2Ï7J=±O/>õKø=À4??Æp>t6>×é(?x©l=a=\N?þð¿=i®=À3?g¢>RHÏ7RHÏ7J=P¦>*	\>A?ýC>`mU>ó=.?ÁÞ89/^>h¸l9Ei9"ÌÊ>1®>Ì]Ï7Ì]Ï7J=(C>?Îé>lRP?Â·>³zz>;?Þ¬¸Ðä8ª¾r­D:Ç:÷¹@?`»>EsÏ7EsÏ7J=­òi?e[>!Â?ã·?þÌ>ò½¥?wZ=!&=S(?qÞê=jm=3÷>?ëÈ>¿Ï7¿Ï7J=C³>x)u>Ø/;?Cr>Ñj->âÐ2?y=·n9Òx°¼~\n:h`':øH6?\É>8Ï78Ï7J=;GX?ÜÑ¿>+R?W?1`Ó>Ë5?^c9¬ëx9¶Î?Z:^òî9Zé?Ù>²³Ï7²³Ï7J=Ö ±=éÄ=`-?Åû;¢#Õ;3?ÝöI¹ØÔ}8°Ë¿ª
:c:Trê>sÞ>+ÉÏ7+ÉÏ7J=%ñÊ>q >a9?!a>&TG>d»(?\\ù6ñÖZ9Ú<:Ýý;:ßU?/à>¥ÞÏ7¥ÞÏ7J=ñÈ?-z¶>>íM?
Çà>n½>weZ?>°79ÎÑ&=ÆÚ:Ê:þ<?ê7>ôÏ7ôÏ7J=0D>@ü1>¥þC?%ó²>Nrd>H?õN=¤ð<«*\?ê#:ùÕ>:	C1?ñ\>	Ð7	Ð7J=ÂZ+?KÈã>õ@?(gÁ>Ú\>­,?°Á8aÀ9Ú·>ø);À@ø:Óâ.?h>Ð7Ð7J=ÜâI?3\?^T@?³ã>»>,:?mI9Äx»9>Zw¿9H:*|¼>Qq>4Ð74Ð7J=
ï`?Ã?,C?ÜþÐ>@>??e[º¸Ò¶S9·Va¾Þ#:,R¹9Ò4@?Ër>JÐ7JÐ7J=Ê?1>>¢^s?Þ%?¯Á½>.Æ_?;ùw-;°zR?öË/:Ò¼:'?cx>~_Ð7~_Ð7J=3S?snÉ>Q5?9±?¦¦­>b?`9lg$9Ö.?8³i:+}g:þ8?öz>øtÐ7øtÐ7J=øL3?5Ã>)#k?%b?x?hQa?nP5:TÆ:!"?² 9\ó©9)ñ>:>qÐ7qÐ7J=þ{>Å>âuI?Ù+?Òë>Å;?iÿt=£l=X¦Z?5ëH;Ô
û:àL?£>ëÐ7ëÐ7J=Öm?·:ö>{v?ª¼B?È°ç>O+W?{9Ç¶9ó>ì|¯:ÊZ:wM?Ô>eµÐ7eµÐ7J=N­Ì>»¡>æJ:?póD> q>1Ô)?V~¸Ö/9nyv¾\¶´Â9^ã8»6>ÞÊÐ7ÞÊÐ7J=J¢?¹B?
?¥?ãÄ	?o?PÙî9Ø¬À9³¬?gU:í9\ý?ö¶>XàÐ7XàÐ7J=
?øG	?Áat?OüÚ>Æ`>y>z? 8ßç9m¿>Yâ:í?:ïH?§Ë>ÑõÐ7ÑõÐ7J=R#Ý>óK>ç=?JCh>o¦/>AA)?HXJ8ÿ09Vù§=ü:9QË9-:>Í>KÑ7KÑ7J=¬¤=üÊ</Ï)?ô®<èa<¸+?g%¹É%9¾Èf¸,9Ó´¾²×>Ä Ñ7Ä Ñ7J=ÃW9?A½©>@Ä?#Ñ?Ï£>·u?­r½9Ð|9@?ª,Ù;
;Z;ÕÂ~?æö>>6Ñ7>6Ñ7J=°>5be>GE?{b|>ÌQ1>Å/6?*´¹ØÊù8ÂL¿IÖ9ðÑ9Mº?>·KÑ7·KÑ7J=Íà>wTw>v®h?<Ö?giZ?C{?@ÐÑ=@çW=xÇx?]<²	<à
?>1aÑ71aÑ7J=Mô?I"?Ì]?'O\?B-
?TL?j9úi9Ê(?m;lÉ½:BI?>«vÑ7«vÑ7J=¾RÐ>¾è>ÚN?"Ùl>´Í$>°ô7?:ô·N·º85£'¾?0:a(=:
Jî>] >$Ñ7$Ñ7J=oç<1¨<7!0?l[;`_;q3?¨<:¹.DE9Î¯ñ¾FMN9¾$9ÐI ?;>¡Ñ7¡Ñ7J=0°V>> J?5ü>Où¯>°7?©I=;(ø<éýO?Ó,ß996?eR>·Ñ7·Ñ7J=¹5
?&¿°>é.H?Æ¼>
ªR>!ö5?¡m¸Ø®9?]Ï½./õ9]:5½ð>FT>ÌÑ7ÌÑ7J=¸>Å£l>mG?ÐÕb>âC&>P¡.?kN#¹ÿ>9AâÚ¾Ô¸â9æûó9Kãí>¤r>
âÑ7
âÑ7J=µç>¬¹>©t>?ã6>DP>æ.6?Sì8
/º9®x">ÝI:ÐÌ:Rq2?Ás>÷Ñ7÷Ñ7J=X?s¥Ï>Õ§µ?u@yî\?"´?4t©=ï&=r:?Î:Ö¯N:Ó&?>ýÒ7ýÒ7J=o=W\a=25?Ð-ë;^I¸;,Y#?ÓÏõ¸¬´c9-¾ëQ97U9Ùy¨>l>w"Ò7w"Ò7J=?e>³>ÃcV?2ñ°>ne>nE?r¬8|ÿ9Dõ	>.L9F9ó¼>>ñ7Ò7ñ7Ò7
=9åß>Øá>ZN?Òé¢>¯f>O5? W7hÁ9è<\á9Âì9½ó>Ï>jMÒ7jMÒ7
=ËÚÖ>Ã>ª;?Â}Ð>j<>º-?s~à7>/9FêA=E
ó9PeÖ9Ã?m³>äbÒ7äbÒ7
=*ði=t~*=¡/?jÀQ<F)6<c?ð=·Nz9øh½Í¾¸¨[e93_)¾jµ>]xÒ7]xÒ7
=UºÍ>>ëTB?`>[">åG1?n=¶ 6}8#¿¼5Ä<9*L9j«>hÉ>×Ò7×Ò7
=K3?ý¨Ð>Ë²[?è/?Ù\>ÿf?LG9åÌ)9ª?¼ì¸Ce,9å`¾rÊ>P£Ò7P£Ò7
=ëWÏ<éÑ<,?ø<zÌ;ÿ%?ùo¸ÆzÌ8¤¾³^M¹>
9i'>¿äÝ>Ê¸Ò7Ê¸Ò7
=já<pÊ¨<ð*?[t;;Ì8;aý?,)¹u3q9Ê`³¾x´èÄk9mì¹Þç>DÎÒ7DÎÒ7
==?5§>§£J?¾Ì>jv2>ÑG? ©H8²Ô~9OÉ=r>½:7:®)0?úû>½ãÒ7½ãÒ7
=Jg>I¾>¥X?p­>qe>&A?QÌ82ÞÛ9äí=/P9l*ï9Î>¦>²>7ùÒ77ùÒ7
=>bÉ8>ÆqE?A{.?dö>|5?4Ê=,¡w=Û	Q?q®;¤cN;ôW?>°Ó7°Ó7
=[)D=?=V*?J;N;«i?Ï¦¸I:09Ã½h"5¸Ìó9Ã ¾Ý->*$Ó7*$Ó7
=í>CG>p A?fêø>\¸>Ò,?ý(=L0=)P?êà=~¬<°*J?o5>£9Ó7£9Ó7
=
³U?ÚÏ>4Ê?ø-?úl­>Ô?^÷8h9À¡F>';õ©:7Ñn?ï5>OÓ7OÓ7
=(¨ü>àÓª>hP=?u¸>f	G>%.?´ 7Zá9TÕ¶<$>:u9:çÉ?/7>dÓ7dÓ7
=z??êo]?NãR?Núõ>þz[?õ;ûëÎ:lC?[¥:vH:ÓS?FF>zÓ7zÓ7
=mØ?/Ù>ÑÁb?ñÐ¼>«¿u>L±D?kB·©96ª¼1Â8ÔÁ9²^>G>Ó7Ó7
=Û§?:K?nS??.?ÖÍz?HUK::£÷0?<«I;Z«z?_P>¥Ó7¥Ó7
=½ò>¿$>PD?Ïé >&Je>¨3?»·¤vV9AÒ½¼L&:Ã¼=:_`à>á_>}ºÓ7}ºÓ7
=:í+>!å=¾??kÝ;?¡)?ÈU7?e4·=Ìá[=JLU?zQ<Rgü;¨vT?Ê}>öÏÓ7öÏÓ7
=Dç>´÷E>¡ØA?A>Ö8e>ÄF,?«C×¸ñb9Ñs¾v´Û88Þ^G?æ>påÓ7påÓ7
=ª~X?¯²?³]F?Y´·>ÔÉ>xl2?}\Ì8Ð]9#$>Ohò9Çá!:ç«¿>¥>éúÓ7éúÓ7
=ç×>à*>8?yf>ÀT*>L-?+H¹z&W8b¯î¿üÙ9á¢9Áï>M¿>cÔ7cÔ7
=h?ÃË±>ú]Q?j?XÕ>6>?£8Àk9l¡=/å:´^ì9Ä
?¯¿>Ü%Ô7Ü%Ô7
=uÜ?·Þ>Y6?_ä¥>ás>Í».?®U)¸ò9k½jK:S+f:E±?îÖ>V;Ô7V;Ô7
=×?Ó¶>y:?;N>a>X/?ð]¸b§@9/*Á½ l-µL9ù»éä>ÐPÔ7ÐPÔ7
=®¥>ÓGT>ò³;?&õk>ó$>(û>?üUI=?þ<¨ÛJ?=]©³<p8?åè>IfÔ7IfÔ7
="¢>
OU>©B?{>rà8>ô4.?{ui7¥[9Ú=êG::.2q?¯õ>Ã{Ô7Ã{Ô7
=jC?Þ7·>ÊJ?¥X?k¦É>©?SCX9)'ñ9ße>:ûK:¨@?à><Ô7<Ô7
=Ù¸%?Fß>ÇÑ=?ÛôÎ>fø>u,-?Î·4i9})®½¶;ô¸:7?
	>¶¦Ô7¶¦Ô7
=aë>J>èìF?>+rS>8?©¸ )9ª'¾[Ö99
9»'®>×
>/¼Ô7/¼Ô7
=N¹>x Y>"ã;?ú> P>À+?QX¹òñ'9³Ü¾£Z1:p»:~(?ª >©ÑÔ7©ÑÔ7
=x=å>J÷>{Y=?`%¼>j9>Gú,?<§r¸Ï»m9¦¾¥9:!ü):ÌÊ?÷J>"çÔ7"çÔ7
=¿	<>ï=8dI?#S >ÌSk>¡h.?ÖÄ¹¿l9|¾8~ÐT9lã$>W>üÔ7üÔ7
=¹0?Ç >µ­^?ïÁ>êÓq>LM?6u«8,u9g3>5[:¼¼):N%?C{>Õ7Õ7
=P?L>{ý?.ßñ>s>/¾i?.ÕÚ8Pf9Ý<s>¢|:ð:ét?°~>'Õ7'Õ7
=ðÆ>ôdz>'J?(÷z>J]2>Ð4?d¸¸þ9,hg½c?U9T9@®>¨Ý>	=Õ7	=Õ7
=j?u8²>>ýd?º>äX2>L?¬~¹|
9tk¿ÂDÿ9TÂã9Ôu?§ç>RÕ7RÕ7
=ò9í>¦¥>Eö7?:B>'?h>h %?^t#¹?k9Ýë¢¾7xv:3R#:*A?4ú>ügÕ7ügÕ7
=Qa?óÏª>Ç^j?¾Ä>­âX>yúg?^ã=8ý¢9âý=¯<8£<üv?
'>u}Õ7u}Õ7
=RË<iÿ<Í4?ÆÎÆ;ë;Û!?3¹=Ø9(%g¾·7°9R<#6>ïÕ7ïÕ7
=Â%??¨°÷>yE?Ú>Ç¿I>K6?»®{¹d:°8Î¶¿ei: 48:BI"?÷:>h¨Õ7h¨Õ7
=®=©Ý <|ÈL?Y;·ª);aFG?XSæ¸éF9]s;¾N`;8?9=û=.;>â½Õ7â½Õ7
=â<><Ù0L?#6Ý;ò¯;ÏA!?/G[¸Ït¦9O¨½ã#9:òL9ø¶Ì>F>\ÓÕ7\ÓÕ7
=©*ß>Wó>4L?ð2M>¨>ì:?cÜ
¹j¦9}:Z¾H°é9Æ9¦B?ðO>ÕèÕ7ÕèÕ7
=i?SmÁ>Hs@?A?<[Ý>Å-?+½¹8,;¬9ð	
>qØ:^L:1P?|>OþÕ7OþÕ7
=¿Åm?©ü?E¤@?ôÂ>-Y>º?5?ÌN¶¸å,9l¡,¾BÅ.:|pÓ9mS?>ÈÖ7ÈÖ7
=a;?mÃ>féu?ó>f^>²ì?%N¶8ä|N9Òb>Rù;°½j:®¾?2>B)Ö7B)Ö7
=A3?ò¹Â>¥H?,>3ÐQ>u]3?mn9Õ¢9_l>ñWx:JÁU:O¶?>»>Ö7»>Ö7
=eu?ú_÷>óó}?'m?¤Lò>}z?³&9è(9b?!«:t[!:^¹?·>5TÖ75TÖ7
=õeT?©üô>Cò]?Üj?Æ²?z?ÒÔ9MÂ9ú>§¹:+(:ªg?(®>¯iÖ7¯iÖ7
=BA?âÌ>Òr?qb >((>>*t?»å
¸±9OBH½â:n:©t?]²>(Ö7(Ö7
=¹ã	>"¢§=¶R?èô>J£>iO@?K=õöé<²+^?«ª):RÁ9;_`?OÝ>¢Ö7¢Ö7
=
3R?Þ³Ñ> M?í2/?¹c»>Xo?¡'9SÞ9A>cÊÁ:L:õr?ã>ªÖ7ªÖ7
=®? >V©?m¤%?®`º>Òc?·äC9æn¥9`>¨9t9ã>úä>¿Ö7¿Ö7
=³?k©>ðÚE?©Ä>>5Ð;?	ð¸69*9´¾	7F9Ù­i9ü%Ù>hæ>ÕÖ7ÕÖ7
=.ä> >²º??ô>r¦>>ÿ.1? æu´J9ß[º
ÿD<<¿.0?zí>êÖ7êÖ7
=ïK?·¼>%+I?§îÓ>ü[>Rê;?ã®¸Râ9ËÑÅ½mµ:ví2:·E?ö>×7×7
=*lF?êô>éP?F>h?:>ñ*J?ò¸Ï	¡9ÿ³Ù½fª9ø¤9+?ÿ>{×7{×7
=·Ö÷<÷¶<J.?ë®;÷M;M"?-	n7Yë8v=£Ãß8Ô}9Å­a>z.>õ*×7õ*×7
=H]?P=?Z8Y?S~3?;â>öÃJ?~¾7ÅÛ9Ð-=¶:¼ep:LpB?òO>n@×7n@×7
=:=.`V=¾Ð/?dé;©È;¡?Ul¹Q+9÷º¿Åó¸Ü¢»8rdµ¾2T>èU×7èU×7
=.@ô<ª³<".?ì ;"O;ÜÍ-?hL¹Mj9áË¬¾Ê	ì9Cô9a÷>Z>ak×7ak×7
=±¹<õé<ìW,?ÊSÜ;LÄ;k«?IK¸rÕm9½Kõç¸¥9³è3¾@l>Û×7Û×7
=Lo?¤¿>
jN? x¹><æu>õA?'N6ð¢8\¢<§o97]9U
?ê>T×7T×7
=$ö¹<o<Æµ*?ÞVz;FÑE;ü!?§0(¹úåÄ8®¬Z¿±Ä78;Ú_9Ì(Ò=½>Î«×7Î«×7
=·Ý¸>Mr>¤C?ëÞ;>­¶>2?!8%f9Q+>U[9zÉ9xä?>GÁ×7GÁ×7
=¡U7=¾^=`Z-?*4µ;D%~;¥6?Ê÷¹d©e8ðT¿ê_9Øi9¨í>§¸>ÁÖ×7ÁÖ×7
=K®=û~=?/?BèÑ;>	²;øé?
æ¸rÂà8ëH¿Óñ¸òia8s#¿¾>;ì×7;ì×7
=d`»<8ø<_ð(?ø;µ)Y;/?®%Ã8Ø4D93~>N¥û¶hê99A­¼½Á>´Ø7´Ø7
=c·<äÇ<vv/?\Ù;v;°5?É"k· H_9«Ë½íë¬7Q9{÷=.Ã>.Ø7.Ø7
=ú?Õ>È¨~?y.?·Ü>}]J?c9«Ào9?·¶:z}:%8?GÒ>§,Ø7§,Ø7
=A#>?Îù>lC?çÝÎ>«>ù0?Ú7XZO9°­3=BKJ:Ø:Oë8?sÜ>!BØ7!BØ7
=È[Z>b:>t95?Aç>&Y¤>ãê3?d$È=Âåj=RZ?ll9fÒ9Sç>ùá>WØ7WØ7
=¢¾"?VNÖ>?hB?rö>Ù®>Ço4?Ù9óÄ9>Aç9¦9ÆÇ1?®é>mØ7mØ7
=Õ7=Ó<¢*?Á¶v;ús+;Ï/8?)^¹Ò8Ò'1¿Rò8<97àñ>%
>Ø7Ø7
=Tf?Ê>x¾:?<±×>Óº>	/?7Ï±8IÅ8­¹æ>Cíî9òuô9r4ú>Ñ:>Ø7Ø7
=OÖ<êj<Y7?´;ÕKü:Ùµ
?²Û7¹ß19N¿+¸@ÇÅ8e,¬¾ÈU>­Ø7­Ø7
=ÑÛ<T£<ð,?KÚu;§M;?Û¹4:ú7¬#À¨+;6¼µ9/ë;Hd>úÂØ7úÂØ7
=ïö>6¨>#<?´Õ>H>KB/?ÓÕ+9±9ü½w>|;9ã9Â|­>>tØØ7tØØ7
=NW?ºñ>2<d?¢¶><.>[ZV?.9)C9µPä>Rñ9Þ¸9-ó'?|>ííØ7ííØ7
=õÈ<Èu<c9?8K³;ü÷k;B?D(¹ÐÙ7Â.5À¹Q8Rz-9¾>Ù>gÙ7gÙ7
=I¿>Bº^><v6?>]£Ü=Ï$?7>¹tm9<¾¾/:øh:áG?y­>àÙ7àÙ7
=ü'?>âÔ>õH?Í>aP>Ã9?©9ÒG°9ìK<>é:úÚ9k.?äÊ>Z.Ù7Z.Ù7
=ÿ´Ì>0>qf@?fe><>°/?û9Yè9`=
?q829"d>"Û>ÓCÙ7ÓCÙ7
=g6?P;Ì>Yâd?Æy?§r-?ªY?¡w§9²Ó9§©Ê>Ì:,:Rt?¹ó>MYÙ7MYÙ7
=ÍØ>,ï>ÙB?A>Ô<	>É4?Ì9íE99~>LA<Yè
<T2?ô>ÇnÙ7ÇnÙ7
=NÔÑ>Õ>ßA?¼¢º>xT>Þ0?\8»Õ8Sº>£z9Ô«9x"Ò>ö
>@Ù7@Ù7
=XdÅ=\Í=n³/?³ <ñ<qÏ?BI7áy9ÁÈ<ÐE¸Å,9C¾Ä>ºÙ7ºÙ7
=Hé±=~B=h-0?Éõ;9È;ìó?äi¹FJ
8oäSÀ ¸´)¢9p[½ò>3¯Ù73¯Ù7
=ú><k>vY?å(ê>:§>¼;?¯É8IûB9ª*O>B+:Ü4Ð9èR?Û>­ÄÙ7­ÄÙ7
=s­Õ>lc>fÒB?¯î®>j}>ü0?Ð¶±7,Úe9BîE=©b:ký9^Çj?Ó>&ÚÙ7&ÚÙ7
=úÙü>A>zÏM?óÁ>ôew>ÊG?@¢G8zÊ9`I|=n9Ã69mû>õ0> ïÙ7 ïÙ7
=Ëj?«­>;U@?ñb>ªH>¿E/?­
¹`ÿ¨9LÎQ¾vô=9j9ËØ>æK>Ú7Ú7
=(SB?]Éò>æL?z?8³>¤RC?$ü933Ì9f
?|Àø8k9Äy>;L>Ú7Ú7
=À}±>àHn>Õ¯>?K>üO>|+?êÙ|8I9G×=<9Ú÷9Ûg?]v>
0Ú7
0Ú7
=Eî
=q½Æ<¹Ò6?w¤;¸ôa;ÖU:?N¸Â8â¾Ñw7é8\ñ=!>EÚ7EÚ7
=\á?Pn³>r(<?\Þ>
ºg>2,?-AÓ·,'9^^Ñ½á27Z0\97Ï<¡¥>[Ú7[Ú7
=âs=Á<QÐ1?Ý)¬;Ð¦;k­? '7É×9]Ã=â"P¸h]Í84º¾P­>ypÚ7ypÚ7
=>pÄ>ÿø>ª=?p>ñA>Ü0?÷%¸9À_¾Dí9bë·9·mÚ>G¯>óÚ7óÚ7
=öÈ%=c =%?Í7;µsM;d9,?x±¸­ª9Ú0¾_Kø8¼	19Ü³>
´>lÚ7lÚ7
=uº?T¼>@F?Ò>S>0?Ñ
v9"ZÈ9¹0>NB9Ð9'úõ>¨´>æ°Ú7æ°Ú7
=?ÞA?Ú?úí??¿w?räÞ:¡Áz:§c?Ð:Vr:ÖÎA?M¸>`ÆÚ7`ÆÚ7
=7°¥>ÎàN>«M??Ï¦É>÷I?b]=i	=¬N?SQ/=éÎ<d9Y?ËÒ>ÙÛÚ7ÙÛÚ7
=K=O=ù+?ç<ûÅ;\[.?è*¹èÇé8ð&;¿s.	¹n"974Ø¾Ö>SñÚ7SñÚ7
=ªKd?».è>Ü¶{?x$?×Éº>¹ia?E²8X9o/>[,à9¼9YL?bð>ÌÛ7ÌÛ7
=
$?Ûß>¶;?Éß¹>ém>MÒ7?'9<ü9ëÜ?7^:h:òR?>FÛ7FÛ7
=Oï®>ZÍq>×49?¬>Y|>y~.?óh:ßB:T<?ØT:£.:¹rC?
>¿1Û7¿1Û7
=v4?äØ>eU?$÷ã>Í>[=O?j¦4¹P_9ÑÎ¾ð^\9fÕÌ8µ?\>9GÛ79GÛ7
= ³¼<5<I1?=ù¼;ó;<g*?!Né7þC9ö°=g¸N8BCS9æ~ú=>²\Û7²\Û7
=EÖ<Óá<Ë+?'Ú;Rzr;r?`v¹Ø5«7Ï1¸ÀÕ¦á¸,=9Ç¾(>,rÛ7,rÛ7
=èÕ>ú>iO?è,?
ä>öB?Å]!99AË>Ø´«:á:?D:>¦Û7¦Û7
=Ã>n>ÃER?t?WD&??<?á§;É&>;{D?Ho:@2ú9^?$@>Û7Û7
==P\=,?Á;ö;òz ?êO6Ò¢8V¯î<[?Í8xI9×²>u\>²Û7²Û7
=í(?N+>¹ÆW?Yv>ý&*>"9?Í¸v9'2¾lª9l¼a9×(?Å\>ÈÛ7ÈÛ7
=))=ìë<n÷7?Ë`=	8'=WÙ+?ssê9a\÷9¥£ò>«·;å;#3?l>ÝÛ7ÝÛ7
=©µó>Ç¦>É
;?ìf><7(>k·/? ¬¸³uZ9M:J¾Å§7;èó:´xA?t>óÛ7óÛ7
=Px?|÷×>L?ÿ{b?OGÖ>J?ñóK9Bÿ±9Gª>÷îÚ9¨º9z+?8>Ü7Ü7
=`ý>ð²>MP?Ø?Ì§>ßD?â#47ê9Ëª<]<a¿
<LtL?é>øÜ7øÜ7
=£þ@?5ï×>ÍÍd?ZZ>öÏ">oeV?äôý·ÌøA9S§½üã9½'Ã9dñ?S>r3Ü7r3Ü7
=Øò>¸>«"N?ù×>ä­?><?Ä¸ó¹9Ãö½Ì¨;ý ª:$A?>ìHÜ7ìHÜ7
=]ä
?I¶>EG?¥lì>M®>ú-?¬98Z'9Tç=^9?ÆÙ9vè³>YÕ>e^Ü7e^Ü7
=8âø>>+N?©ÁØ>çî>E9?j)9Ç9DÛY>¶¦²9S9Á7?iñ>ßsÜ7ßsÜ7
=«å>ò>L?tG¸>Hâ}>§Ð9?4T7<þ88=I9Ylµ8Êß?õ>XÜ7XÜ7
=6K8?±þõ>Ê??úÉÇ>ØÐ> 5?Æµþ7kN9áKx=O!;9ÛÛ:;?W÷>ÒÜ7ÒÜ7
=öü>ÌÀ>µ@M?
~«>æùq>jn5?2§µ7À_9hÕO=MW92t9È¼>>K´Ü7K´Ü7
=¥NV?ÊÍ¨>¢?gÕ®?&k$?®?Á|ò9À9*´Ó?bà:^Íz:ï=e?
>ÅÉÜ7ÅÉÜ7
=¶=ß§r=Á@?³EÒ>8s>r0?³P=¢Ký<üíR?ðÅv9=Gà9Ö>^>>ßÜ7>ßÜ7
=ãý^?9\?¥\?ÍÀà>±h>*Dw?¼S8h±ó8,ø>¨'9HV9©È>z>¸ôÜ7¸ôÜ7
=d«7?¦½þ>Ï8?Æª>{t>×ý2?Ä£|¸ßI9k>Ð½íÆX:Ã"#:*?$>2
Ý72
Ý7
=­ Á=tn=l+?ChJ<]=&<Ù?ºó´¸~Sp8ëÀ@¿´Þ'¸£Eô8î/¾½)>«Ý7«Ý7
=yû>|C£>|(E?xÈ*?uÖä>ñ
??ûQs95R9¡Þç>ê:Í~²:8:(?\4>%5Ý7%5Ý7
=1O>?²ñ>7I?8Ë>Þô>Îp8?h\A¹fW9¢Ø¦¾4<Hlû;é^7?¹D>JÝ7JÝ7
=Ûk?Ý¼>ë??¡?²Ý>G0?¼C9²9½R>?4ç9ïSÀ9ß?_>`Ý7`Ý7
=Ó\ç>n>­H?h>è5>`A?NÚ{¸¾¬~9Î)ý½+à¸Îa_9r87¾Àc>uÝ7uÝ7
=GÙ]>¡¿>²8?ÆÝO>u>|c)?æø ¹ä)9×p¿Ê¿8èKA9¼¿}>K>Ý7Ý7
=ó?×Ý?Éµ?O7?#"?pj?:êò9	?Æy;©;Û¾]?-³> Ý7 Ý7
=Ó5?´T¸>ÇT?[?Ñª>RXD?ü-:Ñ§É9VI\?üN|:VU%:ìUC?´>þµÝ7þµÝ7
=¡Ïº<¤<(
/?ûÂ¡;LS;áÆ?VX¹Z.9ª}¾¾Ûå8ë9;]>Û>xËÝ7xËÝ7
=mMð>nÄ¤>®:?8òg>è)>á¼.?ëC¹Î^9Â¦¬¾L·9ìû9º>Ý>ñàÝ7ñàÝ7Ù=á£Ì<[ð<?-?Åu;¤G;¤?Kqá¸0qõ8ß#ë¾;º8F^ÿ8{±º>Çå>köÝ7köÝ7Ù=¯ñ>¤>à;?Ú>ü}F>#,.?òË<¹6>9
þ¾µÍ:ô{:±P?¯ê>äÞ7äÞ7Ù=	Nü>í¤>¸ÐC?;¢â>BJ¥>/?µè7#Ï9Ñ>g=kñ:EÅ§:h08?më>^!Þ7^!Þ7Ù=Ù®=?X³ë>ìN?dÚÏ>lõy>sàT?0Â=¸n9½D½²ì¸9Yì9LÈ>êò>×6Þ7×6Þ7Ù=$ô> >j$U?¦>ÂJ>ÏþA?Ç¤¸Ù509ßCn¾»S;Ù:W2?>QLÞ7QLÞ7Ù=x+?!=«>Ê¬?»?Q,>:¨b?áqß8 369Ìù>¥":Àë(:ìX?>ËaÞ7ËaÞ7Ù=1\?ö	¶>S7?×ñ>Ê|¬>%w3?÷8Öú9`K>x&^:eÝ:=;?>DwÞ7DwÞ7Ù=D.?Vì|>ï²°?Ió?½?²8?ß]Ã9]|~9uD?Ä¤S;âî;ÙÄH?J>¾Þ7¾Þ7Ù=ÑuQ?h3Í>-¨?ô¾? n¢>Ü>\?µc£9ëÞîºèú;:C´\?³>7¢Þ77¢Þ7Ù=pÌ> Í>S8?ùÜ>~þU>Î~.?Ï\+9hÅ¤9Õ>*a9ã9Íø?Û(>±·Þ7±·Þ7Ù=óYz?*Ó>ÿq? ?L?¦ß>Üij?Å9ßº9?Êá9þ¢£9ý0?>,>*ÍÞ7*ÍÞ7Ù=§Ü>£?>|£:?vu>\N>¾/?d Ï6X®9ÙÝ<ç,9ø	:9ýÄG?©[>¤âÞ7¤âÞ7Ù=Ð '?/:Ù>IE?`÷>1ç®>Ñ4?¸Ý½9ïý¾ðh9 TÊ9ZnÈ>5^>øÞ7øÞ7Ù=ûi2?­Þ>©M?Ü>°P>9??x²¸í¥9­Ê½ÿ-19b~9¯Ë?<g>
ß7
ß7Ù= ?ÀÀ>Ù¬F?8»h>u">,E7?@í#¹&^9è¼¾@K99h?2|>#ß7#ß7Ù=±û½>÷ª>4?$l`>Q²'>EL+?ëXf¸Ãd9ã¾m£:ÿg:1?>8ß78ß7Ù='?ßn·>}Q?-bª>§ñ]>#D?Æµd8¸6z9Àÿé=ÇS¬:µC:fa?¤>Nß7Nß7Ù=F>Lp¹=Lw2?ÉXH<ê]$<í?Zêõ8]X®94>R_<·G|9ä¾¼ëµ>}cß7}cß7Ù=\Þ=ËÝ<;+?&
;Ø¹;pÁ?@ä¸§8ÐP¿û`··Q²9Ö ¼ûÁ>÷xß7÷xß7Ù=ÇÌw?Ö?!1v?.ev?çH	?-»e?î«;)@;	
e?nÜî:(:Ô5b?LÏ>pß7pß7Ù=?ôk?h
é>©?ób?æ6
?j ?ñ<ö«;t6u?Óê:[d¼9B3?¥ß>ê£ß7ê£ß7Ù=ì¶?Ôñ>ÇÀ?hÔÇ>Zø=FÖÍ?¥
94'k9>Ðî:Ú^â9¹?²ß>c¹ß7c¹ß7Ù=sÌº?zî>ÝÈ?uÒ>TOø=0úØ?Jí69´¯9PM+?,:9®?Áï>ÝÎß7ÝÎß7Ù=Ê¦­?PÍE?o¾`?øCW?å>p?¼Ë9Ä«Ü9Rë>óu«:U:ªõM?ü>Wäß7Wäß7Ù=\·¸>ñx>ô=?å>¥0e>8ô/?Ä[=b=¤>H?ªÅ:ô7:A¸-?þ>Ðùß7Ðùß7Ù=KÔ\?¹DÐ>C¸?å >?Îô»>´z?ë-9fó¥9%>êü<û¼<÷|?>Jà7Jà7Ù=Êã=°Æ<(Ì-?Ó/¼;i
;¡\?T-¹:p9q¹¾E×q¸äí8úV¾>Ã$à7Ã$à7Ù=´Ø?D$ð>Ì%?9r?
õÓ>QG?ÀÁ©9½9=å>´¤;X£
;(g?>=:à7=:à7Ù=J®ñ> ã£>>Â<? 2£>¨v>­`)?SÇ75F9ÒZ§<õí9Á;µ99Â'?©>¶Oà7¶Oà7Ù=K4
=ýÑ<Ý$,?ÙÂ ; ;¥'?~e§8âÞ§9âFÿ=½÷¸xÈ?9ÒX¥¾ç>0eà70eà7Ù=ïv·<Om<-á*?ßA>;ÔO";¸	?¼mÔ·Ý¿79Zú½øY:V¿Ø9ÍÂ2?¾%>©zà7©zà7Ù=ú?`Å>1®F?¯»>á$>\7?°3[µ¤%9Kc)»÷·:òØ<:6??:>#à7#à7Ù=Ì&Ç>:@>8B?zg>MÛ;>Qû.?(w¸A9?«r¾2û:*s8:µ3?a>¥à7¥à7Ù=lª>Y^><7D?-ß>]ïP>Ñô3?´38`ah9º5Å=3Ù9249É?3>»à7»à7Ù=EB=®
=s/?l;Î×a;ù?ÊH¹¡p9n'Ö¾Ñïu¸ñu9Àþÿ½>Ðà7Ðà7Ù=Ê­> k>8=?#Ú>z§M>r+?_µØ°§70±ª¼îù9ý92óû>Ö>	æà7	æà7Ù=B;Ë>4Ù>wÐC?QYC>O
>ÒÉ4?+î¸n!n9r¾îÛ9¼°9"à?þ >ûà7ûà7Ù=çõq?9éý>ós?Çý>q>f8^?Îä,¸©ç8¼?¾9:`K:jhö>\«>üá7üá7Ù=ÙC>¨I×=p7?:a<zL%<hµ.? »¹üa;9*<¿¦xÄ7`9G`=½>v&á7v&á7Ù=¶ý>eJ>UÿZ?!¬>bwb> B?}H9ÔU9'Fð>Õ:v^:+?5Ï>ð;á7ð;á7Ù=aÆ>Ïî>¦ñD?üM>Åî>>'+?íI7¹«>8äö¿xsÐ9þÝ³9bW?·Ñ>iQá7iQá7Ù=§UÇ>dî_>ác?³Ê>ÐO>­üF?®ñ¸uã99Ój¦¾x9¿Û8v?¹Þ>ãfá7ãfá7Ù=i<?}?qÏx?k$,?¸>!Ùn?×ª9 :¯9~FÖ>¢K:>¯:µ3$?Áà>\|á7\|á7Ù=ûîW?½6Ô>\>?t	?T>]¸?=iV¸Ò8NM¿¾:Ä9ä Ì9ö>ê>Öá7Öá7Ù=¡|Ý>Ñ>ÙL?¾H¨>éÃm>²05?ê×È¸äÛ"9¨Ú¾Q<º;
F?ñü>O§á7O§á7Ù=Ú´B?§> Ã?e[/?Ý¹ >ä¦? È7<9OG?=ud: :´a?,>É¼á7É¼á7Ù= :=Q§=3?æ>coÎ=^­(?dn¥9;à9AÞ¼>$;tö:|â*?¥>BÒá7BÒá7Ù=N^?'Õ>ö~?®[M?ÿ·>#?â~9Cp9W
ü>Î3­:üB:yd?(?>¼çá7¼çá7Ù= {ÿ>6 ¦>ÙD?m>F>)¦K?rBf8©9ÀÅ=Bé;ïÙÌ:Q??ÊJ>6ýá76ýá7Ù=Æ?Ùn?,Ýs?­ú>Î$>ã"k?tÿo¸$Ú¹9J¥½uðØ:W¬£:¨)?L>¯â7¯â7Ù=öK?ô:þ>aM?ª>³Vn>à¬6?=F>8A+9å6>_Jâ9Câ9à?Y>)(â7)(â7Ù=÷?µÃ>­??ÞÑ>çÓ>ê5?
8ÐÞq9Rå=D/:º\(:@?ãh>¢=â7¢=â7Ù=jÞo=".=Jl0?KýÌ;.b¥;A§?N­¸@M)8Ô¿í)M7¾!9j¿<}>Sâ7Sâ7Ù=¢>X>¡#@?ìR>~ð>D*?[ú>¸<19ö·	¾.#;Rwæ:0¸5?¯ª>hâ7hâ7Ù=Å£9=rÄ=Ê¢1? ë<KH<ã)?£¸×zp9¥-¾fÞ8°A9JB>®>~â7~â7Ù=Hu*?ÔLë>'t9?&­Ú>b]>ãÞ1?Jñ7~9;ë=:X:àË?ê´>â7â7Ù=öy\>;'
>wîG?ñ(>ÒM>ÕT.?½æ;Â­:6??ù	ä9E9Sl8?Ùµ>©â7©â7Ù=dò>í£>ÀY=?¿I>¢J>12?×Þ8®J9ºP>øU9p`94ô>t¿>|¾â7|¾â7Ù=áÞ<Ç|©<ïR(?_½r;º^;å?|ãu¹Ûa9¿¦¸ôy96Ä¾ýÀ>õÓâ7õÓâ7Ù=·Òà<¼)¨<³ +?±~Ï;îª³;(Ó?8P¹Õ9~=i¾)ÇÃ8Úg96­>OÃ>oéâ7oéâ7Ù=ËÊä>Rú>XD?!¹>Nxf>8N0?ßÓ:jQ`:i.?ÉÞ©9£9­F?rÑ>èþâ7èþâ7Ù=·åC?Gé>:W?ÅþÁ>@5}>`"D?4#-9|¼v9R£³>9Í:#Î&:] Y?×î>bã7bã7Ù=Í<j<£*?ò<^©ê;\7?'h¹ª¬#9îÓ5¿qÿ5¸0³9â°½Q>Û)ã7Û)ã7Ù=¶h?ëÁD>_¨?áü?ÿ<?,Âu?±âÙ97ñ®9k?5);Òb(;Ìäk?F9>U?ã7U?ã7Ù=ev?Ïö­>:M?æ¯À>ûÙ}>eQB?f3d8ÔDt8)ï>+l¢:Å:¿?êC>ÎTã7ÎTã7Ù=îå?)fÀ>>N?×´>Ã|>7Ö6?Öv8lkº9 |©=VÆ·?9Â½Òl>Hjã7Hjã7Ù=­Ç>[Ó>âA?¶b?çÒÑ>.$;?¦é·9j½l:l=&:OO?.x>Âã7Âã7Ù=ön?k:>è¼\?äâ¦>ÌÃW>ºF?¨8äª8g×Â>åz9ë9]ÿ>½>;ã7;ã7Ù=®ÉÁ>¡>??8 Ç>å>$l=?ö­|9]ZÍ9Ü>?å9ä7ß9á¢?PÂ>µªã7µªã7Ù=_»<ïá<ø.?Þb<Å&<{ .?¶Þ¸½ÿs9uui¾cØ8ÂRO9Ù>×Ï>.Àã7.Àã7Ù=µ-P>tõè=ÑÄd?0ª?®°>ÿS?¹T=Îû<f#X?ceT:^:6?Û>¨Õã7¨Õã7Ù={&?Öïß>)Q>?L¶>N@~>7?¯ì§8ò4¬9P¢ù=àA9f§9²PÍ>ÇÛ>!ëã7!ëã7Ù=û)?¯Ïê>¯Q9?P¼>Cú>8?-<¸·ZÆ9§Is½ñV 9ÔP9(¢?yò>ä7ä7Ù=µ6?¡ê?BZ?_¶?bÿ=?G?s?:QsS:Á*=?è#U9ñW9Ø¹ý>¾ >ä7ä7Ù=*ì>f½>8A?Á>×>¸ñ/?Øëµ7ÐR9­'=Ã·\99öúÈ>O< >+ä7+ä7Ù=tc?B¼?"T?PÍ©>ôT>ÌL?D¸9¯ì9@Ê>ºÒ9	;a9ko?¸[ >Aä7Aä7Ù=öàw?
ÍÊ>s?Ë?Ø¨>i?Ò/Í9ZÀ9vÂ?T::Æÿ8? >Vä7Vä7Ù=0ü?Ýæ¾>X¾??Plà>G>·4?Ø89{
>ü#:s/9:o9?¾ >ûkä7ûkä7Ù=Î¹>Çn>Ç4G?À¥¯>!¹t>Å½7?5¦Ö¸møO9S¾×DÅ<v<G:M?k >tä7tä7Ù=8y?
D½>³¦<?IÉ>k«>îT3?u}»·:k9¼L½·;ÿ:_T?Ü >îä7îä7Ù=,`Þ<HÒ¡<íå/?d!Ý;r<²;óÍ?³8¹ÍM8dÀå¿Ü/]7]9èÐ9=À >g¬ä7g¬ä7Ù=Òt=tòÑ<o´-?I5
<.Ý;æo#?ì¹þ"¦9Ê¾3n7)9ªb4=Æ >áÁä7áÁä7Ù=­Á>R0>l>?ÇÑ>Úè=¹h,?õP·¨wI9+½`±9'É«9'*?»Ñ >[×ä7[×ä7Ù=Ùñ?g¼¬>þG?^Ñ>¶>}??¢ü·TÆK8Gm<¾8·à9©9,*?ëÞ >Ôìä7Ôìä7Ù=§2?¦Ê>jÊa?©	?Í>él_?{.:ï³9±w?àN::Ì·:#%?ß >Nå7Nå7Ù=2ä>H >MÛV?ÄõV?Â¶??\5?ßÓ<ØÁ;P?¿SÁ9¦Â9¨Pþ>Êß >Çå7Çå7Ù=ð6è>A>[=?mÜz>¬E/>¸37?õí¸«Lt9Ö|¾Mê8ªj9Zg>ïâ >A-å7A-å7Ù=#X²<JS<îs'?èÆj<z~<<ßm?¾â6Ð¹9y)Ç<ÅÍ99X9~?Îí >ºBå7ºBå7Ù=¨È¿<Q<3.?n~¼;^¢;k?C18¹¹¡9Â1¿M¢à8'w¿9,>r!>4Xå74Xå7Ù=©Þ>>Ìc??j>?Q>ÖÌ6?ÝV@·N9!ï<½Ë¬G9Ï^>9A?!>­må7­må7Ù=ad?·ï´>T¡?Àü>ÜQ>)?Ü¢8(9TV>â÷8¼[ó9Îô>ñ'!>'å7'å7Ù=¹§s=Kj4=ýÝ,?¸¨;^;·g?¯¹9ÌªZ¿xöç·Ç9.Éä½¸+!>¡å7¡å7Ù=ýíb?+Kó>	Èn?]?57æ>Ðov?\4B9.ÒÏ9:o>5`3:Á:ãñ?%I!>®å7®å7Ù=8Ç=M=¢¶0?ÜÂÀ=[=iO&?¢~z:DIQ:4?©å½898>>àR!>Ãå7Ãå7Ù=p¬>À²^>Þ9F?º3>>dÓ.?L« 7Äî­9ozì<*>!:+?	:a?za!>
Ùå7
Ùå7Ù=Bi8?fRµ>J.?/??6n?M¼Ü9§5Ù9í?ªÍ<oR<¡x;?§a!>îå7îå7Ù=t»Ã>ô>¦rA?ñÄ>ü2d>xa+?~¡ù¶-U9¥o¼¨b9!§9â­>¡!>æ7æ7Ù=ª =áî<ªd,?::·Äê>>è¹Ñh8ôV¿?í7M5ö8®ö=I!>zæ7zæ7Ù=ý¤(?êÔÙ>º1F?ù~Ñ>o>cP@?ðà7¯Y9QÆ=£9uÃ9þ>>z!>ó.æ7ó.æ7Ù=/SO?Ø/Ð>©ð~?é?!Ì >´~?Þè9»§9CVP>è<<çô<>7?	!>mDæ7mDæ7Ù=@¯ï>b>©yY?Û0ç>¼(>ý;?Ï¬8Aø9ëè> p:ß":$=?¤Ë!>çYæ7çYæ7Ù=¬?eö´>dE?t'¶>ß­t>ÿ>?B&7sk9Õ±
=d!¥9K9tÔ
?#Ö!>`oæ7`oæ7Ù=Û_?ÐË>g?a
?Q>üd?$68q6¶9!æ=À)";¿:+WY?Íæ!>Úæ7Úæ7Ù=s®>öo>9ä:?ºÜ?f_Ñ>æ/?¿¯;ãY;IM?:ÜØ9E5?kï!>Sæ7Sæ7Ù=!#@?$û>wÚC?{²×>`>7?ã7;ÀJ9
P=Í6Y:ei9:wô?¯ý!>Í¯æ7Í¯æ7Ù=PÿZ?«ï>ëi?Ì\?Jã>qx?EÍI9Ù9Lm>.é9ÈÂ9Ñ?`">FÅæ7FÅæ7Ù=Jö]?Ýæ>!v?¡>á:>¼]?z'¸£X9¾çÅ½$Ã8Ëá8Ì/õ>:">ÀÚæ7ÀÚæ7Ù=:¾Þ>8>§??¿W>ÊB>ø/3?~¾¸99±â-¾W¼;®UÎ:u.?Ã:">9ðæ79ðæ7Ù=ùt+?<?ä>N@?H?þjÝ>Í0?¼ªh:h=:Ù;?[Ù9òD¼9nÆ?
c">³ç7³ç7Ù=±r?Dm¾>àD?ïø>>ÆO>:?#·,¤9ý?N¼É¿ñ8úD9Ú>¿">-ç7-ç7Ù=â®ë>o>s@?ß¢>6ze>u`5?ì{ó8õë9B>r¢T;&°;ò­N?ý">¦0ç7¦0ç7Ù=¯~Õ>±>Y&E?sve>û/!>Å76?³`58f%28mR?¹:*Rk:ßNI?È"> Fç7 Fç7Ù=M~Þ>²¡>{_9?xd>ý6,>Ð)?á¥ç8ô!9P¸>Õ¸;;D3?µÌ">[ç7[ç7Ù=»õ?O>v?hD?ç.Ù>H"g?¯a~8?9.a*>©;=;å)X?NÕ">qç7qç7Ù=ðb4?y>a[¡?ÛB*?T¡>xÜ?õå9VÔ¶9RI¾>oÇ:hác:C@`?®å">ç7ç7Ù=íj=å?Ø<Òö*?x=*ÀÖ<c.?_:&F:?ì?@=}Ý<Wi6?Uë">ç7ç7Ù=yr?Üï?è´M?gÖ>Á>pàH?ê¸Û·*M9-½ð%â9¨;È9?¸ñ">±ç7±ç7Ù=<ë<Ï²«<eG/?¼x;·@7;½-?ëM¸.ú9Å!¾><9Æ£q9ßmÇ>á
#>ùÆç7ùÆç7Ù=a_>ï> ¡G?\l?+³>~8?f¦K=Íó<×U?òÓ<ï8<	¶V?Ë#>sÜç7sÜç7Ù=¼Å>Ì>F¸D?l²>úv>6I9?î·þ×e9ñ½õg:&W):¡Ã>æ)#>ìñç7ìñç7Ù=&\=UÇÓ<ÂV3?*v;õs2;0?°h¹	×9dP¿üo¹¥H9´¬¾J#>fè7fè7Ù=¬?f-?®Ë?aß±?#$4?®Æ|?ê;¦;K;vQ?á¸:{«;:ªRA?Ò#>ßè7ßè7Ù=tþþ>x>mÖ^?úÔª>XA>áÿa?°8¢Ñ9ï8=¿,7¿Ø9Æa=î#>Y2è7Y2è7Ù=ÝzÌ>ý¹>û±F?ÍS>½4>1}4?*¹Â(9'Þ¿ØC9À9YaÂ>Æ#>ÒGè7ÒGè7Ù=µùÊ>t>ãïT?F¨>7S>4ôK?*N¸¡9¯)¾cv9m9×øg>¯#>L]è7L]è7Ù='ö=Í²=!0?àM<õ <>r&?,l¹¶8¢¥¿Éñv¸}î8Þ¾à³#>Ærè7Ærè7Ù=x?±>kV?@Ö>õ×>[5=?A6Ù8uå9þù.>\*6ý9;Fµ#>?è7?è7Ù=mmy?B?y<s?w?Üê?A{?s":¨Ó9ÚD?¤ìî;ö§s;P{?µ#>¹è7¹è7Ù=R­®<Îü<B (?7G;_#;¯?Å¹/[@9×üÉ¾$z8êl9áä=Í¸#>2³è72³è7Ù=U©i?%J¼>Ø?-?·¢>b#?`ß?9pË¸9ç>yÆ;m;÷Z ?á¸#>¬Èè7¬Èè7Ù=mö]?4>å7Û?³s2?üÏ¢>¥K?â¶9;£9É,?Ýü;Á;Ç¿N?$¹#>%Þè7%Þè7Ù=qW8?k´>®	?ì?m>½õ?kñe9£Êe9?:Ò9ë#?qÛ#>óè7óè7Ù=ÿ^÷<Ø«<bA8?ñ<¢^S<+?+«¹e45ÓèrÃÀ8æ9²ï>%ã#>	é7	é7Ù=ÒP?l>Á>={D?ñq>?Ñ+>4?AD¹ÅÐt9,O¾Õ 97þª9Pð>C$>é7é7Ù=p3=Ú=¾'0?ä
b;ÂÇ=;$u?C
97r>9ø<Üj8ëp9yÎ='$>4é74é7Ù=éÁ>¯t>>ôJ?Âp>Ü·'>37?osó8¬89±ÁH>:Àw;iO0;Ý3?r$>Ié7Ié7Ù=AP?Ûä>	«?×5?í>Ò?w9ÄÒ9y>iK:®¡±9w?l$>ÿ^é7ÿ^é7Ù=t+?Ë«Ï>{S?â	?}=¯>æH?Mr'8¶À9o^=Z8;ì;Ö/7?¨'$>xté7xté7b=0Ì"=
Sä<Ô6?rÞë;m=;-sN? j(9F
 9°>µ·ÞÌ69åP~½9$>òé7òé7b=`Þ>gI>(FE?ån£><Á\>Ê=?¸k8Ü¼9|h =éì:á£¦:îù5?A$>ké7ké7b=l¡?ß~§>Ñ§G?>ó{[>oç1?b,©8µN95>QÕ¶9À£×9«
Ù>,Y$>å´é7å´é7b=äuC>ÏBû=¨%G?öÇæ>.è>s;?peV=æ=NP?7
;óÎ:ª4?´e$>^Êé7^Êé7b=þÝ$?ÑÑ>0ÝI?©M>^ÎA>ûB?´­N8Df8íå>þKq;ç2;¿£,?üe$>Øßé7Øßé7b==¼Þ;=æ8/?ÂÁ;ÈQ¨;QX?Ui¹\ó8þu¿ Vt6$·Ý$Ñ½p$>Rõé7Rõé7b=ÛX>[x$>á9T?Þ´>ëß>,B2?V±=5,¤<ö;J?ae:8::é"?]$>Ë
ê7Ë
ê7b=õà>(«>
^?S
?È¤­>LH?xÒS=hò<î²_?æoO:ü:~¤9?f$>E ê7E ê7b=XÕ7?î0ò>PB?Ç[>²z8>m3?¡8W9D?>C»9ì§9^?¸$>¾5ê7¾5ê7b=ö ?óM>¥¡d?³ªp?w?Ák?õ¾9¬·9%?ßÕ;;ËÞI?6¿$>8Kê78Kê7b=:,ü>(ª>tnS?OÛ£>[mZ>ä
@?Aô¸¸9Aç¾¯v¸:ä:ÿ'??Â$>±`ê7±`ê7b=ïîü>Þ¡>·öH?C(?{È¨>aB?Uí8ìÖH9êH>lÎ:·
:¡Hö>mÇ$>+vê7+vê7b=4¾>Ý>B¤7?½Æn>å.>½/?­î·jÊ9:½·c:áÀ`:ó¶.?Î$>¤ê7¤ê7b=3µ>l7t>Àñ=?t
>F>(5??$7ýüè8x4=#§9åÂÊ9¥5¾>Åë$>¡ê7¡ê7b=ê4?Í¢Î>l_?ý:?&?Ç)H?Á09|ª9ý'>Í!%;sQÞ:g&>?ñ$>¶ê7¶ê7b=°ìæ>,Ê>®<?[>ªS>ïQ0?áÊ¸ýØ½8JÉ¿Ì®:^):6N?<ò$>Ìê7Ìê7b=D§?µ6¹>Ò³J?ÐÆ>Óª>§ÁB?&Ð94;{9­r
?B:¨è	:4?±ú$>áê7áê7b=Â8g=jÔ&=g1?Ò3·;|;?/!?ôa¹9úÏ¿ë:ÉÁ:â%ü>>û$>÷ê7÷ê7b=ÁT?	­>?»A?èÄ>è>Zß2?9a9íø?6Ð9o©:^cÃ>{	%>~ë7~ë7b=\â>qÀ>D?Ù¥h>½!>8?áä8|9x-Ì>Íôv9ä9\Ç>¬
%>÷!ë7÷!ë7b=2Ù<AÁ<Ãê-?¯äd;¯­#;Øÿ2?Ör¹r T9m]¿&!Ü¸,R9D¾M%>q7ë7q7ë7b=¤Ä>®k>¸ÿC?JMª>¨u>rä1?ª^9A	Â9Ðv><K<ÞÀF?Ýa%>êLë7êLë7b=g¨>Jûk>:°6?ûp>`V>°Ï"?¶*!¸
9ÇZ¾¨ùæ9²ê9¢ðû>hh%>dbë7dbë7b=H!»==BÂ)?/Úb>X\0>b¥$?Q9ûÑ9Hñ>¤;ÂË:Ñ$?l%>Þwë7Þwë7b=j?pî¦>êc?¿>ol>ÕOO?)c8Y}³9n\Ï=r¼:19£S?Âm%>Wë7Wë7b=ùöí>>ßU?Î?>ZA>ï@H?8 2è8çq>6mZ:Ê®:&É:?Är%>Ñ¢ë7Ñ¢ë7b=£¦ÿ<½¸<þÅ1?D<KÉ;Ée$?ò|8g_£9ª|Å=®u6°Ëf9f<¶u%>J¸ë7J¸ë7b=Ñ¶ú<{¬<S:?U;íÄ3;Ð,8?^â¯8U°&9©>#Õ¹[Û8Ã1*¿äz%>ÄÍë7ÄÍë7b=ä'i?êÅ?Ôzb?Ö>é*>@DW?ØÝ9×Õ9Ð3¸>µþ9ý
:/ê>E}%>=ãë7=ãë7b=s?;°>r	Y?Ñ>ò;>Þ2B?0Èóµì½9Ïàe»lkÖ8¢ë9Î:>Ò%>·øë7·øë7b=^'E?¶¦÷>ÚÌK?*4þ>ÿE¸>40?µÕ18Eü9+«=¸;<Qe;úM?%>1ì71ì7b=£ø?É§>ÍE?G?$ù¼>|¸7?z°Ú8r O9ìÑ>]6:]nõ9d7>?(®%>ª#ì7ª#ì7b=0û=c¶=/0?>Ñ1=¥o=Ë?Å¡5¹×*e9æÊ¾@8¶09w[>ë%>$9ì7$9ì7b=ÛÐ>ÆÖ>ÏåM?*ç>Èâ<>ðæ:?à4·¸»?9wu¾*:ÖÁÕ9QL?ªí%>Nì7Nì7b=\»]?§¦â>¤qz?¤O?µÿ>MSO?@
è8_9çäW>Z:r©Ý9Î{?fù%>dì7dì7b=he?×C®>>?£>ÏªE>Õ+?¾ø(¹¢r9ÍG²¾¹H49GÍ9¼Ô`>&>yì7yì7b=mjâ=[¡=þU3?3u<@Ü;Îq?0<¸2/83Uw¿Ö8pGª9A!>&>
ì7
ì7b=}~?×²>S`_?a.>ÚØà=¡ F?~.ê¸¿v9P¬j¾45M9øj9Ïª>è&>¤ì7¤ì7b=;îC?&è°>¹Ã?ß>C½÷=	 ?æ.¹îv9vµ¾ây9À÷9ªRá>J&>ý¹ì7ý¹ì7b=Ór>!(>o.8?ZTG>>üÈ'?»¸â9N_¾ä|81o9ê>u&>wÏì7wÏì7b=óª?¦o±>7.E?Á>;>7?Wm¦¸à9\«¾(P9U²9>Y&>ðäì7ðäì7b=°n>%Öß=],?¢Ð=b	«=L#?ÔP7¹à¶9k©¾w¡ 9è9nÐ°>h0&>júì7júì7b=¹Ú>ôÂ>Òð:?Ë>%Öd>~ú,?ÜæÅ¸EXZ9
h¾ÏB8sþ9$b.>^&>ãí7ãí7b=·+?7zá>­õB?ófÃ>3><:3?Ç5§¸Vø#9}¾=þa:æ*:GC)?d&>]%í7]%í7b=ÜÄ¦>x=[>'»B?ò¸æ>Ë¡>W[7?&ÄO89¤ÖÊ=MÐC;L4è:SáW?*&>Ö:í7Ö:í7b=/æm=-=5õ/?m©;ÎK;ìU?Ì¹¹3ú8nã¿îÂÔ7±T9Á
=Ç&>PPí7PPí7b=×¥>È\>ó@?mk>Ä¬,>z.?Ë.
¹xhF9	K²¾ã9R¶v9sÁ!?&>Éeí7Éeí7b=®sA?=Þ?2]:?l{é>-­>',?êêÚ8¢y9ùÆ7>×wv:/:ß@4?u&>C{í7C{í7b=w?;ç©>þL?Âï>p§>®I7?bB¸¤69?Ö¾ým(9xV94&¤>¬§&>½í7½í7b=³úÓ>Ô6M><8?fæm?oaô>6y?·	9Tp9|>Dª;hh3;ôr?â»&>6¦í76¦í7b=]>?0É>àÎq?Û>½s>m¹f?W,¸h9ñ¨¾h]+:¿NÍ9.­U?²Û&>°»í7°»í7b=þE?_ì>nV?>9]?6y
?­'H?j°8xúÂ9ã ç=õ<'P)<~5k?
á&>)Ñí7)Ñí7b=_Ê>æ>×s<?!jf>M%> ¤2?kµE8¦V9ýº=Ám;N2;êç*?àî&>£æí7£æí7b=¥å?a¬>6NK?z«>@¯M>}@?Ðº¸PGI9<Hm¾Ú^8.ã8{Ô>Mõ&>üí7üí7b=9*à>ÊC>Äÿ9?g>óÓ5>ÿÇ4?&º6pÿV9:¦]<uZÉ9¡è9Ý>öö&>î7î7b=®M#?°{Æ>7 R?U¢>VP>QG?{ÊØ¸·¶9IQ¾JA9Ï9ÎXo>u'>'î7'î7b=ép?³$(?®ÒU?@?<ý>ÜB?Ïö¥8q§9pß>p:PÞ¬9-!D?'/'><î7<î7b=2G?õ¿>ìÓ?2WS?7Ué>
ßg?|äØ9ÕÏ9-2?¢û9p"z9ð{?Ñe'>Rî7Rî7b=Ê?È>cT:?t¬>w>¾Y2?À	G=
{÷<ÎãM?bªb:çb(:%M,?y'>|gî7|gî7b=×?ñ8±>ãQB?Wlë>EÔ¨>6}2?V¿7aH9t=%²9lÇ 9RÓ
?n{'>ö|î7ö|î7b=	=i½<»}2?Vº;»ë;p(?#o¹pö8×=x¿o8ÍOí8\É>z'>oî7oî7b=x?th¹>nÛH?Á8>èü=J;?`¹4lº85ç¹¿Pþ8¢ì¦9=3C>9¥'>é§î7é§î7b=*§>Åþ[>cB?*ÈW>è>ñ'1?°¶8ýÂ8]ð>û9;·ô:5,B?¯'>b½î7b½î7b=¡gî<\Ñµ<[Ö'?Pq;¥K;U­?m¹¹l9|w¿99¨`9t§>Q²'>ÜÒî7ÜÒî7b=øõÆ>v{u>>|O?Ä>.[>g5?¹/Ö8¬=¿O9Ï°ï9â>&Â'>Uèî7Uèî7b=§EÔ<Kõ<ýÍ2?z;qd;^#?7Ý¸èËi8Á9r¿bÄ7ûvô88¦Í=^(>Ïýî7Ïýî7b=¦rò>à?>ÑYE?ö?~ôÐ>¸A?0þP<Êö;ïhY?Ê¾%:Òzê9õ4?(>Iï7Iï7b=u?ðê¬>H#G?ÛtÅ>ÿ!>ÏG??@Ý¹µP9çã¿¨<º:Ã:u|.?
(>Â(ï7Â(ï7b=pÚM?ÌÞì>`z^?û>l/>%Q?0¶k9u÷¼oî:ÉX:È?í(><>ï7<>ï7b=!ÿ>ä¡¡>Ë
J?®>§o>ä9?þÚ7BI9½=ªÇ×9_§\9mXz?(>µSï7µSï7b=×'7?UiÝ>ÄS?ó[È>¹Ë>A?|v¶PÔB9Aû!¼,ìÐ:ÇM:im?¿(>/iï7/iï7b=KÛ?ðkñ>á?ÉX?4ÓÉ>a?uÉ¢9à6O9àI?:°·Ê9§¹¡?8O(>¨~ï7¨~ï7b=%R?0?ÑáI?QÏ?ÙÉÁ>ûD?6lJ9¢";<Ò|:=
:Y[e?Q(>"ï7"ï7b=õ 
=gÎ<.ó/?á;ÇV;,]?z­I¹9"ß.¿ó8 ûÊ¶%­§Àz[(>©ï7©ï7b=æßÔ>ð>;¶B? 0>BA>r/,?C½¸,|o9Ùq¾ 5È9%B9Ë?³\(>¿ï7¿ï7b=¢ä=6=ù«N?çK<F£Á;D?à3¹`ê£6ÔvÁz¹Üj8?¥¿
z(>Ôï7Ôï7b=P$>yQÎ=.áK?DPÕ>:¾>W6?AJ²;p ^;|zM?6:æÕ9uÙY?òz(>êï7êï7b=:?r¨>_ÕJ?<C:>½>ú4?»í¸$9õaì½)ºQ::!1?|(>ÿï7ÿï7b=Sª<Å¡<å&?¹;Í{;pä?í·8æL9 Q»¼áª¸à9\úX½ (>ûð7ûð7b=ûÖ;?¸á>ý	U?xN?x?°­K?Üâj9«\9D??®B;Ëõ:éJ?-(>u*ð7u*ð7b=)·ø<[;´<£0?í­¶;^¤;èª-?¥é¹ý8ìÙü¿nÆ&¹§)9¤§û¾;(>î?ð7î?ð7b=-n%?1Ñ>mrJ?òD¾>}>y@?ÎîB9ðØ½9Ám>{E:¥M:áõ>(>hUð7hUð7b=Ìì>>lP?íÅ>cÀ>96?<@V8ö9u¼»=ã¤$9!9Øq>X£(>âjð7âjð7b=4@	?ví­>+J?X¦>im>F3?ãj¸eA9Ýu¾cªD9øRf9ÝÚ>ùª(>[ð7[ð7b=ã W=îÜ=g/?#t;Ü];®?bu¸³9¯½¼Á®·²þ\9pJ½Ê(>Õð7Õð7b=ý³"=@»ô<Ö1*?Ny;yh;P?Øb¸Î·9®<k½¬°s9Ý¨°9C°>Ì(>N«ð7N«ð7b=/fÍ<#<ð©.?&;KÏ;»Ä?ÏÚî¸k¦9:&8¾¿9å*ó9Ç$É>CÜ(>ÈÀð7ÈÀð7b=È:?à`Ò>\S??j>jH>LÍ0?²üb¸ìö9ÆÒ½%29$£9'>ä(>AÖð7AÖð7b=x±=uÙÅ<Mf*?=RN;­+;ÅÔ?Mì¸F89´M¤¾QGÍ9oq
:¶Ä¹>Gû(>»ëð7»ëð7b=J?UBÎ>~Äz?»C§>
ï4>ä¨l?ñr8Ø´8ªO>\!9XRl9ÄË®>¢)>4ñ74ñ7b=$}â>>´P??h>öò>?B?òQ®¸]£P9@äU¾Ýr¦:Ã1:µo?+)>®ñ7®ñ7b=½°Ý>º>,=?ÑÙ>æ^>þð.?ã§Þ7¤9K='nQ:|z5:·?o2)>(,ñ7(,ñ7b=iI?­°?r?;y?Íç>Ëõ?Éz9s¼9iÎ>.n<:©d-:¾?3?)>¡Añ7¡Añ7b=ßÁ>s>kK?7ã´>Wz>Çù8?B¸\f<9Ð½Ã:nï9©ò?@)>Wñ7Wñ7b=V?ÍÇ>£pC?C-¸>Ê
>].1?õÏ¸0f9(:½ò;íà¤:/6H?iI)>lñ7lñ7b=ÿµ>.êu>³õ<?1>>0ñ(?]Ã³¸¢Ä8äê¾=l7¿gf9i=(Q)>ñ7ñ7b=Üøö>ý>7`?£Íî>ï®>ÑQ?t
ã9$×9ý?3ö*;Áô:ÀÐ2?æS)>ñ7ñ7b=IÇ­>Oc>kúC?)Ôz>Æ%3>B73?Ì¸RmÈ9¢¾»+w8#2931>¢[)>­ñ7­ñ7b=>?+"¿>øI?A_>ËL> ø6?Ö»¸»Y9\¾GPÈ;ÙH;QMC?a\)>zÂñ7zÂñ7b=àK=Ââ=I!&?1´A;`%>;"e?®q/¹dZ9SÍ¾´G*¹Rê8ý±Àm{)>ô×ñ7ô×ñ7b=SB>
w>Î¹8?]¬>s>¼è'?¶]¸W&9Ìó½;Ó÷9Årâ9P?|)>níñ7níñ7b=é¦Â>Êi>ÄÊU?ô¦>R>EzJ?x¡9=`9
E?²ø<G;gQb?)>çò7çò7b=§:=uõ=^º/?ôLC;Â0#;/?<O¹Ú9Î¾=8YF9L>c¯)>aò7aò7b=(Ð:?uùý>M<?½«¥>{|n>VÖ1?¤Æµ¬®29L»Ú2:ð:	ª'?fØ)>Ú-ò7Ú-ò7b=J<{?æ³?N?M¶?âq¼>ñD?X9ý+W9Ý? öÂ<{<þÂF?Wê)>TCò7TCò7b=Iéç=òcª=(7.?$9<h<~?³¹è 9¬]¾fÑÍ·q9mH½_ù)>ÍXò7ÍXò7b=3G¾>CÈ>Bª;?K¤^>6J+>°_&?^WC¹B(9ìJ¿
Ð;ô¨Ï:©(?Ñ*>Gnò7Gnò7b=càX=Ý =¡Ó,?t£û;¤Ã;l³$?x¹ûÕY9F­¿f¸ËÜC9ªÝM¾q*>Àò7Àò7b=Oá>sÐ}><@c?Ø¸÷>{ >qE?¶	·­2.9i_É¼4~A:'?:s£?n+*>:ò7:ò7b=:q=+==æ-??M;¸4;`Ù	?:bµ¸õ9ë¢¾Ü8Ê¾²8õÑ>=*>´®ò7´®ò7b=)a=&:%=Êº.?ü¡;·tt;¸=)?óY¹-Ö79VúÏ¾bt¸/Ô*9}I¾ B*>-Äò7-Äò7b=¼Æ>¼R>a=?Õ+`>%¼>s¢3?ç§¹mÿF9:ª¼¾u~8!C9fÛ=G*>§Ùò7§Ùò7b=%?ÄçÃ>5D?.>âT>/n7?oÚ49`d9W@¬>>"!;TÔÞ:Ë9?!H*> ïò7 ïò7b=Ø~:?ÅCÂ>Ãu?Ùn?Z? Ce?¬Ð¶99u9Ù>?;Ý;ã;òô?áP*>ó7ó7b=Ä?@Ç¥>YûK?:q>(S>ÈÈ.?®ÆÊ6µ*9\K5<ù®+:^ÉÚ9âH?V*>ó7ó7b=¹Çe?+?é¶H?ñË>1>äQ>?R	9LM*9­lÎ>Õ38Um9í*=c*>/ó7/ó7b=¶'}?.·³>mN´?»?Ë"ÿ>+?Û0Ï9ïiá9ìMë>LáO:²]:µJ?;s*>Eó7Eó7b=E»?á$´>­M?×Û>Ñ[>"8?ÈÎ8n9ß]>:®:StH:M^?K*>Zó7Zó7b=ùÒ>n >¾gA?	Û_>Ý!>zf1?Vz¸£á59ß,0¾k79IR9q9?Ýª*>úoó7úoó7b=³{?6ÇÔ>èi?¡x}?ùS?ÅÒ|?æÜ9Bòx9Ü(c?²H:¸ã:ß*?òµ*>só7só7b=XÜº=	=.?X¼;-O;ß"?Dý¸9\8®ÅT¿÷Ø7Rõ8ü£%=lÇ*>íó7íó7b=²=¿Î<u0?"P`=U6=x?H5D:?ÍI:sçø>y+9JV9F-8?õ*>f°ó7f°ó7b=vßM?SX?äE?"ä>¸ü>s¢=?ÔÛ~919Ï>÷9%½9%Ä>[+>àÅó7àÅó7b= ?í½
?}n?<+[?Xì>
7m?û¼9²é½9T/þ>£áô9né9G?+>YÛó7YÛó7b=Åà2?Ø>­ê?t.?¸?f?Rô9*Û:õÒß>VÚó9¥¡9WA?ø1+>Óðó7Óðó7b=ü??ZB²>jI?p¸>Ý»s>Ï¸A?Pqû8|ôn9n°>F:hj:¯~Q?¤G+>Mô7Mô7b=ì×?B,>?óìú>a>wri?Ï8î9Ý=Î¡:â^:z?âM+>Æô7Æô7b=_j?³ÆÀ>J?Æ÷)?£°º>Öi?R9#9\¹³>:.;tåÂ:_äG?·Y+>@1ô7@1ô7b=Us=/ýÀ<Âc*?S
;Ø~Ý:kß?Ð8jù8Ê[>¨ßE8­W99y§>If+>¹Fô7¹Fô7b=}{*?Î>âIS?ÐSè>l>ÅS?ña9
ãã9¿¶>a&<,êæ;ë'?Æv+>3\ô73\ô7b=y¡>ÅkS>ûB?Mw?WÈ>ÕÇA?u;L=ð)ó<hW?L7;(ª:IE?x+>¬qô7¬qô7b=ôµ=QSÖ<@Ò2?*;VdN;È#?OÞ¸l89ÑÚ¾(¢¸H£917¾{|+>&ô7&ô7b=kBø>ü¡>¨,D?Å>¾¦>ã6=?ðNª¸Ü#8ñø$¿À:Ç\:<Í?m+>ô7ô7b=?Ñ¼ð>¹ï?ÝÚÔ?ûC?x[?¸á;Gµ";ËÊU?Xòñ;A@\;Ê?+>²ô7²ô7b=¹D?(ì±>l8?Õi>îo1>¯(?ÇjÒ8¿S9%>>ó99Éñr9M
Ã>3+>Çô7Çô7b=n»¹>}>é~;?Ð>È>>Å`+?$~l·7â¿9æÁ¼Øæh88Ä°9¦¨='+>Ýô7Ýô7b=ÌÞA?­áå>³åW?ýñ§>°ÞQ>7ÜL?a÷Ø8bl9qþB>Hù:ÜFÛ9nj#?+>òô7òô7b=í4?QSæ>¶H?eA>e->ûE? 8+ÆQ9
D>9t¸:l×}:Á:?+>ÿõ7ÿõ7b=³mD=PC=×æ+?À¿x;Äd>;Z;'?R`¹QÈ&9ô(,¿¬µ7|µ8ôVÿ=Ià+>yõ7yõ7b==*Ô>s¶>=/N?DWÈ>Ê×>,>?µ$C92Ð©9Ó>.$9ù<9deß>ì	,>ò2õ7ò2õ7b=KmÓ>²B>ÁTB?~G?{ë>ç,?&×
:õï9>Z?%q94¾99/{Ó>,>lHõ7lHõ7b=û¦B?à»Ú>ÈÐc?Ò?Ú#?þÏ]?3tÅ9æHâ9bß> Ø:p¹ø9$?Ä,>å]õ7å]õ7.ÿ!=ÒÙ?¶ä¹>á@?\@>æ>>¾µ,??!¹=9ªL!¿}
:Z³ä9?0,>_sõ7_sõ7.ÿ!=û?Ó¬>#Ì@?k·>;P>9Ê2?¿Ê8k\9Q&Á>¦÷Ð9:î9¦=à>E5,>Ùõ7Ùõ7.ÿ!=¦Úp?/Eé>R)?U?ë4?%dW?å `9ÝÀ9¡¿>õûq;vû;ßF?7,>Rõ7Rõ7.ÿ!=Oê?ç>v=?g38?´>?8À9^÷ð=©åG:¥Ý9áf?&7,>Ì³õ7Ì³õ7.ÿ!=}?½¢>è\È?p«)?P´>Op?2ìÎ8LeÚ8-ò>Ñ2:Ê:¾êq?ûL,>EÉõ7EÉõ7.ÿ!=|Ü?ÝÈ>ù³?¦ñH?Pd>+¬?öhÿ889·(±>ÁÄ;`U;"l?ÚO,>¿Þõ7¿Þõ7.ÿ!=É?à?¾Ù?ß<i?2áÝ>h?2|d9A_`9¯X?é h:|9ù9ìón?W,>8ôõ78ôõ7.ÿ!=Ô`	?fø>Æ¬m?ög?Ù>tÉ?ñ;Rö:éi?ãëv:MÁA:#?e,>²	ö7²	ö7.ÿ!=ô«=Q2s=5?Eþ<¢C<~'?Vßì¸9®$è¾©59î9§ð÷>o,>+ö7+ö7.ÿ!=ô¯?ú®>²>?&A>ÍQ>åV7?¥9³19|	Ï>ëÅ+:UÐè9Uá<?nv,>¥4ö7¥4ö7.ÿ!=$dÊ>og>íë=?9Î?>wÿ>8?ÐÏp¸éÑ¾8²¡¾Þu9°Ïy9¬ð?S{,>Jö7Jö7.ÿ!=^=>^qè=ã,-?Õv'= =¨!?(Ðù¸¶Þ8o ø¿Q<:8Á:Yý>Ç{,>_ö7_ö7.ÿ!=U5?&ã>ä]L?ë>¨ñY>¹5??Ë¸y90Ù¾ô9H£9lr??,>uö7uö7.ÿ!=åÇ(?¦¹>z½h?pé>¶>fQ?kN
·E`¦9AÏT¼cîB:JÜ9mb?,>ö7ö7.ÿ!=ÚÖ>]>:üD?ê£>k>P2?JêÈ8ÇÊ&9Ô/>Ü¯µ9¬ZÔ9Û>¹,> ö7 ö7.ÿ!=qbÕ>2>ì>?Á>M9>Ñ²1?=ÒÔ¸ª,9om.¾ÂS­9R´Ì9ÂØ>Ê,>~µö7~µö7.ÿ!=^â&?'I¾>T`?=+?óþÕ>ÙL?%ðQ9LÇ`9&ï>©:´´z:_,-?Ë,>øÊö7øÊö7.ÿ!=¥ÌÅ=Qi=0?}J<p,<Ä?T_9³i9ÁÌ>(W8>9f|>Ó,>ràö7ràö7.ÿ!=àO>>83ô=G?Åë>÷ª>ü/?C§Q=úØù<çÐV?ø/=£â<ù[F?~Ú,>ëõö7ëõö7.ÿ!= ´>Q½g>ûF?#_>IO>RÁ3?ªA8ºÒm8ÏwÐ>F£9Ü¯n9ÆT?AÜ,>e÷7e÷7.ÿ!=ÜqU?õ>­_?ê?O¾>1pQ?1!09´¬9¶>\ÿ9§Û¦9äC?9é,>Þ ÷7Þ ÷7.ÿ!=j? ßÏ>·uD?ý,Å>Iç>WÛ1?:Ý´8öãR9[>N\9ã9K½>Iõ,>X6÷7X6÷7.ÿ!=ølî?þÛ8?¥?Q?°?4ô?"¯:}È::mp?-	O:3íÓ9z?þ,>ÑK÷7ÑK÷7.ÿ!=Oª?.®Â>-B?qí>{°>:7,?óÃ9þ9qñm>À%×8³;9a·>->Ka÷7Ka÷7.ÿ!=>ä¹:>án4?Â>**b>¢@'?ÄP¹>½J9\Î¿`l¸´6¡þ8rj¹ºâ->Äv÷7Äv÷7.ÿ!=aQþ>Îö¤>ýTE?bµ>¥ >¼1?;\589Xß±=§ 1;Üúò:r:?Á1->>÷7>÷7.ÿ!=?¯ºÂ>RG?S^>?ð>ÛJ?Ñ©É<Ço<¡ýW?dZÆ:Á9:Ò)?>2->¸¡÷7¸¡÷7.ÿ!=»?=³>¾IC?B­>gks>\66?Ø,Í7´ß9	4=¹9¤·Ä91>À>57->1·÷71·÷7.ÿ!=®?ï-¼>uÓD?B=²>­i>z_C?,i8 k9S<þ=WÒ9qÙ9wSø>_B->«Ì÷7«Ì÷7.ÿ!=ÐÉ>s^>¢?h?0?òI¬>ðc?j`29°H9Uªã>þÁ<É°;%Qj?h->$â÷7$â÷7.ÿ!=`4=`Ï=Ä)/?ïé:<ò¶<»y&?;¹D¹\d9uÄ¾z};úC;"Þ%?n->÷÷7÷÷7.ÿ!=¢!×>Õ>êWF?8>/Sd>2?Cï6¶Ir9Î|<èº9öE9ô²b>->
ø7
ø7.ÿ!=µ¬=Íôv=Å\2?û@ä;æ)®;ÉÀ'?Ð!	¹ûE9ÃQ±¾R¸Eyc9¹5½->"ø7"ø7.ÿ!=6,?UÑù>ò¡?áËa?¿ð¹>Ão?Èù¬9ó79e?rüO:=:]5?->
8ø7
8ø7.ÿ!=×Û?ÔK?ÿ?þ]?MKð>ÿl?¥9pÙ9i
?ûÙ9½f9
/?ã->Mø7Mø7.ÿ!=þ4±>"çj>RA?zOË>
x>'ô7?­#E=Vó<ã«O?ã¶Ö9õß9áõ>ß¨->þbø7þbø7.ÿ!=GÑ="Ä<Ï2?=7¶;ÆF;VL?N<¸¼!9Å¾èãN939u?\­->wxø7wxø7.ÿ!=<çÝ>æ>ÀK?gµ²>oLv>l¿9?ò39ÿC9Ô?µ¿9¹m¾9Ìb?Ûµ->ñø7ñø7.ÿ!=$eµ>Oùb>«L?ÔOi>èb&>@|3?¦Ó×¸5Y9_~¾ý¨8·Ð9«Ñ=¶->j£ø7j£ø7.ÿ!=00=ÌØ<¢)?ÓÅ;~Z;ûç?¹û¨´8ÈÆJ¿HO~8*ù~9oUÿ=&Í->ä¸ø7ä¸ø7.ÿ!=½û>^>zJ?Nâ>T>ô:?Ý¬¹êR9	%X¾Üü;zu£;vÁE?7Ï->]Îø7]Îø7.ÿ!=Þ>¢08>!MJ?CÊk? P?Ú??Ú§Ù=¯A=âU?:èÐ::P<?´õ->×ãø7×ãø7.ÿ!=½«~? +Î>}?¬R>?µ>?¿»8®°9À÷>+lõ:Ê­:vÂ4?2ú->Pùø7Pùø7.ÿ!=¹VÙ>ÐË>jìO?è>P3O>{7?f=(9ñÚ9o²>ô8%¿e9::>8.>Êù7Êù7.ÿ!=ä'N?[&Ð>0}?#Üð>ëé>Åk?Eö8¶ý­9S,5>¯U:ô|Ö9u:?®.>D$ù7D$ù7.ÿ!= tÐ>7>'N:?Ê«·>ÇW>~'?+K8kR9[-÷=Ë<19ØP9ï?j.>½9ù7½9ù7.ÿ!=ïA<?6Í>uj?k{>³þ'>ÍA??Ü
¹%Ve9ØZ¾©²X9d²59>¨?ø .>7Où77Où7.ÿ!=ìUÞ>>C@?ðÅ>]>>ï+-?¤ÓÇ99{32?Ñ;8:MÊ	:¿$+?Ü#.>°dù7°dù7.ÿ!=ï?¸É>¹??uä>X/ >Ö@6?ÛWÎ8ú«½9.@>À¹:¿
I:µE?D.>*zù7*zù7.ÿ!=L?È#?ÈêQ?w.c?i4?;åP?O[9Õ9ÉÇ>ð:dz:	Iu?9G.>£ù7£ù7.ÿ!=«~<?ù³Ä>?Qu?F?ê>CX? K49×v9|«¦>«Å#:Ä%
:
¾?V.>¥ù7¥ù7.ÿ!=9ôÿ>Éj£>D{H?DÔ>âÁ>^ù;?\/6ü!"9È
<ä£::®W?Y.>ºù7ºù7.ÿ!=ù?u¢º>?|E?JÆ>+8>ªO6?qÁ&9349%Zì>Àmm:Æ:·>å>L¥.>Ðù7Ðù7.ÿ!=à¹Á>Óá>È:?9ÅO>ÿ>ø.?a¸"J9¬½99|9°u>¬.>åù7åù7.ÿ!=Q?AÍ>æÌ?.?c?»?¶á9n=ë9ó¡õ>üÐÖ:qo:«e?ÆÎ.>ûù7ûù7.ÿ!=wDY?è­?ÖX?÷$±>æk>æ@?³?¸>æ"9¾³O:×Ö:úû9?öÓ.>}ú7}ú7.ÿ!=j¨?Pì>ü¶?Ô²?%Ù>ª±?F*9¸9àò>¾Ln:b¯ê9´ø?Ô.>ö%ú7ö%ú7.ÿ!=·w¯?¼î>ª>¼?r¢?Ó>h
µ?Rhó9/Ó9?¡{!:°Éê90?!ä.>p;ú7p;ú7.ÿ!=l¼;?Ø°>?ÍAó>´d|>­»v?³[8Ï#9¨¬+>Ö¸ E7#Àâì.>éPú7éPú7.ÿ!=k¹<'Ï<©Á.?gú÷:ò³õ:o/?²åV¹¶¨ô8ÐÛ`¿ÓA¶³æ89Á-¼Ýñ.>cfú7cfú7.ÿ!=r%?"¬+?¥_d?F?>»g~?ãÄ8F9J£>±:ï9×	?lô.>Ý{ú7Ý{ú7.ÿ!=?Gí>o£>«Õ9?ÊØ>ÒxW>5?ñ¹[9¸6¶¾®¢¼9M æ9±cÑ>/>Vú7Vú7.ÿ!=ÔH=É,=¨ð*?võ¨;E;0
?¤÷)7¨êE9,ÙÛ<1D8Ý$9¯R>ç/>Ð¦ú7Ð¦ú7.ÿ!=@?q
¯>Ao?éÞ>t>uîh?ÐÞN88ôt9ô2Ø=îh:VTã9'?Ç/>I¼ú7I¼ú7.ÿ!=ö?+¸¬>wJ?è±>}'z>Ì¦5?28ÓéX9¬¤±=×¢¸-9Ý`½ÂL/>ÃÑú7ÃÑú7.ÿ!=øQÎ=+=nÏG?D;>Åì>ì9?»Bå:UD::?Í<ËS;<_Q<?¿a/><çú7<çú7.ÿ!=#?_	É>O?}T>ÿí>=??Á¸9p9(½÷|9È©9Íª?0b/>¶üú7¶üú7.ÿ!=?Û=Ë>øÏ4?89>(}F>Ú*?¹èK¸P¥I9Ìo¾mdÌ9¸-î9¯Û>cb/>/û7/û7.ÿ!=7ó?âÀ>uÿJ?Ó]Ð>Ã8>ÁÛ<?xø8³9roj>Æ-:'V+:àU?²/>©'û7©'û7.ÿ!=xª¬<Õ¶<£)?¸¯§;!·x;	,?xcÌ¸²8o¬¿ø¡äµ?´9w\"»9/>#=û7#=û7.ÿ!=ÔÍ>äÐ|>(lP?±ú>Û>J»H?.0:ùæP:¹;?²;Cþ8;w?ï/>Rû7Rû7.ÿ!=ù´=\A=å_.?ãà;q`»;e?Bm³¸7£>ÀGÔ¸íç¤8Ë%¿u¢/>hû7hû7.ÿ!=,Î5?Ëí>±¹C?®>Åh>|??ÎlÉ·Ò|j9zç[½¶õ9bÈ9m?Ö/>}û7}û7.ÿ!=r4>.íú=88?ZÚ=±Zª=q$?	e=¤/=³ùI?ô[=8=ð1?Â0>	û7	û7.ÿ!=¢½±=÷"=(-0?\<7üÏ;#&$?áP¹Gtv9p¢¿b
´7%i;9Ðòu=x)0>¨û7¨û7.ÿ!=;êÒ> >,>G?5>Nçü=F7?Ó1s¸õt8i(þ¾DÞ9yc:ZUÁ>/0>ü½û7ü½û7.ÿ!=eò;?X[æ>vÞP?^ö?ßÅÎ>Þ>?/°·8DÍ»8dú>µ±:4:"d
?:L0>uÓû7uÓû7.ÿ!=Ô7[?xÈ?KRS?"ðÍ>ÑÅ>TI?ê¥D9l9¹ >ªü+<ø©ó;¸±4?(O0>ïèû7ïèû7.ÿ!=áf>Z<2>Ö÷M?õ=>|ÒD>+jC?ò9=¹9ë '?v(E<dwà;÷Ú`?a0>iþû7iþû7.ÿ!=
´>oi>HÇE?1fr>V¥.>@¨1?sºz9¨C9îÅR?h
<ðk2<áº7?wp0>âü7âü7.ÿ!=Íq?·¤>YHw?qQõ>M3>½k?n9ín9£Ê>9H<O~¥;Pdv?r0>\)ü7\)ü7.ÿ!=K®?êâ¨>þFX?P
Ï>¸>9dO?98·­|µ8
¯·½Ñ*Ö9È'9U-?+y0>Õ>ü7Õ>ü7.ÿ!=ý;?_¯>r
;?°ê>Å¿¥>nÍ4?ç¸ä29¨¾­v:R:©=?¥{0>OTü7OTü7.ÿ!=×ðÅ<«r<}2&?{¹;:v;C?ªC¹~N§9dd¾a¸í9oñ½mª0>Èiü7Èiü7.ÿ!=ðWÌ=$ø=©h.?[´Ö;1
¨;Ã#?3\K8ç2N9Éyü=§_¥¸U£9üÌ¾[«0>Bü7Bü7.ÿ!=f¼ü>ø¦>aÌB?²å>Q>×l1?=m¸Îa9µF¾Ñµ9Bº9Çd0?Þ0>»ü7»ü7.ÿ!=\i?º(¶>ï};?¿ýF>F>!.?æ¸6¸G.=9¥B÷½eé08¿9¿H=,ß0>5ªü75ªü7.ÿ!=s?tk­>mI?ðÙ>þ>a=?-8K¶9å=k¤H:Î	:Ò]:?í0>¯¿ü7¯¿ü7.ÿ!=Ø½Ø<
Æ<
×/?B;åÝ%;Á"?_¶q_9Î¼Cí1·nÏ8Wr[½Ø1>(Õü7(Õü7.ÿ!=«g?ã@Á>íª8?4L>$>eý'?ëÕ"9rd9îy¶>"ñ¾6ò92¥<1>¢êü7¢êü7.ÿ!=ã·>Ì'\>ÓT?^àÔ>ÊÂ>~öB?rG¯8²B9²wf>m<:	:¯J/?U 1>ý7ý7.ÿ!=Às?->zÞ?rè?L¼>Aö?x{¸hÚ½8Ð©¾Â·9Ä¸9Á>*1>ý7ý7.ÿ!=(Å>ds>3O?Òµ>dgs>g;??ä´7Ã²79Cð8=49é9¶ê>ÑI1>+ý7+ý7.ÿ!=ÏÒ?½?&°?Øt??Ón?ìVî9äU9^Íd?1ï:÷ÉS:?DM1>@ý7@ý7.ÿ!=VK?ÝÚ>¼n?+²?n÷>±Ï`?ê£­8ý¥9)æ>ßW8;üø:Ë7>?÷1>Vý7Vý7.ÿ!=×I?È£¸>O0:?Ìþµ>f>ß*?Ò+C8«9E# =gUÃ:ÔÊ:(Û2?Å1>{ký7{ký7.ÿ!=ª;=ãr=°$8?q÷<Á[Ñ;&+?ðÏK¹4'9þ¹¿ø#9°¯¼8öÅO?ª¢1>õý7õý7.ÿ!=`8?ôñ>ÊB?Úm>¯)D>Á§4?ú#9<h9>ãÛ8ò2±9¤>â¥1>ný7ný7.ÿ!=9KQ?%?äCI?©#(?RXÕ>ÁI?P;¾6*9«W$<îY%:ÊF:l9!?«1>è«ý7è«ý7.ÿ!= Ìè>¯u>z>=?ikb?iæ$?ÐÀ/?1=[9÷ÏÜ9-~>îGÿ9¿ 9¾FK?à¹1>aÁý7aÁý7.ÿ!=ïJA?:qÙ>pc??²(?MêÄ>[P[? 9N	:7ü>BH[:Âµ;:{?p¿1>ÛÖý7ÛÖý7.ÿ!=ß¤?S?0ß¢?C??Æ>Êyw?g	G9É«9ÁM>zpï:Ïu:#i?¦Ã1>Tìý7Tìý7.ÿ!=ÙÕ	=
7É<)]/?7L³;a¡;?Óq¹½9DÑ¾!.¹ä8Î7¦)XÀÕä1>Îþ7Îþ7.ÿ!=qD=|Z=!ð+?÷Ä;D£;k?'H¹ææ8/¾]¿e7	^V9Ã=cõ1>Hþ7Hþ7.ÿ!=Ëá2?ÑºÒ>OY?Ú>ý3>lêB?ý³9@æê96Ã>ê`Þ8:!²9ÑË>â2>Á,þ7Á,þ7.ÿ!=¼;?ï>dH?hÞÝ>nâ>ÚK?Ræ·~Æü8hé½zÂ:-H:ý`9?2>;Bþ7;Bþ7.ÿ!=­}Ã<Q(<@@?J¦q=>+5=!»*?kk:·G9v
s?!C;Ï;Hh@?#2>´Wþ7´Wþ7.ÿ!=~ó>XÙ>>sE?Iø>"®®>åï5?Ó¬8<Fz97Ç0>Tz:ó«9áZ?/2>.mþ7.mþ7.ÿ!=û?Ç¸»>:»N?7É>
S>¥ö4?8ßR9Xð9}s¶>êÊª:Ûæb:²@?âD2>§þ7§þ7.ÿ!=Òi,?ö¼Þ>ÿ(F?Ex£>%.\>M>?µ!Õ8ÖÛ9¶Ó>³939TE]>t2>!þ7!þ7.ÿ!=:U?èóÓ>@?ÚC?ê>»û?&T29F9ä>;º§92d98?9u2>­þ7­þ7.ÿ!=±Û<­¥<ÛP*?¡ü<ÜjÆ<ìø"? K¹¡kQ9F¾JÑ8~9Ãv,>P2>Ãþ7Ãþ7.ÿ!=¼Fî>«~>6§A?üaT>z>Ü+?"ö·>Ä9C~ ½ëÛ9Õ&¥9Vr*?º¤2>Øþ7Øþ7.ÿ!='ÎÐ=­=ªZ0?N}½;iÞ¬;N?:¹Pu×8£K¿'¹,­8h¯w¿Ê¬2>îþ7îþ7.ÿ!=(t©=ýûm=H6?Ô;OS;Pi+?3¹MG9øI¿9®8ø^9L/>Ü2>ÿ7ÿ7.ÿ!=9O=(=þ,?Ï;·_;x/?|°C¹s99$°¾¥á9¸(9CÅ?ýÜ2>úÿ7úÿ7.ÿ!=é?2Ä>?I?:f>Æ~]>nÃ4?Iº)9"ò9}>(£T:Å.@:
?Qß2>t.ÿ7t.ÿ7.ÿ!=lQ¿>w½>ðN;?AâÁ>>ó*?5Ñ9Ôè:úM»>ân¡7K?Y9Ï:>=xì2>íCÿ7íCÿ7.ÿ!=B:¾?@C?È¨?Qu~?Kæ>t?Mñð:U:·SQ?Ñ:rlo:_?ä%3>gYÿ7gYÿ7.ÿ!=í??Åw?ã÷>Í¨>pU?×G9(à9&Ã¾>l+Ô9VÏ9Õ6?&3>ànÿ7ànÿ7.ÿ!=rQ?áÃ®>IC?¯>Çb>ed2?çó79_/b=í=Î9¶; 9ÛÀ$?9?3>Zÿ7Zÿ7.ÿ!=¤L?bm³>KY?@5?a÷Ý>y
Q?ØyK9P{¨9	>ÛÖ\:$Ê:0÷E?g3>Ôÿ7Ôÿ7.ÿ!=ñ!³<t¨<®+?#´Ó<²&¥<$?<G$¹g8µ¿Êª«:À:?® ?Âg3>M¯ÿ7M¯ÿ7.ÿ!=2ü?çy>$xe?/1ù>òX¡>Y°E?IÂ@9öî9rN>¹4<û.<»;?³u3>ÇÄÿ7ÇÄÿ7.ÿ!=®y÷<µ<"ÿ.?³ø;Àgß;Êq?#¹$ÄX9å« ¾t·¨Äz9\-½3>@Úÿ7@Úÿ7.ÿ!=)Ô?d?OS?õ3µ?hId?M3K?²]:,°9*W?õû:G£:ÓE?Ì3>ºïÿ7ºïÿ7.ÿ!=)J>zÂ>x3?Á	>ÁÐ=6¹(?LEt;ÝÕ,;yç4?<ß`=Ù%=a-?7­3>88.ÿ!=j0=I¨ÿ<Û0?Ç2<
<E"?þ60¹°?9x ¾4f8-y9a=9¶3>V
8V
8.ÿ!=I?)p¬>PÛA?_f¬>q#k>ý±;?:å¸îå`9Gf¾Ðl4;ÝÝô:á <?Æ¶3>88.ÿ!=fºÄ>Ólr>¾O?Wn>@O>Û5?7m5R9%ë4;í¾~9ÕIP9±?Ñ3>Ð"8Ð"8.ÿ!=Ñ?P±*?)²Q?¤(?Õ>eS?_>9H9çr%? ¤`:é:?W?°Ø3>-8-8.ÿ!=D=¨ÄÒ<%Ð-?«£;ï0f;t?z±¸eª/98R¾ë+8*õ9´k£=Ú3>J88J88.ÿ!=>ü>/ >8ÜI?ÇX~>CÌ8>F,0?qº6º.ñ8ìåÅ<Ù;H¾ì:ù¯*?Rå3>C8C8.ÿ!=©3É> (>)ÞE?CZ ?XÖ>L^??]Ã8Ê9°C >;¯'2;83D?yî3>ÃM8ÃM8.ÿ!=jX¾<ïD<A+?{ðe;RC;Í¯?aþU¹f¥±80¿ÉàÎ7	8Ð8üYþ=ï3>X8X8.ÿ!=û®>Ûh>q¦@?¨¢>b>Æ7?É^8á_9ú[= õ9Ëß9Àâ?ô3>=c8=c8.ÿ!=\2?¬¾?¡F`?­?·>úh?=ù]8i$º9©£=s]5::±Ë9mðc?(4>ùm8ùm8.ÿ!=Z¯c?Fºë>Dw?ïßh?§?^]?W³/:¤3:Úaú>ò¹;æ;Eæ}?Â4>¶x8¶x8.ÿ!=?½>­>8C?éà>¨H¤>ý</?7Ù&9¥9î<Ø·~9´ïÅ9 ¸¤>v54>s8s8.ÿ!=þX?¢Ï>l ??é¤>í-j>ÚF4?Muú¸o9ÂÊ¾A¤£:Ò_:@j;?EN4>0808.ÿ!=2&?8B >¹s?]ï>­Ì>Y?~/@8!Ã9¡{=;Ã:YË9>ê*?"¡4>í8í8/L&=+q?îUÃ>VN?,Mô>ú>Î3G?;þA·(m½9ù¼rÂT:]$:¹|%?Á­4>©£8©£8/L&=m)?EF¶>õm?"©?zÛµ>m£K?¾·E8SY¾ã9Ü;Ñ9ñ´>/»4>f®8f®8/L&=8?½?28?%ì>´f>Íø+?~à¸·e9-z¾OÇ9Ø÷n9%U?Å4>#¹8#¹8/L&=ÈÉ¼>%Ây>A?Ç>°<G>
4?`ôa9{39Æ$!?z-È96­9
í?:Ø4>àÃ8àÃ8/L&=ð<ß=ïZ¢=íÿ/?Q[ë;®;ñ	-?\ÁÑ·z2&9¡½£ :è3<:¬Z?¡Ø4>Î8Î8/L&=Òû>?£>ÆE?C>JùI>ëA5?'³£7Xi93=}êÉ;Ò-{;ÊM?Yå4>YÙ8YÙ8/L&=L=ý¯È<·÷2?éÅÇ;Ç" ;Ò®?VJS¸²|9H}Ò½ì8~Æ8@*>üæ4>ä8ä8/L&=27½>S>YF;?¥r>§+6>\*?¼Ê89æ=3å:,i:}©(?ì4>Óî8Óî8/L&=ò¨?ðà¶>aæK?Tck>^ >cà;?ôb¸ÉWD9Ì½¾~9Ps)8ò?@óï4>ù8ù8/L&=ýÀþ>¾¬>Å<?Ä>CöB>U.?Ùlc¸H«9o=¾¤x9LH9)Çø>ö4>L8L8/L&=ÚØ>"¼>Ûv>?,)>ÞR>Æß2?78¶b9Û#>ï²92ÊR9 =X?2þ4>	8	8/L&=¡µ=
D=8¿/?SKÒ;õ»;íõ-?4¹XB9ì0¿ÀÞ·§8)3¾Ä5>Æ8Æ8/L&=CUC?ùù>
H?íßÞ>;¤>ÍB?ú;9»9²30?-d:]ed:ÿ?x5>$8$8/L&=^CÀ<ö<ºz3?õù;·;y;C?'Ç¸LC9°¾&Gz8±à+9Èb:>î5>?/8?/8/L&=Lá>_P>ÚpB?>óðh>,?ULq¸ÆÓZ9á$
¾'l:PR:Þú?5>ü98ü98/L&=ùï>m>ðC?yºx>ó/>
ò4?¡ÿ8ó8¬ù>
e9¢9ä*»>Õ5>¹D8¹D8/L&=s?4©>H?B§>ùÒ\>XçA?kïë8ª9H1>(9SË9Jb?U25>vO8vO8/L&=S5½<öä<ý-?5È;Zª;ZF?°|6¹HÜz9Í9º¾9L¸[Tª9ïÙÌ½95>3Z83Z8/L&=P¿>¯w>i¶7?'ÂQ>c¾>r(?Ü¾37î¬d909É<ì~Ñ<ò2<Ô/0?A5>ïd8ïd8/L&=»}ø<_¹<ë+?{øª;ði;ÑÀ?7r6¹p9ws¯¾±n³8?ÂL9íU`>-X5>¬o8¬o8/L&=²îó>u¤>¶]>?ò>Üú³>Q,?ÔWä¸³ö8pí¾KÛ9jÁ9®>.]5>iz8iz8/L&=¼®>&µ`>òG?¬J?
?Ý¿7?¾:;ª,;(ùR?Ëµ;+¢:ØS?j5>&8&8/L&=r<z?i?×Mk? %?úð½>ß_?JG9RKß92Ó >§Ì:õT:Kv?U5>â8â8/L&=q??¹Be?ß?ÈÃ£>÷©s?ÐXÿµã%9u«N»æóØ:e:tr?©5>88/L&=MÝk>f>E=?
7?0Ú÷>
"=?Rd=48=x	T?]
½<_<X?;±5>\¥8\¥8/L&=??Úç>r²S?WÝ>8>.YC?ÁþÞ¸!U9ãì¾ú
?9F×9Ï`c>CÌ5>°8°8/L&=t+?+#à>¿D?©Á>ö>©¸2?âÆn¸
¡8:½¾ot9\Ð93>9ì5>Öº8Öº8/L&=¥%n?TB?æ;h?.)?]Ñ>NÀN?æuc8k9Ä/÷=óo;>05;ù´9?í5>Å8Å8/L&=¤æ>Þ>ß@?£â>e6>`:?Ý¹¶³Ø8¢Ý1¿N]Ò:áÐ:ß:;?±í5>OÐ8OÐ8/L&=
?«F>x?u>Úÿ">Ù¥r?_-8ü9NY=²Í<
%<ºYh?/ò5>Û8Û8/L&=°?P¼>=E?@#¨>Fæh>Ð8?ÙW84l9¿ïé=K±Ý:=¦:°Ú*?ì6>Éå8Éå8/L&=òø? :Ã>,i??´d>Ý[M>E?5?¡é¹¤19(Õ¾)·39Ày9n6¸>È6>ð8ð8/L&='ÿ>/>æa?ø>×±>AïK?Q8bÚ9>µ=°9¸^9wâJ?96>Bû8Bû8/L&=h?¹Ü¦>Ö]?Þø>Ç¨>=?¦ò¹Uñ9LÕâ¾K=ð9]µ9ô)?6>ÿ8ÿ8/L&=ïI÷<¯»<.)?R<~úü;ùÐ?hå¹aË6Âæ¸Á+9²9ÆoP>ç"6>¼8¼8/L&=)1í>à;>dqK?ñtÝ>ó®>²ëC?ª¹Ì9Ã³è¾8
;/zÁ:¤Ú:?Ø#6>y8y8/L&=Ä	7?n¯Ö>:CZ?÷M?#p¢>Øa?lk9$µ9s¦>ÈÉ9I§9½0?9$6>5&85&8/L&=!2?©ú>¼i?|Ì>ê´>MËI?~ðÅ·É9z­½§¬:Ô:%?b26>ò08ò08/L&=0î=\½<rM.?Ò×;÷òu;`&?ÌÖ¹ÎU9¿/±ò8T'9(d>¹<6>¯;8¯;8/L&=£?ùø±>C?/ld>Ãj">Å4?ö/¹ï&9qâ¾ëI:: ":t0?î=6>lF8lF8/L&=ÜwÇ>>in>?Õ>6Ïe>ý0?ïS¹'B9=kB¿tc$:ßz:¼£?¤l6>)Q8)Q8/L&=áÀ?ô¿>î@?¬Ì¸>5ÿ>6Û1?-¸þìx9Gþ±½M
9NÀr9JP?$6>å[8å[8/L&=û´"=Ïöí<÷	/?"­¿;ÊX;»/#?¨é¹)Z.9%I¿3ÿ·va9;Î½´­6>¢f8¢f8/L&=M#?TË>PM?ò~¼>è¾>ì®<?»ï8îA97)=ñ9DÀ9Á ?IÝ6>_q8_q8/L&=%¡¤>XIB>4ìX?Û@?\¬>3HS?và7óý´9ç[½<}7l:C:x??7>|8|8/L&=b-=H6Û<J6.?¡²Ò;¿}¸; .?§40¹>¯8<Ì¿%IÕ8k9
Fh>
7>Ø8Ø8/L&=~Å>è/>s<?Í
/>
³>¢Â,?Í(7+ºS9"Ë<!:4¡9¶ì?w7>88/L&=åb?XÅ>#K?z?Áª¸>á	9?ÛÂ¹SV9qª¾b:|NÃ9)KN?.77>R8R8/L&=Ó ?©ÝÀ>ü.U?§Gò>©R>àC?'º>9üª9µ(>h}9nþ9Jì>;7>§8§8/L&=Ôò>§l£>1>?7
q>ËÌ1>î-?D°8á9ÕÈ=£þÊ8f®9þü>@7>Ì±8Ì±8/L&=¡í>%7>CuQ?/é>Ï >æVR?äè¸Ü'I9Éú¾$9áR9Ó©>,@7>¼8¼8/L&={î>%R>lY?Ì>Hf=>wyJ?¸iº8uag9e?N>g,::U*?
I7>EÇ8EÇ8/L&=%?'Ó>v³H?M
?¹>*??Wc9´Kd9¼]/?µc:¹Ó:8?n7>Ò8Ò8/L&=ý+>°³Â=àö`?¦"?.nÓ>»*D?nÎW=T=Ì@U?½Þ9LÝà9ý>(o7>¿Ü8¿Ü8/L&=\Ü?Ý¬Ã>£^E?þ<À>W>²/?Ï'08¤9>¡L;Ú®à:ã°&?r7>{ç8{ç8/L&=ÛÁ?ylÃ>·	L?Üyä>ðÐ>M°;?¤)9I®w98W¯>êØ:[®M:^ ?7>8ò88ò8/L&=$5?ûì>îD?­>Y!|>ÁI0?r8¹ø8á>;!9xbÿ8n!?¾7>õü8õü8/L&=o4?M>öO?ÇßÀ>Påw>ú-G?<jç8U9(^>ýª9:o9ïs6?o7>²8²8/L&=²³>ô~u>/6;?Úh>})>C¢/?2û¶?ìn9MÈ¼x:9z§9Aëi?¼¬7>o8o8/L&=/?ö#¼>ùA?Í`>Ì>M45?Q2¤8Ïk>9u¾\>)^9Ççí90}«>6­7>+8+8/L&=Û$>RpÊ=×P?#?\Î>;?ùó\=¾Ç	=ÑDM?¸Ç4<uÌÕ;ÊvX?²7>è'8è'8/L&=ì%>ðã=Z:?"ÿ?.Ð>¼Ú6?lWd=D
=ÿåN?ÇéÝ<Ïð<ÀlO?â²7>¥28¥28/L&==,=
(Æ<Þ+(?ÐUè;É;Y?ì*×¸ âD9"ã¾«Ôr9à£p9K*?Ã¶7>b=8b=8/L&=?õT>¤[?¡µ?Ê>¼f<?Á±e;ã;~ëJ?ì:ÐJ:,A?¸7>H8H8/L&=ÅO6?%ñ÷><<?5>BSY>.?769¼	<Í­C9CØ9Q¦>À7>ÛR8ÛR8/L&=(©ù>ëc¦>Õ@?2h>8">YÏ6?¬ï9Ö-ü8L?N¯9V
9i3?ÖÛ7>]8]8/L&=j>Ï_P>»::?Ë
¯>$²>9 %?!¸Ìì+9èä½dA:¯õ%:(?³õ7>Uh8Uh8/L&=)Ü>«}>iQ?ÄèÏ>ü>º@?¼@9Ú¶8ñ«R?G9	g9áM?Îö7>s8s8/L&=
sö>ºJª>l>9?ü+>|J>«z,?oo¿8Æs9\I>(s9T49kàÅ>'ü7>Î}8Î}8/L&=Þ>«8>ìA?äqÄ>N{>?/?`»8@:9Íû=Aº8E¯*9a­>úþ7>88/L&=ÓÜ>hoi>£+r?Ärw?g*?&P?N}=SÐ=/c?½z
:.¹¢9 ^?ô8>H8H8/L&=`¯?Ã3?
`?Ç"(?C:¹>·`h?Ã9*ä9öu>´W`: :^g=?â8>88/L&=±á>J!>z&??òo>äÆ*>Ö×3?ÿ>~¹^9p%}¿l:â~0:ÞÁ>ß8>Á¨8Á¨8/L&=éÚ?dU?Á}?k?2ÐÚ>Ð?@¨û8[~9=H}>XH::(=?¥"8>~³8~³8/L&=?Úþ>q>¡L?n7ñ>c§>SP8?És9w²9ü>:åg:Bò>ÙE8>;¾8;¾8/L&=;ä%?0ÞÙ>/íB?9ÑÂ>S>Gk1?Yè·Ê9«4¿½²Jj9Á:9#!?BG8>øÈ8øÈ8/L&=+z?ó?ªI]?(©-?eZÈ>ßä]?09wº96ck>»e:jÜF:ìÇ?_I8>µÓ8µÓ8/L&=[?(?2Z>ÔI?v¹'?Øä®>xu?ÎQ9½ó,9Á?Èwñ:üí:l?_P8>qÞ8qÞ8/L&=ÚËë>v>ÎTA?ò£>³O>k(?Âj¹þD9c¿ól@:<:a7?µW8>.é8.é8/L&=T`Ì<õ<@w4?=ÿ;
T;­­2?ËÅ¹Ò9ÝÑ®¿<ÁT¸e9ì\Ã½X8>ëó8ëó8/L&=bZ¼>¨|>?A??Ür>DX->þT3?v¡9çÀ9£ ?Jw:ÏP:¬È?¾h8>¨þ8¨þ8/L&=ì>[>m>?a>È<>'1?Óc-¹vA9¹på¾\ó8\YR9Þ>o8>d	8d	8/L&=£ÉÃ<Ñ<Õ@.?³±;óú;W!?ä¹Õ$9=½¿é=}¹2VÙ8q%¿ 8>!8!8/L&=Ë@ì=\T§=>¹4?=
ÓE=Û`/?M_¥<{W<²áD?yb=ö=8;?ÿ8>Þ8Þ8/L&=c»<¹H<×ú*?&*;óB;Ðå?XÈ¹4Çq9m.¾áyÓ8l8#-??Û¦8>)8)8/L&=À,¾<´<=.?³ËÂ;/Ë ;=?bºÒ¸MO/94Ü¾ÛOn;;*;±Ù2?«8>X48X48/L&=ás®<Q<ßÂ(?¿§;~Éâ: ?©2¸T9Ö¾/Êè9Û¦92?Î·8>?8?8/L&=Bd>mî=u?PåÀ>q>ÑL?c©¸6G:9ÀWh¾ØW;GY;×}3?,Ä8>ÑI8ÑI8/L&=*,à>õs>nu=?õ¡Y>¬#>£2*?Êþh¸P29~å½ :W.:°Èê>êÅ8>T8T8/L&=ºÏt>î><¯S?ÖH
?¯ º>Ý¯=?.j8«9u~>q;ó&&;¡a?]È8>K_8K_8/L&=£?²³?NO?)¨{?R#÷>)W?M²8ÚéM9%­->K[:su$:ø­*?wÖ8>j8j8/L&=I±<<,?úì;Þz;M2#?²µ¸öN9u³¾®8:å9+p>Má8>Ät8Ät8/L&=§Æ<9<å-?á;¨Ç;j?â ­¸y:_9F¾E¥¸¶Q9T¾¯á8>88/L&=;?®É>ö±H?,?ÃÌ>6À1?UüÃ7®9·=õ<H:EÜù9(M?9ç8>>8>8/L&=ç7â>6\>XYT?¥Ãz>­á!>GF?«ì¹oa9û¯r¾Æ9a\9$¹>Ëí8>û8û8/L&=£Sg=ÅÀ"=Wî5?ÔvÍ;<¥;)?n¹,9{
é¾tçþ¸âé8{u¿Þò8>·8·8/L&=a¢?Á±?È?ÚE?ÅK>1åh?È7oãÀ9m=g¸:DR:ËÊ*?ÿ8>tª8tª8/L&=T7?¼Üâ>#O?®>À>_pr>ÿJ?³á79ÀÈT99:Ý>âÝ:Ûw£9Pf?¥ÿ8>1µ81µ8/L&=ÚoË>w:>@?öá >d>i04?¼Í<9¦9bz³>O	<õjÕ;uÆ,?69>î¿8î¿8/L&=]­â<G¦<Æ.?*/;p%;ñr?Ñ ¸5*9iÐA¾þ9¹êáë8àH¿.9>ªÊ8ªÊ8/L&=¸~?É¡>RK?|á>Ý>n??ÆI¹
à9H¿»Ý;34A;4-Q?(9>gÕ8gÕ8/L&=Í`=á¬#=ù/?ri¼<Ú
q<H?ô¸(þæ8E±¾;6¡:í£:¿?ü>ª<9>$à8$à8/L&=¥(?JÜè>;Æ8?3óú>ì·>ûó.?OGl¸nú)97í1¾>9PÎ9kí >Ê=9>áê8áê8/L&=W!=Ñí<ì.?¤_;Ù­h;]¾?bÀ6bÇ¯9qÎ;z7¸dq9îhÂ½L@9>õ8õ8/L&=zÏº=$v=Èó-?yj¢;y;ÙV"?¦Ö¹Ã 9÷~[¿¦å,:å§
:Â:?u9>Z8Z8/L&=lØ<H<¸.?ÛÃ;ßªv;
[?²H¹ôñ8½XT¿À®#5hÇe8t\¶;~9>88/L&=Ä?þç>L?£8?¤>ð?F¶79x)^9±Ó>ÑÜ-9Ô^90¾Ç>Ó9>Ô8Ô8/L&=]Ç÷>$¾§>Ç=?],	?ðÁ>Ý5?¶=8+>9¬°=Ç:)~:ÖI?â9> 8 8/L&=Bc=Õd¾<U©0?(ãª;àp;¨o?¸Nm¹:O9gX¿*àý·DîØ8¢Ì¾9>M+8M+8/L&=êä²=_u=jß,?DMÑ;»´;½;?x!¹ÿû9tÉ¾ú* 9äÅ¿8XÏU? 9>
68
68/L&=-uW?Ûü>#Z?iªz?((?ÞR?ûÎV9.è9Átl>
$Ü9Êà§9 Ù'?æ¬9>Ç@8Ç@8/L&=­£ð>d>OII?Ýi¬>	u>$4?Sc¸Ä.9À&¾' ;Ox;ú$?~®9>K8K8/L&=AÏR?4Õ>> }?¾®?ù8?yq?ÿ@\92'9e½>³
:üõ:;v?Ï®9>AV8AV8/L&=Ë>~û>??	µs>ë¯3>Æ-?$n¹¨å@9$­¾Þ´9®Ä9ª¿>¯9>ý`8ý`8/L&=bXL?,Ù¯>/¾?ôñD?G	Ó>èn?X¬9TH½8Yå¬?ªlÂ;Hz;´'1?
Í9>ºk8ºk8/L&=5òY?M?sR?±VÓ>äl>lC?l¦±7³yC9Î§h=Ô9Þ9q =?1ë9>wv8wv8/L&=ø[¯>"Êo>É6;?^62>Ã>*?¡«f¸7Ëg9bÂþ½Ê5ý9rgù9ô?&
:>4848/L&=î±»<ÖH<
I0?zûb;¢1<;Èa?5k&¸i¨9#ø|½«z7,Á97î<-:>ñ8ñ8/L&=èx?dê>o,e? ¹>wÂ|>v;?ºcý·S9Þu½z¶à;}o;ÏÝ7?A:>­8­8/L&=ÅÙÝ>ëc>×W:?í>+Ïd>Èô'?U¹å»9rv¾,6Ý9üJ9~?l#:>j¡8j¡8/L&=e³<>ã§»=x¶?mß|?{?¡W?¨%=ÁÂ=my?'Ä¥:¢È3:>
l?ú2:>'¬8'¬8/L&=Åyè>¬Û>­´=?µc\>éú!>(.?p{¹À$%9óóB¿ûÚÒ·x¬e9Ok½ÄU:>ä¶8ä¶8/L&=uÉ>>¼A?09\>êi>µ`5?Ä±8¬¾H9¤=2²¼9[Rï9¦ØÉ>«V:> Á8 Á8/L&=­<g=
o.=²®)?áÄ;ÀJ§;l?ÌH¹ÙÔM9)mù¾Zñ¹N)o8;¿ÀX:>]Ì8]Ì8/L&=ùò>·c>soM?ÉBÐ>ÓJ>C?O²³¸­ê½8>9ò¾áþ÷8,.·9gJ->û\:>×8×8/L&=®ßÂ>w>c9?ûÞ>{Ç=V)?Âj´¸ªì9ý¾óíl7ø¦9ê¶<ai:>×á8×á8/L&=óéN==´Û+?2Õ;´@°;?ºX¹wlH9oi
¿]Ã:¸?Þ89 W¾o:>ì8ì8/L&=må<­ª<C,?^;w;è?.>@¹³O9*W)¿¥'x7ªyQ9¢=r:>P÷8P÷8/L&=tïª?ÿ9?FEk?7Á?H?ç¬?ÿ\E;¶à:øsa?
0;»:öÝp?t:>
8
8/L&=½>wue>~åR?öP¹>ø¦j>ö,J?"¹õr9¨¾óÆ¨9ó9j?ð~:>Ê8Ê8/L&=4§­<Zò<1'?×Â°;Ü;])?"Ö¬¹O×7ÈÍÀÿ8kÞ³8[Ü>r:>88/L&="?Â÷Ê>Ù
M?	èÄ>n=u>·M?w¸2ÈQ9}F»½^S¡9uV9í&?j:>C"8C"8/L&=ÿÈ>V`>>8?
mØ=	«=Zä!?d1[¹0ù8°á`¿Ö:]î:N¨ä>¡:>-8-8/L&=ÏHN?GØ>G+t?A;ä>ä³>@üb?Zí8º'|9!ø>p3®96Êq9Up8?Û:>½78½78/L&=x=a?°ç>Èy?ñý?4>]¾u?hAJ9[èp9'íÖ>lðó9o:Öà>A¬:>zB8zB8/L&=òå"?ôÀ>MX?ak°>2k`>ü>I?J«ä¶Dët9Ðo¼üû	80H:9] ½=6®:>7M87M8/L&=Îò)=\ïô<< 1?A¥·;J&;º?hµ¹¹±òQ9qb¿|·em19rf½Ã:>óW8óW8/L&=ÝñQ?£?ØæP?ª>$?Û>0??¯rú·99¾Y½b:-aI:¦?{Å:>°b8°b8/L&=mÄ>Ýt>iM?Ýw¡>êWV>IÙ@?ú¢¸Ø[9¸Ç=¾.3¤;\8Y;¡A?ì:>mm8mm8/L&='ó>õÖ>·zE?Ü2>jÒý=e4?r"r¹8BW96û¿ïó9Ûæ9½á¦>?õ:>*x8*x8/L&=#?Çv >àU?ýÃ
?Î×°>¶8M?VâÝ8âÐ94¶1>Ëí9¯;¹9üQ$?Hø:>æ8æ82æ.=ô¿Ò<H<C+? 5;3Ìo;Ã±%?dS*¶Æ§8ò¼A8`þ8ìvB>õ;>£8£82æ.=Ù¨L=Ã=Â-?¨¯¯;ù;Éw?m¹?{«9­5Ù¾Ïb!9Á29³ç>4;>`8`82æ.=_N`=Þ!=R_1?i;a£z;·¶?vè-¹9q¿ {9Dï9W×ó>Ý;>£8£82æ.=mê ?ÇÅ>\IP?=¤>mK`>456?p7c6ëU]9§f<¡Ù0:ÃÊ9éH_?ù6;>Ú­8Ú­82æ.=AÀË<9¿< ½*?hÇ;±-¯;l?ü·¦0H8I|¡¾89Î¸æ¢9Ñ"¾6:;>¸8¸82æ.=ÓÆ«>¥^>xE?@æw>qê0>s[3?&f¸â&ÿ8SOg¾°ç:%æf:§¾+?T;>SÃ8SÃ82æ.=Sí>1>AN?á¥>Úb>Yæ:?&ø/¸ÚÏ8òºX¾(ã;â;JN?=c;>Î8Î82æ.=è;¯>åËr>pÃ8?>zÓ=Ð:/?i¨8$
n9¬5>G8øw9Rçý=µz;>ÍØ8ÍØ82æ.=¾¶?8æÀ>NQ??Ò¸Í>>i;?÷59j§9ýû>yo:dR:Àà*?;>ã8ã82æ.={G7?"·þ>48?GÙQ>6M >)'?Úãç·½*9»>½&Éá:£:§½9?c;>Fî8Fî82æ.=T	=÷ÝË<r,?æº;SMe;$Ä?m¹xB49=M(¿°J&89Ç>=m;>ù8ù82æ.=5J>ùø=ãKP?ÇO?Îõý>²JQ?¬nz=Ày=¬ß]?ËÀ:Ü¼9<1?!;>À8À82æ.=C4¶<Ù<}2?^*<6ö<£:$?ÐÓ¸8R9k5¾ Xi98R_9°¾?(;>}8}82æ.=SÐ?
­>þB?,É>¸ÜF>©2?¦±¶
¡û8¼´¼±õÁ9òG9:Ü?? ;>98982æ.=b=òÝ&=4Ò-?Qb;\;*î6?@Ð·~h9æÈ®½P:ÃË :ñuK?³¥;>ö#8ö#82æ.=WËâ>>üL?tI>Ñ=>ï09?jy¸ü3c9ÿÁ½u}):Sß:¿W(? ª;>³.8³.82æ.=
ì?
.*? g?¸ºu?føÿ>Âu?¸~9Ôx;9zÎ-?*,]:Û²9cH?"º;>p98p982æ.=æ¬,?¾>¬ñg?ªtþ>>e7[?¡7
Å9Û<®»:#ï:°q?Ã;>,D8,D82æ.=ÐÔ=ûðV=lN+?¶÷Î;:g;Y;?µ¹(Ä39X'M¿qn·²v$9´]½Æ;>éN8éN82æ.=Svê< >­<_;-?Á_;Z¶9;¥8?/¹:X9È8¿¥+89e>Ï;>¦Y8¦Y82æ.=í>À>3à^?RÆÃ>aå>zq??ªRÞ8TJ9+¦>\=O=9[?î×;>cd8cd82æ.=3¨>D2_>ë@?ZÐa>ñ>Ú5?`@¹è±9Ðeª¾±Gÿ82±J95¡>ÜÝ;> o8 o82æ.=»+à>%>ÅVD?;æH>Fð><ç3?IKý¸F©!9È¾êÀ9"à}9»ò?òá;>Üy8Üy82æ.=zÊ·>±µ>Ç6?µóR>ç:></?v^q·%Lw9èÜù¼­·99v?¾é;>882æ.=Jd?ÎW?0`?Ë~?àÏ?Ï"Q?\Í÷99zª]?n:fnP:rÑC?=;<>V8V82æ.=ÜÓ>ª½>G?µ?£þÉ>ÒC?p.í:8-:Iöc?Åy98þ9eð>@<>882æ.=«? ¯>KÅB?¥D>qY\>`ç0?µz¨¸ò9òM	¾á_9a³9*>"A<>Ï¤8Ï¤82æ.=âRÜ>AÍ>´JH?Úòs>o/'>yÅ:?Ü8µ9(ë^=ï:ÝÚ¹9]Õ3?!F<>¯8¯82æ.=íø=«ðÐ<J¹,?N;OJ;¼ã$?¼¸LE9,Ò.¾£8;9Å6 >ÐN<>Iº8Iº82æ.=SQÎ>[z>øR?Ø>x<>Ô=?b>ß¸@J9£¾ê:¾¥:`z?Ï^<>Å8Å82æ.=)¸
=6¤À<zT<?J<àê;p+?g¸ 9'ú½Ç]:îA:æ,?Üg<>ÃÏ8ÃÏ82æ.=y=)Þ¸<¼_3?W;Òr];ê-?±Þ>¸kQ9¨Âé½,5¹AÈ.9ð­¿Mn<>Ú8Ú82æ.=BO|?zå?¦m?¶&?D/¢>ø?#½È8ºÀ9üã;>jCw9Ày9*Õ>Nt<><å8<å82æ.=6ªE?mãç>Í7Z?ì?®®¦>8O? ¤R¸n¤®9nb½Æ>£9Ú½9Ü>x<>ùï8ùï82æ.=[4R?ÃÞý>Ð÷S?{?òÝ >@1V?A5L9î&9?áWã9Bó9Þåî>~<>¶ú8¶ú82æ.=`U?b0½>«ÆL?æo>Æ>\fN??ÊÚ8	ä[9ð·~>,!Ð: :Áb&?<>r8r82æ.=9?ôh?øVT?é?3°?zE^?:sj9&9««Ê>¶:<À:C°)?ª¢<>/8/82æ.=pÍ>÷@>þ¬??bX>"f>3?	 ·RøÂ8ÝÒ½ôµ{9A9&ò>«°<>ì8ì82æ.=EÇ;?WXà>FV?%¹>&r`>i,S?¬]­8üû9Î/£>á;Sà:#y1?½<>©%8©%82æ.= ªq=v¡/= 0?Þ5Þ;ÓË;k
?lÜ¹ÈVh9$°¾F9L¼«9é;[>ò½<>f08f082æ.=!ò?<,?a?S¯?0=,?ø?ÏË9¼91[
?0;KÎ:î´a?ÿ×<>";8";82æ.=Ø? ÷> ?âäX?[í>Wîi?c{9`T9¯Ú>Ôº÷:ñ9V:®?òâ<>ßE8ßE82æ.=ÔlU>o>6I?ÉßX?vÎ?_cB?Ð¬=B!N=EV?Ù³<¨;:[}?=ð<>P8P82æ.=&·&?ÛÛ>.B?û/´>]¬~>H 5?[89¨­9£>A.Ë9ö9Á*?=>Y[8Y[82æ.=.1?ÄAë>âÍ@?ð,Ã>Äâ>XÙ7?	²88À9ÃXÚ=&9@J?9\ÜÞ>Q=>f8f82æ.=òK×>qv>'_?¸>íxg>õL?¸8DÑk9sßG>G);'î:÷5?Ì;=>Òp8Òp82æ.=ê#Ô>o{>6þW?
Ûf?¸?ò}E?*<ø¬;¬Gb?H©:i,:A?¨@=>{8{82æ.=¿H,>®Èè=kw=?%³>¶Û>,?@C=Ë¼ô<F<L?'ð=×úD=Ä9?P=>L8L82æ.=^¸<ü<Bt1?k#;ûî:?:Ä¸»#9ñÚ¸¾F¥¸^R9Åú	¾±h=>	8	82æ.=ùz?Â`?iÚp?ï?/4?QX?·:*J·9Ý~:?
KÑ:¸V:	C@?.i=>Å8Å82æ.=ÍÉ>·îZ>U7?kH>@M>]+?×Z­8ÉÌ8ÒëØ>Id;xN6;j| ?t=>¦8¦82æ.=¬c?©;¿>:?bx>äÖ6>£-?§ió8P@9ðS>Çí9Â9`o?=>?±8?±82æ.=5ë?"?¡?Ü.?º¡>¯}?ü79QýC95ª>}x$:Ì($:#>?Ó¨=>ü»8ü»82æ.=ÿ>@ï >çJ?ð>VÚ¢>?=?(é;8äº:G°4?©æ%::Ô9qOH?^³=>¸Æ8¸Æ82æ.=wÏ:?înº>GB?¨«?/q'?Á8?q:å7:Ä z?7j;ç¨:m?Ä·=>uÑ8uÑ82æ.=X®=½v=á¶-?ìù;¹¼;D*?gÖ¸.ø9>Èµ¾<öh·¶<9Ç¤Ñ¼»Ð=>2Ü82Ü82æ.=EÄM?Ô
æ>3üd?ö¯"?%B­>rap?Ý¿S9³óp9Hùà>`ÿ9(:Cü>øÔ=>ïæ8ïæ82æ.=¡5	?½>!>c?bk~>_-!>J?UG·>`%9H½1t:ßLÎ9ü£ ?ü=>¬ñ8¬ñ82æ.=KF=f=-?q¦;
{;E«?')¸à©7Ië¿Ø 9ýÖ9{vb>]	>>hü8hü82æ.=ð9?·þá>^ R?û®>Ï6O>xW?)Î·-90½õT:{Æ:ÃH?á
>>%	8%	82æ.=£ë9=6Ýæ<º)N?Ël=z£=?J?Ñõø<=c<¢y?H2_=H=?§K?Ø>>â	8â	82æ.=>>0ìy?×cà>Ês>5Z?Ú,_<
<ýU?gÑ·9À~9²5?!>>	8	82æ.=À¦Ü>ÍW>ü?u+7?Ý¯Ù>bhW?ùq9znO9ä?Ð :á<:«QY?©>>\'	8\'	82æ.=è<r<ØZ?<&Ï;c6?ÎÒn8ýÙ9èÁÎ=Öõ¹æP8ÐÞ¿]>>2	82	82æ.=7?$¶?âkt?Ï?k>Å?$V9Y09B?j::t?ú]>>Õ<	8Õ<	82æ.=ÑÏ> +>V/c?³Î>*§>ªoB?Ã59~º·945|>pßª<¥M<ÕUU?ót>>G	8G	82æ.=×ë<«i¬<4.?8SÁ;Ì;05#?x¬
¹ô8#¿fj99´È>L¥>>OR	8OR	82æ.=A»?Tþ>Ø?M9?Dó¸>(>?Ýº9­Î	:
­>H=L;©ÑÛ:(Ûm?³>>]	8]	82æ.=B=Ð&µ<~@5?á¿<^ÏÖ;¡?<¤8¹97>pð¸S1¿8Vø ¿¹>>Èg	8Èg	82æ.=ðdB?dë>Ù¯S??þ&?h
Þ>ô@?­Ä8Ãu9ëÏ=áäU:ÍC1:s?´ä>>r	8r	82æ.=aQ>NBC>Å÷7?ÄRÃ=Î=ì&?7-¹*Àø8ç2¿Ü&Ö8¾ÙÃ8ö?cì>>B}	8B}	82æ.=ýÉ>:&>°EF?Tl>^&>!6?¼Ô9Õ9Èô>Iî9ÇÒÈ9æà?È?>ÿ	8ÿ	82æ.=ì>o§¥>i6?O>é2A>ã*?{s=¸¬À¢9_ÿ½ÏÅ¥:´¯l:¾L3?Þ?>»	8»	82æ.=ù>X¶ª>$;?æ3>k¨V>¥/?*"Å·*e9îÕ[½¾9^¥9~L?R?>x	8x	82æ.=ç<²&®<(:*?.¸=;;a=?hOÜ¸Àþ8dÝ¾%\7m¨m9Ïí<³_?>5¨	85¨	82æ.=p¶0?ë6Ü>ÏmM?s#?°q«>RB?7vä8³e9h8>¡9ST96µ?ðd?>ò²	8ò²	82æ.=ËÎÞ<¢< `/?ëïä;H¼;£?©9¹`zr¶ÄA
±~¸¬489ú0¾f?>®½	8®½	82æ.=ª}}>Kÿ&>®KB?VÝ×>«>²1?ö¸A9,lÂ½r9W9aÑ?Gx?>kÈ	8kÈ	82æ.=Eò>iê>|ýU?J:ý>lª>á0>?cþÈ¸óÑ92$¾|z:Hµµ9Þ>?M?>(Ó	8(Ó	82æ.=RßÜ<¶æ¢<-?ÑªÐ;@ª;û?Z³$¹GN9ô¤Ì¾°Y¸®õ9>µç½ï¬?>åÝ	8åÝ	82æ.=Ýá>Ø[6>¸cK?¿§É>QÚ>I<?ø;¤ö1;×jS?Y::ùÏì9ß2I?îµ?>¢è	8¢è	82æ.='ó>*Ò£>Z>?J¶y>Ð6>/?9L8¶,9ª>X\:®ò,:ý#?U¶?>^ó	8^ó	82æ.=±ò>â>âóQ?%¶É>x>ûÇO?4÷8¦9ó>>|¯ñ:;:¥H?©Â?>þ	8þ	82æ.=Û°ü>;>¦f?Æùf> ?>B¬??£ê9w9²9¯,¹>¤9)qÕ9fàµ>¶ë?>Ø
8Ø
82æ.=ÅR?TGµ>)Ó?Eú=?VßÉ>wêp?¼µï9~9"d?xÌ:Ã:êá?Rú?>
8
82æ.=AHH?Ëª?pÊ??Sì>¶;£>P9?d¡8Ô³¾9MÒØ=2Ø9u~9[¹?Àú?>Q
8Q
82æ.=ü
 ?±>eg?©'¯>üN>Y?Ì:µm:ëÙ?b96R9H¨þ>¸@>)
8)
82æ.=º#ó>Üí¢>Å??Ý«à>-q¥>#Ó-?Hþ=9Ä/9¡
?î[8_8O9e>E7@>Ë3
8Ë3
82æ.=E¸>éýh>÷wJ?_Vð>Þ>ßC?-Ñµ;PIf;aJ?g:s¾9¨Q3?ÖJ@>>
8>
82æ.=¦á?Ë>I?pG¢>AFo>`-?Q1¸{{9ä½ñ*{:vÀ%:&öA?*\@>EI
8EI
82æ.=ô\¯?÷2?l{?ñ±?©?ÙÚ?ñN:l¯9ãUG?ý:Î:fû{?÷^@>T
8T
82æ.=ÛX?äpï>Lõf?è´>­p4>Øb?®ó7ðï8µ°>l¥c7:°9Ä¤F=Xb@>¾^
8¾^
82æ.= 5?]Ñ>^?[Æ>[x>vL?éª9cÇ^91°>Ý`9ð÷9¾®?x@>{i
8{i
82æ.=§?ô->É[?JR	?pÇ>¤\?_ç9E#9òmç>NWN:lÚ9>-r?É@>8t
88t
82æ.=R§ë< µ<"&?û0N;ÚÔ#;k!?Äì·k´8Èà½]ï¸z	9$+ß¾@>ô~
8ô~
82æ.=ã*?
fÀ>`c?²í>±8>ÄmN?sO¸ª¥9ãÿ^½ÕQZ:µ
6:?b@>±
8±
82æ.=Ê×>þ>§4?K>úX>&l+?º8×¸`p9¨ÅB¾©®T9>Æ9)
¼>ÿ½@>n
8n
82æ.=k?@`Ë>AäD?o? çØ>_U<?hÈ9¢ïÁ9÷ôÎ>­é$<"ã;2ß9?Ü×@>+
8+
82æ.=ª+Ø=Rî=½3/?ÃCg=yM5=øE#?æ¬¸Îe9¯*!¾Èð8+[9º§>~A>è©
8è©
82æ.=¹+?íÔ>{N?»Ú>>-Ã=?È8ðØë9²Ö¥=)Ç:H{:wô?B*A>¤´
8¤´
82æ.=U
?º>ck=?Ìk>S>>×»,?ú¸sö¡9¦E¾àë9_[9
?¶/A>a¿
8a¿
82æ.=$<+?Ýmä>ç??tw¯>ët>g7?ê6A¹ùí
9¬2¿M½9&Ô9G>^7A>Ê
8Ê
82æ.=]=®>>þl>·6<?;S~>i>>*÷*?Ãç¹ÐÄÑ6áù Á¢ª:3:x"
?^uA>ÛÔ
8ÛÔ
82æ.=Ù+°>Øo>È	<?·>>²h>9*?Ùµ¸öf9Ëâ½Þ;Mn½:êÑ-?GvA>ß
8ß
82æ.=H¼À<U2<{;1?Ô?<Íw#<»÷?åbÇ¸;>´97
¾f8¤æB8§(?ïA>Tê
8Tê
82æ.=î>Ó>@d>ö2I?¤ü>á?¯>8?bû±·º%9½f¶):,8:jë>9¨A>õ
8õ
82æ.=Sh=tßØ<WÒ,?+û;¢ì;Q
?Æ*c¹ì¢9Öx²¾QÓ8y9©î=³±A>Îÿ
8Îÿ
82æ.=}.%?ýÿ¯>£Cp?ò9û>µ°>´3f?®Ä¶n+á9éÞ»îH9*Ë9ÿ|>-¶A>
8
82æ.=­¯?6??|g???¦9?9¸³#?>Û:Að,:$nV?ª·A>G8G82æ.=èÌ<¸ <+3?Hdº;à;R%?É¸»6ãûÁ457(Í9r=ð½A> 8 82æ.=1ÝO?è2Û>Ãr?üP??ô?

Í9Ä³9;?¾&<f£;~þ?aÀA>Á*8Á*82æ.=íR?sô>M\?ìY>!#C>p
Q?.?9:9ì¯>4;
ï:!J*?ÛÈA>~58~582æ.=à¯<ûÁ<'?¤¾;¥òz;×?àÅ¹0Æ¶Fl³AÅôÉ·89de­½ÜêA>:@8:@82æ.={Í>
é9>jy?eó?B?Èfz?p=nã!=©_?«t»:r
1:`?ûA>÷J8÷J82æ.=¬hÎ>@k>ý	I?;zr>#2->Ò33?9Kj9ú¾>«ô÷9¢Ãï9_?¬ûA>´U8´U82æ.=-ü>4 >üiI?%c[>Ç>â(2?lÿÚ8A^
9}Ê>ìÙê8BîL9=°>íûA>q`8q`82æ.=×m~?VÊ?6d?A?N²>\?6æ¢µÿ9¦ý»ð:|>:f¦B?ØB>.k8.k82æ.=FÚS?
é>Y.h?M,?ÙÊ>}Y?Õã8ÑiY9zm)>ê¨:.:^åw?æB>êu8êu82æ.=æ?r?eA?Ë²Ì>{æ=>wù?û¶9Ñ¸¬9é? 8.9ÚT9ÉÑ>ô#B>§8§82æ.=YÍ ?À>ÆUV?Ç{>Ñ>¤-w?<ý¸R9¨Q¾£?L:6{:)î#?$B>d8d82æ.=&*1?#¾>pn?A?=â>:dZ?_±Ñ8ò}9YT>¹*:À9¸&T?$B>!8!82æ.=M(A?dúê>pR?tS?ü¢°>U?TDg9ò9ßÒ½>xv9=|9Hú>é&B>Ý 8Ý 82æ.=Òw=ºÔ6=á3?áQ<ÂÂ<ê7?èc{6Íò9Þºõ;Pa9¾E9|'?qwB>«8«82æ.=(Ñ>ø>ðA;?)si>Ø.>ç*?bmÉ·äa9X±½³¿ê9úõâ9hd?B>W¶8W¶82æ.=1?ÿrÛ>YO?|­Ñ>rñ>mE?,ï[9ZÙ9n>A£ó:î³:¾Q-?k B>Á8Á82æ.=pñ°<ø3<*?øý;°uI;®C?¬ÿÓ7¦ÑÓ8Ð>èe9AªB9},?mùB>ÑË8ÑË82æ.=5®¯>Øb>¸BF?w>v'4>nè/?Kxò9óæ9Á¢?må®9_9õ7%?C>Ö8Ö82æ.=vÖN?>ç>ýúd?÷q?ìu?~ãW?º$¢;ù8C;cT?KÜO:ø¨(:
À?±C>Já8Já82æ.=iÑ>>RpO?¬MÍ>å>14?~úX9x1¥95 ¨>v|9;výì:a]H?3C>ì8ì82æ.=Z;þ>y>¨>dkA?µ´G>ßl>7+?Y{	·ôR9*.§¼X9è2²9*mÕ>x6C>Äö8Äö82æ.=Ù/?«yÝ>:cJ?ñ8ì>õT>É.@?Â7¶ÜÏa9SÐ»ë :Ó9 ?
9C>882æ.=rr?õÚ>4?D?!¤>o?¿³9ê9cV>§·:©Z:Cñ#?4JC>=8=82æ.=î¥=EmÆ<Â"+?+;FÅ;i?Å7'¹¸Q³8M¹n¿¬½8pÎ8¬>ÑVC>ú8ú82æ.=§¢µ?ËøR?ôf\?­`£?_ÕL?M0L?3%:ÜÐ:Ä?ÎÊ©:kÖa:&x@?ªbC>·!8·!82æ.=0¨Ø>K4>ý7G? 8>"4E>Ð=?Á<Ê¸Çõ9ÄÎ¿¾wê9Ú:9Æ
?oC>t,8t,82æ.=}ül?¿?Ú%^?$Y?§Õ·>Á[?y±9ÜÝ9£+-?°:§ 9NØQ?C>0780782æ.=Ê>ækz>lO?d§>÷Z_>Ç@?ðó¸ÑP¶9¹Ò½@º2:¶lC: ê>ÿC>íA8íA82æ.=k$?K³>ãeF?Ùµ>U?;>1è:?8j=¸¬e9N Ó½ô,9¨r9ªY¬>$C>ªL8ªL82æ.=ò?ûå>ý?[ô>9Öd>z®?V¡Ý·ð]95½¤Û9Ê93S?Ò¥C>gW8gW8ü3=?p8Å>+6@?OØ>V>¿70?E¤å8[<9TùZ>çú:Ôu!:u ê>Ø»C>#b8#b8ü3=ÜFë<Õ¦<R4?îè;N;=øG?àGv·(<9.'½¸¼8È Ö8Åá>í¾C>àl8àl8ü3=*mÑ>JÖ>VA?®Â¶>W>9p/?&
¹äpO80®¿*å9ÌyÌ9¸?~ÃC>w8w8ü3=ßi>à	>;ÄU?UB?Äð>qèN?ÄVJ=§ð<TW?Üwf9bÃu9bð>ÅC>Z8Z8ü3=ç?þG­>p©O?[ÄÍ>0>rÄH?0Èå¸UX96õ¾?8º9Ú|>ÌÖC>88ü3=¸XÒ>Ó>)´J?ó½>>ßt=?ÉU;³~;b7?¹#ø:ÚU¬:zM8?VæC>Ó8Ó8ü3=?rÞ>aA?C0?éô?øê?Neí9ªã9dx?:ú	Û9jT¯?~æC>¢8¢8ü3=Ý*W?7ÿ¿>r?¦c?	Rô>n?_{9yS9}ÎT?¡j:òï9&¿z?ÇíC>M­8M­8ü3=?ý¾¬>ÂF?-¥>Íhc>9ñ9?æ7\9El<¥Êì9ÿ§ã9è"?ðòC>
¸8
¸8ü3=7¨?Æ
¤>pÇH?ïå>ý0>ô:?*ÑI7}9­ÎË<)ó8îHK9Ï]>öD>ÇÂ8ÇÂ8ü3=ÚÚ¿<¹<í®)?{·K;×i ;¨"?fÌF¸y9cÌ½8¼~ú8>¦*D>Í8Í8ü3=&÷£>M\>§>?EMò>Ûm°>yÊ/?RÀ¬8¹9 >ô«9ýi¦9Yð?@[D>@Ø8@Ø8ü3=Ó>ÁV>S=?y>#§J>Ru.?>d¸n9ðð
¾~çi9öF}97kì>(aD>ýâ8ýâ8ü3=½>)Z>
^?É¥?&)?	ÏN?dìÜ=qv=p}e?ìÕ;kdb;Cq?&fD>ºí8ºí8ü3=pÈç>j>>>E?z¡©>¬Âj>Sú8?}cp8Ö59-ØÌ=¼,;Ú^×:ËRM?ÁfD>vø8vø8ü3=d®>ÃïT>'^<?
{>-8>x.?-è¸ö²9¯ù½ÑØ8tS9?>îfD>3
83
8ü3=Aë=ù¤=SÒ6?ðùE>=8>ýµ/?Gå:Øö:´ñG?_H;íÃù:_M?õiD>ð

8ð

8ü3=L[?°fî>êÉk?"?ê|±>¦M?«G8]9â»5>x.:}:Ý$?1jD>­
8­
8ü3=NÄè>L >EÞ9?,>@>^-?ê·¸^¨Ë8P¥¾£8¾
9Dm>zD>j#
8j#
8ü3=ËØ>¯&>ß+H?)wÁ>O¡>o¡2?Ìß·_9éZ¹½þ±j:ê::¿!?SD>&.
8&.
8ü3=f4
?/»>=?i¤>,Q>²4?ÛvD8¢õ9Üf2>Êö89Úvó=­¢D>ã8
8ã8
8ü3=»ÌQ?YÍ>#?½A?3Ö>y)g?,/95²9à£{>Ú:
÷:.ºk?»D> C
8 C
8ü3=S;?;§>Ò[G?Ép>V¦?>Ó@6?Ó­¶f9åþ»3¡B9Xo9,Ð>¿D>]N
8]N
8ü3=%I$?A	Ô>TYF?]¬>Bbm>	â9?¢¶7·ë"¨9ËÛ¼¢.¨9psX9héF?ÒÅD>Y
8Y
8ü3=;>>]0>A?]tÛ>f«¦>Ç(?þÏ¯¸Vl9_p>¾ùW9Åó9fÝç>fE>Öc
8Öc
8ü3=¦<ò> ­>.B?~>D´7>yb1?ci8ó9ª?>l<;Ú::?ùE>n
8n
8ü3=2O;?¾w÷>xÄA?özÑ>
>ös;?Z69x09>oS;ã]ß:À&?5E>Py
8Py
8ü3=©¸<Ì)<tN.?­R;%8;q?Èò;¹íX9ùÌÝ¾Úòé¸»m9`í{¾k?E>

8

8ü3=3ï?EÍ>º>?²>ÓÅ{>ë	5?g¾¸cpq9"I¾¬9È/¥94«?ÄPE>É
8É
8ü3=¢Æ>òÔ>V5?u>ê¶I>®%?¥½C9Æ9eþ|>­û¥<Ng<è7?ñ^E>
8
8ü3=n¸>ì@>9?_À>ÎQ>ñî-?Ve9Ï§9J°®>"aw:0»3:g-0?GcE>C¤
8C¤
8ü3=°)n?uÂ>oÄ??)ðû>Ú®?¸Q:(Ã:v5?Éö:W-¤:Ý??ì©E>¯
8¯
8ü3=_=©Ø< 3?=9*<2
<2P?¸<²Ú8ÙÛ¾¸GW¸bj+95Á ¾M¬E>¼¹
8¼¹
8ü3==R=À<Ê/??y;úS;ª?5q>¸Fæ8lõS¾gK¸ãÉ¿8LÀ¾ã¶E>yÄ
8yÄ
8ü3=PÆ>Ïì>KäD?V>ÌtU>®L4?ýq.¹bÔ8R¿:/Þp::s?¶¼E>6Ï
86Ï
8ü3=?5=±=³1?uÁ;*x-;y
Z?Ê=¸H9ó«½Ê¼­8ñj9Ü>>¸ËE>óÙ
8óÙ
8ü3=«Ç<a<ÌÔ(?ó9k;x';®3?Ø¨r·]*X9,°½ýÙ·3b9ÆH>½¤ÍE>°ä
8°ä
8ü3=h=£êØ<+?MC;+(;«B?Qûf¸°ò8a¦s¾Oâ¸¢å394¡¾ÕE>lï
8lï
8ü3=
è?|X¢>îQ?öW¯>¤d>ÌRD?(6[øj9{[!<tÒ8Q6Ì9$ý>íãE>)ú
8)ú
8ü3=?i]¶>àAC?C>Z¸O>¤7?¶¸¾9¾#¾ô2m:öOC:ms?ùE>æ8æ8ü3=q<p=z0=B¥.?Gû²;½;ª.?:0¸ë9Yp(¾4¡¸S9£[¾ÚüE>£8£8ü3=<.C?RÍ>éZs?u½?÷4>â*c?ÑZ³8Zw99x©>#oþ9è©9R@?F>_8_8ü3=V®D?¤¤Â>W?ÎÖ>îQ>Ò?`ù»µ^£9«»â:Çò1:«Åß>»F>%8%8ü3=ò{=ûÅ6=:+0?Ûû"=÷T=U ?
(Ê¸1¯9A¾<wÙ;W7?DF>Ù/8Ù/8ü3=9}ã</ª<Ú+?~@;²}!;v£?O+u¹ ÝA9ß!¿û9Jq9'æ>AF>:8:8ü3=EÆÖ>Jº>
KR?º>_:>¢B?ò§ü·úÐ¸9ü.½`z°;æj;­A?È-F>SE8SE8ü3=ë?¹a´>ÂY?¿>¶F>@?¸ÔÑP9q=¾ë9Þ9>SHF>P8P8ü3=TK?éÏ?Wo?òÓL?å+Ð>dã{?µ6S9úÑ<ø¿:È9!Ûj?$UF>ÌZ8ÌZ8ü3=&ñ9?´>i3?§í>xÿj>#r?Ð06±G9 ëh;³'9À©:->2aF>e8e8ü3=úM><p
>}h:?Ï>BKZ>D´'?<ò¶Þ®"9/bê»jà[9i9Cñ>bF>Fp8Fp8ü3=Q¦?"~¬>î>?¡>EwS> ¡/?ÈP 64Ä9Þï;k
:9¢Aà9÷_T>µeF>{8{8ü3=pÂ?É?ÇÙ?îÇ?ú>Á?lËÑ8Æ	ª9sí>:õÔ:8»:^º+?ÒgF>¿8¿8ü3=ÜI
?';§>gIX?W)¾>æ»z>Ä'B?k°Q8Ûu9£Ú=B:Ç:là*?zF>|8|8ü3=éóÅ=ñ=%]6?8<·{I<D#"?ÇÖE¹²>9l9¿ê÷k¸ê8ü%Ý¾3F>9898ü3=&Ø<¶Â<ÕH?åÁ;%iY;°cc?g8¹þ¤^9ýù¦¾^L8< 9EJW=OF>ö¥8ö¥8ü3=~c@?Äñ>áK?ÇV>ý>Þ8?Ë9Ö¹¬9ÇG>JP6;÷(;Òë1?¸F>²°8²°8ü3=¿?×>¥>	,=?v>&6>ßã,?L8·9ié¼CS:,:¡?þÆF>o»8o»8ü3=ÕÕ<0<-9?´¸;
¹;Ì0?ª¹Vð8ü$¿Dú8<U§9Áp?>ÊF>,Æ8,Æ8ü3=¦}¯?ù³'?®ñ?¾.n?Vkö>mqw?Ye9t69FoÃ>üðI:(F
:÷6??ÐF>éÐ8éÐ8ü3=qÁ>4>vyA?¶-«>SÕd>&??n]¸¥ãS9:¾¬9M9:ú>MâF>¥Û8¥Û8ü3=!ï?3¤H?Þ?ï¢?à¹?ÑÝ?â·¥93,à9?½>µ;UÓÃ:ñH??üF>bæ8bæ8ü3=_ßþ>iy¢>ÿÊH?§>x7>´@?àù ´Ð±9;ºAè:2?(:ã´H?3G>ñ8ñ8ü3=lAí>/Ø¤>ù98?]¯>M~>Ì70?ÇË¸E69VfZ¾Å9'Uw9
?²)G>Üû8Üû8ü3=4À=?8=~6.?ÿ.@<®å<#?n"¹z¯9ô÷l¾ Pè7§L9pxÕ=Ú1G>88ü3=È´ü> û>¤Ñc?Ý¢?¥!¨>Ùq?^9b9ùª9/]©>7A4<oÜ¹;+Gx?ídG>U8U8ü3=9Ã<F<Ãh.?vÔ£;Pæ;hº?¶ ê¸,o<7à`À°¤¸â9<¾@gG>88ü3=,Áë>bÊ>YjP?ó>²z¯>p@1?Ðø8äýr9þ>¦9?
9`
?êsG>Ï&8Ï&8ü3=ð=óã<Åþ/?]b;p@;7»?Ñ5\¹5&9A)¿æ8xÚq9¢t>tG>1818ü3=+$*?Ôº>!j?	ëä>ú>ÕD?`¶Å;f|;??ñ>:(:ÈwZ??G>H<8H<8ü3=Dí<©<í3?%a´; Ù;ó%?þv¹H9.O¿ç©¹oÊc9õ¾Ã¤G>G8G8ü3=ßç>Ê>3ä=?~\>*c>°5?Èµ7NK%9¦=s;³Ré:.Ö+?rÚG>ÂQ8ÂQ8ü3=
W?Å?í>Ãh?&é>d>'"c?Ù
v9$^¤9Ñ¿>¾
9Æ9ý?áG>\8\8ü3=0Å¾>éÎ1>ÀT?bÜ9?´>)?~Ê8°<9>(Z;1ïÒ:fP?ËäG><g8<g8ü3=¹ú?´>{Æ8?AVB>gß>´+?t{	¹ÏÅ59Á¾Cï´9­ºÈ9FÁæ>¡H>øq8øq8ü3=§
>D,É=±t3?T<üïP<ÏÛ!?±t¹|e8À¼o\¸eþò8@<h¾I!H>µ|8µ|8ü3=þ«?d?7ù?t£>W>ë'?¨I¸´Í8¶R²¾l¶o:©:T"Z?·"H>r8r8ü3=µN"?×Â>]AU?Âº>³<6>@?ë¸ X90úß¾µî9Áj:iÖ>ã-H>/8/8ü3=¡K\?KÊ>?, H?C¶>å?ñÜí9ë¶97'?£p;°kú:
v?Ó1H>ë8ë8ü3=Ð?ý¶>ü0P?¨ñn>Eb'>¹6?Æù6F[9×Âh<Áàÿ9à¾9±+?aDH>¨§8¨§8ü3=ÑO±>8d>(F?çú>ëT¦>þy@?xûå8¥s9Ò^B>û	;÷¯:ÈA?EH>e²8e²8ü3=CÏ?3öÖ>àï;?^N©>Óg>è&;?(s§8¾ä89	Ùg>Éº9ö[_9îØU?pH>"½8"½8ü3=¤O½<ò<H&-?yÞ;éÈV;E
/?ü6¹
¡9:_§¾ªS8ü9¥±=$xH>ßÇ8ßÇ8ü3=¶!?|	?IH|?l?ìä?Ûj?q[Y9â
Ã9Å¢>êU:'ö9=¡#?|H>Ò8Ò8ü3=ÑôÆ>>µr>-ÚQ?wëÙ>´~>#:??RÈ8:t89Ì>Gc:?Äë9Áë?}|H>XÝ8XÝ8ü3=¬·=Â=²Á6?ó©0<B*
<,0 ?v}¹<H9y¢å¾V9$ÅÏ9¢>H>è8è8ü3=ÿ7?÷?na?ê$?Æº>ß	b?ùX^¸Õß(9Ò(¾zÁ:ó¼\:~`?ÿH>Òò8Òò8ü3=/4~?ªG?UÁy?RJ[?@ù×>7÷?&^e9'Î<9Í?Þ\8;ò´«:9o?? H>ý8ý8ü3=HÒ<|»<S41?ÄÕ-;;Ú?¥íD¹Hì¶q\UA4u¸Iã79®*¾ÂH>K8K8ü3=Åð>@a>z+A?ðçÁ>Û>å1?»}¸=Ë8¯¾J|<ãÀI<Z7@?NÆH>88ü3=9u?«ú?iÙK?/:F?íæ>À¿[?Üõö7Ã|9Ñz=#;:zM:wý%?CÈH>Å8Å8ü3=f°ö<a³<ê/?wxÎ;ö;ËÅ8?K¸Q¹w9ê;¿=ëÀ7AoZ9£b=+ìH>(8(8ü3=ô8?JqÉ>1k?é>K[8>·Z?¦!8H9ü¹=Z;²Í:±&5?òH>>38>38ü3=GgÈ>û:><°=?sÑp>ð1>,;-?¾Õ·æ *9A« ½×Õ9'à¡9n)?ÂÿH>û=8û=8ü3=W
?¬>¿ðQ?ú¿À>Lxv>î3H?TW8ý9áõÏ=]b&¸¿yá8´è<¾ÝI>¸H8¸H8ü3=Ã(?âÓÝ>êîA?¼±>X~>Øä2?;8ÿÖ9
¦ý=Lä8ý88â8?FI>uS8uS8ü3=©À? ¹>þP?·^>î<>ó==?ðDv7:b9JTl=Ê:¥±9d¾c?[MI>1^81^8ü3=Të>P¼>iV?ùÙ>G>B`D?v
8Ü9v= ì7v¶9ðÇ=¥aI>îh8îh8ü3=ÇÏÎ>º>PrG?F}T>1>©0?.Úr¹&9¦9»¾P­f9sÙÏ8Ô?9nI>«s8«s8ü3=þXÕ>> ??µÎ>9^>Ï0?n®8¯ò8âÿ·>¿BÂ9tôe9WCX?ÙI>h~8h~8ü3=)íß>z>À??¢ú>@Ë<>_b8?Gp¸òo9÷£½ÊÄÛ9Ó°9íÌ?k¥I>%8%8ü3=lªÄ>2ó}>Ø@F?«D?>·¼>æ3/?]¶Hï9ÑÔj»½8Èe9qØR>c¬I>á8á8ü3=®ó>>¶G?C/Í>µC>3?Â¹o8R9Aæ´¾Ìg9k½9£>Î°I>88ü3=ôB/?8Ï>iX?÷I?Q?@nD?a9É9 >,9´e%9ï n?Ú¸I>[©8[©8ü3='?~/º>NÕD?Å> ´W>ñ®7?NO8Ä_9òsí=¾:ÿU:]òæ>+êI>´8´8ü3=«?x)?ü?TR?k9?ÃÅc?³új9f9ÚµÔ>/@¯:^J:Ì±]?îI>Õ¾8Õ¾8ü3=Yn?ÄÀ>nJ? S+?þ4Û>IH?à4Ô5{@9s;®i:g&:¼¿3?'+J>É8É8ü3=ÓÞ=÷ÎÊ<{+?³a; /8;Ù?úG¹(9eFô¾eG7¼år9¾Ñ<=,J>NÔ8NÔ8ü3=Y³J?DÏÿ>÷ÙJ?Ëí>#F>4ÅB?Ä®Þ¸²G9º9¾Ü@:Ù{9Xg?6J>ß8ß8ü3=c¹¬>ja>¼sD?s¨Ê>4>Øâ3?ÊS¸Õ>K9i¶+¾-j==³<G?H9J>Èé8Èé8ü3=Ã<np<O4?s±;â;ÓQ!?r2A¹È{9EÄ¾6.¹Tù8pm«¿¾OJ>ô8ô8ü3=fUµ>t>Ï=?iÝ¥>qýo>î0?Pþ8±%9¨OÄ>ëB9æW19M¯?ÀYJ>Aÿ8Aÿ8ü3=_5?¶äë>ÔE?ë>¼ð`>Ü2?Üt#¹éZw9O+©¾l´:y9åT?J>þ	8þ	8ü3=gù>I§>KÕ>?ûä'>Rô=Hë/?W¸i¹'t\9æ³¿s:ðS:¾}8?J>»8»8ü3="'ë<à¡<Óð9?Åé+;ØÑ#;åR?ôG¹/ B9¿p1ü·Vq09öó¶½^J>x8x8ü3=`»«>ûf>U>?È&§>s>Á®/?úÅ¸¿y8î1¿¡?K:°:;}1?úÀJ>4*84*8ü3=ÇVÙ<{}¢<ä4+?»=°î<½?5A9A£¥9ùg]>Ï"Ì<T<Ä­*?¸ÍJ>ñ48ñ48ü3=FË¢>Y8>b?ô)?ÝÌ>Ò£T?0}H=³æ<ðy^?Tê¿:tØU:0¿e?÷J>®?8®?8ü3==Û<£<Éá+?>8;Ê'U;&?¹ê¥9eï¾" ·0û8L¾ûJ>kJ8kJ8ü3=ccÃ>¶>w:?ß>ªÜ=/?=»©¹Äq94Õ3¿ªá9µû:¯8Þ>[ÿJ>'U8'U8ü3=ÕI?T?}8?,Å>Y>t*?y3_09è
V9ÄÛ8E9#9ø=ªK>ä_8ä_8ü3=\?É>öìG?J×>#¡>+8?Êr¹ö8Ãj¿úÓ?9M¨9MJ¦>K>¡j8¡j8ü3=Ðä>>¤M?êH°>¸u>U»7?.·CA8.ID¾ôM8ä·I9@>ÑK>^u8^u8ü3=Äéä<¼þ¦<§u/?3=q;>?;v!?ºn¹X¼99y$¿²¹Am,9òÇá¾EK>88ü3=Sß>> QB?wYl>'(>-ô3?Ñúu¸Æüø8\è|¾Iñ{¸Y9L¾BK>×8×8ü3=Ý¹ö>Îº¢>ãB?>(¢M>µd.?Tö½7è&9-=Q¼Ë:ï­:Ù8?RK>88ü3=!£
?¨º>9$>?>}¥G>ÐÀ6?3¼¸Ö*8ÍÜ«¿c¾9/õ©9>í>&[K>Q 8Q 8ü3=¡Õ>4O>x&@?1=>Óv>,ü)?U¹&
é8n¿L:äóG:¸%?ªmK>«8«8ü3=Ã1>4¸Q>¸A?Ë!>ìUV>Zí0?o£:=8:b?fÛ:1¸:³
?hnK>Êµ8Êµ8ü3=qt>ç9>^jA?VUò>Ú	¢>m??°8÷÷Ë9LÈ=ú<]'<Ô]?aK>À8À8ü3=zH×>#B>¢´A?c>ÖQ>f+?­ó¸Z_9K¾ÅÕ:;:§T?µK>DË8DË8ü3=®&­>RõH>\?ªn¹>¾{>¯=?ÄÌ¦:æ#o:=2?qíÝ<ËS<]U?ÀK>Ö8Ö8ü3=>eJ@>Æ??>>CXå=/?Dé8F9Î¿>%8T[89ä·M>½ÃK>¾à8¾à8ü3=¡=f(Â<Èd9?>ê<=Å;~´1?¨Ò¸ ·û6¡¤ÕÀÄÏµÊ©¹8è<¼ÖK>zë8zë8ü3=^?cB¥>çm?×:>\& >ìXk?`£¸Z°>9°ãÈ½:ÚEy:Ü¯?¢×K>7ö87ö8ü3='P?6·¨>r6D?Ç¶u>à4>ÿá-?G+Ø7Ò3j9ÊIl=ë9ºÌ®8ußÕ?lÜK>ô8ô8ü3=#
=Å<ÿä2?ã<=4ä=íL!?BË¸²n§9Óc¾ÁRÈ8]G9Ð>fýK>±8±8ü3=J ?Ùo­>0H?q1}>©Ä'>ó,A?8X>¸ù8°¤C¾PHÌ9S9D?¼L>m8m8ü3=Û«?jè¼>£Q?de>dH>=?6@ñ8=I9Ö>'U:ºÏÿ9ÏOU?ÜL>*!8*!8ü3=½WÖ<Û± <»*?íN=¥Pâ<W¡&?Fz¹Äÿ%9úd¿|vª8ôî9ø>µ/L>ç+8ç+8ü3=rG?s¿>åbE?»ky>l*1>44?,õ¸:þ8è¿v
:89ah?BL>¤68¤68ü3=Nv$?9cË>ZO?åú>!RJ>SD?-9ºù9p¿>@!â9_9ôí8?2GL>aA8aA8ü3=:¦?[pþ>×§?âl£?ª?F ?Æ¿y9hË¶9]â®>«>:F·1:×7?roL>L8L8H¿==à =¦r<µc?FÝñ;j¯;¥ç0?«¸ðÙ7ÕL¿^YÅ8Á;9ï%>nL>ÚV8ÚV8H¿==Að<³²<Þè+?ÀI;³[;Ïç#?gFò¸àgc9^¾7ï9óv<©L>a8a8H¿==hYË>Ç>ªI?,²>Z+;>~5?þò«8Ç69~Òq>g'8ï1
9û
>h±L>Tl8Tl8H¿==wÛ< Ð¡<A-?º~l;ìËD;Ò?Ýè¸¹^¿9ë¯½HD"¹¾ÙF9êæÐ¾×±L>w8w8H¿==ÙÚ>L>:ÅC?=nV>å±>´ï4?>8>¹¡9 L¸¾§¨9¯9YØõ>ÀL>Í8Í8H¿==©Ô<½<xd3?èo";«ò:Ì+?jî+¹Gò(9ðB¿ï¸¸î°9áÖ¾=ÊL>88H¿==Ç?V·>D?g&Å>)>Å2?ôí7·z`9Èm=J 8L-9:¼Ï=ÞÊL>G8G8H¿==ëÏ>Û>¬E?$L!>®dé=¾ë0?WHÌ¸6H|9
KO¾\×¼9ÞÅþ93À½>ÒL>¢8¢8H¿==`n=zý)=õE3?zL<ázÈ;FÔ#?¤m[¹ÜÑ8NT¿L¢8ÂÀ9áÉ>ÔàL>À¬8À¬8H¿==?¼?c(>¿p?]ç>Äz>éol?ïî9ÀgÀ9½?D¸:J&7:KC?'åL>}·8}·8H¿==æ??jèë>MO?zÉë>;À>å3H?ç8Úh¤98ç3>Ù(N:þÅ):æn?ÜåL>:Â8:Â8H¿==böÔ>3>>¤I?Xö>f²>Â0?t8
´Ä8Â>ï&@:êJò9ØK?"ôL>÷Ì8÷Ì8H¿== É?ñ»>¨~B?ÖJ>á¹?>8§8?[Üý89Ð]Ö>^e
;Ø:¢'?ôL>³×8³×8H¿==ÂÁ»>ãw>¡B?«nÃ>Gû>Z´2?*29:Õ9w£>'U9U¥¢9ç¿§>õL>pâ8pâ8H¿==ùr>m*>AUK?Gg>òùQ>F1?z¸C>9àD7¾_tk9Z#¯9¬>¡øL>-í8-í8H¿==CÒ>´1><ZA?J¹>XÏ>ôî3?'¸ÎÜ9¤÷ ½Äöä9ñJè9ÚTü>|M>ê÷8ê÷8H¿==Ûn?ie«>n°`?2®>oW>IOO?ÂÁÔ8½h9)ôA>ßfî9)m	:Þ>r#M>§8§8H¿==Qò°?G `?6©I? 2?¯dï>â>?õñl8íË9V¹=Î:8p¶9zU?(M>c
8c
8H¿===ûÙ>Ì>lG?`w>]|3>;?Ù[e9|m³8­£?}¶9i9#f?74M> 8 8H¿==Û÷ê>ö>cXC?S>c>Q°+?¶°6æo9Üc#<B÷8Òh|9÷Æz>[6M>Ý"8Ý"8H¿==õ>Dª>¯h8?F>ëdB>{ä1?ËM¯7Î9É=)Ãn:ÁÌ0:Ü,?Y:M>-8-8H¿==ûï>è>d%@?lb>Ù%/>H£:?9gÖ8Õ¨Ò9UF>/_9Èr9Ò>^M>V88V88H¿==6C?ÿ®û>þôF?ÿ?³,¼>CL?9!#9Æÿ9 >bQ:h:ò0)?ÖvM>C8C8H¿==È¸>q>z6?òÍ>²ZÞ=ôÝ'?Eì8¼uu96Äv>æã8M9é¯>dM>ÐM8ÐM8H¿==Ö>×Î>òC?Q>£á=«.?©L¸¸]8ã$¿&ï 9µbw9È&?]M>X8X8H¿==Ë
?wQ«>qáS?uy&?ÍÔ>sDH?æNß;5;Ð2X?Hg^9ÊÛ9nÀ>4¨M>Jc8Jc8H¿==óu=ûÂ<Ð
;?8T=ef=¿ó-?f: :$Gõ>';\ðK;ý<?Y¬M>n8n8H¿==bóâ>	>6L?J>Í¬N>Áó4?¢E"9Jw9çü§>ç_":©R
:/?¼½M>Ãx8Ãx8H¿==REJ?åwð>ÖUW?¤Ú>Û>`TD?ÑO·³~98½{$;*kù:âÞ(?íÂM>88H¿==ñ?)Þ¨>çY?Z|?T-?:?Æ&É;<Ôz;]LM?Õ_Q8åê[9ºó=RÏM>=8=8H¿==øTK=¯K=¶ 3?ô!<ÖcË;É'?*º¸¢n9·G¾ìK¸ð+39Ý*º½ÎÓM>ù8ù8H¿==Û)X?Sø>y	_?ü3?YqÉ>²lA? Êæ8ìRA9®Î>Rh9Å@9àÄÝ>9ÔM>¶£8¶£8H¿==>ªµ<ÀM<pÁ/?ï7;pN;
¤,?Ëº¸<_E9WGr¾«¸)9ø½éM>s®8s®8H¿==cK!?	@Ì>/)J?
Íò>I
¤>ðt=?Ó&ð8µ9åE>±r:)ôR:èç?_íM>0¹80¹8H¿==æÂ¯>Øæa>Ø-G?^>êS>ã/?îúì8*>9?/>59lNI9c9?ûïM>íÃ8íÃ8H¿==/ó>Æò>o©U?ZG>K;>ÙÖC?×Õ·©h9>é|¼§ä,:Ë:Ô2)?LN>©Î8©Î8H¿==·!5?Ì>Q±b?³ß>>H F?ïº9leq9îl>ÝË69võ8¿>?5N>fÙ8fÙ8H¿=='9é>²,>W,D?è«·>Ñp>@C?äJ¸Û¥9O»½ät8ñ5w9Ls=N>#ä8#ä8H¿=='Ê>¼¯A>?sà>½>ìS?²©;fÂ#;GcO?+Dµ9_9T÷#?!N>àî8àî8H¿==>³ý>«»¤>ô E?>³£>>m>C¤0?Àð¸î9FD¾º
'9üYS9tTÊ>GQN>ù8ù8H¿==Pý6?Ñõ>þ>?Q>N>ôå/?@9È¹G99ö>Éÿ9¾Ìê9yK?WN>Y8Y8H¿==Ò©à>pp>ÃL?~»>9x>^A?ÔÂ+¶ÖâQ9¡Ñ»-x:D:øp?ßjN>88H¿==w%T?:~	?¹E?+>îW>ðÖ5?nb¸¼.v8uë¾ª6Æ9ðu±9ÿ÷?mnN>Ó8Ó8H¿==ÅH?¸æÆ>Ê3?°Çü>>7Q^?Âc»:a:ñ6?/f+:ì.Ú9cI?ñxN>$8$8H¿=="±>oiu>rÆ8?Ô_>C(> *?@S¸ÈS}91{Õ½û;^;ó"?PN>L/8L/8H¿==Lô>¦>Úé;?~Å>&l>âò)?>:9x¤9?®>ð]÷9¡ï9Ò!?´N>	:8	:8H¿==ü»;?ªð>n?H?\Êà>a">êH8?¢19ü
9# ?0*I:ºÙ9¯7m?î¦N>ÆD8ÆD8H¿==Õ3Ò>Êß>
M?Ç¬>öu>ÝÔ3?Í¿¸¯ 9§É¾¤¹%;Ð:»ñK?m©N>O8O8H¿==d	?]1¦>Z¢S?"W>,>VØ9?¤ÒµúD9:jA»ÉQ9ö®9z>h¿N>@Z8@Z8H¿==Lë>(?>Ê!G?+:>|>B9?~è¸Ýo9:ûw¾O®78S¬9y=ÚN>üd8üd8H¿==?ÄÃ<2<Ñ/?$ôD;çI;1Þ(?Ëã84f9|>â¸×~A9@¾øN>¹o8¹o8H¿==ì?4¦>f?M?¯ßj>ì>j=A?d\¸òü;9ø4R¾Z:j:Ý%?cO>vz8vz8H¿==ZÞ=¥*Ì<Åd4?E-ó;áï¹;xg'?¾Ae¹Þ9,I¿ûì8øY9!>V3O>3838H¿==xºÞ<ÛÊ<ò_9?@¤Ú;ó5ª;¢k$?ë¹ê9ñ/è¾Ût<A],<465?oO>ï8ï8H¿==
ë>>|¯B?FÅc>X¯>Gä8?ëBê·ÌØ(9õ±½àÔ:)î;:»vM?uO>¬8¬8H¿==Sqá<u§<R,?æÚ=Å,­=:Ì!?ªüå·	09{¦e½³þ:6S½9^l.?ÐO>i¥8i¥8H¿==3ï¾=ø¬=í!4?"<2Ï;9R;?}!72;ó8B)=by9·b88Á¾]¤O>&°8&°8H¿==<¡ï>s>Ò=@?Ò^F>>+/?'¸xæN9{½®Ñ³9yuR9äºZ?¥®O>ãº8ãº8H¿==Í¾0?uiË>sp^?÷{?­BÎ>ñE?Lö99Úw
?qÞ:Gq:@9?@·O>Å8Å8H¿==úÔ;?âßß>ÉV?3µ
?$]¸>ÅD?7ºc9½Úd9A½þ>ë.;h°:~¡Q?¦ÃO>\Ð8\Ð8H¿==eY?¶X?VX?ªù?.¬>UãH?¤(¸-9ºÞg¾;nZ9
µ9ít>ÌO>Û8Û8H¿==s!?Èô¾>OqX?t§?þn´>C??	³¸1p9VO?¾¯¦9\Ä9ÊùI>þÖO>Öå8Öå8H¿==	?¿`Å>e%G?£±>Or>g;?ù8@ó9iï=\á:j~:?XÚO>ð8ð8H¿==ÄÖ÷>L¦>d>?Ë>.W>ó4?V´v9)£Ä9E ></; !;&'?·ÛO>Oû8Oû8H¿==Nà?ôu?(ûy?L?®Ö>Zfs?hU9 ¿9d#>5kn9~Ý·9gú¥>ÜòO>88H¿==
"?u?>ûï?cù>eÖb>¬Ô?Ðí8¸Çì8io?»Â¢9Wh9»W?±P>É8É8H¿==.ä>ÞÀ>ÖG?óù>Pó/>7:?¨eÖ¶¬48Îú½½a9¬è9Çç>ò
P>88H¿==&´<Í®<>6+?È×;ïâ¢;[m)?ÒU¹RÑw9äÜ¾°"¸ P9âu¾!P>B&8B&8H¿==^~?²û?ÄÌ[?ce?ÅE >U?ùü8ø*9l>"§E9d-9­>P>ÿ08ÿ08H¿==v¶Ð<8<¼:-?Dfa;0;$W[?b¼D¹ù²9(Â¾oj8Ý­Q9>.P>¼;8¼;8H¿==éï¬>Ql>W;?\**>Õøü=Ê3,?»Å¸mue9Á\¾WS8Þ,9û>Q1P>yF8yF8H¿==/>ð_¹=¥CF?«>pñ_>b5?VC='òì<CS?
N«=Dv]=KF?î<P>5Q85Q8H¿==«ø? Ü¨>¨H?NM@?+´?î4?ßh9jLØ9vw®>oÚä:75:Ã!K?ÇHP>ò[8ò[8H¿==)?wÿ>FÅ?\î3?²>=ý?
9ås9N»	?¦B¦:NG:U?ZQP>¯f8¯f8H¿==
?ãoµ>»G?f*Þ>Ë >rÊ<?Ç6Þ%³9½½;{1þ9®49ôZ?SP>lq8lq8H¿==Ãú>Þ` >÷G?ÿX»>ûO>Ñ=5?^®7$}8Òá$>Û1p9·9Ýìå>gP>)|8)|8H¿==Êã<Â<j=L?ã={>=-?²Æ8¹÷ûÊ8K	i¿ÎÅq;ô4:;E2&?ÖhP>å8å8H¿==d^?Ú1ó>q?V?¼\¸>³£?âWê8ø/u9~­t>N±]:t):=>?ýhP>¢8¢8H¿==* =?x÷¸>Éà?è2?R~>:e?rÖ8»Äp9üü>5(-:.R:Ê#?¨kP>_8_8H¿==.Ó<Ø¼<ÜD3?·4;èÚV;J"?f×¸»÷A9}$¾Ø<f;èi;d7;?}P>§8§8H¿==
Éö>u6>ZÖL?G>^5>À|:?cM¹D«¢9:[¾MP\;µ
;G?P>Ø±8Ø±8H¿==¶Jâ>b>dtO?2 >Ñ=7>aI9?P/8:ÎÔ8ÿg> Ë9ìõÊ9rª>«­P>¼8¼8H¿==èÈ>i>H?ßÃ>ÔG>5?«·É9"A½õ°;wút;"ë8? ·P>RÇ8RÇ8H¿==y³>Jt>ï?<?.9>P>3?Ö(ú7´9úÎ=®9ª ¶9fÑÑ>j¹P>Ò8Ò8H¿==Êe>)p>dO@?$> 
Z>ý5?¯76=ä%Ø<IÐW?±]Ý;;I?øØP>ÌÜ8ÌÜ8H¿==ºÚg?
Ñ>Ã§?.m?êÅ>?û9Ûi9[`>|N9:A:X3?ÕïP>ç8ç8H¿==ÕC?@òï>ÍïP?÷Ø>J'>B?±¸§MÅ8ræ¯¾/;,³:
9?eóP>Eò8Eò8H¿==ô"Ù>Êã>e®F?8\>pÆÌ=×83?®7§7#±9=×@½9À»Ó9íÑä>YQ>ý8ý8H¿==b>*?wìÛ>¤+F?/ô>÷²>
/?m6Rrx9Uô;Óxó:[LË:FK?»Q>¿8¿8H¿==+>2»>>ÙB?Ø1>f>ø.?¸¸Ó9×¼¡¾©p:ÞM:&ö$?ÖQ>{8{8H¿==¥Çj?½?³ÊM?îû>pz>ÿ`W?Øåþ8g,9Ö½>:Q:¹:
ô>7;Q>8888H¿==örÂ>6/><á:?;ít>v;>ç<'?Ö9L®90zb>öØâ9;æ¶9²Á?M=Q>õ'8õ'8H¿==`ò¬>¦D>HKa?iï_?h 
?éÄN?Çx==]?k°$<«Ð¤;èÍ?lAQ>²28²28H¿==/>37>P?ôì?ûoÏ>#B:?BÏ8ÇÍ9Å@>ÿc99¯9¦>ôVQ>o=8o=8H¿==µ»¦>ta>ßR=?üM>¤H>ðÞ+?Æÿ¹/59éuË¾¾«9h0¬9Vÿ>4\Q>+H8+H8H¿==¡-?"Ð>U?Wê÷>
¾>"ëS?
·c<N9ø'%½·Y;n2;Æ3H?xcQ>èR8èR8H¿==.Ê>
Ý>n4C?ZK>¸Æ>-?½JA¹s89C¿±:]h:¿?Q>¥]8¥]8H¿==7?À0³>-K?"#À>xw>øG? =©¸H"º8Äè¾)Í:ðÄ¬:å?*´Q>bh8bh8H¿==SÞ>dS>¸òG?ÇU>aì> 1?Ã8¹?å|9 ¾öý6/È8cb"=·Q>s8s8H¿==ºz¹<å,<µ-?]9á;8/È;¶?§¹æ>29ÆEØ¾Íª¹õB9»Æ¾QºQ>Û}8Û}8H¿==ÌÐ>w$Ý=5?Kb0==<,?º5=Îâ<RL?¢Ü:==å}2?ÆQ>88H¿==ö8½<IÏ<¨|.?ÎC;%;ü`?ªÊ¸O´9Á¾h/Ò¸ø9÷k¿¾«ËQ>U8U8H¿==,àO= a=WÅ/?;Ä;ë;?0ã¹lý.8ËÆ¿AÅ¸Ë98¼§¾ËâQ>88H¿==ÿ²<?9xì>¾HL?M?ý¸>±:?dó6Mr9ýr<~bÅ9)90?èQ>Î¨8Î¨8H¿==R]>£?>>qK?Ð¦r?¿?aJ?s·x=Ê=À]?1ªN:0þ9´EP?ôQ>³8³8H¿== ?Üvº>k¿[?]E>?>GK?8c+9Á¯C>¢Z9.Ê9a®·>dýQ>H¾8H¾8H¿==,­>T>Q?ÄG?ûû>²J?æ8]89Uà`>m~:Ý½G:[#?	R>É8É8H¿==¢FB?çÍ?`>?4q?>v"?=H>?Ð}°96ð9ÓÛ-? w:Ú,:.Æ7?ÙR>ÁÓ8ÁÓ8H¿==jñÃ>>'®9?søR>d>38?ÖH¸J9åÃ½ÎÔ:rqH:£@?ß-R>~Þ8~Þ8H¿==AÂ=Æj=&û??óÄÓ>>AK.?tðK="gú<rP?³Ïp;öç;¶1V?4R>;é8;é8H¿==}ññ>">ÁE?mÁ>Ç7J>DA7?ñ¿·i9aó¼!:fÐ9¼!?8R>øó8øó8H¿==y.>Eá=	FF? ¼á>C³ >Í3?ëÌ=Îp=6ÄY?0Èë9
kÞ9Ù°?<R>µþ8µþ8H¿==óÚ>¡B>V¯<?îáq>e4> +?M¸<o99ä:¾l¤9´ç09Cðm?³>R>q	8q	8H¿==Qñ=/1Q=Eí.?À5;0<;I>÷>ey8ïò8w>JS7¹ªu90=ñVR>.8.8H¿==ÎuÄ>°§>«¹D?êI>à5>c7?óÃå¸L)9Øæ­¾Å':§	:Ce?^R>ë8ë8H¿==@Ê>Rë>B?Þå>Ù£>3?[Ëª8Òª9	¦>6ì<§¥;nL?qR>¨)8¨)8H¿==wñ$?gð½>O^?8??pÉ>ïI?¹K9ÀW"9* ?Ø°¹9èb`9GÚS?µR>d48d48H¿==X?3Ä>s@@?^ü¬>¹>(°*?Úç8¬ö®9F)>¤³1:Æ:)?R>!?8!?8H¿==çº?@³>³N?/9>h[J>;@:?¤È¡8(9Ø>2Ë:|K:y?2R>ÞI8ÞI8H¿==(?Õ¸>o+H?ÊÈ>>ÛÙD?8Ä8/9XÐV>cºª9BÖ9Íà ?¢µR>T8T8H¿==vó?Ù>o¼8?*ü>µM²>å5?§Ù18\
w9©J¸=Á:©93¸s9°Á1?¹R>X_8X_8H¿==u¸y?yëê>~?ª2?Y>¿ç?Ej9¡©9? :ô£v9x ?5ÊR>j8j8H¿==¬>B8>EF?|t>Fk1>Øb0?Ø$·L=9QC£¼äu/:ö-û9íÓ2?ÔÌR>Ñt8Ñt8H¿==Á±Î>þ>ï<?>_/X>¬f/?"]H=4Gõ<PQ?+½·=<${= K;?XÖR>88H¿==*¸?¸Ö?À?}^?¡?w?ñ
9dU9ïS:?Í~;>:Û{?|×R>K8K8H¿==G{3?Ëôî>H@?âk?9%Ø>yW3?Ç¸À_9¼¼¾
:ØZl:f?-S>88H¿==Û?:×³>®W?j
?]²Á>DMF?(O8PÔ8«>î¾Í:4q:^Z?F"S>Ä8Ä8H¿==(`Â>}^}>ÚdD?Þû>&D>fÝ.?¨BÐ7%Þª9ï=ªý:êå9ñ¼?MDS>ª8ª8H¿==¾ï</X¬<1?¡AÙ;5¯¤;{Ü(?c·¸È´í8@î¾êÚ¸û9uÍ}½kIS>>µ8>µ8H¿==ðÅ<År<SU8?F%<ü<ë"?ø`«8Oâ¥9i=>8áç9tkê=æQS>û¿8û¿8H¿==Ü8=ð=h8?þÿ;~öÎ;Ú¶?Ñw¹*9öp×¾½¢¸'	9è¾sbS>·Ê8·Ê8H¿=="®!?õÕ>¸IB?-eÒ>î>w
-?õø7QJP9©ý=±p9Aë­9ù$±>ºeS>tÕ8tÕ8H¿==ö?y®>«A?³N²>i!}>'T4?à[íµR9yüC»ùá9_¼9Õ?ïeS>1à81à8H¿==Ó$?TL½>wÍ]?ÄàÒ>¿m>c?×¦8pç¯9á=³xî9îQ¯9@.?ÇzS>îê8îê8H¿==¬M
?.âª>§¯S?>âM>CÏ<?â¯	¸È9v~½J§+:ù÷:¹ù?¼S>«õ8«õ8H¿==ð3Ü>Æz>bÊ`?9?ä>l[>H¥Q?z9e9mu>~º:Gñ=:þ~L?S>g8g8H¿==l)?WÓ>¥nM?L3>Ó-ú=ýw7?Jò8b½9
$>f91pU9¹¨>¤S>$8$8H¿==ýÔF?ëå>³b]?dSD?©ð>ïÖP?ÖÅÙ9ÑÌÚ9OÌþ>A:ý:j°\?ü½S>á8á8H¿==UÈ=¬vL=Å2?¿´;ï
;00?aR¸
èd8áê¾Ó®Ì¸ª
9@.¾¿S> 8 8H¿==æe¿<}È<ÚÎ1?¯Ò;'?;¿ú*?Y»¸x9æ9¾Ø:
¸r³~8Sï¾×S>Z+8Z+8H¿==°îç>Z»>¨ýU?vd->Ü$þ=¡¨.?äZ8zM9¼=^9ø39ê>÷S>6868IB==ºÀ<U¯*?	Ò>;\$;Ö?9	¸æ8]Dg¾§È¸(ö¡9à¾eýS>Ô@8Ô@8IB=´ë>ñ_>í×@?©kz>In5>(¬0?/¤8§ò?9-Ã=|>8êúf9Ò=8T>K8K8IB=?â3?ÀÒÚ>èqR?VLþ>~¨>æ V?´9t9¸*è>\hf:?:9\?T>NV8NV8IB=×ºF?£Ì>ÕDy?³µL?¡ñ>ýêX?²Ö9Exº9}òÕ>ö%;<Ø¡:ÍA?g3T>
a8
a8IB=8ì=ót=¿_?ùe,>*Sè=v÷=?_SJ¸Ó99À¥¢½e9=wîÞ<7åT?ä4T>Çk8Çk8IB=ô^º<è<6?Oh;;j^?8\7¸ª«9Àh¤<Åäz9t9¬ø>×5T>v8v8IB=P=?Pûî>K?tçk>|>ð¼L?U.¬8^È9 ->Ö>:VÓ@:ÝÔ@?Û6T>A8A8IB=+?Î"?Ê?VA?ôÛ>Óa?¨6¿9æõ9~h1?þe4:O:®ì+?7T>ý8ý8IB=Ë½8?`¯ô>ËHA?å¥>Wüo>È0?	zÿ8w³ª9§?>¼Ù9îA)9ìèÅ>?T>º8º8IB=¡÷<±<}q2?§WN;	';?¡
¹`fD9N¸¾õµ7àÑ"9é=NT>w¡8w¡8IB=óØ>åè>©@?w©>%p`>ÒKA?(3
99+ìz><®9Îoh9¦§>]T>4¬84¬8IB=rH4?¤Hí>ÑB?ÿt[>{E>é4?Ôq8<Æ9Vdg>ß;º
À:Ê??ÊqT>ñ¶8ñ¶8IB=xâ>çw>f >?1?)¸>6?7î9Hl9Õ?¢:±¥L:Z1?ëT>­Á8­Á8IB=ý<Õ»<Ýq,?Pý;~§X;+Ç?zk\¹Ë9­Ì²¾3¹ðë8"C¿]T>jÌ8jÌ8IB=½??Øû>¦C?fU>è>ZÓ7?-õ¸L9.Pî½¶F9àj£9f¥>iT>'×8'×8IB=×>ÓÖ> IQ?¯>sek>s>?)$98ZÂ90³X>,Ë6:Ãæ2:éÈ?ÿT>äá8äá8IB=e¯>2rL>[?dzû>S¤>`AD?<îÊ729öØ=ÄÀ8Ne×8rM:>¤T> ì8 ì8IB=Íú>ýZ«>@X;?Ð«>»>>Kf1?Pñ8DfÂ9ä>ä`6øÈy92æ;¯T>]÷8]÷8IB=qÏÌ<B<Q(?sK;PQ;aÒ"?T~¹%¦9ðÃ¾{¸¤/Z9ì¾µT>88IB=ì·×>ß<>ÖäD?A>¥j:>*¥4?ò8h8%9O>{C9ï¯98>µT>×8×8IB=GÁ¨>©RT>?xK?Å:?·²´>ÇªF?Q.Ë<¦át<÷gT?¬1<ÁcÆ;De?7ÂT>88IB=Ê«>ÛO1>"©<?XVy>q;>Ì*?p<Þ¸)O9P¾BP9ìÃ9¢¹>ÏT>P"8P"8IB=¡\?¡uí>wËm?÷ Ô>d¸w>Q¼[?RLÖ8ò;795³>£;ªÇE;s/?ÚçT>
-8
-8IB=µ_>í{">
BJ?§!?7mß>T89? )Í=ê|=1èO?µeÂ:u|:,E?óT>Ê78Ê78IB='4=?·Û>»¨\?­ç>`Æ>íbC?ô¼819ì>=78ÅQ9ç7>	U>B8B8IB=+¸R>¨-Ò=[T?ex?Þ@±>GüT?ß8G=Jiä<I_?RÓ9°aÓ9ß?Ò*U>CM8CM8IB=Y­ø<ô£¸<d,?Ñv¥<¾3<	4%?ý¹¶8ÀCÝ¿]ú¸þK9|rJ¾×LU>X8X8IB=\M?ÖØæ>`d?Á'Ã>Ùtj>kU?Tâ¾8 r93>Ê0;%zÿ:½&1?vMU>½b8½b8IB=å7'>âÖ=WþG?#b?àrÈ>»×5?Zï^=ä_
=t8N?C5;Îøì:) D?RU>zm8zm8IB=<5=o]=Pê-?6YÛ;âª;%?°¿¸®pP9£¢+¾qJ8§O%9S½è=OTU>7x87x8IB=ï¹µ>Ët~>.Ô6?¾P*>½ú=S.?0uo¸ãE39¼ø*¾89ÈÂ9ûa?}tU>ó8ó8IB=7KÙ>P>áÍ<?µ¥^>Y">2/?Ý+D¸íºî8É\R¾/3:s:µ?.U>°8°8IB=þÅa?iÛ>®¤?ÕÊ>?Ä¾>íy?\Y©8*Á9È%>º
:Ôù:ß?îU>m8m8IB=ø
:?!ÆÒ>[öa?Ô3ä>­P>yY?JP.¸Ã\9H~½ªS¯9,)«9?¡U>*£8*£8IB=)F=Z¿=Ñ¬+?*Ï±;<Ð;*?.Ú¹vª?9°¾%¸<=9ep¾hU>æ­8æ­8IB= Þ>­>WcL?Å15>î1>¹#2?¹vè9Õv¾Ý0Ì;è,;7UJ?>²U>£¸8£¸8IB=L@Ð>Dm>½y`?æáP>ÿbø=íHW?Èñ¸ßt9|¾ý_9:K9±âÎ>·U>`Ã8`Ã8IB=§/?õ?BÅ^?FRá>¤§w>úéh?ÂE­8¤o9Û(9>4ý%:£9Ñì?#ºU>Î8Î8IB=ds?E§>kMO?\¤-?ì>·F<?ó	9Âï9÷ n>÷lÆ9é9t|1?¼ÀU>ÚØ8ÚØ8IB=*ï?J«»>úB?¾c¥>:Øl>Ä2?óâ¸¿Y9Óc¾þø9¹8ä9¦?ñÀU>ã8ã8IB=¡Þ>ð>o^?M]6?	æ>ÑòJ?<gK;Ùô:ªT?1òw:ºv:åHj?ïÎU>Sî8Sî8IB=¦ú9?¯ê>;iK?s©?6W¯>v:@?Õg×¸ùv9ºQ¾â9Q¿
:züÐ>ÑÔU>ù8ù8IB=ûí?wÄ>ûiH?
ý>ÉKG>G5?OÁ·e´9À	½#\;å û:¹U?ðV>Í8Í8IB=­>/p>-}8?Õ+e>ts&>G;0?B=ù÷<eZH?Õj.;{vè:Ë@?ù&V>88IB=e9?¬>PßX?§ìª>äRE>"À]?ÖÔ7¸¼ü8þ®:¾à:D[Ê9«þH?((V>F8F8IB=fÒ?q(±>ÒB?~ê´>à_>ac4?|#8}¡9û¶Ï=ÅûÓ:AÝ:ú,?Þ4V>$8$8IB=í;?ÅºÇ>ßp?Jêö>}>7âj?F·Z8K¡®9`P =}:n:t?[6V>À.8À.8IB=/Ù?ÄÔ?Ns?n±y?{?k,L?
È©<¯E<ÞÝ[?2¢/:Ð0:ï?LlV>}98}98IB=åZN?÷>ÚU?|òè>E{>lK?+¸tÀµ8Ùb¾¾ Á9§Ù9Ã>zV>9D89D8IB=u_C? ×>§ôg?L7?úë>n¸f?É¼~9 À&9¨C?WZ:ê×²9¯D?wzV>öN8öN8IB=µ>~¾`>ÜÀN?À>^d>[3?qÜ£8
Ö95!>¿ñ9¬¾9òÊ!?°V>³Y8³Y8IB=ö¢>è÷[>"3=??å>
ÃD>Øç,?È
Ó¸+9¶ÛG¾~9¡Gd9K#?¯V>pd8pd8IB=Z_7?EÚ>W?c©ä>^ >¬e@?ØS9p¬9Þõ¶>¡hI:¿¬':{À?ÕV>,o8,o8IB=7?Ád¼>ÒFT?Ô5Ú>lå>I?öë8"a°9=+>­»Á9gyà9ñÜ>V>éy8éy8IB=Ù3Â>G>Wg6?'&>åj>hñ,?G<9Æ9ô¸?õÂ9¬ù9ï,?¥V>¦8¦8IB=×£?Â>a¨J?¸(>/?:>fC?-Ä7+9¥Å9=Æ¸:(CÒ9Í@?<°V>c8c8IB=xoH==­ä-?	Ëý;ÛÒÀ;y(?Úå¹m9Øõ¾nÈ8yÄ9°>PÂV> 8 8IB=s?Ó(¯>©G?K«4>Øó=¬=?úf64Ò9R<>ö9E/
:?ß>ÃV>Ü¤8Ü¤8IB=
?V¿>ëº=?{½>÷è>Fº4?[¦7ªÊ\94*=÷bÆ9É·¦9fP?¬áV>¯8¯8IB=¹Î
?ö²²>1ÚF?éi¬>Ql>}:?k¸ÝôÆ8Ñ¾P¯>:so:/?"?/W>Vº8Vº8IB=æ=?$'«>P1k?ü>¢W,>úçR?mt¸³9@¹Ù½Å·9Á9òN>¬[W>Å8Å8IB=b²>Í·m>@?Ð®>ÌB{>çæ1? '7nò9Á°<|9T9Øò>bW>ÏÏ8ÏÏ8IB=Ia¡?k ?®?³{o?æ	?J_?9`9î|>$ZÆ:èH:üÙ}?	fW>Ú8Ú8IB=%_?ÉÅ>.N?IÉç>N7>¨£A?°öF9iß9@üc>Ô#
;ÙT¡:Óõ_?W>Iå8Iå8IB=.>ñ>¨y>åG?n§>ý:j>c£6?üÐ8·N]9¬p>;8K9ï=óW>ð8ð8IB=:À<P<5?F>=È¹=qý%?4gÇ9[9<?V¡:+;:õ?®W>Ãú8Ãú8IB=5?ýü»>ð[S?bi>«ÎK>gôA?_919Åþ?]{ù9Ðm9G?ÕW>88IB=Yl?~ÿ·>;?£>¥ÊI>,?å{v·ät¶8äê¬½¾¿2:aÉþ9ª3?9W><8<8IB=¢%>Æ
Æ=V?/(?ñ÷Ú>ýE?'p=&|=IH\?¹È#:v:?XW>ù8ù8IB=¿6?+ª°>.K?\Ùq>Ó)>46?e¬-·Í¢9î¼»¹«9&P39Þ*u?¤«W>¶%8¶%8IB=Ø®>¼2i>+ñ??:¿>»a>ÄÌ4?°ø¸ì8Lév¿ô¼¸9o%Â91ó>:·W>r08r08IB=ß·8=è=å1?LQÔ;Q±;s?ë¸M.8ì
i¿$%ä·§»°8J<%¾ëW>/;8/;8IB=M@?<³À>¿N>?x$¥>P¨j>)4?ª<,¹Ù8J¿ö/`:Íx
:¹ÖJ?gX>ìE8ìE8IB=ÝÓ ?Qê>4ä¯?ñE?>Ï¢?Ëz8»98fÝ=øÞ	:²9q?(X>©P8©P8IB=uõ?%·>L?>>NkP>ñ÷;?ô%o8,¤à8D>¢Î:{:uËA?C@X>f[8f[8IB=8?¬>À??â	?Æ>¿>à/8?0ê¤7Õ9Ôg=W9ÓÏ×9«9>EX>"f8"f8IB=a
=E=-2?ý<`n<ö?Ô#¹¡
9/i¿¢&¸ãü960½ÜJX>ßp8ßp8IB=x
Ì>£>Xg8?Uæg>á'>Ï0?Ö>z·9Âka½æê9è³+9\,Æ>fX>{8{8IB=¼è%?QLØ>­\D?ì
 >>ÖS>khA?Æ` ¹(8ObÀÈìÌ8¸íÄ92>ftX>Y8Y8IB=!ç?´Ð>êu@? Ss>Né->·3?bæU¸k8±F¼¾¦e
;àÊ:Û¢.?§X>88IB=bC#?EÀ>Y?ß?Ãä>¯jR?`ð*9v!9/Ý?QS:a,d:J'?7X>Ò8Ò8IB=­[é<(¡ª</?ÌD;dU3;ò?øH¹ú9Á±f¿ÓØ8k9Lã«=X>¦8¦8IB=úÏ?=?Ño?¼ïZ?)k½>_ò?x0ü8P¹ÿ8.vü>T£J;½;©yI?rX>L±8L±8IB=:?"Ø¹>ÔS?Ä¦>³`L>KãP?ä
Á¸ ÷7¯Ç¿i :2NQ:0qD?hX>	¼8	¼8IB=ífý>Øá>Û%L?=~Ï>X*>W|J?æ«¯·¥2~9¼ê0½¯\:Û?:À:J?×X>ÅÆ8ÅÆ8IB=8Ê>½a>Bÿ9?¡h>\T>Â(?/ »¸åA9E·x¾Uw9û9Í>'X>Ñ8Ñ8IB=Ðù>>·½I?¯¥>#ÜU>"F?tÿ¸Ü9#9áRÈ¾i} :_é$:Î"y?
®X>?Ü8?Ü8IB=á$Q?4?·ð>?õÖ>>¡"4?ÃÂ*9ÆW9·KË>®9·;ÔU;91?IÅX>üæ8üæ8IB= @S=ø=+?µ:;
vl;/ù&?¤¹ã¸Î1]9tÇ¾ØsÀ7ÈPQ9=`k=gÇX>¹ñ8¹ñ8IB=å:á>Q>1ÃG?³¨³>#|>fi6?Ñ!`8TÙ]8;Q?ÐÏ8û:9~À>`ØX>uü8uü8IB= Ë7?´£ã>±N?äÂ>||>¿<?<8+Y9g¦=£c,;l÷;.5'?èX>2828IB= 4?x
Ñ>~\?Ý©=?[¤Û> ]?pîÞ8ø)Y9Af>Æ¿/:Qú5:Ú<÷>íX>ï8ï8IB=±ÆÒ<½g<f12?"Â{;ät;Â?er¹"9G¯Z¿û
©8âÆö8Z\¯>|ðX>¬8¬8IB=.s?
"¶>pL?7ºX>öÆ>a=?a]Ä¸Zf9àxZ¾Ì":vè:CG?ØñX>h'8h'8IB=Yü?³Ry>?Å?Åë>¿Î?VN70ìb9Çè<Ñ:Òð:áÉÿ>#Y>%28%28IB=Oò?Þ)?}^?×¤?52?l?å)n98ª9m=³>Nü
;þk»:?ðA?¥Y>â<8â<8IB=ò
?ä×Â>AY9?jK>Ñk>-?0Ôq¸ÚoT9§µ¾/¯¬8V®9@ý=#Y>G8G8IB=Ä|>ø¿*>Ì{=?"Øì>«>P©0?ºâµ8Àû>9Îs>×'9]õÄ9Î'Z>L=Y>\R8\R8IB=DÊ?+'Â>=?Ì}°>	{>3?$?¶[ç9ô»-	:èj:??]EY>]8]8IB=¢#?"àD?ÀS??àª-?(ªõ>Lù4?"R,9þ¹9.m>V¶:X:>6?ê[Y>Õg8Õg8IB=f7?ô®«>²¨C?·&>2Z>*0?<¨ý7ö8À³n>I;;îÊ"?öqY>r8r8IB=P¤Þ<Ä<:¿3?ÚT;$²;$0?
e¹âZj9ÜÏú¾°ià8ûi9L´U>$wY>O}8O}8IB=»»?Êª>$g?ä·(?QäÞ>ÇA?Ä	:BÁ9²<6?j#;£²: ]j?zY>88IB=_,Ã<®<½à:?(ÑB;Û!;?jl¹x{Ê7#GÀ¬¼>8TÔp9ÀÊ=Y>È8È8IB=¸º?Ê >©Z?üEr>Ø£>f¸D?rÈ7Ì 9*ô=Ö%Z:z!:ã¢N?UY>88IB=HRþ=I£=\G?Ä
×>n>æ²:?þ+Q=C$ù<îV?â®=>ÒX=}|N?'Y>B¨8B¨8IB=¢Oø>«>ú:]?ä
·>¹gb>ûN?î«¶ÚÌ9ËL¼\
r:R6:0#*?±¢Y>ÿ²8ÿ²8IB=Î?j°>5D??Á>|>ö1?¬¾7bÌ9«<(x:·ÑD:\c!?)¤Y>»½8»½8IB=Ôp
?+;>SMl?aJ?R|¨>¬Õb?|9Ã9¯U¯>k4;öî:P¯A?éY>xÈ8xÈ8IB=
?ü%±>ÏÈK?>31>UÉ<?å¨¸à)9·1}¾:¬9CÊb?sóY>5Ó85Ó8IB=¾<b<U6?ÿD<Êßb<® ?rÓÚ·²±9ee/½<©<½t<Ðö0?­Z>òÝ8òÝ8IB=éCU=÷=¿,?P	;Nl;;"?e¹<Ø9'
|¿ª/8Ù9¯=wZ>®è8®è8IB=R¿3?	Í>Üi`?¨u	?÷­>ÒJ?T:
eh:e!?T#:©Ð:"B?aZ>kó8kó8IB=[¹>wlM>3W9?¼2>HË>È.?ø@l·nÝH9#½9p£¡9\;ó>F&Z>(þ8(þ8IB=¡´±<÷5<Á*?l±<Ì<ÖÏ?$ð¹9Uê¾À_ï·îF9Ç¹½Ë<Z>å8å8IB=µ»?¼Ðù>°£?
ü,?è>ò¨¢?h)#9. 9x>:*H:¯/?LZ>¢8¢8IB=Øl>m#>éç9?¦¶¦>¹Åz>V0*?±J=oõ<kS?ö÷<qq3<Áý7?®SZ>^8^8IB=Ì3?]Oí>¥õA?0Q>Å×E>°®1?)kH8ì8£9f+=ífÄ:û8:+??4XZ>)8)8IB=Å4~>C{2>N6?I-U>{¢!>Ñ(?Yr=ß@=®£J?7;{¢U;j«,?!¯Z>Ø38Ø38IB=¡¦=?Û>C]? ?¬+>Æâ[?\8Ø9(>Bà¶:U«:ws?CºZ>>8>8IB=ë?êØ>µ§:?u÷þ>½¨>A?ÿ·Lk9Øò¼Qoá9ýº9°?ÆZ>QI8QI8IB=øME>VÄ=¡?´h]?°çû>a?ôÅ=ÿP=6yr?; ?:±O¶9O0?k×Z>T8T8IB=WB?^»¿>¾?U0@?ÀÀ>a?Þ{89H¢t9'Á>½ú97ã9ø?:ØZ>Ë^8Ë^8IB=a/D?[&?å<?R¿>º>4ý,?n¸î6M9=¾Eß9×é9(ô>ãZ>i8i8IB=ÓÃ>d>ô}>?zÿ >"*f>Ð3?ìß¸bÍ9ÚÍ¾î\9"[99õ×>øôZ>Et8Et8IB=¥]y?<'?¾Ü>?É(?0<í>R#6?v	9C9O´á>ZÀ®:·b:RE?þZ>88IB=R¹?sg³>-W?"Î>(·(>ÀO?°·N¹ÁR9û¾©k:[È97ë>?F[>¾8¾8IB={¨>î¹+>_?L?É¡>)nL?&0H=£wñ<<T? :Ö:;X?¢[>{8{8IB=î³F>æ>gë4?sUS>» >ÙK(?«8½2â8"Â>:Î'9§9­´>¾[>8888IB=NíÙ>_B>áF?c}¤>Täc>$Ç8?Y§l¸zDÃ9!½{~:éÍ¼9ÄüG?Ï[>ô©8ô©8IB=jk?Ôyæ>"¾?4vj?À|?å&_? ¹9rÉ9Ä(?&:-¸9*Æ[?@A[>±´8±´8IB= J?ä&Î>s{?bÕ ?×Î>#ÝG?«89£&
9Û+?ïÅÓ9E98?êA[>n¿8n¿8IB=g#.?fxÊ>o-\?£?^ÿ²>fna?)ä9 ë:É>;xÐK;Êe7?8B[>+Ê8+Ê8IB=ø¢?Ì.ø>·¨?êð?yÄ>´vÂ?/y:'{_:0Î/?L;(¥:´?LB[>èÔ8èÔ8IB=x?»ü>ÈUó?eÏm?´Ä>=?ã	Ò:ñ:§J?.G-;Uo:¹?g[>¤ß8¤ß8IB=§=<\<=43?÷AÓ;¯;î?1AÉ¸y©>9¾ß1*9ÔA9<Éà>ìi[>aê8aê8IB=~¯?'#º>Ñ}L?¼`Ï>¶R>e®K?n9*9¬>Uz:Eö9!?¹[>õ8õ8IB=`.K?[9¿>ö?ñ,?kÓ>Cû?Ô;Á·äe¨9²à½øï[:ð«#:º,?|¤[>Ûÿ8Ûÿ8IB=ÂP? 
?OÂ@?,è>Ðyf>¬1?°8¸S¤9U½ÀZè:f	¥:î54?S³[>
8
8J=Næî>±>cH?ª>rQ>a¸1?PAï¸Ó8k¾¿¨nÖ:¶b:$TO?¬¾[>T8T8J=îi·<5&<¶-?Ì¸9;;iË?Æa¿¹t<ð8¨ðË¿÷9SvV9èµª>Õ[> 8 8J=mø,?¡«®>)}?Beª>ÑP>Q?*Q¸¥9/àé½±I:q^G:y´6?iÝ[>Î*8Î*8J=nÕ=óa=¬í/?ðÒ;!¬;áÛ?Qº+¹Èb9ª¿%­8|nF99a_>zå[>5858J=³0>.ë=@?êF>di>Þ¸,?8dý69:9*®<g;ê;b¥<?ëå[>G@8G@8J=ý\¥>;ÂT>ÉøF?ìD£>ê.k>}¸1?íS-¹J~8r~®¿2(¡9K9Á©J?ó[>K8K8J=ÂñÔ<Lh<*­1?q@µ:mTÉ:Gxæ>n¹)9wI¿`ÅÅ·S49[b½c\>ÁU8ÁU8J=¿:?Dà´>w'?É4Ó>tåH>£?ø:À¸¶Õ8/Dæ¾!©·9/Ä9
¨ï>o\>~`8~`8J=
&?¡U©>FEF?;Iè>jW>Ë:?1*8òµ9X2Í=¤Ë9¤9?	\>:k8:k8J=Êú>×÷¬>9?ý>ÆÍ=+¢*?,o¹i§8U¥¿àc·#Ü9½ñC½S\>÷u8÷u8J=_(?G ·>ºLZ?z>ÊØB>ºK?AÓ84¢Y9x>09R¬9:¸?M!\>´8´8J=Fåû>âÑ>*ìN?j¤>/X>lÿB?¿ª8&79Tªm>65«9ÄlÂ9ná>X=\>q8q8J=E=iô=t?/?¨Þ;ä¦;ÂÄ*?æi¹KK¤84ûµ¿Ç$9G¸è8¼4?,H\>.8.8J=)¿?ûì°>m@?Í>$Y>ÿ;?N<â¸S9íA¾I;9GÊº9LåÍ>¥\\>ê 8ê 8J=7¨?Y¦>q?ÜuZ?#à>²y?N¬8=Â9Fã=Î:Ð:?)?Ç`\>§«8§«8J=£`?ÕÕ2?KG?Z7?t°>Dë<?'-8.¬é9³==e´:©KM:rz`?Ba\>d¶8d¶8J=$ïÕ>J>P¹@?ÝÊ2>!?>¢À+?}y¸1Å8ô\ª¾Bgä¶<`¥9jÈ0¼h\>!Á8!Á8J=cÏ=}=@¹8?Ì¿ç;X#¥;¡3?5¹Aª99*nº¾Çt>8eët9Ç=t\>ÝË8ÝË8J=-?®ü«>í:F?WÏN>µ>F¦/?6Ä0Ï8sÜC<þÚ[9ì9Åþ½>z\>Ö8Ö8J=ÊI0?'²Ù>{NO?å3F?Qóù>óÿJ?X9l9·?ÇÊ9êü9óMð>«\>Wá8Wá8J=ª)?á?`[?Ìak?Jî>íß|?P¬48¦°9Lu>#7:ÔÚ9«ÚV?\>ì8ì8J=¬¥?E5Ð>¯;?Zy>Í[1>õ3?4­ ¸¼f9îD2¾8¶å98^Õ9þÍ	?\>Ñö8Ñö8J=Ù?s:Í>$eG?Úün>,>Â1?À¯¸x|9Öñ
¾å7:½F:s3?Ð\>88J={É>Ä!>E@?5ãD>¦> ¯*?;L879,ì¨=z*:íí9~7?ÃÜ\>J8J8J=ÕÛ>OJ{>_?íà>³C>>Á4<?æQx8~À¾89¡¦>âü9:æ9Gú>Ýá\>88J=Bê?CÙ&?+ÌE?&++?Ôûå>>?À9L» 9B\ã>c;6ª¼:«2?°ê\>Ä!8Ä!8J=iç´<l<FÜ.?â;¨r;Ò¡?é-v¹99°Ý¾ ,¦8Ü%ñ7#h°?¹ë\>,8,8J=¶«ð>cå >ßv??Y>¾<>g:?þÙ¹ò·|9Ð¾¾ûG9ÊG9xÃ@?Ðï\>=78=78J=ûsF?ÉÏ>.Òt?gÑè>y/>,S?§#ù:ÅG:OX?éñÌ9¥Ý9Ìì>Çõ\>úA8úA8J=Qz?Ö>­?À=o?^£Ù>´?oKÏ8ÄÌ79¬\>JF{:ã8=:¼ù)?zü\>·L8·L8J=¹ÁZ?¬?Y6W?²Ê?Ê>r^?2­Ý89Ö1>-õÁ:x:óÍ5?ý\>tW8tW8J=«»?ß>þÝ^?"÷>¯>äI?ÐÄÓ59èlÌ;Ð Õ8£9AË>']>0b80b8J=#úp>Yo>
M?Ùl	?ÐÝ¶>®b@?k:¥7?:ÌP9?à&H:ÍÖ!:LM?zd]>íl8íl8J=±»??ïV?åàr?z?ÐR?$:
§û9Éµ?P.=Ï¬Ú<vL?ói]>ªw8ªw8J=ÿy>,>39?m>ð)T>¨)?s8kµJ9ñt³=ÊÍµ8ìT9^h[>z]>g8g8J=¿×>®>_nO?ý>ÖZ8>ý¾O?[e7ný©9í³¬<ÛME:,Ù:4?¹z]>$8$8J=@fÆ>¼>Å@?Êw?>ñF><?÷©¸ßî_9ÄÏ0¾Ü:9ð9þ¾ä>«]>à8à8J=m®>VÔ<>(yl?É>°Ö~>üI?<Ø$;ýù³:ñyj?f<:Ø8):Ã?!]>¢8¢8J=Y³=ùÌR=j,?ûÙ6;Áã';0h?¦l¹;w9ýjô¾ÂC8©m8UÖà>Õ]>Z­8Z­8J=Q:ò>/9k>ÂÏ?ïäO?pÜÿ>ÔP?KÞ;W?;àQ?G«:ï>ý9|8?W ]>¸8¸8J=Êvh?ó?_H?øº)?+è>Ý:?×V9V9Ú?<Ø|Ï;æ>?¨]>ÓÂ8ÓÂ8J=÷?E¼>àªH?Q?¯Ø>s_5?_T¸µzw9ì®Û½6~9,N9é>ÆÄ]>Í8Í8J=2\?·1¡>S]?î>J²L>íBD?¸m(¸]³9ö½Dy::i£?8Î]>MØ8MØ8J=>ú
?g©>¼l?kÝ>Yª>¯¡U?Ó`¸¾!9{¾ÖË8:*:"»
?cÖ]>
ã8
ã8J=kB´=¯äF=h?dî=|=ÄÅV?óòÁ:UÑ:õé:?/Ê;¶·:'
9?Éá]>Çí8Çí8J=ØL,?ÆÖ²>Ø£v?å¡Þ>q>âk?[9¿9v>Ø:#ºð9Ä?ë]>ø8ø8J=±âø>·©>Mk<?¼Ú>°>g9?îÁñ7Ï/«9mÄ4=»¬9c1ä9ÈÁ>Kù]>@ 8@ 8J=¬'?y«>MÒ@?Ê>ñW>"0?º%7ÜN?9¼ÄÝ<=Ð~:Â:':½	C?üú]>ý
 8ý
 8J="24=§=bå1?
f;zíQ;bE?#´-¹:9S¾l¼Ú·8èB2¾äþ]>º 8º 8J=W¶<eQ<»-?H";¸üÍ:Ä®I?ÍÖ¸/9aè¾4©8,â¬9ué=²^>v# 8v# 8J=w©ü>Û0>j?¼È¸>!G>¢5?xøè¸d~9Aqj¾S¡¦8ÊûV9ÝkF>Y	^>3. 83. 8J=ì"P?ÎÂæ>¤æf?#_á>ºÐ>SN?	æ29d½=9r_ñ>6ÿÁ·=¢9À½Y^>ð8 8ð8 8J=òÌ»>Ú£x>\A?1õµ>-Ö>Eb3?Äª)¸ÔD
9û¾¦R¸ÿô9Þî½?^>­C 8­C 8J=ßo?­¬>£ÊH?]Ò>òO>{M9?À§C9td9þÛ>»C9$¹9Øhê>K:^>jN 8jN 8J=iij>~\>áid?3ÁB?¬TÞ>u?`?Ì6=ôÔÈ<Ði?À;;Õ!;üo?àA^>&Y 8&Y 8J=éôÐ>2|>iE?­f>{ó>;Â9?¡O¹ë²79yµ¾ø )¶³rè8áC:¼ Z^>ãc 8ãc 8J=´4Ã<Fe<å?'?Ë/;;·?äI¹^B¢8$cÉ¿Tª9µZË8ª«=?_^> n 8 n 8J=V±>Mp>b=?iý->â>WÝ(?çª¹"Çe9ã±¾Uãd¸N8:Ä¾Év^>]y 8]y 8J=ºÊ?vª>*õG?K>tF>·ì>?o&¶7Ç©9eu	=xhâ8vµ9´>y^> 8 8J=¨>Qº=Î¯/?!Ì=¨7 =¨m#?ÌE9H-p9øÓÒ>ö¹Z9¤Kü¾ªy^>Ö 8Ö 8J=úL?á¼>ÇR? Ø>ø>è9N?WJ·8þf9'>Èü:R:\±`?o^> 8 8J=f*?ØîÓ>èÔM?Í«?­>ð§F?ð°9ô:ìo°>si·:Q2:\¨?^>P¤ 8P¤ 8J=õù"?ÇÅ>?ôR?·>ú«Q>ßþ=?ÿmµ8Ra9ÖWN>4m¨9{95ï?®^>
¯ 8
¯ 8J=²ü²>GÜE>³g?MÙ¶>@Cz>i
;?0m´:K|s:/³=?Þ<S8×; 87?¡Á^>É¹ 8É¹ 8J=d0?pµ>Y?´>">P?¬}2¸ö9)»¾[À9²x9¨ÌF?^Í^>Ä 8Ä 8J=%=uí=¾ÛT?.4<*];Ãb?£ñ¹a9Ôd¿ R9lòu9
<Û>Ûì^>CÏ 8CÏ 8J=,NB==Í{.?@ç;G)µ;ÙG#?³UÅ¸7/Ä9#À¾9Y+9µ
ÿ>Ìþ^>Ú 8Ú 8J=ÝØu?D@Ä>
Y ?Z×?ø|à>9?qQ!9
¡9$£>V;#ôO;L>?1_>¼ä 8¼ä 8J=È[?w#³>?ÞL?Ë®í>
>>#¸B?z%7dIv9øy<f_;ß;ÂÖ9?I_>yï 8yï 8J=h?É-´>æöY?÷> ->IA?ù¸9¸972¾uøY9òy9~à>6c_>6ú 86ú 8J=§[	=@Ê<=Ü-?U;dÎA;c¿?"ã¹Ð9ø¾d£Ø7bÍ±9Bõ=â_>ó!8ó!8J=üZï>|Ô>õB?Tô¨>nÛq>Õ2?üá88V´9qv=ÊHh9ïWc9%È?«_>°!8°!8J=àÒÊ>õW>­7?E>tûI>X`&?©¨9%ÍÞ9,©©>¦§·á¬±8uÀð½³_>l!8l!8J=À»<?Þç>9Q?[@æ>=>XßB?Ú%¦¶ÓÝh9C§6¼'Ï:Ów:è4V?lÃ_>)%!8)%!8J=¼Z'= Jø</,?^uh;-B;å;?µRÂ¸²O9fo¾l9Ä¸7=9Ò½¾~`>æ/!8æ/!8J=¥ÍÖ>@>
>D?¦æÊ>CA>ÚÙ;?5Ú8:Ç«9#Ø">r	:lÜ9	 ?X
`>£:!8£:!8J=¶f?­Å>H@?³¦´>Ùv>NY;?À2¹9á¿)ËÍ9Í:ßÄ>R5`>_E!8_E!8J=fv>	Ý=Úå-?Å<t<?ÕE¹]o9°!¿ÊÞ8¿k¿9ú>Ì@`>P!8P!8J=,?c¸,? .H?Ä°?Áð¨>C?N×	7'F9`óÞ<
Hb;å;®
O?#B`>ÙZ!8ÙZ!8J=oAÍ>ú(t>~5W?]>Fwe>ý/?´Iå· òF9½hÈã:Ú:R2E?bC`>e!8e!8J=ïô[?Ì5ñ>qi?W7?ÇÍ>d?´J/9¢ø)9¼?â|:î9:³?ö^`>Sp!8Sp!8J=ö9û>Î>j~J?Ü>G>¿Ë8?ö2Q9¼9¡:?æXÊ9w¾9c1$?*r`>{!8{!8J=?öÒ¸>
=?Uv»>ß>H
.?ÊXd9éÂ=9ð?¦:~ì9r½ ?¿`>Ì!8Ì!8J=º?Mgø>Òð?ì`$?s¾ >ïä?F|Ð8ØßU9´y>¶S^:©}
:F|M?q`>!8!8J=Ú¯Ã<ÔÄ<'-?§à;K´;òL?ÜD¹ÕBµ8½¡=¿ZÍ¹s³9¶¿5²`>F!8F!8J='Xà>q>ËÎF?®Å><`_>§/?ÅIT9w9/Ó>á¹:A¿:Gé_?Ýº`>¦!8¦!8J=ø_=áZÝ<é-?¹;îìy;FP?#·¹µ#9ÚÉÕ¾ö¸09rxN¾;Î`>¿°!8¿°!8J=o'>¨
>ìn?¯-?Õ®Ä>b?D=(á=±g?ä:q®:±W?CÓ`>|»!8|»!8J=³?÷»>e|V?Úí>%9>dfM?­;8²B9ñÅö=Ë,y:=j':Ð>?öå`>9Æ!89Æ!8J=/¾?W¨>]c?bÇ>ô[>Fi?IÄå70A²9Oý$=Êd:f!ç9<}?ïó`>öÐ!8öÐ!8J=Ø½8?¹ª>*?µ ?G©>Ñr?!cL9'¡ò8{¦W?÷¼S:*1:Äú?«õ`>²Û!8²Û!8J=KS8?¢>O?fÉ"?wÕ³>»g?p©74|9UD,=Ì+:¡Ã9ïÆ_?&a>oæ!8oæ!8J=tRò>y>c^?©yá>|>9E?Kç8ê/9±SÍ>JUÝ;ÆP;4h6?a>,ñ!8,ñ!8J=À³/=S=HU.?Á°=þ=L?T9K	:>ïn@=S&=.(?3a>éû!8éû!8J=zä>">T¿C?±¸>æu>áG@?mþ¸U[99U²¯¾ü$â:f:z;?Ç8a>¥"8¥"8J=,?Å%½>æh?|þÏ>/ä|>R?)·¦¸eè8·}·¾5ìù9l{à9?=a>b"8b"8J=!:?Jøà>ÞÍS?(ª>è=a>dA?5¸¤9bæÝ½z?9´´9o¼>,=a>"8"8J=q+=»<>j?ÉÌ¤<è3_<ù=?® ¸U29/W¾jS;RÕ:!3-?ÞEa>Ü&"8Ü&"8J=vI?µãF?ûÝ>?Fß>¤Ü>ÆµC?¾-9¸4ê9=¹½¯:»9E-9c(?XIa>1"81"8J=Ã³="vy=ØM8?°.<]û<Eé+?î+¹­Ä8^¿Ö9>9V=?J]a>U<"8U<"8J=+=í;=@R1?w¿;èß­;¼©?ãv¸·íi9k0¾c]Ê709¦÷<=8ka>G"8G"8J=~ü=:èÓ< ü3?=óä<C.?ùè¸ì	v9Ágr¾fl<Õ©*<«w1?{a>ÏQ"8ÏQ"8J=£ñâ>*>_0B?\É®>]#>?-?óÊ8Ð9>A>Î4:Q:·«6?^a>\"8\"8J=¼?X?Fd?p.?dëÄ>míb?¥\k9ÞÏ9³²½>«'1:gýÑ9øW?a>Hg"8Hg"8J=ëa¡>òL8>~*`?æù??Ì>Ax9?Û¡:ö"l:½0/?,o;R:×g?ka>r"8r"8J=L1Ê>({>|oI?)j>ØÓ.>q+?Æ!8CÄ8Z¡R>.d9@¹8,|?nÉa>Â|"8Â|"8J=ÒÜñ<&¹°<!./?T´¿;Ð;;#?#T¹§;-9-°¿j¯Ã7¤á8D=(>Cãa>"8"8J=ør%>¬5ì=O3?b¹<dé;A(?à£/¸Ôº8m«p¾ÅË+8*
h9½=÷a><"8<"8J=¿ã<ù¨<0-?L+Z;>>;ÄÉ?³è¹ÌT9*¡¾x¾8vH,9> b>ø"8ø"8J=Z/?øÐ>0W?Ä>=a5>cSL?²Âr8þ1n8t?$k;i/(;õ2?/b>µ§"8µ§"8J=Ym¦>8M>=ÀO?RU?{
?¡ýL?q9­Ë9ëæ>Û´­9Öé9à`¾>Xb>r²"8r²"8J=ib='0Ä<êà5?;QÓY;D»(?R4"¹æÒ=9|ÀÚ¾B5:z:ÁÔ!?b>/½"8/½"8J=Ìç0?½Ñ>¢X?Øf³>úmu>Þ ;?	92m9åè>*ó:YL¡::÷@?Ô'b>ìÇ"8ìÇ"8J=M§ó<Uý¯<61?Å±;¿áN;Í??ú	:¹ÁµL9§¦è¾Ü¹P09g:¼¾k+b>¨Ò"8¨Ò"8J=I-Ì>G¯>B?þP>Ki\>©¿/?a²V¹vN9\¿=º9ðl9l¦>â3b>eÝ"8eÝ"8J=ý`?­¼½>Á°U?Oª>T¹|>¯E,?è<8g©9I¼=EÞ1:R±	:õX%?%6b>"è"8"è"8J=C/?DãÔ>8ÁR?ÀÆ>
q>Ðz??Q+9ì­99eé>29;òw;6v?<b>ßò"8ßò"8J=é@Û>a>0HL?¥¾«>¿r>Ä>5?ÑI¸¹9y¾µìV9ÆÁ­9 S>íBb>ý"8ý"8J=k£E?$FÓ>Nzo?»ðÇ>e3@>'?î¸l5945`¾Ûd9ªq9ñ>³[b>X#8X#8J=»ï
?Oÿµ>[¦G?Zh>á8>®7?ÜÓA85'9Õ
>À¶9Ä9!?áqb>#8#8J=É!2=Ò=L´,?O<Ò;¥ò±;9?Ùk¹-N59¾N¿àZÈ´©90G±ºäb>Ò#8Ò#8J=¿\>ÏØ>8Q?¤ÄÄ>d`>Sn;? æ7þ9´ï]=øg<
;<üP?pb>(#8(#8J=¥\?Y×µ>V:?*i?g>%?ÈØ9ù9qs?ð
Ï:ºU{:¿âR?`©b>K3#8K3#8J=´kµ>tV>ÙX?*?ñóÇ>¿7I?îW=M¿=×R?Û×:-¿y:x\?W¬b>>#8>#8J=D;B?®<£>ËM?5(r?¤2á>³£?4È ;p¼¨:´îs?pý:'¬:«?³b>ÅH#8ÅH#8J=T?weÈ>ZmF?Ö?Þ¼>IA?WÍ8ïT!9øM>Å±Ö:º:ÏýH?r¾b>S#8S#8J=]yò>Gû]>Ñ?:ÈÓ>¬pn>ø`c?¬1×7!cø8ÊÝ=Õ{:èó:ÂU?v×b>>^#8>^#8J=%II?!§ñ>z<U?®Ï:?éÝ>ÛÞW?ÁÉW9®Ø9\ü®>Jç::	B?+àb>ûh#8ûh#8J=6Y?Ðé?B+{?32n?l?Ò=f?&©9´9i×>_2M:h0+:m?áb>¸s#8¸s#8J= ¥Ð>§º>6I?Bó>(£W>É³<?@¼s¸áÉ¹97ì§½$9½9ÕH93q?
c>u~#8u~#8J=µÙ>v>?¾D?3fµ>èÙ>vÆ.?Ûý_;}È;%>?%$:b	È9&R?ic>2#82#8J=.¢>Z>>?\7=>¨}>=ù)?eþ¹¨~9aáè¾¹"95øc9è >üc>î#8î#8J=
GQ?¢á>im?lLS?,ê>f?`ç»8úÍJ9Õ0m>W$:ePÙ9A?Sc>«#8«#8J=ÙUà>ä >ìF?u>ÕM?>SýC?
[?8ò¢9	§=Kr:ö¡:pHY?$c>h©#8h©#8J=C{ÿ<r¿<lÐ*?;Tf;Ü?:©5¹
ab9HnÍ¾Ìû¸]9L¾|7c>%´#8%´#8J=¢?dI¾>ÊWM?%ùß>²Ì>G¡D?¾ë¡8£Sy95A&>{°:z ä9ôc? Jc>á¾#8á¾#8J=
=ßÏ<B.?Igã; =¶;¸?D´/7ì89¶c«<á3¹ig9ÝýÆ¾bPc>É#8É#8J=W	
?EÉ°>.ãG?~9²>øÀw>(8?NÅ7âz9CTI=vm9d8Ì±>@¸Tc>[Ô#8[Ô#8J=#¾=Ò==r·,?];-G;=Â
?rù¸À~9ªÏ¾ol8Ðù9NØ=ÜYc>ß#8ß#8J=Þ)9=¢	=ýI,?à«W;á	E;®?ÐäÓ¸x£9úê%¾¥.9û¯9U~>[c>Õé#8Õé#8ÙN=ÖÑ?È>;??Ç,>¼O>³H2?,r=9¢)9Ò2?9ýÃD97IÁ>>uc>ô#8ô#8ÙN=	É»>U){>&g??xF9>ë
>ªÅ+?æ»º7F69O=+û8Uß 9©ØG>c>Nÿ#8Nÿ#8ÙN=(_?>c¸>æ
G?ü^{>dæ9>a-?<ãR¸tÕý8õ¯T¾­Z9ðF9"Ó>òc>
$8
$8ÙN=« W?Ì>ã£?á?ö,?l=?
õ8JÕ9MN>Sñ«:ÈóE:]^?îc>È$8È$8ÙN=v{G?Èñ>6S?ÿ*&?äÁÍ>T¾N?MèE9j~¯9Y>´H:òÏ:4çE?Ñ¨c>$8$8ÙN=-=>`I=`c.?°É;B ©;ÿ2?àCd¹@ C9+[¿Ú[8¢9´2>UÏc>A*$8A*$8ÙN=ôUå>æp>L C?,M±>p{>.Å4?ðKF¸ñ0ø8L¾dóÙ9.9ò\K?ÄÕc>þ4$8þ4$8ÙN=ÌZÂ<Q<-*?õ;ä'_;P÷?`6¹íH9Ð ¿pð9&ð39¾>Öc>»?$8»?$8ÙN=&D&?û>ª?.À?K)?z?ãÚî=P=PÔh?~];T1Ö:]?ùc>xJ$8xJ$8ÙN=±> *L>k²;?E1Ø>}>X¶/?»«ï¸b|9A¾#:1Z:Ðý>Øûc>4U$84U$8ÙN=bP0?1ò>Ô]:?6¸>\>Ë0?Èæ¸°9q÷½a9xai9©?od>ñ_$8ñ_$8ÙN=e8?¼¿>Ù?§Æ&?«¦>Ð?7Á68?d9¶X<Áj:Ò>:·=?d>®j$8®j$8ÙN=p?®Å>¬D?p?s³>,¨8?ãê9ec9[n>)ÿZ:¡Ó:ÛG?Yd>ku$8ku$8ÙN=ÒF??äâ>j_?M~>ßd$><F?Ó¥7HW[9¸CA=üÚ:â.«:¾#?l d>'$8'$8ÙN=Í'?"ÌÓ>êéI?üÙ¢>*)_>ßÐ:?40a·R9öbÐ¼ê:~wF:Hn(?%#d>ä$8ä$8ÙN=
J??9 D?e!Ï>d>ÖmM?z7µN9¥´=ÉK2:éO-:M®?ÿ2d>¡$8¡$8ÙN=g?¹²>2a<?á>nW>«5?óñ¸(^9º÷i¾q}87I9Àû7>à6d>^ $8^ $8ÙN=P"?FÊ>ò8?ì2Æ>c¢>¬9?¸~±Þ9yè½]Ñe:a7:V´ ?Æ:d>«$8«$8ÙN=
»K?Fã>6{e?èv+?ðº>rÏj?÷G8NÑ9t=7Ï;çì:â!?Á@d>×µ$8×µ$8ÙN=YÄ>?;Ö>§õc?Ü)#?È>t6P?l R9s¶9^Z>-à9¯°Ï9_)
?Hd>À$8À$8ÙN=H>(>°4?ø	ë='P³=qÇ'?lo¹£\95¾Ý/¸Ïn9u$#¾ÒXd>QË$8QË$8ÙN=
?:¿>S<?ÓÙ>ì*Z>!Ö/?JîÔ8;¥69o9>3ä}9åù 9§áÉ>Jxd>Ö$8Ö$8ÙN=SH?oË>¸|?ç<?*·>üîY?Ôs9]­9ÄÕ³>2;Lo§:u?Tzd>Êà$8Êà$8ÙN=Ö&7?Þ¯ê>ÙÈG?'Ni>¼Á>º??ó¿¸h¿¶8-Ù¿,P\8EÔ9`Ù=d>ë$8ë$8ÙN=F¾>Ñ¬N>°é@?Àú¶>®
>ä\1?Îf¹îC+9¾ÝÑ¾a8#;ºVß:õ;?{d>Dö$8Dö$8ÙN=5?dÛÂ>­sn?ÙÙ>Ç>V:K?ÔÂ¸<i9ç,¾í·:ÖGF:ÜëL?Md>%8%8ÙN=ßvÍ< ~<nÁ.?ù;Ç;{;>ê?Nð¹ÖW9r¾)¿fu¸x£9êQ¾Qd>¾%8¾%8ÙN=/À?#ñø>6Å?è5?¶¯¾>ì½?u9°¨9\
ç>¢­^;l¡;Å??md>z%8z%8ÙN=½WÅ?q4#?&Æ?/?ú>,?Äär:7%:¢3V?ËØ;§Éw;òú_?Càd>7!%87!%8ÙN=¹Í>0aw>@äT??ó¼>>89?Yò8g±9¯yß=àÃÐ:ô:_-?æd>ô+%8ô+%8ÙN=8Iµ>Þjk>Ç"E?ÄD>OW>æ#-?´Ð¸i,9gñ¾M%7°²(9ZØú<ôùd>±6%8±6%8ÙN=?¢>90?Z®D?Ô|Þ>kNb?Åe9'G9¢,Æ>:É*ñ9é?©e>mA%8mA%8ÙN=ERÿ>S~¬>v=?±çÜ>i>¹3?»2±¸q"90¤¯¾.ág9Û9¿=ã>e>*L%8*L%8ÙN=jo?*
Á>¯R?G'¾>	i>èãP?¸°(¸ïû8Ç÷+¾ä8Àä8ò
>ú2e>çV%8çV%8ÙN=rg°>ÃèU>pS?,?ròê>ëx;?6&º=wAg=2N?ñ6:*¨û9A§9?5e>¤a%8¤a%8ÙN=w?Y
½>ÛM?N»?ø~¬>º??òc9!g9ü>÷O­:§è:v)?7e>al%8al%8ÙN=whg?Ú3?ÑxY?´@?æî«>Dö>?¹Ë8Û8Jî>´¹,:&s»9äk?ÿGe>w%8w%8ÙN=>?ß"Å>Ç;?ª¥>0d>;Û9?½[¦¶+l9Þ`4¼& Q9s©9á¼>ñUe>Ú%8Ú%8ÙN=öVs?¨§>Ç¹?ËFÑ?'?µÖ?Ã}ß9¦$°91h"?jd;YR:+Üª?\e>%8%8ÙN=6é>`ß>`û@?äÁ>?>Vº+?SÝ(¸Ád9/ú¼½&+e9÷`|9îtè>"_e>T%8T%8ÙN=,"$?
ÐÔ>)qE?l·Æ>£> 9?ôÉY8QÞ9´=Xl9Ñy9*1ò>ãae>¢%8¢%8ÙN=¹=ë«â<ÂÊ0?Á<òõÒ;Ät?§¹â9¾÷¾òï8Ã98î=de>Í¬%8Í¬%8ÙN=d+?náÇ>1H?òË{?ÞA(?=??&ñ¡9¥]ä9Ñµ>bÆ>:È9Ø!t?¿de>·%8·%8ÙN=É@=NF=}ã*?í¹Æ;Ã`;á.0?ßi&¹çÒ8ÿI¿%ì8äÀg9çë(>le>GÂ%8GÂ%8ÙN=ç=?¯±>ÉJD?·M¿>v
>ª6?Ú)8	9*=¸o:ï:µl?$re>Í%8Í%8ÙN=\Ø>
>ëN?Â\>1¸F><?Ã©¸²49Áp¾û:oª	:QÅ?Æ}e>À×%8À×%8ÙN=nc?ÆÏ>v"=?ÙÈ >)%[>Ó;?ßck8N¤Y9,p
>w:9rü^9F-Ö>F e>}â%8}â%8ÙN=ËY?¤à>¡Á®?w?ÏÉ>¢q²?®è<ÁL2<áH?÷Tw:):®§:?[®e>:í%8:í%8ÙN=õ?û¦²>»§;?í¦>Æ7>7?.óÍ¸W9÷?¾y«)<pê;sF9?é±e>÷÷%8÷÷%8ÙN=[Æ¼<Ê³<Zy/?_;­t;Ì¾n?zý¸U^V9PZ¾Å9Ïzâ98>²e>³&8³&8ÙN=4
?á®>ËO?ä©>z¹b>Ô??DÖC9þ¼9òô >b:ÑQ:Ã
?YÁe>p
&8p
&8ÙN=ñ<Ü¶<)?9ï{;r]G;iÀ!?²ï¸L9Âí¾2»û·p&Â8Wö%¾Ãe>-&8-&8ÙN=5:?S¼>jD?H?î«Ä>xëD?ñ8Y²9Â
Ú={ú:å/:Ý<]?Öe>ê"&8ê"&8ÙN=P?{¨>9R?þÆ?>ûÍ>×=:?2¸#L;9ZðU¾ián9"rÃ9)r>óóe>§-&8§-&8ÙN=ò>{>ú(I?qe>ÜÃ><?È¹@¯9mYM¾&¸%9µI¾õe>c8&8c8&8ÙN=;Ro?~?Gn`?­?ÿ0Ã>ÁN?P%È8jãÜ9Óõç=ð	#=®!¹<=sa?Öùe> C&8 C&8ÙN=="	A=î*?¿^Â;&¾¨;p?~ F¹wx¿8)s¿ÌÎÝ¸,?9RØ¾f>ÝM&8ÝM&8ÙN=IËR?Øy
?$·>?gv>665>.?j¿µ¸g9­¾&ö9ä>À9¹ã#?:f>X&8X&8ÙN=£ÆÆ<O<¸,?º{; {6;À0?®bô¸å89¿
ÎÝ8N#u9¢g>f>Wc&8Wc&8ÙN=Úß>b>}E?·b>7@>Wù6?Ê°­¸Ç¥8¿(Ç9äm9FC#?[f>n&8n&8ÙN=¦|#?vÅÌ>#cL?~¯>ú'J>V£]?HJ'¹9o9³¾?Ù9ÿ8?¿'f>Ðx&8Ðx&8ÙN=¬"Ã>¨R>ª2>?Ú¼j>ñ3->®y-?¯h8@fö7
'?T9tÔ{9¡Ø>É.f>&8&8ÙN=N¬Ó<yÎ<çN7?0à;db;I?^H¹Èã9Áw¾<¸¨-k9Ï$¾Q<f>J&8J&8ÙN=¦?Í¥>gF?$°f>L¯>B;?²µ¹K9×k¾Û6:ÌÂ¬9ÅO?ÍOf>&8&8ÙN=b2?ZÃ>éD?(¸Ø>Ò/>¹À2?kt·)®9ë¹³¼Íöí9Nñ9tü>[f>Ã£&8Ã£&8ÙN=ÔÏ&?(¤à>>?#l½>Ø>ª5?8T8¹1ð>ß29ì9Ó£>½sf>®&8®&8ÙN=j]1?åè>34C?Aä¦>¬e>o:?Fxª7;9¶=$h:-:û>?ãvf>=¹&8=¹&8ÙN=½k?úRð>ý{?
ÌT?G{Ú>àVy?þ&90=_9²¿>Æ:´õ:\?~f>úÃ&8úÃ&8ÙN=!B¬>>q>>kg?åú5?Ë<á>¦ÕN?¼À979¿>
Ú9ðe9`Âr?f>¶Î&8¶Î&8ÙN=£
¼>8ñ{>ÿ??±3T>É>>-?ñ­¸Ïxg9òû?¾´g:39: ?Xf>sÙ&8sÙ&8ÙN=rØ?è¹>@?x£>ñL_>ýõ:?¨8ó84Å9*Må>¯Å:+Îü9QÇ ?f>0ä&80ä&8ÙN=³/]?¥iù>5c?j>Ï/>vÎ\?ºn=8ò\9ª¤=Ùö:Þä5:¬HW?¤f>íî&8íî&8ÙN=»Ñå>'>¼ð>?TÈ>2ë>¬¢)?ã-8"ýY9d$>:]:88(:ËU(?ª§f>©ù&8©ù&8ÙN=|åØ>*b>`u?àÝ>o |>÷Ö`?Þs;0";}`W?Pj<×pÿ;Çk?¨°f>f'8f'8ÙN=îAÉ>U>£ÈI?Á_>Oa>>ä§0?fPg¹sË9ñçÍ¾.;ýO;ñ7?´f>#'8#'8ÙN=j¶Ä>q@>ØOA?/©L>
>Ü#7?%>¸
²H9+ò½¬(8ál9$>Áf>à'8à'8ÙN= YÈ>
>ßM??
>þÒ=h"+?Ìc¹Z9)he¿ô_:Ùò-:ÉË$?PÛf>$'8$'8ÙN=¨
õ>Çi>(<V?&D>¢Ì?>½T?bûÛ8è¦9´(>p #:Ö¡9e?4Ýf>Y/'8Y/'8ÙN='u?Õ!?¢yf?E×#?}Ì>yM?©Ä9C£9LÞ>ÕL:!3:k¨Y?ªßf>:'8:'8ÙN={úý?0S?Ï«g?Xâ¾?Gó9?pe?	9ç«9òýW>h;v« :÷ul?Cîf>ÓD'8ÓD'8ÙN=ÇÜ?PÅ©>SÒC?>Ô×>n>e<5?(læ8òz9g¼J>/µ6:Æà:W,?mg>O'8O'8ÙN=\¢õ>gÎ£>öð??cZ>Ó>')/?¥¿´8âÈ9¾Sç=þq<$½T<=;?Z)g>LZ'8LZ'8ÙN=[?ÂHñ>\uh?lÞ!?+´>me?y289èÖ=³*:T 9ÔW?=Ag>	e'8	e'8ÙN=°?cÁ>¾-B?g>Y(N>Û/?\/6Ls8;]=U:§½9³ÎE?=Bg>Æo'8Æo'8ÙN=W±=Æ<=î¨6?ÝLÒ;F¯;Þ?ê·¹
À8O=B¿@^8¡9F°=÷Jg>z'8z'8ÙN=;©?ÃÈ¡>ó¦i?ÛË>Ç6>÷fU?ûV¸9g¾ÓÀ°9¯9Lz?Kg>@'8@'8ÙN=.?´(Ò>ç¤T?J_¬>9o>v8?¡/8°9À×ã=õÍ#:+Æ9«S?­kg>ü'8ü'8ÙN=Z¥R=¦Ø=ÛA/?;]~;Ö?ÄP¹äÇ8c;¿d;9{w½9ý1}>
lg>¹'8¹'8ÙN=ïÑ?R@²>ÿN?ñ®>¡p>è :?1µAæÁ8V5­»½>;cN;É]*?÷pg>v¥'8v¥'8ÙN=Ë÷æ>ð>dM?íê>1>¯zD?¦±)¹28d¿Ç$:×:Êz?4ug>3°'83°'8ÙN=È?©¯>mD?²Ó§>­Fh>Þ÷8?g·A O9/½Øt3;ßù:Ñv8?íwg>ïº'8ïº'8ÙN= :?¨æ«>p1d?_¨>¼<U>êÌI?ÃÛ¸úä69íX¾Æ¬9Ú)Ê9bÖÙ>´g>¬Å'8¬Å'8ÙN=;î=ùÉI=gü.?Ýy£;Z;Â¾?IJ¸"æ&9<¸X¾÷·Ð¸AÐ8;¿j§g>iÐ'8iÐ'8ÙN=`?È>¹?#??>PÝ?¦×Ë8â9eI>$³0:¢x:nô&?'Ëg>&Û'8&Û'8ÙN=Í?ä-³>^Í>?¼>¥Ã[>el.?z8o63912>ý`:Þøì9¡þq?½Òg>ãå'8ãå'8ÙN=i5
?Ñæ°>H?Ê>qP>Ã~0?<7"ª9{U=à0Á819rk!>Þg>ð'8ð'8ÙN=ëhA?îhÛ>þ©a?¤	&?á²Ã>	3Y??ç8û8]>ÉÂ:G|L:âÛs?e&h>\û'8\û'8ÙN=-¬n?SóÚ>?ëD?ûW>Ì4~?¾M;9²Y@9Hù>Ø2;
ËÀ:äzm?E2h>(8(8ÙN=¢H1?Qó>:?$¹>T>x,?¬³ÞÞ89óo¹ÿÈ1:íEB:òEê>¾7h>Ö(8Ö(8ÙN=K)%?àº>@b?h×ð><#>%óR?ªÂ²8*p9¡>îæ9Õ¥9o?2?¾>h>(8(8ÙN=|)D?óá>»?^?k|ô>Æ·>,DJ?im·´Iü8àçp½õT:ð9Ö
?Ch>O&(8O&(8ÙN=¹=®~=Ö~:?<ø	ï;~%?¬N¹ê?92+Ó¾ê8^Ù°9£E=ænh>1(81(8ÙN=Üq½<¤ö<Æ)?)²;hv;}¥?*Mh¹W¢69?Ï"¿:¹Ò·(Ú69¯½Øvh>É;(8É;(8ÙN=v"R?'Ë>u?¦ö4?V¦>Ù?áÛp9Ø	]9Lz?æö:Ø°9kL?+h>F(8F(8ÙN=¹}?
?iL?ò>(¨ >Ï@?ÀÃ·²(9æþÒ¼MÛ :IQ:P|D?Dh>BQ(8BQ(8ÙN=¬_?¬øº>L?N>aC>]u:?ô¾H¶Rð9Ä³»râ}9;ZV9B?ª¿h>ÿ[(8ÿ[(8ÙN=¢0?ïÁ>õêh?)[é>£>8IF?+Þè·@S91½°9<¹û,<D\[?Úh>¼f(8¼f(8ÙN=*?$Ú>eG?^>tWf>¶0?{Þ¸þ89tÌ¾8å9g?9µK?eöh>yq(8yq(8ÙN=Wµü>Í®>ÕØ9? 8â>	I¦>ç".?l%¸i³9Íl½kÐ:«Ô):®Uã>Ei>5|(85|(8ÙN=`=$?üÂ>Ö*X?FÔ×>>U??7Uª9èÊ<å9Õ¦Ä9·h?i>ò(8ò(8ÙN=%~?òN?÷Ñ?ÖçÔ?ÎñB?Ë?È:uº9GdP?ÆÀ8<©\·;ø?i>¯(8¯(8ÙN=ø­b>³â>KÈ=?8å>_&k>Î*?I=à²ý<{äJ?R#õ:bò¥:(=?i>l(8l(8ÙN=%?X ¶>[h?.	?ÁH®>Æ=I?b£R9öÉv9Ú>á´;9$j;ñ\E?](i>)§(8)§(8ÙN=eIé>2ú>9>?jè>pÔ¨>r50?¶9ôÃ9í*>£9^973?B3i>å±(8å±(8ÙN=!s=ðüº<[Û/?´lò;TÉ¼;^$?
Y®¸4$9Ê®¾	h|8ÓÞÊ8$A>ï;i>¢¼(8¢¼(8ÙN=m5)=ýú<	,?ãi=O1=Ø(?<´·NP¹9Ì1¼ÂÆ£<rm<û0?T@i>_Ç(8_Ç(8ÙN='=3÷<Ù-?ºtc;þèY;r?\+P¹¢o@9w
¿[F8Z89¹	>Ai>Ò(8Ò(8ÙN=­¿?ëÍ¬>j²A?¡{Ê>Ð­>Ø;8?|W9ûr~9ò>>Ð9zÙ9ú&?ÌSi>ØÜ(8ØÜ(8ÙN=³Ñ/?ûhå>2D?	§Ø>^K>F=?q¹ã?9¶Ô­¾Aõ_:)øO:3×	?5ii>ç(8ç(8ÙN=ìë>z»>VP?7?&´>{hA?`9Ry9?u;Ê;eo;X?~}i>Rò(8Rò(8ÙN=b­?e¿&?eE?àæÀ>'|>ÞC?ró 9DU9WÁ>CÂ:-Ý¹9ÚÂH?±}i>ý(8ý(8ÙN=ü?H?*ü>ÖK?¬¥>|M_>Tî=? pñ¶Ø9í´`¼î8OW¯9Ú$[=i>Ì)8Ì)8ÙN=gº?«b±>	pB?¯>z>Hc3?`&Ô·º_¦9Â7#½¦9:9[â>üi>)8)8ÙN="Ç?ð?¦>LF?yÖ>eÃ>?µ3?ê:¸ÌT:ºõ7?l;é9&H¯9Q*?i>E)8E)8ÙN=+c<?õ«>:?ËÇ-?/¿> ±h?éÎ9ìj9ImU?¦Ô9¾³9¬þ?Åi>()8()8ÙN=!Ý¾>N >Ä¾;?)©|>:>Ü-?3 9
;§9`e]>Üý@9ÔÍA9Jíþ>¡i>¿2)8¿2)8ÙN=¢?»C¤>·g?¢Ä>_hs>8ÎN?W¶¸|J9Af¾E: °:@Ûl?u§i>{=)8{=)8ÙN=Ð<=Þã=+3?<?M=)Ó=è+?fÄõ9f):´¹>sJ=Í_=3?Y©i>8H)88H)8ÙN=8t®>×a>¬mF?×
»>é">6*1?>ã8·-I%9.½5È9ãþ®9Kq?ç½i>õR)8õR)8ÙN= ?ÿi²>Ûa;?¬]>¥"%>1a+?qä8*±F9®=´=R@¶$9HT¡»1Éi>²])8²])8ÙN=º?:0Ç>LE?B2À>l>Æ;?¸*Æ6ÙÔ@9¨<s;¦º :kQ?3Øi>oh)8oh)8ÙN=UÜ>=ïP>ÉkA?ÿC>>±Ì.?qL¸øy»7¿è|9ï§9³ë>Jj>+s)8+s)8ÙN=Ô<H?M¢ÿ>9H?«8²>·^q>=?g¸`xk9%û½:TÇ::¦?ãj>è})8è})8ÙN=&ç>÷Ø>Ø=?4]¨>rw>].?üË¶\¤9ÂÑ»¬;:DÍ:10? j>¥)8¥)8ÙN=ºòi=¦,=Øú-?ùòÊ;pc¡;gö ?.¢¸Ý*9ÿÿ¾¾ÇÒ8Ù£²9}>C/j>b)8b)8ÙN=ê?Z'?_?H¤(?FqÇ>ÿvX?}Ö¹8âVI9?Jl>]í9uz;9aZ?Þ1j>)8)8ÙN=ãØ°>(g>îC?j>³¯'>~­2?T©¸09¢î¾ÆNÕ9á|Î9D:?3:j>Û¨)8Û¨)8ÙN=AC>V¥¢=al?0L?Xà·>CwN?ÿ«T=O±é<ùh?ÿð:0ßß9R2?=j>³)8³)8ÙN=*`8?x'ù>q=?c¶>d¡>§6?%9¯ÝÖ9}E5>b&9ô`9Ñ3?ëUj>U¾)8U¾)8ÙN=í+?Öæ°>¯½M?¢/±>´k>¬@?Ä©l9
Ì9ðv>l¼;M;MG5?çhj>É)8É)8ÙN=t«?Ä>ÀûK?ãæ>üe>è´8?Ây9V9`ù>?<Ó×æ;øaT?joj>ÎÓ)8ÎÓ)8&S=	q?cAÅ>¢
>?A1ñ>V>EB?`<8Þ8c¹X>4_799þ=âpj>Þ)8Þ)8&S=SÙ@ýL?Ð·?[õ?7aB?{´¡?Ki=:`GÍ9>6l?®º;"u;îe?útj>Hé)8Hé)8&S= ÜÃ<Sy<l¼.?zá;RV;!?b¯¹ðe90å¿¬jE¹Ìq9Ë{¿pj>ô)8ô)8&S=Vê÷>¼>NR?¿ÒÍ>>Î¦A?¶D¬6Zî8>¹<îÒÊ8ª
T9Ût>Öj>Âþ)8Âþ)8&S=¥=ú×<¸t0?; x;À?¥¹
]#9ÀªÞ¾[/:/):R?~j>~	*8~	*8&S=ÞÊ?Ø?ÚK?ï²7?Ãç>¯èJ?òw9(Ò9]½
?pÍ6:ÌµÃ9¶o?7µj>;*8;*8&S=g
ÿ>s¡>Q°J?­=Á>a>0õ9?vè¸¬­S9Ê¾¾'ìá8nµ9®²>bÂj>ø*8ø*8&S=A?Ù[«>üý[?É'¹>amt>þëA?}'8´9.°¦=:co;o`);xè4?{Æj>µ)*8µ)*8&S=ý.=n=.z-?Úkº;V£;
S?,1e¹Ù°8©6¦¿ñ«8ù×9è>[Ùj>q4*8q4*8&S=WsN?6Ã°>?2V£?UÞ??Ú}/:.¯9AX?ªE;<d¶:URT?Üãj>.?*8.?*8&S=z?DH><_?Áó>¥>fL?CA8
§9 =Fæ9$~À9Â?Iïj>ëI*8ëI*8&S=§=ÔÃá<-¦.?;Zc=9½A=-5?"(¹:p_9n.Á¾ÁZ<z>$<Y]*?[k>¨T*8¨T*8&S=¾ÞÒ>d>8M?h&?^ÜÕ>=tG?R¸êØê8Ç¹+¾ü<¦;v`?e#k>e_*8e_*8&S=!Õ>n>ËD?9³¾>¡%>Xl/?¥ç2;ã:çNI?åæ9>¨9R?^)k>!j*8!j*8&S=ÆCe?ùJó><=q?åù?V¤>k¢`?ç7böD9:r=,Ð:Ox:*V? Vk>Þt*8Þt*8&S=©éF?ýPó>HQ?Ô?°¿>rQ?´4û8aÞò8Üd?)Ñ':ïçä9,®;?ìuk>*8*8&S=úd=­'=Éx/?¿x»=úó=ã?PB§9K`Ù9\úÄ>IY;È¢v;f%?k>X*8X*8&S=Ü\Û>r>IL?c×>&¶Y>À9?±::Ldø>ì6:g':(?hk>*8*8&S=Xì?[ä>1q?CÜè>¾UP>~?ô8È9<°>ÚD';d :%Â?¯k>Ñ*8Ñ*8&S=Ô*º<by<zå/?½Î<Òp<S(?_o9ä}9É>ÌêÍ:Ý:áG?©k>ª*8ª*8&S=í0?Ð>?*Y?ÀTÓ>Ä[>íM?(£9ïó:Ý´ >(¼:ê¸:±²?¼k>Kµ*8Kµ*8&S=Y-á>UË>â-N?×² >_>ßv8?¢ö¸ùcP9o¾¦-:B:±å>Àk>À*8À*8&S=À?Â³«>w\P?oHÁ>ìri>:ôS?Ëo¹®K8°µ¿ü¸ùM9C£Æ½ÎÀk>ÄÊ*8ÄÊ*8&S=M`ù>p>wZ?Ýö>5°>]£[?«»¸]9ºx°¾ëb8UD9ôÂ=ÏÇk>Õ*8Õ*8&S=
?¶·>M÷E?ÄÁ>>¯Â8?ÖO«¸JJ%9Ä©¾îÿ·ºù8?J¾½Ñk>>à*8>à*8&S=Ø¸>$L>åE?ný'?½ì>¨5?V=Z=¸éH?}ÄG:â=:
0?iÓk>ûê*8ûê*8&S=êÃ·<;<¥®+?ø:<V=Ñ;À¬&?vÌÔ7¹|9jv1='£Ý8X§9U)>°èk>·õ*8·õ*8&S=f*%=Zò<w.?XË;É3;T?æWN¹Õ¼Á8T¿Û¸|ð>9§ÄC¾ªêk>t+8t+8&S=(='>=9V??]=r#=Ð-?q?8ô¹9<b=ô>=Fø<D?l>1+81+8&S=¬¤=Ù<ó.?µüº;t·;^´?¹h9
|¿I81|9öo>gl>î+8î+8&S=ùþ>Ye¡>+7J?â8>Ú»>ÕÔ7?ÆW¸¤Ç@9!¾ûØè9pqË9?l>« +8« +8&S=üp?vj½><EG?âÍ>f>òé5?ÖÓ79Ø$9?+:â,½95(G?-l>g++8g++8&S=·,Þ<[¡<?0?,;vu;÷,?DÔ¸¸¸8^B=¿=ñ­¸åm9lÞ;¾Yfl>$6+8$6+8&S=|?Ü¶>×'i?Ó>ÜM>ÌD?Üi¶q9a$W»ÅÐâ99:?gl>á@+8á@+8&S=;J>=J
	=­¼1?JR;å.#;3½$?E¸¹ø®8újÀÆÜ98óÅW9KÜ=òll>K+8K+8&S=Ø"?Q¹Ô>¦ùC?±Ãã>lE¢>I©3?
N=8á½T9,Ìã= l9Äïv9û>?Yml>ZV+8ZV+8&S=W?ú 0?5d?Zª?Jó0?Îtv?C¸9TóÂ9Þöñ>¹{:¦ß(:Yª>?mzl>a+8a+8&S=´^Ç>¦>I??äA>íq
>j2?×ì½¸|R9D?-¾_hþ8q9¾w>Dl>Ôk+8Ôk+8&S=æ6C>Nø=ªCI?¢Ç>µç>[<?xú:Ö¿:ÅÒ'?ØQ:øà9.kn?l>v+8v+8&S=!#?¶n²>j?½	>DfD>hö@?QA¸N$®8âÜ¾(âµ95ÙÅ9¯Wë>àl>N+8N+8&S=Ô
Þ>PÄ>MN?	<l>Þ&>á#6?¥ÂG·a7@Aã¾¶Ý9m¥9í*?¢l>
+8
+8&S=qÛ4?'ÇÖ>£W?ò>£ä>ÚAl?ÀÆZ4}59òK:T{T9Íq9êKÊ>$¢l>Ç+8Ç+8&S=ÂU?¸â>ò\q?Tx"?m¸>ba?ÁÊh9å§C9{K?Ð	?:4D(:R?[¤l>¡+8¡+8&S=ôl>B=> B?>p°> &>1?å9Ñ­9kS>,Û.<ÕK<j-?
ºl>A¬+8A¬+8&S=X{=[´6=o0?$ÀÄ=å½=^§?Ûv9îÅd9W
?NÃ0¸è'M8Ü¾EÞl>ý¶+8ý¶+8&S=¸Y?&<?øZC?¥å?j´>8??U59ÂQû8?£Z:kç9(?ÿ	m>ºÁ+8ºÁ+8&S=¬)%?#Ê>©¸P?ö_4?È,Ó>©Z?æñ9/Ç9þo->Õ:T):HnV?Ùm>wÌ+8wÌ+8&S=4Ñ>R,>ó5?d©a>W">»ì1?Á·ôÓ9¡½h¤8¨19m>m>4×+84×+8&S=èÄ?ûNå>Â?u¬?~P2?w?Ð:ï9$Òp?ò©&:d+Ë9qR?å0m>ñá+8ñá+8&S=¦Ñì<Ç_¥<hL7?¦ùó;tÌ²;À¨.?_À¼¹+Ð9c,©¿ZÇ¤8t/½8AùÞ>L2m>­ì+8­ì+8&S=*%å<]«<½+?=;ñ(@; éû>X7¢¹z,-97Ío¿Ìt ¸/Ò9÷Ø¾_Sm>j÷+8j÷+8&S=Æe?
o?í?vó?üÚ>D»t?ég¶9®
ª9¦N	?3q;ÂuÅ:dÒJ?sTm>',8',8&S=#G?§ä>©ï_?'É¹>ÁÛd>±ÑO?Á³829dÐ=ÚÂ,:Ðó9è5?/am>ä,8ä,8&S=ïØ<±¡<¼º+?@¯;¿Çt;Øþ?­ê7(à
9²	=I¾Û¸ìC39þæ¾wsm> ,8 ,8&S=Æ¦è>>6X?¤?Ó}À>·9?&·8`8Ðk?2jN;1ä;í¦2?`m>]",8]",8&S=e(=9[=Ï/?`«;k¹;³h?Y±7*¹y9ÁÎ5=Ý¸õ<£9å;Ù½m>-,8-,8&S=·´?á4>Id?RÍ?Úæ>Ú+j?Ù»8#-9nû¶>lÁ9#1:½£¿>m>×7,8×7,8&S=ì$?C½>Ò_?@R?M?nA?jÐc9OÝ90Â¾>ùÌN:M !:§Æ#?Sm>B,8B,8&S=?¾Ê>°jA?)Ã·>ëÿ>ï4?Y8(`9b£>Z]:U¥a:'??m>PM,8PM,8&S=uè>u>"G?4¤e>Ài$>2È2?z0¸¨F9R­Ý½ðÚ¹¨½¹8>;¿¯m>
X,8
X,8&S=¤Á>ëv>÷I?þ:>>7R2?paé·s9«ÂI½Tæ+8;89Du=±m>Êb,8Êb,8&S=F>?x'Õ>ßd?õ£?Ð*½>î½C?Ís9jÃ97,>|Ýì8à©95
S>à±m>m,8m,8&S=ó?EñÇ>ú:?Ç]{>sx?>}
(?åõÅ7>¥9¾=É-9V&9ÿ@>BÔm>Cx,8Cx,8&S=ºáF=§=$Ç.?D5=Ä=»Ó$?ô&¹y»9ËÆ¾n¶{< Ã<<^¯*?Üm>,8,8&S=ã¬°>¾i>B?¢/>Hü=ä82?ªo¸äD9¾ô¬Õ:I%:âñ,?Ïëm>½,8½,8&S=À¹	? k±>m¹F?x>`Õ=.ÿ;?^!Ä8|9T>G>/|9>Ü(9©v??.ím>z,8z,8&S=Ý-?Ý>:dH?Q½´>ap>È@?Öì`7Á!9K¹2=gv^;$»	;¹¾N?'üm>7£,87£,8&S=Jàd?=
?òëS?âý>Ó>Ò
V?ÌtM¸ì§9u^½IÀg;%;§G?Âüm>ó­,8ó­,8&S=hÂ
?Q¹>;ÔC?mô®>b>¯{+?¡U£8/Äó9«=.? 9N²W9z0>?%n>°¸,8°¸,8&S=5B=ÄÕ=FY.?|;5@F;è#?´Ò»¸þë«9¾Ö¾¾Á7ÁDv9Ö&=!n>mÃ,8mÃ,8&S=Æ¾=|À¿<Ä2?ßØ;]5;kP9?Aö'¹j
ã8¼b=¿8În9éú>È-n>*Î,8*Î,8&S=¤¾>Ø,y>ÕÜC?7:>:è>éª3?^ú5¸ß¿9Ý,#¾r Ú9£9Ü:+?~2n>æØ,8æØ,8&S=ñÒ>Ú>ÝlL?$ø­>ó$h>ÆØ??0=7Pm9aÌ< ¨x<$E<ìI?ã4n>£ã,8£ã,8&S=aÕ?+¬>.)J?Ó?ÿP?
k<?ë·ã9ä
æ9fý>"ÕQ:¶Ý:@®K?9n>`î,8`î,8&S=¨aÓ<v[<ùñ+?Únã;/¼;_²?¼=¹ºÇ`9^×¾þ<a¸)À9-Y¾qAn>ù,8ù,8&S=u+Í>Å®>]=?z3>p#>õC+?/+¸@Ïh9 ª½Ñ89lP9Rí>°]n>Ú-8Ú-8&S=Áµ?Zé>q?ël?åû>Wq?$¦;9;V?µ.:F
:"?
vn>-8-8&S=éA?B >ÏRt?\>?>áLR?Þ²å8Î C9u­>ìâü;,"£;TlF?ñwn>S-8S-8&S=ïÑë>	@¡>1;?[>çv!>©®-?¼M¸f9t÷¾7íê:åÄ:¹?Çn>$-8$-8&S=`&?·É¦>Wÿg?ÃA?ÓDÜ>¸í`?O9ùv9Á>Òp:_SJ:ÙZ?E¾n>Í.-8Í.-8&S=Ù/?ÿ/¤>?nó>9Ç>¡Bn?§l9Â_J9ü¤>¦s{:÷Ñ:ÎÙy?ÔÄn>9-89-8&S=|!«?e6? 0p?Eù> |>~Ö|?+8~ró8Ê+£>ª 8:¤¬¶9^^?Ån>FD-8FD-8&S=J?=ô?	F?Ï>>iD4?b
\¸®öD88ÿ¿ëD}:q5:ò«2?Ýn>O-8O-8&S=ú?Lÿ>Aq?ö
?;¨>ÓW?ð«8ç¶§9¯Ê=L®!:ÂÎ³9,1f?LÞn>ÀY-8ÀY-8&S=»6?wå>ÜK?ú¬>¢´h>ÕJ>?ëªs¸Öb9`¯ä½¸á:.µ­9ûâ\?yæn>}d-8}d-8&S=À?­>X?ç}>2>)O?-^¸ò¬9JDÆ½àñï8
r9HÁb>eo>9o-89o-8&S=hõç>Úî>qkC?0é>yÄS>®4?¥}¸hNÕ8
5¾Siï9ªÑä9ãì?´o>öy-8öy-8&S=ÜÂ
?lÝ¨>Ñ\R?W`Þ>!v>U	E?4$¸÷ö¡91yð½-¾!;ì ;î?o>³-8³-8&S=úãÛ>>Ó
9?p#L>ë>pµ*?[È·¸TY±9º¤¾,üÕ9)È\9ux?G&o>p-8p-8&S=X>²,>XZG?Bð?ñ°>´p=?D%#;Ò÷Õ:¦1C?õÔY:NoR:×?¥'o>,-8,-8&S=k*?Ïì>;8?òü?XÌ>ù(?+j¸4Ú8{¾-79J9õíú>L9o>é¤-8é¤-8&S=úØ= ÙÅ<£ :?;·;;ôõ!?~U:¹6ä+84Á
À~b¸Þ²R97	¾·?o>¦¯-8¦¯-8&S=;Ì×<P<r#2?ê×Ò;¨;_ ?­yM¹Ru
9xô=¿gÙ7¨Ó}9D[=$Mo>cº-8cº-8&S=ÒªÐ<{?<®(-?}g;ß/;Úz(?¦å¹ 8-õ¿¤»7¦g©9ÂÇ
=cPo> Å-8 Å-8&S=ÖY >ü°K>I?}±­>Dy>Ø2?°Ì>;/	;÷Ï;?Ä:Ñd¯9c³D?`Ro>ÜÏ-8ÜÏ-8&S=!Û? q%?ÞUf?ñò?<³+? 9F?½f9×Ç,9Ä*?ú®9Í09vC?V\o>Ú-8Ú-8&S=ûÁ?sY£>ÆÉI?Ää>ÆB>d¦B?¤÷¸ôr97ÿ½éü!:8:	¶!?^o>Vå-8Vå-8&S=LCÄ>æ4>ò7?
$·>¹£>+?Ög6«f9à
<¼:ÞìÑ9è¥ ?°co>ð-8ð-8&S=´ãÍ>ÝÎ>Z);?PÏa>í(>Wú+?¸¸Âg9²,½]9Ôu9×a&?i~o>Ðú-8Ðú-8&S=Û_?I>Z?ê:i?x»é>3s?òD¸wïÃ9k½Ñz:d1:)L5?Ðo>.8.8&S=³á>£_>B@?^â>ªP>s;?¨óÒ79S9¨Ó=åTÆ9%ø9Ä"?no>I.8I.8&S=î?¤n7?À??rZ°>ôþv>;È6?F{8g9ÈWû=A|¦9ÁÀ9QÖÝ>¯o>.8.8&S=¯|Ñ>
­>ìC=?h­>ËÚ>B,?à±8jÖ~9I°2>(S:mÇ :£(?ì o>Ã%.8Ã%.8&S=Ðs?õÎ> <?®>î>W9*?$-¿8½9©>Å;z9Å:£-?6¤o>0.80.8&S=#?ú>®>¯Ý<?
>@L>Ø¹+?ò¹®ë8%Ã,¿¸?b¹à7UÁ¥o><;.8<;.8&S=?
ì³>å¢M?Í¡>Òïc>:d5?"¬¸H¿P9ÑC¾'9°<£9Üb>6§o>ùE.8ùE.8&S=v?sí½>Í¥?6<?Ú¬>·?MÄ8dy¥9'f=Ô/o;ù:Æâu?½±o>¶P.8¶P.8&S=<ÆÓ>É>³ËE?
N>¤O>I4?Ý¦¹!J~9Î,'¿º~9ä<9ÂÌ>O¼o>s[.8s[.8&S=}Õ<¹£<à*?d!<®<(?ríP¹îWX99÷¾ä:Ü>W:¿0?°Äo>/f.8/f.8&S=B¢?AMº>ÕÛU?­jñ>e>C?v±K8a©9Vî=c:Ç:M[;?µûo>ìp.8ìp.8&S=÷¶³>R g>9 F?>J>i6>@?B=7<ó9îÍ=Þ©]9(9´×>p>©{.8©{.8&S=[¥??
Æ>©ÈK?aÓç>S>jI?0ã6q!o9Æs<ìÙÕ:x)y:_¸[?@p>f.8f.8&S=±=w¾å<~*?fÏ;*­;N?ú1¹X¬9g>Ð¾§9Ôyb9ê4²>E!p>".8".8&S=7Çí>¹\>>ÅK?57´>JDy>l9?´yx¹¨»]8pÀ`í8åÿ8k¡í>9%p>ß.8ß.8&S=za?5³£>>uM?³>½h>«E?>¸ýI9ðÙ·½XL9Êÿ£9}>A:p>¦.8¦.8&S=Æ>l|>¹\I?]>®7><¡C?ëe«¸ß¥
9*<¾Ï³V:¥!Ü9´¯y?­Ap>Y±.8Y±.8&S=0å>ùá=Ö½@J?mÑ
?61k??=+¥<§P?r¤c:Í:å|F?ÊAp>¼.8¼.8&S=åV?Uðî>¾=f?I8?ÜG>i­?!<Üý<Q?Eýæ:Ñ§v:½o?®rp>ÒÆ.8ÒÆ.8&S=¡?ü©¨>¢ÀD?TÝ>©=>¯4?	¦·è¿9û½ÄÂ:¯Ì9:)ÛS?^~p>Ñ.8Ñ.8&S=Gæ> 3>ðN?ª]Ç>=>88?àò~¸C9ý¼W¾8:óM:/#?¼p>LÜ.8LÜ.8&S=³Õ>0:>¿ãE?]D5>>È®/?·C94®¶¼°è:îËI:fÉE?p>	ç.8	ç.8&S=~Ñ>ª0>ô'I?»>
y>æL@??	9<h´9ÊjB>ãzì:4:@d?Rp>Åñ.8Åñ.8&S=åûZ?Yø>¬b?¸³?Ç¯>m½R?Ø_ï¸xl9Ç¾ÿ:Tý9Ë ? p>ü.8ü.8&S=ááB=oÏ=k2?.¦=I=n&&?3ï9¸-
:¸Ø>é<Vä¤<®î4?Ë¶p>?/8?/8&S=ÉÍ<W!<[¢)?®æ:¸v;rà>D%¢¹i"(9¦áv¿9v9ßÅ
?¹p>ü/8ü/8&S=Å¶Ò>aÓ>I?óh>Ö)>·?/?aõò·f,8Ü0´¾º¢95d96?ªÄp>¹/8¹/8&S=-~´?r±?Ø?	â?é×>	«?3
17¡Rt9W¹<Ó¶ù:ð:÷!k?bÓp>u'/8u'/8&S=ïÍ>Fh>ìD?´¡>ýe>?Â4?799¬49QÎ>¶:Y:h:?¯Ôp>22/822/8&S=1ö?¶À>5G?ÈÎ>L>ËQ;?á*9û8(-?Ùfû8*9e[>Õp>ï</8ï</8&S=h=?¿¿>Ó}?¶¦A?ÞsØ>[e?[Úè9M·Ö9åÏ
?Hsì:8:4ãM?âp>¬G/8¬G/8&S=_?/?_1?®D?»«À>Ü©?Té-9E9U3¬>J¹Ñ9ò§9â« ?¬çp>hR/8hR/8&S=½3=/À<Ú2?;mg;í(;øÃ/?ù-­¹æ)M8<XÀ>äU¹8Ú§Ñ¿wìp>%]/8%]/8&S=øÀ>YF>Ù6?¬s>Q9>^N(?ÛS¹%9O;¿û\9¢<9{¬
?ïòp>âg/8âg/8&S=Ã¥=j×<qÍ)?Ú<xµZ<£!?Hl?¹-µ8¹ò¿*U9uUº9Ö[>gq>r/8r/8&S=ê&?À:Î>N?]Â>°?9>Ú{T?¶¼÷·
©8;¾*/ñ9O9B?
/q>\}/8\}/8&S=Ãó<ÕÓ¶<©*?:Eu;þ§6;Ïà+?7¹N¶9sù¾Q5¹Ôk;9p©÷¾HEq>/8/8&S=8>JÌ2>.>^?÷Ñ½>;m>4ÖL?|0ø¸9ÈA9ð£¾Þ9°D¨9þ7ó>áRq>Õ/8Õ/8&S=çG?GÜ>Hã?ò»^?öØ>"?1r9|Û9®k>YX;Jæü:Øú?3Sq>/8/8&S=¬)?¨Ëº>cÂX?Úð[?|?ÿ¿W?RO¸Ä'Î8Ýß¾M:ø:;¶]?ßtq>O¨/8O¨/8&S=¥ÊÆ>ð¿x>ñL?M?¼0¸>ÞØ4?ã4¶8Ëá9Æ1²>õV:ç	:¡G?q>³/8³/8&S=ÿ>ÀÜ>M?0ë>iPQ>ùv2?Ú*¹Tÿã8?¿¦OÆ:ü:QÂ$?êq>È½/8È½/8dÌ]=Á$?x·>Öe?es?;Ì>ôV?Û­:
­9°aX?5Q/<·;-u?¦q>È/8È/8dÌ]=»á<û/¡<A3?SÇ£>m^>±"?ÖÒ¹P#9#ì¾O?í9-¸Å9ò?°q>BÓ/8BÓ/8dÌ]=nû?4>uñY?R>äj>>øD?ÝëL¹Hk9Ð"ß¾Ú:-:7n?½q>ÿÝ/8ÿÝ/8dÌ]=ÞÂ ?ü©>Dr?2Ô>%{>¬¤X?ôÂ=¹8×u²¿Mâ]:Aù:îí4?¾q>»è/8»è/8dÌ]=²Î=Z¼Ä<.?ø5<ì£Ç;o,?@ø¸iï
9@üä¾ ¹rR9Ç#º¾èÌq>xó/8xó/8dÌ]=ð©Â>Ñ>>ÍB?bH>8n>O1?9d 9Û¡9M®ý>T>9.ü9ÿ&³>¿öq>5þ/85þ/8dÌ]=bîå>¶>£û@?H>U
>û.5?Hä¸n88q¾¿ìÎ79L±o9KPÄ>!úq>ò08ò08dÌ]=[Ó>>Ù,>?4û>A>¬3?;Ë¸fI9ÈÓ±¾dB9bÆ9ÞÏz>m$r>®08®08dÌ]=u+>2ø=ø0?kýv=XA=éÄ#?}(¹ i9@¾s9CÍ9F®Ý>Ü)r>k08k08dÌ]=»¼?ÍÃ>?@??ª´>êT>êê/?>É8 ­?9cc>L½8÷TÖ8Ãâ>o-r>()08()08dÌ]=¦Þ>¡ê>páF?÷M=>G>.7?ÃÖ·âZO9Ù½'ªÑ9:aÇ>:r>å308å308dÌ]=æÆá<D¥<XÝ.?jV;},>;þq?uE¹{»8¿ÐYÍ8¥9)¾Ê>ØFr>¢>08¢>08dÌ]=?G?Ð>Öu??g[>ëi?¬-Ä8^9!%>ªÊ¶9ÒÈ«9¢3?kr>^I08^I08dÌ]=ð?ñ>§>²Ên?b¾>xF>ÿu?7ú8Ûio9kÆ>á´:·Á9cÎI?íkr>T08T08dÌ]=!Öw=/=D5?tÇ; Q¬;A(?ø+L8<úg9Pá=µ?¸×w9"f¦½Õsr>Ø^08Ø^08dÌ]=PÔ·>a·x>z6=?¿M>û>yJ5?¹$¹ðnæ8Àÿ6¿Ñ0|9Ül¹8«®?èr>i08i08dÌ]=6?fè}>E¸?®Ë?+wü>Ý?h½9
:µ>±Á:Ùw9ä{?[r>Qt08Qt08dÌ]=Õ¢?Å¦2?lV?Þ|Y?Hú>7^?@+9©âÜ9ãF>"Àu;O½(;þj:?ér>0808dÌ]=
¥L?µ>»¯?£?o¿ª>Wo?Èa:^:*þ7?Cj::f?Hr>Ë08Ë08dÌ]=z	?`­>ôJK?K)ý>óa®>2Ó9?`ü·TÜ©9Ræ¼÷¶9Y9f !?ô·r>0808dÌ]=`m>r¶.>IÃM?¼×>H>Æñ>?ýÔò9×«Þ9Ô?ñ"=c2Â<ÿ_V?.Ír>E08E08dÌ]=s>
&>Á:?
Q?9Õé>ÑÙ'?¹	ìY9oµ¹¾k=ýË=ªC?ær>ª08ª08dÌ]=·?ìêÿ>t?ä¯?Dñ>[?Dð¼:ä¥:«ò+?SQ:ð.
:HÇ=?zîr>¾´08¾´08dÌ]=ðG?àÝ>9°f?à>x|>
d?Á¸àTn8'%¿ÑH9b:9²å>s>{¿08{¿08dÌ]=@Þ'>ýüÒ=H®K?q¤>¦*>©N?Î6¸=ÑõR=)_?Æß;°;óU?îs>8Ê088Ê08dÌ]= !=^ÕÔ<:,2?Ì¯p;d;û?¸Ç¹8ûÀ¼IÈ8Ö]9ï&>Ü$s>ôÔ08ôÔ08dÌ]=òÇ>ý`|>&íI?Ýø>Ïµ>
6/?R¸éÅ9s­½úf;Úû:ÛLj?Ý6s>±ß08±ß08dÌ]=uö>Fñ>J-F?{ã>55>eù??r®¸1Þ8é%É¾ða:V:??CEs>nê08nê08dÌ]=õ?CHº>õI?vàò>;>¤>%H=?·Ôf´9UäÔ¼û¶:m¶o:vçB?zZs>+õ08+õ08dÌ]=Ëç>f>~jA?{&>4ô=B.?
ó£¶Ä²9È¼ýº£:eLJ: 1O?ls>èÿ08èÿ08dÌ]=£Aà>X>¶'E?©	u>P8+>6/7?Y¦=9Î49B?JÛ19³¸ó8 Ñ:?<s>¤
18¤
18dÌ]=~?%Ì±>,°X?Ðø>Ù¢>tD?Ê}©8¶9!*>â{<G<nÊu?es>a18a18dÌ]=Ó=³<f?¨qç<â
<b?t(9))ï9|.>õ)=¸ú<,?vs> 18 18dÌ]=\k]?åß?åKU?á>à>G\?´æÕ7$=9¹Õ=i\_:þ¹/:x²"?{¡s>Û*18Û*18dÌ]=?Ë¬?ÝE#?Òv?=?6>ð?`ã8º99æ6>ã;nÔ±:j+f?ó©s>518518dÌ]=j{ñ>Í» >ÐM@?Xè>¯[§>ë³1?<ý9üìÁ9Ä22>çå5:xº:jÞ4?,¬s>T@18T@18dÌ]=þ´¿>~©~>Ô¶@?M^8>fs>XM6?9K;9!<?(9u²Á9l³^>à³s>K18K18dÌ]=Ú×?ÿ>ùõk?DÄÌ>×{>2&P?`ÛW6uf9äÍ;(;å&¥:AhN?òÉs>ÎU18ÎU18dÌ]=x>±9>a¶=?õ®k>½¼1>»)?À'=ù¿Ë<1uR?Ú{Ã=im=Jv3?Ës>`18`18dÌ]=ex?q>ÖAT?étÏ>Kt>~eY?5H¸üe9¼/¾§¯:ZóÁ9ÐÐ-?Ñs>Gk18Gk18dÌ]=£Ë<º<º3?Onª;S¼;?êL%¹9då¿ºÕ¬·+,é8\Á½½t>v18v18dÌ]=²Õ<ÊB<¡y2?+å;¥Å;>W?ö¨¸Ä9¡b¾î_8y­9%¥=c
t>Á18Á18dÌ]=!è>Æ¢>TeA?í5G>
>Ä4?D¹l9uÄÔ¾ î9?#9""F?-t>~18~18dÌ]=ôßö>, >1S?!*>HyX>Ä2?Ù=¸ó¡9n;ò½!::!Î9­Ú"?_3t>;18;18dÌ]=·?\çÌ>rPB?±b>ÕG6>ÖU3?	Z9åü9sÓ>ZR::{²(?q6t>÷ 18÷ 18dÌ]=:V	?=s±>R!F?¢Ö>Ð>¿^@?Ü9.}9ùWÍ>åM9æ:9¥
?7Gt>´«18´«18dÌ]=Ð1?%Õ>|U?r?zûÇ>ìI?Ë/9À 9Ð©Ö>Ø©÷9»Ù9~?dt>q¶18q¶18dÌ]=HÚ=ÂFÐ<*2?ÅM<¦Þ;<£[?o©¸J9C_¾¸¬8@z9´x0>Ælt>.Á18.Á18dÌ]=Ä°ê<¸¬¬<ø-?fv=ô¤:=¼ú(?ð"¹Ö4*9@ô¾å9Øô9Að>pt>êË18êË18dÌ]=mXî>¶Ü¦>·Õ6?³ÁU>>k`6?wn¹»-9¬íf¿ëQ49ü]J9ä>:zt>§Ö18§Ö18dÌ]=H3?ÒKÎ>h#^?
Û©>jU>ã¢K?I¸_9Ã90½¶ú9©9¹SY?ät>dá18dá18dÌ]=×?< >è´b?Nr¯>;X>`ÚO?®s¹ÿÈ/9ìÞ¾O<u^<|¤0?gu>!ì18!ì18dÌ]=ê>?5R>¹?)Áè?Ê4?ºÊ¤?81':!þû9ÝÙ)?B·ã:
À:cb?äu>Þö18Þö18dÌ]=/¤ç>~¤>@4?w7U>é >.)?Jé81&9ÔÍh>ÂG:Ð4:zO1?µu>2828dÌ]=»?HP¬>µC?@WW>X>K./?0¸¿C,9MÓ½îZ9ïYº9tÃ>	u>W28W28dÌ]=c?Á§>§V\?Pä²>bÝ\>YO?¥;99Ê> v;d!;ÿB?Pu>2828dÌ]=ExÐ<<²¾-?yç,=IÀ=	?r½¸>6\9À+¾gó<aÛ;@Ð-?)u>Ñ!28Ñ!28dÌ]=ÙvÌ>Ë%>Ô6?ÅF<>¥Ø>#'?ÌõX8µK[9Fý=Ï8Ùåo9fx)>I2u>,28,28dÌ]=ÓP?Ýã¦>|-k?Ñ«Ë>zo>l$Z?°j'8Â¼q9aK±=µZÀ:>È]:&^?|=u>J728J728dÌ]=2%Æ<59<Õ(?Ôÿw;»B;/#?Ám¹!g8Ò­À¤æ»8¬69È>Î?u>B28B28dÌ]=iVÐ>¤º>iG?£m>Ý^F>AÎ7?¾¼¸´9¶(¾è¾¹üf9ý¯¾Iu>ÄL28ÄL28dÌ]=BÆþ>ý2>Wõf?Õæ>5>BB?Þ#¹ì9ôu¾w¾á:ò:0wQ?¶`u>W28W28dÌ]=d4	?½¸>Ñ >?/S>ð>é.?ZÛø¸Z9£ÛS¾c9¡³9=?u>=b28=b28dÌ]=±T?-¦§>}M?ö>¼SZ>1?êåÎ6´ã99Vw<^l9mm9«¨(?#u>úl28úl28dÌ]=ó=øè<Î©.?iÛ;/¶;'?t(²¸³h9J-¾±xÏ¸çØp9=\¾u>·w28·w28dÌ]=Ä?æ°>{C?¥>¹öL>ô :?¥Ý¸~ñ8&dê¾<¡9q(r9ÜR*?u>t28t28dÌ]=*=äLý<£æ+?
°%<&A<[ ?'j¹8PÚ¿¸ÅA9LÎ¾T»u>028028dÌ]=|áÂ>3p>!·@?k\H>üð>.?EP¹ÖðÄ8F]¿%2Ý8+9híÏ>ùÑu>í28í28dÌ]=AÄV?ÑÀ>æ»?´'2?
­>en?oÅ8Bª9§G>÷:©)ÿ9U?Áìu>ª¢28ª¢28dÌ]=ÊÚ>A]>gJ?Kvô>ð³>^².?R7ê9Ô:Þêæ>[Ã:W:»G.?;öu>g­28g­28dÌ]=ð²>JA_>L?ï>ûi;>5®9?!6ã8Zg<ê]A:03:æ 
?£÷u>$¸28$¸28dÌ]=iÒ>²>;¤F?³m>eJ,>0?.?¹ÐÑ8j¿­m9d¹S9YQ?av>àÂ28àÂ28dÌ]=õ	?_Yµ>C)B?ù«>C°x>ß1?0':àÝ9`d%?>±<ókc<	EG?v>Í28Í28dÌ]=mO?Û?_{?|s?5?¾«z?êô9L¤¾9©6$?ïM:±¦9ËE?ív>ZØ28ZØ28dÌ]=°"ß>F}>°õU?îs>Ï`>ÂÄY?R½8§ñ9W½+>ËÝÇ9¿¸9Äy
?ðv>ã28ã28dÌ]=Â«ü>>4¦>dB?e/x>ì4>Cf0?VMË¸×9-6¾¼Â:ÉÈn:ºÆP?±$v>Óí28Óí28dÌ]=ìN>lÂ=,"??÷Á>»=>G	1?udS= {=ñÊM?$ó¬=	j=.=?`6v>ø28ø28dÌ]=õ=·Ñ<¸ò0?%Î;V;æu-?.ê¹{9G+¿X¼7þ©9ÁÜ<¼Mv>M38M38dÌ]=VÂ<â-<Æ,?ä;<=y;õ¯?k"?¹Ð7û5Á°T7¸Wún9¦cÄ½ðYv>
38
38dÌ]=Ç(µ>Ön>NØB?ËH¦>Bºq>40?öÆ8Ãí¥9)Ó=ö;{NÆ:8?V`v>Ç38Ç38dÌ]=ÚøÂ>AZ>hwC?ISh>D">HC7?mËl8ÞÌA9e>½âg9?µ9Ù¹>ev>#38#38dÌ]=Qü>¯Æ>]J?=×>)è>µÆG?rp9H9úF­>µm:ª*!:ßZí>xrv>@.38@.38dÌ]=¢.?	½>D~l?Wo?
>_n?ÀHµ8Ë9C> &;{L:òÏ?ïv>ý838ý838dÌ]=ZC¤>ôS]>åþ=?dæ>/¼@>LÖ5?°ä ¹ñï9yF
¿Ô9ì:i9<?Dv>ºC38ºC38dÌ]=h?òÂ¥>ïH?7á>¹>È4?äÿ8Ú.9_O>:Ó:B=V?$v>vN38vN38dÌ]=0=ô¿<ÿ*0?¬»Ð;t£;þZ#?·-x¸®#9¯B¾ì©d9¢9²9¹>¬v>3Y383Y38dÌ]=ÕòÍ>þ²>+q??4:.>E>d)?åf8¹"¥-9æí¿Ð½8Z~91¨>
Áv>ðc38ðc38dÌ]=jÞ>|ä?>LïC?þf>»©c>á-? 7¹ä´8Ñu£¿aL(:hÝ9¨B?ôv>­n38­n38dÌ]=e*-?pÙ>-¿K?Cï>#7>p2J?ú	Ì·Úid9®d½:Dj:Óy?³õv>jy38jy38dÌ]=b}=?¬÷£>~ì?²5??(5?)áØ<·½e<«q?bï×:±0:Tm?ßúv>&38&38dÌ]=.ª ?!'´> Nd?<>ÎaG>VáA?mS8³n9]äâ=»B9Å¢9íUw>âw>ã38ã38dÌ]=<Ü%?¹À>Iv\?À?%Y»> L?[j8³º½94fÔ=Me:~F:
>?áw> 38 38dÌ]=£?ø>?Ãë/?û>B?	9½zO9ï	©>vÉì:ïÍH:Ãï?q,w>]¤38]¤38dÌ]=I}·< T<ó'0?ô<àê;?®¹oðk9Ö¾;7Z"9kEu=T@w>¯38¯38dÌ]=¦<=.Â½<f¿3?»Ê;¹C¬;Û,?gUl¹v9GÙõ¾gMß9²¿9ú,?õGw>Ö¹38Ö¹38dÌ]=\?V@¿>õr­?îç?é[!?XÔm?¶H; íá:4mc?Z+M:|E:l3?àKw>Ä38Ä38dÌ]=)=ñ»<èÈ1?Þú;¨Rr;×%?Ç¯¸V8V5¿à ¸ÌÊ,9À#m¾µMw>PÏ38PÏ38dÌ]=pÆ=H|=a2?åÍ<c¦æ;]µ*?r
¹n»8>#A¿X¶Ê9¼Zw>
Ú38
Ú38dÌ]=cM ?¢ð?È?cþ>d>¤H?Ì>9®59kÑh>:õ3é9kñ¦?,fw>Éä38Éä38dÌ]=wB ?Áj&?0v?Ä°?÷ ?åîb?EKz9Ó¾89Aj-?Q~Û:l:)T?@mw>ï38ï38dÌ]=¹&?¡}ß>Ø¿>?oª>ç@>Ïÿ:?tÉÉ8Æx¤8]
?xÓ7|}9gÇ8=¶sw>Cú38Cú38dÌ]=¨;>´í=êJ?¸Ô??¿>:F@?×²=½°<f|T?R9()9ÃÎÄ>Áw>4848dÌ]=¿5?#?dò?_g?Ý;â>	?æ_Ú9|þ+9U¢?zÓ;í;P¤4?Õw>¼48¼48dÌ]=¸?öC>òµú?È l?íFâ>÷Ú?e 5:A9ñT?<x¿;ëb?é¥w>y48y48dÌ]=õ=²¼²=½Þ/?ã¡<nÛó;Í'?¤_G7\R8«çª=KUò¸j9¾©w>6%486%48dÌ]=y},?Ë¨>TÍ?
@?2µ>©?¼&9z>¯9oRs>æeu:öó9q3?9Ëw>ó/48ó/48dÌ]=nV?>æ> n?7¾?ê\?]?Ñð:¨¢9WÖe?Ö£V:³7:?sËw>°:48°:48dÌ]=hô$?ítÃ>ÅX?Ú
?rî°>.L?uû·¤¥Q9äz³¼ÛN::¾ :¸$?Wåw>lE48lE48dÌ]=x£=S±Á<© 0?~k=;T;Ê"?¼7ÆÁá8Õ-=O´w899aG>Jýw>)P48)P48dÌ]=5?E¼>}v?¥?÷å>ÝP?ÇgL9zæ`9Ç«è>ßzã:L¡:uÓ4?§x>æZ48æZ48dÌ]=S$=û«î<|0?Ô;Õ^¦;ä#?ð­A¸@D29¾X2i81!9-9>ê
x>£e48£e48dÌ]=
ÀP?Ïé>ÃFe?Xø>>gÔV??]Þ8ÕÊD9ÿ¡>YX:¾¹ó9®c?IXx>_p48_p48dÌ]=§µ§=Ö±<Ð@D=À<Bj?ìE¸ä7"ìÀ÷8 F7Vè:@oXx>{48{48dÌ]=\ïD?#å>Ó§[?`bÕ>|!>¡K?/Z9óÞø8o`?J:Ñî3:mÀD?½dx>Ù48Ù48dÌ]=>Û>Ý>­P?Íïð>´¯>¾/??ÃW·Ú(!9A^+½#ä9I.ë9Uø>Eex>4848dÌ]=ôð>+>Xâg?½eþ>o§>ÂOU?äèR=áîý<] T?{8<¯?¼;Ïàz?Yvx>S48S48dÌ]=<?x²?ûî5?uïä>£=¦>×E0?(Ëí¸k3_9Z^¾[t9X¡±9?°>x>¦48¦48dÌ]=ñÑ>èè>¿»:?Ö@>><U+?¨Õ~¹UX 9ÑmK¿j|:óÔ7:Xy/?x>Ì°48Ì°48dÌ]=K=¤ù=±-?¹&};&èW;?X¹p6$î8G(<|Ú)8ø9jî>øx>»48»48dÌ]=²sñ>
Û>ÛÖV?ÀØ>,¶>oL? 9
:Jvç9Ñ1?N®9öïÝ90É>×x>FÆ48FÆ48dÌ]=¾õ>dí>òWH?&A>kú>+}4?e4C·èOÄ8J~½g5^:c:a3?Ùx>Ñ48Ñ48dÌ]=8¶²>¢T> )W?t¯>öØw>O5?^Áw¸p9ÁÁt¾ËÛÂ< Ãi<=eU?ÿx>¿Û48¿Û48dÌ]=Ì<!?º,¼>Z[?ð¿ñ>Ë@¢>Õ¶>?¯ÿ¸b¤t9U¥½Þ C;M¡â:wj\?Óy>|æ48|æ48dÌ]=ü<l´<Ý3?cÅ;Èu;Mª?D­¹ã¦ö8ú(¿@&´À8?ºðy>9ñ489ñ48dÌ]=ù¡Ù>¾Ì>Vz<?ê$®>¦>P!.?æ¾)¹¿O9´+Ñ¾	9¢Cj9ÃU>ðy>öû48öû48dÌ]=I3?ä>'H?Á
²>Úv>	f1?Áó8[9>{ñx9f¤9ñÒÁ>Ëy>²58²58dÌ]=ð30?RF½>éQn?Qã+?5}°>tSy?çëÖ8Îf?9º>HÜD:Ô%:(?ì4y>o58o58dÌ]=·'×>>Ûæ=?Úý'>+Sû=Ø+?G7Æ_¡8ÆFm=?Ç9¿µÁ9õÞÍ>±Ty>,58,58dÌ]=MÂR?ò#Ç>Îw?ãN7?¨@>|!?GB<9zµi9
7Î>Aí:éx:*b?Îjy>é&58é&58dÌ]=ûg?W8	?}âx?õZ?
>äÐt?¶ç`8FÃ©9³©=Ä:fH:d{?¦vy>¦158¦158dÌ]=ZÐ[=bÙ= 1?$ð;µÃ;{?6¸.À!9R¢V¾@ÂT8Ê?c9$­ï=Æy>b<58b<58dÌ]=ÚVü>Û>;=O?(VÓ>rú>Q8?µ7S¸T¸9Ðº½w[Z:¦2:Zê?5±y>G58G58dÌ]=VÝ>5t>ýÃg?®>:¥e>¨B?gs8«L9<Ò=ö«³9ê@9uM+?4¸y>ÜQ58ÜQ58dÌ]=Wþ>?/Ë>£p?Ó[?¤2>65l?l&¤8Ý89Î>1ù1:uO!:Þ8
?wÈy>\58\58dÌ]=¢> i>y	2?ñe>ñ²å=.&?7å¸V69¯è ¾Ï¯9`ÜÚ9ÑcÍ>ÿÕy>Ug58Ug58dÌ]=ÇÆ?,ì¯>QÙ<?ýA>âN>W,?tà|¹DJ9,ö¾æo9×É9Ç>ª
z>r58r58dÌ]=«?Ï¿>ùå]?Ôïª>&V[>G?ñô8}É9NÁ=Õ©9~áÀ9ýRà>'z>Ï|58Ï|58dÌ]=S 1?Trã>ßìG?ççI>²k>ï8?¤_°·LÊÆ8Ñ!ã½
9u]­9¢<Ó>/z>5858dÌ]=¿f×>¾µ>ü)K?ð>Y[a>Òi3?´i`¸9
;Û½öãå9Òð9£ô>1z>I58I58dÌ]=Nã>O>4OG?×Ö¿>$¡>´ö*?q1b¹¥ã?9éá¿7z 9ðÇ9Qg>ÿ5z>5858/Lf=K¯=úG»<E1?|F'<j
<·?&¹¿[¸8Ì¼O¿ÜÇ`¸ÀÈ%9ï-¾7z>Â§58Â§58/Lf=Ðµ >¹~Ð=ÛSE?DÃ>º>¿¥/?ú°P=	yþ<ñQ?¦I¢=#ÂV=øsA?Wz>²58²58/Lf=>ü4?öÛÌ>*b?ÐÔ>C u>Æ@^?O"¸ùf9bå³½ätT:¡;ÿ9ZU?ê`z><½58<½58/Lf=Ej?û³>ªT?òø?ý²>ãT?©ç¬¸ïéó8ùxµ¾Ë5:l-9]#¨?¾cz>øÇ58øÇ58/Lf=©>Ác>§/??£>Ìus>,?'¶Á?-9¥
R¼¤9Ìë9äªò>z>µÒ58µÒ58/Lf=ógÃ<|×<»%4?[W=LL=.d$?YmT·¹­9¼ó£¸WMM9µèK¾+z>rÝ58rÝ58/Lf=¨o?_1î>¸	?eê?£?^E?è:Ceì9Í?ò{:ìÌ9/?3?[z>/è58/è58/Lf=k=ØÂ<²­2?éFÌ;x)¥;bP?Ú¹NW9Ò¿¾¼fC8²ãm9ùFÒ=I¬z>ìò58ìò58/Lf=«Ä<º<Aÿ)?ê 9;'í$;*?)f¹q§u9Sð¾ñX]¸¾9¹½­z>¨ý58¨ý58/Lf=ÆÉ'?Ú»>/
e?_ê>x>ÿ\?:ÃA:­»ä>Â7*;ß¯Ý:xD?*´z>e68e68/Lf=Zmô>Bv>1l?&cô>Sö>÷Y\?Üö¸O$39p?¾¤=¹9á¬9'	?ò¾z>"68"68/Lf=:¶¼>ªuy>Õ¨A?®m>Ü.>³Å.?¡¯[¹¯÷ë8Vn¿õ:Ã#¹:¶½)?ÅÖz>ß68ß68/Lf=@.?@Ë>'[?øS?DW,?ÜG?¬¾:;¸ :<Û?ãÄ99Þ7?Cìz>(68(68/Lf=¬Ó>|­>úA?+ÝÁ>?>©=1?üÛ¸Ýê9IÃ¾>¨;ã@v;Û"?[ïz>X368X368/Lf=ô=©<Å<b-?¼3;5K;??»Ñì¸Ã³8: (¿¨70µ]9W¹$=
{>>68>68/Lf=Í>?]ú>>?Ù5Ò>Xë4>-¹?¢¦9ø©´9
ì>©;Í[°:zO?"({>ÒH68ÒH68/Lf=NÏô>ù>©E?çúÏ>K>R¼4?<8¦º9H h=á:nü¸:£·?±/{>S68S68/Lf=u=ÿØ<ß`,?Õs;Ði;O¤?o1¹[8¾ä¯¿s¸0d9zN½¾S{>K^68K^68/Lf=cõ>¬¢E>¹lG?È^>hH>û1?vëø¶IËn9zm¼[(:´ã9Ê=?iY{>i68i68/Lf=Á¶
?á±>Ä¡G?gF>B>æÀ;?eï¸Ì@8¿Wh9u«9#N­>_[{>Ås68Ås68/Lf=\Ð>7l>hu??Ëº>bSo>æÉ)?m9¯M¢9Zàä>Üyá<8Í<6©@?¥`{>~68~68/Lf=ÃÒ=;à<Aè)?<fC; p#;ÿ?d¹ê:8}Àmñ¶8µÌ9ØL>Sl{>>68>68/Lf=^q?³>^HR?z>XÕ/>gÊC?Îê¸´9Õòå¾¼9;7_Ñ:x :?Dp{>û68û68/Lf=1Ùõ<ø¢°<'2?ùèÆ;J$;Ò3?7¸
ì8e¾ÝÜ¦¸@&9»x¾éx{>¸68¸68/Lf=@iå>¤>6/K?0b¦>e¾m>ü(3?ÎÐf8 7j91Hü=nïº91§9?b}{>u©68u©68/Lf=u?!I?«Ba?¬0?Êlî>£=?689Nq9Jü?x¾:Ë`:48?¢{>2´682´68/Lf=Ô-Ì>ûg>×Áa?*>ÙÍ>|Y`?K¸:¸¸ì9¥M¾?ª&9×Åì8ø24?ö²{>î¾68î¾68/Lf=AÀ>}>®B?Ú> ¾:>¸a3?l´9çºúó¸á}Ú8e¿³{>«É68«É68/Lf=VÏ}=EÀ5=¿2?ªý;
º;0.?©¸NC9âL0¾®8þ9À¶ë=ã·{>hÔ68hÔ68/Lf=zÄ??cA?:6?ÿ?<\2?å9\9,:>óe`:ýõ:TBS?½{>%ß68%ß68/Lf=Q	?×æ·>l'??Xkµ>'¯l>9D?ãZ8Ç99>Xª®9°Ê9wÜ>¸Û{>áé68áé68/Lf=×S?Þý­>?{g?æè?½>qE?ÙO;D×æ:áf?VÐ:gni:zd?Ûû{>ô68ô68/Lf=ý-«>àª^>ûÍD?DÓ >¿µ^>nÝ8?Ráê·r÷m9®|½¹»:âH:Dbn?ó|>[ÿ68[ÿ68/Lf=´(>ak>w_???»ñ> ÙJ?<Ú=¶>=:ÂR?¨f:¶c:zô0?4/|>
78
78/Lf=Ôr?î¡>ZdQ?Á*">:LÓ=¢yD?>RØ¸îÔL9	.¾/·F7Z9ºMÍ¼Ì7|>Õ78Õ78/Lf=ÉLì<s°<¿È+?Ì\6;7e;1^?zd·Û%Z9Ò½½C9G2ö8TK?A|>7878/Lf=î?=x
=ì,?éÄ»;Ì;D?îaþ¸ ,-93¼¾Å9RÐ8Ë¨?2R|>N*78N*78/Lf=öS>®>Ú@?Oø³>S>æÁ0?jµÉ¸n9»É"¾Ä³¶áýC9ñïi¼%T|>578578/Lf=r?ùÎ><¹D?b>2Y>Å-6?g=M¸ºp9-ÞÇ½×2G9f¼9$')?¾n|>È?78È?78/Lf=°Úé>w>mêT?©á>eÐ->/E?býª¸ÿru9W2¾À\W:ÑÎ!:g]*?Üo|>J78J78/Lf=»À>	dq>eL?x7©>N`>D A?Sf8yY94@,>µ÷Ì9o:]Ä>ë¡|>AU78AU78/Lf=¬`*?À>%c?}9?²YÑ>0Òb?æ19dÕ9µU>)
9òR@9t}¼>F¤|>þ_78þ_78/Lf=?øé»>ÈlN?l¡Ò>	:>µG2?p¹Â:9iÜ¹¾äñ9.Õ9µ÷>F¥|>»j78»j78/Lf=fÈÒ<?<Ð,?5î;;9%;Q?5Å(¸Ý9¶³½Ñ¾A¹*K9¯!ô¾¥|>xu78xu78/Lf=¦V?Û´>:	¬?VS?½>º?o9b¢9­Ë?½3:J	º9Zv?Ý³|>478478/Lf=aa?Þ#·>:D?o>²HV>65?7>¸ À9Éæ|½bj8PèE9*FÁ=E¶|>ñ78ñ78/Lf=Oì>M3>ãIL?!å>»ò1>;¿=?äô6³¯h9V@<Ú¿:ä9|?#Ó|>®78®78/Lf=¼ò> >æA?Ç>r`>ÌJ4?xé9ãÿ8h
?»nf9³Á¾9}>ÝÕ|>k 78k 78/Lf=@ú3?M÷ú>m7?³Êc>=6/>vi&?Î6
9U99ÀÃ>{Dm9`´ª9=é±>5Ø|>'«78'«78/Lf=¾>ó@>HÂ:?öþ,>
êÿ=Î
-?N«7ü49ì<¡MÒ::Ú-?»Ú|>äµ78äµ78/Lf=M??ÑÝ>áJm?¼ÂÅ>©~>ÍF?ÉW·ÞF{9ñ×Û¼ÂÐV:ª1 :î¤+?'Û|>¡À78¡À78/Lf=?Ò>ëá?õ?Þ	?v? ¶k9úþc9(U?gY;3;Q?Û|>^Ë78^Ë78/Lf=?ÂùÀ>Á¥I?Å©>Ai>Xx:?Qhx8/=9(>~ç9{%:z³>Ý|>Ö78Ö78/Lf=]©>ñÀZ>^3F?æ«>ÖN>x¸5?1u6	P>9é$<æÚ;6z¹:E!:?á|>×à78×à78/Lf=	Ñ>H>AJ?ñÅ>¹NI>·`9?L·¤`9"Øí¼Æø8t«n9>îñ|>ë78ë78/Lf=~å>B>³Y?óÉ>$Å~>{J?Ö>S:òv&:ôn"?^§:ÜÄ9_N?ö}>Qö78Qö78/Lf=üÇ?vâ¦>eG?LÝD>Õe>Ä4?iÃ¼8Âð 9Ó >E:zK
:·o6?<}>8888/Lf=»ô<'­<ºk4?hkÎ;1ª;7ö?oÍ¸jy9ÕV¾I¼¸d¦9¬ã9¾XU}>Ê88Ê88/Lf=ÂJ?*f?ÕG?£5?ë{ë>QdE?Iº9Â[ï8??i<:&ã9{WT?X}>8888/Lf=ùÈ?¬ª¹>ÉßD?¤ì±>LÖw>ÛÈ7?ô9ýìZ9YT¤>oe:!ð|9í$?²b}>D!88D!88/Lf=ÞÎ>b>ü`<?RuÇ>ôÐ>Çi*?àã6f9¡8}<TÊ:!fj:?	o}>,88,88/Lf=h,?)"¹>uD?iµ>Uq>zÉ4?ªô­9v9­4?/éº96Î9	è>Ðx}>¾688¾688/Lf=9M?¢U?ãTF?<zô>}¬>`k5?Tc9,e9¬ßÞ>þã«909»?é}>zA88zA88/Lf=öµÞ>Sl>-(H?pv>Ïý0>F2?¿Z¸«Q9¾öØ>99·»>z¦}>7L887L88/Lf=§s\?Xj	?ÎXM?Ã %?¡Ö>+E?èÆè9ó¡9Sú7?ØÕ_9Þ29Ãe ?Ã³}>ôV88ôV88/Lf=ä{?çE²>ù
N?ÊÇ>Î©N>ñ@=?TnD8Êà9§¾=³9yT9Åî«?*Ê}>±a88±a88/Lf=èDI?Êô÷>eÌO? ß>a8>V@?ÿ9¬9ás>ãV:Â=:Ð`=?Þ÷}>ml88ml88/Lf=èÕá>~O>èB?®¬>H>·t(?³ã¸ì9>Ç¾rg9eR9D(?[þ}>*w88*w88/Lf="e?y¹ù>¤äj?7¿?Ç7¢>½¡r?³A9<9Æ®>lü¥9÷®9ë&?t~>ç88ç88/Lf=sT?Ûµ>Hi^?ýT?t/	?RºF?öÁ:fÉa:ãðZ?Ý:QÆ¯9ñ|b?~>¤88¤88/Lf=µÁã>XÎ>$L?G²>/{>Aw5?¸0
9íü¾:¶¯v:ï?
~>a88a88/Lf=tûÉ>Á°>üÒE?Òù >¢ui> 0?¦*Ø¸R9ÄÓ<¾p6R9E19È>ø9~>¢88¢88/Lf=loÄ>Ã|{>ÅõG?±q>&DT>¥6?8ï9¸y>²¨:IÑT:¾ÄJ?pA~>Ú¬88Ú¬88/Lf=&? Ã¾>6ÞN?0;§>¢]>#)A?kYÍ¸³í¥8ëh¿³¨9
th9j9?za~>·88·88/Lf=	Ý
?7¬>lN?Åþ?=+½>ñÝB?-Uµ¸W¦9
¾¾÷:Ü#¥:Ï@?e~>TÂ88TÂ88/Lf=uï=¯LÝ<«2?\9;sÁ;]ï	?høè¸û[9¹C¾)Î
¹ärf9
2¾)k~>Í88Í88/Lf=Â
f>ßâ>«¯;?`í³>->ï,?m/I=Üú<·M?}]<©z<uFO?~>Í×88Í×88/Lf=É÷Â<0¿<ÍÝ3?(B;ôr;/%?LØ¸8!29éG¾+`¸2j9êz¾R~>â88â88/Lf=² ?ÐtÀ>U?XTÍ>nxk>/;_?0~¸§o9\¬õ½:-:Ô¬õ9E4?~>Gí88Gí88/Lf=Þne?]W >ã'·?¾)?b¢á>") ?ß9:ýºñ9?ÉYÐ:5w:vÂW?~>ø88ø88/Lf=Yd?4>¨@Ð?tÍ?q á>à|?¸:Ì9¼ê?Xß:t&n:ý_p?z°~>À98À98/Lf=­Xþ=Ù»=-?9T<µó;¡Ç?±XL¹µ8zi¿$¸8ØÿA9X_8>4µ~>}
98}
98/Lf=Ê£©>V±Z><F?	>¢R>`ë+?uû¸àW9`¾Yì8ü8²°ï>´¼~>:98:98/Lf=À?"%?çK?c@?t½·>»?çdÇ9+q9ðZS?\ýÓ:ÅÐ.:
8?>½~>÷"98÷"98/Lf=$¾	?þ@£>èþW?¨-?ûì>ZE<?Rç'9nÂ9Q]>:n6Ë9q3?£Å~>´-98´-98/Lf=Åè¡>h
]>:;?dB>&£>>rC0?KýQ8q9}º=6ù9ÛO9Èð¹>oÈ~>p898p898/Lf=3?ZüÎ>6mB?l ¯>Jv|>|2?ª^¸ú`8vÏ¾Ë9z]9îI>¤Ï~>-C98-C98/Lf=/¼2?/?Ì>$`?GB?	·Ã>öcL?Ò¬-9Yx9ûé>^-9óäà9 >ùÕ~>êM98êM98/Lf=Vîö<¯´<Ö/?iÂ;Æ;4bA?Ä¹,î$9iÚå¾B:Ö8:Áò?×à~>§X98§X98/Lf=ùÃ<Õ9<çì-?ÚÅ;qK{;àK	?Óe¹ø9ÒH¿9~!29/¾Ô>!ò~>cc98cc98/Lf=üÖï>#
>ºF?Câ>¼p¦>-Ô-?wç9ø¶9×'?(8I:Ú5ü9*>L?zû~> n98 n98/Lf=^yò<<uC?PE=^=-ý/?s)9N 9³b©>¡z;Z?;µÎ2?±>Ýx98Ýx98/Lf=ô¶ñ<ÿ(¯<¨¢0?ïß;/¿³;³w?ÒØ¸#ÏT9òi¾Ñ7ü82%;>°>9898/Lf=ÌKú>X¨>>?Ä/>¶>Î·,?|M7VL9ÐÃª<x9àf9­â
?Á>W98W98/Lf=+å>`¤>D¤=?ÚÊ>§,A>k¡2?88bÈ9%0>uy< Í;g9?0>9898/Lf=M÷.?P]ß>³H?¸Ù>®Ó>2ME?²m9¬íH9ª¹¨>Jcb;s;Î9G?C>Ð£98Ð£98/Lf=ï>dî>#
C?½?Ý>rö)?ñ[8ï9òJ9>âµö9ê<©9M:?DW>®98®98/Lf=ò©?Z?p?¾Ï?Å/?¶*?Ïñ':&h:Dô?8µ:`¯	:¿x¨?f|>J¹98J¹98/Lf=
«>5ý@>Yc?0A?¤Cû>ÂÔD?¥ï9t9Á5ø>ºw<¨ç<U,F?>Ä98Ä98/Lf=Ií?Òf?s?Vçì>Ð>£i?£98(Æ8D«»>}Ní9A£9ö¸9?Î>ÃÎ98ÃÎ98/Lf=$ºÚ=Ü¢=çÉ,?ìúC=Ð,=¾ ?Öo×¸¦á9!ü7¾kå~:-­L:h?>Ù98Ù98/Lf=¼=g<Ó<xÙ/?¸è`;Z{D;é?¸+s¡8hô|¾úa¸º-9A&¾I>=ä98=ä98/Lf=5§G=´Â=oS/?¯; /;[¨?QJ¸DQ9Ý×¾_¸2¸Xl£83û¾Ì>úî98úî98/Lf=5ð>$>|lB?v<>à
>u.?Ê( 8ñÔu9®È&> J9V(W9èp°>tÌ>¶ù98¶ù98/Lf=C%è>T>>?ßè>»Se>Xí,?^[8ÌMm9w¦ì=OÃ£9<q¨9bãø>øÑ>s:8s:8/Lf=Ó	?Óº>ÕE=?Ü¦>dót>¸.?H9ÒM9hO?l9ýe9¤c.?dü>0:80:8/Lf=äÐ[?}Û>÷+?tzt?
ÿ>«eu?rÏ9£i9N,?K?Ï:ÀOV:Âw?ø>í:8í:8/Lf=U§>Ù¹\>Ó¹A?LXC>Ôc>ð`.?&Ã·¬9àx+½iù:Mè9áZ?
>©$:8©$:8/Lf=§>¥W>`öF?Åbw>,>}7?ùH9¾Õ9Dè>Ï¥9ý]9C±¡>í
>f/:8f/:8/Lf=É>ñF>ôãE?Â>xÀ>]8?êD_9Íª£9ý®>Ò 99j=?*(>#::8#::8/Lf=¸·¢?ÒM<?7]?M?(?É	Ä>mµ[?#¾q7#9¬,j=ì );cÇ:NÊY?¯8>àD:8àD:8/Lf=ÖD?¬Æð>3HQ?ïÕÙ>Ç[>~þJ?L¸[ 9ª¢½Ö:ßÕj:(Öi?ú?>O:8O:8/Lf=9?jß±>äØP?óg­>Fdj>ed=?áî%·eVò8ÂI/½¥Òr9hàÐ9eÍ>÷S>YZ:8YZ:8/Lf=AN/=ÑVþ<Qs0?ÄØ;¿À;*ï?®\u¹oFß8}©¿°Oò7ßùr9²L=]V>e:8e:8/Lf= æø>Xþ¦>½Ç>?Ã}>};>YÇ,?~¹àßñ8Ág¿%9ä9E?{k>Óo:8Óo:8/Lf=³#?±£>öI?0Í>:>sU6?[g·;c;¼ZN?pÉ<õ¶;Ü4? l>z:8z:8/Lf=;Z%?ç<°>!0p?	e?7R>h?R¯á8´¨W9]ó>@Í9O9y4À>ýo>L:8L:8/Lf=ù<=°?Î<ÿ7?=C©;ØBL;ò"T?¦0¹7Ü8<[M¿Ù·ÚO@9ÊÎ½u>	:8	:8/Lf=Ànå>'<>F?ÞR>¶M>h¶3?ôÞ·uâD8¶ò¾;ª9¶2t9§a§>~>Æ:8Æ:8/Lf=)$?¯Û¤>°ê~?2?yÄ>h?Ü	D9Kü9Øô¢>t:Âc(:Úâ9?(>¥:8¥:8/Lf=!k=·Å<üÜ(?úòg;?K;;?Ñ¸Ó{9U¾ ¹(9FÅ¾>@°:8@°:8/Lf=Q®>GÊ`>tÁF?ù¶?òäÂ>1B?´8ÇW/9«:Â=;:c&:±ý`?Î>üº:8üº:8/Lf=có<ç¬<}U4?ùSÈ;i¡;¼Ü?¸z¸Úp	9«i¾Î)8åo9r{µ=õ>¹Å:8¹Å:8/Lf=ðÊ2?IÐ>µj[?ñ£?g >w?e?C÷9à×9õÎv>_à:wÿ:#NP?Ý¢>vÐ:8vÐ:8/Lf=ì»=?bÍÉ>Ï°p?óG>Ëã0>ÃÎP?Ë¸v9ä»¾T';P;=#?¬¥>3Û:83Û:8/Lf=ní>Ð>Ôd?¥?È»Ä>Ò¡F?ÿ;5;7Y?Ì ;a;Èc?
¬>ïå:8ïå:8/Lf=2¾>¯ ~>¥ú??EÔ>Eã>>:?v××7¶À9ÙK=*nµ;Wú;_'?¯¬>¬ð:8¬ð:8/Lf=ß&?-fÇ>°B?ð÷>>ïÁF?k8æ9Q>ù·:õñ&:bs?7°>iû:8iû:8/Lf=¼/>º Ô=µ51?I¨õ;û±Æ;Í@?¥Â9¸Öw8þÀ¾õà·X÷¼8ëÂ½M³>&;8&;8/Lf=	Ej?xu?­Úe?ÿM?åÌæ>
d?²`®8uO94W>WÍ':BD6:¯ë>À»>ã;8ã;8/Lf=þÐú>g´>jÖZ?«u>u*>ëãO?8vS¶é®9²»´D$9b\¿9Á[>«Í>;8;8/Lf=ÔfM?ú¦?AC?_?+¸>ôÍ=?¹KÊ8æî¿9*é>ÎÌ:Èo»9ÑlS?cÔ>\&;8\&;8/Lf=yÝ?Ol7?¤?c£?³8? vb?E½9²,9¬¼%?t2:Ò)ß9Ã<?Ô>1;81;8/Lf=Ië>¡w|>Jn?:?@TÚ>½Z?/¦{;´;£ÝX?óÇ:ÛÚ9ó4?¶é>Ö;;8Ö;;8/Lf=>MÓ>ð>EsK?¼ý>¤>ÐbE?~¸+9W%â½ùz<9û..9
?Qý>F;8F;8/Lf=)¬>æ^>ºE?Û¢>Í¼C>­x-?z'¸9à¾l}$8p9Ó¢=mý>OQ;8OQ;8/Lf=Þ?©¹>­°O?î>DN>¿¼4?7û¸HA9qW¾ZRË9"Qä9`ùã>­>\;8\;8/Lf=q/?bOÝ>¥ñJ?^{ ? xÝ>ô9? Ë9åF9Â¬Í>y:%¥f:ËÐ?+>Éf;8Éf;8/Lf=!Û>HU>ßG?#à>0Ü9>Âe8?¾	¸XO9­w¾²:=::Ñæ)?Q.>q;8q;8/Lf=>¶>R{>â9?/S>H>±@0?¥}a¸.8Î¸¾
Úl9×û9ê+Æ>½0>B|;8B|;8/Lf=¦UÏ>¨Ý>ÇD?\Ó¢>íl>*ï/?k
c¹ñÚ8ç½¿¹öU:¥\:þ>ø>Ô3>ÿ;8ÿ;80j=²o?«>£æX?î©Õ>í>Iæ9?sÄv8êog9z>³4;æ¥;ð3?&<>¼;8¼;80j=lÓ?u½ª>Þ'A?¨>Ääd>#T0?öw8¬9k>õ·:Ç1:
?j<>y;8y;80j=Æað>ã¨>=H?¶.¿>1ê>ý¼6?BÆ·t+e9/x]½tw:UP:ü?@>5§;85§;80j=°xË>SË}>f=M?4Â>Á>ñB?}í°¸¯ºV9ÛîR¾ü;TÖI;¦D?¦R>ò±;8ò±;80j=Él?º,>Ý?Ñw~?´r	?ãùl?Õ8==Õ"=®s\?ø»:;:RW?W>¯¼;8¯¼;80j=MØ<K¦<&?Hú3;F$;}<?Ûñ¸à8Æ¶	¿ªÎ¨7Çr¤9d=öb>lÇ;8lÇ;80j=ÿ@
?î´>vC?è|>x¾\>5{5?Í\¹%Õ9g*¾o¶:R':þ?¤c>)Ò;8)Ò;80j=ÇºÝ<¡¥<h]+?xC;j;×,?8¹ÿ5U8D_:ÀA8&³g9ÓÕ=Yk>åÜ;8åÜ;80j=ÈZ?e³ñ>¹üf?3?­*Á>/bm?¿:{³h:{=*?
q;c
;Ø¹m?r>¢ç;8¢ç;80j=B?}î>xQ?îeÍ>À->ÅkH?¹ï¸ÌÝ8OX
¿Z9W9õ#?>_ò;8_ò;80j=«Ò<?&í>6ÕK?Õÿ>°a8>lE7?`Í6Ö^9èD;08:Î
ø9>?¤>ý;8ý;80j=Ò'²<Ý<¤¡+?n ;=Û;n) ?ÙÖ¹i.9Û!e¾²¾¹]~9?¦
¿>Ø<8Ø<80j=çÕ¤>¾]>øz>?}èa>ÁL$>/ÿ/?h!L¶é¼x9Ò»Ì;»:õ4?Ø><8<80j=7?¾ù>õ?W6?þ?ø?x9:³b*:#U?{É9¹û9çÌ>f>R<8R<80j=äÍ?6ê?mz?VÆ>ÛJV>©(m?UW¸Ü®9c½Z,;UP´:né??g>(<8(<80j=&?e&¥>V»r?-?cç¹>¯U?á×Z;Ðå;´QY?üm
;ô¸:¥D?¸>Ì2<8Ì2<80j=ï Å<v)<§Ò-?Þ#(;Ej;Û?L/¹48ëÀM¤¹×yL9¡¾>=<8=<80j=fÏ?ß&§>¥wN?¼SD>Ã>)C?¸Ä>[9êo¢½Í4;às;Ã?I>EH<8EH<80j=ÚÖ(?óÁÜ>ËC?ËÖ¦>1no>b2?[a¸²q.9`[%¾é,9÷19ß>¡>S<8S<80j=a?;?Ë>i=?&è·>kêt>â:@?9Þ¦8·Ë8´±Ñ>LG:Ò+(:õHf?¥>¿]<8¿]<80j=`Ä	?·µ>æ<B?# ¢>:n>³M.?'ù[9«d·9ú>{Ûl:Îù<:n ?«©>|h<8|h<80j=ét=cÔ3=ÍR.?Öxø;·LË;êp?2§¹Æû8®«
ÀQ°%;ó;æ:/;8?Ê«>8s<88s<80j=jÑ ?âèÖ>ì??	6>þh>µ-?<º8Xh9èfM>,Û&<¡ç;i8?¢¸>õ}<8õ}<80j=çÛc?¸>î>
×t?TQ'?·¹¡>m?êà§8Îo9ã8>_ç!:Gêõ9(?ÐÁ>²<8²<80j=hÿ?±?Ì@?Ôá?ñÂ?E§|?Wø?9ÚÀ9¬Ô>yW±:^L:°i^?^Ã>o<8o<80j=LØn>ÝÑ>µ3D?Í>Ó¥K>Í5?ü=ý=Ö¿?¼M>Npû=xQ?%Ï>+<8+<80j=aí=óØ<½c6?q;t;×%#?úÜ¸ã8óK&¾8º¸-Æq9
¾Ý>è¨<8è¨<80j=ÿÁÌ>å:>gæ:?w¹:>xM>õ'?ð¾¸l¨V91c¾)-ê8?%³9ÜQ'>
á>¥³<8¥³<80j=W?uN¬>D?*?v¯Ú>{¤5?8>9|=g:mG_:ö?Öç>b¾<8b¾<80j=óG?cìý>+I?µ>ðv>R<?åh9¸:Û¨>Vb:ýÉá9¹'?^é>É<8É<80j=%Ö×>A>dF?'ÃO>
6>7¦4?È´û¶]g9¹Ü¼q:YÏ9^¼#?Oø>ÛÓ<8ÛÓ<80j=]Ó>S>dº~?vu>	{J>­Á@?[9ÄI»9
º>IÝ9²1½9%¶?ù>Þ<8Þ<80j=Rì=¼¸<þ§2?µÔ;/ç®;÷ª?Åà¸±B9¦ÙÇ½	9]÷E9¯'¨>>Ué<8Ué<80j=¹3
?N©>_øP?YUR?,?ÕÒN?l)Ã<´d<f[?çé:#Ô<:qW?	>ô<8ô<80j=£/?wÅ¢>? ß>Údq>é'm?3? 8aÏ¹9ÀÇÜ=~¬:´:=É?<>Îþ<8Îþ<80j=Òj#=¼"ã<-/8?¶<Í2D<Ùä2?®7R¸ln9;°½-:§ËN:,>?>	=8	=80j=©I>ZYN>ri??j`D>=Þ>·.?Ñã¸%À9öÕ½iEÎ9¨]9Qn?!>H=8H=80j=å=m¹Å<Ã-?4¤;ÿ9a;}g$?)bM¹z¼]9Ëí¾jom9ÊJ9üÝ?>=8=80j=Â
A?¤Ç>½w?d2?×ÂÆ>Äe?d~ç¶Æ 9Æe>¼Å*:÷à9¸ö&?
>Â)=8Â)=80j=EÒ>ñs>8Q?B¡>¬Q>]RE?ç:³8¢9
>^(;A-ñ:Y2?ç>~4=8~4=80j=qñÜ>·>9N@?)Ã>¼L>A,?ã$¸(D9Èj½òMé:é­:ØÒ?? >;?=8;?=80j=³zã>é>Ek^?$Ò>]>UFP?á´ìAG9ðº÷^q:Ý:ÅO?K:>øI=8øI=80j=5?T×>X=?.²>_ã|>R_4?Í?Ö8¶/®9£p>{õ¹:Ï:ê;+?Ö;>µT=8µT=80j=7a?¶]ï>'Þp?)?ëÝª>ü}?¨]v9¾b9¤4?;j;©ÃÉ:Ì@?2G>q_=8q_=80j=£þ>Ä¬©>@?u¨>Ò	h>õÚ9?î£8ú9°Nì==¥8Ø9'p>aW>.j=8.j=80j=¦I?Î>Aü=?¢µ>ñ>A2?¤Tú·B}Ð8'°¾Çt9¢·8:?j_>ët=8ët=80j=á[ã>Ks>iÚV?ã.ë>Û7>Ày??dl9­9¦O>E_:$¯9UÞE?wx>¨=8¨=80j=^ó>¡2£>Ì¨>?cq.?H¯û>o1?AÑ¶9ð#ò9HÁ>{ :|eú9×?´y>e=8e=80j=ÝÅ>ä>a58?¾>@>G/?vÉ×8vÔ9ÈaA>,_'9#Þ91ó>ì|>!=8!=80j=¦?Úw§>¿V?|#>E>F@?ºÈ6É9Ä·D<zB:ô:>e2?C}>Þ=8Þ=80j=©èK?ÕËë>ba]?ér?Y8¡>üM?¹Åi9:Y9[5R?¨Â:(è9e*?}>ª=8ª=80j=%Ä?/½>ÕB?´*|>¦=>1*?¬@56H9²;0#`:TI:D?~>Xµ=8Xµ=80j=xm?Y®>×éC?àC>XW>iÒ3?»Cé·Ç69-[£½ã[4:ö:W§?T>À=8À=80j="{???¡D_?ÍÞ>O>+´N?-99¯mH9]í>s¨:i\?:Za?²>ÑÊ=8ÑÊ=80j=É	=äbÁ<w-?Þg<oøJ<59?à	ü¸)Í99¡­¾Äi8Qº9¶¿N>c>Õ=8Õ=80j=Û2=<=¾*?¿¼;`ÜW;<?h¦u¹mÁ'9Do;¿Üx·8$ÈÊ½`>Kà=8Kà=80j=Qç>­3(>©°?G?üÒ>)ð¦?249"v9<3?Ö3;9T·:U1>?>ë=8ë=80j=Ñ
?±±>¸PL?è>]2¡>m´8?ê¶86à^9ñR>£x:Ø:ðI?B¢>Äõ=8Äõ=80j=Ö0?cß>ÉJ?]?,1Ù>%9?5°8ô¦29ò\|>«èB:
:¢°4?¨>>8>80j=¤Þ>»½>ÜC?¢(>³¿ÿ=õÌ(?¥¸óÖL9áóN¾$ì:u:~E?Þª>>>8>>80j={2=P=Lq/?mÔ­;~¤;A%?*<v¹¥8çÏ¿§-"·ê\u85©½f«>û>8û>80j=?7	«>K¾??6J7>5P>ü/?µôë¸&PM9¾°N9+=9ÎÚ?
¬>· >8· >80j=KGã<Rµ¦<.?!ö	;µb;	?·þ¸¡;9ìX¾É¶y¹,ÄÖ7'ÔÀ¶>t+>8t+>80j=ÛÉ?¯°>ð??b>üß#>ù0?|º8áÁ$9ö>*&Z:jF:ßº?x¶>16>816>80j=-?*÷?Â?Ó7R?'1Ä>¢&?L7z9ú/9Âÿ5?{1:ê):fLe?ÿ»>î@>8î@>80j=Rô>ÉB>90b?¼r?Ã>¢¿F?üeÐ8_Z«98¬>n;¸d:y?KÀ>«K>8«K>80j=zH?È2>!R?Ü9>òL>¸F?Ü~9êp¯93íO>ØGm9Í]U9¨X?¾È>gV>8gV>80j=Ú5Æ>v;{>ÍøI?u¸?QÞÃ>±2?ÎLý8Ç¥9?C>*¨9Bn±9¢ò>iË>$a>8$a>80j=ãB]?ê?ÙûH?ç 1?1GÎ>úÒ[?	Í9ØÐÏ9Ôü>ÈU:c·Þ9½*?¤Ö>ák>8ák>80j=é>2\>X5?eÃ>5?â=ø1'?ó¹íö8'c¿À¥ü·IrE9É£½×>v>8v>80j=²<%?Õ¸>¡Èe?ÐN ?3ªÌ>eH?uGø8þ9[-f>Ç<:Áî9ljJ?jÛ>Z>8Z>80j=g¶>6us>Øc??¡>R/W>è/?dK7GV393è=#b©9°9ìS?+â>>8>80j=õp%?ÿÁÕ> "F?-Y>ÂK>q-2?ÃÏ¸8±Ì9hú>Ü?@:­:Ã=?÷ê>Ô>8Ô>80j=TÝã>ÞC>FÈH?$ç>Jì;>Ü;?ã¼8ËÃ9ÍÉ=Í39U¶9âö>¨ñ>¡>8¡>80j=?K©>¡TM??º½>[r>¬hH?éì9dE9û_?:\óý95N?Xô>N¬>8N¬>80j=D ?t¶>dÑH?%:¼>á{>N??yø·7aÜ8ã´Õ=BSå:ä´ :N§6?ðù>
·>8
·>80j=vs?xð>ät?~X?	QÀ>?«8DA9=>*ø9\A9Â¤?ü>ÇÁ>8ÇÁ>80j=ªö>%M>»+L?(D>>Å>[;?Ç÷6¸mí°9¹^½¦¤9+ç9Ya¶>ÿ>Ì>8Ì>80j=Îâ¡>ÎZ>Çg=?ww>ö6>ûÃ-?¶W"9Â9!c>$T9tób9BKï>>A×>8A×>80j=¸èÌ<Ñ±<É1?¡Òv;òåF;t×?#3¹.8µLÀnUT¹Ä¾|9p×¾ö>ýá>8ýá>80j=z'?%vÄ>A`Z?i#?E(Ë>³êM?sµ8üÚö9Õ+¼=÷W;ß;þ6<?e>ºì>8ºì>80j=ñý?'þ¾>ÙE?àÈ>Á>lN9?Î8u¥9É> ÜS:õ/:ËJ?3>w÷>8w÷>80j=Gu>3>>¤\K?uh^?¾Í?;?Û°<pÁ,<îT?ªLx9¸d9kÚ>º>4?84?80j=Ç?4¬>¹I?¬å>¡5>:~8?cøÈ8A9M°¥>¹"9¯P9×f9?Ú>ñ?8ñ?80j=©«?A6ª>* h?dþ>)">úºk?¤º8
Ï9lCï=ußÒ::m:µt+?s>­?8­?80j=¯V>çþ1>TD??N>S\>éª/?Ï¸Èð8ÝÄ'¿L9ãG9ö4?S>j"?8j"?80j=
?Q¹>âN?{y¥>]êj>S4?ÿù88+oH9ËAì=&ç9¾°9Ñ½Ç>l,>'-?8'-?80j=y?×ô¬>¨J?? >¬4>²ã>?v9§< 9¸÷ù>'T9þÙ9B§ð>Ê0>ä7?8ä7?80j=T
?æ°>h^?þR?·c±>HP?ð¸R9ö4É8¬
?ôh¿9ÜU®9U?:> B?8 B?80j=ÞÒ°>äha>ÒH?QG>Îº>W>1?l@
7Â 9!9á<ÀÐ9·´9Hµ?n=>]M?8]M?80j=ÔÄ<âa<·0?ªi?;8©;L"?îq¹b¼
9q5_¿¶³9º¯9
òÄ>C>X?8X?80j=¥=xèk=8)3?_<
AN< ?Èm¹FG59rB¿Áã,¹Zt£8|c¿çG>×b?8×b?80j=Å­>Àb>ïçC?¦¼>pO`>ÎM6?II0¹¤zð8ª;¿½ËN9Éµ¹9>P>m?8m?80j=öÝ»<,<uõ'?eÇ;};wS,?r=¹Yb9Ë=¿Ï«Ó8?Ê8©ö?ñS>Px?8Px?80j=f>>D>^yB?¯Ú?Ä
Á>Xt9?#Ë=XG{=éN?ë:úüS:Ù@6?Gd>
?8
?80j=ûÃN?ªñ>ÿ[?¥Ñë>ô>±%V?à80Ä§9¦µG=ð¡Ô9å¯Ç9PL?l>Ê?8Ê?80j=h.Ô>">búH?>´C>Y-?»8¢IV9¸|0>:9&¡9;ã°>>?8?80j=|i?1÷À>^|S?3¼>^ok>î£L?°§·êDS9[öJ½9ü9wCï>Æ>C£?8C£?80j=¼
?h¼>k@?'ý>9	¯>d9?9æ9Ð¢t>{¯89ìÛ¸9uÂ>>®?8®?80j=òßø>Z©>ÿ<?<Sª>	x>Ë/?¬÷·.Q9Aæ¼Æà¡9ìà9³>¸>£>½¸?8½¸?80j=íc?.>Êf?\ð
?vi>Îi?2(ô91ç,:Ì¿´>,7¸:>Ç~:O9?\¨>zÃ?8zÃ?80j=Áà±>í,\>ýÑN?`?ß¶>»??æÛ< v<¨¸d?Ï!:Ì9ñ.E?²>7Î?87Î?80j=ýOÃ<,<_î4?ôÍ;ï;ë&?Éý¹4º9Yû¾âÜ(¹eÄ9d¥¾½>óØ?8óØ?80j=7¡É>y>=??m&>
Í÷=§+?¬¹¤n8;¿ß¼y9T9Y´?IÂ>°ã?8°ã?80j=ÈBû>4§>ÊX@?K/f>Íf#>yP4?~RÄ·¥Ê9Å@½±N ;.ÅU;Èù??ÎÂ>mî?8mî?80j=¥kq?Øï>°ý?ÓW?)>ÓÐx?Ul¸Ä»þ8*¾uÝ9È5½9»Ù?³Å>*ù?8*ù?80j=»Ùæ>o>¡G?ò?îÛÝ>Ä1?\k9ºíc9,?[0;HÏñ:ü´:?8È>ç@8ç@80j=­õ=7º<	h1?½ö;É[º;*y)? ¢¸?Ó8g¿¼u18V=9Dð=xÉ>£@8£@80j=ëº?Î
±>ÒÔO?)7æ>b>n<?P8r9À'Å=ÚÛÆ9-Î9 ÷>1Î>`@8`@80j=¹À?¹¾>ä¢C?lÐ>S>91?w¸_QN9³¾cð9Ü9K?ß>$@8$@80j=ÄÁ>×sa>\?ú?Bµ>i²E?jà7	Y9æ,=ê;ÄQ;;iPC?§ã>Ú.@8Ú.@80j=Cý?`Ê>&A?¥{>¯Q1>é5?K£*¸ê39/	ô½öÐ·b<³9Ê:½Tñ>9@89@80j=?îºô>^Ö?cÝ>é"^>Û"?V:ê7á+t9$u=jS:¯u¿9Êë,?«ú>SD@8SD@80j=lüI?2)ñ>#jV?A[Y?°`?ô_??]a¼8ý­Y9÷]>£S:|±±9¡*J?þ>O@8O@80j=	w,?'¯>n{?1#?.-Ë>=M?'93É9kSð>£½n9ê#©9ã«´>þ>ÍY@8ÍY@80j= J=@Õ=3Ò*?ß=bõÌ<w#?æû·ãî¤9ß{ß¼³õ19¼9â`>A>d@8d@80j=áÑ>>{>cúU?ùu>ê#>Pv@?K¹(!9¥cè¾ O:,1:¯1?Å>Fo@8Fo@80j=ÁñÛ>'K>£Q?Öw9?'
è>òL?§§z78Ý9üÅ<B*:g :¹éZ?G>z@8z@80j=xà?|øÍ>ÐµF?ô>ËÙ@>µú;?#7ù7x9SD=
9k¯²9è2=>º>À@8À@80j=y³#?¹íÈ>¨P?]à>@n8>RF??Õ£8Ì¹9¼á=],:Æ½0:¥¨ù>x>}@8}@80j=Pú
?g§>Y?§§§>/[>HöC?ü9êÑ9k	2>õ[19´{9C´>¹#>9@89@80j=ÍÔB?­>§?æ+?,çÁ>ñsb?ü¤9l#9ß'>Q
;®:ÚJ?§%>ö¤@8ö¤@80j=
02?úOÖ>,ÙT?ùÉ>Èr>GEU?Kf¸xü9èm8¾3.9¹F,9W?<.>³¯@8³¯@80j=ta?µ-£>DªZ?FDí>u>F3K?|Éú7úH°8|6>:¬9nW9zL?m/>pº@8pº@80j=1 ?Á>×^T?a·>¯#=>ÒV?!Rg9Ò9YßM?À:s¢9ÀÃM?/>-Å@8-Å@80j=´Ì®>Ëd<>m?gÒ?(>g@_?&&;MlÂ:áX[?Æ y:ìj.:Ö17?Ë4>éÏ@8éÏ@80j=[k<=v®=l3?ÏÚ<a¬Ñ;£'?aO
7F´9«hD<Ú%D86îO9Q~ñ=±A>¦Ú@8¦Ú@80j=OýÑ>Ñ>!èK?Þ`><>F&G?e8<g9Áü=3v9s`9Xg?J>cå@8cå@80j=üØ>Xp>Ê9?õh>¿'>S2?ªë¬¸ì78°#¿i
;`â:·e?·O> ð@8 ð@80j=yêo?ß>±? D?%â?áy?yò¡9
9s8?¸ue:ÑÊ:»F?Q>Üú@8Üú@80j=Añü=ô¸=~æ/?©Åê;Â;Ó?´¡¸BÁc95¾uW8G¶8h>Y>A8A80j=ºjÁ<RR<Ýn0?N²â<²<Ù"?¥Ò;¹Ð;9Ð¿iz<ÇòY<À0? a>VA8VA80j=q¾?z>?êðK?Ïo?2þ&?AÐ7?0(9fÜ¶9/7K>:~;ËX;¡,:? h>A8A80j=Ãý?â~Î>ï%@?Ò>i¿2>@$U?4¢¸ó!9xÁ¾ª9G±:­>Sq>Ð%A8Ð%A80j=Áò<N³<?%-?=!;©äc;¸î?7^¸V99],¾2üØ8<¼©8À¡#?Ì|>0A80A80j=*õ?µï>Ë_?µ?£þ>YÜ^?¬µ:0p:ú¡A?Üs#;Y¬x:¹D¨?>I;A8I;A80j=Z?áÞº>ïD?%M¶>ºCw>ã½<?¨5#85x9¨É=%9Æ"94Ñ?'>FA8FA80j=Ä¤$?#
Ê>±P?þ}?Þ­>¥~G?»|C9:Æ39
0?{Ì@:ÂÀ9?Ù>ÃPA8ÃPA80j=I½>m~o>kJ?[¨²>6|>½|5?«¸±Î9wl¾Ù:îPÞ9æù?Í¦>[A8[A80j=éÙF==/?u_´;ª;¥*.?¹p¹N¥:9ã%¿(?¨·+9î½¯><fA8<fA80j=Yÿ<¹<Áw0?ÌÚ=mÑ­=Ð!?ÄâÈ8ÚúÜ9³¸è=Èþ:T@´:½4?Ï¯>ùpA8ùpA80j=J?Ñªà>KÞf?
Bæ>Ií><¹]?7»{8uu9§XS>¡:Åã?:wvW?à¯>¶{A8¶{A8üs=õä?Ð>Úú?°Jµ>çS>Ãó[?ÎFa8f­#9,0>Hgi92ô79h"?x·>sA8sA8üs=s»>¾K>%9?6X>JRâ=t-?ib9Þ'`9¤\?}ËÒ9óoñ9cß>ë·>/A8/A8üs=?ÜÜÇ>ZF?×p>y(>9û6?«'8¾i9Ì·=Ò;Wç:×Y?j¸>ìA8ìA8üs="9=hç=IE.?Î«§;Og;ÂÀ
?UR ¹ÂX9By½¾q¨·zª8îý½M½>©¦A8©¦A8üs=L§?ðã>ø¼?l¹C?qñ´>Ît?±39d_ 9Àé>Z:Ë2:³»`?Y½>f±A8f±A8üs=`Å§?yý	?ô?>É)?F>ä
?X¡9¤ü9Ü	ñ>ªo:92:|?Æ¾>"¼A8"¼A8üs=	ø=Pöç<.+?®§= o=¤8?0ÿP7Ãr9¡Ü<£9îÚ9À>ëÀ>ßÆA8ßÆA8üs=~ÕC>&å>#é1?R¢À<Ì®<#~!?ò')¸q9_<¾ÝÃê7Fg¤9È6=Ã>ÑA8ÑA8üs=]·!?LÑ>E?ÿì>¹©>âÈ2?Ê¹w¸7äc9í#¾z:Bg:ÿ»?]Ê>YÜA8YÜA8üs=c¾?Lpª>ÌbJ?íhÅ>àg>%B5?®¥9	3®9*ë[>dÑ÷9¯¯°9ü3?sË>çA8çA8üs=ÒBâ>#><?Èiz>2>7õ3?NòT79wP9RÀ=cÖ¹:X :l®2?óÌ>ÒñA8ÒñA8üs=¸\?¨	?¦L?	ô>v= >öïB?~À8éç)9ÿ>õaÞ:6D:µoR?¶Ñ>üA8üA8üs=x<?Dñ>G?0Ó>WáK>aêD?zðt·(Þ96÷k½¿ÿ993ù_9sÔ>qÙ>LB8LB8üs=0Û?¨<ª>Û_j?°Õ¤>}»E>xhU?ÓT¸ÌÊ9Kõ¸½³7Ó9¦û9IÄ??8Ú>	B8	B8üs=ÈK?$1µ>:õ?þM?¬3Ë>äx?¶Ó :¼Äe:03?_:>`Ô9.£?VÚ>ÅB8ÅB8üs=*Ì¢>öO>OgH?5>ÒC>Ä7?IW¹°w9½&¾ôX9xØ9,Õ>ºÛ>'B8'B8üs=^?Ì(È>d
??/?dà½>,N?gÑ8,9m3>Øàó8i"k9Â>Ü>?2B8?2B8üs=krn>òú>¹§O?/ð>=D¥><ç9?Ôôm=<=1Y?½:éÎ9!7??Ü>ü<B8ü<B8üs= Ù>5z>òÌ<?&l>!^>\-?y¹µ,9òÇ¾©Õ::fêS?!Þ>¹GB8¹GB8üs=É<ô>X,>KßU?Ü¬Ù>¼>"Ø8?úÒ¾¸c9M$¾·Ë:|uv:ñlS?"ê>uRB8uRB8üs=úN?Bs?F?Ìoó>|a¤>*=?þa8uØÒ9ý=ú,;VU(;-U?Zì>2]B82]B8üs=,Ci?©ó
?
VR?vëu>©*>ê9?Ñú7X8¼ÅV>þ°¸EÃÛ8]-Î¾å>ïgB8ïgB8üs=1ÍÉ<U8<¨t/?¥;
;?oÿ¹l7$åÀb÷9ß8øó?>¬rB8¬rB8üs=Íµ>¢ p>ñÑA?£K_>^>]5?Ù½=9>as9Ç>°k:ÌvP:ñL&?>h}B8h}B8üs=±¼b?Ë?eUY?=à>Ýu>ß{i?¯ýv¸%³L9æq¾0Ob9¦9¡µ>
>%B8%B8üs=>oá=Þ¡?#?~Ì»>Ê4^?V¿=Æ=5Wy?Ly¾9U~9)??¯>âB8âB8üs=ÔÞ>Ñ>¸#>?ÑA>5	>Ï4?ù"¹3g 9[
¿':5F:}!ä>1>B8B8üs=Mô&>Ñ®=Ö{t?Ý?Û¼>aM?½<Øj<*_?{:s:`h;:/ &?=3>\¨B8\¨B8üs=Ó|?)xÞ>bw?6Ö?äX>§M?ë09[c\9
#,?õ^9(!9E\0?5>³B8³B8üs=Zý?â¸>sR?üê>Á*>?J?<U7*~ø8F­[=©
Þ9êX9å@?^=>Õ½B8Õ½B8üs=S4?,Å>hgM?ÖËø>V>y	W?~x)¸bmæ8IG<¾¬ëµ:09:0?qC>ÈB8ÈB8üs=¢¹þ>ý>;°M?a>á<>ÌTB?ZÈ8ÔÌ8¾¼²>O)^:-ýC:Ø?§D>OÓB8OÓB8üs=[¼°>r>#å:?©ET>=I>ù.?nï¸¬ª9"°d½e
i94»·9I\¢>ÇD>ÞB8ÞB8üs=2Ö>P>V7??ó|(?ÄÅî>¥4?ÄÀ6Ú»9#<@:Û:Í?¿G>ÈèB8ÈèB8üs=¡%S?OñÏ>ôø?P?y¬¤>¤!m?Õò8®v9)âf>ø°9¯<9ãMp?LP>óB8óB8üs=-B?5òÕ>Xh?I4?p>,V?ô/8}÷®9­BG=ÿ;×¨:ö
M?:W>BþB8BþB8üs=F/?
lÅ>vîb?ú=>È@;>©ÄN?E¶$79µ	¼åO6:áì9ä¿E?/^>ÿC8ÿC8üs=þA!>àÚ=CB=?¡,?õaÅ>:¹,?ñW=,H=h×M?UÝ=/ç=E?<g>»C8»C8üs=õ?
~>±Å?Q~?´£ä>»$¥?ªÝÔ9gè¬9?Ð¬R;æ?;b£P?Wj>xC8xC8üs=·K?¦?à!@?êà?U:Ï>|c:?Í=¸ôJ9Rhï½V¯:Í{:ï2?ãx>5)C85)C8üs=Q^?üëÀ>¤?yP}?Í±å>)?9
Þ9&7>nI<eî;mìW?uy>ò3C8ò3C8üs=Go4?wqÛ>:~R?°¡Ú>aº>×¹>?J¯8¹ø´97ZA=BÇ¨:­
i:xe9?"|>®>C8®>C8üs=Ø¶>#f2>ÿ³8?Èòu>Vï<>' &?_Â¸ÄFe9ZY¾nÒZ9TÆ7Et@W>kIC8kIC8üs=øÜ?	yÏ>Ü< ?Ým?âªÃ>åk?ñF9ÕÎ9Ã+Ä>æ:2J9øÓ¸?c>(TC8(TC8üs=¤.6?"ÐZ>Ñ$Õ?8uÜ>%`G>ò?eS9R9£q>×Ø9{Ñz9VR]?å>å^C8å^C8üs=}oU?à½>)t?\ld?AþÒ>õ?Üg0:0ï9<?yÞ¯;Öq;k:?M>¢iC8¢iC8üs=÷¼=zÈç<m0?R=Ñ;·´;+4?¯£¸9X/¾'`|9ç
_9yÓ?>^tC8^tC8üs=}Ï>0>uÉ:?XJ>&>¾&?M4¹J¥½9pcs¾(âÎ9:9È=?Q¢>C8C8üs=¤0=ûQÒ<À/?E<aÙá;a(?ß"¹²9°/÷¾Gn¸
!99;¾÷·>ØC8ØC8üs=÷ÿÿ<ôm½<û,?,=ýFÐ<3P"?¶Ù®¸dök9Í²=¾äáZ<*¥#<4+?O¸>C8C8üs='äô>
?>¡P? ¥>+<g>B7?»¹Ç·ø¸
9«I¸½¯;×Ô:ç2?ú½>RC8RC8üs=Ð:±>¼¦l>Y¸??ã>xQU>nG0?¹G¶¸´üT9}[¾p09¶>¼9xño>Ý>ªC8ªC8üs=ã¡>«9>Þñ6?Do>ái>ôz+?s)A=Ôì<ßQ?/Ð;/;·Ü>?¨Ý>Ë´C8Ë´C8üs=Ç­W=R©=´9?a)>Ã­é=û)?6µø:Wg¦:<O??Ô<A²;|"D?æ>¿C8¿C8üs=?[ò½>r(D?æû}>ý/>À¹8?F!¶¸}9)Ò!¾|:ïF:ðK8?²ë>EÊC8EÊC8üs=ÙÈ'?qÔ>C/J?j×¿> K~> A?sð9nÕ:¯Ñ>ÞúF9/ïb9wà>jø>ÕC8ÕC8üs=ã	
?£>òX?¾,?£>a?XP5JôU9´~%;"òj:	:®Z?bú>¾ßC8¾ßC8üs==Ý<!N0?çB¨;Ó8;ô?¥Ýä¸øx9§l¼¾µT·mé§91&¢¼>{êC8{êC8üs=du£>^M>¿ÁK? ¯>u>¸t7?Óª9HéÍ9Þ`Ô>ØÚ9Éä9AÖò>È
>8õC88õC8üs=nD?:x?Ô²?44?Ò>ó|?29a9hs9Ñßì>yö`:a	5:¹?#>õÿC8õÿC8üs=°q&?×ÄÈ>;T?#Q?	sÆ>
>?È:28ø9?ë?X8¼<-<ê$7?Ø#>±
D8±
D8üs=å.=¦ÿ<C/?æ#;÷ ;ö&
?i*¹wÈt9~s¿dø6:9ùÜf<ß%>nD8nD8üs=\G®>ëT>_Q?Yò?aÔ°>=?4F9M@¾9ñY>¶8¨:=:,Ò?n8>+ D8+ D8üs=ÿûä>xP>YöF?+ü9>Õ>4?PÜ+¶.9lÍ¢»gÀ59y±©9z>[<>è*D8è*D8üs=AÌ><>ÜÆH?y}ª>êGy>ã/?È¸¸ÖU97]¾OÑº:8x:*9/?À@>¤5D8¤5D8üs=­º<Ð_<6.?Ø\¢;x«;"?%¹ù9`¿ã¬Y7å©9ÿ@=×F>a@D8a@D8üs=X¥>h@d>]r9?Ã´z>&ö=>Sî(?ôº²¸»± 9Ò]¾Æ¾8fµ9q>H>KD8KD8üs=ô=¢þ:=	ù.?¢Ì;ßÄ¨;U3?f¹Êëj98^¿»n·æ:ê8««½×Y>ÛUD8ÛUD8üs=¡ë>ó>)ÀU?4|>½2>¾15?<(7¸&á+9	f¾¤;¾Z»:Ï+@?H[>`D8`D8üs=xÛk?*?è>ký?ÜF?H»Ù>¢i?÷77ª~F9)ì<XËÇ9ßÏ9
ö>Ø]>TkD8TkD8üs=®Ã×>qY>PJ?WÐÌ>Çs>¤A?¢T¨¸.¾9Y#¾Ë¾û¸Æ´9¨(Ú¾²a>vD8vD8üs=ð?3ø¨>¶ág?ñêP?¦v?
ùL?ýà9y9Ó?}´Ä9ãfâ9¸kÞ>éc>ÎD8ÎD8üs=P¥e?eÁ?nÎ`?ÐI?Sè>a^?V_9w9vÀ?ù(;µ|«:ùz?|k>D8D8üs=yö<è¸±<9?1?©Ë;ÃR¡;!?'Éÿ¸a8*Rw¿½-8ì¡9«=öm>GD8GD8üs=Iµ?Å8?,{?Og?â>¡õb?GCÎ8¤E¶9òØ>Sö¦9±9RÆð>p>¡D8¡D8üs=K¡>qD>R»D?9C>jE>µ¨3?["¸Ë{9±¾^|¢9:u­9Îï>¸q>Á«D8Á«D8üs=%/?»¸>s?ñXd?È?ÒÛ@?õ&9{I«9iDx>Ýá:yO:ÜÚ?Ûw>~¶D8~¶D8üs=AÅ<I;<"0?õÆ;xUT;`&?©|È¹|á9W ¿/ü¸¹­8ÍÏ9¿I~>;ÁD8;ÁD8üs=óô?Wz­>eéU?>>½H>48:?-ü8¨\K9_¢=¶Ad9àÊ¶9Ö>Þ>÷ËD8÷ËD8üs=øqõ>Ëñ¡>ÿA?¤R>:ó>p1?¤p7Mâ=9ô²<ðoo:½:øb?7>´ÖD8´ÖD8üs=±Ò?Y~´>{Ø_?ñs¿>²v>hÖ;?;>þ7²#9ÅÇ=¶V:Cªé9xj?n>qáD8qáD8üs=ê!â<\B¦<i.?òÈZ;O¯@;V?È	¹¶9P~c¿d8ìyã8§J>>.ìD8.ìD8üs=6ÜÔ>t¢|>²W?×?Ël¾>Ñþ;?l9f
:ÿ>Ù´9Xd9y?,>êöD8êöD8üs=]Ýs?Dúè>Bû?VT?Jþ>¾X?>8â¼±90~×=*ñÓ:pâ:L<?ô>§E8§E8üs=¨ã>Þ)>wþA?¾g>>*>J.?S¸pM³7éà¿OÄ90³Þ9Ùæá>>dE8dE8üs=íº ?²Ò>[C?Ð~>ñÍI>_Ö9?´Rn¹Ï9ïÕÐ¾®Ô:õÂ9s1?¡>!E8!E8üs=??¬>â|?G7*?ô\>?ó9Êñé9¨¬>Í 9L¦9ÚG?b§>Þ!E8Þ!E8üs=uÇ>ì)l>¼bX?,N-?+è>
'??ÔXÐ<?p<-&^?Ý9Þ=U9©þ?1«>,E8,E8üs=³ô2?QÞ>ÊN?¿ìN?µ	?V@?rà09ä³G9A½â>Páí9UÕ9º?Ê¬>W7E8W7E8üs=iöë>«t>·øv?H@C?ðÙ>/¾e?¿ëm8Ý9âs="Ê:<½i:§Z]?Ï°>BE8BE8üs=sd=µÚ<¾ñ2?¿	<=á;³?Ýc¹;9Nm¿÷âÛ8vÚ9
Å>3³>ÑLE8ÑLE8üs=ÖÊ>=>¤²A?{Ô>ø­O>ß0?¯	 7`Ð9ûÄ<ÿú <8R<ä	D?
½>WE8WE8üs=¢ny?YT?·M?CÂ>E;>Ë=?¨9dY¨9zé>9ì®:bWd:cD?c½>JbE8JbE8üs=ÜYå>75>´âR?Ûl×>>n??PÀ:U(|:OíB?2Ø:Ï94:?êÄ>mE8mE8üs=ÖsW=þ=õ=7?þû='í:=ÊI/?Õ.:||Õ9«P?´è';%Ã:èm\?úÆ>ÄwE8ÄwE8üs=¼? ¬ ?£^?íÜ?ÃÃ>'QM?#ûü8£9îF>zH :õÃ:í_?*Ñ>E8E8üs=NO>À×=`;+?òA=pY=ó"?y¤¸Ä¦9Ñ&ó½Ür8þ:9&>þÜ>=E8=E8üs=úÃ?Zm²>¦H?ux§>8ub>LQ=?*j¸L$D9fo/¾RÀÆ;Eg;\â;?í>úE8úE8üs=Ò"ù>(K­>8?h×°>d~>äÑ1?Úè.¸ñÜ9d¾êIÌ9éy´9ã?Çþ>·¢E8·¢E8üs=Ø_?z¨«>-jE?$>ß»F>à5?pÚ%9vÌ9
$	?È'B:0:(2
?÷þ>t­E8t­E8üs="ô>3ª >úB?¸>O?>8.?îé8Ëç9ndþ=mG:Î7:o?=>0¸E80¸E8üs=kç>¾C>r=K?´<?Ì'º>:7?*8÷éc9<M%>²Ñ@:LÀ(:A?§>íÂE8íÂE8üs=äb>q;>ÛB?¸>4$L>Iw0?G±¹6¹8Ô¤4¿TY9?{Á9É>>ªÍE8ªÍE8üs=¢bá>;d>µA?V>5I>Mò3?VÒ¸Z9dê¾ô%:â:l"?>gØE8gØE8üs=%f
?Jñ¹>$>?*R>-¤>õ-?ÿ<¯¸r)9Ù_¾À:}Óõ9¯I?>$ãE8$ãE8üs=ð3?±>Gd^?è?gë¤>1AH?L[D9á_9xL¸>"É¡9à`i9¼w1?ø>àíE8àíE8üs=7@§>YÍ]>³	A?_Ök>û#+>fc0?k9M}9Ó>p(ñ¶æ~F9Â¼õ>øE8øE8üs=-}>oÁ%>ÎC?³&û>zz·>ä5/?ã7 8Û9þÂ=I°9s?z9	?!>ZF8ZF8üs=òá>Ò>¹ÌH?Ã?så±>v0@?Ø£8UÅÿ8$þ£>~l9Ñç9è£>7#>F8F8üs=láC=©[=O+?j;§;Ñ1;º?Ü(¹RO9¶¨¥¾+ío9Jq9Ømä>Ì*>ÓF8ÓF8üs=aÝ>"b>À+z?kG?AqØ>YÝk?
9zÊ9WT?4:f3ø9/:?v/>#F8#F8üs=µÿ?v¸>N8?p¢U>Ä1>ÂÅ+?6G09ÝU}9Ý!²>ò9Ö¯9V^1?/>M.F8M.F8üs=Î/½='d=AGT?ì)<Ã;b^?³¬z¸	e9¦)M¾ü Ô8µ]9¹ò9>v1>
9F8
9F8üs=9ÿH?Ô>rr?ÿoN?t¿ã>Ëh?î
9M896ÜÄ>5Ò:*ªÞ9ñ¦'?Î2>ÇCF8ÇCF8üs=¢þ>­¥>'oE?ér>¡&H>(\2?óE¸-ý8~(H¾V*:Oô9X¯$?H4>NF8NF8üs=05à>1>â(G?üú>H>aÿ3?)Ã8e×á8g9Ý>B9új¸9òm3>¸;>@YF8@YF8üs=}7[>Øï>A?ÿD»>?>'Ò;?ZU90	9ZK>ó%·<®ób<ÿN?G>ýcF8ýcF8üs=2ÿ>ë¦><¬D?ïAØ>/>+6?ã_¸&N9¾e¸:êj:Ä?V>ºnF8ºnF8üs=hà>éÖ>[óK?Ñ>,>F>«:?Rbõ8a½ô8DV?{i:>BA9Òª?GZ>vyF8vyF8üs=£-s?^ö>[ü|??L?­pß>æj?úC91°9\ë>$Áq:p:4gD?³s>3F83F8üs=o Y?¾Ê>læ?ú}·?Ò 5?EP?SEë=¯ v=(6t?=;§X;ü}?=u>ðF8ðF8üs=o=§?YÈ&?ÜY?­#2?ø±>¢_?Á8éD9zÒ?>ì	r;×hÿ:+r?âu>­F8­F8üs=ª?¹³>EîA?ï­>My>iÀ2?Àè¸lo|9 âk¾äÙ²8w9\>¤v>j¤F8j¤F8üs=Þ­>äT>°ÛP?Iß>I¾>°²8?¼n ¹E¯>9¹b×¾ÃþC<©·í;¥S?êv>&¯F8&¯F8üs=¡1?¾ã>çG?²2p>ØÈ>­
P?âÞR¸×Á8>¾ì@:._@:\û7?~>ã¹F8ã¹F8üs=iÎ=¡jÓ<ÐW/?µ¢;É¯;¡?NÐm¹èç|9!¹ð¾Yº¹®B9PÛ¾Ì> ÄF8 ÄF8üs=Òl?N¬µ>ÉTN?ðlö>´>¦>$¼=?ûz7g£©9i`½<
s:í`:¢
?>]ÏF8]ÏF8üs=éMê>t>C±??f³Ô>>|%0?a4:`~:Sr?Ý"y:Wù#:zB?B>ÚF8ÚF8üs=þ6?ÚI¨>Wj?è?Û¬>xþD?¤~9¨m9R7	?:	Ú9;i?¬>ÖäF8ÖäF8üs=AJÅ>¸\>Á6?+î$>«Óô=u,?\:ï·ëpó8Íû½Á9+:gü:«Ú	?>ïF8ïF8üs=Y^?ü¹>w?X?¨§Ç>è> µF?3"µ¸~ù9¾a2¾ØY©:R½:¯?à>PúF8PúF8üs=Ôß°>À\>8M?Ñ¢>ºY_>:?l^¸J/E9'¾¸ä,9°9ä¢¥>¢>
G8
G8üs=(É>P+6>û»]?ænÎ>n>D?J=¡§ê<ü\?Á7e:ôë96±x?¤>ÉG8ÉG8üs=.?ùN°>FBA?SE>.©;>vû.?ò'w8$ÿ9?õ=×Ùæ¸ç9,qF¾¨§>G8G8üs=)t?(È>d<?¿î²>j>bä2?$&d9TqJ9ç@?Gà9
£É9r?ó¯>C%G8C%G8üs=/k?dí>|?
wð>ûQ>Üâ?b¢9»È»9QùÜ>:èâQ: ÷A?X°>0G80G8üs=¤Lû>|Æ>i-Q?dð>E>Z½??cb9Y 9)º>Ý8
~9Ô^>:²>½:G8½:G8üs=\ü
?<±>þM?E´>v,A>i01?õû9²ÿ9>µ9Çüó9Â>ÖÀ>yEG8yEG8üs=íl?sø	?Bn[?¡3C?=O?»B?³9»Q9Á5h>QL:¤áí9G[?ÐÂ>6PG86PG8üs=¶ß>~X>¾?Å(?üÇ>éW?Dß<áÑu< h?;°#Å:ÅTK?ß>óZG8óZG8üs=ãÐÒ>¥è>¢K?x>ôAF>£M0?¨8z@)9u_>REû8ZS9ÎX>'î>°eG8°eG8ýew=é?Öx³>ªJ?{*¶>­?p>òB?i9÷ì9U×{>ãL?;S ;Gt;?"õ>lpG8lpG8ýew=y¥?ïÃ£>ÊM?3 >3z2>!ó>?Wò+¸
F94¾|¡b;¸ ;áFX?¶>){G8){G8ýew=+I!?«æË>J?ÔÙ>mA.>²K=?dê8ìx¬9øX="9#|9J¤>·>æG8æG8ýew=ÕÐ?e)¹>Æ>6?>a>må.?	¹´%9QðÓ¾Ùfs;tó&;<:?W>£G8£G8ýew=ì?±âÂ>Q¯??ßÎ>Ñk>@í=?cU¶8Ðçd9_êK>2619Ô<â9IH>>`G8`G8ýew=éÇ?ì»>ù[H?[a?AVµ>¢¦6?ÀW9Ð9¢Þ>3²¢;«¶S;¡ºD?>¦G8¦G8ýew=Ã®>Èh>í;@?e>÷Ô%>7(1?Ù±÷¸½A9ô¸ï¾ÿÆ¸x´9£?1¾>Ù°G8Ù°G8ýew=7+?âñ¸>m?Ø¥?åJË> 
I?vÂ;ùtl;R?Úã=:M:ã,?>»G8»G8ýew=ÿ·#?îÌ>9L?ø¿>3R>Å<?1¹'O69VÜÄ¾XdD9k9ÁÄ>Ë$>SÆG8SÆG8ýew={?c±>z½Q?sq>O>ó·E?kg]¸
m9:7¾Á9Ì9À?9*>ÑG8ÑG8ýew=e¯r?R£ø>ôÞy?µ,,?ë¦>zZ?Eq8bk9|oE>-cw:8í9h?³,>ÌÛG8ÌÛG8ýew=TÁG?ÖÛë>9ÐX?Ý?}²>T?ø%9èç95B6>àÿ:1cï9þ?b->æG8æG8ýew=@&É>þØ>Yï>??¢>¤èf>öà3?3S8B9t+>`N:èæ9æ ?Ä->FñG8FñG8ýew=oc?oe?Ý¸6?í>ï¹O>$0?êb¸79Rc¾Èú;NM;ÒÃ9?.>üG8üG8ýew=¥Üî>h>ùF?Ìg¤>OWp>ò/?Êc@9§î9JÞ·>îró9l¸Ð93L?0>¿H8¿H8ýew=åì?~»>ÛQF?ÊË>]O> ;?`æT¸8ý79ï¾î_#:×9ÈûA?ß8>|H8|H8ýew=Ç4÷>%\£>²A?	d>1ø?>óá1?
n8£Ä¤9ì¸=hÓï9Þ9bX?É<>9H89H8ýew=~o?Â>E?°m?ÆE×>òS?^(S9ÊÒ9X}Ë>Ù0:^ûÎ9a»Z?ÀG>ö&H8ö&H8ýew=ë|Ã>>ØLC?sÚM>!>e63?V¸¥@9sæm½Ï8\9
Ç<>ÞK>²1H8²1H8ýew=Ìÿ~>´6>Ý¥2?[Ù=À©=å#?§&8=Ü:ë<4iH?-:=bE:=ßY4?¸Q>o<H8o<H8ýew=gNü>Æù¤>âÁC?öã[>±>ë>?1á2¹§8j¿i£91+9Lá>S>,GH8,GH8ýew=/+?fÐá>þA?Ë5?dÁ>V0?s[«7=Þ9u=V9{9J÷>V>éQH8éQH8ýew=Ç?ísÀ>(@?æ¦>_W>¨á1?RÊ¸è%9k"¾9]9ïô	?mZ>¦\H8¦\H8ýew=ùÄ>*â><,??EZ¼>¿Ü>ú'0?lÇ¸Ýìø8Í¾òÓ:Ö9ÞØ&?\>bgH8bgH8ýew=?1q>L¤d?Ðë>¿>iñT?D¸V9§®½ù;S)¸:##H?_>rH8rH8ýew=Å
?*Û¤>~W?Õ¢>ñ.><C?XÍ¹ÙY9Wµ¾¯ü8æ§96@>âb>Ü|H8Ü|H8ýew=Þ¼»>[®k>_ìK?~Ùë>Sª>à1?s)S7x-9ÖÅ<Ù/9¨;98à=?e>H8H8ýew=Å%?yuÝ>ð??+T>[>]h0?äô	¹h)9éf¾é¦9á·¡9A{? g>UH8UH8ýew=X©¿>{]v>1(G?hJ>·×>Ø¤1?¬}T¹¸a9¥ñ¾`T×93³9.é?çx>H8H8ýew=âÅT?í>OÀe?Õ!?¾Æ¿>k¥W?ª& 8ËÏ9æÀ	>Ã]:<8Ù9%ö(?K>Ï§H8Ï§H8ýew=^?míÁ>Ì<?B>Ñ¥e>/?G¸f·l9e=Ì¼y)9¬ÄÇ9S}®>ô>²H8²H8ýew=<p+?Ñ«>Ío?JcK?|rÛ>Dm?[9v9{ã>è3:ª»:'?->I½H8I½H8ýew="Ç>¸ö>³??ë>ìU>^r1?®¹fUF9|é¿¾i1;ß:õ(K?Û>ÈH8ÈH8ýew=¯T:=~=ÌR1?p[±;>e; ?Ï7MÛ9y=¦(6î¨Æ82TY<{>ÂÒH8ÂÒH8ýew=*_ó>u¦>À;?ùÇ`>Ó5#>±I0?3T¹Ob9p§¾n|9®ê:òV>>ÝH8ÝH8ýew=	Å>x>9öJ?Jø>ÌèË=1~3?¸Ç¢·ðN)9!v½ c9H9R«>{><èH8<èH8ýew=TÔ¯<oÕ<E*(?i·:p°­:>	ä>á¯¸àp9K;¾K7¶¸õk99±E¾¾>øòH8øòH8ýew=WJ=ó1=µZ??Ó=¨=þÈ5?Sz:!Ì9qD??	:k:ü0:Ñ*?Q®>µýH8µýH8ýew=zR?8¼>_H?ïý?\oÐ>Ã5?X7¹9¸­ö<Ò®9bM9¤[?Æ>rI8rI8ýew=®>CS[>%½K?w²@?\à>ÎÞ[?Ë=Ç=$Y?ýö:oHµ:e.?.Ø>/I8/I8ýew=éÄà>d>ò(K?ç°>ép>Á#;?^iú¸VÄ¦9R3@¾Æn/:Ýù.:U?õÛ>ìI8ìI8ýew=`º<×<?M+?þy;@èX;è*?ÐÂ´5ñ|9®ß¥;DÌ·§Hc9è½|ß>¨(I8¨(I8ýew=E$?Ä¾>¹\?ß>$>Y-P?ôø·Å¸9Ø&,½Õ48:¢û.:8¿?^é>e3I8e3I8ýew=JZ¥>_>ÅÇ=?Ü#y>Y§5>­/?x©á¸WÍM9Z¾#¼T9·Þ9@Gu>ê>">I8">I8ýew=âì>à>p#F?úxö>Ã®ª>LÖ8?
{;%|Ð:°=?ÌÌ:ÎÒ9í0?ö>ßHI8ßHI8ýew=pùD?,Bª>¿?i»0?ôØ>×\?6¨9I9ÜñÞ>¯X:Mj:ßí>
ù>SI8SI8ýew=Å#?
º>l
a?
>¢>q
K>_L?Éê¸;9 ¾¹°æ:öZ:cH?úú>X^I8X^I8ýew= á>Ñº>ñ-B?Ê>9>ùÚ0?¹¸¥e96x¾i®d9ú¾«9ànª>9>iI8iI8ýew=-:??f?@9?$d>´b>B÷2?t9e7O39ËÇÒ<×£h:79:8 ?é>ÒsI8ÒsI8ýew==#R?N§?ÄJ?Z\?IÛª>PÓA?î
8^g9IÃÙ='½9ÒÚ9÷7Ý>ú>~I8~I8ýew=Q¥¯>/Sr>Õ9?µC>Þ><)?ßkÙ¸¢9
¾H¾>06:&:ëb?>KI8KI8ýew=ö]?zþç>Õít?S4U?øåö>a]?³¶o9Ø@9?Ã:À9t:}íL?K>I8I8ýew=¹Õ+?ðÐ>óiS?yÖ?³¶>.%H?û~Ó99ß+?ùÕ9ÉW94b}?x>ÅI8ÅI8ýew=}Tå</ú¡<v95?8Õ; ¨;15"?îØ¹lWí8J¿5`9V¥O9ÿ±>9>©I8©I8ýew=¬?Ù`­>ü·Q?8q>ð=>í@?Z¸aDº8U¾o¿9;{'Ø:ý[?L>>´I8>´I8ýew=sü>>ÝBT?½©>Ým>)6?oÉ7,ik9&ã"==;ñ¤G;±Í<?/&>û¾I8û¾I8ýew=Ì±þ>"¦>qµC?å>:	C>wO6?¼Tß8Ñ8Ã?/ûX9^_9\-Ê>*,>¸ÉI8¸ÉI8ýew=ÉSè<ÞT®<*?<Ñ(<°<nÚ"?ì¹9Fg¾ÎH 8Ç9òg>ç9>uÔI8uÔI8ýew=k¼>)>;?îM>¼\>ÕÂ*?#Q³¸&(59ef}¾_!:yË9íîJ?ü:>2ßI82ßI8ýew=äÿv=Ò@6=ÿx-?µý©;¥e;â?8
Ìµ¾8<=<¼ð9¶øb9Þ*»&;>îéI8îéI8ýew=âÐö>[Ô>P?HZü>Ó°¬>Ó;?¶·8O£S9 ¿¡=!¦µ9ÔaÊ9Æå>B>«ôI8«ôI8ýew=í½³>|ùf>h7G?þI>Ià>¤>-?S*¸o8&¢¾Ý5´8£ØÃ9Èë=8f>hÿI8hÿI8ýew=¼#^?kÔ> Û?5Î?9¥>Nn?5§·þÅ8mN½ô©B9òuy9HÄÇ>Ôf>%
J8%
J8ýew=	2?xÈ+?¦~F?RR?|[
?|B?²_9èÕ9ðH>p`:­Ê:Íê\?oj>áJ8áJ8ýew=FO?5Ûµ>¹ÆP?	¼Æ>ÃT>6;9?¾é9:¥=96·Ë>÷ÝR:zs	:0^D?Ær>J8J8ýew=,÷Ø>ãA>/ÑK?°Á>,ì>À7?üñj8Z9Ë¿ã=è¿]9%Vô9¿Uh>Ü>[*J8[*J8ýew=.¿>¯¬n>òñL?%_>((Z>y;?í¸Un9Õã~¾Ø§b:::Kã?×>5J85J8ýew=M'D?@:?N8?)@û>~¶µ>£û0?5ð%94ß9	>C_9Z_9	{ÿ>ý>Õ?J8Õ?J8ýew=Û>.>;dO?Ánå>ú>k<A?Ðìµ8´9ê>ïâÅ9ã_¨9lo?«>JJ8JJ8ýew=ñ=#?ûËÕ>8wC?ÀWð>U©>/b5?®Ui:k:{\O?;QÆ:êE?ñ>NUJ8NUJ8ýew=å3=$©=Ç;0?&É;Ëk;Ø/?ó"'¹-g9
¹¾ÿs}¸O92¬¾¦>`J8`J8ýew==ãb?óV?wB?K?ëÉ>!Õ9?Òr¸½89ÌBð½áîñ:ª¶:ûE?m¡>ÈjJ8ÈjJ8ýew=îbä>rM>ñ??"Þ>pÞC>E0?¤¨¶ 1Z9òÀE¼¼¶Ø8I>&9-Ü¦>ï®>uJ8uJ8ýew=!`u?p?sxN?ú©2?þËÅ>µ<g?æ¨8
¿9o³á=n:ÀÌ9©o?Ã¶>AJ8AJ8ýew=Í9ó>w>9T?Å>~a>'¿_?%ø8`»°94VÖ=gã:#:A«_?»>þJ8þJ8ýew=ð¥è>äm>úüI?Êÿ¡>xÁk>õè/?24:¹9Gã8)¼Q¿ÆÂs9½ó 9èÚÁ>!È>»J8»J8ýew=o*3=x)=Î1?:\;Aê<;Ó2?*¾y¸-è19.¯3¾Óú-9TYo9Oº>$Ý>x J8x J8ýew=)ö£>|X>QãA?8ÔA>Ò>÷p-?9¸¸É+95¾T¿£¸#9u
¾Õâ>4«J84«J8ýew=h0T=Z=§c1?pG<Ýý<È(?l¬¹«`g9P¿|W¸Q9¬¾
ë>ñµJ8ñµJ8ýew=âE0?	¨>óE?ÓS?§³>A>u?#Ô8F`@90g>$Jà:v:5Ï\?ýí>®ÀJ8®ÀJ8ýew=Y?8Â>éÆi?t?_©>ûU?ôÃ:@w:Ñ§J?*sÍ9Úei9uXa?Wï>kËJ8kËJ8ýew=Ì¤ù=úê¯=Ó¤5?O:<yü<Â< ?ð+¹ººÒ8PÂO¿[®:°:÷?ö>'ÖJ8'ÖJ8ýew=îéº>êNn>AÊH?= >&W>¦²>?d8ä8U9Pæ>@J:ý¶9Rx:?þ>äàJ8äàJ8ýew=¨e?&ËÒ>§f?±¦Í>1#C>|å?ÌÌµ[!9*Û¡»úHÙ9ÛÆY9l?|>¡ëJ8¡ëJ8ýew=	lî>>ýd?Zw?µ?¶ñM?Jò<:Y+<!ýh?6Q;1ào:Xä§?³>^öJ8^öJ8ýew=ý¤Ú>c>W;?ÃßS>à >¶÷(? 
:¶1¥T9àøß»F9ne
9Í
?Ä>K8K8ýew=ìN?¶0ª>ß`?íÁÖ>4|>j*Z?×Æ8ma9éa>8À8%O­9ÜR=L
>×K8×K8ýew=J="US=0?tü;i·;@@0?ä^¹0O9	¿3î¸«w=9óÙ ¾k
[truncated: 909,583 more chars]
