# Supplementary material for: LKB1‐SIK2 loss drives uveal melanoma proliferation and hypersensitivity to SLC8A1 and ROS inhibition
Source: EMBO Mol Med. 2023 Nov 15;15(12):e17719. doi: 10.15252/emmm.202317719 (PMC10701601; doi:10.15252/emmm.202317719)
Supplement: Supplementary file 11 — Source Data for Figure 6 [file EMMM-15-e17719-s009.zip › Figure 6/6C/FCS files/Ctl2.mqd]

MQD3.1    1114368 1117011 118784 1114112 1117385 1258266 0 0                                                                                                                                                                                                                                                                                                                                                                                                                                                                                                                                                                                                                                                                                                                                                                                                                                                                                                                                                                                                                                                                                                                                                                                                                                                                                                                                                                                                                                                                                                                                                                                                                                                                                                                                                                                                                                                                                                                                                                                                                                                                                                                                                                                                                                                                                                                                                                                                                                                                                                                                                                                                                                                                                                                                                                                                                                                                                                                                                                                                                                                                                                                                                                                                                                                                                                                                                                                                                                                                                                                                                                                                                                                                                                                                                                                                                                                                                                                                                                                                                                                                                                                                                                                                                                                                                                                                                                                                                                                                    /$EXP/thomas s/$SYS/MACSQuantify,2.11.1817.19623/$CYT/MACSQuant Analyzer 10,2.11.1817.19623/$CYTSN/21337/$DATE/2022-Sep-19/$BTIM/16:06:03/$ETIM/16:06:03/$PROJ/AnnexinV/$TIMESTEP/1/$PLATENAME/Single tube rack/$WELLID/A1/$TR/FSC,15.9187/$FIL/gfp.0008.mqd/$PAR/16/$TOT/0/$ABRT/0/$LOST/0/$MODE/L/$DATATYPE/F/$BYTEORD/1,2,3,4/$P1N/HDR-T/$P1B/32/$P1E/0.0,0.0/$P1D/Linear,0,160/$P1R/160/$P1G/1/$P1S/HDR-T/$P2N/HDR-CE/$P2B/32/$P2E/0.0,0.0/$P2D/Linear,0,1000/$P2R/1000/$P2G/1/$P2S/HDR-CE/$P3N/HDR-SE/$P3B/32/$P3E/0.0,0.0/$P3D/Linear,0,1000/$P3R/1000/$P3G/1/$P3S/HDR-SE/$P4N/HDR-V/$P4B/32/$P4E/0.0,0.0/$P4D/Linear,0,40/$P4R/40/$P4G/1/$P4S/HDR-V/$P5N/FSC-A/$P5B/32/$P5E/0.0,0.0/$P5D/Linear,0,1000/$P5R/1000/$P5G/1/$P5S/FSC-A/$P5F/488//10 nm/$P5L/488nm/$P5O/30mW/$P5V/424/$P5T/-110/$P6N/FSC-H/$P6B/32/$P6E/0.0,0.0/$P6D/Linear,0,1000/$P6R/1000/$P6G/1/$P6S/FSC-H/$P6F/488//10 nm/$P6L/488nm/$P6O/30mW/$P6V/424/$P6T/-110/$P7N/FSC-W/$P7B/32/$P7E/0.0,0.0/$P7D/Linear,0,1000/$P7R/1000/$P7G/1/$P7S/FSC-W/$P7F/488//10 nm/$P7L/488nm/$P7O/30mW/$P7V/424/$P7T/-110/$P8N/SSC-A/$P8B/32/$P8E/0.0,0.0/$P8D/Linear,0,1000/$P8R/1000/$P8G/1/$P8S/SSC-A/$P8F/488//10 nm/$P8L/488nm/$P8O/30mW/$P8V/470/$P8T/-110/$P9N/SSC-H/$P9B/32/$P9E/0.0,0.0/$P9D/Linear,0,1000/$P9R/1000/$P9G/1/$P9S/SSC-H/$P9F/488//10 nm/$P9L/488nm/$P9O/30mW/$P9V/470/$P9T/-110/$P10N/SSC-W/$P10B/32/$P10E/0.0,0.0/$P10D/Linear,0,1000/$P10R/1000/$P10G/1/$P10S/SSC-W/$P10F/488//10 nm/$P10L/488nm/$P10O/30mW/$P10V/470/$P10T/-110/$P11N/V1-A/$P11B/32/$P11E/0.0,0.0/$P11D/Hyperlogarithmic,-1.0,1000/$P11R/1000/$P11G/1/$P11S/VioBlue-A/$P11F/450//50 nm/$P11L/405nm/$P11O/40mW/$P11V/340/$P11T/-110/$P12N/V1-H/$P12B/32/$P12E/0.0,0.0/$P12D/Hyperlogarithmic,-1.0,1000/$P12R/1000/$P12G/1/$P12S/VioBlue-H/$P12F/450//50 nm/$P12L/405nm/$P12O/40mW/$P12V/340/$P12T/-110/$P13N/V1-W/$P13B/32/$P13E/0.0,0.0/$P13D/Hyperlogarithmic,-1.0,1000/$P13R/1000/$P13G/1/$P13S/VioBlue-W/$P13F/450//50 nm/$P13L/405nm/$P13O/40mW/$P13V/340/$P13T/-110/$P14N/B1-A/$P14B/32/$P14E/0.0,0.0/$P14D/Hyperlogarithmic,-1.0,1000/$P14R/1000/$P14G/1/$P14S/FITC-A/$P14F/525//50 nm/$P14L/488nm/$P14O/30mW/$P14V/375/$P14T/-20/$P15N/B1-H/$P15B/32/$P15E/0.0,0.0/$P15D/Hyperlogarithmic,-1.0,1000/$P15R/1000/$P15G/1/$P15S/FITC-H/$P15F/525//50 nm/$P15L/488nm/$P15O/30mW/$P15V/375/$P15T/-20/$P16N/B1-W/$P16B/32/$P16E/0.0,0.0/$P16D/Hyperlogarithmic,-1.0,1000/$P16R/1000/$P16G/1/$P16S/FITC-W/$P16F/525//50 nm/$P16L/488nm/$P16O/30mW/$P16V/375/$P16T/-20/$NEXTDATA/0/$BEGINANALYSIS/0/$ENDANALYSIS/0/$BEGINSTEXT/7265/$ENDSTEXT/118649/$BEGINDATA/4096/$ENDDATA/4096/                                                                                                                                                                                                                                                                                                                                                                                              /@MB_P1_BASE/HDR-T
HDR-T
0
4/@MB_P2_BASE/HDR-CE
HDR-CE
0
4/@MB_P3_BASE/HDR-SE
HDR-SE
0
4/@MB_P4_BASE/HDR-V
HDR-V
0
4/@MB_P5_BASE/FSC-A
FSC-A
5
4/@MB_P6_BASE/FSC-H
FSC-H
5
4/@MB_P7_BASE/FSC-W
FSC-W
5
4/@MB_P8_BASE/SSC-A
SSC-A
2
4/@MB_P9_BASE/SSC-H
SSC-H
2
4/@MB_P10_BASE/SSC-W
SSC-W
2
4/@MB_P11_BASE/V1-A
FL1-A
4
4/@MB_P12_BASE/V1-H
FL1-H
4
4/@MB_P13_BASE/V1-W
FL1-W
4
4/@MB_P14_BASE/B1-A
FL2-A
9
4/@MB_P15_BASE/B1-H
FL2-H
9
4/@MB_P16_BASE/B1-W
FL2-W
9
4/@MB_INSSET/PEJhc2ljRW50cnk+CiA8bmFtZT5Tb2Z0d2FyZTwvbmFtZT4KIDxmbGFncz4xMzEwNzQ8L2ZsYWdzPgogPEJhc2ljRW50cnk+CiAgPG5hbWU+RGV2aWNlPC9uYW1lPgogIDxmbGFncz4xMzEyMDI8L2ZsYWdzPgogIDxCYXNpY0VudHJ5PgogICA8bmFtZT5EZXRlY3RvcjwvbmFtZT4KICAgPGZsYWdzPjEzMTk3MDwvZmxhZ3M+CiAgIDx2YWx1ZSB0eXBlPSIzIj5GTDg8L3ZhbHVlPgogICA8QmFzaWNFbnRyeT4KICAgIDxuYW1lPlBtdHM8L25hbWU+CiAgICA8ZmxhZ3M+MTMxMjAyPC9mbGFncz4KICAgIDxCYXNpY0VudHJ5PgogICAgIDxuYW1lPjU8L25hbWU+CiAgICAgPGZsYWdzPjEzMTIwMjwvZmxhZ3M+CiAgICAgPEJhc2ljRW50cnk+CiAgICAgIDxuYW1lPkdhaW48L25hbWU+CiAgICAgIDxmbGFncz4xMzE3MTQ8L2ZsYWdzPgogICAgICA8dmFsdWUgdHlwZT0iMiI+NDI0PC92YWx1ZT4KICAgICA8L0Jhc2ljRW50cnk+CiAgICA8L0Jhc2ljRW50cnk+CiAgICA8QmFzaWNFbnRyeT4KICAgICA8bmFtZT4yPC9uYW1lPgogICAgIDxmbGFncz4xMzEyMDI8L2ZsYWdzPgogICAgIDxCYXNpY0VudHJ5PgogICAgICA8bmFtZT5HYWluPC9uYW1lPgogICAgICA8ZmxhZ3M+MTMxNzE0PC9mbGFncz4KICAgICAgPHZhbHVlIHR5cGU9IjIiPjQ3MDwvdmFsdWU+CiAgICAgPC9CYXNpY0VudHJ5PgogICAgPC9CYXNpY0VudHJ5PgogICAgPEJhc2ljRW50cnk+CiAgICAgPG5hbWU+NDwvbmFtZT4KICAgICA8ZmxhZ3M+MTMxMjAyPC9mbGFncz4KICAgICA8QmFzaWNFbnRyeT4KICAgICAgPG5hbWU+R2FpbjwvbmFtZT4KICAgICAgPGZsYWdzPjEzMTcxNDwvZmxhZ3M+CiAgICAgIDx2YWx1ZSB0eXBlPSIyIj4zNDA8L3ZhbHVlPgogICAgIDwvQmFzaWNFbnRyeT4KICAgIDwvQmFzaWNFbnRyeT4KICAgIDxCYXNpY0VudHJ5PgogICAgIDxuYW1lPjM8L25hbWU+CiAgICAgPGZsYWdzPjEzMTIwMjwvZmxhZ3M+CiAgICAgPEJhc2ljRW50cnk+CiAgICAgIDxuYW1lPkdhaW48L25hbWU+CiAgICAgIDxmbGFncz4xMzE3MTQ8L2ZsYWdzPgogICAgICA8dmFsdWUgdHlwZT0iMiI+NjEyPC92YWx1ZT4KICAgICA8L0Jhc2ljRW50cnk+CiAgICA8L0Jhc2ljRW50cnk+CiAgICA8QmFzaWNFbnRyeT4KICAgICA8bmFtZT4xMjwvbmFtZT4KICAgICA8ZmxhZ3M+MTMxMjAyPC9mbGFncz4KICAgICA8QmFzaWNFbnRyeT4KICAgICAgPG5hbWU+R2FpbjwvbmFtZT4KICAgICAgPGZsYWdzPjEzMTcxNDwvZmxhZ3M+CiAgICAgIDx2YWx1ZSB0eXBlPSIyIj42NzI8L3ZhbHVlPgogICAgIDwvQmFzaWNFbnRyeT4KICAgIDwvQmFzaWNFbnRyeT4KICAgIDxCYXNpY0VudHJ5PgogICAgIDxuYW1lPjE8L25hbWU+CiAgICAgPGZsYWdzPjEzMTIwMjwvZmxhZ3M+CiAgICAgPEJhc2ljRW50cnk+CiAgICAgIDxuYW1lPkdhaW48L25hbWU+CiAgICAgIDxmbGFncz4xMzE3MTQ8L2ZsYWdzPgogICAgICA8dmFsdWUgdHlwZT0iMiI+NDc0PC92YWx1ZT4KICAgICA8L0Jhc2ljRW50cnk+CiAgICA8L0Jhc2ljRW50cnk+CiAgICA8QmFzaWNFbnRyeT4KICAgICA8bmFtZT4xMDwvbmFtZT4KICAgICA8ZmxhZ3M+MTMxMjAyPC9mbGFncz4KICAgICA8QmFzaWNFbnRyeT4KICAgICAgPG5hbWU+R2FpbjwvbmFtZT4KICAgICAgPGZsYWdzPjEzMTcxNDwvZmxhZ3M+CiAgICAgIDx2YWx1ZSB0eXBlPSIyIj42MDI8L3ZhbHVlPgogICAgIDwvQmFzaWNFbnRyeT4KICAgIDwvQmFzaWNFbnRyeT4KICAgIDxCYXNpY0VudHJ5PgogICAgIDxuYW1lPjY8L25hbWU+CiAgICAgPGZsYWdzPjEzMTIwMjwvZmxhZ3M+CiAgICAgPEJhc2ljRW50cnk+CiAgICAgIDxuYW1lPkdhaW48L25hbWU+CiAgICAgIDxmbGFncz4xMzE3MTQ8L2ZsYWdzPgogICAgICA8dmFsdWUgdHlwZT0iMiI+NjQ0PC92YWx1ZT4KICAgICA8L0Jhc2ljRW50cnk+CiAgICA8L0Jhc2ljRW50cnk+CiAgICA8QmFzaWNFbnRyeT4KICAgICA8bmFtZT4xMTwvbmFtZT4KICAgICA8ZmxhZ3M+MTMxMjAyPC9mbGFncz4KICAgICA8QmFzaWNFbnRyeT4KICAgICAgPG5hbWU+R2FpbjwvbmFtZT4KICAgICAgPGZsYWdzPjEzMTcxNDwvZmxhZ3M+CiAgICAgIDx2YWx1ZSB0eXBlPSIyIj41NDI8L3ZhbHVlPgogICAgIDwvQmFzaWNFbnRyeT4KICAgIDwvQmFzaWNFbnRyeT4KICAgIDxCYXNpY0VudHJ5PgogICAgIDxuYW1lPjk8L25hbWU+CiAgICAgPGZsYWdzPjEzMTIwMjwvZmxhZ3M+CiAgICAgPEJhc2ljRW50cnk+CiAgICAgIDxuYW1lPkdhaW48L25hbWU+CiAgICAgIDxmbGFncz4xMzE3MTQ8L2ZsYWdzPgogICAgICA8dmFsdWUgdHlwZT0iMiI+Mzc1PC92YWx1ZT4KICAgICA8L0Jhc2ljRW50cnk+CiAgICA8L0Jhc2ljRW50cnk+CiAgIDwvQmFzaWNFbnRyeT4KICAgPEJhc2ljRW50cnk+CiAgICA8bmFtZT5DaGFubmVsczwvbmFtZT4KICAgIDxmbGFncz4xMzEyMDI8L2ZsYWdzPgogICAgPEJhc2ljRW50cnk+CiAgICAgPG5hbWU+RlNDPC9uYW1lPgogICAgIDxmbGFncz4xMzE3MTQ8L2ZsYWdzPgogICAgIDx2YWx1ZSB0eXBlPSIyIj41PC92YWx1ZT4KICAgICA8QmFzaWNFbnRyeT4KICAgICAgPG5hbWU+QWN0aXZlPC9uYW1lPgogICAgICA8ZmxhZ3M+MTMxNDU4PC9mbGFncz4KICAgICAgPHZhbHVlIHR5cGU9IjEiPjE8L3ZhbHVlPgogICAgIDwvQmFzaWNFbnRyeT4KICAgICA8QmFzaWNFbnRyeT4KICAgICAgPG5hbWU+TW9kZTwvbmFtZT4KICAgICAgPGZsYWdzPjEzMTk3MDwvZmxhZ3M+CiAgICAgIDx2YWx1ZSB0eXBlPSIzIj5saW48L3ZhbHVlPgogICAgIDwvQmFzaWNFbnRyeT4KICAgICA8QmFzaWNFbnRyeT4KICAgICAgPG5hbWU+VHJpZ2dlckxldmVsPC9uYW1lPgogICAgICA8ZmxhZ3M+MTMyOTk0PC9mbGFncz4KICAgICAgPHZhbHVlIHR5cGU9IjciPjE1LjkxODcxMzU3PC92YWx1ZT4KICAgICA8L0Jhc2ljRW50cnk+CiAgICAgPEJhc2ljRW50cnk+CiAgICAgIDxuYW1lPlVzZXJOYW1lPC9uYW1lPgogICAgICA8ZmxhZ3M+MTMxOTcwPC9mbGFncz4KICAgICAgPHZhbHVlIHR5cGU9IjMiPkZTQzwvdmFsdWU+CiAgICAgPC9CYXNpY0VudHJ5PgogICAgPC9CYXNpY0VudHJ5PgogICAgPEJhc2ljRW50cnk+CiAgICAgPG5hbWU+U1NDPC9uYW1lPgogICAgIDxmbGFncz4xMzE3MTQ8L2ZsYWdzPgogICAgIDx2YWx1ZSB0eXBlPSIyIj4yPC92YWx1ZT4KICAgICA8QmFzaWNFbnRyeT4KICAgICAgPG5hbWU+QWN0aXZlPC9uYW1lPgogICAgICA8ZmxhZ3M+MTMxNDU4PC9mbGFncz4KICAgICAgPHZhbHVlIHR5cGU9IjEiPjE8L3ZhbHVlPgogICAgIDwvQmFzaWNFbnRyeT4KICAgICA8QmFzaWNFbnRyeT4KICAgICAgPG5hbWU+TW9kZTwvbmFtZT4KICAgICAgPGZsYWdzPjEzMTk3MDwvZmxhZ3M+CiAgICAgIDx2YWx1ZSB0eXBlPSIzIj5saW48L3ZhbHVlPgogICAgIDwvQmFzaWNFbnRyeT4KICAgICA8QmFzaWNFbnRyeT4KICAgICAgPG5hbWU+VHJpZ2dlckxldmVsPC9uYW1lPgogICAgICA8ZmxhZ3M+MTMyOTk0PC9mbGFncz4KICAgICAgPHZhbHVlIHR5cGU9IjciPjA8L3ZhbHVlPgogICAgIDwvQmFzaWNFbnRyeT4KICAgICA8QmFzaWNFbnRyeT4KICAgICAgPG5hbWU+VXNlck5hbWU8L25hbWU+CiAgICAgIDxmbGFncz4xMzE5NzA8L2ZsYWdzPgogICAgICA8dmFsdWUgdHlwZT0iMyI+U1NDPC92YWx1ZT4KICAgICA8L0Jhc2ljRW50cnk+CiAgICA8L0Jhc2ljRW50cnk+CiAgICA8QmFzaWNFbnRyeT4KICAgICA8bmFtZT5WMTwvbmFtZT4KICAgICA8ZmxhZ3M+MTMxNzE0PC9mbGFncz4KICAgICA8dmFsdWUgdHlwZT0iMiI+NDwvdmFsdWU+CiAgICAgPEJhc2ljRW50cnk+CiAgICAgIDxuYW1lPkFjdGl2ZTwvbmFtZT4KICAgICAgPGZsYWdzPjEzMTQ1ODwvZmxhZ3M+CiAgICAgIDx2YWx1ZSB0eXBlPSIxIj4xPC92YWx1ZT4KICAgICA8L0Jhc2ljRW50cnk+CiAgICAgPEJhc2ljRW50cnk+CiAgICAgIDxuYW1lPk1vZGU8L25hbWU+CiAgICAgIDxmbGFncz4xMzE5NzA8L2ZsYWdzPgogICAgICA8dmFsdWUgdHlwZT0iMyI+aGxvZzwvdmFsdWU+CiAgICAgPC9CYXNpY0VudHJ5PgogICAgIDxCYXNpY0VudHJ5PgogICAgICA8bmFtZT5UcmlnZ2VyTGV2ZWw8L25hbWU+CiAgICAgIDxmbGFncz4xMzI5OTQ8L2ZsYWdzPgogICAgICA8dmFsdWUgdHlwZT0iNyI+MDwvdmFsdWU+CiAgICAgPC9CYXNpY0VudHJ5PgogICAgIDxCYXNpY0VudHJ5PgogICAgICA8bmFtZT5Vc2VyTmFtZTwvbmFtZT4KICAgICAgPGZsYWdzPjEzMTk3MDwvZmxhZ3M+CiAgICAgIDx2YWx1ZSB0eXBlPSIzIj5WaW9CbHVlPC92YWx1ZT4KICAgICA8L0Jhc2ljRW50cnk+CiAgICA8L0Jhc2ljRW50cnk+CiAgICA8QmFzaWNFbnRyeT4KICAgICA8bmFtZT5WMjwvbmFtZT4KICAgICA8ZmxhZ3M+MTMxNzE0PC9mbGFncz4KICAgICA8dmFsdWUgdHlwZT0iMiI+MzwvdmFsdWU+CiAgICAgPEJhc2ljRW50cnk+CiAgICAgIDxuYW1lPkFjdGl2ZTwvbmFtZT4KICAgICAgPGZsYWdzPjEzMTQ1ODwvZmxhZ3M+CiAgICAgIDx2YWx1ZSB0eXBlPSIxIj4wPC92YWx1ZT4KICAgICA8L0Jhc2ljRW50cnk+CiAgICAgPEJhc2ljRW50cnk+CiAgICAgIDxuYW1lPk1vZGU8L25hbWU+CiAgICAgIDxmbGFncz4xMzE5NzA8L2ZsYWdzPgogICAgICA8dmFsdWUgdHlwZT0iMyI+aGxvZzwvdmFsdWU+CiAgICAgPC9CYXNpY0VudHJ5PgogICAgIDxCYXNpY0VudHJ5PgogICAgICA8bmFtZT5UcmlnZ2VyTGV2ZWw8L25hbWU+CiAgICAgIDxmbGFncz4xMzI5OTQ8L2ZsYWdzPgogICAgICA8dmFsdWUgdHlwZT0iNyI+MDwvdmFsdWU+CiAgICAgPC9CYXNpY0VudHJ5PgogICAgIDxCYXNpY0VudHJ5PgogICAgICA8bmFtZT5Vc2VyTmFtZTwvbmFtZT4KICAgICAgPGZsYWdzPjEzMTk3MDwvZmxhZ3M+CiAgICAgIDx2YWx1ZSB0eXBlPSIzIj5WaW9HcmVlbjwvdmFsdWU+CiAgICAgPC9CYXNpY0VudHJ5PgogICAgPC9CYXNpY0VudHJ5PgogICAgPEJhc2ljRW50cnk+CiAgICAgPG5hbWU+QjE8L25hbWU+CiAgICAgPGZsYWdzPjEzMTcxNDwvZmxhZ3M+CiAgICAgPHZhbHVlIHR5cGU9IjIiPjk8L3ZhbHVlPgogICAgIDxCYXNpY0VudHJ5PgogICAgICA8bmFtZT5BY3RpdmU8L25hbWU+CiAgICAgIDxmbGFncz4xMzE0NTg8L2ZsYWdzPgogICAgICA8dmFsdWUgdHlwZT0iMSI+MTwvdmFsdWU+CiAgICAgPC9CYXNpY0VudHJ5PgogICAgIDxCYXNpY0VudHJ5PgogICAgICA8bmFtZT5Nb2RlPC9uYW1lPgogICAgICA8ZmxhZ3M+MTMxOTcwPC9mbGFncz4KICAgICAgPHZhbHVlIHR5cGU9IjMiPmhsb2c8L3ZhbHVlPgogICAgIDwvQmFzaWNFbnRyeT4KICAgICA8QmFzaWNFbnRyeT4KICAgICAgPG5hbWU+VHJpZ2dlckxldmVsPC9uYW1lPgogICAgICA8ZmxhZ3M+MTMyOTk0PC9mbGFncz4KICAgICAgPHZhbHVlIHR5cGU9IjciPjEwPC92YWx1ZT4KICAgICA8L0Jhc2ljRW50cnk+CiAgICAgPEJhc2ljRW50cnk+CiAgICAgIDxuYW1lPlVzZXJOYW1lPC9uYW1lPgogICAgICA8ZmxhZ3M+MTMxOTcwPC9mbGFncz4KICAgICAgPHZhbHVlIHR5cGU9IjMiPkZJVEM8L3ZhbHVlPgogICAgIDwvQmFzaWNFbnRyeT4KICAgIDwvQmFzaWNFbnRyeT4KICAgIDxCYXNpY0VudHJ5PgogICAgIDxuYW1lPkIyPC9uYW1lPgogICAgIDxmbGFncz4xMzE3MTQ8L2ZsYWdzPgogICAgIDx2YWx1ZSB0eXBlPSIyIj4xPC92YWx1ZT4KICAgICA8QmFzaWNFbnRyeT4KICAgICAgPG5hbWU+QWN0aXZlPC9uYW1lPgogICAgICA8ZmxhZ3M+MTMxNDU4PC9mbGFncz4KICAgICAgPHZhbHVlIHR5cGU9IjEiPjA8L3ZhbHVlPgogICAgIDwvQmFzaWNFbnRyeT4KICAgICA8QmFzaWNFbnRyeT4KICAgICAgPG5hbWU+TW9kZTwvbmFtZT4KICAgICAgPGZsYWdzPjEzMTk3MDwvZmxhZ3M+CiAgICAgIDx2YWx1ZSB0eXBlPSIzIj5obG9nPC92YWx1ZT4KICAgICA8L0Jhc2ljRW50cnk+CiAgICAgPEJhc2ljRW50cnk+CiAgICAgIDxuYW1lPlRyaWdnZXJMZXZlbDwvbmFtZT4KICAgICAgPGZsYWdzPjEzMjk5NDwvZmxhZ3M+CiAgICAgIDx2YWx1ZSB0eXBlPSI3Ij4wPC92YWx1ZT4KICAgICA8L0Jhc2ljRW50cnk+CiAgICAgPEJhc2ljRW50cnk+CiAgICAgIDxuYW1lPlVzZXJOYW1lPC9uYW1lPgogICAgICA8ZmxhZ3M+MTMxOTcwPC9mbGFncz4KICAgICAgPHZhbHVlIHR5cGU9IjMiPlBFPC92YWx1ZT4KICAgICA8L0Jhc2ljRW50cnk+CiAgICA8L0Jhc2ljRW50cnk+CiAgICA8QmFzaWNFbnRyeT4KICAgICA8bmFtZT5CMzwvbmFtZT4KICAgICA8ZmxhZ3M+MTMxNzE0PC9mbGFncz4KICAgICA8dmFsdWUgdHlwZT0iMiI+MTE8L3ZhbHVlPgogICAgIDxCYXNpY0VudHJ5PgogICAgICA8bmFtZT5BY3RpdmU8L25hbWU+CiAgICAgIDxmbGFncz4xMzE0NTg8L2ZsYWdzPgogICAgICA8dmFsdWUgdHlwZT0iMSI+MDwvdmFsdWU+CiAgICAgPC9CYXNpY0VudHJ5PgogICAgIDxCYXNpY0VudHJ5PgogICAgICA8bmFtZT5Nb2RlPC9uYW1lPgogICAgICA8ZmxhZ3M+MTMxOTcwPC9mbGFncz4KICAgICAgPHZhbHVlIHR5cGU9IjMiPmhsb2c8L3ZhbHVlPgogICAgIDwvQmFzaWNFbnRyeT4KICAgICA8QmFzaWNFbnRyeT4KICAgICAgPG5hbWU+VHJpZ2dlckxldmVsPC9uYW1lPgogICAgICA8ZmxhZ3M+MTMyOTk0PC9mbGFncz4KICAgICAgPHZhbHVlIHR5cGU9IjciPjA8L3ZhbHVlPgogICAgIDwvQmFzaWNFbnRyeT4KICAgICA8QmFzaWNFbnRyeT4KICAgICAgPG5hbWU+VXNlck5hbWU8L25hbWU+CiAgICAgIDxmbGFncz4xMzE5NzA8L2ZsYWdzPgogICAgICA8dmFsdWUgdHlwZT0iMyI+UGVyQ1AtVmlvNzAwPC92YWx1ZT4KICAgICA8L0Jhc2ljRW50cnk+CiAgICA8L0Jhc2ljRW50cnk+CiAgICA8QmFzaWNFbnRyeT4KICAgICA8bmFtZT5CNDwvbmFtZT4KICAgICA8ZmxhZ3M+MTMxNzE0PC9mbGFncz4KICAgICA8dmFsdWUgdHlwZT0iMiI+NjwvdmFsdWU+CiAgICAgPEJhc2ljRW50cnk+CiAgICAgIDxuYW1lPkFjdGl2ZTwvbmFtZT4KICAgICAgPGZsYWdzPjEzMTQ1ODwvZmxhZ3M+CiAgICAgIDx2YWx1ZSB0eXBlPSIxIj4wPC92YWx1ZT4KICAgICA8L0Jhc2ljRW50cnk+CiAgICAgPEJhc2ljRW50cnk+CiAgICAgIDxuYW1lPk1vZGU8L25hbWU+CiAgICAgIDxmbGFncz4xMzE5NzA8L2ZsYWdzPgogICAgICA8dmFsdWUgdHlwZT0iMyI+aGxvZzwvdmFsdWU+CiAgICAgPC9CYXNpY0VudHJ5PgogICAgIDxCYXNpY0VudHJ5PgogICAgICA8bmFtZT5UcmlnZ2VyTGV2ZWw8L25hbWU+CiAgICAgIDxmbGFncz4xMzI5OTQ8L2ZsYWdzPgogICAgICA8dmFsdWUgdHlwZT0iNyI+MDwvdmFsdWU+CiAgICAgPC9CYXNpY0VudHJ5PgogICAgIDxCYXNpY0VudHJ5PgogICAgICA8bmFtZT5Vc2VyTmFtZTwvbmFtZT4KICAgICAgPGZsYWdzPjEzMTk3MDwvZmxhZ3M+CiAgICAgIDx2YWx1ZSB0eXBlPSIzIj5QRS1WaW83NzA8L3ZhbHVlPgogICAgIDwvQmFzaWNFbnRyeT4KICAgIDwvQmFzaWNFbnRyeT4KICAgIDxCYXNpY0VudHJ5PgogICAgIDxuYW1lPlIxPC9uYW1lPgogICAgIDxmbGFncz4xMzE3MTQ8L2ZsYWdzPgogICAgIDx2YWx1ZSB0eXBlPSIyIj4xMDwvdmFsdWU+CiAgICAgPEJhc2ljRW50cnk+CiAgICAgIDxuYW1lPkFjdGl2ZTwvbmFtZT4KICAgICAgPGZsYWdzPjEzMTQ1ODwvZmxhZ3M+CiAgICAgIDx2YWx1ZSB0eXBlPSIxIj4wPC92YWx1ZT4KICAgICA8L0Jhc2ljRW50cnk+CiAgICAgPEJhc2ljRW50cnk+CiAgICAgIDxuYW1lPk1vZGU8L25hbWU+CiAgICAgIDxmbGFncz4xMzE5NzA8L2ZsYWdzPgogICAgICA8dmFsdWUgdHlwZT0iMyI+aGxvZzwvdmFsdWU+CiAgICAgPC9CYXNpY0VudHJ5PgogICAgIDxCYXNpY0VudHJ5PgogICAgICA8bmFtZT5UcmlnZ2VyTGV2ZWw8L25hbWU+CiAgICAgIDxmbGFncz4xMzI5OTQ8L2ZsYWdzPgogICAgICA8dmFsdWUgdHlwZT0iNyI+MDwvdmFsdWU+CiAgICAgPC9CYXNpY0VudHJ5PgogICAgIDxCYXNpY0VudHJ5PgogICAgICA8bmFtZT5Vc2VyTmFtZTwvbmFtZT4KICAgICAgPGZsYWdzPjEzMTk3MDwvZmxhZ3M+CiAgICAgIDx2YWx1ZSB0eXBlPSIzIj5BUEM8L3ZhbHVlPgogICAgIDwvQmFzaWNFbnRyeT4KICAgIDwvQmFzaWNFbnRyeT4KICAgIDxCYXNpY0VudHJ5PgogICAgIDxuYW1lPlIyPC9uYW1lPgogICAgIDxmbGFncz4xMzE3MTQ8L2ZsYWdzPgogICAgIDx2YWx1ZSB0eXBlPSIyIj4xMjwvdmFsdWU+CiAgICAgPEJhc2ljRW50cnk+CiAgICAgIDxuYW1lPkFjdGl2ZTwvbmFtZT4KICAgICAgPGZsYWdzPjEzMTQ1ODwvZmxhZ3M+CiAgICAgIDx2YWx1ZSB0eXBlPSIxIj4wPC92YWx1ZT4KICAgICA8L0Jhc2ljRW50cnk+CiAgICAgPEJhc2ljRW50cnk+CiAgICAgIDxuYW1lPk1vZGU8L25hbWU+CiAgICAgIDxmbGFncz4xMzE5NzA8L2ZsYWdzPgogICAgICA8dmFsdWUgdHlwZT0iMyI+aGxvZzwvdmFsdWU+CiAgICAgPC9CYXNpY0VudHJ5PgogICAgIDxCYXNpY0VudHJ5PgogICAgICA8bmFtZT5UcmlnZ2VyTGV2ZWw8L25hbWU+CiAgICAgIDxmbGFncz4xMzI5OTQ8L2ZsYWdzPgogICAgICA8dmFsdWUgdHlwZT0iNyI+MDwvdmFsdWU+CiAgICAgPC9CYXNpY0VudHJ5PgogICAgIDxCYXNpY0VudHJ5PgogICAgICA8bmFtZT5Vc2VyTmFtZTwvbmFtZT4KICAgICAgPGZsYWdzPjEzMTk3MDwvZmxhZ3M+CiAgICAgIDx2YWx1ZSB0eXBlPSIzIj5BUEMtVmlvNzcwPC92YWx1ZT4KICAgICA8L0Jhc2ljRW50cnk+CiAgICA8L0Jhc2ljRW50cnk+CiAgIDwvQmFzaWNFbnRyeT4KICAgPEJhc2ljRW50cnk+CiAgICA8bmFtZT5QYXJhbWV0ZXJzPC9uYW1lPgogICAgPGZsYWdzPjEzMTIwMjwvZmxhZ3M+CiAgICA8QmFzaWNFbnRyeT4KICAgICA8bmFtZT5IRFI8L25hbWU+CiAgICAgPGZsYWdzPjEzMTcxNDwvZmxhZ3M+CiAgICAgPHZhbHVlIHR5cGU9IjIiPjA8L3ZhbHVlPgogICAgIDxCYXNpY0VudHJ5PgogICAgICA8bmFtZT5UaW1lPC9uYW1lPgogICAgICA8ZmxhZ3M+MTMxNDU4PC9mbGFncz4KICAgICAgPHZhbHVlIHR5cGU9IjEiPjE8L3ZhbHVlPgogICAgICA8QmFzaWNFbnRyeT4KICAgICAgIDxuYW1lPlVzZXJkZWZOYW1lPC9uYW1lPgogICAgICAgPGZsYWdzPjEzMTk3MDwvZmxhZ3M+CiAgICAgICA8dmFsdWUgdHlwZT0iMyI+VGltZTwvdmFsdWU+CiAgICAgIDwvQmFzaWNFbnRyeT4KICAgICA8L0Jhc2ljRW50cnk+CiAgICAgPEJhc2ljRW50cnk+CiAgICAgIDxuYW1lPkNyRXZDb3VudDwvbmFtZT4KICAgICAgPGZsYWdzPjEzMTQ1ODwvZmxhZ3M+CiAgICAgIDx2YWx1ZSB0eXBlPSIxIj4xPC92YWx1ZT4KICAgICAgPEJhc2ljRW50cnk+CiAgICAgICA8bmFtZT5Vc2VyZGVmTmFtZTwvbmFtZT4KICAgICAgIDxmbGFncz4xMzE5NzA8L2ZsYWdzPgogICAgICAgPHZhbHVlIHR5cGU9IjMiPjwvdmFsdWU+CiAgICAgIDwvQmFzaWNFbnRyeT4KICAgICA8L0Jhc2ljRW50cnk+CiAgICAgPEJhc2ljRW50cnk+CiAgICAgIDxuYW1lPlNuZEV2Q291bnQ8L25hbWU+CiAgICAgIDxmbGFncz4xMzE0NTg8L2ZsYWdzPgogICAgICA8dmFsdWUgdHlwZT0iMSI+MTwvdmFsdWU+CiAgICAgIDxCYXNpY0VudHJ5PgogICAgICAgPG5hbWU+VXNlcmRlZk5hbWU8L25hbWU+CiAgICAgICA8ZmxhZ3M+MTMxOTcwPC9mbGFncz4KICAgICAgIDx2YWx1ZSB0eXBlPSIzIj48L3ZhbHVlPgogICAgICA8L0Jhc2ljRW50cnk+CiAgICAgPC9CYXNpY0VudHJ5PgogICAgIDxCYXNpY0VudHJ5PgogICAgICA8bmFtZT5Hcm91cDwvbmFtZT4KICAgICAgPGZsYWdzPjEzMTQ1ODwvZmxhZ3M+CiAgICAgIDx2YWx1ZSB0eXBlPSIxIj4wPC92YWx1ZT4KICAgICAgPEJhc2ljRW50cnk+CiAgICAgICA8bmFtZT5Vc2VyZGVmTmFtZTwvbmFtZT4KICAgICAgIDxmbGFncz4xMzE5NzA8L2ZsYWdzPgogICAgICAgPHZhbHVlIHR5cGU9IjMiPkdyb3VwPC92YWx1ZT4KICAgICAgPC9CYXNpY0VudHJ5PgogICAgIDwvQmFzaWNFbnRyeT4KICAgICA8QmFzaWNFbnRyeT4KICAgICAgPG5hbWU+Vm9sdW1lPC9uYW1lPgogICAgICA8ZmxhZ3M+MTMxNDU4PC9mbGFncz4KICAgICAgPHZhbHVlIHR5cGU9IjEiPjE8L3ZhbHVlPgogICAgICA8QmFzaWNFbnRyeT4KICAgICAgIDxuYW1lPlVzZXJkZWZOYW1lPC9uYW1lPgogICAgICAgPGZsYWdzPjEzMTk3MDwvZmxhZ3M+CiAgICAgICA8dmFsdWUgdHlwZT0iMyI+Vm9sdW1lPC92YWx1ZT4KICAgICAgPC9CYXNpY0VudHJ5PgogICAgIDwvQmFzaWNFbnRyeT4KICAgIDwvQmFzaWNFbnRyeT4KICAgIDxCYXNpY0VudHJ5PgogICAgIDxuYW1lPkZTQzwvbmFtZT4KICAgICA8ZmxhZ3M+MTMxMjAyPC9mbGFncz4KICAgICA8QmFzaWNFbnRyeT4KICAgICAgPG5hbWU+QXJlYTwvbmFtZT4KICAgICAgPGZsYWdzPjEzMTQ1ODwvZmxhZ3M+CiAgICAgIDx2YWx1ZSB0eXBlPSIxIj4xPC92YWx1ZT4KICAgICAgPEJhc2ljRW50cnk+CiAgICAgICA8bmFtZT5Vc2VyZGVmTmFtZTwvbmFtZT4KICAgICAgIDxmbGFncz4xMzE5NzA8L2ZsYWdzPgogICAgICAgPHZhbHVlIHR5cGU9IjMiPjwvdmFsdWU+CiAgICAgIDwvQmFzaWNFbnRyeT4KICAgICA8L0Jhc2ljRW50cnk+CiAgICAgPEJhc2ljRW50cnk+CiAgICAgIDxuYW1lPkhlaWdodDwvbmFtZT4KICAgICAgPGZsYWdzPjEzMTQ1ODwvZmxhZ3M+CiAgICAgIDx2YWx1ZSB0eXBlPSIxIj4xPC92YWx1ZT4KICAgICAgPEJhc2ljRW50cnk+CiAgICAgICA8bmFtZT5Vc2VyZGVmTmFtZTwvbmFtZT4KICAgICAgIDxmbGFncz4xMzE5NzA8L2ZsYWdzPgogICAgICAgPHZhbHVlIHR5cGU9IjMiPjwvdmFsdWU+CiAgICAgIDwvQmFzaWNFbnRyeT4KICAgICA8L0Jhc2ljRW50cnk+CiAgICAgPEJhc2ljRW50cnk+CiAgICAgIDxuYW1lPldpZHRoPC9uYW1lPgogICAgICA8ZmxhZ3M+MTMxNDU4PC9mbGFncz4KICAgICAgPHZhbHVlIHR5cGU9IjEiPjE8L3ZhbHVlPgogICAgICA8QmFzaWNFbnRyeT4KICAgICAgIDxuYW1lPlVzZXJkZWZOYW1lPC9uYW1lPgogICAgICAgPGZsYWdzPjEzMTk3MDwvZmxhZ3M+CiAgICAgICA8dmFsdWUgdHlwZT0iMyI+PC92YWx1ZT4KICAgICAgPC9CYXNpY0VudHJ5PgogICAgIDwvQmFzaWNFbnRyeT4KICAgIDwvQmFzaWNFbnRyeT4KICAgIDxCYXNpY0VudHJ5PgogICAgIDxuYW1lPlNTQzwvbmFtZT4KICAgICA8ZmxhZ3M+MTMxMjAyPC9mbGFncz4KICAgICA8QmFzaWNFbnRyeT4KICAgICAgPG5hbWU+QXJlYTwvbmFtZT4KICAgICAgPGZsYWdzPjEzMTQ1ODwvZmxhZ3M+CiAgICAgIDx2YWx1ZSB0eXBlPSIxIj4xPC92YWx1ZT4KICAgICAgPEJhc2ljRW50cnk+CiAgICAgICA8bmFtZT5Vc2VyZGVmTmFtZTwvbmFtZT4KICAgICAgIDxmbGFncz4xMzE5NzA8L2ZsYWdzPgogICAgICAgPHZhbHVlIHR5cGU9IjMiPjwvdmFsdWU+CiAgICAgIDwvQmFzaWNFbnRyeT4KICAgICA8L0Jhc2ljRW50cnk+CiAgICAgPEJhc2ljRW50cnk+CiAgICAgIDxuYW1lPkhlaWdodDwvbmFtZT4KICAgICAgPGZsYWdzPjEzMTQ1ODwvZmxhZ3M+CiAgICAgIDx2YWx1ZSB0eXBlPSIxIj4xPC92YWx1ZT4KICAgICAgPEJhc2ljRW50cnk+CiAgICAgICA8bmFtZT5Vc2VyZGVmTmFtZTwvbmFtZT4KICAgICAgIDxmbGFncz4xMzE5NzA8L2ZsYWdzPgogICAgICAgPHZhbHVlIHR5cGU9IjMiPjwvdmFsdWU+CiAgICAgIDwvQmFzaWNFbnRyeT4KICAgICA8L0Jhc2ljRW50cnk+CiAgICAgPEJhc2ljRW50cnk+CiAgICAgIDxuYW1lPldpZHRoPC9uYW1lPgogICAgICA8ZmxhZ3M+MTMxNDU4PC9mbGFncz4KICAgICAgPHZhbHVlIHR5cGU9IjEiPjE8L3ZhbHVlPgogICAgICA8QmFzaWNFbnRyeT4KICAgICAgIDxuYW1lPlVzZXJkZWZOYW1lPC9uYW1lPgogICAgICAgPGZsYWdzPjEzMTk3MDwvZmxhZ3M+CiAgICAgICA8dmFsdWUgdHlwZT0iMyI+PC92YWx1ZT4KICAgICAgPC9CYXNpY0VudHJ5PgogICAgIDwvQmFzaWNFbnRyeT4KICAgIDwvQmFzaWNFbnRyeT4KICAgIDxCYXNpY0VudHJ5PgogICAgIDxuYW1lPlYxPC9uYW1lPgogICAgIDxmbGFncz4xMzEyMDI8L2ZsYWdzPgogICAgIDxCYXNpY0VudHJ5PgogICAgICA8bmFtZT5BcmVhPC9uYW1lPgogICAgICA8ZmxhZ3M+MTMxNDU4PC9mbGFncz4KICAgICAgPHZhbHVlIHR5cGU9IjEiPjE8L3ZhbHVlPgogICAgICA8QmFzaWNFbnRyeT4KICAgICAgIDxuYW1lPlVzZXJkZWZOYW1lPC9uYW1lPgogICAgICAgPGZsYWdzPjEzMTk3MDwvZmxhZ3M+CiAgICAgICA8dmFsdWUgdHlwZT0iMyI+PC92YWx1ZT4KICAgICAgPC9CYXNpY0VudHJ5PgogICAgIDwvQmFzaWNFbnRyeT4KICAgICA8QmFzaWNFbnRyeT4KICAgICAgPG5hbWU+SGVpZ2h0PC9uYW1lPgogICAgICA8ZmxhZ3M+MTMxNDU4PC9mbGFncz4KICAgICAgPHZhbHVlIHR5cGU9IjEiPjE8L3ZhbHVlPgogICAgICA8QmFzaWNFbnRyeT4KICAgICAgIDxuYW1lPlVzZXJkZWZOYW1lPC9uYW1lPgogICAgICAgPGZsYWdzPjEzMTk3MDwvZmxhZ3M+CiAgICAgICA8dmFsdWUgdHlwZT0iMyI+PC92YWx1ZT4KICAgICAgPC9CYXNpY0VudHJ5PgogICAgIDwvQmFzaWNFbnRyeT4KICAgICA8QmFzaWNFbnRyeT4KICAgICAgPG5hbWU+V2lkdGg8L25hbWU+CiAgICAgIDxmbGFncz4xMzE0NTg8L2ZsYWdzPgogICAgICA8dmFsdWUgdHlwZT0iMSI+MTwvdmFsdWU+CiAgICAgIDxCYXNpY0VudHJ5PgogICAgICAgPG5hbWU+VXNlcmRlZk5hbWU8L25hbWU+CiAgICAgICA8ZmxhZ3M+MTMxOTcwPC9mbGFncz4KICAgICAgIDx2YWx1ZSB0eXBlPSIzIj48L3ZhbHVlPgogICAgICA8L0Jhc2ljRW50cnk+CiAgICAgPC9CYXNpY0VudHJ5PgogICAgPC9CYXNpY0VudHJ5PgogICAgPEJhc2ljRW50cnk+CiAgICAgPG5hbWU+VjI8L25hbWU+CiAgICAgPGZsYWdzPjEzMTIwMjwvZmxhZ3M+CiAgICAgPEJhc2ljRW50cnk+CiAgICAgIDxuYW1lPkFyZWE8L25hbWU+CiAgICAgIDxmbGFncz4xMzE0NTg8L2ZsYWdzPgogICAgICA8dmFsdWUgdHlwZT0iMSI+MTwvdmFsdWU+CiAgICAgIDxCYXNpY0VudHJ5PgogICAgICAgPG5hbWU+VXNlcmRlZk5hbWU8L25hbWU+CiAgICAgICA8ZmxhZ3M+MTMxOTcwPC9mbGFncz4KICAgICAgIDx2YWx1ZSB0eXBlPSIzIj48L3ZhbHVlPgogICAgICA8L0Jhc2ljRW50cnk+CiAgICAgPC9CYXNpY0VudHJ5PgogICAgIDxCYXNpY0VudHJ5PgogICAgICA8bmFtZT5IZWlnaHQ8L25hbWU+CiAgICAgIDxmbGFncz4xMzE0NTg8L2ZsYWdzPgogICAgICA8dmFsdWUgdHlwZT0iMSI+MTwvdmFsdWU+CiAgICAgIDxCYXNpY0VudHJ5PgogICAgICAgPG5hbWU+VXNlcmRlZk5hbWU8L25hbWU+CiAgICAgICA8ZmxhZ3M+MTMxOTcwPC9mbGFncz4KICAgICAgIDx2YWx1ZSB0eXBlPSIzIj48L3ZhbHVlPgogICAgICA8L0Jhc2ljRW50cnk+CiAgICAgPC9CYXNpY0VudHJ5PgogICAgIDxCYXNpY0VudHJ5PgogICAgICA8bmFtZT5XaWR0aDwvbmFtZT4KICAgICAgPGZsYWdzPjEzMTQ1ODwvZmxhZ3M+CiAgICAgIDx2YWx1ZSB0eXBlPSIxIj4xPC92YWx1ZT4KICAgICAgPEJhc2ljRW50cnk+CiAgICAgICA8bmFtZT5Vc2VyZGVmTmFtZTwvbmFtZT4KICAgICAgIDxmbGFncz4xMzE5NzA8L2ZsYWdzPgogICAgICAgPHZhbHVlIHR5cGU9IjMiPjwvdmFsdWU+CiAgICAgIDwvQmFzaWNFbnRyeT4KICAgICA8L0Jhc2ljRW50cnk+CiAgICA8L0Jhc2ljRW50cnk+CiAgICA8QmFzaWNFbnRyeT4KICAgICA8bmFtZT5CMTwvbmFtZT4KICAgICA8ZmxhZ3M+MTMxMjAyPC9mbGFncz4KICAgICA8QmFzaWNFbnRyeT4KICAgICAgPG5hbWU+QXJlYTwvbmFtZT4KICAgICAgPGZsYWdzPjEzMTQ1ODwvZmxhZ3M+CiAgICAgIDx2YWx1ZSB0eXBlPSIxIj4xPC92YWx1ZT4KICAgICAgPEJhc2ljRW50cnk+CiAgICAgICA8bmFtZT5Vc2VyZGVmTmFtZTwvbmFtZT4KICAgICAgIDxmbGFncz4xMzE5NzA8L2ZsYWdzPgogICAgICAgPHZhbHVlIHR5cGU9IjMiPjwvdmFsdWU+CiAgICAgIDwvQmFzaWNFbnRyeT4KICAgICA8L0Jhc2ljRW50cnk+CiAgICAgPEJhc2ljRW50cnk+CiAgICAgIDxuYW1lPkhlaWdodDwvbmFtZT4KICAgICAgPGZsYWdzPjEzMTQ1ODwvZmxhZ3M+CiAgICAgIDx2YWx1ZSB0eXBlPSIxIj4xPC92YWx1ZT4KICAgICAgPEJhc2ljRW50cnk+CiAgICAgICA8bmFtZT5Vc2VyZGVmTmFtZTwvbmFtZT4KICAgICAgIDxmbGFncz4xMzE5NzA8L2ZsYWdzPgogICAgICAgPHZhbHVlIHR5cGU9IjMiPjwvdmFsdWU+CiAgICAgIDwvQmFzaWNFbnRyeT4KICAgICA8L0Jhc2ljRW50cnk+CiAgICAgPEJhc2ljRW50cnk+CiAgICAgIDxuYW1lPldpZHRoPC9uYW1lPgogICAgICA8ZmxhZ3M+MTMxNDU4PC9mbGFncz4KICAgICAgPHZhbHVlIHR5cGU9IjEiPjE8L3ZhbHVlPgogICAgICA8QmFzaWNFbnRyeT4KICAgICAgIDxuYW1lPlVzZXJkZWZOYW1lPC9uYW1lPgogICAgICAgPGZsYWdzPjEzMTk3MDwvZmxhZ3M+CiAgICAgICA8dmFsdWUgdHlwZT0iMyI+PC92YWx1ZT4KICAgICAgPC9CYXNpY0VudHJ5PgogICAgIDwvQmFzaWNFbnRyeT4KICAgIDwvQmFzaWNFbnRyeT4KICAgIDxCYXNpY0VudHJ5PgogICAgIDxuYW1lPkIyPC9uYW1lPgogICAgIDxmbGFncz4xMzEyMDI8L2ZsYWdzPgogICAgIDxCYXNpY0VudHJ5PgogICAgICA8bmFtZT5BcmVhPC9uYW1lPgogICAgICA8ZmxhZ3M+MTMxNDU4PC9mbGFncz4KICAgICAgPHZhbHVlIHR5cGU9IjEiPjE8L3ZhbHVlPgogICAgICA8QmFzaWNFbnRyeT4KICAgICAgIDxuYW1lPlVzZXJkZWZOYW1lPC9uYW1lPgogICAgICAgPGZsYWdzPjEzMTk3MDwvZmxhZ3M+CiAgICAgICA8dmFsdWUgdHlwZT0iMyI+PC92YWx1ZT4KICAgICAgPC9CYXNpY0VudHJ5PgogICAgIDwvQmFzaWNFbnRyeT4KICAgICA8QmFzaWNFbnRyeT4KICAgICAgPG5hbWU+SGVpZ2h0PC9uYW1lPgogICAgICA8ZmxhZ3M+MTMxNDU4PC9mbGFncz4KICAgICAgPHZhbHVlIHR5cGU9IjEiPjE8L3ZhbHVlPgogICAgICA8QmFzaWNFbnRyeT4KICAgICAgIDxuYW1lPlVzZXJkZWZOYW1lPC9uYW1lPgogICAgICAgPGZsYWdzPjEzMTk3MDwvZmxhZ3M+CiAgICAgICA8dmFsdWUgdHlwZT0iMyI+PC92YWx1ZT4KICAgICAgPC9CYXNpY0VudHJ5PgogICAgIDwvQmFzaWNFbnRyeT4KICAgICA8QmFzaWNFbnRyeT4KICAgICAgPG5hbWU+V2lkdGg8L25hbWU+CiAgICAgIDxmbGFncz4xMzE0NTg8L2ZsYWdzPgogICAgICA8dmFsdWUgdHlwZT0iMSI+MTwvdmFsdWU+CiAgICAgIDxCYXNpY0VudHJ5PgogICAgICAgPG5hbWU+VXNlcmRlZk5hbWU8L25hbWU+CiAgICAgICA8ZmxhZ3M+MTMxOTcwPC9mbGFncz4KICAgICAgIDx2YWx1ZSB0eXBlPSIzIj48L3ZhbHVlPgogICAgICA8L0Jhc2ljRW50cnk+CiAgICAgPC9CYXNpY0VudHJ5PgogICAgPC9CYXNpY0VudHJ5PgogICAgPEJhc2ljRW50cnk+CiAgICAgPG5hbWU+QjM8L25hbWU+CiAgICAgPGZsYWdzPjEzMTIwMjwvZmxhZ3M+CiAgICAgPEJhc2ljRW50cnk+CiAgICAgIDxuYW1lPkFyZWE8L25hbWU+CiAgICAgIDxmbGFncz4xMzE0NTg8L2ZsYWdzPgogICAgICA8dmFsdWUgdHlwZT0iMSI+MTwvdmFsdWU+CiAgICAgIDxCYXNpY0VudHJ5PgogICAgICAgPG5hbWU+VXNlcmRlZk5hbWU8L25hbWU+CiAgICAgICA8ZmxhZ3M+MTMxOTcwPC9mbGFncz4KICAgICAgIDx2YWx1ZSB0eXBlPSIzIj48L3ZhbHVlPgogICAgICA8L0Jhc2ljRW50cnk+CiAgICAgPC9CYXNpY0VudHJ5PgogICAgIDxCYXNpY0VudHJ5PgogICAgICA8bmFtZT5IZWlnaHQ8L25hbWU+CiAgICAgIDxmbGFncz4xMzE0NTg8L2ZsYWdzPgogICAgICA8dmFsdWUgdHlwZT0iMSI+MTwvdmFsdWU+CiAgICAgIDxCYXNpY0VudHJ5PgogICAgICAgPG5hbWU+VXNlcmRlZk5hbWU8L25hbWU+CiAgICAgICA8ZmxhZ3M+MTMxOTcwPC9mbGFncz4KICAgICAgIDx2YWx1ZSB0eXBlPSIzIj48L3ZhbHVlPgogICAgICA8L0Jhc2ljRW50cnk+CiAgICAgPC9CYXNpY0VudHJ5PgogICAgIDxCYXNpY0VudHJ5PgogICAgICA8bmFtZT5XaWR0aDwvbmFtZT4KICAgICAgPGZsYWdzPjEzMTQ1ODwvZmxhZ3M+CiAgICAgIDx2YWx1ZSB0eXBlPSIxIj4xPC92YWx1ZT4KICAgICAgPEJhc2ljRW50cnk+CiAgICAgICA8bmFtZT5Vc2VyZGVmTmFtZTwvbmFtZT4KICAgICAgIDxmbGFncz4xMzE5NzA8L2ZsYWdzPgogICAgICAgPHZhbHVlIHR5cGU9IjMiPjwvdmFsdWU+CiAgICAgIDwvQmFzaWNFbnRyeT4KICAgICA8L0Jhc2ljRW50cnk+CiAgICA8L0Jhc2ljRW50cnk+CiAgICA8QmFzaWNFbnRyeT4KICAgICA8bmFtZT5CNDwvbmFtZT4KICAgICA8ZmxhZ3M+MTMxMjAyPC9mbGFncz4KICAgICA8QmFzaWNFbnRyeT4KICAgICAgPG5hbWU+QXJlYTwvbmFtZT4KICAgICAgPGZsYWdzPjEzMTQ1ODwvZmxhZ3M+CiAgICAgIDx2YWx1ZSB0eXBlPSIxIj4xPC92YWx1ZT4KICAgICAgPEJhc2ljRW50cnk+CiAgICAgICA8bmFtZT5Vc2VyZGVmTmFtZTwvbmFtZT4KICAgICAgIDxmbGFncz4xMzE5NzA8L2ZsYWdzPgogICAgICAgPHZhbHVlIHR5cGU9IjMiPjwvdmFsdWU+CiAgICAgIDwvQmFzaWNFbnRyeT4KICAgICA8L0Jhc2ljRW50cnk+CiAgICAgPEJhc2ljRW50cnk+CiAgICAgIDxuYW1lPkhlaWdodDwvbmFtZT4KICAgICAgPGZsYWdzPjEzMTQ1ODwvZmxhZ3M+CiAgICAgIDx2YWx1ZSB0eXBlPSIxIj4xPC92YWx1ZT4KICAgICAgPEJhc2ljRW50cnk+CiAgICAgICA8bmFtZT5Vc2VyZGVmTmFtZTwvbmFtZT4KICAgICAgIDxmbGFncz4xMzE5NzA8L2ZsYWdzPgogICAgICAgPHZhbHVlIHR5cGU9IjMiPjwvdmFsdWU+CiAgICAgIDwvQmFzaWNFbnRyeT4KICAgICA8L0Jhc2ljRW50cnk+CiAgICAgPEJhc2ljRW50cnk+CiAgICAgIDxuYW1lPldpZHRoPC9uYW1lPgogICAgICA8ZmxhZ3M+MTMxNDU4PC9mbGFncz4KICAgICAgPHZhbHVlIHR5cGU9IjEiPjE8L3ZhbHVlPgogICAgICA8QmFzaWNFbnRyeT4KICAgICAgIDxuYW1lPlVzZXJkZWZOYW1lPC9uYW1lPgogICAgICAgPGZsYWdzPjEzMTk3MDwvZmxhZ3M+CiAgICAgICA8dmFsdWUgdHlwZT0iMyI+PC92YWx1ZT4KICAgICAgPC9CYXNpY0VudHJ5PgogICAgIDwvQmFzaWNFbnRyeT4KICAgIDwvQmFzaWNFbnRyeT4KICAgIDxCYXNpY0VudHJ5PgogICAgIDxuYW1lPlIxPC9uYW1lPgogICAgIDxmbGFncz4xMzEyMDI8L2ZsYWdzPgogICAgIDxCYXNpY0VudHJ5PgogICAgICA8bmFtZT5BcmVhPC9uYW1lPgogICAgICA8ZmxhZ3M+MTMxNDU4PC9mbGFncz4KICAgICAgPHZhbHVlIHR5cGU9IjEiPjE8L3ZhbHVlPgogICAgICA8QmFzaWNFbnRyeT4KICAgICAgIDxuYW1lPlVzZXJkZWZOYW1lPC9uYW1lPgogICAgICAgPGZsYWdzPjEzMTk3MDwvZmxhZ3M+CiAgICAgICA8dmFsdWUgdHlwZT0iMyI+PC92YWx1ZT4KICAgICAgPC9CYXNpY0VudHJ5PgogICAgIDwvQmFzaWNFbnRyeT4KICAgICA8QmFzaWNFbnRyeT4KICAgICAgPG5hbWU+SGVpZ2h0PC9uYW1lPgogICAgICA8ZmxhZ3M+MTMxNDU4PC9mbGFncz4KICAgICAgPHZhbHVlIHR5cGU9IjEiPjE8L3ZhbHVlPgogICAgICA8QmFzaWNFbnRyeT4KICAgICAgIDxuYW1lPlVzZXJkZWZOYW1lPC9uYW1lPgogICAgICAgPGZsYWdzPjEzMTk3MDwvZmxhZ3M+CiAgICAgICA8dmFsdWUgdHlwZT0iMyI+PC92YWx1ZT4KICAgICAgPC9CYXNpY0VudHJ5PgogICAgIDwvQmFzaWNFbnRyeT4KICAgICA8QmFzaWNFbnRyeT4KICAgICAgPG5hbWU+V2lkdGg8L25hbWU+CiAgICAgIDxmbGFncz4xMzE0NTg8L2ZsYWdzPgogICAgICA8dmFsdWUgdHlwZT0iMSI+MTwvdmFsdWU+CiAgICAgIDxCYXNpY0VudHJ5PgogICAgICAgPG5hbWU+VXNlcmRlZk5hbWU8L25hbWU+CiAgICAgICA8ZmxhZ3M+MTMxOTcwPC9mbGFncz4KICAgICAgIDx2YWx1ZSB0eXBlPSIzIj48L3ZhbHVlPgogICAgICA8L0Jhc2ljRW50cnk+CiAgICAgPC9CYXNpY0VudHJ5PgogICAgPC9CYXNpY0VudHJ5PgogICAgPEJhc2ljRW50cnk+CiAgICAgPG5hbWU+UjI8L25hbWU+CiAgICAgPGZsYWdzPjEzMTIwMjwvZmxhZ3M+CiAgICAgPEJhc2ljRW50cnk+CiAgICAgIDxuYW1lPkFyZWE8L25hbWU+CiAgICAgIDxmbGFncz4xMzE0NTg8L2ZsYWdzPgogICAgICA8dmFsdWUgdHlwZT0iMSI+MTwvdmFsdWU+CiAgICAgIDxCYXNpY0VudHJ5PgogICAgICAgPG5hbWU+VXNlcmRlZk5hbWU8L25hbWU+CiAgICAgICA8ZmxhZ3M+MTMxOTcwPC9mbGFncz4KICAgICAgIDx2YWx1ZSB0eXBlPSIzIj48L3ZhbHVlPgogICAgICA8L0Jhc2ljRW50cnk+CiAgICAgPC9CYXNpY0VudHJ5PgogICAgIDxCYXNpY0VudHJ5PgogICAgICA8bmFtZT5IZWlnaHQ8L25hbWU+CiAgICAgIDxmbGFncz4xMzE0NTg8L2ZsYWdzPgogICAgICA8dmFsdWUgdHlwZT0iMSI+MTwvdmFsdWU+CiAgICAgIDxCYXNpY0VudHJ5PgogICAgICAgPG5hbWU+VXNlcmRlZk5hbWU8L25hbWU+CiAgICAgICA8ZmxhZ3M+MTMxOTcwPC9mbGFncz4KICAgICAgIDx2YWx1ZSB0eXBlPSIzIj48L3ZhbHVlPgogICAgICA8L0Jhc2ljRW50cnk+CiAgICAgPC9CYXNpY0VudHJ5PgogICAgIDxCYXNpY0VudHJ5PgogICAgICA8bmFtZT5XaWR0aDwvbmFtZT4KICAgICAgPGZsYWdzPjEzMTQ1ODwvZmxhZ3M+CiAgICAgIDx2YWx1ZSB0eXBlPSIxIj4xPC92YWx1ZT4KICAgICAgPEJhc2ljRW50cnk+CiAgICAgICA8bmFtZT5Vc2VyZGVmTmFtZTwvbmFtZT4KICAgICAgIDxmbGFncz4xMzE5NzA8L2ZsYWdzPgogICAgICAgPHZhbHVlIHR5cGU9IjMiPjwvdmFsdWU+CiAgICAgIDwvQmFzaWNFbnRyeT4KICAgICA8L0Jhc2ljRW50cnk+CiAgICA8L0Jhc2ljRW50cnk+CiAgIDwvQmFzaWNFbnRyeT4KICAgPEJhc2ljRW50cnk+CiAgICA8bmFtZT5MYXNlcnM8L25hbWU+CiAgICA8ZmxhZ3M+MTMxMjAyPC9mbGFncz4KICAgIDxCYXNpY0VudHJ5PgogICAgIDxuYW1lPkJsdWU8L25hbWU+CiAgICAgPGZsYWdzPjEzMTQ1ODwvZmxhZ3M+CiAgICAgPHZhbHVlIHR5cGU9IjEiPjE8L3ZhbHVlPgogICAgPC9CYXNpY0VudHJ5PgogICAgPEJhc2ljRW50cnk+CiAgICAgPG5hbWU+VXY8L25hbWU+CiAgICAgPGZsYWdzPjEzMTQ1ODwvZmxhZ3M+CiAgICAgPHZhbHVlIHR5cGU9IjEiPjE8L3ZhbHVlPgogICAgPC9CYXNpY0VudHJ5PgogICAgPEJhc2ljRW50cnk+CiAgICAgPG5hbWU+UmVkPC9uYW1lPgogICAgIDxmbGFncz4xMzE0NTg8L2ZsYWdzPgogICAgIDx2YWx1ZSB0eXBlPSIxIj4xPC92YWx1ZT4KICAgIDwvQmFzaWNFbnRyeT4KICAgPC9CYXNpY0VudHJ5PgogICA8QmFzaWNFbnRyeT4KICAgIDxuYW1lPkdhaW48L25hbWU+CiAgICA8ZmxhZ3M+MTMxMjAyPC9mbGFncz4KICAgIDxCYXNpY0VudHJ5PgogICAgIDxuYW1lPk1pbjwvbmFtZT4KICAgICA8ZmxhZ3M+MTMxNzE0PC9mbGFncz4KICAgICA8dmFsdWUgdHlwZT0iMiI+MTAwPC92YWx1ZT4KICAgIDwvQmFzaWNFbnRyeT4KICAgIDxCYXNpY0VudHJ5PgogICAgIDxuYW1lPk1heDwvbmFtZT4KICAgICA8ZmxhZ3M+MTMxNzE0PC9mbGFncz4KICAgICA8dmFsdWUgdHlwZT0iMiI+OTk5PC92YWx1ZT4KICAgIDwvQmFzaWNFbnRyeT4KICAgIDxCYXNpY0VudHJ5PgogICAgIDxuYW1lPlByZWNpc2lvbjwvbmFtZT4KICAgICA8ZmxhZ3M+MTMxNzE0PC9mbGFncz4KICAgICA8dmFsdWUgdHlwZT0iMiI+MjwvdmFsdWU+CiAgICA8L0Jhc2ljRW50cnk+CiAgIDwvQmFzaWNFbnRyeT4KICAgPEJhc2ljRW50cnk+CiAgICA8bmFtZT5UcmlnZ2VyPC9uYW1lPgogICAgPGZsYWdzPjEzMTk3MDwvZmxhZ3M+CiAgICA8dmFsdWUgdHlwZT0iMyI+RlNDPC92YWx1ZT4KICAgPC9CYXNpY0VudHJ5PgogICA8QmFzaWNFbnRyeT4KICAgIDxuYW1lPkFyZWFUcmlnZ2VyPC9uYW1lPgogICAgPGZsYWdzPjEzMTQ1ODwvZmxhZ3M+CiAgICA8dmFsdWUgdHlwZT0iMSI+MDwvdmFsdWU+CiAgIDwvQmFzaWNFbnRyeT4KICAgPEJhc2ljRW50cnk+CiAgICA8bmFtZT5TZWNvbmRhcnlUcmlnZ2VyPC9uYW1lPgogICAgPGZsYWdzPjEzMTQ1ODwvZmxhZ3M+CiAgICA8dmFsdWUgdHlwZT0iMSI+MTwvdmFsdWU+CiAgICA8QmFzaWNFbnRyeT4KICAgICA8bmFtZT5DaGFubmVsPC9uYW1lPgogICAgIDxmbGFncz4xMzE5NzA8L2ZsYWdzPgogICAgIDx2YWx1ZSB0eXBlPSIzIj5GU0M8L3ZhbHVlPgogICAgPC9CYXNpY0VudHJ5PgogICAgPEJhc2ljRW50cnk+CiAgICAgPG5hbWU+VmFsdWU8L25hbWU+CiAgICAgPGZsYWdzPjEzMTcxNDwvZmxhZ3M+CiAgICAgPHZhbHVlIHR5cGU9IjIiPjEyNTgyPC92YWx1ZT4KICAgIDwvQmFzaWNFbnRyeT4KICAgPC9CYXNpY0VudHJ5PgogICA8QmFzaWNFbnRyeT4KICAgIDxuYW1lPkJMQzwvbmFtZT4KICAgIDxmbGFncz4xMzE0NTg8L2ZsYWdzPgogICAgPHZhbHVlIHR5cGU9IjEiPjE8L3ZhbHVlPgogICA8L0Jhc2ljRW50cnk+CiAgIDxCYXNpY0VudHJ5PgogICAgPG5hbWU+U2NvcGVNb2RlPC9uYW1lPgogICAgPGZsYWdzPjEzMTcxNDwvZmxhZ3M+CiAgICA8dmFsdWUgdHlwZT0iMiI+MDwvdmFsdWU+CiAgICA8QmFzaWNFbnRyeT4KICAgICA8bmFtZT5MZW5ndGg8L25hbWU+CiAgICAgPGZsYWdzPjEzMTcxNDwvZmxhZ3M+CiAgICAgPHZhbHVlIHR5cGU9IjIiPjY0PC92YWx1ZT4KICAgIDwvQmFzaWNFbnRyeT4KICAgIDxCYXNpY0VudHJ5PgogICAgIDxuYW1lPlNhbXBsZVR5cGVJZDE8L25hbWU+CiAgICAgPGZsYWdzPjEzMTcxNDwvZmxhZ3M+CiAgICAgPHZhbHVlIHR5cGU9IjIiPjA8L3ZhbHVlPgogICAgPC9CYXNpY0VudHJ5PgogICAgPEJhc2ljRW50cnk+CiAgICAgPG5hbWU+U2FtcGxlVHlwZUlkMjwvbmFtZT4KICAgICA8ZmxhZ3M+MTMxNzE0PC9mbGFncz4KICAgICA8dmFsdWUgdHlwZT0iMiI+MjwvdmFsdWU+CiAgICA8L0Jhc2ljRW50cnk+CiAgIDwvQmFzaWNFbnRyeT4KICAgPEJhc2ljRW50cnk+CiAgICA8bmFtZT5GcGdhQ3RybFNldDwvbmFtZT4KICAgIDxmbGFncz4xMzE3MTQ8L2ZsYWdzPgogICAgPHZhbHVlIHR5cGU9IjIiPjE8L3ZhbHVlPgogICA8L0Jhc2ljRW50cnk+CiAgIDxCYXNpY0VudHJ5PgogICAgPG5hbWU+Q29uZmlndXJhdGlvbjwvbmFtZT4KICAgIDxmbGFncz4xMzE5NzA8L2ZsYWdzPgogICAgPHZhbHVlIHR5cGU9IjMiPkZMODwvdmFsdWU+CiAgIDwvQmFzaWNFbnRyeT4KICA8L0Jhc2ljRW50cnk+CiAgPEJhc2ljRW50cnk+CiAgIDxuYW1lPkNvbXBlbnNhdGlvbjwvbmFtZT4KICAgPGZsYWdzPjEzMTIwMjwvZmxhZ3M+CiAgIDxCYXNpY0VudHJ5PgogICAgPG5hbWU+TWF0cml4PC9uYW1lPgogICAgPGZsYWdzPjEzMTk3MDwvZmxhZ3M+CiAgICA8dmFsdWUgdHlwZT0iMyI+MQowCjAKMAowCjAKMAowCjAKMQowCjAKMAowCjAKMAowCjAKMQowCjAKMAowCjAKMAowCjAKMQowCjAKMAowCjAKMAowCjAKMQowCjAKMAowCjAKMAowCjAKMQowCjAKMAowCjAKMAowCjAKMQowCjAKMAowCjAKMAowCjAKMTwvdmFsdWU+CiAgIDwvQmFzaWNFbnRyeT4KICAgPEJhc2ljRW50cnk+CiAgICA8bmFtZT5BY3RpdmU8L25hbWU+CiAgICA8ZmxhZ3M+MTMxNzE0PC9mbGFncz4KICAgIDx2YWx1ZSB0eXBlPSIyIj4wPC92YWx1ZT4KICAgPC9CYXNpY0VudHJ5PgogIDwvQmFzaWNFbnRyeT4KIDwvQmFzaWNFbnRyeT4KIDxCYXNpY0VudHJ5PgogIDxuYW1lPlZhbGlkaXR5S2V5PC9uYW1lPgogIDxmbGFncz4xMzI3Mzg8L2ZsYWdzPgogIDx2YWx1ZSB0eXBlPSI2IiBzaXplPSIxMTIiPgpOd0F6QURjQU5BQmhBR0VBTkFBM0FESUFNZ0E1QURFQU1BQXpBR0VBTXdCZkFEQUFNQUF3QURBQVh3QXlBQzRBCk1RQXhBQzRBTVFBNEFERUFOd0F1QURFQU9RQTJBRElBTXdCZkFFMEFZUUJqQUhNQVVRQjFBR0VBYmdCMEFGOEEKTWdBd0FERUFPQUF4QURFQU1RQTBBQT09PC92YWx1ZT4KIDwvQmFzaWNFbnRyeT4KIDxCYXNpY0VudHJ5PgogIDxuYW1lPkNvbmZpZ1ZlcnNpb248L25hbWU+CiAgPGZsYWdzPjEzMTk3MDwvZmxhZ3M+CiAgPHZhbHVlIHR5cGU9IjMiPjAuNC4yNTwvdmFsdWU+CiA8L0Jhc2ljRW50cnk+CiA8QmFzaWNFbnRyeT4KICA8bmFtZT5GaWxlVHlwZTwvbmFtZT4KICA8ZmxhZ3M+MTMxOTcwPC9mbGFncz4KICA8dmFsdWUgdHlwZT0iMyI+RGV2aWNlPC92YWx1ZT4KIDwvQmFzaWNFbnRyeT4KIDxCYXNpY0VudHJ5PgogIDxuYW1lPkNoZWNrc3VtPC9uYW1lPgogIDxmbGFncz4xMzE4NDI8L2ZsYWdzPgogIDx2YWx1ZSB0eXBlPSIzIj5kMTRkMWUwNGJjMjY3YjhhMjBhZmQ1YzYwZDRhNGU2NjwvdmFsdWU+CiA8L0Jhc2ljRW50cnk+CjwvQmFzaWNFbnRyeT4K/@MB_ANALYSIS/PEJhc2ljRW50cnk+CiA8bmFtZT5Tb2Z0d2FyZTwvbmFtZT4KIDxmbGFncz42NTY2NjwvZmxhZ3M+CiA8QmFzaWNFbnRyeT4KICA8bmFtZT5WYWxpZGl0eUtleTwvbmFtZT4KICA8ZmxhZ3M+NjcyMDI8L2ZsYWdzPgogIDx2YWx1ZSB0eXBlPSI2IiBzaXplPSIxMTIiPgpOd0F6QURjQU5BQmhBR0VBTkFBM0FESUFNZ0E1QURFQU1BQXpBR0VBTXdCZkFEQUFNQUF3QURBQVh3QXlBQzRBCk1RQXhBQzRBTVFBNEFERUFOd0F1QURFQU9RQTJBRElBTXdCZkFFMEFZUUJqQUhNQVVRQjFBR0VBYmdCMEFGOEEKTWdBd0FERUFPQUF4QURFQU1RQTBBQT09PC92YWx1ZT4KIDwvQmFzaWNFbnRyeT4KIDxCYXNpY0VudHJ5PgogIDxuYW1lPkNvbmZpZ1ZlcnNpb248L25hbWU+CiAgPGZsYWdzPjY2NDM0PC9mbGFncz4KICA8dmFsdWUgdHlwZT0iMyI+MC40LjI1PC92YWx1ZT4KIDwvQmFzaWNFbnRyeT4KIDxCYXNpY0VudHJ5PgogIDxuYW1lPkFuYWx5c2lzPC9uYW1lPgogIDxmbGFncz42NTY2NjwvZmxhZ3M+CiAgPEJhc2ljRW50cnk+CiAgIDxuYW1lPlZhcnM8L25hbWU+CiAgIDxmbGFncz42NTY2NjwvZmxhZ3M+CiAgIDxCYXNpY0VudHJ5PgogICAgPG5hbWU+MTwvbmFtZT4KICAgIDxmbGFncz42NTY2NjwvZmxhZ3M+CiAgICA8QmFzaWNFbnRyeT4KICAgICA8bmFtZT5TYW1wbGVzPC9uYW1lPgogICAgIDxmbGFncz42NTY2NjwvZmxhZ3M+CiAgICAgPEJhc2ljRW50cnk+CiAgICAgIDxuYW1lPlAxPC9uYW1lPgogICAgICA8ZmxhZ3M+NjYxNzg8L2ZsYWdzPgogICAgICA8dmFsdWUgdHlwZT0iMiI+NjE8L3ZhbHVlPgogICAgICA8QmFzaWNFbnRyeT4KICAgICAgIDxuYW1lPlNhbXBsZXM8L25hbWU+CiAgICAgICA8ZmxhZ3M+NjU2NjY8L2ZsYWdzPgogICAgICAgPEJhc2ljRW50cnk+CiAgICAgICAgPG5hbWU+UDI8L25hbWU+CiAgICAgICAgPGZsYWdzPjY2MTc4PC9mbGFncz4KICAgICAgICA8dmFsdWUgdHlwZT0iMiI+NjI8L3ZhbHVlPgogICAgICAgIDxCYXNpY0VudHJ5PgogICAgICAgICA8bmFtZT5TYW1wbGVzPC9uYW1lPgogICAgICAgICA8ZmxhZ3M+NjU2NjY8L2ZsYWdzPgogICAgICAgICA8QmFzaWNFbnRyeT4KICAgICAgICAgIDxuYW1lPlAzPC9uYW1lPgogICAgICAgICAgPGZsYWdzPjY2MTc4PC9mbGFncz4KICAgICAgICAgIDx2YWx1ZSB0eXBlPSIyIj42MzwvdmFsdWU+CiAgICAgICAgIDwvQmFzaWNFbnRyeT4KICAgICAgICAgPEJhc2ljRW50cnk+CiAgICAgICAgICA8bmFtZT5MUjM8L25hbWU+CiAgICAgICAgICA8ZmxhZ3M+NjYxNzg8L2ZsYWdzPgogICAgICAgICAgPHZhbHVlIHR5cGU9IjIiPjA8L3ZhbHVlPgogICAgICAgICA8L0Jhc2ljRW50cnk+CiAgICAgICAgIDxCYXNpY0VudHJ5PgogICAgICAgICAgPG5hbWU+VVIzPC9uYW1lPgogICAgICAgICAgPGZsYWdzPjY2MTc4PC9mbGFncz4KICAgICAgICAgIDx2YWx1ZSB0eXBlPSIyIj4wPC92YWx1ZT4KICAgICAgICAgPC9CYXNpY0VudHJ5PgogICAgICAgICA8QmFzaWNFbnRyeT4KICAgICAgICAgIDxuYW1lPlVMMzwvbmFtZT4KICAgICAgICAgIDxmbGFncz42NjE3ODwvZmxhZ3M+CiAgICAgICAgICA8dmFsdWUgdHlwZT0iMiI+MDwvdmFsdWU+CiAgICAgICAgIDwvQmFzaWNFbnRyeT4KICAgICAgICAgPEJhc2ljRW50cnk+CiAgICAgICAgICA8bmFtZT5MTDM8L25hbWU+CiAgICAgICAgICA8ZmxhZ3M+NjYxNzg8L2ZsYWdzPgogICAgICAgICAgPHZhbHVlIHR5cGU9IjIiPjA8L3ZhbHVlPgogICAgICAgICA8L0Jhc2ljRW50cnk+CiAgICAgICAgPC9CYXNpY0VudHJ5PgogICAgICAgPC9CYXNpY0VudHJ5PgogICAgICA8L0Jhc2ljRW50cnk+CiAgICAgPC9CYXNpY0VudHJ5PgogICAgPC9CYXNpY0VudHJ5PgogICA8L0Jhc2ljRW50cnk+CiAgPC9CYXNpY0VudHJ5PgogPC9CYXNpY0VudHJ5PgogPEJhc2ljRW50cnk+CiAgPG5hbWU+V2luZG93czwvbmFtZT4KICA8ZmxhZ3M+NjU2NjY8L2ZsYWdzPgogIDxCYXNpY0VudHJ5PgogICA8bmFtZT52aWV3NHQgMzwvbmFtZT4KICAgPGZsYWdzPjY2NDM0PC9mbGFncz4KICAgPHZhbHVlIHR5cGU9IjMiPldpbmRvdzwvdmFsdWU+CiAgIDxCYXNpY0VudHJ5PgogICAgPG5hbWU+UGFnZXM8L25hbWU+CiAgICA8ZmxhZ3M+NjY0MzQ8L2ZsYWdzPgogICAgPHZhbHVlIHR5cGU9IjMiPlBhZ2UxPC92YWx1ZT4KICAgIDxCYXNpY0VudHJ5PgogICAgIDxuYW1lPlBhZ2UxPC9uYW1lPgogICAgIDxmbGFncz42NTY2NjwvZmxhZ3M+CiAgICAgPEJhc2ljRW50cnk+CiAgICAgIDxuYW1lPldpZGdldHM8L25hbWU+CiAgICAgIDxmbGFncz42NjQzNDwvZmxhZ3M+CiAgICAgIDx2YWx1ZSB0eXBlPSIzIj5wbG90MTwvdmFsdWU+CiAgICAgIDxCYXNpY0VudHJ5PgogICAgICAgPG5hbWU+UGFnZU5vPC9uYW1lPgogICAgICAgPGZsYWdzPjY2NDM0PC9mbGFncz4KICAgICAgIDx2YWx1ZSB0eXBlPSIzIj5UZXh0PC92YWx1ZT4KICAgICAgIDxCYXNpY0VudHJ5PgogICAgICAgIDxuYW1lPldpZGdldFNpemU8L25hbWU+CiAgICAgICAgPGZsYWdzPjY1NjY2PC9mbGFncz4KICAgICAgICA8QmFzaWNFbnRyeT4KICAgICAgICAgPG5hbWU+V2lkdGg8L25hbWU+CiAgICAgICAgIDxmbGFncz42NjE3ODwvZmxhZ3M+CiAgICAgICAgIDx2YWx1ZSB0eXBlPSIyIj4xMDI0PC92YWx1ZT4KICAgICAgICA8L0Jhc2ljRW50cnk+CiAgICAgICAgPEJhc2ljRW50cnk+CiAgICAgICAgIDxuYW1lPkhlaWdodDwvbmFtZT4KICAgICAgICAgPGZsYWdzPjY2MTc4PC9mbGFncz4KICAgICAgICAgPHZhbHVlIHR5cGU9IjIiPjE1PC92YWx1ZT4KICAgICAgICA8L0Jhc2ljRW50cnk+CiAgICAgICA8L0Jhc2ljRW50cnk+CiAgICAgICA8QmFzaWNFbnRyeT4KICAgICAgICA8bmFtZT5XaWRnZXRQb3M8L25hbWU+CiAgICAgICAgPGZsYWdzPjY1NjY2PC9mbGFncz4KICAgICAgICA8QmFzaWNFbnRyeT4KICAgICAgICAgPG5hbWU+WDwvbmFtZT4KICAgICAgICAgPGZsYWdzPjY2MTc4PC9mbGFncz4KICAgICAgICAgPHZhbHVlIHR5cGU9IjIiPjM8L3ZhbHVlPgogICAgICAgIDwvQmFzaWNFbnRyeT4KICAgICAgICA8QmFzaWNFbnRyeT4KICAgICAgICAgPG5hbWU+WTwvbmFtZT4KICAgICAgICAgPGZsYWdzPjY2MTc4PC9mbGFncz4KICAgICAgICAgPHZhbHVlIHR5cGU9IjIiPjM8L3ZhbHVlPgogICAgICAgIDwvQmFzaWNFbnRyeT4KICAgICAgIDwvQmFzaWNFbnRyeT4KICAgICAgIDxCYXNpY0VudHJ5PgogICAgICAgIDxuYW1lPlRleHRWYWx1ZTwvbmFtZT4KICAgICAgICA8ZmxhZ3M+NjY0MzQ8L2ZsYWdzPgogICAgICAgIDx2YWx1ZSB0eXBlPSIzIj4mbHQ7YiZndDsxLzEmbHQ7L2ImZ3Q7PC92YWx1ZT4KICAgICAgIDwvQmFzaWNFbnRyeT4KICAgICAgPC9CYXNpY0VudHJ5PgogICAgICA8QmFzaWNFbnRyeT4KICAgICAgIDxuYW1lPnBsb3QwPC9uYW1lPgogICAgICAgPGZsYWdzPjY2NDM0PC9mbGFncz4KICAgICAgIDx2YWx1ZSB0eXBlPSIzIj5QbG90PC92YWx1ZT4KICAgICAgIDxCYXNpY0VudHJ5PgogICAgICAgIDxuYW1lPlZpZXdGZWF0dXJlczwvbmFtZT4KICAgICAgICA8ZmxhZ3M+NjY0MzQ8L2ZsYWdzPgogICAgICAgIDx2YWx1ZSB0eXBlPSIzIj5GU0MtQQpTU0MtQTwvdmFsdWU+CiAgICAgICA8L0Jhc2ljRW50cnk+CiAgICAgICA8QmFzaWNFbnRyeT4KICAgICAgICA8bmFtZT5WaWV3TXVsdGlMYXllcjwvbmFtZT4KICAgICAgICA8ZmxhZ3M+NjU5MjI8L2ZsYWdzPgogICAgICAgIDx2YWx1ZSB0eXBlPSIxIj4wPC92YWx1ZT4KICAgICAgIDwvQmFzaWNFbnRyeT4KICAgICAgIDxCYXNpY0VudHJ5PgogICAgICAgIDxuYW1lPlZpZXdTb3VyY2U8L25hbWU+CiAgICAgICAgPGZsYWdzPjY2NDM0PC9mbGFncz4KICAgICAgICA8dmFsdWUgdHlwZT0iMyI+MTpsaXZlPC92YWx1ZT4KICAgICAgIDwvQmFzaWNFbnRyeT4KICAgICAgIDxCYXNpY0VudHJ5PgogICAgICAgIDxuYW1lPlZpZXdQb3B1bGF0aW9uczwvbmFtZT4KICAgICAgICA8ZmxhZ3M+NjY0MzQ8L2ZsYWdzPgogICAgICAgIDx2YWx1ZSB0eXBlPSIzIj4xOmxpdmU8L3ZhbHVlPgogICAgICAgPC9CYXNpY0VudHJ5PgogICAgICAgPEJhc2ljRW50cnk+CiAgICAgICAgPG5hbWU+Vmlld01vZGU8L25hbWU+CiAgICAgICAgPGZsYWdzPjY2MTc4PC9mbGFncz4KICAgICAgICA8dmFsdWUgdHlwZT0iMiI+MDwvdmFsdWU+CiAgICAgICA8L0Jhc2ljRW50cnk+CiAgICAgICA8QmFzaWNFbnRyeT4KICAgICAgICA8bmFtZT5WaWV3QXhlczwvbmFtZT4KICAgICAgICA8ZmxhZ3M+NjY0MzQ8L2ZsYWdzPgogICAgICAgIDx2YWx1ZSB0eXBlPSIzIj5BcyBhY3F1aXJlZApBcyBhY3F1aXJlZDwvdmFsdWU+CiAgICAgICA8L0Jhc2ljRW50cnk+CiAgICAgICA8QmFzaWNFbnRyeT4KICAgICAgICA8bmFtZT5WaWV3Wm9vbTwvbmFtZT4KICAgICAgICA8ZmxhZ3M+NjY0MzQ8L2ZsYWdzPgogICAgICAgIDx2YWx1ZSB0eXBlPSIzIj4wLjAsMS4wCjAuMCwxLjA8L3ZhbHVlPgogICAgICAgPC9CYXNpY0VudHJ5PgogICAgICAgPEJhc2ljRW50cnk+CiAgICAgICAgPG5hbWU+Vmlld0hpZGVSZWdpb25zPC9uYW1lPgogICAgICAgIDxmbGFncz42NjE3ODwvZmxhZ3M+CiAgICAgICAgPHZhbHVlIHR5cGU9IjIiPjA8L3ZhbHVlPgogICAgICAgPC9CYXNpY0VudHJ5PgogICAgICAgPEJhc2ljRW50cnk+CiAgICAgICAgPG5hbWU+SGlzdG9ncmFtVXNlT3ZlcmxheTwvbmFtZT4KICAgICAgICA8ZmxhZ3M+NjYxNzg8L2ZsYWdzPgogICAgICAgIDx2YWx1ZSB0eXBlPSIyIj4wPC92YWx1ZT4KICAgICAgIDwvQmFzaWNFbnRyeT4KICAgICAgIDxCYXNpY0VudHJ5PgogICAgICAgIDxuYW1lPkhpc3RvZ3JhbU92ZXJsYXk8L25hbWU+CiAgICAgICAgPGZsYWdzPjY2NDM0PC9mbGFncz4KICAgICAgICA8dmFsdWUgdHlwZT0iMyI+CgoKCgoKCgoKPC92YWx1ZT4KICAgICAgIDwvQmFzaWNFbnRyeT4KICAgICAgIDxCYXNpY0VudHJ5PgogICAgICAgIDxuYW1lPkhpc3RvZ3JhbU92ZXJsYXlDb2xvcnM8L25hbWU+CiAgICAgICAgPGZsYWdzPjY2NDM0PC9mbGFncz4KICAgICAgICA8dmFsdWUgdHlwZT0iMyI+I2ZmYWE3ZgojZmZhYWZmCiNhYWZmN2YKIzk2ZDhlMQojYWFhYTdmCiNmZjg2NGEKI2ZjNTdmZgojNmJmZjQyCiM0MGJjZmYKI2EyYWEzNDwvdmFsdWU+CiAgICAgICA8L0Jhc2ljRW50cnk+CiAgICAgICA8QmFzaWNFbnRyeT4KICAgICAgICA8bmFtZT5WaWV3RGF0YUVuZDwvbmFtZT4KICAgICAgICA8ZmxhZ3M+NjYxNzg8L2ZsYWdzPgogICAgICAgIDx2YWx1ZSB0eXBlPSIyIj4yMTQ3NDgzNjQ3PC92YWx1ZT4KICAgICAgIDwvQmFzaWNFbnRyeT4KICAgICAgIDxCYXNpY0VudHJ5PgogICAgICAgIDxuYW1lPlZpZXdEYXRhU2tpcDwvbmFtZT4KICAgICAgICA8ZmxhZ3M+NjYxNzg8L2ZsYWdzPgogICAgICAgIDx2YWx1ZSB0eXBlPSIyIj4wPC92YWx1ZT4KICAgICAgIDwvQmFzaWNFbnRyeT4KICAgICAgIDxCYXNpY0VudHJ5PgogICAgICAgIDxuYW1lPlZpZXdEYXRhU3RhcnQ8L25hbWU+CiAgICAgICAgPGZsYWdzPjY2MTc4PC9mbGFncz4KICAgICAgICA8dmFsdWUgdHlwZT0iMiI+MDwvdmFsdWU+CiAgICAgICA8L0Jhc2ljRW50cnk+CiAgICAgICA8QmFzaWNFbnRyeT4KICAgICAgICA8bmFtZT5TY3JpcHRUZXh0PC9uYW1lPgogICAgICAgIDxmbGFncz42NjQzNDwvZmxhZ3M+CiAgICAgICAgPHZhbHVlIHR5cGU9IjMiPkVkaXQgdGV4dCB2aWEgUHJvcGVydGllczwvdmFsdWU+CiAgICAgICAgPEJhc2ljRW50cnk+CiAgICAgICAgIDxuYW1lPlByZWRlZmluZWRTY3JpcHRUZXh0PC9uYW1lPgogICAgICAgICA8ZmxhZ3M+NjY0MzQ8L2ZsYWdzPgogICAgICAgICA8dmFsdWUgdHlwZT0iMyI+PC92YWx1ZT4KICAgICAgICA8L0Jhc2ljRW50cnk+CiAgICAgICA8L0Jhc2ljRW50cnk+CiAgICAgICA8QmFzaWNFbnRyeT4KICAgICAgICA8bmFtZT5TY3JpcHRUZXh0QWxpZ25tZW50PC9uYW1lPgogICAgICAgIDxmbGFncz42NjE3ODwvZmxhZ3M+CiAgICAgICAgPHZhbHVlIHR5cGU9IjIiPjA8L3ZhbHVlPgogICAgICAgPC9CYXNpY0VudHJ5PgogICAgICAgPEJhc2ljRW50cnk+CiAgICAgICAgPG5hbWU+SGlzdG9ncmFtTm9ybWFsaXphdGlvbjwvbmFtZT4KICAgICAgICA8ZmxhZ3M+NjYxNzg8L2ZsYWdzPgogICAgICAgIDx2YWx1ZSB0eXBlPSIyIj4wPC92YWx1ZT4KICAgICAgIDwvQmFzaWNFbnRyeT4KICAgICAgIDxCYXNpY0VudHJ5PgogICAgICAgIDxuYW1lPkhpc3RvZ3JhbVBsb3RNb2RlPC9uYW1lPgogICAgICAgIDxmbGFncz42NjE3ODwvZmxhZ3M+CiAgICAgICAgPHZhbHVlIHR5cGU9IjIiPjA8L3ZhbHVlPgogICAgICAgPC9CYXNpY0VudHJ5PgogICAgICAgPEJhc2ljRW50cnk+CiAgICAgICAgPG5hbWU+SGlzdG9ncmFtU21vb3RoaW5nPC9uYW1lPgogICAgICAgIDxmbGFncz42NjE3ODwvZmxhZ3M+CiAgICAgICAgPHZhbHVlIHR5cGU9IjIiPjA8L3ZhbHVlPgogICAgICAgPC9CYXNpY0VudHJ5PgogICAgICAgPEJhc2ljRW50cnk+CiAgICAgICAgPG5hbWU+U3RhdGlzdGljRmVhdHVyZXM8L25hbWU+CiAgICAgICAgPGZsYWdzPjY2NDM0PC9mbGFncz4KICAgICAgICA8dmFsdWUgdHlwZT0iMyI+RlNDLUEKU1NDLUE8L3ZhbHVlPgogICAgICAgPC9CYXNpY0VudHJ5PgogICAgICAgPEJhc2ljRW50cnk+CiAgICAgICAgPG5hbWU+U3RhdGlzdGljUmVnaW9uRnVuY3M8L25hbWU+CiAgICAgICAgPGZsYWdzPjY2NDM0PC9mbGFncz4KICAgICAgICA8dmFsdWUgdHlwZT0iMyI+UGF0aAolLVQ8L3ZhbHVlPgogICAgICAgPC9CYXNpY0VudHJ5PgogICAgICAgPEJhc2ljRW50cnk+CiAgICAgICAgPG5hbWU+U3RhdGlzdGljRmVhdHVyZUZ1bmNzPC9uYW1lPgogICAgICAgIDxmbGFncz42NjQzNDwvZmxhZ3M+CiAgICAgICAgPHZhbHVlIHR5cGU9IjMiPjwvdmFsdWU+CiAgICAgICA8L0Jhc2ljRW50cnk+CiAgICAgICA8QmFzaWNFbnRyeT4KICAgICAgICA8bmFtZT5TdGF0aXN0aWNTb3VyY2VJbmZvPC9uYW1lPgogICAgICAgIDxmbGFncz42NTkyMjwvZmxhZ3M+CiAgICAgICAgPHZhbHVlIHR5cGU9IjEiPjE8L3ZhbHVlPgogICAgICAgPC9CYXNpY0VudHJ5PgogICAgICAgPEJhc2ljRW50cnk+CiAgICAgICAgPG5hbWU+U3RhdGlzdGljVGFibGU8L25hbWU+CiAgICAgICAgPGZsYWdzPjY1OTIyPC9mbGFncz4KICAgICAgICA8dmFsdWUgdHlwZT0iMSI+MTwvdmFsdWU+CiAgICAgICA8L0Jhc2ljRW50cnk+CiAgICAgICA8QmFzaWNFbnRyeT4KICAgICAgICA8bmFtZT5TdGF0aXN0aWNGZWF0dXJlTmFtZTwvbmFtZT4KICAgICAgICA8ZmxhZ3M+NjYxNzg8L2ZsYWdzPgogICAgICAgIDx2YWx1ZSB0eXBlPSIyIj4wPC92YWx1ZT4KICAgICAgIDwvQmFzaWNFbnRyeT4KICAgICAgIDxCYXNpY0VudHJ5PgogICAgICAgIDxuYW1lPkhlYXRtYXA8L25hbWU+CiAgICAgICAgPGZsYWdzPjY1NjY2PC9mbGFncz4KICAgICAgICA8QmFzaWNFbnRyeT4KICAgICAgICAgPG5hbWU+Q29sb3IxPC9uYW1lPgogICAgICAgICA8ZmxhZ3M+NjY0MzQ8L2ZsYWdzPgogICAgICAgICA8dmFsdWUgdHlwZT0iMyI+I2ZmMDAwMDwvdmFsdWU+CiAgICAgICAgPC9CYXNpY0VudHJ5PgogICAgICAgIDxCYXNpY0VudHJ5PgogICAgICAgICA8bmFtZT5Db2xvcjI8L25hbWU+CiAgICAgICAgIDxmbGFncz42NjQzNDwvZmxhZ3M+CiAgICAgICAgIDx2YWx1ZSB0eXBlPSIzIj4jMDBhYTAwPC92YWx1ZT4KICAgICAgICA8L0Jhc2ljRW50cnk+CiAgICAgICAgPEJhc2ljRW50cnk+CiAgICAgICAgIDxuYW1lPkNvbG9yMzwvbmFtZT4KICAgICAgICAgPGZsYWdzPjY2NDM0PC9mbGFncz4KICAgICAgICAgPHZhbHVlIHR5cGU9IjMiPiNmZmZmMDA8L3ZhbHVlPgogICAgICAgIDwvQmFzaWNFbnRyeT4KICAgICAgICA8QmFzaWNFbnRyeT4KICAgICAgICAgPG5hbWU+Q29sb3I0PC9uYW1lPgogICAgICAgICA8ZmxhZ3M+NjY0MzQ8L2ZsYWdzPgogICAgICAgICA8dmFsdWUgdHlwZT0iMyI+IzMzMzNmZjwvdmFsdWU+CiAgICAgICAgPC9CYXNpY0VudHJ5PgogICAgICAgIDxCYXNpY0VudHJ5PgogICAgICAgICA8bmFtZT5UaHJlc2hvbGQxPC9uYW1lPgogICAgICAgICA8ZmxhZ3M+Njc0NTg8L2ZsYWdzPgogICAgICAgICA8dmFsdWUgdHlwZT0iNyI+MTwvdmFsdWU+CiAgICAgICAgPC9CYXNpY0VudHJ5PgogICAgICAgIDxCYXNpY0VudHJ5PgogICAgICAgICA8bmFtZT5UaHJlc2hvbGQyPC9uYW1lPgogICAgICAgICA8ZmxhZ3M+Njc0NTg8L2ZsYWdzPgogICAgICAgICA8dmFsdWUgdHlwZT0iNyI+MTAwPC92YWx1ZT4KICAgICAgICA8L0Jhc2ljRW50cnk+CiAgICAgICAgPEJhc2ljRW50cnk+CiAgICAgICAgIDxuYW1lPlJlZ2lvbjwvbmFtZT4KICAgICAgICAgPGZsYWdzPjY2NDM0PC9mbGFncz4KICAgICAgICAgPHZhbHVlIHR5cGU9IjMiPmxpdmU8L3ZhbHVlPgogICAgICAgIDwvQmFzaWNFbnRyeT4KICAgICAgICA8QmFzaWNFbnRyeT4KICAgICAgICAgPG5hbWU+UmVnaW9uRnVuY3Rpb248L25hbWU+CiAgICAgICAgIDxmbGFncz42NjQzNDwvZmxhZ3M+CiAgICAgICAgIDx2YWx1ZSB0eXBlPSIzIj5Db3VudDwvdmFsdWU+CiAgICAgICAgPC9CYXNpY0VudHJ5PgogICAgICAgIDxCYXNpY0VudHJ5PgogICAgICAgICA8bmFtZT5GZWF0dXJlPC9uYW1lPgogICAgICAgICA8ZmxhZ3M+NjY0MzQ8L2ZsYWdzPgogICAgICAgICA8dmFsdWUgdHlwZT0iMyI+RlNDLUE8L3ZhbHVlPgogICAgICAgIDwvQmFzaWNFbnRyeT4KICAgICAgICA8QmFzaWNFbnRyeT4KICAgICAgICAgPG5hbWU+RmVhdHVyZUZ1bmN0aW9uPC9uYW1lPgogICAgICAgICA8ZmxhZ3M+NjY0MzQ8L2ZsYWdzPgogICAgICAgICA8dmFsdWUgdHlwZT0iMyI+TWVhbjwvdmFsdWU+CiAgICAgICAgPC9CYXNpY0VudHJ5PgogICAgICAgIDxCYXNpY0VudHJ5PgogICAgICAgICA8bmFtZT5Nb2RlPC9uYW1lPgogICAgICAgICA8ZmxhZ3M+NjYxNzg8L2ZsYWdzPgogICAgICAgICA8dmFsdWUgdHlwZT0iMiI+MDwvdmFsdWU+CiAgICAgICAgPC9CYXNpY0VudHJ5PgogICAgICAgIDxCYXNpY0VudHJ5PgogICAgICAgICA8bmFtZT5GdW5jdGlvbjwvbmFtZT4KICAgICAgICAgPGZsYWdzPjY2MTc4PC9mbGFncz4KICAgICAgICAgPHZhbHVlIHR5cGU9IjIiPjE8L3ZhbHVlPgogICAgICAgIDwvQmFzaWNFbnRyeT4KICAgICAgICA8QmFzaWNFbnRyeT4KICAgICAgICAgPG5hbWU+RGlzYWJsZWRHcm91cHM8L25hbWU+CiAgICAgICAgIDxmbGFncz42NjQzNDwvZmxhZ3M+CiAgICAgICAgIDx2YWx1ZSB0eXBlPSIzIj48L3ZhbHVlPgogICAgICAgIDwvQmFzaWNFbnRyeT4KICAgICAgIDwvQmFzaWNFbnRyeT4KICAgICAgIDxCYXNpY0VudHJ5PgogICAgICAgIDxuYW1lPlZpZXdIZWlnaHQ8L25hbWU+CiAgICAgICAgPGZsYWdzPjY2MTc4PC9mbGFncz4KICAgICAgICA8dmFsdWUgdHlwZT0iMiI+MTQ4PC92YWx1ZT4KICAgICAgIDwvQmFzaWNFbnRyeT4KICAgICAgIDxCYXNpY0VudHJ5PgogICAgICAgIDxuYW1lPlZpZXdXaWR0aDwvbmFtZT4KICAgICAgICA8ZmxhZ3M+NjYxNzg8L2ZsYWdzPgogICAgICAgIDx2YWx1ZSB0eXBlPSIyIj4xNDg8L3ZhbHVlPgogICAgICAgPC9CYXNpY0VudHJ5PgogICAgICAgPEJhc2ljRW50cnk+CiAgICAgICAgPG5hbWU+V2lkZ2V0UG9zPC9uYW1lPgogICAgICAgIDxmbGFncz42NTY2NjwvZmxhZ3M+CiAgICAgICAgPEJhc2ljRW50cnk+CiAgICAgICAgIDxuYW1lPlg8L25hbWU+CiAgICAgICAgIDxmbGFncz42NjE3ODwvZmxhZ3M+CiAgICAgICAgIDx2YWx1ZSB0eXBlPSIyIj4xMzwvdmFsdWU+CiAgICAgICAgPC9CYXNpY0VudHJ5PgogICAgICAgIDxCYXNpY0VudHJ5PgogICAgICAgICA8bmFtZT5ZPC9uYW1lPgogICAgICAgICA8ZmxhZ3M+NjYxNzg8L2ZsYWdzPgogICAgICAgICA8dmFsdWUgdHlwZT0iMiI+MTU8L3ZhbHVlPgogICAgICAgIDwvQmFzaWNFbnRyeT4KICAgICAgIDwvQmFzaWNFbnRyeT4KICAgICAgIDxCYXNpY0VudHJ5PgogICAgICAgIDxuYW1lPldpZGdldFNpemU8L25hbWU+CiAgICAgICAgPGZsYWdzPjY1NjY2PC9mbGFncz4KICAgICAgICA8QmFzaWNFbnRyeT4KICAgICAgICAgPG5hbWU+V2lkdGg8L25hbWU+CiAgICAgICAgIDxmbGFncz42NjE3ODwvZmxhZ3M+CiAgICAgICAgIDx2YWx1ZSB0eXBlPSIyIj4yMzQ8L3ZhbHVlPgogICAgICAgIDwvQmFzaWNFbnRyeT4KICAgICAgICA8QmFzaWNFbnRyeT4KICAgICAgICAgPG5hbWU+SGVpZ2h0PC9uYW1lPgogICAgICAgICA8ZmxhZ3M+NjYxNzg8L2ZsYWdzPgogICAgICAgICA8dmFsdWUgdHlwZT0iMiI+MjA5PC92YWx1ZT4KICAgICAgICA8L0Jhc2ljRW50cnk+CiAgICAgICA8L0Jhc2ljRW50cnk+CiAgICAgIDwvQmFzaWNFbnRyeT4KICAgICAgPEJhc2ljRW50cnk+CiAgICAgICA8bmFtZT5wbG90MTwvbmFtZT4KICAgICAgIDxmbGFncz42NjQzNDwvZmxhZ3M+CiAgICAgICA8dmFsdWUgdHlwZT0iMyI+UGxvdDwvdmFsdWU+CiAgICAgICA8QmFzaWNFbnRyeT4KICAgICAgICA8bmFtZT5WaWV3RmVhdHVyZXM8L25hbWU+CiAgICAgICAgPGZsYWdzPjY2NDM0PC9mbGFncz4KICAgICAgICA8dmFsdWUgdHlwZT0iMyI+RlNDLUEKRlNDLUg8L3ZhbHVlPgogICAgICAgPC9CYXNpY0VudHJ5PgogICAgICAgPEJhc2ljRW50cnk+CiAgICAgICAgPG5hbWU+Vmlld011bHRpTGF5ZXI8L25hbWU+CiAgICAgICAgPGZsYWdzPjY1OTIyPC9mbGFncz4KICAgICAgICA8dmFsdWUgdHlwZT0iMSI+MDwvdmFsdWU+CiAgICAgICA8L0Jhc2ljRW50cnk+CiAgICAgICA8QmFzaWNFbnRyeT4KICAgICAgICA8bmFtZT5WaWV3U291cmNlPC9uYW1lPgogICAgICAgIDxmbGFncz42NjQzNDwvZmxhZ3M+CiAgICAgICAgPHZhbHVlIHR5cGU9IjMiPjE6bGl2ZVxQMTwvdmFsdWU+CiAgICAgICA8L0Jhc2ljRW50cnk+CiAgICAgICA8QmFzaWNFbnRyeT4KICAgICAgICA8bmFtZT5WaWV3UG9wdWxhdGlvbnM8L25hbWU+CiAgICAgICAgPGZsYWdzPjY2NDM0PC9mbGFncz4KICAgICAgICA8dmFsdWUgdHlwZT0iMyI+MTpsaXZlXFAxPC92YWx1ZT4KICAgICAgIDwvQmFzaWNFbnRyeT4KICAgICAgIDxCYXNpY0VudHJ5PgogICAgICAgIDxuYW1lPlZpZXdNb2RlPC9uYW1lPgogICAgICAgIDxmbGFncz42NjE3ODwvZmxhZ3M+CiAgICAgICAgPHZhbHVlIHR5cGU9IjIiPjE8L3ZhbHVlPgogICAgICAgPC9CYXNpY0VudHJ5PgogICAgICAgPEJhc2ljRW50cnk+CiAgICAgICAgPG5hbWU+Vmlld0F4ZXM8L25hbWU+CiAgICAgICAgPGZsYWdzPjY2NDM0PC9mbGFncz4KICAgICAgICA8dmFsdWUgdHlwZT0iMyI+QXMgYWNxdWlyZWQKQXMgYWNxdWlyZWQ8L3ZhbHVlPgogICAgICAgPC9CYXNpY0VudHJ5PgogICAgICAgPEJhc2ljRW50cnk+CiAgICAgICAgPG5hbWU+Vmlld1pvb208L25hbWU+CiAgICAgICAgPGZsYWdzPjY2NDM0PC9mbGFncz4KICAgICAgICA8dmFsdWUgdHlwZT0iMyI+MC4wLDEuMAowLjAsMS4wPC92YWx1ZT4KICAgICAgIDwvQmFzaWNFbnRyeT4KICAgICAgIDxCYXNpY0VudHJ5PgogICAgICAgIDxuYW1lPlZpZXdIaWRlUmVnaW9uczwvbmFtZT4KICAgICAgICA8ZmxhZ3M+NjYxNzg8L2ZsYWdzPgogICAgICAgIDx2YWx1ZSB0eXBlPSIyIj4wPC92YWx1ZT4KICAgICAgIDwvQmFzaWNFbnRyeT4KICAgICAgIDxCYXNpY0VudHJ5PgogICAgICAgIDxuYW1lPkhpc3RvZ3JhbVVzZU92ZXJsYXk8L25hbWU+CiAgICAgICAgPGZsYWdzPjY2MTc4PC9mbGFncz4KICAgICAgICA8dmFsdWUgdHlwZT0iMiI+MDwvdmFsdWU+CiAgICAgICA8L0Jhc2ljRW50cnk+CiAgICAgICA8QmFzaWNFbnRyeT4KICAgICAgICA8bmFtZT5IaXN0b2dyYW1PdmVybGF5PC9uYW1lPgogICAgICAgIDxmbGFncz42NjQzNDwvZmxhZ3M+CiAgICAgICAgPHZhbHVlIHR5cGU9IjMiPmxpdmUKbGl2ZQpsaXZlCmxpdmUKbGl2ZQpsaXZlCmxpdmUKbGl2ZQpsaXZlCmxpdmU8L3ZhbHVlPgogICAgICAgPC9CYXNpY0VudHJ5PgogICAgICAgPEJhc2ljRW50cnk+CiAgICAgICAgPG5hbWU+SGlzdG9ncmFtT3ZlcmxheUNvbG9yczwvbmFtZT4KICAgICAgICA8ZmxhZ3M+NjY0MzQ8L2ZsYWdzPgogICAgICAgIDx2YWx1ZSB0eXBlPSIzIj4jZmZhYTdmCiNmZmFhZmYKI2FhZmY3ZgojOTZkOGUxCiNhYWFhN2YKI2ZmODY0YQojZmM1N2ZmCiM2YmZmNDIKIzQwYmNmZgojYTJhYTM0PC92YWx1ZT4KICAgICAgIDwvQmFzaWNFbnRyeT4KICAgICAgIDxCYXNpY0VudHJ5PgogICAgICAgIDxuYW1lPlZpZXdEYXRhRW5kPC9uYW1lPgogICAgICAgIDxmbGFncz42NjE3ODwvZmxhZ3M+CiAgICAgICAgPHZhbHVlIHR5cGU9IjIiPjIxNDc0ODM2NDc8L3ZhbHVlPgogICAgICAgPC9CYXNpY0VudHJ5PgogICAgICAgPEJhc2ljRW50cnk+CiAgICAgICAgPG5hbWU+Vmlld0RhdGFTa2lwPC9uYW1lPgogICAgICAgIDxmbGFncz42NjE3ODwvZmxhZ3M+CiAgICAgICAgPHZhbHVlIHR5cGU9IjIiPjA8L3ZhbHVlPgogICAgICAgPC9CYXNpY0VudHJ5PgogICAgICAgPEJhc2ljRW50cnk+CiAgICAgICAgPG5hbWU+Vmlld0RhdGFTdGFydDwvbmFtZT4KICAgICAgICA8ZmxhZ3M+NjYxNzg8L2ZsYWdzPgogICAgICAgIDx2YWx1ZSB0eXBlPSIyIj4wPC92YWx1ZT4KICAgICAgIDwvQmFzaWNFbnRyeT4KICAgICAgIDxCYXNpY0VudHJ5PgogICAgICAgIDxuYW1lPlNjcmlwdFRleHQ8L25hbWU+CiAgICAgICAgPGZsYWdzPjY2NDM0PC9mbGFncz4KICAgICAgICA8dmFsdWUgdHlwZT0iMyI+RWRpdCB0ZXh0IHZpYSBQcm9wZXJ0aWVzPC92YWx1ZT4KICAgICAgICA8QmFzaWNFbnRyeT4KICAgICAgICAgPG5hbWU+UHJlZGVmaW5lZFNjcmlwdFRleHQ8L25hbWU+CiAgICAgICAgIDxmbGFncz42NjQzNDwvZmxhZ3M+CiAgICAgICAgIDx2YWx1ZSB0eXBlPSIzIj48L3ZhbHVlPgogICAgICAgIDwvQmFzaWNFbnRyeT4KICAgICAgIDwvQmFzaWNFbnRyeT4KICAgICAgIDxCYXNpY0VudHJ5PgogICAgICAgIDxuYW1lPlNjcmlwdFRleHRBbGlnbm1lbnQ8L25hbWU+CiAgICAgICAgPGZsYWdzPjY2MTc4PC9mbGFncz4KICAgICAgICA8dmFsdWUgdHlwZT0iMiI+MDwvdmFsdWU+CiAgICAgICA8L0Jhc2ljRW50cnk+CiAgICAgICA8QmFzaWNFbnRyeT4KICAgICAgICA8bmFtZT5IaXN0b2dyYW1Ob3JtYWxpemF0aW9uPC9uYW1lPgogICAgICAgIDxmbGFncz42NjE3ODwvZmxhZ3M+CiAgICAgICAgPHZhbHVlIHR5cGU9IjIiPjA8L3ZhbHVlPgogICAgICAgPC9CYXNpY0VudHJ5PgogICAgICAgPEJhc2ljRW50cnk+CiAgICAgICAgPG5hbWU+SGlzdG9ncmFtUGxvdE1vZGU8L25hbWU+CiAgICAgICAgPGZsYWdzPjY2MTc4PC9mbGFncz4KICAgICAgICA8dmFsdWUgdHlwZT0iMiI+MDwvdmFsdWU+CiAgICAgICA8L0Jhc2ljRW50cnk+CiAgICAgICA8QmFzaWNFbnRyeT4KICAgICAgICA8bmFtZT5IaXN0b2dyYW1TbW9vdGhpbmc8L25hbWU+CiAgICAgICAgPGZsYWdzPjY2MTc4PC9mbGFncz4KICAgICAgICA8dmFsdWUgdHlwZT0iMiI+MDwvdmFsdWU+CiAgICAgICA8L0Jhc2ljRW50cnk+CiAgICAgICA8QmFzaWNFbnRyeT4KICAgICAgICA8bmFtZT5TdGF0aXN0aWNGZWF0dXJlczwvbmFtZT4KICAgICAgICA8ZmxhZ3M+NjY0MzQ8L2ZsYWdzPgogICAgICAgIDx2YWx1ZSB0eXBlPSIzIj5GU0MtQQpGU0MtSDwvdmFsdWU+CiAgICAgICA8L0Jhc2ljRW50cnk+CiAgICAgICA8QmFzaWNFbnRyeT4KICAgICAgICA8bmFtZT5TdGF0aXN0aWNSZWdpb25GdW5jczwvbmFtZT4KICAgICAgICA8ZmxhZ3M+NjY0MzQ8L2ZsYWdzPgogICAgICAgIDx2YWx1ZSB0eXBlPSIzIj5QYXRoCiUtIzwvdmFsdWU+CiAgICAgICA8L0Jhc2ljRW50cnk+CiAgICAgICA8QmFzaWNFbnRyeT4KICAgICAgICA8bmFtZT5TdGF0aXN0aWNGZWF0dXJlRnVuY3M8L25hbWU+CiAgICAgICAgPGZsYWdzPjY2NDM0PC9mbGFncz4KICAgICAgICA8dmFsdWUgdHlwZT0iMyI+PC92YWx1ZT4KICAgICAgIDwvQmFzaWNFbnRyeT4KICAgICAgIDxCYXNpY0VudHJ5PgogICAgICAgIDxuYW1lPlN0YXRpc3RpY1NvdXJjZUluZm88L25hbWU+CiAgICAgICAgPGZsYWdzPjY1OTIyPC9mbGFncz4KICAgICAgICA8dmFsdWUgdHlwZT0iMSI+MTwvdmFsdWU+CiAgICAgICA8L0Jhc2ljRW50cnk+CiAgICAgICA8QmFzaWNFbnRyeT4KICAgICAgICA8bmFtZT5TdGF0aXN0aWNUYWJsZTwvbmFtZT4KICAgICAgICA8ZmxhZ3M+NjU5MjI8L2ZsYWdzPgogICAgICAgIDx2YWx1ZSB0eXBlPSIxIj4xPC92YWx1ZT4KICAgICAgIDwvQmFzaWNFbnRyeT4KICAgICAgIDxCYXNpY0VudHJ5PgogICAgICAgIDxuYW1lPlN0YXRpc3RpY0ZlYXR1cmVOYW1lPC9uYW1lPgogICAgICAgIDxmbGFncz42NjE3ODwvZmxhZ3M+CiAgICAgICAgPHZhbHVlIHR5cGU9IjIiPjA8L3ZhbHVlPgogICAgICAgPC9CYXNpY0VudHJ5PgogICAgICAgPEJhc2ljRW50cnk+CiAgICAgICAgPG5hbWU+SGVhdG1hcDwvbmFtZT4KICAgICAgICA8ZmxhZ3M+NjU2NjY8L2ZsYWdzPgogICAgICAgIDxCYXNpY0VudHJ5PgogICAgICAgICA8bmFtZT5Db2xvcjE8L25hbWU+CiAgICAgICAgIDxmbGFncz42NjQzNDwvZmxhZ3M+CiAgICAgICAgIDx2YWx1ZSB0eXBlPSIzIj4jZmYwMDAwPC92YWx1ZT4KICAgICAgICA8L0Jhc2ljRW50cnk+CiAgICAgICAgPEJhc2ljRW50cnk+CiAgICAgICAgIDxuYW1lPkNvbG9yMjwvbmFtZT4KICAgICAgICAgPGZsYWdzPjY2NDM0PC9mbGFncz4KICAgICAgICAgPHZhbHVlIHR5cGU9IjMiPiMwMGFhMDA8L3ZhbHVlPgogICAgICAgIDwvQmFzaWNFbnRyeT4KICAgICAgICA8QmFzaWNFbnRyeT4KICAgICAgICAgPG5hbWU+Q29sb3IzPC9uYW1lPgogICAgICAgICA8ZmxhZ3M+NjY0MzQ8L2ZsYWdzPgogICAgICAgICA8dmFsdWUgdHlwZT0iMyI+I2ZmZmYwMDwvdmFsdWU+CiAgICAgICAgPC9CYXNpY0VudHJ5PgogICAgICAgIDxCYXNpY0VudHJ5PgogICAgICAgICA8bmFtZT5Db2xvcjQ8L25hbWU+CiAgICAgICAgIDxmbGFncz42NjQzNDwvZmxhZ3M+CiAgICAgICAgIDx2YWx1ZSB0eXBlPSIzIj4jMzMzM2ZmPC92YWx1ZT4KICAgICAgICA8L0Jhc2ljRW50cnk+CiAgICAgICAgPEJhc2ljRW50cnk+CiAgICAgICAgIDxuYW1lPlRocmVzaG9sZDE8L25hbWU+CiAgICAgICAgIDxmbGFncz42NzQ1ODwvZmxhZ3M+CiAgICAgICAgIDx2YWx1ZSB0eXBlPSI3Ij4xPC92YWx1ZT4KICAgICAgICA8L0Jhc2ljRW50cnk+CiAgICAgICAgPEJhc2ljRW50cnk+CiAgICAgICAgIDxuYW1lPlRocmVzaG9sZDI8L25hbWU+CiAgICAgICAgIDxmbGFncz42NzQ1ODwvZmxhZ3M+CiAgICAgICAgIDx2YWx1ZSB0eXBlPSI3Ij4xMDA8L3ZhbHVlPgogICAgICAgIDwvQmFzaWNFbnRyeT4KICAgICAgICA8QmFzaWNFbnRyeT4KICAgICAgICAgPG5hbWU+UmVnaW9uPC9uYW1lPgogICAgICAgICA8ZmxhZ3M+NjY0MzQ8L2ZsYWdzPgogICAgICAgICA8dmFsdWUgdHlwZT0iMyI+bGl2ZVxQMTwvdmFsdWU+CiAgICAgICAgPC9CYXNpY0VudHJ5PgogICAgICAgIDxCYXNpY0VudHJ5PgogICAgICAgICA8bmFtZT5SZWdpb25GdW5jdGlvbjwvbmFtZT4KICAgICAgICAgPGZsYWdzPjY2NDM0PC9mbGFncz4KICAgICAgICAgPHZhbHVlIHR5cGU9IjMiPkNvdW50PC92YWx1ZT4KICAgICAgICA8L0Jhc2ljRW50cnk+CiAgICAgICAgPEJhc2ljRW50cnk+CiAgICAgICAgIDxuYW1lPkZlYXR1cmU8L25hbWU+CiAgICAgICAgIDxmbGFncz42NjQzNDwvZmxhZ3M+CiAgICAgICAgIDx2YWx1ZSB0eXBlPSIzIj5GU0MtQTwvdmFsdWU+CiAgICAgICAgPC9CYXNpY0VudHJ5PgogICAgICAgIDxCYXNpY0VudHJ5PgogICAgICAgICA8bmFtZT5GZWF0dXJlRnVuY3Rpb248L25hbWU+CiAgICAgICAgIDxmbGFncz42NjQzNDwvZmxhZ3M+CiAgICAgICAgIDx2YWx1ZSB0eXBlPSIzIj5NZWFuPC92YWx1ZT4KICAgICAgICA8L0Jhc2ljRW50cnk+CiAgICAgICAgPEJhc2ljRW50cnk+CiAgICAgICAgIDxuYW1lPk1vZGU8L25hbWU+CiAgICAgICAgIDxmbGFncz42NjE3ODwvZmxhZ3M+CiAgICAgICAgIDx2YWx1ZSB0eXBlPSIyIj4wPC92YWx1ZT4KICAgICAgICA8L0Jhc2ljRW50cnk+CiAgICAgICAgPEJhc2ljRW50cnk+CiAgICAgICAgIDxuYW1lPkZ1bmN0aW9uPC9uYW1lPgogICAgICAgICA8ZmxhZ3M+NjYxNzg8L2ZsYWdzPgogICAgICAgICA8dmFsdWUgdHlwZT0iMiI+MTwvdmFsdWU+CiAgICAgICAgPC9CYXNpY0VudHJ5PgogICAgICAgIDxCYXNpY0VudHJ5PgogICAgICAgICA8bmFtZT5EaXNhYmxlZEdyb3VwczwvbmFtZT4KICAgICAgICAgPGZsYWdzPjY2NDM0PC9mbGFncz4KICAgICAgICAgPHZhbHVlIHR5cGU9IjMiPjwvdmFsdWU+CiAgICAgICAgPC9CYXNpY0VudHJ5PgogICAgICAgPC9CYXNpY0VudHJ5PgogICAgICAgPEJhc2ljRW50cnk+CiAgICAgICAgPG5hbWU+Vmlld0hlaWdodDwvbmFtZT4KICAgICAgICA8ZmxhZ3M+NjYxNzg8L2ZsYWdzPgogICAgICAgIDx2YWx1ZSB0eXBlPSIyIj4xNDg8L3ZhbHVlPgogICAgICAgPC9CYXNpY0VudHJ5PgogICAgICAgPEJhc2ljRW50cnk+CiAgICAgICAgPG5hbWU+Vmlld1dpZHRoPC9uYW1lPgogICAgICAgIDxmbGFncz42NjE3ODwvZmxhZ3M+CiAgICAgICAgPHZhbHVlIHR5cGU9IjIiPjE0ODwvdmFsdWU+CiAgICAgICA8L0Jhc2ljRW50cnk+CiAgICAgICA8QmFzaWNFbnRyeT4KICAgICAgICA8bmFtZT5XaWRnZXRQb3M8L25hbWU+CiAgICAgICAgPGZsYWdzPjY1NjY2PC9mbGFncz4KICAgICAgICA8QmFzaWNFbnRyeT4KICAgICAgICAgPG5hbWU+WDwvbmFtZT4KICAgICAgICAgPGZsYWdzPjY2MTc4PC9mbGFncz4KICAgICAgICAgPHZhbHVlIHR5cGU9IjIiPjI0NzwvdmFsdWU+CiAgICAgICAgPC9CYXNpY0VudHJ5PgogICAgICAgIDxCYXNpY0VudHJ5PgogICAgICAgICA8bmFtZT5ZPC9uYW1lPgogICAgICAgICA8ZmxhZ3M+NjYxNzg8L2ZsYWdzPgogICAgICAgICA8dmFsdWUgdHlwZT0iMiI+MTU8L3ZhbHVlPgogICAgICAgIDwvQmFzaWNFbnRyeT4KICAgICAgIDwvQmFzaWNFbnRyeT4KICAgICAgIDxCYXNpY0VudHJ5PgogICAgICAgIDxuYW1lPldpZGdldFNpemU8L25hbWU+CiAgICAgICAgPGZsYWdzPjY1NjY2PC9mbGFncz4KICAgICAgICA8QmFzaWNFbnRyeT4KICAgICAgICAgPG5hbWU+V2lkdGg8L25hbWU+CiAgICAgICAgIDxmbGFncz42NjE3ODwvZmxhZ3M+CiAgICAgICAgIDx2YWx1ZSB0eXBlPSIyIj4yMzQ8L3ZhbHVlPgogICAgICAgIDwvQmFzaWNFbnRyeT4KICAgICAgICA8QmFzaWNFbnRyeT4KICAgICAgICAgPG5hbWU+SGVpZ2h0PC9uYW1lPgogICAgICAgICA8ZmxhZ3M+NjYxNzg8L2ZsYWdzPgogICAgICAgICA8dmFsdWUgdHlwZT0iMiI+MjA5PC92YWx1ZT4KICAgICAgICA8L0Jhc2ljRW50cnk+CiAgICAgICA8L0Jhc2ljRW50cnk+CiAgICAgIDwvQmFzaWNFbnRyeT4KICAgICAgPEJhc2ljRW50cnk+CiAgICAgICA8bmFtZT5wbG90MjwvbmFtZT4KICAgICAgIDxmbGFncz42NjQzNDwvZmxhZ3M+CiAgICAgICA8dmFsdWUgdHlwZT0iMyI+UGxvdDwvdmFsdWU+CiAgICAgICA8QmFzaWNFbnRyeT4KICAgICAgICA8bmFtZT5WaWV3RmVhdHVyZXM8L25hbWU+CiAgICAgICAgPGZsYWdzPjY2NDM0PC9mbGFncz4KICAgICAgICA8dmFsdWUgdHlwZT0iMyI+QjEtQQpWMS1BPC92YWx1ZT4KICAgICAgIDwvQmFzaWNFbnRyeT4KICAgICAgIDxCYXNpY0VudHJ5PgogICAgICAgIDxuYW1lPlZpZXdNdWx0aUxheWVyPC9uYW1lPgogICAgICAgIDxmbGFncz42NTkyMjwvZmxhZ3M+CiAgICAgICAgPHZhbHVlIHR5cGU9IjEiPjA8L3ZhbHVlPgogICAgICAgPC9CYXNpY0VudHJ5PgogICAgICAgPEJhc2ljRW50cnk+CiAgICAgICAgPG5hbWU+Vmlld1NvdXJjZTwvbmFtZT4KICAgICAgICA8ZmxhZ3M+NjY0MzQ8L2ZsYWdzPgogICAgICAgIDx2YWx1ZSB0eXBlPSIzIj4xOmxpdmVcUDFcUDI8L3ZhbHVlPgogICAgICAgPC9CYXNpY0VudHJ5PgogICAgICAgPEJhc2ljRW50cnk+CiAgICAgICAgPG5hbWU+Vmlld1BvcHVsYXRpb25zPC9uYW1lPgogICAgICAgIDxmbGFncz42NjQzNDwvZmxhZ3M+CiAgICAgICAgPHZhbHVlIHR5cGU9IjMiPjE6bGl2ZVxQMVxQMjwvdmFsdWU+CiAgICAgICA8L0Jhc2ljRW50cnk+CiAgICAgICA8QmFzaWNFbnRyeT4KICAgICAgICA8bmFtZT5WaWV3TW9kZTwvbmFtZT4KICAgICAgICA8ZmxhZ3M+NjYxNzg8L2ZsYWdzPgogICAgICAgIDx2YWx1ZSB0eXBlPSIyIj4xPC92YWx1ZT4KICAgICAgIDwvQmFzaWNFbnRyeT4KICAgICAgIDxCYXNpY0VudHJ5PgogICAgICAgIDxuYW1lPlZpZXdBeGVzPC9uYW1lPgogICAgICAgIDxmbGFncz42NjQzNDwvZmxhZ3M+CiAgICAgICAgPHZhbHVlIHR5cGU9IjMiPkFzIGFjcXVpcmVkCkFzIGFjcXVpcmVkPC92YWx1ZT4KICAgICAgIDwvQmFzaWNFbnRyeT4KICAgICAgIDxCYXNpY0VudHJ5PgogICAgICAgIDxuYW1lPlZpZXdab29tPC9uYW1lPgogICAgICAgIDxmbGFncz42NjQzNDwvZmxhZ3M+CiAgICAgICAgPHZhbHVlIHR5cGU9IjMiPjAuMCwxLjAKMC4wLDEuMDwvdmFsdWU+CiAgICAgICA8L0Jhc2ljRW50cnk+CiAgICAgICA8QmFzaWNFbnRyeT4KICAgICAgICA8bmFtZT5WaWV3SGlkZVJlZ2lvbnM8L25hbWU+CiAgICAgICAgPGZsYWdzPjY2MTc4PC9mbGFncz4KICAgICAgICA8dmFsdWUgdHlwZT0iMiI+MDwvdmFsdWU+CiAgICAgICA8L0Jhc2ljRW50cnk+CiAgICAgICA8QmFzaWNFbnRyeT4KICAgICAgICA8bmFtZT5IaXN0b2dyYW1Vc2VPdmVybGF5PC9uYW1lPgogICAgICAgIDxmbGFncz42NjE3ODwvZmxhZ3M+CiAgICAgICAgPHZhbHVlIHR5cGU9IjIiPjA8L3ZhbHVlPgogICAgICAgPC9CYXNpY0VudHJ5PgogICAgICAgPEJhc2ljRW50cnk+CiAgICAgICAgPG5hbWU+SGlzdG9ncmFtT3ZlcmxheTwvbmFtZT4KICAgICAgICA8ZmxhZ3M+NjY0MzQ8L2ZsYWdzPgogICAgICAgIDx2YWx1ZSB0eXBlPSIzIj5saXZlCmxpdmUKbGl2ZQpsaXZlCmxpdmUKbGl2ZQpsaXZlCmxpdmUKbGl2ZQpsaXZlPC92YWx1ZT4KICAgICAgIDwvQmFzaWNFbnRyeT4KICAgICAgIDxCYXNpY0VudHJ5PgogICAgICAgIDxuYW1lPkhpc3RvZ3JhbU92ZXJsYXlDb2xvcnM8L25hbWU+CiAgICAgICAgPGZsYWdzPjY2NDM0PC9mbGFncz4KICAgICAgICA8dmFsdWUgdHlwZT0iMyI+I2ZmYWE3ZgojZmZhYWZmCiNhYWZmN2YKIzk2ZDhlMQojYWFhYTdmCiNmZjg2NGEKI2ZjNTdmZgojNmJmZjQyCiM0MGJjZmYKI2EyYWEzNDwvdmFsdWU+CiAgICAgICA8L0Jhc2ljRW50cnk+CiAgICAgICA8QmFzaWNFbnRyeT4KICAgICAgICA8bmFtZT5WaWV3RGF0YUVuZDwvbmFtZT4KICAgICAgICA8ZmxhZ3M+NjYxNzg8L2ZsYWdzPgogICAgICAgIDx2YWx1ZSB0eXBlPSIyIj4yMTQ3NDgzNjQ3PC92YWx1ZT4KICAgICAgIDwvQmFzaWNFbnRyeT4KICAgICAgIDxCYXNpY0VudHJ5PgogICAgICAgIDxuYW1lPlZpZXdEYXRhU2tpcDwvbmFtZT4KICAgICAgICA8ZmxhZ3M+NjYxNzg8L2ZsYWdzPgogICAgICAgIDx2YWx1ZSB0eXBlPSIyIj4wPC92YWx1ZT4KICAgICAgIDwvQmFzaWNFbnRyeT4KICAgICAgIDxCYXNpY0VudHJ5PgogICAgICAgIDxuYW1lPlZpZXdEYXRhU3RhcnQ8L25hbWU+CiAgICAgICAgPGZsYWdzPjY2MTc4PC9mbGFncz4KICAgICAgICA8dmFsdWUgdHlwZT0iMiI+MDwvdmFsdWU+CiAgICAgICA8L0Jhc2ljRW50cnk+CiAgICAgICA8QmFzaWNFbnRyeT4KICAgICAgICA8bmFtZT5TY3JpcHRUZXh0PC9uYW1lPgogICAgICAgIDxmbGFncz42NjQzNDwvZmxhZ3M+CiAgICAgICAgPHZhbHVlIHR5cGU9IjMiPkVkaXQgdGV4dCB2aWEgUHJvcGVydGllczwvdmFsdWU+CiAgICAgICAgPEJhc2ljRW50cnk+CiAgICAgICAgIDxuYW1lPlByZWRlZmluZWRTY3JpcHRUZXh0PC9uYW1lPgogICAgICAgICA8ZmxhZ3M+NjY0MzQ8L2ZsYWdzPgogICAgICAgICA8dmFsdWUgdHlwZT0iMyI+PC92YWx1ZT4KICAgICAgICA8L0Jhc2ljRW50cnk+CiAgICAgICA8L0Jhc2ljRW50cnk+CiAgICAgICA8QmFzaWNFbnRyeT4KICAgICAgICA8bmFtZT5TY3JpcHRUZXh0QWxpZ25tZW50PC9uYW1lPgogICAgICAgIDxmbGFncz42NjE3ODwvZmxhZ3M+CiAgICAgICAgPHZhbHVlIHR5cGU9IjIiPjA8L3ZhbHVlPgogICAgICAgPC9CYXNpY0VudHJ5PgogICAgICAgPEJhc2ljRW50cnk+CiAgICAgICAgPG5hbWU+SGlzdG9ncmFtTm9ybWFsaXphdGlvbjwvbmFtZT4KICAgICAgICA8ZmxhZ3M+NjYxNzg8L2ZsYWdzPgogICAgICAgIDx2YWx1ZSB0eXBlPSIyIj4wPC92YWx1ZT4KICAgICAgIDwvQmFzaWNFbnRyeT4KICAgICAgIDxCYXNpY0VudHJ5PgogICAgICAgIDxuYW1lPkhpc3RvZ3JhbVBsb3RNb2RlPC9uYW1lPgogICAgICAgIDxmbGFncz42NjE3ODwvZmxhZ3M+CiAgICAgICAgPHZhbHVlIHR5cGU9IjIiPjA8L3ZhbHVlPgogICAgICAgPC9CYXNpY0VudHJ5PgogICAgICAgPEJhc2ljRW50cnk+CiAgICAgICAgPG5hbWU+SGlzdG9ncmFtU21vb3RoaW5nPC9uYW1lPgogICAgICAgIDxmbGFncz42NjE3ODwvZmxhZ3M+CiAgICAgICAgPHZhbHVlIHR5cGU9IjIiPjA8L3ZhbHVlPgogICAgICAgPC9CYXNpY0VudHJ5PgogICAgICAgPEJhc2ljRW50cnk+CiAgICAgICAgPG5hbWU+U3RhdGlzdGljRmVhdHVyZXM8L25hbWU+CiAgICAgICAgPGZsYWdzPjY2NDM0PC9mbGFncz4KICAgICAgICA8dmFsdWUgdHlwZT0iMyI+QjEtQQpWMS1BPC92YWx1ZT4KICAgICAgIDwvQmFzaWNFbnRyeT4KICAgICAgIDxCYXNpY0VudHJ5PgogICAgICAgIDxuYW1lPlN0YXRpc3RpY1JlZ2lvbkZ1bmNzPC9uYW1lPgogICAgICAgIDxmbGFncz42NjQzNDwvZmxhZ3M+CiAgICAgICAgPHZhbHVlIHR5cGU9IjMiPlBhdGgKJS0jPC92YWx1ZT4KICAgICAgIDwvQmFzaWNFbnRyeT4KICAgICAgIDxCYXNpY0VudHJ5PgogICAgICAgIDxuYW1lPlN0YXRpc3RpY0ZlYXR1cmVGdW5jczwvbmFtZT4KICAgICAgICA8ZmxhZ3M+NjY0MzQ8L2ZsYWdzPgogICAgICAgIDx2YWx1ZSB0eXBlPSIzIj48L3ZhbHVlPgogICAgICAgPC9CYXNpY0VudHJ5PgogICAgICAgPEJhc2ljRW50cnk+CiAgICAgICAgPG5hbWU+U3RhdGlzdGljU291cmNlSW5mbzwvbmFtZT4KICAgICAgICA8ZmxhZ3M+NjU5MjI8L2ZsYWdzPgogICAgICAgIDx2YWx1ZSB0eXBlPSIxIj4xPC92YWx1ZT4KICAgICAgIDwvQmFzaWNFbnRyeT4KICAgICAgIDxCYXNpY0VudHJ5PgogICAgICAgIDxuYW1lPlN0YXRpc3RpY1RhYmxlPC9uYW1lPgogICAgICAgIDxmbGFncz42NTkyMjwvZmxhZ3M+CiAgICAgICAgPHZhbHVlIHR5cGU9IjEiPjE8L3ZhbHVlPgogICAgICAgPC9CYXNpY0VudHJ5PgogICAgICAgPEJhc2ljRW50cnk+CiAgICAgICAgPG5hbWU+U3RhdGlzdGljRmVhdHVyZU5hbWU8L25hbWU+CiAgICAgICAgPGZsYWdzPjY2MTc4PC9mbGFncz4KICAgICAgICA8dmFsdWUgdHlwZT0iMiI+MDwvdmFsdWU+CiAgICAgICA8L0Jhc2ljRW50cnk+CiAgICAgICA8QmFzaWNFbnRyeT4KICAgICAgICA8bmFtZT5IZWF0bWFwPC9uYW1lPgogICAgICAgIDxmbGFncz42NTY2NjwvZmxhZ3M+CiAgICAgICAgPEJhc2ljRW50cnk+CiAgICAgICAgIDxuYW1lPkNvbG9yMTwvbmFtZT4KICAgICAgICAgPGZsYWdzPjY2NDM0PC9mbGFncz4KICAgICAgICAgPHZhbHVlIHR5cGU9IjMiPiNmZjAwMDA8L3ZhbHVlPgogICAgICAgIDwvQmFzaWNFbnRyeT4KICAgICAgICA8QmFzaWNFbnRyeT4KICAgICAgICAgPG5hbWU+Q29sb3IyPC9uYW1lPgogICAgICAgICA8ZmxhZ3M+NjY0MzQ8L2ZsYWdzPgogICAgICAgICA8dmFsdWUgdHlwZT0iMyI+IzAwYWEwMDwvdmFsdWU+CiAgICAgICAgPC9CYXNpY0VudHJ5PgogICAgICAgIDxCYXNpY0VudHJ5PgogICAgICAgICA8bmFtZT5Db2xvcjM8L25hbWU+CiAgICAgICAgIDxmbGFncz42NjQzNDwvZmxhZ3M+CiAgICAgICAgIDx2YWx1ZSB0eXBlPSIzIj4jZmZmZjAwPC92YWx1ZT4KICAgICAgICA8L0Jhc2ljRW50cnk+CiAgICAgICAgPEJhc2ljRW50cnk+CiAgICAgICAgIDxuYW1lPkNvbG9yNDwvbmFtZT4KICAgICAgICAgPGZsYWdzPjY2NDM0PC9mbGFncz4KICAgICAgICAgPHZhbHVlIHR5cGU9IjMiPiMzMzMzZmY8L3ZhbHVlPgogICAgICAgIDwvQmFzaWNFbnRyeT4KICAgICAgICA8QmFzaWNFbnRyeT4KICAgICAgICAgPG5hbWU+VGhyZXNob2xkMTwvbmFtZT4KICAgICAgICAgPGZsYWdzPjY3NDU4PC9mbGFncz4KICAgICAgICAgPHZhbHVlIHR5cGU9IjciPjE8L3ZhbHVlPgogICAgICAgIDwvQmFzaWNFbnRyeT4KICAgICAgICA8QmFzaWNFbnRyeT4KICAgICAgICAgPG5hbWU+VGhyZXNob2xkMjwvbmFtZT4KICAgICAgICAgPGZsYWdzPjY3NDU4PC9mbGFncz4KICAgICAgICAgPHZhbHVlIHR5cGU9IjciPjEwMDwvdmFsdWU+CiAgICAgICAgPC9CYXNpY0VudHJ5PgogICAgICAgIDxCYXNpY0VudHJ5PgogICAgICAgICA8bmFtZT5SZWdpb248L25hbWU+CiAgICAgICAgIDxmbGFncz42NjQzNDwvZmxhZ3M+CiAgICAgICAgIDx2YWx1ZSB0eXBlPSIzIj5saXZlXFAxXFAyPC92YWx1ZT4KICAgICAgICA8L0Jhc2ljRW50cnk+CiAgICAgICAgPEJhc2ljRW50cnk+CiAgICAgICAgIDxuYW1lPlJlZ2lvbkZ1bmN0aW9uPC9uYW1lPgogICAgICAgICA8ZmxhZ3M+NjY0MzQ8L2ZsYWdzPgogICAgICAgICA8dmFsdWUgdHlwZT0iMyI+Q291bnQ8L3ZhbHVlPgogICAgICAgIDwvQmFzaWNFbnRyeT4KICAgICAgICA8QmFzaWNFbnRyeT4KICAgICAgICAgPG5hbWU+RmVhdHVyZTwvbmFtZT4KICAgICAgICAgPGZsYWdzPjY2NDM0PC9mbGFncz4KICAgICAgICAgPHZhbHVlIHR5cGU9IjMiPkZTQy1BPC92YWx1ZT4KICAgICAgICA8L0Jhc2ljRW50cnk+CiAgICAgICAgPEJhc2ljRW50cnk+CiAgICAgICAgIDxuYW1lPkZlYXR1cmVGdW5jdGlvbjwvbmFtZT4KICAgICAgICAgPGZsYWdzPjY2NDM0PC9mbGFncz4KICAgICAgICAgPHZhbHVlIHR5cGU9IjMiPk1lYW48L3ZhbHVlPgogICAgICAgIDwvQmFzaWNFbnRyeT4KICAgICAgICA8QmFzaWNFbnRyeT4KICAgICAgICAgPG5hbWU+TW9kZTwvbmFtZT4KICAgICAgICAgPGZsYWdzPjY2MTc4PC9mbGFncz4KICAgICAgICAgPHZhbHVlIHR5cGU9IjIiPjA8L3ZhbHVlPgogICAgICAgIDwvQmFzaWNFbnRyeT4KICAgICAgICA8QmFzaWNFbnRyeT4KICAgICAgICAgPG5hbWU+RnVuY3Rpb248L25hbWU+CiAgICAgICAgIDxmbGFncz42NjE3ODwvZmxhZ3M+CiAgICAgICAgIDx2YWx1ZSB0eXBlPSIyIj4xPC92YWx1ZT4KICAgICAgICA8L0Jhc2ljRW50cnk+CiAgICAgICAgPEJhc2ljRW50cnk+CiAgICAgICAgIDxuYW1lPkRpc2FibGVkR3JvdXBzPC9uYW1lPgogICAgICAgICA8ZmxhZ3M+NjY0MzQ8L2ZsYWdzPgogICAgICAgICA8dmFsdWUgdHlwZT0iMyI+PC92YWx1ZT4KICAgICAgICA8L0Jhc2ljRW50cnk+CiAgICAgICA8L0Jhc2ljRW50cnk+CiAgICAgICA8QmFzaWNFbnRyeT4KICAgICAgICA8bmFtZT5WaWV3SGVpZ2h0PC9uYW1lPgogICAgICAgIDxmbGFncz42NjE3ODwvZmxhZ3M+CiAgICAgICAgPHZhbHVlIHR5cGU9IjIiPjE0ODwvdmFsdWU+CiAgICAgICA8L0Jhc2ljRW50cnk+CiAgICAgICA8QmFzaWNFbnRyeT4KICAgICAgICA8bmFtZT5WaWV3V2lkdGg8L25hbWU+CiAgICAgICAgPGZsYWdzPjY2MTc4PC9mbGFncz4KICAgICAgICA8dmFsdWUgdHlwZT0iMiI+MTQ4PC92YWx1ZT4KICAgICAgIDwvQmFzaWNFbnRyeT4KICAgICAgIDxCYXNpY0VudHJ5PgogICAgICAgIDxuYW1lPldpZGdldFBvczwvbmFtZT4KICAgICAgICA8ZmxhZ3M+NjU2NjY8L2ZsYWdzPgogICAgICAgIDxCYXNpY0VudHJ5PgogICAgICAgICA8bmFtZT5YPC9uYW1lPgogICAgICAgICA8ZmxhZ3M+NjYxNzg8L2ZsYWdzPgogICAgICAgICA8dmFsdWUgdHlwZT0iMiI+NDgxPC92YWx1ZT4KICAgICAgICA8L0Jhc2ljRW50cnk+CiAgICAgICAgPEJhc2ljRW50cnk+CiAgICAgICAgIDxuYW1lPlk8L25hbWU+CiAgICAgICAgIDxmbGFncz42NjE3ODwvZmxhZ3M+CiAgICAgICAgIDx2YWx1ZSB0eXBlPSIyIj4xNTwvdmFsdWU+CiAgICAgICAgPC9CYXNpY0VudHJ5PgogICAgICAgPC9CYXNpY0VudHJ5PgogICAgICAgPEJhc2ljRW50cnk+CiAgICAgICAgPG5hbWU+V2lkZ2V0U2l6ZTwvbmFtZT4KICAgICAgICA8ZmxhZ3M+NjU2NjY8L2ZsYWdzPgogICAgICAgIDxCYXNpY0VudHJ5PgogICAgICAgICA8bmFtZT5XaWR0aDwvbmFtZT4KICAgICAgICAgPGZsYWdzPjY2MTc4PC9mbGFncz4KICAgICAgICAgPHZhbHVlIHR5cGU9IjIiPjIzNDwvdmFsdWU+CiAgICAgICAgPC9CYXNpY0VudHJ5PgogICAgICAgIDxCYXNpY0VudHJ5PgogICAgICAgICA8bmFtZT5IZWlnaHQ8L25hbWU+CiAgICAgICAgIDxmbGFncz42NjE3ODwvZmxhZ3M+CiAgICAgICAgIDx2YWx1ZSB0eXBlPSIyIj4yMDk8L3ZhbHVlPgogICAgICAgIDwvQmFzaWNFbnRyeT4KICAgICAgIDwvQmFzaWNFbnRyeT4KICAgICAgPC9CYXNpY0VudHJ5PgogICAgICA8QmFzaWNFbnRyeT4KICAgICAgIDxuYW1lPnBsb3QzPC9uYW1lPgogICAgICAgPGZsYWdzPjY2NDM0PC9mbGFncz4KICAgICAgIDx2YWx1ZSB0eXBlPSIzIj5QbG90PC92YWx1ZT4KICAgICAgIDxCYXNpY0VudHJ5PgogICAgICAgIDxuYW1lPlZpZXdNb2RlPC9uYW1lPgogICAgICAgIDxmbGFncz42NjE3ODwvZmxhZ3M+CiAgICAgICAgPHZhbHVlIHR5cGU9IjIiPjM8L3ZhbHVlPgogICAgICAgPC9CYXNpY0VudHJ5PgogICAgICAgPEJhc2ljRW50cnk+CiAgICAgICAgPG5hbWU+Vmlld0hlaWdodDwvbmFtZT4KICAgICAgICA8ZmxhZ3M+NjYxNzg8L2ZsYWdzPgogICAgICAgIDx2YWx1ZSB0eXBlPSIyIj4zNTc8L3ZhbHVlPgogICAgICAgPC9CYXNpY0VudHJ5PgogICAgICAgPEJhc2ljRW50cnk+CiAgICAgICAgPG5hbWU+Vmlld1dpZHRoPC9uYW1lPgogICAgICAgIDxmbGFncz42NjE3ODwvZmxhZ3M+CiAgICAgICAgPHZhbHVlIHR5cGU9IjIiPjYxNjwvdmFsdWU+CiAgICAgICA8L0Jhc2ljRW50cnk+CiAgICAgICA8QmFzaWNFbnRyeT4KICAgICAgICA8bmFtZT5WaWV3RmVhdHVyZXM8L25hbWU+CiAgICAgICAgPGZsYWdzPjY2NDM0PC9mbGFncz4KICAgICAgICA8dmFsdWUgdHlwZT0iMyI+RlNDLUEKU1NDLUE8L3ZhbHVlPgogICAgICAgPC9CYXNpY0VudHJ5PgogICAgICAgPEJhc2ljRW50cnk+CiAgICAgICAgPG5hbWU+Vmlld011bHRpTGF5ZXI8L25hbWU+CiAgICAgICAgPGZsYWdzPjY1OTIyPC9mbGFncz4KICAgICAgICA8dmFsdWUgdHlwZT0iMSI+MDwvdmFsdWU+CiAgICAgICA8L0Jhc2ljRW50cnk+CiAgICAgICA8QmFzaWNFbnRyeT4KICAgICAgICA8bmFtZT5WaWV3U291cmNlPC9uYW1lPgogICAgICAgIDxmbGFncz42NjQzNDwvZmxhZ3M+CiAgICAgICAgPHZhbHVlIHR5cGU9IjMiPjE6bGl2ZTwvdmFsdWU+CiAgICAgICA8L0Jhc2ljRW50cnk+CiAgICAgICA8QmFzaWNFbnRyeT4KICAgICAgICA8bmFtZT5WaWV3UG9wdWxhdGlvbnM8L25hbWU+CiAgICAgICAgPGZsYWdzPjY2NDM0PC9mbGFncz4KICAgICAgICA8dmFsdWUgdHlwZT0iMyI+MTpsaXZlPC92YWx1ZT4KICAgICAgIDwvQmFzaWNFbnRyeT4KICAgICAgIDxCYXNpY0VudHJ5PgogICAgICAgIDxuYW1lPlZpZXdBeGVzPC9uYW1lPgogICAgICAgIDxmbGFncz42NjQzNDwvZmxhZ3M+CiAgICAgICAgPHZhbHVlIHR5cGU9IjMiPkFzIGFjcXVpcmVkCkFzIGFjcXVpcmVkPC92YWx1ZT4KICAgICAgIDwvQmFzaWNFbnRyeT4KICAgICAgIDxCYXNpY0VudHJ5PgogICAgICAgIDxuYW1lPlZpZXdab29tPC9uYW1lPgogICAgICAgIDxmbGFncz42NjQzNDwvZmxhZ3M+CiAgICAgICAgPHZhbHVlIHR5cGU9IjMiPjAuMCwxLjAKMC4wLDEuMDwvdmFsdWU+CiAgICAgICA8L0Jhc2ljRW50cnk+CiAgICAgICA8QmFzaWNFbnRyeT4KICAgICAgICA8bmFtZT5WaWV3SGlkZVJlZ2lvbnM8L25hbWU+CiAgICAgICAgPGZsYWdzPjY2MTc4PC9mbGFncz4KICAgICAgICA8dmFsdWUgdHlwZT0iMiI+MDwvdmFsdWU+CiAgICAgICA8L0Jhc2ljRW50cnk+CiAgICAgICA8QmFzaWNFbnRyeT4KICAgICAgICA8bmFtZT5IaXN0b2dyYW1Vc2VPdmVybGF5PC9uYW1lPgogICAgICAgIDxmbGFncz42NjE3ODwvZmxhZ3M+CiAgICAgICAgPHZhbHVlIHR5cGU9IjIiPjA8L3ZhbHVlPgogICAgICAgPC9CYXNpY0VudHJ5PgogICAgICAgPEJhc2ljRW50cnk+CiAgICAgICAgPG5hbWU+SGlzdG9ncmFtT3ZlcmxheTwvbmFtZT4KICAgICAgICA8ZmxhZ3M+NjY0MzQ8L2ZsYWdzPgogICAgICAgIDx2YWx1ZSB0eXBlPSIzIj4KCgoKCgoKCgo8L3ZhbHVlPgogICAgICAgPC9CYXNpY0VudHJ5PgogICAgICAgPEJhc2ljRW50cnk+CiAgICAgICAgPG5hbWU+SGlzdG9ncmFtT3ZlcmxheUNvbG9yczwvbmFtZT4KICAgICAgICA8ZmxhZ3M+NjY0MzQ8L2ZsYWdzPgogICAgICAgIDx2YWx1ZSB0eXBlPSIzIj4jZmZhYTdmCiNmZmFhZmYKI2FhZmY3ZgojOTZkOGUxCiNhYWFhN2YKI2ZmODY0YQojZmM1N2ZmCiM2YmZmNDIKIzQwYmNmZgojYTJhYTM0PC92YWx1ZT4KICAgICAgIDwvQmFzaWNFbnRyeT4KICAgICAgIDxCYXNpY0VudHJ5PgogICAgICAgIDxuYW1lPlZpZXdEYXRhRW5kPC9uYW1lPgogICAgICAgIDxmbGFncz42NjE3ODwvZmxhZ3M+CiAgICAgICAgPHZhbHVlIHR5cGU9IjIiPjIxNDc0ODM2NDc8L3ZhbHVlPgogICAgICAgPC9CYXNpY0VudHJ5PgogICAgICAgPEJhc2ljRW50cnk+CiAgICAgICAgPG5hbWU+Vmlld0RhdGFTa2lwPC9uYW1lPgogICAgICAgIDxmbGFncz42NjE3ODwvZmxhZ3M+CiAgICAgICAgPHZhbHVlIHR5cGU9IjIiPjA8L3ZhbHVlPgogICAgICAgPC9CYXNpY0VudHJ5PgogICAgICAgPEJhc2ljRW50cnk+CiAgICAgICAgPG5hbWU+Vmlld0RhdGFTdGFydDwvbmFtZT4KICAgICAgICA8ZmxhZ3M+NjYxNzg8L2ZsYWdzPgogICAgICAgIDx2YWx1ZSB0eXBlPSIyIj4wPC92YWx1ZT4KICAgICAgIDwvQmFzaWNFbnRyeT4KICAgICAgIDxCYXNpY0VudHJ5PgogICAgICAgIDxuYW1lPlNjcmlwdFRleHQ8L25hbWU+CiAgICAgICAgPGZsYWdzPjY2NDM0PC9mbGFncz4KICAgICAgICA8dmFsdWUgdHlwZT0iMyI+RWRpdCB0ZXh0IHZpYSBQcm9wZXJ0aWVzPC92YWx1ZT4KICAgICAgICA8QmFzaWNFbnRyeT4KICAgICAgICAgPG5hbWU+UHJlZGVmaW5lZFNjcmlwdFRleHQ8L25hbWU+CiAgICAgICAgIDxmbGFncz42NjQzNDwvZmxhZ3M+CiAgICAgICAgIDx2YWx1ZSB0eXBlPSIzIj48L3ZhbHVlPgogICAgICAgIDwvQmFzaWNFbnRyeT4KICAgICAgIDwvQmFzaWNFbnRyeT4KICAgICAgIDxCYXNpY0VudHJ5PgogICAgICAgIDxuYW1lPlNjcmlwdFRleHRBbGlnbm1lbnQ8L25hbWU+CiAgICAgICAgPGZsYWdzPjY2MTc4PC9mbGFncz4KICAgICAgICA8dmFsdWUgdHlwZT0iMiI+MDwvdmFsdWU+CiAgICAgICA8L0Jhc2ljRW50cnk+CiAgICAgICA8QmFzaWNFbnRyeT4KICAgICAgICA8bmFtZT5IaXN0b2dyYW1Ob3JtYWxpemF0aW9uPC9uYW1lPgogICAgICAgIDxmbGFncz42NjE3ODwvZmxhZ3M+CiAgICAgICAgPHZhbHVlIHR5cGU9IjIiPjA8L3ZhbHVlPgogICAgICAgPC9CYXNpY0VudHJ5PgogICAgICAgPEJhc2ljRW50cnk+CiAgICAgICAgPG5hbWU+SGlzdG9ncmFtUGxvdE1vZGU8L25hbWU+CiAgICAgICAgPGZsYWdzPjY2MTc4PC9mbGFncz4KICAgICAgICA8dmFsdWUgdHlwZT0iMiI+MDwvdmFsdWU+CiAgICAgICA8L0Jhc2ljRW50cnk+CiAgICAgICA8QmFzaWNFbnRyeT4KICAgICAgICA8bmFtZT5IaXN0b2dyYW1TbW9vdGhpbmc8L25hbWU+CiAgICAgICAgPGZsYWdzPjY2MTc4PC9mbGFncz4KICAgICAgICA8dmFsdWUgdHlwZT0iMiI+MDwvdmFsdWU+CiAgICAgICA8L0Jhc2ljRW50cnk+CiAgICAgICA8QmFzaWNFbnRyeT4KICAgICAgICA8bmFtZT5TdGF0aXN0aWNGZWF0dXJlczwvbmFtZT4KICAgICAgICA8ZmxhZ3M+NjY0MzQ8L2ZsYWdzPgogICAgICAgIDx2YWx1ZSB0eXBlPSIzIj5GU0MtQQpTU0MtQTwvdmFsdWU+CiAgICAgICA8L0Jhc2ljRW50cnk+CiAgICAgICA8QmFzaWNFbnRyeT4KICAgICAgICA8bmFtZT5TdGF0aXN0aWNSZWdpb25GdW5jczwvbmFtZT4KICAgICAgICA8ZmxhZ3M+NjY0MzQ8L2ZsYWdzPgogICAgICAgIDx2YWx1ZSB0eXBlPSIzIj5QYXRoCiUtVDwvdmFsdWU+CiAgICAgICA8L0Jhc2ljRW50cnk+CiAgICAgICA8QmFzaWNFbnRyeT4KICAgICAgICA8bmFtZT5TdGF0aXN0aWNGZWF0dXJlRnVuY3M8L25hbWU+CiAgICAgICAgPGZsYWdzPjY2NDM0PC9mbGFncz4KICAgICAgICA8dmFsdWUgdHlwZT0iMyI+PC92YWx1ZT4KICAgICAgIDwvQmFzaWNFbnRyeT4KICAgICAgIDxCYXNpY0VudHJ5PgogICAgICAgIDxuYW1lPlN0YXRpc3RpY1NvdXJjZUluZm88L25hbWU+CiAgICAgICAgPGZsYWdzPjY1OTIyPC9mbGFncz4KICAgICAgICA8dmFsdWUgdHlwZT0iMSI+MTwvdmFsdWU+CiAgICAgICA8L0Jhc2ljRW50cnk+CiAgICAgICA8QmFzaWNFbnRyeT4KICAgICAgICA8bmFtZT5TdGF0aXN0aWNUYWJsZTwvbmFtZT4KICAgICAgICA8ZmxhZ3M+NjU5MjI8L2ZsYWdzPgogICAgICAgIDx2YWx1ZSB0eXBlPSIxIj4xPC92YWx1ZT4KICAgICAgIDwvQmFzaWNFbnRyeT4KICAgICAgIDxCYXNpY0VudHJ5PgogICAgICAgIDxuYW1lPlN0YXRpc3RpY0ZlYXR1cmVOYW1lPC9uYW1lPgogICAgICAgIDxmbGFncz42NjE3ODwvZmxhZ3M+CiAgICAgICAgPHZhbHVlIHR5cGU9IjIiPjA8L3ZhbHVlPgogICAgICAgPC9CYXNpY0VudHJ5PgogICAgICAgPEJhc2ljRW50cnk+CiAgICAgICAgPG5hbWU+SGVhdG1hcDwvbmFtZT4KICAgICAgICA8ZmxhZ3M+NjU2NjY8L2ZsYWdzPgogICAgICAgIDxCYXNpY0VudHJ5PgogICAgICAgICA8bmFtZT5Db2xvcjE8L25hbWU+CiAgICAgICAgIDxmbGFncz42NjQzNDwvZmxhZ3M+CiAgICAgICAgIDx2YWx1ZSB0eXBlPSIzIj4jZmYwMDAwPC92YWx1ZT4KICAgICAgICA8L0Jhc2ljRW50cnk+CiAgICAgICAgPEJhc2ljRW50cnk+CiAgICAgICAgIDxuYW1lPkNvbG9yMjwvbmFtZT4KICAgICAgICAgPGZsYWdzPjY2NDM0PC9mbGFncz4KICAgICAgICAgPHZhbHVlIHR5cGU9IjMiPiMwMGFhMDA8L3ZhbHVlPgogICAgICAgIDwvQmFzaWNFbnRyeT4KICAgICAgICA8QmFzaWNFbnRyeT4KICAgICAgICAgPG5hbWU+Q29sb3IzPC9uYW1lPgogICAgICAgICA8ZmxhZ3M+NjY0MzQ8L2ZsYWdzPgogICAgICAgICA8dmFsdWUgdHlwZT0iMyI+I2ZmZmYwMDwvdmFsdWU+CiAgICAgICAgPC9CYXNpY0VudHJ5PgogICAgICAgIDxCYXNpY0VudHJ5PgogICAgICAgICA8bmFtZT5Db2xvcjQ8L25hbWU+CiAgICAgICAgIDxmbGFncz42NjQzNDwvZmxhZ3M+CiAgICAgICAgIDx2YWx1ZSB0eXBlPSIzIj4jMzMzM2ZmPC92YWx1ZT4KICAgICAgICA8L0Jhc2ljRW50cnk+CiAgICAgICAgPEJhc2ljRW50cnk+CiAgICAgICAgIDxuYW1lPlRocmVzaG9sZDE8L25hbWU+CiAgICAgICAgIDxmbGFncz42NzQ1ODwvZmxhZ3M+CiAgICAgICAgIDx2YWx1ZSB0eXBlPSI3Ij4xPC92YWx1ZT4KICAgICAgICA8L0Jhc2ljRW50cnk+CiAgICAgICAgPEJhc2ljRW50cnk+CiAgICAgICAgIDxuYW1lPlRocmVzaG9sZDI8L25hbWU+CiAgICAgICAgIDxmbGFncz42NzQ1ODwvZmxhZ3M+CiAgICAgICAgIDx2YWx1ZSB0eXBlPSI3Ij4xMDA8L3ZhbHVlPgogICAgICAgIDwvQmFzaWNFbnRyeT4KICAgICAgICA8QmFzaWNFbnRyeT4KICAgICAgICAgPG5hbWU+UmVnaW9uPC9uYW1lPgogICAgICAgICA8ZmxhZ3M+NjY0MzQ8L2ZsYWdzPgogICAgICAgICA8dmFsdWUgdHlwZT0iMyI+bGl2ZTwvdmFsdWU+CiAgICAgICAgPC9CYXNpY0VudHJ5PgogICAgICAgIDxCYXNpY0VudHJ5PgogICAgICAgICA8bmFtZT5SZWdpb25GdW5jdGlvbjwvbmFtZT4KICAgICAgICAgPGZsYWdzPjY2NDM0PC9mbGFncz4KICAgICAgICAgPHZhbHVlIHR5cGU9IjMiPkNvdW50PC92YWx1ZT4KICAgICAgICA8L0Jhc2ljRW50cnk+CiAgICAgICAgPEJhc2ljRW50cnk+CiAgICAgICAgIDxuYW1lPkZlYXR1cmU8L25hbWU+CiAgICAgICAgIDxmbGFncz42NjQzNDwvZmxhZ3M+CiAgICAgICAgIDx2YWx1ZSB0eXBlPSIzIj5GU0MtQTwvdmFsdWU+CiAgICAgICAgPC9CYXNpY0VudHJ5PgogICAgICAgIDxCYXNpY0VudHJ5PgogICAgICAgICA8bmFtZT5GZWF0dXJlRnVuY3Rpb248L25hbWU+CiAgICAgICAgIDxmbGFncz42NjQzNDwvZmxhZ3M+CiAgICAgICAgIDx2YWx1ZSB0eXBlPSIzIj5NZWFuPC92YWx1ZT4KICAgICAgICA8L0Jhc2ljRW50cnk+CiAgICAgICAgPEJhc2ljRW50cnk+CiAgICAgICAgIDxuYW1lPk1vZGU8L25hbWU+CiAgICAgICAgIDxmbGFncz42NjE3ODwvZmxhZ3M+CiAgICAgICAgIDx2YWx1ZSB0eXBlPSIyIj4wPC92YWx1ZT4KICAgICAgICA8L0Jhc2ljRW50cnk+CiAgICAgICAgPEJhc2ljRW50cnk+CiAgICAgICAgIDxuYW1lPkZ1bmN0aW9uPC9uYW1lPgogICAgICAgICA8ZmxhZ3M+NjYxNzg8L2ZsYWdzPgogICAgICAgICA8dmFsdWUgdHlwZT0iMiI+MTwvdmFsdWU+CiAgICAgICAgPC9CYXNpY0VudHJ5PgogICAgICAgIDxCYXNpY0VudHJ5PgogICAgICAgICA8bmFtZT5EaXNhYmxlZEdyb3VwczwvbmFtZT4KICAgICAgICAgPGZsYWdzPjY2NDM0PC9mbGFncz4KICAgICAgICAgPHZhbHVlIHR5cGU9IjMiPjwvdmFsdWU+CiAgICAgICAgPC9CYXNpY0VudHJ5PgogICAgICAgPC9CYXNpY0VudHJ5PgogICAgICAgPEJhc2ljRW50cnk+CiAgICAgICAgPG5hbWU+V2lkZ2V0UG9zPC9uYW1lPgogICAgICAgIDxmbGFncz42NTY2NjwvZmxhZ3M+CiAgICAgICAgPEJhc2ljRW50cnk+CiAgICAgICAgIDxuYW1lPlg8L25hbWU+CiAgICAgICAgIDxmbGFncz42NjE3ODwvZmxhZ3M+CiAgICAgICAgIDx2YWx1ZSB0eXBlPSIyIj4xMzwvdmFsdWU+CiAgICAgICAgPC9CYXNpY0VudHJ5PgogICAgICAgIDxCYXNpY0VudHJ5PgogICAgICAgICA8bmFtZT5ZPC9uYW1lPgogICAgICAgICA8ZmxhZ3M+NjYxNzg8L2ZsYWdzPgogICAgICAgICA8dmFsdWUgdHlwZT0iMiI+MjI0PC92YWx1ZT4KICAgICAgICA8L0Jhc2ljRW50cnk+CiAgICAgICA8L0Jhc2ljRW50cnk+CiAgICAgICA8QmFzaWNFbnRyeT4KICAgICAgICA8bmFtZT5XaWRnZXRTaXplPC9uYW1lPgogICAgICAgIDxmbGFncz42NTY2NjwvZmxhZ3M+CiAgICAgICAgPEJhc2ljRW50cnk+CiAgICAgICAgIDxuYW1lPldpZHRoPC9uYW1lPgogICAgICAgICA8ZmxhZ3M+NjYxNzg8L2ZsYWdzPgogICAgICAgICA8dmFsdWUgdHlwZT0iMiI+NzAyPC92YWx1ZT4KICAgICAgICA8L0Jhc2ljRW50cnk+CiAgICAgICAgPEJhc2ljRW50cnk+CiAgICAgICAgIDxuYW1lPkhlaWdodDwvbmFtZT4KICAgICAgICAgPGZsYWdzPjY2MTc4PC9mbGFncz4KICAgICAgICAgPHZhbHVlIHR5cGU9IjIiPjQxODwvdmFsdWU+CiAgICAgICAgPC9CYXNpY0VudHJ5PgogICAgICAgPC9CYXNpY0VudHJ5PgogICAgICA8L0Jhc2ljRW50cnk+CiAgICAgPC9CYXNpY0VudHJ5PgogICAgPC9CYXNpY0VudHJ5PgogICA8L0Jhc2ljRW50cnk+CiAgPC9CYXNpY0VudHJ5PgogPC9CYXNpY0VudHJ5PgogPEJhc2ljRW50cnk+CiAgPG5hbWU+UmVnaW9uczwvbmFtZT4KICA8ZmxhZ3M+NjU2NjY8L2ZsYWdzPgogIDxCYXNpY0VudHJ5PgogICA8bmFtZT42MTwvbmFtZT4KICAgPGZsYWdzPjY1NjY2PC9mbGFncz4KICAgPEJhc2ljRW50cnk+CiAgICA8bmFtZT5Vc2VyZGVmTmFtZTwvbmFtZT4KICAgIDxmbGFncz42NjQzNDwvZmxhZ3M+CiAgICA8dmFsdWUgdHlwZT0iMyI+PC92YWx1ZT4KICAgPC9CYXNpY0VudHJ5PgogICA8QmFzaWNFbnRyeT4KICAgIDxuYW1lPlR5cGU8L25hbWU+CiAgICA8ZmxhZ3M+NjYxNzg8L2ZsYWdzPgogICAgPHZhbHVlIHR5cGU9IjIiPjI8L3ZhbHVlPgogICA8L0Jhc2ljRW50cnk+CiAgIDxCYXNpY0VudHJ5PgogICAgPG5hbWU+RmVhdHVyZXM8L25hbWU+CiAgICA8ZmxhZ3M+NjY0MzQ8L2ZsYWdzPgogICAgPHZhbHVlIHR5cGU9IjMiPkZTQy1BClNTQy1BPC92YWx1ZT4KICAgPC9CYXNpY0VudHJ5PgogICA8QmFzaWNFbnRyeT4KICAgIDxuYW1lPkdyb3VwPC9uYW1lPgogICAgPGZsYWdzPjY2MTc4PC9mbGFncz4KICAgIDx2YWx1ZSB0eXBlPSIyIj4wPC92YWx1ZT4KICAgPC9CYXNpY0VudHJ5PgogICA8QmFzaWNFbnRyeT4KICAgIDxuYW1lPkNvbG9yPC9uYW1lPgogICAgPGZsYWdzPjY2NDM0PC9mbGFncz4KICAgIDx2YWx1ZSB0eXBlPSIzIj4jMDA4MDAwPC92YWx1ZT4KICAgPC9CYXNpY0VudHJ5PgogICA8QmFzaWNFbnRyeT4KICAgIDxuYW1lPklzTm90PC9uYW1lPgogICAgPGZsYWdzPjY1OTIyPC9mbGFncz4KICAgIDx2YWx1ZSB0eXBlPSIxIj4wPC92YWx1ZT4KICAgPC9CYXNpY0VudHJ5PgogICA8QmFzaWNFbnRyeT4KICAgIDxuYW1lPlBvaW50czwvbmFtZT4KICAgIDxmbGFncz42NTY2NjwvZmxhZ3M+CiAgICA8QmFzaWNFbnRyeT4KICAgICA8bmFtZT5Qb2ludDA8L25hbWU+CiAgICAgPGZsYWdzPjY1NjY2PC9mbGFncz4KICAgICA8QmFzaWNFbnRyeT4KICAgICAgPG5hbWU+WDwvbmFtZT4KICAgICAgPGZsYWdzPjY2MTc4PC9mbGFncz4KICAgICAgPHZhbHVlIHR5cGU9IjIiPjA8L3ZhbHVlPgogICAgIDwvQmFzaWNFbnRyeT4KICAgICA8QmFzaWNFbnRyeT4KICAgICAgPG5hbWU+WTwvbmFtZT4KICAgICAgPGZsYWdzPjY2MTc4PC9mbGFncz4KICAgICAgPHZhbHVlIHR5cGU9IjIiPjM8L3ZhbHVlPgogICAgIDwvQmFzaWNFbnRyeT4KICAgIDwvQmFzaWNFbnRyeT4KICAgIDxCYXNpY0VudHJ5PgogICAgIDxuYW1lPlBvaW50MTwvbmFtZT4KICAgICA8ZmxhZ3M+NjU2NjY8L2ZsYWdzPgogICAgIDxCYXNpY0VudHJ5PgogICAgICA8bmFtZT5YPC9uYW1lPgogICAgICA8ZmxhZ3M+NjYxNzg8L2ZsYWdzPgogICAgICA8dmFsdWUgdHlwZT0iMiI+MDwvdmFsdWU+CiAgICAgPC9CYXNpY0VudHJ5PgogICAgIDxCYXNpY0VudHJ5PgogICAgICA8bmFtZT5ZPC9uYW1lPgogICAgICA8ZmxhZ3M+NjYxNzg8L2ZsYWdzPgogICAgICA8dmFsdWUgdHlwZT0iMiI+Mzg0PC92YWx1ZT4KICAgICA8L0Jhc2ljRW50cnk+CiAgICA8L0Jhc2ljRW50cnk+CiAgICA8QmFzaWNFbnRyeT4KICAgICA8bmFtZT5Qb2ludDI8L25hbWU+CiAgICAgPGZsYWdzPjY1NjY2PC9mbGFncz4KICAgICA8QmFzaWNFbnRyeT4KICAgICAgPG5hbWU+WDwvbmFtZT4KICAgICAgPGZsYWdzPjY2MTc4PC9mbGFncz4KICAgICAgPHZhbHVlIHR5cGU9IjIiPjEyNTwvdmFsdWU+CiAgICAgPC9CYXNpY0VudHJ5PgogICAgIDxCYXNpY0VudHJ5PgogICAgICA8bmFtZT5ZPC9uYW1lPgogICAgICA8ZmxhZ3M+NjYxNzg8L2ZsYWdzPgogICAgICA8dmFsdWUgdHlwZT0iMiI+NDc3PC92YWx1ZT4KICAgICA8L0Jhc2ljRW50cnk+CiAgICA8L0Jhc2ljRW50cnk+CiAgICA8QmFzaWNFbnRyeT4KICAgICA8bmFtZT5Qb2ludDM8L25hbWU+CiAgICAgPGZsYWdzPjY1NjY2PC9mbGFncz4KICAgICA8QmFzaWNFbnRyeT4KICAgICAgPG5hbWU+WDwvbmFtZT4KICAgICAgPGZsYWdzPjY2MTc4PC9mbGFncz4KICAgICAgPHZhbHVlIHR5cGU9IjIiPjQ5ODwvdmFsdWU+CiAgICAgPC9CYXNpY0VudHJ5PgogICAgIDxCYXNpY0VudHJ5PgogICAgICA8bmFtZT5ZPC9uYW1lPgogICAgICA8ZmxhZ3M+NjYxNzg8L2ZsYWdzPgogICAgICA8dmFsdWUgdHlwZT0iMiI+NDYwPC92YWx1ZT4KICAgICA8L0Jhc2ljRW50cnk+CiAgICA8L0Jhc2ljRW50cnk+CiAgICA8QmFzaWNFbnRyeT4KICAgICA8bmFtZT5Qb2ludDQ8L25hbWU+CiAgICAgPGZsYWdzPjY1NjY2PC9mbGFncz4KICAgICA8QmFzaWNFbnRyeT4KICAgICAgPG5hbWU+WDwvbmFtZT4KICAgICAgPGZsYWdzPjY2MTc4PC9mbGFncz4KICAgICAgPHZhbHVlIHR5cGU9IjIiPjQ5ODwvdmFsdWU+CiAgICAgPC9CYXNpY0VudHJ5PgogICAgIDxCYXNpY0VudHJ5PgogICAgICA8bmFtZT5ZPC9uYW1lPgogICAgICA8ZmxhZ3M+NjYxNzg8L2ZsYWdzPgogICAgICA8dmFsdWUgdHlwZT0iMiI+MzwvdmFsdWU+CiAgICAgPC9CYXNpY0VudHJ5PgogICAgPC9CYXNpY0VudHJ5PgogICA8L0Jhc2ljRW50cnk+CiAgIDxCYXNpY0VudHJ5PgogICAgPG5hbWU+VGV4dFBvaW50czwvbmFtZT4KICAgIDxmbGFncz42NTY2NjwvZmxhZ3M+CiAgICA8QmFzaWNFbnRyeT4KICAgICA8bmFtZT5Qb2ludDA8L25hbWU+CiAgICAgPGZsYWdzPjY1NjY2PC9mbGFncz4KICAgICA8QmFzaWNFbnRyeT4KICAgICAgPG5hbWU+WDwvbmFtZT4KICAgICAgPGZsYWdzPjY2MTc4PC9mbGFncz4KICAgICAgPHZhbHVlIHR5cGU9IjIiPjI4PC92YWx1ZT4KICAgICA8L0Jhc2ljRW50cnk+CiAgICAgPEJhc2ljRW50cnk+CiAgICAgIDxuYW1lPlk8L25hbWU+CiAgICAgIDxmbGFncz42NjE3ODwvZmxhZ3M+CiAgICAgIDx2YWx1ZSB0eXBlPSIyIj4xMDwvdmFsdWU+CiAgICAgPC9CYXNpY0VudHJ5PgogICAgIDxCYXNpY0VudHJ5PgogICAgICA8bmFtZT5UZXh0PC9uYW1lPgogICAgICA8ZmxhZ3M+NjY0MzQ8L2ZsYWdzPgogICAgICA8dmFsdWUgdHlwZT0iMyI+PC92YWx1ZT4KICAgICA8L0Jhc2ljRW50cnk+CiAgICA8L0Jhc2ljRW50cnk+CiAgIDwvQmFzaWNFbnRyeT4KICA8L0Jhc2ljRW50cnk+CiAgPEJhc2ljRW50cnk+CiAgIDxuYW1lPjYyPC9uYW1lPgogICA8ZmxhZ3M+NjU2NjY8L2ZsYWdzPgogICA8QmFzaWNFbnRyeT4KICAgIDxuYW1lPlVzZXJkZWZOYW1lPC9uYW1lPgogICAgPGZsYWdzPjY2NDM0PC9mbGFncz4KICAgIDx2YWx1ZSB0eXBlPSIzIj48L3ZhbHVlPgogICA8L0Jhc2ljRW50cnk+CiAgIDxCYXNpY0VudHJ5PgogICAgPG5hbWU+VHlwZTwvbmFtZT4KICAgIDxmbGFncz42NjE3ODwvZmxhZ3M+CiAgICA8dmFsdWUgdHlwZT0iMiI+MjwvdmFsdWU+CiAgIDwvQmFzaWNFbnRyeT4KICAgPEJhc2ljRW50cnk+CiAgICA8bmFtZT5GZWF0dXJlczwvbmFtZT4KICAgIDxmbGFncz42NjQzNDwvZmxhZ3M+CiAgICA8dmFsdWUgdHlwZT0iMyI+RlNDLUEKRlNDLUg8L3ZhbHVlPgogICA8L0Jhc2ljRW50cnk+CiAgIDxCYXNpY0VudHJ5PgogICAgPG5hbWU+R3JvdXA8L25hbWU+CiAgICA8ZmxhZ3M+NjYxNzg8L2ZsYWdzPgogICAgPHZhbHVlIHR5cGU9IjIiPjA8L3ZhbHVlPgogICA8L0Jhc2ljRW50cnk+CiAgIDxCYXNpY0VudHJ5PgogICAgPG5hbWU+Q29sb3I8L25hbWU+CiAgICA8ZmxhZ3M+NjY0MzQ8L2ZsYWdzPgogICAgPHZhbHVlIHR5cGU9IjMiPiNmZjAwMDA8L3ZhbHVlPgogICA8L0Jhc2ljRW50cnk+CiAgIDxCYXNpY0VudHJ5PgogICAgPG5hbWU+SXNOb3Q8L25hbWU+CiAgICA8ZmxhZ3M+NjU5MjI8L2ZsYWdzPgogICAgPHZhbHVlIHR5cGU9IjEiPjA8L3ZhbHVlPgogICA8L0Jhc2ljRW50cnk+CiAgIDxCYXNpY0VudHJ5PgogICAgPG5hbWU+UG9pbnRzPC9uYW1lPgogICAgPGZsYWdzPjY1NjY2PC9mbGFncz4KICAgIDxCYXNpY0VudHJ5PgogICAgIDxuYW1lPlBvaW50MDwvbmFtZT4KICAgICA8ZmxhZ3M+NjU2NjY8L2ZsYWdzPgogICAgIDxCYXNpY0VudHJ5PgogICAgICA8bmFtZT5YPC9uYW1lPgogICAgICA8ZmxhZ3M+NjYxNzg8L2ZsYWdzPgogICAgICA8dmFsdWUgdHlwZT0iMiI+NDYzPC92YWx1ZT4KICAgICA8L0Jhc2ljRW50cnk+CiAgICAgPEJhc2ljRW50cnk+CiAgICAgIDxuYW1lPlk8L25hbWU+CiAgICAgIDxmbGFncz42NjE3ODwvZmxhZ3M+CiAgICAgIDx2YWx1ZSB0eXBlPSIyIj4xOTI8L3ZhbHVlPgogICAgIDwvQmFzaWNFbnRyeT4KICAgIDwvQmFzaWNFbnRyeT4KICAgIDxCYXNpY0VudHJ5PgogICAgIDxuYW1lPlBvaW50MTwvbmFtZT4KICAgICA8ZmxhZ3M+NjU2NjY8L2ZsYWdzPgogICAgIDxCYXNpY0VudHJ5PgogICAgICA8bmFtZT5YPC9uYW1lPgogICAgICA8ZmxhZ3M+NjYxNzg8L2ZsYWdzPgogICAgICA8dmFsdWUgdHlwZT0iMiI+NDU8L3ZhbHVlPgogICAgIDwvQmFzaWNFbnRyeT4KICAgICA8QmFzaWNFbnRyeT4KICAgICAgPG5hbWU+WTwvbmFtZT4KICAgICAgPGZsYWdzPjY2MTc4PC9mbGFncz4KICAgICAgPHZhbHVlIHR5cGU9IjIiPjQ2MjwvdmFsdWU+CiAgICAgPC9CYXNpY0VudHJ5PgogICAgPC9CYXNpY0VudHJ5PgogICAgPEJhc2ljRW50cnk+CiAgICAgPG5hbWU+UG9pbnQyPC9uYW1lPgogICAgIDxmbGFncz42NTY2NjwvZmxhZ3M+CiAgICAgPEJhc2ljRW50cnk+CiAgICAgIDxuYW1lPlg8L25hbWU+CiAgICAgIDxmbGFncz42NjE3ODwvZmxhZ3M+CiAgICAgIDx2YWx1ZSB0eXBlPSIyIj4yMDwvdmFsdWU+CiAgICAgPC9CYXNpY0VudHJ5PgogICAgIDxCYXNpY0VudHJ5PgogICAgICA8bmFtZT5ZPC9uYW1lPgogICAgICA8ZmxhZ3M+NjYxNzg8L2ZsYWdzPgogICAgICA8dmFsdWUgdHlwZT0iMiI+NTAyPC92YWx1ZT4KICAgICA8L0Jhc2ljRW50cnk+CiAgICA8L0Jhc2ljRW50cnk+CiAgICA8QmFzaWNFbnRyeT4KICAgICA8bmFtZT5Qb2ludDM8L25hbWU+CiAgICAgPGZsYWdzPjY1NjY2PC9mbGFncz4KICAgICA8QmFzaWNFbnRyeT4KICAgICAgPG5hbWU+WDwvbmFtZT4KICAgICAgPGZsYWdzPjY2MTc4PC9mbGFncz4KICAgICAgPHZhbHVlIHR5cGU9IjIiPjMzNDwvdmFsdWU+CiAgICAgPC9CYXNpY0VudHJ5PgogICAgIDxCYXNpY0VudHJ5PgogICAgICA8bmFtZT5ZPC9uYW1lPgogICAgICA8ZmxhZ3M+NjYxNzg8L2ZsYWdzPgogICAgICA8dmFsdWUgdHlwZT0iMiI+MzIzPC92YWx1ZT4KICAgICA8L0Jhc2ljRW50cnk+CiAgICA8L0Jhc2ljRW50cnk+CiAgIDwvQmFzaWNFbnRyeT4KICAgPEJhc2ljRW50cnk+CiAgICA8bmFtZT5UZXh0UG9pbnRzPC9uYW1lPgogICAgPGZsYWdzPjY1NjY2PC9mbGFncz4KICAgIDxCYXNpY0VudHJ5PgogICAgIDxuYW1lPlBvaW50MDwvbmFtZT4KICAgICA8ZmxhZ3M+NjU2NjY8L2ZsYWdzPgogICAgIDxCYXNpY0VudHJ5PgogICAgICA8bmFtZT5YPC9uYW1lPgogICAgICA8ZmxhZ3M+NjYxNzg8L2ZsYWdzPgogICAgICA8dmFsdWUgdHlwZT0iMiI+NzE8L3ZhbHVlPgogICAgIDwvQmFzaWNFbnRyeT4KICAgICA8QmFzaWNFbnRyeT4KICAgICAgPG5hbWU+WTwvbmFtZT4KICAgICAgPGZsYWdzPjY2MTc4PC9mbGFncz4KICAgICAgPHZhbHVlIHR5cGU9IjIiPjYyPC92YWx1ZT4KICAgICA8L0Jhc2ljRW50cnk+CiAgICAgPEJhc2ljRW50cnk+CiAgICAgIDxuYW1lPlRleHQ8L25hbWU+CiAgICAgIDxmbGFncz42NjQzNDwvZmxhZ3M+CiAgICAgIDx2YWx1ZSB0eXBlPSIzIj48L3ZhbHVlPgogICAgIDwvQmFzaWNFbnRyeT4KICAgIDwvQmFzaWNFbnRyeT4KICAgPC9CYXNpY0VudHJ5PgogIDwvQmFzaWNFbnRyeT4KICA8QmFzaWNFbnRyeT4KICAgPG5hbWU+NjM8L25hbWU+CiAgIDxmbGFncz42NTY2NjwvZmxhZ3M+CiAgIDxCYXNpY0VudHJ5PgogICAgPG5hbWU+VXNlcmRlZk5hbWU8L25hbWU+CiAgICA8ZmxhZ3M+NjY0MzQ8L2ZsYWdzPgogICAgPHZhbHVlIHR5cGU9IjMiPjwvdmFsdWU+CiAgIDwvQmFzaWNFbnRyeT4KICAgPEJhc2ljRW50cnk+CiAgICA8bmFtZT5UeXBlPC9uYW1lPgogICAgPGZsYWdzPjY2MTc4PC9mbGFncz4KICAgIDx2YWx1ZSB0eXBlPSIyIj40PC92YWx1ZT4KICAgPC9CYXNpY0VudHJ5PgogICA8QmFzaWNFbnRyeT4KICAgIDxuYW1lPkZlYXR1cmVzPC9uYW1lPgogICAgPGZsYWdzPjY2NDM0PC9mbGFncz4KICAgIDx2YWx1ZSB0eXBlPSIzIj5CMS1BClYxLUE8L3ZhbHVlPgogICA8L0Jhc2ljRW50cnk+CiAgIDxCYXNpY0VudHJ5PgogICAgPG5hbWU+R3JvdXA8L25hbWU+CiAgICA8ZmxhZ3M+NjYxNzg8L2ZsYWdzPgogICAgPHZhbHVlIHR5cGU9IjIiPjA8L3ZhbHVlPgogICA8L0Jhc2ljRW50cnk+CiAgIDxCYXNpY0VudHJ5PgogICAgPG5hbWU+Q29sb3I8L25hbWU+CiAgICA8ZmxhZ3M+NjY0MzQ8L2ZsYWdzPgogICAgPHZhbHVlIHR5cGU9IjMiPiMwMDAwZmY8L3ZhbHVlPgogICA8L0Jhc2ljRW50cnk+CiAgIDxCYXNpY0VudHJ5PgogICAgPG5hbWU+SXNOb3Q8L25hbWU+CiAgICA8ZmxhZ3M+NjU5MjI8L2ZsYWdzPgogICAgPHZhbHVlIHR5cGU9IjEiPjA8L3ZhbHVlPgogICA8L0Jhc2ljRW50cnk+CiAgIDxCYXNpY0VudHJ5PgogICAgPG5hbWU+UG9pbnRzPC9uYW1lPgogICAgPGZsYWdzPjY1NjY2PC9mbGFncz4KICAgIDxCYXNpY0VudHJ5PgogICAgIDxuYW1lPlBvaW50MDwvbmFtZT4KICAgICA8ZmxhZ3M+NjU2NjY8L2ZsYWdzPgogICAgIDxCYXNpY0VudHJ5PgogICAgICA8bmFtZT5YPC9uYW1lPgogICAgICA8ZmxhZ3M+NjYxNzg8L2ZsYWdzPgogICAgICA8dmFsdWUgdHlwZT0iMiI+MDwvdmFsdWU+CiAgICAgPC9CYXNpY0VudHJ5PgogICAgIDxCYXNpY0VudHJ5PgogICAgICA8bmFtZT5ZPC9uYW1lPgogICAgICA8ZmxhZ3M+NjYxNzg8L2ZsYWdzPgogICAgICA8dmFsdWUgdHlwZT0iMiI+Mjc3PC92YWx1ZT4KICAgICA8L0Jhc2ljRW50cnk+CiAgICA8L0Jhc2ljRW50cnk+CiAgICA8QmFzaWNFbnRyeT4KICAgICA8bmFtZT5Qb2ludDE8L25hbWU+CiAgICAgPGZsYWdzPjY1NjY2PC9mbGFncz4KICAgICA8QmFzaWNFbnRyeT4KICAgICAgPG5hbWU+WDwvbmFtZT4KICAgICAgPGZsYWdzPjY2MTc4PC9mbGFncz4KICAgICAgPHZhbHVlIHR5cGU9IjIiPjUxMjwvdmFsdWU+CiAgICAgPC9CYXNpY0VudHJ5PgogICAgIDxCYXNpY0VudHJ5PgogICAgICA8bmFtZT5ZPC9uYW1lPgogICAgICA8ZmxhZ3M+NjYxNzg8L2ZsYWdzPgogICAgICA8dmFsdWUgdHlwZT0iMiI+Mjc3PC92YWx1ZT4KICAgICA8L0Jhc2ljRW50cnk+CiAgICA8L0Jhc2ljRW50cnk+CiAgICA8QmFzaWNFbnRyeT4KICAgICA8bmFtZT5Qb2ludDI8L25hbWU+CiAgICAgPGZsYWdzPjY1NjY2PC9mbGFncz4KICAgICA8QmFzaWNFbnRyeT4KICAgICAgPG5hbWU+WDwvbmFtZT4KICAgICAgPGZsYWdzPjY2MTc4PC9mbGFncz4KICAgICAgPHZhbHVlIHR5cGU9IjIiPjIzNDwvdmFsdWU+CiAgICAgPC9CYXNpY0VudHJ5PgogICAgIDxCYXNpY0VudHJ5PgogICAgICA8bmFtZT5ZPC9uYW1lPgogICAgICA8ZmxhZ3M+NjYxNzg8L2ZsYWdzPgogICAgICA8dmFsdWUgdHlwZT0iMiI+MDwvdmFsdWU+CiAgICAgPC9CYXNpY0VudHJ5PgogICAgPC9CYXNpY0VudHJ5PgogICAgPEJhc2ljRW50cnk+CiAgICAgPG5hbWU+UG9pbnQzPC9uYW1lPgogICAgIDxmbGFncz42NTY2NjwvZmxhZ3M+CiAgICAgPEJhc2ljRW50cnk+CiAgICAgIDxuYW1lPlg8L25hbWU+CiAgICAgIDxmbGFncz42NjE3ODwvZmxhZ3M+CiAgICAgIDx2YWx1ZSB0eXBlPSIyIj4yMzQ8L3ZhbHVlPgogICAgIDwvQmFzaWNFbnRyeT4KICAgICA8QmFzaWNFbnRyeT4KICAgICAgPG5hbWU+WTwvbmFtZT4KICAgICAgPGZsYWdzPjY2MTc4PC9mbGFncz4KICAgICAgPHZhbHVlIHR5cGU9IjIiPjUxMjwvdmFsdWU+CiAgICAgPC9CYXNpY0VudHJ5PgogICAgPC9CYXNpY0VudHJ5PgogICA8L0Jhc2ljRW50cnk+CiAgIDxCYXNpY0VudHJ5PgogICAgPG5hbWU+VGV4dFBvaW50czwvbmFtZT4KICAgIDxmbGFncz42NTY2NjwvZmxhZ3M+CiAgICA8QmFzaWNFbnRyeT4KICAgICA8bmFtZT5Qb2ludDA8L25hbWU+CiAgICAgPGZsYWdzPjY1NjY2PC9mbGFncz4KICAgICA8QmFzaWNFbnRyeT4KICAgICAgPG5hbWU+WDwvbmFtZT4KICAgICAgPGZsYWdzPjY2MTc4PC9mbGFncz4KICAgICAgPHZhbHVlIHR5cGU9IjIiPjE3PC92YWx1ZT4KICAgICA8L0Jhc2ljRW50cnk+CiAgICAgPEJhc2ljRW50cnk+CiAgICAgIDxuYW1lPlk8L25hbWU+CiAgICAgIDxmbGFncz42NjE3ODwvZmxhZ3M+CiAgICAgIDx2YWx1ZSB0eXBlPSIyIj4yODQ8L3ZhbHVlPgogICAgIDwvQmFzaWNFbnRyeT4KICAgICA8QmFzaWNFbnRyeT4KICAgICAgPG5hbWU+VGV4dDwvbmFtZT4KICAgICAgPGZsYWdzPjY2NDM0PC9mbGFncz4KICAgICAgPHZhbHVlIHR5cGU9IjMiPjwvdmFsdWU+CiAgICAgPC9CYXNpY0VudHJ5PgogICAgPC9CYXNpY0VudHJ5PgogICAgPEJhc2ljRW50cnk+CiAgICAgPG5hbWU+UG9pbnQxPC9uYW1lPgogICAgIDxmbGFncz42NTY2NjwvZmxhZ3M+CiAgICAgPEJhc2ljRW50cnk+CiAgICAgIDxuYW1lPlg8L25hbWU+CiAgICAgIDxmbGFncz42NjE3ODwvZmxhZ3M+CiAgICAgIDx2YWx1ZSB0eXBlPSIyIj4xNzwvdmFsdWU+CiAgICAgPC9CYXNpY0VudHJ5PgogICAgIDxCYXNpY0VudHJ5PgogICAgICA8bmFtZT5ZPC9uYW1lPgogICAgICA8ZmxhZ3M+NjYxNzg8L2ZsYWdzPgogICAgICA8dmFsdWUgdHlwZT0iMiI+MTA8L3ZhbHVlPgogICAgIDwvQmFzaWNFbnRyeT4KICAgICA8QmFzaWNFbnRyeT4KICAgICAgPG5hbWU+VGV4dDwvbmFtZT4KICAgICAgPGZsYWdzPjY2NDM0PC9mbGFncz4KICAgICAgPHZhbHVlIHR5cGU9IjMiPjwvdmFsdWU+CiAgICAgPC9CYXNpY0VudHJ5PgogICAgPC9CYXNpY0VudHJ5PgogICAgPEJhc2ljRW50cnk+CiAgICAgPG5hbWU+UG9pbnQyPC9uYW1lPgogICAgIDxmbGFncz42NTY2NjwvZmxhZ3M+CiAgICAgPEJhc2ljRW50cnk+CiAgICAgIDxuYW1lPlg8L25hbWU+CiAgICAgIDxmbGFncz42NjE3ODwvZmxhZ3M+CiAgICAgIDx2YWx1ZSB0eXBlPSIyIj4yOTQ8L3ZhbHVlPgogICAgIDwvQmFzaWNFbnRyeT4KICAgICA8QmFzaWNFbnRyeT4KICAgICAgPG5hbWU+WTwvbmFtZT4KICAgICAgPGZsYWdzPjY2MTc4PC9mbGFncz4KICAgICAgPHZhbHVlIHR5cGU9IjIiPjE0PC92YWx1ZT4KICAgICA8L0Jhc2ljRW50cnk+CiAgICAgPEJhc2ljRW50cnk+CiAgICAgIDxuYW1lPlRleHQ8L25hbWU+CiAgICAgIDxmbGFncz42NjQzNDwvZmxhZ3M+CiAgICAgIDx2YWx1ZSB0eXBlPSIzIj48L3ZhbHVlPgogICAgIDwvQmFzaWNFbnRyeT4KICAgIDwvQmFzaWNFbnRyeT4KICAgIDxCYXNpY0VudHJ5PgogICAgIDxuYW1lPlBvaW50MzwvbmFtZT4KICAgICA8ZmxhZ3M+NjU2NjY8L2ZsYWdzPgogICAgIDxCYXNpY0VudHJ5PgogICAgICA8bmFtZT5YPC9uYW1lPgogICAgICA8ZmxhZ3M+NjYxNzg8L2ZsYWdzPgogICAgICA8dmFsdWUgdHlwZT0iMiI+MzExPC92YWx1ZT4KICAgICA8L0Jhc2ljRW50cnk+CiAgICAgPEJhc2ljRW50cnk+CiAgICAgIDxuYW1lPlk8L25hbWU+CiAgICAgIDxmbGFncz42NjE3ODwvZmxhZ3M+CiAgICAgIDx2YWx1ZSB0eXBlPSIyIj4yODQ8L3ZhbHVlPgogICAgIDwvQmFzaWNFbnRyeT4KICAgICA8QmFzaWNFbnRyeT4KICAgICAgPG5hbWU+VGV4dDwvbmFtZT4KICAgICAgPGZsYWdzPjY2NDM0PC9mbGFncz4KICAgICAgPHZhbHVlIHR5cGU9IjMiPjwvdmFsdWU+CiAgICAgPC9CYXNpY0VudHJ5PgogICAgPC9CYXNpY0VudHJ5PgogICA8L0Jhc2ljRW50cnk+CiAgPC9CYXNpY0VudHJ5PgogPC9CYXNpY0VudHJ5PgogPEJhc2ljRW50cnk+CiAgPG5hbWU+RmlsZVR5cGU8L25hbWU+CiAgPGZsYWdzPjY2NDM0PC9mbGFncz4KICA8dmFsdWUgdHlwZT0iMyI+QW5hbHlzaXM8L3ZhbHVlPgogPC9CYXNpY0VudHJ5PgogPEJhc2ljRW50cnk+CiAgPG5hbWU+Q2hlY2tzdW08L25hbWU+CiAgPGZsYWdzPjY2NDM0PC9mbGFncz4KICA8dmFsdWUgdHlwZT0iMyI+MDU1M2I3NTNhODZiMDBmZjJiZWUxMDUxMmE4ZDJkYjU8L3ZhbHVlPgogPC9CYXNpY0VudHJ5Pgo8L0Jhc2ljRW50cnk+Cg==/@MB_EXPERIMENT/0
PEJhc2ljRW50cnk+CiA8bmFtZT5Tb2Z0d2FyZTwvbmFtZT4KIDxmbGFncz4yNjIxNDY8L2ZsYWdzPgogPEJhc2ljRW50cnk+CiAgPG5hbWU+Q29uZmlnVmVyc2lvbjwvbmFtZT4KICA8ZmxhZ3M+MjYzMDQyPC9mbGFncz4KICA8dmFsdWUgdHlwZT0iMyI+MC40LjI1PC92YWx1ZT4KIDwvQmFzaWNFbnRyeT4KIDxCYXNpY0VudHJ5PgogIDxuYW1lPlZhbGlkaXR5S2V5PC9uYW1lPgogIDxmbGFncz4yNjM4MTA8L2ZsYWdzPgogIDx2YWx1ZSB0eXBlPSI2IiBzaXplPSIxMTIiPgpOd0F6QURjQU5BQmhBR0VBTkFBM0FESUFNZ0E1QURFQU1BQXpBR0VBTXdCZkFEQUFNQUF3QURBQVh3QXlBQzRBCk1RQXhBQzRBTVFBNEFERUFOd0F1QURFQU9RQTJBRElBTXdCZkFFMEFZUUJqQUhNQVVRQjFBR0VBYmdCMEFGOEEKTWdBd0FERUFPQUF4QURFQU1RQTBBQT09PC92YWx1ZT4KIDwvQmFzaWNFbnRyeT4KIDxCYXNpY0VudHJ5PgogIDxuYW1lPkV4cGVyaW1lbnQ8L25hbWU+CiAgPGZsYWdzPjI2MjI3NDwvZmxhZ3M+CiAgPEJhc2ljRW50cnk+CiAgIDxuYW1lPlJhY2s8L25hbWU+CiAgIDxmbGFncz4yNjMwNDI8L2ZsYWdzPgogICA8dmFsdWUgdHlwZT0iMyI+U2luZ2xlIHR1YmUgcmFjazwvdmFsdWU+CiAgPC9CYXNpY0VudHJ5PgogIDxCYXNpY0VudHJ5PgogICA8bmFtZT5SYWNrSXNTZWxlY3RhYmxlPC9uYW1lPgogICA8ZmxhZ3M+MjYyNTMwPC9mbGFncz4KICAgPHZhbHVlIHR5cGU9IjEiPjE8L3ZhbHVlPgogIDwvQmFzaWNFbnRyeT4KICA8QmFzaWNFbnRyeT4KICAgPG5hbWU+Q3VycmVudDwvbmFtZT4KICAgPGZsYWdzPjI2Mjc4NjwvZmxhZ3M+CiAgIDx2YWx1ZSB0eXBlPSIyIj4wPC92YWx1ZT4KICA8L0Jhc2ljRW50cnk+CiAgPEJhc2ljRW50cnk+CiAgIDxuYW1lPkZpbGVJZDwvbmFtZT4KICAgPGZsYWdzPjI2Mjc4NjwvZmxhZ3M+CiAgIDx2YWx1ZSB0eXBlPSIyIj44PC92YWx1ZT4KICA8L0Jhc2ljRW50cnk+CiAgPEJhc2ljRW50cnk+CiAgIDxuYW1lPkZpbGVCYXNlPC9uYW1lPgogICA8ZmxhZ3M+MjYzMDQyPC9mbGFncz4KICAgPHZhbHVlIHR5cGU9IjMiPmdmcDwvdmFsdWU+CiAgPC9CYXNpY0VudHJ5PgogIDxCYXNpY0VudHJ5PgogICA8bmFtZT5GaWxlSXNDdXN0b208L25hbWU+CiAgIDxmbGFncz4yNjI1MzA8L2ZsYWdzPgogICA8dmFsdWUgdHlwZT0iMSI+MTwvdmFsdWU+CiAgPC9CYXNpY0VudHJ5PgogIDxCYXNpY0VudHJ5PgogICA8bmFtZT5Qcm9qZWN0PC9uYW1lPgogICA8ZmxhZ3M+MjYzMDQyPC9mbGFncz4KICAgPHZhbHVlIHR5cGU9IjMiPkFubmV4aW5WPC92YWx1ZT4KICA8L0Jhc2ljRW50cnk+CiAgPEJhc2ljRW50cnk+CiAgIDxuYW1lPlJhY2tQcm9jZXNzaW5nT3JkZXI8L25hbWU+CiAgIDxmbGFncz4yNjI3ODY8L2ZsYWdzPgogICA8dmFsdWUgdHlwZT0iMiI+MDwvdmFsdWU+CiAgPC9CYXNpY0VudHJ5PgogIDxCYXNpY0VudHJ5PgogICA8bmFtZT5SZWFnZW50czwvbmFtZT4KICAgPGZsYWdzPjI2MjI3NDwvZmxhZ3M+CiAgIDxCYXNpY0VudHJ5PgogICAgPG5hbWU+UjE8L25hbWU+CiAgICA8ZmxhZ3M+MjYyMjc0PC9mbGFncz4KICAgIDxCYXNpY0VudHJ5PgogICAgIDxuYW1lPkV4cGlyYXRpb25EYXRlPC9uYW1lPgogICAgIDxmbGFncz4yNjMwNDI8L2ZsYWdzPgogICAgIDx2YWx1ZSB0eXBlPSIzIj48L3ZhbHVlPgogICAgPC9CYXNpY0VudHJ5PgogICAgPEJhc2ljRW50cnk+CiAgICAgPG5hbWU+TG90TnVtYmVyPC9uYW1lPgogICAgIDxmbGFncz4yNjMwNDI8L2ZsYWdzPgogICAgIDx2YWx1ZSB0eXBlPSIzIj48L3ZhbHVlPgogICAgPC9CYXNpY0VudHJ5PgogICAgPEJhc2ljRW50cnk+CiAgICAgPG5hbWU+UmVhZ2VudDwvbmFtZT4KICAgICA8ZmxhZ3M+MjYzMDQyPC9mbGFncz4KICAgICA8dmFsdWUgdHlwZT0iMyI+PC92YWx1ZT4KICAgIDwvQmFzaWNFbnRyeT4KICAgIDxCYXNpY0VudHJ5PgogICAgIDxuYW1lPkNhdGVnb3J5PC9uYW1lPgogICAgIDxmbGFncz4yNjMwNDI8L2ZsYWdzPgogICAgIDx2YWx1ZSB0eXBlPSIzIj48L3ZhbHVlPgogICAgPC9CYXNpY0VudHJ5PgogICAgPEJhc2ljRW50cnk+CiAgICAgPG5hbWU+QWN0aXZlPC9uYW1lPgogICAgIDxmbGFncz4yNjI1MzA8L2ZsYWdzPgogICAgIDx2YWx1ZSB0eXBlPSIxIj4wPC92YWx1ZT4KICAgIDwvQmFzaWNFbnRyeT4KICAgIDxCYXNpY0VudHJ5PgogICAgIDxuYW1lPlRpbWU8L25hbWU+CiAgICAgPGZsYWdzPjI2Mjc4NjwvZmxhZ3M+CiAgICAgPHZhbHVlIHR5cGU9IjIiPjA8L3ZhbHVlPgogICAgPC9CYXNpY0VudHJ5PgogICAgPEJhc2ljRW50cnk+CiAgICAgPG5hbWU+VGl0ZXI8L25hbWU+CiAgICAgPGZsYWdzPjI2Mjc4NjwvZmxhZ3M+CiAgICAgPHZhbHVlIHR5cGU9IjIiPjA8L3ZhbHVlPgogICAgPC9CYXNpY0VudHJ5PgogICAgPEJhc2ljRW50cnk+CiAgICAgPG5hbWU+UGFyYWxsZWw8L25hbWU+CiAgICAgPGZsYWdzPjI2Mjc4NjwvZmxhZ3M+CiAgICAgPHZhbHVlIHR5cGU9IjIiPjA8L3ZhbHVlPgogICAgPC9CYXNpY0VudHJ5PgogICAgPEJhc2ljRW50cnk+CiAgICAgPG5hbWU+UHJpb3JpdHk8L25hbWU+CiAgICAgPGZsYWdzPjI2Mjc4NjwvZmxhZ3M+CiAgICAgPHZhbHVlIHR5cGU9IjIiPjA8L3ZhbHVlPgogICAgPC9CYXNpY0VudHJ5PgogICAgPEJhc2ljRW50cnk+CiAgICAgPG5hbWU+TWluVm9sdW1lPC9uYW1lPgogICAgIDxmbGFncz4yNjI3ODY8L2ZsYWdzPgogICAgIDx2YWx1ZSB0eXBlPSIyIj4wPC92YWx1ZT4KICAgIDwvQmFzaWNFbnRyeT4KICAgIDxCYXNpY0VudHJ5PgogICAgIDxuYW1lPlZpc2libGU8L25hbWU+CiAgICAgPGZsYWdzPjI2Mjc4NjwvZmxhZ3M+CiAgICAgPHZhbHVlIHR5cGU9IjIiPjM8L3ZhbHVlPgogICAgPC9CYXNpY0VudHJ5PgogICA8L0Jhc2ljRW50cnk+CiAgIDxCYXNpY0VudHJ5PgogICAgPG5hbWU+UjI8L25hbWU+CiAgICA8ZmxhZ3M+MjYyMjc0PC9mbGFncz4KICAgIDxCYXNpY0VudHJ5PgogICAgIDxuYW1lPkV4cGlyYXRpb25EYXRlPC9uYW1lPgogICAgIDxmbGFncz4yNjMwNDI8L2ZsYWdzPgogICAgIDx2YWx1ZSB0eXBlPSIzIj48L3ZhbHVlPgogICAgPC9CYXNpY0VudHJ5PgogICAgPEJhc2ljRW50cnk+CiAgICAgPG5hbWU+TG90TnVtYmVyPC9uYW1lPgogICAgIDxmbGFncz4yNjMwNDI8L2ZsYWdzPgogICAgIDx2YWx1ZSB0eXBlPSIzIj48L3ZhbHVlPgogICAgPC9CYXNpY0VudHJ5PgogICAgPEJhc2ljRW50cnk+CiAgICAgPG5hbWU+UmVhZ2VudDwvbmFtZT4KICAgICA8ZmxhZ3M+MjYzMDQyPC9mbGFncz4KICAgICA8dmFsdWUgdHlwZT0iMyI+PC92YWx1ZT4KICAgIDwvQmFzaWNFbnRyeT4KICAgIDxCYXNpY0VudHJ5PgogICAgIDxuYW1lPkNhdGVnb3J5PC9uYW1lPgogICAgIDxmbGFncz4yNjMwNDI8L2ZsYWdzPgogICAgIDx2YWx1ZSB0eXBlPSIzIj48L3ZhbHVlPgogICAgPC9CYXNpY0VudHJ5PgogICAgPEJhc2ljRW50cnk+CiAgICAgPG5hbWU+QWN0aXZlPC9uYW1lPgogICAgIDxmbGFncz4yNjI1MzA8L2ZsYWdzPgogICAgIDx2YWx1ZSB0eXBlPSIxIj4wPC92YWx1ZT4KICAgIDwvQmFzaWNFbnRyeT4KICAgIDxCYXNpY0VudHJ5PgogICAgIDxuYW1lPlRpbWU8L25hbWU+CiAgICAgPGZsYWdzPjI2Mjc4NjwvZmxhZ3M+CiAgICAgPHZhbHVlIHR5cGU9IjIiPjA8L3ZhbHVlPgogICAgPC9CYXNpY0VudHJ5PgogICAgPEJhc2ljRW50cnk+CiAgICAgPG5hbWU+VGl0ZXI8L25hbWU+CiAgICAgPGZsYWdzPjI2Mjc4NjwvZmxhZ3M+CiAgICAgPHZhbHVlIHR5cGU9IjIiPjA8L3ZhbHVlPgogICAgPC9CYXNpY0VudHJ5PgogICAgPEJhc2ljRW50cnk+CiAgICAgPG5hbWU+UGFyYWxsZWw8L25hbWU+CiAgICAgPGZsYWdzPjI2Mjc4NjwvZmxhZ3M+CiAgICAgPHZhbHVlIHR5cGU9IjIiPjA8L3ZhbHVlPgogICAgPC9CYXNpY0VudHJ5PgogICAgPEJhc2ljRW50cnk+CiAgICAgPG5hbWU+UHJpb3JpdHk8L25hbWU+CiAgICAgPGZsYWdzPjI2Mjc4NjwvZmxhZ3M+CiAgICAgPHZhbHVlIHR5cGU9IjIiPjA8L3ZhbHVlPgogICAgPC9CYXNpY0VudHJ5PgogICAgPEJhc2ljRW50cnk+CiAgICAgPG5hbWU+TWluVm9sdW1lPC9uYW1lPgogICAgIDxmbGFncz4yNjI3ODY8L2ZsYWdzPgogICAgIDx2YWx1ZSB0eXBlPSIyIj4wPC92YWx1ZT4KICAgIDwvQmFzaWNFbnRyeT4KICAgIDxCYXNpY0VudHJ5PgogICAgIDxuYW1lPlZpc2libGU8L25hbWU+CiAgICAgPGZsYWdzPjI2Mjc4NjwvZmxhZ3M+CiAgICAgPHZhbHVlIHR5cGU9IjIiPjM8L3ZhbHVlPgogICAgPC9CYXNpY0VudHJ5PgogICA8L0Jhc2ljRW50cnk+CiAgIDxCYXNpY0VudHJ5PgogICAgPG5hbWU+UjM8L25hbWU+CiAgICA8ZmxhZ3M+MjYyMjc0PC9mbGFncz4KICAgIDxCYXNpY0VudHJ5PgogICAgIDxuYW1lPkV4cGlyYXRpb25EYXRlPC9uYW1lPgogICAgIDxmbGFncz4yNjMwNDI8L2ZsYWdzPgogICAgIDx2YWx1ZSB0eXBlPSIzIj48L3ZhbHVlPgogICAgPC9CYXNpY0VudHJ5PgogICAgPEJhc2ljRW50cnk+CiAgICAgPG5hbWU+TG90TnVtYmVyPC9uYW1lPgogICAgIDxmbGFncz4yNjMwNDI8L2ZsYWdzPgogICAgIDx2YWx1ZSB0eXBlPSIzIj48L3ZhbHVlPgogICAgPC9CYXNpY0VudHJ5PgogICAgPEJhc2ljRW50cnk+CiAgICAgPG5hbWU+UmVhZ2VudDwvbmFtZT4KICAgICA8ZmxhZ3M+MjYzMDQyPC9mbGFncz4KICAgICA8dmFsdWUgdHlwZT0iMyI+PC92YWx1ZT4KICAgIDwvQmFzaWNFbnRyeT4KICAgIDxCYXNpY0VudHJ5PgogICAgIDxuYW1lPkNhdGVnb3J5PC9uYW1lPgogICAgIDxmbGFncz4yNjMwNDI8L2ZsYWdzPgogICAgIDx2YWx1ZSB0eXBlPSIzIj48L3ZhbHVlPgogICAgPC9CYXNpY0VudHJ5PgogICAgPEJhc2ljRW50cnk+CiAgICAgPG5hbWU+QWN0aXZlPC9uYW1lPgogICAgIDxmbGFncz4yNjI1MzA8L2ZsYWdzPgogICAgIDx2YWx1ZSB0eXBlPSIxIj4wPC92YWx1ZT4KICAgIDwvQmFzaWNFbnRyeT4KICAgIDxCYXNpY0VudHJ5PgogICAgIDxuYW1lPlRpbWU8L25hbWU+CiAgICAgPGZsYWdzPjI2Mjc4NjwvZmxhZ3M+CiAgICAgPHZhbHVlIHR5cGU9IjIiPjA8L3ZhbHVlPgogICAgPC9CYXNpY0VudHJ5PgogICAgPEJhc2ljRW50cnk+CiAgICAgPG5hbWU+VGl0ZXI8L25hbWU+CiAgICAgPGZsYWdzPjI2Mjc4NjwvZmxhZ3M+CiAgICAgPHZhbHVlIHR5cGU9IjIiPjA8L3ZhbHVlPgogICAgPC9CYXNpY0VudHJ5PgogICAgPEJhc2ljRW50cnk+CiAgICAgPG5hbWU+UGFyYWxsZWw8L25hbWU+CiAgICAgPGZsYWdzPjI2Mjc4NjwvZmxhZ3M+CiAgICAgPHZhbHVlIHR5cGU9IjIiPjA8L3ZhbHVlPgogICAgPC9CYXNpY0VudHJ5PgogICAgPEJhc2ljRW50cnk+CiAgICAgPG5hbWU+UHJpb3JpdHk8L25hbWU+CiAgICAgPGZsYWdzPjI2Mjc4NjwvZmxhZ3M+CiAgICAgPHZhbHVlIHR5cGU9IjIiPjA8L3ZhbHVlPgogICAgPC9CYXNpY0VudHJ5PgogICAgPEJhc2ljRW50cnk+CiAgICAgPG5hbWU+TWluVm9sdW1lPC9uYW1lPgogICAgIDxmbGFncz4yNjI3ODY8L2ZsYWdzPgogICAgIDx2YWx1ZSB0eXBlPSIyIj4wPC92YWx1ZT4KICAgIDwvQmFzaWNFbnRyeT4KICAgIDxCYXNpY0VudHJ5PgogICAgIDxuYW1lPlZpc2libGU8L25hbWU+CiAgICAgPGZsYWdzPjI2Mjc4NjwvZmxhZ3M+CiAgICAgPHZhbHVlIHR5cGU9IjIiPjM8L3ZhbHVlPgogICAgPC9CYXNpY0VudHJ5PgogICA8L0Jhc2ljRW50cnk+CiAgIDxCYXNpY0VudHJ5PgogICAgPG5hbWU+UjQ8L25hbWU+CiAgICA8ZmxhZ3M+MjYyMjc0PC9mbGFncz4KICAgIDxCYXNpY0VudHJ5PgogICAgIDxuYW1lPkV4cGlyYXRpb25EYXRlPC9uYW1lPgogICAgIDxmbGFncz4yNjMwNDI8L2ZsYWdzPgogICAgIDx2YWx1ZSB0eXBlPSIzIj48L3ZhbHVlPgogICAgPC9CYXNpY0VudHJ5PgogICAgPEJhc2ljRW50cnk+CiAgICAgPG5hbWU+TG90TnVtYmVyPC9uYW1lPgogICAgIDxmbGFncz4yNjMwNDI8L2ZsYWdzPgogICAgIDx2YWx1ZSB0eXBlPSIzIj48L3ZhbHVlPgogICAgPC9CYXNpY0VudHJ5PgogICAgPEJhc2ljRW50cnk+CiAgICAgPG5hbWU+UmVhZ2VudDwvbmFtZT4KICAgICA8ZmxhZ3M+MjYzMDQyPC9mbGFncz4KICAgICA8dmFsdWUgdHlwZT0iMyI+PC92YWx1ZT4KICAgIDwvQmFzaWNFbnRyeT4KICAgIDxCYXNpY0VudHJ5PgogICAgIDxuYW1lPkNhdGVnb3J5PC9uYW1lPgogICAgIDxmbGFncz4yNjMwNDI8L2ZsYWdzPgogICAgIDx2YWx1ZSB0eXBlPSIzIj48L3ZhbHVlPgogICAgPC9CYXNpY0VudHJ5PgogICAgPEJhc2ljRW50cnk+CiAgICAgPG5hbWU+QWN0aXZlPC9uYW1lPgogICAgIDxmbGFncz4yNjI1MzA8L2ZsYWdzPgogICAgIDx2YWx1ZSB0eXBlPSIxIj4wPC92YWx1ZT4KICAgIDwvQmFzaWNFbnRyeT4KICAgIDxCYXNpY0VudHJ5PgogICAgIDxuYW1lPlRpbWU8L25hbWU+CiAgICAgPGZsYWdzPjI2Mjc4NjwvZmxhZ3M+CiAgICAgPHZhbHVlIHR5cGU9IjIiPjA8L3ZhbHVlPgogICAgPC9CYXNpY0VudHJ5PgogICAgPEJhc2ljRW50cnk+CiAgICAgPG5hbWU+VGl0ZXI8L25hbWU+CiAgICAgPGZsYWdzPjI2Mjc4NjwvZmxhZ3M+CiAgICAgPHZhbHVlIHR5cGU9IjIiPjA8L3ZhbHVlPgogICAgPC9CYXNpY0VudHJ5PgogICAgPEJhc2ljRW50cnk+CiAgICAgPG5hbWU+UGFyYWxsZWw8L25hbWU+CiAgICAgPGZsYWdzPjI2Mjc4NjwvZmxhZ3M+CiAgICAgPHZhbHVlIHR5cGU9IjIiPjA8L3ZhbHVlPgogICAgPC9CYXNpY0VudHJ5PgogICAgPEJhc2ljRW50cnk+CiAgICAgPG5hbWU+UHJpb3JpdHk8L25hbWU+CiAgICAgPGZsYWdzPjI2Mjc4NjwvZmxhZ3M+CiAgICAgPHZhbHVlIHR5cGU9IjIiPjA8L3ZhbHVlPgogICAgPC9CYXNpY0VudHJ5PgogICAgPEJhc2ljRW50cnk+CiAgICAgPG5hbWU+TWluVm9sdW1lPC9uYW1lPgogICAgIDxmbGFncz4yNjI3ODY8L2ZsYWdzPgogICAgIDx2YWx1ZSB0eXBlPSIyIj4wPC92YWx1ZT4KICAgIDwvQmFzaWNFbnRyeT4KICAgIDxCYXNpY0VudHJ5PgogICAgIDxuYW1lPlZpc2libGU8L25hbWU+CiAgICAgPGZsYWdzPjI2Mjc4NjwvZmxhZ3M+CiAgICAgPHZhbHVlIHR5cGU9IjIiPjM8L3ZhbHVlPgogICAgPC9CYXNpY0VudHJ5PgogICA8L0Jhc2ljRW50cnk+CiAgIDxCYXNpY0VudHJ5PgogICAgPG5hbWU+UjU8L25hbWU+CiAgICA8ZmxhZ3M+MjYyMjc0PC9mbGFncz4KICAgIDxCYXNpY0VudHJ5PgogICAgIDxuYW1lPkV4cGlyYXRpb25EYXRlPC9uYW1lPgogICAgIDxmbGFncz4yNjMwNDI8L2ZsYWdzPgogICAgIDx2YWx1ZSB0eXBlPSIzIj48L3ZhbHVlPgogICAgPC9CYXNpY0VudHJ5PgogICAgPEJhc2ljRW50cnk+CiAgICAgPG5hbWU+TG90TnVtYmVyPC9uYW1lPgogICAgIDxmbGFncz4yNjMwNDI8L2ZsYWdzPgogICAgIDx2YWx1ZSB0eXBlPSIzIj48L3ZhbHVlPgogICAgPC9CYXNpY0VudHJ5PgogICAgPEJhc2ljRW50cnk+CiAgICAgPG5hbWU+UmVhZ2VudDwvbmFtZT4KICAgICA8ZmxhZ3M+MjYzMDQyPC9mbGFncz4KICAgICA8dmFsdWUgdHlwZT0iMyI+PC92YWx1ZT4KICAgIDwvQmFzaWNFbnRyeT4KICAgIDxCYXNpY0VudHJ5PgogICAgIDxuYW1lPkNhdGVnb3J5PC9uYW1lPgogICAgIDxmbGFncz4yNjMwNDI8L2ZsYWdzPgogICAgIDx2YWx1ZSB0eXBlPSIzIj48L3ZhbHVlPgogICAgPC9CYXNpY0VudHJ5PgogICAgPEJhc2ljRW50cnk+CiAgICAgPG5hbWU+QWN0aXZlPC9uYW1lPgogICAgIDxmbGFncz4yNjI1MzA8L2ZsYWdzPgogICAgIDx2YWx1ZSB0eXBlPSIxIj4wPC92YWx1ZT4KICAgIDwvQmFzaWNFbnRyeT4KICAgIDxCYXNpY0VudHJ5PgogICAgIDxuYW1lPlRpbWU8L25hbWU+CiAgICAgPGZsYWdzPjI2Mjc4NjwvZmxhZ3M+CiAgICAgPHZhbHVlIHR5cGU9IjIiPjA8L3ZhbHVlPgogICAgPC9CYXNpY0VudHJ5PgogICAgPEJhc2ljRW50cnk+CiAgICAgPG5hbWU+VGl0ZXI8L25hbWU+CiAgICAgPGZsYWdzPjI2Mjc4NjwvZmxhZ3M+CiAgICAgPHZhbHVlIHR5cGU9IjIiPjA8L3ZhbHVlPgogICAgPC9CYXNpY0VudHJ5PgogICAgPEJhc2ljRW50cnk+CiAgICAgPG5hbWU+UGFyYWxsZWw8L25hbWU+CiAgICAgPGZsYWdzPjI2Mjc4NjwvZmxhZ3M+CiAgICAgPHZhbHVlIHR5cGU9IjIiPjA8L3ZhbHVlPgogICAgPC9CYXNpY0VudHJ5PgogICAgPEJhc2ljRW50cnk+CiAgICAgPG5hbWU+UHJpb3JpdHk8L25hbWU+CiAgICAgPGZsYWdzPjI2Mjc4NjwvZmxhZ3M+CiAgICAgPHZhbHVlIHR5cGU9IjIiPjA8L3ZhbHVlPgogICAgPC9CYXNpY0VudHJ5PgogICAgPEJhc2ljRW50cnk+CiAgICAgPG5hbWU+TWluVm9sdW1lPC9uYW1lPgogICAgIDxmbGFncz4yNjI3ODY8L2ZsYWdzPgogICAgIDx2YWx1ZSB0eXBlPSIyIj4wPC92YWx1ZT4KICAgIDwvQmFzaWNFbnRyeT4KICAgIDxCYXNpY0VudHJ5PgogICAgIDxuYW1lPlZpc2libGU8L25hbWU+CiAgICAgPGZsYWdzPjI2Mjc4NjwvZmxhZ3M+CiAgICAgPHZhbHVlIHR5cGU9IjIiPjI8L3ZhbHVlPgogICAgPC9CYXNpY0VudHJ5PgogICA8L0Jhc2ljRW50cnk+CiAgIDxCYXNpY0VudHJ5PgogICAgPG5hbWU+UjY8L25hbWU+CiAgICA8ZmxhZ3M+MjYyMjc0PC9mbGFncz4KICAgIDxCYXNpY0VudHJ5PgogICAgIDxuYW1lPkV4cGlyYXRpb25EYXRlPC9uYW1lPgogICAgIDxmbGFncz4yNjMwNDI8L2ZsYWdzPgogICAgIDx2YWx1ZSB0eXBlPSIzIj48L3ZhbHVlPgogICAgPC9CYXNpY0VudHJ5PgogICAgPEJhc2ljRW50cnk+CiAgICAgPG5hbWU+TG90TnVtYmVyPC9uYW1lPgogICAgIDxmbGFncz4yNjMwNDI8L2ZsYWdzPgogICAgIDx2YWx1ZSB0eXBlPSIzIj48L3ZhbHVlPgogICAgPC9CYXNpY0VudHJ5PgogICAgPEJhc2ljRW50cnk+CiAgICAgPG5hbWU+UmVhZ2VudDwvbmFtZT4KICAgICA8ZmxhZ3M+MjYzMDQyPC9mbGFncz4KICAgICA8dmFsdWUgdHlwZT0iMyI+PC92YWx1ZT4KICAgIDwvQmFzaWNFbnRyeT4KICAgIDxCYXNpY0VudHJ5PgogICAgIDxuYW1lPkNhdGVnb3J5PC9uYW1lPgogICAgIDxmbGFncz4yNjMwNDI8L2ZsYWdzPgogICAgIDx2YWx1ZSB0eXBlPSIzIj48L3ZhbHVlPgogICAgPC9CYXNpY0VudHJ5PgogICAgPEJhc2ljRW50cnk+CiAgICAgPG5hbWU+QWN0aXZlPC9uYW1lPgogICAgIDxmbGFncz4yNjI1MzA8L2ZsYWdzPgogICAgIDx2YWx1ZSB0eXBlPSIxIj4wPC92YWx1ZT4KICAgIDwvQmFzaWNFbnRyeT4KICAgIDxCYXNpY0VudHJ5PgogICAgIDxuYW1lPlRpbWU8L25hbWU+CiAgICAgPGZsYWdzPjI2Mjc4NjwvZmxhZ3M+CiAgICAgPHZhbHVlIHR5cGU9IjIiPjA8L3ZhbHVlPgogICAgPC9CYXNpY0VudHJ5PgogICAgPEJhc2ljRW50cnk+CiAgICAgPG5hbWU+VGl0ZXI8L25hbWU+CiAgICAgPGZsYWdzPjI2Mjc4NjwvZmxhZ3M+CiAgICAgPHZhbHVlIHR5cGU9IjIiPjA8L3ZhbHVlPgogICAgPC9CYXNpY0VudHJ5PgogICAgPEJhc2ljRW50cnk+CiAgICAgPG5hbWU+UGFyYWxsZWw8L25hbWU+CiAgICAgPGZsYWdzPjI2Mjc4NjwvZmxhZ3M+CiAgICAgPHZhbHVlIHR5cGU9IjIiPjA8L3ZhbHVlPgogICAgPC9CYXNpY0VudHJ5PgogICAgPEJhc2ljRW50cnk+CiAgICAgPG5hbWU+UHJpb3JpdHk8L25hbWU+CiAgICAgPGZsYWdzPjI2Mjc4NjwvZmxhZ3M+CiAgICAgPHZhbHVlIHR5cGU9IjIiPjA8L3ZhbHVlPgogICAgPC9CYXNpY0VudHJ5PgogICAgPEJhc2ljRW50cnk+CiAgICAgPG5hbWU+TWluVm9sdW1lPC9uYW1lPgogICAgIDxmbGFncz4yNjI3ODY8L2ZsYWdzPgogICAgIDx2YWx1ZSB0eXBlPSIyIj4wPC92YWx1ZT4KICAgIDwvQmFzaWNFbnRyeT4KICAgIDxCYXNpY0VudHJ5PgogICAgIDxuYW1lPlZpc2libGU8L25hbWU+CiAgICAgPGZsYWdzPjI2Mjc4NjwvZmxhZ3M+CiAgICAgPHZhbHVlIHR5cGU9IjIiPjI8L3ZhbHVlPgogICAgPC9CYXNpY0VudHJ5PgogICA8L0Jhc2ljRW50cnk+CiAgIDxCYXNpY0VudHJ5PgogICAgPG5hbWU+Ujc8L25hbWU+CiAgICA8ZmxhZ3M+MjYyMjc0PC9mbGFncz4KICAgIDxCYXNpY0VudHJ5PgogICAgIDxuYW1lPkV4cGlyYXRpb25EYXRlPC9uYW1lPgogICAgIDxmbGFncz4yNjMwNDI8L2ZsYWdzPgogICAgIDx2YWx1ZSB0eXBlPSIzIj48L3ZhbHVlPgogICAgPC9CYXNpY0VudHJ5PgogICAgPEJhc2ljRW50cnk+CiAgICAgPG5hbWU+TG90TnVtYmVyPC9uYW1lPgogICAgIDxmbGFncz4yNjMwNDI8L2ZsYWdzPgogICAgIDx2YWx1ZSB0eXBlPSIzIj48L3ZhbHVlPgogICAgPC9CYXNpY0VudHJ5PgogICAgPEJhc2ljRW50cnk+CiAgICAgPG5hbWU+UmVhZ2VudDwvbmFtZT4KICAgICA8ZmxhZ3M+MjYzMDQyPC9mbGFncz4KICAgICA8dmFsdWUgdHlwZT0iMyI+PC92YWx1ZT4KICAgIDwvQmFzaWNFbnRyeT4KICAgIDxCYXNpY0VudHJ5PgogICAgIDxuYW1lPkNhdGVnb3J5PC9uYW1lPgogICAgIDxmbGFncz4yNjMwNDI8L2ZsYWdzPgogICAgIDx2YWx1ZSB0eXBlPSIzIj48L3ZhbHVlPgogICAgPC9CYXNpY0VudHJ5PgogICAgPEJhc2ljRW50cnk+CiAgICAgPG5hbWU+QWN0aXZlPC9uYW1lPgogICAgIDxmbGFncz4yNjI1MzA8L2ZsYWdzPgogICAgIDx2YWx1ZSB0eXBlPSIxIj4wPC92YWx1ZT4KICAgIDwvQmFzaWNFbnRyeT4KICAgIDxCYXNpY0VudHJ5PgogICAgIDxuYW1lPlRpbWU8L25hbWU+CiAgICAgPGZsYWdzPjI2Mjc4NjwvZmxhZ3M+CiAgICAgPHZhbHVlIHR5cGU9IjIiPjA8L3ZhbHVlPgogICAgPC9CYXNpY0VudHJ5PgogICAgPEJhc2ljRW50cnk+CiAgICAgPG5hbWU+VGl0ZXI8L25hbWU+CiAgICAgPGZsYWdzPjI2Mjc4NjwvZmxhZ3M+CiAgICAgPHZhbHVlIHR5cGU9IjIiPjA8L3ZhbHVlPgogICAgPC9CYXNpY0VudHJ5PgogICAgPEJhc2ljRW50cnk+CiAgICAgPG5hbWU+UGFyYWxsZWw8L25hbWU+CiAgICAgPGZsYWdzPjI2Mjc4NjwvZmxhZ3M+CiAgICAgPHZhbHVlIHR5cGU9IjIiPjA8L3ZhbHVlPgogICAgPC9CYXNpY0VudHJ5PgogICAgPEJhc2ljRW50cnk+CiAgICAgPG5hbWU+UHJpb3JpdHk8L25hbWU+CiAgICAgPGZsYWdzPjI2Mjc4NjwvZmxhZ3M+CiAgICAgPHZhbHVlIHR5cGU9IjIiPjA8L3ZhbHVlPgogICAgPC9CYXNpY0VudHJ5PgogICAgPEJhc2ljRW50cnk+CiAgICAgPG5hbWU+TWluVm9sdW1lPC9uYW1lPgogICAgIDxmbGFncz4yNjI3ODY8L2ZsYWdzPgogICAgIDx2YWx1ZSB0eXBlPSIyIj4wPC92YWx1ZT4KICAgIDwvQmFzaWNFbnRyeT4KICAgIDxCYXNpY0VudHJ5PgogICAgIDxuYW1lPlZpc2libGU8L25hbWU+CiAgICAgPGZsYWdzPjI2Mjc4NjwvZmxhZ3M+CiAgICAgPHZhbHVlIHR5cGU9IjIiPjI8L3ZhbHVlPgogICAgPC9CYXNpY0VudHJ5PgogICA8L0Jhc2ljRW50cnk+CiAgIDxCYXNpY0VudHJ5PgogICAgPG5hbWU+Ujg8L25hbWU+CiAgICA8ZmxhZ3M+MjYyMjc0PC9mbGFncz4KICAgIDxCYXNpY0VudHJ5PgogICAgIDxuYW1lPkV4cGlyYXRpb25EYXRlPC9uYW1lPgogICAgIDxmbGFncz4yNjMwNDI8L2ZsYWdzPgogICAgIDx2YWx1ZSB0eXBlPSIzIj48L3ZhbHVlPgogICAgPC9CYXNpY0VudHJ5PgogICAgPEJhc2ljRW50cnk+CiAgICAgPG5hbWU+TG90TnVtYmVyPC9uYW1lPgogICAgIDxmbGFncz4yNjMwNDI8L2ZsYWdzPgogICAgIDx2YWx1ZSB0eXBlPSIzIj48L3ZhbHVlPgogICAgPC9CYXNpY0VudHJ5PgogICAgPEJhc2ljRW50cnk+CiAgICAgPG5hbWU+UmVhZ2VudDwvbmFtZT4KICAgICA8ZmxhZ3M+MjYzMDQyPC9mbGFncz4KICAgICA8dmFsdWUgdHlwZT0iMyI+PC92YWx1ZT4KICAgIDwvQmFzaWNFbnRyeT4KICAgIDxCYXNpY0VudHJ5PgogICAgIDxuYW1lPkNhdGVnb3J5PC9uYW1lPgogICAgIDxmbGFncz4yNjMwNDI8L2ZsYWdzPgogICAgIDx2YWx1ZSB0eXBlPSIzIj48L3ZhbHVlPgogICAgPC9CYXNpY0VudHJ5PgogICAgPEJhc2ljRW50cnk+CiAgICAgPG5hbWU+QWN0aXZlPC9uYW1lPgogICAgIDxmbGFncz4yNjI1MzA8L2ZsYWdzPgogICAgIDx2YWx1ZSB0eXBlPSIxIj4wPC92YWx1ZT4KICAgIDwvQmFzaWNFbnRyeT4KICAgIDxCYXNpY0VudHJ5PgogICAgIDxuYW1lPlRpbWU8L25hbWU+CiAgICAgPGZsYWdzPjI2Mjc4NjwvZmxhZ3M+CiAgICAgPHZhbHVlIHR5cGU9IjIiPjA8L3ZhbHVlPgogICAgPC9CYXNpY0VudHJ5PgogICAgPEJhc2ljRW50cnk+CiAgICAgPG5hbWU+VGl0ZXI8L25hbWU+CiAgICAgPGZsYWdzPjI2Mjc4NjwvZmxhZ3M+CiAgICAgPHZhbHVlIHR5cGU9IjIiPjA8L3ZhbHVlPgogICAgPC9CYXNpY0VudHJ5PgogICAgPEJhc2ljRW50cnk+CiAgICAgPG5hbWU+UGFyYWxsZWw8L25hbWU+CiAgICAgPGZsYWdzPjI2Mjc4NjwvZmxhZ3M+CiAgICAgPHZhbHVlIHR5cGU9IjIiPjA8L3ZhbHVlPgogICAgPC9CYXNpY0VudHJ5PgogICAgPEJhc2ljRW50cnk+CiAgICAgPG5hbWU+UHJpb3JpdHk8L25hbWU+CiAgICAgPGZsYWdzPjI2Mjc4NjwvZmxhZ3M+CiAgICAgPHZhbHVlIHR5cGU9IjIiPjA8L3ZhbHVlPgogICAgPC9CYXNpY0VudHJ5PgogICAgPEJhc2ljRW50cnk+CiAgICAgPG5hbWU+TWluVm9sdW1lPC9uYW1lPgogICAgIDxmbGFncz4yNjI3ODY8L2ZsYWdzPgogICAgIDx2YWx1ZSB0eXBlPSIyIj4wPC92YWx1ZT4KICAgIDwvQmFzaWNFbnRyeT4KICAgIDxCYXNpY0VudHJ5PgogICAgIDxuYW1lPlZpc2libGU8L25hbWU+CiAgICAgPGZsYWdzPjI2Mjc4NjwvZmxhZ3M+CiAgICAgPHZhbHVlIHR5cGU9IjIiPjI8L3ZhbHVlPgogICAgPC9CYXNpY0VudHJ5PgogICA8L0Jhc2ljRW50cnk+CiAgIDxCYXNpY0VudHJ5PgogICAgPG5hbWU+UzE8L25hbWU+CiAgICA8ZmxhZ3M+MjYyMjc0PC9mbGFncz4KICAgIDxCYXNpY0VudHJ5PgogICAgIDxuYW1lPkV4cGlyYXRpb25EYXRlPC9uYW1lPgogICAgIDxmbGFncz4yNjMwNDI8L2ZsYWdzPgogICAgIDx2YWx1ZSB0eXBlPSIzIj48L3ZhbHVlPgogICAgPC9CYXNpY0VudHJ5PgogICAgPEJhc2ljRW50cnk+CiAgICAgPG5hbWU+TG90TnVtYmVyPC9uYW1lPgogICAgIDxmbGFncz4yNjMwNDI8L2ZsYWdzPgogICAgIDx2YWx1ZSB0eXBlPSIzIj48L3ZhbHVlPgogICAgPC9CYXNpY0VudHJ5PgogICAgPEJhc2ljRW50cnk+CiAgICAgPG5hbWU+UmVhZ2VudDwvbmFtZT4KICAgICA8ZmxhZ3M+MjYzMDQyPC9mbGFncz4KICAgICA8dmFsdWUgdHlwZT0iMyI+PC92YWx1ZT4KICAgIDwvQmFzaWNFbnRyeT4KICAgIDxCYXNpY0VudHJ5PgogICAgIDxuYW1lPkNhdGVnb3J5PC9uYW1lPgogICAgIDxmbGFncz4yNjMwNDI8L2ZsYWdzPgogICAgIDx2YWx1ZSB0eXBlPSIzIj48L3ZhbHVlPgogICAgPC9CYXNpY0VudHJ5PgogICAgPEJhc2ljRW50cnk+CiAgICAgPG5hbWU+QWN0aXZlPC9uYW1lPgogICAgIDxmbGFncz4yNjI1MzA8L2ZsYWdzPgogICAgIDx2YWx1ZSB0eXBlPSIxIj4wPC92YWx1ZT4KICAgIDwvQmFzaWNFbnRyeT4KICAgIDxCYXNpY0VudHJ5PgogICAgIDxuYW1lPlRpbWU8L25hbWU+CiAgICAgPGZsYWdzPjI2Mjc4NjwvZmxhZ3M+CiAgICAgPHZhbHVlIHR5cGU9IjIiPjA8L3ZhbHVlPgogICAgPC9CYXNpY0VudHJ5PgogICAgPEJhc2ljRW50cnk+CiAgICAgPG5hbWU+VGl0ZXI8L25hbWU+CiAgICAgPGZsYWdzPjI2Mjc4NjwvZmxhZ3M+CiAgICAgPHZhbHVlIHR5cGU9IjIiPjA8L3ZhbHVlPgogICAgPC9CYXNpY0VudHJ5PgogICAgPEJhc2ljRW50cnk+CiAgICAgPG5hbWU+UGFyYWxsZWw8L25hbWU+CiAgICAgPGZsYWdzPjI2Mjc4NjwvZmxhZ3M+CiAgICAgPHZhbHVlIHR5cGU9IjIiPjA8L3ZhbHVlPgogICAgPC9CYXNpY0VudHJ5PgogICAgPEJhc2ljRW50cnk+CiAgICAgPG5hbWU+UHJpb3JpdHk8L25hbWU+CiAgICAgPGZsYWdzPjI2Mjc4NjwvZmxhZ3M+CiAgICAgPHZhbHVlIHR5cGU9IjIiPjA8L3ZhbHVlPgogICAgPC9CYXNpY0VudHJ5PgogICAgPEJhc2ljRW50cnk+CiAgICAgPG5hbWU+TWluVm9sdW1lPC9uYW1lPgogICAgIDxmbGFncz4yNjI3ODY8L2ZsYWdzPgogICAgIDx2YWx1ZSB0eXBlPSIyIj4wPC92YWx1ZT4KICAgIDwvQmFzaWNFbnRyeT4KICAgIDxCYXNpY0VudHJ5PgogICAgIDxuYW1lPlZpc2libGU8L25hbWU+CiAgICAgPGZsYWdzPjI2Mjc4NjwvZmxhZ3M+CiAgICAgPHZhbHVlIHR5cGU9IjIiPjc8L3ZhbHVlPgogICAgPC9CYXNpY0VudHJ5PgogICA8L0Jhc2ljRW50cnk+CiAgIDxCYXNpY0VudHJ5PgogICAgPG5hbWU+UzI8L25hbWU+CiAgICA8ZmxhZ3M+MjYyMjc0PC9mbGFncz4KICAgIDxCYXNpY0VudHJ5PgogICAgIDxuYW1lPkV4cGlyYXRpb25EYXRlPC9uYW1lPgogICAgIDxmbGFncz4yNjMwNDI8L2ZsYWdzPgogICAgIDx2YWx1ZSB0eXBlPSIzIj48L3ZhbHVlPgogICAgPC9CYXNpY0VudHJ5PgogICAgPEJhc2ljRW50cnk+CiAgICAgPG5hbWU+TG90TnVtYmVyPC9uYW1lPgogICAgIDxmbGFncz4yNjMwNDI8L2ZsYWdzPgogICAgIDx2YWx1ZSB0eXBlPSIzIj48L3ZhbHVlPgogICAgPC9CYXNpY0VudHJ5PgogICAgPEJhc2ljRW50cnk+CiAgICAgPG5hbWU+UmVhZ2VudDwvbmFtZT4KICAgICA8ZmxhZ3M+MjYzMDQyPC9mbGFncz4KICAgICA8dmFsdWUgdHlwZT0iMyI+PC92YWx1ZT4KICAgIDwvQmFzaWNFbnRyeT4KICAgIDxCYXNpY0VudHJ5PgogICAgIDxuYW1lPkNhdGVnb3J5PC9uYW1lPgogICAgIDxmbGFncz4yNjMwNDI8L2ZsYWdzPgogICAgIDx2YWx1ZSB0eXBlPSIzIj48L3ZhbHVlPgogICAgPC9CYXNpY0VudHJ5PgogICAgPEJhc2ljRW50cnk+CiAgICAgPG5hbWU+QWN0aXZlPC9uYW1lPgogICAgIDxmbGFncz4yNjI1MzA8L2ZsYWdzPgogICAgIDx2YWx1ZSB0eXBlPSIxIj4wPC92YWx1ZT4KICAgIDwvQmFzaWNFbnRyeT4KICAgIDxCYXNpY0VudHJ5PgogICAgIDxuYW1lPlRpbWU8L25hbWU+CiAgICAgPGZsYWdzPjI2Mjc4NjwvZmxhZ3M+CiAgICAgPHZhbHVlIHR5cGU9IjIiPjA8L3ZhbHVlPgogICAgPC9CYXNpY0VudHJ5PgogICAgPEJhc2ljRW50cnk+CiAgICAgPG5hbWU+VGl0ZXI8L25hbWU+CiAgICAgPGZsYWdzPjI2Mjc4NjwvZmxhZ3M+CiAgICAgPHZhbHVlIHR5cGU9IjIiPjA8L3ZhbHVlPgogICAgPC9CYXNpY0VudHJ5PgogICAgPEJhc2ljRW50cnk+CiAgICAgPG5hbWU+UGFyYWxsZWw8L25hbWU+CiAgICAgPGZsYWdzPjI2Mjc4NjwvZmxhZ3M+CiAgICAgPHZhbHVlIHR5cGU9IjIiPjA8L3ZhbHVlPgogICAgPC9CYXNpY0VudHJ5PgogICAgPEJhc2ljRW50cnk+CiAgICAgPG5hbWU+UHJpb3JpdHk8L25hbWU+CiAgICAgPGZsYWdzPjI2Mjc4NjwvZmxhZ3M+CiAgICAgPHZhbHVlIHR5cGU9IjIiPjA8L3ZhbHVlPgogICAgPC9CYXNpY0VudHJ5PgogICAgPEJhc2ljRW50cnk+CiAgICAgPG5hbWU+TWluVm9sdW1lPC9uYW1lPgogICAgIDxmbGFncz4yNjI3ODY8L2ZsYWdzPgogICAgIDx2YWx1ZSB0eXBlPSIyIj4wPC92YWx1ZT4KICAgIDwvQmFzaWNFbnRyeT4KICAgIDxCYXNpY0VudHJ5PgogICAgIDxuYW1lPlZpc2libGU8L25hbWU+CiAgICAgPGZsYWdzPjI2Mjc4NjwvZmxhZ3M+CiAgICAgPHZhbHVlIHR5cGU9IjIiPjc8L3ZhbHVlPgogICAgPC9CYXNpY0VudHJ5PgogICA8L0Jhc2ljRW50cnk+CiAgPC9CYXNpY0VudHJ5PgogIDxCYXNpY0VudHJ5PgogICA8bmFtZT5TYW1wbGVzPC9uYW1lPgogICA8ZmxhZ3M+MjYyMjc0PC9mbGFncz4KICAgPEJhc2ljRW50cnk+CiAgICA8bmFtZT4wPC9uYW1lPgogICAgPGZsYWdzPjI2MjI3NDwvZmxhZ3M+CiAgICA8QmFzaWNFbnRyeT4KICAgICA8bmFtZT5Bbm5vdGF0aW9uPC9uYW1lPgogICAgIDxmbGFncz4yNjMwNDI8L2ZsYWdzPgogICAgIDx2YWx1ZSB0eXBlPSIzIj5WaW9CbHVlClZpb0dyZWVuCkZJVEMKUEUKUGVyQ1AtVmlvNzAwClBFLVZpbzc3MApBUEMKQVBDLVZpbzc3MDwvdmFsdWU+CiAgICA8L0Jhc2ljRW50cnk+CiAgICA8QmFzaWNFbnRyeT4KICAgICA8bmFtZT5SZWFnZW50czwvbmFtZT4KICAgICA8ZmxhZ3M+MjYzNTU0PC9mbGFncz4KICAgICA8dmFsdWUgdHlwZT0iNSI+MHgwPC92YWx1ZT4KICAgIDwvQmFzaWNFbnRyeT4KICAgIDxCYXNpY0VudHJ5PgogICAgIDxuYW1lPkZsb3dSYXRlPC9uYW1lPgogICAgIDxmbGFncz4yNjMwNDI8L2ZsYWdzPgogICAgIDx2YWx1ZSB0eXBlPSIzIj5Mb3c8L3ZhbHVlPgogICAgPC9CYXNpY0VudHJ5PgogICAgPEJhc2ljRW50cnk+CiAgICAgPG5hbWU+QXV0b0Zsb3dSYXRlPC9uYW1lPgogICAgIDxmbGFncz4yNjI1MzA8L2ZsYWdzPgogICAgIDx2YWx1ZSB0eXBlPSIxIj4wPC92YWx1ZT4KICAgIDwvQmFzaWNFbnRyeT4KICAgIDxCYXNpY0VudHJ5PgogICAgIDxuYW1lPkV2ZW50TGltaXQ8L25hbWU+CiAgICAgPGZsYWdzPjI2Mjc4NjwvZmxhZ3M+CiAgICAgPHZhbHVlIHR5cGU9IjIiPjEwMDAwPC92YWx1ZT4KICAgIDwvQmFzaWNFbnRyeT4KICAgIDxCYXNpY0VudHJ5PgogICAgIDxuYW1lPkV2ZW50TGltaXRlZDwvbmFtZT4KICAgICA8ZmxhZ3M+MjYyNTMwPC9mbGFncz4KICAgICA8dmFsdWUgdHlwZT0iMSI+MTwvdmFsdWU+CiAgICA8L0Jhc2ljRW50cnk+CiAgICA8QmFzaWNFbnRyeT4KICAgICA8bmFtZT5HYXRlPC9uYW1lPgogICAgIDxmbGFncz4yNjMwNDI8L2ZsYWdzPgogICAgIDx2YWx1ZSB0eXBlPSIzIj5saXZlXFAxXFAyPC92YWx1ZT4KICAgIDwvQmFzaWNFbnRyeT4KICAgIDxCYXNpY0VudHJ5PgogICAgIDxuYW1lPkdhdGVGbGFnczwvbmFtZT4KICAgICA8ZmxhZ3M+MjYyNzg2PC9mbGFncz4KICAgICA8dmFsdWUgdHlwZT0iMiI+MzwvdmFsdWU+CiAgICA8L0Jhc2ljRW50cnk+CiAgICA8QmFzaWNFbnRyeT4KICAgICA8bmFtZT5Nb2RlPC9uYW1lPgogICAgIDxmbGFncz4yNjMwNDI8L2ZsYWdzPgogICAgIDx2YWx1ZSB0eXBlPSIzIj5TdGFuZGFyZDwvdmFsdWU+CiAgICA8L0Jhc2ljRW50cnk+CiAgICA8QmFzaWNFbnRyeT4KICAgICA8bmFtZT5TZXBhcmF0aW9uVm9sdW1lPC9uYW1lPgogICAgIDxmbGFncz4yNjI3ODY8L2ZsYWdzPgogICAgIDx2YWx1ZSB0eXBlPSIyIj4yMDA8L3ZhbHVlPgogICAgPC9CYXNpY0VudHJ5PgogICAgPEJhc2ljRW50cnk+CiAgICAgPG5hbWU+U2FtcGxlVm9sdW1lPC9uYW1lPgogICAgIDxmbGFncz4yNjI3ODY8L2ZsYWdzPgogICAgIDx2YWx1ZSB0eXBlPSIyIj40MDwvdmFsdWU+CiAgICA8L0Jhc2ljRW50cnk+CiAgICA8QmFzaWNFbnRyeT4KICAgICA8bmFtZT5QZXJmb3JtQXV0b0xhYmVsaW5nPC9uYW1lPgogICAgIDxmbGFncz4yNjI1MzA8L2ZsYWdzPgogICAgIDx2YWx1ZSB0eXBlPSIxIj4wPC92YWx1ZT4KICAgIDwvQmFzaWNFbnRyeT4KICAgIDxCYXNpY0VudHJ5PgogICAgIDxuYW1lPk1peGluZ1BhcmFtZXRlcnM8L25hbWU+CiAgICAgPGZsYWdzPjI2MjI3NDwvZmxhZ3M+CiAgICA8L0Jhc2ljRW50cnk+CiAgICA8QmFzaWNFbnRyeT4KICAgICA8bmFtZT5NaXhpbmdGcmVxdWVuY3k8L25hbWU+CiAgICAgPGZsYWdzPjI2Mjc4NjwvZmxhZ3M+CiAgICAgPHZhbHVlIHR5cGU9IjIiPjA8L3ZhbHVlPgogICAgPC9CYXNpY0VudHJ5PgogICAgPEJhc2ljRW50cnk+CiAgICAgPG5hbWU+TWl4aW5nRHVyYXRpb248L25hbWU+CiAgICAgPGZsYWdzPjI2Mjc4NjwvZmxhZ3M+CiAgICAgPHZhbHVlIHR5cGU9IjIiPjA8L3ZhbHVlPgogICAgPC9CYXNpY0VudHJ5PgogICAgPEJhc2ljRW50cnk+CiAgICAgPG5hbWU+TWl4aW5nQWxnb3JpdGhtPC9uYW1lPgogICAgIDxmbGFncz4yNjI3ODY8L2ZsYWdzPgogICAgIDx2YWx1ZSB0eXBlPSIyIj4wPC92YWx1ZT4KICAgIDwvQmFzaWNFbnRyeT4KICAgIDxCYXNpY0VudHJ5PgogICAgIDxuYW1lPk1peGluZ0RldmljZTwvbmFtZT4KICAgICA8ZmxhZ3M+MjYzMDQyPC9mbGFncz4KICAgICA8dmFsdWUgdHlwZT0iMyI+Tm9uZU1peGVyPC92YWx1ZT4KICAgIDwvQmFzaWNFbnRyeT4KICAgIDxCYXNpY0VudHJ5PgogICAgIDxuYW1lPk1peGluZ0tleTwvbmFtZT4KICAgICA8ZmxhZ3M+MjYzMDQyPC9mbGFncz4KICAgICA8dmFsdWUgdHlwZT0iMyI+T2ZmPC92YWx1ZT4KICAgIDwvQmFzaWNFbnRyeT4KICAgIDxCYXNpY0VudHJ5PgogICAgIDxuYW1lPk1peGluZ05hbWU8L25hbWU+CiAgICAgPGZsYWdzPjI2MzA0MjwvZmxhZ3M+CiAgICAgPHZhbHVlIHR5cGU9IjMiPk9mZjwvdmFsdWU+CiAgICA8L0Jhc2ljRW50cnk+CiAgICA8QmFzaWNFbnRyeT4KICAgICA8bmFtZT5Vc2VMaXF1aWREZXRlY3Rpb248L25hbWU+CiAgICAgPGZsYWdzPjI2MjUzMDwvZmxhZ3M+CiAgICAgPHZhbHVlIHR5cGU9IjEiPjA8L3ZhbHVlPgogICAgPC9CYXNpY0VudHJ5PgogICAgPEJhc2ljRW50cnk+CiAgICAgPG5hbWU+U2FtcGxlSWQ8L25hbWU+CiAgICAgPGZsYWdzPjI2MzA0MjwvZmxhZ3M+CiAgICAgPHZhbHVlIHR5cGU9IjMiPjwvdmFsdWU+CiAgICA8L0Jhc2ljRW50cnk+CiAgICA8QmFzaWNFbnRyeT4KICAgICA8bmFtZT5QYXRpZW50SWQ8L25hbWU+CiAgICAgPGZsYWdzPjI2MzA0MjwvZmxhZ3M+CiAgICAgPHZhbHVlIHR5cGU9IjMiPjwvdmFsdWU+CiAgICA8L0Jhc2ljRW50cnk+CiAgICA8QmFzaWNFbnRyeT4KICAgICA8bmFtZT5Hcm91cDwvbmFtZT4KICAgICA8ZmxhZ3M+MjYyNzg2PC9mbGFncz4KICAgICA8dmFsdWUgdHlwZT0iMiI+MDwvdmFsdWU+CiAgICA8L0Jhc2ljRW50cnk+CiAgICA8QmFzaWNFbnRyeT4KICAgICA8bmFtZT5TdGF0ZTwvbmFtZT4KICAgICA8ZmxhZ3M+MjYyNzg2PC9mbGFncz4KICAgICA8dmFsdWUgdHlwZT0iMiI+MjwvdmFsdWU+CiAgICA8L0Jhc2ljRW50cnk+CiAgICA8QmFzaWNFbnRyeT4KICAgICA8bmFtZT5BZHZhbmNlZDwvbmFtZT4KICAgICA8ZmxhZ3M+MjYyNzg2PC9mbGFncz4KICAgICA8dmFsdWUgdHlwZT0iMiI+MTwvdmFsdWU+CiAgICA8L0Jhc2ljRW50cnk+CiAgICA8QmFzaWNFbnRyeT4KICAgICA8bmFtZT5BbmFseXNpc1RlbXBsYXRlPC9uYW1lPgogICAgIDxmbGFncz4yNjMwNDI8L2ZsYWdzPgogICAgIDx2YWx1ZSB0eXBlPSIzIj48L3ZhbHVlPgogICAgPC9CYXNpY0VudHJ5PgogICAgPEJhc2ljRW50cnk+CiAgICAgPG5hbWU+SW5zdHJ1bWVudFNldHRpbmc8L25hbWU+CiAgICAgPGZsYWdzPjI2MzA0MjwvZmxhZ3M+CiAgICAgPHZhbHVlIHR5cGU9IjMiPjwvdmFsdWU+CiAgICA8L0Jhc2ljRW50cnk+CiAgICA8QmFzaWNFbnRyeT4KICAgICA8bmFtZT5BZHZhbmNlZE1vZGU8L25hbWU+CiAgICAgPGZsYWdzPjI2MzA0MjwvZmxhZ3M+CiAgICAgPHZhbHVlIHR5cGU9IjMiPjwvdmFsdWU+CiAgICA8L0Jhc2ljRW50cnk+CiAgICA8QmFzaWNFbnRyeT4KICAgICA8bmFtZT5BZHZhbmNlZFN1Yk1vZGU8L25hbWU+CiAgICAgPGZsYWdzPjI2MzA0MjwvZmxhZ3M+CiAgICAgPHZhbHVlIHR5cGU9IjMiPjwvdmFsdWU+CiAgICA8L0Jhc2ljRW50cnk+CiAgIDwvQmFzaWNFbnRyeT4KICA8L0Jhc2ljRW50cnk+CiA8L0Jhc2ljRW50cnk+CiA8QmFzaWNFbnRyeT4KICA8bmFtZT5Db25maWd1cmF0aW9uPC9uYW1lPgogIDxmbGFncz4yNjMwNDI8L2ZsYWdzPgogIDx2YWx1ZSB0eXBlPSIzIj5GTDg8L3ZhbHVlPgogPC9CYXNpY0VudHJ5PgogPEJhc2ljRW50cnk+CiAgPG5hbWU+RmlsZVR5cGU8L25hbWU+CiAgPGZsYWdzPjI2MzA0MjwvZmxhZ3M+CiAgPHZhbHVlIHR5cGU9IjMiPkV4cGVyaW1lbnQ8L3ZhbHVlPgogPC9CYXNpY0VudHJ5PgogPEJhc2ljRW50cnk+CiAgPG5hbWU+Q2hlY2tzdW08L25hbWU+CiAgPGZsYWdzPjI2MjkxNDwvZmxhZ3M+CiAgPHZhbHVlIHR5cGU9IjMiPmQ0NTM3YThiNDFkZDE0YjFiNWNjZDhmMzM4NGRhMWRjPC92YWx1ZT4KIDwvQmFzaWNFbnRyeT4KPC9CYXNpY0VudHJ5Pgo=/@MB_WELLINFOS/d2lzIDEgMSAxNiBTaW5nbGUgdHViZSByYWNrIDAgMCAwIDAgMTEgMjAyMi1TZXAtMTkgOCAxNjowNjowMyA=/@MB_SESSIONID/079297ab-c1d4-41e5-b3e0-0023e2127f5d/   22277                                                                                                                               Ñ¯Ï?¯}?9¯}?9ù \?ÚÀ>¼?2¬?«Ë>`c?7Å;¹ÂP9@Ä­¾p%8êB9j=2°Ï?^?9^?9¤çc?!ÒÏ>¼^?D<N?©½>	?¬L$¸¾d9Jà·½g>;­:ò?Æ³Ï?
?9
?9üo>;Åµ=¼þ¨?,£?BO?6?dÛ;[;8Ì?ÜX¦=0=ÿ©£?ÆÌ9wÌ+2wÌ+2ë¸>1>Ð¤8?|­>Wq~>¬.?)sE¸º9ôj¾½WY¾9cÅ:Q®>3¿9wÌ«2wÌ«2ï=<.êv?Á	¥=ß4=%i?c=øç=.=?ì8<s5
<l?UHX9YÙ3YÙ3âõV?Fºà>ªßt?öS?¢Ë><?»¼m9 9QÍê>êÖ9éËµ9¨Q?íc9wÌ+3wÌ+3éì<°<{ +?«;òÞ;Ã?¹«_½9>L¾zA8F­ø8°,G>HzÉ9¿V3¿V3;Ç<X<Õ3?|E;và:n>*?¨¹7U9!¾×ª¸+S9;O¾Q@Ø9YÙ3YÙ3R¤?¤·2?dk?!Âw??P&q?à\8F9Q÷
>Ç@;ð×å:ÅÝU?À(:èR3èR3*a°>¯þc>oF?´u>á_@>?ð.?<´8Â¬9!ù>0Ï@:¶û9{D?!­:wÌ«3wÌ«3ó´ó>jX>5ÄC?Ðª¥>Êf>Ã7?F8Pe9°Eû=g:Â9Ï9	0?ü:FÁ3FÁ3ÓÃÑ<£<EB.?ëN;á¤k;¢W?Ò4¹¨[e9ÓÉ¾CP¹¬Ù,9Ïä¾%N:¿Ö3¿Ö3>¿Ó>-±>ý9I?¿Î>ê>ª;?Ò0±¸Tz905¾ìm9Ýó9¬Í>êa:$9ì3$9ì3"ñ>Ù¡>??|ýR>sâ>?-?¸n¹¢29}-¾¸dô(9@Y¾:YÙ4YÙ4B¼A==×»,?î+<ë1È;y=?õÎ!¸	9åã½?98e9«0#?rÁ:!4!4Nñ?,%Ñ>îB?y?&æ½>ï3?uÖî7tâ9÷K=Õ9£ÕÀ9)³>`-:èR4èR4Rúb>jn>ìúK?ÆÑ>ÛG>é
>?:øí:7:\nF?m998Â>2:°!4°!4j/>ã³=½6?-&±>ø>hX.?g=U5=¤,S?ó9´Ä9[u?5¢:wÌ+4wÌ+4_kÛ<C¦<'2?¯Ó;b	«;¾k?iK¸A:&9Á¾Ëÿ:ã'Ç:g$?¢¤»:>64>64YÍ>>4
??)a>¤">41?uJÂ8çµ8;·?ÖP=Ñ<_@?MG½:FA4FA4ýò?Ø¾>ÇC?mÝ>ïe>Ð¥.?¥O¹Ç¾'9zr¿r9Äi9úw>üÐ:ÍL4ÍL4ÿ(?úø>"w?¾
?Ú¨>úW?K)7¬O9±Ð<úc=¾ç<®×{?®$Ù:¿V4¿V4xu=.Ú<w¦0?.=<#]<h#?`z!¹Õåp9ï«¾þÁ8Mw¨9Ð¤>Ü:\|a4\|a4±þl?Njú>ÄGr?Î<?ìª>)h?·ïØ8ì(°9ö >5Ä7:½¤9ÝÈ?cRÝ:$9l4$9l4=¬~[=g¹7?,c=;Èö<s' ?¥¸¨y9G$ ¾#TÐ9lÍ¡9mÎ$?ÕÛà:ëõv4ëõv4@*Ö><¼>(<?3 >$ví=×´,?àe(¹«j8g7¿ÙÛ:}q:ô3? ?å:YÙ4YÙ4ÌZ?¤?XK@?3S±>Íx>Jt6?`=¹ó69P¿²4:v:û*-?Xæ:½74½74*8?B£ð>`ìC?x¸>: >ÕÜ6?L¸@êL9¦H ¾p{9>g9+Óä>eyî:!4!4D¼j>Ö8 >3;?!E>8>}.?v;S=Mú<¯
X?Z{©<«+a<Å¯@?÷®;ô4ô4*¶ö=P¢=uLB?É>¯WL>ä]+?e~9=Oé<ÖK?^t<¸Ì;þ#7?1>;èR4èR4Sx?0O?ÑÏu?¹Í?¹ú>¹qc?®t~¸Â)e9 ¾.a:æ
Ï9$?§*
;L±4L±4ªÔ>>À»??T§>àJq>ÍI1??3·´^9¡ë¼Î:ÝÆ9ÝÕ7?ùd;°¡4°¡4òõÿ>ñY§>
ÆC?Pþ>ä5>ã5?*Ä¸Zñ8êÐ¾Ê¤8f97>O;n¦4n¦4=&5?ì>+oD?$¾>*èY>ÿª;?y4¹ê8E¿¢¡:î¥ï9ê?Øl;wÌ«4wÌ«4ÜÓt?=?`?^s??Dû>´BC?+>9&W9iI°>Yòg:F
:`­:?%;Û*±4Û*±4vÈ>rÐU>·p?öëK?u;ý>&N?7%::àØ?¼Èú9Ñw¯9ÿð6?àJ!;>¶4>¶4eë3?kúå>øFH?µã>Jè>ä¼C?§A9,÷·9p³>H½9ý¡9G:?h";¢ç»4¢ç»4Ò³®<\Æ<+)'?ü:B;v3;U
?SÃ¸8 G9å{z¾9Ís8º t9ª"ÿ=+;FÁ4FÁ4²]?1Ã>kFA?>ë6>&.:?z·,Q9g±¼dé9Õï9rî?P3;j¤Æ4j¤Æ4»È=ô½<}O/?ÕÀ~;B;Î§'?C× ¸àv9¥¾½®jö6âMz9'|<ax=;ÍÌ4ÍÌ4{ôü>jù>eJ?»( >o³\>lÆ9?àÂ¸ðG9Gfx¾QP:°K#:
p#?{µ=;1aÑ41aÑ4Î?æ¬>ü¯m?*~Ô?.vp?P9b?ùY¾: 4}:&t@?Ee;«Æä:ýF?`F;¿Ö4¿Ö4Ø)?õYÇ><ÅY?dÂ)?¦®Î>GDR?pAl7xy9æ<]'ï9:¨î>§ëG;øÜ4øÜ4Ù'4?oÑ>½5\?b=?Ê°>ë1N?Þ;9
À39È?öé9ëç©9·A0?³H;\|á4\|á4{(?¥ÊÌ>ÐR?»ü´>_f>×I?-é¸T9fë>¾ux*:tÕñ9×t4?5/N;ÀÚæ4ÀÚæ4´´D?rTú>Q)I??CÙ¤>¶rO?|7TÂ9ÀÄÚ<9¾9#4>®VO;$9ì4$9ì4ð¼Î<9ù<Õ2?3;h
;*à?p$¸Ú8Ô@¾àûP8ó/ÿ8B¦Q>T;ñ4ñ4þ¾9?W
÷>9y@?Ð-ê>¦>·w4?F¼¸ÜÑ8»¸¾»·
;öÏ:ës.?ÖT;ëõö4ëõö4&ÉP?4Úé>3d?µÑ<?¶-æ><R?äã·9Ð*J½&<<lj?#[U;OTü4OTü4U?ò·?$þN?c
?OË>±<C?ñ9~Ð`9nï>F\:`j÷9 êc?¢Y;YÙ5YÙ5í¸>«æ|> 1;?m>£öJ>ÑV-?)Î¸?9á¾r]9uOÑ9§8>ä¤Y;55q_¿?.wI?ß,s?Íå7?mË>lg?vd9y9	>¸Á:®~:·¸B?nOb;½75½75±J?êj?^O?º/?!Ù>/O?õ8Æ9'µc>ù<SªM<	¨??½c;ïæ5ïæ5Z_?<7>½?Ïøñ>®=>I£?±Ð9ôbª8%g?ìºå:ÀQ±:WÕ%?¿c;!5!5HC?j±>JÀ?¸¹?=>JçÐ?$TL9ðÁ8£¸?Äìî:cm±: ],?Ä#c;SE5SE5z?_>C÷¦?`·>=>Hx?q'¸íÕ8_H¾[µ:Àñ:µ?åuc;ô5ô5f¼>3py>ÑZA?öN«>Ùt>s3?%	?¹4)¸7=ÇÀÑ¨:)ú:9?zg;¶£5¶£5ºæ>H±N>ì´4?Õ=)<¤=Æ&?D-¨=nT=¦K?Dª8I%9	HG>|Êi;èR5èR5{È6=_l=z­0?<%à;Ãz&?êÓ¸WÉÀ8¥%¿÷*¹âo9E·¾Rk;55Í5B?L(ù>2G?zæ>d>ùâ8?*¸ÜÎ9G²¤½¥~9¶!9øõù>Íxo;L±5L±5¨q®<§d<>+?²ÆE;©·;ÉÛ&?.k¹ª8¤À/je·éñ~9:]æ¼Òôq;~`5~`5íÉB?¹ïð>÷N?Àw?¹>ZTB?¢8y(r9Ma+>x¿69Ã0<ú°y;°!5°!5h'?®Ø>óE?Ï>\}>u«1?Ö»ì¸<1¨8)4¿Ü9ª±9áÜ?óy;á¾#5á¾#5
	A=Ó|=3,?ù6¾;ÊQ;
í3?)¹Ù­i9'A¹¾Î)R9º8,¿Ä?};n&5n&57
?9'¼>«@?í¶>S¹>À)4?®u+9ã³9t>Á9tB9cr?K;E)5E)5ïhù>ü¬>09?iå>8>8?*)¶·°k×8yØ½
ß§:7Ôq:Zµ1?âð;wÌ+5wÌ+5O·=ÝQ=¿1?¬áÍ;°;E­?0^6ð)9%!(<(À%¹û!91ú¿¹;©{.5©{.5ØÎ?8ª>¬âD?#^¾>¶æ>[ú5?¢m8Ô}9ªï=HôÉ9wÊ9CLÿ>;;Û*15Û*159??;.â>÷nX?ÄÃ+?7Çß>BD?é¢:¼ex:å'?àÏ;àh;÷d?,;
Ú35
Ú35ðí?¦³>gP?4F>SG>HA?LèÞ¸nÑ=9)P¾Ù;	ª;jX?2;>65>65÷V?#
?ÕzO?"ñ>Ûm>FA?8C´9ïaÔ=ÖÖ;Ò§;lU?yE;p895p895B
a?0©ó>Órl?b°}?Ýø?X?æç9µ9ÐÖ>¡Üï9N!E9¿?¨¹;¢ç;5¢ç;5JB=ã±Â<±õ)?n`<ÅJ<ãc(?âAC¹7=9a¿$¼9ÌÃw9äB?Ó\;Ô>5Ô>54^?£½>?F?N´ä>tR^?eÖ9í¯9B$º>7:>ú9±Ú?e5;FA5FA5yw>­ö">)aB?lñ>d>JÇ/?9
¸¸zÉ9ZÀ²¾¯:È^Ï9e½(?úh;8õC58õC5t1?Kí>i0??'¯>[z>ÞP3?kjË7ØI95=[åï:?s§:Ä`7?É(;j¤F5j¤F5ø	?%è­>µK?£bÌ>ò>+PC?cö·|Z9§Ï½jÐC::9?×½;SI5SI5^ÇÕ>S^>ñB?&>
ÉN>'Í/?oAa¹ÐÔó8Ll¿,L9ù9A?¹¬;ÍL5ÍL55
?Ø­´>TkF?aÛ>é¯>]4?bO¹£*I9ÖH£¾~=:þ:D?ÿÌ;ÿ±N5ÿ±N5XëB?ëë>ÖS?î¨>ðËN>¡Q?cÖ³8ôª9×¦>õÿ999µÃM?Ãä;1aQ51aQ5Óý>«¥>!0D?Ð{ý>ë5·>¡1??kâ6_09¤<8P:îÃô9r?;cT5cT5ÙJ??¡ÅJ?#ùÏ>¸È>KûF?ë87fÒ9®´<fYM:Q«4:7|?öI ;¿V5¿V5ð ?Ù«º>6w[?«£?ñ ¤>AN?8ÌÝ7|Ú8:>c:E :´?Ì¡;ÇnY5ÇnY5Ç+ë<®¬<öQ.?¥&«;BH;½?-pí¸yÀ84ç¿CÈ`¹Vd9»bü¾Ñ£;ø\5ø\5¹?Ó.¦>ý_I?#¹>©Xd>ºO?R8òu´9qEÏ=^Ä9º9p.5?Í¦;*Í^5*Í^5 G%?LÈ>ÿR?V0û><¥>>B? Ou5 ã9ðäo;®z; 8;áë4?Íu¨;\|a5\|a53²?O7ã>?.?é> ?¸xkO9Ò1¾¥I:Ãl:IúH?Ïz¨;+d5+d5Úwh?H¬¹>B ?õì>ÈX?>?|?5¸ã9¨½êqD:Åç¾9Ú¶?â­;ÀÚf5ÀÚf5¯ò<Þñ³<Ï:,?V<LÒ;Æ?QË¸wKà8è¾Hô9=äz9Ë}y?þ³;òi5òi5»<ÿþ<,Ã,?*;¡³;­A?Tìo¹¤ôÚ8êA¿&Q¢¸
8>¿]µ;$9l5$9l5î¶<v
<)?hf`;çØH;?òÑ¸Þ£i9ê¾f¼8;ñ9b¥>|µ;Uèn5Uèn54GØ?0:\?Ìh{?Ä¶\?\ï>Ûl?¼úÃ9úº9"s?ý9¸:oÕ>£µ;q5q5×WE?ÇÍû>º¡H?MÇ>2>;?'ì·29Ø!g¼rD9ý|:9ì?KZ¸;¹Ft5¹Ft5ÞY?OÌ>(Þ=?ÞDÕ>ãx>/?ê¶7;X9õ-=Êe":°ü9u$?p´¸;ëõv5ëõv5Ôp?jâ­>üB?d>#&>Õ©/?E,#¹FZ9¿¾<)[:Ûª1:Ýä?¸¡º;¥y5¥y5¬´<<AX0?£òó;ìVÉ;~?7¬¹Ô«9%£v¾¾p7Í·z9xÐõ<Â¼;OT|5OT|5Ö=?È>¥¶??·;>=¨<>Ú.?é¹Ðb9[`¾ê:Ü>	:éá
?eò¿;55µ=M=4=×x1?ÿå«;;$?,@¹hSD9wú¾Xï¾·SÃó8È½Ä;YÙ5YÙ5+û<¨ó·</?¹hc<í0<Zà$?±¹¸i 9·Þ¾¶@*¹Á®9¡Ï¾=wÄ;ò05ò05v(?µÑ>PN?ÔM?»p»>öT? S¸ÖúW9z:¾³X«9°q¦9#Å? Ç;55Ft?}ÿ"?³??$/?¥zÐ>á<?08m&9ÄÏ\>~Â+:V
:ë?/«Ë;$à5$à5ªzÊ<¸<_æ3?7VU=ÿ±#=Ñ&?ë¯e¸j9T<»½
t0:3º*:ÿJ?§Ì;½75½75XÅ>8Â>±	>?Ç>3¼¾=
ß0?ø6¹k9ÀLÇ¾¬Ê®·ä¿9Lo,½÷ÏÎ;V5V5B?þb«>áG?§>@ûn>(ü2?,Aê·Ú÷x9ïÞp½ØA.:$®:r=?üÚÎ;ïæ5ïæ5.?ék³>j"Y?ÖU%?)Xà>!ª<?<¸éÂ80	°¾8Ø:»O®:ñ?p÷Ï;>5>5ÞÑß?ê7?Å?q|?%¬È>v¡?F9Z0|99É>äl;Á):p?
?Ð;!5!5Ú*?Í>7¦F?@ö?»È>OÃ:?à+á4ZW9C:²õ9ný	:Ðã>RÐ;ºí5ºí5×÷?x-Ê>*}E?M!?QÜÃ>Ùí1?Ös¸ÃÖo9k"¾ÊV9¢1Ð9á>lÐ;SE5SE5	ÿ=w®é<B´(?iH=[U#=Ï?ç;8!¾:¦B?Iiì8mõ#9¸>¬Ð;ë5ë5äQ?Ïk¬>>?Î?Á	?Þs?õ~§9ÐÓ94Ë>ÛW5:¹x':*
?GÌÐ;ô5ô5®	>` Ç=ÅH?¿?a
¾>38? ¸=ëQ=7~`?OW99?3ÖÑ;L5L5
þ>Ï>êqN?.Ò>3>ÙªB?¨O5t9Û;!Y:1ÅS:|?Ó	×;¶£5¶£5VH?xâ>=P?Å½>9¥{>IA?ÑæK7n9H=¢ôÍ9Þëª9<?#Î×;Oû5Oû5«ØÈ>¯Ã{>°9L?¾>¬7<>Q1?Ê¸äÝd8 ¿HVv:Ä.?:@í$?¼Ø;èR5èR5ª³×>éÑ><¦>?þ¸8>þô	>íc+?æ¹@»8|2¿ô÷¼:­:Ñ`?ïØ;ª5ª5Ñª*?É¨å>ë=>?Þ²>CN~>-4?"mÞ·ÌqÔ7¿Ó¯:<+`:Ù¦0?ýØ;55lW?µÿ>«W?àIò>ô>ÈH?ö¶³j9w¥¼'°93
9Í-?¯}à;³Y5³Y5^Ëð>Ì_>¹FJ?HE>å@>½¨,?ß7¸¡¡9A½UÒ9Ìt9"\0?£Ñâ;L±5L±5ÝÏ=JÛ<W3?ÆµÍ;6«;n1?ì¤ð¸Yú8Oö¾­¹LÍ/9ê`»¾cqã;å5å5äA=2
=ô/?RÍÍ;@I«;Ë?¥n¹	Wd9Ëp¿ãÆ·B9·l©½¹ã;~`5~`5Yø÷>®Ð¥>Ek??úQ³>N@>1?Üº'¸@29<½¡ì9÷p9¶!?ßÙå;¸5¸53?ØóÈ>g·E?ô­>³w>eÈ3?¨·x	9Ê½:6.:¹Ç;?#æ;°¡5°¡5pU?¿Ç?Ñ³J?Õè?eØ>eé9?Ûø[¸l¼9RY¾:n&9hÝT?$½ç;Hg¢5Hg¢5s.'?GÕ>«H?(é>×Õ§>ø%2?º%Â¸#°|9*±D¾aÿ98gî9	?¤ôè;á¾£5á¾£58?ïÁ>â<?Çì>FS>=3?¾´¸ö\`8ÀdM¿ä:î÷:Ø?g}î;z¥5z¥5 	?O×°>nG?±Ùû>±> 6?íÉ8¨91v&>2Û:£à:Êâê>d±ï;n¦5n¦5a¯<ÔÈ<OD&?Mur;àZ;Ê
?XC¹.Øo9¿'²¸KLó8w¾õ;¬Å§5¬Å§5ýIè>û>ù>?fx®>~q>ÐM9?¶ç¸zO&94Û±¾¾L7ØÃ9K&=ùrø;E©5E©5Ì<¯<2?ì°h;>7; GF?Û»æ¸çU9£¾Zî9|ä9Î?àWþ;Þtª5Þtª5éÃ<
<U5?¿l~;©uP;Q9?ò¹~39Ya¿d\ë8_]9K>§þ;wÌ«5wÌ«5ëïå>çê>
8??Fâ>ÅÕ>°;?d¸¦9Ý/÷½¶6;ñø:lä;?¯ÿ;$­5$­5NÖó<@³<iK.?.,];åñ);}&?|^ú·,¶z9v¦½pÚÀ¸âu9I¾<©{®5©{®5º6?Ø`ë>P¼F?Dæ¹>§t>B?ÆÆ¡8ål9=ã>ç#:é1³9mYY?¬ö<BÓ¯5BÓ¯5fÉ>ó>»§=??øgØ>µW0?yh!·2t95©¼u£9OLn93¬/?%<Û*±5Û*±5É'á>L>úO?
G?TnÐ>yfB?,·x59Êî½8ç9ï£94?/<t²5t²5µzÞ>8'>E?ö	]>t >¨¸0?ç{p¹ôÁ8	f¿²=`9Ç¡9ïk±>g<
Ú³5
Ú³5¢O¨?D(?à ?rs?µ?5=p?¥'/9Hv9Ùãµ>?_­:"L;:z÷l?Æ	<¦1µ5¦1µ5Äe?¾²Å>
WE?Þ¡>¥­a>7?Ç·
l9þW½­ý:tþ9Ïà?î+
<>¶5>¶5F©>Ö;O>|Q?åÏ>Ã>7Å??O=Ftí<UE_?&4Ä;É½i;BãV?Å<×à·5×à·5®-K?uÊü>ýÁM?-Íþ>}¬>=?N9)¸gö39\¹ð½ìÎ:´þ,:-îK?5<p8¹5p8¹5&æ>ÞÄ>·ö??j)Þ>å¨>^(?,lV¶æÛ8·z¼Äï9\ê.9(u¯?ö<	º5	º5âÄô>²`>BM?ðå>£ø¥>;1?ç'6=PÛ<íT?×w°=p³t=Ö8?Ø<¢ç»5¢ç»5|
?JÃ>0ÍH?@?ëÑ?G9?}fÞ9ç°Ï9»	?AÆ9Aß9±ã><;?½5;?½5Õ¬*?ºýÎ>æS?,?åÌÀ>øÖG?G9èK!9Ó>":©[:fçù>:<Ô¾5Ô¾5Ñ½Í>_>vH?Ì¼>`>-3?¾c¹:a9Ì¤¾' 9HÐ9þ¾?î<mî¿5mî¿5p?¹>PM?5Rñ>jfª>&F5?6²ªª8ÂCã<Ù9éö9yæ>íå<FÁ5FÁ5àÛ?MÉ>MhA?©¡¦>l>p^4?$L=8ë¤9xë=Í1Ç8p9 üÁ>vú<Â5Â5¾&?TÒ>ËóJ?ü÷¸>´?w>ø??Ã§¹ØW9Ür¡¾jæÆ:µ:a!7?.1<8õÃ58õÃ5pÅ>[>ªð>?A>®öV>¿+2?¼Ë¸F^ÿ8©Ì¾*C:Ð7*:»Â?Ò$<ÑLÅ5ÑLÅ5ü85?þÂÑ>+]?\-?Ç¿ë>è@<?»6¹Ïo.9-Ò¾5:Z:1?SÄ<j¤Æ5j¤Æ5¶Ç"?B"Ú>	??¦²ä>4@>«Ñ7?F,¶(*~9­»_9«a9qÊ>\<üÇ5üÇ56=a«ì<¸"+?mrl;ÑmC;Ý?í¤²¹³89cw¿2¹n8Uv¿¨<SÉ5SÉ5
?Oµ¼>£>?³p>
LN>Â0?ý6¹À|9wo¿ê¦s:àB
:¯a?ì<4«Ê54«Ê5WIï>QÈ¡>ïQ=?¨>E>¥>y.?xCw¸×¡9JÃ½o9Û9ÇØÇ9Ai?É-<ÍÌ5ÍÌ5{Â!?ÊðÎ>ªH?´¤Ä>ÿZ>Þì5?f­8Ëº9>ÃþA9¬9{¯µ>L5<fZÍ5fZÍ5b?yÁ¿>©üD?)g>V>ùo=?aÓg8w9ìÛ=®y9Ú?99¹~?ì<ÿ±Î5ÿ±Î5ù8? ¾­>aÄE?ô>Â1N>©V:?#gâ8td9%}>]áà9
9ÖA?Ô<	Ð5	Ð5µÅÈ<ó3<4g-?@:§;WL;ç?»úq¹_à8?¿½¸k¦9ë¿'¾+õ<1aÑ51aÑ5Æc?S¥?âYJ?¬Ô>ú>çA?¬P¹ùÎ88õ¿pÂ:£:i<2?õ<Ê¸Ò5Ê¸Ò5?®®>¼E??p­>J×x>m2?ÿ·ñ´8SX½v:]$:©ÅÚ>;<cÔ5cÔ5Ô¼>aM>.lG?0r>ï¢,>3?¢å=¨´(=»ZZ?1?ÿ<Ë¤<9|F?E
!<ügÕ5ügÕ5F¥?X0?Sp?§E?EéÎ>_ct?Y9Äüô8í<?}:=:ü»u?!<¿Ö5¿Ö5g>uóS>	³;?{Lk>¯/>¹n+?ÃöS·'(9Y!½¥&:çî
:I?#ñ!<.Ø5.Ø5\?Z+?ñjY?ö?¶>DL?ÌùE9û?{9ú·É>AEâ9Í|»9Gz?D"<ÇnÙ5ÇnÙ5·­=f=»ä\?d§Û<m4 </?põ·Ö~.9
´½àb;ïÌ:
ñG?Fä"<`ÆÚ5`ÆÚ5ík?ï±>²>?ãï>,U>^L/?Çr+7G\9àðÆ<¯:l9R:x0?hÐ#<øÜ5øÜ5¢©!?t­¶>Ùb?¡Z>ÑM>|öD?Åø¸·Q²9¥Q½?½:ÐZ`9û	?94%<uÝ5uÝ5éR,?Îý¸>Txn?xHÜ>¤}>tÏ^?4Ve7/¢9¢i»<°:fÐ,:D?)G&<*ÍÞ5*ÍÞ5.À?ÌõÓ>Zñ@?°ø>`5D>h1?;6¶È89ì<2$:{!:ð²?jK&<Ã$à5Ã$à5 Æ?×9§>ÔaQ??eA¨>°ÒL?GfN9Ú^Ò9î*{>îf$<oç;+µ5?x'<\|á5\|á5Ð¥
?Õ_¯>ÄN?GB?eú>ahF?QÝ;!¢:EºV?(¯å9@:Øõº>5'<õÓâ5õÓâ5;î¿<ð<Ñ0?­¨á<¯r®<^%?®/¸
z49²U¾"_=«ÈÇ<v-?|ç(<+ä5+ä5'/?)C?nM?):?S8ô>R$C?»åÇ9Ðß´9Pv
?é9Er	:¤Ù>Àò(<'å5'å5ÇA@?Îøø>¯E?oQ~>úò0>n÷7?Ív¸j9oîè½¹(²9Ð%¼9½hò>î*<ÀÚæ5ÀÚæ5=­Á8=kâ4?ZC<èÀ!<WO?E×q¸ò¿v97èú½D<<¸x4?P*,<Y2è5Y2è5:d?
IÛ>µ?¾|?eO>v`{?°8À9P>
G»:ê@n::I?0/<òé5òé5þ?ó>	j?~ÁH?ÑàÀ>T:? µ'9wj9·>ò³w:T£:Ái?ï0<áê5áê5*@Ó>.>¼I?q¹©>ïkl>Ç7?Óþ9xÈ_9}§>Ìvò9ÀSû9Üøö>~2<$9ì5$9ì5#? pÊ>ÀÇN?Í>ðÝ[>¥æ8?@Uåµ­~9ÖÁÉ»ù :?¿:]L?ÕT2<½í5½í5ÎCå>áì>pB?.>iE>Ù_4?õ
K8Æcs9
Õ=s}9åÑA91'?¤5<Uèî5Uèî5xvÊ>Më|>ÓíL?±>§¸F>¾<?´v ¸Tæ9ùW½ß²¼979$?ç5<î?ð5î?ð5HÝ?¯Ø>C\=?É >2g>	2?X»8ÊÐ8Ej:?Ï9ÉE·9)õ?®w7<ñ5ñ5A¬?Ø["?Í?ý^?>ÄF?ÎÖK8ø9Z¿»=I¯]::]?P9< ïò5 ïò5MÀ(?½Ì>W/S?>"[?O/?1B?DÉ¸
4{9âL¾\vÀ:î3:«%?Ñ:<¹Fô5¹Fô5r?®>«d[?J¶Ò>kx>6$Y?L·y) 9M¦^½?Îª9ã9õ×?ü:<Rõ5Rõ5ô ?q=Û>¿ð;?÷>{b¨>9É;?¨¿7¹-9p£¿x 9@¨©9y#ò>;<ëõö5ëõö5I?dà>ýÊe?ë?lG±>IëW?»ú¸LC98z¾«:éÉd:ñ??Ï<<Mø5Mø5=»Ä<c	/?;ú<ß¨ç;?ÁA|¹dçõ8N¿Wá7:é¬8ö&>Ö!<<¥ù5¥ù5\W$?bÑ>lAI?ÒÂ>õñ>¤¨@?º~¸ü»g9ªC½ãQ5:Ç9	?4z?<¶üú5¶üú5°d?Ð½>×H7?"a7>yv>Æ.?"5ß
97;;%95£9ói>{?<OTü5OTü5²?9Ã>À¾=?I¿>P>Ð0?gB8ø¼z9gI>Ö9çó9Ã´E?Ý?<è«ý5è«ý5½?TÔÈ>_³B?{ê>YÐX>g_3?ø¾G¹ä 9u¶¾:Dÿ9#{?u@<ÿ5ÿ5×¯è>õý>
*@?Ò|>·V>w.?É¹n@9qÉ¿õ9(}9$ê>A8@<-6-6dâ;?Ýuþ>h=?APµ>5>øà0?m­¹9a¿9·8P'9³i>
A<YÙ6YÙ6Túî>Ùç>:xE?E>à5>©4?h+¹ S93YÏ¾FO:/:<?àÚG<&6&6bß9?ÿNë>7J?+Î>¸¨5>ïC?
P¸ñG9ø¾'9­×À9ß=»>lH<ò06ò06l(ä>>=?¢>ÎêV>=2?©?8|Ï9=q5>3zµ9Ò-9ÏÑ?«ÎI<¿Ü6¿Ü6û´>m>xB?¢;'?wöë>o5?-ª»8[±9^W(>Uí9Ð9?.K<66ZÛ?Z#¤>ó¦M?ßÎ>hÕ><?@Cù¸
d9+¾D]:±i':¾,)?iK<X46X46
åá>çg>ÕB?<£>xìn>i².?ÊÊ¸u¹ 9éê ¾,§9.´9«í>AØK<$à6$à6ó¥@?)ð>FZM?4*?Jí·>²A?pL·¾!9Öå¼,Ä9@9½7?*<L<ñ6ñ6Ô??p¾>3ÅI?Ýú>0¦>¹LA?à×Z·º9=½êÿc: 1:ëÆ$?tôL<½76½76d¯!?X×>A÷??*É>&>²à3?¢8°9ÀÎ >*Öÿ9!N9ÇN^?WM<ã6ã6âF?bIË>uz?Ó6À>¿­O>ñïl?X^¹ÀÊè8q"¿Tµ9ªv9x?¯¾N<V6V63~Ã<<.$0?ª©;±c;E&)?ÖDò¸Y¹8y'¿X@9³«9C8¿>ËO<";6";6s?Ò>O½>¬½J?þqË>QÁ>ÂÒ??P¸p 9´5Õ½EÌ:Þ:»
?Ü+O<ïæ6ïæ6UÁ(;8Âç>3H>ó·F?`í¬>co>¾39?jb7ôy9ÕÖ<Á¾9oº9Y÷?ÏP<»	6»	6UÁ(;M»Ë<»*<¢21?FÓ;YÍ©;C?6uQ¹hA8ãw
À3¹¸B%¥8¿®-Q<>
6>
6UÁ(;ç&?'tÛ>#³B?ì?)Á>|}9?2ë¸A8ÚS¿ÀÀ9ù9àÅ>Q<Tê
6Tê
6UÁ(;È¢=þéé<´T*?ÉP;Èk+;æG?êV¹89¤91¿À1ê¸ÐF9uÐÈ¾
³R<!6!6UÁ(;¦?Sñ?u?¥ä?;&4?7c? à90³Ó9êÐ?ÒK(:gÖó9Ò°0?äìR<íA6íA6UÁ(;v(?þ-Ï>ÈGP?Ö>¼>ÌZA?ôê¶%-F9JiI¼l:¿U:á+?ðS<ºí6ºí6UÁ(;ª>û¡.>K>?ZÉ>¢»>QM2?$D=RÌï<eQ?ËÂw:7Qd:æ
?þÿT<
6
6UÁ(;=vÊ<z¡,?µ=l;nMC;µÔ?¦y¹9êùH¿ßU¹¶·Ö7H~À5U<SE6SE6UÁ(;º=pîÁ<5/?M;ðY;!%?7û7¹`ë±8o\¿>ï8U«æ8íé?ÒU<ñ6ñ6UÁ(;¢M#?æMÑ>t¼G?L#Þ>®æ>n/;?Q©q¸ö¯92°½ÀË9`Ò9DÇ÷>V<ë6ë6UÁ(;úx?Þ?ÃuL?G ð>W¦>©ø8?M·7Èo~94=ïú9°{è9Õ(
?¨>W<¸H6¸H6UÁ(;À>Pô~>ÏdA?%U>M>D+?¸äb¸ÂRo9:´ò½H÷8ç*9ÿ¸>2õW<ô6ô6UÁ(;_d?B"?r
e?ç<?âÀ³>^?l'94¼ª9	{>±g:¬G:4?f«Y<Q 6Q 6UÁ(;èºÍ>'Ì>kÍG?ÓØÝ>
o>×>?zj8f9F©Ý=­}:S]':ãA?r[<L6L6UÁ(;Ê( =4$å<¨î2?KK¸;«e;Ï]#?Ã¹OC8UæÖ¿NÞ8hj9$s>÷ä\<ê÷6ê÷6UÁ(;E²>[>5¤O?PÜ>º>DFE?¶ñ79C>¼é^:jÕ9b9?B^<¶£6¶£6UÁ(;R¹`?×?­±M?LÕ>Õ>ä²;?x©:·	$Y9Ü¼¹u`::
¬^?üØa<O6O6UÁ(;/?Dj¶>US?Ó>û>aC?^X8	;!9Åí+>ÀÔ9¾Sh9??^Èb<Oû6Oû6UÁ(;3Rz?l,"?¬E?N;¥>Ð_>þ<?'ö×89³%N>÷{D:,º:Õø'?èàb<§6§6UÁ(;M¸<tt<³õ'?;Qp;¼5(?ÍÊ¶Ì½$9­¼@$¸ëø8¡¾dpc<èR6èR6UÁ(;[O?PÐ>úh~?{?ÿ>N{f?[T;Ü:Ð3?ó§<+¬;YCZ?ï*d<µþ6µþ6UÁ(;ßTS?kßá>ïo?4?gy¡>¥k?¬_7ü/9ÌÛ<#ð;!Iª;Ð4?23d<ª6ª6UÁ(;ÝÝ?òÔÂ>øêD?Dµ»>nN>x<4?òÀ8]x9O|F>};:Nv:±%?±f<NV6NV6UÁ(;¹á>º,>´¨E?\ó>õ«>7&5?#Y¹i9¢ðî¾Âæ8ÏH9FOd>J'k<66UÁ(;;b?C}?-HQ?Îd?r:?ÚZ?Àe9'É9#xò>
±:pÎH:Ójb?Mhl<æ­6æ­6UÁ(;Õ1Ù<g<¿v0?+¨ª;;7|?l´¸eVä8}zÊ¾b·¸/u9Ó±?¾m<³Y6³Y6UÁ(;îò<ÒL·<2¤)?ùÍh;â}D;¹§?|E¸o9Î¤º½v09Þ@B9ñb»>£:m<66UÁ(;>"Ø>>RtA?uRq>ø*>â«4?o:¸L79y¾Âè9D9ô>Ì9n<L±6L±6UÁ(;ºUY?Özç>P[p?ø)F?Vè>sXZ?Æ8UÕ"9zb>cÖ9zÒ9^8?Nn<]6]6UÁ(;YÈá>ôó>F?§Pb>nä#>À0?Òã7¯:ÿ8\¾ã=®m<¢:I<°êA?úõr<å6å6UÁ(;<?=æ>ªèN?ï>ä¡>X_=?uÊ$9'w9MF>!ß9ë`ª96ð>³s<±´6±´6UÁ(;ÂS
?Á;¬>÷R?è´Â>J0>kB?a¸½¼84h¾¾n|9h´]9J?î®t<~`6~`6UÁ(;³o=b=eä1?}Ä;;B/?­÷¸¼[£96B¾.9$9/8bx?ñv<J6J6UÁ(;4?Ú>%eS?ÃäÚ>{>¢ßH?:ð¢¸	8¿?j²9û±²8<ÿ?ºx<¸6¸6UÁ(;Øô>5ç>aþC?G>éï>s1?Ünx¸=9è¿â½$!;
gû:m$?%z<ãc 6ãc 6UÁ(;ÿ¹ä>èæ>A;>?z]>I'>çÔ)?Õè=¹_9ÇuÙ¾ü@ÿ8ïK97ñ >²7z<°!6°!6UÁ(;ÏuÕ>L/>¬1<?ä`>÷Æ'>+?Ô±·¬üd9_F½k4:ëË:Âæ-?jû{<|»!6|»!6UÁ(;nm??±J?<&²>Ôx>GH7?¥H¹Ü!9däê¾Ñb/:Yè:¦'?~<Hg"6Hg"6UÁ(;´<ß>~>{J@?Ó²w>«r6>#Ç-?8ä8!9ÚkA>ï;W ;fE??x/<#6#6UÁ(;yu?¬>FA?h >Îa>`Û5?ÐÒ¸M5¶8¦é¿¨²©9"Lg9WÒ;?û<á¾#6á¾#6UÁ(;éFN?Ía?Å©M?Ð>6#>~:?p­¸u9¿ä(¾ï2:ù_¯9N?Ü2<®j$6®j$6UÁ(;hy?!Ê>^AC?¥wR>£>Q4?k¶¸ß9=9«øv¾ þk9¸9mÀÄ>k{<z%6z%6UÁ(;Ù>¼>Î??ì>|®E>àP1?b:`·{
9õO½-Ã9.©9S?±<GÂ%6GÂ%6UÁ(;"
?ïÂ>/:?ÍÅ>4>þ4?N 8*96Aä=*;J¸:hW7?(a<n&6n&6UÁ(;b?°>)K?À>
>³²4?+¸Q °8K×¾Z>Ñ94ë¡9Di%?æ<à'6à'6UÁ(;*?³?ê[?´>×W>¿U?¹¸·=92¤¾ì9;à@;C1? è<¬Å'6¬Å'6UÁ(;®I?N	?h?V?X	¤>0g?Ý-¹ÉÒ9_c©¾ü:è2v:õ%?a<yq(6yq(6UÁ(;AöÐ>JÔ>6D;?"ú>Ã\J>bÐ/?Ö|¹GÈ8Is¡¿G9Nq´91ãà>¥<E)6E)6UÁ(;ç?qç¯>7P?ô»>)Æ{>Ã>?É#¹Ëá8r¿97<À9Ú=>ÿo<É)6É)6UÁ(;)*?ä>}y>?ulÈ>C>Zæ:?] ®¸o­R9÷S¾9í³9ï¼9Ëó>­{<Þt*6Þt*6UÁ(;?þ:«>
L?¬>h¥<>£/<?xU³7Èñ8Fo¾=·Q8(9¿¿É=ù<« +6« +6UÁ(;\Hò=}Ì®=j1?õ<3@ë;<M?Ò¥78úD9Ôï=!&£·lz#9|½ü<wÌ+6wÌ+6UÁ(;{ñ÷>Ý¤>¿@?Îì>ý«>("1?¾P9e[9Cô>aÈ9ÝÅ9}.?Ð½<Cx,6Cx,6UÁ(;ê>ýÏ>T±<?-Ó>>rc*?6·S¤9
½3__99-9l¿$?ÞÝ<$-6$-6UÁ(;%ä>>>B?âÑ>$>+R5?ûr7k¡c9"=Ç9]å89¬Å?°<ÜÏ-6ÜÏ-6UÁ(;ý4?çÝ>Q?L×
?ã­>b»L?ð ]9[°Ø9ë>²¬w:Úñ0:N*3?ß<©{.6©{.6UÁ(;·F?T	ú>IK?¦þþ>µ¹¯>½9?9ÏÂ·9bzÛ>b:«ü::B?]e<u'/6u'/6UÁ(;"|??_a?»ðD?£¸è>Ø£X?¢9:¤¯:!?|<ã9nà97?yF<BÓ/6BÓ/6UÁ(;èa4?ÁvÝ>P?¢ÒÈ>¥->Üb;?×â8¹Qwp9`ÔÄ¾ÿ±ß9Ö³¬95Ë%?Ø<0606UÁ(;ö>£>Öò@?f>ýûJ>6?
$¹Æ£q9UÕ­¾ªAO8æ½_9O#í=c<Û*16Û*16UÁ(;²ÍS?µ?jO?§~5?Ð(ñ>ä©@?óë8ì=ã9²>Iãæ9Ä1ë9þOû>o¡<§Ö16§Ö16UÁ(;2¨Y?}^Ü>sÙ|?6m?»(>ò·|?ÀªÃ8M®²9+>²69LÕ¡9¡tê>z
<t26t26UÁ(;+øx?è$È>Ä9?µJn?Û-Ó>þn?âé¨9R
¤9xÍ?wê:=-:±qH?ý^<@.36@.36UÁ(;éfø>EX>AÂZ?wv1?#úâ>'H?tA.9öV÷9g[4>¯;]:Q!:NÅ/?Æ<
Ú36
Ú36UÁ(;·zØ>,5>ª;<?^m>ÑÈ2>*?Ø`Ë¸¿ØL9;*~¾fz9>éo9æ?®Ø<Ù46Ù46UÁ(;8Ö?/©$?ÕP?z?Â>ie9?¶-9À 9Ç>·Õ9Zx9­ì?Ü<¦156¦156UÁ(;åU?Æú>Z?åÃ?tº>ñL?XO·m¯9QJ¼z¼:rÍ9±L/?ù,<rÝ56rÝ56UÁ(;å{-=zÐñ<?©7?©N-=6ö<424?:Aû9 ?¸_â;¶;nì:?©ñ<>66>66UÁ(;õÇ­>ëßd>~`B?Úæ>¹#¨>r./?®¹ûg9¯µ¿¹a½9|9OÆ'?9<576576UÁ(;zÊ?¸´>ØT;?	·>å>5.?-¹hz9Ó°¾ÔGò9l3ÿ9
ó>V«<×à76×à76UÁ(;pG>|]>&ïF?èÑ~>¨3>95?^38ÔÙX9Ö´=9û9N3ü>ë<¤86¤86UÁ(;?´>æL?Õ>f<L>.ÁF?5
R·Ë³
9¾º=½ã9Ñè9¹°ù><p896p896UÁ(;ÅáÕ>üß>%"E?A>ÒãA>5?´¾0¹V0£8¢¿Á¸9G­¥9?<=ä96=ä96UÁ(;Æª±>ÙXd>Â.G?Êâë>¹d>|A?r·¢9þ)e¼ÈrÐ8Æ?L9±¡>z<	:6	:6UÁ(;&>êU>Â!;?ûé>-8n>? (?&1¹;Ö8?T¿¡8F]s9HÐ%>£S<Ö;;6Ö;;6UÁ(;P7?Ä>@o?Úô,?Já>D?tN87þ9ê§>¡þÌ:@»:CÖ7?ê²<¢ç;6¢ç;6UÁ(;ôdY?È
?hI?½>¦çR>Å3?þÔ¸ëp9C*R¾aá:m^¯9Y~S?7n<o<6o<6UÁ(;ÉRJ?î_Ý>øi?0?Ý>|>=`?8àÎ8I{Â9L(>¨-:¬4:@?N¨<;?=6;?=6UÁ(;îÔC?Ðñ>ÇQO?Ûø>¥>G?ÌL7\C#9@Ïn=_Î'9
-¿9º´`>Ú<ë=6ë=6UÁ(;Þ8*?}¥Ó>åM?ÿ?.¾>ñE?h¯Ã6Jd§9¢<:ab:?$<Ô>6Ô>6UÁ(;JH3?öÄë>ªB?aû>¬¤>ÕeC?z!é6of9r@<ÄG:Í¥9ÓdI?á&< B?6 B?6UÁ(;2sï>l¢>j³<?ùv>/>4?(¯-¹59
}õ¾d]:½:íÒ3?Ö§<mî?6mî?6UÁ(;.>óóD>ª¥E?Ðï>=>nÞ0?n«3=Ú<õcR?¨Wl=%=N½A?-{<9@69@6UÁ(;mµ>[p>A?ña>¥L>7Ú.?øq¹rs^8°÷¿ËPE9KC9k«>Ü)<FA6FA6UÁ(;î?©=?Âì@?å»>b~>rð<?xm·J<9»­È¼àÉ:¯G:4+?j<ÒñA6ÒñA6UÁ(;4#?G­Á>`¸W?ÚîÅ>b®x>ÂK?ÔF¹w8äe¤¿Ï:òl!94Ô?ÝÈ<B6B6UÁ(;­qð>ë·¥>¸·9?!x>-<>ÚÇ(?0ÞÓ¶ßè`9Ë'q¼ ²c;;Ã3H?<kIC6kIC6UÁ(;"Ót?Èã>ûý?ð?^>ìÏ?Z@8ø
9já>Ô»:pÛ:P?g¶<8õC68õC6UÁ(;ÁÓ¼>²ªQ>f?ÓÙø>ò>àlM?G½P8Ùn9Zà=jq<V¾'<îUV?õ<¡D6¡D6UÁ(;M¬?í³>¦ð7?/M\>Ü;">Ð-?4¹ÿç89G¿==±9.¸9_Ãõ>W<ÑLE6ÑLE6UÁ(;[Hö>®§>Ö¡<?&Èb>Â¡!>3?3÷4¹YA8ËÔ¢¿Y;9¶ð.9säE?We<øE6øE6UÁ(;Ð
=®Ã<9?{¹=k=H"?¢æ29Ü.H9¦Èä>úî9<¥0<HÎ6?Þ<j¤F6j¤F6UÁ(;Ï¸K=Ç=$à2?Eí=´=±n(?hXÜ8Â9ÕA>q8Ö°=9
0>²0<6PG66PG6UÁ(;?èû>Gà¦>Ò8A?
lj> Ý >×:?³pP¹Ëu9ÍUÙ¾z&9Öf69WËé>9{<üG6üG6UÁ(;J©Ò>:>¹v@?s×h>>
&>
|3?é¸R9°ª¾ö~¸9õ®9gÆ,?&n <Ï§H6Ï§H6UÁ(;yÕ<S<¨u2?Gº;Èîs;(ÏC?Øk¹~ôÊ8è4¿ÿ9Ò9~n>q <SI6SI6UÁ(;Íkº>Ó^>7?5ÅÒ>gs¡>á'?RY¹ ¢'9ó ç¾ù"¦:]:[@?hý¡<hÿI6hÿI6UÁ(;IRé>ðí>§L?¸!>e±J>gA?¤x¸Ë95b½¼=9L%Ì9(c·>¶£<4«J64«J6UÁ(;
â?Å>eCB?c>aÀ>¾Y6?Ð	¹ßR¡9*3Z¾É)©9ìÃÁ9þ~ß>Âu£<WK6WK6UÁ(;YLÃ>Í>ÔrC?z&t>ß«6>:+??Â¥¸È9u
¾¤¢9@P°9å%ì>
¤<ÍL6ÍL6UÁ(;÷/Ì>[«>2<??&MJ>õ>	®,?@¹,R¯9:¾mi):.\:®B?Õx¥<®L6®L6UÁ(;]É>¨kx>É¸O?Àð>¨ >¢Ï??Wm8î91=Aòó9í9]O?%¡¥<fZM6fZM6UÁ(;æ?°8È>[*K?Yø.?¢å>\C?VD½8eU9
c>0d;m#+;~V?=+¦<3N63N6UÁ(;)q?A?ÒL?ÿ²>éz>Ñw6?P¶
®9úi»g<9¿¹9Ô>¦<ÿ±N6ÿ±N6UÁ(;Ø$?8¤Û>Û??y$>¿I>ã3.?ðHû8(b<9H½ª>üª9G9ý"?¦<Ì]O6Ì]O6UÁ(;£_ë>I>é¸A?×Q>Õ>³A0?#VA¸Rví8÷mP¾'p81¯9$]=¸V§<	P6	P6UÁ(;is½=±=â+?¤;íkz;_?­îc¹Øe9È	Þ¾µ´¸Vw8í:¿Ã]¨<eµP6eµP6UÁ(;LÄ<8<¥(?ÑD=aì<w"?}ÍM¹[8[©¿;¢%·f6½85`½«<1aQ61aQ6UÁ(;dþ<=£K=V"4?ÆR=®k'=%!?]J9ûÕ9¿q>ï¤@:üv(:$_?Å¿«<ýR6ýR6UÁ(;QÀ>
}>{:?d>ßcM>¬ü.?ù/9¢ë¢9"o>DD:k:¶<?æ«<Ê¸R6Ê¸R6UÁ(;³ò>ÿ­ >VA?¯#S>~Z>î9?JFÊ·Æ59æû½ök:%Ó9á ?¾ý«<dS6dS6UÁ(;÷GÎ>$>¹,G?+t>èëV>Êf4?¨¾9ºÜJ9Ã¨¶>ñ:²¼:æ #?õÑ¬<cT6cT6UÁ(;îWú>õ¹>+H?}·>KÁy>­.<?Ge·
[9r À¼<¡9U«9Îñ>º+­</¼T6/¼T6UÁ(;³aß>dé>íÁX?Î¾>Äï8>Þ3?¼gÒ8X×8Þ~ú>C!9Y5u9÷[¨>4m­<ügU6ügU6UÁ(;;¶?i¨>,E?v >Ê¬n>æ,?ÿß 7Km8X­=±W:h­:5æ>ÞÒ­<ÈV6ÈV6UÁ(;V2?hAî>ÕZ??ëÁ>TB>t*6?(¹G9m´¾Xû9¦Z9B?¬®<¿V6¿V6UÁ(;QK?*?H«r?Ã±ö> >:UZ?Â(=8pG9¯=¸9£Z9å)?E
°<akW6akW6UÁ(;Í>7V>W<?~æÛ>ï>{1?´¶øj9¶
¼©ý9[ 9(^Ú>N°<.X6.X6UÁ(;¼M>¢*>ê@?n'æ>Ã2¨>&/?Ú¹ïC9­¾
Í;¼:ó[Q?_å°<úÂX6úÂX6UÁ(;Ì¢?#~R?t²E?+?H Å>^£>?K/ª9ç99&¼>J2:±¥:Ã?ô°<ÇnY6ÇnY6UÁ(;òjV=×Q=ÒZ-?xÜ~<#.J<-Z!?X¹U9üT	¿âæä8µ$¶9õÛ >Ør±<Z6Z6UÁ(;8A?XÀ>yÎ?Ó	?î>üju?	Å¸¸9p©¾õê9x£w9óãr?¯¨±<`ÆZ6`ÆZ6UÁ(;S^Û<+±£<X+?ç/<ai<?üqÊ¸sþ9¨7µ¾^æ¸ê»19&ÊÚ½\²<,r[6,r[6UÁ(;w?<?µpP?7üú>h>¤xX?ö«>7@+9Q9=m3:Üw
:X"?*×²<ø\6ø\6UÁ(;KR?Ë´§>×«T?ÂC&?Çôá>+_<?t~9^¢a9KY?{§P:!ç9r®f?Þ²<ÅÉ\6ÅÉ\6UÁ(;Ó8Û<zq¥<)?Û;ÊÔu;¯b$?|#¸±9¼¾Ò7N'9¦i=ïã²<u]6u]6UÁ(;$'?bRÛ>OC?úË>Í>ç4?E8¤lí8»U>ê¿Ý9æ9B?µ@³<^!^6^!^6UÁ(;\F?-±÷>|ÂL?Yçº>=x>ô@?óS8¡(ø8¨²>ý¡8ð²ó8×*ª>O³<*Í^6*Í^6UÁ(;]	? ·>??~ >Mh>é/?í}8ñ¬F9Ý#>$94¨­9â±È>d³<÷x_6÷x_6UÁ(;ÏÉ?o¤>
M?ï¼#?Ü~Ó>h1F?i[7öí8¹m=êÐr:`Z:wS?4´<Ã$`6Ã$`6UÁ(;oé	?ß{¯>f0I?ÿ>â±/>ü&:? A8~Z9z!â=¬:¸yþ9V?£K´<Ð`6Ð`6UÁ(;wS=[S=\ú-?ÿI¼;§/¢;Ñ?ûH¹®	9n\-¿É7Yî8¤ù×=¨Z´<\|a6\|a6UÁ(;&)
> º={=?Ö¢>«û`>Ó­-?R®5=*Bé<ÙdG?l#;,2;g¬N?Ã´<)(b6)(b6UÁ(;ª ?Ðí+?¨V?úp?)¹>.N?ó£8¿9ü¯><®Ä9QL>9K?ütµ<õÓb6õÓb6UÁ(; ÀÖ>ù>'¿E?	l¯>à^>cê.??¬·"CQ9¶2'½ Ûv;Û×K;©?ùµ<Âc6Âc6UÁ(;¨¢
?+»>³WA?Ó:>[r=>½®2?ì£µ9¢»äy¤:áf:ãÐ?H·<+d6+d6UÁ(;«Û>à>CºD?QR}>Ô!9>b%/?¦Öå¸Ay³8ë#¿/oz:ó1::K),?¥·<[×d6[×d6UÁ(;ß´ë>7¹>ì>?§ >è_>V`/?Iµ³¾h8qGº­×·§\x9
Î½P¸<'e6'e6UÁ(;k°a?GJ?öS?ö5æ>±>ëÕ<?#³89{±>|; ;¹x0;Dqh?õr¸<ó.f6ó.f6UÁ(;´?#Ô%?Ôø?DªV?UÖ>å2?{Úd9lÇ9xã>g£;ª:g\?ÛÑ¸<ÀÚf6ÀÚf6UÁ(;?×8?åC?'à±>Ôt>.:?P`û8æ§V9å>Zû6ø¡c9³V<Ôº<g6g6UÁ(;å\?:þÁ>7I?G/å>§[>8?6àÑ:(»:*C?ÇiÚ9ë½9æ?·Õ»<Y2h6Y2h6UÁ(;~Ù? z?­O?k¥?)\>èùx?¢¿.¸s¸e9I½Â½êù:Â:KóJ?þ»<%Þh6%Þh6UÁ(;'?JÛ>ÝÉC?ûì$?ï>20?0¬Ø7T9ZX=¶ ;»Ù:Î;?5Y½<òi6òi6UÁ(;VU¿<ùó<¶ô(?Ð-¤;X;æ?E¼¸a9Î¹<¾ñ¤­8aKµ82õ>½<¾5j6¾5j6UÁ(;º.ª>Ve>Ù1>?£E>N
>åê2?{ïN·~;99½+½/«8üý8q¬>·½<áj6áj6UÁ(;~E;?~Xã>øßR?þç>[$>Z§C?"*#8Òz9Ñ=2¤	;ï:¡lc?î¾<Wk6Wk6UÁ(;ãfì>ÿ±¢>
ý9?¾J>;>ª",?~Å5¹öD9ÐAì¾ÎR:ª.û9ºV?ÑaÀ<$9l6$9l6UÁ(;4U+?¶ÍÞ>EÜD?oWÑ>­>~_??ÖV8%c9bºS>HÆä9·9?`!Á<ðäl6ðäl6UÁ(;#k»<¯<<c1?<Ø±;;c&?ºUç¸_§\9/2¾ú¡¹È¨*9LõÒ¾ÎDÁ<½m6½m6UÁ(;R?¹»å>x´j?p·
?[@¨>ÑS?:Ê9¿9?>Ç9$ÁÏ9õ>oFÁ<<n6<n6UÁ(;BÍ?4?>¹z?R§>ÎC->7w?åê9`oU9ìÞ?é3¾9@h9ËQ?»8Ã<Uèn6Uèn6UÁ(;ËGû>ÙI>qÓQ?#°>¥e>¾åD?V³+9y09q>õU;5;¬ÖQ?=Ã<"o6"o6UÁ(;
?5§>bD?Ij«>èr>CK5?°ñ/8NP³8y0{>MÇý8¶Õd9Ñó>¬cÃ<î?p6î?p6UÁ(;÷aÐ>¡c>éK?îÉ>ð1>çf5?©*8%99ê>&àX:¤+:UV"?ÆÆÅ<»ëp6»ëp6UÁ(;%;=iô=é.?JÁ;õQf;7W%?¹$·9tZ¿b'9dòB9Ü>üúÅ<q6q6UÁ(;gq?:J>Ë5Ã?²Ã5?A¨>{	?î(9Ík9?èÛ: ÆÙ9(77?=üÅ<TCr6TCr6UÁ(;?Û>?á0?¬¬>f?¸X9¿9?&>OV:>qè9Vl?=êÆ< ïr6 ïr6UÁ(;:À-?øDÓ>·R?9?±î>ëG?®¶N9à¬9]>b;;³\I?ÝÇ<ís6ís6UÁ(;P/#=òÝ<[<?Ê\&<YåÍ;£ØN?U¸Tî9'¦¾Bx-¹®­]9ÎSÈ¾~Ç<¹Ft6¹Ft6UÁ(;1Ã7?Æ>áù?5#?I>»z?#½þ·5OÓ8§N¾½*:I
:àg	?aßÇ<òt6òt6UÁ(;D{È>è>¢B?E-5>ì>>;²0?E½¸nV9jöa¾qZ9&}ø9N>ÅpÉ<Ru6Ru6UÁ(;h?cØ¸>x;?z>
2>÷04?IsÃ¸*C.9'¾DÅl9n®+9D0?®ÔÉ<Jv6Jv6UÁ(;ÛS=¥==ÉW0?DoW=f=Ïá,? °9|)£9Nÿm>a#<¸ó\<´/?Ä
Ê<ëõv6ëõv6UÁ(;¸ ?ÜU-?.G?¥»?ãx´>À8?U?7Y¾9p/<`_æ8ãÏ9zN>R+Ê<¸¡w6¸¡w6UÁ(;÷¼>ä>[N=?[l>ÜM,>_/?¾
9Ý¨9Ku>lK¸]c9å½|0Ë<Mx6Mx6UÁ(;ªt?û>Cx?t8?Ò>[`?È8å*Ã9°=+Ý»9ó9jÅ>PÌ<Pùx6Pùx6UÁ(;=ä»<^/?òó;Ý>e;LI?¦Ñ¹(IF9RP¦¾`£8¹­tÙ8]Y¿´@Í<¥y6¥y6UÁ(;1o>?Zóß>ð¯Y?å¥Ú>k>ÉOG?5ûá7Þâª9ªD)=¸^â:0©\:ÌO?(sÍ<éPz6éPz6UÁ(;ËÄ?Â%?óÒ?j?Ioø>U¨q?å_9XRL9J¤>öSe:kÿ:êa^?0$Î<¶üz6¶üz6UÁ(;§5?{í>]C?yé>ö¦>ý2?ó®9GG9a¦³>D¹À9BæÂ9d$ý>ñ%Î<¨{6¨{6UÁ(;>Z·=cîâ<ÏÖÎ?(ú <zÀ¡; Æþ?¦,Î8÷ôÊ9z>më8úk9óûa>ÐªÏ<OT|6OT|6UÁ(;j§"?ÍÛØ>@?ä¨>Þýe>_ý;?|8¤U9+>Ò8îÑ9&>HÐ<}6}6UÁ(;üNú>Ì>R?(ô½>>+ý:?Î?9Û9FÂ>ª569fV9¶Ù>âsÐ<è«}6è«}6UÁ(;z<N?ÊAö>VeV?ó?Ú`>	l?=9g'9}é?ÀÈ9L[ä9¾
á><µÐ<´W~6´W~6UÁ(;Ñ?Ì"©>6®Y?Xl>Ð2>k	I?1¤8~ÏÌ8Í>ýÀö8ý7¶98U->ãÑ<66UÁ(;Qú³?w{?r*?¿jä?åR?Üá?Qÿ:7:ªw?È;¢' :Ñ:d?Ó7Ñ<M¯6M¯6UÁ(;ÃÓÍ>ã^>mÉ??Q¤>7lp>÷.?¸R·#R9zZ½»8ÐZ19aZ>]SÑ<-6-6UÁ(;&?Ï¶>¥ì>?ÿ0>ev=>úg,?Jlî¸!6Ò8§-¿jÈ9Ã`á9óÒ>cJÒ<s6s6UÁ(;Èñà>K>äó=?>£_>¥.?7)uÍ8·ª=0U¢9Í®97²î>í³Ò<YÙ6YÙ6UÁ(;{V»>æq>ºF?«/$?Rê>`3?~Q9åd9±>}	;;eÂ:º5?¦ñÒ<?/6?/6UÁ(;AÍf?Z?ö"G?«Ô>P2>ß³>?h¸ôy¤9ÛÛG½7¶{:[]M:&ã?TÓ<&6&6UÁ(;Ó!É>b¶>vC?ÈØÃ>âã>:-?¸»U¶Yf9{_í»::u:yT?«JÓ<Û6Û6UÁ(;ôì§>{_>F@?ÉVO>¬ü>y-?cJp8ìÿ8æÁp>à_:å_:¢)?¥ÙÓ<ò06ò06UÁ(;@'?âÍË>0R?'4é>åê>oÕ;?Ó÷6ç&9Ù¾<Ýs¸#ä'9£T¾êäÓ<Ø6Ø6UÁ(;Ý´g>^*>N.?ê=ñ<Z±'?î%=ÆÍÏ<jL?¨<ÔÖ;{-?Õ<¿Ü6¿Ü6UÁ(;é?@+?d?¥i?Þ?Êb?úö¤9Ð£Þ9Ñ®½>gÝÓ;æþ;û>?ÿRÕ<¥26¥26UÁ(;ÔÏ8?C¶ê>òI?#Ì>unE>R¤??';Ò·fî95O½
¿9ÂæÀ9õyµ>ÏÈÕ<66UÁ(;èð-?Ù>ß»L?Ìü>ÆÝ¨>??ÀÆ8N9*ê2>q¯99í?ÉÜ×<qÞ6qÞ6UÁ(;XÙé>ÓÀ>ç>E?:z> 5><01?BX¸Ê¾ò8S`d¾jË:N:x3?ó×<X46X46UÁ(;¬O?éÌÈ>¥¡??ºäÔ>ûÂ>úò.?û(J¹/ÔJ9ë'ÿ¾?jÄ9î9 F"?tØ<>6>6UÁ(;é?æ£>HT?oz_>ÀÁ>ûÖ8?\Ñ¸á8Ã¾G\¹Øðð7R)À,Ú<$à6$à6UÁ(;ÓÍ?á>æT?µú>28>Ox>?ÐÀÁ8RQ«9@Ã>:Ç9öï9ÄRÕ>yÛ<
66
66UÁ(;â?*|>åáo?ä?§>>³²{?Öõ¶Å¿9\$¼g_C:Pý9:°E?îÛ<ñ6ñ6UÁ(;J>(>W>9?vÛy>'9>Øº,?L;¶¼u9@ùÂ»¡u:¼U¹925?xýÛ<×á6×á6UÁ(;ôk´>aâm>S)B?èò²>z{>*6?|SÝ·«Úd99w½&3¦9ù·9f¾?pÜ<½76½76UÁ(;,®º>my>Y??çy>µ82>°{3?¸c¯7Êv
9U²=[)-9¢³9Ððv>ùçÜ<£6£6UÁ(;Å³h>Ñ
>ÉW?V)?Ã=·>a£8?¤&#9NÑ9ÜÝ ?	:¸qC9A´?ÙéÜ<ã6ã6UÁ(;ÿ9ü>o& >I?¢l>x½ >°o<?±¸IR9ð½6:Ck6:«:?6Ý<p96p96UÁ(;Â1?óë>X5A?$?¿¸>³}8?y8pÇ«9îÃ=É­<;¨2;óí:?·ÐÝ<V6V6UÁ(;Êø~?¤#?¿oG?L#?]½>@s=?1Í¸)À:9¹¾n¡1:Uåï9=?AçÝ<<å6<å6UÁ(;3\?£¢¼>3A?ñ
>Í)_>m.?Ús8J69â9+>ã,P:L:<N?FCÞ<";6";6UÁ(;-+?¸Ø¿>R??Õ>68>A¬;?¸b§µ%9gk»´jH;.í;Çº<?.VÞ<	6	6UÁ(;zið<e£<æT<?·æ0<No<]-?ßG¸+¸å89½^¾L:|)q:#?¦Þ<ïæ6ïæ6UÁ(;3?(?pßß>2d@?×º>î>K­1?-÷+¹K9ð¦'¿éj9¡iÉ9!J>´Þ<Õ<6Õ<6UÁ(;V¤?÷Ò%?·´}?)r?ï6?ÁôY?ô¯9©q9yE?G~;ã ;aN?Ýß<»6»6UÁ(;ÔÛ>a>Ñ<?!·>Pd?>G×.?
Ó·÷²8²ð¾¢×ù8>Ë9N>ê¾à<¢è6¢è6UÁ(;¦?£tÔ>P7:?(T>ËÊ[>½í-?@´¶¸+W9_Y¾t"D;xé
;2è0?Eá<>6>6UÁ(;ÛÀ>þT>kü;?ü¹>>#-?Ë?7Ö«9Û±<q :Á9ÁX?`ßá<n6n6UÁ(;E ê>4>¨B@?å¶o>ò,>Í1?%0¹¹¢9øb¾ª19ö%Þ8ÈL?¦;â<Tê6Tê6UÁ(;<Ý>¯y>½b?¡s]>>->7J?½ê¸@p9±b½%u9/Ô9»pì>Üã<:@6:@6UÁ(;\á>#3¦=y/s?Î?G$À>ðAJ?ÌÌ²=G%B=êÃk?>d;«è:qÕ{?áä<!6!6UÁ(;.?¾Õ>¾Q?o0Ê>B>ú@?ý£J9/9Ýu¾>¿à:ï¢9:òíK?¯xä<ì6ì6UÁ(;÷û?û ? QO?sÿ>kª>¼??¶:8	²9r¼Ó=8æ:ç':TL?ÏKæ<íA6íA6UÁ(;Ùó>÷Ï>¸ÒF?7³>ª¾D>,3?q-¸ÉñR9-Á½©@k:Ì_:±?jÞæ<Ó6Ó6UÁ(;úÄ>_>ga?] Q?ùSå>Ëj?!:b:juü>`È²:L­:p7&?oêæ<ºí6ºí6UÁ(; ·Ó<~µ<æu1?0ü;ß:)7?å¸ÜF997=¾ä'3¹øz9T·¾9;è< C6 C6UÁ(;VQ?H?¢@?Ge	?9ÆÁ>H5?
Zk8]»®8:h¬>TnË:j :S"?´òê<66UÁ(;ñçÛ>Ê>5Ê<?¿^>²D>1.?â§¸B¾z9z	¾V'#:hËé9U¦2?ë<lï6lï6UÁ(;Ô??ÊÍ>'@?>è<P>3?R¿º·ü9
I½/9>9ñ9?Ägë<SE6SE6UÁ(;jcD?Ë¶>·?XO?åÛ¼> ?s
94¾Y9VÆ¢>_;Ößã:z?>§ë<9696UÁ(;ÂS?³kð>¥Ja?êÌ?I6?ú»`?
:p¹¸9VC?hké9´ÙÂ9-V?d´ë<ñ6ñ6UÁ(;a;?óð>ÃõF?§åÌ>ä>4Å3?'% ·³f)9!ò¼Ï³:¦¥w:û9?SÜë<G6G6UÁ(;O?;àª>CiA?xA¦>1p>I21?Ú¥7u }9~ï&=¥W:.^J:²P?Âì<ë6ë6UÁ(;+?ÖÝÛ>).G?¦ª>o0e>ð=?¦@Ê8´Û¿9Fï>Eäb9o `9iJ?uÉì<Òò6Òò6UÁ(;F¥=èF=+U?T­=PS=p2R?ª.§=K[5=ãýk?Xv@:z):È[?«ýì<¸H6¸H6UÁ(;C
³> t>©u;?ÛÔ¡>M;v>f@(?,¸*_B9Eë3¾P°8XO¤9è	>¤=í<66UÁ(;º7?Pt«>èF?Íµ>"¾U>S8?d`¸K¬8HúÊ¾Oç9xÔ9Ìf?Òaí<ô6ô6UÁ(;»
I?2	ö>/Q?a©Z>ø>ëá;?ÆðÏ¸|99XöA¾`S4:ÒÌ:ß?¶hí<kJ6kJ6UÁ(;]Ï?°4?æ?aæó?ûëw?ÚØ{?10U:ó9s`?2g@;J¶:?
]ð<Q 6Q 6UÁ(;M?«>ºeK?É´?SÌ¹>9?+,8-ÜK9g4Ø=.¯:ÚóY:©M?uð<7ö67ö6UÁ(;iÁr?Æ^ö>x>|?Y¯?4Î>KPh?Ì¾ù8« 19ø÷³>#òK:ºÍ9 È}?½Øð<L6L6UÁ(; éÒ>¼>â:?Ð>ík>4Z0?öaÐ7Øç¬9bC=ü²J:]ñ92ýV?Ïñ<¢6¢6UÁ(;ðY?lô>Äëc?&ÄÞ>Ø>»Ý@?ò\Ê8q¥9[>xú:ð:ùY?Vñ<ê÷6ê÷6UÁ(;þÛ?ÔP¦>§L?%×u>ó'>ô\;?÷ýO¹C28r*Àe:}79ªÈ|?B»ò<ÐM6ÐM6UÁ(;«`Ë>¶>oâ9?&ì>0Kg>Ê.?Xn·089è%½°¨ê9u¡9â:?ó<¶£6¶£6UÁ(;Oä<¸4¥<<ä0?h¯!<V6þ;~Ò"?åË»¸¬Z9â"¾p;8¨³8´>Ýèó<ù6ù6UÁ(;ÎôÕ>>&@?É>M>Ö ??5J¸¤hy9ÒñÏ½Qñ9Ä9+­>¯ô<O6O6UÁ(;+ø?ó"«>Iì@?>2øC>Hø6?,ÿ¸ÑÒj9 ¾HÍ9üP9[+?CFô<i¥6i¥6UÁ(;-p?Ûù>!v?bK@?ÚþÛ>ñÃ_?í#9>9§jz>9À:ß):]c?Xö<Oû6Oû6UÁ(;÷
?·>RÂA?°[±>}>Ûs3?*²¸IÎ19bB¾äéµùB59Uù¤»¹Rö<5Q65Q6UÁ(;ÿF5?%dº>ñùx?ùR?oÃë>³d?R19îW9^ø>%9Nd9ö-?,Ïö<§6§6UÁ(;ñ#?O¬õ>?
×?-Ãé>ì<?$ç¬9§Û¶9ò>7®}:n@:Þq?[÷<ý6ý6UÁ(;²À>Vs>DJ?,W>¹äW>eÁ;?É 8ã¤9	z=l9©î9Õã>k÷<èR6èR6UÁ(;s¿>T(\>n7?wM>ÈÂ>b-?Ñ¸gÚg9Ñ°¾×ÃC9j¹¸9¦>\ù<Î¨6Î¨6UÁ(;?ç¥>cÁK?´ìG>Ð>¶0?åô!7¬Ý7x;>[à90ðñ6AÐèù<µþ6µþ6UÁ(;8>*B:>s!A?âÿ­>X>²(?[±76¡þ8=û±=×Þ:Ru:fw"?,ú<T6T6UÁ(;çôº<OJ</?íøê;)(½;´?¶I°·àÖ9-½}f¸Vìê8$¾Íú<ª6ª6UÁ(;Á"ø>â©>Çõ:?ÝwJ>L>ø80?&£6ç9÷<Ù½Ú9Û'Æ90L
?¢û<g6g6UÁ(;À?g;z>ív?ÊI?xp>®Ë?¹º8Hoi9L><f49xo9áÙÀ>RÂû<NV6NV6UÁ(;|>Ó>WB>9*B?7+o>È->7ò0?T¸â8R9Þ ¾/Ü9>ç9¥æó>bèû<4¬64¬6UÁ(;'¨
='ßË<à1?Åª<Dç;.¬%?º=ä·+69@o ½-8_/9¿Y>Çöû<66UÁ(;ú¿>?¸Áû>÷A?¿R¥>2@h>:6?wz²·¿y9&ò6½?ü9ä
9ûý>lü<X6X6UÁ(;ßÛ?y¼><èL?É¯>¤r>b½8?¸0¸ër9õº½
·I9f9a9§>Vü<æ­6æ­6UÁ(;FC=yJÁ<3+?ù¢;±_^;;?aU¹Eyc9AÆï¾r¸³ª·^?£$ý<Í6Í6UÁ(;I·Ø>¿l>/õF?F>ù\>yâ3?¨qp¸{¶9-©½ª'¤9U¾9õwÜ>/@ý<³Y6³Y6UÁ(;ár]?§M?ð>V?1 ß>v	>I?´@ã8½f9ØJ>e°\9D®9 ¢>èiþ<¯6¯6UÁ(;ëäy=l 2=3?î½à;X®;VC%?6¹ê9K{i¿Ñ:D·`HQ9ð¼ò=66UÁ(;p®?å¤>ýM?§>AZ>ÉUD?Þ739Z0^=ûò9Íÿç9±?º=f[6f[6UÁ(;U;?8fÇ>@ºD?Îàí>#¦>XE7?Q 5¸ã¶ù8v¯9¾¤Á9Ò9Û9ë>÷Â=L±6L±6UÁ(;ô¹ó>t©>cßE?¯çm??hç>?Ha7·Ð9y¹û<wÇ´:Á:u¸3?4=2626UÁ(;S>Ôòº=#2?ø;H¥s;ï!?¢Ó·*ù>9p½ë£¸®ã¥8/ð¾o=]6]6UÁ(;öß¿>
y>:E?ÂE{>).>88?j¸4¯n9a*¾:ÐDá9è?"ñ=ÿ²6ÿ²6UÁ(;M+=ôÓü<Ps-?wX;Ø5^;?6<¹¡C+9ó¿è¢¸èü\9ôs5¾
=å6å6UÁ(;Ïrj=®0=}*?³í;Öx;±?
%¹zP.98$ó¾o{l9ç@¿9&E>Ð×=Ë^6Ë^6UÁ(;Ãû>¨>$0O?¤ã>÷>ÑÇF?CÍ¸%¿e9·d¾ï:µ:ý>×é=±´6±´6UÁ(;¬
Ù>ëý>¦Ê6?]RJ>ÿþ>Pü.?)>V¹èùL9bÉ¿4¡9®9
í>î=
6
6UÁ(;Z·#?Ç»Ý>K=?ëu>+>f}7?eE¹ØP59z¿b;®5Ê:t9:?mG=~`6~`6UÁ(;,Õ?YÃ£>zõJ?H	Ð>«|>}â:?­Çd7d²u9®_î<Þ39ÜH¶9S÷Y>]º=d¶6d¶6UÁ(;8ö?h×B?îÀ¡??âä>&?NÀ9ã9ÍQØ>è;&Ü*;ÉV?6ú=J6J6UÁ(;hJ?¬)?D?Z°>Ö3>Å¯;?K¸}9sÀ¾>y9$'À9¦>=0b60b6UÁ(;H.»?i
?ë¬?J#t? ÷»>@¦?þ9È&9æ?15Ç:tñW:)l?7=¸6¸6UÁ(;Ét>`N>þD?L>;>¸4?48h9àÖ='K¤:E:ËâT?U=ý
 6ý
 6UÁ(;B°C?ñ?ÅÞ<?¼U¬>8>lÜ,? 38pf9³¦=8¨9Ó9Yå>Èù=ãc 6ãc 6UÁ(;º
?+lº>ªA?Ï¸>Â>ã£0?Ýª*8G¢9=ü!09In9;û¼>.=É¹ 6É¹ 6UÁ(;ÂË>	nÀ=¶L??VÍ>Ri>1?Ï;4=NrÜ<7MQ?+Ü99oZ?=°¡6°¡6UÁ(;K'é>_>ÔRA?m²>¥y>¸7?¦ì¸Æ}9ö-n¾o9;¾Ðï:ÎF?mU=e¡6e¡6UÁ(;Ð¹?só¶>0ë=? Wi>ºØ*>*Ò.?=;¸Z[[9mØÚ½ÊÀ8,x$9=¤\>ºÃ=|»¡6|»¡6UÁ(;Kæ©>c>??þ?>¤¦
>!á0?²]·Ä^9¡x=½B½Ñ9çÝ}9oS?mò=b¢6b¢6©;¬ï'?/ã>P<=?·á>Ì¤>¡/?Fm¸°É9Û½¹	:¼¯:Âþ>µ=Hg¢6Hg¢6©;ßN½>Z&>]7?sÍ[>ôh#>1,,?4/T¹ E7ÃÀÿYS8ÍÉ9i
·=ó=/½¢6/½¢6©;?´e®>VH?ú>'>CF?e(·³æ89A&é¼( 9ñ9¦ã>­	=£6£6©;-?Ç©>oËE?ÁÍz>£æ1>%t4?ùÝ[¹^9Ëý¾mïó96þ9¤	_?Ä	=ûh£6ûh£6©;¿V^?iTÖ>|È?ê/?Æþo>³?q¸@
9\£k¾ûë:"2;:78?æ	=á¾£6á¾£6©;º«L??'qF??½¾>¥<?8ÝD9M>}È:iâl:O­,?³
=È¤6È¤6©;­?
³> Q?o>=}:>8Ç@?79¹­¨F9­î¾³9©­°9h1Â>µ
=®j¤6®j¤6©;RÆ)>ù~ø=Éæ.?Ð<OÇû;u®?ï
s¹Zn9¿
;:Wë9?K?FR=À¤6À¤6©;<E¬>Å$e>
v@?!é¬>bt>õ 5?Hµ·¶òt9v=½Ä!;\_å:Ä3?Qã=z¥6z¥6©;ºþù>>ÔeR?ué>\°>-A?þö·È©F9Õ#½=°¨<î¨]?Ç=al¥6al¥6©;.K?R¤>×Y?Õ·>iâp>¾B?àÊ8¸-9R+$>û}9<&T9¯¨?í$=GÂ¥6GÂ¥6©;vE?ÃlÈ>}ÅC?TE×>í=>?J?K©7N¬¦9Û<Z':0µí9d;4?ªº=-¦6-¦6©; ?·N"?³ág?­ã?½ì¬>êå]?V¼h8?Ä9ÌÌ=":Èñ9ín'?¹|
=n¦6n¦6©;¢>2I>_A?k>çøJ>×/?Ñ<h¸ò9j£Ã½1*D::Íü9?bá
=úÃ¦6úÃ¦6©;*01?mÜ>NÈM?>HjR>ë¦9?*?D¹÷sR9¸î¾½DF9´X9NTê>Zö
=à§6à§6©;~=S?È>Â>ó2?"@?P	»>ò|?!Âª8b¸9ðÞì=é·;È¥e;$²L?~é=Æo§6Æo§6©;¨ùL?V¹?3D?õª>ét>(í2?t_¸Ç9xØ½uï<:¢{!:¡Â?=¬Å§6¬Å§6©;Q?ø3?ÐIX?AH?ÏJ¦>ÍQ?Tó9%i[9t>B:Îî9¨IP?Hw=¨6¨6©;#î&?Ó-Ý>í5A?õ|Ã>¨o>!
,?¸äm9¿Y+¾ºbA:ò°:÷C$?=yq¨6yq¨6©;ÙE?ßý½>¾C?>zG<>"ê6?ÃTd¹6¤É8<ñ¿:¬áI:Ý:?f=_Ç¨6_Ç¨6©;¥8?Ñï>wUE?4¯!?'Ø>û??¡7
:ÁO:$Ïå>Í>;f;K$4?Y¡=E©6E©6©;Í¹
?>«>ðN?µ><>ÁQ?¸Eh¸ùØÝ8Ë¾dVÇ;ÑÍ;Ñî3?°Ú=+s©6+s©6©;ôx?«B£>lsI?|§K>f>É7?Û)»¸ò÷õ8ôËÂ¾Ë~:ÙmO:{:?½ú=É©6É©6©;"9?MÙ>õ×Y?äÅ?¹>¬ÉG?w§¸æÉO9S×:¾#[9Qw9Æ>Þ=øª6øª6©;6ì=o9=ÌI?°Îî>XÏ¤>dx9?ÌA6=øå<ªâJ?º2¡=õ"J='L?)=Þtª6Þtª6©;ïå¬>/\>\I?¹q?HÍ>`5?ñ©¯¸HyP9ØµW¾_eþ9gU:TØ>X&=ÄÊª6ÄÊª6©;!úb>ÙQ>?LX?î¨)?ÔÙç>ÐT;?¬&=0¾Ã<ûY?@aú9æ:ªò>ÇL=« «6« «6©;¦ õ=Ó°¦=_<?÷>ÆÙ¹>Øz*?ÁWñ<Q<rN?55:^Þç9+×%?=v«6v«6©;E?´>{À;?;d>X¡3>Oü5?TÕÍ7t'9îU=Ð¶9³çÂ9Ä"º>=wÌ«6wÌ«6©;-õ>Kg¥>«=?KÈ>L?B>
+?àäT¸'s9qÓß½\9¢Î½9sI>§Á=]"¬6]"¬6©;?¹>NL?há©>Ûqe>¾=?qaw7089;,j=û¶B:Á:a?6?=Cx¬6Cx¬6©;M¨Ö=ï=ä21? $&<û÷;8+?`~¸7È9HÌo¾?¸ð9%5¾?#=*Î¬6*Î¬6©;2û>$øY>ó^8?A´w>Á5>èq.?»lS¹ò9;ë6¿Õ·¾/?9[¥L½==$­6$­6©;fZ?e?1;?{+³>V<>0?=A¸V^f9Y×½j969j9t°>r=öy­6öy­6©;êI?LHó>¬xT?¯ ?ÞcØ>Ò>?Xsy9Ä¸9ÍÏ¬>ÖÑ9Ç¾9¾â°>Ðü=ÜÏ­6ÜÏ­6©;#>d·9>XS?Äî>ö2>:SS?à8Ów9Ïh>áM:ô:Ûp?*=Ã%®6Ã%®6©;M1
?:5¼>!ø;?Ö">«z\>ùR.?båÕ8Ü'/9O>ãÎæ9Hä9'?Oo=©{®6©{®6©;ÂÚÅ>n'>.D?¬1>ÿòI>P¥,?)D¸ð_°9`H½:©5:'ß9
nP?¢Â=Ñ®6Ñ®6©;ª'/?f£¢>ÔÙ?Ðù?>Gt?_9¡V>9²GÎ>m
:âR9?
¨?aÃ=u'¯6u'¯6©;Æd?oö>t³m?÷>ñÀ>yÄg?ÐÊ9ØW9×°V?vF:².:ù.?'E=\}¯6\}¯6©;*}Ó<w<hs1?ùÐ;;Úú:¼«??Ã6¹ò29
Ý´¾7;TR9ú(=BÖ=BÓ¯6BÓ¯6©;wY!?RÆ>lP?¯e®>"k>Ãß=?cÜ8)m9D\©=ð«ü9t½Æ9+¼"?äÚ=()°6()°6©;F¡0>Góý=<2?{HC<ÿÌî;YQ?|¥0¸rüÂ8ìëg¾@£Ø:9:6ù4?åÝ=°6°6©;¢4Û>M>9?/l>O1/>Åw,?íz,9
×.9vü>K:\M:Úvü>Òr=ôÔ°6ôÔ°6©;?®º>í*9?Rw>åu8>7Ô+?VÏ8>×9µD\=ÉVÿ9hÂ­9<?·~=Û*±6Û*±6©;Çí> G>JÀI?º0Ó>ïT>':?gRä¸9ó8ëüï¾Õí890|Z9¤®Ø>3=Á±6Á±6©;¬Ì
?µ®>QbK?dÈ?nÚÌ>3®8?¹º:9/»9ó`>KÁÆ:ÂÐ²:ðE?=§Ö±6§Ö±6©;Ü|?ý§>âñD?Öæê>ºò¡>(©9?Î×å7:!²9ñ(%=`­:é	:çÙõ>½ =,²6,²6©;wj?7E?)i?Àð>Ì3>A?N9´ 9Ã>MÎ9<9b+?$²=t²6t²6©;p&?hõâ>¼;?¡>¤½k>ú~/?dB8ø9>=Â_:o°:'[?&Ü=ZØ²6ZØ²6©;ÖÏ{>D1>6? >#=þ=S!?2)=ÌïÒ<XM?
®=wL¸<¸!4?}=@.³6@.³6©;0h®>nn>UB;?Â>øÁK>ú{-?~ù8µÍµ9$±Ã=y:àì:¾Ú?O·=&³6&³6©;¯õ9?[´>(ú?nÊ-?T¤>Ñ^?Yþ»=gh= Ë§?rÊÐ:'è:î/?ö=
Ú³6
Ú³6©;\÷>ò¥>Ùþ>?ðÙY>£>Eá/?^_h8dÈv91
ñ=.49WëÆ9è#ª>:"=ó/´6ó/´6©;BÂC?®Û>Dd?ú"³>[\y>ùç7?¤8ûw9Ú*>ÆY¸:C«:»·?{$=Ù´6Ù´6©;¨,?½IÝ>ÿG?YeÄ>>­w7?#*8Õ&9S£=-©:Ön:	U5?'h=¿Û´6¿Û´6©;ì>ó¾>>ð:5?AÃ>wå>¯-?(×¸,í8¡<è¾4l}9þ­9nº>Ý=¦1µ6¦1µ6©;ñ?M½Ú>uØ8?hº>êà>+?ÖY·|9rTÂ¼ßP:¯Ä9³2?ô=µ6µ6©;ßìÎ<×`<Ç_)?#íß;ã°;y	"?F
7pQ¤8»Í=Vß§7)9Þq}=ý=rÝµ6rÝµ6©;\?c_>9ÊO?O'?}.§>ÚôN?{/7]°9¸~<*Û8&µ9ÌÌÈ>`=X3¶6X3¶6©;þ>£>ötV?p½>tc>§4?È-¸~ò8_¾°Ë9V9íþý>Û =>¶6>¶6©;Ta¾>K>:?Âu?UOË>Z(7? a5cû8¿e;Ç29ÚAÀ9¼
n>wc=%ß¶6%ß¶6©;¶Eì<Õ³<>è(?I
;
xí:ÉÍ?Ú·VÏ91S
½!ÁJ839á×´=Üo=5·65·6©;D$?û=)Z'@?>çk?:Å?=ïì<ÙP?×¸<"Ö<d¤7?lp=ñ·6ñ·6©;2d<?aÑ>·f?gÓ?>¤r>1?û'=Q6í<DX4?i¸d<éÐ=<<?!£=×à·6×à·6©;Îò¶<²&<«D-?E¬<Ê3<6Ì%?h29£9TÉ>Í9>ç9Q'>ýÂ=¾6¸6¾6¸6©;5É>ãÉH>­D?XTl?¾ï>.|?Ûò9¤s¯98Ð>^¨:o9:"(?_Ç=¤¸6¤¸6©;§?I·>tD?><Í>>/?§.8TbÍ9î±Y=¤Ð:ÿ:_èv?ÕÕ=â¸6â¸6©;\÷>B¾={<?	[<`!<æ.?èñ¸p<:9­ÿ¥¾ºî?8¥çI9[ó=ß=p8¹6p8¹6©;ï:?Gî>ð®G?£³
?¬¼>	Á<?
2b¸ È9À«¸½tb²97ú9%¶>[4=W¹6W¹6©;q9=`
=Nq+?aÄ<ÿ <TÍ?VH+9ì9V9>9<9ÊFa9`¹?Ú}==ä¹6=ä¹6©;f^?¹qÁ>>¤I?/¶ý>$¶>ßK2?'ø¸åîF9-!½½¤d@:PÓ:Ug9?ÝI=#:º6#:º6©;äZÍ> >ÛAF?tC>9>õE9?"ð¸ªà8Þ¿ñÄ:È:3++?ga=	º6	º6©;Xø6?­Æ>#Ãk?ã÷?5»0?VV?ååØ9Ò+9ë2?jÌZ;JÄ:N­?ì3=ïåº6ïåº6©;M0?b é>ÐÓA?Þ>õ¥>BÓ7?Ï{8*õÅ9è#¼=m~:T(9}?êR=Ö;»6Ö;»6©;?!¹>(#U?K?§µ>Üf@?µ;â¸Cò%9V®¾=r(:4~Ð9ÔN?ÈÆ=¼»6¼»6©;Ø=eç<>ý'?10<Fàì;Ç
?O²°¹îz9|V­¿³8¢¸~w9'¾3=¢ç»6¢ç»6©;êÔ?R¹?ö?~?Óö>²ù??¡ç8¤9W¹4>VO:¶ë9aka?X==¼6=¼6©;>Î>]>÷Sn?^C?ó>°M?Í9Ë¯9üÿÝ>Gñ :©c9¢p? =o¼6o¼6©; X=øØ<¦«,?E%;D{;ï?;¹ÀØ	·.´ý@ÌD	9y0r9¬>>4 =Ué¼6Ué¼6©;R? ª§>îC?7Ót?é?ÆG?¼y²=b®O=Øÿ[?þ:z:Êd?D =;?½6;?½6©;2?¨´½>­Q<?ÒZ¥>l>N3?
	p¹hßK9W´¿u_#9Ñe9c¶>!² =!½6!½6©;ÙÌ>÷Ö>C,:?-üt>çû<>î%?¨Nõ¸G>9À*¥¾q?¸9á¨9¥¥?']!=ë½6ë½6©;ïÿ>­>DY?L÷´>ÃQt>&=?Q8¹ad­8-å¿
±:·¶×9Ä¶+?¡"=î@¾6î@¾6©;;T=ù4=P1??)ª;ÓÖ;È!?óø¹tA29?¼¾r·\8Û%r9½Wé=UD"=Ô¾6Ô¾6©;wY?½Ã?öB?·ae?,®? ïJ? ·¹wB9ÒH½º%ö9ÕéÕ9¶I?Í"=ºì¾6ºì¾6©;ö<µ¨<h;?`Ï6=oKý<8Ã8?" :ì{×9£=?¾;+J;*+?$Ü"= B¿6 B¿6©;iX>?XN÷>q	E?tb­>ßj>¥=?!Æé¸gÚ´8~t%¿9ÝÝ596??z#=¿6¿6©;Y£>È]>#=?ùvÃ>ÆÔ>+?äé&¸Ïg9T/½´º:úà9Lÿ?3+#=mî¿6mî¿6©;àÒý>¥4­>Æ;?­>Vâf>áï/?ì(°7tK8»§]>§¨!:Pÿë9V\/?Ç#=SDÀ6SDÀ6©;9÷?³>^<?Æ¿>>è/?Þn¹~Æ8©Ä3¿tâ·¶\9Øl½,Ý#=9À69À6©;¼>§cd>ÁR?ñ~>Î¨+>>?"Ó¸Y,9¡^½¯¾?8<À£9Öá=²ê#= ðÀ6 ðÀ6©;FìÐ>L¯>nO6?µ(j>	0>\C*?þmÓ¸Ps)8Üµ¿ÆÒü999àT?B9$=FÁ6FÁ6©;ôL=¹=i.?"þÑ;ZÍ;À3(?§²¸LH?9qån¾2²·7ÏA9ûs=}{$=ìÁ6ìÁ6©;J$?oJË>û§N?>® N>8?%82ÊR9~mÈ=v§9½Ä9ô«Ú>$=ÒñÁ6ÒñÁ6©;UkË>àn>Z²Z?ªª>Ñl>
8?D«O¹H<u7ÙÈØÀÐþ»<3`<®¨V?<î$=¹GÂ6¹GÂ6©;­º?
?~?ÙÍL?ñ>¶}Y?é9ºÊÈ9îE>!:}÷9g&?@F%=Â6Â6©;23?w&è>F?üµ>b<>¾'0?,¶®¸bÁ×8äLÏ¾~:¾(::?^? '=óÂ6óÂ6©;þvm?=?¤Q?»<?Z«ñ>GG?ýp8	¡9>UÞÇ;éx;ÝM?A'=kIÃ6kIÃ6©;lzÙ>Ý>¨E?¡×>8_>P¤1?9¢9Ø;>÷4:Ãh:×§ÿ>þÛ'=RÃ6RÃ6©;¨&?}ÝÉ>}MS?^O?§Öº>ø8?êÏ¬8¦í874º>f9b=É9bª>ë'=8õÃ68õÃ6©;	Ñ<â<ÂÝ)?²u=ÜF=ÜY?)x¹¶¨49Á/¿ aò9ê»î9ô?(=KÄ6KÄ6©;c3?1·>ßSM?Ë>+i:>Ô]6?¹8y9]0¿R~¸Z/a9[ó)¾W(=¡Ä6¡Ä6©;È¼?¨q²>°8?q->I>Ôu*?hc´¸?Â,9!§¾ú«¨9D¦c9o­=?(=êöÄ6êöÄ6©;èa?n¡?ábp?ÿüV?iïô>C³`?ý¥9ÿÓb9Îâ:?¹m:&%:NÄ7?9
)=ÑLÅ6ÑLÅ6©;T?$ïÙ>y?S"j?+õã>Õw?ð$9®9>?áÞ9tI9v7?)=·¢Å6·¢Å6©;g?úÌ©>Ík?ýÁÛ>Óã>kX?Àõ69ë9pÍ©>g«;Í:E(?ºY)=øÅ6øÅ6©;	x;?È¿õ>éIC?ÃÊ/?kè>y A?ÞôA¸ZLt96?Ë½ôî!:æe*:uHó>Qj)=NÆ6NÆ6©;j,?0îä>®Í@?Î¾y>
¦0>N÷4?lnµ¸c`9þN¾Ô¸
:@fó9Lç?§y)=j¤Æ6j¤Æ6©;]¸Ç<y<[+?&y,;R;ËØ?¹÷¸F9j¾þÜú¸óYy9®Æ¾Æ)=PúÆ6PúÆ6©;Qÿ>öèª>Z7??!ß»>r>RÝ2?×Qz¹p-8ð!ö¿éÅ³: §:2c(?Üú)=6PÇ66PÇ6©;A©é>­>ÒG?i¨ñ>r-§>¯9?¦2¯·Ææ8"úÂ½9¬ñF9L?R*=¦Ç6¦Ç6©;Ã>Àê>(4?x¬>¡>&? .¹
½8´¡1¿p¸:Vm:ßâ&?2¦*=üÇ6üÇ6©;ó>Úï7>)ü2?¹Þv>M:>x])?o}m8~Dc9åÁ>Aæ9ø@Í9@?rô*=éQÈ6éQÈ6©;pí>#ß>Û@?µp>
{0>.?WI×7è±09Éô=:49~Ê9âü¯>{+=Ï§È6Ï§È6©;c­>ÝC>nu?(=?5Úé>CO?ó<ç<_?¡X:BºÜ9T5?¯°+=µýÈ6µýÈ6©;)?×­½> (A?Cm>íù0>%Ü+?µ8
q½8È\N>2ïG: r9:
?ò+=SÉ6SÉ6©;`?Ç/³>ahA?C<>|U>÷¨7?r\8`v8F ?CÍ9Ú+¦9ÁÒ>,=©É6©É6©;¥ªp?õ?? µj?(7²?fA?ÒEl?N1Ä9Â9a?@jþ:Þß:¸ðv?W,=hÿÉ6hÿÉ6©;î'Ù>ó>[=?q>>O> k-?­Î¹ò¢×8»z¿Aa97¹9¦qË>U6,=NUÊ6NUÊ6©;Ðf«>Fðf>>?¡Â¦>²v>h-?¥
¹¸Nc9DfP¾z®:Qe:vêB?¥\,=4«Ê64«Ê6©;@/Ñ>ê0>¤=?':>¼
>0¿+?ó)F¹ö¤V9Xì¾8:tK:(?	,=Ë6Ë6©;"¤?æ×Å>¬U@?×]>cÍ#>~É,?Þ¸T'¨9à)¾k:#âÃ9×­(?\,=WË6WË6©;`D%?bË>ALP?.Â>5>dA?ä!¹9b¿qË;zÛ:Æ3?²Ë,=ç¬Ë6ç¬Ë6©;É©?ÿæ>V)¼?¿C?h>¨%´?øK*9½õ9Ý>ãÛ:è%:¥©?¥-=ÍÌ6ÍÌ6©;+ÔE?5ë¬>np?©)Ç?GM?3_x?¦Á9'`9EÙ3?K;ìl«:wX?¦-=´XÌ6´XÌ6©;ýµÞ>c>rN?>ÃG>ù!6?HT.¹v!9¬
¿ße¸Öj9±1¾ÍÑ-=®Ì6®Ì6©; öA?tÛü>G_D?ÆÀ>P>Ï4??n·a92.½')H;úU;¦/?
.=Í6Í6©;$Ç?Hæ>F?}çÎ? <8?¿?/¥9Ü9û¤¿>ç¦Þ;D²Y;íé?Ic.=fZÍ6fZÍ6©;g=p¾<[ù5?Ê¿Ê;u¼;ÙÎ(?vR ¹K9J¿cù9A9ÛÓå>y.=L°Í6L°Í6©;ï`ä<MX£<*ö2?[Ï;£;I;0i&?ØÎ¸ É8å¼¿x9þÕ8<Î6?ÖÒ.=3Î63Î6©;:^±>=i>ÿ¬B?P´y>Í9>,?&V8ø&9^tå=î:¥Ö9¼??/=\Î6\Î6©;ý?©R­>|#C?¸¨>D½{>
+?cÎ8Ûü9
õ´>®Lþ8Â9tB'>Õ0=ÿ±Î6ÿ±Î6©;Oã>e>L=?²c>0(>ÁI-?Ñ«¸Ì|9àþ-¾¿:+I.:¬gd?{0=åÏ6åÏ6©;<ö?è½Ç>£ãG?\>Jâ5>f7?v8ðH9Ýv~=9é9(9Q?ãï0=Ì]Ï6Ì]Ï6©;ëÐ$=Còö<ÑÛ*?C;v;ð`&?'4¹uJ9rå}¿é«9f9d?Ø#1=²³Ï6²³Ï6©;Qîô>©§>ðý:?3d>(>i-?­U¹åN9aÚ¾¾¿vN:Õ×A:vU?].1=	Ð6	Ð6©;ÞË»>\$u>ED?áÌw>b1>,Ð2?ë¼¸LÝ91&¾p<9lu³9/}>éM1=~_Ð6~_Ð6©;f?W´>$8?¬@§>i·~>n(?Y,¸f»9¯~¨½w;yä:"$?Òb1=eµÐ6eµÐ6©;F?ð±>gT?Z?ö¢¯>©@?
¸`¸l¹9³Ö>¾Ç?¬;ýr;£x5?1=KÑ6KÑ6©;ïx¸>¬>ë`8?Pô>¿K>,?¸å17xbÿ8tS2=:9×2¥9V">W1=1aÑ61aÑ6©;¬À?T»D?ez?[ý?«
?#a?<U9:o9
ä>T:óF:ïe7?²$2=·Ñ6·Ñ6ûË;ÎÝ>>§,??ÕF>»Ë>f'? tÍ´À¶==7	¹eZÿ8Ue¿§12=ýÒ6ýÒ6ûË;;Â>¬>ÌzB?òî>=>8..?X
¹Çç­9IïK¾<"³7ì£@9
n=]i2=äbÒ6äbÒ6ûË;¬?$¿>ÙG?*È>ï©F>Â¸??)c¸Y9E¾Ó::fÑ?´ 2=Ê¸Ò6Ê¸Ò6ûË;VÚ>]jV>yW?k<?è>¡?n?o¡7zgx9
<HÆt;Óþ:Ï6v?½3=°Ó6°Ó6ûË;t³1?h.á>J?ä?p¹>³;?kÓ8ðQ9¶P>F:é:ªè?Ue3=dÓ6dÓ6ûË;ÍÑÓ>Y>÷#=?Z.m>->bç.?öl¹@+9<áÝ¾só7Ê')9G8¸=l3=}ºÓ6}ºÓ6ûË;£?¡ÅÊ>GH?U<î>¦¯>ö>?ÏYÁ¸°-9D}¾L9:D¬¯90?6ß3=cÔ6cÔ6ûË;)???ºî>M?pDÎ>Ãs>XÆ6?óîT8«G9xÌ=xay:Ï/:£5?Cë4=IfÔ6IfÔ6ûË;»?$ÚÊ>)<?Å·>û¢@>V7?	¢¸¼Öw9¸V'¾92¬¶9v«Ì>gi5=/¼Ô6/¼Ô6ûË;gZ:?üÄê>4K?ý
?iÄ>5? ô4	'9<	e:q{z:ás-:Ø8?5=Õ6Õ6ûË;i
?>¾Ã>15?Þ\>Çô>çú2?ë*ö8T49Ù%_>;û±8ª9!Z.>36=ügÕ6ügÕ6ûË;dNT?N¯ã>|µn?è/?¦>	6d?ë;	¸E¯j9Ë²½¢º:Àg:X
?Öc7=â½Õ6â½Õ6ûË;±F?Îô>éæO?À>¼v>´×G?37.¹9Z`¯<¤¨h:;:ý6?
	8=ÈÖ6ÈÖ6ûË;´% ?CjÌ>¡H?8
?ùª½>>?ZÍ8?99¯7>Uù¹9P'õ9»3Â>J
8=¯iÖ6¯iÖ6ûË;D)?rà>*A?9ë>¬>
/?Q\þ¸Äý°9ô7¾¯T±9H9Å)#?åÂ8=¿Ö6¿Ö6ûË;þã>2Ø>Çx\?hªÀ>Ow>QoG?ëä¸">9
¾nu9Ü(H9".?dZ;={×6{×6ûË;æN]?cøØ>#?ÒI?mùÑ>¢v?!$8ËÏÖ9jC=V[:A`:3?M[<=ak×6ak×6ûË;_bæ>S5>;?æ¹q>ã.'>z9?xÖ²¶Á:9¹ÿu¼K9úé¸9ÜMÅ>1³<=GÁ×6GÁ×6ûË;/e>ÊüO>Õá7?ãú>ÝÍE>ý)?Äd¹¨q{9ó²è¾Ý.::¨Éè9¿L?Tº<=.Ø6.Ø6ûË;NnM?Ø\â>àSh?1B]?ÏF?ÓªE?_Kë8Ãßî8é)ü>÷È:Ôë:øv	??==mØ6mØ6ûË;Å~Ç?Z¨ý>aVÉ?~É? D·>ï¤Ë?eþ89ßQô8uÖA?×§ï:ó°F:Òc??==úÂØ6úÂØ6ûË;x¿?4Ý>4Ý?2?Z·>})¾?O,`9e9.§¸>&×:3¨E:®N?w^==àÙ6àÙ6ûË;
ÂW=Á#=5¦(?9=<ß;U?òn¹ôù8óXÀÓ¬:´l¡9éh?*>=ÇnÙ6ÇnÙ6ûË;ÿQ>È¦U>¡4?ä£>^XM>S&? «-¸¸²ä8£fB¾û9Z`9QüX?>=­ÄÙ6­ÄÙ6ûË;1?ì#µ>ØI@?½ý±>É~>N3?,ÈU·«l9>ç¼åÀ.:Þ-
:Iá!?>=Ú6Ú6ûË;ü×ö>a>¥F?§Ø><>8;?(bg¹s69o2"¿È9 ):­J>û>=ypÚ6ypÚ6ûË;kÀD?0ß>ï¬a?"V?9¢ü>÷X?Å*x9¶Ëf9Z¢	?ÒÍ:e:{º	?G4?=`ÆÚ6`ÆÚ6ûË;ê?-»>ÕVT?ÙÎ>êQ>ÌG?(F7´ãh9ÒÙ<ÊM:û"::¬
?3Ø@=FÛ6FÛ6ûË;vgX?e?]A?ùH¸>Uè>jÙ.?®^ö7
¶m9©=ðÇ8C9ìò">:"B=,rÛ6,rÛ6ûË;Ý±=NM=î+?ÌÃZ<i7<\¬?Ëùe¹ýx49,#¿Ç7øÔ¯9BoÞ<!\B=ÈÛ6ÈÛ6ûË;S=?%}?·9?#>A5>$%4?X¹¸:ô8ÓÈ!¿É»?9¹9ð¿>uB=øÜ6øÜ6ûË;¤áá>¯ >1È9?ýÐª>èÀw>0?+\7*oB9Ó(=;kR99qðª>ö·B=ßsÜ6ßsÜ6ûË;|E?R¾>ÐÐA?ëÎ´>z}>zë6?w§à¸ÌÕ19æ²¡¾¦;að:ÚÁ'?DC=ÅÉÜ6ÅÉÜ6ûË;`=?½¹ü>5Ô??LÈ>*ß>·9-?Ü¦Ø8:å¹9v->YßÆ9fÞ9Oëä>úID=«Ý6«Ý6ûË;½Wl?ñ?-ÌE?5Ê>ç>i¼<?cR¸¶QÇ9m>½Øã.:x;$:tN?ÿVD=uÝ6uÝ6ûË;>R|»=Éø4?*Þy<¸¢(<n¨=?Ï&¹¸9På¿W¹m®9Ìq¿BD=xËÝ6xËÝ6ûË;åÕ>×¸>ÂÙJ?9c>±ÿ(>Y,?Æì¶a\9[¼S*:L1:3?ÞÊD=^!Þ6^!Þ6ûË;[~é>òä>5I=?çº>×V>l91?Uño¸ñt"9!
=¾¯¸Y:×/:;?^ðD=DwÞ6DwÞ6ûË;v¹>ws>bB?ôr?9Ï>5d1?í÷¶#R9Pµ¼u¢:¼:©?EÄE=*ÍÞ6*ÍÞ6ûË;=ùÂ»<ï1?~<F¦Û;ÊÓ?Ö("¹×¾8{EÀ?¸?ºS9KQ¢½F=#ß6#ß6ûË;
=ï¾<Àt,?A;ÔÔh;~?0|=¹©^-9çå¿48a£!9Iz>ÇF=÷xß6÷xß6ûË;hÓ©>">o>¸5?{n,>¤>¾Û%?6^¹õðu9¬ç¾I;H;¬É;e6?áËF=ÝÎß6ÝÎß6ûË;L¡	?­´>C?%	¨>øÀj>a>7?É"|·¡9ë}ê¼`Á9´p¶9c¬?jG=Ã$à6Ã$à6ûË;¾Ñ<mE<»ê-? bª;ù;<?¼4ï¸lß\9Ý¾0óe7¦Ä8¨¬={G=©zà6©zà6ûË;y;?ìíô>QòC?
>¶>ªy>©Ý:?gø8P9\I>~Xÿ9]49j^?ßI=Ðà6Ðà6ûË;ù»?\½²>¤ãW?yäÎ>ò>E?Ú}¸2ÍØ9P>5½éh:3:|&?bI=v&á6v&á6ûË;eY?>,õ>-c?wfö>Ä>¥M?R^9ÊOË9óä">ì:{1:Äe?W(I=\|á6\|á6ûË;¿HÆ>V->á'=?ÇoÅ>7>'Ø6?ÜÐ¸´ã²8CE¿Pé 9f8R8üóÃ?J=BÒá6BÒá6ûË;ßÃ<<ð1?«;âw;61?ïf¹8©½8Û¿mýL8e q9g¢Ù=óK=)(â6)(â6ûË;Å3?ðrò>ÎÑ=?¬¦>ÿx>p5+?Rµ·¤89³{½fo9pj29À+?)L=~â6~â6ûË;'Ó>Ä}>ø`@?ôº>òI>þ-?/¹"w,9Â¿¾Æc8J¾j9&fø=L=õÓâ6õÓâ6ûË;Qï>î2>k@?Ó¦>þl>ñÂ(?ðèÙ·äÅÿ8rÚ½À¯ô9*rÜ98?I9L=Û)ã6Û)ã6ûË;,&Ì>P¼>¾@?Ø>HìX>~ó/?¼í¸Êà§9ÃÚÓ½#X:ÇD:×?DÌL=Âã6Âã6ûË;_õ>	,N>'À2?C¹=X=w?/«=ñ¤Z=ÑnH?Q/a89*a>ùL=¨Õã6¨Õã6ûË;ÄÛ>òï>ÿ:??t$¯>J±>»+?}]9ùë9ª >ìÀ9ò{9g?CÜM=+ä6+ä6ûË;ä@ù>õ+>,©Q?o¦>9ÀW>h±E?ã\¹\)9½ì¾
9±Ä9aG¶>[=N=tä6tä6ûË;ñ²>
t>S;? `>©¯">¨»0?1¸IO91¹º½è39ëgÚ9UxR>×¨N=[×ä6[×ä6ûË;ÑË>ÇÉ\>iRl?Ú?o¶>öV?ßV9»5~9Û×>èJ9`h9K%?ïN=A-å6A-å6ûË;eÖî>ù>ÇP?CË>ù°>¾??ìM7äÎr9*¢!=S©:ÅQ:O?5hO='å6'å6ûË;[+*?clÛ>F?>{À>>É<?h8O¸XM9Ø¾©Eü8L9?¿j>ÃþO=
Ùå6
Ùå6ûË;?¸?<)¸>Ñá9?åö³>U>bÄ,?érw8/ßÛ8ß
>fkå9å­¯9¹''?P=ó.æ6ó.æ6ûË;ÑÙ>W>"E?Ã)ì>/t£>6ð8?æÂ²·ü*9òÑ½¼Òã9ã§9<²-?õR=Úæ6Úæ6ûË;ß´?>º>ÙL?>° =>¬äA?|Á8"/9Ii>`9Üa]9¤$?¸R=ÀÚæ6ÀÚæ6ûË;1?t²>Ô>?i°>ID>dc6?p$8x¬%9þ=`p]·>Ft9è¼9R=¦0ç6¦0ç6ûË;Ú×=Óc=W-?ì;ë`;M?ÌÕ)¹¶¤>9èä¾üu&:ç×9&ºE?MµR=ç6ç6ûË;@«'?+ß>õa@?c?Ý|,?Ç;C?¬9TÊ;9[OI?W:mo: ?
øR=sÜç6sÜç6ûË;Ûæ>Ó.>×+B?^\ >½a>
6?{Í¸,.§9Üð½9fÜ±9@sÂ>S=Y2è6Y2è6ûË;Oä>_>D?¸¡G>vÄ>û2?ë=ÿ¸ð?m9µ¾&¼Z9¾9ÄY>B§S=?è6?è6ûË;GUÒ<-¤<f$?,J0<²!<g/"?T¥·É/9º]C½¬H1·Q­8u½ñ·T=%Þè6%Þè6ûË;aÈô>ÿ>[ÊL?ÝU¿>*>>Î7?]P:Õ¼ø9Ü%?3ÿ9^W¨9éA?U=4é64é6ûË;æÜ?¢¬>âP?´>5 K>Bá??ôË¸@c8ÉZ¿÷K$9òí94½>©DU=òé6òé6ûË;5ÇL?|Çè>¨4a?x´?/s9?ÿC?ÅÌ48ó¥9Á=E§8Æ,Y9ö,E>gU=Øßé6Øßé6ûË;½%?[jÍ>N?Ú>ºB>®;?;7kÞó8d5=^#:§7:Måã>?V=¾5ê6¾5ê6ûË;Î¬)?·BÑ>¡O?{ã>9>ú J?á8uV9âÇ[>Î9bYÑ9¸>V=¤ê6¤ê6ûË;%?Ç>6+?Ê@?ëÏ>|l?\9u¹c9
7?[Ó;Í+;iö??V=áê6áê6ûË;gë9?äçâ>'ÂQ?Ú-?Gê>rµ=?Ó}(96ÊQ9ÙÍ>2;h°½:V\U?VV=q7ë6q7ë6ûË;a?44¦>DE?Êm>:T%>;æ7?ß®¸¼!,9X ]¾À9(d9Ï¬>üW=Wë6Wë6ûË;q/^?y»>á²?ÞC?ú·>ÁE?F70H:9xlV=i 9÷Ö»9¿Ú>$¨W==ãë6=ãë6ûË;ä»>2q`>roU?Ã!?>f¯>@]R?>8²¶¨9>>=fb:]ß9«_?yßW=$9ì6$9ì6ûË;ßü?­>ú-D?ÒP>!C>oÖ2?K
^¸´E9æ¾ÏìÏ9:%üÇ>Ý4X=
ì6
ì6ûË;½î>ê}>»q?M÷>ö®;>±L?cà6ÇS9èÈ<^	:9ÒË9W,?	³Y=ðäì6ðäì6ûË;æ?À¶>¼C?=¤R?t±
?I>?jiè9î+:ô­>Üñ©:T=:òe?½½Y=Ö:í6Ö:í6ûË;%ï>Î¿>d
[?í?ôª>×L?q7_w9l=´;>4;ü¡W?'7[=½í6½í6ûË;Ý)·<ù<³(?/v;5>Y;á?~e¹`þ8*Óf¿)Õ8Í9Ä>Ü\=£æí6£æí6ûË;¤??³Ne?0g?o7?
Ñ_?3Úd9Ê`9yü¾>ÉÂ:ã¦G:ùÝx?Ål\=<î6<î6ûË;ÆÓ>G5>U=?ðj>â2.>g¡,?qÓ6Þ99¦<Ú9RPÌ9ÐC¸>`G]=oî6oî6ûË;ÓL?Ûp?)ÙI?- >U§O>ãwE?Ëkª8	9¬ã>±C9CÎ9p>#P]=Uèî6Uèî6ûË;Ì>·t>à®<?ñ4w>ô6>¼ó,?ë¹æ9¾SÔ#9þ9ÏÞ>È]=<>ï6<>ï6ûË;õS?9éÆ>@S<?=Ä±>òC>f1?¼»y9JÌ9³ná>í:ÚTÄ9ù9O?¹]="ï6"ï6ûË;?m_¶>|U?æÒ>þ>½kA?0o8K#9¼Û=¡µ¢9HÊÇ9¥|Ð>ú×]=êï6êï6ûË;d1#?ßÐ>uWH?ß´>C{>>ú7?°»4¶øw¡9}E» :Þ9ï×w?ß]=î?ð6î?ð6ûË;«Æ>ÒP>5¿>?ó&T>Ë{>uí0?¦á¹H$Ó8äï6¿Ì9Y9õÐ/?à]=Õð6Õð6ûË;ñû>*>ì@a?^Ë·>.`>ÐáQ?[H³8Å\9näO>B:ã¾:R/2?ý]=»ëð6»ëð6ûË;¯2?¾ã>ÓÚH?P¢>å]>©;?<#¸9®½¹:T:ný>j^=¡Añ6¡Añ6ûË;'9E>ë>ìÒ@?ù7>pþX>µf2?¾]<=rsä<ÕS?mª-9)¶·9Qr>;_=ñ6ñ6ûË;2Yø>²£>UB?>D>"¬1?`·8R_9æ¯½+ß:ÌH9c[?!_=níñ6níñ6ûË;I=?\¢Ö>Äa??ºk¨>±*J?ì8ã89¯¿£>G	:x|:£Bý>mµ_=TCò6TCò6ûË;ÜR?¸¹>ÐI?â¼>
>
ª7?î·9>ø	½Ì3:_:2?Oá_=:ò6:ò6ûË;sRü>èÖ>aþX?­>ÍX]>:H?ÒO7M}c9¦$=ó3º9¹Ô`9PT?qù`= ïò6 ïò6ûË;j-=`ï<h9?Ðª;ÇÛ;Ãí(?vÉ$¹vÜ8ÅÐÀÐ±:¸Gµ9KÕ)¾Ka=Eó6Eó6ûË;©Þ<x <1?P­<ë<F?ãÀ8¼C9þî.>;ù,<ÛÜ;AËH?êa=íó6íó6ûË;¸Àç>)¢>î6?¶n>ñL3>ôi*?êåB7²v9¡T<=zuÈ9õ¿9i÷?ºmb=Óðó6Óðó6ûË;2?m¿Õ>âD<?&pë>¨>ÀD3?¥+8Î9]Y=X9Í¯9ÁÖÚ>b§b=¹Fô6¹Fô6ûË;°0?a1¾>Óm?yÂ,?K)á>ÚkD?89Ã×9oZ>9¸<<¤z<Ò	<?²b=ô6ô6ûË;díÆ>k>±²X?xê@?,X÷>³ªG?`iP42±
97X@:Ûb=P<ûn?c=òô6òô6ûË;yK=á=¹.0?×Ã<J
ê;
?$=`¹"à=9J*¿0¸ÂÃ¦9ÜëÊ½zZc=lHõ6lHõ6ûË;@?sÉ>Ø¦A?§>Ó}e>2?~·a9þÂ½%Çß9ÜoÎ9À
?§d=Rõ6Rõ6ûË;yòõ>ÀÃ«>ÿG7?>½>Æ>îÛ.?º±¸ÌÜ 9?k
¾=wÜ8¬¨æ9â¯ô=µ8d=8ôõ68ôõ6ûË;õñ>£>$®e?ÿ ¸>Z"c>ÄP?¢I·qüi9$Ü¼Üê9.:nDÐ>ìd=Jö6Jö6ûË;¬?¸©>Bc?Ê©Í>Vu>ÝV?-·¹6Ãf9æÊ¾²}B¹t9]§¾ñe= ö6 ö6ûË;NÈÊ>¸Û>H<?.ñ±>e>×+?ÀÖÛ7ºµs9Úìf=üÏ9È*¼9Ká?Êóe=ëõö6ëõö6ûË;Ýp
=â	Ñ<V7-?*s;ÊTF;ï?¯ÎÓ¸vD9ÿ¾º;-·:`,9þ¢½f=ÑK÷6ÑK÷6ûË;Ñ	?FH¸>s??eÆ>¢²I>Û¬2?øø¸æ[z8¶~¿sF¾9ðR9Ög?ªf=¸¡÷6¸¡÷6ûË;ð·=8Ñ<V¡.?¸;ðt;·®?Ñ÷#¹¸9Fã¿Rbe9C·9¬ø>Ég=÷÷6÷÷6ûË;¼HÒ<Zî<3»-?6;wo;0ë?ä®¹AÈ94A¿ø&6¹w90¡¬;0g=Mø6Mø6ûË;w¨>Þa>°>?bÖ>`üP>ØÞ3?%¥¸Ày9É^¾r`Í:am«:aY?ë|g=j£ø6j£ø6ûË;³6?®ví>º5D?B>RGQ>­C>?¶«¸Ú9ÆÙ¾^[:
Û9W5?¹h=Pùø6Pùø6ûË;õ­Æ>òq>¶'=?°>wóì=yr+?ü·B9Mßó¼Ýê9QÑ9Eÿ?Nh=7Où67Où6ûË;Ç¶>Ý=à3?~A>ùæ
>©N2?æ¹:
:8:)B?²=</Q=ø6?èKi=¥ù6¥ù6ûË;:n?3z?÷A_?÷Ì[?V?±ç9?­ö·Þn9Á©½D\;¨{6;NèD?àpj=ûù6ûù6ûË;ðwJ=X=­û9?¨à=¾©=ó*?b-:¡":á?S:r]¡9|Pk?Óyj=éPú6éPú6ûË;ta?ê?¾L??c©>ÿqd>Ò=?.óq¸í78ãxè¾´T;^;ä3?ÝÉk=Ð¦ú6Ð¦ú6ûË;Ûà=?kÐÒ>«f?*>:H>ýE?¦6¶xw9
ò¼»ë9Dà±9åFã>í>l=¶üú6¶üú6ûË;èG>¾´>>É÷:?
µ>#>X-?fM¸¶äÜ8÷¾ËT9(®$9É$?Ãl=Rû6Rû6ûË;ÎÕ>k>>4?r#%?Õè>E%6?r5?8Ïñ8ÇmJ>}ÿÙ9ö½A9v?¾Vm=¨û6¨û6ûË;ã=Õ>ì >¨B?¨D°>(x>4R*?ÂÏP:> :i&?ÖµÒ9»(95¹=?Ýxm=iþû6iþû6ûË;>ð?/^°>ÅiB?"Íº>jw>mÑ1?çX2¹ö9­¦¾*ð9¦Ç9^÷Å>îÊm=OTü6OTü6ûË;  @?ÄJÏ>ªEm?]¾>`Îh>ÄþP?#«Ý¸@J9 ²¾ÌÄê9QáÊ9u?¢n=5ªü65ªü6ûË;­Ä¨?;J?uÂ?î&?zá>Ë§?¿ÅB9`98~¡>^Û:<uàã;íêQ?¨¦n=ý6ý6ûË;iºo?¸¿ ?ã>?0=9?´²ü>Ô¨;?NÌÙ8¤±$9ÄE©>-D':ùV:?½n=Vý6Vý6ûË;¨@ >kOJ>ëÇJ?
e7?æ/? 7?ú-8ÖZ9fÊ=ß0}::òÑU?ÒÀn=è«ý6è«ý6ûË;ÖdÐ>²>b@<?2ã>	:`>ú1?¶BÃ¸½¤r9DN¾î^U:#:¼'?-Ýn=Îþ6Îþ6ûË;Ý%?^¶Ö>4aE?ER¥>¥d>×'9?*ù¸½µZ9¾jàQ:<·:>2?xo=´Wþ6´Wþ6ûË;AÌm? Çó>`¸y?
µr?e?çfi?;q+9ÃsÂ9µa>Ô82:DR':ÄV?èDo=­þ6­þ6ûË;éÌy>äö#>-C?¦Ã>Ð>
:?°ñ
=<¬<½R?ö=>I==qhE?þ±p=ÿ6ÿ6ûË;%©Ô>º±>ôÂ>?¡s>ÿ ->È	4?yÕ¸/£9Ñê¼¾®£9jþ¬9G8ò>Ùp=gYÿ6gYÿ6ûË;Ç?V®>½Õ;?¤³V>Èå>8?æ«8Ð1 8ÏØ>Æ¸92lw9mí>?Qq=M¯ÿ6M¯ÿ6¹ü<ÉºI?^ñ>PÎU?ñòö>Î>NH?Ô¸9	KN¾ÑÅ:f^k:WØV?§Ùq=77¹ü<×X?spÑ>Ò??nd¾>ßj>@+?B.2¸my<9·ò½xT¤¸º v9*¾û4r=-7-7¹ü<a·<W¢<è&?¬µ;;?æA¹P&9ª:¿î\¹=ç59uZH¿zÏr=X7X7¹ü<°¾>?¯
ï>ÞFL?£nó>¬à¤>	ü<?Z¹¾<9²¹Ê¾3õ9
³98?%s=s7s7¹ü<K©1>±7Û=xO?àQÏ>¦Ú>r;?í-=\wÕ<¿P?ªO<ÑV<«¸F?Fýs=f®7f®7¹ü<\ñ?g¯¼>PðA?>aF>y8?}©¹ì9£õ¾ON:Í¦3:B5??u=YÙ7YÙ7¹ü<uVÅ<ôÆ<¥,?ÀXZ;õ#;â*?M¹³@9ó ¿óá3¸?(9ðÙ¾láu=L7L7¹ü<l=£üå<Æ1?¾9Ã;;¤	+?6¹ý"9úê¾µ&8a3{9iä©=bðu=?/7?/7¹ü<±7#?Ý[Ñ>MG?8.¶>îõ>l¶0?îô8GR9sy°=*;b Ó:r2?}¨v=3Z73Z7¹ü<7é>t>j|=?m¬>í;>Û¬/?Ê²¹s¨8¤í¿±e9¦¡9xa¶>Øv=&7&7¹ü<só>k>GH? Ç>É>î-<?²e{¹D90b¿|Y>6m$9É<+w=°7°7¹ü<ÞiS?*_Ý>í{t?G.?ïåÏ>BV?X¶0é9Ûô¼,ß®9ÈjÚ9;öÌ>V¨w=Û7Û7¹ü<ÑI?{°>s=?®&>e>zÜ+?,÷8¥9>ßÖ=V;¾SÀ:ºz1?x=ÿ7ÿ7¹ü<ûR_?DOû>~c?-³¡>ÏI=>A°Z?@d9ý8ðí?4:î³ù9Q8?gx=ò07ò07¹ü<¡
=ØóÎ<2/?Y;1·>;Q7?'Q¹ª9³j¿Ü78©9<'=³Ry=å[7å[7¹ü<Ö$é<zV§<V2?Üú~;¸Nj;K?Çâ_¹69t_W¿óÖ:89í =ó=z=Ø7Ø7¹ü<ô×î>4%>ÍDJ?éR>:>s):?>÷7ßì9ªï=¹Ê9Pé¸9ST?Ez=Ì±7Ì±7¹ü<q&?¯¿Ò>.J?9:(?û_ç>»!:?DB¯<FW<¼iP?íí7:á»ý9s9?]£z=¿Ü7¿Ü7¹ü<å±>éJP>¯Y?Ïÿú>°H¨>4ê>?#õ·Î¾R9¿ã½X÷;	;A¹i?·z=²7²7¹ü</!?6Ð¶>ÔB?fXÑ>²`><R8?¬#Ô¸½>+9.¾æk:=Ö:'J?\{=¥27¥27¹ü<T_¤?7H?5+R?1;y?ö÷?àL?rN³97Ô¶9Tû>É=Í93ªë9óÞ>õ¡{=]7]7¹ü<Ê?Ø?»ð©?Ê+?k>ëø ?ÃQ6¦¨ 9mîm<>:ö÷9¢á?Òê{=77¹ü<½ÄU? UÇ>E?V0?ß§>\t?Þ´`¸¬4X9_¾Ù:¥:oG?|=~³7~³7¹ü<(,­?V,?Að¬?nI?34¬>"Ï?~P]·¯h9½}ó¼&ÍÀ:ÑD:YÆz?|=qÞ7qÞ7¹ü<wW?äÞ>¨xw?ôe?4G>S½?ïE9jK9oø>|&F9l­É9Ú{>¤|=d	7d	7¹ü<?i0¼>¢S?YGû>Áµ©>{=?ix\8×úÌ9O¬=B94_o9äL%?o}=X47X47¹ü<>?Q>òrU?)>Û_6>ðA?¹q7å?ó8m²%=;úb:T<:¾D? ¼}=K_7K_7¹ü<²´>Ð¨j>g!E?bAl>#%>36?è¤@¸¹Ê39e&	¾/ös9ömT9ñÿ?ä}=>7>7¹ü<ì>É>¿ÿK?Y?YÙ>¯;?g9{ìÈ9óW°>ÚÆº9î9;ãÈ>2~=1µ71µ7¹ü<6h?È¥?½M?p?Ã>ÿ0F?½p:¸2:³j,?ï>¯9QÍ9~Ú>Da~=$à7$à7¹ü<7Ó>¬^O>½4?8F>?Û>1è$?!3=ætß<F-M?Pø·<«2~<1F9?þï~=77¹ü<¡>Ù>Ù=¶/?8q=h}==³ñ"?ôZu7êý8E-x=Þb;oË=;ý.?@ô~=
67
67¹ü<ß?ü¡b>ðÔ?ì>¶½}>§¢n?2I96R¶9t>VM:TqÇ92?z=ý`7ý`7¹ü<MÈò>-Í>wB?õÇ>ä<>nÚ.?IH¸09-½½^è8WHï8$Ôø>K=ñ7ñ7¹ü<Í¹f?oÇ	?YV?"bà>°>ìáG?x]L¸s9¥½F¤:þ
s:NÎ,?Í=ä¶7ä¶7¹ü<Óõ?	?ªOO?0læ>ßÄ>P?99ð8ì9V¼E>­_º9äÝ':>_=×á7×á7¹ü<ý?k¿>D?0§>7o>¸Q3?ÛÁ¸G8³9-4<½i)à8Û£9k/>v`=Ê7Ê7¹ü<¾¥?V\>Mða?ÐeÛ>ÿ>Ï­J?¶®%¹:°29î]í¾x¨9Uv¦9þ?W=½77½77¹ü<n?ÎQ´>Ü]?K*?Ù×©>äØc?RE^¸ð÷9Õ6»½URE9ûÑ9Á\¦>þÂ=°b7°b7¹ü<Z»?¸[?Lõz?ùt?:R?ª¸g?,K9Ø<49÷I?@,:ÈÕ9;N?Ü=£7£7¹ü<FÍT?ª»Æ>º?£ï?£?g¤n?b$9=9`?:$:ÌÝQ?Ð*=¸7¸7¹ü<3?®>ÒA?-}>ÕT>c0?9){¹Ò*89á.¿ ·ÔT9Ho±¼ó/=ã7ã7¹ü<ºÄx?¢,?5	T?Ro>?\Ûë>á²N?|¿F¸|!9]y¾v¶ß9d±9Ç!?ÂT=}7}7¹ü<"(? 7¯>dPK?Eâ>øA>¯ -?°*q¸]C$9í;¾øÙ'8H¹8,êg>e=p97p97¹ü<e4?¯Aå>ÇpI?Æ>º>¸×:?Fì·V<¶8ôô%¾zz9Öþ8å{?en=cd7cd7¹ü<¸?:²>~C?ñi>ìí)>@é/?9¹AÚ;9)áü¾÷ò85(9 -¸>ÜÎ=V7V7¹ü<NHÿ<}Ü·<Æ¸1?Ø`í;g¬;0?:çW¹|mÕ8|¿³9ÌÓÝ8Z$?ß=Iº7Iº7¹ü<´?á/?uF?¼¼?^yÂ>#>?Ýf¸L¨59~"¾Ùì:Ù:6ÓS?¯=<å7<å7¹ü<%ò>Ø>r\D?¢dà>ÒÀ>¾h8?¿¤¤¸Ì,¨9Õú½õ9S`9
Ú(?àÄ=/7/7¹ü<-¯?Yô­>B5F?Üö>³ù2>¤7?/773¹9îW¯<»"];¦	;¿M?Å=";7";7¹ü<Tg¬>}ÏI>g²Z?"¸"?¥à>^n9?b9©¹9?²Ä`:(:ë¾*?2ð=f7f7¹ü< 8Ä>á7>h??Ó0À>²ä>,9?¸Y9ýW¾}n
:óÜ9°[i?û=	7	7¹ü<KÞ®>eW8>2Ør?ß?^N2?]:a?:yÎ9% ?â@;Rýã:&IX?=ü»7ü»7¹ü<è>µø>»¥B?Éþ®>°r>Á8?gíI7*9Yº¹<dd÷9ø®É9f?\
=ïæ7ïæ7¹ü<Íø>>->ÉC?x> a5>=/?É
É¸
ç8£OÞ¾Ûál9.¨9ÝI´>Ñ=â	7â	7¹ü<£ÿ?W<Ò>i;?½>ä>ñ÷/?¬$¸(Í69Seæ½?Ü:Kè:pæ??=Õ<	7Õ<	7¹ü<æ?$>èÿx?»?b¢ ?ÃWP?'9f9¤>­:àæ:ê¶?¶6=Èg	7Èg	7¹ü<Sí>Í>¼ùB?1ð>¨>>-W9?åÿ¸Ðñ8í®¾"º9±~°90mà>ù:=»	7»	7¹ü<U¤?óF?IäS?OJ?:ï>yzX?~Ð98u9NÎY?":/
:p?%n=®½	7®½	7¹ü<!?²¶>J?Ô]Ë>nT>Õð>?ôMã¶k8\FU½mô 98üY9!½>l|=¢è	7¢è	7¹ü<´?±¹>@?¼> I>¢0?%ù7D9¼y=ò>Å689ÃáA<­§=
7
7¹ü<'>?d?ã>Ç6V?wº>v>LA?.ô[¸!w¦9û ©½}:¯X	:rw?çÀ=>
7>
7¹ü<áÐ>Nf>¤I?K-´>DK|>ÖÒ6?H6H8îy:9­m	>¦9¾39E?üË={i
7{i
7¹ü<~ô>Ùr>¬¹G?íY>Zæh>çÛ+?d¼â¸|°81r$¿j`:f:ðr\?ú=n
7n
7¹ü<ph?=+¼>6ÊT?Ñk¹>\|>F<?ZÂ7Út9iK=¥¿:Z1þ9uÃ?¾2=a¿
7a¿
7¹ü<ÞÑ0?Å<Æ>|Wd?\?§Á>QS?Pó9löÞ9øÕ?Ò§/:õü9i2?O6=Tê
7Tê
7¹ü<i¥+?Ó>¾¥O?u­ö>£>ìÁS?©Ûß89VåF>àÏ.:íÙ9°M?á:=G7G7¹ü<6f?~ï?·ÜR?þ..?ýZ×>ÃO?o¹9=9úún?õi;¢K#;Â7?x=:@7:@7¹ü<=Àæ>>(tT?Ãy=?½$ú>géA?Þ*<(Ê;ª^W?vÃ9).::Ã>J=.k7.k7¹ü<u¡/?Cí>Z=?t_>X,@>¬ÿ6?ÂC7úõ9ÿ^ª<OÎ8úÛ9Ðmð==!7!7¹ü<@y'?r]á>9=>?Z>À5>8?bÖ3¹t?9Úwð¾xª­9:ü99o?¦E=Á7Á7¹ü<c÷>ëú¢>×JB?dd>zÒ>>
C?E÷8©
8îª?7#!9ln=Êu=ì7ì7¹ü<ÍÃ2?»÷Ñ>ÖôY?Ìç>¡Ý>ïyA?[^9_§9ì©>t	X:l-:c£O?+=ú7ú7¹ü<Ô >°[>l¼;?sç>ä<A>,?¹ÁG8rg¿éT9ûD¤9Ù¢¥>=íA7íA7¹ü<¯u?s¼-?jb?X[?Lñù>gÛ`?fÏÂ:vý:PA?à¶&;Øx:ó$?=àl7àl7¹ü<z¥>¾)=\l?xä{>¡<#>¤E?ü|:=ÌÈã<¨Q?:mx=[*=ñq:?âØ=Ó7Ó7¹ü<
µ<R<vg+?Ê*=Ðáa=%Ê&?029G917å>¤,:pþ:Ð¥(?4=ÇÂ7ÇÂ7¹ü<Ð>Í>¬A?'Ñ>u9>)9?.®ÿ¸DÕ:9ä*¯¾+à82Q9¨XN>Y`=ºí7ºí7¹ü<øO?ËØ>øu?>jö,>jÑa?QÔ9pÎ8G<?	Iá9ÚWÆ9c?c=­
7­
7¹ü<ã7?¾ì>}G?FB>Ñ0Z>»)6?Fó9«Y9)åó>g>9$Vb9W?¼g= C
7 C
7¹ü<F?^¦>T;l?î¡>½¡F>>P?õ	¹´ud9ó¾èeV9ö9²ÚÌ>¾=n
7n
7¹ü<¨W;?§Uâ>­åS?yzÃ>·¼>iÜ@?èó8Na9g>DÌð9¢Ë9êK?=
7
7¹ü<y=¤?¾#?u?ö?]ó>»÷?SCñ9¶l:Z~Ý>û;{%;8B?¾=yÄ
7yÄ
7¹ü<­§µ>U§_>]íO?+~è>¶>§ø??Â=åà0=­W?Úê¿;s;ã½I?Sí=lï
7lï
7¹ü<ÌK?÷ü>ÝøM?yÕg?Ùñ? TK?[S;Ù ;Þ²I?n¹:PÀ9»?ê=_7_7¹ü<¯T®>­B>ðe?q£?-Â>¿vR?´-á<¯K<¾[?}:ï£*:}ÃF?à[=SE7SE7¹ü<;É`?ed½>¼ë?:n?ó>ßÂz?"92¨9{ê>Òî:$J:ÚöP?T=Fp7Fp7¹ü<F?Óô>èO?ìôØ>|®>GA?&7óx9ù
=¸8R:ëß:Qv8?r=9797¹ü<:=Ø<	?.?7Û,;5u";c1?¬D·bÃU9×þ!½â·Üö9ë½h¼_W=,Æ7,Æ7¹ü<½?h½>ÀaA?et>V3>do.?¨@.¹s#è8ü)@¿G:¸ø9ré½S=ñ7ñ7¹ü<EÉ?Ã>ZéE?°±>û%}>ù°3?äÌ<¹Ð®B9ÆCø¾ZØ:_È9A?ê=77¹ü<z¤?Ò¡¸>F|O?ÙJ3?ëXú>6W7?v;:ú	Ë9¾å:?_Ì
:÷n: Nñ>E*=G7G7¹ü<­k?	ÿ>l?+RW?êzç>!n?8k9ä?9`ÞN?$Ø:ÿü:G"7?æ@=øq7øq7¹ü<]=dÆÏ<°ò0?Î	;ìn;¿L ?}7ÿ§9ºý<ÑÒ;~± ;fí'?mÆ=ë7ë7¹ü< VM>õCæ=}Id?_@?°·ò>æJ?f6<GZâ;JN?ÛË;åÌ;Á0p?SÖ=ßÇ7ßÇ7¹ü<Ð³>§u>¾Õ;?Õ1>\Ä=}
+?ëÇ¹^?]9ò­¨¾pÀ6l,69?6<_/=Òò7Òò7¹ü<E¸ö>Û>Y#I?G°>ÝDy>¢	5?íb¿8úÓL9F3o>)ô:±	:o!?_g=Å7Å7¹ü<àù?c¥>C£G?!?Aµ>,<?oÂ5öF9eY;ó:FRø9?©m=¸H7¸H7¹ü<Î Ë<OP<+?Ü¾;í;¬Å?;Æ¹¯F&9Asô¾ú]¤7ÜÐp9».=ÜÃ=«s7«s7¹ü<3å?Vº>ÛQG?¡#>L>þ3?°6ë8Òö:9`¡>¢z:ÈÂ':{;??±â=77¹ü<>¦Q?@g?6`O?ðÂ>6§>@?¾_8ts9õEë=<áì9øñw9>t?èô=É7É7¹ü< ?½>øßI?ÁìÂ>÷â>9.=?^I¡6Î>8C!=Pì´;î«;$?-?òm=ô7ô7¹ü<?ê@ª>ÂÜB?Í->cg\>N/?I:¹kö=9*Wû¾*£9Ö`9Õü9?ð~=x7x7¹ü<Â1£>NY>@@?Ø²>u!{>QP6?v:ç¸0}8EýE¿Û9Ý¼9ùÄí>=kJ7kJ7¹ü<ùÉÉ>O9>ÉoI?«¯>s>)ä8?h·8Ó¥9-1>Qí;i³:tI?«=^u7^u7¹ü<	_?ÚÍ>Â9?ù >=E>;Ò+?|×ú¸=D9¸£¾
J£7¹Ä9Õ=à=Q 7Q 7¹ü<n@k?c?$Àa?NÜ-?@Ï>ÁV?Në£¶î9ó{!¼:8<:ú<
?!	=DË7DË7¹ü<Ùzç>+k>¤>?_e>£'>F/?æò·9±Þ8¾"¾6:mB:ÑF?f;=7ö77ö7¹ü<þ0?!È>ï;?i|µ>	n>½.?e¹ßæ°8yO¿kq$:õ{Ê9çO?R=*!7*!7¹ü<>Bû>f¿£>hD?¥-@?ø>õâE?U½/9Åóª9£>^` 9ÿüÙ8W¼?l=L7L7¹ü<çt)?"á>r·@?É¦>ý®m>ö£3?l8t8T9ða>ñyæ;iï;ýoW?y=w7w7¹ü<Õë>V>î¥A?äIô>-´>õ-? ë7w­9Ü5Á<xI9sÊ9Â~>Bá=¢7¢7¹ü<ß©#?KÉ>ßÐO?é>;¶X>è6?v¹Ý9Û¦l¾4´9Õ>Æ98-é>ùT=÷Ì7÷Ì7¹ü<?ê:¬>_ÒH?½Ã>.ö>3?îõ6_j9m<¢Åµ9EÇ³9_k?»X=ê÷7ê÷7¹ü<à?uO­>ö¿E?C¯>	Óp>qN:?v_¹#9Þe/¿¦øP:ñëH:Î ?új=Ý"7Ý"7¹ü<!¹>y>õ^>? ]>èKB>Á1?øÝ3¸¿ìN9pÞ½½³ñ9p4ö9qQû>=ÐM7ÐM7¹ü<?)°±>äwd?f,å>â¡>]\E?a·7\µ9%Ù=FHÉ9ñ_º9=
?Æ=Ãx7Ãx7¹ü<6à=>(£>8
.?®[¿=­=@&?c¦ú·bjK9ð¸½#XÒ9T¯9Ò?Ð =¶£7¶£7¹ü<h>Èü¼=½RF?¥¥>>ÀÄ>ûl6?ÈD=Êâ<èi^?ÚBº;g\;³WX?k¨=©Î7©Î7¹ü<d§?3Õ)? j?W?I¥û>R[?8ù8^¼¡99×=V#;¶:&¦?	¸=ù7ù7¹ü<ËÓ"?ðà>å:?ä¾>ï@>Ô*?ç¸x9(vF¾¼:!:áó>yÞ=$7$7¹ü<H5?#÷>b+;?
SÌ>>Åá1?S$¹fÄd9l¨¤¾Ö~|9¦¨9é>Ëà=O7O7¹ü<ï	î>:õ>çE?¥w>V¾S>$ 7?aSÄ¸¢åS90m¾âü9zÞc9Ò?Uè=vz7vz7¹ü<ê?Kº«>:)C?s>¾Â2>(.?Â¹Q69¯#u¾b:Ò::RmE?¿&=i¥7i¥7¹ü<¦?-Ì¿>vÉ?o§?ØS??`Ô9ì¶9í?¡j½:}4:<?Ö®=\Ð7\Ð7¹ü<Ø?kú»>ãþF?ù¬?½¹>n8?*¥8Sw9/>@¥7Ì9ºO	=]å=Oû7Oû7¹ü<#Âþ>÷±>!©7?Û>ïÄ >#t.?Ùk7¸ oä8¸M¾+:H!:Z4?Ý
=B&7B&7¹ü<&7y=0¸#=Æ×B?«>©÷u>¡û1?k`=Ë§=0^S?ãäù9wýâ9dê?}=5Q75Q7¹ü<u/?êÜ>ÜJ?Êª>Øk>;¸9?Ú·«9¼ñn9¯ù7?!ç8ñÂ»9>
 =)|7)|7¹ü<ß¯<¶ï<cí+?V¯;í;±$?®Ä¹¥97u¾
9o8P29¾¸+>»=§7§7¹ü<5?¯0¬>5
??cÑÂ>4Ö>^R:?¼P¹,§Ð9h¾4¾[î;$n¯;£é-?Î=Ò7Ò7¹ü<éuë>Û
>)G?B>4¬P>Ýù0?-Ú¹z[È8ê¥¿!·9~9ã%8?Rµ=ý7ý7¹ü<¼Áe>É>M{<?ë>mk>ZZ+?T¿¸n ·8»¿¨Zº9¨HÂ9&õ>ÐM=õ'7õ'7¹ü<ï?¼#Å>Ë°?JS)?ï>s^?NÇ8S9:â=÷,z;í,;8:?N=èR7èR7¹ü<PU?¡y·>án»?LÀ?Vä>|?nßÇ8)9|U>ËN;õ-;öÅ?5o=Û}7Û}7¹ü<¶D?¢/ÿ>61E?&¬á>1í>ëEC?rÖ¾·D`9#Y½Í:$s¸9$éO?yw=Î¨7Î¨7¹ü<:§ì>új>¨A?Äöë>²¥>ÎG6?Ûë¸ßì9èÝB¾¶V
:rM:ÇØ?oÁ=ÁÓ7ÁÓ7¹ü<¤ñú=Ë=HJ?§>a-M>Z.=?"ý\==B?V?]c	:I9
gr?³Þ=µþ7µþ7¹ü<­óq>wOú=sw?$?á_?ªtv?¤j=Èè<¸?ûê:ÈVX:â?z=¨)7¨)7¹ü<W/K?Òúô>6ST?±÷³>©ÿj>
D?z5Û¸< 9ù·3¾¬cë:.Ä:Eú>?$=T7T7Ãd*<;?ÿÜ¢>dµN?ÚÂ>.ç>Ã>?Qò#¹Ñ¥8.~¿øG9áÄ9M>K.=77Ãd*<°*?BGÔ>³M?Qí>!ë>Iè`?$óB79	¤<Ð&99ó4>9=ª7ª7Ãd*<È?äæÍ>©F?Õq±>~>Ì1?4E¹xªn9=Ó¾¦»å9ÜÊÏ9ð
?!b=tÕ7tÕ7Ãd*<ÿ/;?V#Ô>äa?:½?
> U?¦Á¹Q92`{¾UíÒ9åÑ¼9ü?m=g7g7Ãd*<Ëx?ªÍ>>ã=?Gå>ùÜX>8«5?¦7,9"=Fx:ÒÍH:qÈ#?W=Z+7Z+7Ãd*<t_õ>ÀS§>Ø³;?ÆàH>Ð>V0?¿1¸¦^9EÌ½ÍY;´
;+þH?	í=NV7NV7Ãd*<c2h?<Ä>Ç?\Ù?¬rî>ÿþ?Ë´9Æü 9÷>N:+»Ð9,?$.=A7A7Ãd*<AÊ<þ§<Á¼0?îÒç;ò´Ä;êÙ?²Î¸'UW9du¾ÄY¸`~9V@¾WJ=4¬74¬7Ãd*<Ü-?-Gª>!µ@?ÍÞ>ß>g¬6?kÉÓ¸§L+9Ü@¾<°9ÿ®9¤D?l='×7'×7Ãd*<É?Ò*?W?ÞZ?¾n¬>µ`?}··è{94»:½tÖÊ:^ÐP:^¬x?F=77Ãd*<ìT?Íù?þq?²Ìd?yÑý>+Äf?C49âÍ9ÔØ_>Æò";ÍaÆ:cFR?Ë=
-7
-7Ãd*<âH´>ct>"=?"ü<>¿Ü
>*?+%V¹~T9m;¿M{L¸y	9c>¾Ô,=X7X7Ãd*<ÎÅö<N»<£(?D«<Öt<¥?×0½¸<í9XÛ0¾^FÐ¶V¡f9~/g¼ø5=ó7ó7Ãd*<°Ø	?ú
®>´¾J?æôf>ã(>Óm/?IìÑ¸AùÄ88j¿ÐÄ9r"Å9î²º>ª=æ­7æ­7Ãd*<+`?eß¨>8M?÷Î?	3¥> (I?e¸7å9¤I¾µÝ8<¤T9d>ä¡=ÚØ7ÚØ7Ãd*<d±<T<`+?:;µTv;+?iS*¹ÍJ92£¾¡:¿¸%9Þ¾¿©=Í7Í7Ãd*<o@õ>> ½D?!>/U>èÜ3?Ä¸9öKò½¡9¥9ýk?ÆÌ=À.7À.7Ãd*<ß?²>-?Òm?É?	Rh?jÇ¹8y79>iu²:¡:Cþ!?ë=³Y7³Y7Ãd*<é&?´¯º>¤ád?ag>qe>ÁO?ha¹­º9k¾Î69KD95rô>¨=¦7¦7Ãd*<ËrB?{À>°N?«ì?6>Zw?D@9eþò8J?/>:«Ë9ô(p?VW=¯7¯7Ãd*<e?É'>ã7?%*±?n6'?B?U
:S9'Eg?.Èg:ã,:E]?'=Ú7Ú7Ãd*<èç>Yö>íÿF?Ì¨>am>ÎD5?²^9Õ¬9òÐ¤>wòô;¯Ò¤;B9>?£=77Ãd*<4B?Û»>S?ö|?Âx
?NÕi?Ó)9|]S9\Í>æa:/9Úõ?Ê¯=r07r07Ãd*<	='ÒÂ<Ï'4?S<´×;Ës?hÚú¸Z»8=+¿àé1¸®ßp9
½½Jý=f[7f[7Ãd*<W	g?ë Ø>d?Qá_?Ý]Ð>¬?Én9uo°8­?¿
:Üq9e?
=Y7Y7Ãd*<_â=M{R=é5?ñtö=rL¹=%?*?(_5:ýÖ:f!??M:ÅP&:Jö?<=L±7L±7Ãd*<¯c?É(&?¿ãH?éG?tõ?D?ÀÍ·9üÈ9¶ê>ãû:Äï:æb?
L=?Ü7?Ü7Ãd*<Üå>Ù>¦à;?s+>m>w¯(?òL¸%Nl9 é£½¿ñ:>:í;ï>XZ=2727Ãd*<R?´*¢>3NO?+Ó>>Ú:?-Ñ·~79ò×¼¼E99Â¥9´>wl=%27%27Ãd*<tÔ;?Raé>îN?ýFå>R#>]xC?78H9Òu>Uî,:¢¸÷9Öµ2?¿¦=]7]7Ãd*<»Ì^?Ï>Ç³?/¡	?8²]>ðì?-~^¸ç¥8Ì¨«¾¹:ë¦F:Öâ%?áÑ=77Ãd*<Ý3=þ)=ü_-?Xs;âÌG;ÁÜ%?»[»¸$O»8¿2ä7{û8|Kè=h2=ÿ²7ÿ²7Ãd*<®
=¢"Ç<H2?È=;1Ù<k(?L8¥ñ«9ÈI=\W:þ¤9K!G?ù3=òÝ7òÝ7Ãd*<¬>·R>)³Q?K~Î>´T>½<F?@8¯8p9
>âsl:u«:·ZN?¤:=å7å7Ãd*<B&?ÕÚ>J¦?³R?§¿>Þ?;91ôº9Ìµ¹>v¡N:(Øß9FPl?|v=Ø37Ø37Ãd*<Ðã?8D??TîP?ïi­>E7?|9Aoz9kë?á
:#:
{?·=Ë^7Ë^7Ãd*<ç*ú>¦§>ï¥??£h>$æQ>5?üy"9¤M9SÊ>¿ò9`ëû9³­ö>½=¾7¾7Ãd*<sZ?N¼À>Ô°K?_Þ>D
>Üe6?´Jn¸NÀ9Ùg¾ø:¬*/:QÊV?Ù¾=±´7±´7Ãd*</ J?&ìå>xa?XMÄ>/}>ù{F?¶Zb¸à¼p9e´ð½'g<4ü%<{2?=¤ß7¤ß7Ãd*<­b>@>,C7?¦ý>=·>=Á0?u¬=oO=GcT?1Æ<b<yö??ý=
7
7Ãd*<¬c?wP¬>h¯D?¦ýÌ>¬ä>Ò/? |5J?B9×êÌ:w</9A9!k>Ç=5757Ãd*<;Þ}?$?uO?Ý#
?·°µ>yÝF?Î²ÿ¸ìlï8#³¿(ÜÌ;
;@L?2=~`7~`7Ãd*<¸K?¼>à%?Ù{f?Çè?®Z?¿99ºìg9%>Í¯Y:0":ØÌ+?|é=q7q7Ãd*<ÓïØ>9â>ç:?/äI>V~>V5/?ôrò¸çèË841¿V9SSÚ9ÇÂ¬>ÿ*=d¶7d¶7Ãd*<é+? ±Ø>wK?¶>äëF>Só8?÷¨'¹Ó9i§¾,B:¬1C:ø¨þ>È.=Wá7Wá7Ãd*<ù?\Â>D?	à¡>ød>DP5?ö±¸ÈE9²ª½ÚÂë89xÉ]>ºE=J7J7Ãd*<4B?µí>Ä©Q?­â®>dm>ß<?ù¡9k­9XãÜ>^û";)è:\3?Ít==77=77Ãd*<øØû>C>1LN?èåÄ>B>ìD?Bî¸´e9Æ¾¼ØÖ:,ûv:*±^?Ä=0b70b7Ãd*<õ2?P½>QpS?+?ù°>ÚUJ?eè¸ÿ«9úO½'»9½³9¾?G=$7$7Ãd*<Û6?ÕöÚ>OtU?B/»>³e>e,Q?E¸!½9Î-¾1}:¨n²9S¦<?S!=¸7¸7Ãd*<ïB?þ¨ö>PJ?y°û>ð¨>ú²>?Y?ú8$Ï9 {c>f:ÝÞA:f7?ì"=
ã7
ã7Ãd*<ýïI?_Dû>¿½M?ÕÃ?Å¶>4?Ù`9Þr©9§þG>¨_$:µ:e?,7=ý
 7ý
 7Ãd*<:ì>#>uÙC?kÀ>ÁÙx>9òE?>Ú4=ïÍä<:YJ?¥ª;$5¶:U?&O=ð8 7ð8 7Ãd*<ù­5?üÞ>>P?Mçò>hý>6ëM? *ë4À>9DÍ:íÍ:r¬9H?f=ãc 7ãc 7Ãd*<Ü(?ûà>R*??ú£>äÆh>§Ù3?¢5Õ¸¨ò8ÔÎ¿ÍfÞ8>D9>Ï=Ö 7Ö 7Ãd*<[D?\A?ôöC?ÒÜ³>¶>ZÅ3?Ê³·æWQ9æÛ[½éæÂ:8¶:üÒA?î=É¹ 7É¹ 7Ãd*<&.?>x±ÿ=Þh??Lc?ëà>Y¨2?ÚùO9)-ò8ïØ[?Xðç:¹ÿ:=?à=¼ä 7¼ä 7Ãd*<¹îì>£ü>ö??m>w,>üð/?Y!7¾WL9å"Ê<er­9O$9¢ì?
=°!7°!7Ãd*<-µ?¤ª>%©c?Cä>DL>^V?>
X¸Vq9u?¾¹Þ:.+:sÆÐ>û=£:!7£:!7Ãd*<MÜ?ÊÉ>»éC?¶lÝ>è0¢>*¿.?¶Ú¸¾NJ9¹ü¾±¡p9©^Ï9ò>µJ=e!7e!7Ãd*<ý§?
O¯>ô,C?É>ÒG>ï6?Êþ¹ê©k9EÍ­¾ËHú9:â\÷>º=!7!7Ãd*<Aâ=×=á<Ì0?R¯²;YÌ;R1'?Ô¹Å¸ÐaW9k¾Pì¬79ïÄ¥=iÞ=|»!7|»!7Ãd*<Oó'?PnÐ>çGN?¾ÖÝ>þ>ÎÞ??íÛ¸0û8sâD¿ÇG:ák:uà(?ù=oæ!7oæ!7Ãd*<ºÊ=Z=0?Ø'>hd>»#?¼ë9:µû:7?ôá:%­:Øi&?Â=b"7b"7Ãd*<¨
?Y°>²H?²Ô>N>:?Rd9E¡9ùÊf>iJO;¦H;·#=?X=U<"7U<"7Ãd*<ôÄ>#>(8?m>ÑÎP>ä|(?sz¹M¨9ûÙ¾ª8-9®Zª9'>ÒË=Hg"7Hg"7Ãd*<ÔX?Üã«>v&??"ú>äL>d1?ôM8ä·I9@>^-9¯9²Ð>Ó=<"7<"7Ãd*<÷0ë>}r>0D?WÌ>8ó>6ø6?8¸AmL9¿ A¾âX 9_Âø8¶%?.ü=/½"7/½"7Ãd*<(·Ú>'íw>|Öa?ë7??Ë>§g?x·9ë¼É8:ü9û96;?o="è"7"è"7Ãd*<åð>(jS>Î???á k>¡->2¼-?4G¹xÇl9É_×¾a¬,:µ,°9éz?pd=#7#7Ãd*<AhÓ<è+</?­4;«0;ø?:~¹½Ôç8Ê]¿üx!¸Þ99´Þ½Y=>#7>#7Ãd*<ÙoÄ>iO>Sô@?UB>!µ> <?öCR¸Ï?9´P¾Y*²:×:l¢,?ôº=ûh#7ûh#7Ãd*<K?{u+?ÑîX?P ?è·>_?¸8Åà9ÿ#=ªxd;ïÃ;¦7?Ã=î#7î#7Ãd*<þ?ív$?»I?ö§?þ¶>A??&¸e9ÿ±\¾¶l:äE:Ï½K?í=á¾#7á¾#7Ãd*<më>kX>¢D?ÏüS>××>D³2?ð¦C¹í(9ÌgÀ¾è;¹8IU9T^>Ê=Õé#7Õé#7Ãd*<U?_è·>òÇ\?Ë9Â>$e>kY?f®8¶ò9¥ó=´72;A2ù:Y7? =È$7È$7Ãd*<²Ù>2>Î9?>áC>Û,?ÀK<¹©¶ð8ì@H¿³Ï :Ì
:Úî?cU=»?$7»?$7Ãd*<.
?z°*?íI?	,?üT×>±L?]9rj9+éê>Þ´;Q1C;Ú9?6\=®j$7®j$7Ãd*<ð©E?.ï>A¨S?6<$?ÖÙ>#¤A?£Î8³9}4>²Þæ:¼5:Í9?·=¡$7¡$7Ãd*<¦=!??Í>ÅJI?Mî³>Ún>ëØ@?X(ò·ºÌ®8íR1¾M9á?Æ9ö¿>³ =À$7À$7Ãd*<M ü> ¨>ró??M3µ>ÜE>Îõ(?'¶]'9a²j¼ ¦¯9Æ^9KÙI?C/ =ë$7ë$7Ãd*<ÌÜA?TNÍ>»q?ât2?óÝ>2ÕM?g«F9S9»¾>ÜËq9©Á9aÐ>s =z%7z%7Ãd*<TiÝ>®>þç??§}Ù>	 >>W-?¬Êó¸t?9Ù¢¾¯î¯9_;:²Ã§>Q =mA%7mA%7Ãd*<ö>
I¦>dË=?«¥>aO>ýÚ.?[½¸ôî¬9)(¾
¨%9lË­9,t>Qb¡=al%7al%7Ãd*<éëª>l*i>ÿ¨;?õ¡>Àrm>N .?X1ó98Ø9êÁ?dô$9ÜåÌ9EN>Æn¡=T%7T%7Ãd*<pÒ=í<9,?È;_;2Ô$?Â®7¾Y9Z¼<¤¸ã×B94@X¾º¡=GÂ%7GÂ%7Ãd*<Í±=D)v=û±8?öTo<[6<@Q?ÝéÝ¸ÝF9Ö¾å"¹¥ò8%Ù¿¸¢=:í%7:í%7Ãd*<¤¶?²?$¼²?ã#)?Ðy>v­?7Á;9<ùC:ÅÀÜ9&b?U¸¢=-&7-&7Ãd*<Î¶?·è>ô7É?u4 ?ÚÀy><6¤?¾/9ï9®>ùC: :r®>?tÊ¢= C&7 C&7Ãd*<ê4?×0;?¯J?8?Á¶> 9?âb|¸ï1J9Æ¾¨õ]::­Z?£=n&7n&7Ãd*<i5?ò>¤k??2r>¯/>-0?ÝÌ¸¾ÙF9Q²¾l9~^9|z?£=&7&7Ãd*<7=À<(<S'?&q;N;Ë»?g9=_9M£>Ç;Î¸ý8^Ð¾Â£=úÃ&7úÃ&7Ãd*<
eï<Ë ²<.+?Ð;$F;q6?Â¸î9Tí¾ªq
·T«P9Ï­¼£=íî&7íî&7Ãd*<6ë>]>DèF? Uw>°->ËE6?A©¸B¦91!¾Ó¿ñ9glï9S>?Tµ£=à'7à'7Ãd*<'V?j
?jF?®Í¬>¯k>³;?È^¹v»8Då¿%O91z}9á4Ñ>yÕ£=ÓD'7ÓD'7Ãd*<XO?ì%Ä>A?¬­>#jm>;?f
·ÂÀ9q¼d\:c:wä?ú&¤=Æo'7Æo'7Ãd*<ßwë>F>Ø;=?è2>4 >RÉ/?]@9L9Pºf>¡N¢9`¦±9ùãé>÷¤=¹'7¹'7Ãd*<T­?;¨¯>\r>?íÍr>4ú/>0?ÚB¹÷'9êC¿eF:ÛÊø9ÏÔ!?¤=¬Å'7¬Å'7Ãd*<Å/Ú>f|>W8H?K;p>p,>0R2?,cs¹º6(RÔÁ-e9z¤9¦÷×>§¤=ð'7ð'7Ãd*<Ó>ð>MgG?B÷¨>åg>EÔ:?ù¹
À9¾í+¾4¥;ÜøL;ÆÂN?0©¤=(7(7Ãd*<ªcø>G÷>7Q?&S²>ëMp>âø=?!j¸U¥²9¹¸½¯:úl:'8?N¥=F(7F(7Ãd*<éì>ùø>ØK?>WI>!=>?Ã¼¸Z#9Ì(¾±9ÓÎÆ9nÓ¤>¿¥=yq(7yq(7Ãd*<Y?Xï¤>1P?¬ºß>7e>I?C9ñJ9ë¨·>q6:È¢å9üK?¥=l(7l(7Ãd*<»M?8þá>ÞD?Ñ2?¯>å{?»ù9RÚ9µf>o):ë;ò9Í×?¥=_Ç(7_Ç(7Ãd*<ÖÔÒ>¯>'B?.Ú¨>÷q>ù2?ôð7pà,9ÖÉ±=¤xy:"$):}Ê<?+¯¥=Rò(7Rò(7Ãd*<vTâ>/>lmM?áÉ>nÞ1>ÃÌ:?ôÒ^¹j¦m8zð¿û9ýt9Ó*>¼¥=E)7E)7Ãd*<&>9^ç=ðS8?ð>8MH>h5?ØO:5O:ªõÿ>JqÁ<;t<q9??ô¥=8H)78H)7Ãd*<ª?;Ý?÷o?å4?º>¿>Ð%r?íõ83#9²âÀ>¢½9lë9òúÍ>¦=+s)7+s)7Ãd*<¹&?íî¹>¿£d?ÄüÈ>Ti}>Y
K?Ï£8Èr9pº,>8;¼9ÌúÛ9
Û>¦=)7)7Ãd*<ï/?³ÌÆ>=?Ú?@Ò>Hf2?ä¶g8Ñ9ïÒ=nS;;Ù=?¦=É)7É)7Ãd*<HK?¬æ>)§a?ÙÈ#?¯.Ò>ê|G?¼·x9Ë9iÓ>&F6:þ®
:«$?s¦=ô)7ô)7Ãd*<ÇçW?tÓ	?MH?MÕ­>â^>ÎÿG?ÇS¸µb93¾\Gx:îB:ü#?3À¦=ø*7ø*7Ãd*<½ªM?áø>ÇS?´ã¨?kÞX?]G?,=oÏ<K`?°9:êßÞ9@IU?§Ý¦=ëI*7ëI*7Ãd*<Ñt»>yt>KD?u¯> ~>u0?|7c¹º9ä6¿Cû<&Q <$ÛH?&ð¦=Þt*7Þt*7Ãd*<Û;?gÖú>M¹??MM>Ó%>>þ.?.Z·¥J59#G½Y(¨9]¯9/õ>çò¦=Ñ*7Ñ*7Ãd*<àE¶<®}<Æ.?ÿýï;ëgÎ;ýÓ?¥¹§²8ä|¿×´8¤¨9B	>ï§=ÄÊ*7ÄÊ*7Ãd*<?¨Í>ÎA?FÁ>QÛW>Ê2?Êw¹sõ9vÈ¾=½8L^×8¤¯>H§=·õ*7·õ*7Ãd*<)?Q¿>	îH?ÝÓ>Ôá><9?ô*Û7ø9ååK=¤ÎI9"9ÁÞ?Ät§=« +7« +7Ãd*<N¦>²¢X>8ÓD?=T´>* >²s3?`sà¸L9¼{¾ç»:õ·!:sØ>Õ§=K+7K+7Ãd*<¥¡!?áøÊ>ÓÛK??%Ø>¬ì>Yç>?£¸Q>Y9½o´½Yä:ò:s¥?H¥§=v+7v+7Ãd*<¬¡;?Iâï>µ<H?Ä?ç2¿>e#;?Àa7Rè9]à< ö9Ñ`{9uh?«§=¡+7¡+7Ãd*<
Çö=0µ«=ÿõ7?è>GÇ=&±*?Æ:S2:<ÝF?ýI?<m±ó;óH?Óç§=wÌ+7wÌ+7Ãd*<î @?Ã ?Îï??kÙ¶>x>¨Z/?¬à·.k9¨mt½f,g:PY:\?'¨=j÷+7j÷+7Ãd*<øõ>A¢>¬A?so>Ylf>í!1?"x!8võ8EZ(>È§&9íe94Ù¹>â2¨=]",7]",7Ãd*<ÏÌ?ÎhÉ>üf>?Á`>SÝJ>i.?õH'¹âkî8f3¿-¥¦8Fñ94>CH¨=PM,7PM,7Ãd*<Ýoç>½>\ÊB?2
	?½>9?Ö'X;X`ÿ:ù®X?²7t9«Î9<A>P¨=Cx,7Cx,7Ãd*<ÈÌ>IË>;?øèL>D>w{0?²¥Í¸üY9Ì£²¾¼ö¸¸!(9ÞB¾f¨=7£,77£,7Ãd*<ýµ0?¿>§l?ã¢Ø>÷¨>+oI?R7|U9Z¨<äSÅ9
Á¡9w&?
¨=*Î,7*Î,7Ãd*<½°>éM>»[?Óµ>y4>;P?²B·69RÉ+½ûÜë9ÓÏÁ9®Å?u¨=ù,7ù,7Ãd*<1lâ>÷ô>2ÀV?£d~>c¯">Ï'H?¼O¹àë"9ùÉ¾~9,ßÚ9Ð¡º>ø¶¨=$-7$-7Ãd*<à=ÿß¾<WÙ,?é¾0<c<§p?ôµ¹Ø]t9Õh¿8¸xË8¯#¦¾¹©=O-7O-7Ãd*<Kk>)>-þC?ú>U·Q> P-?½¸ ô9%¾d9Æ9ox?9©=öy-7öy-7Ãd*<bµâ>E>*ç5??9H>O">R)?$Aï6¡97U<Ù¥9Ne90A?È@©=é¤-7é¤-7Ãd*<À°?a
§>âÒI?X°?ÀÑ´>O7?ðF·t/R9Mò¼²ºÜ9TQ~9}0^?è¢©=ÜÏ-7ÜÏ-7Ãd*<¤Ù&?ïÏ>fkM?A.¢>,`[>¥A=?92Z¸4`9#ù½R9Wu9Ãªõ>"â©=Ðú-7Ðú-7Ãd*<Z??#ÙO??Ì©>#E?k
¹ö90zY¾D_:µP&:=Y?¢	ª=Ã%.7Ã%.7Ãd*<éL?¾¬þ>l¢M?Êñù>ô9¥>t¡A?êGê78S¬9.=¼m:<Æ@:Q¸?7ª=¶P.7¶P.7Ãd*<V?~¿>ªg?ý¥?b>?±_?9k¿9L<?zyR:Gh:äpH?+¼ª=©{.7©{.7Ãd*<$Iã>ö=>UE?&>þMî=^ö2?pc§¹ÑØ8sëÀú>Ö91©Ê9.Q?¼5«=¦.7¦.7Ãd*<Q?à[
?bA?r#×><R>]û5?ë8ø9ó'}>â=<·A<30?*j«=Ñ.7Ñ.7Ãd*<ÐÇ·=_S=ÖL+?úì<¨»½<@ß?AÞÇ7(¨9[$=ðÝ:´¬:®É$?m«=ü.7ü.7Ãd*<-Ï<¾z<ó'?ôÛ©;n;>H6?f¹Fqß8lé«¿U>7·6µ8Ô(½BË«=u'/7u'/7îÉC<íC>cæ>>mp=?póC>à>y(?ö²¹l¦:9k°¾
	9÷¬9kh>Ô«=hR/7hR/7îÉC<äa?ÈàÌ>ç@?ð¿¹>4s>X9?UÔ9¥.9\oÖ>@ÌO;¹;ÈÈ7?ü«=\}/7\}/7îÉC<[¡ô>>èD?lØ>º£B>¢¹.?¿°~9½:9ZÁÔ>Õ3Å9X¥K9mæw?¬=O¨/7O¨/7îÉC<´¸>Z­z>¨ <?m
È>F0>]5?ÇúÂ¸:K9»;u¾|89Ú{>Ó¸¬=BÓ/7BÓ/7îÉC<%¶R?$ýÿ>¸R?Ý¦¸>7e>0kN? ¼Æ¸ M9¤H0¾<ñ9ò±9W,N?ÛÌ¬=5þ/75þ/7îÉC<D0?.yî>ï=?ó)É>°>Ò5?
×¢¸
¥9ßü½´_¤9bÃ9d¨×>µÒ¬=()07()07îÉC<ghM=ô=ºZ3?§=<ÄÀ<ê ?Xw¸\´9(Ý½Jô;¾À:¤D?'&­=T07T07îÉC<_æÜ<z¨<®Ë'?t =Íçö<]&?-q8©ùu9Iû=®Û:KÇ:®ý?È­=0707îÉC<77=¹(=¡.?[§=£4=¯ñ"?VÃ=¸üB9|Qú½Ò]ÿ:cè¿:S*?­­=ª07ª07îÉC<i?Â½>ÆK?¬i?°Ð>s	>?¤÷9~Ý9"¡m>Ó¸39Õ9À>ÙÙ­=ôÔ07ôÔ07îÉC<Ô?2Ã>d@?z7¡>µk>C/?2	¸®ÐH9\æ®½S:Ã»Y:?rÜ­=èÿ07èÿ07îÉC<Q>?¨ù©>í(D?K_>I³Z>¹0?æ¸WÑ9RÇÌ¾F,i9R³9Ï¤Õ>\®=Û*17Û*17îÉC<G×>r>é4c?ù
v?}#?1¶I?ìR9 P<9
{Á>1°:!É:iê}?}»®=ÎU17ÎU17îÉC<¦7?ÅÝá>P?Ï'?K©>@A?ôjª8ÈZd9?>ÕWÈ::é$?.½®=Á17Á17îÉC<s5?Ïå>!J?A±×>mø>v#=?¼v.8Ý­9J>ñGÕ9*Ó9Ù]?¾½®=´«17´«17îÉC<)?5n¿>S?¹Ø>¯è>kÔ<?;¹¼YX9¾ø:öï¯9I'@?¾®=§Ö17§Ö17îÉC<5Ì>¸d>JYJ?è>EL>ç­;?¹P¸ÿ!9¾y=:y@y:6"?Uá®=2727îÉC<f2ò>V>ýC?é£>&,k>Óm2?ÏÁ7ÛÔ 9F?=ÜÅ9Úõ9¦;Í>ñì®=,27,27îÉC<I¸>8Âp>¯óC?pï >æ¬p>¿.+?dé¸6®9X+¾¿L¹9|ß9Û2Ô>*¯=W27W27îÉC<Ër?e?Ê|?W°
?Éà>1¨?æ°
·[i*9ÎÚÔ¼V9æw9¯^?V3¯=t27t27îÉC<³ÝG?û×ù>uÊL?Ð­?xà¹>38?¸;9"oK9:ì>:JÐ9p¡À9Çg
?¯5¯=g­27g­27îÉC<x>¶,>ôÎ7?¹B~>_©?>nÎ)?Ô»P¸¤§¡9G¥½¯g9êO;8Ó?ZQ¯=ZØ27ZØ27îÉC<á¤À>w}>×}B?Í1<>L¥
>*?*¡7èRº9¬½<àh	;wÏ:Ú)?ÿr¯=M37M37îÉC<þc¡>¤tZ>« =?ÍX>1Ä>2²-?k÷­¸[¤®9ÿ½´p¯9êk~9Y0?j³¯=@.37@.37îÉC<¾D'?¶]ä>\;? X>~ØN>Öî.?Ý¤¸=í8­0«¾A¸: t:Y4?gç¯=3Y373Y37îÉC<%­Î>¯>A?Üè>«©>¹Ã/?ÛÓ¸¨X9¶^ë½é3î9ÔÄ:Ô:Ê>ÿ¯=&37&37îÉC<.?éþ¹>b}o?÷VÝ>Mq>ï1Y?ÛJ9Øëu9hÒ>jÑ©:³Ñ::´h?Ê°=¯37¯37îÉC<2}£?'*? tu?ê|?ùg&?îU?CW\9»Ó·9¿l>_eN;gR;=?Æ°=
Ú37
Ú37îÉC<
Ù?( ?®?~1?W+£>ÜJ?hKù´TAm9Ë~ºjÀ9¨Q°9 ¯?°=4747îÉC<?»>Ç(??e:)>yùð=®Ç3?t·û?S91Ú½&©:B:Ù_?È_°=ó/47ó/47îÉC<¤?ê%È>ÕD?L¡÷>4¦>4Ù>?W~·9I}î¼J9ir9^¶Õ>ü¶°=æZ47æZ47îÉC<¿yò>J;¡>«@?SÁ¡>ª@h>ZK2?qÏÊ¸`y9E2P¾âª9)9X>ÄÞ°=Ù47Ù47îÉC<B?¥>aK?)b>ÙÎU>`£=?É4·À»9z£¼4´9©·C9µk?è"±=Ì°47Ì°47îÉC<qá?÷À¶>[#:?¤§>&k>6?èï¸×bz96i½*eB9d¶9¨l>&±=¿Û47¿Û47îÉC<±Y?q?-U?æÒ	?A¾°>É G?Q7½9:(=++!:Ôè½9ÌAY?±=²57²57îÉC<ÑÛ?pb»>~+C?¶>(»=>c3?¾ä¸æZ9äÁ¾3!:Ø¬9mÁn?5£±=¦157¦157îÉC<,Ëþ>°>cÄ8?ÿ{>W
:>÷½,?Ø;$¸wÌ-9Béñ½<oþ:"Sª:5??²=\57\57îÉC<`¥À>Yw>bG?\ý>ÆL>ßB:?z4¤¸aZ9Á@¾+$N;ÌÌ;2?Ô>²=5757îÉC<X?þ?¯ãx?¿$Z?:?·V?2×99ß9ôËö>b:h9ø9ñ×?»P²=²57²57îÉC<&J=î=#â8?U<y©ý;Ë?´DW¸Ð`x9ÊßÝ½T¹YKt9»°¿â²=rÝ57rÝ57îÉC<Ik2?
BÊ>®Óa?¤O?È	Ã>âº>?m9Ü&S9]?Ó6:J:³h"?Æ·²=e67e67îÉC<c¿<Âõ<HÞ2?@Y¹;|Ä¨;f?°?¹ëBs9¿+¹¢ýE99¾Ý¾À¼²=X367X367îÉC<ô>xåJ>:?B?Hi>D×9>ú¤3? ã¶¸¾£9ò¾U:9Í9 º8?ù²=K^67K^67îÉC<Ç¡>aP>>F?R(©>9ßz>,?r÷:¹Ê$9®×¿ÓR9LrV9/eû>Âü²=>67>67îÉC<÷Oã?^Î`?Pm?%Õ?$	?ÀIw?o£8ú
±9hRì=Q;Ö;´ª?/³=2´672´67îÉC<,ü+?£®Ê>G:Y?ê>ÒC>ÐJ?¬u¹R`9gô¾äo:éQ:dH?°F³=%ß67%ß67îÉC<`£Ò>"W>ÔäB?8ø>jL>Ì1?/;¹ø9ÿÎ*¿¹»9®!9Áô?äP³=
77
77îÉC<àu?!?mC?¡dù>xI­>j78?	:9Ë69^H?§*Ã:ã8:6ï<?(³=577577îÉC<k7>óÝ=õS?õ¢7?Üò>A?·Ç)8)¿9õb=4ïê:¾Ñ§:»03?¢¯³=þ_77þ_77îÉC<Æâ>*b>«>=?ûh¿>y5>I,?-Õ@¹1p8ËÍ¿fß7::që9síG?4Æ³=ñ77ñ77îÉC<óèé>Fà>UxJ?¯A¡>Ù]>+]:?`U7.9Õ;Å<á :°p:â9+?ÚÖ³=äµ77äµ77îÉC<lúú>c¬>tZ:?T3>iU> `/?ê^8¤»÷74Á?þ¸:¤O:¤d?Pã³=×à77×à77îÉC<,%>í!æ=ò¼7?À>ð¡ì=vj'?n¸5=w à<O?íß%<ÏÇâ;/?;?L´=Ê87Ê87îÉC<j¨@xm?á¨? ú?i>?dW¨?äÞ:äâ9wñ?á}:c:ÃÈt?¥´=¾687¾687îÉC<·F´>{f><H?`D>ä$N>lB?Ü®ï8hýy8ru?T´l9Qq9Þ^û>º"´=±a87±a87îÉC<X= =ö-?ÐC;!m{;"?hÈR¸@Á8F]¾[9¸º9j9Sl¾$P´=¤87¤87îÉC<| ?C#Ä> K?ÿ?M`D?cî@?Ù1Q9
k®9~>ùô÷: ¢::)C?Ê\´=·87·87îÉC<£³h?bW?ôÂU?}?1¾>1²J?líÀ8´çP9kl>?M;Ð%ò:OýX?ÿi´=â87â87îÉC<ÉJT?¼?P¸L?m.ê>!>W?>?95·¹ªU97þØ¼Ê:Ü_¿9Ö¤5?3s´=}
97}
97îÉC<A^?&@	?pO?¨{?$¯>äE?o8<Í8_(>Æ!W9Z9oøû>r´=p897p897îÉC<O	Ù>Y>¿K?j>ë0%>f5?~7Òéâ8%0=?Ô:±9_U?&¢´=cc97cc97îÉC<ú?pî¸>=?í©Ä>KX> 8?8+D8èb 9>-Â};=Ì-;Ýã:?Â¿´=W97W97îÉC<ÞÀ>4J|>ÿçB?8[¼>¾Ï>Tº9?A&¹)9	h¾Í%:±ð9%0?"µ=J¹97J¹97îÉC<T4?´Åæ>CH?4µ>
\>V/?¶þæ7ðu9'Ï=$ú®:@ÿR:&LT?Rµ==ä97=ä97îÉC<GÄð>§£>ñO<?û?>Î£>Oú/?B­¸
Yß8c¢¾¦.9ëû89ø±¹>RIµ=0:70:7îÉC<Iùt?µ1ê>Cä?´l?âbü>¨p?Ûb9Ü9$¼>
T;yë:ùf?~µ=#::7#::7îÉC<¼ÐÜ>Õ>¦ç=?ÿ>f>Uk!>Ì6?oè¸ÐZ8 ¿$ø86\ú8îY=<ýµ=e:7e:7îÉC<¸?£Ã>G?(<å>O¸ >6?qÙ$·ì[9æU½±s¼;ÿ{;*r??öÇµ=	:7	:7îÉC<J!Ç<ûº<x0?wT1;£9;ÈL.?L({¹°;d9KÛ¿û:8P+92>Nðµ=üº:7üº:7îÉC<7Ö>BU>ìA?Ñ>B-_>LV-??·ó!,9 ýZ½³/;ÌÊð:¤:?5¶=ïå:7ïå:7îÉC<¥ãÙ<¢<,?[|<A<Eo'?®¹°µ¸9ìûO¾Îôá8T³8Ö
!?_¶=ã;7ã;7îÉC<¤¨?.o?aî?A?E]«>?´¶9Ðd9l%¤>(ü 9¢ú¼9óÚ>´u¶=Ö;;7Ö;;7îÉC<[=¼4Ú<(?F(=y«ô<Îø?/µ¹ê9An¾#s1¸®l9iÀ½:¶=Éf;7Éf;7îÉC<4A?½z¼>*;T?*Úï>Û¶>nºG?{½å·û9b½KÊ:U±9äòX?UÄ¶=¼;7¼;7îÉC<Q ?à·ù>(?¥n?yø>F¼u?#zà8áç9¢C>hÐD;÷½Á:?ÇÜ¶=¯¼;7¯¼;7îÉC<uS?Ú£Â>úJ?¢Hï>Ç(>ãB?dQ:¹O49¬p¿`9ÐÔÓ9¯¨>B·=¢ç;7¢ç;7îÉC<èÖ?î¦²>O_?û?	Ê¯>¥V?Cß¸Aë9n]I¾
¶:\ÿY:ÆU?Ô·=<7<7îÉC<ÛË>µ>%<:?y¦l>M3>dð(?ð6&¿X9H¤;À}v:t¨ :¤bD?å­¸==<7=<7îÉC<9p°>?n>	=?5v/>çø=²ª4?¦ÛÌ:|Ô:èF?µò<hÔ;a	=?yË¸=|h<7|h<7îÉC<ÚF?q@¹>LÛ?4ö?Q;?ª¶?Ê_Ð9òïç9þå>@ú$:Xþì9]52?ãä¸=o<7o<7îÉC<³âÎ>l>E?#º>¦}>G7?w¤18ÅW9~ÃÒ=E;ó¯:!ÃF?ú¸=b¾<7b¾<7îÉC<?u£¸>u]=?T©¥>Fs>S.?¿=¹ÅÀU8/@ã¿y
:j:²½÷>\ü¸=Ué<7Ué<7îÉC<¯8i?²?C?Ú¢>fÅW>Þë@?" ¹ ôK9vÉ¾Kì÷9ûUË9P?I¹=H=7H=7îÉC<¾I|?(?ÏX?+?'³>vxf?ÎÛ·ª
9¨Ú:½â8Ö9@Â9ì@
?¹=;?=7;?=7îÉC<Þv?³&?ãÐF?ÙA
?e|³>2E?V/9¹Yÿ8°È/?jC²9DÎ:9Kt?ÞØ¹=.j=7.j=7îÉC<Lº9?7Mç>JM?;(2?¯Mã>+¦H?}·ø39@½s^:C:§`?Ú¹=!=7!=7îÉC<6¿>m°{>ÆJB?T?)>úõ=SÔ0?¹¸(ö¡9D¾5,Ð9ÅÏ9E??º=À=7À=7îÉC<Z'6?%oî>ÃC?Ì.>ýÇ:>¯/?ä¹êúF9ÇFÇ¾è°Ä9âÿ9L 5?Mº=ë=7ë=7îÉC<ÆÜ7=Ø<w¤?Ä·¡;Î!;ïÛ?êº´¸ tp¶ài@A1êw9ê¢9Q8Ã>OMº=û>7û>7îÉC<><=z<ù?¾&;	O%;Ñq?Ê(_¹ÀÝ8Kó¿äµ89ò9EÖ±>HRº=î@>7î@>7îÉC<rPÙ>Ê>J;?|Ìx>@>,Ð%?í(9ß»9§O>;¦:	]*:³ÔÈ>ôº=ák>7ák>7îÉC<Óü6?*ÌÉ>E#h?qý>ë>AÝW?¾×%¸+éb9l»½A9¶>9	vø>Ô»º=Ô>7Ô>7îÉC<Ï?
ÚÁ>µH?ØÓ>9º>£5?ëR8­¦9Õ¸=ßÑ96s9[2?|½º=ÇÁ>7ÇÁ>7îÉC<¤=.æ<Á¸+?Î;^;q`4?pW¹R<9´õ3¿#6¹Dó×7bêWÀ
»=ºì>7ºì>7îÉC<ô,?,vÊ>½F?Åä¶>­¦>{0?¬¡¶¸%8È£J½Ð³8!8,ê?|»=­?7­?7îÉC<Ð">I8ë=+21?5<<}?A^ï¸àÑB9àD¾Ñ¦·¢9³	"½6"»= B?7 B?7îÉC<Ý)?L²>g2??Í,q>0>?ß.?x¬¹Îo9ù¿ë<:H!:¤?hP»=m?7m?7îÉC<ÃÙ+?¾¢Ï>*áS?Ú,Ú>¹P>[Ý>?;
9ç* 9p|>ªDÊ8B89¢>Ä»=?7?7îÉC<KÏ	?)L>R®y?9õÎ>ch>¯üc?¸v7aK9Éæ<T8è9dÅ9Ë?àÄ»=zÃ?7zÃ?7îÉC<{q
?Oá§>¢S?vØ×>sÇ>³9?¶4øÇU9 Z:Ñ;lG; *?RÊ»=mî?7mî?7îÉC<¡?ô¯»>åT?´>Ñ.>ûK?®8¿ÕF97>ç<jÚ2<?DD?_Ø»=`@7`@7îÉC<º=«½<3?Z°E;GK6;FÏ
?Ø¸K94E¾« 8æc9¨=3¼=SD@7SD@7îÉC<XÛ>S,>âB?ÉÖ>¬D>E/?èT¨8Ê.8ýv?:Ò¸5ó9üÉt½O¼=Fo@7Fo@7îÉC<Â=ëÊW=Æh6?Ô>3`>ü(?f'Ì9|äì9èÜ>z:D((:?Ó>ªg¼=9@79@7îÉC<û¬?'£>ªd?Lc·>w>F­=?Æ¹¸¤/:9o¾¤i7:0zó9Ø@?¼=-Å@7-Å@7îÉC< x?©Ú!?D?~EÉ>§>ÞL7?ùÄ8ï9Xé>Ç!:Õ¨:
|?­¼¼= ð@7 ð@7îÉC<L%?·^Æ>OöT?3íß>
/>y=?b7'x,9p/(=ÙÅ9Üj_9+H?æç¼=A7A7îÉC<ñ?¹æ¡>´M?«1Ð>å>ú4?7I9ìÃ¯9«`>Qy;¡õ:¼Ó?½=FA7FA7îÉC<ýÁ?2°>=?/È>ç>ü0?8N=9ó=-9Ú9Ð£>1(½=ùpA7ùpA7îÉC<s=Å<x<&m-?&ë<Ô½½<æã?ùÕk9ÓR9 ¾?®O;Û;°/?dC½=ìA7ìA7îÉC<Îç?0?Æ<?×Z?"*÷>È©b?1Ã8b9>Ç#>;ôi:G¨\?{f½=ßÆA7ßÆA7îÉC<S÷"?Þ¸à>¦9?²ÿ>)Í^>yd4?N¶`Ãf9Þÿ¼lb9øü9KÓ>Ï­½=ÒñA7ÒñA7îÉC<Ý£3?<KÈ>e?SÏE?Æ0í>U?+§L9þK¾9¨>´F":ÞWó9l·*?ª³½=ÅB7ÅB7îÉC<*è>m¦>AB?Co>9S>-?TØ¸è9WÒê½<¥»:#ñU:³`?Ë½=¹GB7¹GB7îÉC<Oið>àÖ><öB?l¼>ùQ>ÿy=?s|¬¸qÆG9Þ]¾M¡¼:ÑM:ÐR-?ÞE¾=¬rB7¬rB7îÉC<¡?p,?=3X?ÂÄÿ>>õf\?qJ8§OE9gþÂ=uT-9OÉ9ª\>ør¾=B7B7îÉC< l?/×è>Ý?vëd?i"ý>àg?ßC§9dá9½Í?¶y-;
Ü:bI?µ¾=ÈB7ÈB7îÉC<ïBþ>Æ¦>FrC? ö?ìÒ>ÒHA?¦¸U^96¿q¾¼©7áHS9®¨M=S¿=óB7óB7îÉC<*)m?â"?1J?~ªÇ>a	z>mL?Øï¸¨ó¯9=.¾ýé8«
q9.è="¿=xC7xC7îÉC<b÷?­ ¢>OQ?9VÐ>Wð>'ï??â7XR9ÜàÀ=6ßJ:Ö::v"?Ê(¿=kIC7kIC7îÉC<ê{=Ú:=U,?Y<ª~,<=p!?3;¹xz&9ë,¿TT·Ø´96¾¼ðH¿=^tC7^tC7îÉC<Â=ºgm=Ù1+?3h¯;^§;©%?
>¹ö98··®¿U9l:t8m{?é¿=RC7RC7îÉC<ó¿>Àt>¡ç:?nòm>8(>45?ÞÅ
·st9Qc¼ÐF+9HO9mÓ>uÀ=EÊC7EÊC7îÉC<Ú$Ç<=<r53?<;
ù2;ÉNW?ç£¹jÊ8»18¿älö6¸(9}»<À=8õC78õC7îÉC<ýÊ>b>ÿÁ;?c>>ø>)?o\4¹Ò3>9Áò¾WÀh9VS9.A?åÀ=+ D7+ D7îÉC<¬ÇL?T?ðF?ÿÀ¶>Ö`>6^P?ôD¸rqH9±û½ò:0à	:C{ý>ÒÀ=KD7KD7îÉC<[?¡§>ýV?ãÀ?Ú|Ä> I?Ûz8çÚ]9^A2>9+9"»9'Cë> Á=vD7vD7îÉC<ÜO+?6{á>·B?®3¯>»qz>¦3?I¤¹Eýj9wi¾V»9VÜÍ9T÷è>ÆhÁ=¡D7¡D7îÉC<O°?äñ­>oÏA?àýa>@!>"3? ·'99Kx]½·8þ®9²?>poÁ=÷ËD7÷ËD7îÉC<F)?ºéÈ>)°W?©Ä>1_r>Z¸O?gsj9îÙ±9¼¨>ÐØI:¿7Ü9è¤j?1tÁ=êöD7êöD7îÉC<,Ço?¹ò?pÂa?Ñ.?ÁßÑ>é<U?@9¶t9>Â¶9çÅ¡9ÓÒ>gÁ=Þ!E7Þ!E7îÉC<NC?àê>$U?½ß7?h°ñ>ôÂB?õT7
ê&9S÷á<K­:1=:uj?ÈÁ=ÑLE7ÑLE7îÉC<Æ!?}¢Ö>|ó@?nª>QL>E<?°|²¸ÜÀ9²æí½¬`³8¶9&ü=³Á=ÄwE7ÄwE7îÉC<\1²<Qo<Ç9,?M¡];¼<;QO?úå¸@ÃP9ãz¾ü¬8Ö 49Ùu>ÑÁ=·¢E7·¢E7îÉC<?E§´>KJ?]Àµ>¸^y>j:?Vx6"Os9Õ6<PöÁ6²!9NÃÁ<ùåÁ=ªÍE7ªÍE7îÉC<É»S?ý³?ÿA?EJ¿>ØÜ>A84?8Ó¯%925\>¤q9Õü9#ô?þÁ=øE7øE7îÉC<A0=íb=/?²Å;a;2$?Àa¾¸$X9Jà¾¸ 9¬îÒ½ÿÁ=#F7#F7îÉC<Dö³?Ã

?0R£?F?ËÍ®>­?h9Ñ#9x?ø);
É:¾©J?#Â=NF7NF7îÉC< ?^äÈ>7L?äý>ÖéN>9?Ø}¶ú²^9n»¼ Bï9
	:¸Þ>+)Â=vyF7vyF7îÉC<¡Â?l±´>LW?ÑÁ¶>1¨c>M?H¸gy9²½üXm9r9-GÕ>
*Â=j¤F7j¤F7Ée<;cì>ò´>ËJ?¢ò>rG><ô3?§9®æÿ8·?w&ú9Q¢9-E?'DÂ=]ÏF7]ÏF7Ée<Ñæ=]>ª=ó,?ç<®²<ûa&?­0=
ÉÖ<³uR?+Æ;FL;4,?rÂ=PúF7PúF7Ée<îUú>KO>bY?èÝ½>Ût>2G?}Ód¸y9ØÝ½:öJ³9ï[?°§Â=C%G7C%G7Ée<3æ?Í?ç?^.G?uZÄ>è×?ÚÌ9^ª9öÉ>Ãm.:«:]#?KÃÂ=6PG76PG7Ée<·¼>ïIr>eG?õõ]>3·>ÃC;?òôÞ6&ßÚ8c=nµÅ8R±w9óVL>ÕîÂ=){G7){G7Ée<Aå3?©Gº>à9w?.Ûé>oÌ>)m\?Q{9æÞ9~]ÿ>d:æü9u@
?
Ã=¦G7¦G7Ée<Ð<½<1(?;cöi;,õ!?+U¸¡9ÑÈó½	8b39Ø_>qFÃ=ÑG7ÑG7Ée<A	ú>f!©>ü:=?ú¯×>=_>¹Ó8?h-·)©9½¶8m°f9øê#>lÃ=üG7üG7Ée<©q+?Ëáé>C¨;?À:>0ÌE>
~5?¼u[¸  9¶n/¾{v®9#¿9Jªé>
Ã=ö&H7ö&H7Ée<ÿ<å4À<Ð9*?.Ó<ö×;a¢?H¹Æ¦*9<j¿pv8Ú8[^>ÆÃ=éQH7éQH7Ée<ü>~É¤>îÔC?+>T/V> 4?E{89Kº9è}>hr99QÖ>×Ã=Ü|H7Ü|H7Ée<ýk?9È>þ3??©>®s]>9Ô/?ôdÛ¸¶²£8é+¿»*:9òã9]??<Ä=Ï§H7Ï§H7Ée<1?UÇ>?¯N?Å!õ>£>@?(e9Dè9N^Ù>Î+:7ü>:Kã;?nQÄ=ÂÒH7ÂÒH7Ée<lgÜ>Sm>²D?Ò>Ï¦H>`Ö/?3½¸Â]9Z¾mx9NÆ9!ù>÷UÄ=µýH7µýH7Ée<ºEï>ñg >òî>?­A=>
>P÷)?òú¼¸ì9Ã8¾.®8N¬¨9-.>YYÄ=¨(I7¨(I7Ée<Zî>j6¡>³?=?3\>g¡#>J@,?o¸K æ8ï,¾
9ïj9vô(?|Ä=SI7SI7Ée<dø>»¡>÷b?À{>à%>²A?óú¸o%²9°4¾:h9bY¡?Ö´Ä=~I7~I7Ée<ë-?iµ>¶=?Væ>â¢Y>­2?ë
.¸Nwa8ÐÅ¾ÑÇ9ßY9­lj?2ùÄ=©I7©I7Ée<B?(¶>Z]?râ>>±C?)92ã9Ø?åb9D:9ù?èkÅ=uÔI7uÔI7Ée<ê?Â>ÑûA?«$>IØS>¸:4?ml¼8²9Î%>±È9*Y9µ?wÅ=hÿI7hÿI7Ée<Ì>§>GÉ??I²?
Û>~É4?úC8ñØc9w­Û=þI:Ë(8:Ã>nxÅ=[*J7[*J7Ée<·>n>OïD?'p¨>õyi>û¯8?¸¦¸¦o9÷2¾j9¤@§9
Ô>> Å=NUJ7NUJ7Ée<;¨ï>+4>nüN?»Z>DÓ/>|Ë=?,>é¸ÆùK9¬]¾/
:=Þ9.-?¼Å=AJ7AJ7Ée<¯>	0>[<? 6á>Ã¡>Ð3?Fá¯8è³k9?>ÌP;P(;VM?CåÅ=4«J74«J7Ée<PER?ï>»`?G×?!©>ÕG?nô8¸í¤98ÿà=§S;ÿ»:5?/Æ='ÖJ7'ÖJ7Ée<ÿ>NéD>´h@?d¾°>-zy>c]5?+@·ü9h¼´mm8f9zÑ=c"Æ=K7K7Ée<J½Á>©~>ÖÁB?d\^>Cè>ª3?l³>8±P9Ìíé=ZÀÛ9ðI¨9l$'?ÖMÆ=,K7,K7Ée<uæ?«ÆÁ>dC?"µÜ>Ä>;6?Ãä8L9 >ÅÈ9Âã9Í»;?@hÆ=WK7WK7Ée<9p?§?ÈkH?êì>ü?£>R9?è8ÕÑk9(n|>Ì69Å°9n
Ô>Æ=ôK7ôK7Ée< áF?-Ú?àE?°üï>ÞÇ¢>¿µ<?j^8Æ8E9>:kK9 ½.9@?Ç=ç¬K7ç¬K7Ée<ÊJö>XÖ>·C^?_?Æ+¦>>P?h9¶¦9S»Ñ>>é9)êm9Ýµ
?F%Ç=Ú×K7Ú×K7Ée<À_?ÎÑ>"wB?½µÃ>$>ZT<?³70÷39¯i=¬9ç 9K[é>÷)Ç=ÍL7ÍL7Ée<ï>#ä->Ã@?¹Ê>g>xô5?Ã49|¥39ÅQ?j×:È	°:(V?d6Ç=À-L7À-L7Ée<R¾,?hæ>*î??Ò«>Ân>|V8?m&ã8F]9mZ>ò)¸¢÷9hÜ ¾ÓYÇ=´XL7´XL7Ée<
ý?vØ?ò?:Q?¦>!?Dý9d¨9O>¨ð:óFæ9Õæ?gÈÇ=§L7§L7Ée<¬?´>Ö>?Ó/ >Þg>u1?HÚ´µû:9w»Ë3:h:ÉÍ?ÓÈ=®L7®L7Ée<CÔê>|Ð>éûI?A"²>V]>C-?\?v·]»9KÛ¼Ú*¸¿8ô«¾ö&È=ÙL7ÙL7Ée<ãæ?[¶>ÌK?YË>Jþ>´K?Z1ä¸¢ô»9êf¾/´,9Þs9cKµ>kXÈ=M7M7Ée<oÔë>&
¡>§n;?,÷$?B´ä>x§8?À9¸±9÷i>¶ÉÌ9]39Å9,?È=s/M7s/M7Ée<¯èÅ>{k>FÂ@?».>³÷=Tð3?ÍßÄ¸²C8M:¿´7üÌj98õ<¼»È=fZM7fZM7Ée<Ç<I|<ð6?õ~<±K<T ?õp°7¤á9çá=V´¤:ß»::	 ?U¿È=YM7YM7Ée<I?i>¹>ñF?¸
Á>j>«Ö7?ÝKv7ò_{9ÿÓú<Lk×9Û#_9_$w?.þÈ=L°M7L°M7Ée<ÜÕ?hkÏ>A?­ö°>år>ê:?ôX`¸V®9·¤½@<:÷:F81?É=@ÛM7@ÛM7Ée<aÖ>÷>ft9?2&>¿¯I>_+?Î2F¸]õ9Î¾½¥9¬ò8õÀ?rÉ=3N73N7Ée<Ë?Â?c'_?{ËH?:ë>õDZ??69Ð´9+>¿]:£:õcD?¿'É=&1N7&1N7Ée<·-­>P|k>ÜC<?özÎ>B>ìr,?98ûÄ"9´Q>ç;óÎ:Ý$=?a>É=\N7\N7Ée<Le?
Y­>C?X=>Ñ;>:?4?¸L¸ÛÌÀ9ê½½8;âe9P)S>~É=N7N7Ée<ìbW?²?[??
?KµÇ>¼8?/9÷Ól9è©>Äåi:ñ:Ný=?DÐÉ=ÿ±N7ÿ±N7Ée<=Å³<Óg[?³Yã;è0l;ûjv?÷¹ÈU9¾¼¾Çs(8®8w>úRÊ=òÜN7òÜN7Ée<¦·÷<a{¼<6:(?ÏÑ­;{Ê;¸?¸*j9¾¨¯Ö¸M9úÔ¶¾LjÊ=åO7åO7Ée<¦50?ì·>4¬u?~MO?xù>ÞºT?n¦9õB®9¾~ô>Æ0:!ù9µa5?qÊ=Ù2O7Ù2O7Ée<s¤>0ý`>J;?¢>TV>²q1?k+ä¸¶=r9!q¾^:Ï:v:MÀ?§Ê=Ì]O7Ì]O7Ée<[?ÜÃÆ>qb??s?:(?ÿ~o?À¿9Ja93v?Íg«:¿)]:gF?2¸Ê=¿O7¿O7Ée<1F?è?^¥?éÁZ?Gø>Õa?{/9n£9`?>09;î*ã:QQ?6ÂÊ=²³O7²³O7Ée<Î/?RÔä>jD?0 ³>a{>Èj6?ÈIJ¸ÙG9mÔ§½\*J:A÷:
D?5äÊ=¥ÞO7¥ÞO7Ée<ÿÿ.=9ü<1?ÎbÂ;O;ÿ-?	½q¹°Ö8Á ¿ ¬;8Ø09Eñ(>øÊ=	P7	P7Ée<nÜ>þÊ>ÑC?¦ÚL>Ùw>)3?¿LR¸-/@9À¾Ê|9¼û9}Þ>KË=4P74P7Ée<U)?×>~9?Yh»>¶?>õ;?Ö+588d×8þSW>°åÁ8ÞE 9Ú>çLË=~_P7~_P7Ée<ì1Û>÷Ã>T¨N?ã)/?3ìñ>6[9?)§;*´?;;ÝS?ço5:iíØ9V?¨Ë=qP7qP7Ée<±äæ<B¦<ñd1?/!;®ù:©¤%?4¹ßF9»/¿G¹nû9ûEó¾OÂË=eµP7eµP7Ée<;!?ÈÓ>-ÿC?¿Ü>á->Ó
9?²-8w9a¹=Õú;;1^;ÛÆ5?ýXÌ=XàP7XàP7Ée<æb?ô?#Ñ[?£A??j??ÝE9S Á9VD>É*<Ë&6<ì.B?
eÌ=KQ7KQ7Ée<ÂÊ>ÝJ>gl>?Êoz>àÕ9>,?º¹A\\9ÜZ¾E©9 äz9u·,?;iÌ=>6Q7>6Q7Ée<M?ã£Ò>¾<?å÷?Î(Î>31?2ë!9ÛÇy9Kó¥>Ô:¡©:$p ?'ÀÌ=1aQ71aQ7Ée<[gÊ>>>N;?e¸d>8`+>Ô*?Ô¹RO´8±°S¿Ê×:J«:x!?ôÌÌ=$Q7$Q7Ée<N>°µ=usR?Á|ã=Ø¡=º4?=[ÅC=oøM?Â:¢Óy:Õ]G?ØýÌ=·Q7·Q7Ée<uÝÅ<ÐK<ç>3?:";j
Â:ÉE²?Æ¾¸û59Q«;¾pÓx7Q'L95=òÍ=
âQ7
âQ7Ée<ñ~R?°ëö>a<Z?Ê-þ>äÏª>Ìx>?+ªÑ8±O9ÐG>¼¨):vÝ9{D?PÍ=ýR7ýR7Ée<G³?À´>0«F??Ã>6>k°4?%è±87£9²8>{|;ó¶Ä:Y¾G?'Í=ñ7R7ñ7R7Ée<Rkî>º>åÚS?	?§µµ>áA?ãL;9×é9Ï"ª>9+;|B;º@:?6Í=äbR7äbR7Ée<b-»<Ñ< $*?~é±;ÖL;?èz¹E¶²8´c¿Úz8²ð!9$i>=Í=×R7×R7Ée<VQê>0`¢>&¶8?kA:>4
>ùÖ(?§4·ZÞJ9âã¼N&\9µ,·8oÖ?hÍ=Ê¸R7Ê¸R7Ée<q­?O§>ö·U?
Ë>°,v>'%S?·¶09Ä'E½Ññ:Êí:¹?½¥Í=½ãR7½ãR7Ée<Ê,?Éàí>9?	º?z#Ä>YlC?_D7.XO9;7=áÅ[;9';ì8(?"ÆÍ=°S7°S7Ée< à>Ë>a¤I?R¯>F´q>k:?-Ë7§¨9Ø=©9ã{9l
?´ÞÍ=£9S7£9S7Ée<§?*f¯>¦xd?3§õ>Ñ°>©\\?C÷f8éÍ9göÑ=>:¨:k?+ïÍ=dS7dS7Ée<2ö >E>ò'Q?ÔÉ,?2ÛÞ>f|F?èû÷<´ <¡GM?X²×9Û9\|û>ðÍ=S7S7Ée<c?×9ü>$îf?÷&í>Eù>(×R?ÖÑ·Ë8o@¾®9r9Í|?:Î=}ºS7}ºS7Ée<ì[ï=Úõ¥<18@è:æ=Ö=!U?[29¹{9Öõ¿Yý:v/Ë9¸Á@?¢Î=påS7påS7Ée<Ú?yö¾>ô>?+±>{x>b~6?D_8h9W>,)e9Î±Ë8¸?CxÎ=cT7cT7Ée<ñüE?´@ä>d^?®ýå>Y>í `?ª7T=9Ëº=wçð8<9=^Å>T³Î=V;T7V;T7Ée<ûB@?".Ó>öi?)Û6?ÕëÐ>±`?D©m9Ô!9)û;?úÞE:ò¬9×º?»Î=IfT7IfT7Ée<Çâ>¶&>bRA?Pþ>W>6ã4?$9EÖ9ë¾;>TR;y­*;§Ý?êÖÎ=<T7<T7Ée<\ÝÛ>kã>«ôD?Ïð>3ôG>7?V"e¸À¯N9Õæ
¾äz1·¨ã`9BÊ¼ÙÎ=/¼T7/¼T7Ée<u-?è´é>{=?O+>Ae>.?wh¸0Kh9:¾Ò9Ã¦93!?ºèÎ="çT7"çT7Ée<-Ç<û<÷j1?<:¾;PN;m&?¨FÅ¸­9<¢À¾]M
·ºs93Ì¼öBÏ=U7U7Ée<)B?%±ì>ÇÿQ? ÂN?o	?²@?[zR9);9îÁ>;j:GB7:&#?¶Ï=	=U7	=U7Ée<ß$?éÝÏ>÷K?A½°>©»u>¤8?iêø·Åy}9e{½Ì¶9øò±9ù?AÏ=ügU7ügU7Ée<§¸P?Ä×>Ç£w?8âõ>¬{>Íf?&9|nF9ð½>ü#q:8:vI?"Ï=ïU7ïU7Ée<
Ñ?²Ç>EÓE?éT~>¾/>Ñ<9?ÕG¢¸Lã8ë¶¾¼99­u¤9H>½Ï=â½U7â½U7Ée<àwõ>uS£>'`@?fo>åI>,6?Ï38+9y%>`äD:	:)?ÒÖÏ=ÕèU7ÕèU7Ée<1>©j.>eû;?¼(B>cª
>¨93?cÓZ¸St9kHå½{¦:ñ9d?Ð=ÈV7ÈV7Ée<¤Ü¡>tÕV>®à@?A?[¥Ð>¶r3?²½ï¶/¤9Gç:¼¬ôÕ:¾A{:ªþY?$Ð=»>V7»>V7Ée<­åû<¨ö´<T,2?eÊ°;¯Q;º×?)3¹¤'9ùC	¿5ª#¸M»~9Óz¤½eÐ=¯iV7¯iV7Ée<bùs=1=kc0?§Óü;j»;_¬,?HN¹#ÜT9	V&¿ø¸9EE[¾N|Ð=¢V7¢V7Ée<ù9\?eäÜ>~:?Ã)?4C¥>ë?Rô9£Xw9Èâ>Ð4^:®÷9;Ðe?½Ð=¿V7¿V7Ée<þN?´Æ>ÎïB?½û°>ä²>»0?·Ùd9*Y±¼C9j49@AØ>â¿Ð=êV7êV7Ée<¿ô#?³Æ>8<S?m¢>LS>òD?R£8G¸¨8Ï÷>¢+£9ôÔG9®Q?âÀÐ={W7{W7Ée<?>ìg?7o>ª2I>ÇD?­Á¸GÊº9E¸¾»·0:JdÝ9ªWL?ÓÐ=n@W7n@W7Ée<C>
o<>	A?O->EÑ9>v÷1?UQ¹(¡9w¿k¾K«h¸Ü¦9ÅÐ½¤ìÐ=akW7akW7Ée<5r#?ôÜ>_=?\ì>kÂ¢>»«9?>PU8K]ê8ti>e§9<'9ÂÎö>Á½Ñ=TW7TW7Ée<·k?È!?V<m?¦>²à>>¨U_?¹xÀ*9ÏÿÔ¾£ù£9z}°9ÐØí>)÷Ñ=GÁW7GÁW7Ée<ãÏ>¡><0P?>k®?>VD?§¸³uª9ñ=Ù½L:\A:ô00?Á	Ò=;ìW7;ìW7Ée<âÛñ>>ò®E?;ÃÔ>óÈ>ÀÐ.?ÚÎô8ì´9ù->^à9¨9
U*?fÒ=.X7.X7Ée<Ôq#?Qã×>
ÐA?¨_?¥Æ>Xì=?°Õ7¦ó×8Qý=ñ9F6Ì9 ?\vÒ=!BX7!BX7Ée<ñ?¦§>»6H?¢¨#?Ú>Þ£??ñê8Ô9ûY>ª;¶¢\;ðE?÷~Ò=mX7mX7Ée<%êP?ó¤?!K?ðµ
?Ø\Æ>æ3?Þ&7p¼j9p=¯bf9ü*ç8/"?QÒ=X7X7Ée<1B?/¸>òB?*±>>×~>Øø1?R(¹z5­9zxx¾F:~S:Îß?´Ò=úÂX7úÂX7Ée<ÆÒÐ>F7>(*J?mä£>Z>Kò??ÖÃï¶Û;9^£¼R[9¹;I9Û¨?Ó=ííX7ííX7Ée<!ß>³p>>Wn? Pf?öQ
?ÔP?\Â[¶:æ¨9H¦»}ï:÷
-:®\Y?Ê!Ó=àY7àY7Ée<«òï>Ô¯>ÒK?þÀ>^8~>ûWB?¢´8Ù¨9êû>\Þ:³:FØæ>©ÎÓ=ÓCY7ÓCY7Ée<¦ÐÄ> 
z>QI?ï¢®>gt>Uì6? ­¸wIü8H¥¾~Ò|:âÆR:?+æÓ=ÇnY7ÇnY7Ée<Ü3÷>ß>¾H?FÛw>.W+>J)9?~£¸)8²-¿=;Èã:,?6ïÓ=ºY7ºY7Ée<½C?yÓ¸>;8?ýà>H³¡>8b1?Ê 8J!;9¢[>»-Ö:1:Z,?êÔ=­ÄY7­ÄY7Ée<[?¯'?7ãC?Kµ>óEs>Ç>?jJT8ãt9:ìÝ=e<=ÖÉ;Å®9?û5Ô= ïY7 ïY7Ée<?ÊÐË>ÌB?ÂZC?òy?â8?VÆ9â9Ò9pÝñ>çÓ9®E¼9[Þ?fNÕ=Z7Z7Ée<ap=ýpÐ<*0?Aá:#¤:õ/?u-°¸G8Ê¿×W¸d=9.à¾aWÕ=EZ7EZ7Ée<"`"?ÐÜ>3í<?#"³>/>$}1?¾í96[G9±;È>©9Î9Qá¬9I°?3pÕ=ypZ7ypZ7Ée<îó>ó¥><?Ø«>Ômm>xI9?Ó-Ó¸¢3«9¨ã¾µU¥9hf^9<P>?<rÕ=lZ7lZ7Ée<-&1?øì>Ö@? î>­Q>S9?£w+¹ìT9åîÎ¾¯^¶9ÖXª9¸	?WÕ=`ÆZ7`ÆZ7Ée<óû=´Ø<Äl6?n³¶;®?g;AJ?MË@¹°d/9í²¿(P·»«D9 y½JºÕ=SñZ7SñZ7Ée<ô?x#ú>Y`?T%?þ··>Göe?|·ð9ÖX`½«;q9;ø6?1/Ö=F[7F[7Ée<z!?X­>`öB?(9>ô÷>Ö´.?:2¹`ãd9ß¿½Á:M>:gÛ?qBÖ=9G[79G[7Ée<*?Èk¾>®_e?C>Ï7>txX?îB¸©mÝ8þ %¾i:°]Â9»C?|nÖ=,r[7,r[7Ée<&&?päË>FP?+aÅ>¯*>+(??h»7ß}9l=ð¼9â3?9ðÉA?Ö=[7[7Ée<6À?Í6?î?;>ª?ô	?^F?Z·ç9|Í×9Zp	?¡í¹:ï:Ã5«?]çÖ=È[7È[7Ée<£?¯OÃ>;ÓB?KÛû>ïjµ>Î²1?Ñ¹°8í8Y*¿'yö;Åm;®I?d\×=ó[7ó[7Ée<´k>Jò>FíK?o:ã>íà>,aG?ª-·þ&9I¼<9µ9uMÊ>È×=ø\7ø\7Ée<úE?Y¾ü>H?`>b>ø3?Ê´!¸µ9Ò´d½¸.Ú:Ê+y:)`?@¡×=ìH\7ìH\7Ée<þ&c?ß8Ã>yï?< ?ÑX£>Û{?Á¦9Ú®9%Ëó>®ô:D%:J?¦×=ßs\7ßs\7Ée<áÔÂ<t<sü'?¥¤(;ãïÚ:)1E?S%8Ft9-~>úH;è¶ÿ:SØH?Ø±×=Ò\7Ò\7Ée<Ä¶?°kÌ>%???°n>u*>Ä2?tz7c1¤9yôÂ<6:Å'*:
N]?­¿×=ÅÉ\7ÅÉ\7Ée<åé1?ñûÖ>dÛS?K{?ê3Ã>]©F?H'Y9ë|9¯ÌÛ>ÏxÔ:¾ó:WÏ1?è×=¸ô\7¸ô\7Ée<åz?íÙ?
H?ÜB(?ð>ân3?qE·.9é½W{é:L:2uH?ôØ=«]7«]7Ée<#ª=æOo=+x6?r6.>Àc><´$?Ðe;F;å³R?oL
=³
Ì<q-?GØ=J]7J]7Ée<û¿?!7¼>°p??³X>o>a8?°2²¸÷í8 ³¿¾Â±:æ-:ÞI?áØ=u]7u]7Ée<sU?ºÜ­>¹¡N?I>o\>=4?6ÿÁ·y E9pï{½íÙ:.´×9Ç7?µFÙ= ]7 ]7Ée<u!ð>->ÆÃC?z>¢H>,æ:?x1·ÿéß8ÉæJ½K95+´9¸uÒ>RÙ=xË]7xË]7Ée<)ôa?ù­?çG?4*¨>Qe>»;?9Ó8$¹9w7>ñå:8?:4çH?[Ù=kö]7kö]7Ée<ÌU?V8
?HUE?1Ò©>úm>J®6?á¤é8§¶¬9(->t9ÉÐ9ç¹>)eÙ=^!^7^!^7Ée<m1?½ð>T<?m«>íÍy>®/?Â¥8³rè8È>.q9QÉ9ZX>³}Ù=QL^7QL^7"ýv<ø2â>$A>¿KC?ÀÜÌ>$z>¢ª:?ÜÞ68µZË86f>Æ¤9
ê9¡³>¤~Ù=Dw^7Dw^7"ýv<À,?G®>nÈF?ÌaÂ>¹>	9?Uãd¸§J9(¾:Ú9ÖÉ9
e
?f¬Ù=7¢^77¢^7"ýv<q½>t&w>­ÙC?ÕkY>Ïl>ª/?b($¹íj9#â²¾"]:7:º°?ÅäÙ=*Í^7*Í^7"ýv<W!ß>ê5>`F?û?*Ë>É*4?$Y8ZG9Û>:Më9Ýs-?-÷Ù=ø^7ø^7"ýv<ÞÍ>ø«>~¨I?{¬>3g>h??·ø8F 9S¿d=Ü ;jØþ:P!?ÌÚ=#_7#_7"ýv<ï¹Ü>O>«F?÷Ñ>¨Z>Âñ9?ðÌ;¸Ò8\d¾äÔ:.«:U?Q(Ú=N_7N_7"ýv<!?ý¼>P\?\X>F@>+eD?là6{92I<ròX:>G:FõE?+Ú=÷x_7÷x_7"ýv<7? ¹>z@}?ì?¾>é|?ÿ*µ8+Ã9N5í=î/;1ä:§D?>HÚ=ê£_7ê£_7"ýv<$?J¬>SG?x±>%Öu>_Î8?c(¸²95Ê
¾ÒEE8ÑéÚ8v±f>ÎÚ=ÝÎ_7ÝÎ_7"ýv<ÀK?u®>\JT?_ a?Qr?Öq=? Î96ù9|*?Â;ÁP:û^?°Ú=Ðù_7Ðù_7"ýv<JZ>J>£¨1?àÜ|<z¡><8É)?4:¸²Vð8¾:v8»9^0ô=eÚ=Ã$`7Ã$`7"ýv<Sr?|?ýØJ?CÚ×>c>²F?a7¸¡¯9E¦½kÎO: Üí9§_?£¶Ú=¶O`7¶O`7"ýv<Úl?
¦ë>¬5?`íi?ÉVð>¢+y?DsD:P|:«9?-	§:Ë3:±!n?àÃÚ=©z`7©z`7"ýv<d§?Fp¯>ÿ@?Þ±>wð>Ï0?¡=8y¬92ía=¾_9C&9ÍÆ>~åÚ=¥`7¥`7"ýv<vS'?Ý>'»A?ì>ßS>&5?X89bÍ¡9ýô>îI:Oø0:É?æ
Û=Ð`7Ð`7"ýv<&^Â>nKh>æ3V?j&Ð>õ>C_:?\Hn7ïW97h=lµ<Dý°;VÁR?Û=û`7û`7"ýv<ó?º±>NÄI?Q¹>g\>
è5?Õ8pÖ89T> QÑ89íF9Ø¯>ÔVÛ=v&a7v&a7"ýv<f 
?ª>?P?§y¯>7Êk>þ>?Ù5¼8`Þ=;¸vq9²9¾­>õlÛ=iQa7iQa7"ýv<õ?[¬¶>C?ýñ>íóM>p®1?)?¸¾9¬"Ë½+£Ä:~:jËE?wnÛ=\|a7\|a7"ýv<S`n?¡ ?à°D?A?ò¦¯>p
L?Ðõ8Ùx9U¯}>_w:Zw:h?{¶Û=O§a7O§a7"ýv<õ¸>Aq>NÏC?©»±> Ë>äï-?CK¹^4W9Êñ¾´&§:Y:""?ìÊÛ=BÒa7BÒa7"ýv<&£"?ÄË>zM?qD?«ù>0I?É>£;xíC;
LU?ÂS9y£9D1¦>×Û=6ýa76ýa7"ýv<äQÌ=£=Ð$1?î=üË<]#?Z4¹sP^9dÏ¾à	9¼ÑÇ8Ò£0?úÛ=)(b7)(b7"ýv< s?£S³>²>?¹æ>½9>Ó1?Ó2m¸ûÓ9µ(?¾²:÷[:71P?óÜ=Sb7Sb7"ýv<HØ<g9<r0?º<ÅO ;C·w?²a%¹6è7Ç6ÀE]¹0(09¦ÿ»¾º(Ü=~b7~b7"ýv<t£?¦Ñ7?Ú£c?kD ?òqÈ>Â¯L?o¹Ýùö8Â¿:Lì
:¸o?\.Ü=©b7©b7"ýv<úS=`1Á<N¬0?ÙÌ;î±;]?¯¼I¸øiò8U¾td¹Yi8Áaú¿S?Ü=õÓb7õÓb7"ýv<LJ?sÎý>iÔK?J?¼ú¨>»bE?æÙ7¥ö	9*Ê=ÂÖ:GM¤:¹&?WnÜ=èþb7èþb7"ýv<Ô^>4H>@q<?ÜB>¨V>+?E¤æ¸æf±8ði&¿q|×9 Ä9«¹?4|Ü=Û)c7Û)c7"ýv<}»?@¼>\æH?Paª><hf>,N=?ØJ*¶	úý8$¦+¼/0I:\3:î?PÜ=ÎTc7ÎTc7"ýv<ÍÉ>´ÏW>uao?§Ô>w´>ÌJ?Áé%:Nø9IB+?,Õ9²O£9Íý&?ìµÜ=Âc7Âc7"ýv<ÒF®>«%H>ýè^?§?%¸>q¹B?¤à9Ä¹~9é?DfÈ9ÂÛÏ9AÐö>íÊÜ=µªc7µªc7"ýv<Aw°?TV?!ÆR?hd?+p?*þ<?0 9ò¨]9è$¤>,µ;°VÆ:°ùH?ÏÜ=¨Õc7¨Õc7"ýv<¤<#?zÈ>ÐP?k¸>!in>»4F?|ê··ÍBN9@Dd½Ï8¾ãÎ9'>ÐÜ=d7d7"ýv<öG?GÄâ>|U?Zß>T¾\>(?ô.¸T²95Â½b×ø9?	ô99?GÒÜ=+d7+d7"ýv<I¼>ïÒ{>Ôh??¡>Çf>H3?èa;85C'9¥e>É
:$
:È?'ùÜ=Vd7Vd7"ýv<ÔÇt?Fô?uf?/+?öÃ>L?fCí8Éj9;»>³»Ç9J©Ð9âõ>sÝ=td7td7"ýv<;i©>ã\>üVD?byw>7>¢-?ú·[)9µ½¨"ù:¾¾: f'?Ý=g¬d7g¬d7"ýv<ì¥'?
wÌ>JçQ?Ñ?+µ>ûr^?þ9r039·¹>Åí£9è&n9Ø60?fÝ=[×d7[×d7"ýv<&ð>^><X?B>Å*>»ÃJ?ty¸l{9Èø½$Ë9i&á9j3>Ý=Ne7Ne7"ýv<~l'?ôúä>
.;?l]>zZ>2?6	9´´9|ØB>êZ8Îä±9\=´Ý=A-e7A-e7"ýv<¼Ü<ôÙ<év2?¿Ñ;% a;s?%`¹VJ9(À¾ëF8¬¶8ã>@ùÝ=4Xe74Xe7"ýv<;_?¤,ª>-V?é;û>ýã£>L7D? ¤µ´Z\9ùSºxØ:i%:·`?²þÝ='e7'e7"ýv<Q8<?Ûçã>lS?ÆÉ>8h>|3^?º´8>.9À>¤¤;&Ø6;(êK?lÞ=®e7®e7"ýv<X¦X=ý;=:'.?P¾²=÷=[>?·690É9­ h>e¹<:(<ë-?viÞ=
Ùe7
Ùe7"ýv<½Ûã>8ó>¦ÕG?Ò|î>Á>±>!:,?F8­:Å9rH=	Q=O9=&îK?Þ=f7f7"ýv<æ×>]§>ÄN?mÝk>èê>ë¡A?k*9[hD9[uÏ>7Ý9¸¾Ú9Or?Þ=ó.f7ó.f7"ýv<*5?dãò>âh??5Ð>´/>ý,6?ìß8Îúc9\o >Ðô%9üÉS9È>VAß=çYf7çYf7"ýv<zÏ-?«Õ>`>P?½×>#T>é:?íØ778J9°<yC;=1;ÈN?+ß=Úf7Úf7"ýv<4=aïh=§ß.?ªp<}ò;?*Ê¹ \9s\¸¿K>M8Ø|9Ð=¤ß=Í¯f7Í¯f7"ýv<Cz}=úA4=6þ3?5þ;Ýi©;3W@?*ò"¹HÃ)8c¸õ¿pº"¸ °8Æ9¾¢«ß=ÀÚf7ÀÚf7"ýv<q(?	>ÐÏU?â­Ò>­³>Xù<?iÚ¯89>Â <æÈ;¢B?óÖß=³g7³g7"ýv<ÏÑë<Ô©<2?Õ±;d¦;B?Z¸íØ8}(¾n·¥ÿ8¹â½Pâß=¦0g7¦0g7"ýv<q^5?0Õ>ÊY?p±>ãni>ú»B?F5ß8F{9u§\><9ñßP9ÐÅ±>à=[g7[g7"ýv<ÖçU?õ°ï>¼ud?Ða??àó>I?£99Ö¹9dê»>c*;<1;)X?íSà=g7g7"ýv<õ>Mo2>^%A?>éÄ=	-?Xl8èm^9.>åîá:ly:éeb?¶Uà=±g7±g7"ýv<|=Ï¯Å<070?öiå<dº<îÉ?P{¬8c19û>â;©êY;ÿë4?ffà=sÜg7sÜg7"ýv<È ?ÃÂ>Ç8S?®}>-û->Í1:?K=¸PP9Î¬è½:;:6
??kà=fh7fh7"ýv<ÙÕç>¦,>rÍ<?~]>§Q>f´,?PWs6à8ókÊ<Ò.#:î²Ò9DF?"à=Y2h7Y2h7"ýv<:?ª¸§>ÇLT?¬7±>´s>¨::?0¸Í8Y>¾Ç)9µÍ9·sÅ>«à=L]h7L]h7"ýv<^æ>
>9~D?.é>×ÞS>;7?|69¿»97.x>­Á9È¶9P ?ûèà=?h7?h7"ýv<b?_Ê>«>?^Æ>nÿ>ø1?Ë¸ÆÁ9§½W
;î#Æ:¯6?ùà=2³h72³h7"ýv<¸ù>³a>åM?ý¾©>¼`>x\A?Q(Ø8Õ94J>Â::i]Ü>:!á=%Þh7%Þh7"ýv<U?ð û>-ÇX?l\7?óÌé>mÅH?lö8:b: Î#?Ïi°:mtq:Z
;?K\á=	i7	i7"ýv<dú>Ë«¤>l¡B?Ã3f>T½$>	Ý2?x
··©9Oõ¡½fD8ê;C9Ã>Þá=4i74i7"ýv<¼B=#@=*V,?}_Õ;àO¡;_O)?³³8¹fB9×ó¾TV9Åd9îÏ>eá=ÿ^i7ÿ^i7"ýv<a?£^?ËÖ@?"?~¿>@`:?/8í7u«9xa=_ÿ	:dèâ9Á°?9Dâ=òi7òi7"ýv<m°Õ>ñ3>fµA?Ñ*>Ó/4>Qï8?ê½A¸Z~9/¼½K9ø¹²9CÇ>iâ=å´i7å´i7"ýv<¼`ö<;*µ<O.?´é¡;/;¸Å
?×É¹°>9¾nJ¿©#[8 Ú9Y.»=Lâ=Øßi7Øßi7"ýv<'æÎ>*>D~B?aú¥>U0n>¶c2?ì7è9pfj<À9âæ9óë>¾â=Ë
j7Ë
j7"ýv<í^@?V@ª>N¡?¬B?»Å>pM{?B¿69¢Ï{9É¹>Ì×O;n!û:ßS?3«â=¾5j7¾5j7"ýv<Î«4?éIñ>Ã¯??2ÓÛ>v³>wl2?\ãå7hN9´I=P|Å9&î9÷Ó> Êâ=±`j7±`j7"ýv<Ê"Z?H?Íß>?E¦ã>q£>ëH2?þ%¸ÁL9·ø¨½¦ÜÜ9æN:W½>Òâ=¤j7¤j7"ýv<ÅQÑ>=>û\<?¥´²>r>²~0?zd¸2«Ñ8O%¾Ú:=ÙÕ9á??©Uã=¶j7¶j7"ýv<ãu?è¬>¦K?Ízè>Í>Æ=?W×9b	9©þ]>7Ã9×9¨è>®ã=áj7áj7"ýv<l§?ÔºÀ>¶ÀN?û­>`¥p>w8?éAö·5ø9§Ùî½Ó i:D3:	u&?»ã=~k7~k7"ýv<ÞÛ>,Ô><}7?+a>³z&>Ë-?[¸eP9É?Ì½Ù9Ýó9ä>
ä=q7k7q7k7"ýv<x?êB´>À}G?úv>Q)P>79?@ÿi¸ÚZ9$	¾ù:
CF:$8=?µä=dbk7dbk7"ýv<Xá?·>AN?Fòß>L>5K?Z­7]G9Â¢B=¨°<ìXÏ;E7?bä=Wk7Wk7"ýv<áCð>²<>dYK?Ôõ¥>Uvc>+È:?!]h7õ@H9>=¤K):ë[(:B¶?&ä=J¸k7J¸k7"ýv<I¦?ö°Á>·G?Û>ÎØ>ä>?©³·ig9XÀF½û³9ÎÕ9§×>p>ä==ãk7=ãk7"ýv<H>øh>«üv?·ê>\³>&xC?8Ù¹d8¤è¿9Ái<I<¯Â`?Qä=1l71l7"ýv<?0Ãª>,4E?é>`¶N>Ñ6?Û¸ ów9¾¥àé9Qè9.Ü?Åä=$9l7$9l7"ýv<,Ú>>u9?²>x£Í=çè-?7[Ö8û9q>>c9:j9|·>"Íä=dl7dl7"ýv<Ó?ÞÏ>h(E?ö?Á>1ª5?½9ÿa²9½ðà>uö¹:©ª:Þk3?ñðä=
l7
l7"ýv<,½>õ×>wï;?|I]>u#>H-?ÝÆ¹ª¾!9)9ð¾¶ô&:øÜ9lA?ùóä=ý¹l7ý¹l7"ýv<TÚ>2>ÄÐ9?rÆ>ÝO>(¿-?Äól¸ðF¤9Y ¸½í@¼:î1Y:Fã]?J/å=ðäl7ðäl7"ýv<;B?ëÅ>)|?¨ë?õõ>Vw?9ç9¿só>
H
<T'È;³4?Ê/å=ãm7ãm7"ýv<©Ñ?ä=¶>+H?{` >¿Y>:½<?_8È?g9+ø>Hø:Ä°9ª¸R?@å=Ö:m7Ö:m7"ýv<UGÂ>±s>gL?ÅÔù>tÌ±>xÛ3?*¹Dû8Øy-¿`r;Fæ¨: ¯B?Tå=Éem7Éem7"ýv<e=Á%=¥1?y[>þÇ=l%?êt:.¹9-wJ?ìQþ;{D¯;§»9?«å=½m7½m7"ýv<µ?PÖ¿>¬;?zDd>Rd%>!©0?é¸&ð39¥ X¾Â±9Ût¼9ª?>Vèå=°»m7°»m7"ýv<Î<a1<s+?;Ç;³²;ë?ä@¹Õ9¸<¸Æ?JÃ9e@¤9
b?Köå=£æm7£æm7"ýv<¤>	Y>NS<?¨<>>ç>Ía+?Læ¸Âh9~ÇV¾ãZp¹øA7g0lÁ¶þå=n7n7"ýv<¯¢?.?¾SU??ÇÈ>æ??j§®8xa)9%ü>ý'9Áñ¾9©aÕ>@æ=<n7<n7"ýv<Úé<Êø¤<.5?B1Ô;ú!´;ýÇ?Ý¢¸Fûx9[3'¾S^ú¸päª8D;¿æ=|gn7|gn7"ýv<J)?Ë>äqU?°Õá>q>vöA?]M8N9?¥2>Ì7G:Hýà9-­b?½æ=on7on7"ýv<
?p²>×F?mÔ¨>Ö6o>:­4?1ÄÅ·»¬9½ÂN9!9®h?£æ=b½n7b½n7"ýv<#W?ðñ>d?ò[ ?6Ë> J?k9üî9uÕ>=:õó9v«?0+æ=Uèn7Uèn7"ýv<Û?K?dù>UæP?ö¹?H¬>2H?Ì¡Î¶¤?U9x¼ß%9¨ã9Ç>5æ=Io7Io7"ýv<È>¦4>¶ÀK?ÎÏ>>¦IA?.
)87I9K>×=LX::8
:!I3?Ræ=<>o7<>o7"ýv<¼|?cÆ>zºI?í·¢>Y^>$;?¹¹1|9û¿%£9WP9ÇwH?dæ=/io7/io7"ýv<Þ?è¼>{9?p>§ h>=[.?Å·9Ð½tü:/:åF? æ="o7"o7"ýv<iéû<¥H¶<ä0?S­<Z<}
-?\V&¹^a_9 ¾¾÷.<Eï;é2;?	æ=¿o7¿o7"ýv<=fß>
x>ß:C?Ú»¿>ñ>[U>?o8¸ÏN9{Mä½íÆ&9áæ¨9Ç|>¯æ=êo7êo7"ýv<J5>ìZ=>âG?¦>©Ír>?ª/?TÃ»·åù 9®L½ã<f¹<3×H?0Üæ=ûp7ûp7"ýv<jB?*ëò>.M?T:ø>c?>ÈH?¸q·^z[9¥½½:Ñ»w:E?ìæ=î?p7î?p7"ýv<,?Þ¨>;F?Â>l¿>Çx3?À¯Ì¸H9¥¾Üd~8Î¢9pì=óôæ=âjp7âjp7"ýv<àfÐ<á<è;?½Oß;Z²;>D ?·;ê¸Óµ9*ËÁ¾#È¸°E¶8mÕ¿ç=Õp7Õp7"ýv<a\?ÇªÕ>´$?-¸=?må¿>}?e{8­>ò8îÕ>uê=:ï9!ùJ?Ïç=ÈÀp7ÈÀp7"ýv<×Ù÷>x²¦>P>?¸½>åÕ]>¸/(?·x£9øò¼öW9Ä9¾5A>Q=ç=»ëp7»ëp7"ýv<Ñ²´<hû<"?/?Ýt;o;Â("?ÆÚ£¹Á
9â¿ÕK·u9ÜÔ°¼Êgç=®q7®q7"ýv<Î÷?¤·>Q?m°>%Y^>¦«J?~_8j\9o­>þß:â:ÉíK?1{ç=¡Aq7¡Aq7"ýv<_û?ó`©>pzG?+ß>``>h??	GÀ·> o9jM½Ók:&Þ:MM?Pç=lq7lq7"ýv<q4?§ð>@?RÄ>>d,3?R8¹`e8}¢¿£Åá9ðº9}í?¹îç=q7q7"ýv<üxþ>Ô$¡>"J?=ª>$êe> =?8¸É*¡9½.@Û9xLÉ9Gj?.è=zÂq7zÂq7"ýv<;¨Â>i>Ø>?ÃÌ>$>­ð5?Øë7Û9.çM=åï9¢Oi9½k£>¶4è=níq7níq7"ýv<\?Ïä¤>/K?UÛ¸>²³><Ù7?ôÌy8Àä89>³Ê9Ú9êOH?9;è=ar7ar7"ýv<è½??rNù>ÎãD?·DØ>/d>8?Tg]8SPw9
.å=H§:Ê±j:õ<6?¢eè=TCr7TCr7"ýv<Ç=?øræ>KÒR??ä>ãÌ>1ô<?Í´¸6Ew9hç:¾fº9ÓÞ9vÁÕ>Lè=Gnr7Gnr7"ýv<¤´??æzù>6·D?<Á>°>ò6?ç7Ìí8\Ø=Ù:ëÞ®:å@?·Àè=:r7:r7"ýv<é4¡?$1?^h?[!¯?ÂÈ<?|m?ý°9s©®9(?A7;¬:ÿû?Vùè=-Är7-Är7"ýv<rM?1?$B?H0·>	ä>/ì5?&¶8³9Å¸ » 	2:À.:h?ôé= ïr7 ïr7"ýv<³L?«ö>±qT? á>¨>m>?Í¸îÁ¸8÷8¾ÖÄ9 2°98Ç?°$é=s7s7"ýv<ç>?£ª±>ÿ^[?4¶>omj>dG?ÿ¸Ñy9â ¾Y»Ñ:©¾:Y}A?êdé=Es7Es7"ýv<¼ì$?Øû·>{e?bW?î%	?¥I?¥Ó9ÃÈ9w?SÖÐ:n:ýB?¸sé=úos7úos7"ýv<aJÿ>»³>¶ÞQ?1¦?_?Ã>?ïé9¸9n±Ô>
:1:íZ>?;¡é=ís7ís7"ýv<tØ=1ØÇ<oL/?Óùl;<8;@S$?±ë¡¸äÀg9tÜ2¾Ê_H¹T89M¿t¦é=àÅs7àÅs7"ýv<L¾Ò>ëZx>þ:Y?O>ÂÌS>@?Bé¸ß°9×½c¦:ö:#ý>ó·é=Óðs7Óðs7"ýv<Mì?É>%ô@?Ü2Û>¶¡>Q-?Ê8ÞT9º/>ÔI:D:Sb8?Îé=Æt7Æt7"ýv<A5(?ÖÑ>26M?üv¬>iÎ]>P
G?" ¸Æñ{8ö¿Ð¯Ú:8:ôl7?2ê=¹Ft7¹Ft7"ýv<¼«Î<ö¼<2-?=afÑ<¶$?±~9 89øqø>ê9;»úÞ:³o$?tAê=¬qt7¬qt7"ýv<?c=²>${C?,U?fNå>zá1?E8Ü9T1>èc96åy9L*é>}ê=t7t7"ýv<Ìñt?u5?KoG?XÓÈ>ÌB>[B?ÜG¹Ïz9KR¾Öc4:'«9 ?Nê=Çt7Çt7"ýv<{¼?½T¨>JcK?Û¬>Þo>-^8?R7â¸¢	¢9x²2¾f:Å§9ÍPe?1Âê=òt7òt7"ýv<	}³>våi>OsD?Ms
?ýÂ>Å5?øê¹89,°ÿ¾9Êx9õ?PÒê=yu7yu7"ýv<Ñÿr>ÜO>çxD??§»>°¼4?ºu7¿p9¥=#Í:õ :ZÞ>ýñê=lHu7lHu7"ýv<uÄ>û?>0(<?>ÓîH>j8?øè»·"r9èû6½8$¸Úc9¸½Þ÷ê=_su7_su7"ýv<-ð>îU>e¥D?tp>ÁP>ÎÐ7?&¸üe8m]¿ì98OA!9	4`>úë=Ru7Ru7"ýv<n?ÿØ¶>´K?¦í>9c>ìG?
v¸uk97àæ½ªº:?$:gï?Ê&ë=EÉu7EÉu7"ýv<ÆÌ>ùj>hï??Á>P>ï>Ý#)?½ùÔ89ëNR>?8<Â9¤=ë(ë=8ôu78ôu7"ýv<	
?Sº>Í°=?ñüÅ>Ý>î)?3Ö¸È}`9§0¾0É:ó÷¸:ù?îVë=+v7+v7<ën?{ê(?¥B?9?PnÄ>ö§:?´ºK8§9À0¼=¼5:R!=:þõ>ýjë=Jv7Jv7<¶´?È7É>·v>?
a¢>¹Üb><7?WÙý7ÉÛ9"Ô=·¡9Ñ×å9]´>	ë=uv7uv7<8ô>ýû>ï­M?x7P>Çû>S5?åF¸¿8Mª¾ô9ÆÚ9óE4>Ûë= v7 v7<K\Ù>ùy>]b;?)'v>³7:>2)?0G¸tÔ{9|Ê½ì¹)6"9£¥;f©ë=øÊv7øÊv7<$?áÕ>6E?£Þâ>ù¿¢>Úm2?P¬®7¨-9Ù¤ =ÝÝc;$;H1?8«ë=ëõv7ëõv7</Ò"?¦ß>ýã:?>Ã>Bë>{0?u.899'¼ð=Ìú:'³:FÍÜ>W»ë=Þ w7Þ w7<ºÈÔ<'=<¡»7?Úó;â½;@a$?C¸0b92¾vÇ·-}Â8út-½o½ë=ÑKw7ÑKw7<P@?ìc??>?ú>ËJ1>Ú:=?w·±ð8¯½Ò	:û9ï?Cïë=Ävw7Ävw7<%¥>dE>]Ç@?>eÖg>­Ò+?ó\Ñ¸©¨8{¿ç9Zé9Ï>?Þõë=¸¡w7¸¡w7<®»?Gw±>³9?)ÂG>Ï>*v+?túZ¹¢­ß8öz¿ÔÎ7Ù|Ò9)1û<]Bì=«Ìw7«Ìw7<4¹8?ËÄô>3A?o7±>Íx>{6?9'98ðE9uvï=	î:oÂ9g<8?iMì=÷w7÷w7<Þ7?Î>yc?·e}>Þ>µZ`? û¸Ìp9}¾(39²þß9©>}ì="x7"x7<Í>xº>áGJ?ÿõµ>ù>ÜD)?Ýø¹+Î9ÿ=	¿èÃ969¸?¡ì=Mx7Mx7<û:i?h.Î>ÝÊ?Ýÿ7?×Ð·>¿ ?ÕA¿¸z79[¾­Ë:Æ&:6ì9?áì=wxx7wxx7<÷m6=ù=íº+?nÜ;Ò[;^?D	Y¹ßà9W¿À±.¹FsH9@ß¾Äïì=j£x7j£x7<Vw£>opI>å½O?åF>ÂÐ[>³*7?ÃlÅ·ÝN9ö7u½
=g/=R?àöì=]Îx7]Îx7<ö?§hÅ>.\F?H->æ§V>·|5?æ¶¸ ì9O"¾Ac:Òâ(:Ìr,?ú&í=Pùx7Pùx7<:O?I×>]«v?]A?Y>¥xf?þXz8ÂÙL9¹m>d:
wô9ªÃn?ò`í=D$y7D$y7<
f?ëà>X8?Á²Z?Ðõè>ÚSp?*ÐÑ·eË79Â½W]:73:ù?(ní=7Oy77Oy7<HïÜ>Q>¸Ð;?îTè>º!¤>Â/5?&J·YKÄ8Ä½dÍ£92¥¾9}ôÛ>Mí=*zy7*zy7<O!D?ÄÖ?`ÚB?Ns'?ÑÍ>P?àÞA¸L9È¬ò½®¢>9ú¢9¡¸>í=¥y7¥y7<	?B¦>Á$E?@.>ôýH>á]6?Èúµ6®[e9:K<ô)1:ú:è¨?ªí=Ðy7Ðy7<`È>%>yCI?;Â²>½`u>9:?
L»89§;>Ý9|639Û À>Aî=ûy7ûy7<_Ü>jß><ÀM?ãµ>>Ú5?NÁ²¶¤9«â¼'r9&9Qxé> mî=ö%z7ö%z7<¦!?+*Ö> A?M¦>KOq>Õl0?ì
R¸Ra8°nÑ¾MüX9)å|9G¦Û>ãsî=éPz7éPz7<wrÙ>-8>íP?cWÂ>w$>Åb5?:`9M+z9NÓå>8ù9=f9ê£>Íî=Ý{z7Ý{z7<òâ+?YÔ>8O?DÛ>(>ÍÔF?A8¹9¶¾Á.*:	:Æe?*¿î=Ð¦z7Ð¦z7<'f?d@¬>È3Ì?²/?ã!x>6Dµ?¬./¸¯}9ÃÇ°½1±.:^ÎÒ9Ê$T?a¿î=ÃÑz7ÃÑz7<È)?<¿>DÅ?$6?ax>nò»?ñv 9V8L9&É><-:ëR¼9Húk?àÎî=¶üz7¶üz7<³[>tyG>1÷@?J3¹>~$>Æ&?î`ï6{w­9Ð¢0<Õ!í:óQ°:%,?Lï=©'{7©'{7<U`B== /?Ê=æÁã<Á7 ?ä¹*æT9~=¡¾®ë·¾$9Dü¶½8ï=R{7R{7<=É?k?®Çj?"5ð>Ã>\kX?2Ð£8V\s97R,>Ní­9Ä9»ã><ï=}{7}{7<jâ?V#®>hZC?Óæ³>è|>\6?Dw¸z3´9ç¿½å£Z9ñ ª9D¤>À0ï=¨{7¨{7<¢ê\?/9	?ZN?²·Ç>Ý>¶A?Yµ­7´S92ç=ÁP9¾ü9j>È>L8ï=uÓ{7uÓ{7<y?j1³>fN?®ÒÄ>Ý>+03?ñya9 MH9{?NýO9E¢9¿<¤>=zï=iþ{7iþ{7<êj'?Ñ>1M?
4¨>Ç°\>rC?	6Dñ¾9å8;>¬ô8o·9}*>Kï=\)|7\)|7<°³Æ<*Ý<*,?ÌH{;g3?; 9(?õ«¸ ÈÁ¶"+ã@N¸½B9½Çï=OT|7OT|7<Z$Ö>8t>øßH?Wt>kï->·Ï3?©ñ¸cR9Nü¾
âÝ9Ð¹Ó9û#?Ðï=B|7B|7<¢J?áúÎ>A z?ö
?¹ë>Ôè?²þ#9ø9A>~¸:*S:.?o£ï=5ª|75ª|7<¯>?ûWÄ>|x?*>>c<]?dß7*,9ÚnB= Ü°8P^l9?>Vñï=(Õ|7(Õ|7<I¤.?`Í>Ç°Y?óö?>ú"P?±ß«7Ù9ú%=>´9û9"Q1?Ïð=}7}7<ý¯4=ßù=í-?â&z;®\;8?U¹VT8Ûu¿s5ð8±|9Zs>º2ð=+}7+}7<ª×Ó<e¼ <²²(?ô$<'ññ;Ó#?&Õ¹5 9P7ô¾Ý·í8&®W92>)ð=V}7V}7<?((Â>úqP?l\¤>ûQ>ð¸H?ê8¼²a9~Ü=7F;µM;¾.?Ò¨ð=õ}7õ}7<áJ?ÚÅ> V?ásÇ>Ôj>t4?è~9m9²À?(W9ô:a9]ô>Üþð=è«}7è«}7<ñõ>VF¢>(ÿA?6¶>¡g>èò5?×û¸¯!9ñÇ¾Um
:Qø9MÍ?Vñ=ÛÖ}7ÛÖ}7<?(Ì>Í!E?®g>ýZ>Þ4?1b^9(³9Ùá>¢Æ;S¬Ô:·<?Wñ=Î~7Î~7<æ¡?Á>í½C?ñÓ>xT>/?bÑ»·;Z69Ö½QêÌ9¬»×9½)ó>8	ñ=Á,~7Á,~7<¥?¦>ÃK?úÚ>Ð|T>YÅ;?^Hð¸èq÷7ø¿©9@99j?³ñ=´W~7´W~7<ö¶?ºÁ>L?ø)Ñ>gE>ñhJ?#\;8Í~ 9äl>e9ØiF9O?*âñ=§~7§~7<qo½>¢o>¬_J?¾ëK?a?&X3?7|¶U©9ï3õ»æü:OïÓ9²Ø!?±/ò=­~7­~7<MÊ+?Æ>k]?Õ².?vÚ>3·L?¡·D9UÒ8ëo?¸/Ô:Üã:¬÷D?Cò=Ø~7Ø~7<½Ã6?ïã>[DM?ï>
>òéK?<¸Û¸$k9%Ãn¾Eb:ü²::s!?aò=77<_=4=~Y=Ýs*?lm;ü{;Û8"?}^µ¹LL>8ÿüsÀØÊ9s½B9B:Æ>³oò=t.7t.7<®ê
?Á¾>­>?l?Ù¶>ð8?Zã:ãh:ìå.? 9tÈ¸9Þy³>÷¡ò=gY7gY7<GLY?80?¶iR?è>ÈT>òB@?Ê,¸^5£"ÁòhV9<9CZ¬>¨Þò=Z7Z7<âê)?%ËÚ>þÏF?#Ó£>	¾k>ç1?ÚÆ=·ÓÞÊ8.zo½­9²`Ï9°-À>»ùò=M¯7M¯7<å>ãu>éR@?`5>¨ÜA>Íç/?7¹B9~.¥¾Dÿ;:Ôo:Gñ(?Óó=@Ú7@Ú7<SÂ*= =ý<ø,?~*Ö;}¯;¢?ÉE¹Zx9qàË¾£}¶¸üXo9ú/C¾²Bó=77<Ýøq?è°?6M?Ý?Î;Æ>5³F?3çÑ7ô²?9µ'=:vö:G2?-_ó=77<kª&?^Ç½>eÒ`?õÂN?òÛý>UP?.¥;
þ5;þ;?ó:±ç½92ð@?ßdó=-7-7<ò?rÄ>çJ?ä8º>cÆx>n¡??ú¸Jv99×í¬¾ AP8Í'Û9½Ds=;ó=C7C7<pë>¯>hM?{;Ù>UÌ>lÞ:?Ç3K8-Ý9Ö©¼=>0;)î:í/=?§ó=X7X7<»,?¾®Ð>åS?¸!Þ>br>:?øî¶®~9ì¼o¼PË9rªº9wG?%¯ó=ùm7ùm7</`?I?oÉ?ôÑP?õ±>t2?ç¶:9ß'Y»¾D;ïÃ::?.üó=s7s7<°Û<Oö <¦.?.þB;.3;ë"?½:¹ ½8*¤H¿&|·Gf9Háe½Pô=í7í7<{<$?§Ú>I@?Jåå>-¨>J%/?æ]99{f9Ò7Î>h«µ;'j;ÄF?ô=f®7f®7<*¿=
ø=9,?äb<Ø¹1<,#?iÐD¹ÔÍ!9 ²¿è8Èê®9_JÌ=>ô=àÃ7àÃ7<3Ó%?0Ï>uL?jÜ>*S>**>?w¡W9Â"9_)?NKl:÷0:Fé*?©.ô=YÙ7YÙ7<
+?e²Ã>É<?y>fS>Þ2?ì18æ¯9:Ö=¿±»:Öi:°{M?iSô=Óî7Óî7<Ë>ÑÕ@>h9@?xï¶>©>ó/?ä(9ãþ9æF>Ìv;þµ:h5K?xwô=L7L7<;ö>RM¤>[@?
ïÍ>ÖH>ö°6?X(·H.19êÃò¼k9ç 9ê®õ>Áô=Æ7Æ7<['Í>l>VË<?Út>506>ßÎ+?ißa¹.Õ%9³W.¿ðO9bzÎ9Ñq°>²ô=?/7?/7<]¹$=ì÷<û*?ó¥Ã;z»;\$&?æÊ¹0ÞO9ÖÝ¿¾Õ£8 4©9Và÷=mô=¹D7¹D7<µT?[#õ>f"^?M³>ÞÚn>ý@?-Ì¸§¯9%å[½!P:¤ö:"ª?îô=3Z73Z7<¦Ë?>äêñ=ÔõJ?0$â>!ñ¡>b¾2?¿'=jÉ<ê8T?)<4õ´;~0P?+äô=¬o7¬o7</6Ä<ÜØ<P2?vf4<«<<=~)?35¹³GE98¿´n$¹Ñ%9î)þ¾·Oõ=&7&7<_9?Fq¬>
×??VAr>VZ+>¼ö4?Gï9:½½9Ã>16t8AÉ8ïQ>å]õ=77<Õ=}Ü<ZI0?ug=¸ú<
Ã"?'²8á|®9þ>eÈ:hUµ:
?Cjõ=°7°7<íÉI>`Ñð=¦V?}A>TÜè=3·T?,:ï':ýEf?¯¦;Õ»K;w¨P?
¾õ=Å7Å7<«ØÀ>d!c>µ[Y?ïèº>·m>BI:?,Íß8ô@9µ2>í:Y»9®F?çéõ=Û7Û7<ÒMõ>´{>$z?W
H?Wó>ÊuR?¦eÞ9Î´Ð9e?¤j:z
:
>?!ðõ=ð7ð7<Õ
?üíª>RîO?¨¤>pb>ö:?Å
¹Vúz9uå¾²eª998T#?ÿûõ=ÿ7ÿ7<¢&?«%?b(r?¾Ô\?èõî>äl?µÍ:7s9&MÄ<ML±:äò;:/~q?·%ö=y7y7<õ4Û>mò>û¦=?¨QÀ>Rë>åt-?v8R9+Áh>uÝ:,:´lE?-ö=ò07ò07<A³@=!e=ô¯/?%¼¾;_Æ;>½?Rr	¹Ìq9?®Ü¾C©9;Ò9WÎ>þ5ö=lF7lF7<â@?é>ÊÓS?wtå>á>9ÙA?:2Ð·Õ9&-½´¼9`~Ä9jÚõ>&pö=å[7å[7<?)?ãõÎ>q)Q?éË?l,¹>hyP?Q
*9»h9~ñ!?¹u/:HÀþ9îQ0?J¶ö=_q7_q7<ï?Á>9 H?v[?µ»>Ô6?TMÏ·k9lñÃ½3gÊ9ÌÕ9ÎZò>Åö=Ø7Ø7<û^>Âþ>>|=?ÅÙ¨>ëLt>Úï0?<q:=RTã<ÐôQ?ò;·ì?;ö3?:Ýö=R7R7<h?±þ¼>KõD?=I>Op\>AV4?°ªá¸ô69ß¯¾èj9n9l§R?ëÞö=Ì±7Ì±7<Ïcø>M ª>_â:?¡>Æg>Ë¥*?¾íÉ8ù×9¿G>¢":âÖì9.¦/?áö=EÇ7EÇ7<Ñ?U¸?ÌU?¨
?Áß°>ÏÕG?ge÷·Ü!s9¨>½2º9î±9[Ö?Ê÷=¿Ü7¿Ü7<-S?ç>öi?Pw?ÀÝï>?¶
®9$~9Øb-?Q_:ÿôÐ9Z>?"÷=8ò78ò7<üÞ?ÔÅ?,m?ì	?÷E?É½e?½5ñ97ÏÇ9?%N²:EÈ~:N(3?tA÷=²7²7<L?^À>¬å=?Í` >[g>¸1?yÅ¹Øaå8ª&'¿Ö;·.;EH?hL÷=+7+7<¡uî>¡)>ªÒa?®3?Së>LÑB?hï09ú ò8¯:?Òß%:ñ:b
?È÷=¥27¥27<oaZ?+¤?)Q?P?´´>ÞÜ<?¸þw8¿/¿íV;~;(7\?èþ÷=H7H7<.I?¼Ù>Al?#Ý>\~~>ÍÒ^?v}¸ïç9dô½ô­:Iëi:«_>?ø=]7]7<»h?ÿä>§?0xH?X>á>Ö×c?Ö¶:8|,
9e÷,>Û}j;0æ:q? ø=s7s7<ª(?ßÄ>ÀZ?Õ¸>J£>oê7?$Û6¹9|9À¹¾Êà8EÕ29Ö=Ø:ø=77<B`t>¾}>¡ M?à,?2`²>)!??|(E=Áò<}êO?½Ë=±ü}=Æ±L?#Rø=77<óF?
È>W1I?!©ô>B¦>f\<?96Ø½8x3?ñÅ96I9Ç ?àsø=~³7~³7<R?Ä©>¡ÁA?¤ >ôi>ñ/?mo9©ãò9Õy>¹9ÈUÍ9°ó¬>F»ù=øÈ7øÈ7<+â>Iv>íO?fÁ>ö>Âo3?1! ¸%9[½®ET9"	¿9©:>Ëðù=qÞ7qÞ7<Ï§A?ve´>uh?Òk?\ð>{?~6«9ùm9µw8?aP:uß(:	?Çú=ëó7ëó7<-Ã<MÃ<N(0?ÿb;ö:;Éu?¬â"¸«j98Ë±½,)å8²-9°ß¨>ú=d	7d	7<"J?Í?EìF?^Á>©è><£;?Øã¾8]Â<9æq>ã»:8 9)eà?C(ú=Þ7Þ7<Ã>Ão>ÅP?à9?S[æ>Ç?N?ª¥®9Ã{9¹R+?:!
;¶#¨:OR?)ú=X47X47<4?õHß>²O?3¸5?_²ÿ>^ï5?íÉ*9X·94xn>Rù99´ÕS?ßZú=ÑI7ÑI7<Oj»>w><=B?±>ø>~i*?×¸|ð9âä½C´¨9lÃ9±æÜ>'ú=K_7K_7<~¤?PÂÌ>CW<?<Î³>®7>ô.?.19øc9½ÆÇ>¤Q4:!@:{Cð>Hú=Ät7Ät7<»é+?ÞVá>äMC?æÒË>í.>Zr;?nºK91\9óhì>57:í±:in3?Èú=>7>7<sÝ<Ó§<wO)?Z­¶;=;Ù1?w£¸pq«9}ó½º2=¹»­39È¿¤ ú=·7·7<>Ìú->ôK?:>!QV>Ú7?ø?~6ÅYz9]þ<°W<6<FM?Ëú=1µ71µ7<«êÁ=|Ì=³q5?! >îï=P+?N«9òö9eZ>©½;·;';?õú=ªÊ7ªÊ7<0è>îê>ÄÄT?èæ ?dÃØ>õ>?âPa85;W9Yÿ>&Ë%::É?#û=$à7$à7<@?^f¡>»l?Ì?0£>C³o?òØW8úâ9Å=±Õ9¡B¥9%?)4û=õ7õ7<u»<ÀV<ÅJ1?ÇH<ï¥Ñ;Û?ZþO¸Äï9òb0¾AßÀ¸Õo9
N¾®Aû=77<Q?æµ>èñ;?Ô?½,¹>¶T@?LKÕ8L¿9fR;>ÑÍ;¦í:Â&?yIû= 7 7<@!ñ>÷X>ÁêB?b>)~J>6?*`´¸0ã&9aX¾i9Þ9J¯> \û=
67
67<6®=T;È<»é*?YQ;kQ;-}ÿ>ë-¹5ða9Å¾8×9aô=¹^û=K7K7<
?"/º>ßA?/?âû>[2?½Çè85Ùµ9Ù#>ï»:]P:+y0?:bû=ý`7ý`7<!õ>ï1¢>sA?q>)>hÛ6?O¸³!8¹æ¾zþ·:§&:û?xû=wv7wv7<¨ü­>£]>I?u4->¿:õ=æÏ4?üe¸ãl9
ø½©~I7î9ØB= û=ñ7ñ7<@?m¸>Ä©Z?wyå>êhu>`o?±'ì7i 9L<=*ª9559£p? û=j¡7j¡7<tF#?P§Ç>ÛZQ?á?«ïÊ>ZF?^¨¢8BõR9cE>ÃL<:Ä:5?³û=ä¶7ä¶7<Æ Õ<÷<X²,?b;_LZ;]Ä?NÃ0¸úI39¤dü½£'¨8_b9y)>>«éû=]Ì7]Ì7<Æ»?5?ak?p?Ûõ??f?¶$:µ3:?]C?×«949d?aùû=×á7×á7<;=Aæ
=Û,?ÔéÍ;ðr;mÃ+?@&^¹H8êz>Àæ?¹Yb9Ç©¾ú"ü=P÷7P÷7<ØY*?Î·Æ>¹t[?)y2?Úá>J?pº:ªd|:=?[W:©êû9Í×?2ü=Ê7Ê7<,ô?üp§>FcQ?;ëÿ><Þ¤>°F?çæ+9ÉV69¼Xñ>8ÃÏ:ìøc::Ni?ÏBü=C"7C"7<uS?ã?=ÊN??Úõ¼>p²L?pÅ³8º^9vÀN>ìw":k:Äï!?­fü=½77½77<yÑ>R¬>î;?¨B>KS>[+?YÛ8/ÒL9ü?>Î8ÉÑp9>[ü=7M77M7<°Ó?~õG?ú;?}ö>ú«>7?sÀ
9®K9ÿ)²>qÞ|:ÇM/:¢8?R®ü=°b7°b7<û9:?àAÖ>^?¿ûI?CÞú>|N?9Ð9L¬?àÖ¨:÷1v:>/?¸Îü=*x7*x7<cv?Ð>èïB?R>¸jE>Éc0?mõ8ìCs9í>Ú;ÊÆ;fN?¨Ïü=£7£7<¸B>L·ö=`ìI? µp>lÚ%>Å9?wUÉ¸ü8ôÌ¾Ð}X9p969ü?tØü=£7£7<h0j?s7?n¸b?P6?7ïÉ>ÑÛf?RKì8õ<Ã9²ê>·;³p$;÷H?öü=¸7¸7<´>´-m>ªñB?Z¼>fÀ>¡b5?DÁ!¸Fb9(Ì½_)f;¼;´8?	ý=Î7Î7(~<æÖ>W>RÓ=? ¥Ð>76>ñÊ1?'8@£9iLó=·µ:øú9¥c?¸1ý=ã7ã7(~<¼È?ë×>Yc?ßû÷> £>B?pàH9ªJ9)×Ã>
S;ÚÎ$;£ê#?_ý=ù7ù7(~<ûå¶>ÀáQ>\_?G?Ö>RË>ÏG?Ç¸¨½ù8©4¾µB°9¬ê:ü«>\ý=}7}7(~<ËÕ<À<Ö0?¤ªN;î;Öã&?ÑçD¹vp&9n¿Mª¹·8¬S¿#Õý=ö#7ö#7(~<ÄV?Ðn¸>f>=?Ðl¸>à>$0?¿p¹à©9ÀÃZ¾w:$¥98O?|þ=p97p97(~<Íñ?r?Göy?Ë ?cE´>Wd?PcW8¬Lb9¨ó=RÜ²:åÄy:R7?Lþ=éN7éN7(~<ã
T>y>
7A?@Ø>¯)¡>Fô+?(¢Â¸
t9m6¾²ã8fù"9qÕ²>ð¹þ=cd7cd7(~<·9V?$"ô>k£`?Î®J?I?KkG?¦fá8E*Q9ï>s8:Î9:­"?½Ãþ=Üy7Üy7(~<(UÞ>X>þëU?¦~?§¼>¦>?÷W9n9ÛçÏ>^f4:+:8ø?¢ãþ=V7V7(~<TÌ:?0åð>ÈF?k²>Fr>åS<?Ð:í8#Ù­9ª.>B«i9n¬9u­>úåþ=Ï¤7Ï¤7(~<®>÷c>ô÷C?Jã>;I>4?
'¹LBi9Ëâ·¾g@s8e¤9e½=gÿ=Iº7Iº7(~<»å?b{©>7`\?*Pi>âù>§0K?K;¸d¯8Q¯¾ëR9ÅÃu9N´Û>ÿ=ÃÏ7ÃÏ7(~<¥F?Dð>S?!Hþ>ûR¨>]A?ç9`"»9èS>GÏ:¼:s@C?Òÿ=<å7<å7(~<¹>«ñ>üe?Ë>aì>±©K?Ó¶ô=Î®Z=<?Õÿ=°	=³x?¬ÿ=¶ú7¶ú7(~<·BP?¸
?+@?1¹ý>ØÕ¶>© 1?ñÕÔ89
ßO>â¹:³i:lK?{	>/7/7(~<£«?=i?;°?}Ó|?Õ0?_x?=F:{¤È9ÏS}?-:U$:¤;H?ó	>©%7©%7(~<ú1	?2ÿ> K^?¸4?áÓ>cYZ?(l8l»9mü=ù,;^·µ:$s?Í>";7";7(~<y?>ñR¹=­àE?ªÖ>´>7?Ùê.=	É<=½^?M=)ö2= J?:>P7P7(~<Òmb?¸ñü>*e?ÐO?ý¼>àÌW?ä8Ø T9E>â`È9chµ9µb
?õ>>f7f7(~<þÎ>åî>}@?*f>=C>
(?*öM¸CU9èk÷½
½8üb9 V>N>{7{7(~<Ýµ>Nq>Æð@?¯¤>È8I>g×-?lÊ¸Å"91¾ 7¯8ÊH 9Øì>¸O>	7	7(~<ÛSþ>sW£>¸LG?6C>³¶A>o
8?ÿ<¸9«}£½Àl9FÛ9Ðå>¢V>¦7¦7(~<bùj?ÓäÞ>òï?¬wS?ÒfÏ>_?ø)¹|Mi9¬ì¾K'9Îðÿ8þT'?l>ü»7ü»7(~<0×È>qN>ÞbI?'q¡>êa>§ð6?é´K9ï£9}³>BtÁ9ò©x9V)G?>uÑ7uÑ7(~<ì/"?DÀ>S«W?]L?7û©>8ÊQ?¯8GY
9ð5>\°:?ô`:,?Ü>ïæ7ïæ7(~<C¾ó>¤>¯/>?ê®>O¤q>ì8?ØB«·<ë8Î$º½ÿJ¸:f:L?Û»>hü7hü7(~<ñõÐ>;>LC>?H $>·ì=Ñ1?Ô©8ÂÎÃ9üõÜ=»ù;	·:2<?Â>â7â7(~<§D=å·<ÞîZ?=ÆP9=éc4?LB´¸[j[9PR¾{:=Y_:éñ?qÉ>\'7\'7(~<}­>rM>ìÀ;?	Bz>ÖÇ7>áL.?]o·
r9&5â¼+:´m:ED)?ÎÕ>Õ<7Õ<7(~<Æýè><¦>u,N?ÿ0î>U¦>¿7?,;:Õh:£#?+®«;ùµ`;àC?Ýù>OR7OR7(~<ºÿ>!~¬>*Ä=?êó[>ûX$>²N+?øû¸c­90:¾(9Ô}89%L×>>Èg7Èg7(~<jâ?uX¥>ÖP?¬ë>V|>??Ïz7)È\9h=û9c©9æ>?(>B}7B}7(~<é
?i¹>Ì??ÿN>ðó>Xå)?,¹8½)9zÙÈ¾5ê9¸i9\fU?Z>»7»7(~<@?XÄ>hA?jÿÜ>£
>TÈ=?©Ã¸)9äNo¾:HÖ9l¬&?±o>5¨75¨7(~<s?.È>¼K?~µ1?_ê>@èA?z¸oY9ïc½¨0î;A=;c?p>®½7®½7(~<Ô+?rzº>äk?WÓ£>8>U9c?¦-¸¨Ó]9c½¥9ÔÞ9ËÒ?t>(Ó7(Ó7(~<±b??¾½>?Ôí>i>V?r+¹LÏ29§uõ¾á9L÷Á9ÌgÇ>Âz>¢è7¢è7(~<ÔÚ>¢_>e:?V+>%xO>¹¨0?äz·&{8idÿ½;E E;|&.?e>þ7þ7(~<¬Q>ï< >gM?)R?Ì6F?¸??¼âg9Íp9ö> ë£:æ":&Í?>77(~<!; =0è<cb0?&q<ëC<´?l¹hà@9}¿t8î9¦9´g?¦«>)7)7(~<
c?Ý»=?²ÐB?¼?®Í>2A?3¸»Ù#9vñK¾:¨ºM:±
:?¸>>7>7(~<$jð>v>ÀÊO?øù>´@>÷Ã8?Si¸§)ë8æ$¾s®+:PÖ9M?º>T7T7(~<°t?¼1?q¬M?<\?ü,î>c·l?Bv±8È*9ç.>·5:JE:	?VÂ>{i7{i7(~<I,?§v?¿?
ÇG?cÚÐ>-àt?ö;~9%ø9»¤Ð>=<;z:ßm?Ì>ô~7ô~7(~<,í4?z+ê>ËE?ààÕ>ÿ>û8?{8?9r9>æ:PB:r-;?¤Ð>n7n7(~<<?f¿?iø?÷?íW?ë_?Bm9Ù9¬gê>µûÇ:`êO:³;v?ÅÑ>è©7è©7(~<µ½¹>;ur>D?ÛiC>_.>Ón2?©yd¹ÎË)9(<,¿/Ç9@é»9®?Ø>a¿7a¿7(~<?èþ>×?æ3?»n>Â?Ç£§¸þy(9º~¾ÍÏV;ä:é#q?ëê>ÛÔ7ÛÔ7(~<
Û¾?ô}k?úyO?oÕ6?Fê>ÊG?¥¦9°<ó9·>3i:	å2:RÛ&?Ôë>Tê7Tê7(~<µ¾>}`>7]Y?P¢?^É§>·]J?^74H94A=¼^r9D^9?é>Îÿ7Îÿ7(~<HÊ?Ò÷»>¾]M?Õï?ÉgÍ>&â5?`QQ8ä<9â»=p>;9Yîè9ÁÉM>>G7G7(~<	?u­Ì>gêF?wù¶>¶p>B?Ö×7pû9¸Ì¯=49KJ9Þ¿>Ô&>Á*7Á*7(~<øK?Ï
?Ø,=?kÔ·>XF>Ú0?â1&¸9§½ñÖ;?
;-2/?Ü>:@7:@7(~<Ôò'?´ÌÅ>]Y?Æó>þ>ÿ¢X?¯09(Ó9*ÓU> Å9°úÈ9Xû>Ñ>´U7´U7(~<EÀ>0ÿ}>ðA?¾Ë*>wó=3?Æ;i¸à¥$9ÌQ5¾Ç½d8¾;9Äß7>vÑ>.k7.k7(~<ÙÄ?¨±>kS?æ2®>,®h>G¨??ÚÅµ7ê<¡9CM=Ûf:Eäâ9Ic?Ô>§7§7(~<Îý"?%ÚÒ>-äE?Åp¹>îâ>I¿6?QÊ6å¿8£ó=å Â:j~:¦VC?Vò>!7!7(~<Ye>½^
>8¨O?ïù>@Õ¯>º·5?±ê:åÿq:BÒ"? 	e:¿T:õ	?Oû>«7«7(~<fÌ>A?>Á@?îKÃ>U>«ø,?Î[é8°8¾5)?kµ9þ©9mj	?ÿ>Á7Á7(~<£¾è>Úr>¥R?¶?º>¹>ÉËI?Þ$8Õ9ÜD=¹®î:T:à÷M?¦>Ö7Ö7(~<ÕC?nkò>
N?åZR?ï?\L?h?09¢O­9:+>Bçó9`ñ9§e?¹>ì7ì7(~<>¦+?Í´Õ>­M?¶ê>Ø¶>ÙVG?üNµ8º2'9eÍ>Ã;x ·: ºJ?õ>77(~<ô<?=
ï>©\J?/t¹>Ñ­}>&;? ¬8æ9/&>s:±¿¸9HM:?,>ú7ú7(~<]Ü?Ê¨º>tME?óË>â<>DÊ=?IÍ69·/G93ñê>Îu:"9r\?M2>t,7t,7(~<jyO?ûè>Áøc?ä;?}ã>!S?ÈÓ9¤é$9»ûG?¸ ;¿XØ:½->?J\>íA7íA7(~<µ+l?À[?×C?Ág?Á¼>#A?°¡%¹xPõ8«Ø,¿Iz%:¨Û:r?¥l>gW7gW7(~<é¡>$ëP>ìeF?¹ê®>.Mw>Â5? 9£8èUä8®ÿ¶>Í®	:ÌUø9±î
?ïr>àl7àl7(~<Lv?íæ»>B?v¿>>êð0?·)+7í8êÒ8=/þ:`§:¥B?w­>Z7Z7(~<²>^l>~XA?Úx@>ÉÊ>t<0?Ýö85$9Ø¿>©i9«79;~O?BÇ>Ó7Ó7(~<|ö¤>Ñ¯b>`K:?ÐRR>­>£î,?µ(¹9c¿0FH9WÁ9IÂ>2 >M­7M­7(~<)¦ã>ÿI>Û"c?1XD?§?;É8?S8T09ê+>N¬:»:Úè#?">ÇÂ7ÇÂ7(~<¬®?lµ>DZ?Ð'?¹> b?iÊ¶9*ò9êÀ>ör¨:T~/:Y¹u?1W>@Ø7@Ø7(~<IF?Þ+»>zX?ä>\P>UÚC?	ÙV¹¿X9[ þ¾ö[:Ï`Ø9ì?/g>ºí7ºí7(~<ä@Ý>»>¸¦>?Ô~m>£p)>>i3?÷¿;¹å'N9Ó$é¾ª:ÓË9ás?Øt>3737(~<÷@RZ?¼±?ª& ?iªã>1´?^"ê9¥°9þ§)?+Ñ:N±|:ºÐS?>­7­7(~<¤õ>Ïì>;ÙJ?¢>%Q>XO=?¶&Ñ¸EyH9]¾¡Ä9Æ´g9[?Y?Ò>&.7&.7(~<wö=^-h=²+.?=<EÖÚ;=¼(?§¹êª9.Û¿ï8À7#ýU9×õe= > C7 C7(~<Nt7?ØÚ>>SW?Î÷à>>uG?Û%8~97
>Cq;W=Á:æ9S?Å§>Y7Y7(~<M*?P%Ê>ð«W?}?yÂ>{ÈD?@Aj8êµ9/Ó=§Gs:ID:á¤?§«>n7n7(~<ÄúÓ>Èå>B@?=->rH:>d8?z3F7°D9Æ,º<úÏ:¤F:D_0?+µ>
7
7(~<ëj>í÷#>Ýb7?Ó¡¦>À­z>X+*?j4i¸&9
Ôâ½Ã8ð?=9\æ>½>77(~<É&ù>Õª>Å®:?
J>Å>i)?k{
¹Þo9Åä¾&-:ïG:ðÊ>aõ>¯7¯7(~<4û>¼ª>2=?rÀ>¸F>ò¦1?äi¸Î9£c¾Hl¤79«+=>yÄ7yÄ7(~<]×'?4È>ÉV??)?@
Ý>ÉD?®G9ñC¸91µ>¹Cè9pà½9?>óÙ7óÙ7(~<b?;üª>¶A?F¡>Åg>Þ`2?8ÓA9ñ½=¥/:Zÿ-:8À?	>lï7lï7(~<úp=ÑfÀ<¦ã.?X¾;;¨=?à¹hÁ-8?®JÀh¾7] 9:=¢	>æ7æ7(~<NÇ>r>¥??>ÇÒW>\|.?ü2¸¶|9Üâ´½±æÅ9|K²9Y?Z>_7_7(~<ÆÙ3?ÁÂê>BD?]À>!L>ÇÉ6?Míé¸å9uÊ¾V½:1:Èû	?s>Ù/7Ù/7(~<ø¼Ð>Ö>éµ=?Í8>¼T>M·1?¹Ø¸rr9â(d¾Mf9M4ó9+r>¯ >SE7SE7(~<eæ½<¾q<ç/?¯Ý<n«<ß÷$?K»æ8.ü9Ù.Y>aC;Û^;
¸%??4>ÌZ7ÌZ7(~<º2N?öñ>)Z?tÍ?Á¡´>^:^?Ðß9¦Ø·9ázÓ>ß{ã::!_I?ôT>Fp7Fp7(~<Ä}?¡Ó>V|?¹\?InÎ>ÜÉ?C,9b9Þª£>_:Ú:=8p?]W>¿7¿7(~<ö!?k=«>ñA?"6>µ{/>©':?ü¥8O9È­L>q5½829È )>Hf>9797(~<|»?:J?¦?c©²?û?âÛ?òO9>9f6±>ù:½BM:¿Ú ??g>²°7²°7(~<õÌ6?Ëïí>­D?C¿¸>×[|>®i;?2óý884Í9h>s§8^?b9Y©=>m>,Æ7,Æ7(~<¤}=Å<×a?={ä<ÃH)?¹nå¸	K8­_¿C96L9tÎ¥>Yt>¥Û7¥Û7(~<þ<jö·<ì 1?¸ß=#pW=à(?í9ÒÈû9®î>V};©xG;½Þ6?µt>ñ7ñ7(~<Bü>A>ÙõN?Ãù>íq°>á/5?*e%¸n#9
¾: 99"9¹|?nv>77(~<1:?FYï>ì|G?,èè>ÿì¢>Åú6?µ?¸×wÃ9{½Ò¯-:ua:F}?äz>77(~<®0Í>ûÐn>Mô[?º>Î<>ã²:?4>97[9Ôd>9ËÐ9Ò¹>{>1717(~<Ä°¦=±r¦<¼/@È®;=ð¬<Åª?Èx¸Ù94Q¾mâ¸%9Ï®ç½&>G7G7(~</;?¤x?WÄ{?v]?9'ü>âø`?[]9ïÔk9­Ið>×Ê&;õÏ:s*N?0Ê>\7\7(~<à×@?oOÉ>;u?©>,+>
Ñb?6[8^h9~b1>f|Ã9[9Jd?.â>øq7øq7(~<§.?óí´>Çôv?y¿1?wê>êbB?®£:­K@:¿ÁY?àMÒ9¡äÌ9ca?!þ>r7r7(~<t?H>hÉQ?åæ>«Ó>)>?ÃÞ:7XÉ7Zm>"Å8Ñ9î_*>
>ë7ë7(~<ª¢ê>9y>Î°C?,->öÌÝ=~|.?¼¯8Åü+9Ã@>--:t®Û9«I?<
>e²7e²7(~<Z?w>à­?¹ßM?¦üñ>·ËY?\8¿»T9Wì.>k";áK@;\R?¹7>ßÇ7ßÇ7(~<§ñ<¾û´<*?¨;T¹K;Û.$?²I¹Ät9i:5¿ÜB8ùy9Á
>x>XÝ7XÝ7(~<êþ2?Sp>ý¡?­x?]?¢L?WÇÞ9=:ôÕ>Üqñ:À«r:Þ´~?{§>Òò7Òò7(~<ÎÛ<§<ðÄ'?;\4\;o?0S,6Ö]ª9­x;JÈ`8;ú9Å=Ô¾>K7K7(~<W?ÏZë>Oÿ?pa÷>fA>Gj?0Ï39âÐ^9¡Î>+þ9ÀÅ9ë÷$?(À>Å7Å7(~<åp2?Æ¶ó>¿o;?ïý>Æc9>)â4?»Ä8¬97hu=è: 
á9§ª&?ßØ>>37>37(~<I?;RÛ>þj?rá>¡>¾´:?%°9¶Ù9Ûºâ>µ}:Î$<:+,?Ý>¸H7¸H7(~<¿ó¦>±c>µ;?>íÖI>A *?æ+81	9a >ñCK:×¯:2.J?§>1^71^7(~<b@?(xñ>p¤K?øl?­>ò\@?Ã>;;:Y?k.C9ÿð9M²O>î>«s7«s7(~<}ú2?Ù¿Ú>ÞtQ?Í4?äÁ>ü1C?ý8ðá¨9UýÅ=oß;7;ðiD?>%7%7(~<ç'?®ä>ìw<?¶è¢>?q>ÕÞ,?xã¸À ®9»äÚ½Æ»h8ûU^9iü>%>77(~<u?Gò?:o?â	?´©>éo?D¨ò8÷ç~9Ø²s>$w;½º³:´I`?Ã'>´7´7(~<Ê>k¨=>üT?["¯>Oj>sX??ò,¸ºQ§9â ½¸B6d4¯9ÔÇ;D)>É7É7(~<n5?¯7«>+G?ú¹Ã>{>À/?bÞ,9ðt±9ay>i89üûâ9¥ã>P?>ß7ß7(~<??³×>0õ9?*ü>OæB>gM1?6¸Ù¸u²9æÞV¾;y¨8¦÷9lÎ>ô\>ô7ô7(~<pö?÷¹>JÐO?%S?EÊ>+e5?x7&7I9`¹<ÄÓ:¯b½9þ,I?Bu>þ	7þ	7(~<]=æeä<À®1?æò¬;äÿ;r&?"Õ.¹Ñ:9_ï¾Hß¸pÅ9\¾>x7x7(~<->>>èD?
?¤tÔ>ú2?&ì·8³æ#9Ã¢>ð9m.ó9-ý>A>ñ47ñ47(~<Ìî?ñ"Ú>Êÿ6?½>&ò]>{2?¼Wl¸493'¾Tã:¦,¬:È8)?¦­>kJ7kJ7(~<5?É>¹ªJ?Ú´>ñp>J@?¢h!¹y­9+n¾òÄ99G>¸¼>ä_7ä_7(~<ÍÈ>Àß>$*=?é¼Ð>µ>J«3?ÞÃ8~FT9t¬@>uD:W:ºK.?ÎÂ>^u7^u7(~<,X?¤Àù>ý]?3è2?}ß>hÙL?/59:!®9ºQ>ÙÄ;?\»:|Æ6?HÆ>×7×7(~<t>Õw&>D¯;?Ð>þ9W>e.?:ì¸Cl~9w±m¾f×09YëY9m¾Ï>:Ì>Q 7Q 7(~<¶«Ò>¤>©»??$æp>¿§->1?ï¸Íô8[ä¾Xo9¤9#¾º>Í>Êµ7Êµ7(~<òÅ?z¿Í>1>?> \>>W3?R¯·wS9ô>T½Zº9x°Á9Îö>Ô>DË7DË7(~<Ö>{>z)<?´º >%f>.å2?C7¹@9¬ø¿[9ü-Ë9Î«>Õç>¾à7¾à7(~<qû?äµ>¼<?[ ?G9Ý>N9?°=÷5Ø9"T;dK:pÖò9òV?î>7ö77ö7(~<,Ú>/>éA?òs¥>éq>æ/?"³ð8ü]J9ô>>$c+:æIÿ9eÝ+?Ró>±7±7(~<Áém??O$C?FÛf?g?´þ@?;+9©£92>åµ;;Ä:67?Ýú>*!7*!7(~<gÊ>§>Q¸>?óo>ò.>wî/?¹QW9ò2¬¾<9@Òø9¢>¬>¤67¤67(~<-?X?®³?»
?û>ªéy?oR8P9fI>h~:;_Î:¬g?ã>L7L7(~<MÈ=$=#l>?¬t>hm>©Ý*?¾­==¦Áì<M?Bñ;ú;©¢C?">a7a7(~<è©=@t=ê2?PL<bù;ÄV?°¹Þ³t9T=
¿Lh7r]L9e®=(>w7w7(~<6?X	%?ºàF?â?¤Mµ>1u>?f`V·#3Ì9a¼6/:Ý¡:Ëû+?I?>77(~<2R?	ðë>2ýc?¤e?Ã?ªR?ËI7~2l9ÿiÚ<ÓÕ:Ê¡:n*)?hE>¢7¢7(~<	='Ä<E3?XÔª;^Ú;dô ?$nz¹ÙåO9È/¿cíÎ·Íê^9£m½OL>}·7}·7*<ô?=ªÆ>G_??¸X>o¤>
k4?WÏ1¹ö W9UÓ¾æ]×8KM®9(>c>÷Ì7÷Ì7*<ú>o?\?þQJ?m@»>ræ}>ßÌ<?»äÊ8¬v9µR>÷%:bê9P,?ux>pâ7pâ7*<ës²>ÝNw>¹8?!½>í¶K>Õ+?±i¹üF9NS¿k9êw9í>>ê÷7ê÷7*<úYY?Áþ	?ÅI?/#¡>ö^V>Òm@?R¹(ß8*q¿£0k9VÆ9jÈ>F>c
7c
7*<b`.?ø1æ>ìA?0Õû>Ù³>;3?6f8Bg³8ÑWÈ>¤Q9ÒfQ9{n%?>Ý"7Ý"7*</¸>¼[g>bºK?^'>ò\á=G>?xð
8m
9nv>mø9t¾9S'?Ý>V87V87*<;¨	?¾¥>	ÙT?]Ïâ>Ú>ÔzA?ôrü¸tl¨9ºÛ?¾ÌÕ¼:äå:;?M>ÐM7ÐM7*<ß==äº
=°z+?crZ;ð5;??Oÿ¸C7>Ç`À¯Ö7rf9¾m=;¦>Jc7Jc7*<#?	¾¹>a?D>1Ù >m¾O?\2]¹D9É¿
°91a9bÇG?§¹>Ãx7Ãx7*<ÞR?~p®>óA??
`º>O>	0?!¨¸+9ê~¾·Ê
:hEó96?}Ç>=7=7*<N_Ï<¡<Ïµ/?çà?<T<Û/?
»¸ò7üõÅ¿·z¦9¢9í2 ?OË>¶£7¶£7*<^?ø¢?ðd?½1?êPÏ>58[?I½8R~9>>fF ; ¥Ì:×~H?ïô>0¹70¹7*<Àx?x*?ÐqN?þñ?9âÉ>:I?ñÁ7gÀL9S|#=Õá9d:}ÅÛ>		>©Î7©Î7*<Ø6?2Í²>5M?®ÐÄ>>nÆ7?	µc¹²Ü©9Ü«¾B
´:½R:Ç´Z?Þ"	>#ä7#ä7*<ê<?!xù>©ÜA?Ëûõ>eÇ³>#/?ÕI¸ùõ8[¾ù½ï9nÚÈ9{È?42	>ù7ù7*<ud?j>ci?ÓS+?©£Ý>hãE?Z¥:XK:õ*P?µ:°b:+" ? D	>77*<ßT?hP©>ß^l?µi>y¾8>.EL?¯¸;~Q9ÅèU¾Pâ­9p÷°9sû>id	>$7$7*<ê¯/?v÷Ò>0U?ß×¨>lw\>rD?u·i¹»¹¸s6Ù?É¢:|lï90í?¯r	>	:7	:7*<Ëò>»µ>gPF?¦>èÆ7>Ü+:?¸ò)9tU¾~n±9÷ä­9?	>O7O7*<`ÃB?Aè>ÏV?ÿ±
?C¬>;RN?ª:?@:"?½¨:#Þ:}?é	>üd7üd7*<ºj?=×
?üÒS?(Cç>>óSV?B·,}9y|¼ó8«9VJ>¬	>vz7vz7*<Ú÷Å<Ò<ó00?:L;q{ý:±½?3Öü¸µçä8Öa
¿ ¡:Eä9ª?üº	>ï7ï7*<¸?EN¯>H]?Ã~P?j?zÒO?î¸?µ9Ù$ò½]³90¼ª9}A?_Â	>i¥7i¥7*<÷>)¦>Oï=?|¶V>
>D/?ÞÕ¸UU¢9Þ¢(¾¾(9Ê9ïi?Æ	>ãº7ãº7*<gk?>ï>ê|?5u? g>R|?Jé8ÚcR9¼>²~j:Ìó:+ßJ?Jç	>\Ð7\Ð7*<g?a?Je?=«c?Oß
?@ØQ?|é8ì:I9D>VéÅ:Pä}:G?Ã
>Öå7Öå7*<'$[>c&ý=¿]?7¶>q>éVA?êia=®ø<h?âY^9ÆùJ9î7?\1
>Oû7Oû7*<$%Û>:>ï>Q?NrÄ>vT>Öx4?|8¢9Õæ=¾PÉ97øË94«ü>@
>É7É7*<pÆ>£g>HD?ÎY>i+>
C4?IÎª¸µü8â	¿£·9Aø9+?ØC
>B&7B&7*<Çw?o
?¤<V?5Í?û§>-pK?ó9Ñ9 ð?st:{àn:ºO"?c
>¼;7¼;7*<wD?ë>×U?Ø>>WK?¢8$¥9Âk='á9®]9Ø]?§{
>5Q75Q7*<GÒ<0<Ú7?XªÃ;n{;µ¬(?(D¸çÅ8g¯~¾8Nd8»Ô«>»
>¯f7¯f7*<Ûz=?çâ>¬'V?üM?Ö>pÇp?t»ê6ÅÒ9n<%LÊ9öäÒ9zõ>
>)|7)|7*<I¤Û<RR¢<F3-?û<«ÛÊ;Þ,?#á¸ý9­ý½úÒÛ:é§:/Þ'?
>¢7¢7*<¦Ù>ök}>L[?öÓ>ïq>ÖòK?&fô¸¼7#9*ª¿¾QÒ9ôÅ9Ù¡?
>§7§7*<G²è>3>)W?éÝÇ>~M>û5?fc8ZB9>h¾9j9S?Î
>¼7¼7*<»
@?}ò>¾J?ü¯?ÃJÕ>qÜ:?=	8c59:­Ü=¶f9u°B9­µI?N
>Ò7Ò7*<1-?Ó³É>'®C?î>îé¡>Ý'<?z9÷´9
O>¾:ß:	Ï%?¯
>ç7ç7*<'è8?¥Tã>Ü9P?mîö>5¥>Q??uÜ·fe9$÷Q½WCt:×#:tµE?µ»
>ý7ý7*<½MË>>IÈ=?Â>rG>ëN.?ÌÊy¸eÅ9Cá½ÁÇè9Õ9mØ?ùÅ
>{7{7*<ºÛ>E±>9B?§~n>Å/>­-?w¾¸ÕÏ¤8Éì¿ëÒ:Æ9
/?Qá
>õ'7õ'7*<³á>#'>.ß=?ãq>0>.>±1?pD°¸É8Ùd'¿	¯<;hÔ;Dþ1?ô
>o=7o=7*<½>çIu>)âE?8R>T>£6?úy¹÷úd91«¾19¨h9Ä?÷
>èR7èR7*<¡ø??Ì>pýl?ÏL?Øå>§ád?ëà9Â9þÉÝ>»_®;Ó"3;Ñ1y?Ì>bh7bh7*<xÓ>Ý×>h=?7÷>ë4>³5?kâ·uaû8:æ½[!:ì7:eà>>Û}7Û}7*<ìÑç>íÊ>>4B?ö|O?¨?¨9?¤=ï7B=÷X?l7õ9¢±¼9W&?>U7U7*<,Wì>n>,EJ?M>ªF>Ø09?mí8Ï9ÅñK>s[Ä:e§:?Á>Î¨7Î¨7*<-ç?>º>ãÌE?ÖØ>ÐÏ>ÅX5?x:ó·ØwÌ8µC¾øS;Ø@!;ì'??!>H¾7H¾7*<NÝ>Ôs>*ßC?ÃÊL>G!>.*2?ð¹ý8³R¿1³J:-Ú:ÏG?â3>ÁÓ7ÁÓ7*<è?r.¸>ÙiI?*?5½>+1?"¹s|9a7 ¾Áð:P©X9Z?;\>;é7;é7*<»6û>¨¦><¦A?(/>8l:>0?;à·rþ8ôá½bã®99c¬?kp>µþ7µþ7*<Ò#?÷Õ¿>QZ?Æc&?LØ>|îD?Vj·¸b2H9wj¾ã{=:Ñþú9CA?ev>.7.7*<U½Ñ>{>áqB?­H>>'$4?º&¹1a9Ç`½¾¢D9h<³9ñl>B>¨)7¨)7*<9Ü?Ä>ÜA?ÀN>3±E>¹G8?oO¸}s'9ÉÖ½Ïd:Ê::øw8?>!?7!?7*<\Ì?öÃ>ZëH?KÖ°>Oì~>1?ä¸Úh9Î¾l¢9i9Ð{2?ë>T7T7*<h>=»È<Å(?Q=ßø×<Â?Å
7¹E»o9ªvÃ¾Q>`:(ºO:]-
?ÚÇ>j7j7*<ÛúR?p?y	O?\ê>%h>A$T?mé29I.9>Q)/9C.¬9B7>Ì>77*<!m?o_·>°u>?_sK>Ü>Ê3?,j¸ïú9q\¾Ò½ 9Bg9½±>÷>77*<w?Ò6?g;?-"«>Ív>Ú2?Õ 9X¡¡9éèt>¤:ÐI:1)P?ª÷>ª7ª7*<F´?K,²>`@?Ê¬>y>L 1? ÉÊ¸ÎS9cRK¾ëð9èÑ9TüC?>û¿7û¿7*<¢ç>Ð¿>ñ­D?ÆO>Ò>{«3?ÖÒe8ø39_u#>bE9
Í°8©æ?(>tÕ7tÕ7*<ül.>±xÚ=`cL?ô2?ÞÍÂ>°pA?È8ù<À7<ô3P?ä9à9@u>=>îê7îê7*<d÷>69¤>Ó@?U>p>åS.?Èy8Æ9ï½>çÕ:~:àû?K>g7g7*<ßÜ,?{8ç>Yc??nõ>d¨X>è»4?¸S9d9+²Æ><PÎ9Zs:cÌ>{\>á7á7*<"ÂP?eþ?n&O?6(â>>	WV?®;9Ôê8½?³hi;có;^ÿP?©u>Z+7Z+7*<x*?×>räJ?w_â>j³>½7?Å9ÀÇ8ÿñ??C*:â|:AÌ?Ô>Ô@7Ô@7*<F?S¹?såD?ÚÊ¬>ð«p>+Ì7?ùÿ9¢Cj9Sý?ä:	#:2õÛ>¾>NV7NV7*<Ñ¼.?ÚÚÞ>é¹H?²3²>å>r>èQ<?È9ÿÌh9ËÛ>¡8ß:øQ:>?-¹>Çk7Çk7*<[&×>59>;?Ê	d>Ú'+>@*?):Ñ¸Rkv9¨\Y¾LÉà9¶9FV?¶»>A7A7*<$?Ë¸ß>ýÅ;?ö>,dB>'+?¹¹~k9w¤þ¾y.9f9æk
?ºÄ>º7º7*<¯0>"ì=Bl??!v>mb4>oû.?»³9¦ã9\t>£¶9¦·9ºV?äÞ>4¬74¬7*<c ?Ì>Ú.I?á©>â´k>[8?Ì&¸!9²]÷½xÑ9
bY9Ó®>Mß>­Á7­Á7*<ÀZ©>î_>SúA?Ä¦>pøs>ÜÓ.?Imd·Ê?c9Ò©½ñ9qU9!(ô>þà>'×7'×7*<Ø?r¶±>]??]>\ >}0?D½57L=9¸é¯<87»9³Ç=yá> ì7 ì7*<?ª©>ÑL?Ñ*>&R>ã«<?ßðÐ8Õ,9¥>Ðé­7LZø8ºD³=*â>77*<IÝ>¤ª>(E?áÒ¶>N)>õ6?¨¨39ê¢9)i>]Î;ÿ';oòF?åè>77*<U;?¼T>Ëb?Ûù:?Ëò>»E?£Ðç9`Üê9®ü>:å°Ð9V¦?>(
>
-7
-7*<¶>Ä«Ó=:0?¢o>¥AB>è?:N8×¹9
m=sÙX:©:Ï93ñ?UK
>B7B7*<Û;Ã>K>îGA?¸q>ÜC>a¥3?eµ:¹üÂa9W·Ó¾>³9¨¡29
Á>çZ
>X7X7*<5Ø?ÙQ¢>ÒW?c>?m¸©>$pA?o^ò8u]­9ò2>V:>ðm9°£?${
>zm7zm7*<¹£$>²¦ä=ýT8?¡>Ñb>J6?v<=kä<½5S?F:O:Ã?ñ|
>ó7ó7*<½Ã>Húu>K?7þ>üG¶>¨2?¯³	¸ðÇ¦9w]S½kÅ;;Ò?;>ö(?ß
>m7m7*<ÀH?Ê>¥3D?ß">ÿ[>?Ú6?r§
¹ÀÈE9.w³¾6)L9`¹¾9>>¦
>æ­7æ­7*<-Í>º>TXA?eaÅ>>¦M4?¬/^¹r9oÄ¾ ¿:eÖ9<n?è¶
>`Ã7`Ã7*<E-?!4>c?Y?¾Qe>¿?|ç/6Bw9õ<@96:Ú
:W¥?·
>ÚØ7ÚØ7*<zÜ ?ú-}>9§¢?¤©å>}ÎZ>ÈY?PY8¸±µè8ÌJ¾ì:#£9O?"ì
>Sî7Sî7*<£*?æÊÚ>G?êeë>¨M£>V8?JÁ8×{9{D>kÐ:¿w©:à?>Í7Í7*<Ó??
¹Î>É5E?ÛQ¬>Ýþ|>º].?!1¸\558¡<ú¾È½9¶|õ9" Å>Ü)>F7F7*<ßãþ>Gõ>b8d?ã©ù>³>^I?x;7ì¬9;Ä<"Q9è5¡9lë>f:>À.7À.7*<§¡4?¦lé>çF?#Í>æ],>JDB?Øçg¶Ùñ¦9Î±»	O:N":p#?\>>9D79D7*<æ0ã>Ú}>ÙÓ9?­¸>µî>ËT-?389æè=:¿'9Ï9Y?èS>³Y7³Y7*<Øù±<<uv,?^b¥:á ®:ý$ó>¹õ~M9¼-¥¾V89¹Ñ=½g>,o7,o7*<°~E?){?D@?ÚH½>e>'0?¸Â99±;1¾úî:çÔ¾:A ?5{>¦7¦7*<ãl?nÕ¾>g"K?æ¿¶>x>3<?J¶Ñ¸
´9Äª¾µ9 ±9OD?> 7 7*<¡>%H>v¡N?I¹>¸8>ße6?ö{¸*29ÂÏc¾®¤ ;%|ñ:L*?À>¯7¯7*<£lä>?Í>;à<?iú¼>ý]>G¾6?&Ãw¸2d9¾Ùâ`:/g:éø>}Ý>Å7Å7*<
Ò>-±Z>Ë;?	K>x>C*?Í¹Ú9L·l¾«i,;¤\ü:øå.? >Ú7Ú7*<Ò;?¬õÀ>¼¸8?êºj>Uj+>WG/?Jy÷¸4o96»t¾lÓ9/Å_9Ó?j->ð7ð7*<èà>>yÚD?±L>]¿;>(Â5?g§8nãg9&Ï8>-k=·³?9¥»¼ð2>77*<ÜF#? SÌ>L?¶æ>ä>$:?Zö¾·_Èl9ùuN½ce8wX¥9Î=;>ù7ù7*<xÖ<B[<E,?æý:iÙñ:Ö`?|ß·h-F9,Ä'½Bñ7P9GqM=?>r07r07*<¯'+?B-å>ñ/??Æ>ú>X/?@¸ë4w9o½xÑ9Üà9Bî>ÂJ>ìE7ìE7*<R´>bÃu><?¯ø>Nè=ñh/?BBï¸ýF9¥2¾×9×äÎ9_?á>f[7f[7*<å@	?à·>%t??µ'>4AH>Å8*?Ùì¸jW9w¾ÊzK:§?:M?RÂ>ßp7ßp7*<0üÉ<Áj<d¿*?°Ø;¡¸;,?T¸âæ+8ïN¿À9µÆ{Q9,âºâ>Y7Y7*<Öm? ý>ËÈo?"?Èº¼>\?
ÙÄ¸@F9g0~¾©¸Å9`¶9¢
?Dã>Ò7Ò7*<%¢?2K>d!?åiú>G5>ÒV?Y®7¸(b.9Ó¾È9;Ö ;#u?Þ>L±7L±7*<¹þÚ>Ê°>CÌ=?µì>aDU>ø)/?®%¦¶,9Â&¼~O:8û_:^?r@>ÅÆ7ÅÆ7*<*ó7?í&Ü>%çU?n[?Ïã?@?ú*:»
:?c·<Ï)y<a<?Q>?Ü7?Ü7*<Ñ<5<J)?I)=Rý<aÿ?ª¹ñ>
9O	¿,M~:2@:y)?[_>¹ñ7¹ñ7*<¾¬?6L¯>G?ÒÙÍ>qÄ><?	GD9þ9«%¼>¬e;à$;GS?ëj>2727*<,z¸>ýe>!!N?Ý¼>®æN>}R4?Õ¾;¸õ×9äW¾Qo9/Z9Øô>Õp>¬7¬7*<Ns-?SÔ>¥ Q?Jv6?Ùç>J?°9`U9P?F:¼:­v?©>%27%27*<¢=9Xf=¼M0?Ó)=º¶=?Üæ¹¹E9:È¾f;@põ:ZÉ?]>G7G7*<T­À>¿½z>Ô·D?´§>~#i>Òû7?¼ø ¸-#9Ýúû½ð2:D°:Á;?>]7]7*<Vc?Ýe?I?(?·¬Ð>ØÌ@?þ=;9hØN9½ç>$Ä´<áAV<âûW?£>r7r7*<0®?£!?â? ý>í>Õëq?`Ãö¸F7Z9À¾¾c[X9w9i9=|í>ÉÇ>77*<E?Êdö>YCM?×j÷>Eï§>ò<?§49G2¶8¯}?Á:Õì9< ?r>77*<aJ?2CÁ>t@?5>K6>03?)F8)99Ù>ÆëÝ99Í9;j
?'>ÿ²7ÿ²7*<I>¼<ãx< 0?ûf<§éô;Ç?û¸ÂûÇ8j³ ¿È[ï¸A:9¯´g¾Q2>xÈ7xÈ7*<Kèn?}¢>÷2¼?ñX?Ü¨>¨}¤?À489Ìxí8	F?þ7å:jî|:îÿg?Ö3>òÝ7òÝ7*<¦È>2,>´ËC?¡>]Õ5>`6?Tem8v8KÕ>»9o$p9îG?¯9>kó7kó7*<<$Ø>B»>D?¶Òp>eÞ(>T6?Ú¤¸»mV9õ8¾¬9(U9³?b?>å7å7*<I?Ùh?pÊr?½c?£8$?±_?9y)9Ö
?×;$ü(;]áV?ãJ>^7^7*<ÂX?Y?øA?ñÁ>X>9D,?¿··.µ9¯½+©;õùb;WÍ>?óK>Ø37Ø37*<Ë¤î>3>fC?$$>ÔL>¨æ7?%¸*k9'^¾ÑÆ9¹k9Çë>ÙY>QI7QI7*<ËÖ?[µ>nÝM?iHµ>éßq>£Þ??,7T97=Ñ:"Þ:aa5?8>Ë^7Ë^7*<üJÁ>Y>o;?R8>pá=·r)?Qz¬¹Ð8çÀ½ÒÒ9÷5­9Ë?>Et7Et7*<Ù·±>»*j>ÂIB?~(>,úR>Ø2?¦··z85¬þ½[í©8X9ÓH>	>¾7¾7*<µè>Y>	3W?n2>ã->ÂßK?¦Èó¸³Á9Z¾pI8eZ9hì=^>8787*<ë>ï>\O?ïL?+ãË>Q:??üC6`´ª9¥Xê;)v;kó´:ß±W?:>±´7±´7*<??A/?ÑÍ?\q?gM?ãÊp?^*F9²<9uè?16E:úÔ9Hm?À>+Ê7+Ê7*<ÆíÞ>$>3íA?7r>Òv/>)²0?È½	¹ªÆ@9rê¶¾4/n:K -:»0?>¤ß7¤ß7*<^a?Þ_?ãý\?ì\ø>Ì>SL?!½è¸ê7S9¡
¾\Í":Ì§9ÿy?AÚ>õ7õ7*<í·?¡³>V5=?©2>L>?è+?°&¹EîU9]HÇ¾¹MÔ9ñ:qÆ>6Ý>
7
7*<âa×>ë>Ñª<?×><>(ä.?0¨-¹¬Ñ9Dú¿°2:S9(:C"é>í> 7 7*<O!	?]ï»>Ë:?/:>0B>b.?0Î¹t«n9d¾ñ[¬9jÉ9}Û>ú>5757*<g¬>$5o>®%8?-¦>wÆn>]2?[¸·7	9Ï¤¾yá9+Øé9VÖö>×#>K7K7*<CØ>êr>=@A?½oÇ><p>!½0?Z·æ-i9Tþï¼ÙQd9QÇ¹9~O>3>~`7~`7*<*F?NÍ>»w??-?2¿Ê>[?àh7d¦9â=ë:l§:}??>÷u7÷u7*<??õÃ? g>?ÆÙ>öú>5?s«¹9&£9àª?Hê¹<¸ê<É8?éC>q7q7Ãdª<ÑÆî>&§>5 E?1#?^óÊ>ç??
ä¶7Bà¹8xãû=28:RÃ:ÅÝ"?tV>ê 7ê 7Ãdª<lpÒ>ô`>D?ñ>ÑV>.?¹1Ó8 Æ¿TM9J19¼?;^>d¶7d¶7Ãdª<oæ$?UÌ>îWN?Xö>Þ¡>&ÂC?ö¿ã<´ñk<òw?ô<Ñ;~§b?Ib>ÝË7ÝË7Ãdª<wÌº>sr> =E?:,²>31z>O6?<I¼·
À8w5¾ñG:¦ :è?Ki>Wá7Wá7Ãdª<?D ?çÌ>²H?v¿>5J>¡@9?-´84E9i­= Ã;½Wp;\P?i>Ñö7Ñö7Ãdª<K¥å>¡Ö>üæ7?áoº>}ð>a/?ö4¹Þ29ü¬¿òz(<¬yç;§T:?@j>J7J7Ãdª<Z?ç\¥>¹GY?D?|?»A?b¿f9<ª9ÍaÉ>Ü¹:9:d¶5?æ>Ä!7Ä!7Ãdª<ð´¶<F<8+?êzW<MÜ'<ÍO$?ñí=¹îÉ8AÉp¿	¶¹hò{9¶"¾vÇ>=77=77Ãdª<~àó>K>
lV?ûç>A >@w9?òúÿ¸e9*ß¾ï6@9UâÅ9Xªx>ÖÈ>·L7·L7Ãdª<3
?Ç¶>§F?z>Ç0>Èd5?ôÉ¹ !ê¶!AØx9dk·9
n­>Ú>0b70b7Ãdª<7N?tS?ØL?F-?å¸Ï>>?¸¢9Å½&:^9»M]?aþ>ªw7ªw7Ãdª<¢ù>,>¯@O?BÅ>Lë?>~Å7?Ø!B¹m_­9S¾nCá9Hó9VLí>D>$7$7Ãdª<¡è)?ÑRÓ>`ÔM?Ñ$v>D¹%>5>?88b,9ñRI>çl;©0;è|>?`>¢7¢7Ãdª<r??úÚ>îÐ_?³?<÷¡>å¥T?oL²8¢©9>û:h@:®Qõ>Ý'>¸7¸7Ãdª<Owz?¥Ø?YK?«ý×>_Þ>	ø:?©¥;¹
t(9£¿V½:%~:h>?X->Í7Í7Ãdª<¯ç¹>yx>Õ??µ>,cW>P4?ñ´8øí7§ç?ï8W&9W÷·>ó4>
ã7
ã7Ãdª<ãN¹>fr>Â´C?Z¢Ú>n>¡e6?k$8ärF9RÔ=Û8¡:ßR:¢¹C?3?>ø7ø7Ãdª<x_?¤?ð¼A?6ÿÕ>À>qâ??ÌYÍ6¶T½8Ô
=»X9òË¿9I§´>9C>ý
 7ý
 7Ãdª<BIä>æ$>à7X?¬Ç?"9#?0¯N?]¤¬=ÔäM=ó§V?8â³=}S=¥8Z?FO>v# 7v# 7Ãdª<[?7Øª>Í·C?¼©>8:r>7c3?lÐÕ·§Y+9¸½/± :QºN:õýF?ô>ð8 7ð8 7Ãdª<J`?b¼>çeI?V×É>o`>Â×>?IJ¹TÖ\9¾ª¾:9ö@9ø÷>>jN 7jN 7Ãdª<km?qP½>'J?y_ô>¢0>CþF?¦®8ÐX9ÅFN>ï:î±}9ÿä?ñ®>ãc 7ãc 7Ãdª<R<?c&ð>é¿H?f»É>Rû>ýv8?Àªô8Øÿa9¥>¸Áÿ8¨¬9µz>Û>]y 7]y 7Ãdª<³á>Ñ)>Le;?>Î{Ó=r)?£v¸¼8*e§¾t9´Â85¶?ié>Ö 7Ö 7Ãdª<
Ðù>ti>&O?ÑV¶?±g?/xI?$¹=CL=Q6h?d):ùó9â½1?Òì>P¤ 7P¤ 7Ãdª<ä¥?ûÄÀ>ðH?¬>7	k>ln;?:-q8Ül9é8M>6&:³g
:ú	?õ>É¹ 7É¹ 7Ãdª<Ì-?Ê,?þi?üó>Ì>Wg?VÎ¶Ðí9ùÖ-¼¨}F;Î,;[=?>CÏ 7CÏ 7Ãdª<-;?%ÓÎ>g??7?xÈ>nÃH?_tJ¸z]9³DÅ½)²´:Þ^6:5¦}?{3>¼ä 7¼ä 7Ãdª<$?	{Å>ÕDL?Ë9´><Õz>6ð7?^ÒÇ7óä 9ø=¡ÛË9Æ+å9:¹ã>É_>6ú 76ú 7Ãdª<ý²?Ô>Þ»@?]·><9@>Üj/?.ø>¹­9g²©¾0íÃ9.u9×
0?
`>°¡7°¡7Ãdª<À²?þ´>¤N?¶®>~´a>xF?Î8¿9Þy@>k}¤9íq9Ó¦.?a>)%¡7)%¡7Ãdª<lXJ?¼xã>ú¸c?Û
?[4?YÞl?é¢9Ú593?Ê®¬:X*:=£?~>£:¡7£:¡7Ãdª<¯£á>Lø>ÜE?p¥>¨m>52?ßöò¸1Kã8+Ó¿º~8§?º9:[=ý>P¡7P¡7Ãdª<Ñä	?ýæ²>¨QE?À>45Q>ç/?ÚÊ¸I~'9êÕ¾Ì93_Ý9xì>j¨>e¡7e¡7Ãdª<è¦?Û^>ïD[?[®ò>U>CM?£8àf9þa=·:F~á9z¥/?¬>{¡7{¡7Ãdª<¼?*£
?«³o?:¥??
o?Öw£9ý!°9²í>J¢R:ÖAÕ9ÛÙ|?³>¡7¡7Ãdª<Àð?®°>rá??µ¢>;e>Û´4?@êÔ8.9x5C>yÑÆ:òc®:ÿí?Ð>¦¡7¦¡7Ãdª<ï¦æ>i>äµA?ý°>üU>us1?ÁL8ê<9½ßª=w~ :A;Ð9¿OE?Hú>|»¡7|»¡7Ãdª<¤®+?-Ö>k×L?í>4ç>ÒED?±Ë7½F9»0=çBÖ::ÞE?r>öÐ¡7öÐ¡7Ãdª<$!ú=n°=w5?¡ <¡#<¡ý?
HÉ·ìé99½]ýN:êF:å *?À4>oæ¡7oæ¡7Ãdª<¨9B?äç>¯jV?3×?bÌÁ>T¹8?Ô²Æ75Î8ª­ö=2?:ñí#:g?¿F>éû¡7éû¡7Ãdª<\ó÷>ñ >2E?ër>ñJ>è@5?#ï·³´29(I«½¹6:Ó/:h¸C?çn>b¢7b¢7Ãdª<¼}ñ>÷X>Ç´E?v3>.>>1?îè¸º
9í]Ò¾ë8é95Z¡99?c>Ü&¢7Ü&¢7Ãdª<lÐi>yé>1Z?\g?E?IE? =¶Q3=ûwZ?åL~;¯N;òR?>U<¢7U<¢7Ãdª<àº>àï{>
=?Îâ=>u>593?J3¸V(W90o$¾V¿û·ê¶@95§½Ö>ÏQ¢7ÏQ¢7Ãdª<E?ÞÝÓ>°g:?GB>SËO>~.?¨H8wâp9P?Õ=Bl:¬¦U:Ð«?ìª>Hg¢7Hg¢7Ãdª<TËÖ>²9>^N?@R?ÊÊ?jI?¾h= ¥=«uZ?AÐ9)õµ9/Á?L«>Â|¢7Â|¢7Ãdª<q-?r®>=?d·«>5íp>®u6?W8?y92ðÜ=
OD:%Ù1:NI
?}¶><¢7<¢7Ãdª<¼/ê>êi>JG?g-³>Öðx> B8?ì5º¶09!ö¼öÀJ;
c%;zë?Ì>µ§¢7µ§¢7Ãdª<D=D?Eî>Q¢R?2ø>õ°><ZP?\sæ¸ú1ú8Ìë¾11::F·?eÝ>/½¢7/½¢7Ãdª<[?xÄ³>9¹J?yÚ>ë>vs9?$ª7'9¤Â=Ý
9}9	Ó?Jà>¨Ò¢7¨Ò¢7Ãdª<ö
?Ée°>2¬I?a>	a:>ó9?à¸B8¶8e¿
MF9[¼ê8¾CX?
ý>"è¢7"è¢7Ãdª<ùNã>ÇC>t9?R>MJ>¹[+?¾°²8zW+9d}>Æ>:Ó:®×
?>ý¢7ý¢7Ãdª<noü>#">óN?Îê>KfY>?";?> F¸hàÐ9ðÒr½B«\:&Ú:1W@?R>£7£7Ãdª<êjÆ>+j>ßÆE?P/>éÃA>&?5?»µ¸ð|9Öx½0n+9ta9¹>6>(£7(£7Ãdª<E¢í>Ë>åh?x6g??åôC?~Ü9r9}Üá>ß9ðq9{O@?">>£7>£7Ãdª<ØÝ>:÷>wîE?y¹{>^;>!÷+?¨7V}æ8q¨=¼9f9¸«?Â->S£7S£7Ãdª<À6l?7¾>Ä¤?ÝDC?õjº>×?M(¨¸ÐÁ9¾qÔº:ög:1N?Ì>>ûh£7ûh£7Ãdª<Äî<[±<R,?`É;Üp ;ßÎ ?(V¹ÚO@9Ö¿?zÐ9îð9ÑÝ>h>u~£7u~£7Ãdª<Ý
?[±>ÎUH?¸ö"?'Úé>Ùe2?®9[9ènW>¥H9Àº¾9PQÀ>r>î£7î£7Ãdª<·
?!´>ÜI?Ê>ú>êâ7?­4Ê8Ç9eûH>âú-:ñ.:þþ>v>h©£7h©£7Ãdª<êS?@?+eL?xÙÅ>z>¿9?ÀÛ·9÷¦½éRu;¢;]H?5|>á¾£7á¾£7Ãdª<å?y?¸Hy?L?Ö»f>p=?aY°·Åó8¢µ¹½ÖµC:áÂ¹9ÿÚ?Ù>[Ô£7[Ô£7Ãdª<:µ>HU>\:Y?É£ì>.
¥>7?èÙ½8åo9çJ>\y°<É[<KM?©Û>Õé£7Õé£7Ãdª<o?¼>ßF?Ï¤>ìË=>	
??Jãe8¸û/95'>÷;P7¡9ØÇ<Ý>Nÿ£7Nÿ£7Ãdª<v¡«>Ëse>	}??¹Z|>í9>»-?V'¹89b0é¾k%9-°9irp>
Þ>È¤7È¤7Ãdª<yâ>Èw>âêE?Å>9l>\9?(ó©703Ì8ÁÕ=>:ý®`:¿à1?Ïà>A*¤7A*¤7Ãdª<Þ,?E[>æV?ôj?ø?GXP?B9i¥Ï9nÚ±>ÛÓ;¡,¶:²ÂV?å>»?¤7»?¤7Ãdª<Â0?×¿>G?Ð>ó[>úÅ:?ÌX86ÒÇ[9ºÖ;¦ú9ºÐ9Mµ?âé>4U¤74U¤7Ãdª<6¡á>È>;?µ²>½>3ô-?¹ò8¬{^9Ã_>ò³[:XÞ%:3)?í>®j¤7®j¤7Ãdª<(Z?å0þ>S\?þK?ðÙï>ºY?Î­¹9¼9Îü>e,&<ÅÝ; g@?Oÿ>'¤7'¤7Ãdª<>2?:øá>îI?]DÜ>k>¯K?2Û6Ä¸~9ª2\<ð.9iç:à­>d2>¡¤7¡¤7Ãdª<O¢?ÐÇH?r´N?°
@ÿ÷§?ññW?ÚK":ä·
:?ã::ëºN?:>«¤7«¤7Ãdª<âÌ=ü=	Ô5?º¶=-=m73?K§ý9é/:/ê¸>jv;Yè#;ïn@?,>À¤7À¤7Ãdª<«¯Ê>@4>ß=?²¸>É>g7?+Y%9Ûª9ÿèx>0ô:ùCâ9)z?©>Ö¤7Ö¤7Ãdª<uÝÞ>>ýCC?l]>m>4?/¸û..9]
¾âãÎ9(¬9¯Ò?¾>ë¤7ë¤7Ãdª<f	?gF¼>aÓ:?b>	R>¢3?¤¸À%Æ8?J¸¾þ¾8ðIM9,n>ÃÖ>¥7¥7Ãdª<lG­=7a=©D?¾r>¡º3>ïà,?ED=Eò<ÁäO?öF÷<!ö§<æq<?ü>z¥7z¥7Ãdª<j%? ±>kB?Ká>Ý<¤>ô/?Ç»9KJ9ê^>Ö: 9gøy?£#>ô+¥7ô+¥7Ãdª<4*?"Þ>¼'D?ù>¨ X>Ã15?&º9<9Fft>x9	¤9£þØ>x'>mA¥7mA¥7Ãdª<Z,?Cà>BD?A²>v>^}9?o@¸®÷Q9¿ê½Hâ90O:/Ü>èV>çV¥7çV¥7Ãdª<ß?>.ë?[?¯e»>d¤?´=2E=FRj?Èì+:û4î9YÄ8?e>al¥7al¥7Ãdª<´¥?öº?J¡?£J?îØã>FD?ý£9./¥9ªiØ>º:PêR:b?åv>Ú¥7Ú¥7Ãdª<ßX?1¯?N?dB¤>Öðf>@6?Êgª·c9Îý½¾ñ9J9M?®x>T¥7T¥7Ãdª<ö?1>>gd?hHw?¥DÜ>Ñ²?RÍÓ8T%b9=Ão>¢µ&:ùR:¹×?>Í¬¥7Í¬¥7Ãdª<
ô>`Ê£>ö¸>?9¢÷>×Î¥>è*??ød8²9Ì=09-é9Oh>'>GÂ¥7GÂ¥7Ãdª<f×?hÁ>J4>?0å«>O½t>àÍ3?y822N9¿ýE>h¡S8J¥g9iáé=Ï>À×¥7À×¥7Ãdª<¹ë9?Dê>+K?á¬å>ò¢>Gk4?~n9Çr´9`,©>'.D: :Þ×?>:í¥7:í¥7Ãdª<w!I??M¾F?^(?õpÇ>½x6?u¦8:9I!>b%ð9/¨×9þ?Ü>³¦7³¦7Ãdª<'Äö>Õz¨>z;?'J¥>Sým>bÌ1?Q¸º8&³g9MN>¦ï;údÏ:[×7?}'>-¦7-¦7Ãdª< >Z-T>A?Â¦>³S>Än)?0Fk6S9Û­ê;c¥):ò9n{?Z*>§-¦7§-¦7Ãdª<ª?Àq>î£\?Mù>Ýñ¡>S;E?Û8ÍÊ9g4>dh;¥¶:­=?¬0> C¦7 C¦7Ãdª<yû>Øx >H?ýÃV>¶ß>½k7?LÊ¸p9ïýW¾t÷9àËn9-¬?D:>X¦7X¦7Ãdª<B¾
>Ú>«=gåS? Ç>°>2×;?VH=»üµ<*^L?[å9¹{9Z¤?B>n¦7n¦7Ãdª<1à>`Z>d[A?C	)>^¬õ=8$0?S8¾´9ö=xoÁ8ìç8ßÏ?%b>¦7¦7Ãdª<æ>úw9>ìÔ;?Àö\>c#>°ñ,?ªÂ·¹9wî½­w/:×H:·¨ß>æd>¦7¦7Ãdª<÷¬<Õ<)?MqÖ:7×:Ï»þ>È
¹ª"9ÿMÚ¾Nõ¦¸q(9÷8¾p>®¦7®¦7Ãdª<néÝ>ÆÆQ>g?èë?ÌA¥>gf]?¦ê¸ï@9ÿ9Ì½)Ý9f]Ú9£?*x>úÃ¦7úÃ¦7Ãdª<¡S>©éA>,aN?ûÿ>´`M>Yõ??8Gµ[ç18Ù^¼MlÙ9?zû9FUÝ>ø}>sÙ¦7sÙ¦7Ãdª<M³>+m>ÆA?+x>Ð®6>}â-?°A¸û=9³ì#¾àèù:Åò¥:îÂ@?^>íî¦7íî¦7Ãdª<&?gÌ>´P?§6k>>±µF?Éí¸îc9^/z¾j_9òÕy9)°>Ð>f§7f§7Ãdª<a°Ö<V<öZ2?cJ	<Þ.ä;ó?¾V¶G¯9 ¡¼L9üÜ9%]ã>¬>à§7à§7Ãdª<R<Õ=sz=Oê<?Ê?ÙÙÈ>*?wrd<O<c J?4|:¼-:äÄ:?¢´>Y/§7Y/§7Ãdª<§"µ>39>ÚÑ4?:öÙ>`° >1-?12õ¸ßQ9¾&ªí8h9Kg>­»>ÓD§7ÓD§7Ãdª<?·>²r?Ö>1>]UQ?³¸
09{Ët¾èN:§o-:´?öÆ>LZ§7LZ§7Ãdª<1Q>Ý¶=wøN?ë÷>?Né?Ó6?Ò<R¯6<nÀT?åIª8½9ræ=Ì>Æo§7Æo§7Ãdª<Ñò#?ãyÚ>l@?Ã*?\»>ôQ7?:ÙP·x}P9U8½VÂç¸¹9\ÐH¾Êä>@§7@§7Ãdª<{{Ê>Óýq>'4V?y?²»>äÿK?¾XÆ9eNÐ9Âó>â·À:hi:`.S?H8>¹§7¹§7Ãdª<N?-×>\]u?V·>tt_>eKR?É¯·ã¸9ïnò¼
«:ÉU:´;-?[@>3°§73°§7Ãdª<gë>¼Ê>BiM?þK#?Õ®é>Vä2?ëxd8?%£9ý@³=g´þ7öÕÉ9B!=~m>¬Å§7¬Å§7Ãdª<Hn=®Û/=Â-?
ö=Ä='D ?¯.79Úî9ZD>OÑÏ<*F<Ì7*?k>&Û§7&Û§7Ãdª<(KS?üO	?»öD?º8>¡B>¾;?þ}6ùC98J<MÐR9<L9<=?F>ð§7ð§7Ãdª<éjÎ<Lð<70?6t+;v&!;#/?¾å¹²$9Çê¾|â(¸}M9é.'¾
>¨7¨7Ãdª<1?Â? äl?FC?i'?f?g¸9²19¶mh>÷Âò9F:,pØ>>¨7¨7Ãdª<í*?¥>©_?sËG?)?\ÐC?Ù¿=ïÈ<â&K?ñJ<×;Ñ	p?F>1¨71¨7Ãdª<ë ?)¨Ö>&ß>?H>¸D>#8?ÜC¶\7Ìý¡½Õ9Ýå9k¯>­>F¨7F¨7Ãdª<L1?mì>Ì8@?Û0È>tF>Ë4?-À9i-9!?U=¾9¯È9:­ò>­>ÿ[¨7ÿ[¨7Ãdª<Q9Q?Ën
?¿tA?û«>7äi>	Â;?Mì7.;9ÄÆ¡=´h:ÿY):Kg/?¸¿>yq¨7yq¨7Ãdª<j.=ë1ÿ<õö.?ÐBe<Á6<c<!?»ãn¸P'»8Bb£¾ü«<m9<¬(?^õ>ò¨7ò¨7Ãdª<-jª= 3u=ië1?´jV<òv$<~à&?2ÉÖ¸ÊJ93¾4R¸®r9?Ò½S>l¨7l¨7Ãdª<þÇ%?×BÔ>AñG?g@¸>Ðy>ÀW=?¾î6î9 9ü¾<VöÝ9{Åÿ9)Þ>|>å±¨7å±¨7Ãdª<Ã·>Üt>ü÷??âd>!)>fü,?t¸µ9Ó
¾<¥Ö9aÛÎ9ÅÑ?Y>_Ç¨7_Ç¨7Ãdª<i?%« ?w²X?¬xT?î>Døc?ïAY9Fo9^£0?]:j	¶95H?o\>ØÜ¨7ØÜ¨7Ãdª<RS_?]¿>`?±?tL8?Ò]?PaÍ98º9+?)":s)ò9Îm+?>Rò¨7Rò¨7Ãdª<»VH?ØT?KÁD?RO¡>w[>Õ)<?ÝË¸é°8b¿rÆ9S¬m9*UU?Ì´>Ì©7Ì©7Ãdª<_¡ >ÖF>«O?Î)?QÄÍ>vO=?
j¸F9ò4S¾¿99!9üx?µ>E©7E©7Ãdª<ý¿>éÜ>wÒ<?v>§>C­i>87?¾Å¹Ø9°C`¾Îj9Â9 Íâ>¹>¿2©7¿2©7Ãdª<s?ñp©>~¹I?Ñå&?aç>B¨8?ÊÀ·ÑÏ;93½/r¡9°-9°y? ú>8H©78H©7Ãdª<|ù>Û¬>GO9?L>]>·+?£[û¸¼$y8@#¿×á9«9oöÓ>¿>²]©7²]©7Ãdª<ç ?HËÙ>E3<?ÿ>9F>hí0?ø|¨6øÊT9³J<Û_+929C«>/>+s©7+s©7Ãdª< 7=?F"ç>êQ?
£Ö>µ>­yE?¼Ëå8#Þ¥9RU1>#8äÑ>9eÆÚ=R>¥©7¥©7Ãdª<]#?±>pk?Pìë>§ >e@M?Çk±8Ò{n9Îs>>³o::©?:h ?ßb>©7©7Ãdª<þû¡>± U>B?ºá>Ëy >Í4?¶ ·¢8AJå½iO9vy9è??>³©7³©7Ãdª<dDÇ>Lï>ºÞ??Yv÷>ô·>0,?ß©=%)M=óS?î´Ë;Kc;tj<?>É©7É©7Ãdª<ë	??¬>-SK?Û$?ÙÁ>ëK?Y8Ø9HO>ènY:²^:+9?>Þ©7Þ©7Ãdª<§sÖ>O>
F?-Ë>e>?\0?!"â7Ò¸9°ÎJ=í¸1r9ß{m¾
>ô©7ô©7Ãdª<6º<7<<ùä2?d©e;ÓC;ºG?t¹Qº09~cÛ¾èÚ!¹8©9Ht¾®®>~	ª7~	ª7Ãdª<!ÅP?Ü;?ðJ?¦·?øØÈ>sÀG?qWB9.9Þ?îå×:¸Ö:Ì¢3?öÃ>øª7øª7Ãdª<AcÒ>ø>"S?lÃ0?Èæ>ÆD?Ëy¹Æ¡:9ß&+¿ûèc;K;Ô´L?Å>q4ª7q4ª7Ãdª<æ\Ï>]¢>ét??±V>¸_>.?%<Ã¸½Ä69»¾3:PÆ::d?çÐ>ëIª7ëIª7Ãdª<¹?,ÅÌ>îC?$
À>Uþ>BÔ8?WCp7+%ä9vÌ<ØT:|»:t?¨ä>e_ª7e_ª7Ãdª<rÙ=³ß=Rè.?°ï<¸fÇ;]«*?í×¹¥ch9L¥¾@ÅÁ·Ó9«½Öé>Þtª7Þtª7Åþ²<$Ò>$mX>¯x?D»d?½^?JGX?â9«9e¿ï>ëà<Û¦y<Â£f?ø
>Xª7Xª7Åþ²<IÉ=j =
	7?ï<jË;hç&?o¢¹Wº8ÙH¿?ù;ª_;2?ß&>Ñª7Ñª7Åþ²<É?ÅDÈ>9?	>W>>)Ì-?×¹±õ8·V¡¿Çzó9c½Þ9ë?{>Kµª7Kµª7Åþ²<ü
W?ÿ?{BU?ë>Ì>2ÑH?LöÈ8Õ¬9LÕ>59¾S¹9(z>b}>ÄÊª7ÄÊª7Åþ²<K?\?D?6÷Q?NöB?ÿê>CEU?k9Õã9øS>Ýöu;Qd;PJ?:~>>àª7>àª7Åþ²<N¬>	6L>X?7+?×Ù>qI?Ø{9à­9ùS>aRé:!È:ô]?þ>·õª7·õª7Åþ²<Kò>ù>ÕÌV?E0?Ü3Â>´À<?<U9Í]U9aÆ>BF8së9¼=>1«71«7Åþ²<&?QÒÛ>&VA?N>äÊR>4?	åR¹¹8ÞÉ¿è×N:I:Q+.?D>« «7« «7Åþ²<²:§?6?j?Øçø>ô;>a?w8c·®9|Tb=k§:d9êú`?±>$6«7$6«7Åþ²<:Ð>Í§>©Ù>?5Ks>Þæ'>y9?v¹Ir%9^
ö¾¹Ãz9Ä«V9n?£>K«7K«7Åþ²<àr%?3Ò>LI?2A?BO?0<?	ê"94=9Ü>|L;,Ú:ª-?Å>a«7a«7Åþ²<ºQ'?©;®>q×u?aî?5y!?­Z?P^Ç9°Ê9Îû>{º§:ý{:·e*?2Ê>v«7v«7Åþ²<z?áfÂ>àL?}ü¬>fÚb>P6C?¸Ð9[9®r>ÏË:¾Ý:ÿ20?ÊÔ>
«7
«7Åþ²<¸¸%=N¢ô<Ók-?8 =u=ód%?òW9U¶ª9ê¡>®³¡:jN:ÖaH?Âé>¡«7¡«7Åþ²<ÜÍÖ>%>E@?3½>]>i1?Z_88qÍ÷8¾x>>¶$,:<
:Pë?>ý¶«7ý¶«7Åþ²<j)1?xî>5/>?ßW³>Æ	>}æ1?Ìòg8Ó95Ê=ÌmÁ9Rý9ú)?Æ.>wÌ«7wÌ«7Åþ²<ÃÅú>	í>2þX?ñ^ü>Ðòª>S÷<?¿¼Î¸\9¶Í¾ÕÂ$;½$Ý:»>?p3>ñá«7ñá«7Åþ²<×*?
Ð>lQQ?Qù>;pª>ëp;?f9W:n9Úl>Óõ::i5?F>j÷«7j÷«7Åþ²<è28?û§Á>s?¸¿d?cÃ?×DY?îí*¸çæÅ8ð]¾h':*t¼9H{U?U]>ä¬7ä¬7Åþ²<2«:?Ì­Ï>óf?"?q	>~?b?²jÇ·b_9:,!½Å 9:9ôß?`m>]"¬7]"¬7Åþ²<®"?EÛ>R=?C>mJ>ý!/?ö9%¹ó8B¿¸5­9¨9æ|?`x>×7¬7×7¬7Åþ²<ôÌ<Q<=µ%?Û
;G]Ñ:>t-?["þ¸Ô¿9:õÔ¾ø7±7¡ËX9*DQ=Ë~>PM¬7PM¬7Åþ²<áuz?|ÃÜ>é7?ÿý:?ª»>N?U8¸d9HIÓ= ²	:©g:¸÷>i>Êb¬7Êb¬7Åþ²<Fÿ>Æ²>7?AV>Ð®>>¤û.?CÄ8¯p9-$>u
8ä8oÕ">&>Cx¬7Cx¬7Åþ²<¦Aú>)b­>XÀ8?6·>h\]>­ü+?n¸Ìik9©¹¾åô:Äæ:ÑWè>¼º>½¬7½¬7Åþ²<as@?ª·ò>ûJ?õû¸>¾Ó}>Y:?
·K7ÇÏ8­þz=F:=MÖ9Ê"?®Á>7£¬77£¬7Åþ²<z}x>]>H?yW>JT>|µ7?ÅÆ¸}A9þ¾á-9t[£9ö	>ÅÓ>°¸¬7°¸¬7Åþ²<8½K?Ö¥Ò>w?¿»?>$ph?ý8þÙ^9(|©=Ïz¡9Tó9]µ©>ùÚ>*Î¬7*Î¬7Åþ²<¸µ?Ü?a?wxª?JZ?Ë?7cì9·«|9o?<Ò;r´:ã{^?"Þ>£ã¬7£ã¬7Åþ²<C?³<?®Æ:?®3?8ö>ØÑ:?ÖS9·Ä9u¶²>w³::êG+?Ãô>ù¬7ù¬7Åþ²<¤¦ ?R¿>Õ¡V?r¯?XE¸>1­Y?õî8º9A@>(:
b:Öø?ûõ>­7­7Åþ²<F£?²°>¨N?f¬>R¥c>¶ßA?¹ØÒ¸Zt£8Å%¿­Ü:(:¥Þ>Ò>$­7$­7Åþ²<-=;â<ï)?­$;ª÷:Ì§*?Iç¸Éµ9÷ÊV¾ «7kì8d*º=O>9­79­7Åþ²<É{÷>nÄ>{`V?k>ÙØ*>¨tG?Çè·æ9©5d½áÃ96þ9Ä6t>a>O­7O­7Åþ²<
¥?â ?¦R?n&?ëô>?vÞ;9êó/9-«?ô1	;Æ:B$j?©>}d­7}d­7Åþ²<uK/=ú`=°,?þNa=¯9=CP?fy¹Ê_o9A\¿Ëy¬8li9e>¯>öy­7öy­7Åþ²<¢I?'?øB?¦7ª>5q>«§4?$)Z7KB
9ü®E=)v:ºÃÌ9ÂÛ5?Ø>p­7p­7Åþ²<«ß"?¯ïÙ>
R??Û|>Ñ¤<>þ+?Á­à¸ü9û¼¾sy»¸ÐO89¿°'>é¤­7é¤­7Åþ²<¨ã?U?ÉÂ?¹m?º+ß>´X?ÆG8ìÛ¸9Ì=:²©9æÈ9ÄÙ>H>cº­7cº­7Åþ²<ËÊ¬>±O>'ûT??Î>ñD?G¢^;;ø:(e?9P<±;d|:?K>ÜÏ­7ÜÏ­7Åþ²<	ß?»ô/?H?°5	?tb¸>>?lØ8}9Ì¸é=nÔ:>Ú9+]V?ûT>Vå­7Vå­7Åþ²<ÛÝ>ßº>ðÿ<?nÄ>²O>
F,?XÏ89Ì®>ÜÔ8xHV993>ËU>Ðú­7Ðú­7Åþ²<<Í>¾£>TD?6·«>¯Wy>îL0?¥ûö8eÄ9o0b>Ä:ey:®Ù!?j>I®7I®7Åþ²<´>CÓ>\÷1?é=Ä=¾=9%?|¹9·8Z¿y:èA:8Â>>Ã%®7Ã%®7Åþ²<5%¢>ÍZ>sÞ=??½>Ùß>TÚ)?Ã*¹çR<94ç¾ÉÎ4:°1:ö>?¦><;®7<;®7Åþ²<ªµI?Ë?8ìF?Ì/Þ>ì>¯;?¬9"×ô8/Û
?é:3ºñ9ÿÂ?f¬>¶P®7¶P®7Åþ²<ÂËd?îóá>O?ÝI?ûÀn>?´;¤ç(;nC?Nñ3:Ôæ:"Ê?³>/f®7/f®7Åþ²<¤©?o)·>tüL?ö¨>º0c>c>?øâ¸+9nK¾åÃ~:Q%:HèD?À>©{®7©{®7Åþ²<rê#?¶ª>1Ïu?Zÿ>Ü><
e?¼¿¥8-¾9Bß=.:V.S::Ý$?0á>"®7"®7Åþ²<Sd?g¾>ðÁ<?Wf>k(>%/?\#à¸9­L¾õÂØ:ë:ý-O?ë>¦®7¦®7Åþ²<ã [?«>tå£?Ìè@?!÷©>nG?0¥9;u9\,?Ók<éñ;=7z? >¼®7¼®7Åþ²<ÎBP?l?wF?ë>`î¤>\g6?p¹b<9ãc¾Ik:jÛm:ú;ý>: >Ñ®7Ñ®7Åþ²<¨3È<K×<.?åû=Xèð<Á%?8¯u9îÑØ=Bâ¢<K&l<\0?«J >	ç®7	ç®7Åþ²<f®>À²l>U<?2>kÎ>Tø,?}~·ñÅÆ8Áà£½¦hÃ69a9^<L >ü®7ü®7Åþ²<ýP?.	É>ãÝ<?×`>e#>Ëì/?¨.Å¸ÓGR9È
p¾.8?U98X¬=a >ü¯7ü¯7Åþ²<L?Vç>|Y?<·I?à?¢<?÷"9¼Ë9·äL>ÃÇ:J{Â9M?_h >u'¯7u'¯7Åþ²<f-]?uõ><	g??%p¢>æc?;%8Yb9£þ=Ç»:àMV:|P`?Ìt >ï<¯7ï<¯7Åþ²<~ò>'¹>FòA?­O¨>Ïöx>]-?éóØ·{a9Þ,v½J&;2|ä: ¨:?Êy >hR¯7hR¯7Åþ²<YÞ>æh>l&L?6¦Á>ï>é9?¢¦È¸Ö^e98ò_¾yÂ>;·¸å:ÇT?! >âg¯7âg¯7Åþ²<×"Ä==ë§*?º;;Á;¨Ì?ôP´¸{9f@2¾íF¸hx9Ûû"¾s· >\}¯7\}¯7Åþ²<øÁ>/u>äÅI?½Ó?=7?ì5?KßT=[=¿Q?h­:ÝÿÕ9!?.Û >Õ¯7Õ¯7Åþ²<Ö?,±>MYP?.É?IÓÅ>ä4?!i¸i<º9Ù/ ½)U;ý	;
F?y
!>O¨¯7O¨¯7Åþ²<x{Q?äüþ>VPR?g¯*?|â>Òí@?¼¼Ã9\#9à&?x:Âj#:LB?.!>È½¯7È½¯7Åþ²<¢Ô?aÏ>;D?Sù·>+>nO6?
£Ò¸Ü.¯8¤ç¿ìÖ¹9û/Ú9ÏÚ>!>BÓ¯7BÓ¯7Åþ²<õ<=»n	=¹ /?"CZ;(ý";eh+?oÇå¸3ÎÉ80¾¿&Õ¸*s9¡)¦½["!>»è¯7»è¯7Åþ²<Ëù>°¨>U=?&ÄX>Ùô>Æ0?'ò98°«y9ç¨¾=0ã9';9,3@?`$!>5þ¯75þ¯7Åþ²<òµ?²¾¾>¸U?ÙáÁ>ý>ou=?éÄØ¸6îo9Ig¾ÿ:»:¤ê?+!>®°7®°7Åþ²<#ô?0½>ç`=?ô>±>ð/?°3/899å®=Øb 9Æ`Ñ9_Ä>¢[!>()°7()°7Åþ²<Óa?àÂþ>b?N*?s¤Ï>÷¨Q?!Áu9~E¨9|ðº>@fª8sZ9>©k!>¢>°7¢>°7Åþ²<÷©Æ>I>@Ú8?¹nn>Æ**>qY3?Ðe¹B+9ÑL¿Iûâ8iô9*ÓI>u!>T°7T°7Åþ²<T¡À<$<ÿF(?½<;<`;Ô?îpä·G¶8Qj ¾&R8))9çq>!>i°7i°7Åþ²<á??1<ý>hùA?Ì>aï>ýB?¹Dø¸¼±|9+{¾þî!:7@:"?+!>°7°7Åþ²<±W?2Î?·WV?´Î|?Ü:?#ÏM?CÓ9°üh9â¢?AGÍ:³Äm:Ê]?QÄ!>°7°7Åþ²<?´/Ã>_ÒB?3Ð>3>ûQ:?Cs÷¸b9DÜY¾-:ã9>Ê?×!>ª°7ª°7Åþ²<h¶?Éç¶>º½U?Pzò>3W>ÍF?âls9o9á>=,l9	Ó9Ï¨Ó>kù!>{¿°7{¿°7Åþ²<é¥>E½[>«R@?þ>1 ;>ê³0?ó9ÆbÅ8´¸?7þô9µ»98='?Ûù!>ôÔ°7ôÔ°7Åþ²<£fÑ=t=§a-?3K·;·;2?u}¹Ä8ã,¿n¹h	9ÃÁ^¿
">nê°7nê°7Åþ²<¥±>Õc>^G?þü#?yJÛ>p??K9Â9èÀ>ñ\
:¤l:(ß>È">èÿ°7èÿ°7Åþ²<2ü>6ò?>'´J?T³>g§z>½'7?l8Ý¡|97©ï=¤[\7DB9_S=â">a±7a±7Åþ²<g®ô<ëc´<}-?ÉÔ¿;*Õ;­_(?GL¸Ï9%Óº½0sQ¹E9¸¿U">Û*±7Û*±7Åþ²<x+?.?ô?Ðn?3?dáa?V9¡"9)?÷Ùä9$D«9ª	+?ªZ">T@±7T@±7Åþ²<
Í?¥?R?Èo·>Nn>°E?¨®¸9(¾zR9^|À9¾ö>Áj">ÎU±7ÎU±7Åþ²<Å
:?sL³>hÐ?wà>ë w>·
h?ã¸ÊÐ_8')¿é Í9éøÎ91¸ý>o">Gk±7Gk±7Åþ²<<¹L?8Û>o?n~ý>H>ÇN\?üO°¸æß9p¬¾CÐ9­o³9þº?Ð">Á±7Á±7Åþ²<>	[>;Á5?Z>b<>YÅ.?>T¹¼:9¸H¿ÿö9Å³Ó9ïV?B">;±7;±7Åþ²<?A»>TAB?Æ(·>¿>4J/?­öµ:oBu:¤î=?HÂ9÷c9ÿ+Z?°¬">´«±7´«±7Åþ²<-Î®<	W<-\*?±;ö;3Ö*?ò¸¨²7ÜøåÀ>Â8\ï8ÛQÐ>PÊ">.Á±7.Á±7Åþ²<Zª>"e>A>?ÿ>~<>¿4?HÜ¸99V¾ÊV9ë½9N­>Ûã">§Ö±7§Ö±7Åþ²<=¨?È×¥>À»n?×'ä> ´Q>ôB?xì ¸ÝT9PBÂ½h:zK9X]?ä">!ì±7!ì±7Åþ²<c{?Ùí>?1ô>Ä}>Fyw?}ÂI9Fg¤9¨>%È¡:F:yP?Bì">²7²7Åþ²<^Â?¹¬Ç>üK?iWï>}l>IB?YÎº8
¾9áû=E :¤:Q+?!#>²7²7Åþ²<áE¦?ð%?6ø?Õb^?ç>dpv?üI<9¯¯9ü¦>E:ÜÐ9Ûq?Z#>,²7,²7Åþ²<-¼ö?@yZ?Ò?Ï¤?ù?o?ä9À)9¯j?sïx:W4
:f?7Z#>B²7B²7Åþ²<d¾?ve¸>Wó@$I?=µÐ>Ä?f9Ù9t¿?©:ã Ð9sá?4\#>W²7W²7Åþ²<:L?¬d¤>YI?Q>8)>0@2?W¸fò¿8B¹¾z;T0;ÜØ5?!`#>úl²7úl²7Åþ²<âº?¾I>èox? M?³>ëSr?°É7¦û96=]Ú9òÔ9~?u#>t²7t²7Åþ²<ºkx=b½:=mG*?ü­;¸;vþ!?f®¹ñ#8?òÀn»·øHX9ÿÆ´¼z#>í²7í²7Åþ²<»?t?ò~?¨Ñ5?öbÇ>½qi?7ð°9ª)i=ÖT
;"Ì¼:;?p#>g­²7g­²7Åþ²<
ù=>Ç>Õ¡;?*>,5ã=Ö3?[«)=EË<°YU? Ë:=y©:ê³?±#>àÂ²7àÂ²7Åþ²<áí>=°>1L?E?GÄ>çò6?Õ­¹¥ú8U¿ðdÉ9Ô¸9üx?HÊ#>ZØ²7ZØ²7Åþ²<ãe?|³>ÒF?Àîó>Í£>>?Ho¸ áÐ8¤¡¾úò:ú^á9?ûÎ#>Óí²7Óí²7Åþ²<	? ±>ÒáF?9Ë>%>je??èRÁ7ÂWg8ËíU>¥:5:²ri?ñ#>M³7M³7Åþ²<L?|õ¦>ÈýH?1,l>lá>wy??«4¸µª8õ¿ÐöµÀJ9;»$>Ç³7Ç³7Åþ²<æ½?*?ðúl?b?V¥±>÷e?H7EÃÛ8×è&=&¶Â: 
O:Áp?"$>@.³7@.³7Åþ²<tLû<Bc¼<¬¾*? Ô:v¾:?]â(¹Ë/9hðõ¾i³9äD9ÃL>l*$>ºC³7ºC³7Åþ²<ÓÀ°>æm>W3>?>ØL<><Õ.?>ys¹0Ûa9þû	¿[ª9`·<9¼f?]?$>3Y³73Y³7Åþ²<¿#?ÄÂ>.L?¾ÑÀ>M>I:?`ðµ5M_9¿P;ÿ:Ò;î;z@?[$>­n³7­n³7Åþ²<
zî>~>áN?[NJ?`R?8?¸g9U9Í:?ó4­:ñ¢S:ÁQ?ü[$>&³7&³7Åþ²<¾?:>8ø`?gsL>¸>Z.E?^}8j9¥=8Ñ-9t9Ù>$> ³7 ³7Åþ²<´i?£©>o?ÖB?Wú>8G?bb9¡M9eR"?î£:_R:«×ü>E$>¯³7¯³7Åþ²<}Z>ÈI>¤ì>?zÂ>M>ÿj3?êV9(A9-?½9^Xª9ýÛ>S$>Ä³7Ä³7Åþ²<m%?Áb¶>1ph??«²>MN?.9êX£92ÆÚ>Î)´669¸<$>
Ú³7
Ú³7Åþ²<^cL?+Ð?E¡@?Þ5ñ>g&>â¹E?~µÞ¸ÉA9w¾+&Q:=ú:ÃW'?Ó$>ï³7ï³7Åþ²<4Þ>È>ò <?¸W>Ñ>çÛ-?æ¼«¸²ôo987¾ñ~Ô9%9yC?}«$>´7´7Åþ²<Í10? Ù>÷BO?FJ«>
­m>þ~8?Ë¸ivo9ÈÙ¾}1­9ÎN¢9¦?Óö$>y´7y´7Åþ²<í©M?Äqä>µxf?Ëu?¯a±>»|P?¾48mK93l=ÿQ:Ñ:k	?÷$>ó/´7ó/´7Åþ²<Ï
Ô>yÐ>^ÚG?ê8 >;Ãf>¼¾1?ÒÑ7^¹8¥·I=´ï9®Ó9õ¤H?%>lE´7lE´7Åþ²<%aA>1X
>yë2?r>|÷6>¯Q)?ÐOÎ¶µND9ð¼Ô+i;÷;ÒK??R%>æZ´7æZ´7Åþ²<I;?d¦>Ê[?ã#?óÚ¨>içw?NV¬¶>À75~å½×ß:ø:5ùK?8%>_p´7_p´7Åþ²<TÃ=Õ=þ&;?bâ<¯ O<[y,?0'!¸].9ì½39r9ïÃV>í!%>Ù´7Ù´7Åþ²<	)æ>´ë>ÝäI?áQ>tN>._6?·ùO8So,¾øå^:ß*:Ï/[?#%>S´7S´7Åþ²<\1?U¾®>æ?»5?_Ñ­>ëR?y99]?9Ø:qø/:aÎ??£0%>Ì°´7Ì°´7Åþ²<Ü?ÍË>
Ñ=?ï>ï{<>z0?r¨¹¤°,9ÔqÖ¾\: í
:?8%>FÆ´7FÆ´7Åþ²<EVú>aâ¨>ø»=?»?>1Î>.?Hi9ZÒ9>Â·»9¬FÌ9Ä?ë>ÈP%>¿Û´7¿Û´7Åþ²<Ãà<²º¨<0*?GÜ;lTn;à:?ùxA¹*c8X/Ú¿t:¸;DH9
ßÃ½p%>9ñ´79ñ´7Åþ²<ÿÆ?â¶¿>Ø«J?
¨>çI>>?¸µ2
9?»>¹¼9dDÐ9-úç>gu%>²µ7²µ7Åþ²<5è>,>U?¶lc>M>b¼6?v­ø·{Ñ9ÀÍ½¾à¸9íï9Å>G%>,µ7,µ7Åþ²<¼ðâ>An>Q`F?¤>Å·_>
¸;?@²¸e-x9w¾ºå¦:F1:Nq?.%>¦1µ7¦1µ7Åþ²<ßH?ÜÞÐ>8Æ@?`¾w>¡	'>7Ø=?äeO9ç
_9ÿî>!óm:	 :ÄP>?4%>Gµ7Gµ7Åþ²<®ô?E;À>
b:?iW>Ó >q¿+?Ë!¨·:9°½8q<9³~9o¢>D§%>\µ7\µ7Åþ²<õ+?f÷Ë>	:;?Í1>¦Ob>Ì/?µª$¹
!9ù!¿a¼9}9=>)¬%>rµ7rµ7Åþ²<V7?pø>n=?M
Ç>>,ª,?üÕ¸J	9>Ç¾VuÕ9Þg89*?¡µ%>µ7µ7Åþ²<Íãá>Z>K?c]>®2N>Û28?;¹`¹\'9ÏÄ¾ú\9¯x½9°ÜÍ>ËÃ%>µ7µ7Åþ²<¯4=ße=£®.?zÑ=ù)Û<zQ#?7,¹m}89Å=3¿âe:~«:,@?RÕ%>²µ7²µ7Åþ²<¨1?ñ4½>ú)p?í?ü©>ã?W?ôH8×ÅS9`ìò=T:iTR:ÿ"?aä%>øÇµ7øÇµ7Åþ²<OvV?¸©?ÞH?#rh>Ï$>Ç??à¤R¸$DÐ8!v¾;9+Ør9&â?¾+&>rÝµ7rÝµ7Åþ²<=d]?dÙ?Ý1I?<¿>°|>B?Ä7¼;x9
$<¡å;Íá:Y%?¨Y&>ìòµ7ìòµ7Åþ²<"/?Ð¡>)k?øÝó>k>¯1R?e,97/ïB9o.ó<j:
7
:ð³ï>é&>e¶7e¶7Åþ²<¨Ò>ó>µh7?·§8>}%	>W,?èh®¸9Â¦¾kÕE8Ç9%J½=&>ß¶7ß¶7Åþ²<®?r*?e¡k?Å#?o×¶>ÆLe?¢7ÚÒo9J==:r½97?ª¿&>X3¶7X3¶7Åþ²<«à?E£¨>Ih?"5¬>õ&Y>ÒK?¬Ú7Éä9ÿ7=4]»¶Æ¢9c0¶¼Â&>ÒH¶7ÒH¶7Åþ²<M/?NÐ>ýÉW?@Ð>mN>ðL?>N¶7%t9(?=tH:®:£ô&?=Û&>K^¶7K^¶7Zd»<À ç>	>´mH?>
²>ìq>©i<?M¿¹79í>¾0¸W9©Ô9
×>í&>Ås¶7Ås¶7Zd»<õûÅ>B5>²8?uG>2å>mû&?m¥8çæ8@¸>¢M9P
9O9?»ô&>>¶7>¶7Zd»<`?1¤?%[?\C?ë¼>à\?ßÄ9õP¬9Ñ=?£s4;wØ:MhU?'>¸¶7¸¶7Zd»<§ý?È>³ß??W©>;s>;2?ß
P¹åÅ¦8¯¿C5¢:0xh:q 2?¨%'>2´¶72´¶7Zd»<æ%}>ê¯2>ÈV5?Z(>v_>x-?S8ÁÁc9ì>ÀÈ9ëóç9Ý>-'>«É¶7«É¶7Zd»<¨óò>W+¥>LG<?@~>>d8>Í~0?6%·å©p94¼î0m8!9¬Ú;> N'>%ß¶7%ß¶7Zd»<mÆ>>%µ;?uÜ>>!3?a¾ú8fÅ9,">©R:}¨:ú²;?a'>ô¶7ô¶7Zd»<_'?Ï>ÐzN?9ø¹>»Âr>D?ÿ9su9k>r
:êÍ9Ên?|'>
·7
·7Zd»<ÄAR?^âÕ>¨{?DìÉ>øZ>m?=^j¸øj9!Ô½e$:@S:Ù?N'>·7·7Zd»<«T?Hï>À)c?W?Ðp>x]?eÇ¸ß¯9TëL½A:á":ºm?Þ'>5·75·7Zd»<ïÍÀ>Ç;>Ô}6?á?Q>ßq>*4+?ÕÕH¹Æ´S9ÍÚò¾õÈ·QÍ 9½ö½ª³'>J·7J·7Zd»<Ë:&?LÎ>YúM?.>HÞG>8SI?ÜSB8ÆÍd9mÙ=ô9.£¬8×?´'>þ_·7þ_·7Zd»<°s?ö>Áò|?²-(?Þ>]k??8Öò9×Ç=¥.:è99H?F´'>xu·7xu·7Zd»<9?¦h?à?L=?FØ¸>Eä?)^29ì±9>§):®õø93s.?\¹'>ñ·7ñ·7Zd»<<þ7?âÉô>k@?rð>#3>,Ê9?øs9Ñ9µ>u±¹9á´9Äg?]Ñ'>k ·7k ·7Zd»<Ó{3>ÕFÜ=fP?õ?y[À>R¶A?¦ÙC=Õuá<a^?Tà8ê¦9@,>/ò'>äµ·7äµ·7Zd»<Ô>>Ì3<?ônÉ>ÒÊ>ýÖ5?Ü¶W8tæ]9
Ýø=¤L6NÒ9c[·;ò'>^Ë·7^Ë·7Zd»<t¼>¬Â®=³^E?åÏë>ü'¨>Ý3?óÔ<rÛu<¼]?kòx9ê­:Ä*p>ãò'>×à·7×à·7Zd»<¬>>^>xFF?è\>×²5>KC6?).¸À-9Hi¾x¥L9,9vF­>põ'>Qö·7Qö·7Zd»<å?ÎN#?) i?rY?¼Kà>'Ðw?L!A9ò|9Ä>K9
:mcé9ùç?0þ'>Ê¸7Ê¸7Zd»<­ø>²Z¨>ñ=?´}ü>b¨±>ê5?ë9T39É	¸>¢©Æ89IÞ/>.(>D!¸7D!¸7Zd»<ºnÝ>_é>úö6?/¾S>®'!>&.(? "¹ö¼9XÕ¿K{Y¹Ð)9þí#¿j
(>¾6¸7¾6¸7Zd»<¸6?ËD½>ÞIv?ê°>R?>k?Rë·±È(9åu²½8|9G¦l>Y(>7L¸77L¸7Zd»<;õ>Jô§>å:?ê8>Þ>Lý,?sÊY·9>/½ ¬ :©¼#:d5û>é(>±a¸7±a¸7Zd»<íÍ>îu>1\V?&ð>ÍR>ÒO?Õ[É80³9¼4>»Æ29Ç9NE >ì/(>*w¸7*w¸7Zd»<×z,?ø¶¹>Ám?
>	Ù$>:M?¸êE9êÄ½S¡Ô8Z9Z>Q>G(>¤¸7¤¸7Zd»<PK2?ôXè>·qD?¡ÿ?|BÈ>[9?;p8LK9m@$>×;åõ :?L?yY(>¢¸7¢¸7Zd»<|(Ø>+Ñ>~PG?ÖÛ>I9>I	2?Cs8v÷T8§5?OsÐ:Ø©:ÚË?[(>·¸7·¸7Zd»<
ð?¿?Òp?Ï?{5?g7S?¿m9Uõ9ë>kµ:)«F:Æi?¦[(>Í¸7Í¸7Zd»<¶?ðð¸>	E?Iùg>ÈN+>JT-?IÄ¹ÝéÍ8â F¿-Fj9nÚ!9ùE9?4_(>â¸7â¸7Zd»<±?öh¬>À}H?}®>g>y>T3?eé¸¸í´8¿¡±9ëóÀ9¬ë>¡v(>ø¸7ø¸7Zd»<Ò!?ü6½>¾ïZ?¦µ
?p®>ñK?jì8N9*æ>"@:Ä9mh?&y(>}
¹7}
¹7Zd»<`.?EÈ>ï^?yý>J>ÀáW?´ú8]19nq´>_	9Ü¤9PU>Ûz(>÷"¹7÷"¹7Zd»<L?ÓÜ>lû?¥b?vÒ>ý×??(99ëè>Wb:ÿ:f5?(>p8¹7p8¹7Zd»<ùK?Òº
?!¬?>·,?_·>5q?à9¬9Ì¿>¬A:9ýä9í]X?§(>êM¹7êM¹7Zd»<ËÇ?Ã¡¸>ÂÏA?p/¤>Ai>Ç14?ùö¸ê«9çK8¾÷Ñ9z9]Q?Ð­(>cc¹7cc¹7Zd»<ü0?.7à>ÝJ?÷³?êfÈ>]XD?:Â9þ9bH?Ð9f¥9to!?Óµ(>Ýx¹7Ýx¹7Zd»<³

?â>>öz?ÿÍ>	A|>¦!P?ÇzË¸«èl9zà[¾±ý6:PP:c.?ü·(>W¹7W¹7Zd»<æñ>²§>Ï8?E¸0>w>1/?Ï¸¤çÑ8¥i$¾¨K9pæ9!È>¼(>Ð£¹7Ð£¹7Zd»<iíq>ß[!>yé??5ì£>³j>BÜ2?kÔË·9HÌK½§ã0:ye:õ+?#¾(>J¹¹7J¹¹7Zd»<×Ï>Ç¿>SÃA?ý<l>ô¶*>ý 1?¾Ë?¹7s^9ø¸Ü¾þaP:Ö½5:jÃ?c¿(>ÃÎ¹7ÃÎ¹7Zd»<c?ÌSµ>n@?1K>úÀE>p0?
9Ñ9í->Êå8â96d>LÌ(>=ä¹7=ä¹7Zd»<ìv=áÉ<ÝÙ0?ÀÛ{;±É5;V1?}k¹~ö"9¤8¿708´ÙA9¬¶è=îí(>¶ù¹7¶ù¹7Zd»<Þ§ó>£>º>?!h>¡~,>Õ@,?)3¹Ä99Uo­¾¿ýÞ:1J:¸3:?¶)>0º70º7Zd»<|Ï>þ>£¶>?--·>.Í>ñ;/?1K¹ú¦K9,¿?r9LúL9Ñ.?¬)>©$º7©$º7Zd»<£\?´Ï?ÏêI?d?É>?«$V?Ôx9p°9,Ö>ÌZ;'V;r@?W@)>#:º7#:º7Zd»<¥¸ð>ý)¥>P:?£>¿Eu>Æ*?íóþ¸æ~9³£ò¾	êÃ:·¨:2¢?ç[)>Oº7Oº7Zd»<Iy=ÐÓ8=Ç£,?ëÃ;¹·;Í?~\i¹ûÑ7=@À57:92Ñ=òk)>eº7eº7Zd»<aÇ
?s¥®>½lK?áM>ù_K>Þ¶??wä{¸£/9Å7¾¿P:´Ôý9@R?¾m)>zº7zº7Zd»<Ý}a?dÚ
?yxK?Uäå>êÝ>L?48Jq¦9¥=ºd:â!:-Õ=?©)>	º7	º7Zd»<5Î
?AõÁ>P*;?¦â>3]>1?¾E¸f39Ó½m
ò:b®:ã2?)>¥º7¥º7Zd»<þ¨¢?q\F?ÙìQ?ù?«>j\?òÝ¾8Ö9Y>Ê³;Là:=bu?°¤)>üºº7üºº7Zd»<"
?pª> ÐC?á´>¿x>#S9?rÐú7j»d9y[=aÞÞ:¾:vÄ2?3¬)>vÐº7vÐº7Zd»<ø²?t£°>ãÏN?\e>$6&>ÅêK?fU·*ª9öæÓ¼µä:n­:¾à;?dÞ)>ïåº7ïåº7Zd»<}ùÍ>PG>ü©>?Xþ>¦§H>³ó*?õ¹m>Ñ8lV&¿'
Ë9ßa
:3Ñ»>î)>iûº7iûº7Zd»<Y?ý¥>O?ñ5¥>;Ä_>^=?Yh¸óÕp9=÷½ø9.¯¯95?Áó)>ã»7ã»7Zd»<È¶>_w>®ð<?Z>#>²	+?{½O¹ì\ç7ÜeÀ/9!Zw9që>³ù)>\&»7\&»7Zd»<qKë>/v£>Ü?8?´>Á¥>þ/?´§¸ÔÕ9=K¾9:Ñ-:´°?¬ú)>Ö;»7Ö;»7Zd»<á¤>,\>&â>?|:>@>	z*?T(7À¡5²+ð@øªà9Fyí9ñ1ò>ë)*>OQ»7OQ»7Zd»<­±C?­(¿>h	?äÖH?lOË>ã|?¡î8à«9ÛÞÉ=µÿ¨;"_Z;¡F?Y/*>Éf»7Éf»7Zd»<¯=4Ô<pÏ/?É¼k;ö
N;{r?v§G¹h9Ô^?¿Ç·ÊE9oò½ÇE*>B|»7B|»7Zd»<ç?øª>C8R?9>:	<>ö{G?y9¸F9ô¬þ>,¨9Rã9Y?ÃO*>¼»7¼»7Zd»<1
?&-§>w6J?Î>OT>¢Ç6?òý¸î.9úðG¾¹¨Â:r:L|@?|*>5§»75§»7Zd»<¹ó>I>ÓK?H|Ï>ÖC>U5?gd ·z»9sÛ¼k89£Q9SÑÿ>m£*>¯¼»7¯¼»7Zd»<ùïø>lô«>ñM9?QYa>;à$>ò.?{I·¹|9l½õ+ý:ª:EQ?.¦*>)Ò»7)Ò»7Zd»<
æò>¿N¨>7º8?o¼o>:ï4>8)?´-¹®B9Åø¿µ:9ñ9ý$?×Æ*>¢ç»7¢ç»7Zd»<àF?Zá2?ÈèO?ý >ÒÜV>WÐ??$§Q88Û±9(â=C½;D¼:î_7?<É*>ý»7ý»7Zd»<q"=ã<ZÉ6?ò¼<Ì¯;a{?sÝ;¹¼Ê8Ü|¿C¹T8ÌS]¿&à*>¼7¼7Zd»<>øÇ>O>Ç;?Ô¨N>bC>Lj2?rý>8FÐf8¶ÔÓ>ëÓ:
¸:LK?úõ*>(¼7(¼7Zd»<ÇL?uZ?LD?èý>7³°>í7?Þj8Íø9eã=W.;üì:ã<?¾ý*>=¼7=¼7Zd»<@ç"?èÞ>¬V;?})¡>ý`p> ¢+?Ùë8ê}9Èm>µÖ;Ü;·q8?«+>S¼7S¼7Zd»<¶Õ>Ý¸>É9?¶¯+>LQ>çï)?t¹`7K9e`©¾`Ý%:îO:Î?°+>|h¼7|h¼7Zd»<» Õ>æ>@@?Z&>ôÌL>Ïo0?nk¥¶0Ð¯8²Ýð¼fP};K|);?O??à>+>õ}¼7õ}¼7Zd»<¡«?tº>¶¿J?ü>x?>ÂN9?ªÝÈ¸ç9¥ª,¾'ª:W#q:4?e@+>o¼7o¼7Zd»<÷2#?jÏ>ÛTI?¾ç>NÍ>@>?øTO8
£¹9õ=r9%9Éî>ØR+>è¨¼7è¨¼7Zd»<ãÑ>þÉ>1A?­>äG>·3?êI«6 G9Â¿[<,Ü7ñ©9¿&=T+>b¾¼7b¾¼7Zd»<êú?Ö³>ÍO?Ñ>ua>~T4?	J¸
>9cÔ9¾°;*Ô:á?ÊW+>ÛÓ¼7ÛÓ¼7Zd»<eS?;JÐ>Âè?ÿ?>ð?DEÈ7ùG9v0=×-ý9¾Ã9c°%?h+>Ué¼7Ué¼7Zd»<£²>òS>;>?¬Ú?Tã¸>Ì3?8N8IÃ[9íð=2|A:Z~H:"
÷>¯+>Îþ¼7Îþ¼7Zd»<E­>&ag>o??>½O>/?ÔÕ¿¸ü:Ò8é¾iÙ8)%9ö}¨>+>H½7H½7Zd»<ºW?úðÉ>JdB?}Qö>()ª>¹I9?
¸­©9FÌç½¥pÖ9z¬:¬Ó>¢°+>Â)½7Â)½7Zd»<(êÇ>×>RX9?Æ+>|.Q>-+? :Ü¸5j9Òép¾=:»9ôÿw?·+>;?½7;?½7Zd»<
è°>3¢f>]D?Hëj><">»X9?®ë8"9*º>qÀ4:­Ú9ÙS?-Þ+>µT½7µT½7Zd»<¥§>mAh>ê¤8? ,><ÖJ>þ-?Û({¸F*ù8K¾3Í9òÅ9æ.?³ë+>.j½7.j½7Zd»<¦)?¦Á?^?-Ü@,.?öm?;\:¢×9Ô¾?o9;©°ª:u?qð+>¨½7¨½7Zd»<ÐV?Ñó¥>ëJ?>:y@>¬NB?ªPª¸Ô<²9úô½6¿¯9i°»9¶ï>ó+>!½7!½7Zd»<Ñ?AîÁ>JG?}8	?<·>¶??è8Tµ9ºR>¼Äð9½ã9*m?,>ª½7ª½7Zd»<n>íùÙ=d,?1f§=!Â=)Õ?¶u¹x´9XêÍ¾428Æo9E¿=Ð ,>À½7À½7Zd»<[Æå<U.¥<ä
2?Îc¸;|:;g!?rðt¹i²¤8÷\¾¿Ò¼¸û9I:¾Q",>Õ½7Õ½7Zd»<0j?3b¯>7Úb?ýZÚ>Ê²>¦+Y?æèÝ¸k9N
²¾{Z:®Æ2:Ïm?î,,>ë½7ë½7Zd»<!>/à=Yn3?J)&<hÓü;W?(?èX¹Ì_9G/¿¸¾I925¾¶V,>¾7¾7Zd»<o	?ëî°>MVF?ÚT´>w>ìë0?óR8o4:9g>BdE9±~9wgÆ>m,>û¾7û¾7Zd»<û?8?íëb?öÉ/?úÉÙ>¡N?\S91cÏ9èÏ¥>=":û:WA?þr,>t+¾7t+¾7Zd»<ò¢?R>³ÙW?òÉ>DT>¸VC?}úï7Ð=l9X=â\9z9¼oí>ët,>î@¾7î@¾7Zd»<)ßs?|?| N?·â?ÂJÅ>>?Í²±77è9»¿=ÎWö9và9uz?ou,>gV¾7gV¾7Zd»<ýú>¨>¶BJ?g^2?|¡ò>r2<?5ÃF<ñ;S?ªKj:øÍ92?Ö,>ák¾7ák¾7Zd»<8=ÕõÉ<£;?bR=ýW=°-?çÔ¡9Ç9ÈÏ>EO;;jý)?Ã,>Z¾7Z¾7Zd»<ì?Ð¥>»p?÷,?1ýÅ>õg^?kÅo9*¼9ïE?èCÒ9+Ö9Uû><,>Ô¾7Ô¾7Zd»<ÕÕë>Æa>ÏpK?AA>i"6>/c3?+è·zíû8u ½:×Þ9[Â?¥,>N¬¾7N¬¾7Zd»<ÞÈ<¹<ìu)?´G<
ÄÕ;Þþ'?WS¹;¸89Hr¿åÆ8Çr9ÇêQ>è©,>ÇÁ¾7ÇÁ¾7Zd»<½6@?,?:x>?N>[Q>Å9?8ê7þ°9½e=PÆ9ê-N9Ô°=?µ,>A×¾7A×¾7Zd»<ÍÝð=)s=³ìV?­;?9>9Kj?Ç	A=­HÁ<±¬?ÇVl<Â<#h?[Í,>ºì¾7ºì¾7Zd»<h>/J>#OE?î)?ø¼>3ã<?^Ñ3=F¬Þ<»N?á3J=Ó~õ<ÓÚR?â,>4¿74¿7Zd»<ì¤½>Ä>SÛ9?_>O_>½Ì'?"W¸º9>¾*¸H¨9¾wê,>­¿7­¿7Zd»<·&?¿Ä>ëD?i¹
?¿½> );?'½8Ö9Åá=¦80	9¿´>Uï,>'-¿7'-¿7Zd»<WÜ?¹>F?ðÐ>V>êÕ5?ék8M¥9Ã¸
>øxt9i©¬9[<µ>Q-> B¿7 B¿7Zd»<{ö>È>P;I?v$¡>v&e>4?2¹2ÍO9Ö±¿Iï¢9¯Z:Æµ>b->X¿7X¿7Zd»<Á©×>Sß>¬6A?S>$>ôÎ)?üàÀ¸x¢n8!êN¿¶Âª81È9^>w->m¿7m¿7Zd»<m?Õ¹>[rA?_>J>0? MH¸Áo#9ß¾º{V:¦z]:ðé÷>Ì->
¿7
¿7Zd»<È²=o=l%*?å;æÂ;É?ø ø¸f(F9\G ¾ÃÊ¸8;85:$?ØÌ->¿7¿7Zd»<u¡(?¾¢¶>^l??45>-lT?~h»8ypr9äE>¶â9<³õ9Ëì>MÐ->®¿7®¿7Zd»<cê>éþ>:êN?X¼>&@>A?2?¸XO9w` ¾Ò¤96´9Nßé>¿Õ->zÃ¿7zÃ¿7Zd»<ç>|º>1H?:îd>¦½!>\,5?[Ø¸ªî.9¿z¾(<Ü9;ßú9¼à>yÚ->óØ¿7óØ¿7Zd»<1!?ö¾>8xX?Nr>Ñ6>$DC?öÚ8æ³q8Ê ><+: :¾Þ>Ðá->mî¿7mî¿7Zd»<O ?e¯>Å®F?Õlm>÷¿$>Èv8?¢o\8<ª9Ù=Z9é¦+9»6d?>ç->çÀ7çÀ7Zd»<7Ù>ÓµO>ý4?ÃO=â(=w?8¬=«§X=.K?_:b/:r@?e.>`À7`À7Zd»<?3bÍ>8?Æ0>Tk>ëø,?v%¹9Þ¿Y¥:Õ­:9?Ó.>Ú.À7Ú.À7Zd»<Â>°a>??sæ\>ì$>1r+?Ý¹Äú90}[¾5¬¹:X>:/?¬/.>SDÀ7SDÀ7Zd»<D»ö>R>O¿H?IRÈ>3>9?ÄgC8ù±9=­í::rtX?6.>ÍYÀ7ÍYÀ7Zd»<÷9Ä>\7>®j?? iª>î$u>õ1?Å¹Ã¼8Ê"O¿f :¢¡:²?¡=.>FoÀ7FoÀ7Zd»<\ì?J¦?IZQ?­µm?ì?çR?¸:½!Å94¨0?µS:ôÈ:g?dM.>ÀÀ7ÀÀ7Zd»<Íó>à>ðJ?±G>b>>î/??é!¸»ó9à¶½5r÷:t}À:K$?S.>9À79À7Zd»<ÅLE?ÑEÙ>wh?ìQ+?páç>Ý#=?Õ§·T¤¡9	Zs¼¨¦¶:Ã:àê$?²Z.>³¯À7³¯À7Zd»<g?ðÃ>SBM?Ã·>c|u>z¢??m©Z8D÷9§&Å=zN(::"?~.>-ÅÀ7-ÅÀ7Zd»<Uë>¬>ÇA?ün¹>ºA>V2?*Ù··9ä/½68G9{P>6.>¦ÚÀ7¦ÚÀ7Zd»<þé<4¬§<ï1?^=á%=Ó5,?ìd=9Î¢9'>/¶9{¯¨9q"Ý>L.> ðÀ7 ðÀ7Zd»<e[?z(?H#@?³s¥>PO>L?ó7]¸41H9¦q
¾Qº9ª3¬9õWÂ>\.>Á7Á7Zd»<mÃ¹>q]t>±B?>ÁþH>9
,?Vj¸`¯õ8ñs¾g¥Â9BCë9 ÍÓ>a³.>Á7Á7Zd»<3v?%Ö>ó?Õ?Y¤û>÷ï?ª9ú¾ë9g7¹>o4²9Xù±9*?Bµ.>0Á70Á7Zd»<Yí>Ú(>F?)?ÍöÀ>vZ+?¯u9ÚF9q¦>Í¢9VÙ49if?dó.>FÁ7FÁ7Zd»<1b?¤?¼?K ?Ûµ>øb?ÿJ9Òª9»e> :]æ9(?äü.>[Á7[Á7Zd»<6??o±²>OQ?LO¬>QUT>Þ¾O?ó¥ì¸lP9QU¾*b
:Ôç¹9[>?Ó/>ùpÁ7ùpÁ7Zd»<.¡è>øÍ>]±<?P>6c>è3?¾¸s9	Ku½c»8Ñ~W9áÆ^>"
/>sÁ7sÁ7Zd»<Q} ?GÖ>½??v§>ÁÞt>(/?È­8É9¡q|>o¢Þ8u/ú8Ïã>/>ìÁ7ìÁ7Zd»<ì¹?WlÇ>XF?i0>«_>-(-?V¤·V¥o9/½Ó7:\±	:Ôâ*?b/>f±Á7f±Á7Zd»<¨].>á÷=»J4?è°=®=¸G#?¤À2=xá<ÆëJ?oÕ8<¸9èi>ÙC/>ßÆÁ7ßÆÁ7Zd»<¦Z.=v×=D*?a=ÒÖü<û!?<96'9´\ê;±k<E/<`,?þO/>YÜÁ7YÜÁ7Zd»<Ô"?Ü>zö?fÛ]?)é>âs?Qxo9^_9´!ß>x;»b:jÍ?tt/>ÒñÁ7ÒñÁ7Zd»<sSW?Ü>º{z?uEr??#^?G:9ã9£^ò>¨	ì:(:Rd?½w/>LÂ7LÂ7Zd»<îÁ?>¼¼>MQ:?=ü=¿= k(?ª==J®ï<J?ÁÕ:H:»Þ=?è|/>ÅÂ7ÅÂ7\þÃ<Ø:§>-H>]ùU?×l?V?J??5=%Ó<À[?Äk:½jÁ9ä4?­/>?2Â7?2Â7\þÃ<Ø8?Ó4÷>Ã&??¼£¿>t>X-?üC¸¨Ã9¡(¾W90÷Ò9ûaº>õ¯/>¹GÂ7¹GÂ7\þÃ<·½>$ì>áè:?Ûg]>Ò¸'>>ø(?Æ?J¹G±g9·wß¾T9[£x9!]Ú>¾¼/>2]Â72]Â7\þÃ<WÙ>>dÅ:?õ	?`èÅ>YB1?jc´¸òuy9ò9¾}8:>à	:F+?ÚÙ/>¬rÂ7¬rÂ7\þÃ<ìs>ïR>^8?;>²Y>"-?*à»8fUÎ8\é>d69LÕÌ9É»Å>i0>%Â7%Â7\þÃ<ä"P?aÂ?¾K?dw?µ#¹>¼3?âN!9èÍ9O?s±N9 Æ:GÅH>>0>Â7Â7\þÃ<_]?,ôÒ>6R?àú0?É¾>Ðym?üÙH¶%V¤9ðp»;¤¥9']9D?
?(0>³Â7³Â7\þÃ<-G?
È?"qD?¿ïÂ>Ãe>¹1?È¸6n(9)aN¾åÃ"7´ú9Û=F20>ÈÂ7ÈÂ7\þÃ<°Ì?~®»>ó÷Y?B>µ>ðdk>ÓE?ó¸Z9¥lÃ¾ò^Ë:O::?=0>ÞÂ7ÞÂ7\þÃ<*É>^>}:?ßÎ~>ÚzA>(?=jW7ã_9Ê/Ê<m j9Sì¯9N¶ª>ÔJ0>óÂ7óÂ7\þÃ<9oJ?UÎ>¯Ïz??ì>rm?xkóµp9Ä»Ñ)¸:IR:ý2`?\0>ÿÃ7ÿÃ7\þÃ<Áîö>¯y¨>¼;?wO\>Ë >/?dÔ¹/9\O¿¾@Á9¨ç9
ÿÕ>¸0>xÃ7xÃ7\þÃ<ý;Í>+>FFH?;x>P>7È3?àß¶5£jË8×%æ;¶q9:Æ¥9ØpÉ>Ì¿0>ò3Ã7ò3Ã7\þÃ<¨JE?87£>A¹?"q?£?û
h?Ld9%£9$³>é£):E¿	:ç¢?nä0>kIÃ7kIÃ7\þÃ<æ?þ»>KàN?àÍ>å>nñ6?fÛÏ¸9ó6­¾ 	=ïw£<<W?^ë0>å^Ã7å^Ã7\þÃ<0J>æ
>PA6?·=>^à]>4
+?äàt=Ñ=}M?Ç=ïI=4Ã9?~1>^tÃ7^tÃ7\þÃ<§â>¼Ì>(¢<?< >i¤>>.l1?¹zça9g¥¾¡9!¼¤9÷ªà>J1>ØÃ7ØÃ7\þÃ<JlÕ>Õ->aáB?qß1>z>/?Â¿ì¸ª¬9§ËG¾oz9{.¹9ÝQØ>K!1>RÃ7RÃ7\þÃ<iÙ>éq>âJ?¢>K]>~ê4?8#9üýó=Ì'¦9ÆY|9ì(?Ú'1>Ë´Ã7Ë´Ã7\þÃ<ÐË?÷­?wáY?q~?v¬?,4X?:9Îø9¬?>	:6:,¬?8A1>EÊÃ7EÊÃ7\þÃ<t=6!=0ãh?7d%=ÁÀ¬<Tu?¨¢8=G °<$/?û´9­ßØ96¢Õ>I1>¾ßÃ7¾ßÃ7\þÃ<¥«?_°>Ï\?ÙÇ¢>o_>@:?Ï8³ËÒ8Îû>xï)<¤¯Ú;]îF?J1>8õÃ78õÃ7\þÃ<¤¸>È/s>^B?!ºD>W>Z,?mbD¹fÀ¶9n¾ÛI<n<Ñ.?ëe1>±
Ä7±
Ä7\þÃ<o?ªô>2¢z?Ên?T7?±h?¸9*ûm9áF?@nº9Gì9Ö·É>	h1>+ Ä7+ Ä7\þÃ</'?MÊ>
T?óá?+\­>(:D?8ÛÆ9eë_>4Á90Ä89Ø?d1>¤5Ä7¤5Ä7\þÃ<¶Ì>k>ÃDC?È>-<>ö£4?Õâ7¿8ÀÍ>Þ/:v#:Ù
?1>KÄ7KÄ7\þÃ<HOC?püÉ>Ëw?½Yo>)>}R?¬78ne-9@)e>L:>Öâ9ÊC/?+ª1>`Ä7`Ä7\þÃ<:A(?tå>¸;?æ>DXQ>P+?ó¹¹Jz9©¾v¬8Þ!U9&O>¯1>vÄ7vÄ7\þÃ<Tìç>B,>mO??¥·>Ç{>ÙD;?Ða·«w9`7½Wçé9°À9·`?Ü1>Ä7Ä7\þÃ<66?)à>F'P?B_¼>Èéi>¥(N?Îj·¸Y99R¤}¾©;Ä];½bC?cå1>¡Ä7¡Ä7\þÃ<î?Úc·>s¹U?mÿ>0>ªë\?.l¸y\o9¥R½¹ü:Ï¨{9­:?¶ë1>~¶Ä7~¶Ä7\þÃ<m? ÉÆ>qsI?=Í><>G\6?j5v7º×91Ù<Ö%;25Ç:eÒ)?î1>÷ËÄ7÷ËÄ7\þÃ<àc??»#A?ÌÓã>dº>x6?¨Ú1·Ó
9DÄ ½vD3;:úÿ:H3?øî1>qáÄ7qáÄ7\þÃ<Bi>zÏú=Çâm?<`?_Ï¤>ºP?8Å|:B':P¨A?P$(9­Ì9¡{R>¥2>êöÄ7êöÄ7\þÃ<3?Váì>A?ý?ÍÂ>8?,¿#6&­°9ëCm;$ß;§n;zWT?j2>dÅ7dÅ7\þÃ<´ð=±»/=}J=?çÚV<7<LÏ9?¦3Í¸è\¤9ÈÍ¾æs8¡ÜR9&>22>Þ!Å7Þ!Å7\þÃ<py=ÑúÞ<Øç-?9·T;à¯A;G?-¹ÄB9zò¬¾¦I>90%}9ÿnÀ>®C2>W7Å7W7Å7\þÃ<éÎ2?£ää>ÙûG?kÐ>7c>{¯<?
¹Fu9kÛ¾¾94	Â9NÍú>MJ2>ÑLÅ7ÑLÅ7\þÃ</=¸fÝ<âØ+?5­ä:õ:Ï:*?
?MX`¹	fÞ8Æ¿)¡9YáÊ8ðN"?Ú2>JbÅ7JbÅ7\þÃ<û±-?Êïå>3bA?ïf>f¸A>Ó>?úÜ´6â9íå <w;§¨:UH[?(2>ÄwÅ7ÄwÅ7\þÃ<£óN?Ò
?nÑ>?nVÛ>^>ó@2?Ù8¾]«9è×i=¡«9e¶97[ñ>C³2>=Å7=Å7\þÃ<}?@¶>&ø??oäø>4f±>º3?<V¸r9Fý½í#:Ö9ô/?Õµ2>·¢Å7·¢Å7\þÃ<¾5P>» >wL?Ôïè>À>p<?¼H*=U.Î<ñmS?Ò9£¬9\QC?V¹2>0¸Å70¸Å7\þÃ<B>p?v	è>à?;¥>;Õ#>õ?äC8q/¢9jÒ[=:¬½Ð9h¤C?!Ê2>ªÍÅ7ªÍÅ7\þÃ<­	?Þ{´>C?ðC>qI>(V7?a¸¸!u9ç¾¹mR:r:Ñé5?zÌ2>$ãÅ7$ãÅ7\þÃ<r ?"ø;?Ë¼I?ÅYÉ>P>1R9?dÐ<PG<À­?ù¤p;?è;æÖA?è2>øÅ7øÅ7\þÃ<¯>Dk>9ÿ>?XªF>r>F1?Ù`¸Ë;-9Öø%¾Ê{q9°9ö³Û>3>Æ7Æ7\þÃ<{ØÒ>>>-??/Q?¶ZØ>þ -?ÙúG¸^3n9WìÖ½rØ9ì|¦9f»Ê>3>#Æ7#Æ7\þÃ<"q?|ë>&û??+§
?ð¢t?ø9Jb95%í>WQ:½.:¾@?`*3>
9Æ7
9Æ7\þÃ<£¼z?)	î>nÔ?<Ø?m,?L?5-:[(:Ø^?ÇF{:+Ñ	:`i?ÂM3>NÆ7NÆ7\þÃ<}^®>¯­[>3K?ûox?Ã3%?È}@?Ö¡<Ó8<<W?:¿Õ9Ä#?Q3>ýcÆ7ýcÆ7\þÃ<í?,¾¬>VP?Ì!L>ÎC>»a6?K7¹[¾v9Ú+¾¾vc:ºd:»Ïþ>Èm3>vyÆ7vyÆ7\þÃ<ëÐ¹>ªäk>§I?°DÉ>ÒÆ>BÝ*?¢ü|8
0F9gd#>æ
:p
ò9¿è?·3>ðÆ7ðÆ7\þÃ<
e?æ¥>ö
c??åª>$ee>9·>?`º468Y8ñÐ[;ã:öû:ª9?úµ3>j¤Æ7j¤Æ7\þÃ<O¥^?¥ð?cýE?åµ>í­y>p«9?|¼·uJG9Ê4;½Øª97ÉÆ9¶Ü>FÕ3>ã¹Æ7ã¹Æ7\þÃ<ä'ù>¦>|??hÍ>y4>
/?ên¹8/H°8¥?lmó9äÔ¢9ýZ??òÕ3>]ÏÆ7]ÏÆ7\þÃ<îWÕ>²$>ÿAD?ËT>i>	Þ1?^k¸@·8{ý¿9ö9@v?Óâ3>ÖäÆ7ÖäÆ7\þÃ<La?Äuè>"Vx?9bô>¤>@t?æÕ8s9,>ù9Fw¨9d²Ë>úó3>PúÆ7PúÆ7\þÃ<ðá?ªë¬>ÓH@?¿!h>ø#>ô5?d¥8:#9:xN>ä<9Rµ99³º>p4>ÉÇ7ÉÇ7\þÃ<­	?Ü>úd?ó¥>&H>ZHS?A8l@9J­=Çr9J79²)?þJ4>C%Ç7C%Ç7\þÃ<!U?Ìè?D=?ù&? ¶>ç¥:? J8¥29[&ô=¸7:à8æ9zK?4>½:Ç7½:Ç7\þÃ<oë>Ã#¥>6|6?#l>mV\>`-?_jp8¿¤;9ÿ#>Øå9^9ä?a?`°4>6PÇ76PÇ7\þÃ<Ï6³>¡vz>û,7?/¶>w>g2?z}"8Ôid9i¶=6c=:¤¦*:Â
?¹4>°eÇ7°eÇ7\þÃ<xø×>\´>¥8M?Z&m>¼z>òD?7Ú¢&9ÄÊ<Q*:J:!õ?RÝ4>){Ç7){Ç7\þÃ<¦wú>Øó¨>¥Á=?e>2uG>5+?;|á¸Üä~9´vb¾¾ :Àk
:?ò4>£Ç7£Ç7\þÃ<Q"ú>\¢>zE?Ù¼>v9Z>þ5?J	À·ñqÔ84hç½@KE9,~9Á¤>±5>¦Ç7¦Ç7\þÃ<ï>æb>O?¾n>(©=>è9?è¸dr!9nÇr¾/Ùy9JÀÂ9n6¤>5>»Ç7»Ç7\þÃ<\?7/?²Ê??(«>Kçz>¢.?QJ¸º
L9]~ý½gÓ8	Ä9µ>¡*5>ÑÇ7ÑÇ7\þÃ<Õ?Ê°>íjQ?Ð> r>ïÞ@?ºL¸(N9ò£½ã:>i:ñ?­;5>æÇ7æÇ7\þÃ<Ïç?CÉ>2.E?ï>J>%bC?×´8Ä69N}>ø)
9ý¤­9±K>Ê>5>üÇ7üÇ7\þÃ<j«=­Ù<¿8?ê<æîÚ;L?að¸®Z9¼`r½Àq8wd9ñ>ÕF5>|È7|È7\þÃ<xs?ZÎ>Á?nN?8©Ì>ç×?ÏÝ9úG9¦Ù9?Ã2:V1Û9JÈP?P5>ö&È7ö&È7\þÃ<úò?Gº>(iG?º>T&>h 5?þ©70m9Þ7=¤ÁÄ:-:wª3?~^5>o<È7o<È7\þÃ<1±?é÷>T?·?1²?j£?Á·?\Ô9ª~9QÜB?æ×<Jñ<ºr?üa5>éQÈ7éQÈ7\þÃ<ho?6²>uB?#Ê>Ùn>ú1?¹U8óê9\\/>>%
9f%-9:@Ì>5>bgÈ7bgÈ7\þÃ<`¤Ô>¤h>÷S?µ>ÖO\>áTR?`{)·|Ü9mº¼ÐÍ9Aú9ükÒ>5>Ü|È7Ü|È7\þÃ<LÏ$?hº>Wb??¹E??ªåD?0Ï:Æ1]:äDp?_¢J:õ¢::4?»¢5>UÈ7UÈ7\þÃ<vb+?Ð]Ä>zn_?ÖDð>ï¢>â½=?÷i¿¸Öz9'C¾Wz: ­%:{iA?½5>Ï§È7Ï§È7\þÃ<4c>ûf>À>?Ù¿>Ï½>zv/?Æt§=ì§G=¶V?yq<·Â9<S+@?!Æ5>I½È7I½È7\þÃ<«÷<n¹<oE+?Sü;*Üµ;·1?+J¹ÀÐÌ6#Y9Áó£G¹ÛT9%¿§Ê5>ÂÒÈ7ÂÒÈ7\þÃ<°Ì>ñA>ÑR>?Zª7>Á
>)?9É7rÏC9ºo=Û;B:n
:>Ê/?×5><èÈ7<èÈ7\þÃ<Ñ¥m?é!?à;?Ýí>Dó¥>¸w7?àª/9üþþ9ï[0>¥¢:ö*X:­&?åÚ5>µýÈ7µýÈ7\þÃ<¿=:EA=ÝÚ,?Øt=ÅçÕ<ï"?Z/¹ÛJ8wJÝ¿ö,9J9}{>ÆÜ5>/É7/É7\þÃ<X??|j¤>«éM?j>­wA>x[??èª5ô19)¡v;ù292Ó.9»Ä>»Ý5>¨(É7¨(É7\þÃ<Ò8î>>¾F?ÿË>ÃÝ>g/?TL©·´9G¥½2E:É!:¸º,?aí5>">É7">É7\þÃ<º?\-?)1K?>¿í>	>"A?âí¸.Å9)úJ¾U#9âw79èã>æð5>SÉ7SÉ7\þÃ<?°>TA?ÄàV>Ê·>¢/?@V²¶í9Ìü(¼S'%: º9{4c?õ5>iÉ7iÉ7\þÃ<UÇ?sá>¢4V?!>Ø>ì>+<?¼-+¸69í¾C=«p¯<$R?6>~É7~É7\þÃ<TÃ>0y>l¹H?>Î?L¹>Ê;?æv¸,:9ª4Q¾.9ÀÔ9´|? V6>É7É7\þÃ<ýÛ^?%?Þ¶D?)Ã>b­>Å6? L9kw¤9ÌR>Û}9JÔ9K>ð|6>©É7©É7\þÃ<ïó?ñp±>
î<?»zã>3>5Î>?ÞÃ·Õ,$9åz½3Ë[:ü[ï9ÿk?6>û¾É7û¾É7\þÃ<a?¯>4S?Õè>è>	¢D?¹=9/¯À9wä{>C: :Ë"ý>a¦6>uÔÉ7uÔÉ7\þÃ<ç¹>ÿu>vA?m½>U>u97?"D*¹9ÿ¾N	x:û{+:ê#9? ®6>îéÉ7îéÉ7\þÃ<SÜ>+«L>	´F?&>_	9>n*1?
¹9Ýh¿
^9j:9õH0?å»6>hÿÉ7hÿÉ7\þÃ<s	â>g>T?tk>i?>|}B?å¥Í8A79ó¨>Ì(p9¡J9ïk?Ä6>áÊ7áÊ7\þÃ<Û³o?
²?*K?'?£Á>ÅK?ýG8ßÎ9Á÷w=à>&:#w9I?ÞÇ6>[*Ê7[*Ê7\þÃ<¿>
?l2·>X`E?Öf>Äz@>b¼:?ãOö¸,S9vâE¾#¥9AÞ9
¨¾>ç6>Õ?Ê7Õ?Ê7\þÃ<é?=¦Ö>§T<?Rý>üö]>1?c(ò¸xÎ8 ¿åú[:¸Q7:?Ü7>NUÊ7NUÊ7\þÃ<I8?ç\Í>×À=?F>°o^>)Û3?à¸±019ÞB¾/à9Vñ9#õí>)7>ÈjÊ7ÈjÊ7\þÃ<gé¿>¡ßu>ÔÐG?^²?CË>G;?ãÐ;W)Á:j:E?£¿Ç:0:Ê-?07>AÊ7AÊ7\þÃ<DTØ>
>Ì8?Ø@x>Ã8>b,?8¸j9/q¾çµ8¾Â9¯>¸67>»Ê7»Ê7\þÃ<ªÄ=a@=2?óßÌ;.®;?æ7¸ÜD9¾@¾ d8Ýn9t=÷H7>4«Ê74«Ê7\þÃ<ºíB?lü>±E?&³>dë>¬/?NP¸	
9zÑ·½á¼9Fñ9¢?C\7>®ÀÊ7®ÀÊ7\þÃ<³îx?ÓÄô>d-?º0?Í>&Õ[?»øJ9
c­9%×><¹:\9ÿ+[?qa7>'ÖÊ7'ÖÊ7\þÃ<ù?éÀ>5­I?MÁ>> <?ãB¡¸Z9Ô¾-&9++9ü>ub7>¡ëÊ7¡ëÊ7\þÃ<µ¥k?ä°?ØF?¶?ÒÄ>9<?v¸>:29Ï½'ª:¥	:?k7>Ë7Ë7\þÃ<K=û'Ö<qÕ:?÷Ê­;§Qh;??3¹x¼49(BÚ¾yZ¸ô}9S<Ü½67>Ë7Ë7\þÃ<ø¿?þó*?¯ÆO?
?yû³>2gD?5¿î8ïÖ!9Ó¼>/::ï>'7>,Ë7,Ë7\þÃ<6Â?·§>bÏG?W?+BÇ>Èó<?\r*9n9Éý?äó9.gø9Yû>ê¼7>AË7AË7\þÃ<§^=Nî=72?&5<ý°
<»'?§Q¸OÂ9Ñ\¾;Qr:öD:ËÊ?[½7>WË7WË7\þÃ<¿½>Ê#x>ÏC?Ç> !C>'"2?[´·`é¢9cî¼äYá:O#É:¦h?ÀÁ7>zlË7zlË7\þÃ<MW=6=§K/?>
<ê;V?@¦.¹Oñ89¿
~t¹þq9BR¿ÄË7>ôË7ôË7\þÃ<P=ºâ<¨P?ZK>]þ¾=:H?®K>´o\=õÌ?¦¿ð<÷Âr<à}?îö7>nË7nË7\þÃ<®1>e0>I;?5Éå>ÍÔ¦>0M0?!Ô8sgx9Øp=}®:úp:G#,?8>ç¬Ë7ç¬Ë7\þÃ<*Ò=-ÓÑ<ã°0?÷·<e
L<æh ?Þ`¹y9Õ¼æ¾¢8ß$98U>¬8>aÂË7aÂË7\þÃ<*W=Sjå<dþ)?ô-ã;§;+-?ÒQ¹ÄBg9i¿P;¨8ãU9Ý/J>¬.8>Ú×Ë7Ú×Ë7\þÃ<
­?¤/??-M?=?Çê??¼;?1_9^9ÛÈ·>éwc:ßf:~ú8?q08>TíË7TíË7\þÃ<ùií>S >
9=?õ¶»>Lu>¨J,?ªº8T]f9OpO>%\Þ:.
:¾öF?/G8>ÍÌ7ÍÌ7\þÃ<?ºð=z7¬=¯ë2?û<l<?¹I9"á­¾0m¸>u9Ok÷½ÜR8>GÌ7GÌ7\þÃ<äÆ`?ª¾>°æ?À«M?âÅ¯>£Å?2`939'N?/ç0:À<Ç9Mc?£x8>À-Ì7À-Ì7\þÃ<l½>¾y>S]B?jQ>ÙþD>Y¥7?`j×¸ô9ÇM¾ðª
8u9.Ì=º8>:CÌ7:CÌ7\þÃ<1f´>4¬h>U|F?«a9>¤ç	>,?T¸Æ+]9|øõ½®l²9Ê9å.?h«8>´XÌ7´XÌ7\þÃ<`#?ßÔ>Z©?d?ã £>;Oa?h]Ó78¢9Õ?=ïY©:&Ý8:§j??´8>-nÌ7-nÌ7\þÃ<zt¸>WWn>F?ûÿ>®>`;?¸v5¾n9i";´%:Xç=:Nø@?èµ8>§Ì7§Ì7\þÃ<¡r=­î<R)?>©â;ó(¦;H.?ãJ­¹Ét]9ÓRH¿pô5¬³7PI.=ëÅ8> Ì7 Ì7\þÃ<;:[?1Þ>À|?ú¼?ñ;?;én?pÒÔ8#Jè9ê=	Æ9hñ9;¯?Ë8>®Ì7®Ì7\þÃ<)I?É_®>­C?Àó|>×í/>
8?¢Ú¸µü8øÜ¾n.2:ÚÁ:1#?õ8>ÄÌ7ÄÌ7\þÃ<4_"?H}Á>RÔV?åE?mÅ>S¿F?G:åG$:dq?èQ;:
xâ9¿S?§9>ÙÌ7ÙÌ7\þÃ<·¾>_|>PA?[>é>q7?8ö,9MÈ=Ç/û9²ç9õÝ
?09>ïÌ7ïÌ7\þÃ<1@Ã>Z> !@?Zi³>¢~>t¿*?D
¸ÝA9/ç¶½+£8R{9u&>µK9>Í7Í7\þÃ<Ãa¶>¼b>ÐN?U?ÒÐâ>õ2?M8¸¥98à=9;Ò×$;ú-F?X9>úÍ7úÍ7\þÃ<F\ý=hö=DAX?qJ.?¿B÷>ts4?JZ=¬<{$V?ÌÃé< ^<§+R?Ò9>s/Í7s/Í7\þÃ<
Ðù>ex>K?×aö>Ù°¦>±1=?
ÆZ8h?Y9*æ>QÑ9ù:Ã³>é¡9>íDÍ7íDÍ7\þÃ<NcÉ>VËd>³Ua?º¥
?!Äµ>{EC?Âw©7ïÂÍ8LØÒ=_ål:æ:¡ _?l«9>fZÍ7fZÍ7\þÃ<£ô4?Õã>SK?mïá>i><? *8ö|98>p}J:­Õü9iM?³9>àoÍ7àoÍ7\þÃ<cÿþ>{J©>hÍ@?T?6RÚ>%/?Â9i w9òÏ?j´,9· 9s
¦>¸¾9>YÍ7YÍ7\þÃ<ÁLH?&ûþ>ªI?!£?6¿>ë2?Cì¸æ¥x9	s¾1,ñ:È¨:J7?Èä9>ÓÍ7ÓÍ7\þÃ<Û¶Õ>ó>K@? L$?öÚÍ>¡QL?ê¸ÎôÕ8@`³¾l¾7ñ±9ì@	=­ç9>L°Í7L°Í7\þÃ<³?Y\­>¨A?·P>À>®».?qNË¸S9¬U#¾Æ69­n9³
Ä>:>ÆÅÍ7ÆÅÍ7\þÃ<»ný>
×¨>}!@?¬ýv>Á­1>¾î1?ðQÝ7¡Ú²9>d=Z½è9 ¾9°?.:>@ÛÍ7@ÛÍ7\þÃ<ÿ>¥>¨¬E?DÛ>1b>>b¥2?Î
¸åèt9¹½
ì9¡üÉ9?@R:>¹ðÍ7¹ðÍ7_Ì<´?²>_L?À¯>~}>U1?®¹ÌI8ES¿¾®9^Ö¬9i?0Z:>3Î73Î7_Ì<cÕ>ÞQ>®ê??ZS>»">¯c&?`[¹vå9EÎ¾¸j9]<Ø9sÄ>(:>¬Î7¬Î7_Ì<:$^?KÆ?¹ûI?éd?«×²>°ñ>?½ê¸Ä"9u¹¾N9t4Ö9ð¢>U¢:>&1Î7&1Î7_Ì<øz?Æº>úYJ?VÑ>±>§©6?ÚÜÇ8·Å9?µ0>Ø:Fß9Uä?-É:>FÎ7FÎ7_Ì<2±>¸b>(H? ;>àýJ>[_3?¸<y}9Ðä¾m|»;|ï;w4?¦ß:>\Î7\Î7_Ì<@X=²"=P"*?n%¶;æK£;Æ?~*«¹§|9o-¿Xm4·Î{ï8ÞÞ@½ýð:>qÎ7qÎ7_Ì<ä>¶¸>Y?8¡Â>©»>Jç8?vÖ¹»£9Ç¶h¾:vY:©Û3?Ëþ:>Î7Î7_Ì<¿lí>\>îA?wÂ>@>?/?'¹Ìp9Ä
¿ìR²9:Ú9&àÐ>¾;>Î7Î7_Ì<X?Oa>+Z?An>
>>wz:?z¹þ9Î¿=}¼¸9?9á |¾Û	;>ÿ±Î7ÿ±Î7_Ì<§»?gÊ>yý@?b>dA>àü+?©á7Ìî`9"/=r\:­:)]?ø
;>yÇÎ7yÇÎ7_Ì<¦Î=TG=¨
,?1=R­÷<Lú$?ïN-¹èì[9|¼É¾h¸£8Úø¾L;>òÜÎ7òÜÎ7_Ì<6?Mà>EO?-
°>Öt>58?ûºû9!-:Æº>P{9ã¼9Keú>þ;>lòÎ7lòÎ7_Ì<´®=º~=²/?×±Í;§â;5æ(?h^S¹@¨96Y@¿¸m|8°u
¿;>åÏ7åÏ7_Ì<þ:>Rö>¶é-?Gg-<P<$(?Tµe¹L×´7§¢ÀPK³¸rÞ8R¨Î¾m;>_Ï7_Ï7_Ì<¢>?>[j>?ú²>ÄÒ>±2?ÂB=/nð<¼^O?]jT==èº>?÷0;>Ù2Ï7Ù2Ï7_Ì<mÐ¾>è>ö8?áaR>ª>Îý,?ÔÒL6HH9±´Ä;@k99*õù8²æ=?fU;>RHÏ7RHÏ7_Ì<2z>ûý>&ÆP??AÕ>Î~;?ñ¿<	b<ånX?:Ô|9ÉÒ\9Q?j;>Ì]Ï7Ì]Ï7_Ì<H_Ï>h>ÀD?;û>°&¯>P7?9 9µm>>3;QZé:æ£D?Ck;>EsÏ7EsÏ7_Ì<&Ö¢>>R>¸ôE??­ÈD?_O?69´©9L=>iJ;ò§>;e¾A?Îr;>¿Ï7¿Ï7_Ì</Ñ>e>GOM?I>;tV>>?:á ·G°9Ui¼Sum:ç´:¬üT?¡ª;>8Ï78Ï7_Ì<òC>x!C>c>?l/C>ÑÚ>U¬-?EÚ¸n9K¾ÑE%:h`':<Èü>Ø;>²³Ï7²³Ï7_Ì<`Ê¡>¸ÛC>xS?eÕ>1(>w9?¸¬ë9M¾oÝ:^ò9ÍaT?lÙ;>+ÉÏ7+ÉÏ7_Ì<ðÿ>:q®>D;?Ïßp>5>ï?*?ÝöI¹6u9ë"¿·"§9Æ©9ìý>$<>¥ÞÏ7¥ÞÏ7_Ì<½°h?94?ç??»½Ä>Ö>ß-?pfæ¶ñÖ:9©×¼ç~:ÝýK:wÝ<?3<>ôÏ7ôÏ7_Ì<Ä?->)ÿV?¹¢>Ü6>ÃTD?Éh7>#.9~*=w¤!9«9s+q>D<>	Ð7	Ð7_Ì<Ù? >·>è;?ú+¡>Ng>2?·Mr9Ü¡¼}¬9ò«9Q?8<>Ð7Ð7_Ì<ÞÙÈ>K|>
B?mÀw>´13>¤ø0?KB9a9×`Á>ÀÂ39ÿ±9åü>°<>4Ð74Ð7_Ì<Óû>fP¦>¥8A?d>vQ >6?ò¬7ñv9÷o2=<9H
:ES>c%<>JÐ7JÐ7_Ì<ÀÊ>½>[gA?ë2>`^>6/?O]«¸Ò¶9s~¾Pþ7X¤R9g²=¢-<>~_Ð7~_Ð7_Ì<E¦#?1VÖ>ÉuC?ÊÀ>_»j>SBR?^SÞ8w9oöe>Xj8GóZ95Ñ>0<>øtÐ7øtÐ7_Ì<égQ?:5?­½J?I!?¦ZÒ>ÄD?fCí7lg9_å=ò9+}:UØ>óM<>qÐ7qÐ7_Ì<Æhí>i>ºÔ??¸>%êV>-?*_J8R{9^RÎ= Ë:×|:èk6?dl<>ëÐ7ëÐ7_Ì<WÅ=Y=»*?;´;BB?¢Â¹X£,9{
á¾2«t¸¢nX9
³¾m<>eµÐ7eµÐ7_Ì<=F5?·í>_C?á¾?ÈÁ>ÜL1?çíÈ7mM9Ödz=v:9Õ9]ð°>m<>ÞÊÐ7ÞÊÐ7_Ì<HÌ>»Ù>HZC?{NS> )>1î2??¹­_8V³¿¶19´Â9.©i>á<>XàÐ7XàÐ7_Ì<UôÜ>s>ò7?Lò>C_>È9.?O©¸Ø¬ 9Åª¾´V¼8"{9ý?>ØÎ<>ÑõÐ7ÑõÐ7_Ì<Üü#?ñsæ>±*6?ª?T>Æ>þ¦.?)¹¾Ï9Åüù¾i;î9µ~9p?@×<>KÑ7KÑ7_Ì<&1£>æ_Q>tG?¾Ò¾>8ï>u.?Çà7þat9övk=ù|;;Ôré:M?zÛ<>Ä Ñ7Ä Ñ7_Ì<Ñ%?Áý>Ñ?´Åy?P?*Fl?ê¼g9É%«9¨P­>b¯:#;:fo?Lá<>>6Ñ7>6Ñ7_Ì<sÞ>AÙ>ÝÁ<?ÊôÛ>[>Bf6?A¸Ð97¾×Á:)ì8:¨?eî<>·KÑ7·KÑ7_Ì<8£¨>5ºk>õ#7?np>Ìé6>Mþ'?Xú<Ë¹<O?gz=(Ã-=A18?$ÿ<>1aÑ71aÑ7_Ì<|!?<ºÂ>á^E?Øcµ>íz>k9?¸ùª82@g9F=>YÞ©9HV9Ò&?ï=>«vÑ7«vÑ7_Ì<¹&Q=¤=µb/?îA;êA;,?<òü¸ú)9Lz¾¾_7cK.9§,Î<U=>$Ñ7$Ñ7_Ì<	z>|ñQ>SvB?®&¹>Ú>«y/?ÏY9§[=9>¢µ>`iB;J;y@?ì&=>¡Ñ7¡Ñ7_Ì<%?oÍ>à¾M?õ>BV><?í¸.D9v'ä¾¯ÚÄ9O_9D%,?*=>·Ñ7·Ñ7_Ì<¼¬Ê<Á<³L,?UÜ²;®S;ï'?P8¹¿49»"¿Ç #¸Y9àúÀ½ès=>ÌÑ7ÌÑ7_Ì<óîá>L>k>\Þu?{?Ð?<d?i?éz%9Ø®9(g>pôË9ºÄ9é³?Ç=>
âÑ7
âÑ7_Ì<¶ ö>ã>ÝQ?õ+ü>ñ	¦>rfB?³µ¸Æ9¼eÓ½£m:óýI:(7? =>÷Ñ7÷Ñ7_Ì<Z»>WKs>Y#E?ãÍ§>üh>a8?R"Â·^49Å½ì
:ÐÌ:s2X?f³=>ýÒ7ýÒ7_Ì<Ý¬Z>ÌEû=Ê^?û³Ø>ò8>mK?å7÷9Ò,B=ß/:Ö¯:Ü
?o·=>w"Ò7w"Ò7_Ì<Ûza?ÅÉ?¼ÿL?Hgº>%õ>x7?Í¸¬´C9Ûh¬½JÝX:áM:øv0?ß=>ñ7Ò7ñ7Ò7_Ì<~ ?e¿>\P?È>ÆD>^=4?y¦(¹Ýû83©¨¿q!:Fê9¥0?¬à=>jMÒ7jMÒ7_Ì<÷­N?Ø½ô>ä/X?=ñÀ>X£>*;?IÞ¸hÁ9#2¾|%:áG:´I?â=>äbÒ7äbÒ7_Ì<"Ô<3ì<qA,?>=ñ<Qµ"?£}*9>/¤9ê>B=;ªÌL;°+?¿ç=>]xÒ7]xÒ7_Ì<X]¥>ÏW>Ë(D?ß´>>>Â6?N"9Nz9Ö3¦>(r:êV:TÛ?
ÿ=>×Ò7×Ò7_Ì<wõL=Úl=çâ)?°;³v;46?6¨¹¾8öPÆ¿¯UW8¨0õ8Ô`>Ä>>P£Ò7P£Ò7_Ì<¶ó>ý´>óJ?|>².>
ã8?Ð°º¸åÌI9Õl¾³¨¶:Qk:ãåF? `>>Ê¸Ò7Ê¸Ò7_Ì<ñ¡Ü>u>¤G?t>t=>Ú3?ü=é¶c=F9´¼ìgt9	µ9P¹¬>`s>>DÎÒ7DÎÒ7_Ì<ä<=8Å	=×¶.?û±Ü;æJ§;Ü(?ß:¹u3Q9³#¿ºF;9tâ9³>y>>½ãÒ7½ãÒ7_Ì<Ö´>kx{>ø8?÷§:>j.
>¥:)?y(¸²Ô^9nÙ¶½h9º	,9®,?|>>7ùÒ77ùÒ7_Ì<£Yz?"?¥ªE?Àëú>¹Ü>æèH?¯X8d¼w9_)>|8l*¿9yÑ=
>>°Ó7°Ó7_Ì<,í<«<Ëâ0?\°Ä;
£;ä?+\¹D,!9Æ.¿×{D9A:9'^;?È>>*$Ó7*$Ó7_Ì<Üµ{>Pn>^S?ø!?°É>ìM?p¿ì<u <êB`?4Û:æy½946?e>>£9Ó7£9Ó7_Ì<àãÚ>¡>Øx@?Â&~>7°6>2?o¹ÄK9GÔÝ¾²Ù.:²ï!:-5
?S¢>>OÓ7OÓ7_Ì<8 1?ÚÝª>^°?ô°,?ú¼À>_e?Øî$¸=Ð^9§½½Ü;õ:Z#c?ü®>>dÓ7dÓ7_Ì<@==dÎ+?Ê=åZ=;?£¹´b9É°¿F;»Ò:Ta"?ÌÀ>>zÓ7zÓ7_Ì<ÃÓY=ïÐ =`-?S¶;;
?ÀÈ_¹©¿®8åê£¿ãñ9ì(Ð9²£>Ê>>Ó7Ó7_Ì<Ã¨?/ÍÄ>e{J?¤?Õc°>N@?kB·R$93P½?¡9ÔÁ9)?SÒ>>¥Ó7¥Ó7_Ì<?:,?Ê?q^ú>x¸i>?"þÑ·$98aH½ðî9V5i9-È&?>â>>}ºÓ7}ºÓ7_Ì<·g¹>}w>@?¾1¬>&:t>¯~4?Ï¸¤vV93Ë8¾Ìê^9y«9jf¦>¢â>>öÏÓ7öÏÓ7_Ì<?ÈR´>j3R?:ÅÅ>B§>4Õ>?\ï·Ìa9]Ò½$Ã;H­:úO?[ç>>påÓ7påÓ7_Ì<}£É<ý<	;-?¶!I<h <
Z ?Ã¹ñB9\{Q¿v´Û8&9Öß¨>Àò>>éúÓ7éúÓ7_Ì<âV?¯ì?AK?1;Û>Ô>ë<?ªXê8»^9¬>-(:Çá:Í%?F÷>>cÔ7cÔ7_Ì<Ë<n<Ô#3?)=ÿR=ì
!?ïD ¹É9õ¿s¿U9á²9­4>ä?>Ü%Ô7Ü%Ô7_Ì<}¤?â"?ds{?¹*?Ð³>(Ôr?9Àk9â¢>×Vs:Z/^:Ø/?b?>V;Ô7V;Ô7_Ì<àaÉ>·>¹<?ík>áW>J*?]®¸ò90¾·¾B:S+:÷U/?0?>ÐPÔ7ÐPÔ7_Ì</ð«>¥^>RÎE?\Aî>­>ú*0?«À¸b§@9Àõ¾s?9&9LJw>­D?>IfÔ7IfÔ7_Ì<-øÖ>é£>¾éG?©Ï¾>z>í¹;?6[¸°j9±±ï½íS:+
:W¾
?ùJ?>Ã{Ô7Ã{Ô7_Ì<½?»>éõY?fþ>?9Üþ>Ù??³8¥;9NZt>¡¨:7:«Í4?lz?><Ô7<Ô7_Ì<µq>¼ß>-k?"?kFÊ>»M?ãL
9)'¡9v`>:û#:iK?C{?>¶¦Ô7¶¦Ô7_Ì</§8?FÀÇ>¦l?ú­?f¸¦>9VP?¤Zé8´9UÍU>:è):äéh?
|?>/¼Ô7/¼Ô7_Ì<-l÷=Pú=-÷E?(?­æ>L;?±¯j=*.=rÁf?9BF:
È9}?.?>©ÑÔ7©ÑÔ7_Ì<ò´1>ðàÜ=©öM?\ãÃ>Oä> y/?"!=äÏÃ<K©R?Ê`=îZ
=÷O?Î?>"çÔ7"çÔ7_Ì<¸zò>J>£xW?ïô>jI>??H?ËO¸Ï»-9ùõ^¾^=á¶<KE[?Ô«?>üÔ7üÔ7_Ì<(Â<]Z<d),?¾Tâ;wyÀ;ñ??¹}ÙB98á.¿ä,V8ü ©8B¡>[±?>Õ7Õ7_Ì<K)>Cä=1">?çô$?õ!ó>Ê¯-?6u«8,u9g3>³³;^Þ¸:åý4?²?>'Õ7'Õ7_Ì<)?L8æ>ñî;?W:>&oJ>!-?}^¸PF9J¾ßÖw9§8¯d½?mÂ?>	=Õ7	=Õ7_Ì<e?zÆ°>"²\?ãmÊ>J}>ÐL?wÿÔ8ý=9|>d
:TÌ9½%1?¥Ê?>RÕ7RÕ7_Ì<ïb[?;n?VäP?Àð>rì>BíN?<3¹|*9ûÀ¿9TÂÃ9E¬>úÖ?>ügÕ7ügÕ7_Ì<Nùç>¦÷>|þE?¹*?/ö>%Ô0?Îò8?k 9½A>ÄÐ9ÎHm9K~`?{Ú?>u}Õ7u}Õ7_Ì<¨25=?=è2?x	<«UÖ;Å1$?ÄìÛ·ý9À¿@½2q¸÷f9©LÐ½³@>ïÕ7ïÕ7_Ì<8>íB>M?±Æ>4>ñÑ??­^À8z°-9;Ä>JM%:B:d(?N
@>h¨Õ7h¨Õ7_Ì<ó?¨¨¦>¹JO?~>ÇV>¢©=?a¶?¹29-R!¿n9?h 9Gþì>|@>â½Õ7â½Õ7_Ì<´é>ÛÍ>îG?ÄýÏ>U>]æ6?vÁz¸Òz9b¾"Ã:¢Ä:¾?¨
@>\ÓÕ7\ÓÕ7_Ì<x
?T¸>01D?;i>¸´M>b²8?pf8Ït9	nÛ=ä9y¦9ªf/?Ç@>ÕèÕ7ÕèÕ7_Ì<öI ?W½>jX?÷>¨£=>¾G?ÈSQ¹j9xVÇ¾ñ>9s9SºÇ>rL@>OþÕ7OþÕ7_Ì<P"þ>SU¢>bH?¾ì><O >:=?äW9,;9Ä(n>Ç	:½9}~?ÁL@>ÈÖ7ÈÖ7_Ì<ë	?Rñ§>;R?ÇÐó>®¥>]<?
8ÊYN9l$>0÷:Ü:`ÌZ?O@>B)Ö7B)Ö7_Ì<'=Öô<äè.?K;û!;Eæ ?¢3I¹ä|9s¾4¿2mE¸í8G¨¾¢b@>»>Ö7»>Ö7_Ì<®
æ>òA>¶J?¾>3H6>{66?äñ8©D9Ö.>Ìd´:JÁu:øé;?#c@>5TÖ75TÖ7_Ì<lÜl?ý)?|©D?Åý>¤¼®>àä9?.Ô8ÏQ9Si>þÚ!9ÑmE9wßÑ>¾@>¯iÖ7¯iÖ7_Ì<¤?©È>Yv?ûð>U>ÄaY?¢L7Q9ú<<:+:IY?@>(Ö7(Ö7_Ì<fmê>â>¡J?|>3>[¾3?V÷É79a1=K88ÜÎ9NOe=Å¤@>¢Ö7¢Ö7_Ì<c?¿>Å°E?Ëç³>¤|>ÇK6?âÓ8z9îo®>tdZ:©Ê0:?^Ö@>ªÖ7ªÖ7_Ì<l<»<ä}<â0?ìÒÜ;Sî°;Á?I¬e¹S9Î¾Ø©ä7y(R9^E=ò×@>¿Ö7¿Ö7_Ì<<U=õ=>/?)°¶;h+¤;Gp?Uäü¸»Õ8s¿\¹49Á½¾"A>ÕÖ7ÕÖ7_Ì<v?k Í>">:?õÙ>Ã >94-?¥¸69*9wNx¾BV9Ù­i9ê½?»A>êÖ7êÖ7_Ì<6»d?F?ârF?£Ò¤>rî]>ê>?L×p¸j9Ph¾^à:ÌñA:T¶0?ï)A>×7×7_Ì<&Gô<
ù©<Òô7?ÓÕ;ìþ;ËgS?6bO¹R9<jµ¾*ÅP8ØµK9è->¥-A>{×7{×7_Ì<àà>ê`>}SD?õ>hN>É8?çâ¸Ï	¡9	Z4¾¼:üAJ:é17?2A>õ*×7õ*×7_Ì<è>?>¤·=?ù(>ßÿ=K)?-	n7Y«8¸Ð±=ÅÐ8Ô=9Æ>NA>n@×7n@×7_Ì<eõ=
êÂ<A1?®¤<Õö;$}?¹·99],¸¾°\
9xË9]}>ÄyA>èU×7èU×7_Ì<XS?ü>	m?G½?SW?r×Y?ÄeT9Q+n9Lä>$R:·èÎ9(?A>ak×7ak×7_Ì<?øµ>Per>¿.@?ò`>ü)>÷)?hL¹Mj9áË¬¾¥z;c";dE?WA>Û×7Û×7_Ì<#²<õ©<Þß+?f;ÿ
;D¾?Ô|Q¹rÕm9}á¾äÚ8¥9xÝ=!A>T×7T×7_Ì<t"?¤àÐ>°*G?|Ñ>[>l67?õþb¸ðâ8bD¾}¨97]9ûB?2A>Î«×7Î«×7_Ì<ç#G?|¡?·¥A?1ö×>£>F?Çlö¸úåÄ8A2 ¿Ë÷´:Gû:i?b¥A>GÁ×7GÁ×7_Ì<fÝz?§fä>Ò?."d?WOä>]Í?¨øó8Ã9õ >¶¾¢;<>;-[?|¼A>ÁÖ×7ÁÖ×7_Ì<óÒ>Ø>Þ·@?ìwr> +>£\5?
û±¸Yj9ä~¾:ìÁÄ9n3)?NÌA>;ì×7;ì×7_Ì<OÆ>Í½º=éÖG?ÙÛ>%\¡>~Î-?ErÈ=a0q=eÁT?_n<já <3r=?GÎA>´Ø7´Ø7_Ì<4×¼<88<"r1?b=r=?ÿDY¹l¢9y«¾]e¸hê9"Ïû½¢ëA>.Ø7.Ø7_Ì<S=?~Ï>ZqD?Í>ØÅ>Ê9?¿±n¸?¾8BT ¾®+£8Q9­>RB>§,Ø7§,Ø7_Ì<f?ÍÔ>¶?ÞÖz?+ç>Zä?½Î9UàÇ9C?%âà:z]:ø?§$B>!BØ7!BØ7_Ì<NÜ>O?>';?JÔ>«Þ>i0?pGö8XZ9$çÛ>;«¶:Ø|:w9?£%B>WØ7WØ7_Ì<0Hè>1>ÔV?4»¥>L:I>|×R?àN/8á¢9Ä=°éC:3i:àÆA?U=B>mØ7mØ7_Ì<«ß2?Væ>¤F?ÞY»>³×x>c½@?¶·æG9ï$½r%999´2°>ö?B>Ø7Ø7_Ì<®#?)ª>@v?¢AI?è*å>Ò`?·9'9Æú>ÕÅ°9<`9ÐI?gNB>Ø7Ø7_Ì<³­ë>>g@?~Ü>¦Ub>5J0?äV¸Ì¤9ÄÃQ¾"Æx:ù:":tHD?uQB>­Ø7­Ø7_Ì<%V)?¯ÚÐ>ÍO?`óí>L@¥>¾O8?[NO;ù;¬h9?ÌÔ9 ãb9æS?(eB>úÂØ7úÂØ7_Ì<¦â>@>ÉúV?D²>_>©L?JÊ©¸¾8øä¾2Ê:ÞÚ:³¥ç>dyB>tØØ7tØØ7_Ì<²®<fC<Ã7*?ý;$x;lú?ì¹< c9'J¾Dò·ã9I½'B>ííØ7ííØ7_Ì<c?º¯>3q]?v.¿><¶}>Üç@?Ì7)#9ÍP=Þ5:o	L:ù>??B>gÙ7gÙ7_Ì<æC?]ã±>ö?äí´>à?8>c{?e¸&t¶83É¾4§·:^:Ç?B>àÙ7àÙ7_Ì<]i!?!]¶>jb?7~
?× ²>[YK?Ú´:Ç¶9®}Þ¹ë¦`:øh::ZB?N¬B>Z.Ù7Z.Ù7_Ì<l'¹>|ôi>ÀJ?Ë¬>Áb>­C?*Î<8ÒG 9¦Ç=S³0:úê9FÖ@?ÕÆB>ÓCÙ7ÓCÙ7_Ì<,?H&?5ÞF?óÈ»>Çµ>Æ5?	î8Yèp9%ó|>	ôz: :À!H?ËB>MYÙ7MYÙ7_Ì<j¬ä>P>«L?¦Ã>òy>ùNH?\U:²Ó9º"?øV;Ë;lÇ3?ÒB>ÇnÙ7ÇnÙ7_Ì<¯?,í>`[?q^?j²Ã>~?-9íE9Y¤ð>v::NªO?OßB>@Ù7@Ù7_Ì<U?Õ@Æ>±Ì­?6J¶?<n"?R¦?QÛ:Çn¥9!Ac?\ä:êU:¡t?;éB>ºÙ7ºÙ7_Ì<7ë>Wo> J@?{²>3Vp>6,>?Í8áy9dµ5>Æm:h1[:aZ-?2òB>3¯Ù73¯Ù7_Ì<Î<÷É<2ß2?wkÆ<hN<$o ?&î¹#¥80¿¤69´)9+³>0C>­ÄÙ7­ÄÙ7_Ì<÷å<Ã³©<(-?IpJ;?#;_?ÝuU¹¤}9¾Ó¾Àr9qÓÀ8<$¡?OC>&ÚÙ7&ÚÙ7a2Õ<Þ>×î5>sr:?¾p°>µÓ>{Q+?I°,¹²h8ZýÀ¼x÷8Öú79M,¬>0C> ïÙ7 ïÙ7a2Õ<[j?é¨>§E?Y>ô­><3?c7ó$U9"o?=½3;±Í°:ÃC?h:C>Ú7Ú7a2Õ<ø(?«×>ÎI?Rª>rK>U8?ê
Ê¸`ÿ9&)¾òê=:µ:¡\?RAC>Ú7Ú7a2Õ<[BN?¯P?W)L?³?8¾­>1¢=?ZÜ¸ffX9»Î¾9ÆË8F¥9÷>©]C>
0Ú7
0Ú7a2Õ<øDù>à¸P>¦Ý?¡äÎ?+i?~&c?ª 9I¶9f^a>þñS:í{ü9åV?^C>EÚ7EÚ7a2Õ<ìB?×û>![F? ,¥>ÓçV>TÂD?Ê6­·LH!9*x½õ¸¨:"]X:¡G?myC>[Ú7[Ú7a2Õ<:?P~Ñ>(d?¯BÍ>ñ>¥³B?+½Ê¸,'a9Ýf¾C:/:[CC?×C>ypÚ7ypÚ7a2Õ<ÊRî>*!¥>s¼8?*,>mzû=b3/?ó¸É×59=ÃJ¾´¸h]Í8qË¹¾>¢C>óÚ7óÚ7a2Õ<9ù<ë½<úº(?òéØ<¨<i-%?¼¹9Ü
¿{ÿ;¶~Æ;íÉ$?Ò¾C>lÚ7lÚ7a2Õ<ºYñ>È>OF?­´>ÏUL>Ñ;?Äd]·­9ÄXÌ¼û!;8!¾:·K7?ÄÆC>æ°Ú7æ°Ú7a2Õ<Õ>ý}>ï¨W?N.?ÏÅ>~I?a8"Z9ñór=&(;ôÀ¸:o¿G?ñC>`ÆÚ7`ÆÚ7a2Õ<» %?¼å>p8?Åö>00Y>y9?óÏ8k9xb>W0:­ä":j
?D>ÙÛÚ7ÙÛÚ7a2Õ<½Ð?gäµ>àhJ?¸Zt?gõ!?A?^©L9h<9Ç
?a1R:%:C6?kD>SñÚ7SñÚ7a2Õ<·Å÷>ãé>/SF?l³>x">{0?è*¹ôã49ßñ¾eß;ê&<;yF?±D>ÌÛ7ÌÛ7a2Õ<súa>ve>zyZ?¾Ç>×M>ñÜ8?0ÿQµ±9ÿa)»s:¼¬92_J?#"D>FÛ7FÛ7a2Õ<ii>/'>+\D?¤e§>ÒC{>7*?ÐÇz8yøs9¦>¶Aö¸@û8uéú¾ë"D>¿1Û7¿1Û7a2Õ<Æ;?­rß>ÿ W?.?É­>B?&ñ8}y9VUx>.Z	:GÝ9¸ç?m;D>9GÛ79GÛ7a2Õ<~£r?,?RyT?#ý>>«²K?T¨%¹P9ïè¥¾ÏÑç:VÍ:áo_?B]D>²\Û7²\Û7a2Õ<÷÷>|>ÄùT?é;j>$>p:6?ð}·ÿÉ9	(Þ¼fØ":¡¡¹9`?^D>,rÛ7,rÛ7a2Õ<æz±>:¤h>ÐLC?	½?>éÁ>Îu3?ºßk¸vÍê8¾¢:CG:­3P?ÊfD>¦Û7¦Û7a2Õ<ëa?úíæ>Àqz?õØC?Eê>V?<§9(i9o?QË9+9bíG?D>Û7Û7a2Õ<9bñ>Èb >r¤@?gZI>\¡>O.?úP¸lb9,b¾ßT: :L*-?FD>²Û7²Û7a2Õ<9éQ?Õ>º*|?oîÈ>±`>Øe?[89µ(9ã&>wm9x	9[ï]?RD>ÈÛ7ÈÛ7a2Õ<Ý0Ã>&q>Ä5O?$?ÏÎ>`T<?O$²=)#M=¤O^?Fâ<yC<ùO?Î«D>ÝÛ7ÝÛ7a2Õ<.?Ê>	?þb?¯ã>9?øý9a\§9Ð}è>Åf:Xî9î¯w?+¿D>óÛ7óÛ7a2Õ<4Ä1>gNû=-5?³2T><·&>ë"?f9=ë´é<øK?Hÿï<.°«<Jí2?HÌD>Ü7Ü7a2Õ<¢6?|»Ò>÷Æ]?¯~?OÃ¨>¢êB?©Æ8þc9GU^>vÒ:¨ê9§c"?(ÍD>øÜ7øÜ7a2Õ<
ýC>á->Þ]<?wº?0À>êË0?J
7Ón9b!=ÌØ9ì§9±ÅÙ>ÎD>r3Ü7r3Ü7a2Õ<|k*?5oÕ>1hL?ñÕ>û'>cøC?äôý·Ìøa9Ú½5#È:ïÉ:ë@?§ïD>ìHÜ7ìHÜ7a2Õ<¾ÿÓ>¸>
6N?Qß?ò&Ñ>ßã9??¹Ì8ó¹±9q>-Ï):ôê9®]9?KòD>e^Ü7e^Ü7a2Õ<f4õ>q¡>iiB?4x>!7>û,?n¸Z9\a¾¥A9?Æ¹9<l>ùD>ßsÜ7ßsÜ7a2Õ<õu>/Ê>ý©?(/?ç²Ã>¾ e?Dáõ¸'.9ü·´¾é):Só9Ã2?
E>XÜ7XÜ7a2Õ<åÐí>òÀ>_1B?Ò?$­Û>ºá9?&ô7<þ8|Äõ=ú®´:­n:ñËA?/E>ÒÜ7ÒÜ7a2Õ<*ÈJ?±þð>bhW?B¤?Øª>ÔB? ¨8Öf9G0;>à|o:r¶?:×å?i1E>K´Ü7K´Ü7a2Õ<æm¶>!b>N?ûB?ó`Í>V<?X´8Cà9c>êH:@Ú9÷?­;E>ÅÉÜ7ÅÉÜ7a2Õ<:j?ÊÅ¥>%OF?~>t6>2?¸À9À^á½º÷9¼9ãA?HE>>ßÜ7>ßÜ7a2Õ<ÿj?~?
U?F>p:>íF?.38è9!>Í:9=G9º¥>YE>¸ôÜ7¸ôÜ7a2Õ<%I6?r¤è>eH?4ÓÓ>t>z
A?¸Ã,9h±ó8P}5?ÞGµ9HV98UX?Í`E>2
Ý72
Ý7a2Õ<àF,?¦¥æ>´6??3²«>{]x>^ù0?a
¹ßI«9nN¾üìe9
,9¡*?åjE>«Ý7«Ý7a2Õ<û8F?ð>µ^S?Î°>Ö34>XÞG?Hà£8à\9>>vï9Ò":9VÒ>@E>%5Ý7%5Ý7a2Õ<?|µ>óZ?,¼Ù>uÂ>ôÉK?Ó' :5RÖ9M??Ú 9göS9°ZÁ>üE>JÝ7JÝ7a2Õ<ýKj?ø>ñWq?ÏÄ7?ÞÚ>vÈW?F7fW9BFä<a8Ð9yÄ¶9_Ó?ß¬E>`Ý7`Ý7a2Õ<+E?ÝÝª>h+I?£>d±[>K7?\ö7¢9\#B=V¡7ïS9¹Ï=ÕE>uÝ7uÝ7a2Õ<2ù?nâ´>XÖR?Â>JÌ>§Û??ÞÚË·¾¬~9mêL½Ê]:tØG:E>?¼ÕE>Ý7Ý7a2Õ<tÞê>Ð+>U>?V>u\>.?»77ò9ý²<oS¹:}):q9?Í;F> Ý7 Ý7a2Õ<m±Ë>®[>rüD?ÿ{>8þU>o0?ùúV:u):íÐ"?öp9J9Ôw
?´?F>þµÝ7þµÝ7a2Õ<©Þ>´Ð>ÓÜI?½S»>Ý>º97?2-¸¢O9î²å½Ýg©<UUU<pIK?cIF>xËÝ7xËÝ7a2Õ<­È>º>=­:?:ï=5µ±=5,?$¸Z.¡9o©e½,9ë9]?ÅXF>ñàÝ7ñàÝ7a2Õ<T*?nÒ>hO?Ë¸>Xp>!D?Ru·Hg¯9³¼FsÐ8Øw9õW>`^F>köÝ7köÝ7a2Õ<ä?ë¶>mÆX?29Ã>;t>÷[L?UUà8¸Z9ÏH>©´:Éë:µZ? hF>äÞ7äÞ7a2Õ<×Î>ù>îu<?=>ü<>ö<1?H|¸6~9½rU:ô3:s?wnF>^!Þ7^!Þ7a2Õ<¬m =@hi=õ/?ê=Q=G"?FmF:g :SW?¾;£â[;è3?ItF>×6Þ7×6Þ7a2Õ<®ç?Xï§>0¦M?AÞì>¶æ>úE?H¡6n«9Tð;kc9Y9/º>}F>QLÞ7QLÞ7a2Õ<­å> M>%jD?e^>B >ê»1?Ôö¹Ù5p9'H§¾3á¸À|,9¦ù¦¾\F>ËaÞ7ËaÞ7a2Õ<K?!I>}0N?Âe>£°!>ÜW5?"§õ· 369Ö¬½E9×¡9R>+F>DwÞ7DwÞ7a2Õ<?ö¡Î>\6>?3s >Y^>t»8?¤t6Öú9¦ß;÷9u_9cc°>þF>¾Þ7¾Þ7a2Õ<3¾	>¬ =W\?[g?y¹³>ÍýG?eR=ù¼÷<ÑiY?½E<qwî;nT?u¯F>7¢Þ77¢Þ7a2Õ<Ä**?hê>³':?~1m>?µ%>æ77?5r½·Ç'9c.½R¤:"y:
(?J±F>±·Þ7±·Þ7a2Õ<,Äë> å>¸ì=?Øb>~V$>c¯0?ûJø·Ð)9ht»½·+8_à8Å°C>[ÉF>*ÍÞ7*ÍÞ7a2Õ<^þ>*d>7j[?Cà?¦Êµ>k[?2«ø8¾t9i>¸û9:Ñ:Ô`7?÷ãF>¤âÞ7¤âÞ7a2Õ<ß&?£×Ü>rpA?«Ê¦>\¯u>[Ë-?µ¯&]9A©»CÇÀ:?A:÷?,?,åF>øÞ7øÞ7a2Õ<s?/Ò§>h?Ë¾?1»ª>ë
G?ÙZ9ïÞ9'@Ñ>)>:*U:8!?gçF>
ß7
ß7a2Õ<³=³ö=G.?û%©;X.;ê^x?HBu¹³SÔ8SÚ¿ùF8Äüô8¸êO>²íF>#ß7#ß7a2Õ<l(¢>>_>{&:?p>u³->ç0?Wë2¹&^9ö.Î¾&):À	:?wñF>8ß78ß7a2Õ<3s?÷¶É>¿B?iªÈ>(ù>")A?Ï$¯¸8¾#¿uk9ý½9ýï>ÔûF>Nß7Nß7a2Õ<æTÎ>ß^>|o4?Ö>OÈ=V´.?Æª¸¸6Z9H¾ô<9k?9°5c>G>}cß7}cß7a2Õ<IÝ> >¹`@?Úº>ïº>i14?Ôõ8»°\9Ðé4>õ:Ò'o:«â?<G>÷xß7÷xß7a2Õ<°?¾>`bG?ÎaÏ>t¡>ÛÞ@?ç1R7§Ì8aw=KaZ9·QÂ9`Ù>¨qG>pß7pß7a2Õ<}=¶Ý<ùì-?¬_#;Ðæ;õ?/Y4¹Ñb9\ÆË¾¹½ò8Û&¿Ý¤G>ê£ß7ê£ß7a2Õ<wc&?h¶É>N+S?ÞWû>Ì>iP?4×·d¿9=òö¼:-2.:TXL?N±G>c¹ß7c¹ß7a2Õ<%ù>§>³º>?QP>­S>1.?0¢84'k9{0>yá0;¶ð:D5<?FÖG>ÝÎß7ÝÎß7a2Õ<%¡>ó\\>Ä¡;?	X>ªw>íè.?Zõ8´¯9>å9m9â"?ÉûG>Wäß7Wäß7a2Õ<>@EB>è-??ò¯¯>®x>×Û4?PÙ8Ä«9æ=_<Ð£³;Sð6?4H>Ðùß7Ðùß7a2Õ<Ä-=«ÿ<
/.?yù<I
O<!(?P[£¸B9åV¾îl	9 ¿	9Pfÿ>þH>Jà7Jà7a2Õ<õPÀ>¹È>FË:?uv>é.>G4?æ¸ÌæK9'«´½úê:ÚçÍ:À?û)H>Ã$à7Ã$à7a2Õ<Á4>öY>¨ý:?þ^>k°><*6?J{·9äó¼/9ò¿V9Ò~)?£1H>=:à7=:à7a2Õ<ÑV>°>f{K?è?
]Ã>óÐA?o=Jö±<÷V?Mã9À½9ÿÚ?:YH>¶Oà7¶Oà7a2Õ<X1? s¾>âbn?±?>ôÆR?á#µ8B³9§W>§
¹9Á;µ9©²?sYH>0eà70eà7a2Õ<ÞVô>Ò£>±ãd?p¡>ÕI>°õL?î[ò8âÞ§9þË8>kiõ9<ä¿9I³#?épH>©zà7©zà7a2Õ<ëÕ=Omá<¸Õ/?[5;ÔO&;?bu·Ý¿79ÊgT½`>Â·hõ7¥1¿®sH>#à7#à7a2Õ<ì?`±>¦Ø<?×>á>ºG3?rS*:AÒâ9¬<@?¢9ã±©9?1ì>[vH>¥à7¥à7a2Õ<Àj%?:ìÆ>`áT?2?§¥Ì>éb>?þvH9 N9#°>We8Tæ9Ä½ã=ÐH>»à7»à7a2Õ<KÌ<Þ<ÍC?Ew;]×#;-A?¾³µ·`a(9 ½¥~;6;Ú3?F§H>Ðà7Ðà7a2Õ<ÒW>£Ë>ð4D?¯ ?°å>¤3?óZ<À <µW?&3:A|:}',?ÛH>	æà7	æà7a2Õ<ïì?
d£>`ï_?¨l>zç8>±¥Q?½fN8ö49þ>Ê '8
4[9`ÄÃ=®éH>ûà7ûà7a2Õ<8?4mÊ>»Xi?Ë<í>S>Ïd`?b/Ð¸ÜBÜ8éöñ¾:^
:&?ÌðH>üá7üá7a2Õ<i³b?9©ã>ë~?ù®ò>q5>¬1i?ï­9aê9:Æ>Ê|¹9-}9;?÷H>v&á7v&á7a2Õ<Å½ý>jÆ¥>âëC?õg³>dr>f1?Pÿ7üa;9=>®=È|6LC9 k;ÅûH>ð;á7ð;á7a2Õ<M@;?eÎê>'L?å1>bw:>Ny@?Q*9ÔU9
AÌ>­­:ì¼F:?¸_?ãI>iQá7iQá7a2Õ<±?ÏÆª>AE?d>Å¾P>¹2?RÅ6åª9Íj<Ü%8ü»G96Á8>I>ãfá7ãfá7a2Õ<oÊ>2Û>("G?_Âq>¡ÿ(>ó7?O08ºñ9Ë=fz7ß
9ça=½"I>\|á7\|á7a2Õ<ÿ:]=FÙ=ÎC9?Æ}°=þu=38?Á¬9 :Ï9rª¢>StN<ôj<Í¹5?u?I>Öá7Öá7a2Õ<1/?½^Ò>©U?uÜ>T(>h×K?^Ùæ74b9daä=DúÇ9ä Ì9YËú>
JI>O§á7O§á7a2Õ<ÿ{ù>Ñ;¤>FqB?2%Ù>õ>B<.?þ8äÛ9Y|>fÃp9n@9rJp?»NI>É¼á7É¼á7a2Õ<Ò?s·>DC?Hx«>¹#r>úH5?K·Û¸yL9Ç¾º¨9A9B?cI>BÒá7BÒá7a2Õ<<ñ4=¡NÍ<a?YS<3öñ;)_?ÄÑü¸;9e\|¾Ëø7Aç8m®=\cI>¼çá7¼çá7a2Õ<ZiÐ>g>\??àÌO>þ}>V4?>èQ9à"9£õ$?­Vd:ø#ä9s?mI>6ýá76ýá7a2Õ<âhÿ>6p¯>âX:?%¬>©}>V-?rBf8©9<Ü=¨þ:ß³:ýä?}I>¯â7¯â7a2Õ<ð÷?³	²>3Ö?Þ ?j>Ñ¬?ÒÎ8$ÚÉ9¡þ==t:­X:áÝN?}I>)(â7)(â7a2Õ<3\?ô¾ç>#ã£?Ñ?³j>-<¤?ª8Ï 9ï">E©:Â!:=ÃX?eI>¢=â7¢=â7a2Õ<i¢?µÏ>99?^>Î· >LÏ0?Á+ò7hï9u^b=[ÒF9u¹à9~b>à§I>Sâ7Sâ7a2Õ<ù?=ù>&?6=Å?Är/?Ïå?.6:¨)µ9Ë?ú1;pHº:ÒÇO?3°I>hâ7hâ7a2Õ<¦÷?G>L<s?\Ì??Á>;J?Ú¡G9<9Ñ/?79HÝ9©Ä?EÉI>~â7~â7a2Õ<ÁÊ?x±>ûÇ9?ÓÄ>±N>=0?ÆÓ¶×zP9@¼µº9Ø°9b?õÏI>â7â7a2Õ<Í
?Ôh²>^Q?×$«>Äj>È9;?9à;·øí8|J½|ë=:X:á¤6?_×I>©â7©â7a2Õ<	?ûË>*É>?¾9¥>f>qÒ7?ÎÃ7vl9~·S=Ó9E9Â
?¸ØI>|¾â7|¾â7a2Õ<5Õ>íò>"<?ª>êG>Ó+?þ­9¸WB9
Z²½¦gÒ::|ç5?àI>õÓâ7õÓâ7a2Õ<*ç>Ì[>øL?9Á>3>üË6?z¾5Ûa93X;89ôy·9Ð>ñI>oéâ7oéâ7a2Õ<ó¥Ø>ò>¶<?ôR>W=>æ]1?Ó­¸NVó8w¾üÊ¥8Úg9õ>ÑñI>èþâ7èþâ7a2Õ<5?RBÙ>ïU?ºVí>' >1öA?­(9Ô¢à9%#>²à9££9ôKò>ZòI>bã7bã7a2Õ<Ç%?G*°>ÝdD?ÌÓ> j>ûA?aK9>^9Öº>YàL98;9?ùI>Û)ã7Û)ã7a2Õ<Ë9?©ñ>D?*ÍË>¥>F2?t«³8ª¬9ë§®>(:Ù:e"&?@J>U?ã7U?ã7a2Õ<[?öX>· q?C
Ð>þ=>éJ?5_i9nâ9ø2=?õ:£9ìc?J>ÎTã7ÎTã7a2Õ<Y?Ï§>u¸D?9?ý0²>EB?'T:Î9Á$?Êï9v³9|Ý>±J>Hjã7Hjã7a2Õ<.å>?)Jù> D?ÚôË>Ãþ|>ý`N?C¨&9lkª9*Yz>O9
Ï9!>Ê5J>Âã7Âã7a2Õ<÷ó>[¯¡>ÝØ@?¼_Í>ç>ÿà0?lXÁ¸þ8$ÞÂ¾ì`ª9°õx9[2/?7CJ>;ã7;ã7a2Õ<mtD?k
¯>Ä¨?õ?óê?P?:¹º9¨3?ÒÚ,;½ã·:R£p?][J>µªã7µªã7a2Õ<ÄÇÐ>¡>{Ñ@?ôá>+ÊS>V /?Z~ë8¹´:9r¡>Ò?:ò:]Ý4?6gJ>.Àã7.Àã7a2Õ<æ	æ<ïa¡<Pt6?O#<Î;>u,?K8:¹½ÿS9ÒÞà¾iâÍ7ÂRO9+9~=mJ>¨Õã7¨Õã7a2Õ<¹ô>]õ¡>iA?ù°>}~>²2?Æ95G9Kç¯>,ëb;W;}B?x©J>!ëã7!ëã7a2Õ<®ºá>Ö7>CD?qà>'l>"44?ôÝi¸ò49Õ½åÖ:fç9ÚW!?yªJ>ä7ä7a2Õ<uÁë=»î«=Ó/?é=4¤î<Ð ?ó¹·Z¦9Ru¾
@29¨¡n9T9¿>®J>ä7ä7a2Õ<Nü>Bõ¥>4mB?o>
<>s30?»;·EÍm9ìº¡¼8Áí9x»9I"?ëJ>+ä7+ä7a2Õ<²ö<^Ö´<¢.?+UÅ;Å;#,?ª$¹ÐR9£¾%@¼¸Hò8âèÆ¾SûJ>Aä7Aä7a2Õ<Æ?Bª?ïüZ?ìÑ>Ä{>Ý¢T?8]Ù79Wâ@>Ì+;a'Ü:ÇG?¡3K>Vä7Vä7a2Õ<AÁ;?
>{?bíù>¯	R>'O?ß&*=-ß<ÈäB?V2ñ::ðI?iFK>ûkä7ûkä7a2Õ<Ý
í>ÝÊ>íK?&·È>GÇ>¯ð3?í·%i9ï ¼+p:s/:ü®H?ÄMK>tä7tä7a2Õ<#²î>Ë>VZ?ºá? »>ïòB?^M¹mø/9XÝ¾<Þ=A¹<.4[?`K>îä7îä7a2Õ<#Øå>
>)9?£@¿>k>èW)?úÑ¸J9ã¾«:þ:òf?ÁK>g¬ä7g¬ä7a2Õ<§[ý>%Õ¥>ÀC?gv>ä©Q>ÊÔ2?lµ)¹as9eR¿Ü:Ä.ü9÷Ì?«K>áÁä7áÁä7a2Õ<Äì3?'Ã>Îl?³¯?]@S?tëT?È;9þ"Æ9¤\r>hª5<4HÕ;
Z?K>[×ä7[×ä7a2Õ<£?R|¬>(I?/¹>6>tH3?Èï ¸Ô»9x
¾ÍÚ9N9Î§ô>î¼K>Ôìä7Ôìä7a2Õ<¬`?g¼º>¬H?ê>mW>5?ïB¸*ã¥8i¾-8Ù9Ù9c?CÔK>Nå7Nå7a2Õ<£a?¦JÂ>a¦7?_>Ah>TI/?Bu¦¸Äû6ëA©À|k9o§9Î´>ÙK>Çå7Çå7a2Õ<4ÙÐ>H>$æ:?ËVº>>ÌV-?pöÃ¸[9kÃ¾´°:ê¦:jÏ ?áîK>A-å7A-å7a2Õ<üª?5±>õÃ<?©3>¬-Y>dM9?õí¸«L49µkB¾Úv;«Z¼:ÑG?ûK>ºBå7ºBå7a2Õ<SÇ?5
»>H[N?/6Ü>ôo>0W5?I¸Ð¹9!¾@:X9>?ÀL>4Xå74Xå7a2Õ<'¹>ªk>9?
L>{>ë.?Ì8¹¡d9±=Ý9'wÏ9Ãe?¿"L>­må7­må7a2Õ<Ý>b>Oó:?+>÷e>c¢,?TÌ¶,Ä8¼¼©Kä:ÚË:y;?ó?L>'å7'å7a2Õ<O¬?·Ï¥>åXp?Q?º÷>ÆX?°8( 9.èÓ=17¼[³9_}<d_L>¡å7¡å7a2Õ<ëÒ>I>ìD?éü>,àQ>Ú0?Wê½¸9ÿQ¾k9ãÐ9IX¸>§fL>®å7®å7ù~ê<	* ?+ïÆ>ÅN?¿¾>5Ë>¥=?D¹·.Ò¿9o÷¼ã¶9=¼9¦Pø>L>Ãå7Ãå7ù~ê<L_é>g>¥d<?Ú¡>Ï5R>aë.?76¢9¶ú;UåÌ9È9pg6?·L>
Ùå7
Ùå7ù~ê<ð@¿>À2z>F°C?@J>¾>â,?P¼¸Ý;9ÕÚR¾u];ËO:;à5?ðÝL>îå7îå7ù~ê<Ó$>Ùê=ÅÜ2?kùQ>Ö!>á&?}·==×dî<WºK?_®=!s=997?M>æ7æ7ù~ê<øó>ôÖ>Àº]?kÄ>üRx>W}J?/´J¹Zªj9ô!Ý¾4iÜ:ÈÁ©:¯1&?ÂM>zæ7zæ7ù~ê<)ú>^É£>ÔC?ìd>
Q#>z/3?²á¸`s¹¶1º@¤Ä9¦9vo^?# M>ó.æ7ó.æ7ù~ê<¾Üÿ>êðª>³??«±>3>8D-?Ðb.¹¯Y9EÍ¾®9uÃ9HkH>ó!M>mDæ7mDæ7ù~ê<^>°_Q>¢A?cà0>B8>V,?øî2¹»§9ï$¾W©7ß9}9u2+=,$M>çYæ7çYæ7ù~ê<x¿Ñ<¦<=?ý=ºËÞ<Ï2?G±C8Aø9=v«:ßj:ð)?Ø$M>`oæ7`oæ7ù~ê<©³?eæÄ>í@?% >ßmh>Q0?.¹æÖ@9µ×Ã¾ÔB?:¥:;?ÊHM>Úæ7Úæ7ù~ê<Þ?hÎ>
E?§ß©>1¢g>J¾;?yÍ£¸q69¾Éüb:
:îL?ÇmM>Sæ7Sæ7ù~ê<&wõ>{$>uñG?W>ËöH>ck:?¨¸ø9ö¾ç9Ü¸9C´>RM>Í¯æ7Í¯æ7ù~ê<5g	?ì>a?ÔUô>|>ûU?c°·;ÀJ9§ó·¼^@:ei:³?ªM>FÅæ7FÅæ7ù~ê<ßÛë<1«<}Y0?sE=M¢ =V?¸{¹39Rþ;¿i¸G8i¿¼M>ÀÚæ7ÀÚæ7ù~ê</¾µ<ÅÑ<G+?Ë:µp»:Uú
?IÍ0¹0Gñ8÷;¿«·ä8æp(9ÿÍ­>HÝM>9ðæ79ðæ7ù~ê<1Ñ<ñ@<G*?òÑ;D@­;@?Ô¹s89­¾9¿¹o­29òfÝ¾ÆN>³ç7³ç7ù~ê<å×Ü><>ËëK?bä.>øû=eL2?ZË¹¢U9M²¾ðÉ:äX9·¡?í%N>-ç7-ç7ù~ê<ï/"?DÌ>:vK?GwÓ>'>z:?$®%¹,´9.k¾û9ýâ9|?*N>¦0ç7¦0ç7ù~ê<UL¦=z£s=P¼.?­þ;ÂFÈ;:¶"?(¹õ9\)õ¾yÚ929ÂP?1N> Fç7 Fç7ù~ê<¾î¨?Yú?!e¡?ì<?ýGÞ>
s?Ã9­D9,-&?ú;Ej;åIO?`RN>[ç7[ç7ù~ê<É6Â>²>Ç:?yý>û]ß=Q'?e(¸ç?8m¿ûÒ:[èp:Ye?XN>qç7qç7ù~ê<?nê>¯>f¾@?ß;>Í
;>º§.?Öñ1790²<W®9[°è9{À>-aN>ç7ç7ù~ê<fRF?<.?É;?ÿ§>©*w>.?}¹¬¨-97å¾­»9/9ÄÁ?ÔN>ç7ç7ù~ê<ï?þÇ®>;'M?|¬¶>>¼g2?B
6e9 ~;a¿H9G_9L¬>&N>±ç7±ç7ù~ê<[?¸+Á>Ü=?¸£>Õd>S2?G×ê¸*M9Ý¾ó9¨;¨9Í\>ªN>ùÆç7ùÆç7ù~ê<ò ?-?¼>4=?°>]Y>úp5?J©¸.ú9[¾r©9ãÑ¨993?)­N>sÜç7sÜç7ù~ê<V?øwª>Á;E?ÑÔ>+î>s>?°8f9$>ÆÍ8ì=£9;5!>QºN>ìñç7ìñç7ù~ê<÷ÖÙ=2=2?¼O<1ã;­¬.?"¹°ÿº6w²½Áf²8M®Â9p²=ËN>fè7fè7ù~ê<"Þù>u£>µ1D?³>è`>ï.?·~á¸k9.>¾h:)Z:?KÑN>ßè7ßè7ù~ê<®?ËÚÄ>|¦?Z?EðÉ>?578²9ûc><;¾Õ±:\>?ÞN>Y2è7Y2è7ù~ê<+á>h>©ìw?ýê?¦?(Òy?Äûà9Ñ:¶ß>/Òn:06+:­2?áN>ÒGè7ÒGè7ù~ê<û3>úó8>"M?õÔí>_^£>W:?"¸a9ì¶ü½U:Àð9?üN>L]è7L]è7ù~ê<3Ñ>w>­$G?L÷>ïR>ç77?r¬·¡9ºÔ½'ñ9m¿9ÜÉ>HO>Ærè7Ærè7ù~ê<H¼>Ãs>ß#F?!=>²>ÙÒ7?8s¹tNÚ7ÖÀA®: Ïe:eçA?±O>?è7?è7ù~ê<âè!?Ò>ÕTE?øÉ>õs>s6?B8êÊ}9F<Ä=0©Ú:dÿÀ::?øO>¹è7¹è7ù~ê<-0=ðAÊ<HL:?2Ò;óm;ÒÒ)?tM¹O)'9>é¾JR¹h:9#z¿SEO>2³è72³è7ù~ê<'ñ?Íÿ©>ª³I?Ù$±>|5o>=?£®Â·/[9V$Â½Ð¹;K;Ý8?M^O>¬Èè7¬Èè7ù~ê<½R>ITO>8¬4?Ë¹>[>È}"?Ì.·pË9<ñ¼ý9Ë³M9	l$?yO>%Þè7%Þè7ù~ê<©ä>4
>ÏÇ<?º¢W>ø>,¼/?oûò¸vF9£Ù¾Úù:Ìè9F!?½O>óè7óè7ù~ê<ï?k¡½>?E?ó>Ùh9>}m3?ñÚ.¹FË8#à[¿­Â9Â9ÿÿ>O>	é7	é7ù~ê<âÑ<<Ñ:.?ÿk^;z;RÉ4?ª²¹Ñ8Ñ®À¹.w,8«æ¿×©O>é7é7ù~ê<êº>×Df>ÍO?çsí>l>n¸H?WB¹ÅÐT9$±¾ì«|:E:yÂ#?ªÂO>4é74é7ù~ê<lTä<´k<÷×:?O&
<áã©;ï+P?ÀØ¸ä.ý8v)Û¾¯L8ëp9è´=-ÃO>Ié7Ié7ù~ê<~üì>Ø>X4^?¹è ?îÏÈ>l!M?{·8Yqv9©>>ßû:Ò¨:2??[ÆO>ÿ^é7ÿ^é7ù~ê<D7ú>ß¢>'¤D?¬áº>>¾b2?»¿¹Ä¢9cËk¾cø9®¡¡9Ýs>6èO>xté7xté7ù~ê<lÇ,?ËKæ>4@?]T®>ùò{>è!1?¹¶9
½¾©z 9%²:ºù>îO>òé7òé7ù~ê<¾>búl>ÊM?RØ>ëñL>+@?¾âa¸9í³a¾á8ÞÌv9>ûP>ké7ké7ù~ê<~F]>%ó=éøh??À>OF?Kgp=2x=S?5:ÂGm:\?Ø P>å´é7å´é7ù~ê<«MÌ>ßF>nÍ7?"¢>óËV>/+?WÈ1¹µN29?ÿ¾FH9GO91¤>1P>^Êé7^Êé7ù~ê<ÑÐ>´$>¤<?¤>[ðJ>Ð+?õPÖ¸RF9$¾CÝ|9nÎ«9âc¼>O2P>Øßé7Øßé7ù~ê<J¨r?hØ?a÷T?<?/Ûù>µ:A?ÆÎ·¢³8là=½@:%:kP?4P>Rõé7Rõé7ù~ê<gÓx?ì	? lg?#±­>¢C>FIc?Ã¹\ó8²[¿KÁ9^§Ö9P@æ>BP>Ë
ê7Ë
ê7ù~ê<Wê>.> P>?JL>Öï:>:Î3?ù¹*
9Jj¾ý®8ßè`9ö>-KP>E ê7E ê7ù~ê<0Ì
?(¼>`A?]!>H>õ·0?øÙ§7{At9	ì/=D9ø
9å÷>'uP>¾5ê7¾5ê7ù~ê<=Â?î ¥>2^?Ù?Y-±>uID?Tù19W9_Ó>ªÆ9ì9Û@(?qxP>8Kê78Kê7ù~ê< °>å#U>
T?jK?w?8/?æL¸¬·§9×Â½)ó9Á¹9©Ï'?ÿ}P>±`ê7±`ê7ù~ê<øé>(>>rM?Pg>[Õ>b9?¹¸G9Ãº¦¾ýØA9V³9.>P>+vê7+vê7ù~ê<lJ?Þ	ú>hÓN?ö	?{$´>C?ßÓ·ìÖh9Àòh½Ý}9n´9÷n´>IP>¤ê7¤ê7ù~ê<ï¨?¤>[$r??ò¥>nÄJ?T{p8Õt9çEü=¬¾î9Âñ9{ý>T P>¡ê7¡ê7ù~ê<åÁ?¶¼>«T?Ê>G>E¹E?Á·~~9ßû½æ¦.:sa
:V?=¡P>¶ê7¶ê7ù~ê<4.8?ÍÆ>ªn?Í´P?:fÖ>É3y?H&82ùt9B>YO<º(;»?@²P>Ìê7Ìê7ù~ê<Ø?Ï&?¦Æs?
2?Õ´>*}?éò8~ì^9­#>(½:^a:ÝV?¹P>áê7áê7ù~ê<#¢-?µn¼>ïäk?
ê>Ó>6×L?$v84;;9.79>(±8 ¢G9c>HÅP>÷ê7÷ê7ù~ê<È#?Ý>°=?;
?ðÄ>k4?Ëþ¸e9¾§9Ë9zÉÒ>µÜP>~ë7~ë7ù~ê<i?	7²>;?È¾®>8>×-?bO¸!9UPf¾þÄ®8ßR±9Pü=ÝP>÷!ë7÷!ë7ù~ê<ÃÔ>qÜ>VA?>
;>´K/?Ãí¹|/9jÌ×¾E2»9ä9p?ôáP>q7ë7q7ë7ù~ê<Ex=AÐ<?ì.?ð<¶5»<y$?f'¹r T9VCÊ¾ë;Ôë:P?àQ>êLë7êLë7ù~ê<oy>\§=>§G?-?ê8&?ê|H?"¿=dZ=)`?tUÈ;^ T;±Äq?Ô
Q>dbë7dbë7ù~ê<E°@?¥õë>Î
Q?{K×>°è>>,>?T9
9]×>JMm:EY
:=äV?&Q>Þwë7Þwë7ù~ê<%ßÏ>G>ÉÑ6?*©>XV>00?gú8ûÑ9´äv>-­:	':¹/ó>LQ>Wë7Wë7ù~ê< êu=~s4=Ðo.?6½M;Ú*;tÏ?B¹Y}9áÀ¿£åµq8ds¼­Q>Ñ¢ë7Ñ¢ë7ù~ê<¥
?´>¹¤H?ìÚ>IÉ>Z×9?ìJ·9ßÂ½nè:Ê®=:°,?·Q>J¸ë7J¸ë7ù~ê<:?,½>µÀC?,OÁ>,Ñ>ø>2?¬øõ8Î¾F9]j>®u6Øe£92ß;¨ÂQ>ÄÍë7ÄÍë7ù~ê<r?¹ëÇ>yëC?Ö¥>§g>3u6?Ü×I8U°F9:>ÿGD8­
9ïT1>gßQ>=ãë7=ãë7ù~ê<¼
?Ó+¼>ÍÓ@? >é²o>Uô*?C#³¸®K9G'a¾RB9û9V¦>¦R>·øë7·øë7ù~ê<F?;T¤>LT?B>V>z¹9?D¶Æ¸×{O9W-u¾Õf¸®Ë8å¾ÈR>1ì71ì7ù~ê<ÍqÙ<\ë<u#/?Ä¡;ºþõ:Z?ùkC¹ø	9L5¿|9¹'ê8øÅ¿R>ª#ì7ª#ì7ù~ê<=X>!S>¥[<?|TO>Hº>
+?V ¹r o9+}«¾B:]nµ9D?Î5R>$9ì7$9ì7ù~ê<jµ?L\*?9v?ÿZ¾?úÄ%?øû?oØ;[¥:½)?H¤:-4:Éi?7aR>Nì7Nì7ù~ê<õÒ>â=-?x¸=µ=È?ö5¹íF|8Þ<¸¿(J°9ÖÁ9ª³(?zR>dì7dì7ù~ê<ì¼/=kjþ<Õ0?U;~;}^?`¹Ù¸}Qæ8bò¾Ä²:r©½9Fv4?øR>yì7yì7ù~ê<#"
=k}Ñ<w,?@¶;íY;Ø3?åp®¹¢97F¿fP¸G9B©½¿R>
ì7
ì7ù~ê<ó¾Ý<ki©<'?½#;;c"
?Ø¬I¶Ì9ÂB¼*å8pG9!k>>ËR>¤ì7¤ì7ù~ê<9,>[{÷=Ù2?Þ!<¤à;»8?¹~íþ8Ò¿ð: 9øj9hÑ>'àR>ý¹ì7ý¹ì7ù~ê<!
?&X²>è÷>?B>¢ÞS>­7?Ö:¸¸î9v¾­õq9À÷¡9O7¿>ûR>wÏì7wÏì7ù~ê<]?¬þ>«9^?¯t?Ex¸>|S?½é8âÁ9{>dÿ:LÇC:7?ôS>ðäì7ðäì7ù~ê<ÁÖ>¦×>íN?Ô>vÄZ>7?mkµ¸à9+l¦¾[:;Õô:ØC?ã-S>júì7júì7ù~ê<?Å~? ÷?0$?,á?Ý?J²È9pÛ:VÓÂ>#;:ÏH:û¿*?0S>ãí7ãí7ù~ê<%äß>ô2>\D?­>%>_>Ý/5?ï·EXz9ê½¤¥<ú;J<ýÅ0?7S>]%í7]%í7ù~ê<Gæ>7j>Z<P?ðÕ²>fò|>þ4? Û9+üÁ9°4»>º"9@K9¼I??c9S>Ö:í7Ö:í7ù~ê<31é>¼>ðK?¿·»>Ë@>|x8?ó
¸9¶r½Èæm:/Ñð9æ|?K\S>PPí7PPí7ù~ê<gØ>äi>I0=?¤µp>/1>½ü-?D¹M¦9 ß¯¾®õ9Xº9ðÁ(?dS>Éeí7Éeí7ù~ê<ÎÈÂ>z>üF?9÷D>Äl
>Ñ!6?ná|¸<4£93UÆ½¿Å­8R¶9É>lS>C{í7C{í7ù~ê<Ï,?z|æ>¶??¿ >ZâK>Úý9?á¸Có09ëË¾½
¹::Mk?S>½í7½í7ù~ê<pÛ>;Û>;?C>	È6>³×7?U¹¤9;6¿j¹9xV9C!?`S>6¦í76¦í7ù~ê<pü?j¥>5-N?KÞ>o>YZ>?Yz8§à69^9/>½}9{69Ö×1?(S>°»í7°»í7ù~ê<8*?0	Þ>GBD?ØX>½'>>@:?b¹hG9N¿9¿N9p÷>*¡S>)Ñí7)Ñí7ù~ê<pÜ?+>H¤?À76?kÂÆ>Ë±j?/9xú98(>?;6ª:ÿ<m?I§S>£æí7£æí7ù~ê<½!?æ6Ü>ÑH;?
á>'t¤>T(/?âÖ8L­N9/>RäÉ8Ùa9ÿe>×«S>üí7üí7ù~ê<|Aà>ñ>yp??D«>@z>tÀ.?üM7 Ò8"dº=jÈ9¿q9-Ê¡>T>î7î7ù~ê<óØ:?Ê7÷>&|A?Þ:?ùIµ>¨|6?¥Ñ¶9pÿV9.¯Y?\°-;d(þ:§ò.?èT>'î7'î7ù~ê<vþ1?°C¤>Ò²?q§
?+A>^Çw?`÷(9·¶9÷¢>6CÂ9ß9êÞ>
T><î7<î7ù~ê<V&==7Ë
=Æ¿*?ß;X?
;dÝ?Ýh¹ãN'9_©Í¾Èy¸ðkÈ¶@8T>Rî7Rî7ù~ê<êÇ>]>
ÏE?}[>nâ>éñ1?Êé·U?¯8~F½»mö:ND:.+\?v<T>|gî7|gî7ù~ê<º+?À>Gºd?º'Ö>Ð>wÙL?¸J¹ö9# Ø¾tY;t1:¡äW?AT>ö|î7ö|î7ù~ê<e÷>ãaC>µ6?>}>À>>Êî)?§Ï¸aH9ôM¾"â(9Ùa9%­¿>ÿAT>oî7oî7ù~ê<âó?BØ>Cm7?Æy¯>¯ã>l&?.¹pö8Ü¿i>
:óS«9ºN?dKT>é§î7é§î7ù~ê<¨¢ ?tP¼>\_Z?ÊKã>:v>¥F?bQ¹6=9*èÁ¾µu:;(»á:uvS?pLT>b½î7b½î7ù~ê<¡yô>b;>úyZ?Sì¶>``>+´P?&Ë¨·ý8Fw%¾PÃ9:Ü9 F??´]T>ÜÒî7ÜÒî7ù~ê<Ùa
?5¦>x$U?»ê>3><?u¹¹L9ð;¿þN9T9wÎ>nT>Uèî7Uèî7ù~ê<·=Ó>»ñ>@}>?'%>þð=[0?n&½·k9d
N½¿Ó9Ï°Ï9|a?5wT>Ïýî7Ïýî7ù~ê<&A=¦`=r6(?÷:¥;¹
;Æ?èR·úr90v.½¬Ç6öíh8Õ<zT>Iï7Iï7ù~ê<Ô½·<ý}<Ö-?là;;?>;<k-?á5¹=Ù9ÞÔ¿¯DÚ¸¤õ9}»¾¦¨T>Â(ï7Â(ï7ù~ê<±B=}7=s¬9?$<¡Ø;½2?&¹µP.9\ãJ¿¨^¸
{9ë½±×T><>ï7<>ï7ù~ê<Þ*>-S>@7?¡ØÞ>¶}¥>\,?à¸k%9'×ö½llZ9±°9Ø:>ØT>µSï7µSï7ù~ê<òÓ?äÍ>PD?ß>§Q>LX/?çs.¸BI9·¬½Uþ:°SÞ9ÓÜ-?eØT>/iï7/iï7ù~ê<¦0?U1å>²³D?NÇÔ>¹ó>
=3?
H¹>Q8ùeÀÅ<Ì:c:êl2?ÒØT>¨~ï7¨~ï7ù~ê<30!?ð÷Ë>NJ?Á~²>ifm>àz@?øÐ7à6o9W=´¬×;{«;H?ÙT>"ï7"ï7ù~ê<?	9?uð>&ÿD?
Â>ÙI>[7?È>z¹Ø*Õ8C¿^ÊÍ9y0ú9ëÒ>±âT>©ï7©ï7ù~ê<Æþ>¨>åbA?k*>û@>¦¡4?*`¹39V¾¿z-9Ô9k9?öU>¿ï7¿ï7ù~ê<ÄÏ?¨Ë>QâH?°±>Bk>,A?@ø{9¾·9g¯>Kk9%B9R?_U>Ôï7Ôï7ù~ê<&;D?åô>Ë M?â>uZ> v:?ÈÚ`¹`ê£64¯ÁlÑ9[í9Ðyá>U>êï7êï7ù~ê<£ý>^¢>]ÄG?¾ó¿>:²>to2?°¡î¸øB9ñl¾sè9Ík9K&?î'U>ÿï7ÿï7ù~ê<e^å>rR>ÙL?G¿>uI>Hz:?»í¸d9/ª½7`9¯9ä£>Ñ.U>ûð7ûð7ù~ê<D¼<Åa<s.?¸<óZ<¼?ôEL¹8æ,9:¿/¹à9cñ¾÷>U>u*ð7u*ð7ù~ê<3?Ö>ÈV?Y~Ô>ï>^C?Íø7ÈXå72> å:;c:0?íAU>î?ð7î?ð7ù~ê<Úz?ÛÏ	?Ear?ZIA?^À>9?4v%9~Eb9i3»>#ó+:ÍÓô9ñË3?KU>hUð7hUð7ù~ê<E¢û>A>5K?«qØ>\>r@A?Lú¤8ß±{9µÌ'>0°#;ÓÍÆ:
ÈR?BaU>âjð7âjð7ù~ê<ó_?òÅ>ñH?þ½>cH>Yª:?a8í'$94m>Ð^¤8!98²>QbU>[ð7[ð7ù~ê<`Ð>v>@ÞC?~M>i7P>0V6?t,9eA9ïÈ>Zy·¶|)£9Gï¼U>Õð7Õð7ù~ê<§7?C·>:?á*Ö>¸>«!6?Â6£9¶L<.Ã:¹Y9óÂ§¾®U>N«ð7N«ð7ù~ê<öú?´s¯>¦??×Ô>äYP>~D.?Ì19Î·«9b><º(9ºQa9Ï³¿>rÍU>ÈÀð7ÈÀð7ù~ê<Fð>bÔ¦>28?â×>=§?>ÔÇ2?``¹k9ÐIÖ¾{þ8å*Ã9bé&>OV>AÖð7AÖð7ù~ê<H7
=þMÏ<º®*?³?Y=r
,=¢!?¤·ìö©9ó#è¼U<I2È;Ã8)?áV>»ëð7»ëð7ù~ê<ÿ=ºì:=TL/?¯<Ö«;Y/@?eH¹.°83Ó¿!òJ8»ÅU9éó=âV>4ñ74ñ7ù~ê<ô+1?UâÚ>ç6O?×>3>úM?(_U¸lD:91 ¾@\::}­??é
V>®ñ7®ñ7ù~ê<Lä#?ú½>Ù\?£Ó ?{µ±>"®g?=~È8¯Q9{(>ÓØ9#³9N?Ë&V>(,ñ7(,ñ7ù~ê<Öõ½=æb=Qq.?Û4Æ;¹ ;¢Ù?2.¹H9<ò¿ÿà7îéu99j=b0V>¡Añ7¡Añ7ù~ê<ø#?[eÏ>ýeJ?¹(?Í{í>½à5?@z]¹s¼9JàÊ¾­µ;*Yk;ÌE?qUV>Wñ7Wñ7ù~ê<È^?"\?¯A?1aî>Ì·¥>¨8?§¸¦¸\f\9©¦A¾Ü?:·Æ/:H¶?=zV>lñ7lñ7ù~ê<«8
=Ì¬¡<ìÜZ?jf;ÛäD;åØ7?B~¹0f96ø¾¶¬:8g9õ0>@ V>ñ7ñ7ù~ê<®È?½¾>·K?v"Í>ÌÂ>õ9=?é³n·@Q"9c<<½Î9à3Ã9¼?£V>ñ7ñ7äò<D>@>
ÙP?>Þm>>¤7?£¹þHN9Úü½¾jN97	:%½>¼V>­ñ7­ñ7äò<ÿcè>(|>AU?jï	?ãÂ>ö5?l½¸¤Ú09<2¾ÇD?;qDò:JJ?ÇÅV>zÂñ7zÂñ7äò<á?+Jº>y×I?yã?Ï=¶>ã>?Û¶(¹»9ì¿Å¯¸:b#:áà"?náV>ô×ñ7ô×ñ7äò<Ð^«=ÂÂy=¾¦/?/è=+Ñ³=G%?ª:2Fý9¡Y?4\â;Õ5¥;`/?·1W>níñ7níñ7äò<Q;Þ>ÿ>/K?åq'>Ëë=Nî5?¸Ê,¸®Lt9Kµ½\:c9:ñ?2W>çò7çò7äò<jÊê>e>²xN?5Få>>C«??&T9°9L>UË:ú<b:-Ée?IW>aò7aò7äò<Rµ>]ým>XÇB?P¾ý=)º=w.?zåè7Ú_9±¤={9¬@9ÑLõ>3W>Ú-ò7Ú-ò7äò<®Ó<Q<o.*?°6<¨Ç<(0?½ÈÝ8¬®r9zôi>z:9vÀ_9·M'?IW>TCò7TCò7äò<3=`=á[1? +®;x;:$?±nÓ¸ý+79¿¾pãR8ç9IH>ÃW>ÍXò7ÍXò7äò<çø=ä§A=l2?Ø£;Ñ;É?u¸ÏA	990¾:1:Æ¸):ö¨?ÛÏW>Gnò7Gnò7äò<×<5Ä<2í.?^®<¯< 5 ?Äèý¶BH9ê¢¼°Ã;zÔU;û$ ?ãàW>Àò7Àò7äò<ÜS?ü½>îºI?ÑÑ?CrÁ>D9?ÍÒV9þêÌ9ø/>¿<ê93÷:óÒÎ>ôáW>:ò7:ò7äò<3è ?:XÃ>ÞR?Îj?	?íñ=?ÀÞ8­2n9^fo>Äh:'w:ÿ¶?ùæW>´®ò7´®ò7äò<ß:?¥2>A]?~1?i^?y³q?Pr=.4=g,W?ÇÛ:ÙW^:7|?ðW>-Äò7-Äò7äò<ÚÇ>E>¿±D?ÍG¤>Ó`>L;?_¿Ð¸-Öw9W¾É¹(:µ
:³?° X>§Ùò7§Ùò7äò<@Å5?¼Nû> *9?¦¨¼>>3?Â#8¶9Zt=@:!C¸9WL=?=*X> ïò7 ïò7äò<ÊÂ?Äk¿>ÒB@?Uò>BP>+¢4?®N¸ÁÈL9XÖ¾Ø§:RQÛ9d1?{MX>ó7ó7äò<øB?Åçß>|ê^?<>?*§>ÕÀP?_¡89U9-ôA>0Ó´:1Æ:
?oX>ó7ó7äò<f¥?@ç½>[mL?U ?ã¼>$L?>k8µ*¿9=ÿZ:¯d
:®ÕE?~X>/ó7/ó7äò<ä?U§>ÂV?(I>aâZ>kÉ6?u%¸LM
9¥U¾NÏ9«6:$\Í>2X>Eó7Eó7äò<¨Ù¨>\V>°~I?)~C>e
>Î4?6£·ïi¡9Im½'¯:Ù®:Ö"?0X>Zó7Zó7äò<º?áH¿>1¹I?r«>Ñg>°ù=?°8§9ò>Õ¾á7NÑ!9]²=>X>úoó7úoó7äò<mr-?ná>,?E?¦$¬>Ý,d>"A?ÉG9£á59?@ôiµIR9APâº~£X>só7só7äò<¯&?6ÿÖ>yF?ÎBÎ>ó¯>ì=?dr9Bò89µÜÎ>w§f9pÇ«9ÒÞ«>k»X>íó7íó7äò<v°>Ëk>î)@?@?=¸>bÖ5?J*Ö¶9\8Xì3½N]	9Rµ85¿A?¹ÈX>f°ó7f°ó7äò<9Ç>ù·>¢7?ëÓR>E¥>}a-?÷u¸¸þ4G9»m¾)©9E%9t?¯êX>àÅó7àÅó7äò<O=0M=2?õ^=ÁE=tP4?l919?¤¤;å¯e;7?míX>YÛó7YÛó7äò<Õ?Ú³¾>öÈP?>°Ä&>*D?n8cÓ[9Äÿ3>¥ñ8Ü29ÝLH>iîX>Óðó7Óðó7äò<a3?¢>¶v?QW?p/ï>0¾f?3¼q9T¶9ÝóË>æã¨9¥¡9a¼?KY>Mô7Mô7äò<i¶>j	¾=ñTH?#~¢>ÝÃ`>ç9?ß7=éÜ<ItU?Àç;K;ÿI?aSY>Æô7Æô7äò<"ÔB?Bäë>ÇoS? p¶>Âb>6)N?çóZ¹Ý?9Qó@¿Å°â9{99òo?ÝY>@1ô7@1ô7äò<Lô>³>ý¼O?^Æm>F!&>w37?²Å3¹F,9W%¿Kµº9ÏÛ9¼«Ù>;Y>¹Fô7¹Fô7äò<Yô#?ÓCÑ>H?Òû>Qµ>1?]y«¸jù8
ë¯¾.i/:Ö«Ü9[~K?vY>3\ô73\ô7äò<IúÛ>/>h@?Û&~>=Á<>÷X,?¡z[8
ã9÷½=å`I:\Q:êÊ!?£Y>¬qô7¬qô7äò<%=&^í<Ëá(?rÈÖ;ÐU®;²?4æ¸<ðé8ðª¾ 5@09Sº:(¯Y>&ô7&ô7äò<W.?5m¢>Wð\??É<¯>ÁÉ;??6Ö9:uIÕ>Wá§:Ò¨:Ôû!?.çY>ô7ô7äò<t­ê<K­<¢-?z;_c;âð?»!¹î9¿tÜR8/9Õ/Æ=ççY>²ô7²ô7äò<?Ñ»>\M?Ûò?öÇÓ><?§Çi·rTK9;+½LÈß:¤:` .?töY>Çô7Çô7äò<©Xº= Ð=!V6?â5<Áýõ;¹q?ª¹~§z9:Û¾q-¸ÉñR9-Á½ÌþY>Ýô7Ýô7äò<÷> ÿ¸=­O3?Z<ÝáÅ;¥pA?*¹nÄ_9Èõ¿¯m¡88Ä9s»>lZ>òô7òô7äò<èË>­E>XæI?ò¸>°^|>;?'P7·bl9°¿¤¼¾B¯8ÜF9!>ã¡Z>ÿõ7ÿõ7äò<¦?QÎ>ÝE?EÀ>2ñ>ª:<?¯±Þ7+ÆQ9.â=o9®]9YDv?²¢Z>yõ7yõ7äò<À×?5?¿?²¾J?ÊD»>?ôñ8)d9|Êj>;`:¯F:ãL?m¥Z>ò2õ7ò2õ7äò<ÊÀ?9Ó?|?-éY?ÊÖ>ZH?©¥;92Ð9á'>É|:~:ª¬o?Ý»Z>lHõ7lHõ7äò<8-?²n>uÅd?ÇiÓ>S>àR?Áý¸ê+?9Ì©¾Ûëç84¾Y9°U>	½Z>å]õ7å]õ7äò<«?àÆ>Õë>?Vsh>f¿%>	3?Ð_¹æH9
ô¿$j9p¹È9¬>¬ËZ>_sõ7_sõ7äò<ÉU
?¶à¬>JQ?æË>óø>_EG?4¹= 913ö¾ºæ)9Z³´9U³p>ÌZ>Ùõ7Ùõ7äò<W´W?ÓÊ>J?ÙC?;XÚ>$ e?_%9k\F9ÅÕ+?)_9:9Å
´>¤ÕZ>Rõ7Rõ7äò<Ðe½<ñÒ<ÀÏ3?{â<Íêr;',¢?Ñ£p¹»9ómm¿Ó<è8´Û¿9ð>ÞZ>Ì³õ7Ì³õ7äò<í«>(`@>|Û=?(.?ì>ÑM=?»=0\=­Z?¢9í;ZÚ;z¡J?HóZ>EÉõ7EÉõ7äò<Ã?½l½>'Q?þº> o>K¾G?Åû·Le8sºP¾·ù:/±9<=?~[>¿Þõ7¿Þõ7äò<PÐ?]ª>F?5ï?Px¹>tX3?Yv8X9â1>+L·995^?[>8ôõ78ôõ7äò<Ü?&e>Qªe?8	?2>è\?Öx9¡/à9ì±>Q:¾t:¼å#?h[>²	ö7²	ö7äò<YÕ>fÈ>ÎËG?Ï<Ë>l>îò7?­m:£ì:ç½=?Å8ë9ã9±V?©.[>+ö7+ö7äò<Ââ«>$f>2??|s>"ê3>`:-?=ãW¹9ÖS¿
­Ô9îÕ9Ôþ>~;[>¥4ö7¥4ö7äò<#­Ù<<1Ö0?bð<bl¸<½ù&?3Ò¹í7¡ÏÁÂÛ8« Q9ã/>_I[>Jö7Jö7äò<L?o¯>ÜK?ý>wçY>8?z(¹ôh9i$ñ¾oéí9ìs:(ÆÕ>,U[>_ö7_ö7äò<¥ªt?,T?Ü?L?ß¦ö>Ðª>£Ô8?h÷9®7 9ü©Ï>,]9qÅ9iM>ÂZ[>uö7uö7äò<R?¶>5YL?Y·?ÔÈµ>´??lÇ/¸y9Å+ ¾¿³Õ8g9Çl>G[[>ö7ö7äò<Cö>
¨>
Û;?¢{>l¯<>jP-?=A¹Àl9¿w.û9Jì9è?
d[> ö7 ö7äò<ã>]´>×;?·c>.ýÜ=.7.?Al¹ÇÊ&9þÕ¾!ã}:V-R:³?{f[>~µö7~µö7äò<Ô?2WÍ>ã/C?}Þj>-.>:,?@æ¹ª,Ì9/!¾Ö9R´ì9üè>Ïq[>øÊö7øÊö7äò<¸ûç>'é>OéL?Y{>ç]2>!g8?½.3Á87g9íMY9ÑÒj9©æì>«[>ràö7ràö7äò<¿5(?TÓ>GL?±>gz>,5?æèÂ·fÓv9'J½hÚ;·:H9?ÒØ[>ëõö7ëõö7äò<Ù>¹>ºðr?À§?Ã¥:?
'e?ÄF<çcÀ;JÁ?@(;É9Ê:ÿýT?Þ[>e÷7e÷7äò<Å7é>¨Ò>s?G?Xb>IH#>po1?]Ì9®t{9°ÎO?º9îW9Ìg?ðÞ[>Þ ÷7Þ ÷7äò<Eq?XÎ># =?Åù>XZ>d:?É;$-»:È@?^{:Ôm#:GàD?Íâ[>X6÷7X6÷7äò<üÏ<2<ÿÙ&?âuÖ<ôµ<ÏÝ?Ogo¹ìÇå8<\¿½z8Æ=i9r	>áö[>ÑK÷7ÑK÷7äò<ö ;?ü¿ü>ö=?ñ¬>T8v>Ï3?ÆË¹·æCÖ8JüÝ½Mô93í9%?þÿ[>Ka÷7Ka÷7äò<³,à>.:>fWH?~W¬>4n>n[9?ÿ3m7þÐ9*G<qM9³9\(?²	\>Äv÷7Äv÷7äò<¼øG?òìá>Vb?u>|?@?Íøb?C.8>½*9,d>ôR,:'Ô:ý[?é\>>÷7>÷7äò<Þá?Î¶§>^wo?dä>¥È>Å®Z?Þu2¸e9þ{Ç½Å@]:¸õ:ÖhS?Ò\>¸¡÷7¸¡÷7äò<F?¯2ø>íIL?ÕX?ª§>CJV?´x8Ø9gwú=(8ç9'¸>}\>1·÷71·÷7äò<Eç?e©>+bM?âØ>´A>U6?^8´ß91QÛ=½<½¥8<C5?á\>«Ì÷7«Ì÷7äò<×*?ïmà>áßB?Þ±>­u>v9?'±· k9y½­9q9º?È\>$â÷7$â÷7äò<ðê=×=6ìG?V§í>òY©>æ3?TÊ8°H9³·=îßÎ9»9
?ì\>÷÷7÷÷7äò<.¸;?ì!Ð>iäf?½,?¸Å>'uX?	AÎ8\dÀ9÷8	>{¿·9ÏßÜ92øÔ>Á£\>
ø7
ø7äò<=¤?ÁJ?ÀP?!{&?MÜ>ñtA?Á³7Û$¹9àø<W±R9öEÙ9?x>±\>"ø7"ø7äò<qVð>f>6B?öÜ>OÙ?>½ô/?(µ<¸ûE9kô½¢Å9¢¼9>9¸\>
8ø7
8ø7äò<xßÍ>Uñ>¸G?b£>}Ùf>V5?Ý«¢¸æoF9øÛQ¾ªwu:=3:/?¸\>Mø7Mø7äò<1Ø÷>§o>)I?Q^>^>ì#8?
7à²K9m#=-p:^³O:?¼\>þbø7þbø7äò<nã>Ó>I?ç­>øC>øÅ7?î¹9 Uv¾E#:zÆ7:àÝã>PÉ\>wxø7wxø7äò<¤È(?)²Ø>ÆeG?·Û>A>Ï9?ô!¸¼a9DÆ½C:KËé9º/?ÆØ\>ñø7ñø7äò<Lï?
Ê>%???Ôñ>oìW>à7.?^æ6þ¸8PË=G;9rÛ\9ÚßØ>î\>j£ø7j£ø7äò<§?¨lÂ>ÂPJ?
aq>è2(>Â°7?Úc¹5Y9$F¿¹9·Ð¡9öo?]>ä¸ø7ä¸ø7äò<ÿÏ?Áº>gÙE?Û]¿>µÐ>È+?À®7û¨´8T÷=Þ|s9|995Ù>4]>]Îø7]Îø7äò<ò/¥>¼´b>8:?Ê>Êî>M¡*?`aÏ¸Ó¥\9_p¾'R94¯n9fá>¶$]>×ãø7×ãø7äò<9T»>¢¸y>þ	@?±­>Âv>24?ðÎp8Ä®Á9è$=Û:èÐ:¯ú>',]>Pùø7Pùø7äò<9? ÿ½>ìV?÷
Ø>T>u×J?pÃ»¸® 9« ¾"c:=(ç9B,?O1]>Êù7Êù7äò<O80?Ð'Ç>b?ÊÅ>PËm>4ïT?|Î7ñÚ9rº7=¡öh:Éo:ÄWB?ÿP]>D$ù7D$ù7äò<¢B?[¢ó>L?³é>Ö{A>µ9?òF9¶ý9;~ >iõé9ô|9ú«^?Ç]>½9ù7½9ù7äò<Ah?«>tU?7O¶>w_>ÀÙP?¿8Æ5É9!²ó=ÂR·±¡ê8¢1½d]>7Où77Où7äò<ôLç>6r>zgW?à0?Y#Ç>ã8?Â§¸%Ve9Ò¤½®É¢;&[I;÷N?]>°dù7°dù7äò<Ç ?uÌ>}H?#ÃÅ>Ïz>T|5?Ð 8E"¾8Æ1Ð>Â:³9YÔ;?ò®]>*zù7*zù7äò<Óþ-?¸!Ò>ÊùS?MT(?XoÍ>åÂQ?®[°8ú«Ý9F«Ë=ú~[:¿
a:ë°ù>²]>£ù7£ù7äò<§÷Ê>
`>òf:?ÅK
>I3Ù=T&?¹ª9Â÷¾ûX88jº>ä´]>¥ù7¥ù7äò<V¾ª>ñ^>BWD?ôÏ>Ø>µ=?ñ³8®ít9MÖ
>Èa:Ä%::Ê#?pÔ]>ºù7ºù7äò<ìbÎ>Éê>Ä*>?²>ÃkU>óð-?ìF¸ü!B9¿(¾ëÎo9¾é8Çf?=ý]>Ðù7Ðù7äò<5?u®>D¶W?òn??rìS?|@.9O9C¡>±:#a:kG,?Í^>åù7åù7äò<ªhé<1]°<Éf)?
!;0Á;×?ø¹G9Z¾ÌN¶7ñMò8ºÀ=â^>ûù7ûù7äò<WÔ< <çÚ)?Ècð;ØÆÃ;+?V´¦·n=9ës	½M#°¸Æ9æ¾v%^>}ú7}ú7äò<ë?Ñ·©>ð[\?jW?só>òa?96
8>æB9}µ=ûªô<·¶< o?i,^>ö%ú7ö%ú7äò<A:?dà>úPT?Ú?µ¤>»ò_?`Ê8¸z9ÄN>V9Ä^59zÚß>É-^>p;ú7p;ú7äò<¶00=¼;ú<(@4?²zÆ=n=?/(?:Ä:7óÿ>_;6Y';¿þ*?[2^>éPú7éPú7äò<@½ã>Ø:>ha?ØiÃ>´ô{>ÎF?^'9Ïc9Î¼>ì~©¸¤h9	4¾%^^>cfú7cfú7äò<Ëu?ò³>LY?pN?Úð?#[K?­9[TZ9Qw(?ý;Ö:P?«^>Ý{ú7Ý{ú7äò<¥á<Lª<Øa)?Ëêø<êùÍ<Q¯?¦o
¹0bÔ7|{*À`Þ©¸:¼8ÔGç¾^>Vú7Vú7äò<äú>O>ésM?¿µ>Òr>ì5@?ÜëH¹,/¶8*¿*&;¨ñ:¢Ü/?ð^>Ð¦ú7Ð¦ú7äò<yá?-®>J¶G?>L±>)²x>E6?p/9¨êE9³ã>uêñ9¿n¢9c¢>?Ù¸^>I¼ú7I¼ú7äò<*0?q¦ê>/
@?h
>\>[2?üÚl88ô95K>3L9VT£9V >BÄ^>ÃÑú7ÃÑú7äò<ûãï>+Ø>K?z¸?¾Ï©>E?ä³¸Óé9wY¾eI¶<h¹]<FwR?·×^><çú7<çú7äò<ðu²?s]j?YïB?;]?cÅ>Ðß5?am9U9üÔË>þÀ9[y98m>~ß^>¶üú7¶üú7äò<¥Á>¿b}>¥C?Ö²>ÿí}>3?ùX¸qà"9yQ¾£~·S8%æ½ã^>/û7/û7äò<úÉÝ<°Ý¢<O.?¯<RN<Z(?&ãì¸P¥)9¼²¾4ÞÙ8¸-Î9ÌA>oÿ^>©'û7©'û7äò<âã>2>ÃN?<í>ÃD>Çä@?öÒy=fo=ì³c?Ýç;Õ$;xµe?V_>#=û7#=û7äò<áJD?m¯»>½Þ?ÕÝP?nñ>_]?%%\9¬åE9Öc?Ò¢:Z:??_>Rû7Rû7äò<¤Øl=Ã1=ç*?»R=Æ(=ê?C(9òÍ±9i¦r>Ý¦<¿t<^.?B_>hû7hû7äò<Ì2?'À>êP?,Òø>q¢>D?0]ð8è )9éµ>R7:þ:Ïà&?_>}û7}û7äò<"O	?ó¥>xÑS?ö®²>Me>¬|G?8¤ùÔ8ÚÄ¿>«b9b¸9RÿÑ>Ä&_>	û7	û7äò<5ä>L>¼¹O?ë¢?¬ºÚ>	(6?5ïd8:¤9PL>÷:9Ç¤9;ç>9_>¨û7¨û7äò<û?¾dÆ>Ý=@?¢ÁÅ>ñ>±à0?ôõd¸$:9öÌ¼½f0:´­9WWA?TQ_>ü½û7ü½û7äò<éØ¨>AÏP> O?§7>§D>Ð;?#}·zº88Á­½Þ69òÆ9¬­>åQ_>uÓû7uÓû7äò<¶¦®>±Îa>öF?ßª>½e>o·>?Ç)7w8[A=&¹:C:Í(?¹_>ïèû7ïèû7äò<i®>âb>QE?Ë}+?ÑÙö>òØ1?­9l9ãÖx>»Ò:ÁOm:êý?c_>iþû7iþû7äò<áºÇ>-þ>1D9?¼l>|z/>¯,?ã·4zR9i &½Kå9>v×92d?_>âü7âü7äò<òJ>o6>Æc5?ß	
>­J×=í´'?Æ×8=ðç<L?óXÂ<øµ<oª8?¤_>\)ü7\)ü7äò<ÆÁ>n~>ÀôB?ýÚt>N,>°ä5?ZüX¸ín¦9óà¦½ì9·9óä×9jCÙ>Ó_>Õ>ü7Õ>ü7äò<ú?ê¥>÷MG?>¸ÔB>6?º7¹V¾:9h¼º¾eÿ9O\9b?öç_>OTü7OTü7äò<Jè?_Ð´>ÖA?¤V>o>Ó;4?Ð·ÉeÈ8Ô-¾Ò[9¤<9*¸>`>Èiü7Èiü7äò<Q1Â<«2<!-?ªm=dÇ<=È%!?ÀA$¹~N9c¾òün8Û9oÖï=3`>Bü7Bü7äò<éþ>	ê>¿ðO?Î«>jXv>¼2?ìÃH9ç2.9W?<"°:Å:a?Ý`>»ü7»ü7äò<0=½O=U,?`Ó;";Ð=?Sk§¸ÃÊ8`Ó¾Îq¸t'9K[¾%`>5ªü75ªü7äò<ç²
?ºh´>2ÐD?V?K§¾>©¹5?6Á8#9g,>k©;åoÚ:Éµ*?`>¯¿ü7¯¿ü7äò<Øÿ?t³º>çU?4eO?Ë?ñD?8³9K¶9âM?`j:Î):y¬0?>"`>(Õü7(Õü7äò<?aè>èW?¬>xn>u+9?uç8q9ûh>y ;ùØ:éV=?¥"`>¢êü7¢êü7äò<¨Í°?qÔ6?Çw?·1?h¸>ö¼u?¯99Â9Òæ>µK;Q~ê:nd^?=`>ý7ý7äò<@u=0?-=)35?#%
<²Õ;Ú}%?6T¹²9ÍÔO¿Ry<ó2Å;õE-?÷A`>ý7ý7äò<H=vÃ<ÑJ,?í?k;&P;mª?V/¹4í9[7
¿M<89Uá=KB`>+ý7+ý7äò< "?²¯>hm?_ýC>ÈÝ=3øb?CÌ5Ã²W9>mr;°ñ 9é9´£?X`>@ý7@ý7äò<­ñ$?zÚ>*A?oÞ>tÊP>M5?#Ø¸É«*9J
¢¾>]:î÷9`?k`>Vý7Vý7äò<%.?MÜ>E]J?c-?nÂ>Åe?{Æ09ý¥9Q>ÿ
:ø/p:	@%?Hw`>{ký7{ký7äò<L{1?È#ß><K?;8?f'å>ÛÐM?,8«9'òé=o£E:¨:!:?0`>õý7õý7~û<N<?\fÜ>¸Z?¤ü?oE­>êH?Ô·Ã9ßz¼pe:ö?:fJ?`>ný7ný7~û<WJ>/>r×??euÀ>×X>$})?è8<h»9¿µ=úOã9y :Í+µ>`>è«ý7è«ý7~û<HÂ?K>Í>C>?»±>¥H:>û4?¤à9T(9{@Ö>@Áá9¦9~-?	`>aÁý7aÁý7~û<?¯=¤>Æ¯x?Æo>£8> R?xvì5÷Ï¬9$%/;Ú»%99~A9ôEÛ>¡`>ÛÖý7ÛÖý7~û<@=ÌÉ<=wÕ9?ò%k>$8>Qt#?ðD=tÊó<ìÌN?;ô`9k9Ô Ô>´`>Tìý7Tìý7~û<Ñ>§L>^M?>#N>.?¢º¸79L"¾^Ø»8>×½9Oý=ÎÆ`>Îþ7Îþ7~û<PM?¸=	?áª??>H^>6?ð8½Ã9+#¬="vÎ8ÇY9²r>¶Ñ`>Hþ7Hþ7~û<©¬w>->©6?êõ>A¤Î=2'?¤ê¬=sÓY=`8K?{<ð²Ö;=38?|Ø`>Á,þ7Á,þ7~û<+=	?Ñî¯>I²G?ì÷â>ý>`;?ºK8@æÊ9n=:Y:Å?Oa>;Bþ7;Bþ7~û<Ç9Ü>0>??7¾>n~>J4?Û¸~Æü8æ|¾ü¯×9Z:CÐ>'a>´Wþ7´Wþ7~û<ü=¹<Q¨<²f1?+?;îY;þ©?±!¶t{´7Ye½hx¶F|9.ÚÞ»©*a>.mþ7.mþ7~û<K1?XÛ>[N?»Aµ>D¬r>6??f
~¸<Fz9¥î¾{Ã°9æw9B6?»^a>§þ7§þ7~û<êO?Ç`¥>Rm?tCù>
×> R?ÉG2:Xðó9_;?ü°9µÍ9¸î>Ü_a>!þ7!þ7~û<t¯?ö«>äE?ñÂ>%V7>b6?âó8ëm9ÏMr>É93Ä9³:>_ja>­þ7­þ7~û<Ñ¤?èÍ>6À??Àá>¾£>×x0?GÑH9F·9¸@>h¶Å92d95?q©a>Ãþ7Ãþ7~û<Q©E?»ù>`)K?ÜzÒ>®6>íB?ÄË·Ñµ¨9­Ø¼·3¯:¿À]:BJ?«a>Øþ7Øþ7~û<ùÞ`?V}
?°ÖO?ºÌ³>zse>H?·Eµ>´9ähºït9Õ&9
uë>Iºa>îþ7îþ7~û<^>×@>F?ÂÞ>zã>Ø7?0}8TÝ9Íkò=1ù8Bv9½>ýÄa>ÿ7ÿ7~û<Äò>§>E?¤½>M±>Á/?¨i¸Ã¦³9]¦½ÝÙ°9|9
Ä?
Ça>úÿ7úÿ7~û<PI>	T»=ª­Y?wð>
¥>Gâ9?1=æxÕ<`T?á)¼9\¹9"?fÈa>t.ÿ7t.ÿ7~û<j±M?2UÕ>Õv?í±
?cs>bg?>;"9Cä39<Þæ>B(9]9t
?e×a>íCÿ7íCÿ7~û<n@§>íªW>F?êL>ç>çD6?
ö-¹¨Ñ9¾Té:é':\P?òa>gYÿ7gYÿ7~û<±±4=´=ü,?|(Ó;ÅR¤;j{$?óæA¹¾¨z9Æ¾(û}7Ê±=9í`+=yb>ànÿ7ànÿ7~û<wç>>?;?à!>5Ãð=Â,?7Î¹QÀK9uý¿¾Òí':«g*:ÅGü>#b>Zÿ7Zÿ7~û<,!
?á#´>QLD?=ö0>?>,?Úâ¯·,49z½FÒ8kw 9èº§>1b>Ôÿ7Ôÿ7~û<N±Ù>Äb}>Dð[?_>Â>Õ!;?Î¿À¸ öP9Ú"l¾Q¤9H½9ûâÝ>~6b>M¯ÿ7M¯ÿ7~û<ÞkÜ>&>çp>?wñÕ>kR>þ2?0µ8É³8ÿ?ú¥á99°w\?'?b>ÇÄÿ7ÇÄÿ7~û<
b
?çÑº>m =?[Õ®>ãÉo>D§:?ÒQI8í}9ÀöÊ=æq9¤s¿9í*É>¿eb>@Úÿ7@Úÿ7~û<Zý>9È§>IA?A>>;>a+?.¹$Ä9ð¾+9¸Tb­9³½
b>ºïÿ7ºïÿ7~û<
)e?dã?Ác?Èø}?h­	?½l?åiÔ8X 9ý©>.<äÑ;
?¯b>88~û<ñÐb>zz>À[8?ÁÀ1>À>Æ*?/1=¼ZÓ<¤V?|:df:ôR?«b>V
8V
8~û<ÂÅ5=$ô=|S0?iY;ÿ
;TL?Ã¸`*9nV¾t¹-99¼¼¾Kµb>88~û<¼:?)xÒ>`Ï<?zR·>¹±>PU6?µÐÄ·îå`9`½Öµ:¹»A:!8?¡Þb>Ð"8Ð"8~û<úQ"?j¢Í>²J?çR²> >@0?A¢¸;ä8V¶¾éà3:ê$ø9½9?!üb>-8-8~û<«
? :¨>S?Jç?a¸>÷K?¨¨7æ8=ì:é]:µP0?
c>J88J88~û<
?J¾>\:>?Îð´>bì>æ0?_¾t82Õ9i¡æ=õÈÐ9*õõ9@OÙ>uc>C8C8~û<ä|ú>w¡>ÙF?M>CLI>n2?;-8]x9¾d²=Ä>$9!ù9H >u/c>ÃM8ÃM8~û<´f®>?è`>üF?>é>X¢>;?øP¸Ê9çl+¾ë`:¼:Çb<?á1c>X8X8~û<·@¼>OP>äÊ;?¹%8>H	>1,?Ì7³Ò9"tv=(£Ø8¤9Â)>Rc>=c8=c8~û<dÛ>î~>±??4°>á>>ê:?Psa¸á_¬9i§½"4\:f7:å?`c>ùm8ùm8~û<î`?Yê>u?( ?c´>Ò5c?;ï×8i$9ûO3>ú~l;Nìî:Cf}?ªkc>¶x8¶x8~û<¤;"=a$ô<Ñ*?¸Ç7<D<Ð¼?=[¹I9j~¹¾ÈÓo·´a.9Ý	0½ºuc>s8s8~û<£kÚ<Ñk<O1?¶/;úSl;õ/)?æG¸Ù&9,ñ½4Ò¸hßk9f$d¾_xc>0808~û<Z©ò>¢>ÊPN?2>í5>9?½8¹O9hæ¬¾:rù8G~9N{>·c>í8í8~û<§¤ >q5>c?rk?­¼>ÂB?/«8!Ã9öß=»Ý2:YË9Û-a?ÀÒc>©£8©£8~û<m©>Û£;>~ºF?R>>
]>¦í,?¶ ´õ8O¼[ÄE:]D:È?
Ûc>f®8f®8~û<)ö/?EÞÕ>2 R? 
U?½¯?ÜGR?õ/Ø8"Â"9Ñª>w(:Ü;ñ9?1ác>#¹8#¹8~û<0?zÀ>zj?Tù>Zs>ñüK?y³48ÇÛ9øÀ°=Ò¬æ:ûÞ:P?»íc>àÃ8àÃ8~û<ö?5°> üF?LD§>°ti>Vk7?8*öæ8¨>òðc969Õ¹>c÷c>Î8Î8~û<-³ ?¼Ð>ÓºE?ÀØÑ>dÄ>Õ:?ùB8z2F9ßÕû=ÎdØ8Ïg¨9vy$>·d>YÙ8YÙ8~û<ÞÑ<èC<¦l0?Ûm<><ü?õ¹X)9"Ï¾1:n9Y§p?¬!d>ä8ä8~û<<|#?¯Ä>'ÊT?ÝÅ>>ü¦B?¯$9²|°9j¶n>zOþ:øh:&×u?íKd>Óî8Óî8~û<íS¦>.ÿS>ÚH?.v>§K1>[»1?5øÇ¸9O}E¾Õ
À9Y,£9i¥?¤^d>ù8ù8~û<¡3?ð@ª>Ô?36ù>L÷>n?¬&_8ÉWd9ç-ú=wDÆ9j.Å9´?¥_d>L8L8~û<2Â/?NÚ>yN?õ{>C>7>@?
9H«Y9'ý³>lR9&¤¿9©>Cod>	8	8~û<SG?"Ðì>.¶W?jd?oÂÆ>`j@?9¶9òË?5A:eÙ9ªb?]sd>Æ8Æ8~û<×®$?µÐ>J?&r±>àõu>W°8?áv¸XBC9äÇ½E]/;yêå:pBC?Ìyd>$8$8~û<·Ê>Õ>7A?ý6?;Pý>cî8?ÐÕn<7¢
<NØW?¨×:]e:y?Ûd>?/8?/8~û<véÓ>ß>×F?Ó>Þéè=ô*?ç¢7&9¨H=v¼9±àk9ë·?âd>ü98ü98~û<\î3?_¨é>Õ"E?æ\?yLÍ> C5?ÏW¸Ok8¦¤¾Ñ9	¡¤9[Í>C§d>¹D8¹D8~û<?¥±>ÿe?hêù>1£>,D?½î9àÜ9 °>yÌ9¢9£:?©d>vO8vO8~û<(+?4/Â>míI?K]>ùê>c^3?ú°Ã·9t"½¥:ªe9SÓ\?9·d>3Z83Z8~û<ã¸ï>Of>J1D?)>CÄD>¥ô8?È3\¸$n9	³½Î³~:.*=:ºX,?m¸d>ïd8ïd8~û<¿ô!?¯Ò>â_E?`t>c®'>Ú:?^m»¸î¬$9A¯¾ÙÔ¡98yY9+>?_¾d>¬o8¬o8~û<¦£
=_Î<0?¼!¡;ði;*ò?
v¹Ài8Á}¿±n³8?Â,9Ññ>Ád>iz8iz8~û<ò£=¦Ãf={ô4?÷î;·Ã;:I?Nc¸ÚE9_)d¾£:j9º¢~?)Ìd>&8&8~û<?â¤>óLL?«ÍÞ>$Ë>o9?ç·¤Z)9Ã®½3¹9\q9âYD?GÐd>â8â8~û<¡Û8?Òë>GíH?µÞ?ú<¯>C<?ì(9RK¿9Gú`>E'õ9ëÙ9Kÿ?Ûd>88~û<¾L?I÷>62S?N[×>È>D?ÐXÿµã%®9®;»9Ý:U:½Ø,?Jìd>\¥8\¥8~û<ö?3á¬>hC?åaÄ>0> 1?8´39§å=©¬9Å:eç«>e>°8°8~û<
¤?mL?@W?ð,+?8¬>*å}?Ü7Bê8X=z¹9F×9ÓÀÜ>å5e>Öº8Öº8~û<BÂ?+;Ä>Â?eM?öd>éÀÀ?§w9Â09·V3?&¡¶;kB;?ép?zse>Å8Å8~û<Ô\q?¨¼Ï>¸?Y"?ùá>!?¨Ú¹9K9{¸i?²	:;|`â:àaR?Ése>OÐ8OÐ8~û<Ãx >¼ÉC>ÒQ?*!>UL>]G?&Ñ®7ÛY,9ØÔ=s¯
9z8ó?¯e>Û8Û8~û<?«N>U§j?EôÍ>í><L?JL9ø5
9©§ñ>B^W:Ñ:?}I?e>Éå8Éå8~û<«?P?Ä>]4°?4#??2?õh©9Aö99°>£Ï:z,d:võh?óe>ð8ð8~û<¡'ì> V>°I?Z>Ý#>0u7?=Ü|¹&H£8ð8Æ¿],:p:$?¬äe>Bû8Bû8~û<!e?/£¢>+#`?:F>­£;>¬M?P¥¸Ä´g9É¥6¾º:B\9òb?æýe>ÿ8ÿ8~û<;û>¹Ü>¢N?i{·>Çu>ª?? éù¸ªø9·½_¾¿¢%90»
9ÊÒ?«(f>¼8¼8~û<Îê?)¹>Z:?Ä >Ôi>0?Ï¸[9%J¾úL9¢9@Ü¡>;f>y8y8~û<wqü<þ½´</Ç2?g=3oë<? b¹¼84à¿ü9½è9µ®>^f>5&85&8~û<²ÖÀ>Ý.m>5#P?0Ò>#>\®>?O¹>8$9u[·=xÓV9N#9ua(? yf>ò08ò08~û<Ö?©ÖÔ>Á¤<?aQ>Ô±=>w+-?gÖ¸É29K"¾êÆ:=©U:±?÷Öf>¯;8¯;8~û<,EÚ>É1>Y·H?Xrk>Ìß(>u2?K4S¹ë8Ñüe¿Ö¸¶8¨Np9§B>ñäf>lF8lF8~û<Ã9}?|\?YS?xY ?b¡Ì>]H?ßäû·ÞMb9Qy½Ð:@DÞ9¼?ó%g>)Q8)Q8~û<2Ð­>K>ëZ?þÀ>6}>ªÙB?·	.¹¡9Ý´¦¾xÐý9½õê9zE
?Ng>å[8å[8~û<h×%?ôâÚ>÷õA?;ª¨>jFp>´3?îU¨8üÙ±8Mò>ôI9NÀr9û'?(lg>¢f8¢f8~û<c°>Ú.r>G:?Fu­>Æ
>.?$8)Zn9õ7°=J<¬¾;û3?Mxg>_q8_q8~û<ª5H?TuÄ>²q?62?tÀ>âöl?9îA9¢ó>/:D 9¢?>ªg>|8|8~û<QT?¬¸>\?®³n?@õ>±)y?HÙv8óýÄ9Ce =`³·:!:¸?­g>Ø8Ø8~û<:pú>eË>'V?öñ>÷M>x«A?¡ºB8W9Cç=Ïå;)±L;h¹A?·g>88~û<vÜ>èÛ>ì8K?Ån2?Ùù>3Ó6?saz9Ý©9]¬¼>«:Ì@:&SG?¿Àg>R8R8~û<kµ(?XåÂ>?]?¬?ÁNª>ü\?ì¸Sv95¾°°9|N£9Â
?Þøg>§8§8~û<CÚ]?©uí>¦,o?À»[?©ô>	f?;79ø59s?Â9ÛüQ9^l?8ÿg>Ì±8Ì±8~û< Ë>§à>cH?¢¡±>Ë¤r>¸h;?3;¸9Ú®¹½y9f9ª>h>¼8¼8~û<û!ú>%>Ù¼H?°>ÏI>ÜÍ<?b:a¸Ü'I9[Q¾Åx½9ðH¹9tä?Wh>EÇ8EÇ8~û<8"Þ>%>ACS?Ó,?$GÐ>Üº>?¥#d9º°9+¹Å>SÍ:Y:¤U!?bh>Ò8Ò8~û<çT??³»>z?åóa?Ã>B>?(Ò^9Ú%9ø&Ã>":s§:"o?Ûh>¿Ü8¿Ü8~û<
>Øá5>}A;?×à>.²>Z5?ùÓ¸Ì)¤9oG%¾¤:¦nh:(7?&h>{ç8{ç8~û<ñý?Ý`·>]>??÷>®äI>:Ï-?}VK¹Hû8ý'O¿ÛD9f»Â9°e>aPh>8ò88ò8~û<³Ô>yt>JÉ=?Î¯@>à!>0?iH$·I®9t¢
½Ç*{9¶\9îÎ>¦Rh>õü8õü8~û<_?ûQ¨>n[?c·¦>YñR>­SJ?B*¹¹¸8>ÁW¿]79<±9æÀ·>ªSh>²8²8~û<æå?M}²>-=?§±>PM>ï#2?`×D¸1«J9£ø½?9:92Â*?*]h>o8o8~û<½£>ôR>ÄGG?Ò©>um>íÅ6?v Ò¸?ìN9J¾
]:Þé:f¶Q?vwh>+8+8~û<Ã¦?ö«>³ÀU?L?â>â>DB?«*à8Ïk9áµ>íD{9ÇçÍ9A3>Â¡h>è'8è'8~û<xÖ>)(n>f? ?hÍ>ZñF?¨¨·½g9È½<:æ<«Hn?&£h>¥28¥28~û<ùÐ>h>H?X(¹>.Ù>=1?Lw·Ú9\jo½t59zgX9§Ö>²h>b=8b=8~û<¼¬<
h<´ '?pm;%4o;Âþ>T¹ âD9e,
¿G]/9ÀGá8GG?´h>H8H8~û<!0?z?p?æ/?«>Íf?uÈÆ8Õ9a(>9é:h¡:ê-9?Ïh>ÛR8ÛR8~û<¡?%iÄ>w¢E?N§>BÛg>ö¹8?Èvê89wR>Fy÷:¶Å:z7 ?»Òh>]8]8~û<+ï?ëÇ¡>xZR?2`?¡?©H?0%à9u¿9f-??2n:Ö£":Áv;?Ûüh>Uh8Uh8~û<bÿ?èßÁ>ë#>?1G>H\W>d7?;¸8Ù8×Yw>Q×i9¼ÖW9
­
?i>s8s8~û<1 Þ>VC~>%`?ÊT?~f?}R?¯¥8mJ9ªy>Qj<à<ò;Sw?w4i>Î}8Î}8~û<÷ýù<ë½<}|(?yfs;M;ã?¡S¹ÆS97P¿[£¸OÑ´8\Ë¾di>88~û<ý	=¨ÊÄ<Bê2?¼|;§o;ç:(?¢Ã¸t9`ß¬¾ü¸N¹^8ì%±¿»i>H8H8~û<Õq?´¯>ë¤X?Ö¿~>">hH?®S$¸Rp9ö¯½'):.¹Ò9vN?£¶i>88~û<­'Ý>>à=L?	¼>C>^¬/?_i7*ä9.Õ<ZÀ9~r~9¾>Oçi>Á¨8Á¨8~û<0>'ÅÓ=<?>ä¶B>{¤1?/Ç7=Áã<âN?Ù]E<î<5f/?êi>~³8~³8~û<
ª>õi>O:?f`>d@%>³ù-?4z¹[>95¿O¿æ³9ÿ9Ä³>Òði>;¾8;¾8~û<(>ôÙ=õE?n>ÅØY>@÷0?Mè9=ÊV×<Ô]?¿³ê:ó³¹:Æ!?jùi>øÈ8øÈ8~û<ïZ?×
?òâu?GY?©´?X?ÝU¾:²â^:%Z?ëÊ;xC·:
ÕV?_j>µÓ8µÓ8~û<"Ëé>:>ÉB=?«Ýb>Ê$(>Õ³,?|¹Þé®8WæÏ¿f7Ô¸Í9ÖX»<ò
j>qÞ8qÞ8~û<·èÙ>2º>lC?îâ>¯L>Ë0?µ:c7½ól9â~õ<Ã²9ñ·9?Å#?Xj>.é8.é8~û<Av?vá±>XQ?¯*Ô>³ø>¼0T?L¹þ9ÝD¿«K:<:¾o$?Xj>ëó8ëó8~û<ê4³>±6l>È7B?zå¬>*x>82?ùi¸Ai9îµÃ½~\*:²=:Îçå>Yj>¨þ8¨þ8~û<@·??ÔÊñ>%ûJ?Ê>"Ì>ÆE?Ë¸Ð¸8ëK¿GK:ÏX:ª¼,?ej>d	8d	8~û<ïá>[ð>à@?ûÿp>ÈF4>i+?i¹v!9ªË¾Õ/¼9®,9º/?^j>!8!8~û<µc%=õ<Gj,?5.Ï=¯£=·""?ü9j¹9ÎU>J<¬²@<4É0?±j>Þ8Þ8~û<"?©½>µLI?0=­>Ãìq>kQ7?\­h8¨ÞA9B>ç=:]¦:Ë5?j>)8)8~û<r«>n>á'8?@|D>>¾¡+?Þ¼h¹4ÇQ9]¿±°9¶ËF9Ë\c?³ j>X48X48~û<»Åa?J¸>ø?i?-ÓÇ>?L9§§§9ËJd>è:í8*:s|p?è´j>?8?8~û<44?¬>ºV?ÛmO?É²÷>aV?!e8T9ôË=:9Û¦9Àeì>ËÆj>ÑI8ÑI8~û<õ2Ê>D+>îæ@?ZyÆ>Ê0>áê;?z¸¸6G:9eò|¾ D):?
:|?ÎÇj>T8T8~û<#Ý.?õ³É>ï]?â?Jæª>]?$9P2¢9'.{>÷¸9®9´UØ>&Îj>K_8K_8~û<:÷>÷§>EQV?îQ	?¯¿>£z7?£Í9«c9Û?þc:Ê@:Û?LÓj>j8j8~û<r§j>È®>pC?Ü>¥Æf>vÿ0?
Í¥=êíQ=ð/J?^=¬£°<+~;?þØj>Ät8Ät8~û<y?b°©>Ñ\I?>zËB>±X9?-°Ä¸Ö;e8§[¿Òÿ?:ò:Ú8?ÅÝj>88~û<¦à´=fN=sb,?,`A<Ôc<fR ?Ì"¸y:9/¾éü|;7êB;é"&?÷ãj>>8>8~û<åx!?ÎÎ> âG?U>)¦A>f6?ö8®9rî>Ô :"î\:R9?ªôj>û8û8~û<$ïó>6(¢>(@?¸à&>[£ô=Ó .?¶k¹ÞÂ^9)Ò¤¾2ÿ8Â¸t9?i>!k>·8·8~û<e>c §=TL?ÈÔ>òü>ßï4?ÚC=²xì<T?±¨=uÂ-=sëD?!k>tª8tª8~û<!kì>7>Çl?äê>Åë>7?E?ö9¸q:ø^>Î9IÙ9«ºò>q-k>1µ81µ8J=vn8?¼Pà>{R? Y)?0Ü>wD?Af<:`dê9uÄM?îÊÔ;~7;aÝ<?Ï1k>î¿8î¿8J=Úçü>wV >ùåI?IU	?	Æ>Ã1?ÓËK9¦9æºÁ>µ;ëÕV;w7?<4k>ªÊ8ªÊ8J=Á+?4Ø¾>f?û¤?ÿ>ñ.]?H±æ85j9Ç{>B:{øº9¾¬>?¡Vk>gÕ8gÕ8J=Ut?ÊV?¬X?|¤?	§>ãO?L¹ú·ð¡9Ü-F½R8;ehº:|Q?Zk>$à8$à8J=÷Ö>>ÌÕE?¼áe>®è#>3?ÈÂÇ79%[­=¼J9¶o9.Ê£>Èik>áê8áê8J=Iyù>Jø¡>Ø&E?ræ?ìåÅ>bù4?÷77ý9Ðm=ÇK\:(G:²
?Øyk>õ8õ8J=ÁÉ>E>¾	F?#iq>·Ê#>U¨<?èý¹Ä_91¯¾¦Á82Í9Ý±4>ÿk>Z8Z8J=/	ù>M>½H?)>|(G>s>?i°¸Ã 9¾iÅ.:å§:`'?¬k>88J=	¼A?¨í>°¯P?2ÇÚ>Vù>qÝC?÷zÝ¸úX9#¨¾¸Ê9ÚqY9½©n?k>Ô8Ô8J=HZ?¹>A$B?(>ÐT>B¥:?Z7x)~9Ùp=å¹;Jí+;\N?Ä¢k> 8 8J=éwà<Aâ£<®Q/?9mx;/xK;0H?¹¬x8Qo¿«ñ·¤X9ª±½ªk>M+8M+8J=Nd?MöÒ>í<?Õ5>Ãe>¦F0?¶F·:O9¿õ¼¾>;rÇ;Ý4?­k>
68
68J=»0?XQì>¹s??ÿð®>Ýs>S<8?\6ÿû9j¦Ì;Gå>8òâ?9­þ=åÕk>Ç@8Ç@8J=,µ>9S>Ö+[??PT¨>X«B?2>>¸.¨9tv½$"ë9Êà÷9sÖò>¶Øk>K8K8J=ú8?d>á><R?À³>	ôE>ßÅF?ã1«8Ä9ªÆ>;÷&:Q<:^%?sãk>AV8AV8J=Ñ0?(Ð>uY?auû>ò+ >óH?°.762'¥9/ù;ÿ7;þúæ:ÓíK?0*l>ý`8ý`8J=L
?~«¼>Ï`??­Íé>õÛ©>§/0?â×¸OË8æT¿/á7®9»æk<°5l>ºk8ºk8J=IN?,5ý>^P?p^?GM¨>§bL? ¯|7P!õ7Èñ>;9¤·9!g>:l>wv8wv8J=ÂJÐ>V>¸ú=?oW>Çñ>Y2?´y´¸³yC9	[l¾.~ê9Þï9ãû>vWl>4848J=Ø`ø>9>p\?&w¶>«W>X?Þ^¹7ËG9¿DA£9¹³:gx>ÃWl>ñ8ñ8J=¬ºº>h>JM?¶+}>Çð.>@=9?5k&¸;Ó09#ïð½ £:K°:¡/?ol>­8­8J=<mî>dÞ¢>·a;?æª>wY>».?^O¸S¤9>x×½&Ý¥9ïm9Ìt2?^vl>j¡8j¡8J=Î*=¸~Ð<É/?h*Ï;`åª;n*?1Ò!¹å»9æ ¾@¥¸)ùÕ8d¡¾rËl>'¬8'¬8J=ü4×=ãg=óå-?Æô<Þ3²<«/?lDû¸¢`¡9KLG¾ôk:¢È3:ûý'?Ðl>ä¶8ä¶8J==Ë?ÖÑ	?¶U?ëÀQ?tÌ>NF?ËÈ9`²9ù};>q:k:I]y?zßl> Á8 Á8J=E
<?:>q?²G?õ¨´>¯|?j9V_9Óâ>0C:[Rÿ9.D?Xål>]Ì8]Ì8J="?ámÂ>æ@?ó»¦>V*s>ß/?26¡¸ÙÔM9<H¾])-:*åí9W:?çl>×8×8J=pâ>·W>0??ã­¬>§µy>z1?{3¸Võ>9ð½ß£;ÅåT;ïE?¯m>×á8×á8J=L¯Ï>îhs>RmZ?è>æ>_¹>Ï=J?5â±7TÙq9½J<=¶?';þ§Ý:¦)A?¤m>ì8ì8J="ëp?ÀÑ?5kV?Õ½>:p>nI?68;6Ä9©3n=­Dú9ä×9Á?V#m>P÷8P÷8J=òÐÃ>ëÅ>5>?!US> N#>î¤%?ÚÂ¶³OQ9-H=¼êßÿ:5/¦:ÿE?4m>
8
8J=SX?B¦>ÈK?¡Ï«>En>8?j#¹Öj9Ô¾ïíÐ9hì9Þ>â>£Mm>Ê8Ê8J=(?»& >¯?>G?|C©>Ùj?ªGß7z9ÃâO=Sv;:óõ9ÍgC?¡Rm>88J=B?&3Ì>~åC?·c>·2>Ã¡7?èñ¸àÓµ8p*¿M%:÷Ü9Ì??3Ym>C"8C"8J=A<?á?Bï7?{[>nM&>*î(?ks¸ä9)ã½#:Õ:?ýqm>-8-8J=´·C?V >rù ?(VR?Ï¼>Ó? R8Ã9»ón>?¨9ºÜ9¤?Yzm>½78½78J= D?W¯>ÜA?àÉ>ÈO`>¡/?-æ18º'9ÎÒ>¾¬â9å9>òS?{m>zB8zB8J=üE=[Ô<±1?IÐ;

;0?Þ;¹m¡C8mõ¿"©Á¸¼!,9^¾m>7M87M8J=ì<ô>|¤>>?í®>2c~>î0?ßí·¢u9wD½Ì<:&:Äà?dm>óW8óW8J=z@2?öâÜ>|N?v½>2©q>9H?ð}]¹±òQ9½	¿ÈªA:Y[$: Ó?%m>°b8°b8J=R5
?8¯°>$L?8¯> p>Ð:?BÅ699Á@<ß09ZÂ¢9&>ãm>mm8mm8J=ÑÖ>-I>	E?Tk>êßN>ÐÙ=?ø±¸<`o8'T>¿òbó9äÂ9$b?Ã°m>*x8*x8J=Îµø>õJ>MkR?ÒïÍ>è>Z@?9aÜ88BW9>Ì{;ûÀ,;U\A?´m>æ8æ8J=æÑç<kl¨<:.0?ga&<Éy<3?sk&¹âÐ9J¾ª½4:¯;ù9ë¥9?0Ïm>£8£8J=z8c?
?hûQ?A&¿>>Ïè9?"·Mã9tª½,U99x¾>éÑm>`8`8J=Áð>pL>U?
»Ç> :>üv>?8Àú7?{Ë9¼=:M:Ê`¹9ñ3?ìm>£8£8J=ÛP.?ÓÛ>î/K?þ¾>G>¸7?Õû·k9øÚ½¡:Dïì9Éy?:ým>Ú­8Ú­8J==7?÷¬>ù¥F?1DÄ>·q>1?°`8öª®9æ8¤=þN9	u9ô?&,n>¸8¸8J=¬:@?úK?g;?î¾>·`>C.?Å·Ý8¦0H8ÅÃ?©Ç9æâ9ïá>/n>SÃ8SÃ8J=­`°>½l>º>?,º<>q¢>Wm3?í=¯¸q_9¨H¾AF'9JÌ­9dv>û8n>Î8Î8J=Nî?%ò>¦þ?Ï¬T?mkÅ>ä?ý>÷óë=z?U/J=9Ç®<K?;jn>ÍØ8ÍØ8J=<Ì>åC]>³Kl?p,?ß?Ê>×zZ?g·8·9C>ñé<À^</?n{n>ã8ã8J=Éñb?8Rü>Ù@f?gÇR?iT?~æE?æ"®¶Õ*o9ad:¼Qs:9É´9Î>4n>Fî8Fî8J=ý¼>DFd>æñS?Àõ>F¡>C?Oæ_·yUX9üy½ë?»9Å\9v!Y?©n>ù8ù8J=	>~W¯=áH?A@>5ÝE>vý.?_,½¸<!9ÚL/¾°_:ÏT:P6?Ý¼n>À8À8J=Nô?GF>ÉV?O­?ç6o?X)9?Ç>9ñß¼9ÏÇ>2
Â9Üì9è·Ñ>v¿n>}8}8J=Ú=R?îÍý>sT?@ñ	?²°>QïG?ZT8oä8n>5.:©¿9Æi?Â¿n>9898J=I«
?¨>GÙW?n\>¸l#>H?v¿¸Bw8QÄE¿x«9òG9u?Ìn>ö#8ö#8J=.¤#?¾gá>LÚ9?d°>¸>f*?ÆÒ8~hX9¬ =_ìA·9¿¼·àn>³.8³.8J=½Ê>®>pG?Râf>ÑÍ#>øj4?Á%ô¸ü3#9|¿¾LÓ9¦¾Á9XSÃ>xën>p98p98J=©?è±>Û¶P?B¿>Ì¸{>ÆÔB?(5¸Ôx9m%¾Ða9·%9{Î-?ào>,D8,D8J=³Að>å>î¶U?üP>5>Å@?ÖÓ¹59ñW¿$Ü¾9FÞ¡9÷ì?o>éN8éN8J=¶Ê>>®ý9?^¾>	>%[*?Lv¸(Ä39ÁsI¾øõ9­:\Øó>ðjo>¦Y8¦Y8J=½J?âïû>N?ã?m§>QM?:r"¹H9Ñ8¾²ç:Ag:àüû>Ø}o>cd8cd8J=@?Àsî>4(N?¸]>ÃÊ2>¹c@?×Nü8T*9I½>CmÃ:Âð:dÂ:?qo> o8 o8J=ÉãZ?"=Û>¬?`Q6?Í|Ç>g÷i?÷Oú¸Ïca9R'¾Ê<ÅªG<ÚÓ?so>Üy8Üy8J=Zë>Q>à0L?ÉQ¢>F(Z>ëy>?Oß¸£Ô9É[E¾D¹Ê9x:ý¿>o>88J=[¸ >bM>a$H?Ô>s¹>4?Vdn7¦«9bÅ±<o9D9!o>²o>V8V8J=i?Î9?ö©_?º­=?ÀëÓ>¢!e?¿R99·¼>¯:37:l?×Âo>88J=¥¿Õ>ªU>ë=?nØv>F4>²/?Ðme5|Ó8ðÈ;8Íê;äO;§<?OËo>Ï¤8Ï¤8J=*ñ?øï>:(?nì?¸Äð>^?§Qì8ò­9)É.>RJ:aó9T?Ææo>¯8¯8J=kÆ.?Aµæ>lïA?Uä>¸k¤>é1?bÕ¸%k9Ä¾5¬9ÝÚÉ9b¼>`êo>Iº8Iº8J=8?gâ>¶¨¤?IÍ#?>p?¯JR8O¦9s·=èM::)",?/p>Å8Å8J=%>0ö¨=>»B?Ñ¾?F¬×>_/?^
¹ C9`¾fÞ'9æ[z8°¦«?Ì.p>ÃÏ8ÃÏ8J=ã?C²§>¨K?û;ö>¯¥>N:>?¶e«¸9;+¾Yÿ9ÜÂ9Îo(?Ö1p>Ú8Ú8J=¢?ã¥­>¸ÆM?dM?sÏ
?ÿ9?÷s8kq9c~	>Ûs;ì;~wv?Bp><å8<å8J=ÃÀ>ó>=?þ[>>Ýn1?|	ù¸u9YÛ¾g]9Ày9d?òQp>ùï8ùï8J=bóê>m#>éaD?¤Wm>]õ*>ô³1?FÃ¸ÜH}9^E¾büµ9Ú9é?}p>¶ú8¶ú8J=àã>Ã&><??à·>äó:>¦]4?ÿYþ7îf9oû=#S19B94Â>U~p>r8r8J=
)?bÇ>VéX?þ>O>-4?ð¸ò9Û±¾a"%:
::%?~p>/8/8J=ªm?è¹>ÀTK?LÒ>Ê S>@?ö\¹M$(9Ð´Õ¾ã-Y:x3:Þ?Ep>ì8ì8J=@÷¸>ïys>ÜzB?\üí>+>káF?58Rø8³Q}>ç»:ÐE:q)?up>©%8©%8J=vuÙ<vÅ<6P/?³;~j;9?é*U¹üû'9¸m"¿?ÞÁ8ö"9>£p>f08f08J=Ú<ìÂ¢<üí+?XÍ;Ó¥;)2?w['¹ÈVh9f¸¾\"9xW9À>Þ²p>";8";8J=-§&?xÀÐ>i_L?V´>_>%E3?È8=y94N>Ã#F;&ç;Ôþ3?âp>ßE8ßE8J=?>ÀQ?áä>,v|>\Pg?G#¸À¨9K¾Ôù;ø£:>n?hôp>P8P8J=;;?8Ì¯>/íD?9¶>×1:>Tw6?\	Y9è 9>À>i×:|:ñ9©ô?µq>Y[8Y[8J=zF?>[n?3Æ>/ª>4E?ë½
8Q;9B½=Ù,6:öØ9ôV?1	q>f8f8J=0Åæ>Äy>ºA?>
?>Ç+?R¹8À9ïæ«¾|ä8@J9L·>.q>Òp8Òp8J=É@?¸z>vHe?(ÔÛ>í(}>K^?#+¸¢8íÄ¾IÄ:N0:³Ú?Z(q>{8{8J=¿?º>¾ZD?é>ß~J>¹Á;?6>ë8ô<IÞp:i,!:ªJ??*q>L8L8J=h%Â>Wq>u)N?Ñ]?¶«Ê>Wá8?ËM8¯2¯9TZ=ç:NkÝ9¹W3?¤7q>	8	8J="U¤>7S>Ä,G?6º?
³>í£@?gâ¸»#(91¬¾N:;9^R¹9Q>è9q>Å8Å8J=ip,=AXù<«
1?ÜÑ;;ZK?ú=¹S.9÷úT¿Å{·ßZ9ë½pKq>¦8¦8J=)?\á>JH@?ïHä> ó>­Õ7?ûÄb8äJF9Õa>ig9ÃsÂ9UT>q>?±8?±8J=´[0?©wá>=H?D>ä.;>u??V]·¶ F95zl¼Äñ¹:Â£:µí?3¡q>ü»8ü»8J=!++?(Ù>ØrI?Á>ºý>æi8?4³'9QýC9hÛ>kÕ:f:R?9°q>¸Æ8¸Æ8J=)?ó>@>PqD?gÚ>Vr>Ñ9?pd_¸Þ95áÌ½«[Û9:¤9Q.+?jÄq>uÑ8uÑ8J=VØ>î>ÊN?üæ>^>ML??¹Ò^·ß09Æ@!½°ÕØ9Ã9â
?wãq>2Ü82Ü8J={sÍ>¯
>S}>?¨@¬>æ|>mö.?Ç®¹.ø9íVõ¾¿ã9¶<9s|
?õq>ïæ8ïæ8J=çï=¡Öu=gíx?x´>Kd>ÖI?*NM=çáØ<·Ur?aäa9P(Ã9(>ýq>¬ñ8¬ñ8J=Øf©>z­J>4øU?uÞ>¯>)è4?å¹°9~¾vÁ<grn<¿O?ur>hü8hü8J=Ø;?m)ø>jÇA?;Ó>ì>fb<?A%·29Ó½X_;¿uß:fÿ1?$Lr>%	8%	8J=q ?·Ì>	ÃH?°å>Ï6E>Ì,E?ZuØ¸M9²Ð¾Û>¸ì_9cÛ½µlr>â	8â	8J=Ìå>Ó>WMG?
$¼>oX>ö5?³,9PÏ89I:ï>ùÝ:³@Ô96P,?Þr>	8	8J=ð=?­ê>ÃHN?nÂô>Êó¤>Ïí=?îæ8
 9ú§c>¯xY:À~Ñ9ß?«r>\'	8\'	8J=Ä?f>¾-P?Y>»>Q=?Î¸=·9eÆB¾ÏÁ:á|:WqD?qr>2	82	8J=3	? g©>L
O?¾[?àÍ>ý5?ª`9ýÙÓ9·>EB:U!:W"?§½r>Õ<	8Õ<	8J=öRü>Hü¡>bG?d¬>ÖvG>>Ô5?6¹±`9Hþ¿ý$½9"9)3?FÅr>G	8G	8J=ásC?pÏ>õ4q?v[?*'>ò8s?¶=u]=x]R?@.7=ÒÅò<>)A?:Îr>OR	8OR	8J=7?µ>j]?Ó"?{
Ç>lQ?19MLz91.>h°9Å9µ>Ãs>]	8]	8J=zùÁ=Oá=~8?ºÛM<è"<%¿!?<þ4¹Z9·°¾¸H9õ½	s>Èg	8Èg	8J=8:?m2¹>æ¿H?'M>{îK>B­<?=¸¹9<ç½¬V:*æ/:È:?µs>r	8r	8J=«Ã=#³X=a-?3C<ô¬<u²*?Û¹ëD9r8¿hí96E9àÄ>6$s>B}	8B}	8J=D7î>'=¤>x§9?/s9>g¢	>îw,?7-¹¨ã7´CÀ>³å9pö 9A©6?Q%s>ÿ	8ÿ	8J==w}?:
ø>ËÌ?nãU?¯ÿË>4?H¡9Õ9Ï¹?±5m:ÇÒø9*
t?±+s>»	8»	8J=_ã´>Þ¾X>¦U?\£¥>éRY>±C?Dr¹WE9.¿þù:´¯d:ßÛ?,s>x	8x	8J=rK?XZÿ>öK?,ã&?6á>pk=?¯ 8È9.2>½9^¥9á>/s>5¨	85¨	8J=L=Y3=!/?/]´;c;¿òJ?`¹Àþ8¾¿bK¹m¨-9,¿«2s>ò²	8ò²	8J=4?ë®¼>:9>?(©>_»t>|æ0?~Nì¸fË|9Mo¾ÿ
|9ST°9(ö¶>ïPs>®½	8®½	8J=À¥>ÀÃb> ;?Z>AÂ>>ÎC3?õ¥·6<9»a½Õ¢47¬489þ	û<b`s>kÈ	8kÈ	8J=nA?¦#³>6?B+?«$>^?PÊr8A9e >Q9Wä9Qí>yjs>(Ó	8(Ó	8J=eÒä>iÖ>yC?Ðì>7ù?>ëì7?ty¹æ£Y9`«¾Á;RmÉ:D1?os>åÝ	8åÝ	8J=¶'?kê×>OÙF?|Ñ>Ò°B>'l>?n¸#9O½Â'9×ú9Ô >^s>¢è	8¢è	8J=vu)?ì-Ì>§wT?ýÒÜ>Q¢>ôB?- ¢9Fj9ÿ"?-:ùÏì9o;?<©s>^ó	8^ó	8J=/¥	?*¦>Í=T?	?h|¥>ßµT?2Â6¶9È$±<Ó¿9\å©9?F>°s>þ	8þ	8J=3R»?Gáf?¬³O?yIK?ÉÆù>'ZP?M(9¶9m>OF:>v:'+?ÂÁs>Ø
8Ø
8J=¶J·>?f>0ËK?úõ²> |>¼5?K¸îr9þ*¾Âà±9)qÅ91¢æ>üÆs>
8
8J=¥ð>T¿>LXH?Ø«d>¬N!>Tt5?¸)ýl9l°"¾WL:Ã&:Ç?1Ês>Q
8Q
8J=ÿêN=«l=îÂ-?Î5=²=U=ãQ?wL¹Ô³9E·¾À1¯4êý85±:RÌs>)
8)
8J=zçf?Ë?S?Qãß>þ>Z Q?+8:kË9ô,´==Q96RÆ9©ö>ZÕs>Ë3
8Ë3
8J=çø>Ü>³G?£|>Zú,>ò:?4%6ÄO9m.Ì;@"90§9­ìÏ>Õs>>
8>
8J=µ]¹>éål>PH?ÎRª>½Íq>¼R4?¶8|J9ÿ>>xT:À97:.?&Ös>EI
8EI
8J=1?Ñ·>5F7?¨¶> k>Â93?Û ¸{{£9f½è½{Z:ìû9ª?üís>T
8T
8J=[âË>Þwu>¿¡T?Tw?ï´>¹¥P?ÁgH9Ø^9ûæ>a
/;ÎÜ:åðJ?mt>¾^
8¾^
8J=£Å?äÜ¯>_Ñ??Ê\>­À">v-?Êü6GøW9µÒ<²F·9:°R9?±^?Èt>{i
8{i
8J=Kp?Ï?àj?Úú0?ÎEÓ>rV?e»8cÇ>9u{>e;þþ*;î§E?Ú-t>8t
88t
8J=»V\?ú?^¹C?P+?pg²>ÙõA?ºH·E9e½Åè9l9ì·W?"Bt>ô~
8ô~
8J=É?¹?¢~?~à?Õ?½5l?xÏ9ä9)?É:E:j?¶Wt>±
8±
8J=²Ê*?
Ù>Î`I?>¡J> @?Þ¸Uk9©q¾fY8i9²	>Gnt>n
8n
8J=µ£ò>Ê>øZG?¦ß>D>
5?`@¸`p9mqü½®ü9c:¹Áû>"¤t>+
8+
8?=ËïÓ>@P>("D?Ñ¢©>?7t>MÒ1??,S¹¢ï±9Àè¾ò0:×!:ïî?¿§t>è©
8è©
8?=	PÕ>?>Iû;?ýµ=>^>|G*?Ð®¸ç9lý½<`9+{9«L>4¼t>¤´
8¤´
8?=d**?íÔ>9øL?ÌzÁ>
q>qzM?ê¹ðØ9ct¾ùL8AÚ[9Þ)·=Ít>a¿
8a¿
8?=Ûc?>
j>7é4?Kr>l>ß_&?ô?=Úú<Ó%D?ë;ØVá:)4?RÍt>Ê
8Ê
8?=T¿?Ý
>.]d?5-?ÁMÑ>y°B?ô2E:üv¥9?¯CG;Z;7?LÑt>ÛÔ
8ÛÔ
8?=ÂÊ>C>P(??î>Ée>õÕ-?7ÇÔ¸88Þ°¿`Y9Ì,È9Ä>£ët>ß
8ß
8?=V?
¸ý>ó~X?û?YÌ>{D? 68öf9'=µDP;&·;ëA3?6u>Tê
8Tê
8?=47?%ãÝ>¼ÈS?4º>}_F>C÷H?]òÝ7;>´9­=b9©¹P9ª«C? ;u>õ
8õ
8?=,JÓ>@à>¸YA?Ã >Â÷^>²8?6.¹t#8¿q9YÑ9öQ*>'Cu>Îÿ
8Îÿ
8?=\®'?÷Ùâ>
:=?:}Q>eÿ>ÚË*?w±.¹ì9§Êª¾ý8¸ó|9rXº½¥Ru>
8
8?=/L?ý¨>(ÞH?÷a>ié=>ã;?¾1¸n+¡9ÕùÑ½<|9*9ËKÐ>lZu>G8G8?=· >×N>kñF?}å>7>s<?«!¹~9ö¿|#9Á39Ê«X?3au> 8 8?=©RÖ<¸ <«.?Í~F;¿+;Öµ2?}?¸¹8sH´¾&¬8O­8¯þ>ru>Á*8Á*8?=çG3?èJ>iñ?Üc?lÏ>ö?yËÁ9Ä9¹ª(?}³:3L:.D?u>~58~58?=Ã4?sÅã>#*K?Ê>!1>+·:?Ä8?õ8ú#Í>¥\U9hÀ9Ê2?¼¥u>:@8:@8?=Ê(=ûÁö</?Ç ¿>å>¼%?ÒW:tV:
+?ÖZ":NE:K#?ûÉu>÷J8÷J8?=°ù>>ÄëL?B_>EQ>SJ??ºD©8nC9sº]>Z´9Æ5D9`ýj?P×u>´U8´U8?=2~?@Û°>V>?gc>#Z%>ù0?²ù7K*94»=9¢Ã9#Ù>h÷u>q`8q`8?=
Ð>è>×ìK?rY>ÇÆ>(Ô3?rF8y)8¢?~ÃÛ7!w9n2Q=Büu>.k8.k8?=ÚbÅ>YAu>¡N?¨L?NZ­>¦ñ>?©º©7þ-9¹{=ªºo;§;¹[?¾ýu>êu8êu8?=³û>
²>AÆN?ÅÄ>³M6>ÕÒ4?qêõ¸D§e8e¿x9Ü9c>²v>§8§8?=Ïé?3µ«>ùY?þ¤²>{Ng>G·E?~N<7Dãò8éxF=GV:6&:b.?wv>d8d8?=W ?+±>º±D?îU>YQ>·ñ2?l¸¤659µ '¾üãÂ:½:Z[=?év>!8!8?=ÇD*?#oº>uÍi?ÙA¼>Ãj>·IM?ýÃ¸y9Ê3/¾ÀÙî8! 93í¾>fv>Ý 8Ý 8?==~?dJé>V~?Áì?~
?§?m?Æ_9ò9Ü>ÌÅ:W:7Ak?iv>«8«8?=ù,?ÞÙ>þ>K?	½£>,TT>jjE?W09åe9I]Ä>s,:ßÒ9£¯Q?ûzv>W¶8W¶8?=<N2?ÐÉ>W.b?fõ°>pY>WP?<e8äa9:ºI>õ^9úõâ9sz>Pv>Á8Á8?=ÆöÎ=û+=³.?9å;\½;!ò?âc¹³39UV½¾¥Ð`¹t_9·Ç¿v>ÑË8ÑË8?=*¨?@³û>mù?Ï·>?ëF>Õ¼?´ï9ÓèI9Ô,Ã>/: Uá98oG?¬v>Ö8Ö8?=ôÂF?ðð>ó/S?ýå>»Ó>D?X¹¥6ó9
î<ÜV9_·9zà>w¶v>Já8Já8?=4$¡>-U>h§A?ù+>`þ=Ô>-?ºA¹9Ú(¿âÑ9ðQ±9YH?;Àv>ì8ì8?=@jÏ>A>I8?º¨>å<>D'?Ei7ÞÅ8Ð²È=ó ¶:íúy:Ñ;?åÄv>Äö8Äö8?=Õ 	?yN¥>è"U?l2D?oç>tÙX?*:}¡d:l!?IU^:t1:j± ?ñÏv>88?=Cú>Ws8>ú??²â°>õ$>ø-?â,8îç9~>ú;0p<;g`B?YÚv>=8=8?=Å?õ¢>¶	M?±>
Cm>`??ôb¸ê¦9EË½©,9¢j9àÝ>Ýv>ú8ú8?=ìAÂ<Em<EV2?éLç<©ø¹<ô2?2T¹p£f8kë¿;³É:ç:ü:7?÷æv>·!8·!8?=³ª>,3W>¦K?Ñ>¾â>_ü=?tw8¸¡¡9Î¦t=ò'Ë9Ö¬9^|E?Ëòv>t,8t,8?=¡Â'>+qÝ=ÒðA?¡ê<$BC<ô,?òF¹Çõ9_T<¿¯ò×¸´ud9Ýúq¾yöv>078078?=á1?~õí>û>?x£ª>Nq>ÒÙ4?çN7¸»E9¼À<¢ì¥9§à9½½>Ëw>íA8íA8?=¢îo?ó}ø>y.w?d>÷>÷M?3îÂ¸ÑP9½Ã9¾\]:¶l+:ðæ>ù(w>ªL8ªL8?=)
å<¯d©<v-?|Ü«;«ê;nì?yÆL¹0µ6§[Á_3¹På`9Ø-Ì¾D9w>gW8gW8?=Õ_i>"¦
>2sW?(?#Ú>wCE?Þ¤¹ð]9;ª¾Ù=D®<ÊÙ`?ÚFw>#b8#b8?=ª?pdÄ>¦??>­64>,z9?Ô-¸[<9ÓÒÝ½
:ÔuQ:$o!?TMw>àl8àl8?=KH?REõ>Q?õ?ed°>âf?»B9(\9µÀá>>Þª92¨9Ü¢#?^Qw>w8w8?=]åO>)©å=0½g?£¦Y?Í?±P?£=Ü8=AÄb?ÁÝ;sï:P?Ww>Z8Z8?=°ë(?ðøÊ>S
U?û¢O?

?Íp<?wx9¦©Ó9éy§>$[¸:Øp-:4?Yw>88?=(¨>û?[>BFD?~ëD?Ô÷>ÀiK?xH86ªð8¬ÛT>3:nM:1?w>Ó8Ó8?=d9Þ>³>/@?É>®?>Z5?W©80ë79ýök>*#9hW¡9J»>w>¢8¢8?=c#§?É'?M?gg?ÒE>FÊp?ïô8Ug9±>s³:ý-:<d?w>M­8M­8?=ÜÞ>7ë>=?±0>,>¹k,?¡sö¸ò¦®8ï4¿{í:ò¿9(Y<?¶©w>
¸8
¸8?=Ûâ+?ýrÜ>ÿG?Ù»	?fÀÀ>Òí6?æ7¸>`9É,¦<*U9ÿ§Ã9yîÉ>ç¿w>ÇÂ8ÇÂ8?=Ö>Æ>o×>?¢Ò*?ýüû>Ø-?%¾8À¾90ÿ=+9c:;Ò:òÛ;?£Àw>Í8Í8?=·Ë-?Þ>ÚG?íðµ>Ôü>Ê1?³9Ü9¤H1>])Ö:ì§§:m#?úÒw>@Ø8@Ø8?=ý=Ylá<¥Ø-?©<ÇvÓ;À-?S(¹¹9q¾Ér`:þ4K:Ca
?(çw>ýâ8ýâ8?=¨d?f?²
d?Ú(?¿>E&M?9nõ9+¢>
m©9öF}9S?+?Ý'x>ºí8ºí8?=/L=¥pZ=$0?ûøÌ;=A¥;Ã??Ý¸¨q9Êj¾(­µ¯FF9)_»Á8x>vø8vø8?=m
>4ôJ>E=?bªG>¬ª>Ñ-?|I,¹Ö59P¤¾)B8£íµ8nfÌ>ÈSx>3
83
8?=ïþ?áÇ»>òÂI?e(ª>]f>'=?#ñ8ëe³8²À>ñå9º9ìûY>~px>ð

8ð

8?=·é?þÂ®>¦óL?RB!?PÑ>M:E?fÊï8Â¶9KOÊ>]f^:Ú:nX?tx>­
8­
8?=Í?°"Á>J?Ì>êð>¨4?£/C¸=9ÑÍ¾»76û9J'=Âx>j#
8j#
8?=Rï>|>QNN?ÔÁ>E>9;?ê·¸/Ô9ö{¾ðÙ:¦¯":ìTL?/«x>&.
8&.
8?=PG?¯VÈ>+·?û?OAï>öê?08_Z9,ø">¾ÞK=gí<Ü#\?Íx>ã8
8ã8
8?=þu¬>+Z>ÚiJ?nq>üW>e!1?®z&8¢õ9j,>|¬©9Â9Ãß>Ðx> C
8 C
8?=ø>±àF>Zâ2?+ºN=± =óª$?Öc®¸*kd9rC¾I[¢9îá9÷·>÷Ðx>]N
8]N
8?=ôÞÛ>>­I?Zl¸>+'>]_5?Ò
8&9üýÙ=l»=;õ;èq9?ûÒx>Y
8Y
8?=å?¡2?^?zø?!©>_b?¾æö8ë"9%h>yn:¸9Ü9[2?*ãx>Öc
8Öc
8?=íØ>
>;?¦>ÌND>Ç3?Î¾¸VL9o¾KÚP:ây=:ý
?îx>n
8n
8?=.^ø> >Ð#S?¥ý?"Ë>+G?OL_9ó[9ò?>'Y::.çP?~îx>Py
8Py
8?=Æå>¾>øM?ÕÐ>>0jD?¤Ù=9x09]Õ·>! ò8wÍ9&>ýüx>

8

8?=C%?ÊÎ>ríL?tº>èz>V>?TÞ6íx9ÞÝd<ýY¤:Ånk:µ2?,ýx>É
8É
8?=~>~L=äÆg@þè=¦+=];?: ¸cp9Úæ¾+ø:È/Å9³B?y>
8
8?=Ë;=Ç
=-?AF<î%<ÿ+?¬I¹°08%ÀòÒK9ÉÑ9Ìy>à\y>C¤
8C¤
8?=ÌõE?v»>ºq?QS?Îé×>Mz?09Ï95Û>ödY:0»:Þ[<?<]y>¯
8¯
8?=i(?±À>á½_?8÷>)ø>F?â Â6P9Ký#<ò³;¬d;C
I?=ky>¼¹
8¼¹
8?=®ç>6>ÖOB?ÆÉ>([;>GÎ6?Ú$s¸Ym9+ ¾*91µ9Ä>.my>yÄ
8yÄ
8?=ZÔE?Õ»ú>üI?YX?Á
?QG?G19£s9¦Áº>ÙR%:yòÿ9[%?`£y>6Ï
86Ï
8?=½Ð?Ïü¤>Ó]?[>Ì¬E>(Ç=?ºw¹±F
9;±ï¾[ä¸¼xc9!¯¾®y>óÙ
8óÙ
8?=vC?¶­¾>ÌlL?||?ð*Þ>Ü0?ãëV9HÎ96>>#9x¥9½Ô>¥Ây>°ä
8°ä
8?=@ÓD?e?x½??þÞ²>FÖw>5Ã8?¬ºB9.9o±>».M93bÒ9Ö«y>!Ìy>lï
8lï
8?=&(4?ªí>aB?åG>uÊ>¸6?¼°¨¶GXY97±F¼VQ9Ñò9ÆB?Öz>)ú
8)ú
8?=FF?|Ä>gFD?4§»>K>u4?;H/¹.|9_¨¾ÓÙ9Q6¼9Ðõ? z>æ8æ8?=ëÉæ<¥<uf2?õF;V;S+?ÚÀ<¹¾9ç2¾Ê6ì¶9e¿;/z>£8£8?=ë©?Ob¬>m?h¢?5?À·w?R¡¡9õ9GÇ?È;T:ÃÔE:Q	?ç=z>_8_8?=c?~´>D²E?0>ïÉC>&Ã0?Þýp¸Zw9µc¾L#:ô\:m
?ûlz>%8%8?==A
Ô<>[-?x¥;ûm;ô1?ÿ`5¹^£>9îó¾zè8åÃ9ÏæC=}z>Ù/8Ù/8?=W¿=ýÂ=·#.?x²;rOo;Ýp>?>¹c^k9Ñâ¿$·wãÝ8§9½s¼z>:8:8?=Ýâ>ñZ>ÅQ?MIÝ>ûÒ>Ì;?îµx8Ðî 9°ÐÅ=(9¥9±>òÊz>SE8SE8?=Wèý?%H?Æ¢?Ò?¯lä>c?a"9úÐ¸9Ì¹>q;Ë):ñQ?fËz>P8P8?=~µ>qCJ>¢ó:?Ó%W>¶M&> %? [¸êh9Í½:A8½-$9Ðr>?íz>ÌZ8ÌZ8?=ëÅ>Ó[>$~A?ãSp>Éo/>SX/?B¹K9è8~¿'Æð97{9:u?îz>e8e8?=-Ô==d	=èÙ0?!¹=ñ®=W#?â¹bX9FÃ¿pd9S³9º³L>5ñz>Fp8Fp8?=·? >aeW?SÖÁ>¡9>âÿ??[¸Þ®"9¨[¾è9)9%ò>{>{8{8?=;Uy?"ºâ>#Ã?}q?¢Ó>ÿAm?.í94Ä9\/>Ù×:¢AÀ99.?å!{>¿8¿8?=b×÷>§>íó=?éñÆ>úî>Ò(2?)Ñ¤8Æ	9óô>À:pv:·Ãä>-{>|8|8?=±ý÷>'_¤>ÃA?é>æ»N>'à:?Êwï7Û59Ü¨=ì3:/³98?þ-{>9898?=h*[?#|?¬âD?RÑ>Þ»>¶;?äì6Y
¯9-kÕ;wb<9ú$9ÒG¹>
5{>ö¥8ö¥8?=Ü)·>Wàz>ç:?¹Z>¥}%>À±(?@8C7þ¤~9GBÄ<¹< 94¾B:{>²°8²°8?=@¦U?Äé²>õÙ?f®ç>ýY7>V½¡?`D;9Ö¹¬9Æ>*Þ8hr9UH >c:{>o»8o»8?=[³[?á>.ÞÖ?å'ë>N7>4¤?Ôº8¼9´ý=9¸9üøV>Ûd{>,Æ8,Æ8?=Q|o?bL?ÊöG?{U?ä¦É>áO<?
eõ8+J9IAÎ>(:ª:±?L{>éÐ8éÐ8?=Zk¼<+¿<^0? î<Zõ¼<À!?/Ì·ÐÙØ8kñ½Y<;QO;$?Æ¥{>¥Û8¥Û8?=ýr?4GÎ>ÞÇ?z7c?ªÚÛ>XI?+9ÒñÉ9+e®>61:'Ë/:Èñ?é©{>bæ8bæ8?=6P?gXª>DÕ@?ÿ>ÿ>ê=X«,?ªã·fX`9e½rV¯·SM9d½É¸{>ñ8ñ8?=òm?µl?Gÿe?tÕ>x¸k>ÃÑg?)FÂ8Ð±ª9®>$3s:2?:¬zd?ÍÝ{>Üû8Üû8?=°/#=íï<¢k.?(º;ù;9S ?¸S\¹E69An¿PO8'UW9Hn$>á{>88?=b> |.>O ;??-çâ>73?7Pm=ô>=¨´O?|<3-<0¤M?ºü{>U8U8?=æP=½=ý4?azÏ;0i¢;¾#?Ù>¢¸6ò59ðGd¾÷Ï¥¸è9ãp¾|>88?=Í2?h`Ë>Ö@?¢?«µ>Ä¬6?-8óÆ+9 Cg>ÏV:âÍ9ÒÒ ?i|>Ï&8Ï&8?=Ùch>ÄÜ">¥6?51>ÇÊè=ö-?³òæ¸Éûå8l¿Òï;·?
Ê9Èn¼9|>1818?=ÂÆ>/Y>÷;?ìû>>ÂÁ>ï=+?ÈB75F9bû<'E/9<í¸9Ñ¡r>½#|>H<8H<8?=BÞ<C¡<©0?nyÉ;~;ùª-?¦û¹8Ñ1Y¿¦ýï·ò	8k¯Þ¾×0|>G8G8?=ì£?¤Ä)?^}C?àÑ>eÓ>²º5?*¸H895`:¾GG:òH:ûV,?ý=|>ÂQ8ÂQ8?=1ö&?á>¯à=?%p¿>->ÿô)?Ü0s7§¥9tCî<jÏ.:g¥2:Ïú>U>|>\8\8?=16à>Å»>H8?>:èF>g,?19I¼9&ú>ZÈ¤9Æß9v¼>Ý?|><g8<g8?=?D?º+?;?lÈ>>p6?£Á(9XJ9v>?¿;Ì»;Þ°<?½@|>øq8øq8?=??d<m?]æì>g?e>ÈE?úg9èâ9ºã>/:­ºè9K)?´D|>µ|8µ|8?=¥ïò>{>æJI?î÷>o³>0?R¶¸¾²a9ÉxN¾£:¿Ü9?ø7?H|>r8r8?=©?d)A?°`?á7?ÉÅ>ùmn?Úµ9m99Ö0? +
;ÁT:(¹q?éR|>/8/8?=µ<g1<K$(?5;¶,w;]Ú?bòÌ¹`8	«ÀÃH8«y9¯Í=^T|>ë8ë8?=UÁ?K±>pÏO?×¶>.|>Þ[9?áú»¸ë9su3¾8@9¾®92ÿ>Le|>¨§8¨§8?=w?>?#o?àÞU?")ë>ÁÒh?S¡9F[Ù9¾>Þ:Kp:`?2à|>e²8e²8?=z¬*?¶À>¹b?>~?u¦?nR?zmr9¥s9}ãÌ>JØ:ï
~:òY?Sý|>"½8"½8?=á§à<4ã©<¼C)?ºD;Ì´
;c³1?(s§8¾ä89	Ùg>q¹ë·¾8W¢¿}>ßÇ8ßÇ8?=¾Õ>(¿>
ÇC?Ø3>$3a>ì1?j2E7BW98ê<rT9ü9H$ö>}>Ò8Ò8?=ÑÍ#?ø®É>AëO?xx?Ù½­>K=?ÓÑ8â
£9·$>±ùÍ9'Ö99ö>²"}>XÝ8XÝ8?=þgå>>b¤X?]ñÿ>´*¯>;?(T¹8:tx9õ>>b$Í;D¼;ó2?¤(}>è8è8?=LÒÀ>áJ^>d^??¾î>R¡>¹	^?¸¾8<H9vø=ç¿9$Å9Õ.þ>uI}>Òò8Òò8?=-ó<ã¯<V¾1?lQ;"=;aÒ
?a}z¹Õß(9yÜ=¿p7«¸0ÏK8W¿~[}>ý8ý8?=M
?S¬>àM?äÀ>@­>à·5?hÇ7'Î<9B8S=dÄ:åi7:Ïþ^?h}>K8K8?=
¢?Üÿ1?É¹i?Å?9%?6O`?·ÞO9ÞNÌ9G;>ô-:Òø:<x?p}>88?=ïà>@5>¯>?V>·©>àC/?z¸ç¸=Ë8'ð¿Se8X¸9I=q}>Å8Å8?=ãça?«&?êóU?Áù>>©nO?¥b¸Ã\9cÀ©½%ÖÎ91ôÊ9ßr?Ãq}>(8(8?=@0?öWÏ>DlY?{? L©>Za?§H8wO9¼î&>gÿ9 795ïÖ>x}>>38>38?=ëO?Jõ>rðW?¾_?¦¢>XO?°:$F:º,?.¾8¤M9l>}}>û=8û=8?=W·?ûzÅ>;H?Çì>N(¦>±E6?
8s¥9Þºò=XÎ9'àÁ9«;?²}>¸H8¸H8?=¡ù=U9¥<7ïJ?»²Æ<Èf<~©\?Zæ=ú;<VBw?îÜ;ç;óY?H}>uS8uS8?=Èþ_?ñ?z!Y?Ë9?p´>Ü"U?FO1·ÿÖH9àâ¼_Ö9?·9f^Ò>&¾}>1^81^8?=UYÿ> ö>×;P?â­>îXn>ÒÂ:?³Ã8:bE9wÑ}>gy:Ò8:(ø,?`Ø}>îh8îh8?=4
?Pøº>VA?{mY>>=Â1?¬c¸5¹e9¦°½(Í:Ïö:`ó-?ÿ}>«s8«s8?=©´?þ>öU?ãl>1+!>#<?XÈ]¸&9¦9Èª½r*}9sÙÏ8?è??~>h~8h~8?=>0rP>/B?¦°E>rÄ>Ý=1?nÜ·¯²8Ø=Ë½ÅÍz:}:'Q?_$~>%8%8?=¤¥?Ö¹>K¿A?Çå> í§>¶$/?-8òO96A$>:j :hÃå>ð$~>á8á8Ù=çs?E¸>îgR?_>·ü)>PfH?Ýî;¸Hï9ç«½x:äÀÒ9I%?ðA~>88Ù=È?Ê±>7P<?KÑ¡>jl>/?ç&À¸o8r9LK¾µ·ß8k9§}J>gU~>[©8[©8Ù=V÷
?¿>A:?!p>'¶0>vD.?iG¦89>îáñ8´e9è>ÿr~>´8´8Ù=ms?¿Á
?`?°G?P>²>(÷T?M`9Ä?9j·?z 9ÿ«Î9º?Æ>{~>Õ¾8Õ¾8Ù=må+?ï Ü>itG?E]º>Õ>[j7?nJ>8f½9=JÃ9!½Ä9x¾ý>~~>É8É8Ù=õÉ?¤ë>ªB?s¥l?þXò><úy?(9¾ 98N>}ðV:$Ïü9ü¦Y?K~>NÔ8NÔ8Ù=Z¶=÷À<j/?É}<èA<ùÖ'?£¸(V9'U#¾Fýô¸¼åR9±¾µ~>ß8ß8Ù=Âü>Dû¢>EF?`F¦>Eh>rc7?«Ì¶²9øøÁ¼Å8²÷F9§%~>oÔ~>Èé8Èé8Ù=¿ ?5vÒ>C??¡¡>?ðd>8¼4?_¹d7k9«Ã<Ì¤¬9L`¯9íü>XÕ~>ô8ô8Ù=(%ø>>qI?(>D>¤5?ß;â·dÈ9È7½f:*?0:²'?bæ~>Aÿ8Aÿ8Ù=Õ#?üÈ>teP?3Î>¸
>ªãG?É)¤8±e9I÷6>Í:ó«è9û'?¦>þ	8þ	8Ù=õÞ(?¶èà>7@?ÎÒ>^Ä>©c:?v¸t­9É½KlB:y9eÑÇ?Ä>»8»8Ù=¿f?°
?%KT?¯ãæ>£@>,F?¤Z7't\9½ý<ÐK:ð:÷²0?bH>x8x8Ù=ð'?	nÎ>úØO?ØE?¤Ãÿ>´F?ºÀ9±9­5?ûG(:V:ú	?K>4*84*8Ù=T]¨?áD%?¿e?8ød?ÊXò>Þq?d_9p9áfÙ>=#;ØI:4¤?¼K>ñ48ñ48Ù=úß>?Ø>¶¯?X?
§>oY?ÿ9A£Å9+´>½%É;ºz;G`M?ð^>®?8®?8Ù=©B?ÂÈù>Çì?_£?ÝK>b¿?ùÑv¸099ÁE*¾ÿ-9:tØ
:´'?s>kJ8kJ8Ù=¯ú>±Ü>âP?ãR>l:>3;?FR¸ê¥P9ê'¾ôÚÖ80ûÎ8Þ?vw>'U8'U8Ù==H?¶Ë²>¾U?â>£®>}ðC?ß·bÏ¨9Õi¼kÖ9j÷£9ôb'?bx>ä_8ä_8Ù=´?&­>òVe?Yk?-?5Ka?.ô¤9Î/9¬	?|¶;±(~;0n7?<Ä>¡j8¡j8Ù=Ø'Z?¤ã>¼Tu?õ¦;?#¥Ô>Uéa?:õ;¸`¢9EÝ©½SH:M¨ó9A¾?ÙÔ>^u8^u8Ù=ãôÎ>Þ>Z¹:?w¢>¸p>[ð,?è&Ð·ÁP09Ç½ýÕ9òÛ¤9%&?ÌÕ>88Ù=N<9?ì·>Z~¨?%ÒU?}ªí>ÁPf?¶Í9X¼y9?¡Ú;¨¡:_àk?¿>×8×8Ù=î?ÃÀ>GÅI?={Æ>2>Þ-@?<ü·Æü¸8_l.¾xDO:GF:0?/>88Ù=ðê?Î¾ø>þ¢?V5h?AÄ>(s?ì¼9èf9ÒÑP?Wa¤:Þ1K:8O?`>Q 8Q 8Ù=¦MÇ<³À<]Z*?Ö-[;?_E;n$?<²¹k8Ç%*Àê¹ê·^ê39­þ¦½Ý>«8«8Ù= ?S'?g®X?^ ?µ{+?Ëgo?ÿ+É<RE<?b=?ü<våe?>Êµ8Êµ8Ù=)?Â>q=?z~>ì=9>/?ë¬¹nìÁ8@É1¿$9Åà9y¥ú>>À8À8Ù=óì?»¤>ÒZH?FáK?í?í;?¼G9÷÷Ë9¯z>^694Êî8>C?;(>DË8DË8Ù=aËû>#> >e!I?°¼>k`>f"<?¾8Z9ö>mÎ¸;";8?²(>Ö8Ö8Ù=é$>Rí*>|iG?>ð>¾ØV>Õ8?¢^ï·|9¡r½¡# :[y2:g³å>V0>¾à8¾à8Ù=&hé>2>+s<?jL>">ôz1?G&¹F9eT¿y'8T[X9Z>x7>zë8zë8Ù=f)?Ñ>/I<?hÛ>è¹@>ç7?¾á¸½Ý9ÿÔ¾È99Ê©ù8µ>?±C>7ö87ö8Ù=n%?c*>?@?
ö>.ç>£k?8Z°9r>ï~B:ÚE:®@?D>ô8ô8Ù=Z=®=Añ4?:Jé;Ý¨;ß­1?Ðß6¹Ò3*9¡	¿à9]fW9¾¦$?×E>±8±8Ù=8> cF>ÅÇ;?Âà)>
¡>{u&?Ö?¹²n9?µ¾É7]'9-v=QN>m8m8Ù=*?Ùg×>x¯J?¿>©<{>AC?Û7<9V±=%^l;sª;®-F?Q>*!8*!8Ù=|Fè>j£>¢O6? êM><>r0?Îm®·èI7g]+¿+åý9ºÏ9[K?sk>ç+8ç+8Ù="$?o®>2q?#¦>ÒM>Ø¤N?ØL96âÿ9®Y¡;¢²9çÝy9%r>ól>¤68¤68Ù=ìÛÛ>s¿>ñLL?ÿé¹>6á>53?Ñõe¸:þ8æ=Ä¾Ã9p19Tâ>o>aA8aA8Ù=v~£>s¾S>[ªE?`EÅ>>·0?7"7sóK9u¤<=Z:0B:MT0?$t>L8L8Ù=ñý=°EÄ<M0?
f;Gd;-¤?¡"¹ÑM9ãfÊ¾D¼7n9{û<]v>ÚV8ÚV8Ù=>Põ>*+¥>>?¼_>Ø#>èÉ.?îdè·|¶8#¾7wp9<n~>a8a8Ù=,-?0ý>g³?5	î>·¦>X÷^?Uª7àgc9ù¿?=9¥j9ï³9¢ë¦>,>Tl8Tl8Ù=Ý]Û>Ç>Fì>?¼®>Z»|>rþ0?,	Ð7Ç69XI=§ÜT:|:|ë9?]>w8w8Ù=?ô?Ù¬>oC?]?u·>Tà6?Óë¹s½~9!¾¦9ßl9
ó>H>Í8Í8Ù=5Õ>L§>¾0L?}<>åy9>å7?½¹¡9ü¾7ä$9=?9 »Ü>ö>88Ù=9h?Ñ[È>·É9?w>]>)(?<à´8$y9¯Ä.>¦R99î9bA¹>#>G8G8Ù=«^Ø>^>e(H?ÓA>">~.?Î8¹·z@9ÌÇ¾L
u9B¦ö9W~>Õ£>¢8¢8Ù=È¾=lÏ=
ÿ*?®çô;ÜJÎ;Qõ?êe¹$9:Ò¹¾*(Ì¸»]9#èk¾^¥>À¬8À¬8Ù=8ì??¯§ù>êÌD?>Ð>ìy>y;?cÇ
8nH9ìû´=9ÂÀ9ÍÅà>¥>}·8}·8Ù=ð+»>Æhk>
K?ü >ì\>:?¬½e8Àg9¤Ë=µIð9Lþ9#åñ>ï»>:Â8:Â8Ù=­·>Ó u>Ó??üôv>v1>2?¼	F6Úh9_q¿;Éyº:þÅA:Û[v?¯Î>÷Ì8÷Ì8Ù=\A:?3¶ñ>òCE?Ù>fÐ>#Å5?¿e¸Z9$¯¾ î9êJ9íYP?JÏ>³×8³×8Ù=à>>ìgE?+zª>áin>g
7?V¯ß679üõ<]ø¯::éô/?µÓ>pâ8pâ8Ù=\Ýï>ò5¤>¢ø:?õc>vH>iX*?<9¸tª79B¾¸S¯;«T~;Oz0?"Õ>-í8-í8Ù=&Ö>ÚðÉ=ö$:?à`>òÉ&>jY,?l;:QG:m9?ÊÞG<y<v;?ªÕ>ê÷8ê÷8Ù=i~P?ÚB?1CH?)~?XÁ>}ÝH?á	¸ÎÜ9f½
<¯¡;N?ÄÙ>§8§8Ù="P?ieþ>áUQ?]V?Q?+;?Sû7½h¬9õ:=¥=:)mY:Ê5?-á>c
8c
8Ù=··?G²
?!É?òêµ?Wú+?çe?Ûï;Ù¾;ºe?æH;é:¿[?nã> 8 8Ù=¼mÞ>>A?_}Ë>/²>/Æ2?µ7|m³8(Þ=l::gÚ:Ý?í>Ý"8Ý"8Ù=G"?Ê>Û?QA?Oý>ä?4ð9æo9âö>Åª9i4Î9Â¯Ó>ï>-8-8Ù=jÑ#?DK°>%âm?KwÎ>ëdq>ZõZ?Åm8Î593D'>d!73#9b= ô>V88V88Ù=Îî>èÊ>Oß??p+>³ûü=ß{-?³7Õ¨9'<¤¤9Kd©9Òø>?ú>C8C8Ù=#µ<ë/<Ë$?F;ªYn;s$?­b¹ÿ8YÕ¿¬:ÑÜ9»~?,>ÐM8ÐM8Ù=R?Æ?áN?¬Ê>¬>=E?ÚÈ9¼u59ÇÛ>ür:eC:r?>X8X8Ù=ÿ6 ?×F¿>smV?¢Vå>éâ>æ@?û¼9®G9BMª>0j9:­Ø%:U?¬>Jc8Jc8Ù=´}Â>wi>øÝA?ødØ>9>9Å4?Ó[9t²f9ú>áï:åí):VÀC?o>n8n8Ù=Ê>¸§>sD?'§>©r>W0?­Ò¸jr9ãÑ]¾O:Ý¯9B]T?"F>Ãx8Ãx8Ù=
Ø?QÆ>£mA? Kß>gV¢>0?uI9
¥«9ºLE>×;B:S¥ê9éS?>J>88Ù=Òu5?å«¿>\r?4Û?ÛÈ>L?)ý/9³~¶9ßv>0Ù:*k:Ý5?O>=8=8Ù=8&?)Þ»>Kb?Hp«>PP>õúR?of8zÚ8Ç>.ª8sõ9Þò=U>ù8ù8Ù=2¯û>ìÊ_>ðó?=$?±Æ>F	T?PG89¢N9ùMä>²;o:üÊ:8f?`>¶£8¶£8Ù=ú%="@=¢,?ö¹Ç;3V;í$?ñN¹Ø¥8à¿Ê¿ëÈ48Ù8©CU>ýa>s®8s®8Ù=y=àT=7ë/?ä2<%	<áe&?ºÁ6¯9ÿ-þ;Ä¸Q>994Ç¾-f>0¹80¹8Ù=yÁ>	¬>ò§=?ºÖf>(>Ë/?pR8µ9MïÀ=zf;
½0;'?Yk>íÃ8íÃ8Ù=í>lC>u½D?h3ß>L½¡>ë£0?¯ø9G9W>¬UU:S::?~>©Î8©Î8Ù=¼ç®==LÒ,?dp»;|a;É`-?ÇÄ¸RÑ$9i:¾¸.K9}.%¾g>fÙ8fÙ8Ù=Ü?¶> ÒH?V?¯>ÙI;?oÔ8¶²9 2>B)$;XÏ:®J?É>#ä8#ä8Ù=Ìíï>²ü>áD?¬p>A,>j2?09¶KU9s
>¨ô:ñ5W9"S¸?P>àî8àî8Ù=\?Þ±>_?O¶>zt>IÎ>?ÀÆ7d&9»¢=Â¸#:_9F
?±>ù8ù8Ù=(©>VU>/·J?òÌ?I_³>üÒ7?,¤8î9GL=bèw:Ö,:Z7?µ>Y8Y8Ù=øøC?Ä?Øh7?Þò>4_>F.?IÌ8äÜ9Ô×0>	:_fE:":?ÒÅ>88Ù=ºMÿ>pL­>Ø<?*Eä>ÅL¢>C4?gaÉ·kñ9¸:<½Xí96Q9¤n?Î>Ó8Ó8Ù=±òÀ>è{>f½D?\	³>÷(>¸m1?@·¯=9E§N½y³9ðu±9s?Ó>$8$8Ù=F7
=}«Î<=ì.?p(<ÿ¿<0É?Í¡Â8q9Õ>>]
¸Ø]49Ý	K¾>Ô>L/8L/8Ù=fiº>op>£ÕF?Tò>.>¯©;?439ä©9êÝ>aE9 ôÂ9£Æ>à>	:8	:8Ù=Ï>2>ý½?É?¢gC?_¹?qo=vRû<öÜ?åÛY;2ô
;qD?è>ÆD8ÆD8Ù=ÿ»å>ª >»7?ëEA>Âl>©Î'?xK7ü
9*n7=Þ}	9t/29þÅ>qý>O8O8Ù=ÁG,?ÊÝ>G?Ë$Ò>/>E9?±K¸¯9îJ¾d»x:$
8:û,?¬ÿ>@Z8@Z8Ù=Òó¹<Õ<z-2?¦ö´;ã;ÙÚ$?A>§¸H}9z
$¾ß¯Â8ö¾9[>t>üd8üd8Ù=,Ñë>(«>1mD?9MÄ>¾l>äÇ,?|8oÎ9zd=úN·98SÜ9_ýÔ>ó2>¹o8¹o8Ù=Pòx?2°(?Pæ<?µ{Ì>^>ó4?ù¦¼74f9ÂßQ=ùüÒ9k¿°9ûË?w7>vz8vz8Ù=_?4o¯>)A?ÑWÌ>ö}>Æ3?ð
¶òü;9²JÁ»}§ø946Ä96"?w<>3838Ù=ê?ª
Á>Ït<?óþ>L>­;4?(9Oï¨9å¦~>];ÿ3Ë:öß5??>ï8ï8Ù=_¤º>[Ñ|>Èý<?­°>°!N>á51?ÄN¹ê9J¦¾~';u3;ä=8?G>¬8¬8Ù=%Ã ?ðÁ>B5T?ëÔ>¬ï>$X=?ÂNÄ8ÌØH9Ý6z>Ï7:)î:ñ'?ÑL>i¥8i¥8Ù=(½?Z÷>8Z?Ù§>c¾L>ÄÞQ?Mfü¸	091`¾\ØL8l¦9)>R>&°8&°8Ù=aÎd?A?¶OR?ÉÙ>ÈH>\cL?û999QN³>A®9R9ý%?«T>ãº8ãº8Ù=¦?s±º>ÿS?1Zà>->áúI?aÖ¸ïÌÝ8ÿö¾ð9òêä8Kü?üW>Å8Å8Ù=úô?u¥±>AìC?iþ>Zm?>´0?e8
1b9_'>e¬9Åµ9àËò>ób>\Ð8\Ð8Ù=­æ<">«<Q,?>N<¤,<m.?(=¸½Ú9k¾èf:Ð&H:¶?r>Û8Û8Ù=Sø&?l±Þ>Zñ??3L3?.5ÿ>±Ú3?¤(¸
9§&¾Å¨Ý9:^¨Á>j>Öå8Öå8Ù=Õ4?ÈÜâ>ßL?NÊ>þ¢>8:?!²B¹109fq
¿Üc:.R:cÃ9?G>ð8ð8Ù=dùë>}x>s?\(>O8'>op?@Þª¸æ39§%s¾ðÓ¨9©ùU9WüI?`>Oû8Oû8Ù=¶XÜ>¦`>\{?j~>.ª>3Q?G¸QF	9Þ#~¾¶:þÑ9ëC2?µ>88Ù=ÄÜÀ>ÑGz>EE?gXÑ>Â>Ö7?ëF¸ ¿9Qx½ÏWB;°û
;+ü2?0»>É8É8Ù=¡?u{·>T?=¡ÿ>2/>þQ?µU8Üc9e÷=ÑP:Whô9¸Z?üÄ>88Ù=ûJe?o>?JäL?2VÄ>Pcw>ì+K?¹0¸k$M9 Ü½YF|9¬è×9,>1Æ>B&8B&8Ù=k±Î>í>±A?>;>±20?m¹RÑ79±ËÊ¾ÜÕà9(þ9Zwâ>ÍÇ>ÿ08ÿ08Ù=Æ?e±>6n@?_U>c>Ùý-?Î¹¸ïUr9Îd¢½"§E9d-9­>_Ð>¼;8¼;8Ù=Q³h?ù>°n?Èpz?3?F©p?2u9ù²ñ9;	>7Ã:wk:qh?!ô>yF8yF8Ù=IT?Â>+¼µ?3Y?5F¶>o?½Ï8·º9¾J>g¯g:o:ÙE?Òô>5Q85Q8Ù=q×È>üû>ð÷8?.>pQG>
+?Ì8´&ò8CV>z¯q9ÿ!»9zP¥>+ü>ò[8ò[8Ù=PAD? ¬º>Æ??e?VÀç>×}?^¡Ç7jL¨9]Ô=~x2:mj:ä1?_ý>¯f8¯f8Ù=}ÕÉ>w>ZA?³u?í²>H<?Wç28Ë1§8Ùö>ÀÈ±96Þ9drÌ>Äý>lq8lq8Ù=rÍ§?ãç>à¹?;??ËxÄ>õ
¸?9Þ%9^`>¹¹Ñ:W*:XZ?>)|8)|8Ù=V­?Þ¦>[ÆR?[è>ûO>5F?xAµ¸¾9¨°¾Qð8·µ9 i)>	>å8å8Ù={~8?(°É>-j?L.A?×ì>ÏP?Ï[e¸þ¾9à½`:¤§±9ÑB?ß>¢8¢8Ù=âö>Ú1>(X?U3·>w©|>ñ9?'k¹â¿T8z
À¼9èRÚ93Ý>r
>_8_8Ù=6?xÁ>ðH?ª?R¹>ôR:?õú	¹»Ä9ÿó¾Î]ñ9[¤þ9S§ò>>§8§8Ù=ë?Í3>}~?Ëê>¶u>Ä±b?zå7Þû9'±=Xû:ÐÓ:ùga?d>Ø±8Ø±8Ù=5Ø>u>¨:?_{e>^Õ$>Ã32?Ê!¹D«92¾oiS;µ;ZÁ4?I$>¼8¼8Ù=ù5?bì>ÊD?ñK>Ñµ
>ò58?D\¹t)80:&À5Ý:öz
:Aô>³$>RÇ8RÇ8Ù=»b$?iUÈ>0R?ðÂ	?M®¿>àü7?#§89Rj'>3Ï9»Ó×9}Dö>k1>Ò8Ò8Ù=1,Â<M*<jf,?&þg<ã	#<"6?8x¤Õ7ýÎ9?y';*¨É:~&?pC>ÌÜ8ÌÜ8Ù=Ó>T>¢à<?´W> >0/?·ä¸îx9gQT¾OÐí7þ9.]=XR>ç8ç8Ù=ÆB? ?ÓA?àîÌ>ê>N7?ºU#¹Û)9øö¾ò: :³³â>xS>Eò8Eò8Ù=¨	ë>@>¨ÈG?I?JÿÝ>Ã0?!Ò¸Ô¦9DBÎ¾Í'ê9J°Ü9Ï??T>ý8ý8Ù=l¯>Wo>¢;?ý>8B>ío+?ZüK¹#±½9)¥¾¯B8À»£92=¬W>¿8¿8Ù=Gé2?wÎ>³;^?j¨>íI>CjU?ma¸RrX9¾4ª#9×bz9U§>_>{8{8Ù=¯B}=Èì7=Ì@0?*Ìô;×ÃÄ;??g¹¹Ó9³¿Xf¹zV946¿n>8888Ù=
?z·¥>lO?Ñ»r>àÌ'>ø(9?÷ñ9´O¦9ù·O>;û8æz9l>3p>õ'8õ'8Ù=üõ<`³ª<È7?Z=AØE=$r-?·ª9L®Ô9|Í><278<2?1{>²28²28Ù=n´:?SÞõ>üeB?o±>1t>:9?õ½¸çð8bÉ¾¡*:X.:Jú>q>o=8o=8Ù=s\?;Ð>muA?wðÊ>û>æ5?E^©7s9êû1=á÷­99ÿ9®>ì>+H8+H8Ù=n$?*É>¿wQ?ejì>ÒU>fL?ÐøÈµ/59Åú»}9h0¬9Sw¼>;>èR8èR8Ù={Oµ<¨<q¢-?¾º;p;Ä?k*ä¸ñ88ê¿À¥8Ü&95¯ô=·>¥]8¥]8Ù=NØ-?
éÀ>³f?z*P?®w?\'F?Â#¨8sx9,->0Yg:»Ð:$ýF?¤>bh8bh8Ù=4?À´¬>{B?¨Ð>¼Æ>xï/?Í9Ç¸$=9«à¾;.9¾9¤Ô?Ä¤>s8s8Ù=íaë>d>ÉJ?ä>aüA>þã=?I¸ r®9½ð_¿9å²9÷	?³²>Û}8Û}8Ù=wI>í>Ü7?ÅPu>zá7>ÒÃ*?Y@¸æ>R9ç%¾y#o9ú
±9ýä¬>öµ>88a2=¶)?aÎ>
R?/>Eµ3>M<?§¸¥£Ã9%"E½Ûi;¥	6;½vE?ë·>U8U8a2=KV?õ¼Ê>"Õ=?¤>D6;>â¹.?Q¦¸ h9õQ¾TÚ9üE9Hÿ>dÈ>88a2=
Ì$?$ÐÐ>	J?8Â>z>ú]@?þ`7¶~8Å½=Ñ>:á²:ø®6?ÉÎ>Î¨8Î¨8a2=N¸=äÀ=`3?í4Ö=ó÷§=V<#?ÆÐ¹ä9Ç¿¸Ö6)9rîþ;|Õ>³8³8a2=Ý»>£a>P¤5?½ô}<GÅ;<-?h,Y¸H83e·¾êÚ¹`<9lHÉ¾Ù>H¾8H¾8a2=ÎYÅ?n{,?t?ô?F¬û>\?ô"9ck9Ì9±>ý©:JM:,)?àà>É8É8a2=ÃÉZ=¢=Û0?r<´àÐ;Ú:'?C¹ºp9É÷¿[¡8éî½8n{Ù>ö>ÁÓ8ÁÓ8a2=pK?ÏÓä>cc?1?{À¹>½×W?ÖZ96ð¡9&Z¬>óð-:³È9^?ü>~Þ8~Þ8a2=ßÍ>Ë>Ã=??¹LÔ>2õ>R4?z7&9X|V=,~:äâà94î?àü>;é8;é8a2=b*?²N¥>½ÞR?E¦¾>#{>]WB?ß8æS9¦ð>ÚÂ9Z^91`?o>øó8øó8a2=vgQ??WO?]u(?äÏ>ÞQP?Þd(¹Òv9¨®¾Ïoï8 Ì 9|¾>>>µþ8µþ8a2="Í>G>;¬L?æ¾ð>Co§>p8?@ø9gâ9¯¾>ÌÍ9
kÞ9Þì>°>q	8q	8a2=ïz?¡Ê¶>ÿ%T?GÌù>Ä*> R?!¤9xÞ8ñp?};÷Î:6?|&>.8.8a2=.>0?&îÄ>~e?½)$?
´Â>UØW?e­Â8ü9éS1>U9\Õ9DçÄ>&>ë8ë8a2=ÿ$?Ø_¥>ÔÐ~?)Ðü>X>éu}?ÆÇÇ¸Li9Æc[¾WyI: O³9Ò?ô/>¨)8¨)8a2=Ä?©Å?qãz?M(o?`?üb?i[â9iÕá9óK?Ûsa:tºø93h?ß1>d48d48a2=Jsì>gØ>	N?Ä>à<>:?IÏ
¹¯Ä8C8¿°:t1°9Á`?ø2>!?8!?8a2=ìz >1×^>2\8?g,^>4
,>ÒL%?ÞiN¹Wí]9Èî¾I9)½9(
>?9>ÞI8ÞI8a2=Øùá= =5ðR?.^½>´e>ðâ9?¸Ñ;R;õQ?Ån9ðu.9Ó./?IA>T8T8a2=/?Ù>¿N?áôØ>7>RëH?2a¹ã<8 Ö¸¿¼}9BÖ·9 5É>B>X_8X_8a2=	ú>c>Ù\b?w·>jÃu>GA??Ðn%¹\
9 /¿ôÙ9Ü©92>$?V>j8j8a2=8©÷>òz>±}?øE?QÞ>öc?Ö%=:¡©æ9ÉìQ?Y:ý¨:åp|?Ñ`>Ñt8Ñt8a2=@ë>¡>saN?o]>F³>à4?Ø$·zB9ýØ¼l]Ê·ì[9¹E¬½>88a2=¨ú>þk§>/??;>_ÿK>Ý3?<pÑ769´Ë== 79Øâ9ÑäO>Ô>K8K8a2=~ª?p	¥>ÀãP?mgc>2>]>?Ýb®¸d9{Æ¾,î9ú¶9#r'?Î>88a2=ò>d>á>9?'×±>99>ù#?åR=¸À_g9gyÑ½/ÞB:ØZT:Aëê>>Ä8Ä8a2=Î¦>s\>{
B?	>¹ô9>3?è¶s¶(
9WÌa¼·xþ:¬:Ó¶<?¢>ª8ª8a2=çí>?Ç>+C?r©À>LÓ>è6?5õ/9%Þ9cn>Öhí:¨z©:N3?z¨>>µ8>µ8a2=1õ>£>Ëß??(`d>zå">´s3?­[8dÚ69´³= +D9û²9Ôú>ïµ>û¿8û¿8a2=BEE=cy=þ/?a¿< øÌ;	Ê/?kÍ|8Ä9kg>É*s·áç9úÄí¼ºÇ>·Ê8·Ê8a2=¶S?ß
?@?bR¦>´gb><?g¸*9I0¾Ëj:-:ê-?ÛÈ>tÕ8tÕ8a2=¬0?õ4ð>¤;?Ò¥>Ü=G>Ìÿ5?c¸¢ 80Çg¾¤y: õF:éN%?E×>1à81à8a2="ï>ù>'B?rÛ±>iy{>Þ5?8¥
v9F=r¸:_Ü9¨p*?Ø>îê8îê8a2="pñ>T>`æB?f>P>jK<?nÀ7ßÎ9ºÞ<|Ð9îQ9T3:?ýå>«õ8«õ8a2=(|?.ô>:?Ö?q@ä>Ó?s\9ÈÊ9U>ñá;ÿ~;?S?Fù>g8g8a2=å>@?>n<?% |>Ù@>´'?>ß·Ê0-9.¥½>0:Gñ:6(?ö	>$8$8a2=9X.?så>kB?Ù,Ç>u>º[0?Hù7b9rb=øm9¸Ê9[ü>T
>á8á8a2=EÆ>?>ñu>?$N>
>f¿,?*º7¢U9mî^=B6|¸ ô9«f¾N> 8 8a2=^jæ>Õ>hÊG?{É>WX8>=7?¸Ì89Ã\=:U:çß>À>Z+8Z+8a2=__Ñ>>~?=?n¡S>F>´/?.ÉB¸ï*c9Û½£9Ü¬_9²ù(?)>6868a2=änF=Îú=3¤+?CÍÆ;ÅM¦;P?U)j·ôÚ8øã½¤¹>¹àÏÈ8$s¿Ô3>Ô@8Ô@8a2="ír?¢Óí>¡¾?ã$.?7¬·>¸r?º
9ók9:Ø>-Pä:}°:¨%?QP>K8K8a2=u3?ñã>ä¡?ó½0?%û°>{§?Ê$9Sù9éã>%K:u}ã9ÿyd?^>NV8NV8a2=;?Àªþ>²ù?¬o]?~T×>6¡?h+Ó9t90*?t79[|ø8ø¡?Hh>
a8
a8a2=UàA?R"?g¬A?û´>B¿z>UÆ7?*|¸Ex9DÑ½ZE¼9àÁN9Yi?Ás>Çk8Çk8a2=á·
?=yµ>ëG?fÂÖ>Ê,>_¤4?Sªó8Ó9¯9zþ1>~y9ß»9Kª>~>v8v8a2=äè>]ò/>¨H?¡j>TÀ#>wO7?Ê¡·¸ª9Sí¼ÊïÉ8t¡9Ô >Î>A8A8a2=¾t=}6=À+?yX¥;;±	?lÆ5·^È19Üß½ò>ñ6­¦9v,n<>ý8ý8a2=·Ý<ÍÙ§<4(?ñ<.<Kñ?ëK,¹Íë9½¿=v*¹R<Y97áÈ¾Ë>º8º8a2=Tóã>`·>ØÕ7?^s>W4>6-?N³¸w³9
y%¾ç:÷ ô9Ó?ÿ>w¡8w¡8a2=Ý>"%>(H?Þ%>$G>6>?µ·0¸`f$9'	¾ñÞ:ðh¡9Y?«>4¬84¬8a2=SÛm?rø?/÷d?Û¢?	´&?ïîk?÷}:À9îíI?L9ç7Ä9.Î>ð>ñ¶8ñ¶8a2=drÃ>Iu>n*L?Â¥>{5l>
¦3?[ñ£¸<Æ9ÁÝ¾'¦8ÎU`9x=>>­Á8­Á8a2=5Ø=q¾Ö<ø«,?W?y;U0;h05?åè¸-8	eC¿n/P¸aK9{Â½Y >jÌ8jÌ8a2=qq?YÍæ>Óû?^{?Où©>h,j?cÈE8Ë9Õo =ÄdC;\;üt.?¢>'×8'×8a2=é	?Ø>º>;N?Ð?úm>?ß9<?'ô8>âÏ=sÃc?ö;\m;®ÈU?w³>äá8äá8a2=XÖ>Ó>ÌG?lW>sm>au7?¸Ò¹8ZÂ9AâO¾³9Í¥9{=Ù>â¶> ì8 ì8a2=F<?!¥>pçI?ÇR?SÔÂ>8E?¢bF¸29­¾èT¨8§²+9%ûz>«·>]÷8]÷8a2=ëS>úE@>Ä,8?Øu>»ê7>Ä+?4tß¸Df9W[¾"ã¸ïó8gÒ¾¹Æ>88a2=ît?$Ä>5×?[ÄÊ?¥2?7H?Êåb::DÕP?§;ôE:)¾z?ÍÈ>×8×8a2=~?ß ·>§ÀH?-¾>RU>îY9?éÃ
9h89É5?|©W:÷/:áß?3Ñ>88a2=ik?TÁ>Üg?]?·~ï>Ål?ß7½49û=ø[:
:I?=Ö>P"8P"8a2=à¾Ç<Ö¾<ßl/?¸o:¸ª:Áç>ön¹)o9óYÿ¾û´¶¸Ø9y¾¬Ý>
-8
-8a2=^¢r>Bk!>¬f@?K>dpM>,0*?>·<8ù»9å¿=}:T:qÃ?1á>Ê78Ê78a2=æ&Ò>÷Å>^??Ik>o_>çH,?B³6Æé9;<ÌÙM9ÓR9òîú>cá>B8B8a2=F¸b?Ü ?\D?§Kó>`¦>òJD?Û"D819sÉ
>ºùÂ9bØ9$~æ>Ôç>CM8CM8a2=K?j>ÈR?x>»i.>#<?j[¸R9È»¾Ú±9°aã9#=È>îê>X8X8a2=\fÍ? ÍD?°?¥t?<wÛ>IX?¤aµ9-f9¼ºI?hû:ÿÏ:s?zñ>½b8½b8a2=÷Ö1?Ö¼Ú>"P?eÓÌ>Ù,{> ÂP?5æó¸?äP9s¾mc9$Ñ{9»4ç>eó>zm8zm8a2=sB?ùú>ÖG?ðØ>à^>=K?¡¶9ò9Ù >È99ã9Á^?>7x87x8a2=Û£?§Ù?Rç?á£ÿ?xn?u7?_(:+:ÛÕ"?.0F;úT;d¤B?e>ó8ó8a2=Ä1%?eBÕ>SMF?¶/Û>/«>Ü6?Mp8ãE39B+>¨lz:dáß9-?Î>°8°8a2=Zó@?ü¯>ªV?7k¹>i;>çF}?u
¼¸v]79C¾	Fû:Ë:a&L?q>m8m8a2=9?i&ã>R%?äS%?Äá>Á?UÇ8*Á²9¼>t°¤;uþA;$TY?!>*£8*£8a2=.Õ?!^Í><? Ý>­h>¶­2?JP.¸¹"9¬	¾FÂ9XRV9Îg?<>æ­8æ­8a2=5½Â>×|>^pE?³v>@>ú×-?o:)7;Õ9<­Ñ8<=£9i$>X@>£¸8£¸8a2=02=Óúû<L5?ò';Í=; ?hLý·vè9ÕGX½í1¸û%9Xåo¾ÍU>`Ã8`Ã8a2=ODû>¢Ó>ÔrR?û\>yC>Z_>?ìºö·ßt9¸ø½6>9:KÚ9¯>CZ>Î8Î8a2=¸áú<º<þ,?@8ë<ý¼<ÏO?±ö¸¤9ÊÛ¾Kû4:£â9uL? ]>ÚØ8ÚØ8a2=§·?åÎ>3>?ãßã>¥>)³0?0G¸ß9Ô¥;¾êÜ9Ò3~9z^?_>ã8ã8a2=	Ìè<§4<ÏK?­º=ÑAº<¨Í7?øo<¹¿Y?9Aü¾µYö8rq9.ç>pg>Sî8Sî8a2=Ó7?ð4Ñ>`?Ýß(?à>@?88fÃ9jJ=0½!:tí®9ö²l?|>ù8ù8a2=åÃ>^oq>e¶O?3Â>6ë>Ç9?ìeæ¸ùv9vS`¾Mµ9¢~Å9ìVë>(~>Í8Í8a2=Cµm?w£â>v@?g?äõö>üA?¥¿8eÄ9öù=ñR:ÊA&:"?>88a2=Û¿,?ÀGä>ä¹A?1¼©>t+q>3,4?yj¸a9Ô5û½à59îÙ¡9µ×è>Ñ>F8F8a2=Ê+?Õ>¸õM?	ùî>r%>Ã(E?(ó±8¼¼8D3ò>à:D[ú9qu"?ð¡>$8$8a2=ÍÇ>ãø>Õv?W!3?àÚ><R?y9}Ñ9T¿>|9u£9Gæ>½·>À.8À.8a2=mCÔ>Å>ID?òY>ú´>ä0?]¸¹B9_xð¾Ø(:n(:#?W»>}98}98a2=·H?y´>U[??ºR?õîÔ>Y}?@@C9Aà9`®º>ûB;h:¡y?Q¼>9D89D8a2=Í¼í>>ZB?Û>[>_6?PÒð·:à9Ç½«@9§©9mÏ>ñ¼>öN8öN8a2=#?Lä>2s7?%>ôwD>i³2?s.´¸ À9'«¾ó9Ó¯E9V,?RÇ>³Y8³Y8a2=®%ñ>?+>dD?Aj>»!>Ï¨9?ùÞ6¬C9äÛ<p¼9$X]9RZ?´È>pd8pd8a2=)ýê>ô»>¢üL?Ñ¦>
KG>0¬4?zXÝ6+9¥Q<9b;zD;1+>?Ñ>,o8,o8a2=cv?ùø>¬|}?<]¤?/,?zt?ùÙ:p¬Ó9ÙX*?Åa:¿¬':Y,?Þæ>éy8éy8a2=wQ
?Á¸´>ïC?Wµ>lÑ>I04?¤=¤7"a9`Á#=é@[¸Îò`9Üù½_è>¦8¦8a2=×ü>9÷S>ôÎ>?ê»J>å>°h0? ý¸ó8ö¿éX9Wó?9"t?Ï>c8c8a2=Uô=EÈ<¹¶,?ê¨<uù<!9?Ox9+Ç9i&>K9(C9aÈ>¹> 8 8a2=~1?1áæ>lÎD?ÝÏ>Æ2>ë¿<?Ïí¸m+9Ø±¾¾Ë­9yÄ9Jsâ>>Ü¤8Ü¤8a2=W
Ë>Ó >Py;?¡>L¼n>YB-?½84Ò©9§R=#e8½T9=ö.>F!>¯8¯8a2=uÕ>V¤>¼ñ9?WÀ>ï9Q>á(?¾+ç·U¹8Hq¾f$»9É·9`Ï1?->Vº8Vº8a2=ÑI>ìK>=?Ôè>Qçd>].?3»À¸nz#9ç¾4×:æÞ9ÜAR?3>Å8Å8a2=l6=¹	=)?i÷<½Æ<	Y?:K¹0f9Nq#¿Á¶\:	@:Á?C>ÏÏ8ÏÏ8a2=ød1?æ+Ù>rQ?aÖ>f¡>Õ¿A?uÜ'9ÝäY97Å>
¿9T¨9¤Üì>J>Ú8Ú8a2= !Ï>Öh>Ã;H?±J>>t.?ª£¸>Á09m¾<:ÐÐ9°¬ ?×O>Iå8Iå8a2=ïÞL?ÉK÷>âT?Ðÿ>N¿>ß¶P?¥w?9i9 ½>É¤;ÙTÅ:`-?Q>ð8ð8a2=2ä<¦<,/?OD)<Î¯
<D9?às¸·N=9É­$¾.d8K9y1Ó=\>Ãú8Ãú8a2=¤¬@?% å>þÍV?Ö>rVS>¡?éW8$¶9ª§A>ÐDÓ9®ì¨9ò ?¶\>88a2=
?ý>LV?IÐ>U·>­G?Y»@919ñÀ>Ø»õ9DèÆ92"?i_><8<8a2=,É=â÷ë<ñC,?¨-;W©L;{$?qX¹ÓÙ7À>9¸aÉ9fè½·g>ù8ù8a2=Ü#?rß¼>^?ÈQK?ñÓø>
.Q? ­@9F&<9¸?}Ûø9ìò9 ?8i>¶%8¶%8a2=B?+Z²>P×=?ëP>Ó?>x/?±F(¹Í9«¤¾YR(:	Ô:4"?~>r08r08a2=·s?^É²>RÖN?Ã?»õ·>»:?^´Ú¸ì8$Y¿þ
T9o%9ÅÐ>>/;8/;8a2=D ?íÈ>é1L?Ö¦³>Ó r>~=?ö¾"8Ó9L>A|;Ý;1Âg?X>ìE8ìE8a2=ñj·>xv>tÔ>?C>P8\>È0?T~²·CÎl9ö@½ê^9ñ9`w·>¨>©P8©P8a2=4#?QÀ>¢E?fbå>ö>Øx=?8»9©S>´;ÖBx;á§9? ¹>f[8f[8a2=CMé>%¿>EON?>
~>N+9>¢/?jÂ8R09X9>Q¢8:xìÁ9¼s?þ¼>"f8"f8a2=Ü>`>H-B?Ô°>ý9>2?®ãQ7Õg9Åç<»Í@:êç+:p?^½>ßp8ßp8a2=ßJ?ÐQ÷>WþQ?|3í>+¨>QD?Èá7P9hÞ<îý0:ãüõ9!28?YÉ>{8{8a2=JK>?Þ>Ð`[?7?ËDÀ>¾G?
Jm89ý¿U>R·;}v½:që-?²ô>Y8Y8a2=Z¹?(tS?Ôf`?Cyú>ß>]ÍI?Wÿ­8Â8å>çÌ9Üv:ÆÉ>÷>88a2=¬J?þ>Ð#L?Än?§¼á>7¬3?	î¸Ðµ9]¾V¢R:þÀ%:h¨"?ù>Ò8Ò8a2=íÑe?EÔ¾>D'?©?9G>fe¨?$îì8ë8çi?7úô9ÂXÈ9£?­ù>¦8¦8a2=kYV?¥>D6¦?aÈë>VT>ÿ÷?P²8ú9¾1>Ñ
:Lõ9k?ä>L±8L±8a2=bl=ÈÑ*=ù 1?½¶;9Ê;wÇ*?CCW¸@åþ72X¿®¬8ÕÑ9Jù>	>	¼8	¼8a2=t@>°Ú=ík:?º>³pD>¼\*?z»;=à=â<ålT?ëª:2NI:R[Y?s>ÅÆ8ÅÆ8a2=é3?Ø-Ã>?ùk?§¥M?X×><)t?r%9R¿9£]>|*:¶Ö9Ý*?[%>Ñ8Ñ8a2=ö³>{£n>AA?´"k>%>I6?~Sa¸å!9Ñ3¾)9û9tÚ>e'>?Ü8?Ü8a2=o5?â>îM?K>#T=>ê~A?pS¸Ü9c9fÈí½5Ó:¾Ò9¢X?A>üæ8üæ8a2=xÌ¤>XK>,yO?Yjª>þ(h>7ê;?c8Æ79iM>9F]¥9Ö(Æ>E>¹ñ8¹ñ8a2=úçÓ>ß>°6<?ïl4>Øù>¬-?JÁ§¸Î19c¾69ÈPq9zí?>F>uü8uü8a2=*æ>}>=ÄC?\®R>#>G7?@Rl¹TÙ]8 YÀ¡õ§9}½9néâ>\G>2828a2=Ä¨?´Å>Ò??n>÷ X>ÊP7?R7V²*9LÀm=×
:]»ï9Iü?il>ï8ï8a2=²1?xuµ>X[\?¯Ñ>·P>?R?ÜÄ¸ñSò8Y÷Ï¾ì¡8¢ôË9DÚÊ=<r>¬8¬8a2=Z%K?|Êñ>}W?Neé>&5>àE?n¸	9n
Ò½×}9qc{9e$>ku>h'8h'8a2=_z??Ñð[?ûä)?{cß>O²B?,B9-£9!o>p9ìÐ9ì>0w>%28%28a2=Ã0?Z´>,Lz?ât"?Åÿ¸>MÎ`?S+8v9Jï=Ë²:¤áÛ9-'?y>â<8â<8a2==Ó?¼Ë>ñ
§?eBð?5-U?ùB?döX:8Ú9x°~?ÝX;ÿµ;le@?¸>G8G8a2=|ýÊ>Éÿk>1\?ù9ì>h>ÄíN?hQ9Úo49O?«ma85­|9·dä=Ý>\R8\R8a2=t(ø>üª>jÐ:?
o4>¦>F+?V¬·þî{8É.¾+«:®zb:#?@>]8]8a2=r¶z>«Üû=ñÔ~?_yE?_æ>øp[?æ§-=¾<Uâi?8:èJ:n8?`>Õg8Õg8a2=j·>ðd>M?r­?(VÑ>ZÓ@?W;Ó?; kc?úsï9~b9êãl?§>r8r8b=<« ?ô¢«>8¤o?çPÇ?¶O?©¦u?oF­9{D9¯Nb?h¼µ<g<?«>O}8O}8b=ù<?¼Hì>°<L?.êÛ>dé>ë÷D?"
!8q-9eÇ=ß5:þ4S:¿0?+Ó>88b=T£á<¨l¥<^.?0ïU;(;kô=?C9Ê¸Æ8Ø§¿¥t3¹d9ð ¾ÓÛ>È8È8b=5?é>¡èw?uæ*?¶wÁ>n#b?¤æB9¸§¬9~>ý]Á::õ,.?Vâ>88b=Úå>Êv>I?ò	©>Ø#u>0?6s	9ÌÀ9|/7>Åz:z!g:t
??ä>B¨8B¨8b=gE>Àü>X0>?~?â±>ðê8?G©+=CdÍ<]õU?o;}9ÛÙ9ÿI>xè>ÿ²8ÿ²8b=ýàË>S>÷>?¥ÿ·>Ü£>&é2?âÑÌ¸ÚÌ¡9f"¾ìH}:R:æÿW?Vö>»½8»½8b=zü?>Z?	×>s>b?~[9b¬99I£>ó!:·Ñ:>?T>xÈ8xÈ8b=ª=>V®;>Gí=?æa?)®?éì=?¿²9£9Î.?oq;ûH7;¹ÃB?H>5Ó85Ó8b=+"?üQË>©¼L?Å|>3'.>¹W>?ÛÕ8ÁÓ8Úa>Û:k:#R?@>òÝ8òÝ8b=0þ>ÆA¥>âD?Ê>þ2>å.,?¨þ7²±¯9¹pÍ<·z:ËH:H
5?ï(>®è8®è8b=,F?¿³>Y8?O>:a>P*?CÑ¸w°ý8E%¾úfò7²K9R=8>kó8kó8b=/ð>	à>OC?É¡>í9>«d0?(;"¹(A9DÖ¾Õ59R¡9¾U¤>WF>(þ8(þ8b=A{?;æ >W?#À>HëQ>o.j?/î·nÝH9õ´½Áw:¸Ñ8:ËóC?çF>å8å8b=Ô¿>¿>>«??9>Ù>æ_.?ì8O9·0>Ê¤¸w90!¾ïQ>¢8¢8b=.ã>¼h>B?`>Ñ?!>ç1?bÎ8¸Ò8uýú>aì8S ±9ö*>g>^8^8b=ã;½>6><;?B]>r[ê=ñÍ*?;7³XÀ9>¸T´2¹A\|9!Hµ¾Zw>)8)8b=T§×>]G>ÚB?àKq>Å'> J8?ìô 7ì89íð=çn9íã9¹Ù>Ýy>Ø38Ø38b=?Ä?¢Å«>i*e?Úq>{>ÜPH?FÒ7Þ`9&bo=á8©':9¨Ó;>N{>>8>8b=Xk2?£Í>J^?	¹?¬ã¦>y¨N?Äw67°;9á0<
e:ªVI:1Þ8?k~>QI8QI8b=P§÷>êè¢>B?-\>zV> @2?¦¸Ö 8;)Ú¾gt%;@Q	;f:?©>T8T8b=ÄìÛ>9>×A?\X>`$>(?d¬.6q|8b"±<»³8±O9Zjå=L¢>Ë^8Ë^8b=|µ=v]=/.?ëW<÷÷T<µ°"?Z¹H¢49?ÿÍ¾+Ú_779fÈÙ<½´>i8i8b=çËÙ>·d>¨þG?k¢¥>t©h>Ã?6?Þâ¸w9ÜqW¾Ö¡9×éÌ9ÁHÉ>Àµ>Et8Et8b=¥ÇÍ>Ì>î@?ª@­>"*r>¢&7?/ÚÊ¸bÍ¤9¾ ¾9­9Û»?+Ô>88b=¸w&?>àÔ>½0H?GZ	?0$®>ëI?âE·P9È6%½uö2:·:Æ!?oÛ>¾8¾8b=Ï\=»^=A2? 3)<r	<ê?·§¹Ár9%10¿ÄÕú8¶P9~Õ>´Ý>{8{8b=­ ?÷ Ò>AA?À´>av>Ï;?hÙ¸¦Ñ{9õ ]¾Ím¹9¬Ç9½í>Uà>8888b=Ã#=1gö<â)?±6X;åL;Ó?þ0¹½2â8¶àG¿Á«×8.NQ9ä>pç>ô©8ô©8b=¯	?_î¬>ºK?·¦?*fÑ>f9?3ùb·zD³9¢¼Ú(:ôf:»?Óç>±´8±´8b=®´>©m>åC?þÏ>3[>Íö.?
â0·ã99Ôô¼->9-¨9}¾>÷>n¿8n¿8b=ìÒ>ä2>»4??2/x>®Û5>ô®.?\^×¸£&
9@Ç¾'N9%9Bf?ø>+Ê8+Ê8b=p%?f¸Ë>IP??¯¯%?mJ?%úü8@Ö±9=6>%;ï Ë:QÏ)?é>èÔ8èÔ8b={?ÌâÌ>1Å??'Æ>yª>Áé6? 8ì=9ëtÁ=k&;(Õ:G?>¤ß8¤ß8b=>vá$>¹t?£?ZH?Ço?~K9ÅS9¦¯>o:U:yc?ï>aê8aê8b=s¤h?ãÎ>ùî?½:?"©>Ñ?T5e9¼T¿9W>6ü):ê9¨Ç¨?r>õ8õ8b='?'Û>e½k?m?¶>I©U?R%ì:Ê¡:IÓ:?[F¬9É":º'¨>d>Ûÿ8Ûÿ8b=pn?[Ùª>FkU?'Ï>kw>ã@?F¦7ÇËp9ü1=ØB¦9àW9=?=>
8
8b=°Í$?Ý>8ç>?µÅc>Ðá#>Ãæ1?°8¸¦)9®»¾%h90K(90?">T8T8b=±4?±Aê>¦vE?2:Ü>¹«>6W<?!q8ÊI9£ô>:kÅX:QY+?3#> 8 8b=P!Ä=y=od+?ú%=)	=L?G_%¹:89|ïå¾;ÊÎæ:Ã,?J&>Î*8Î*8b=?¡£>[Oe?îÔ³>Ñ£j>Õ3D?/¹)JÝ8uJ¿ìÇ29â¼9WR >&,>5858b=[G4=æc=3p*?FÎ;C|;¥Í?F;$¹Èb9H¿¤Í ¹|n&9½W÷¾;>G@8G@8b=ºÞ>é8>TB@?¶_x>d©5>/?öÆ89:9¦:>OÒ°9SÇ9y%?4M>K8K8b=ËÊ@?ø>|F?uä?uÇ>c9?m8»·_9!`V½ç'0:ä:UC,?ôM>ÁU8ÁU8b=N'?&à>Üj??·²>©*{>v'6?ÓbV¹Ó8ÿ¿w.*9S49Áñ>R>~`8~`8b=qC=Â=öé,?ú;®;áÁ?¿
¹¶8oBq¿yØï·/9,O½¥Y>:k8:k8b=DÐ?Ð¾?ºøq?è¸?j>Bf?Ì@9ò¥9uA>gU:iÄ	:«?ÇY>÷u8÷u8b=ÖE?×gÿ><E?4»>ã*Z>Ìc4?yP·´S
99v<½Ø7:nê9ÃH?l>´8´8b=äâ=nã<ÀF.?<Ù;v2v;ÞÚ?¥¿
¹Ñ¬9?úQ¾4òÎ8£X79Ñy>>q8q8b=9?â	Á>zïF?£ÁÕ>X>Á/M?D8«9&B={k:b6!:;?>.8.8b='#é>â>fO?_®>$u>ã5?j}½·¦%9ö¥½È9$\t91¦?9­>ê 8ê 8b=t[?}?E?Ü?ÞÉ>a6?â8S9P¸þ=_9¥9GÊÚ9íRÁ>¹°>§«8§«8b=»?YËÔ>p>?¢º>
D>HÖ3?¶B¸y%9ú¾I9(¡»9vã6>$º>d¶8d¶8b=ÇmO?Õ?wF?f±>Øm>'>?(¹.¬9Á~¾ú¿R9S9ú¤Â>°¾>!Á8!Á8b=»
?J¬>)N?Ø>g>
Þ<?ÒÏX81Å8x>xu7<`µ9bV­<¢Ö>ÝË8ÝË8b=Q¾ë>¦>µ5?Mþ>¹>¸ß/?ltk7Aª99aS"=þz±9³uª9E?á>Ö8Ö8b=gù>®>?H?ðÏ>>FÎ9?B@H·bg9RZÝ¼ÒÞ=9ì´9lî>àú>Wá8Wá8b=mâ?'>±>ì_N?O¸[>¡>×¿7?ID¹>d38CÀÒI9Óù+9=½\?R>ì8ì8b=é>S>¹@?¸
`>½">:0?T¤¸Ka±8·ví¾øQã9Ô9óÆR?>Ñö8Ñö8b=åÞ>E±>:,??v>Í[J>öÆ3?Âm¹B^9Î¾õ»¸9¯:ªð´>>88b=]?sª¹>KJY?ÐÚ?¬>Ré\?ß
¸ïø9ºñæ½4©:_M:®ò$?Z>J8J8b=5±Ô>Äq>ÃÊ=?he>N$>)Þ2?Á¾-¹79'û¾Ð-9Û;9p4G?>88b=oOv?\?ä­Q?"?Ù¥Ë>BÂA?|y9?`?9ãÝ&?!Q·;Ç};h9?ë>Ä!8Ä!8b=«|>}>âb? ¸Û>Ô;>EZD?|É
¹L»91û¾úb=RÅ=Ý \?s#>,8,8b=U¿>ýk>O?hÉv> "/>^4?¸¸99bî½°ü9¼$9Ey?N3>=78=78b=d&?c
ê>°5?]²­>ßw>"i*?ô¢¹ò·<9²M¿`¿Ù9ÊG9¦?B>úA8úA8b=¨?É«Ñ>*9?2³>yW>X)?^W08%>Z9nÙÎ=³ì®:)d:by?^P>·L8·L8b=mÞ;?ç>P?Nº±>¼f>GPE?ÝW·ÄÌ79g5½Ôu:Çqª9qB?S>tW8tW8b=Üõþ>Y[>¨W?Î¸>Ê|>®6?Y¸9hå½E.:â9â9B5E?7S>0b80b8b=gWÕ>§>m??e*D> ¶>5¸.?8d9ÎN¯=Èÿ9:ÀQã9kwQ?4W>íl8íl8b=­p&?­wÉ>Ø}S?3Í±>£R>DX?)Ö¸Þ\9x¾"e_9­£91³®>×W>ªw8ªw8b=ïî<s¬<Ó¾0?~';¾yY;?oå¸NW9T&¾É
9¢39£`>ua>g8g8b=-?Í#Ú>½K?su»>øü>±.7?:à7ÖjÕ8ù{>½î;ÿ ;C?1h>$8$8b=@?¦»>ømC?¾/?kñ¶>î,6?vÅ
9ný¹9ý"C>:¼9°do9¾m?Ez>à8à8b=0?DÞ>¡ÕJ?wÉÓ>xã>,¸=?h_[¸ßî_9[Éú½m®m9x9Õ>J>¢8¢8b=Kc?+J¡>É¶Ó?þ?¬R?Ð?©Iþ9óçï9Y¬?E;lÜ:¡d?î>Z­8Z­8b=8
?ù¶>jýE?òò>oO>Ò7?æ5è¸9@äT¾Ñ:µ­#:¡J?>¸8¸8b=ü1=»$=É1?Ém;;?Ar¹ýw9&¿O¿pËu5ß}:9ü³(;¿>ÓÂ8ÓÂ8b=~:9=4ß=á8-?+Ø1;º;¾t?¹´ú|8Õ¿!;À8ø/9Y>è>Í8Í8b=Ù÷î<Ø«<ÿ1?li4;·×;ÿ-?Ì)¸µz9Cw¾Ü%¹`qZ8§Â¿i¥>MØ8MØ8b=T?·½§>­çF?)Ò>JÊ6>f77?t¬8ºfg9² >`QM::;F?¨>
ã8
ã8b=Ûä?g½>êÅK?Ìíó>Y®>Z3?FqÔ8{C9×²>x)9¥9¦v>®>Çí8Çí8b=¾Õ?´Å>2æE?Pí>¾1L>¶:?:¹T8pu¿z9Ú9÷à>:²>ø8ø8b=­õ?ÆZ¿>uîA?Þ½E>Þ>,·.?§BR¹w9|Ù¾ýoë9#ºà9´?À>@ 8@ 8b=
Æì>·[>¦ÔA?gx>_Ç0>õú3?õôP¸_69_¨¾§p=:²B:ÇÛù>úÆ>ý
 8ý
 8b=Ûºw??ôêp?
¨&?ñ«Î>oN?£Å69ÜN9sD·>Ü¢¨:Â:/:^v?­Ï>º 8º 8b=D	=<ÏÍ<N¾*?H£;½ö;r
?wã¸:9¶L¾éNe¸Ý8;Æ¾ÀÐ>v# 8v# 8b=ùÕâ>>G@?Î1>ù+]>Íy2?"y¸O9ã
¾£9,â90?Ù>3. 83. 8b=-V?ÛT®>ÓÓY?ä±ú>!#>£×N?úÑº8d~9<>Î÷9Êû69òW­?aÝ>ð8 8ð8 8b=ÇGø>Î>%_H?a>tAX>l9?WÕk8Èz»8Y¡>t"P9=Â9¡í>öÞ>­C 8­C 8b=ö¿J?÷Þ?-aI?Õ¥>[´d>R 9?Öé 7ÔD
9{ö=ý¹8ú9Ñx>[á>jN 8jN 8b=Ço?^?q}Q?iÎ>ò_>ö=?*-9tD9câ>Òvì9$¹ó9`ø>å>&Y 8&Y 8b=^7??ð>íC?ÃÎ?¬P»>¸Å2?í8ï<9E]ö=|½9§¶Ü9>èÛ>äè>ãc 8ãc 8b=mB?2äÌ>8ír??½½·>9^?\'½8ë²W9Ã~`>9ZW;+þ:X?Áð> n 8 n 8b=ws>©ä>L f?°Ø>$>R{>?J.ý¶/!19
õ¶¼½6<k-Ê;E}f?gþ>]y 8]y 8b=å'Ç>§>D?øld>B">ÿ14?â¨6ã9L$<èk8S9i6>ÿ> 8 8b=Å»>ëz>uÔ??n
>tÖX>p-?ª«±·;s9ÿ:½YVN:G»:·°*?¡>Ö 8Ö 8b=dA?ÂÓ>Èj?½?ê§>Gøo?$I\9¤9Xe¹>+Ø:ÖÄ:lu?A&> 8 8b=Oäþ>á>}eP?ÓØ>ø'>j:?Î§X8þfÌ9R¬=D9F9ï?æ)>P¤ 8P¤ 8b= º:?Ø2°>\¦?SL?»Ù>p?O®9è/Ð9^3>,ªÅ9DI9lk{?1+>
¯ 8
¯ 8b=<ø>ï>2°J?µpr>ú[->3?BÕ­·R!9à½wß:>Lg:ïF?§0>É¹ 8É¹ 8b=\D@?$Úè>^aS?|ÿ$? )Ý>ý>?è=9ø9Û?(«;¥p|;Kê-?QL>Ä 8Ä 8b=Øð>l>`PN?<®>A>¹:?èu7öx9Ôáü<$9²89WÌW?:Y>CÏ 8CÏ 8b=ött?×´ ?´´B?÷°>éúQ>6?ê
9±9Å±r>vìÒ:M¾¢:ÿä%?jY>Ú 8Ú 8b=PçÄ>QÕ>J¡C?ô1Õ>¥>Å\8?ìpü87/9CZ>¡pP:­ü9j­S?"`>¼ä 8¼ä 8b={?Dð´>nK?Iý~>ñÙ0>Û8?N
¹
9©s¾7Æ9Ð:k°>c>yï 8yï 8b=x9 >r·°<Øh@ç©=Mw=Ä0?Ët:¹dIv9TÏÁ¾öd·?ñ]9[g½4c>6ú 86ú 8b=|>Ò>Éy>wI? ¢S>@>jJ4?¦9¹9¸9U¿ô¨9yÜ9Ö&Ä>¾g>ó!8ó!8b=L1?
¼ß>J?§>:çW>Ö06?w9Ð9ºè>YqÐ9bÍá9¤Qì>yk>°!8°!8b=ñä%?|,Ó>æI?,S£>nl>¶0?e¶8V9¼>Öà9ø«á9à
ÿ>k>l!8l!8b=ÜæA?õGô>04K?hË>º¹>v*G?HÖ¹84û8Mb½>ö¹98k9^e	?l>)%!8)%!8b=}?Þ¬ô>¨©?Ø¢?>Å?}ô8ên9!ÕR>m(P:Ó:{9?>æ/!8æ/!8b=:<?¢\²>f­a?;?[©>ÁS?Ñ9Ù·9l/Ö>:Q;ã¦Ç:ÜÿJ?¿>£:!8£:!8b=Vu
=´Î<â1/?ÕÙ=Õ«=!D"?vMÍ·:Ç«9û½øc:¶&:Çh/?M>_E!8_E!8b=«Ó?­Ãñ>Ä?ï(º>!/>ç?²,½7y9'|B=5h:Í:ÏiF?:>P!8P!8b=@Þ9?Äè>ØkL?#µ>az>
9?CV¸]o|9Û¾È":¿kÿ9&#? >ÙZ!8ÙZ!8b=T1?Æàà>6ßI?ª>`>qB?9¬±¸'F9.°¾á4J9:(9#Ì´>>e!8e!8b=Â÷?}·>¦íG?AS¬>F_k>{m;?Ö?9y9
A>CX:þiï9°{?¼>Sp!8Sp!8b=1úX?æä?6ÐU?úôÜ>»>)²V?qP9¢ø)9hEÄ>íX9N"º8-?×Ï>{!8{!8b=>
?F²>äÒJ?«y?L£Ð>¬P<?»
9¼O9¯Ë®>Øµ¤8î|;9æ`>(Ó>Ì!8Ì!8b=
P?öý>R?°?»Ä>3G?"g9tá9Ñ7?ÃXÀ:?Mn:Ê¡N?¯ä>!8!8b=V=ÊôÊ<1?ÓÈ;s9i;gò?Rµ¸bW8/fW¿kÏ¹¥öi9Nñ¿Ôè>F!8F!8b=ÞÀ>s>ÃÖI?ÃÂ>¬p>ñ*O?9z7ÕBõ8¼=àe9s³9Óa@?çé>¦!8¦!8b=u}?	><-]?×%><Ð0> 'R?øµ8#ï 9ºv>ã»I:~ÿ9""J?ô>¿°!8¿°!8b=óÚ=áÚ¾<Áâ4?Np=Ï;=8$?u9µc9±
?)£9NÈ9óÕÐ>>|»!8|»!8b=ØG$?ÔÌÔ>x¡E?55­>«h>??Ú¹7å 9ó%=@Óø9â\Ï9ý?ä>9Æ!89Æ!8b=28?÷ë¬>,¾C?­P~>Iê3>|î4?
¸²"9Ëe¾Æ,æ6ò¨=9ÝW<A>öÐ!8öÐ!8b=ÕàÛ>­Üy>Ga?a[>ôFN>B8?ÈóV¸0A9H;Ó½EÉp;-ä$;4ê:?>>²Û!8²Û!8b=bú>¹>÷XK?¿>°?>ÑH1?ØÜ;8P99Â>ü-ë: :7v;?+>oæ!8oæ!8b=Á>rr>ÛiL?ÜÎ>wÍ> 8?K²<¹hø8Ñ¾B¿ý;:¢;U	H?,">,ñ!8,ñ!8b=ßÌ{?AÞ>?QÞ>a_>,È~?G¼"8ê/09etì="y;C¥:ÁY?#>éû!8éû!8b=Ï?¶L?UuB?°N×>À}>©Ú:?V9²9<¾>Iå½9[)£9ù?ü&>¥"8¥"8b=%?Vµ>HÊV?±X.?
Ù>§M?9ª­9Ê²?Ðø<;3;Ãè2?9>b"8b"8b=uÄ÷>Å¥>??ç²>/¼g>R-?2÷·2L49«g¯½¯÷9l{À9{ÁÔ>¦D>"8"8b=I.¦>è8>uf?Æà)?ôÖÆ>x¶Z?P89·Ü=.Kc:Ú	*:+?íF>Ü&"8Ü&"8b=Áù>ò¨&>>BL?µ>??>KF2?k1Ò8UR9³>j9VJ¥9ÙßÜ>îL>1"81"8b=6=¶¼<ÑÅ-?{;ÃQ*;î=?ê)W¸õ9B-¬½VT5¸µø8}¥:¾][>U<"8U<"8b=j?ÄÎ¦>IN?T¯>¶ßi>Þ@?À³5V"9Ò;
V;HÒÅ:_'?{^>G"8G"8b=­>a³S>2á??¡6>ÿ>W -?¤È7Üö9¸£={809¸{ê=Ôb>ÏQ"8ÏQ"8b=Gá>Þ>)N?ën>p~1>®:?-Õ8ö9N>*N°:Wr:H:?6g>\"8\"8b=.?*Æ>8¡B?áð·>]£>I7?2ç07;¡K9OfÞ<¼©9[h$9þ?n>Hg"8Hg"8-²=Û?°fÊ>¾ÝC?fS>Èî7>q½=?t+9ÞÏÞ9R¡> ¨):gý9Å§?'>r"8r"8-²=G?yFÇ>1F?'®>.s>Är7?¹íE9§¾Ô
$:8Jõ9r4+?>Â|"8Â|"8-²=Y	?(c³>D?§?ìÅ¼>¯6?)9¢O"9þ]?'2:P.Æ9ò f?­>"8"8-²=ãvÏ>>ð^K?î>è;>ÅI?¾¢7§;M9eÒJ='[j9Òp
9®X?#¯><"8<"8-²=´1=±ý<I'3?ç;dº;°? Z¹Ôú8î¿RÜ 89mö>­´>ø"8ø"8-²=Èv!?`Ç>¬O?¯Ô>}ô>><?Ék¸Afª9È±½K}@::*1?g¼>µ§"8µ§"8-²=·5·<¿<¦&?y;*OX;j?tÐ¸þ1n8~	`¿07Ð8öb9 Új>#Ú>r²"8r²"8-²=²A?¦Ê>$±t?Zî>ëy%>ÅSt?(Æ8­»9~E>ôÎ0:kÊ:O?=Ú>/½"8/½"8-²=ö,?w¶>D«r?Êß£>MG?>´R[?Ã>8sé®9À=/;:z:Ð	?ðß>ìÇ"8ìÇ"8-²=ã1=?½Ó÷>&oC?ÐQÄ>ý>õ7>? Ç89Ò]=>|":²:Ò
? ç>¨Ò"8¨Ò"8-²=è¨Ð>Õ¯>ß<?|>[J>e+?Í
¹ÁµL96'Ã¾Äÿ:ÊÊ:ë×!?µé>eÝ"8eÝ"8-²=+h=5Z*=çr.?çÉÄ;p)«;*?î¹vn9Îg¿l!¹À38Áº¿ì>"è"8"è"8-²=¿pÉ>­\>ËQG?
~å>ª$>xî:?ùì7g¹9åKW<¡:¥bó9}?¤ô>ßò"8ßò"8-²=%>?Dð>dJ?3Þ¶>J>`7?'á/9®·¶8dkv?wò:åï¾:>>"?Èô>ý"8ý"8-²=l­?¡>è3R?T½­>¿,{>Ã1?r½9¹Í9±O?>èG:ãà.:þQ?ý>X#8X#8-²=Æ>HL|>EèH?h°>e}>´C2?B6¦8l5¸9Kýæ=Cêl:j4:(?þ>#8#8-²=ð	î>O³>95A?PÎ>á):> 1?ð/7j,Ï8ÿX=ÖU:b(:Ô!?>Ò#8Ò#8-²=Ys>tA->©F?Rïí>ËÛ¬>600?,ÙS¸-NU9V@þ½#¦;1ª:ÁCg?^>(#8(#8-²=
ÂZ?gtÄ>?Ô?dí>«?ß¨9þ¤9Qf?Û×:Y¡@:Ön?¤>K3#8K3#8-²={D?YÇâ>¿Z]?ÒËü>F>ú$L?NHs8òc9»>¢s:ºU:´S? >>#8>#8-²=¶º?º§>´NI?èÉ>ñ'>u>?èì·¸¦¿9ò9½,Á9Z~ã9AaÙ> >ÅH#8ÅH#8-²=/Oð>®`¢>³n=?­f>Gm->JA*?_;ú7¾ñ¢9|D=¢:'¬7:ÀÍ>#>S#8S#8-²=ñãí>w5>¿F?Ü¹>;¼\>8?<¸wª9«V¾a:t9:þ_?),>>^#8>^#8-²=5?£ýÑ>xþ;?ÞÀ|>¬è=>[*?¼D"¸19uú¾·r9Ñç9ÙîÚ>$;>ûh#8ûh#8-²=~R	?!#³>M>D?L%>¢wÌ=u*?.¹®Ø9¾,I³9hNÒ9[=Ú>U;>¸s#8¸s#8-²=2?¡s¹>ÿTO?r&á>3>5f6?¥à>9h9wÒ>ý]9Á9¯I?lH>u~#8u~#8-²=CF/?§*¹>ßRr?Â&®>(«I>Æ]?÷·áÉ9|N½
c:f5":n«U?|R>2#82#8-²=§	¥>írY>LB?ôÓB>Ð>9,?Û¶Íl9ôm¼í(:b	9$æa?Ýc>î#8î#8-²=ÈÈS>«>JTL?eJÝ>ÔR>Dô9?Ìi<ûÕA<åO?Lt=ø=K?q>«#8«#8-²=]5?¢õå>0I?`Å?,Å>þ<?4ë8úÍj9,,>µ8eP9äój=x>h©#8h©#8-²=^\û<C²<ø04?J"<ºå;'»!?âz
¸ò¢¢9æùY½bÔã8Úz9©Íh>¶>%´#8%´#8-²=%é1?"Þ>¤L?ÊÌ>ì>â³F?ÞS70¡9>¨<Q%²9¯¿9«-?ô>á¾#8á¾#8-²=är?dÑº>tO?Í>²>8?¨ãW¸£S99Õ¾"(Ù9z Ô9ý?<>É#8É#8-²=l'©>\Y>G?Íw±>íùq>ÍÀ;?ÂÛç8ÙqF9h>äo9Å´Ã9ÝðÍ>ä¥>[Ô#8[Ô#8-²=,´>*x>K:?Ma>øX'>ÈS,?¸âz9`?¾ë§Ð:!û:q=?ï§>ß#8ß#8-²=gt¥?}v?Dè?Ø|Ï?G,?¥(?îõ9`¿¬9Z5?ð­`:èü:`6?cº>Õé#8Õé#8-²=<=¢
=cL.?{K<ðÔ;%?î¹x9hX¾®Ü87ö9:Î=ÊÃ>ô#8ô#8-²=)M?ãó>äÐW?ßp?ÞÞÏ>' C?õö9Ñ9S[>ä4à9ÿa9ùD?~Ç>Nÿ#8Nÿ#8-²=Þ{ó>«h>.}L?èË>õo>³4?LV8¬8´%d>X:«o@:ý¨??2Ë>
$8
$8-²=ño=ð,=ið1?ªHM<Df<Å)?Qbá¸tÕ½8zø¿pÍÞ;oD¢;`À/?YÏ>È$8È$8-²=ùÛ?Lò?w«P?_Ýø>ë)¤>Ê
B?/9JÕ·9³s>U1;ò|';wE?mã>$8$8-²='Ý2?ø®>Ù?ÃÍ?ä>i?ºãõ8j~¿9\$>ùOl:äÓ9«î?5ì>A*$8A*$8-²=¶Vâ>t>ÅË<?M>ùX>Ù,?íÎ·@ C9!e½µH¸D»8Z¾õ>þ4$8þ4$8-²=>Í\>U7?)M>p>º%?Øù¸x92>Ì¾dóÙ9.9ò\K?ù>»?$8»?$8-²=tÛê>é>ÒQC?ì> ä>>1È5?.f ¸íH9ìP
¾×¬:	üT:ëN6?­>xJ$8xJ$8-²=QÎ×>/>
GB?{{`>,>4?~t·1 9¹Ã¼z«9Q9ÄQ?Ú>4U$84U$8-²=èÓã>½>¦ML?f,>	ÚN>11?·}3¸b|99>¡½ç:1Z¢:ô16?°>ñ_$8ñ_$8-²=.?iÚ>8L?	?\ú¶>Ì»??ª39°9à1><H19¼°¤9[É>°2>®j$8®j$8-²="c ?¼o¸>^?FQÒ>>PþG?|×¸9÷X¾RÊu:Ò>:fQ?ÝD>ku$8ku$8-²=î-Ø<äª<¾Á1?«m;];2?uÙG8É
Ç8è>]M8
æ8+9d>`O>'$8'$8-²=Ó²=ûG=i.?v;Ã7E;ð1?F;Â·®¶8®¾³,99»9_:>ñ[>ä$8ä$8-²=&"-?"Äî>E¡9?ó>*	S>Pç/?~7R9S'Ó<=¦9øÝ99÷d?%f>¡$8¡$8-²=uÃ<ÔO<ÿ*?ÀS;Ã±%;³#?h|¹j9=Ï¿:Òê9ý_
?ôm>^ $8^ $8-²=QÍ>¹>fO8?Z£ß>N×¢>Ê/?óñ¸O¼H9H¾:Þ:ä9}-?©p>«$8«$8-²=õì>Ò>ÒçC?µí>Æ\X>q/?Pôü¸~±9Dèb¾t9Á9[WÜ>î{>×µ$8×µ$8-²=­8S?¦Ä>L|?î%
?0>nm?Ü7N9ÌY=ú®;ç¸:|R?B>À$8À$8-²={+W=ü=àT.?ÔrÖ;"©;ùJ"?¨`¹æM9Ï;¿o
9^a9Z>>QË$8QË$8-²=cÎ>Ù>k&A?}¸>
h>è7?iïK¸£\¤9Ñ½lJ9g×9Ý¾9>Ç>Ö$8Ö$8-²=Î«¶>sc>|ïM?[óA?»$?~Þ;?µí¡9;¥V9^ A? æØ9åùð9zlæ>â>Êà$8Êà$8-²=O=?Óµ>ÀMO?p;>T¾R>pì8?»8]9N\=Ì~9^z[9?1>ë$8ë$8-²=ø§3?Þ»>ï%u?*ÿ?Þ´µ>>O?;ÎD9´_{9qmÈ>òÖ9E¤99|'?_§>Dö$8Dö$8-²=òí<f±<"t+?ó*;×x;[n?ÉI¸îC+9iÏ¾õ8Óµ9X#Ë>¿>%8%8-²=çñ&?dã>#?~î?d½?åÒ|?awf9<ik9oú>Yµ9«9Â$%?3¿>¾%8¾%8-²=Ñ?â¯À>¨
>?ºIö>xº®>l4?Ík8kÉ9¾Á=4Ñ9x£U9°z?¿>z%8z%8-²=Íd¬?p?íE?Ò?mo{>Ä?öïÙ8°¨19>Hx¼9a9ÔÛ!?¶Â>7!%87!%8-²=äÕ1?ãàË>L_?¯~?
%?ÝE?s:nJ9oGd?öÈÍ;Óä;¥Ê5?Ì>ô+%8ô+%8-²=þã<~Iª<`+?Ýt;«yH;°W?`^¹Îþ"9î¡.¿+à9Ð·9UY>¸ß>±6%8±6%8-²=+Ô>ÞªA>¡_G?¬é>§ï¨>
1?«LQ¹iL9t¿3Nâ9¬,
:5¤Ñ>ê>mA%8mA%8-²=QÁ>Dez>P¥E?ýx7>¨É>Û0?!ª¸89"8]¿@¶¸É*¡9õ¾¾ì>*L%8*L%8-²='	T?S
ü>ï]W?¢?iÂ¥>ÞÅV?þ,Þ¸q"9J9Ü¾4ãÜ9ÛÂ9H?Áõ>çV%8çV%8-²=iý>*Q­>ê=;?¥Ó>qB>$4?¶P¸ï»8pÅ¾òR:Ø:Is5?ö>¤a%8¤a%8-²=m?b|®>¾Z?à?rNÆ>ïG?rvÒ¶¦]:çÜÑ»µÐø9*¨Ë9åa?<ø>al%8al%8-²=îÓ
?YE¯>}ÅJ?ßã>ø>:&;?(+6!9ö'"<:MÑE:Ü$,? ü>w%8w%8-²=ñ¡à<N;¤<`/?-U;%s/;L?Ãø¹Û8G¨¿Ho¸4[8Äß+¿Åý>Ú%8Ú%8-²=l"ï>ßò¡>n=?õ$>¸D>®Å3?ßLÍ¸U4Ø8»ó¾ñx¸s©9Ló½(>%8%8-²=iïë>D>¼QJ?"·¤>Wb>c:?wõ¸KI@9°f£¾º(:Î,:H?t>T%8T%8-²=rÒà>`>_A?^!M>?>3?\_Ì¸`²9b§¾Pti:>/:¯©*?¶>¢%8¢%8-²=
})?
¼Ð>úÝO?(¹ý>£Ú¥>oÐC?=ß8¡¼59±¿X>úË	:ct:.?>Í¬%8Í¬%8-²=w>$?¿þÌ>M?&æ>ØÓ>Ç%>? 3·â~94]´¼EU;ñ!Ò:#~3?">·%8·%8-²=oaû>n>ðI?rÞ°>wh>kC?·K¸K»H9Xç¾ôg909R¾×>!>GÂ%8GÂ%8-²=yô>Ê`>èM?GÀ>M>Ðæ5?8ßò¸Ãs	9+â¾+í9ràã9,¥>!>Í%8Í%8-²=[Æ>C>©w;??25>ëÊ>OÌ*?æj¹	9ú¤Ú¾åñ8ß9ìÙq>	">À×%8À×%8-²=*?RÐ>Q?¿È?ð£>1ÊM?p¹ô¸²t9¨¾LwÐ:7Õ:¡áH?V(>}â%8}â%8-²=´h=bÜÅ<2/?ÄP=£T$={"?S¹N¤9ëÌ/¿J9ãø½8ýR?@,>:í%8:í%8-²=Ê@é>ø>Ãÿ<?<;¿>Ï'>i¥.?Íµ·*©9Ü6	½Ûü|;g;¬O?ú,>÷÷%8÷÷%8-²=,?ûîÀ>ce??¶?c
>¬6Y?õ¾¸W¹9v³¾áò¬:73:Ò§v?ò3>³&8³&8-²=ç'Ó>=g>uÌ=?ôX·>é2>¹-?q¹¹U^69Ü¾)þ8Ïz9ë^>h6>p
&8p
&8-²=8S?á^ý>8iU?&6?½ì>m¤E?ä;?ïÒ:¢.?%:Ñ:ï?Ê?>-&8-&8-²=à:>gÂ=wH?h>v½">V~6?~:¦s:*?.ÕÂ<Mz<ßG?è]>ê"&8ê"&8-²=E?kè>IL¥?ü!@÷?s?ª?Ntm=i
å<¶³?ÎX<ýà;ã$©?1`>§-&8§-&8-²=¦«?{D¥>-ðj?·W?í?ðJ?n89¦­9µ>|j(:¹	:´?U|>c8&8c8&8-²=KX¦?>.?Rµ?º?î¥î>?q9@Ï9¯û>¥¼:`f!:¶?<> C&8 C&8-²=KM?(ðä>pe?j15?ÿ,ê>YF?úïE·jã¼9Ñ!¼Z<·¤;^·G?>ÝM&8ÝM&8-²=æ¾8?$Aò>k:C?ìÛ>ùâ>o5?|8<¼9êM>®¤j:ËÏ(:ê1?Ý>X&8X&8-²=¬·9?±¨>?òx>?g²>ä¨?£8gÖ9o¸Â=äªÐ9ä> 9­&?¬>Wc&8Wc&8-²=k3?ø4Ñ>p[?js?{Ô ?ÀÏA?%H9cA9|¦º>Y:ÔH:gP?y¯>n&8n&8-²=t©?H«?¯ÞS?K?È+¿>w`T?[|	¸ãR95å¦½uÊ¥9äm9ê?b²>Ðx&8Ðx&8-²=
t?vÕô>Å?Æ¸/?ýSÔ>MÝS?Dë·§9ä>Ô¼ïU¤:Òñ':µz?~»>&8&8-²=jès=@U3=7.?çL+<?<Ç?'o§¸ý8Ó©¾0wÚ·tÔ[9Di~½»¾>J&8J&8-²=ÐC?è<¡>;?øx?ùÀ>b$¥?
Á9Ç9TÞ?^:ÔÅ9ÉÀ)?¿>&8&8-²=Û ý>a>1O?üº>LÏn>A}G?±z½¸K9ªt¾ì³ç9ÌÂÌ9×?Å>Ã£&8Ã£&8-²=t)j?­
?ÄÏS?µæ>Ò/>Ó':?{¶¹)R\9Ç@·¾|B8N±9pfÍ=*Ô>®&8®&8-²=¯(?(`¿>Y¥a?	a?ì}
?DK?Ò|8*k99	>^:9Ø	x9ZÀ>Ãà>=¹&8=¹&8-²=rø ?åîÓ>ÕpB?{
¨>\m>p<5?RS¹;Y9`[ø¾3;º:4?â>úÃ&8úÃ&8-²=ÿ[:?úúå>qO?'?GÛµ>©??ÔÂ60=9ÌnÕ;µì8hë9pG>ë>¶Î&8¶Î&8-²=?¸¸>8V?n{>!:>×??Uj·m239?'½ùmÛ:'|q:qh?pö>sÙ&8sÙ&8-²=½	 ?¬½>"X?åº>±o><>G?|8h¼³9¾Õ³=áâ9f8Â9^?ñ÷>0ä&80ä&8-²=!Ò>ÿ¯Ü=Á4?>g<O@<·?¹hÏ8¯§®¿MI8+ÎÌ9òä{=ý>íî&8íî&8-²=Ò?ÒZN?ÜB?Ïg6?hÂ>þo?æj[8ò\£9¡ë«=ñÅ:ÞäM:Óv?s>©ù&8©ù&8-²=2ZÙ>Nx{>D]?kl>dî>ÓB?gG¸"ý99@;	¾¥oÙ::¬R?é>f'8f'8-²=JÕ­>l>å<?]`>oø$>D5.?zF¹9÷<¿º"9ÝN9mÊ>
>#'8#'8-²=ù3ë>z>O¿F?T>O¹P>æÊ/?»ü¸sË9Öø`¾¯9 ìß9¸§È>ß>à'8à'8-²=Ç¦å>q(>_t=?>>Ê
>¡L/?ø" ¸
²h9,°½æ8ál9­ÐC>ö>$'8$'8-²=¹*=Ü÷<IV0?¿|4;%Â;8,*?¤ì¨¹iý98¾hÀEo¬8³å9ý
>>Y/'8Y/'8-²=0?ÇuÑ>H=W?1Ä×>QÚ>ôS?bûÛ8è¦9´(>Ä¾0:ÖÁ9Yj?¥*>:'8:'8-²=°û·>Sx>¹=?	[> >%/?6?¹Í8¨Ô<¿ëa8,9¹'>¯.>ÓD'8ÓD'8-²=äÈ>¿ü>t~>?|J>=Z>7¤2?0O"¹.ÎW9CÀ¾Q¹ò9×­¢96û>?ñ/>O'8O'8-²=ºº®<U<ÜK*?Ãv=Æhõ<õÞ?úm¹åõB9Ð¬¿k!99EI?6;>LZ'8LZ'8-²=T«·>Îüp>nC?ò4µ>js>&s0?¯?¸Ã
P9²i¶½ìT9þHO9âÆÄ>A>	e'8	e'8-²=Dòð>Â>	ßS?1?+æÃ>ô
??4î¯9¾9¾Oì>PÜï9T9Â®o?S>Æo'8Æo'8-²=i¹÷>9Ï|>ÂÙz?f,?-$>>q?©Ó8¦¹#9ÛnI>Ó¥<­h<?Ë_>z'8z'8-²=Ïi1?Àò>4;?»>5ê]>~7?´/¹9«/¿?9ÆÈ::>Ä`>@'8@'8-²=Ì7'?Ãà¾>D`?B©?d¢>PK?¬?ù6Å³9|x1<zýÊ9Ë×9²å5?vu>ü'8ü'8-²=Ãÿ<9Ë¹<{40?	v<.A<j²"?\X6¹À
v8¥¹½¿â°:[:k?My>¹'8¹'8-²=îò?C¢>Ù,P? «>tùr>·4?7<¿¸ò#9lN¾o^÷9{w½9'?«{>v¥'8v¥'8-²=/	?RÐª>üM?ÃÆ¶>¡ý|>Tó8?¼·AæÁ8*[ø½tÕ¬9sª9]Ê?>3°'83°'8-²=ÿmú>¸¢>XþD?×U>c^=>A5?³¹D.9Fzã¾l;Å5g;ß)?f>ïº'8ïº'8-²=pqF?Ó>Óp?°¸°>­^P>Y?{¸A O9ýÎ¾:½*:ÕKH?D¦>¬Å'8¬Å'8-²=Ð>¨F>qC?:>¼
>(:,?Ü@¹úä69b¿Ù`9Ú)9m Ï>g­>iÐ'8iÐ'8-²=ëJ·<óÓ<O/?ïm;µ6;¸°&?¹"æ&9jèE¿uKy7AÐ8ø=-±>&Û'8&Û'8-²=ÃF?Ä÷>Ã]M?Ù¯î>ó>)6@?3@¸Ãc9qØ½F0G:¢x:á?Å¶>ãå'8ãå'8-²=ò?÷>ä=>(/M?µm>¥ÓE>³O8?ì7¶Þlæ8lÇ¯¼gÈ8vãó8>>¿Ð>ð'8ð'8-²=ríñ<­±<£I.?ÒÞ;¬;ªÄ%?èqP¹CT»8m¿6819H
>ÃÝ>\û'8\û'8-²=6?î¤¬>ZlJ?>Á=Q>´*5?¹H·AÉ9ÏV"½Éõ9ñ19nÐa?¢ß>(8(8-²==Q8>MÝå=1FM?k{?û´>ì"8?¡R:=³ß<jU?â¤;
ËÈ:Ái8?0à>Ö(8Ö(8-²=c³¸<½Ø<Ù+?«·<¯<Ð??·üB¹ÞÞ9¿C#¿î¹Ù9ÆÀ¾>ê>(8(8-²=<¼Ë> >|àF?Ãÿ×><»>Õ·=?õh¹TàJ9çú¿-9+ª+9?Û>÷>O&(8O&(8-²=òUæ<bù£<uÍ3?¦;ñ;8?nD¹´Iü8Ð¿]A75`9WÈÜ<Á÷>1(81(8-²=¶!?öf¥>PF?Î±>P0v>ä8?®µ¸ê9Ð½5¾ÌGã:X6:­;:?ò>É;(8É;(8-²=ó¶=R{F=Èv,?iÑ¯;hv;$ø?ÅÕ$¹W¢V9oÄ¾öT%¸P´­82©s¾ö>F(8F(8-²=íð>'¬>î8[?ûG>¬ÔJ>ûï>?Zs
¹Ø	9Îæ¾	L9^#Â8Ñ?Þ>BQ(8BQ(8-²=}þ>¯>:?­m­>(|>p+?`i¹dQ9%ºF¿Kr);e;èì(?>ÿ[(8ÿ[(8.ÿ!=¬!?Y±{>bp¤?×-p?@Ó>ò?Ñ9Rð9MØÜ>ñË":-Û9é%>?ó>¼f(8¼f(8.ÿ!=Èý>ï}¥>OÁC?¼ð>o_>.?ÇI¹-æ8ðÐ_¿9w¯9/Ê>0>yq(8yq(8.ÿ!=<§=ym=/H4?®¾J<D÷%<]?¯¹üq8^^À#rJ¸Í~9\ªI¾>5|(85|(8.ÿ!={ý>Í¤>kÂE?üÄx>ú2>þé1?ÅU¹iÃ9ÝI¾ëý9U©£9éåL>Ö=>ò(8ò(8.ÿ!=R9?~N?{r?ßÁ?¹?¥x|?,¯¨8U91ç>þý;Û`;LÃ?½@>¯(8¯(8.ÿ!=Ó@ó>äÕ>R?ª¼>#>u<?àð¸TÖé8¡`¿ðvr9Ê9"øç>P>l(8l(8.ÿ!=Ö*K?Yañ>ýxW?qM/?0Ì>øs[?¾£!9á·9Ë>£§g:Åä#:Îë4?àQ>)§(8)§(8.ÿ!=8?X\>·ò?á?ay>ò?(>5öÉ9ik!;ÖE:Ç!Ñ9',r?æU>å±(8å±(8.ÿ!=¹ö/?2>S-?MFQ?ppÂ>%Ä?1U9ôÃ9/o>Ø´y:^ 9ÞÇ?²W>¢¼(8¢¼(8.ÿ!='><ïÚ=ódC?oÕ>%S>î9?èÿ164$89#v÷;âU9joE9º
?f>_Ç(8_Ç(8.ÿ!=wÿ>Ø©>ïõ@?ZR >ÆËk>	.?
ú¹NP9jG¾bQ½9B99W*?Ql>Ò(8Ò(8.ÿ!=¿
ì>8s>K?à]?Ò÷²>òè;?¬ ;ô
ì:/!?À®ù9¥:pXî>¤o>ØÜ(8ØÜ(8.ÿ!=â?ë®>áE?F5?ÐQ÷>Í¢;?©S29~99ó^>!:½ì?:bP?´t>ç(8ç(8.ÿ!=ïï>û0>=$B?8Td>½*>Ì+?´/¹ã9Sl¿Ñ009Sð9«>àx>Rò(8Rò(8.ÿ!=O/?z³ä>m¹?×23?2§>n0? 9R9çã?:].:ç£`?Ð>ý(8ý(8.ÿ!=¼bÒ>Ên>ÈaE?z>'§]>Ä7?ì,7ª"9è1i=¥½*9´tç8¸Ø<?þ>Ì)8Ì)8.ÿ!=ïÙ>*J>®L?ÿèï>¾þ>?	J??û¹¯39ãúÀ¾,H:§«7:áÀ?:>)8)8.ÿ!=ö8]?«2á>{{?¿?Z¡>H¨e?bá/9º_9£§>5ñ:Ïß:öZX?>E)8E)8.ÿ!=	;?ð±>»"@?ê>ÊîS>^f0?è[ä·â29!Æ½t6";	ÒÓ:¨D?:£>()8()8.ÿ!=x5V?Æî?9ñC?±À?º>Fw2?¸×Õ²8*ðÓ¾Çë9¾Ã9ÞH?S±>¿2)8¿2)8.ÿ!=yÞ²>@g>ÅF?²¶k>%>	/6?8 ¸vN9o
G¾Ñ;º9Ð:ëÈ<?£¹>{=)8{=)8.ÿ!=#«l=Ö}+=È¥0?Þ,ß;ã;¶ô@?Ö¼¹ùÔ8WZ¿Ò¥78Ã÷>Â>8H)88H)8.ÿ!=¹^?>V?Ç$K? ?e®¢>îÄL?;Yº¸
ÌÒ9
Oâ½M·9æÏ9µá>~÷>õR)8õR)8.ÿ!=íÔ­>×Ñk>µ<?;L>Ñ5>Aâ,?>ã8·-I%9.½Ï)7Æý9h	=pø>²])8²])8.ÿ!=	Û×>ÿñ>OFN?N=S>¥">²L:?ñ¸*±F9¡G¾läT:K:<B?êø>oh)8oh)8.ÿ!=ëÛ´<<¼²0?M«;Ùµ[;p(?ú±Z¹ÙÔ@9+¿@áµ¸.Õ9ô­¾è>+s)8+s)8.ÿ!=¶ß>=×~>f`?¬>9>(A?ÛXW8~Þî8Êf>Îk_:÷:®EA?R>è})8è})8.ÿ!=Yó)?M>Ü>ÊE?þtº>[>~h1?
¸`xk9¼X½|Rw:TÇ:H÷>#>¥)8¥)8.ÿ!=¥)è>÷ >	L?wÞ¼>¹â>ø4?67\9/ü<Ìü998ï>Ó,>b)8b)8.ÿ!=ÄFU?Õ÷Ì>>0?q?>`m?:p.¸Ý*/9=ïþ½h;:Ù£â9ÏS?ú?>)8)8.ÿ!=säó>´ô>l`Z?0ý>FA>¨µT?Åß69q«9ír>5ë)::½9¶r?R>Û¨)8Û¨)8.ÿ!=´6Ë?JV1?n­?åp?Úûæ>ý}?»_:î9i« ?MÞ1:p>:hW(?¬h>³)8³)8.ÿ!=GÔ>U¡>ÅAN?ëh¦>°pU>G?\9p§x9x>,é90ß9ÛrO?fl>U¾)8U¾)8.ÿ!=³²??xä>ÁV?é¸>d¡v>??G =9¯ÝÖ9ía>b&9z°9Mä>n>É)8É)8.ÿ!=
¬=³Öf=Î>?v!=<AK<?#?¹9¿8Y¿Þ¸ia9¹Ø½è|>ÎÓ)8ÎÓ)8.ÿ!=k8?cå>ÑM?ÍÔ>üé>o1K?~¢X8«
9qX>>ÆJ9+}9VÎ¤>~>Þ)8Þ)8.ÿ!=ÓôÕ>c­>p_H?;±:>­Æ>§¡2?üq+¸ÄA9±/¾á:¤s:þÜ
?_>Hé)8Hé)8.ÿ!=/Ý?ùU¡>J<Q?>ÛäU>2Ô:?Öîá8¿z9)×f>Bîi9©9©ÈÊ>>ô)8ô)8.ÿ!=KB?Ë?¬}?UkG?¤(Ñ>Pt?¸Ç5áËX9Ðk;z:sÜ:;H?Å>Âþ)8Âþ)8.ÿ!=s;=vT=@¾-?cÚ=RN¦=4(?º¹Zî8ìm¿W9¨:µ:a?±>~	*8~	*8.ÿ!="¾ >?ÂT>iA?Y8>ÅC>¦H1?O2¸ºÆ8f¾µº²9»hF9f?¦>;*8;*8.ÿ!=@Þê>°¿>±Ê??ûú>´>ñ÷1?¥Ø¹O¤U93b ¾¯):æÚ:B'?(§>ø*8ø*8.ÿ!=¾î=2Ò<,W<?ût=»;=s&?ð
¹¬­9õÙð¾¤¢);Eñ:îý3?ñ®>µ)*8µ)*8.ÿ!=ò*?Ù>O??±&>D?{Ge9´À9,]>8tõ:½-:¾µ?¸>q4*8q4*8.ÿ!=©®?éô??°Ëc?M¼>s?Cª9ö¬9»:ý>y9ð;;Sj?u¿>.?*8.?*8.ÿ!=·1?63ê>KB?Éë¹>ª>½24?c¹89\
>9©Öø>¥â:<d:®+F?9Ã>ëI*8ëI*8.ÿ!=,?Då>ÂØ??\Î+?ç>TQ>?<­¸
·9fUò½ÅC¦::<á?´Å>¨T*8¨T*8.ÿ!=©9Ñ>zh>ÉµQ?»I¯>NGa>51G?cK»¸:p9Î´;¾ûÇ97Ï÷9Î>üÉ>e_*8e_*8.ÿ!=ü_:?d³û>ò=?n>½ '>,+6?ð!Ã·ulU9[j½¤-]:;¬D:èò?«ß>!j*8!j*8.ÿ!=%äð>né>VH?dJ>C;F>¡;?ã¸<9Z¾}19}P9Ûe?8ó>Þt*8Þt*8.ÿ!=ö|?ùR¯>VoT?äÜ>V>E:?Ùt¸böD9¾sb¿9O:~Á©>jó>*8*8.ÿ!=¦]ò>ý>,ÔD?*è­>z>æ2?-@¡8aÞò8ø©>
>;þH;áä;?ù>X*8X*8.ÿ!=OsN?ö¤é>>4b?1ý>ÿÀ>»dP?9Àr9£>uïf:
:X\U?>*8*8.ÿ!=6B2?^Þ>?8M?÷¢?É2?ÔT?Ëý898)Ý9õ!V>yÙ½:3:XO)?>Ñ*8Ñ*8.ÿ!=ø
?[³>jãI??ßzÄ>ÿù>?ß@9È 9ÜO_>9:È":ðÊ$?æ>ª*8ª*8.ÿ!=2D¨>,_]>kB?Æ'>5\û=ÖÞ*?qÿ¸÷¡8}ßI¿þÄ:»:ÁD?ø>Kµ*8Kµ*8.ÿ!=ìÍí>Û>©qH?Î¾>F>Ô"=?qüA¸¼Ïg9L:Ö½:Ôq:A?v>À*8À*8.ÿ!=y=W5Ô<¿~/?Rù;5Î;F}?n8d¹òÇà8cõ¿hR|9%¤9ÂÄ>÷>ÄÊ*8ÄÊ*8.ÿ!=%U3?ÂÉ>þYd?rÿ>ì
O>ü,=?Ùg8¬àR9Öº>òM:|Íæ9üc?« >Õ*8Õ*8.ÿ!=Ev?pÜ>ó?H@
?¦W?¶	:¯¤9âV?\×";Q¡:¬5?!>>à*8>à*8.ÿ!=ß­
?¶Y°>X«M?,³?ùÑ>þÚ2?:!
¹0I©6zâPÁãO9]Â9Ú¿)?
$>ûê*8ûê*8.ÿ!=à-2?4Ú>ý
Q?Eaç>>2D?]T93J9O)î>®:â=):²H?'>·õ*8·õ*8.ÿ!=É>$ø>gôE?¢D;>ëÑ>âx4?´¸rù296°J¾Qç9X×9M¥	?A/>t+8t+8.ÿ!=1Ë?¢q¿>1E<?RòA>>×0?£]!¹kÞ`9´·¾(Á[:>xÿ9ï5\?Ì:>1+81+8.ÿ!=R¢.?áÀ×>Ò5O?¦e > ¼[>Þ:?ôO9ô¹9]j>Çý:üñ9T)"?ªK>î+8î+8.ÿ!=Óî?À>T?m?ÞF¯>D?^ì¸h9FòÇ¾²R¸9N9	?kx>« +8« +8.ÿ!=Ì?Y!Å>6K?k£>Ú[>X¤>?Ù5j8¤Ç`9Ã^>j:¸¸%:´Ë>{>g++8g++8.ÿ!=E9?v¶§>0ÔI?áP>Ìb9>H0?¶¼Ê8Ød9$ c>c09â,­9©_>¯>$6+8$6+8.ÿ!=âÆ
?±ý¹>«$C?>>¶[>ßb9?Ú9\Ü9?Rà8å-9ÒÃ=³>á@+8á@+8.ÿ!=Ô>ÜÂ>¬ÎR?4>Ü
W>íÑ6?©{.¹q9q¿¾´É
99+Qd>>K+8K+8.ÿ!=]N?¥¨?K|K?ÂÕ>^^>-7?Ï¸¾k9î:¾'t:}ñE:nÈ?b>ZV+8ZV+8.ÿ!=ò=U½<¢w0?l«[;¶>;®o?¹ñ^9×¾`ÿ6Äï9TØ<g>a+8a+8.ÿ!=oh?ô=Ñ>ì/?r*?º®>fy?é 9TóÂ9¿MP>:¦ß@:Í¶S?É>Ôk+8Ôk+8.ÿ!=DÐ>L{+>ËA?¨·>÷à>¸^0?÷R<=J1â<*$U?pÀ¹=ãæd=×½O?¢>v+8v+8.ÿ!=¼>¿z>²@?Agx>k4>À'0?
eÍ¸V#9¾;¾sÜû85ð9¥ø>:¢>N+8N+8.ÿ!=í,?¶²Ñ>ÛS?	Ý¹>D}>±<?«9Ò¸'W9r;z¾¦Ì³;'»l;1oB?÷²>
+8
+8.ÿ!=]îÕ>Pü>.>?=}¸>ï©>7?½ð=8r9î"+>6J9³!Ö8¤¿q?°º>Ç+8Ç+8.ÿ!=­·>Ma>þßP?ía;>£>ÜÛ9?|¸}59ßR¾öy9Íqö9ÖÓ>S¾>¡+8¡+8.ÿ!=Ç><ñn>?PU?MÝ2?mîë>4B?[y@=PÇè<À¬S?£
!:4D:¸ ?¾>A¬+8A¬+8.ÿ!=L>BÕ+> H?[Ý>P>$>?¿°¬¸£[}9Â}.¾û·Bõr9ç½JÅ>ý¶+8ý¶+8.ÿ!=j&»=.º=!Î1?ÇQÌ;MÞ³;qf?ô¥¸Û8üo¿ê[¸ô¦8×òÌ¾yÚ>ºÁ+8ºÁ+8.ÿ!=ãÔã>L,>Ø£??±>ÔøE>æÁ0?"X§¸ÂQ»8w³ä¾ÜÈ:µ+:V»?¦Ü>wÌ+8wÌ+8.ÿ!=H?#+Â>-C?kÖÔ>Èð>@M3?Æ}ï¶/§9Q\7¼]:©ò9ä?iÝ>4×+84×+8.ÿ!=èE?RÌè>Ä7Y?(W?ç#?ÚN?fÇ9ôÓ9èâ>jB	;U2²:c0E?Þ>ñá+8ñá+8.ÿ!=E­)?û¿>¹Fc?¦?ü8¸>KX?Îq9ï9#H>§³9ÉVv94³:?Tç>­ì+8­ì+8.ÿ!=Ç¨Ü>ü¥>r@?>dfO>"Ç6?6¹+Ð9ö¨#¿
-:î¥g:8÷?"ô>j÷+8j÷+8.ÿ!=÷{?>3?ì~_?ImÏ>R,>¿hJ?úI8z,m9Ù=:4C:[:?4ö>',8',8.ÿ!=´?
q?&m?sê?~?«ö`?6¬9\t9`î?Ø°;áº`;bsI?¯>ä,8ä,8.ÿ!=Ïã>§>Ç¦E?¯W>Á£V>Ï.?J[¾·r9[MI½Ï¯¶8B'Î8üÛâ>|> ,8 ,8.ÿ!=yé>d¼Ì=Ür;?Í>K:>úÁ/?H­8(àJ9@0>êïÇ9ö¡ù9t	Í>s'>]",8]",8.ÿ!=l?§­>;Ì>?E¥>¦h>ùN6?ó8`Ó8w?ü6ü8ØÞ<>5>-,8-,8.ÿ!=-9ñ>ÇZ£>=?UCÇ>ææ>¬J+?0E³8Ü9Òæ">A9õ<£9[l>N>>×7,8×7,8.ÿ!=:Õþ>áè>p?vIÆ>´u>qO?Q:!9FZ8»?þ¦X:#19:¾?ÖA>B,8B,8.ÿ!=ØÆí>Ç>4¯S?º­û>·¢>­ûE?¬¸º9C}¾ÂoL;'Ðì:]?G>PM,8PM,8.ÿ!=wÆ=ñÕG=5?$=Te=ç°*?ëÉ9
$ :çd¡>ÔÍ:ªJã9LS?:I>
X,8
X,8.ÿ!=Eó>5>¼pV?î?àDÎ>}ÄB?üÌ
9¨F9´y>)÷_9ÔÞ<9ÍÈ?¼L>Êb,8Êb,8.ÿ!=ò>ëk}>t?ñ>à>e>¦z??ý¸æ(9÷ÏÀ¾FÊè;3;C<A?ÖL>m,8m,8.ÿ!=í-,?xÛ>ÐH?å7?ÐÕ>µ7?ªÒ@8ÔþF9.ø=ñßò9ÁS_9'4?eT>Cx,8Cx,8.ÿ!=(h~?£ø?é_?L÷w?Ô? ¬i?,'9>Õ9\gH>¾J:+:ÖI?ðW>,8,8.ÿ!=]ö?âÔÆ>Û:F?9þ>YO>Ç1?u¹y»¶9<e_¾»»¨9
tø9ËÛ­>ÉY>½,8½,8.ÿ!=k=ë>_à>bð??ï/>GäI>g¢:?ªo¸ä9Sg¾Bñ³:Jl:óB?6\>z,8z,8.ÿ!=v? G×>qZ¯?Äá?,%?Ôfv?x°99Wö?ÈD:nÄ9Î¶?V\>7£,87£,8.ÿ!=Cg¨>s">ô°?Bu>aR5>]M?Ioµ`9EîºQA¤9#Ù­9¯ßñ>e>ó­,8ó­,8.ÿ!=dö>¦>½>?t5Y>W>Èú2?0©í¸ì99&a¾íÇ)9&¡977>ºj>°¸,8°¸,8.ÿ!=à_ù<´<DÆ0?çìÑ;Ø;¿5?WÏ¬¹^G9ú¶]¿F2Ý86É^8e,~?Ow>mÃ,8mÃ,8.ÿ!=´`?¸bí>ÀRr?O:?¸¸>P??¨ùØ8þë»9Ê>yM:0:óD?Ç}>*Î,8*Î,8.ÿ!=û(º>0t>T*C?Uur>«&>%Z:?mòE¹j
ã82_¿·R:gÇ9&l>?>æØ,8æØ,8.ÿ!=r?l. >yY?³¾ä>@>*×F?½Øî8ß¿9+Ö>!:³9®óf?>£ã,8£ã,8.ÿ!=ª>³É`>¹9B?>ó$H>Ð3?`ÅJ¶P
9gª7¼ò¹9÷HQ9Ì$?ð>`î,8`î,8.ÿ!="?2?k}c?Ých?m?©WU?dÃ9ä
Æ9À²>Ä:¶Ýk:¹$?á±>ù,8ù,8.ÿ!=wÚ>·Ñ>
L?Öñ>xB>%x5?¡¹Ýc9b÷¾r::
0:Ê?º¹>Ú-8Ú-8.ÿ!=Ä}¿>Å">Î=?>p?>Ñ(,?Ø³Z¹@Ï(9ÔÔ%¿ûÿ9Ø T9u_­>ôÑ>-8-8.ÿ!=')?Zù½>äÌc?8"?å¢Ã>¢ET?¤¨8ó09ÓX>bw:F:I?éØ>S-8S-8.ÿ!=x§û>Bà>× i?e?ïA?Éì??½R'9AÆ8²X?.g:Å"Ò9À³.?÷>$-8$-8.ÿ!=ÓD=ü<åòG?O9=6·ö<÷??î8Ì97Å>Áü;å¨:QH?©>Í.-8Í.-8.ÿ!=>Õ4?·Eâ>AL?òk?Ó\º>zä@?´Aw9ýG«9óÆ¸>Î¸ù:¯)±:l4?Ê#>9-89-8.ÿ!=(p"=ñ¿ß<æÙ9?g.	</Îà;7?<ï­¸¿8]¬¿eÜ7ÝG9>W	=©%>FD-8FD-8.ÿ!=£Á>*^{>ZD?BsE>0>$H4?ºãÈ7~r³8{K>bJ09GY
9X¤?Ë->O-8O-8.ÿ!=ªJ?zôÍ>âè{?ë6H?Í>Wy?(«;µ'Ê:?îH?(0%:âÚ9%3A?1>ÀY-8ÀY-8.ÿ!=ÏÃ>L§>uB?]¼>w`\>mC0?Ð³Ë6ç¶§9Pw<¾8ÂÎ9`>f2>}d-8}d-8.ÿ!=~ ?'>ÙÚd?ôT·>¢t>-O@?´N8Öb9 ­=Ëï9.µ­9L²0?E:>9o-89o-8.ÿ!=øÀ=²>=¹b1?ÿþ=¥Ê=¥!?¨ ¹ò¬9º¾þð9
r§9 =å>ö<>öy-8öy-8.ÿ!=«wp?Úý>¶Är?¨?<6²>ÆN]?úø(94§j9&X¸>Ìfd:Õh2:èÝ#?~H>³-8³-8.ÿ!=X;=`Ë=
Á8?ÿo"<$ã;áÂ6?ºò¸÷ö9æLT¾×9¸c­9ëçS½ªH>p-8p-8.ÿ!=1!®>ÖK>æ°Z?0j?;v?»B?4=eEÑ<Ó\?-1P:dî9_?3P>,-8,-8.ÿ!=9?YÂÎ>¯e?â>-ãA>!æE?-¡Ý¸¾9ÀZÅ¾²Äá9Þä9ùü>Y>é¤-8é¤-8.ÿ!=¹Úè>w>è:?=Ä_>¯0!>±1?¤¸48õôo¾¿³:J¥}:b65?÷\>¦¯-8¦¯-8.ÿ!=(?
¬>k·z?Å6?.XÓ>|u\?/%:|õ9¯B,?ä! :oYé9­/?|s>cº-8cº-8.ÿ!=@?õ¬â>öîX?D^?rjÁ>(¤M?òLt9Ru*9
s7?fÖ;:ÝQ;ûÆ6?Øs> Å-8 Å-8.ÿ!=
 ?øÀ>IN?3?¾ë¸>uøA?7KC9½3M=Åd´9Ó³:¡¤>G~>ÜÏ-8ÜÏ-8.ÿ!=?~0>ÂÁ?#8?¢Ãº> f|?ú?9í`91V>µ;ì[;óÂR?;>Ú-8Ú-8.ÿ!=t?AN²>ÃöP?Dá>xf>ñ7?¼9ìc¦9?þê>§ßý:²®:c¦:?Q>Vå-8Vå-8.ÿ!=Ñ;>ÍUÄ=ÚQN?Ç>ã@>ë6?ws=æ=^S?z!N=Áï<UÉ\?S>ð-8ð-8.ÿ!=/hÑ>æ,>@?j´W>sç>Á-?¦P¹¸VÍT9åî^¾óJ:Þìñ9¥ÁV?ö>Ðú-8Ðú-8.ÿ!=[=ÕmÊ<×@6?P;;Õ?#¹ÏZ9%,¿çþ=7Ô9\"=Ç¯>.8.8.ÿ!=±:+?=¼>Ýh?Úy?xW>[su?ýa¸wï9v?Û½ 4:d:¯?PÁ>I.8I.8.ÿ!=Ó¡>E>Q?Á6)?N!Ó>÷,M?UK099s9B§¹>¢Z9Jðw9W?Ì>.8.8.ÿ!=¼Ò?HÂ>ÇDR? A?z«º>õH?·©·g¬9ü¼IÒ:ð:<R?×Î>Ã%.8Ã%.8.ÿ!==ME=sú2?kÞ¤=[v=)+?QÆ@:µ7:öP?æiX<w<V«=?åá>0.80.8.ÿ!=
®!=S¿ï<æ£,?Nø;b§Ï;Î?8Õ¸zy9+5[¾B67ÎË	9Kv=nè><;.8<;.8/L&=Êæ>úF>,UR?l>HV>jp:?þ&¹I×9UE¿w9üóÐ8¯6?¸ü>ùE.8ùE.8/L&=~1=d= ,?§P<ý
<?£I1¹H¿p9¼¾PÌX8°<9[sÓ=Â>¶P.8¶P.8/L&=xy?¹à?I?)Ê?âº>I?yÒ¸dyµ9}t¾ìyv:
:uX?>s[.8s[.8/L&=!@?Éïï>YcM?M´Ë>Ò+>ÀUB?·¹%9Xüg¾pY9ä<9Æöü>S>/f.8/f.8/L&=ó?<¿>=L°?£º?ºF:?GÊ?'«9÷+9yÕ×>+þE;nÛ:Éf?o>ìp.8ìp.8/L&=?A>Ù2?y`?%>Tk?Ý*9a©9!>iÆ%:×9`E?a>©{.8©{.8/L&= (=ø<-?ç/m<=<è" ?^_¹wæÏ8!¿(ê9(£9I7?8>f.8f.8/L&={é>?n>AÓQ?V??È>@ÀB?B9¸9£©·>5':ðR¢9ÊÙ?Ã!>".8".8/L&=&í>çÃ>#ó]?&?¨ÔÊ>,5R?ãB;;w®Y?®;'p;:?Û,>ß.8ß.8/L&=}Qå<Ë£<643?õ;xS;5å&?®u´¹ÔÝ®8Àã´n9
Ê8>çî?ö->¦.8¦.8/L&=×Õ>5¿>ï1N?<È>^>mB?É8ýi9¹X©=e9Êÿ£9|@÷>.>Y±.8Y±.8/L&=Ø Í>A®>iI?%ê>Æ.>~l;?¥>¹ß¥J9×Öð¾¸]Ú8*
a83ex?è<>¼.8¼.8/L&=Sg?Ff¨>Î2C?ÂÃ>ÚV>
Ö/?¯:F¸øÎ93_)¾o:Íz:9	?=>ÒÆ.8ÒÆ.8/L&=h
à>U>1eH?£ÒJ>ÜF
>¹¿;?pü¸Üý8´þ¾s¾79¢O½9Äxx>·F>Ñ.8Ñ.8/L&=!ºÃ<Å<øå0?P.;nfx;ëå?@o¿¸è¿69B¾¹T8teÎ8~©>X>LÜ.8LÜ.8/L&=C#? À>wY?»g?=f>ó8N?×$8/®8áÊq>N9æ90u?^>	ç.8	ç.8/L&=®¤Ù>0>é	B?u `>>Ó4?¾µ9÷»9·/g9¶Ä+?ço>Åñ.8Åñ.8/L&=ÜÞº>Âv>2ÞA?Ãv`>
!>d2?Õ1¹yÐH9r´â¾ô´9GÓÉ8n²A?_}>ü.8ü.8/L&=Q<õ>Yª>­ü7? ñf>Ï$>í\3?eÂ¸xL9ßÖs¾·~:TÝ9I1?°>?/8?/8/L&=&éù>îÍ«>1:?ë2>$3N>·ý7?E¹p[9Çv{¾°5:½:È?±>ü/8ü/8/L&=»ú?#(?.²Y?ç?írµ>îçT?EÒ¨¸59L#¾ü4<:EÛ9ê»[?N>¹/8¹/8/L&=Òå>as>{§9?7ÕR>Î>æÄ1?7oS¸%9'B¾høÖ:´:Ë/?k >u'/8u'/8/L&=ïÛ<7®<qO9?¸X²<}~<ág3?¡SN¹A¥è8
c¿ÿWV;	ø-;Ó´?ù¤>22/822/8/L&=Ì}ª>àa>a:A?Ñj>ý=>¡¢0?>[¹Yi:9üÆ¿æB¡·T0$9o{½Ñ´>ï</8ï</8/L&=O?G	?é?=Õr?á>»Ç?H9Ê}9;ÏÉ>¸__;
¤è:zÍu?<Ò>¬G/8¬G/8/L&=d¦>~WA>5??">»O>ûS3?i¬·n-9ñ}~½éBÈ7¿X9ÝVm=¯Ò>hR/8hR/8/L&=ñ?¤>þíP?b`Ú>»»>ÀÍ??tî§·#9Ô¨¤½i]%;ýÄù:k})?©ß>%]/8%]/8/L&=
Ò>s¡>º¯;?]>$@>L,??kb¹ó¦8qú­¿Ø»:ÁR8:ìq?¹å>âg/8âg/8/L&=&?Y*Ô>RH?dõÇ>Ïà>t]<?´Ö¨¸%09¼Èt¾=N:Q2:5?þ÷>r/8r/8/L&=æÄ7?÷hå>®M?Å>¬=>I¡D?»38·Z"k8UÈ½ØÞ;¯J	;Ú?]ø>\}/8\}/8/L&=z¹<ú«<
<5?#¸h=À^?='¨?Å]i¹
é8,¿ª8Ò:Â:n(?Ùü>/8/8/L&=§¯§>{Ú$>3?y?¨?Íd?WÑ=m§<on?cR:õÚ:?;þ>Õ/8Õ/8/L&=Ô?µ>J^>ïP?PSv>ó,>µM6?b%Õ·9Èa98¬q½öÒ9°D9W>4>/8/8/L&=Y"?G¤>Ðï|?õü>ö>ÝÍ`?ËÚ·|«9µK#½bv8&£9èÀ=i>O¨/8O¨/8/L&=®&d?ÔÍ?iíF?ý0K?î	?<?M6r8â9[e>ÃH:ø':gQ?Î>³/8³/8/L&=TÙ«?ü)%?E.?[¢e?¼ðê>Ü7z?ã4¶8ËáB9qYo>ï.&;óÌ:oO?æ>È½/8È½/8/L&=È??À>¾>?ª;?4Ì>_?G9ªÿQ9+Â>ôÈú:üª:¯À<?¶>È/8È/8/L&=¶Fc?¼£?ìTP?>V)?;Üç>÷:?Råb99\I;?}Lð;¢;Ì=?É>BÓ/8BÓ/8/L&=?:?¿Ë>·ÎF?ºi>Úì4>¿²4?Ï4¹(Á9 ]²¾Êé9-¸õ9ºDó>>ÿÝ/8ÿÝ/8/L&=ªä?Ä³>pÓ;?ò#½>ri>x/0?¥p'¹Hk9¶R¶¾ìNÝ9[9â2?>»è/8»è/8/L&=ñU? ê>Ûúh?pýÀ>Eq>iÅL?3J7
$9ØÃ=lÍ]8Êç8[øt>O/>xó/8xó/8/L&=Ä?Æ7>§ÒÒ?S¢z?ÞÔ>Mµ?Ü}µ9´wµ9X?ßÔ9D99:×E?]/>5þ/85þ/8/L&=z?ÍX¨>á¾?ù.p?ïÔ>^a?f`¾9Û±9l	?Ni:.ü·9¶úA?Ü/>ò08ò08/L&=é¦>l9>e?gü>>¹X?e6297	8 1?ÀÒ9L±O9å½>6>®08®08/L&=ì%?`Í>kÒN??Á¤>ØýF?Ú¾/9fIR96óÕ>­¶³9b¦9!
?µ<>k08k08/L&=Ï?Q¶>W_Y?³6>?k=Ö>_Jc?ÚÏh¸ i§9½²½hY:¢æ#:Öà)?8P>()08()08/L&=Ü ?Íß×>Ã>?¤R>êp>
Ó6?ñ¸iý7
¿ì»Î:Oe©:¿6?ÑQ>å308å308/L&=±Bò<ªµ<²*?üN#<aù<ÏÞ?¿]¹âZ/9_Ý!¿º::ÝKë>T>¢>08¢>08/L&=¸M?Hû>#ÎQ?fû>Y>WeP?W©6¾É=9"kd<~Ú:ÂÒ9àÙ?RX>^I08^I08/L&=àù&?ñà>>?V>ÍO>õø3?Ù)â8^9ìÀT>¦f9ÒÈ9¨4Ó>[f>T08T08/L&=ÂlM?ñjý> O?¹-?AÈÕ>ü>?Û<Í8î´9A>øzª9·9.Á?k>Ø^08Ø^08/L&=t³{>°)>ÜÜ=?d<>">¦q2?`K=ôÏÄ<	æM?¥x7=ßMû<Jæ:?úp>i08i08/L&=w²?±>ê1t?±ÂT?~XÚ> sy?Gá8x7S9i>,¬:-/:x{?&u>Qt08Qt08/L&=C&Ü>30>ZI?Å.i>V'>¿2?=nø¸3xv9º¾ÝçL7Ì¾7w>îu>0808/L&=.b?ÅÔ?Kó?Èj?H]á>ô?\O8©âÜ9ã«=\k9wê9êÿÜ>>Ë08Ë08/L&=0ß<¿ñ <1?¯;¤Û;hr%?	û¸v!r9±§
¾*Ô9^h^9ø·>4>0808/L&=ÌÝ>`>G?á¥?ó±>ôõ:?*Ë¸TÜ©9£¾r;Ö%¬:yyC?>E08E08/L&=DÓ|?;?}x?¼6?HÏ>®îa?Â¯û8®W]92>^
Ø:5&:c-A?C¤>ª08ª08/L&=ßF=kÐÀ<öK.?/D;bZ;]m%?2<¹	ì99Ãz¿!|9bþ9}>°¬>¾´08¾´08/L&=2?ìZ¢>\ÝM?4Ä>D>R=>?ãÛ>¸9§¦½>:à]Ú9A³*?ü°>{¿08{¿08/L&=LCä>>6iI?éÉ°>xq>¬g;?ÛØ¹89ñ+á¾C´9Ät.9B?ï±>8Ê088Ê08/L&=ó>?£>ïN?°Ãå>SP£>ô4?mÑ¹XÑ9
ô¾,="ìÆ<pÕJ?DÍ>ôÔ08ôÔ08/L&=gþÐ>V>>°A?í>P>·o2?Gô¸ÀE#9S¿¾&Sî;Ý¥;;N?·Ø>±ß08±ß08/L&=$ÙÎ>Ð>Ê»>?lXV>½#>'?ñý¸Ò1K9¦÷¾iæ:qhÏ9Û9?gä>nê08nê08/L&=¤?FiÊ>«8G?½?ÆÆ>çB?};ã¥:ßg?G:¬Î9&?Gè>+õ08+õ08/L&=¥0ó>C>ð¬`?¯Ü3?;fä>çI?l¥79Ôf94f>ÐÇÅ9¶Ù^9l3c?Íé>èÿ08èÿ08/L&=.ë?.Ì>g@G?¿Í?ÍèÒ>Éx9?¬DT9bÙ9;¿>1²<Æ$<Ã%\?î>¤
18¤
18/L&=®>°u>#n6?4Ó
>  Û=°%?2ìH¸Kg9ÙÑ¹½Í¯8³¸³8kú>ìù>a18a18/L&=¬Ýô>%¸>N?Ì·>³·o>äûC?dÃ*¸l;þ8aó+¾íkò:|8:z4I?ö> 18 18/L&=ÿøæ>8O>??¹l>\é*>J1?^}¹RR>9R³¾:`:¡oå>!>Û*18Û*18/L&=Yëã<¬¼­<)ë'?_ÁN;(G,;À?â^¸Hz8oÞ¾-Ó9÷ç>92À¬>%>518518/L&=
?»¹>\øP?<Û­>kà`>ëE?3Å8êæü8:~Ç>Óïò:nÔ:E?&>T@18T@18/L&=|?ÍË >7#V?	®>_×l><?§o¸øÙc9w¡¾@ë:<]:.¢E?),>K18K18/L&=pa%?¿$Õ>*¢F?Kî>³1>üPD?b?8K;Y9¨"=mæ9u²Ñ9§?m3>ÎU18ÎU18/L&=g¨>þwP>UnN?z:>oT>¢	5?`ÛW6êÌl9Á[é;¢Ò¼¶LnÒ8r¶å¼F>>`18`18/L&=Ì²Ü>Y/>»ìC?L>½<0>®)<?Üb<8{ü?93û=þñ:`´V:=ð?Z?>Gk18Gk18/L&=~s?q<¨>ÃX?n¡ï>Éu>uJ?äÊ8þÂ9@>\,<6Â;@QK?É@>v18v18/L&=kéò>Ì>9I?G]?ñÄ>I?r¬¶:B&B:HÞp?mª;ÃÞ:Õä1?ºC>Á18Á18/L&=<G ?-üÎ>;F?Ú
Þ>F>u#=?dÙ·ÄG9­K½µíº8y9ÀÚ>ªK>~18~18/L&=P¥?Æú¾>ÿU?_Ð>À>#îK?Ø&¹l9P´¾F$:?#º9îa?'S>;18;18/L&=Ý#?,´¬>6ÖF?ìË>¤>S0?°8ó¡9«>Þ5[:: D?bf>÷ 18÷ 18/L&=H¶¿<Äµ<½12?¸;Gõ{;0;?ÔAB¹ÊùG9ç­ø¾gÏ9"6ÿ9/³Ï>f>´«18´«18/L&=\R=×óâ<u1?KÒ<M"Â;¶ß)?¾ñ¢¸\ú~9ò#¾dU9s9Pñ­>w>q¶18q¶18/L&=Q«±=¤=¼È0?;rÞ;9?H´¹Ø2~ÕÅ(X$¹,îæ8{/6¿é|>.Á18.Á18/L&=6Ñ<?lê>N?°û>{;©>kð=?/9J¢9©¦t>_nï:èQ:Î\@?à}>êË18êË18/L&=.?Ë£>J?>=)>I?7Ö4j9¦®«<iØ7°i9w?¥<f>§Ö18§Ö18/L&=:?¶`Ú>
Z?ü]?óÉ>AóD?hW8»-d9qÔñ=00;ÀKÝ:gÑK?K>dá18dá18/L&=ö?ÒÍ>-??ò¦>ju>De.?'¤
¸_99C)½hÕ6©9åxO<·>!ì18!ì18/L&=|$?<(Ì>Õ@N?Áå>ç>&]L?ëðå¸ä9X¾Ó9QW9¦>è>Þö18Þö18/L&=7
!?5ÒÙ>1D=?Ìª>
u>)	2?Kä8!þÛ9?¶>ð-´8Pf9çH>ç>2828/L&=à°³>'ä`>L?á >Ac>O:5?U³Ø¸1&9_l@¾áTV9 i 93«>¢>W28W28/L&=àÏ>H>Ê=?}0>H>Ç½.?æÝ¸¿CL9¿¾E¡8Þ³9ZÌ>Ì·>2828/L&=:T>/æ¿=®4??#Ñ>±">ð5?ñgB=@Úæ<PW?oÀj<a<Ë<?ð¹>Ñ!28Ñ!28/L&='>DÕ=8a?.ìú>	H¦>±'A?<=l¸Ø<-º^?×o1:?96P?-»>,28,28/L&=!U?ËAÏ>Í?]Óî>¥i>ë)?¯&9µK;9ÓÓã>±~i:vù:vb?I»>J728J728/L&=4çC?Ý»Ç>{?©è>=n>ô]?°j'8Â¼q9aK±=:{û9Ó? Á>B28B28/L&=µQ>M^ñ=æ3^?Cò?v,?¨/T?x¬£9 ä9´²?VÌ:Ö@ë9÷E&?ðÁ>ÄL28ÄL28/L&=&?¤&Ø>´D?¤ê>o+>Ü4@?>=×·´9éð°½è¾¹4ùÍ8ì ¿»Ê>W28W28/L&=Ü[?ý&§>7c?õ>Á>øGT?5j¸ì½9­Ø½ÂSÆ9%Ê9l>'?Ì>=b28=b28/L&=¨}
?Å¼>qá??|í>ðÓb>=2?D¶Z¶98 É»k
ä:t6:g¬Q?$Í>úl28úl28/L&=ß¥?-ÆÙ>Ò~:?àv>¼/>9ò3?|8¸Úñ9´½åÜ8m-9£>VÑ>·w28·w28/L&=¤?»>ëD?4S>|e>wv/?Ûg0¸fÑf9Â¦Ã½b9tl¨9SÕ«>&ß>t28t28/L&=¬?æÜ>}l?_?\·å>¡í?GDy9_¼9`©>9y::è¯p?`å>028028/L&=Ö¢9?Î÷>³ï??2:ª>ôo>p5?G·Â9[½Nl9ÅAÂ9>àü>í28í28/L&==6?3¤¼>kF?Kº>ü¸C>ë$4?:j-¸kxB9`Hä½r×:´9®zL?*ý>ª¢28ª¢28/L&=|?ÑÄ>Ùç>?Ë>BN>¦ý0?Û+¹B9¾m:©)ï9°»}?èþ>g­28g­28/L&=Cñq=	'=Ø8?ò==~=[)?*6 :Ô:ô?ÞÙþ<¤¼«<zò=?>$¸28$¸28/L&=)ÛK?Sf?eM??¶î>þ¦>×ï7?ûF«¸£8
¿ä:0:"x	?©>àÂ28àÂ28/L&=8?²ÝÀ>./=?I«>ebo>*o7?0¹èÎH9a*á¾9²Ü©9hR>>Í28Í28/L&=g
?_I¬>
R?Æþ¨>C\>D?ï#¸à9Ðé½üMW9d~9ÅÂ>6>ZØ28ZØ28/L&=³<j#<\e+?÷ä<£Æµ<é ?Ø¹L¤¾9µ<¾ëÏ#8!b-9EÞñ=¹&>ã28ã28/L&=ÃòË>Fù>¿ÚB?Y³>Ï z>³N7?%8OãY9_ô:>ñ¢A:¿è9ûT?)>Óí28Óí28/L&=/?> á>4G?ã¡>ìÆ]>ÀÞ:?Ø¢¹×9¨êk¾£9D;2²	;\h6?ó/>ø28ø28/L&=Bõ>¶§3> (C?Z?»µÃ>Ho.?°È8¨n8Ñ?äà);>2í:yX7?Ã0>M38M38/L&=TZÅ>y7>??f§>¸>>B+?Ößa¹ö2ô8-Êl¿Z::áÁÿ>b=>
38
38/L&=¬Úö<â­²<Ö0?	ø¨<OÏz<*w,?n¹zãÐ85£¿²É¹,}9we¾Ê@>Ç38Ç38/L&=0~j?57?TV?úb?!9ð>µâq?ÿa·Ûk9ÖYô¼î¨;>'-;¾^? G>#38#38/L&=!5=	Òþ<Ur6?QÀ;;;:Y!?rÄ¸¼Ã8¿Bm9~j9ºÄ>QJ>@.38@.38/L&=x²@?X=?¸a6?ø>Rpb>®)?cp99é>j¦Ô9ª*:·ºÒ>ðP>ý838ý838/L&=8?=ï>E?¨]°>&­m>wö=?oÁ¸Ë9hM0¾ÍÛ9Úcr9Ä?ãj>ºC38ºC38/L&=t?ú¸>B?Ã>ê>c.4?Úº¸ñïT9F¤`¾;úC:»NZ:Ðå>.r>vN38vN38/L&=Bý?òÖË>ÄjF?Þ£>1Óf>S½5?2ÜO¸µ]\9Ëxñ½ù9Ù9§ë9ªûë>s>3Y383Y38/L&=¤µ>¾bw>xì;?3\0>tô>â
/?ò¸®#9~Y¾|IÌ9E	|9øO?z|>ðc38ðc38/L&=Âæ>þê>öU?Ô|¯>Ec>ÉáE?¢l¹"¥M9t­¾IiM:ß:¿`G?$>­n38­n38/L&=õ,?>òá>÷C?eÇ>Ý¼><L9?²O~¸rÚ'9+îA¾÷/:h9(þc?´>jy38jy38/L&=P;={=óé/?bã<[Í;Ð*6?AëE¹µÓÈ8K|¿lS·7$9«>0=M>&38&38/L&=©g>WÇH>lG?¹Ë>C>UÈ>?"°¸ÊmO9QY¾,É8tÆ"9E>¹¡>ã38ã38/L&=:ªê>!{>~G?vD>ÎYB>DûA?Ü¤¸gÝ8å¹½¾ðà8ÅÒ9í`>E¦> 38 38/L&=O!å>¹>A?ÈÜ>J²T>Z÷1?î$¸fu[9]dÀ½¦ÇJ:~FB:p?0¯>]¤38]¤38/L&=>gà>Û>ÈíD?Ña>öcB>nì4?fsÄ7zõÞ8Eá=R©:ïÍP:zO?S¯>¯38¯38/L&=kA>UÓ=6?d<àÏ;ýC?¹oðK9Ç@¿.ô;+­;hw4?±>Ö¹38Ö¹38/L&=ÌÁd?¶?6~c?ó+
?}>9}c?ö/9ÆË9éÙ]>øê9²9F<?÷µ>Ä38Ä38/L&=3?V(ã>[J?Ä>Ó>ë;?<àª8¶9$*!>öz9÷¤9Þ9Ã>ë¸>PÏ38PÏ38/L&=ÏY=X%=h(?ìåª<U
<ý!?8úe¹P«H9Ù±¿~`/;­Ì;Ö&?lË>
Ú38
Ú38/L&=oZ>$v>¨W?[11?âÛ>±KN?bN={ç<>d?Êh@:eÅý9lB?¬Î>Éä38Éä38/L&=F?D²>I?¿R?EéÑ>Åü:??á·\k49÷ÂÛ¼µ?:õ3é93sR?ÊÒ>ï38ï38/L&=Ûô?Á"?aP?Ã<û>#¦>ýµA?è¶Ó¾9öu¼}z;H6X;Gu:?Ýé>Cú38Cú38/L&=(t¶>¡>.3?Y¶>ôL>v-?PrÏ7c<9Ûµ=<(9|}9¹?&ì>4848/L&=GÝÞ>m>â¤R?QØ>~X1>¯n;?ØK¹ÚÃ^92Bê¾£¡4:
a:¡ó?dì>¼48¼48/L&=$:?FZ¿>¥y?á¾8?Ý+Ø>ÃÈZ?À­=þD=âb?¢ï=Ø=Õho?	ï>y48y48/L&=!ã?ûÍ?a®u?Z3?í¿>6[p?ÂV9J9Ü½?,Ç:Àûm:.@V?¥ð>6%486%48/L&=E/?,·«>¦?X§l?·í?Ù^?lÐ,=RÕ½<i?ªD`==Ã=E?&ó>ó/48ó/480*=ß)?Ú>ÇéF?ò?Ì>oEC?ãÒ5z>9´);Ò:öó9Â?ó>°:48°:480*=ë:V?VÚ>/{?]+?ê×-?Pª[?_çö9Qe9nñ?|ÅÌ:Ù:,?p>lE48lE480*=Åú>Ú	*>¦±@?ÿ$?rú«>1F?FÕ¸¤¥q9ña¾`ó¸:_¨:?x>)P48)P480*=rLb?ûõ>"k?ê¬a?¨ö> Oj?ýlÚ9rp9Oh7?6Á[:Á:C«C?×>æZ48æZ480*=¨à>EW>X\??÷u¬>æÀJ?3âð9=s°9»½.?ûË:L:êqC?(>£e48£e480*=æa?ÀÖä>9Î{?[y?¾°?£¬O?§v9@Dr9jÍ?F<	¬;;XC?*>_p48_p480*= ?Ï`>u£?B*?#¥>ø?Ïf8ÕÊd9/î$>Uí9}sg9ç@?¬->{48{480*=­À?w&?'?oNÜ?ç?ñ£¹?Z_):Jè9 e:?»»:m4ö9KÂ?!/>Ù48Ù480*=µP#?#EÉ>s¹O?Ü>|9>µº??2X¸óÞø8*¾â':Ñî3:&Ûî>bI>48480*=M¸<Ñý<j1?rz¼;Ó;³û"?bâW¹Ú(96òU¿pç_7I.9ÍêÍ<ïT>S48S480*=«Í?²>aP?¡J>ÞÎN>Æ:@?S¢	¹&¸9ç-|¾¥:xý:¿Åé>Y>¦48¦480*=3Õ?ñ\½>¯ÌC?f_>FË:>NÉ6?ÍÞ¸k3?9¤'¾ÎD:¬Ð :Y³]?²^>Ì°48Ì°480*=vM6?èÕ>Ö[?ÛÆù>K\¡>ù"F?h³·*,À9Aï¼ýö8ç©9!\>â^>»48»480*=¨¿>iÆv>*ÒF?ðdÜ>Ð>s>?t	o¶$®8¬E¯¼Rg"9ÿï§8tw?8r>FÆ48FÆ480*=ù'=Í°ì<­5?ËÙ;;ÊY<?!8)¸ì.9¤¦÷½®ÀB¸ìß{9AñÅ½>Ñ48Ñ480*=Û=<ß<é/? =­m=1
-?Ñ¿:ú¡9ñgl?±d«<öhm<bÐ8?>¿Û48¿Û480*=Ãé8?Yì>çIH?í¼>{(>¦ë2?hém9pA9¬R?l:;	;¤C.?Ë>|æ48|æ480*=û9/=Íe=
¯.?èÊ<¬Ì<³Ç'?gj¹1R9éØ¾CÏ:BU:£>?«>9ñ489ñ480*=!?ç­>É^?Åêm?È%?WE?(Í9¹©½9¸ØÈ>Íï9ð9:l?¿>öû48öû480*=³ÿ>¾>#M?y´>Ku>K?<?2·¿91½ªP ;:¤>;ÒFW?sÆ>²58²580*=eVÈ>1>vC?Ë,
?ÚvÀ>õÉ7?âÎ8IÉ95á=ÕWÎ: :6?ÊÍ>o58o580*=,C?RB¼>T!S?¦	?5uª>ÍG?Bï9Îf?9±éÕ>±Ã
:Ô:Así>.Î>,58,580*=zwy?-è>?;$.?Ë¼>½O?D.9Æ_á8gòE?[:¿µñ9õò?×Ñ>é&58é&580*=© ?òÎ>pG?Ð¶>¨t>&Æ1?nÔ¶zµi9µâh¼XO9¦ã¹9C?Ì>âá>¦158¦1580*=ý.?®ìÂ>-e?­gµ>%Ýa>òM?¶ç`8FÃ9÷8»=QH«:f8:ßÉm?jè>b<58b<580*=>îô>,«¥>l==?ðÂ­>îp~>xÓ.?n8.ÀA96>C!-9Ê?c9¥Ã>øê>G58G580*=nó7?Õ>(\?õ>Ã>ã¤u>&zK?wj7T¸°9¿ê©<ËÏñ9L=ä9?½ý>ÜQ58ÜQ580*=@?Îªë>bP?t/ã>6>ÛE?gs8«L´9ÔÌ¬=|k·9ê@9Ià.?ô
>\58\580*=æ?O¬>ÐÉU?KE5?¤Öø>Ö|:?9Ý8µ9e>>e®9ê9P'k>µ>Ug58Ug580*=¾û?¼>Ý±F?ÑC>y)\>¤³5?ð6¹3¬¬8ø¿â :`ÜÊ9\K?Ä >r58r580*=?4?3 T?*à-?ñÞÓ>LR?ûê¯¸DJ£9æ	¾ä-Y:lÊ$:C±(?æ >Ï|58Ï|580*=B	?ÏË¬>%ºK?Ùù>&~=>ïf:?ñô8úr9#´ >DÅ9~áÐ9>\Á>C#>58580*=ÕW?*?S?¡ö?ì#?J?
^9²9D>ù³:º®V:]«9?r,>I58I580*=­.]?¾º>ý»?>¿?ÖV?uy?:99G?'.
;µ&:R¹z?6>58580*=)G=ð$Í<@y?¡=CÒ<æbf?|°i¹¥ã9aÊé¾GÐ¸ðÇ¦9	¿Ü½T>Â§58Â§580*=^¹>ÿ¸m>û×G?U*w>'ñ.>ÿ×4?,å¶¿[ø82ì¼1^¸`ä9ä¾9>²58²580*=z=s½Y=)Ò2?I0<BW<'?þÐ%¹°\9À¾Â-m¹r9òEÑ¾É><½58<½580*=)¡5?ö÷>Û;?$±>!0>ß+?N®Ì·Ð|£9m@ ½u§:Ð/:ìÿ<?/>øÇ58øÇ580*=!Í>?P>¨|?\?~Ç	?âüx?0=ês¶<Mw?¼^:l-ê9-~s?¥®>µÒ58µÒ580*=üç¾<	<,?;ôr;@?¤µ	¸Á?M9¤Â«½9Ìë9g»q>¯º>rÝ58rÝ580*=ì	?xù´>6ØA?ûj>*>ý]0?7¹s;9Mïµ¾ÕÆ9¬¦¶9æÈ>Â>/è58/è580*=ý(?_a>ù?%?G><\?Û©Î8Êx9×¦T>¸b;;ªD?¡Æ>ìò58ìò580*=OøÒ>M<>ÂÄM?*áD>L>~??PW¹Nw9LÞ¾x@:ìx:ÝQ0?FÇ>¨ý58¨ý580*=Àíí>Lm>R6E?e¤O>µ>I5?ñ!A¹q§U9Diç¾åD;Ðc;	Ú1?Ë>e68e680*=e?Ú½>kW@?×*¤>ð2o>À²/?^Ò·Q9ö½¬·
<økÃ;Ö·5?Í>"68"680*=¯»ö>B>tlR?èU>¥l>É×I?òô¸O$S9|4¾;>9Â99Q?iÐ>ß68ß680*=jy??Õêå>"2U?_ä>nI>ÉL?=¸Øû9Z_!¾º9
ô97>ºÐ>(68(680*=Ôú=bb=^Ç3?E4ï;-¢®;õS/?(»¸ÙÁE9]Ùr¾%H9*r9v3$?]Ô>X368X3680*=^²<Â<¸(?eiK;^*;&?'V§¹ºÕß8b¿¿ÀÛb¹9ÚÆ¾³â>>68>680*=~Ñå>Ë>¶¯D?1å?tÆ>G}=?ü8Ëá9~>K	:Lm:¨ù?ì>ÒH68ÒH680*=õao>¹À>nºD?	?¬Æ>j
1?.cÏ7ø©9´H=:·P:¦"?Ñ>S68S680*= ?ùS¯>«C?ËÇi>	_%>(ó4?N¿Å¸¦º9èv¾ò*9·ñÓ96>w>K^68K^680*=\F?Pü>¼I?ÿº>@¯9>óâ=?*¼7[81
>N6Â92:î- >E	>i68i680*=qû<b»<3F+?!*;Ú;f ?ÚuÒ¸Ý8ã$ó¾W9h-F9¡¨(?}
>Ås68Ås680*=°ú/?¹Ø>ÐÞO?_>¯>Úq>r~9?}gà¸f 84y3¿åj;Os/;gÀ??Í>~68~680*=Äf<>n°>ò9?Ï·=Äö=«Þ)?_L_=D=ÉßT?è:ÿ¦Q:0ô%?/>>68>680*=Qä>¹#>¿ÙV?Ò)å>à>íD?Xí#6ºÎ9;þ<£=:[æU:õj1?&+>û68û680*=BZ?ç±>ä??nmw>X8>,,?[O¹Z9¶¾mÃ:Ü|Õ9_!?.>¸68¸680*=[¯½<øâ<Ì+?n1Å<É¡<u?F1·¸@V9ìãZ¾fp9 9^?¼4>u©68u©680*=Ün¿<:Z<nî*?
°;Ì;Ñf(?6ÀÝ7@oÔ8>íN8(bn9|[Ý=§?>2´682´680*=·±>\r>µ·;?
X<>É>°<+?T;³·N9ø¦½c4t:Á@:*"?]D>î¾68î¾680*=WÀè<Ú?§<T!2?>­;Zve;M(?¦I¹¸ì<9©Õ-¿>å7ëb69Ï<CN>«É68«É680*=o~)?NØ>^H?
+°> k>øg??á;9±9ß>åWÜ9xö9¡¸ä>V>hÔ68hÔ680*=%å?	¨¿>E?:;ë>6l>.ºA?Å>9§Ä¡9Ioç>³W}:ÿÃ":ø:G?\>%ß68%ß680*=J É>J6>µE?l3Ý>þ½>´Z>?39¹Z9c*Ò>3¦ò9úë9/ÎW?]>áé68áé680*=ôSÞ>×Î>­D?µ®Ý>>Ã7?6Ï
¸í8XÑ¾¼ì9`59\?®`>ô68ô680*=r>¼>6pO?öê5?{ô>J}>?¼úÊ=ºm=nµZ?wW`<æ
<QÏJ?¾n>[ÿ68[ÿ680*=ß¨?p >¢SO?º½>¿=x>$¨C?!é¸7¹û9+X/=5:Åñ9½À??£q>
78
780*=H?°¤>Ýq?vó>»s>mdS?_â8t¶E9&@Ç=Yñ;
Û±:æa?7v>Õ78Õ780*=ù·®>äf>¸A?&ª>Þt>ÊÓ1?ûW«¸îÔL9z%V¾Vµ9£Í9¯>Í>78780*=GR?'aç> §h?I?Ê÷>SP?"üó9îí99»?¶ñ5:${9ù~¹?>N*78N*780*=ká>/>	D?VÐß>2Ï¥>Ç,?Òò±· ,-9_½óÙ:¤9	õS?9>5785780*=ÒØâ>N>ñ:?JùC>¯>`-?½¸Ü4}9bM¾ÿí9ðþÑ9?Ø>È?78È?780*=¹
??c?¸E$?q>Bh?D
b9ºpã9ço~>\PÅ:¯=:&?ð>J78J780*=t§?<ÿ?ÃDW?Ìp?2ð¾>¡¹M?%Ye9ÿru9ø4ï>rã":¡9D>?É>AU78AU780*=WþW?Úÿ>gX?½
?B¯>3aJ?è¢H9y99b
?Ð15:o%:8?#>þ_78þ_780*=áR?6
?ü¥z?¨ön?Ùþ?çºg?Ií9d9ÏÊ?ì:y)À9Ã÷??>»j78»j780*=eG?øÈ>L~?	>¼!>e=_?
p¹Oa9YÆÙ¾,ñ9.¥9è¬r>	¥>xu78xu780*=&ë?ôÁ>¨P?É?£>%~\>Ã=?Ì~8Ý9òÖ>zö:Ê
:ûý
?¥>4784780*=Ø[>lÓë=§n? ?#>²E\?ðÚF=EÜ<ßf?ä(":¥:Î
?
®>ñ78ñ780*=úN?Þ3À>ì0?\é?Yl¤>'kw?cõ¸  9:\C¾-;
½¬:Ñe?½>®78®780*=f@?MO§>³?^?H£>»ZM>>AK?R%9ÚW9µ¡>9
Å9	=i9ØDX?âÁ>k 78k 780*=B2º<9±<¤/?k]Ò;B;¤Ú6?×-8ò9,w>àÏùµ³Á91jI»êÂ>'«78'«780*=¯MJ?MËà>cf?è¹>=þh>DL?ê|¢8Àª¬9èð=6¹v:0Zu:!·?NÃ>äµ78äµ780*=«­<7Ï<
a'?	Í";GA	;ÊÒ?¿²í¸øiV9qæ¾t(U9²\9ø>­Ä>¡À78¡À780*=ë??Ñ¨>ðC?ª>±c>·ã2?$Ý§·ÞF[9úC½¼ö':ª1(:N¦ÿ>Å>^Ë78^Ë780*=È!~?Rã>? -?Þõ?Íw?}×9}ÿ±9ô Ô>K®Ó9õé9Høç>½È>Ö78Ö780*=¼	H?Âµß>Héd?þ?¡
¸>üD?þ7/]9ö= þ9{:$¡ó>¦ä>×à78×à780*=J_>ñ0>I?å`ë>ëg>2>?)Î-= üÅ<¢»`?3f:kô*:Í[,?ì>ë78ë780*=¼EJ?\ù> ¨O?ø'?]ó¡>~T?&Á±8HÁT9âU>È:£9t«.9¬;o?9õ>Qö78Qö780*=¹s4?B>ã> IK?*°ê>v>üH?ÔI8ÆÛy9ÔvÎ=Þý9ÜÔ9¬?Äö>88880*=Ì?vN»>P~E?§Æ>êú>(I8?¸áA9WN¾9:zKZ:<?óø>Ê88Ê880*=\?9Q,?äÃE?¥Ç·>
d}>¬9?Þ¹5Æ¼9@8¾/:d¦á9«F?É>88880*=/?TÆ>éG?SA?õ/?4ä<?Úø9á­9^v?Ìn9&ã9®³>>D!88D!880*=¬ø>¬þ§>éû<?^>L!>ý×0?ÿ9ýìZ9`­>dæ:x®9æßH?f">,88,880*=té<F¦<·3?º$='=Ø?t5¸9kO-¾8¸18y¿!->¾688¾6880*=n ?)zë>=*?z¶e?U]Ó>?~ø96í~9®?acd:H':¾ð.?Å/>zA88zA880*=Bóâ<Cô¦<fÿ-?ûa=ÏØÍ<£$?69WÊ$9Tk
?§:@:oÆ^?]0>7L887L880*=¹÷>S>Ô^J?u`>ÏM>²Å6?É} 8Õ9»i>DÅ4:M!:@s?g3>ôV88ôV880*=â0?¯Ü¤>)J?ÈD>A5Y>©ÿ6?: ­·ç#9è½~:÷§:0;[?­3>±a88±a880*=B?ç©Ä>TªF?@ºó>çä­>(g3?}Þ·Êà9×@þ¼×¶9yTE9¾3m?¯4>ml88ml880*=bù >¡S>¹B?­E?0à
?A6?B99Y79Z?g§9
÷d9¹+;?r:>*w88*w880*=D1,?~ËÕ>R/N?ç¸>òs>¢	B?7¤9ö9\	?÷&9²H¹9
hÄ>x]>ç88ç880*=çI?yi¨>`C?uÀÓ>ÇK>ø1?}=î¸
:ø8a³õ¾J9|W¬9]'Õ>ea>¤88¤880*={?Ûå¦>@k?*¡Ð>Ñ­p>é]?9ÍÓ96>¢Æ:(ãg:I[?c>a88a880*={Ô<?X.ê>nlN?Û¡ð>¡>/E??Ã¦70M9üòÀ<¡9m_Ý9WÓº>l>¢88¢880*=±f¹>Éu>ØA?6úã>Ñî>àÄ8?¹w"¸¤e9[µ½{´8bl9¿C>­>Ú¬88Ú¬880*=ç>a">¢H?ðî6>Løú=:?\vþ7ï9Zg=0.:IÑ:þ»?>·88·880*=ãÅ> k>,8B?§>J>@e.?>]¯¸Úö98¼¾ë
::Ô9]6'?S>TÂ88TÂ880*=4n²<(±<m-?Fè§;Ve;Û2;?{½T¸W¦9´£½XÇ×8¿=8$Ý<?Í>Í88Í880*="7?ËtÝ>³S?³ô>>5[?Tâ9ö·p9*%>Fû¢9r9Ã96¸Õ>Ò£>Í×88Í×880*=ÛÍ<ùÖ<Þ1?ji;ÜF;Ñ?d½¸Â¸8­O¿®W9[ª>9nêÑ>©>â88â880*=,Fä>ó¿>µÂE?>Ì):>?®7?VÓ9pBä8W«$?×s¼82j²93>c®>Gí88Gí880*=¡Ê"?Ð¤Ì>¥K?ÉÙ>7>??xØz6MßH9Ø<F@:§Yk9?Õ´>ø88ø880*=´ôÿ<Óuµ<b4?ð½è;r·; C"?\Ä¹úuc9,¾Ï>m¹*k9Þ°¿¾r»>À98À980*=é5ý>>ç)Z?Ýü·>áX}>ê9?, >8Ì¢9>!=ÕJó:::¨ÐH?%Â>}
98}
980*=.{Ò>¶_>³B?ñÜ¹>cr>gó0??ÊÕ¸~Ô7!ÈÀzÄ9Øÿ!9ñ?½Î>:98:980*=iÝ>«ä>9ýA?qs}>¢6>C%2?HÝâ·à79É&½Ï¿%;ÉÓ:éYH?Ù>÷"98÷"980*=¤j=Za7=3E3?í<]ò;,¤!?÷-¸+19nâú½
&2¹)¶8øÜy¿¨â>´-98´-980*=ì×?þÄ¬>×D?á¾>÷¹O>b2?å8n¢9d³õ=[Kì9n6û9%Ìð>»>p898p8980*=bÇ<>S<ÌÔ1?;ÉX;»#?KÝ`¹)ã 9>æ2¿hS7>·8È¯Í=
>-C98-C980*=­Å<<ÓÛ5?<DÉÌ;d# ?¹ôÁ8þ¿2x,¸õº9Ú#¾>êM98êM980*=wÃ>_}>»íD?üéÞ>	>Øü3?]´[·Yx9Ë¼­Û:=9:¢8?E
>§X98§X980*=pv>,åÌ=*/?¶á=ñÍ<bs!?4_¹,î9^ÆV¿fq·Z@9xÔE½>cc98cc980*=êÄ?o>ýå?vý?ö>ëi?Ø¡W6ø197<ªò:`:9n?ë> n98 n980*=z?#Ê>t?íLd?¼pÕ>_é?ÿ"Ò9|Û9XM?9:í6:Ä¢3?>Ýx98Ýx980*=Úì¾>âs>ÜhH?²2Ú>LP>ã>?qW]¸N 9¢Ý½'9ÌÒ¨9,â>z>98980*=ó?r>î¨?Iã>ùm>q{u?ÿ8g9?>è
;Éï:eÃn?">W98W980*=.1?XS­>³fY?ÚÏ>ÛÚ>C?8+9G=þ¿9ÁÍp9S!?\">98980*=ÿ)Ä>¿Ðw>¤J?
½>Tî>µ;?(9bÈ9Í>Öw£9ûC@9
¨Y?&>Ð£98Ð£980*=c8c?P-Ð>µ?
8?®3ª>h?ði§9Öv9Å!?M7;ç:Ûl?0>®98®980*=!è>d²>>V?Ð@á>
|>¾Ãd?*Ý)¸ï9 ¾Ø:ê<Ù9Þ+?26>J¹98J¹980*=L>;à¼=ö1?D<å<a!?o®¹¸LÐ9îÈ(¾Òø¸{Í8Æ¾iT>Ä98Ä980*=æº,?âá> ÂC?óÆ>¤>Å<?´ÖE¸iÐÑ8rcq¾M¹X:{z&:Ñ¡&?^>ÃÎ98ÃÎ980*=0?£-¬>AP??Ð¹>é¢C?*8(8LÀ¢>:Aã9av?.g>Ù98Ù980*=
=*?÷1Û>¯ÒF?&Ö¤>4Ë]>-B>?õ¶Ù7¦á¥9ÿ'=W8³´R9a6>:j>=ä98=ä980*=ø9>6>Ø=?`>íG>R,?»A3=sáÕ<ÂV?@õ
=uÛ½<O^;?Þk>úî98úî980*=R| ?WàÌ>EH?.{ö>¼ ª>%ç8?*.O8¢(9·pµ=-p9Xlã8Â-?Dq>¶ù98¶ù980*=¦>;±R>&±:?ºÜ´>ð7>z/?´ØÜ7ñÔu93ûe=!þ¢;r_;ó¼:?r>s:8s:80*=ËR¢?Þ?ql?[ i?Þ%Æ> ë?Z¢9æ¦9NU?³:8:Âi?){>0:80:8ûË.=3?Ó®±>3öV?åR»>dn>fI?&&W¸£9oÛC¾¯ª§9ýe9Øì:?ý>í:8í:8ûË.=q¹>û:c>èP?P´>=t>§n<?¦@¹EÓT9úæ¾Ò9¼9´à?ü>©$:8©$:8ûË.=Æ#?íÁ>8X?¾Ó>ê>Ø:??'s:CÖ(:2W8?À0¤:Ä&$:É?Ä>f/:8f/:8ûË.==
æ>Æ.>cU?n¢>ÚX>O??[¾8|«g9Õñ=ÈÌ
8ú1ú8->Y¨>#::8#::8ûË.=?ÆØ¯>|÷C?<^ >ñV>']??Ôü·Íª9.([½¹Á#9g9¶vµ>±¨>àD:8àD:8ûË.=/}è>¤c>¥3G?âk>Ë+>Ê/?å£þ¸#d9ÅÞ¾ôQ49!9ÖÍ?ß®>O:8O:8ûË.=JÐÏ<¼ê<ÂA0?,Ê;Àñ;dõ?ö*¹[9uV¾.ë7zW9sß×=°>YZ:8YZ:8ûË.=½>ÓFR>A?éôk>FT,>B/?>p¸eV²8g­<¾°Qz9hà9Òø>Ä>e:8e:8ûË.=wÕ>mQ>JS?Z(?+Fá>??GôY8Ñ96hÍ=
f:x¾D:r?Ç>Óo:8Óo:8ûË.=?3m>±'>h$5?ÅÜ=.Û=ÅV1?T`\=ðx=>WS?´=d;=ý3?IÏ>z:8z:8ûË.="=Èð<-É,?Tã;u;Ce ?+a¹!ã°85£¿4¸V}æ8Ùç¾Ñ>L:8L:8ûË.=%ÒT?ç<û>ÔÚX? qý>7J>BBR?R¯á8´¨w9(Ii>ÇH9ÐÁ×9:n>Ô>	:8	:8ûË.=U?ûã >³`O?zÐ¨>é`>Z&@?ÜP6n9×Hà;?±E9ÚO@9Æ?Õ>Æ:8Æ:8ûË.==?ú?2?E©P?[[»>
?:»9O¸9ÿÖ>ÑV:[ú96|?SÚ>¥:8¥:8ûË.=¥Ë¶>]'L>¸7e?zH8?æ>ÒL?Â(ã8øS9å+>öMZ:Âc(:>ñ%?¹à>@°:8@°:8ûË.=å>ò^I>Þ ;?0¶¡>þe>BÃ4?[CÃ8Êé90>¹¤ú8¤9ßC>¨ì>üº:8üº:8ûË.=×æ>#>	N?PÚ>ò4>aåE?Éb¸ÇW/9eq;¾b°91Æ9ä?)í>¹Å:8¹Å:8ûË.=Ý\?qRÄ>¾_E?'ûH?ÒÈ
?q5?ð)8³á8V>5Y< ¾<ÚrT?çü>vÐ:8vÐ:8ûË.=<9?I­>íþ?vÌ$?¯«>Ê»u?-öÉ8à×9M>>Q§Á:wÿ:g­>?| >3Û:83Û:8ûË.=Ç:!?bQØ>]Î>?,Ot>Ë0>51?ðú¶¬80º:½WÏ®9Ì9Ú[Û> >ïå:8ïå:8ûË.=h?àÂ>rK?'Ì>ÈC>bD?7Æ!9dîz=ª¢n9f9¿?è >¬ð:8¬ð:8ûË.=m`[?,p
?õÕJ?c0 ?EGÛ>â;?Ýø8m/9Yµ>À¸:´Ò:Z>8?  >iû:8iû:8ûË.=ÿ×
?-ú¶>msF?øk©>(Ïi>e9?'n ¸æ9
¾¾Yµ9éã½9¹|ô>. >&;8&;8ûË.=z« ?/ôË>§«I?
>mO>É9?Îj8ëÈû8Ìòm>ç!ò9Ö=9é B?é< >ã;8ã;8ûË.=é\?ï>f?í>åÔ>ËnD?*9»Á9Ê:y>Î­¹9¼9Îü>= >;8;8ûË.=¶+>q<]@²ïf=§Ãï<v?(¸Ó
|9¿=½sõ·b\9ÑZ½¤B >\&;8\&;8ûË.=Ù!?ôÅØ>A#??RÇ>>Ê6?w¬¸æî¿9sæ½ÿãl9Èo9ôuÙ>ÒP >1;81;8ûË.=¯×Ú>>@8E?ªG>þ>Wá5?/0¹Æ²È8»`¿º39Ò)Ï9lÁ>@R >Ö;;8Ö;;8ûË.=õö>¡w9>yI?Tï>@p¤>F:?xQÓ¶E{H99ë¼@~Å;î ;õY6?e >F;8F;8ûË.= R?¨>
K?b	Â>>:â1?¸V8v9Q
¾1öa9}9Ö>h >OQ;8OQ;8ûË.=i)?
Å>Ì¨?©LO?g2£>F¢?Ëù9&9ù
u?1u:p9ß?!h >\;8\;8ûË.=~~?©íÏ>©»?l5?v>çï¨?½59HA9G®>üH:(:#0?Øo >Éf;8Éf;8ûË.=Äø>bK£>¨hB?ªµ> ´>è1?ÍÇ=9r9ë¿¤>¸ËÒ9KJ9¸÷>?S{ >q;8q;8ûË.=¡ÎÕ>Hý>àd??	>0LB>I/?¾	¸¯B9HïK¾WY:&:ñ'?q| >B|;8B|;8ûË.=Òñ?©¸í>ÆÛ¦?øª?!Ø?Ûê£?!sÈ9
n9;W?\;:ì}:Á?H >ÿ;8ÿ;8ûË.=Ð®?Ô¤?ñ?±?-{>M/?Õ¯8D¼¦9xÊ>±B;ÍRÞ:ú_?'£ >¼;8¼;8ûË.=à¤`?Ç?×ÿM?Ú9Ø>í>Ø@?µ¹õ·9iÙs¾äÆ:ËK:ý>?v¦ >y;8y;8ûË.=hÒ>uí>mÜD?&U>Ä,>å6?ö]²¸
YC9:¿i¾q9c´9«>~­ >5§;85§;8ûË.=b¡	?ã¢>qY?Uo>a¤!>,F=?Î¢·t+%9øÅò¼æf9ª¡9J
ï>1» >ò±;8ò±;8ûË.=3òù>©}§>??Á?`ê²>n¨9?&óã·^uí8¶¿õ½SoG99e}9|É>½ >¯¼;8¯¼;8ûË.=²D?ºä®>ivG?z>ÑÊI>4Ý@?~Ð84=9-n>3ª:c:ìz??èÂ >lÇ;8lÇ;8ûË.=¦£?õh·>,MD?pä>98>ÿã5?"18
@8ËÂì>ÍKº:²:Vê-?öÆ >)Ò;8)Ò;8ûË.=Iüê>>hG?óQ>x>ç}8?Ù8%Õ£9²ÌÌ=S¥9:99X~d?ÀÍ >åÜ;8åÜ;8ûË.=ãÌà>êõ>CyB?Ç¹K>ªÝ>!Ù,?¸Mu9÷F¾ÁÈ:ÉìY:Â:? Õ >¢ç;8¢ç;8ûË.=xnÙ>eg>;?¼x;>ZM>ôs'?ø¼7íÍ"9ÍI=Ú:S 9AìX?	ö >_ò;8_ò;8ûË.=ÝÁæ>}ï>­eJ?NGW>3>G1?V,¹EæN9þ;Õ¾VÕ®9ÍÊ9Ó ?ðþ >ý;8ý;8ûË.=f?æ²>§[T?W©?ØØ±>E·D?K8Ö^9%ï0>%1:g4:ÓÐû>.¡>Ø<8Ø<8ûË.=oU"?ÙaØ>A@?Ê~>m×Q>×(5?ÎHD8Ò\d9"
Ü=´W¹9Ã.ï9Õ_Æ>¡><8<8ûË.=diX?/l?³W?hõô>`>}[F?V9t^9\-ó>	xè9¾´|9Ãk?¬¡>R<8R<8ûË.=ûA=è[Ø<ó<.?Ë;mþW;¦Ä7?¶eÃ¸Ó8ùì¾h8¹9%¿=¦¡>(<8(<8ûË.=]Ø?lÂ>»øF?æ±>Û2F>7?[¹·|9¾qX9UA9j?}¡>Ì2<8Ì2<8ûË.=º,?e2Þ>G?ß¥>Æ6b>ÝÃ:?\â8÷¹Ü8D?Fë/8Îw9­Ý=
¡>=<8=<8ûË.=`tl=»4/=¿,?é¢/;Ej;ÏÛ?>fP¹36?ÂF9
9×yL97Ï°>ì¡>EH<8EH<8ûË.= Ä>ß>8>?Ïf>[c>;1?î-#7Ä>;9õß<5o:þÛ9­8?o(¡>S<8S<8ûË.=ýì>ó>`&M?ÁG¸>1.>Eß8?ð	27²q.9<£=Ù:ûf:,&?R7¡>¿]<8¿]<8ûË.=­?;{È>êH?´Ü½>5>ùD<?â8ÀÛ%9âFS>¾{G:£Wð9¬zT?P¡>|h<8|h<8ûË.=äP?·Ç>b4E?²/é>¢>ãª7?î4z8«d9Gì=°ª9ó¹9õ2ê>$Y¡>8s<88s<8ûË.=Ùñ>">%S?wÇÝ>3E>$F?«nÝ8òþB9Z>ûÉ9Êïø9ÆÎ>Y¡>õ}<8õ}<8ûË.=òÀ>Ãar>ÖÉK?Ð>þ.V>ïu:?­¸X(9M+¾"ß::Ò4[?Mg¡>²<8²<8ûË.=\d?¸v¡>h?ûpw?·Åú>}|?R+9ÎoÚ9Ê§>ó"Ô:#õB:fG?½q¡>o<8o<8ûË.=v=6ë<Ñ`+?ö<,^<9Ü?ÔT¹´1`9ó¾Ä
¸x}09%>¾=¡>+<8+<8ûË.=Öè>î<>¾E?Mÿ®>ÓMs>!8?M,9}9dõ­>ê9eN9A!ü>¡>è¨<8è¨<8ûË.=#§?Ïä¥>L?N?¥>Zh>²6?ïÃ8ÄÏ19­>5(n:qD:.?Ø¡>¥³<8¥³<8ûË.=lY?å¥>lL?jøº>x
}>è%=?N"76T9À­<ù89?%³9dÝ>9¡>b¾<8b¾<8ûË.=¯ê>u¾>ÂA? §>ìæn>@3?U#9>±9Ë~k>BÎ¢9ÚÞ9éD»>¡>É<8É<8ûË.=@qU>â=Á³q?Å½?ø¨>1K?y<<D^?HMã9ýÉ¡9¬Ô3?®¡>ÛÓ<8ÛÓ<8ûË.=4ÊÐ<X<ó'4?&â²;a};¤4?Lg¸]g9
_¾÷þ8cIü8Êè>5¡>Þ<8Þ<8ûË.=â!?*Ý>E;?¿½l>	Ã+>|l0?Àì¸697Ï¥¾ÓX:Ùn:È
?Z¡>Ué<8Ué<8ûË.=>+?ÉwÌ>ÇHG?Ûz¶>S>©4?òÜ5¸±b9#Í½?;ì¾¤:¸aS?íª¡>ô<8ô<8ûË.=ÇBü>
¢>ÆDG?&*>¤ß=D»B?¢E¹6À9}9¾ïØ?9P9ª±&?B²¡>Îþ<8Îþ<8ûË.=ÌÂË>ïÂw>OR?â¶Ø>m:>Bi<?[2Ý7Âs9äoh=³!:´G:öy>?!µ¡>	=8	=8ûË.=$?,Á>VY?0?9>á°^?Oð·ln¨9É6½IB:§Ë&:jcF?z¼¡>H=8H=8ûË.=Íx~?VF?ÎÅQ?¡î4?'ë>óøD?F
7%9oÑø<ãÊ9ÔÉÎ93¸ú>¯Ç¡>=8=8ûË.=I !?óË>Û>J?m{¿>t>»;?/Ý×¸z¼}95ÊY¾wDå:PY::?óÉ¡>Â)=8Â)=8ûË.=r>9È)>ø1F?¹>­O>EØ3?Yw¹AW9Åñ¿Ã8î9 9¢Hï= Ñ¡>~4=8~4=8ûË.=`¨â<¿<Â6?áÃ;$=;ðU?2´¸9B¾ùõ÷:A-µ:³./?ÍÒ¡>;?=8;?=8ûË.=Î'?·«Î>CO?Ô£ß>Jb>*Z>?dÅ÷8(D9ÔX>ÅYh:Ñ[:8uO?Ô¡>øI=8øI=8ûË.=	?-°>u*G?,i>&3N>4v>?üd°7ìAg9aDC=þTW7pt39=á×¡>µT=8µT=8ûË.=r/?ìÔ>mS?§1ä>°>SG?@'9l_9ÌÆ?æb9t89BC?áß¡>q_=8q_=8ûË.=0%?¶­É>°J?m>Öë8>Z@>?Ëç7¾"9$¶=ÿÑÎ9£9c@/?¹å¡>.j=8.j=8ûË.=ÝM¥>Q\>m@?°*>ÒiA>B0?d!¹úº9
]¾ôþ9ØÉ9ç­!?>ê¡>ët=8ët=8ûË.=	U¯>F>¦b?f¯ê>ñ´>hz>?¯¸B}Ð8\L»¾'û;Þ;°/N?dí¡>¨=8¨=8ûË.=?KO´>º¾I?³Ø>Ûw>1Ó<?Bä¾89Ü>)gä8/I^9¿>'ú¡>e=8e=8ûË.=é®ô>¡î>@OF?4«>o>]7?ç[¹ð#9Wá¿¾$:¾2M:D?û¡>!=8!=8ûË.=Âý> >¿L?U>´I>×;?ýÌ¸ì¨=9@®¾jè9#Þ9Æ?<¢>Þ=8Þ=8ûË.=Æì=iO£=9?É>Á<>u-?1â8=oÜ<V?ÙVð<ø¥<5Q:?ß¢>ª=8ª=8ûË.=ÖÞ!?Õ«¦>P x?`,S>±ð>ñÝL?ú¿7:Yn9a)M=´vx:(è9È?f¢>Xµ=8Xµ=8ûË.=f>?+?Ay?´ÿS?Lwá>µp?Ð9HÂ93¸>ä×9©9¢qP?Ý$¢>À=8À=8ûË.=',=ilS=¾4?ËU
<ßÒ;\(?W3¹Ç69]Óú¾Þ+S·Øf9âþê¼À1¢>ÑÊ=8ÑÊ=8ûË.=P?w
?\üx?ÅÅG?OÜ>Ëçg?pÀ9×6¤9r!î>3¬:i\':M³?ä1¢>Õ=8Õ=8ûË.=»	?.Ú¦>ÝS?_m?Ãg·>`m>?Ú9)Íy9
>:­:(]Ø9aû?8¢>Kà=8Kà=8ûË.=>Ï´#>ë`?ç{?¹ûÅ>ì*E?ñî"=O¸<ÒNb?+V=Ýó<´Ó`?lE¢>ë=8ë=8ûË.=jÌ<k<â*?Tp;þ;?ÄÊ¸Dì9§AÃ¾>:r¨>:ÿïÿ>U¢>Äõ=8Äõ=8ûË.=hÁ<IP<o0?h»y<K=<åÝ(?hfA¹6à^9º$Þ¾À&:/±-:ÍÄõ>nX¢>>8>8ûË.=þ/?cÀÅ>Õc?+}?ð?zf?Æÿ·ô¦R9¹ü½1¿:::Y=?W[¢>>>8>>8ûË.=?»a>q?NFà?ö9r?m?@4ï8yk9¤Çc>¥:é*:EH?Me¢>û>8û>8ûË.=]=!Ò<ùp-?Zõ:;üH/;9?TM¸¥×8»Ís¾~4¸u®º8ôÕÔ¾¨z¢>· >8· >8ûË.=o¨>n*J>IU?N78?Ôç>WlK?¢.à·&PM9Ã½÷º<\é¤;)]?}¢>t+>8t+>8ûË.=2?UcÀ>*¯m?¬?cv*?nÂQ?WF::èF:ñÄð>JW:ClÍ94:?%~¢>16>816>8ûË.=ßÅØ>¯ë>U?'À>üu>J´H?¹áÁ9¨¿¶$õ9Õì9ô}?&§¢>î@>8î@>8ûË.=Qq?* ?ã-@?êíÛ>'e>í7?JH!8úO9ùÆ=X~¦9Õ£9R?ª¢>«K>8«K>8ûË.=1P?ÉâÃ>qD?Ô¸>>y3?n¸_Z9=¡ú½Ñ:¸d£:VÌ#?Yª¢>gV>8gV>8ûË.=´k(?ÈÉ>QöU?¿ò¿>ò!t>gGI?Ðÿ9Óá^9>î9ç®ª9ë2?F­¢>$a>8$a>8ûË.=]Æ>vÃ~>G?óc>£´J>Í	0?Ä3º·Ç9P ½2j+9Bn9ªÞ>®¢>ák>8ák>8ûË.=Æb­=
À~=<.?Ì; Ì;Ô1?T =¹°¡9
¿òË¶Çn]9aRk¼²¢>v>8v>8ûË.=
aI?\¼>Ø?Bh?Íwù>¯Ë?h9`»9?öý?;I®¸:<?Õ²¢>Z>8Z>8ûË.=ãcA?Õr¶>!­?pþ>3b>+t?Ñ!9þ9ïü>Üç::Á¾9ÄÕz?Åµ¢>>8>8ûË.=ãÝ?N¿!?æ`?'D?©·×>ÓDi?s@9GV9nR'?w]n:JX:LL?=Ã¢>Ô>8Ô>8ûË.=R¿â=û'=-®8?{£³>á2>CB/?ÄB=3é<KìU?¼õ>;ÂÖô:7ªG?>Å¢>¡>8¡>8ûË.=`¿=Üý´<Y:?L.='QL=ê£/?]Jj9Ë³93§>§×;­ª:@J?É¢>N¬>8N¬>8ûË.=£ò<«ô²<&-?dÑ=XÜ<ó¡?¦6Èh9J$<aT:®ù:Ö=?DÊ¢>
·>8
·>8ûË.=.?>Ó?Ã÷>°>óW?Ñî¥8a8éÑ?Gø½:ä´:y;7?·ß¢>ÇÁ>8ÇÁ>8ûË.=\U:?dç>)&N?WkÕ>	Y>
D?ÚÄ¸DA9ªå¾¥?:×Dp:sô?Éó¢>Ì>8Ì>8ûË.=N]ü>%¦>®zB?ÙK®>>Et>nª6?¯a²8mí°9P
> Ûú9:zæ>S£>A×>8A×>8ûË.=Æ*Z?3?#X?¹vÍ>ûC>ðãI?²·Â9S½ð+:ºyÑ9YQ?Õ£>ýá>8ýá>8ûË.=¤a¦>:`>®=?fE>0§È=ùÛ-?øÓ¸	
×8ßXü¾ÐÍ8Ä¾\9Ãm>£>ºì>8ºì>8ûË.=O?%î°>kS?µê>E¸>D?üÔ0¸üÚ¦9A§½?}Õ9ùM9v«?û#£>w÷>8w÷>8ûË.=÷`?a%?ÊS?üQg??ùÛL?:8:êJ9ì²´=ha.:ê_ì9ÒÛ<?ù%£>4?84?8ûË.=4sO>flý=&Q?A5&?|;ä>öm:?#´´<pAV<5éW?`¥9¸d¡9¦ÐÐ>h-£>ñ?8ñ?8ûË.=´À<=ó<ÿÿ.?È:;9cf;î?<Îø¸A9P Í¾M&I·¯09¹½ý-£>­?8­?8ûË.=Áté>AÎ>ÐH?ãïy>R$->ãÅ8?zø¹9@æ¾¯Õ::m¹:?B£>j"?8j"?8ûË.=qÉ·>çh>PJ?|WÉ>ª·>L2?$Þ¸á;8d?¿o®:pü:ä¬,?QL£>'-?8'-?8ûË.=áç>A>ÒðG?µá>]âV>@8?Ø.¸¬¼!8_
¿ß0.;¡/ä:]lC?+P£>ä7?8ä7?8ûË.=Wí}?×ôá>IØ?C¦?ë¶/?©r?k²9§<`9ºU&?Øè:ÿl9ÖkU?Q£> B?8 B?8ûË.=Ü?æ0§>yÎ]?Ï
>oo:>C?P¶S5{$9¢$;7·«<9îÒ­<T£>]M?8]M?8ûË.=2x
?r4¬>OR?ÿn×>ge>¼\<?T5u8Â`9Æ>>Ø^;ò;<÷??®j£>X?8X?8ûË.=V~ ?zÁ>[T?l8?©pH?ó>F?»aº91^µ9Û?ô»¦:ÝO:í¨M?m£>×b?8×b?8ûË.= Ùº>zk>"K?[Þ>Ä7>À@?éi"¹ª8	Çs¿Xî:9-º91$?Ä~£>m?8m?8ûË.=	ç?  >ó P?ö·>pP>D?
9R=9áýè>e :Éµ¹9a]?ä£>Px?8Px?8ûË.=hÎ&?ÀÂÂ>wA[?>'?nÕ>ÚH?E9,±9YÂ>;Ï;ýQB;òCM?6£>
?8
?8ûË.=?@#§>âxP?eË¨>f>¯É;?Ä9ù«9Ý;>³×¥8õù9>>W£>Ê?8Ê?8ûË.=¨É?¶¯>@;Z?ó|"?8Ù>_??¹Ü 80Ä9ä«=_cÉ9å¯·9´U?£>?8?8ûË.=÷ö>R>FªG?Ou[>ì>Þ'4?ÂL8¸¢IV9Æ,Ü½?9&¡9P¦ý>:£>C£?8C£?8ûË.=4î>1>baD?Ú>¯ï>¡4?8v59u¢¹9Ø>z>S.ï;Ä; ??!£>®?8®?8ûË.=ÀP?x§>`P?ÁH°>râx>õR5?Æ¡ì¸æ9>¾8µ9×·q9gö>££>½¸?8½¸?8ûË.=Ý¢ô>&>F?¦Äå>Æ >	Ë7?\p¸.Qº9¾[½ ÙÝ9v:E
Ý>¢£>zÃ?8zÃ?8ûË.=wíW?VÊ>?ë%?v]®>Ôþr?mû9bÎ9°L{>,×l9}Ý9zÔ>-££>7Î?87Î?8ûË.=q2?w¢Ý>4¹M?uä>ß>ÎbH?çÇ¸?9É¾k:CV:;-?
©£>óØ?8óØ?8ûË.=ì9?ÉR´>Ô§E?6ñ>|:>U|6?X4¸gtý8§¾dñ\9eÄ«9A¥¤>­¼£>°ã?8°ã?8ûË.=%µù>yk«>6u:?(EÖ>Co>5.?à[û¸Ò÷8í9¿^849"â=RÂ£>mî?8mî?8ûË.=tì?Ê>WJ?©rÕ>g>.£;?ÝÊÍ8¥Ê~9ºÄN>pK:º7:_È;?É£>*ù?8*ù?8ûË.=ôÃÌ>ØX>q¦A?yÁ>QK>õ@-?ÇB¹Ä»þ8ì¾C¿5ª9k:99æÎ>à×£>ç@8ç@8Gr9=p,?oø´>l¡@?Â>>ÝW=>mÛ6?c+9ºí9×þ?m/9Czn9Tp¼>­ç£>£@8£@8Gr9=Ït?º¦?üÌR?ÔyA?o½î>§vO?´¶8 é"9¦>8L39V]9aÏ>Ø÷£>`@8`@8Gr9=Ú!"?ÎRÆ>HQ?%Zý>>íK?ú¶r94Pl¼=
;³:Z#E?Üý£>$@8$@8Gr9=]?ù>®c?Û?ç´>äV?Z¡8°(9h>¥E¯:&:<v?G¤>Ú.@8Ú.@8Gr9=ªÒ¹>×£y>>?½p>7õ4>I*?Ôä¸	y9Ï;k¾qèä9;u9ïo?¿
¤>9@89@8Gr9=JMa?b?U>?G>¯8>Á5?²@¹ê9S°'¿Ò¡):1:Ø?¹¤>SD@8SD@8Gr9=zI
=Û.Ð<¾*?Â×<K¬<f?\Æ¹á+t9k%¿;
¥8¯u¯9Ìð=Ö¤>O@8O@8Gr9=î°>e
i>]B?B9>À>§5?I$s¹ý­9[J¿}íç9|±¡9_7?J"¤>ÍY@8ÍY@8Gr9=íâ>'(>[)@?2ï>\ÚX>u-?T^8f=9[¨E>_`:õ:Z7?Ø/¤>d@8d@8Gr9==à¯>Põ]>ÙJ?úÀ>¬Z>b6?Ùë¹¸ãîÄ9p¯ñ½«5<Ü¹Ò;Xh0?n5¤>Fo@8Fo@8Gr9=ë"?Ü>Ë<?¾Â°>êx>­6?¦ÖÒ·(A9C·½°>/:,1:Ûi(?÷<¤>z@8z@8Gr9=O'?'ÿ×>ÆF?!Í>'õ>¿B?68q:{9º=9=Î9÷sê>D¤>À@8À@8Gr9=ÓÏ>ø6>LAH?I?æ É>``6?>=ppé<	Q?C`=_Å=7d>?ÂG¤>}@8}@8Gr9=ö±é>¹!>¸H?á@>@öB>P<?Òu%¹ S9'/È¾4LÊ9{Á9éÔ?ÆM¤>9@89@8Gr9=Ú¿ÿ>w©>,A?>/ý6>\¤4?Ù8ê¡9&+>êÜ)9´;9Yäç>q¤>ö¤@8ö¤@8Gr9=Ñ=¶=1?³<¼ò<S7?¸°ô8=b$¾¸i<9Å½,¤>³¯@8³¯@8Gr9=ðß?ú? >Y?c?äÔÉ>T¾B?S@69xü_9ÌLÐ>Zèã:×:-5a?«¤>pº@8pº@8Gr9=]W?Û0?vL?Ó¾©>c>Rù>?Uã8}$89Ð7>Ð4Ù9·Ë9Ft2?¤>-Å@8-Å@8Gr9=v=r=`47=?)?ãÍ;×u¦;?O"t¸¥ß8
º¾¡$8ç$9÷Ù=D¤>éÏ@8éÏ@8Gr9=ù(Þ>Ël>©^?¡{©>91]>I'D?Mø82±9#ËN>fP:ìj>:>?¤>¦Ú@8¦Ú@8Gr9=²TÔ<í<çB3?ÒçE;ÂX;èÜ@?Å#¹5h9*I´¾l¨A¸kÜß8òu]¾¥¤>cå@8cå@8Gr9=îÑ>ãv>!½X?R?t­>3Ý>?|>I9<gÆ90Õ>£99 9C£Ü>3§¤> ð@8 ð@8Gr9=½­>°hq>C=8?Ê;&>~Kò=ç¢/?×çÊ¸ì7Ç8z^¿Éö9~Eè9à?­¤>Üú@8Üú@8Gr9=Oä>ò>=m_?Ó?ITÕ>X8?îQü7)08W>OÕ:hå:°ü5?ï±¤>A8A8Gr9=6³=?ý×÷>añC?u*±>b>S1?Èâ7¡à96Ã<É;zd:×»b?ÊÊ¤>VA8VA8Gr9=[û>%©¥>	7B?¬rV>bÈ>ÑB7?17n8è9w×=8À:ÞXþ9»?YÝ¤>A8A8Gr9=iÐ? ´>D~J?1>>È@>ìB?Vt®¸Ì¸m97Þ;¾`YE:,?*:}`?ø¤>Ð%A8Ð%A8Gr9=]ý>â&¢>H?<æã>´?>ïY>?¤í¸óA9"	¾ä}æ9G±:b@å>`û¤>0A80A8Gr9=?â<¶>NK?âª>f>Ú=?ËÕ8Vy9®$>ªfõ9oª9^M8?&¥>I;A8I;A8Gr9=h?µÇù>É?eÅ?Q?!?;91a 9ô>&?:c±B9Z<@¥>FA8FA8Gr9=µÐ%?á¥>³,?Wº?î8a?ÿS?Û:5xû9J?ãÓ9Æ"Ñ9`6?x¥>ÃPA8ÃPA8Gr9=mâ>#)>A??ïÂ>&>¦4?n.Ý¶:Æs9#Fh¼YqÂ9#a9ô¸\?¯¥>[A8[A8Gr9=D]?6÷¼>[(>?$<B>6b>+?þ6±Î9ÆÔ;939Ý¡|9Otµ>#¥><fA8<fA8Gr9=U/?Câ>ÜE?á³>}v>à!;?¦CU¸N¥9º0¾æ¡9Ï«9;ñ>a!¥>ùpA8ùpA8Gr9=¦P?± ñ>è\?I?[°ú>ÆM?ÄâÈ8Úú¬9I¦>á;;O?Y+¥>¶{A8¶{A8Gr9=Qò>Ñ²>ÊK?î>êY>´:?²Û8uu9Yl>¦?µ9Ç¿9Xññ>0¥>sA8sA8Gr9='%å>><9?Bãü=Î¡º=Þp-?ûB8³Ö9á	à=_·eè¯8ý®¢½5¥>/A8/A8Gr9=Â>?¾ñ>ôWJ?J3?4»>;KI?;8½OÀ8úË>Ö9óoá9÷ ó>A6¥>ìA8ìA8Gr9=Ôã¾?n?p?¹ë?dBj?±¼?¥æ':pb
:.M?@;¬s;m×g?%;¥>©¦A8©¦A8Gr9=±>ÚIn>0>?oç>>:£>Ö2?²×¸Â89&¾ýW59ß9§>µ?¥>f±A8f±A8Gr9=ûâ0?Ã>3h?$åý>qå>QÀ^?z
9d_9
{>0üx:5ô9Ñ?ï?¥>"¼A8"¼A8Gr9=%±×<ï¢<Gr)?3=ð=nf ?T6¸Iù}9üÈ·½js99g9:À?sD¥>ßÆA8ßÆA8Gr9=ì>?eëè>Q?+Ïê>Èg>%*@?±9Ãr9Q>:îÊ9»ú"?ÅH¥>ÑA8ÑA8Gr9=F?I)?ýÛm?*ô?v©'?çÌ[?âüÖ989=3?i_9:Fgô9+B?²P¥>YÜA8YÜA8Gr9=rY,?L»Î>}lU?4¯>rA->e$>?ÕJ8ò¡9²²=¬»W;Ð	;¡^H?Á¥>çA8çA8Gr9=Kr¿>Lì>ÜÀ9?å,>À>+?Enk7	3®9þ¬<½g:¯¯ð9Ä?¥>ÒñA8ÒñA8Gr9=;Ü>#4>£G?çÅ>%O>ä5/? %i89w9ÜN>æ9`Ä9ÜA¶>¥>üA8üA8Gr9=æ?À>Ã8O?[Ï>vñ>¹AL?~À8éçi9®¬R>Úô9m:åâÛ>¥>LB8LB8Gr9=9M9=B=aX0?2P/=\E=4¬$?°9o9J¸,?J:Mþ:þ¤!?8¤¥>	B8	B8Gr9=3K?¨HÖ>r?VÔ>}|>a7W?<YB9ÌÊÒ9¡l>%~°:Ó}v:M7?%«¥>ÅB8ÅB8Gr9=Ì}Þ>$>¶h>?¾éq>X_3>¡,?¦×É·ñw9b"Q½ðü_8|À(9­å)>´²¥>'B8'B8Gr9=V´L=IX=0Ô1?ò¬e=F/=pç'?l´:ì
:Hûò>©<ÄÎw<9/?Þ³¥>?2B8?2B8Gr9=ãÅj?ÌÐú>3 o?;)	?dð>Cr?kº9,Õ9?Ï³>o¨¸95å9xëÍ>¼¥>ü<B8ü<B8Gr9=õ
?yÝ·>zA?N££>y0i> ¥3?Ü¸åù8÷¯â¾p 9Ò
}9éi"?¾Ä¥>¹GB8¹GB8Gr9=sE$?5>Ê>mïO?])°>`>DI?¤¸µL9îGM¾X
C9p(9$9?Ô¥>uRB8uRB8Gr9=Ð¶?Xèª>6ÈL?Èß¦> øc>d;?Q×m¹c9¦õå¾AÆ8ðÕY9ýh>ñÖ¥>2]B82]B8Gr9=&kD?^Î>¨s?u2£?¾`*?æ5u?Î¦9uØâ9¾>¼> ì	;WUi:R?hß¥>ïgB8ïgB8Gr9=I?SSÃ>D°D?þ½>U`>-=7?²;±¸XÕ8ËªÔ¾¤ÁY:ix:'T?á¥>¬rB8¬rB8Gr9=)±?ý>S??­?îò?ØÅ69Î°s9NÀ>%;`ù:Mh?æ÷¥>h}B8h}B8Gr9=
Æ>¢k>BW?V>Å>Þ>XE?`f¸°94À½)Ò(9í9
§>Ñ	¦>%B8%B8Gr9=l?¾>7O?)¿>Ä.>i=?øþ·%³L9#ä½RÌx9¦¯9|eµ>¦>âB8âB8Gr9=¼LÙ<»Å¡<iï+?b¹<²w<3Ë?w¾¹F9Ëav¿H9T-z8(±?"¦>B8B8Gr9=%~?éÞ?ÝÑ|?Ë?>Dìa?Y=939L
½>¸ØÅ9ÓU9á­m?À'¦>\¨B8\¨B8Gr9=NÕÈ>d>|Å??I¸>2Ç^>Õå*?Q>ª¸¶:9Àki¾x`9ÀÐ9°Äö>j,¦>³B8³B8Gr9=133?)Ôî>@?Ýþ>äÐ·>®y1?¾b8[c<9Z>;Ø:(a9	?0¦>Õ½B8Õ½B8Gr9=ø>F><V?Ho>ÕO>¯:?µ=·¸?<9o1y¾´å9êX³9OÔ#?:2¦>ÈB8ÈB8Gr9=zy?hË>ù´H?>z?Vø¥>s+F?ò¬Ì¸±69Wö±¾U­ì9ÁäÀ9Å
?F¦>OÓB8OÓB8Gr9= a?ý7Â>8G??üª>¼:A?Z9j@9í?nxl9Yú§91´>?S¦>ÞB8ÞB8Gr9=²8?ÉÎ>¢Þ?tÕC?$Æ>8}?ôãq¸Y)T9ï¾(×:4»·9ZV?Y¦>ÈèB8ÈèB8Gr9=©w¹>'iq>­D?Ö{t>/>F<2? Üi¹Ú»¶9SÐ£¾õ/:¶%^:ç%?c¦>óB8óB8Gr9=6?O)¼>íÏQ?È>y$>\AE?¾?8®v9HÉ=-G:ØCÎ9M
w?Xq¦>BþB8BþB8Gr9=¶§
?5«>]ñN?ÙØ¯>1 y>]V4?Çº¸ùî]9!sW¾tìÊ9['ò9ÙÖ>	u¦>ÿC8ÿC8Gr9=ÓAæ<ª<ôÛ,?1D;2;¾¾?6|M¹T^8ì¿-9°8Ð*R?({¦>»C8»C8Gr9=T©ì<?©<Üû2?£Ë*<X};Ø?"n_¸Þ+H9xß¾¿;Úå<;É?}¦>xC8xC8Gr9=¡î>E*>àM?5©>g·l>wT7?Ð8ÎÐy9ûr>E÷¼:ÿ|:25??á¦>5)C85)C8Gr9=Ç?%£>ÝP?#?U:§>D?òÜ©¸ôJ9>BV¾¸u¤92/l9B2?ô¦>ò3C8ò3C8Gr9=_Î>üë>cjH?¬ò?>Ó>Æ3?TÑ1¹¼O9Î!Û¾Y°"9RX9U>Õ¦>®>C8®>C8Gr9=?w9Î>b¥C?º¡>Ât\>ßÍ;?Á«¸¹ø¤9L¾%:ZÂ9½>?±¦>kIC8kIC8Gr9=¹é¦>#¶7>kh?Iu	?«³¹>U~=?¡§¤=GEP=cJ?ò-4=qÂ<p8m?Ã¦>(TC8(TC8Gr9=´&>"ä=¢ü@DÃ>â>)?(	=#P=<,?¢B=*Ù<sbd?í¦>å^C8å^C8Gr9=ÖÇ;?	R?ÊO;?c>%àG>ß>1?Z1·¥,V9Ú3Ô¼å :¾h9Õ?Í ¦>¢iC8¢iC8Gr9=M¹6>ÿ=e7?ÅP><>¹Ü*?¬>=)>è<ÀR?Q*9e-89[í>ª¦>^tC8^tC8Gr9=ê0»>l>¸:?OK>q»æ=¡/?G¹$8¿*.9ô9Ýâ>7µ¦>C8C8Gr9=
À>È>f]=?\y>f:>C+?ü³¥¸J¥9c½¾NZq9u9@+K?äº¦>ØC8ØC8Gr9="XË<û<K.?ÌZÊ<Xö<<r*?ß"¹²~9ýú¾wås7
!B9wÐ =È¦>C8C8Gr9=ÂÑÖ>ß>©]:?ÎÄj>à8'>´3?Èê!62û9S°;%Èú8JI9x>zØ¦>RC8RC8Gr9=C
?
ç³>4pI?(!
?²>RF?	@H7|\9b«<Ä*:®Q:YÝÐ>DÝ¦>ªC8ªC8Gr9=wUê>^C>#þD?Ú2>xq;>ßs0?i>*:Z~Ú9¼wG?p09m}x96Åµ>³Þ¦>Ë´C8Ë´C8Gr9=ÿ_÷>V >]F?µÝ>ñì>ÞZB?Ô7	j$9¥=$ÇÐ9ìâ¹9NÃ?Ûñ¦>¿C8¿C8Gr9=¢±j>T>;U<?"ÚX>á¾>ö4?Ë¸´:S9Ê½v¾I#:	Ä9T9+?Êõ¦>EÊC8EÊC8Gr9=É<°¥<>U.?Ëë;2²Æ;3æ?æ
¹}9Î¾q¾×á8¼;89 7×=Fö¦>ÕC8ÕC8Gr9=aÕú>I>ÖJ?"Ó³> »c>1%J?;¤¢¸¸U+9És¾,t{9w9BÝ>ø¦>¾ßC8¾ßC8Gr9=4`=Ü>=·ú0?l/5<Î`<]ã"?¯Î_¹Jô9a
?¿ß¶&9Ój¼çý¦>{êC8{êC8Gr9=Ç á>r=>môN?2.?ãlè> Ý??ñ9âãm8~?¿.9mé§9º>øþ¦>8õC88õC8Gr9=My_?Dò>1ßk?@+?EÃ¼>ï?h?n­8Ò[9qJ>ÎÐ9ÉäÈ9aã?Ý§>õÿC8õÿC8Gr9=à(=FGù<Tn-?y÷;mB5;ÈG?$¹h390Øê¾ÖMÂ¸%t9Õ¼K¾7§>±
D8±
D8Gr9=ä4h?l6?TÒg?¥?	û»>;iY?çj928è9Í>D<ZE<úC?Ô§>nD8nD8Gr9=gÈ?*}È>«\D?âjÎ>BE>&z@?ÆE¸<d9Wì¶½ 9:93|í>§>+ D8+ D8Gr9=Ñ>Áå>Ýª3?^÷>ÂV>¾+?ÄDø¸M@®9_6¾cã¦9õP¬9ï÷>§>è*D8è*D8Gr9=VìÅ>x>§;?¯X>­D>¦Þ.?ý8\>n9T>?¸9y±¹9Èvþ>§>¤5D8¤5D8Gr9=¸R	?<Äº>g:<?)M>ê_>Ý2?ì**8ë9,Ë=¨·P:pðH:lô?§>a@D8a@D8Gr9=t(?ýå©>Iè}?r?WÛ®>Yb?)ª9ùP9>%Çz:y*4:¯*2?'§>KD8KD8Gr9=Ý>4>nPB?JR>&6>#e4?Éô7ÝX9oðs=<Þ9f9<û~>ã2§>ÛUD8ÛUD8Gr9=fþ>ÔK©>ñW@?ëÚ>[>92?È>·ÊëJ9°ð¼_5è:®£:.\;?5§>`D8`D8Gr9=ÜÙD?ó%ô>%hN?¢Û?^¹>§à;?é¹D;¾;¤²=?QQô9øjÍ9?=?C<§>TkD8TkD8Gr9=N?*Ãô>ÎvW?YÆ?H·>`¥L?W¸ª~&9aZ¾Ñ9ß9ò¼	?<§>vD8vD8Gr9=VÔ>qÁ>^¾F?> ³>x>áÛ8?kÚµ\|9­YÎ»ãò:v®:y32?ø?§>ÎD8ÎD8Gr9=ð§?34¿>[D?ãº>L	>X{:?ÔÜX699Oó<ñ:ãfò9Ð~? H§>D8D8Gr9=èá)?ÊÆÓ>[M?iôñ>o£>1=?u8î&9mÞÕ=¹ÈÇ;-ß;ó?4?hI§>GD8GD8Gr9=ü¿>ÿs>	I?ÿm>ª)>æ53?n8a9		ì=)^29ì9sß>S^§>¡D8¡D8Gr9=xË>{¤D>^K7?»e>Ä;1>h%?+Õ¸Hl9Ag¾'Ö:Ha¨:Ì"?Ic§>Á«D8Á«D8Gr9=4¥*?8íË>_8V?]?µ)³>øÃR?BzK8Ë[9¢þì=tz±9:u½9Ðï>
d§>~¶D8~¶D8Gr9=z ¸>uCm>ÎªF?ºt>".>e4?{ü¸{I»9­,¾2Å;:y7:ÿ?2o§>;ÁD8;ÁD8Gr9=Ù=¥}X=:0?Ü¹;¼*;k,?ÊÄ¹|á_9ìc¿;¢¸¹í8´®¾ãv§>÷ËD8÷ËD8Gr9=)Á?Wn·>¦«:?
õ>>c>Ø-?-ü8¨\k9K=­©8ÀM9®C>³w§>´ÖD8´ÖD8Gr9=ÛWè<²®<êQ*?»<3M<L(?~Oý¸Ä»8®,¿"Ü:½:¶^?{§>qáD8qáD8Gr9=Qz?,?WVx?ò?²â>Owg?xó8²c9X>>ÂË:!Õ:ñ ?ñ|§>.ìD8.ìD8Gr9=FÑ3?&èç>¾F?n¸>_q>°å1?26¶~9«ì²;m´.9{Þ9H>2}§>êöD8êöD8Gr9=2¿?:Í¢>2sJ?Ç2·>~>­48?ïóO7Ë
9YÈ<C:,2:kÁ??L~§>§E8§E8Gr9=é?DN>¬h?:5?Jë>®ÅE?]>J9â¼¡9s >?C:Áÿ9ØC?§>dE8dE8Gr9=CÓ?Þ->ìµ?ãM??û»m?8:×4Û9hW?8»
<3ë¶;(B?_¤§>!E8!E8Gr9=

:?²3Ý>CNW?ÉÐ¼>ñez>'
A?²¸Ï9±g½àB;ý ì:¤ÔR?:´§>Þ!E8Þ!E8Gr9=¾>	s>=ËG?Ñ'>éYY>¯¾6?¾Q¸ã39[>¾¬Ãß9L¦õ9O1é>·Å§>,E8,E8Gr9=³j?öDª>æD?åcV>W:>@.?N»&8Þ9¦&=Xl:wO:Öíb?ØÈ§>W7E8W7E8Gr9=Yø=[´=	0?iç;ìÁ;Û?ov¹Ï8ª{ê¿¦ãè¸U9B_¾Õ§>BE8BE8Gr9=_­>«¾]>®ÍG?x>à95>#4?àÚS¸4;9îë¾¦vã9îôf9À |?Ö§>ÑLE8ÑLE8Gr9=ý
?;¯>4zS?s5?öú>Uh9?æþ$9;y9×8©>ë)«9;m9¯?øÚ§>WE8WE8Gr9=?=¸>L>I?Æ³µ>ø½v><?NiO9` 9ù¥>½|8;ÀÅ:Ôn?¦ä§>JbE8JbE8Gr9=¡È ?±ôÜ>ÐH:?CÒY>F">BÐ+?öþ4¸Ç²p9À½|;*8]9zå>}æ§>mE8mE8Gr9=¿>nÚu>G?±>c>Ú.?F·S¡09£¾¼§pM;à;"D4?õ§>ÄwE8ÄwE8Gr9=&üú>Ø¡>$F?C>Jó@>v3?¹ùø
9=ú¾­]9Ì9Èî½>uü§>E8E8Gr9=t	??¸>ñª>?­¼i>Ë)>â30?`¹)F9F9¹¾¨¹%8ÔW9EÅ=¨>=E8=E8Gr9=½<À<´9?N°©;Ë;D?¦ ¢¸MW9*^A¾Ür84ýõ8s|>ò¨>úE8úE8Gr9=&dÓ>ZÝ>Ã¦K?jÙ>8½A>ü:?¦¨$¹L$D9¹èÖ¾
z:+:;:ó*?Q8¨>·¢E8·¢E8Gr9=WÖ?5?®K?Þ/5?²?Á>p?­ì¸ñÜ9Y÷½>ùA:éyä9JWY?¹H¨>t­E8t­E8Gr9=¦Å>z>dàD?9>ßãb>1§3?]ß¸Ú1k8½¾r¿bêË89?âK>K¨>0¸E80¸E8Gr9=aÔÄ>3Ê>`+??D´y>¿,>}9?èí¸Ï{9 ¾E6¹99Ï9CÎä>
R¨>íÂE8íÂE8Gr9=RBà>ßâ>.åH?Y)>ÏC>=µ0?ýÎ¹îÓÇ8È;8¿èÃ9¡97GÏ>o]¨>ªÍE8ªÍE8Gr9=Ó£B?9ìû>DÊE?+5ã>>'e=?4jÉ¸
\9ñºi¾kW§9?{±9Ä_ñ>`¨>gØE8gØE8Gr9=Bì>;<>°V?¨ÜÀ>5:k>±äQ?.¶9£lk¼0V;9 ;¸w?e¨>$ãE8$ãE8Gr9=H74?JÉ±>Ð¿?É£é>-tf>Å?ÿ<¯¸ri9à*@¾Ì/Ä:ßt:K¤#?¡t¨>àíE8àíE8H¿==ÿ´?Ð°?>OY?ò,à>g3>æb\?×8á_9Öç=qÑf:8X":Úü5?}w¨>øE8øE8H¿==rr?¬®£>yM?Ó·Ã>ýM>Ï:?r<84õ­8¸>#³æ~F9'äÒ¸áy¨>ZF8ZF8H¿==üV¤>oéW>DÚB?
>ôlC>ÿ=?P^¹Û9ójÎ¾ëP9s?9^-?Kz¨>F8F8H¿==«s?Ê³>ßF?úLÌ>sõ>[ì6?Ú
6¸ªâ9¹"¶½ªh²9Áè:÷8£>¼|¨>ÓF8ÓF8H¿==×¦Ë<S7<Ùß/?°m;¢cf;
&?G¨¹Ro94¿þðQ9JqÆ9Âj>Q¨>#F8#F8H¿==ÊÕ?­®>Qg?/;j>R>ON?P)9ôù8Ä?÷´ô8Ìf09D±>¨>M.F8M.F8H¿==#?ÞË>ËL?UiÌ>â¬>-S;?XÄF9ÝU=9O`?$1:Öÿ9j*2?b¨>
9F8
9F8H¿==YÈT?à$ª>À ?£a?pbÎ>í?f®8	e|91>Þ:µ]Ò9Ðl;?£¡¨>ÇCF8ÇCF8H¿==¦§9?{ç>~QM?¹Æþ>tã¤>=ÇE?$k$9§H9z>Yýô;£ê;/R?^¤¨>NF8NF8H¿==Ää<×ú<aÐ8?¦;.¨u;d-?p¹¶ô7sÀ3¸69ØM¾×§¨>@YF8@YF8H¿==u{B?1-é>°U?ë?¡Ñ>¸A?­'Ò8²ëp9O_>#S­9}5:q;>ü¬¨>ýcF8ýcF8H¿==û>ì[¡>,G?ÅE²>w>³8?Ô¸`9n¾¨9ë<9§M8?;­¨>ºnF8ºnF8H¿==ø`?ëz¥>²I?Tª>]´u>»°1?Lm99âÏ>#ó<:êj>:Íþ>	µ¨>vyF8vyF8H¿==Z¢?é²> >?RS>,N>U1?ç\8õÒ7?êÑ(9>B!9s?Õ»¨>3F83F8H¿==*þÿ>^G©>A?sÑ>Z1D>Ô3?(Jëµb`[9ïH»Ïm:p5:@ÔÈ>&½¨>ðF8ðF8H¿==tZ?¾¶>XþC?ÅÆí>£]«>Õ1?1C9´W°9#òß>/ÿ:b1:»>æÚ¨>­F8­F8H¿==úè>³´>UP?CÝ>øâ>\³;?¨ù
·t9\¼]ªÛ9\£9]2?ù¨>j¤F8j¤F8H¿==}/?¹Å>âYc?gp?&u©>`)T?99¶7Þ9@Ü¡>SS;ÞÃÁ:y-Q?¯©>&¯F8&¯F8H¿==ú­?¹j?@?(-?Iê¤>e?%è!9¢W¿9&X>û-;¦Þ¾:eh?©>ã¹F8ã¹F8H¿==D@?>/kV?«t¬>Ø`>ÅE?Áúk7Äë94Kj=È¬;Ì@;TwO?
©> ÄF8 ÄF8H¿==Ùó'?ª¡>?y?¿¢>YZ?øý9ôs9Éu>¹´@:«:ªë$? ©>]ÏF8]ÏF8H¿==H½ª>Z>ýH?´¹>hÝ5>ç25?ß¸ÎFS9Üg¾¿TY98Û9h9Ö>©©>ÚF8ÚF8H¿==9§Á>5z>FF?/>1X9>¨µ3?Cì¸Àü9-C¾~P:¯ò·9F?»©>ÖäF8ÖäF8H¿==+0?ÚÉÉ>êÿ;?ãüp>?2>-?ñm´¨
9H/Wº?s¹8´9p>< ©>ïF8ïF8H¿==¿/?¸×>ösP?ßÓ>ëÀ>ô~8?w»Ñ¸ëpó8\Ü¾N"\9Íø½9 R>@,©>PúF8PúF8H¿==C?üÂ>êK?
?èãº>k2=?ê¹·~ù¡9M¼f`ó:R½«:bd5?-©>
G8
G8H¿==ø4ã>l>_ì9?Ú>ºqb>5/?Ëz¹J/E9f©¾%,9°¥9²óÐ>;©>ÉG8ÉG8H¿==½±=@­=8Ô1?<<Å;ü+?¹[Ð9 ñü¾%0y8è9¹øQ>²;©>G8G8H¿==DÖÞ>ù">Ð@?=7>.¹>¦2? >ì¸Gþ9Æè¾:æ'¹ç¤9S¾6A©>C%G8C%G8H¿==og1?Í>û\?£åÝ>j_>(V?(´;·ª8¥9ãj¼Õ¾9
£ù9Ô²Ã>tG©>0G80G8H¿==¶Ù>h>­âP?ë
N>ûk>ªRA?1ì¸uW9A?¾Ú9 G9s÷>?ðS©>½:G8½:G8H¿==Im?|zµ>tÉR?É>åQ>ªaA?Èæ·²@9êqÄ½iÑ9A¯9(°?¼^©>yEG8yEG8H¿==u.?¼î>º';?>v´3>¡5?¢8dÿ79Ita>1þÇ8Çü³9&:>åf©>6PG86PG8H¿==pf?æH£>µNI?S»>òÜz>êã>?4»Q­9£Ì9Úg9¤á9¹»>`g©>óZG8óZG8H¿==ìä=??Þ>LhZ? t¸>&áu>?@?à!¹pð¨8YT¿l,¼9¿ô9RúÄ>Øq©>°eG8°eG8H¿==#+ª>JQ^>8óC?ÚQÀ>ú(>Ôy3?Y¸z@	9¾¼xá7­9ûñ;=Þv©>lpG8lpG8H¿==±ê=dæ<c1?3´;®õ;Å0'?!1¹9ïY9"@¯¾>>85j93®=uz©>){G8){G8H¿==_®ß>ï3>fB?D·>3:|>4Ë9?ªÞä8
F09?1¦>UA×:qA:6J?©>æG8æG8H¿=={üS?«´>ÌQ?Ñ;Q?¶è·>8 ?Lk9ìx9è>wxî9JÎ9w÷?È©>£G8£G8H¿==ò§=XÃ<½Ý2?N8=az=?I#?I¹8ÚÂ¢9á3å=)d<ºyÙ;52?±©>`G8`G8H¿==Â$ô?X?.Å?UÁ?è?R@¸?Û:èsÒ9ÑW+?](;5¤:×²?'©>¦G8¦G8H¿==¬Í<Â.<õw0?£Ñ;f ;1?Ó
¹-=`9c¡¾5xv:ªÚV:ÁÕ?Z²©>Ù°G8Ù°G8H¿==u>È¹/>jO?ô3?{RÀ>JI=?'H$8½A$9>BßÐ9<Ú:ÀÚ¹>sµ©>»G8»G8H¿==G*¬?ñ\4?>]t??s-?¨s?£Tÿ9ãÓ:s¼û>ö»{:M:"2e?Ëµ©>SÆG8SÆG8H¿==i!$?òã>BT8?	Rj>eT/>+?1¹'OV9Ow§¾
:¶Ã¿9Å¡9?îØ©>ÑG8ÑG8H¿==?cõ¿>íI?ò3§>·p>Ñ1?â¯¸Úô8±¾7µ8Ì9	f>óî©>ÌÛG8ÌÛG8H¿==jt^?©É?g©D?6Ü>ën>o¥A?'
J¹bk\9ºªê¾ui»:N:\Gh?ª>æG8æG8H¿==ë_?ÖsÐ>?=K?à	?ëq?í9è§9ÅLp>gä91cÿ9jä>´ª>FñG8FñG8H¿==x$ä<ÝÏ§<.?4¨§;þ(n;;74?jÉ¹9Y¿ÅñQ8Ð=l9éã=&ª>üG8üG8H¿==?ß¦>'jO?¸«>ï	Z>ÀjI?]@|7nì8Ö¾=E{::-:Q9?Ø?ª>¿H8¿H8H¿==/©Ð>d>â¼F?g5m>O¯,>ÊÓ/?êëÖ¸§î9ífM¾C-Ñ8ØpA9i>Yª>|H8|H8H¿==z¿?~®>R.F?Ðô>]'³>bW.?¶gÄ¸qú¯8Û¿ç	ø9÷9Q9?Ç[ª>9H89H8H¿==$NÞ>%ô>ýR@?Å>1Ðe>	{/?£ÐÒ¸FI9¥ä¾Øä9*¼[99'?)_ª>ö&H8ö&H8H¿==øUç<®Ø¤<² 3?x5Å;q«;<?ó$:¹¥	9@-¿ÈäF¸zíû8×J¾gª>²1H8²1H8H¿==iÎF?ï>ÛkT?Ã?W«>oF?,º8¥@9t>³9\¬9f½è>¬gª>o<H8o<H8H¿==	?C:²>aì??(gÜ>!ü>ËV0?ÒI¹Úm=9/¸¾A$9þ°²9Qk>Ìxª>,GH8,GH8H¿==Zt¬=.®y=ÈÑ0?»<2Ú;ø«/?i\X¹2O38sÀpÕ6bVd9ix¬;ª>éQH8éQH8H¿==ðèE>Ñü=wfH?¦n>/È$>æ8?,ÒM=yÿî<v\?­6.;_ÄÒ:
S?qª>¦\H8¦\H8H¿==È­U?íÙ>2ù{?Û?ÄG>Ê:w?r¹·ÐK^9F+½¤_¥:.):Ú<z?ª>bgH8bgH8H¿==H?*¬>ë
f?y´?¿¼¾>¼RR?­¶nv|9´»S4¶9¶9Nÿ>q¢ª>rH8rH8H¿==Ñê>1>ðÀb?Iíí>c>G@?Ä@7¸!­b9õÎ½ñ<*<Ùt\?Å£ª>Ü|H8Ü|H8H¿==°ë²>UÎr>¦¤<?Ñé>á\>À-?É ¹@fg8}á±¿í82Ío9w¨}>¤ª>H8H8H¿==CæÄ>->d6C?£Ý>§öW>^7?cw¸ðZR9°U¾ÿn9OÔ97ü>ð±ª>UH8UH8H¿==m?yá³>{äb?Àã>å>ûW?IlM¹h)9ø¬«¾®:ðÛP:XþU?ìºª>H8H8H¿==»C?½>ò>@ØN?º>ü>ÜC¢>¨úF?«N ¸\9&½|DU93³9Üo>>¿ª>Ï§H8Ï§H8H¿==JU!?%Õ>sÅA?mç>¾n¤>Æ&4?Y­¸¸ËÏ9ü1¾xêÓ<áä<Å¨M?7Çª>²H8²H8H¿==|VÆ>Ú*j>rÔX?WÙt>Ñm(>:?(78Ø0a9f
­=LãÖ:+ñ­:!?>õª>I½H8I½H8H¿==´õ>Õ>Ig?ëº>÷g>§ÄN?©9MK9ë({>43ý9Uw9ûøU?ôöª>ÈH8ÈH8H¿===ä?¸.°>eäV?Är$?öçÕ>@ÏD?¬9fUf9®>b®:}6927P?«>ÂÒH8ÂÒH8H¿==ÃãM?b	?òÓ??ýIÆ>u>2³4?áß	8§í9z;u=DÐ?:Õ:Y)?Ü«>ÝH8ÝH8H¿==ü;6?ué>µG?J>Ó%X>ô±7?,¸¨E¡9Úc½e3:®ê):_&A?l«><èH8<èH8H¿==£Åø>¨>Û<?;3>ftY>¥/?BH¹¾;%8Õ!Àûx·9-õh½-«>øòH8øòH8H¿==£·>®Jn>"E?>¿>a³c>ìÚ,?Øú¸à9TÏÞ¾.¡$:bý*:Ozö>D4«>µýH8µýH8H¿==úÓ>}\v>­E\?ÎÇ´>df>àH?l¯G¹Tð8|´T¿QÓ:G~:@?à9«>rI8rI8H¿==¶Á<ÊH<,-?Ýé
<àÖÕ;¬ä)?UÞ¸1æN8oe¿:XÉ·bM9Í¢½¥;«>/I8/I8H¿==C2	?¢½>ùb?Ì`ª>'¡U>+L?¨æ¹Ç.9üÝ¾*È{9½!9ÎØ>{I«>ìI8ìI8H¿==ÈqÁ>É{>=E?ª[> >¨/?º³¹VÄ¦93µK¾AË·»ó9îF7½âK«>¨(I8¨(I8H¿==af>ûHH>SËB?øbq>¡Ó'>8?À¸ñ|9XB°¾`9T¤Á9úæº>¿^«>e3I8e3I8H¿==»=9Ý<¼J.?Ì?Å;$¢;3·?+ùR¹>Q9$à¿ç´8î{9øÈ=_«>">I8">I8H¿==iû?Az½>ÆF?~>YgO>w5?±¥¸¬æ957¾#æ8·9ÉO>«>ßHI8ßHI8H¿==§4?ào±>0R?7ýÉ>Ýk>`;[?"¼Ü8)á#9Th¬> ë:gD:Ò^?÷«>SI8SI8H¿==ýmþ>,j>¸öY?Ë>>èÙ/>¦=?üú¹>59'ôÉ¾Ì|Á9Ô9é>!«>X^I8X^I8H¿==¥%s?
»û>SEw?+?\.?cR?)k9D­9
l­>¼*^;{­;©9?¦«>iI8iI8H¿==«?ÑÈ>3/G?búì>9>Ñ÷E?Û¸¥e9CA¾ç5:}ß=:³N?í«>ÒsI8ÒsI8H¿==´û>~È>ä~M?ÆÚå>Ú4>ÍÊ>?ÈC¸O39Äà½Á¥Y:7:{5?«>~I8~I8H¿==;õð>¾>L?.³>w>#9?ð¬U¸¼Îx97ÚÛ½1:i:Ç£?*¥«>KI8KI8H¿==;»F?Ñê>Q¨X?iàæ>oÍ>`÷C?¸Ôp¶¢9)[Þ»ôÎ9lp9â\\?§«>I8I8H¿==Ô(?zÂÈ>ÿHW?c-?ø]Ê>+äZ?n:Q8Ø`9o8î=#R·:à:X4?e««>ÅI8ÅI8H¿==·ãD?ð²ø>i«J?%>>>¶V>¬<?ÈàL69|Q¹;âÆ9Éw9ã+M?S²«>©I8©I8H¿==ºøË</ú<.? IP<Ð.<?¿?Æ³ú¸¶«9ïúÔ¾5`9V¥9¦?ø³«>>´I8>´I8H¿==ß:©>±qd>©¤=?Bn>ðr.>Ò.?DÉ¹é7íîÀêTd9ì 9»öµ>g·«>û¾I8û¾I8H¿==e»©>üe>{î<?JlE>ÝU>N/?²3¹,i+9ÑòÃ¾
g:Â^:$?Zº«>¸ÉI8¸ÉI8H¿==×S ="ÂÞ<¶@8?D
<L'Î;?³+?ÍsÓ¸9MEÆ¾S¸»¾R90{¾aÀ«>uÔI8uÔI8H¿==Û%<?NÉ>òo?Ú·²>Sd>aH?1¹9¤?°¾<»988-.@wÄ«>2ßI82ßI8H¿==¢J?)¹>9·K?¯{Ç>^ò>Ö6=?±n¸&(59_§(¾pÎÊ9y9Ëý9?²Ï«>îéI8îéI8H¿==#üT?Í>Ü¦?Á;(?¯>ª^u?ÀÕ9D_E9=«¶>;º;_,O;|;?yÒ«>«ôI8«ôI8H¿==ý}?-p?§£s?üã?iX)?_?Ó9¨ÑÉ9ð6?Ý:ê0=:$PA?Ô«>hÿI8hÿI8H¿==¼u?_?øE? ?$D­>¸ôC?UP'9¸F#9L*?Ý¹Æ9£Øã9Hß>~Õ«>%
J8%
J8H¿==§U±>).^>öSL?
¨ç>5 >R9?Ýß¸¸NÿB9Ûµr¾¸Äà9ùºì9{ó>êÚ«>áJ8áJ8H¿==
a=Ï<ÒD1?Ä4Ù=Þ¦=Oï&?¸íÅ6Ñ9J9`z<_©):ZÃ9#^?Ìå«>J8J8H¿==3?5wÓ>µ
7?	Û¨>Ãl>\·%?æ8:¥]9õq/>ñ$:zs	:Þ¼?1õ«>[*J8[*J8H¿==]U#>Ï=>èI?ò>,t®>2?²R/<¶@Õ;wR?mJ9%V´9»E>øù«>5J85J8H¿==íÃ·>¯Ô6>~§?³Að>(>§-N?ßÏ¸*9ûDD¾ðU;ã;·@K?\ú«>Õ?J8Õ?J8H¿==DÄ>H>O??GÅU>ûL>MU1?¡ñÄ84ß©9#f>µ=º:kð:Z*?üý«>JJ8JJ8H¿==
>2=õ¸ÿ<o2?ô¢;Â;Ò?S®¹h9úo¿oÇK8Ç¿p9°Ø=Î¬>NUJ8NUJ8H¿==åB?ûw­>ø/C?JÎ>©.4>m8?®~·«! 9Ìþn½#909ùì>\¬>`J8`J8H¿==~u?%¡¾> <?Tõ§>^ûp>ñl2?p·Ì9ýÎ¼yó:fÄ:«¢?ö$¬>ÈjJ8ÈjJ8H¿==â¸>Îw>à>?©ó>ï¥>D;?Òr¸{q"9ç?¾$æ9RµE9¦É*?@)¬>uJ8uJ8H¿==ð?ru·>ßK?2¯>p.z>S3?6Þ· 19½S¸½Fµ:ÉÇ:L¿.?{C¬>AJ8AJ8H¿=="ZÁ<úM<x+?Ú;eÿ¥;5(?ýP·&?9L½ïÓ8þ2³8Èa?ÅS¬>þJ8þJ8H¿==ÕMû>§>¿J?Uu>>ùéI?ws
9`» 9Ja>Ö6É9Q92Zv?åS¬>»J8»J8H¿==;?äÌ>¶1k?%"?¼>Xçh?£M¸£q9ßEÙ½Ã~I:½óÐ92Ýv?ÜT¬>x J8x J8H¿==Ø¦>^òd>ü¿9?g~>©«<>?,?ªú®8-èq9R,9>Å:UÖ3:Ç°A?çY¬>4«J84«J8H¿==Ú?L
¢>ÔO?B}æ>é­>gnF?
¶É+U9øÎ¥»Yv¡9#Î9²"È>9a¬>ñµJ8ñµJ8H¿==d4n?ÆÅ?'i?ê[!?ïÓº>ù]??ø8V°Ã9ÎÆ=Õ#:gG|:D?çk¬>®ÀJ8®ÀJ8H¿==Qáò>á¢>óÝ>?íæ©>N¯t>OÂ1?:!u8F``9âÖ>
;vÎ:%?n¬>kËJ8kËJ8H¿==ò'?8²É>¯T?Þë>_>±.I?¾Ó8%9a«>,w:vY:Ur?Lr¬>'ÖJ8'ÖJ8H¿==EÙ²?_?Ng?Y`?äsÞ>îV?[¸9®®9Ù1? L:3`c:Ëù/?J¬>äàJ8äàJ8H¿== _?u_Ð>@?Y?Å>v>Jz2?À(8ä89c,>ÿ¬;e¿Á:ó8?¬>¡ëJ8¡ëJ8H¿==8T4?&£ê>E¿D?I?QÃ>­=?½¼8­ 9Êé=&¡9mã¬9p}î>Ê¬>^öJ8^öJ8H¿==Æ×<ñ<"~0?\Î;ÀÚ¥;­h?#¼§¸Nv9ùU.¾ÜºH9~8MÊ?¬>K8K8H¿==0ßÚ<±<ÂH6?×ª;ý;w(?Ü61¥T9HÍ0<x 8ne
9vM>·¬>×K8×K8H¿==8ï>k:>M^<?üö>4`?>XÝ1?*´¶¶9}×3¼É9%OÍ9Ö@û>©¹¬>K8K8H¿==Ë¤1?¤¶Ú>½íO?£ï¸>`|>G;?\{*¸0O9½»Ò½§Ôè9Õ»9óËP?ÒÁ¬>Q!K8Q!K8H¿==à>,È>&³D?îà>Rèf>Ñ$0?ü.¹h9Z¾â¥7d}d8ïÚ9>%Ò¬>,K8,K8H¿==Ú>WÖ=>XhN?ÎÓ>ÚÛ>ch8?x¯D8ÀÀ9­=|£!:×:Rò?`Ó¬>Ë6K8Ë6K8H¿==öó>uo>ãæH?îõW??m%A?ä÷K9
à9o«)?ðá9º×ð9Y@ï>Þ¬>AK8AK8H¿==-Ë?ÙO?J>z?Ã÷¦?O&?w?3h:É9-\$?ÝD¶:µfC:Ën?ºã¬>DLK8DLK8H¿==
[truncated: 764,516 more chars]
