# Supplementary material for: LKB1‐SIK2 loss drives uveal melanoma proliferation and hypersensitivity to SLC8A1 and ROS inhibition
Source: EMBO Mol Med. 2023 Nov 15;15(12):e17719. doi: 10.15252/emmm.202317719 (PMC10701601; doi:10.15252/emmm.202317719)
Supplement: Supplementary file 11 — Source Data for Figure 6 [file EMMM-15-e17719-s009.zip › Figure 6/6C/FCS files/SIK2_KO1_MitoQ+KB.mqd]

MQD3.1    1134848 1137498 118784 1134592 1137872 1278769 0 0                                                                                                                                                                                                                                                                                                                                                                                                                                                                                                                                                                                                                                                                                                                                                                                                                                                                                                                                                                                                                                                                                                                                                                                                                                                                                                                                                                                                                                                                                                                                                                                                                                                                                                                                                                                                                                                                                                                                                                                                                                                                                                                                                                                                                                                                                                                                                                                                                                                                                                                                                                                                                                                                                                                                                                                                                                                                                                                                                                                                                                                                                                                                                                                                                                                                                                                                                                                                                                                                                                                                                                                                                                                                                                                                                                                                                                                                                                                                                                                                                                                                                                                                                                                                                                                                                                                                                                                                                                                                    /$EXP/thomas s/$SYS/MACSQuantify,2.11.1817.19623/$CYT/MACSQuant Analyzer 10,2.11.1817.19623/$CYTSN/21337/$DATE/2022-Sep-19/$BTIM/16:30:45/$ETIM/16:30:45/$PROJ/AnnexinV/$TIMESTEP/1/$PLATENAME/Single tube rack/$WELLID/A1/$TR/FSC,15.9187/$FIL/1-21 m+kb.0029.mqd/$PAR/16/$TOT/0/$ABRT/0/$LOST/0/$MODE/L/$DATATYPE/F/$BYTEORD/1,2,3,4/$P1N/HDR-T/$P1B/32/$P1E/0.0,0.0/$P1D/Linear,0,160/$P1R/160/$P1G/1/$P1S/HDR-T/$P2N/HDR-CE/$P2B/32/$P2E/0.0,0.0/$P2D/Linear,0,1000/$P2R/1000/$P2G/1/$P2S/HDR-CE/$P3N/HDR-SE/$P3B/32/$P3E/0.0,0.0/$P3D/Linear,0,1000/$P3R/1000/$P3G/1/$P3S/HDR-SE/$P4N/HDR-V/$P4B/32/$P4E/0.0,0.0/$P4D/Linear,0,40/$P4R/40/$P4G/1/$P4S/HDR-V/$P5N/FSC-A/$P5B/32/$P5E/0.0,0.0/$P5D/Linear,0,1000/$P5R/1000/$P5G/1/$P5S/FSC-A/$P5F/488//10 nm/$P5L/488nm/$P5O/30mW/$P5V/424/$P5T/-110/$P6N/FSC-H/$P6B/32/$P6E/0.0,0.0/$P6D/Linear,0,1000/$P6R/1000/$P6G/1/$P6S/FSC-H/$P6F/488//10 nm/$P6L/488nm/$P6O/30mW/$P6V/424/$P6T/-110/$P7N/FSC-W/$P7B/32/$P7E/0.0,0.0/$P7D/Linear,0,1000/$P7R/1000/$P7G/1/$P7S/FSC-W/$P7F/488//10 nm/$P7L/488nm/$P7O/30mW/$P7V/424/$P7T/-110/$P8N/SSC-A/$P8B/32/$P8E/0.0,0.0/$P8D/Linear,0,1000/$P8R/1000/$P8G/1/$P8S/SSC-A/$P8F/488//10 nm/$P8L/488nm/$P8O/30mW/$P8V/470/$P8T/-110/$P9N/SSC-H/$P9B/32/$P9E/0.0,0.0/$P9D/Linear,0,1000/$P9R/1000/$P9G/1/$P9S/SSC-H/$P9F/488//10 nm/$P9L/488nm/$P9O/30mW/$P9V/470/$P9T/-110/$P10N/SSC-W/$P10B/32/$P10E/0.0,0.0/$P10D/Linear,0,1000/$P10R/1000/$P10G/1/$P10S/SSC-W/$P10F/488//10 nm/$P10L/488nm/$P10O/30mW/$P10V/470/$P10T/-110/$P11N/V1-A/$P11B/32/$P11E/0.0,0.0/$P11D/Hyperlogarithmic,-1.0,1000/$P11R/1000/$P11G/1/$P11S/VioBlue-A/$P11F/450//50 nm/$P11L/405nm/$P11O/40mW/$P11V/340/$P11T/-110/$P12N/V1-H/$P12B/32/$P12E/0.0,0.0/$P12D/Hyperlogarithmic,-1.0,1000/$P12R/1000/$P12G/1/$P12S/VioBlue-H/$P12F/450//50 nm/$P12L/405nm/$P12O/40mW/$P12V/340/$P12T/-110/$P13N/V1-W/$P13B/32/$P13E/0.0,0.0/$P13D/Hyperlogarithmic,-1.0,1000/$P13R/1000/$P13G/1/$P13S/VioBlue-W/$P13F/450//50 nm/$P13L/405nm/$P13O/40mW/$P13V/340/$P13T/-110/$P14N/B1-A/$P14B/32/$P14E/0.0,0.0/$P14D/Hyperlogarithmic,-1.0,1000/$P14R/1000/$P14G/1/$P14S/FITC-A/$P14F/525//50 nm/$P14L/488nm/$P14O/30mW/$P14V/375/$P14T/-20/$P15N/B1-H/$P15B/32/$P15E/0.0,0.0/$P15D/Hyperlogarithmic,-1.0,1000/$P15R/1000/$P15G/1/$P15S/FITC-H/$P15F/525//50 nm/$P15L/488nm/$P15O/30mW/$P15V/375/$P15T/-20/$P16N/B1-W/$P16B/32/$P16E/0.0,0.0/$P16D/Hyperlogarithmic,-1.0,1000/$P16R/1000/$P16G/1/$P16S/FITC-W/$P16F/525//50 nm/$P16L/488nm/$P16O/30mW/$P16V/375/$P16T/-20/$NEXTDATA/0/$BEGINANALYSIS/0/$ENDANALYSIS/0/$BEGINSTEXT/7271/$ENDSTEXT/118671/$BEGINDATA/4096/$ENDDATA/4096/                                                                                                                                                                                                                                                                                                                                                                                              /@MB_P1_BASE/HDR-T
HDR-T
0
4/@MB_P2_BASE/HDR-CE
HDR-CE
0
4/@MB_P3_BASE/HDR-SE
HDR-SE
0
4/@MB_P4_BASE/HDR-V
HDR-V
0
4/@MB_P5_BASE/FSC-A
FSC-A
5
4/@MB_P6_BASE/FSC-H
FSC-H
5
4/@MB_P7_BASE/FSC-W
FSC-W
5
4/@MB_P8_BASE/SSC-A
SSC-A
2
4/@MB_P9_BASE/SSC-H
SSC-H
2
4/@MB_P10_BASE/SSC-W
SSC-W
2
4/@MB_P11_BASE/V1-A
FL1-A
4
4/@MB_P12_BASE/V1-H
FL1-H
4
4/@MB_P13_BASE/V1-W
FL1-W
4
4/@MB_P14_BASE/B1-A
FL2-A
9
4/@MB_P15_BASE/B1-H
FL2-H
9
4/@MB_P16_BASE/B1-W
FL2-W
9
4/@MB_INSSET/PEJhc2ljRW50cnk+CiA8bmFtZT5Tb2Z0d2FyZTwvbmFtZT4KIDxmbGFncz4xMzEwNzQ8L2ZsYWdzPgogPEJhc2ljRW50cnk+CiAgPG5hbWU+RGV2aWNlPC9uYW1lPgogIDxmbGFncz4xMzEyMDI8L2ZsYWdzPgogIDxCYXNpY0VudHJ5PgogICA8bmFtZT5EZXRlY3RvcjwvbmFtZT4KICAgPGZsYWdzPjEzMTk3MDwvZmxhZ3M+CiAgIDx2YWx1ZSB0eXBlPSIzIj5GTDg8L3ZhbHVlPgogICA8QmFzaWNFbnRyeT4KICAgIDxuYW1lPlBtdHM8L25hbWU+CiAgICA8ZmxhZ3M+MTMxMjAyPC9mbGFncz4KICAgIDxCYXNpY0VudHJ5PgogICAgIDxuYW1lPjU8L25hbWU+CiAgICAgPGZsYWdzPjEzMTIwMjwvZmxhZ3M+CiAgICAgPEJhc2ljRW50cnk+CiAgICAgIDxuYW1lPkdhaW48L25hbWU+CiAgICAgIDxmbGFncz4xMzE3MTQ8L2ZsYWdzPgogICAgICA8dmFsdWUgdHlwZT0iMiI+NDI0PC92YWx1ZT4KICAgICA8L0Jhc2ljRW50cnk+CiAgICA8L0Jhc2ljRW50cnk+CiAgICA8QmFzaWNFbnRyeT4KICAgICA8bmFtZT4yPC9uYW1lPgogICAgIDxmbGFncz4xMzEyMDI8L2ZsYWdzPgogICAgIDxCYXNpY0VudHJ5PgogICAgICA8bmFtZT5HYWluPC9uYW1lPgogICAgICA8ZmxhZ3M+MTMxNzE0PC9mbGFncz4KICAgICAgPHZhbHVlIHR5cGU9IjIiPjQ3MDwvdmFsdWU+CiAgICAgPC9CYXNpY0VudHJ5PgogICAgPC9CYXNpY0VudHJ5PgogICAgPEJhc2ljRW50cnk+CiAgICAgPG5hbWU+NDwvbmFtZT4KICAgICA8ZmxhZ3M+MTMxMjAyPC9mbGFncz4KICAgICA8QmFzaWNFbnRyeT4KICAgICAgPG5hbWU+R2FpbjwvbmFtZT4KICAgICAgPGZsYWdzPjEzMTcxNDwvZmxhZ3M+CiAgICAgIDx2YWx1ZSB0eXBlPSIyIj4zNDA8L3ZhbHVlPgogICAgIDwvQmFzaWNFbnRyeT4KICAgIDwvQmFzaWNFbnRyeT4KICAgIDxCYXNpY0VudHJ5PgogICAgIDxuYW1lPjM8L25hbWU+CiAgICAgPGZsYWdzPjEzMTIwMjwvZmxhZ3M+CiAgICAgPEJhc2ljRW50cnk+CiAgICAgIDxuYW1lPkdhaW48L25hbWU+CiAgICAgIDxmbGFncz4xMzE3MTQ8L2ZsYWdzPgogICAgICA8dmFsdWUgdHlwZT0iMiI+NjEyPC92YWx1ZT4KICAgICA8L0Jhc2ljRW50cnk+CiAgICA8L0Jhc2ljRW50cnk+CiAgICA8QmFzaWNFbnRyeT4KICAgICA8bmFtZT4xMjwvbmFtZT4KICAgICA8ZmxhZ3M+MTMxMjAyPC9mbGFncz4KICAgICA8QmFzaWNFbnRyeT4KICAgICAgPG5hbWU+R2FpbjwvbmFtZT4KICAgICAgPGZsYWdzPjEzMTcxNDwvZmxhZ3M+CiAgICAgIDx2YWx1ZSB0eXBlPSIyIj42NzI8L3ZhbHVlPgogICAgIDwvQmFzaWNFbnRyeT4KICAgIDwvQmFzaWNFbnRyeT4KICAgIDxCYXNpY0VudHJ5PgogICAgIDxuYW1lPjE8L25hbWU+CiAgICAgPGZsYWdzPjEzMTIwMjwvZmxhZ3M+CiAgICAgPEJhc2ljRW50cnk+CiAgICAgIDxuYW1lPkdhaW48L25hbWU+CiAgICAgIDxmbGFncz4xMzE3MTQ8L2ZsYWdzPgogICAgICA8dmFsdWUgdHlwZT0iMiI+NDc0PC92YWx1ZT4KICAgICA8L0Jhc2ljRW50cnk+CiAgICA8L0Jhc2ljRW50cnk+CiAgICA8QmFzaWNFbnRyeT4KICAgICA8bmFtZT4xMDwvbmFtZT4KICAgICA8ZmxhZ3M+MTMxMjAyPC9mbGFncz4KICAgICA8QmFzaWNFbnRyeT4KICAgICAgPG5hbWU+R2FpbjwvbmFtZT4KICAgICAgPGZsYWdzPjEzMTcxNDwvZmxhZ3M+CiAgICAgIDx2YWx1ZSB0eXBlPSIyIj42MDI8L3ZhbHVlPgogICAgIDwvQmFzaWNFbnRyeT4KICAgIDwvQmFzaWNFbnRyeT4KICAgIDxCYXNpY0VudHJ5PgogICAgIDxuYW1lPjY8L25hbWU+CiAgICAgPGZsYWdzPjEzMTIwMjwvZmxhZ3M+CiAgICAgPEJhc2ljRW50cnk+CiAgICAgIDxuYW1lPkdhaW48L25hbWU+CiAgICAgIDxmbGFncz4xMzE3MTQ8L2ZsYWdzPgogICAgICA8dmFsdWUgdHlwZT0iMiI+NjQ0PC92YWx1ZT4KICAgICA8L0Jhc2ljRW50cnk+CiAgICA8L0Jhc2ljRW50cnk+CiAgICA8QmFzaWNFbnRyeT4KICAgICA8bmFtZT4xMTwvbmFtZT4KICAgICA8ZmxhZ3M+MTMxMjAyPC9mbGFncz4KICAgICA8QmFzaWNFbnRyeT4KICAgICAgPG5hbWU+R2FpbjwvbmFtZT4KICAgICAgPGZsYWdzPjEzMTcxNDwvZmxhZ3M+CiAgICAgIDx2YWx1ZSB0eXBlPSIyIj41NDI8L3ZhbHVlPgogICAgIDwvQmFzaWNFbnRyeT4KICAgIDwvQmFzaWNFbnRyeT4KICAgIDxCYXNpY0VudHJ5PgogICAgIDxuYW1lPjk8L25hbWU+CiAgICAgPGZsYWdzPjEzMTIwMjwvZmxhZ3M+CiAgICAgPEJhc2ljRW50cnk+CiAgICAgIDxuYW1lPkdhaW48L25hbWU+CiAgICAgIDxmbGFncz4xMzE3MTQ8L2ZsYWdzPgogICAgICA8dmFsdWUgdHlwZT0iMiI+Mzc1PC92YWx1ZT4KICAgICA8L0Jhc2ljRW50cnk+CiAgICA8L0Jhc2ljRW50cnk+CiAgIDwvQmFzaWNFbnRyeT4KICAgPEJhc2ljRW50cnk+CiAgICA8bmFtZT5DaGFubmVsczwvbmFtZT4KICAgIDxmbGFncz4xMzEyMDI8L2ZsYWdzPgogICAgPEJhc2ljRW50cnk+CiAgICAgPG5hbWU+RlNDPC9uYW1lPgogICAgIDxmbGFncz4xMzE3MTQ8L2ZsYWdzPgogICAgIDx2YWx1ZSB0eXBlPSIyIj41PC92YWx1ZT4KICAgICA8QmFzaWNFbnRyeT4KICAgICAgPG5hbWU+QWN0aXZlPC9uYW1lPgogICAgICA8ZmxhZ3M+MTMxNDU4PC9mbGFncz4KICAgICAgPHZhbHVlIHR5cGU9IjEiPjE8L3ZhbHVlPgogICAgIDwvQmFzaWNFbnRyeT4KICAgICA8QmFzaWNFbnRyeT4KICAgICAgPG5hbWU+TW9kZTwvbmFtZT4KICAgICAgPGZsYWdzPjEzMTk3MDwvZmxhZ3M+CiAgICAgIDx2YWx1ZSB0eXBlPSIzIj5saW48L3ZhbHVlPgogICAgIDwvQmFzaWNFbnRyeT4KICAgICA8QmFzaWNFbnRyeT4KICAgICAgPG5hbWU+VHJpZ2dlckxldmVsPC9uYW1lPgogICAgICA8ZmxhZ3M+MTMyOTk0PC9mbGFncz4KICAgICAgPHZhbHVlIHR5cGU9IjciPjE1LjkxODcxMzU3PC92YWx1ZT4KICAgICA8L0Jhc2ljRW50cnk+CiAgICAgPEJhc2ljRW50cnk+CiAgICAgIDxuYW1lPlVzZXJOYW1lPC9uYW1lPgogICAgICA8ZmxhZ3M+MTMxOTcwPC9mbGFncz4KICAgICAgPHZhbHVlIHR5cGU9IjMiPkZTQzwvdmFsdWU+CiAgICAgPC9CYXNpY0VudHJ5PgogICAgPC9CYXNpY0VudHJ5PgogICAgPEJhc2ljRW50cnk+CiAgICAgPG5hbWU+U1NDPC9uYW1lPgogICAgIDxmbGFncz4xMzE3MTQ8L2ZsYWdzPgogICAgIDx2YWx1ZSB0eXBlPSIyIj4yPC92YWx1ZT4KICAgICA8QmFzaWNFbnRyeT4KICAgICAgPG5hbWU+QWN0aXZlPC9uYW1lPgogICAgICA8ZmxhZ3M+MTMxNDU4PC9mbGFncz4KICAgICAgPHZhbHVlIHR5cGU9IjEiPjE8L3ZhbHVlPgogICAgIDwvQmFzaWNFbnRyeT4KICAgICA8QmFzaWNFbnRyeT4KICAgICAgPG5hbWU+TW9kZTwvbmFtZT4KICAgICAgPGZsYWdzPjEzMTk3MDwvZmxhZ3M+CiAgICAgIDx2YWx1ZSB0eXBlPSIzIj5saW48L3ZhbHVlPgogICAgIDwvQmFzaWNFbnRyeT4KICAgICA8QmFzaWNFbnRyeT4KICAgICAgPG5hbWU+VHJpZ2dlckxldmVsPC9uYW1lPgogICAgICA8ZmxhZ3M+MTMyOTk0PC9mbGFncz4KICAgICAgPHZhbHVlIHR5cGU9IjciPjA8L3ZhbHVlPgogICAgIDwvQmFzaWNFbnRyeT4KICAgICA8QmFzaWNFbnRyeT4KICAgICAgPG5hbWU+VXNlck5hbWU8L25hbWU+CiAgICAgIDxmbGFncz4xMzE5NzA8L2ZsYWdzPgogICAgICA8dmFsdWUgdHlwZT0iMyI+U1NDPC92YWx1ZT4KICAgICA8L0Jhc2ljRW50cnk+CiAgICA8L0Jhc2ljRW50cnk+CiAgICA8QmFzaWNFbnRyeT4KICAgICA8bmFtZT5WMTwvbmFtZT4KICAgICA8ZmxhZ3M+MTMxNzE0PC9mbGFncz4KICAgICA8dmFsdWUgdHlwZT0iMiI+NDwvdmFsdWU+CiAgICAgPEJhc2ljRW50cnk+CiAgICAgIDxuYW1lPkFjdGl2ZTwvbmFtZT4KICAgICAgPGZsYWdzPjEzMTQ1ODwvZmxhZ3M+CiAgICAgIDx2YWx1ZSB0eXBlPSIxIj4xPC92YWx1ZT4KICAgICA8L0Jhc2ljRW50cnk+CiAgICAgPEJhc2ljRW50cnk+CiAgICAgIDxuYW1lPk1vZGU8L25hbWU+CiAgICAgIDxmbGFncz4xMzE5NzA8L2ZsYWdzPgogICAgICA8dmFsdWUgdHlwZT0iMyI+aGxvZzwvdmFsdWU+CiAgICAgPC9CYXNpY0VudHJ5PgogICAgIDxCYXNpY0VudHJ5PgogICAgICA8bmFtZT5UcmlnZ2VyTGV2ZWw8L25hbWU+CiAgICAgIDxmbGFncz4xMzI5OTQ8L2ZsYWdzPgogICAgICA8dmFsdWUgdHlwZT0iNyI+MDwvdmFsdWU+CiAgICAgPC9CYXNpY0VudHJ5PgogICAgIDxCYXNpY0VudHJ5PgogICAgICA8bmFtZT5Vc2VyTmFtZTwvbmFtZT4KICAgICAgPGZsYWdzPjEzMTk3MDwvZmxhZ3M+CiAgICAgIDx2YWx1ZSB0eXBlPSIzIj5WaW9CbHVlPC92YWx1ZT4KICAgICA8L0Jhc2ljRW50cnk+CiAgICA8L0Jhc2ljRW50cnk+CiAgICA8QmFzaWNFbnRyeT4KICAgICA8bmFtZT5WMjwvbmFtZT4KICAgICA8ZmxhZ3M+MTMxNzE0PC9mbGFncz4KICAgICA8dmFsdWUgdHlwZT0iMiI+MzwvdmFsdWU+CiAgICAgPEJhc2ljRW50cnk+CiAgICAgIDxuYW1lPkFjdGl2ZTwvbmFtZT4KICAgICAgPGZsYWdzPjEzMTQ1ODwvZmxhZ3M+CiAgICAgIDx2YWx1ZSB0eXBlPSIxIj4wPC92YWx1ZT4KICAgICA8L0Jhc2ljRW50cnk+CiAgICAgPEJhc2ljRW50cnk+CiAgICAgIDxuYW1lPk1vZGU8L25hbWU+CiAgICAgIDxmbGFncz4xMzE5NzA8L2ZsYWdzPgogICAgICA8dmFsdWUgdHlwZT0iMyI+aGxvZzwvdmFsdWU+CiAgICAgPC9CYXNpY0VudHJ5PgogICAgIDxCYXNpY0VudHJ5PgogICAgICA8bmFtZT5UcmlnZ2VyTGV2ZWw8L25hbWU+CiAgICAgIDxmbGFncz4xMzI5OTQ8L2ZsYWdzPgogICAgICA8dmFsdWUgdHlwZT0iNyI+MDwvdmFsdWU+CiAgICAgPC9CYXNpY0VudHJ5PgogICAgIDxCYXNpY0VudHJ5PgogICAgICA8bmFtZT5Vc2VyTmFtZTwvbmFtZT4KICAgICAgPGZsYWdzPjEzMTk3MDwvZmxhZ3M+CiAgICAgIDx2YWx1ZSB0eXBlPSIzIj5WaW9HcmVlbjwvdmFsdWU+CiAgICAgPC9CYXNpY0VudHJ5PgogICAgPC9CYXNpY0VudHJ5PgogICAgPEJhc2ljRW50cnk+CiAgICAgPG5hbWU+QjE8L25hbWU+CiAgICAgPGZsYWdzPjEzMTcxNDwvZmxhZ3M+CiAgICAgPHZhbHVlIHR5cGU9IjIiPjk8L3ZhbHVlPgogICAgIDxCYXNpY0VudHJ5PgogICAgICA8bmFtZT5BY3RpdmU8L25hbWU+CiAgICAgIDxmbGFncz4xMzE0NTg8L2ZsYWdzPgogICAgICA8dmFsdWUgdHlwZT0iMSI+MTwvdmFsdWU+CiAgICAgPC9CYXNpY0VudHJ5PgogICAgIDxCYXNpY0VudHJ5PgogICAgICA8bmFtZT5Nb2RlPC9uYW1lPgogICAgICA8ZmxhZ3M+MTMxOTcwPC9mbGFncz4KICAgICAgPHZhbHVlIHR5cGU9IjMiPmhsb2c8L3ZhbHVlPgogICAgIDwvQmFzaWNFbnRyeT4KICAgICA8QmFzaWNFbnRyeT4KICAgICAgPG5hbWU+VHJpZ2dlckxldmVsPC9uYW1lPgogICAgICA8ZmxhZ3M+MTMyOTk0PC9mbGFncz4KICAgICAgPHZhbHVlIHR5cGU9IjciPjEwPC92YWx1ZT4KICAgICA8L0Jhc2ljRW50cnk+CiAgICAgPEJhc2ljRW50cnk+CiAgICAgIDxuYW1lPlVzZXJOYW1lPC9uYW1lPgogICAgICA8ZmxhZ3M+MTMxOTcwPC9mbGFncz4KICAgICAgPHZhbHVlIHR5cGU9IjMiPkZJVEM8L3ZhbHVlPgogICAgIDwvQmFzaWNFbnRyeT4KICAgIDwvQmFzaWNFbnRyeT4KICAgIDxCYXNpY0VudHJ5PgogICAgIDxuYW1lPkIyPC9uYW1lPgogICAgIDxmbGFncz4xMzE3MTQ8L2ZsYWdzPgogICAgIDx2YWx1ZSB0eXBlPSIyIj4xPC92YWx1ZT4KICAgICA8QmFzaWNFbnRyeT4KICAgICAgPG5hbWU+QWN0aXZlPC9uYW1lPgogICAgICA8ZmxhZ3M+MTMxNDU4PC9mbGFncz4KICAgICAgPHZhbHVlIHR5cGU9IjEiPjA8L3ZhbHVlPgogICAgIDwvQmFzaWNFbnRyeT4KICAgICA8QmFzaWNFbnRyeT4KICAgICAgPG5hbWU+TW9kZTwvbmFtZT4KICAgICAgPGZsYWdzPjEzMTk3MDwvZmxhZ3M+CiAgICAgIDx2YWx1ZSB0eXBlPSIzIj5obG9nPC92YWx1ZT4KICAgICA8L0Jhc2ljRW50cnk+CiAgICAgPEJhc2ljRW50cnk+CiAgICAgIDxuYW1lPlRyaWdnZXJMZXZlbDwvbmFtZT4KICAgICAgPGZsYWdzPjEzMjk5NDwvZmxhZ3M+CiAgICAgIDx2YWx1ZSB0eXBlPSI3Ij4wPC92YWx1ZT4KICAgICA8L0Jhc2ljRW50cnk+CiAgICAgPEJhc2ljRW50cnk+CiAgICAgIDxuYW1lPlVzZXJOYW1lPC9uYW1lPgogICAgICA8ZmxhZ3M+MTMxOTcwPC9mbGFncz4KICAgICAgPHZhbHVlIHR5cGU9IjMiPlBFPC92YWx1ZT4KICAgICA8L0Jhc2ljRW50cnk+CiAgICA8L0Jhc2ljRW50cnk+CiAgICA8QmFzaWNFbnRyeT4KICAgICA8bmFtZT5CMzwvbmFtZT4KICAgICA8ZmxhZ3M+MTMxNzE0PC9mbGFncz4KICAgICA8dmFsdWUgdHlwZT0iMiI+MTE8L3ZhbHVlPgogICAgIDxCYXNpY0VudHJ5PgogICAgICA8bmFtZT5BY3RpdmU8L25hbWU+CiAgICAgIDxmbGFncz4xMzE0NTg8L2ZsYWdzPgogICAgICA8dmFsdWUgdHlwZT0iMSI+MDwvdmFsdWU+CiAgICAgPC9CYXNpY0VudHJ5PgogICAgIDxCYXNpY0VudHJ5PgogICAgICA8bmFtZT5Nb2RlPC9uYW1lPgogICAgICA8ZmxhZ3M+MTMxOTcwPC9mbGFncz4KICAgICAgPHZhbHVlIHR5cGU9IjMiPmhsb2c8L3ZhbHVlPgogICAgIDwvQmFzaWNFbnRyeT4KICAgICA8QmFzaWNFbnRyeT4KICAgICAgPG5hbWU+VHJpZ2dlckxldmVsPC9uYW1lPgogICAgICA8ZmxhZ3M+MTMyOTk0PC9mbGFncz4KICAgICAgPHZhbHVlIHR5cGU9IjciPjA8L3ZhbHVlPgogICAgIDwvQmFzaWNFbnRyeT4KICAgICA8QmFzaWNFbnRyeT4KICAgICAgPG5hbWU+VXNlck5hbWU8L25hbWU+CiAgICAgIDxmbGFncz4xMzE5NzA8L2ZsYWdzPgogICAgICA8dmFsdWUgdHlwZT0iMyI+UGVyQ1AtVmlvNzAwPC92YWx1ZT4KICAgICA8L0Jhc2ljRW50cnk+CiAgICA8L0Jhc2ljRW50cnk+CiAgICA8QmFzaWNFbnRyeT4KICAgICA8bmFtZT5CNDwvbmFtZT4KICAgICA8ZmxhZ3M+MTMxNzE0PC9mbGFncz4KICAgICA8dmFsdWUgdHlwZT0iMiI+NjwvdmFsdWU+CiAgICAgPEJhc2ljRW50cnk+CiAgICAgIDxuYW1lPkFjdGl2ZTwvbmFtZT4KICAgICAgPGZsYWdzPjEzMTQ1ODwvZmxhZ3M+CiAgICAgIDx2YWx1ZSB0eXBlPSIxIj4wPC92YWx1ZT4KICAgICA8L0Jhc2ljRW50cnk+CiAgICAgPEJhc2ljRW50cnk+CiAgICAgIDxuYW1lPk1vZGU8L25hbWU+CiAgICAgIDxmbGFncz4xMzE5NzA8L2ZsYWdzPgogICAgICA8dmFsdWUgdHlwZT0iMyI+aGxvZzwvdmFsdWU+CiAgICAgPC9CYXNpY0VudHJ5PgogICAgIDxCYXNpY0VudHJ5PgogICAgICA8bmFtZT5UcmlnZ2VyTGV2ZWw8L25hbWU+CiAgICAgIDxmbGFncz4xMzI5OTQ8L2ZsYWdzPgogICAgICA8dmFsdWUgdHlwZT0iNyI+MDwvdmFsdWU+CiAgICAgPC9CYXNpY0VudHJ5PgogICAgIDxCYXNpY0VudHJ5PgogICAgICA8bmFtZT5Vc2VyTmFtZTwvbmFtZT4KICAgICAgPGZsYWdzPjEzMTk3MDwvZmxhZ3M+CiAgICAgIDx2YWx1ZSB0eXBlPSIzIj5QRS1WaW83NzA8L3ZhbHVlPgogICAgIDwvQmFzaWNFbnRyeT4KICAgIDwvQmFzaWNFbnRyeT4KICAgIDxCYXNpY0VudHJ5PgogICAgIDxuYW1lPlIxPC9uYW1lPgogICAgIDxmbGFncz4xMzE3MTQ8L2ZsYWdzPgogICAgIDx2YWx1ZSB0eXBlPSIyIj4xMDwvdmFsdWU+CiAgICAgPEJhc2ljRW50cnk+CiAgICAgIDxuYW1lPkFjdGl2ZTwvbmFtZT4KICAgICAgPGZsYWdzPjEzMTQ1ODwvZmxhZ3M+CiAgICAgIDx2YWx1ZSB0eXBlPSIxIj4wPC92YWx1ZT4KICAgICA8L0Jhc2ljRW50cnk+CiAgICAgPEJhc2ljRW50cnk+CiAgICAgIDxuYW1lPk1vZGU8L25hbWU+CiAgICAgIDxmbGFncz4xMzE5NzA8L2ZsYWdzPgogICAgICA8dmFsdWUgdHlwZT0iMyI+aGxvZzwvdmFsdWU+CiAgICAgPC9CYXNpY0VudHJ5PgogICAgIDxCYXNpY0VudHJ5PgogICAgICA8bmFtZT5UcmlnZ2VyTGV2ZWw8L25hbWU+CiAgICAgIDxmbGFncz4xMzI5OTQ8L2ZsYWdzPgogICAgICA8dmFsdWUgdHlwZT0iNyI+MDwvdmFsdWU+CiAgICAgPC9CYXNpY0VudHJ5PgogICAgIDxCYXNpY0VudHJ5PgogICAgICA8bmFtZT5Vc2VyTmFtZTwvbmFtZT4KICAgICAgPGZsYWdzPjEzMTk3MDwvZmxhZ3M+CiAgICAgIDx2YWx1ZSB0eXBlPSIzIj5BUEM8L3ZhbHVlPgogICAgIDwvQmFzaWNFbnRyeT4KICAgIDwvQmFzaWNFbnRyeT4KICAgIDxCYXNpY0VudHJ5PgogICAgIDxuYW1lPlIyPC9uYW1lPgogICAgIDxmbGFncz4xMzE3MTQ8L2ZsYWdzPgogICAgIDx2YWx1ZSB0eXBlPSIyIj4xMjwvdmFsdWU+CiAgICAgPEJhc2ljRW50cnk+CiAgICAgIDxuYW1lPkFjdGl2ZTwvbmFtZT4KICAgICAgPGZsYWdzPjEzMTQ1ODwvZmxhZ3M+CiAgICAgIDx2YWx1ZSB0eXBlPSIxIj4wPC92YWx1ZT4KICAgICA8L0Jhc2ljRW50cnk+CiAgICAgPEJhc2ljRW50cnk+CiAgICAgIDxuYW1lPk1vZGU8L25hbWU+CiAgICAgIDxmbGFncz4xMzE5NzA8L2ZsYWdzPgogICAgICA8dmFsdWUgdHlwZT0iMyI+aGxvZzwvdmFsdWU+CiAgICAgPC9CYXNpY0VudHJ5PgogICAgIDxCYXNpY0VudHJ5PgogICAgICA8bmFtZT5UcmlnZ2VyTGV2ZWw8L25hbWU+CiAgICAgIDxmbGFncz4xMzI5OTQ8L2ZsYWdzPgogICAgICA8dmFsdWUgdHlwZT0iNyI+MDwvdmFsdWU+CiAgICAgPC9CYXNpY0VudHJ5PgogICAgIDxCYXNpY0VudHJ5PgogICAgICA8bmFtZT5Vc2VyTmFtZTwvbmFtZT4KICAgICAgPGZsYWdzPjEzMTk3MDwvZmxhZ3M+CiAgICAgIDx2YWx1ZSB0eXBlPSIzIj5BUEMtVmlvNzcwPC92YWx1ZT4KICAgICA8L0Jhc2ljRW50cnk+CiAgICA8L0Jhc2ljRW50cnk+CiAgIDwvQmFzaWNFbnRyeT4KICAgPEJhc2ljRW50cnk+CiAgICA8bmFtZT5QYXJhbWV0ZXJzPC9uYW1lPgogICAgPGZsYWdzPjEzMTIwMjwvZmxhZ3M+CiAgICA8QmFzaWNFbnRyeT4KICAgICA8bmFtZT5IRFI8L25hbWU+CiAgICAgPGZsYWdzPjEzMTcxNDwvZmxhZ3M+CiAgICAgPHZhbHVlIHR5cGU9IjIiPjA8L3ZhbHVlPgogICAgIDxCYXNpY0VudHJ5PgogICAgICA8bmFtZT5UaW1lPC9uYW1lPgogICAgICA8ZmxhZ3M+MTMxNDU4PC9mbGFncz4KICAgICAgPHZhbHVlIHR5cGU9IjEiPjE8L3ZhbHVlPgogICAgICA8QmFzaWNFbnRyeT4KICAgICAgIDxuYW1lPlVzZXJkZWZOYW1lPC9uYW1lPgogICAgICAgPGZsYWdzPjEzMTk3MDwvZmxhZ3M+CiAgICAgICA8dmFsdWUgdHlwZT0iMyI+VGltZTwvdmFsdWU+CiAgICAgIDwvQmFzaWNFbnRyeT4KICAgICA8L0Jhc2ljRW50cnk+CiAgICAgPEJhc2ljRW50cnk+CiAgICAgIDxuYW1lPkNyRXZDb3VudDwvbmFtZT4KICAgICAgPGZsYWdzPjEzMTQ1ODwvZmxhZ3M+CiAgICAgIDx2YWx1ZSB0eXBlPSIxIj4xPC92YWx1ZT4KICAgICAgPEJhc2ljRW50cnk+CiAgICAgICA8bmFtZT5Vc2VyZGVmTmFtZTwvbmFtZT4KICAgICAgIDxmbGFncz4xMzE5NzA8L2ZsYWdzPgogICAgICAgPHZhbHVlIHR5cGU9IjMiPjwvdmFsdWU+CiAgICAgIDwvQmFzaWNFbnRyeT4KICAgICA8L0Jhc2ljRW50cnk+CiAgICAgPEJhc2ljRW50cnk+CiAgICAgIDxuYW1lPlNuZEV2Q291bnQ8L25hbWU+CiAgICAgIDxmbGFncz4xMzE0NTg8L2ZsYWdzPgogICAgICA8dmFsdWUgdHlwZT0iMSI+MTwvdmFsdWU+CiAgICAgIDxCYXNpY0VudHJ5PgogICAgICAgPG5hbWU+VXNlcmRlZk5hbWU8L25hbWU+CiAgICAgICA8ZmxhZ3M+MTMxOTcwPC9mbGFncz4KICAgICAgIDx2YWx1ZSB0eXBlPSIzIj48L3ZhbHVlPgogICAgICA8L0Jhc2ljRW50cnk+CiAgICAgPC9CYXNpY0VudHJ5PgogICAgIDxCYXNpY0VudHJ5PgogICAgICA8bmFtZT5Hcm91cDwvbmFtZT4KICAgICAgPGZsYWdzPjEzMTQ1ODwvZmxhZ3M+CiAgICAgIDx2YWx1ZSB0eXBlPSIxIj4wPC92YWx1ZT4KICAgICAgPEJhc2ljRW50cnk+CiAgICAgICA8bmFtZT5Vc2VyZGVmTmFtZTwvbmFtZT4KICAgICAgIDxmbGFncz4xMzE5NzA8L2ZsYWdzPgogICAgICAgPHZhbHVlIHR5cGU9IjMiPkdyb3VwPC92YWx1ZT4KICAgICAgPC9CYXNpY0VudHJ5PgogICAgIDwvQmFzaWNFbnRyeT4KICAgICA8QmFzaWNFbnRyeT4KICAgICAgPG5hbWU+Vm9sdW1lPC9uYW1lPgogICAgICA8ZmxhZ3M+MTMxNDU4PC9mbGFncz4KICAgICAgPHZhbHVlIHR5cGU9IjEiPjE8L3ZhbHVlPgogICAgICA8QmFzaWNFbnRyeT4KICAgICAgIDxuYW1lPlVzZXJkZWZOYW1lPC9uYW1lPgogICAgICAgPGZsYWdzPjEzMTk3MDwvZmxhZ3M+CiAgICAgICA8dmFsdWUgdHlwZT0iMyI+Vm9sdW1lPC92YWx1ZT4KICAgICAgPC9CYXNpY0VudHJ5PgogICAgIDwvQmFzaWNFbnRyeT4KICAgIDwvQmFzaWNFbnRyeT4KICAgIDxCYXNpY0VudHJ5PgogICAgIDxuYW1lPkZTQzwvbmFtZT4KICAgICA8ZmxhZ3M+MTMxMjAyPC9mbGFncz4KICAgICA8QmFzaWNFbnRyeT4KICAgICAgPG5hbWU+QXJlYTwvbmFtZT4KICAgICAgPGZsYWdzPjEzMTQ1ODwvZmxhZ3M+CiAgICAgIDx2YWx1ZSB0eXBlPSIxIj4xPC92YWx1ZT4KICAgICAgPEJhc2ljRW50cnk+CiAgICAgICA8bmFtZT5Vc2VyZGVmTmFtZTwvbmFtZT4KICAgICAgIDxmbGFncz4xMzE5NzA8L2ZsYWdzPgogICAgICAgPHZhbHVlIHR5cGU9IjMiPjwvdmFsdWU+CiAgICAgIDwvQmFzaWNFbnRyeT4KICAgICA8L0Jhc2ljRW50cnk+CiAgICAgPEJhc2ljRW50cnk+CiAgICAgIDxuYW1lPkhlaWdodDwvbmFtZT4KICAgICAgPGZsYWdzPjEzMTQ1ODwvZmxhZ3M+CiAgICAgIDx2YWx1ZSB0eXBlPSIxIj4xPC92YWx1ZT4KICAgICAgPEJhc2ljRW50cnk+CiAgICAgICA8bmFtZT5Vc2VyZGVmTmFtZTwvbmFtZT4KICAgICAgIDxmbGFncz4xMzE5NzA8L2ZsYWdzPgogICAgICAgPHZhbHVlIHR5cGU9IjMiPjwvdmFsdWU+CiAgICAgIDwvQmFzaWNFbnRyeT4KICAgICA8L0Jhc2ljRW50cnk+CiAgICAgPEJhc2ljRW50cnk+CiAgICAgIDxuYW1lPldpZHRoPC9uYW1lPgogICAgICA8ZmxhZ3M+MTMxNDU4PC9mbGFncz4KICAgICAgPHZhbHVlIHR5cGU9IjEiPjE8L3ZhbHVlPgogICAgICA8QmFzaWNFbnRyeT4KICAgICAgIDxuYW1lPlVzZXJkZWZOYW1lPC9uYW1lPgogICAgICAgPGZsYWdzPjEzMTk3MDwvZmxhZ3M+CiAgICAgICA8dmFsdWUgdHlwZT0iMyI+PC92YWx1ZT4KICAgICAgPC9CYXNpY0VudHJ5PgogICAgIDwvQmFzaWNFbnRyeT4KICAgIDwvQmFzaWNFbnRyeT4KICAgIDxCYXNpY0VudHJ5PgogICAgIDxuYW1lPlNTQzwvbmFtZT4KICAgICA8ZmxhZ3M+MTMxMjAyPC9mbGFncz4KICAgICA8QmFzaWNFbnRyeT4KICAgICAgPG5hbWU+QXJlYTwvbmFtZT4KICAgICAgPGZsYWdzPjEzMTQ1ODwvZmxhZ3M+CiAgICAgIDx2YWx1ZSB0eXBlPSIxIj4xPC92YWx1ZT4KICAgICAgPEJhc2ljRW50cnk+CiAgICAgICA8bmFtZT5Vc2VyZGVmTmFtZTwvbmFtZT4KICAgICAgIDxmbGFncz4xMzE5NzA8L2ZsYWdzPgogICAgICAgPHZhbHVlIHR5cGU9IjMiPjwvdmFsdWU+CiAgICAgIDwvQmFzaWNFbnRyeT4KICAgICA8L0Jhc2ljRW50cnk+CiAgICAgPEJhc2ljRW50cnk+CiAgICAgIDxuYW1lPkhlaWdodDwvbmFtZT4KICAgICAgPGZsYWdzPjEzMTQ1ODwvZmxhZ3M+CiAgICAgIDx2YWx1ZSB0eXBlPSIxIj4xPC92YWx1ZT4KICAgICAgPEJhc2ljRW50cnk+CiAgICAgICA8bmFtZT5Vc2VyZGVmTmFtZTwvbmFtZT4KICAgICAgIDxmbGFncz4xMzE5NzA8L2ZsYWdzPgogICAgICAgPHZhbHVlIHR5cGU9IjMiPjwvdmFsdWU+CiAgICAgIDwvQmFzaWNFbnRyeT4KICAgICA8L0Jhc2ljRW50cnk+CiAgICAgPEJhc2ljRW50cnk+CiAgICAgIDxuYW1lPldpZHRoPC9uYW1lPgogICAgICA8ZmxhZ3M+MTMxNDU4PC9mbGFncz4KICAgICAgPHZhbHVlIHR5cGU9IjEiPjE8L3ZhbHVlPgogICAgICA8QmFzaWNFbnRyeT4KICAgICAgIDxuYW1lPlVzZXJkZWZOYW1lPC9uYW1lPgogICAgICAgPGZsYWdzPjEzMTk3MDwvZmxhZ3M+CiAgICAgICA8dmFsdWUgdHlwZT0iMyI+PC92YWx1ZT4KICAgICAgPC9CYXNpY0VudHJ5PgogICAgIDwvQmFzaWNFbnRyeT4KICAgIDwvQmFzaWNFbnRyeT4KICAgIDxCYXNpY0VudHJ5PgogICAgIDxuYW1lPlYxPC9uYW1lPgogICAgIDxmbGFncz4xMzEyMDI8L2ZsYWdzPgogICAgIDxCYXNpY0VudHJ5PgogICAgICA8bmFtZT5BcmVhPC9uYW1lPgogICAgICA8ZmxhZ3M+MTMxNDU4PC9mbGFncz4KICAgICAgPHZhbHVlIHR5cGU9IjEiPjE8L3ZhbHVlPgogICAgICA8QmFzaWNFbnRyeT4KICAgICAgIDxuYW1lPlVzZXJkZWZOYW1lPC9uYW1lPgogICAgICAgPGZsYWdzPjEzMTk3MDwvZmxhZ3M+CiAgICAgICA8dmFsdWUgdHlwZT0iMyI+PC92YWx1ZT4KICAgICAgPC9CYXNpY0VudHJ5PgogICAgIDwvQmFzaWNFbnRyeT4KICAgICA8QmFzaWNFbnRyeT4KICAgICAgPG5hbWU+SGVpZ2h0PC9uYW1lPgogICAgICA8ZmxhZ3M+MTMxNDU4PC9mbGFncz4KICAgICAgPHZhbHVlIHR5cGU9IjEiPjE8L3ZhbHVlPgogICAgICA8QmFzaWNFbnRyeT4KICAgICAgIDxuYW1lPlVzZXJkZWZOYW1lPC9uYW1lPgogICAgICAgPGZsYWdzPjEzMTk3MDwvZmxhZ3M+CiAgICAgICA8dmFsdWUgdHlwZT0iMyI+PC92YWx1ZT4KICAgICAgPC9CYXNpY0VudHJ5PgogICAgIDwvQmFzaWNFbnRyeT4KICAgICA8QmFzaWNFbnRyeT4KICAgICAgPG5hbWU+V2lkdGg8L25hbWU+CiAgICAgIDxmbGFncz4xMzE0NTg8L2ZsYWdzPgogICAgICA8dmFsdWUgdHlwZT0iMSI+MTwvdmFsdWU+CiAgICAgIDxCYXNpY0VudHJ5PgogICAgICAgPG5hbWU+VXNlcmRlZk5hbWU8L25hbWU+CiAgICAgICA8ZmxhZ3M+MTMxOTcwPC9mbGFncz4KICAgICAgIDx2YWx1ZSB0eXBlPSIzIj48L3ZhbHVlPgogICAgICA8L0Jhc2ljRW50cnk+CiAgICAgPC9CYXNpY0VudHJ5PgogICAgPC9CYXNpY0VudHJ5PgogICAgPEJhc2ljRW50cnk+CiAgICAgPG5hbWU+VjI8L25hbWU+CiAgICAgPGZsYWdzPjEzMTIwMjwvZmxhZ3M+CiAgICAgPEJhc2ljRW50cnk+CiAgICAgIDxuYW1lPkFyZWE8L25hbWU+CiAgICAgIDxmbGFncz4xMzE0NTg8L2ZsYWdzPgogICAgICA8dmFsdWUgdHlwZT0iMSI+MTwvdmFsdWU+CiAgICAgIDxCYXNpY0VudHJ5PgogICAgICAgPG5hbWU+VXNlcmRlZk5hbWU8L25hbWU+CiAgICAgICA8ZmxhZ3M+MTMxOTcwPC9mbGFncz4KICAgICAgIDx2YWx1ZSB0eXBlPSIzIj48L3ZhbHVlPgogICAgICA8L0Jhc2ljRW50cnk+CiAgICAgPC9CYXNpY0VudHJ5PgogICAgIDxCYXNpY0VudHJ5PgogICAgICA8bmFtZT5IZWlnaHQ8L25hbWU+CiAgICAgIDxmbGFncz4xMzE0NTg8L2ZsYWdzPgogICAgICA8dmFsdWUgdHlwZT0iMSI+MTwvdmFsdWU+CiAgICAgIDxCYXNpY0VudHJ5PgogICAgICAgPG5hbWU+VXNlcmRlZk5hbWU8L25hbWU+CiAgICAgICA8ZmxhZ3M+MTMxOTcwPC9mbGFncz4KICAgICAgIDx2YWx1ZSB0eXBlPSIzIj48L3ZhbHVlPgogICAgICA8L0Jhc2ljRW50cnk+CiAgICAgPC9CYXNpY0VudHJ5PgogICAgIDxCYXNpY0VudHJ5PgogICAgICA8bmFtZT5XaWR0aDwvbmFtZT4KICAgICAgPGZsYWdzPjEzMTQ1ODwvZmxhZ3M+CiAgICAgIDx2YWx1ZSB0eXBlPSIxIj4xPC92YWx1ZT4KICAgICAgPEJhc2ljRW50cnk+CiAgICAgICA8bmFtZT5Vc2VyZGVmTmFtZTwvbmFtZT4KICAgICAgIDxmbGFncz4xMzE5NzA8L2ZsYWdzPgogICAgICAgPHZhbHVlIHR5cGU9IjMiPjwvdmFsdWU+CiAgICAgIDwvQmFzaWNFbnRyeT4KICAgICA8L0Jhc2ljRW50cnk+CiAgICA8L0Jhc2ljRW50cnk+CiAgICA8QmFzaWNFbnRyeT4KICAgICA8bmFtZT5CMTwvbmFtZT4KICAgICA8ZmxhZ3M+MTMxMjAyPC9mbGFncz4KICAgICA8QmFzaWNFbnRyeT4KICAgICAgPG5hbWU+QXJlYTwvbmFtZT4KICAgICAgPGZsYWdzPjEzMTQ1ODwvZmxhZ3M+CiAgICAgIDx2YWx1ZSB0eXBlPSIxIj4xPC92YWx1ZT4KICAgICAgPEJhc2ljRW50cnk+CiAgICAgICA8bmFtZT5Vc2VyZGVmTmFtZTwvbmFtZT4KICAgICAgIDxmbGFncz4xMzE5NzA8L2ZsYWdzPgogICAgICAgPHZhbHVlIHR5cGU9IjMiPjwvdmFsdWU+CiAgICAgIDwvQmFzaWNFbnRyeT4KICAgICA8L0Jhc2ljRW50cnk+CiAgICAgPEJhc2ljRW50cnk+CiAgICAgIDxuYW1lPkhlaWdodDwvbmFtZT4KICAgICAgPGZsYWdzPjEzMTQ1ODwvZmxhZ3M+CiAgICAgIDx2YWx1ZSB0eXBlPSIxIj4xPC92YWx1ZT4KICAgICAgPEJhc2ljRW50cnk+CiAgICAgICA8bmFtZT5Vc2VyZGVmTmFtZTwvbmFtZT4KICAgICAgIDxmbGFncz4xMzE5NzA8L2ZsYWdzPgogICAgICAgPHZhbHVlIHR5cGU9IjMiPjwvdmFsdWU+CiAgICAgIDwvQmFzaWNFbnRyeT4KICAgICA8L0Jhc2ljRW50cnk+CiAgICAgPEJhc2ljRW50cnk+CiAgICAgIDxuYW1lPldpZHRoPC9uYW1lPgogICAgICA8ZmxhZ3M+MTMxNDU4PC9mbGFncz4KICAgICAgPHZhbHVlIHR5cGU9IjEiPjE8L3ZhbHVlPgogICAgICA8QmFzaWNFbnRyeT4KICAgICAgIDxuYW1lPlVzZXJkZWZOYW1lPC9uYW1lPgogICAgICAgPGZsYWdzPjEzMTk3MDwvZmxhZ3M+CiAgICAgICA8dmFsdWUgdHlwZT0iMyI+PC92YWx1ZT4KICAgICAgPC9CYXNpY0VudHJ5PgogICAgIDwvQmFzaWNFbnRyeT4KICAgIDwvQmFzaWNFbnRyeT4KICAgIDxCYXNpY0VudHJ5PgogICAgIDxuYW1lPkIyPC9uYW1lPgogICAgIDxmbGFncz4xMzEyMDI8L2ZsYWdzPgogICAgIDxCYXNpY0VudHJ5PgogICAgICA8bmFtZT5BcmVhPC9uYW1lPgogICAgICA8ZmxhZ3M+MTMxNDU4PC9mbGFncz4KICAgICAgPHZhbHVlIHR5cGU9IjEiPjE8L3ZhbHVlPgogICAgICA8QmFzaWNFbnRyeT4KICAgICAgIDxuYW1lPlVzZXJkZWZOYW1lPC9uYW1lPgogICAgICAgPGZsYWdzPjEzMTk3MDwvZmxhZ3M+CiAgICAgICA8dmFsdWUgdHlwZT0iMyI+PC92YWx1ZT4KICAgICAgPC9CYXNpY0VudHJ5PgogICAgIDwvQmFzaWNFbnRyeT4KICAgICA8QmFzaWNFbnRyeT4KICAgICAgPG5hbWU+SGVpZ2h0PC9uYW1lPgogICAgICA8ZmxhZ3M+MTMxNDU4PC9mbGFncz4KICAgICAgPHZhbHVlIHR5cGU9IjEiPjE8L3ZhbHVlPgogICAgICA8QmFzaWNFbnRyeT4KICAgICAgIDxuYW1lPlVzZXJkZWZOYW1lPC9uYW1lPgogICAgICAgPGZsYWdzPjEzMTk3MDwvZmxhZ3M+CiAgICAgICA8dmFsdWUgdHlwZT0iMyI+PC92YWx1ZT4KICAgICAgPC9CYXNpY0VudHJ5PgogICAgIDwvQmFzaWNFbnRyeT4KICAgICA8QmFzaWNFbnRyeT4KICAgICAgPG5hbWU+V2lkdGg8L25hbWU+CiAgICAgIDxmbGFncz4xMzE0NTg8L2ZsYWdzPgogICAgICA8dmFsdWUgdHlwZT0iMSI+MTwvdmFsdWU+CiAgICAgIDxCYXNpY0VudHJ5PgogICAgICAgPG5hbWU+VXNlcmRlZk5hbWU8L25hbWU+CiAgICAgICA8ZmxhZ3M+MTMxOTcwPC9mbGFncz4KICAgICAgIDx2YWx1ZSB0eXBlPSIzIj48L3ZhbHVlPgogICAgICA8L0Jhc2ljRW50cnk+CiAgICAgPC9CYXNpY0VudHJ5PgogICAgPC9CYXNpY0VudHJ5PgogICAgPEJhc2ljRW50cnk+CiAgICAgPG5hbWU+QjM8L25hbWU+CiAgICAgPGZsYWdzPjEzMTIwMjwvZmxhZ3M+CiAgICAgPEJhc2ljRW50cnk+CiAgICAgIDxuYW1lPkFyZWE8L25hbWU+CiAgICAgIDxmbGFncz4xMzE0NTg8L2ZsYWdzPgogICAgICA8dmFsdWUgdHlwZT0iMSI+MTwvdmFsdWU+CiAgICAgIDxCYXNpY0VudHJ5PgogICAgICAgPG5hbWU+VXNlcmRlZk5hbWU8L25hbWU+CiAgICAgICA8ZmxhZ3M+MTMxOTcwPC9mbGFncz4KICAgICAgIDx2YWx1ZSB0eXBlPSIzIj48L3ZhbHVlPgogICAgICA8L0Jhc2ljRW50cnk+CiAgICAgPC9CYXNpY0VudHJ5PgogICAgIDxCYXNpY0VudHJ5PgogICAgICA8bmFtZT5IZWlnaHQ8L25hbWU+CiAgICAgIDxmbGFncz4xMzE0NTg8L2ZsYWdzPgogICAgICA8dmFsdWUgdHlwZT0iMSI+MTwvdmFsdWU+CiAgICAgIDxCYXNpY0VudHJ5PgogICAgICAgPG5hbWU+VXNlcmRlZk5hbWU8L25hbWU+CiAgICAgICA8ZmxhZ3M+MTMxOTcwPC9mbGFncz4KICAgICAgIDx2YWx1ZSB0eXBlPSIzIj48L3ZhbHVlPgogICAgICA8L0Jhc2ljRW50cnk+CiAgICAgPC9CYXNpY0VudHJ5PgogICAgIDxCYXNpY0VudHJ5PgogICAgICA8bmFtZT5XaWR0aDwvbmFtZT4KICAgICAgPGZsYWdzPjEzMTQ1ODwvZmxhZ3M+CiAgICAgIDx2YWx1ZSB0eXBlPSIxIj4xPC92YWx1ZT4KICAgICAgPEJhc2ljRW50cnk+CiAgICAgICA8bmFtZT5Vc2VyZGVmTmFtZTwvbmFtZT4KICAgICAgIDxmbGFncz4xMzE5NzA8L2ZsYWdzPgogICAgICAgPHZhbHVlIHR5cGU9IjMiPjwvdmFsdWU+CiAgICAgIDwvQmFzaWNFbnRyeT4KICAgICA8L0Jhc2ljRW50cnk+CiAgICA8L0Jhc2ljRW50cnk+CiAgICA8QmFzaWNFbnRyeT4KICAgICA8bmFtZT5CNDwvbmFtZT4KICAgICA8ZmxhZ3M+MTMxMjAyPC9mbGFncz4KICAgICA8QmFzaWNFbnRyeT4KICAgICAgPG5hbWU+QXJlYTwvbmFtZT4KICAgICAgPGZsYWdzPjEzMTQ1ODwvZmxhZ3M+CiAgICAgIDx2YWx1ZSB0eXBlPSIxIj4xPC92YWx1ZT4KICAgICAgPEJhc2ljRW50cnk+CiAgICAgICA8bmFtZT5Vc2VyZGVmTmFtZTwvbmFtZT4KICAgICAgIDxmbGFncz4xMzE5NzA8L2ZsYWdzPgogICAgICAgPHZhbHVlIHR5cGU9IjMiPjwvdmFsdWU+CiAgICAgIDwvQmFzaWNFbnRyeT4KICAgICA8L0Jhc2ljRW50cnk+CiAgICAgPEJhc2ljRW50cnk+CiAgICAgIDxuYW1lPkhlaWdodDwvbmFtZT4KICAgICAgPGZsYWdzPjEzMTQ1ODwvZmxhZ3M+CiAgICAgIDx2YWx1ZSB0eXBlPSIxIj4xPC92YWx1ZT4KICAgICAgPEJhc2ljRW50cnk+CiAgICAgICA8bmFtZT5Vc2VyZGVmTmFtZTwvbmFtZT4KICAgICAgIDxmbGFncz4xMzE5NzA8L2ZsYWdzPgogICAgICAgPHZhbHVlIHR5cGU9IjMiPjwvdmFsdWU+CiAgICAgIDwvQmFzaWNFbnRyeT4KICAgICA8L0Jhc2ljRW50cnk+CiAgICAgPEJhc2ljRW50cnk+CiAgICAgIDxuYW1lPldpZHRoPC9uYW1lPgogICAgICA8ZmxhZ3M+MTMxNDU4PC9mbGFncz4KICAgICAgPHZhbHVlIHR5cGU9IjEiPjE8L3ZhbHVlPgogICAgICA8QmFzaWNFbnRyeT4KICAgICAgIDxuYW1lPlVzZXJkZWZOYW1lPC9uYW1lPgogICAgICAgPGZsYWdzPjEzMTk3MDwvZmxhZ3M+CiAgICAgICA8dmFsdWUgdHlwZT0iMyI+PC92YWx1ZT4KICAgICAgPC9CYXNpY0VudHJ5PgogICAgIDwvQmFzaWNFbnRyeT4KICAgIDwvQmFzaWNFbnRyeT4KICAgIDxCYXNpY0VudHJ5PgogICAgIDxuYW1lPlIxPC9uYW1lPgogICAgIDxmbGFncz4xMzEyMDI8L2ZsYWdzPgogICAgIDxCYXNpY0VudHJ5PgogICAgICA8bmFtZT5BcmVhPC9uYW1lPgogICAgICA8ZmxhZ3M+MTMxNDU4PC9mbGFncz4KICAgICAgPHZhbHVlIHR5cGU9IjEiPjE8L3ZhbHVlPgogICAgICA8QmFzaWNFbnRyeT4KICAgICAgIDxuYW1lPlVzZXJkZWZOYW1lPC9uYW1lPgogICAgICAgPGZsYWdzPjEzMTk3MDwvZmxhZ3M+CiAgICAgICA8dmFsdWUgdHlwZT0iMyI+PC92YWx1ZT4KICAgICAgPC9CYXNpY0VudHJ5PgogICAgIDwvQmFzaWNFbnRyeT4KICAgICA8QmFzaWNFbnRyeT4KICAgICAgPG5hbWU+SGVpZ2h0PC9uYW1lPgogICAgICA8ZmxhZ3M+MTMxNDU4PC9mbGFncz4KICAgICAgPHZhbHVlIHR5cGU9IjEiPjE8L3ZhbHVlPgogICAgICA8QmFzaWNFbnRyeT4KICAgICAgIDxuYW1lPlVzZXJkZWZOYW1lPC9uYW1lPgogICAgICAgPGZsYWdzPjEzMTk3MDwvZmxhZ3M+CiAgICAgICA8dmFsdWUgdHlwZT0iMyI+PC92YWx1ZT4KICAgICAgPC9CYXNpY0VudHJ5PgogICAgIDwvQmFzaWNFbnRyeT4KICAgICA8QmFzaWNFbnRyeT4KICAgICAgPG5hbWU+V2lkdGg8L25hbWU+CiAgICAgIDxmbGFncz4xMzE0NTg8L2ZsYWdzPgogICAgICA8dmFsdWUgdHlwZT0iMSI+MTwvdmFsdWU+CiAgICAgIDxCYXNpY0VudHJ5PgogICAgICAgPG5hbWU+VXNlcmRlZk5hbWU8L25hbWU+CiAgICAgICA8ZmxhZ3M+MTMxOTcwPC9mbGFncz4KICAgICAgIDx2YWx1ZSB0eXBlPSIzIj48L3ZhbHVlPgogICAgICA8L0Jhc2ljRW50cnk+CiAgICAgPC9CYXNpY0VudHJ5PgogICAgPC9CYXNpY0VudHJ5PgogICAgPEJhc2ljRW50cnk+CiAgICAgPG5hbWU+UjI8L25hbWU+CiAgICAgPGZsYWdzPjEzMTIwMjwvZmxhZ3M+CiAgICAgPEJhc2ljRW50cnk+CiAgICAgIDxuYW1lPkFyZWE8L25hbWU+CiAgICAgIDxmbGFncz4xMzE0NTg8L2ZsYWdzPgogICAgICA8dmFsdWUgdHlwZT0iMSI+MTwvdmFsdWU+CiAgICAgIDxCYXNpY0VudHJ5PgogICAgICAgPG5hbWU+VXNlcmRlZk5hbWU8L25hbWU+CiAgICAgICA8ZmxhZ3M+MTMxOTcwPC9mbGFncz4KICAgICAgIDx2YWx1ZSB0eXBlPSIzIj48L3ZhbHVlPgogICAgICA8L0Jhc2ljRW50cnk+CiAgICAgPC9CYXNpY0VudHJ5PgogICAgIDxCYXNpY0VudHJ5PgogICAgICA8bmFtZT5IZWlnaHQ8L25hbWU+CiAgICAgIDxmbGFncz4xMzE0NTg8L2ZsYWdzPgogICAgICA8dmFsdWUgdHlwZT0iMSI+MTwvdmFsdWU+CiAgICAgIDxCYXNpY0VudHJ5PgogICAgICAgPG5hbWU+VXNlcmRlZk5hbWU8L25hbWU+CiAgICAgICA8ZmxhZ3M+MTMxOTcwPC9mbGFncz4KICAgICAgIDx2YWx1ZSB0eXBlPSIzIj48L3ZhbHVlPgogICAgICA8L0Jhc2ljRW50cnk+CiAgICAgPC9CYXNpY0VudHJ5PgogICAgIDxCYXNpY0VudHJ5PgogICAgICA8bmFtZT5XaWR0aDwvbmFtZT4KICAgICAgPGZsYWdzPjEzMTQ1ODwvZmxhZ3M+CiAgICAgIDx2YWx1ZSB0eXBlPSIxIj4xPC92YWx1ZT4KICAgICAgPEJhc2ljRW50cnk+CiAgICAgICA8bmFtZT5Vc2VyZGVmTmFtZTwvbmFtZT4KICAgICAgIDxmbGFncz4xMzE5NzA8L2ZsYWdzPgogICAgICAgPHZhbHVlIHR5cGU9IjMiPjwvdmFsdWU+CiAgICAgIDwvQmFzaWNFbnRyeT4KICAgICA8L0Jhc2ljRW50cnk+CiAgICA8L0Jhc2ljRW50cnk+CiAgIDwvQmFzaWNFbnRyeT4KICAgPEJhc2ljRW50cnk+CiAgICA8bmFtZT5MYXNlcnM8L25hbWU+CiAgICA8ZmxhZ3M+MTMxMjAyPC9mbGFncz4KICAgIDxCYXNpY0VudHJ5PgogICAgIDxuYW1lPkJsdWU8L25hbWU+CiAgICAgPGZsYWdzPjEzMTQ1ODwvZmxhZ3M+CiAgICAgPHZhbHVlIHR5cGU9IjEiPjE8L3ZhbHVlPgogICAgPC9CYXNpY0VudHJ5PgogICAgPEJhc2ljRW50cnk+CiAgICAgPG5hbWU+VXY8L25hbWU+CiAgICAgPGZsYWdzPjEzMTQ1ODwvZmxhZ3M+CiAgICAgPHZhbHVlIHR5cGU9IjEiPjE8L3ZhbHVlPgogICAgPC9CYXNpY0VudHJ5PgogICAgPEJhc2ljRW50cnk+CiAgICAgPG5hbWU+UmVkPC9uYW1lPgogICAgIDxmbGFncz4xMzE0NTg8L2ZsYWdzPgogICAgIDx2YWx1ZSB0eXBlPSIxIj4xPC92YWx1ZT4KICAgIDwvQmFzaWNFbnRyeT4KICAgPC9CYXNpY0VudHJ5PgogICA8QmFzaWNFbnRyeT4KICAgIDxuYW1lPkdhaW48L25hbWU+CiAgICA8ZmxhZ3M+MTMxMjAyPC9mbGFncz4KICAgIDxCYXNpY0VudHJ5PgogICAgIDxuYW1lPk1pbjwvbmFtZT4KICAgICA8ZmxhZ3M+MTMxNzE0PC9mbGFncz4KICAgICA8dmFsdWUgdHlwZT0iMiI+MTAwPC92YWx1ZT4KICAgIDwvQmFzaWNFbnRyeT4KICAgIDxCYXNpY0VudHJ5PgogICAgIDxuYW1lPk1heDwvbmFtZT4KICAgICA8ZmxhZ3M+MTMxNzE0PC9mbGFncz4KICAgICA8dmFsdWUgdHlwZT0iMiI+OTk5PC92YWx1ZT4KICAgIDwvQmFzaWNFbnRyeT4KICAgIDxCYXNpY0VudHJ5PgogICAgIDxuYW1lPlByZWNpc2lvbjwvbmFtZT4KICAgICA8ZmxhZ3M+MTMxNzE0PC9mbGFncz4KICAgICA8dmFsdWUgdHlwZT0iMiI+MjwvdmFsdWU+CiAgICA8L0Jhc2ljRW50cnk+CiAgIDwvQmFzaWNFbnRyeT4KICAgPEJhc2ljRW50cnk+CiAgICA8bmFtZT5UcmlnZ2VyPC9uYW1lPgogICAgPGZsYWdzPjEzMTk3MDwvZmxhZ3M+CiAgICA8dmFsdWUgdHlwZT0iMyI+RlNDPC92YWx1ZT4KICAgPC9CYXNpY0VudHJ5PgogICA8QmFzaWNFbnRyeT4KICAgIDxuYW1lPkFyZWFUcmlnZ2VyPC9uYW1lPgogICAgPGZsYWdzPjEzMTQ1ODwvZmxhZ3M+CiAgICA8dmFsdWUgdHlwZT0iMSI+MDwvdmFsdWU+CiAgIDwvQmFzaWNFbnRyeT4KICAgPEJhc2ljRW50cnk+CiAgICA8bmFtZT5TZWNvbmRhcnlUcmlnZ2VyPC9uYW1lPgogICAgPGZsYWdzPjEzMTQ1ODwvZmxhZ3M+CiAgICA8dmFsdWUgdHlwZT0iMSI+MTwvdmFsdWU+CiAgICA8QmFzaWNFbnRyeT4KICAgICA8bmFtZT5DaGFubmVsPC9uYW1lPgogICAgIDxmbGFncz4xMzE5NzA8L2ZsYWdzPgogICAgIDx2YWx1ZSB0eXBlPSIzIj5GU0M8L3ZhbHVlPgogICAgPC9CYXNpY0VudHJ5PgogICAgPEJhc2ljRW50cnk+CiAgICAgPG5hbWU+VmFsdWU8L25hbWU+CiAgICAgPGZsYWdzPjEzMTcxNDwvZmxhZ3M+CiAgICAgPHZhbHVlIHR5cGU9IjIiPjEyNTgyPC92YWx1ZT4KICAgIDwvQmFzaWNFbnRyeT4KICAgPC9CYXNpY0VudHJ5PgogICA8QmFzaWNFbnRyeT4KICAgIDxuYW1lPkJMQzwvbmFtZT4KICAgIDxmbGFncz4xMzE0NTg8L2ZsYWdzPgogICAgPHZhbHVlIHR5cGU9IjEiPjE8L3ZhbHVlPgogICA8L0Jhc2ljRW50cnk+CiAgIDxCYXNpY0VudHJ5PgogICAgPG5hbWU+U2NvcGVNb2RlPC9uYW1lPgogICAgPGZsYWdzPjEzMTcxNDwvZmxhZ3M+CiAgICA8dmFsdWUgdHlwZT0iMiI+MDwvdmFsdWU+CiAgICA8QmFzaWNFbnRyeT4KICAgICA8bmFtZT5MZW5ndGg8L25hbWU+CiAgICAgPGZsYWdzPjEzMTcxNDwvZmxhZ3M+CiAgICAgPHZhbHVlIHR5cGU9IjIiPjY0PC92YWx1ZT4KICAgIDwvQmFzaWNFbnRyeT4KICAgIDxCYXNpY0VudHJ5PgogICAgIDxuYW1lPlNhbXBsZVR5cGVJZDE8L25hbWU+CiAgICAgPGZsYWdzPjEzMTcxNDwvZmxhZ3M+CiAgICAgPHZhbHVlIHR5cGU9IjIiPjA8L3ZhbHVlPgogICAgPC9CYXNpY0VudHJ5PgogICAgPEJhc2ljRW50cnk+CiAgICAgPG5hbWU+U2FtcGxlVHlwZUlkMjwvbmFtZT4KICAgICA8ZmxhZ3M+MTMxNzE0PC9mbGFncz4KICAgICA8dmFsdWUgdHlwZT0iMiI+MjwvdmFsdWU+CiAgICA8L0Jhc2ljRW50cnk+CiAgIDwvQmFzaWNFbnRyeT4KICAgPEJhc2ljRW50cnk+CiAgICA8bmFtZT5GcGdhQ3RybFNldDwvbmFtZT4KICAgIDxmbGFncz4xMzE3MTQ8L2ZsYWdzPgogICAgPHZhbHVlIHR5cGU9IjIiPjE8L3ZhbHVlPgogICA8L0Jhc2ljRW50cnk+CiAgIDxCYXNpY0VudHJ5PgogICAgPG5hbWU+Q29uZmlndXJhdGlvbjwvbmFtZT4KICAgIDxmbGFncz4xMzE5NzA8L2ZsYWdzPgogICAgPHZhbHVlIHR5cGU9IjMiPkZMODwvdmFsdWU+CiAgIDwvQmFzaWNFbnRyeT4KICA8L0Jhc2ljRW50cnk+CiAgPEJhc2ljRW50cnk+CiAgIDxuYW1lPkNvbXBlbnNhdGlvbjwvbmFtZT4KICAgPGZsYWdzPjEzMTIwMjwvZmxhZ3M+CiAgIDxCYXNpY0VudHJ5PgogICAgPG5hbWU+TWF0cml4PC9uYW1lPgogICAgPGZsYWdzPjEzMTk3MDwvZmxhZ3M+CiAgICA8dmFsdWUgdHlwZT0iMyI+MQowCjAKMAowCjAKMAowCjAKMQowCjAKMAowCjAKMAowCjAKMQowCjAKMAowCjAKMAowCjAKMQowCjAKMAowCjAKMAowCjAKMQowCjAKMAowCjAKMAowCjAKMQowCjAKMAowCjAKMAowCjAKMQowCjAKMAowCjAKMAowCjAKMTwvdmFsdWU+CiAgIDwvQmFzaWNFbnRyeT4KICAgPEJhc2ljRW50cnk+CiAgICA8bmFtZT5BY3RpdmU8L25hbWU+CiAgICA8ZmxhZ3M+MTMxNzE0PC9mbGFncz4KICAgIDx2YWx1ZSB0eXBlPSIyIj4wPC92YWx1ZT4KICAgPC9CYXNpY0VudHJ5PgogIDwvQmFzaWNFbnRyeT4KIDwvQmFzaWNFbnRyeT4KIDxCYXNpY0VudHJ5PgogIDxuYW1lPlZhbGlkaXR5S2V5PC9uYW1lPgogIDxmbGFncz4xMzI3Mzg8L2ZsYWdzPgogIDx2YWx1ZSB0eXBlPSI2IiBzaXplPSIxMTIiPgpOd0F6QURjQU5BQmhBR0VBTkFBM0FESUFNZ0E1QURFQU1BQXpBR0VBTXdCZkFEQUFNQUF3QURBQVh3QXlBQzRBCk1RQXhBQzRBTVFBNEFERUFOd0F1QURFQU9RQTJBRElBTXdCZkFFMEFZUUJqQUhNQVVRQjFBR0VBYmdCMEFGOEEKTWdBd0FERUFPQUF4QURFQU1RQTBBQT09PC92YWx1ZT4KIDwvQmFzaWNFbnRyeT4KIDxCYXNpY0VudHJ5PgogIDxuYW1lPkNvbmZpZ1ZlcnNpb248L25hbWU+CiAgPGZsYWdzPjEzMTk3MDwvZmxhZ3M+CiAgPHZhbHVlIHR5cGU9IjMiPjAuNC4yNTwvdmFsdWU+CiA8L0Jhc2ljRW50cnk+CiA8QmFzaWNFbnRyeT4KICA8bmFtZT5GaWxlVHlwZTwvbmFtZT4KICA8ZmxhZ3M+MTMxOTcwPC9mbGFncz4KICA8dmFsdWUgdHlwZT0iMyI+RGV2aWNlPC92YWx1ZT4KIDwvQmFzaWNFbnRyeT4KIDxCYXNpY0VudHJ5PgogIDxuYW1lPkNoZWNrc3VtPC9uYW1lPgogIDxmbGFncz4xMzE4NDI8L2ZsYWdzPgogIDx2YWx1ZSB0eXBlPSIzIj5kMTRkMWUwNGJjMjY3YjhhMjBhZmQ1YzYwZDRhNGU2NjwvdmFsdWU+CiA8L0Jhc2ljRW50cnk+CjwvQmFzaWNFbnRyeT4K/@MB_ANALYSIS/PEJhc2ljRW50cnk+CiA8bmFtZT5Tb2Z0d2FyZTwvbmFtZT4KIDxmbGFncz42NTY2NjwvZmxhZ3M+CiA8QmFzaWNFbnRyeT4KICA8bmFtZT5WYWxpZGl0eUtleTwvbmFtZT4KICA8ZmxhZ3M+NjcyMDI8L2ZsYWdzPgogIDx2YWx1ZSB0eXBlPSI2IiBzaXplPSIxMTIiPgpOd0F6QURjQU5BQmhBR0VBTkFBM0FESUFNZ0E1QURFQU1BQXpBR0VBTXdCZkFEQUFNQUF3QURBQVh3QXlBQzRBCk1RQXhBQzRBTVFBNEFERUFOd0F1QURFQU9RQTJBRElBTXdCZkFFMEFZUUJqQUhNQVVRQjFBR0VBYmdCMEFGOEEKTWdBd0FERUFPQUF4QURFQU1RQTBBQT09PC92YWx1ZT4KIDwvQmFzaWNFbnRyeT4KIDxCYXNpY0VudHJ5PgogIDxuYW1lPkNvbmZpZ1ZlcnNpb248L25hbWU+CiAgPGZsYWdzPjY2NDM0PC9mbGFncz4KICA8dmFsdWUgdHlwZT0iMyI+MC40LjI1PC92YWx1ZT4KIDwvQmFzaWNFbnRyeT4KIDxCYXNpY0VudHJ5PgogIDxuYW1lPkFuYWx5c2lzPC9uYW1lPgogIDxmbGFncz42NTY2NjwvZmxhZ3M+CiAgPEJhc2ljRW50cnk+CiAgIDxuYW1lPlZhcnM8L25hbWU+CiAgIDxmbGFncz42NTY2NjwvZmxhZ3M+CiAgIDxCYXNpY0VudHJ5PgogICAgPG5hbWU+MTwvbmFtZT4KICAgIDxmbGFncz42NTY2NjwvZmxhZ3M+CiAgICA8QmFzaWNFbnRyeT4KICAgICA8bmFtZT5TYW1wbGVzPC9uYW1lPgogICAgIDxmbGFncz42NTY2NjwvZmxhZ3M+CiAgICAgPEJhc2ljRW50cnk+CiAgICAgIDxuYW1lPlAxPC9uYW1lPgogICAgICA8ZmxhZ3M+NjYxNzg8L2ZsYWdzPgogICAgICA8dmFsdWUgdHlwZT0iMiI+MTkzPC92YWx1ZT4KICAgICAgPEJhc2ljRW50cnk+CiAgICAgICA8bmFtZT5TYW1wbGVzPC9uYW1lPgogICAgICAgPGZsYWdzPjY1NjY2PC9mbGFncz4KICAgICAgIDxCYXNpY0VudHJ5PgogICAgICAgIDxuYW1lPlAyPC9uYW1lPgogICAgICAgIDxmbGFncz42NjE3ODwvZmxhZ3M+CiAgICAgICAgPHZhbHVlIHR5cGU9IjIiPjE5NDwvdmFsdWU+CiAgICAgICAgPEJhc2ljRW50cnk+CiAgICAgICAgIDxuYW1lPlNhbXBsZXM8L25hbWU+CiAgICAgICAgIDxmbGFncz42NTY2NjwvZmxhZ3M+CiAgICAgICAgIDxCYXNpY0VudHJ5PgogICAgICAgICAgPG5hbWU+UDM8L25hbWU+CiAgICAgICAgICA8ZmxhZ3M+NjYxNzg8L2ZsYWdzPgogICAgICAgICAgPHZhbHVlIHR5cGU9IjIiPjE5NTwvdmFsdWU+CiAgICAgICAgIDwvQmFzaWNFbnRyeT4KICAgICAgICAgPEJhc2ljRW50cnk+CiAgICAgICAgICA8bmFtZT5MUjM8L25hbWU+CiAgICAgICAgICA8ZmxhZ3M+NjYxNzg8L2ZsYWdzPgogICAgICAgICAgPHZhbHVlIHR5cGU9IjIiPjA8L3ZhbHVlPgogICAgICAgICA8L0Jhc2ljRW50cnk+CiAgICAgICAgIDxCYXNpY0VudHJ5PgogICAgICAgICAgPG5hbWU+VVIzPC9uYW1lPgogICAgICAgICAgPGZsYWdzPjY2MTc4PC9mbGFncz4KICAgICAgICAgIDx2YWx1ZSB0eXBlPSIyIj4wPC92YWx1ZT4KICAgICAgICAgPC9CYXNpY0VudHJ5PgogICAgICAgICA8QmFzaWNFbnRyeT4KICAgICAgICAgIDxuYW1lPlVMMzwvbmFtZT4KICAgICAgICAgIDxmbGFncz42NjE3ODwvZmxhZ3M+CiAgICAgICAgICA8dmFsdWUgdHlwZT0iMiI+MDwvdmFsdWU+CiAgICAgICAgIDwvQmFzaWNFbnRyeT4KICAgICAgICAgPEJhc2ljRW50cnk+CiAgICAgICAgICA8bmFtZT5MTDM8L25hbWU+CiAgICAgICAgICA8ZmxhZ3M+NjYxNzg8L2ZsYWdzPgogICAgICAgICAgPHZhbHVlIHR5cGU9IjIiPjA8L3ZhbHVlPgogICAgICAgICA8L0Jhc2ljRW50cnk+CiAgICAgICAgPC9CYXNpY0VudHJ5PgogICAgICAgPC9CYXNpY0VudHJ5PgogICAgICA8L0Jhc2ljRW50cnk+CiAgICAgPC9CYXNpY0VudHJ5PgogICAgPC9CYXNpY0VudHJ5PgogICA8L0Jhc2ljRW50cnk+CiAgPC9CYXNpY0VudHJ5PgogPC9CYXNpY0VudHJ5PgogPEJhc2ljRW50cnk+CiAgPG5hbWU+V2luZG93czwvbmFtZT4KICA8ZmxhZ3M+NjU2NjY8L2ZsYWdzPgogIDxCYXNpY0VudHJ5PgogICA8bmFtZT52aWV3NHQgMzwvbmFtZT4KICAgPGZsYWdzPjY2NDM0PC9mbGFncz4KICAgPHZhbHVlIHR5cGU9IjMiPldpbmRvdzwvdmFsdWU+CiAgIDxCYXNpY0VudHJ5PgogICAgPG5hbWU+UGFnZXM8L25hbWU+CiAgICA8ZmxhZ3M+NjY0MzQ8L2ZsYWdzPgogICAgPHZhbHVlIHR5cGU9IjMiPlBhZ2UxPC92YWx1ZT4KICAgIDxCYXNpY0VudHJ5PgogICAgIDxuYW1lPlBhZ2UxPC9uYW1lPgogICAgIDxmbGFncz42NTY2NjwvZmxhZ3M+CiAgICAgPEJhc2ljRW50cnk+CiAgICAgIDxuYW1lPldpZGdldHM8L25hbWU+CiAgICAgIDxmbGFncz42NjQzNDwvZmxhZ3M+CiAgICAgIDx2YWx1ZSB0eXBlPSIzIj5wbG90MjwvdmFsdWU+CiAgICAgIDxCYXNpY0VudHJ5PgogICAgICAgPG5hbWU+UGFnZU5vPC9uYW1lPgogICAgICAgPGZsYWdzPjY2NDM0PC9mbGFncz4KICAgICAgIDx2YWx1ZSB0eXBlPSIzIj5UZXh0PC92YWx1ZT4KICAgICAgIDxCYXNpY0VudHJ5PgogICAgICAgIDxuYW1lPldpZGdldFNpemU8L25hbWU+CiAgICAgICAgPGZsYWdzPjY1NjY2PC9mbGFncz4KICAgICAgICA8QmFzaWNFbnRyeT4KICAgICAgICAgPG5hbWU+V2lkdGg8L25hbWU+CiAgICAgICAgIDxmbGFncz42NjE3ODwvZmxhZ3M+CiAgICAgICAgIDx2YWx1ZSB0eXBlPSIyIj4xMDI0PC92YWx1ZT4KICAgICAgICA8L0Jhc2ljRW50cnk+CiAgICAgICAgPEJhc2ljRW50cnk+CiAgICAgICAgIDxuYW1lPkhlaWdodDwvbmFtZT4KICAgICAgICAgPGZsYWdzPjY2MTc4PC9mbGFncz4KICAgICAgICAgPHZhbHVlIHR5cGU9IjIiPjE1PC92YWx1ZT4KICAgICAgICA8L0Jhc2ljRW50cnk+CiAgICAgICA8L0Jhc2ljRW50cnk+CiAgICAgICA8QmFzaWNFbnRyeT4KICAgICAgICA8bmFtZT5XaWRnZXRQb3M8L25hbWU+CiAgICAgICAgPGZsYWdzPjY1NjY2PC9mbGFncz4KICAgICAgICA8QmFzaWNFbnRyeT4KICAgICAgICAgPG5hbWU+WDwvbmFtZT4KICAgICAgICAgPGZsYWdzPjY2MTc4PC9mbGFncz4KICAgICAgICAgPHZhbHVlIHR5cGU9IjIiPjM8L3ZhbHVlPgogICAgICAgIDwvQmFzaWNFbnRyeT4KICAgICAgICA8QmFzaWNFbnRyeT4KICAgICAgICAgPG5hbWU+WTwvbmFtZT4KICAgICAgICAgPGZsYWdzPjY2MTc4PC9mbGFncz4KICAgICAgICAgPHZhbHVlIHR5cGU9IjIiPjM8L3ZhbHVlPgogICAgICAgIDwvQmFzaWNFbnRyeT4KICAgICAgIDwvQmFzaWNFbnRyeT4KICAgICAgIDxCYXNpY0VudHJ5PgogICAgICAgIDxuYW1lPlRleHRWYWx1ZTwvbmFtZT4KICAgICAgICA8ZmxhZ3M+NjY0MzQ8L2ZsYWdzPgogICAgICAgIDx2YWx1ZSB0eXBlPSIzIj4mbHQ7YiZndDsxLzEmbHQ7L2ImZ3Q7PC92YWx1ZT4KICAgICAgIDwvQmFzaWNFbnRyeT4KICAgICAgPC9CYXNpY0VudHJ5PgogICAgICA8QmFzaWNFbnRyeT4KICAgICAgIDxuYW1lPnBsb3QwPC9uYW1lPgogICAgICAgPGZsYWdzPjY2NDM0PC9mbGFncz4KICAgICAgIDx2YWx1ZSB0eXBlPSIzIj5QbG90PC92YWx1ZT4KICAgICAgIDxCYXNpY0VudHJ5PgogICAgICAgIDxuYW1lPlZpZXdGZWF0dXJlczwvbmFtZT4KICAgICAgICA8ZmxhZ3M+NjY0MzQ8L2ZsYWdzPgogICAgICAgIDx2YWx1ZSB0eXBlPSIzIj5GU0MtQQpTU0MtQTwvdmFsdWU+CiAgICAgICA8L0Jhc2ljRW50cnk+CiAgICAgICA8QmFzaWNFbnRyeT4KICAgICAgICA8bmFtZT5WaWV3TXVsdGlMYXllcjwvbmFtZT4KICAgICAgICA8ZmxhZ3M+NjU5MjI8L2ZsYWdzPgogICAgICAgIDx2YWx1ZSB0eXBlPSIxIj4wPC92YWx1ZT4KICAgICAgIDwvQmFzaWNFbnRyeT4KICAgICAgIDxCYXNpY0VudHJ5PgogICAgICAgIDxuYW1lPlZpZXdTb3VyY2U8L25hbWU+CiAgICAgICAgPGZsYWdzPjY2NDM0PC9mbGFncz4KICAgICAgICA8dmFsdWUgdHlwZT0iMyI+MTpsaXZlPC92YWx1ZT4KICAgICAgIDwvQmFzaWNFbnRyeT4KICAgICAgIDxCYXNpY0VudHJ5PgogICAgICAgIDxuYW1lPlZpZXdQb3B1bGF0aW9uczwvbmFtZT4KICAgICAgICA8ZmxhZ3M+NjY0MzQ8L2ZsYWdzPgogICAgICAgIDx2YWx1ZSB0eXBlPSIzIj4xOmxpdmU8L3ZhbHVlPgogICAgICAgPC9CYXNpY0VudHJ5PgogICAgICAgPEJhc2ljRW50cnk+CiAgICAgICAgPG5hbWU+Vmlld01vZGU8L25hbWU+CiAgICAgICAgPGZsYWdzPjY2MTc4PC9mbGFncz4KICAgICAgICA8dmFsdWUgdHlwZT0iMiI+MDwvdmFsdWU+CiAgICAgICA8L0Jhc2ljRW50cnk+CiAgICAgICA8QmFzaWNFbnRyeT4KICAgICAgICA8bmFtZT5WaWV3QXhlczwvbmFtZT4KICAgICAgICA8ZmxhZ3M+NjY0MzQ8L2ZsYWdzPgogICAgICAgIDx2YWx1ZSB0eXBlPSIzIj5BcyBhY3F1aXJlZApBcyBhY3F1aXJlZDwvdmFsdWU+CiAgICAgICA8L0Jhc2ljRW50cnk+CiAgICAgICA8QmFzaWNFbnRyeT4KICAgICAgICA8bmFtZT5WaWV3Wm9vbTwvbmFtZT4KICAgICAgICA8ZmxhZ3M+NjY0MzQ8L2ZsYWdzPgogICAgICAgIDx2YWx1ZSB0eXBlPSIzIj4wLjAsMS4wCjAuMCwxLjA8L3ZhbHVlPgogICAgICAgPC9CYXNpY0VudHJ5PgogICAgICAgPEJhc2ljRW50cnk+CiAgICAgICAgPG5hbWU+Vmlld0hpZGVSZWdpb25zPC9uYW1lPgogICAgICAgIDxmbGFncz42NjE3ODwvZmxhZ3M+CiAgICAgICAgPHZhbHVlIHR5cGU9IjIiPjA8L3ZhbHVlPgogICAgICAgPC9CYXNpY0VudHJ5PgogICAgICAgPEJhc2ljRW50cnk+CiAgICAgICAgPG5hbWU+SGlzdG9ncmFtVXNlT3ZlcmxheTwvbmFtZT4KICAgICAgICA8ZmxhZ3M+NjYxNzg8L2ZsYWdzPgogICAgICAgIDx2YWx1ZSB0eXBlPSIyIj4wPC92YWx1ZT4KICAgICAgIDwvQmFzaWNFbnRyeT4KICAgICAgIDxCYXNpY0VudHJ5PgogICAgICAgIDxuYW1lPkhpc3RvZ3JhbU92ZXJsYXk8L25hbWU+CiAgICAgICAgPGZsYWdzPjY2NDM0PC9mbGFncz4KICAgICAgICA8dmFsdWUgdHlwZT0iMyI+CgoKCgoKCgoKPC92YWx1ZT4KICAgICAgIDwvQmFzaWNFbnRyeT4KICAgICAgIDxCYXNpY0VudHJ5PgogICAgICAgIDxuYW1lPkhpc3RvZ3JhbU92ZXJsYXlDb2xvcnM8L25hbWU+CiAgICAgICAgPGZsYWdzPjY2NDM0PC9mbGFncz4KICAgICAgICA8dmFsdWUgdHlwZT0iMyI+I2ZmYWE3ZgojZmZhYWZmCiNhYWZmN2YKIzk2ZDhlMQojYWFhYTdmCiNmZjg2NGEKI2ZjNTdmZgojNmJmZjQyCiM0MGJjZmYKI2EyYWEzNDwvdmFsdWU+CiAgICAgICA8L0Jhc2ljRW50cnk+CiAgICAgICA8QmFzaWNFbnRyeT4KICAgICAgICA8bmFtZT5WaWV3RGF0YUVuZDwvbmFtZT4KICAgICAgICA8ZmxhZ3M+NjYxNzg8L2ZsYWdzPgogICAgICAgIDx2YWx1ZSB0eXBlPSIyIj4yMTQ3NDgzNjQ3PC92YWx1ZT4KICAgICAgIDwvQmFzaWNFbnRyeT4KICAgICAgIDxCYXNpY0VudHJ5PgogICAgICAgIDxuYW1lPlZpZXdEYXRhU2tpcDwvbmFtZT4KICAgICAgICA8ZmxhZ3M+NjYxNzg8L2ZsYWdzPgogICAgICAgIDx2YWx1ZSB0eXBlPSIyIj4wPC92YWx1ZT4KICAgICAgIDwvQmFzaWNFbnRyeT4KICAgICAgIDxCYXNpY0VudHJ5PgogICAgICAgIDxuYW1lPlZpZXdEYXRhU3RhcnQ8L25hbWU+CiAgICAgICAgPGZsYWdzPjY2MTc4PC9mbGFncz4KICAgICAgICA8dmFsdWUgdHlwZT0iMiI+MDwvdmFsdWU+CiAgICAgICA8L0Jhc2ljRW50cnk+CiAgICAgICA8QmFzaWNFbnRyeT4KICAgICAgICA8bmFtZT5TY3JpcHRUZXh0PC9uYW1lPgogICAgICAgIDxmbGFncz42NjQzNDwvZmxhZ3M+CiAgICAgICAgPHZhbHVlIHR5cGU9IjMiPkVkaXQgdGV4dCB2aWEgUHJvcGVydGllczwvdmFsdWU+CiAgICAgICAgPEJhc2ljRW50cnk+CiAgICAgICAgIDxuYW1lPlByZWRlZmluZWRTY3JpcHRUZXh0PC9uYW1lPgogICAgICAgICA8ZmxhZ3M+NjY0MzQ8L2ZsYWdzPgogICAgICAgICA8dmFsdWUgdHlwZT0iMyI+PC92YWx1ZT4KICAgICAgICA8L0Jhc2ljRW50cnk+CiAgICAgICA8L0Jhc2ljRW50cnk+CiAgICAgICA8QmFzaWNFbnRyeT4KICAgICAgICA8bmFtZT5TY3JpcHRUZXh0QWxpZ25tZW50PC9uYW1lPgogICAgICAgIDxmbGFncz42NjE3ODwvZmxhZ3M+CiAgICAgICAgPHZhbHVlIHR5cGU9IjIiPjA8L3ZhbHVlPgogICAgICAgPC9CYXNpY0VudHJ5PgogICAgICAgPEJhc2ljRW50cnk+CiAgICAgICAgPG5hbWU+SGlzdG9ncmFtTm9ybWFsaXphdGlvbjwvbmFtZT4KICAgICAgICA8ZmxhZ3M+NjYxNzg8L2ZsYWdzPgogICAgICAgIDx2YWx1ZSB0eXBlPSIyIj4wPC92YWx1ZT4KICAgICAgIDwvQmFzaWNFbnRyeT4KICAgICAgIDxCYXNpY0VudHJ5PgogICAgICAgIDxuYW1lPkhpc3RvZ3JhbVBsb3RNb2RlPC9uYW1lPgogICAgICAgIDxmbGFncz42NjE3ODwvZmxhZ3M+CiAgICAgICAgPHZhbHVlIHR5cGU9IjIiPjA8L3ZhbHVlPgogICAgICAgPC9CYXNpY0VudHJ5PgogICAgICAgPEJhc2ljRW50cnk+CiAgICAgICAgPG5hbWU+SGlzdG9ncmFtU21vb3RoaW5nPC9uYW1lPgogICAgICAgIDxmbGFncz42NjE3ODwvZmxhZ3M+CiAgICAgICAgPHZhbHVlIHR5cGU9IjIiPjA8L3ZhbHVlPgogICAgICAgPC9CYXNpY0VudHJ5PgogICAgICAgPEJhc2ljRW50cnk+CiAgICAgICAgPG5hbWU+U3RhdGlzdGljRmVhdHVyZXM8L25hbWU+CiAgICAgICAgPGZsYWdzPjY2NDM0PC9mbGFncz4KICAgICAgICA8dmFsdWUgdHlwZT0iMyI+RlNDLUEKU1NDLUE8L3ZhbHVlPgogICAgICAgPC9CYXNpY0VudHJ5PgogICAgICAgPEJhc2ljRW50cnk+CiAgICAgICAgPG5hbWU+U3RhdGlzdGljUmVnaW9uRnVuY3M8L25hbWU+CiAgICAgICAgPGZsYWdzPjY2NDM0PC9mbGFncz4KICAgICAgICA8dmFsdWUgdHlwZT0iMyI+UGF0aAolLVQ8L3ZhbHVlPgogICAgICAgPC9CYXNpY0VudHJ5PgogICAgICAgPEJhc2ljRW50cnk+CiAgICAgICAgPG5hbWU+U3RhdGlzdGljRmVhdHVyZUZ1bmNzPC9uYW1lPgogICAgICAgIDxmbGFncz42NjQzNDwvZmxhZ3M+CiAgICAgICAgPHZhbHVlIHR5cGU9IjMiPjwvdmFsdWU+CiAgICAgICA8L0Jhc2ljRW50cnk+CiAgICAgICA8QmFzaWNFbnRyeT4KICAgICAgICA8bmFtZT5TdGF0aXN0aWNTb3VyY2VJbmZvPC9uYW1lPgogICAgICAgIDxmbGFncz42NTkyMjwvZmxhZ3M+CiAgICAgICAgPHZhbHVlIHR5cGU9IjEiPjE8L3ZhbHVlPgogICAgICAgPC9CYXNpY0VudHJ5PgogICAgICAgPEJhc2ljRW50cnk+CiAgICAgICAgPG5hbWU+U3RhdGlzdGljVGFibGU8L25hbWU+CiAgICAgICAgPGZsYWdzPjY1OTIyPC9mbGFncz4KICAgICAgICA8dmFsdWUgdHlwZT0iMSI+MTwvdmFsdWU+CiAgICAgICA8L0Jhc2ljRW50cnk+CiAgICAgICA8QmFzaWNFbnRyeT4KICAgICAgICA8bmFtZT5TdGF0aXN0aWNGZWF0dXJlTmFtZTwvbmFtZT4KICAgICAgICA8ZmxhZ3M+NjYxNzg8L2ZsYWdzPgogICAgICAgIDx2YWx1ZSB0eXBlPSIyIj4wPC92YWx1ZT4KICAgICAgIDwvQmFzaWNFbnRyeT4KICAgICAgIDxCYXNpY0VudHJ5PgogICAgICAgIDxuYW1lPkhlYXRtYXA8L25hbWU+CiAgICAgICAgPGZsYWdzPjY1NjY2PC9mbGFncz4KICAgICAgICA8QmFzaWNFbnRyeT4KICAgICAgICAgPG5hbWU+Q29sb3IxPC9uYW1lPgogICAgICAgICA8ZmxhZ3M+NjY0MzQ8L2ZsYWdzPgogICAgICAgICA8dmFsdWUgdHlwZT0iMyI+I2ZmMDAwMDwvdmFsdWU+CiAgICAgICAgPC9CYXNpY0VudHJ5PgogICAgICAgIDxCYXNpY0VudHJ5PgogICAgICAgICA8bmFtZT5Db2xvcjI8L25hbWU+CiAgICAgICAgIDxmbGFncz42NjQzNDwvZmxhZ3M+CiAgICAgICAgIDx2YWx1ZSB0eXBlPSIzIj4jMDBhYTAwPC92YWx1ZT4KICAgICAgICA8L0Jhc2ljRW50cnk+CiAgICAgICAgPEJhc2ljRW50cnk+CiAgICAgICAgIDxuYW1lPkNvbG9yMzwvbmFtZT4KICAgICAgICAgPGZsYWdzPjY2NDM0PC9mbGFncz4KICAgICAgICAgPHZhbHVlIHR5cGU9IjMiPiNmZmZmMDA8L3ZhbHVlPgogICAgICAgIDwvQmFzaWNFbnRyeT4KICAgICAgICA8QmFzaWNFbnRyeT4KICAgICAgICAgPG5hbWU+Q29sb3I0PC9uYW1lPgogICAgICAgICA8ZmxhZ3M+NjY0MzQ8L2ZsYWdzPgogICAgICAgICA8dmFsdWUgdHlwZT0iMyI+IzMzMzNmZjwvdmFsdWU+CiAgICAgICAgPC9CYXNpY0VudHJ5PgogICAgICAgIDxCYXNpY0VudHJ5PgogICAgICAgICA8bmFtZT5UaHJlc2hvbGQxPC9uYW1lPgogICAgICAgICA8ZmxhZ3M+Njc0NTg8L2ZsYWdzPgogICAgICAgICA8dmFsdWUgdHlwZT0iNyI+MTwvdmFsdWU+CiAgICAgICAgPC9CYXNpY0VudHJ5PgogICAgICAgIDxCYXNpY0VudHJ5PgogICAgICAgICA8bmFtZT5UaHJlc2hvbGQyPC9uYW1lPgogICAgICAgICA8ZmxhZ3M+Njc0NTg8L2ZsYWdzPgogICAgICAgICA8dmFsdWUgdHlwZT0iNyI+MTAwPC92YWx1ZT4KICAgICAgICA8L0Jhc2ljRW50cnk+CiAgICAgICAgPEJhc2ljRW50cnk+CiAgICAgICAgIDxuYW1lPlJlZ2lvbjwvbmFtZT4KICAgICAgICAgPGZsYWdzPjY2NDM0PC9mbGFncz4KICAgICAgICAgPHZhbHVlIHR5cGU9IjMiPmxpdmU8L3ZhbHVlPgogICAgICAgIDwvQmFzaWNFbnRyeT4KICAgICAgICA8QmFzaWNFbnRyeT4KICAgICAgICAgPG5hbWU+UmVnaW9uRnVuY3Rpb248L25hbWU+CiAgICAgICAgIDxmbGFncz42NjQzNDwvZmxhZ3M+CiAgICAgICAgIDx2YWx1ZSB0eXBlPSIzIj5Db3VudDwvdmFsdWU+CiAgICAgICAgPC9CYXNpY0VudHJ5PgogICAgICAgIDxCYXNpY0VudHJ5PgogICAgICAgICA8bmFtZT5GZWF0dXJlPC9uYW1lPgogICAgICAgICA8ZmxhZ3M+NjY0MzQ8L2ZsYWdzPgogICAgICAgICA8dmFsdWUgdHlwZT0iMyI+RlNDLUE8L3ZhbHVlPgogICAgICAgIDwvQmFzaWNFbnRyeT4KICAgICAgICA8QmFzaWNFbnRyeT4KICAgICAgICAgPG5hbWU+RmVhdHVyZUZ1bmN0aW9uPC9uYW1lPgogICAgICAgICA8ZmxhZ3M+NjY0MzQ8L2ZsYWdzPgogICAgICAgICA8dmFsdWUgdHlwZT0iMyI+TWVhbjwvdmFsdWU+CiAgICAgICAgPC9CYXNpY0VudHJ5PgogICAgICAgIDxCYXNpY0VudHJ5PgogICAgICAgICA8bmFtZT5Nb2RlPC9uYW1lPgogICAgICAgICA8ZmxhZ3M+NjYxNzg8L2ZsYWdzPgogICAgICAgICA8dmFsdWUgdHlwZT0iMiI+MDwvdmFsdWU+CiAgICAgICAgPC9CYXNpY0VudHJ5PgogICAgICAgIDxCYXNpY0VudHJ5PgogICAgICAgICA8bmFtZT5GdW5jdGlvbjwvbmFtZT4KICAgICAgICAgPGZsYWdzPjY2MTc4PC9mbGFncz4KICAgICAgICAgPHZhbHVlIHR5cGU9IjIiPjE8L3ZhbHVlPgogICAgICAgIDwvQmFzaWNFbnRyeT4KICAgICAgICA8QmFzaWNFbnRyeT4KICAgICAgICAgPG5hbWU+RGlzYWJsZWRHcm91cHM8L25hbWU+CiAgICAgICAgIDxmbGFncz42NjQzNDwvZmxhZ3M+CiAgICAgICAgIDx2YWx1ZSB0eXBlPSIzIj48L3ZhbHVlPgogICAgICAgIDwvQmFzaWNFbnRyeT4KICAgICAgIDwvQmFzaWNFbnRyeT4KICAgICAgIDxCYXNpY0VudHJ5PgogICAgICAgIDxuYW1lPlZpZXdIZWlnaHQ8L25hbWU+CiAgICAgICAgPGZsYWdzPjY2MTc4PC9mbGFncz4KICAgICAgICA8dmFsdWUgdHlwZT0iMiI+MTQ4PC92YWx1ZT4KICAgICAgIDwvQmFzaWNFbnRyeT4KICAgICAgIDxCYXNpY0VudHJ5PgogICAgICAgIDxuYW1lPlZpZXdXaWR0aDwvbmFtZT4KICAgICAgICA8ZmxhZ3M+NjYxNzg8L2ZsYWdzPgogICAgICAgIDx2YWx1ZSB0eXBlPSIyIj4xNDg8L3ZhbHVlPgogICAgICAgPC9CYXNpY0VudHJ5PgogICAgICAgPEJhc2ljRW50cnk+CiAgICAgICAgPG5hbWU+V2lkZ2V0UG9zPC9uYW1lPgogICAgICAgIDxmbGFncz42NTY2NjwvZmxhZ3M+CiAgICAgICAgPEJhc2ljRW50cnk+CiAgICAgICAgIDxuYW1lPlg8L25hbWU+CiAgICAgICAgIDxmbGFncz42NjE3ODwvZmxhZ3M+CiAgICAgICAgIDx2YWx1ZSB0eXBlPSIyIj4xMzwvdmFsdWU+CiAgICAgICAgPC9CYXNpY0VudHJ5PgogICAgICAgIDxCYXNpY0VudHJ5PgogICAgICAgICA8bmFtZT5ZPC9uYW1lPgogICAgICAgICA8ZmxhZ3M+NjYxNzg8L2ZsYWdzPgogICAgICAgICA8dmFsdWUgdHlwZT0iMiI+MTU8L3ZhbHVlPgogICAgICAgIDwvQmFzaWNFbnRyeT4KICAgICAgIDwvQmFzaWNFbnRyeT4KICAgICAgIDxCYXNpY0VudHJ5PgogICAgICAgIDxuYW1lPldpZGdldFNpemU8L25hbWU+CiAgICAgICAgPGZsYWdzPjY1NjY2PC9mbGFncz4KICAgICAgICA8QmFzaWNFbnRyeT4KICAgICAgICAgPG5hbWU+V2lkdGg8L25hbWU+CiAgICAgICAgIDxmbGFncz42NjE3ODwvZmxhZ3M+CiAgICAgICAgIDx2YWx1ZSB0eXBlPSIyIj4yMzQ8L3ZhbHVlPgogICAgICAgIDwvQmFzaWNFbnRyeT4KICAgICAgICA8QmFzaWNFbnRyeT4KICAgICAgICAgPG5hbWU+SGVpZ2h0PC9uYW1lPgogICAgICAgICA8ZmxhZ3M+NjYxNzg8L2ZsYWdzPgogICAgICAgICA8dmFsdWUgdHlwZT0iMiI+MjA5PC92YWx1ZT4KICAgICAgICA8L0Jhc2ljRW50cnk+CiAgICAgICA8L0Jhc2ljRW50cnk+CiAgICAgIDwvQmFzaWNFbnRyeT4KICAgICAgPEJhc2ljRW50cnk+CiAgICAgICA8bmFtZT5wbG90MTwvbmFtZT4KICAgICAgIDxmbGFncz42NjQzNDwvZmxhZ3M+CiAgICAgICA8dmFsdWUgdHlwZT0iMyI+UGxvdDwvdmFsdWU+CiAgICAgICA8QmFzaWNFbnRyeT4KICAgICAgICA8bmFtZT5WaWV3RmVhdHVyZXM8L25hbWU+CiAgICAgICAgPGZsYWdzPjY2NDM0PC9mbGFncz4KICAgICAgICA8dmFsdWUgdHlwZT0iMyI+RlNDLUEKRlNDLUg8L3ZhbHVlPgogICAgICAgPC9CYXNpY0VudHJ5PgogICAgICAgPEJhc2ljRW50cnk+CiAgICAgICAgPG5hbWU+Vmlld011bHRpTGF5ZXI8L25hbWU+CiAgICAgICAgPGZsYWdzPjY1OTIyPC9mbGFncz4KICAgICAgICA8dmFsdWUgdHlwZT0iMSI+MDwvdmFsdWU+CiAgICAgICA8L0Jhc2ljRW50cnk+CiAgICAgICA8QmFzaWNFbnRyeT4KICAgICAgICA8bmFtZT5WaWV3U291cmNlPC9uYW1lPgogICAgICAgIDxmbGFncz42NjQzNDwvZmxhZ3M+CiAgICAgICAgPHZhbHVlIHR5cGU9IjMiPjE6bGl2ZVxQMTwvdmFsdWU+CiAgICAgICA8L0Jhc2ljRW50cnk+CiAgICAgICA8QmFzaWNFbnRyeT4KICAgICAgICA8bmFtZT5WaWV3UG9wdWxhdGlvbnM8L25hbWU+CiAgICAgICAgPGZsYWdzPjY2NDM0PC9mbGFncz4KICAgICAgICA8dmFsdWUgdHlwZT0iMyI+MTpsaXZlXFAxPC92YWx1ZT4KICAgICAgIDwvQmFzaWNFbnRyeT4KICAgICAgIDxCYXNpY0VudHJ5PgogICAgICAgIDxuYW1lPlZpZXdNb2RlPC9uYW1lPgogICAgICAgIDxmbGFncz42NjE3ODwvZmxhZ3M+CiAgICAgICAgPHZhbHVlIHR5cGU9IjIiPjE8L3ZhbHVlPgogICAgICAgPC9CYXNpY0VudHJ5PgogICAgICAgPEJhc2ljRW50cnk+CiAgICAgICAgPG5hbWU+Vmlld0F4ZXM8L25hbWU+CiAgICAgICAgPGZsYWdzPjY2NDM0PC9mbGFncz4KICAgICAgICA8dmFsdWUgdHlwZT0iMyI+QXMgYWNxdWlyZWQKQXMgYWNxdWlyZWQ8L3ZhbHVlPgogICAgICAgPC9CYXNpY0VudHJ5PgogICAgICAgPEJhc2ljRW50cnk+CiAgICAgICAgPG5hbWU+Vmlld1pvb208L25hbWU+CiAgICAgICAgPGZsYWdzPjY2NDM0PC9mbGFncz4KICAgICAgICA8dmFsdWUgdHlwZT0iMyI+MC4wLDEuMAowLjAsMS4wPC92YWx1ZT4KICAgICAgIDwvQmFzaWNFbnRyeT4KICAgICAgIDxCYXNpY0VudHJ5PgogICAgICAgIDxuYW1lPlZpZXdIaWRlUmVnaW9uczwvbmFtZT4KICAgICAgICA8ZmxhZ3M+NjYxNzg8L2ZsYWdzPgogICAgICAgIDx2YWx1ZSB0eXBlPSIyIj4wPC92YWx1ZT4KICAgICAgIDwvQmFzaWNFbnRyeT4KICAgICAgIDxCYXNpY0VudHJ5PgogICAgICAgIDxuYW1lPkhpc3RvZ3JhbVVzZU92ZXJsYXk8L25hbWU+CiAgICAgICAgPGZsYWdzPjY2MTc4PC9mbGFncz4KICAgICAgICA8dmFsdWUgdHlwZT0iMiI+MDwvdmFsdWU+CiAgICAgICA8L0Jhc2ljRW50cnk+CiAgICAgICA8QmFzaWNFbnRyeT4KICAgICAgICA8bmFtZT5IaXN0b2dyYW1PdmVybGF5PC9uYW1lPgogICAgICAgIDxmbGFncz42NjQzNDwvZmxhZ3M+CiAgICAgICAgPHZhbHVlIHR5cGU9IjMiPmxpdmUKbGl2ZQpsaXZlCmxpdmUKbGl2ZQpsaXZlCmxpdmUKbGl2ZQpsaXZlCmxpdmU8L3ZhbHVlPgogICAgICAgPC9CYXNpY0VudHJ5PgogICAgICAgPEJhc2ljRW50cnk+CiAgICAgICAgPG5hbWU+SGlzdG9ncmFtT3ZlcmxheUNvbG9yczwvbmFtZT4KICAgICAgICA8ZmxhZ3M+NjY0MzQ8L2ZsYWdzPgogICAgICAgIDx2YWx1ZSB0eXBlPSIzIj4jZmZhYTdmCiNmZmFhZmYKI2FhZmY3ZgojOTZkOGUxCiNhYWFhN2YKI2ZmODY0YQojZmM1N2ZmCiM2YmZmNDIKIzQwYmNmZgojYTJhYTM0PC92YWx1ZT4KICAgICAgIDwvQmFzaWNFbnRyeT4KICAgICAgIDxCYXNpY0VudHJ5PgogICAgICAgIDxuYW1lPlZpZXdEYXRhRW5kPC9uYW1lPgogICAgICAgIDxmbGFncz42NjE3ODwvZmxhZ3M+CiAgICAgICAgPHZhbHVlIHR5cGU9IjIiPjIxNDc0ODM2NDc8L3ZhbHVlPgogICAgICAgPC9CYXNpY0VudHJ5PgogICAgICAgPEJhc2ljRW50cnk+CiAgICAgICAgPG5hbWU+Vmlld0RhdGFTa2lwPC9uYW1lPgogICAgICAgIDxmbGFncz42NjE3ODwvZmxhZ3M+CiAgICAgICAgPHZhbHVlIHR5cGU9IjIiPjA8L3ZhbHVlPgogICAgICAgPC9CYXNpY0VudHJ5PgogICAgICAgPEJhc2ljRW50cnk+CiAgICAgICAgPG5hbWU+Vmlld0RhdGFTdGFydDwvbmFtZT4KICAgICAgICA8ZmxhZ3M+NjYxNzg8L2ZsYWdzPgogICAgICAgIDx2YWx1ZSB0eXBlPSIyIj4wPC92YWx1ZT4KICAgICAgIDwvQmFzaWNFbnRyeT4KICAgICAgIDxCYXNpY0VudHJ5PgogICAgICAgIDxuYW1lPlNjcmlwdFRleHQ8L25hbWU+CiAgICAgICAgPGZsYWdzPjY2NDM0PC9mbGFncz4KICAgICAgICA8dmFsdWUgdHlwZT0iMyI+RWRpdCB0ZXh0IHZpYSBQcm9wZXJ0aWVzPC92YWx1ZT4KICAgICAgICA8QmFzaWNFbnRyeT4KICAgICAgICAgPG5hbWU+UHJlZGVmaW5lZFNjcmlwdFRleHQ8L25hbWU+CiAgICAgICAgIDxmbGFncz42NjQzNDwvZmxhZ3M+CiAgICAgICAgIDx2YWx1ZSB0eXBlPSIzIj48L3ZhbHVlPgogICAgICAgIDwvQmFzaWNFbnRyeT4KICAgICAgIDwvQmFzaWNFbnRyeT4KICAgICAgIDxCYXNpY0VudHJ5PgogICAgICAgIDxuYW1lPlNjcmlwdFRleHRBbGlnbm1lbnQ8L25hbWU+CiAgICAgICAgPGZsYWdzPjY2MTc4PC9mbGFncz4KICAgICAgICA8dmFsdWUgdHlwZT0iMiI+MDwvdmFsdWU+CiAgICAgICA8L0Jhc2ljRW50cnk+CiAgICAgICA8QmFzaWNFbnRyeT4KICAgICAgICA8bmFtZT5IaXN0b2dyYW1Ob3JtYWxpemF0aW9uPC9uYW1lPgogICAgICAgIDxmbGFncz42NjE3ODwvZmxhZ3M+CiAgICAgICAgPHZhbHVlIHR5cGU9IjIiPjA8L3ZhbHVlPgogICAgICAgPC9CYXNpY0VudHJ5PgogICAgICAgPEJhc2ljRW50cnk+CiAgICAgICAgPG5hbWU+SGlzdG9ncmFtUGxvdE1vZGU8L25hbWU+CiAgICAgICAgPGZsYWdzPjY2MTc4PC9mbGFncz4KICAgICAgICA8dmFsdWUgdHlwZT0iMiI+MDwvdmFsdWU+CiAgICAgICA8L0Jhc2ljRW50cnk+CiAgICAgICA8QmFzaWNFbnRyeT4KICAgICAgICA8bmFtZT5IaXN0b2dyYW1TbW9vdGhpbmc8L25hbWU+CiAgICAgICAgPGZsYWdzPjY2MTc4PC9mbGFncz4KICAgICAgICA8dmFsdWUgdHlwZT0iMiI+MDwvdmFsdWU+CiAgICAgICA8L0Jhc2ljRW50cnk+CiAgICAgICA8QmFzaWNFbnRyeT4KICAgICAgICA8bmFtZT5TdGF0aXN0aWNGZWF0dXJlczwvbmFtZT4KICAgICAgICA8ZmxhZ3M+NjY0MzQ8L2ZsYWdzPgogICAgICAgIDx2YWx1ZSB0eXBlPSIzIj5GU0MtQQpGU0MtSDwvdmFsdWU+CiAgICAgICA8L0Jhc2ljRW50cnk+CiAgICAgICA8QmFzaWNFbnRyeT4KICAgICAgICA8bmFtZT5TdGF0aXN0aWNSZWdpb25GdW5jczwvbmFtZT4KICAgICAgICA8ZmxhZ3M+NjY0MzQ8L2ZsYWdzPgogICAgICAgIDx2YWx1ZSB0eXBlPSIzIj5QYXRoCiUtIzwvdmFsdWU+CiAgICAgICA8L0Jhc2ljRW50cnk+CiAgICAgICA8QmFzaWNFbnRyeT4KICAgICAgICA8bmFtZT5TdGF0aXN0aWNGZWF0dXJlRnVuY3M8L25hbWU+CiAgICAgICAgPGZsYWdzPjY2NDM0PC9mbGFncz4KICAgICAgICA8dmFsdWUgdHlwZT0iMyI+PC92YWx1ZT4KICAgICAgIDwvQmFzaWNFbnRyeT4KICAgICAgIDxCYXNpY0VudHJ5PgogICAgICAgIDxuYW1lPlN0YXRpc3RpY1NvdXJjZUluZm88L25hbWU+CiAgICAgICAgPGZsYWdzPjY1OTIyPC9mbGFncz4KICAgICAgICA8dmFsdWUgdHlwZT0iMSI+MTwvdmFsdWU+CiAgICAgICA8L0Jhc2ljRW50cnk+CiAgICAgICA8QmFzaWNFbnRyeT4KICAgICAgICA8bmFtZT5TdGF0aXN0aWNUYWJsZTwvbmFtZT4KICAgICAgICA8ZmxhZ3M+NjU5MjI8L2ZsYWdzPgogICAgICAgIDx2YWx1ZSB0eXBlPSIxIj4xPC92YWx1ZT4KICAgICAgIDwvQmFzaWNFbnRyeT4KICAgICAgIDxCYXNpY0VudHJ5PgogICAgICAgIDxuYW1lPlN0YXRpc3RpY0ZlYXR1cmVOYW1lPC9uYW1lPgogICAgICAgIDxmbGFncz42NjE3ODwvZmxhZ3M+CiAgICAgICAgPHZhbHVlIHR5cGU9IjIiPjA8L3ZhbHVlPgogICAgICAgPC9CYXNpY0VudHJ5PgogICAgICAgPEJhc2ljRW50cnk+CiAgICAgICAgPG5hbWU+SGVhdG1hcDwvbmFtZT4KICAgICAgICA8ZmxhZ3M+NjU2NjY8L2ZsYWdzPgogICAgICAgIDxCYXNpY0VudHJ5PgogICAgICAgICA8bmFtZT5Db2xvcjE8L25hbWU+CiAgICAgICAgIDxmbGFncz42NjQzNDwvZmxhZ3M+CiAgICAgICAgIDx2YWx1ZSB0eXBlPSIzIj4jZmYwMDAwPC92YWx1ZT4KICAgICAgICA8L0Jhc2ljRW50cnk+CiAgICAgICAgPEJhc2ljRW50cnk+CiAgICAgICAgIDxuYW1lPkNvbG9yMjwvbmFtZT4KICAgICAgICAgPGZsYWdzPjY2NDM0PC9mbGFncz4KICAgICAgICAgPHZhbHVlIHR5cGU9IjMiPiMwMGFhMDA8L3ZhbHVlPgogICAgICAgIDwvQmFzaWNFbnRyeT4KICAgICAgICA8QmFzaWNFbnRyeT4KICAgICAgICAgPG5hbWU+Q29sb3IzPC9uYW1lPgogICAgICAgICA8ZmxhZ3M+NjY0MzQ8L2ZsYWdzPgogICAgICAgICA8dmFsdWUgdHlwZT0iMyI+I2ZmZmYwMDwvdmFsdWU+CiAgICAgICAgPC9CYXNpY0VudHJ5PgogICAgICAgIDxCYXNpY0VudHJ5PgogICAgICAgICA8bmFtZT5Db2xvcjQ8L25hbWU+CiAgICAgICAgIDxmbGFncz42NjQzNDwvZmxhZ3M+CiAgICAgICAgIDx2YWx1ZSB0eXBlPSIzIj4jMzMzM2ZmPC92YWx1ZT4KICAgICAgICA8L0Jhc2ljRW50cnk+CiAgICAgICAgPEJhc2ljRW50cnk+CiAgICAgICAgIDxuYW1lPlRocmVzaG9sZDE8L25hbWU+CiAgICAgICAgIDxmbGFncz42NzQ1ODwvZmxhZ3M+CiAgICAgICAgIDx2YWx1ZSB0eXBlPSI3Ij4xPC92YWx1ZT4KICAgICAgICA8L0Jhc2ljRW50cnk+CiAgICAgICAgPEJhc2ljRW50cnk+CiAgICAgICAgIDxuYW1lPlRocmVzaG9sZDI8L25hbWU+CiAgICAgICAgIDxmbGFncz42NzQ1ODwvZmxhZ3M+CiAgICAgICAgIDx2YWx1ZSB0eXBlPSI3Ij4xMDA8L3ZhbHVlPgogICAgICAgIDwvQmFzaWNFbnRyeT4KICAgICAgICA8QmFzaWNFbnRyeT4KICAgICAgICAgPG5hbWU+UmVnaW9uPC9uYW1lPgogICAgICAgICA8ZmxhZ3M+NjY0MzQ8L2ZsYWdzPgogICAgICAgICA8dmFsdWUgdHlwZT0iMyI+bGl2ZVxQMTwvdmFsdWU+CiAgICAgICAgPC9CYXNpY0VudHJ5PgogICAgICAgIDxCYXNpY0VudHJ5PgogICAgICAgICA8bmFtZT5SZWdpb25GdW5jdGlvbjwvbmFtZT4KICAgICAgICAgPGZsYWdzPjY2NDM0PC9mbGFncz4KICAgICAgICAgPHZhbHVlIHR5cGU9IjMiPkNvdW50PC92YWx1ZT4KICAgICAgICA8L0Jhc2ljRW50cnk+CiAgICAgICAgPEJhc2ljRW50cnk+CiAgICAgICAgIDxuYW1lPkZlYXR1cmU8L25hbWU+CiAgICAgICAgIDxmbGFncz42NjQzNDwvZmxhZ3M+CiAgICAgICAgIDx2YWx1ZSB0eXBlPSIzIj5GU0MtQTwvdmFsdWU+CiAgICAgICAgPC9CYXNpY0VudHJ5PgogICAgICAgIDxCYXNpY0VudHJ5PgogICAgICAgICA8bmFtZT5GZWF0dXJlRnVuY3Rpb248L25hbWU+CiAgICAgICAgIDxmbGFncz42NjQzNDwvZmxhZ3M+CiAgICAgICAgIDx2YWx1ZSB0eXBlPSIzIj5NZWFuPC92YWx1ZT4KICAgICAgICA8L0Jhc2ljRW50cnk+CiAgICAgICAgPEJhc2ljRW50cnk+CiAgICAgICAgIDxuYW1lPk1vZGU8L25hbWU+CiAgICAgICAgIDxmbGFncz42NjE3ODwvZmxhZ3M+CiAgICAgICAgIDx2YWx1ZSB0eXBlPSIyIj4wPC92YWx1ZT4KICAgICAgICA8L0Jhc2ljRW50cnk+CiAgICAgICAgPEJhc2ljRW50cnk+CiAgICAgICAgIDxuYW1lPkZ1bmN0aW9uPC9uYW1lPgogICAgICAgICA8ZmxhZ3M+NjYxNzg8L2ZsYWdzPgogICAgICAgICA8dmFsdWUgdHlwZT0iMiI+MTwvdmFsdWU+CiAgICAgICAgPC9CYXNpY0VudHJ5PgogICAgICAgIDxCYXNpY0VudHJ5PgogICAgICAgICA8bmFtZT5EaXNhYmxlZEdyb3VwczwvbmFtZT4KICAgICAgICAgPGZsYWdzPjY2NDM0PC9mbGFncz4KICAgICAgICAgPHZhbHVlIHR5cGU9IjMiPjwvdmFsdWU+CiAgICAgICAgPC9CYXNpY0VudHJ5PgogICAgICAgPC9CYXNpY0VudHJ5PgogICAgICAgPEJhc2ljRW50cnk+CiAgICAgICAgPG5hbWU+Vmlld0hlaWdodDwvbmFtZT4KICAgICAgICA8ZmxhZ3M+NjYxNzg8L2ZsYWdzPgogICAgICAgIDx2YWx1ZSB0eXBlPSIyIj4xNDg8L3ZhbHVlPgogICAgICAgPC9CYXNpY0VudHJ5PgogICAgICAgPEJhc2ljRW50cnk+CiAgICAgICAgPG5hbWU+Vmlld1dpZHRoPC9uYW1lPgogICAgICAgIDxmbGFncz42NjE3ODwvZmxhZ3M+CiAgICAgICAgPHZhbHVlIHR5cGU9IjIiPjE0ODwvdmFsdWU+CiAgICAgICA8L0Jhc2ljRW50cnk+CiAgICAgICA8QmFzaWNFbnRyeT4KICAgICAgICA8bmFtZT5XaWRnZXRQb3M8L25hbWU+CiAgICAgICAgPGZsYWdzPjY1NjY2PC9mbGFncz4KICAgICAgICA8QmFzaWNFbnRyeT4KICAgICAgICAgPG5hbWU+WDwvbmFtZT4KICAgICAgICAgPGZsYWdzPjY2MTc4PC9mbGFncz4KICAgICAgICAgPHZhbHVlIHR5cGU9IjIiPjI0NzwvdmFsdWU+CiAgICAgICAgPC9CYXNpY0VudHJ5PgogICAgICAgIDxCYXNpY0VudHJ5PgogICAgICAgICA8bmFtZT5ZPC9uYW1lPgogICAgICAgICA8ZmxhZ3M+NjYxNzg8L2ZsYWdzPgogICAgICAgICA8dmFsdWUgdHlwZT0iMiI+MTU8L3ZhbHVlPgogICAgICAgIDwvQmFzaWNFbnRyeT4KICAgICAgIDwvQmFzaWNFbnRyeT4KICAgICAgIDxCYXNpY0VudHJ5PgogICAgICAgIDxuYW1lPldpZGdldFNpemU8L25hbWU+CiAgICAgICAgPGZsYWdzPjY1NjY2PC9mbGFncz4KICAgICAgICA8QmFzaWNFbnRyeT4KICAgICAgICAgPG5hbWU+V2lkdGg8L25hbWU+CiAgICAgICAgIDxmbGFncz42NjE3ODwvZmxhZ3M+CiAgICAgICAgIDx2YWx1ZSB0eXBlPSIyIj4yMzQ8L3ZhbHVlPgogICAgICAgIDwvQmFzaWNFbnRyeT4KICAgICAgICA8QmFzaWNFbnRyeT4KICAgICAgICAgPG5hbWU+SGVpZ2h0PC9uYW1lPgogICAgICAgICA8ZmxhZ3M+NjYxNzg8L2ZsYWdzPgogICAgICAgICA8dmFsdWUgdHlwZT0iMiI+MjA5PC92YWx1ZT4KICAgICAgICA8L0Jhc2ljRW50cnk+CiAgICAgICA8L0Jhc2ljRW50cnk+CiAgICAgIDwvQmFzaWNFbnRyeT4KICAgICAgPEJhc2ljRW50cnk+CiAgICAgICA8bmFtZT5wbG90MjwvbmFtZT4KICAgICAgIDxmbGFncz42NjQzNDwvZmxhZ3M+CiAgICAgICA8dmFsdWUgdHlwZT0iMyI+UGxvdDwvdmFsdWU+CiAgICAgICA8QmFzaWNFbnRyeT4KICAgICAgICA8bmFtZT5WaWV3RmVhdHVyZXM8L25hbWU+CiAgICAgICAgPGZsYWdzPjY2NDM0PC9mbGFncz4KICAgICAgICA8dmFsdWUgdHlwZT0iMyI+QjEtQQpWMS1BPC92YWx1ZT4KICAgICAgIDwvQmFzaWNFbnRyeT4KICAgICAgIDxCYXNpY0VudHJ5PgogICAgICAgIDxuYW1lPlZpZXdNdWx0aUxheWVyPC9uYW1lPgogICAgICAgIDxmbGFncz42NTkyMjwvZmxhZ3M+CiAgICAgICAgPHZhbHVlIHR5cGU9IjEiPjA8L3ZhbHVlPgogICAgICAgPC9CYXNpY0VudHJ5PgogICAgICAgPEJhc2ljRW50cnk+CiAgICAgICAgPG5hbWU+Vmlld1NvdXJjZTwvbmFtZT4KICAgICAgICA8ZmxhZ3M+NjY0MzQ8L2ZsYWdzPgogICAgICAgIDx2YWx1ZSB0eXBlPSIzIj4xOmxpdmVcUDFcUDI8L3ZhbHVlPgogICAgICAgPC9CYXNpY0VudHJ5PgogICAgICAgPEJhc2ljRW50cnk+CiAgICAgICAgPG5hbWU+Vmlld1BvcHVsYXRpb25zPC9uYW1lPgogICAgICAgIDxmbGFncz42NjQzNDwvZmxhZ3M+CiAgICAgICAgPHZhbHVlIHR5cGU9IjMiPjE6bGl2ZVxQMVxQMjwvdmFsdWU+CiAgICAgICA8L0Jhc2ljRW50cnk+CiAgICAgICA8QmFzaWNFbnRyeT4KICAgICAgICA8bmFtZT5WaWV3TW9kZTwvbmFtZT4KICAgICAgICA8ZmxhZ3M+NjYxNzg8L2ZsYWdzPgogICAgICAgIDx2YWx1ZSB0eXBlPSIyIj4xPC92YWx1ZT4KICAgICAgIDwvQmFzaWNFbnRyeT4KICAgICAgIDxCYXNpY0VudHJ5PgogICAgICAgIDxuYW1lPlZpZXdBeGVzPC9uYW1lPgogICAgICAgIDxmbGFncz42NjQzNDwvZmxhZ3M+CiAgICAgICAgPHZhbHVlIHR5cGU9IjMiPkFzIGFjcXVpcmVkCkFzIGFjcXVpcmVkPC92YWx1ZT4KICAgICAgIDwvQmFzaWNFbnRyeT4KICAgICAgIDxCYXNpY0VudHJ5PgogICAgICAgIDxuYW1lPlZpZXdab29tPC9uYW1lPgogICAgICAgIDxmbGFncz42NjQzNDwvZmxhZ3M+CiAgICAgICAgPHZhbHVlIHR5cGU9IjMiPjAuMCwxLjAKMC4wLDEuMDwvdmFsdWU+CiAgICAgICA8L0Jhc2ljRW50cnk+CiAgICAgICA8QmFzaWNFbnRyeT4KICAgICAgICA8bmFtZT5WaWV3SGlkZVJlZ2lvbnM8L25hbWU+CiAgICAgICAgPGZsYWdzPjY2MTc4PC9mbGFncz4KICAgICAgICA8dmFsdWUgdHlwZT0iMiI+MDwvdmFsdWU+CiAgICAgICA8L0Jhc2ljRW50cnk+CiAgICAgICA8QmFzaWNFbnRyeT4KICAgICAgICA8bmFtZT5IaXN0b2dyYW1Vc2VPdmVybGF5PC9uYW1lPgogICAgICAgIDxmbGFncz42NjE3ODwvZmxhZ3M+CiAgICAgICAgPHZhbHVlIHR5cGU9IjIiPjA8L3ZhbHVlPgogICAgICAgPC9CYXNpY0VudHJ5PgogICAgICAgPEJhc2ljRW50cnk+CiAgICAgICAgPG5hbWU+SGlzdG9ncmFtT3ZlcmxheTwvbmFtZT4KICAgICAgICA8ZmxhZ3M+NjY0MzQ8L2ZsYWdzPgogICAgICAgIDx2YWx1ZSB0eXBlPSIzIj5saXZlCmxpdmUKbGl2ZQpsaXZlCmxpdmUKbGl2ZQpsaXZlCmxpdmUKbGl2ZQpsaXZlPC92YWx1ZT4KICAgICAgIDwvQmFzaWNFbnRyeT4KICAgICAgIDxCYXNpY0VudHJ5PgogICAgICAgIDxuYW1lPkhpc3RvZ3JhbU92ZXJsYXlDb2xvcnM8L25hbWU+CiAgICAgICAgPGZsYWdzPjY2NDM0PC9mbGFncz4KICAgICAgICA8dmFsdWUgdHlwZT0iMyI+I2ZmYWE3ZgojZmZhYWZmCiNhYWZmN2YKIzk2ZDhlMQojYWFhYTdmCiNmZjg2NGEKI2ZjNTdmZgojNmJmZjQyCiM0MGJjZmYKI2EyYWEzNDwvdmFsdWU+CiAgICAgICA8L0Jhc2ljRW50cnk+CiAgICAgICA8QmFzaWNFbnRyeT4KICAgICAgICA8bmFtZT5WaWV3RGF0YUVuZDwvbmFtZT4KICAgICAgICA8ZmxhZ3M+NjYxNzg8L2ZsYWdzPgogICAgICAgIDx2YWx1ZSB0eXBlPSIyIj4yMTQ3NDgzNjQ3PC92YWx1ZT4KICAgICAgIDwvQmFzaWNFbnRyeT4KICAgICAgIDxCYXNpY0VudHJ5PgogICAgICAgIDxuYW1lPlZpZXdEYXRhU2tpcDwvbmFtZT4KICAgICAgICA8ZmxhZ3M+NjYxNzg8L2ZsYWdzPgogICAgICAgIDx2YWx1ZSB0eXBlPSIyIj4wPC92YWx1ZT4KICAgICAgIDwvQmFzaWNFbnRyeT4KICAgICAgIDxCYXNpY0VudHJ5PgogICAgICAgIDxuYW1lPlZpZXdEYXRhU3RhcnQ8L25hbWU+CiAgICAgICAgPGZsYWdzPjY2MTc4PC9mbGFncz4KICAgICAgICA8dmFsdWUgdHlwZT0iMiI+MDwvdmFsdWU+CiAgICAgICA8L0Jhc2ljRW50cnk+CiAgICAgICA8QmFzaWNFbnRyeT4KICAgICAgICA8bmFtZT5TY3JpcHRUZXh0PC9uYW1lPgogICAgICAgIDxmbGFncz42NjQzNDwvZmxhZ3M+CiAgICAgICAgPHZhbHVlIHR5cGU9IjMiPkVkaXQgdGV4dCB2aWEgUHJvcGVydGllczwvdmFsdWU+CiAgICAgICAgPEJhc2ljRW50cnk+CiAgICAgICAgIDxuYW1lPlByZWRlZmluZWRTY3JpcHRUZXh0PC9uYW1lPgogICAgICAgICA8ZmxhZ3M+NjY0MzQ8L2ZsYWdzPgogICAgICAgICA8dmFsdWUgdHlwZT0iMyI+PC92YWx1ZT4KICAgICAgICA8L0Jhc2ljRW50cnk+CiAgICAgICA8L0Jhc2ljRW50cnk+CiAgICAgICA8QmFzaWNFbnRyeT4KICAgICAgICA8bmFtZT5TY3JpcHRUZXh0QWxpZ25tZW50PC9uYW1lPgogICAgICAgIDxmbGFncz42NjE3ODwvZmxhZ3M+CiAgICAgICAgPHZhbHVlIHR5cGU9IjIiPjA8L3ZhbHVlPgogICAgICAgPC9CYXNpY0VudHJ5PgogICAgICAgPEJhc2ljRW50cnk+CiAgICAgICAgPG5hbWU+SGlzdG9ncmFtTm9ybWFsaXphdGlvbjwvbmFtZT4KICAgICAgICA8ZmxhZ3M+NjYxNzg8L2ZsYWdzPgogICAgICAgIDx2YWx1ZSB0eXBlPSIyIj4wPC92YWx1ZT4KICAgICAgIDwvQmFzaWNFbnRyeT4KICAgICAgIDxCYXNpY0VudHJ5PgogICAgICAgIDxuYW1lPkhpc3RvZ3JhbVBsb3RNb2RlPC9uYW1lPgogICAgICAgIDxmbGFncz42NjE3ODwvZmxhZ3M+CiAgICAgICAgPHZhbHVlIHR5cGU9IjIiPjA8L3ZhbHVlPgogICAgICAgPC9CYXNpY0VudHJ5PgogICAgICAgPEJhc2ljRW50cnk+CiAgICAgICAgPG5hbWU+SGlzdG9ncmFtU21vb3RoaW5nPC9uYW1lPgogICAgICAgIDxmbGFncz42NjE3ODwvZmxhZ3M+CiAgICAgICAgPHZhbHVlIHR5cGU9IjIiPjA8L3ZhbHVlPgogICAgICAgPC9CYXNpY0VudHJ5PgogICAgICAgPEJhc2ljRW50cnk+CiAgICAgICAgPG5hbWU+U3RhdGlzdGljRmVhdHVyZXM8L25hbWU+CiAgICAgICAgPGZsYWdzPjY2NDM0PC9mbGFncz4KICAgICAgICA8dmFsdWUgdHlwZT0iMyI+QjEtQQpWMS1BPC92YWx1ZT4KICAgICAgIDwvQmFzaWNFbnRyeT4KICAgICAgIDxCYXNpY0VudHJ5PgogICAgICAgIDxuYW1lPlN0YXRpc3RpY1JlZ2lvbkZ1bmNzPC9uYW1lPgogICAgICAgIDxmbGFncz42NjQzNDwvZmxhZ3M+CiAgICAgICAgPHZhbHVlIHR5cGU9IjMiPlBhdGgKJS0jPC92YWx1ZT4KICAgICAgIDwvQmFzaWNFbnRyeT4KICAgICAgIDxCYXNpY0VudHJ5PgogICAgICAgIDxuYW1lPlN0YXRpc3RpY0ZlYXR1cmVGdW5jczwvbmFtZT4KICAgICAgICA8ZmxhZ3M+NjY0MzQ8L2ZsYWdzPgogICAgICAgIDx2YWx1ZSB0eXBlPSIzIj48L3ZhbHVlPgogICAgICAgPC9CYXNpY0VudHJ5PgogICAgICAgPEJhc2ljRW50cnk+CiAgICAgICAgPG5hbWU+U3RhdGlzdGljU291cmNlSW5mbzwvbmFtZT4KICAgICAgICA8ZmxhZ3M+NjU5MjI8L2ZsYWdzPgogICAgICAgIDx2YWx1ZSB0eXBlPSIxIj4xPC92YWx1ZT4KICAgICAgIDwvQmFzaWNFbnRyeT4KICAgICAgIDxCYXNpY0VudHJ5PgogICAgICAgIDxuYW1lPlN0YXRpc3RpY1RhYmxlPC9uYW1lPgogICAgICAgIDxmbGFncz42NTkyMjwvZmxhZ3M+CiAgICAgICAgPHZhbHVlIHR5cGU9IjEiPjE8L3ZhbHVlPgogICAgICAgPC9CYXNpY0VudHJ5PgogICAgICAgPEJhc2ljRW50cnk+CiAgICAgICAgPG5hbWU+U3RhdGlzdGljRmVhdHVyZU5hbWU8L25hbWU+CiAgICAgICAgPGZsYWdzPjY2MTc4PC9mbGFncz4KICAgICAgICA8dmFsdWUgdHlwZT0iMiI+MDwvdmFsdWU+CiAgICAgICA8L0Jhc2ljRW50cnk+CiAgICAgICA8QmFzaWNFbnRyeT4KICAgICAgICA8bmFtZT5IZWF0bWFwPC9uYW1lPgogICAgICAgIDxmbGFncz42NTY2NjwvZmxhZ3M+CiAgICAgICAgPEJhc2ljRW50cnk+CiAgICAgICAgIDxuYW1lPkNvbG9yMTwvbmFtZT4KICAgICAgICAgPGZsYWdzPjY2NDM0PC9mbGFncz4KICAgICAgICAgPHZhbHVlIHR5cGU9IjMiPiNmZjAwMDA8L3ZhbHVlPgogICAgICAgIDwvQmFzaWNFbnRyeT4KICAgICAgICA8QmFzaWNFbnRyeT4KICAgICAgICAgPG5hbWU+Q29sb3IyPC9uYW1lPgogICAgICAgICA8ZmxhZ3M+NjY0MzQ8L2ZsYWdzPgogICAgICAgICA8dmFsdWUgdHlwZT0iMyI+IzAwYWEwMDwvdmFsdWU+CiAgICAgICAgPC9CYXNpY0VudHJ5PgogICAgICAgIDxCYXNpY0VudHJ5PgogICAgICAgICA8bmFtZT5Db2xvcjM8L25hbWU+CiAgICAgICAgIDxmbGFncz42NjQzNDwvZmxhZ3M+CiAgICAgICAgIDx2YWx1ZSB0eXBlPSIzIj4jZmZmZjAwPC92YWx1ZT4KICAgICAgICA8L0Jhc2ljRW50cnk+CiAgICAgICAgPEJhc2ljRW50cnk+CiAgICAgICAgIDxuYW1lPkNvbG9yNDwvbmFtZT4KICAgICAgICAgPGZsYWdzPjY2NDM0PC9mbGFncz4KICAgICAgICAgPHZhbHVlIHR5cGU9IjMiPiMzMzMzZmY8L3ZhbHVlPgogICAgICAgIDwvQmFzaWNFbnRyeT4KICAgICAgICA8QmFzaWNFbnRyeT4KICAgICAgICAgPG5hbWU+VGhyZXNob2xkMTwvbmFtZT4KICAgICAgICAgPGZsYWdzPjY3NDU4PC9mbGFncz4KICAgICAgICAgPHZhbHVlIHR5cGU9IjciPjE8L3ZhbHVlPgogICAgICAgIDwvQmFzaWNFbnRyeT4KICAgICAgICA8QmFzaWNFbnRyeT4KICAgICAgICAgPG5hbWU+VGhyZXNob2xkMjwvbmFtZT4KICAgICAgICAgPGZsYWdzPjY3NDU4PC9mbGFncz4KICAgICAgICAgPHZhbHVlIHR5cGU9IjciPjEwMDwvdmFsdWU+CiAgICAgICAgPC9CYXNpY0VudHJ5PgogICAgICAgIDxCYXNpY0VudHJ5PgogICAgICAgICA8bmFtZT5SZWdpb248L25hbWU+CiAgICAgICAgIDxmbGFncz42NjQzNDwvZmxhZ3M+CiAgICAgICAgIDx2YWx1ZSB0eXBlPSIzIj5saXZlXFAxXFAyPC92YWx1ZT4KICAgICAgICA8L0Jhc2ljRW50cnk+CiAgICAgICAgPEJhc2ljRW50cnk+CiAgICAgICAgIDxuYW1lPlJlZ2lvbkZ1bmN0aW9uPC9uYW1lPgogICAgICAgICA8ZmxhZ3M+NjY0MzQ8L2ZsYWdzPgogICAgICAgICA8dmFsdWUgdHlwZT0iMyI+Q291bnQ8L3ZhbHVlPgogICAgICAgIDwvQmFzaWNFbnRyeT4KICAgICAgICA8QmFzaWNFbnRyeT4KICAgICAgICAgPG5hbWU+RmVhdHVyZTwvbmFtZT4KICAgICAgICAgPGZsYWdzPjY2NDM0PC9mbGFncz4KICAgICAgICAgPHZhbHVlIHR5cGU9IjMiPkZTQy1BPC92YWx1ZT4KICAgICAgICA8L0Jhc2ljRW50cnk+CiAgICAgICAgPEJhc2ljRW50cnk+CiAgICAgICAgIDxuYW1lPkZlYXR1cmVGdW5jdGlvbjwvbmFtZT4KICAgICAgICAgPGZsYWdzPjY2NDM0PC9mbGFncz4KICAgICAgICAgPHZhbHVlIHR5cGU9IjMiPk1lYW48L3ZhbHVlPgogICAgICAgIDwvQmFzaWNFbnRyeT4KICAgICAgICA8QmFzaWNFbnRyeT4KICAgICAgICAgPG5hbWU+TW9kZTwvbmFtZT4KICAgICAgICAgPGZsYWdzPjY2MTc4PC9mbGFncz4KICAgICAgICAgPHZhbHVlIHR5cGU9IjIiPjA8L3ZhbHVlPgogICAgICAgIDwvQmFzaWNFbnRyeT4KICAgICAgICA8QmFzaWNFbnRyeT4KICAgICAgICAgPG5hbWU+RnVuY3Rpb248L25hbWU+CiAgICAgICAgIDxmbGFncz42NjE3ODwvZmxhZ3M+CiAgICAgICAgIDx2YWx1ZSB0eXBlPSIyIj4xPC92YWx1ZT4KICAgICAgICA8L0Jhc2ljRW50cnk+CiAgICAgICAgPEJhc2ljRW50cnk+CiAgICAgICAgIDxuYW1lPkRpc2FibGVkR3JvdXBzPC9uYW1lPgogICAgICAgICA8ZmxhZ3M+NjY0MzQ8L2ZsYWdzPgogICAgICAgICA8dmFsdWUgdHlwZT0iMyI+PC92YWx1ZT4KICAgICAgICA8L0Jhc2ljRW50cnk+CiAgICAgICA8L0Jhc2ljRW50cnk+CiAgICAgICA8QmFzaWNFbnRyeT4KICAgICAgICA8bmFtZT5WaWV3SGVpZ2h0PC9uYW1lPgogICAgICAgIDxmbGFncz42NjE3ODwvZmxhZ3M+CiAgICAgICAgPHZhbHVlIHR5cGU9IjIiPjE0ODwvdmFsdWU+CiAgICAgICA8L0Jhc2ljRW50cnk+CiAgICAgICA8QmFzaWNFbnRyeT4KICAgICAgICA8bmFtZT5WaWV3V2lkdGg8L25hbWU+CiAgICAgICAgPGZsYWdzPjY2MTc4PC9mbGFncz4KICAgICAgICA8dmFsdWUgdHlwZT0iMiI+MTQ4PC92YWx1ZT4KICAgICAgIDwvQmFzaWNFbnRyeT4KICAgICAgIDxCYXNpY0VudHJ5PgogICAgICAgIDxuYW1lPldpZGdldFBvczwvbmFtZT4KICAgICAgICA8ZmxhZ3M+NjU2NjY8L2ZsYWdzPgogICAgICAgIDxCYXNpY0VudHJ5PgogICAgICAgICA8bmFtZT5YPC9uYW1lPgogICAgICAgICA8ZmxhZ3M+NjYxNzg8L2ZsYWdzPgogICAgICAgICA8dmFsdWUgdHlwZT0iMiI+NDgxPC92YWx1ZT4KICAgICAgICA8L0Jhc2ljRW50cnk+CiAgICAgICAgPEJhc2ljRW50cnk+CiAgICAgICAgIDxuYW1lPlk8L25hbWU+CiAgICAgICAgIDxmbGFncz42NjE3ODwvZmxhZ3M+CiAgICAgICAgIDx2YWx1ZSB0eXBlPSIyIj4xNTwvdmFsdWU+CiAgICAgICAgPC9CYXNpY0VudHJ5PgogICAgICAgPC9CYXNpY0VudHJ5PgogICAgICAgPEJhc2ljRW50cnk+CiAgICAgICAgPG5hbWU+V2lkZ2V0U2l6ZTwvbmFtZT4KICAgICAgICA8ZmxhZ3M+NjU2NjY8L2ZsYWdzPgogICAgICAgIDxCYXNpY0VudHJ5PgogICAgICAgICA8bmFtZT5XaWR0aDwvbmFtZT4KICAgICAgICAgPGZsYWdzPjY2MTc4PC9mbGFncz4KICAgICAgICAgPHZhbHVlIHR5cGU9IjIiPjIzNDwvdmFsdWU+CiAgICAgICAgPC9CYXNpY0VudHJ5PgogICAgICAgIDxCYXNpY0VudHJ5PgogICAgICAgICA8bmFtZT5IZWlnaHQ8L25hbWU+CiAgICAgICAgIDxmbGFncz42NjE3ODwvZmxhZ3M+CiAgICAgICAgIDx2YWx1ZSB0eXBlPSIyIj4yMDk8L3ZhbHVlPgogICAgICAgIDwvQmFzaWNFbnRyeT4KICAgICAgIDwvQmFzaWNFbnRyeT4KICAgICAgPC9CYXNpY0VudHJ5PgogICAgICA8QmFzaWNFbnRyeT4KICAgICAgIDxuYW1lPnBsb3QzPC9uYW1lPgogICAgICAgPGZsYWdzPjY2NDM0PC9mbGFncz4KICAgICAgIDx2YWx1ZSB0eXBlPSIzIj5QbG90PC92YWx1ZT4KICAgICAgIDxCYXNpY0VudHJ5PgogICAgICAgIDxuYW1lPlZpZXdNb2RlPC9uYW1lPgogICAgICAgIDxmbGFncz42NjE3ODwvZmxhZ3M+CiAgICAgICAgPHZhbHVlIHR5cGU9IjIiPjM8L3ZhbHVlPgogICAgICAgPC9CYXNpY0VudHJ5PgogICAgICAgPEJhc2ljRW50cnk+CiAgICAgICAgPG5hbWU+Vmlld0hlaWdodDwvbmFtZT4KICAgICAgICA8ZmxhZ3M+NjYxNzg8L2ZsYWdzPgogICAgICAgIDx2YWx1ZSB0eXBlPSIyIj4zNTc8L3ZhbHVlPgogICAgICAgPC9CYXNpY0VudHJ5PgogICAgICAgPEJhc2ljRW50cnk+CiAgICAgICAgPG5hbWU+Vmlld1dpZHRoPC9uYW1lPgogICAgICAgIDxmbGFncz42NjE3ODwvZmxhZ3M+CiAgICAgICAgPHZhbHVlIHR5cGU9IjIiPjYxNjwvdmFsdWU+CiAgICAgICA8L0Jhc2ljRW50cnk+CiAgICAgICA8QmFzaWNFbnRyeT4KICAgICAgICA8bmFtZT5WaWV3RmVhdHVyZXM8L25hbWU+CiAgICAgICAgPGZsYWdzPjY2NDM0PC9mbGFncz4KICAgICAgICA8dmFsdWUgdHlwZT0iMyI+RlNDLUEKU1NDLUE8L3ZhbHVlPgogICAgICAgPC9CYXNpY0VudHJ5PgogICAgICAgPEJhc2ljRW50cnk+CiAgICAgICAgPG5hbWU+Vmlld011bHRpTGF5ZXI8L25hbWU+CiAgICAgICAgPGZsYWdzPjY1OTIyPC9mbGFncz4KICAgICAgICA8dmFsdWUgdHlwZT0iMSI+MDwvdmFsdWU+CiAgICAgICA8L0Jhc2ljRW50cnk+CiAgICAgICA8QmFzaWNFbnRyeT4KICAgICAgICA8bmFtZT5WaWV3U291cmNlPC9uYW1lPgogICAgICAgIDxmbGFncz42NjQzNDwvZmxhZ3M+CiAgICAgICAgPHZhbHVlIHR5cGU9IjMiPjE6bGl2ZTwvdmFsdWU+CiAgICAgICA8L0Jhc2ljRW50cnk+CiAgICAgICA8QmFzaWNFbnRyeT4KICAgICAgICA8bmFtZT5WaWV3UG9wdWxhdGlvbnM8L25hbWU+CiAgICAgICAgPGZsYWdzPjY2NDM0PC9mbGFncz4KICAgICAgICA8dmFsdWUgdHlwZT0iMyI+MTpsaXZlPC92YWx1ZT4KICAgICAgIDwvQmFzaWNFbnRyeT4KICAgICAgIDxCYXNpY0VudHJ5PgogICAgICAgIDxuYW1lPlZpZXdBeGVzPC9uYW1lPgogICAgICAgIDxmbGFncz42NjQzNDwvZmxhZ3M+CiAgICAgICAgPHZhbHVlIHR5cGU9IjMiPkFzIGFjcXVpcmVkCkFzIGFjcXVpcmVkPC92YWx1ZT4KICAgICAgIDwvQmFzaWNFbnRyeT4KICAgICAgIDxCYXNpY0VudHJ5PgogICAgICAgIDxuYW1lPlZpZXdab29tPC9uYW1lPgogICAgICAgIDxmbGFncz42NjQzNDwvZmxhZ3M+CiAgICAgICAgPHZhbHVlIHR5cGU9IjMiPjAuMCwxLjAKMC4wLDEuMDwvdmFsdWU+CiAgICAgICA8L0Jhc2ljRW50cnk+CiAgICAgICA8QmFzaWNFbnRyeT4KICAgICAgICA8bmFtZT5WaWV3SGlkZVJlZ2lvbnM8L25hbWU+CiAgICAgICAgPGZsYWdzPjY2MTc4PC9mbGFncz4KICAgICAgICA8dmFsdWUgdHlwZT0iMiI+MDwvdmFsdWU+CiAgICAgICA8L0Jhc2ljRW50cnk+CiAgICAgICA8QmFzaWNFbnRyeT4KICAgICAgICA8bmFtZT5IaXN0b2dyYW1Vc2VPdmVybGF5PC9uYW1lPgogICAgICAgIDxmbGFncz42NjE3ODwvZmxhZ3M+CiAgICAgICAgPHZhbHVlIHR5cGU9IjIiPjA8L3ZhbHVlPgogICAgICAgPC9CYXNpY0VudHJ5PgogICAgICAgPEJhc2ljRW50cnk+CiAgICAgICAgPG5hbWU+SGlzdG9ncmFtT3ZlcmxheTwvbmFtZT4KICAgICAgICA8ZmxhZ3M+NjY0MzQ8L2ZsYWdzPgogICAgICAgIDx2YWx1ZSB0eXBlPSIzIj4KCgoKCgoKCgo8L3ZhbHVlPgogICAgICAgPC9CYXNpY0VudHJ5PgogICAgICAgPEJhc2ljRW50cnk+CiAgICAgICAgPG5hbWU+SGlzdG9ncmFtT3ZlcmxheUNvbG9yczwvbmFtZT4KICAgICAgICA8ZmxhZ3M+NjY0MzQ8L2ZsYWdzPgogICAgICAgIDx2YWx1ZSB0eXBlPSIzIj4jZmZhYTdmCiNmZmFhZmYKI2FhZmY3ZgojOTZkOGUxCiNhYWFhN2YKI2ZmODY0YQojZmM1N2ZmCiM2YmZmNDIKIzQwYmNmZgojYTJhYTM0PC92YWx1ZT4KICAgICAgIDwvQmFzaWNFbnRyeT4KICAgICAgIDxCYXNpY0VudHJ5PgogICAgICAgIDxuYW1lPlZpZXdEYXRhRW5kPC9uYW1lPgogICAgICAgIDxmbGFncz42NjE3ODwvZmxhZ3M+CiAgICAgICAgPHZhbHVlIHR5cGU9IjIiPjIxNDc0ODM2NDc8L3ZhbHVlPgogICAgICAgPC9CYXNpY0VudHJ5PgogICAgICAgPEJhc2ljRW50cnk+CiAgICAgICAgPG5hbWU+Vmlld0RhdGFTa2lwPC9uYW1lPgogICAgICAgIDxmbGFncz42NjE3ODwvZmxhZ3M+CiAgICAgICAgPHZhbHVlIHR5cGU9IjIiPjA8L3ZhbHVlPgogICAgICAgPC9CYXNpY0VudHJ5PgogICAgICAgPEJhc2ljRW50cnk+CiAgICAgICAgPG5hbWU+Vmlld0RhdGFTdGFydDwvbmFtZT4KICAgICAgICA8ZmxhZ3M+NjYxNzg8L2ZsYWdzPgogICAgICAgIDx2YWx1ZSB0eXBlPSIyIj4wPC92YWx1ZT4KICAgICAgIDwvQmFzaWNFbnRyeT4KICAgICAgIDxCYXNpY0VudHJ5PgogICAgICAgIDxuYW1lPlNjcmlwdFRleHQ8L25hbWU+CiAgICAgICAgPGZsYWdzPjY2NDM0PC9mbGFncz4KICAgICAgICA8dmFsdWUgdHlwZT0iMyI+RWRpdCB0ZXh0IHZpYSBQcm9wZXJ0aWVzPC92YWx1ZT4KICAgICAgICA8QmFzaWNFbnRyeT4KICAgICAgICAgPG5hbWU+UHJlZGVmaW5lZFNjcmlwdFRleHQ8L25hbWU+CiAgICAgICAgIDxmbGFncz42NjQzNDwvZmxhZ3M+CiAgICAgICAgIDx2YWx1ZSB0eXBlPSIzIj48L3ZhbHVlPgogICAgICAgIDwvQmFzaWNFbnRyeT4KICAgICAgIDwvQmFzaWNFbnRyeT4KICAgICAgIDxCYXNpY0VudHJ5PgogICAgICAgIDxuYW1lPlNjcmlwdFRleHRBbGlnbm1lbnQ8L25hbWU+CiAgICAgICAgPGZsYWdzPjY2MTc4PC9mbGFncz4KICAgICAgICA8dmFsdWUgdHlwZT0iMiI+MDwvdmFsdWU+CiAgICAgICA8L0Jhc2ljRW50cnk+CiAgICAgICA8QmFzaWNFbnRyeT4KICAgICAgICA8bmFtZT5IaXN0b2dyYW1Ob3JtYWxpemF0aW9uPC9uYW1lPgogICAgICAgIDxmbGFncz42NjE3ODwvZmxhZ3M+CiAgICAgICAgPHZhbHVlIHR5cGU9IjIiPjA8L3ZhbHVlPgogICAgICAgPC9CYXNpY0VudHJ5PgogICAgICAgPEJhc2ljRW50cnk+CiAgICAgICAgPG5hbWU+SGlzdG9ncmFtUGxvdE1vZGU8L25hbWU+CiAgICAgICAgPGZsYWdzPjY2MTc4PC9mbGFncz4KICAgICAgICA8dmFsdWUgdHlwZT0iMiI+MDwvdmFsdWU+CiAgICAgICA8L0Jhc2ljRW50cnk+CiAgICAgICA8QmFzaWNFbnRyeT4KICAgICAgICA8bmFtZT5IaXN0b2dyYW1TbW9vdGhpbmc8L25hbWU+CiAgICAgICAgPGZsYWdzPjY2MTc4PC9mbGFncz4KICAgICAgICA8dmFsdWUgdHlwZT0iMiI+MDwvdmFsdWU+CiAgICAgICA8L0Jhc2ljRW50cnk+CiAgICAgICA8QmFzaWNFbnRyeT4KICAgICAgICA8bmFtZT5TdGF0aXN0aWNGZWF0dXJlczwvbmFtZT4KICAgICAgICA8ZmxhZ3M+NjY0MzQ8L2ZsYWdzPgogICAgICAgIDx2YWx1ZSB0eXBlPSIzIj5GU0MtQQpTU0MtQTwvdmFsdWU+CiAgICAgICA8L0Jhc2ljRW50cnk+CiAgICAgICA8QmFzaWNFbnRyeT4KICAgICAgICA8bmFtZT5TdGF0aXN0aWNSZWdpb25GdW5jczwvbmFtZT4KICAgICAgICA8ZmxhZ3M+NjY0MzQ8L2ZsYWdzPgogICAgICAgIDx2YWx1ZSB0eXBlPSIzIj5QYXRoCiUtVDwvdmFsdWU+CiAgICAgICA8L0Jhc2ljRW50cnk+CiAgICAgICA8QmFzaWNFbnRyeT4KICAgICAgICA8bmFtZT5TdGF0aXN0aWNGZWF0dXJlRnVuY3M8L25hbWU+CiAgICAgICAgPGZsYWdzPjY2NDM0PC9mbGFncz4KICAgICAgICA8dmFsdWUgdHlwZT0iMyI+PC92YWx1ZT4KICAgICAgIDwvQmFzaWNFbnRyeT4KICAgICAgIDxCYXNpY0VudHJ5PgogICAgICAgIDxuYW1lPlN0YXRpc3RpY1NvdXJjZUluZm88L25hbWU+CiAgICAgICAgPGZsYWdzPjY1OTIyPC9mbGFncz4KICAgICAgICA8dmFsdWUgdHlwZT0iMSI+MTwvdmFsdWU+CiAgICAgICA8L0Jhc2ljRW50cnk+CiAgICAgICA8QmFzaWNFbnRyeT4KICAgICAgICA8bmFtZT5TdGF0aXN0aWNUYWJsZTwvbmFtZT4KICAgICAgICA8ZmxhZ3M+NjU5MjI8L2ZsYWdzPgogICAgICAgIDx2YWx1ZSB0eXBlPSIxIj4xPC92YWx1ZT4KICAgICAgIDwvQmFzaWNFbnRyeT4KICAgICAgIDxCYXNpY0VudHJ5PgogICAgICAgIDxuYW1lPlN0YXRpc3RpY0ZlYXR1cmVOYW1lPC9uYW1lPgogICAgICAgIDxmbGFncz42NjE3ODwvZmxhZ3M+CiAgICAgICAgPHZhbHVlIHR5cGU9IjIiPjA8L3ZhbHVlPgogICAgICAgPC9CYXNpY0VudHJ5PgogICAgICAgPEJhc2ljRW50cnk+CiAgICAgICAgPG5hbWU+SGVhdG1hcDwvbmFtZT4KICAgICAgICA8ZmxhZ3M+NjU2NjY8L2ZsYWdzPgogICAgICAgIDxCYXNpY0VudHJ5PgogICAgICAgICA8bmFtZT5Db2xvcjE8L25hbWU+CiAgICAgICAgIDxmbGFncz42NjQzNDwvZmxhZ3M+CiAgICAgICAgIDx2YWx1ZSB0eXBlPSIzIj4jZmYwMDAwPC92YWx1ZT4KICAgICAgICA8L0Jhc2ljRW50cnk+CiAgICAgICAgPEJhc2ljRW50cnk+CiAgICAgICAgIDxuYW1lPkNvbG9yMjwvbmFtZT4KICAgICAgICAgPGZsYWdzPjY2NDM0PC9mbGFncz4KICAgICAgICAgPHZhbHVlIHR5cGU9IjMiPiMwMGFhMDA8L3ZhbHVlPgogICAgICAgIDwvQmFzaWNFbnRyeT4KICAgICAgICA8QmFzaWNFbnRyeT4KICAgICAgICAgPG5hbWU+Q29sb3IzPC9uYW1lPgogICAgICAgICA8ZmxhZ3M+NjY0MzQ8L2ZsYWdzPgogICAgICAgICA8dmFsdWUgdHlwZT0iMyI+I2ZmZmYwMDwvdmFsdWU+CiAgICAgICAgPC9CYXNpY0VudHJ5PgogICAgICAgIDxCYXNpY0VudHJ5PgogICAgICAgICA8bmFtZT5Db2xvcjQ8L25hbWU+CiAgICAgICAgIDxmbGFncz42NjQzNDwvZmxhZ3M+CiAgICAgICAgIDx2YWx1ZSB0eXBlPSIzIj4jMzMzM2ZmPC92YWx1ZT4KICAgICAgICA8L0Jhc2ljRW50cnk+CiAgICAgICAgPEJhc2ljRW50cnk+CiAgICAgICAgIDxuYW1lPlRocmVzaG9sZDE8L25hbWU+CiAgICAgICAgIDxmbGFncz42NzQ1ODwvZmxhZ3M+CiAgICAgICAgIDx2YWx1ZSB0eXBlPSI3Ij4xPC92YWx1ZT4KICAgICAgICA8L0Jhc2ljRW50cnk+CiAgICAgICAgPEJhc2ljRW50cnk+CiAgICAgICAgIDxuYW1lPlRocmVzaG9sZDI8L25hbWU+CiAgICAgICAgIDxmbGFncz42NzQ1ODwvZmxhZ3M+CiAgICAgICAgIDx2YWx1ZSB0eXBlPSI3Ij4xMDA8L3ZhbHVlPgogICAgICAgIDwvQmFzaWNFbnRyeT4KICAgICAgICA8QmFzaWNFbnRyeT4KICAgICAgICAgPG5hbWU+UmVnaW9uPC9uYW1lPgogICAgICAgICA8ZmxhZ3M+NjY0MzQ8L2ZsYWdzPgogICAgICAgICA8dmFsdWUgdHlwZT0iMyI+bGl2ZTwvdmFsdWU+CiAgICAgICAgPC9CYXNpY0VudHJ5PgogICAgICAgIDxCYXNpY0VudHJ5PgogICAgICAgICA8bmFtZT5SZWdpb25GdW5jdGlvbjwvbmFtZT4KICAgICAgICAgPGZsYWdzPjY2NDM0PC9mbGFncz4KICAgICAgICAgPHZhbHVlIHR5cGU9IjMiPkNvdW50PC92YWx1ZT4KICAgICAgICA8L0Jhc2ljRW50cnk+CiAgICAgICAgPEJhc2ljRW50cnk+CiAgICAgICAgIDxuYW1lPkZlYXR1cmU8L25hbWU+CiAgICAgICAgIDxmbGFncz42NjQzNDwvZmxhZ3M+CiAgICAgICAgIDx2YWx1ZSB0eXBlPSIzIj5GU0MtQTwvdmFsdWU+CiAgICAgICAgPC9CYXNpY0VudHJ5PgogICAgICAgIDxCYXNpY0VudHJ5PgogICAgICAgICA8bmFtZT5GZWF0dXJlRnVuY3Rpb248L25hbWU+CiAgICAgICAgIDxmbGFncz42NjQzNDwvZmxhZ3M+CiAgICAgICAgIDx2YWx1ZSB0eXBlPSIzIj5NZWFuPC92YWx1ZT4KICAgICAgICA8L0Jhc2ljRW50cnk+CiAgICAgICAgPEJhc2ljRW50cnk+CiAgICAgICAgIDxuYW1lPk1vZGU8L25hbWU+CiAgICAgICAgIDxmbGFncz42NjE3ODwvZmxhZ3M+CiAgICAgICAgIDx2YWx1ZSB0eXBlPSIyIj4wPC92YWx1ZT4KICAgICAgICA8L0Jhc2ljRW50cnk+CiAgICAgICAgPEJhc2ljRW50cnk+CiAgICAgICAgIDxuYW1lPkZ1bmN0aW9uPC9uYW1lPgogICAgICAgICA8ZmxhZ3M+NjYxNzg8L2ZsYWdzPgogICAgICAgICA8dmFsdWUgdHlwZT0iMiI+MTwvdmFsdWU+CiAgICAgICAgPC9CYXNpY0VudHJ5PgogICAgICAgIDxCYXNpY0VudHJ5PgogICAgICAgICA8bmFtZT5EaXNhYmxlZEdyb3VwczwvbmFtZT4KICAgICAgICAgPGZsYWdzPjY2NDM0PC9mbGFncz4KICAgICAgICAgPHZhbHVlIHR5cGU9IjMiPjwvdmFsdWU+CiAgICAgICAgPC9CYXNpY0VudHJ5PgogICAgICAgPC9CYXNpY0VudHJ5PgogICAgICAgPEJhc2ljRW50cnk+CiAgICAgICAgPG5hbWU+V2lkZ2V0UG9zPC9uYW1lPgogICAgICAgIDxmbGFncz42NTY2NjwvZmxhZ3M+CiAgICAgICAgPEJhc2ljRW50cnk+CiAgICAgICAgIDxuYW1lPlg8L25hbWU+CiAgICAgICAgIDxmbGFncz42NjE3ODwvZmxhZ3M+CiAgICAgICAgIDx2YWx1ZSB0eXBlPSIyIj4xMzwvdmFsdWU+CiAgICAgICAgPC9CYXNpY0VudHJ5PgogICAgICAgIDxCYXNpY0VudHJ5PgogICAgICAgICA8bmFtZT5ZPC9uYW1lPgogICAgICAgICA8ZmxhZ3M+NjYxNzg8L2ZsYWdzPgogICAgICAgICA8dmFsdWUgdHlwZT0iMiI+MjI0PC92YWx1ZT4KICAgICAgICA8L0Jhc2ljRW50cnk+CiAgICAgICA8L0Jhc2ljRW50cnk+CiAgICAgICA8QmFzaWNFbnRyeT4KICAgICAgICA8bmFtZT5XaWRnZXRTaXplPC9uYW1lPgogICAgICAgIDxmbGFncz42NTY2NjwvZmxhZ3M+CiAgICAgICAgPEJhc2ljRW50cnk+CiAgICAgICAgIDxuYW1lPldpZHRoPC9uYW1lPgogICAgICAgICA8ZmxhZ3M+NjYxNzg8L2ZsYWdzPgogICAgICAgICA8dmFsdWUgdHlwZT0iMiI+NzAyPC92YWx1ZT4KICAgICAgICA8L0Jhc2ljRW50cnk+CiAgICAgICAgPEJhc2ljRW50cnk+CiAgICAgICAgIDxuYW1lPkhlaWdodDwvbmFtZT4KICAgICAgICAgPGZsYWdzPjY2MTc4PC9mbGFncz4KICAgICAgICAgPHZhbHVlIHR5cGU9IjIiPjQxODwvdmFsdWU+CiAgICAgICAgPC9CYXNpY0VudHJ5PgogICAgICAgPC9CYXNpY0VudHJ5PgogICAgICA8L0Jhc2ljRW50cnk+CiAgICAgPC9CYXNpY0VudHJ5PgogICAgPC9CYXNpY0VudHJ5PgogICA8L0Jhc2ljRW50cnk+CiAgPC9CYXNpY0VudHJ5PgogPC9CYXNpY0VudHJ5PgogPEJhc2ljRW50cnk+CiAgPG5hbWU+UmVnaW9uczwvbmFtZT4KICA8ZmxhZ3M+NjU2NjY8L2ZsYWdzPgogIDxCYXNpY0VudHJ5PgogICA8bmFtZT4xOTM8L25hbWU+CiAgIDxmbGFncz42NTY2NjwvZmxhZ3M+CiAgIDxCYXNpY0VudHJ5PgogICAgPG5hbWU+VXNlcmRlZk5hbWU8L25hbWU+CiAgICA8ZmxhZ3M+NjY0MzQ8L2ZsYWdzPgogICAgPHZhbHVlIHR5cGU9IjMiPjwvdmFsdWU+CiAgIDwvQmFzaWNFbnRyeT4KICAgPEJhc2ljRW50cnk+CiAgICA8bmFtZT5UeXBlPC9uYW1lPgogICAgPGZsYWdzPjY2MTc4PC9mbGFncz4KICAgIDx2YWx1ZSB0eXBlPSIyIj4yPC92YWx1ZT4KICAgPC9CYXNpY0VudHJ5PgogICA8QmFzaWNFbnRyeT4KICAgIDxuYW1lPkZlYXR1cmVzPC9uYW1lPgogICAgPGZsYWdzPjY2NDM0PC9mbGFncz4KICAgIDx2YWx1ZSB0eXBlPSIzIj5GU0MtQQpTU0MtQTwvdmFsdWU+CiAgIDwvQmFzaWNFbnRyeT4KICAgPEJhc2ljRW50cnk+CiAgICA8bmFtZT5Hcm91cDwvbmFtZT4KICAgIDxmbGFncz42NjE3ODwvZmxhZ3M+CiAgICA8dmFsdWUgdHlwZT0iMiI+MDwvdmFsdWU+CiAgIDwvQmFzaWNFbnRyeT4KICAgPEJhc2ljRW50cnk+CiAgICA8bmFtZT5Db2xvcjwvbmFtZT4KICAgIDxmbGFncz42NjQzNDwvZmxhZ3M+CiAgICA8dmFsdWUgdHlwZT0iMyI+IzAwODAwMDwvdmFsdWU+CiAgIDwvQmFzaWNFbnRyeT4KICAgPEJhc2ljRW50cnk+CiAgICA8bmFtZT5Jc05vdDwvbmFtZT4KICAgIDxmbGFncz42NTkyMjwvZmxhZ3M+CiAgICA8dmFsdWUgdHlwZT0iMSI+MDwvdmFsdWU+CiAgIDwvQmFzaWNFbnRyeT4KICAgPEJhc2ljRW50cnk+CiAgICA8bmFtZT5Qb2ludHM8L25hbWU+CiAgICA8ZmxhZ3M+NjU2NjY8L2ZsYWdzPgogICAgPEJhc2ljRW50cnk+CiAgICAgPG5hbWU+UG9pbnQwPC9uYW1lPgogICAgIDxmbGFncz42NTY2NjwvZmxhZ3M+CiAgICAgPEJhc2ljRW50cnk+CiAgICAgIDxuYW1lPlg8L25hbWU+CiAgICAgIDxmbGFncz42NjE3ODwvZmxhZ3M+CiAgICAgIDx2YWx1ZSB0eXBlPSIyIj40PC92YWx1ZT4KICAgICA8L0Jhc2ljRW50cnk+CiAgICAgPEJhc2ljRW50cnk+CiAgICAgIDxuYW1lPlk8L25hbWU+CiAgICAgIDxmbGFncz42NjE3ODwvZmxhZ3M+CiAgICAgIDx2YWx1ZSB0eXBlPSIyIj4zPC92YWx1ZT4KICAgICA8L0Jhc2ljRW50cnk+CiAgICA8L0Jhc2ljRW50cnk+CiAgICA8QmFzaWNFbnRyeT4KICAgICA8bmFtZT5Qb2ludDE8L25hbWU+CiAgICAgPGZsYWdzPjY1NjY2PC9mbGFncz4KICAgICA8QmFzaWNFbnRyeT4KICAgICAgPG5hbWU+WDwvbmFtZT4KICAgICAgPGZsYWdzPjY2MTc4PC9mbGFncz4KICAgICAgPHZhbHVlIHR5cGU9IjIiPjQ8L3ZhbHVlPgogICAgIDwvQmFzaWNFbnRyeT4KICAgICA8QmFzaWNFbnRyeT4KICAgICAgPG5hbWU+WTwvbmFtZT4KICAgICAgPGZsYWdzPjY2MTc4PC9mbGFncz4KICAgICAgPHZhbHVlIHR5cGU9IjIiPjM4NDwvdmFsdWU+CiAgICAgPC9CYXNpY0VudHJ5PgogICAgPC9CYXNpY0VudHJ5PgogICAgPEJhc2ljRW50cnk+CiAgICAgPG5hbWU+UG9pbnQyPC9uYW1lPgogICAgIDxmbGFncz42NTY2NjwvZmxhZ3M+CiAgICAgPEJhc2ljRW50cnk+CiAgICAgIDxuYW1lPlg8L25hbWU+CiAgICAgIDxmbGFncz42NjE3ODwvZmxhZ3M+CiAgICAgIDx2YWx1ZSB0eXBlPSIyIj4xMjk8L3ZhbHVlPgogICAgIDwvQmFzaWNFbnRyeT4KICAgICA8QmFzaWNFbnRyeT4KICAgICAgPG5hbWU+WTwvbmFtZT4KICAgICAgPGZsYWdzPjY2MTc4PC9mbGFncz4KICAgICAgPHZhbHVlIHR5cGU9IjIiPjQ3NzwvdmFsdWU+CiAgICAgPC9CYXNpY0VudHJ5PgogICAgPC9CYXNpY0VudHJ5PgogICAgPEJhc2ljRW50cnk+CiAgICAgPG5hbWU+UG9pbnQzPC9uYW1lPgogICAgIDxmbGFncz42NTY2NjwvZmxhZ3M+CiAgICAgPEJhc2ljRW50cnk+CiAgICAgIDxuYW1lPlg8L25hbWU+CiAgICAgIDxmbGFncz42NjE3ODwvZmxhZ3M+CiAgICAgIDx2YWx1ZSB0eXBlPSIyIj41MDM8L3ZhbHVlPgogICAgIDwvQmFzaWNFbnRyeT4KICAgICA8QmFzaWNFbnRyeT4KICAgICAgPG5hbWU+WTwvbmFtZT4KICAgICAgPGZsYWdzPjY2MTc4PC9mbGFncz4KICAgICAgPHZhbHVlIHR5cGU9IjIiPjQ2MDwvdmFsdWU+CiAgICAgPC9CYXNpY0VudHJ5PgogICAgPC9CYXNpY0VudHJ5PgogICAgPEJhc2ljRW50cnk+CiAgICAgPG5hbWU+UG9pbnQ0PC9uYW1lPgogICAgIDxmbGFncz42NTY2NjwvZmxhZ3M+CiAgICAgPEJhc2ljRW50cnk+CiAgICAgIDxuYW1lPlg8L25hbWU+CiAgICAgIDxmbGFncz42NjE3ODwvZmxhZ3M+CiAgICAgIDx2YWx1ZSB0eXBlPSIyIj41MDM8L3ZhbHVlPgogICAgIDwvQmFzaWNFbnRyeT4KICAgICA8QmFzaWNFbnRyeT4KICAgICAgPG5hbWU+WTwvbmFtZT4KICAgICAgPGZsYWdzPjY2MTc4PC9mbGFncz4KICAgICAgPHZhbHVlIHR5cGU9IjIiPjM8L3ZhbHVlPgogICAgIDwvQmFzaWNFbnRyeT4KICAgIDwvQmFzaWNFbnRyeT4KICAgPC9CYXNpY0VudHJ5PgogICA8QmFzaWNFbnRyeT4KICAgIDxuYW1lPlRleHRQb2ludHM8L25hbWU+CiAgICA8ZmxhZ3M+NjU2NjY8L2ZsYWdzPgogICAgPEJhc2ljRW50cnk+CiAgICAgPG5hbWU+UG9pbnQwPC9uYW1lPgogICAgIDxmbGFncz42NTY2NjwvZmxhZ3M+CiAgICAgPEJhc2ljRW50cnk+CiAgICAgIDxuYW1lPlg8L25hbWU+CiAgICAgIDxmbGFncz42NjE3ODwvZmxhZ3M+CiAgICAgIDx2YWx1ZSB0eXBlPSIyIj4zMjwvdmFsdWU+CiAgICAgPC9CYXNpY0VudHJ5PgogICAgIDxCYXNpY0VudHJ5PgogICAgICA8bmFtZT5ZPC9uYW1lPgogICAgICA8ZmxhZ3M+NjYxNzg8L2ZsYWdzPgogICAgICA8dmFsdWUgdHlwZT0iMiI+MTA8L3ZhbHVlPgogICAgIDwvQmFzaWNFbnRyeT4KICAgICA8QmFzaWNFbnRyeT4KICAgICAgPG5hbWU+VGV4dDwvbmFtZT4KICAgICAgPGZsYWdzPjY2NDM0PC9mbGFncz4KICAgICAgPHZhbHVlIHR5cGU9IjMiPjwvdmFsdWU+CiAgICAgPC9CYXNpY0VudHJ5PgogICAgPC9CYXNpY0VudHJ5PgogICA8L0Jhc2ljRW50cnk+CiAgPC9CYXNpY0VudHJ5PgogIDxCYXNpY0VudHJ5PgogICA8bmFtZT4xOTQ8L25hbWU+CiAgIDxmbGFncz42NTY2NjwvZmxhZ3M+CiAgIDxCYXNpY0VudHJ5PgogICAgPG5hbWU+VXNlcmRlZk5hbWU8L25hbWU+CiAgICA8ZmxhZ3M+NjY0MzQ8L2ZsYWdzPgogICAgPHZhbHVlIHR5cGU9IjMiPjwvdmFsdWU+CiAgIDwvQmFzaWNFbnRyeT4KICAgPEJhc2ljRW50cnk+CiAgICA8bmFtZT5UeXBlPC9uYW1lPgogICAgPGZsYWdzPjY2MTc4PC9mbGFncz4KICAgIDx2YWx1ZSB0eXBlPSIyIj4yPC92YWx1ZT4KICAgPC9CYXNpY0VudHJ5PgogICA8QmFzaWNFbnRyeT4KICAgIDxuYW1lPkZlYXR1cmVzPC9uYW1lPgogICAgPGZsYWdzPjY2NDM0PC9mbGFncz4KICAgIDx2YWx1ZSB0eXBlPSIzIj5GU0MtQQpGU0MtSDwvdmFsdWU+CiAgIDwvQmFzaWNFbnRyeT4KICAgPEJhc2ljRW50cnk+CiAgICA8bmFtZT5Hcm91cDwvbmFtZT4KICAgIDxmbGFncz42NjE3ODwvZmxhZ3M+CiAgICA8dmFsdWUgdHlwZT0iMiI+MDwvdmFsdWU+CiAgIDwvQmFzaWNFbnRyeT4KICAgPEJhc2ljRW50cnk+CiAgICA8bmFtZT5Db2xvcjwvbmFtZT4KICAgIDxmbGFncz42NjQzNDwvZmxhZ3M+CiAgICA8dmFsdWUgdHlwZT0iMyI+I2ZmMDAwMDwvdmFsdWU+CiAgIDwvQmFzaWNFbnRyeT4KICAgPEJhc2ljRW50cnk+CiAgICA8bmFtZT5Jc05vdDwvbmFtZT4KICAgIDxmbGFncz42NTkyMjwvZmxhZ3M+CiAgICA8dmFsdWUgdHlwZT0iMSI+MDwvdmFsdWU+CiAgIDwvQmFzaWNFbnRyeT4KICAgPEJhc2ljRW50cnk+CiAgICA8bmFtZT5Qb2ludHM8L25hbWU+CiAgICA8ZmxhZ3M+NjU2NjY8L2ZsYWdzPgogICAgPEJhc2ljRW50cnk+CiAgICAgPG5hbWU+UG9pbnQwPC9uYW1lPgogICAgIDxmbGFncz42NTY2NjwvZmxhZ3M+CiAgICAgPEJhc2ljRW50cnk+CiAgICAgIDxuYW1lPlg8L25hbWU+CiAgICAgIDxmbGFncz42NjE3ODwvZmxhZ3M+CiAgICAgIDx2YWx1ZSB0eXBlPSIyIj40NjM8L3ZhbHVlPgogICAgIDwvQmFzaWNFbnRyeT4KICAgICA8QmFzaWNFbnRyeT4KICAgICAgPG5hbWU+WTwvbmFtZT4KICAgICAgPGZsYWdzPjY2MTc4PC9mbGFncz4KICAgICAgPHZhbHVlIHR5cGU9IjIiPjE5MjwvdmFsdWU+CiAgICAgPC9CYXNpY0VudHJ5PgogICAgPC9CYXNpY0VudHJ5PgogICAgPEJhc2ljRW50cnk+CiAgICAgPG5hbWU+UG9pbnQxPC9uYW1lPgogICAgIDxmbGFncz42NTY2NjwvZmxhZ3M+CiAgICAgPEJhc2ljRW50cnk+CiAgICAgIDxuYW1lPlg8L25hbWU+CiAgICAgIDxmbGFncz42NjE3ODwvZmxhZ3M+CiAgICAgIDx2YWx1ZSB0eXBlPSIyIj40NTwvdmFsdWU+CiAgICAgPC9CYXNpY0VudHJ5PgogICAgIDxCYXNpY0VudHJ5PgogICAgICA8bmFtZT5ZPC9uYW1lPgogICAgICA8ZmxhZ3M+NjYxNzg8L2ZsYWdzPgogICAgICA8dmFsdWUgdHlwZT0iMiI+NDYyPC92YWx1ZT4KICAgICA8L0Jhc2ljRW50cnk+CiAgICA8L0Jhc2ljRW50cnk+CiAgICA8QmFzaWNFbnRyeT4KICAgICA8bmFtZT5Qb2ludDI8L25hbWU+CiAgICAgPGZsYWdzPjY1NjY2PC9mbGFncz4KICAgICA8QmFzaWNFbnRyeT4KICAgICAgPG5hbWU+WDwvbmFtZT4KICAgICAgPGZsYWdzPjY2MTc4PC9mbGFncz4KICAgICAgPHZhbHVlIHR5cGU9IjIiPjIwPC92YWx1ZT4KICAgICA8L0Jhc2ljRW50cnk+CiAgICAgPEJhc2ljRW50cnk+CiAgICAgIDxuYW1lPlk8L25hbWU+CiAgICAgIDxmbGFncz42NjE3ODwvZmxhZ3M+CiAgICAgIDx2YWx1ZSB0eXBlPSIyIj41MDI8L3ZhbHVlPgogICAgIDwvQmFzaWNFbnRyeT4KICAgIDwvQmFzaWNFbnRyeT4KICAgIDxCYXNpY0VudHJ5PgogICAgIDxuYW1lPlBvaW50MzwvbmFtZT4KICAgICA8ZmxhZ3M+NjU2NjY8L2ZsYWdzPgogICAgIDxCYXNpY0VudHJ5PgogICAgICA8bmFtZT5YPC9uYW1lPgogICAgICA8ZmxhZ3M+NjYxNzg8L2ZsYWdzPgogICAgICA8dmFsdWUgdHlwZT0iMiI+Mzg5PC92YWx1ZT4KICAgICA8L0Jhc2ljRW50cnk+CiAgICAgPEJhc2ljRW50cnk+CiAgICAgIDxuYW1lPlk8L25hbWU+CiAgICAgIDxmbGFncz42NjE3ODwvZmxhZ3M+CiAgICAgIDx2YWx1ZSB0eXBlPSIyIj4yODg8L3ZhbHVlPgogICAgIDwvQmFzaWNFbnRyeT4KICAgIDwvQmFzaWNFbnRyeT4KICAgPC9CYXNpY0VudHJ5PgogICA8QmFzaWNFbnRyeT4KICAgIDxuYW1lPlRleHRQb2ludHM8L25hbWU+CiAgICA8ZmxhZ3M+NjU2NjY8L2ZsYWdzPgogICAgPEJhc2ljRW50cnk+CiAgICAgPG5hbWU+UG9pbnQwPC9uYW1lPgogICAgIDxmbGFncz42NTY2NjwvZmxhZ3M+CiAgICAgPEJhc2ljRW50cnk+CiAgICAgIDxuYW1lPlg8L25hbWU+CiAgICAgIDxmbGFncz42NjE3ODwvZmxhZ3M+CiAgICAgIDx2YWx1ZSB0eXBlPSIyIj43MTwvdmFsdWU+CiAgICAgPC9CYXNpY0VudHJ5PgogICAgIDxCYXNpY0VudHJ5PgogICAgICA8bmFtZT5ZPC9uYW1lPgogICAgICA8ZmxhZ3M+NjYxNzg8L2ZsYWdzPgogICAgICA8dmFsdWUgdHlwZT0iMiI+NjI8L3ZhbHVlPgogICAgIDwvQmFzaWNFbnRyeT4KICAgICA8QmFzaWNFbnRyeT4KICAgICAgPG5hbWU+VGV4dDwvbmFtZT4KICAgICAgPGZsYWdzPjY2NDM0PC9mbGFncz4KICAgICAgPHZhbHVlIHR5cGU9IjMiPjwvdmFsdWU+CiAgICAgPC9CYXNpY0VudHJ5PgogICAgPC9CYXNpY0VudHJ5PgogICA8L0Jhc2ljRW50cnk+CiAgPC9CYXNpY0VudHJ5PgogIDxCYXNpY0VudHJ5PgogICA8bmFtZT4xOTU8L25hbWU+CiAgIDxmbGFncz42NTY2NjwvZmxhZ3M+CiAgIDxCYXNpY0VudHJ5PgogICAgPG5hbWU+VXNlcmRlZk5hbWU8L25hbWU+CiAgICA8ZmxhZ3M+NjY0MzQ8L2ZsYWdzPgogICAgPHZhbHVlIHR5cGU9IjMiPjwvdmFsdWU+CiAgIDwvQmFzaWNFbnRyeT4KICAgPEJhc2ljRW50cnk+CiAgICA8bmFtZT5UeXBlPC9uYW1lPgogICAgPGZsYWdzPjY2MTc4PC9mbGFncz4KICAgIDx2YWx1ZSB0eXBlPSIyIj40PC92YWx1ZT4KICAgPC9CYXNpY0VudHJ5PgogICA8QmFzaWNFbnRyeT4KICAgIDxuYW1lPkZlYXR1cmVzPC9uYW1lPgogICAgPGZsYWdzPjY2NDM0PC9mbGFncz4KICAgIDx2YWx1ZSB0eXBlPSIzIj5CMS1BClYxLUE8L3ZhbHVlPgogICA8L0Jhc2ljRW50cnk+CiAgIDxCYXNpY0VudHJ5PgogICAgPG5hbWU+R3JvdXA8L25hbWU+CiAgICA8ZmxhZ3M+NjYxNzg8L2ZsYWdzPgogICAgPHZhbHVlIHR5cGU9IjIiPjA8L3ZhbHVlPgogICA8L0Jhc2ljRW50cnk+CiAgIDxCYXNpY0VudHJ5PgogICAgPG5hbWU+Q29sb3I8L25hbWU+CiAgICA8ZmxhZ3M+NjY0MzQ8L2ZsYWdzPgogICAgPHZhbHVlIHR5cGU9IjMiPiMwMDAwZmY8L3ZhbHVlPgogICA8L0Jhc2ljRW50cnk+CiAgIDxCYXNpY0VudHJ5PgogICAgPG5hbWU+SXNOb3Q8L25hbWU+CiAgICA8ZmxhZ3M+NjU5MjI8L2ZsYWdzPgogICAgPHZhbHVlIHR5cGU9IjEiPjA8L3ZhbHVlPgogICA8L0Jhc2ljRW50cnk+CiAgIDxCYXNpY0VudHJ5PgogICAgPG5hbWU+UG9pbnRzPC9uYW1lPgogICAgPGZsYWdzPjY1NjY2PC9mbGFncz4KICAgIDxCYXNpY0VudHJ5PgogICAgIDxuYW1lPlBvaW50MDwvbmFtZT4KICAgICA8ZmxhZ3M+NjU2NjY8L2ZsYWdzPgogICAgIDxCYXNpY0VudHJ5PgogICAgICA8bmFtZT5YPC9uYW1lPgogICAgICA8ZmxhZ3M+NjYxNzg8L2ZsYWdzPgogICAgICA8dmFsdWUgdHlwZT0iMiI+MDwvdmFsdWU+CiAgICAgPC9CYXNpY0VudHJ5PgogICAgIDxCYXNpY0VudHJ5PgogICAgICA8bmFtZT5ZPC9uYW1lPgogICAgICA8ZmxhZ3M+NjYxNzg8L2ZsYWdzPgogICAgICA8dmFsdWUgdHlwZT0iMiI+Mjc0PC92YWx1ZT4KICAgICA8L0Jhc2ljRW50cnk+CiAgICA8L0Jhc2ljRW50cnk+CiAgICA8QmFzaWNFbnRyeT4KICAgICA8bmFtZT5Qb2ludDE8L25hbWU+CiAgICAgPGZsYWdzPjY1NjY2PC9mbGFncz4KICAgICA8QmFzaWNFbnRyeT4KICAgICAgPG5hbWU+WDwvbmFtZT4KICAgICAgPGZsYWdzPjY2MTc4PC9mbGFncz4KICAgICAgPHZhbHVlIHR5cGU9IjIiPjUxMjwvdmFsdWU+CiAgICAgPC9CYXNpY0VudHJ5PgogICAgIDxCYXNpY0VudHJ5PgogICAgICA8bmFtZT5ZPC9uYW1lPgogICAgICA8ZmxhZ3M+NjYxNzg8L2ZsYWdzPgogICAgICA8dmFsdWUgdHlwZT0iMiI+Mjc0PC92YWx1ZT4KICAgICA8L0Jhc2ljRW50cnk+CiAgICA8L0Jhc2ljRW50cnk+CiAgICA8QmFzaWNFbnRyeT4KICAgICA8bmFtZT5Qb2ludDI8L25hbWU+CiAgICAgPGZsYWdzPjY1NjY2PC9mbGFncz4KICAgICA8QmFzaWNFbnRyeT4KICAgICAgPG5hbWU+WDwvbmFtZT4KICAgICAgPGZsYWdzPjY2MTc4PC9mbGFncz4KICAgICAgPHZhbHVlIHR5cGU9IjIiPjIzNTwvdmFsdWU+CiAgICAgPC9CYXNpY0VudHJ5PgogICAgIDxCYXNpY0VudHJ5PgogICAgICA8bmFtZT5ZPC9uYW1lPgogICAgICA8ZmxhZ3M+NjYxNzg8L2ZsYWdzPgogICAgICA8dmFsdWUgdHlwZT0iMiI+MDwvdmFsdWU+CiAgICAgPC9CYXNpY0VudHJ5PgogICAgPC9CYXNpY0VudHJ5PgogICAgPEJhc2ljRW50cnk+CiAgICAgPG5hbWU+UG9pbnQzPC9uYW1lPgogICAgIDxmbGFncz42NTY2NjwvZmxhZ3M+CiAgICAgPEJhc2ljRW50cnk+CiAgICAgIDxuYW1lPlg8L25hbWU+CiAgICAgIDxmbGFncz42NjE3ODwvZmxhZ3M+CiAgICAgIDx2YWx1ZSB0eXBlPSIyIj4yMzU8L3ZhbHVlPgogICAgIDwvQmFzaWNFbnRyeT4KICAgICA8QmFzaWNFbnRyeT4KICAgICAgPG5hbWU+WTwvbmFtZT4KICAgICAgPGZsYWdzPjY2MTc4PC9mbGFncz4KICAgICAgPHZhbHVlIHR5cGU9IjIiPjUxMjwvdmFsdWU+CiAgICAgPC9CYXNpY0VudHJ5PgogICAgPC9CYXNpY0VudHJ5PgogICA8L0Jhc2ljRW50cnk+CiAgIDxCYXNpY0VudHJ5PgogICAgPG5hbWU+VGV4dFBvaW50czwvbmFtZT4KICAgIDxmbGFncz42NTY2NjwvZmxhZ3M+CiAgICA8QmFzaWNFbnRyeT4KICAgICA8bmFtZT5Qb2ludDA8L25hbWU+CiAgICAgPGZsYWdzPjY1NjY2PC9mbGFncz4KICAgICA8QmFzaWNFbnRyeT4KICAgICAgPG5hbWU+WDwvbmFtZT4KICAgICAgPGZsYWdzPjY2MTc4PC9mbGFncz4KICAgICAgPHZhbHVlIHR5cGU9IjIiPjIxPC92YWx1ZT4KICAgICA8L0Jhc2ljRW50cnk+CiAgICAgPEJhc2ljRW50cnk+CiAgICAgIDxuYW1lPlk8L25hbWU+CiAgICAgIDxmbGFncz42NjE3ODwvZmxhZ3M+CiAgICAgIDx2YWx1ZSB0eXBlPSIyIj4yODE8L3ZhbHVlPgogICAgIDwvQmFzaWNFbnRyeT4KICAgICA8QmFzaWNFbnRyeT4KICAgICAgPG5hbWU+VGV4dDwvbmFtZT4KICAgICAgPGZsYWdzPjY2NDM0PC9mbGFncz4KICAgICAgPHZhbHVlIHR5cGU9IjMiPjwvdmFsdWU+CiAgICAgPC9CYXNpY0VudHJ5PgogICAgPC9CYXNpY0VudHJ5PgogICAgPEJhc2ljRW50cnk+CiAgICAgPG5hbWU+UG9pbnQxPC9uYW1lPgogICAgIDxmbGFncz42NTY2NjwvZmxhZ3M+CiAgICAgPEJhc2ljRW50cnk+CiAgICAgIDxuYW1lPlg8L25hbWU+CiAgICAgIDxmbGFncz42NjE3ODwvZmxhZ3M+CiAgICAgIDx2YWx1ZSB0eXBlPSIyIj4xNzwvdmFsdWU+CiAgICAgPC9CYXNpY0VudHJ5PgogICAgIDxCYXNpY0VudHJ5PgogICAgICA8bmFtZT5ZPC9uYW1lPgogICAgICA8ZmxhZ3M+NjYxNzg8L2ZsYWdzPgogICAgICA8dmFsdWUgdHlwZT0iMiI+MTA8L3ZhbHVlPgogICAgIDwvQmFzaWNFbnRyeT4KICAgICA8QmFzaWNFbnRyeT4KICAgICAgPG5hbWU+VGV4dDwvbmFtZT4KICAgICAgPGZsYWdzPjY2NDM0PC9mbGFncz4KICAgICAgPHZhbHVlIHR5cGU9IjMiPjwvdmFsdWU+CiAgICAgPC9CYXNpY0VudHJ5PgogICAgPC9CYXNpY0VudHJ5PgogICAgPEJhc2ljRW50cnk+CiAgICAgPG5hbWU+UG9pbnQyPC9uYW1lPgogICAgIDxmbGFncz42NTY2NjwvZmxhZ3M+CiAgICAgPEJhc2ljRW50cnk+CiAgICAgIDxuYW1lPlg8L25hbWU+CiAgICAgIDxmbGFncz42NjE3ODwvZmxhZ3M+CiAgICAgIDx2YWx1ZSB0eXBlPSIyIj4yOTQ8L3ZhbHVlPgogICAgIDwvQmFzaWNFbnRyeT4KICAgICA8QmFzaWNFbnRyeT4KICAgICAgPG5hbWU+WTwvbmFtZT4KICAgICAgPGZsYWdzPjY2MTc4PC9mbGFncz4KICAgICAgPHZhbHVlIHR5cGU9IjIiPjE0PC92YWx1ZT4KICAgICA8L0Jhc2ljRW50cnk+CiAgICAgPEJhc2ljRW50cnk+CiAgICAgIDxuYW1lPlRleHQ8L25hbWU+CiAgICAgIDxmbGFncz42NjQzNDwvZmxhZ3M+CiAgICAgIDx2YWx1ZSB0eXBlPSIzIj48L3ZhbHVlPgogICAgIDwvQmFzaWNFbnRyeT4KICAgIDwvQmFzaWNFbnRyeT4KICAgIDxCYXNpY0VudHJ5PgogICAgIDxuYW1lPlBvaW50MzwvbmFtZT4KICAgICA8ZmxhZ3M+NjU2NjY8L2ZsYWdzPgogICAgIDxCYXNpY0VudHJ5PgogICAgICA8bmFtZT5YPC9uYW1lPgogICAgICA8ZmxhZ3M+NjYxNzg8L2ZsYWdzPgogICAgICA8dmFsdWUgdHlwZT0iMiI+MzExPC92YWx1ZT4KICAgICA8L0Jhc2ljRW50cnk+CiAgICAgPEJhc2ljRW50cnk+CiAgICAgIDxuYW1lPlk8L25hbWU+CiAgICAgIDxmbGFncz42NjE3ODwvZmxhZ3M+CiAgICAgIDx2YWx1ZSB0eXBlPSIyIj4yODE8L3ZhbHVlPgogICAgIDwvQmFzaWNFbnRyeT4KICAgICA8QmFzaWNFbnRyeT4KICAgICAgPG5hbWU+VGV4dDwvbmFtZT4KICAgICAgPGZsYWdzPjY2NDM0PC9mbGFncz4KICAgICAgPHZhbHVlIHR5cGU9IjMiPjwvdmFsdWU+CiAgICAgPC9CYXNpY0VudHJ5PgogICAgPC9CYXNpY0VudHJ5PgogICA8L0Jhc2ljRW50cnk+CiAgPC9CYXNpY0VudHJ5PgogPC9CYXNpY0VudHJ5PgogPEJhc2ljRW50cnk+CiAgPG5hbWU+RmlsZVR5cGU8L25hbWU+CiAgPGZsYWdzPjY2NDM0PC9mbGFncz4KICA8dmFsdWUgdHlwZT0iMyI+QW5hbHlzaXM8L3ZhbHVlPgogPC9CYXNpY0VudHJ5PgogPEJhc2ljRW50cnk+CiAgPG5hbWU+Q2hlY2tzdW08L25hbWU+CiAgPGZsYWdzPjY2NDM0PC9mbGFncz4KICA8dmFsdWUgdHlwZT0iMyI+ZWI4MmM0MzE0M2FmNjNjMWNiZDFiNjQ0ZDUyM2FhOTI8L3ZhbHVlPgogPC9CYXNpY0VudHJ5Pgo8L0Jhc2ljRW50cnk+Cg==/@MB_EXPERIMENT/0
PEJhc2ljRW50cnk+CiA8bmFtZT5Tb2Z0d2FyZTwvbmFtZT4KIDxmbGFncz4yNjIxNDY8L2ZsYWdzPgogPEJhc2ljRW50cnk+CiAgPG5hbWU+Q29uZmlnVmVyc2lvbjwvbmFtZT4KICA8ZmxhZ3M+MjYzMDQyPC9mbGFncz4KICA8dmFsdWUgdHlwZT0iMyI+MC40LjI1PC92YWx1ZT4KIDwvQmFzaWNFbnRyeT4KIDxCYXNpY0VudHJ5PgogIDxuYW1lPlZhbGlkaXR5S2V5PC9uYW1lPgogIDxmbGFncz4yNjM4MTA8L2ZsYWdzPgogIDx2YWx1ZSB0eXBlPSI2IiBzaXplPSIxMTIiPgpOd0F6QURjQU5BQmhBR0VBTkFBM0FESUFNZ0E1QURFQU1BQXpBR0VBTXdCZkFEQUFNQUF3QURBQVh3QXlBQzRBCk1RQXhBQzRBTVFBNEFERUFOd0F1QURFQU9RQTJBRElBTXdCZkFFMEFZUUJqQUhNQVVRQjFBR0VBYmdCMEFGOEEKTWdBd0FERUFPQUF4QURFQU1RQTBBQT09PC92YWx1ZT4KIDwvQmFzaWNFbnRyeT4KIDxCYXNpY0VudHJ5PgogIDxuYW1lPkV4cGVyaW1lbnQ8L25hbWU+CiAgPGZsYWdzPjI2MjI3NDwvZmxhZ3M+CiAgPEJhc2ljRW50cnk+CiAgIDxuYW1lPlJhY2s8L25hbWU+CiAgIDxmbGFncz4yNjMwNDI8L2ZsYWdzPgogICA8dmFsdWUgdHlwZT0iMyI+U2luZ2xlIHR1YmUgcmFjazwvdmFsdWU+CiAgPC9CYXNpY0VudHJ5PgogIDxCYXNpY0VudHJ5PgogICA8bmFtZT5SYWNrSXNTZWxlY3RhYmxlPC9uYW1lPgogICA8ZmxhZ3M+MjYyNTMwPC9mbGFncz4KICAgPHZhbHVlIHR5cGU9IjEiPjE8L3ZhbHVlPgogIDwvQmFzaWNFbnRyeT4KICA8QmFzaWNFbnRyeT4KICAgPG5hbWU+Q3VycmVudDwvbmFtZT4KICAgPGZsYWdzPjI2Mjc4NjwvZmxhZ3M+CiAgIDx2YWx1ZSB0eXBlPSIyIj4wPC92YWx1ZT4KICA8L0Jhc2ljRW50cnk+CiAgPEJhc2ljRW50cnk+CiAgIDxuYW1lPkZpbGVJZDwvbmFtZT4KICAgPGZsYWdzPjI2Mjc4NjwvZmxhZ3M+CiAgIDx2YWx1ZSB0eXBlPSIyIj4yOTwvdmFsdWU+CiAgPC9CYXNpY0VudHJ5PgogIDxCYXNpY0VudHJ5PgogICA8bmFtZT5GaWxlQmFzZTwvbmFtZT4KICAgPGZsYWdzPjI2MzA0MjwvZmxhZ3M+CiAgIDx2YWx1ZSB0eXBlPSIzIj4xLTIxIG0ra2I8L3ZhbHVlPgogIDwvQmFzaWNFbnRyeT4KICA8QmFzaWNFbnRyeT4KICAgPG5hbWU+RmlsZUlzQ3VzdG9tPC9uYW1lPgogICA8ZmxhZ3M+MjYyNTMwPC9mbGFncz4KICAgPHZhbHVlIHR5cGU9IjEiPjE8L3ZhbHVlPgogIDwvQmFzaWNFbnRyeT4KICA8QmFzaWNFbnRyeT4KICAgPG5hbWU+UHJvamVjdDwvbmFtZT4KICAgPGZsYWdzPjI2MzA0MjwvZmxhZ3M+CiAgIDx2YWx1ZSB0eXBlPSIzIj5Bbm5leGluVjwvdmFsdWU+CiAgPC9CYXNpY0VudHJ5PgogIDxCYXNpY0VudHJ5PgogICA8bmFtZT5SYWNrUHJvY2Vzc2luZ09yZGVyPC9uYW1lPgogICA8ZmxhZ3M+MjYyNzg2PC9mbGFncz4KICAgPHZhbHVlIHR5cGU9IjIiPjA8L3ZhbHVlPgogIDwvQmFzaWNFbnRyeT4KICA8QmFzaWNFbnRyeT4KICAgPG5hbWU+UmVhZ2VudHM8L25hbWU+CiAgIDxmbGFncz4yNjIyNzQ8L2ZsYWdzPgogICA8QmFzaWNFbnRyeT4KICAgIDxuYW1lPlIxPC9uYW1lPgogICAgPGZsYWdzPjI2MjI3NDwvZmxhZ3M+CiAgICA8QmFzaWNFbnRyeT4KICAgICA8bmFtZT5FeHBpcmF0aW9uRGF0ZTwvbmFtZT4KICAgICA8ZmxhZ3M+MjYzMDQyPC9mbGFncz4KICAgICA8dmFsdWUgdHlwZT0iMyI+PC92YWx1ZT4KICAgIDwvQmFzaWNFbnRyeT4KICAgIDxCYXNpY0VudHJ5PgogICAgIDxuYW1lPkxvdE51bWJlcjwvbmFtZT4KICAgICA8ZmxhZ3M+MjYzMDQyPC9mbGFncz4KICAgICA8dmFsdWUgdHlwZT0iMyI+PC92YWx1ZT4KICAgIDwvQmFzaWNFbnRyeT4KICAgIDxCYXNpY0VudHJ5PgogICAgIDxuYW1lPlJlYWdlbnQ8L25hbWU+CiAgICAgPGZsYWdzPjI2MzA0MjwvZmxhZ3M+CiAgICAgPHZhbHVlIHR5cGU9IjMiPjwvdmFsdWU+CiAgICA8L0Jhc2ljRW50cnk+CiAgICA8QmFzaWNFbnRyeT4KICAgICA8bmFtZT5DYXRlZ29yeTwvbmFtZT4KICAgICA8ZmxhZ3M+MjYzMDQyPC9mbGFncz4KICAgICA8dmFsdWUgdHlwZT0iMyI+PC92YWx1ZT4KICAgIDwvQmFzaWNFbnRyeT4KICAgIDxCYXNpY0VudHJ5PgogICAgIDxuYW1lPkFjdGl2ZTwvbmFtZT4KICAgICA8ZmxhZ3M+MjYyNTMwPC9mbGFncz4KICAgICA8dmFsdWUgdHlwZT0iMSI+MDwvdmFsdWU+CiAgICA8L0Jhc2ljRW50cnk+CiAgICA8QmFzaWNFbnRyeT4KICAgICA8bmFtZT5UaW1lPC9uYW1lPgogICAgIDxmbGFncz4yNjI3ODY8L2ZsYWdzPgogICAgIDx2YWx1ZSB0eXBlPSIyIj4wPC92YWx1ZT4KICAgIDwvQmFzaWNFbnRyeT4KICAgIDxCYXNpY0VudHJ5PgogICAgIDxuYW1lPlRpdGVyPC9uYW1lPgogICAgIDxmbGFncz4yNjI3ODY8L2ZsYWdzPgogICAgIDx2YWx1ZSB0eXBlPSIyIj4wPC92YWx1ZT4KICAgIDwvQmFzaWNFbnRyeT4KICAgIDxCYXNpY0VudHJ5PgogICAgIDxuYW1lPlBhcmFsbGVsPC9uYW1lPgogICAgIDxmbGFncz4yNjI3ODY8L2ZsYWdzPgogICAgIDx2YWx1ZSB0eXBlPSIyIj4wPC92YWx1ZT4KICAgIDwvQmFzaWNFbnRyeT4KICAgIDxCYXNpY0VudHJ5PgogICAgIDxuYW1lPlByaW9yaXR5PC9uYW1lPgogICAgIDxmbGFncz4yNjI3ODY8L2ZsYWdzPgogICAgIDx2YWx1ZSB0eXBlPSIyIj4wPC92YWx1ZT4KICAgIDwvQmFzaWNFbnRyeT4KICAgIDxCYXNpY0VudHJ5PgogICAgIDxuYW1lPk1pblZvbHVtZTwvbmFtZT4KICAgICA8ZmxhZ3M+MjYyNzg2PC9mbGFncz4KICAgICA8dmFsdWUgdHlwZT0iMiI+MDwvdmFsdWU+CiAgICA8L0Jhc2ljRW50cnk+CiAgICA8QmFzaWNFbnRyeT4KICAgICA8bmFtZT5WaXNpYmxlPC9uYW1lPgogICAgIDxmbGFncz4yNjI3ODY8L2ZsYWdzPgogICAgIDx2YWx1ZSB0eXBlPSIyIj4zPC92YWx1ZT4KICAgIDwvQmFzaWNFbnRyeT4KICAgPC9CYXNpY0VudHJ5PgogICA8QmFzaWNFbnRyeT4KICAgIDxuYW1lPlIyPC9uYW1lPgogICAgPGZsYWdzPjI2MjI3NDwvZmxhZ3M+CiAgICA8QmFzaWNFbnRyeT4KICAgICA8bmFtZT5FeHBpcmF0aW9uRGF0ZTwvbmFtZT4KICAgICA8ZmxhZ3M+MjYzMDQyPC9mbGFncz4KICAgICA8dmFsdWUgdHlwZT0iMyI+PC92YWx1ZT4KICAgIDwvQmFzaWNFbnRyeT4KICAgIDxCYXNpY0VudHJ5PgogICAgIDxuYW1lPkxvdE51bWJlcjwvbmFtZT4KICAgICA8ZmxhZ3M+MjYzMDQyPC9mbGFncz4KICAgICA8dmFsdWUgdHlwZT0iMyI+PC92YWx1ZT4KICAgIDwvQmFzaWNFbnRyeT4KICAgIDxCYXNpY0VudHJ5PgogICAgIDxuYW1lPlJlYWdlbnQ8L25hbWU+CiAgICAgPGZsYWdzPjI2MzA0MjwvZmxhZ3M+CiAgICAgPHZhbHVlIHR5cGU9IjMiPjwvdmFsdWU+CiAgICA8L0Jhc2ljRW50cnk+CiAgICA8QmFzaWNFbnRyeT4KICAgICA8bmFtZT5DYXRlZ29yeTwvbmFtZT4KICAgICA8ZmxhZ3M+MjYzMDQyPC9mbGFncz4KICAgICA8dmFsdWUgdHlwZT0iMyI+PC92YWx1ZT4KICAgIDwvQmFzaWNFbnRyeT4KICAgIDxCYXNpY0VudHJ5PgogICAgIDxuYW1lPkFjdGl2ZTwvbmFtZT4KICAgICA8ZmxhZ3M+MjYyNTMwPC9mbGFncz4KICAgICA8dmFsdWUgdHlwZT0iMSI+MDwvdmFsdWU+CiAgICA8L0Jhc2ljRW50cnk+CiAgICA8QmFzaWNFbnRyeT4KICAgICA8bmFtZT5UaW1lPC9uYW1lPgogICAgIDxmbGFncz4yNjI3ODY8L2ZsYWdzPgogICAgIDx2YWx1ZSB0eXBlPSIyIj4wPC92YWx1ZT4KICAgIDwvQmFzaWNFbnRyeT4KICAgIDxCYXNpY0VudHJ5PgogICAgIDxuYW1lPlRpdGVyPC9uYW1lPgogICAgIDxmbGFncz4yNjI3ODY8L2ZsYWdzPgogICAgIDx2YWx1ZSB0eXBlPSIyIj4wPC92YWx1ZT4KICAgIDwvQmFzaWNFbnRyeT4KICAgIDxCYXNpY0VudHJ5PgogICAgIDxuYW1lPlBhcmFsbGVsPC9uYW1lPgogICAgIDxmbGFncz4yNjI3ODY8L2ZsYWdzPgogICAgIDx2YWx1ZSB0eXBlPSIyIj4wPC92YWx1ZT4KICAgIDwvQmFzaWNFbnRyeT4KICAgIDxCYXNpY0VudHJ5PgogICAgIDxuYW1lPlByaW9yaXR5PC9uYW1lPgogICAgIDxmbGFncz4yNjI3ODY8L2ZsYWdzPgogICAgIDx2YWx1ZSB0eXBlPSIyIj4wPC92YWx1ZT4KICAgIDwvQmFzaWNFbnRyeT4KICAgIDxCYXNpY0VudHJ5PgogICAgIDxuYW1lPk1pblZvbHVtZTwvbmFtZT4KICAgICA8ZmxhZ3M+MjYyNzg2PC9mbGFncz4KICAgICA8dmFsdWUgdHlwZT0iMiI+MDwvdmFsdWU+CiAgICA8L0Jhc2ljRW50cnk+CiAgICA8QmFzaWNFbnRyeT4KICAgICA8bmFtZT5WaXNpYmxlPC9uYW1lPgogICAgIDxmbGFncz4yNjI3ODY8L2ZsYWdzPgogICAgIDx2YWx1ZSB0eXBlPSIyIj4zPC92YWx1ZT4KICAgIDwvQmFzaWNFbnRyeT4KICAgPC9CYXNpY0VudHJ5PgogICA8QmFzaWNFbnRyeT4KICAgIDxuYW1lPlIzPC9uYW1lPgogICAgPGZsYWdzPjI2MjI3NDwvZmxhZ3M+CiAgICA8QmFzaWNFbnRyeT4KICAgICA8bmFtZT5FeHBpcmF0aW9uRGF0ZTwvbmFtZT4KICAgICA8ZmxhZ3M+MjYzMDQyPC9mbGFncz4KICAgICA8dmFsdWUgdHlwZT0iMyI+PC92YWx1ZT4KICAgIDwvQmFzaWNFbnRyeT4KICAgIDxCYXNpY0VudHJ5PgogICAgIDxuYW1lPkxvdE51bWJlcjwvbmFtZT4KICAgICA8ZmxhZ3M+MjYzMDQyPC9mbGFncz4KICAgICA8dmFsdWUgdHlwZT0iMyI+PC92YWx1ZT4KICAgIDwvQmFzaWNFbnRyeT4KICAgIDxCYXNpY0VudHJ5PgogICAgIDxuYW1lPlJlYWdlbnQ8L25hbWU+CiAgICAgPGZsYWdzPjI2MzA0MjwvZmxhZ3M+CiAgICAgPHZhbHVlIHR5cGU9IjMiPjwvdmFsdWU+CiAgICA8L0Jhc2ljRW50cnk+CiAgICA8QmFzaWNFbnRyeT4KICAgICA8bmFtZT5DYXRlZ29yeTwvbmFtZT4KICAgICA8ZmxhZ3M+MjYzMDQyPC9mbGFncz4KICAgICA8dmFsdWUgdHlwZT0iMyI+PC92YWx1ZT4KICAgIDwvQmFzaWNFbnRyeT4KICAgIDxCYXNpY0VudHJ5PgogICAgIDxuYW1lPkFjdGl2ZTwvbmFtZT4KICAgICA8ZmxhZ3M+MjYyNTMwPC9mbGFncz4KICAgICA8dmFsdWUgdHlwZT0iMSI+MDwvdmFsdWU+CiAgICA8L0Jhc2ljRW50cnk+CiAgICA8QmFzaWNFbnRyeT4KICAgICA8bmFtZT5UaW1lPC9uYW1lPgogICAgIDxmbGFncz4yNjI3ODY8L2ZsYWdzPgogICAgIDx2YWx1ZSB0eXBlPSIyIj4wPC92YWx1ZT4KICAgIDwvQmFzaWNFbnRyeT4KICAgIDxCYXNpY0VudHJ5PgogICAgIDxuYW1lPlRpdGVyPC9uYW1lPgogICAgIDxmbGFncz4yNjI3ODY8L2ZsYWdzPgogICAgIDx2YWx1ZSB0eXBlPSIyIj4wPC92YWx1ZT4KICAgIDwvQmFzaWNFbnRyeT4KICAgIDxCYXNpY0VudHJ5PgogICAgIDxuYW1lPlBhcmFsbGVsPC9uYW1lPgogICAgIDxmbGFncz4yNjI3ODY8L2ZsYWdzPgogICAgIDx2YWx1ZSB0eXBlPSIyIj4wPC92YWx1ZT4KICAgIDwvQmFzaWNFbnRyeT4KICAgIDxCYXNpY0VudHJ5PgogICAgIDxuYW1lPlByaW9yaXR5PC9uYW1lPgogICAgIDxmbGFncz4yNjI3ODY8L2ZsYWdzPgogICAgIDx2YWx1ZSB0eXBlPSIyIj4wPC92YWx1ZT4KICAgIDwvQmFzaWNFbnRyeT4KICAgIDxCYXNpY0VudHJ5PgogICAgIDxuYW1lPk1pblZvbHVtZTwvbmFtZT4KICAgICA8ZmxhZ3M+MjYyNzg2PC9mbGFncz4KICAgICA8dmFsdWUgdHlwZT0iMiI+MDwvdmFsdWU+CiAgICA8L0Jhc2ljRW50cnk+CiAgICA8QmFzaWNFbnRyeT4KICAgICA8bmFtZT5WaXNpYmxlPC9uYW1lPgogICAgIDxmbGFncz4yNjI3ODY8L2ZsYWdzPgogICAgIDx2YWx1ZSB0eXBlPSIyIj4zPC92YWx1ZT4KICAgIDwvQmFzaWNFbnRyeT4KICAgPC9CYXNpY0VudHJ5PgogICA8QmFzaWNFbnRyeT4KICAgIDxuYW1lPlI0PC9uYW1lPgogICAgPGZsYWdzPjI2MjI3NDwvZmxhZ3M+CiAgICA8QmFzaWNFbnRyeT4KICAgICA8bmFtZT5FeHBpcmF0aW9uRGF0ZTwvbmFtZT4KICAgICA8ZmxhZ3M+MjYzMDQyPC9mbGFncz4KICAgICA8dmFsdWUgdHlwZT0iMyI+PC92YWx1ZT4KICAgIDwvQmFzaWNFbnRyeT4KICAgIDxCYXNpY0VudHJ5PgogICAgIDxuYW1lPkxvdE51bWJlcjwvbmFtZT4KICAgICA8ZmxhZ3M+MjYzMDQyPC9mbGFncz4KICAgICA8dmFsdWUgdHlwZT0iMyI+PC92YWx1ZT4KICAgIDwvQmFzaWNFbnRyeT4KICAgIDxCYXNpY0VudHJ5PgogICAgIDxuYW1lPlJlYWdlbnQ8L25hbWU+CiAgICAgPGZsYWdzPjI2MzA0MjwvZmxhZ3M+CiAgICAgPHZhbHVlIHR5cGU9IjMiPjwvdmFsdWU+CiAgICA8L0Jhc2ljRW50cnk+CiAgICA8QmFzaWNFbnRyeT4KICAgICA8bmFtZT5DYXRlZ29yeTwvbmFtZT4KICAgICA8ZmxhZ3M+MjYzMDQyPC9mbGFncz4KICAgICA8dmFsdWUgdHlwZT0iMyI+PC92YWx1ZT4KICAgIDwvQmFzaWNFbnRyeT4KICAgIDxCYXNpY0VudHJ5PgogICAgIDxuYW1lPkFjdGl2ZTwvbmFtZT4KICAgICA8ZmxhZ3M+MjYyNTMwPC9mbGFncz4KICAgICA8dmFsdWUgdHlwZT0iMSI+MDwvdmFsdWU+CiAgICA8L0Jhc2ljRW50cnk+CiAgICA8QmFzaWNFbnRyeT4KICAgICA8bmFtZT5UaW1lPC9uYW1lPgogICAgIDxmbGFncz4yNjI3ODY8L2ZsYWdzPgogICAgIDx2YWx1ZSB0eXBlPSIyIj4wPC92YWx1ZT4KICAgIDwvQmFzaWNFbnRyeT4KICAgIDxCYXNpY0VudHJ5PgogICAgIDxuYW1lPlRpdGVyPC9uYW1lPgogICAgIDxmbGFncz4yNjI3ODY8L2ZsYWdzPgogICAgIDx2YWx1ZSB0eXBlPSIyIj4wPC92YWx1ZT4KICAgIDwvQmFzaWNFbnRyeT4KICAgIDxCYXNpY0VudHJ5PgogICAgIDxuYW1lPlBhcmFsbGVsPC9uYW1lPgogICAgIDxmbGFncz4yNjI3ODY8L2ZsYWdzPgogICAgIDx2YWx1ZSB0eXBlPSIyIj4wPC92YWx1ZT4KICAgIDwvQmFzaWNFbnRyeT4KICAgIDxCYXNpY0VudHJ5PgogICAgIDxuYW1lPlByaW9yaXR5PC9uYW1lPgogICAgIDxmbGFncz4yNjI3ODY8L2ZsYWdzPgogICAgIDx2YWx1ZSB0eXBlPSIyIj4wPC92YWx1ZT4KICAgIDwvQmFzaWNFbnRyeT4KICAgIDxCYXNpY0VudHJ5PgogICAgIDxuYW1lPk1pblZvbHVtZTwvbmFtZT4KICAgICA8ZmxhZ3M+MjYyNzg2PC9mbGFncz4KICAgICA8dmFsdWUgdHlwZT0iMiI+MDwvdmFsdWU+CiAgICA8L0Jhc2ljRW50cnk+CiAgICA8QmFzaWNFbnRyeT4KICAgICA8bmFtZT5WaXNpYmxlPC9uYW1lPgogICAgIDxmbGFncz4yNjI3ODY8L2ZsYWdzPgogICAgIDx2YWx1ZSB0eXBlPSIyIj4zPC92YWx1ZT4KICAgIDwvQmFzaWNFbnRyeT4KICAgPC9CYXNpY0VudHJ5PgogICA8QmFzaWNFbnRyeT4KICAgIDxuYW1lPlI1PC9uYW1lPgogICAgPGZsYWdzPjI2MjI3NDwvZmxhZ3M+CiAgICA8QmFzaWNFbnRyeT4KICAgICA8bmFtZT5FeHBpcmF0aW9uRGF0ZTwvbmFtZT4KICAgICA8ZmxhZ3M+MjYzMDQyPC9mbGFncz4KICAgICA8dmFsdWUgdHlwZT0iMyI+PC92YWx1ZT4KICAgIDwvQmFzaWNFbnRyeT4KICAgIDxCYXNpY0VudHJ5PgogICAgIDxuYW1lPkxvdE51bWJlcjwvbmFtZT4KICAgICA8ZmxhZ3M+MjYzMDQyPC9mbGFncz4KICAgICA8dmFsdWUgdHlwZT0iMyI+PC92YWx1ZT4KICAgIDwvQmFzaWNFbnRyeT4KICAgIDxCYXNpY0VudHJ5PgogICAgIDxuYW1lPlJlYWdlbnQ8L25hbWU+CiAgICAgPGZsYWdzPjI2MzA0MjwvZmxhZ3M+CiAgICAgPHZhbHVlIHR5cGU9IjMiPjwvdmFsdWU+CiAgICA8L0Jhc2ljRW50cnk+CiAgICA8QmFzaWNFbnRyeT4KICAgICA8bmFtZT5DYXRlZ29yeTwvbmFtZT4KICAgICA8ZmxhZ3M+MjYzMDQyPC9mbGFncz4KICAgICA8dmFsdWUgdHlwZT0iMyI+PC92YWx1ZT4KICAgIDwvQmFzaWNFbnRyeT4KICAgIDxCYXNpY0VudHJ5PgogICAgIDxuYW1lPkFjdGl2ZTwvbmFtZT4KICAgICA8ZmxhZ3M+MjYyNTMwPC9mbGFncz4KICAgICA8dmFsdWUgdHlwZT0iMSI+MDwvdmFsdWU+CiAgICA8L0Jhc2ljRW50cnk+CiAgICA8QmFzaWNFbnRyeT4KICAgICA8bmFtZT5UaW1lPC9uYW1lPgogICAgIDxmbGFncz4yNjI3ODY8L2ZsYWdzPgogICAgIDx2YWx1ZSB0eXBlPSIyIj4wPC92YWx1ZT4KICAgIDwvQmFzaWNFbnRyeT4KICAgIDxCYXNpY0VudHJ5PgogICAgIDxuYW1lPlRpdGVyPC9uYW1lPgogICAgIDxmbGFncz4yNjI3ODY8L2ZsYWdzPgogICAgIDx2YWx1ZSB0eXBlPSIyIj4wPC92YWx1ZT4KICAgIDwvQmFzaWNFbnRyeT4KICAgIDxCYXNpY0VudHJ5PgogICAgIDxuYW1lPlBhcmFsbGVsPC9uYW1lPgogICAgIDxmbGFncz4yNjI3ODY8L2ZsYWdzPgogICAgIDx2YWx1ZSB0eXBlPSIyIj4wPC92YWx1ZT4KICAgIDwvQmFzaWNFbnRyeT4KICAgIDxCYXNpY0VudHJ5PgogICAgIDxuYW1lPlByaW9yaXR5PC9uYW1lPgogICAgIDxmbGFncz4yNjI3ODY8L2ZsYWdzPgogICAgIDx2YWx1ZSB0eXBlPSIyIj4wPC92YWx1ZT4KICAgIDwvQmFzaWNFbnRyeT4KICAgIDxCYXNpY0VudHJ5PgogICAgIDxuYW1lPk1pblZvbHVtZTwvbmFtZT4KICAgICA8ZmxhZ3M+MjYyNzg2PC9mbGFncz4KICAgICA8dmFsdWUgdHlwZT0iMiI+MDwvdmFsdWU+CiAgICA8L0Jhc2ljRW50cnk+CiAgICA8QmFzaWNFbnRyeT4KICAgICA8bmFtZT5WaXNpYmxlPC9uYW1lPgogICAgIDxmbGFncz4yNjI3ODY8L2ZsYWdzPgogICAgIDx2YWx1ZSB0eXBlPSIyIj4yPC92YWx1ZT4KICAgIDwvQmFzaWNFbnRyeT4KICAgPC9CYXNpY0VudHJ5PgogICA8QmFzaWNFbnRyeT4KICAgIDxuYW1lPlI2PC9uYW1lPgogICAgPGZsYWdzPjI2MjI3NDwvZmxhZ3M+CiAgICA8QmFzaWNFbnRyeT4KICAgICA8bmFtZT5FeHBpcmF0aW9uRGF0ZTwvbmFtZT4KICAgICA8ZmxhZ3M+MjYzMDQyPC9mbGFncz4KICAgICA8dmFsdWUgdHlwZT0iMyI+PC92YWx1ZT4KICAgIDwvQmFzaWNFbnRyeT4KICAgIDxCYXNpY0VudHJ5PgogICAgIDxuYW1lPkxvdE51bWJlcjwvbmFtZT4KICAgICA8ZmxhZ3M+MjYzMDQyPC9mbGFncz4KICAgICA8dmFsdWUgdHlwZT0iMyI+PC92YWx1ZT4KICAgIDwvQmFzaWNFbnRyeT4KICAgIDxCYXNpY0VudHJ5PgogICAgIDxuYW1lPlJlYWdlbnQ8L25hbWU+CiAgICAgPGZsYWdzPjI2MzA0MjwvZmxhZ3M+CiAgICAgPHZhbHVlIHR5cGU9IjMiPjwvdmFsdWU+CiAgICA8L0Jhc2ljRW50cnk+CiAgICA8QmFzaWNFbnRyeT4KICAgICA8bmFtZT5DYXRlZ29yeTwvbmFtZT4KICAgICA8ZmxhZ3M+MjYzMDQyPC9mbGFncz4KICAgICA8dmFsdWUgdHlwZT0iMyI+PC92YWx1ZT4KICAgIDwvQmFzaWNFbnRyeT4KICAgIDxCYXNpY0VudHJ5PgogICAgIDxuYW1lPkFjdGl2ZTwvbmFtZT4KICAgICA8ZmxhZ3M+MjYyNTMwPC9mbGFncz4KICAgICA8dmFsdWUgdHlwZT0iMSI+MDwvdmFsdWU+CiAgICA8L0Jhc2ljRW50cnk+CiAgICA8QmFzaWNFbnRyeT4KICAgICA8bmFtZT5UaW1lPC9uYW1lPgogICAgIDxmbGFncz4yNjI3ODY8L2ZsYWdzPgogICAgIDx2YWx1ZSB0eXBlPSIyIj4wPC92YWx1ZT4KICAgIDwvQmFzaWNFbnRyeT4KICAgIDxCYXNpY0VudHJ5PgogICAgIDxuYW1lPlRpdGVyPC9uYW1lPgogICAgIDxmbGFncz4yNjI3ODY8L2ZsYWdzPgogICAgIDx2YWx1ZSB0eXBlPSIyIj4wPC92YWx1ZT4KICAgIDwvQmFzaWNFbnRyeT4KICAgIDxCYXNpY0VudHJ5PgogICAgIDxuYW1lPlBhcmFsbGVsPC9uYW1lPgogICAgIDxmbGFncz4yNjI3ODY8L2ZsYWdzPgogICAgIDx2YWx1ZSB0eXBlPSIyIj4wPC92YWx1ZT4KICAgIDwvQmFzaWNFbnRyeT4KICAgIDxCYXNpY0VudHJ5PgogICAgIDxuYW1lPlByaW9yaXR5PC9uYW1lPgogICAgIDxmbGFncz4yNjI3ODY8L2ZsYWdzPgogICAgIDx2YWx1ZSB0eXBlPSIyIj4wPC92YWx1ZT4KICAgIDwvQmFzaWNFbnRyeT4KICAgIDxCYXNpY0VudHJ5PgogICAgIDxuYW1lPk1pblZvbHVtZTwvbmFtZT4KICAgICA8ZmxhZ3M+MjYyNzg2PC9mbGFncz4KICAgICA8dmFsdWUgdHlwZT0iMiI+MDwvdmFsdWU+CiAgICA8L0Jhc2ljRW50cnk+CiAgICA8QmFzaWNFbnRyeT4KICAgICA8bmFtZT5WaXNpYmxlPC9uYW1lPgogICAgIDxmbGFncz4yNjI3ODY8L2ZsYWdzPgogICAgIDx2YWx1ZSB0eXBlPSIyIj4yPC92YWx1ZT4KICAgIDwvQmFzaWNFbnRyeT4KICAgPC9CYXNpY0VudHJ5PgogICA8QmFzaWNFbnRyeT4KICAgIDxuYW1lPlI3PC9uYW1lPgogICAgPGZsYWdzPjI2MjI3NDwvZmxhZ3M+CiAgICA8QmFzaWNFbnRyeT4KICAgICA8bmFtZT5FeHBpcmF0aW9uRGF0ZTwvbmFtZT4KICAgICA8ZmxhZ3M+MjYzMDQyPC9mbGFncz4KICAgICA8dmFsdWUgdHlwZT0iMyI+PC92YWx1ZT4KICAgIDwvQmFzaWNFbnRyeT4KICAgIDxCYXNpY0VudHJ5PgogICAgIDxuYW1lPkxvdE51bWJlcjwvbmFtZT4KICAgICA8ZmxhZ3M+MjYzMDQyPC9mbGFncz4KICAgICA8dmFsdWUgdHlwZT0iMyI+PC92YWx1ZT4KICAgIDwvQmFzaWNFbnRyeT4KICAgIDxCYXNpY0VudHJ5PgogICAgIDxuYW1lPlJlYWdlbnQ8L25hbWU+CiAgICAgPGZsYWdzPjI2MzA0MjwvZmxhZ3M+CiAgICAgPHZhbHVlIHR5cGU9IjMiPjwvdmFsdWU+CiAgICA8L0Jhc2ljRW50cnk+CiAgICA8QmFzaWNFbnRyeT4KICAgICA8bmFtZT5DYXRlZ29yeTwvbmFtZT4KICAgICA8ZmxhZ3M+MjYzMDQyPC9mbGFncz4KICAgICA8dmFsdWUgdHlwZT0iMyI+PC92YWx1ZT4KICAgIDwvQmFzaWNFbnRyeT4KICAgIDxCYXNpY0VudHJ5PgogICAgIDxuYW1lPkFjdGl2ZTwvbmFtZT4KICAgICA8ZmxhZ3M+MjYyNTMwPC9mbGFncz4KICAgICA8dmFsdWUgdHlwZT0iMSI+MDwvdmFsdWU+CiAgICA8L0Jhc2ljRW50cnk+CiAgICA8QmFzaWNFbnRyeT4KICAgICA8bmFtZT5UaW1lPC9uYW1lPgogICAgIDxmbGFncz4yNjI3ODY8L2ZsYWdzPgogICAgIDx2YWx1ZSB0eXBlPSIyIj4wPC92YWx1ZT4KICAgIDwvQmFzaWNFbnRyeT4KICAgIDxCYXNpY0VudHJ5PgogICAgIDxuYW1lPlRpdGVyPC9uYW1lPgogICAgIDxmbGFncz4yNjI3ODY8L2ZsYWdzPgogICAgIDx2YWx1ZSB0eXBlPSIyIj4wPC92YWx1ZT4KICAgIDwvQmFzaWNFbnRyeT4KICAgIDxCYXNpY0VudHJ5PgogICAgIDxuYW1lPlBhcmFsbGVsPC9uYW1lPgogICAgIDxmbGFncz4yNjI3ODY8L2ZsYWdzPgogICAgIDx2YWx1ZSB0eXBlPSIyIj4wPC92YWx1ZT4KICAgIDwvQmFzaWNFbnRyeT4KICAgIDxCYXNpY0VudHJ5PgogICAgIDxuYW1lPlByaW9yaXR5PC9uYW1lPgogICAgIDxmbGFncz4yNjI3ODY8L2ZsYWdzPgogICAgIDx2YWx1ZSB0eXBlPSIyIj4wPC92YWx1ZT4KICAgIDwvQmFzaWNFbnRyeT4KICAgIDxCYXNpY0VudHJ5PgogICAgIDxuYW1lPk1pblZvbHVtZTwvbmFtZT4KICAgICA8ZmxhZ3M+MjYyNzg2PC9mbGFncz4KICAgICA8dmFsdWUgdHlwZT0iMiI+MDwvdmFsdWU+CiAgICA8L0Jhc2ljRW50cnk+CiAgICA8QmFzaWNFbnRyeT4KICAgICA8bmFtZT5WaXNpYmxlPC9uYW1lPgogICAgIDxmbGFncz4yNjI3ODY8L2ZsYWdzPgogICAgIDx2YWx1ZSB0eXBlPSIyIj4yPC92YWx1ZT4KICAgIDwvQmFzaWNFbnRyeT4KICAgPC9CYXNpY0VudHJ5PgogICA8QmFzaWNFbnRyeT4KICAgIDxuYW1lPlI4PC9uYW1lPgogICAgPGZsYWdzPjI2MjI3NDwvZmxhZ3M+CiAgICA8QmFzaWNFbnRyeT4KICAgICA8bmFtZT5FeHBpcmF0aW9uRGF0ZTwvbmFtZT4KICAgICA8ZmxhZ3M+MjYzMDQyPC9mbGFncz4KICAgICA8dmFsdWUgdHlwZT0iMyI+PC92YWx1ZT4KICAgIDwvQmFzaWNFbnRyeT4KICAgIDxCYXNpY0VudHJ5PgogICAgIDxuYW1lPkxvdE51bWJlcjwvbmFtZT4KICAgICA8ZmxhZ3M+MjYzMDQyPC9mbGFncz4KICAgICA8dmFsdWUgdHlwZT0iMyI+PC92YWx1ZT4KICAgIDwvQmFzaWNFbnRyeT4KICAgIDxCYXNpY0VudHJ5PgogICAgIDxuYW1lPlJlYWdlbnQ8L25hbWU+CiAgICAgPGZsYWdzPjI2MzA0MjwvZmxhZ3M+CiAgICAgPHZhbHVlIHR5cGU9IjMiPjwvdmFsdWU+CiAgICA8L0Jhc2ljRW50cnk+CiAgICA8QmFzaWNFbnRyeT4KICAgICA8bmFtZT5DYXRlZ29yeTwvbmFtZT4KICAgICA8ZmxhZ3M+MjYzMDQyPC9mbGFncz4KICAgICA8dmFsdWUgdHlwZT0iMyI+PC92YWx1ZT4KICAgIDwvQmFzaWNFbnRyeT4KICAgIDxCYXNpY0VudHJ5PgogICAgIDxuYW1lPkFjdGl2ZTwvbmFtZT4KICAgICA8ZmxhZ3M+MjYyNTMwPC9mbGFncz4KICAgICA8dmFsdWUgdHlwZT0iMSI+MDwvdmFsdWU+CiAgICA8L0Jhc2ljRW50cnk+CiAgICA8QmFzaWNFbnRyeT4KICAgICA8bmFtZT5UaW1lPC9uYW1lPgogICAgIDxmbGFncz4yNjI3ODY8L2ZsYWdzPgogICAgIDx2YWx1ZSB0eXBlPSIyIj4wPC92YWx1ZT4KICAgIDwvQmFzaWNFbnRyeT4KICAgIDxCYXNpY0VudHJ5PgogICAgIDxuYW1lPlRpdGVyPC9uYW1lPgogICAgIDxmbGFncz4yNjI3ODY8L2ZsYWdzPgogICAgIDx2YWx1ZSB0eXBlPSIyIj4wPC92YWx1ZT4KICAgIDwvQmFzaWNFbnRyeT4KICAgIDxCYXNpY0VudHJ5PgogICAgIDxuYW1lPlBhcmFsbGVsPC9uYW1lPgogICAgIDxmbGFncz4yNjI3ODY8L2ZsYWdzPgogICAgIDx2YWx1ZSB0eXBlPSIyIj4wPC92YWx1ZT4KICAgIDwvQmFzaWNFbnRyeT4KICAgIDxCYXNpY0VudHJ5PgogICAgIDxuYW1lPlByaW9yaXR5PC9uYW1lPgogICAgIDxmbGFncz4yNjI3ODY8L2ZsYWdzPgogICAgIDx2YWx1ZSB0eXBlPSIyIj4wPC92YWx1ZT4KICAgIDwvQmFzaWNFbnRyeT4KICAgIDxCYXNpY0VudHJ5PgogICAgIDxuYW1lPk1pblZvbHVtZTwvbmFtZT4KICAgICA8ZmxhZ3M+MjYyNzg2PC9mbGFncz4KICAgICA8dmFsdWUgdHlwZT0iMiI+MDwvdmFsdWU+CiAgICA8L0Jhc2ljRW50cnk+CiAgICA8QmFzaWNFbnRyeT4KICAgICA8bmFtZT5WaXNpYmxlPC9uYW1lPgogICAgIDxmbGFncz4yNjI3ODY8L2ZsYWdzPgogICAgIDx2YWx1ZSB0eXBlPSIyIj4yPC92YWx1ZT4KICAgIDwvQmFzaWNFbnRyeT4KICAgPC9CYXNpY0VudHJ5PgogICA8QmFzaWNFbnRyeT4KICAgIDxuYW1lPlMxPC9uYW1lPgogICAgPGZsYWdzPjI2MjI3NDwvZmxhZ3M+CiAgICA8QmFzaWNFbnRyeT4KICAgICA8bmFtZT5FeHBpcmF0aW9uRGF0ZTwvbmFtZT4KICAgICA8ZmxhZ3M+MjYzMDQyPC9mbGFncz4KICAgICA8dmFsdWUgdHlwZT0iMyI+PC92YWx1ZT4KICAgIDwvQmFzaWNFbnRyeT4KICAgIDxCYXNpY0VudHJ5PgogICAgIDxuYW1lPkxvdE51bWJlcjwvbmFtZT4KICAgICA8ZmxhZ3M+MjYzMDQyPC9mbGFncz4KICAgICA8dmFsdWUgdHlwZT0iMyI+PC92YWx1ZT4KICAgIDwvQmFzaWNFbnRyeT4KICAgIDxCYXNpY0VudHJ5PgogICAgIDxuYW1lPlJlYWdlbnQ8L25hbWU+CiAgICAgPGZsYWdzPjI2MzA0MjwvZmxhZ3M+CiAgICAgPHZhbHVlIHR5cGU9IjMiPjwvdmFsdWU+CiAgICA8L0Jhc2ljRW50cnk+CiAgICA8QmFzaWNFbnRyeT4KICAgICA8bmFtZT5DYXRlZ29yeTwvbmFtZT4KICAgICA8ZmxhZ3M+MjYzMDQyPC9mbGFncz4KICAgICA8dmFsdWUgdHlwZT0iMyI+PC92YWx1ZT4KICAgIDwvQmFzaWNFbnRyeT4KICAgIDxCYXNpY0VudHJ5PgogICAgIDxuYW1lPkFjdGl2ZTwvbmFtZT4KICAgICA8ZmxhZ3M+MjYyNTMwPC9mbGFncz4KICAgICA8dmFsdWUgdHlwZT0iMSI+MDwvdmFsdWU+CiAgICA8L0Jhc2ljRW50cnk+CiAgICA8QmFzaWNFbnRyeT4KICAgICA8bmFtZT5UaW1lPC9uYW1lPgogICAgIDxmbGFncz4yNjI3ODY8L2ZsYWdzPgogICAgIDx2YWx1ZSB0eXBlPSIyIj4wPC92YWx1ZT4KICAgIDwvQmFzaWNFbnRyeT4KICAgIDxCYXNpY0VudHJ5PgogICAgIDxuYW1lPlRpdGVyPC9uYW1lPgogICAgIDxmbGFncz4yNjI3ODY8L2ZsYWdzPgogICAgIDx2YWx1ZSB0eXBlPSIyIj4wPC92YWx1ZT4KICAgIDwvQmFzaWNFbnRyeT4KICAgIDxCYXNpY0VudHJ5PgogICAgIDxuYW1lPlBhcmFsbGVsPC9uYW1lPgogICAgIDxmbGFncz4yNjI3ODY8L2ZsYWdzPgogICAgIDx2YWx1ZSB0eXBlPSIyIj4wPC92YWx1ZT4KICAgIDwvQmFzaWNFbnRyeT4KICAgIDxCYXNpY0VudHJ5PgogICAgIDxuYW1lPlByaW9yaXR5PC9uYW1lPgogICAgIDxmbGFncz4yNjI3ODY8L2ZsYWdzPgogICAgIDx2YWx1ZSB0eXBlPSIyIj4wPC92YWx1ZT4KICAgIDwvQmFzaWNFbnRyeT4KICAgIDxCYXNpY0VudHJ5PgogICAgIDxuYW1lPk1pblZvbHVtZTwvbmFtZT4KICAgICA8ZmxhZ3M+MjYyNzg2PC9mbGFncz4KICAgICA8dmFsdWUgdHlwZT0iMiI+MDwvdmFsdWU+CiAgICA8L0Jhc2ljRW50cnk+CiAgICA8QmFzaWNFbnRyeT4KICAgICA8bmFtZT5WaXNpYmxlPC9uYW1lPgogICAgIDxmbGFncz4yNjI3ODY8L2ZsYWdzPgogICAgIDx2YWx1ZSB0eXBlPSIyIj43PC92YWx1ZT4KICAgIDwvQmFzaWNFbnRyeT4KICAgPC9CYXNpY0VudHJ5PgogICA8QmFzaWNFbnRyeT4KICAgIDxuYW1lPlMyPC9uYW1lPgogICAgPGZsYWdzPjI2MjI3NDwvZmxhZ3M+CiAgICA8QmFzaWNFbnRyeT4KICAgICA8bmFtZT5FeHBpcmF0aW9uRGF0ZTwvbmFtZT4KICAgICA8ZmxhZ3M+MjYzMDQyPC9mbGFncz4KICAgICA8dmFsdWUgdHlwZT0iMyI+PC92YWx1ZT4KICAgIDwvQmFzaWNFbnRyeT4KICAgIDxCYXNpY0VudHJ5PgogICAgIDxuYW1lPkxvdE51bWJlcjwvbmFtZT4KICAgICA8ZmxhZ3M+MjYzMDQyPC9mbGFncz4KICAgICA8dmFsdWUgdHlwZT0iMyI+PC92YWx1ZT4KICAgIDwvQmFzaWNFbnRyeT4KICAgIDxCYXNpY0VudHJ5PgogICAgIDxuYW1lPlJlYWdlbnQ8L25hbWU+CiAgICAgPGZsYWdzPjI2MzA0MjwvZmxhZ3M+CiAgICAgPHZhbHVlIHR5cGU9IjMiPjwvdmFsdWU+CiAgICA8L0Jhc2ljRW50cnk+CiAgICA8QmFzaWNFbnRyeT4KICAgICA8bmFtZT5DYXRlZ29yeTwvbmFtZT4KICAgICA8ZmxhZ3M+MjYzMDQyPC9mbGFncz4KICAgICA8dmFsdWUgdHlwZT0iMyI+PC92YWx1ZT4KICAgIDwvQmFzaWNFbnRyeT4KICAgIDxCYXNpY0VudHJ5PgogICAgIDxuYW1lPkFjdGl2ZTwvbmFtZT4KICAgICA8ZmxhZ3M+MjYyNTMwPC9mbGFncz4KICAgICA8dmFsdWUgdHlwZT0iMSI+MDwvdmFsdWU+CiAgICA8L0Jhc2ljRW50cnk+CiAgICA8QmFzaWNFbnRyeT4KICAgICA8bmFtZT5UaW1lPC9uYW1lPgogICAgIDxmbGFncz4yNjI3ODY8L2ZsYWdzPgogICAgIDx2YWx1ZSB0eXBlPSIyIj4wPC92YWx1ZT4KICAgIDwvQmFzaWNFbnRyeT4KICAgIDxCYXNpY0VudHJ5PgogICAgIDxuYW1lPlRpdGVyPC9uYW1lPgogICAgIDxmbGFncz4yNjI3ODY8L2ZsYWdzPgogICAgIDx2YWx1ZSB0eXBlPSIyIj4wPC92YWx1ZT4KICAgIDwvQmFzaWNFbnRyeT4KICAgIDxCYXNpY0VudHJ5PgogICAgIDxuYW1lPlBhcmFsbGVsPC9uYW1lPgogICAgIDxmbGFncz4yNjI3ODY8L2ZsYWdzPgogICAgIDx2YWx1ZSB0eXBlPSIyIj4wPC92YWx1ZT4KICAgIDwvQmFzaWNFbnRyeT4KICAgIDxCYXNpY0VudHJ5PgogICAgIDxuYW1lPlByaW9yaXR5PC9uYW1lPgogICAgIDxmbGFncz4yNjI3ODY8L2ZsYWdzPgogICAgIDx2YWx1ZSB0eXBlPSIyIj4wPC92YWx1ZT4KICAgIDwvQmFzaWNFbnRyeT4KICAgIDxCYXNpY0VudHJ5PgogICAgIDxuYW1lPk1pblZvbHVtZTwvbmFtZT4KICAgICA8ZmxhZ3M+MjYyNzg2PC9mbGFncz4KICAgICA8dmFsdWUgdHlwZT0iMiI+MDwvdmFsdWU+CiAgICA8L0Jhc2ljRW50cnk+CiAgICA8QmFzaWNFbnRyeT4KICAgICA8bmFtZT5WaXNpYmxlPC9uYW1lPgogICAgIDxmbGFncz4yNjI3ODY8L2ZsYWdzPgogICAgIDx2YWx1ZSB0eXBlPSIyIj43PC92YWx1ZT4KICAgIDwvQmFzaWNFbnRyeT4KICAgPC9CYXNpY0VudHJ5PgogIDwvQmFzaWNFbnRyeT4KICA8QmFzaWNFbnRyeT4KICAgPG5hbWU+U2FtcGxlczwvbmFtZT4KICAgPGZsYWdzPjI2MjI3NDwvZmxhZ3M+CiAgIDxCYXNpY0VudHJ5PgogICAgPG5hbWU+MDwvbmFtZT4KICAgIDxmbGFncz4yNjIyNzQ8L2ZsYWdzPgogICAgPEJhc2ljRW50cnk+CiAgICAgPG5hbWU+QW5ub3RhdGlvbjwvbmFtZT4KICAgICA8ZmxhZ3M+MjYzMDQyPC9mbGFncz4KICAgICA8dmFsdWUgdHlwZT0iMyI+VmlvQmx1ZQpWaW9HcmVlbgpGSVRDClBFClBlckNQLVZpbzcwMApQRS1WaW83NzAKQVBDCkFQQy1WaW83NzA8L3ZhbHVlPgogICAgPC9CYXNpY0VudHJ5PgogICAgPEJhc2ljRW50cnk+CiAgICAgPG5hbWU+UmVhZ2VudHM8L25hbWU+CiAgICAgPGZsYWdzPjI2MzU1NDwvZmxhZ3M+CiAgICAgPHZhbHVlIHR5cGU9IjUiPjB4MDwvdmFsdWU+CiAgICA8L0Jhc2ljRW50cnk+CiAgICA8QmFzaWNFbnRyeT4KICAgICA8bmFtZT5GbG93UmF0ZTwvbmFtZT4KICAgICA8ZmxhZ3M+MjYzMDQyPC9mbGFncz4KICAgICA8dmFsdWUgdHlwZT0iMyI+TG93PC92YWx1ZT4KICAgIDwvQmFzaWNFbnRyeT4KICAgIDxCYXNpY0VudHJ5PgogICAgIDxuYW1lPkF1dG9GbG93UmF0ZTwvbmFtZT4KICAgICA8ZmxhZ3M+MjYyNTMwPC9mbGFncz4KICAgICA8dmFsdWUgdHlwZT0iMSI+MDwvdmFsdWU+CiAgICA8L0Jhc2ljRW50cnk+CiAgICA8QmFzaWNFbnRyeT4KICAgICA8bmFtZT5FdmVudExpbWl0PC9uYW1lPgogICAgIDxmbGFncz4yNjI3ODY8L2ZsYWdzPgogICAgIDx2YWx1ZSB0eXBlPSIyIj4xMDAwMDwvdmFsdWU+CiAgICA8L0Jhc2ljRW50cnk+CiAgICA8QmFzaWNFbnRyeT4KICAgICA8bmFtZT5FdmVudExpbWl0ZWQ8L25hbWU+CiAgICAgPGZsYWdzPjI2MjUzMDwvZmxhZ3M+CiAgICAgPHZhbHVlIHR5cGU9IjEiPjE8L3ZhbHVlPgogICAgPC9CYXNpY0VudHJ5PgogICAgPEJhc2ljRW50cnk+CiAgICAgPG5hbWU+R2F0ZTwvbmFtZT4KICAgICA8ZmxhZ3M+MjYzMDQyPC9mbGFncz4KICAgICA8dmFsdWUgdHlwZT0iMyI+bGl2ZVxQMVxQMjwvdmFsdWU+CiAgICA8L0Jhc2ljRW50cnk+CiAgICA8QmFzaWNFbnRyeT4KICAgICA8bmFtZT5HYXRlRmxhZ3M8L25hbWU+CiAgICAgPGZsYWdzPjI2Mjc4NjwvZmxhZ3M+CiAgICAgPHZhbHVlIHR5cGU9IjIiPjM8L3ZhbHVlPgogICAgPC9CYXNpY0VudHJ5PgogICAgPEJhc2ljRW50cnk+CiAgICAgPG5hbWU+TW9kZTwvbmFtZT4KICAgICA8ZmxhZ3M+MjYzMDQyPC9mbGFncz4KICAgICA8dmFsdWUgdHlwZT0iMyI+U3RhbmRhcmQ8L3ZhbHVlPgogICAgPC9CYXNpY0VudHJ5PgogICAgPEJhc2ljRW50cnk+CiAgICAgPG5hbWU+U2VwYXJhdGlvblZvbHVtZTwvbmFtZT4KICAgICA8ZmxhZ3M+MjYyNzg2PC9mbGFncz4KICAgICA8dmFsdWUgdHlwZT0iMiI+MjAwPC92YWx1ZT4KICAgIDwvQmFzaWNFbnRyeT4KICAgIDxCYXNpY0VudHJ5PgogICAgIDxuYW1lPlNhbXBsZVZvbHVtZTwvbmFtZT4KICAgICA8ZmxhZ3M+MjYyNzg2PC9mbGFncz4KICAgICA8dmFsdWUgdHlwZT0iMiI+NDA8L3ZhbHVlPgogICAgPC9CYXNpY0VudHJ5PgogICAgPEJhc2ljRW50cnk+CiAgICAgPG5hbWU+UGVyZm9ybUF1dG9MYWJlbGluZzwvbmFtZT4KICAgICA8ZmxhZ3M+MjYyNTMwPC9mbGFncz4KICAgICA8dmFsdWUgdHlwZT0iMSI+MDwvdmFsdWU+CiAgICA8L0Jhc2ljRW50cnk+CiAgICA8QmFzaWNFbnRyeT4KICAgICA8bmFtZT5NaXhpbmdQYXJhbWV0ZXJzPC9uYW1lPgogICAgIDxmbGFncz4yNjIyNzQ8L2ZsYWdzPgogICAgPC9CYXNpY0VudHJ5PgogICAgPEJhc2ljRW50cnk+CiAgICAgPG5hbWU+TWl4aW5nRnJlcXVlbmN5PC9uYW1lPgogICAgIDxmbGFncz4yNjI3ODY8L2ZsYWdzPgogICAgIDx2YWx1ZSB0eXBlPSIyIj4wPC92YWx1ZT4KICAgIDwvQmFzaWNFbnRyeT4KICAgIDxCYXNpY0VudHJ5PgogICAgIDxuYW1lPk1peGluZ0R1cmF0aW9uPC9uYW1lPgogICAgIDxmbGFncz4yNjI3ODY8L2ZsYWdzPgogICAgIDx2YWx1ZSB0eXBlPSIyIj4wPC92YWx1ZT4KICAgIDwvQmFzaWNFbnRyeT4KICAgIDxCYXNpY0VudHJ5PgogICAgIDxuYW1lPk1peGluZ0FsZ29yaXRobTwvbmFtZT4KICAgICA8ZmxhZ3M+MjYyNzg2PC9mbGFncz4KICAgICA8dmFsdWUgdHlwZT0iMiI+MDwvdmFsdWU+CiAgICA8L0Jhc2ljRW50cnk+CiAgICA8QmFzaWNFbnRyeT4KICAgICA8bmFtZT5NaXhpbmdEZXZpY2U8L25hbWU+CiAgICAgPGZsYWdzPjI2MzA0MjwvZmxhZ3M+CiAgICAgPHZhbHVlIHR5cGU9IjMiPk5vbmVNaXhlcjwvdmFsdWU+CiAgICA8L0Jhc2ljRW50cnk+CiAgICA8QmFzaWNFbnRyeT4KICAgICA8bmFtZT5NaXhpbmdLZXk8L25hbWU+CiAgICAgPGZsYWdzPjI2MzA0MjwvZmxhZ3M+CiAgICAgPHZhbHVlIHR5cGU9IjMiPk9mZjwvdmFsdWU+CiAgICA8L0Jhc2ljRW50cnk+CiAgICA8QmFzaWNFbnRyeT4KICAgICA8bmFtZT5NaXhpbmdOYW1lPC9uYW1lPgogICAgIDxmbGFncz4yNjMwNDI8L2ZsYWdzPgogICAgIDx2YWx1ZSB0eXBlPSIzIj5PZmY8L3ZhbHVlPgogICAgPC9CYXNpY0VudHJ5PgogICAgPEJhc2ljRW50cnk+CiAgICAgPG5hbWU+VXNlTGlxdWlkRGV0ZWN0aW9uPC9uYW1lPgogICAgIDxmbGFncz4yNjI1MzA8L2ZsYWdzPgogICAgIDx2YWx1ZSB0eXBlPSIxIj4wPC92YWx1ZT4KICAgIDwvQmFzaWNFbnRyeT4KICAgIDxCYXNpY0VudHJ5PgogICAgIDxuYW1lPlNhbXBsZUlkPC9uYW1lPgogICAgIDxmbGFncz4yNjMwNDI8L2ZsYWdzPgogICAgIDx2YWx1ZSB0eXBlPSIzIj48L3ZhbHVlPgogICAgPC9CYXNpY0VudHJ5PgogICAgPEJhc2ljRW50cnk+CiAgICAgPG5hbWU+UGF0aWVudElkPC9uYW1lPgogICAgIDxmbGFncz4yNjMwNDI8L2ZsYWdzPgogICAgIDx2YWx1ZSB0eXBlPSIzIj48L3ZhbHVlPgogICAgPC9CYXNpY0VudHJ5PgogICAgPEJhc2ljRW50cnk+CiAgICAgPG5hbWU+R3JvdXA8L25hbWU+CiAgICAgPGZsYWdzPjI2Mjc4NjwvZmxhZ3M+CiAgICAgPHZhbHVlIHR5cGU9IjIiPjA8L3ZhbHVlPgogICAgPC9CYXNpY0VudHJ5PgogICAgPEJhc2ljRW50cnk+CiAgICAgPG5hbWU+U3RhdGU8L25hbWU+CiAgICAgPGZsYWdzPjI2Mjc4NjwvZmxhZ3M+CiAgICAgPHZhbHVlIHR5cGU9IjIiPjI8L3ZhbHVlPgogICAgPC9CYXNpY0VudHJ5PgogICAgPEJhc2ljRW50cnk+CiAgICAgPG5hbWU+QWR2YW5jZWQ8L25hbWU+CiAgICAgPGZsYWdzPjI2Mjc4NjwvZmxhZ3M+CiAgICAgPHZhbHVlIHR5cGU9IjIiPjE8L3ZhbHVlPgogICAgPC9CYXNpY0VudHJ5PgogICAgPEJhc2ljRW50cnk+CiAgICAgPG5hbWU+QW5hbHlzaXNUZW1wbGF0ZTwvbmFtZT4KICAgICA8ZmxhZ3M+MjYzMDQyPC9mbGFncz4KICAgICA8dmFsdWUgdHlwZT0iMyI+PC92YWx1ZT4KICAgIDwvQmFzaWNFbnRyeT4KICAgIDxCYXNpY0VudHJ5PgogICAgIDxuYW1lPkluc3RydW1lbnRTZXR0aW5nPC9uYW1lPgogICAgIDxmbGFncz4yNjMwNDI8L2ZsYWdzPgogICAgIDx2YWx1ZSB0eXBlPSIzIj48L3ZhbHVlPgogICAgPC9CYXNpY0VudHJ5PgogICAgPEJhc2ljRW50cnk+CiAgICAgPG5hbWU+QWR2YW5jZWRNb2RlPC9uYW1lPgogICAgIDxmbGFncz4yNjMwNDI8L2ZsYWdzPgogICAgIDx2YWx1ZSB0eXBlPSIzIj48L3ZhbHVlPgogICAgPC9CYXNpY0VudHJ5PgogICAgPEJhc2ljRW50cnk+CiAgICAgPG5hbWU+QWR2YW5jZWRTdWJNb2RlPC9uYW1lPgogICAgIDxmbGFncz4yNjMwNDI8L2ZsYWdzPgogICAgIDx2YWx1ZSB0eXBlPSIzIj48L3ZhbHVlPgogICAgPC9CYXNpY0VudHJ5PgogICA8L0Jhc2ljRW50cnk+CiAgPC9CYXNpY0VudHJ5PgogPC9CYXNpY0VudHJ5PgogPEJhc2ljRW50cnk+CiAgPG5hbWU+Q29uZmlndXJhdGlvbjwvbmFtZT4KICA8ZmxhZ3M+MjYzMDQyPC9mbGFncz4KICA8dmFsdWUgdHlwZT0iMyI+Rkw4PC92YWx1ZT4KIDwvQmFzaWNFbnRyeT4KIDxCYXNpY0VudHJ5PgogIDxuYW1lPkZpbGVUeXBlPC9uYW1lPgogIDxmbGFncz4yNjMwNDI8L2ZsYWdzPgogIDx2YWx1ZSB0eXBlPSIzIj5FeHBlcmltZW50PC92YWx1ZT4KIDwvQmFzaWNFbnRyeT4KIDxCYXNpY0VudHJ5PgogIDxuYW1lPkNoZWNrc3VtPC9uYW1lPgogIDxmbGFncz4yNjI5MTQ8L2ZsYWdzPgogIDx2YWx1ZSB0eXBlPSIzIj40MzJlMTExMTI5NjIyZGNjMjdlZDk1MzE3ZjU0ODBlYjwvdmFsdWU+CiA8L0Jhc2ljRW50cnk+CjwvQmFzaWNFbnRyeT4K/@MB_WELLINFOS/d2lzIDEgMSAxNiBTaW5nbGUgdHViZSByYWNrIDAgMCAwIDAgMTEgMjAyMi1TZXAtMTkgOCAxNjozMDo0NSA=/@MB_SESSIONID/1845b884-0409-4b2e-8f7f-94ff223cb861/   13229                                                                                                         ]+¢?rý9rý95A=Ñ6
=bi/?ß$°;ºÕ_;»tI?ºÿ¸¡T9îÝ¾^/Ô;/Ä;)É1?Î,¢?!9!9»T>B<T>çú>?ÛÍ?TL?Î*8?Ê+×;õ%;KÊK?÷´Ð<ÁÐ<Ï#I?S/¢?Ð9Ð9V?Oò>úa?Ñé½?B[S?f?4ùF99
;µ>Àg;&:!9s?t¹F8wÌ+2wÌ+2ÏÙ>%>øC=??N?¬Lí>ðÇ*?â³õ<èÒ<½EG?Wmö<+§<.<?¨þ8wÌ«2wÌ«2p*>Å×Ð=«dP?ÎÚ?àçÑ>o3?JYG;};¸·=?T¬<sµa<5uC?9YÙ3YÙ3°?FÎ>ÃD=?¤àk?F½)?æß1?v/r=3ã=5P?ÝÏ<0×<$ÞC?È99wÌ+3wÌ+3òE>ãá[>-3?É>|sN>R)?¬ð:ëWÇ:?Åw;jÅ/;1õ3?M4A9¿V3¿V3&h}=,©7=Ë0?&!<¥Ð;°Â#?¾¹759T/Ì¾BxÃ:be:8
"?>Æd9YÙ3YÙ3i=;:B=µø3?ãÕ;øÿ«;cç?q¨u¹49+(.¿µæ7¿n9Ç¤v=ê8Ù9èR3èR3ZÚ?>¯>Hª:?Ò È>ðO>Ýd<?üÑð<?r<ËLF?=3l <AU?ý¡Þ9wÌ«3wÌ«3¤¿§>Óàh>cg8?S¹>êH>9c*?ý´;TÁ:ª+?ÕlÅ<ç|<Hà3?ò9FÁ3FÁ3Ø!é<£¥<	Ä4?<Xú<ôÁ<¹6%?p:êV!:]eü>£ÉÊ:5:û(?ì:¿Ö3¿Ö3+sÏ>-E>´pA?Ôÿ>ê/¸>ÉÉ1?æ	<ÃÔ;Á_?ýÖ<Ï<äøS?	%:$9ì3$9ì3ÅJu>²á,>¯5?æ*Î>:>ÏZ+?Ú£\;TÆ;(|N?2M<Ò#K<i=?¹ø":YÙ4YÙ4òG>Ì
>Õd8?Io©>È>ü¥(?ü¤<ø¨3<ÄÔI?&¹<pJ<ëÝ5?÷,':!4!4²)=ºù<v-?\5;7;ðÊ?þó´·èÄ+9ÿ×½âa¹F«A9Ã¿¹c2:èR4èR4f2µ>5>D5?>z>µçr>*(?ØíÁ:7:Ïk/?®<dU<6+1?ÇI7:°!4°!4Mç=ãB¨=TÐ/?$<ã½ã;¾i?*TÚ¸l*¯9t¾ùu¸g%9Ê{=¾k'G:wÌ+4wÌ+4ÙFV=!3=/?£­â;b	°;Ò$?T7A:F9§:+=ah¸?99ÛÚÏ½IQ:>64>64bÕÀ> y>¡'F??Ô>LW,?=ùÌ<Ïë~<Q×M?Ì8<)´?<9<?0©e:FA4FA4(ws=Þ 3=2ù-?ÉmÍ;^â©;ÿÇ?¥O¹Ç¾G94¿\÷8ÓN9þô0>8×:ÍL4ÍL4ôÛ>ôiI>È?!4?í?'d?*52>Ö§¤=ý?ÕÌ<ÿ{e<êd?jK:¿V4¿V4¾=Ì=w;?Ç< |;ª?·\Ô·ªËá8Åð½Â08îp9_ »=·ù:\|a4\|a4@>9¹Ò=B3?Ü2¬>ìª>ã#&?Íè;L;Ú>?<è%G<g3?½­:$9l4$9l4F>«çO>Ò5?o	>qC>×'?=ï7;;;å´!? D­<kt<<`5?kú·:ëõv4ëõv4à¹,?<Ð>/T?¹Å?ÅLR?ÿÀ8?êñ8V5i9·z>):}q:´F?âÏ:YÙ4YÙ4$§>&Z>.D?èà?ÏÔ>¡8?¾W<·¤;·wG?h<²¬;W?"0Ü:½74½743Sæ>|>Mhi?º?:(>ª?±¦;¤ÎD;3wJ?#Eu<:û<sEI?¾Ý:!4!4%>Ö B>ý;K?½? &6?W6?³F=F=ÐEF?¥=ÕÃ<2L?ÂÖ÷:ô4ô4ø¾>Ô­>#Ï8?îÈ>×>L3?/<9<¯;4/C?À<	Ü<<TÊ>?a(;èR4èR4F£>ÀLb>¾³8?q<&WQ<÷J?~Â7á9~Ç=á¤p9Í>9"?Þ;L±4L±4>,pA>Ñ<?Ææ>pÕ¨>õ.?ó Ê;Öu;ê»R?|?<í6#<9-H?[};°¡4°¡4ó×º>á«~>|Ñ;?LÆ>>u&7?£a¥<µâS<MÐG?ðÓ<+m<ÙM?¿;n¦4n¦4Î1'>$Ñ=H<L?ø?Ð>t{1?µ^Ø:J :r¸M?M#Æ</ýt<O?4÷;wÌ«4wÌ«40YÊ<g<Ð[-?m6;û¡;Z?âá)7&W9./<ó+¹)<9>Ø¾&^;Û*±4Û*±4½²É<C<]54?Yê¯;Rº_;qJI?W®¸±ò7oæ·¿+U9Ñw9Í?ÖÎ;>¶4>¶4èB7?kNº>ãÐ{?Üo\@õ÷?Fc?mq:û+:n¯3?â;¿E:så?ê¤;¢ç»4¢ç»4ïC?f(Á>C?B?w?n\V?ïP9Ð9÷Ã?yôÒ:.(m:W·c?Z;FÁ4FÁ4úí>VTÃ=©D?t$?Å1ò>j-?ti8,19ñÄ(>½:êw(:ÅMQ?*;j¤Æ4j¤Æ4.¾>Oð>X;?=&?þüü>½7(?N¨Í<Üõ<
C?NR=4¸<C?HX;ÍÌ4ÍÌ4Q1Q=M="3?V<ÞmÜ;¥?ëp¨¹ð'9Þa¿¸\ÿ7¿.m9Ï=Sù;1aÑ41aÑ41b4=^ý<Üo6?FÕ}=ÙB7=J1?riÉ<BÓr<ùVT?×)<«1Á;ú /?3a.;¿Ö4¿Ö4Ë>Õw¾=íB?#.Ú>¦Ú¡>r,?ÞúØ<æ<dQ?ü.&<ä;:?ò¿1;øÜ4øÜ4?Û>OV?<j@3ñ÷??L&À:ðL:p?-_Ì;;FH?2>;\|á4\|á4!i?S±	?#Y?Jt?àw,?N5?
G9/©x9*Í>Û:tÕÁ9ÜêE?a¼F;ÀÚæ4ÀÚæ4¥8>äP>2?È<ÜPé;fü'?	I¹¨g9è¿rµ¸94¾I4G;$9ì4$9ì4i6>'ÏA>]`J?E:?È>ËB@?CÅF9Ú8¬Ïh?ä¶l<`~<Ð5Y?åH;ñ4ñ46Ê<kU<½.?O;AL;p¢#?£"¹îÍ(9nðL¿%W`8D´?9Ê>¥LL;ëõö4ëõö4ò'>ÏHã=T"<?Ò?Ûx_?#[1?Ä =bÀÐ<9'E?¸Ö=J¯<¿=?ò¬Q;OTü4OTü4§Æ=?Y=f4?ºE<êÀó; Å?¡J¹ý Á8¸B,¿6ÿ8©Ý8&¥>ëQ;YÙ5YÙ5mMË>U_>'b9?4Çz>£<>.*?Kü:Qâ¿:fL(?mX<|F<o@6?2S;55>¸W>Mq7?Ñû>:C>·Î(?4ÆÂ:G:g5+?àÄt<êê+<±=6?W^\;½75½75(±Û>Ô)>K?ám	?±Á>ù¢5?³©ê¸1§8RÀ3¿;©9Ãj9À8?Ç%c;ïæ5ïæ5ÿ»z=âÙ9=Æ¯,?Àô°;³Ã;p=?Û÷¸ôbê8nð¿pk¸
9!ªt¾5f;!5!5s2?zæ>¾E??mî>Ë	¯>¡Z.? 
°¸à8ç¿·9µÅ9åµí>#èm;SE5SE5s&=ÿoò<ÎÂ/?ÛWª;çs;jþ?zÁ{¹þÚ+8¿;À<´9ÿÆ×9çÕ>Äjo;ô5ô55,?|æ>ðE??ý>ð³>$S4?w6&W9|U<¹Nn:SôG:5?¶t;¶£5¶£5bø>¤H>ë)K?Wæê>
Ï¨>#2?Tâ6Ñm%9[<û:¤Ò9'P%?[Çv;èR5èR5u«>/Ý=w8?>aB>q3?®k;KF;`VF?òX<<¼<2O2?Íx;55¨> K>Z<?4¦Ù>dP>l_3?X±=[¸±<üN?¡Æ<J<ZE?Ç;L±5L±55Ö¨>k>é7?êÝ>o©>å'?u<«,<½L?üþ®<È{n<rÙ;?^;~`5~`5tV=Ê½=å.?º;1å;ýñ? ÍK¹y(9X{2¿lS¹9dÃ¾Å;°!5°!5sP?®¬¶>Þ??àï>\¡«>Ùå2?,4:89Âï >É:@ÕP:fÙ1?¥Û;á¾#5á¾#5?bÑ>ÿ>Pp??=Ð)?G=ü>^X,?91=\Óä<ÏF?==»¯<T=?ÿè;n&5n&5Ô>9£>êl:?w D?ª?¼µ.?6Ú<<ü+I?QçÃ<
9<¿B?mw;E)5E)5Þna>÷>V5?SxÀ>|>:
'?LmÉ:»v:E&G?2T^<C"<ð/?;wÌ+5wÌ+5µ~X>h>ó>?0ã>Bð¦>2.?/m=«<¶	P?~<îP<h??|;©{.5©{.5×«ì<~Ó¯<tK,?Úm;ÌZ9;ô$?¢
¦¸ê9Ä¶¾²¦¸Ü	ê8W¶¾dÙ;Û*15Û*15â¤§=Ûj=ÐY7?»<ÞfP<b\?®ò¸ðA9¢ ¾á;å7. 9h.·=¿;
Ú35
Ú359
>:È=yb4?°>Åá>*?Võç·nÑ9Ú!¼½¥"9 Ú9ßË=>~;>65>65¤³>$H>ð¤;?Mk?ÛéÁ>-,?471=Ý<:8M?å<õ)<®
A?E:;p895p895
>À4Ç=2Þ>?~	À>»>z-?ûº¸Å9èðò½©9N!e9Oì?7ß;¢ç;5¢ç;5x><î/>øÈS?r?å7?¿<?V=n:¼<K?,=/Á<óN?ç4;Ô>5Ô>5TÒ>£G>h%3?ëÁ>NX>2ö+?4õ;GûÓ:²¤,?'Ø<ÒTW<væ6?6;FA5FA5¿>­®V>÷L=?4¾?Åà½>ì.?g0ç:/y:üÓL?»Ï®<özb<¸E?§ð;8õC58õC5	¶â=*Á¢=L2?ï(=jo=ÌD(?ä9ìÁä9Ð±>Üè<ÐÜÝ;`1?8;j¤F5j¤F5_.Í>%H>#L7?`â>*ª>ê*?2i¹òia8kÀsP;¯:®¨L?4;SI5SI5¤%?Sî²>°R?ÃG?Cú?jÖ2?a£Ã¸4õ9^§1¾ÉB¥:üH:è~R?ê;ÍL5ÍL5C%G>±
>ºü7?ò ®>éÓ>$?wº-=UÒã<X7C?KÞÌ<ðW<b03?~ê¡;ÿ±N5ÿ±N5ëµb>2&>L{=?Ár?ü`-?©73?9ãt=èU=ÇPS?wë:cÎ£:ÿ7?Å¢;1aQ51aQ5P?«:ï>t<_?@ð=?ëùê>ÀîN?þ8_P92?>Ýà:û0:ÕK?Ã£;cT5cT5¦Û>LâS>²¹>?A{1?\J?\.?\¦:3iq:Ói0?>À<µJy<cjE?"¨;¿V5¿V5çî%?ÙÏ>Õ?LL?yV
?ª?g8>m9>!©:E 2:s?ö³®;ÇnY5ÇnY5Ìî?èê©>u@B?Í*?!Qø>ñ0?ôþj¸E9oÇê½}-û9):=¾>ø°;ø\5ø\5ò²=¶+=SG?|<&×;&?»¨¸òu´9Æ\ï½A·u59Ý%½æ°;*Í^5*Í^54ßÒ>L>»>?@¨?<¾Ç>½ý2?]%Ð<Ç<û²M?VaN<¨<2/J?a´;\|a5\|a5ím?O×·>27?~Ìê>éª>(0?ÏÌ;·öB;äq??Íü<f­<ø9?;c´;+d5+d50û5> Ñî=.C?c3?2V?-?û"<^ Õ;AAB?f·ê<;<A?Úm¶;ÀÚf5ÀÚf5Pö ><]>ü9?CMÎ>e`>,+,?rT:o	:d.?ÀC<k<«7?:º;òi5òi5GÞ>ð+>×jO?·þ1?g£ó>­;?^ÏÑ8Rz-9¿Î>TÈì9¤9:8?¾¼;$9l5$9l5ü.T>¯¡
>öÂ??k?²QË>°Q3?(=HSÍ<%7R?öû;¤;ãûC?âã½;Uèn5Uèn5ïú=ÆÖ<?Ï,?ëÙ;úv;Þ)"?ìÜ¸çOê8¬ÿð¾úòÒ7p9Æ;=ÈÀÀ;q5q5¨?ä>	?lv?TP_??Kc]?áß829[LE>$2; Oã:ÁH?ÒÎÀ;¹Ft5¹Ft5º~>ª#>ãG?¯y
?ãÂ>]¶6?ü<eÁ;óÛG?ú§õ;Ë;FG?5ÓÀ;ëõv5ëõv5ÁkN= fÒ<P({?ªô=/$<kÉË?¸õ:ÉB:[?qÆ9m«f9¦;\?<íÀ;¥y5¥y5£Dj?xüè>K´??®þ?Û`?fö8Ô«¨9ü:>^W;úVÃ:`9?3Ä;OT|5OT|5y/>flä=¨D?îô%?Ú>(ÔB?ÆÄ6<-fó;;@?«w¦<î=<ca?\Ç;55*Ë>Í!V>	??^?jàÆ>0-?ËÆ=§¨<IJ?ÈE×<Ã3<}í9?®Ë;YÙ5YÙ57äÃ>:ß>rµ<?¼x;?0ú?-y0? Þ÷<Ó@<ÿÁI?·ð<»6<VA?³|Î;ò05ò05Ö|>jO>g%K?4Ý>»>øö;?ä°U9ÖúW9{Iý>Y<3
<äsq?ÍÿÓ;55üÞ¥>ôÍb>9;?Ç2?RÑ?gô0?Of;Øf;:?Zø<µ*£<MÓB? XÔ;$à5$à5§"I>>êÑ0?R^7<ûÇ<Á?é¹Ó
Z9¿×9gt9s°v>i¹Õ;½75½75ã¤>q¼C>¾§W?Ñ~?³6?s2?YU;i°:;7-C?G;ü7Z;n6?>SÖ;V5V5@ù<Þïº<.«*?Í·<Z<$?è£¸Ú÷9Ò¾èwÔ;Äõ¡;îê'?a×;ïæ5ïæ5lgS>Ó>vu:?[¾>R0K>S(?N±ä:.:aZ@?ö<÷I;<ñÍ5?qÏ×;>5>5á?õÇ>WB?`^>?ª?"3?·=aø»<YQ?¸¦X:S*:0Ð"?&Ø;!5!5UÐ>>t:?
Ã>»
>äÃ/?=]
¨<fûI?Ý¿<×S<B>?ÃÂØ;ºí5ºí5î'=ü<-*?Ö;óPð:ÎY?pm¹ÃÖ9q¿. ½8¢1 9>DBÜ;SE5SE5<>Ï8>5?¡f>Wmp>&?]È;8!Ú:.?-<ÖU<6;?¦ß;ë5ë5¤þ2?Ï#ô>«°;?ü`?i#?;0?NB9ÐÃ9ýn¹>p(<ïÌ;R?ñUá;ô5ô5>ûg>0¨%>e?3?BËÊ>a5>Ï,?Íø<%<6îF?ª·Ë<n<k®5?º+â;L5L5a:=vöE=pI,?®97<¢ñ
<+Ë(?ék¸tN9¯Å¾S9b§9Óöe>jâã;¶£5¶£5ËÈ>ðL>®???Jß>ùP2?rI<u¿;ñ^M?GLÓ<¯«<ùYG?`1ä;Oû5Oû5uº>¯)>X?>¬P>2?C0ý;¼É;ÉL?pj<ìr$<>6?þRê;èR5èR5UÁ(;¶è>éñ>Î}A?þ+à>z©>¾N)?ÜN =@;Ä<"Q?ÃèE<£Õ<H=?¾Pì;ª5ª5UÁ(;	=>>ÇÊ:?ùò>!#·>æ)?$X:£&:Îö%?öÌv<´&<ÀJ>?:î;55UÁ(;¨t®>'ru>
õ5?j+?ô;ÿ>.,?>T.=ÕÜ<7ÏJ?ÅÄâ<5È<Û;?ð;³Y5³Y5UÁ(;ê>Ìw>u¼@??9I?t3?æ5=¦à<0HO?ðá<Ó!<ÉÒG?`ñ;L±5L±5UÁ(; >éÉ<>VQ??óÒÞ>­ö¢>z/?øì=Ý!=&bJ?9<5¿6< :?n©÷;å5å5UÁ(;G>\>X7?Àí>%´>(?N¯,=®HÛ<7I?³Ñ<ì<Ût5?Eø;~`5~`5UÁ(;º:>\é>ß6?è>N(¬>Cî,?v9u;HF1;1?{dg<Â<e9?6÷ú;¸5¸5UÁ(;x>±_.>ã6?-W>óB> x,?Ð²ß<R<7ÉG?$	7<³é<ö2?<öû;°¡5°¡5UÁ(;
¸ß>Ë>RÁA?Å»>eÔ>Ç¯+? íå¸l¼9~Ùâ¾ìÐ9n&«9Iê>­Õü;Hg¢5Hg¢5UÁ(;#¶>Ör>Wú??¾e?×iÔ>ÿ.?b=°\=÷N?%¡Ú<9<>?!´þ;á¾£5á¾£5UÁ(;W=ï<I=Q·.?6=v:b=ü"?ÔÃ¸ö\`8	^¿ið;ü½G;rZ3?®
<z¥5z¥5UÁ(;
Þ>O÷>¦jE?Û;d?@v'?s.?X¼¼¸Q9u9E¾ù:EÁû9q£ ?1<n¦5n¦5UÁ(; Ðt=j4=î.?ÛIU>K)>5C!??£¸ì9O»¾i>9&¦99d?E<¬Å§5¬Å§5UÁ(;½DÍ<´<é¿/?U(; ;²½??9¹zOf9ª,¿
®Z¸ØÃ=9í¾gV<E©5E©5UÁ(;l,ª>äUl><U8?iYé>n­>$,?óÿE;ý ê:ÛX?Ó¦<ä#d<í2;?'Ö<Þtª5Þtª5UÁ(;!y¾>!:u>:×F?U,:?vF?ÝÍ2?©`=³
=!_J?zÿÃ<u<7`B?yî<wÌ«5wÌ«5UÁ(;Ûú=kn×<øù6?¨='.H=[Ó#?8ö¸¦9dO¾BÖw;Æx(;¤L<?C<$­5$­5UÁ(;øñÂ>$I>Ú6;?rÓà>ä >D3?Êm·,¶:9°Ô2½ÊL#:øa:Ð?<©{®5©{®5UÁ(;×X²>°al>&A?:êø>ÔÈ¸>Pl,?J«<gû^<§D?b4Þ<È<æ¬;?ó<BÓ¯5BÓ¯5UÁ(;S?ó Ë>¿8?Sßµ>øk>U{.?)82T9Ì=0y :'&÷9f8&?®+<Û*±5Û*±5UÁ(;oÉÂ=0	=A£8?×Þ?Tzï>ÒÔ)?Í;¯fÁ:FO?8s­<}j<ä@=?M:<t²5t²5UÁ(;r>pG>Ó=?²é?ºÝ>O9-?¬¢b<:<F?ÛÀ<9K<BG:?HP<
Ú³5
Ú³5UÁ(;#ÿ8?ö>ä@?¥Æ?Ï,?Ë±6?}¬"=íÎ<Ë@I?üà-=aÚà<üöE?I<¦1µ5¦1µ5UÁ(;Õ¯>{e]>þJ?H?iÁ?¢á3?!<Xd¾;­X?¤>=Ðù¤<1J?ç<>¶5>¶5UÁ(;Ç?í<¯<KGA?<+à;§à¦;³ñ+?®aV¹£Eô8¨¬`¿j3¼8Ü{9K?><×à·5×à·5UÁ(;	y>ë0>«5?ÇE?	Ç>° *?¦Â{;f?);Dg>?Ne2<×÷;n8?ðX<p8¹5p8¹5UÁ(;N
 ?ÞÓ>"B?x¸ ?¨S?dB?
V9yÄÆ9üÕ>lÆà9º:MèÍ>(T<	º5	º5UÁ(;yÑ>²¬>¶E?Å»+?£¼ò>ó5?òÏ;?;êO?»!=áæ«<JN@?U<¢ç»5¢ç»5UÁ(;CP>>>àE2?A¼>Öÿ>ùå*?^l[;ö;J;?öÀ<½<Zë<?sN<;?½5;?½5UÁ(;j>uã2>É=?4ÌÜ>åð£>Td,?×n;¿;sN?'y<»õS<K'8?²<Ô¾5Ô¾5UÁ(;=àøG=éç5?V÷,<O ñ;±¢7?ÉÖ¨¸:9É;§¾]¹ %9Ý¾Î<mî¿5mî¿5UÁ(;Ú@?Äz?ýâ5?¤ÂR?5%?h|2?Y ^9YU9Úd>?´5;Dºý:U7?Râ<FÁ5FÁ5UÁ(;Lb>>e_@?1Ø>Lh¡>r+?i|$<ºNÍ;eM?ÉôÇ<àF<¸}A?à+<Â5Â5UÁ(;CÓ,>1°æ=ÁÉ??ä3?Ú³Ô>ªö/?2î;qQ;PÐ??Ë<[ð<#B?<8õÃ58õÃ5UÁ(;.X=êØ=,3?_ý;«o;ä*?@8#¯9íÊÀ=­
8}#8V?³j<ÑLÅ5ÑLÅ5UÁ(;Ô=òO=v+?ec¨;´ñ;¨Ø?Lªp¹ç79¶Ë¾m©c9@h9;ñú>/!<j¤Æ5j¤Æ5UÁ(;Xö»=é=óc6?8&?4|Å>j'?ßÏD7(*~9²;Æ<È;5¬);h²H?û®!<üÇ5üÇ5UÁ(;`>l%4>f±:?=;¥>·-x>Pp*?¬Ç=f1Ã<G?a!w<4-<¢6?Põ!<SÉ5SÉ5UÁ(;ÏY=wª =N?¨!<¯ú;d!?\{¹À|L9C'Å¾õH48)9Ê>º"<4«Ê54«Ê5UÁ(;f>£À>v4A??­>Ær>Á¤,?}*9×±9¬u>,Æ:2ö:É-?ÿå%<ÍÌ5ÍÌ5UÁ(;ä8
?Ê «>,N?üP?ÿjÉ>òG?©úÙ8u9ù®>bÖß:+:ïD?à$&<fZÍ5fZÍ5UÁ(;t{Y>óê>§G0?95N?èÍ?/?Hë9în9Jj>°á9í9ÍE7?èº&<ÿ±Î5ÿ±Î5UÁ(;fø¢>?MZ>??ÜqÂ>á>³Ù/?¿Ùl¸t$9B8¾sßï9@:ðÑ>»(<	Ð5	Ð5UÁ(;5££>~æ[>8>?Å2?P?/?V¸ã9{hq½	W:6S :}qö>Á¼(<1aÑ51aÑ5UÁ(;¹3?¦¦>QµS?*%f?A¯?eQ?/«h¸üEg9²Å¾%î9}9ÛÂp?³)<Ê¸Ò5Ê¸Ò5UÁ(;LÓ>¸n»=ÄW@?
*?¥¯ö>ý0?taf9ø	:9$?Á²&:]:4!?j*<cÔ5cÔ5UÁ(;0È¼>aÆz>$·@?â´Ë>x¡>çÒ1?¦H;J;ûÄ0?Y<µF<¯øC?÷ÿ*<ügÕ5ügÕ5UÁ(;ó¶>`F>RòD?ÓÖã>EQ¤>m{1?©ÿÂ<úég<2@W?×¿Ê<íÉ<~ôG?Âª+<¿Ö5¿Ö5UÁ(;@h=Õí)=ñ.?1é;0ñ;s
?êJ¸'h9»Âß½Û½Á8»W9pçe>/T.<.Ø5.Ø5UÁ(;«²>Q¢r>Èe<?\j?Ü¹>µ@2?a*Â<mx<ßH?xö¬<æÛf<|Ì??[.<ÇnÙ5ÇnÙ5UÁ(;É:?Ôð¥>ÁUX?X{?£3:?n=?YÖ9k?×9¾>ø1e;w	;a,F?Ãy.<`ÆÚ5`ÆÚ5UÁ(;Y0k?x?ÖJ?Uv?Ë3$?É@?Ï9¤Oþ94ç>¨Ì3;[;ø	+?ï×.<øÜ5øÜ5UÁ(;®ï¿<;<º¡0?ËðG;9e*;µ1? hÂ¹n£$9/%¿&SÕ8µÀ8f±
?L>/<uÝ5uÝ5UÁ(;[
¥>ãB>¤ÎX?(?R±>;Á:?'J<e<ºùG?S<
´;$×E?ò¤/<*ÍÞ5*ÍÞ5UÁ(;igß<Ç¦<N¡+?bæ*;íW;>?oØ·kñ8º]å½VU:¸ëy$9¾Ó/<Ã$à5Ã$à5UÁ(;Ô)Ö>×U>¹P?Âná>e>ÇZ8?äÇ;ÛK8;+[?­v¶<7Oa<aQO?N0<\|á5\|á5UÁ(;G>ª×:>´=5?F>,Rm>Ã*?ªÉ="ª<BJ?¢q<Ô/<l/?Þ1<õÓâ5õÓâ5UÁ(;M±>Æ\>i8?#so>V0>ï-?_Ý°=ztU=áT?¹;­"; 0?2<+ä5+ä5UÁ(;nP>¥(>c;?°ÁÛ>S<¤>qE+?Í<ýM ;±ûV?Ü8´<$t<¡<?ãä3<'å5'å5UÁ(;wk®<ßL<À(?mæ¸<Î<ñ5?Ív¸Ó>o9¾$.J;º;£ö>?\4<ÀÚæ5ÀÚæ5UÁ(;Ïø>kN>Óp7?E?ZÚ>9¼'?É½®;ÿka;ÛqF?{<,<Ð:?)6<Y2è5Y2è5UÁ(;SO>
>Ùs;?niÓ>e>)?²<ÖhK<ýD?÷<d\<ªÓ5?ç@8<òé5òé5UÁ(;'4e>$>	P2?¼;Â>Ñ>g½*?ë·;x§h;íI?9ü<5úP</:?×­8<áê5áê5UÁ(;Ö>>¶C?Ygö>øÅ­>»5?Zók9xÈ9I=?Ö1D:à©%:?g©:<$9ì5$9ì5UÁ(;Ðè>?IQ>ºî??
Å ?øêÜ>ÝL:?[·Zý¢8Þhi½x Å: _:à9?Ú:<½í5½í5UÁ(;Ù>á4>ÔC?mÏ?Z(6?oÖ7?ÛXG=È&ò<e¿R?±:yt:ï£?6]=<Uèî5Uèî5UÁ(;¬>MËa>Û5?_Â>T¤>ÔØ)?C=CË<áxF?LûÂ<Þ<¿q7?Å><î?ð5î?ð5UÁ(;.ôÕ>¯Ë>É??}j?B.?Û=,?¢9eh@9!;?Åû=:ÉE÷9Z°D?@<ñ5ñ5UÁ(;<º<úº<j3?Vü ;5;¸[ ?
·ø92$Ú¼ "ª¶f 9ªÄ¼	¯B< ïò5 ïò5UÁ(;PD«>zÏc>©u@??ªÀ>Û"0?¶!ô<hv<NJ?K§Ø<?<T'??ubC<¹Fô5¹Fô5UÁ(;L¬>og>[N>?-E?â$?ÐP0?Ù;<;$
L?.P=Æ)=ÏÎ??c¼C<Rõ5Rõ5UÁ(;fÀ<<!*?-?%=Õ3=òÊ?ø`8-]9<ð>}Ó;5M;r)?ÇE<ëõö5ëõö5UÁ(;ÃT>Èd<>:?Y#?lßñ>ã,?óæ<5¹;à
<?½³<Lu<U;?ÛH<Mø5Mø5UÁ(;Ûï3>Ä>ì=·ûB?½>£>Ím.?á±<Ïëb<÷¬H?ÃVy<ÒÙ#<zÈB?°uK<¥ù5¥ù5UÁ(;V0ó=Í§=9?AÜ´>õ]>@O'?¬G9þÝ9Ù¨Á>IùÁ999±¡?¤K<¶üú5¶üú5UÁ(;ª¬>¡÷V>ÂÖL?G®?<ß´>]!6?49ß-9é?â95£¼9!n­>RôK<OTü5OTü5UÁ(;[Á\>ÿY>ÐF?éÈ&?Ï_ñ>ä0?Tåi=½ú=_±K? 2;ú¼Ö:NóT?FM<è«ý5è«ý5UÁ(;ÚT?Tô¼>8ÍS?u9ë??(H?{@9ä Ì9Ó¯½>1;ÑË:T^?àyM<ÿ5ÿ5UÁ(;ç§>éa>*>?Ëðæ>[è©>­ú-?P§â8n@@9ç>õ9>:©[u>ÿM<-6-6UÁ(;@>sÇÃ=<?£yÃ>->¹'?ùÜ±7A9 t-=,;ê¤:Ö¹N?òN<YÙ6YÙ6UÁ(;Fy	?ÙC¨>a'Q?+?é>ë;?Ëø7 S9FÒ=¬M:#0þ9|Z?·O<&6&6UÁ(;Ì·ð>ÿ¦>Ï5B?£	?.X@?Ý1?ü=¹<=K?Ôà<_C<Ê;?gO<ò06ò06UÁ(;°Â<@È<ÀÃ/?dò:êfÑ::*?(S¸|Ïf9w¶0¾¢¼¸¥+Û8NUÜ¾¢ÎO<¿Ü6¿Ü6UÁ(;f£¡>éX>ðÃ>?dz?wÎ>
.?±h=Åú¹<	O?Ö³=<½ú;ñ®A?=LP<66UÁ(;óp>³Ö'>0Â7?¶1ý>hÍº>$~-?ê<;qH;0?í<ö=<)8?ezR<X46X46UÁ(;ÆÝ>Î×?>§M5?*ýñ><¸>Î'?íR0=æâ<B¸G?æ½\< <`¯2?ïlU<$à6$à6UÁ(;µ¹"?Q¾>YâZ?1éL?J	û>löP?Z¸}CR93¾É: d:/?ÑéU<ñ6ñ6UÁ(;g?>~à2>ù8?å?0N¹>L°5?'W8!u§8[u¤>	§9?99L ?¯SV<½76½76UÁ(;Ý³?X.¼>×8?[xa?§ ?¿¤3?Âó=B¯<îF?ííÚ<9Í<ðE?IüV<ã6ã6UÁ(;¶h>ÄJL>¹ÁG?0e¬?p9p?o·7?s=e´G=&K?e=Û¹·<~I?×W<V6V6UÁ(;¦?d>">EÁ8?ÿ×>m¢>)7*?,:Eþ9I-?=5F<Ý<d5?4 Y<";6";6UÁ(;ÔN%>;Ü=ç??p,?Qú>:0?´2×<á<çS?Ã3<óé;´D?-Z<ïæ6ïæ6UÁ(;K%¸>3>é±6?¼÷>ch>(\(?V¼<Ð»r<)bF?ü<ySP<Ú5?J&[<»	6»	6UÁ(;ö>W0>²X??À>5k> ¢4?ÿ8k;~;ÍÈL?,'È<%e<6ûB?\<>
6>
6UÁ(;¼>NÈ3>!n>?Gõ3?z?ý2/?Ï7;Äèä:óM? Ø<vä<¬A?$\<Tê
6Tê
6UÁ(;¨F±<þi<§«,?yV<òZ,<·G?cºÇ78{9K=ëÕ­9h£ª9üe?R]<!6!6UÁ(;¬ùð>¥r¤>ë;?ëM>ëh>-?Äß£8`fG9ÞcR>yB:gÖ³9«u?(«]<íA6íA6UÁ(;öé¡>ûëR>¥D?Ø
?¼oÑ>;Ø.?¨¥;Òb8;©R?Ç<ÜYD<Gu;?OÄ]<ºí6ºí6UÁ(;ðc>û1E>u&:?Íß>¢³¦>;Ø+?äÑ<G1²;.M?=`Ò<b<æF?lî]<
6
6UÁ(;Cü=M°=­f7?¹>6Q>Ò».?ËÉ99_?ùÆm;o­;=F?Ï0^<SE6SE6UÁ(;¿X>ÎÅ=>©ÜN?çKð<þ<"®B?dzÔ·`ëñ8VØà½¸8Õª9>,ù=½L^<ñ6ñ6UÁ(;t|>Ìã+>5³;?6£>]Íu>¬É)?E	9;ßñ	;K²+?éû;6(°;§7?¾úa<ë6ë6UÁ(;-Y>+>ª8?Ð.?Wã÷>4?§>ß:ùÍ¯:P"?Ã¸<ÝÃq<0çB?Ûb<¸H6¸H6UÁ(;Í ¶>(>L5?:°ü>~»>à,?^¬Ô<¦Þ<&äF?h´<+y<Z9?^c<ô6ô6UÁ(;Øt>*>Á°7?XÌÐ>â>4	(?tU;
¯Ú:àM+?s¼<Éz<ÓÕ<?2ßc<Q 6Q 6UÁ(;ðÌ½>'À>¬±<?Ëïý>
»>pP-?^s;Ñì;ÄS?¡×<ëz<ÈbD?E»d<L6L6UÁ(;ò²Ï<4ä<s)?³<C;WË;b?Ô¹OCÝ8Üµ&¿l29h
9m%?þd<ê÷6ê÷6UÁ(;·F¤>]_>G<?¹ý>º´>8×3?kw;Ïp;àaF?x´Ì<^Ö<|??M´e<¶£6¶£6UÁ(;¨¬¼>ÿ>+;4?á¯>ÕË>æ*?ÆF=H2Á<_K?¯m³<qy<Ðl8?5æf<O6O6UÁ(;éUÝ=Y¡=×/?ç=íË´=>ï#?Pvô9 9ÒB?y;x
Å:@¶0?àÓh<Oû6Oû6UÁ(;ía=¾Æ=*o5?»û<¶Ó;ë³?Ë	¸
0,9"ÝÌ½ÁÏ8°èv92W>ï&i<§6§6UÁ(;Ä.=t4Ø<?¥N?éM=%é1=Ð??LD<÷)<öCU?Cj;YÇ+;þ¦a?.>i<èR6èR6UÁ(;5>!q>hª1?Çã>þãc>%?ï&Å:Ä:¢_?5¥<q<#Þ/?ö£i<µþ6µþ6UÁ(;mý¤>×¶d>b¬8?ª°>g¹>
Ì'?¼´=ÀÊ<H?<V<¤P<Ö¯9?j<ª6ª6UÁ(;*&$?òÕ>¸D?Å¹e?7u&?¦0?Å¢8]9>®9¼9Ì¶>C+k<NV6NV6UÁ(;hþ­>tÑe>ÜÐA?`?QÜ>Fh,?Ö6=
Rã<×çM?A+<Ð;*B?Hk<66UÁ(;Ú=>:ÿ=Õ>??/-Ä>ç0?ÙÅ<IÞs<G±O?.=³<çl<ñùA?¬l<æ­6æ­6UÁ(;DÍ_>mÁ>9>?lê>^«>¹x/?XÓ2=V$Ú<@ÜQ?ç´Þ<^ª<º¿??ßIl<³Y6³Y6UÁ(;ï#q>¡>(éL?[a2@?Y÷?8?C¶=¾]°<]hV?<	$<\?j'm<66UÁ(;¸>	Ë>> 6?)¨>Àz>_®+?÷ÜE:ÓM1:×?9U;ÈH;@:?Xm<L±6L±6UÁ(;#Ô2?ÖNå>¥G?þöG?Eu?þj2? Ì8UÕB9ã>Ùh.;4é:u??Åêm<]6]6UÁ(;ë>ô>zúF?åO?;?1Î.?R9X?99)Æ>×dä:Õ:99?r1o<å6å6UÁ(;cS}>{´,>}À;?)?Ðâ> /?0(;ÊÝë:Õ6?ÿ<Ó?<÷L:?<o<±´6±´6UÁ(;kç>Ç:>Éa>?Î´ê>JH®>³`,?b;íå;+<?ØÈ°<Òvq<Am;?=o<~`6~`6UÁ(;9}=ÐS=+×/?ýï;È;¦W?°á¹¼[9Îa¿´¸^,)8ç¾®9p<J6J6UÁ(;,Ðk=± 1=Ïí)?wÐ;)Èw;÷á?èÞ¸Ç9	ÛÛ¾që09û±ò8\:?4aq<¸6¸6UÁ(;}©>jd>	ï=?`îM?ú³?|è.?Ï
T={Ø=kÞM?¶'æ<q¶<.B?mdq<ãc 6ãc 6UÁ(;xÆ={®À<Ï+?óDQ;QRB;Ø	?Cð¸9v`¾Zùõ6ø92R<ºq<°!6°!6UÁ(;³>65>	4?Sú?|cÝ>±¤'?õÃ<ó{<]gG?Q"º<¿Ì~<Å;?¥ãq<|»!6|»!6UÁ(;I:>¦=>ã7?®?MË>E²/?á<8Ã<[«L?5YÐ<C/<°7?õâr<Hg"6Hg"6UÁ(;¬Ý>~u>6?+ýÓ>Uá >Í©(?±gS;äà;d=?c,x<Â«1<ÔÊ2?1'u<#6#6UÁ(;*´>
áp>by??X£?G÷Î>¸,?TG;Ucï:EêT?_ ñ< <a;@?ùu<á¾#6á¾#6UÁ(;Ý1]=Ô| =k0?µ×A;ù;¡g*?C¹u9M¾ÙH`8ò¿^9Çá>\
v<®j$6®j$6UÁ(;^¼?! §>J·J?JÃ&?ÀQô>Q¼.??¸ß9]90¾!öæ:îa¦:i®1?æ$v<z%6z%6UÁ(;Sµn=Ýå	=]?@*<ÏÒ;Â¾N?è´÷7öÔ8!>íøð8\&9ÔÑ>´ûv<GÂ%6GÂ%6UÁ(;nÆé>ï6¢>w8?¥¬­>><û*?9H;ÓAõ:VQ?Ã×©<ic<Â{??Sx<n&6n&6¹ü;ñÿÝ>>=¿H?qÎ?â>Òö.?pÚf5(9sRB;üJ<Z2<!ßN?ø#x<à'6à'6¹ü;ãE?fË>ÅØf?ý?ÇÐ>µß??aè ··=9@Ê½ÐlÞ8ý
9|×>enx<¬Å'6¬Å'6¹ü;-Ê<ÎÉ<\/?,(<Vù;Äª,?H¹¥e9Y#¿ùB";tÿ:Õ"?Fux<yq(6yq(6¹ü;0O
?JÌ£>ê)X?zvc?1Í?9ÈN?.,¹GÈ8
,3¿ÛÄ:§8R:¯Ñn?C½y<E)6E)6¹ü;ì¶>áVC>yÊ5?>)¶Z>r$?PÑD9æpH9M_û>p;ô:h?Æy<É)6É)6¹ü;`®=	è>=ðë1?µQ;Ã;c)?~e¹o­9öDH¿Òà¸ß9»¾«§z<Þt*6Þt*6¹ü;=>økô=¢F??´vÊ>ô3@?µ«;O;"ÏS?jf<q(<H?µóz<« +6« +6¹ü;Å>[>ò7?½·>>+?d:!;ÿÜ:¡.;?FTÃ<õ<qÍ7?X|<wÌ+6wÌ+6¹ü;>?l?6õ;?ÇË?¿?¸ä8?Á":2Ý9,<?b3L</<jm,?{®|<Cx,6Cx,6¹ü;Úf->õïí=¸:?-Ð±>M>Q½*?^¥:©:¦Ã?DLÑ<Û<ºl6?¯Á}<$-6$-6¹ü;.}§>ý6Z>}D?0^?$pÕ>P'3?´)Ø<C<ô»G?º;Vi;`æK?yp<ÜÏ-6ÜÏ-6¹ü;ÿ
=jnÏ<?/?çE;¹ñ7;e	?ß&8[°9ä=À¸fÇc9__X¾UÇ<©{.6©{.6¹ü;ÒÀ>TÉ>+>?/é.?µþ>Uß/?\ãû<ß<3ñJ?w(å<å?<Öf??êì<u'/6u'/6¹ü;¸"¢= m=G¬.?3;Ql;  ?ûL¹¾*9è÷¿|»	¹lw8D¾¿¡<BÓ/6BÓ/6¹ü;/¿À>Á>U3? $¤>K;|>l&?}n	=ï`´<HC?ÙjX<å<p/?Ï`<0606¹ü;)0>Zü=²!3?9w=ôo^=º(?\9ãÑØ9¤ïµ>K¹æ½9­µ"¿¾y<Û*16Û*16¹ü;ÑÈ=­¢Ð<iá2?Åy]; h0;«³ ?x¹ì=9QNa¾ð'8Ä1»9ìªe=*<§Ö16§Ö16¹ü;
]R=æS=ìy.?jO;À.;Ð±
?
¹\e98G¯¾¤_¸ªC9D¾<t26t26¹ü;Êí¯>Ð¡d>ñüD?&ÖE?íX?¶-?ûäJ9R
Ô9Bõt>`È,9z,»95Ql>Tñ<@.36@.36¹ü;ÎÃ$>1ë=W3?!n<cÄ,<B¼0?ÿu¹ì­n98­¿ $¿4¢6¢9Ó:|<
Ú36
Ú36¹ü;cÀr?&?F8L?{òù?ã¦?´´??<.<c³=<oL?5F;=Òßå<ñP?å+<Ù46Ù46¹ü;Ë>½<O>;?óv0?^?Ù.?ØÂÖ<<K?VEí<µð<??pe<¦156¦156¹ü;+É<Y<<ñµ+?X¼$>Ñmÿ=%?ØØm¹%Ú^9×¿p9r½9¢>´<rÝ56rÝ56¹ü;ê !?¹Ð> E?ú\®>is>µh,?%­5¹A9¾¦¾3mÞ9Y;Ð9º¹?<>66>66¹ü;'m?õïÈ>Ô?&$?¹µ>³âg?´Á)¹ûg9EU»¾æ]Û9|9±VB?<576576¹ü;gÊ®>p{r>é8?#Kþ>å(À>Yc)?ý@;íOû:2D?X =Î¼Ê<E¬;?m<×à76×à76¹ü;¸Þ<â+¦<z+?¶ç<m^<?×8êl9ó/>Ê>b;_9;z?d÷<¤86¤86¹ü;¢Êã>'>|C?Yß>3î¦>Ñp+?V¹Ë³
9fð¾Å:ÑØ9ñ¼6?V<p896p896¹ü;Éí>ü¯¥>-³7?mkI?ôÖ?Ñ7-?qXY=±=µK? È=µ®<Q@?lf<=ä96=ä96¹ü;{õ=³ª=Dê7?\Û$>åRæ="<7?¼+=xÒ<ÊQQ?Ðjª<ÿ°k<÷9?h<	:6	:6¹ü;f>êmJ>ùg:?î)>-xS>¾ã*?ñe;¹c¥:ÖI?7cM<uM<Å¿C?/<Ö;;6Ö;;6¹ü;YÁæ=~2£=Óü4?5<CS<¶V.?¥¹mü9=M¿ºL¹þÙ9¼[.¿<¢ç;6¢ç;6¹ü;½>G*>A>@? ?ÓÈ>ú5?fÊ~;.(;ëA?I¼<óz<<è9C?¥&<o<6o<6¹ü;S>Ü¿	>D?¹lß>Î¥>Ù:-?Êò%<µ'Æ;@dV?­Ý<¥ù<oMB?p3<;?=6;?=6¹ü;®>:±W>5?¿Õ»>¥¼>\¡)?K;64,;ä I?Äf´<hyy<Ñ9?H<ë=6ë=6¹ü;o?}©«>iÍS?Ú?.tÀ>ÎC?é±¸JdÇ9É°½:Ì0:h?xå<Ô>6Ô>6¹ü;ïß>ö0>[3I?2I?Þ
?¡Ä9?k1î7of9±¶Z=°;³f:½¡o?>«< B?6 B?6¹ü;aÓ?¶>êT?ì¡?wU?¼A?ÐL89J©=í<;Þö:fêC?å<mî?6mî?6¹ü;V&>ç÷ê=:5?bó>Jb½>È$?µ<;xô;ÂO;?Dÿ<{?<ó16?4]<9@69@6¹ü;öw=l¡2=c®1?0¥;«4;í?í·¸Ü7978¾³øe¹+
Í8Q¿-|<FA6FA6¹ü;âGÏ>^e>(g?fÜú>1µ>¥X1?O³¸J<9Öù¾ÊÌò9=^9C?E<ÒñA6ÒñA6¹ü;®âk?¤8?£}N?ç·¥?%Y? ^C?«¬8^§9ß$>é0:y¶°9%?%<B6B6¹ü;Ã>ÖçB>ü;?n8?ÃjÙ>¤X-?Ã=Òº<]K?a\¸<åu<ÿï??Mð<kIC6kIC6¹ü;ä>!M>çQ7?ß>ÍR>KÝ)?ýâ)=8xÛ<*F?tY<·L<`G1?Íÿ<8õC68õC6¹ü;C>²b>I7?Æ>ò>ä,?=¹µ<8c<Ý½L?<V¾T<é9?<¡D6¡D6¹ü;;uÈ>í´>õS:?*?îÕë>x*?W<ª;y>F?@¼<}¢<Ê8?Å<ÑLE6ÑLE6¹ü;p½Ú=¶Ú=,,7?ñ><
<9,?èô¹YAÎ8]o±¿NB¹máÝ8
/`¿ç<øE6øE6¹ü;¯  ?{Àº>Y0\?[î´?ª|?Q7?« ë9nä9¦:?Eÿ:,±:8?­Á<j¤F6j¤F6¹ü;	À>ò>å¶8?Ë?¾á>ny1?öjK<<ÐWK?|ã<b»<^|B?Xñ<6PG66PG6¹ü;(
>Ñ¾=ý*9?,?ºÁ>a.-?pv#¹Ë59·æ¾T}¸9k3»9ÒJü>#Á<üG6üG6¹ü;>t<>ðe\?{@¨æ°?­5<?¿Ò;º(;OlR?<xE0<ä<D?<Ï§H6Ï§H6¹ü;Ë8¹>ªÃ}>Ú:?âü?Þ#Å>Â*?t]=ôÁ<ÞE?5Ð<J+<Ó??Æ°<SI6SI6¹ü;Õ§Ï<.í<0?t;³³;* Q?«QS¹@EÏ8
¿²è¸6j9
ó½Þ·<hÿI6hÿI6¹ü;ïÏ>ðQ>â	??üØê>²<­>³-?J¸¸$795â¾!µÕ9L%ì9â¬ç>)ù<4«J64«J6¹ü;$è<7À¬<®,?yÍ=ß< ?";\*@;«4?-9ØC9W86?þÐ<WK6WK6¹ü;»??ÍBº>6âD?))¡?ødZ?Gé<?k	=<ú¨<Õ0P?iË(=AÌ<5LS?<<ÍL6ÍL6¹ü;ãº>·6>òv;?¼üÀ>î>q*?ºÌF;Fê;;d.?:K²<Ãõv<Ò8?àJ<®L6®L6¹ü;ì¬L>¨>ú[I?ØQ?ðÄ>M-?Ø#¹Ü"9M3¿½ëb:vJ:¥;]?ØR<fZM6fZM6¹ü;^*?X°"?CV?oÀ@èw®?}AD?Èr<Õ<²m\?ï¡#=nd¼<ÔZ^?Â<3N63N6¹ü;»Ê>X<>Ëá<?Âx/?tü>ç1?RAH7
Î9^Åx<×L:¿©9¨_?Ì<ÿ±N6ÿ±N6¹ü;Õ¦²>oo>è>??ß0Þ>ìÂ/?C(=ÄxÑ<qM?:Ëã<<¾U@?YÛ<Ì]O6Ì]O6¹ü;ç=&Õ¢=w	6?{±>v>R%?ö{&8)»V9
{Æ=åú¥91¯Ä96	Ø>X]<	P6	P6¹ü;H)?,e>¢Ë?¢ñg?Ø`ð>ww?i¿	8°Ëf9fÊ==<÷!<úz?D<eµP6eµP6¹ü;¯H
??²>sF?¾»?ku?C?o­8­M9tW>k;³é;_T?e¼<1aQ61aQ6¹ü;áZ>éÚ>XÁB?»½#?v±ô>«N+?¬i,=ì×Ü<ÜG?×Ýz<p&<ÊgA?Óf<ýR6ýR6¹ü;ÆA®>âp>J19?#®>ï¥>!Ç&?ü»ß<¯<RÃD?9=:×ê9	#N?dy<Ê¸R6Ê¸R6¹ü;¬Z>ýã>A98?²a«>?¥>Â¢&?qÌ2;y¢î:HÏ??ÍØ¼<L<Á9?Qø<dS6dS6¹ü;FÓ<B<Úô.?Ãû;ú;mª?
¹êr+8xgÜ¿Ë9Èb¢9ÿÐo>Ï<cT6cT6¹ü;¡	¤>é3f>k6?Aª÷>¥H»>D)?þ½¶;a};hà8?:á<³Øc<¢3?L®</¼T6/¼T6¹ü;r>º=×v8?óØî>âk°>ÕJ-?ä^ï¸X×8s}¿ô:¬Ú9ãG7?Ãð<ügU6ügU6¹ü;©Ç>2
>ôiH?LÙ?3QW?E8?$ñV=S»=Ý3L?S­ò<k=<PdI?½*<ÈV6ÈV6¹ü;óx»>Ï{>Ñ>?%ç>TÚ°>Æ5'?[j2¸G94½ý>9Lµ49#?w<¿V6¿V6¹ü;ú=?á>gW?§âE@$cñ?YÝQ?z;ó;îHg;±?ùè<ªµ²;ýV_?^<akW6akW6¹ü;»ñ>7v§>âÄ8?à$?ï;ø>Ò1)?"QÂ:¾:1s3?Ú­<Ën<ô:?U¹<.X6.X6¹ü;©Â<
u<¡`.?wP$;a;²	?Ça¹ï9·¿9õ&9B 9äY>EÉ<úÂX6úÂX6¹ü;
^Í<TÄ<ß4-?]ÿL;Ü#<;x?°Ù]¹1o9eí¾@ð4-9:½<ÇnY6ÇnY6¹ü;/>vüS>Æ"=?KÄ?qeÂ><(0?	{=]µ<íH?!?»<<,¨9?F<Z6Z6¹ü;qZ=%¥<NØ?e{S<n{Ã;z?!zK¹9Ôµª¾g;8ðF¯8®5¾>G<`ÆZ6`ÆZ6¹ü;Xì=Ø=*ä?âT<ÂÒÂ;4¨?qÒ·sþn9Ja½?k¹ê»Q9±·¾Û¢<,r[6,r[6¹ü;¶v>=É=w96?«º;Ã;÷7?ux¹4×8W¢¿Ô:¸ïª9ð@?¸<ø\6ø\6¹ü;ív²>)u>Z:?ã?Ç0¼>¥!.?h=E©<yI?³¿<q<y<sçD?¸x<ÅÉ\6ÅÉ\6¹ü;þ~7?'ç>y8K?ýP?Õ_	?ÒA?g6X9¿'ó;<;ÓI´:P§N?$­<u]6u]6¹ü;nz?18?cE?ßâ?3?ÈQ?©Vý9)[û9p?ÏòU:Dó:1_T?rÙ<^!^6^!^6¹ü;@!>³Ü=oÚ:?õ§Ì>>2?v$¸¡(¸8çd¾Ö&W:^v:´ÏL?'<*Í^6*Í^6¹ü; »==¥.?9Jþ;
°Ã;ùT&?Ìì¹âYÍ8h²ª¿[84¨9dÆ=X<÷x_6÷x_6¹ü;L=yA=ÂØ/?ÐÜ;·¨;hM'?¹pÔ¸ìZ8úZy¿IeØ¸i9J?m¾­*<Ã$`6Ã$`6¹ü;O1=ö=h]1?â:
ñ¬:¯'?~?¹ü:õ8H¿èâ8oó<9M¶><Ð`6Ð`6¹ü;W&p>×|$>×à:?.?_~<?ß¬.?ý<'P1<«H?fú<³ÜM<{÷A?ó<\|a6\|a6¹ü;Ãä>'(>Ä}U?È"Ó?ul?Q¨D?z%Ì9là9¿è>lO<Eì;,ì`?)i<)(b6)(b6¹ü;ëþ=¾³=Ú5?4wW<¥<Þ5?8¹.ã8Ú«O¿É¤¸¢¼8I­¾¬,<õÓb6õÓb6¹ü;æi6>åçö=æ!=?t?p1L?Ç/?V¶Í8¡9·@>ù«~:k_/:Ùà9?& <Âc6Âc6¹ü;Xd>V¢!>jÔ4?"?.=Á>{Q*?2=`¼ß<ñ¼K?h¯?<Ü¬<8î8?_ <+d6+d6¹ü;E,±<ëÇ<!'?ôß¼<N<Ø ?uh	¹òf8TP¿
÷:ùÅ:¥m ?³ <[×d6[×d6¹ü;ÖMÜ>79>¶;?Þ '?ô>ô>Ù+/?·=Et»<&H?£]µ<sáq<âó??Ïð <'e6'e6¹ü;¬ý=päX=H72?¡$<v<Yh?ü¤ÿ¸;Ã8Çº'¿¬ï¤¸9GÁ¾	¡<ó.f6ó.f6¹ü;&>(>=$D?E{æ>Åª>ÀÁ,?ÛX1;Û1ð:Q=?bÍ<)<ñé<?2¡<ÀÚf6ÀÚf6¹ü;F­>^wp>ñ¼8?DKd?µ(?_l-?Ü<?µ¼;D?Kt<)<	Ò8?Ò<¢<g6g6¹ü;­¥=Ïñt=Ñ'-?ÖÚ¬;±é;)!?ë¹²Û8x%&¿è£·¬Ø7'MÁ¾wO¢<Y2h6Y2h6¹ü;É8=â=ìÖ6?²î;L
²;åz+?ÔÄ«¹æp8æ¬À©8W9¡J=|u¢<%Þh6%Þh6¹ü;kXN>®>=?÷
Ü>ù£>XÄ+?è!x;
";rD?ÌÅ<a·4<óÿE?[X£<òi6òi6¹ü;Æ>6>=?Qt@X^­?&d?ç*=ÃþÖ<K?9è=Kµ<>?6ù£<¾5j6¾5j6¹ü;äÈx>V0>uc4?*Y²>NO>¥¶(?Þµ9¿9½£ã>¦<ò÷å;þa.?[5¥<áj6áj6¹ü;ñæg>ýp'>ÝF1?>Ê?[Äç>îÃ(?6<­§Å;2B?j<ó]F<Ë7?×Õ¥<Wk6Wk6¹ü;=º>ýÃw>	Ó@?7$?ÊUò>!z-?­mO=öä=ä`C?mÅò<»¬¢<??i¦<$9l6$9l6¹ü;]>l#N>t57?ÞÒë>­P«>Ã20?¹:;2;s/?òî<8Þ¤< 9?
=§<ðäl6ðäl6¹ü;]!Y?Ëñ>f?+w?)ì ?º{D?µ9°S9çl>Ç92ª:ÀzÃ>Wý§<½m6½m6¹ü;fjÁ>¹£>u¦:?÷¬>[D>pô)?¯E<¡¼;~ñK?J ­<	þp<Pè7?¨<<n6<n6¹ü;ý=£y_=ÌA/?c:¸;·y;,æ?®Ç·~½U8)o¾;O808©|>q¨<Uèn6Uèn6¹ü;L{¾<]<º'?ñ,X<Vª*<""?$¹ò`T9¬¾Ü¿ 66Í 8¾ê=xÒ¨<"o6"o6¹ü;jµ=8Æ=ï2?X¦;ð9{;º)?dK¹8AÍ7Ó¬}Àíg7¶Õ9b¶^=dª<î?p6î?p6¹ü;³v>Bw >¢PD?¶©þ>ðº>(/?ò4=&ÄÝ<KáP?Åíj<
°<&A?9pª<»ëp6»ëp6¹ü;I>>7?jµ6?RV	?jI*?å]=nuÂ<5RC?Ú<å<6@>?H«<q6q6¹ü;Bè<¤£«<Ø4-?é"­;p b;YD?­v¹`4/8Ùä¿Ép¸AS9_D ¾·«<TCr6TCr6¹ü;«*>}D>ÈÔ;?+?Ý>,+?ü¦:w:ÓÛ?§¢<ÃX<µ@?vô«< ïr6 ïr6¹ü;$Ù>øü>ÛN9?djß>¨>×&*?ðD©;Ü_;ÓA?<'S<,??¬<ís6ís6¹ü;)#?ïÖ>b¶B?ú1g?Ë#?7ý4?ÒI`=î=eI?S{)=[{Ù<¤G?Öý­<¹Ft6¹Ft6¹ü;@Ô<i<°Ô/?²^·<D<^Ï.?Ç¾b¹§)9Ã+¿Ý;$ý:ö?µ®<òt6òt6¹ü;5åà?Aø@?A-?B@»½s?:GÌ?0>­>°Z?õÈ=õa÷<õÏ?«¯<Ru6Ru6¹ü;çø>¡Á=ìÄ3?Øc?Àè>	¶(?[BÜ<<°eK?«¡<º._<gÏ4?¯#¯<Jv6Jv6¹ü;[cõ>µ?>º¾G?6õk>YÐ)>mÛ1?Ü,¸øRF9C!ß½â»@9î|9ÆÃ>BO¯<ëõv6ëõv6¹ü;v±>p¯<>I4?'ÑÜ>ãh§>²Õ(?b/U<ûs<úG?yh_<v<15?N°<¸¡w6¸¡w6¹ü;Èe>äQ>8?½AÍ>îâ>|Ø+?(Ç<Gz<KdL?«<Eg<Å}=?9Q²<Mx6Mx6¹ü;ØU|>=0>ÌÞ6?àÀ>¥>ø)?·e;]e,;«q*?*ÿ¡<üj<TÄ0?çw²<Pùx6Pùx6¹ü;1>9¥ì=R@?y¼ý>~&¯><n9?Ç°<%h<Â¾A?Ø³<é²<û
d?F
³<¥y6¥y6¹ü;ãÙà<¢5¥<r5.?fúñ:éÛ:<l
?Ô	¢¹»Å9{¿°l|¸}Iå8¤ê¾²À³<éPz6éPz6¹ü;Ðy?ûê>?ßBY@Ò9Ó?H¨?ç;%Å ;Jç[?óá<÷?(<yËQ?å³<¶üz6¶üz6¹ü;+?{Ñ>+¾?ûª?
E	?ì?0Øâ=g{=,þf?tT=K¥<to?Z£´<¨{6¨{6¹ü;ê>æ >;?4o?)-?b 1?c2¡8÷ôº9ºÜ=Ú6:ýµB:ÄbM?Bö´<OT|6OT|6¹ü;é¾<Õü<2?;w{;
?àÌM¹¤9)0¿»È³¸Ý#b9éK¾Bxµ<}6}6¹ü;^Á?Ì¯>Ý?gJ?KÜ>5k?Ò8n9rù=©S93«9MÜ>+µ<è«}6è«}6¹ü;ÑI>G>ÎÑI?*I ?Úá>sW6?c%-¸ÎÎ8W¾ÜN9L[9@²>Öýµ<´W~6´W~6¹ü;ýæp?fç?uªI?îj?% (?äT2?»U¥¸¿gf9³7¾Ñ;ÇD;>?ðX¶<66¹ü;>çÀ>Þm]>?_?Ôf@ró÷?m?érÏ=
Æ`=·Dl?gõA=zÂÝ<è_?qh¶<M¯6M¯6¹ü;é-?ãÊë>Ð<?E<?ù?·i,?¢¸#9±Üù½Û±¾:Z+:i°+?\¯¶<-6-6¹ü;H­>sl>l;?©?3+Ð>Õ4?¼ëë;ÙH;¯HJ?ÆÞ«<`<¦bD?¹<s6s6¹ü;©Ú²>Xs>'<?¿R4?©ý?	}(?7ºf9ßõª<÷ü;:ç/:×u	?ðí¹<YÙ6YÙ6¹ü;ú#?sc¹> òM?AtÙ?EÍ|?4\?µô9Årâ9ñö	?ÇJ;2;èÏU?Kº<?/6?/6¹ü;O6?q¾>lÎt?ï?þ?¤ÌM?½Å9ôyä9[eÝ>£¼:[]=:3?£º<&6&6¹ü;l¶>Ã¤<>Ð6?æ?âËÏ>l'?â=
È<è[F?È<Q<é9?þáº<Û6Û6¹ü;c>{L;>Ö\=?ä>V*©>ä,? ¬(;øÛ:
MD?9<~ùR<¨Y<?åãº<ò06ò06hí;îT½=g=Å×-?ÊñÛ;`¹»;2ø?$L¹P8aÀS\ë8ò³9k'><æº<Ø6Ø6hí;yN&=D´ô<Ãû-?mím;2;"*?ë)¹ã&9äòê¾77¹B9®+ò¾sI»<¿Ü6¿Ü6hí;sé>6â[>w9?É>¹>¢^'?O;zÔ;q.6?
at<sÿ+<¢Ý5?­º¼<¥26¥26hí;·+=)¤ü<öÿ-?Ë0-;`#;Ï}?:¹ËÜ9÷Ãþ¾dË¹Âæ 9R±t¾Ã¼<66hí;
Ù#?ïÔ>oüD?âz?ÆÑ>.?sRY8N¾9UU=´)ç:`¥ª:§d-?o¿<qÞ6qÞ6hí;o3>¦>üE+?<tä;q}?Ä@·Ê¾ò8q½5è¸&9º¨À¾"¿<X46X46hí;Å`>Ó!>Vu9?pª>û>©$?tÍ¤<Q+W<aD?agÁ<¸«<="5?TÔ¿<>6>6hí;Íg`>%L>çõ8?w7?p?8|.?q¾Ï:È:8@?Nì;ñð¬;m/?À<$à6$à6hí;iy³==ÞW/?
t³>y>È'?aû.<µä;ÝC?×Ï<X¼<JÄ,?ûÀ<
66
66hí;½<¨B<QÂ-?1×H=9u=ù»)?ZÌà9b/:é£>kK;@÷:Àx?Á<ñ6ñ6hí;U>(§A>£(<?½'?Ësù>lv+?Üm¾<KVs<¼VH?í!Æ<Wå<WÕ>?ÿÂÂ<×á6×á6hí;r÷>aRW>Ô:?L?Jíé>Ã'?C$î<µÉ<'/A?8Ë<àr<?9?¬'Ã<½76½76hí;ÎÌ>MR>(8;?{'?ZÙ>].?|m<Ûµ<k'O?
;tp:;=A?ríÃ<£6£6hí;aÈ=B_l=4¹X?|0K<Èpì;ÿ[?u«D¹NÑ9êA¿èF¸pã8¡$¿Ä<ã6ã6hí;øUé>o:>9g?`¤?^/?äÿQ?:Á8IR´9
	>Ra;¢5·:î*=?ñÙÅ<p96p96hí;È:V>æ>6¤2? »?<Éc"<	!?([¹áW9¸¿£¾8*39ö1>Ü Ç<V6V6hí;j:0>ó¤ö=°é6?pß¦>C}>K­(?Äª8)À9@Ö=¤ci8ªÊ9oô:>ånÈ<<å6<å6hí;¬x>EA>»;?Ô¹?ç<í>aG+?!*7=¬í<IE?ÞÔÆ<a<e:?È<";6";6hí;Å+>pÉX>#=7?¨Ì>Lë>ë*?ó=ýu¶<$C?É	ñ<¦½¨<×6?ñÈ<	6	6hí;y=eË<º(?Õ%Ò<§w¯<uL?§fT9ÜR9ï?"Ý¯9øR¢9;­
?ß¬É<ïæ6ïæ6hí;úe=}d=2?µ_µ;e{;B?gR°·K#9t6½wÜ¸¦¥8
÷¾ÏÊ<Õ<6Õ<6hí;ái>ÝÃ>$ã;?ü8?ßÍÍ>r)?æÛ¸©19¾½·ö]:(:|(?LË<»6»6hí;ùàÆ==§,?ÑS1=@ñ=Òu)?Ðú9{9XÒv?;Þ;´¬¢;èÜ.?«ËË<¢è6¢è6hí;"ã>F1I>Ô¸0?o^é>f°>¶)?Ù;]¹;B@?$g<^úL<3?ÃQÌ<>6>6hí;¡Ì>þjt>eSV?Tì>÷¥>áC6?Zä¼8­Wy9{ïA>Ì
£9Á¼9ÖøÝ>^ÕÌ<n6n6hí;¸|>=B>Ñß8?Ml>ò©7>¯$?BÈ'<,êÜ;ÛmB?8R¼<&<Ü×7?ü\Ð<Tê6Tê6hí;À®>¯j>>j6?ºã>â«>)?e1<eB+<B?@¥<¡&i<àq5?·Ò<:@6:@6hí;ÅÜò>ÉÄ¤>µª<?å_D?$´?Ó´-?Éýg;iT;yi@?I-ä<K<E>?~wÔ<!6!6hí;éÒ>|M6>dN6?-n¨>B¼>ßw'?![:Ç:k?*?u</-<ÖX5?Ô<ì6ì6hí;Zë>í?`>|k5?í>Õ:U>B'?eÕ$;ì:Jl2?ES <ýd<¼ÿ3?ÎÖ<íA6íA6hí;G¤?÷w´>iET?[í¥?ªE_?Ï?>?Ý*9åx¹9¢Èj>Ûáa:Ì':
,?>SÖ<Ó6Ó6hí;ÙkÚ<wx¡<H%-?´îò;#þÕ;qO?«¹pa9¯(¬¾û¸.µ¦9ãÓ½è×<ºí6ºí6hí;Á¨>°ök>h7?A÷Ü>§>E)?`´<7Zh<ìdF?î]T<$ê<SÆ7?¢Ø< C6 C6hí;ú=%S¿<ê-?6óN;c;5|&?Ë}¹]»î8w`¡¿J×¶¨±9(Y¼¾Ø<66hí;ç3*>&ü=cÚ,?.<C6ß;$+?ÅÁQ¹B¾:9=Æ¿òÍ8Ñ39Ú÷V>£ãÙ<lï6lï6hí;Vú?Ê·ª>]çQ?Õ°½>t>È¥.?Ü4b7ü9]@·<­ñÌ7>9c¯=ZöÙ<SE6SE6hí;Sk>&?#>ú8?h?ó-?K+?öý#84¾99â=x»:Öß§:¸ð?4WÛ<9696hí;ºËë>³ã¦>uÙ4?%Ø>L¤>­¬(?LX¥<ÌÅX<DC?}<-Æ;>4?ßßÝ<ñ6ñ6hí;Þ3='K=i/?9òÝ;í¹;x?;è8³fi9;|>Ý68^9wPÒ=v\Þ<G6G6hí;ñ¼°>v¸I>K`?tm­?fdh???A9:Î9Å]¯>FæB:.^:»!?Tà<ë6ë6hí;¨i·<Z<´/??<ìY< ]?]¸h·9×»¾vP;
;Þ +?=â<Òò6Òò6hí;Pc>:/>.W9?)c ?îí>,?T=¶¿<ÇM?
Ë¯<©r<C9? ã<¸H6¸H6hí;d/?PÐ>CJW?¦?Ó \?ìHA?òB9/9#«>]<õDÌ;Dq<?	³ã<66hí;W³¯> ph>oA?Ïvª?r?NF4?Í¬=¬¾<üL?Ró<bR <jDB?Áä<ô6ô6hí;q7©<"S<¤¯#?Î_;ô;4	?²q¹ørr9%0¥¾ Î¸£9-5¾q¼ä<kJ6kJ6hí;bÇå= §=v/?_<ý÷;¿c ?³q¹4g9
ë¿ùÿ¸u(9®JY½­$æ<Q 6Q 6hí;N°>"N>¿:?Hz?STØ>½V-?«ò=Ük5==K?â£¬<>c<EB?,Væ<7ö67ö6hí;êQ¾>Æ¦>%u:??ý>4º·>+o0?E>¦;M;O?ÉÁ<ÑmD<ñõ=?Eç<L6L6hí;vVæ>¼§>á??A/Í?û?G×<?X¶9Øç¼9ØD¹>¤t;´+;ÎP?Çöç<¢6¢6hí;³=O= Y.?É{þ;½Ê;a@!?GÀÑ7q¥97"=½rî¸ÀP9Ö®¾9
è<ê÷6ê÷6hí;&>¨!W>ìñ=?¾N?Èp?Aw,?àð;e8;gìG?¥À<¼Á6<¢ô9?)¢è<ÐM6ÐM6hí;;Þ>l75>v7?y>0Û[>*?j×;©Ä;â??®ÐÞ<ÖE<24?È°è<¶£6¶£6hí;¸>^}>çi:?wû>ÙX¸>Ó\.?lä=kÑÄ<®*H?Ëë<³¡<6§:?ê<ù6ù6hí;6B=wt=(J-?
é;ËÂË;¿d?,¸¤hY9y>Ë½8¤9iP=pªê<O6O6hí;cð£>ça>Î:?Á³+?¬ü>©ö-?ÄlÄ<K+t<?ñM?)Ú¾<J~<~"@?£Aë<i¥6i¥6hí;ä=8É<@3?ù9<;6m;?7Ô¹?|\9q9¿dËC¹¾79Bþ¾¾¿Îë<Oû6Oû6hí;!«¢>¯R>3¨E?ÊÒ`?Èþ"?¸0?ÈË<9Gx<0ÙQ?E½¼<Ux<+B?µdì<5Q65Q6hí;	É>%<>E;?\,{?·i8?V.?m±ù8îW9,%l>¹BI:¥!:¦î?¨cí<§6§6hí;HN>È>U;?Ìnî>-´>P{)?ãF=·­=PD?ð<dP<U¦:?Gî<ý6ý6hí;=	?I¹>öUP??\
¹>Ú­6?¢'9ãÄ9BZ>M?%:U÷:Çë?6$ï<èR6èR6hí;ïþ>*T°>ç9??dõÆ>ÔG;?
83í£9ÒÝ=Qû9j¹ø9u?<ï<Î¨6Î¨6hí;ûÛ'?Õ>Ñ(I? ±? Xo?Þ`=?ú©9³[9ûF?*Á+;ðñÄ:A_?à¼ï<µþ6µþ6hí;¤(>SÔÉ=1c9?X¶/?¬?j-?±È<Býv<æO?-½<µYN<sB?Ïïð<T6T6hí;6ìR?¥àð>#*`?ÈÁº?PèV?w^?ba;n};QJF?U0a<ÙÕ<zMD?YÄñ<ª6ª6hí;%³>ih½=½2?Ç`æ;	¾;ì+?Ï ¹ÎQ9"ó¿JQª8Ø>18iþu?[{ò<g6g6hí;àøÊ>´Å>ÚÅ@?
Y?<>?
4?¹¾N=o)=«OK?¦=ñÞ­<Q\B?ò<NV6NV6hí;wL>­Ô	>#â=?8®*?d=ñ>£5?W<N;#;FF?ñ<´qÓ;-8?Dó<4¬64¬6hí;&Ö>ò>à6?ïÅÍ>!>N '?U;%ÃÆ:üg??³Úf<~½<HT;?;ìõ<66hí;güC?¸±ê>ÇU?Á?b?@?þÂ9Ïßü9gÅ>Ê;\Á.;f?÷Lö<X6X6hí;Á%â>Y>¥>?ØT%?I¦î>ùY1?t+/=%à<H?ôj;ÓLQ;%¦;?RÕö<æ­6æ­6hí;#à>¨|>ã×?? ?`2D?#ì2?5=ó¹<J?¡¯Ì<S<@?e÷<Í6Í6hí;cG>}¹M>Â9?ËpÓ>ÎÌ>§Õ.? ¹I=BXö<«¡Q?^ë9U®90,?BCø<³Y6³Y6hí;8?K>&> 7?ÙrÜ>v>¸2?h=Í¾=ð-H?Ð´<!òy<»19?Ý'ú<¯6¯6hí;ð¦> >>úM?þ¹û>Eü´>è2?b!=4þÊ<IK?ÝÆò;C;dJ?§Éý<66hí;Õ@4>ldõ=<?ÍÏ?!(Õ>ìQ0?0G<µû;Ò©J?¶ð!<ýÒ;¬ñD?q^þ<f[6f[6hí;
2@?8ÊÓ>»Ph?Qé?Ä't?ðt?°9¹m®9)?çóz;ÀS$;ÂyC?í`þ<L±6L±6hí;][ß>t±>±R?jöæ>'>¸k\?r;W;:;Ý³A?÷	=<Øów?o@ÿ<2626hí;(+?µ\Ã>¢H`?	·Ò>Kß>Ý7B?Ñ#8|¯9[<å=E,Û8×ñ9ê¾>évÿ<]6]6hí;¥óo>Å)>é4?º>)?Z>·,?ªÀ;æÕÍ:êú=?fI<M°;ý÷;?Ga=ÿ²6ÿ²6hí;¦#%??õÔ>1F?¹¡?6
7?ÖK<?«¿9Ð¡9bÓd>{;ÏÏ+;sB?oÃ=å6å6hí;¤[?D>3ìr?bL??tê>áP?-ÀX9zPn9Öè>b:t :)Û?2Í=Ë^6Ë^6hí;w£>PSk>Ó1?¾->í_p>¶T&?7D;å·´:U];?Êon<RK,<d#1?o.=±´6±´6hí;n?öp?í`?Ð»?ÀJ?âÃD??
F9ô|9¼t¨>{Èò:Â:Ne?
=
6
6hí;"!A=7¾=üÇ4?Ä;\;ý;?8'¹±¡ê8Ú6¿æM³8r­19,>)=~`6~`6hí;[E>³>>ûD?£p<Y"<2¡=?­Çd7Çd«8pÛª=ÃÒ9¸l9¡Ð?=d¶6d¶6hí;Cïì>Ï>sw@?Uq:?ñ=?Æ1?æs<¥E<¡H?îÿ<Û§<å(C?Á"=J6J6hí;K{C>¯^>h;? À"?këå>365?s8}Â9¢ =ÊXp:@:Þ* ?¿=0b60b6hí;Å=$À<°ô*?ò&==_Ä!?6:7M
9äv=î::tñO:§ß=?[ª=¸6¸6hí;
t> V>Ë×5?j>;õN>S'?
¾@;q;õï??êÌ<ì<v8? Ç=ý
 6ý
 6hí;âF?â­³>¦"L?¦Y«?"d?Cá??¥9ßÌ49OD?ÃlO;p:;üê1?Os=ãc 6ãc 6hí;´>W r>4>?ßå?öÙ>(µ-?f ´<9a<áL?³=<aº<õ9?ä=É¹ 6É¹ 6hí;;+>ÿ@>í@;?ü½
?RyÍ>ÞÛ,?àIà¸ù&y9ösf¾¬Ô9	b9Þp?ÅÍ=°¡6°¡6hí;³H>m<¹=µÑ6?lÑ¿>Ï¢>FN&?#={Ò<FF?fõ<zJ<I6?(Ò=e¡6e¡6hí;ÌâA?s×ù>BªF?l±?.²y?¶æ5?ëlö9­­í9îµ?ý;G;J¸b?Íõ=|»¡6|»¡6hí;¯º>j|>uV=?¬v7?©M?%*0?G«;ìUU;|M?á<¼{<ó>?®4=b¢6b¢6hí;&-Ë<¹y<I(/?¬'Í:âËÈ:FÇ?ã_í¸_59»U§¾¦7ï7ò¾69Ú§=Üæ=Hg¢6Hg¢6hí;þz?>hÉé=¬Q?·¨=Ï=¬Ü?ª.q:)Z4:(,+?Aù_;:y;>º[?Vç=/½¢6/½¢6hí;X>h>9T?0ô>K²>÷/?¡#m<ã<_ÞK?YÔ·<~<¢@9?r
=£6£6hí;Ø=êùÇ<Öç3?(Îª;Ä¨m;ü7?ùÝ[¹qþµR6]BîÀ7Úø¯83Ã<=&g
=ûh£6ûh£6hí;E´<<v1?µe­;½Ø;bµ?#n^¹@M9f¶
¿È-ï7È,9Å/±=(É
=á¾£6á¾£6hí;O=£ÈN=a2?!Û;U/;eq2?ÐÄ«¸Ý9¡z¥¾)µ·¤39<
T½æË
=È¤6È¤6hí;2µÉ>
ø>©&7?-?"×>
Á,?s&=QMØ<ûE?ÍOr<m(<]8?Ý
=®j¤6®j¤6hí;¤?¾¬>êg?Kg.?ûÝ>!I?v<Ðr¸;ÔP?$Ö=en<Ì¿q?¬S=À¤6À¤6hí;UaZ=s =÷6.?%o£;Q;^õ?	~»¹[y9O-¿ß©û8ãúJ95³>z=z¥6z¥6hí;qè©>ÿj>¥w9?ZT?\Ôæ>%/?½Öh<§<Á<E?»ÿ <a»Z<)n<?Ü,=al¥6al¥6hí;Üuv>(#>úA?öG8?X?ä0?'Åa<nñ	<Q?Ý<Lè<¸eB?c¶=GÂ¥6GÂ¥6hí;øç¡=æf=Í3?Vgõ;1{Ä;ß?Í¹Xm9%¥¾Wm8aj;9Es>>¨
=-¦6-¦6hí;Êém=r«!=i]<?¬;-/;£?vw¸?¤9ÞÀ½O]8È¡9Ù¯=
=n¦6n¦6hí;>2W>¬:W?O}É>s>­k,?)ü;CþV;ª2?Ô.<#àµ;b¯??B}
=úÃ¦6úÃ¦6hí;;å«=q=F.6?¾Ð>$->è*?/]< Ì;µ©>?ÙX<kâ<UÇ1?F
=à§6à§6hí;s?Õc>Ö?ªG?PÙç>ýv\?-/=2âÙ<ÕÒM?ÞÝ»<rio<$âH?·
=Æo§6Æo§6hí;;N8?¬ÖÉ>!Ãi? `í>õ>ïX?^m£<oÐ<þÉ?ò?;è^;ée?
=¬Å§6¬Å§6hí;öÙ>âC>®+6?Ú©­?gÕ}?I%/?éõÐ:%m:m5?íìÚ;è;@KH?Có
=¨6¨6hí;£Ëó>Óñ¡>Ã±@?æ
?¨Ç>Ü1?Ê9Ø·òÆ¦9ó%½:äaÍ9éõ#?=yq¨6yq¨6hí;,Ør>½)>ÉÏ7?ñÅ>½>.?Yä;&;x[M?"<6<Õ;§B?*"=_Ç¨6_Ç¨6hí;G¤?Ñ>0Ðl?A$á?W~?ób?9Ê9ÞK7>¯:Y$:!ÈT?t9=E©6E©6hí;ÛÒ>÷´à=ñ4?åýÎ>OÎ>Så'?àqÃ<²»v<
ÉJ?'g<éæN<¼a6?@p=+s©6+s©6hí;O1=Zõ=ë6,?1p±;Â;7 ?Or¸ò÷õ8î¾±Þù¶b·]9â@¼,£=É©6É©6hí;ew>.>q6?v«>Ñ>Z)?þÈ¦<(¿Z<o0C?{Ì<DÝ[<ù:?ç©=øª6øª6¾0<íÞó>\¢>:O?ßË?Ö"?m7?½É;ùÄw;C´O?Ï=êE¹<\M?¥º=Þtª6Þtª6¾0<Sã=(^h=ø½+?þâ;!;{ý?}¹"åA89Í+Àæ»·Îª9z§*½¸+=ÄÊª6ÄÊª6¾0<ÿìg>ÙY>ÛK:?ò??ê¤?¾Û)?¯Wa;~ñ;*÷B?óü¬<Ap<ES8?è=« «6« «6¾0<ámó>5´>ÁN?iäã>Æá¢>3?Y¹«(f9
ò¾¥b9^Þ§9ÍV¬>8ø=v«6v«6¾0<·þ>>ls?.Pl?V
?­mV?b^ç8t'9¿Ú°>¡:Ùs1:x¤;?(=wÌ«6wÌ«6¾0<³sÙ>Kc>?#>?ØaC?Óÿ
?Óë3?¸e;ò7+;ÿ+?uBu<uî<PH?¹?=]"¬6]"¬6¾0<Õ5þ>z>¬RM?h?wÆ;?¯ßD?QÓá808g9#z>ì«;f0F;/^?Nb=Cx¬6Cx¬6¾0<÷ÅÔ>¼>uwD?:&e?÷»?Ý7?*¬¸n8K¿¤{î9ø9åN?È=*Î¬6*Î¬6¾0<õ>$ÈE>&uC?Ðæ>¨ >Âä7?ßÝ
=å'½<ïÿ??MÚî<_>¦<Ûç7?Y=$­6$­6¾0<Tn°>Ís>èA9?ñýú>VX½>¬)?¸;åeL;u&D?Zó<vÐ¨<¢8?Ð=öy­6öy­6¾0<4f£>@i>¦U3?Ñ>»×^>&&?Âe;1Ö:ô$6?ç<;¢<9¶6?¸à=ÜÏ­6ÜÏ­6¾0<ï~t>d¿)>\]8?4->Ùý=ü.?3¾:uÄ]:*/?Û:z«:ç#?ô+=Ã%®6Ã%®6¾0<Ëi>tB>#>? ²´>U5>ú+?D?;~ò*;.D?Ö\Ú<<íi=?^<=©{®6©{®6¾0<7=q	=Yc+?éG´;Ù_;t?ç3¹à¿`9Z¹¿6ð8|¼80IÊ>?¼=Ñ®6Ñ®6¾0<ì_¤>Íþ[>ÅF??Sr$?ù>W¶(?2K;jå	;ñ<?;[ª<Ëk<6ô8?-5=u'¯6u'¯6¾0< *?oõ»>kW?Ú@<ª³?:A?t :ì+Ï9YÕE?m%¡;¬KF;A
P?ñ=\}¯6\}¯6¾0<Ç>¯ùE>6;?êÛÕ>ÚV>µá,?»q:y`:Gf	?Ö <QI^<Ç:9?îö=BÓ¯6BÓ¯6¾0<f­>¥X9>ì@?_m?ä)?q¥2?ìÁ6=6ç<]rJ?H={M=8~C?´,=()°6()°6¾0<¬yí>Ò(>"Fd?ÉíL?4ûú>ÖQ?,789~!9C/>°H%:s:$."?A=°6°6¾0<ìPß>MÖ>N
@?ª±!?§ê>T0?;qí$;CO?åÌ<kJ<¦O>?YB=ôÔ°6ôÔ°6¾0<Å°=FØ=~.?ÿ]Ô;¼µ;Ò?p¹|®{9Ú¿Ô÷`·Ï;9½RR=Û*±6Û*±6¾0<¯ÑY>x>K:?SòÐ>ïh>ÎÕ(?Fø;r/;GM?A,Z<ñé<ÎD4?© =Á±6Á±6¾0<µG®>!Âi>ÐÜ>?c¢L?7Ý?b<*?°©<ð²»;Q?1R¨<Úk<?³6?×=§Ö±6§Ö±6¾0<D!Z?ý+¹>DÈ?å°?]?5p?½dÀ8:!9!(>Eå´9Ó991Y?\í=,²6,²6¾0<_==pÓ=!5?tÜ=2¯¥=«X*?J8´ 9VÚc=Ä"_<¢Ð<Øæ:?I=t²6t²6¾0<ô¶Ð>h!>d»K?°?ÒË>çS@?òy;Ï;5j[?±M]<+<wÛE?b=ZØ²6ZØ²6¾0<Ú?"¾>½ZW?àß@Ò·?RL?Nm=æ7 = +e?I2:¿Ã9aÀC?Pj=@.³6@.³6¾0<û>Q>ô5?zbè>ü°>Û)?Øâä<7<ÆìI?«E<Î	<=8?~=&³6&³6¾0<s½a>%^>øN5?ëOÀ>>Éµ/?Ì<:CÎ;A?7<ý;<T"8?XA=
Ú³6
Ú³6¾0<®>ÿd1>y??¶x?ÒeÈ><V.?n¸;l+;¸A?3!<µnç;TP2?új=ó/´6ó/´6¾0<ýï>[í;>P:?±1×>-î>Mi.?3õ;¸¢;A?|Û<´ª<¹y4?¡§=Ù´6Ù´6¾0<m&²=ôv=t-?¨<øP<§û?×L¹U8öo°¿Ô7>­­9¨=:µ=¿Û´6¿Û´6¾0<¥8ê>z£>­Î7?$à>wi§>`+?k¹B9×ÃG¿y9ý{9ªÖ>Ï=¦1µ6¦1µ6¾0<ÓÓ>M]>o:?IÎ÷>êD¹>©4+?Ü÷<àûE<¬I?ÌôÍ<#<p;?¬Ü=µ6µ6¾0<-Þ>@>j:?¤>_b>|Ü&?:,;Eâ:Í,C?Çë<B¦4<£2??=rÝµ6rÝµ6¾0<íC>ÆîV>=²=?eF?}òÔ>£q-?B;*=vAÞ<¾D?LF¬<Õ®k<# ;?G=X3¶6X3¶6¾0<rK­>§i>|Þ=?¹&ô>tË±>«Å/?h6E¹~²8Bl¿_|:+:pèM?¯6=>¶6>¶6¾0<üñ½=,å=[1?h7à;FÕ§;_+?¼¹cû8ßh¿è
·ÚA 9L\¼åB=%ß¶6%ß¶6¾0< ÒC>¡>;2?H,Ì>xÑ>Ä$?p';Ö3é:pì7?ÙU<|<01?Ì`=5·65·6¾0<ø>w1>#:?M°?¾Õ>}(?×Õ=ï@¶<F	J?É<D,W<G¹;?ø=ñ·6ñ·6¾0<0³§>Â^f>[:?¦Ð>>Ý+? |Ï<Qö<-ZL?;k÷<th¨<
<?ýå=×à·6×à·6¾0<¢yf?6÷?jC?»q?*?Tü5?éZ99æâÕ>8g;Hó;aF??áó=¾6¸6¾6¸6¾0<ØB>Æ³Á=*Á?J(Õ?ßóy?PZ?Zm=Ïý³<vóU?©¦÷<.v<)Ø?õø=¤¸6¤¸6¾0<w¿=|¦=®ú6?êÛH<ã<'?¹Tb9A¾è¾Cû«8ü;69Ôq>>=â¸6â¸6¾0<Efê>Ð.£>¯Ü7?ÇÈ¶>>P.?f¶$:6:\ùæ>8{B<'<ú]<?²=p8¹6p8¹6¾0<ã=i¬<uü=?¢è;îj¸;	!?é·¹ È9fÅå¾Ð8n$T9Ï¥?>Öô=W¹6W¹6¾0<a¯Õ>,Ü>nO?Ð`e?¨J?¦{9?¥Á_99Ðç¶>¿ÇÖ:Ù( :-§+?Û^==ä¹6=ä¹6¾0<7õå>¹=>WA?ÕuÏ>°>¥*?Þ+3¹åîf9¡Æ¾ÁÐ9¦¹9ØÖ?{g=#:º6#:º6¾0<k+>tê=I;?N@?AJÀ>_¾*?¯Ú¤9ê$È9ÜÒ>}¡¦<ùSh<à7?==	º6	º6¾0<.«>5Ê`>jòB?ªÞ>i¥>h³+?vÙ,=¯lÖ<!]N?²<<P	<½9?¥=ïåº6ïåº6¾0<ÿï>ÄX2>Ïò;?Ò(?õú>9,?N¶9*õÅ9|ì>i;­<Cqi<µø=?§=Ö;»6Ö;»6¾0<F?!ü>ó5?ÆÙ?ug?ªÝp?¢Á
9!ù9Ðév>C#:?:ÓZ?`È=¼»6¼»6¾0<\U >°<b>$m5?õ¬>+>Î$?»;^Oè:£4'?4<Þ	I<5?PÛ=¢ç»6¢ç»6¾0<k¹>H=s>B%C?ß£G?ß?e5?`á®=èW=ïZO?fÚÊ<Ún<P+J?Rÿ==¼6=¼6¾0<Õ<}¡<ÓÅ)?5;ü+;u?ËÚ3·Ë9»î ¼{X9SÇ
9O«G?­=o¼6o¼6¾0<Á>wR>(6?Õªü>»>h,?t;=Å.¤<~.N?å<ÂÈ3<ß¨>?K=Ué¼6Ué¼6¾0<A¡>@D->µ>?ïaé>Ò]¯>X*?Û+=ÃÚ<Ñ?I?wç;B¯;à@?¼M=;?½6;?½6¾0<V°>Péu>QÞ7?§>Ìz>ëý*?]ì<¿×<§rO?°¬<3F<ä»B?«f=!½6!½6¾0<øB>íÅ>å;?ÞÞ¥>çów>þ@+?ûqµ:Ò:È5?m»<c<;?&o=ë½6ë½6¾0<«?­§>ç6I?²?âÁ>§¡2?«AË¸0²V9\r¾wÍ,:·¶ç9ê>?¡=î@¾6î@¾6¾0<9ß=òiÊ<q*2?\Á{<iëE<*Ñ"?Öf9º ¹9ØlÜ>Zß:»D:ÀtC?àÕ=Ô¾6Ô¾6¾0<7?zÿ>{|?ëW®?,°,?:?ïËz9Ü;±9µ µ>×Í:ëôb:R.h?/=ºì¾6ºì¾6¾0<q49>´>Z80?Rø>no>øß$??I<ß»<F?[v:¬$": {B?µ= B¿6 B¿6¾0<¬>°Ìi>k<?!?o
Â>ÊQ.?âÇÊ:¦M:; 5?X~Æ<¼«<>?Fñ=¿6¿6¾0<®>!ê=é¾?Å	­>Óñ=p.·?Uí+7Ïg9+U¡<é÷B<Cz;ØÇ?0ò=mî¿6mî¿6¾0<¥¥?R4
?Ç?}à!@KÇ?Zc?¸¬&:n©9Õ{?@e=ý/<í»? =SDÀ6SDÀ6¾0<JM`?Fj?8D?k?(?É2?´é×·¿G9Ò½*-c: -?:?¨+ =9À69À6¾0<Ïÿ.?ÓýÑ>OWU?Û!?3Þ"?ýH?à&y9Y,9åó>Ë;ðÌ::]A?yz = ðÀ6 ðÀ6¾0<C>V/>è:?Áé?E4W?Ô-?`	<çR®;pJ?Ý< <ÀXB?u!=FÁ6FÁ6¾0<gpP>ÿ=ÎP?X&@ÍSã?¼S;?[}=H= \?µâ<&<HðV?!=ìÁ6ìÁ6¾0<Å#>½Þ=ÿ<?ö½Ê>W >9ì(?Ï¼C=eù<ëH?Èv·<3<·4?Pç!=ÒñÁ6ÒñÁ6¾0<¥É_>à>¬8?ÃÍ>h>;-?lÌ<¨Þ<ìG?ad¿<Æ<´;?¦L"=¹GÂ6¹GÂ6¾0<9ü?;øÇ>ÐÙC?Li?P?$>?0F8ºÊ¸9ý=!ä:hßµ:æÜ ?w"=Â6Â6¾0<®>ï|T>[,??Á¿÷>bPµ>|æ.?T(;¾;
JP?&ß<ñ<«??yz$=óÂ6óÂ6¾0<ý ¬>ór>aµ5?¬>µVl>ç(?Os=È<åC?ä¥¼<]Q<5?&$=kIÃ6kIÃ6¾0<8">
Æç=y3?i<Îä;êf,?èD8/Ey9ÒÉ=¤Ï¸Ñ9õ{)¾¨­$=RÃ6RÃ6¾0<½«>ùX>çqK?Èûè>§«>³V.?Ç¹0·¦­85P½ja¡8Ãzr9a*>ØE%=8õÃ68õÃ6¾0<ÌwÝ>!>ú)>??\«Ó>Ì71?VìA;J;ü??­kÎ<ðº<=A?Z%=KÄ6KÄ6¾0<Ã~¸<s<ÝX)?ÒD;ÏJ>;ã?¯¾º¹ÀÉË7êÀ(Æ48­9 =P©%=¡Ä6¡Ä6¾0<¹®>OÓi>õJ??Læ?GÃ>§-?f!ì<Ù<ð\H?¸í<MG <=³=?ô³%=êöÄ6êöÄ6¾0<L1Î=rk= M.?Å?;^´c;,"?Ç
¹`é·DÃ@K*¬¸)L9X¾ðÅ%=ÑLÅ6ÑLÅ6¾0<N<Æ>HNM>/w?AÛ2?+qì>«¦A?UwØ·¸â8Mlô½ìæ9tIÛ9PK?&=·¢Å6·¢Å6¾0<+=Ï>ú>s´>?¦%?Ógð>¿µ/?+þ;c=/;RäP?y¨:=rÑÿ<qÊ:?¹&=øÅ6øÅ6¾0<w!½>÷c>TcT?k³?Å=R?tH6?i-:%:¬v?ËP<½L×;ü5?ðâ&=NÆ6NÆ6¾0<jzS>_Ô>dç:?à²ð>c·>¢(?lÄ¸c@9¯¾,üÂ9Ìf9FX?¸.'=j¤Æ6j¤Æ6¾0<gmÇ<y<£0?Ñ;Rq;b?WBN¹..9¿óÃ7óYY9ÖÊf=õò'=PúÆ6PúÆ6¾0<p=>ìa	>x0?\T<Ã)<T ?ÁSk¹¸!9Eý:¿³Ï8þ<9Ç>Ù(=6PÇ66PÇ6¾0<³?I>-â>ô&8?ÑÚò>r)°>u0?c8ãS9 %>%4:k¼:Ô2?+)=¦Ç6¦Ç6¾0<Ì>Àz>Ú2E?èä?c¨?tÊ-?§Ï:Á¡:dñW?RÝñ:C«:`C?9)=üÇ6üÇ6¾0<P#=Ï¾ö<p)?BÐg;_Ó.;_¹)?Kâ¸?¢9Þ;_¾êòD¸Àj8p×¾qT*=éQÈ6éQÈ6¾0<§Ñ>#S>¨jC?úá ?mè>ð21?ûT;;D?ªî<øi¢<;ÿ;?»*=Ï§È6Ï§È6¾0<È>Ýs>>Ò;=?åê×>5®£>Ù(?;;XV?R­<Òåj<<?`*=µýÈ6µýÈ6¾0<å·@?×½é>ýS?8¢?{jG?K@P?\9¸>90?ÑÒu;\;ßCQ?T¦*=SÉ6SÉ6¾0<³[=: =E/?z&>ù.å=N@#?¿9]¥9`=?ò<¾bß;µÎ*?õ®*=©É6©É6¾0<¤£>Ô/b>a8?kþý>Ëè¹>nà.?7©;$Cn;Ð5?=×<þ}<J+=?í*=hÿÉ6hÿÉ6¾0<fÉ<3o<¼r+?³@;Íà);ç­?ÄÌ¹yÑ+9T¹Ú¾¼4nr[9Æë[:oõ*=NUÊ6NUÊ6¾0<l×>#T>÷ÁK?*?IÙ>t}H?w·&Æ8Üµ½>:QU:9N"?Íf+=4«Ê64«Ê6¾0<¤t½>Ôy>ë³B?<b?!#!?Þÿ3?}C};Oj3;¯4?J,ã<<5A?{º+=Ë6Ë6¾0<á]9=/=e¥5?¤5<^¬©;/~J?A¢ä·¨Np9rs½"ç¹GÄg9Ü¾ì,=WË6WË6¾0<È¬>ÃZa>ùfC?+eç>Jø¨>J/?èñ×8<9L>xæ<°<íÉQ?L,=ç¬Ë6ç¬Ë6¾0<Ùø[=Ù|#=89,?Lü±;Z;?oÿq¹ôÖë8W¿ªß8j¢9t>ÛL,=ÍÌ6ÍÌ6¾0<-?5/ß>åsF?E<}?Ó:?ª-?üà8NÀ29ù*Á=?wý:ìl«:B=?üÊ-=´XÌ6´XÌ6¾0<sU>ÆêG>UÀJ?¦·ù>Ëé­>±Ê7?3à7v!9ùâ±=Ø9v§:£Ó>).=®Ì6®Ì6¾0<ÊÞ>t3>FH?Á>P2>Ë-?#{¹8¤÷¿:êW:(§	?t1.=Í6Í6¾0<Af±>u>Úû8?ÉéÄ>?>×È*?ìön;Ä';S6?¢<ìc<É6?¦q.=fZÍ6fZÍ6¾0<Àá/=pßý<[1?4p_=×.=ª#?i¸K9>í¾F_;ô;{7?¬.=L°Í6L°Í6¾0<:"	?íµ>È÷@?wy-?wJù>¦$2?Eò9h2c9Ñ³>=5<VØ;¦wV?ÇÊ.=3Î63Î6¾0<mY>uD>FOA?¹þ¼>Ê²>Âj.?Ð­¤;ÏiF;yT?ýø=È<g>??/=\Î6\Î6¾0<ñí>©Ò>mI?	o?Q¯?ÌD?
µâ;Î};gHe?d<á <ÁÝT?°/=ÿ±Î6ÿ±Î6¾0</Ù?eº»>CµM?Qs?!z'?G":?æÉç¸f9ZP¾°$d;K%;_0?{·/=åÏ6åÏ6¾0<Ñ>Æ=¿4?½^Ð;?I£;`W#?¢¹Á#¥8;ÈÓ¿$Ë÷8Q$9/Ú>po0=Ì]Ï6Ì]Ï6¾0<ýØÃ=¬=N{.?¯{Î;;;]+?í`¹ê8&ËÒ¿ éy¸±84´¾8}0=²³Ï6²³Ï6¾0<¹©>*Âf>ÉI<??Üâ>/?âÜi=þ=Õ!A?¡ß£<}_<:;?Ø
1=	Ð6	Ð6¾0<_²\>\4>½CE?sv<N!#<A?¹LÝ9y^¿´i9lu9·Ê>ð1=~_Ð6~_Ð6¾0<g>®ì4>^î9?éJ4?Ú­?XA/??é=î¨<ºêL?v®º< x<W¨@?x1=eµÐ6eµÐ6¾0<>àQ:>©TE?ï¬?ö>Ã>²õ-?"¹l¹69Õ¼Ì¾É5*;ý;¯Ò#?1=KÑ6KÑ6¾0<ô;>Y8>¯yB?¾ÿ>»>×Ý.?î·ðÄ~81©¾&z 9×2µ9t¹â>%«1=1aÑ61aÑ6¾0<¤Y>Pm>!¨6?®>U>Î)?4E(=u^Ó<
ÍK?I<9ï<"ä;?ò®1=·Ñ6·Ñ6¾0<6Ö«>Õc>ßA?ªù>Þ=²>XJ3?Ýõ<O÷<m@P?%P<µ~
<(_@?X2=ýÒ6ýÒ6¾0</É=9È=¤¶/?oÊ±;^ó;ì?ü¹Çç9éï¾oq·ì£@9¹k ½w"2=äbÒ6äbÒ6¾0<m)>(>MèQ?>"?øtÝ>ã;?1ñ<s<ùAT?EåÊ< }<MM?Òñ2=Ê¸Ò6Ê¸Ò6¾0<J?.¤>rjN?9*?AF?_H?gíi9½3Ì9÷¡>ñ©;j@Q;oèO?8D3=°Ó6°Ó6¾0<qÂV?4M?+K?n1-?´í>Ä:?Ñª8ÀG¡8æ?Áe:é:À'b?/t3=dÓ6dÓ6¾0<}ýË>
>6?!«æ>Çª> -?È|;´(;_¬??§<¤a<X>?¢õ3=}ºÓ6}ºÓ6¾0<í»?¡Ý¥>e?Ý?ÓE?d??)Ñ9CØ¶9õÇ>f:D¬ÿ9Ðf?ä4=cÔ6cÔ6¾0<-*¤>8¬M>ÏUL?jG?á¯?)q:?&ã¸¬Õ8ýp0¾úm¡9#9ûß?Dâ4=IfÔ6IfÔ6¾0<Gm/?$
·>PZu?Ty*?~1¶>xo?@7¼Ö9ñ<´½þ92¬ö9Î/?ü,5=/¼Ô6/¼Ô6¾0<¦þ>÷YU>Ò`6?·/?i[Ü>Õ)?`,p9Î9=é>i1<|®÷;k^7?Ê05=Õ6Õ6¾0<yÔ9?>Âè>¤bL?Cùv?2Ý&?s=?ÖY	¸¨hZ9­ý ½cj:U:ØZC?ª45=ügÕ6ügÕ6¾0<*x=à´Ô<2°2?Ú^;HS;%º?·]¹E¯*9ÒD&¿[ÁN8Ï9-P¹=&6=â½Õ6â½Õ6¾0<Éç?Î­>IV?\è¦?^? f@?F=r¥(=Ï`?ÌG=\ò<ÓES?«¹6=ÈÖ6ÈÖ6¾0<õÓ>Cò>`R?lW?}}?×:7?;*9?99b#>±b:¨:½]?m7=¯iÖ6¯iÖ6îÉC<ð>ä^N>Ý|C?¥?ô¼>t-?8"R<î<¦­H?Ä<u¬<Y{@?¡|7=¿Ö6¿Ö6îÉC<tkÊ>2>
7D?Rö?ËóÓ>\õ9?´W¼6¿9H\ü;Fø;:üåS?È7={×6{×6îÉC<Ù>cØ>	û4?[C?mmã>¤,?ÿJ;ùÙ;~|'?FÎ<£<Úå3?+ô7=ak×6ak×6îÉC<!?SµÞ>9?ÍR?¹7?*Ä1?X9à
9
ÕR>dÌq:ýt,:Ww3?Ù¤8=GÁ×6GÁ×6îÉC<µ¥>Êd>Ä:?~Í$?ï¶ï>µÿ/?àB¸Ô¸9£¿¯½4:¨ÉØ9q8U?SÕ8=.Ø6.Ø6îÉC<$áý>Ø@>?2[?Æ¬?ÏFn?ò9?iF9ñ·9u?Ûf;õº;¹½Q?ë
9=mØ6mØ6îÉC<##ò<®<2?SüF;àO6;Ù´?
Ìj¹ßQ´8²«¦¿ÚR¶6µ8Q=2.9=úÂØ6úÂØ6îÉC<Ú$ê>ô>ý½=?2ß>þ¢>¡G/?½|;¤l5;B?|þ<ÚF<ÞÌ6?§9=àÙ6àÙ6îÉC<Åz
?"¥>½Z?E¤@¯?\<?p:>Á9ô??§§|;-;ÜWW?å1:=ÇnÙ6ÇnÙ6îÉC<¹[>È>°=? òÅ>/°>%ê-?.:;,Kæ:}dO?=½Î<Ñ<ÖB?:=­ÄÙ6­ÄÙ6îÉC<£>Øç@>÷û7?D:´>en>Ü'?>9Uæ9Ç4>g/L<Þ¢<¹;7?Ä©:=Ú6Ú6îÉC<Ãÿ>ÃP>Pû??ÍÅ><p>ä3?ÕEM;i;T67?<rS<N1<?Â:=ypÚ6ypÚ6îÉC<1à»>c>uhS?Ð.;@Û÷?þTA?pa;»l*;RÚF?ZGÁ<´<èl:?5;=`ÆÚ6`ÆÚ6îÉC<?<#=Ì²å<4í5?¦%ó;zz·;j )?/¹´ã9í§#¿¡	À8öE9ÍÇ%>²;=FÛ6FÛ6îÉC<ÜO>¥?>u:?^Ô%?UÀõ>È¾,?W;aÛ;YwC?¢<rèO<%L;?¾;;=,rÛ6,rÛ6îÉC<^×o>Ñ&>Á8?z.?I¿Á>§.?Ô: :i>?Öó<T¿¡<4ö@?N;=ÈÛ6ÈÛ6îÉC<©o>>Á@C?;?F°?!~0?B~S;Ö¡;G?Äî<æ~M<AB?Sö;=øÜ6øÜ6îÉC<¯¡¬>^R>ÖpR?`~?tÀÏ>3-?Ê÷À¸*o9Ý]½¾
ð:½9mî8?ý<=ßsÜ6ßsÜ6îÉC<-d>¥7>F?º?oA?ò23??«;][;ÞH?IÙ<F<E$>?<=ÅÉÜ6ÅÉÜ6îÉC<]>zCT>Yb=?¦bÜ>*÷¡>2+.?Zè<§<jôQ?(¿<1s|<©ØA?5á<=«Ý6«Ý6îÉC<§>zÛ=6?.V¯>çO>Y(?»ñ:mÔ±:ÿ-?2<·C]<h08?¼ù<=uÝ6uÝ6îÉC<2µ >)O>*0F?Dè>-®>ë°*?­¹LÄ7ùhÀF8m®A9Kz±=q3?=xËÝ6xËÝ6îÉC<Ø=,?×@´> t?Yß?ì×p?m?qr<ãÒ<#ãW?Ïa<<S?¤\?=^!Þ6^!Þ6îÉC<É¤ä>ò(>x??o7-?£ÿ>v-?9±;O'h;ÎC?ã/º<Mp|<PÐ<?Á8@=DwÞ6DwÞ6îÉC<(.>o'>ûC?¤å7??Ôß2?½b²<IÊX<D¦R?Ä}	=ÀË¨<ËP?P;@=*ÍÞ6*ÍÞ6îÉC<:?0(>ld?²?MßI?mA?x=ð&(=¢ÉL?Ñ<éN6<deY?ÊI@=#ß6#ß6îÉC<®>Jj>ãÆ>?Z0?Õ?ü+?à®=½Z¦<.G?}º<{<ÑÑ=?ÎÏ@=÷xß6÷xß6îÉC<Ä¼>"þJ>©gD?k?©9?R?5?:=|:HÜ>q¹­<k2Z<ÒK?zÿ@=ÝÎß6ÝÎß6îÉC<u>B$>3R??oTº>|$>Ìú(?ö:ÊÐT:ñ?&Vh<³#<¯ª5?ÈA=Ã$à6Ã$à6îÉC<h_>®Ð >Èý1?w½>pÞ>%?µ;÷ÍG;;³4?vKÆ<§<ì8?ØéA=©zà6©zà6îÉC<5?ìå¾>2O?/ç¨? 6n?·5?3<àÕ;¢ÜV?S
=Ñ­<·Q?*B=Ðà6Ðà6îÉC<û¡>·Ê`>÷q7?¨ÌÕ>ò«¢>ÿ:(?Læ.=5ãæ<,ìA?³vç<Ø <r28?HùB=v&á6v&á6îÉC<Éµ>|0%> Ü?ìÿ?L©>*¿Y?§;ùi!;­Þ?T/</"Ç;f7=?¸ùB=\|á6\|á6îÉC<¤?VY>l?I-?Û¤>ï·?l¼=ä2·<M?=iÁ<øú9?
C=BÒá6BÒá6îÉC<R¬?è¶>EâY?é>@ñð÷?!E?m'':'µ:5â?®.;
$Ê:ò8]?C=)(â6)(â6îÉC<Aû>ðV¢>F?gO%?Å;ð>Ó(0?æ¨<âL<"	S?jÓ<Õ$<?»I?¶5C=~â6~â6îÉC<ìÄ<8Ü<®®1?/·;z|;ù"?Ã+¹"w9¬¿ú¸J¾j9f*¾§?C=õÓâ6õÓâ6îÉC<	=çîÊ<kî,?_9%=øó=¢?
ª9òâ9R*?6:9^:E?¿eC=Û)ã6Û)ã6îÉC<)Tø>P(>ßO?Ã?$¢º>};?ø`u9Êà·9¼Ïª>O}:ÇD:Zù$?vC=Âã6Âã6îÉC<Ã>	DR>»>?DÙ>ÐÍ¢>Ã©*?Ç[c<Å<P?¿Ä<2@<§l>?ÌÐD=¨Õã6¨Õã6îÉC<x½=Æ¯=x;-?{z¿;sR«;8?»	¸ùë«9Å^å½c9ò{9l¯æ>_ÝD=+ä6+ä6îÉC<YÉ<Tÿ<DN0?ÇN;Zn;¾?Fg¹\I9+¿9`×8ci9h>l>E=tä6tä6îÉC<Ì<jÔ<Å¹(?þS;CêY;`)?C6R¹8x¯©¿P8ëg9}]=tîE=[×ä6[×ä6îÉC<x>ÇáU>H;?x?opÇ>Y.?Ç¯à<k<<êªD?ÐØ<< ??F=A-å6A-å6îÉC<`>c->öúH?c8?}?¶7?¨z:¹³:äÑ>Ò<¬y<&ÚW?½F='å6'å6îÉC<!êQ?cpí>íRb?Y£6?râ>yN?¯B¹7,Á93L=(¾939I$?<ÕF=
Ùå6
Ùå6îÉC<Ì?<%¯>»ôC?µÖ¨?6n?r5?3à<¾7-<ÄK?j=¸¾À<ÃK?èóF=ó.æ6ó.æ6îÉC<FV®>+Ço>³!:?"Ù>/¥>`](?>¸<åW³;V&M?ÄQ<¿<Ð8?)G=Úæ6Úæ6îÉC<XÆ>>>6Ã<?/à?X<¸>xÍ<?Ú<®7"O9WW=`®à8Üa9¼¶>+,G=ÀÚæ6ÀÚæ6îÉC<-M¿<FW<D»/?çp;LR:;B%?,¬8x¬%9°>ËL/¸#9o¢½RG=¦0ç6¦0ç6îÉC<f ?õ|Õ>lø??óÔV?D?#j3?;2z8¶¤^9$×>¾º9ç×9ÒÝ>tG=ç6ç6îÉC<Wã>VRO>;?8 >uCq>S*?/Þæ8§÷8	¸î>gÄ¾;¢í; ï;?ØG=sÜç6sÜç6îÉC<Í.E>§¥>|´8?	?ß»È>Éf/?öñr;Åå,;Û3?jÕ<r<¸ñ9?G=Y2è6Y2è6îÉC<°Ë>_¡>é;?YÒù>;f±>\A4?í²ð<<;I?Ob<ð(<ûB?ÆG=?è6?è6îÉC<°úÅ>m>vÀ9?hà?ÅÈ>¤'(?Ìó;ýñ8;]¤H?r@<[½?<hê5?ÖÏG=%Þè6%Þè6îÉC<FûË> þj>s7^?8¤?*Ø>á8?-s9Õ¼9Cc>m¡:^Wè9\ó?lH=4é64é6îÉC<¯H°>5q>I;?ëY?øÂ>/h0?8= qâ<S®P?|l¶<pWv<=?Ú¤H=òé6òé6îÉC<î>ð-Ú=ì/?ä{>½4F>ût"?-]Ë:ýe:U±)?3ÎO<³d<v4?¡ÉH=Øßé6Øßé6îÉC<¹Ãi>·t">;/8?J¹>]+>Øe.?×¤=Þ3¯<%mP?x½<ü<Ó«;?÷H=¾5ê6¾5ê6îÉC<´>nÕr>M>?ì>9¶­>û-?]û<´><
QK? [<Ë
F<{>?¿^I=¤ê6¤ê6îÉC<X?_¨>A¤?F)B?«>Çæ?9ºÜ9@V>tø±:84:ã|¨?ÎJ=áê6áê6îÉC<hóÿ>È/L>%s ?
Ò?Â?f?eæÉ<)GZ<¨Êl?>=<©î?]tJ=q7ë6q7ë6îÉC<eö(=Cÿ<Ú)?ª{;[; »?eem¸Þ9«§â½Í&»8C¢9Q¢>å¹J=Wë6Wë6îÉC<jNJ?¡Ö>­Lq?C
ñ?§?>k[?N:$9Øùo?ú);¾õ¶:xÕm?K==ãë6=ãë6îÉC<¬1?<³>ü<>?fYb?¯?^é8?#8emq9¼c$>
î ;ìE;{P?´½K=$9ì6$9ì6îÉC<ê}¬> ¤u>Ä3?UT;?gæ?]Ê5?Ei=	Â<:íE?ää½<PQp<7IJ?{ÑK=
ì6
ì6îÉC<XÛ¯>êßs>¯8?Ï|?{Í>U¸(?Má3;¹pþ:û4?ÂÛø<I¯¨<8Ö<?0SL=ðäì6ðäì6îÉC<UZW>5¡>åÕO? ¯?èÏ>/	@?Î;~`;??÷a=kì¤<L%R?mL=Ö:í6Ö:í6îÉC<Üyê>Îû>ù=?aú5?úU?0?ÎMÂ;v'y;¤G?Rñ<HC <e½@?ñ£L=½í6½í6îÉC<ð7[>1Ç>ýß8?ãÌ>|¦>m}(?	PÍ;bø;D3J?dÎ<G<®9?5·L=£æí6£æí6îÉC<Qtç>@¬M>?öd	@¸?¢ ?;f=¥ß<Å?6ôØ;¹é/;ÝÜ?\¿L=<î6<î6îÉC<$3?GQ¼>YXs?äè'?q=¾>kóa?o=ßy!=ðùZ?ÂLñ<âm<iÖ?¼ÁL=oî6oî6îÉC<Ëo>më&>Ù/e?ô?ÕI-?ýØH?Ñ¼=uD=Æu?§<9!ç:T¢>ûM=Uèî6Uèî6îÉC<5>Û"É=ÅE6?^à?Bú¹>Sf1?ë¹æ9¾0´Ã:¨¿:_³*?X¾M=<>ï6<>ï6îÉC<}?(?ÛR?ÑPÂ?ùãw?+¬H?CUÀ9JÌ­9¦
?`÷;6¹:ê7?ZSN="ï6"ï6îÉC<³RÊ=µM=».?èÇy;Ô~D;¶"?mäÆ·K9oÁ½ú
Ø8HÊ9616>µsN=êï6êï6îÉC<P?ßWº>'L?íK?ÂùÕ>ÿùs?ðIÙ7øw9òÒV=d¨:@o,:ÿy?N=î?ð6î?ð6îÉC<Ì]¦>¥aa>¸÷<?2?ó?bÖ/?Ñ=$Sª<ÒùJ?n<>ä(<gA?SN=Õð6Õð6îÉC<i´<³)<		(?çeÌ:¯
£:Ãw ?zìù¶Å9Ì¼àø°8ûN9íáZ>a±N=»ëð6»ëð6îÉC<WU>5%>:?qrî>r¶>­I'?¼¥Y;t#;`ë5?å¾<s¤<ë9?íO=¡Añ6¡Añ6îÉC<N¡>Q>"E?k\H?Ç?`,?ÈÅo;;íÌG?YI=l=??`¯O=ñ6ñ6îÉC<×6>ÇÞò=º@?ï
?@>Ç>â-?Þ<¤><4K?²«<F2e<çÆ??v¿O=níñ6níñ6îÉC<Õ«³>¸¼`><ªL?!rg?Ýû?;?M;ü÷:ýT?$5<ïÔ;ñÆY?ÛO=TCò6TCò6îÉC<ÿ=Í<%?3M²<Ñp<Z¸?¼	1¹/c9d~Ç¾Þ9{qp9P9>åO=:ò6:ò6îÉC<º>Ñ?>Áª6?Ì?fhé>¯(?Å0=ûFè<¯B?~iø<©A­<.7?P= ïò6 ïò6îÉC<õó[>Ì>kÕD?Íä8?oGû>^<?¤C9·e9YÙ>HË$=kÙ<¥õ??P=Eó6Eó6îÉC<ïâ>'L>ß¶??(Ã>±Â>vú.?4=r¸¼C9ïh¾·W9¬}9\µ>x£P=íó6íó6îÉC<6Á>>;?4]?yà>ê.?DQ<Û<K?¡áÀ< þ<y<?lQ=Óðó6Óðó6îÉC<lÝ¢?mÇ>»wÑ?#ù`@Å>?TÍ?¨PQ>Ý{==ÀÔ?I=< <æ?auQ=¹Fô6¹Fô6îÉC<H¹¥>ÃÒf>ÂÌ7?JÞÜ>K%¢>@[.?*Å(=_Ò<3`M?û<<¤2<ß;?À}Q=ô6ô6îÉC<
¶<Õ<1/?=;=d;æÉ?º9¹2±
9ÌB¿¹`¸¤9Rã½ÀR=òô6òô6îÉC<v8¬>F`>ÄD?ó§¬>jðt>ës4?2T¸"à]9óü©½üU:áa;:[,?]XR=lHõ6lHõ6îÉC<¨·Â>sa>òk5?±>ê">-+?gI;É;nI@?ñì<óB<???<S=Rõ6Rõ6îÉC<êÏ=þ=Á´?jÔ>Æç>ðH?SCV8ÌÜ93ÔÔ=Üë9VT:sê×>,=S=8ôõ68ôõ6îÉC<>?£¢»>ÎS?è$@K»?F<J?		:8þÄ9c&?W9;Ø:/[?G S=Jö6Jö6îÉC<ü~f>qQ&>Ud1?h?D×Ø>: (?,çÍ<<`oK?1::*:ÿþÕ>EºS= ö6 ö6îÉC<4`>o?>Ü6?dI?²R?-+?ð:·v:DX?Pi°<Vár<Ðð9?T=ëõö6ëõö6îÉC<!Ýó><!q>s?Øcÿ?*ä?ã«{?wó9;9
ø>Y&<cþ;þ?yÍT=ÑK÷6ÑK÷6îÉC<,Ì>F¬>ªB?Í6D>¢>àñ3?pÅ¬=K=T7Y?<·<lHy<,<?ç3U=¸¡÷6¸¡÷6îÉC<"Ã?À³(?0B?yu?¨;?W;?à9Ü9B>É¯:â:j<-?]U=÷÷6÷÷6îÉC<Ê
ù<Z.µ<Só/?	;å:í â:Á?ð-&¹8ÿ¿D#F·¹W9®Aë¼TyU=Mø6Mø6îÉC<zÎ>D>¹ @?us
?0Ë>É.?õf!<G½;µKZ?Æ¡Ú<Ö¶<£àF?««U=j£ø6j£ø6îÉC<jBà>®~>âÅP?G?©Ó>z5?=U¹Lh÷8¥\¿SÜ:
9è?/V=Pùø6Pùø6îÉC<{V>ä>)
<?F)>¼a]>G´&?)Æ<ò<WvF?øP<3L<Ó8?§(V=7Où67Où6îÉC<},?Hã³>yu?h÷>}§>=?'$ý¸3è@9¢÷§¾ÿ:Ï3:¢YV?q]V=¥ù6¥ù6îÉC<×Y>ÊøE>dÈ6?	û>É·>W;/?xÅ=ª<³ÌD?N¬<êg<kq>?¤¹V=ûù6ûù6îÉC<$?«>NG?îwÂ>0¼>ºk3?D;c8A¥9ø-°=H7©9r]9r?·æV=éPú6éPú6îÉC<T<!>L¤ç=º02?Ù;à?±;u?îc¹í7Å8NÁ¥¿Ñ³8ðº9çË2>¶LW=Ð¦ú6Ð¦ú6îÉC<¯ý>­AÄ=sôD?hÎ(?¥õ>#ì/?¯W¨;wU;tâI?ð_Ä<<çÎB?ÐóW=¶üú6¶üú6îÉC<Pâ>¾4>>½XD?Ù[+?#¯ï>	7?(O8[r.9'>X#:Wò9§Ê,? ¨X=Rû6Rû6îÉC<|=`1Ï<dI1?vU.=©f	=çg"?=8Ï±8ßò<>ùâJ<ø<d­-?¹·X=¨û6¨û6îÉC<½=]Z=ùÐ/?;rò;
Í; Z?"8øt"9>b9ì¢ø8ë9i?F#Y=iþû6iþû6îÉC<>]lc>Û@0?¤û÷>jÛ½>0'?1¤<´GR<¥ÊG?Ë8¾<CÜ<_73?6Y=OTü6OTü6îÉC<Þo>õ&>¤å7?Fv?0cï>.*?wÆ;¤ô{; §I?4<®Î;îS7?Z=5ªü65ªü6îÉC<ßvÊ>vè>×@?Ù?z±Ñ>;F/?{Ò=)Ã<¿¤Q?Ö¼}<:p+<Tr=?üÃZ=ý6ý6îÉC<PXÃ>o>3ß;?Íé>´î«>°.?º<Ç4<¢J?ñ	ê<¸â <O3:?âûZ=Vý6Vý6îÉC<ØoK=­ý=='1?tt;Væ=;ì|$?!=¹Ö9èX¿jñ8\F9õ<Ã>
[=è«ý6è«ý6îÉC<+UQ=°=<°+?À;<D;¦)?¿%¹½¤R9V¥È¾ ¸À8{ ,9P>ð2[=Îþ6Îþ6îÉC<xDæ=yÙ=®=?kw?Ó
Í>ý.?k³:o­N:þ1?{ù;çÖ§;C>?Ã:[=´Wþ6´Wþ6îÉC<ÊFR>@>Ã¦O?¶Ñ²?e°~?X½3?Sü;xNB;M?Øé=:Í<dyG?R[=­þ6­þ6îÉC<ßÆ<!7<,Û-?Y>G=æ=©!?¿¸¢9¥YW½&Á8"9vÙ>*[=ÿ6ÿ6îÉC<ªèz>sû)>zð<?>?¨Á>¸=+?/tt;3
!;áLB?{ýß<ús<pB?©­[=gYÿ6gYÿ6îÉC<>¬\E>ÂWA?%Öi?r='?ø2?þ+$=ÐÊ<¸9O?«<±]Z<\I?]=M¯ÿ6M¯ÿ6îÉC<¶³Ö>^b>`B?Ûô?Ì>Ê&?®Êø·9+ôq½ì^;×;TQB?;/]=77îÉC<¦ës>æ0%>=?R?ßÞ>®)?kN	=óxª<²1N?¶Ã<Aí<¯7=?ÈV]=-7-7îÉC<Ù>¸Å=ÞÖ<?i
?ÂÒ>Ç(?=¡L¢<¹J?Ì¬ö<Îë¬< 6?³]=X7X7îÉC<GZ>_]>8=?Äí?¬é>äE+?ñ,=39Þ<Ï:G?<Î£<-b<Rg9?³Â]=s7s7îÉC<ê¸ >Ø+U>oA?ZØï>¦F±>d--?iN;àºE;ÍB?aü<hk§<Áº@?²(^=f®7f®7îÉC<«f>Ï5>m>?N8?±Ô>Ø¥-?Çæ<Ïø½;h!V?5· <mºY<D÷<?¤,^=YÙ7YÙ7îÉC<¯Jö>oÐ >+	D?Dv?±-?j{5?:e=(="J?lß<Ð<N?t^=L7L7îÉC<@>D>Æ_8?Öiå>h­>Ä;)?LU<ö<*ëJ?c~<Îì5<I¶2?,æ^=?/7?/7îÉC<e]³>»Gr>=?ÕÙ>îÑ¢>Í+?E;x$#;ÉÙJ?íøÁ<r<W¬8?s_=3Z73Z7îÉC<ã=Ò$G=c*?g;@{v;!S?}n¢¹s¨Ê8~/Í¿[+¸¦9&½ª`=&7&7îÉC<,À¯>Öæh>S.A? ë?¡â>DA1?Ü;=Üß<QÔV?îG<3<âùI?Y`=°7°7Ée<£Ò²?*õ>~Ñº?L@|#Ù?Ûz¬?à½£>uqâ=C¹?àÀ=Ö=µ«?Èw`=Û7Û7Ée<Ñ{Á>{b>°5?¯ë>¶T>×0'?Ë=BV«<>ãC?æ<ïË;Ö:?7`=ÿ7ÿ7Ée<G?D;©>§E?ó¾°?tÎ|?ú2?y¥î<}<¸P?³>=Ðæö<;E?xõ`=ò07ò07Ée<0?=­>ÔEF?m²@\ÙÍ?è*:?å¢=¿F=(ÒQ?z=F&Ã<f½P?a=å[7å[7Ée<Ê>ÏB?>¹Ë>?ý%?°ô>Ä©-?N:;ç¡ø:Ã??xm¬<å$h<%>?la=Ø7Ø7Ée<uhé>4¡ >þ9?%| ?3ë>.­.? çû<ÚC¡<ñG?þÑ®<JÇf<íA?Uea=Ì±7Ì±7Ée<nG>^§6>Éþ7?C6¯>ûë>Ç,?Õ§²<ÆY<rR?á8<ßíR<ó7?db=¿Ü7¿Ü7Ée<(>éªG>©7?A?°Ðà>R`-?´¬1<öÎ;g,\?5<ËB<FhE?Âc=²7²7Ée<7é<[¨<%1?X
é:²Ø:j©	?$¹½>K9²Ç¾¼) 7è±æ8=»±=Qc=¥27¥27Ée<ð$?¾>Ñ3^?\|Ì?öëj?MÕ^?Âµ#97ÔÆ9pÈR>9ù:ê®:;6?$Øc=]7]7Ée<6k	?°Q°>(G?±+°?Í-z?E4?¹NO=©À=N?hÁ<<y<¨F?'4d=77Ée<3¸º>At>áqC?/ßí>Ë©>×Q3?0<¥Á¢;ÆL?¯?/<eéñ;mt9?Gd=~³7~³7Ée<ôÎ<¶<0,?,g;@8;W  ?Þ¹¯9â]¿A¹æ8n¿õ¥d=qÞ7qÞ7Ée<3	?L®>I?Êô>4¬>Ðg5?xÝ7j+9'Hç<Bæ9l­ù95ì>óÅd=d	7d	7Ée<Âx±>Ò{>45?5²v>Ã9>>ü)?f"=ësØ<US@?¼Æº<¾<©ó4?ãd=X47X47Ée<¨§a>¢Ì>'À4?Ýå>íã®>ú;(?ß¿é<@s<tI?¼5´<@Å}<
Ë5?Gle=K_7K_7Ée<í÷>Ð\>Ýÿ4?/?-Ê>#`*?U;¬<A;EÞ<?Y=Üè½<
6?f=>7>7Ée<1d=I6Z=¡1?Ç;Án;ô?\x%¹öØ19/î¾g®¹V¸8"°\¿cf=1µ71µ7Ée<§´> ÿG>=?¡G?G¸?Z/?ÃÍ<ÅÕ<3NI?Tàú<Dµ«<;?zGf=$à7$à7Ée<Þ1×>VÃ>¾ñG?4[?Ð¾ ?³.?¤j=sº
=êS?<<«²@<G?`f=77Ée<DSî<e{§<$6?	#=Ïºô<*?>÷9Ý¢:Ü>ø>ï:Þ³:ÿ*?Çf=
67
67Ée<ô|>üA1>/©6?2Ã>Û2>·v(?Wì;#e;ï3@?±¡-<wù;.2?±¥g=ý`7ý`7Ée<zô=gIP=¾c3?	²>ò>¾^ ?AÿG¹_8O9÷¾ù8{9,¤79Ù/?w`h=ñ7ñ7Ée<WÏÍ>Þ¾>Ú9?¿·£>%ap>J[.?,%±¸s9§,¾ýÕ9ûÆ9ÆB
?ÝÀh=ä¶7ä¶7Ée<[5:=Y=c4??É;¸7ª;U?:»B¹Ù9ù%¿u[¹Ç»9YoÃ¾èûh=×á7×á7Ée<u>¦.>ú3?q4?âY?Ó+?_=áÃ<ßyG?\,;rH;H'?i=Ê7Ê7Ée<¡Qà>V0>Â9?ûC¹>ÿ">m8)?q¦=`å<T?O%<egØ;dÇC?¼hi=½77½77Ée<6>«V>¿ð5?øºÏ>Ùc¡>ÂÀ$?eJ8=àî<³µE?Æ <¾J<yÔ2?6li=°b7°b7Ée<ïïú=¿M¶=x00?ÂP.>çð
>¿ ?'	:lº9p<?÷v&:ÈÕ9¶VG?j=£7£7Ée<Û^?ª¤>Ýªm?ÖL0?Gô>ö8?0Ñ¸=9}4¾%û%:3Ø9uD?×^j=¸7¸7Ée<ßÀ§=_$y=û^,?"è©<ªV<ö÷?¨¹Ò*89nû8¿¼¸6¨é8ãfÊ<Gpj=ã7ã7Ée<Ã¸?>
>u8?jÕû>\£Ã>ZÄ$?J+	=C­<ç«J?sHá;;PsA?\j=}7}7Ée<@u;>?>39?j1?|DÔ>ÍÞ'?Ýj=À<¨TI?àØ¼<Iù<·ú9?¬j=p97p97Ée<t½=½ö=é(?:HÂ;p.¯;Ôô
?,N°·+{9¨»3½U)7Öþ8AX*=âßj=cd7cd7Ée<ñìì=;ú=÷??
­e?{­*?ñ>,?·2=µ7â<é>J?F${<Ö %<z¬B?¥æj=V7V7Ée<Üåú>È>q8I?é¯×>~´>ü5?7Ý98_[µ9_.=F|":ótÇ99P?Æûj=Iº7Iº7Ée<à>óN>êé=?p>»ºc>Ïî*?¬Y¤<¡ÖG<ÚR?á)D<Ûã<&OA?Xk=<å7<å7Ée<M ²>qx>|8?Þ$?Ò,È>¯·'?Î¥Ç<³à<¸IF?+ÿ³<L|<¤Ù6?¢Ék=/7/7Ée<Ì>Yà>°<?q?Ú0¸>ÎK5?ÞI·grK9ð:½Ö¾b:J&:.?¤<l=";7";7Ée<Qá<?ß'?¦<?[Z?X?ÏÄ2?ºb8©¹9í>{ß:H:^5,?]m=f7f7Ée<-·ú>ák >©H?lX?Yò?Üá2?_ßÌ;¦;9¹@?1=t½<þH?ð&m=	7	7Ée<p´>eÿ}>ä5?üÍ¬>»¸>ì'?5L;1Ï;l\I?+t²<ª}<ñ64?2m=ü»7ü»7Ée<Ìå«=¦ey=àr0?ß;·¼;0Ï?Áj¹"TV93¿ÑÁo¸ø®9f°Ç½:m=ïæ7ïæ7Ée<c?'³>vA?.t?Ðà>5?¹L"=çÍ<[ÉI?ûUë;á;]æQ?Ý=n=â	7â	7Ée<6EÝ>W|>Ýý4?)Ä>à>.§(?J=Í=ÄG?D¨<	]^<øpA?ÍBn=Õ<	7Õ<	7Ée<ÚÝ>à>6´@?5Ë?Ä(Ô>è-?{V=Z¤¢<ºN?LÌ©<n.i<j:?±n=Èg	7Èg	7Ée<ÍÄ>¥>»A<?Ô×??ª¥?µ×/?;Ï!<Æ»;%\?nñ¢<öQ<.G?ÌÒn=»	7»	7Ée<à>ËÃR>Ny8?6M2??áú(?fò=*j¬<TÚI?¢²<Óx<:õ7?Â5o=®½	7®½	7Ée<>A><ª??§
	?nÄ>ñç2?P*°<×U<ï©S?	ÃÛ<øó<@B?,Wo=¢è	7¢è	7Ée<] >#¢R>·H8?°5ñ>Pu³>r,?¼îY;tø;<?CZ<Ä^<Èü4?Ko=
7
7Ée<¾_?dSª>Îk?Kæ@Sð÷?õÅ?;Ö=î,:=vhZ?"=Å
´<c¨O?+øo=>
7>
7Ée<@>P>^¦B? pÐ>¢¥>öi+?!À;ÏÓ;£	9?S«Õ<Ï`<³P2?O p={i
7{i
7Ée<8Zù=f+µ=1,0?«»½>-{>y§+?0U7=|°è<é²I?1d};¦,;#ê;?Qp=n
7n
7Ée<ð½ª>{æm>o»7?è?.ÿÚ>KÕ.?;I;;½?O?Òñð<Å¸£<º_<?Çp=a¿
7a¿
7Ée<÷¸â=,fI=*?ÄÑ¤>N=
>^?M¸:6{?:Çv?/;:zEF:*¸I?WÄp=Tê
7Tê
7Ée<¸¶>ãw>ÿ²<?%Ê)?£þ>{+?¨Iý<B <gÿI?
]<Ì8<Ö!:?
q=G7G7Ée<±­Ì>ü>õA?1ÂU?~û?FK.?z­[;¤Á;] O?ZUß<t©<oA?©q=:@7:@7Ée<Û×Ú<a¡<
0?;Z^;ü?F,¹|'Ê8)Z¿D"¸¤¸`9¼U¥½eèq=.k7.k7Ée<µX=¢=ê7?åÅÑ=±Ø=5¬/?pÅ½9úõÒ9YIæ>uB=õW	=g:5?¿s=!7!7Ée<µ1?rù¼>IJ?Ä?`Ê¿>2?a3¸t?9÷,ð½'At::=¾O?ìrs=Á7Á7Ée<ð?ëÖ¾>4U?ÉÓ?OU?«:;?TÂ³=ªâZ=G=R?¿$ü<BÀ£<E?Çs=ì7ì7Ée<O4ó>»¯>òB?ý8¬>Bo>*j8?ÎÛ7¾þn9:@k=íúD9ØZ9îX£>æ©s=ú7ú7Ée<°UÍ>Ø> <A?î¤Æ>rF>Hw1?¹à£9Q.¿ü++6õ9w <õ
t=íA7íA7Ée<ÐÙ%>à=§=?Ò¿>L¡>%,?Ð&Ù<×O<éK?;õY<O<¹a8?
#t=àl7àl7Ée<¯³>ß¤m>A?ëÔ>Q>K+?ÐC.¶è2¢9 »¦§:~­ö9O?#Dt=Ó7Ó7Ée<!>ê6>=?×$?:\ñ>³Ö.?ôÍ=­<JåH?ø°<ç¯o<R<?"t=ÇÂ7ÇÂ7Ée<wÂÏ>%>¡O?Ìµ?»ÁÃ>5È2?È~q¸DÕz9Fxö½~°92Qû9r^³>IËt=ºí7ºí7Ée<¬8>¿>7?É>5¯>4µ)?º±";çÐ:À_G?$þ¯<¿²{<)3?YÌt=­
7­
7Ée<%V>}=>¼5?Ã¨>ÑX}>ZÖ)?õ7=³Îé<	kI?³;B<Y	<S|9?('u= C
7 C
7Ée<¡>"¬]>Ûó9?h_E?o ?¢®.?½DÕ<ë<º{F?© =Ú¬<(>?¡vu=n
7n
7Ée<¥N>NE>±¶9?À?·´Ï>b>,?Rb=BÇ<eXF?Jk<]¾<'`@?Jwu=
7
7Ée<1{>÷+>ßn;?¤ÿ>½>#-?0-;[¶Õ:YLO?ç®<_IN<z=?Äu=yÄ
7yÄ
7Ée<ºR?Õñ?Ò}P?jyì?-½?C?Ùê<Ë<@X?ÐÁ=ñ³<U?`v=lï
7lï
7Ée<Ã"¨>9fc>aH=?¶ò>²K¶>Äk*?øÄ;m;KØ9?Aµi;
8;6=?fv=_7_7Ée<C+=fuû<ÜZ.?4H;Ç;Ï»'?;¸©ë¢9`^m½p.
¸½j9Ï½}zw=SE7SE7Ée<%k>Ê#>8?Õá?É>i*?íó=¡³<|I?)'ä9(É9N-?*x=Fp7Fp7Ée<Ag>5g%>Çõ2?yM´>|v>ä'?Î=ç±«<~þA?$ö·<ÿ|<Él:?ÈÁx=9797Ée<tÇ=0=þÜ(?gF®;:;]?ÈÃ¸Äë8ÀÓ¾T©¸Üö9»½Ûx=,Æ7,Æ7Ée<WÞ=
=·Ê6?É¤
?_Ê>ob/?D¢<GPG<kP?÷::à\?Ýx=ñ7ñ7Ée<+ö>»>âF?R§©?m?¢37?L:9hW±9AB>ÍS;ì#;=Y?qAy=77Ée<EÉ>Òe>-Ð8?yã>ë¬>B)?>ð9ú	ë9uÕ?ò#,<ßÍö;æ2?¼Ày=G7G7Ée<nÕ?	³>!c?ý:?êÂñ>,E?IL:òß9,?fX< ß<'0?zz=øq7øq7Ée<±÷>fH©>1;?Ççñ>µ>Ü+?Ye$= Ö<§D?ÁºÎ<`¬<¦5?Nz=ë7ë7Ée<b?ýD¿>WA?Þß>°¤>nz-?3:¡¸îH+9Ø÷p¾ÇB9JÎ9Ah?0µz=ßÇ7ßÇ7Ée<ú58?Ô´>k§?º^¤???Ê×=?=/=s?bK=Ylá<5=?,¿z=Òò7Òò7Ée<^²>¶û8>7î0?1²>ÝÔL>OX#?úÅÏ<¨Y<M&<?ÚE§<kq<H>1?É{=Å7Å7Ée<ä?£>#ÿa>1ì8?Ä¨©>A>1`$?â½l<õ<F?Uö<ÂB<Æ0?ØK{=¸H7¸H7Ée<4é<O«<êü-?IF;Ú1;O?ÃÅ¸¯F9F_¼¾uÎ8ÜÐ9¶>n´{=«s7«s7Ée<¿Ù=¯ªD=´½4?<]cÈ;¥c)?FÁ¹Òö9õ¿õ5à79möG=wf|=77Ée<-?6¾>¥1R?.Ç>6÷>Ü4?y7·èæ8DÂ¨½dÖ9øñw9[]?z|=É7É7Ée<ð£*?¸À>ã«b?'/À?{Ac?~X?ï=$>W¾=$æ\?ØmL=ûjó<òþV?×|=ô7ô7Ée<¶ÑZ=P
=50J?ü\*<lìÙ;9!H?jþP¹®Ùw8§Ý×¿þÛ÷8Ö 9Å>t'}=x7x7Ée<Ì]£>6\>Hê=?üÀ?»¿>li-?Ú<õU;®MO?IRî<ó* <u>?°M}=kJ7kJ7Ée<¨=öTÒ<ª61?~ê;ù¥g;Û?j°¸Ó9B§)¾ÛH9F«8998?Å}=^u7^u7Ée<Z|ï<? ²<»,?e¨J;ZÏ;=±0?Z^f¹9ãâ¾å¸r8Ú[¿É}=Q 7Q 7Ée<ºæ>gÌ6>,¹??í(9?GÄ?J-?¥6;Ã=0;­<:?(¨<Ãóa<M>?¥à}=DË7DË7Ée<D´á<³ò<8?fÉ;a4;,'?Û±¹X9Ð¿9fÔ8Í1?ô}=7ö77ö7Ée< 1?!£>ôür?BUù>	:ª>¬{;?´a-¹¾Ía8SÄ¿¾z9ê÷t9ÅÙ?Vþ}=*!7*!7Ée<°=É>Ìöo>o°V? Õ?c?"u<?Læ9Åóª9o,?é: ?K:ÂcH?Ì)~=L7L7Ée</z0>èö=½ù6?Ýe?¿	,?+?Câ;Ä¡;>jO?Ø¼Ë<Úû<?`>?8~=w7w7Ée<'J>
õ>$@?R;?!»>)2?¸_:<y×å;ÌO?rJ<Ó<i¯A?=¢7¢7Ée<W?K½>¼{W?#¦?N?dÎM?PÂ]8Ý¦9®ª=Ù:µ:h1:?
,=÷Ì7÷Ì7Ée<Ø®>Ó=>§4? <ÂÅL<î(?ï¸_J9ø¾À²¹g94ì©¾­<=ê÷7ê÷7Ée<P£Ï>u·>9BH?]d?Âh?NBM?¬ÀÅ8É¡9²>±B:â×ñ9²â	?=Ý"7Ý"7Ée< hÄ>Î>Q`9?-á>ôá©>)?f1Ñ;fw;ùnP?³ÃÀ<Ò<ÎK5?Q¡=ÐM7ÐM7Ée<Ç>?)¾>¤îD?o\?ñr"? Æ-?¸Z½8\µ9èO<>a·:ü:»¼3?£§=Ãx7Ãx7Ée<iÒÉ>(û_>P¬f?Ãà?kÎ?¡>?Ý}91µÕ9}Ù>àpÚ:'Õ:&T?¼³=¶£7¶£7Ée</t>d.,>ÄØ5? ÊÅ>`f>Ç.?-=ÊÿÙ<[DK?3*<Ã3é;%×:?éÍ=©Î7©Î7Ée<¶Xg>Ì >{ò8?9	±>I>..?:/ÞX:@@?Vý<mÏ;;?Õ=ù7ù7Ée<>
?ðÊ»>@?ñÈ?áã?2?ÕÔ!9x9Öÿ>
³_:!4:ö?Ô=$7$7Ée<Lj>Fî^>3?hðà>¬>çÖ&?±693bÒ9kN^>C<EU<ÝK;?mM=O7O7Ée<À7Ì>:A>¡x6?hÈ.?+ÿ>Q/?xû¼<Ot<2F?jp<<z<	ä:?X=vz7vz7Ée<R©>´j>r8?D?_%À>Ä,?à!Ò<Ùð<éA?·)< -A<²A?U=i¥7i¥7Ée<º?-à>?Ñ©U?ØË?¤ìG?¦Û¸×?M9{µ¥½GE}:}$:dîD?£=\Ð7\Ð7Ée<Ù¤>Ö´]>h=?¯q?_N?º59?b}=S7/=LÍK?N=/hÉ<ÔßJ?BÁ=Oû7Oû7Ée<
{?÷@³>>Ub?-PÛ>ïd>©óG?ÿæö·è9hiN½R~-:H:Ðà?Ï=B&7B&7Ée<ôG>6M>áú8?NÂ>Ô+>+?c4;dùØ:¸Â4?ÎÝ<öË<éÙ:?_Ó=5Q75Q7Ée<>>}.>QG?çê>li´>l©&?Ï8wãÝ8óî>ú¸±9ñÂë9úÀ>_ç=)|7)|7Ée<êôk?~Ï?c^? À"@-Ó?PLE?5ð9¥ø9P÷>;J¦:ìV?Dö=§7§7Ée<Cî=õÉ<½1?!gu;=;ì&?IO¹,§ 9'¥¾ `8Äm9Úñ=¤2=Ò7Ò7Ée<rp>¶)>5?,Ï>R>Eß(?	p;ÜB ;¹??¾<,=<Ð7?ÌZ=ý7ý7Ée<Ib3>_û=¯6? ¼>uY>6)?òJí:r:ÿM?<Ec<cÇ2?V=õ'7õ'7Ée<!£>x'b>D¨8?ý|?»Ä>1g,?HÎ1=NÍÙ<CýP?êª<»p<5?hÛ=èR7èR7Ée<\ià>¡¥>é¬>?³ò>V<®>RÝ1?¹1;À!í:;Ý??/õ´<=Äx<18:?º"=Û}7Û}7Ée<7=ýb=]b/?~¬¸;CL;â2?£H&¹¢AÀ9~j]¾¿ì9HæP9yNÀ>¥P=Î¨7Î¨7Ée<øÁ>é«à=Bë,?<NPO<óW'?1e9¹¾ÙU9®ïÝ¾²kL8Æ5Y9:íð=ð=ÁÓ7ÁÓ7Ée<q¯>æs>¿8?H?±À>&ß*?s^=9£<àìH?û>É<a<<?²=µþ7µþ7Ée<È>»<>5?V>a>'Ø)?"ø¸õID9Fû@¾Rp<l(<Y6?áº=¨)7¨)7Ée<ö§t>¥Õ>Þ¬G?p®?Õ¿¼>éâ/?Î`;;94?Ú¨<8_<=¦A?n¿=T7T7Ée<¢ÃÐ>ÿ>z¼C?DÆ[?5?à<?´k7´G9'î<%s:pr:V?ÖÛ=77Ée<d?B½>P?g$?!ç>æ·5?â69
<S±9³9;ý>Ü=ª7ª7Ée<S >ÛÉ=@íJ??Ï>	{>è2?B³*8<U§9f=ã;·òÛ:5?QÝ=tÕ7tÕ7Ée<åÆx>«1>(Ù3?SºÉ>Ý>»&?Õs<cÔ!<ªÜ@?_ná<H3<ì9?´7=g7g7Ée<Åµô>ªÚ>ðj?¸¾¡?>û&?Öøw?­¸=-¿P=ùzb?0Â
=o<Éo?ã7=Z+7Z+7Ée<SÇ>ÿnÎ=º/÷? ?¬á>Jk?=þP=ÄB?)ä<#-7<o?9N=NV7NV7Ée<ëø><X§>`e>?þ±>YE}>3?ËºÙ<úA<Ñ H?¹;e^;«.?h=A7A7<À+Ô>%)>g ?xâ?jW	?~y?H¦X8'Uw9Þ=à==/d::;?$h=4¬74¬7<G7Ø>[¦>©À?Å?ï]	?`?© 08§L+9>±Êq:ÿ@:WL?à='×7'×7<»þ4?¥EÀ>:üp?FâX@°ó÷?oì_?l"=w<Sk?>Ë"=­<¨Üp?{¥=77<»r>3¿">{½>?g?yµë>½±'?ºe;@¼a;µ*?[±<:Lp<º¨<?[Ë=
-7
-7<ÑØ±>cl>Þj@?`?`vÎ>:0?l¦q=4=nåI?¸¹<æ¥s<N"C?>Û=X7X7<x ?áô¬>!Ül?×Â?2u?ÿÃ6?TAM9<í¸9>d¥J:U¨!:`t ?]Ý=ó7ó7<³.=ÓÏ=Çñ*?ÍX;Íø^;D,)?æp· |"9%$=½]-G¸ÊÔ8"èo¾®ó=æ­7æ­7<çê<Hv«<\/?B«;EÂ;9*?Þ¹oÊ#9s\¿JÃ99Rº9Â;>
#=ÚØ7ÚØ7<þ=ªìY=¹/?ê¢;Z*;à?b¹J9ú©2¿L8%¿9.³¹=³.=Í7Í7<P6>:°>äV5?ov?ä>´á+?.=ÿÝ<ÃÇH?EX<î5<	
=?}3=À.7À.7<'G>
­>/.?/¤=J=gr"?_z;w);=?Ì,a<T *<ìj)?W=³Y7³Y7<\s¨?Ú'?¦§?
ß?\37?C5[?¹8­º¸92rÕ=^c+;¿:?¢e?=¦7¦7<Çn´=n==Ô3?dgÜ;
²;r?s>¸Êüe8þÓ¾ÇÇ·«~¬8ø»¾H=¯7¯7<÷>8>1?m2>·s>È%$?Ø¦/;ÁTæ::C?6ð<gq°<C.?O=Ú7Ú7<¡Ñ#>fiÜ=ÿD>?Rý?Ëä>Æ+?:=Vó°<È§E?jFO<Xé<×¥9?uÇ=77<³>.Æ/>Ë5;?ö´>Y>ðG*?)p$=»¦Î<Í´K?0#<ÓA×;ÃB?ÍÑ=r07r07<A'>EºD>>5?çøà>W­>9ó%?
;&¸Ë:	ö1?»§<Ci<ó8?|=f[7f[7<±f?ë¼º>ÐL?ÆÎ?w?òïH?Ô=Â9Ý9Lt1?Oå:;3: >?/=Y7Y7<ß¤>ÓVe>J
8?dsã>Çª>!z*?=¸>Ì<|RG?îæP<e<Ë1?%.=L±7L±7<ó¾>$X><Lb?¡Î=@º>Ð?|Ui?ï
î:¿%:|P?¦};ñ{;×ív?AJ=?Ü7?Ü7<r8>±ÃF>,7?%xÓ>Ã0>'	*?ì+;ÅÙ:4RJ?u+<Â§ë;þÒ9?ãS=2727<ä8@?´ê>²ÀQ?	ø
?¼>Ï,=?XZ¸?Ä9Ä5È½*ô.:á
:?!?o=%27%27<î¯>¤º=>æl?Lú/?Rsß>¬I?<<9H9Ýb¼>êÃd;÷(;@M-?ïs=]7]7<ßþ>
¬3>â*M?z¸º>u>47?ôÂP;z^Ö:²My?=&<oê;<b`D?ê=77<à<>Ú>Î 5?N¿<ù<ñ¿'?<Ò$¸§9Ñ¾ÈX7Â½]9'öù<.=ÿ²7ÿ²7<'Mµ>T¼o>ôA?_?ÿé>X,?;$=Ç¯Ò<¥kG?+.¥<õ§a<ad;?Ø=òÝ7òÝ7<PEB>m#ö=å
J?Ê#?´`ï>?*/?,Q,¶X9¢»¢;Ýª^;4a6?â=å7å7<³`I>Ó>Çc<?8Y"?£õ>A2)?$Fz;^;àP?<ÁþR<F×7?iæ=Ø37Ø37<vÕJ>@Ø>É>3?\¿>ïA>>Ë)?&W;ô¦;K?9à¶;	¥t;:]??
ý=Ë^7Ë^7<æ8?¦eú>Çx?_e@ÅåÇ?¤?{(;²Ñ:m&M?zê<[ßB<Õ?0#=¾7¾7<×$>2>4E?´?D]Æ>Pl0?(¹NÀ#9Þ¾ÚÍç9YUÞ9Ñs?¸M=±´7±´7<C¸é<dÂ®<K/+?A÷; ¿ã:Ó!?w?¹à¼09ð´
¿!99EGs>=¤ß7¤ß7<u²>|>xD5?ÿ¥Ñ>U >ù^'?0é5~o9-ýy;d:ü@\:Ô8?U¢=
7
7<cú£>îhb>¨h9?Vrè>¬Ì®>6*?§·¸<ýj<wI?:Óõ;§;T<?ÿ¿=5757<êh>(3>4|7?ñÔ>·4>T4+?õ4 ;ÏöÒ:DhB?ÍÊ<Ã`<ç6?Å=~`7~`7<Ãð=av«= ¼3?PØ*<É±<r#?
Á¸sÙ8{¾ôÏ¸\Àh9ÊCd¾ =q7q7<N8Q>ãhÝ=æçq?ð?ér?}?ï©.=é¸<uJr?Hæ<Òb<Ü?.}=d¶7d¶7<Í0>¦=K}?'¦>ä;y>Mª*?e¶!<Ö;ÑrA?_ç¢<³n<îµ.?3­=Wá7Wá7<Ùõ?\N¾>»=?øõ?ü¦Ë>¨è*?N×6äÀ9hþ;CD:O$:Z&?Õñ=J7J7<£>j?O>,:?&ú>G·>Tº.?õs=¬µÊ<7E?¢÷<åS<=O8?_==77=77<Tí<8q­<Áù.?ú};Ñ ;;'º-?¨n¹´e9<þ¿ø76ài¶²¾C=0b70b7<jHÄ>Pö>ÑB?Óÿ>ù¸>yd1?¢j¸ÿ«9ïà½4K¥8½9>5>=A=$7$7<Ìñ>Õ~>²Ä^?wÈ?Zoå>H2?/¸Bz	9z¾üÃ9PÝD9¤=~?xN=¸7¸7<u_>û)>ÿ¾:?È>,>]*?8:$Ïì9Ýy#?V1<Ü;ø;Oâ6?wQ=
ã7
ã7<"øÀ>_d>o6?ÒýÞ>Åj¦>ª+?P¾<Kv<WÐE?m=>t×<Ê|7?·=ý
 7ý
 7<Â>E¼P>
89?
?àÑ>I4)?þL=ïÌ<p]G?zí<¤F]<Þ7?ì´=ð8 7ð8 7<Ó°w=û 6=¬.?y§;÷Y;¼?¤oQ¹À9Ý(¿[ï¹ã69Ï¿üâ=ãc 7ãc 7<õ[>çO>\;?«?rØ>Ñ*?ä\Â<óv<D×I?ÅôÁ<|H<á8?wü=Ö 7Ö 7<X3-?¸bÝ>óGH?^U?[L2?}I?ªò9æW19ÍÂ>íA:àØâ9dÕY?Õ=É¹ 7É¹ 7<Ñ·?^0¸>r>?+63?ëÆþ>d4?u9)-ò8­?îÙ(9æþ9­	>=¼ä 7¼ä 7</2G=å=ëÛ??ÛÙ·;BÇs;xA? ¶ß+9.×¼©8z"A8	`?\=°!7°!7<q>GoA><?4ó!?Dö>[(?ýá<ã`<L?v<#¸R<½>?Å=£:!7£:!7<ê=NFN=74?Úhu==Ç;=àH'?1I:_'å9¨P?b¦);ª×ï:-5?Æ®=e!7e!7<Ì®Å>
c>5?<%Ñ>iM>`,?§/=Tä<¬%E?
bU<0<ãø5?d¯=!7!7<)Aâ<×½­<
°&?^"­:f1:0ì#?:·Ðaw9G}¼ÛfN89êÜE>¨´=|»!7|»!7<óy±>y>h6?ÕÞ>z¨>1Â(?¥Ì¶<ög<J?°<¾öX<¢Î2?w¹=oæ!7oæ!7<ÿH>Gå>+¯B??¥>hÌp>­/?ýÿB;í~;_?B?.s§<´$b<»=?]Ï=b"7b"7<V?Y°½>ëA?Xù>²·>á¾-?kôé¸	B9Tî¾<
9.EÒ9HL(>Ò=U<"7U<"7<_ª>Fê6>¬ß6?/ó>i´>F,?¶Ò<:¯;DlY?yÅ<k)<Ñù3?Àò=Hg"7Hg"7<ç*º>¸q>¤XE?#8?«?ÊX4?Â°7=pÜ<Ø0U?Ï<¼><ókH?Bd=<"7<"7<¥=Ó'É<'£*?KüÉ;ãÍ¡;]É?
-ô¸Ú8AyL¿>½æ8_Â¸8ÈÚ?|±=/½"7/½"7<bh{=+=2;?½µ!>?>ù=&?»ö¸62ò8zÿ¾j¸/< ³ô;nÕ7?ôË="è"7"è"7<7(Ù>e>&Ò8?jùÙ>Ñü¦>"'?ùøå:ï±:¿%?Ä <f^<¨b9?·Î=#7#7<;¢>}¥U>+dB?	?alÞ>µº,?âõ7^ês9[=ÛÀ:7g^:ì(?äá=>#7>#7<A=>¥Ýû=Ë«@?Þ>¤>ÿ1-?ú:äóG::¼>?=<;)<Ñ»@?!2=ûh#7ûh#7<èÖ>öò>ýÆ=?t·?¬ç>}0?Ôµ;\p;ù¨A?uHí<~8<ö??&_=î#7î#7<s?ÚÙÅ>sï@?`;?þ*ü>ç=?&£9²9Ðm>Æ&L:Çè9Ý½`?øe=á¾#7á¾#7<RM>¬áÜ=[/?+J(<hý<Û3#?j¦¸ÚQ9Áû ¾»?8IU9%W:>f=Õé#7Õé#7<XÇ¬>¾@f>V@?ÓP$?Óù>N`(?N
9låi9`>~':d2:nÍ>î=È$7È$7<0Ñ³>"tg>%ãF?ô©?pÛÙ>¿*+?;+<ma'<Ê¬K?ÀyÞ<f¨<U=? =»?$7»?$7<¾Ñ²>è!a>BVK?«8?~ ?×4?æ«¡8åÔ9:ó>Êâ":É9KæN?Þ=®j$7®j$7<ë²n>\,>Y1?=a½à< F%?[¹f9+¤R¿#Äc9¼[ó8
o?9=¡$7¡$7<fPò>?¤>W~<?=P?£?aû,?\©;fvE;ü[?¬â<Y<­o@?lA=À$7À$7<[Ð?(>#¶?êÄ@wm¥?3²u?Ï9Ã:â6¶>Qá%=}<§õ?U=ë$7ë$7<ö|Ð>TÚ>TC??Ék>?ê.?E.091§j9S5À>}ù:bj´:µ1?ê`=z%7z%7<4(=W`Ú<à.E?pTÄ;J;f1?»\=¹t?9Úúü¾ Öw¹¾v9UØá¾Ì=mA%7mA%7<¸µÿ>
!¬>,'>?Õ°?`¤J?w¼1?Ø<xg%<íM?àÛÀ<[nx<¼F?d=al%7al%7<&ò>6±>3ÀZ?«µï>`ù¤>Yü9?åÓ}·pQ9f½Ã48Üå9çä=+=T%7T%7<îI=(=u4?¿=ó«Q=>¶#?4m9_Ì9 Ã¥>AF?<`<LU7?Õõ=GÂ%7GÂ%7<mü=¢±=6?
`?³)Ë>R)?í
=º
µ<Æ1H?A¤=¦ò²<v9?
k=:í%7:í%7<(t¹>`u>ê{A?+$?h¯å>|Ì6?|¸Á;¨9«É½ðf9ÅÀÜ9øa>lv=-&7-&7<Àbö<vk®<&Ð4?iW´;?;p"?}_Í¸Þ'9*¾·|¸@·9;©°½«x= C&7 C&7<_ >Z;`>¸½6?KPÓ>Á¢>®,?Wö;Q¢;1BB?aÕx<A +<ü9?==n&7n&7<f%?¥¼>:t`?Ú,?Økú>]´0?^B1¹¾ÙF94ä¾l9~^Z9ã9?³®=&7&7<oÕ>ò¬>4;?ìp¼>í>Ã(?Ru;Ðó;ó¹K?1þ<ý²<«6?¶=úÃ&7úÃ&7<`%?
z£>½P?@HÃ´?Ü6?Oã;~<;Ä U?·<­B?<MO?À=íî&7íî&7<õc¤>Bd>²^8?J7?¾?](?"	=¯<¯sH?~»<cûy<@?n=à'7à'7<²º>WjK>o<?$#ö>Ë¹>V)?ã =û®<ïÄB?b»<ô:<q;? =ÓD'7ÓD'7<[iÀ>×ã{>C?=?Ò\?»Ï2?äº<¦a<¬S?wN÷<2F¡<5HD?\(=Æo'7Æo'7<>tM>U;??dÝ>Ä.?ýuJ=Ü=D?îÎ<3
K<zêA?¿,=¹'7¹'7<&d>v¸>`8??.|?UÎ>¸-?§Xþ<0<ËP?>	±<WFo</i=?/H=¬Å'7¬Å'7<¤n·>Ë r>©A?õ?KË>´Â1?­GN=,ü<Q?\<d 
<"H?J=ð'7ð'7<_Ñy?ðç>?rC¹?yç-?`\?¢$:
ð9Ty/?c¥&;¸ñ¹:]ne?·L=(7(7<ç3{>6!>2sG?=?õfÐ>b8?ô%=ÊÅ<ËV?zí°<Ðd<¤2F?÷N=F(7F(7<ò>ùä>Î^C?Jáþ>Â»¬>oß<?Uc¸´F9î8¾)Ô8¦-9Òj>½=yq(7yq(7<¼Ï?X´>Ê^;?Í3?7	ü>¡6?<8z=ð=¡jQ?/æA<-Z÷;­H?
=l(7l(7<ÞÑ>o<~>ÂRS?l?@?f :?<m=µE=§ÅX?ú²Ê<ße<sb?÷é=_Ç(7_Ç(7<·.§>]Áa>=?×Á
?û*Ï>Ñ+/?ûÄ<3z<u(I?ü<!É¯<î7?\)=Rò(7Rò(7<XÖ>]G>2@?¸
?7cÒ>¥F,?µÂ;¶u;9¤J?å<¨<!=?O=E)7E)7<>4>Bg??¶%´>þ>b1?z80¹Òh9w6¿ä×58x:9Ëú=JS=8H)78H)7<§î<W'¯<úQ.?[Y;â\A;ìá?Õe¹f8
¿/É¸×>79¾¾ÛV=+s)7+s)7<ý~Ç>Ù-g>Nê\?E6?U?Ùª,?U`9ÈR9:?°3:fýe:a?DY=)7)7<÷ÖH?³tÔ>Èr?7S-?øË>Y?d;!';Û/d?=iË<A#U<=Qt?.Ï=É)7É)7<º>Yu~>%;?þ·?¯Öä>³1?+;bÙ:;Ë^G?²Gl<ðÚ#<8?Tç=ô)7ô)7<Âö>£û×=VÜ8?"N>ÄSî=I*?í¤b:­Ø5:e?Ô²§<â®m<B4?c=ø*7ø*7<¿ê¦=ls=¦/?2÷Ü;5·;í`?2¤Ë¹·9ßÀ¿Àö5©û8Ï!;V?=ëI*7ëI*7<Áà¥=eFY=DqC?¯[+<ò;áÖ4?Ô©¹u¾8*Åä¿°T¶¬%Ñ8!¼{E=Þt*7Þt*7<?@?gÖ¿>ÖP? P?uñ?k6?8S¥9P>ZEH:¯É:H2?R=Ñ*7Ñ*7<Eî¨>¶?c>¶M>?ÆH? QÊ>Ëq,?¸P;µ0;ýíF?ßf<$ÅN<ù8?ÏS=ÄÊ*7ÄÊ*7<O>PE>J?Sm?¨)Å>ò.?Z,¹sõ9ý¾à);åuÕ:RK?_=·õ*7·õ*7<k©>[U>,=?ÊÝû>Ô©¼>há*?ù·o;¿2;e1C?'#<`L<ê@?/q=« +7« +7<Ö¾<U<Ý0?ýÜM;/X;äó>+¯B¹Ù8.©e¿Æí7êo£9:=%t=K+7K+7<

©=	gv=´¢/?ì><}<?)?1|â¸£|²8äk"¿Ã9ã#Ð9ûð>=v+7v+7<xË]?I
ù>Cþc?v	;?çÃ>yu?Àa7Rè¥9Ö¹Ê<·^:4Ø:Å¼?Ô=¡+7¡+7<ç?LÍ²>#X?b?é1?t"Q?¯Ï96§Ä9¸>»:Éû91?
÷=wÌ+7wÌ+7<hW§>X>Ï;F?Z?MxP?ã[6?lX99Ow>#2::PI:¾$í>&.=j÷+7j÷+7<
k¨>$SY>ÔcF?)Î?-:Ä>Az2?`=uµ<o?R?Ô<@@<¨E?²h=]",7]",7<í?Î|>r,ã?þ;?©²ï>½ÇH?Må¸âk®8i(¿Æ¨:)Þ:º(?Òh=PM,7PM,7<OÀ?½ÌÉ>ýz­?¼âU?¯ï>¨qd?te¸|ö8Rn¾$íè:ãª£:\*6?âw=Cx,7Cx,7<8¶¬>Fp>º8??"kÆ>)?Qª9;?kú:Í=?ñåj<  <ûÄ;?p=7£,77£,7<±}?6§>ù×J?µ¶Ð?>?i7?9¾Ìº9Ê¯>:~7;CpÜ:.U?è=*Î,7*Î,7<éüP>Ñ>ß÷4?¾3?<ÎÖ>u=.?a,=$âÒ<ÚP?·ÙL<<§öK?O%=ù,7ù,7<=Á>÷È>=?\k?ÙmM?£z1?²R<¯	<´C?Ä2=}+À<6mA?B3=$-7$-7<Åÿ!?;>5Ý?©C@Ç;½?ëX?ÇAt=^Ô%=J<?Çt¥<ð:<nc?g3=O-7O-7<mö"?{t>¤ª?j§B@ë=½? ©?d¨=èå/=Æu?´<O8<î!>?zD=öy-7öy-7<{«Ö>E'>D?¼?']Â>	8?üÀ³7&C9ùE4=BUR9N%9ÛÝ"?æY=é¤-7é¤-7<F­í<æ®<Áñ-?Pø;áo;s?ìÚ)¹è^ä8¬g>¿«D²8NEy8«7?¿=ÜÏ-7ÜÏ-7<ã?¹>:Z?è?º:?S:?f­N74 9G!%=)å:«ºZ:´ò2?tö=Ðú-7Ðú-7<^?
Á>E?Ä¤
?Ä¼>v@?}Ò¸ö9u<¾3k7:µP&:É)
?õ
=Ã%.7Ã%.7<\A>|iM>45?+Â¸>ô¹>Ô(?ðÛB;g
;½70?ÉÚ¯<dw<:6?à=¶P.7¶P.7<ë½>Ò>í:?³
&?Ä<ø>í;+?©<û(<ä	G?ñÁ<B3<3Ú<?Ò*=©{.7©{.7<Ì!Þ>öM>f´S?Þæ?à?:E?­ºÆ=lHe=Ôâ]?¡³
=¥*¤<ê÷\?ÚY=¦.7¦.7<¢r>+>û5? _¶><n>L¡(?ã%­;ÿi;þ¿=?¼B<·H<86?µ=Ñ.7Ñ.7<>°á?>ÄA8?Yñ>»ß°>é¨.?´K];u;¶8?Ø©ã<ë<µÖ=?¦=ü.7ü.7<{M²>XB>j?+?1¯>Û^=?F$R¹£¸/9¡¿$0:Nf­9YV?¶=u'/7u'/7<+ÿ>1/±>O98?l»>x>ö,?kçî;3Õ;L?aïº<Þs<u6?Ø=hR/7hR/7< t>&>¿<?Ô-)?4ú>úÑ,? eF;Ãù:YK?.õ<1¤<Â¬>?=\}/7\}/7<·?>:«?@we§?0^?â=;9=Áý\?ÂS=KØ<®Iz?N<=O¨/7O¨/7*<&N§=iõs=+/?ü/<Ä<6'?ÝøÑ¸:k96d¾ÐË¸?9L¾¯=BÓ/7BÓ/7*<Éãs= é$=GM=?n÷Õ;Ö&;sd;?· M9zA¼îê¸äc9»×¾±=5þ/75þ/7*<Që8>º´þ=ÓÛ9?ãò<[±<'«.?Óä¹
9LØ¾:±:³?kµ=()07()07*<CEç>þº>ÿdD?t[`?é?(7?a¬_<# <lRR?	ò<ê<)ÄI?Ï=T07T07*<ÆüÆ>( >Fæ=?Ó>}â¢>4Ø%?ëY=ó«³<µùG?Mº<º4<nÜ8?(Ý=0707*<Z2y>.Ò*>º:?FT?)à>?Ä.?8«<¦;L?xµI;2ô;õz8?Ðõ=ª07ª07*<õE>Å
>S½5?e«­>°>uý&?.ã:`÷¡:ªÍ3?ö´<V7<p¨4?.7=ôÔ07ôÔ07*<úî=É¬£=6:?fÉ?Ìà>ÕQ$?vgî::QG?D¥<¼k<Ò3?P=èÿ07èÿ07*<i¿<}<Èî+?Ä;¤Í:%´%?¬õ¸WÑO9äò¾º¹l¸ 5»7jÛ¡¿÷]=Û*17Û*17*<oã¦>]>³Û@?a¾?úöâ>ð'+?e
= ¸´<äãG?ò­<ìr<ÖØ6?ã=ÎU17ÎU17*<±Î<T<¬+?¥^Ï<¬d¤<]v!?é(¸d-9Ô¦½ù :£:?ú>ñ¡=Á17Á17*<ÚÈg>%¶#>M95?X^>ÙH*>5"'?@O<oÉ;8/@?Aí:<9	<eä-?oº=´«17´«17*<,H>klR>êC9?S.Ñ>¯ü>`¦+?"$5;8ó:#Ì>?ñ<B<ØD:?á=§Ö17§Ö17*<½ïã<~<Þ6?åÀ==$+?Y8þCv9²á=gw+9óÂ9Ó­a> =2727*<ßm>¬h>®N?*¿?
;B?,<4?ô/<N
à;I?¸7=hÊ<[C?s.=,27,27*<µ ?Á£>ÁN?Øt?:³(?Æ9?ª©=uú»<D_F?_=2~Å<ìIM?E2=W27W27*<«HÍ<¯<uÐ,?Ö;¼dT;ÆÇ/?ÁË¹[i*9¬{Á¾ªÄ8æw9A\?>=t27t27*<>÷w+>¬lG?_¸>xÄ>Ï2?÷´8·9ÝY>hué8p¡9,N>â=g­27g­27*<²Wù>ÿ>ÇT?Ìpß?,ÿ?öV7?Z\.:ÒÓ:ª=-?4;@í4;À÷Y?=ZØ27ZØ27*<ô=ºÅ<¥×.?@®<`j<Ö?*¡7èR9·þ<i7©8X¼{98,><>=M37M37*<¥>¤\>>=?iJ??¿ß2?_M\=I==?F?Q]Â<°ù<bB?e=@.37@.37*<³î
?¶E¹>Iø??3?Æ7?3?N=Ö>=[UP?XÄ<J§<[C?Sg=3Y373Y37*<!ä>»ºÃ=Ë3M?\;?UL?~±/?³];µ;y5`?p1='6ã<bëG?Å=&37&37*<½4 >ÑEQ>;úC?è¸
?MýÉ>ÎÐ/?ãÅ>=Øëñ<	àI?È«<-^<uïE?¦=¯37¯37*<¦o>d>cs@?U>åX>Óz(?¥E:Þé:Hì*?4j<T<Àþ@?6¼=
Ú37
Ú37*<nÖâ>OÜ> 9?¬×>W£>Ô.?@=;*¨í:pÛK?ÞaÅ<G<Ö;?Á=4747*<©±ú<¸<7U.?·.=;//;d:
?Q¨J¹û?39·¿b8T¤Ð84­>ÛÜ=ó/47ó/47*<}Þ=ª÷¢=öp.?Q<¦t<j$?zO<¹9z¾D¦´¸iR9ì6\¾Âå=æZ47æZ47*<_(>(=ç=	g:?ZÑ>UØ>q·+?ß$=Á2Ð<=ºJ?9CÑ;ò;Õ3?§=Ù47Ù47*<*¯>8q>Ev:?Ï6?¶c?3l/?J6=ïÎ¹<3L?à&Î<o<FA?}.=Ì°47Ì°47*<äS7=¶=7¼/?óË;%_;µõ?°N¹×bz9Hn¿ïð5¸*È,9É¾3=¿Û47¿Û47*<EÓ>O>'e;?O>? g?é½.?@@@;ïÃþ:Ã.A?ûÛ<£w<Íx2?ðE=²57²57*<1¶>àn>1xC?+	?È>yó.?Ny¹æz9Æ_þ¾ì!ð84°99¦¥>ì=¦157¦157*<¸F=Ax=¼J1?ÉîË;åJ;''?¿ý/¹íÛ8M*M¿!ã»8L9Rá>==\57\57*<50Ï>Ï>ØFN?+?cä>wB@?ví·aZ9ª½¿Åµ:237:T~?ûc=5757*<õ>÷G>#£z?Ï@ý?Ã?PyM?r6¹99¯95L?h6j:´<:j^?=²57²57*<b>¤s;>r.=??¦*Õ>èñ/?Î	7=Âðì<ÃE?ÿKà<h<Ç7?'Æ=rÝ57rÝ57*<½¸>ÌQ>*+a?{Ê]?ä"?<U?Â£9Ü&s9>i,?µ[×:Æ:0/O?õö=e67e67*< AÏ>\÷>´M?w?ÙG?+B?¶«8v¡9Æý>Z"^;Ú_;!=?¬=X367X367*<H¡=ÞUo=áA,?u/¶;è;É0?aå<¹|'&9¿r(Ô8r 9ì¯>^/=K^67K^67*<n>aJ>zØ>??Î]Q?&0?7=0ç<°XK?V?û<å¬¡<BêF?R=>67>67*<ÍJ?½ü>-ª?ÚTM@É?)¿?ú/:}:/¯?cA#=ÛQ<Ø?§l=2´672´67*<"z>:Ù=Ì-?9}
<::Ö;)?¥ú¸¥4Á8<¦Ò¾ª±Q¸>Ò9Ë½sÖ=%ß67%ß67*<·>DÆ0>õâH?@<?Ú9?§;?î6y:þ"#:ÌC?ÇP:ëG:!O?ý=
77
77*<h1ñ=lH¢=s=>?¥+'?x%ù>ãÄ+?
=íÂ<w¼I?)Á<C<Ê6?P=577577*<wØ?þ&?ËÐ?ó+@0b?Â?3u>Ï¡=ËÌß?\Ë=}ú<õÕÏ?g=þ_77þ_77*<ÕÏÑ>*¶>9?.^,?y!ù>Ý1?ÅV=¼=¢^N?Ï¥=Å­­<¨þD?×#=ñ77ñ77*<6¯§>b>Ux=?Lû>l1»>gø+?lÖ¦<©ÔX<ÔùD?hÜâ<>Ä<l;9?ú9=äµ77äµ77*<í|H>o
>`9?Iô>ÎTµ>Ep,?·^=<¼÷æ;×äQ?ø<Úùc<¦2?tÒ=×à77×à77*<hë?{¼>Oz?Hv?>æ?0h?³#9f;09|í>P°=ô1<Dx?Ú=Ê87Ê87*<é+= ÿ<Á2,?ÄH³;¨4;3Ú$?­§;¹ÈÅ!9¢z¿àõ9b9èû>¹Û=¾687¾687*<Ìû>Î=+O:?ý>äüc>ä¾&?I
=ÿ¼²<»ÉE?Wê9)¸9ã°"?±=±a87±a87*<FÊQ>ÇÏ
>@sA?¤é>ÚN©> 90?L/;9f9Tí¥>â±9Ýå9ßÅ>P=¤87¤87*<vÓ=
í=Hh3?,·>´>Ì¡&?»xý8
k9WÍL>979V>º$=·87·87*<­S>M>é²6?zæÚ>1¦>(?Ãâµ¸iÏá8þ3Î¾:.q9?b?(F=â87â87*<Éé²>0y>åÍ7?Ù}°>!ó>,?dÕ;¬ZO; A?`)<ÿú-<`
>?=}
97}
97*<3>§>°l>,ã4?Ë'>H"`>\*?ã]ß;ò4;'C?®ÿì;Ô°;§+?2´=p897p897*<æcó<¤Ñ°<÷00?21+;­:;CÔ?ÐÝ·ét19uþ½]ß89ð D>Ä=cc97cc97*<ß%=sJ=Ì(,?TH;|%(;l­?	¦¹èb 9nZ¿¸«¹8÷´Ö¾=W97W97*<½¢>4ZY>­??À?Z?ß ?óü-?ôï=S==±úJ?¦^6:±ð9¹B?ô=J¹97J¹97*<pà>h+s>ïml?ï3?Jaö>ö:?9g
:ø:×9¹$?ÖµÐ:@ÿJ:<?:	==ä97=ä97*<ùÈ>O|>!öJ?£åÄ>ça>B2?,F<d}ú;÷J?e!<ßÇÚ;Kü<?#=0:70:7*<±÷N=ªÍ=Ù!+?j;Öp;¿W?fü¸gpç8²¶¿eà·C÷8¤½6=#::7#::7*<Ñ£7=ºÌ=¬-?å;j²;YZ$?j¹èG­8Ù¾Ú¿¡´8®	9Ô}>ÐC=e:7e:7*<QbÎ=¦=2.?{¥;ª'x;\H*?~~õ¸dß²7¬/À|b¸Hñ9|â½îg=	:7	:7*<¨=ûzÕ<ú*?~¤;£9L;þ'?	.N¹°;d9Cç¾o09P9r
?l=üº:7üº:7*<ÑÀÀ>Bu>Ç~7?É3·>¡Ö>æ(?Á;Â&;¿0D?2Ã¶<Z|<.9?¹m=ïå:7ïå:7*<Ff>rÊ>¾Ó9?yº°>ìd>ª'?@ûü:l-Æ:«e#?MþÉ<ó<Ón7?¢=ã;7ã;7*<§Î>]>ò5?¨k?EIÈ>!³&?Êã< I<ÎJ?ÚL<ÕgG<=A9?Ù¸=Ö;;7Ö;;7*<oé>Lï¡>8?Fé?¸Þ×>pz)?£'9ê9; >ô:×Ö9¼5?Þ=Éf;7Éf;7*<+¦²>zÅq>±)=?83?nÕ?Ê1?ò};C0;+8?D±<ei<Q-B?ÿ=¼;7¼;7*<.þ>ÁÿF>ð`5?ô&ñ>yå³>³+?´q:ðsY:GF?B<~o¼;ÈB?¥=¯¼;7¯¼;7*<cn=Ð>.=x7/?)Ã;Ó1§;À¾?à¹OT9l_=¿vÛ°7¡©g9ãoC=¶+=¢ç;7¢ç;7*<µ¹×<á®¡<¥È*?7hK;¥#;¶?î¬¹­÷8ßÉ±¿½Þ1¹oýg9fGÄ¾e-=<7<7*<Òy>iy&>Ø@?*?a%?ÅR*?*;òG;îA?àÃÛ<DE<d£A?Ó\==<7=<7*<ÕK§=oÜm=Ò
4?&<wþñ;¢Ó?Ö¹rz8òõÀ\t¶·þlq9xA½í=|h<7|h<7*<>>âC>ò!6?Î>¡>>y\+?Î¨;þýX;&G?©´º<ùs<-8?S=o<7o<7*<{Ð>ÙF1>©WX?{R£?Ó¾l?ñ0?½à9âë9íÁó>P{¨<^ð^<wA?½=b¾<7b¾<7*<ÉÞp>év->*½1?e>Fa>×Ý$?Ð¤=à*Â<GïG?j<íâæ;&Y0?3¿=Ué<7Ué<7*<NZ>
*>Èf7?å`l<gÖ=<za?8/¹ ô9î ¿Íò8ëWí8ô?±Y=H=7H=7*< ð½>,Ø>m=;?¤^Ù>'ï >æâ,?(^;ªÁ:ðäJ?õ<ú0<à=?z=;?=7;?=7*<>«®>v>QV5?pc>ËÀT>òì(?RÅG;õë:à¼X?/ß<9ëB<¥¤;?=.j=7.j=7*<ÈÑÎ>7í>ª6?óh>?Ø´?Ù3?zú;@#;~fM?hÀ	=:º<Ì\=?D¿=!=7!=7*<~=lCß<¯0?ê;0¿\;Ñ+?pûL¹(ö±9Mo¾]ol9Å9$k½>NÀ=À=7À=7*<6H>Iæ>ëÐ=?ÄvÆ>þS>ËC+?56Ò:»¾y:zW?¥@x<ÿ×"<C"C?j =ë=7ë=7*<
%U=ìC={-?+g¦;Hç;<%?Æâ¹[|ø8ô¿H8Õe9Zú>å =û>7û>7*<{>Bw,>5U:? %+?O±?Ré(?oÎ;v;<?0;PB;è¯1?% =î@>7î@>7*<rK>*c¼=³I=?@?ÎóÅ>¡+?G!,=w.Ø<ªÕK?óâ¢<Ñ%a<59?0K =ák>7ák>7*<àk>T >·n<?Ü)>Õ
L>FQ(?<X{;.8;þ¬.?sØ<ëÓ²;??u =Ô>7Ô>7*<a´?
vÃ>¢aE? i>?
?9Ú/?³þÈ;Ö4|;ªL?mæB;Îí:yûQ?uw =ÇÁ>7ÇÁ>7*<ì?T³>ÿuC?¬Ê¿>}.>åD4?¸;8R<Y9p7Ý=c(f9hþZ9w? =ºì>7ºì>7*<>®ÈÈ=@?#>Zb>Ô+?&×O<¥<àG?U<uH·;æk>?¡½ =­?7­?7*<ê]ê=IX¥=Ân5?Ü^T>!>0Ö(?|==¤Åè<.eP?TN<<Å±3?6Ä = B?7 B?7*<hp>%*>ÿ)4?S÷>@¼>ã(?¤=à¸<,ÙE?5´<<òj4?Þã =m?7m?7*<
E>÷Úê=SW?ºO?¹ú>3¶T?®ø;º
:âei?Þ<áü<õQ?Bð =?7?7*<y©>Q¨^>wÚB?l
³?Ås?>(<?H=.¥§<<P?Ï-=¦< K?u¡=zÃ?7zÃ?7*<ne2>Â>ÊW1?/ë=Ìý¿=B?ëÙ9üãê9­§>Ë;¶;7%?VT¡=mî?7mî?7*<Ðæ±=Ð=Õ-?óeÀ=R=C¿"?}.8¿Õ9>T>'A
<Ô´Ð;_)?w¡=`@7`@7*<×Í>se^>*1?¬Ê¦>-áw>uA,?íi)=6WÙ<SG?`<£A<ó:?º¨¡=SD@7SD@7*<;>¦è2>Ö|7?5é¹>C">;Ð)?E@7§²9´ë=g{95ó«9%»>º¡=Fo@7Fo@7*<5Ü°<Ö<=÷&?øI×<É­<0?eë
¹øÈ99l¿¾WJ;
r;N%?ÜÒ¡=9@79@7*<­Ç>'G>0À=?ý#?-é>8l+?ù§!¸Ò9§§½ù$ä90z£9¢2?õ¡=-Å@7-Å@7*<Õj>¥>mW?÷Û>§>j#4?Ì¦8ï9Þé>ò¿å8ªQ9òD>=ø¡= ð@7 ð@7*<B>n>ä6?SÀ>
O>À,?Íä+;É:RZ?Îf<Wû»;"4??hü¡=A7A7*<6EÊ>¹>PÃA?Õö>åE³>Ì0?µÕ¹Ø9ý½Î¾»:*Bs:*dE?èý¡=FA7FA7*<vá>d@+>Ü'B?bH?tÅ?(ô/?\<êq<ñvN?Æ:Ú9}?D¢=ùpA7ùpA7*<h#>ÞÔÞ=mI;?ë>Ý®> Ã,?6:Ç; y;¹L?áÔ<q<ý5?>:¢=ìA7ìA7*<ùÕ>`¾>CK?fãW?Ï? ©3?¯@ß;Ö;M±A?øÂ=vÃ<'tE?§^¢=ßÆA7ßÆA7*<ÍÃZ>»>ÆA?ag?Já>0?;*â;6; B?	Ì<ô£<	wF?Õy¢=ÒñA7ÒñA7*<õª±>x¾z>Zd5?þrõ>Æ|»>='?5C;ÿÇ:@¨)?Lþ¨<¿q<ÿ3?}¢=ÅB7ÅB7*<l>Ù<7>/:?ò%>9Äl>,?q)a<Eo<£9M?ÇÇJ<ß<@8?¢=¹GB7¹GB7*<>À]C>{/K?æH?ýÿµ>ûA7?5<(<ìPI?÷²<tÓ­;(R?â½¢=¬rB7¬rB7*<NzU>w
>µA?èA?Ô>Ø2?I7M;úT;F?Xp¨<ªLb<¥>?jÅ¢=B7B7*<:Ì:?/î>QÙH?`{:@¿ç?ÿM?ö°X:²ð:Ç±@?ÈÒc;
ü:®õf?Eà¢=ÈB7ÈB7*<¸¦=2Fx=åÈ+?¨;ìº;»?³3X¹U^9Å&E¿ß(b¹Âæ8{¿vé¢=óB7óB7*<{Ü=Ç=È~H?Ø1s<	3<.Ò-?´`¹Pç97Êà¾ÈcÏ8V9rB>ïó¢=xC7xC7*<RÿW>Zé>0m8?Qî§>®8y>,?¬bP;&e;#N?ÐÜ<iýC<Eþ7?8#£=kIC7kIC7*<vø|=Z8=Ð¤/?táµ;Tý;
0?%¸<=9¨¾]ùá·Ø´¾9×«½P£=^tC7^tC7*<«õf>îù>w";?Â³>z}>ó#?6;³è:¥ÕH?;<:t.<Ä>?V¤=RC7RC7*<.3>D>ñA?7"Ñ>î>ù00?bÙ;´¤;ÓB?BÃ< =L<^s5?ñ¤=EÊC7EÊC7*<îèç>Ò>g@I?ßI¿>ò>kx/?îZ¸j8Ä·¿H:n:h®&?4¤=8õC78õC7*<bÉY>"Ì
>aD?ô'?üú>¥(+?õâ<ÏøI<&H?ÛÞÊ<§´<l<?¸q¤=+ D7+ D7*<{9ã<Ñ¢<3?Kw|;õ[;ê?(§]¹ÊÅ!8a/À;¸_À£9ÑÖ½1¤=KD7KD7*<íg=e=¥/?,l¿;a6;+<?(Y¾¸Ïµû8¡Á¾ºÈ38ìú8Æk7>¨¤=vD7vD7*<|V=°Y=6?¿P=îI=ó%?X
½9Q¿*:Ü¸>¡â<ÅÝ¿;6ø/?Ë¤=¡D7¡D7*<ã÷>ä}©>ñ:?Â@x?2??p2?W=9C=sJ?à^z=ýý(=}£=?èê¤=÷ËD7÷ËD7*<öh=¤Ú<¸,?:DË:¢¼>êÙ"¹îÙ9Të¾N=¢7ú½a8Sü7>á¥=êöD7êöD7*<{üë=Çµ¦=µ05?JBY>ÿ(>$?o:=m©è<"M?Viµ;½8t;)>?^*¥=Þ!E7Þ!E7*<<,x>ÁG->yR7?eì>hX²>§©)?ós2=Ô
ê<}/C?tY<£Ø<÷yB?°U¥=ÑLE7ÑLE7*<,Ù#>ô¹ß=ø{;?Âôü>¨¾>´ì)?·¦<D<Þ??ðÎ×<xØ<
ë5?Ù}¥=ÄwE7ÄwE7*<ßüy>ê.>Ï7?ãN§>ðâ}>q³(?¯;hâ:ÞÉ,?;eÒ<B(<sY3?í¥=·¢E7·¢E7*<ú¾ï=í¦=»Ö7?&J?®?o+??"ò;y¥;';?qàà<C@<g9?¥=ªÍE7ªÍE7*<M#m>ô×+>§¢0?cDT>°9">ù{'?6Ý:úµ :Ñ0?ñ;<çç=<×ó4?§¥=øE7øE7*<lÙ>»(Q>2?°L²>v>/©)?^/#;«Ë:pM?Ú<~9<¸:?áÇ¥=#F7#F7*<sí>
O>Ö«7?âK
?ËÕÖ>¬Ë$?ç,,=Ý<wöF? Â<ØP<7ÿ8?F¦=NF7NF7*<jqJ>¼(>G6?¨è?ë0Õ>á+?pù¹:_Ö:!?ã$<><9?z(¦=vyF7vyF7*<e
>°Ë=:2?8V<ú;Ý ?ÐX¹Îò`9½¯'¿PÖ½8ä9á>i:¦=j¤F7j¤F7*<P£>ÉÖ=I2?º=³ë<G#)??ö·Wó9ÆßÄ½´:T:à3?C¦=]ÏF7]ÏF7*<+Ò>/¯4>¦6?=Æº>ËÙ>(?U	ý;2$ª;ý\>?Ï=·<r¡3?¼¦=PúF7PúF7Ãdª<ù½=·4Í<a/?9s;Ù¶X;}¨?E^Ì¸y9/0¾õýû¸ì9P©ï¾P§¦=C%G7C%G7Ãdª<i>èÛ=wî-?x*Å;#§;X?
kå¸½49£y¢¾Caô7	W¡9VáA=²¦=6PG76PG7Ãdª<¥Ä%=xî<B2?wê<Uæç;,?òôÞ6K¾58¸=«¢¸¤b¯8, ì¾ða§=){G7){G7Ãdª<é« >QO`>ø^7?mbC?8`?_n.?&=|ó¦<õE?:Ç<<ò<:?@§=¦G7¦G7Ãdª<±Î>Ñã>ä9?p2ã>ío¨>6§,?{«Ì<<¢qF?±<Î|p<Gz<?j¿§=ÑG7ÑG7Ãdª<"¤>ÌJ>>UîC?9G?7?Éf.?C%;
C;òL?)É<a<@B?1Æ§=üG7üG7Ãdª<×=¶¸<%3?»«;
;½?z­Ö¸ 9}xÖ¾Æ8G~9ù0>^Õ§=ö&H7ö&H7Ãdª<jÇ>N>@D?*}?ÚoÒ>îÅ/?Ò¡)<6UÙ;ÐG?Òr*<þiÚ;ÂÇG?T÷§=éQH7éQH7Ãdª<ù±>ý²~>r2?·Â÷>ª_»>~@)?pi=.©¦<ÒQH?~0¡< a<
b7?0¨=Ü|H7Ü|H7Ãdª<êË<ó<Â;/?·Q/;bë;¾?-£e¹[Ù19ÎE%¿£å¶âÈ8omL½à$¨=Ï§H7Ï§H7Ãdª<'p&?UÛ»>ÚÏb?Ô6Ú>>g5??à,·¡Û8uI½ÿd/:7ü:B?03¨=ÂÒH7ÂÒH7Ãdª<!>¥b[>¦÷8?ù¦x?´Ý<?Ô(?àÊC=&ûî<\¼Q?|Á;eÜ;%1@?eO¨=µýH7µýH7Ãdª<&vÓ>ñ3>tA?Ìð¿>«>k-?ª(¸>ØE9wÙ½@:'Vl:'?&Â¨=¨(I7¨(I7Ãdª<÷?jÈ>è¢L?Óa?ZHH?(E7?Zð;;ñ/P?õâ°<¾+^<ÒK?=Æ¨=SI7SI7Ãdª<NW>uÛ>¹'=?Ç	?Ð>ô*)?v=<W"ñ;û;I?z]<ü!<ûB?þ¨=~I7~I7Ãdª<Þ´<<Ó'?¤1I;}¸H;BM?¾¸§»°8S«P¾]8ß9¬'>(©=©I7©I7Ãdª<F_8=AÁ=¡,?2·;rf;?Ð«d82ã59Sì >¶^/¸µ8Røw¾S/©=uÔI7uÔI7Ãdª<)w>+]/>ªg4?ÄY?%TÎ>Oï'?od;ÖB;		@?^õ<Uò¨<6æ9?ër©=hÿI7hÿI7Ãdª<õí<oZ±<"+?÷@ø<¤`Ï<ê:?òP¸ñØ#9ÜÑ½Rg<Ý;B'?o®©=[*J7[*J7Ãdª<<æÁ<Z,<!U2?¼Ý;©>®;À"?V\´¹ÓÏ§9_	¿æÉ28H.9_$>À¶©=NUJ7NUJ7Ãdª<ísË<°<w..?»Á\;êÐ,;!#?l¦¸ó×8ýý!¾Üù
8=9 =â©=AJ7AJ7Ãdª<o(«>Ái>íq;?796?â?<Z+?Äà
=h¬<jþM?4ì=
E¸<q;?ù©=4«J74«J7Ãdª<3©Å<îñ<Ä/?¡E;u;­?]r¹qÛ	9-	a¿Ú·ü_9uh&½Y$ª='ÖJ7'ÖJ7Ãdª<Ô> >NÑ@>-ÁT?5?A?)8?â¸ü9vfÔ½å²:3`::öK?cQª=K7K7Ãdª<0¡n>(>/35?xLÚ>!H£>!+?²:ñ9ÂXè9·ä?.+<OÂ=<[%A?Ó[ª=,K7,K7Ãdª<8?«2·>·"L??bW?S=?$8Ù;µX;OU?¸Sº<Çm<5H?ª=WK7WK7Ãdª<ì>RnP>*ÿ1?¦Oâ>ü¬>Dâ'?9S)=¤WØ<1]H?K­7:cC8:y/ÿ>%­ª=ôK7ôK7Ãdª<¦i?Z$µ>E?/)?ÞÃï>Wú4?úlM9Æ8e9lå>ÃÂ§;ÒëZ;¯,D?ú¹ª=ç¬K7ç¬K7Ãdª<O>aÙú=BFS?J6?Æ/ÿ>^ß6?¯a6=ÿÙã<©éL?v½·<©7j<ÔH?ÛÈª=Ú×K7Ú×K7Ãdª<Å¾>º>À>5?rô>Høk>|Ú$?";æ~Þ:¢:?)<Z<B1?¼Þª=ÍL7ÍL7Ãdª<J÷<¡¹<jV*?r;Ï;Ô?÷ß¹|¥9Tcæ¾G¸BN@9¿r>¾-«=À-L7À-L7Ãdª<Ë*³>þ¨}>äÑ4?V>ÂU'>*$?Òb/¸º
9Ò!¾!7EïÍ8VHH=¶«=´XL7´XL7Ãdª<T%Ã>Øñk>³»S?z©?ÓD?Éî8?±o;*Æ:A0?"0Ë<82|<¯@N?ÂÉ«=§L7§L7Ãdª<0>D>56?óyÂ>ïÎ>)-?Ì<ìë6<"I?áX)<íê;Ô8?ûÚ«=®L7®L7Ãdª<bø>|¸>´ðR?æ÷>Ví³>0?··]»9¸½H:0áÅ9ñ9?¾u¬=ÙL7ÙL7Ãdª<Q>nµ=;?®?%ká>`ô2?Ñ¹¢ô9ü-ÿ¾~{Ã8Jï¹9>Í°¬=M7M7Ãdª<A>Lr>6?ò~>HX>«z'?!7;nlÇ:þ3?Q{<A3<t3?å¬=s/M7s/M7Ãdª<Ì,¥>öþI>»UQ?Z?Ã¸Ü>66?ï·=¢!=-t]?f­<hV©;ó
D?\­=fZM7fZM7Ãdª<·È<>>¿9?þ?^øå>Ãü*?Ò¡"=¯Ø<¦#@?Ü<¾{<Âô9?â­=YM7YM7Ãdª<!Ï/?iÎð>Üæ:?(?CN?
3?_zg=`=åL?cÉ<H><÷D?Y­=L°M7L°M7Ãdª<U>ÑæH>ÍA?~d??G¿?;x4?H¾w=­=p{J?ÄÓ<¼ÿ<IG?éÃ­=@ÛM7@ÛM7Ãdª<	¾>Û>ck:?É/?ð½?ál-?ëÿ=ÕÅ<?A?Å=¬²¾<f#B? È­=3N73N7Ãdª<c¡?Ò>^B?ê?hD?)B?¼9è:À<}>y¡:QC:
¾?ßÐ­=&1N7&1N7Ãdª<J=Bq=t-?Ï¿;ê;>´ ?Æ¹ö8Àôlÿ;à¼¶;)ê2?}å­=\N7\N7Ãdª<$~$?
íÅ>ÏÁT?AW ?@øa?<¦5?l¯Z9ÛÌÐ9N>/-;G¼ä:HÔA?b®=N7N7Ãdª<ÿAZ>É>q9?ïµ>K>¯³-?ù±9ûi¦9»4O>ód;yÊÎ:\A?·9®=ÿ±N7ÿ±N7Ãdª<Ú4>¢È>¤1?²Ó<<×µ)?õ¹ÈU9»R¿¥
"9DG79jZâ>=F®=òÜN7òÜN7Ãdª<1'>l7/>^'Q?P?û?Iq9?i{Ì¸*j¨9i¾fM:D:@æ/?pP®=åO7åO7Ãdª<ìR9=^¯=¾Ç2?MÐz;ºt;?8Ù{¹é<9Ýþ*¿)¶8!9=®=Æ®=Ù2O7Ù2O7Ãdª<X¨>0<>d?×{y?"?5nI?bC:n$:õlî>Ë@ü<Ö1<tfQ?´Ê®=Ì]O7Ì]O7Ãdª<ûñ>Ü£>¦Ä<??sìå>dì.?ø=Ã°¬<ïF?{ºÎ<N©<eÕ>?Óù®=¿O7¿O7Ãdª<Û5>°<>ë¹G?7"?Ïà>îË1?ð<Í/<RJ?-ÞW<^å<s@?£	¯=²³O7²³O7Ãdª<RªÛ>R¸>]Ì;?5Ðê>Ã±>Æ)?¦ø<~¤°;µ@?ú&<t¿O<í9?9¯=¥ÞO7¥ÞO7Ãdª<3Ð?°>üA?ña? ?rl5?óOw¸XK9P­¾e°1;Æå:eøE?1<¯=	P7	P7Ãdª</ß>þ>Ü·M?J?ö+2?Ö)G?æ*<yÐ; OQ?÷®<ÞM<:QY?>¯=4P74P7Ãdª<­Ç=édY=þ.?kÀ?;í+;BÂ?¨A¬¹²9¬Õ¿ èS¸ÞE 9<)¾"]¯=~_P7~_P7Ãdª<Ñý>íßD>©o@?>eØq>FÝ(?tw8R¡½9§=;9ií9L?ìe¯=qP7qP7Ãdª<v_«>Ha>XäB?
ç%?Ñî>âÖ1?þO¸ßFC9µ
E¾?r9Ü¾:cf>ág¯=eµP7eµP7Ãdª<'$?ÈXÉ>$ûC?ÚOH?ñ,?Á­=?ÐÄÑ¸w£9v¶$¾ÀÚ:b¼: <?·¯=XàP7XàP7Ãdª<è2=C=ý/?¸}l;2;¨)?Û¹¦@b9ÊT&¿O.9dÙ9IÃ§>A«¯=KQ7KQ7Ãdª<K®>¹M=>@Ö8?àqª>àýy>.?¸}T<qq<WG?OM­<ëj<JÚ<?VÈ¯=>6Q7>6Q7Ãdª<óí¯>ÅïS>¸T?º>Î>5?çæE¹µó8@P¿¨¬99v¸#?ë¯=1aQ71aQ7Ãdª<f
?>¹º>()B?íM|?Z4?3?Ù=(4=uÝN?G
=¸²<JF?¼ô¯=$Q7$Q7Ãdª<]pÌ>¬>¦ C?3Æã>v/©>S,?d§8U­Â9UÜ=Ö²9D§9MÅ?ã°=·Q7·Q7Ãdª<2=ÐËð<@?)?
G;µ;IK-?NË_¹ö'ê8â«t¿p¯·Q'9n9 ½°=
âQ7
âQ7Ãdª<'qe>`7$>?×2?¡à>äw¬>KM&?u*;ìí:Y@7?9æF;Á®;!£;?,°=ýR7ýR7Ãdª<.h>G^>HI5?úmE?J¿? c-?	-,=EÜ<¦LH?<
ù<o«<@`:?Ó?°=ñ7R7ñ7R7Ãdª<¶¬ª>tav>V1?Vª>§)>"ù$?ì];v:«:/ë??yÇT<<7,3?E°=äbR7äbR7Ãdª<¶¦>"a>\=?½ÀÓ>3>2?.?Mdÿ<¶r<DoV?¸z<ÃP<aß>?ãY°=×R7×R7Ãdª<7æ>_ ,>Æ+D?k4 ?®ä>(X3?»ò;=½Õá<{
U?j
9µ,÷8« ?Ý°=Ê¸R7Ê¸R7Ãdª<d?Ì>MdA?Ò?XÒÞ>Ý@7?<ØBF<UøD?\é<nÏ<Ì¢C?â°=½ãR7½ãR7Ãdª<Ç J>)>³8?Z+?zÛõ>°k2?Jø9.XO9&9´>sð5:$æ:{H%?ZÞ°=°S7°S7Ãdª<å¾>s+>5F?Uð>#
°>p¿.?Ø©æ8§¨9>/>©9ã{É9Öv×>Ðð°=£9S7£9S7Ãdª<ë}?*§>«áE?s?ij.?ç¾2?â2õ;ßÌ;dCW?ôÊ¢<:N<ÐJ?R±=dS7dS7Ãdª<|gÄ>U>47? 8æ>2Û©>ÿ|-?Ü¾;Ò;aß:?ÕË<ÜZ<vé:?ÈN±=S7S7Ãdª<jêÞ<p <T¦1?â²;ÔDÍ:k<)?¥L¹pq±6Û.ÐÁ%g8ã.#9(¨ð=ÀY±=}ºS7}ºS7Ãdª<|iC=íZ=,?ðÅR;È:@;þX?ª«m¹{9Ë»A¿r8ì^V9=i>>³±=påS7påS7Ãdª<èØQ>ò>d;L?w0ò>¾ï>E?Úv+=¢Ä<!N_?X;»¬:ü;f?r¬±=cT7cT7Ãdª<Ó#3>Îòô=ì8;?í>*N>^±)?f{r==\=KT?æ<ðp:<+C?Öì±=V;T7V;T7Ãdª<BÛ>"">DRD?°;2?ë­?ËJ1?<P <N?¦$=t²©<´ÖE?¨'²=IfT7IfT7Ãdª<[kg>lõ#>_ª4?âÏ?ËéÂ>ê~*? Yý<Ù¢<J"G?ó¬;¼V;ü(?-:²=<T7<T7Ãdª<×<±¶<AÎ0?ÕD«:yÊ:_òØ>»Ï½¹À¯N9Dk¿S»¸¨ã`9{üT¾Y?²=/¼T7/¼T7Ãdª<Æ#>ÐID>8ñL?OÅø> á·>â+-?£J¹_8Íc³¿-Î9(M9fä,?+C²="çT7"çT7Ãdª<á>r¯*>üLA?`	è>9ª>¤.?®¹Z+Æ8ÓäL¿/Ô:®Æ,:ÚJF?N`²=U7U7Ãdª<ÿá>%q>¤E?9è>O«>¶-?{;eg+;&ÛH?Çøf;Ð%;8L2?¥b²=	=U7	=U7Ãdª<øÎG=E=é-?Íq=¥îU=¾á ?áH+9â¼þ9$",>¬_*<0÷;~0?Ì|²=ügU7ügU7Ãdª<Ñä©>)p>]5?ýrt>Y=>a	%?wõ:ÏÍ¤:KY>?Ø=º½<n3?=ä²=ïU7ïU7Ãdª<Yõ>²P>>3J?¬%?¤Û9?=¤4?¸Q£;ê?;ÉZ?x=×È<]µE?í²=â½U7â½U7Ãdª<
¶C=§{=MÑ/?`¡;ü;·è?ôÂ¸9ÂÊ²¾@w7&49W­/=¥g³=ÕèU7ÕèU7Ãdª<®<=GUø<ýaB?M=Ù<<«8?Úc¹S9ÁÿC¿Lt½:áC:#(?j³=ÈV7ÈV7Ãdª<ªI´>tµt>B<?áE?®¨?¤ã-?ò©ë<¾<E?Gn<´ <	Ê=?ûs³=»>V7»>V7Ãdª<aA\>Õn>kÁH? íü>G]¸>2/?°ûÙ<#<×V?:Ö£<íúX<ÀLA?´y³=¯iV7¯iV7Ãdª<v8>ãº>©4?®F<Oµ<6?óàé·n9ÙAX½¹·Á9ÞÍ¼Ä³=¢V7¢V7Ãdª<{K¹<OF<Hâ'?¹:F4¿:,ø>Wç¹b]8kg¦¿[Ø¸¶Þ8Ó_ù¾n,´=¿V7¿V7Ãdª<óí?>/Ù>U×4?Òõ?äºï>?®(?oØ<³	<Å¥K?h6<£ÑO<6?rG´=êV7êV7Ãdª<m5±=|=1?Âh;Z"e;9£?ÞBö·pQ8ï¾i(¹ÒS8LÀ´={W7{W7Ãdª<°³>ün>Ð??/U?ªä ?³)?m(8GÊª9ÖÌ=°m:%²:£N?@´=n@W7n@W7Ãdª<K¼J>
÷>Ø8?aÖ¿>£ì>*?Êµ¸(¡9ýàà½ñLË9Ü¦î98Ú>¡¤´=akW7akW7Ãdª<É_?0Í>u]:?ùxõ>k2·>+?Rø<]j¡<êD?ô<:ÉK<­:?Í°´=TW7TW7Ãdª<­'i>!ÿ>(:?Ï;?YÌÒ>¥»,?~TS8<`¥9x£=ªÕ;Ø;½ùH?aµ=GÁW7GÁW7Ãdª<{´>áw>'e:?¢¤ó>5°>1?#Tc=ët=*®F?Ä<ÂI<³Ñ8?ÅVµ=;ìW7;ìW7Ãdª<v>,>R7??z
:?=A0?Û`)=xÒ<HíM?ø
¬<ÙÄa<×C?Xµ=.X7.X7Ãdª<3>¡.>°)^?"Ã!?%Ê>LÛL?N
:uþ
:Ýh?e¡n<²a	<­U^?(µ=!BX7!BX7Ãdª<Ô³F>­>ðC>?ªF?Ü>õÊ)?Ä¡Ì8¨t9OV>BÎ/;lEå:*MD?Þµ=mX7mX7Ãdª<7Ý>æ±>£(L?®õ?lN5?G?¥98^9:R>'wÒ<VÎk<D}d?»åµ=X7X7Ãdª<{=?Y=}°9?0û;Çç¼;4*?0 ¹z59ñ¾±¹÷.9bæ¾Rîµ=úÂX7úÂX7Ãdª<{LW>n>dÊ4?HmÚ>ÁÆ¤> ­)??b;²½?;:?Ê;w'Ù:0£8?w=¶=ííX7ííX7Ãdª<©)>³£3>W<?JCô>ìw²>K0/?%=c­<`I?'
¼<ph<7q;?YW¶=àY7àY7Ãdª<_`=¤þ%=3-?d®Ñ;µ«;é?ÿ¹²Qe9l°¾8r¸ËBV9îÔ!¾PZ¶=ÓCY7ÓCY7Ãdª<oÈ¹> ºh>\L?:-?ô>>`5?qú;&ñ;mH?á=7Ö¬<#2J?dw¶=ÇnY7ÇnY7Ãdª<Ñæ1?ßkØ>oR?V(d?ËY	?ïT?}:eÊÓ9¡?Lÿ¾:g:^&S?¬¶¶=ºY7ºY7Ãdª<s+>âíí=N8?Ò¾>H>,ò,?hí-=C6Þ<£_H?\<Ä¹;ÉÇ7?ªö¶=­ÄY7­ÄY7Ãdª<hgr>¼*>EÚ5?d5ì>ú*±>×§*?? ÿ;§¢;¢ÅH?ë<µ¢<W9?:·= ïY7 ïY7Ãdª<k§>1s><0?>Çd>­[#?UG½;<G~;m>?[-À<q<¸®1?qA·=Z7Z7Ãdª<ßhr> &>/É:?°óH?J?qè*?«Ù5=GMê<ä°F?sã0=Èúï<s²<?k·=EZ7EZ7Ãdª<m>$>å8?ªß>©>×(?k;³u;\V@?~fÊ<s<«Ç9?y·=ypZ7ypZ7Ãdª< >çÕY>H°<?Ìbe?u­%?Z81?â´;tfW;MV?>ø§<ùa< I>?E·=lZ7lZ7Ãdª<¹»P>ðé>æ^8?æcÁ>Wé>D['?=@¨±<	¸D?Ýqy<ÇR5<0?··=`ÆZ7`ÆZ7Ãdª<°{>Öz >¾H??£µ>î>,æ.?k°
=É<ûr?,Î2=Wú<b´6?À·=SñZ7SñZ7Ãdª<åt>ñn>îE?l,®>üÿ|>&=0?Â¾,;ã:!IB?d%°<\Ej<ã{@?*¸=F[7F[7Ãdª<CV{>°Î*>òX<?À~Ò>ú£>÷,?_Hu;6N;SF?ø <ÊgÔ;ß@?Ò¸=9G[79G[7Ãdª<[(>M>=:?/?çÞØ>vÎ(?àtþ;·u;eÙN?ø<î@<â??4ò¸=,r[7,r[7Ãdª<å=¿<ÜD?#D;W;H<?ïò¹ï>9£¿Ï	¹Ägþ8Â¬
¿ºô¸=[7[7Ãdª<vrß=®,¡=}t1?NÚ=¯©=)­$?êÀ9|Í·9ySÚ>@ <`ä;Lh3?Jø¸=È[7È[7Ãdª<¿5>¾Þø=ô:?ÏÐ÷>ï±>ü&3?Lt¯<qZ\<pÖK?¦?p<â6!<IÀ>?®%¹=ó[7ó[7Ãdª<Åa
?%´>v5D?Q,?í Ñ>VI1?ÜST¶þ&9£(Æ»1;Þ9õ9 ç>A¹=ø\7ø\7Ãdª<Ó/m>±¬%>@7?æk>¦i>(?{¬¡<¨N<ÝFH?¡|<½.<e;9?üC¹=ìH\7ìH\7Ãdª<Áàx=÷¦6=øh.?Évp<+@<Z9 ?c¯@8)´]9
~Þ=£¿&¹Z¬8R­w¿¼¹=ßs\7ßs\7Ãdª<h>.@>¶F?YC7?xÕ?)K3?N©;DV;ö0J?¾õ<n;¢<iÁA?öç¹=Ò\7Ò\7Ãdª<UF>¾>Ò=ðã0?S@<ý²È;$&?@`¹ÆbH9t>¿¸1ð¸9v	á¾¿ý¹=ÅÉ\7ÅÉ\7Ãdª<1®·>áwr>kîA?9?õO?æ3?¶={=ëÜ=û¨O?­G<ï<ó;ù&R?º=¸ô\7¸ô\7Ãdª<Ý²>¶Ç|>U$5?0Ê>c>4¹(?^C;Ñù:i`H?à<Ê¢N<¸5?ÿ,º=«]7«]7Ãdª<bÓ>ý¹>µTJ?Î[Q?ð|?ï6?6Ë)=3Ó<4ÏM?úbô<³Í<¬~G?ÐGº=J]7J]7Ãdª<|­>Au>ýà4?ÚbÏ>Í_>zÁ)?ø<øí<ÑL?ÌõÎ<ç¬<Ua8?+zº=u]7u]7Åþ²<õäµ?]</?Ý?Ñ@îf?}?ìÌ9=9O?ét0;í:¦?Üëº= ]7 ]7Åþ²<Wì<Õâ²<pï(?»W=Eª-=?»¸ÿôO9Sf¾¶Àf;g;S:?½óº=xË]7xË]7Åþ²<£Ñ^>åÇ>­:?Ü?dá>¼5*?44=åß<sN?`´<çGo<øú@?­»=kö]7kö]7Åþ²<ÛïÁ=®=°æ,?fpd;§J;)I?ßþ¹Mm99K2¿bÏ·<a9ßk½Ñ'»=^!^7^!^7Åþ²<aüÇ>½õ>w68??ö¢è>uÍ+?TÙ$=shÔ<5®F?-<=Fe¹<[9?V»=QL^7QL^7Åþ²<
îÌ<@Ò<.B0?P©<Dr<|$?±i8µZË8rº«>ÿ&:M:
,÷>wd»=Dw^7Dw^7Åþ²<Éh?Gñ²>FãR?Åá?.½?TKP?½¤T9S¥9_¢¤>Ï±;u¦:¸L?¨p»=7¢^77¢^7Åþ²<ó¨>tW>®6;?±ò>?4y?¢3?cý<´+K<¢ý<?o(ß<C)<$F?»=*Í^7*Í^7Åþ²<÷?ê¬>ÎO?ñ£>´Z>Ó>?C='Î¬<ÇaH?-Z><E¸ñ;I?»=ø^7ø^7Åþ²<Êyõ<ÿ«<}®6?ãà]=Î8&=ÏÛ*?Ó«¹F9wª¾ÛU¸¨a«9Ìk½¹»=#_7#_7Åþ²<¢=\2=w:?ê²=0P=o1?~è¾:(::2=?óD;.×:$.?¦»=N_7N_7Åþ²<;ø>ú+/>)SB?êº-?#Dü>2M0?k9<éâ;´NQ?Êx=:â¹<¥÷F?å§»=÷x_7÷x_7Åþ²<1 #? ýº>ÞS_??¾ÉÇ>g>?tî¸+9;O¾¡¬:Ã0â9Uå?ø®»=ê£_7ê£_7Åþ²<?D?J«À>èõP?â´>>¬9/?*$½¸À7äü¿W9èt-9}H??Ö»=ÝÎ_7ÝÎ_7Åþ²<CÐ.?u5à>ÏG?¡0?¢lí>lÜ=?)P¢=òÕ2=$Yh?ý9,=Õ<UnN?í»=Ðù_7Ðù_7Åþ²<ðà>¥>BàD??ÛE?p?ÆT4?¡¹0=WðÞ<ÔîJ?nñ<G<kKH?«¼=Ã$`7Ã$`7Åþ²<,½>ñS>*:?Ð´>cð>})?+Ç4¹1B?9Äøñ¾N>9 ÜÝ9ºÒ°>Ü¼=¶O`7¶O`7Åþ²<Ò¨^>\> ×9?ß?ÉzÓ>þ+?
áí<â»<L[G?è<¹A<Õt:?¯<¼=©z`7©z`7Åþ²<¤>U>	E?±>w,>§ç/?`f·y9¦Ò¼Õn9C& 9«¾>ºA¼=¥`7¥`7Åþ²<Î>:7J>v³5?ÿóJ>'>î(?¾Æt:±æ@:l"?q;>*;@5?¡[¼=Ð`7Ð`7Åþ²<½ú>nÓR>í/<?X5&?÷><@,?æ¡;5,;e I?6J=Q¿Î<Ó`6?Ü©¼=û`7û`7Åþ²<Øe>tK>Ù°8?^.»>³ÿ>¤^,?'3<ZcJ<m×F?oÞ<µJ<<?ç¼=v&a7v&a7Åþ²<7Çº>Êq>ÁE?T®©>7ª~>*?.Õ¸ü8Ü¾fó:ò9?Ç?ý¼=iQa7iQa7Åþ²<b"R=Úâ=øí/?ÂL;"û;Kõ&?i¹7]9LØ¿N9QZ9·>/½=\|a7\|a7Åþ²<½XÛ>Cù>Ñ4?	 >ämV>F*?äU«;îW;3K?b©< un<×5?û½=O§a7O§a7Åþ²<@g>)>u@?ò.
? ·Ã>7¿4?t=in¨<ïX?,à<&<+`K?&½=BÒa7BÒa7Åþ²<çr³>©s><?´¿?·æ><A1?ñR¹}×~9çÓ¾ÂÈ:Æ:6?gp½=6ýa76ýa7Åþ²<,*
?Á¼°>SyL?§â>Éë>gi5?êEá¸sP>9(¾<Ü'9ÞèC9ãXÛ>È½=)(b7)(b7Åþ²<æC>F
>íÎ0?$|<ÈQ<.N?%C¹ö§½8:5¿ÕÉ¸ÝcN9fy¾Ê½=Sb7Sb7Åþ²<ËÁ>-x>KÏF?¡l)??ô>qO1?`;Ñ#;Ò-O?¨#ç<P <H6A?¥¾=~b7~b7Åþ²<j5'?LGº>åÊe?ìþ(@}ê¿?'ma?wÕ9î|{9{lY?¨Ö;&ö:­?õC¾=©b7©b7Åþ²<á
>XÌ=zÅ,?¥s¼;î;J²?¯¼I¸ü49¤(¾¶3¸,Ê´8>¾àL¾=õÓb7õÓb7Åþ²<Ý¡>æd`>³C8?V
?¼Ë>¬».?ïï<í<lF?+¦<©]<
@?b¾=èþb7èþb7Åþ²<Èn.?
Þä>®C?
è[?ª?GT4?¾ÙA7æfñ8µM=»â9 Ô9Áä?µ¾=Û)c7Û)c7Åþ²<kåø=wÐ¹=]t+?#¹;y­;Mõ?6?¸ô{8½¿/Ee¸6¸9¬ÕÙ½|¼¾=ÎTc7ÎTc7Åþ²<)Ë=Ï¾M=xm0?¸R;Y;0;Ð?Ä/¹9[&¿G@8È>Í8+5>IØ¾=Âc7Âc7Åþ²<#|Ê=V=JÉ0?Ù<>	Ù; '?Ð®¸Ä¹9Xi¾ªçÓ··9¼#T½ï¿=µªc7µªc7Åþ²<¦vS?%Ñé>g?ÀÑ?+x?ÂX?Ë¿9yÔÞ9yoÛ>«Sî:_­|:ýuq?G,¿=¨Õc7¨Õc7Åþ²<ü´>ôÖp>`@?? å>ÿ42?JJU=Cn=x'N?¸<wG<TJE?Á7¿=d7d7Åþ²<\[Ä>G¼>¼Ý3?ÿª>*>jí&?q¸::i#?cøe<J "<\5?øG¿=+d7+d7Åþ²<)àv>ï*>DS9?Lh¾>û>õ§+?,*=ÎÂ<$_?7Ø<!Ñ<<ÏD?¿=Vd7Vd7Åþ²<©x°>!q>ÂZ;?râ>îª>
?)?:!W¸É
9fG¾Zw¤<J`<®ñ;?r¿=td7td7Åþ²<¸>»H>A7?®?Â>Ù)?.#=¥ÌË<kÔL?[~<øÏ@<259? ¿=g¬d7g¬d7Åþ²<KÁ>=>¡8?ï¾ó>+µ>Üâ+?`7H;fî:¤ÿV?þ·<¸v<
ê>?¬¿=[×d7[×d7Åþ²<"Un>/#>+;?aUÎ>î>HK(?#	0=îã<«F?Å<3	3<C>?ºÖ¿=Ne7Ne7Åþ²<óB>èõ[>-7?Oº>½>Ø#?M²;vh;®D?Ð^<&<¾2?ð¿=A-e7A-e7Åþ²<Ò?Å´>ú_?pw³? ¡k?VûB?>p9+¥
:eÌ]>f;[i¯:W?ê#À=4Xe74Xe7Åþ²<m&u>G9)>*n9?=æ>ý÷ª>¥<,?Ð@	;Q§:x·Q?xþµ<Øo<s@B?°À='e7'e7Åþ²<¾²?Û¡>äqT?u?%?ªQJ?øI¸>9!"¾Ïz:`:úqN?²ÙÀ=®e7®e7Åþ²<_º>ÿy>/??í&?>eö>Jo-?ð;f"7;C?mòß<:è<E8??óÀ=
Ùe7
Ùe7Åþ²<|¯¤>pÞ_>|R<?s)ä>Á¶«>í*?J;<«SÃ;.5F?Ø=rÂ<W8?ÅÁ=f7f7Åþ²<¿?]OÊ>½àB?t?t%Ü>O60?(.9[hD9öÿâ>¶J9¸¾º9ëÕ>\1Á=ó.f7ó.f7Åþ²<ús>ÈîO>5?×ÿ?´È>|Â,?QËC8õ8øT¸>ºq:þä9§Z?wAÁ=çYf7çYf7Åþ²<D¤°>.·t>}É8??*¾>jÇ-?1=)¤<ÈÍO?âK<eJ<ÑåA?0Á=Úf7Úf7Åþ²<÷>ØC2>¡;?q?J¼à>Yý*?³:(k:ôB?ïl<Kò)< t2?þÁ=Í¯f7Í¯f7Åþ²<gÇ=ýà=¿\2?^¸<ÝiØ;ì/?Wî@¹¤áÔ8:h¿LØ¸PX9Ð¯Æ¾Á¤Á=ÀÚf7ÀÚf7Åþ²<þ×:?¨>öí?6?­÷Ù>ë`V?<Þ8Ä9¾=Äk:/¿:ó¯\?3×Á=³g7³g7Åþ²<£ç>}>bB?{b?M$?î@0?Ý=Hì3=¼O?ºR=ÿÇ<ÆÐF?6êÁ=¦0g7¦0g7Åþ²<UÓ?Øª>	A?"I?¹AE?¡w3?1¡º·F{9~8½3 I;ÿ
;Ç9?ØóÁ=[g7[g7Åþ²<ýb>ë!(>íH?êøO?p?¨.?PI>=Sæî</èK?SÊ´<Oàh<ÿ½F?!*Â=g7g7Åþ²<Ù²>Mßw>øó7?.º>ºG>-?Æ!;ßæE;Í4B?¯¦<w.<D?:+Â=±g7±g7Åþ²<	C¹>úåd>j2O?´ñ5?Ó
?[¸1?ía8Çbj9Æõ=¬õ0:¤ª/:5ñ?QlÂ=sÜg7sÜg7Åþ²<Yää<8Ü¥<Í¤0?ZÀ;\ËZ;B*?S¢¹P9µg¿A¸ì4:9üñÚ½#wÂ=fh7fh7Åþ²<ýyá<\J<OT6?Ñ´=Nw=#-?Ä¯B¸àÙ8ûÀd¾Or8¸ËÊ8èÏ>æÂ=Y2h7Y2h7Åþ²<+a³<£<­;-?zÌ×:æYº::?¹8Øç¿ó¡¸µ90ü¾ûÂ=L]h7L]h7Åþ²<üC>*>(9?ç<ô>k£·>>=*?£;òwa;Z29?Ðß<w<Å7?'­Â=?h7?h7Åþ²<½õö>_¥>ô>?	£N?·Ó?@`5?¢¿y¸[9L¡¾eël;÷3;ÕY)?ÐÂ=2³h72³h7Åþ²<[?Ùª-?k(@?ÿ?=?M¹C?Þb'¸ªQ9ì`Ì½Óâ>:N:+ì>ØÂ=%Þh7%Þh7Åþ²<a´>á¡E>"üJ?k:?yf?^á3?Ê*8!b9¯YÁ=³©¸9Úèâ9QVÐ>pæÂ=	i7	i7Åþ²<[¡î>Ë+> WB?j®B?U?à41?$8©p9Ô¥>y®G:úÎ :,ñ?pñÂ=4i74i7Åþ²<³5Õ<GF<-?ì;Á|;#Ò?¿2@¹Ë
Å8ê´y¿0]Z6Åd9±;Ã=ÿ^i7ÿ^i7Åþ²<GÆ>ZM>{w9?Ê¯>~>
Ñ)?5Å<\µA<RP?bÆ¥<Cb<z´;?
Ã=òi7òi7Åþ²<k<>â>>ê:?Ó¢>ÓGs>VV+?¨w9-¿:Ú~>A;~®¸:»J?dÃ=å´i7å´i7Åþ²<Ö6>GU>]6?d¸?¼dÛ>-^,?oï9'¬:(¿>¯aú<j×<H?*(Ã=Øßi7Øßi7Åþ²<k&N>;¼>@Þ8?ØÎ
?+ÈÎ>/?Uª;]X;áI?y¦<o4a<7_=?QAÃ=Ë
j7Ë
j7Åþ²<k÷>VÀ>Kci?/@â?;e?y¯<?o<[è?S2;n!:¯®?¼YÃ=¾5j7¾5j7Åþ²<Æ>éU>ÄA?ÈÝ:?»½?=Ø2?'c;ÍI;s<?z7â<
z<¨q;?8fÃ=±`j7±`j7Åþ²<þ>fA>êp>?Ã
Ó>É>
.?þr=Æ<ÄG?7è9æN:4ÝÞ>FpÃ=¤j7¤j7Åþ²<oÁ">PØ=VÑ@?¸k
?r~Ê>ÿ.?8[;Z;NM?L¸Û<e<®3??¸Ã=¶j7¶j7Åþ²<u¸»>Ðv>ÞäB?¼äE?È
?ä2?ùî+=& Ü<4ôG?OLÔ<pÜ<ÒE?#Ä=áj7áj7Åþ²<0pu>¨>5\G?l?X	0?i<?Ä¡
95ø9(_	?8$Ô:H¢¡:cÿ'?m'Ä=~k7~k7Åþ²<"½>,>æ=?æ·®>³{>ú02?K7Ê r9i4Ö<=G¡9ÝÓ9&Ã>ØMÄ=q7k7q7k7Åþ²<¸=©K=Y-?øuÃ;/*³;o¤?ç.¸íC9i¯½yØ·9ª.E½éRÄ=dbk7dbk7Åþ²<ø=ÁÓ<¥.?ýî;&t;¹)?Æjd¹ºþÎ8/?¿¬8¹q+9ñ£	¿^Ä=Wk7Wk7Åþ²<E³<<s -?Ùn;:?;q?/ä¹õ@(9Æ;ð¾$Øê¸Ö·9ó¶O¾ãwÄ=J¸k7J¸k7Åþ²<k>í	9>ý8?§´>ÎÔ>¤ã(?;<L;«;o®H?ña¿<S<³6?VªÄ==ãk7=ãk7Åþ²<Â³=ð1=®Ø1?Æ>q
ñ=8c?|0É9ì9W.?$<>é;²4?z·Ä=1l71l7Åþ²<,ÎÓ>0Ã>:>??}N?Y?Ë)2?NX=ôW=£O?ÉÇ
=Da²<O+G?&Å=$9l7$9l7Åþ²<!Ô>>Ë|<?
 !?Þìê>Ð0?Üþ<Ùÿ3<ÐBD?gn¬<Rsj<ÁG<?CÅ=dl7dl7Åþ²<µØº>Þ*>£U6?·ÓÂ>õ>.;-?¢Õ<I<.RD?<UR<7§8?Þ¥Å=
l7
l7Åþ²<M«>ëïc>
d@?B^?Á*Â>óÖ/?;7=}Ãé<JI?´;<Ïþ;Îh<?óÅ=ý¹l7ý¹l7Åþ²<û°>È¬Ë=ëÕ0?­ª=u/=?ÌÅ»9ðFä9Ò>zÙ;>&;'`2?Æ=ðäl7ðäl7Åþ²<Ú#ì=¬®=µ-?Iæ;U}À;V?v/0¹<_8'Ê¿O¿¶Bu¢9F»¼>yÆ=ãm7ãm7Åþ²<ªk>Ç >æò;?ÜI®?ø?Eq+?ÑM?=Îê<"P?öõ={¯<q??Æ=Ö:m7Ö:m7Åþ²<þ>¹B>N :?å·>?:
?:0?y8v8?þ»9£9#?æÆ=Éem7Éem7Åþ²<gZF?8ÿ>µF?ÏÅþ?á4¥?
eE?Pñ;Ñ%C;1òI?)î0;ëÍ:(ß\?ÀºÆ=½m7½m7Åþ²<Ó3?P2>9 b?ù??n­S?Úë :øÉ9øK? ¢L;7ã:ñ¨f?TÇÆ=°»m7°»m7Åþ²<{zû>ß¯>ñ7?ÆØ>0¢>*?«H8<ã8q>ìoã8É9EÕ>%íÆ=£æm7£æm7Åþ²<©>	*f>:<?Â?óÝ>À(?ÃzÀ<FËy<öBE?À<H<ú>??Ç=n7n7Åþ²<3J±>·¬i>h:B??ÇÂ>ª1?Èxd;;JY?¾Ý<Ç»<æ??sÇ=<n7<n7Åþ²<M}6>3®ö=Eb=?^?D¢@?<?ÑZ9Fûx9â³à>W¬Ù:G®:è8? _Ç=|gn7|gn7Åþ²<õÇ>P>ùIt?(È¨>á{>F$,?!Nö:Ñi:G?uV`<ê< "5?IaÇ=on7on7Åþ²<~û>ßT9>£>?û¹>k>Û)5?ä :Ä]^:Û99?I¼<<{<t@?Ç=b½n7b½n7Åþ²<Î?ìÑ>âB?D)?fë>Õê7?M69üî¬9>¡Ï:Fý:ì¥-?äÇ=Uèn7Uèn7Åþ²<k®>ÇVi>!??âè>X¥>p4?90=j×<àlQ?Á
Í<ë<õwH?AÂÇ=Io7Io7Åþ²<ûÅ>NÓ>Î=?×lS??ÔQ4?#ì;bH;íX?K=Rè¥<m
G?×ÚÇ=<>o7<>o7Åþ²<ÐÌ?cv¦>NO?>±?¬ÏÕ>9m4?d?$·1|9º¦¼#²9WP9ÜãZ?È=/io7/io7Åþ²<ñÿ=7¾=Bi+?È¿=p=µ¨?ºW9Ï:îT>E«;ñà;<&?®È="o7"o7Åþ²<xh?lâ>Üj?£Ñ}?Ñ@?!w?þ*9^a?9 »ä><E¡;°]?ËÈ=¿o7¿o7Åþ²<4e½>`v>IËD?G?M?¹Ú2?þ½}9gç9 [>µ«:¸9:õ?îÈ=êo7êo7Åþ²<µÏ<_<.v>?ø+;Tjs;kY&?4g¹ÊóA9Ñ¾]Ó_8eù8Àe>ãCÈ=ûp7ûp7Åþ²<¬­>TÎl>FÀ;?8R?cç>¦)?eQ8xém8·á>cÔ7:Ñ»:ø´#?ÈmÈ=î?p7î?p7Åþ²<)z¥>¼¡f>Ä­7?íoÝ>l¨>N£(?LÊ«<,¢b<áB?/²<MJ<ÑN3?áÄÈ=âjp7âjp7Åþ²<zÞÃ<áZ<9¿&?ãb;?´N;Ë?GE¸¦kµ8¾à¾eMÙ7Ø";9.¢=[ÓÈ=Õp7Õp7Åþ²<xùl>#>þ9?è?mÅé>/?éÜ;ûÈ;|T?dÐ< ~<ä9?ÉÕÈ=ÈÀp7ÈÀp7Åþ²<¿!?x²¶>À\b?`X?ò®ô>X	b?¿29¼Ñ9²¤>U;±;"T?üÈ=»ëp7»ëp7Åþ²<É>m÷S>¶Ü2?eA
?5zÏ>Ô*?Á½];l¡;ëþF?¡Ï<.Î<Y7?",É=®q7®q7Åþ²<ln= ÁÖ<rª;?Êé<§$¾;-?v¹5M9  l¾ÈC9¿$9E0Ò>-É=¡Aq7¡Aq7Åþ²<Ñ¸#>Ícè=
[4?9|Î>`>l)?Ô¾;ôµ:#5?í5=yk=ÏT5?ËYÉ=lq7lq7Åþ²<q¯<u:<Î,?Ô$í:0Í:K¬?hG¹°²9°Ý:¿ä7àU9!=_É=q7q7Åþ²<ê>?Ôpª>|`?V%?qÆ>ÑJU?J½29É*9#>0k:xLÙ9?uÉ=zÂq7zÂq7Åþ²<x@?i*î>$ñN?sq@	²?s/D?8©:mNY:oºG?á;ú;p¼?oÉ=níq7níq7Åþ²<¯¼÷>ÏH>ÉæJ?ËT?²oÕ>)-?ä8`9öDu>¹5:Ú±9ê@?ý7Ê=ar7ar7Åþ²<2p=)=g5?¬
'>^>y( ?X-ñ:
ê®:}0?âÙc<+&<­/?øgÊ=TCr7TCr7Åþ²<'Dk>ðõ#>ª7?_É>ãØ>b(?¨¨;Stg;Ì:?õñ<öU<´08?
Ê=Gnr7Gnr7Åþ²<%Y;=eîþ<7"<?Ï°Ï;l;ý8?-¹Ì­8À
f¿Ú9Z÷v9³>Ê=:r7:r7Åþ²<¯V»>è{>£a>?iÏ?Â¬J?U/?K $=¦úÐ<I?ã=ñ®<ÒêB?bÇÊ=-Är7-Är7Åþ²<\>W6>5g:?ô5?¼?Òè)?/=ÍRË<!dC?Pð<v¥<«:?NÔÊ= ïr7 ïr7Åþ²<¢ó>Ï>K?þc?Ld
?fN?¶49÷`9bqü>ô9ñ:¨:í¼7?éÊ=s7s7Åþ²<â>£b>¤S?h¾?\r?<H?êR<Fç<${?Ôu'=ë+¸<kÅh?{ñÊ=Es7Es7Åþ²<ø>°/I>u<?t#«>¹z>ÓÔ.?¢<>Ä(< C?ÍÿÅ<àV<ÆyE?}Ë=úos7úos7Åþ²<fÜ>»g>PM?	?À>#:?Æü·9Üàß½J97'ã9oX>iË=ís7ís7Åþ²<U÷Â=v=ÄI??>?.-Ç>á&?ìù,;øà:ãÕD?|.h<y`#<õç5?Ë=àÅs7àÅs7Åþ²<cæØ>vÁ>6ÚC?î~?1iW?/ª1?l×ÿ;^;	V?Á5=ðàä<ÉK?Ë=Óðs7Óðs7Åþ²<Òñ¾>>¡õ4?O?ó>å¥'?1'=S
Ò<{&L?
]»<bÜ<qD7?4Ë=Æt7Æt7Åþ²<¬ò?¼>wM?Ëlb?ó?¼>?£X9rü9V.?ø¸n:q6):4?óÓË=¹Ft7¹Ft7Åþ²<ñÅÿ>ÏO>[-p?º@D ?ÐT?:N::ùK?8âÝ<W_]<­K?ZÔË=¬qt7¬qt7\þÃ<î
D>ÆR>º8?bÄ°>f>*?;À¹:9R?Ó¾<Êó<2õ;?[Ì=t7t7\þÃ<~>Ó
5>|3?L.ú>ÌÎ½>«¶(?zWR;ZO
;©B?)F<\Z<Þ4?Ú[Ì=Çt7Çt7\þÃ<Ì$ß<Î¨<¶÷)?Ýz; w	;g¢?r
x¹Ed9|4¿Ax¾·Ü8 Ý½ïgÌ=òt7òt7\þÃ<+¥=®+Â<-?µ{;)Á;Ga?Ýi¹8!9ý×9¿Q )9L¶Ä7(À\@W£Ì=yu7yu7\þÃ<bÁ¦>Üe>7W:?Â^ã>§Äª>m*?=¡²<P¬M?8'º<R|<V°<?V´Ì=lHu7lHu7\þÃ<\ØÆ>ûn>Ñ[U?£¸¢?µ5b?&8?Rã_9"r³9n³>x6<Ñà;ÈúO?iÍ=_su7_su7\þÃ<_J?îú>NÐN?èõÑ?øÞ?0ÌE?Å89ØH>ª±A;*(Ð:6n?ÉoÍ=Ru7Ru7\þÃ<êë<íÏ±<)?£ó;m{;»R
?·*·êÖP9ÏÑ«¼ÂTþ6ú!)9rzÀ<Í=EÉu7EÉu7\þÃ<ìØ>ù>Ãâ5?)Ô?øOÈ>õ-?L;<ùì;¤ØJ? 2<ö<³K1?ÄÍ=8ôu78ôu7\þÃ<õ
³>6Æh>ëD?õP?Í?¤Ø3?gJ<îü;4M?_Ø<O<ñF?BÍ=+v7+v7\þÃ<i-0?ö¸õ>Î7?n?((?",5?6d¯9§9I>?:(:R!=:M<ä>¯Í=Jv7Jv7\þÃ<ª>O°=Ä @?_?.]6?®3?	±9äm¬9Ok?ö9Ñ×Å9A¥>QµÍ=uv7uv7\þÃ<à¬>úoi>©<?í?äÅë>~y+?¦rû;:þ¢;ávE?Ê
/<ü©ö;ó­5?wßÍ= v7 v7\þÃ<ç1>ñÛN>HE?úµ_?íg$?%,.?#g=Ô{=´'M?DcV<ñ<K8?åÍ=øÊv7øÊv7\þÃ<¹ª>b>KA?"ç#?ùûð>.?NS=[²<éQP?Æ<±P<Þ±>?hýÍ=ëõv7ëõv7\þÃ<kL½<_z<ÌC+?%=m;É I;\?NÈú·ÌÂ9zÅL½ZM9Of­9ía>ÿÍ=Þ w7Þ w7\þÃ<Æ{>¥/->Ëå9?Ð'?Ö>Y*+?áT<q
<ÈI?X©µ<úv<û=?èÎ=ÑKw7ÑKw7\þÃ<á`Â>Øç>FÎ9??eÅÜ>«])?0{e=
8=YÙD?{á<N®<58??Î=Ävw7Ävw7\þÃ<¾ê>H^>Ð@?âå|?ù0?é6?íb=T=\ÅE?¬U=¥o¸<E?¡PÎ=¸¡w7¸¡w7\þÃ<m>®G>íP5?y?ôÛ6?G¥.?Em5=®ã<D~L?¾ê<ó	¡<g:?ÚTÎ=«Ìw7«Ìw7\þÃ<~.>+Sí='9<?UÊ¼>f¶>OÂ0?éb:Nø¢9eQ?¨³<|z<7?òUÎ=÷w7÷w7\þÃ<½3§>QQ>*~L?×^?x°?½7?
¡æ9f8¢9^ú5?æs;Öÿ1;Þ½8?©uÎ="x7"x7\þÃ<ØÄß<ç¥<è¤,?t-;S|,;A¸?lxy¹VY9v½¿p8	¸69Ki½ý¥Î=Mx7Mx7\þÃ<9Hg=<Ó+=ÆJ,?Ô;Ï5;?#¹zW9ó¾"726a9=¹Î=wxx7wxx7\þÃ<%ô¯>d~u>á{7?J?@ß±>g9?f<1<øO?É^<Í!<ïVd?BôÎ=j£x7j£x7\þÃ<½qe>o(#>°4?Êç>a¨°>;Ê'?Ã©4=6ð<ø7@?ÅsÚ<Îh<E6?£öÎ=]Îx7]Îx7\þÃ<Õë5?§èÝ>ÞQ??ùI?Ð?? 29 ìÏ9é[>eóô:iq:jH?5Ï=Pùx7Pùx7\þÃ<Úö=J*R=µ+?¯Ã;E¤;òü?¢mG¸ÂÙL9F9ù½âD ·&ÜÑ8C½ç{Ï=D$y7D$y7\þÃ<9S?Âù	?5D?+O?èÈ?B:2?¾d¬¸eË79ºp¾Åª:Æ:2ò?nÏ=7Oy77Oy7\þÃ<Îù>Qn>l
O?;;?Ýr3?iäT?65y8¬%B9M$>¥4:RG:hH?¥âÏ=*zy7*zy7\þÃ<§à>3Z>\3?¤'?Ñtü>Þ)?è=¨< -L?
{<Ô?<X\6?ïÐ=¥y7¥y7\þÃ<¥´¾>¥V>Çrc?´<@¾ì?ï¦L?ã´:ëV):º¤K?´õ;þ§ ;ee?.(Ð=Ðy7Ðy7\þÃ<gÛ<Æè<íí1?BUs;^/J;Õ?ö¸,ÿ8H"¾8ùlæ83¥>|Ð=ûy7ûy7\þÃ<ä·>Ó^>Ä8?70-?ú>Åó0?A×6; éí:5¾D?8l :à):ÌDr?>Ð=ö%z7ö%z7\þÃ<?«>U¬f>q>?³º??Óµ?^÷+?ä)Ê;n;EqY?¼fþ<Ê¹­<õp;?çÐ=éPz7éPz7\þÃ<«úÀ<Ê<3¹,?R>å;Í«;{+?O1R¹M+Z9ì£ö¾pt8999´>Ð=Ý{z7Ý{z7\þÃ<[¬{=Óh<=Èú*?PÈÆ;4³;?%?TÚ¹#c9ZÀ¿ÉÈ¸þ/Ì8¦¿¾×Ð=Ð¦z7Ð¦z7\þÃ<3^Æ<9<	ö7?2%8;¡x;Jx7?Ø*M¸¯=9hr
¾vö¿9^Î9:_'?(õÐ=ÃÑz7ÃÑz7\þÃ<	Î°>¹n>Ç=?f>a/Q>
V(?#@8V8L9ùÈð=:ëRÜ9Ý&?ßöÐ=¶üz7¶üz7\þÃ<Ûª>tan>ô{7?å-??n?8(?§¤Æ9¾»:D·¼>)¤<>^<½×<?/þÐ=©'{7©'{7\þÃ<}^>¡@>£J9?ü?ØÉ>bx,?b;cNY;G:?¹Q<ú)<¶JB?ÎÑ=R{7R{7\þÃ<qÖ>c.>;?n-?ÃÕÿ>´-?<<qM)<0óG?Î¨<Ô _<û¬A?`0Ñ=}{7}{7\þÃ<¢{=²Z9=3¥@?RW<¾<<>?qs¤¸z39í¾ì©·âA9·¸½:Ñ=¨{7¨{7\þÃ<~7S?^Fû>I0W?@·¾?ybP?À" :í%:{Tx?Z[<ÌOß;v{?öRÑ=uÓ{7uÓ{7\þÃ<òò>ÔÒ7>|¸>?¨Ð>Ýp>~£)?°F;¤	ý:I?ö6®<Êv<?5?<aÑ=iþ{7iþ{7\þÃ<3ÔQ>V
>>?ÿ'»>cx>£Ã+?ä.;(Þ;çÂ)?$o¹<B<\j6?ùiÑ=\)|7\)|7\þÃ<5>ù>ÓÍ¦>ÒB??>?3£?}6?ÐÖè8vãó8âfô>îS,:^¡
:C¾?ÞmÑ=OT|7OT|7\þÃ<¸#ò>8(>ËO?kc~?Û©$?:¿E?3l­=c1=h¹z?b
9=çÐ<ö!c?KÑ=B|7B|7\þÃ<xÂ<n<Bã.?»ù:(¹Ï:çÇ?Û¹ñQ9©¥¾ºè3¹R:9rÒö¾ÇÑ=5ª|75ª|7\þÃ<!ªÐ>û>·@?Wù6?x?+?Èð=Xæ(=#oC?â<½Ø<C>?1ÔÑ=(Õ|7(Õ|7\þÃ<,¼>6<>l£??¬àd?,?sD*?1W=É=°[L?4N<ÜD<Ëk<?#ØÑ=}7}7\þÃ<Q#>ðâ=çô8?"ÔÃ>\¥>ä5$?Ô¹VT8E¿Å9:XÞ9?ïÑ=+}7+}7\þÃ<Â:)=eü÷<Î².?lQ;Nâe;ö,?L\¹5@9.µ¿^ÒA9L\ï8§KO?úÑ=V}7V}7\þÃ<hE¶<~Â<'l.? ;¨þ};%ª?`@F¹^Ù9íñÄ¾`ò¡8óQ[9=>è$Ò=õ}7õ}7\þÃ<>%=>fý=Ð]??SËã>Ô¦¨>ã,?Ô0Þ;Ñ¶;BP?ý=vÂ»<iH?[Ò=è«}7è«}7\þÃ<ëU=²²8=âu[?w_<Oèó;+j?>n¹^#8Tê¿Ìì9£9ñºç>{Ò=ÛÖ}7ÛÖ}7\þÃ<9¸=¡ð=¡ä/?Z,;e;g»?ï¸$Qf96,¾>8Û8,Å8¦4J?ÌÒ=Î~7Î~7\þÃ<îº«>o>'ñ7?à£>x|>Ï	&?Ss#;GËâ:Ì8?Â?<Ý=<ì:6?­ìÒ=Á,~7Á,~7\þÃ<~ù>6nÇ=²7?a?hvÈ>rU*?<Ì<¹{G<ñÍB?äµ
<âÈ´;¿kD?£Ó=´W~7´W~7\þÃ<Î=¢»ã<éW*?g\¦;ÈY;Ü
?R9¹Í~@9wÁö¾ 9±ÓÌ8(&A?,Ó=§~7§~7\þÃ<×?	]Æ>öC?ÓkP?aD?:'5?Ä{:=¥Nì<0J?­j²<zj<4¬B?d!Ó=­~7­~7\þÃ<°ùX>N>^G?ª?Ë>0«0?NÚJ:kS
:Æµ;?¸B=>Þ¢<*¿L?Ü?Ó=Ø~7Ø~7\þÃ<(åa>9>æ6?µuÑ>þ>Æ*?áî;¥r¹:aH?gº±<0«x<Ì÷6?EBÓ=77\þÃ<bå¥>_îX>	ÆC?ãÇ?.cÄ>°c.?Wu<L><Q?Þh<ö
<ÌÇL?Ó=t.7t.7\þÃ<õÍ>Á >7?z
?ÙâÉ>Í<+?cÏ^;9$
;èsN?PR<DF<tô1?ÁÓ=gY7gY7\þÃ<XD§>áPo>í2?ýcº>ä@>ô¶'?"ãþ<iÂ¡<!±I?4Êy<ày,<`9?rÓ=Z7Z7\þÃ<ïb®>Kîy>2?Xv­>>¥"?Þ
Ç:í­:lÞ&?%3<û	<6&?YÅÓ=M¯7M¯7\þÃ<ZÛ>ãñ>>;:?ãZ?*!?Q.?AÎ¾;SÈs;@^H?ÜÐ<ó<*U<?uÝÓ=@Ú7@Ú7\þÃ<Û#>¤73>«96?t¼¼>à>|+?~¥:¥n:Íñ1?¼u<d½H<Ç:?¶ãÓ=77\þÃ<o¨Q=}N=°+?Fr^;0ç3;òD?1+!¹èeÿ8o!¿|§¹×Ù9ÃÁ¿	Ô=77\þÃ<òÄ¬>½¾l>+Ò:?+¦>åÇ|>ÕH(?y%4;üó:=?$êû;{Þ«;:;?ÙÔ=-7-7\þÃ<õØ>>À@?µaE?-?u0?àW=vÙ=fgK?tï=ìÑ<ã¸;?l)Ô=C7C7\þÃ<¶F>O.Ç=,?®	<Tå;ñÛ?G¸´tç8[ñ¾HîÖ¸1L9çW½¾)2Ô=X7X7\þÃ<»)Ò>¾º>p6?eêì>b²>¸Ù)?ô
=]=ª<¬C?öT<TÕA<çV9?NCÔ=ùm7ùm7\þÃ<ê">ÄV><?¢R#?ï>ì.?¾;ço9;¡Æ<?ú<ú~­<NÖ8?×NÔ=s7s7\þÃ<wÎ>ÊÆ4>L&C?º>?3õ?¬)?;O¨8&H¯9Ñõ=}ö:3:
>?×fÔ=í7í7\þÃ<>5';> ??çï·>-·>6,?Ôß7¾9B=S®9?8¡9g
?#vÔ=f®7f®7\þÃ<º!;?
Ð>ÑEf?nøÐ>Ï>ÐìC?VÁ¸ÔÍ!9y[¾pÐÇ9du:èÏ¼>bìÔ=àÃ7àÃ7\þÃ<h%=ùì<0	3?ßúV;È§*;á>!?¨S¹8!èÊ¿¥A9:Þ#9MMS?ûHÕ=YÙ7YÙ7\þÃ<Ét>Ê*>­®7?RÔ>³¸¤>áü$?¿ö*;¢ùû:Ø±-?Q<hP<¨À2?!^Õ=Óî7Óî7\þÃ<=Ë<®<¯*?$ú:&©¤:Ýò>Ä`@8ãþ9'4¬=Y¹Zè8cåk¿iÕ=L7L7\þÃ<Â.?RiÕ>}pQ?
yÙ?6°?}ºA?vÐö;r;À
d??ù=C¬<jZ?ª~Õ=Æ7Æ7\þÃ<x6?lë>0¤\?ÚK*?Õ>QL?VßÄ¸.ÕE9ßÁ~¾o÷:1=:¯]?Õ=?/7?/7\þÃ<¾øú<¬»<Æ++?a;ôve;ë&?$aK¸ï9K¿½Êý8?hr9>x¯Õ=¹D7¹D7\þÃ<?[?Ì>	ûG?>Þ`>zû2?r*²7§9©Û=ý09Ú³9Ûz>ªÊÕ=3Z73Z7\þÃ<Á¦>r}b>æ¢;?{s/?à?öJ*?Û;Qs$;ÈÑN?ÕaÆ<M½<DÀ@?£ãÕ=¬o7¬o7\þÃ<_|>£%>^ËB?Í?åÝã>õÇ.?¯Å<x<£ØK?'G;Ú³È:,&?UåÕ=&7&7\þÃ<Deo>º$>Ï:?ô)?+aé>4*?C=õö¯<Y"P?ÿ¼<BI<!<?õåÕ=77\þÃ<a³(=½ÿ<-ß(?
<	àå;ª?é%¹Âù9¿Äî¸U9øöd¾ÕóÕ=°7°7\þÃ<m¾Û>X>f6M?»Ra?ë?×`@?f|59`¾9øªµ>¬:TïF:.C?ÔÖ=Å7Å7\þÃ<×òÙ>²P>D?j)%?·ð><Ê/?Û^~;;pN?åO­<ÌZ`<ÂE?YÖ=Û7Û7\þÃ<x4¿>´$w>F?÷ÁÆ?Á©?@T2?ûzä;M;ÔP?²¤<¨`S<vG?_Ö=ð7ð7\þÃ<lèÄ>ü)>9?­ìë>´>Ö3'?'=õ5Ú<²D?]£<Q¬^<WÐ;?±µÖ=ÿ7ÿ7\þÃ<gæ»<e5<(53?ïäb;ô>;?¦¹<:§8àÿ¿µÝ¸Ë/9ìm¡¾4ÜÖ=y7y7\þÃ<½:>¶Ùô=A~B?Gg?R³Ý>`û/?ÿRæ;:;ÄÕM?A_$<KåÔ;é¦E?æÖ=ò07ò07\þÃ<z=Ð>¤à>¾	3?×Ë«>>³Ø'?Ãïø::î:ÅeW?ì <ØT<ã>8?q$×=lF7lF7\þÃ<ï¥Ö>ß>ïQ?^¹C?q?;4?Vb==ÏæT?pF=ú·<^ýK?Ñ)×=å[7å[7\þÃ<P³>Åkw>B9?0?l$Ð>nÔ,?ánæ<ÑL<WòB?ÃËÈ<{<ó:?;O×=_q7_q7\þÃ<k
>îÉ=a{/?K4<Ö<­ ?0A¸/×8Å}­¾ÔÀo·k9ìA½U×=Ø7Ø7\þÃ<gI>Â¾R>
Æ7?ë>v
±>Q*?"Z=)	=ÄnK?8À<}<ØQ>?¨d×=R7R7\þÃ<¿xá<	«ª<2)?7ùc;¶R;ç
?Ep¹ç
ì8/I¿³8ÜÝ8Å7>×=Ì±7Ì±7\þÃ<4©>R>{<?yÁÊ>>äÛ+?Î·ò¯#9~km½Ä
¶âÖ9¸ß{»ï×=EÇ7EÇ7\þÃ<>Ta6>¿·??óî?áa@?uæ,?Hø=DfÍ<â!F?±n²<t<°Ì:?¹ú×=¿Ü7¿Ü7\þÃ<k|=&>=l6?Ë4Ë;p«;¸?Â­·Iü 9zat½ÍO8ÿé!9D·#>ÿØ=8ò78ò7\þÃ<´6ø=þ©=rå:?bá??÷¯?À)?æh;çù;B?+àÌ<Bv<a9?(FØ=²7²7\þÃ</b>½¸6>ry9?6ÊR?WÓ?¶1?ÁK=±òF=úL?'ö<á£<\@?bNØ=+7+7\þÃ<Õ4?¡×>oOW?¶>?;ï>wóK?]p)9ú ò8ÒÆ2?m¬ë:Îø:Â=?ÈiØ=¥27¥27\þÃ<«U>¬P>8ª4?à¹´>4>7þ$?6&=xÔ<I?Ìg<¥(<£z0?nØ=H7H7\þÃ<\]#>à=£G:?tà>.»­>6_%?l²<?'f<ì¦F?cx<µ/<í5?ÄpØ=]7]7\þÃ<2ÌO>ýY>j9?ç?XºÊ>yÓ'?ß!+=YÛ<cG?Ìî<£!¡<6²=?ª¢Ø=s7s7\þÃ<p>&;>¶A?¼F?¥7?bÏ/?¢
<Íá­;_L?Ò=«e³<:@?ôØ=77\þÃ<_d+=í­ý<¾õ,?Ïr="ÃÏ<ç?²¢:È"X:¥@?[¡:X9¯¨Y?$Ù=77\þÃ<*æª>Æa>ZÇA?Nñê>.µ>gû%?96Øý82È
?séZ:$G:á´?µ%Ù=~³7~³7\þÃ<µù>ÄW>ÖV?O?úäÄ>4e9?kÉo;u\;/KD?Ë?·<®êZ<dJV?0_Ù=øÈ7øÈ7\þÃ<à2>|B>iC?5ê>J±>_)?\:*:Lô%?ä4ì;ð;i¦@?Ô±Ù=qÞ7qÞ7\þÃ<f>ìj>MW@?|?\vè>.?1µÇ¸ùm9#+W¾\Ë9uß:gûÉ>ï:Ú=ëó7ëó7\þÃ<2u>jÐ>äbD?zTW?.?>.?.6=ã<+îL?»Þ©:l:#}?ÀmÚ=d	7d	7\þÃ<Cá`?Íd?j
S?ê+@*ÔÑ?aQQ?ªÞý9.aþ9§|ÿ>~;Ç¨:ln?F~Ú=Þ7Þ7\þÃ<°>Ã>>|??L]J?©k?¡.?H*=ï	Õ<HL?[Vã<;<@?÷Ú=X47X47\þÃ<#Ã>ë©R>¹¶??>W+?_vþ>J`,?À¦;ë^;7??éeë<Ú<ô­=?ÃÚ=ÑI7ÑI7\þÃ<QÌ>Ï>;vE?UL	?ô½>U	9?LÔ;÷;fF?V»é<
N<RO?þÚ=K_7K_7\þÃ<E> lJ>LA?1Ç<?×?ª1?);À0&;H?vCT<<ZV6??Ú=Ät7Ät7\þÃ<Ð¿>¼-~>Rþ@?E?írÞ>Æ°2?WÌ®;ÃÉe;Å¼B?h{f<«!<{6?Ö´Ú=>7>7\þÃ<*­>Ú=>äñ9??ÜÎ>>B*?ÌK<·þ;$L?iÒ<·ÎR<ìp>?ÊÚ=·7·7\þÃ<vÖF>ÌB>vÈ:?9?8Å>5/?öÜ¬8â,9»>ò-«9Úa:[3>zØÚ=1µ71µ7\þÃ<h°c>>>iE?¯k?üÌ>©ò3?Uá/;½ í:sz=?<ó;·¢;ª??UÛ=ªÊ7ªÊ7\þÃ<zú¬>Üe>Uá@?Æö?d£ß>*?¸±%=v®Õ<TF?¯<*©j<B??uÛ=$à7$à7\þÃ<ÎÂ>^º>>?:	?ÜÊ>©ø,?]ëÎ¸óÅ79¾9B*9¿9á>Û=õ7õ7\þÃ<:\ >ØªX>¡x=?h?L«E?ÿ2?ÌS8Äï9·3>ËÞ;ûóÕ:ÃÄ#?pLÛ=77\þÃ<
|Z>(Å>ªF?h¬2?^®?¾­-?	ßX=Ã=qùJ?N¥Ú<`Ú<ïá??¶OÛ= 7 7\þÃ<8è>÷x>­A?;?×Ê>@¸/?|=Æ¤<z­L?ÓOØ<¸<8>?<¶Û=
67
67\þÃ<Å=TûÒ<22?NÖ¹;5Â;a"?¨hD¹jàÃ8Y¿³|í8¯9iË>B·Û=K7K7\þÃ<J>D^2>Üþ:?Ø>âê>Bå,?g!=e×Ñ<zD?Ç<Å<&w9?EÎÛ=ý`7ý`7\þÃ<^üW>Þ3>~t4?¯r.?á?c%?{x_;±;CÞZ?o¤<Õäi<]¡3?ìóÛ=wv7wv7\þÃ<-*"?RòÓ>÷ÞC?Nî ?Xe?çj3?XÈ8ÍqÖ9ºØî=Åe;ÓÐ:|±>?Ü=ñ7ñ7\þÃ<ß>´Yà=+1?(¯Á>u>ßª,?c1="à<pJ?gDX<Ô<':?Ü=j¡7j¡7\þÃ<ßî=þtï<Ø(?(¹;Ýê;u
?ft¸BõR9£J¾w17-9ß¤<AÜ=ä¶7ä¶7\þÃ<#>åÝØ=\6;?£¸>>gÉ/?½; 4A;ÂÉ@?a·<ýÓ; 5?|PÜ=]Ì7]Ì7a2Õ<>ÔØ->:f?[øQ?Ûm?¸*?­k9k9l¸Æ>L:4¼9È./?wÁÜ=×á7×á7a2Õ<¡>qh>@÷1?Y y>ÓB>¹¬#?Yñ;@ª´:ËaM?nÂ<<ë¡5?õÎÜ=P÷7P÷7a2Õ<=ã¼Ó</A1?¥;?ís;£?<o¸¨q90k¾b®¸SÕ79ês¾úÜ=Ê7Ê7a2Õ<Û¾>ø}>-©@?A7[?{!?¬Ã-?>§;meU;X¢H?ºt=ÇÌ<µA?þÜ=C"7C"7a2Õ<»["?2Ê>»M?Uc?íî?ó=?öRï7t/ý8üñ=) :=×ð9á³*?ÝÝ=½77½77a2Õ<)Ö£>¤°/>lºn?¶R»?Ó:P?
Lf?_<=¤YØ<K^? ¸9äh¸9&?°KÝ=7M77M7a2Õ<&ú·>øg>êÈK?÷U?AÙ?Ñº1?¾9®k93Bª>";ã¦Ï:sÏG?»Ý=°b7°b7a2Õ<wUÏ>àm>F=5?ø¹>Cº>
È&?nê:tâ¸:M"?×ô«<cu<µd3?æøÝ=*x7*x7a2Õ<æ	Õ>>ÓV=?ý¸D?®V?â«/?kº<Mj<¶?K?L¡=²±¼<¦ÜB?#Þ=£7£7a2Õ<ÞD>¦3J>O§6?Y+d>lB.>J'?ËQ¶:Äg:ÁI?{'<Ì±ø;f,?.Þ=£7£7a2Õ<6so>ËÅ&>âÇ7?[1?¡?$²,?XÅy=z&!=ñcF?3=N°<3&:?Ä/Þ=¸7¸7a2Õ<®³>´?>4.??u×?fã>µT,?ßõ%=Ó<í×H?Ãå<p<ÿ;?¥KÞ=Î7Î7a2Õ<9õ>0¾I>ä"4?Êã?7à>Ì'?¤þÍ;
4;þqG?ÊÖ=âk¶<ø9?ÒTÞ=ã7ã7a2Õ<åB¼=ª?=]*?6å;;¿?Öí<¹T&9+¿\07Ív9<Þ=ù7ù7a2Õ<( à>àt>o6?á>Ro¬>
q'?Pq2=¾yß<»iL?Þ<U<¹4? Þ=}7}7a2Õ<{n°>Èv>ª7?ÿÒ>e¢>!%?=¢;gN;NI?r<oQ<¾6?é¦Þ=ö#7ö#7a2Õ<>ß@?hE?âv@?¦Ð#?àLÜ>~\>?"æ99à©Ï9]+e>1â9$9+B?ÞÞ=p97p97a2Õ<¥î¸>:>Cn7?ú30?²>?ºØ+?q?;Ë$@;v-L?ík¶<Nw<1<?ß=éN7éN7a2Õ<q>93>7<?a£>^{q>Dá,?¡tg;;@vI?LQ<ËÕ;e??®#ß=cd7cd7a2Õ<Íc¥>Gä^>òô=?ß?Ã>He1?IW<©Ä<&øJ?¯³È<þ9<
Ô@?¾%ß=Üy7Üy7a2Õ<Ö>Xd>È
9?Ñã>¿ª>êÇ*? ¡7}¸8'ð
>ç9-+¦9×{è>\ß=V7V7a2Õ<|f?01¤>f³b?	¹O?#¨ö>ZW?
9#Ù­95ÈO>VÒ::HA?tß=Ï¤7Ï¤7a2Õ<Â4D>>åþ3?!=»>Ç>ß)?{0c<	%<ûF?ðW<-#<Â3? Úß=Iº7Iº7a2Õ<>ÄVM>Gä4?±¥>â!z>)?·$=eoÍ<L?]z<×O<Xk4?Láß=ÃÏ7ÃÏ7a2Õ<äZÊ>À>F?L½ï>ûþ«>5j2?(å½9`"Û9×Ý>#nÀ;ï;;k@?þà=<å7<å7a2Õ<EÉÇ>Õ >E?=?@???ÄÜ,?+)=Ó<P"M?û¯á<¿¦<Á??Oà=¶ú7¶ú7a2Õ<@ô?È>=?øAM?Ø»>?±ä´;Òa4;Þ\?Ì<17<ü¥?,Oà=/7/7a2Õ<0	?óü6>¸³¿?¦;?ªµ¨>Y?rïÅ;1;$?HÊ¶<ZÅ!<¡?1Và=©%7©%7a2Õ<Ëï>2>;ÚI?¸¨?ÂDM?&l/?Th³8l»§9æè>¸:^·:=5?ià=";7";7a2Õ<Ndâ>¼ü>sO?)ï>p³>Àè*?þ@8`9©>ñX99ù¨Ç>;|à=P7P7a2Õ<×ª¿>¸Õ>äl>?ÔÅ>õ>+?æ0=Béä<ÕE?[¿<C+p<øK?#à=f7f7a2Õ<¬¡¤=*q=Ð.?ê'ó;Æ;³Å?'p¹4ª8Kk¿Tü@7ü9ç==·à={7{7a2Õ<'Ô>
>ruB? Ìb?2\'?ju-?cà<,"²;ÕA?¿-Ð<À<êÚB?%à=	7	7a2Õ<÷>çÆ@>kñI?NÝS?­u?3/?¯89aN>Ì å9£m:À&ß>¤à=¦7¦7a2Õ<>¥)P>^8?7¹?Òæë>F)+?Oª;ØD;p·J?`<â_<ch5?Ñà=ü»7ü»7a2Õ<:ø³>qÞU>9lW?rµ?L}°>?? ®.¸ÝG#9´ï¾¹Ì#;>Ï:~J?á=uÑ7uÑ7a2Õ<2@)=>Äð<õ3?éÜc;+;Åõ)?ÙN¹e580`À,Í%¹úÐ9O!¿·1á=ïæ7ïæ7a2Õ<­§>¿o>âÝ2?¤Þ?>O>@T%?Rí¦:qU:ý5H?ª`9<é<r11?É>á=hü7hü7a2Õ<èî>wh>ô3ê?ån?î¥ý>XÖ?E==÷?ÍùF=±ù<4?ý>á=â7â7a2Õ<
¢?Q"ä>i¶?Í¯@ò÷?ÇMµ?>Ûö>?üÓ>ew=I?8?á=\'7\'7a2Õ<'è±?DMÞ>àÌ?½a³@ûô÷?P3¹?î­Ö>¹;>}ÿÒ?:H>Ò7=¨Ã?5Má=Õ<7Õ<7a2Õ<hÜ0=Èãÿ<éï0?q<¼;sªx;¸ÉA?Ãâ¸ªÑ9\Z¾ÜU¸^~-8óÇ¿Bá=OR7OR7a2Õ<î¿>Aä|>JB?
?~ä>¶*/?÷Ñ<4<ÙP?«<÷a[<æ6H?¢á=Èg7Èg7a2Õ<	/=Uý<Ì1?Wã==³b=´*?fÞ7)È9°Õ<´:Â±:O	?¿á=B}7B}7a2Õ<ï>-KY>í<?Ó|?øyÐ>§2?èÞ=z¯<ñ^R?ü³=§q¸<Þ¼=?r"â=»7»7a2Õ<Ém>¯#>0:?¨@2?Òä?;°+?;J+=*-Ù< éI?*|×< Ù<ÆÓ;?²mâ=5¨75¨7a2Õ<ÿ¬s>\->}¬3?/«>_e>*?èûô:\V²:ÅÕ/?"#ú;A=µ;»¨0?¯nâ=®½7®½7a2Õ<Æµ>ätl>"ÌD?¦?OQÅ>Û;?Z{¸Ôé®9(Ä·½¯·:jïw:.©=?hâ=(Ó7(Ó7a2Õ<Ö#=â{ó<ë+?^n®;X;ËÔ?è}¹LÏR9å*¿	E¯¸î9Êª¾4¸â=¢è7¢è7a2Õ<a>î»=yå1?£Ô>IPÍ=C`$?Êú9Ñdï9?«?x<È8<àö+?Í¸â=þ7þ7a2Õ<ó?xNÒ>h
??ª+S?Ì?Ïa8?VR=¡²<H²Q?²àF<Ñ\ú;[K?¯æâ=77a2Õ<­×>Æ1E>Úò2?!ð>]S¶>»Ø(?ö<ÁÁ<#H?¤Êð<g¤<ÕÞ;?çøâ=)7)7a2Õ<èþ|>s'>>1A?ÐH?òÚ>Üâ0?¥¢	=³G¨<aQ?GÙ<ªÛ'<U¨M?n	ã=>7>7a2Õ<éð>íð[>ÍÕ7?_ø>Z+¸>,?¿þ6;²î:BD?îÅ!=@ÙÜ<;?Gã=T7T7a2Õ<ó|=¾»0=?á6?M
ï;÷>´;³Â)?EE¸¹U9?<²¿¼t9(=9|¬%?ÅWã={i7{i7a2Õ<G+\>r>Ro@?ó¼¬>câ>h;*?Ó½;);eÿI?³§<	©/<=D?Yyã=ô~7ô~7a2Õ<n>ônZ>ûú0?Kd>®0>d%?À:àX:?<?ß®<5¡A<Ç,?Z¾ã=n7n7a2Õ<"[>E?>ºB?¿?í@?Nð.?ZW;Û1;iM?Êç<S¿<<G?e¿ã=è©7è©7a2Õ<m²>;ÝZ>Û³P?`Ç?Ì3?DD?é</'<<µâG?a<Jß<oR?¢vä=a¿7a¿7a2Õ<5¤;=
=`j-?ª;u]o;Ù?»×°¹þy9éÛ¥¿|¸ÆÈ8Ôý¾ä=ÛÔ7ÛÔ7a2Õ<«Ö­>Ò'w>24?³>0k>[}(?7Ö';,Ïø:÷¯,?üI<Q.^<+0?(ä=Tê7Tê7a2Õ<å}>=/>ÚÎ8?»?^u×>Û&-?¦p;B;/OG?ïþ¤<ù]<æI>?Èä=Îÿ7Îÿ7a2Õ<¨ø>Ò>¸`?5Â?å?>ðX?6Â8ä<9(é->²K¬<sGD<"¸`?ÞÏä=G7G7a2Õ<nð'?uU­>Vx?>U+@Ã¿ä?q¾??Ð`Ð9pû|9*ÝR?v
;É@©:<lU?²Ûä=Á*7Á*7a2Õ<)K><Û
>ðG7?{c>±|l>ßJ)?2«:Çk:(X?ï¹< <<O8?Qâä=:@7:@7a2Õ<¥
>ÒBÊ=xÄ.?°<æÏ<$ö?ýË¹(9':¿·Ò8°ú¸9Û
Ç=ôä=´U7´U7a2Õ<hÎÆ>0s>öP?2G4?ò0?]4?Ì¦·ÀK8ÖU¾x<ò9ß¿9YÐ!?Æ	å=.k7.k7a2Õ<ñ'?¨¬Ô>'J?ã©ý>²>ªÒ5?3jï¸ê<9m¾dç:¹:3êF?A*å=§7§7a2Õ<Ç]>J>E48?Ö&?îû>)?Üÿ<åÿ§<åðB?"¡<¡fI<ºB?·-å=!7!7a2Õ<g0È>½¦u>_P?®M?@)Ã>»º6?ú¹ÿg9¬I£¾­5¼9}¹96?å=«7«7a2Õ<M±Û<4<tá2?j
;^ª`;g/?ï)F¹*
a84já¿h¯P6ü329å<T5æ=Á7Á7a2Õ<Â\>³¥>þ8?cå>tV>"B)?a;D³ ;Ä¬3?À<O<Ìg8?qNæ=Ö7Ö7a2Õ<>ÖÂ<ä6<#h)?·kp;áî9;§%?¦0¹Ez9âÚ³¾ÛòJ9¿â/9æ±?Xoæ=ì7ì7a2Õ<ov>0>f3?ÿÞ¤>°Ýt>%^,?26¦<ËQ<ÞzK?qÃ}<ä/<u«8?Íæ=77a2Õ<{¹?=¦º>[M?Êl?tåE?Æ1?ô¸9æ9g>æP:±¿¸9a¬Q?æ=ú7ú7a2Õ<×©?Êl´>¯ÅU?ÚÔ?/?[=?ôæ9Ü³9ÿû#?]º:r:YD?ÿæ=t,7t,7a2Õ<ù >
¯b>ßB5?ÕÐ>4â\>ëÊ.?3Ä
=Ó	·<ÅFF?Ùª^<<
<?Ù¨æ=íA7íA7a2Õ<s=üe=H.?½M=¬&=s?ÚNñ¸xPµ8YZ*¿ëÚ9P··9,>?²¸æ=gW7gW7a2Õ<¹­<#<qq&?¤çT=·T$=ÄÕ%?g°º·èUä8ÈNÑ½òi!¹2W¡8à¿øÉæ=àl7àl7a2Õ<Û¿>ÛÝ>1õ??0?Qß>µ%?57í8+=Q¹:Á:]Þ?zýæ=Z7Z7a2Õ<·á>5=Ö=??fÔ®>ÉÚ>Ôí.?sh;ZC;T?²å<o\B<ÀF?	ç=Ó7Ó7a2Õ<p³>Ñok>.=C?P?Zã>+?7Y ;	øM;RLG?Ëh<ÃX<¬ê8?Òç=M­7M­7a2Õ<²î=úW­=@Ã/?I<¥i<Ó-?&¹d}Þ·s2@9ÛuT9ê¡>ç=ÇÂ7ÇÂ7a2Õ<fÇª>ar>Q`4?µ?¹WÁ>;4?\¼ :H	:TÞ?pN1<Êïé;[B?,¸ç=@Ø7@Ø7a2Õ</f?Þ;°>ÆMP?åÙ×>®>º2-?x´e¸~ð84u¾%:h0:ò] ?æÒç=ºí7ºí7a2Õ<»Ï>w/>iZ?4ÿì>Qð>{ÊC? R;:ù:'?ÖÈ:êår:mcS?2ìç=3737a2Õ<êÝ?ù>&ê{?ËÔ8?iªÜ>rmV?BãÙ¸¥9ïÊX¾¢çµ:§X®:?ýè=­7­7a2Õ<g\>ñL>=?ÖB§?	cq?c1?Û=yè=}>N?È+=jOÍ<2V?ïpè=&.7&.7a2Õ<òèB>W#>^8?»Ä?­»B?X+1?=«ô#=÷¬O?N²<õWh<Z±D?ìè= C7 C7a2Õ<6\/>`õ=I07?ã0µ>¢>w½)?¸$ñ:Â«:Sµ3?b§<«'c<R<?Gè=Y7Y7a2Õ<è¬> Z<>Îz<?oÕ¥>.²|>(?V(E;½¶
;2?¸¡ <Äc<Ë4?Gªè=n7n7a2Õ<¾ñ?Èí>Ãw?ëa??9ÐÖ>¡d?¨	¹°D¨9B?Q¾æJ:H:tÏ^?a·è=
7
7a2Õ<¡A>í§>Å??»?àRà>kC/?icË;9;áuI?m)=úà<+ì@?_Çè=77a2Õ<í=)P½<hW.?xB;>q.;;²?üí¸¼ßü8¹íð¾êh¹ß9N<_¾r÷è=¯7¯7a2Õ<ð?¼l>¡_T??.~&?±ýD?ª=8O³<Éç`?vû<<â­X?¼é=yÄ7yÄ7a2Õ<«C6=¤A	=ÿø)?®t;ûG;ÐH?ÊË¹â9>!d¿ê(J9pà9c¶>«	é=óÙ7óÙ7a2Õ<ÿS>v3>n>?yÎ>b>tp(?0%¸Ó9º3¾ïÛË9´þû9aÏ>Té=lï7lï7a2Õ<
Ùæ<Ñ&«<1¥,?ðÔ`;%88;ñ7?÷¹Zp+9Îc¿C©.¸º4`9ímÇ½£>é=æ7æ7a2Õ<·§µ>äêl>XID?ö¹>c
>-®-?W@¸2lù8è/¾¯:¾%:B?§@é=_7_7a2Õ<À×?Á¦>ièS?J?A?³C4?êX=å³	=$ÜH?'ö<Zü<PG?$Dé=Ù/7Ù/7a2Õ<ÒÐr?H	?eêa?^,@Wl½?JjT?8!?>9Ùº=Ïî?GC?=Ñ»<â?+Sé=SE7SE7a2Õ<H?Å>ý¾??Â>w¨>bÃ/?¢P7\øO9¸i0=Cñw<Â¶"<­C?bé=ÌZ7ÌZ7a2Õ<?J >d÷R?P1?Á
þ>Ü«2?<C/:Sì:B¨?Ý:`dâ9U¤3?÷cé=Fp7Fp7a2Õ<]?Mì>-N?¨ïú>Iv>W3v?ÀÎ,¹Ä
9[Í¿ÑÓ9³19Ðã3?¶mé=¿7¿7a2Õ<ýc,>¬5í=Ý:?Þ>ÚU¤>Ný,?A68/9É±>V:I/:¥hÆ>¯§é=9797a2Õ<Ñ>u|>:Ü1?É*>ëI>5Ö'?ß¤Á;¨²|;ª,D?~÷¼<*<Yó2?ë°é=²°7²°7a2Õ<ÖS>_D>-9?7ê>ëå®>5T+?w28qhz9q
¶=½ú<Ä«<<µ:?¿é=,Æ7,Æ7a2Õ<->²D>[é??1û>¹?¾>äï(?Ix¸8é¿5d:¶9î:?EÃé=¥Û7¥Û7a2Õ<;í<jv¨<4?Rg;,m;ó?Ü¤5¹¤W9X¶×¾ÒÙ±¶&ï8~o¾¼éé=ñ7ñ7a2Õ<bÅy>°0>\ñ4?6>ÚC\>a'?âz;á6$;=C?{à<y_<«4?ðé=77a2Õ<D/	?F§>3Q? @@.Ë?0_J?Q=ð&0=
ÐZ?ºª=û¬<éKl?@ýé=77a2Õ<«|ª>ûg>Ú<?6?gj»>80?z¸p³å7¾¦¿MÒ:Ä2°:Æ?ê=1717a2Õ<Ý=¬ü =x!0?bt=ð,ü<vß!?V9Ù79cÍD?}9<-1<Ýì-?îkê=G7G7a2Õ<#¼<<&-?2ò:ª8Ó:?ónF¹Ý©×8k¿'åï8¨ß9ÉÜÈ>nyê=\7\7a2Õ<o¾Ö>Ýfv>à_?ÜF;?Dõ>Ø:C?¸µÖ8^h>9AV>æo<Ø;qÔS?ê±ê=øq7øq7a2Õ<ÅM>æk>Ýµ5?ë>wÆ¸>9#?/ù;ë";·K?Õ¸W:Qr:Q7?*¾ê=r7r7a2Õ<`P>d>´r7?L`?«ç>NÛ,?Øñ=c²®<z6G?!ÉÄ<kÐ<G<<?ÏØê=ë7ë7a2Õ<è]â>9e>ùì_?AÕÆ?ý{?ÿI?vêÛ9bþ¥9)?2ß;Îua;\P}?Åë=e²7e²7a2Õ< ;µ>öx>[:?Ú>LM>V-?°=¹~wé8cÿO¿°Ù9_Â9-D?®;ë=ßÇ7ßÇ7a2Õ<è2>ïó=áÿ;?iÜ>sï¥>s*?C
;Î±:K?×'ç<òó¡<Ð±6?Në=XÝ7XÝ7a2Õ<ÿN>¦5>®z<?´G%?ºÖõ>,?SòL;a;ä6<?#³<¼ªl<¼4B?Që=Òò7Òò7a2Õ</@è<­<¢Ö+?;\4r;,þ?¼¹«»t9j+¾Å"09;ú9Ãt­> ë=K7K7a2Õ<þ>ÏF­>,¥;?0Ó>fy>*?»ç¤:Ú:¾_?v¤<¾(U<SS=?¸ë=Å7Å7a2Õ<Eùn>=>±G?³ø>ã©¶>&F.?F,·X}9g`®¼ÿ9 
¡9iK?¥Áë=>37>37a2Õ<Ãû>;¦>QB?¹Z?®!?®-?¤9¶Ù^9%s<?|;4	;;5,?Üë=¸H7¸H7a2Õ<
ò?Í,µ>ùA?ÇÀe?»!?ï6?¹ãÍ8+cÒ8ëú>´¤Í:ëW:ÕM?Ýë=1^71^7a2Õ<OÄ>PøC>MÎ;?=îí>*°>à,?ä=¹3±<£QD?S<V<XC=?0ì=«s7«s7a2Õ<2®>³Oc>±ûC?¯´>ä>BÚ+?x¸ðá9ÌÁ½?÷ô9&àì9(_?)Sì=%7%7a2Õ<?®\ö>EÔ?M@åÁq?ë?¢l;Ä	;ÕÛ[?XMg<Xù<½D?ØTì=77a2Õ<>@>p5H?é¾>Ü>y0?ü¸÷ç9µË¾¶úó9öêÞ9õ?¦ì=´7´7a2Õ<ÖÎG>k>+1?ÙP>ß>°C(?wDE:Ý¨#:ùH?9Ö<Fó½;ã­1?Hì=É7É7a2Õ<O]>_¿>öç??Ã?{PÎ>ÿÆ-?~=ê¢=e÷P?ß·Ý<ð<
$=?S¢ì=ß7ß7a2Õ<>&Ë>f«>wiK?øª0?1?	/?yx;O6Z;ºé9?:<ßF<iC?KÐì=ô7ô7a2Õ<I4=<=×/?1·2;ÏÌ;Û»?¸ÍH¹&7	9LQ;¿1 «8½õ8j²>Ûì=þ	7þ	7a2Õ<Y?^ò­>?-V?
µ?Ôi?ß7F?¾x9Àh9'ßø>#;\qÐ:ðJH?í=x7x7a2Õ<~.?ÉiÇ>`?íØI?RL?¤a@?ècj9ZóÁ9K°>ÊE;Ëü:LH?ã^í=ñ47ñ47a2Õ< =ïÕ<c@1?Å;ÈD;ä?$¹t9'°«¾dñ¸-eA9¾c`í=kJ7kJ7ù~ê<ºÛ>>¾>?ùx¤>ñ1{>^'?àd¹ò {9Pé¾uô89a>µqí=ä_7ä_7ù~ê<sÌ=¾V=¬/?d½w;È>;6&?nÈ·ý¨8dG¾pÂiµ-¯ 96ººßwí=^u7^u7ù~ê<«P?Rö?]p?|lÐ?>ªx?^V?cÀ::!¾9ÿ 8?ò©=Ä5<Ò8r?,í=×7×7ù~ê<u+?ëÃ>
;a?ùP?R:?Ã3?s¼59"6¿9kPs>.¾e:­õü9h?Îí=Q 7Q 7ù~ê<?>áL>ÞÑ<?ñ.è>ßª>½.?ðì,=´Û<r~I?¥Æ<8<CÖ8?@í=Êµ7Êµ7ù~ê<½u?z?¾>òuJ?©êc?Ø?©7?ÅÈ:ãn:
E4?uÆ´<k<«wD?+¬í=DË7DË7ù~ê<`7=ÕÛ=ê,?ÍsÈ; $¡;o9?¹@z9¹1¾4¹ü-9ÝB¾ïí=¾à7¾à7ù~ê<¢]°>=ñd>ª5E?1i?£:%?¨¦4?§NÕ<À¦}<EHW?£ì<Z<òF?4Xî=7ö77ö7ù~ê<c4?W>È?¾?Cº?k¹?QÍ;ÀKé:5?võ<OzY<?Hdî=±7±7ù~ê<æfd>j>èD?Zk-?Îû>³Ö0?÷#2<:á;rzJ?ÚøÄ<¹</«B?ceî=*!7*!7ù~ê<y6¸<Øñ<[}(?Dñé: ùå:5?¦¹Q9ÕÅ¿D°¸¤Q9C5¾Iî=¤67¤67ù~ê<Sò·>
°q>ðÖB?eu?2?kª/?Øp9(£93z¼>ñF6;_ö:à =?¨î=L7L7ù~ê<!3S?Éý>~3U?¨ãÕ??..I?[a²9 i 9RV?ì;éG°:_+D?·î=a7a7ù~ê<>3>È4>	>?
D?áÙ>4?	è<hi< R?ß<»<BG?Åî=w7w7ù~ê<î]$>Äêî=0?/<4W<G!?ÎH¹Gfx9óÎ¾Æ®8¹C9úÞ'>½Îî=77ù~ê<)¹Ú<<¬ã2?¡eZ;dÃE;ÞZ
?øËL¹üdØ8Gr¿þPä·*97X½ûî=¢7¢7ù~ê<«>¥ðk>«9?"øå>iª>Ü¥,?.</Ý;I?féº<«û|<$=?qï=}·7}·7ù~ê<iÜý>=vª>Þ>?Ã'L?±?4?+s=!W=«I?Wt=5y¬<¯D?Wzï=÷Ì7÷Ì7ù~ê<Í¹>p>±E?Î	,?9ø>1?ÄIÝ<­<HÊJ?R¨<sT[<Û¯D?éï=pâ7pâ7ù~ê<+^?oÇú>Ëb?ÿð>í.6>c¸Y?è¾¹ü&9Ù_Å¾¥·9Eõ»9ÂaÂ>ïºï=ê÷7ê÷7ù~ê<v,a>«>ÖK??D§ú>{³¹>2Å,?JË;ò©: X?«o<´² <gÓ>?ßÆï=c
7c
7ù~ê<ª>ðûT>üL?¹e@fÞÊ?ýó4?¼í9ÐÙ9ZÐA?GÈ<7;µ·[?0ð=Ý"7Ý"7ù~ê<_9?ÞM»>(AX?S¨?j?Á¸7?_¡ò9Ï¶9ªf?y¨;/À[;DD?ªð=V87V87ù~ê<£¨>|A]>ãC?M¤>´Ùh>g4?Ïýù;Ç;$ÚI?B»=^©<°aE?^Óð=ÐM7ÐM7ù~ê<?
=ÇµÐ<Í-?,;ð;Î?v4¹q(R9$JÛ¾Ñ^É¸r9W·¿¾AÖð=Jc7Jc7ù~ê<s${?7?5ýt?¶dÿ?&	?Np?Ô9ÅAò9k>ÉÀ;D;­{?óð=Ãx7Ãx7ù~ê<,D?~¼><'?bBN?Oì×>åt?ø5¿8+(9ð>^"9hE9¸R>öð==7=7ù~ê<Z>>²6?×}±>¤>Ëx)?è&=§üÐ<îL?}i²<%(m<t@?&üð=¶£7¶£7ù~ê<2±>ßóm>Û??ú?êì½>æµ.?`;!å';ãÒd? <¤1<¿>C?²"ñ=0¹70¹7ù~ê<a=Úß<Uî-?dd3<G<ª?Ã¹gÀ9î
¿Ê
¹ Û8Ü¿$¿)@ñ=©Î7©Î7ù~ê<6=é=I.?6}¥;ïd;`]9?Øõ¸d¹s9Lñ¾{úÄ8Tö
9pµ>Fñ=#ä7#ä7ù~ê<æ¶>C¨0>+R@?B8?e3¼>hÅ/?é,î;æ×;mU? +Ö<j£<îÙ>?Ì¦ñ=ù7ù7ù~ê<qØ>jL>­cV?´@êp¾?wB?û^:X:cí6?0ÎQ<»(<Q?Ðñ=77ù~ê<éu>Ï8@>Æ¼5?@µÕ>< >
Ö*?á¼<ùEu<Ð;D?eé<»J<q+7?ZÝñ=$7$7ù~ê<¨}<?vËß>W?Å$@íâÃ?0VW?·¹Ø9­9Ó? ç.;ÛË:¤[?øñ=	:7	:7ù~ê<ý5O>vû>H!<?µ>t>\Þ(?$n?;;5>?}¹1<OÞû;Ò£4?ëò=O7O7ù~ê<G\>8C>N=?Æí?C[É>úæ1?Yö<d<#IP?|JÉ<âm<û©??ò=üd7üd7ù~ê<>`?z2Ô>D|?Ûâ?l?ùu?ÎY;Kßù:í%_?a¬ù<YÍZ<M?Þò=vz7vz7ù~ê<fú¼>!9>6ñ6?)Ê>{µ>$+?¾ØÖ;;ærF?ZÂü<	°<VÀ7?[ò=ï7ï7ù~ê<¿aè<O$ª<ñÒ.?5¡;g;n¢
?âãY¹?µ9ÞÂ¾C-8axU9ÈÏ=eò=i¥7i¥7ù~ê<¥£>R\>º^>?Y¥?Xq? ¢/?|=UI¼<Ü!P?î
=Y®<þK?Klò=ãº7ãº7ù~ê<¶×>>xP?r¢>Afe>ÒH5?ü4¸ÚcR9>¾*ã¬90ÏO9ÌúT?Ú{ò=\Ð7\Ð7ù~ê<lt
?~>ì¾x?³pó>Jª>û6?¬|¸ì:I9º¸ ¾·9 È«9Uà>0ò=Öå7Öå7ù~ê<èªÜ>é>@¤E?é$?Kë>Ä2?
R;àt1;ÆKZ?ûÃ<ôU<C?Kò=Oû7Oû7ù~ê<TÂ>tÌw>ÂH?º$?vdÀ>>~2?e¼;À3;jG?:ì
=áo·<RF?[¡ò=É7É7ù~ê<æ¦>E_Z>jKC?-T?µÇ>×-?óþ	=ýÞ¬<¶ZL?'®<ÂÇg<9Ò@?"§ò=B&7B&7ù~ê<m¶?»!\>ê££?Æ??ûë>?s
¹<¢u<,£(?Ôð#=·<à?>§ò=¼;7¼;7ù~ê<oÛ
?# @>ñ½?£j~?ë>º?cÔî<<"hV?ò8$=»ú<Ë?«²ò=5Q75Q7ù~ê<tD><Ð=BB?üÕ)?î5þ>+?PÖ<<ßrN?N	Î<ò<æ@?g´ò=¯f7¯f7ù~ê<üX>ó±=öd>?¼w<Îº4<t/?RC¹Å¢9Me¾Ò¤8ìÉe9¸F7>ÅÉò=)|7)|7ù~ê<W>ôÕ=Ð0?Ó<Öíg<j¯(?.c2¹ú	9&¿ïÜA¶Gï|9c6Ä»FÏò=¢7¢7ù~ê<´>öÃ]>On1?¯,×>ïÕ¢>V$)?|9Þ±9¶>¾Ã»< Ô<B3?÷Ýò=§7§7ù~ê<¸Á<¸<¡-?qõo;¿V;+?£É¸­9xG¾ü-9Ó90+?8ëò=¼7¼7ù~ê<qæ%?>å?Ye?ÃFí>ë¡w?V$=7Æjþ8Q>=<[ó9;X9Óp?½Zó=Ò7Ò7ù~ê<¶(?Ó{²>TT?¼½á?{ù?\õA?Ô4®9÷ä9³"Ã>@¬;oO;ÄzT?^ó=ç7ç7ù~ê<8Û>¥ô>íDC?Ìñ<?Ü?Ð8?uÜ·ÌÊL9Ê½¤n:×#>:s¦ ?gÕó=ý7ý7ù~ê<kÔ>3ýV>:9?-B?Ü­	?²à4?(=7Ù<³F?W,<¨5<Ñ}>?ô={7{7ù~ê<iÏ¤=&
n=Í>1?În;¶F/;e.?{,W¹ÕÏ¤8ý§¿.ÄÊ¸=9(D¹¾ªô=õ'7õ'7ù~ê<Ä[Ý<(2¤<º,?9~;íC;s¥&?_¹ÿ
8,¯IÀëú¦¸`
9É¾>2ô=o=7o=7ù~ê<"¨>ç±d>7<?y?Hþà>;Ë*?¡`¸|}9]ÐÃ½Å×:Ôä9#?C3ô=èR7èR7ù~ê<Óå=÷¡<=5\4?
¿;ö;§ù ?¹B7$êÁè 82-9\æ>4ô=bh7bh7ù~ê<r;?Ý¿¬>qâI? ¨:?À²?s68?c P;Û;D?cíg<É~<g¥J?,Aô=Û}7Û}7ù~ê<}=ÍîÆ<ãB+?
|=UÜ<\+?tª:7ÿÝï8q8G=¾ý<ËÂ;]Ç.?kBô=U7U7ù~ê<ãC>ÛÖM>A?È¦õ>UÑ´>Bå-?rÉ:=ï<æH?	:¶<Ípo<IÔB?\Äô=Î¨7Î¨7ù~ê<®Ø>
;>8?®>D>(Y+?[Õ:ûq:W\b?£§{<6P/<½7?fÕô=H¾7H¾7ù~ê<8&0?Ô#±>}~?¼}?R¶
?Ð.e?(6EÌ^9l<V:-ÚA:J<?:Ûô=ÁÓ7ÁÓ7ù~ê<¹V?rµ>$üL?gÎ<?ã?4?ó<òÅ<L?ÄC¾<¥bz<ÿB?kñô=;é7;é7ù~ê<W¦>PAc>ð«;? ýÆ>>>'?LU;dð;¢8?©==<¥è<º3?¨òô=µþ7µþ7ù~ê<òË§>îëf>:?}¨>:¸y>#Ý,?ú=e´<I¶J?C<÷W<<ñ9?"óô=.7.7ù~ê<1Êw>÷Ò>9a?â.D?$Ï?ª;?kºH91a9
0ä>Z£:4Q:À@?_õ=¨)7¨)7ù~ê<
¦¢>-d>å-6?­ÊÃ>¤>Õ(?>=ç¦<fO?à·~<­c1<yÌ7?ÅYõ=!?7!?7ù~ê<äã>	LW>âû6?b+÷>(Â´>	/?*5:m4æ9èvI?e*´<`¤q<æÞ>?§õ=T7T7ù~ê<ä?|¦>ð_?Ç²@ã©?¿0j?7Z:Ñî:º°m?þ`¯;î;;æn?ö=j7j7ù~ê<^ù¥>/¨d>JÒ9?]h??P?*¼3?Þ=]Ö==Ê G?KÝ<¹°<f:?uö=77ù~ê<Ê×l>Þ¶#>ó,9?¿q¤>Üeu>+?#;¼þè:m·#?I9<4<i>6?_ö=77ù~ê<Î!t>F>X#E?K©ô>æË¶>ÛQ+?´V8X¡9Æºý=c¥¡9x@g9óñ2?Á9ö=ª7ª7ù~ê<ÖíC?KXÜ> ¢c?	ª?È0?½Sv?o`Ô=Tg=ºj?§ç.=H3ª<Á?a>ö=û¿7û¿7ù~ê<=â>AÍ=©:?¸Û>é¨>ûÐ&?¥í.¹þßO8m×¿5;h;Æó*?$|ö=tÕ7tÕ7ù~ê<·§Ý>,ò>¨A?Ðfo?ï
+?(3?<ÿÞÅ;O#K?
Í<<<®:?y¬ö=îê7îê7ù~ê<kPv?Ô"?? A?©u?"(?És:?H´9Æ­9ðX>²å!;?¹:_`?µb÷=g7g7ù~ê<sB+?{ôÞ>¤D?@ð>2¬>Ã2?2Y8d9ñÕË= »9´æ²9O4?d÷=á7á7ù~ê<n==Va=/?l¶;#¥;ðj(?ë«Ù¸Ôê8»
î¾:V99¥°>Sf÷=Z+7Z+7ù~ê<.G=¼V=5/?û
û;ÚÅ;ñj"?Ë,¹à9«'¿&O+9Åù9Ëj§>©x÷=Ô@7Ô@7ù~ê<í©?¦*Ã>q<?±¯>ðÃ~>vb0?\9Ñ!¥9ª>½'s:	S:W{?ç÷=NV7NV7ù~ê<y>´mD>#4?!m?rÌ>®D(?Çª;Ðj;0:?öòX<?J<4U.?Ó¯÷=Çk7Çk7ù~ê<%>jO>;??`¥?íWË>ÏÎ/?æÖÑ<×,<z³F?U<Þ04<4C?bþ÷=A7A7ù~ê<>f>i>¹ÜF?a?
Ì>jä3?',·~kc94Â¼_É1:3ÇÏ9F[?5ø=º7º7ù~ê<ÙÀ=xJß<.!/?Õ|B;X2;a?*_º¸¦ã9`-¾FûÆ¸Koe9P^¾»*ø=4¬74¬7ù~ê<¢>%EW>¯@?Ê?qþÏ>¬/?q<h?<$ÃA?^Í<Är<Ã*;?ÕRø=­Á7­Á7ù~ê<¬Rp=·ã1=ì,?ÞÍ"<<¹?2O¸Ê?c99é½|N·qU9o¼Ìmø='×7'×7ù~ê<4>ã3>·=?4K?.LÛ>î4?©üP:¦::ú¹?3Ñ;ÅÍÞ:.4?ªø= ì7 ì7ù~ê<¬è=uJ¦=3?°3<e¢<ÔÚ?}ÛÃ¸ª8ÖÖ#¿¼-¹&-9Ë±ê¾Áø=77ù~ê<o7?¤þÞ>R?Xþ>N§>¢;B?çå±7ê¢9^=ö¼9÷?9G×>öåø=77ù~ê<R>y9>Ôë7?}ËÈ>Ën>I¹)?ét<ãÖ4<#¾P?mL¦<m<73?iúø=
-7
-7ù~ê<w?ñî>eX?ñy?iº:?8??Ê;8×©9!É=[ó:ªÎ:X?ù=B7B7ù~ê<Ï2\>&þ>|3?ÍÝ>B¢©>o]'?Ã
(=Ó<<fK?^<J<<Tù6?lNù=X7X7ù~ê<ï²>²³r>²G<?(ý>mð¹>²E.?U=»=TJ?J=à´<îÃ??æqù=zm7zm7ù~ê< Ð>¬->\®6?½ÐÉ>Â@>³w'?cí9iM:ÇÓì>1Ü.<Áç;)MA?Úù=ó7ó7ù~ê<Ï?$	>Ä¿W?IðT?þ%?z=?äÂø¸ðÇ¦9îê>¾pºW9þ±9¥">ÿù=m7m7ù~ê<öÞÕ>\>¸DU?ûÏ²>W>õ0?"Ò7ÀÈ%9.9¢=¶l;,×/;@O,?¯ù=æ­7æ­7ù~ê</3>tµK>Mü8?úòÒ>>V()?B2$=FÄÖ<w¸C?æÛ©<³~j<¹o9?mÒù=`Ã7`Ã7ù~ê<?!ø·>rB;?7;?ßHÖ>Ó².?+ï8Bw~9@¹=á!:Ú
:¤ñ?2ú=ÚØ7ÚØ7ù~ê<Z?ýNµ>WtY?PK??à>Éh?µØZ49÷I»|:Á:Ç]?ìÍú=Sî7Sî7ù~ê<·_ì<_.<f>?hÞ;þi;=9?¥0i¹2¯·8v¢¿
¸ñ{×8ø§¾ïõú=Í7Í7ù~ê<­Á>JC>UC?º>no>ß2?Ü¸WM
98¾ÿ:[¾
:ó>û=F7F7ù~ê<L>Þ=ÔÐ3?`KÇ>»>
+?Òác<dg<%>?¥´<¯	|<|7?û=À.7À.7ù~ê<(å=^Ç<¡/?s#+;y%;a?¡	0¹Ùñ9fú¦¾Ä6Á·9]
9Ã½²½?û=9D79D7ù~ê<Ã>µSE>xÒ3?õ>jg>Ì!?¤-;' û:Í¨0?é?v<>;/<Là3?<û=³Y7³Y7ù~ê<V=Â«d=o©+?¾;q};°¹?Ø9¹êý8)Ö¿Z79W<ª^û=,o7,o7ù~ê<Ò>¥¤P>,Å3?§?eÌ>r:#?c;C8»:]N?&;sjC;e3E?tû=¦7¦7ù~ê<f@»>Üf>ÃíO?C>X>äá,?R×¹i9­¾Ì9?b9F,?çû= 7 7ù~ê<l>å%>o6?©>á>¸@ª>X)?)=0¤Ý<ÇÎC?·* </\<8:?ñû=¯7¯7ù~ê<Ù5µ>}Òw>¦0;?îü$?ýiô>Ï,?ôZ=Ð<x£A?¥ü=©¼¹<	n;?'û=Å7Å7ù~ê<""?|>êþ?Ó;@Ï/º?ñú?å:Úî9Õ\
?tX;¤\è:yn?¢û=Ú7Ú7ù~ê<È¬?¬íÑ>0???ìÙ?Kâ?ÝA?wE=½Åê<¸QW?©Z1=ÿÕ<ë)T?Æû=ð7ð7ù~ê<.«>	o>ÉO7?²Aÿ>¯ãº>Ó.?¨=ÇÁ<faF?Gâ¤<þ	`<êg<?ü=77ù~ê<PÿZ?Ð?*Z?Áú?	q?N?X+90d¦9>88;Vù:¡ÿ<?4ü=ù7ù7ù~ê<â&æ>´ñ>/N?nÙ?v-?´??½	Þ;Öb~;]r_?Ù=B¿<M?^ü=r07r07ù~ê<T Å>u>³}N?Eº?1R?Õr<?¤f<ÔÜ!<&V?õ<r<+°S?\jü=ìE7ìE7ù~ê<¤=×<W*?q";¶I;ÕÕ?¹ý9!Ú¿ydÈ8×ä®9e©>poü=f[7f[7ù~ê<Ìb>Á>G88?°?È> B)?ídå9[æ
:ìÎ>µ¾@<Zq<7?Ø¢ü=ßp7ßp7ù~ê<?¬Â¬>CN??Èa?Wpà>pÏ-?(#=óÕÍ<ëëJ?©ó<ïÅN<ZA?-Îü=Y7Y7ù~ê<
%u>"ù$>,4>?st>m5>|6,?0;d4;us=?AW<s4<Ff@?Vòü=Ò7Ò7ù~ê<Î¶>eu>6d>?ú2¾?Rj?#ã/?ÄÓ<¹3<ÞL?Äù=ä¥<wH?ý=L±7L±7ù~ê<á=L­<ùX?[0Ò<ã<sòH?8H=
FÙ<²Ol?O<´<ÖE?oý=ÅÆ7ÅÆ7ù~ê<>w>ÙU/>S;?Z>;¿X>
*?­¿;/fw;pWF?]¿<ç<¤~3?Iý=?Ü7?Ü7ù~ê< m> $>G9?GÄ´>eL>ÉÂ)?}+<øi¼;ï*A?®O²<q<=?Vý=¹ñ7¹ñ7ù~ê<9=eCÑ<Sk<?è =o=yW,?ú¹ý+9|OÞ¾í;ÁIÖ:Ü=?é~ý=2727ù~ê<ª«F?þÅ>^³?>f@ÖÕ½???í>ØßX=æ?d~=i-Ì<ùz?ý=¬7¬7ù~ê<¯±>'×b>×H?EµU?lq?±E2?ð;VE;gL?ÄÞ<à<J?Õý=%27%27ù~ê<L&Ì<s0< ³+?j;¢kk;{½%?þÐG¸¹9C?¾56; ¸;Å#?Gíý=G7G7ù~ê<Ðú>àz¤>îC?>ç>¿õ©>-'.?ø=G¾<@1K?<¶0<È²C?Æþ=]7]7ù~ê<;?»£¬>5½F?`9?[?J4?Àf(´hØN9kÐ¹ñî:t:e«&?z'þ=r7r7ù~ê<8Ú>>¸RO?{Í?g,?>½??<Î':Ñ:p¬?P,ö;ÌI£;úø@?Îuþ=77ù~ê<ºÈ>ÙP>¢<?ªf?¢ã)?(X-?!n=2¶¤<*I?dÿ<;0¬<®Ù=?kþ=77ù~ê<\=Ù=	Z?Gg>K{>îD?6ÁH; å:¦g`?9þQ; §;I?Gþ=ÿ²7ÿ²7ù~ê<\´>Ï]>³×O?ý?§«ß>¨*?Nÿ7áý9\÷=bu: 2:±y0?Àþ=xÈ7xÈ7~û<Ñ=è;=;.?Î[;n8;|?\¹f¼9ÖQ;¿¼q5¶¨¹39l9¼3Ñþ=òÝ7òÝ7~û<¸ë>ÊàØ= ¯5?¦m?W
/?xÅ-?Ê¶s=;G=wK?x÷´<@q<y@?ÂÔþ=kó7kó7~û<RÉ=	M=#0?»B>e>Ä¨?}|§9Þ6Û9uÃ>þüC<©¢
<É1?$ÿ=å7å7~û<]õ¼>dë>=?mT?£´?\2?E£8ã¥À8µöØ>hÌ:ð;:p7.?@Lÿ=^7^7~û<Ã*>#ê=?:?ò[?¬I?#p3?Í^Ý<=<¾ûP?ø¢¾<}¾x<2D?f[ÿ=Ø37Ø37~û<á?¬>¤.b?Ìº?g?PQN?_59¥9ø> ¬:Ýµa:oÊC?
>QI7QI7~û<Ô¦>$öD>]B?Öð*?ôËþ>¿+?¢ù<%( <ÎG?ÿs<ÄûV<,¯<?S>Ë^7Ë^7~û<¢ð~>²H#> ÙG?{?#Ý>04?MÆ·<¡j<*ùH?N·<°iq<¿B?ö!>Et7Et7~û<ÀX>»¢
>	¢t?h>	@E7«?4M?¿ÉÈ99eËA?39´:%'6:ÎI}?øQ>¾7¾7~û<_>âB>Ý??òà>ò¤>oó.?P¥<öM<ÅyM?^ÌÖ<Êô<oS@?ÿ`>8787~û<ÿÂë<çñ¬<ð}.?´©;X;E_)?á'¹`´9ý¾°®é¸W'9v²¾«k>±´7±´7~û<ÛÚ[>­>:7?¹Ü×>Íj>í/?S;KÀ-;¬\?ÜÅs<Õ§)<Të7?5>+Ê7+Ê7~û<|=XD9=ä).?Jª;7Ú;®?jÓ¹TÁ8ÕÒ¿E{7+T9ßY=³>¤ß7¤ß7~û<¿À=Îû½<×.?<2þ<þ¿<á)?>98õ9³y=²|;óÁÕ:Ó6:?µ>õ7õ7~û<^±6>A#>T5?Y¡>Lçq>¢À*?o;É½Ê:v
9?ÙýÑ<<¾?=?¹>
7
7~û<{>ÖGM>¹6?»Å>ÊÛ>§ã(?#É=£Ï<z¥=?¾<9<ÿï9?º> 7 7~û<à%>¹M>äi@?Ï& >0=u>Ò-'?vá<WÝ<K?òÊ<$<¼g>?*Ë>5757~û<äÇÉ<é<ùI,?J	Ï=î¬ =Åî$?¨Ä½8·7i9]NP>Øx9+ØÙ9½
>H>K7K7~û<9r>Õ¥>R2G?H)Ã><Ø>8á.?sÓµ;Þh;$H?Q<;ND<7@?ù	>~`7~`7~û<éÂË>º>vJ?<Áð>2¿±>¦_-?Õ8d¦9¬¿>A£»9ÙN±9u?-%>÷u7÷u7~û<Å¨©>Ö¿n>øê5?t/¸>öÖ>y1?6ù<<HP?;F;ÁU+;¼P?O2>q7q7~û<pIm=.Ù*=¡Æ1?§D=í=&?FC9x9q¯><jã;z,?ç7>ê 7ê 7~û<õòb>çÙ>â8?$ð?Á Ð>F2?ExL=1ò<M;X?'ù<b<³H?·G>d¶7d¶7~û<Î@^?U%ü>¦a?â?ïG?MI=?dg9 m<90? 
;.D:» o?mY>ÝË7ÝË7~û< ==ÏÆ<Ê,)?£	C;¥L;[ë#?~t¸
ÀÄ8ªÈ¾#ç-9 B9'Åä>ùY>Wá7Wá7~û<}\ç>çú>wS?\þ6?5å>TzL?öÆØ84e9r>ê;{¯À:ÍQ?"[>Ñö7Ñö7~û<ú0>A54>*^:?Æ;?}hÁ>/?F#=@¥Ê<"CN?0½<Ö¼x<&¶B?/k>J7J7~û</î¢>ÎÙ`>i9?î¥?øÔÖ>ó],?â;¤*;ÌD?f"S<@<ØE?Os>Ä!7Ä!7~û<Öæ<F¥<Ú2?>0;kâê:tn?)ic¹
÷9KëZ¿À­7hò[9J=¢>=77=77~û<^Ò>.uÎ=³_-?­ì=	¿=ñ1?¤¤9²H©9úø>ýï<%^Ü;ÜW/?%>·L7·L7~û<÷N=;>=Ìk.?³ö;èà·;»+?ë¸î]±8Î*¿(¢¢¸ÈÖN9ªII¾kÅ>0b70b7~û<©ÿ>èj­>)´<?0î>å¬²>¢*?!%¹¢9cl¿»ì"; WÚ:G??ÒØ>ªw7ªw7~û<áîl>/ñ%>WÂ6?j¶á>¦í§>},?"+=~õ·<ØE?vlo<")<´4?~ä>$7$7~û<Õ¯Û>Ñf>OÅ>?Ý	N?Q*?B /?û°ç;c;7I?)5¡<*ÌY<ì{=?j>¢7¢7~û<ÊÀ<2!<|^1?1a[;ðG;#¬?¦¸¢96¾
¾
WÀ89½ç >
>¸7¸7~û<}·d>Z >Õ6?b~å>_¾­>q)?94=èâ<L?Ò<<PbH<·5?ª)>Í7Í7~û<6îv=å¹2=¸Ø0?»A<yeë;Y%?(d¸~{$81¿½5¸Wf9/¿É½>>
ã7
ã7~û<¼º>&O>F:?EØð>Â³>r+?¶û"<3Ì;SL?´=ùÖÎ<iI??_>ø7ø7~û<ÿû=[ÑÕ<Ñ\8?DÀ¿;r;4i*?Ó=¸¶T½8øP¾9£b·å9ÿâ¼h>ý
 7ý
 7~û<2ã<^N¨<eÉ,?'Ð:'DÎ:!n?b¸2j9Ê3÷½î<98Ú|9WM0>h>v# 7v# 7~û<´À>7Ü>Ý§9?ÇWì>¯>PO,?«Ô§;µT;×üI?Äê¸<Ó5<#8?É>ð8 7ð8 7~û<ó;w>Ä)>?!;?¦Õ>op>
4?\Ð:5g:¶ -?×AÀ<<<89?H>jN 7jN 7~û<ô¾>át>ìíG?ô4ì>¢Ô¬>ãï.?~ù8Ð9EÑ>CÝ9÷Ø®9Ñú!?_«>ãc 7ãc 7~û<5>Æ,F>â8?c÷>R;·>Ñ,?>^
=¬<æSM?¶<ez<í:?µ>]y 7]y 7~û<Í©Ã>¢St>÷M?÷Ï+?ôzô>tè3?´=¼¨<9ÑG?0@Ã<´Â<@?)µ>Ö 7Ö 7~û<í¾=A×ì<_Î?S=ãÄ<×A±?£ò·;1´9;E}?ÐÜ
;cþ:¿?Ý>P¤ 7P¤ 7~û<´=î3=2-?yÉ¯;è&;$?"C³¸Ül9»¾¤z58ÊI9+mæ=é>É¹ 7É¹ 7~û<<l=>LVù=|B?eY7?0?å.?GÐ"=·Í<³J?	
â<E<Ù÷7?Õë>CÏ 7CÏ 7~û<SA>JÖ>@?Ya6?K@?8,?6X;¯k;kÃJ?õYà<÷ò<"F?Q>¼ä 7¼ä 7~û<±ßÙ>	/>L@7?âd¹>Z>_)?©fE;;®g<?<¼R±;þp<?,7>6ú 76ú 7~û<yN9?Ô>e£_?Uí"?ÜÏ>²¨H?|è¸­À9£¾f­:::­!.?áI>°¡7°¡7~û<ò?Æ>«B?4Þ|? ½)?°>?þ^9~!9£SC?ý";^#¶:Oe?R>)%¡7)%¡7~û<\_>w>2£7?x>nÙI>VÏ&?k\ß:w
:ÐÀ3?8¾<(F<7?_W>£:¡7£:¡7~û<Ã>È2>U7?ÀãÍ>>ý9'?|s;³4ê:¬ê)?;Ó°<ýQx<3K6?Ga>P¡7P¡7~û<7L>ùÍG>¹q;?¤Ãy?MS:?¡+?Õ'=ýÕ<þ½H?ñü©<újf<hÜ<?úx>e¡7e¡7~û<
È¨>¶%]>aC?Ûù>Ý¹>Å+?ùÜ-=¡Ô<SQ?ÓÊ <òU<Û5A?Ì³>{¡7{¡7~û<à>N©Ê=À9?P?2&Ë>âu&?Ò¯æ¸ûC 9`>¸¾9â¼9ÖAµ9¼b?ã>¡7¡7~û<I;u>]_*>Â=8??Õ>ªU-?á?<Ã¹ô;¸H?¾B<~LZ<f?7?ã>¦¡7¦¡7~û<+=gØ<aµ-?Ù<¾ßm<Ä]?A9ê<¹9üÁ>Ð;f<Ú/<{d(?>|»¡7|»¡7~û<an6=eÙ=K*-?d[ç;Í¾;5?Æ1¹{Í8Óìª¿ì±)8pÔT9¢Ì=ç>öÐ¡7öÐ¡7~û<ø& >nÒ=ÕB?ÌE?P?;.?*¦Ï<¨ç|<¹0R?ÈL¤<o´i<Uù3?Î>oæ¡7oæ¡7~û<£&d>ù>Êç>?vÈ?bÞ>ÐÜ-?½;¨q0;*eM?yyÉ<p<¶s=?w%>éû¡7éû¡7~û<ÄÌó>>7f?þ4)?xê>;9?ÂµÑ¸fiå8Ðê¾vÝ:¥ï9ö?æJ>b¢7b¢7~û<Û_X>í©>yÓ7?$Ëû>º¼>	Æ*?©Kõ<uÛ<¬Q?-®µ<Òu<k=?tK>Ü&¢7Ü&¢7~û<Á©Ð>¼P>¬;?xtp?E 1?F-?hJ¶7Û9«~*=d ®<¬c<¼oD?o\>U<¢7U<¢7~û<séO>àß
>§¡??;?»Ó>,?L9V(79ýOº>Ó# ;Ýð:À*?9f>ÏQ¢7ÏQ¢7~û<©7=îN==¥48?I<njè;|%,?ÀÇ¸îÄá8=â¾HýG¹ÈjZ8Ãfê¿Þ>Hg¢7Hg¢7~û<ðÔÁ>dËh>E'U?£«Ã?Êe?z7Z?¤Ä<-Å;³E?	ê<©/p<-iy? >Â|¢7Â|¢7~û<=s>{Ô=ñj6?áe*?M=?Ã(?$Ï¿<üäw<±F?Å¿Ç<ÉÎ<þà6?ß¼><¢7<¢7~û<¡.>¨'ö=K5?ìæ¸>k(>¶|&?M¼0;bî:©
>?Á<ÃØ8<¸34?vç>µ§¢7µ§¢7~û<ÒÂÂ>EÅ>WÃ;?ìû>õèº>,?S¥-; £ã:
HC?U<°W<úp<?aê>/½¢7/½¢7~û<?x0©>S?E@?ëÈÿ>£B@?D/8g9¬7Â=æ§)99U>j
>¨Ò¢7¨Ò¢7~û<`=>;>dQ:?±%Ø>Ø >0,?mE2¸!9ü¾²W×9.^u9s¬`?1+>"è¢7"è¢7~û<Â¨9>þ=;?8Ý>&À>Î@1?yF=¯ï<ïT?¸<2mT<-Þ<?+>ý¢7ý¢7~û<x8Î=H=2?$6<ZÉÌ;`F ?·ù!¹hà9f¾Z¿Q7h9,@=õ,>£7£7~û<ö£>V¬->ù¯q?Lj?ú*? èb?4ßùr9Eé#:ËÕ<Ëu<¥b^?ue>(£7(£7~û<NmÒ>ËZ>õ1?6æ>'¯>Áw(?¹)=:HÙ<¼G?è[<£E<73?¢>>£7>£7~û<'=£óñ<È0?XH;i;¶*?6û«¸«>39L u¾ÁJ»8qÎ8A@è>R>S£7S£7~û<Å¾>n|B>$0?HfJ>ê=>ãö'?éå;=ñ<~G?rJ=°¿Ñ<Á>?tÝ>ûh£7ûh£7~û<
>=>¬Â7?
Éû>Ã]¾>%L)?³æ	= ¬<Î>M?W'<×4<®Z=?Í>u~£7u~£7~û<øßi>¶Ö>Âw<?Ó²ê>'î¬>D¸-?©=e(Ê<ÖêH?¿Ñ<ëú<«8?Ì>î£7î£7~û<öï><M>øA?LÒ¿>~>t2?z|~8Ç 9#Ê=Ï
·9-ãí9úÄ>Q#>h©£7h©£7~û< ô>®¥>Íè<?0)?½Õ?Ì(?ii$=<Ò<µãG?T
¬<h¤j</³;?@4>á¾£7á¾£7~û<âd¯>ä_>ÖH?S?õâ?	p.?x10=óÍ<[?Wê<ç<70L?<R>[Ô£7[Ô£7~û<×Ý>HËH>tX@?¸î>.)¯>r.?´¾< ¾l<¯zM?É"­<Ic<ZC?KT>Õé£7Õé£7~û<§Ú>¿>Q1?¸þ>öÝ¾>mÒ*?ÀÆÍ<÷<#5B?Þ<5,4<<É<?¿o>Nÿ£7Nÿ£7~û<S>Ë;6> ä9?V<?`?S-?${5=
°å<]EJ?øX
=yÂ<	
:?q>È¤7È¤7~û<?t>WO>Fw=?z>r`[>RÃ)?þã8¸9ñz0¾ßµÝ:~W:àH:?{>A*¤7A*¤7~û<Ç­'>Ýò= ¿0?Ñ2E<><,?Î;N¹i¥97Å·¾OúÎ¸eQ9}¾>»?¤7»?¤7~û<CL·>(Gl>F?¶U?úÁ>ü¿8?Ý=÷½<¾2N?TØ<èÂ<4H??>4U¤74U¤7~û<÷!>eP>Jm8?ì63?Þé?'?à:uÏ£:æn/?;Æ<ó®<B?Ê¼>®j¤7®j¤7~û<ÊkB=$g='V,?U;7ø:;lÒ?·[F¹y9PáË¾¬¯Ü8H¡9&Ê.>á>'¤7'¤7~û<§ß>:h>æ@?Äóà>;¦>î6-?@~T¸Ä¸~9<Õ½J1:iç;:ñ>>ø>¡¤7¡¤7~û<f±>>'w>¿7?Kç>ü±>Nü&?¼»<~[q<ÃG?]¤Í<ê<6?bù>«¤7«¤7~û<·>þI>óáB?I X?F°?a°1?ªÏ;:å!;ÅmP?øç¤;Yè];¿=>?Âû>À¤7À¤7~û<j·>øn>á(D?Ô$?½ð>G/?U%÷<;h¤<§j@?ï+¾< <IÝ>?W>Ö¤7Ö¤7~û<OQ>:>Ë;?&ç>Ç
©>NN/?GM;ðâ;ÀH?T¬©<Eae<5]=?>ë¤7ë¤7~û<oR>Í¬>¹y;?'Õ>Ãü>+?ð:¸Ä`:¿2?rw<(µ:<çâ2?>¥7¥7~û<ÒÈ?rÒ>NJ<?¬©H?¨0?6`3?4;HÅ:hK&?á"¦:b:¹Û!?='>z¥7z¥7~û<jÖ<B<PA4?NDÑ;(7´;Q¢?*¹:9ê¾F·
Ô8XA¦½Ý,>ô+¥7ô+¥7~û<â½=Á°[=>S-?É"<õÝ;ä)?õ³p¸x>:9m%¾ôvÀ¸HE9Ü¿y¾/>mA¥7mA¥7~û<G[=\=õG1?9£<¸pÇ;ÛÑ,?>,¹¹¹ÞG8å,mÀ´'9`9R>4T>çV¥7çV¥7~û< M9>Jú==?WkË>¯A>¤¤9?övÅ85KÉ9Y!û=W¢<¨ñW<wÈ@?L{>al¥7al¥7~û<VT?íI£>vvO?4¹?îX¾>Ø3?|¦7\^
9\=i9¡Ô9!Ç>{>Ú¥7Ú¥7~û<ãé<æ§<N2?¶¦);5;ú?$?Ù9+¹Çh9ÆN¼¾ÚüQ8G9>ÿ>'>T¥7T¥7~û<vì>a<O>Ý`??Zó!?¥é>Õ1?R-=KÄÙ<zöK?1ùÌ<Ú<|E?¶>Í¬¥7Í¬¥7~û<¨ö>Á¼F>q»:?ðK(?×î>õ4?`l=e&=.wK?´Ïá<¥<ñèE?½>GÂ¥7GÂ¥7~û<Ï3 >Ñ*V>~??pð>¨
²>ÑÛ,?h[;#ã;¸V?ÞsZ<<ò_C?ÀÉ>À×¥7À×¥7~û<%Ð<ÃÈ<ð ,?MU­;;"¸(?bµ¸Çr9a¾ÜO¹¸9·}óÑ@©å>:í¥7:í¥7~û<}>x>hÕT?¯Ð¯?{ n?<?R><êä/<"Äg?º=¡^¡<,g]?
÷>³¦7³¦7~û<K£>ª­\>n=?úã³>ªº>GÌ.?¨µ;2{l;s¦D?²<ìG<Ø;?¿÷>-¦7-¦7~û<w.?­Æ>úø`?¦Ô?-º}?ÿU?9M=Lú<î¹Q?1ø<È÷<¹m?}>§-¦7§-¦7~û<%à=W¦=£Ã,?6 ;2w;Õr?A¹9à×¿¹¦¸&=p9·©1¾ð> C¦7 C¦7~û<ï¶>°1|>U²9?­?ÛCÉ>*?n¤â;­;ýYC?uT¥<0;`<ïÀ<?Æ">X¦7X¦7~û<à¯Â<h»<³`-? C;ÍE:;m?É¼¹]^9HK3¿Yu¹r÷9ÝF¿ E>n¦7n¦7~û<º¹>>Áü>é3?.ë[<ôb'<Ò+(?m?¸¾´9áÐó½ý8ìç8K\q>4G>¦7¦7~û<èRÛ>ýÇ>«ÖH?$X??á1?Ö$<Í]$<ÞU?wY=¸<ÈR?oG>¦7¦7~û<`F?mÈ>7A?C­>?Á1?U43?PÛ9UA¡9)DÙ>ÿ;2G;°ÜG?wT>®¦7®¦7~û<_¤>ÆÞa>A}:?z°Î>Ì¹>QÎ(?¦(·;ú|;Û:?3G;­K
;AÏ4?ùa>úÃ¦7úÃ¦7~û<¢)W=¤&=0@/?82;â,D;¥5?F»8¸®ó8d¾ûØ3¹~ôv9Foº¾oh>sÙ¦7sÙ¦7~û<6,>%gû=`%/? <öÙØ;T(?°A¸û=9³ì#¾}§¹J,ß8î%¿>íî¦7íî¦7~û<¸Ý=qé<:í*?ÄKÆ;s;RG#?çO¸îc89YR¾c¯8òÕY9&­=H>f§7f§7~û<aî>5Ñ>PJ?&E?^<?v;9?-=_A·<©9W?Dþ;Ð­¢;ÜLH?G¤>à§7à§7~û<òA>:-1>Û??¿ô?v¯?6ÃG?Oá×:Îùt:Pa?[ê:¼]:ñ~?ï¥>Y/§7Y/§7~û<û=.Sº<42?[
Ú;ø¥;ô)?w¹Êï9%»÷¾cÅ¸Ð9Ôº¾ë§>ÓD§7ÓD§7~û<{Ä8>ü½ô=@DA?oá>)§>ÖY,? rA¸*ÀP8À;í¾¶
>:§o-:bA?Ã>LZ§7LZ§7~û<~2>Ý&ð=E>?cX¬>J>¯*?"§P<R¯<&II?§L<8l<×Õ7?ñÄ>Æo§7Æo§7~û<òs>ÆëZ>ó6?rý>À½>ö÷*?é¼Ã<öA{<°nG?e"=æÞ<:Y:?Ï>@§7@§7~û<¯û>êê¥>u*B?	ý%?²õ>¬-?7óX= =+@K?6Z<æJ<LLD?Ô>¹§7¹§7~û<Ù>Z R>{{2?>G?:Ó>H×3?Ãá!<1Ö;Ú&A?{'·<\u<i??è>3°§73°§7~û<®Û>ð:Ð=ý2?¡ >TËþ=Ø ?M<T2Ò;ñªA?ªY<°Î"<+?ú>¬Å§7¬Å§7~û<¬|ë>vg>1R?×?2|>?ÊG=?==&=:«W?÷{£<SH< 5Q?w	>&Û§7&Û§7?=º³0?øÇ>â¾b?xò½?b.Q?vh?48^9ýÉ9(Û>.::Ç*?«+	>ð§7ð§7?=o>
V%>]ÓE?ËEô>MÒ¸>j,)?ýN<&ñ°;_QB?ê<6]<	W5?
_	>¨7¨7?="ý=V¯=8Ë8?¼òK<NÚ<Ê©:?;¹dcZ9TWÛ¾<ý8"9D½=³w	>¨7¨7?=«>9G[>TH?(7\?)Î?6?>­¸;v_^;{T?Àõï<Èá<:J?	>1¨71¨7?=ì<Â«<ºU0?på;hÏ;Ý
?®%"¸¡¦8/y¾&ÿ8Ý¥9|.E>öª	>F¨7F¨7?=l)?>Úì>`y9?õ?tn¾>FÅ,?J<kñ)<@ÌK?sË;ò;B?¼«	>ÿ[¨7ÿ[¨7?=½Úë>a>ÀH?ó<?¢»>¡ö.?Ä;ê²5;]F?¥Cí;@+;ý:A?Z·	>yq¨7yq¨7?=uâ>{>FH?ôÞ?¦O?]Ö3?°»='»¨<¢æJ?(	N=·¼=Ý0H?|¿	>ò¨7ò¨7?=ÚF>ètO>B?B¢ê>¸#¬>=x.?IH8Êj9å0Ú=°5é9®rà9)ÿ?ûÆ	>l¨7l¨7?=²Ò<j-<²h*?%
<ºâ;E^?ú÷à¸î9@9tÍ¾k/Õ8ö9r	«>zÎ	>å±¨7å±¨7?=Äì>LD>d:?Îæ¡>In>ð-?1<¨¥<<û+M?z¥°<Ûös<n\9?'Ø	>_Ç¨7_Ç¨7?=°>y>º®4??%>"W>}?#?î:;é­ï:¨G?Ä/ª<K0p<Éc5?[Ú	>ØÜ¨7ØÜ¨7?=åf¥>&#Y>RC?Óa-?èí>Z1;?N;G7%;S?/<"Å;¸îc?Ëâ	>Rò¨7Rò¨7?=~U?°á­>d?G?¼<?Æñ?Ñ/?#8é°8ýÃm>
Õ9*Ö9úË4?ã	>Ì©7Ì©7?=°>Ö+n>Æ3=?¨2,?Q,û>Ï/?qø<;\¡<ßE?à÷<8¥<¯<@?ú	>E©7E©7?=Ë'}?é >wè?¬?¢.ö> ë²?Ä]¸;;k;¥H?Xu¥<þ I<fR?ªú	>¿2©7¿2©7?=?ñàç>Ñ?x?yþ>_d?¸ÝP;ý¼%;ÈN!?¹<ÛÒ»;à,2?Úý	>8H©78H©7?= {ø>Û/ª>Ôâ:?óÇÇ>HO>Ç.?Òá·/I^9	½v-:«Ú9ï/?
>²]©7²]©7?=&m=z´Ù< j4?×·;?";g$?F"E¹øÊt9»(Î¾Ñ
V¸29eêÕ½="
>+s©7+s©7?=ê	Ó>Fê>xÆL?
?µ[Æ>Ô2?ÌüÌ¸#Þ9D¾ÈÞ9òhÿ9DLß>F+
>¥©7¥©7?=&±<?È<¾a-?uÕ<Þh<s?Çk±8Ò{.9¡'>hõ·è¤~9/êv½/
>©7©7?=¬Ò<<ÿ?1?p-;å;s[?hy|¸P196¾¤d¹¸v99Nç¾X
>³©7³©7?=Ê>L[>·ì:?A«>$ig>øÈ'?Ã=;ª$í:¢L?Rb5<Kcü;âú7?¬r
>É©7É©7?=v¶Q>	>vC?_é>Ùþ®>ÇÔ*?q#¹°Ì8üÿ&¿õp9Æz99-¨%?Ì
>Þ©7Þ©7?=ä?O³>@Í7?i¿\?Ø!?.?Í¥;×W;¦D?n¾	=äâ°<ÐYG?e 
>ô©7ô©7?=|Ý>T>ô:?RD®>svx>«3?HnW7Qº9ó>=<vM98¹9¯>h¬
>~	ª7~	ª7?=ã*J=Æ=
=½0;?Ïzñ=áÓ¬=bØ2?=:Ã¢#:­0J?#k¦;\ën;ãP2?þ¬
>øª7øª7?=¯>ør>¾8?úÎ×>Ä¡>Â*?5Ñ;9Tã:^0?< R<FÂ6?¾
>q4ª7q4ª7?=à.=Ð%ô<Ò]7?^Ñ;÷«;?;¹½ÄV9Cß¾tÄ¹>C9AË¾ë×
>ëIª7ëIª7?=¶©>XW>I?<E?*U?a5??=JH5=°?U?@Þå<¸<FT? ÿ
>e_ª7e_ª7?=üèÁ>í[>ó<?^	/?áü>þ11?5ÃN=dH=¶L?´õ²<7Bo<^{??]ÿ
>Þtª7Þtª7?=Ö?I÷?H«?¶@½¸m?ý?Þ¯Ó;ºê;0ÛK?~=nSÈ<4íD?>Xª7Xª7?=Å°H=Ô
=Ö.6?õ+<jû;Á.?V¸+=9S¾xÂ¾·Qõ8ÉÇ½¼>Ñª7Ñª7?=!>£á=×W7?#?Ý>n*?4çê:[¯:aw+?q!=özÇ<;¯7?Q>Kµª7Kµª7?=íë¢>üw]>S<?0>?L¬?ñ1?½; 3;S(Q?£ÃÉ<Oå<Bs??%>ÄÊª7ÄÊª7?=?'õ¥>«5[?ÒÆÚ>ÿQ>»Í<?UFc¸Õ9ÉÄ½[Ã~9E69¥è2?é*>>àª7>àª7?=åü×=ì=T/?è$ä;¦µ³;"?ÙA¹Kö8|I¿ åà8 9
éN>Ìu>·õª7·õª7?=«?ù Ð>FU;?øh?î¥G?!z1?¶¯6ç®9Y¨<z;nÝ&;ÆÆ??
>1«71«7?=Aw>F©×=8?ÊÑ>r>Ò.?.Ç=¹E¤<FS?2[<5<¹@?<¤>« «7« «7?=_'>aæ6>½^A?»9?ú?ôy-?T;ìÖ7;©9?bÄ<H&Ä;wC?õ>$6«7$6«7?=LÍi>/!>Vª9?wAÛ>o¤>*?ÌÔ:I®:j-?<S<¯Ú
<4>?Ð>K«7K«7?=§ª=Q`=¨B?¶|<P<t£X?úé5¹ì7ÝEEÀþ7bÙt9½=
">a«7a«7?=ñq
?©G¹>ãI??m?58?Øå4?QI;V;®ùC?9:ý#:LÐ?»$>v«7v«7?=Ñèm>Âµ>OºH?_±,?3%ü>:U/?úI=lMû<§ÀM?HÚ<Ü½<	A?º]>
«7
«7?={Zû>%z¥>WmB?Q½2?aÆ?÷©1?#:¬<³UY<
ÞJ?[=«4Ë<-D?Ûd>¡«7¡«7?=d!Y=N=08?lG<+"<á/?AP
¹¸æ9Äè¾ìR:9x²9óì>n>ý¶«7ý¶«7?=Ìv?ìÂ>a«A?¤=n?ã(/?ä.?¿åm9Ó¢9ª»>î;U¬:MZ?u>wÌ«7wÌ«7?=L%+>"Ôå=w¢>?¦?Ð2Î>cX2?x©='Å</ßL?àð<$?<h>?5>ñá«7ñá«7?=;P>>
G>a,<?¿ª>w¸z>ÿW.?hu
;KÇ©:HLU?I¹¤<pà^<]4=?º>j÷«7j÷«7?=.Û>ûs>ÖB?2gZ?cO?ÄX6?´õ;;JGN?n;=Ñqð<¸G?£>ä¬7ä¬7?=;>Z>¬6?×N¿>qñ>O+?ý=~¹º<çG?/·<M"<HÎ2?¾³>]"¬7]"¬7?=ñÑä>EH>àÜF?ÕÔÏ>·í> 2?Ô×è;Ìo;­%J?=¶»<ìD~<Vý<?)È>×7¬7×7¬7?=³Ð7?¹ë> G?ÆûZ?¯¶?8,5?V=Àx=R?]®=ñª<3E?±ú>PM¬7PM¬7?=ÅU>ð­À=i½G?ü>¸>/?Ã8oÉb9qg­=rwF9SÏÌ9@x>Â
>Êb¬7Êb¬7?=nÀ·>É{>xÓ:?Ýù>h3º> ,+?u<}Ã;$*N?±¥Ò<$<ðÇA?&
>Cx¬7Cx¬7?=èå<â¦<k0?ª¦;ác;¨?ZJ¹Ìik99¿Û¾µÜ¶[9_¤¼l2
>½¬7½¬7?=aCc=N='=ºð-?L'=ñë<"?½ª=¹ÇÏ8¸¯i¿ÕZ`:&+:CÊ'?Ó2
>7£¬77£¬7?=/û>]Z>ø:?7"?eð>F¿,?l<ô<AR?x<Ü=<"^>?5
>°¸¬7°¸¬7?=ì/>X·Í=)à??FE9?
?ZØ+?ä<ÐöÏ;¨O>?CÝ<YÎ<ô
=?Ç5
>*Î¬7*Î¬7?=ù[>oG>Z7?5c>'I,>;Î(?ùî:w£:H:?(3Û;;ûâ4?T
>£ã¬7£ã¬7?=¸<mÖ<x./?øBÑ<A¥< "?O×¸o)9¨¢¾·<·;±¹7?Ð^
>ù¬7ù¬7?=½=
O=Ú.?öÁÞ:WÉ:\
?Û¸º¯9ê¡Æ½73e¹<¤9Û¡²¾Oa
>­7­7?=ºï>dY>mW<?Fôð<êº<O%?À)¹Ztã8/©¿÷ù·%: 9<°G½c
>$­7$­7?=iîÃ<»<0µ/?¶¶;ëÁ;?É¸Éµ9ì:¾«å9k¬8HHG?[o
>9­79­7?=´*>¸aæ=÷=?í´<
T<ç	%?~7ËE9Óü$=~þ86þ¬9áX<>
>O­7O­7?=IÚ>5>Á>?Ðö>ëXµ>þ-?	+;}þÙ:SÛH?Þý<`§<%B?ç
>}d­7}d­7?=Xè=}P­=ß+?õ;C|Ý;¨
??.¢¹¿8zÄÀ¢(¹ÙÒ49¾î¾N®
>öy­7öy­7?=ü¦Ô=;=#0?pÔ;M²«;r_?dH¹KB
9=	¿vT{¸é³8Û©³¾ù¿
>p­7p­7?=ç'
>¼ÞÄ=S7?cf>Ñ¤.>ÿÚ(?+9Í:£:@!?qkí;?;??WÂ
>é¤­7é¤­7?=2¸=ì<W,?
4;ÑÜ+;È?[Eµ¹×·Q9_F]¿èÞ6Ë79#ê;ÕÏ
>cº­7cº­7?=zê>r>
w?©ç<?Bö>Z`D?Æv3<ÁÆ;y÷g?×ÞJ<ø;ÛúP?Ü
>ÜÏ­7ÜÏ­7?=9Ê>ì:T>R»s?a?:G?Y7?R(·}9So¼bcó:v:
ÿ`?9à
>Vå­7Vå­7?=¨ST>¿->
I?¦
?=É>24?&=pµ<õj?<"YJ<B<I?Hî
>Ðú­7Ðú­7?=N>|?D>0?Ò>¯/G>r%?±;á;F¼;>QN?Þz<-o-<ã%9?ïî
>I®7I®7?=µïM>~>$³7?~Ë%?qgó>ç_.?¡&ú¸T9+ô¾¡{á9è:Úß>Q->Ã%®7Ã%®7?=Ts>Í(>79?~ò>Ù7³>n8-?;.Å/;dw=?G©<
p<J|4?E><;®7<;®7?=Ä%?)"Í>ÇÞN?fh?öE?Ø>?»p9k:9ú6%?BÓ;F7>;ÑÀU?L>¶P®7¶P®7?=ù09=s=1?5ÚÈ;n;#b2?tÌ¹CzN9æ¶¾Ñm·N9Z½/V>/f®7/f®7?=Eí>ÞÂh>F¦?Óó×?¬?å*U?
:+þ9R?öÜ;(Î®:<0g?SV>©{®7©{®7?=ZÖ=Ùp0=?¹¯>äîv=$Ú?'U½::ò
>?k¬*<Ëeý;#m,?a\>"®7"®7?=ñ¿ò>_>Î¡N?Ê`Æ?sy?Þ=>?Û<Ðd(<ó*a?,6<àzê;ÈäF?_>¦®7¦®7?=Hz?NE
?Ï°g?gã¤?ý3?*j?£);£Â:À_?r<ô$<Þ]U?Æ_>¼®7¼®7?=`£w=»¦8=©+?-§;;û ?(Ù¸b<9 É<¾\HF¹Õ¶9ùý¢¾q>Ñ®7Ñ®7?=;©>Óå´=&è8?i"|>½;>¸ç+?qáþ:lÝ·:Cp1?Ä
<K&N<Ã;?Ðq>	ç®7	ç®7?=6<¹>ÀZ{> ¨<?n$?6æ>Æ6?÷=c£<=P M?Dj<äJ<Ö5F?9u>ü®7ü®7?=jÜD=n	=[ñ.?¤Bµ;ì;HU"?Ä-¹ÓG9jÝ¿ª·Å9}þô¼Q>ü¯7ü¯7?=X*=bõý<·+?S7I=ÞI=¶"?,v±6¼9ü÷<(K:¥=A:>ÎA?Ü>u'¯7u'¯7?=Ý&?uÃ»>wb?¡[?ª?GTB?Ù8²Ät9'c>½E:àM:óª1?Ñ¬>ï<¯7ï<¯7?=T,ù>'%¨>¯®=?Ñ¤?gãÁ>É,+?¼Æ69{A9s¬ñ>àr=7á#9;ø=Á>hR¯7hR¯7?=+!=Yï<É;,?æÃ;q;?%Ár¹Ö^9¼úh¿D§8Ûâ¦9æJ>ò>âg¯7âg¯7?=½=²Ê<tT9?
¹;Á;<2?ÇT¸{Á9×çÆ½ 1A8h9o
">A>\}¯7\}¯7?=¼ÂÊ>.>H6?ofË>{Ì>0(?L;¶p¿:'¥G?¡X<ÿ/Z<ö:?S!>Õ¯7Õ¯7?=udm>X¾>n¡@?M×?IGØ>`º3?{¼::þ/.?Kj<Hÿ'<ÿ®C?´8>O¨¯7O¨¯7?=£»>ÈYx>çÜ@?°	?PÈ>ü×/?Þ<X<[mM?r<¬¶P<kä??bI>È½¯7È½¯7?=dWë>ñ>ÿ]?'8¬?H?ßÛ[?)ø¾9nW9NÃb?¢E;ÿÒ:(p?M>BÓ¯7BÓ¯7?=9¨é<v®<½G+?³;(ý2;@<?Ü.¹f8é Àá¸I9')¾^g>»è¯7»è¯7?=?X§>ó$t?Öh°>Ùc>ÙF?Ýçã8ØÕ¼9Ã{>rÚ¹9NvN9Drf?8k>5þ¯75þ¯7?=âü>²:>&
V?½¡°?Hp?a/<?hÊð<Ü_<#{U?¸wù<<Ö\?s>®°7®°7?=dá>>TA?É(6?Ít?é0?À;2*;ëëS?}c¯<s<#½8?
>()°7()°7?=í>¿­G>s7@?<×C?:&
?üs5?ël;°;kE?å<jÑ'<ñ\F?í±>¢>°7¢>°7?=1?IÐ­>ýX=?½å>cQ­>«)?bw';håå:F{:?ì.<Gÿæ;<nA?»>T°7T°7?=@ÿ>Å0N>y1?¨Ô>xd>â÷-?*î±<lb<,I?<<IIÃ;KÌ>?øÈ>i°7i°7?='r>b¸>lD?MîK?°c?-?>i=c¹¿<]G?¤þ<§<ÁC?âÒ>°7°7?=æ¬>Èi>_(=?ë?Ü4?gÏ6?üX:,?*:w"?Ñuå<KÜw<Öþl?ýÕ>°7°7?=û,?´Ô>aP?=¤]??"q3?sQÙ8b±9ÈÐ>¬$C;òp;0Û1?ïã>ª°7ª°7?=Í°>%ÿã=ìM3?	*<»Ìþ;Çi+?Ø8Þ9\>Äa8	Ó9ã°É=ê>{¿°7{¿°7?=Ùý=*jî<ÞÊ+?z6;&;?t=è7c±9ktã=#7jW9ÿÇÂ<»ò>ôÔ°7ôÔ°7?=>ºë?>ÆN?¶@?o?ä4?×L9EB9áö?pàÅ:í":u3?»÷>nê°7nê°7?=Zÿ?¢Í>lx>?ÑÎ¸?<?99?G=
ô<þP?'Ö<e³<µE?·ù>èÿ°7èÿ°7?=á#ª>6*f>Û<=?¨?´cÂ>Ý~2?ÿ²-=DyÒ<cES?íÅÐ<-Ä<JF?(>a±7a±7?=ðä>û8Þ=ï½4?:<*ÕÎ;à)?f¸+W9ú.¾µ8ÏÄ9N=m>Û*±7Û*±7?=·<	?[t¼>él:?2?½?/?×	|9P9 ú>:;	Ñæ:(ØN?{>T@±7T@±7?=/¸>w>Xó>?Zýb?g&?Q.?¹o=ÿÃ<&TL?ÁU¿<ã{<w"C?>ÎU±7ÎU±7?=ªM¾>ç8>>ø
?ËM?;¸?u1;?û4H=èoÛ<Ði?U¢(<ïÌ;*§R?u >Gk±7Gk±7?=a»>%	l>ô:K?{X?Ê?¬A?9±ä;ÿ;~ûS?P«<}1<æVX?T>Á±7Á±7?=ºç==B&
=³6,?yË;NL£;~?I[¹¼:G9
¿`ÉBµgg9y}×ºY>;±7;±7?=Bh=ÔÄ<ãÙ,?'q?;Ì!;÷±?kóf¹½	9 YF¿qp8÷#9ñ1f>Ä>´«±7´«±7?=«*>Âõî=6Ç6?É¹>T>à&?P\;³8;ÐP?òÚ<1Þ@<£N8?>.Á±7.Á±7?=Ï?Ú­> ÃS?dÅ:@ðæ?SO?ß=£=3H?á2=Pö±<s±`?¨>§Ö±7§Ö±7?=\=í>È>bÄ@?WE?(»?ù0?o;A;;oíJ?
Ì<\ÒK<ÑlB?ÏÁ>!ì±7!ì±7?=Üäx>Ù-*>4;?GN!?bî>äv-?|;é ;#íH?®ð<Ät¥<Ö1:?hË>²7²7?=#Þ>ryQ>½?xQ@?}à>ù?&Ð< ô@<µeM?_;=Å<|n?Ë>²7²7?=ÝûÁ>À>?,?ß¯>PA{?"|*=¿BÐ<Q?xÞ=+B<§(?Ï>,²7,²7?=O?z¯>ÔWd?8ç>4T>Åª9?L68
Ø<GM9®h9vªç>Ü>B²7B²7?=¸f£>ëòb>[Q8?íZ?=MÐ> ~,?9I*=C´Õ<ýK?wQ¶<u<ã>?á>W²7W²7?=z³´=®²==s*?
ê1<y<Ï*?ÊÈx¹fò¿8òæ¥¿Ø¾8( 9°E:>eã>úl²7úl²7?='¥¾<äÛ<¼/?ËÒ%=¥=7£?Y¸L÷Y9Ô©£½üh9ò9+FÝ>Ñæ>t²7t²7?=Ä>X'>ymd?FÍ?¹ý?4áC?Ièk9>`9æä>Oc¾;u;1F?¯ð>í²7í²7?={8>Ò%U>Ô99?äJÊ>öê>¢:(?i&¶<ÄÎi<npG?Êzã<ÂL<9?>g­²7g­²7?=&^f>ÇX>FJ@?ýïç>KÁ­>wÜ*?(µ;Md½:Ý§G?U Î<×<Gv:?àG>àÂ²7àÂ²7?=þ>y(6>ÜLF?¶ÕR?È?¶5?2]=ºµ<ýhR?ä/Ü<Pã<¿>E?ÝH>ZØ²7ZØ²7?=Ä­>¹G>Q4?þèà>Ùª>p(?¯8Ü::ÙÚS?I<ð´;©59?Y\>Óí²7Óí²7?=ç¹H> ø	>ê8:?£Ó>Ñ>@Û-?L<°Îó;"ÃV?z=<rÐ6<õú;?-h>M³7M³7?='¬e>øÚ>·A?pç)?¶ ü>s,?ªë<«
<¹OJ?ëÁá<+µ<Ûÿ;?o>Ç³7Ç³7?=cã>UT>E¥F?À~»>VQ>­2?FL¸¢á
9K8¾F7:?þ9¨8?1q>@.³7@.³7?=CÓ¹>h${>lk=?Ã>ì_>és+?	@:Àò:M¤/?A<'
3<iÐ8?3r>ºC³7ºC³7
=² >~0>	sE?Ö*E?6Ï?T4?¨8<Úè;<µK?pD=oùÄ<²@?Fx>3Y³73Y³7
=Ã>}C>B<?AP¼>ñ>+?¼;êã×:Æ0?ò¾<»<¼7?)|>­n³7­n³7
=.â>~¼>H?l¶?`H5?B8?}²<-úM<ñü]?Kj·</:f<òK?¨}>&³7&³7
=tÐ>V>ÞKF?¢?ÌS?îq2?Z4<Ç¨à;M?¤¥ä<><õE?Ñ> ³7 ³7
=M¢þ=en¸=÷¸0?ø<±Õê;?Dã7¡m9á t=¢ü8½¤9>E{>í³>¯³7¯³7
=ªñ>ä>ïÉE?-ÍÒ>>x¾*?Ï>{¸(!9*G¾ÞB;9¼°t9êÃ>Û¸>Ä³7Ä³7
=Hßü>Á">À®L?©¹
@â<»?ìÅA?ÏÒ9êX9ÅoM?|ù:¦¬:¸8?°ù>
Ú³7
Ú³7
=cþÎ=Y!=7o>?vãÜ>g>£>3-?Ç§8ÉA9µ½\>309zô9o÷ó>>ï³7ï³7
=ú´D=¤=\B(?¥Â*=@Æ=.`?Ò9Yú9Çw>]ÑX:ÎE:¹w?q>´7´7
=ohv>=1%>&î>?a'?þ>ËY(?À²=í^§<NÙD?&ú<;©<ÿ5=?ñ>y´7y´7
=&%>8>h:?v,%?¯ù>NÍ)?Q«<[bZ<H?Ã?<Ý©*<`@?1>ó/´7ó/´7
=@¢x>âø=¬?ÚB?
Î>ÓÆq?5D9ØC9ð>¥¿¼<FE<7ït?rS>lE´7lE´7
=5®{>1'>ÐJ@?£Í²>¾>÷¥0?ÝÑ¢¸['9¾T9¸'Ð9ç6,>x`>æZ´7æZ´7
=]P=!=»+?Ù¸<©¼Õ;Ä?pg¸°8 B¨¾ßZþ¸À9p~¾Ïg>_p´7_p´7
=­>ëCf>Õo@?õ¹>>â:2?§d8].9þÙ'>ú9rÊ9ÁÝ°>{>Ù´7Ù´7
=¡L>g>ÂÝ7?ø4ó>:²>Gg.?E÷¼:ÿ\:êäZ?^Ä*<\Eé;îg;?~>S´7S´7
=§ÛG>ªl
>Î8?ý³>½ÊP>¾-?3ø:æ­:Ò7?¶¥<ÿY<±Ç6?Ê>Ì°´7Ì°´7
=3XR>C>r¡:?q<ð¾M<©-?0`©¸¤°L9\ÕS¾5137ÿh×8õT=Ë>FÆ´7FÆ´7
=O>Á=k0?S<Oç;èË*?íB¹gm8
¶¿ªã¸7Y89Þ;=Ë>¿Û´7¿Û´7
=7'>V]>A7?A¦>RA~>e'?8(<ÆÐ;´N?i<"B¶;¼T>?)¬>9ñ´79ñ´7
=¡P{>Åí.>Îä7?M3>ç [>Ú¿%?Ù<U(-<¢FM?²ä<FÂ;ì8?µ>²µ7²µ7
=Ï?@ >døP?oAe?c£?óÑ7? 9¾h­9üÖ>t;;à¯:ðCR?¾>,µ7,µ7
=`K³>ìP>½±[?Ù¢?ñ_D??;?Å² :Y:CÏ?°þÛ;é!;³òH?~Ê>¦1µ7¦1µ7
=Áâ>¹Í;>-PL?jîì?4]?É??z==³V?½Òá<L<pèV?sÌ>Gµ7Gµ7
=Wº>E>@i7?ö½>Ój>jE)?%;ÏÇ:5DT?	;<ö#P<c7?EÍ>\µ7\µ7
=N>mÄ=I?§V?ê¡?!0?EJ®<c<D?§Ü<éÛ2<mI?>rµ7rµ7
=e½>ààC>VPF?úL?¿r?Áð1?M©¸JI9ñV¾èí:ü·:½%?(>µ7µ7
= £=ªq=(g-?¥n;ÈU;w?ÊX¹¸ND9¡9¿µm)8¯x­9£z=¢+>µ7µ7
=é<¿K±<¢(?{;æ§;yE?7,¹Úúð8U9¿Ö_Ð·÷­"9'ô£½¤,>²µ7²µ7
=ú¡>ác>©Ê5?m±>Ä>(?DA=gª<¡0H?ÒÎÑ<£<u6?)2>øÇµ7øÇµ7
=|ó=Ãí­=03?e­<ÖÞ;ôH-?ÊJ¥¸$DÐ8.-Ë¾èÍ8l9Ã?>
@>rÝµ7rÝµ7
=¢Á>É>OZ??úM??í2?¡Z9Þ¼9DÃ>|è?:++:ñ?¡N>ìòµ7ìòµ7
=	Ì>Ðý>=ß5?W	Õ>ku>C,?Dõ:æ]:ØnS?OÜ´;Ãn;hB?b>e¶7e¶7
=Àìä>O>ÿ+Z? º?_S2?¦;:?x¡r9F9DÊ?ú^z:ã::z+?g>ß¶7ß¶7
=ÐC?ãtß>"U`?pÐé?ÜE?l[U?´=:·ô#:9?¤Õ<èb<mýp?v>X3¶7X3¶7
=]â>n@>%Á<?ân?½y;?4y3?0ðÏ;M;épM?½Ò:Yt: +:?5w>ÒH¶7ÒH¶7
=|YM='ô=@»*?ÆË;D¨;2?f3¹%9~/¿­J9º9Q@?>K^¶7K^¶7
= Ï>	Ó>U4?`©ª>ò>%P$?*>;ga;'e-?k<M¥J<§2?TÛ>Ås¶7Ås¶7
=°ù>B>©WR?ÆúÓ>>Þq.?YgÒ8:9µÚC>ª \9P
9¶ÑF?:â>>¶7>¶7
=âïÔ>a>°>?")?Óë>p7?£ß
9õPÌ9Ä.>A¥:w:X?)ò>¸¶7¸¶7
=LÁ>õv>}`H? 8@?äb
?êÊ1?ÐTo=cs=[\N?Ö<G<9úF?ã>2´¶72´¶7
=6£?õë®>fY?oÒ)?»2Ý>iD?ãG=Gó<Q?%<?§;èm?(>«É¶7«É¶7
=Ìût>®f>9G?Ênl?-)?ã2?5=T!â<.öL?92Ï<<<~©I?,>%ß¶7%ß¶7
=¨Ë?s¶>í8?¦¯
?Ó>h+?ô÷;bV;ÒO?í2Õ<D½<¯¶8?7>ô¶7ô¶7
=ô?g´>«<?e1?]Ô>`Û,?pãø<;*¢<ÚsD?Öx<o><T+M?&I>
·7
·7
=@@Ê>^z>Y??^?¾üF?Sº0?Û|=ÖÚ=ªO?w±=²µ<::F?¤P>·7·7
=¥ä|>Î*> =?ÏÕ>Ð >Bo*?¦G
=|ÿ¬<èL?l.l<.(<QÁ3?Y>5·75·7
=V/>·2>x_G?"??x"R?z9?i3<¦Þ;¼ùM?á	=5¨<BCP?/c>J·7J·7
=#.>R0>_u>?S?$·Ñ>õ.?4Ù#=Î<jK?)h3<²ú;37?áe>þ_·7þ_·7
=é¼²>&¦x>§8?!øc?o¨$?]71?==æ{>=raL?d²×:z:¢R@?m>xu·7xu·7
=&Á>K¹>(6?Êá>F4¨>ÈI+?Ù0;=1;9Í/?ó/¤<­Gd<ã8?n>ñ·7ñ·7
=f>Ä>ù?AU?ÉÐ?êÈs?'P=ñ<q¡\?<' <gß{?>k ·7k ·7
=~ ê>µ]>IP?S }?½)?2??:ë:O]£:ú8?àGÿ<ª[<ÐU?W>äµ·7äµ·7
=$ß >C~í=\h-?A:<LZ$<?ýln¹tæ9ðFA¿Çzø¸NÒ9{±^¾>^Ë·7^Ë·7
=ö_v>V9-> 
6?gdÌ>üÓ>(Ò&?§Ió<¹-<n¢C?¸¼8<ßÊ<5½0?°>×à·7×à·7
=ä>>=D>¿2?¦,>×Â>C)?ÐÙ:¸²:à=:?!Ñ<e9]<®/?È>Qö·7Qö·7
=L«>:c>ósA?7	?¼ó¿>MÕ6?Afü<>x<îR?ÚÅ<Ë{<N(I?þÍ>Ê¸7Ê¸7
=Ùý=Æ:¶=O%2?Òüu>Å@>ï#?²§º:!Õ|:Sþ<?q<¹O<%0?RÖ>D!¸7D!¸7
=é/=õJ=u,?niT;bë-;PT?\¶¹ö¼19Sp¿Û¹Ði9µ
¾0Û>¾6¸7¾6¸7
=`æ3?Ëñ>3??Üëp?¡/?¶ 0?8±ÈH9~->!8;°Cò:)B?Oà>7L¸77L¸7
=Æ>D>òé=?ya*?oú>3u.?¦Ô<'¾<OjK?îO¥<Ë;_<°=?å>±a¸7±a¸7
=Ð|Ê>Þx>jJP?Ð
?ÍÊÂ>\B?ª90³9ÆR>ßñ:ã±:Ø¨A?>í>*w¸7*w¸7
=blZ>ñ¥
>®`E?@v?B¸<?ù0?Î9;ý ô:I!B?Ó<B<BæM?Fî>¤¸7¤¸7
=\MÌ>ôä>vâJ?Ax+?|Bú>g/?òìK7L+9"a=u&:×9ë?>¢¸7¢¸7
=¤>Wj7>èW6?L¼B?a?Ö+?o1í<|j<H?A¢Ð<m<X£<?
2>·¸7·¸7
=Ì%
?8Ò>hèj?X?öäÆ> E;?õî
¹UÅ9"=4¾Gm:)«&: :6?j<>Í¸7Í¸7
=Ä´=Ïå<V,?þË¼;òØ;Uÿ'?È¹Ýé8|j¿®pw8nÚ9£ès>^>â¸7â¸7
=ÊSÜ>öl>{;?u·ä>3'®>w(?éû<µ<LM?U!O<<°>?Se>ø¸7ø¸7
=¬x?ü"°>P?Ñ?È.?è??Ø9
9n7?x:b9:Y?(y>}
¹7}
¹7
=%Ú>fM>»0?Ô]§?AL?oÄQ?©,ç9Ä®9?}X?HR:n2:{?É>÷"¹7÷"¹7
=gÚ>Ë>£]L?`?
É??5A?7ù9¿9b'?Ó@=üÅ<Ðçx?g>p8¹7p8¹7
=õ©Ò>¥¥>|B??_ä>à\1?P0=	x$=!W?"ZË<õ<H?m>êM¹7êM¹7
=ßº>(>¿±N?úHÙ>Å>4?Ë~¸Ôw9ê ¾9Y¨9z 9T¨?©>cc¹7cc¹7
=sö>\5>49?Æ
ï>ê·> '?sM';Ó_ç:â9?­'k<5+ <þì;?1>Ýx¹7Ýx¹7
=\^º>8%y>þ~??}¨>		x>æ-?8¹«èL9ï­¾&Z:PP&:^=(?±>W¹7W¹7
=þ±>dW\>º]N?]?^(?aL?8Õ¾<Ï#k<+ÃO?A=À<ä?ô>Ð£¹7Ð£¹7
=¼a?ð
>9?·]n@Öï÷?3v?ü:P:þnB?¤µ;^?;nTs?>J¹¹7J¹¹7
=ò2Í>Ç>SÄ3?q)?zÙ>Ïc.?t§Û:gÎ§:z'?Ú<ïm<<?Ï´>ÃÎ¹7ÃÎ¹7
=¾=¼¼½<Ì5?Ã;P;E$?|µ¸/C9÷bn¾Ô8$ÅA9_L>«¹>=ä¹7=ä¹7
=îñ>4,?>3b7?Ù?ËÂ>¦*?JX;h/;@?X<gA<È'9?É¾>¶ù¹7¶ù¹7
=9Þ+>j4ì=E:?2Ö>Q« >R*?uuo;9;óH?³Ê³<F){<oA7?ìà>0º70º7
=´ø?6¦>á]b?MK?´
?gl;?\Ç<® <
»V?F2ü<õÙ<aÒ[?ú>©$º7©$º7
=Ô
³<pö<b­-?Îî;ü];xË?ø&g¹¿Á8âÉ¿H®¸rb9Ü(¾	>#:º7#:º7
=¼MÉ>ýÕ>@?	?ßVß>jÇ1?!K=Æ=pèI?AÑ<yË<D³I?®
>Oº7Oº7
=Cj=Ð³,=w -?«Dú;¹Ì;è?=ß¦¸Ìýh8äY7¿§iþ7t¨8{³A>>eº7eº7
=x°>æj<>0Ë=?æÚ'?üSó>¸0?D=F <UEW?jýÎ<S·<8$F?¦>zº7zº7
=»Qý=Ã³=a`4?«hÛ>êÕ©>¤\%?çU><g÷;%óD?£61<<Dý;E 3?6;>	º7	º7
=ä8>º>C2?àÿ$<*s<N« ?w¹Ìf09ÝC]¿u8cP9nÃ=b;>¥º7¥º7
=ð>âì>uE?}?«_Á>={/?mr¹«-~9p{¾DV909¿Ð>zY>üºº7üºº7
=î@>à
>tØ2?ws>·<>"%?u®:m:¨-?xïy<xò5<oÔ/?\>vÐº7vÐº7
=&+¾>èæd>c®T?{Ü ?õV?Ô??69*ªÎ9gÕ¸>Óã:n­:×5]?a>ïåº7ïåº7
=_=µÃ<¤¹0?°ÿ<;lé;Î2?)t¹6H95
·¾AKÀ¸¾Ã9d9¾­y>iûº7iûº7
=Db>Ú>Ô9? Û>r>ãæ/?	iØ<¬á<MtG?É¾Â<½><î=?>ã»7ã»7
=î¾\=l¾%=
z*?4£Û;º;%?-D¹v®s8£¿/;¢u;Ã\(?½>\&»7\&»7
=H¿>]Ô~>àâ??Fªâ>Áá>Sw5?ëñ=W3¾<*K?uÕÅ<Ý<rðE?¿>Ö;»7Ö;»7
=þ§¦>,Np>n1?	°>L'>^~%?¯wÜ<<÷£D?lÄ<åu<×G4?£ñ>OQ»7OQ»7
=$?­Þ>LP=?ðß¥?¶`?_&=?øè39àË9qÁb>þ¼¼:D¾:B¦+?ö>Éf»7Éf»7
=>Gãb>(4?i¹>ì>È)?µ;=Á<dE?Ú§Î<,<'C?þù>B|»7B|»7
=Ú>Þ[Ó=ñ.?±ÒÙ;H'º;²Æ?|Ô¸¸F9Ñ.h¾Î»³8W8»çU?">¼»7¼»7
=ÖB>dÙ=è]:?}>?Ç#?²-?ÖPÜ<><F­M?¯?ö< ¦<zÆ=?*>5§»75§»7
=;é	=$¿<¼´8?ô><zõË;>'?v¹/õ9i¿E2l8G£t9 *÷=/>¯¼»7¯¼»7
='¸<ÄF<.?&P;¼f;¯"?&T7¹¹|A98ò¾Ê¬¶8Z¡ê8PÇ>f@>)Ò»7)Ò»7
=Ig>~õ >¼8?uJ>:ïc>Ú
+?V<Y@<ÌG?EfI<Í	<µ94?±E>¢ç»7¢ç»7
=
k=¡µ%=35?ÕrÑ;6¡;¼å%?y,¹8Û9Wª¾ªE89¤Á8\>ÂU>ý»7ý»7
=ÄCá<¨<È+?NýÉ;Ì¯¢;Gì?ÌÕw¹¼Ê8»Æ¿ ¾·*Î9Íª½X>¼7¼7
=70?³¶>¦C?rC9?±Eú>á=?ÒC·#h³8¨½Ã:3àÒ9ß??Ç>(¼7(¼7
=Vo\>Õ>´À4?Éò»>7û>AZ.?Z;¿;5?J><?ÿ;~Ú>?~Á>=¼7=¼7
=/>ÏÿO>Ç'3?öw ?~Ôí>mº,?hØ<Õ»<{D?=åË<7<çj:?±Ò>S¼7S¼7
=ðlµ>ºl>aD?5J\?S¨?õý3?ÓÖð8`7K9²>õi;÷§µ:®UN?Û>|h¼7|h¼7
=ó>:¤6>ÑÈ9?(Í?zä>+?ÏE=Ðïý<
kG?\Xª<ßh<C;?ì>õ}¼7õ}¼7
=!¨¹>.as>°HC?f/ð>@´­>)ý0?1âe=ÏI
=ECP?=I­<ÏTV?`ÿ>o¼7o¼7
=x{?µá?áV?4\?§6<?C'K?ãNó9Ñ:)Ý>Å'â:G:MûM?å>è¨¼7è¨¼7
=O4>öÇý=+ã5?,G+?òÚø>20?x=À<åI?Þ<Ïa<'_4?Ó)>b¾¼7b¾¼7
=V]Ä>æ>Æ>?8·#?È2ç>7G5?cBÆ¸
~9ìkG¾'W:S8@:^E?é4>ÛÓ¼7ÛÓ¼7
=3êà>;Þ >þõ2?sSl?{'?D4?În=úG=6O?ZÏù<[§<'h??­I>Ué¼7Ué¼7
=Câ>ò¤N>x47?ß>Tkª>Ýß'?Y<
ïB<®¦M?0<æV<F~6?ç[>Îþ¼7Îþ¼7
=J=@=¿=1?k_Ó;Â££;LV%?¢&¤¹ü:8¶¯ÀjøÑ7)%9Ý¹¢=­{>H½7H½7
=86S?}R?s®R?¶¹¾?J?Oÿ:?J9VÇ:Wo>Tè:=Ö:©H?sÌ>Â)½7Â)½7
=«¡>­÷V>ú@??>3á>?D4?Ó×;*P;
ÊP?ßÚ<î><¡â@?ø>;?½7;?½7
=5·>3rz>;?(l?	þÜ>»-?õHf9B9Çç?ìÄ9­ª9øm?Êû>µT½7µT½7
=LÉâ<g¦<³L.?»;q;1H)?ß;/¹#<9áí¾6iM8ÆW8aâ®>ë)>.j½7.j½7
= `>FO>n=?mæ?±ðÁ>¾%*?a;tó;M7G?~d<Ö <TØ5?*8>¨½7¨½7
=å >¢·g>æ0?Ý³>>>e'?ç<óÈ<H? Ò_<]<ö
6?×@>!½7!½7
=9W½=)=mO3?3ú'<é÷;¼.?7]¹©j{9³á¾ra¸½9ú£ÿ½_d>ª½7ª½7
=´®ã>{F>ôoW?Øã
?µ>´¥H?Dùó¸x´9C¾?:qÄ:z9? £>À½7À½7
=Ï(ä=;=iE?N[°>Ô~> d1?÷­;'K¶:ßº;?5w;²O9;7ç=?¬>Õ½7Õ½7
=Ã¸=ñ{=½;?ÕÁ>Ê>(Á-?m=´<S×L?>5]<k,<fM5?Õ¸>ë½7ë½7
=ÿ[¼>Á£>Ç&7?ài>nj>ÃÍ*?Þý_;}ø;mjD?:kí;Ô¥;ÐA7?RÆ>¾7¾7
=±º(=µnð<w§3?mî¾;[ã;aÐ?Ûã¹Þh´8uh?¿¬Ù7c½8'
½=óÆ>û¾7û¾7
=ÈüC?¡ú>ê/H?Xª?ýnB?ký/?U{±81c¿9Tfí=/%;Ëýà:¡ó;?6Ô>t+¾7t+¾7
=ÑËv>¤)>â:?jö#?Düè>³(4?; <îaÊ;ý®J? `Y=ô=qaX?[ô>î@¾7î@¾7
=±Ò>ïé9>¯
F??a­F?f,?ÀÑ87è49ÉÒ=ðýÇ;`;x^C?÷>gV¾7gV¾7
=±µF>þë=òW?Ñ?¾¼4?Ñ6?~9Øp9C®{?qã:Dü.:MÍF?÷û>ák¾7ák¾7
=Mæ>»Î=>?3?ÝB>ÿ>o"?$dD;aó;¥F:?ÂÄ<¤U<¥05?ïÿ>Z¾7Z¾7
=(îÍ>à>VÊ9?(ÍÙ>1Í>]/?÷Ç/=x7á<´ÎG?±RÂ<®<>;?:>Ô¾7Ô¾7
=>«K>¾??=%?5uè>X6?¾Â<Ûwe<#X?I¨¯;ûÀs;}{8?PD>N¬¾7N¬¾7
=T>!·H>-A?Øú?è>wÖ,?|©
=p±®<kO?S'=6ä©<L¤H?ÐX>ÇÁ¾7ÇÁ¾7
=¼:>Bx7>e2?õ>®ë¹>)?í§Ñ<ÄJ<æD?äÊ=\´<°R;?+a>A×¾7A×¾7a2=ÆÖ?Êº>)¶7?>à>Y¥>G-?d=81+Â9£ày=¤92±9+	Ì>êw>ºì¾7ºì¾7a2=µ4>^°Ë=ÇH?³<ò~Q<-îA?çªV¸ö"v9Eß½XM·i?9a(	½>>4¿74¿7a2=u>'N>Z??¦}å>É/ª>,?c;¡K0;ÊJ?¡EÆ<¡b<H´??°>­¿7­¿7a2=dÊ>¿¤>j@?Ù.?ô>@7?z9Ö9aE>Ix(;¦0Í:â/R?ã>'-¿7'-¿7a2=/>¿D>´´7?MY>«PT>n*? ~)=×<±ÎI?~+<Êå;X??ÉÁ> B¿7 B¿7a2=ø·>)y><?^u?;æ>ôÈ*?²;ÓüX;ñª1?z	=ÕòÀ<b6?¶Õ>X¿7X¿7a2=mC>§>¬??âA?&í
?2Ü.?b²;ºO;_r[?1à<×<{#E?à>m¿7m¿7a2=«£>cY>@?T¦ü>JÞ¹>Zý-?L8ÁoC9G¬©=áE:¦z%:ÜÛ?c+>
¿7
¿7a2=Q´>·çi>bE?Û^?j?65?Ì¯;bX;àûO?þ)<@à;hB?B/>¿7¿7a2=<È£>|}f>³è5?g¯´>4¥>%?wt:=á$ñ<ñE?¸ò÷;4[¬;\#8?ÞS>®¿7®¿7a2=É>Ñ}>úöJ?ç´
?&Æ>£@3?«s=§<~U?e< /<hëE?l>zÃ¿7zÃ¿7a2=Ú*¹>÷|x>ÚÃ>?s8Q?i5?oI2?3¡Û;uw;AL?hã<}ë<¨ÚE?.>óØ¿7óØ¿7a2=¶se>ì?>§¥??^J?e&
?73;?(j9úl<9O?I¤;Ã´:MTS?:>mî¿7mî¿7a2=#C¥>*[>%A?Ø?û?Á>¡2?¬§¸î¨Æ8Khº¾.>Ñ9é¦+9?v>çÀ7çÀ7a2=$ê?êjÓ>ñ6??ìé?Q¿>7m3?mX9\Õ9»>éÜS;XÄ;¨.?­>`À7`À7a2=K£~>fl2>­6?S?*Ï>O2,?«£;2á:Ê¿.?ÃNã<oÕ<éé;?ü¿>Ú.À7Ú.À7a2=®8D>a	>¥6?tz?2À>]!+?m¿/=ëÞ<°J?A6´<ËGv<öR;?yÂ>SDÀ7SDÀ7a2=e?ªÀ>º>?"?ÅE?ÊÝ;?Â ÷8ùá9$D>q.;ä:ÄC?pÛ>ÍYÀ7ÍYÀ7a2=îó®>·np>ÜG:?E?wâ>{v/?_ÃI;¬Éó:ÇÞS?]¡;ÑÐR;ñòC?ÑÜ>FoÀ7FoÀ7a2=w>>'>cL7?yÇ>²[^>H%?zC;oHÑ:66?3#½<HV<[G0?õ>ÀÀ7ÀÀ7a2=¥4®>¡b>MÈD?¬5,?±ñö>`2?Ï&«;w¾W;HK?è<Õ<×Ç<ÎI?¸÷>9À79À7a2=Å×?Ñ	µ>5¥O?Ö_=?¸V?·Ê1?¦L99T¤ñ9HOD>1ÓY;Äá;vÊ8?>³¯À7³¯À7a2=ÜÁÁ>°>Äè:?|Å·>1¢>ù¬)?ÄÛ:D÷í9 ³?ÏC~<"È*<ô>?G>-ÅÀ7-ÅÀ7a2=ç¹¯>Y¯f>C?]n5?º­ý>c7?û>b=ü=OàN?úÞg<	|
<¡ÅQ?1>¦ÚÀ7¦ÚÀ7a2=Aµ<4ì<ò°*?¥/5;>;øq?ZiH¹%9íg¿T÷·{¯9lWO½ü4> ðÀ7 ðÀ7a2=ÓvÍ>èQi>¼oa?e?¨°>ó[?B7Ô9Þj<mª:Õn:Ë<7?~6>Á7Á7a2=µ¦>qÅ3>  8?'z?`_ß>Å¿.?,;öZÏ:ùT?©iÆ<
í<z9?UZ>Á7Á7a2=S)@?}Ý>~^?gÜ?L?2C?<²F9ú¾«9í>
fá:V~:s_S?ïq>0Á70Á7a2=Ñ>´¡L>íª2?ðþ¢>%x>y'(?Wçp9mÃ9>Sªé:+:5tA?àz>FÁ7FÁ7a2=EÈµ>.j>í·F?G¼^?%?ÌF4?o³7=Hëä<½nM?y¬¥<ì²Y<[ÒB?>[Á7[Á7a2=H>Þò>E?dN|?TÝ7?¥/?Ã¯ä;e;ZÙN?4Ï<§<V×D?²>ùpÁ7ùpÁ7a2=ì>øÕ>wýS?"ÏÀ>ø>15?ËS¸çP9¨X>¾£9h¿Û9"ú½>É>sÁ7sÁ7a2=>>®E>N?Ò?aÛ¶>fä8?-,<L¾Õ;7N?ËqË<_ôu<óÀS?¦Ô>ìÁ7ìÁ7a2=Ý¢>­@_>GÁ:?§ç>Õª>»î-?âV>;«ôé:!FP?÷Ý<Í<Æ9@?pè>f±Á7f±Á7a2=}4>ðJQ>MÕ2?wÕ>¤' >J©*?ß;{'°:WûO?:¹;É;L/?Sò>ßÆÁ7ßÆÁ7a2=U>ÝÕ9>_>?¼ØÚ>mÅ¢>º,?ÔT;áIÛ:êU5?f¶<E<<	l7?Þý>YÜÁ7YÜÁ7a2=V·>:it>Í??¢
7?Yþ>;8?±6=}å²<{^N?DÎ<Þ<MUM?à>ÒñÁ7ÒñÁ7a2=T§>Ëh>`È7?$fÑ>&X>¨o+?ÜK);âøÛ:6E?Òû¡<b<7?>LÂ7LÂ7a2=ë¤+?^¶é>G<?rn?S[#?Ö:?pÎÊ9y«9SM?^;$
;T?>ÅÂ7ÅÂ7a2=6\"=iYæ<¡p4?|Ù;ú*;C¥4?Y­y¹ðÅ29?Ä2¿
ÍÝ8zÕ"9IZ®>ÿ(>?2Â7?2Â7a2=Ö§=*
É<ÿ3?ÁØ²;;Z§!?än0¹¨Ãt9>¸¾Bþ8`îe9Ûµ>3>¹GÂ7¹GÂ7a2=&Ð<FB<[·,?ÉÖ;k4V;É??ç¼`¹G±g9×Pø¾oG9[£x92?Y;>2]Â72]Â7a2=G\Ð=v=HY7?ªÝ¼=Q=ã­(?Ù¡9ùº¬9f°î>¯j<<·;56?S>>¬rÂ7¬rÂ7a2=¤>ïN>)F?3Vç>GÉ§>){0?o,=UÁ<!kP?Äo·<ªfv<*>?¬A>%Â7%Â7a2=Ë=C=.?ÛÛ
<*íÊ;ñõ2?2]$¸èÍE9¨¸Ô½Æ	8A§9Q={>Â7Â7a2=>XÀ9>ÿ$8?ÒÍÕ>y£>àh'?d<±¢Q<lA?¥<<éJC<F1?ç>³Â7³Â7a2=Ùg>( >F9?~ç#?ÃMñ>ùâ-?P.=ÜÐà<}ºF?ïÅ¯<ët<ë^8?ò>ÈÂ7ÈÂ7a2=kF>û¼A>j?E?½>ð|Z>âö2?â¸Z?9rA9¾å´9>=9­k>é>ÞÂ7ÞÂ7a2= >ôO>ÀºE?.?mò>Í'8?M:ò/D:Ja8?Ä=±ÿ¥<UBM?r>óÂ7óÂ7a2=0f¤>©nK>náN?Ð? ??T×A?Îû8p9Ø>Q:I2:<J?°>ÿÃ7ÿÃ7a2=
Ù£>^ó:>>]`?Kº>æ >ø4?Q¹O9_½¾ç¢9¨·9dSº>¡´>xÃ7xÃ7a2=Ò >ÎÓ==aB?©/£>0z>Ïù&?ãTD9Rµ9%ó;?~+³9:Æ9<?¤È>ò3Ã7ò3Ã7a2=ÞÑ=àl=¢³-?äÙð=M¼=³¸#?¬):):ïÿ>Þ£ê<úM¨<+s2?k×>kIÃ7kIÃ7a2=Ý°<Ù¿<Ô+?ü;Ãä÷:ì?
æ#¹þ2ó8,¿"9B÷{9°¸>TÞ>å^Ã7å^Ã7a2=¼H>Ö,>ø@?ê{?/ØÍ>K°3?M¥Ã<`Dn<à4R?ùx»<y<r<ëF?ã>^tÃ7^tÃ7a2=]o>x)$>.RV?3´?_v?ú=;?ß!1:Þy(:?æ·;T;À	]?Mø>ØÃ7ØÃ7a2=zt>R»=ð¹E?ç>=¶§>$¼0?øAÅ<e=}<_hG?Ï8Ç<ºd<¾=?d	>RÃ7RÃ7a2=ö?éÉ>|$?×fW@©ï?;<f?p;	¢£:±ãS?¨©­;Å/;í|?Ã>Ë´Ã7Ë´Ã7a2=Î)|=wß)=>?ß<ÁÎ¦<ß+?4X9ÎÈ9.é>Å´I;Í;º<?v2>EÊÃ7EÊÃ7a2=÷k>N?!>8:?6Ä>ô>ð(?zÝ:v:æg3?®4<ýF0<¡=?LJ>¾ßÃ7¾ßÃ7a2=Äo>¾Â%>Þ%9?¾D?â±?jC0?¶Ø=ÌÒÊ<_ÁI?~"Ü<é«<H½I?]>8õÃ78õÃ7a2=7ªú>äû> òk?P½?,µ±>Ç=?ßZ¹fÀ9+èÏ¾z	:2Ó½9Æg9?¥b>±
Ä7±
Ä7a2= h>M(Æ=4Y,?tÆÊ;Ç©;ìè(?8zè·ªì783Ê¡¾©h82Y97Ä>Lj>+ Ä7+ Ä7a2=ýhà>>ý??ï&?+â>ãª<?å
Q8ÛÆy9:@Ö=¢4;ß:âFO?>>¤5Ä7¤5Ä7a2=ô)Æ=¬ý=$(0?À´;u²;?"wº6ÿ851»<è$®¶ìF90ç¼}>KÄ7KÄ7a2=«>àm>Q9?_?r½>W×5?EB7=Ëë<ÜG?szw<².<×õ5?ö>`Ä7`Ä7a2=R}>4hE>2ø=?¦ê>"T¯>O+?çG;å©	; 	9?ò<Dª§<Õ59?>vÄ7vÄ7a2={tÄ>Bd>/^8?èÓÐ>ã> ./?p,=ï:Ù<VÏJ?gòx<$<EFB?>Ä7Ä7a2=j®>¤Ù=F?5?óà>ä«>ß'?( =?r½<©0J?¬<qå]<8? ¡>¡Ä7¡Ä7a2=.f>´O>E:??
S?â?ª/?Æ5=¹Þà<y(N?ÎÝ<R7<C??Ì«>~¶Ä7~¶Ä7a2=ÿ	? ª>wN?3?<Óà>ÂïK?d·ì·º× 9a<½É&±:25:ã"?þÇ>÷ËÄ7÷ËÄ7a2=K?+ä>opd?Õ;&@jÑ?)6K?~>Í=yb`?|r"=¤¿¬<ð»p?È>qáÄ7qáÄ7a2=WøÎ>½ï%>	§?F(?_>É§?ÍÛÅ=I¼f=ó[?:ä½<d:<tg?1Þ>êöÄ7êöÄ7a2=Ók>«ÊH>ô;?Ò¯>Íë>¡3+?§A<Ò
ô;«$K?¤]l<S7#<Û]9?Lâ>dÅ7dÅ7a2=Øf>ì.>çÝE?1?	N?,?²*=t×<¶J?"j <sKT<spA? >Þ!Å7Þ!Å7a2=;ç0?­ÃÛ>`N?ó?°kE?;E6?9b¡9¸ÏÌ>uF
:Î9"/?M>W7Å7W7Å7a2=¿*Õ>FÁY>0z?U©Ó?y]?¨t?;_9#À98÷>×ex< ý;7{?K>ÑLÅ7ÑLÅ7a2==¸&¿<A-?ßð3=Ø¹=mÝ?/¹O¸3/9Ã¾À©:+\q:r4?(L>JbÅ7JbÅ7a2=Ñ>g1>rÆ<?P]E?\?wÿ.?ù¯<\<eIK?ï¾<ò<_>?VT>ÄwÅ7ÄwÅ7a2=¾?é£>Róv?ñ?$¡?n??îï;Üµ;
oJ?oâÞ<.X<ï:?#V>=Å7=Å7a2=|:Ì<ý<,?íðï:4Â:Y%?¼Æ¹ä92¼¿êè8?'l9$|>ÂX>·¢Å7·¢Å7a2=RtV>»x	>Ä­G?´².?àù?Ä
,?,[L9]*79ùÎ?íàÒ:)k:C?äs>0¸Å70¸Å7a2=bÍ>v=>MÒ8?5Ó>*>~:+?õóF;îE;@?°²<íy<kS7?­>ªÍÅ7ªÍÅ7a2=1Ë
?ÞC¹>[îC?Q^?aZ?q=?È×5¸!59x;#U:ã è9ÿ'?r¬>$ãÅ7$ãÅ7a2=E¬°>¸v>OQ7?h÷w> 7>ì,?£Á<¡;\kR?ªZÂ<Ý<½??®>øÅ7øÅ7a2=X=>>'Ù6?cÎº>
¹>Í·(?BÙ¸wÚ8Üþ¾º9°ì9'£>³>Æ7Æ7a2=S>M7>ÝÎ>?üýå>¶æ©>oE-?¿=g¨<%J?/°<ç3q<$Û:?v >#Æ7#Æ7a2=w«>÷æf>Ã>??Vâ>1ì-?»¡7;XÏ:¡¸b?îm<ì²R<Öj:?0 >
9Æ7
9Æ7a2=¾wÕ<Ò<	<.?p²<Í<yá'?§åà¸µ9I_¾3ö·9V¢ó9LÁ>J5 >NÆ7NÆ7a2=¤§>¯õR>@5?$ëæ>®>?À)?¿ ':p9:ï
!?ë;<ý-<Ë9? : >ýcÆ7ýcÆ7a2=s²>¯XÙ=¾9?pe7?ó?C(?=v;Ë×Ú:3?BÜ;·;þE?k >vyÆ7vyÆ7a2=¿}ó>U
>Áh?¿±?iQ0?1xF?«\9Ã9}Ç>p:8:îÖH?o >ðÆ7ðÆ7a2=">ÍIO>ùº0?f9§>>Ö\#?=N::L'?#g<g<Ù-0?ùr >j¤Æ7j¤Æ7a2=ÍO?JY®>®FB?t2?{s?8/?û	8uJg9ª=ÜT:d#:]À&? >ã¹Æ7ã¹Æ7a2=¸V¹>Âa>*R?¾?×?ër:?WN99nD
?yËQ:rj	:ikC? >]ÏÆ7]ÏÆ7a2=Ìõ>²¸©>G`9?X?4?Ø>Ã8?ý.¹ Û9\ìú¾Õ<0Å;cn9?ï¢ >ÖäÆ7ÖäÆ7a2=Xc£>3g>Âé4?tò6?ÒÄ?t4?ôz=!Ü!=uF?:Éô<Ýa£<]Æ??;© >PúÆ7PúÆ7a2=%Dâ>ªW>í¥;?_d?¾(?µx-?ä=tÅ<âÖJ?9¦<*Y<WòC?úÀ >ÉÇ7ÉÇ7a2=ØÝ>ÜS>³ÿ8?Ïj?ªÐ>^E,?XuS<²<	·B?Ûõ;Tº ;·C?Ä >C%Ç7C%Ç7a2=Ì=Ô>¹>+X>?Ø4?An?;|-?Í;U¦J;:B?=ãª<ÞSE?Ç >½:Ç7½:Ç7a2=íÀô<.|¹<ræ(?hG;Y!;rð?c¨¸¿¤[9
n.¾$¯¸îâ8¿	ã >6PÇ76PÇ7a2=ÙÇ>Q×>Ûû;?å4?¼
?`2?C¯<O#­;6H?¶$.=5Õß<o+G?!>°eÇ7°eÇ7a2=rù>\È>âõL?^í«>¼Bv>º2?uÁ¸Ú¢&91¾ÌñØ9# 9!î,?æ
!>){Ç7){Ç7a2=Ï>a«=Wg?v?MÁ;?÷Þ8?¯n8nr9ªûÔ=RL<xMô;ûV?2!>£Ç7£Ç7a2=ïøJ>oE÷=-#R?@¿?]L5?ö&H?rY@=rß<¼\?øÞL:¿:6Q:?ÿ!>¦Ç7¦Ç7a2=Í?s;?ÜQ?äÿ@%E?ì?.N>¹ ð=ë?ÇÄ½=%==Ék?;%!>»Ç7»Ç7a2=ÕW=xs=ð·1?Ã¢; Òu;G)?QJ¸º
9½«8¾*Ë7	Ä9X$=(-!>ÑÇ7ÑÇ7a2=p¥i>/l$>­ã5?tè> ¶©>¡b/?/.;¥Ò:øêO?<D<*ø:?>v!>æÇ7æÇ7a2=
U¥>"X>ºÓC??%$B?¥c1?üS=Ä=R?<Óô<ö<´bF?y!>üÇ7üÇ7a2=á>ö²o>Û^p?¥?¼ÓØ>¬58?	í8®Z9ÿ2>
æ9<29ÖH?!>|È7|È7a2=OÑ<b¨<K/?<¶;L;sJ"?á	¹ôÏ8Û	*¿U 9¬bv9Ä¦>ë!>ö&È7ö&È7a2=@ð>Ga>Q<X?Ñ@¸?*+s?ÌùA?ý_i=m=¶¼Q?ñ±É<¡k<Ç²[?à!>o<È7o<È7a2=">Jwp=xD'@B_§?jR?àùK?>~Ø<û­<8ÒG?ÒÑ¡<âý;é*£?ø!>éQÈ7éQÈ7a2=
ÏÍ>W>Â	u?£2¿?mAe?¤U?êìK=Ö·ë<Èx]? %<4<Ùã?«±!>bgÈ7bgÈ7a2=¸¾<FJ<¡×-?EIt;õE;yô?úûc¹÷¸9]¿ò/8A9ís=Á!>Ü|È7Ü|È7a2=Ñ">TPå=Ã5?í÷ú>º>Ç),?9Ç49ßTº>+áâ:{Ñ§:<-?ÝÈ!>UÈ7UÈ7a2=óA\> ³!>Z.?n>½7Ô=j#?]ÎÇ:[R·:?æî0<¤µÿ;Z"1?Áß!>Ï§È7Ï§È7a2=Èo=ëû.=0f/?qt=tNm=N"?{¢®:ý:?Y¢:w+D:³86?ºí!>I½È7I½È7a2=ÍßO=7,=¨^2?¾;T¸G;»µ(?üì¸8,Å¿LÜF¸¶©ô8BP¾#">ÂÒÈ7ÂÒÈ7a2=Mtí<
¨<{É4?ì«A=«=;?Ï	9¹ç9H>µÀ9Ü9ÑÒ>wT"><èÈ7<èÈ7a2=¯÷?¬>ú<P?Êâ?Ñå?"áQ?Bty;àß;@J?üËd:ö* :~Ø6?g">µýÈ7µýÈ7a2={Ù÷>§Ô>H½G?®öU?>)?R0?êrü<n% <TÆI?ã`Ï<ê<MC? t">/É7/É7a2=Ûä?|"Æ>·J?iO?ëå?3M2?èª5ôq9÷%5;º:iÇ9CL?y">¨(É7¨(É7a2=Bòã=à=¼Ï8?3è>ÛF>¡Ï)?G;c¼:HïI?y]<"<Q5?«">">É7">É7a2=jî>¸¢>\A<?þ"?	Iî>É.?x=§<	ÑH?
ñ<ðn<½B?äØ">SÉ7SÉ7a2=¦C>$>²/?ÄÍ4<ü<²º ?þ"¹´SÜ8b=¿´²8A+t98%¡= â">iÉ7iÉ7a2=«.O>åú>A?<@?v:?ý0?Ø´¡;cÉS;ÿvC?Ý<Vá<<!a6?òé">~É7~É7a2=Ê
2?Ó>4mW?d\??§hH?:K¤:U:?3Âj;;9O?jî">É7É7a2=§WÑ<¨ä<Æj6?P<=km=±)?®¿Y<»£<aYU?öw¸::d?âð">©É7©É7a2=×>á±8>u7C?ï¿?3rÂ>úg1?ÑÆ¸ªYÈ8þ¾»7÷·>9¶ZÎ<ò">û¾É7û¾É7a2=Õá	?ô¥>ä±T?¢Q
?è¼Á>SÅ6?Êê7/¯ 9ÔÏv<Ö_: -:|"%?#>uÔÉ7uÔÉ7a2=@>'6>ìD?ø(?õ>á10?=~"À<L?BN¼<À7y<%nA?w#>îéÉ7îéÉ7a2=¿Î¾>+z>ÃüB?ÒÇ.?°`ú>´2?Ï¶=a=uO?h=Ô4Æ<úD?ñ#>hÿÉ7hÿÉ7a2=2¦2?O±>P÷? @"È?EG?q¼f=o8ù<Hm?UÎ7=°<îH?5#>áÊ7áÊ7a2=Í>)XC>E.L?]·C?Q¶?@3>?X×¸ß91.¾©øV:»:ù(4?û#>[*Ê7[*Ê7a2=s"=Ã&Ð<	0?NP6;±,;¿!?*£ ¹X¦~96}¡¾Ô/I¹9k$¿,#>Õ?Ê7Õ?Ê7a2=Þÿ:=è=G*?´xS;õ¾);Äv?0¿µ<'9__»ÄÄÊ7àF9¥=ýJ#>NUÊ7NUÊ7-²=¬A°>ÎÉz>\ë3?P®§>ØW>;'?IÛ%;&Î:ÜöM?Ê6ä<mD¡<ó"5?Þ|#>ÈjÊ7ÈjÊ7-²=óã>C?­=KiA?Zö%?7ï>{1?:®Rr:=/?z<Æc/<ÓB?ÿ#>AÊ7AÊ7-²=;ä>-M2>~:?·Ï5?ñ?Ö-?K!=ÕÖÉ<L?ÂÝô<i£<vÍ??#>»Ê7»Ê7-²=rí¨>e a>«??Û>º|¡>Á-?øg;ÈM;áóB?ÌÓ<wÃ0<g:?#>4«Ê74«Ê7-²=é%>*ðM>ä;?¶Åó>dwµ>Ìò+?å<4Ä<ÃÝF?µ»;)y;ä@?Þ#>®ÀÊ7®ÀÊ7-²=ÜK(?Ó Ð>O?pX?ËoO?(7?gn.:
cí9­<?õNW:I®&:ÅW%? þ#>'ÖÊ7'ÖÊ7-²=b?¹Æ>6E?ZõL??t2?O17Z29ÙáÕ<>!::z?T$>¡ëÊ7¡ëÊ7-²=óÁ?Çé«>»]?Ë?@¹J?.^??Ç-9>:R9ÉÓ>0­û:¥	:\Y?¢$>Ë7Ë7-²=Û)¬>ÿDM>N¶V?Ø2?£¹>q@?Ä=79<^9Á©>½í:¾:AcC?6$>Ë7Ë7-²=Bô<>ög	>ó0? zr>ó67>sg)?ý<®C¡<×æH?y<Ö;Â-?ã@$>,Ë7,Ë7-²=÷~>o/*>üy??¨â>+£>ö1?{R;Gx-;3M?É=a©<í¤B?¥o$>AË7AË7-²=ÔN>£L>b<?\?åÖ>¥Ð,?iää<	<ÿRI?¥Ë<ä<¯B?p$>WË7WË7-²=÷xÌ>å¹>Nû9?ÏR?ö>P·$?:Ôè¸ÁÒe9¬¾P®¾:O#:fî,?¶$>zlË7zlË7-²=?Ò>A\?ËÅ×>2>OÃ;?4ÖZ¸<Æ7c¿9Fÿè9óô>+$>ôË7ôË7-²=Ã«ì>©£>çR?¯Ð?æÄ?ç8?YvE:í:â"?ËÔ¡;ÜC;§gT?
$>nË7nË7-²=r_d?Þ?ÙG?Ý?fF?»Ð=?É>ì9¹3ì9ÿ?Ç±;}¸b;pH?¾$>ç¬Ë7ç¬Ë7-²=PKY>f>÷K?k
?k4Ð>l©.?áu¤;Ñ_;Q<?H</K<Ùþ<?¢¾$>aÂË7aÂË7-²=ÔLO>JÕ>ÏEI?8hh=Æ%£<´V¶?:,Ó:Xè¬:²S?&ï:y@}:å¾q?AÂ$>Ú×Ë7Ú×Ë7-²=¬±>v:>B?s£'?½å>ºÌ:?ãé*=xmÔ<øM?fñ<nV4<ÅEV?dÂ$>TíË7TíË7-²=^Zl>¥b>B9@?Û²ý>Lº>¤.?·´<ÕeD;÷¬«?ãû<¦aE<Ù¶G?n%>ÍÌ7ÍÌ7-²=àæ=>zý=@?ôõ>eÓ²>Î0?à;A.;ÈR?BÞ<}*<×ùC?%>GÌ7GÌ7-²=JÊ>n>YYH?Ô?ñ¸6?ñ3?wva<Î¬	<WQ?So=ó©<ÞD? %>À-Ì7À-Ì7-²=úÊ<(4<B®'?÷g;lû:;Ì?¹è5l9·«¿Ç¸é/9m¾%A%>:CÌ7:CÌ7-²=¡c>4ô>0<B?æ+?ÒGú>±Ó/?d÷3=Xzß<(N?L6º<Tt<ÞLC?àC%>´XÌ7´XÌ7-²=Kå8>zÃè=ZK?³r¥?qx`?ë¯<?£V?98¢­9:
>s";nÀ:ïX?¯R%>-nÌ7-nÌ7-²=»¾B=]==.?¥¼;Ï;ÏT?*1¸¾N9òÈ³½eÎ8_9x?®>öi%>§Ì7§Ì7-²=Ìt¤>Ag>y
6?I§>Hy}>Å7)?/¾h;M×%;î¢3?\Á¿<á¬</g:?®%> Ì7 Ì7-²=¶Ø<fÐ <í,?$Ã<$þ<Î¥'?p¢Ã9#Jø9´µÉ>ç;Z|Ý:3?î%>®Ì7®Ì7-²=þDC>§>ç6?Ì>×ÝZ>&-!?Ä%;{Éç:Oæ6?<¼=<
á4?bË%>ÄÌ7ÄÌ7-²=}>2>nã5?2?½ê>&6*?Ó9åG:ÀÌ>ä;Ç<àÉ<3=?DÐ%>ÙÌ7ÙÌ7-²=2ú±>_we>¨F?L?uÞ×>¯´0?QR<Ðdÿ;÷R?{ö<>¼K<=·B?Ö%>ïÌ7ïÌ7-²=mÕ>Z >äÇE?"?¢Ð>(5?O[8ÝA9`u­=:¨9)Ì½9bèâ>GÞ%>Í7Í7-²=ÂWÒ>^³>»¹@?½Ó*?Òÿ>n+?{F;× ;íµ<?Ç Ï<ú<<?[ï%>úÍ7úÍ7-²=.?¡æ>³;A?ûS?`q?&3A?®MÍ8¨Ê(9$°>Üé:ê­:§,?{&>s/Í7s/Í7-²=	'>Ñé=íÙ6?àÅ¼>ÙÜ>S*?v|¸h?Y9p+¾]e6;E~
;(?®8&>íDÍ7íDÍ7-²=eyÌ=¬6=<.? ;v;pÆ ?675¹¼p9óx°¾-Ø8?9çN>A&>fZÍ7fZÍ7-²=Ó[x>þ->­7?	Ç>i>¸o)?ûs+;=è:¯<?@Ü¿<W³<æÐ>?0D&>àoÍ7àoÍ7-²=>õt6>k8?jA?6jÇ>7ë.?´D=A®÷<üOK?Ð=µ<;'<?¯O&>YÍ7YÍ7-²=Á*ý>&ó§>bò@?ú:?
S?Þ»1?Î¸óR9ïø;¾?<I: sò9q{T?Ác&>ÓÍ7ÓÍ7-²=é¹n>åÝ&>37?Iúö>öê¶>¸Ó,?Vô)<ÓWÌ;ëT?Uo<°F<ð8?´v&>L°Í7L°Í7-²=Ì?YäÆ>"<?ëÈ>F>£J6?!+;·S¯9¥¼[]8­9F>j&>ÆÅÍ7ÆÅÍ7-²=»=¦pÅ<rI1?_;Rp;ô?ê¸¸¡Ú9x4¾${Á¸
ÿ¸»0­?»¿&>@ÛÍ7@ÛÍ7-²=Ég¾>w>+@<?Ìr?9Æ>í.?Wå<Ò©<ÇL?F<åO<"Á<?TÉ&>¹ðÍ7¹ðÍ7-²=«³>þBz>77?ûãÚ>Cë >Æ.?F
î<JÊ<mG?.ôÌ<Y3<Ë9?7Ê&>3Î73Î7-²=º>¼³*>NA?í°>í>©+?ä^;¯|;{á9?î<ãAB<æò9?gÒ&>¬Î7¬Î7-²=aÏL>-Ù	>->??Õ)=?ª`/?Ø=Dª<ÜK?±\<¤±<L|=?HÚ&>&1Î7&1Î7-²= r>á*>¬J5?BÚÂ>q>I¬,?º»;·L;¡ØE?Æu<úx*<M8?'>FÎ7FÎ7-²=*à><>ó[W?Nùç>ð¦>E2?p*6<y=9Lzæ;*Ü ;ð½§:Cu?Ã9'>\Î7\Î7-²=0[=3=³°<?¤I<ó¥<Ò2*?÷ðG·§\9zøç¼ÿ&9ç½9CÝ>:'>qÎ7qÎ7-²=Z/P?¶èì>ö`?½¨?Ô©??âaa?Þt:»ó9ê
?k/;»ä:Ä'D?CP'>Î7Î7-²=W3`>>LY?Ðâ(@ÞÒ?M?¥9PfØ9ÁßÃ>EI;£ª:«wj?Kb'>Î7Î7-²=®ù6>:ë=AG?*?
}Ñ>(7?Ì;êo;Û+G?Xæã<þ<ªJ?Öc'>ÿ±Î7ÿ±Î7-²=f²?gU¯>£DS?óQ¸?Yn?#ÒE?jê9fw 9$;?7+^;V	;O?ed'>yÇÎ7yÇÎ7-²=Ûv>ÕÆ->xÔ5?$?Õzò>´-?×]6=Úwó<ÜÀ??Cp¹<#G}<yn;?n'>òÜÎ7òÜÎ7-²=eÆ§>Àj>ßõ6?'é>¯>&t*?iÔ¦;EHm;hý3?F×³<ç¥x<(9?æ'>lòÎ7lòÎ7-²=É>ÝAà=5?ßÁ>Ó>¢&? ÷;Be;EïO?ÖÂ<7><Ç7?¦'>åÏ7åÏ7-²=ÑQ>Ræ>ÿw2?í¸,?a
?`T+?^%=6íÎ<ÃL?B<jx¶;¯:?Î'>_Ï7_Ï7-²=Aä}>,>ñ×<?TãB?±Ð?Â«.?Z*:ÐÅ5:ÂBO?#;¢³Ý:ÿL<?¸'>Ù2Ï7Ù2Ï7-²=pÊ»>Ð_>×W?¡B?¥\?'7<?^c®;	©H;y{^?÷<õy<ÕñT? Ì'>RHÏ7RHÏ7-²=×¡?ýz¥>GP?TTr?!£ ?1A?ur8¢`9On>Çÿe:²4:Â½Y?$Ñ'>Ì]Ï7Ì]Ï7-²=«>**>]ºM?Ç*?°öö>K1?~±8/`9ü`J>xù9Ei9¸ÈU?¿Ø'>EsÏ7EsÏ7-²=~ùì<òi±<Áø*?.;¹¬;Áã?	ÒE·Ðä8é
^½0Jn8j9>{þ'>¿Ï7¿Ï7-²= %Q=';='0)?ÄP;Ñ[;?npr¹a9ùè	¿ÑÜ8ÓZ9û>(>8Ï78Ï7-²=¥A?¼Ü¯>rS?¢7`?´. ?h+3?bä=ÜÒ=¢Fb?âs<ö<%L?Ð(>²³Ï7²³Ï7-²=;z>qç£=µ^?±ç?1lÒ>±Û-?û_8¬ë9,;>Uû<÷&<
±Y?(>+ÉÏ7+ÉÏ7-²=P|©=Ñ)o=Åj5?³0ß;¢#­;%?ÿs`¹6u?9#¿K^91R9}½©>ü*(>¥ÞÏ7¥ÞÏ7-²=¦Á>qH>&ö1?
;Ú>F£>+?°}:¼µN:µ?Ò=<Þ?<¸7?.(>ôÏ7ôÏ7-²=­Î>-®>BD?¿y?nÍÒ>Ý<.? dÿ¶9¼dX¼¸):ë9Dn8?E(>	Ð7	Ð7-²=¬×>>@Ü>Ç<?Þþ3?(?a2?n¶Ï<¤<¯K?7U:ò«í9º+?°E(>Ð7Ð7-²=Ï>@:>Ñ+5?.üü>Ú\À>¶V(?b²<Ûh<¢eD?K,ï;0¨;(6?ÿH(>4Ð74Ð7-²=¦Ã>Í¨o>ýP?/?»Pé>åw,?Õâ¸ñ9úZÀ¾9U:H:ð
?u`(>JÐ7JÐ7-²=ÈDp>'>%8?:ãð>@·>õø'?-=nçÊ<ÕÈF?x®<Jj<g2>?i(>~_Ð7~_Ð7-²=¹|1?1²½>o?$¦-@lâä?8B?Ãû;ùw;<Sb?¨½¯<ÍëW<\P?ºm(>øtÐ7øtÐ7-²=¿\2>Ìi÷=s8?b>M5_>{ã'?Ò;î¼:I?Ç<ÓwM<ØY>?°p(>qÐ7qÐ7-²=Å[>>
6?Ûþ?>%>Á¬"?¯°:TÆ~:úh?í{<OF<n4?,}(>ëÐ7ëÐ7-²=¤Ó>Ï=)TD?¾X<LÚ<KP<?E¹X£,9g±¿¾9µ¢nX9±<5»O(>eµÐ7eµÐ7-²=`Î>n½s>ÚnX?X?d`G?_5?¹¦°<¶5Y<Ç2P?eÎ
=§<Y®T?d(>ÞÊÐ7ÞÊÐ7-²=½×>ìVÆ=·É5?bxý>t¿>þu)?í0v=0=ðN?¯Ï;VR;±®2?k²(>XàÐ7XàÐ7-²=°VZ>åê>9>?¾®?ÅéÛ>µ0?uG;;âSG?ºw<ìF<ÅÉF?¸Ç(>ÑõÐ7ÑõÐ7-²=ìsã<
ÿ¦<ÆV.?¾e=75=Æ!?x9¹{Ï8@9d¿ü!9jü8{ $?×ä(>KÑ7KÑ7-²=Æ´?óÓÎ>'3C?ýÎº?}?`=?fPU=b=,M?,Ö=-×¿<®R?Nì(>Ä Ñ7Ä Ñ7-²=ÖÞ¸>Ïp>	D?K=?0º>×r4?\¹É%9g¾$o¶8,9?¤>ï(>>6Ñ7>6Ñ7-²=`>º>`8?Õ>o¡>ôì(?²Í<cr3<ÞN?&"{<Ã(<*F??üó(>·KÑ7·KÑ7-²=ó>5
O>MC?s«>Ì±z>6/?W>;®÷:²D?"Ü4<?í;(GC?Çô(>1aÑ71aÑ7-²=ËJ?<Ì>,\~?Uô¨?g/?w?qÙ= =&U?Lÿ<=Y	½<dò?Þô(>«vÑ7«vÑ7-²=få/?%áy>X4´?j¿?ºÚ>3^?5AÀ=úIk=~-Q?²§=.9e<r«¢?øö(>$Ñ7$Ñ7-²=Dóñ>¾>yDJ?=e?mù4?Ð	7?[¹ß8§[9÷ûµ>÷ú¯9ÂPú9
ú³>)>¡Ñ7¡Ñ7-²='¸c>!¦>z<?Õ_Õ>!¢>6?u%;¨È:áS?ê74=}Iî<gA?)>·Ñ7·Ñ7-²=ø0è<Á¬<Qº,?ëHf;\§P;
E
?f~¹¿9ºf¿TF¹+ ò8x±Q¿F)>ÌÑ7ÌÑ7-²=\á*=0y=ï(?C½Q;_:;ð?O~¹±]E9Vî$¿PQ¹º9[¾)>
âÑ7
âÑ7-²=«>ÅSc>ü1A??ñë>+?MÖ;òßã:m³+?¨"¢<ßd<ò5?P))>÷Ñ7÷Ñ7-²=8Ð>W1>v<?üÙ>FV >]C-?±û<xÑ:<ÓiI?j<Í<èCA?ý7)>ýÒ7ýÒ7-²=<>æN>ÖÈ;?UÏÜ>ò8©>R'?:á<Þ[<úD?²)ã<õ<8?§Z)>w"Ò7w"Ò7-²=ó_9>>r4?¿'¸=T=g*?êÈ9+í:úxÇ>ö£<¼©Þ;¸¤0?h)>ñ7Ò7ñ7Ò7-²=ÿç>ËtK>G§A?²Ù>Gÿ>p./?7%=þ?É<êQ?1c:E#:·ýB?)>jMÒ7jMÒ7-²=À¯®>°cx>ô	4?­Ñ>X?>µ+?n©V;-ø;&77?Î<üÈÛ;Ñ0?¦)>äbÒ7äbÒ7-²=´>}E>æj?/~?5;?áe>?bÖ;è:;Ê
D?í<*³5<LBO?Ü¥)>]xÒ7]xÒ7-²=ßìù=:o¡=á)F?.<F)L<ú>!?J6Ç·N:9&Þ½{wv9Ô­¢9"íÁ>Ã)>×Ò7×Ò7-²=í=mÖ©=5¤2?
QÖ;YK¬;8?ê¹M9?+O¿1£§8¨0õ8<¯>ð)>P£Ò7P£Ò7-²=ÀÊ>úAn>vY?nò×?6ú?¨û??k=Íé=Q?lP!=Ëº<IP]?*>Ê¸Ò7Ê¸Ò7-²=UT>=²J>M-D?­Ü?JÁ>º¤.?a9<ö;<Ò-L?oè	=|½<·:?%*>DÎÒ7DÎÒ7-²=>NùK>ÖÇE?-Ð1?&?:0?¢c<ÎD
<AN?A=W¦<¸bE?,:*>½ãÒ7½ãÒ7-²=ñD?5¬ÿ>]ÒD?Â?Í?§îA?múê9Yj9¬<?{×:7:Ç=?Q*>7ùÒ77ùÒ7-²=~kA?$Ã×>°}e?E±o?\L? KD?!O92ÞË9t>a3;Ê£:3ÀQ?8V*>°Ó7°Ó7-²=Ó>byE>ïÅ<?r;Õ>dj >Ò$*?Bi<±$<lH?5<é><C???Y*>*$Ó7*$Ó7-²=úe>P1>X ;?¸/¿>>
.?Æ<Ò³;ÅáN?!ú<ÏkH<7Ø@?\*>£9Ó7£9Ó7-²=_ã¶=
ms=ÎU@?¼>¯>>bÕ)?tèÿ¶ÄK<9ö­¼Æ9cßÃ97Ï>×*>OÓ7OÓ7-²=ME>µ	>¥8?¥Uè>úª>Àf.?-KÎ<Aû|<PÁP?Ôú¶<°>o<dËC?6*>dÓ7dÓ7-²='Î=þÍ<ëü.?g¢=e[=
n?Ç·ZÁ9G½¾;»Ò:wó"?W+>zÓ7zÓ7-²=Ý¯><l^>jJ?£¨U?NÎö>8]?oã8ê¯9ZP>À":v:Ýò!?ò!+>Ó7Ó7-²=Éá·>_k>\NH?½é7?Õö>]??®Ð%7©²9'fn<u¬:ê`V:¯mM?Ô?+>¥Ó7¥Ó7-²=
ôÆ>s>ÓùB?cé?<`Å>û.?l×2=Øß<ìL?'<Õ$C</B?Ê@+>}ºÓ7}ºÓ7-²=K-ÿ<é³<ìl6?W³ =Hw=r]&?I¨;jg#;êCH?YL;1o!;="?xJ+>öÏÓ7öÏÓ7-²=>Å>>¥<?R·Ó>B>í+?hô=Ã»<DsL? ÐÏ<ÔY<=?ÕJ+>påÓ7påÓ7-²=0$?Ú«Ø>ôýA?âú?6P?r5?±ã²;O R;ñY?%Ê<z<eéN?ìV+>éúÓ7éúÓ7-²=ÀÑ>uUØ=é6?B=Ú>ÔE¨>&?C7»~9Ä<¦{9Ã£9 f>g+>cÔ7cÔ7-²=Ø>ÁD>Mµ<?bõ?`Vî>½*?dn;\#;2ñ:?gÐ<TÊ<]9?`p+>Ü%Ô7Ü%Ô7-²=ÌÊ=ß=¦:?N&?@Ê>(?n8`À93ðË=Ý=I9´^¬9p>>+>V;Ô7V;Ô7-²=ëh>oK$>w5?"5ª>á»{>-?>Vî:}¦:{Å7?ÍÂ<µâ><L2?àÊ+>ÐPÔ7ÐPÔ7-²=©wx>¥õ4>EÀ/?km>¡y>#?Ã:ì:xF-?b®<	T{<ÖÂ1?ké+>IfÔ7IfÔ7-²=ß?éw°>ÄM??BtY?=?ù.?9Ø9`><×;É¾:À=E?Qì+>Ã{Ô7Ã{Ô7-²=Q½ä<R¸¦<¢/?s;~z;ªË?ã®ð¸¥9"ïÅ¾âµ9"V9dçö>pò+><Ô7<Ô7-²=õÒà<ß½¢<EÔ0?/O;5);ß?Ðÿ	·RNb9?¼Y
9Xîo9ê>·,>¶¦Ô7¶¦Ô7-²=ïE>@>°å3?}9¿>fÌ>²¼&?Ò<Ò.<DC?P<A<ßS;?L,>/¼Ô7/¼Ô7-²=ç>()>uC?¾?]Á>p1?NB=Së<jpS?ÔA»=,ñy=¶Ë??#,>©ÑÔ7©ÑÔ7-²=MX>xH>äã??X Ð==Q=JÛ=?¿/=äÑ<éæU?);¸]×:$®3?c,>"çÔ7"çÔ7-²=§><>º<@?ôê>j±­>Ú,?v²;½ÛN; ìA?¤û<Â@<¨H?2i,>üÔ7üÔ7-²=@É?¦U£>WüL?ù3<?æÉ÷>pB?â¬¸¿l±9´ù½w	T: 4:¢¥,?,>Õ7Õ7-²=%r6>ÿ=á¿6?=b>Õ§ß=§'?¨:!K-:A?ôê<Ì@<TÉ7?ð,>'Õ7'Õ7-²=¤í=`"`=?-?HÎÚ;Èä£;Óâ*?.÷¹¸P9	9±¾BÎð8ç8%%?},>	=Õ7	=Õ7-²=+=ÐC=¼÷-?Åù;C©Â;ø<$?Á_¹ý9·kð¾¾xb¸/©X9ËË¾x,>RÕ7RÕ7-²=ç1u>ë*>08??rä>Ô,?Aå,<ÜPØ;/L?®Û<	<s1C?á,>ügÕ7ügÕ7-²=J5-?¦7Ó>îQ?Â?Ê?=?£c5?d#¼9?kÐ9Þç>wSO;Ô;jÉG?,>u}Õ7u}Õ7-²=k%>ÌÌ=W9?Õ:±>WM>ÎÅ,?#ä<À ¯;Å}L?ÃÈ<oFÑ;¡<?Â,>ïÕ7ïÕ7-²=iï=i?Ä<2Í*?ÜäV;Ö-;mç?Qòt¸z°m9{è¾%¼i¸ 9Gàº½ÌÂ,>h¨Õ7h¨Õ7-²=>Q)J>þÉ:?DZ?ã÷â>Ò÷,?ãÇ2=:°è<±D?o<B8<Ç7?ÚË,>â½Õ7â½Õ7/L&=Ø£ú>ÛÍ¢>ôE?ÒÂ/?UÏç>-B?Ò^¸éF9q[þ½9SÀ:¢Ä_:$\?2Î,>\ÓÕ7\ÓÕ7/L&=ø£Ï<>E<xí'?Jr;È[â:\#?ÖN¸Ït9¨½9ØÀ8:ò,9$º>Ø,>ÕèÕ7ÕèÕ7/L&=-Ð>¯æ3>¯B?÷?ê"G?~D5?\<Q3-<NÚV?7Û<g<î H?:æ,>OþÕ7OþÕ7/L&=<§ë>¥2*>:±?äç'?< >Jå?,z(<³Ã¨;w?7=cj<,ç?Pæ,>ÈÖ7ÈÖ7/L&=Ð§÷>¤ò\>íx?g{"?Ê>7Ø?f<g¹<sa?X7=Â
<W?¿ç,>B)Ö7B)Ö7/L&=2å>mí>GB?á?Û>¹:-?Ë¼÷<úÜ<\F?Ê<Û+?<³©A?Ç->»>Ö7»>Ö7/L&=F>ã >3L?gïÍ>>9¢2?Mèè<?H<GjJ?å<\W</2?T&->5TÖ75TÖ7/L&=Â>ú»>ZÈ9?Ç[°>¤ä>¨(?u¿<Â¹;)F?ÅD­<·l<â;?­8->¯iÖ7¯iÖ7/L&=°,?©Ã>qd??ª«>>~+?89]>¼ZÆ9V2À9Û?H=->(Ö7(Ö7/L&=©¿¦>Ä+^>#@?¨>¸u>Õ#/?F
$7±9±l<Q-9ÜÎ9c W> ]->¢Ö7¢Ö7/L&=8>!?>\÷>?Gá>J6¥>¤f.?s¥4=õ6à<WAN?vî¨<«Z<OUF?»j->ªÖ7ªÖ7/L&=çc>¼ç >JL5?=&?¹Ëð>/¼0?Ë´=Ly¡<åL? %q<¢È"<Y=?^|->¿Ö7¿Ö7/L&=ñz? 2§>|7]?û f?Wj?çF?6ñ¹»8²e¿I²:Oº9ÁG?j->ÕÖ7ÕÖ7/L&=XV°>Õi>ðLA?*é.?Ûö>sc5?[^6<ÊQÕ;CÛZ?¨ß<·&3<MI?n->êÖ7êÖ7/L&=Ç=]¤j=xõ+?*;pu;xü?{§,¹*9_¿ø9ã9·ï>¥->×7×7/L&=¤>!@>??¯t:?þU?SY0?&«<Z<ÕRI?\­<×.^<VeG?Ä->{×7{×7/L&=K*?êÔè>=;?¡Á>´ó>C1?Ú«7Ï	9Ù©=rh9ø9½ð?dÅ->õ*×7õ*×7/L&=B=÷Ãì<À(?ZÛ¢;÷M;Ò?*"Ã¸³V8«h¿wÇÁ8Ô}9ëoC>hÈ->n@×7n@×7/L&=ù>*Å=	mA?Ùë¹>;>Ô+?N.¸·y9³½²ÛØ9¼e:ÕË>¡Í->èU×7èU×7/L&=K¡>`L>ÍPJ?9?Sy?n6?q~=+=<³P?KÙ<£{<ô-G?2Ð->ak×7ak×7/L&=@2Ù>¨">C?«¤?#E?UcU?å
8MjÇ9)6=";ÆÉ:]4(?Êã->Û×7Û×7/L&=">?¥X>7P7?:Ní>0õ®>.-?9Õ1=«Ý<SåM?m<@(!<·<?ìé->T×7T×7/L&=D§?¤ØÅ>Åà9?8?çæ>¥N.?´=="ë<rN?~?ù<nzª<$;?.>Î«×7Î«×7/L&=¸§>ñV>H?ñ×:?Ñ}?ý :?M"<Ì><ß¶I?CZX<i<R?½#.>GÁ×7GÁ×7/L&=vPÝ=:=.<?Bb>­V/>a,%?L¦:Gi:±6?G<©<&m<a_6?V1.>ÁÖ×7ÁÖ×7/L&=&a?ØK·>ÚF?µFõ?*­?ÅM5?Bþ	<SË§;R?£jB=Sò<vcM?T.>;ì×7;ì×7/L&=Â%D>Í­ü=¾¹F?5ä¹>JHv>è9A?RE®809=>ÜÆ;¨Y;[	j?S.>´Ø7´Ø7/L&=
%>~ê=14?#<Ûý;/%? Âo¹Ø4D9i¿MÄJ¹ÐÔ³83S¿].>.Ø7.Ø7/L&=°ÔÖ>~¼>¶1?¨A?Øâ>f)?&Îæ<~<EN]?¼±<«$u<¯9?é.>§,Ø7§,Ø7/L&="â>Ñ>ÞJ?«³é>§>S3?ãAý;~;É[?:k`<¡×<¦I?0§.>!BØ7!BØ7/L&=:Ì=s^S=m5?i><ÓªÓ;­&!?Æ¼8¥u7ÿT?t6P8¯
9NãÃ=§.>WØ7WØ7/L&=Zlê>1í>8>?q2?^5?C?ñ¸}9á9IÝ>rz³:3iq:S>?X°.>mØ7mØ7/L&=[ûÅ<[¥<`£+?æ!>;°ì/;aV
?a¸æG9©C¾hå¸>-9$¼©¾MÅ.>Ø7Ø7/L&=´4¤> ¢_>¹ø;?y?èòË>Ã/?9<BH½;~I? ºØ;ä;gÿ=?ÚÅ.>Ø7Ø7/L&= =>>ºâ:??Óîã>g	(?ëÚ$=JÐ<åàJ?§÷<Ø¨<k<?wæ.>­Ø7­Ø7/L&=!E?W»?ý|A?TY¼?k?6?I©¾:ò;¢:³m?
i<<Gjb?æ.>úÂØ7úÂØ7/L&=ôÌ>@9>K¢B?âé	?O³¿>,8?ÊÞ<~<SÇN?5$<®½C<!??¿è.>tØØ7tØØ7/L&=ÖÞV>m>«8?VÈ>H¤>º2?¶<2<
N?¹w</P#<c(B?Éë.>ííØ7ííØ7/L&=yqH>t>Þë;?p><^/>·0/?:Ð:1e:ühC?v2<À3<??ù.>gÙ7gÙ7/L&=O=Ý>]¿>/)R?ÿÛ?ü£?Ýr=?á(U9:{9§5Ù>^6¾:^[:hù]?Vú.>àÙ7àÙ7/L&=Í)D>Bò>ä¿??0Ö<ìT<V
6?­¥¹tm9ã1¿Î£8Þ£i9¢2>s/>Z.Ù7Z.Ù7/L&=fw>|$(>kE?C?0¸G?-ê8?Ñ=<æW?4~< Ô<[R?P/>ÓCÙ7ÓCÙ7/L&=K­=°=Õ±,?Þ¢µ;Äq;_$?RK¹²Ðá8¬f¿[829
>È%/>MYÙ7MYÙ7/L&=[Ñ=>
=m</?W];[§b;¯?T	¹e'9£iÒ¾×8w°l9(á">Ø-/>ÇnÙ7ÇnÙ7/L&=e>X.O>ÜM<?éÎ?j¾½> |0?®&=ÁÍ<CbO?¶²<Yèn<eZ??A/>@Ù7@Ù7/L&=p>«!>>?Ôc?xà¾>ü-?`9+=»ÕÐ<åQ?1hÎ<¯â<=A?ÏJ/>ºÙ7ºÙ7/L&=Þ¡©>®`>ñÉA?ÊN¿>>»+?BI7Âó@9Í«=3ãl:h1:ºÿM?\/>3¯Ù73¯Ù7/L&=w ß>x>Ë@?7È?æ|º>¾3?;)52;º=?6m®<Ni<Ï??q/>­ÄÙ7­ÄÙ7/L&=>ñLÏ=!??MI?:çÞ>Ûå.?FÞ<Ú¬;ÁK?<ô<ÓÀ<ñ°C?=¹/>&ÚÙ7&ÚÙ7/L&=o0a=^Û'=¸+?=N;Ú<@?²sÃ¸Y´Ë8û õ¾«æ9ký»9¸÷?V¼/> ïÙ7 ïÙ7/L&=
ìo?1ù>yv?@¿!?qp?M:=I-:²Ì?ýõr;Øf;3âj?0¿/>Ú7Ú7/L&=ÓË>«â>87?_!É>1>ä()?=ý£ª<åF?þ=t¾<Î#8?#Ì/>Ú7Ú7/L&='<<>tUú=ß~@?
¦ì>8Î±>D\*?6ÿã;3Ã;-D?ëÆ<
<ä=?Dâ/>
0Ú7
0Ú7/L&=#K>àH	>f=?YçÁ>þÞ>ÃØ'?¤=ZÅ<bhC?P·<ßã|<9?¹ã/>EÚ7EÚ7/L&=ÍÂ->\ó=Ì6?ÓL²>éO>®%?ç\ê:
):±@?	><Ò?<2Ã0?å/>[Ú7[Ú7/L&=a>Ô> ì6?
´>u>{§'?[´:æ$:'4?Ô\ß;á;	@?Ñó/>ypÚ7ypÚ7/L&=Í
?*=²>5[G?%=:?NÙ?Ç2?";}];>_?ôIJ<»< '8?Aõ/>óÚ7óÚ7/L&=è=ëÏ¶<Ic5?Â`Ú<©<O%?Ð;óPØ:,?DÙ:Øú:)4?¬(0>lÚ7lÚ7/L&=ý·©>ha>úÀ@?æJ?t?¨:0?ÔÌö<¶*<ÎÿH?´t<'D<`E?X40>æ°Ú7æ°Ú7/L&=·>ý {>éM:?Hä¨>z>Ø,?kD=i¡§<wH?3²<V<<?ë40>`ÆÚ7`ÆÚ7/L&=-=Æûà<{û3?ÃÑ;F;u¯+?(Üa¹+9%
)¿ü«X¹³K9o<¿áE0>ÙÛÚ7ÙÛÚ7/L&=g4K=7#=ï53?ãä;dgc;8»?ú¶¹0Dã7¾ÍÀ5=
¹(éÜ8a¬#¿WM0>SñÚ7SñÚ7/L&=D=ï;=
0?RD<ýÎ<<? g2¹ôã49t{ü¾6­9nb9åõ¦>Jf0>ÌÛ7ÌÛ7/L&=Ch°>v=P>ÈÝX?xÇ?ìZ/?â®G?;AÐ8±^9rgo>Z<Þä,<¯üh?ÇÀ0>FÛ7FÛ7/L&=©>/÷^>é¾B?û$?éuï>²`0?Ë!É<âOq<Ó_U?x=@;·<ßrH?#Ý0>¿1Û7¿1Û7/L&=*>Z,>D?k)(?ÉÀô>¢ã/?{jÕ<²<×G?+ãä<õ<n??êè0>9GÛ79GÛ7/L&=§¢>+(a>îî8?ÈÊ<:<1?Ì¹~âü7ÙÀºÓ?8³jf9* Õ=lí0>²\Û7²\Û7/L&=G?¸¹>h@?¨°=?æ÷
?¾+?%=#=î G?ÿþ<&«<S
>?Û!1>,rÛ7,rÛ7/L&=z¯>:4>](C?:?z6?t5?ùçÄ8»f59Åð>dd:C:DX?'1>¦Û7¦Û7/L&=¾i>óÛ>uB?He?Þ#?¯ï2?0g2=PÕ<MØU?j¢;áÀ:ñE?+1>Û7Û7/L&=ºñÏ<l<á)?3;ìV,;ÖÜA?Á´¹ÙÄ8ë¿\8¹d49òÐ¿Ð,1>²Û7²Û7/L&=Ã7==\Ø4?.à»;ö;"?v/¹iQL9¥ØÛ¾ë¸¸x)9Æ¾D31>ÈÛ7ÈÛ7/L&=¨0=Ú´î<â<?@Ûî;©ß¦;Õ67?6Ý¹ÚQÆ8mÕ5¿Ýò¸¸l¼9Ny¶¾ÒN1>ÝÛ7ÝÛ7/L&=lhÛ>E[>X?aõ(?G>äõ?Á÷<r<J?9[ï<ÁòC<
[?ìN1>óÛ7óÛ7/L&=SNÈ>4Ï0>?FC/?Á>åoh?÷Õ<ë´<á+8?¿6ô<]`v<ÂÀ}?3f1>Ü7Ü7/L&=¢(?|s¬>sy?(mK?OWù>ðÛP?Ë¿¸Bÿ9'(¾ô:¨º9I5?j1>øÜ7øÜ7/L&=Þ!>Á+Î=ýH?Lù:?GÐ?\8?ó;:À¥:¡@J?º
<Á~¤;NïV?Éq1>r3Ü7r3Ü7/L&=»©ß>5'>-g=?¹?ûçÞ>b2?F±;d;v4G?i==¡<ÁoM?Ôr1>ìHÜ7ìHÜ7/L&=ÿy>q×$>±ÀA??òºð>(?ãh8=èí<nÀF?¹{¿<ª<0;?
1>e^Ü7e^Ü7/L&=dø7>>:>¦2?óº>ù>i³'?dK<j<H?ÈÎ<§<-{4?1>ßsÜ7ßsÜ7/L&=YÖ>>);?K`t?s£3?Ú .?´B=N\¿<ËZJ?x1ç<L
<s7E?z1>XÜ7XÜ7/L&=Ñ<<#D)?Z|r;ü8;!*(?ë`B¹P9K]¿'9¸,¶9Û/¾¦1>ÒÜ7ÒÜ7/L&=µ=ëÍ<R_7?ãÍ;ò5¤;È| ?d*û¸ÖF9lÞ¡¾¸&g{8Ý¿ì¦1>K´Ü7K´Ü7/L&=¸5?Ìð>ÑÚ©?ô?óLÿ>^Z?´;øß:ðE1?o§<ÊÐf<§à9?Ç1>ÅÉÜ7ÅÉÜ7/L&=&A·>Êm>~¤6?R?L*Á>á*?ÐI<sJ*<$ÝC?2<Ö,C<J9?ãæ1>>ßÜ7>ßÜ7/L&=BK=ßÇ=ðn,?1;ô;1Ð?ÄH#¹a¢8ð­¿µ¸z@9ºÊp¾0ê1>¸ôÜ7¸ôÜ7/L&=¨z=Û<Wá/?p«;";#E!?¯o¹´Øy9ïmõ¾q¸
­8>±Õ¾(2>2
Ý72
Ý7/L&=¯>L³0>ª;?»J²>¾>¡)?;xÒÊ:®l,?-jê<Ù <:?^2>«Ý7«Ý7/L&=Ó>:ÏI> @:?[Ì>ëY>Rú-?ÑñÃ¸¿)¸8G0¿H:iý9¿Q?52>%5Ý7%5Ý7/L&=Ð'ò>|ç¡>(r??DÃ?uFÑ>â<?#¦=IÙª<¯AK?F×<ÚO"<bS?62>JÝ7JÝ7/L&=i >ÿ´^>d8?²?Þ4Æ>Û9)?ÒAí<^Q<8²H?&­<$¶j<s]=?#82>`Ý7`Ý7/L&=^õ=uWª=S.8?·Ë=ÇÂ=þ~)?j:ÃE1:Wã:?X¥t<)<^H9?82>uÝ7uÝ7/L&=N×>n¶>ÎÃ??aÅ>E>2?"Þ]¸_V9w;²½®9ç°ï9¦z©>å=2>Ý7Ý7/L&=õ`>¡/>øE?ÇY7?Ý`?
õ/?mi;r;ËýH?]=ª<ðoH?e2> Ý7 Ý7/L&=¢Ég>\g>}<?uá>ÿª>µÄ(?\	¶ê9q».¯9J9UX.?1t2>þµÝ7þµÝ7/L&=Z(>Ðró=õ<1?B<±<°ª!?%@¸Eæ8gJU¾ÿ'"9YU9³ý
?D2>xËÝ7xËÝ7/L&=EÍä<¤¦<È/?bd¸<ÓÔ<j?ÃÂ9-:À>·3;ç:ñ:I>?02>ñàÝ7ñàÝ7/L&=×V=àÒ<Tw8?Â =Ãû<f#?¿9HgÏ9!&>¡¾:vÆ:Iøò>2>köÝ7köÝ7/L&=i>ÖQ>ÅG6?"ÿ>ï»>Å-?¹$=qµÖ<HD?5ì<^ÿ¡<¿:?ñÏ2>äÞ7äÞ7/L&=ë|O>8r>ÏD?h?þ¾×>]j:?Þj<´ñÉ;Û{B?­=à£<÷P?«Ø2>^!Þ7^!Þ7/L&=Ùº>9>9?Úð>B²>§¬,?õ?==­<üßQ?
l<©ø<OcC?ëó2>×6Þ7×6Þ7/L&=Z¸²>±îv>mH9?ßÜ?¶ZØ>0õ.?QÔ=ºí¯<
ÖO?mx±<Ìâp<<?Ú3>QLÞ7QLÞ7/L&=Hç­>A_>CG?n^?OuØ>b-?½ø
¹Ù509øAÎ¾'9À|L91$?¿3>ËaÞ7ËaÞ7/L&=hXI=)=êA?Ï
ÿ;];ÒúZ?æK¹ÌX8@Ùï¿Ø´·×9¯Ë½x3>DwÞ7DwÞ7/L&=í>ìS>W<?n¤¶>Ê8>8^*?T?+;µþê:é:?¯{æ<ë¾<};?z3>¾Þ7¾Þ7/L&=Q>Vl4>¢ÕM?Î?yñ¾>`U.?Y/N¸]|9&¾ à¾8îN9f#l>F#3>7¢Þ77¢Þ7/L&=Æ;?hóÅ>EàD?sÄ?¨)?Z¶??ç·29c³9ÑÝ~>6p¼:"I:×o?)3>±·Þ7±·Þ7/L&=Yù> Y>çV?åÒ?Ðl?7<?Æy=I=»T?ÛÃ<¿Àc<
È[?äE3>*ÍÞ7*ÍÞ7/L&=ËÏ>S(>ÜV¬?øµr?Så?]ðb?pÚ=#(¤<¬kU?LT=m<øò?ûE3>¤âÞ7¤âÞ7/L&=C
?F?K>åí±?Kÿc?®Ó¾>¾î?/=M:¤<xIS?1=(è6<¬QÃ?uR3>øÞ7øÞ7/L&=C>]3>½6:?±ä>1¢>]4?¸Ò¶8Ý½9+v§>`_é9 TÊ9´£?èT3>
ß7
ß7/L&=sÞ>­Ù>Ú@?Q,?°tí>+?Vi8³SÔ8úÒ>eCò91?½9ÄÛ#?ä[3>#ß7#ß7/L&=k?\Ã>µYJ?uJ$?»Åæ>6@6?Ì7&~9TÉ<Ü±9´9­û>:\3>8ß78ß7/L&=µÚ¾>÷&>
6?m ?(à>Ãê&?RÄ;b¼:\¸=?îX¦<ík<[4?±y3>Nß7Nß7/L&=5ª>¾g>ÿ<?K=?ÔxÜ>åI-?`;l£/;ÜC?4z·<û¹<q¬7?j3>}cß7}cß7/L&=¦O>&XD>O(<?Û?ïnÐ>Èr.?¸|;Ë;®UR?æÝ¨<}ò_<>	A?©3>÷xß7÷xß7/L&=Ï"?¥É>©²N?ÉR?t-ó>bæ]?)û8S&9IÁ>Ç9:Û(a:ä9Ó>3>pß7pß7/L&=,¼!>- ç=1$3?¡?Î
Ó>*?+(;:Rø:Ð^-?Eþ<ea<É·5?à3>ê£ß7ê£ß7/L&== >¡	Ñ=ã-4?u®¯>Ì¡>'?ZÔ:;íW;×6?ø<#ã<<±Û2?Z3>c¹ß7c¹ß7/L&=N²§=zDv=êR.?=´N\=ð#?Á3:ÍÉ
:o%?<$ù;î%Á;f%?Æ¤3>ÝÎß7ÝÎß7/L&=>óD4>I=?x'?Õcô>Km/?~û:ö:XîW?BÞ<D41<jºE?òª3>Wäß7Wäß7/L&=f? º°>ïìI?{Ä?/G?{I?z>ô9Ä«Ì9°¿?«Ö¥:B:53?!Ì3>Ðùß7Ðùß7/L&=Ï=«HÎ<Û(?à";&);¬à
?U8M¡9#
©=ð¸ ¿I9?ê7¾òÐ3>Jà7Jà7/L&=ÏCx>rI'>äõ=?,³è>Î¬¯>¢)?ø#</B<)O?é®¡<û<[<SË<?Ñ3>Ã$à7Ã$à7/L&=Kçµ>6y>ÖÛ:?âf?6Ã>_³1?w®;¡A;ÏO?ÜN==­ì<YÃL?mç3>=:à7=:à7/L&=(TØ>Dä>ªî3?C´>
>'?@®;S²e;»B?Tè<Öh=<:°7?Aî3>¶Oà7¶Oà7/L&=WÃ=Ì=/?Íyð;z¸;qF'?Æ
f·5f9	xÿ¼n.\9w*9cT%?õ3>0eà70eà7/L&=òÁ>£gE>Ã¹;?^6?@A?j-?M¥;=|ßí<÷ñI?a­<"ÿm<~:?ü3>©zà7©zà7/L&=ámþ=Tº=.?|=Ø;ê'¬;õÆ ?P[6Ý¿79Îû<º6þ·0h·³4?4>#à7#à7/L&=Ëï=ýÂS=+?éÇ;;8¨;ly?ýÉ¹I8þy¿"i8ã±9êØ=b
4>¥à7¥à7/L&=üË>:Ü>jE?Mñ>§¹²>,?ôx{;Ä) ;ùH?ÇÃ<C<'¬A?Ç/4>»à7»à7/L&=ªZ×>ÎD>-ÈK?ÊP+?¯SÙ>ÍI?|8`ah9v'>jT½9249U=?v04>Ðà7Ðà7/L&=ºl?ÑÙ>°T?;?ØI;?j.T?·±°¸P9ÜH&¾Ô ð: ¾¦:ß·8?$24>	æà7	æà7/L&=ß#?
4È>©Q?2 @?Þí?êE=?_öÉ9{ª9£?ÇÍ;f§:0L?Ú24>ûà7ûà7/L&=Å>h*:>a:?"öî>³>Õ*?Ý£	<q±;ÈF?!´<¦q<3Å??2<4>üá7üá7/L&=ÈHt>rº>û=F?÷?qE»>Rª1?:y<SÏ(<rM?»8©<¶t\<UD?´4>v&á7v&á7/L&=\¾·=Qsv=Ý>?ÿúÑ>d>*?¼B;?l³:E\?%t¿;5;ÔÛ6?h4>ð;á7ð;á7/L&=2í?2ã	?6Ò?ÇØò?Øq?+¬?1ç9êÊ9?¼íö<Ïkk<¸A?¦4>iQá7iQá7ûË.=7¹>MR>¥Wa?¤y?bG»>ûÑ7?½þ-·åª/9ý¼*q6ü»G9ú<<¿Ä4>ãfá7ãfá7ûË.=²©=¹w=k0/?!Xf;/èK;~?Åµµ¸ºñ9%¾Ø®·¿Û8(±Ë½ Í4>\|á7\|á7ûË.=©öñ>RÞx>°åx?·<?¸!?©W?ÂC>t~~=?yÆ=z5<D¶X?Æ5>Öá7Öá7ûË.=+¸>zÅ>4U8?6
ª>§Èz>-?êØ¬;#`;¬vE?Ýë<a+<@?65>O§á7O§á7ûË.=^/?Ñc¥>I?:k`?ú$?G@?ï%7äÛ"9su=ÒÄ·::¾ú'?&A5>É¼á7É¼á7ûË.=ª¦>?wi>ÀÀ6?®Ò>¹óY>Ò*?ÿì;#á:I5?Ï;4;åØ2?T5>BÒá7BÒá7ûË.=A>¨sÖ=\¬3?é?Ùß¾>`0?W!<¹¹;K?¼om<N<Æ>?¼X5>¼çá7¼çá7ûË.=þÀ>ß{>i(D?@5R??ËW6?Lð9Cp9©í>¹;þÑ:PÐ9?¼e5>6ýá76ýá7ûË.={Ó<_<>z,?VÅl;BJ;|×?àNE¹¢n8Êâ§¿&¯$7|ÏF9Ô<f5>¯â7¯â7ûË.=û>Ëv®=2@?«å>ÎT¦>¨«0?E¸==i'ä<àT?Fò¿<õ~<àº@?Âf5>)(â7)(â7ûË.=S9>Ð[ú=øÈ=?1F?­õ?R.*?ËbB=û<O0F?_Õ<	<ñæ9?8l5>¢=â7¢=â7ûË.=þþ>ÓÎÈ=ò=?:ò?çGÝ>¸2?ázI;í;·1?}[|<Ì%<f&C?ës5>Sâ7Sâ7ûË.=ñé=EÐ·<Úî4?;]Äj;B?uÕ· ¦8Î7¾Dx¸¾!9øè½5>hâ7hâ7ûË.=kY>>E3?G½â>?hª>>P*?J¥X<F<ýG?*<Õê;89?5>~â7~â7ûË.=w¡î<åH³<µ^*?@êN;/,9;?²Gl¸×zp9xû½9À8°9¹¾>§£5>â7â7ûË.=YF>§ù>×5?¤¸j?±t,?ï6.?¦9~9vÒ?fí.:°2ú9Ýû2?Sª5>©â7©â7ûË.=3ú=Ûyæ<+?®;?v;Ò?ÉûÍ¸	;9 lD¾ßÞ8,9îµ>HÁ5>|¾â7|¾â7ûË.=«}=Ìnê<<ã*?Xn;h§;i
?Ü¹Á6WB9:<C>8p 9HdÙ=jÂ5>õÓâ7õÓâ7ûË.=ûG>/>3Ã@?ø?x=?ª/?Æô=A)=y%O?lê£<Ð»Z<²×??'Ô5>oéâ7oéâ7ûË.=LØ¨>8Íe>
<?JÏÃ>¬f>ÅÂ'?[Î"=VsÌ<ÿÚK?ê£<AG<<ø>?\Ø5>èþâ7èþâ7ûË.=[¾>Rþ>N×5?ºÊî>'L²>Õm+?ÕáÈ<B<þó@?ÒG´<y<C9?<ê5>bã7bã7ûË.=)¿T=;=ô^-?µÄ;ìOu;­º&?â7>^9?q<¶ ·89r½Ôñ5>Û)ã7Û)ã7ûË.=ya>R}.>QI??®?¥"Á>«Z,?ËZ<³<¼eI?^´<@<å'B?´ú5>U?ã7U?ã7ûË.=¯Nç>ö>¥º=?iÞÏ>þ½>Ò¯1?SÜ¸;'Þe;TàM?'ä¼<µ~<fN>?æ"6>ÎTã7ÎTã7ûË.=Ë>I>o©:? ?ýPï>_,+?p	="ú®<µI?aÃ±<¤u<å«9?äe6>Hjã7Hjã7ûË.=Ùþ >¢(Ø=\«>?¶ÄÃ>b>ñ[*?Ù4¥;nME;ûZV?35<|9<:?nf6>Âã7Âã7ûË.=syÍ<®u<×ø/?:Ë¿;Á¹;Ï*?lXÁ¸9*¦¾ÀY9`ëñ8±F"?Wt6>;ã7;ã7ûË.=ê¥»>Õ¬n>àDI?*y?óT/?«æ5?>å;«;FRR?ç<<¾<Ì`C?u6>µªã7µªã7ûË.=kX>Bé>²¹7?¡>´>y>Ô0?(8a;L«;ò§H?£pÄ<à¼<<?£6>.Àã7.Àã7ûË.=ÌÁ>r>ÉJ;??(.×>Ç-?QÿX;ü?
;T¤D?¸Ê<¦Þ<k^>?¤6>¨Õã7¨Õã7ûË.=úWr>º¢+>K»4?Ùþ­>ª>Â+?Ê±Ú<Î<¥«I?(¯<âÕY<¼õ6?"¥6>!ëã7!ëã7ûË.=ÈÂ<e=<EN0?,b:Ø&¸:-Ü>~áf¹åix9îí¾q©7#Ý8%ZÃ=M§6>ä7ä7ûË.=Á?¯±>Úð=?ª¨$?Cní>e1?Xç=kY¿<L?uÍ<CÝ<ED?z°6>ä7ä7ûË.=¶}«>l>Nñ9?äK?ÄÌ>éD)?88;ÔÜ;Æû3?Uß<®<s6?øÃ6>+ä7+ä7ûË.=¸Æu>ÌB&>7=?pó>c¹>(?ë'+=K=à<ÞeC?Ý<ä6<;8?íÇ6>Aä7Aä7ûË.=¡Ý="¡=£0?Ò<
¾;å	,?|»,¸º²ï8Ùz8¾@¨8vÂ8-Ý>Î6>Vä7Vä7ûË.=Ý|L>²
>ð·<?<9Ä>Ø>6\.?§f:­0:ýE'?O$Z<À°<õX>?gé6>ûkä7ûkä7ûË.=ª/>º­C>ÖÈ4?õ>Gçº>íÕ'?¶%=JÒÔ<.G?ÀFj<÷#<rS7?²7>tä7tä7ûË.=Ý>?=>>?»°>>¤W-?-ß3=ñá<aL?<><²x=?£7>îä7îä7ûË.=Åò>H>K§>?ô4>×æX>3*?jÈâ¸Jµ9Õ¾é9ø_d9c>b,7>g¬ä7g¬ä7ûË.=cæJ=$i=Ôþ.?¨;äx~;éf??¹¹Âææ8Né¿V¸»°8¡g¾óJ7>áÁä7áÁä7ûË.=¸>O6I>((B?:	?º¬Ê>µU-?§;`ÄT;«øH?{ª<¤^<6D?ÍQ7>[×ä7[×ä7ûË.=`zÀ=I=c+?ôÒ¬;X¡;Ñm?°ò+¸¨w	9 ¾vX7N79SB=;T7>Ôìä7Ôìä7ûË.=ù¬Å>Î`D>Ø?|A?[(?{Q?Øò$¸*ãå8X¯7¾|tÊ<­Hb<¸
e?½u7>Nå7Nå7ûË.=ÂÕæ>¦>gK?%7î>Í­>L+0?V~9 Þg9SF?y¸É<¾Ý<wME?4z7>Çå7Çå7ûË.=LT>PU>½2?ã?<0F<½h-?r%¹-9á7¥¾öM¹¦98rÉ¾¹7>A-å7A-å7ûË.=p>"s2>­G?ò6?k?J4?êÇ
=h°<Ç¿M?5'<U,<jE?6«7>ºBå7ºBå7ûË.=é¹>iúo>RF?3?ô¯Í>
2?_!=tcÃ<ÁnS?Ár¼<uþq<îZG?¿Á7>4Xå74Xå7ûË.=ÀkÉ>Õ­>é9?8D?=â>W#-?_Ö<C<ÞA?¤<¹ûU<<?"Ä7>­må7­må7ûË.=TE«>05k>;i:?¥Yd>w+>£v*?^h8<uä;!ýN?5s<{ùX<!<?MÈ7>'å7'å7ûË.=_éZ>m>!4?¾Ê¡><r>yü*?ßÌ7=¢Àå<QÌL?%v<Þ0<Sè2?¨Ô7>¡å7¡å7ûË.=í?=K*
=E-?ºu;L;¦	?ßåV¹|9?ÞÙ¾ïHr;p:;Y¢&?üâ7>®å7®å7ûË.=¿>V¦F>Uq=?ÃIø>5ó²>®1?ê­ ;FúK;±¨I?¬2Ì<öp<Ä+>?V8>Ãå7Ãå7ûË.=ÍÀ>Î(>#ØT?9Ý>èþ¡>)/?7G79ÎÃ<n9È¿9ËÅ0>8>
Ùå7
Ùå7ûË.=Gu>ÀÊ)>çÉ8?`ì>Lû±>'ÿ)?%`=Þ[=ÉI?WX<ó<öÀ9?8>îå7îå7ûË.=÷Bu?f:ä>?&ÀC@ÀAÄ?òV?H:¶;Z;ßR-?l<oC<84@?t!8>æ7æ7ûË.=Â>è,>þ>?Çõÿ>~-º>øù/?Ów;¦ª ;:pE?=<9¸2<¡·A?«,8>zæ7zæ7ûË.=Ûa>¼Ò.>Å>F?lÎ?C´T?öè7?&%ì9e4z9cq?x_¬:ªÆN:6hU?£78>ó.æ7ó.æ7ûË.=ý>Ó	J>;bD?d¾>s>µ/?²w<¾f<L?[ <dG<aßH?VN8>mDæ7mDæ7ûË.=ñº>°C>í5?³¼>BZ>>)?iD÷<Ü£<'A?qm<çtC<çì7?P8>çYæ7çYæ7ûË.=wÓÝ>bö>{mI?í6?^z?Ô2?pD=á3÷<¡	K?Öôò;P£;l>?}X8>`oæ7`oæ7ûË.=Ð#>YÞ=©<?â¾ý>ïº>.?	Ï=®A¿<Í2K?LÏ°<:(s<ú%:?¼8>Úæ7Úæ7ûË.=¢¡>ÙB>¦@?)yë>­>ö3.?1=Ú°<­K?µÀó< 0¢<_@?¡8>Sæ7Sæ7ûË.=ÕC)>ëÑá=ùâ??¿0?³Ë?a¨+?!%9ø9>â§;Û5;¢mm?­8>Í¯æ7Í¯æ7ûË.=».>±8>8?Û1§>:9|>·²)?ÃX=Àª	=´[I?ðÎ¡<`<ÝÙ8?Z¸8>FÅæ7FÅæ7ûË.=%r>36*>6?XÕ³>Jp>F&?þù^;Â0;O:?g<Z<2?jÓ8>ÀÚæ7ÀÚæ7ûË.=÷ä
=ÅÄ<8ã4?ºm;Z¸[;ms"?¯¼¸ÌQ9½,¾~»Æ8Ëá8[/?'×8>9ðæ79ðæ7ûË.=G" >Ðd> )3?K?µ¿>»Q+?ÃÉ<æ0<ÅH? Åj<¶J <Ây;?×8>³ç7³ç7ûË.=
nM>xv>÷6?ñ¨ß>þ®«>ZÀ&?`; Z;,GE?®<(bm<E<?*Û8>-ç7-ç7ûË.=^Á>D>`8A? |?É2?øÒ4?nh8,Ô9B¡=Ç¦<@ ²;Â£U?ð8>¦0ç7¦0ç7ûË.=¥0k>ß°>	B?>:æ>¨>õJ/?æ¸¨;¢~U;PPJ?zÛ½<
ìw<D?ó8> Fç7 Fç7ûË.=·>c?>Û9?UBÁ>ý+>Ç,?aå<%2:<×E?­Ý"<Ejæ;Dó4?ï9>[ç7[ç7ûË.=äÑ>²>XË=?{xö>7¶>Á"-?<yç<@<lìJ?ö9¶ÐÑ9>¡9>qç7qç7ûË.=l#Ä<Ë1<å3?mG];Ns;Æã3?IÂd¹?9Ô7¿§\é8[°9ñ C>9>ç7ç7ûË.=G"D>ò>Ì£2?Gî>TÉ³>ÿ¤)?ô9+j:Và>Ü<>P<Ï¯:?)9>ç7ç7ûË.=Km=?þ;²>»	?ô?%?Ò1u?=1Ê<ñÚe?i2 =}<ê?.9>±ç7±ç7ûË.=|g>àØ=#4?B'?Á¦ñ>öÿ0?»%=TÌ<B?_ï<ï ¡<7(>?N'9>ùÆç7ùÆç7ûË.=có>-#>?àC?â0?2û>ÖC4?Dë8.ú§9¨u3>Öh:ñh:!H?3;9>sÜç7sÜç7ûË.=»ï>øÏ>OB?]7_?¹?~4?;=Í¸<òZU?WòÞ;ß3;Q?W;9>ìñç7ìñç7ûË.=± :>2ëì=¨I?PËY>ú\>`-8?WO=°<@r?ZÝè;å*;D;?OL9>fè7fè7ûË.=øDü<UÇ¸<À.?a<û9ã;ã'?®¹	×n9(Ó¿eÎ9):(0Ë>GV9>ßè7ßè7ûË.=$?ËNÅ>ÓàT?««?#²/?A#G?}£9²19GTl?7£:öVÇ9\Q<?»\9>Y2è7Y2è7ûË.=*=ÛÈÿ<â§*?¢;n;ià-?Û¹DC9¤°5¿Ñ')¹¿Øl9·Õ¶¾ ]9>ÒGè7ÒGè7ûË.=P0?ýñ²>ÄG?</?_þ>Ô=0?`Î¸a9ÕÎG¾/¬W:N`:mJ?`9>L]è7L]è7ûË.=´ÖI>	>{Ñ;?ïWb?ãñ"?aÍ1?Ý¸k;º;7O?³¤<iû^<T=?9>Ærè7Ærè7ûË.=Eôà>b>Ð};?GO??õ,?zÉã<6<vM?ËÁà<}n<°»<?i9>?è7?è7ûË.=Ì=;p=þÙ@?Ý7?ûE?á3?¹Û:]¹:á4?8~<ì*<*>?j9>¹è7¹è7ûË.=ù?¡>e\?¬Q?¸!è>H+g?RÐ¹=¥8`&Ô¿Àt<ûÓ;?r?g9>2³è72³è7ûË.=>Ö<Îü<±,?á
;¾Ö:ÍÊ(?¨¹^¶8ÛÔ
À·Ç®¸ÔÙ89
r¾,ã9>¬Èè7¬Èè7ûË.=ß7P>I4>:?J?»æ>;Ï)?ëÁ;n3;
ÄG?«¥<Ï6[<Ð@?mì9>%Þè7%Þè7ûË.=¢ìÝ=Ò=l9?éò<ñþ×;¤Y/?Ñt¹í8+á¿µé¸¬`F8¶±¿b:>óè7óè7ûË.=òôw>×+>¯9?Ë]è>mØ¨>'0?ð !=Ê<[ÊL?D¹À<x<8?ø:>	é7	é7ûË.=FK>4>G9A?í=?{U?jQ2?j¯o=´=/6M?øÆ<w,@<´ÛD?ñ#:>é7é7ûË.=Ò>×t#>.N? ø-?¬ê>HÇ=?ã=Ñ'=ê_?[o<ã¯°;à­E?A&:>4é74é7ûË.=Y*O=Úu= /?M´¸;áã;<¯?®É¸r9
àd¾Ä*W¸ëp9R]½½r*:>Ié7Ié7ûË.= {z>¯÷,>û\9?ÀÃ>î¯>,*? hË<ãì<âòI?:<Ú4<gt;?F:>ÿ^é7ÿ^é7ûË.=?Ûô>¡?¦Á@Op?¤R©?¨w>Þ=1?³=Cc=?°F:>xté7xté7ûË.=ùK<?g>%@¢¶?¾S?]`]?[V^>·Þ=CÏ?>üB=¾<[G?ÉG:>òé7òé7ûË.=£E®>bjt>+6?¬G?öÁ>ï*?Ó®;R°:RãC?(<3[><¿ª7?ßT:>ké7ké7ûË.=ñ>gQ>âÑT?Rsø?(:§? +>?¢¦=286=à
U?íý&=>*¼<1c?÷d:>å´é7å´é7ûË.=`>½/>´E?Ô)?ú±ï>^a5?Í3m;ë$;³C?¿ø	=^²</F?l:>^Êé7^Êé7ûË.=Ã>ÏbÅ=ó/:?V<°y<lô!?¸	¹Rf9|¿3¯6¹9ï8eê»<¡m:>Øßé7Øßé7ûË.=Så?Ñ|¶>6²Z?5îª>^h>><?â¸¢³8é!¿\::J<Ç9È(?\}:>Rõé7Rõé7ûË.=2íë>Ø>ÞY?Ì[|?¤,?Ì;?ñ<9®Y9Ý·>Æõ6;×©µ:áé?¾:>Ë
ê7Ë
ê7ûË.=È?.Å>rI?[?ö'8?m3?Nt8*
«9£«b=¹y:8:H:¦p7?:>E ê7E ê7ûË.=N>P>>«.>?ãß'?ÈÌü>æÿ)?k©<ÑQ<	GN?iRò<8x<ÌºC?Ã:>¾5ê7¾5ê7ûË.=«2%=ÛNí<Ä52?};{¬T;~?ð§;¸ï8ëH¾Á28ì§9)ÿ=/:>8Kê78Kê7ûË.=âý7?óY>É«?Ä@;f?åx?z/Ê8¬·97°>>¢¼â:àL:E¨?z¡:>±`ê7±`ê7ûË.=¬Na>P>üI5?çÃ
?®"Ó>p@(?^?h;kp;ï|@?ì¥<9â;Ä"0?N¨:>+vê7+vê7ûË.=7g=ñÎ+=SB,?ÖºK;n=2;N?è¬¸ìÖ(9µ¾`5µÜ.H9S<%»ª:>¤ê7¤ê7ûË.=¿>
£>c-?§é ?ylG?>N?[9jÊ9¸->>Â¼ý9Â9õÈz?ÛÓ:>¡ê7¡ê7ûË.=y>l§+>È:?ÖõÖ>G` >¢+?Ý×:Ð:aÄ2?Ñ£<V`<,ð:?Ø:>¶ê7¶ê7ûË.=qj>ER>n>?Âbì>::­>#«.?ø=ù#=Ï8S?µù<.JT<>?ÂÞ:>Ìê7Ìê7ûË.=ÑÅ¼>W´$>d´?g9¾?ëæp?f%J?¯
<d÷;Z2b?ç=ôJ<5Ý?ÜÞ:>áê7áê7ûË.=m§Ã>i
M>9Dt?^Y?ÓöÅ>?xÝ	<ÚÙ;U§s?	=s<?÷:>÷ê7÷ê7ûË.=ÿ=ÔèÚ<¡ò+?zzÆ<£<ÃD?Ìw9e9Ý>ú|â:äàº:R!?h;>~ë7~ë7ûË.=vZ~>n">EpH?G@Ñ?I?k7?ªqH<!è;j"]?l=KÅ¹<{îG?Õ;>÷!ë7÷!ë7ûË.=°. >ÄqÐ=+ºD?º?Í&Ð>X:3?ôáÃ7|/9và=PÊQ:äî9ù a?>;>q7ë7q7ë7ûË.=+/=AÛ<,?=¶X;¯­3;Ëa?M¹r t9×¾Î¾£¶,R9±=¼)V;>êLë7êLë7ûË.=áf>\G'>ª0?Ñ>¨sr>¯¢&?V;(A4;~ÎP?¥&µ<Ä<ÈQ1?vc;>dbë7dbë7ûË.=~6>vê=VG?¼.?X¸?wk,?$%=úÍ<1?M?g«ò<Ê*<£bD?b;>Þwë7Þwë7ûË.=C¿E?Gæ»>Uµ?S*@ô®?~àx?ùõ:þè:w?ÔÜ;aÂw;Q,d?;>Wë7Wë7ûË.=¤Ã>àp>t'P?ú!8?ð?Ë6?0Â¡7Y}9%b=ø{:1Î9~ø&?î¥;>Ñ¢ë7Ñ¢ë7ûË.=çª>$+k>':?×3Ö>I	¢>c5)?@';"Ú:a\D?Õ±<íZv<îË8?¼;>J¸ë7J¸ë7ûË.=¡	>Xâ:>hÉJ?¦Ø>,>%ë2?'â;ö5;)K?Ø</2<ïAC?4Ó;>ÄÍë7ÄÍë7ûË.=ö³ ?¹oÁ>ô­T?L*±?ÅIt?´¨9?@ò9*X³9v)-?ëÐ@;²µÝ:7£^?LÚ;>=ãë7=ãë7ûË.=M	>N¿=7?ÖK?tùË>¼(?õ<q]Ç;/E?«`Á<ìW<§â6?Þã;>·øë7·øë7ûË.=úQ,=Üá=ÿ#+?|f=ÕPç<ê ?-¸·¸ì½9À=-¾0<]<gF+?uç;>1ì71ì7ûË.={ï¬<\«<g)?_=ìÙ<¯q ?1çh¹ñÓ8Ï¨¿pÉ9ãú9´>Ýë;>ª#ì7ª#ì7ûË.=d¥²>¡{>k¿5?Ò>$m>Þ(*?üÍ<>&<g÷J?¥º<s+2<K¸7?"÷;>$9ì7$9ì7ûË.=<Ðò>$¥>3<?*J<?ú¢?^c0?6.Þ<VÊ<+èL?%Âä<la<r<?<>Nì7Nì7ûË.=MØ>Æ>¢E?ù?O?²?¿36?WÎ¿;ñc;jW?õü×<<Ð4H?
<>dì7dì7ûË.==¾w=5µ*=5Ã9?¥ä¤>2âu>h­+?3½»¸}Q¦8P|¿kï:¹Ô:Õ?<>yì7yì7ûË.=3¹q>­Ç%>ó¢:?R}¨<÷¬~<])?àþè¸¢R9ë¾ëcS8G9¿=#<>
ì7
ì7ûË.=6Z­>-m></;?±T·>1>Hß.?Èf;½H
;ZU?­`<;R-<<?µ)<>¤ì7¤ì7ûË.=¶ê>­T>_7?w>m\A>¹*?v¢:°Ýo:ýc-?1# <XSe< Ã2?³:<>ý¹ì7ý¹ì7ûË.=xTJ>ì=ÙóZ?þ^¥>¢ÆV>ÅE?l|;=4lÑ<9/e?÷b9À÷9aÇ>Ò;<>wÏì7wÏì7ûË.=ç? ¶>H?&Ô>Ed >¡)?°ö¸Å=b9d¾zP
:ç9=;?E<>ðäì7ðäì7ûË.=KV>KO>*9?d?;ä>t|(?)6=ë<ñE?ÄñÐ<]È<u7?[<>júì7júì7Gr9=Ñ¸>[>X9?JMê>X¾¯>k¦*?=Ü½<ÝþI?ùÅ<D[<kÞ5?à|<>ãí7ãí7Gr9=Òu=£,=ÿ¨6?WY»;®Ä;¸?Òj&¹#,9«ã¾b8sþ9öç~>~<>]%í7]%í7Gr9=C8?7þ>ï?(@M¥?¦Ò?ä±:þx:Hæ6?$Ê<i®6<¢?<>Ö:í7Ö:í7Gr9=7m?¼>¸>Í¤??Ò?f (?ín?éÝI9Ó9´Êt>þxÈ:h0:êu?ª<>PPí7PPí7Gr9=~Z>ÇË>":=??ôe<ôb+<½½+?K¹L=9	¿+'8±T9`?> <>Éeí7Éeí7Gr9=±='=ïN.?%Ã¼;s;ÞX?fL¹xh&9¸èn¿ÓN9¤lí8_?¢<>C{í7C{í7Gr9=ª­>óhS>|ï>?O6Ù>- >¹©-?ámN;4
;^Q;?ÎÄ<)x<ÑB?Ö´<>½í7½í7Gr9=õÈÇ>;>´'7?S<°>>è:*?Ò³;`A;-C?Ä<ZÍ<6?¾<>6¦í76¦í7Gr9=êd*?jS³>Ý?s?|@\D¶? H?M9Tp»9Ú>øª;hhk;ì9?=ì<>°»í7°»í7Gr9=#=ã=ÀD=5ÚP?Ù?ß»Î>b^3?\È994Ä9Nî >Ü7<ìÔÚ;?V?8ñ<>)Ñí7)Ñí7Gr9=
È¦>=g?>_?pÚõ>k¦´>+3.?Hp8xú9"s>À¸);6â:Ò??éñ<>£æí7£æí7Gr9=7Ã>ËW>A6?@R?'4Ø>ãâ*?°4>=[Ýç<9R?P½1<§í;ö??ú<>üí7üí7Gr9=ÃqO=£¨=@l1?´à;èÆ;(?:F¹ 8ù ­¿Ê(B·¿9*½[
=>î7î7Gr9=.Z>·T>ÕÆ??F¡>ó«k>Ô//?±l<þ[<zE?ÑÒ2<ý;4?Í=>'î7'î7Gr9=@)N>_'>ÄQL?ZÐ?K$?I\K?*C=Ûè<Þ¾V?Á¾:Æ:ç+?ü9=><î7<î7Gr9=µ1=nVÑ<£8*?ù$;X?4;î»é>¨¤¹ãNG9Ú}S¿¦Öå¸Ay³8ë#¿ÓA=>Rî7Rî7Gr9=Ej>2ZR>ì;?[?7IÅ>|s*?Ç®=?/¿<iÄI?µ½<Et<`<?H=>|gî7|gî7Gr9=§>ö!>|+K?§q?ÈÓ>Ò1?`9>=
;ä<^U?I¹ê<<HH?(I=>ö|î7ö|î7Gr9=cJ\=§#=L,?aú<QÄ¬<f9?ÂÎ¨·a(9S½ÒA\:¶c0:QÕ?sI=>oî7oî7Gr9=È?H3(?Zk?Åeî?×I]?|å?@ð9§Ý9¡½
?V©;ýÔâ:v?SM=>é§î7é§î7Gr9=D¾Ù>t(>OQ?Vãý>:~®>=:?M-¹6=9êyê¾´Õ9¢ì9N 5?²y=>b½î7b½î7Gr9=W>ÅB>nL?ê'? >?ø:?ÿU°:`Rp:þÖ;?¬#ú<qK<nb?)=>ÜÒî7ÜÒî7Gr9=Ã$>Wdí=ât1?ÞºC<Hi<O#?÷^¹¹l9U¸ð¾ê%·T95È½¾=>Uèî7Uèî7Gr9=}*=Øe=@í+?Í;Åq;-?¹^,8¶IÀ1#8Ï°9_=À=>Ïýî7Ïýî7Gr9=_êC=¦
=¸1?aZ±=¬ =(-1?½Ù9}9­9LÄÈ>ßû<ÜÑË;nØ4?Â=>Iï7Iï7Gr9=Q=[>À>5?¾¾×>~°¥>d«&?¨÷(=²Ô<ãK?¤R¬<×Sn<Ö9?ÒÍ=>Â(ï7Â(ï7Gr9=1c?xg?ÏYA?mJ?ÿUÏ>`d3?L¶8[(9td,>9=	:¶õy>Ñ=><>ï7<>ï7Gr9=ÄÛ>Ì>Í<?è>l£`> 1,?þâ1;a­Ø:q+R?Áº¶<|</9?KÔ=>µSï7µSï7Gr9=$Ñ¢>ÇM>pÀJ?j<?Ëóà>­Ì1?r§8b9*{,>ÿìÙ:ì:î×G?Óõ=>/iï7/iï7Gr9=SÂ=T=¬<?²/E?Ý?¾«.?äQC¸¨8ù»¾l3;cÞ:#lN?ö=>¨~ï7¨~ï7Gr9=¤^=>Á¿å=ÇS?ø?4±>ií9?xû:Üæ:bÇV?Ük<½Õ	<¼[?ãö=>"ï7"ï7Gr9=?«>JC>U<?Yõõ>Ù·>ru+?Ü¸&=+UØ<îJE?;Ì¾<Ñ}<p@?§ú=>©ï7©ï7Gr9=Ñ>
ª3>·YH?.¢?Ç6C?l8?Òô;ø;VM?"@ê<P3<ÛR?l>>¿ï7¿ï7Gr9=\w>5>:I?¾#?¡ì>21?ª½8,|9[°¨>¯Ò#:	¡9Ñ6?Ú>>Ôï7Ôï7Gr9=8?íÈ>-Ø<?§å/?Âø>85?Õ;U==:©H?ùèØ<nµ<¶B?X>>êï7êï7Gr9=tÖ´>½ðj>4E?êt?:&º>¶2?)ûf=
=®îP?lQ<i^¸;cH?6>>ÿï7ÿï7Gr9=O§>ã@>D/J?ªB??Dg?ï%6?2è18	É8b>J:ß9Ç'?7>>ûð7ûð7Gr9=ì«>qÈß=¥¨6?¢X¢>ïu>5)?ÍÐ;ÇÁ:ÖA2?Ql<7dZ<Í1?Ú@>>u*ð7u*ð7Gr9=æ?ÀÁ>ßP?î°?x&n?d1>?M)µ9«|9Ó7?½:;:I	?¹J>>î?ð7î?ð7Gr9=n+?¶Ó>BüO?óB@¤°÷?r}I?ø®:`:(?È=OS<Òn?P>>hUð7hUð7Gr9=üøÇ>)>þ¸G?«fy?AÒ*?§á:?åA=d÷ë<1Q?¥²=Ýì¡<T¡N?æ^>>âjð7âjð7Gr9={¡î=}¦=æ7?­Nè>c­>Ù+? B(=PHË<:åS?×Z{<
9&<RA?©v>>[ð7[ð7Gr9=¸ç=×£=ÊÚ4?8®;&í;ëß?V,¹$Ë8mÖ¿
Ï¥·øRf9ëJ8½Çw>>Õð7Õð7Gr9=¥ä`><O>Ûý6?M>pGU>	h(?U;¢q,;)>?$_=ý9¹<¯Í2?
>>N«ð7N«ð7Gr9=Í]É<@»<[L-?z;yV;9=?Aog8o796~!>6gÑ·ºQ!9'¦½K¬>>ÈÀð7ÈÀð7Gr9=¨l?b>]U?TV?Ïó?i"<?ñ¥8k9Í{>ÚA½:¹Ê:ô<?²®>>AÖð7AÖð7Gr9=:?à¨«>õ·@?úAº>N¡>2~.?³³¹ìö©9Dö\¾}}9$9cj÷>v¹>>»ëð7»ëð7Gr9=]>/3F>D6?Ùª>´v~>+?T<]`4<gH?ÔM<×<^d4?àÁ>>4ñ74ñ7Gr9=õ£>©ÔO>=õI?{;?ÂU3?kU;?-=tÝ<H?><I±2<9KQ?Ø>>®ñ7®ñ7Gr9=¢O>ÿS:>¸Æ@?n_J?½¢?ËF.?4C)=G!Ò<6N?AGi<1<ýAF?Û>>(,ñ7(,ñ7Gr9=fÃ>sùs>¢M?¸¦>Ì5l>Ù¯4?ã§Þ7¤¬9)«%=A9÷ôÊ9ìK¤>	?>¡Añ7¡Añ7Gr9=jße?[
¢>Áµ?Å%=@ó8??`Ld9s¼9£»>STñ:©de:©?â?>Wñ7Wñ7Gr9=ên¡>h]>§:?Ò>ÌÇ>§M)?¤;Ë·:¡ôC?kµ<küN<qe:?+?>lñ7lñ7Gr9=%9>3K¸=òY?UÀ?rï?^9?Ms$=ÍÁ<':Y?Ñr÷<Î<nR?R+?>ñ7ñ7Gr9=¹½>.Òx>ì{B?¨?ÌþÐ>¦x3?Ü$=¢ÄÈ<6R?ÐÎ¢<R<A`F?~2?>ñ7ñ7Gr9=?%°>!¤e?¸\?ïöú>â	a?@¸þHn9:åÎ½Mm8mÃ97ÕÂ=ñ7?>­ñ7­ñ7Gr9=4D>OA>LÄ0?CÀ>ÆÕR>ÞÔ$?ÐÝ¹:T:Dy?aj;8"k;Fy,?3>?>zÂñ7zÂñ7Gr9=,3>­Hö=£:?B¿>Ï½>&P*?h;\;gD?`º_<l$<Ò»>?Y?>ô×ñ7ô×ñ7Gr9=PÜý<Å½<O:+?µ¢;`%;y?¿@¸Çõ8¢H¾F¨¸)u8ÕÌ¿©_?>níñ7níñ7Gr9=GR>

>>?Û?sgÔ>M-,??ûò;e¢;ÔB?Úi<<9;?U?>çò7çò7Gr9=²g>Ê,>Y2:?Üþ>i¿>d4*?^×<À<méP?
~<Ð#-<ÿ9<?¯?>aò7aò7Gr9=ßèØ>¯>£ @?"fe?1; ?A7?{ø< ~<¢¤W?É;hv;ÎpQ?E»?>Ú-ò7Ú-ò7Gr9=Ä Æ>uA><@?Ù??É
?30?Àâ=]e¥<ÇJ?	<1<ãG?dÕ?>TCò7TCò7Gr9=BÏ>Ì>ç=B?ñÒ?âEá>ò62?èü.=X.Ø<+8O?@Ý<E<¢qC?¾Ù?>ÍXò7ÍXò7Gr9=	>ù9Q>I?;?Ãçü>D½>Ä·*?¹;D;P?	A°<o<ìO<?äß?>Gnò7Gnò7Gr9=Ñ>Cà>ñV5?©Jþ>i¼>éÁ,?zï=9©<«4J?¹<õ-<îó=?¨@>Àò7Àò7Gr9=!+=ÝßR=r1?ð¹;¤;o©!?Nñ¸¹ûÕ99üÄ~¿Ôr¶ËÜc9kB¼@>:ò7:ò7Gr9=©HÅ>s¸7> s?®U??	ºt?°µ­2.9àH»Q¾§<Âð%<d?!@>´®ò7´®ò7Gr9=oú
?¥Ê¤>]\?ßmØ?5 ?¬6@?N9õn9r$?ÒX:ÙW:g¸?~H@>-Äò7-Äò7Gr9=·æ>E»>Dâ8?%Ä>é<>'?Ïxô7Z¬ï8>x¡Y9/Ôj9[@í>ð`@>§Ùò7§Ùò7Gr9=?Z>wµ>×©9?°µ>.>
,?äQ¾;÷ov;y´E?ÉÙ¢<ÂZ<">?òc@> ïò7 ïò7Gr9=K=<|Ü<EÍ*?ïÖ;;$$?
¸#38BS¿²56¸RQ9)½Ó@>ó7ó7Gr9=ØP=,þ=992?¥R=¨Bã<¶Ó$?Ä_ý·959ö²½CL;ã;¸'?î@>ó7ó7Gr9=½L?@á>z^h?¢ó?å¢?!V?wÀ8µ*¿9äò>^&o:¯d:{e?(@>/ó7/ó7Gr9=£­>«<m>¾^;?*Ôø>1¾>'?º=Ô³<¦L?"î<kO<Ò=?I©@>Eó7Eó7Gr9=MÒD?.§ã>PT]?Xú?e"?ÄÔZ?Ð±Ç9ïiñ9ÂÓ>ï/;m×b;Íà,?;¿@>Zó7Zó7Gr9=Æ°?áø­>0bV?j"Y?ô]?ã=?ôì89eÃ_>Kjä:*::P?°ê@>úoó7úoó7Gr9=¸±|>Ü6>:·1?2>Ý<G>¡(?ÇV9Ñð9Ën±>b­r<¢&<Yi:?6ö@>só7só7Gr9=.,?6Ù>êP9?V>æçl>ÊG+?Öá¸Bò9|¾«9pÇË9»×>åù@>íó7íó7Gr9={>Ë<'>æ@?t?=	Ò>!ù)?J`;âÂ;«]C?2fÁ<5<B>?bA>f°ó7f°ó7Gr9=&Xº>ù³>Éå7??ã>£jª>Ñð*?åÜÍ: æ :©Ä#?o%Ð<,<
:?SA>àÅó7àÅó7Gr9=Wïð>¦Ì>][?¤Ï?\B|?ä.R?Ý¢:N:®ÞH?¼ëÎ:¿^:NÏm?~A>YÛó7YÛó7Gr9=¯ß=iÏ=´47?['?Xbü>¼é)?MÛ =§·Ç<0N?
Ï<pËG<¤k4?"A>Óðó7Óðó7Gr9=½>)Éy>§<B?¸E?¸Q?ù-?:E<e{ø;|K?Æi­<,h<æ>?ä%A>Mô7Mô7Gr9=	=§åÁ<Dü4?@ñ<¨{Ñ;² 1?¿½v¸øè8gÈ¾ ïË8=Sã8©å>3A>Æô7Æô7Gr9=ðÜ¦>`>¬>?Ø\?aÕ>ws-?ñR;ü'Î:~\C?Y5<îå(<cH?\;A>@1ô7@1ô7Gr9=>"¼=Ë
=G:?IÈ>FQU>'<?)ã?=YÖ×<îc?I9ÏË9À|>À;A>¹Fô7¹Fô7Gr9={nË</}<\/?Gd;l¿2;1x#?x«\¹ÀòN¶©|B{ë9­WY9:
­>ÌZA>3\ô73\ô7Gr9=®?Û> ßi?r8?O*?|R?t~=8
ã³9Ö=Ú!;®¨»:QË\?\A>¬qô7¬qô7Gr9=}
?âÁ>½G?p»Õ?VÆ?S??6H@:|ú9D?@{:P&4:½2?ZjA>&ô7&ô7Gr9=¤6=¨	H=zp3?z®ª=#ó=j³ ?:+Ô869Ó&;>BF;iT;Ù+?A>ô7ô7Gr9=üî¼>@>Q}5?Æ$?¾ù>¢[)?i²ì<$Ä<nN?eÍg<|A!<jÿ7?·A>²ô7²ô7Gr9=à~>£0>ª8?×»Ä>ö·>W¢+?>#;jé:×[3?b|<C<_8?gA>Çô7Çô7Gr9=~>PÀ->z5;?!t¼>÷³>p+?Z·F:à©V:Uûì>Lú^<ÇË<¼3?BA>Ýô7Ýô7Gr9=5 ?äÑ-?gul?ÑI@âW×?h÷n?$¡©:ñ_:éA?;;;àée?A>òô7òô7Gr9==Æé>­¡¤>Â5?câ>X£¨>Õ+? =²9Ñ<ÏdD?i-<n´Õ;÷5?ý¦A>ÿõ7ÿõ7Gr9=Ñð<µ³<@]+?:;(R;õ?¯±Þ7ã9x<P=fp8¸]»®8j¾°A>yõ7yõ7Gr9=î += ø<g¡0?@º=&#=º(?ÈÝ¶QÈF9Ï¼~@;ä«?;÷-?ôÑA>ò2õ7ò2õ7Gr9=fc?s >OM?Þ?Êâ>ÁO4?òîP¸c s9{Û½9+9ü9Dû>ßØA>lHõ7lHõ7Gr9= ¤0>e>Ù-?Ï~½=L=a$?ó&:úÊ:ø»?Rm794¾y9È¼>zøA>å]õ7å]õ7Gr9=HÞ;>À¿>øU9?9¯>³Ë>Á(?b6;I
;þ(?ï«<ÌEG<Û9?cüA>_sõ7_sõ7Gr9=KÙp>m%>E:?OÄ?óá>¦W-?ÒÂ={@Â<xN?J§=ÍR¼<ýêA?EB>Ùõ7Ùõ7Gr9=ÿU>¦'>å;=?§?;ÄÊ>ÀD+?UÔ
=¹³<8J?vð;é;L?ÛaB>Rõ7Rõ7Gr9=ÀÔ=¼ä=­5?·´'<fuû;¼*?
Ï¹Ý9Ù
¿6%¸´Û9¾ÿ½lB>Ì³õ7Ì³õ7Gr9=Hb>(èC>r7?7õ>:?h>¾-?À»8ÀP9*üf>;³´);|L?B>EÉõ7EÉõ7Gr9=7væ=õ²¦=Ôõ0?µ<
à;)&?ë¹LeÚ8½7¬¿ª<²8*_b9±I>7ÏB>¿Þõ7¿Þõ7Gr9=Ý>(ÊG>çÄB?xß?P°º>¸0?2)=±Õ<QJ? Ä<Xu<J¥L?ÑB>8ôõ78ôõ7Gr9=è>LªG>ò5?±+?2Ê>±y,?9%=¿Î<*SM?w£?<ÿ;Àô??âðB>²	ö7²	ö7Gr9=±Ó¸>Í0x>}¤>??ðÌ>Gã.?êÆ°<Êþ_<þJ?=Áû<
Îª<Ô©<?íÿB>+ö7+ö7Gr9=ÎlÈ>J>î=?Ï?-½>×¸3?Û§­<n
O<g¸V?ãÚF<á^ì;r^W?,C>¥4ö7¥4ö7Gr9=O)>ô±/>ÚG?º`?c ?z3?æç<;c<-S?7ÉØ<Aã<@C?dC>Jö7Jö7Gr9=¼>>Ý2>ûð6?ÁÀ>¼ã>Ô&?üt;ö1;jA?Åºv<?ç1<1?C>_ö7_ö7Gr9=ç>W@>»µZ?u-O?ø>?gU?4ü8[o8Ôu?1\8;`ù:A=?*C>uö7uö7Gr9=a¹>
È³=%:?oË=¡F]=,M-?j%a:G#:w¬0?v~<e8´;é??^*C>ö7ö7Gr9=î>4Q>Ex7?&W?¶»>o0?zÈ%;é:N¯5?1`<Ub8<tID?*C> ö7 ö7Gr9=gÒ>»xz>Ó%W?Tt?¦¥P?_7? ê69ÇÊF9Gë>;«¥:OR?Æ>C>~µö7~µö7Gr9=ü?2{»>ëS?ß«Å?¤?!A?°	7=³pÙ<2W?L<£å%<õQ?ú]C>øÊö7øÊö7Gr9=.¹ì>'m>i|\?)?zYV?ûE3?®·9LÇ`9W1Q?©¸:ZZ:Õ%'??nC>ràö7ràö7Gr9=f>¨$P>k!??(±_?À­"?Å0?oC=§-Å<âyM?Á:ø<ø8¤<BzA?`C>ëõö7ëõö7Gr9=®]?ÎÐ>ùf?jÖ?â¸?ùE?
Ä;ÏÇh;VW?½,¼<9Çm<cJ?KD>e÷7e÷7Gr9=)E>¡jÿ=byE?,@ê>%H¢>úÃ8?Ð¦':Wºý9&')?Ï
Ä<¿:j<·FV?69D>Þ ÷7Þ ÷7Gr9=ÀòÂ>h>Pä=?Ù?O4Ý>×.?³kÙ<Òò<irE?Ê<Ý6R<¸=?hDD>X6÷7X6÷7Gr9=Ä¦>@d>--;?ìD>æV><
-?b^Ç;?.;CH?rq<÷¤%<:?MD>ÑK÷7ÑK÷7Gr9=â)?ü?>>º?È??»?«3-=DÛ<LìI?×¢Ý<µ<®>D?¬MD>Ka÷7Ka÷7Gr9=¾g"?]Ä->êBï?(?Ëù>Æg?é =øÃÜ<¯¢9?ò2<g7<SÓ?IyD>Äv÷7Äv÷7Gr9=a¦>äJ>ïR?0S*?ñ>qz4?©¢¸>½j9!e1¾ß/Q<úø;W?h¦D>>÷7>÷7Gr9=§x>D>D38?z¦¦>Jé{>ìZ)?yh:EAq:é®ö>b<\_U<7?óªD>¸¡÷7¸¡÷7Gr9=×®H>^	>p©:?áÊ§>4D|>F*?edz;0;¶6?ÒXh<8Ç!< Õ7?#³D>1·÷71·÷7Gr9=BÄ?qÎ>OF?;N?´ùÌ>Òº1?:Ò¶h¿C95¼îé9¤·9ìWI?ÀËD>«Ì÷7«Ì÷7Gr9=D?ïA²>µ@??(?Wfø>r´-?(9<,-<Ñ(X?Õ><äH+<%G?xÖD>$â÷7$â÷7Gr9=JqW>>2ç:?Æ¿?òuÀ>®,?èãW;;;ê¡D?½§<eØ`<û>?E>÷÷7÷÷7Gr9=þ"C>Øó>-? o²<yÛ<å¬%?hµb¹\d9¾øÈ¾¾r7¿y9Òø<âE>
ø7
ø7Gr9=
oi?Á|?]ð>?¯ä?Ìü0?@æH?ÂâÑ9Û$é93væ>á;_;ÉÈ??E>"ø7"ø7Gr9=>3m->{A?ï?¨ÜÇ>f/?Jg8û%942>°9¢¼±9P¬º>ý0E>
8ø7
8ø7Gr9=o*Î>ª`>k?is?_>>?¨¦;? ò8ó7£9Äá=>g}H:=#:¨h?æIE>Mø7Mø7Gr9=T?Ôá?Ùk?7ö?Óð?h?­Ä<Ë®<Qür?ï¢<6{U<5cC?·LE>þbø7þbø7Gr9=W>"gA>r=?ÒXÕ>
8>Ì+?û½t;±"0;yÛ1?éýP<h|<M%9?
WE>wxø7wxø7H¿==9Àä>)v >ly6?Âá?ÍÍ>5ú2?¯^=A=â^H?aãÀ<ZÎ<ÑA?MeE>ñø7ñø7H¿==v>X>?5?Ç1i>o´1>ø'?áÇ;Ï:0:;?íÏ<ÜæÔ;ó»1?kE>j£ø7j£ø7H¿==>O¹B>é<?=¾>t>«/?§)=j²²<ÏËH?Z<7<<C¼5?oE>ä¸ø7ä¸ø7H¿==»¬>ñl>¬ê9?]~
?µ¬Ï>7k.?g=©ô©<ÁM?äy<å{)<;º<?	E>]Îø7]Îø7H¿=={¥>¼L@>åL?/eÉ>Êþ>H0?X"X¹Ó¥\9cÃú¾q8W9ñzþ=Ñ¤E>×ãø7×ãø7H¿==¯ôõ>Q£>I$A?P??Ð>=?d¥,9Ä®9êgª>ÖÙü:thÁ:W'?q«E>Pùø7Pùø7H¿==l>?¯>ý;G?âäy?Kv)?·À<?²[£=-@=eÏY?áÄ<r;_W?±´E>Êù7Êù7H¿==êûn> ">W<?î×õ>¨-µ>^¯-?@Dî<l¿<uB?6¯;ù-;Ü!,?MÉE>D$ù7D$ù7H¿==ÌÏ»>µz>Öë??Ìú!?ëÑì>//?Ñv<îoF<(ûE?SC¬<è3c<ÇB?ÅÔE>½9ù7½9ù7H¿==ð%÷<\xµ<vS.?TÎº;µñ;8R?e·Æ59¯áø¼"¹±¡ê8à~&¿øÕE>7Où77Où7H¿==B,>×(ñ=PÜ6?µMÑ>Y7>|,?ÄÁ¸«9¦Ï=¾ÐÎ¾9d²59k?ÞE>°dù7°dù7H¿==ª{³<#<Z.?xç<ìY[<ò'?FIy8E"¾8lÒ§>©	Â;J9;± ?QçE>*zù7*zù7H¿==6_ >qL>8¯H?á²Ë>X>mÃ:?ÛWÎ8ú«½9.@>²å<VH<UY?ïçE>£ù7£ù7H¿==?rR>>[]@?Ü$±>Ò,>T/?hº];;	;IPN?v1<6).<·OB?*èE>¥ù7¥ù7H¿==Ú«>ñW>±K?*¸}?À-?¦é:?Û_<=Û)ç<P?Sd<\¢<ÕT?uôE>ºù7ºù7H¿==6:ß>Éj>lw;?M'5?ñl?n0?ã{¡<M<}"I?:Ö<é<Þß??÷E>Ðù7Ðù7H¿==4¼>uJ>v|7?ß}Â>+ >wð&?N;ãI+;q¿B?ûá<É <ç3?ûE>åù7åù7H¿==Ü¤>¦S4>Cã:?;[Ì>k> *&?ÇY«;ò¨b;ÿA?@,<8Éü;NA.?F>ûù7ûù7H¿==yÚ>H)>ÞV?¦K?g¼>\1?$8¨8ÛzV9·ÈH>À=:q:S3?*F>}ú7}ú7H¿==Ç`J>¡g>î»@?ZºX?¹%?Ùi/?]q;d.;­S?=ûâ<·6< ¶B?Ä´F>ö%ú7ö%ú7H¿==ù]>9.>³oE?"M??A.1?Ëî=z&=QÍG?¶Õ<¾*<DüE?¶ÖF>p;ú7p;ú7H¿==ÎX=ÞÝ=è0?é3.<ró
<;y ?	ß¹_f9üÃ¾Ùé¸_U9è²­½,ØF>éPú7éPú7H¿==)Ì=~-é<ÿV.?×"Ð;±;¤?{u1¹Ç8>c¿ôÄ8¤hq9G=Ý"G>cfú7cfú7H¿==VÜ?ò´¨>Þ¾U?ñ?Ú¼8?°=J?\m	9.*9Ò8y>£CO:­9:¤:?:?G>Ý{ú7Ý{ú7H¿==Ð|¯=&Â=@§/?L¢Ú;¨ç­;ì ?²o¹@w®¶eCÅAFH79<"=@G>Vú7Vú7H¿==(ò?W½>âpM?<p?5*?H4?G<X·;9Eð½<ãL:'P#:¼ ?\G>Ð¦ú7Ð¦ú7H¿==Ü¼>2z>Ç[A? .?ý>ª0?Æ¥=ÕËÂ<L?/'¬<vf<ð??µ_G>I¼ú7I¼ú7H¿==Ï-=³R=-/?Æß÷;r¼;¼Á(?õ#i¹8ô49,ê$¿Rg¸­¨&91¾gG>ÃÑú7ÃÑú7H¿==gL>WY>5?5³
?¾_Î>
,?:y;:·:«ÿ;?Är; åb;c/?enG><çú7<çú7H¿=="?æµ>À¦U?7¤ ?1I:?3Â\?k"9UÕ9%C>¸b:®<:ÅÎY?cG>¶üú7¶üú7H¿==l>¿0>âTI?º9?e?·-?$é·qàb9TÂ½HW©;jP;ÐP?PG>/û7/û7H¿==Û¦7>¶>2W3?7:<R<Îy'?´o¹ J8s´â¿EóA¸¸-9fò½G>©'û7©'û7H¿==aÔQ=&4=qO/?É»;½ad;þ?â¹³9-¾K©7N¬9©=íµG>#=û7#=û7H¿==Å,¾>Û^>9F[?¹¦y?·$.?7?{°;[^N;'íZ?Òfk<ø!<u}C?ÖG>Rû7Rû7H¿==öF>äØ>Û'A??Ï>{Ü4? $¢=#T=ÂªC?-­©<¿h< :?tàG>hû7hû7H¿==}n>G3>:=?ÞÏ>>T'?G4=BRé<îE?kG»<èd<!×7?àéG>}û7}û7H¿==Ä?Ï°>N?ä?d¯G?Ú¬8?½\³<ó)[<;Q?Æj=2¢¥<ÀO?iôG>	û7	û7H¿==åùc>Ö>Pí>?,ñ?¬nØ>x2?FGÒ;"};YÜO?Rú<oP¥<äA?H>¨û7¨û7H¿==s0>÷¢ñ=~:?]X?ñ[Õ>Oþ+?Þâ=é,¼<p0I?aÉ<Òö<z4?=H>ü½û7ü½û7H¿==ÀP? Û><#s?8K>?Ó½Ê>MHp?¸zº8Ð¾É]â9yc:=Ü>2H>uÓû7uÓû7H¿==Ó`s?Xì>íî?¦m@xÏ?;á?DA:Qó9¯Ò?a<&Ä;ÜÞ?EH>ïèû7ïèû7H¿===ô?ñÆ>#L?<:¨?éÞc?þ<?q=9Y= 2W?´×;ðS{;½[?RH>iþû7iþû7H¿==Ð5>³ø=Îú:?;}±>|{>±¢4?Lç<ôä<å%K?g²<²»p<j·=?SH>âü7âü7H¿==ÄF>oþF>SA?
Ú>«>¾`0?õ9;:;G\?$^Ø<øu<ºA?ÃH>\)ü7\)ü7H¿==×>·>Ú6?4º¬>M£>*?[=Þ¬8=5I?µJ<(¿<Ô=?,ÐH>Õ>ü7Õ>ü7H¿==ÚD>©Kè=ï	X?®>¸¤_>KG?÷R2=}uÔ<ÞV?$©<>ñH<¾|W?ÙçH>OTü7OTü7H¿==<O>½h?>'¨;?ÊMé>Åª>º
/?àý$=fÌ<ßO?Î¨<åÁc<ñ<?íH>Èiü7Èiü7H¿==Ï¸ë>+¡>YV;?Sà>ìô©>ä*)?å68ün94ÛÃ=¿:íï9h#?I>Bü7Bü7H¿==J->$¨í=ª:?§#¯>j y>b3?ãì8ç2n9¤K~>X]4;Åô:Ì£<?I>»ü7»ü7H¿==, ,=½¯=&ã)?.áj;E2;¥(?[Ï¹Îa%9cL¿Åü·t'93ik½YI>5ªü75ªü7H¿==çÛÁ>ºX>«ª4?^¥>öZ>pñ'?Ùø;É¥Ë:D?rË<þ&<h3?àI>¯¿ü7¯¿ü7H¿==á	>ç¦D>M6?Ò¢Õ>£>)½'?ò=ÙË<¯aE?Y&w<á,<
Î7?^I>(Õü7(Õü7H¿==8r8=ã=MÄ5?cÚ;óî§;Åt&?=Ë¸¸9à5¾¼m8nÏ8
'>Ô I>¢êü7¢êü7H¿==ås>Åa,>85?@*>$g>R'?S=äÈ¯<é.R?/å1<ð;kC=?,$I>ý7ý7H¿==>N>Ìg2>.8?6Ð>Ê¾>ó(?¼Xä:RV:A
E?béz;åe*;ýz<? )I>ý7ý7H¿==)Èµ>ªq>¸@?3õ?L@Î>#õ.?Gá*=Ú½Ó<óN?ÊzÖ<#<À%A?Ð3I>+ý7+ý7H¿==¸j=ÝT=¡F+?WÞÈ;ì§;³?¾ËW¹Ã²W9Ó¿+29Ó79¥Ñ[?éII>@ý7@ý7H¿==@ >ôF^>8?®³å>:]©>ï-?b=XU¬<EJ?Ï<P<<?kI>Vý7Vý7H¿==¬¨>2>UêC?ñ1·>n>	
(?[
¹ý¥9¨ïT¾5Öz9ð_°9
¶>ÜkI>{ký7{ký7H¿==4Þ?ÈË>wúF?£?³ç^?aJ;?<!9Wx97o¦>¶{;ÔÊ·:îcT?uI>õý7õý7H¿==æág=ã*=¡.?QÞ<ðVµ<ôÀ?ûNS¹49¨G¿;F9ØW^9 ä>6wI>ný7ný7H¿==.ãï> ¥>vó9?º	>¯g>>û-?nß8xÐv9Ng>â9`:yH:j?qyI>è«ý7è«ý7H¿==Qÿ=*½=¯Ò,?Ðï=IÁ½=ë!?a9*9Ä->Ô!<m4V<)¥.?þ¦I>aÁý7aÁý7H¿==}ü$?_sC>Ø?+Ò>£1?>¢?JðÈ= y:=í?ØñV<ù	<^H?§I>ÛÖý7ÛÖý7H¿==d3?:í>d/?òÁ×>T?>|W?¢>:ÅW=w-?Òí/<\»<#'?é®I>Tìý7Tìý7H¿==;§>Mf>":?ÐÂ>¶>|á,?p1=&oÙ<ÂèP?Ã,<tÝ¬;è³F?¾I>Îþ7Îþ7H¿==Dà>áVE>×X9?ÿBû>$¶>,0?@m!=ôNË<CK?ÅU<ç?<×D?ÁI>Hþ7Hþ7H¿=={>ÞK>??WY?^?u.5?´¨;17W;pH?çJá<¼¬<2õE?*öI>Á,þ7Á,þ7H¿==ëlö>ÑÖ>þQ?Ù=?ýÏÉ>ø6?y
Õ¸@æº9Ké¾I}9:!Â9R9§>
J>;Bþ7;Bþ7H¿==cÈ>>ME?Áá>nn¢>Iµ1?ôÁ#¹~Æü8ÀØ%¿è3:Z:ýE?;J>´Wþ7´Wþ7H¿==
>
u(>i(G?Dî>h¬><-1?Á¡i;÷h;/ïB?°©<âó\<D?º>J>.mþ7.mþ7H¿==Q¶>°úA>&#P??q6?5?h$¶;d¤_;à~P?MS=Ìï®<¬YM?¯DJ>§þ7§þ7H¿==_>±M>' @?²ï>
û¨>j
5?sl8=Áà<D¶R?Ó<7<ÃóB?WEJ>!þ7!þ7H¿==)P+>Ú#í=ð8?ô·1?w?,-?b:8ëm9Â¹=kJ:ÐR:Ñö>+NJ>­þ7­þ7H¿==¾@H>Ð?>ÝG?È>¦>wî)?Õ8X¸F9Ì½lV:2dë9%F?aJ>Ãþ7Ãþ7H¿==$ô¿>»ù>kd7?¼%?®æÅ>ð0?å^æ<×"< 4Z?G`§<Ü^<
D@?©dJ>Øþ7Øþ7H¿==Î>­úà=èl2?m>zë3>°(?4¥¹|h9kÀ¿íq^9Õ&¥9©g¬>ÙlJ>îþ7îþ7H¿==Y>×>9?ÿ¶?zãÄ>©¨(?îp;«»;vD?Þ<YZW<³ª;?pJ>ÿ7ÿ7H¿==éÄt>ÿ>ÈÂH?O¾E?§
?`6?½Þ7=Ý<OïT?æES9|¯9Ä>,tJ>úÿ7úÿ7H¿== {Ý>BS>ÿ1?l@ó÷?Ü=t?
Ý:]:æ¼J?èË½;"w;ÑD?­wJ>t.ÿ7t.ÿ7H¿==;îÍ>2ù>©9?âã?ccÈ>-S,?ãñ¼:ùl:L?^)©<ìg<¹u;?J>íCÿ7íCÿ7H¿==u>íF>½7?Ü³¡>m>'G.?è½0=Gwä<Ñ
F?tåÚ<2<Q=?n§J>gYÿ7gYÿ7H¿==äéË>.>ûß8?¢ò¥>úw>ÈP+?)¿<£jl<WÿN?Â¢<Çvf<´Ê4?·J>ànÿ7ànÿ7H¿==`ø¾<Á<
f5?¬>i=k&5=ZÏ$?ç§×¸(àµ9Æ¾·L;ë;¦5?þÏJ>Zÿ7Zÿ7H¿==fI>Ï¾=ÝA?ËDâ>Æ³«>­(?f8±<9Pc<ÔG?1e<ÞH<×@?AÑJ>Ôÿ7Ôÿ7H¿==N§>Äª^>¶Y@?Ýä>a­>­©(?ÍúC9P{È9T@z>}ü`<¢ì<ï;?âJ>M¯ÿ7M¯ÿ7H¿==æ¾>Ý2>Á¼M?Ý?6AI?¤´4?y9ÄäY9y>V:!:ä)?ÃûJ>ÇÄÿ7ÇÄÿ7H¿==[=iÞç<eQ)?©;Ëxt;Ü1?Ç?¹í=9ÞyF¿<ûÄ8Gç~9+ÔE>XaK>@Úÿ7@Úÿ7H¿==]Ø>9x>vI?Î
?µ»>#F<?ã¸$Ä9"L¾¾â:X¯:¸i%?¹nK>ºïÿ7ºïÿ7H¿==üô?Çn¢>5Na?
Ý@´E¤?(öY?QT;;¤&5?Ôðy<òh1<T4?ÈK>88H¿==ñ(º>zê^>óÉU?Ýé>Gü§>61?Í(¸æ®9ëc½
C<:d:,<)?¸K>V
8V
8H¿==Þ'£>	ÕW>'A?fáA?î?ÍY1?ªo;ö§8;ü±B?þ	<iÉº;Ì;?K>88H¿==K±>Rs>®5:?è6?Üº?®w4?òïl;_;`J?8*¾<¼{<ð{A?À±K>Ð"8Ð"8H¿==&8[>Ó4> ]1?óL >@rr>C)?
!
=$´<òKD?Ü<'ÁQ<U8?=ÚK>-8-8H¿==îß> ~>ûõ;?Í*Õ>U>?+?ãå<f<`J?aY¹<_Yz<i=?§öK>J88J88H¿==W>*¡Á=ä1?0üþ;xÌ;mê?¥¹2Õ§9,Ç¾Ò9*õµ9G¼>L>C8C8H¿==öÀ>(Ì=:?Ù3*<^à;BB?µÀ¥¹º.±8`|ï¿Û³·CòE9õ©¼¾L>ÃM8ÃM8H¿==]C? dë>exT?Øé??´V?QÇ;³:AÞc?:äv<ì%<ç>? L>X8X8H¿==ÉnA>È>9?o£>Híq>Ø
-?Vò[;+;lA?b<p <UB6?#L>=c8=c8H¿==cþ>î
>µv?aÈ?D²E?7@C?É^8á_9ú[=Ô.Æ:f:$F?}=L>ùm8ùm8H¿==ª>>²O>E7?¬¹>>^)?2â;D9;¯«B?¿£«<]k<ø¯:?FL>¶x8¶x8H¿==dèa>ü!>2?À> >35'?Ç'=$ÝÔ<¨I?Æ"¶<9}<Ë!8?©pL>s8s8H¿==°±>zÕj>pA?=î<?T?ßY6?¾@=Nò@=½ZG?6f×<¿W<ÝE?±L>0808H¿==¹;=
e=Sx1?~h¡;¥½;W×?1H¹o9eáÕ¾" ¹G9d¤¿ÓL>í8í8H¿==éü>âxÝ=ó.?qq>´²Ñ=Vw ?+/:ÃA:ßHç>wh;#k';Ô1?aL>©£8©£8H¿==êßo>Û;>¬ÊE?#õ?~Ò>ñ3?6=µõà<¿O?<IB<ðqH?WL>f®8f®8H¿==7ÿ?EbÇ>õpD?(Þ?½g:?iy6?hW	¸"Â"9¬Ø½yv;|'B;K¨.?¦L>#¹8#¹8H¿==,?z%Å>-±N?Ï¤?­¯I?óE?R8ÇÛ²9_'×=m<;ûÞÕ:úa?N¶L>àÃ8àÃ8H¿==>Õ>%{>µeY?E)@@ò÷?áfF?
6:½é9acG?q6;¦MÇ:&Xj?WãL>Î8Î8H¿==ioà>¼Ê>æûN?¡y±>d>®.?É·z2f9&½ºBæ9Ïgø9çLí>7îL>YÙ8YÙ8H¿==Èµ/=èCû<f3?}[£;5);Û?õ¹X	9pHÿ¾Vn8$Ý9NoO>BòL>ä8ä8H¿==]k°>æu>¯ª7?Ôoi>/>ò0*?@=óÁÁ<¿òH?$S«<p<àS6?(ôL>Óî8Óî8H¿==Èé>;>=?Sð>Óµ>ßH)?x¥K;p3;<B?¨<ce<=á;?´M>ù8ù8H¿==¼¼>à!>í`=?þg?¦%?
¢2?8ä+9¹ì÷=)M;Kí:U]?)M>L8L8H¿==rûô=8£=é@?³0ü>"O²>0	5?òÿ·Vó8§£½¡9&¤¿9ñÃ×>Û6M>	8	8H¿==°av>E°'>f<?^°>oÞ>®S+?ªÛ*;ÑVà:øB?[Öù;R¦;t÷??¾AM>Æ8Æ8H¿==Ð¡Ù>>¨lA?dÈ¢>à}{>l³%?
Õ®7XB9º}ª=Ò::ñÔ:tÚ?APM>$8$8H¿==-l>9s>vJ?1X?;äÄ>Þù/?Æf;Ü;a?ÉQÿ<+£®<¿";?¦[M>?/8?/8H¿==Ú<öÝ<¯{3?2;Û;ðÊ?|¹L9üÉ¿o°Û¸bÁ×8sU¿ \M>ü98ü98H¿==éCÅ<ñE<<0?"XD;¢<:;aò?õ?R¹è°¸þ4@Ùf°¸BI9üa`¾kM>¹D8¹D8H¿==A>,êU>>?+Á>¹>À=-?öH;7;hQ?ZF<e<dÓ9?¶M>vO8vO8H¿==.;>iN5>'=J?õår?¾¦*?¨06?ç==j*î<ÛAK?ï=í¸<¢YN?oÔM>3Z83Z8H¿==ºv¨><f>P;?I#?!BÊ>Ç)?eö<¹u¢<8>B?Ö0<£ÒW<°8?tåM>ïd8ïd8H¿==âªO>^_>ùêB?&Tù>1º>þw+?Ò=Z©<É3N?&Ý<åeD<AG?,ëM>¬o8¬o8H¿==Ur=/1=/?«¯Ð;ßÓ~;t¥Q?»óô¸ÀiÔ8¤¿Re¥¸?Â,9Úu¾ìM>iz8iz8H¿==îÿö>u¨>>¡;?Nöé>Üj©>÷Ã0?®1=¶ä<8F?=ø<P<&èR?ÈìM>&8&8H¿==ÑÉ&>L*Ó=t3J?òh$?$Kä>]8?»R<k¥<¬Q?	Ú<pE <R?TðM>â8â8H¿== 46=V=å-?<;}b;
J%?ô¸¤^9%¾]«8.Ö39÷qs>çðM>88H¿==¡5Ó<rQ <Ý¡(?5À;ä;á?aj¹ÆK<9S¿°Ð·µè8|îä½IùM>\¥8\¥8H¿==¾qb?3]×>á?N¯>_LD>Ad?Ç6´39T_<ji8c`9&5>zN>°8°8?F=Z¾6>fcû=:?b
?8Ï>hE*?)7!U9,A¢<Qóí9F÷9¬ö>%.N>Öº8Öº8?F=hÜ=>V>'Ç=?5ø*?öPó>Éá3?;A¢:ÞD]?ëØä<-Â<8÷H?8N>Å8Å8?F=Óâ!>ÂÙ=dP>?'È?
ì>º+?z¯Ë8k9Y]>ý.2:ñÉ9\^b?wFN>OÐ8OÐ8?F=û?Þ¦>Ów`?üP{?`?¶^?t½v9í,9<bë>­Å:Á¡:7kt?KMN>Û8Û8?F=ÍE>W¥^>þ®3??íÎ>K&?Øó;°i;m«P?<
C<)7?VN>Éå8Éå8?F=Bpæ>PÛ>èd?é?Ù&?ªV?½í9AÆ9s|ª>:z,:^.?¤_N>ð8ð8?F=àQ>?3>Ü°<?Çè>îñ«>(-?dì<Æ?<¨xM?åF<g<î??QeN>Bû8Bû8?F= q?/w¥>Ì¸F?)²#?×íô>X+?\¤8bÚ£9>;:B\Ï9
|$?oN>ÿ8ÿ8?F=q\>rL>~<F?±«Ò>Ç÷>Âä,?8fm¹Uñ9¬d@¿J90»J9ZB?/N>¼8¼8?F=¼?Å,?~i?k
ò?õT?ú ?Ñ?:Ã:im?(z¿:i:UR?LN>y8y8?F=µê>À_Y>Ä';?ñoI>æu>y,?)¹Ì9Øô¾iòé9^ô:.«ä>DN>5&85&8?F=°¼<åö<JË2?À1;a;& ?ñµ)¹þHj9Âp¹¾tÇ®8NC9Ðe>·N>ò08ò08?F=é±>Qz>Bj5?+á>êT©>ÿy*?);Í -;`XN?¥¤Â<Jm<J5?nªN>¯;8¯;8?F=¹
æ=#7¨=¬/?Ne>Ì0>5&?±=Ñ9çÅê9Ò(ä>±XÖ9T'ø9¶Ý>?¯N>lF8lF8?F=
>ñ7>h:E? v'?b1ô>ö/?è=À<+üQ?Pº<"rp<ëF?¬ºN>)Q8)Q8?F=¾o>îF>\??`?Õ>c5?.â<	­!<Ñ¨M?I<®×,<ärB?ÁN>å[8å[8?F=»k>Ñ°==?¯ð>5C©>ç5?ð¸üÙ±8¯öM¾c9NÀr9Ù?*äN>¢f8¢f8?F=e¼>ms>D¼;?h¾>c>¢+?¥Ü:EË¥:ÝX*?A-<¬ç;7Ç??®èN>_q8_q8?F=F´1>OÕó=>:?Â8>è.b>k-?:;>(+;ÿÚD?Úü<2L<×B?êN>|8|8?F=Ïï>>°¢ü=ÅzA?[?x»>Òä2?±¹=üi#=ìO?Ø6<bÈù;e;?±ëN>Ø8Ø8?F=>­À=ÄÒ<?¡?÷Å>CÔ+?ò¨&=ïÎ<2-N?Þ<%V<O>?ûûN>88?F=3B¡=Ao=ËG,?F¤;6a;Ëó?Üê¸+ºS9Ï.¾BÞ¡¸ É8v*¿ O>R8R8?F=õZ7?XõÂ>Ãp?ûÓ~?`?	]?¥¸)9ÿL¾ 
û9|N9±ºt?i'O>§8§8?F=²f¬>Sj><?DÂß>©2§>M+?i¥Í<@Ô}<ªgO?5Î<úc<uï??~0O>Ì±8Ì±8?F=ª?§x>»`?Ó÷>e >?F?2/Y¸¡9ª¬½&ís9f®9¶³>Ù3O>¼8¼8?F=8=Irá<ß¢,?(B;Îó$;×©?×¹Ü'I9¯=A¿ÖÎ·Á#å8ç½ZO>EÇ8EÇ8?F=éÁ>I¼B>ÚZ:?[Â>$ó>ñ +?è-;/ìä:)B?PÃ<H<ðü<?`O>Ò8Ò8?F=!ñ=1Ë<Y5?-ò;HEÈ;È?ñÿ¹hÈ8¹×.¿h%¸åN9Êl½=zO>¿Ü8¿Ü8?F=ÐÍ>Øár>>îX?MBy?.?éJ7?¥È¦<N!F<W?&ÒÍ<ê|<Ë¦P?fO>{ç8{ç8?F=ïB¿>ÝÀ>K­<?¿>Wþ>ÂC*?Ô8G< íú;@K?³ÅL<Û
<²Ç9?ÆO>8ò88ò8?F=
	?y(°>8G?©ñ1@<©÷?|ï7?|Ð9%×«9jP?ñi;k	;sY?*O>õü8õü8?F=eÎ>öC[>hi9?'\>YAb>-?áP:w:_Ì0?8<ýï;nXD?CO>²8²8?F=,?>â>>ËB?ïæ>¨§>DY0?ù´ç<V<}lL?5Xµ<ê¼v<á&<?*íO>o8o8?F=¤>ôÖC>+Ä;?*æ>&¦>Õ51?BýB=ØÝô<ÜÚK?WO6=Owô<Mé>?ç÷O>+8+8?F=§N>ëg>±ÍD?F !?öè>51?) ±=l\=~N?uÑ<w<#bG?­úO>è'8è'8?F=¡{>)%>?C?Sá?¨ä>ü£/?-={<nW?Üq¸<:æn<Ä¥E?Q#P>¥28¥28?F=~z=3=% 2?ÒÂ<<È%<#?R¹´/8ùï¿:ýÅ8zg9I¦>ª,P>b=8b=8?F=]ãÝ>¢>C?0Gâ>h >`ã4?Z£®8 âd9TC>-¨®:ø(L:j[?2P>H8H8?F=ÏÚj>éé#>Òe7?<Éu=H==}5&?üu7Õ§9=Ï<¶àû7@K9¾=9>P>ÛR8ÛR8?F=¸7=(©M=ßÍ*?²=Úì<ï?Ô99qÑ>mh;ÛN;9,?Õ?P>]8]8?F=öê<±þ¨<×ö1?Ö;í
;ö?ýë¹ë^9P¾N¯9V
9i3?ÞrP>Uh8Uh8?F=já=¯¡=Ïs2?)Ë<ÿ¾;g1?L´C¹Ù8i÷¤¿¹W8¼Ö79!3>{P>s8s8?F=sÃ>V3i>ä0V?àÞ?~F?O9?½)Ë<*ml<û[?ÇúÙ<8<äT?Ý|P>Î}8Î}8?F=ü\>tQ>4¾=?ç¬>|~>BÙ-?~ ¼:c:¨)?ë(I<£i
<6? P>88?F=¯¶»>«°>ý´:?ß>N¨>[*?J½8tP9x%>kM9£W¥9Ñ$>(P>H8H8?F=Öª>hs>fè3?²*È>ÎD>C(?cÃ;S
Â:ìCD?Üz<É=<8¤9?aP>88?F=è>á>	<?§I?CVÄ>ó³1?¢|#;
ùÖ:#°B?¾È<åü<Ï)D?
P>Á¨8Á¨8?F=&R>>67?ø*?rGà>R×&?<9@<ÁG?«<î0<N:?}µP>~³8~³8?F=Z)>Å4>ÞE?'?2Øë>|Ô5?ç¬£<nùF<R?Ð*¬<yøY<4J?Ä·P>;¾8;¾8?F=ÁÓ>
ÚV>Í«9?¿<?cÔÍ>--?UQ;O¶;«ýL?uà<?Û<<?°¸P>øÈ8øÈ8?F=G:>`´>4
5?·>Sy>Ú&?Öû¤<+îK<ðO?X<ÞÐÃ;51?î¼P>µÓ8µÓ8?F=*,=¨#ø<Zÿ1?;29;yý7?r$B¹ït79t¿>Ê¸Ô¸½9xr¾BÄP>qÞ8qÞ8?F=¦¹>eO>dN??Ä)?ØÔÙ>´L/?ÕÎ=çÙÉ<ëE?9«<À]a<ÒB?ÎP>.é8.é8?F=.Û>ìZ>\?î/a?-?çÜH?åÖ2;Àà:óÑK?{3<GÑ´;V+;?×P>ëó8ëó8?F=`ßÑ>X>=?$a?F?v6?È³Ø<¥á<º.O?*¡<)ÛO<?~F?:ÛP>¨þ8¨þ8?F=¸bâ<B-¦<o`.?Fªº:2":½
?ìPB¹Î9
@¿¸}>#98.h¾ØïP>d	8d	8?F=ýs=Ùb2=Vf.?Ò¾ò<A6¾<þY#?ßR¹1ìÂ8y¿aÎ;,KÖ:î..?òP>!8!8?F=Ð>02>w=?PãÔ>ì¿>f½,?¾ (<'Ê;ZU?63<¬²L<D?ÿõP>Þ8Þ8?F=»ª}>.â/>r8??Ñ>aª>³*?O°8¨Þ96Å­>åÓ8¹L9UµB>KQ>)8)8?F=QQ»>9_>ÒV?Ôñ?C'?DQM?)Ã¸4ÇQ9Éµn¾±°9¶Ë&9»}?Ê
Q>X48X48?F=Æt?J³®>»,³?:ó?-Ô>ç&?Äì7§§93_=XÈ+;wÁ:»¹c?ÍQ>?8?8?F=@ª>#Âl>â7?,?ÉBÓ>µ´.?ÿWj;*$;·6?ïäà<lÛ<ÅÑ>?§Q>ÑI8ÑI8?F=
7>¶E>ðQ=?8§?ÊÇ>|l.?Þ@=ôé<ã©R?î¥;G_;?>?}Q>T8T8?F=Æ>ê}>åûG?r7@Á¾?êA?Jüû9(:¯JÞ>¡¤;Ö¡Q;ÐðH?N7Q>K_8K_8?F=Só<?î}>dÊ¾?yÿ>^¹R>Ó.?~õ;û9(;>D?oÜ<½K<ÓB@?c7Q>j8j8?F=¼GT?d>­?ÒÊ?Ró>C?ÌBV;Þ(;ág"?J]E<WG)<­<?_9Q>Ät8Ät8?F=ú)?bå>Ö=?â
?½Ë>~Ö2?²µ¸ëò8â·¿¾â# :ò$:æø>@Q>88?F=)>¿>ÿ>:Ã=?M³>×>1´/?´¹y:_9fÚ¾Õ9¶Q·9fÌ>íCQ>>8>8?F=Õ>Î>²¯A?â?ßä>{/?°<qEÅ;EO?ÝÞº<âÎ{<=û=?bIQ>û8û8?F=mF½>6>¬\:?Á^á>× ¨>^+?ØM;\ØÏ:r0?s©Ñ<ré<üÈ;?-SQ>·8·8?F=Òe=à<w21?Ç&;<;0È
?Xh®¹4Y9äÈ¿Dð·ñtB9Vû½äaQ>tª8tª8?F=O¹>ß>BÞ6?SÛÆ>Åã>É,?íB<7²;éC?Ô<IJ><T:?RQ>1µ81µ8?F=øW´>xa\>ê}Q??ZM?39?öÛd9`dª9Çë«>î;÷ÝÀ:¤lR?Q>î¿8î¿8?F=ëÂ>wª>ÌA?vN(?ó>ºN1?Y·¦¦9Â§¼CÙß9T¯¶9×?æQ>ªÊ8ªÊ8?F=*Ïô>4D>Ó4Y?úc?õ?WæC?ÑT95*9R"Ú>õ;¾Ú:4O&?\ÆQ>gÕ8gÕ8?F=ÌÉ?	·> ¯\?È?)º>¦¸:?Æó:ø@:
/?iÇ;;ú6?ÖQ>$à8$à8?F=yo>8#V>{;?¡¹¨>W0>','?¿äL:Åß:/*0?0F<~s<I;?èR>áê8áê8?F=-k>@&>YU5?ñ'Ü>ìi¦>8V)?H/;N?Õ:2lR?c¹<ø<®6?R>õ8õ8?F=e Ê>Í>ÐJ?Ð6?\µÞ>	0?
«¸bÇ9sG¾
Ô:2Íø9ù?;R>Z8Z8?F=¯ Û>I>­¡:?8ÙG?>
?o5?µl:È0P:,p?4=?m¡<ÌPK?¼&R>88?F=û]Ì<<é ,?âNo;ßª4;Å)?E¬u¹ô±8ºµ°¿¥¸´ã²8¸Ô¾üNR>Ô8Ô8?F=ry?$õi>z7«?Wz?Ò!?oºg?º9x)>9MóÎ>ÊY¡:'µ7:cØ`?±SR> 8 8?F=¬0ê<A"³<)W'?Õ6;/x%;Æn
?íG¹Vü8ÅxJ¿!@î7R9BC=?mR>M+8M+8?F=Q>Ô>à3?<Yî>Ä³>:õ)?T¹º<=¾s<D?°î]<Ý±<t6?R>
68
68?F=ÔgY?Xuê>cam??J5@¼É¹?YÍy?¡T:þ:3¬6?Ýô=Æ<$?ÈR>Ç@8Ç@8?F=[Ö¾>>nm:?ð^Ó>Pè>Ú§.?ùõ¸.È9¹c¾ãß9Êà§9¹´*?³¥R>K8K8?F=¹{ý>db>xS??OV?¤5?»\9Än9k¶ì>|3:Q<!:·i?Â¹R>AV8AV8?F=Ã>¸f>çuX?î
?òÅ>m%7?j3¸dNJ9y6¾h
;þúÂ:£é5?¸ÍR>ý`8ý`8?F=^|l>ý#>ñ¬9?f?õ½>u-?ÌYm;Z;÷ÌG?]Úy<U$)<8=?§ÒR>ºk8ºk8?F=ïk>Yú9>7ê??NÔÂ>G><,?A:$<!õ½;S]?úa2<Hzè;nD?×âR>wv8wv8?F=g
Ë< ©<Ö,?öíÆ:ã°:øò?J3%¹³yC9ÙYØ¾vË&8»59ò>±S>4848?F=ÚwÐ<<)T.?¥?r;ÈÄ6;÷§)?P ¸7ËG9iM¾.D8rg9>òS>ñ8ñ8?F=âC¯>h>"WA?LÄÔ>c>(Ë,?­§p=ÓÐ=7I?8\ <lÔ;ùAA?ìS>­8­8?F=ÁÑ>Çl5>áC?¥¨a?p?gv7?48S´9/Ãº=<¾7:<ÔîN?¯ S>j¡8j¡8?F=a%?ë>q?îÉ?ËY?Ðm?À<ß<<|@?ù<<ò«K<&H?¡%S>'¬8'¬8?F=ù$>ãGÖ=+E?»þ0?>Ûø>h6?¿Å;,(;{G?"=E¯<·E?5S>ä¶8ä¶8?F=D!?¬s·>­`?¤×?]?Ï£Q?J<&)à;OÎf? 8ì<YK<ÏW?^CS> Á8 Á8?F=>#ÊÙ=m 5?¼r>êÑO>Ù&?SÑ
;Õ¥:AW?=I}³<ý¼8?ÕTS>]Ì8]Ì8?F=ôÁ<Þ<=0?ÄÐT;&;þ#?8¸ÙÔM9«Û5¾â!8§÷8ïc'>^hS>×8×8?F=Ý>m'0>©ï<?°Ù>ÓJ¤>)?2¬(;«ÞÓ:+ÎK?:õÊ<¹Ü<q4?{S>×á8×á8?F=^`?wü>¹}?xâ?¯`??;!;¯©R?cÜ<µD<¥UD?S>ì8ì8?F='M¢>ÿR>GëD?d¶W???/?ð<²!(<ruM?ÐÂ<<~<wjC?S>P÷8P÷8?F=` >Ö«M>}íG?C`@??g»/?RÌ<?E?<ÜQ?a$ø<óâ<¦çG?S>
8
8?F=ê>>«9S?«º;?"ü>]>?2¹Öj9É¾iß:
4V:
/?%·S>Ê8Ê8?F=Aú>îê«=ÌF?æâ<ï/<&s>?©sy¹z9Ò@è¾,Uá8æ/+9Z|¨>¸S>88?F=®?&o¤>ÄsK?>v?.
&?iF?±:|º>:TK?¢Nþ<Þs<Ñl?*ÀS>C"8C"8?F=áR¿>ð=ÄùË?êP?·É>8JH?t=cÒ<.°©?·h»<´j<öïL?;ÀS>-8-8?F=R±À>­">8?½?É>¶ä9?âQ¦=¹è<0ô¶?~¦<æj<±6?öÌS>½78½78?F=¢Å>4¯m>ÎÜT?è* ?äëÚ>K;?,F=O8ç<Ï[?O<)G,<D2D?5ÍS>zB8zB8?F=`)?°®>Öxx?yb@
ë´?·Þ[?ÀÄ`<Cè;øtw?)àj=Cþ<£l?iüS>7M87M8?F=Ñ-×>>'~M?£?¡¶>òí6?±á8¢u9Çñ:> §I:$Ý9pi?tT>óW8óW8?F=n=®÷2=N*?x;Lh;cû%?<¹±òQ9²u"¿®v69em9 ??T>°b8°b8?F=;g!=}³ë<²M/?³µ{;C;²2%?L9D¹99Çª¾è¸´E91J¾6[T>mm8mm8?F=Ný=TôI=M¦-?S+n=¨A=²r?îü¸xÀÞ7¤WÀØ*Æ;.;î5&?¦tT>*x8*x8?F=ÎÌ>Òä=D2?G³?$ã>"{/?øU;$t;·K<?çxü<Ø³<ü°3?pT>æ8æ8?F=6Ü>Ý,>(ËA?Õäø>Î/µ>úÔ/?KN"=DÏ<Â>H?É°<ÝÉQ<Lü=?bT>£8£8?F=¡>Ò ç=x7.?&#
>b^á=øQ ?Di:Óø<:&:?'¨C<1|<¾D2?×T>`8`8?F=ÿFå>p¬>OH??C?Lá3?¹:ÐÞ:ÀIõ>~ý:3X:ÐÑW?úT>£8£8?F=¦Ér>§>4$Q?
>Å>G->/?8²á<<]³O?<zçT<îå9?VT>Ú­8Ú­8?F=Kh?»>÷?$¸¼?Û:#?ïü?®4ã:{U:jÌc?.
-=k<$.¡?iT>¸8¸8?F=/#Y?ç¿y>WÞ?§Þ?[Ä?¦d?mH;AÖ:¾yo?ðê=H<?üT>SÃ8SÃ8?F=Í>À>ÀNB?:«O?X?º/3?ï¥¢;7ùG;7P?Æ¡<bn_<ßZ9?^´T>Î8Î8?F=r¬>U´Ä=ß1?´©î;JÛÈ;Å?éêA¹@íG94Nø¾¬99Kc9ãÐ>ïÂT>ÍØ8ÍØ8?F=b{Ä>åx>®ÁJ?÷1¸?ø?d6?mu=
î=ãnT?8ÖÌ<à<^H?ÏöT>ã8ã8?F=­!?8×>¾ø??ö5?ÒhÓ>¸4,?7ù<«<H<èhG?Ñý;D2É:~M<?þT>Fî8Fî8?F=Ê>D>I>æw3?§>6¥>Å'?Ã°ô:¯
³:ôî.?cY<s<Yº7?¶
U>ù8ù8?F=ÔT®>¿óq>t8?æ/?îû>½2?Fj!=hÉ<­*M?KYê<nd<Ñ>?U>À8À8?F=FÜ<sä <§}/?\'!;8ç;²w?ÇG¹â¿99ûª	¿Ð\·¸¹99 ¿|¾¥U>}8}8?F=rã >Ûd>´04?Âx>c§a>\+&?Sy;# K;õa<?£Û¦<I}k<d5?ÛU>9898?F=hõ=F=g.?5¤Z<~Ë'<É&?,oº¹
¡»8­^þ¿ä³6Æñ8&¾<XU>ö#8ö#8?F=	?¾Û¨>P?®Vc?\Ü?-B?"é9?4¼9þ¡Î>Ë{;ñ2;ÿ¡v?ÿ3U>³.8³.8?F=F>9¨Ñ=Èî9?2²,?tï?±*?ðmZ¸ü3#9bP+¾¡	:¦¾ñ9.¿?;U>p98p98?F=»>5Øp>~mG?gm?3=?!'4?w5<ÇÛ¸;fQ?tÓá<nË<XI?cCU>,D8,D8?F=ôÎ»>>Ò6?()÷>¹>yì*?HN0<Q¬á;ÿG?.$Á<y<X@?üLU>éN8éN8?F=]_>?4A>ÜD?I¤e?Î $?·3?Djp<Ï<Ì
L?9=íÄ<¸w>?wU>¦Y8¦Y8?F=ä\g>Ä¯#>ñë4?ù%¨>Ùö>ü+(?îïê¸:x9^öq¾ýÛ9=9 Ç>ÊU>cd8cd8?F=&X¢>'d>w(6?úÝ³>a>+&?~=¨¸<H-K?i÷»<_<~e4?U> o8 o8?F=>tÙ= Ò;?is½>Í,>ü/?÷Oú¸è±9ðõx¾V»
:M¬
:á
?KU>Üy8Üy8?F=ü;>Ú>9³0?%<³á;#Ø"?dÆ ¹F©!9¸~¿î¸"à=9 Õ ¾ÎU>88?F=>¾>±Q>D=?{Vè>su¦>¨2?L+5=.ã<&L?µß<9<<ËK?*ÒU>V8V8?F=ä¯>8Çt>7?ô]Ð>À¯>­.?É£<=^<é<$
O?qS<æ<Gé5?}ÒU>88?F=T¹>©Ë=!E?
A?£:Ñ>Ñ+4?3ûç<ÓÒ<duN?HñÊ;äO;ÞÒE?ñáU>Ï¤8Ï¤8ÙN=3_?Ô-?<?U,?¸¤õ>ïØ3?|å¶6òÍ9ÿSä;Ñ{Õ:gØ:{B?úU>¯8¯8ÙN=Ú;>B=>;U<?ú>¸;µ>iï0?B®O;Q²;ÛwB?tl
=k§¼<Èè??V>Iº8Iº8ÙN=zÜ>Ç>ê??- ?Hè>T0?vÈø<Ê<ªO?¯õÎ<ìH<AH?­V>Å8Å8ÙN=¹¡=`m=}.?â<Û;êª*?W?·¹@J9è g¿êEØ·ú9®½L.V>ÃÏ8ÃÏ8ÙN=?ÑÅ<6d<L¢*?f;xã:?ÿL¹9~*¿ïþÏ¸p/È8~þ¿­.V>Ú8Ú8ÙN=¹x?ãu>¨u?ÔP(?æ®º>Ðf?¬)9µ¨9á>³â:Ù:ÀA?UTV><å8<å8ÙN=U¨>ço>QJ4?d§>f_>è&?ÑD;/0Ò:\×*?°Ï¼<ç<1?dV>ùï8ùï8ÙN=.>¶-û=ün1?<«è;øû?½¹ÜH}9w ¿M8­8&´{95-0>=lV>¶ú8¶ú8ÙN=9¥>U5>é@?´ÏÁ>ò=><0-?È[E;án;M­A?ÿ¥Â<yN<0¿=?¸|V>r8r8ÙN=±ï=
£W=vÐ0?1GJ;à£G;û°?gmÄ¹$o8çQÀnN¸3è9·úL¾$V>/8/8ÙN=sÖ>èI>â=?1'?e`ë>Æ×5?-¡Z=$	=<8L?ß­æ<<F?´V>ì8ì8ÙN=A?÷ ¹>ä@?Ö?ëÍ>Tí,?¶;Ã$;Â¸S?¤<º(1<<ê@?iV>©%8©%8ÙN=ñP?WøÄ>÷;?5-)?û>t,?LÒ&8òï8o?,j9öB9yÏI?ÁV>f08f08ÙN=ÚÛ?/º>Üü:?f{?6ö4?CÂ5?Åi>=®Ðê<O?>C=ñ®³<þM?	®V>";8";8ÙN=ÙÀ>x>];?®K?_
×>´Ç+?é[;´;2<?EG¯<É¹g<»£A?PÄV>ßE8ßE8ÙN=ì¸>,Ùs>4#B?;Å?È>.?ÿ°b8`T9óÄ=
ä:âs9ùdp?õÙV>P8P8ÙN=2?8pÝ>¼ÏM?OL¬?vi?¹J=?½¤9è Ð9z%Ê>§´:>:?õáV>Y[8Y[8ÙN=ØG>Ï>¤ª5?*mÚ>/R¦> (?ÿn];µ	;ÓM?¾x¯<´Gp<ó:?
ûV>f8f8ÙN=×EÉ==§.?<"<ô°Á;È¬*?ù=¹p9=a¿Ê²¡¸@J_9Àb9¾üV>Òp8Òp8ÙN=}Ø>q8>HL?,B?vXÍ>ÆY1?yÕ;^;³mN?ÁaÛ<i<!F?bÿV>{8{8ÙN=`®=}=Ø0?±Å
<ÛÛê;C?ªÕE¹
|V8 ì¿b³a8¤±D9[à>W>L8L8ÙN=?+ú¨>ÑéT?§¯?Û??J-?Hg
9¯29¶Ê|>öX:§µ:'N?cW>	8	8ÙN=" Ç<ü<ÍË/?_>ç:ûÊ:çw?~ñ¸»#9Ê$ã¾rH¸^R9íú½wW>Å8Å8ÙN=Çñ>ëW>±C;?Þ´>^ª>n,?ûÀ#=)ÝÎ<i¦J?:<×ê=<¬;?;W>¦8¦8ÙN=g*×<ºu</·,?Àd: §:ª2¯>ä5
¹+8Jÿæ¿ÝÔâ¸çD9Xt¾ª$W>?±8?±8ÙN='>¥.´=[\?Úa?¹?ZX=?Y;
h;Ï0;?ãN¢<x4<Îf?%3W>ü»8ü»8ÙN=kÚ>(I>
U?/?ÝN@?eÛ7?^{8Qý#9ìC>Å0¬:Ì(L:ÝéW?û5W>¸Æ8¸Æ8ÙN=ØIC>ö>:?ÿµ?V²â>À÷0?ÖV;r;.8?8w<2 !<^®C?Ñ8W>uÑ8uÑ8ÙN=0Ñ>Û5i>Ó¡e?7uY?/_?$B?ëçm<~C
<à>\?åI<ñ$<öºM?ï8W>2Ü82Ü8ÙN=(ÆÂ>^L>²s?5è?s|°>c?ýÒ<áÛ.<ór?|<Ç{;4k?:W>ïæ8ïæ8ÙN=$>¨­M>c??µÒ)?%Fÿ>YN*?7<¨;¸[?	=¡ª<)ÌA?C_W>¬ñ8¬ñ8ÙN=ûI=çµ=¤Ü1?)÷n;¦WA;H4?Îù¸>`%9ìXÁ¾3O¸¾<9må¾Æ`W>hü8hü8ÙN=åcÛ>m!>UÈL?d¢?ö¤V?ôA?²òN=eêô<hPX?V1:~ë:ÊÒ?ÄaW>%	8%	8ÙN=Â4?·jÇ>¶h?=J¹>Ï}>;?`+d¹M9ï¿»q8°g|8·!?vW>â	8â	8ÙN=j=6]Ù<ã-?ß;Î­;ÚX%?ö5¶7zÆ7ë>îù7f(9°Ïà<âyW>	8	8ÙN=ág>ú>{²:?þóÒ>Êó>Ð(?W­í<F<nûO?:'<öH<íµB?,W>\'	8\'	8ÙN=à¹×<gv¢<	÷)?Y=ÕýÞ<¶É ?þeý7=·9ùýn=,W+<<ÿ;Ã +?¶«W>2	82	8ÙN=:Z\=Ù=.s0?çH;$M2;Qõ?0¹ú³g9Uð¥¾ÙÌG8æP8õF+?§¬W>Õ<	8Õ<	8ÙN=>hQ>ä/;?
?kCË>m³1?m
C=Áö<kíJ?¦<9L<e>?µW>G	8G	8ÙN=]§=Äp=ï$2?Ë·;Ê;%Ç?1/¸~º9¥½	,80é9~>ÚÉW>OR	8OR	8ÙN=§qÂ=kÚ=R³0?åË,<Ìü;µ/?2¹MLZ9ã-¿Ø[¢: d:ÓB?Þ×W>]	8]	8ÙN=>§è(>rB?HI?D£À>x.?Äµ;«s(;ïGQ?~j<5z=<EC?cßW>Èg	8Èg	8ÙN==ÐæÊ<â4:?öÖ=ì¹O=OÍ.?¶ù^:ÄÜB:|w?:*æG:×ô3?=ëW>r	8r	8ÙN=¸¢=#ÓB=H.?"¼>UÖ=<í ?ã¸ëD9¢÷*¾å65<=<+?AøW>B}	8B}	8ÙN=ú|>N"4>Ã3?â| >gÚu>'?%rØ<À¸<IF?b~«<³w< \1?ÊX>ÿ	8ÿ	8ÙN=J*Ê>:>>¾<?^Áå>¯_­>< )?`;D=«ü<øóF?¿Þù<Kã¦<Y¥??d+X>»	8»	8ÙN=ø
 >ÞÆ\>9?gË>uÝ>¹ý)?&=ËÊ<E??øs<ûJ&<6Ê;?_X>x	8x	8ÙN=Roí>X&>ÄK?Ô.?6dì>T=? 8È¢9nÍ=Ïß>:¯Ï2:¢?`X>5¨	85¨	8ÙN=ª³?k¦¹>òJJ?âl?UG?@vK?È8°9|¢	>ïîÎ:µ¥:OØ?õaX>ò²	8ò²	8ÙN=í<©î«<à0?BÊ ;èk;§A?ºH¹fË9SÅ#¿ÃQ6¦¨9<X>®½	8®½	8ÙN=ÇÁ°>À+w>!7?(q? Ö>'?ª#V<Øð<(H?Ë®<Óà3<³h;?öX>kÈ	8kÈ	8ÙN=û~
?¦;¹>¹C?N~?V2?±6?K(=(CÈ<,ÊV?¦n=^Q£<kâJ?X>(Ó	8(Ó	8ÙN=´·t>ÒT->t·4?Ç>>O*?aâ:}4£:j1?)E<ª­<É<?O¢X>åÝ	8åÝ	8ÙN=h>×¬A>FØB?|`?5b"?ô0?iô<!8;<ëV?Le:l}6:´Ô ?ÐX>¢è	8¢è	8ÙN=»t?ì±å>ü`?9?(ÿ?÷?O&7Fj9ú¶=õÛL:ùÏü94qO?¥êX>^ó	8^ó	8ÙN=Ã>TlV>Øh?ûÄè?J?@sW?\¡;«È4;~d?³ë«<+Oh<üs=?ËìX>þ	8þ	8ÙN=Á[>7¶=¢á<?oÜ>Éþ¦>À¡(?wøL;Á
;ä=?v	=²£»<6;?îX>Ø
8Ø
8ÙN=Ð¸>/r>¨[C?\ÿ÷>ã¶>n-?}l'<#Õ;zI?ëZ<+<¡Ú3?ÐY>
8
8ÙN=ÆE>©6
>
6?!´>V?>*f$?¨:¥:×!?p!<ÌéJ<7?ôY>Q
8Q
8ÙN=÷ü>+K->õA??¶Ç½>K>4?Àø;=ë;F?uí½<.zy<²äB?d&Y>)
8)
8ÙN=¼Õ=·<O=ê2?hØ;u?¹;ò?ØK(¹tÖv9®¾é76R¦9ýÆ3=3BY>Ë3
8Ë3
8ÙN=ÞÒI>¹>MÙ7?Ü´6?à?^Û*?¼= _Ã<SèK?eäÖ<q<©??ûFY>>
8>
8ÙN=JØÖ<H/<Pô.?R]3;+o);|?ÀÍÏ¸ø$9e¡¾67ç<9/1=Y>EI
8EI
8ÙN=Eú>I>;»=?[})? ú>§~-?í3.=îÍÙ<ÀL?]í<®<E>?YY>T
8T
8ÙN=Ð%Ñ>ï?>B¤A?~-?Ö>Wi.??ù<:|<ÄeR?£ZÏ<á<+à>?­Y>¾^
8¾^
8ÙN=^J="ç=^Ô8?ÈÙê;¸;ªL#?§Ñ¸Gø9°¾_t¸t`¥8ßrê¾Y>{i
8{i
8ÙN=¸µ>;5>ùbY?ØT?çØ?N5?Ç-9cÇ9Ó>ö><·;{L?Y>8t
88t
8ÙN=aO>é+>ãý6?L<ümQ<x'?Åi[¹6Ç8©ú¿¶y8Ø<49Ì%W>ÕY>ô~
8ô~
8ÙN=óYç>r><?ñ)?ªóô>Î1?®§;]£I;f*T?×
Ì<-<Å¥@?±Y>±
8±
8ÙN=eÔ<Ì`<o>0?mRó:ÜÄ:cv?ÓþH¹ª9æ«¾ör÷¸Ò*X9å¾ÉÁY>n
8n
8ÙN=S)«>5½n>U7?§AÖ>Di¡>è)?`@¸`p9¾½#:>ÆÐ9{ÇH?ßY>+
8+
8ÙN=}m>x!>¾G<?Ú¢ä> g­>ùÄ(?wf<úÁ;j??Â<H<7?âY>è©
8è©
8ÙN=Çi>)#>ý6?³m>^c0>{,?Á;Â¹¨:lI?Nw¡<yl]<þ­:?ôY>¤´
8¤´
8ÙN=Á>í«> =?Û:?Gã?ï0?³<ÈÞi<üC?Q<iïJ<¡tF?©)Z>a¿
8a¿
8ÙN=ÕØ1>ñ=ÒÚ<?èõÍ>È¥>x*?t¿:}:n.?ç·<Û*o<úØD?SAZ>Ê
8Ê
8ÙN=Z¡&?ÝÉØ>øÄD?ü}?áÔD?nS9?î©:8ùí*9RÈ>(]6:&Ôê9ÎF?aFZ>ÛÔ
8ÛÔ
8ÙN=²F½>Ç>"<?µ¬>X>·,?½à¹88qîÕ¿¦y»9Ì,È9+Âï>YZ>ß
8ß
8ÙN=R|>ðJ>x:?»?Y<ì>Â(?:×:¾Ù:íêC?ò¨R<Ê-<3?ÊqZ>Tê
8Tê
8ÙN=\«¼>%»>ä&:?~vú>¾§¶>/?uj<ò¡<8éI?[Ô<sa<µþE?·}Z>õ
8õ
8ÙN=.À¢>_>7Á:?ÉÞà>áÃ¦>.,?Z@;7²ð:ARL?b5<Ó;<2×5?~Z>Îÿ
8Îÿ
8ÙN=Bã=Ýg=í{6?!<¢ìÇ;ºæN?º«[¹ ÙE9P¿ý8¸ó\9uUÕ½ä³Z>
8
8ÙN=>¹ >ûP>NOE?(ã>µ¼§>k?-?Ôð<®D<rJ?Mh<QÙM<YB?X¶Z>G8G8ÙN=ÞÂ>×z>â²F?4w?¥-?9}6?'B=üÈò<ï¸L?ÿÒ<'<hôK?·Z> 8 8ÙN=µ>¼y>9?[Të>Wt±>ø¾)?øô\;¼ü:c`?Æ<5[A<é
:?ÈZ>Á*8Á*8ÙN=å¨>ÑÕJ>Ò\:?Éy~>HB>|¨'?,;qÄ¬:õf??XÊo<³È<x@?ÓZ>~58~58ÙN=Ê3Q==)0?ÏÅ;d¤;äÌ?"¯¸?µ8¿.O¾ü¸hÀ9¡b¾]×Z>:@8:@8ÙN=+í=ýa=&¾.?Ìz;¥ò<;mæ)?QJ¹ú?g8çCà¿Ûd8859Å!>ðZ>÷J8÷J8ÙN=Äå=iÈ¶<¦4?	·V;ÄAM;íå?Þ-g¸n#9^5¾ªð8Æ5$9Ò»>'ñZ>´U8´U8ÙN=Xä#?@W©>BÃw?[5?Ï>ð_?8øÊ¶Õ8+ñó¼&»:Ñá:F£;?IþZ>q`8q`8ÙN=O®=9â=Îl-?ÜÊÆ;àØ;/?Æ_¹¼Ô8@ð.¿§ÿ¸!wÆ9Y¯'½[>.k8.k8ÙN=Wj>Y>`<?>>ÄV>3+?¨ð:¢¥:µú9?XÝá<ô´<¸ß:?[>êu8êu8ÙN=\F>ä>5?µY>³u%>;á'?ìv;:-£:?N?iC<øà<Ab=?¨[>§8§8ÙN=ÌÅÉ>3Y>8?¦<?Å?«0?~t=r=ÊK?#¸<cÒr<ÚB?Æ[>d8d8ÙN=Ì¼ú>K>ËªN?²½±?c\?ËN?°¬<ÛÔP<$ïR?íYâ<Ú;<íÖW?<&[>!8!8ÙN=x5	=,rÃ<6¸3?ÑJ;ÐÇ
;@Ø:?Ëz¹ò]9µû$¿ÿÿó·!9Áó½Ý<[>Ý 8Ý 8ÙN=
>Éô6>Û3?W?üjÍ>`#%?&ý;üÆ:Å+?g}é<4ø¦<´þ2?H@[>«8«8ÙN=ÃKÜ>â>@Y?s9±?f?~ÉD?8"£9ÍòÂ9Ì8Ö> ï;x¢À:å@G?ùM[>W¶8W¶8ÙN=t>. %>5ü<?Ôö?CàÅ>÷æ/?¥<Å0<×!M?@M¦<°]<Á@?âY[>Á8Á8ÙN=>½>ý-q> H?X?¹C?I~4?°(3=&â<ÑÎJ?U^ù<è><pH?¶~[>ÑË8ÑË8ÙN=ùk¼<øó<§0?Ü5f;°u5;fc"?å¬¹07¬­\Áró½8TÅ8Imö>,[>Ö8Ö8ÙN=¹±>øs>º|:?Ípº>»£>P¯)?
=±<5¥G?­Ôd<û»<_K=?6¹[>Já8Já8ÙN=ðÈ<>[Úú=¨@?­­K?ìG?$<7?æ©;òqÂ:©.?ÏâÒ<{<ÃV?úÕ[>ì8ì8ÙN=¹8=	=Å,?æ´ì;[9»;uÔ!?Ma¹ïb
90dP¿ü²¦:vý:mk%?\>Äö8Äö8ÙN=S>ò\A>;qC?{©?ozÎ>(-?¦ì<¥<Ü)M?ÃÏª<g<Ë==?:\>88ÙN=òØÂ>W£W>dQg?#/?õÌË>/ò[?r|9îçð9?å>i=<<Î{?\>=8=8ÙN=þ>þú7>n-;?33ñ>5²>c>-?k <P7I<.L?+¥¬<Uëf<e??QJ\>ú8ú8ÙN=G>©ÅO>L7?3­>[>_'?)Æ$;5Ó:¸G?È¹<á<':?µ^\>·!8·!8ÙN=>XV²=YSH?£
½>¾>Ë")?4þ¼7¸¡94:=¶Î:Ö¬£9\_?Þb\>t,8t,8ÙN=Ù=M>ð>AA?Æ¿
?Ì>§[1?;\o0;
'N?__<×<â@?d\>078078ÙN=bp>ûJ#>±"<?²2â>§¤>,t0?ÞÏ ;w·´:«Íc?Ã¶Æ;p
;þ¡@?ìu\>íA8íA8ÙN=Qì}>æc+>j£=?Ñ>{ý>tÌ)?*úÙ<CY<ù#K?ãÕ¡<Ë¶Z<Çl=?0¬\>ªL8ªL8ÙN=±êæ>Kj>ßI?Ê?ÕwX?æ¹9?-<²'<ÅÔY?Û°<1<]îY?Ý¯\>gW8gW8ÙN=Ù±=8o=S>?zì>C°>	Á+?B[8ð]9xý=nþ;m¡;X3J?(·\>#b8#b8ÙN=uÑý>pÔ¢>G?/?Vã>éE?3¦9[<¶9xWé>B;êºè:ðø?I·\>àl8àl8ÙN=>¤ª>-Z?+ºð>e$¢>	>?¼¿;É;Y?sQ¯<B­d<DD?<Ä\>w8w8ÙN=Áp\?%?õÞ??y~'?ÿõ>ÈM.?Y±¸9Ü9H¾Ü±9ÌyÌ9ò½Ý>NÇ\>Z8Z8ÙN=ßÒ>ð|>RÏ:?Çé?XÛ>+"0?<MA<­O?Ø<ë<­Î>?¼Î\>88ÙN=5ø>þ>?c?Õz?L?"ÓJ?RuU=ªðþ<XV?þ6Ö<GPk<ãi?MÑ\>Ó8Ó8ÙN="3?>  U?~EÅ?Á¾?)!A?B³=Ö/§<F?Ûº<»
J<`@@?ìÔ\>¢8¢8ÙN=wa=p!=T{2?¡Â;t;ø÷+?^^O¹UG9)¿a8ô9Û¢h>Kâ\>M­8M­8ÙN=Mn>Þ,É=û²@?ÿ¨J??
.?Ü}¸yS9UV¾¸}Í;¿ø;!ÔH?éã\>
¸8
¸8ÙN=6+>úN>¹¸@?É?f¤×>íÑ1?¼l+=}@Ï<ñ¾S?T	§<@Z<C?wè\>ÇÂ8ÇÂ8ÙN=	ÐÀ>Æn>ÞÆ;??ÿ>ýä½>^
,?¨P=½=ÂD?ü<¬<°è:?æé\>Í8Í8ÙN=×¬>4j>±<?gç>ÔH«>	í,?ù¸=²¤<d¿L?ÂþÏ<z<ÿ-<?Oÿ\>@Ø8@Ø8ÙN=¿¶Õ==õ9?þÖ>Û=>X-?ë¿;47;@?fA¥<P3d<c9?	]>ýâ8ýâ8ÙN=êS?ËtÕ>£&~?Û÷£?Éé2? j?==wy?=2=º£<þ?¹%]>ºí8ºí8ÙN=ÉGâ>.>=?I.×>¢>å*?(=±,=¸vG?/¥<Y<Ðä9?,]>vø8vø8ÙN=§>4Ä^>Ý÷??¶®>¬ú~>$i/?¨³¸Ö5¦9ØZ
¾Ýu":i{ý9þ$?Î6]>3
83
8ÙN=Dì>Ã_T>¯?©»?@µg?5VO?®h»9{Ù9Eð?TV;nò:ëRb?Û<]>ð

8ð

8ÙN=°C>ü<>2b5?á+Þ>,¥>Ü+,?hÙ¥:±í]:«O??Ì)<ûpì;DØ7?1E]>­
8­
8ÙN=ZÄ>°>> 7?ÓÅæ>êl«>?P,?:vÒ·»8aú¾*Ii96û9Ó»>cR]>j#
8j#
8ÙN=WZ>%¸>Óë;?ý®>.>çª.?Y®Î¸^¨8¿m=¿:G9¾J9û>#i]>&.
8&.
8ÙN=£>^=Y>Ü@?Îl>L>¹ô.?<õ*=¿ôÈ<ýÈY??<Ï¨9<OLE?Ô]>ã8
8ã8
8ÙN=E¾>+Fw>{üD?´V7?ô>Ùá??®z&8DëÙ8:C>Î:@:ãÿ>]> C
8 C
8ÙN=zYÛ=b±=,Ñ/?X´;Ù;?D*¹*kD9UÎ¿¾r@¹4ÜC9f¥û¾ã]>]N
8]N
8ÙN=^Ú>S>'õE?^æ²>+k>s[*?Ó­¶9³¼ö» E»9Xo9çLH?©]>Y
8Y
8ÙN=N>Ü=üM9?¥ À>!q>Éq+?Áé/;»Ö:gR?!¨<Îád<0
<?SÅ]>Öc
8Öc
8ÙN=~>>-J>¯¿A?ö2Ú>f[>Î^0?I+=­´<"òJ?ÒÀ<×z<ÉD?Ì]>n
8n
8ÙN=Î¬{=þL6=Ðµ0?Ò-=q=»&?|H}9Íù9»Yä>;Ce;¯(?Hó]>Py
8Py
8ÙN=NR>{GL>ö#@?Ù?FÛ>G1?¾á5=ÂÐå<ÜJ?<¼ë2<©>A?ñó]>

8

8ÙN=-¤>:e^>[ü<?ÙIñ>Kdµ>3D*?ú0/;²÷:U}5?¶ã½<ì¶}<??kô]>É
8É
8áS=èNF>c>â<?%,?ê¿>ËÎ3?¡A:\<:
?_Ñ;òKµ:1A?Þô]>
8
8áS=z¡>äá2>Ñ«@?ìð>u·³>O+?ae<;Fù:JA?Ã¢<N[<$É=?àý]>C¤
8C¤
8áS=f×Ë=Øa=Ö)?×½ª;s;Ï7?ûG(¹8/9®Lõ¾¾ï¶¿ìn9S¼þ]>¯
8¯
8áS=]Þ>#:>]@?oId?,?jW)?ß¿Õ<<yO?*¥	=ÕBº<}.=?7 ^>¼¹
8¼¹
8áS=ªÛ=À´I=ùÅ2?:Õ<B®<?¶R¹Y
9Ð>¿U|â;S[¤;¹b0?ß8^>yÄ
8yÄ
8áS=SØ=UÏ=I[.?¯)<>æ<õg?/¹£s9'h¸¾hÅÏ5òä?9";2:^>6Ï
86Ï
8áS=É|m>>÷çE?C´>Ì¤J>c?d3Ø:ÖH:CI?<ãH<­,9?W:^>óÙ
8óÙ
8áS=±1?¶Û>Ç!O?ö¿?x-[?³_?¯°9Hî9Bå>Ë;A¥:f?âC^>°ä
8°ä
8áS=ªz>!\->|8?ùëé>#/¬>)å-?Ö¬<©à.<ÃwL?H´<r<íB>?I^>lï
8lï
8áS=3¸>©É=­5?èÚ£<¥<L ?$ÿH¸GX9£Æ'¾&:Ñòù9]ø"?¥M^>)ú
8)ú
8áS=¹>ø <>Eê:?MãÓ>Kú>Æ,?
«4;¯;½I.?elí<Ù° <G=?\^>æ8æ8áS==u¡>Ò²U> kA?<Ú?-ÐÝ>?.?h&=øzÑ<øK?=ªå<<b??ë^^>£8£8áS=f?O^°>»|U?ÈT?5é?>??Ë9õ9¦ú>Q;1u;å??_^>_8_8áS=M>õ->Û;?»í>÷³>¤})?pÍ<»;©;ñN?!ì<p$<²I@?h^>%8%8áS=¡­ø>¤\£>6ÙB?Îæ¯>×>d,?Çå¹»Fý8íq¿ðÞþ9Çò:
ß>_^>Ù/8Ù/8áS=¤é~?¿Ðá>K~?B2@¨ª?Ïön?!æ9×
:ÈÔ>ÿ
;ï;lþs?¿^>:8:8áS=L>áC>4S6?¬5>î×=9æ(?ºíw:hw8:6	,?äÏ<â<¿v4?^>SE8SE8áS=h>ìX>(g7?Ï*Ù>¯¡>?,?o«S;
;Û@??ä<<Ê{9?A ^>P8P8áS=èX=Å=|2?þÞÈ;µ¶¤;?¹©£á8g«¿D¹ô¶8]ûé¿ï¢^>ÌZ8ÌZ8áS=þ	>¦'F>4:?¯Ê>åK>X,?}Þ;å ;NìN?[i<An<d%D?÷£^>e8e8áS=/ù>$E>Íº9?]+?¼/ö>ñ1?ò"¢·bx9Uý&½7?;pj;Ö8?H§^>Fp8Fp8áS=¬Íù>l¨>bÙ=?´Ø×>¡Õ>Þ/?µÇ¸Þ®B9n4¾b!â9Ô9Z1?äª^>{8{8áS=,Y\>D>ó2?ºp£>¢>ñª"?½:
1:.ä0?ÒÅ<<Ê©+?¯Í^>¿8¿8áS=ç9=æ°=¡=-?e+ô;¾¾;éÙ#?Jùþ¸Æ	Ê9z!¾®Ùú¸¾Ù593°¾_>|8|8áS=ºQ>MVC>hÂ??ÖZÿ>ó}¹>50?4;^XM;åþ>?óLÑ<9<FB?q%_>9898áS=ü>Á½=2?3ãë;n÷¼;eÈ?Ü¹Y
9ÏÉ¾ÿ/¸êÈ8þ `¾³3_>ö¥8ö¥8áS=Áö_>W8>Â)H?Nr?ÒfÌ>÷è4?{±;Pêa;I?åËª<áZ<NÃG?B?_>²°8²°8áS=;Ø<C¢<5*?í{P<Ó"<$?Ö(ð¸­s9~SÈ¾¬ù¢¸h9V¾¬@_>o»8o»8áS=ðhæ>¡>á
7?hD?¡?s4?æÂ#8¬9ñs=h<ø@I<û®E?C_>,Æ8,Æ8áS=|Á=c=åX*?%=Cîô<4#?®èz8Vð8ë~>F9:<U×9È3?G_>éÐ8éÐ8áS=[[|>åG+>Ç<?oÓæ>V­>Î±*?Ø{;¹:SÁS?´<[<cT<wÕ5?oZ_>¥Û8¥Û8áS=.>iFC>ñç>?©êã>ª§>ë.?]ÌÊ;;kºF?¼Á<Y¾<Î=?j°_>bæ8bæ8áS=èÀ>gÜ>a£3?j>^>Ø)?5îï;Ã;óÈS?Ý¤<kzi<OÄ4?°_>ñ8ñ8áS=kh>Òj>&k??¬Ï><4>mÍ/?&9=Çªâ<eQ?aó<úÁ¡<Ê@?¼_>Üû8Üû8áS=¼µY=vÁ=+o.?-¶;ñ?7;~?ÏQk¹<­8!ß­¿[9ª9ÌÇÈ>FÏ_>88áS=pÒE> >/µ/?<¶?-ã>éß)?ÃEG:½O:3õ>V¼<3-w<-C?Óå_>U8U8áS=1n>A¯G>åCG?r[I?ÒÄ?4?*>=ä+ñ<RÛI?2Ë<w<»BG?ê_>88áS=!Ó>Ð +>@6B?®Ë>>Ä*?ÎëÈ7óÆ9þ·=åª:x:+	?¦ó_>Ï&8Ï&8áS=
>Ùß=Àv2?2å´=Çú=£=$?¬k:y¿\:ý/??<jÐ<n5?Ê÷_>1818áS=ÞÄ=zs=.ñN?}í4<F8ù;Ù9?ÞÐ¼¹k8,ÀäJ9xÚQ9ñ>X`>H<8H<8áS=ý=CMç<ª¥,?­;)ýb;É,?sJ¹81à¢¿æþ¸AùÄ8¤%¿(`>G8G8áS=:=à<Ú +?ì^;@²;ÜV9?½¹;ð8gb¿ï-/97å9¬>ô*`>ÂQ8ÂQ8áS=©?®>"Y?X©/?%÷>8ô5?UKð8§¥â9µ>'9ÍJµ9¨Ók>ÆJ`>\8\8áS=uO>Ï>ï=?°³õ>d»>{Ô'?a9=yÑì<{eH?°Yº<<g28?m`><g8<g8áS=.	?u±>ÚF?s¦?CÑU?EvG?$8XJ9è£æ=N<æÝ1<Þ~Q?¶`>øq8øq8áS=¤y>2>tyP?3?´ö>÷:?æ<=ëã<IÄS?,ñ¥9­ºø9ùÊª>L`>µ|8µ|8áS=UFM>"n>Ô;?+`|<üï5<V1? 6¹¾²A9æü7¿^)8eþò8Po2>©`>r8r8áS=ãî[?Èjû>0ñ_?w¶y?ä',? ª9?|>9Úf9%ð©>Û;ÁT:Áx?ù±`>/8/8áS=Å¶>-nd>ÔL?Ø×|?-Y+?Áà<?=ï<°<K·R?0s­<¬f[<7bJ?Ç`>ë8ë8áS=$Þ>î2>(ª<?0±ö>·>mo,?¢q=PØÅ<«"I?<ÔÛ<»&<¥§<?ÆÉ`>¨§8¨§8áS=Åá?õÐ>&y¦?î?N?G_?Ñ":F[ù9Þ®?]`y;Ü;Yâ]?âË`>e²8e²8áS=(<g?B¶>ye¢?D¼?u1?Ùá?2>t£=ç3_?a»a=oðÅ<ùø?äà`>"½8"½8áS=<èÚ>3>MZG?Ê8"?jí>Ü.?[Þ¸¾ä9'º¾°:ýÖW:é4?Òä`>ßÇ8ßÇ8áS=!?é?5Í?e%
@dà?Qó?9<º;$_?3ë<¸D=<Q{M?aô`>Ò8Ò8áS=RþQ>ð
>ÏM9?ù¢·>Ù5>*?ó² ;xÃè:Ë½0?D<9±	<qD6?õ`>XÝ8XÝ8áS=üü>>ÝG>ñÌG?Ü'?´ö>ª.?·z8:tX9õB>
C:?Äû9
?Ó÷`>è8è8áS=>áB8>;?¦´>R1>ªû2?`4=!õâ<QªK?3Ï<RüÏ;ïÚ:?ça>Òò8Òò8áS=5Õ>î¹>Ü5??¨?Â»>¨4?-2=ÀQÝ<¢ëM?¾ªò<èå<ÎR?#a>ý8ý8áS=66¾>§>0ð>?ZÜó>@­µ>ÆÏ+?ø!,<qæÖ;
M?¿ß<O;<µ¢>?ÙAa>K8K8áS=V >ß~×=J3>?L¸>*.>½Ô3?¾x:o'>:p'?mQ;iüº:C9?Da>88áS=uOú>@ù>8T?¹ì5?nÐ?Üa3?Ö ¹9ñ¿&X::,K?ÉEa>Å8Å8áS=>«Ê5>ÃkB?Rç>ª>-*.?Ìn;0Ì;£kK?Y¨d<¢W<ûcA?ùEa>(8(8áS=T5Ç>öÓ>íE?K~? ÔÔ>05?f¢ò<î<¡áN?å Î<ßt<¿ML?ÏIa>>38>38áS=ÎÍ!=¡Tì<GE/?IgF;ÒÒ2;ß?·H9HR¼O¥y¸¤-9T8¾wa>û=8û=8áS=oV¾>ö%|>Â>A?Ä67?'¢?#£+?²§H=BÔÿ<ÊH?-þ=G·<<?ñwa>¸H8¸H8áS=ú>+E>=?¿>LpT>ô)?k¡<ôwH<"N?×³³<óBn<ÏA?a>uS8uS8áS=.?â³>}Ûx?üç?´?ºp\?õ§¢=×È$=±|?È¹0=9^¹<t?a>1^81^8áS=ìò¸<"<ú)3?¸ä;g;;:A?Q¹8:b%9ÐNi>\9¥9TÅ>q«a>îh8îh8áS=`ë>B¹=B{6?OE=<î<©#?c¹5¹9»IY¿Â¸ìl¯8üÆ¾þ¬a>«s8«s8áS=;.>¼7>ô:?þ¼ë>ý¬>´m.?¹<É12<vlD?7øb<³<H;?Å·a>h~8h~8áS=â÷>0rZ>r?äà
@???D:è«9m²?´tD::ú²9?¸a>%8%8áS=\ºD>*>ê<?s~¶> É>ÐM-?ä0<@><.&V?Ó<GA<aTB?Ça>á8á8áS=Gés>2%>¡3=?iùÂ>\>[®,?_åO;é};fD?À<<úY;?[Ëa>88áS=ù>ì?>
v¦?md@íµ?u{?jé98É9²W?Ï;ÁZ:üy?ÙÌa>[©8[©8áS=*H>>Q>o¼=?î±g?w"?¡6?×q=äÈ</K?ÒJ=ËÆ<ºñF?Þa>´8´8áS=Ãgg>ûV">Ãt6?ÖÜ>Pª>ò¿%?G;IüM;jóE?Ñp<Àêè;$.?3öa>Õ¾8Õ¾8áS=Ù¤>ß1^>=?ÛB¶>ÕÞ>ÊD.?¡	4=µå<ª¤H?R§<é%]<°A?'b>É8É8áS=è8?pî>¾*F?lc?ú?EJ>?¹:ß(:éªÅ>V«Ð:g:Ô¹Æ?Jb>NÔ8NÔ8áS=µ¤>ßP>"J?³:²>¾@{>Â5?¦Ýb<¢Ø<N3T?ß<K><¥A?Ï
b>ß8ß8áS=/?D÷°>~?GµÔ?\?Óv?R:¬À:¹?Â¢;{oJ;¥M?ê
b>Èé8Èé8áS=äË>j>ä¤?7³\?Dç>ÎMt?$.:kµ9ju?ë#<öÖ;ó9?ýb>ô8ô8áS=HÞ>&L>^?ÌM?Äë!?ÁR?q9dÈ9$üÃ>:*? :Ô2f?"b>Aÿ8Aÿ8áS=*=>Dd=&.?å¶;®;q?#¬¥¸±%9Qø¾dü8æW19?Ø=:b>þ	8þ	8áS=÷Ë>l9`>äg?Âk?/Î?Ô*L?à-9t­9hö>D<Zä,<oH[?ÇKb>»8»8áS=ä»0=þG=¬£-?´¤a;Q>;Â?1Ô¸Nèø8ÌÚ¾>È7¾WL95T{=ORb>x8x8áS=u>l>qV?¶¡?Ò[?.I<?VEc= =ãU?
j=ã ±<!P?%`b>4*84*8áS=ßu>ó">HÙ@?¡Ûñ>ÊX­>À2?áê¯<ó]<l¬K?9Ý<T<@ç>?Drb>ñ48ñ48áS=øt>¯ç>ÈkJ?Ø???ü6?4D£¸FK9M¾¢ª:zêz:È­?b>®?8®?8áS=rPÍ<<ü-?;¶;uÝã:÷?çK¹|YÌ7õ³À\±8è°9=>Gb>kJ8kJ8áS=.Ä¾>b}>6A?1ZÓ>Pâ>¥ó0?óá;/;þsP?ù8´<öl<fC?¢b>'U8'U8áS=PX>l·*>ÜuC?w?Ra8?P9?F99bÏÈ9;2l>G$<w?Í;|´L?b>ä_8ä_8áS=º º>Kn>í§H?î)9?Yhý>Ü;?996¿à8FÇ?æ9Â¢:V¦Ë>s²b>¡j8¡j8áS=>#	4>n:?¡ÿÑ>#Á>ÐA(?$=¶Ì<M?ð%¹:ê:ÂÕ7?ô´b>^u8^u8áS=	/>[úí=J<?)È±>Ü·>.v+?ÒÛ!=¢àË<$=K?éx<à¦&<.??%»b>88áS=Þ?>Øg7>Ç->?S6À>}>³"-?ÜÐw:oV:&í?s¨r<µ1<¨WD?ÄÄb>×8×8áS=¦>¯Q> @??¥#?æÓ>d¸+?»å<ý8<'C?á{Ì<2ò<ó_<?IÖb>88áS={C]=tö!=¦Ý.?þnn;äJ;P¯?®îù7èF9_&¡=0Ú¸¼c9¼P¾¬Úb>Q 8Q 8áS=,æÒ<³<1??º=<Ð×<ªã?Wl¹¶
9Ç	g¿
<9/õ©9_ >Ûc>«8«8áS=#k®>g6N>X?uø?Ú?uCU?u?%9B9>Zl;òù³:J?)c>Êµ8Êµ8áS=bö?Ã>ÍöM?TÖ8?öÂ÷>»û>?'R97ö 9'?1Ó:1¸:²Ú0?
5c>À8À8áS=Q·>s>EË@?ÿ?ÚË>wk+?$]=ðW=AQ?ã<)»È;öt=?â>c>DË8DË8áS=._>F4>î<?B4ý>kÜ½>Z´*?><;Bëï:ÜH?l¿¼<Gu<ö*E??Fc>Ö8Ö8áS=
>>R½>O8?ZxÐ>_L>Ö¹*?áä;óß:Ì4?+Û¸<§|<ÅM;?µFc>¾à8¾à8áS=ôÆ%>ÉÔè=F6?-ô>"¬B>ÿ)?±MW;$¸;ð:?V<maN<[£7?Pc>zë8zë8áS={>
3>Ù8?F°>ôL>ÆW.?^Û;¸û¼:vZL?þêÉ<ªy<¸¤:?[ec>7ö87ö8áS=Ý=*¦Õ<-Ñ-?§;.»:Iô/?jÜ¹fÁz8~®¿Û&Õ¸³9K-:¾c>ô8ô8áS=R>k¶K>ßîA?B? È@?<?^<=hÔ¸<ÞP?º=Í.ª<!ªJ?jc>±8±8áS=qÂ¨> d>l=?}?pÚ>Ü4?ÉíS=Ý=ÇÆO?y<¤<9T<L8F? c>m8m8áS=Î¢­<½<ÿ)?a©,;,*!;!	?åæ¸90)¼¾Ã81§J9ãª=c>*!8*!8áS=	{Ê>j`>ÈFE?E]õ>³>IÞ.?Mj;;bþC?À<~~}<ÊrB?¶µc>ç+8ç+8áS='f>;&>!£<?v`ú>
	¹>\3-?4»<ÿ7<ÂK?îµ=¼sÅ<h??vßc>¤68¤68áS=è ®={='{.?±lÃ;zM;åÐ)?2í8¹:þ8°Ï¿Ó(Á8pq9ÜM>îc>aA8aA8áS=>Ì=æL= #:?v<DÐ;ó1??,±X¹só90F¿ë9¾y9ñ>_òc>L8L8áS=Ban>¶>]@?ï0?ö?èr-?L=.Û¸< ýK?ÔJ½<t{<Ü@?Ud>ÚV8ÚV8áS=Uôq>U)>ð6?7d>8.>à«'?ØäÄ:Ï~:"ÐE?1TQ<ÞA<#3?d>a8a8áS=kå>`~V>±Þ8?cS²>·æ>Ò¿+?TÉ6ð³9Æ1<v:÷	:{í>	"d>Tl8Tl8áS=9S>7®l=Ywä?4Ü>´vØ=Ç4?ýØ%¸Ç69Á=é½¿;£f;5ì?#"d>w8w8áS==G>ª<>öéK?»C´>5>X*(?
å ¸¹^9\¥¾2<Î6»;ù¥:?<d>Í8Í8áS=T1>/íà=ÓI?cü?ò,Ú>o)1?ûéý<s<ZìP?ç¤99zø?ùPd>88áS=,E>£ÿO>d??ê§?
®¾>G.?G;$&;DÚG?Ýü<0Àª<G=?¿_d>G8G8áS=«ø>V>mY?a?^E?½YD?æ!9[=9B|>³<:!S:ì7?Ùcd>¢8¢8áS=OÝ>lË=½·@?¢ê>+­§>ø3?Â8$9PÉû=òa:ïb/:¦$?·pd>À¬8À¬8áS=ü?¯/®>xL?sK?öªA?L)4?P =HC=ËÕQ?Ámã;L;&K?~d>}·8}·8áS=Ç;>Æ¨K>iT:?ÿ
H?Û?®'?rÖ =Í<)[H?mèµ<eòq<Jy@?md>:Â8:Â8áS=êà®>Ó(W>¼P?µV?¶B?;8?¤s=Ò(=ôÖV?Ä=0Î¾<öL?*d>÷Ì8÷Ì8áS=Í/Ä<+c<@û&?Pòr<´;<7@&?q¦,¹
´8ñ¦¿8» :u%y: '%?d>³×8³×8áS=>î>]>&D?W Â>ðÜ>NZ*?ð¸\T^8ÍË-¿W¹À<(À<µ??Þd>pâ8pâ8áS=XbÄ>ãc>¬ø\?eu?¤}Y?N)8?¿«9:Õ9ò6?¤;«Tr;DÕ-?ød>-í8-í8áS=tÒ=hCÃ<r/?c;s|>;Tâ?5¹"ü8¿Uc¸´F>9v¾ ²d>ê÷8ê÷8áS==/=;Ûú<º&3?âü;Ö½;*?kÑ¹9s8CÀZ õ7â9ÿÙ=KÄd>§8§8áS=?!=È<è)?î3;Ú%;7?"sn¹yÑx9Uõ¾õ8Ø7RÚ9+S=òÈd>c
8c
8áS=o¡><â½=ï(4?xóJ<Ô<ÎS$?ÎJ¹í9N¿ö¾fß¸pàL9(¾¡Ïd> 8 8áS=á>$©E>ÕiC?v?74?$/?§}<Ûæ<VK?'=Ó6É<ÏÚB?åÖd>Ý"8Ý"8áS=òî>U4>Ä7?µõ´>C>Ã'?3á=À©§<]I?Ù¨°<£qx<N6?Ùd>-8-8áS=X×¤>c>Ú9?ý¯?u.à>¤0?¢D:s:Ñ<?3áR<Ì<¹\I?ÿÚd>V88V88áS=ÀeÙ>èÖ>ô­T?¦ôÓ>íJ>X´.?[!f¹ªQE9ØH¿ «:%²:þÔ?ÁÝd>C8C8áS=kM>ýíJ>F8?*^>g¹f>jc,?ò6Â·ÿ9öT¼½^:Ñ¼9öµ3?`îd>ÐM8ÐM8áS=Ô~>hÇ==@?üy?V£3?F×1?Îÿ<®«Á;¤K?2¨d<X6
<\CO?¯ùd>X8X8áS=¸Üþ=^;®=;<;?ø¸>é>·»/?fR¸®'9äT¾¬®¤9Z±9Øå?åùd>Jc8Jc8-²]=}{=¸Ë=sI?
!F<v°<\E?øü1¹èdÍ8s×]¿nçù8·'9g¹¾>þd>n8n8-²]=ÈxN=À=È;1?ë;Ìø:¨x?}û¹5@9ß¿¿ô¸uþ8kö¾2e>Ãx8Ãx8-²]=MÞ½>u>÷ß8?ÀX
?gêÍ>ÿ+?YJÞ<n<®h>?k"=jÛ<¨=?Ü;e>88-²]=@zÛ>å>M>?cëO?í½?)0?ï7=ûÙâ<úO?Ðò<e-><$ÏE?ó>e>=8=8-²]=ú`f>R>mØE?j#?¨è>"@4?6VV=D
=â¦I?2bÀ<Ö7<í>?ë@e>ù8ù8-²]=¸±>ìH>¼­8?
Ç>>Ä_*?Õ=D]©<«æI?Ö|¤<°L`<¼;?¡De>¶£8¶£8-²]= Â=L±=ô8?r?YÁÈ>¥'?t3=¦ç<²oF?Ò<dÏ;w6?de>s®8s®8-²]=Æy>¸Q)>0O<?O²'?áô>î/?TYY=_=;L?|<ùä'<þ@?&fe>0¹80¹8-²]=ÎËú>	´¥>4»A?@æd?$i#?'L3?9µ»9*B>Hê:)ôR:m9?K®e>íÃ8íÃ8-²]=Q}Ä>Ø®v>(éK?ÁÒ"@SÒ?,hF?(Ãz:£?:m}'?â:Sz:P¾g?þ·e>©Î8©Î8-²]=G>í0>Ée??ìm>Ûo>(?±$¦<EQ<tòJ?p"e<¸¬<½2;?¸e>fÙ8fÙ8-²]=ÖÙÅ=D=°$­?XS~=,=Îqt?¯<+í;	Å?»Í?;XÃ:¥[{?äÀe>#ä8#ä8-²]=~°?²°>zU@??gú>?ÿu6?'[Z</U<7ÊY?ÐÇ<ØÜw<N?+äe>àî8àî8-²]=~?ÞûÈ>m$=?åW?_V?õ.?º"<3áÅ;OR?ÐÎ<6<dÀI?åe>ù8ù8-²]=W×G>VÏ>]Y<?MÜM?¤O?­ß+?)Ý;È;ñìJ?¬©=´&Á<ï»??¸èe>Y8Y8-²]=ñì>S>Õ1?.X~>lF>1$?à§í:9÷¨:A	4?Â%<Ì¬í;¼2?"ðe>88-²]=VP>ÁAº=×{4?Û>yE>ÿ1?°­»<Çc<DîR?_È<$b<ÑH@?ºùe>Ó8Ó8-²]=æq>èø>D? S?÷Ó>æM0?Ý;v±:úbS? ÞÈ<ØE<P|??!ÿe>$8$8-²]=bPL>pM	>«x>?+.?fò>Õ7?]#<=Æqè<+4O?G:v:%"?§f>L/8L/8-²]=¶ý<xË¯<á»8?½.Ü<ËØª<xö$?Í¹Ñ9ä©¾9Ì?¢Nò;B/´;{!,?(f>	:8	:8-²]=I>ñS>rÒ;?ü?E³Ä>[:-?6ìm;¯$;{9?ó·<
}z<¨ÿ;?Á+f>ÆD8ÆD8-²]=«?>=N=L-?f;@;r%?xK7ü
9*n7=3) 8t/29¬æ=ä1f>O8O8-²]=#cü>Ê¿>mÊL?>ðC?ã?4??\QÀ7¯@9z=°Ùß9G 9(÷2?ç5f>@Z8@Z8-²]=íÊS>»>kF?Î.??c?Ñ.?Ïg<ê<U[@?$Â<°wx<µH?¿<f>üd8üd8-²]=µ¸É>Q>t>jnS?ÒÒ
?¾ÐÍ> g0?5m8Ýo9r>úN·98SÜ9_ýÔ>Of>¹o8¹o8-²]=M×Ú<2F <÷Å.?JzS;çI9;|?´éÌ¶4f9Âöc¼V>¹®ýÂ88¿Êif>vz8vz8-²]=ÿÀÇ>4#>SÐ;?çd'?ö!ô>þ/?¼Ï¸òü9*fÓ½}§ø946Ô9(û?f>3838-²]=F»>ªV>ZV9?!T³>À>îÇ+?ûø<½c<6I?Å
=@3º<>®9?÷f>ï8ï8-²]=¨l}>[Ñ%>X C?1t?ØÜÇ>8,?r¨
<¢î¯;  N?=<AÝ8<ª<?ªf>¬8¬8-²]=±%>è2>ýó??»6
?¬gÇ>q1?©v<=²Ñí<
ßJ?îÖ<q<xAB?Sf>i¥8i¥8-²]=4i?Z»¬>N¹E?Í?oL?¼ D?R`Å8	0°9¼d>q9*:©:§º?I«f>&°8&°8-²]=I>|¦>½Q8?s_¾>È>Vï-?¦¨=;s¨<GI?Q£Ï<1<ù¶9?/¶f>ãº8ãº8-²]=(#>æº?>eËE?|Æì>ù©>éM2?úîq¹xæ.9Ø1¿8¼$9òêä8m98?ïÎf>Å8Å8-²]=Dð>Óß=ì/?¢Üu>Z?>Îª$?°Í9Ñ9ÚÓû>e#<R\í;½90?bÝf>\Ð8\Ð8-²]=]>ÄÇA>6G?!°4?$þ>;º5?\Q<kG<ßL?¹ðÞ<6<Î@?¯àf>Û8Û8-²]=1
?Ùúd>g÷?9Z?.½¸>3?<Ü²;8Ø";·?¼>=<zÐ?
åf>Öå8Öå8-²]='÷?Èì¡>ª`U?1%U?M?0÷7?Ü¸1p9òY¾³â;©:üII?#g>ð8ð8-²]=Wú>ú²Ò=x=?ã¾>(ì>ò(?Þ
;Ð|Ò:k0?qÅ<ó«<zG1?g>Oû8Oû8-²]=ªÿ3?L»>Ãu?Öp?J7??°^?eå:;e;/47?+±«<Hb<tB?U'g>88-²]=ï@O?èëà>äk?Õ%W@£ï÷?2%^?¼#;è¯Ê:N?Ê<Ø};|g?Æ(g>É8É8-²]=õ>u>F?ZÌ?2wà>Ù(?×ø";|ÌÖ:r;B?#HÝ<¡<d¥>?Sdg>88-²]=¤q>¼éB>KèF?©J?Ôú?v³1?¤1=IÔ<FÚU?®=£ß¬<B?¶dg>B&8B&8-²]=¦½³<Ín<y¹-?pû<¼øÌ< ?/¹RÑ79/ô¾}D½::÷Ù?ªeg>ÿ08ÿ08-²]=Ï>É®w>V?Û¬?ÅmÉ>çÞ7?È29ø*¹9ÍÓ>Ú÷=:²!:ò?«ig>¼;8¼;8-²]=ÿ0<?_å>©	R?K`?m?à¼B?°¶H>³¡Ñ=u?iÒ<\£<½UN?Hjg>yF8yF8-²]=q|·>ñw>¿r=?k?5:¾>õä4?n8j8·º9¿RÌ=£9Þ,Ì9mÍ>@sg>5Q85Q8-²]=Éÿ´>ø/v>§6<??¸øÎ>K0?¤où;È;ÚI?îE<YW<\e7?ª¥g>ò[8ò[8-²]=ñ¨>@a_>H@??Mà>Vè§>ý*?<=2¡Ç<EcK?÷±»;N
;Ô»8?{Êg>¯f8¯f8-²]=p£>ía>­9?=µ>ý>;é&?sË<2'<áC?£G<êt<a3?úÞg>lq8lq8-²]=Ö$>ã=!9?ícá>Ë@¨>¸w+?¹Ä ¹Þ%9Ù¾	29®49±«>¹âg>)|8)|8-²]=¿?Þ°>e\?
CÂ>û>t3?M<¹¾#9Ñ¿:!:·õ9.T?íg>å8å8-²]=*]¿<<¦®*?©;jû:ìy?-¹t¿¯6_xØÁzÃ¸HOC9~ýÂ½Pîg>¢8¢8-²]=½>Ú¡>ÿ49?@ò?¼ÜÓ>®d6?îïY=0Õ=zÞK?p<RE<xc;?Pög>_8_8-²]=¤=¼{i=¢ð-?ÌÆþ<å½<à»+?ßt¹»Ä09E¿Ø¥;ÔW;(Ó&?h>§8§8-²]=x@>_>X;?ûÍ?¶Ö>pø-?(Z;|;s#M?Ä¡¨<zZZ<·´E?Ç
h>Ø±8Ø±8-²]=û\>éÌ?>?¯@?FI?¯Ç>ÑÊ.?i0=WÅ==
èG?0<cí/<~ÏA?Ñh>¼8¼8-²]=h¤>Å®^>Æ!=?(?éêå>ß-?£ö?=ÎTì<ðO?Ó¸Ð<Ø«<ù¨@?(&h>RÇ8RÇ8-²]=)>Òò*>BëB?	?MÉ>6.?Ðdû;ü;eJ?Z¡<¾S<±½B?¤&h>Ò8Ò8-²]=íÖ6?¥¶û>ô9?µÛL?(h?ÇI?±<9iõ8^ÕD?rÿ:UP3:Wà=?Å(h>ÌÜ8ÌÜ8-²]=/Ù>)¸.>d/A?®Ð>U>w|+?&ð1;;^â:þ:I?à6±<Íx<W6?Ø/h>ç8ç8-²]=Ü²K>
>68?8Z>Õk >O.?÷à:÷g::º>?"ïE<Ä<E5?¬Ph>Eò8Eò8-²]=©îî>@>;2_?$?¥%?þ'L?h@à8Ô¦"9þy°>:%X~:~?(Qh>ý8ý8-²]=Þøº>Gz>Ý>??è?)É>R3?#u:ØN:­?k<ÞN<~þA?íVh>¿8¿8-²]=w?wø²>6¿S?ô»?{X?6^?H£
9Rr9±Ïè>M:¶.:a?`h>{8{8-²]=NË>e>ÜZ9?Äÿè>ª>Ø.?ç;7;éóU?ö<ü°º;Ë=9?âch>8888-²]=£ÿ=£7Ó<k®)?×km;ï7E;¸??p7gl9§Þ=eÂÆ¸s9jÜ3¾Ôeh>õ'8õ'8-²]=Y2	?6ë¦>pjR?<ßÇ?Â?3@?á9L®9jbo>ÄK;ÇÜ;Ô8A?6nh>²28²28-²]=ö>Sâ>åt?¾÷>Ï(§>í´=?µõ8ú¬9Ó6>V@0:X6:Ù4÷>e|h>o=8o=8-²]=d>3÷@>ÂjN?¸I?þá
?sY5?Ì$<Ü¼;Ù²^?¤i<Èy<ÁJ?ëh>+H8+H8-²]=Cíÿ=9Ø±=³28?\tß>Òmª>Ó'?­*=^jà<øB?Ê<a7<Ô4?h>èR8èR8-²]=¢¢5=K4=31?¸ø;áU;o4"?(0·¸c<9|Ú¤¾9Ü&S9ÿô²>hh>¥]8¥]8-²]=ä0?
eÕ>CÜS?ä6õ?×?}O?/9ºGÌ9*+>áÏ:]h:!¬K?Ïh>bh8bh8-²]=:·>Qn>>ÒD?Ý_¼>¼v>#.?Í9Ç¸H"º8Ã	¿äèH9¾£9ë±>°h>s8s8-²]=?Y>ÈÞ>Þf2?«¬Ì=ÂØ=
'?êD;¨÷:ÇK?Ín:ó!:ZH=?®±h>Û}8Û}8-²]=|*>9é=ÌÂ:?
Á>zÁl>j(?JÒ;î#);ÓùB?5K<X
<p<?Pµh>88-²]=ê#A>;ò>ë4?¢¨>Eíw>V .?în;ut&;·»7?åï=5A®<rä>?½¸h>U8U8-²]=y>éi&>0??<?"Çä>¬ñ/?+%27 h9SwÄ<¸9üE¦9ZÝÉ>Âh>88-²]=%>H¸B>UÂ<?]v?²Ù>µ.?fÓ<ý.<eR?îKå;\¶;ñ0@?ËÅh>Î¨8Î¨8-²]=¯>rØD>oÅC?¤?ý9â>-+?å0=Éá<¸BI?Ð<	üE<÷ô9?Iêh>³8³8-²]=¬ª8>£ç>Õ^7?H<GÅ<§")?Ãoþ·¤É9)ûè½g¸Á¸8@¡¾¨ïh>H¾8H¾8-²]=(=âV=,V8?Ë|?<·<mé#?Ù¸Æ8¿Î~:¸\*U9{øß½îõh>É8É8-²]=;Ïd>>iD?­¿?÷Ö>3?Ü0,=áÌÛ<±H?W<Þ{-<JC?L÷h>ÁÓ8ÁÓ8-²]=?Ï÷>ÈV?bZ?>?öY?m¼:øh:¨
O?±fÍ;¶m;µÚ]?m÷h>~Þ8~Þ8-²]=0Å>>þZ>pf?Ú?H8?÷ã@?©@t<T<5O?½Y=Cª<ÁH?Mûh>;é8;é8-²]=q=+ß<u3?U¢;Ã`;Xä8?
Ãc8æS9wÌ	>ò¬þ8´þ¼8º{,?°Ui>øó8øó8-²]=Ö@>DôD>ëL6?l3?ò1?f¥.?ûTû<¤m¡<]IG?%¸Þ<A<:?Zi>µþ8µþ8-²]=nFB>z>M:?ÃXð>CG­>
1?ÕÒe<9
<êP?@âí<¬y<^ZJ?§ci>q	8q	8-²]=õñ>¡>X¿F?ø'W?b­?PÂ;?èOã8<o9j/Ï>«¯9´çp9ó¬:?´ui>.8.8-²]=)Ô<]b<z±.?O
;`
Ü:c ?öæ³÷99xÂ¹v·¹ªu9GÛ½7i>ë8ë8-²]=±>°m>CB??l5ä>L4¦>yÀ/?[µ#<òHÎ;)K?ªFÙ;ò4;vÛ@?i>¨)8¨)8-²]=Ç,@©d?ÅÚ¤??ßa@Gh¥?[Ê®? ªç>ëð">üµ?ù¬=u1=ÄÃ¨?\i>d48d48-²]=v·Ä=¡=ý¥9?}=Ó:=³0?¢	};|%;u?$Eã:]:3/c?Ài>!?8!?8-²]={©>1×b>PD??þð>±¬>«ô1?àR;ÕÞ;âXI?{°<Lé?<E?i>ÞI8ÞI8-²]=Ùç±>°s>üä:? Ì>´Ý>¹)?Ü<Rµ; ¿E?{8T<Ø¹<-iB?¨i>T8T8-²]=u½?©>tS?¤U?s­>ODF?çêä<r<%T?ô¢¶<²¾P<6û_?f®i>X_8X_8-²]=Å+|>?3>ñË3?°Ýå>µA³>Y#$?Ì:WÃm:nf&?äp<áÎ&<ä,8?ò¹i>j8j8-²]=!o­=É[i=íB>?PÑ>>¨)?ÀÈ18BS-9ýJ>:úQÛ9åõ"?xÇi>Ñt8Ñt8-²]=Àï>¡C>gI?QÚ>£A>f(5?9a$=õDÊ<£P? cî;ß²;ÔG?ZÓi>88-²]=,µ¼>ü?b>qU?ý¶?°¿>çE?Iå®=#A=£Ñg?^8:ìA:rÄô>}Ôi>K8K8-²]=qöt>áº*>c§7?e©>:}>6@+?b
;
¡¢:(ÖY?Ñ<a¼;À8?9çi>88-²]=ñE:?ËHÓ>²a?ÑÔ?Nc?læS?·À_G9ZÊ¼b;l-Î:¹¹:?\÷i>Ä8Ä8-²]=¼ø2?:wÔ>¤W?S/>?]¶Æ>u?¬ó27PÔ8IÆW=::4:¶Ý8?bùi>ª8ª8-²]=uÀ>}>/>1w@?ù ?Loî>øÐ+?rÝU;Å[;[S<?Nô<ªW£<fL??H*j>>µ8>µ8-²]=i±É>
>LÁ=?ÚË¬>z{>ø-0?ÚW8dÚv9ß5¤=<´9û9a>
<j>û¿8û¿8-²]=Û5i>Y!>a9?ÿ>à«½>±,?H,=×Ï<2òS?ók<?9<	c4?n>j>·Ê8·Ê8-²]=>|[1>	ÐE?ú2?ÚkÐ>84,?ðY;JÇÐ:GÆ/?Åq<IP!<×??Bj>tÕ8tÕ8-²]=¢%>ê¹A>,×;?Î?î6ß>+?ûã-;J	æ:hA?«`<Zo"<Ì0?bj>1à81à8-²]=Ã:Í>>HÝA?9?Z²?'7?mX&=lÐ<oQL?8½G<ùÅû;K?{kj>îê8îê8-²]=V¼>T>XJ<?µÇ½>ß>×4?´ä%=¿Ò<I?¶<úk<{F?oj>«õ8«õ8-²]=|Ï>.¢>Zè<?^t?qÙ>/?Ëû<ê<?eM?©å<?E<Ò×C?{j>g8g8-²]=±ü>@>HN?ás?¶ë2?nä-?â¹Ê0-9%lÄ¾I¬:GñE:
2?:j>$8$8-²]=Uý>·>ðÃM?C65?u¿ô>=?]8Æ;l¡i;ý2Y?ø<«À;cÂL?2j>á8á8-²]=ÞzÎ>ó>îû@?cù
?©Ì>Á1? <gVK<J?~r<Ð/I<xãJ?j> 8 8-²]=¤W>«mC>ó?F?b?,¼Û>F16?¯Â; -;êFE?¾Ê<U°=<~hC?Öj>Z+8Z+8-²]=b»<}È<E.?e;'K;
?ÙI¹ï*#90ab¿jºõ8r³~8Aûv?Í­j>6868-²]=;p9?Zû¬>¦7?¸M@N¶Ð?Ds{?km;B¯ù:§s??2_< <ÿãU?k³j>Ô@8Ô@8-²]=4,ü>¢{>­U?ÛÈ?¼?ný7?¸:ùµ9ºT?¾¶À;Å>x;ã»F?U¼j>K8K8-²]=Ã'>Æïë=76?Z?Õ>%«>Ä9.?ì¿<Ëÿ}<6A?m©<ìl<é7?ÕÜj>NV8NV8-²]=¶X=¶e=21?MQÀ;`;ì0&?ÐÙG¹òGç7é5]À|Ri7¶øp8¥ß÷=k>
a8
a8-²]=¼h>­=ÉG?Ø¿C?Ñ«?¾/?+­8Exª9U>?é9ð`·9CÏ"?×k>Çk8Çk8-²]=}»>óDÉ=Ï8?ñPª>Ê>ó&?Î=ç¼Å<D?+í<w.¥<68?jk>v8v8-²]=7Ñ1?/]ù>6?·6?v?D3?"«-=«n×<)_N?9^Ê<ÒÅ<¢A?.Lk>A8A8-²]=×»<ût<êâ/?{á
=¦ Ò<3)?äVw¶¼ã8W¼Ì÷9­¦9ã>KRk>ý8ý8-²]=é))>s¦à=:Å@?Ü>?I¬
?ªë/?Ïÿ<Øç<ó\O?éF´<ñäq<!Ê>?Yk>º8º8-²]=¯Ì>`>úªF??,~É>tD1? ;oV3;PG?|&<JÑ;K?ek>w¡8w¡8-²]=Ç¹>DRy>G>?§2?À>ë6,?%A;Ìø:³ÝF?²»=¤´<Ï,>?õlk>4¬84¬8-²]=<Éª>ÊX>YJ?_?XÚ>ÿ4?~`:=:ä<·CQ?ûË¨<¿!W<áÜH?k>ñ¶8ñ¶8-²]=ÿb>Iñ3>!Ä=?©û?¾rÏ>g®1?¡#=Ñ<JèG?R*Ë<¬<ÊB?k>­Á8­Á8-²]= ôå>çû>,óB?Oà<?B?kl5?÷­Ë;Äv;¿LS?/bÁ<[Êp<?M?xÃk>jÌ8jÌ8-²]= ÷>Ye¦>v>?ãÌ>OÝ>µX)?ô¹;{9P¢¾ÿ2¿:þqm:Þ#N?¢l>'×8'×8-²]=Û2>`ö=¤æ8?¯a?ôçÁ>#Ð*?ëD=1Hø<½J?äÙ<WH< f;?w l>äá8äá8-²]=ëÇ>§ÝK>Ô:?ç¿>ºê>Ê.?Uè:¸:Õ!?Åv<l®%<û>?U3l> ì8 ì8-²]=Â·î>u¦>Õ7?UÅ»>S\>Û¦'?«¥y<dH<èÈM?³<Ë.r< B=?4l>]÷8]÷8-²]=!¾æ>ýZ>@?ïT?¯:?''5?R^=Íd=IsR?´<HÎÆ;C=C?¯4l>88-²]=¹á>(àd>Py|?øúP?%?ëO?en::¸±?
5:é:8+?Pl>×8×8-²]=õ>½¡1>n??Ë«>¥úa>
2?¥D­:N9:ó^o?ít<yÿ<ü,E?HPl>88-²]=Æ>T>5D?×·?·*Ö>i(4?ô:_N:ß±?Né¤<á1W<.D?Xl>P"8P"8-²]=q>ÛR>t6?-»v>q-=>
ñ&?ï<R^<ÖB?2Ðl<~+<&Á0? Yl>
-8
-8.ÿa=¨X>B;*>íE?ÿ>2Ã>bQ'?¸\É<x.<?G?ÖÓ<êq]<7?}l>Ê78Ê78.ÿa=§Æ?û(?Àþ¥?¡4@N Æ?R Ë?'?ºÇ>æãþ?|ëÃ=ò=Ç{Â?°l>B8B8.ÿa=p9\>n3>59?Ã½>`ò>Â'?v?9A9³>|¬9±F:Fd>Ûl>CM8CM8.ÿa=	ôz>Ô.>Y\L?Î?Þ¸Ö>°.6?>.=J©Ð<dÆU?9°a9^0
?bl>X8X8.ÿa=²r=ôcç<ùg0?²¥;øÎ;ý?»¶-9ä¼-éZ8þK9êÄ=²l>½b8½b8.ÿa=éüú>Ö>ÿèI?`
±>Ù||>Ù3?È×g8 r9þ}Ù=$¯­9Iô:ñ»¤>9¾l>zm8zm8.ÿa=öï>ñ->8¦G?(M0?àúù>4?¹Ç<ÿy<L?ô8=Ï®<âK?¯Ál>7x87x8.ÿa=ÐÛ¿>¦}>³¢A?ù,Ì><¸>âe-?èh@;æ:÷V?L
<?B<<ÈB?ÞÈl>ó8ó8.ÿa=ì%=+d=ø+??¨T=z9,=Û?CU48ò¢9é==z.<<K'?Fäl>°8°8.ÿa=¯&Ô>ì>7?Z"?Æ°ß>Ñb(?/v;×u/;E3?ìæ·<½<7?Öél>m8m8.ÿa=¡hÐ>i>2t:?Ý^¿>Ä>¹-'?M 3=ï<}÷??OÂã<Ï¿¢<!3?tîl>*£8*£8.ÿa=rü>!>ÛS?ÝD¡?V~H?êM?1CU;+;f,?p³Å<IYy<xùJ?xÿl>æ­8æ­8.ÿa=ÞêÜ>ë¿>¢ZC?êì0?Aþ>§I2?04=ª=S?o<êF<QG?m>£¸8£¸8.ÿa=µ>Z_x>ý:?_´?÷Þ>¡,?Âðù<¢W<]¡L?lÓö;è,¤;Rp@?)m>`Ã8`Ã8.ÿa=Ûä<º¦<³/?ò*Ð;ï/©;´}?=Ä4¹o9Ç#§¾lj8:K9 ùØ= m>Î8Î8.ÿa=Áß¨>ÒW>ñùH?&íÂ>Ò3>®%?½ ¹¤O9Á?Æ¾g9F59US?^+m>ÚØ8ÚØ8.ÿa=Ã¬0>ì=´:??4±>ê>(?öó:ðû:þL?vÆx<Ïø,<E8?7m>ã8ã8.ÿa=og!?J/Ó>É§C?ê6ý>d²>°5?óâ¸¿Y9­L¶¾câ9¹8Ä9?Á?§_m>Sî8Sî8.ÿa=õZ>à©>lå2?FbY>¢*>÷#?k':³A:õÊÜ>|79<lw<f7?m>ù8ù8.ÿa=ðÁc>^Ï>C7?Ë
?6Ï>
*?d;¾ÝÐ:Î1?9<õ«X<ü<?ùm>Í8Í8.ÿa=1»ß>î^>í?UØl?òR?ì²@?Y»99e´9;¶>MÌ:ÊA^:¤k?*m>88.ÿa=XÏ>ï+>Ñ;G?§ô?Ý¦D?16?c"=¹Å<è?R?Ö=h·<NJ?å¥m>F8F8.ÿa=1£È>>MC?`TO?¹4?àÜ1?xB=üÀ<²MK?<½¯<ÚRa<;ªG?ªm>$8$8.ÿa=
ú=£J= 4?­;8ða;vý,?z¸}9½X¸
êF9<¾Í¯m>À.8À.8.ÿa=Éúi>Í$>º5?ä\>úLO>Þ¡)?n)´<
ud<ÕáI?Úl,<ó;¥5?T¾m>}98}98.ÿa=#Þ>>W/>?~.?{ß?öO-?Î¹Àk9cª¾êÑÎ:h:àM:?-Òm>9D89D8.ÿa=~­>Õo>89?·M?¢9?ÊG/?ãÙG=Àµú<jL?TË»<=M|<>?hÒm>öN8öN8.ÿa=º?¦>\/I?:²
?úãÈ>¾0?å@;
l6;:F?EÆ<`Ë<l;?Öüm>³Y8³Y8.ÿa==È>?>6?ÓÕ>»Àq>9A)?÷J¬<°b<õ®B?Üð\<au<3lB?9n>pd8pd8.ÿa=ßqý<A?´<ùú3?ÅwÃ;¦a;IJ-?T}4¹-WN9tíß¾Zk8¡Gd9g÷>~
n>,o8,o8.ÿa=êÂl?­Ö>+?ë¸@ó÷?%ï?~¼Ç:ë:m5?TS¤;0ë1;ùpl?
n>éy8éy8.ÿa=0=æ\=§1?ßØÉ;øZ;!"?é¹EÂ@9²4¿0»[¹Îò`9ú¾å)n>¦8¦8.ÿa=8F¿>9~>EU@?¨>åéZ>¸6?þ¹Æ99<«C¿É½ú9¬ùï9¾?Þ1n>c8c8.ÿa=>Ò×=#ä{=|W[?k?Ìõ?ë>?Ö¾¸+Ç9½Iõ½B:!9:®(E?3n> 8 8.ÿa=X?1Æ>Y[:?=Â>Kó>;Ä+?Íü¸Ë¶9r¾vþ:yÔ9,².?~6n>Ü¤8Ü¤8.ÿa=ÆZ?Ó¬Ì>A?3?¯5?wºB?ö¦94Ò¹9%ËÌ>,á;ÑK#;/.M?K7n>¯8¯8.ÿa=$Q=\Ö<»þ0?»¾j;¾{B;?v¿¸ªÊ9à;q¾Þ8oM9-9>en>Vº8Vº8.ÿa=ª9=±×T=´{3?ò<!êÍ;ÚO ?É}¹Ýô8´ð¿£&°8{ó8é4¹>!|n>Å8Å8.ÿa=	ó>G6R>0Ô7?ó?Ñ÷Ã>j+?,´9=Ìþé<Î*K?Ì<Ä<q
>?Æn>ÏÏ8ÏÏ8.ÿa=Nu>Í*>8?ïU?f	Ï>(?sh;N;àöF?Ö;
K;tà7?n>Ú8Ú8.ÿa=ÝÁ>¬Qp>_$N?hk§?æÞq?31?ð½9O0:Îõi>Â:è0:AA?»n>Iå8Iå8.ÿa=àÞµ>_o>ÑB?âå4?§«?ô3?xeÔ7i91*=)Æ59cS9tÐ>ä¥n>ð8ð8.ÿa={±=@mt=y9?òp?>ýR>t,,?"wE<vêü;ßG?¾Tw<]Ò+<S@8?t·n>Ãú8Ãú8.ÿa=¾Û>J`>Á4?of>rÖT>G*?÷Ä:ÅÖ:>_<?é%;+;î:)g1?9¿n>88.ÿa=êÈ>ùV>;?Îê?UÓÅ>,?Y<Ò<M?xñ³<B7j<÷­D?	Ån><8<8.ÿa=ëÕ>ü.m>!äf?(è?©âM?oÔF?C9r:;94®Ö>XÉ];X²ÿ:´^?Òn>ù8ù8.ÿa=j¿«>ã~g>wí=?êÑì>ñ¯±>ä*?Å!
=Mx±<K?Ó<aU<öI=?	æn>¶%8¶%8.ÿa=©±>V¬G>àE?+4é>j&­>ñd,?±F(¹ÍÂ9È#]¾Ä_9&P39Æ?Mén>r08r08.ÿa=r2Ã>^½>J??Û>»¤>Ûá*?p=ì£<oªJ?Dù<H©<mz<?þín>/;8/;8.ÿa=Ï(¡> B^>! 9?ò
?i0Ä>w8?f9=×ã<!PP?,ñÉ<¼p<ü)F?Oðn>ìE8ìE8.ÿa=µ
>xÖF>
<?ZÖ>((£>«S(?dý:Èµ:W2?3ù­<×k<è×<?ñn>©P8©P8.ÿa=e{a>¢n!>
É2?7>+µk>ü©)?õÃç:¯$:ôý=?¬C<¶<b®/?Uo>f[8f[8.ÿa=±>Kh>µÎC?Ø»Ä?j$?½÷8?=Rð.=µìW?¼e=Ù=¹]?o>"f8"f8.ÿa=3Å=Rð=î\/?t×;i±;õE?­ª¨¸Õ9ïð¾hT¹ÓÏ9â¾>o>ßp8ßp8.ÿa=ûXO> ;
>ÿ??Â>+à>*4?P¼4=Ð<´U^?T¹<Î_¶;E?Ú$o>{8{8.ÿa=«¯==.=Û.?Ü¼Þ;Î2±;>å ?Í%¹*1Ü8{}@¿,éó¸è³9zß¾g%o>Y8Y8.ÿa=©w?Q$²>DÚ`?¹"ª?g?-<?â39JA9Rö5?Ç;n;¡:õþU?n(o>88.ÿa=`É+=øÿÿ<eÉ+?I;ê¦¬:Â¡E?åR¹k8î¡¹¿ªË7ø79\=z4o>Ò8Ò8.ÿa=íì>E>ä|X?ô±K?bV?=??¨g<.
<ØV?&=cáÓ<H?Á@o>¦8¦8.ÿa=³×r>%>­'G?{å>«®ª>2,?<=;ÿÃÞ:xY?Ðäs<Z,"<@?Go>L±8L±8.ÿa=I=#Â<*?#;å(ï:2'?Æ¬· r8õ¾ñÙ8ÕÑK9 >:o>	¼8	¼8.ÿa=Íºú=à¬=¤9?meá>ZT¨>ïd+?ÎPÄ<Àû|<¨F?Ôµ<ãO<
Ý9?J°o>ÅÆ8ÅÆ8.ÿa=Kò>Øe¤>1¦<?X)?Xß>ª0?ì>`=3=ÜG?ëx¤<þ3Y<·ÙA?'¾o>Ñ8Ñ8.ÿa=oÀ>½>1a4?è±>ÜR>ùb(?[õ;îP;c§>?H=¹<î'<Å+6?hÄo>?Ü8?Ü8.ÿa=±4Â>>A??H¯>#¼x>Ùª4?Ö¿28Ü9#9Y,>&e:_é:ºí:?þÙo>üæ8üæ8.ÿa=º>S>é<?£Ä?Äç>³(-?%¼°<\_<ÊJ?xs
=uU²<u¿F?¼ïo>¹ñ8¹ñ8.ÿa=¦Ü=|=Ï5?gÀ`>Ø&>ú½,?1÷f9Î1=9£B?PQ:2TT:D?ño>uü8uü8.ÿa=Ê3?½>Dø~?o H?Á$?<e@?oÊ8ªìî8uØ>´:}½9±H3?Op>2828.ÿa=à¤%?´ç´>lgj?¢X?>n?ú1?÷¹G9V²*9¾Ä?°r:]»ï9$ÿ%?ôp>ï8ï8.ÿa=c¨J>ñ>¨1?2× <o<«?Ë\i¹ñSò8\v¿4!Á·Déw9]nG½Dp>¬8¬8.ÿa=¯c¦>øF>V?èÔ?&¿>L3?dù²¸	±9Üf¾÷ò¥9qc[9¤A?$(p>h'8h'8.ÿa=´ÿÉ>
v>:®D?)ªh?¾(?ÛB1?Ü?;a;?<?5Ú<D<AÛC?z}p>%28%28.ÿa=âÌ<<Ð3?v.";Jâ;
?úq¹0ì9?l¿	Â8¤á9ì1>p>â<8â<8.ÿa=öß>xo9>5p7?F+¬>i>J"(?@·Ó;C¡;àM?Tü<í><^¬7?jp>G8G8.ÿa=¨ >ÉZ>÷Õ;?'A?´[?TD+?Pø<àh<rK?E>ç<Z¹¢<Óå5?Mp>\R8\R8.ÿa=Â>ø_D>1:?á?sÈ>­ä+?Hpø<÷} <;$F?n;<«§J<êM@?x§p>]8]8.ÿa=

=¬2Ë<<|.?8°º;á;J?Ú?¹¶Î)9ï¿X7Ü¸ (9Á§¾Òíp>Õg8Õg8.ÿa=2>8>ñ:?É.?(^ý>Öê/?éi,=úgâ<<óB?H_´<q<ñ*??úp>r8r8.ÿa={f>çuD>ûÛ:?õá×>
õ >×­+?óÄ&=Ô<"ZI?VC¶<gu<Em>?½q>O}8O}8.ÿa=WY>y©>ÕI;?Ò#²>d)>©0?,3=¶§<À}G?·u<P³)<ËB9?'#q>88.ÿa=!>*ÛÁ=jr2?çi"<Jø;j'?þ±¹Æ8úÿå¿4Êð8d9FmG>ñ1q>È8È8.ÿa=mñé<.§<V3?¦¯;í;Õ!?ûß~¹x{Ê7Æ¡À	O×8*j9J>L4q>88.ÿa=5¢n>%#>9;?y·>ì>z"&?L$;sì:M2?Tð<rE<q$4?:q>B¨8B¨8.ÿa=9Æ>`b>­7?µî3?Lk?}í-?"³=Cd¡<íºM?ÒÊ£<÷È`<:?Ö=q>ÿ²8ÿ²8.ÿa=Î¦ä<Öq£<í3?ãÆ<;7î;;?B#º¹´9µ¿tt8Âð8ðö>yBq>»½8»½8.ÿa=MU=Né¿<Û-?½;[;_?²Fu¹ÄX9D¿Nø)7n£91<VEq>xÈ8xÈ8.ÿa=¢hÕ<¯r<5?£1¿;;($?J¯ ¸9ß½M,¸ÙG9Öó½Jq>5Ó85Ó8.ÿa=]ù<º_ª<ë;?.§Ö;cæ;6?Òîi¹ÁÓ8h¿&ÆÂ·°Ö8Aè½ aq>òÝ8òÝ8.ÿa=×6?ÆÅ>±Ìk? 8?þô>K¢A?9²±Ï9¢Ì2>ÙÝ9Ð9¤þ?odq>®è8®è8.ÿa=c=÷_=P}5?UX>:ùa>~0)?¸ËÁ;í};`C?G:¯<È®w<¢5?iq>kó8kó8.ÿa=bÐ<<Ì©/?èr=iÿé<Ð×?²e¹Ê9$Jä¾¦!:©Ð.:Ò¸ì>/oq>(þ8(þ8.ÿa=D,>w:>Î:?àê?¤ç>(ì'?ï°<v£b<bG?v=ÆÔ<:.;?q>å8å8.ÿa=\þÚ<÷5¥<O«)?1(;êÇü:í&*?Âë«¸o9\8¾Ã8w9!>>Dq>¢8¢8.ÿa=ÿx>y©)>^Ú;?å­S?ô[?$/?pÞf;;j@D?uÕ<Ä<ÿ5:?¤q>^8^8.ÿa=Ý¹7>ÙÄó=Çñ@?ð?Ýªé>Hß.?¯ò:ð¦::?oF<qq	<KÍ8?F¯q>)8)8.ÿa=ÙÇ±>¹>n>?? é>ã«­>Ñ+?ÎP=äÇ<åL?hÉï;?Î;»¼C?X¹q>Ø38Ø38.ÿa=Äù÷=v¸=c,?bÛ;`O¼;Gì?L ¹Þ`9Õä®¾ê$¹H=Ñ7ÎÃHÀzØq>>8>8.ÿa=EÂ>>æ{B?ïº>XH>oÍ/?©~:ì&:ÈB?íTk<k<®Á<?àq>QI8QI8.ÿa=*ûc=O§"=Ñh3?yÛ¶;A/;îT"?,ã¸Ö 8k«4¿-9ý9¶>-åq>T8T8.ÿa==`>
;'>x<O?ïy?ØÉ ?­:F?ëT9a_9Ñ÷ó>GF:Ù'+:?jçq>Ë^8Ë^8.ÿa=í?>»þ>Z7?
D`>,>	K&?XÜ;¥;G?Ã«<p<¶ 7?.ðq>i8i8.ÿa=Éø5>n>­5?"Äô>ºH¾>¦$?¹TØ<nÚ<úkG?¼çi<Og"<ÑZ8?r>Et8Et8.ÿa=åTã>>«a6?+]<? ?5?çèº:Y3:Ì0?2<ÙÊà;ç»J?Är>88.ÿa=n·>|u>E??ý>0lµ>9ã2?
«Ð;è;È{Q?¦Yé<½<¹@?}%r>¾8¾8.ÿa=f>æ~7>A?;s?ËÙ>³P-?=f;,%; l2?ütC<ØÂ<¦9?ö<r>{8{8.ÿa=µ>÷>ì4?x´Ñ>Ét>É-?2S=Òû=Y¦K?
ë<°Þ<rô>?KQr>8888.ÿa=¼ëW>æÜ>_ê:?®v
?ËÏ>Ï.?¾%=3âÊ<§KP?q½<9Å;<løC?¨Rr>ô©8ô©8.ÿa=Êÿó>_j¦>¬;?U?«?I0?)Ä8zD³9ßP>,J;z3¿:+>?òVr>±´8±´8.ÿa=o¡>©b>/ø6?FIÔ>¹¡>(?`ËN<Ìõ;d`W?_¡µ<iA|<S8?Isr>n¿8n¿8.ÿa=H0'=F.÷<^'-?mÄN;ë4;qI?´£E¹0j"7ÁÂÁ3ç¸Ë8p*¾H}r>+Ê8+Ê8.ÿa=Û^±>Ì f>)âD?ÅÎ>^>úV-?¢Ý%¹@Ö±9kÄn¾$	9{=9
»¹>a~r>èÔ8èÔ8.ÿa=©>/Á=p²<?2.Á>y¶>:º/?Sú9OöÞ9bµ?3£09h9Áª>r>¤ß8¤ß8.ÿa=R>v4>$\?Ó;¢?Za? #8?7ÐL;ñõ:ðU?h:ªî9þy?2±r>aê8aê8.ÿa=ÇÌ>»>ÇZB?Î>"v>ê+?ns;ê;:ØG?ê_<P<¥ÌI?.·r>õ8õ8.ÿa=dÉ>N¦W>pTo?êôå?­D?r<I?3ê`:#:çý/?Ì<-20<à\?EÚr>Ûÿ8Ûÿ8.ÿa=ªóH>¶*
>?*:?z¶C>Öv>nh-?Õx:ò2T:I?b¥=_Ýº<èÔ9??õr>
8
8.ÿa=pyj>9X>À¾>?Ú¶¬>Ð{>ð»/? ê;U Ñ:tK6?¿X=KH=HýB?õr>T8T8.ÿa=6VÁ=ÄF=­j0?Õä/<7îú;r3?#EÑ¸('8? ¿k6I9Ö9#ÑÆ>:s> 8 8.ÿa=Bã³>Çìy>¨B8?\h?%­ç>ï-? =<°Ò<C'C?s¹R<ÙY<Ó9?|s>Î*8Î*8.ÿa=ÝÙt>Bß&>hÐ;?Ñð>é5¯>U/?^s]<º</×P?<çõ<<$¶;?W"s>5858.ÿa=Æùã>}Ð>»:O?(?0Í>Ö1?:¼¹Èb=9mÝÓ¾z9>79?8s>G@8G@8.ÿa=WÑ>>5¢A?G¬>²ð>ð+?Àq89:9f
&>9¦Q9w¤%?qgs>K8K8.ÿa=ÐÞ>y>au:?þ¬0?ºË?8;.?
D=%?ø<*J?üÿ<H®2<Q>?Íws>ÁU8ÁU8.ÿa=Ì.?À>ÿh?X?ªv6?qèD?Xí¹i9M¾*¨ý:a::­W?}­s>~`8~`8.ÿa=Û¯³<><½/?Õ)V;
]?;!@?·.¸LÛ
9°ê ¾iè¸/9Ø|½°s>:k8:k8.ÿa=>BD>¹K?ôÐ>j>.?w¿Ç;^£x;©M?µK<GF<Û=?XÖs>÷u8÷u8.ÿa=ÿ¿Q?×_Ô>&Ö|?m?¹ª/?e¬\?aÔw8´SM9ø~>¡W?:	7:É?ÝÚs>´8´8.ÿa=b°Õ>Gø>~P??Ï[?eXÎ>6Û1??=Ds®<NN?RÑ<±®</«E?öâs>q8q8.ÿa=ýçÿ=·¥=©E?ÔÜ$?ø>zÓ)?^EV;âq;.<?öé<f0<j'D?çs>.8.8.ÿa=N`>'>}lS?Ï?É\?½6?AB=K¤õ<ÿqJ?¼=\Th=U5O?¨t>ê 8ê 8.ÿa=>/¼>ûÌ>Á;?"Y?)@?R,?,;aªB;È>?÷ö«;IYo;í7?À"t>§«8§«8.ÿa=&5Ò>Yw>L??ÆêÛ>s¥>#*?©;HQ0;pM>?¾/<	Ý*<}A?3t>d¶8d¶8.ÿa=Ù¦>SgL>cP?6Â+?øï>ª;7?Îç=±¦Ä<Q
G?O=]*©<·ßX?kt>!Á8!Á8.ÿa=+¥Á>JÎ>Ð}=?$­?gÄ>JØ0?ùd2=Ø<¿hS?4÷<Õ¢<Ü.B?Mqt>ÝË8ÝË8.ÿa=j>?@6>8?W¢>©z>×Ì%?Ú;H5·:X?Z«<®S<<²W4?ót>Ö8Ö8.ÿa=´3>¸Rõ=Ñ;?ø¶4?E?.4?»>=1Oì<lëM?}¿<xP<W??Þt>Wá8Wá8.ÿa=L?¡?tm?r?¨a
?ml?®À9ÙL9Qæ¯>ð3O:êüõ9æ¢W?aªt>ì8ì8.ÿa={ªz=mX7=¶ÿ.?¢°¤;Ê¡;Cl?h´Q¹Kañ8ùg^¿7Û7O/¨8Íñ=µ®t>Ñö8Ñö8.ÿa=¨?EqÌ>vëG?Xa?ó? ã5?ÿÍ¹B^9a¾õ:¯":ºø>Ë·t>88.ÿa=ìh~>åô+>C`=??£â>-+?53=ò¹²<MC?)yö<Ö4¤<« @?Ét>J8J8.ÿa=O>û
>
 :?Ö¯¥>¾r>¼.?u§¸79ãM¾ÀÌ:ÈöV:(Ç4? êt>880j=ßÐ>O*D>Ä7?2?Ùmà>¦.?k.;ìÛ:K?RÈ<#<§X<?ët>Ä!8Ä!80j=+³>%x>-:9?ù?ÔØ>Ð­,?ÀM<Ú4<=N?ü}é<£J<>?T÷t>,8,80j=¥a.?ÈVÊ>Ä \?Î@ê?TM?ÿ,F?m«<Ìñ<<IDh?/Ç7=I¼Ó<ª2^?äu>=78=780j=ÁD>Ç>ÿq8?N¢ß>ß¥>å,?¹s(;þÛ:bD?Y<SC<$B?ã/u>úA8úA80j=³Ú>É«>ÚE?ãô?yßÚ>(0?	¾è7J|´8y%>^:¥Í93"?²Bu>·L8·L80j=Gu> î=>ÌJ?¾t?¯é?)bF?ï 
9ÄÌw9Ì>Ãß¯<SJ<Å^?ºMu>tW8tW80j=?YWÔ>Y%9?Ôà·?ew? >?oRú9ÿ9Âú>H";xÌ:ÞJ?Xu>0b80b80j=¶hº>·>_9?îa??ç>q0?/=;IB;/O?dÜ<GÍ< Ý>?T`u>íl8íl80j=Uïà<Èzª<ãâ(?®ó:ªÏé:TO?&|L¹Ko9
Ã·¾ ¿µ6['9±&»du>ªw8ªw80j=êo>q®=>Wã>?v)?ó¶õ>/0?h=N·2=R¡M?[NÞ<Ï¬<cB?ædu>g8g80j=aÛ7>3ý=ò9?êÛ>øT©>Aû%?}q9µZ¥9=4ò>%<Ð'<­|C?ªu>$8$80j=©j>,-X>dj:?a$?kéé>?ç3?u=ûS=5øI?°<=J<.B?pu>à8à80j=·?>3R?wôû>xË¨>Ð??[y¸ßî_9`¾Nº9xÞ9IcÖ>¥u>¢8¢80j=¿Ì>+Æ>jK?;©?XkÀ>®#;?äíÁ;þüi;.,T?JåØ<Ç	<OM?úu>Z­8Z­80j=~y>>*>Ü;?=EÖ>Èß>K¼:?Pâ:ÆÎ
:L1?ìÝÖ;·u;V?*Ëu>¸8¸80j=ÏT>/E>¹Ý8?»Àû>p»>s8,?Ø
:ÿ]%:£Õ>
£<÷iZ<4??ýu>ÓÂ8ÓÂ80j=Ñ1¥>Ígg>À6?ß>W¶\>@à&?Òq;ÖçÏ:Îð<?èÅ;Ø|;r9?v>Í8Í80j=}rÒ<Ø<·2?ÜÆ	;n¯Ó:&?°R¹µz79BÜ¿GI8X69zÎ=¶!v>MØ8MØ80j=ìCÝ<q[£<Û_-?}ÿc;8;?q
¸ºf9?à¾$¿¹ýM29IAÑ¾ôAv>
ã8
ã80j=aë>gM>ß¸S?¥úC?Yöí>ÕR?'98¾!9åü¨=xcz:B:DÇ$?%Rv>Çí8Çí80j=«®>,If>,B? X?o`?
b2?ç©8ª&9©ÿN>÷t8:
m:¨W.?`v>ø8ø80j=ºm>U!>ñ<?;\?IãÇ>Ì*?âø<ü]=<frM?¼Ø<éB<­=?Pav>@ 8@ 80j=Y¦É<n»<ÝÏ&?ÄÀ;âë;*?ð-,¹_69Â°ñ¾ØÐ¸c1914¾cv>ý
 8ý
 80j=}©·>(jo>bD?¯½>ñ³>â.?|æ8n§¯91(>úÕQ:uþ9HS?ºcv>º 8º 80j=
xë>ôl>ù­@?tu?ÛoÉ>*á*?h¸:9§½É7N916y=Hmv>v# 8v# 80j=6wâ?l?;u?´@Ò¤?£p`?|Ô9
Ç9
U?±jU;8ë:Eh?D~v>3. 83. 80j=¸®e>¶Y!>G56?åÜ>!ª>§C&?]Î;ÌÃ:£-?¨3Õ;Þ·;j:?kv>ð8 8ð8 80j=f >a>z
6?}Ð>º´>`d+?º¿<;­·ÿ:õ<?§<n<~64?]v>­C 8­C 80j=íYl?÷¼?½C?º7?Ý7?»D<?eÈ7©Ô8c`ñ=Öâ9ú×9 o?Ã½v>jN 8jN 80j=s¯®>JA>.\g?Ä?òÏÉ>û54?ú7t9`×ÿ<:Ü1:ÛM?Óv>&Y 8&Y 80j=£ëþ>?N¨>UßA?ý4?Vô?t>.?^¸ÞyJ9P©¾XÁ9§¶96ë?DÓv>ãc 8ãc 80j=ÿêÉ>2>'>;?»>½=>eI(?ßQ<½ ;O?pÌÕ<s¨<¸Ô??)õv> n 8 n 80j=K½-?TÂÑ>6
T?-Z?$õ½>úh6?J.ý¶9cMm¼ @ð9Z­e9ä?¼öv>]y 8]y 80j=ìNµ>M%f>­I?Ëò?GùÑ>¤±;?þl 8ã9â>+fÈ8§*9ÏO>üv> 8 80j=û¯
=XgÍ<Ù,?q4;	;¬n?£`¹Ç9F'»¾`Ð¸v9ØG¾ÿv>Ö 8Ö 80j=§÷>(Å:>ßþ8?©õ>êÕ¸>Ú*?ÆÈ2<jï;Ñ??ó <M`<@q7?âw> 8 80j=U~n?áÊÓ>#?Ç9ä?üg?¾ê|?Ó)ó=Î¸{=ÈKw?OrK=³<u?w>P¤ 8P¤ 80j=k×§>±íc>B<?¬%?ó÷>³+?·-<ÿÞ;BOH?¤ß<<g:?Kw>
¯ 8
¯ 80j=­c>,Ö=£X7?è9ö>ý±´>¤k.?Î=/¦<:I? 4<ÄôU<s6?·Tw>É¹ 8É¹ 80j=û?$>_ÑY?Õ²Ê> ©>s8?j:7,ñ-9Má=F?9+ã9=->lw>Ä 8Ä 80j=3=bd=u.?o¶=)í=$?¢8ö89ÿéP>ÁE\9²9Òz9?Usw>CÏ 8CÏ 80j=Ç,Q>];>Ú5?|jå>ué¯>vî&?3:ØC):¸b?m<Ê×8<
ð8?}w>Ú 8Ú 80j=Éì4>¢¢>¤2?îøB>Ji>çë%?IÀ;ÎÑ:hB?/ãì;[Á¥;î6?w>¼ä 8¼ä 80j=as>@">¡@?cº>ø>z0?lC;1;äh=?pº<	}7<RòB?Ów>yï 8yï 80j=%¤º>î>o>&¶G?âæ?
Ò>ÙÉ1?Ê%Á:-É:#2?©éù;ï;µH?©w>6ú 86ú 80j=ç>Á>É>Äi@?ÂOø>F µ>µz/?}¯=p²<ÒíR?¼<2<<<?½w>ó!8ó!80j=õëù=&à±=>Ø3?~$>s>ø=f©)?fË:4Æ:Ý9+?¿p<k)<_Ä5?!µw>°!8°!80j=®>ø0W>8?/	Þ>·§>õ)?ûÔ=
PÈ<ÏüJ?Õ/·;5j;;H?eîw>l!8l!80j=	2\>ê·>w0?Ç>t[f>W:$?VÂ:I³:-?Õ<ZãP<T0?©%x>)%!8)%!80j=/@e>»a>*>??à>D,?ÀE=¼ú<5qJ?(ç<<<¥a=?+x>æ/!8æ/!80j=Ø= ÊÁ<Á+?ª;1[¼:ÍN4?âNà¸²9¡ÎÇ¾?=¦¸7}9G(¾½7x>£:!8£:!80j=yU:?@3Ì>üi?*õ`?¡?ÐW?ñ§V=oý<QÔX?û3=°Ý<TÖO?ÌJx>_E!8_E!80j=9?­'Ç>ÑH?}ç&?Øð>êg1?:G/¸9â ¾P%7;æÞ:WR?Âux>P!8P!80j=Ti>À>>Â9?G>Q`>)¥,?;ìË:¤	7?H¡¡<^{Z<©b=?#x>ÙZ!8ÙZ!80j=&ù>Ù2>x;?ºMé>Á®>¦+?®b÷<<<?P?Õ:<ByM<o7?Þx>e!8e!80j=²E?}ôÏ>Øs;?Mßà>£/¨>F$+?²Z· ò9ZpO½³wì9þi9Þ=?x>Sp!8Sp!80j=ë>K5>©¿B?¿S«>-Ïz>vß.?ð{<ÅO¼;b§P?G×<"z<¹gA?Õx>{!8{!80j=½>
>Ë?
@Ó9µ?ü[? :ÞÉ9¹?Mù¿<ôm=< ¸?Wy>Ì!8Ì!80j=£tÙ>öú>
Õ:?*Þ>ÿ¥>:¢+?n[;/Ü	;YYK?§¼<j2<ç:?Gy>!8!80j=PBx>&&>DA??ÄT?9Y?Ù1?ÑðÀ:öw}:ÞB?Ì¦Á<í<«A?$y>F!8F!80j=Ò?ê=5 =R;?<f¶>
Ö>r.?Ð0õ7j¡:9Ï)¨=ë+8s³x9g>=y>¦!8¦!80j=ýv?®>²=B?¼)?@ø>ð[.?Î.9#ï@9òç>ì¾89	ú½8óx?~=y>¿°!8¿°!80j=û¨>¸¶»=¤9?fi<<{.<æ^;?q0=¹µ9~Ü7¿£77P9Oÿá<àFy>|»!8|»!80j=÷ç<?Í¬<Ó+?k;`Õþ:Q"?ñ(B¹Ê'A9iª¿Ë7s½8H6	>¶hy>9Æ!89Æ!80j=JxM>îw>M;;??%ê>.?#ÏP·²B9dG	½ýÍo:=j?:½[ ?vy>öÐ!8öÐ!80j=	i¤>­ôU>é·D?sî3?zïþ>Ë®4?ÇU,;LÜ:ÛH?60ù<\<|±J?£y>²Û!8²Û!80j=/@=;Ø<ø/?â¸;Õ;03?%k9¹'¡ò8æ¢C¿,¹¨$9Î ¿A¥y>oæ!8oæ!80j=¥]">	å=r5?Â=¡>ï{>g$?*5&¹4<9ÒKâ¾pï55CG9O;Ç²y>,ñ!8,ñ!80j=óu>$R'>&<?i¸?ðã>åã.?gw=`à¶<îÔH?¿I¹<c¨p<µE?[Øy>éû!8éû!80j=´²>U K>½ª`?ç9?À
÷>8K@?F=	9²9¸GE>ïk:®q:ê!?^ãy>¥"8¥"80j=Ì¡>ÿÔT>;û3?Vþ>
?¿>f*?û1;µ;xò.?3<ÂÌ;<Ä4?9çy>b"8b"80j=øo=NÜÙ<îå*?Ã2;Ü;9Á?Çp¹2L9ØÒO¿@´Ö¸Øö@9»k¾Üìy>"8"80j=¢hÖ>JØ>ÛÚB?HR?ôzæ>½.?£öã<@P<×K?~ë< C<Ì?K?Hîy>Ü&"8Ü&"80j=5?yp>ÍSu?w`H?Ðº?´B?Éyp8*9¬«à=â&:+¥2:ÿ$ï>¢÷y>1"81"80j="à=K»j=\.?Ó°;á(;Ë?"<&¹4ê9KJ¦¾%98µø8²(>z>U<"8U<"80j=¯°-="ö=/e,?µ;tíC;ý+(?^ùu¹V"9ôñA¿&¹>93<¿5	z>G"8G"80j= >±>af>P7E?f'?ô>_@/?/ü$=ÛÓÌ< 4N?ð£è<M$<L<?#/z>ÏQ"8ÏQ"80j=[ã=:hß<#ì4?ÑÂ<ó<æ?ür?¹ì	v9D3Ç¾­¢¸[uJ9À­:¾á3z>\"8\"80j=8vÅ<ò<¼_.?p.;7×;üs?çê6·;¡K9öå¼lùS·[h$9}%½·=z>Hg"8Hg"80j=òH>_E>µ`8?Ï·>d+>ï)?èCû<?{<ÚN?í~ã<ö<oÔ;?oz>r"8r"80j=>òG>ª¢3?üTý>»¿>)?";¾;þR?ÚGì<)¦<6?Nuz>Â|"8Â|"80j=ÖH>QW>«Ä:?IkÑ>ì>Ø,?þõ<<wJ?è´<r1t<:=?ìz>"8"80j==&yç<+?%;B?ü:A'?³@¸§;m9t&¾·7Òp*9±×K='z><"8<"80j=FÑ>ÖÚY>öÌ;?ë´!?ë>eµ/?RÿI; Ö	;];?QÝ<Q@³;¼w9?0z>ø"8ø"80j=½´=ù½<_2?W«<§w<<.1?$÷¦8Afª9C×ú=0;í:ñµ=?¥z>µ§"8µ§"80j=3LL>ðw>º??1«3?ú>7?J} ;È¸C;²êQ?V8}<Ú)<G¼??á·z>r²"8r²"80j=ü°b>8>p,>?+)ó>õÜ³>Ä-?ý¶%=®Ñ<RJ?¢<§L_<%¼9?×¾z>/½"8/½"80j=">H>-=?id.?§Kú>ç]2?=Õä<¦;<L?hÁº<¸yr<,E?îz>ìÇ"8ìÇ"80j=¾=Ëû¿<¬/?8(;u~;aü?¯¯¸2-90×¾XÈ$¸Çbj9kú³½øöz>¨Ò"8¨Ò"80j=SÙ=Uï=&3?{v;¿áb;dI.?Ø#¹Áµ9ðÆ¿òSE¹ <á8}G`¿Þúz>eÝ"8eÝ"80j=¿ =j´í<Îe,?W9=\
ó<U.?Û¸vn9~k¾Î-{9ð,9é9?yþz>"è"8"è"80j=#ð»<Ì<öz1?`C£;*;êí?KäZ8g9^¤¶=BK¹8¶¤·¿ú2{>ßò"8ßò"80j=8´=:{=¥7?Û<Bá;Ðð?þ¸®·¶8aXÈ¾¶ ¸¿9(¾:L{>ý"8ý"80j=Úzi>Ë#>Ru6?áX:?0?s-&?e¨R<Ìí<°^F?ÉË<w<2?¤Q{>X#8X#80j=>H|9>Ìl<?W?³IÃ>h0? 8=Ö å<²GN?óIÎ<Tã<
å@?l{>#8#80j=^å>O#>Þ@B?!½>ð(>9/?tÞº859¨i°>>ç9Ä±9h*'?c{>Ò#8Ò#80j=Ó>tQ8>wÉ??#?Ë¿è>Uø.?¸{:SM:y?I<¦B1<LüJ?% {>(#8(#80j=gì>gð>¨³??Ò>d>ðõ-? æ7	ü)9d£­=Læ8fb9@">¹Å{>K3#8K3#80j=Ù§Ë<5<¹Ã4?OB=0
=h,?z¿9ù¡9´e?3Ê~:ºUc:[u?Ý{>>#8>#80j=L/"?º×>G@?pÙU?ù­
?aE?,©¥8¸¦9sÑ>©S;Ëo;ë8?Qá{>ÅH#8ÅH#80j=ò½>]qy>ÏðB?».?¤ü>G1?©¢X=ã%=þ´N?A¶<Âúe<è?K?ï{>S#8S#80j=äW'?w­¢>Ð«?.â?KR?l¢?òe9wªÐ9Ý¨>]ß<AI<í¤?D|>>^#8>^#80j=Øª>G«D>øb^?©8?+.F?
;?c;2ó:O)o?÷ø<÷<ÁR?÷"|>ûh#8ûh#80j=Ò¬>CNn>¡§9?*¦>ÑãB>+?¿¶)=cwÛ<%÷E?oî_<s<G@?C6|>¸s#8¸s#80j=eD?¡ü>ïOG?QÌ.?3î>;?þØz99u"ó>¸Å:h0K:b#?p6|>u~#8u~#80j=3ýI?§N¼>ÒL?
`¦?Ê¦S?<I?¬ï:áÉé9Í?Ý!;³É:ÄN?÷@|>2#82#80j=ÃµÓ>v>O?ðÇâ?zÍ?ò´L?Âµè9çCö9¯èñ>h'Ç<KÀ`<Øb?ÍK|>î#8î#80j=Ì°Q>û=tÊU?p¨"?Ôfâ>?ì7?6è<ýª<ëS?T¿¼<áh<ÅO?Ü]|>«#8«#80j=£O]>E3>;:?å!þ>,ð¾> ]*?;ß=ÕÅ<
M?
Â<Ê?<Üâ??a|>h©#8h©#80j=áÑ->Sý=§/?ï&j<J]2<÷(?`¹äEe9&5¤¾Ú¶8Úz9Ø:>7|>%´#8%´#80j=w{>Cæ;>?2U?.?·>¦6?g¥S¹
ab9ÛVï¾«î9¯¿³9C)?å¼|>á¾#8á¾#80j=r·>Ç
w>;>?{h#?²¸í>ù/?£S;:#;ZÓH?8àº<!v<Û^B?Ï|>É#8É#80j=(JÚ>.>ÐqG?¢k¬>í)}>#Z.?
ç÷¸ì89Ðq¾Î:bÚ:	¤?/ù|>[Ô#8[Ô#80j=±ä>B]>(¯6?C'?|¨ù>
^+?
=Ä5¿<C?AÌ<²<l{5?Îÿ|>ß#8ß#80j=¼¯<¤O<;,?bg¤;Ì;.h?ltt¹ýò8Å¿ò¦¸ ó9ÍS¾ù}>Õé#8Õé#80j=kµ>)ÄH>Lø5?Ì÷>²º>ä)?¼Z;o;*ú2?t§<Ùh<!a8?®}>ô#8ô#80j={T=Ô|=á*?¶,A=ïV=r(?e29¢)H9GB<?9ýÃd9¹?¦>	}>Nÿ#8Nÿ#80j=®Wû>«¦>IÄA?ÿ&é>õc>óÕC?0Ð¸X8v¿Gî¯:«oX:P?
}>
$8
$80j='ùx>|)>Mp<??2¯Ó>Þ+?¶R;¬î=;ëõK?Ri=Ñ½<S^=? }>È$8È$80j=!«®>2ñk>o=?u?ëÅ>,?j	<;©ú
;¢.-?¹kE<<_
<e6?î(}>$8$80j=­5?¤Å>Ü&E?eõ>äñ³>Ï.?¤åæ8Ôü~9TÐg>âQ]:äó9ñh?,}>A*$8A*$80j=°¬ò>T¬>C@4?ó°>É]>¶/?"o#¸ Ð9Í&¡½¾9¢]9ÈB?ë<}>þ4$8þ4$80j=pR>Í¡)>÷AR?,~t?}?®W?8éð=<j=ø¥?¾=º$«< Z?A}>»?$8»?$80j=ª3>HDþ=Ó4?b5Ø>P¤>Â5(?k;?;4L?´<ÁÏG<å7?\F}>xJ$8xJ$80j=xÀ>:v>ZH?¸T1?3÷>Þ¤7?
å)=-@Ù<2H?å\Ï<#<àÞH?,[}>4U$84U$80j=ko?°>ô¼J?GÕÎ>A>30?¯Ñ¸b|®9sÒ¾v)Ù7Âh9§JJ=_}>ñ_$8ñ_$80j=ä=Ô =\ë5?½½N<uË<î,?Õ h¹_5n9Äú¾hDO9xa	9KA?-j}>®j$8®j$80j=f>y>Ì_I?Ä?»>ÐÇ/?]X;óC;%X=?(I=÷1¨<=ÇD?uk}>ku$8ku$80j=n=rA=jc8?µ´=,=Ú-?}DQ:Yá:ê5/?5¼:¡Ód:!R?'m}>'$8'$80j==Ô>?t>ÔI?æã,?p^ÿ>HQ-?¦	9HW9{ä\?÷:â.»:ø(?Â}>ä$8ä$80j=ù?"T®><\?°;@%mÇ?gL?XxH=Héì<fX?®W$=¼3Á<ÂY?á}>¡$8¡$80j=¥">õ£="}?)'æ=»)=ÿ­?6
<ë;j?²;õ§¦:X?}>^ $8^ $80j=Àé«>rÍV>|âL?§é>NÏ®>+?·(^´9Ê¿A¼e:CZ:¿2?©}>«$8«$80j=ýÀ?>Ï0c?¼Í?cr¼>gë=?áN¸~±9.4¦½>ÃÌ9Á®9Ý?$Ý}>×µ$8×µ$80j=µ¤É>|>ÒJ?Á?½>sµ2?`©·1b9d^´¼Ù3(:Ï1:k+ò>ùæ}>À$8À$80j=²{¼>or>ÍG?Ù,?þ>Æ-?üÊ<<4~<³kL?U¡<ýO<F?¼õ}>QË$8QË$80j=0?Ç>Wkb?Zbo@ñ÷?%*w?^É,:R.
:T ?ªT;ñìL;»
3?+ú}>Ö$8Ö$80j=v]¹>sd=>lz?"¢?»<??¾
Y?< >SË¡=_j?ÿ;@=èCÕ<?Áf?6!~>Êà$8Êà$80j=Í?ï»>²$P?æ¯¢?Õ[?s=?ùã=;9=ÂMS?Fo=õö£<úäQ?~#~>ë$8ë$8üs=/o>¼O*>nÃ3?f?Þ@È>f*?Ãº¹h¿¶8ÕïÀ¿ýj9EÔ9Í²>Ý-~>Dö$8Dö$8üs=(&=fÃ<³3)?Ø#;×t;Ã?_Úm¹îC+9$Ä1¿0]8®Õ7Q?gF~>%8%8üs=À9>ÉîF>òO8?¥j?ÇþÚ>ª.?¸*»:'m:3?±z<}dC<`ØC?Ql~>¾%8¾%8üs=½«Æ< ¾<|.?DV^;Ç;3;NÈ?½ó¹kÉ91úx¾áü8ðFë8Ç(	?nw~>z%8z%8üs=e[?#Ý>:c?]"?¶oÑ>ÍvF?Ð`F¹°¨9íS.¿¬ïÿ9°:ýú>Z~>7!%87!%8üs=ªÓ>ãL>{³8?üÑé>h®>Ë+?®ó¢;NIZ;ö??>«N<jr<óßA?¢~>ô+%8ô+%8üs=}àÜ=`ò¢=-?Íus;«yF;ò?ße¹Îþ"9ó4¿vi¾6Ð9a <³¹~>±6%8±6%8üs=ã¥>ÞÒS>¼{H?º<Ò>§+>aP,?Ù¹£¸i9¾@¾E9°²H9ë*¦>ZÛ~>mA%8mA%8üs=vgÌ< *<5|5?êOn<<<_¼!?a"9N9Oò?´Ï8É*Ñ9nþ=ò~>*L%8*L%8üs=ñµ>¦¤s>×+??qR?i¢À>V*?ló+=EÂØ<K?Ï<s<'b>?õ~>çV%8çV%8üs=2>TZ>q2?;'^>q%>ðß+?­?:¼ÇÎ9ÇpA?xØ<À;jí5?#û~>¤a%8¤a%8üs=ü|)==%Ð(?~Ä;º;Ç?æ2·¹K»°9¯¿8¹SP79TÙ¿Àþ~>al%8al%8üs=°>²zv>zp7?i¾¯>ø>â+?ÅôZ<m<ôD?KÖë<.£<«ý8?Á>w%8w%8üs=lw>j>>¨B?Ux×>æJ>ð1?É;0Øx;eO?.´<Û/<E?3&>Ú%8Ú%8üs=¤Kª>¾ÕK>àU?U·(?I<è>û9?kB=4X¡<Å2X?OÒÔ<Lõt<+j^?I>%8%8üs= tb>þ>Z@?À¤>?µ?52?7
=­<Ì©P?@6È<Í<¢Û??FI>T%8T%8üs=æª>ÀÖq>èç4?4Äÿ>k¿>	+?![5=	ä<7K?lhµ<ñr<H(??±N>¢%8¢%8üs= p>¸6>û@?$?£ö>]Á*?Úq9QÞª9-µ>j9Çèü9zÿ>(W>Í¬%8Í¬%8üs=;ç>¿>¢ÀG?±?ØßÌ>	/?d_¬¸â~9f -¾¥"ê9ÃØ94h
?èt>·%8·%8üs=Û<à§<gÔ'?
;ªÝ;:?Þ*¹K»(9-¿êøW¸2 8¬¾>y>GÂ%8GÂ%8üs=wì>q1>ìS>?êÃ>½>V(.?×d=è±<ÃÜM?wË<<'H;?|>Í%8Í%8üs=ÕÜ>v=>âpF?x/u?»â,?b5? 5;aâ:dM?¬7<^ó;Ýá@?¨>À×%8À×%8üs=M>¬	>#??u?TÓ>[-?ëÆè;¤;nO?ÖÙs;j(;ïT9?Ø²>}â%8}â%8üs=}w>*>_È9?!Y	?Í>öj+?O;E;Ï=?¥AÁ<ù=<²5?Á>:í%8:í%8üs=¥¼j>6)%>ãë5? ¦>Ï«>Äz$?Å5;3;QV1?'Y<Á<ô7?
Ê>÷÷%8÷÷%8üs=}=Ö7[=É<,? §§<2V<%Ä?ã¯¹®.39W%Z¿ãz8Ü9Ú>Ë>³&8³&8üs=q=ÊsÜ<y/?C@;­t);©v?´³I¹U^v9YÑ¾òÀ¶·õD92m½Eï>p
&8p
&8üs=V>ÂåO>@?Le¼>½d>QÍ0?ýÃ; wA;$J?àÔ<'<Y×=?Ú>-&8-&8üs=ÊÝJ>{>?6?C	`<\W$<~.?,¸,9Ê]¾2»û·89r¢ù½ð>ê"&8ê"&8üs=ê>&H>ÈN=?ªx©>Ü7|>.,?½¦;¦Ä:j6@?5°<þÂh<-4B?">§-&8§-&8üs=ÅL«>õQ>[¹Q?Ø/?ý®©>ðH?¤Q8#L{9H!>×"ä9¹!:´>$>c8&8c8&8üs=·2=Ú=cC/?iÒ½;{;üÞ%?²Æ¹@9gz¾x¹à/³6/P=ÁB+> C&8 C&8üs=ÉS>P8>TA?¿Û>ÿ¤>öD+?Ü;Ú8Ï:ê­B?ÅE¢<\ÃX<[¥??3>ÝM&8ÝM&8üs=ÜÌ~>HÚ$>×E?&?ù^Ï>»3?ËÂ=¼2=4Q?ÔX<ý
<:I?ª4>X&8X&8üs=³)>Âè=ù;?=?½>ËØ/?Ö(=ÙÕ<»J?V¬<÷f<7e??§5>Wc&8Wc&8üs=_&=>àû=ûç@?Pe?{`1?ÊN9?G¾C=eî<è2R?ÖÄ<Ôr<F@O?"7>n&8n&8üs=Ð^>!ÍG>Qj6?}Á>È#>®-?ßÿ_<K<d^L?;þ<ocO<¼b:?Ï7>Ðx&8Ðx&8üs=»^í>v>´b?F©>?þ{?Þw5?òW99µ>Í<:¥ãï9
ÀH?û:>&8&8üs=¶b>P]L>ÙÝ4?ä>ñóN>©&#?þ¡ <3{M< H?.°µ<©·<ð¬4?xB>J&8J&8üs=É<y<àC*?°°<<ß?'0º8Ç?9Ax>u8h:jËB:º?)I>&8&8üs=ÙÍ=±Ì<fb/?2Õ;öÒk;jH?ÇxÌ¸Z9=p¾i-À899>L>Ã£&8Ã£&8üs=ç>³öD>¼Þ2?Nï>Òµ>÷(?Åi;#Å!;ø8?üÔ¾<8<X¹9?)[>®&8®&8üs=ød>P">/4?¼Qþ>Ø÷¼>5D,?þ¥<=Tí<»DK?°¼Ó;OÀ;	ó9?\>=¹&8=¹&8üs=ÊÅ­>Ê½m>Q;?ó?HÒ×>Í+?<0)=$s×<I?U<ÐL<*!<?c>úÃ&8úÃ&8üs=Ùi>õ5G>µÜC?õJ?¤_?+©0?É[== =áÐN?Æ¥<[?W<DD?êd>¶Î&8¶Î&8üs=¦ç<óÉ¨<d«/?=­ø<!#?ÛÒ8m239°f>ßT:'|:A:?^l>sÙ&8sÙ&8üs=ûqã<¾I«<÷)?pM;¼B
;îÿ?Ké¸Ïx'9ì²¾æýÏ·Ìp9É½om>0ä&80ä&8üs=­`>ÿw->OF?/T?<M?¾.?Öa<#<nJ?	«=9sÇ<LðL?'n>íî&8íî&8üs=0'Ü>Js>¤ig?»ÒX?h:Ö>î?:Q<è6<¹K?³<='ï¯<·SC?6n>©ù&8©ù&8üs=|Þâ>N0m>©Üt?¤ñ?¥J?ªCF?4<õç<À?Ñå;b;!?ip>f'8f'8üs=¬¢=ç¿<2?~òè;á
½;Í·?9l¹C 8ôÇWÀxë8Ý9h Ô>p>#'8#'8üs=$&=Î¨ñ<Û/?9Û;£Sn;A'?[Ñ_¹æ?9¿Z¹.8?Ù9ÑÓ®=r>à'8à'8üs=êK>ã`8>¼I?	Ù?I»>Þ3?ª<È¢E<¼fM?¨à<´<æòD?K>$'8$'8üs=ù,B><B>U:??¿â>Ø/0?zöS¸Z.9m{¾ut:Ùò=:iÎ$?'>Y/'8Y/'8üs=Ø÷>Ò={/?x8ÿ>Qj¿>³ª*?2*8
ÐM9­Ó={­9¬%"9q??>:'8:'8üs=z
=zç<Éæ/?t7;wÄ;5"?ò¸18\tÉ¿È26>28:O8=¢>ÓD'8ÓD'8üs=óx=êÁ<¦3?Du¥;YGw;+K+?ç ¹.Î9ÛXa¿îA9×­9"½>]¤>O'8O'8üs=
ÛÎ> Bd>þg?±Á?£Þ?·q=?!Î9òzÁ9ÌÒ>K
µ<þP<jÆ]?»¥>LZ'8LZ'8üs=cèÎ=Y=ðWN?A¸I<6í<o%?^¤¸Ã
P9SäI¾/OL9þH/9Ð1?¦>	e'8	e'8üs=K}>Q+>I?=?LF?+Ö>ð*?!ò<Zº<¢C?÷sË<a@<=®9?3«>Æo'8Æo'8üs=_d>9O]>@6?1©>->êC(?»:iîX: (-?®-á<W´ <dZ3?Ð¬>z'8z'8üs=þI>A
>s:?8ö?ÁØ> -?Ôeb=@=aP?m2»<FF<÷Y9?º>@'8@'8üs=ZS=¦=0?²·;ã;©0?w¹G9´¿&H§8-_û8\ª>±º>ü'8ü'8üs=>gK>äÉ:?X)ê>¯>¼¸*?)§^=]=²/H?NHÂ<q<;?=¿>¹'8¹'8üs=Nïv>).->R6?:éù<¤¿<²'?B¹äÇ8Ðº¿*ÕQ8{w­9Õ=Ã>v¥'8v¥'8üs=^æ>R>ó5I?â">¡uB>9;?M­¹=óP=1ùc?Ñº_<S<W>?ÐÍ>3°'83°'8üs=ò!Å<}É<
}/?2IY;±=;±?§¹e88ÙCÀsà
9+®9oVl>£Ú>ïº'8ïº'8üs=rHü>½>-(J?Ô» ?Vã>+5?*å<A<5M?0=ÎÐ¾<õ~I?Öã>¬Å'8¬Å'8üs=Z»>¨Ú>
U:?É£ß>^§>ÞZ+?oà?:>¹-:`
?îÈ<§è<"9??¶ê>iÐ'8iÐ'8üs=}>~B8>w??¹åú>j³>]Ô2?àò<17À;U?ùÝ<P<¾B?Üì>&Û'8&Û'8üs=*	>
!+>³G?é>«ª>Z /?ù/;xcà:ÃH?k<÷<£uC?Ö÷>ãå'8ãå'8üs=ã)?ä±Ù>ÉßF?Â4?ÓÕë>ÿfC?otE9o6S9*Sï>r¥¹9»ñY9ùZ?L>ð'8ð'8üs=ÜB>¡eG>ÍÇ;?-KÊ>88>æ'?[¦;¢ÚM;÷/O?8<É<Ôy1?ó>\û'8\û'8üs=Ãøµ<ç<¢¶%?àwî<n¾<'J ?»n"¹û8J%¿Èü29ñq9:c½>À>(8(8üs=ÏÃè=M£=÷*6?ë%<Æþç;¼46?ª,ó¶²Y9ºò¼¡_*9TXf9`Y½>û>Ö(8Ö(8üs=ùP>/ÆÌ=Ø*.?Ï¥;w
r;Äì?]¹ÞÞ9%â¾ââÏ8Ù¤9Ê¶!>&>(8(8üs=XÙ>4>`?? d?<GÊ>Û­1?%Ó_<«<B Q?:©<©.d<Ü=?U>O&(8O&(8üs=p5>Y>ö=sI<?5É>Æ>O-?Q9mï9à­>Õ,<Ô$<XwG?r">1(81(8üs=.=®(=P[E?Qè<ø	Ã;$sC?5ß¹ê?9F>¿-·^Ù 9×¼Å#>É;(8É;(8üs=ß>©½Î=<?vÅh?íÈ+?.q-?øÐw=¢ö=ñT?íù=´-³<«Ø@?û#>F(8F(8üs=Ñ>OÀR>Ø:?eÒ?V~Ð>]®+?q4=zâ<ö L?þ¼Ý<#B<ªdC?ê$>BQ(8BQ(8üs=,Û>*>#<?%|?(Å>	Û0?Â{Ý<£,<·,M?B°<Eg<@C?S+>ÿ[(8ÿ[(8üs=
<>Y¹>4­2?·5ç>4°>ëô'?iìF;
Þ;íA?7Î:<iÙ<'%8?45>¼f(8¼f(8üs=æ`©>Þh>Ö:?|-?Gâ>m.?TP=&¹<>sN?ÉÏ<Ü=<Gd@?é7>yq(8yq(8üs==?$«>¥ª}?s}­>t_y>¿2?ï¾¸: g¥:ø?y:³:»2?û7>5|(85|(8üs=bÎT>Ñ>Af=?÷	?	Ö>
+?Ë=.Ì¾<ûH?ãÍ<¥<~8?<>ò(8ò(8üs=­»>ø?>I(H??·Â>9w7?Wf=ªt=kS?öp<7¥<ìJ?æ>>¯(8¯(8üs=>¡>ÈÓ[>0;?Áã>o¨>L-?¯T=Ö©¦<`ºI?oº<U®z<2>?ÎD>l(8l(8üs=+2>fµö=Ç8?2Î>0£>&{)?&êF;ø-ÿ:ßG?Èh<L>2<)m8?-V>)§(8)§(8üs=B=½B
=í4?Ùæ;R0Â;Éó?eî¸öÉ9¯]Ê¾û¤k¹CB9ûC¿gX>å±(8å±(8üs=]Ç>dI>;¥;?ÞÅ?8fj?g-?FS/=@Nß<ªþH?#®¿;Lz;­8D?Ûc>¢¼(8¢¼(8üs=&Ú<ð<<Oó1?§´;TÉ;Ïu!?à\¸!Á70[¿¿x«¸jo9~Ûv¾d>_Ç(8_Ç(8üs=¼|ã=a¯©=7+?®	>Û=+Ñ ?gòJ¹ 29@m¿KS®9Bþ9¬¯>p>Ò(8Ò(8üs=Fáæ<3©<ç¨.?ù
= ýÙ<&»&?`8Ñ7à93¯=ß;©m;Q)?Àp>ØÜ(8ØÜ(8üs=Á­>Ökl>Øs;?svù>Ð¶>p/?êA=æü¤<$ÄN?­«<Ì~b<mbA?d>ç(8ç(8üs=vW>ö!>­X??wÃ¥>½Öv>jê+?Ì,õ¸ã9ô©Ä¾'×9)ø':£>¤>Ø>Rò(8Rò(8üs=û'?½P?¯ç>?£¡@[º?>26?ÅýË9)Å9"&?:u7<²ËÜ;µT?i§>ý(8ý(8üs=>-E>U9?o¦µ>>Sx(?`7;QU´:\>?§Uã<u'¡<°4?ñº>Ì)8Ì)8üs=W¿>S}>}A?vá>¾¥>¹o.?úm;û0;ÿP?N;<ºúH<Ä;?(È>)8)8üs=¦=Uc=~5;?Ê9D<4À<±£>?Î×º8t¿L9ûi>.Âë8èü­8q-?QØ>E)8E)8üs=Nt"?ð3Î>´¯I?'¡?²e?¨4?f-ì;;-³[?%¦<AúK<
Q?|Û>()8()8üs=QÙ>=>÷;?²ÛÁ>Ç>Ê-?Hc;¯E;ë5M?6Ö<;<ö7?Þ>¿2)8¿2)8üs=Åú>ND®>]8?0|Q??Ïï3?68=ìê<xQI?¬:¸<7n<D¹E?jâ>{=)8{=)8üs=ëH´>ußt> z<?\Ï>0L>ÝN0?§1;Où:ÖB6?`ê¼<
}<??Wí>8H)88H)8üs=»¥8>øÐ>1z7?©°>e>¦')?
º×<0<¦F?Le<4ÿ@<Y3?5ï>õR)8õR)8üs=½>×±2>ßº<? >Ñ¥r>r)?Æ;T.;¼&L?û£¦<÷÷[<ÊïA?Gñ>²])8²])8üs=/Æ¢>ýC?>ÝY?%n&@U[Ú?(C?ÄQ<5¨;Ýòp?¬jJ=]âØ<Vìn?ø>oh)8oh)8üs=êÖ¢>tPf>	5?ª¹>l>O&?û8;N
;[6?Xa<U!<ìO2?aÿ>+s)8+s)8üs=æö¯>=ïs>«8?÷É>Év>æ0?J¬
=Þ®¬<.R?Ñv<y¿%<>?M>è})8è})8üs=À©>$>æÌF?kÝ>[ã>I¦4?
È1=ñÞ<-íL?6ÿÓ;êø;/G?P>¥)8¥)8üs=¯>ÛÌ=Ú7?¼¸>¹þ>Fà-?Æò<
R<[^I?^mb<Ô<Ø5?£>b)8b)8üs=sÔH=¦þ=oJ1?W
;pc; ??<v¹t«<8æ&Àü
¹³Ge9¾>)8)8üs=(~?´(©>//\?»Ø?£¨<?üçE?gØª8âVI9-:Y>	7:Þ:±ü#?Ü >Û¨)8Û¨)8üs=$Ë~>()->½W<?.?í	?.?B<	à¶;]¾L?D°c<çó<cA?K&>³)8³)8üs=F!§=«êe=!:?y.<þ
<ó-?º«¸àNñ8Q÷¡¾(v½¶¿|ÿ8}×½¼¶*>U¾)8U¾)8üs=Ø=?x/Ù>¹Å_?Â?Y,+?ö7L?WÇ8¯Ý91=>-* :=@:MU?*+>É)8É)8üs=S£>­O>B²C?ð/Í>ZV>À-?Re =*pÆ<*ìN?×<Ó<óA?/>ÎÓ)8ÎÓ)8üs=G"é=l¯=C*?îK=Þ¯!=èÍ ?tD9«
`9@¡à>Kø;Ó×¸;[,?"6>Þ)8Þ)8üs=4 >ÅâU>Þ¿??ÔÚ?V#Ò>¯`*?þ±Í<^<
õI?<tÎ?<. ??;>Hé)8Hé)8üs="'"?ùýº>{þ]?»²?7
]?ýN?¶°9`G9`G?Àº;"u@;1ix?gO>ô)8ô)8üs=&¡Ö=U~=®0?ºê<	)Ç;¥;?Àg¹áËX9ü¿kØù8Ìq_9¬>xh>Âþ)8Âþ)8üs=Øù=vD]=a\,?(°};7Ê=;I+?Lþq¹´"\8µÀ:2Ð·ª
9%ÿ³½ào>~	*8~	*8üs=ø|>?<>z<?­í?ãuÖ>mÎ+?;|;Ñ5;N?Ðß<ÑL<-H??`p>;*8;*8üs=±W=½=Ò-?µ<©ðF<A$?Ãâ¹H«8âÔ¿3D8/×Î8yÔr>Çz>ø*8ø*8üs=¿?sÅ>¥J?ÿ8?aú>6ý<?~8¶ÖÖ9Ø"î»'
4:7*:O!?ä>µ)*8µ)*8üs=új?ÙïÀ>_O?rI\?X?aü9?çuc8´ 9AEµ=Þ¤:½U:§®E?á>q4*8q4*8üs=eÂ=E÷=Ý¼9?²^Ä>Mü>m+?½¹ì?9ÝÝ¾p°9ù×9bîï>_>.?*8.?*8üs=ë?kNs>ÿ¯?H1Å?UB?c¹?Ð=¼×<%ëº?_c=Df½<Ø©?,>ëI*8ëI*8üs=>W= â7=§¬2?ßU=&Ì=F|-?º8
×9ß)Þ=³	¡;ÅP;M$F?³>¨T*8¨T*8üs=¿¦q>zð+>¡å3?Í>Nl>1#,?^%w;÷-;_Ø5?éª<z¾e<Òq>?ñ>e_*8e_*8üs=é:e=!û)=º,?¯u<ÐO<C?y_¹êØª8çNí¿ü¸ì°9Lñj¾¤>!j*8!j*8üs=;F=>¸eý=è7??7P?¡¡Ð>ô.?yé+=)8Ø<tK?ä:
=¡²¶<Ý°A?«>Þt*8Þt*8üs=µ>ò=K>
=?äòÆ>VÜ>c.?¬V¸1{9ö»½7Ø8ÿ;A9c×G>[¯>*8*8üs=Nu>ú9'>þù;?U2?D?=.?:G­<½eU<ßO?Àý<?§+<ë_@?¶>X*8X*8üs=îËÞ>ö<>hZD?*¾.?ÿÌå>=ªB?m9K`9îâÜ>w£­;È¢j;àr=?Ð>*8*8üs=ßÇÚ>>4=?)ê>¨>ú<2?Uk=Rº=UV?¡<æpG<LO?ûô>Ñ*8Ñ*8H¿}=:>µ|L>/9?Ü¸>¾eh>;(?K;%2ä:æ?³p<-X<Ù5?õ>ª*8ª*8H¿}=LIo>,¯>íF?¦b?(?é*,?¹N0=øaã<*F?KT¼<°ûu<ÿC?Áû>Kµ*8Kµ*8H¿}=7~È=I.=þ1?Ó(<ñ÷;<!?°ñ¹Þç9æ¾$î¸©ã²9«bÅ½]>À*8À*8H¿}=+H>«ÞG>37?C&N>ô>ë
'?Ä-< Õ;­XP?wu<)!@<`{@?­>ÄÊ*8ÄÊ*8H¿}=®ðª>/h>y<?'¬4?»r?Ð.?(Ëm=áÒ=NO?2Â<l¶M<6C?Á>Õ*8Õ*8H¿}=/¹1>¿ú=Øû5?`M>jhI>Â)(?ÆÄ¿<} q<åK?DO<#ª<«8?>>à*8>à*8H¿}=Ä¢R=²=mæ1?9xz=ÏÌC=2½#?
¹Ê8Í¶¿nêÆ¸ºù83Ì¾A>ûê*8ûê*8H¿}=z¤>$¸c>2d8?"²>Ñ>à,?e;F©;G?÷Q<Þ< Ü??t!>·õ*8·õ*8H¿}=m@>G@>(>?y?õ¤Ù>ù6?)8¹|©9ÐÁ=|ã¿:Ö:	22?">t+8t+8H¿}=Ò =me=,2?ºÕ½;É3°;:ç	?à
¹kÞ@9ÎU¸¾5üÍ¸øàý8Ì´Ï¾%>1+81+8H¿}=/QÑ>á¨>-"=?;õ$?P2ñ>/?ÚÞ$=èúÇ<%S?Í¬<0c<ÖB?×(>î+8î+8H¿}=´ ?¬´>§´c?ÎRD?ÞÊü>ÐF?)'K¸h79÷Ç
¾T¹Y:'':Ø¹&?)>« +8« +8H¿}=| ?Y
µ>+ëb?¹)?í]ù>N=.?ÎG·IÁ8S¡­½»ÁH:¸¸E:÷?*>g++8g++8H¿}=êç©>ëi>X:?Ãõ
?f±Í>)ò,?úP*;[à:(B?&a<giB<zB?_->$6+8$6+8H¿}=Å?±¹>°?ÛJ?!?>~Y?æ9\Üg9È^¬>û(-:òÆ9N_?À4>á@+8á@+8H¿}=íÎ
?Ü¦>ÿNU?.Å?wO?ø,;?.a«9qÝ9åÆ>¹ÜÌ;Ú¹;ó´K?k;>K+8K+8H¿}=ý4z?I9Å>÷b¢?×©?/×?6?{;x¨:WN?Þø<ßH<ï4?<>ZV+8ZV+8H¿}=B%s>¡B>§D?²¼>l>S5?5V7;ÞK;s-?¨«<¿[Y<[,J?K>a+8a+8H¿}=)ä¡>è\>ã;?LßÔ>º>a©+?=ÍK¨<-÷K?hE:¦ß :iT?(L>Ôk+8Ôk+8H¿}=£>Lód>P6?/?÷tÌ>ÆP*?]=JñÅ<E?ºÒá<ÆÍ¡<¥2?O>v+8v+8H¿}=tE=ø³<4k@?Àºª<©vs<O3?½-¹V#¬9xP¾é}<Á.<ïÀ:?DP>N+8N+8H¿}=Ø=¯F=¤²1?+Ï<Èì;T¹?
a¹H\8pÅÀ6Ó8j²+9¹óT>W>
+8
+8H¿}=ããç<E¬<¢L,? =ô^ä<##?0å¸ã Ü85±"¾y8³!Ö8ªÝ >¸W>Ç+8Ç+8H¿}=¨¨>M¾8>¶û;?®C¯>R>|*?®";²¯ê:ÂZ1?ê<35<7?_]>¡+8¡+8H¿}=Ëÿµ><N>3a??FX?6§?M?z8å§9Y>(Í$:4D:88?Qi>A¬+8A¬+8H¿}=`Pc>Bå#>c1?h'à>P{¨>±K*?Ñ	=·:³<8ÙD?ÔðÒ<ë%<Ì}7?p>ý¶+8ý¶+8H¿}=Í6>.Jø=Âª;?8x?y[Ù>÷¯-?2?Á;/&;A?½ù<f¬<¢G9?Ös>ºÁ+8ºÁ+8H¿}=¹ª>øP>ç?<?Ñ/ï>jµ>v)?)T;Ú;£åG?ã
À<¬<ßü1?(>wÌ+8wÌ+8H¿}=µN@?#+»>°?Q´?d.U?ZÆX?\9>/=¸ds?ã}R=¤Êß<;Ép?7¡>4×+84×+8H¿}=rjÌ>£0_>Fwj?¼?çyl?}/L?76=¨½Ò<¿Y]?C ;U2¾:+sO?Ù£>ñá+8ñá+8H¿}=ð>õC>¯)7?[¼>ü>£/?èÌ=¼ã¼<ÛK?Ä®<[Yl<¢<?x©>­ì+8­ì+8H¿}=!¶>ù;l>¼^E?Ü}?2¿ß>áç1?:=Ð®+=sQ?­½<_úr<»G?¬>j÷+8j÷+8H¿}=æ=]Â<§90?Ó2;ñ(~;²)?B9¹=9±¿È)9/Ò,9Oû>¾>',8',8H¿}=9â|>4ô->#:?4·>ü>*ò*?ÐP<UPD<PD?ºÒ«<¸®j<In;?Ä>ä,8ä,8H¿}=Ìr>N&>Z:?n:â>àÕ¦>I-?¬0=)¤Ú<Ñ³N?X6Ï<'N<Z+A?ñÍ> ,8 ,8H¿}=g?±>I"^?8@dÑ³?wðO?=WÀ9p9¿$?G·;?4-;pH?Ò>]",8]",8H¿}=8ó¥>6Æ\>¦m@?	Ã>Ó>U/?J¸<Á&8Ñ¿ç§9!¿9ÍÁß>úÜ>-,8-,8H¿}=xÛ¸=û=w¦4?{>ËUB>o´%?é´¸*¹Y9¿JT¾º9õ<Ã9<ô>$ç>×7,8×7,8H¿}=Î¸>ÃI@>ûQ?¶?m/Q?nuA?4Q®9#-c9)oD?
=É<jb?Rô>B,8B,8H¿}=_%=pê<¨04?Õ ;Æ;©?Wst¹ºQ9ä0¿ª>¶4&9¶9p¼ù>PM,8PM,8H¿}=ÛBG>|>c{0?]«=ª=d%?´hà9Hà9?w<«4¼;
¾.?ÿý>
X,8
X,8H¿}=GÎ>wfº=ªþJ?pC<þ(<$\B?T¹P:9þN/¿URK¹ÔÞ9þæ%¿À>Êb,8Êb,8H¿}=×Õß<U <Ø_2?C;D; ?go¹æH9Fé¿Ââó¸vpF9P¾n>m,8m,8H¿}=5]=ÄÛY= ý+?v;Ëg{;?°-8¹Ôþ&9¬+
¿]·§þ8ï²½#>Cx,8Cx,8H¿}=üA=QÖ<kO+?wn;Ö@;â?P*¹}k9ìô¨¾;å¾7V&9-2==Æ$>,8,8H¿}=:<?â¦>_óN?¢z?BB#?oD?j=wí2=S?Ö`Ý;A;\¤I?(*>½,8½,8H¿}=z =ù_=MØ7?+!<èó;È)?ºþ¸É%É8°"¿¼dð8E*Q9D>O>z,8z,8H¿}=Y§>@GR>=?åóÜ>XP¥>+?]<(;ï:~Ó3?ìwª;Äd;}ð>?_>7£,87£,8H¿}=>;>~*G?Ó!+?05÷>ù71?"½Z;l;a8?ÀÕ<ew<ü´>?f>ó­,8ó­,8H¿}=mÔô>§>Áù:?Qe1?Å?ÿÜ-?f²	7ì§9ðR<k¨;%x;â-?`p>°¸,8°¸,8H¿}=½¬Î>3:y>JT?,I@Ù½º?4éI?àª=G<=ùUh?·gG=eïð<ßS?M|>mÃ,8mÃ,8H¿}=Ï¼¡>qub>Ö6?¼m¢>¹n>,/.?Ø<"=°/×<@A?HÈ±<Yy<s6?.>*Î,8*Î,8H¿}=+×==ãt1?A]ô;]5¼;1&?ô3¹5q9Á¿Ô>V8ÎN9ì>>æØ,8æØ,8H¿}=äÎ>l>Æ>?¦"?nZ?fÉ.?Ò;ÿu;	K?K¥=:´<Dê>?;>£ã,8£ã,8H¿}=2Ê>Ú>$h7?»æ¦>ólz>Ñ*?¢*·P
9C½üI9îâ89d?ÿ>`î,8`î,8H¿}=-|î<­¢²<â*?I;×?;X?»S¹ÈL9­Ç¿Þí7Ùv/9&­=K¤>ù,8ù,8H¿}=Sea>oó>ÕÑ7?«x²>¼°>ë'?)Iå;>;(ðD?¾÷<­<H6?Ã¯>Ú-8Ú-8H¿}=Å>Ê>Å">(>?X©>¸u>fz(?§;èÉ:çSB?%F´<Òy<\»8?·´>-8-8H¿}=[U>´
>çf?áÌR?sÉ?ôNN?à'8=çáÓ<^?.Zñ<iÔz<ÂSv?Æ´>S-8S-8H¿}=f?>>Éäc?º@?
#ü>!C?_"{=Bë<Æ?=H¶<ÿÜO?¨µ>$-8$-8H¿}=0ðÌ>	à>Z¦??ýÎü>sKµ>¹}2?nZ=Ìz=ûL?6Õö<X£<íÃA?|¾>Í.-8Í.-8H¿}=¾Q?·mÈ>)ðH?Gl?iX?~<?|­¤8ýGË9bÏ='R9¾¦9ÈµÞ>'È>9-89-8H¿}=1º>þ¿;>îáN?µA­>qvl>\;?´öD;ü¥;øC?âÁu<<áÜL?(É>FD-8FD-8H¿}=óJ>*^Z>1:7?ç>Èa>è²'?®ô&;(7Ï:CN?,®u<e50<w2?Ú>O-8O-8H¿}=uÂÌ>zü><?¸Ã>W>&+?õmG;Û	;9:?¯¯<×P<f*;?Òé>ÀY-8ÀY-8H¿}='¢>®R>uE?B?;Þ>óÊ5?ÏB=Ü^ô<ßL?äâä<;Ï<G?=ö>}d-8}d-8H¿}=Úh>6;>iE??c?Qª¿>+)2?á¢=!«<hI?¦Q´<©mm<ilB?¶ö>9o-89o-8H¿}=64&=Ê:ö<Ì,?CÔ;Q¦;_#?-C¹ãY_9þÃ ¿ô*´7än99A=Ðø>öy-8öy-8H¿}=`Bf>µÝ>³9?_ØÊ><>_'?_X@;sª;Y??Óun<¦'<
6?ù>³-8³-8H¿}=Ç>Ø\>9?Yâ>!b«>
)?fl<¸#<ßI?º<t<[S4?ò>p-8p-8H¿}=É>>ÿ#7??uÎ>oð(?i6+<å;(T??l¬<!sm<r9?à>,-8,-8H¿}==Çò3=¯J?Å­h<Ë2<G?åI#¹¾/96Ûí¾×hä8Þ´9Ç¤!>J>é¤-8é¤-8H¿}=¾ë¬>5nt>5?'Ã>X>s6(?ãB;I£É:±9?ëwe9JÛ9¼ð>>¦¯-8¦¯-8H¿}=½ñØ=H=V1?|3<Æ<Ô?gW+¹Ø/7×ùÀ@"·Þ²R9ï:½>cº-8cº-8H¿}=?7?õh>¾4 ?_¥®?9/
?4V?Ë÷=u*@=ç
¥?«=§û<Òû?z5> Å-8 Å-8H¿}=6ù7>ßÏÿ=Ó8?ü}¡>|om>j.?é<X£;BÉI?­J<=Ë8<[l;?æ>>ÜÏ-8ÜÏ-8H¿}=XÀ<Ý<ÙW-?;ñ¡û:O?Ð2¹í`9èË¾'ê7D½8Á\>ðD>Ú-8Ú-8H¿}=,~>¬>¬K?d?<?ô8?m9:ö1:.*?×U:Éfè953k?T>Vå-8Vå-8H¿}=ê>ç@>ô`3?T¬>Æ¡m>!ð*?DY<ëL<Ò@?,»<a<<º5?ÄU>ð-8ð-8H¿}=µÀ¶>ÍAr>ÀA?=Æ?¹;æ>,?&4®;ÕLc;3D?>¿Ü<³Ç<S3??TW>Ðú-8Ðú-8H¿}=ã6>»u8>ÂF?Ü<?;?YÁ7?{=Ðz=iºR?¤ø<*k<,N?Ri>.8.8H¿}=ïv}>(3+>¥=?Í2?xëû>ñe5?°èü<¾O<#ÉQ?<V&<(ÆG?n>I.8I.8H¿}=)vÈ>£o>5¿A?Öïê>N¯>ïÅ+?
$+=0¦Ñ<ZúP?Ú»<Áßy<,²??¸o>.8.8H¿}=ðì>Â/>T?Å	?zº>·<?98ÎX9¾5Û=R8.<üÜ;º¸J?ôw>Ã%.8Ã%.8H¿}=2¾>êM>Æul?v«?fý?Îl?Xò=Ö¾7=i\?ÌË»<wH<Rp?´{>0.80.8H¿}=êt ?õ§Ã>ÉñQ?Mõï?§Z£?d<?­K©<èåB<ù^^?ãUú<<äZ?Ó><;.8<;.8H¿}=°{Æ>ú>¿ÎD?OÆ>àQ>¶+?H'Õ¸®«8rë¿ßZ7üóÐ83=µ>ùE.8ùE.8H¿}=-þ>
8>å§L?-|ë>é±>0*?
$×8H¿9Æ?¾>\·8°<9ÅÖ2>¤>¶P.8¶P.8H¿}=h~>åª1>´7?Õ×m>m7>Wù%?jä3;Y^í:%B?¡<Ð =<å 6?"´>s[.8s[.8H¿}=Ó£>ßc>³8?ä¦>¤ox>[ù+?¡¥;¢äY;B?<çùC<24:?³´>/f.8/f.8H¿}=->w+>]O??©ö>uµ>ç-?è(%:ü:UÉ?³M<îs<ÃA?$Ä>ìp.8ìp.8H¿}=¯>p>';?â(­>Ñ>,?]7)=%×<"YI?t÷<8Y<¥<?UÅ>©{.8©{.8H¿}={°>RàN>Ü;9?´@Ê>´À>ÚI'?^ ;4>;wP?%òb<I<Tå8?¢Å>f.8f.8H¿}=2.{>}%>»ÂB?¶iÜ>Ï>û0?Ù³&=C^Î<pËN?ð*¿<LI<·½>?ËÅ>".8".8H¿}=ÃÔ>çï>ÉW9?7æ>¨|®>á(?¾»=b1Á<¢¼G?Ëå©<ç	e<¬å=?uÊ>ß.8ß.8H¿}=t,>äì=Ù:?ÿßÌ>%>9V+?¶¸ên79i&~¾üÁ:AùÏ9õà5?Ñ>¦.8¦.8H¿}=
!»>jÖh>¾M?=?^[Ó>Ô(2?«·<ö§[<®V?<þ0<æÙE?Ù>Y±.8Y±.8H¿}=¾¨Ç<¤<®y/?;\/; ';ªç?Z*¹ß¥
9g
¿¡_Ë8*
a8NWg?wÜ>¼.8¼.8H¿}=i@
?F¦>U?©]?m?%;?>(¸øÎ59æì½n79õ92?>ÿÞ>ÒÆ.8ÒÆ.8H¿}=µÈ>U>*ÖD?&f?·Q?>?S}V8w9T^¿=E¹9¢O½9½òú>¢ô>Ñ.8Ñ.8H¿}=O>ù«>·9?>Ê>ÍÄ> *?o;<ÿµë;8K?¬!<Ë3<æ:?õ>LÜ.8LÜ.8H¿}=,71? à>_J?lÄÊ?R?#¬B?ÿ<]!<Ò^?°Ä<ß$k<"V?Ì÷>	ç.8	ç.8H¿}=l#0>À¨ë=xW??rî>ÊØ±>§+?Ný:Eâ:Â«?[/]<¿<É>?Oø>Åñ.8Åñ.8H¿}=ç?I¡²>öÌÌ?fË?Âs?s\?Y/):4:WR&?4;4:'
?Dù>ü.8ü.8H¿}="á-=ÆB=ò.,?ÿùW;ÀA;
¯?/ª$¹x,9°óô¾°¡%¹xPµ8{Ûi¿9>?/8?/8H¿}=â>Ü35> 5?#HÌ>>\-?'ñ=néË<IF?ÀÅ<¬H5<B7?ú">ü/8ü/8H¿}=Wk?f§>%6U?ÄÃ<?ww?Uf6?í¦P759î9Ê<yu:¢E:,ß,?é1>¹/8¹/8H¿}=¾³>Á®a>õãK?â*ý>Ms¶>Â1?$³8%+9ú>ð4;´È:îe?ÕC>u'/8u'/8H¿}=^¤>Çõ\>Çn>?
Ð>é>ð.?m\;*E
;^¸G?.Jp<þ#<X;?æE>22/822/8H¿}=@,_>>»Ö5?×>ÿU¢>ê)? Ú<¥é9<wøL?	<!°;,E?J>ï</8ï</8H¿}=i
>;Úº=ã½A?Ïò9?@¼	?+Î,?*8Ê]9däÄ=øy3:H!:³p?S>¬G/8¬G/8H¿}=Ï¤>~¯+>É¿u?Ã½,@÷{Ô?+P?«ü:¦[:Û>l?¿FÑ:pn:4a?ÖT>hR/8hR/8H¿}=8~=ÂS=¥k,?õI;ªÝW;YÐ"?m¹#95¿´¥¸å'9
¾"]>%]/8%]/8H¿}=Õ#?si×>L´B?br?r"?Í??®÷¹zJs9\´¾§
;a)¼:>ýC?Éd>âg/8âg/8H¿}=?Yj¥>ðÏG?Yë%?Ï Ô>vÃG?enW9I9ÌTÊ>ê:QB:{>3?\e>r/8r/8H¿}=ÿ¶>íq1>gZB?S4?¬Ùû>Þ7?ñ<EÖ¡;éµP?¾Ñ<Vi<m@?æh>\}/8\}/8H¿}=·¤>u7>Ùe?¡%¥?ìYL?ãN? ð9bCª9WiÕ>0Ë0;ÂÓ:»U?ÿ>/8/8H¿}=`84?=´>©?H¯?¨öA?ÀWg?U;Ê±:lB?OÃ<¯m~<«6D?>Õ/8Õ/8H¿}=+
>J1>ØÞ>?8?È1½>vü-?Q=<B¾;'ÌS?ý¾á<á<:fC?g¢>/8/8H¿}=ô*=j$Ó<}¥3?OJ;%ûu;ô§"?3©¸ø79>a5¾èì¸&£9o9¾æª>O¨/8O¨/8H¿}=E	¼>PZ>qG\?KQU?Æ?gN;?2*<8Í;OT?ev<¿ù<¡ËZ?N¸>³/8³/8H¿}=þ3=>ß¯ï=J? ?^øV?:?Ï=ââA=`O?[ç";óÐ:G?¸>È½/8È½/8H¿}=?OÐ>M>è¯?Â¾?¼u?ÓôE? Ö´9Õÿ¸9û=ú>qWO:ø!4:U?æÅ>È/8È/8H¿}=(Ó=÷Ù<E+?Ëõ<°ÃÄ<±b?Îò83$ö8>1'<ô;É/?Ë>BÓ/8BÓ/8H¿}=§JÍ<ûï<]Õ2?Rr¨:m¢:¾?QHi¹PC9÷º¿$/*¹Zp+9[ þ¾Ñ>ÿÝ/8ÿÝ/8H¿}=Ôâ>´>üèE?çë?\§?
ÛC?ï¶<i,V<~©Z?xîä<l¹<)`?ÉÑ>»è/8»è/8H¿}=àR>&q;>ý1?UÆÄ>Áî>æ#?cYÕ:±:ú<?¦T<(Ê;_û*?gÒ>xó/8xó/8H¿}=­­X>ç>_B?!2?H?0?ÔÁ>=ßð<ªúJ?L6ï<å$¡<Î>?×>5þ/85þ/8H¿}=±£&?ÍÆ>ÞÉV?åÉ>c>ûð??ëÑ8Û9\ç=-©:þC:hP?ß>ò08ò08H¿}=@Ö>l.>ZM?êo?f´>&[=?F~Á·7	8!º¾ ¸8¦Ø9>oæ>®08®08H¿}=Uÿm>2!#>¿¾:?àÎ>U>\+?¸ÿ<¤¥<"E?þµÅ<"<o<?é>k08k08H¿}=¬xI=cl=7p+?=¯Vã<²!?,jó8 iÇ9>>Àõ:Qó±:k£0?ê>()08()08H¿}=I½>7X>¨3?×Á?uØï>u*?ÝÚ<´~<<:»D?6mô<U¤<a>?dð>å308å308H¿}=V>C]9>#K?Ôv?Ë;Ø>Ë4?L =[ÏH=^ZL?×<¢é<.IX?ô>¢>08¢>08H¿}=de>,>JèM??,ì=?C¥6?Ò	ÿ;Nî;Ï´R?+µÝ<K<Â$L?ø>^I08^I08H¿}=2;ô>>·oZ?=9É>g>e4?Ù)â8¼"P98>:ÒÈû9²w?@ù>T08T08%=>ã} >ÇtK?óü>Aô©>R>?8[=jo=FM?¦7<¸$<J? ÿ>Ø^08Ø^08%=p?DÐ>«¶?è9@RX?h.?¿è>ÿ>d?2Ü=ðg=ºâs?>i08i08%=>Ç>±>3Ý>?£ß??Ö<?ð|5?»K=o&ö<Ñ¯S?cÈ<m¹<AA?Ç
>Qt08Qt08%=Êæ=ËÐ¨=Ùg.?ÁqÑ;ÃÊ;`1-?ÿ¹3x69ZN@¿#g8³ï8ðÚv>º>0808%=È¿ó>>&M?fX?¤
?¥A?sM£8©â¼9»SÝ=ë:<T/(<¦øV?í;>Ë08Ë08%=ù¿<¿ñ<§"2?ÇE;H·;Íî?æv¹ìBä8Às¿<DH¸^h9ÞÒ!¾ÃC>0808%=PL>Áæ>°C?jö?óÜ>½h.?!¶=qç¾<UwO?`Ì<]Â<ÖA?ÌV>E08E08%=èÜú=å|©=­t=?6y=BÒ[=»2?1&:ìU:³
?gýe<Çä<,@?%Z>ª08ª08%=ÄKj>
B!>{ù9?Ëç«>r*>ªw,?a®=Øóµ<K?JÖ²<ó¯p<þ6>?d^>¾´08¾´08%=µ>×ýG>C)5?Ç<ª>D[>Äs(?æþ:ä¥¬:µ<?~£<ïÒe<¥6?>c>{¿08{¿08%=|«w>0©)>Ú:?ÐjÐ>¼Ë>$*?lCõ:§r:bJO?Þnz<Ó9,<×:?^n>8Ê088Ê08%=Ðû.??÷Í>Ó}Y?»É?*LY?×l?·`9¬èÊ9>L<°¾;÷ì.?Vs>ôÔ08ôÔ08%=l?V¥¸>¿R?BÐô>0­>ð4?H·ÀE#9¢W½õ9Ö]9@8è>v>±ß08±ß08%=j=Ê>>êÑ8?Íâç>Ï2¨>nw0?KÎg<Ç,<¶ÌM?H<Dû<ZF?¬>nê08nê08%=~>Åå=Ü>-?ú´<h±à;ã*?7m¹9&1T¿èÀ&8X]9¹ÜÀ=>+õ08+õ08%=3JÙ>C>ágD?Kc¡>v¤o>gg,?°Ó7¨Íh9xÁ$=ÌL×:m¶w:Å^?Õ>èÿ08èÿ08%=9Ö<&!<e.,?¿j;f;G¯?»H¹Ën8pÖ¿gçÿ·1	9QÁî½D>¤
18¤
18%=>°@I>åÙ9?É>(h>P.?Ý%=iÓ<=ØH?Á[µ<qg{<¬8?å>a18a18%=Cz>I (>XG?yÿ?íOa?!Ö-?xõ;Ûñ%;K?0Yß<#<¬!I?¶¢> 18 18%=ù¨>pX>¹G?D9>\ñg>ï-?t{¹))9Â¾¨Ê9`:ª£> «>Û*18Û*18%=2¯Ø>Ë>AE?)æõ> ²>7³0?¾ãÍ·HzÀ8Kë¾>Û°9üs¯9?^±>518518%=3P¹>ugn>ýF?À ?6Hâ>F±5?æ`I=çüø<ÁO?G<:+<mC?²¶>T@18T@18%=Åv>4OÇ=¶j4?L>¾þæ=ji'?î$:~ö:#?c?<¨<ú;?G¼>K18K18%=E;N=øe=7â1?®gï;ºl°;±-?ÑO¹K;97-¿ºÊ¸u²Á9÷¾ÙÈ>ÎU18ÎU18%=.?m>þÏ>Ì§A?ÜÝ!?oé>W1?}e3=Yî<N®@?[^<<Ý$<+(<?vÎ>`18`18%=«Ø>YÓ>þËP?[?^.´>NÊ7?äsú:ÿ×:èj?×Ï:ÀhÍ9yø¶?Î>Gk18Gk18%=Ê
>ã@3>·IB?âûÀ>É!>²t5?8¼=<JÀ<XG?¡<;<Õt@?Ó>v18v18%= â^>>®ü3?A'¡>ãm>«ª-?È:B&J:q(?Òñâ<,©<ÅÒ;?fÝ>Á18Á18%=Í7>Y>î/?´6>-}>¢v&?Ð?:ñ:P}?;}B<l<+H1?ªà>~18~18%=3B>;ó=PL?ÔL?àá?w¸3?ÑH·¸L9æfe¾³;Ð¶:ÖZS?¿é>;18;18%=ßYÆ<½B<=-?(QW;ûQ0;NO?;¹ó9Ünb¾<î7tB<9ää¡=.í>÷ 18÷ 18%=Rz
=ÄµÏ< ^.?ê17;Gõ;Ç§ ?>`¹ÊùG9M¿*¹"6¯9Â>y¾Zý>´«18´«18%=wü>=>R«Y?TK>?Eà?Ê:?ª;¦ï;;VX?Ûá{<<h<qS?üÿ>q¶18q¶18%=N-¹<8P<,?C*";Éyû:$%?Î
¹8}ðÀ7w9%à<¼>.Á18.Á18%=õº¤>Ø8i>¤Ñ4?iý=Õ{X=Ë¹&?²Ö¸J²9`¾^C8 G9¡#±=­>êË18êË18%=Årx>Õ0>PÖ3?©¬Ç>ð>¡6(?p<§Q­;#H?}á<`S<pL6?Á >§Ö18§Ö18%=*ß>¶X>íyN?íM?§?æ5?+=[HÒ<MP?ÌBß;ðR;¾b:?7">dá18dá18%=°ÿ>JÿÙ=o·:?ªH??£r-?o<ËD<1I?[ª<Mf<z=?æ">!ì18!ì18%=U¨>wøf>i:?ú1?S?e(,?õ2£;üL;*ÐK?lR¯<uÞo<¼;?I$>Þö18Þö18%=ÞL>i|>ÀÕ@?+çÞ>(¦>·+?
H=ù¯Ã<ÇÁM?¶<Z<ÏK:?ú*>2828%= ÍÆ>f>d:? ?É¼ê>´.?ô\=«<H?Õ~¼<¦A<Z<?´0>W28W28%=­»>¨v>ÀºB?9P?8?àU1?d!=XÈ<ÍM?Ë¥<ÏRY<!MC?Á7>2828%=lj?À>¡ÝA?¯À?¬	?¨"<?L9¶9m%Í>Gè¿;ds;ø¼I?ý8>Ñ!28Ñ!28%=×£*>D%÷=äÀ0?+À¼;G;Ý?¶·À¸>6\9	`¾øËL¹üdØ8Gr¿}I>,28,28%=×2A>ë>£4?6>¥àU>JÃ+?{=6È<ÍPK?¢<?I<·
6?êI>J728J728%=Ç¤$>uoÜ=û4??îÐ?=ÚÏ>æ/?OÁ:7:Ôª ?&á:ä: `5?Vd>B28B28%=Wg>'7%>Ò:3?õ®>
í>ÔÁ$?þk§9 äì9Ní´>E@*<
´ð;5?Äe>ÄL28ÄL28%=dÔ =:*ð<o+?ö8;]·;F>?´ÐN¹¤Ý7XànÀ»¹4ùÍ8zHE¿j>W28W28%=Ê=Õ¯ê<"z-?¿Ì5;AÁ;V?u´«¹ì9{Ü¿¸¹(ß8ìT5¿
m>=b28=b28%=kó>+?>^D?´?øe×>÷Á1?èf<Õ²
<ïP?©
=g3²<!3G?@n>úl28úl28%=!>Zt.>¸A?`m?ï(?C4?(ð=ä=áeR?ÿc=Û¡<øL?o>·w28·w28%=eÊ>o>'T7?ü>¾xº>4
-?>Y5=£
ç<ÂíH?¶kd<dÃ<w:?u>t28t28%=A±Ì>ÌY}>4ÕN?+²ü>\Ï«>ÂB<?Î®Æ8_9¢">ãB<¢È"<\?´>028028%=X¼>Ñ_>0mW?(Ïþ>	§>o*C?'Ë1=Iæ<+¥E?òMR<<hP?j>í28í28%=8r­>fèF>ë:_?u(a???\B?ù[9kxb9¶÷>Ó;°;^q?·>ª¢28ª¢28%=¸>£¹{>»;?MS?
µÀ><u.?g<T,<·TI?Ò?°<Myk<æ??>g­28g­28%=6ñ`>Ê>éR5?Õ>ðy¥>Ú/%?\·ê:ê°:Ò)?oE<Hù<>8?Á>$¸28$¸28%=Ìg=R
¸<¨2?¿y
;Ó~;ÛÓ?k=ö¸ã8q
¿å2¹Ï8rä¿>àÂ28àÂ28%=7ö>²5>ä	r?ÕÁ?8!?ü	N?Ýº<<#*<~Ç\?ðÝ<æNx<Ðd?>Í28Í28%=BD>¾¢>f=?Ã'?!(ö>Ôº-?¼Ú;ød¿:ÏÉM?¨Á<úu<";?ä®>ZØ28ZØ28%=¨tô>72¡>B?7ö>Ô0W>$&?+}Y8H}9KÒÛ=7_æ9±Ö9AY	?ôµ>ã28ã28%=8Æ@>ø=úF?Ç ?hÔ>®ÇA?ÑúÆ<çw<CzM?M<ùÅ$<±6R?¸>Óí28Óí28%=·¡=ïÁr=ñ*?¿;»K;;e8?ÜÇ¹3¯9d¿>Å6l8!vU=¹>ø28ø28%=°BÆ>Û>:79?µ×>»¢>×)?eð =A·Ã<äR?xæ<$<};?¨½>M38M38%='ð£>ò&P>\I?õ:?!²?çW4?æè=3ô¶<g*L?°Þ<d<.H?Ê>
38
38%=Uù>¼U;>å¾D?5©^?=÷?¥I3?%ÉL=r(=L?áV=õÝ¯<E?YÎ>Ç38Ç38%=xð×>k¦>b!C?%ºú>!Õ°>}5?Y¬·Ãí9å$½FN:÷$:®£æ>}Ñ>#38#38%=µW¸>A*|>g%;?0!?Eöê>Çþ/?ÕÀV=ÍÁ=yI?dË<Õ~<pA?FÓ>@.38@.38%=x2=xÕ=!-(?ÂLB;i@;¾z?ò8h9ò>R»·UUÂ9?áG¼§â>ý838ý838%=³þj?ÍÚ?GpK?þgÀ?¥?üê;?Å9Ë¼9´·V>PÑÌ:öl:-]?z
>ºC38ºC38%==Lð<_±<¤h-?ÊV;ß?;Rè?è_F¹ñïT9	~î¾»Fö¸ì:I9=§¾>vN38vN38%=Û>äÝO>ü»:?OÀ>>Þ¦+?ã¬U;ÛÅ;¶O?D\<8ÝL<£D?>3Y383Y38%=tÅ\>¾>lì>?û¿Ë>:v><U-?Ù¶;é:$;s2J?iòÌ<8<5Ã9?P&>ðc38ðc38%=Òýç>þ¢>:1V?Èøl?ÑA$?ª8?\;RÚ.;+V?x=<ó{ù;ÖjB?->­n38­n38%=¡¼>|a>V?Ðß?oü"?Ø²[?@ªè89í³9¥%>¸<Dk<yÉg?c1>jy38jy38%=Û>àÞ5>kE?ó> ®>M2?;F0;ÙE?#w<$©!<g÷C??>&38&38%=3#E>W§>B?Â>ö`>+?;w8ÊmO9¾>W9:c9¹?¡I>ã38ã38%=ñ>\Ï=5?
A >Î±x>+ö$?0±Ø<g]<mmN?ð;P,®;öt0?(N> 38 38%=ÁÀñ<±<GÈ.?Æ°C::Jr:ÃÎ>CêB¸³º9 °½#á¸ý¤9ä½òN>]¤38]¤38%=Ëý<ßy³<à5?xY;qýF;_h&?Ð¾ë¸½zO9$p¾ô¶¼7#9ðÉâ»"O>¯38¯38%=äé< ¨<Øé1?Ò
<àû;6^?Z¨2¹oðK9ÀCà¾v¿8Zb9ÒÍ3>ÂO>Ö¹38Ö¹38%=u>ÀÏ=7?î á>iª>´)?oÓ·Æ»9½½È9'8c59r>P>Ä38Ä38%=ýþ>¬0/>CX?ë?ÓÐ>g¾4?k×!8mo9~­=ëiX:|E":#µ*?m]>PÏ38PÏ38%=bìZ=8#=Æ®+?%L²;T);nc&?þG¹P«9tN;¿à2*¸fe9H¢½wn>
Ú38
Ú38%=xap>$>·«B??êÁ>0F.?"|>=;ó<È{H?
ØË<7<Î??Er>Éä38Éä38%=Òý=5£=áG?G
?EQÑ>°,?ÅÜÉ;¶Fw;çûP?>¯< Im<ã=?Ê|>ï38ï38%=äb`>c>*Z?éâ®?-v?.Ý5?×ð<~1<ËU?}:ô<É<ÍõJ?Î>Cú38Cú38%=èv>B{>>_3?J -?z"?¼,?×9=ydå<ÀzN?i$£9|}Â9ç¼Ö>G>4848%=Mï5?±>ñ?¡6%@¤?ÒÚ?wóâ;>ìw;PXj?;0­:õh?Ï >¼48¼48%=ýJç<Zä«<­;,?Ø\¸<Ø}<§2"?Tï£¹Èç?7°ZÁË.9»°]9n
É>¢>y48y48%=× ¥>íÇh>+&6?J¬Ù>íª>pÞ#?`äG;1¨;ßF?kgÃ<Þ¯<¨5?§>6%486%48%=ïÎ>,{>ê<?NK?·?Ýê0?zêr=©=ÃJ?£=À<Ä1B?W¨>ó/48ó/48%=yºÈ>>
à>?àñø>»>[Y*?i4;Ïï:a*@?9&=x¬<×D?ñ°>°:48°:48%=Í-===Àò1?Ø~;ê];tþ?RXK¹¢6Ê8_·¿RÞ%8EÌ>9 Þ=j¾>lE48lE48%=èQ?íxá>2Tn?»ó?9Oz?By?(½9ÒÒ9²©>':_:Ó¶?ð¿>)P48)P48%=ÿ8>*þ0>`ìG?mZ?T?ÿê0?"Í3=Â¡Ù<þS?Ew<;Çàó:gÕE?À>æZ48æZ48%=è>Es>*???÷µÕ>:/?ÆyU=æ =.Q?:×;A;pÒ9?Â>£e48£e48%=¹R>­>¶7?üà>{ù¤>}.?å<"©;E?åª<Æh<üÏ;?êÊ>_p48_p48%=.Å>áR>Øb3?·o>-n>Ní(?À;­L@;1ÙG?'h<Î><î^:?ßÒ>{48{48%=! >;6?>ó>?DÍ>Z>-?'¢;'Î:Ð9?Á¥><£1<:?Ó>Ù48Ù48%=´²*?#é¹>X
k?¹ìJ?|ý×>¨p?¨,c·Ì{ã7ð¦¾c :Ñî:
?ß>4848%==èt>º*>1Ë7?=C>/W>Ì4?#c:7J8:ÕÂ?JiQ<rÙ<þª??wç>S48S48%=#db?«?§-W?áá?ÜÇ?J<?/á:&¸ë9ê?²!±:xýy:Ôc5?pê>¦48¦48%=V?ñü°><?ôRL?Ò2?Ä¬1?Ó<ù»;L?£â=©<=¸D?òë>Ì°48Ì°48%=è?èð>64z?ò/?Kî>ZÈ<?28UX`9CA«=à;zê:X?Tö>»48»48%=Çö>Ò¬º=¦W6?ÞÂ>Ðã>¬¬%?­À;tq;ÍHL?tãÛ:¶:ù9?1ù>FÆ48FÆ48%=fñº>
û>ùM5?ºß>,æ§>u*?Wo;ÝÉ:DPA?	
Ð<À7<n@;?u>Ñ48Ñ48%=&D>Çú>há9?Ì?6Ù×>L,?#5=Pä<:]K?û&¶;Ù£s;d??õ>¿Û48¿Û48%=ÐM>ú	>Ðî>?1)?{4ô>]1?:¯6=#Ü<¡T?ÅÏ(<@á;??>|æ48|æ48%=§>s¹h>.A8?ÊÈà>Ëô«>îR'?ÇÝ;#¥;9E@?³°<*Tr<h:?À>9ñ489ñ48%=°¿]>Î³>P+@?rÏ?³Ú>\/?FsÕ<§v<J6H?$¸<l<oÃG?Ã>öû48öû48%=Î>=ôM=£/?íÀ;b©;89$?K6m¹Èù{7&ñÀ38¢Cj9ò)> >²58²58%=¥8=$L=j4?êÃÊ;¶;ÉØ(?hÃä8#%·8ðá?-xD9ÿÌh9TØ>÷5>o58o58%=EKj=²*=S°/?x>ÔôÛ=ý)?úï9Îf_9[[ ?ýÒ9©5û9uÖ>ÖB>,58,58%=5§>Ëi>f7?Ìæ>Ë«>³©+?Vß.;üÚ:FM?Fwµ<®
u<p=?ëQ>é&58é&58%=¦	?òÏ>vâ]?â ?TBK?N9?½a9zµi9rE÷>EA;u<-;¢pC?ÓS>¦158¦158%='Ã=ßÊ»<3?4i6;SI;!,?W*!¹FÃ9)¾d·9¦Á½[>b<58b<58%=3g>Y&4>ðH?°Ò>w>Ô7?`l®´à9=-ºi9åá9®=>c>G58G58%=ûÙ=Vqà<Æ3-?íT=çÇ<
 %?69T¸9ºM>§­¦;ÕC;%?7e>ÜQ58ÜQ58%=XÖu>­>ãNF?$Û*?ô>S@3?~<e¢<<üL?eÞ¡<2P<;	G?7k>\58\58%=¤Aì>>{òB?eF?¤Û>í3?7=rÊF=bÖJ?½[<÷+<üC?w>Ug58Ug58%=ûdX??ßóP?Ká?^K?F´@?ê:Ç¸V69Ü¾Î<ãV<îóY?ú~>r58r58%=MÙ$>±Ðé=o}4?½.>âµ>ÒV(?¯:"¥9:®µ> 
<MÕ;n$)?(>Ï|58Ï|58%=f Ã>Ï?>!$9?FHø>{·>ù4-?å£ì9>,:¸¯>Sõ;¬;O6?>5858%=*·*>Q	Ø=KJ?zn@v	Ð?2D??ëp=
e<Ç#?­m<ìj<ûeB?Á>I58I58%=V6¤>|3X>ÞpB?ùJT?ÖÈ?Î²0?{Ï57(
f9XQÊ<Yê=9¤5a9iá×>´>5858%=Ëõ>t3>ô`C?ú_?$EÆ>;0?Áìm;:þ;OÈM?A·Ê< <É5B?ç>Â§58Â§58%=¶#«>ÿ°h>PH<?]«>À>Ï*?ZkJ;¼ÿ:5ÌJ?±¸Ê<<Öo??§¤>²58²58%=rçé>]w|>-m?B?º>ÿ>áC?¡G¡<r8<áØ_?Z</<Æ»\?£¬><½58<½58%=Áã?öÆ>RJ?üh?è?ÄC?ôµ·Ð|£9â¼Áèô:èÎ£:W_??À¯>øÇ58øÇ58%=©E=7Ü=ÛÞ/?&J;o~;f;"?[h0¹ÞÓg8,ÍÂ¿§¶8±µ¨8aÉ>à´>µÒ58µÒ58%=0>Á18>;ñQ?0JÊ>æÖ>
V0?BÑ¸Á?M9ã`3¾=Õ9Ìë½9o·?ßÔ>rÝ58rÝ58%=
\>ïr><7?NÖ>
¥>UÓ+?Mã:ÁÜv:?¿ª©<5µa<p@?UÞ>/è58/è58%=pgÇ=}=F?ì¹ó>GM³>Åý-?úD:CeÌ9E÷??,<ÈÎÆ;µG?
ä>ìò58ìò58%=ý=Øí<p\+?þs¤;x);?¦9<Ê¼þ;|:?0o¸Ùñ9¦ÿc½©ä>¨ý58¨ý58%=l.z=]ª7=.[.?ÈR;'íz;?G
¹¸Ó9nö¾=·Ì9¾9Ò	?2å>e68e68%=Ï0³>´K|>TÒ5?~?x}Û>)²)?j="½<©G?[´¾<üµ<ë>?!í>"68"68%=K#¹><x>í>?;w?SþÔ>cÖ.?Äa=$³
=Õ[K?p«<çf<ÐE>?wø>ß68ß68%=ú$Á>ªe}>ß C?ê?nÉÃ>f/?§u);{¿Þ:µÁB?´_¨<x$c<ÛÃ=?>(68(68%=í>È<>y??*?Do?Ä*?ÀÜß<<_(K?pó<0$ <k<B?Q>X368X368
F=±?|>¨ÁQ?H÷??¹È>³2?9J¸Ýê/9Ù²Ê½àkº9â9F$Ó>l>>68>68
F=q#?ËÓÑ>&G?ö¨?K,j?©L8?È\a=ây	=ÔQ?ZÆ<Õöy<½YK?î>ÒH68ÒH68
F=CI=åâ=ù+?ùJL;æÕ*;u?±Ë¸ñSI9h¾J"37gÞ"9oÈ=Û>S68S68
F=@>>ñ>Eõ;?ÖÅ?Óî>C+?òA=ëzô<.J?^Ó<Ç<8?@>K^68K^68
F=q)?Pâ>
??O7!? 3Ü>Ñl;?å	=À!=,ùP?90<!³-<£P?>i68i68
F={)æ>V±>àÎD?R"?Ú9?L¡2?É$=Ç<ÌrR?ã=[Ì¾<sJ?0#>Ås68Ås68
F=©&Î>(Ãt>®W?ã\?¡þ?±<?hl =ð2=0e?»é<j.<sP]?Â$>~68~68
F=ÆY²>n@k>B?Ñ#?±±ê>4°2?üÂQ;¶I;ðG?7=8
­<Ëv@?r&>>68>68
F=´x=Ê=3=1?áÇ¹;¸¥;Ý~?ÇO|¹ºÎ$9öC¿ïÅ8µÌ«9y>;,>û68û68
F=ÃzF>+þ= G?%é&?¬Bð>YØ1?Îím<Ð<tM?²<Ó<ó<¥??K->¸68¸68
F=Y]?/ÊÔ>çQ=?÷?@×>9j5?½â;È¾:KÈG?RMB<2þ;w®C?Ó->u©68u©68
F=²qP>G>-{:?6©ñ>2[³>òv,?,<ß()<&M?YB<¹8<âý@?v2>2´682´68
F=]R>ôX>¼3?½
Ñ>Ê\>1{.?^äª<ÆN<vS?s¸­<g<h{@?2>î¾68î¾68
F=úH>û>ÌE6?Âßà>íÊ«>Ó'?ûê:«:-C/?ñ¹c<Y<b8?C>«É68«É68
F=lïõ<çÔµ<& -?JÛ6==q¨'?á;99¿Ô¸>ý·¤:Þ§:À?3E>hÔ68hÔ68
F=÷·¥=E@y=­4*?Ð¢Ü;
Ç;ùà
?CE;¹NC9£-õ¾âï7ýK9a%=VF>%ß68%ß68
F=¸Ì=N>=jl6?>V<Î?<+I?¥¸¹Z9ÃÖA¾ô9õ×?9À2?MJ>áé68áé68
F=;Æí>×&>Iq@?Ã;?Ê?î/?aµ;ylS;þ[?ºÓ¦<UW<UF?ñK>ô68ô68
F=è.=ð>=
Ò<?Ú÷¿<sð<µÁ4?lÉ#·èZ8ê¿½¬ä¸¹E9$-(¾	M>[ÿ68[ÿ68
F=m¢>àBZ>A>?"?àÍ>~3?ÛÖQ=÷m=êLI?¤<)D<GÁ@?ûW>
78
78
F=¯g>aë>u|H?øR?ÝO?ÿ.?Ð/=mÕ<ÕÄR?¢ñÓ<±<NG?+g>Õ78Õ78
F=÷><øÄ=+?Ï!Þ;Ãµ;nm?¦G¹Ü©8¯XÀì(8F7Z9f¼=îw>7878
F=o}=9)R=ÒY,?ëÔ;2³;Î?O¸Û%Z9zøò½þ58dl8:?Ù}>N*78N*78
F=jAv>ö!>{B?æ?2³é>§,?*[;ÊÒ:;9ëI?Â ±<¤ p<q<?>578578
F="cv=rú7=k+?à\;Ç;U?sJd¹Ü4=9áp¿~¯à·áý9ûãÙ½U>È?78È?78
F=	g­>d>GB?­Ãù>¹­>-8?B]·uáf9¦Tõ¼Ð§9f¼V9Y+G?d>J78J78
F=$Ao=º³-=N0?.=(ß<Ë#?!u ¹ÿrU9ÌqÀ¾)ÇI9B;9éü>?ý>AU78AU78
F=+Äú>þ>Tê^?0H?B'ã>b?ó!P9yY9kâô>0:oE:ôWJ?£>þ_78þ_78
F=%?EÃ>ÆÆH?ºO?²Ä>f¶=?ôä 8d9Ë¹>ïúØ9y)9¸´X?]«>»j78»j78
F=º>á×Ó=Ã/<?/ó?	ÎÓ>bg0?Î)<ÖÒ;à5M?a<y¬+<d¾B?Ë¸>xu78xu78
F=ÙL}>è$>¡E?¼)?cÛ>\¹2?oN={ û<R?ÛÁ<¨¬{<0E?Ï¹>478478
F=U%=¯î<m1?y"Þ;zÄ´;±J?¢Y²7b¢_9z)L=ç]?9T9`ç>º>ñ78ñ78
F=¶³j>¼×&>4?WØ¿=dA=2æ'?bÁ,=.Ý<nH?Ó';^T;35?y¿>®78®78
F=
¿>w>E?e£?^È>k@,?©jR8³¯h9Áç=¼¨û:¡'¥:"C?@À>k 78k 78
F=+
ø>K>"_?¡æ>	£>Ü5?ÚÝ8ò9y>^>z´:m°:}%?BÁ>'«78'«78
F=ØÒ>M>§«>?8¹+?[Þ>ß´E?tú9ÀªÌ9Õ¬?L/:0Z:Ëj?Å>äµ78äµ78
F=Ë ?ó@ >¼n?½.@¡ùã?nD?E}:~:Ç²M?U7;KÀ;]I?ÖÊ>¡À78¡À78
F= (!>û$Æ=]6P?r±?Fi?¡¥B?Zçu8ÞF{9¡ú=Òô6:ª1:ìò+?Í>^Ë78^Ë78
F=ä¡=iÔ<¢-?:};pÞe;Ç?Ó8¹}ÿ9b¡¾Þ17ê7s9aº<Ü>Ö78Ö78
F=D¯>">DI?0½k?Ð:&?5?cd=/2=HU?Ä.ë<Ý+<*K?FÞ>×à78×à78
F=Zï>y>³Ñ[?s â>ë>@x7?WC¸	P^9Ò#¾Ôó9ÖèÅ9×*?ôà>ë78ë78
F=ÓyÄ>9Ør>O?rÚZ?®Ñ?66?lF<
¦î;²rT?Õ<®º{<P¥X?é>Qö78Qö78
F=Èêå>Bú>¤ÁS?2à?¤?6ô7?Î@9ãíì9ySP>O³Ï:÷&:Á>2?ê>8888
F=0ä<ag§<È.?m!;&u{;2ê?<wD¶Âð9Ê­»Ù>8æ-i9cpª=Yë>Ê88Ê88
F=¬>äg>>?NÇ1?õ?r,?îÅ<2æ{<'¿H?&<3
E<
<?Ðõ>8888
F=¡ÔÆ>Tl>Ô¦A?1?õÏ[?£1?ü<\¯<öM?Î=¸<¡ÙC?
÷>D!88D!88
F=ð?WÝ7>WÊ?ô}?&ì>¼k?,Sè;Ð®);A¯?n($=Ásx<%©?÷>,88,88
F=
?b>çò{??°z?zÒ?~e?NøL< 0Á;lÎ?Ë=1<ßL?Jú>¾688¾688
F=ÆÈ=J;="1?ZY²;-U;Hò?ÑÑ?¹6í^9(GÜ¾<ñ8?Ú¸8.âÌ>>zA88zA88
F=Ã=C4À<ç£*?Q«;ìý:?A¹®É8õ:¥¿õ¸/8`9t,>p>7L887L88
F=ëÄ£>§¨U>D9D?0Ä?çJÕ>ûó.?$Í<XÁ;SdO?F=h«<ÝH?R
>ôV88ôV88
F=¥B?X?*@?Ø%ê>¡®>X¶+?Y7&Î8dÉy=Ü9ïOÙ9Êñ?>±a88±a88
F=î<?çÝ¡>g?ZÍÌ?sÔJ?¡>?áÖ	:Êà£9ðRW?uæÍ<RE<Qc?Æ>ml88ml88
F=C×e>A&>!ô0?Tc~>ÁHJ>Kø ?c6;kâî:~&C?Õ5<Ü=<¶5?!>*w88*w88
F=W·A>ý&
>{3?}B±>Kµ>ø*?j½=$©<øàE?¡ÿ<ã;¥º1?c+>ç88ç88
F=ûÄ7?yÐ>a?Ðú?ò´¤?÷êB?D>®Æ=U}?/5=¯x,=dP?
.>¤88¤88
F=¸ã=×NL=ÿÉ1?6TÈ;º§;Fá?p«5%g9§¤:M5¥¸Cÿ8¼Ê¥¾K2>a88a88
F={·0>^ê=ã@?øSÓ>>ÜQ1?i.=`Ï<³W?û[<ûj<³r<?¹3>¢88¢88
F=­ö>Áà£>,¬@?ã²a?hû?D?¥8R¢9&áù=Zý3:¢#:B
?¢4>Ú¬88Ú¬88
F=L»`>ÃÌ">~±0?f<<dÂ<\5?I¸
¾ó8Àã¾Ö6$E39ôÜ<:>·88·88
F=È>@Î>>Ì,6?:%³>KI>7)?$n1=î¥á<ÚKI?<=èÉ<(0:?M=>TÂ88TÂ88
F=aB>%®>÷d>?£î>=ã±>º¶+?û"=^YÎ<×2J?çQ¬<{$k<ß;?/?>Í88Í88
F=d,=X¦U=ðð3?]¼å;sÁ¹;CN?Üíd¹ö·09 Ñ%¿­¸är&9ªp[¾²^>Í×88Í×88
F=£e×>põ>Ö??}3«>u>F)?N¿¸Â¸8¾¿sk8[ª9W	>>E_>â88â88
F=á¨±>æo>ðÌ=?_Ù??sz	?K2?[=!Ò!=ä®J?Û9Ñ<©	<)ÍG?àg>Gí88Gí88
F=eÏì>ÐT>ÿh?ñ?¶??Ì¯A?6Y9§o¤9*×c>Í:5k:]K?yi>ø88ø88
F=Gz>º'>âú>?ëS?1B?Ûo3?À{r;`7";V??pÆ;ÊÏ:òÚ>?ö>À98À98
F=¿X>>NíR?%	>áx.>SWS?§H=Jì<öcY?°Ê;_;bmg?â>}
98}
98
F=;~?¶½>_®G?#ä?1'/?ÆN??Ú8À9ÐÞq>a9Øÿa9Sô?¡>:98:98
F=ØÛ?«<¤>¦%k?èÙ±?è@?a|l?
.9pÎ9ûú>¢Ã;É:íô?X¥>÷"98÷"98
F=&Aà>+>:­9?yQ?º|?²b8?tM@=cî<ÄN?£î=öÅ<QãA?(¬>´-98´-98
F=
#?þ»>tB?I Y?~6?\6?¯ãª8n²9É-õ=B¾:7U:£d?´>p898p898
F=»òr>hZ"> ??Ì:?Ê\?£(*?¿7=ÆÁè<fJ?mO=·ß®<DÃ>?ÍÔ>-C98-C98
F=½³=Í[=ê2?tï=)H=C2?½9}°D9Zw«>K®:½®i:0??Ø>êM98êM98
F=ÍQ={ù=ð/?ØÂ;VÂ;Û?âÊå·²ð49¢½âÙ[8óä°9V==Ý>§X98§X98
F=ÆÏ´<¯<_ø+?I;;(?hÿ£¹,î$9e~¿
{(¹Z 9.µ¿ÄÝ>cc98cc98
F=¸?¯>;íZ?êÝB?K%?úU;?ýf#8øq9Là¬=õ:~!r9æô£?§û> n98 n98
F=»ì=¸¯=q,? ¦;ê.;3À ?ôñ²¸ø¶%9&8¾rÉF¸µkX9*$ë½Õý>Ýx98Ýx98
F=¶.>Åù=`2?§s>¨;>m1&?µ@:'p:8~$?¸_ú;-Á;ö%?ö>9898
F=û>¡>}ãF?T?~-?Ë1?HE´;òL[;ApR?I=ýÎ°<E¹J?>W98W98
F=PC%?Xß>§=?lÁ'?Û¢ä>BÕ;?yø8+9äû>
tõ9àfØ9/?(>9898
F=EÇ%>~ï=õ11?¢¢²>Tî>øû&?;E;úkG?»Ç<<[75?¬4>Ð£98Ð£98
F=ñ>¡Ò@>ºI?6ì[?×E?ÿ¨7?ûè®9Öv´9ø>O-:Î:Ër?ç8>®98®98
F=ë-º=	=õ-/?%Í;;|;k»
?ÿh§¹þÞï8´ª²¿:D9Õy29f@?¸:>J¹98J¹98
F=Áz?¶>õyV?á@Ëbµ?z	;?Àr<Íµ;Ý{Y?Wë={Íµ<¤¼X?iU>Ä98Ä98
F=Õ >5õO>=?«I?ÒK?pÎ,?E}S;;/I?ßÄ<Ôó<*=?ÎU>ÃÎ98ÃÎ98
F=`Î>GcF>fOA?Xû>º>],?Ûá<4!<ÀÞL?Wé<jC<Ò<?¶h>Ù98Ù98
F=töÚ>÷é>ÞR?Rr?Í²G?º+9?Ð9¦áÕ9#ù>×ch;K+;}Æb?!z>=ä98=ä98
F=gE?ãu?Rr?¼P@>´?q?ûú¬=ºÐ=vµ¦?y5k=u[Ï<M1?,z>úî98úî98
F=U ?W¤>!Ý?½
@^$f?I?>dð=QäB=â?|>=l£·<#Ú?>¶ù98¶ù98
F=Ðfg>;>î]G?õ?ø»^?A2?³9xê9pFt>a±<¡\`<ldJ?Å>s:8s:8
F=¹à>.à8>\N@?åF_?ï¼ ?)Í1?Îß0=ZÛ<ilN?#¿ü<Å¡<"<M?¦¡>0:80:8
F=à»>§
z>¹@?Aê>²
¬>F.?4D<o2<<fgL?Ø¯­<p<5Ð8?g¥>í:8í:8
F=Í>}
>°ÅC?À@#?jë>à1?¿ÞL=Ó=p½L?<üä&<qG?u¦>©$:8©$:8
F=­Ç¦>Ùk>>5?LdÇ>ê1>Aí)?EU;5;/=? ?X<lÂ<Ï0?ô§>f/:8f/:8
F=(°=;={.?Câ;S¢x;B#?¼M·|«'9ëòF½"ÅF8ú1ú8¸aK>¯>#::8#::8
F=òì=c¤=<Ó7?ÈE?<	<G"?:¹U9½=¿ìí8,
Î8 ?°±>àD:8àD:8
F=fÆ>Gÿd>´Ë]??S?å6?Ú65?Ö:Áa:ºp(?Ô:;có:lªC?^¶>O:8O:8
F=+>¯
Ã=:;?6üÆ>Ç/>Ü-?jQß<e<·J?lã<^­:<LRE?¹Á>YZ:8YZ:8
F=ëih>Ó6>v*B?û5?#ÊÐ>2?ªG=Vòò<ÊLR?£Õ<<GC?Å>e:8e:8
F=uÒ6>Ú">õ*-?Ó=Ô=¬¨ª=;0?Ñ¢l:Îès:¶]ø>&]{<çË@<4â&?÷Í>Óo:8Óo:8
F=Há=>±>><?ôL·>Ë.>,%?^Ñ=à±«<VG?îÐ<ç Á;»õ??|×>z:8z:8
F=Æ>>T8?7?:+ã>mb+?2[÷;Ã;}L?ÚÜ<}f<5<?ßß>L:8L:8
F==Ä>çÀ>°A?UÃ?7
Ü>vº1?­e=©×=`0P?N<|Ë;^x=?Hî>	:8	:8
F=n=ØW=g«,?è»;l!;Â?qú89Îï=D}¹8ÚO`9i±S>ô>Æ:8Æ:8
F=fE>M6>8??[×Ø>'»*?üK=qâ­<¢·E?ªî²<ËPw<&79?^ô>¥:8¥:8
F=KO=u=r÷2?+6Ý;rG­;Kh#?ÝÞ¸ø9-À¾ÆÙ¸	9÷Ö¾ûõ>@°:8@°:8
F=¡oß=ã½ =ì1?Ê(<Áò;Ô2?Ñ¸Ó[9æt¾^<¸9Ò"1¾¬>üº:8üº:8
F=Ue?#>Õ]?W?yÞ8?t/P?÷v«8ÇWO9Ê³S>!ª<2f5<5Ãp?>¹Å:8¹Å:8
F=ùV>áÄP>9?wÜ>¤9¥>¹Ë*?h8Úp	9±>ÑÛ®8åo9á:>õ>vÐ:8vÐ:8
F=[ÍÐ>I>ôÎ8?¼3ú>c¼>"*?`M=°/=ÙI?ä=÷³<¼±7?ü$>3Û:83Û:8
F=°¼>=
ë=ÓÓ*?ù3³;Yy;k(?&¹¬8ê¿¯c¹9ïÐ¾Û%>ïå:8ïå:8
F=ªd>À%>M0?ÿÜu<òxF<F?À<È¸Æ!9tn¾×eÞ8F9$³>­,>¬ð:8¬ð:8
F=±C>^aî=y	R?hÚY?¢«?û9?¥®9mO9:ý?v';ZéË:¯<?ã->iû:8iû:8
F=ðyò>-j¬>p4?>(ïr>´%?p¸æ§9ÆÀÝ½8O9éã9
k>`0>&;8&;8
F=Ä°>]hx>+6?ìÐ?ÈÎ>
²(?X=Éûª<æ¥G?]¹Ø<÷<<²2?Å2>ã;8ã;8
F=Þb¿>Þ5z>ÐC?q?r.?·§1?ä3=Ý<KO?È×<"r<4ôH?î=>;8;8
F=~¡>Î`d>ß5?0¸>:D>(?Èÿ<8¢<}°I?xOÝ<rý<")9?yI>\&;8\&;8
F=nÛk=Ï)=ÂÈ1?Ëb=ú^=ßô"?t9æîß9§ > çâ;ý¶¦;6.?Q>1;81;8
F=â>=^>|s4?>V>þ;$>?'?L;E;Òp5?b;<Où	<~-?_>Ö;;8Ö;;8
F=ü¶>Ñ/>Bé3?b> Y>}'?ª;iÙ:­i6?AÕn<wP"<W<?[h>F;8F;8
F=±©B>Dù=Ñ H?3?Å;?Zs:?fÔ;c?; ¿I?xRø<^\<üL?·x>OQ;8OQ;8
F=«`>>O>£C?Ø}
?gVÂ>4o6?èp	<­0©;óõO?+-0=&á<¡mH?|>\;8\;8
F=3i?©eÇ>þø;?`M?«?ùo5?F!=Ã<ËãR?uTÝ<EÑ</I?(>Éf;8Éf;8
F=²â>Äf9>
¡;?Éõ> Hº>ªÆ(?ÒdE;¡Üô:o_N?^TÝ<)õ<y??5>q;8q;8
F=êÿ>Ò>>N>?«0>0,c>Á-?¯ÄQ=â=~J?m7<úhF<cÑA?v>B|;8B|;8
F=tæ>RÑH>wE?ÅyR?!.?L8?½¹´;qáX;ÒRU?ïÏ<ßG@<ÇP?û>ÿ;8ÿ;8
F=T/>Öö=Ö5?RMC<Ð<ïÓ-?â¹!â58ÓýIÀà¦¹5K9µ2_¾E>¼;8¼;8
F=Î®@>?>9?ÿÑ>Ùc>è°/?¡¬:ýí:sb+?«@Ñ;óR;wC?ö>y;8y;8
F=+Æ>êp>ÙR?å®Þ>b^ >«¼1?à_£¸
Yc9Ûö7¾Ã¡9cÄ9iÝÒ>¤>5§;85§;8
F=¾¡>Ç©E>ùzQ?®*?1&æ>tÚ=?¨£9º9!¥g>óm;U";døU?Y¥>ò±;8ò±;8
F=A%>¦Ø=UÕC?¾,?0<?Ç0?ä8X]9ª-=´ÈG:NY:wd2?°ª>¯¼;8¯¼;8
F=Ü=é=80?!<Zú;éë?Ñ!J¸4=u9cÓ½±)922n9`¶>´>lÇ;8lÇ;8
F=ÞÌ>éV>_:? >!p>Õ¥*?hpn;4;ÕL?[A³<Ë<s(3?¶>)Ò;8)Ò;8
F=öÈ>}}>AôJ?xä><7£> Ñ2?è±-=UÐ<Z4U?÷©<êä!<ÀN?À·>åÜ;8åÜ;8
F=OAÑ>ÔÃ}>S?$N_?kË?T?­«¸M9´±¾²Õí9Ù£9Ì9?¼>¢ç;8¢ç;8
F=mU¿>e«>é77?Uÿ?­ê¾>óø,?¢¨=¸<î±H?,Èä<LA<)9?ÈÔ>_ò;8_ò;8
F=*¶'?}cÕ>¦3I?t%Ñ>ÀÝ>br1?t»à¸Eæn9Ñp¾PÔ9ÍÊË9WZ?ÜÞ>ý;8ý;8
F=Áâ>®>5<G?Õ?Ø°Í>Â4?ý;°ö;Ô]N?m¼M<V@<¾£H?|à>Ø<8Ø<8
F=BUí>Ùé>
h?£ò?@îÖ?æød?n<:5:$?;±Ë¯:­?;?	ê><8<8
F=÷b»>¾e>@zQ?:£Ð>`>î-?²Ð6é¼9
ýf<x9¾´|9Ç?ò>R<8R<8ð=`u¡>}³_>AÅ8?vL®>ýÿ>+?ÂÞ:Y1:cU?º²j<ÍÝ<ûA?Ñô>(<8(<8ð=ûc?lè»>ø?N?ïÌ¦?·d?4;?¦+i=|=â¬Z?R§<
I<ÓeU?õ>Ì2<8Ì2<8ð=´1z>Ê$,>	:?fd?²(?þ.?o`Ä8ü\N9s>½t¶;úp;B?Çõ>=<8=<8ð=$WÞ>b>JI?¡.¼>Õà>¶3,?¸}¿5
g9dj=;Ì¨ÿ:;¥:Ò¨E?;ý>EH<8EH<8ð=Àçú>ß¶>NU?»ú>Ée¶>$/?´P¹8Ä>;9\}>^*ß9þ9X7?[ý>S<8S<8ð=TÐw>æ*>:?{YÖ>³ >¬»*?ô"=ã\Ð</G?a<á><&69?©>¿]<8¿]<8ð=;>ëÚ=À[?U®<­¦2<ÇÛC?û¸o8êÎ`¿b@­¸^8ëj+¿â>|h<8|h<8ð=Á\º>·N>lê9?-äæ>B«>~,?]ëô9«dç9v{?H<Ï<27?o,>8s<88s<8ð=J>->Ü9?/uá>3Ñ¤>5/?k<ü0<sN?ðÃ<~ÇO<Î®>?¨7>õ}<8õ}<8ð=@£>ÃqT>uD?Á?À­<?ß_.?ù
<ã@©;ã§Q?­<ÀP[<J?HO>²<8²<8ð=Ú¬Å>¸¦>X(C?6¹4?·¹ú>8?Br<~S8<kV?Þ<©<<cL?O>o<8o<8ð=Å/D>ÄÖ>® ;?[v,?ñ¶?<+?Zc"=cÒ<¸|E?¹uk<öA"<6¿9?P>+<8+<8ð=Ëû>î¼>@Q?VD ?êNá>C6?ÙP9=9F2À>Z¼`:3'8::5?üT>è¨<8è¨<8ð="ç<ó¨</?@;>;>­?'Ù1¸ÄÏ19Â¾íy7ã9ÖçÐ<pY>¥³<8¥³<8ð=¯è>å²>E¯S?0¼R?^»?Õ7?sO=Qí<ØS?ó$¯<*`<ÀH?«Y>b¾<8b¾<8ð=h>ëä >8?
´>ìND>À+?Å:c:	^9?K<wtL<æ,3?jb>É<8É<8ð=ß\>ÅðR>l{6?¡	µ>ø>?É'?*ò&;ÜÄä:iÑ:?y£ì<(§<fX5?w>ÛÓ<8ÛÓ<8ð=§>D> øC?è&?§ò>g0?x.<;¿;H
R?.V<x'<öJJ?{>Þ<8Þ<8ð=çÇ[>Sx>¦¹B?ðã?Éæ>²#/?DÚô;´;N?°1<Óã;ªG?~>Ué<8Ué<8ð=ÞX>0>$9?FZõ>×¶>ÆÂ+?ëã;f;cB?h¥<Ý`< õ<?·>ô<8ô<8ð=Áï´>9|w>d);?@ýí>)³>­)?Ãh;Ð8;4?\ðÏ<¡æ<gæ<?Ô>Îþ<8Îþ<8ð=ÒÈ<v<¤Õ+?.4;6Q;Z)?aV¢¹Â9ÞÂ¿ä»ê·¤µ¸8yª"¾>	=8	=8ð=[ÓÃ<¼b<û:+?åU<Í²f<Ýî'?á¸ØÜP9oë¾bö;ÔeÛ:\Ð-?=>H=8H=8ð=Øp±<ÐJ<Éý,?zí<ë±¼<²Ó ?o¶J0`96¼ôç¶P'»8Ò£½¿>=8=8ð=¡H°>.u>iÇ7?¯\Ã>tZ>	´)?>14;·ÿ:Jd4?ìBF<*+
<\Ä3?â>Â)=8Â)=8ð=L>9 +>éõ>?ØÇ?×rÚ>.ß1?7ú2<ºç;¦¹E?¨^¶<èw<X¡<? >~4=8~4=8ð=Í`?ñ÷î>¸p?¢@%eo?¦Õ?N{#=>ã<AW8?[\=ÔÒ®<ÿc?Å­>;?=8;?=8ð=÷/=n»ý<°1?>Ú³='9=Ã'?dÅ÷8(DÂ9÷@#>Z± ;é­ß:é7?þµ>øI=8øI=8ð=7¬F>;>zß>?GÁÙ>é >[7-?«²'=ÎÓ<°J?¼Ý<é¦<:?*¼>µT=8µT=8ð=¬.?â>UE?-W-?°ñ>8?c ¸l_9Hn¾<¿8:9ô>Ã>q_=8q_=8ð=¿x>k!>{E?=NË>ë!>$.?îµ¸¾B9jo¾¦é9£×9¥¶
?üÇ>.j=8.j=8ð=6ºH?Ä´¿>þ?Éóß?uæm?«ýp?Ì¿U9úº91®>P§U;vî:2^e?iÈ>ët=8ët=8ð=«¤>âQ>µH?Ov?xú1?$1?V<õA¿;àïS?­Ë< ÷<þ%J?È>¨=8¨=8ð=]>VA>	ê1?Õk>µ`>éP'?°h3:>:Éñ>6S<%y<kÞ4?UÉ>e=8e=8ð=é6Ã>CÍr>qÓM?p¢@?H#þ>ÉB?Ñ@ª;~DT;bTM?WÓ<,Sx<ÈßY?âË>!=8!=8ð=ù©~=*?=û7*?%(;Eò:Ö?tPØ·ì¨]9Óy½@²y8G¼+9S:>-Ò>Þ=8Þ=8ð=?ÚëÂ>øQ?r7N?B?aF?T|87e9J÷>ßÀ:ôc:ëX?þÖ>ª=8ª=8ð=¦¶Ô>ÕÏ>ÿ??i<?,Ä?,?Î<e9G<[+I?nnå<	b<.þA?}Ý>Xµ=8Xµ=8ð=^ÌÃ>^>r>ÌêN?öÚð>L©>Æ[6?ÄD¸H9:â½®eG9R%	9:?ðë>À=8À=8ð=Ìj=i4=3ë8?òÝ=þÀ=Ô1?¨°;rli;¾A?þD<_0Ô;ò>?&ô>ÑÊ=8ÑÊ=8ð=z<¯>_Þn>ÐÍ;?Ó>¦G>Ê)?Øgä:¶
:wI?pµh<Çu"<Y7?»ú>Õ=8Õ=8ð=ìOº>]T,>Ãb?ÌJÒ?âR??àúS=³ÿ<6:T?}ß<éÂ5<l?ßú>Kà=8Kà=8ð="[>Ï¬>)¼^?:?¹ïÅ>
J?O\;|;@?G <,:<G\?þ>ë=8ë=8ð=»Ï=k]Å<¥ø*?KÂH;þ;[ ?º¡ª¹Ø8³qÀT¹Cõ8
Z]¿³>Äõ=8Äõ=8ð=³?)>z?Gî?·?´I]?½Sm<{<¯ÞI?CÉ§<Ûb<|W=?A>>8>8ð=üý&>ÁÖ=!G?F3?ò?Dõ1?ÌÒ¹ô¦9x¿2êÂ9+%Ô905ë>+>>>8>>8ð=	Ñ>»>¶L?ÙÎã>íû>h8?_Ò¸yk9ÕH¾{;u¹:	-L?Y>û>8û>8ð=åm>#Ü>ÍA?õÞ>*¡>1?wÂ<3/n<òQ?Ì»<]õ{<Á>?É>· >8· >8ð=·¿9>n²>wê5?àªý>$¾>ØÃ*?@2= Zâ<Ù\I?×tª<®to<À;6?_>t+>8t+>8ð=Bñ>U¤>vz<?5é>ÅP±>;Y(?k ;tç:ÑÁ1?c<bk><.=?Þ >16>816>8ð=Ìx£>_¿T>Õ´D?Wëp?ÿ*?Y5?ëY9áÁD9=6?O3º<¨æj<ÓìJ?_%>î@>8î@>8ð=)Ö>UF>Û°G?V»>'y>J+-?üd¸úO94¥¾!8×9ê	:Å¾Ç>'>«K>8«K>8ð='ÔÒ>É^>{8R?]5?ûö>«.<?'B9_Z97ø>å#ÿ;.Ù¶;S2?å.>gV>8gV>8ð=%Ó«>c>NGA?)ÈS?}Ð?)6?´!7=Ä}Ú<õV?É<wUy<=ãN?Ø=>$a>8$a>8ð=Ú?»9É>;E?øf?)"?Ïd6?l=k=AQ?³í<¹<©J?"@>ák>8ák>8ð=,¢>Ø[>¼<?ºåB?'
?ø»0?	°<~Y<ÐO?a,ò<Þú<]»F?ÓC>v>8v>8ð=&éç>>VôA??çY9?HÒ0?»=í¶Â<¿L?Ê><É4<ÉH?D>Z>8Z>8ð=@²>«uP>Âù=?û?3¦Ô>*/?êB}; B#;ÁF?C¢<	vT<CÍC?åO>>8>8ð=8;?R½>ì±}?ÆÕ ?©k´>Ã5d?Fë8GVS9a>P^Ç9)au9XÿO?ÙR>Ô>8Ô>8ð=?"?ÿ­>÷=?ÜÐ>áª>,?¶Õj9bi9U­?ÿx:­A:eäF?c^>¡>8¡>8ð=@f·>»d>öxM?9vø>%^°>R4?s=<X?ñÆÇ;e«;¢5B?âu>N¬>8N¬>8ð=Æ>+¸=èK=?ÊÅ>>$÷*?Üù;VD;ÅÎH?GÄ»<o|<ïj>?w>
·>8
·>8ð=_¢>
)U>ÿLC?\Å>>¤m/?HãÁ¸09®¾Pï"9!§%9¯Ìû>Ïw>ÇÁ>8ÇÁ>8ð=&ôp>ÿ*>yk5?¥IÆ>	>Bú+?Ôd;(h);¾å,?ôéµ<'Â<2?@y>Ì>8Ì>8ð=,\>Iz
>pK?Ì>?P?/?{¦c7mí9É<±Ii;¥ã;[ï;?£>A×>8A×>8ð=û=Z?Ñ?!SR?HÍé?ÿa?BX?a «9ÂÛ9GòÇ>áö<<Î<ÔÞ7?F>ýá>8ýá>8ð=ö¶>:fM>¶Û6?Ú0ú>Ì
¸>­þ-?Ò"Û:¡p¥:[)?;»S<ûr<æ9?0>ºì>8ºì>8ð=øi>Jü3>o¤5?æVÃ>Eà>@/?Mm4;¿¶ñ:A??VYG<æ7<bR;?Z >w÷>8w÷>8ð=nñ%?'«>w?¦i»?ôA?V]w?hÄ>u5=Êu?2b=1<y?V¤>4?84?8ð=Ýi=ÌX(=º1?©¹;ß;&(?ÛË\¹ý[9]ÆC¿ð78¸d9Çµ=ì°>ñ?8ñ?8ð=ÖÂc>hþ
>PM?¼4Õ>Æ>]3?bW?·+¶8$1½Ia¢9¯p96¶,?:Ï>­?8­?8ð=@êÌ=©=>?5±æ>):¨>3/?¬#=<ãÐ<ÐH?=<<§-<8?
Ó>j"?8j"?8ð=bE>Îì=ÒV?ËÝq?ÕC'?Å9?"Í§8ÈðÝ8lÁ>âÆÀ<g<¸U?Ú>'-?8'-?8ð=(l>'>öM?ËK??3:?~ë=ÞÐ»<X?ne<ô<þTM?ã>ä7?8ä7?8ð=ê>®Y=>¸ù=?$?Ö]É>Â
+?«J3=yä<*ÞH?Ö<´=<tûA?
è> B?8 B?8ð=¤x>Ëi >væE?õÒA?ÜÅ
?Ç2?x=d=§Þ]?Ò<¯rJ<YT>?¡ô>]M?8]M?8ð=R>äàY>4æ:??g­Å>+?:³·;Ü`;éQ?¾?Ú<Þ<Þ6?øõ>X?8X?8ð=Õ5Ô<âá<,?Öéµ;T;o8 ?òñS¹1^9	 µ¾Ït$9º¿9ñP\>>×b?8×b?8ð=_"¼<ðP<(¨0?kh;(3;ì.&?ÿg1¹FG59 ú¾¶d%¹´èF8_ÝÔ¿ø>m?8m?8ð='c?º>¥mI?Ð*?¸[ú>ßl.?À$Ù8R=9í¶>O¥Ï<®Mx<V?v>Px?8Px?8ð=ã÷1?ÀÞí>Z??Î¾*?nPù>þR/?=9,±±9½>ÏýS:óG	:Õ¨E?|$>
?8
?8ð=Ä=üù5=´æ4?I,´;q;[+?µÙ¸òW'98¦¾6°·êó/9&0½d4>Ê?8Ê?8ð=%ò>ú>éKC?Ç?ÄU?¨À;?ø%/90Ä×9×ÎO>Î:å¯×9á?½7>?8?8ð=Nðí>Ö>³iO?FsA?'é?$&=?ÎªH=lø<eÉN?*Äý:I¨:Y?ß;>C£?8C£?8ð=«;>Ä<Á=dÛ-?Òu=xB=óç!?IìÎ9;Ñ:Bú±>³0:? f: "?D?>®?8®?8ð=-?Ì¤>>I?$Î?¦>?ci>?çÀ7æ®9-
=ª+Ð;}};´R?ÞE>½¸?8½¸?8ð=×>²>ø@?²?ÆTÃ>1?=¢t!==J?Â_<aO<B?sJ>zÃ?8zÃ?8ð=z>!$#>È;D?×³?^?Q.0?èî¨;Ì9e;Eª<?<<tì5<C?P>7Î?87Î?8ð="u>í¤)>õ8?»©Ù>ßb>´1?]NÂ< x<ÒH? 
m<` <2=?P>óØ?8óØ?8ð=.=HVD=ÚX,?ZZ;ßc;R?øH¹4º9p"¿2%8Ê79H»=Ab>°ã?8°ã?8ð=fÐ<w<õF0?Ñ<(4¥<
]"?v¢W¹é;9¬.¿ÿZO<tÐ<2W*?o>mî?8mî?8ð=¨¢>P>PG?âW?³?÷Ú4?(Ô9Re¿9S1?%Xè<¦ø<[ZJ?u>*ù?8*ù?8ð=²,Ó>ØÀ>çs9?«Í>QDJ>O(?Î´=¼>³<¼G?¯<®iP<Ë;?®|>ç@8ç@8ð=q¸>Ýàw>#|>?z_ï>îË°>N-?=Û±<´J?ÌÅ<õÜ<@?Z>£@8£@8ð=¾ñ#>ÎUÛ=Y??Ë¡
?oË>ìÎ.?é!¸?Ó8aº¿{cQ;EÑ;SK?>`@8`@8ð=2?Îª>NdB?Ót?é!?zA?39rÇ9vf>ü:_:Øð? >$@8$@8ð=Å=sÙ¾<§g0?7Í;[Ì];§G?b¹_QN9XD¿áu79×ß<Î¡>Ú.@8Ú.@8ð=2½>×{y>¬#B?<Þ>Ò¡>ã0?å¹	99þ'Ò¾3Ï:º9S?£>9@89@8ð=ú?>j×?Zª°?lJ?<_?ÿn:;ÀD:q7?{±<ãs<ª:?Ù¥>SD@8SD@8ð=)=Û®ü<ÈO+?&(<.}<ôç?Þ
m8ñ9g½Û=M²¨9¯uß9CÁ>Z©>O@8O@8ð=¥Ë>ÉÈ=f¸??Ð>`E>1-?ôb;à;pD?ê°<q<f;?¹»>ÍY@8ÍY@8ð=.µ>Nht>ýÅ=??.=Ã>ÂÔ/?m¶?<ìç;9S??Ý<$<<G?æ¼>d@8d@8ð=3å>¨Î>Ù|E?$á·>V>Ï
+?ðéÈ¸ÆÝi9Æí[¾@:ÞÎ5:x?ä¾>Fo@8Fo@8ð=ã1±>>u>9?¡O	?uÌ>^Ú+?¢=QB´<áÓN?3ìs<S'<:?IÂ>z@8z@8ð=ã"?'Gã>®7?îc?¸!?ÃÁ3?.£¸8­9ê0ñ½×9=Î°9á´?kÌ>À@8À@8ð=æÆ>|>@?}È>æ>eÑ1?<6%<ÀÁÇ;ºS?é Æ<¾
<Ý??á>}@8}@8ð=_«e>qÓ>V6D?è;?	?Û/?Þ <Á¸;ùN?Á¹Â<Ü{<Z,F?á>9@89@8ð=Þ{>'/>.ë7?ð¸>>ñÔ-?&X?=¨ó<i$I?"m²<nt<<ß:?Bñ>ö¤@8ö¤@8ð=j>[>>|~;?yß-?,þ>ú-/?±¥7ØF9ìx=ïf:55:5#?Oô>³¯@8³¯@8ð=Ù>ô?>¢>?Ñ?äÔÂ>4-?R®;Çÿ;1P?6¢¥<±Y<êÇB?ãý>pº@8pº@8ð=mä×>µI>éZ:?ÞÑ>%>5¡-?ÅdD;ë:oíU?²<^^x<ï7?>-Å@8-Å@8ð=Ø>ÕC>¨5?è±ö>×9¶>ÝH-?£=¥_º<ÉÊJ?0»<Î<*¸:?ü>éÏ@8éÏ@8ð=?e>¬>÷??å@"?î>Ë.?Ísö¸dbS9<¾PV:ìj6:ë,?÷>¦Ú@8¦Ú@8ð=Nf>;'£=Ka?J?Yg?Û@?¹éÓ:¥:-S$?Â÷<Üß<(N?>cå@8cå@8ð=ûÀ<Ø<	ü.?YÁ;ô;eW?ìS¹xÎl9
(ä¾<¢¸s 9~¸ö½­> ð@8 ð@8ð=¦>°:>·£V?îy?p1?¥>?1#=8Ã<qU?%íï<¡<ÅáR?ï>Üú@8Üú@8ð=´>o> ÷@??IÌï>È(?üZ2¹)0Ö8,U¿9¡9*Ú> >A8A8ð=g·>úwn>
E?«¦>Å r>70?Õ;#¹¡àÁ9W¾ç£9è½9©mË>p%>VA8VA8ð=wg>J²N>®
9?[¡>b°u>¯ (?Üên;}°;fûF?g®<Çòq<08?e+>A8A8ð=ðÏ=$=6ñ9?Åfý>dìº>¸-?4ñ<ã¶<<ÂL?$<ó#1<*]8?Ì+>Ð%A8Ð%A8ð=ÔÊ>ÅeM>:0=?Ï?´À>¹,?3Po<h<ÏM?æ°<l<A??^1>0A80A8ð=[¨2?âÄØ>¼ýR?QÒ?å'?ÙEZ?gÈé8«Ë¼9#>#z:7:V?¯7>I;A8I;A8ð=,Ô÷>µ¯>,I?:s;?Qï?©¨8?]÷O;&;+±L?-ì;;çD?V?>FA8FA8ð=æ¨/>[Ü=L?j ?ÝÑå>$°2?{Ø<á­<IC?«W¦<^<T[??¡@>ÃPA8ÃPA8ð=Ð>F;><F?°ó)?Rû>u-?=«÷9ãÉ9Ä?;º³<m<:µA?HA>[A8[A8ð=¾x>mî*>úD:?L>6âS>¼"-?Ó:Xg_:ÏÄ?¨<r=<Å@?cO><fA8<fA8ð=2)?CtÂ>½£^?=Ãf?[?isH?{[;Uª;gp_?Jê÷<>¯<ßV?ËT>ùpA8ùpA8ð=NË>±X>×x=?§hï>[«>ð2?e=öy(=W´K?èµ"=DÓ<â)E?_\>¶{A8¶{A8ð=õý>¢íV>ç_=?Öß0?Iýú>Çg4?ñ¼ú<ë0<-X?öiæ<?<ÎP?e>sA8sA8ð=ô¤>>àd>ã8?®u>çe>îý)?y»
;­u¸:³D?ý¼<èo<ºâ;?!j>/A8/A8ð="ØÙ<ä»£<M*?Â9;9I;Ù?¬¸Þ'9q¾E¯h¸ ù76¶ã!Áój>ìA8ìA8ð=ÅOz?nÆ?®ÐX?c&¼?dT^?Þ¤X?Ô|¸ßÄ9EìØ½:¯ÎQ:«	B?Ýk>©¦A8©¦A8ð=O
?íØµ><2G?)¼?ÏÈ@?â:?/Á÷;æÄ ;gAE?3=*ß<üêM?l>f±A8f±A8ð=_+=ïÿ<?6,?g¿Ï;%\¤;Ê!?0H¹È¾@9ÒM¾¾Ì¹*k9}#ñ¾Òw>"¼A8"¼A8ð=YO>ãu>m>9?·¹ñ>2±>:.?=ó;Æ<N?8¸<äx<»>?>ßÆA8ßÆA8ð=m>q>ÊÎ>& N?s?ä¿U?¸??H69a@É9/·¸>d¬w;A;(ÜN?¼>ÑA8ÑA8ð=bÐ>&>\Q?Ë?íZÊ>r8?ï~ù¸âæ8#È
¿¤9FgÄ91Ö>Ã>YÜA8YÜA8ð=ßck=bÚ/=ûU+?ä*;j\V;~¥?`.¹ò9¯Ã«¾þÙ¸
9õÉC¾>çA8çA8ð=Ã>PT>2n??É>À¿G>î0?v$´<qd<OßI?®¦<}_<³æ>?Ì>ÒñA8ÒñA8ð=ò÷ =+Âå<tZ3?bE;@@a;`k?Ñ¹9w09ðÛ¾Ñª=8ÀI9¨ñ=2¨>üA8üA8ð=?>9d`?°5@]J­?²R?Ï< §<Sÿg?:¥;¢C;6X?ûÉ>LB8LB8q¬=1vÔ>p>TËH?ÝÔ?+À?òY9?â9o9[K?±":ü¿9þïX?<Ò>	B8	B8q¬=|+J>PY>a1??«v^?ß¦#?Ýÿ-?Q-;³²è:¬>?ÿÎ<ïs<kWA?¦Ý>ÅB8ÅB8q¬=×= É;=;.?7;ë;
?Õ'/¹ñ9Og¿òf¹ø8PÊ¿øâ>'B8'B8q¬=>>1>Ý8?ÆÙ>é>L¨.?$=`ï©<H?Q<ÄNQ<nR9?-è>?2B8?2B8q¬=Yæ=1C£=j4?ãÆ;á;[%?ZÅw¹9X
9x>e¿|î759C©è<¤è>ü<B8ü<B8q¬=Ã¯>òÚm>	,=?ÐÖ÷>=d´>ÍÛ/?Î¹;GÈ_;ORT?uE<7ôC<.C?ì>¹GB8¹GB8q¬=!¬>jj>ùÒ;?×<?A?pç0?÷n;[È;Tã??îÉ<áP<l;<?öü>uRB8uRB8q¬=Ë=?XË>kOn?Ê¢9?PÌ>(h?6ý·8c9ðµ>nÕ';¾:Ë:ÔiS?}>2]B82]B8q¬=Ú¶>­I>QwI?îï¾>|á>A1?ÎÀ~¸uØ96ù½ÐÅ:­ª²9¬??>ïgB8ïgB8q¬=Ø k>¥Î>f·>?±.à?a?a4?7Íì9&V¥9¦S7?Qã9Ñð9Ñ	t>,>¬rB8¬rB8q¬=£`=UøØ<<?<
Í;ì* ?6)¹Î°9Fò¿Õ-7ËO9O6=Ì->h}B8h}B8q¬=¥?)W?^!E?»?¤GW?'ò=?Óå8°É9¢¯>Ü:ÌvP:á>?-:>%B8%B8q¬=ÿ?¿¦>!I?1ñu?b5-?ì¿5?7°<e;¸7S?:=?¾²<RéQ?q=>âB8âB8q¬=Pu>·ÀZ>ý:?üý>~ Á>V¤'?¥Ö:Æ:ßê>¸Ä<-ú0<9¶;?A>B8B8q¬=Þ=îM=0í/?Bÿ=Tm=¸ ?Và·3g@9>½Q¯<Ç¨â;ò93?.F>\¨B8\¨B8q¬=Íg>È(M>v­;?Ã>7>éá(?3+<±Õß;ÍC?#v¹<CÛ<^Ï6?jU>³B8³B8q¬=äs>RÀ7>_Q;?¦»¿>ä4>Þ2?#ð¼;6Æe;»R?Úk<¢<%D@?L[>Õ½B8Õ½B8q¬=î;>Xêº=K?È»?ÁÖÉ>Ï5?Ô:Åo:üc?Á\»<Çt<~D?ï_>ÈB8ÈB8q¬=Ì!°>©v>Í6?"Å>V>XP)?,h;k3;qO?ú®<&l<Ê<?¿a>OÓB8OÓB8q¬=@Ñ³>ýï>2?x+?B®?Ë(?R°=LÄ<DnH?æÿ<é­<×§<?wd>ÞB8ÞB8q¬=?a½<,< 6?¼øD<Í<Ï*$?»è;¹Y)9½V"¿5ÿ9Ý:Ç¹÷>Ýj>ÈèB8ÈèB8q¬=]¾9=;Éù<G]>?³í<q¶;®·7?
)¹Ú»¦9%Öò¾àY7mK9ë·±<k>óB8óB8q¬=gÆ)=ï÷<4/?c@h;K<N;%?®n¹\í,9Ê0¿GV·¯<9K½¨v>BþB8BþB8q¬=^>j\C>3?9?¸jÞ>D>çÀ2?áTI=Þ{ü<¦"L?Ðy/<v"î;ò£<?}>ÿC8ÿC8q¬=íA¾<À<*?!7;2;¹\?cxk¹H*¯89¬¿¾!¸8ð8[Ä>â}>»C8»C8q¬=6>ðo<>öh:?vé>õE°>Î)?Î<¯ (<.F?Oâ´<v9x<Ö:?+>xC8xC8q¬=Ê1>e>'>1?Ì>´«>Dò)?¡<Cç7<EM?½<úÏL<©8?>5)C85)C8q¬=1:»<WÑ<l3?ÕeX;*;×4?Ãk¹ô*9ÌKF¿+92/L9Þ×>÷>ò3C8ò3C8q¬=T>øgT>2m8?^?ÍÎ>Ø,?1uÛ<x<õD?æÒÐ<a<Öq;?Ó>®>C8®>C8q¬=ìûë>w¥>ée>?	@à>a¢>·1?±*Ñ<ãÓ<I?oõ<Û?<(â@?Ò>kIC8kIC8q¬=ì)e>#ö>YÄ??e6ç>«Ï«>A,?j<p<<ßH?ÏÚÿ;Æ§;<3C?9>(TC8(TC8q¬=Æq>º'>8?à?âÈ>Ý'?pè;Û9>;ÞÐQ?p¬<U(M<öB=?->å^C8å^C8q¬=I&?°Ö>8IF?ÜO?	b/?ÎJ;?¿Ì=-Ö'=å¨P?ÕË<Fëx<@ZQ?ßª>¢iC8¢iC8q¬=&Ð>àã>µE?tãA? 9
?[3?A¿ß;£ø;©O?èÙå<[ð<ýJ?%¬>^tC8^tC8q¬=z>;>G«F?
*??n
?F0?÷
=6=ð`F?E%=~®<µg@?²>C8C8q¬=¢?¬È>áëJ?¾?¢e?ü>?ºà=K"=ÀkS?ª¦®<:àY<-6M?Öº>ØC8ØC8q¬=z@t>?z%>öî<?ÀKÛ>fÇ>ó­/?ÞÄ"¸YL9bd½èô:BH:ao??¬Ê>C8C8q¬=¶!©>¿H>­ìW?Hî-?päè>20??ºÂe¸döK9©0¾:J¥ä9 g?hÑ>RC8RC8q¬=ÏR?
g§>ÏÃ_?ð_/?nä>D?e'¹ø¸j9§¶¾40:®:V?5Ò>ªC8ªC8q¬=Ï¨þ>^¨>øôA?±¤J?^P?\ã.?n<¹ÎòS8ÞÉã¿®ì:[f:í®/?}Ô>Ë´C8Ë´C8q¬=^>«A>Î??Oè>ñ°>)?É¬`;¡F;DTG?`Í<'<H<?çÖ>¿C8¿C8q¬=Oè>TÊC>9?Æ?q+Ü>Ó+?cxL;Wgþ:ÖÀM?PjÆ<DP<tP:?Þ>EÊC8EÊC8q¬=«>¶üG>ZÉ2?ì>Ý^>Ä(?Ýÿô;;[½G?o#<ïàX<Î{9?à>ÕC8ÕC8q¬=p\K>,>Hß9?Z3?Ð-Û>ü-?[=«¿<ÙéL?/E¬<½f<À´??û÷>¾ßC8¾ßC8q¬=ºöÉ>u>t´A?1ª>
6|>C(-?4Y
¹%ú9/¾3K::ë¢2?þ>{êC8{êC8q¬=¨¥=Ü<©´&?!ö;¥qt;N¸?zàb¹âãm8ö%ô¿\R8mé§9{Áé=²>8õC88õC8q¬=åªÀ=]=*õ0?'<ªhv<Cí?hJ¸Hé9fáþ½b<O9ÉäØ9Òt>»>õÿC8õÿC8q¬=Þ«>éN>bm7?ì,>
­l>«$?Aüî:m®:;`/?Q(<ÐQ<Kn8?¯>±
D8±
D8q¬=û?×<>E?"o~@Âñ÷?­Y?¢;
²:ê"a?îEq<Z<]q\?I">nD8nD8q¬=¤B?*]ü>prE?ô¶+?Beó>h4?å¹<dª9²²\¾/|::ù9!?~*>+ D8+ D8q¬=OmÓ>ÁÅ>¬î:?û>aL¹>¶º-?/J=¹§<vÝF?Ø®<bi<èÉ??5>è*D8è*D8q¬=Ê@7=¼c	=£º*?¾(;þ:])?ªT¹.9X`É¾¾9¹åÅ¦8`l¿A7>¤5D8¤5D8q¬=Ö5¦>xàW>5E?çâh?úY%?G4?PÉM=¬+þ<}DO?ñhü:8x:è{N?ô9>a@D8a@D8q¬=¥>úcW>v³D?W[á>Wc>s8?¢®2¹ù9:Ã¿B²:y*L:¯%*?T@>KD8KD8q¬==»>4>¤Ñ7?­
?Ú>yÆ-?
k=c½<rqD?mtÇ<<Õæ6?õJ>ÛUD8ÛUD8q¬=r>¨Ï%> Ù:?ò?ß>¼+?´Y<¯«E<wNE?'ïÓ<;ª<&>?±V>`D8`D8q¬=Yþè>ç;r><v?à??/??÷	c?¥v9ð9|Ò>PE;¾Z:¿Fx?XW>TkD8TkD8q¬=!´>¦ÜÍ=
*:?&´>?¤U?aÏ&?¢îk¹ª~F9A$¿Ç¼9ß¿9û>>Y>vD8vD8q¬=x?¸ü?øX?%v×?òÿ?²NI?IKÍ9.¾Ã9ç>?À:2í4:='G?YY>ÎD8ÎD8q¬=;È>gX>NîV?õG?¦?A?Jùb;à;¿Ð\?|\Ù<<ùEM?¬b>D8D8q¬=÷&b>>ÿU;?­Ë>W>B/?T²·<¸a<ÆçP?1Rr<ï <Áº@?cn>GD8GD8q¬=$èk>><?=?÷¼?KÁ¶>U4?H¦=1ÂD=Í¥X?+l
<»;f=?u>¡D8¡D8q¬==KÁ<×#<^Ù,?(Q=ï)=£?ÒÅ9¤E9QV?²Ê½:Ha:=!2?ª>Á«D8Á«D8q¬=Z>qª>÷8?µÁÙ>µ>9/?R<.ï<<º®K?æ<ªëC<¥ò??>~¶D8~¶D8q¬=Tn>uóU>;È8?ÈP÷>¹>+?¨º<LZf<&ÉN?Ü§<w:<Î~7?0>;ÁD8;ÁD8q¬=U@í=ÒÎ±=ÁÊ*?Ífe=XE3="Ë#?Q½9¾ðß9lØ>u;Ém[;Î9?>÷ËD8÷ËD8q¬=Z°>®$A>E?"?½>4.?§mf<s-<iR?'<W6-<]ÖA?>´ÖD8´ÖD8q¬=>«9>5Z?÷Ær?Îü?iuC?È¶=â=X=GcX?ÔÞò;øà;}J?p >qáD8qáD8q¬=g>²4P>M??±V:?Y	?q.?;=%F©<L?,jñ<©f<ÔC?I¦>.ìD8.ìD8q¬=å?ò>&ø>E?îvr?¯¸ ?ÚA?+å:­:u?wâ<ôF6<R?9¯>êöD8êöD8q¬=
©>tg>ø;?lg	?ËPÏ>¿«)?¸põ;­P;´G?ÅX¯<#£m<lå<?_¸>§E8§E8q¬=»:?D¦É>ñHl?Q}@|?Ý^?6r;7;ËcN?ï¡w<N| <´E?iÂ>dE8dE8q¬=Ø_ô<å°<.1?:)'<âÃ÷;·,? 
9\Ó¬8ëWM?¨_«8`f}9Ñ!->ÐË>!E8!E8q¬=½É·=Ýs=åî@?y ®>ø6>x(?|¦¹Ï9?ø¾Ë5¬9ê9²¥?RÍ>Þ!E8Þ!E8q¬=)q>ÂÖ=.?R$<<<?ÛQ¹ã39ÿR¿Òî¡7L+9r=^Ó>,E8,E8q¬=éÄ>ö$>1:?"?+]Ü>È-?íù<Ì<ßtI?Øøé<|ª<c@?öÞ>W7E8W7E8q¬= *?
Þ>¯"D?®°?£v?77?{æ=´ç;=ÇM?Þ=Tµ<÷êH?!ß>BE8BE8q¬=Xy?>«Þ>.>?<U?x0??.?G=<vù<fNL?%
=êµ<SÊB?¡à>ÑLE8ÑLE8q¬=â?;|Á><D?v?{N/?+4?æþ$9ÍÌ9Î=N>¶ç½:OÛ:5?á>WE8WE8q¬=ÛÂ>= >l®>?ÍèB?~

?vß0?a×<Á<q×R?ÖÁ<¸w<±H?Já>JbE8JbE8q¬=­¬>bA]>WËG?µFV?£;?À*4?¯°=f¡¡<;iM?8¹<vEf<yêM?4î>mE8mE8q¬=îkt>n2>RLH?ú3?çÚ>{¨/?®º×;
w;Ý_?ò4Ç<|<ûiC?ï>ÄwE8ÄwE8q¬=ôF?,>qçd?=;¾?Òhd?Ó5U?:Ó#9||9"G> =;%:KV?þ>E8E8q¬=}B
>ý¤¡=X·_?<i8$<4Îm?Óp¹)9§Äe¿kØU9ÔW9Pþ>¿>=E8=E8q¬=IV>@>y??-ðí>.Sµ>Óö'?Lñ:=nç<¥ÉN?¿Ô<úëA<³@?[
>úE8úE8q¬=
Q=È<,ß(?&û<¾éÉ<]6?)¹L$d9Z°¾Êá;Î`;ð1?>·¢E8·¢E8q¬=Û5>Pö8>Á9?ìh×>²¡>ÿ=+?rtw;Ï];XAQ? ¸<Ï#w<t>??à>t­E8t­E8q¬=Ku>óx/>º2?ã¤>ß~>z"&?|o;Ç¬%;ù¦8??i<)-<_E,?ó>0¸E80¸E8q¬=fb>eì>ù@?ª%?Çÿö>º+?ÀA=÷¦<^?I?òïÍ<æü<ÎFC?f/>íÂE8íÂE8q¬=EaÖ>ßî>¦>?î[F?æù
?e±6?`L8îÓÇ8ê>hoª:LÀ`:Ï!B?z3>ªÍE8ªÍE8q¬=¥Ó>ãÀ¼=¶A?Øqó>¶µ>`|+?«/¹
<94qî¾³Ç9?{9¬÷u>Ã9>gØE8gØE8q¬=ÇÖ«>v_>¾D?ïÝ'?ô>-0?Lç=,=%óS?ÉÃð<çÐ<ªÈE?îO>$ãE8$ãE8q¬=a¹<>j>þ5?½Í>&>G&?¸Q;(;Þ 4?
È <.^<ï@9?KQ>àíE8àíE8q¬=Î'+?­»>`vi?Øu?´;?W?'j:á_Ø9*/?úB;,:9xg?¿R>øE8øE8q¬=t>Y­!>û¥A?Vþe?ÿZ?H<?ö1<Õ·Ò;KÄW?ØôC<÷3ù;MI?ÁT>ZF8ZF8q¬=×ûS?\? `M?G8Á>ôr>ªaL?¼L|¹$·s9/¿I°9s?9fËq?;Y>F8F8q¬=üt>Ý+>u6?°ã¾>s]>Un*?t,=ÅÚ<å#J?\<>X<d_4?^>ÓF8ÓF8q¬=2t>ê6>ÕãD?L$?Çï>á/?6 =S/B=iS?¯=ÅY²<M\C?gb>#F8#F8q¬=xè:=	=Èó-?]i¢;>P;>?!¶ôù8zÜ¼"¹Ìf9ìf	¿~b>M.F8M.F8q¬=6·>¼~>8?Ïè>âÄ¬>XD,?Îfs;^Õ#;B*>?)kÂ<[ü<i[8? g>
9F8
9F8q¬=C>Á	>Ê7:?4¶@?8é?ýÖ6?*=Ê¸Ë<<JV?¬ºa<î	<9R?­n>ÇCF8ÇCF8q¬=t>'V>QÝ5?Ø>t×>/?|!:§Hü9Æj#?]<Qõ?<¦<?¼{>NF8NF8q¬=z=×úØ<ÆS/?#;.¨m;2&?í@·Â>9²½)t¹6h9ßÞ¾»>@YF8@YF8q¬=}èi>b$>Ää5?çÜ>=¢>­H.?6³ã<×a<
Q?Ç£<XÃ^<þ;?>ýcF8ýcF8q¬=åp>Ø)>'$6?Ð>÷^>>,?{3Ç:L:t6?µ<]çÖ;Ã7?}>ºnF8ºnF8q¬=sGá<´î¤<dÕ.?Û5;R;o ?hí¹&.9Þ¤Ö¾`xú·ÔÕ¬9â~9½>vyF8vyF8q¬=E6Á>Ò={>ßD?ò£9?!?©'1?	«Ç<{éx<ZM??Aÿ<«<>?ø>3F83F8q¬=Å$ÿ>^o§>
C?JU®>­>Ë¥+?1G¸b`9	¾Ëì9¿9v9fà>æ>ðF8ðF8q¬=\>}±5>,N7?wÆ>£>à-?;îd:Ú+ :Øò6?¶<*/<ÈZ@?>­F8­F8q¬= è?=e=70?è¿;å½; Ý?êi¹é$9K5¿y9¸F[9÷W´>l>j¤F8j¤F8q¬=öG>ãºÈ=¥¡1?þa<IÖ;ç|,?FN¸lo\9?¾Ãm8în9@ÿ=ñ>&¯F8&¯F8q¬=@Ó>r±>Q.<?Aî>Iöµ>.'?í7û<_=¢<G3F?Ê<Õ[7<8?Â>ã¹F8ã¹F8q¬=-Ç>R
Â=ò??Ä»]?6(?Lâ(?-[C;xÜ:d4c?U<ó<jn4?3¢> ÄF8 ÄF8q¬=UºÂ>ª>ÊA?Ï¿
?¿²Ð>à-?f:²< ó_<¶»K?<Üo<Y <Ôx??Ç¬>]ÏF8]ÏF8q¬=GÖn>(>)B?+?´À>ê^.?Ûm;m4!;ÂE<?à<ÚA<fC?Q­>ÚF8ÚF8q¬=¢:>5Ð>þÞ3?²5Á>Ì>û)?J6-=ó+Ü<fI?Ì<¿<<Ì7?Ô±>ÖäF8ÖäF8q¬=õ>´{=>c:?°?§Ô>..?»¨0=Ûá<»<H?Dý<hs¬<ZÍ;?b¶>ïF8ïF8q¬=_°F>p		>"9?Oq>ÕQR>ca-?Çû²:nV:®U?Ü,<Æï:<L9=??Í>PúF8PúF8q¬=RÎ?~$?|q?J«L@úvî?¸[?Aºo:¿ü :>?².D;R½Û::d?Î>
G8
G8q¬=îç1=7ç<»»D?ÞÕ;E7¡;«Í)?0òE¹J/E9~¿Mâ8~Ý,8r_?]Ò>ÉG8ÉG8q¬=e3¦>P³W>@E?ìn0?Êú>T4?Å;z®:µ]?Õ<£< ßN<xJ? Ö>G8G8q¬=­=oÇ<CÎ3?¡§;Kr;êt0?rF¹üÃ8Â*ª¿îÙ!¸ç9!½/ã>C%G8C%G8q¬=D >#!V>Ûi??S¨?jûÕ>Ý¦0?¶ì|8Tq*9Yñ=>Q_9:Ñ$:_ö?hã>0G80G8q¬=KÅ?ÀÇ>_êH?G¬@4Ô?V @?¼Þ9»È«9vv%?RpT</<cO?óæ>½:G8½:G8q¬=3>ù4@>.2??+ä¢>%q>í,?jâ<,<ÖV?õ&¢<úX<·P??Ëô>yEG8yEG8q¬==>q°½=Ñ-M?ª¸®>vt>.Û6?×ÈA=ÿ¯â<©×Z?èWm<æ<s±I?Öü>6PG86PG8q¬=ÌÙ¼>ËIs>Ú·F?§>ò;>m3?PúR8v£Z9º÷=V:¤áÍ9'A?¢>óZG8óZG8q¬=¿Îl>~8)>3?q°>t>,*?Ç0=ðèÞ<ºJ?
[¼<;<x(3?3>°eG8°eG8q¬=RÍ>JaD>~7?ó?úðà>:1?ç;;5R?+<uLU<RS>?R>lpG8lpG8q¬=jïº>¬az>F!??£>­·t>Q
+?¦g¹rÞ³8zÙ¤¿W95j97.!?÷>){G8){G8q¬= >Þ8>§6?¾²>3Q>Ìa'?¬*¥:d:e9?<\Ô;¼T9?d#>æG8æG8q¬=°J>®ºü=.°L?~³>m¹t>ÁÅ;?+;;£:'N?º<Uòk<[J?~.>£G8£G8q¬=ü	>Ë2K>Çw5?¯Æ·>L{>¼Ý)?à;[X>;ª1D?ør<Ý<1<Ý=?8>`G8`G8q¬=[i>a#>¬L?f'@ô1å?Ú:?E=Ð	Ü<2Qe?ÃÛº<çk<_K?¥<>¦G8¦G8q¬=>ØÍN>ï:?=%Ì>Aæ>-R.?£:Ð9];?'`¡<«mT<ÅyB?D>Ù°G8Ù°G8q¬=k¯>È	R>ßhA?\ïã>{F >ç6?øW¹ô8Øç¿­#F:<ÚW:	þê>	H>»G8»G8q¬=;·>Äã\>v¼T?ðF?åâÓ>K09?18l¸Æ§³9ðL¨½`£A:M:rI?R>SÆG8SÆG8q¬=Uey>?]&>Zâ??aÝé>3^¬>Øª-?Â4;åÉú:
E8?^ìÀ<ÿ<;?Ta>ÑG8ÑG8q¬=Cÿ>Ç7>:<?ù£¸>ÁÏ>¿,?9ÉA;¡M÷:ÍH?hZ»<þt<RÅC?z>ÌÛG8ÌÛG8q¬=ËW>¥>Ç9?ctQ?v]?Ñõ/?ì<×ø<>K? ²=it­<×ð=? >æG8æG8q¬=àí>Ö>®S??uá>þk3?bï¸'Ðo9ê«¾\S91c¯9ªÄ>8>FñG8FñG8q¬=Üyé=÷Ó¢=l7?U6<?
	<dN*?ÓMà¸"9Í±¾òío8è¦9ß¸=>üG8üG8ÿ=A_?ß¶>ÒM?PÈ ?|^?	R9?U=v=»ÊL?bz_<¡Ó<õâF?À>¿H8¿H8ÿ=
C?ôê>>T?L?Ô:?ÆSH?ò[¸OÝ+9¡Ï#¾~9l¸ 9Ä²Ê>
¡>|H8|H8ÿ=?~·>¬ 8?êÝj?¯=+?4/?¦dÐ88ýW95ÿv>Ît;ÂæÕ:÷¼?ø¤>9H89H8ÿ=ÖMÂ>%>'|7?]ç?ä»>`¡/?uÒ;JL;Ì6J?îzÒ<x·<(8B?µ§>ö&H8ö&H8ÿ=,ùx>Ã)>¹;?£}Î>ÆÝ>Ëæ,?5Ê¶<¦d<V§L?Áª<Û÷d<å¡>?«¬>²1H8²1H8ÿ=Ü<¸<ø3?ª;)È;æË?¸J89§;W¾8;¸X9ëù>æ±>o<H8o<H8ÿ=ñµN=R=Ú.?sÀ;D;-U-?ßÚ¹í¶9øÞì¾î8üae9>ÿ½>,GH8,GH8ÿ=>CB>G?Õ3?Ê,¾>ñD/?õÍ\<O³<³OJ?¹)Ü<­H<GV??Q¿>éQH8éQH8ÿ=íÌ>ñ×=Q;?á¹Ñ>ø>3Ð'?¬3¸z¼9c\½8+9ö"69f¨ð>Å>¦\H8¦\H8ÿ=]°­>Úwn>Qu:?CUÂ>Äß>Â²+?Ì`);½ä;6ì!?7Ïë<tÉ¤<á*7?äÉ>bgH8bgH8ÿ=÷*?*BÂ>^åE?µÍ?¿0Ì>x5?f·Ýìø8¥ò½í.3:E:Y¼?úË>rH8rH8ÿ=´>a5>·ö5?Ë6>ÿf>&#?Z*<iÌ;¹§G?é·<B<&¸4?dÜ>Ü|H8Ü|H8ÿ=>U6I>Oñ7? Iÿ>¿>7*?º<fgh<àëL?Q+Ç<<û=9?ß>H8H8ÿ='+=Õrõ<¼ä2?~ø;ÔÔ¯;`4?3=¹ðZr9ÚÇ¾[õ78<Q÷8¯j>>é>UH8UH8ÿ=8Û=É<¿­+?¹W;*Ç0;ì2?ûò¹h)9»¾Ú¹ ·Áo9
½+î>H8H8ÿ=y>{í>æK?ó?î¡[?lI1?°ê8\À9þ>ÈX:):c?ö>Ï§H8Ï§H8ÿ=ó>ò\>6?¥B>|mk>Vz$?¿Ã:ó3¡:)D?ºÑU<ÂI<2?m>²H8²H8ÿ=HÞ>m>URT?yS?t?R@?GÄ8Ø0a9ºÞ^>'9¬Ä·91Ò>÷>I½H8I½H8ÿ=Ý_=AÐÛ<Ã¢+?<zo=ÜS3=ï*?µq9V9þ?w;ëîN;Þ5?$>ÈH8ÈH8ÿ=>på;>P?Ï.	?öÉ>$ .?ji8fU&9Âj>gÏú::àY?[>ÂÒH8ÂÒH8ÿ=´"ä>>âëL?ÅËW?Êô?Áõ;?_,=·Î<±U?øw<R<D^?>ÝH8ÝH8ÿ=[>ÓE­=E?VY­>Óµx>n2?t$=Í<UYM?ß<«8<"¶<?D><èH8<èH8ÿ=P¬:?Æ>ÚLq?õyâ?·?&^;?Ôw:x§´9Ò÷??{r;";ÖÁS?r+>øòH8øòH8ÿ=>%>®b>>7?ÝÒ>°ù><¾+?ÕÛµ<kÀi<þ*G?"©<Ö/m<èi6?=>µýH8µýH8ÿ=¤·>}L>jnf?5+>ìP>;9?µwÌ¸B*9ÿ«¾=Ññ9ù±9Üê-?FC>rI8rI8ÿ=µ>1>Î 5?òOø>\Ï¾>î&?É:cîT:è:?Íû<6ù9<E®5?6I>/I8/I8ÿ=Ú­Ó==¿:?H<ï$²;µû<?ßR¹Ç·õçÃ@ºÑ09zC
9±#?æ\>ìI8ìI8ÿ=²s!>õå= ¼3?[+ <"ò;GW)?BÑ¹¬M9­¬&¿A1A7uç9D=h>¨(I8¨(I8ÿ=Ì°t>ûx&>8$<?÷?ÑiÌ>')?²;Ï·";'2O?ª¥<#
h<m¡6?Xp>e3I8e3I8ÿ=C?Ä
¸>NR?:9°?HØk?H??×#\=ñ=1W?µ¢è<Ý·<õ¯^?
w>">I8">I8ÿ={_»>ôs>ÌD?½ób?Ö"?73?;è;kn;Í$N?Ï÷<#ø<¬ËH?|>ßHI8ßHI8ÿ=ì²}>Á2>Ü5?êÐ>Ãf>ú*?
Ò<Â<¬C?dhw<F)<JL;?£>SI8SI8ÿ=°=¯8=Àæ.?x>Ï£û=J"? 9<õ©õ;gTA?Àý¹9Ô9Ì}à>0>X^I8X^I8ÿ=%rµ=gø{=Y8?ßZ²>¸>çU*?Õq<Ø½;,H?¹<_ë6<H<?¤>iI8iI8ÿ=£!>¢­X>Ô:?]
Ø>}¦>&?¹¸¥e±9öBæ½)¬8ú¾«9¹>ô¯>ÒsI8ÒsI8ÿ=¹=óJ=5?Ñv¶;6;çÕ ?ÄZ¹f9w9¿	n<9ÚF9{ó>F±>~I8~I8ÿ=	1>mJò=#;?+Ç¬>¦z>$w0?ÒÎ¦¸^g9L¾,G79Òº9U%{>ò¶>KI8KI8ÿ=QÎ<vÙ<ij2?ëb;u·;¼
?k+?¹,Eu9]Ç¾úu¸l9ØJþ½Ç¹>I8I8ÿ=6Ï<ç<(3?oÜð:aøý:<Éò>a¹Ø9_¿`M7çP9ðýA=6É>ÅI8ÅI8ÿ=£s·>àE~>²8?¢?Â>ã$+?,ö;)Ø¥;H>?=¯¸<¨<?BË>©I8©I8ÿ=þ\Ë==Â82?q.< Æ;ÿß3?V¹¶«9¥ö¿B3;Uú;¿32?Þ>>´I8>´I8ÿ=ã1E>±q
>Q6?ë·>xÕ>*.)?Ä¾·Ât8g¶G¾ÞÏ9×;a9rCl?!æ>û¾I8û¾I8ÿ=Ê>~>r<?ÕÎ>ïÞ>(è,?)Y=ÒÖÅ<
K?ì=t»<s@?í>¸ÉI8¸ÉI8ÿ=¢>D¨j>d1?Ú@©>x>ó¡(?'J;P¥:´_S?À®æ<}%¤<eâ3?9ï>uÔI8uÔI8ÿ=æÄ¶>j>pG?Êk?À&F?ëÿ7?´E=fÂø<ËÁJ?=z\<
<ÄK?ò>2ßI82ßI8ÿ=«	>¢0Ä=Á£3?ìPÔ>^ê¤>LÊ$?Ü;¥Ö:&0?L´r<\*<©Z6?£ö>îéI8îéI8ÿ==>5X>7?	pü>¸> /?i(§7D_E9ÏX=lÆ9øbÙ93¯>Ýü>«ôI8«ôI8ÿ=3?[®>"6H?eÄ?5?2i9?²>Òi=ù\?³«Õ<Ó|<¿ZX?mÿ>hÿI8hÿI8ÿ=®`p=îE.=h0?AYÄ;	¥;AI?¹DÊå·F[$@Zë¶£Ø9K¼#>%
J8%
J8ÿ=$1>RÜú=ª@5?î!<>
K>½%?çG:Ô¿:èÅ0?\<ØeP<U1?ã>áJ8áJ8ÿ=MÇÉ>ðH>ÒºD?®>÷
>æ`+?þEÏ8Ñ9*9Û>àÃT:­Ê:âÌ:?J>J8J8ÿ=Å®µ>k&{>ï09?70Ì>Ã0>fÞ,?C<ö*< /D?p¿<8F<M9?>[*J8[*J8ÿ=p6m>Ç(>³·4?f­Í>,>>ò+?©5=-Pæ<[ìI?Á©<±¢h<¡Í:?I>5J85J8ÿ=cô=º²B=!0?g-ã;³;ßn"?üH¹*9Ø¾¾÷87¤93Ñ=Y!>Õ?J8Õ?J8ÿ=´¶v=ûã4=¾.?w;Ñ>C;mI"?·å#¹4ß9ûV¾"H9Z?9É
?º#>JJ8JJ8ÿ=Y>/>x?=?Ëã:?Ó?³0?,×<ÐÖ<´ÁJ?q×<!<Ñ<?1>NUJ8NUJ8ÿ=¥q>ö¿M>`ë>?ûÉÉ>UG>ä¼*?^P¸«! 9Þ~{¾tù9D
È9L£¾>4>`J8`J8ÿ=ú¬Å>%©>Î+5?6?¯ÉÖ>.?ãb7=[Nî<¢E?xÁ<#<§@?tI>ÈjJ8ÈjJ8ÿ=ëÂ>çy>g=?um/?Á÷?2'*?±-=ãÙ<«AL?ÅÒ¼<Õ}<¸þ>?¥L>uJ8uJ8ÿ=Êp>Æß=47?wÖ>8>R¸+?7L· 1:9c½5Ý/<ò1ö;6Þ6?±]>AJ8AJ8ÿ={ý>¿qO>Ý7?aw
?þ»Î>¨-/?Ê§;aòW;éF?^cÁ<33<>;?|f>þJ8þJ8ÿ=ø¢>þP>H?­=u?¢s2?è/?«µ<¶;
T?ÒdÇ<0¢<jiF?¨g>»J8»J8ÿ=© «>È#k>wÚ:?:é>¼Ð¬>­ø,?zÃ°9ÎÑ9&?/*©<V<SVJ?ªm>x J8x J8ÿ=ØÀ>^BN>¤nn?§(?ÕÉâ>F`>?ñù8-èQ9¼i>å§ÿ9ª¬ç9ì?
[truncated: 785,728 more chars]
