# Supplementary material for: LKB1‐SIK2 loss drives uveal melanoma proliferation and hypersensitivity to SLC8A1 and ROS inhibition
Source: EMBO Mol Med. 2023 Nov 15;15(12):e17719. doi: 10.15252/emmm.202317719 (PMC10701601; doi:10.15252/emmm.202317719)
Supplement: Supplementary file 11 — Source Data for Figure 6 [file EMMM-15-e17719-s009.zip › Figure 6/6C/FCS files/Ctl2_MitoQ.mqd]

MQD3.1    2183424 2186069 118784 2183168 2186443 2327324 0 0                                                                                                                                                                                                                                                                                                                                                                                                                                                                                                                                                                                                                                                                                                                                                                                                                                                                                                                                                                                                                                                                                                                                                                                                                                                                                                                                                                                                                                                                                                                                                                                                                                                                                                                                                                                                                                                                                                                                                                                                                                                                                                                                                                                                                                                                                                                                                                                                                                                                                                                                                                                                                                                                                                                                                                                                                                                                                                                                                                                                                                                                                                                                                                                                                                                                                                                                                                                                                                                                                                                                                                                                                                                                                                                                                                                                                                                                                                                                                                                                                                                                                                                                                                                                                                                                                                                                                                                                                                                                    /$EXP/thomas s/$SYS/MACSQuantify,2.11.1817.19623/$CYT/MACSQuant Analyzer 10,2.11.1817.19623/$CYTSN/21337/$DATE/2022-Sep-19/$BTIM/16:13:34/$ETIM/16:13:34/$PROJ/AnnexinV/$TIMESTEP/1/$PLATENAME/Single tube rack/$WELLID/A1/$TR/FSC,15.9187/$FIL/gfp m.0014.mqd/$PAR/16/$TOT/0/$ABRT/0/$LOST/0/$MODE/L/$DATATYPE/F/$BYTEORD/1,2,3,4/$P1N/HDR-T/$P1B/32/$P1E/0.0,0.0/$P1D/Linear,0,160/$P1R/160/$P1G/1/$P1S/HDR-T/$P2N/HDR-CE/$P2B/32/$P2E/0.0,0.0/$P2D/Linear,0,1000/$P2R/1000/$P2G/1/$P2S/HDR-CE/$P3N/HDR-SE/$P3B/32/$P3E/0.0,0.0/$P3D/Linear,0,1000/$P3R/1000/$P3G/1/$P3S/HDR-SE/$P4N/HDR-V/$P4B/32/$P4E/0.0,0.0/$P4D/Linear,0,40/$P4R/40/$P4G/1/$P4S/HDR-V/$P5N/FSC-A/$P5B/32/$P5E/0.0,0.0/$P5D/Linear,0,1000/$P5R/1000/$P5G/1/$P5S/FSC-A/$P5F/488//10 nm/$P5L/488nm/$P5O/30mW/$P5V/424/$P5T/-110/$P6N/FSC-H/$P6B/32/$P6E/0.0,0.0/$P6D/Linear,0,1000/$P6R/1000/$P6G/1/$P6S/FSC-H/$P6F/488//10 nm/$P6L/488nm/$P6O/30mW/$P6V/424/$P6T/-110/$P7N/FSC-W/$P7B/32/$P7E/0.0,0.0/$P7D/Linear,0,1000/$P7R/1000/$P7G/1/$P7S/FSC-W/$P7F/488//10 nm/$P7L/488nm/$P7O/30mW/$P7V/424/$P7T/-110/$P8N/SSC-A/$P8B/32/$P8E/0.0,0.0/$P8D/Linear,0,1000/$P8R/1000/$P8G/1/$P8S/SSC-A/$P8F/488//10 nm/$P8L/488nm/$P8O/30mW/$P8V/470/$P8T/-110/$P9N/SSC-H/$P9B/32/$P9E/0.0,0.0/$P9D/Linear,0,1000/$P9R/1000/$P9G/1/$P9S/SSC-H/$P9F/488//10 nm/$P9L/488nm/$P9O/30mW/$P9V/470/$P9T/-110/$P10N/SSC-W/$P10B/32/$P10E/0.0,0.0/$P10D/Linear,0,1000/$P10R/1000/$P10G/1/$P10S/SSC-W/$P10F/488//10 nm/$P10L/488nm/$P10O/30mW/$P10V/470/$P10T/-110/$P11N/V1-A/$P11B/32/$P11E/0.0,0.0/$P11D/Hyperlogarithmic,-1.0,1000/$P11R/1000/$P11G/1/$P11S/VioBlue-A/$P11F/450//50 nm/$P11L/405nm/$P11O/40mW/$P11V/340/$P11T/-110/$P12N/V1-H/$P12B/32/$P12E/0.0,0.0/$P12D/Hyperlogarithmic,-1.0,1000/$P12R/1000/$P12G/1/$P12S/VioBlue-H/$P12F/450//50 nm/$P12L/405nm/$P12O/40mW/$P12V/340/$P12T/-110/$P13N/V1-W/$P13B/32/$P13E/0.0,0.0/$P13D/Hyperlogarithmic,-1.0,1000/$P13R/1000/$P13G/1/$P13S/VioBlue-W/$P13F/450//50 nm/$P13L/405nm/$P13O/40mW/$P13V/340/$P13T/-110/$P14N/B1-A/$P14B/32/$P14E/0.0,0.0/$P14D/Hyperlogarithmic,-1.0,1000/$P14R/1000/$P14G/1/$P14S/FITC-A/$P14F/525//50 nm/$P14L/488nm/$P14O/30mW/$P14V/375/$P14T/-20/$P15N/B1-H/$P15B/32/$P15E/0.0,0.0/$P15D/Hyperlogarithmic,-1.0,1000/$P15R/1000/$P15G/1/$P15S/FITC-H/$P15F/525//50 nm/$P15L/488nm/$P15O/30mW/$P15V/375/$P15T/-20/$P16N/B1-W/$P16B/32/$P16E/0.0,0.0/$P16D/Hyperlogarithmic,-1.0,1000/$P16R/1000/$P16G/1/$P16S/FITC-W/$P16F/525//50 nm/$P16L/488nm/$P16O/30mW/$P16V/375/$P16T/-20/$NEXTDATA/0/$BEGINANALYSIS/0/$ENDANALYSIS/0/$BEGINSTEXT/7267/$ENDSTEXT/118655/$BEGINDATA/4096/$ENDDATA/4096/                                                                                                                                                                                                                                                                                                                                                                                              /@MB_P1_BASE/HDR-T
HDR-T
0
4/@MB_P2_BASE/HDR-CE
HDR-CE
0
4/@MB_P3_BASE/HDR-SE
HDR-SE
0
4/@MB_P4_BASE/HDR-V
HDR-V
0
4/@MB_P5_BASE/FSC-A
FSC-A
5
4/@MB_P6_BASE/FSC-H
FSC-H
5
4/@MB_P7_BASE/FSC-W
FSC-W
5
4/@MB_P8_BASE/SSC-A
SSC-A
2
4/@MB_P9_BASE/SSC-H
SSC-H
2
4/@MB_P10_BASE/SSC-W
SSC-W
2
4/@MB_P11_BASE/V1-A
FL1-A
4
4/@MB_P12_BASE/V1-H
FL1-H
4
4/@MB_P13_BASE/V1-W
FL1-W
4
4/@MB_P14_BASE/B1-A
FL2-A
9
4/@MB_P15_BASE/B1-H
FL2-H
9
4/@MB_P16_BASE/B1-W
FL2-W
9
4/@MB_INSSET/PEJhc2ljRW50cnk+CiA8bmFtZT5Tb2Z0d2FyZTwvbmFtZT4KIDxmbGFncz4xMzEwNzQ8L2ZsYWdzPgogPEJhc2ljRW50cnk+CiAgPG5hbWU+RGV2aWNlPC9uYW1lPgogIDxmbGFncz4xMzEyMDI8L2ZsYWdzPgogIDxCYXNpY0VudHJ5PgogICA8bmFtZT5EZXRlY3RvcjwvbmFtZT4KICAgPGZsYWdzPjEzMTk3MDwvZmxhZ3M+CiAgIDx2YWx1ZSB0eXBlPSIzIj5GTDg8L3ZhbHVlPgogICA8QmFzaWNFbnRyeT4KICAgIDxuYW1lPlBtdHM8L25hbWU+CiAgICA8ZmxhZ3M+MTMxMjAyPC9mbGFncz4KICAgIDxCYXNpY0VudHJ5PgogICAgIDxuYW1lPjU8L25hbWU+CiAgICAgPGZsYWdzPjEzMTIwMjwvZmxhZ3M+CiAgICAgPEJhc2ljRW50cnk+CiAgICAgIDxuYW1lPkdhaW48L25hbWU+CiAgICAgIDxmbGFncz4xMzE3MTQ8L2ZsYWdzPgogICAgICA8dmFsdWUgdHlwZT0iMiI+NDI0PC92YWx1ZT4KICAgICA8L0Jhc2ljRW50cnk+CiAgICA8L0Jhc2ljRW50cnk+CiAgICA8QmFzaWNFbnRyeT4KICAgICA8bmFtZT4yPC9uYW1lPgogICAgIDxmbGFncz4xMzEyMDI8L2ZsYWdzPgogICAgIDxCYXNpY0VudHJ5PgogICAgICA8bmFtZT5HYWluPC9uYW1lPgogICAgICA8ZmxhZ3M+MTMxNzE0PC9mbGFncz4KICAgICAgPHZhbHVlIHR5cGU9IjIiPjQ3MDwvdmFsdWU+CiAgICAgPC9CYXNpY0VudHJ5PgogICAgPC9CYXNpY0VudHJ5PgogICAgPEJhc2ljRW50cnk+CiAgICAgPG5hbWU+NDwvbmFtZT4KICAgICA8ZmxhZ3M+MTMxMjAyPC9mbGFncz4KICAgICA8QmFzaWNFbnRyeT4KICAgICAgPG5hbWU+R2FpbjwvbmFtZT4KICAgICAgPGZsYWdzPjEzMTcxNDwvZmxhZ3M+CiAgICAgIDx2YWx1ZSB0eXBlPSIyIj4zNDA8L3ZhbHVlPgogICAgIDwvQmFzaWNFbnRyeT4KICAgIDwvQmFzaWNFbnRyeT4KICAgIDxCYXNpY0VudHJ5PgogICAgIDxuYW1lPjM8L25hbWU+CiAgICAgPGZsYWdzPjEzMTIwMjwvZmxhZ3M+CiAgICAgPEJhc2ljRW50cnk+CiAgICAgIDxuYW1lPkdhaW48L25hbWU+CiAgICAgIDxmbGFncz4xMzE3MTQ8L2ZsYWdzPgogICAgICA8dmFsdWUgdHlwZT0iMiI+NjEyPC92YWx1ZT4KICAgICA8L0Jhc2ljRW50cnk+CiAgICA8L0Jhc2ljRW50cnk+CiAgICA8QmFzaWNFbnRyeT4KICAgICA8bmFtZT4xMjwvbmFtZT4KICAgICA8ZmxhZ3M+MTMxMjAyPC9mbGFncz4KICAgICA8QmFzaWNFbnRyeT4KICAgICAgPG5hbWU+R2FpbjwvbmFtZT4KICAgICAgPGZsYWdzPjEzMTcxNDwvZmxhZ3M+CiAgICAgIDx2YWx1ZSB0eXBlPSIyIj42NzI8L3ZhbHVlPgogICAgIDwvQmFzaWNFbnRyeT4KICAgIDwvQmFzaWNFbnRyeT4KICAgIDxCYXNpY0VudHJ5PgogICAgIDxuYW1lPjE8L25hbWU+CiAgICAgPGZsYWdzPjEzMTIwMjwvZmxhZ3M+CiAgICAgPEJhc2ljRW50cnk+CiAgICAgIDxuYW1lPkdhaW48L25hbWU+CiAgICAgIDxmbGFncz4xMzE3MTQ8L2ZsYWdzPgogICAgICA8dmFsdWUgdHlwZT0iMiI+NDc0PC92YWx1ZT4KICAgICA8L0Jhc2ljRW50cnk+CiAgICA8L0Jhc2ljRW50cnk+CiAgICA8QmFzaWNFbnRyeT4KICAgICA8bmFtZT4xMDwvbmFtZT4KICAgICA8ZmxhZ3M+MTMxMjAyPC9mbGFncz4KICAgICA8QmFzaWNFbnRyeT4KICAgICAgPG5hbWU+R2FpbjwvbmFtZT4KICAgICAgPGZsYWdzPjEzMTcxNDwvZmxhZ3M+CiAgICAgIDx2YWx1ZSB0eXBlPSIyIj42MDI8L3ZhbHVlPgogICAgIDwvQmFzaWNFbnRyeT4KICAgIDwvQmFzaWNFbnRyeT4KICAgIDxCYXNpY0VudHJ5PgogICAgIDxuYW1lPjY8L25hbWU+CiAgICAgPGZsYWdzPjEzMTIwMjwvZmxhZ3M+CiAgICAgPEJhc2ljRW50cnk+CiAgICAgIDxuYW1lPkdhaW48L25hbWU+CiAgICAgIDxmbGFncz4xMzE3MTQ8L2ZsYWdzPgogICAgICA8dmFsdWUgdHlwZT0iMiI+NjQ0PC92YWx1ZT4KICAgICA8L0Jhc2ljRW50cnk+CiAgICA8L0Jhc2ljRW50cnk+CiAgICA8QmFzaWNFbnRyeT4KICAgICA8bmFtZT4xMTwvbmFtZT4KICAgICA8ZmxhZ3M+MTMxMjAyPC9mbGFncz4KICAgICA8QmFzaWNFbnRyeT4KICAgICAgPG5hbWU+R2FpbjwvbmFtZT4KICAgICAgPGZsYWdzPjEzMTcxNDwvZmxhZ3M+CiAgICAgIDx2YWx1ZSB0eXBlPSIyIj41NDI8L3ZhbHVlPgogICAgIDwvQmFzaWNFbnRyeT4KICAgIDwvQmFzaWNFbnRyeT4KICAgIDxCYXNpY0VudHJ5PgogICAgIDxuYW1lPjk8L25hbWU+CiAgICAgPGZsYWdzPjEzMTIwMjwvZmxhZ3M+CiAgICAgPEJhc2ljRW50cnk+CiAgICAgIDxuYW1lPkdhaW48L25hbWU+CiAgICAgIDxmbGFncz4xMzE3MTQ8L2ZsYWdzPgogICAgICA8dmFsdWUgdHlwZT0iMiI+Mzc1PC92YWx1ZT4KICAgICA8L0Jhc2ljRW50cnk+CiAgICA8L0Jhc2ljRW50cnk+CiAgIDwvQmFzaWNFbnRyeT4KICAgPEJhc2ljRW50cnk+CiAgICA8bmFtZT5DaGFubmVsczwvbmFtZT4KICAgIDxmbGFncz4xMzEyMDI8L2ZsYWdzPgogICAgPEJhc2ljRW50cnk+CiAgICAgPG5hbWU+RlNDPC9uYW1lPgogICAgIDxmbGFncz4xMzE3MTQ8L2ZsYWdzPgogICAgIDx2YWx1ZSB0eXBlPSIyIj41PC92YWx1ZT4KICAgICA8QmFzaWNFbnRyeT4KICAgICAgPG5hbWU+QWN0aXZlPC9uYW1lPgogICAgICA8ZmxhZ3M+MTMxNDU4PC9mbGFncz4KICAgICAgPHZhbHVlIHR5cGU9IjEiPjE8L3ZhbHVlPgogICAgIDwvQmFzaWNFbnRyeT4KICAgICA8QmFzaWNFbnRyeT4KICAgICAgPG5hbWU+TW9kZTwvbmFtZT4KICAgICAgPGZsYWdzPjEzMTk3MDwvZmxhZ3M+CiAgICAgIDx2YWx1ZSB0eXBlPSIzIj5saW48L3ZhbHVlPgogICAgIDwvQmFzaWNFbnRyeT4KICAgICA8QmFzaWNFbnRyeT4KICAgICAgPG5hbWU+VHJpZ2dlckxldmVsPC9uYW1lPgogICAgICA8ZmxhZ3M+MTMyOTk0PC9mbGFncz4KICAgICAgPHZhbHVlIHR5cGU9IjciPjE1LjkxODcxMzU3PC92YWx1ZT4KICAgICA8L0Jhc2ljRW50cnk+CiAgICAgPEJhc2ljRW50cnk+CiAgICAgIDxuYW1lPlVzZXJOYW1lPC9uYW1lPgogICAgICA8ZmxhZ3M+MTMxOTcwPC9mbGFncz4KICAgICAgPHZhbHVlIHR5cGU9IjMiPkZTQzwvdmFsdWU+CiAgICAgPC9CYXNpY0VudHJ5PgogICAgPC9CYXNpY0VudHJ5PgogICAgPEJhc2ljRW50cnk+CiAgICAgPG5hbWU+U1NDPC9uYW1lPgogICAgIDxmbGFncz4xMzE3MTQ8L2ZsYWdzPgogICAgIDx2YWx1ZSB0eXBlPSIyIj4yPC92YWx1ZT4KICAgICA8QmFzaWNFbnRyeT4KICAgICAgPG5hbWU+QWN0aXZlPC9uYW1lPgogICAgICA8ZmxhZ3M+MTMxNDU4PC9mbGFncz4KICAgICAgPHZhbHVlIHR5cGU9IjEiPjE8L3ZhbHVlPgogICAgIDwvQmFzaWNFbnRyeT4KICAgICA8QmFzaWNFbnRyeT4KICAgICAgPG5hbWU+TW9kZTwvbmFtZT4KICAgICAgPGZsYWdzPjEzMTk3MDwvZmxhZ3M+CiAgICAgIDx2YWx1ZSB0eXBlPSIzIj5saW48L3ZhbHVlPgogICAgIDwvQmFzaWNFbnRyeT4KICAgICA8QmFzaWNFbnRyeT4KICAgICAgPG5hbWU+VHJpZ2dlckxldmVsPC9uYW1lPgogICAgICA8ZmxhZ3M+MTMyOTk0PC9mbGFncz4KICAgICAgPHZhbHVlIHR5cGU9IjciPjA8L3ZhbHVlPgogICAgIDwvQmFzaWNFbnRyeT4KICAgICA8QmFzaWNFbnRyeT4KICAgICAgPG5hbWU+VXNlck5hbWU8L25hbWU+CiAgICAgIDxmbGFncz4xMzE5NzA8L2ZsYWdzPgogICAgICA8dmFsdWUgdHlwZT0iMyI+U1NDPC92YWx1ZT4KICAgICA8L0Jhc2ljRW50cnk+CiAgICA8L0Jhc2ljRW50cnk+CiAgICA8QmFzaWNFbnRyeT4KICAgICA8bmFtZT5WMTwvbmFtZT4KICAgICA8ZmxhZ3M+MTMxNzE0PC9mbGFncz4KICAgICA8dmFsdWUgdHlwZT0iMiI+NDwvdmFsdWU+CiAgICAgPEJhc2ljRW50cnk+CiAgICAgIDxuYW1lPkFjdGl2ZTwvbmFtZT4KICAgICAgPGZsYWdzPjEzMTQ1ODwvZmxhZ3M+CiAgICAgIDx2YWx1ZSB0eXBlPSIxIj4xPC92YWx1ZT4KICAgICA8L0Jhc2ljRW50cnk+CiAgICAgPEJhc2ljRW50cnk+CiAgICAgIDxuYW1lPk1vZGU8L25hbWU+CiAgICAgIDxmbGFncz4xMzE5NzA8L2ZsYWdzPgogICAgICA8dmFsdWUgdHlwZT0iMyI+aGxvZzwvdmFsdWU+CiAgICAgPC9CYXNpY0VudHJ5PgogICAgIDxCYXNpY0VudHJ5PgogICAgICA8bmFtZT5UcmlnZ2VyTGV2ZWw8L25hbWU+CiAgICAgIDxmbGFncz4xMzI5OTQ8L2ZsYWdzPgogICAgICA8dmFsdWUgdHlwZT0iNyI+MDwvdmFsdWU+CiAgICAgPC9CYXNpY0VudHJ5PgogICAgIDxCYXNpY0VudHJ5PgogICAgICA8bmFtZT5Vc2VyTmFtZTwvbmFtZT4KICAgICAgPGZsYWdzPjEzMTk3MDwvZmxhZ3M+CiAgICAgIDx2YWx1ZSB0eXBlPSIzIj5WaW9CbHVlPC92YWx1ZT4KICAgICA8L0Jhc2ljRW50cnk+CiAgICA8L0Jhc2ljRW50cnk+CiAgICA8QmFzaWNFbnRyeT4KICAgICA8bmFtZT5WMjwvbmFtZT4KICAgICA8ZmxhZ3M+MTMxNzE0PC9mbGFncz4KICAgICA8dmFsdWUgdHlwZT0iMiI+MzwvdmFsdWU+CiAgICAgPEJhc2ljRW50cnk+CiAgICAgIDxuYW1lPkFjdGl2ZTwvbmFtZT4KICAgICAgPGZsYWdzPjEzMTQ1ODwvZmxhZ3M+CiAgICAgIDx2YWx1ZSB0eXBlPSIxIj4wPC92YWx1ZT4KICAgICA8L0Jhc2ljRW50cnk+CiAgICAgPEJhc2ljRW50cnk+CiAgICAgIDxuYW1lPk1vZGU8L25hbWU+CiAgICAgIDxmbGFncz4xMzE5NzA8L2ZsYWdzPgogICAgICA8dmFsdWUgdHlwZT0iMyI+aGxvZzwvdmFsdWU+CiAgICAgPC9CYXNpY0VudHJ5PgogICAgIDxCYXNpY0VudHJ5PgogICAgICA8bmFtZT5UcmlnZ2VyTGV2ZWw8L25hbWU+CiAgICAgIDxmbGFncz4xMzI5OTQ8L2ZsYWdzPgogICAgICA8dmFsdWUgdHlwZT0iNyI+MDwvdmFsdWU+CiAgICAgPC9CYXNpY0VudHJ5PgogICAgIDxCYXNpY0VudHJ5PgogICAgICA8bmFtZT5Vc2VyTmFtZTwvbmFtZT4KICAgICAgPGZsYWdzPjEzMTk3MDwvZmxhZ3M+CiAgICAgIDx2YWx1ZSB0eXBlPSIzIj5WaW9HcmVlbjwvdmFsdWU+CiAgICAgPC9CYXNpY0VudHJ5PgogICAgPC9CYXNpY0VudHJ5PgogICAgPEJhc2ljRW50cnk+CiAgICAgPG5hbWU+QjE8L25hbWU+CiAgICAgPGZsYWdzPjEzMTcxNDwvZmxhZ3M+CiAgICAgPHZhbHVlIHR5cGU9IjIiPjk8L3ZhbHVlPgogICAgIDxCYXNpY0VudHJ5PgogICAgICA8bmFtZT5BY3RpdmU8L25hbWU+CiAgICAgIDxmbGFncz4xMzE0NTg8L2ZsYWdzPgogICAgICA8dmFsdWUgdHlwZT0iMSI+MTwvdmFsdWU+CiAgICAgPC9CYXNpY0VudHJ5PgogICAgIDxCYXNpY0VudHJ5PgogICAgICA8bmFtZT5Nb2RlPC9uYW1lPgogICAgICA8ZmxhZ3M+MTMxOTcwPC9mbGFncz4KICAgICAgPHZhbHVlIHR5cGU9IjMiPmhsb2c8L3ZhbHVlPgogICAgIDwvQmFzaWNFbnRyeT4KICAgICA8QmFzaWNFbnRyeT4KICAgICAgPG5hbWU+VHJpZ2dlckxldmVsPC9uYW1lPgogICAgICA8ZmxhZ3M+MTMyOTk0PC9mbGFncz4KICAgICAgPHZhbHVlIHR5cGU9IjciPjEwPC92YWx1ZT4KICAgICA8L0Jhc2ljRW50cnk+CiAgICAgPEJhc2ljRW50cnk+CiAgICAgIDxuYW1lPlVzZXJOYW1lPC9uYW1lPgogICAgICA8ZmxhZ3M+MTMxOTcwPC9mbGFncz4KICAgICAgPHZhbHVlIHR5cGU9IjMiPkZJVEM8L3ZhbHVlPgogICAgIDwvQmFzaWNFbnRyeT4KICAgIDwvQmFzaWNFbnRyeT4KICAgIDxCYXNpY0VudHJ5PgogICAgIDxuYW1lPkIyPC9uYW1lPgogICAgIDxmbGFncz4xMzE3MTQ8L2ZsYWdzPgogICAgIDx2YWx1ZSB0eXBlPSIyIj4xPC92YWx1ZT4KICAgICA8QmFzaWNFbnRyeT4KICAgICAgPG5hbWU+QWN0aXZlPC9uYW1lPgogICAgICA8ZmxhZ3M+MTMxNDU4PC9mbGFncz4KICAgICAgPHZhbHVlIHR5cGU9IjEiPjA8L3ZhbHVlPgogICAgIDwvQmFzaWNFbnRyeT4KICAgICA8QmFzaWNFbnRyeT4KICAgICAgPG5hbWU+TW9kZTwvbmFtZT4KICAgICAgPGZsYWdzPjEzMTk3MDwvZmxhZ3M+CiAgICAgIDx2YWx1ZSB0eXBlPSIzIj5obG9nPC92YWx1ZT4KICAgICA8L0Jhc2ljRW50cnk+CiAgICAgPEJhc2ljRW50cnk+CiAgICAgIDxuYW1lPlRyaWdnZXJMZXZlbDwvbmFtZT4KICAgICAgPGZsYWdzPjEzMjk5NDwvZmxhZ3M+CiAgICAgIDx2YWx1ZSB0eXBlPSI3Ij4wPC92YWx1ZT4KICAgICA8L0Jhc2ljRW50cnk+CiAgICAgPEJhc2ljRW50cnk+CiAgICAgIDxuYW1lPlVzZXJOYW1lPC9uYW1lPgogICAgICA8ZmxhZ3M+MTMxOTcwPC9mbGFncz4KICAgICAgPHZhbHVlIHR5cGU9IjMiPlBFPC92YWx1ZT4KICAgICA8L0Jhc2ljRW50cnk+CiAgICA8L0Jhc2ljRW50cnk+CiAgICA8QmFzaWNFbnRyeT4KICAgICA8bmFtZT5CMzwvbmFtZT4KICAgICA8ZmxhZ3M+MTMxNzE0PC9mbGFncz4KICAgICA8dmFsdWUgdHlwZT0iMiI+MTE8L3ZhbHVlPgogICAgIDxCYXNpY0VudHJ5PgogICAgICA8bmFtZT5BY3RpdmU8L25hbWU+CiAgICAgIDxmbGFncz4xMzE0NTg8L2ZsYWdzPgogICAgICA8dmFsdWUgdHlwZT0iMSI+MDwvdmFsdWU+CiAgICAgPC9CYXNpY0VudHJ5PgogICAgIDxCYXNpY0VudHJ5PgogICAgICA8bmFtZT5Nb2RlPC9uYW1lPgogICAgICA8ZmxhZ3M+MTMxOTcwPC9mbGFncz4KICAgICAgPHZhbHVlIHR5cGU9IjMiPmhsb2c8L3ZhbHVlPgogICAgIDwvQmFzaWNFbnRyeT4KICAgICA8QmFzaWNFbnRyeT4KICAgICAgPG5hbWU+VHJpZ2dlckxldmVsPC9uYW1lPgogICAgICA8ZmxhZ3M+MTMyOTk0PC9mbGFncz4KICAgICAgPHZhbHVlIHR5cGU9IjciPjA8L3ZhbHVlPgogICAgIDwvQmFzaWNFbnRyeT4KICAgICA8QmFzaWNFbnRyeT4KICAgICAgPG5hbWU+VXNlck5hbWU8L25hbWU+CiAgICAgIDxmbGFncz4xMzE5NzA8L2ZsYWdzPgogICAgICA8dmFsdWUgdHlwZT0iMyI+UGVyQ1AtVmlvNzAwPC92YWx1ZT4KICAgICA8L0Jhc2ljRW50cnk+CiAgICA8L0Jhc2ljRW50cnk+CiAgICA8QmFzaWNFbnRyeT4KICAgICA8bmFtZT5CNDwvbmFtZT4KICAgICA8ZmxhZ3M+MTMxNzE0PC9mbGFncz4KICAgICA8dmFsdWUgdHlwZT0iMiI+NjwvdmFsdWU+CiAgICAgPEJhc2ljRW50cnk+CiAgICAgIDxuYW1lPkFjdGl2ZTwvbmFtZT4KICAgICAgPGZsYWdzPjEzMTQ1ODwvZmxhZ3M+CiAgICAgIDx2YWx1ZSB0eXBlPSIxIj4wPC92YWx1ZT4KICAgICA8L0Jhc2ljRW50cnk+CiAgICAgPEJhc2ljRW50cnk+CiAgICAgIDxuYW1lPk1vZGU8L25hbWU+CiAgICAgIDxmbGFncz4xMzE5NzA8L2ZsYWdzPgogICAgICA8dmFsdWUgdHlwZT0iMyI+aGxvZzwvdmFsdWU+CiAgICAgPC9CYXNpY0VudHJ5PgogICAgIDxCYXNpY0VudHJ5PgogICAgICA8bmFtZT5UcmlnZ2VyTGV2ZWw8L25hbWU+CiAgICAgIDxmbGFncz4xMzI5OTQ8L2ZsYWdzPgogICAgICA8dmFsdWUgdHlwZT0iNyI+MDwvdmFsdWU+CiAgICAgPC9CYXNpY0VudHJ5PgogICAgIDxCYXNpY0VudHJ5PgogICAgICA8bmFtZT5Vc2VyTmFtZTwvbmFtZT4KICAgICAgPGZsYWdzPjEzMTk3MDwvZmxhZ3M+CiAgICAgIDx2YWx1ZSB0eXBlPSIzIj5QRS1WaW83NzA8L3ZhbHVlPgogICAgIDwvQmFzaWNFbnRyeT4KICAgIDwvQmFzaWNFbnRyeT4KICAgIDxCYXNpY0VudHJ5PgogICAgIDxuYW1lPlIxPC9uYW1lPgogICAgIDxmbGFncz4xMzE3MTQ8L2ZsYWdzPgogICAgIDx2YWx1ZSB0eXBlPSIyIj4xMDwvdmFsdWU+CiAgICAgPEJhc2ljRW50cnk+CiAgICAgIDxuYW1lPkFjdGl2ZTwvbmFtZT4KICAgICAgPGZsYWdzPjEzMTQ1ODwvZmxhZ3M+CiAgICAgIDx2YWx1ZSB0eXBlPSIxIj4wPC92YWx1ZT4KICAgICA8L0Jhc2ljRW50cnk+CiAgICAgPEJhc2ljRW50cnk+CiAgICAgIDxuYW1lPk1vZGU8L25hbWU+CiAgICAgIDxmbGFncz4xMzE5NzA8L2ZsYWdzPgogICAgICA8dmFsdWUgdHlwZT0iMyI+aGxvZzwvdmFsdWU+CiAgICAgPC9CYXNpY0VudHJ5PgogICAgIDxCYXNpY0VudHJ5PgogICAgICA8bmFtZT5UcmlnZ2VyTGV2ZWw8L25hbWU+CiAgICAgIDxmbGFncz4xMzI5OTQ8L2ZsYWdzPgogICAgICA8dmFsdWUgdHlwZT0iNyI+MDwvdmFsdWU+CiAgICAgPC9CYXNpY0VudHJ5PgogICAgIDxCYXNpY0VudHJ5PgogICAgICA8bmFtZT5Vc2VyTmFtZTwvbmFtZT4KICAgICAgPGZsYWdzPjEzMTk3MDwvZmxhZ3M+CiAgICAgIDx2YWx1ZSB0eXBlPSIzIj5BUEM8L3ZhbHVlPgogICAgIDwvQmFzaWNFbnRyeT4KICAgIDwvQmFzaWNFbnRyeT4KICAgIDxCYXNpY0VudHJ5PgogICAgIDxuYW1lPlIyPC9uYW1lPgogICAgIDxmbGFncz4xMzE3MTQ8L2ZsYWdzPgogICAgIDx2YWx1ZSB0eXBlPSIyIj4xMjwvdmFsdWU+CiAgICAgPEJhc2ljRW50cnk+CiAgICAgIDxuYW1lPkFjdGl2ZTwvbmFtZT4KICAgICAgPGZsYWdzPjEzMTQ1ODwvZmxhZ3M+CiAgICAgIDx2YWx1ZSB0eXBlPSIxIj4wPC92YWx1ZT4KICAgICA8L0Jhc2ljRW50cnk+CiAgICAgPEJhc2ljRW50cnk+CiAgICAgIDxuYW1lPk1vZGU8L25hbWU+CiAgICAgIDxmbGFncz4xMzE5NzA8L2ZsYWdzPgogICAgICA8dmFsdWUgdHlwZT0iMyI+aGxvZzwvdmFsdWU+CiAgICAgPC9CYXNpY0VudHJ5PgogICAgIDxCYXNpY0VudHJ5PgogICAgICA8bmFtZT5UcmlnZ2VyTGV2ZWw8L25hbWU+CiAgICAgIDxmbGFncz4xMzI5OTQ8L2ZsYWdzPgogICAgICA8dmFsdWUgdHlwZT0iNyI+MDwvdmFsdWU+CiAgICAgPC9CYXNpY0VudHJ5PgogICAgIDxCYXNpY0VudHJ5PgogICAgICA8bmFtZT5Vc2VyTmFtZTwvbmFtZT4KICAgICAgPGZsYWdzPjEzMTk3MDwvZmxhZ3M+CiAgICAgIDx2YWx1ZSB0eXBlPSIzIj5BUEMtVmlvNzcwPC92YWx1ZT4KICAgICA8L0Jhc2ljRW50cnk+CiAgICA8L0Jhc2ljRW50cnk+CiAgIDwvQmFzaWNFbnRyeT4KICAgPEJhc2ljRW50cnk+CiAgICA8bmFtZT5QYXJhbWV0ZXJzPC9uYW1lPgogICAgPGZsYWdzPjEzMTIwMjwvZmxhZ3M+CiAgICA8QmFzaWNFbnRyeT4KICAgICA8bmFtZT5IRFI8L25hbWU+CiAgICAgPGZsYWdzPjEzMTcxNDwvZmxhZ3M+CiAgICAgPHZhbHVlIHR5cGU9IjIiPjA8L3ZhbHVlPgogICAgIDxCYXNpY0VudHJ5PgogICAgICA8bmFtZT5UaW1lPC9uYW1lPgogICAgICA8ZmxhZ3M+MTMxNDU4PC9mbGFncz4KICAgICAgPHZhbHVlIHR5cGU9IjEiPjE8L3ZhbHVlPgogICAgICA8QmFzaWNFbnRyeT4KICAgICAgIDxuYW1lPlVzZXJkZWZOYW1lPC9uYW1lPgogICAgICAgPGZsYWdzPjEzMTk3MDwvZmxhZ3M+CiAgICAgICA8dmFsdWUgdHlwZT0iMyI+VGltZTwvdmFsdWU+CiAgICAgIDwvQmFzaWNFbnRyeT4KICAgICA8L0Jhc2ljRW50cnk+CiAgICAgPEJhc2ljRW50cnk+CiAgICAgIDxuYW1lPkNyRXZDb3VudDwvbmFtZT4KICAgICAgPGZsYWdzPjEzMTQ1ODwvZmxhZ3M+CiAgICAgIDx2YWx1ZSB0eXBlPSIxIj4xPC92YWx1ZT4KICAgICAgPEJhc2ljRW50cnk+CiAgICAgICA8bmFtZT5Vc2VyZGVmTmFtZTwvbmFtZT4KICAgICAgIDxmbGFncz4xMzE5NzA8L2ZsYWdzPgogICAgICAgPHZhbHVlIHR5cGU9IjMiPjwvdmFsdWU+CiAgICAgIDwvQmFzaWNFbnRyeT4KICAgICA8L0Jhc2ljRW50cnk+CiAgICAgPEJhc2ljRW50cnk+CiAgICAgIDxuYW1lPlNuZEV2Q291bnQ8L25hbWU+CiAgICAgIDxmbGFncz4xMzE0NTg8L2ZsYWdzPgogICAgICA8dmFsdWUgdHlwZT0iMSI+MTwvdmFsdWU+CiAgICAgIDxCYXNpY0VudHJ5PgogICAgICAgPG5hbWU+VXNlcmRlZk5hbWU8L25hbWU+CiAgICAgICA8ZmxhZ3M+MTMxOTcwPC9mbGFncz4KICAgICAgIDx2YWx1ZSB0eXBlPSIzIj48L3ZhbHVlPgogICAgICA8L0Jhc2ljRW50cnk+CiAgICAgPC9CYXNpY0VudHJ5PgogICAgIDxCYXNpY0VudHJ5PgogICAgICA8bmFtZT5Hcm91cDwvbmFtZT4KICAgICAgPGZsYWdzPjEzMTQ1ODwvZmxhZ3M+CiAgICAgIDx2YWx1ZSB0eXBlPSIxIj4wPC92YWx1ZT4KICAgICAgPEJhc2ljRW50cnk+CiAgICAgICA8bmFtZT5Vc2VyZGVmTmFtZTwvbmFtZT4KICAgICAgIDxmbGFncz4xMzE5NzA8L2ZsYWdzPgogICAgICAgPHZhbHVlIHR5cGU9IjMiPkdyb3VwPC92YWx1ZT4KICAgICAgPC9CYXNpY0VudHJ5PgogICAgIDwvQmFzaWNFbnRyeT4KICAgICA8QmFzaWNFbnRyeT4KICAgICAgPG5hbWU+Vm9sdW1lPC9uYW1lPgogICAgICA8ZmxhZ3M+MTMxNDU4PC9mbGFncz4KICAgICAgPHZhbHVlIHR5cGU9IjEiPjE8L3ZhbHVlPgogICAgICA8QmFzaWNFbnRyeT4KICAgICAgIDxuYW1lPlVzZXJkZWZOYW1lPC9uYW1lPgogICAgICAgPGZsYWdzPjEzMTk3MDwvZmxhZ3M+CiAgICAgICA8dmFsdWUgdHlwZT0iMyI+Vm9sdW1lPC92YWx1ZT4KICAgICAgPC9CYXNpY0VudHJ5PgogICAgIDwvQmFzaWNFbnRyeT4KICAgIDwvQmFzaWNFbnRyeT4KICAgIDxCYXNpY0VudHJ5PgogICAgIDxuYW1lPkZTQzwvbmFtZT4KICAgICA8ZmxhZ3M+MTMxMjAyPC9mbGFncz4KICAgICA8QmFzaWNFbnRyeT4KICAgICAgPG5hbWU+QXJlYTwvbmFtZT4KICAgICAgPGZsYWdzPjEzMTQ1ODwvZmxhZ3M+CiAgICAgIDx2YWx1ZSB0eXBlPSIxIj4xPC92YWx1ZT4KICAgICAgPEJhc2ljRW50cnk+CiAgICAgICA8bmFtZT5Vc2VyZGVmTmFtZTwvbmFtZT4KICAgICAgIDxmbGFncz4xMzE5NzA8L2ZsYWdzPgogICAgICAgPHZhbHVlIHR5cGU9IjMiPjwvdmFsdWU+CiAgICAgIDwvQmFzaWNFbnRyeT4KICAgICA8L0Jhc2ljRW50cnk+CiAgICAgPEJhc2ljRW50cnk+CiAgICAgIDxuYW1lPkhlaWdodDwvbmFtZT4KICAgICAgPGZsYWdzPjEzMTQ1ODwvZmxhZ3M+CiAgICAgIDx2YWx1ZSB0eXBlPSIxIj4xPC92YWx1ZT4KICAgICAgPEJhc2ljRW50cnk+CiAgICAgICA8bmFtZT5Vc2VyZGVmTmFtZTwvbmFtZT4KICAgICAgIDxmbGFncz4xMzE5NzA8L2ZsYWdzPgogICAgICAgPHZhbHVlIHR5cGU9IjMiPjwvdmFsdWU+CiAgICAgIDwvQmFzaWNFbnRyeT4KICAgICA8L0Jhc2ljRW50cnk+CiAgICAgPEJhc2ljRW50cnk+CiAgICAgIDxuYW1lPldpZHRoPC9uYW1lPgogICAgICA8ZmxhZ3M+MTMxNDU4PC9mbGFncz4KICAgICAgPHZhbHVlIHR5cGU9IjEiPjE8L3ZhbHVlPgogICAgICA8QmFzaWNFbnRyeT4KICAgICAgIDxuYW1lPlVzZXJkZWZOYW1lPC9uYW1lPgogICAgICAgPGZsYWdzPjEzMTk3MDwvZmxhZ3M+CiAgICAgICA8dmFsdWUgdHlwZT0iMyI+PC92YWx1ZT4KICAgICAgPC9CYXNpY0VudHJ5PgogICAgIDwvQmFzaWNFbnRyeT4KICAgIDwvQmFzaWNFbnRyeT4KICAgIDxCYXNpY0VudHJ5PgogICAgIDxuYW1lPlNTQzwvbmFtZT4KICAgICA8ZmxhZ3M+MTMxMjAyPC9mbGFncz4KICAgICA8QmFzaWNFbnRyeT4KICAgICAgPG5hbWU+QXJlYTwvbmFtZT4KICAgICAgPGZsYWdzPjEzMTQ1ODwvZmxhZ3M+CiAgICAgIDx2YWx1ZSB0eXBlPSIxIj4xPC92YWx1ZT4KICAgICAgPEJhc2ljRW50cnk+CiAgICAgICA8bmFtZT5Vc2VyZGVmTmFtZTwvbmFtZT4KICAgICAgIDxmbGFncz4xMzE5NzA8L2ZsYWdzPgogICAgICAgPHZhbHVlIHR5cGU9IjMiPjwvdmFsdWU+CiAgICAgIDwvQmFzaWNFbnRyeT4KICAgICA8L0Jhc2ljRW50cnk+CiAgICAgPEJhc2ljRW50cnk+CiAgICAgIDxuYW1lPkhlaWdodDwvbmFtZT4KICAgICAgPGZsYWdzPjEzMTQ1ODwvZmxhZ3M+CiAgICAgIDx2YWx1ZSB0eXBlPSIxIj4xPC92YWx1ZT4KICAgICAgPEJhc2ljRW50cnk+CiAgICAgICA8bmFtZT5Vc2VyZGVmTmFtZTwvbmFtZT4KICAgICAgIDxmbGFncz4xMzE5NzA8L2ZsYWdzPgogICAgICAgPHZhbHVlIHR5cGU9IjMiPjwvdmFsdWU+CiAgICAgIDwvQmFzaWNFbnRyeT4KICAgICA8L0Jhc2ljRW50cnk+CiAgICAgPEJhc2ljRW50cnk+CiAgICAgIDxuYW1lPldpZHRoPC9uYW1lPgogICAgICA8ZmxhZ3M+MTMxNDU4PC9mbGFncz4KICAgICAgPHZhbHVlIHR5cGU9IjEiPjE8L3ZhbHVlPgogICAgICA8QmFzaWNFbnRyeT4KICAgICAgIDxuYW1lPlVzZXJkZWZOYW1lPC9uYW1lPgogICAgICAgPGZsYWdzPjEzMTk3MDwvZmxhZ3M+CiAgICAgICA8dmFsdWUgdHlwZT0iMyI+PC92YWx1ZT4KICAgICAgPC9CYXNpY0VudHJ5PgogICAgIDwvQmFzaWNFbnRyeT4KICAgIDwvQmFzaWNFbnRyeT4KICAgIDxCYXNpY0VudHJ5PgogICAgIDxuYW1lPlYxPC9uYW1lPgogICAgIDxmbGFncz4xMzEyMDI8L2ZsYWdzPgogICAgIDxCYXNpY0VudHJ5PgogICAgICA8bmFtZT5BcmVhPC9uYW1lPgogICAgICA8ZmxhZ3M+MTMxNDU4PC9mbGFncz4KICAgICAgPHZhbHVlIHR5cGU9IjEiPjE8L3ZhbHVlPgogICAgICA8QmFzaWNFbnRyeT4KICAgICAgIDxuYW1lPlVzZXJkZWZOYW1lPC9uYW1lPgogICAgICAgPGZsYWdzPjEzMTk3MDwvZmxhZ3M+CiAgICAgICA8dmFsdWUgdHlwZT0iMyI+PC92YWx1ZT4KICAgICAgPC9CYXNpY0VudHJ5PgogICAgIDwvQmFzaWNFbnRyeT4KICAgICA8QmFzaWNFbnRyeT4KICAgICAgPG5hbWU+SGVpZ2h0PC9uYW1lPgogICAgICA8ZmxhZ3M+MTMxNDU4PC9mbGFncz4KICAgICAgPHZhbHVlIHR5cGU9IjEiPjE8L3ZhbHVlPgogICAgICA8QmFzaWNFbnRyeT4KICAgICAgIDxuYW1lPlVzZXJkZWZOYW1lPC9uYW1lPgogICAgICAgPGZsYWdzPjEzMTk3MDwvZmxhZ3M+CiAgICAgICA8dmFsdWUgdHlwZT0iMyI+PC92YWx1ZT4KICAgICAgPC9CYXNpY0VudHJ5PgogICAgIDwvQmFzaWNFbnRyeT4KICAgICA8QmFzaWNFbnRyeT4KICAgICAgPG5hbWU+V2lkdGg8L25hbWU+CiAgICAgIDxmbGFncz4xMzE0NTg8L2ZsYWdzPgogICAgICA8dmFsdWUgdHlwZT0iMSI+MTwvdmFsdWU+CiAgICAgIDxCYXNpY0VudHJ5PgogICAgICAgPG5hbWU+VXNlcmRlZk5hbWU8L25hbWU+CiAgICAgICA8ZmxhZ3M+MTMxOTcwPC9mbGFncz4KICAgICAgIDx2YWx1ZSB0eXBlPSIzIj48L3ZhbHVlPgogICAgICA8L0Jhc2ljRW50cnk+CiAgICAgPC9CYXNpY0VudHJ5PgogICAgPC9CYXNpY0VudHJ5PgogICAgPEJhc2ljRW50cnk+CiAgICAgPG5hbWU+VjI8L25hbWU+CiAgICAgPGZsYWdzPjEzMTIwMjwvZmxhZ3M+CiAgICAgPEJhc2ljRW50cnk+CiAgICAgIDxuYW1lPkFyZWE8L25hbWU+CiAgICAgIDxmbGFncz4xMzE0NTg8L2ZsYWdzPgogICAgICA8dmFsdWUgdHlwZT0iMSI+MTwvdmFsdWU+CiAgICAgIDxCYXNpY0VudHJ5PgogICAgICAgPG5hbWU+VXNlcmRlZk5hbWU8L25hbWU+CiAgICAgICA8ZmxhZ3M+MTMxOTcwPC9mbGFncz4KICAgICAgIDx2YWx1ZSB0eXBlPSIzIj48L3ZhbHVlPgogICAgICA8L0Jhc2ljRW50cnk+CiAgICAgPC9CYXNpY0VudHJ5PgogICAgIDxCYXNpY0VudHJ5PgogICAgICA8bmFtZT5IZWlnaHQ8L25hbWU+CiAgICAgIDxmbGFncz4xMzE0NTg8L2ZsYWdzPgogICAgICA8dmFsdWUgdHlwZT0iMSI+MTwvdmFsdWU+CiAgICAgIDxCYXNpY0VudHJ5PgogICAgICAgPG5hbWU+VXNlcmRlZk5hbWU8L25hbWU+CiAgICAgICA8ZmxhZ3M+MTMxOTcwPC9mbGFncz4KICAgICAgIDx2YWx1ZSB0eXBlPSIzIj48L3ZhbHVlPgogICAgICA8L0Jhc2ljRW50cnk+CiAgICAgPC9CYXNpY0VudHJ5PgogICAgIDxCYXNpY0VudHJ5PgogICAgICA8bmFtZT5XaWR0aDwvbmFtZT4KICAgICAgPGZsYWdzPjEzMTQ1ODwvZmxhZ3M+CiAgICAgIDx2YWx1ZSB0eXBlPSIxIj4xPC92YWx1ZT4KICAgICAgPEJhc2ljRW50cnk+CiAgICAgICA8bmFtZT5Vc2VyZGVmTmFtZTwvbmFtZT4KICAgICAgIDxmbGFncz4xMzE5NzA8L2ZsYWdzPgogICAgICAgPHZhbHVlIHR5cGU9IjMiPjwvdmFsdWU+CiAgICAgIDwvQmFzaWNFbnRyeT4KICAgICA8L0Jhc2ljRW50cnk+CiAgICA8L0Jhc2ljRW50cnk+CiAgICA8QmFzaWNFbnRyeT4KICAgICA8bmFtZT5CMTwvbmFtZT4KICAgICA8ZmxhZ3M+MTMxMjAyPC9mbGFncz4KICAgICA8QmFzaWNFbnRyeT4KICAgICAgPG5hbWU+QXJlYTwvbmFtZT4KICAgICAgPGZsYWdzPjEzMTQ1ODwvZmxhZ3M+CiAgICAgIDx2YWx1ZSB0eXBlPSIxIj4xPC92YWx1ZT4KICAgICAgPEJhc2ljRW50cnk+CiAgICAgICA8bmFtZT5Vc2VyZGVmTmFtZTwvbmFtZT4KICAgICAgIDxmbGFncz4xMzE5NzA8L2ZsYWdzPgogICAgICAgPHZhbHVlIHR5cGU9IjMiPjwvdmFsdWU+CiAgICAgIDwvQmFzaWNFbnRyeT4KICAgICA8L0Jhc2ljRW50cnk+CiAgICAgPEJhc2ljRW50cnk+CiAgICAgIDxuYW1lPkhlaWdodDwvbmFtZT4KICAgICAgPGZsYWdzPjEzMTQ1ODwvZmxhZ3M+CiAgICAgIDx2YWx1ZSB0eXBlPSIxIj4xPC92YWx1ZT4KICAgICAgPEJhc2ljRW50cnk+CiAgICAgICA8bmFtZT5Vc2VyZGVmTmFtZTwvbmFtZT4KICAgICAgIDxmbGFncz4xMzE5NzA8L2ZsYWdzPgogICAgICAgPHZhbHVlIHR5cGU9IjMiPjwvdmFsdWU+CiAgICAgIDwvQmFzaWNFbnRyeT4KICAgICA8L0Jhc2ljRW50cnk+CiAgICAgPEJhc2ljRW50cnk+CiAgICAgIDxuYW1lPldpZHRoPC9uYW1lPgogICAgICA8ZmxhZ3M+MTMxNDU4PC9mbGFncz4KICAgICAgPHZhbHVlIHR5cGU9IjEiPjE8L3ZhbHVlPgogICAgICA8QmFzaWNFbnRyeT4KICAgICAgIDxuYW1lPlVzZXJkZWZOYW1lPC9uYW1lPgogICAgICAgPGZsYWdzPjEzMTk3MDwvZmxhZ3M+CiAgICAgICA8dmFsdWUgdHlwZT0iMyI+PC92YWx1ZT4KICAgICAgPC9CYXNpY0VudHJ5PgogICAgIDwvQmFzaWNFbnRyeT4KICAgIDwvQmFzaWNFbnRyeT4KICAgIDxCYXNpY0VudHJ5PgogICAgIDxuYW1lPkIyPC9uYW1lPgogICAgIDxmbGFncz4xMzEyMDI8L2ZsYWdzPgogICAgIDxCYXNpY0VudHJ5PgogICAgICA8bmFtZT5BcmVhPC9uYW1lPgogICAgICA8ZmxhZ3M+MTMxNDU4PC9mbGFncz4KICAgICAgPHZhbHVlIHR5cGU9IjEiPjE8L3ZhbHVlPgogICAgICA8QmFzaWNFbnRyeT4KICAgICAgIDxuYW1lPlVzZXJkZWZOYW1lPC9uYW1lPgogICAgICAgPGZsYWdzPjEzMTk3MDwvZmxhZ3M+CiAgICAgICA8dmFsdWUgdHlwZT0iMyI+PC92YWx1ZT4KICAgICAgPC9CYXNpY0VudHJ5PgogICAgIDwvQmFzaWNFbnRyeT4KICAgICA8QmFzaWNFbnRyeT4KICAgICAgPG5hbWU+SGVpZ2h0PC9uYW1lPgogICAgICA8ZmxhZ3M+MTMxNDU4PC9mbGFncz4KICAgICAgPHZhbHVlIHR5cGU9IjEiPjE8L3ZhbHVlPgogICAgICA8QmFzaWNFbnRyeT4KICAgICAgIDxuYW1lPlVzZXJkZWZOYW1lPC9uYW1lPgogICAgICAgPGZsYWdzPjEzMTk3MDwvZmxhZ3M+CiAgICAgICA8dmFsdWUgdHlwZT0iMyI+PC92YWx1ZT4KICAgICAgPC9CYXNpY0VudHJ5PgogICAgIDwvQmFzaWNFbnRyeT4KICAgICA8QmFzaWNFbnRyeT4KICAgICAgPG5hbWU+V2lkdGg8L25hbWU+CiAgICAgIDxmbGFncz4xMzE0NTg8L2ZsYWdzPgogICAgICA8dmFsdWUgdHlwZT0iMSI+MTwvdmFsdWU+CiAgICAgIDxCYXNpY0VudHJ5PgogICAgICAgPG5hbWU+VXNlcmRlZk5hbWU8L25hbWU+CiAgICAgICA8ZmxhZ3M+MTMxOTcwPC9mbGFncz4KICAgICAgIDx2YWx1ZSB0eXBlPSIzIj48L3ZhbHVlPgogICAgICA8L0Jhc2ljRW50cnk+CiAgICAgPC9CYXNpY0VudHJ5PgogICAgPC9CYXNpY0VudHJ5PgogICAgPEJhc2ljRW50cnk+CiAgICAgPG5hbWU+QjM8L25hbWU+CiAgICAgPGZsYWdzPjEzMTIwMjwvZmxhZ3M+CiAgICAgPEJhc2ljRW50cnk+CiAgICAgIDxuYW1lPkFyZWE8L25hbWU+CiAgICAgIDxmbGFncz4xMzE0NTg8L2ZsYWdzPgogICAgICA8dmFsdWUgdHlwZT0iMSI+MTwvdmFsdWU+CiAgICAgIDxCYXNpY0VudHJ5PgogICAgICAgPG5hbWU+VXNlcmRlZk5hbWU8L25hbWU+CiAgICAgICA8ZmxhZ3M+MTMxOTcwPC9mbGFncz4KICAgICAgIDx2YWx1ZSB0eXBlPSIzIj48L3ZhbHVlPgogICAgICA8L0Jhc2ljRW50cnk+CiAgICAgPC9CYXNpY0VudHJ5PgogICAgIDxCYXNpY0VudHJ5PgogICAgICA8bmFtZT5IZWlnaHQ8L25hbWU+CiAgICAgIDxmbGFncz4xMzE0NTg8L2ZsYWdzPgogICAgICA8dmFsdWUgdHlwZT0iMSI+MTwvdmFsdWU+CiAgICAgIDxCYXNpY0VudHJ5PgogICAgICAgPG5hbWU+VXNlcmRlZk5hbWU8L25hbWU+CiAgICAgICA8ZmxhZ3M+MTMxOTcwPC9mbGFncz4KICAgICAgIDx2YWx1ZSB0eXBlPSIzIj48L3ZhbHVlPgogICAgICA8L0Jhc2ljRW50cnk+CiAgICAgPC9CYXNpY0VudHJ5PgogICAgIDxCYXNpY0VudHJ5PgogICAgICA8bmFtZT5XaWR0aDwvbmFtZT4KICAgICAgPGZsYWdzPjEzMTQ1ODwvZmxhZ3M+CiAgICAgIDx2YWx1ZSB0eXBlPSIxIj4xPC92YWx1ZT4KICAgICAgPEJhc2ljRW50cnk+CiAgICAgICA8bmFtZT5Vc2VyZGVmTmFtZTwvbmFtZT4KICAgICAgIDxmbGFncz4xMzE5NzA8L2ZsYWdzPgogICAgICAgPHZhbHVlIHR5cGU9IjMiPjwvdmFsdWU+CiAgICAgIDwvQmFzaWNFbnRyeT4KICAgICA8L0Jhc2ljRW50cnk+CiAgICA8L0Jhc2ljRW50cnk+CiAgICA8QmFzaWNFbnRyeT4KICAgICA8bmFtZT5CNDwvbmFtZT4KICAgICA8ZmxhZ3M+MTMxMjAyPC9mbGFncz4KICAgICA8QmFzaWNFbnRyeT4KICAgICAgPG5hbWU+QXJlYTwvbmFtZT4KICAgICAgPGZsYWdzPjEzMTQ1ODwvZmxhZ3M+CiAgICAgIDx2YWx1ZSB0eXBlPSIxIj4xPC92YWx1ZT4KICAgICAgPEJhc2ljRW50cnk+CiAgICAgICA8bmFtZT5Vc2VyZGVmTmFtZTwvbmFtZT4KICAgICAgIDxmbGFncz4xMzE5NzA8L2ZsYWdzPgogICAgICAgPHZhbHVlIHR5cGU9IjMiPjwvdmFsdWU+CiAgICAgIDwvQmFzaWNFbnRyeT4KICAgICA8L0Jhc2ljRW50cnk+CiAgICAgPEJhc2ljRW50cnk+CiAgICAgIDxuYW1lPkhlaWdodDwvbmFtZT4KICAgICAgPGZsYWdzPjEzMTQ1ODwvZmxhZ3M+CiAgICAgIDx2YWx1ZSB0eXBlPSIxIj4xPC92YWx1ZT4KICAgICAgPEJhc2ljRW50cnk+CiAgICAgICA8bmFtZT5Vc2VyZGVmTmFtZTwvbmFtZT4KICAgICAgIDxmbGFncz4xMzE5NzA8L2ZsYWdzPgogICAgICAgPHZhbHVlIHR5cGU9IjMiPjwvdmFsdWU+CiAgICAgIDwvQmFzaWNFbnRyeT4KICAgICA8L0Jhc2ljRW50cnk+CiAgICAgPEJhc2ljRW50cnk+CiAgICAgIDxuYW1lPldpZHRoPC9uYW1lPgogICAgICA8ZmxhZ3M+MTMxNDU4PC9mbGFncz4KICAgICAgPHZhbHVlIHR5cGU9IjEiPjE8L3ZhbHVlPgogICAgICA8QmFzaWNFbnRyeT4KICAgICAgIDxuYW1lPlVzZXJkZWZOYW1lPC9uYW1lPgogICAgICAgPGZsYWdzPjEzMTk3MDwvZmxhZ3M+CiAgICAgICA8dmFsdWUgdHlwZT0iMyI+PC92YWx1ZT4KICAgICAgPC9CYXNpY0VudHJ5PgogICAgIDwvQmFzaWNFbnRyeT4KICAgIDwvQmFzaWNFbnRyeT4KICAgIDxCYXNpY0VudHJ5PgogICAgIDxuYW1lPlIxPC9uYW1lPgogICAgIDxmbGFncz4xMzEyMDI8L2ZsYWdzPgogICAgIDxCYXNpY0VudHJ5PgogICAgICA8bmFtZT5BcmVhPC9uYW1lPgogICAgICA8ZmxhZ3M+MTMxNDU4PC9mbGFncz4KICAgICAgPHZhbHVlIHR5cGU9IjEiPjE8L3ZhbHVlPgogICAgICA8QmFzaWNFbnRyeT4KICAgICAgIDxuYW1lPlVzZXJkZWZOYW1lPC9uYW1lPgogICAgICAgPGZsYWdzPjEzMTk3MDwvZmxhZ3M+CiAgICAgICA8dmFsdWUgdHlwZT0iMyI+PC92YWx1ZT4KICAgICAgPC9CYXNpY0VudHJ5PgogICAgIDwvQmFzaWNFbnRyeT4KICAgICA8QmFzaWNFbnRyeT4KICAgICAgPG5hbWU+SGVpZ2h0PC9uYW1lPgogICAgICA8ZmxhZ3M+MTMxNDU4PC9mbGFncz4KICAgICAgPHZhbHVlIHR5cGU9IjEiPjE8L3ZhbHVlPgogICAgICA8QmFzaWNFbnRyeT4KICAgICAgIDxuYW1lPlVzZXJkZWZOYW1lPC9uYW1lPgogICAgICAgPGZsYWdzPjEzMTk3MDwvZmxhZ3M+CiAgICAgICA8dmFsdWUgdHlwZT0iMyI+PC92YWx1ZT4KICAgICAgPC9CYXNpY0VudHJ5PgogICAgIDwvQmFzaWNFbnRyeT4KICAgICA8QmFzaWNFbnRyeT4KICAgICAgPG5hbWU+V2lkdGg8L25hbWU+CiAgICAgIDxmbGFncz4xMzE0NTg8L2ZsYWdzPgogICAgICA8dmFsdWUgdHlwZT0iMSI+MTwvdmFsdWU+CiAgICAgIDxCYXNpY0VudHJ5PgogICAgICAgPG5hbWU+VXNlcmRlZk5hbWU8L25hbWU+CiAgICAgICA8ZmxhZ3M+MTMxOTcwPC9mbGFncz4KICAgICAgIDx2YWx1ZSB0eXBlPSIzIj48L3ZhbHVlPgogICAgICA8L0Jhc2ljRW50cnk+CiAgICAgPC9CYXNpY0VudHJ5PgogICAgPC9CYXNpY0VudHJ5PgogICAgPEJhc2ljRW50cnk+CiAgICAgPG5hbWU+UjI8L25hbWU+CiAgICAgPGZsYWdzPjEzMTIwMjwvZmxhZ3M+CiAgICAgPEJhc2ljRW50cnk+CiAgICAgIDxuYW1lPkFyZWE8L25hbWU+CiAgICAgIDxmbGFncz4xMzE0NTg8L2ZsYWdzPgogICAgICA8dmFsdWUgdHlwZT0iMSI+MTwvdmFsdWU+CiAgICAgIDxCYXNpY0VudHJ5PgogICAgICAgPG5hbWU+VXNlcmRlZk5hbWU8L25hbWU+CiAgICAgICA8ZmxhZ3M+MTMxOTcwPC9mbGFncz4KICAgICAgIDx2YWx1ZSB0eXBlPSIzIj48L3ZhbHVlPgogICAgICA8L0Jhc2ljRW50cnk+CiAgICAgPC9CYXNpY0VudHJ5PgogICAgIDxCYXNpY0VudHJ5PgogICAgICA8bmFtZT5IZWlnaHQ8L25hbWU+CiAgICAgIDxmbGFncz4xMzE0NTg8L2ZsYWdzPgogICAgICA8dmFsdWUgdHlwZT0iMSI+MTwvdmFsdWU+CiAgICAgIDxCYXNpY0VudHJ5PgogICAgICAgPG5hbWU+VXNlcmRlZk5hbWU8L25hbWU+CiAgICAgICA8ZmxhZ3M+MTMxOTcwPC9mbGFncz4KICAgICAgIDx2YWx1ZSB0eXBlPSIzIj48L3ZhbHVlPgogICAgICA8L0Jhc2ljRW50cnk+CiAgICAgPC9CYXNpY0VudHJ5PgogICAgIDxCYXNpY0VudHJ5PgogICAgICA8bmFtZT5XaWR0aDwvbmFtZT4KICAgICAgPGZsYWdzPjEzMTQ1ODwvZmxhZ3M+CiAgICAgIDx2YWx1ZSB0eXBlPSIxIj4xPC92YWx1ZT4KICAgICAgPEJhc2ljRW50cnk+CiAgICAgICA8bmFtZT5Vc2VyZGVmTmFtZTwvbmFtZT4KICAgICAgIDxmbGFncz4xMzE5NzA8L2ZsYWdzPgogICAgICAgPHZhbHVlIHR5cGU9IjMiPjwvdmFsdWU+CiAgICAgIDwvQmFzaWNFbnRyeT4KICAgICA8L0Jhc2ljRW50cnk+CiAgICA8L0Jhc2ljRW50cnk+CiAgIDwvQmFzaWNFbnRyeT4KICAgPEJhc2ljRW50cnk+CiAgICA8bmFtZT5MYXNlcnM8L25hbWU+CiAgICA8ZmxhZ3M+MTMxMjAyPC9mbGFncz4KICAgIDxCYXNpY0VudHJ5PgogICAgIDxuYW1lPkJsdWU8L25hbWU+CiAgICAgPGZsYWdzPjEzMTQ1ODwvZmxhZ3M+CiAgICAgPHZhbHVlIHR5cGU9IjEiPjE8L3ZhbHVlPgogICAgPC9CYXNpY0VudHJ5PgogICAgPEJhc2ljRW50cnk+CiAgICAgPG5hbWU+VXY8L25hbWU+CiAgICAgPGZsYWdzPjEzMTQ1ODwvZmxhZ3M+CiAgICAgPHZhbHVlIHR5cGU9IjEiPjE8L3ZhbHVlPgogICAgPC9CYXNpY0VudHJ5PgogICAgPEJhc2ljRW50cnk+CiAgICAgPG5hbWU+UmVkPC9uYW1lPgogICAgIDxmbGFncz4xMzE0NTg8L2ZsYWdzPgogICAgIDx2YWx1ZSB0eXBlPSIxIj4xPC92YWx1ZT4KICAgIDwvQmFzaWNFbnRyeT4KICAgPC9CYXNpY0VudHJ5PgogICA8QmFzaWNFbnRyeT4KICAgIDxuYW1lPkdhaW48L25hbWU+CiAgICA8ZmxhZ3M+MTMxMjAyPC9mbGFncz4KICAgIDxCYXNpY0VudHJ5PgogICAgIDxuYW1lPk1pbjwvbmFtZT4KICAgICA8ZmxhZ3M+MTMxNzE0PC9mbGFncz4KICAgICA8dmFsdWUgdHlwZT0iMiI+MTAwPC92YWx1ZT4KICAgIDwvQmFzaWNFbnRyeT4KICAgIDxCYXNpY0VudHJ5PgogICAgIDxuYW1lPk1heDwvbmFtZT4KICAgICA8ZmxhZ3M+MTMxNzE0PC9mbGFncz4KICAgICA8dmFsdWUgdHlwZT0iMiI+OTk5PC92YWx1ZT4KICAgIDwvQmFzaWNFbnRyeT4KICAgIDxCYXNpY0VudHJ5PgogICAgIDxuYW1lPlByZWNpc2lvbjwvbmFtZT4KICAgICA8ZmxhZ3M+MTMxNzE0PC9mbGFncz4KICAgICA8dmFsdWUgdHlwZT0iMiI+MjwvdmFsdWU+CiAgICA8L0Jhc2ljRW50cnk+CiAgIDwvQmFzaWNFbnRyeT4KICAgPEJhc2ljRW50cnk+CiAgICA8bmFtZT5UcmlnZ2VyPC9uYW1lPgogICAgPGZsYWdzPjEzMTk3MDwvZmxhZ3M+CiAgICA8dmFsdWUgdHlwZT0iMyI+RlNDPC92YWx1ZT4KICAgPC9CYXNpY0VudHJ5PgogICA8QmFzaWNFbnRyeT4KICAgIDxuYW1lPkFyZWFUcmlnZ2VyPC9uYW1lPgogICAgPGZsYWdzPjEzMTQ1ODwvZmxhZ3M+CiAgICA8dmFsdWUgdHlwZT0iMSI+MDwvdmFsdWU+CiAgIDwvQmFzaWNFbnRyeT4KICAgPEJhc2ljRW50cnk+CiAgICA8bmFtZT5TZWNvbmRhcnlUcmlnZ2VyPC9uYW1lPgogICAgPGZsYWdzPjEzMTQ1ODwvZmxhZ3M+CiAgICA8dmFsdWUgdHlwZT0iMSI+MTwvdmFsdWU+CiAgICA8QmFzaWNFbnRyeT4KICAgICA8bmFtZT5DaGFubmVsPC9uYW1lPgogICAgIDxmbGFncz4xMzE5NzA8L2ZsYWdzPgogICAgIDx2YWx1ZSB0eXBlPSIzIj5GU0M8L3ZhbHVlPgogICAgPC9CYXNpY0VudHJ5PgogICAgPEJhc2ljRW50cnk+CiAgICAgPG5hbWU+VmFsdWU8L25hbWU+CiAgICAgPGZsYWdzPjEzMTcxNDwvZmxhZ3M+CiAgICAgPHZhbHVlIHR5cGU9IjIiPjEyNTgyPC92YWx1ZT4KICAgIDwvQmFzaWNFbnRyeT4KICAgPC9CYXNpY0VudHJ5PgogICA8QmFzaWNFbnRyeT4KICAgIDxuYW1lPkJMQzwvbmFtZT4KICAgIDxmbGFncz4xMzE0NTg8L2ZsYWdzPgogICAgPHZhbHVlIHR5cGU9IjEiPjE8L3ZhbHVlPgogICA8L0Jhc2ljRW50cnk+CiAgIDxCYXNpY0VudHJ5PgogICAgPG5hbWU+U2NvcGVNb2RlPC9uYW1lPgogICAgPGZsYWdzPjEzMTcxNDwvZmxhZ3M+CiAgICA8dmFsdWUgdHlwZT0iMiI+MDwvdmFsdWU+CiAgICA8QmFzaWNFbnRyeT4KICAgICA8bmFtZT5MZW5ndGg8L25hbWU+CiAgICAgPGZsYWdzPjEzMTcxNDwvZmxhZ3M+CiAgICAgPHZhbHVlIHR5cGU9IjIiPjY0PC92YWx1ZT4KICAgIDwvQmFzaWNFbnRyeT4KICAgIDxCYXNpY0VudHJ5PgogICAgIDxuYW1lPlNhbXBsZVR5cGVJZDE8L25hbWU+CiAgICAgPGZsYWdzPjEzMTcxNDwvZmxhZ3M+CiAgICAgPHZhbHVlIHR5cGU9IjIiPjA8L3ZhbHVlPgogICAgPC9CYXNpY0VudHJ5PgogICAgPEJhc2ljRW50cnk+CiAgICAgPG5hbWU+U2FtcGxlVHlwZUlkMjwvbmFtZT4KICAgICA8ZmxhZ3M+MTMxNzE0PC9mbGFncz4KICAgICA8dmFsdWUgdHlwZT0iMiI+MjwvdmFsdWU+CiAgICA8L0Jhc2ljRW50cnk+CiAgIDwvQmFzaWNFbnRyeT4KICAgPEJhc2ljRW50cnk+CiAgICA8bmFtZT5GcGdhQ3RybFNldDwvbmFtZT4KICAgIDxmbGFncz4xMzE3MTQ8L2ZsYWdzPgogICAgPHZhbHVlIHR5cGU9IjIiPjE8L3ZhbHVlPgogICA8L0Jhc2ljRW50cnk+CiAgIDxCYXNpY0VudHJ5PgogICAgPG5hbWU+Q29uZmlndXJhdGlvbjwvbmFtZT4KICAgIDxmbGFncz4xMzE5NzA8L2ZsYWdzPgogICAgPHZhbHVlIHR5cGU9IjMiPkZMODwvdmFsdWU+CiAgIDwvQmFzaWNFbnRyeT4KICA8L0Jhc2ljRW50cnk+CiAgPEJhc2ljRW50cnk+CiAgIDxuYW1lPkNvbXBlbnNhdGlvbjwvbmFtZT4KICAgPGZsYWdzPjEzMTIwMjwvZmxhZ3M+CiAgIDxCYXNpY0VudHJ5PgogICAgPG5hbWU+TWF0cml4PC9uYW1lPgogICAgPGZsYWdzPjEzMTk3MDwvZmxhZ3M+CiAgICA8dmFsdWUgdHlwZT0iMyI+MQowCjAKMAowCjAKMAowCjAKMQowCjAKMAowCjAKMAowCjAKMQowCjAKMAowCjAKMAowCjAKMQowCjAKMAowCjAKMAowCjAKMQowCjAKMAowCjAKMAowCjAKMQowCjAKMAowCjAKMAowCjAKMQowCjAKMAowCjAKMAowCjAKMTwvdmFsdWU+CiAgIDwvQmFzaWNFbnRyeT4KICAgPEJhc2ljRW50cnk+CiAgICA8bmFtZT5BY3RpdmU8L25hbWU+CiAgICA8ZmxhZ3M+MTMxNzE0PC9mbGFncz4KICAgIDx2YWx1ZSB0eXBlPSIyIj4wPC92YWx1ZT4KICAgPC9CYXNpY0VudHJ5PgogIDwvQmFzaWNFbnRyeT4KIDwvQmFzaWNFbnRyeT4KIDxCYXNpY0VudHJ5PgogIDxuYW1lPlZhbGlkaXR5S2V5PC9uYW1lPgogIDxmbGFncz4xMzI3Mzg8L2ZsYWdzPgogIDx2YWx1ZSB0eXBlPSI2IiBzaXplPSIxMTIiPgpOd0F6QURjQU5BQmhBR0VBTkFBM0FESUFNZ0E1QURFQU1BQXpBR0VBTXdCZkFEQUFNQUF3QURBQVh3QXlBQzRBCk1RQXhBQzRBTVFBNEFERUFOd0F1QURFQU9RQTJBRElBTXdCZkFFMEFZUUJqQUhNQVVRQjFBR0VBYmdCMEFGOEEKTWdBd0FERUFPQUF4QURFQU1RQTBBQT09PC92YWx1ZT4KIDwvQmFzaWNFbnRyeT4KIDxCYXNpY0VudHJ5PgogIDxuYW1lPkNvbmZpZ1ZlcnNpb248L25hbWU+CiAgPGZsYWdzPjEzMTk3MDwvZmxhZ3M+CiAgPHZhbHVlIHR5cGU9IjMiPjAuNC4yNTwvdmFsdWU+CiA8L0Jhc2ljRW50cnk+CiA8QmFzaWNFbnRyeT4KICA8bmFtZT5GaWxlVHlwZTwvbmFtZT4KICA8ZmxhZ3M+MTMxOTcwPC9mbGFncz4KICA8dmFsdWUgdHlwZT0iMyI+RGV2aWNlPC92YWx1ZT4KIDwvQmFzaWNFbnRyeT4KIDxCYXNpY0VudHJ5PgogIDxuYW1lPkNoZWNrc3VtPC9uYW1lPgogIDxmbGFncz4xMzE4NDI8L2ZsYWdzPgogIDx2YWx1ZSB0eXBlPSIzIj5kMTRkMWUwNGJjMjY3YjhhMjBhZmQ1YzYwZDRhNGU2NjwvdmFsdWU+CiA8L0Jhc2ljRW50cnk+CjwvQmFzaWNFbnRyeT4K/@MB_ANALYSIS/PEJhc2ljRW50cnk+CiA8bmFtZT5Tb2Z0d2FyZTwvbmFtZT4KIDxmbGFncz42NTY2NjwvZmxhZ3M+CiA8QmFzaWNFbnRyeT4KICA8bmFtZT5WYWxpZGl0eUtleTwvbmFtZT4KICA8ZmxhZ3M+NjcyMDI8L2ZsYWdzPgogIDx2YWx1ZSB0eXBlPSI2IiBzaXplPSIxMTIiPgpOd0F6QURjQU5BQmhBR0VBTkFBM0FESUFNZ0E1QURFQU1BQXpBR0VBTXdCZkFEQUFNQUF3QURBQVh3QXlBQzRBCk1RQXhBQzRBTVFBNEFERUFOd0F1QURFQU9RQTJBRElBTXdCZkFFMEFZUUJqQUhNQVVRQjFBR0VBYmdCMEFGOEEKTWdBd0FERUFPQUF4QURFQU1RQTBBQT09PC92YWx1ZT4KIDwvQmFzaWNFbnRyeT4KIDxCYXNpY0VudHJ5PgogIDxuYW1lPkNvbmZpZ1ZlcnNpb248L25hbWU+CiAgPGZsYWdzPjY2NDM0PC9mbGFncz4KICA8dmFsdWUgdHlwZT0iMyI+MC40LjI1PC92YWx1ZT4KIDwvQmFzaWNFbnRyeT4KIDxCYXNpY0VudHJ5PgogIDxuYW1lPkFuYWx5c2lzPC9uYW1lPgogIDxmbGFncz42NTY2NjwvZmxhZ3M+CiAgPEJhc2ljRW50cnk+CiAgIDxuYW1lPlZhcnM8L25hbWU+CiAgIDxmbGFncz42NTY2NjwvZmxhZ3M+CiAgIDxCYXNpY0VudHJ5PgogICAgPG5hbWU+MTwvbmFtZT4KICAgIDxmbGFncz42NTY2NjwvZmxhZ3M+CiAgICA8QmFzaWNFbnRyeT4KICAgICA8bmFtZT5TYW1wbGVzPC9uYW1lPgogICAgIDxmbGFncz42NTY2NjwvZmxhZ3M+CiAgICAgPEJhc2ljRW50cnk+CiAgICAgIDxuYW1lPlAxPC9uYW1lPgogICAgICA8ZmxhZ3M+NjYxNzg8L2ZsYWdzPgogICAgICA8dmFsdWUgdHlwZT0iMiI+OTc8L3ZhbHVlPgogICAgICA8QmFzaWNFbnRyeT4KICAgICAgIDxuYW1lPlNhbXBsZXM8L25hbWU+CiAgICAgICA8ZmxhZ3M+NjU2NjY8L2ZsYWdzPgogICAgICAgPEJhc2ljRW50cnk+CiAgICAgICAgPG5hbWU+UDI8L25hbWU+CiAgICAgICAgPGZsYWdzPjY2MTc4PC9mbGFncz4KICAgICAgICA8dmFsdWUgdHlwZT0iMiI+OTg8L3ZhbHVlPgogICAgICAgIDxCYXNpY0VudHJ5PgogICAgICAgICA8bmFtZT5TYW1wbGVzPC9uYW1lPgogICAgICAgICA8ZmxhZ3M+NjU2NjY8L2ZsYWdzPgogICAgICAgICA8QmFzaWNFbnRyeT4KICAgICAgICAgIDxuYW1lPlAzPC9uYW1lPgogICAgICAgICAgPGZsYWdzPjY2MTc4PC9mbGFncz4KICAgICAgICAgIDx2YWx1ZSB0eXBlPSIyIj45OTwvdmFsdWU+CiAgICAgICAgIDwvQmFzaWNFbnRyeT4KICAgICAgICAgPEJhc2ljRW50cnk+CiAgICAgICAgICA8bmFtZT5MUjM8L25hbWU+CiAgICAgICAgICA8ZmxhZ3M+NjYxNzg8L2ZsYWdzPgogICAgICAgICAgPHZhbHVlIHR5cGU9IjIiPjA8L3ZhbHVlPgogICAgICAgICA8L0Jhc2ljRW50cnk+CiAgICAgICAgIDxCYXNpY0VudHJ5PgogICAgICAgICAgPG5hbWU+VVIzPC9uYW1lPgogICAgICAgICAgPGZsYWdzPjY2MTc4PC9mbGFncz4KICAgICAgICAgIDx2YWx1ZSB0eXBlPSIyIj4wPC92YWx1ZT4KICAgICAgICAgPC9CYXNpY0VudHJ5PgogICAgICAgICA8QmFzaWNFbnRyeT4KICAgICAgICAgIDxuYW1lPlVMMzwvbmFtZT4KICAgICAgICAgIDxmbGFncz42NjE3ODwvZmxhZ3M+CiAgICAgICAgICA8dmFsdWUgdHlwZT0iMiI+MDwvdmFsdWU+CiAgICAgICAgIDwvQmFzaWNFbnRyeT4KICAgICAgICAgPEJhc2ljRW50cnk+CiAgICAgICAgICA8bmFtZT5MTDM8L25hbWU+CiAgICAgICAgICA8ZmxhZ3M+NjYxNzg8L2ZsYWdzPgogICAgICAgICAgPHZhbHVlIHR5cGU9IjIiPjA8L3ZhbHVlPgogICAgICAgICA8L0Jhc2ljRW50cnk+CiAgICAgICAgPC9CYXNpY0VudHJ5PgogICAgICAgPC9CYXNpY0VudHJ5PgogICAgICA8L0Jhc2ljRW50cnk+CiAgICAgPC9CYXNpY0VudHJ5PgogICAgPC9CYXNpY0VudHJ5PgogICA8L0Jhc2ljRW50cnk+CiAgPC9CYXNpY0VudHJ5PgogPC9CYXNpY0VudHJ5PgogPEJhc2ljRW50cnk+CiAgPG5hbWU+V2luZG93czwvbmFtZT4KICA8ZmxhZ3M+NjU2NjY8L2ZsYWdzPgogIDxCYXNpY0VudHJ5PgogICA8bmFtZT52aWV3NHQgMzwvbmFtZT4KICAgPGZsYWdzPjY2NDM0PC9mbGFncz4KICAgPHZhbHVlIHR5cGU9IjMiPldpbmRvdzwvdmFsdWU+CiAgIDxCYXNpY0VudHJ5PgogICAgPG5hbWU+UGFnZXM8L25hbWU+CiAgICA8ZmxhZ3M+NjY0MzQ8L2ZsYWdzPgogICAgPHZhbHVlIHR5cGU9IjMiPlBhZ2UxPC92YWx1ZT4KICAgIDxCYXNpY0VudHJ5PgogICAgIDxuYW1lPlBhZ2UxPC9uYW1lPgogICAgIDxmbGFncz42NTY2NjwvZmxhZ3M+CiAgICAgPEJhc2ljRW50cnk+CiAgICAgIDxuYW1lPldpZGdldHM8L25hbWU+CiAgICAgIDxmbGFncz42NjQzNDwvZmxhZ3M+CiAgICAgIDx2YWx1ZSB0eXBlPSIzIj5wbG90MjwvdmFsdWU+CiAgICAgIDxCYXNpY0VudHJ5PgogICAgICAgPG5hbWU+UGFnZU5vPC9uYW1lPgogICAgICAgPGZsYWdzPjY2NDM0PC9mbGFncz4KICAgICAgIDx2YWx1ZSB0eXBlPSIzIj5UZXh0PC92YWx1ZT4KICAgICAgIDxCYXNpY0VudHJ5PgogICAgICAgIDxuYW1lPldpZGdldFNpemU8L25hbWU+CiAgICAgICAgPGZsYWdzPjY1NjY2PC9mbGFncz4KICAgICAgICA8QmFzaWNFbnRyeT4KICAgICAgICAgPG5hbWU+V2lkdGg8L25hbWU+CiAgICAgICAgIDxmbGFncz42NjE3ODwvZmxhZ3M+CiAgICAgICAgIDx2YWx1ZSB0eXBlPSIyIj4xMDI0PC92YWx1ZT4KICAgICAgICA8L0Jhc2ljRW50cnk+CiAgICAgICAgPEJhc2ljRW50cnk+CiAgICAgICAgIDxuYW1lPkhlaWdodDwvbmFtZT4KICAgICAgICAgPGZsYWdzPjY2MTc4PC9mbGFncz4KICAgICAgICAgPHZhbHVlIHR5cGU9IjIiPjE1PC92YWx1ZT4KICAgICAgICA8L0Jhc2ljRW50cnk+CiAgICAgICA8L0Jhc2ljRW50cnk+CiAgICAgICA8QmFzaWNFbnRyeT4KICAgICAgICA8bmFtZT5XaWRnZXRQb3M8L25hbWU+CiAgICAgICAgPGZsYWdzPjY1NjY2PC9mbGFncz4KICAgICAgICA8QmFzaWNFbnRyeT4KICAgICAgICAgPG5hbWU+WDwvbmFtZT4KICAgICAgICAgPGZsYWdzPjY2MTc4PC9mbGFncz4KICAgICAgICAgPHZhbHVlIHR5cGU9IjIiPjM8L3ZhbHVlPgogICAgICAgIDwvQmFzaWNFbnRyeT4KICAgICAgICA8QmFzaWNFbnRyeT4KICAgICAgICAgPG5hbWU+WTwvbmFtZT4KICAgICAgICAgPGZsYWdzPjY2MTc4PC9mbGFncz4KICAgICAgICAgPHZhbHVlIHR5cGU9IjIiPjM8L3ZhbHVlPgogICAgICAgIDwvQmFzaWNFbnRyeT4KICAgICAgIDwvQmFzaWNFbnRyeT4KICAgICAgIDxCYXNpY0VudHJ5PgogICAgICAgIDxuYW1lPlRleHRWYWx1ZTwvbmFtZT4KICAgICAgICA8ZmxhZ3M+NjY0MzQ8L2ZsYWdzPgogICAgICAgIDx2YWx1ZSB0eXBlPSIzIj4mbHQ7YiZndDsxLzEmbHQ7L2ImZ3Q7PC92YWx1ZT4KICAgICAgIDwvQmFzaWNFbnRyeT4KICAgICAgPC9CYXNpY0VudHJ5PgogICAgICA8QmFzaWNFbnRyeT4KICAgICAgIDxuYW1lPnBsb3QwPC9uYW1lPgogICAgICAgPGZsYWdzPjY2NDM0PC9mbGFncz4KICAgICAgIDx2YWx1ZSB0eXBlPSIzIj5QbG90PC92YWx1ZT4KICAgICAgIDxCYXNpY0VudHJ5PgogICAgICAgIDxuYW1lPlZpZXdGZWF0dXJlczwvbmFtZT4KICAgICAgICA8ZmxhZ3M+NjY0MzQ8L2ZsYWdzPgogICAgICAgIDx2YWx1ZSB0eXBlPSIzIj5GU0MtQQpTU0MtQTwvdmFsdWU+CiAgICAgICA8L0Jhc2ljRW50cnk+CiAgICAgICA8QmFzaWNFbnRyeT4KICAgICAgICA8bmFtZT5WaWV3TXVsdGlMYXllcjwvbmFtZT4KICAgICAgICA8ZmxhZ3M+NjU5MjI8L2ZsYWdzPgogICAgICAgIDx2YWx1ZSB0eXBlPSIxIj4wPC92YWx1ZT4KICAgICAgIDwvQmFzaWNFbnRyeT4KICAgICAgIDxCYXNpY0VudHJ5PgogICAgICAgIDxuYW1lPlZpZXdTb3VyY2U8L25hbWU+CiAgICAgICAgPGZsYWdzPjY2NDM0PC9mbGFncz4KICAgICAgICA8dmFsdWUgdHlwZT0iMyI+MTpsaXZlPC92YWx1ZT4KICAgICAgIDwvQmFzaWNFbnRyeT4KICAgICAgIDxCYXNpY0VudHJ5PgogICAgICAgIDxuYW1lPlZpZXdQb3B1bGF0aW9uczwvbmFtZT4KICAgICAgICA8ZmxhZ3M+NjY0MzQ8L2ZsYWdzPgogICAgICAgIDx2YWx1ZSB0eXBlPSIzIj4xOmxpdmU8L3ZhbHVlPgogICAgICAgPC9CYXNpY0VudHJ5PgogICAgICAgPEJhc2ljRW50cnk+CiAgICAgICAgPG5hbWU+Vmlld01vZGU8L25hbWU+CiAgICAgICAgPGZsYWdzPjY2MTc4PC9mbGFncz4KICAgICAgICA8dmFsdWUgdHlwZT0iMiI+MDwvdmFsdWU+CiAgICAgICA8L0Jhc2ljRW50cnk+CiAgICAgICA8QmFzaWNFbnRyeT4KICAgICAgICA8bmFtZT5WaWV3QXhlczwvbmFtZT4KICAgICAgICA8ZmxhZ3M+NjY0MzQ8L2ZsYWdzPgogICAgICAgIDx2YWx1ZSB0eXBlPSIzIj5BcyBhY3F1aXJlZApBcyBhY3F1aXJlZDwvdmFsdWU+CiAgICAgICA8L0Jhc2ljRW50cnk+CiAgICAgICA8QmFzaWNFbnRyeT4KICAgICAgICA8bmFtZT5WaWV3Wm9vbTwvbmFtZT4KICAgICAgICA8ZmxhZ3M+NjY0MzQ8L2ZsYWdzPgogICAgICAgIDx2YWx1ZSB0eXBlPSIzIj4wLjAsMS4wCjAuMCwxLjA8L3ZhbHVlPgogICAgICAgPC9CYXNpY0VudHJ5PgogICAgICAgPEJhc2ljRW50cnk+CiAgICAgICAgPG5hbWU+Vmlld0hpZGVSZWdpb25zPC9uYW1lPgogICAgICAgIDxmbGFncz42NjE3ODwvZmxhZ3M+CiAgICAgICAgPHZhbHVlIHR5cGU9IjIiPjA8L3ZhbHVlPgogICAgICAgPC9CYXNpY0VudHJ5PgogICAgICAgPEJhc2ljRW50cnk+CiAgICAgICAgPG5hbWU+SGlzdG9ncmFtVXNlT3ZlcmxheTwvbmFtZT4KICAgICAgICA8ZmxhZ3M+NjYxNzg8L2ZsYWdzPgogICAgICAgIDx2YWx1ZSB0eXBlPSIyIj4wPC92YWx1ZT4KICAgICAgIDwvQmFzaWNFbnRyeT4KICAgICAgIDxCYXNpY0VudHJ5PgogICAgICAgIDxuYW1lPkhpc3RvZ3JhbU92ZXJsYXk8L25hbWU+CiAgICAgICAgPGZsYWdzPjY2NDM0PC9mbGFncz4KICAgICAgICA8dmFsdWUgdHlwZT0iMyI+CgoKCgoKCgoKPC92YWx1ZT4KICAgICAgIDwvQmFzaWNFbnRyeT4KICAgICAgIDxCYXNpY0VudHJ5PgogICAgICAgIDxuYW1lPkhpc3RvZ3JhbU92ZXJsYXlDb2xvcnM8L25hbWU+CiAgICAgICAgPGZsYWdzPjY2NDM0PC9mbGFncz4KICAgICAgICA8dmFsdWUgdHlwZT0iMyI+I2ZmYWE3ZgojZmZhYWZmCiNhYWZmN2YKIzk2ZDhlMQojYWFhYTdmCiNmZjg2NGEKI2ZjNTdmZgojNmJmZjQyCiM0MGJjZmYKI2EyYWEzNDwvdmFsdWU+CiAgICAgICA8L0Jhc2ljRW50cnk+CiAgICAgICA8QmFzaWNFbnRyeT4KICAgICAgICA8bmFtZT5WaWV3RGF0YUVuZDwvbmFtZT4KICAgICAgICA8ZmxhZ3M+NjYxNzg8L2ZsYWdzPgogICAgICAgIDx2YWx1ZSB0eXBlPSIyIj4yMTQ3NDgzNjQ3PC92YWx1ZT4KICAgICAgIDwvQmFzaWNFbnRyeT4KICAgICAgIDxCYXNpY0VudHJ5PgogICAgICAgIDxuYW1lPlZpZXdEYXRhU2tpcDwvbmFtZT4KICAgICAgICA8ZmxhZ3M+NjYxNzg8L2ZsYWdzPgogICAgICAgIDx2YWx1ZSB0eXBlPSIyIj4wPC92YWx1ZT4KICAgICAgIDwvQmFzaWNFbnRyeT4KICAgICAgIDxCYXNpY0VudHJ5PgogICAgICAgIDxuYW1lPlZpZXdEYXRhU3RhcnQ8L25hbWU+CiAgICAgICAgPGZsYWdzPjY2MTc4PC9mbGFncz4KICAgICAgICA8dmFsdWUgdHlwZT0iMiI+MDwvdmFsdWU+CiAgICAgICA8L0Jhc2ljRW50cnk+CiAgICAgICA8QmFzaWNFbnRyeT4KICAgICAgICA8bmFtZT5TY3JpcHRUZXh0PC9uYW1lPgogICAgICAgIDxmbGFncz42NjQzNDwvZmxhZ3M+CiAgICAgICAgPHZhbHVlIHR5cGU9IjMiPkVkaXQgdGV4dCB2aWEgUHJvcGVydGllczwvdmFsdWU+CiAgICAgICAgPEJhc2ljRW50cnk+CiAgICAgICAgIDxuYW1lPlByZWRlZmluZWRTY3JpcHRUZXh0PC9uYW1lPgogICAgICAgICA8ZmxhZ3M+NjY0MzQ8L2ZsYWdzPgogICAgICAgICA8dmFsdWUgdHlwZT0iMyI+PC92YWx1ZT4KICAgICAgICA8L0Jhc2ljRW50cnk+CiAgICAgICA8L0Jhc2ljRW50cnk+CiAgICAgICA8QmFzaWNFbnRyeT4KICAgICAgICA8bmFtZT5TY3JpcHRUZXh0QWxpZ25tZW50PC9uYW1lPgogICAgICAgIDxmbGFncz42NjE3ODwvZmxhZ3M+CiAgICAgICAgPHZhbHVlIHR5cGU9IjIiPjA8L3ZhbHVlPgogICAgICAgPC9CYXNpY0VudHJ5PgogICAgICAgPEJhc2ljRW50cnk+CiAgICAgICAgPG5hbWU+SGlzdG9ncmFtTm9ybWFsaXphdGlvbjwvbmFtZT4KICAgICAgICA8ZmxhZ3M+NjYxNzg8L2ZsYWdzPgogICAgICAgIDx2YWx1ZSB0eXBlPSIyIj4wPC92YWx1ZT4KICAgICAgIDwvQmFzaWNFbnRyeT4KICAgICAgIDxCYXNpY0VudHJ5PgogICAgICAgIDxuYW1lPkhpc3RvZ3JhbVBsb3RNb2RlPC9uYW1lPgogICAgICAgIDxmbGFncz42NjE3ODwvZmxhZ3M+CiAgICAgICAgPHZhbHVlIHR5cGU9IjIiPjA8L3ZhbHVlPgogICAgICAgPC9CYXNpY0VudHJ5PgogICAgICAgPEJhc2ljRW50cnk+CiAgICAgICAgPG5hbWU+SGlzdG9ncmFtU21vb3RoaW5nPC9uYW1lPgogICAgICAgIDxmbGFncz42NjE3ODwvZmxhZ3M+CiAgICAgICAgPHZhbHVlIHR5cGU9IjIiPjA8L3ZhbHVlPgogICAgICAgPC9CYXNpY0VudHJ5PgogICAgICAgPEJhc2ljRW50cnk+CiAgICAgICAgPG5hbWU+U3RhdGlzdGljRmVhdHVyZXM8L25hbWU+CiAgICAgICAgPGZsYWdzPjY2NDM0PC9mbGFncz4KICAgICAgICA8dmFsdWUgdHlwZT0iMyI+RlNDLUEKU1NDLUE8L3ZhbHVlPgogICAgICAgPC9CYXNpY0VudHJ5PgogICAgICAgPEJhc2ljRW50cnk+CiAgICAgICAgPG5hbWU+U3RhdGlzdGljUmVnaW9uRnVuY3M8L25hbWU+CiAgICAgICAgPGZsYWdzPjY2NDM0PC9mbGFncz4KICAgICAgICA8dmFsdWUgdHlwZT0iMyI+UGF0aAolLVQ8L3ZhbHVlPgogICAgICAgPC9CYXNpY0VudHJ5PgogICAgICAgPEJhc2ljRW50cnk+CiAgICAgICAgPG5hbWU+U3RhdGlzdGljRmVhdHVyZUZ1bmNzPC9uYW1lPgogICAgICAgIDxmbGFncz42NjQzNDwvZmxhZ3M+CiAgICAgICAgPHZhbHVlIHR5cGU9IjMiPjwvdmFsdWU+CiAgICAgICA8L0Jhc2ljRW50cnk+CiAgICAgICA8QmFzaWNFbnRyeT4KICAgICAgICA8bmFtZT5TdGF0aXN0aWNTb3VyY2VJbmZvPC9uYW1lPgogICAgICAgIDxmbGFncz42NTkyMjwvZmxhZ3M+CiAgICAgICAgPHZhbHVlIHR5cGU9IjEiPjE8L3ZhbHVlPgogICAgICAgPC9CYXNpY0VudHJ5PgogICAgICAgPEJhc2ljRW50cnk+CiAgICAgICAgPG5hbWU+U3RhdGlzdGljVGFibGU8L25hbWU+CiAgICAgICAgPGZsYWdzPjY1OTIyPC9mbGFncz4KICAgICAgICA8dmFsdWUgdHlwZT0iMSI+MTwvdmFsdWU+CiAgICAgICA8L0Jhc2ljRW50cnk+CiAgICAgICA8QmFzaWNFbnRyeT4KICAgICAgICA8bmFtZT5TdGF0aXN0aWNGZWF0dXJlTmFtZTwvbmFtZT4KICAgICAgICA8ZmxhZ3M+NjYxNzg8L2ZsYWdzPgogICAgICAgIDx2YWx1ZSB0eXBlPSIyIj4wPC92YWx1ZT4KICAgICAgIDwvQmFzaWNFbnRyeT4KICAgICAgIDxCYXNpY0VudHJ5PgogICAgICAgIDxuYW1lPkhlYXRtYXA8L25hbWU+CiAgICAgICAgPGZsYWdzPjY1NjY2PC9mbGFncz4KICAgICAgICA8QmFzaWNFbnRyeT4KICAgICAgICAgPG5hbWU+Q29sb3IxPC9uYW1lPgogICAgICAgICA8ZmxhZ3M+NjY0MzQ8L2ZsYWdzPgogICAgICAgICA8dmFsdWUgdHlwZT0iMyI+I2ZmMDAwMDwvdmFsdWU+CiAgICAgICAgPC9CYXNpY0VudHJ5PgogICAgICAgIDxCYXNpY0VudHJ5PgogICAgICAgICA8bmFtZT5Db2xvcjI8L25hbWU+CiAgICAgICAgIDxmbGFncz42NjQzNDwvZmxhZ3M+CiAgICAgICAgIDx2YWx1ZSB0eXBlPSIzIj4jMDBhYTAwPC92YWx1ZT4KICAgICAgICA8L0Jhc2ljRW50cnk+CiAgICAgICAgPEJhc2ljRW50cnk+CiAgICAgICAgIDxuYW1lPkNvbG9yMzwvbmFtZT4KICAgICAgICAgPGZsYWdzPjY2NDM0PC9mbGFncz4KICAgICAgICAgPHZhbHVlIHR5cGU9IjMiPiNmZmZmMDA8L3ZhbHVlPgogICAgICAgIDwvQmFzaWNFbnRyeT4KICAgICAgICA8QmFzaWNFbnRyeT4KICAgICAgICAgPG5hbWU+Q29sb3I0PC9uYW1lPgogICAgICAgICA8ZmxhZ3M+NjY0MzQ8L2ZsYWdzPgogICAgICAgICA8dmFsdWUgdHlwZT0iMyI+IzMzMzNmZjwvdmFsdWU+CiAgICAgICAgPC9CYXNpY0VudHJ5PgogICAgICAgIDxCYXNpY0VudHJ5PgogICAgICAgICA8bmFtZT5UaHJlc2hvbGQxPC9uYW1lPgogICAgICAgICA8ZmxhZ3M+Njc0NTg8L2ZsYWdzPgogICAgICAgICA8dmFsdWUgdHlwZT0iNyI+MTwvdmFsdWU+CiAgICAgICAgPC9CYXNpY0VudHJ5PgogICAgICAgIDxCYXNpY0VudHJ5PgogICAgICAgICA8bmFtZT5UaHJlc2hvbGQyPC9uYW1lPgogICAgICAgICA8ZmxhZ3M+Njc0NTg8L2ZsYWdzPgogICAgICAgICA8dmFsdWUgdHlwZT0iNyI+MTAwPC92YWx1ZT4KICAgICAgICA8L0Jhc2ljRW50cnk+CiAgICAgICAgPEJhc2ljRW50cnk+CiAgICAgICAgIDxuYW1lPlJlZ2lvbjwvbmFtZT4KICAgICAgICAgPGZsYWdzPjY2NDM0PC9mbGFncz4KICAgICAgICAgPHZhbHVlIHR5cGU9IjMiPmxpdmU8L3ZhbHVlPgogICAgICAgIDwvQmFzaWNFbnRyeT4KICAgICAgICA8QmFzaWNFbnRyeT4KICAgICAgICAgPG5hbWU+UmVnaW9uRnVuY3Rpb248L25hbWU+CiAgICAgICAgIDxmbGFncz42NjQzNDwvZmxhZ3M+CiAgICAgICAgIDx2YWx1ZSB0eXBlPSIzIj5Db3VudDwvdmFsdWU+CiAgICAgICAgPC9CYXNpY0VudHJ5PgogICAgICAgIDxCYXNpY0VudHJ5PgogICAgICAgICA8bmFtZT5GZWF0dXJlPC9uYW1lPgogICAgICAgICA8ZmxhZ3M+NjY0MzQ8L2ZsYWdzPgogICAgICAgICA8dmFsdWUgdHlwZT0iMyI+RlNDLUE8L3ZhbHVlPgogICAgICAgIDwvQmFzaWNFbnRyeT4KICAgICAgICA8QmFzaWNFbnRyeT4KICAgICAgICAgPG5hbWU+RmVhdHVyZUZ1bmN0aW9uPC9uYW1lPgogICAgICAgICA8ZmxhZ3M+NjY0MzQ8L2ZsYWdzPgogICAgICAgICA8dmFsdWUgdHlwZT0iMyI+TWVhbjwvdmFsdWU+CiAgICAgICAgPC9CYXNpY0VudHJ5PgogICAgICAgIDxCYXNpY0VudHJ5PgogICAgICAgICA8bmFtZT5Nb2RlPC9uYW1lPgogICAgICAgICA8ZmxhZ3M+NjYxNzg8L2ZsYWdzPgogICAgICAgICA8dmFsdWUgdHlwZT0iMiI+MDwvdmFsdWU+CiAgICAgICAgPC9CYXNpY0VudHJ5PgogICAgICAgIDxCYXNpY0VudHJ5PgogICAgICAgICA8bmFtZT5GdW5jdGlvbjwvbmFtZT4KICAgICAgICAgPGZsYWdzPjY2MTc4PC9mbGFncz4KICAgICAgICAgPHZhbHVlIHR5cGU9IjIiPjE8L3ZhbHVlPgogICAgICAgIDwvQmFzaWNFbnRyeT4KICAgICAgICA8QmFzaWNFbnRyeT4KICAgICAgICAgPG5hbWU+RGlzYWJsZWRHcm91cHM8L25hbWU+CiAgICAgICAgIDxmbGFncz42NjQzNDwvZmxhZ3M+CiAgICAgICAgIDx2YWx1ZSB0eXBlPSIzIj48L3ZhbHVlPgogICAgICAgIDwvQmFzaWNFbnRyeT4KICAgICAgIDwvQmFzaWNFbnRyeT4KICAgICAgIDxCYXNpY0VudHJ5PgogICAgICAgIDxuYW1lPlZpZXdIZWlnaHQ8L25hbWU+CiAgICAgICAgPGZsYWdzPjY2MTc4PC9mbGFncz4KICAgICAgICA8dmFsdWUgdHlwZT0iMiI+MTQ4PC92YWx1ZT4KICAgICAgIDwvQmFzaWNFbnRyeT4KICAgICAgIDxCYXNpY0VudHJ5PgogICAgICAgIDxuYW1lPlZpZXdXaWR0aDwvbmFtZT4KICAgICAgICA8ZmxhZ3M+NjYxNzg8L2ZsYWdzPgogICAgICAgIDx2YWx1ZSB0eXBlPSIyIj4xNDg8L3ZhbHVlPgogICAgICAgPC9CYXNpY0VudHJ5PgogICAgICAgPEJhc2ljRW50cnk+CiAgICAgICAgPG5hbWU+V2lkZ2V0UG9zPC9uYW1lPgogICAgICAgIDxmbGFncz42NTY2NjwvZmxhZ3M+CiAgICAgICAgPEJhc2ljRW50cnk+CiAgICAgICAgIDxuYW1lPlg8L25hbWU+CiAgICAgICAgIDxmbGFncz42NjE3ODwvZmxhZ3M+CiAgICAgICAgIDx2YWx1ZSB0eXBlPSIyIj4xMzwvdmFsdWU+CiAgICAgICAgPC9CYXNpY0VudHJ5PgogICAgICAgIDxCYXNpY0VudHJ5PgogICAgICAgICA8bmFtZT5ZPC9uYW1lPgogICAgICAgICA8ZmxhZ3M+NjYxNzg8L2ZsYWdzPgogICAgICAgICA8dmFsdWUgdHlwZT0iMiI+MTU8L3ZhbHVlPgogICAgICAgIDwvQmFzaWNFbnRyeT4KICAgICAgIDwvQmFzaWNFbnRyeT4KICAgICAgIDxCYXNpY0VudHJ5PgogICAgICAgIDxuYW1lPldpZGdldFNpemU8L25hbWU+CiAgICAgICAgPGZsYWdzPjY1NjY2PC9mbGFncz4KICAgICAgICA8QmFzaWNFbnRyeT4KICAgICAgICAgPG5hbWU+V2lkdGg8L25hbWU+CiAgICAgICAgIDxmbGFncz42NjE3ODwvZmxhZ3M+CiAgICAgICAgIDx2YWx1ZSB0eXBlPSIyIj4yMzQ8L3ZhbHVlPgogICAgICAgIDwvQmFzaWNFbnRyeT4KICAgICAgICA8QmFzaWNFbnRyeT4KICAgICAgICAgPG5hbWU+SGVpZ2h0PC9uYW1lPgogICAgICAgICA8ZmxhZ3M+NjYxNzg8L2ZsYWdzPgogICAgICAgICA8dmFsdWUgdHlwZT0iMiI+MjA5PC92YWx1ZT4KICAgICAgICA8L0Jhc2ljRW50cnk+CiAgICAgICA8L0Jhc2ljRW50cnk+CiAgICAgIDwvQmFzaWNFbnRyeT4KICAgICAgPEJhc2ljRW50cnk+CiAgICAgICA8bmFtZT5wbG90MTwvbmFtZT4KICAgICAgIDxmbGFncz42NjQzNDwvZmxhZ3M+CiAgICAgICA8dmFsdWUgdHlwZT0iMyI+UGxvdDwvdmFsdWU+CiAgICAgICA8QmFzaWNFbnRyeT4KICAgICAgICA8bmFtZT5WaWV3RmVhdHVyZXM8L25hbWU+CiAgICAgICAgPGZsYWdzPjY2NDM0PC9mbGFncz4KICAgICAgICA8dmFsdWUgdHlwZT0iMyI+RlNDLUEKRlNDLUg8L3ZhbHVlPgogICAgICAgPC9CYXNpY0VudHJ5PgogICAgICAgPEJhc2ljRW50cnk+CiAgICAgICAgPG5hbWU+Vmlld011bHRpTGF5ZXI8L25hbWU+CiAgICAgICAgPGZsYWdzPjY1OTIyPC9mbGFncz4KICAgICAgICA8dmFsdWUgdHlwZT0iMSI+MDwvdmFsdWU+CiAgICAgICA8L0Jhc2ljRW50cnk+CiAgICAgICA8QmFzaWNFbnRyeT4KICAgICAgICA8bmFtZT5WaWV3U291cmNlPC9uYW1lPgogICAgICAgIDxmbGFncz42NjQzNDwvZmxhZ3M+CiAgICAgICAgPHZhbHVlIHR5cGU9IjMiPjE6bGl2ZVxQMTwvdmFsdWU+CiAgICAgICA8L0Jhc2ljRW50cnk+CiAgICAgICA8QmFzaWNFbnRyeT4KICAgICAgICA8bmFtZT5WaWV3UG9wdWxhdGlvbnM8L25hbWU+CiAgICAgICAgPGZsYWdzPjY2NDM0PC9mbGFncz4KICAgICAgICA8dmFsdWUgdHlwZT0iMyI+MTpsaXZlXFAxPC92YWx1ZT4KICAgICAgIDwvQmFzaWNFbnRyeT4KICAgICAgIDxCYXNpY0VudHJ5PgogICAgICAgIDxuYW1lPlZpZXdNb2RlPC9uYW1lPgogICAgICAgIDxmbGFncz42NjE3ODwvZmxhZ3M+CiAgICAgICAgPHZhbHVlIHR5cGU9IjIiPjE8L3ZhbHVlPgogICAgICAgPC9CYXNpY0VudHJ5PgogICAgICAgPEJhc2ljRW50cnk+CiAgICAgICAgPG5hbWU+Vmlld0F4ZXM8L25hbWU+CiAgICAgICAgPGZsYWdzPjY2NDM0PC9mbGFncz4KICAgICAgICA8dmFsdWUgdHlwZT0iMyI+QXMgYWNxdWlyZWQKQXMgYWNxdWlyZWQ8L3ZhbHVlPgogICAgICAgPC9CYXNpY0VudHJ5PgogICAgICAgPEJhc2ljRW50cnk+CiAgICAgICAgPG5hbWU+Vmlld1pvb208L25hbWU+CiAgICAgICAgPGZsYWdzPjY2NDM0PC9mbGFncz4KICAgICAgICA8dmFsdWUgdHlwZT0iMyI+MC4wLDEuMAowLjAsMS4wPC92YWx1ZT4KICAgICAgIDwvQmFzaWNFbnRyeT4KICAgICAgIDxCYXNpY0VudHJ5PgogICAgICAgIDxuYW1lPlZpZXdIaWRlUmVnaW9uczwvbmFtZT4KICAgICAgICA8ZmxhZ3M+NjYxNzg8L2ZsYWdzPgogICAgICAgIDx2YWx1ZSB0eXBlPSIyIj4wPC92YWx1ZT4KICAgICAgIDwvQmFzaWNFbnRyeT4KICAgICAgIDxCYXNpY0VudHJ5PgogICAgICAgIDxuYW1lPkhpc3RvZ3JhbVVzZU92ZXJsYXk8L25hbWU+CiAgICAgICAgPGZsYWdzPjY2MTc4PC9mbGFncz4KICAgICAgICA8dmFsdWUgdHlwZT0iMiI+MDwvdmFsdWU+CiAgICAgICA8L0Jhc2ljRW50cnk+CiAgICAgICA8QmFzaWNFbnRyeT4KICAgICAgICA8bmFtZT5IaXN0b2dyYW1PdmVybGF5PC9uYW1lPgogICAgICAgIDxmbGFncz42NjQzNDwvZmxhZ3M+CiAgICAgICAgPHZhbHVlIHR5cGU9IjMiPmxpdmUKbGl2ZQpsaXZlCmxpdmUKbGl2ZQpsaXZlCmxpdmUKbGl2ZQpsaXZlCmxpdmU8L3ZhbHVlPgogICAgICAgPC9CYXNpY0VudHJ5PgogICAgICAgPEJhc2ljRW50cnk+CiAgICAgICAgPG5hbWU+SGlzdG9ncmFtT3ZlcmxheUNvbG9yczwvbmFtZT4KICAgICAgICA8ZmxhZ3M+NjY0MzQ8L2ZsYWdzPgogICAgICAgIDx2YWx1ZSB0eXBlPSIzIj4jZmZhYTdmCiNmZmFhZmYKI2FhZmY3ZgojOTZkOGUxCiNhYWFhN2YKI2ZmODY0YQojZmM1N2ZmCiM2YmZmNDIKIzQwYmNmZgojYTJhYTM0PC92YWx1ZT4KICAgICAgIDwvQmFzaWNFbnRyeT4KICAgICAgIDxCYXNpY0VudHJ5PgogICAgICAgIDxuYW1lPlZpZXdEYXRhRW5kPC9uYW1lPgogICAgICAgIDxmbGFncz42NjE3ODwvZmxhZ3M+CiAgICAgICAgPHZhbHVlIHR5cGU9IjIiPjIxNDc0ODM2NDc8L3ZhbHVlPgogICAgICAgPC9CYXNpY0VudHJ5PgogICAgICAgPEJhc2ljRW50cnk+CiAgICAgICAgPG5hbWU+Vmlld0RhdGFTa2lwPC9uYW1lPgogICAgICAgIDxmbGFncz42NjE3ODwvZmxhZ3M+CiAgICAgICAgPHZhbHVlIHR5cGU9IjIiPjA8L3ZhbHVlPgogICAgICAgPC9CYXNpY0VudHJ5PgogICAgICAgPEJhc2ljRW50cnk+CiAgICAgICAgPG5hbWU+Vmlld0RhdGFTdGFydDwvbmFtZT4KICAgICAgICA8ZmxhZ3M+NjYxNzg8L2ZsYWdzPgogICAgICAgIDx2YWx1ZSB0eXBlPSIyIj4wPC92YWx1ZT4KICAgICAgIDwvQmFzaWNFbnRyeT4KICAgICAgIDxCYXNpY0VudHJ5PgogICAgICAgIDxuYW1lPlNjcmlwdFRleHQ8L25hbWU+CiAgICAgICAgPGZsYWdzPjY2NDM0PC9mbGFncz4KICAgICAgICA8dmFsdWUgdHlwZT0iMyI+RWRpdCB0ZXh0IHZpYSBQcm9wZXJ0aWVzPC92YWx1ZT4KICAgICAgICA8QmFzaWNFbnRyeT4KICAgICAgICAgPG5hbWU+UHJlZGVmaW5lZFNjcmlwdFRleHQ8L25hbWU+CiAgICAgICAgIDxmbGFncz42NjQzNDwvZmxhZ3M+CiAgICAgICAgIDx2YWx1ZSB0eXBlPSIzIj48L3ZhbHVlPgogICAgICAgIDwvQmFzaWNFbnRyeT4KICAgICAgIDwvQmFzaWNFbnRyeT4KICAgICAgIDxCYXNpY0VudHJ5PgogICAgICAgIDxuYW1lPlNjcmlwdFRleHRBbGlnbm1lbnQ8L25hbWU+CiAgICAgICAgPGZsYWdzPjY2MTc4PC9mbGFncz4KICAgICAgICA8dmFsdWUgdHlwZT0iMiI+MDwvdmFsdWU+CiAgICAgICA8L0Jhc2ljRW50cnk+CiAgICAgICA8QmFzaWNFbnRyeT4KICAgICAgICA8bmFtZT5IaXN0b2dyYW1Ob3JtYWxpemF0aW9uPC9uYW1lPgogICAgICAgIDxmbGFncz42NjE3ODwvZmxhZ3M+CiAgICAgICAgPHZhbHVlIHR5cGU9IjIiPjA8L3ZhbHVlPgogICAgICAgPC9CYXNpY0VudHJ5PgogICAgICAgPEJhc2ljRW50cnk+CiAgICAgICAgPG5hbWU+SGlzdG9ncmFtUGxvdE1vZGU8L25hbWU+CiAgICAgICAgPGZsYWdzPjY2MTc4PC9mbGFncz4KICAgICAgICA8dmFsdWUgdHlwZT0iMiI+MDwvdmFsdWU+CiAgICAgICA8L0Jhc2ljRW50cnk+CiAgICAgICA8QmFzaWNFbnRyeT4KICAgICAgICA8bmFtZT5IaXN0b2dyYW1TbW9vdGhpbmc8L25hbWU+CiAgICAgICAgPGZsYWdzPjY2MTc4PC9mbGFncz4KICAgICAgICA8dmFsdWUgdHlwZT0iMiI+MDwvdmFsdWU+CiAgICAgICA8L0Jhc2ljRW50cnk+CiAgICAgICA8QmFzaWNFbnRyeT4KICAgICAgICA8bmFtZT5TdGF0aXN0aWNGZWF0dXJlczwvbmFtZT4KICAgICAgICA8ZmxhZ3M+NjY0MzQ8L2ZsYWdzPgogICAgICAgIDx2YWx1ZSB0eXBlPSIzIj5GU0MtQQpGU0MtSDwvdmFsdWU+CiAgICAgICA8L0Jhc2ljRW50cnk+CiAgICAgICA8QmFzaWNFbnRyeT4KICAgICAgICA8bmFtZT5TdGF0aXN0aWNSZWdpb25GdW5jczwvbmFtZT4KICAgICAgICA8ZmxhZ3M+NjY0MzQ8L2ZsYWdzPgogICAgICAgIDx2YWx1ZSB0eXBlPSIzIj5QYXRoCiUtIzwvdmFsdWU+CiAgICAgICA8L0Jhc2ljRW50cnk+CiAgICAgICA8QmFzaWNFbnRyeT4KICAgICAgICA8bmFtZT5TdGF0aXN0aWNGZWF0dXJlRnVuY3M8L25hbWU+CiAgICAgICAgPGZsYWdzPjY2NDM0PC9mbGFncz4KICAgICAgICA8dmFsdWUgdHlwZT0iMyI+PC92YWx1ZT4KICAgICAgIDwvQmFzaWNFbnRyeT4KICAgICAgIDxCYXNpY0VudHJ5PgogICAgICAgIDxuYW1lPlN0YXRpc3RpY1NvdXJjZUluZm88L25hbWU+CiAgICAgICAgPGZsYWdzPjY1OTIyPC9mbGFncz4KICAgICAgICA8dmFsdWUgdHlwZT0iMSI+MTwvdmFsdWU+CiAgICAgICA8L0Jhc2ljRW50cnk+CiAgICAgICA8QmFzaWNFbnRyeT4KICAgICAgICA8bmFtZT5TdGF0aXN0aWNUYWJsZTwvbmFtZT4KICAgICAgICA8ZmxhZ3M+NjU5MjI8L2ZsYWdzPgogICAgICAgIDx2YWx1ZSB0eXBlPSIxIj4xPC92YWx1ZT4KICAgICAgIDwvQmFzaWNFbnRyeT4KICAgICAgIDxCYXNpY0VudHJ5PgogICAgICAgIDxuYW1lPlN0YXRpc3RpY0ZlYXR1cmVOYW1lPC9uYW1lPgogICAgICAgIDxmbGFncz42NjE3ODwvZmxhZ3M+CiAgICAgICAgPHZhbHVlIHR5cGU9IjIiPjA8L3ZhbHVlPgogICAgICAgPC9CYXNpY0VudHJ5PgogICAgICAgPEJhc2ljRW50cnk+CiAgICAgICAgPG5hbWU+SGVhdG1hcDwvbmFtZT4KICAgICAgICA8ZmxhZ3M+NjU2NjY8L2ZsYWdzPgogICAgICAgIDxCYXNpY0VudHJ5PgogICAgICAgICA8bmFtZT5Db2xvcjE8L25hbWU+CiAgICAgICAgIDxmbGFncz42NjQzNDwvZmxhZ3M+CiAgICAgICAgIDx2YWx1ZSB0eXBlPSIzIj4jZmYwMDAwPC92YWx1ZT4KICAgICAgICA8L0Jhc2ljRW50cnk+CiAgICAgICAgPEJhc2ljRW50cnk+CiAgICAgICAgIDxuYW1lPkNvbG9yMjwvbmFtZT4KICAgICAgICAgPGZsYWdzPjY2NDM0PC9mbGFncz4KICAgICAgICAgPHZhbHVlIHR5cGU9IjMiPiMwMGFhMDA8L3ZhbHVlPgogICAgICAgIDwvQmFzaWNFbnRyeT4KICAgICAgICA8QmFzaWNFbnRyeT4KICAgICAgICAgPG5hbWU+Q29sb3IzPC9uYW1lPgogICAgICAgICA8ZmxhZ3M+NjY0MzQ8L2ZsYWdzPgogICAgICAgICA8dmFsdWUgdHlwZT0iMyI+I2ZmZmYwMDwvdmFsdWU+CiAgICAgICAgPC9CYXNpY0VudHJ5PgogICAgICAgIDxCYXNpY0VudHJ5PgogICAgICAgICA8bmFtZT5Db2xvcjQ8L25hbWU+CiAgICAgICAgIDxmbGFncz42NjQzNDwvZmxhZ3M+CiAgICAgICAgIDx2YWx1ZSB0eXBlPSIzIj4jMzMzM2ZmPC92YWx1ZT4KICAgICAgICA8L0Jhc2ljRW50cnk+CiAgICAgICAgPEJhc2ljRW50cnk+CiAgICAgICAgIDxuYW1lPlRocmVzaG9sZDE8L25hbWU+CiAgICAgICAgIDxmbGFncz42NzQ1ODwvZmxhZ3M+CiAgICAgICAgIDx2YWx1ZSB0eXBlPSI3Ij4xPC92YWx1ZT4KICAgICAgICA8L0Jhc2ljRW50cnk+CiAgICAgICAgPEJhc2ljRW50cnk+CiAgICAgICAgIDxuYW1lPlRocmVzaG9sZDI8L25hbWU+CiAgICAgICAgIDxmbGFncz42NzQ1ODwvZmxhZ3M+CiAgICAgICAgIDx2YWx1ZSB0eXBlPSI3Ij4xMDA8L3ZhbHVlPgogICAgICAgIDwvQmFzaWNFbnRyeT4KICAgICAgICA8QmFzaWNFbnRyeT4KICAgICAgICAgPG5hbWU+UmVnaW9uPC9uYW1lPgogICAgICAgICA8ZmxhZ3M+NjY0MzQ8L2ZsYWdzPgogICAgICAgICA8dmFsdWUgdHlwZT0iMyI+bGl2ZVxQMTwvdmFsdWU+CiAgICAgICAgPC9CYXNpY0VudHJ5PgogICAgICAgIDxCYXNpY0VudHJ5PgogICAgICAgICA8bmFtZT5SZWdpb25GdW5jdGlvbjwvbmFtZT4KICAgICAgICAgPGZsYWdzPjY2NDM0PC9mbGFncz4KICAgICAgICAgPHZhbHVlIHR5cGU9IjMiPkNvdW50PC92YWx1ZT4KICAgICAgICA8L0Jhc2ljRW50cnk+CiAgICAgICAgPEJhc2ljRW50cnk+CiAgICAgICAgIDxuYW1lPkZlYXR1cmU8L25hbWU+CiAgICAgICAgIDxmbGFncz42NjQzNDwvZmxhZ3M+CiAgICAgICAgIDx2YWx1ZSB0eXBlPSIzIj5GU0MtQTwvdmFsdWU+CiAgICAgICAgPC9CYXNpY0VudHJ5PgogICAgICAgIDxCYXNpY0VudHJ5PgogICAgICAgICA8bmFtZT5GZWF0dXJlRnVuY3Rpb248L25hbWU+CiAgICAgICAgIDxmbGFncz42NjQzNDwvZmxhZ3M+CiAgICAgICAgIDx2YWx1ZSB0eXBlPSIzIj5NZWFuPC92YWx1ZT4KICAgICAgICA8L0Jhc2ljRW50cnk+CiAgICAgICAgPEJhc2ljRW50cnk+CiAgICAgICAgIDxuYW1lPk1vZGU8L25hbWU+CiAgICAgICAgIDxmbGFncz42NjE3ODwvZmxhZ3M+CiAgICAgICAgIDx2YWx1ZSB0eXBlPSIyIj4wPC92YWx1ZT4KICAgICAgICA8L0Jhc2ljRW50cnk+CiAgICAgICAgPEJhc2ljRW50cnk+CiAgICAgICAgIDxuYW1lPkZ1bmN0aW9uPC9uYW1lPgogICAgICAgICA8ZmxhZ3M+NjYxNzg8L2ZsYWdzPgogICAgICAgICA8dmFsdWUgdHlwZT0iMiI+MTwvdmFsdWU+CiAgICAgICAgPC9CYXNpY0VudHJ5PgogICAgICAgIDxCYXNpY0VudHJ5PgogICAgICAgICA8bmFtZT5EaXNhYmxlZEdyb3VwczwvbmFtZT4KICAgICAgICAgPGZsYWdzPjY2NDM0PC9mbGFncz4KICAgICAgICAgPHZhbHVlIHR5cGU9IjMiPjwvdmFsdWU+CiAgICAgICAgPC9CYXNpY0VudHJ5PgogICAgICAgPC9CYXNpY0VudHJ5PgogICAgICAgPEJhc2ljRW50cnk+CiAgICAgICAgPG5hbWU+Vmlld0hlaWdodDwvbmFtZT4KICAgICAgICA8ZmxhZ3M+NjYxNzg8L2ZsYWdzPgogICAgICAgIDx2YWx1ZSB0eXBlPSIyIj4xNDg8L3ZhbHVlPgogICAgICAgPC9CYXNpY0VudHJ5PgogICAgICAgPEJhc2ljRW50cnk+CiAgICAgICAgPG5hbWU+Vmlld1dpZHRoPC9uYW1lPgogICAgICAgIDxmbGFncz42NjE3ODwvZmxhZ3M+CiAgICAgICAgPHZhbHVlIHR5cGU9IjIiPjE0ODwvdmFsdWU+CiAgICAgICA8L0Jhc2ljRW50cnk+CiAgICAgICA8QmFzaWNFbnRyeT4KICAgICAgICA8bmFtZT5XaWRnZXRQb3M8L25hbWU+CiAgICAgICAgPGZsYWdzPjY1NjY2PC9mbGFncz4KICAgICAgICA8QmFzaWNFbnRyeT4KICAgICAgICAgPG5hbWU+WDwvbmFtZT4KICAgICAgICAgPGZsYWdzPjY2MTc4PC9mbGFncz4KICAgICAgICAgPHZhbHVlIHR5cGU9IjIiPjI0NzwvdmFsdWU+CiAgICAgICAgPC9CYXNpY0VudHJ5PgogICAgICAgIDxCYXNpY0VudHJ5PgogICAgICAgICA8bmFtZT5ZPC9uYW1lPgogICAgICAgICA8ZmxhZ3M+NjYxNzg8L2ZsYWdzPgogICAgICAgICA8dmFsdWUgdHlwZT0iMiI+MTU8L3ZhbHVlPgogICAgICAgIDwvQmFzaWNFbnRyeT4KICAgICAgIDwvQmFzaWNFbnRyeT4KICAgICAgIDxCYXNpY0VudHJ5PgogICAgICAgIDxuYW1lPldpZGdldFNpemU8L25hbWU+CiAgICAgICAgPGZsYWdzPjY1NjY2PC9mbGFncz4KICAgICAgICA8QmFzaWNFbnRyeT4KICAgICAgICAgPG5hbWU+V2lkdGg8L25hbWU+CiAgICAgICAgIDxmbGFncz42NjE3ODwvZmxhZ3M+CiAgICAgICAgIDx2YWx1ZSB0eXBlPSIyIj4yMzQ8L3ZhbHVlPgogICAgICAgIDwvQmFzaWNFbnRyeT4KICAgICAgICA8QmFzaWNFbnRyeT4KICAgICAgICAgPG5hbWU+SGVpZ2h0PC9uYW1lPgogICAgICAgICA8ZmxhZ3M+NjYxNzg8L2ZsYWdzPgogICAgICAgICA8dmFsdWUgdHlwZT0iMiI+MjA5PC92YWx1ZT4KICAgICAgICA8L0Jhc2ljRW50cnk+CiAgICAgICA8L0Jhc2ljRW50cnk+CiAgICAgIDwvQmFzaWNFbnRyeT4KICAgICAgPEJhc2ljRW50cnk+CiAgICAgICA8bmFtZT5wbG90MjwvbmFtZT4KICAgICAgIDxmbGFncz42NjQzNDwvZmxhZ3M+CiAgICAgICA8dmFsdWUgdHlwZT0iMyI+UGxvdDwvdmFsdWU+CiAgICAgICA8QmFzaWNFbnRyeT4KICAgICAgICA8bmFtZT5WaWV3RmVhdHVyZXM8L25hbWU+CiAgICAgICAgPGZsYWdzPjY2NDM0PC9mbGFncz4KICAgICAgICA8dmFsdWUgdHlwZT0iMyI+QjEtQQpWMS1BPC92YWx1ZT4KICAgICAgIDwvQmFzaWNFbnRyeT4KICAgICAgIDxCYXNpY0VudHJ5PgogICAgICAgIDxuYW1lPlZpZXdNdWx0aUxheWVyPC9uYW1lPgogICAgICAgIDxmbGFncz42NTkyMjwvZmxhZ3M+CiAgICAgICAgPHZhbHVlIHR5cGU9IjEiPjA8L3ZhbHVlPgogICAgICAgPC9CYXNpY0VudHJ5PgogICAgICAgPEJhc2ljRW50cnk+CiAgICAgICAgPG5hbWU+Vmlld1NvdXJjZTwvbmFtZT4KICAgICAgICA8ZmxhZ3M+NjY0MzQ8L2ZsYWdzPgogICAgICAgIDx2YWx1ZSB0eXBlPSIzIj4xOmxpdmVcUDFcUDI8L3ZhbHVlPgogICAgICAgPC9CYXNpY0VudHJ5PgogICAgICAgPEJhc2ljRW50cnk+CiAgICAgICAgPG5hbWU+Vmlld1BvcHVsYXRpb25zPC9uYW1lPgogICAgICAgIDxmbGFncz42NjQzNDwvZmxhZ3M+CiAgICAgICAgPHZhbHVlIHR5cGU9IjMiPjE6bGl2ZVxQMVxQMjwvdmFsdWU+CiAgICAgICA8L0Jhc2ljRW50cnk+CiAgICAgICA8QmFzaWNFbnRyeT4KICAgICAgICA8bmFtZT5WaWV3TW9kZTwvbmFtZT4KICAgICAgICA8ZmxhZ3M+NjYxNzg8L2ZsYWdzPgogICAgICAgIDx2YWx1ZSB0eXBlPSIyIj4xPC92YWx1ZT4KICAgICAgIDwvQmFzaWNFbnRyeT4KICAgICAgIDxCYXNpY0VudHJ5PgogICAgICAgIDxuYW1lPlZpZXdBeGVzPC9uYW1lPgogICAgICAgIDxmbGFncz42NjQzNDwvZmxhZ3M+CiAgICAgICAgPHZhbHVlIHR5cGU9IjMiPkFzIGFjcXVpcmVkCkFzIGFjcXVpcmVkPC92YWx1ZT4KICAgICAgIDwvQmFzaWNFbnRyeT4KICAgICAgIDxCYXNpY0VudHJ5PgogICAgICAgIDxuYW1lPlZpZXdab29tPC9uYW1lPgogICAgICAgIDxmbGFncz42NjQzNDwvZmxhZ3M+CiAgICAgICAgPHZhbHVlIHR5cGU9IjMiPjAuMCwxLjAKMC4wLDEuMDwvdmFsdWU+CiAgICAgICA8L0Jhc2ljRW50cnk+CiAgICAgICA8QmFzaWNFbnRyeT4KICAgICAgICA8bmFtZT5WaWV3SGlkZVJlZ2lvbnM8L25hbWU+CiAgICAgICAgPGZsYWdzPjY2MTc4PC9mbGFncz4KICAgICAgICA8dmFsdWUgdHlwZT0iMiI+MDwvdmFsdWU+CiAgICAgICA8L0Jhc2ljRW50cnk+CiAgICAgICA8QmFzaWNFbnRyeT4KICAgICAgICA8bmFtZT5IaXN0b2dyYW1Vc2VPdmVybGF5PC9uYW1lPgogICAgICAgIDxmbGFncz42NjE3ODwvZmxhZ3M+CiAgICAgICAgPHZhbHVlIHR5cGU9IjIiPjA8L3ZhbHVlPgogICAgICAgPC9CYXNpY0VudHJ5PgogICAgICAgPEJhc2ljRW50cnk+CiAgICAgICAgPG5hbWU+SGlzdG9ncmFtT3ZlcmxheTwvbmFtZT4KICAgICAgICA8ZmxhZ3M+NjY0MzQ8L2ZsYWdzPgogICAgICAgIDx2YWx1ZSB0eXBlPSIzIj5saXZlCmxpdmUKbGl2ZQpsaXZlCmxpdmUKbGl2ZQpsaXZlCmxpdmUKbGl2ZQpsaXZlPC92YWx1ZT4KICAgICAgIDwvQmFzaWNFbnRyeT4KICAgICAgIDxCYXNpY0VudHJ5PgogICAgICAgIDxuYW1lPkhpc3RvZ3JhbU92ZXJsYXlDb2xvcnM8L25hbWU+CiAgICAgICAgPGZsYWdzPjY2NDM0PC9mbGFncz4KICAgICAgICA8dmFsdWUgdHlwZT0iMyI+I2ZmYWE3ZgojZmZhYWZmCiNhYWZmN2YKIzk2ZDhlMQojYWFhYTdmCiNmZjg2NGEKI2ZjNTdmZgojNmJmZjQyCiM0MGJjZmYKI2EyYWEzNDwvdmFsdWU+CiAgICAgICA8L0Jhc2ljRW50cnk+CiAgICAgICA8QmFzaWNFbnRyeT4KICAgICAgICA8bmFtZT5WaWV3RGF0YUVuZDwvbmFtZT4KICAgICAgICA8ZmxhZ3M+NjYxNzg8L2ZsYWdzPgogICAgICAgIDx2YWx1ZSB0eXBlPSIyIj4yMTQ3NDgzNjQ3PC92YWx1ZT4KICAgICAgIDwvQmFzaWNFbnRyeT4KICAgICAgIDxCYXNpY0VudHJ5PgogICAgICAgIDxuYW1lPlZpZXdEYXRhU2tpcDwvbmFtZT4KICAgICAgICA8ZmxhZ3M+NjYxNzg8L2ZsYWdzPgogICAgICAgIDx2YWx1ZSB0eXBlPSIyIj4wPC92YWx1ZT4KICAgICAgIDwvQmFzaWNFbnRyeT4KICAgICAgIDxCYXNpY0VudHJ5PgogICAgICAgIDxuYW1lPlZpZXdEYXRhU3RhcnQ8L25hbWU+CiAgICAgICAgPGZsYWdzPjY2MTc4PC9mbGFncz4KICAgICAgICA8dmFsdWUgdHlwZT0iMiI+MDwvdmFsdWU+CiAgICAgICA8L0Jhc2ljRW50cnk+CiAgICAgICA8QmFzaWNFbnRyeT4KICAgICAgICA8bmFtZT5TY3JpcHRUZXh0PC9uYW1lPgogICAgICAgIDxmbGFncz42NjQzNDwvZmxhZ3M+CiAgICAgICAgPHZhbHVlIHR5cGU9IjMiPkVkaXQgdGV4dCB2aWEgUHJvcGVydGllczwvdmFsdWU+CiAgICAgICAgPEJhc2ljRW50cnk+CiAgICAgICAgIDxuYW1lPlByZWRlZmluZWRTY3JpcHRUZXh0PC9uYW1lPgogICAgICAgICA8ZmxhZ3M+NjY0MzQ8L2ZsYWdzPgogICAgICAgICA8dmFsdWUgdHlwZT0iMyI+PC92YWx1ZT4KICAgICAgICA8L0Jhc2ljRW50cnk+CiAgICAgICA8L0Jhc2ljRW50cnk+CiAgICAgICA8QmFzaWNFbnRyeT4KICAgICAgICA8bmFtZT5TY3JpcHRUZXh0QWxpZ25tZW50PC9uYW1lPgogICAgICAgIDxmbGFncz42NjE3ODwvZmxhZ3M+CiAgICAgICAgPHZhbHVlIHR5cGU9IjIiPjA8L3ZhbHVlPgogICAgICAgPC9CYXNpY0VudHJ5PgogICAgICAgPEJhc2ljRW50cnk+CiAgICAgICAgPG5hbWU+SGlzdG9ncmFtTm9ybWFsaXphdGlvbjwvbmFtZT4KICAgICAgICA8ZmxhZ3M+NjYxNzg8L2ZsYWdzPgogICAgICAgIDx2YWx1ZSB0eXBlPSIyIj4wPC92YWx1ZT4KICAgICAgIDwvQmFzaWNFbnRyeT4KICAgICAgIDxCYXNpY0VudHJ5PgogICAgICAgIDxuYW1lPkhpc3RvZ3JhbVBsb3RNb2RlPC9uYW1lPgogICAgICAgIDxmbGFncz42NjE3ODwvZmxhZ3M+CiAgICAgICAgPHZhbHVlIHR5cGU9IjIiPjA8L3ZhbHVlPgogICAgICAgPC9CYXNpY0VudHJ5PgogICAgICAgPEJhc2ljRW50cnk+CiAgICAgICAgPG5hbWU+SGlzdG9ncmFtU21vb3RoaW5nPC9uYW1lPgogICAgICAgIDxmbGFncz42NjE3ODwvZmxhZ3M+CiAgICAgICAgPHZhbHVlIHR5cGU9IjIiPjA8L3ZhbHVlPgogICAgICAgPC9CYXNpY0VudHJ5PgogICAgICAgPEJhc2ljRW50cnk+CiAgICAgICAgPG5hbWU+U3RhdGlzdGljRmVhdHVyZXM8L25hbWU+CiAgICAgICAgPGZsYWdzPjY2NDM0PC9mbGFncz4KICAgICAgICA8dmFsdWUgdHlwZT0iMyI+QjEtQQpWMS1BPC92YWx1ZT4KICAgICAgIDwvQmFzaWNFbnRyeT4KICAgICAgIDxCYXNpY0VudHJ5PgogICAgICAgIDxuYW1lPlN0YXRpc3RpY1JlZ2lvbkZ1bmNzPC9uYW1lPgogICAgICAgIDxmbGFncz42NjQzNDwvZmxhZ3M+CiAgICAgICAgPHZhbHVlIHR5cGU9IjMiPlBhdGgKJS0jPC92YWx1ZT4KICAgICAgIDwvQmFzaWNFbnRyeT4KICAgICAgIDxCYXNpY0VudHJ5PgogICAgICAgIDxuYW1lPlN0YXRpc3RpY0ZlYXR1cmVGdW5jczwvbmFtZT4KICAgICAgICA8ZmxhZ3M+NjY0MzQ8L2ZsYWdzPgogICAgICAgIDx2YWx1ZSB0eXBlPSIzIj48L3ZhbHVlPgogICAgICAgPC9CYXNpY0VudHJ5PgogICAgICAgPEJhc2ljRW50cnk+CiAgICAgICAgPG5hbWU+U3RhdGlzdGljU291cmNlSW5mbzwvbmFtZT4KICAgICAgICA8ZmxhZ3M+NjU5MjI8L2ZsYWdzPgogICAgICAgIDx2YWx1ZSB0eXBlPSIxIj4xPC92YWx1ZT4KICAgICAgIDwvQmFzaWNFbnRyeT4KICAgICAgIDxCYXNpY0VudHJ5PgogICAgICAgIDxuYW1lPlN0YXRpc3RpY1RhYmxlPC9uYW1lPgogICAgICAgIDxmbGFncz42NTkyMjwvZmxhZ3M+CiAgICAgICAgPHZhbHVlIHR5cGU9IjEiPjE8L3ZhbHVlPgogICAgICAgPC9CYXNpY0VudHJ5PgogICAgICAgPEJhc2ljRW50cnk+CiAgICAgICAgPG5hbWU+U3RhdGlzdGljRmVhdHVyZU5hbWU8L25hbWU+CiAgICAgICAgPGZsYWdzPjY2MTc4PC9mbGFncz4KICAgICAgICA8dmFsdWUgdHlwZT0iMiI+MDwvdmFsdWU+CiAgICAgICA8L0Jhc2ljRW50cnk+CiAgICAgICA8QmFzaWNFbnRyeT4KICAgICAgICA8bmFtZT5IZWF0bWFwPC9uYW1lPgogICAgICAgIDxmbGFncz42NTY2NjwvZmxhZ3M+CiAgICAgICAgPEJhc2ljRW50cnk+CiAgICAgICAgIDxuYW1lPkNvbG9yMTwvbmFtZT4KICAgICAgICAgPGZsYWdzPjY2NDM0PC9mbGFncz4KICAgICAgICAgPHZhbHVlIHR5cGU9IjMiPiNmZjAwMDA8L3ZhbHVlPgogICAgICAgIDwvQmFzaWNFbnRyeT4KICAgICAgICA8QmFzaWNFbnRyeT4KICAgICAgICAgPG5hbWU+Q29sb3IyPC9uYW1lPgogICAgICAgICA8ZmxhZ3M+NjY0MzQ8L2ZsYWdzPgogICAgICAgICA8dmFsdWUgdHlwZT0iMyI+IzAwYWEwMDwvdmFsdWU+CiAgICAgICAgPC9CYXNpY0VudHJ5PgogICAgICAgIDxCYXNpY0VudHJ5PgogICAgICAgICA8bmFtZT5Db2xvcjM8L25hbWU+CiAgICAgICAgIDxmbGFncz42NjQzNDwvZmxhZ3M+CiAgICAgICAgIDx2YWx1ZSB0eXBlPSIzIj4jZmZmZjAwPC92YWx1ZT4KICAgICAgICA8L0Jhc2ljRW50cnk+CiAgICAgICAgPEJhc2ljRW50cnk+CiAgICAgICAgIDxuYW1lPkNvbG9yNDwvbmFtZT4KICAgICAgICAgPGZsYWdzPjY2NDM0PC9mbGFncz4KICAgICAgICAgPHZhbHVlIHR5cGU9IjMiPiMzMzMzZmY8L3ZhbHVlPgogICAgICAgIDwvQmFzaWNFbnRyeT4KICAgICAgICA8QmFzaWNFbnRyeT4KICAgICAgICAgPG5hbWU+VGhyZXNob2xkMTwvbmFtZT4KICAgICAgICAgPGZsYWdzPjY3NDU4PC9mbGFncz4KICAgICAgICAgPHZhbHVlIHR5cGU9IjciPjE8L3ZhbHVlPgogICAgICAgIDwvQmFzaWNFbnRyeT4KICAgICAgICA8QmFzaWNFbnRyeT4KICAgICAgICAgPG5hbWU+VGhyZXNob2xkMjwvbmFtZT4KICAgICAgICAgPGZsYWdzPjY3NDU4PC9mbGFncz4KICAgICAgICAgPHZhbHVlIHR5cGU9IjciPjEwMDwvdmFsdWU+CiAgICAgICAgPC9CYXNpY0VudHJ5PgogICAgICAgIDxCYXNpY0VudHJ5PgogICAgICAgICA8bmFtZT5SZWdpb248L25hbWU+CiAgICAgICAgIDxmbGFncz42NjQzNDwvZmxhZ3M+CiAgICAgICAgIDx2YWx1ZSB0eXBlPSIzIj5saXZlXFAxXFAyPC92YWx1ZT4KICAgICAgICA8L0Jhc2ljRW50cnk+CiAgICAgICAgPEJhc2ljRW50cnk+CiAgICAgICAgIDxuYW1lPlJlZ2lvbkZ1bmN0aW9uPC9uYW1lPgogICAgICAgICA8ZmxhZ3M+NjY0MzQ8L2ZsYWdzPgogICAgICAgICA8dmFsdWUgdHlwZT0iMyI+Q291bnQ8L3ZhbHVlPgogICAgICAgIDwvQmFzaWNFbnRyeT4KICAgICAgICA8QmFzaWNFbnRyeT4KICAgICAgICAgPG5hbWU+RmVhdHVyZTwvbmFtZT4KICAgICAgICAgPGZsYWdzPjY2NDM0PC9mbGFncz4KICAgICAgICAgPHZhbHVlIHR5cGU9IjMiPkZTQy1BPC92YWx1ZT4KICAgICAgICA8L0Jhc2ljRW50cnk+CiAgICAgICAgPEJhc2ljRW50cnk+CiAgICAgICAgIDxuYW1lPkZlYXR1cmVGdW5jdGlvbjwvbmFtZT4KICAgICAgICAgPGZsYWdzPjY2NDM0PC9mbGFncz4KICAgICAgICAgPHZhbHVlIHR5cGU9IjMiPk1lYW48L3ZhbHVlPgogICAgICAgIDwvQmFzaWNFbnRyeT4KICAgICAgICA8QmFzaWNFbnRyeT4KICAgICAgICAgPG5hbWU+TW9kZTwvbmFtZT4KICAgICAgICAgPGZsYWdzPjY2MTc4PC9mbGFncz4KICAgICAgICAgPHZhbHVlIHR5cGU9IjIiPjA8L3ZhbHVlPgogICAgICAgIDwvQmFzaWNFbnRyeT4KICAgICAgICA8QmFzaWNFbnRyeT4KICAgICAgICAgPG5hbWU+RnVuY3Rpb248L25hbWU+CiAgICAgICAgIDxmbGFncz42NjE3ODwvZmxhZ3M+CiAgICAgICAgIDx2YWx1ZSB0eXBlPSIyIj4xPC92YWx1ZT4KICAgICAgICA8L0Jhc2ljRW50cnk+CiAgICAgICAgPEJhc2ljRW50cnk+CiAgICAgICAgIDxuYW1lPkRpc2FibGVkR3JvdXBzPC9uYW1lPgogICAgICAgICA8ZmxhZ3M+NjY0MzQ8L2ZsYWdzPgogICAgICAgICA8dmFsdWUgdHlwZT0iMyI+PC92YWx1ZT4KICAgICAgICA8L0Jhc2ljRW50cnk+CiAgICAgICA8L0Jhc2ljRW50cnk+CiAgICAgICA8QmFzaWNFbnRyeT4KICAgICAgICA8bmFtZT5WaWV3SGVpZ2h0PC9uYW1lPgogICAgICAgIDxmbGFncz42NjE3ODwvZmxhZ3M+CiAgICAgICAgPHZhbHVlIHR5cGU9IjIiPjE0ODwvdmFsdWU+CiAgICAgICA8L0Jhc2ljRW50cnk+CiAgICAgICA8QmFzaWNFbnRyeT4KICAgICAgICA8bmFtZT5WaWV3V2lkdGg8L25hbWU+CiAgICAgICAgPGZsYWdzPjY2MTc4PC9mbGFncz4KICAgICAgICA8dmFsdWUgdHlwZT0iMiI+MTQ4PC92YWx1ZT4KICAgICAgIDwvQmFzaWNFbnRyeT4KICAgICAgIDxCYXNpY0VudHJ5PgogICAgICAgIDxuYW1lPldpZGdldFBvczwvbmFtZT4KICAgICAgICA8ZmxhZ3M+NjU2NjY8L2ZsYWdzPgogICAgICAgIDxCYXNpY0VudHJ5PgogICAgICAgICA8bmFtZT5YPC9uYW1lPgogICAgICAgICA8ZmxhZ3M+NjYxNzg8L2ZsYWdzPgogICAgICAgICA8dmFsdWUgdHlwZT0iMiI+NDgxPC92YWx1ZT4KICAgICAgICA8L0Jhc2ljRW50cnk+CiAgICAgICAgPEJhc2ljRW50cnk+CiAgICAgICAgIDxuYW1lPlk8L25hbWU+CiAgICAgICAgIDxmbGFncz42NjE3ODwvZmxhZ3M+CiAgICAgICAgIDx2YWx1ZSB0eXBlPSIyIj4xNTwvdmFsdWU+CiAgICAgICAgPC9CYXNpY0VudHJ5PgogICAgICAgPC9CYXNpY0VudHJ5PgogICAgICAgPEJhc2ljRW50cnk+CiAgICAgICAgPG5hbWU+V2lkZ2V0U2l6ZTwvbmFtZT4KICAgICAgICA8ZmxhZ3M+NjU2NjY8L2ZsYWdzPgogICAgICAgIDxCYXNpY0VudHJ5PgogICAgICAgICA8bmFtZT5XaWR0aDwvbmFtZT4KICAgICAgICAgPGZsYWdzPjY2MTc4PC9mbGFncz4KICAgICAgICAgPHZhbHVlIHR5cGU9IjIiPjIzNDwvdmFsdWU+CiAgICAgICAgPC9CYXNpY0VudHJ5PgogICAgICAgIDxCYXNpY0VudHJ5PgogICAgICAgICA8bmFtZT5IZWlnaHQ8L25hbWU+CiAgICAgICAgIDxmbGFncz42NjE3ODwvZmxhZ3M+CiAgICAgICAgIDx2YWx1ZSB0eXBlPSIyIj4yMDk8L3ZhbHVlPgogICAgICAgIDwvQmFzaWNFbnRyeT4KICAgICAgIDwvQmFzaWNFbnRyeT4KICAgICAgPC9CYXNpY0VudHJ5PgogICAgICA8QmFzaWNFbnRyeT4KICAgICAgIDxuYW1lPnBsb3QzPC9uYW1lPgogICAgICAgPGZsYWdzPjY2NDM0PC9mbGFncz4KICAgICAgIDx2YWx1ZSB0eXBlPSIzIj5QbG90PC92YWx1ZT4KICAgICAgIDxCYXNpY0VudHJ5PgogICAgICAgIDxuYW1lPlZpZXdNb2RlPC9uYW1lPgogICAgICAgIDxmbGFncz42NjE3ODwvZmxhZ3M+CiAgICAgICAgPHZhbHVlIHR5cGU9IjIiPjM8L3ZhbHVlPgogICAgICAgPC9CYXNpY0VudHJ5PgogICAgICAgPEJhc2ljRW50cnk+CiAgICAgICAgPG5hbWU+Vmlld0hlaWdodDwvbmFtZT4KICAgICAgICA8ZmxhZ3M+NjYxNzg8L2ZsYWdzPgogICAgICAgIDx2YWx1ZSB0eXBlPSIyIj4zNTc8L3ZhbHVlPgogICAgICAgPC9CYXNpY0VudHJ5PgogICAgICAgPEJhc2ljRW50cnk+CiAgICAgICAgPG5hbWU+Vmlld1dpZHRoPC9uYW1lPgogICAgICAgIDxmbGFncz42NjE3ODwvZmxhZ3M+CiAgICAgICAgPHZhbHVlIHR5cGU9IjIiPjYxNjwvdmFsdWU+CiAgICAgICA8L0Jhc2ljRW50cnk+CiAgICAgICA8QmFzaWNFbnRyeT4KICAgICAgICA8bmFtZT5WaWV3RmVhdHVyZXM8L25hbWU+CiAgICAgICAgPGZsYWdzPjY2NDM0PC9mbGFncz4KICAgICAgICA8dmFsdWUgdHlwZT0iMyI+RlNDLUEKU1NDLUE8L3ZhbHVlPgogICAgICAgPC9CYXNpY0VudHJ5PgogICAgICAgPEJhc2ljRW50cnk+CiAgICAgICAgPG5hbWU+Vmlld011bHRpTGF5ZXI8L25hbWU+CiAgICAgICAgPGZsYWdzPjY1OTIyPC9mbGFncz4KICAgICAgICA8dmFsdWUgdHlwZT0iMSI+MDwvdmFsdWU+CiAgICAgICA8L0Jhc2ljRW50cnk+CiAgICAgICA8QmFzaWNFbnRyeT4KICAgICAgICA8bmFtZT5WaWV3U291cmNlPC9uYW1lPgogICAgICAgIDxmbGFncz42NjQzNDwvZmxhZ3M+CiAgICAgICAgPHZhbHVlIHR5cGU9IjMiPjE6bGl2ZTwvdmFsdWU+CiAgICAgICA8L0Jhc2ljRW50cnk+CiAgICAgICA8QmFzaWNFbnRyeT4KICAgICAgICA8bmFtZT5WaWV3UG9wdWxhdGlvbnM8L25hbWU+CiAgICAgICAgPGZsYWdzPjY2NDM0PC9mbGFncz4KICAgICAgICA8dmFsdWUgdHlwZT0iMyI+MTpsaXZlPC92YWx1ZT4KICAgICAgIDwvQmFzaWNFbnRyeT4KICAgICAgIDxCYXNpY0VudHJ5PgogICAgICAgIDxuYW1lPlZpZXdBeGVzPC9uYW1lPgogICAgICAgIDxmbGFncz42NjQzNDwvZmxhZ3M+CiAgICAgICAgPHZhbHVlIHR5cGU9IjMiPkFzIGFjcXVpcmVkCkFzIGFjcXVpcmVkPC92YWx1ZT4KICAgICAgIDwvQmFzaWNFbnRyeT4KICAgICAgIDxCYXNpY0VudHJ5PgogICAgICAgIDxuYW1lPlZpZXdab29tPC9uYW1lPgogICAgICAgIDxmbGFncz42NjQzNDwvZmxhZ3M+CiAgICAgICAgPHZhbHVlIHR5cGU9IjMiPjAuMCwxLjAKMC4wLDEuMDwvdmFsdWU+CiAgICAgICA8L0Jhc2ljRW50cnk+CiAgICAgICA8QmFzaWNFbnRyeT4KICAgICAgICA8bmFtZT5WaWV3SGlkZVJlZ2lvbnM8L25hbWU+CiAgICAgICAgPGZsYWdzPjY2MTc4PC9mbGFncz4KICAgICAgICA8dmFsdWUgdHlwZT0iMiI+MDwvdmFsdWU+CiAgICAgICA8L0Jhc2ljRW50cnk+CiAgICAgICA8QmFzaWNFbnRyeT4KICAgICAgICA8bmFtZT5IaXN0b2dyYW1Vc2VPdmVybGF5PC9uYW1lPgogICAgICAgIDxmbGFncz42NjE3ODwvZmxhZ3M+CiAgICAgICAgPHZhbHVlIHR5cGU9IjIiPjA8L3ZhbHVlPgogICAgICAgPC9CYXNpY0VudHJ5PgogICAgICAgPEJhc2ljRW50cnk+CiAgICAgICAgPG5hbWU+SGlzdG9ncmFtT3ZlcmxheTwvbmFtZT4KICAgICAgICA8ZmxhZ3M+NjY0MzQ8L2ZsYWdzPgogICAgICAgIDx2YWx1ZSB0eXBlPSIzIj4KCgoKCgoKCgo8L3ZhbHVlPgogICAgICAgPC9CYXNpY0VudHJ5PgogICAgICAgPEJhc2ljRW50cnk+CiAgICAgICAgPG5hbWU+SGlzdG9ncmFtT3ZlcmxheUNvbG9yczwvbmFtZT4KICAgICAgICA8ZmxhZ3M+NjY0MzQ8L2ZsYWdzPgogICAgICAgIDx2YWx1ZSB0eXBlPSIzIj4jZmZhYTdmCiNmZmFhZmYKI2FhZmY3ZgojOTZkOGUxCiNhYWFhN2YKI2ZmODY0YQojZmM1N2ZmCiM2YmZmNDIKIzQwYmNmZgojYTJhYTM0PC92YWx1ZT4KICAgICAgIDwvQmFzaWNFbnRyeT4KICAgICAgIDxCYXNpY0VudHJ5PgogICAgICAgIDxuYW1lPlZpZXdEYXRhRW5kPC9uYW1lPgogICAgICAgIDxmbGFncz42NjE3ODwvZmxhZ3M+CiAgICAgICAgPHZhbHVlIHR5cGU9IjIiPjIxNDc0ODM2NDc8L3ZhbHVlPgogICAgICAgPC9CYXNpY0VudHJ5PgogICAgICAgPEJhc2ljRW50cnk+CiAgICAgICAgPG5hbWU+Vmlld0RhdGFTa2lwPC9uYW1lPgogICAgICAgIDxmbGFncz42NjE3ODwvZmxhZ3M+CiAgICAgICAgPHZhbHVlIHR5cGU9IjIiPjA8L3ZhbHVlPgogICAgICAgPC9CYXNpY0VudHJ5PgogICAgICAgPEJhc2ljRW50cnk+CiAgICAgICAgPG5hbWU+Vmlld0RhdGFTdGFydDwvbmFtZT4KICAgICAgICA8ZmxhZ3M+NjYxNzg8L2ZsYWdzPgogICAgICAgIDx2YWx1ZSB0eXBlPSIyIj4wPC92YWx1ZT4KICAgICAgIDwvQmFzaWNFbnRyeT4KICAgICAgIDxCYXNpY0VudHJ5PgogICAgICAgIDxuYW1lPlNjcmlwdFRleHQ8L25hbWU+CiAgICAgICAgPGZsYWdzPjY2NDM0PC9mbGFncz4KICAgICAgICA8dmFsdWUgdHlwZT0iMyI+RWRpdCB0ZXh0IHZpYSBQcm9wZXJ0aWVzPC92YWx1ZT4KICAgICAgICA8QmFzaWNFbnRyeT4KICAgICAgICAgPG5hbWU+UHJlZGVmaW5lZFNjcmlwdFRleHQ8L25hbWU+CiAgICAgICAgIDxmbGFncz42NjQzNDwvZmxhZ3M+CiAgICAgICAgIDx2YWx1ZSB0eXBlPSIzIj48L3ZhbHVlPgogICAgICAgIDwvQmFzaWNFbnRyeT4KICAgICAgIDwvQmFzaWNFbnRyeT4KICAgICAgIDxCYXNpY0VudHJ5PgogICAgICAgIDxuYW1lPlNjcmlwdFRleHRBbGlnbm1lbnQ8L25hbWU+CiAgICAgICAgPGZsYWdzPjY2MTc4PC9mbGFncz4KICAgICAgICA8dmFsdWUgdHlwZT0iMiI+MDwvdmFsdWU+CiAgICAgICA8L0Jhc2ljRW50cnk+CiAgICAgICA8QmFzaWNFbnRyeT4KICAgICAgICA8bmFtZT5IaXN0b2dyYW1Ob3JtYWxpemF0aW9uPC9uYW1lPgogICAgICAgIDxmbGFncz42NjE3ODwvZmxhZ3M+CiAgICAgICAgPHZhbHVlIHR5cGU9IjIiPjA8L3ZhbHVlPgogICAgICAgPC9CYXNpY0VudHJ5PgogICAgICAgPEJhc2ljRW50cnk+CiAgICAgICAgPG5hbWU+SGlzdG9ncmFtUGxvdE1vZGU8L25hbWU+CiAgICAgICAgPGZsYWdzPjY2MTc4PC9mbGFncz4KICAgICAgICA8dmFsdWUgdHlwZT0iMiI+MDwvdmFsdWU+CiAgICAgICA8L0Jhc2ljRW50cnk+CiAgICAgICA8QmFzaWNFbnRyeT4KICAgICAgICA8bmFtZT5IaXN0b2dyYW1TbW9vdGhpbmc8L25hbWU+CiAgICAgICAgPGZsYWdzPjY2MTc4PC9mbGFncz4KICAgICAgICA8dmFsdWUgdHlwZT0iMiI+MDwvdmFsdWU+CiAgICAgICA8L0Jhc2ljRW50cnk+CiAgICAgICA8QmFzaWNFbnRyeT4KICAgICAgICA8bmFtZT5TdGF0aXN0aWNGZWF0dXJlczwvbmFtZT4KICAgICAgICA8ZmxhZ3M+NjY0MzQ8L2ZsYWdzPgogICAgICAgIDx2YWx1ZSB0eXBlPSIzIj5GU0MtQQpTU0MtQTwvdmFsdWU+CiAgICAgICA8L0Jhc2ljRW50cnk+CiAgICAgICA8QmFzaWNFbnRyeT4KICAgICAgICA8bmFtZT5TdGF0aXN0aWNSZWdpb25GdW5jczwvbmFtZT4KICAgICAgICA8ZmxhZ3M+NjY0MzQ8L2ZsYWdzPgogICAgICAgIDx2YWx1ZSB0eXBlPSIzIj5QYXRoCiUtVDwvdmFsdWU+CiAgICAgICA8L0Jhc2ljRW50cnk+CiAgICAgICA8QmFzaWNFbnRyeT4KICAgICAgICA8bmFtZT5TdGF0aXN0aWNGZWF0dXJlRnVuY3M8L25hbWU+CiAgICAgICAgPGZsYWdzPjY2NDM0PC9mbGFncz4KICAgICAgICA8dmFsdWUgdHlwZT0iMyI+PC92YWx1ZT4KICAgICAgIDwvQmFzaWNFbnRyeT4KICAgICAgIDxCYXNpY0VudHJ5PgogICAgICAgIDxuYW1lPlN0YXRpc3RpY1NvdXJjZUluZm88L25hbWU+CiAgICAgICAgPGZsYWdzPjY1OTIyPC9mbGFncz4KICAgICAgICA8dmFsdWUgdHlwZT0iMSI+MTwvdmFsdWU+CiAgICAgICA8L0Jhc2ljRW50cnk+CiAgICAgICA8QmFzaWNFbnRyeT4KICAgICAgICA8bmFtZT5TdGF0aXN0aWNUYWJsZTwvbmFtZT4KICAgICAgICA8ZmxhZ3M+NjU5MjI8L2ZsYWdzPgogICAgICAgIDx2YWx1ZSB0eXBlPSIxIj4xPC92YWx1ZT4KICAgICAgIDwvQmFzaWNFbnRyeT4KICAgICAgIDxCYXNpY0VudHJ5PgogICAgICAgIDxuYW1lPlN0YXRpc3RpY0ZlYXR1cmVOYW1lPC9uYW1lPgogICAgICAgIDxmbGFncz42NjE3ODwvZmxhZ3M+CiAgICAgICAgPHZhbHVlIHR5cGU9IjIiPjA8L3ZhbHVlPgogICAgICAgPC9CYXNpY0VudHJ5PgogICAgICAgPEJhc2ljRW50cnk+CiAgICAgICAgPG5hbWU+SGVhdG1hcDwvbmFtZT4KICAgICAgICA8ZmxhZ3M+NjU2NjY8L2ZsYWdzPgogICAgICAgIDxCYXNpY0VudHJ5PgogICAgICAgICA8bmFtZT5Db2xvcjE8L25hbWU+CiAgICAgICAgIDxmbGFncz42NjQzNDwvZmxhZ3M+CiAgICAgICAgIDx2YWx1ZSB0eXBlPSIzIj4jZmYwMDAwPC92YWx1ZT4KICAgICAgICA8L0Jhc2ljRW50cnk+CiAgICAgICAgPEJhc2ljRW50cnk+CiAgICAgICAgIDxuYW1lPkNvbG9yMjwvbmFtZT4KICAgICAgICAgPGZsYWdzPjY2NDM0PC9mbGFncz4KICAgICAgICAgPHZhbHVlIHR5cGU9IjMiPiMwMGFhMDA8L3ZhbHVlPgogICAgICAgIDwvQmFzaWNFbnRyeT4KICAgICAgICA8QmFzaWNFbnRyeT4KICAgICAgICAgPG5hbWU+Q29sb3IzPC9uYW1lPgogICAgICAgICA8ZmxhZ3M+NjY0MzQ8L2ZsYWdzPgogICAgICAgICA8dmFsdWUgdHlwZT0iMyI+I2ZmZmYwMDwvdmFsdWU+CiAgICAgICAgPC9CYXNpY0VudHJ5PgogICAgICAgIDxCYXNpY0VudHJ5PgogICAgICAgICA8bmFtZT5Db2xvcjQ8L25hbWU+CiAgICAgICAgIDxmbGFncz42NjQzNDwvZmxhZ3M+CiAgICAgICAgIDx2YWx1ZSB0eXBlPSIzIj4jMzMzM2ZmPC92YWx1ZT4KICAgICAgICA8L0Jhc2ljRW50cnk+CiAgICAgICAgPEJhc2ljRW50cnk+CiAgICAgICAgIDxuYW1lPlRocmVzaG9sZDE8L25hbWU+CiAgICAgICAgIDxmbGFncz42NzQ1ODwvZmxhZ3M+CiAgICAgICAgIDx2YWx1ZSB0eXBlPSI3Ij4xPC92YWx1ZT4KICAgICAgICA8L0Jhc2ljRW50cnk+CiAgICAgICAgPEJhc2ljRW50cnk+CiAgICAgICAgIDxuYW1lPlRocmVzaG9sZDI8L25hbWU+CiAgICAgICAgIDxmbGFncz42NzQ1ODwvZmxhZ3M+CiAgICAgICAgIDx2YWx1ZSB0eXBlPSI3Ij4xMDA8L3ZhbHVlPgogICAgICAgIDwvQmFzaWNFbnRyeT4KICAgICAgICA8QmFzaWNFbnRyeT4KICAgICAgICAgPG5hbWU+UmVnaW9uPC9uYW1lPgogICAgICAgICA8ZmxhZ3M+NjY0MzQ8L2ZsYWdzPgogICAgICAgICA8dmFsdWUgdHlwZT0iMyI+bGl2ZTwvdmFsdWU+CiAgICAgICAgPC9CYXNpY0VudHJ5PgogICAgICAgIDxCYXNpY0VudHJ5PgogICAgICAgICA8bmFtZT5SZWdpb25GdW5jdGlvbjwvbmFtZT4KICAgICAgICAgPGZsYWdzPjY2NDM0PC9mbGFncz4KICAgICAgICAgPHZhbHVlIHR5cGU9IjMiPkNvdW50PC92YWx1ZT4KICAgICAgICA8L0Jhc2ljRW50cnk+CiAgICAgICAgPEJhc2ljRW50cnk+CiAgICAgICAgIDxuYW1lPkZlYXR1cmU8L25hbWU+CiAgICAgICAgIDxmbGFncz42NjQzNDwvZmxhZ3M+CiAgICAgICAgIDx2YWx1ZSB0eXBlPSIzIj5GU0MtQTwvdmFsdWU+CiAgICAgICAgPC9CYXNpY0VudHJ5PgogICAgICAgIDxCYXNpY0VudHJ5PgogICAgICAgICA8bmFtZT5GZWF0dXJlRnVuY3Rpb248L25hbWU+CiAgICAgICAgIDxmbGFncz42NjQzNDwvZmxhZ3M+CiAgICAgICAgIDx2YWx1ZSB0eXBlPSIzIj5NZWFuPC92YWx1ZT4KICAgICAgICA8L0Jhc2ljRW50cnk+CiAgICAgICAgPEJhc2ljRW50cnk+CiAgICAgICAgIDxuYW1lPk1vZGU8L25hbWU+CiAgICAgICAgIDxmbGFncz42NjE3ODwvZmxhZ3M+CiAgICAgICAgIDx2YWx1ZSB0eXBlPSIyIj4wPC92YWx1ZT4KICAgICAgICA8L0Jhc2ljRW50cnk+CiAgICAgICAgPEJhc2ljRW50cnk+CiAgICAgICAgIDxuYW1lPkZ1bmN0aW9uPC9uYW1lPgogICAgICAgICA8ZmxhZ3M+NjYxNzg8L2ZsYWdzPgogICAgICAgICA8dmFsdWUgdHlwZT0iMiI+MTwvdmFsdWU+CiAgICAgICAgPC9CYXNpY0VudHJ5PgogICAgICAgIDxCYXNpY0VudHJ5PgogICAgICAgICA8bmFtZT5EaXNhYmxlZEdyb3VwczwvbmFtZT4KICAgICAgICAgPGZsYWdzPjY2NDM0PC9mbGFncz4KICAgICAgICAgPHZhbHVlIHR5cGU9IjMiPjwvdmFsdWU+CiAgICAgICAgPC9CYXNpY0VudHJ5PgogICAgICAgPC9CYXNpY0VudHJ5PgogICAgICAgPEJhc2ljRW50cnk+CiAgICAgICAgPG5hbWU+V2lkZ2V0UG9zPC9uYW1lPgogICAgICAgIDxmbGFncz42NTY2NjwvZmxhZ3M+CiAgICAgICAgPEJhc2ljRW50cnk+CiAgICAgICAgIDxuYW1lPlg8L25hbWU+CiAgICAgICAgIDxmbGFncz42NjE3ODwvZmxhZ3M+CiAgICAgICAgIDx2YWx1ZSB0eXBlPSIyIj4xMzwvdmFsdWU+CiAgICAgICAgPC9CYXNpY0VudHJ5PgogICAgICAgIDxCYXNpY0VudHJ5PgogICAgICAgICA8bmFtZT5ZPC9uYW1lPgogICAgICAgICA8ZmxhZ3M+NjYxNzg8L2ZsYWdzPgogICAgICAgICA8dmFsdWUgdHlwZT0iMiI+MjI0PC92YWx1ZT4KICAgICAgICA8L0Jhc2ljRW50cnk+CiAgICAgICA8L0Jhc2ljRW50cnk+CiAgICAgICA8QmFzaWNFbnRyeT4KICAgICAgICA8bmFtZT5XaWRnZXRTaXplPC9uYW1lPgogICAgICAgIDxmbGFncz42NTY2NjwvZmxhZ3M+CiAgICAgICAgPEJhc2ljRW50cnk+CiAgICAgICAgIDxuYW1lPldpZHRoPC9uYW1lPgogICAgICAgICA8ZmxhZ3M+NjYxNzg8L2ZsYWdzPgogICAgICAgICA8dmFsdWUgdHlwZT0iMiI+NzAyPC92YWx1ZT4KICAgICAgICA8L0Jhc2ljRW50cnk+CiAgICAgICAgPEJhc2ljRW50cnk+CiAgICAgICAgIDxuYW1lPkhlaWdodDwvbmFtZT4KICAgICAgICAgPGZsYWdzPjY2MTc4PC9mbGFncz4KICAgICAgICAgPHZhbHVlIHR5cGU9IjIiPjQxODwvdmFsdWU+CiAgICAgICAgPC9CYXNpY0VudHJ5PgogICAgICAgPC9CYXNpY0VudHJ5PgogICAgICA8L0Jhc2ljRW50cnk+CiAgICAgPC9CYXNpY0VudHJ5PgogICAgPC9CYXNpY0VudHJ5PgogICA8L0Jhc2ljRW50cnk+CiAgPC9CYXNpY0VudHJ5PgogPC9CYXNpY0VudHJ5PgogPEJhc2ljRW50cnk+CiAgPG5hbWU+UmVnaW9uczwvbmFtZT4KICA8ZmxhZ3M+NjU2NjY8L2ZsYWdzPgogIDxCYXNpY0VudHJ5PgogICA8bmFtZT45NzwvbmFtZT4KICAgPGZsYWdzPjY1NjY2PC9mbGFncz4KICAgPEJhc2ljRW50cnk+CiAgICA8bmFtZT5Vc2VyZGVmTmFtZTwvbmFtZT4KICAgIDxmbGFncz42NjQzNDwvZmxhZ3M+CiAgICA8dmFsdWUgdHlwZT0iMyI+PC92YWx1ZT4KICAgPC9CYXNpY0VudHJ5PgogICA8QmFzaWNFbnRyeT4KICAgIDxuYW1lPlR5cGU8L25hbWU+CiAgICA8ZmxhZ3M+NjYxNzg8L2ZsYWdzPgogICAgPHZhbHVlIHR5cGU9IjIiPjI8L3ZhbHVlPgogICA8L0Jhc2ljRW50cnk+CiAgIDxCYXNpY0VudHJ5PgogICAgPG5hbWU+RmVhdHVyZXM8L25hbWU+CiAgICA8ZmxhZ3M+NjY0MzQ8L2ZsYWdzPgogICAgPHZhbHVlIHR5cGU9IjMiPkZTQy1BClNTQy1BPC92YWx1ZT4KICAgPC9CYXNpY0VudHJ5PgogICA8QmFzaWNFbnRyeT4KICAgIDxuYW1lPkdyb3VwPC9uYW1lPgogICAgPGZsYWdzPjY2MTc4PC9mbGFncz4KICAgIDx2YWx1ZSB0eXBlPSIyIj4wPC92YWx1ZT4KICAgPC9CYXNpY0VudHJ5PgogICA8QmFzaWNFbnRyeT4KICAgIDxuYW1lPkNvbG9yPC9uYW1lPgogICAgPGZsYWdzPjY2NDM0PC9mbGFncz4KICAgIDx2YWx1ZSB0eXBlPSIzIj4jMDA4MDAwPC92YWx1ZT4KICAgPC9CYXNpY0VudHJ5PgogICA8QmFzaWNFbnRyeT4KICAgIDxuYW1lPklzTm90PC9uYW1lPgogICAgPGZsYWdzPjY1OTIyPC9mbGFncz4KICAgIDx2YWx1ZSB0eXBlPSIxIj4wPC92YWx1ZT4KICAgPC9CYXNpY0VudHJ5PgogICA8QmFzaWNFbnRyeT4KICAgIDxuYW1lPlBvaW50czwvbmFtZT4KICAgIDxmbGFncz42NTY2NjwvZmxhZ3M+CiAgICA8QmFzaWNFbnRyeT4KICAgICA8bmFtZT5Qb2ludDA8L25hbWU+CiAgICAgPGZsYWdzPjY1NjY2PC9mbGFncz4KICAgICA8QmFzaWNFbnRyeT4KICAgICAgPG5hbWU+WDwvbmFtZT4KICAgICAgPGZsYWdzPjY2MTc4PC9mbGFncz4KICAgICAgPHZhbHVlIHR5cGU9IjIiPjA8L3ZhbHVlPgogICAgIDwvQmFzaWNFbnRyeT4KICAgICA8QmFzaWNFbnRyeT4KICAgICAgPG5hbWU+WTwvbmFtZT4KICAgICAgPGZsYWdzPjY2MTc4PC9mbGFncz4KICAgICAgPHZhbHVlIHR5cGU9IjIiPjM8L3ZhbHVlPgogICAgIDwvQmFzaWNFbnRyeT4KICAgIDwvQmFzaWNFbnRyeT4KICAgIDxCYXNpY0VudHJ5PgogICAgIDxuYW1lPlBvaW50MTwvbmFtZT4KICAgICA8ZmxhZ3M+NjU2NjY8L2ZsYWdzPgogICAgIDxCYXNpY0VudHJ5PgogICAgICA8bmFtZT5YPC9uYW1lPgogICAgICA8ZmxhZ3M+NjYxNzg8L2ZsYWdzPgogICAgICA8dmFsdWUgdHlwZT0iMiI+MDwvdmFsdWU+CiAgICAgPC9CYXNpY0VudHJ5PgogICAgIDxCYXNpY0VudHJ5PgogICAgICA8bmFtZT5ZPC9uYW1lPgogICAgICA8ZmxhZ3M+NjYxNzg8L2ZsYWdzPgogICAgICA8dmFsdWUgdHlwZT0iMiI+Mzg0PC92YWx1ZT4KICAgICA8L0Jhc2ljRW50cnk+CiAgICA8L0Jhc2ljRW50cnk+CiAgICA8QmFzaWNFbnRyeT4KICAgICA8bmFtZT5Qb2ludDI8L25hbWU+CiAgICAgPGZsYWdzPjY1NjY2PC9mbGFncz4KICAgICA8QmFzaWNFbnRyeT4KICAgICAgPG5hbWU+WDwvbmFtZT4KICAgICAgPGZsYWdzPjY2MTc4PC9mbGFncz4KICAgICAgPHZhbHVlIHR5cGU9IjIiPjEyNTwvdmFsdWU+CiAgICAgPC9CYXNpY0VudHJ5PgogICAgIDxCYXNpY0VudHJ5PgogICAgICA8bmFtZT5ZPC9uYW1lPgogICAgICA8ZmxhZ3M+NjYxNzg8L2ZsYWdzPgogICAgICA8dmFsdWUgdHlwZT0iMiI+NDc3PC92YWx1ZT4KICAgICA8L0Jhc2ljRW50cnk+CiAgICA8L0Jhc2ljRW50cnk+CiAgICA8QmFzaWNFbnRyeT4KICAgICA8bmFtZT5Qb2ludDM8L25hbWU+CiAgICAgPGZsYWdzPjY1NjY2PC9mbGFncz4KICAgICA8QmFzaWNFbnRyeT4KICAgICAgPG5hbWU+WDwvbmFtZT4KICAgICAgPGZsYWdzPjY2MTc4PC9mbGFncz4KICAgICAgPHZhbHVlIHR5cGU9IjIiPjQ5ODwvdmFsdWU+CiAgICAgPC9CYXNpY0VudHJ5PgogICAgIDxCYXNpY0VudHJ5PgogICAgICA8bmFtZT5ZPC9uYW1lPgogICAgICA8ZmxhZ3M+NjYxNzg8L2ZsYWdzPgogICAgICA8dmFsdWUgdHlwZT0iMiI+NDYwPC92YWx1ZT4KICAgICA8L0Jhc2ljRW50cnk+CiAgICA8L0Jhc2ljRW50cnk+CiAgICA8QmFzaWNFbnRyeT4KICAgICA8bmFtZT5Qb2ludDQ8L25hbWU+CiAgICAgPGZsYWdzPjY1NjY2PC9mbGFncz4KICAgICA8QmFzaWNFbnRyeT4KICAgICAgPG5hbWU+WDwvbmFtZT4KICAgICAgPGZsYWdzPjY2MTc4PC9mbGFncz4KICAgICAgPHZhbHVlIHR5cGU9IjIiPjQ5ODwvdmFsdWU+CiAgICAgPC9CYXNpY0VudHJ5PgogICAgIDxCYXNpY0VudHJ5PgogICAgICA8bmFtZT5ZPC9uYW1lPgogICAgICA8ZmxhZ3M+NjYxNzg8L2ZsYWdzPgogICAgICA8dmFsdWUgdHlwZT0iMiI+MzwvdmFsdWU+CiAgICAgPC9CYXNpY0VudHJ5PgogICAgPC9CYXNpY0VudHJ5PgogICA8L0Jhc2ljRW50cnk+CiAgIDxCYXNpY0VudHJ5PgogICAgPG5hbWU+VGV4dFBvaW50czwvbmFtZT4KICAgIDxmbGFncz42NTY2NjwvZmxhZ3M+CiAgICA8QmFzaWNFbnRyeT4KICAgICA8bmFtZT5Qb2ludDA8L25hbWU+CiAgICAgPGZsYWdzPjY1NjY2PC9mbGFncz4KICAgICA8QmFzaWNFbnRyeT4KICAgICAgPG5hbWU+WDwvbmFtZT4KICAgICAgPGZsYWdzPjY2MTc4PC9mbGFncz4KICAgICAgPHZhbHVlIHR5cGU9IjIiPjI4PC92YWx1ZT4KICAgICA8L0Jhc2ljRW50cnk+CiAgICAgPEJhc2ljRW50cnk+CiAgICAgIDxuYW1lPlk8L25hbWU+CiAgICAgIDxmbGFncz42NjE3ODwvZmxhZ3M+CiAgICAgIDx2YWx1ZSB0eXBlPSIyIj4xMDwvdmFsdWU+CiAgICAgPC9CYXNpY0VudHJ5PgogICAgIDxCYXNpY0VudHJ5PgogICAgICA8bmFtZT5UZXh0PC9uYW1lPgogICAgICA8ZmxhZ3M+NjY0MzQ8L2ZsYWdzPgogICAgICA8dmFsdWUgdHlwZT0iMyI+PC92YWx1ZT4KICAgICA8L0Jhc2ljRW50cnk+CiAgICA8L0Jhc2ljRW50cnk+CiAgIDwvQmFzaWNFbnRyeT4KICA8L0Jhc2ljRW50cnk+CiAgPEJhc2ljRW50cnk+CiAgIDxuYW1lPjk4PC9uYW1lPgogICA8ZmxhZ3M+NjU2NjY8L2ZsYWdzPgogICA8QmFzaWNFbnRyeT4KICAgIDxuYW1lPlVzZXJkZWZOYW1lPC9uYW1lPgogICAgPGZsYWdzPjY2NDM0PC9mbGFncz4KICAgIDx2YWx1ZSB0eXBlPSIzIj48L3ZhbHVlPgogICA8L0Jhc2ljRW50cnk+CiAgIDxCYXNpY0VudHJ5PgogICAgPG5hbWU+VHlwZTwvbmFtZT4KICAgIDxmbGFncz42NjE3ODwvZmxhZ3M+CiAgICA8dmFsdWUgdHlwZT0iMiI+MjwvdmFsdWU+CiAgIDwvQmFzaWNFbnRyeT4KICAgPEJhc2ljRW50cnk+CiAgICA8bmFtZT5GZWF0dXJlczwvbmFtZT4KICAgIDxmbGFncz42NjQzNDwvZmxhZ3M+CiAgICA8dmFsdWUgdHlwZT0iMyI+RlNDLUEKRlNDLUg8L3ZhbHVlPgogICA8L0Jhc2ljRW50cnk+CiAgIDxCYXNpY0VudHJ5PgogICAgPG5hbWU+R3JvdXA8L25hbWU+CiAgICA8ZmxhZ3M+NjYxNzg8L2ZsYWdzPgogICAgPHZhbHVlIHR5cGU9IjIiPjA8L3ZhbHVlPgogICA8L0Jhc2ljRW50cnk+CiAgIDxCYXNpY0VudHJ5PgogICAgPG5hbWU+Q29sb3I8L25hbWU+CiAgICA8ZmxhZ3M+NjY0MzQ8L2ZsYWdzPgogICAgPHZhbHVlIHR5cGU9IjMiPiNmZjAwMDA8L3ZhbHVlPgogICA8L0Jhc2ljRW50cnk+CiAgIDxCYXNpY0VudHJ5PgogICAgPG5hbWU+SXNOb3Q8L25hbWU+CiAgICA8ZmxhZ3M+NjU5MjI8L2ZsYWdzPgogICAgPHZhbHVlIHR5cGU9IjEiPjA8L3ZhbHVlPgogICA8L0Jhc2ljRW50cnk+CiAgIDxCYXNpY0VudHJ5PgogICAgPG5hbWU+UG9pbnRzPC9uYW1lPgogICAgPGZsYWdzPjY1NjY2PC9mbGFncz4KICAgIDxCYXNpY0VudHJ5PgogICAgIDxuYW1lPlBvaW50MDwvbmFtZT4KICAgICA8ZmxhZ3M+NjU2NjY8L2ZsYWdzPgogICAgIDxCYXNpY0VudHJ5PgogICAgICA8bmFtZT5YPC9uYW1lPgogICAgICA8ZmxhZ3M+NjYxNzg8L2ZsYWdzPgogICAgICA8dmFsdWUgdHlwZT0iMiI+NDYzPC92YWx1ZT4KICAgICA8L0Jhc2ljRW50cnk+CiAgICAgPEJhc2ljRW50cnk+CiAgICAgIDxuYW1lPlk8L25hbWU+CiAgICAgIDxmbGFncz42NjE3ODwvZmxhZ3M+CiAgICAgIDx2YWx1ZSB0eXBlPSIyIj4xOTI8L3ZhbHVlPgogICAgIDwvQmFzaWNFbnRyeT4KICAgIDwvQmFzaWNFbnRyeT4KICAgIDxCYXNpY0VudHJ5PgogICAgIDxuYW1lPlBvaW50MTwvbmFtZT4KICAgICA8ZmxhZ3M+NjU2NjY8L2ZsYWdzPgogICAgIDxCYXNpY0VudHJ5PgogICAgICA8bmFtZT5YPC9uYW1lPgogICAgICA8ZmxhZ3M+NjYxNzg8L2ZsYWdzPgogICAgICA8dmFsdWUgdHlwZT0iMiI+NDU8L3ZhbHVlPgogICAgIDwvQmFzaWNFbnRyeT4KICAgICA8QmFzaWNFbnRyeT4KICAgICAgPG5hbWU+WTwvbmFtZT4KICAgICAgPGZsYWdzPjY2MTc4PC9mbGFncz4KICAgICAgPHZhbHVlIHR5cGU9IjIiPjQ2MjwvdmFsdWU+CiAgICAgPC9CYXNpY0VudHJ5PgogICAgPC9CYXNpY0VudHJ5PgogICAgPEJhc2ljRW50cnk+CiAgICAgPG5hbWU+UG9pbnQyPC9uYW1lPgogICAgIDxmbGFncz42NTY2NjwvZmxhZ3M+CiAgICAgPEJhc2ljRW50cnk+CiAgICAgIDxuYW1lPlg8L25hbWU+CiAgICAgIDxmbGFncz42NjE3ODwvZmxhZ3M+CiAgICAgIDx2YWx1ZSB0eXBlPSIyIj4yMDwvdmFsdWU+CiAgICAgPC9CYXNpY0VudHJ5PgogICAgIDxCYXNpY0VudHJ5PgogICAgICA8bmFtZT5ZPC9uYW1lPgogICAgICA8ZmxhZ3M+NjYxNzg8L2ZsYWdzPgogICAgICA8dmFsdWUgdHlwZT0iMiI+NTAyPC92YWx1ZT4KICAgICA8L0Jhc2ljRW50cnk+CiAgICA8L0Jhc2ljRW50cnk+CiAgICA8QmFzaWNFbnRyeT4KICAgICA8bmFtZT5Qb2ludDM8L25hbWU+CiAgICAgPGZsYWdzPjY1NjY2PC9mbGFncz4KICAgICA8QmFzaWNFbnRyeT4KICAgICAgPG5hbWU+WDwvbmFtZT4KICAgICAgPGZsYWdzPjY2MTc4PC9mbGFncz4KICAgICAgPHZhbHVlIHR5cGU9IjIiPjM4OTwvdmFsdWU+CiAgICAgPC9CYXNpY0VudHJ5PgogICAgIDxCYXNpY0VudHJ5PgogICAgICA8bmFtZT5ZPC9uYW1lPgogICAgICA8ZmxhZ3M+NjYxNzg8L2ZsYWdzPgogICAgICA8dmFsdWUgdHlwZT0iMiI+Mjg4PC92YWx1ZT4KICAgICA8L0Jhc2ljRW50cnk+CiAgICA8L0Jhc2ljRW50cnk+CiAgIDwvQmFzaWNFbnRyeT4KICAgPEJhc2ljRW50cnk+CiAgICA8bmFtZT5UZXh0UG9pbnRzPC9uYW1lPgogICAgPGZsYWdzPjY1NjY2PC9mbGFncz4KICAgIDxCYXNpY0VudHJ5PgogICAgIDxuYW1lPlBvaW50MDwvbmFtZT4KICAgICA8ZmxhZ3M+NjU2NjY8L2ZsYWdzPgogICAgIDxCYXNpY0VudHJ5PgogICAgICA8bmFtZT5YPC9uYW1lPgogICAgICA8ZmxhZ3M+NjYxNzg8L2ZsYWdzPgogICAgICA8dmFsdWUgdHlwZT0iMiI+NzE8L3ZhbHVlPgogICAgIDwvQmFzaWNFbnRyeT4KICAgICA8QmFzaWNFbnRyeT4KICAgICAgPG5hbWU+WTwvbmFtZT4KICAgICAgPGZsYWdzPjY2MTc4PC9mbGFncz4KICAgICAgPHZhbHVlIHR5cGU9IjIiPjYyPC92YWx1ZT4KICAgICA8L0Jhc2ljRW50cnk+CiAgICAgPEJhc2ljRW50cnk+CiAgICAgIDxuYW1lPlRleHQ8L25hbWU+CiAgICAgIDxmbGFncz42NjQzNDwvZmxhZ3M+CiAgICAgIDx2YWx1ZSB0eXBlPSIzIj48L3ZhbHVlPgogICAgIDwvQmFzaWNFbnRyeT4KICAgIDwvQmFzaWNFbnRyeT4KICAgPC9CYXNpY0VudHJ5PgogIDwvQmFzaWNFbnRyeT4KICA8QmFzaWNFbnRyeT4KICAgPG5hbWU+OTk8L25hbWU+CiAgIDxmbGFncz42NTY2NjwvZmxhZ3M+CiAgIDxCYXNpY0VudHJ5PgogICAgPG5hbWU+VXNlcmRlZk5hbWU8L25hbWU+CiAgICA8ZmxhZ3M+NjY0MzQ8L2ZsYWdzPgogICAgPHZhbHVlIHR5cGU9IjMiPjwvdmFsdWU+CiAgIDwvQmFzaWNFbnRyeT4KICAgPEJhc2ljRW50cnk+CiAgICA8bmFtZT5UeXBlPC9uYW1lPgogICAgPGZsYWdzPjY2MTc4PC9mbGFncz4KICAgIDx2YWx1ZSB0eXBlPSIyIj40PC92YWx1ZT4KICAgPC9CYXNpY0VudHJ5PgogICA8QmFzaWNFbnRyeT4KICAgIDxuYW1lPkZlYXR1cmVzPC9uYW1lPgogICAgPGZsYWdzPjY2NDM0PC9mbGFncz4KICAgIDx2YWx1ZSB0eXBlPSIzIj5CMS1BClYxLUE8L3ZhbHVlPgogICA8L0Jhc2ljRW50cnk+CiAgIDxCYXNpY0VudHJ5PgogICAgPG5hbWU+R3JvdXA8L25hbWU+CiAgICA8ZmxhZ3M+NjYxNzg8L2ZsYWdzPgogICAgPHZhbHVlIHR5cGU9IjIiPjA8L3ZhbHVlPgogICA8L0Jhc2ljRW50cnk+CiAgIDxCYXNpY0VudHJ5PgogICAgPG5hbWU+Q29sb3I8L25hbWU+CiAgICA8ZmxhZ3M+NjY0MzQ8L2ZsYWdzPgogICAgPHZhbHVlIHR5cGU9IjMiPiMwMDAwZmY8L3ZhbHVlPgogICA8L0Jhc2ljRW50cnk+CiAgIDxCYXNpY0VudHJ5PgogICAgPG5hbWU+SXNOb3Q8L25hbWU+CiAgICA8ZmxhZ3M+NjU5MjI8L2ZsYWdzPgogICAgPHZhbHVlIHR5cGU9IjEiPjA8L3ZhbHVlPgogICA8L0Jhc2ljRW50cnk+CiAgIDxCYXNpY0VudHJ5PgogICAgPG5hbWU+UG9pbnRzPC9uYW1lPgogICAgPGZsYWdzPjY1NjY2PC9mbGFncz4KICAgIDxCYXNpY0VudHJ5PgogICAgIDxuYW1lPlBvaW50MDwvbmFtZT4KICAgICA8ZmxhZ3M+NjU2NjY8L2ZsYWdzPgogICAgIDxCYXNpY0VudHJ5PgogICAgICA8bmFtZT5YPC9uYW1lPgogICAgICA8ZmxhZ3M+NjYxNzg8L2ZsYWdzPgogICAgICA8dmFsdWUgdHlwZT0iMiI+MDwvdmFsdWU+CiAgICAgPC9CYXNpY0VudHJ5PgogICAgIDxCYXNpY0VudHJ5PgogICAgICA8bmFtZT5ZPC9uYW1lPgogICAgICA8ZmxhZ3M+NjYxNzg8L2ZsYWdzPgogICAgICA8dmFsdWUgdHlwZT0iMiI+MjczPC92YWx1ZT4KICAgICA8L0Jhc2ljRW50cnk+CiAgICA8L0Jhc2ljRW50cnk+CiAgICA8QmFzaWNFbnRyeT4KICAgICA8bmFtZT5Qb2ludDE8L25hbWU+CiAgICAgPGZsYWdzPjY1NjY2PC9mbGFncz4KICAgICA8QmFzaWNFbnRyeT4KICAgICAgPG5hbWU+WDwvbmFtZT4KICAgICAgPGZsYWdzPjY2MTc4PC9mbGFncz4KICAgICAgPHZhbHVlIHR5cGU9IjIiPjUxMjwvdmFsdWU+CiAgICAgPC9CYXNpY0VudHJ5PgogICAgIDxCYXNpY0VudHJ5PgogICAgICA8bmFtZT5ZPC9uYW1lPgogICAgICA8ZmxhZ3M+NjYxNzg8L2ZsYWdzPgogICAgICA8dmFsdWUgdHlwZT0iMiI+MjczPC92YWx1ZT4KICAgICA8L0Jhc2ljRW50cnk+CiAgICA8L0Jhc2ljRW50cnk+CiAgICA8QmFzaWNFbnRyeT4KICAgICA8bmFtZT5Qb2ludDI8L25hbWU+CiAgICAgPGZsYWdzPjY1NjY2PC9mbGFncz4KICAgICA8QmFzaWNFbnRyeT4KICAgICAgPG5hbWU+WDwvbmFtZT4KICAgICAgPGZsYWdzPjY2MTc4PC9mbGFncz4KICAgICAgPHZhbHVlIHR5cGU9IjIiPjIzNTwvdmFsdWU+CiAgICAgPC9CYXNpY0VudHJ5PgogICAgIDxCYXNpY0VudHJ5PgogICAgICA8bmFtZT5ZPC9uYW1lPgogICAgICA8ZmxhZ3M+NjYxNzg8L2ZsYWdzPgogICAgICA8dmFsdWUgdHlwZT0iMiI+MDwvdmFsdWU+CiAgICAgPC9CYXNpY0VudHJ5PgogICAgPC9CYXNpY0VudHJ5PgogICAgPEJhc2ljRW50cnk+CiAgICAgPG5hbWU+UG9pbnQzPC9uYW1lPgogICAgIDxmbGFncz42NTY2NjwvZmxhZ3M+CiAgICAgPEJhc2ljRW50cnk+CiAgICAgIDxuYW1lPlg8L25hbWU+CiAgICAgIDxmbGFncz42NjE3ODwvZmxhZ3M+CiAgICAgIDx2YWx1ZSB0eXBlPSIyIj4yMzU8L3ZhbHVlPgogICAgIDwvQmFzaWNFbnRyeT4KICAgICA8QmFzaWNFbnRyeT4KICAgICAgPG5hbWU+WTwvbmFtZT4KICAgICAgPGZsYWdzPjY2MTc4PC9mbGFncz4KICAgICAgPHZhbHVlIHR5cGU9IjIiPjUxMjwvdmFsdWU+CiAgICAgPC9CYXNpY0VudHJ5PgogICAgPC9CYXNpY0VudHJ5PgogICA8L0Jhc2ljRW50cnk+CiAgIDxCYXNpY0VudHJ5PgogICAgPG5hbWU+VGV4dFBvaW50czwvbmFtZT4KICAgIDxmbGFncz42NTY2NjwvZmxhZ3M+CiAgICA8QmFzaWNFbnRyeT4KICAgICA8bmFtZT5Qb2ludDA8L25hbWU+CiAgICAgPGZsYWdzPjY1NjY2PC9mbGFncz4KICAgICA8QmFzaWNFbnRyeT4KICAgICAgPG5hbWU+WDwvbmFtZT4KICAgICAgPGZsYWdzPjY2MTc4PC9mbGFncz4KICAgICAgPHZhbHVlIHR5cGU9IjIiPjIxPC92YWx1ZT4KICAgICA8L0Jhc2ljRW50cnk+CiAgICAgPEJhc2ljRW50cnk+CiAgICAgIDxuYW1lPlk8L25hbWU+CiAgICAgIDxmbGFncz42NjE3ODwvZmxhZ3M+CiAgICAgIDx2YWx1ZSB0eXBlPSIyIj4yODA8L3ZhbHVlPgogICAgIDwvQmFzaWNFbnRyeT4KICAgICA8QmFzaWNFbnRyeT4KICAgICAgPG5hbWU+VGV4dDwvbmFtZT4KICAgICAgPGZsYWdzPjY2NDM0PC9mbGFncz4KICAgICAgPHZhbHVlIHR5cGU9IjMiPjwvdmFsdWU+CiAgICAgPC9CYXNpY0VudHJ5PgogICAgPC9CYXNpY0VudHJ5PgogICAgPEJhc2ljRW50cnk+CiAgICAgPG5hbWU+UG9pbnQxPC9uYW1lPgogICAgIDxmbGFncz42NTY2NjwvZmxhZ3M+CiAgICAgPEJhc2ljRW50cnk+CiAgICAgIDxuYW1lPlg8L25hbWU+CiAgICAgIDxmbGFncz42NjE3ODwvZmxhZ3M+CiAgICAgIDx2YWx1ZSB0eXBlPSIyIj4xNzwvdmFsdWU+CiAgICAgPC9CYXNpY0VudHJ5PgogICAgIDxCYXNpY0VudHJ5PgogICAgICA8bmFtZT5ZPC9uYW1lPgogICAgICA8ZmxhZ3M+NjYxNzg8L2ZsYWdzPgogICAgICA8dmFsdWUgdHlwZT0iMiI+MTA8L3ZhbHVlPgogICAgIDwvQmFzaWNFbnRyeT4KICAgICA8QmFzaWNFbnRyeT4KICAgICAgPG5hbWU+VGV4dDwvbmFtZT4KICAgICAgPGZsYWdzPjY2NDM0PC9mbGFncz4KICAgICAgPHZhbHVlIHR5cGU9IjMiPjwvdmFsdWU+CiAgICAgPC9CYXNpY0VudHJ5PgogICAgPC9CYXNpY0VudHJ5PgogICAgPEJhc2ljRW50cnk+CiAgICAgPG5hbWU+UG9pbnQyPC9uYW1lPgogICAgIDxmbGFncz42NTY2NjwvZmxhZ3M+CiAgICAgPEJhc2ljRW50cnk+CiAgICAgIDxuYW1lPlg8L25hbWU+CiAgICAgIDxmbGFncz42NjE3ODwvZmxhZ3M+CiAgICAgIDx2YWx1ZSB0eXBlPSIyIj4yOTQ8L3ZhbHVlPgogICAgIDwvQmFzaWNFbnRyeT4KICAgICA8QmFzaWNFbnRyeT4KICAgICAgPG5hbWU+WTwvbmFtZT4KICAgICAgPGZsYWdzPjY2MTc4PC9mbGFncz4KICAgICAgPHZhbHVlIHR5cGU9IjIiPjE0PC92YWx1ZT4KICAgICA8L0Jhc2ljRW50cnk+CiAgICAgPEJhc2ljRW50cnk+CiAgICAgIDxuYW1lPlRleHQ8L25hbWU+CiAgICAgIDxmbGFncz42NjQzNDwvZmxhZ3M+CiAgICAgIDx2YWx1ZSB0eXBlPSIzIj48L3ZhbHVlPgogICAgIDwvQmFzaWNFbnRyeT4KICAgIDwvQmFzaWNFbnRyeT4KICAgIDxCYXNpY0VudHJ5PgogICAgIDxuYW1lPlBvaW50MzwvbmFtZT4KICAgICA8ZmxhZ3M+NjU2NjY8L2ZsYWdzPgogICAgIDxCYXNpY0VudHJ5PgogICAgICA8bmFtZT5YPC9uYW1lPgogICAgICA8ZmxhZ3M+NjYxNzg8L2ZsYWdzPgogICAgICA8dmFsdWUgdHlwZT0iMiI+MzExPC92YWx1ZT4KICAgICA8L0Jhc2ljRW50cnk+CiAgICAgPEJhc2ljRW50cnk+CiAgICAgIDxuYW1lPlk8L25hbWU+CiAgICAgIDxmbGFncz42NjE3ODwvZmxhZ3M+CiAgICAgIDx2YWx1ZSB0eXBlPSIyIj4yODA8L3ZhbHVlPgogICAgIDwvQmFzaWNFbnRyeT4KICAgICA8QmFzaWNFbnRyeT4KICAgICAgPG5hbWU+VGV4dDwvbmFtZT4KICAgICAgPGZsYWdzPjY2NDM0PC9mbGFncz4KICAgICAgPHZhbHVlIHR5cGU9IjMiPjwvdmFsdWU+CiAgICAgPC9CYXNpY0VudHJ5PgogICAgPC9CYXNpY0VudHJ5PgogICA8L0Jhc2ljRW50cnk+CiAgPC9CYXNpY0VudHJ5PgogPC9CYXNpY0VudHJ5PgogPEJhc2ljRW50cnk+CiAgPG5hbWU+RmlsZVR5cGU8L25hbWU+CiAgPGZsYWdzPjY2NDM0PC9mbGFncz4KICA8dmFsdWUgdHlwZT0iMyI+QW5hbHlzaXM8L3ZhbHVlPgogPC9CYXNpY0VudHJ5PgogPEJhc2ljRW50cnk+CiAgPG5hbWU+Q2hlY2tzdW08L25hbWU+CiAgPGZsYWdzPjY2NDM0PC9mbGFncz4KICA8dmFsdWUgdHlwZT0iMyI+NmE2OTk5YmJiMjI3MGE0NDEzZjFlZmU2MjgyYjI1OWE8L3ZhbHVlPgogPC9CYXNpY0VudHJ5Pgo8L0Jhc2ljRW50cnk+Cg==/@MB_EXPERIMENT/0
PEJhc2ljRW50cnk+CiA8bmFtZT5Tb2Z0d2FyZTwvbmFtZT4KIDxmbGFncz4yNjIxNDY8L2ZsYWdzPgogPEJhc2ljRW50cnk+CiAgPG5hbWU+Q29uZmlnVmVyc2lvbjwvbmFtZT4KICA8ZmxhZ3M+MjYzMDQyPC9mbGFncz4KICA8dmFsdWUgdHlwZT0iMyI+MC40LjI1PC92YWx1ZT4KIDwvQmFzaWNFbnRyeT4KIDxCYXNpY0VudHJ5PgogIDxuYW1lPlZhbGlkaXR5S2V5PC9uYW1lPgogIDxmbGFncz4yNjM4MTA8L2ZsYWdzPgogIDx2YWx1ZSB0eXBlPSI2IiBzaXplPSIxMTIiPgpOd0F6QURjQU5BQmhBR0VBTkFBM0FESUFNZ0E1QURFQU1BQXpBR0VBTXdCZkFEQUFNQUF3QURBQVh3QXlBQzRBCk1RQXhBQzRBTVFBNEFERUFOd0F1QURFQU9RQTJBRElBTXdCZkFFMEFZUUJqQUhNQVVRQjFBR0VBYmdCMEFGOEEKTWdBd0FERUFPQUF4QURFQU1RQTBBQT09PC92YWx1ZT4KIDwvQmFzaWNFbnRyeT4KIDxCYXNpY0VudHJ5PgogIDxuYW1lPkV4cGVyaW1lbnQ8L25hbWU+CiAgPGZsYWdzPjI2MjI3NDwvZmxhZ3M+CiAgPEJhc2ljRW50cnk+CiAgIDxuYW1lPlJhY2s8L25hbWU+CiAgIDxmbGFncz4yNjMwNDI8L2ZsYWdzPgogICA8dmFsdWUgdHlwZT0iMyI+U2luZ2xlIHR1YmUgcmFjazwvdmFsdWU+CiAgPC9CYXNpY0VudHJ5PgogIDxCYXNpY0VudHJ5PgogICA8bmFtZT5SYWNrSXNTZWxlY3RhYmxlPC9uYW1lPgogICA8ZmxhZ3M+MjYyNTMwPC9mbGFncz4KICAgPHZhbHVlIHR5cGU9IjEiPjE8L3ZhbHVlPgogIDwvQmFzaWNFbnRyeT4KICA8QmFzaWNFbnRyeT4KICAgPG5hbWU+Q3VycmVudDwvbmFtZT4KICAgPGZsYWdzPjI2Mjc4NjwvZmxhZ3M+CiAgIDx2YWx1ZSB0eXBlPSIyIj4wPC92YWx1ZT4KICA8L0Jhc2ljRW50cnk+CiAgPEJhc2ljRW50cnk+CiAgIDxuYW1lPkZpbGVJZDwvbmFtZT4KICAgPGZsYWdzPjI2Mjc4NjwvZmxhZ3M+CiAgIDx2YWx1ZSB0eXBlPSIyIj4xNDwvdmFsdWU+CiAgPC9CYXNpY0VudHJ5PgogIDxCYXNpY0VudHJ5PgogICA8bmFtZT5GaWxlQmFzZTwvbmFtZT4KICAgPGZsYWdzPjI2MzA0MjwvZmxhZ3M+CiAgIDx2YWx1ZSB0eXBlPSIzIj5nZnAgbTwvdmFsdWU+CiAgPC9CYXNpY0VudHJ5PgogIDxCYXNpY0VudHJ5PgogICA8bmFtZT5GaWxlSXNDdXN0b208L25hbWU+CiAgIDxmbGFncz4yNjI1MzA8L2ZsYWdzPgogICA8dmFsdWUgdHlwZT0iMSI+MTwvdmFsdWU+CiAgPC9CYXNpY0VudHJ5PgogIDxCYXNpY0VudHJ5PgogICA8bmFtZT5Qcm9qZWN0PC9uYW1lPgogICA8ZmxhZ3M+MjYzMDQyPC9mbGFncz4KICAgPHZhbHVlIHR5cGU9IjMiPkFubmV4aW5WPC92YWx1ZT4KICA8L0Jhc2ljRW50cnk+CiAgPEJhc2ljRW50cnk+CiAgIDxuYW1lPlJhY2tQcm9jZXNzaW5nT3JkZXI8L25hbWU+CiAgIDxmbGFncz4yNjI3ODY8L2ZsYWdzPgogICA8dmFsdWUgdHlwZT0iMiI+MDwvdmFsdWU+CiAgPC9CYXNpY0VudHJ5PgogIDxCYXNpY0VudHJ5PgogICA8bmFtZT5SZWFnZW50czwvbmFtZT4KICAgPGZsYWdzPjI2MjI3NDwvZmxhZ3M+CiAgIDxCYXNpY0VudHJ5PgogICAgPG5hbWU+UjE8L25hbWU+CiAgICA8ZmxhZ3M+MjYyMjc0PC9mbGFncz4KICAgIDxCYXNpY0VudHJ5PgogICAgIDxuYW1lPkV4cGlyYXRpb25EYXRlPC9uYW1lPgogICAgIDxmbGFncz4yNjMwNDI8L2ZsYWdzPgogICAgIDx2YWx1ZSB0eXBlPSIzIj48L3ZhbHVlPgogICAgPC9CYXNpY0VudHJ5PgogICAgPEJhc2ljRW50cnk+CiAgICAgPG5hbWU+TG90TnVtYmVyPC9uYW1lPgogICAgIDxmbGFncz4yNjMwNDI8L2ZsYWdzPgogICAgIDx2YWx1ZSB0eXBlPSIzIj48L3ZhbHVlPgogICAgPC9CYXNpY0VudHJ5PgogICAgPEJhc2ljRW50cnk+CiAgICAgPG5hbWU+UmVhZ2VudDwvbmFtZT4KICAgICA8ZmxhZ3M+MjYzMDQyPC9mbGFncz4KICAgICA8dmFsdWUgdHlwZT0iMyI+PC92YWx1ZT4KICAgIDwvQmFzaWNFbnRyeT4KICAgIDxCYXNpY0VudHJ5PgogICAgIDxuYW1lPkNhdGVnb3J5PC9uYW1lPgogICAgIDxmbGFncz4yNjMwNDI8L2ZsYWdzPgogICAgIDx2YWx1ZSB0eXBlPSIzIj48L3ZhbHVlPgogICAgPC9CYXNpY0VudHJ5PgogICAgPEJhc2ljRW50cnk+CiAgICAgPG5hbWU+QWN0aXZlPC9uYW1lPgogICAgIDxmbGFncz4yNjI1MzA8L2ZsYWdzPgogICAgIDx2YWx1ZSB0eXBlPSIxIj4wPC92YWx1ZT4KICAgIDwvQmFzaWNFbnRyeT4KICAgIDxCYXNpY0VudHJ5PgogICAgIDxuYW1lPlRpbWU8L25hbWU+CiAgICAgPGZsYWdzPjI2Mjc4NjwvZmxhZ3M+CiAgICAgPHZhbHVlIHR5cGU9IjIiPjA8L3ZhbHVlPgogICAgPC9CYXNpY0VudHJ5PgogICAgPEJhc2ljRW50cnk+CiAgICAgPG5hbWU+VGl0ZXI8L25hbWU+CiAgICAgPGZsYWdzPjI2Mjc4NjwvZmxhZ3M+CiAgICAgPHZhbHVlIHR5cGU9IjIiPjA8L3ZhbHVlPgogICAgPC9CYXNpY0VudHJ5PgogICAgPEJhc2ljRW50cnk+CiAgICAgPG5hbWU+UGFyYWxsZWw8L25hbWU+CiAgICAgPGZsYWdzPjI2Mjc4NjwvZmxhZ3M+CiAgICAgPHZhbHVlIHR5cGU9IjIiPjA8L3ZhbHVlPgogICAgPC9CYXNpY0VudHJ5PgogICAgPEJhc2ljRW50cnk+CiAgICAgPG5hbWU+UHJpb3JpdHk8L25hbWU+CiAgICAgPGZsYWdzPjI2Mjc4NjwvZmxhZ3M+CiAgICAgPHZhbHVlIHR5cGU9IjIiPjA8L3ZhbHVlPgogICAgPC9CYXNpY0VudHJ5PgogICAgPEJhc2ljRW50cnk+CiAgICAgPG5hbWU+TWluVm9sdW1lPC9uYW1lPgogICAgIDxmbGFncz4yNjI3ODY8L2ZsYWdzPgogICAgIDx2YWx1ZSB0eXBlPSIyIj4wPC92YWx1ZT4KICAgIDwvQmFzaWNFbnRyeT4KICAgIDxCYXNpY0VudHJ5PgogICAgIDxuYW1lPlZpc2libGU8L25hbWU+CiAgICAgPGZsYWdzPjI2Mjc4NjwvZmxhZ3M+CiAgICAgPHZhbHVlIHR5cGU9IjIiPjM8L3ZhbHVlPgogICAgPC9CYXNpY0VudHJ5PgogICA8L0Jhc2ljRW50cnk+CiAgIDxCYXNpY0VudHJ5PgogICAgPG5hbWU+UjI8L25hbWU+CiAgICA8ZmxhZ3M+MjYyMjc0PC9mbGFncz4KICAgIDxCYXNpY0VudHJ5PgogICAgIDxuYW1lPkV4cGlyYXRpb25EYXRlPC9uYW1lPgogICAgIDxmbGFncz4yNjMwNDI8L2ZsYWdzPgogICAgIDx2YWx1ZSB0eXBlPSIzIj48L3ZhbHVlPgogICAgPC9CYXNpY0VudHJ5PgogICAgPEJhc2ljRW50cnk+CiAgICAgPG5hbWU+TG90TnVtYmVyPC9uYW1lPgogICAgIDxmbGFncz4yNjMwNDI8L2ZsYWdzPgogICAgIDx2YWx1ZSB0eXBlPSIzIj48L3ZhbHVlPgogICAgPC9CYXNpY0VudHJ5PgogICAgPEJhc2ljRW50cnk+CiAgICAgPG5hbWU+UmVhZ2VudDwvbmFtZT4KICAgICA8ZmxhZ3M+MjYzMDQyPC9mbGFncz4KICAgICA8dmFsdWUgdHlwZT0iMyI+PC92YWx1ZT4KICAgIDwvQmFzaWNFbnRyeT4KICAgIDxCYXNpY0VudHJ5PgogICAgIDxuYW1lPkNhdGVnb3J5PC9uYW1lPgogICAgIDxmbGFncz4yNjMwNDI8L2ZsYWdzPgogICAgIDx2YWx1ZSB0eXBlPSIzIj48L3ZhbHVlPgogICAgPC9CYXNpY0VudHJ5PgogICAgPEJhc2ljRW50cnk+CiAgICAgPG5hbWU+QWN0aXZlPC9uYW1lPgogICAgIDxmbGFncz4yNjI1MzA8L2ZsYWdzPgogICAgIDx2YWx1ZSB0eXBlPSIxIj4wPC92YWx1ZT4KICAgIDwvQmFzaWNFbnRyeT4KICAgIDxCYXNpY0VudHJ5PgogICAgIDxuYW1lPlRpbWU8L25hbWU+CiAgICAgPGZsYWdzPjI2Mjc4NjwvZmxhZ3M+CiAgICAgPHZhbHVlIHR5cGU9IjIiPjA8L3ZhbHVlPgogICAgPC9CYXNpY0VudHJ5PgogICAgPEJhc2ljRW50cnk+CiAgICAgPG5hbWU+VGl0ZXI8L25hbWU+CiAgICAgPGZsYWdzPjI2Mjc4NjwvZmxhZ3M+CiAgICAgPHZhbHVlIHR5cGU9IjIiPjA8L3ZhbHVlPgogICAgPC9CYXNpY0VudHJ5PgogICAgPEJhc2ljRW50cnk+CiAgICAgPG5hbWU+UGFyYWxsZWw8L25hbWU+CiAgICAgPGZsYWdzPjI2Mjc4NjwvZmxhZ3M+CiAgICAgPHZhbHVlIHR5cGU9IjIiPjA8L3ZhbHVlPgogICAgPC9CYXNpY0VudHJ5PgogICAgPEJhc2ljRW50cnk+CiAgICAgPG5hbWU+UHJpb3JpdHk8L25hbWU+CiAgICAgPGZsYWdzPjI2Mjc4NjwvZmxhZ3M+CiAgICAgPHZhbHVlIHR5cGU9IjIiPjA8L3ZhbHVlPgogICAgPC9CYXNpY0VudHJ5PgogICAgPEJhc2ljRW50cnk+CiAgICAgPG5hbWU+TWluVm9sdW1lPC9uYW1lPgogICAgIDxmbGFncz4yNjI3ODY8L2ZsYWdzPgogICAgIDx2YWx1ZSB0eXBlPSIyIj4wPC92YWx1ZT4KICAgIDwvQmFzaWNFbnRyeT4KICAgIDxCYXNpY0VudHJ5PgogICAgIDxuYW1lPlZpc2libGU8L25hbWU+CiAgICAgPGZsYWdzPjI2Mjc4NjwvZmxhZ3M+CiAgICAgPHZhbHVlIHR5cGU9IjIiPjM8L3ZhbHVlPgogICAgPC9CYXNpY0VudHJ5PgogICA8L0Jhc2ljRW50cnk+CiAgIDxCYXNpY0VudHJ5PgogICAgPG5hbWU+UjM8L25hbWU+CiAgICA8ZmxhZ3M+MjYyMjc0PC9mbGFncz4KICAgIDxCYXNpY0VudHJ5PgogICAgIDxuYW1lPkV4cGlyYXRpb25EYXRlPC9uYW1lPgogICAgIDxmbGFncz4yNjMwNDI8L2ZsYWdzPgogICAgIDx2YWx1ZSB0eXBlPSIzIj48L3ZhbHVlPgogICAgPC9CYXNpY0VudHJ5PgogICAgPEJhc2ljRW50cnk+CiAgICAgPG5hbWU+TG90TnVtYmVyPC9uYW1lPgogICAgIDxmbGFncz4yNjMwNDI8L2ZsYWdzPgogICAgIDx2YWx1ZSB0eXBlPSIzIj48L3ZhbHVlPgogICAgPC9CYXNpY0VudHJ5PgogICAgPEJhc2ljRW50cnk+CiAgICAgPG5hbWU+UmVhZ2VudDwvbmFtZT4KICAgICA8ZmxhZ3M+MjYzMDQyPC9mbGFncz4KICAgICA8dmFsdWUgdHlwZT0iMyI+PC92YWx1ZT4KICAgIDwvQmFzaWNFbnRyeT4KICAgIDxCYXNpY0VudHJ5PgogICAgIDxuYW1lPkNhdGVnb3J5PC9uYW1lPgogICAgIDxmbGFncz4yNjMwNDI8L2ZsYWdzPgogICAgIDx2YWx1ZSB0eXBlPSIzIj48L3ZhbHVlPgogICAgPC9CYXNpY0VudHJ5PgogICAgPEJhc2ljRW50cnk+CiAgICAgPG5hbWU+QWN0aXZlPC9uYW1lPgogICAgIDxmbGFncz4yNjI1MzA8L2ZsYWdzPgogICAgIDx2YWx1ZSB0eXBlPSIxIj4wPC92YWx1ZT4KICAgIDwvQmFzaWNFbnRyeT4KICAgIDxCYXNpY0VudHJ5PgogICAgIDxuYW1lPlRpbWU8L25hbWU+CiAgICAgPGZsYWdzPjI2Mjc4NjwvZmxhZ3M+CiAgICAgPHZhbHVlIHR5cGU9IjIiPjA8L3ZhbHVlPgogICAgPC9CYXNpY0VudHJ5PgogICAgPEJhc2ljRW50cnk+CiAgICAgPG5hbWU+VGl0ZXI8L25hbWU+CiAgICAgPGZsYWdzPjI2Mjc4NjwvZmxhZ3M+CiAgICAgPHZhbHVlIHR5cGU9IjIiPjA8L3ZhbHVlPgogICAgPC9CYXNpY0VudHJ5PgogICAgPEJhc2ljRW50cnk+CiAgICAgPG5hbWU+UGFyYWxsZWw8L25hbWU+CiAgICAgPGZsYWdzPjI2Mjc4NjwvZmxhZ3M+CiAgICAgPHZhbHVlIHR5cGU9IjIiPjA8L3ZhbHVlPgogICAgPC9CYXNpY0VudHJ5PgogICAgPEJhc2ljRW50cnk+CiAgICAgPG5hbWU+UHJpb3JpdHk8L25hbWU+CiAgICAgPGZsYWdzPjI2Mjc4NjwvZmxhZ3M+CiAgICAgPHZhbHVlIHR5cGU9IjIiPjA8L3ZhbHVlPgogICAgPC9CYXNpY0VudHJ5PgogICAgPEJhc2ljRW50cnk+CiAgICAgPG5hbWU+TWluVm9sdW1lPC9uYW1lPgogICAgIDxmbGFncz4yNjI3ODY8L2ZsYWdzPgogICAgIDx2YWx1ZSB0eXBlPSIyIj4wPC92YWx1ZT4KICAgIDwvQmFzaWNFbnRyeT4KICAgIDxCYXNpY0VudHJ5PgogICAgIDxuYW1lPlZpc2libGU8L25hbWU+CiAgICAgPGZsYWdzPjI2Mjc4NjwvZmxhZ3M+CiAgICAgPHZhbHVlIHR5cGU9IjIiPjM8L3ZhbHVlPgogICAgPC9CYXNpY0VudHJ5PgogICA8L0Jhc2ljRW50cnk+CiAgIDxCYXNpY0VudHJ5PgogICAgPG5hbWU+UjQ8L25hbWU+CiAgICA8ZmxhZ3M+MjYyMjc0PC9mbGFncz4KICAgIDxCYXNpY0VudHJ5PgogICAgIDxuYW1lPkV4cGlyYXRpb25EYXRlPC9uYW1lPgogICAgIDxmbGFncz4yNjMwNDI8L2ZsYWdzPgogICAgIDx2YWx1ZSB0eXBlPSIzIj48L3ZhbHVlPgogICAgPC9CYXNpY0VudHJ5PgogICAgPEJhc2ljRW50cnk+CiAgICAgPG5hbWU+TG90TnVtYmVyPC9uYW1lPgogICAgIDxmbGFncz4yNjMwNDI8L2ZsYWdzPgogICAgIDx2YWx1ZSB0eXBlPSIzIj48L3ZhbHVlPgogICAgPC9CYXNpY0VudHJ5PgogICAgPEJhc2ljRW50cnk+CiAgICAgPG5hbWU+UmVhZ2VudDwvbmFtZT4KICAgICA8ZmxhZ3M+MjYzMDQyPC9mbGFncz4KICAgICA8dmFsdWUgdHlwZT0iMyI+PC92YWx1ZT4KICAgIDwvQmFzaWNFbnRyeT4KICAgIDxCYXNpY0VudHJ5PgogICAgIDxuYW1lPkNhdGVnb3J5PC9uYW1lPgogICAgIDxmbGFncz4yNjMwNDI8L2ZsYWdzPgogICAgIDx2YWx1ZSB0eXBlPSIzIj48L3ZhbHVlPgogICAgPC9CYXNpY0VudHJ5PgogICAgPEJhc2ljRW50cnk+CiAgICAgPG5hbWU+QWN0aXZlPC9uYW1lPgogICAgIDxmbGFncz4yNjI1MzA8L2ZsYWdzPgogICAgIDx2YWx1ZSB0eXBlPSIxIj4wPC92YWx1ZT4KICAgIDwvQmFzaWNFbnRyeT4KICAgIDxCYXNpY0VudHJ5PgogICAgIDxuYW1lPlRpbWU8L25hbWU+CiAgICAgPGZsYWdzPjI2Mjc4NjwvZmxhZ3M+CiAgICAgPHZhbHVlIHR5cGU9IjIiPjA8L3ZhbHVlPgogICAgPC9CYXNpY0VudHJ5PgogICAgPEJhc2ljRW50cnk+CiAgICAgPG5hbWU+VGl0ZXI8L25hbWU+CiAgICAgPGZsYWdzPjI2Mjc4NjwvZmxhZ3M+CiAgICAgPHZhbHVlIHR5cGU9IjIiPjA8L3ZhbHVlPgogICAgPC9CYXNpY0VudHJ5PgogICAgPEJhc2ljRW50cnk+CiAgICAgPG5hbWU+UGFyYWxsZWw8L25hbWU+CiAgICAgPGZsYWdzPjI2Mjc4NjwvZmxhZ3M+CiAgICAgPHZhbHVlIHR5cGU9IjIiPjA8L3ZhbHVlPgogICAgPC9CYXNpY0VudHJ5PgogICAgPEJhc2ljRW50cnk+CiAgICAgPG5hbWU+UHJpb3JpdHk8L25hbWU+CiAgICAgPGZsYWdzPjI2Mjc4NjwvZmxhZ3M+CiAgICAgPHZhbHVlIHR5cGU9IjIiPjA8L3ZhbHVlPgogICAgPC9CYXNpY0VudHJ5PgogICAgPEJhc2ljRW50cnk+CiAgICAgPG5hbWU+TWluVm9sdW1lPC9uYW1lPgogICAgIDxmbGFncz4yNjI3ODY8L2ZsYWdzPgogICAgIDx2YWx1ZSB0eXBlPSIyIj4wPC92YWx1ZT4KICAgIDwvQmFzaWNFbnRyeT4KICAgIDxCYXNpY0VudHJ5PgogICAgIDxuYW1lPlZpc2libGU8L25hbWU+CiAgICAgPGZsYWdzPjI2Mjc4NjwvZmxhZ3M+CiAgICAgPHZhbHVlIHR5cGU9IjIiPjM8L3ZhbHVlPgogICAgPC9CYXNpY0VudHJ5PgogICA8L0Jhc2ljRW50cnk+CiAgIDxCYXNpY0VudHJ5PgogICAgPG5hbWU+UjU8L25hbWU+CiAgICA8ZmxhZ3M+MjYyMjc0PC9mbGFncz4KICAgIDxCYXNpY0VudHJ5PgogICAgIDxuYW1lPkV4cGlyYXRpb25EYXRlPC9uYW1lPgogICAgIDxmbGFncz4yNjMwNDI8L2ZsYWdzPgogICAgIDx2YWx1ZSB0eXBlPSIzIj48L3ZhbHVlPgogICAgPC9CYXNpY0VudHJ5PgogICAgPEJhc2ljRW50cnk+CiAgICAgPG5hbWU+TG90TnVtYmVyPC9uYW1lPgogICAgIDxmbGFncz4yNjMwNDI8L2ZsYWdzPgogICAgIDx2YWx1ZSB0eXBlPSIzIj48L3ZhbHVlPgogICAgPC9CYXNpY0VudHJ5PgogICAgPEJhc2ljRW50cnk+CiAgICAgPG5hbWU+UmVhZ2VudDwvbmFtZT4KICAgICA8ZmxhZ3M+MjYzMDQyPC9mbGFncz4KICAgICA8dmFsdWUgdHlwZT0iMyI+PC92YWx1ZT4KICAgIDwvQmFzaWNFbnRyeT4KICAgIDxCYXNpY0VudHJ5PgogICAgIDxuYW1lPkNhdGVnb3J5PC9uYW1lPgogICAgIDxmbGFncz4yNjMwNDI8L2ZsYWdzPgogICAgIDx2YWx1ZSB0eXBlPSIzIj48L3ZhbHVlPgogICAgPC9CYXNpY0VudHJ5PgogICAgPEJhc2ljRW50cnk+CiAgICAgPG5hbWU+QWN0aXZlPC9uYW1lPgogICAgIDxmbGFncz4yNjI1MzA8L2ZsYWdzPgogICAgIDx2YWx1ZSB0eXBlPSIxIj4wPC92YWx1ZT4KICAgIDwvQmFzaWNFbnRyeT4KICAgIDxCYXNpY0VudHJ5PgogICAgIDxuYW1lPlRpbWU8L25hbWU+CiAgICAgPGZsYWdzPjI2Mjc4NjwvZmxhZ3M+CiAgICAgPHZhbHVlIHR5cGU9IjIiPjA8L3ZhbHVlPgogICAgPC9CYXNpY0VudHJ5PgogICAgPEJhc2ljRW50cnk+CiAgICAgPG5hbWU+VGl0ZXI8L25hbWU+CiAgICAgPGZsYWdzPjI2Mjc4NjwvZmxhZ3M+CiAgICAgPHZhbHVlIHR5cGU9IjIiPjA8L3ZhbHVlPgogICAgPC9CYXNpY0VudHJ5PgogICAgPEJhc2ljRW50cnk+CiAgICAgPG5hbWU+UGFyYWxsZWw8L25hbWU+CiAgICAgPGZsYWdzPjI2Mjc4NjwvZmxhZ3M+CiAgICAgPHZhbHVlIHR5cGU9IjIiPjA8L3ZhbHVlPgogICAgPC9CYXNpY0VudHJ5PgogICAgPEJhc2ljRW50cnk+CiAgICAgPG5hbWU+UHJpb3JpdHk8L25hbWU+CiAgICAgPGZsYWdzPjI2Mjc4NjwvZmxhZ3M+CiAgICAgPHZhbHVlIHR5cGU9IjIiPjA8L3ZhbHVlPgogICAgPC9CYXNpY0VudHJ5PgogICAgPEJhc2ljRW50cnk+CiAgICAgPG5hbWU+TWluVm9sdW1lPC9uYW1lPgogICAgIDxmbGFncz4yNjI3ODY8L2ZsYWdzPgogICAgIDx2YWx1ZSB0eXBlPSIyIj4wPC92YWx1ZT4KICAgIDwvQmFzaWNFbnRyeT4KICAgIDxCYXNpY0VudHJ5PgogICAgIDxuYW1lPlZpc2libGU8L25hbWU+CiAgICAgPGZsYWdzPjI2Mjc4NjwvZmxhZ3M+CiAgICAgPHZhbHVlIHR5cGU9IjIiPjI8L3ZhbHVlPgogICAgPC9CYXNpY0VudHJ5PgogICA8L0Jhc2ljRW50cnk+CiAgIDxCYXNpY0VudHJ5PgogICAgPG5hbWU+UjY8L25hbWU+CiAgICA8ZmxhZ3M+MjYyMjc0PC9mbGFncz4KICAgIDxCYXNpY0VudHJ5PgogICAgIDxuYW1lPkV4cGlyYXRpb25EYXRlPC9uYW1lPgogICAgIDxmbGFncz4yNjMwNDI8L2ZsYWdzPgogICAgIDx2YWx1ZSB0eXBlPSIzIj48L3ZhbHVlPgogICAgPC9CYXNpY0VudHJ5PgogICAgPEJhc2ljRW50cnk+CiAgICAgPG5hbWU+TG90TnVtYmVyPC9uYW1lPgogICAgIDxmbGFncz4yNjMwNDI8L2ZsYWdzPgogICAgIDx2YWx1ZSB0eXBlPSIzIj48L3ZhbHVlPgogICAgPC9CYXNpY0VudHJ5PgogICAgPEJhc2ljRW50cnk+CiAgICAgPG5hbWU+UmVhZ2VudDwvbmFtZT4KICAgICA8ZmxhZ3M+MjYzMDQyPC9mbGFncz4KICAgICA8dmFsdWUgdHlwZT0iMyI+PC92YWx1ZT4KICAgIDwvQmFzaWNFbnRyeT4KICAgIDxCYXNpY0VudHJ5PgogICAgIDxuYW1lPkNhdGVnb3J5PC9uYW1lPgogICAgIDxmbGFncz4yNjMwNDI8L2ZsYWdzPgogICAgIDx2YWx1ZSB0eXBlPSIzIj48L3ZhbHVlPgogICAgPC9CYXNpY0VudHJ5PgogICAgPEJhc2ljRW50cnk+CiAgICAgPG5hbWU+QWN0aXZlPC9uYW1lPgogICAgIDxmbGFncz4yNjI1MzA8L2ZsYWdzPgogICAgIDx2YWx1ZSB0eXBlPSIxIj4wPC92YWx1ZT4KICAgIDwvQmFzaWNFbnRyeT4KICAgIDxCYXNpY0VudHJ5PgogICAgIDxuYW1lPlRpbWU8L25hbWU+CiAgICAgPGZsYWdzPjI2Mjc4NjwvZmxhZ3M+CiAgICAgPHZhbHVlIHR5cGU9IjIiPjA8L3ZhbHVlPgogICAgPC9CYXNpY0VudHJ5PgogICAgPEJhc2ljRW50cnk+CiAgICAgPG5hbWU+VGl0ZXI8L25hbWU+CiAgICAgPGZsYWdzPjI2Mjc4NjwvZmxhZ3M+CiAgICAgPHZhbHVlIHR5cGU9IjIiPjA8L3ZhbHVlPgogICAgPC9CYXNpY0VudHJ5PgogICAgPEJhc2ljRW50cnk+CiAgICAgPG5hbWU+UGFyYWxsZWw8L25hbWU+CiAgICAgPGZsYWdzPjI2Mjc4NjwvZmxhZ3M+CiAgICAgPHZhbHVlIHR5cGU9IjIiPjA8L3ZhbHVlPgogICAgPC9CYXNpY0VudHJ5PgogICAgPEJhc2ljRW50cnk+CiAgICAgPG5hbWU+UHJpb3JpdHk8L25hbWU+CiAgICAgPGZsYWdzPjI2Mjc4NjwvZmxhZ3M+CiAgICAgPHZhbHVlIHR5cGU9IjIiPjA8L3ZhbHVlPgogICAgPC9CYXNpY0VudHJ5PgogICAgPEJhc2ljRW50cnk+CiAgICAgPG5hbWU+TWluVm9sdW1lPC9uYW1lPgogICAgIDxmbGFncz4yNjI3ODY8L2ZsYWdzPgogICAgIDx2YWx1ZSB0eXBlPSIyIj4wPC92YWx1ZT4KICAgIDwvQmFzaWNFbnRyeT4KICAgIDxCYXNpY0VudHJ5PgogICAgIDxuYW1lPlZpc2libGU8L25hbWU+CiAgICAgPGZsYWdzPjI2Mjc4NjwvZmxhZ3M+CiAgICAgPHZhbHVlIHR5cGU9IjIiPjI8L3ZhbHVlPgogICAgPC9CYXNpY0VudHJ5PgogICA8L0Jhc2ljRW50cnk+CiAgIDxCYXNpY0VudHJ5PgogICAgPG5hbWU+Ujc8L25hbWU+CiAgICA8ZmxhZ3M+MjYyMjc0PC9mbGFncz4KICAgIDxCYXNpY0VudHJ5PgogICAgIDxuYW1lPkV4cGlyYXRpb25EYXRlPC9uYW1lPgogICAgIDxmbGFncz4yNjMwNDI8L2ZsYWdzPgogICAgIDx2YWx1ZSB0eXBlPSIzIj48L3ZhbHVlPgogICAgPC9CYXNpY0VudHJ5PgogICAgPEJhc2ljRW50cnk+CiAgICAgPG5hbWU+TG90TnVtYmVyPC9uYW1lPgogICAgIDxmbGFncz4yNjMwNDI8L2ZsYWdzPgogICAgIDx2YWx1ZSB0eXBlPSIzIj48L3ZhbHVlPgogICAgPC9CYXNpY0VudHJ5PgogICAgPEJhc2ljRW50cnk+CiAgICAgPG5hbWU+UmVhZ2VudDwvbmFtZT4KICAgICA8ZmxhZ3M+MjYzMDQyPC9mbGFncz4KICAgICA8dmFsdWUgdHlwZT0iMyI+PC92YWx1ZT4KICAgIDwvQmFzaWNFbnRyeT4KICAgIDxCYXNpY0VudHJ5PgogICAgIDxuYW1lPkNhdGVnb3J5PC9uYW1lPgogICAgIDxmbGFncz4yNjMwNDI8L2ZsYWdzPgogICAgIDx2YWx1ZSB0eXBlPSIzIj48L3ZhbHVlPgogICAgPC9CYXNpY0VudHJ5PgogICAgPEJhc2ljRW50cnk+CiAgICAgPG5hbWU+QWN0aXZlPC9uYW1lPgogICAgIDxmbGFncz4yNjI1MzA8L2ZsYWdzPgogICAgIDx2YWx1ZSB0eXBlPSIxIj4wPC92YWx1ZT4KICAgIDwvQmFzaWNFbnRyeT4KICAgIDxCYXNpY0VudHJ5PgogICAgIDxuYW1lPlRpbWU8L25hbWU+CiAgICAgPGZsYWdzPjI2Mjc4NjwvZmxhZ3M+CiAgICAgPHZhbHVlIHR5cGU9IjIiPjA8L3ZhbHVlPgogICAgPC9CYXNpY0VudHJ5PgogICAgPEJhc2ljRW50cnk+CiAgICAgPG5hbWU+VGl0ZXI8L25hbWU+CiAgICAgPGZsYWdzPjI2Mjc4NjwvZmxhZ3M+CiAgICAgPHZhbHVlIHR5cGU9IjIiPjA8L3ZhbHVlPgogICAgPC9CYXNpY0VudHJ5PgogICAgPEJhc2ljRW50cnk+CiAgICAgPG5hbWU+UGFyYWxsZWw8L25hbWU+CiAgICAgPGZsYWdzPjI2Mjc4NjwvZmxhZ3M+CiAgICAgPHZhbHVlIHR5cGU9IjIiPjA8L3ZhbHVlPgogICAgPC9CYXNpY0VudHJ5PgogICAgPEJhc2ljRW50cnk+CiAgICAgPG5hbWU+UHJpb3JpdHk8L25hbWU+CiAgICAgPGZsYWdzPjI2Mjc4NjwvZmxhZ3M+CiAgICAgPHZhbHVlIHR5cGU9IjIiPjA8L3ZhbHVlPgogICAgPC9CYXNpY0VudHJ5PgogICAgPEJhc2ljRW50cnk+CiAgICAgPG5hbWU+TWluVm9sdW1lPC9uYW1lPgogICAgIDxmbGFncz4yNjI3ODY8L2ZsYWdzPgogICAgIDx2YWx1ZSB0eXBlPSIyIj4wPC92YWx1ZT4KICAgIDwvQmFzaWNFbnRyeT4KICAgIDxCYXNpY0VudHJ5PgogICAgIDxuYW1lPlZpc2libGU8L25hbWU+CiAgICAgPGZsYWdzPjI2Mjc4NjwvZmxhZ3M+CiAgICAgPHZhbHVlIHR5cGU9IjIiPjI8L3ZhbHVlPgogICAgPC9CYXNpY0VudHJ5PgogICA8L0Jhc2ljRW50cnk+CiAgIDxCYXNpY0VudHJ5PgogICAgPG5hbWU+Ujg8L25hbWU+CiAgICA8ZmxhZ3M+MjYyMjc0PC9mbGFncz4KICAgIDxCYXNpY0VudHJ5PgogICAgIDxuYW1lPkV4cGlyYXRpb25EYXRlPC9uYW1lPgogICAgIDxmbGFncz4yNjMwNDI8L2ZsYWdzPgogICAgIDx2YWx1ZSB0eXBlPSIzIj48L3ZhbHVlPgogICAgPC9CYXNpY0VudHJ5PgogICAgPEJhc2ljRW50cnk+CiAgICAgPG5hbWU+TG90TnVtYmVyPC9uYW1lPgogICAgIDxmbGFncz4yNjMwNDI8L2ZsYWdzPgogICAgIDx2YWx1ZSB0eXBlPSIzIj48L3ZhbHVlPgogICAgPC9CYXNpY0VudHJ5PgogICAgPEJhc2ljRW50cnk+CiAgICAgPG5hbWU+UmVhZ2VudDwvbmFtZT4KICAgICA8ZmxhZ3M+MjYzMDQyPC9mbGFncz4KICAgICA8dmFsdWUgdHlwZT0iMyI+PC92YWx1ZT4KICAgIDwvQmFzaWNFbnRyeT4KICAgIDxCYXNpY0VudHJ5PgogICAgIDxuYW1lPkNhdGVnb3J5PC9uYW1lPgogICAgIDxmbGFncz4yNjMwNDI8L2ZsYWdzPgogICAgIDx2YWx1ZSB0eXBlPSIzIj48L3ZhbHVlPgogICAgPC9CYXNpY0VudHJ5PgogICAgPEJhc2ljRW50cnk+CiAgICAgPG5hbWU+QWN0aXZlPC9uYW1lPgogICAgIDxmbGFncz4yNjI1MzA8L2ZsYWdzPgogICAgIDx2YWx1ZSB0eXBlPSIxIj4wPC92YWx1ZT4KICAgIDwvQmFzaWNFbnRyeT4KICAgIDxCYXNpY0VudHJ5PgogICAgIDxuYW1lPlRpbWU8L25hbWU+CiAgICAgPGZsYWdzPjI2Mjc4NjwvZmxhZ3M+CiAgICAgPHZhbHVlIHR5cGU9IjIiPjA8L3ZhbHVlPgogICAgPC9CYXNpY0VudHJ5PgogICAgPEJhc2ljRW50cnk+CiAgICAgPG5hbWU+VGl0ZXI8L25hbWU+CiAgICAgPGZsYWdzPjI2Mjc4NjwvZmxhZ3M+CiAgICAgPHZhbHVlIHR5cGU9IjIiPjA8L3ZhbHVlPgogICAgPC9CYXNpY0VudHJ5PgogICAgPEJhc2ljRW50cnk+CiAgICAgPG5hbWU+UGFyYWxsZWw8L25hbWU+CiAgICAgPGZsYWdzPjI2Mjc4NjwvZmxhZ3M+CiAgICAgPHZhbHVlIHR5cGU9IjIiPjA8L3ZhbHVlPgogICAgPC9CYXNpY0VudHJ5PgogICAgPEJhc2ljRW50cnk+CiAgICAgPG5hbWU+UHJpb3JpdHk8L25hbWU+CiAgICAgPGZsYWdzPjI2Mjc4NjwvZmxhZ3M+CiAgICAgPHZhbHVlIHR5cGU9IjIiPjA8L3ZhbHVlPgogICAgPC9CYXNpY0VudHJ5PgogICAgPEJhc2ljRW50cnk+CiAgICAgPG5hbWU+TWluVm9sdW1lPC9uYW1lPgogICAgIDxmbGFncz4yNjI3ODY8L2ZsYWdzPgogICAgIDx2YWx1ZSB0eXBlPSIyIj4wPC92YWx1ZT4KICAgIDwvQmFzaWNFbnRyeT4KICAgIDxCYXNpY0VudHJ5PgogICAgIDxuYW1lPlZpc2libGU8L25hbWU+CiAgICAgPGZsYWdzPjI2Mjc4NjwvZmxhZ3M+CiAgICAgPHZhbHVlIHR5cGU9IjIiPjI8L3ZhbHVlPgogICAgPC9CYXNpY0VudHJ5PgogICA8L0Jhc2ljRW50cnk+CiAgIDxCYXNpY0VudHJ5PgogICAgPG5hbWU+UzE8L25hbWU+CiAgICA8ZmxhZ3M+MjYyMjc0PC9mbGFncz4KICAgIDxCYXNpY0VudHJ5PgogICAgIDxuYW1lPkV4cGlyYXRpb25EYXRlPC9uYW1lPgogICAgIDxmbGFncz4yNjMwNDI8L2ZsYWdzPgogICAgIDx2YWx1ZSB0eXBlPSIzIj48L3ZhbHVlPgogICAgPC9CYXNpY0VudHJ5PgogICAgPEJhc2ljRW50cnk+CiAgICAgPG5hbWU+TG90TnVtYmVyPC9uYW1lPgogICAgIDxmbGFncz4yNjMwNDI8L2ZsYWdzPgogICAgIDx2YWx1ZSB0eXBlPSIzIj48L3ZhbHVlPgogICAgPC9CYXNpY0VudHJ5PgogICAgPEJhc2ljRW50cnk+CiAgICAgPG5hbWU+UmVhZ2VudDwvbmFtZT4KICAgICA8ZmxhZ3M+MjYzMDQyPC9mbGFncz4KICAgICA8dmFsdWUgdHlwZT0iMyI+PC92YWx1ZT4KICAgIDwvQmFzaWNFbnRyeT4KICAgIDxCYXNpY0VudHJ5PgogICAgIDxuYW1lPkNhdGVnb3J5PC9uYW1lPgogICAgIDxmbGFncz4yNjMwNDI8L2ZsYWdzPgogICAgIDx2YWx1ZSB0eXBlPSIzIj48L3ZhbHVlPgogICAgPC9CYXNpY0VudHJ5PgogICAgPEJhc2ljRW50cnk+CiAgICAgPG5hbWU+QWN0aXZlPC9uYW1lPgogICAgIDxmbGFncz4yNjI1MzA8L2ZsYWdzPgogICAgIDx2YWx1ZSB0eXBlPSIxIj4wPC92YWx1ZT4KICAgIDwvQmFzaWNFbnRyeT4KICAgIDxCYXNpY0VudHJ5PgogICAgIDxuYW1lPlRpbWU8L25hbWU+CiAgICAgPGZsYWdzPjI2Mjc4NjwvZmxhZ3M+CiAgICAgPHZhbHVlIHR5cGU9IjIiPjA8L3ZhbHVlPgogICAgPC9CYXNpY0VudHJ5PgogICAgPEJhc2ljRW50cnk+CiAgICAgPG5hbWU+VGl0ZXI8L25hbWU+CiAgICAgPGZsYWdzPjI2Mjc4NjwvZmxhZ3M+CiAgICAgPHZhbHVlIHR5cGU9IjIiPjA8L3ZhbHVlPgogICAgPC9CYXNpY0VudHJ5PgogICAgPEJhc2ljRW50cnk+CiAgICAgPG5hbWU+UGFyYWxsZWw8L25hbWU+CiAgICAgPGZsYWdzPjI2Mjc4NjwvZmxhZ3M+CiAgICAgPHZhbHVlIHR5cGU9IjIiPjA8L3ZhbHVlPgogICAgPC9CYXNpY0VudHJ5PgogICAgPEJhc2ljRW50cnk+CiAgICAgPG5hbWU+UHJpb3JpdHk8L25hbWU+CiAgICAgPGZsYWdzPjI2Mjc4NjwvZmxhZ3M+CiAgICAgPHZhbHVlIHR5cGU9IjIiPjA8L3ZhbHVlPgogICAgPC9CYXNpY0VudHJ5PgogICAgPEJhc2ljRW50cnk+CiAgICAgPG5hbWU+TWluVm9sdW1lPC9uYW1lPgogICAgIDxmbGFncz4yNjI3ODY8L2ZsYWdzPgogICAgIDx2YWx1ZSB0eXBlPSIyIj4wPC92YWx1ZT4KICAgIDwvQmFzaWNFbnRyeT4KICAgIDxCYXNpY0VudHJ5PgogICAgIDxuYW1lPlZpc2libGU8L25hbWU+CiAgICAgPGZsYWdzPjI2Mjc4NjwvZmxhZ3M+CiAgICAgPHZhbHVlIHR5cGU9IjIiPjc8L3ZhbHVlPgogICAgPC9CYXNpY0VudHJ5PgogICA8L0Jhc2ljRW50cnk+CiAgIDxCYXNpY0VudHJ5PgogICAgPG5hbWU+UzI8L25hbWU+CiAgICA8ZmxhZ3M+MjYyMjc0PC9mbGFncz4KICAgIDxCYXNpY0VudHJ5PgogICAgIDxuYW1lPkV4cGlyYXRpb25EYXRlPC9uYW1lPgogICAgIDxmbGFncz4yNjMwNDI8L2ZsYWdzPgogICAgIDx2YWx1ZSB0eXBlPSIzIj48L3ZhbHVlPgogICAgPC9CYXNpY0VudHJ5PgogICAgPEJhc2ljRW50cnk+CiAgICAgPG5hbWU+TG90TnVtYmVyPC9uYW1lPgogICAgIDxmbGFncz4yNjMwNDI8L2ZsYWdzPgogICAgIDx2YWx1ZSB0eXBlPSIzIj48L3ZhbHVlPgogICAgPC9CYXNpY0VudHJ5PgogICAgPEJhc2ljRW50cnk+CiAgICAgPG5hbWU+UmVhZ2VudDwvbmFtZT4KICAgICA8ZmxhZ3M+MjYzMDQyPC9mbGFncz4KICAgICA8dmFsdWUgdHlwZT0iMyI+PC92YWx1ZT4KICAgIDwvQmFzaWNFbnRyeT4KICAgIDxCYXNpY0VudHJ5PgogICAgIDxuYW1lPkNhdGVnb3J5PC9uYW1lPgogICAgIDxmbGFncz4yNjMwNDI8L2ZsYWdzPgogICAgIDx2YWx1ZSB0eXBlPSIzIj48L3ZhbHVlPgogICAgPC9CYXNpY0VudHJ5PgogICAgPEJhc2ljRW50cnk+CiAgICAgPG5hbWU+QWN0aXZlPC9uYW1lPgogICAgIDxmbGFncz4yNjI1MzA8L2ZsYWdzPgogICAgIDx2YWx1ZSB0eXBlPSIxIj4wPC92YWx1ZT4KICAgIDwvQmFzaWNFbnRyeT4KICAgIDxCYXNpY0VudHJ5PgogICAgIDxuYW1lPlRpbWU8L25hbWU+CiAgICAgPGZsYWdzPjI2Mjc4NjwvZmxhZ3M+CiAgICAgPHZhbHVlIHR5cGU9IjIiPjA8L3ZhbHVlPgogICAgPC9CYXNpY0VudHJ5PgogICAgPEJhc2ljRW50cnk+CiAgICAgPG5hbWU+VGl0ZXI8L25hbWU+CiAgICAgPGZsYWdzPjI2Mjc4NjwvZmxhZ3M+CiAgICAgPHZhbHVlIHR5cGU9IjIiPjA8L3ZhbHVlPgogICAgPC9CYXNpY0VudHJ5PgogICAgPEJhc2ljRW50cnk+CiAgICAgPG5hbWU+UGFyYWxsZWw8L25hbWU+CiAgICAgPGZsYWdzPjI2Mjc4NjwvZmxhZ3M+CiAgICAgPHZhbHVlIHR5cGU9IjIiPjA8L3ZhbHVlPgogICAgPC9CYXNpY0VudHJ5PgogICAgPEJhc2ljRW50cnk+CiAgICAgPG5hbWU+UHJpb3JpdHk8L25hbWU+CiAgICAgPGZsYWdzPjI2Mjc4NjwvZmxhZ3M+CiAgICAgPHZhbHVlIHR5cGU9IjIiPjA8L3ZhbHVlPgogICAgPC9CYXNpY0VudHJ5PgogICAgPEJhc2ljRW50cnk+CiAgICAgPG5hbWU+TWluVm9sdW1lPC9uYW1lPgogICAgIDxmbGFncz4yNjI3ODY8L2ZsYWdzPgogICAgIDx2YWx1ZSB0eXBlPSIyIj4wPC92YWx1ZT4KICAgIDwvQmFzaWNFbnRyeT4KICAgIDxCYXNpY0VudHJ5PgogICAgIDxuYW1lPlZpc2libGU8L25hbWU+CiAgICAgPGZsYWdzPjI2Mjc4NjwvZmxhZ3M+CiAgICAgPHZhbHVlIHR5cGU9IjIiPjc8L3ZhbHVlPgogICAgPC9CYXNpY0VudHJ5PgogICA8L0Jhc2ljRW50cnk+CiAgPC9CYXNpY0VudHJ5PgogIDxCYXNpY0VudHJ5PgogICA8bmFtZT5TYW1wbGVzPC9uYW1lPgogICA8ZmxhZ3M+MjYyMjc0PC9mbGFncz4KICAgPEJhc2ljRW50cnk+CiAgICA8bmFtZT4wPC9uYW1lPgogICAgPGZsYWdzPjI2MjI3NDwvZmxhZ3M+CiAgICA8QmFzaWNFbnRyeT4KICAgICA8bmFtZT5Bbm5vdGF0aW9uPC9uYW1lPgogICAgIDxmbGFncz4yNjMwNDI8L2ZsYWdzPgogICAgIDx2YWx1ZSB0eXBlPSIzIj5WaW9CbHVlClZpb0dyZWVuCkZJVEMKUEUKUGVyQ1AtVmlvNzAwClBFLVZpbzc3MApBUEMKQVBDLVZpbzc3MDwvdmFsdWU+CiAgICA8L0Jhc2ljRW50cnk+CiAgICA8QmFzaWNFbnRyeT4KICAgICA8bmFtZT5SZWFnZW50czwvbmFtZT4KICAgICA8ZmxhZ3M+MjYzNTU0PC9mbGFncz4KICAgICA8dmFsdWUgdHlwZT0iNSI+MHgwPC92YWx1ZT4KICAgIDwvQmFzaWNFbnRyeT4KICAgIDxCYXNpY0VudHJ5PgogICAgIDxuYW1lPkZsb3dSYXRlPC9uYW1lPgogICAgIDxmbGFncz4yNjMwNDI8L2ZsYWdzPgogICAgIDx2YWx1ZSB0eXBlPSIzIj5Mb3c8L3ZhbHVlPgogICAgPC9CYXNpY0VudHJ5PgogICAgPEJhc2ljRW50cnk+CiAgICAgPG5hbWU+QXV0b0Zsb3dSYXRlPC9uYW1lPgogICAgIDxmbGFncz4yNjI1MzA8L2ZsYWdzPgogICAgIDx2YWx1ZSB0eXBlPSIxIj4wPC92YWx1ZT4KICAgIDwvQmFzaWNFbnRyeT4KICAgIDxCYXNpY0VudHJ5PgogICAgIDxuYW1lPkV2ZW50TGltaXQ8L25hbWU+CiAgICAgPGZsYWdzPjI2Mjc4NjwvZmxhZ3M+CiAgICAgPHZhbHVlIHR5cGU9IjIiPjEwMDAwPC92YWx1ZT4KICAgIDwvQmFzaWNFbnRyeT4KICAgIDxCYXNpY0VudHJ5PgogICAgIDxuYW1lPkV2ZW50TGltaXRlZDwvbmFtZT4KICAgICA8ZmxhZ3M+MjYyNTMwPC9mbGFncz4KICAgICA8dmFsdWUgdHlwZT0iMSI+MTwvdmFsdWU+CiAgICA8L0Jhc2ljRW50cnk+CiAgICA8QmFzaWNFbnRyeT4KICAgICA8bmFtZT5HYXRlPC9uYW1lPgogICAgIDxmbGFncz4yNjMwNDI8L2ZsYWdzPgogICAgIDx2YWx1ZSB0eXBlPSIzIj5saXZlXFAxXFAyPC92YWx1ZT4KICAgIDwvQmFzaWNFbnRyeT4KICAgIDxCYXNpY0VudHJ5PgogICAgIDxuYW1lPkdhdGVGbGFnczwvbmFtZT4KICAgICA8ZmxhZ3M+MjYyNzg2PC9mbGFncz4KICAgICA8dmFsdWUgdHlwZT0iMiI+MzwvdmFsdWU+CiAgICA8L0Jhc2ljRW50cnk+CiAgICA8QmFzaWNFbnRyeT4KICAgICA8bmFtZT5Nb2RlPC9uYW1lPgogICAgIDxmbGFncz4yNjMwNDI8L2ZsYWdzPgogICAgIDx2YWx1ZSB0eXBlPSIzIj5TdGFuZGFyZDwvdmFsdWU+CiAgICA8L0Jhc2ljRW50cnk+CiAgICA8QmFzaWNFbnRyeT4KICAgICA8bmFtZT5TZXBhcmF0aW9uVm9sdW1lPC9uYW1lPgogICAgIDxmbGFncz4yNjI3ODY8L2ZsYWdzPgogICAgIDx2YWx1ZSB0eXBlPSIyIj4yMDA8L3ZhbHVlPgogICAgPC9CYXNpY0VudHJ5PgogICAgPEJhc2ljRW50cnk+CiAgICAgPG5hbWU+U2FtcGxlVm9sdW1lPC9uYW1lPgogICAgIDxmbGFncz4yNjI3ODY8L2ZsYWdzPgogICAgIDx2YWx1ZSB0eXBlPSIyIj40MDwvdmFsdWU+CiAgICA8L0Jhc2ljRW50cnk+CiAgICA8QmFzaWNFbnRyeT4KICAgICA8bmFtZT5QZXJmb3JtQXV0b0xhYmVsaW5nPC9uYW1lPgogICAgIDxmbGFncz4yNjI1MzA8L2ZsYWdzPgogICAgIDx2YWx1ZSB0eXBlPSIxIj4wPC92YWx1ZT4KICAgIDwvQmFzaWNFbnRyeT4KICAgIDxCYXNpY0VudHJ5PgogICAgIDxuYW1lPk1peGluZ1BhcmFtZXRlcnM8L25hbWU+CiAgICAgPGZsYWdzPjI2MjI3NDwvZmxhZ3M+CiAgICA8L0Jhc2ljRW50cnk+CiAgICA8QmFzaWNFbnRyeT4KICAgICA8bmFtZT5NaXhpbmdGcmVxdWVuY3k8L25hbWU+CiAgICAgPGZsYWdzPjI2Mjc4NjwvZmxhZ3M+CiAgICAgPHZhbHVlIHR5cGU9IjIiPjA8L3ZhbHVlPgogICAgPC9CYXNpY0VudHJ5PgogICAgPEJhc2ljRW50cnk+CiAgICAgPG5hbWU+TWl4aW5nRHVyYXRpb248L25hbWU+CiAgICAgPGZsYWdzPjI2Mjc4NjwvZmxhZ3M+CiAgICAgPHZhbHVlIHR5cGU9IjIiPjA8L3ZhbHVlPgogICAgPC9CYXNpY0VudHJ5PgogICAgPEJhc2ljRW50cnk+CiAgICAgPG5hbWU+TWl4aW5nQWxnb3JpdGhtPC9uYW1lPgogICAgIDxmbGFncz4yNjI3ODY8L2ZsYWdzPgogICAgIDx2YWx1ZSB0eXBlPSIyIj4wPC92YWx1ZT4KICAgIDwvQmFzaWNFbnRyeT4KICAgIDxCYXNpY0VudHJ5PgogICAgIDxuYW1lPk1peGluZ0RldmljZTwvbmFtZT4KICAgICA8ZmxhZ3M+MjYzMDQyPC9mbGFncz4KICAgICA8dmFsdWUgdHlwZT0iMyI+Tm9uZU1peGVyPC92YWx1ZT4KICAgIDwvQmFzaWNFbnRyeT4KICAgIDxCYXNpY0VudHJ5PgogICAgIDxuYW1lPk1peGluZ0tleTwvbmFtZT4KICAgICA8ZmxhZ3M+MjYzMDQyPC9mbGFncz4KICAgICA8dmFsdWUgdHlwZT0iMyI+T2ZmPC92YWx1ZT4KICAgIDwvQmFzaWNFbnRyeT4KICAgIDxCYXNpY0VudHJ5PgogICAgIDxuYW1lPk1peGluZ05hbWU8L25hbWU+CiAgICAgPGZsYWdzPjI2MzA0MjwvZmxhZ3M+CiAgICAgPHZhbHVlIHR5cGU9IjMiPk9mZjwvdmFsdWU+CiAgICA8L0Jhc2ljRW50cnk+CiAgICA8QmFzaWNFbnRyeT4KICAgICA8bmFtZT5Vc2VMaXF1aWREZXRlY3Rpb248L25hbWU+CiAgICAgPGZsYWdzPjI2MjUzMDwvZmxhZ3M+CiAgICAgPHZhbHVlIHR5cGU9IjEiPjA8L3ZhbHVlPgogICAgPC9CYXNpY0VudHJ5PgogICAgPEJhc2ljRW50cnk+CiAgICAgPG5hbWU+U2FtcGxlSWQ8L25hbWU+CiAgICAgPGZsYWdzPjI2MzA0MjwvZmxhZ3M+CiAgICAgPHZhbHVlIHR5cGU9IjMiPjwvdmFsdWU+CiAgICA8L0Jhc2ljRW50cnk+CiAgICA8QmFzaWNFbnRyeT4KICAgICA8bmFtZT5QYXRpZW50SWQ8L25hbWU+CiAgICAgPGZsYWdzPjI2MzA0MjwvZmxhZ3M+CiAgICAgPHZhbHVlIHR5cGU9IjMiPjwvdmFsdWU+CiAgICA8L0Jhc2ljRW50cnk+CiAgICA8QmFzaWNFbnRyeT4KICAgICA8bmFtZT5Hcm91cDwvbmFtZT4KICAgICA8ZmxhZ3M+MjYyNzg2PC9mbGFncz4KICAgICA8dmFsdWUgdHlwZT0iMiI+MDwvdmFsdWU+CiAgICA8L0Jhc2ljRW50cnk+CiAgICA8QmFzaWNFbnRyeT4KICAgICA8bmFtZT5TdGF0ZTwvbmFtZT4KICAgICA8ZmxhZ3M+MjYyNzg2PC9mbGFncz4KICAgICA8dmFsdWUgdHlwZT0iMiI+MjwvdmFsdWU+CiAgICA8L0Jhc2ljRW50cnk+CiAgICA8QmFzaWNFbnRyeT4KICAgICA8bmFtZT5BZHZhbmNlZDwvbmFtZT4KICAgICA8ZmxhZ3M+MjYyNzg2PC9mbGFncz4KICAgICA8dmFsdWUgdHlwZT0iMiI+MTwvdmFsdWU+CiAgICA8L0Jhc2ljRW50cnk+CiAgICA8QmFzaWNFbnRyeT4KICAgICA8bmFtZT5BbmFseXNpc1RlbXBsYXRlPC9uYW1lPgogICAgIDxmbGFncz4yNjMwNDI8L2ZsYWdzPgogICAgIDx2YWx1ZSB0eXBlPSIzIj48L3ZhbHVlPgogICAgPC9CYXNpY0VudHJ5PgogICAgPEJhc2ljRW50cnk+CiAgICAgPG5hbWU+SW5zdHJ1bWVudFNldHRpbmc8L25hbWU+CiAgICAgPGZsYWdzPjI2MzA0MjwvZmxhZ3M+CiAgICAgPHZhbHVlIHR5cGU9IjMiPjwvdmFsdWU+CiAgICA8L0Jhc2ljRW50cnk+CiAgICA8QmFzaWNFbnRyeT4KICAgICA8bmFtZT5BZHZhbmNlZE1vZGU8L25hbWU+CiAgICAgPGZsYWdzPjI2MzA0MjwvZmxhZ3M+CiAgICAgPHZhbHVlIHR5cGU9IjMiPjwvdmFsdWU+CiAgICA8L0Jhc2ljRW50cnk+CiAgICA8QmFzaWNFbnRyeT4KICAgICA8bmFtZT5BZHZhbmNlZFN1Yk1vZGU8L25hbWU+CiAgICAgPGZsYWdzPjI2MzA0MjwvZmxhZ3M+CiAgICAgPHZhbHVlIHR5cGU9IjMiPjwvdmFsdWU+CiAgICA8L0Jhc2ljRW50cnk+CiAgIDwvQmFzaWNFbnRyeT4KICA8L0Jhc2ljRW50cnk+CiA8L0Jhc2ljRW50cnk+CiA8QmFzaWNFbnRyeT4KICA8bmFtZT5Db25maWd1cmF0aW9uPC9uYW1lPgogIDxmbGFncz4yNjMwNDI8L2ZsYWdzPgogIDx2YWx1ZSB0eXBlPSIzIj5GTDg8L3ZhbHVlPgogPC9CYXNpY0VudHJ5PgogPEJhc2ljRW50cnk+CiAgPG5hbWU+RmlsZVR5cGU8L25hbWU+CiAgPGZsYWdzPjI2MzA0MjwvZmxhZ3M+CiAgPHZhbHVlIHR5cGU9IjMiPkV4cGVyaW1lbnQ8L3ZhbHVlPgogPC9CYXNpY0VudHJ5PgogPEJhc2ljRW50cnk+CiAgPG5hbWU+Q2hlY2tzdW08L25hbWU+CiAgPGZsYWdzPjI2MjkxNDwvZmxhZ3M+CiAgPHZhbHVlIHR5cGU9IjMiPmFjZjM2NzQzMTQxZDJlYzljM2YyNjRjODVlMGViOTdhPC92YWx1ZT4KIDwvQmFzaWNFbnRyeT4KPC9CYXNpY0VudHJ5Pgo=/@MB_WELLINFOS/d2lzIDEgMSAxNiBTaW5nbGUgdHViZSByYWNrIDAgMCAwIDAgMTEgMjAyMi1TZXAtMTkgOCAxNjoxMzozNSA=/@MB_SESSIONID/31a8c47d-341e-4dc8-9559-5eb0c4b396d3/    4091                                                                                                                          S8wÌ+2wÌ+2 * ?´5o>h«?¡(?«'>¤?ª9ÂP9è=_>MÝ-:êBÜ9.J?A8wÌ«2wÌ«2²:?!²­>¸?øi?©Û>¾?M";Ô¼:{§V?#9¢`h9x?T©+9YÙ3YÙ3Ø!=ìî<¬8-?$Yê;î ¡;ç9?åØ ¹+ ò8l*¿k¸v099àW¾ï9wÌ+3wÌ+3e¿>
:L>¥ö<?G7#?¬Øé>¦­2?Xç8º9>á^>Ñº9cÅ:Îâª>¢Ô9¿V3¿V3
;4?ñµ>éÄ~?>Ñ8?à×Ë>"h?Ab:óýI:Í>?=À¾:7WS:1g?y9YÙ3YÙ3K¹>l>¦æH?=d>u>>¤d??äÍ8@3#9C¡>ô9éËÅ9×"µ>¬û9èR3èR3qT=OÙ<W9?,v =Þõ<@'?EB9«_­9ºf>Ò9Q+®9UV>¢÷9wÌ«3wÌ«3[/e?&?R¯D?Z`?;Ð
?/µJ?P¯¾8Â9Þ>O:ÅÊ$:ð×ä>ÇôÇ9FÁ3FÁ3Óx?GÏÌ>?/Ä1?Ô¤>!?PSä8F9­[S>¡:á¯K:^J?¦w:¿Ö3¿Ö3»ú>X>¼DN?>á?=>ý:?À/´499b,y:V¢:[M:o+?zÝ:$9ì3$9ì3'Õ=McU=è>?v¸<½<ó+?F
9Pe¦9=ZY>cê;9s~92½>7Ô:YÙ4YÙ4ù>rE>oC=?°:£>Öl>o0?}lø<·
<âYU?
·;Íj;óG?:!4!4|W-?-Iå>¯A?³l>Ó·S>Ò1?²
7TZ9ªñ¥<¶lÄ:ïùq:ôÎO?:èR4èR4|&=
ï<qo2?ÂK;Î8;í(
?Yßÿ¸Ce,9Õú½¾MjÖ·dô9ZeÈ½/$:°!4°!4 mõ>>Mk?Q]?È4É>§¬E?î?9	µ9à£>F¤U<À)ë;Yh?¿Ì0:wÌ+4wÌ+4u?,%©>¿õF?¢I¬>M¬z>çò/?g¤Â8tâ9P:>üuñ·£Õ9,eU½e¤2:>64>64»Å??5ü>>ÅB?Gº¶>Ûk>Ð 6?lxæ6º	L9û<!»ß9Ì9Åý?\3:FA4FA4ïþ?¹|°>r·F?z>ï]>$3?@Ré¸×T~9Új¾ ·9´Ä9ì?~5<:ÍL4ÍL4A¨ò>d¥>Ò;?l>KøS>¿+?~9tÌ8î*?öxu:ÆON:ÖK?gW=:¿V4¿V4ÑX=³Ó<ÃW0?R9å;Ò¯;--'?ÑÃ¸çµ8»	¿ìGz9H
m9b&?`$H:\|a4\|a4.õ?Ò>üÑ?=Ù?Å!?ð?ä¥L9cßÃ9¼>g::â´:I5?0(U:$9l4$9l4ùãU=ÏÇ=P .?¦RX=Ð>"=Ì©*?pÓ9Ö×9xÈú>!ß:ùß³:N?dY:ëõv4ëõv4¸>¬?Y¬D?ô3`?k£ø>Ad>ik?§_8ër¨9
ó©=Òèç9Mw¸9¶ë ?Ùb:YÙ4YÙ4%=ã$Þ<¾y1?h¶U;ýu;;Ãì?¿·ì( 9Mò¼¤Ö;9
z	9ßã.?Ïd:½74½74yí>VÏ¨=§I?¥
â>¼>³8?G=s²<ÓEW?
à:¶æp:n?Üçx:!4!4Ùz>x¨5>}ì>?¦Ç>
>Y-0?
Ô7V5i9Ãh=Hy:}i:þÕ?Á~:ô4ô4ñP?Á>¨B?_²½>Ï>=?*J8y9SP¦=þM:v5:'?:èR4èR4¾AÈ<t<>Ö-?ï;a;Ï?;F¹ÔÙ8³ ¿EÄ~¹úý8	¿§Ç:L±4L±4ýx¨>Ö0R>0M?\Ý
?A¬°>M?.G¹<l<ÝwH?%Â<«+o<µLP?_:°¡4°¡4$[>?Ô©ö>±E?Ccÿ>×Wº>Um/?ÅÍ8ÃÓ9Ö÷=
p;&p';é7?w:n¦4n¦4f(µ>Àô{>À8?ýw>r7>E£,?Ý.Ù¸Â)e9òr¾ÆÙ9æ
¯9<?é!:wÌ«4wÌ«4Q+3=\Áý<Á4?X-<.<TÃ+?<¹g½89¿Û¾ïk¹0»
98U¿ôè:Û*±4Û*±4ýj=
¾<0<;?|MÊ< <Y-?âîô·N­X9,±½Ó
¸Ì*í8*ø¡¾z:>¶4>¶4{®g=I¤=ÞÂ9?$<;;*á?±Z¹ê8n¿¿8¹¾8
º>:¢ç»4¢ç»4 ?zÚÐ>ÍD?ß	?DyÁ>û5?z9&Wº9$¬>Sb:F
:ÜÌ??ç:FÁ4FÁ4õÒ?9ì·>ìD?ï¬>éu>ë?4?
?8"V9\r>±9¡ï~9¼?Cm:j¤Æ4j¤Æ4ïÙ>kî>õJ?Õ>:>
7?ø=§µXîO9çM»2®9ýÁ9êÈæ>EN:ÍÌ4ÍÌ43#?fð>¼?é8H?í*Ð>:v?H98 g9nß?¶Ñ::PÜF?Nä¡:1aÑ41aÑ4öÔj=¬(#=q:8?»t<MqÏ;n,?¹,Q9¡§¾
¸ªß!9Ù^í½²§:¿Ö4¿Ö4&ÙÞ<ôD¥</,?£w;f;#<?pÓ>¸àv9y½ºF²·ñ&­9·É½®:øÜ4øÜ4ï?j%¸>©µF?²¸>·>æP0?#ûî¸ðg9Ðâ¾!I£:Ø¥:Ö5!?M°:\|á4\|á4SÚ
?æ5²>¤ÅK?Iù¥>¶Àh>6?8?h9 Bã=³k9X5F9ëË?æ±:ÀÚæ4ÀÚæ4Ð=Sßâ<r/?ëc'=-=X?ýg´xy£9Ê¥µ¹Âù909Ãx>Õ
µ:$9ì4$9ì4IÁ>&¿}>gC?þ¨¤>l>]/2?Nc9
À39­.Ö>¸X;ûy®:«tL?¿Ä:ñ4ñ4c=Qêè<õ(?1`;Òß;¾G?«¹/©X9:T¤¾sÒ¸ÎU8uG¿QûÊ:ëõö4ëõö4Aú>r(©>]]=?´o>²+>lC2?:·l¸TÂ£9¹½pB99Ü8®>­\Ë:OTü4OTü4WV=|={2?Ûÿ;´Ë;N!?5i8ÎH
9[õ=@d:ýËÿ9ºÂd?øÎ:YÙ5YÙ5Q2?W®>è?±ÛÁ?!? ±A?3µ³9÷fä9lÉ>á¢:í_:×9?uØ:55#?4.Ò>åF?óÒ3?ÛÞ?û2?ÇÞ9¹9°¥¾Ø5]:ºPI:L¦?8=Ü:½75½75}?ò?^PO?Ô%?ïÎ>xÖL?)9?h9v©>l-:0µ;:EER?*dÜ:ïæ5ïæ5CsV?U÷Ý>êTw?â¤'?R?Ë>ë'S?ÆÈ&9D9¹Ð>¶C;ÝSü:sF?¬Fá:!5!5bÆE?\:ò>Q??Ï´:?ç`??î"Æ9y9K<?
®:®^:çH?ð@ã:SE5SE5n?êv?RÎz?Kü3?Í´>¢×~?T99´X8?g;û:R: ©x?%å:ô5ô5<?<Sê>Y	N?æä;?Ûû>gü>?ÿIN9z1u9a×>®(<pT;aW?*Uå:¶£5¶£5®è?Æ³>\?0.È>ûu>UP?µ]9ðÁ8Ei?Dà8kK9R> é:èR5èR5Ã÷>ÿ>&ÙT?£²>e>£+G?çd"8íÕ8àTB>ù
9ÿÆÇ9+­>Té:55lÀr=Ëà%=ÎQ;?#ä<ý ù;Ô0 ?]d¹4)¸7WÔÀ¿½7KÑ_9êÌX=¸ï:L±5L±5O|?¤4¨>õE?[h?
K³>7=?çÜ9Ñme9$ß£>?Å¯:ARy:z4?gMð:~`5~`5oë<¾®<0,?ûö;Jq;\!?û~C¹WÉ8YMÂ¿Ý¸âO9¶È5¾Bñ:°!5°!5;?L°Õ>Õ¬`?ÿ<?dLø>ÿ_B?Q-9Ü¾9¨Æi>ÏÖ:Û1:òòB??ò:á¾#5á¾#5Þ¦´<§d<ü/?ýÒb;©·7;?#ã·JUÆ8öâ¾½aÆ
¹éñ~9\¾ÿÍþ:n&5n&5&pÏ>¹ã><ÎG?>>*@>7Ï;?Ãº¸<9+¾qB:@-:"·?+J;E)5E)5B
=ÚJÆ<4â2?§£Ý;Ý­v;f?PÕ9¹9Å ¿ôu§¸ª8u,¿DB;wÌ+5wÌ+5jD?È>?º:?²>\>h2?Ø8Ù­I9;k>°Jê:¨:¾D?Dî;©{.5©{.5µ6>ã¼ü=¼9?´ê´>S
>.?²3é:æø¸:î_!?§	4<'äõ;op;?x;Û*15Û*15é}q?þ³?r°[??³>GT?Ü¤9Øµ+9ß>åÁ>;ê¸:g?Õ;
Ú35
Ú35
GE?´oÚ>Ú3g?v+?!®.?©ãN?d¹9øÄ9Äñ>Nã:t?:¸O?ë;>65>65
«õ>8a>tM?>k5M>2;?`ô·¨û8ãø½L:9îu9-àÂ>¾;p895p895d"6?;Ö¶>2?Û[?7»>.©p?ñÂÏ8xË9Å©7>¿½º9 9O?î¥;¢ç;5¢ç;59·?Sé>?v?Aêu?ãÎ
?cÄb?èÞp9nÑ}9üðò>öï;#¨®:é^W?%¨;Ô>5Ô>5ÑÙÒ<Rä<X>.?¬Î;Jí;ºç>·@´-h9ê+Ô¹\¸ 8GúT9°/A>ÊÓ;FA5FA5Øå>0ñ>ÝF?É¡>uKJ>\K8?Òö¹9q¾*9§9`å>6ï;8õC58õC5I¿T?µ?¥2M?® D??ÍT??¦1Â87}9eTD>sË;=|9;þfX?ÀE;j¤F5j¤F5Ü>£ÿ>DB?G¤>n>I0?	N¸í¯9è½­÷¢:Mu:E*?|;SI5SI5Ø³==j5é<ö=P?Öª;Rb`;ÓèB?û&¹ô8e§¿ËíÐ8<öz8U?¤Ð;ÍL5ÍL52¨?KP§>'ùJ?å>-×>Y;?kjË7ØI95=ïB:~æ:pö8?;ÿ±N5ÿ±N5FtE?%¥>¶?·O?^¸> 5?rL8|ZX9dy/>Ìa::*V?Ý<;1aQ51aQ5ÞûU?*Ï?B?IB®>
á[>±âJ?28hêY9¦>
9ù9bí	?$ù;cT5cT5õ5?Øù½>cTB?÷EÑ>é>;4?¥Û}·Q9õ¼;:þ
:+?s";¿V5¿V5v?8?PE?K`?øÅ»>¢B?JhH<B¯õ;^ÒP?Äé:cÎ:ç??ÇO#;ÇnY5ÇnY5ëùw?Vc?o·c??ë¢>ÉË[??kâ6_P9]C<e2¬;~V;³kM?í?$;ø\5ø\5«ë>&ñ>Í:B?Ù~>q	4>05?¨:Ô7Ì¤9JDË=J¶e:Q«:6­;?½V*;*Í^5*Í^5O§Ã<½<!73?{û;xL; JC?õ%c¹>
9B4N¿pÍ$8@´9Öj=
¡,;\|a5\|a5æ?è¼>ÉªY?2E?!©õ>¯~M?áZ9E9¿)Â>fÚÃ::3=?=Ë,;+d5+d5
Üf>¦í>2J?ªo?U»>A5?ÊYF=ØQõ<wüN?Cé­;QWU;¯P?ì0;ÀÚf5ÀÚf5îuá<½¢<2?sè>;ù+;ÛÍ?,Æ¹@Ç8¹=ÀRC¸xj9àb¤½²(1;òi5òi5e?¨ÿ?}î?óÉ?é>v²?=Æ8¼µ§9ôÇí=5Ç8:Ùð9¾fD?I2;$9l5$9l5OÎ?$"@?÷q?"Ë?2$V?×r?
!:ãú9Þï$? ê:âsg:´u?$Ä3;Uèn5Uèn5âÇ><?>'@?^x>Ê0@>§s0??#8Þ9aC=±9=äZ9i±>û¦6;q5q5ÙÌ=À¿=mF0?ãB7=:=Ó%?»¸Rz
9P¸¾bß:ä9².?Ã6;¹Ft5¹Ft5Ë¤?lè
?«}?7jA?²1Å>{?39ïÑ9ÀÄ?Ê¹V:O|:a¤C?qü6;ëõv5ëõv5­à?a`µ>`©I?Ißq?	¬'?â¤8?TE9ô'U9ð©ì>.:\:hí>>;¥y5¥y5S{?Çy­>YhI?6 ?Þ>@8?´Á829Ô*>¨
º;èÓ;J3?Y*>;OT|5OT|5ÉçK?OÜ>I*m?ÌI?ãDÒ>gÅt?Á8;X9W2>®Â::°ü95=?:>;559±>Ô¬5>°ºy?Ro>#ø+>Q?ªk°¸Fz94¾Óþ+9·UÃ9}ia>?;YÙ5YÙ5eóE?x<Å>·v?cÐ?®°p?_K]?9Ô«È9aÇ·>À:ó­:b?@C;ò05ò05Ó Ó>3z>£,X?g-ä>Ô>??êT9Ðbö9\9]>ã;n¬:Ì7d?ÿ>D;55)?æ8¿>}Wb?[Íë>jÐ>´!H? Ù 8´)²9ãg=ZôÔ9ªáy98+Z?ÆE;$à5$à5&æô>:[ >Ü{C?@O>¿È4>t±5?­8qÓ8-Æ?\;ØµO;²P-?àH;½75½75DX]=§Ý =m0?~hÆ;Ñ.;^1? S¸­õ¯8'ää¾.0©¸aãl9Ö6¾(õH;V5V5D!:?úæ>O?Ù9?¥Öø>Yó>? ý:±Í°:7?>Ø9=­ª9}
"?ôlN;ïæ5ïæ5N#Õ<¸<s0?Hù<ý£É<ú=?¨¹Ó
Z9,í¿mÒ=;®;J*?±P;>5>5Àd^?8FÛ>#Ò?Òk?
³ô>ov?à®	8F9ÿ=êq:ä¿ñ9[?¯zP;!5!5É?þ¦>VUQ?Ê½û> M¦>ÂA?(17Ú÷X9Ë<zÙo:$®W:X?TþR;ºí5ºí588?é¿Ý>´kT?²ÁÛ>)Ä>:?mÔ8t9`">¡Î9î>Ù9A}ó>YhS;SE5SE5Oßà>©>N?tí>%0>N	I?>8Z0\9%|=êGO:S
:£Î??ÑY;ë5ë5Ûóë<´)®<ui-?25
;}];S?Åñg¹h]Í8¿xY!9·õg9X²>:ÂY;ô5ô5z=×¸<ÒL1?¾];z(V;­¸9?Dè%¹ÃÖ9h£¿ÕEk¹¢19¾êê¾$[;L5L5å=;×U=×s/?Kr;²UY;Y³?úµ ¹yâ8û5¿@_Æ¸mõc9Æ^¾¾)\;¶£5¶£5y?ÏKÅ>Bï:?mëÒ>>Ãó0?ô¸Ð9ÜíT¾PóX:¹x/:ÞA?Í`;Oû5Oû5r=n=À1=¢H,?ë3ý;4XÅ;÷:$?®2$¹³+9îþô¾à99zÅ?÷í`;èR5èR5åÙ>ÏÞ>¤`<?­>W]>Qm/?ÂD9t9Ö10?°4¥9bç9e¨¶>åÍa;ª5ª5
Ó>ðôR>,	?æQZ?Þê> öm?<ì§6n"9«S<DZ<¾®¡;;ºz?#}b;55Èøø>×Qª>ø;?;>¬çh>`^/?8½ò¸y7Y9*
¾cÄ:]®9°TG?+c;³Y5³Y5ô?é¡°>_`?èá®>þ|T>±R?0ó*·@û8~..½ô÷¼:1Zu:Z+E?¯`d;L±5L±5!Z?Éá>=¤?5©T?!¨>é¡?;Þ9G9Ü4?Ïu¿9xV9Ïô>?´ìk;å5å57$i?-ó>«ou?~Åz?úç?­q?,:Z59+b?PE>;M¸:þ? m;~`5~`55Ñ¦?æë?ÑV?ê«?9ª?A?Ê9BCs9BT?X¬;f:t:?	*n;¸5¸5Ñ|?z ?ÜÒ~?SQ?­n×>¾x?M5Ê9î9%Ù>-h;©ù¹:fLW?¡q;°¡5°¡5¡5?qé>Ê.G?@Y®>%q>«¿-?·8	Wd9ÑM>É0ö9¦
:¡Þ>öîq;Hg¢5Hg¢5*Èß<Ý
¥<M-?ºÓ;d;i,?¸XV¹@29%Æ¾yàö¸÷09Ë³¾@es;á¾£5á¾£5 øu>±¯&>6â<?>\>;B>Ý*?G8x	9Z¹>ì<gÓÊ;Ä¶7?vs;z¥5z¥5O?¿Ù?^$N?
±P?3P?{d:?ñi9l¼!9>q?¯9ÛLv9ux6?s;n¦5n¦5n=	ø&=aç6?¿aB<Æuý;jTD?c;¹#°9%É¿Ï:3:¹û>]Ãs;¬Å§5¬Å§5a7?/â>O?~·«>q>Òï5? zï7>X9Ú=K;÷{Ó:¥#?^Pu;E©5E©5/?Ow³>åLF?âe¯>Au>P7?LYE6Q959¡c<²Å©9EÁÛ9ÆÅ>QXv;Þtª5Þtª5Ej·>©k>Ï>G?MÃ÷>À}¦>{>?N¸.Ø/9bZ¾;iv:õÖ?z;wÌ«5wÌ«5uÊ<´<Ú=?¥ý;Æ;¼U?$zz¹õÌ8i¯¿A6¹ØÃ=9«õ¾Z{;$­5$­5ÚÜ>òf>»}>?ÚÃ¡>Ýpk>ä/?°þ!9çU9{«Â>{ÖN9|¤9ýô >Õ|;©{®5©{®5*¡ð<
±<u-?"¯ö;Ô:Õ;?-&¹~s9ä«®¾J1	¹_]9*«¾¤ù;BÓ¯5BÓ¯5Jñ>çö>=K?2ñ>ãM>684?/Ú8¦F9:´=Yo8bg9P>æt;Û*±5Û*±5r$d>HÊ>MH?võ¼>È¿|>¤c??¸Ò?=lõÒ<cÇh?v.:ñÃú9Q?GZ;t²5t²5b?lÀ?Îý?Xc?ÔÈÒ>ù'?^¾9ålÏ9,óê> Þ5;zÌÄ:tl?Ru;
Ú³5
Ú³5Ê>æñQ>Ädv?
?øÇ¡>=_?£9249qÚ=?<br;l?ó«;¦1µ5¦1µ5û,h?Lnä>1?Ïd)?T²°>kku? 8x59Ñ7>>ÛÍ:åû¬:öR?øô;>¶5>¶5ë>ß<3¢<H,0?yÐ;.;Lé*?K¹=G9>¾¢,ñ¸%9¨ê¾U5;×à·5×à·5;?pþ>?]A?;sÄ>{?M9¤B9[ú>ÑD:Cö9ZSL?Uá;p8¹5p8¹5düV=íu=*Ã.?<ð<´æ;D%?Nþ®8
L92[>nÈ::Ý$?Ùe;	º5	º5Y¼<¯Þ<©78?Ûn¤;NÁS;PÊF?>k¹£Eô8Ù¿;8Hî9
Jç=M;¢ç»5¢ç»5¯~=«s8=F0?Ý=IÙû< "?ÚB¹8³7èTÀÆ:hý9Fz?íj;;?½5;?½5¦>½qG>
ìJ?ÄfÃ>±>ZH/?.é8yÄ9÷E>ò38\ê.9þ>Ä;Ô¾5Ô¾5Áb[?Y@
?GK?bÎ>£H>ßÉ9?a¸ïS9}e½9»9Ü:+´>â;mî¿5mî¿5ÕÓæ<Ä <£Ç7?o`ÿ<Y½»<X.?£þ=8Îa9Tt¾=èKà9Ä ':E«>(;FÁ5FÁ5N?Ýè?v-_?¨ü>åP>Ñx?G9èK9{ñ?d¥:©[w:Ö++?£;Â5Â5ekJ?óú>B~N?Rsë>¬>¦#??öö9:!9lðê>Yl;	Z$;w=8?Ä¯;8õÃ58õÃ5Lò&=î<Ò3?ÔO;ú4+;wa?À±	¹²ªª8N¿_±8é9q>7;ÑLÅ5ÑLÅ5U?M¹¯>&>B?°>L>¹o,?}7;×)9¯aí<'òÿ9¸¡9J?ì*;j¤Æ5j¤Æ5:
¾<ÃÀ<¼R/?öNx<:û@<y²$?°¹ØW9eR¿Øð+¸¤-x9\±½½5;üÇ5üÇ5z?ë£>UM?O>®ÞP>åÙ<?Ú"8F^¿8§yY>/¸9@ßH9ô»j?/;SÉ5SÉ5ÃH'?þÞ>Ð@?ú>§G>®Z.?·¹ÏoN9Ð*#¿áe:R:­Ù4?üæ;4«Ê54«Ê5ðÃ>Üq>@O?.«w>h '>¤¯=?TIÈ¸(*>9Ð¾×:«a­9ÞÁF?n;ÍÌ5ÍÌ5¥lü>¶ê>EèM?»[Ó>Üº>Ô¤9?þÎù¸Y9¾Óc¾PÊ9Û¶9iÌ>â;fZÍ5fZÍ5ì¿?§ú?±?°ax?®ý>A§z?ÞÓ`9`>¶9¼è>RSø:p!:Æ#U?E	;ÿ±Î5ÿ±Î5³F="=:Ü,?æþ=[Ä=*&?LGY¸þ®c9Mô½åÍa:cì:È]9?ÿ3;	Ð5	Ð5ãç=¨LÁ<`P5?k=:;[;Z?kÜ>¹+ëþ8°«?¿¼ý8¬9
m>¦];1aÑ51aÑ5%¡Û>yy>W?A?|²ë>Ð¦>2.5?Æg[¹w9PÏ¾-E:÷Ï6:ï
?Q¯;Ê¸Ò5Ê¸Ò5ç¬>?EQ>kS?Ûþ ?áÔÎ>DG?|_ß¸td9D8z¾^G½: :/¡;?[;cÔ5cÔ5ì|}? )?@K??´â4?1	õ>±ú<?¥°Ü8Æ/P9°>]u':k¦À9G^?cL;ügÕ5ügÕ5:	?¦*¶>4Ù@?Åx>U3>d1?t*¹ùÎ8ÚuS¿ñØ:F_:¿»?;¿Ö5¿Ö5qÁj>\ÿ>3¬I?*?¥æ>~È<?~¨<(èN<uP?ã/=:]:y8#?x¥;.Ø5.Ø5O?1Ø>©¬t?Wþ>x>Æfb?`¹Ã7 T9%5=Ø:fY:ß?yÚ;ÇnÙ5ÇnÙ5ñ2µ>`ég>H?( >Be>gJ3?tÃ.¶ùi87¿¼i`;gO;×%:?E;`ÆÚ5`ÆÚ5Á?Ý¼??"??â«?êu?bÈ´9Ä9]ì>H;w:çî:~Gl?S;øÜ5øÜ5z1?(¡é>yB?ã¾> >	~<?Ç¸ý9ué½<:Í|ë9{L?,ª;uÝ5uÝ5­RÞ>Ô@>¦F?$v?G·Ö>#>?¬T¸Ö~n9Hä½2åK;w	
;Ó=?u;*ÍÞ5*ÍÞ5Ü>½ë¾=&/?¶¨;Ëo;zj3?ÏP¹¤O9f¿cþX¸®åh9Øî½þ;Ã$à5Ã$à5%çÿ=Ï%=c `?SV$?Ê´Ö>ñC?@_=£=zV?W³{;­;§Y?
Å;\|á5\|á5&>Û<>÷T??×>¤f>§ 0? 6Ó¸^DY9ûÝx¾êCä:3h:G?I;õÓâ5õÓâ5°þ§>ÃR>%
L?×]?X©?¡
G?²Ä=Ée={­Z?2'<Ï#¼;d?ýd;+ä5+ä5ù:w?ë?û¡o?)JÍ?²^]?~gm?Ëo9m/:Ç?>\;Ý<
;dG?QL¡;'å5'å5ìq*?ÕÃ®>	¬y?¨·>,R>t(_?4Y58-9 >û²Ç9.ú9KÌ>¤;ÀÚæ5ÀÚæ5Ê->!,Ù=8??<^e
<»ô,?J¹ô¨8úo¿ü±à8¤UD9_}>fU¥;Y2è5Y2è5î=%½<£Ã3?Ìº
;¢);ºl?	èG¹ ¿)9 ½¿z/f¸ä9xÈ½º¥;òé5òé5Î>Îl>-®9?Ù>B>úb>H3,?¦&¹j·9ÊUh¾P<:èF:F?Zê§;áê5áê5Þ~Å>kHe>9\?rë?òª>ÑB?ÊÔ··äí8«&Æ½Ñù:D:G¦]?Ô¨;$9ì5$9ì5úy?
Õ>iýX?êO?²Ý?iSn?j<È¸5z9ÒÞL¾9`<Èÿ;G¶`?+M©;½í5½í5
îÁ=8p=üÀ0?L£;*4;n(?ã1¹w*9	ÿ¿Ú´¸O9¥é½ª;Uèî5Uèî5·¿ð>ú¢>K=?êV>ï3_>!n,?ä¨¸ïÿ8Ùã¾ÛÖ:à©%:#]ò>·ª;î?ð5î?ð5]0? xã>|F?EA?øº>âè:?tY8Zýâ8ò">Ç:~~á9B!-?¡¬;ñ5ñ5Èê=ª=Î0?[è;$-´;ü%?Z¸Æcs9L!¾òû£9åÑA9±X?j®; ïò5 ïò5Ù/ò<k´<,?ãE;Ä)6;M
?%½¹§ÌA9Æ¯Q¿sÔ)¹*o&9¿ÃÃ²;¹Fô5¹Fô5Ð?]{>]0?¯?pC?Üf?õ»d9eh`9¾w?'Ó;]t;M?yû²;Rõ5Rõ5º3O=}==¶[5?£;jk;Êª1?èò¸ñU9µT¾¸9f 9¾ÞÎ>¥³;ëõö5ëõö5Þi?½Ó»>
ëH?£¸>>e|> F;?ê¸
4;9
ë@¾Å^â9¹Ïä9ÉDý>Ý³;Mø5Mø5{EÓ>¯>1þB?Fò>+=>u2?\DÇ·y) 9@½«:ã´9/z@?Wµ;¥ù5¥ù5E¤2?qâ>ÜI?ÔÖ>{ö>*8?­w27-=9²ñ< ·«9@¨96«?Aa¹;¶üú5¶üú5øñ{?2}?FáT?
?l³Ì>eD?L7LC 9*Ú<úÌ:éÉt:Ì?«Gº;OTü5OTü53?±Î>öýD?Üô>G%B>E3?­®¸×7#eÏ¿ãW9t9¹]7?-õ¾;è«ý5è«ý5à±?b¢>ÒéL?Ô6è>õ¢>Õ6?*q6þÝ£9Wæ;uÀ9ó8@?É8¿;ÿ5ÿ50ï<}<WF?ì$»;7e;k¥P?ÐJ¹¿8Adu¿t1¸iFy91Òµ½æ@¿;-6-6Ú=]=þç#=rÆ,?0KÁ;¢ó;pç#?T=>¹|^9¶?¬¾"¼Y8Îç9çê9>P¿;YÙ6YÙ6ì0?T4º>ÿ"r?·ï7?,lÒ>æÆ_? ®¸ÈAx9Â4¾xL«:¢_:cD?[BÀ;&6&6¢¢=J_Å<T-?É;ß¡;31 ?a0¸n@9q0¾ïSc¹Qú9]9¿ñÀ;ò06ò06¼{_=æ® =É2?*Õ×;Ç~;ÖÝX?Ï¹9»¿ú7PG9¨X¿<ýÀ;¿Ü6¿Ü6KÁÁ<=<y/?þç;âÐ:?ÎbX¹Aç8so¿Ëõ	8F`|9îð=(^Â;66­$3=ñoú<V7?9Xq=á0=/?X\æ7ñG9î\Ø=é/¹:ë5¤:ÖY?©xÂ;X46X469*¸>im>ßF?>Îz*>j??,Ù·|Ï9+Î½¬£:ue:üêo?LqÄ;$à6$à6>(r?g.?lYJ?%Ü?wJ®>T­A?åÜÐ·[±9xw(½¬`z:è-:÷H8?¸Ä;ñ6ñ6ûFu=Íz4=°ô-?¯ª2;´ ;ÃN?Ü¹C9¿~è¸Ã¦9·-ð½:ÜÅ;½76½76 gÿ<qþº<¯Ó.?k;íg;E/"?ø\¹êr!9Z0/¿1í09\"H9hPâ>v!Æ;ã6ã6´¼k?Äl?ûDG?%=t?¥ì ?ÉDB?[7I8¾!©9H=J®|;h#1;C6?ÙßÆ;V6V6¿ð<ò²<u-?ÌD=#ï<ÔI'?8º9.>â;(GD;b5?ÚnÉ;";6";6ò=%»<pC?·^<×Á;/?\ ·_8º¾n¹B9±òü¾êÒÉ;ïæ6ïæ6y?bI³>R?We>¿å>>?²VO¹ÀÊè8Ud¿eí9ªvÎ9!F?RùÉ;»	6»	6¹A?áå>{W?¤±°>k>>y@?ìà:EÎ95?Ìä&;ÅìÎ:yN?¢Ê;>
6>
6ÿç(?OÛ>ùVE?Ëq*?QMü>Uñ,?p:&8p 9@>áv:½1ß9??Ì;Tê
6Tê
6Ø2¢>gè&>ðÆx?ü»y?º
?lf?=ôN&=k?ö;ãM-;N\?úÍ;!6!6o±?Vû2?ïa?£?o/?ùm?iQp9í39FØá>^9;TRº:M°~?iÎ;íA6íA6\Vê>'¸>@?|_}>Q:>òM.?F¹!FG9d½¾4:Ê4:s	?ÐÐ;ºí6ºí6mû> ¦>*Rc?¾?Ø
ª> ÛJ?Êy88[95Ù>Õ¢:h£Ê9ÃM>?,¢Ð;
6
6êæ=X*Þ<"¥3?§wn;Ë:<;¥)"?
æw¹`f9³Yj¿@¾¿·Y8
6+¾ÜÐ;SE6SE6SÆ>þ¹>Ù¯C?µdð>¼{¬>fe2?ª'9%-f9Vº>.ÕÃ8üv69°`>"hÑ;ñ6ñ6eÌÕ<×Ï<v=+?D=½=?*?{ÝV¹v£9Q¥¨¾´Z°:(¢:4?ý²Ó;ë6ë6Å+?boº>ðRR? ô
?v¸>0E?Ô~K79ßÑ#=w:¾µf:ïÙ%?%Ô;¸H6¸H6ýô;?çÎ°>6??àk>*å?ú¾Ø8°õ89Zÿ>U>Û:kÕd:tEu?£iÕ;ô6ô61îÏ=ç=ôÂF?¯Ïè>®£>Ð)6?Xºp==5ç[?MO¯;lPN;jY?6Ö;Q 6Q 6½¶<UQ<'0?yéV;L«Q;a3?fP¹Èo^9Õpï¾ÌhS¸_÷09¨é¾xiÖ;L6L6"=@QJ=>Ù3?Ê`<ÿÏ3<T ?Ö*)¹a©9	¾Ú»:â\:úi%?HëÖ;ê÷6ê÷6ÿì7?fÚ>W?ª*?âTå>ôå=?ây94¼Ê9|Ä>à:$Y¿9h*C? Y×;¶£6¶£6­ô?'¸Â>Ñã??b°>Æ@>U1?ö@D¹Ín9lcÒ¾;9Â:S]w:ýI?×;O6O6d4?Cí>ïÇB?I;
?ÍÆ>dÝ5?¬8·¨¡.9KC½Qs;÷ ;ÖN?:Ø;Oû6Oû6Ü¸R?ÄZÒ>A9?2â
?º>~Ü`?bø¸ñW9×¾¹^Ð:µËj:0c?ßØ;§6§6ø£=e1Æ<E9?©;Zê?;ÏT?ÆV¹	$99bÿ¿T9Y$9dMK?HñÙ;èR6èR6¸<C¤<ã9)?J;,ûÞ:£ó'?e¹5©ðÙÂÞ¹}§8¬dó¿ÙÚ;µþ6µþ6s©?ØØ°>0ÔE?c¼>>v 9?÷Y?·9Ó§¶¼ë9Xtû9Îï>3/ß;ª6ª6ññÝ>Gÿ>1H?ÌÑ±>%­>T/?88Ì½D9M!ð=ÎÛ:Ç:Þ9eå?:ß;NV6NV6:rÅ?HôN?=t?°N?ÿmÓ>	y?ëª8?PÂ9.á=d-;«:qy?÷ëß;66­>×>a>HºD??g)´>ò??KÐM8ø_D9ÿ&>Z@:I:Å0é>jà;æ­6æ­6;^L>Ç£ý=EN?{N@?7+?§×8?UlÎ=^¸~=ØuO?mO<ÒÉï;s]?ÜÄà;³Y6³Y6¸A?ºô©>"²B?Û0?ÄÖ?ÛÆ,?öÒ¸I9È¾Ê	9ÏH±9ï÷F>,,á;66´2)?ÎÇ>tÈX?Qî>/9 >c>?þ8¸NW9&¦½ð:ß9??Û;á;L±6L±6xÑü>¶¤¥>&]C? ¸>^>£8?èí72+9n¦Ï=ÿ9º9L%Â>©4â;]6]6Hâá>Í>íF?-#>øY?>Ê.?J|8o9pî=ØG;HØ:ý<?àâ;å6å6èÿ>a¬>¹=?¦>xp>a1?X^¸L7E9;i¾bO9<l9´rà>Ð±ä;±´6±´6Âý<\m¯<h'9?ÕÍ-<3Ñ<æ?sÈr¹ªªÅ87¿¢_a:=i:$Ó:?&å;~`6~`6jë/?ô#ì>ì¶>?Å>7F>K
3?°Jv¸X?9U$¾LlØ9;T§9%?l÷å;J6J6î£>{,f>YS6?,£R?J?Eë7?êG=Ý=õ<PP?¸F:u0:Ïu?Ãè;¸6¸6QÃ<¼<2,?7æð<¿<ò!?,Tõ¸½ü8~ø¾7h´=9JT=&&è;ãc 6ãc 6Y?	?GÐ?«Ý'?
¶>nk?Psy¶¼[³9²»Íà:cI:xâW?Òyé;°!6°!6É´<?lÓ>~d?µÏ«>!gl>Ö
:?Tè%9ã9>N
¬:?VN:ÒrU?;é;|»!6|»!6ñäõ>ÕÌ¾=ßõ$@}>Ò/Ä=ÇË0?H9=Ì9à¢B>Nm·9R8;9BÐz?^¯é;Hg"6Hg"6#þd>ÏM>>Z?P?¥ê>¥c?hº="¿<îi?Ü÷þ9øå9À3?g¶é;#6#6nô=Àt<×@>ï½½=ÑhH?«<óa<"!?|þ8ª/39
F>
ì;á¾#6á¾#65?GÊ>è'e?dæ-?Mvá>8tE?¿â·ÜA9Ïè½Ç~:YèE:^W$?Èì;®j$6®j$6`ê=øuª=eþ/? ¼æ;SU¼;lÑ?Õ»H¹8J¤¿p9KxÅ9Lo@>Ðøí;z%6z%6p½ø>¥>êÔ@?gß
?GOË>¤2?*¹à9S½9À?8ý9"L'9>è>²Fî;GÂ%6GÂ%6?sµ>¶N?>ê?6w½>_f>?7ö8u9U>Tîí9ù_Ï9EÜ?tïî;n&6n&6Aw?!Ï>°¸=?K'Ú>Àµ>¨Ú6?´i¹ß9]9j8¿l:¸é9E;!?ýï;à'6à'6Ï~?¼ä>úiW?s.y>|!>åbE?b<9{J9©ºî>÷ÿ8¸Læ8ÁC?[Qï;¬Å'6¬Å'6qG>ßU,>MD?Øõ=kPÀ=Ü #?î¹j9$¾ ¹7RZ$9=ÙWï;yq(6yq(6Oý>Ähf=,¦?ÂwÖ<´1<4ÐÃ?ú
¹(89×Ä¾s[74ë9]É×<%6ð;E)6E)6Û>fG>ËA?HÄ>G8>¡§1?9ÿ¹·=P9 Ï¾Þ:þò9eJ? ~ð;É)6É)6~$=ÎIô<e,?¿;¬H;ú¹7?äE¥¹%K8ßÀâ=9Ðe¬9Óû>LÐð;Þt*6Þt*6ç'=Ò<ìL/?ßÐ;Â0q;¥?
 ¹G8ùQÀDx8â(9¶l<>êñ;« +6« +6p=w<L¸r?Rf-<Å§;K?¹Ôx¼·d­4@,Ëî·7<95êS½ýlò;wÌ+6wÌ+6÷4¶<<É­,?|:;Ã;h	?À8¹o­29~.¿rÖÂ¸ß9¢¾]Ãó;Cx,6Cx,6Vê?þ
®>}rF?5?Z³9?
8?CÖþ9òD9äh?<ãP²;FH?Á+ô;$-6$-6yÇ<ó±<u0?ï>b;fD;`?5òn¹ú9¦g¿ðg¸lzC9J¾Èô;ÜÏ-6ÜÏ-6k­b? ?Òø^?Qî3?ý&å>I?ü829Vwd>ÈWt:ïb:¹q?Ùìô;©{.6©{.6}?ýÏ»>ùeW?à
ê>
>»C?Õ%8¦HM9ÈøC>yg¯9Ææ9ëÂ>Éõ;u'/6u'/6x+¨>ýîZ>H¤D?ÂÛÀ>$Ð>§+?ûr7¶Ð¡9^¿<vÄ»9]åX9²]?ëõ;BÓ/6BÓ/69=5×=ä 0?ÒÏ;¹ñM;'?k»;7¶`q9ÅÇ<ú$/¸fÇc9$ØÄ½Óûõ;0606£ø0=¤=¢ )?ì;Úh;}?Ôs7/9Ð1=y¸¬ò9j½vö;Û*16Û*16"6=@=_,?ÊR;Q0;6y?ûL¹G_9éÚ®¾È¸ÛÀ9 ¯¢¾Y_ö;§Ö16§Ö16]ø@?`ý?Ö<?Y-Å>¥í>èû6?â 8¨;¸9\V^=v99Ö³¼9{>©pö;t26t26[,?5E>>Ä?ó?ÿ<?Â?r©9ãÑ¨993?Q©:óÞÏ9Þ©?çsö;@.36@.36±Â?VR>*ûº?%?h8?:Î?@¾9ì=Ã9;ù>o«¢:â:j/?«2ø;
Ú36
Ú36·hA=æó=Ê*?à;]N;@8?9¬¹M®9¢°(¿Ð\¹`ª8¬FÀ~Èø;Ù46Ù46$Å<<|Ç/?$-k;qí4;a&?4ë+¹¥h96£½¾Ü¶7z,9`Ö=ù;¦156¦156\?E¦>p.M?$F??g:?Üg7öV9M<©Qì9Q:Kê>±ù;rÝ56rÝ56¦¬?,Ð>J@?J>ÑÈ_>¥1?0P6_l9Æ;&í«:Pú[:yH?ýú;>66>66{Äæ>_>>ËúI?eÄ?¡Ý>¯c7?ãK9À9-ÕÉ>d Æ:R:H#?®ü;576576Ut%=Y|î<õ1?aI°<C7<» .?y7m9\<ÎK9r­9gÕ>eþ;×à76×à76ÚÑ?!>ª?&­*?i½>8f?Ñh8>w9µñ=389Y; 9Ë¢Ù>Væþ;¤86¤862ó?õ>ÜÞ?FQ^?¹GÓ>Î¯? 8ý³9f[d=8G¶:	>@:3»r?ÿ;p896p896Õï>¸- >g??Tþ>åì´>î3?§Qr¸h9YÂH¾>w\:¶:
%:?d<=ä96=ä96Î?¾âÃ>~PJ?zÇ¬>k>òÄ;?ä'\8ÔÙx9{â=^Ù;0;ÖH?g<	:6	:6$øï>>FäB?êî>3rª>Lk3?HK9æÙ9ö>r;3;°ïR?à<Ö;;6Ö;;6tCc=Þ!=Áû3?â¶<<D(?¿=8¹+19gÊ¿×Ç9G­å9ÂlÞ>5¿<¢ç;6¢ç;6ê·§>Ùd>pI<?õ
Ó>¹Ü>=/?¼4:¸²9Ð½ ê7Æ?L9É³=q<o<6o<6\«ñ>õb>}ÍE?W>-ø_>pE1?ú¹Ì9]º¿­Á9£®9Ð ?Ø<;?=6;?=6ö=öÄ<|­.?¹s©;¦;¶I"?ßÖ¹mü59eu9¿J)¹ü³«8@¿¸ç<ë=6ë=6:È=ø8è<<
/?ï_;wéE;ê£(?7¿¹ëp¡9+ñc¾¾J¯¸µyý8°	±¾P<Ô>6Ô>6×1à>î7>Ù??æ¼1>E>`£.?÷ï§¸I{9«¿¾]3;Vû:&÷ ? (< B?6 B?6G?O¦??ùD?5âá>¥>ª:?21£9®¡9b#!??e::_¢	?L<mî?6mî?6¬?¾¦)?>/E?Ü d?&?¢0A?T:%²:]ü>'àc:a::2?RÍ<9@69@6YVñ<[Ï®<¶0?¾åM;©;9ï(?ß"¹of9Tw¾êÍ95kÖ8¡7?\Þ<FA6FA6ûE?Äû>cH?Ò½?Ç¬>e·A?ËÌj8ª9¢5°=Ò@ë;¤·;zF? <ÒñA6ÒñA6
?ú9º>qÚA?ðÌq>.>1Y1?FH9Go9>¨b:©g:ïï?X<B6B6äç<Ø<Ç<?¿áß;«4­;-s%?p¹rs^88¦¿pþ8¹&92¿þ<kIC6kIC6#¥?:?î,c?Ue8?1SÊ>~Pi?~Ä9J<·9ßÁ>EÔ;×:ðW?Ü{<8õC68õC6wMê>GÁ>ÚïF?ük>bJ>T9?¾Ë2·wÚ8_Q½Bº*;-È:6VZ?]Á<¡D6¡D6\Ë>ëk>Ä I?~£>%f>h5?L9pt 9£|>¨{:P:zÛa?Ï×<ÑLE6ÑLE6fý¶<L<od2?ëç;Du;ÜÅ#?E>[¸ð9!Ä3¾~d¼8ß¶9Ë?#> ó<øE6øE6}v?Yå®>»aV?¿IP?y]?ÌkF?39ìç94G>÷p:då3:mÌ*?Îø<j¤F6j¤F6¤:$?íä¾>=\?e?îÙ«>«$Q?Ö.h9s9ô>èé;Ì':gºp?ß	<6PG66PG6ò×2?®ß>×L?Øl5?áôò>L*??ÒV¸¬ 9ÒJ¾	a:.¼:0¨Z?ÿÚ	<üG6üG6Ó!?{,Í>êI?rä>i>áhB?ªk9n¤9é>ê";;Â;°/7?Í'
<Ï§H6Ï§H6&V>åy@>RìS?¨ ?¦ß>r¼7?S÷¢=@=ZFY?\õÌ<Ãöz<CQ?¾¤
<SI6SI6Ðm=8B*=5D2?M
<ô£å;:?öj}¹«8¤½¿\C¹ÖfV9y±¾Ï²
<hÿI6hÿI6ÌA=Òq
=Y`/?¥=òiû<wZ?#}829ÚÌ5>É9ë]q9Öà#?v½<4«J64«J6Ðþ>Õ®>cW;?>U>»>0?,íM8?ze9ºå=c89ÒÊ9Ö¡>Î<WK6WK6Ù­G?ÓZÇ>O5?1©o?gïö>nux?éõf9PÑ9ÿÇ>©Ä95ª9Kk?ø7<ÍL6ÍL6£ya=&=rF-?ÎfJ;9Y;1?éE¹$w9{@Ì¾#Õm·L%98Ù¼ë=<®L6®L6ò?ª>F?åÆ>10>VÚ4?×¸ßR±9ô8Ê½OæF:öá:û¸/?~
<fZM6fZM6òa/?ÍvÎ>vY?nð#?ðÁÐ>
I?}x9È9a?: ( :¶ÇP?È<3N63N66¹<¶u<¸5?ÛJ;¡;4q
?À¹,R9âa¾hó¸máº8|½Ù¾Û<ÿ±N6ÿ±N6l`í>Ô>AX?v²?¯>??'X¹Üb9ªô¾6Ò9Ú)m9»èb?ó<Ì]O6Ì]O6]þ?° Ë>b??ò?¢¯Â>}70?t9eu9¸ ÿ>=2:eù9³+7?e<	P6	P6[ C?,*Þ>ka?èF?t¬ü>tI?É±9
9YØ>¢h:ß:íÐ=?=¿<eµP6eµP6­Ìÿ>8¤>ûe?ýâï>ßt¥>9? ¸J8(b9	í%>nV9#L9P>?×'<1aQ61aQ6b·?¥:5?yZ?&×N?B½?tG?Ê8)»v9 =ÒÏ=:W":¨?,·<ýR6ýR6O¡Ó<ÄR<3?Ëà;ö5¢;EË0?jô6¹°ËF9Îë¾³¿9Kâ¾9Ó%?å-<Ê¸R6Ê¸R6[VR=O\=Þj.?¢;N<Á<z~'?}»¸­M9GC¾,`:Í¦G:Ä¸?q8<dS6dS6f?t!×>)´?M8?vI>yC¡?(E8ök9N¬>ò";~;¤:Qÿ}?:<cT6cT69ª?
-Í>dÔ?_RO?ï>È²?1«=9D×%9d?Ça;ÆµÎ:èÎ?aÖ</¼T6/¼T6)¶?ÿ)¨>¦¯T?EZ>~r>?{=?Ë²E¹'ê8$X¿#Ô9%Ó9?ë,<ügU6ügU6ès=!/={Û1?x±;};o&?À¥*¸u¹Õ8øfL¾7¯¸Èb9O,¾ÕÍ<ÈV6ÈV6&´^?ú?AF?DÉ>¥8>¶¤6?¬;Ãª:eS?*;Å²:=êG?<¿V6¿V6úu{= +9=PÓ-?oh¯;ø;!?	ø6X87R=Ý6Ê¸¬ª9^·¾Ë<akW6akW6?í>ÉS?>Ä>e&>w5:?³8ãR;9ðd?>À9ÑZ¿9J¸>K<.X6.X6[>Ï"
>äwK?)uå>Tj >A7?Oª¥8GÍ9Î=:S-5:vjD?s¨<úÂX6úÂX6?íê>b/?	?H>Tx?2´[9pG9@_Ë>¶¹ä:Q­u:
Vn?HÇ<ÇnY6ÇnY6kyÛ>7>	uF?¯>Þ§>ñO/?Ô8øj9pé=Å::®L :lø?¨<Z6Z6ú_±=:}=îP3?r¹¦;Ï°;$?òÐO¹þÞÇ8¿ÈB72`9X^=â<`ÆZ6`ÆZ6^?EH½>ÊðD?Ý,?Hé>Ï{=?N:×9 ¢9?©9Ã¾9Ó>M<,r[6,r[6ÿj=×ÑB=B3?¤«=Wè<¶Q)?4¶6ª.d9¥âL<çÃ;Kb;¡:?I<ø\6ø\6ðß
?X>±_?îX¡>Û[O>2G?Þ¹=#q9»D¨¾XAÚ;½;TW?ñ²<ÅÉ\6ÅÉ\6YXÓ<+±<V2?;¥g;®G?Ïu¬¸Ìù;8£Þj¿ûãg9õÝ90+Â>ª)<u]6u]6é«?°;?5zj?ÿb.?¬¹>pp?ÁT89@k9(JÈ>cò
:¸ï9j?O«<^!^6^!^6>ù<³Lº<ös+?v$=8æe=Ù#?¤8/Ñ 9>³z8B/9*¿6>Êó<*Í^6*Í^6ÔÜ?Ë?(¤l?Â ?ÕÁ?"?nù9Xª9¿l;?¾»:§P:Çe?ø<÷x_6÷x_6ó5b?b
Ç>y?w2e?ÍøÉ>	A?:)[ë9|Ñ?T}:æÑ96^ ?a<Ã$`6Ã$`6øw=Ì²<ùQ?þ»û;4G;ß¡?Rz¸BQp8è@¾vX7ð²³8è/=²µ<Ð`6Ð`6WV{?(ó>yN?·$?À2ý>
½?±'Ì9xV91\1?êÏæ:Ôv:vco?yÚ<\|a6\|a65O[?¸ö?ÚôL?~F?n?=?+&9{v9~&¢>Í-9À´92E><)(b6)(b6Þ1>{Å=4/?¬jý;C<Ö;èh?¦²D¸~:9lê¾\âÀ¸oó<9ª¾
<õÓb6õÓb6{=¶&È<§¢.?Q2"<§/¥;è]{?Iù|¹®	49ÌÚ3¿ÕI"7Yî8cN.= <Âc6Âc6È?'¸¯>7µ?? ]>«">Eu.?ß_8ÙA9»i>Ö@;YÁ:p=C?%,<+d6+d6R? ¿>]¸y?¬ý?)1¢>ÎTP?:Ìß¸90S?¶îÀ9(&9Ö,?u<[×d6[×d6ç·ÿ>ù1>áM?@àï>àÎ>PE?F¹"Cq9KY¾Í! :k_w:|·%?M<'e6'e6ëÐ<±<1?«
;×v;Y?¨z§¸9¿¾Mø¹79Öð¾ê{!<ó.f6ó.f6LÉ¸<ë<[+?¸;ît\;Úç?Üj¹Ayó8Pñv¿°Ç0¶ÊÇh9äiÂ»Û!<ÀÚf6ÀÚf6AzÚ>7A>ÿùE?ëÏ>èuC>ZÎ5?´ï889ÖY>!c;Ó:M55?î!<g6g6Ðõ¥>)Z>ß¾B?´N>aO>úe2?fVn8!9Ø<>å:äâY:	
$?²ö!<Y2h6Y2h6[½Ð<QÄ<ìI(?âa;2Ù:`ü;?%ñö¸Ù!9¦Ã¾þñ³ ©8ÞG7º¦\"<%Þh6%Þh6
Q??¯§Ç>óNu?îñ»>Ô~U>â\a?l¸æ§69W¾< 2:~è :K²
?"#<òi6òi6
úò>:â>¥üD?¿·+>îø=æ0?&äô¶¢ì¦9?É;¼Aß·Ö{90ëc½M#<¾5j6¾5j6f=Ó<M.?o@<L
Ý;'|?ÔI¹æp8 ¸¿DÒ9¸W9W ½{Ó#<áj6áj6s¢>¦,>öp?
+?1Î>h^T?ìÌ8¨`9zh>5£¶;ÝB;¡ïo?É$<Wk6Wk6µ
?@÷¹>'®G?¿?`Æ>ìÊ9?1#8Ï°9_=Îã9ØR9|©M?W¥$<$9l6$9l6m?|>?H±C?¥?N£¯>½ËB?6w=9~;:9ç8?:%¯9$Å=?Ç%<ðäl6ðäl6é?~Ö>íÑ<?kñ9?.?®3?8¤õ49
v]>0¤:`¾»9lQI?Ü%<½m6½m6y	?ÿ5®>4tI?gÒ>Êµ>Ð:?}¥7öd9c8=¾:Ue:4yT?Õ'<<n6<n6\,Ø<`<Q5?:¦Ð;X+¹;;?Ìh¹%c!9m¿%¹4/9J¼å¾q(<Uèn6Uèn6ÿ¾>×}>*@?©=M>¥0>çð4?x8¾N¹8éìÚ>4r:2ª*:§5?ö(<"o6"o6b?Ý·%?zî\?
|'?[Ð·>	Bi?þtn;2B;h?v;IðÇ:<Ñ?5(<î?p6î?p6º?Ñ<Þ=¼½@Ü8C?çÐ>O1p?"
G=ßjã<`?¯A<Â@ç;þLV?UÎ(<»ëp6»ëp6»Û>Ù½>(QB?{>¥b9>{·-?469y09V¼w>Ò.:ÓR:P,?UO)<q6q6×Òç>¥>©XJ?+ >èÌ>>"¡4?Ø¾·NPó8=½ê¤¤9Ûj9!ï?÷d)<TCr6TCr6ß³S=}=4?_¹Ö;Ã÷N;Ì?ù·%9¼½òª
8Ø8ã'>?P*< ïr6 ïr6Sjð>Ú¡>%!>?'u>HyP>ª*?XBÆ¸$·:9åé¾ :¼(:¦s?q¯*<ís6ís6õ²=é¨=%-?
RÓ;8¯;?N¸`4/8}[B¿öl¢¸ç8kì³¾X½+<¹Ft6¹Ft6sEá>þ>Ö>;?¤çp>"A3>Ì,?ue7¯9y§<;|À9>q¸9è?¸½,<òt6òt6µ3î>øL >D4>?Ó_>:»(><Ë)?jÙ*·À
99Yì¼ºg^:Õdð9ð×l?É,<Ru6Ru60?xB	?1Í{?¼1?Ã>Ñªh?7Ïs9Tî9`p]??5:lk:4+?§0-<Jv6Jv6Ø«>?ÊÑ>*«h?ÜßÐ>hw>» X?ÊÄÂ·§i9+eU½jÉ§:IZ:E?vR-<ëõv6ëõv6mj¾>9s>;kH?ÝçÍ>v>}µ5?°CÌ¸K79ÊÎ;¾S·:>l:0¨F?è¾-<¸¡w6¸¡w6U=1ÆÂ<÷Ø0?ÌA;B;È½-?Z5¸*CN9	§à½³Q9n®K9ù¯>£é-<Mx6Mx6ÓÆ+?µ¯Ù>J?WÃ>-¬>½½:?Zy·¶øRf9^íK¼ý8:;:%Q%?ãö-<Pùx6Pùx6¾s>pwK>ÉØD?¥)?ãÂ>¾¡/?7Y¸Y®9«+X½ý:ãÏî9l?.<¥y6¥y6a«=ç\=H2?+÷Ú;}»¢;-;,?6gÑ·ºQA9B¦½¨tÁ7]c9éZ=.<éPz6éPz6ñù ?Ô>¢IB?Ä>á>×j3?ß8å*Ó9	Mµ=::áß:½:?]A/<¶üz6¶üz6Iñ(?NÅÚ>:±E?f?~Ò>;@6?S#À8$90$'>:.K:{à@?°1<¨{6¨{6Oß?Z¬>I?Å]>öA>þW1?b·¸Þâ9Ò)¾c::0©: Ó)?o42<OT|6OT|6/±
?´>8E?¦C>>Ð]3?Ê `¸XRL9sh¾Äé9Öþ§9!2?]G2<}6}6>öÒ>7üX?)
?­>8¨K?îÁ=Y=Q`d?óvì;d.;mMj?ÍÔ2<è«}6è«}6+Tø>æ>1G?Uú>î7>±7?^¸÷ô9nõ½>99ô×J9ÿÉé>
3<´W~6´W~6JGË<Õü<z-?(;ïÖ:Â ,?{U
¹¤59	Ã¾Â[¹î9«×¾¡3<665Î>Ì¿>ß;?>ÇR>5w)?»69nÏ9Tba>Úy8f9¨ûS>¨q3<M¯6M¯6pÁ>sR>G{k??Ú¤Ù>Z¹;?GÕ8g'9"q£>~µ8:¦-
:i+?-+4<-6-6=Am?f?íÜO?§*?J4é>Â´:?.Ò9à39ö)?ÜÇ­:ÿ:cÒ?/54<s6s6¨áC?ïã>Ñ\?¹J#?ÉI×>Å+B?å9mã9N»>1:DO@:Ùaì>)5<YÙ6YÙ6}@=·=V/?Ëé¸;Õ;Á-?ç}¹Gä8ä¿[AÙ¸ÐZ9áP¿¾6<?/6?/6g|Ç<ñ<=+?cb;\;;S=?«*Q¹!68#·¿
E¹Á9Bæ@¿m6<&6&6]§=Vb<=00?~¾;cÔ;#?Ù_+¸Rê8v
¿S<Ü¸3<9}É¾µq6<Û6Û6sþ¦>æÎK>ÂQ?p?Ek^?Ò3?0Tð9Årò9Ãý>v>i:vÊ:j>?C6<ò06ò06æ=ºÐÁ<¥n2?,Ô;B¦;#?¶
¹ôy¤9n¥l¾·T8ku59nu¶=¹º6<Ø6Ø6ÂrJ?1Ï?_ G?Ã{Ý>â>g~:?ªb8YF9Ù>¾19+Ô¥932>7<¿Ü6¿Ü6u¤>{H>ÓÝQ?_¥?VÎÃ>õD?´8vÀ9JJ4>t<ýò;E)Z?Ë(7<¥26¥26ñÄ>âµ>¡ö8?047>Ë->{y-?hÂ¸ç&9\¾Z:	ùY:Þ=?ý17<66¦á>Dw>3E?FÒå>(Y>aÆ9?¾±9q£9EN>¹S;RCä:·l?rÝ7<qÞ6qÞ6@|	=¯Ê<ç-.?ÁÝ;Äz;g?n¯þ¸¡G=9ô:¬¾}9¶Ü_9Ç8>Áî7<X46X46ø'=)dó<«0?4±h;`O;ÿu?©«s¹fî¡9À¾
09Âæ 9@>ed8<>6>6=>9&5>­ÆT?1×	?Æ
À>h¼7?@§í5N9åi@;Êþê9ú9ð>Ô8<$à6$à6»~Å>Ó(>}G??1Ã~> Ã8>:~0?Vâ7e_99üq=!æ9:XÏ>ë8<
66
66Í>ÓP>:?#¥¢>öõe>Ù5?Ã­$¹j9Úþ¾Ýo:îº9Sõ>?DJ9<ñ6ñ6+Á?	¹S?i?­W?àÌó>Ùwb?r
¯9!C9¦(?³fÕ:?:ô?ÞN9<×á6×á6o¥?³><þë?£¢?Þ>²?ý^·9RQÛ9
Ö>
$;}ÅÃ:V?MQ9<½76½76U³?:??5²?§Þ> ?pÊï9Åÿ9Ë£ð>y71;@³:}}?¯Y9<£6£61?¯§>uJ?yð>ËOª>æ×4?´4F8¼59¨¹>Ð*:Þª$:OÇ?·9<ã6ã6ÅÚ>ae>T5s?¬>	?J¹¯>OñG?àô8«ÚD96þ>f:ü[N:½5?N±9<p96p968{X?Ë:É>³?TV?Zê>Ròi?¼m8Êv-9PW/>1,<:8§;GÎ?1U:<V6V6=Ì<¾<4?w=nn=å¾"?x¹6E8-À^9Ü¸±9§Ô>Òb;<<å6<å6×â<êf§<T5-?°Ó;
¯«;CÓ?R<¹¤h9L:Ï¾ ¹­Y90¿;<";6";6Ëd?ó¬>R|F?h¨ß>û§>âl*?mÝ8pÇ»9Ñï>¥: Ê<:Z`?ÍF<<	6	6éh#?=9Ð>`çH?$Í>CK>ó0?¯¸Rµ8~åö¾MYq:«ò:&=c?1<<ïæ6ïæ6
Û·<*ª<¤Á.?½3Ì;Ps6;B?Ãm¹¬8â	h¿v¸H0E9q¿½<<Õ<6Õ<6{¤Ü>¸,>ÙAE?õr½>L¿>0?O W¸KþZ9¹zû½<§:º´O:¸1'?+?<»6»6£)7?XZÛ>rÃU?×9@?z«ú>9PD?Nn9n9LU~>7ª¤;_JF;T?uà?<¢è6¢è6ñ?p¿§>Ðmj?>f?÷z?ºr?á[49¥±9Lô>5N:¡iÉ94 D?Á^@<>6>6ý¤>Ýó,>ª-P?ñ!È>ßQ>þD5?æÛ¸=S£8Û­N¾¹99g>SB<n6n6 Õ=kG=ï[7?å|#<ÿD<¿£ ?2¸÷²8
ÕA¾2á®8>Ë9é>@ôB<Tê6Tê6­
Ó>£è>Ë>H?ø£>ËJa>yC4?*¶§¸Ï»9Óàä½!«:à¥o:^Î6?útC<:@6:@6	V?ÁÞ>ûu?¶k?o´>¬X_?¾å?9Ö«¬9@>XU:`:å(u?ÑD<!6!6_·m?O	?]?àø(?ùøÜ>¼ÁC?ÌyZ6¹¢9ªH°;h:û/9ÿ¼?ÔD<ì6ì6éÕ>ºJ=nøÎ@å7>>UA>rÇ)?ãq8@09£R/>°ÇX:j*:_Ó"?sE<íA6íA6§Á?dÎC?Ì/}?B2E?G(Ë>
}x?Ô9ª·H£9éÉ&½v1£:W	(:x?E<Ó6Ó6lÔ<ák<y/?:$<ê;Tñ3?,s¸_p9	1¾·ßE9ÿ¼7IF<ºí6ºí6ï?ö»³>_b? H>?keî>³UL?äã:Y:UÅ?îj;ô;M?É{F< C6 C6×þ?÷Ë¤>ªM?¨×>Uo>ï¸A?¼¹åx9zº¾¿£È9Ï9wü÷>+¯F<66¢Î>ó>ëÓ=?=o>ñ0>Õ£-?°Qßµ8Ä 9³Í1»pd¾9.µæ9ÎCÓ>³G<lï6lï6Áx=¿z5=s/?&<cóN<\Ô-?`8T¹ÜF9	Ã¾_î¸øz9/s¾ùÿH<SE6SE6©=)g=Ïµ/?qÑÆ;1;¼;?g;©¹]»î8yµ¿Ê©¹.PC9EWÍ¾÷"J<9696/`?ÊÌÊ>Y@?ñÁ·>Ùl>î»5?ø¥¸B¾z9"É¾V\y:´å,:8?¿J<ñ6ñ6ÀÐ?Ê¤>äM??t&Ï>N3? ÈZµù|9é?Þºü;H²Î:¹6C?âK<G6G6×5,?á>TâC?Xz
?å÷Å>3?ò9ß9+n>wäÕ9X¿9ø?VL<ë6ë6xU;>Í>Õ=·ä`?S¼>IbÊ=2?«<ÌÅ<¬R?cB;6[;_À)?çnL<Òò6Òò6¨,p?z?÷T?4·?@½>|J?~x6³f	9:<î|3;ÓÒç:Ý4F?+iN<¸H6¸H6R?:?]T?ù¯?fD?d?¼À9:Î9¸ª>ì,:.^R:â1?<¬N<663¢B=­®=o1?ßz;±P;$?6%¸h·_9K
½½2:(:¦Q2?ÚùN<ô6ô6rK>:§3>âãQ?nçS?½?B?<9<-m<_Ø]?i :z:ßÄ?O<kJ6kJ6}?PB£>¦æR?è
?¦±³>¨¼I?tN8/9§Ì=ÿ:Ö:Òn[?3ýO<Q 6Q 6q?(p$?3\?±-?;Õ>»P?.}8&69Ã;>ÄW$;&Á:ÒY?¸P<7ö67ö6
Ð>)8=½C@ÇüË=_àx=|ÓQ?B¬·ør9Xi½ÄÊw:ÒÌP:3ç?«P<L6L6io?ÀÔ>¨<<?ó=>íC>É
8?[J8£9å=MnG;%;¦B?uÄR<¢6¢6÷
ñ>U>*p]?Mö>Sì¥>è->?,Àó¸-ÜK9í¾ak
:´ç£9Ë1X?]S<ê÷6ê÷6V¦J?c	?I?'/?4Î¸>\7?ÎkÈ·« 96)°½ö·9º9M?]S<ÐM6ÐM6á>wG>;ùO?Ù÷ª>ÚGo>
ê6?
8Øç9{Ãç=[P_:Ð® :Sä1?GS<¶£6¶£6"Æ<><}ÿ/??Ì;{v;¨)#?>s¬¸âk9iØ;¾ð¬X¹À9R@¿£S<ù6ù6(O?Ô<á>Lk?Î>b>°Ui?¨µÆ8H9ybA>üIõ:¾\:²¤?¶ÓS<O6O6`h¿<]»<Ø5?rÙÆ;f¢;äº?êN¹09Ôö¿µ'·u9¤4¥¼õ
U<i¥6i¥6µ
w?¦«?¶Y?N?Ùé>´qb?]ý9¬Zä9Ù>#¼æ:Õc^:Í?Ï!V<Oû6Oû6ÈÖ>b>}H?Ý
Þ>Û>T45?M¥·¤hY9¤B½ø-9Ä9ÿDÏ>±oV<5Q65Q6kÞ>ób>±Î@?9?Üß>ñ4?>F¸hi90½½ìÅ:~¨\:H3e?öðV<§6§6E«Î>×w>>yU?XÄß>µÝt>
ñi?wç¸>9ñIP¾ÄÑ;;ðÍð:â«G?
¿W<ý6ý6Vwé<c¸©<v0?Bö;Ù:Î°$?Æ	3¹£8¿02Y¸ùBU9\¾áÆW<èR6èR6õ@Ü>%t>£<?¦z>Ýö7>¡U.?þH ¸îW9½·áé;u";4ù@?X<Î¨6Î¨6|?O´>xõ;?£2ï>-û°>dÿ,?{Ês8O·M9Û°>ÏÊ9¶y9£Ô?òWY<µþ6µþ6LI?I£>¬?æ¼ ?\r>º«?Ó¥	9ã9_m>1=:©îÿ9
©=?,hY<T6T6\	?*¤>¹U?­¢>Èrf>¢ü3?BÍ¬¸3í9¨'¾.i:µ\\:üÃ'?$kY<ª6ª6Ñô>i¬=À@c´=üÁI=
e?&ëÈ7+g·8r9>È:ÁÇ£9ïïq?xoY<g6g6Ó>A>ÐO;?VDQ>¯Z>ú0?8Æ,¹6¡þ8=´-¿R;©ÍÞ:4?-ÈY<NV6NV6(Þ?¥@£>" V?;$L?P<?0J?à¥9àÖw9¿Ö"?«å0;Å®Æ:ûíc?1<Z<4¬64¬6t½<£á<ú6?<qT;F;âH	?fÆ[¹ç9Í{Í¾ù3@¹l8Ü1¡¿¥[<66WÝr?´½ð>!?âe/?xäË>.9\?"¬ü9¤·´9÷2?©*:$Þ#:­N?½\<X6X6UÁ(;ÙUì>W²>ÇpK?@RÞ>dÕ>Æ)3?{8j¸q9¨Ú½ÈlB::o,=?ÐÄ]<æ­6æ­6UÁ(;£S?òá®>¾=@?êB>%º>ÃI1?ãº98+v9ì3Á=J;:â×:×Ô5?æ]<Í6Í6UÁ(;77?¸å>%OL?$ä?3?JP?Õ·ó9Ïßì9¾²?äÇp:r:£ÏF?f·^<³Y6³Y6UÁ(;ç>/Û)>àYQ?C?%M@?aA?nÉ=òn={ûW?²ó²;ÓL?;¾yo?sÜ^<¯6¯6UÁ(;ì:?¨¸Ö>èÛ^?×ïÉ>	>³J?½­8¢¼9Wv>Pn:dª:yE?xZ_<66UÁ(;}Ô?¿¼û>ª ?L=¬?gx?©?:=:ùñ?´ø¯:*N/:|?_<f[6f[6UÁ(;ìL¶<Ö4<¶Þ-?¬g;.»R;¡?D¼#¹zÍ>9¯Û¾T¸2|9L¾ßÖ_<L±6L±6UÁ(;aÌñ>
x>G?È<{>/>*º7?ºE*¹ê?9ûä¾Î¹#:R:1a?~¥`<2626UÁ(;X?¸B?	©E?hó?!Í>{7?óË·KË9¿¾)½·{9ÿo9@?èb<]6]6UÁ(;M ?8Þ·>ö"<?ÿr>/h>üÍ/?Ç8%¹ã¶¹8rÀc¿éÛ:ò9¬f#?i7e<ÿ²6ÿ²6UÁ(;'
?tE³>¡%J?~ª?(?ÔïC?o#9·Ðá91à¯>[ó9Ó9ò?ªDe<å6å6UÁ(;ý?µ´½>òF?¢>VX>C9?HO~8|9DÌ=¿V9ìx9ÀÇ>Ùe<Ë^6Ë^6UÁ(;×Y?ÊNÉ>T?µÝ
?Ó>ÃEm?Æm´8WÇ9¶ç=\:&;4Q°:åYq?f<±´6±´6UÁ(;???ù>Àl?Ø¸I?l¼ì>#Z?Ì<9Ð¡9¦>21::?':?Ãf<
6
6UÁ(;åô>l¦>Æ<?ØO>@>'?=}¸zPN9a6½½Û"8ç@9üä=f<~`6~`6UÁ(;Ûi2?¨Æ>Üf?ªz¥?ûk7?'õf?*PÀ9ß¢9é"?O:µ\:å?ñ¦f<d¶6d¶6UÁ(;sÉ>ëY>)í??hªY>ÿN>fã.?üA8¹èùL9Ìæ¾VÓT8.<9Ã>Wg<J6J6UÁ(;Ò{w?ã£?¯G?Dâ¸>T>_^9?>¸±¡ª8û¾§9÷9¹Ö9Ag?Oóg<0b60b6UÁ(;¶ò>Yß>%JO?«dë>«`>Ös??1µd²U9DÄÔº>:n$:A?Ý]h<¸6¸6UÁ(;6wØ<öl¤<ð(?µ@;ñ-;'Ï
?\IÜ¸³9¡¾C9¸³Û8é®¾)Üh<ý
 6ý
 6UÁ(;4/°>¯vp>T;?Ó½>ÖNR>#*?a£¸}¢9È¾ÍÐc;ä";3û3?øèi<ãc 6ãc 6UÁ(;dº?Ò`Ç>gÔ9?Ô»> ¯>½[-?é*ý7È&9r_s=9¢½9éâ¯9'
?[Ik<É¹ 6É¹ 6UÁ(;wûO?tï>»Z^?¡
?º´>®H?U!9K´9ÀDÜ>Üè¸9"9*?½Qk<°¡6°¡6UÁ(;Uê>Ãû;>TYE?»\> >1?Ö¸ßÌ9¾D+
:Ó©9}GP?Áek<e¡6e¡6UÁ(;»Ã=\!}=óE?¦/Y<yR<BF?ºµL¹G9~!É¾ep37%L9èÎ<÷k<|»¡6|»¡6UÁ(;Av¾>z>½üB?5e>¤!>)á5?¦L=;p;Ä(?Qçý9¡9ÊÖI?äëk<b¢6b¢6UÁ(; JÃ>7v|>KF?%×>Ïª>yU4?¯7Æ]9ºI­<èØ»9øB9~ù?[l<Hg¢6Hg¢6UÁ(;-?s­>[?Hÿ?. ?ïTV?õ²9­­Í9S¾Þ>,;:Ok?Æm</½¢6/½¢6UÁ(;?aÊ>xD?c>¤J>çt6?V9½ê8_õ,?2RJ:zw:íe"?tm<£6£6UÁ(;ÄàÛ>ß>|©J?'µ>É>N5?-
¹_U98©¾H:¼¯=:ÅL?6m<ûh£6ûh£6UÁ(;¡Pê>Zº>¯¨I?M	?z¼·>°ã>?ù=¸HÑ¢8º¢¾zÛ;sòÌ:P±3?q\o<á¾£6á¾£6UÁ(;(ó=Ðv=VP?¨
<Qé<ÔE~?©÷¹¸³æx9wE?¾³Ü6¡9b/<`r<È¤6È¤6UÁ(;7	=?½>àO?`Ò>£¾\>ùs?vÜ¸¸^9])U¾Î*_:ÿ
:u+I?u<®j¤6®j¤6UÁ(;Ôû=¤Ñ³=sB3? êä;½Ø²;¹Õ#?Êu"¹6Ú8V>¿Ü¯ò¶Dd9µN¼$@u<À¤6À¤6UÁ(;_?õ¿>LP?È=	?½H½>.9?,98Ý$9}Ó=¯i:iâD:8C?»æu<z¥6z¥6UÁ(;]Ã4=û<¼\8?ô>
<¢§Ð;ªK-?ÑL·­¨f9Qã¼êA¹Q[a9`Õ¾f_y<al¥6al¥6UÁ(;¡¾?¾#¸>_sF?w¶>:~y>_9;?0@¸Zn9
ÞÎ½ò:¬ÌU:ø±-?ry<GÂ¥6GÂ¥6UÁ(;bL=s=á¼,?«|;+¢H;JA?Í¹¶ò497õÞ¾Ü·ü·ãú*9ø0½½*y<-¦6-¦6UÁ(;WíQ?ï>µd`?nñ[?.Ö?ËZ?}<9äTÃ9Ý+µ>Ò+À:
¶K:}q?Hz<n¦6n¦6UÁ(;»C?&þ>èìD?$dÂ>5>Ç7?ëú¸¸-¾9âY4½¯öê:Ç¦:É4?Èy}<úÃ¦6úÃ¦6UÁ(;F?Ãð>8PS?Ä?í¥É>ÍI?'À9N¬ö93ÛÇ>hÐ;¦¶-;lK?´£}<à§6à§6UÁ(;k³>ÝºS>5X?Á?½´Î>+ò;?I9?ô9¡¤>Ùöy:@äH:aD?­R~<Æo§6Æo§6UÁ(;jÏî>k¢>3<?Ëíº>s >vÀ*?Ý¸6äo94ék¾p^9)®9, £>[~<¬Å§6¬Å§6UÁ(;l?Ì>f¿<?ìàÙ>$u>âÿ/?UEW¸û99ÌÈ½¾C:­&:÷Ý&?zl<¨6¨6UÁ(;P¾?Èv°>UV?ü»>P>ö5?ºEË7b9ÿ>=Ò
;KË:J&?Í<yq¨6yq¨6UÁ(;Ûíù<Ãj¸<wx-?`q;Dú:;¼a%?ÈN(¹7H9N3×¾Águ¸îe9)¾"><_Ç¨6_Ç¨6UÁ(;
@E?ñæ>Ö
[?ë_=?Ï&ú>ZÍA?_r9%i9(¥ê>³R;:Ð%;°»[?Ò<E©6E©6UÁ(;C?ÓÕÑ>n?¹1?¨kº>t?MËõ8òÆ9Í©P>1ÿ9äa­9°<?J¹<+s©6+s©6UÁ(;Wì>ß>~TA?Iä>z¿]>7 5?'8ÒD9)±=¢¾Ñ9¬á:É´Î>^à<É©6É©6UÁ(;wð>ÑM>,K?ë@>N~5>{ç4?9ª9V¬Y>ðÜ94³9ü"?Ç<øª6øª6UÁ(;i?>9©>õªT?øù>Oî>'H?}w8|ì9{¥]>î@h:n6:äô"?£ç<Þtª6Þtª6UÁ(;S!à<³ª§<ï+?¡,;:;Ë_?](¹Èß×7nßGÀ°Ô´b·}9ùD!ºEÊ<ÄÊª6ÄÊª6UÁ(;i^?M§á>|?w?=¦>ÆàV?¾:=ù:¢5?í¥'8QW9SÇ=<« «6« «6UÁ(;º=ßH=-Í0?<d¨;å«y;ë¨,?°a
¹O9«ç¾j¸6õ"9+î½nM<v«6v«6UÁ(;'
?Åï­>çUK?íZ?C
?ÿ¬F?Uèw:RL:§u?¸(ä9Îªü9(+ç>Hà<wÌ«6wÌ«6UÁ(;(Ü-=Çû<!î0?ö´¾;èt;;?w¹í9¯ÈÜ¾dh&¹Ë#¨9ç\}¾(ô<]"¬6]"¬6UÁ(;äza?5Ë>WÐ??NV?Æñý>U
X?²9«(f93¦>u´Ý9^Þç9MÇô>tö<Cx¬6Cx¬6UÁ(;Ù4)?Ù>G?ÅøÇ>¬¼>é~8?×|8t9ín>x(þ9Ùs	:®ì>c4<*Î¬6*Î¬6UÁ(;½ï1?Kè>ªGD?¤>La>
5?Pï·¿92u¼°%¾:©s:$%?§Ö<$­6$­6UÁ(;ó=à Å<Ú1?ïJ4;Év&;%¢
?|g~¹91m÷¾bß80±9!>>ü<öy­6öy­6UÁ(;ë?;?¼õ>5C?çi>ÜçU>Uÿ9?z©¬8n8zñ?µ:|ÅA:T/?î;<ÜÏ­6ÜÏ­6UÁ(;Í?¤«>??k»º>°>÷È2?è
¸òs9À£½U£':ðË:öG?ÆC<Ã%®6Ã%®6UÁ(;jx6=Rö=hY.?7Á;)+:;¤MZ?d$¹V^&9Å·F¿L6Õ:9%<ÔG<©{®6©{®6UÁ(;£ÈÄ<Á<,¿*?èUÑ;j÷;E?»ë¸Q9¾&¯-9Ç®9þe~>ÝS<Ñ®6Ñ®6UÁ(;!K?ÙÙ?;½@? ¹?ö:Å>
A?y«Ñ9éÛ9ô> g: è½9|È?-o<u'¯6u'¯6UÁ(;9Å?:IÂ>ÀúG?Ôwº>U	>A7?0í8Ü'95
>ÌÐ×9$:Q{Ô>´¬<\}¯6\}¯6UÁ(;r% >ÜÎB>RsR?ÃK ?Áâ>ø4?ð8<ÿ¯;ÌX?~<ùxD<cG?`Î<BÓ¯6BÓ¯6UÁ(;0P?³ý?Ù±H?Xö?/¯>Ú`???Ï«8¡V9Øã>_ï9Hqù9÷©õ>lî<()°6()°6UÁ(;"Ó+?o©Ô>:×N?I³-?ñüÒ>âÁR?]\9ØW>9ùY? tU:².A:Çn
?o2<°6°6UÁ(;,4?×hÛ>¸8R?çÌN?m
?B?>xz¸ò2Ñ9u@½2t:,:'5?N<ôÔ°6ôÔ°6UÁ(;ØòJ?R<ô>i¹T?¦½Û>>7f1?Z#T·)m9Û
å¼)\³:º^c:ÕñI?O<Û*±6Û*±6UÁ(;g
?ÒÈ£>TX?Í:?4¶>
/>?Ä½99~a9"«>N:s::a¨5?)<Á±6Á±6UÁ(;Vµ?Mî>×G[?´?§ÄÏ>C?Ëý9
×n9Ä >¢%>:\M	:½C1?ó<§Ö±6§Ö±6UÁ(;	i?	£?A®H?7º#?ò"Û>E??4ê}6>×9N#å;³$4:hÂý9ä»5?<,²6,²6UÁ(;qý»>`p>¢5H?¶µ§>ßél>85?:VÆ¸Ç993§¾|ê½9>9#,?OÄ<t²6t²6UÁ(;áäÜ<Ñ<)3?\ü:anÆ:×É"?àr¸/9Ëß½Í¹C9!Ôu¾Ì<ZØ²6ZØ²6UÁ(;êJI?ýá>Rîd?6ø¶>sEG>¹k?V(D¹:!¢9XÝ¾
j9Ó9ò9Ê>|0<@.³6@.³6UÁ(;?n>H7\?	?ÌG´>ðCC?¨|N9´ 9
¾À>oæ::chI?½=<&³6&³6UÁ(;6®X?´Ü?:åD?¨à>Òr>Ë&:?Ó è8ø|9cèj>HAg:o°:£ÊI?<
Ú³6
Ú³6UÁ(;ßé<"©<p¿0?7*%;d¤;	?,v¹t_8áìÀÆ
ù8÷í8æqÐ?xÃ<ó/´6ó/´6UÁ(;Ht>=>c7?Yl ?üê>¼/?8µÍ¥9«E=óÏ:ÀÙã96ð-??ã<Ù´6Ù´6UÁ(;Åää<+q¨<ýï-?L%ï:{Ô:Q?r8o¹39ç¾/©79A_9B=î<¿Û´6¿Û´6UÁ(;q.º<ùç<@+?";ÁèH;í'?AgY¸dÈV9Í¾¸7Ä7Wë9Mk&=þ+<¦1µ6¦1µ6UÁ(;¿?®&Ô>@?NÝ>-
¤>v¯,?ûG´¸~«9¾±k3:V
:$}"?ñ<µ6µ6UÁ(;ñ	.?½áå>ùÏA??±Å>ÜÄ4?T'8ªMj9Æ!=6­æ9Ö:¢¶Î><rÝµ6rÝµ6UÁ(;
?z·¬>gQ?mØ>w>@???£o>¸BV920ã½R1¤9þ­9%ñ>J¯<X3¶6X3¶6UÁ(;+W?Mí>Vh?o7%?ê¬Ç>'ÒS?Î9|9I>ZÆZ:¯Ô9¿?
ø<>¶6>¶6UÁ(;©»>´y><@?¿>;>ñ^5?}ï9¸(R9rÁ>fD:'d:Ì@?á%<%ß¶6%ß¶6UÁ(;*É<,6<Tµ+?°A<O<Ù#?}±¹» 9÷`¿ÙK:JíB:ìª?}><5·65·6UÁ(;Zpþ<øx<zQ?ñrÁ;Ý;²ë4?h6E¹K?Y98dè¾!:(:+
:P·?ø[<ñ·6ñ·6UÁ(;iXG?K÷>ö/N?KiÎ>U>j??â­Ó¶Ê±=9ªÕ¼1`7:í  :0?Ø<×à·6×à·6UÁ(;¹î=ÕÃ<Fh+?1×;^¶;>
?cb¹¬i9ôß¾Ú#939Ám>
ã<¾6¸6¾6¸6UÁ(;ÛÉ<]<< þ/?ëd<9Ð)<7ç+?
¯~¹­Ý8A{À÷J;±;xÊC?><¤¸6¤¸6UÁ(;OX=;=Öû.?d¿Å;µ§;c?lR§¸H9F¾²£7*:49U©g="»<â¸6â¸6UÁ(;2à>Ö7>+pT?ÿ$(?='í>Ï5?ùíã8F90V>Q0é9Í:Õ>a¾<p8¹6p8¹6UÁ(;¯m>ã!>D?KL ?¾ïá>§ 5?ª«·¤s9ò½ø<\µ;¦ùL?FÅ<W¹6W¹6UÁ(;ÿ>Q®>	¡;?£Õ:>1Æ>SÙ.?+9¸Tb9·½ï<à±¶;¬;?ä<=ä¹6=ä¹6UÁ(;xË >¡ÍE>eP?ÅZ?&=?CR?ÉÅ=<Y=à8i?5<§<>k?Öè<#:º6#:º6UÁ(;Q(?G´É>± U?M,ü>¬] >4GI?Ä8 È9(úÿ=Ì97Ú9	6ð>ÄQ<	º6	º6UÁ(;Ù>®>XXj>ÊX>?l>@Ö=)?60¸-Y9ÿd3¾.òÎ9e£°9]ö?ÚW<ïåº6ïåº6UÁ(;\¨î<®<­t/?hò;_;w½?óhß¸ÊÝ8ÅI¿VÏÌ8¦9Q*>t<Ö;»6Ö;»6UÁ(;b|??<.|?ÞD?A¢«>1 ?gÊ$9ÕIP9ÕÊ>ì;?]:>n?z<¼»6¼»6UÁ(;01?=è>Q2C?×©Æ>i">àÃ6?jp9Ò+9äËÝ>"ì:J :<?¼<¢ç»6¢ç»6UÁ(;õ©%=Æî<1?MÁ;S};²=+?]¦¹*õ9Sðv¾@dï8§P<9¤·¢>mº<=¼6=¼6UÁ(;ÒÒ=¢À<JØ1?Bh¯;»Ä;é?ñ¹Cò%9;¡Å¾W`9gü`9wãþ>E<o¼6o¼6UÁ(;öæí>Xj>WrA?n>[>q5?ü%¹w=9Íd¤¾k=C:ß:þì6?Ó,<Ué¼6Ué¼6UÁ(;!?¤*>CË?F;?OÌ>¦§j?¹¬8¤9µÝ=¡;¥í¢:ÌÂd?f9<;?½6;?½6UÁ(;é<Ç<}<{¢.? L;üy;R±?|bÙ¸Ë¯9¼ô¾Á²8©c9>ôM<!½6!½6UÁ(;óæ1?ì>ò~@?*HX>5>f0?Úuâ7tb9z¿=ÛÂ:<Ù9å-?Èg<ë½6ë½6UÁ(;·=bØ<ÂO2?
u½;"éB;[Öx?ah¹Ú0§9´è±¾,9Fèu9 >Kk<î@¾6î@¾6UÁ(;8%?¨ÐÏ>°K?=@?%ë? 9?¨FQ8´ï9s¨²=zÿg:4C:mL?k<Ô¾6Ô¾6UÁ(;ui=i¯Ó<ð1?Ï_;Ùù0;r¼!?£¹G>9Í¾ZH8£8çfî>Ú[<ºì¾6ºì¾6UÁ(;p[-?­ðÆ>P_?	+	?â¤¦>¸R?²½ 90²98?ã½:\Û{:ÂM?u< B¿6 B¿6UÁ(;Ng?:>\`?yW>·VH>®UJ?ÀÓ7º 9úÞ0=s[:îÉ9®l1?¾³<¿6¿6UÁ(;`e,=·ñ<)6?ãGÆ;",z;NæJ?y!¹¹wb9Ö¶¾j@:ëô:ù'?ZÇ<mî¿6mî¿6UÁ(;¥o?­½?Û³u?¢ì
?·x>ÃZl?Ç<&9ì{9Xw>Õú{:YIô9ö?Õ<SDÀ6SDÀ6UÁ(;Uü
?Xö§>`hX?1Rå>o>DD???·4m9V½	:ww:Òh`?ÎB<9À69À6UÁ(;×rJ= =#y6?ùÉÜ;1µ;ø?Y§?¹Ïp9ü½Ë¾ÂTÎ·)ô!9×£½< ðÀ6 ðÀ6UÁ(;§U)?¥ß>dB?¶>V"J>8?îú£8Gº¥8ûLý>j½y:¨ÿ:RJ?¡Ø<FÁ6FÁ6UÁ(;ã®¾=,Â=æ/?{<Ëæ;?dce¹ü
8uPÀÃ¹¶<9MÓ¾à<ìÁ6ìÁ6UÁ(;ú¦Í<8<8C?¿tÓ;p3t;H¬]?©Çh¸±X&93¾r 3;ðÀ:Vn?o{<ÒñÁ6ÒñÁ6UÁ(;#R=_:=G-?Îôè;¾"ª;0C/?¤u¸¨¹Ô8aE¶¾ÌËM9<
09Ê¢?b<¹GÂ6¹GÂ6UÁ(;ÃTÍ<2<)0?@;µ7;,A?nO¸LH9r©Ï½¯Ê:´D:Ox? <Â6Â6UÁ(;²lö<óæ¯<MQ3?=·S=õ*?ÊÄ92Êr9£O?t÷:/¹::ð*?F*<óÂ6óÂ6UÁ(;ÑPÙ<ýn<É¯0?Ó]¥;;2E?#.9¹§Þ8ÜéT¿¬°Ò8bq9vB3>ÉS<kIÃ6kIÃ6UÁ(;·ö?;à·>%ÓI?~Í>Q>Ä3?Å·ºÊ¸9YjÅ¼dÉ:hß:.}F?A<RÃ6RÃ6UÁ(;[4?wî³>(ÜR?H.?b¸õ>3ç5?tV8±àK9¿¨£=È*+;_Ð:³JR?Õ<8õÃ68õÃ6UÁ(;·w.?yÇ>Ìk`?qà>Z>	æK?tí:8Bi9'Í=&-	:IWä9èÊ?
ç<KÄ6KÄ6UÁ(;ÐÃ>>­Ê@?W×>8{£>(?ÂÕ7¢9ùA=Öbt8Ñ9²yÇ=-ì<¡Ä6¡Ä6UÁ(;Ë??}Añ>t³J?ÆH­>Mµ^>0G?¸¦­8ç¾\ÂÔ9b=¹9
?#<êöÄ6êöÄ6UÁ(;ö¶=â¾<­,?ZYë;âÖÈ;nþ?ñR¹¶¨49²2¿p 6Lßu88¦&=M.<ÑLÅ6ÑLÅ6UÁ(;/J?í?ÿ;A?ü£þ>²>ª6?[´Z·8yY9{¹½¦»;öH;áY5?d<·¢Å6·¢Å6UÁ(;ôd0?¨Ï>R Z??G1¼>[Ï9?*¹?Âl97^¢¾ä¼:é:Ë?<øÅ6øÅ6UÁ(;!Q?Üª>	H? ">Ñ¶N>|h<?¨ßÄ¶ÿÓB9
X¼§ý9)Lê97@
? <NÆ6NÆ6UÁ(;Ã¼?$¾>túF?(pï>+É>¨Î??vä9®91Á?:Ç69è9W`?)ª<j¤Æ6j¤Æ6UÁ(;Á<¡<ËÊ/?U
=-}Ö<$'?UO:ëÉ9-F?í`;0;éÛ"?Y<PúÆ6PúÆ6UÁ(;»q?ä¹?i?9o+?;±> w?f09-&9p£>Cæ×:ó2:ôxO?<6PÇ66PÇ6UÁ(;¾Dì>0N>uV?ñ>
F>¾Ã8?þ¹·c`9Ã2T½I: ³Y:û}?ü»<¦Ç6¦Ç6UÁ(;¤C?8ðØ>6f?è?¤V>Êl?/A9F§9ñÆ>ca:ú¬¼9)è?óß<üÇ6üÇ6UÁ(;~_Ì<]Ï<+v-?ô:; ;½"?ÖT¹p-88GÑ¿ä¹ùó8Êé¿Ö-<éQÈ6éQÈ6UÁ(;K{?ù«>U<B?üõp>åz4>éä*?<r8ã9ÊçR>§8¬ñ&9$'V>,<<Ï§È6Ï§È6UÁ(;h#=ì<\?PÆÀ;ÅD;¯Ìz?¹g¬¸
½8até¾OÇ9
­ª9eO?ÐÜ<µýÈ6µýÈ6UÁ(;óh>´Ý=6â?gø>M+s>@Ò?C=Æä<\JZ?9Ã@;>Pï:4N?QR<SÉ6SÉ6UÁ(;é®<1r<Yü)?&ª;HÃB;â8`?º¸è±P9¢;d¾V82üT9~¨>]<©É6©É6UÁ(;K4¨>ÝS>ÕøK?ô;?5
¼>ðð/?ca=À!=KS?Ád<<Òå<Û;?¸Î<hÿÉ6hÿÉ6UÁ(;Ø)ÿ>×é«>ü=?ÙXË>÷¨>=Ã,?ÆEñ8¸>9_í¡>äªi: r:Ê£M?Ãé<NUÊ6NUÊ6UÁ(;ëÕ=>¿ó=aG?¦7	?¾×À>/(6?û]{70»*9>t<=Õ@ê9Ú+9z_?n<4«Ê64«Ê6UÁ(;ØÅ<><Ã}0?¯¡6;bËÔ:¶[?¶T1¹¢9L¾SÆ:½¿W:;=?<Ë6Ë6UÁ(;ÿµ<3/<Õý(?$À;Íà);T?h'¸yÑ+9nù½¾¡Ò8nr;9üÔ>F<WË6WË6UÁ(;=ÑÀ<,B<AÔ7?|Ö<¨<¯Ú"?$z¸&Æ8r5¡¾¢bÞ90¢Ê9z?&M<ç¬Ë6ç¬Ë6UÁ(;?ê¼¥>//R?Îy>¤1>ÿ3?¸,·ö¤V9GÍ¼9è"§9fBÚ>9<ÍÌ6ÍÌ6UÁ(;|À<_~<ñ*?q;^¬;DX
?pÏ¸¨Np9^\¾§Û¦¸#â9àñ!¾C«<´XÌ6´XÌ6UÁ(;BÑ>bé>=Ö8?ý½k?%b)?i%2?/9@D9Iû>l+:õ:£&?üË<®Ì6®Ì6UÁ(;¢ôí>»>ÄèS?n,>ÑRI>|â+?_]Z¸ôÖë8m¾.g§9j¢w9é-?lÓ<Í6Í6UÁ(;+FJ=©Ù=ñ/?ìn;ÐI;?o6¥8cÛ¸<Ò7dg;9î¨L=<fZÍ6fZÍ6UÁ(;ûC=>=Äy/?+W;£åZ;v?@;Ã·v!9|§½U19ÖJ9?ù¹>É><L°Í6L°Í6UÁ(;X¼×>tÇ>jlH?í?>¡T>& 6?0ö¶a9­b¼Svô9êW:Qìñ>n<3Î63Î6UÁ(;Ð#Ø>@>ìÉ??ð´>ò~>DÊ4?ÒB589C¥=`Ó/99@Ô>)¹<\Î6\Î6UÁ(;þ [?ûÜ?WR?<6?ò:¯>%E?¼xÁ7G9%=¾{$;0èË:1N?­¼<ÿ±Î6ÿ±Î6UÁ(;oíb>
K>
"L?*©?wRÁ>ßQ2?ÞÀ7Ðd8!ø6>¤n: °:¯<P?Úø<åÏ6åÏ6UÁ(;²&?ÁÎÉ>ÐD?jÑô>Ê¥>LU=?@J9ø&9a?:­:ÇR+:l­Y?<<Ì]Ï6Ì]Ï6UÁ(;õÕË<j<¼¾%?±;ÿP;Èxÿ>o¸Ûü9O¾ ,ò·9*oS½kL<²³Ï6²³Ï6UÁ(;nCÆ<Xf<Ý'?
RB;s!;l#?yÙM¹Ì|90uÐ¾´Î°7UI²8Tàý=É<	Ð6	Ð6UÁ(;ZNW?ô?ª>?ô#?%é>¢/3?E!9áR9hÄ>¹X:I:{ã:?+Å<~_Ð6~_Ð6UÁ(;gÏ<Cò<fP7?r;v6;öD3?,ëo¹uJ9#h¿ª®:A36:zÔ;?Oú<eµÐ6eµÐ6UÁ(;y0=©è=3.?ð,;»D~;*?Bµ¹Ê^9Â°¾²Ðj¸ª¯£9,·½qP<KÑ6KÑ6UÁ(;×l?Á#?P?-+?

é>~è;?êÍ7LÝÐ9çû<Y
;[ÝÌ:"æ0?bÍ<1aÑ61aÑ6UÁ(;_¹?+Û(?ô?d?µßí>-?-ü9f»²9f4?g":ò:Xê?yØ<·Ñ6·Ñ6UÁ(;tp>à>iI?ñóy?{+/?;¥6?¹}»8l¹v97B>Ib¢:û:"?+÷<ýÒ6ýÒ6UÁ(;r¶
?¬èµ>È5C?ÚÊâ>¿>c:?sF9xbÿ8èG?:k::¼<?Jd<äbÒ6äbÒ6UÁ(;a«>PÝn>Ï7?cò>«@>Ö´0??v ;Sçå:­2?É"²:ó~:XÞ2?¦<Ê¸Ò6Ê¸Ò6UÁ(;âÿÚ>ª>NÕ=?jÏ>»ãT>0?¨¸ü¶ôN÷84Í½íGa92­_9ë?E<°Ó6°Ó6UÁ(;¹=rð@=ém1?2ø£;½æ};)S%?WÙ¸Ï;9³ö¾ÅSn7öQ9»í<G<dÓ6dÓ6UÁ(;r=?$÷>¢<D?fý1?øô>8«:?d99ºÅò>·Ï%::Í%?ð<}ºÓ6}ºÓ6UÁ(;¹Uc=rI"=N3?dÃ<¿ ¤;ØM?I7zgX9h}=9­¸t9¢¹5¾ë<cÔ6cÔ6UÁ(;©F=B3=.?A;"Nj;Eß?:GØ·ÀG¡8+¦+¾Â¿»¸¤9E,±¾Bc<IfÔ6IfÔ6UÁ(;üËD=h=ªâ0?Oé£=:p=^Ì.?
gD9 µ9j>é¢Ö:ù$¥:4\&?g</¼Ô6/¼Ô6UÁ(;Äøo=M/=8/?Óeß;é¡;0?+§
¹°M9íL°¾ÜöÂ8X9>ö»<Õ6Õ6UÁ(;+t&?zË>kQ?Xº?ÃÇÕ>B>?³&Z9V*9>·#?òóà:ç:ä4?wÖ<ügÕ6ügÕ6UÁ(;6B?Á?Þì??ÿÐ>~=> °5?ãÔ§8¼Ö9^{>Ô¿92¬ö9ð>Æ>Ü<â½Õ6â½Õ6UÁ(;PÄ~=Üg-=<?pÉ<SÚÒ;»$=?JY¹8Ï8N¿Û¿F7ÏU9÷í<ú<ÈÖ6ÈÖ6UÁ(;aµC=òñ=.?¼;æ;H3?E¥¸¨hZ9É¾Ü¸1TE9ì1¾Ú9<¯iÖ6¯iÖ6UÁ(;ÐC?§õ?FA?Ö>LT>°9?ø¸E¯*9;`º¾{þ9Ï¾9¶*?A<¿Ö6¿Ö6UÁ(;?ÎË>®q>?¤>üj>D·2?C¸]r9æ#;¾Ûµå:À:÷ÍU?_m<{×6{×6UÁ(;à?C6Í>oöC?U?Ì>ù>0?8~r9³.k>¸½°:ÔI:Äµ?Û¿<ak×6ak×6UÁ(;*<?r×ô>Q½D?ýÃ>h>¹w=?Å h¹Äý9Xæ¾r=E9:v95Í>,; <GÁ×6GÁ×6UÁ(;ð?2P¹>#ÉG?TS§>ßc>ú;?CZ:¸Ï9Gff½IÁ:7
:úU?~ <.Ø6.Ø6UÁ(;4ª/=)÷<®5?J?â;'[¡;z3?¿h¹ËÏ9l«Û¾KW&;;mî$?¡¶ <mØ6mØ6UÁ(;NO?©¢?~uC?Ñ?q{Ã>îC?Q¦¤·ÁZ9AA½U:ýt,:ü??=Ï <úÂØ6úÂØ6UÁ(;_C!=T¦ë<0/?_²;§»;'ó!?v0¹¨q9ðþ¿Ù;9Qq9L^?2ß <àÙ6àÙ6UÁ(;P+?Ø¤ê>V¥:?ç
?aÀ>Ì·7?Á¸Ãß®8G=¾©b¸9Ôë:qE´>¡<ÇnÙ6ÇnÙ6UÁ(;\çæ>Zð>B?¬öª>@Qy>Ç/?Ë´ô¸¾£h8£¿éÂ9çaÝ9Wà>² ¡<­ÄÙ6­ÄÙ6UÁ(;4£¾? ?s[?4çQ?^>!Q¶?ß59e«9VÝ^>;;Ô:¨#?ê¡¡<Ú6Ú6UÁ(;©`?">Jù?Ø?0x>¼?,Àñ8}>#9¢½>u
§:Z¶X:ÙRE?YÔ¡<ypÚ6ypÚ6UÁ(;yµX?dÿ>~~Y?$¹>^Øo>TF?4m§·\Y29oRp½^ü5:Z`Ä9}=m?"Ø¡<`ÆÚ6`ÆÚ6UÁ(;¾ã	@ö?Jô?o¢½?eÂÖ>æâ?Ö¹´9U¶9ô½ý>ÄF£:½[ô9!«?·î¡<FÛ6FÛ6UÁ(;Ì?a¿>ÞðB?P#?<HÏ>Ð2?¶ãâ8sV9T>4¹ý9@.ò9É?¦W¢<,rÛ6,rÛ6UÁ(;<dÚ>>Z*F?p>rT>±®7?ô9¶Ëf9V?#e:eF:³?}¢<ÈÛ6ÈÛ6UÁ(;uÉÈ>-Ó>I~A?ºB>ÔC>3/?Lªê8´ãH9Q>×Í/:û"":3Ê
?`Ø¢<øÜ6øÜ6UÁ(;ð?ÉJ>ùÑn?%Çr?+à?V?¿¡:Ûö9Zê?;È¡3;êÁI?'ø¢<ßsÜ6ßsÜ6UÁ(;ðB=N?=:-?V};s¤[;ö¢?f"¹ýx49éæ¾¥·øÔ¯9í Ö¼þP£<ÅÉÜ6ÅÉÜ6UÁ(;;Ýq?%ë?®j?C`1?È¾>nn?J>8\z9åZ=ôX\:fî:¢}O?`£<«Ý6«Ý6UÁ(;·>¼òÂ=ã&??]J?:d?1?)<ñ<ÞÄ<Þ+N?Ö°9 {9ôu?£<uÝ6uÝ6UÁ(;8>J-Ü=2?[P<Ooß;Ë8,?MÇQ¹ÌÕQ9Qîÿ¾
4Ë9 ¡9f!?ïó£<xËÝ6xËÝ6UÁ(;v+?½>Hb?;*Q?*Ãî>D`?î×}:ò,:"ß;?xF;:?h?éû£<^!Þ6^!Þ6UÁ(;-¢=õød=ª=5?£;¸;Ôù;'?õ¹k£n9,©¾8³Ê:¼¦:0?ÿ¤<DwÞ6DwÞ6UÁ(;¡éù>>¦ÓI?N>,jL>øº9?Ëü8¸39·ã³>¼p;ç;enG?ÄB¤<*ÍÞ6*ÍÞ6UÁ(;"§>­]>lA?fË>±'W>Ú/?A¹¤¸a\9Õ¾f,î81Å 97 ½>`[¤<#ß6#ß6UÁ(;r^ý>ò®>ëÔ9?q>_6>î&)?ñ³¸x:9$;2¾a:­	Þ9­+?È¤<÷xß6÷xß6UÁ(;-Hf=)Þ%=Sµ1?¡
ë;7×;Då?¼¢h¹#9)K¿i|·à%9
s½ä`¥<ÝÎß6ÝÎß6UÁ(;*=ùÇ<é,?;LY;ñ'?µ«¹¶ïF9¼³¾ÿ ¹?ºs9Ú©¾W|¥<Ã$à6Ã$à6UÁ(;8÷>-¢>ô_C?>ü>SB>;õ=?®Ä8©^m95>®¡:Øh:xùw?I£¥<©zà6©zà6UÁ(;|1A?3?Pí=??RE¿>ºµ4?ÅÏJ·õð9<"-½¼Ó«:X:¦§$?>¸¥<Ðà6Ðà6UÁ(;ÀéJ?Á´>±?«3?>²$?6l?Õ9¡Ù9,è¯>Ä%3:´pæ9G?å¥<v&á6v&á6UÁ(;Ì¯è<mÅ§<â1?FÂ==³=nÝ-?ÈR¿9¶oÞ9<1Ü>¬9¦8Û&@F¦<\|á6\|á6UÁ(;ùèÞ<Ã^§<°y*?æ_;§;ö=?a}¸¡|9E³¾í´8tÑÌ8Ë@>Ò¦<BÒá6BÒá6UÁ(;T>·bD>½??ÛÃ>äGE>àx1?*P¹dQ9Q[Á¾çÖ8H9Ú_Ã>Êï¦<)(â6)(â6UÁ(;^ì>>è>Íf??ÒÝ?>1>0?qt¤·69f½Òç×9ö"â9újô>Øð§<~â6~â6UÁ(;ÉÌ0=®j=-?®";¡;íÛ?Ë®·ÐË7ÍÓÛ¾Hæ849uÙ½=*A¨<õÓâ6õÓâ6UÁ(;­?HÑ>5½?vÀq?ÅC>XKÂ?×Z9Ô~9/ØÛ>];
$º:)V?ùF¨<Û)ã6Û)ã6UÁ(;Ò¡È>ðÎ>NÖE?êi?>§
>´0?²p¸R9ÜÛ½gî:85¹9¡yL?ß£¨<Âã6Âã6UÁ(;"/Õ>Ä>Èª>?>ä3O>µ5?µaì8"wl9Îè>=»:ÉW:;&?Þ¨<¨Õã6¨Õã6UÁ(;¿æ>î>@Ù=?øãÐ>æ>U¼-?±9òâ?9Úl?Í«»::Ó÷? á¨<+ä6+ä6UÁ(;VÁ=Ç<IYH?Û<¯;¢a=?è·¸ÁO9¡b¾WÃ7s9~,=ð©<tä6tä6UÁ(;ìÀ;=#=}9?9¸;üçV;¾s[?O·¹CñD9ÔGn¿D¬¸9§¾ä©<[×ä6[×ä6UÁ(;Ýú>ò¥>ºB?üó>Jq©>7?j*¸ùë9¿mR½:*t:¡üV:J_?o©<A-å6A-å6UÁ(;µá?õ³¸>ÛkG?Þ©>9Øh>uæ9?ØA¹\	9éÿ4¿Õv:ÅXB:y|.?;[©<'å6'å6UÁ(;,/·<j<\á2?0õ;CêQ;$$?p2p¹I9ÉV¿<8ëgº9bZ¸={h©<
Ùå6
Ùå6UÁ(;µÍ>ät>eK?ïf->½Ñ÷=P 3?,U¹»59x,¿%Ùê:X"r:ýKx?6é©<ó.æ6ó.æ6UÁ(;JV=LL=ß4?n;³|b;.{?©·\¹äÎ293¿¤O8*Ö8T;Â>µ$ª<Úæ6Úæ6UÁ(;1ø>ÇðI>/P:?­>5|f>	Í+?±ã?=ó<§I?¥5<åö;º<?¹ª<ÀÚæ6ÀÚæ6UÁ(;2N!?<ÅÐ>ÌE?àÐ>É><?W,¸/ß8k¾¹!:å­ÿ9Ã!?ßýª<¦0ç6¦0ç6UÁ(;ª$?Î>»L?x¸>/>Á3?zô6ü*9ª·<I¯à:ñk:¹Ès?«<ç6ç6UÁ(;q,?>Ëê>©<?]>°ÐJ>¹¿0?¨°I9"O9NEù>Å\¬9Üa}9¡$.?Ý«<sÜç6sÜç6UÁ(;ã-Ã>tE>BA?U@i>IÁ*>Ù.?ès8x¬E9÷®=«zÃ9#ú9È>Z«<Y2è6Y2è6UÁ(;=ºò>õ>:	O?
tï>>-@?Â¸¶¤9 æ¾ÉJ±;ðv;Ì7?Ý«<?è6?è6UÁ(;Ät$=°Òë<è2?öü<§n¾;jf-?Zñ¹§·8ëý7¿LòÇ9m:û¼>A²«<%Þè6%Þè6UÁ(;/¢!?ÓvÌ>°_J?B>½3>ê;?à¹,.·9çæ6¾áÒ·93î:¿Õ«>¬<4é64é6UÁ(;v{>¾R)>}`?ºÁD?;õ>$ M?ù<jÉ;^*J?Ó9;¡:¼É?k
¬<òé6òé6UÁ(;àÁ>Ri>¤ÚS?^%>E>¾A?úy¿8É9+>«>£9¨V9Ü,{?
¬<Øßé6Øßé6UÁ(;ÛJå>>Å£G?6Õ>TôJ>@Ç@?Ë(:j^:e9#?X¹9»®P9§|Á>l¬<¾5ê6¾5ê6UÁ(;½]2?>¹>~v?í6^?¨æ>\¡v??9&Ðx9'>K´E<ß®×;©j?¼¬<¤ê6¤ê6UÁ(;M?¾o?­1H?3?_ÒÈ>};?õî·æ/k9
½}9c¬9#Ô>±æ¬<áê6áê6UÁ(;qí=Û2a=$3?¢	¹;P×;Ô ?É¿G¸Ö¼g8©Ü¾B¾¸N¿9íøA½Ê[­<q7ë6q7ë6UÁ(;k´<pk<«ó+?²9=;	;¡¦0?u`¹é¬F9×¯¿lß¶:±¬x:B<?a­<Wë6Wë6UÁ(;ø>	îµ=.I?¥=ÃÜ-=çºG?Õ9V=sGô<;`?:<æÎ;úÚf?m­<=ãë6=ãë6UÁ(;Îý,?ä³ä>¢£A?eË¬>
ov>3?R8$86ÊQ9{dÈ=Äí9Ð`:p§ç>K¡­<$9ì6$9ì6UÁ(;j93?4´ß>NM?ZBÐ>>ìG:?þUê:8:Z?vÿ;ÅÈ:ò9?t®<
ì6
ì6UÁ(;bË=¼<Ós7?\4<­S<Rï%?^k¹_´8àÙ¦¿ü¸î­9¢¾²s®<ðäì6ðäì6UÁ(;þ¿í>>åë??úÀ¹>>¶>Â2/?
8emq9ú}>ÒÇ:×7:5\2?a®<Ö:í6Ö:í6UÁ(;^ï=AÈª=e3?ÊWè;3­;õ´+?'ñE¹´%9ø¿¼%$8T49}é=í®<½í6½í6UÁ(;G?õc>ç°p?9ç?{ç·>´âM?Òì7Ç9\ÆÌ=F	:<$½Í;ð{g?õ®<£æí6£æí6UÁ(;¬$=¨	á<Ã2?¬¯®;$tq;Í59?ùY;¹·9º7+¿jõF¸£jì8upW¾¶¾¯<<î6<î6UÁ(;§?ÎÓ±>FÍN?¢¦Ï>ôß>>:?æ«8_wR9Ô­P>Ù¦:óÑÐ9@?ZÞ¯<oî6oî6UÁ(;ÁÊ?GÀ>KB?<V>ùQ>ÉÓ8?Çvº80_9ùV>z½w:óß :IE?`W°<Uèî6Uèî6UÁ(;1-? 2â>D?©ó>ß~§>Û4:?nÈ%8Á9U>uë:ÇMÏ9m>?ë\°<<>ï6<>ï6UÁ(;&Þ~?GQÞ>­½?¦é?¹*?ã?¡:Dï9eR?#¥:)(:¦?w¸°<"ï6"ï6UÁ(;"Ð
=hÆ<á`3?±%²;¯ê;&?edÌ¸	U9U
u¾¢ïÛ¶_9ÔÊ{¼¾ò°<êï6êï6UÁ(;(?·¿>Õ>a?ým>,=>¼K?8J¸æ9m±½:OM:j"?9Á±<î?ð6î?ð6UÁ(;¼Î>9!>P2>?â/>åß>Ê++?²¡·JÌ9×¤½¹)9:m*B:W!ô>¤Õ±<Õð6Õð6UÁ(;=Óv·<ì8?ý;j?À;x(?*Ï¹K#9Ë¾'
ö8o9vs>§²<»ëð6»ëð6UÁ(;`?ßë¨>ìC?çØ>Â>àÿ2?9ù8øw9þK[>8S:@o:Z@?&²<¡Añ6¡Añ6UÁ(;"'<?Ò¸ù>â@?ú?å¬>/åE?S8É9Ä­>ÂÈã9Åü9óéæ>1;²<ñ6ñ6UÁ(;5ì<³)©<÷2?3$;¯
÷:eÄ ?o*5¸Å\9pÒ½8÷Ý8ñ"&>V²<níñ6níñ6UÁ(;¹´­>5Ul>S)<?°ìP>õ>×&1?%j.·<7292ú¼l!9©9:ã>co²<TCò6TCò6UÁ(; ÿ>ÎÙ¤>ðF?ãV?8Wµ>|-5?y8Ü9Íï=CÜ:Û:ù?¾û²<:ò6:ò6UÁ(;»/?²WÈ>S`?6 >ÌI>Q«K?<¨98R9?L?ú9ÌH¦9»¡@?ç#³< ïò6 ïò6UÁ(;j?\Ç>õ9B?1C?ºïÛ>¥¸4?Ý¼9òG9Ö[û>Mã4:x|:â×?é-³<Eó6Eó6UÁ(;ÄT×>¸>¥CF?ë?
Ï³>
ª??j­8/9bC>t5:¾8¸9ã'|?ã0³<íó6íó6UÁ(;$?èÆ½>0 M?ÿ>Í(B>G¡4?}¹&¸M}C9×TÚ½ó3º9\jÀ9¼÷>ûp³<Óðó6Óðó6UÁ(;Ë0?fÌ>åÛ]?:Ù>Þ.j>Ìvm?$*Ã8·9¥Òº>Õ:;©å:0SP?Vw³<¹Fô6¹Fô6UÁ(;"=xÞ<{ª3?éCB==û+?øÔ9¼#9j4õ>Úî<Û©;²B?³<ô6ô6UÁ(;4?áÙ>?T?s6?yþø>%;?I®8²vD9c>"ç}:ûÃW:Ü?%É³<òô6òô6UÁ(;tP=ËvÛ<Ø«1?Ô;Ä;¶?+ô¸=9ö¸¤¾¦ur¸5ü8ÖGv¾Õâ³<lHõ6lHõ6UÁ(;2?±?õm?ô^¬?¥
?h?[è;ÂðÕ:õÉ/?lÖt;ñ;ôÇX?kù³<Rõ6Rõ6UÁ(;Ã³>qr>>Ð=?µ9c>Y#>æn2?£3¸2±J9È2â½"0A:Ò*:%s?ï'´<8ôõ68ôõ6UÁ(;tÐ?#HÃ>qv@?Ósþ>5|>yQ?º68ð90û=ûá9áa#:4¹°>Û´<Jö6Jö6UÁ(;Ý£?sÁ¨>bX?·3?êòÄ>iV??ÞC»·a9èõT½KZú;þæ;mc?üÍ´< ö6 ö6UÁ(;£'R>ß>G<?ã=>O>>Ë*?fÑ5=sè<uH?´L©;Õ\;»BD?Ð´<ëõö6ëõö6UÁ(;-Î?£¸>²ìA?\ù>ZÒX>ä/?+:8þÔ9áê4?×Ð:¸:?BØ´<ÑK÷6ÑK÷6UÁ(;l£õ>¸(§>6<?ûB>6>,(?P·£µa9Ë/»ÌËh9t¥9´>Ïç´<¸¡÷6¸¡÷6UÁ(;pÆ<z»<b2?E³;(Y;§#?3ò¸ºµS9:hÁ½¼¨8 «°8ðô>pIµ<÷÷6÷÷6UÁ(;Ò
?p·>ÎWA?hÐ>ª>±<?®ýÀ8vd9AX>õ%::÷?ûtµ<Mø6Mø6UÁ(;B8ì>F@>RÝ=?uÐ>QÉ>
b,?¨Õ8ó-ý8Og>*9ðr9o«>êµ<j£ø6j£ø6UÁ(;»?÷¨>»@X?ã¢Ä>d>°<?5»7¸d9RsR=È:"Å#:VR?¶<Pùø6Pùø6UÁ(;(?æÖÚ>(AE?p>B¼?>+6?óô8¸AÈn9KÆ½þ6µ9ÜÍ«9ã?C¶<7Où67Où6UÁ(;]¦>vX>ÀD?ÿä>`lS>I4?.ùî7óh9O=Ý9:µí9Ô*H?Í0¶<¥ù6¥ù6UÁ(;¼ü>®©>ÎV??¾¹É>©>æ3?c6¼8Ú9_Õ)>"°:M:P[?i¶<ûù6ûù6UÁ(;8\/?òÙ>~ËN?>¼)R>øaB?XH¸<g9<½É>9QÑ9·i>³¶<éPú6éPú6UÁ(;=È>HG>Hà>?\&>ò
ù=±<+?ä)Ð¸3è9í²Î¾»x99ëz>e¶¶<Ð¦ú6Ð¦ú6UÁ(;_¬.?eÄå>³B?«?ÁÏ>Î2-?
·ï9·bb¼`:4:BÝã9X{J?²è¶<¶üú6¶üú6UÁ(;v­>"_>þªF?8$?00ä>×8?±»N9A¥9]I >xÎí;×;Á^?7·<Rû6Rû6UÁ(;;1*?á×>ÒI?S^¶>ÿY{>¼½9?lÚß8ö"95°>ÇÏð:¼.È:ú?¬A·<¨û6¨û6UÁ(;½­º<µF<n.?§å²;¶B£;fB?WÈ¸x79%õ¾(×7ÀC9#¦±<·<iþû6iþû6UÁ(;âý>_Z§>üA?ÝÀ>##>cV5?(O8[r.9'>¤Ñ:+I:'33?L·<OTü6OTü6UÁ(;BÍ¨>,Þj>Zý7?~>ªij>-?1]8Äç89Ý>®Û:ûÞ 9'`?,­·<5ªü65ªü6UÁ(;ê>ì>FÅ<?uí>(¥>¥7?]M9øtB9ýN?Áî§:^7:ðÑj?Óµ·<ý6ý6UÁ(;d»>]ôm>I?ÐÁ>ÔÖG>Ià6?X	·8þìq9P¯A>7ª9:¦÷9a@?%¸<Vý6Vý6UÁ(;1?Ä£>WvL?Ì>0[>+×<?àtK¸@J?9 $¾ø²9Qáú9Â0¶>}Ï¸<è«ý6è«ý6UÁ(; ß?vðµ>~I?gÂ>z5>úÌ:?(Ò¸8Át9ØÏ[¾Q§:¦w:D(-?¼ý¸<Îþ6Îþ6UÁ(;EØ2?o3ô>o|;?0?´Ý>MC+?â¸¤±d9GÃ/¾M9ò­¨9qªê>\¹<´Wþ6´Wþ6UÁ(;Ï??¶£è>ü0R?XµÂ>¯x>WoH?ý°*9Öz9,4®>þÈ:g:É]?Áv¹<­þ6­þ6UÁ(;átí>>;K?ßA×>E>ÅªA?û½r·½¤r9Q
½[Â9>¶9±¤?}«¹<ÿ6ÿ6UÁ(;Ñm?^¾º>Ø£?.4?Ó¡¨>DÄ?'9ßZ9Ã>C¾b:<·:@?q±¹<gYÿ6gYÿ6UÁ(;{?ñ%?B?îI?e(?mê8?hmI9Ãs²9Èz>å«:"©:º>?êÉ¹<M¯ÿ6M¯ÿ6UÁ(;@Ýþ?#í?5æj?Ðäç>°¨?	T9ò9À>Í>X:O:iT?#Ð¹<77UÁ(;Íñ?ºAª>¶ðY?®}?@$?Ë<E?Ð¹h8Q9ÏÃ=´Í:56:QõÛ>=ô¹<-7-7UÁ(;þS?+g?¿îF?DÚ"?ärå>²5?0æ9t9ÚÌ?=qn:¶ë9©{?Æ@º<X7X7UÁ(;à?^&¸>ÔFA?y_0?ô>Oþ8?UÒ¼·#<g9UQ½åò9f^:ªì>oº<s7s7UÁ(;/í?sÌ>§U??Z¸p>¾Í >??¾	Â¸my9eº¾jIÝ9/¨:ÁëÓ>]·º<f®7f®7UÁ(;sëL?%Fñ>GmY?øLT??ì¶G?ìð8P(9.:î=T;è¼®:ò5c?gøº<YÙ7YÙ7UÁ(;Ôaë>¯â>Êp<?²}Ú>¬>x5?1¸¾|9ó´½sh9
³¥9,³>ìV»<L7L7UÁ(;iô>ìõ>×S?âAè>¦J>ùV?Eù8ú­{9õ}>¶P:Úú9ÿT?pZ»<?/7?/7UÁ(;Ú>g3>Q©=??±%Ø>~j<?ÜÓz¸ì?9;(¾«Õ©:Í¦s:&q2?¯]»<3Z73Z7UÁ(;æa=z£=â;A?¡îØ;õw;"V`?¹f9¢»¿±m9Ð8LA?Àu»<&7&7UÁ(;Lº?Êg¶>ÿ=?äb?hxº>¡1?ÓÒ=þb,=¤O?oôm<Îì<^{H?»<°7°7UÁ(;GZ?ï?jM?Zi?÷~?x×H?H&X9Ã#©9`£>b½:b :ÑÃ$?í¼<Û7Û7UÁ(;~µ<¤I<þ,?¬^%;@{;A?;mE¹s¨Ê8Hdy¿[+¸L?b99k½¼<ÿ7ÿ7UÁ(;Ï'k>Ö>¹BG?]â/?Ý>Û,K?ò;D=Üò<¨ÙN?ä;H ;ûUy?D½<ò07ò07UÁ(;[?*7Â>[¡>?W>Ý³>O0?n=¸àK:6'ÁÏV9Èjº9ù~>1`½<å[7å[7UÁ(;KJÔ>{j>ªH?$¨>¦f>µ:?FØ+¸9e½D&:{§(:¥ü> £½<Ø7Ø7UÁ(;òt?D®>«C?ð>çd >½@?»O8H>9%>2Ü9Ügs94¦>u¬½<Ì±7Ì±7UÁ(;[i?=3Ô>ÒÂ?½_?nï>.o? ;9ª_9Õ>Ö>üZê:ad:p5_?»2¾<¿Ü7¿Ü7UÁ(;oÃÔ<zV<ÊM?e;¸Nj;Ø-?Ýàn¹lÊ8G¿t¡¸9¥Ö¾M¾<²7²7UÁ(;´5#?4mÉ>ÐmO?UÒ>{>¥??øs8ßìA9©=ÃV:¨t:j
?ðO¾<¥27¥27UÁ(;ÜzS?Øï?J?{Ð¶>õ·f>»ØJ?Ôé8¥Q9j>ç	:á»Í9Â*?²V¾<]7]7UÁ(;xá>u>çK?8ó>° ©>e8?È9g_©9pí>Ìâ:$X:#17?xl¾<77UÁ(;>eH?6¼>E¢?¯ë>dd>Wè?²9^Õ9þ¥>f&ç9z¬Ù9®ì?Òm¾<~³7~³7UÁ(;*ÕT?cÀ>i?¹tÄ>Ø/'> h?því87Ô¶9A@&>u3:Õ%:@
?2¿<qÞ7qÞ7UÁ(;ýU?°}â>NÞq?,Á*?¤>ÙÊ?±G9¦¨`9iã>h8Ô:=à:°'Q?O ¿<d	7d	7UÁ(;U?¨4?B?'S´>×p>ñ¬??Èr6¬4x9Ehú;¤á9WÞ9ÍÁ?é)¿<X47X47UÁ(;ÐÆ?VFH?*}?+@
l¥?BMe?Câ=^Ñû<z
?óu×;d4;Ú!X?<¿<K_7K_7UÁ(;¬Þ<?,æ>©R?î¯#?4Çæ>¢5?©v%:Hµå9ðf8?¯9l­9ÿr>XW¿<>7>7UÁ(;ba%?iÖ>pQE?×>U>°-?»0È8×ú¼9Ö>!HÚ9¯·9?·v¿<1µ71µ7UÁ(;Ü=
¥Î<û0?º;¤ö;íµ?<¹å?³8S®¹¿0b·¨9É½¼QØÀ<$à7$à7UÁ(;ë²>Ðhm>Ó@?ë²¬>#£s>Jv5?è¤@¸¹Ê39e&	¾9×:¿¦:=M%?·OÁ<77UÁ(;ÿ¨?eñ?±út?5C>?éÐ>%i?è9{ì¨9cÆ>±`:Î9D?#iÁ<
67
67UÁ(;È>?î¯=~+=?¶¤^>%>w¶,?z0¹Sâ
9¦"¿7ì8Q9è1@>¼Á<ý`7ý`7UÁ(;1'Ô>V>ÄhE?ýµÄ> ->C§;?<t
¹s9Ðuê¾<Ve½;ÖÐN?ñºÁ<ñ7ñ7UÁ(;¶³ð>¶÷>´]?4²?­ÓÅ>D·A?-ò7u>9û¢=':z[î9ìµ'?OÕÁ<ä¶7ä¶7UÁ(;^ñ>þ8>I<B?L{Ï>Û>Á±2?{µ¸6R¶9×Ñþ½Eª:Tq×9*3?êÁ<×á7×á7UÁ(;éîñ>-Ý>åÖ[?Ox?ù<(?BÕ[?ºâ\=qé<r?sº:é:=>_?$ôÁ<Ê7Ê7UÁ(;óÂ?ÞÊ>Bâ?¥@?HÐ>ßÇl?¯Ñ9s9lg>*n¼:ÿ:\5:?ºÂ<½77½77UÁ(;ÿUÈ=¼=-?hò-<Ü	<úÌ!?
¿$¹ì9A)¾
Ü9Ç»Ï9ä66>ZÂ<°b7°b7UÁ(;??L?ô?ÄÏê>®?»§ê9$	:¦DÚ>Ö:7ä:'
U??nÂ<£7£7UÁ(;ÓYÜ<gÅ<Sé3?S¹«;Â¿;y#?©P¹:°9¿&l¿+uq¸Uv¦9Ðª¹½þÂ<¸7¸7UÁ(;l©>7×½=óä2?»ãE<{<ùÆ1?Áû¹àï/9î­;¿õ&:ûÑç9p,?Î
Ã<ã7ã7UÁ(;ÁëY?pÐ>p´?±?:j?ìk?dÉÊ9Ø<T9«t?O;r:Pb?>kÃ<}7}7UÁ(;¼Ø$?ªÃ½>b^?ö©>ÆI>d£W?í¤¸zi9*-4¾¶91::°¹+?#Ã<p97p97UÁ(;sX>¹
>$C?¤?k%Ã>o<?ör÷¸¤U°83¿'';Â:wã[?°Ä<cd7cd7UÁ(;lî>R;>¡K?êr?®e?ÁH?Þ±Á<2a<¡[\?ûuã9Èb9^Ó?úvÄ<V7V7UÁ(;¥¿þ> ¯>3L?>ø 8>¤7?ÈÃ¸]CD9¾Õ];·:8½C?BÄ<Iº7Iº7UÁ(;ÐNe>^#>m ^?H?ºÔº>Ù>?=<6©<*±T?'<Zû;ã?@¢Ä<<å7<å7UÁ(;ã>Î><>?-Ü>ö¤>Õ+?Ó<¸ í­9Ñ>×½üñ»9Éô9Å>I¸Ä</7/7UÁ(;ñ-O?ÈÃ>_¤?ÿxC?~»>OÌ?f59¾¶j9ÙÅ>i¥:ót×95Î±?ÚaÅ<";7";7UÁ(;×Kã>ÁÉ>ÆÜD?Kx>»/>5?~¹P«8É\¿ò¶:³=V:hZ?wÅ<f7f7UÁ(;vzô>È>kG?ÌÉ¥>¤¡q>¥/?ÄÉ¹Ì,¸9ñ3P¾mÇa:Ä:=>?X¾Å<	7	7UÁ(;®Ñ<E<Úm)?fW==ÎÆ=®?äú¹gr9Ôtð¾á=j:J&:¹M4?ô'Æ<ü»7ü»7UÁ(;KÄ&=ç»ì<³V4?W£3=|È=°2?Å9©¹p9öQ?Ï2ê:Ã?¤:
6?ðiÆ<ïæ7ïæ7UÁ(;ÎÛÁ<~<ã1?(zI;Y";¼Ù?4U¹²4b9Iñ¾ï9æ¹O9¤¥>"sÆ<â	7â	7UÁ(;ÉmÊ<)û<¯~1?X¤5;]0;XÔ?B
¸y9Þ_Ý½ÓÓ8$Õÿ8÷Ó>(Æ<Õ<	7Õ<	7UÁ(;Þí=LKÄ<qª.?PDE<[
<wf2?Í¹"T9Aö¾!jÊ9|×:~	Ã>øGÇ<Èg	7Èg	7UÁ(;;"9?·í>Ð_G?ç> qH>»õ3?PÕ?9Ás9xÉ>S:,:¸ô??¨Ç<»	7»	7UÁ(;]6?WÌ>s?ùLp?@?OCn?^¥=-»<â=V?Üé:,¡ë9Ó©?¼Ç<®½	7®½	7UÁ(;N?ö>¤õV?ÿæ>Äè>à­K?w¸Ì,29ä<¾õÉ!:àæB:¹Ô>;È<¢è	7¢è	7UÁ(;º¥?É²>d?/OÜ>T7>qIF?^w¹hÀ89_*¶¾Uç;Öx;íën?'È<
7
7UÁ(;·¯A?åuÈ>YYw?þ½>t.X>Ný`?õÉC7q*ê8uV=Æ=ä9^9þõG?õÈ<>
7>
7UÁ(;³Ð>>ïâB?Ø @>Ü>|/?-´¥8kÈ8¨Ó>²$ù9þÌ9{?þÈ<{i
7{i
7UÁ(;*>>#ZJ>P>?HÀ> ê6>k14?Cf7=ÿÝ<½}S?ê£:FY:¢!?ô±È<n
7n
7UÁ(;\Û>dc>¬^L?øuº>L­>Ò2?îÇ¸BîL9wÁy¾º§:¯XI:Ì&?}ØÈ<a¿
7a¿
7UÁ(;Áà
>8ÉÇ=Eô1?þ<hö;°0"?²¼Ö¸îy:9f¾¶ 9¾39ü'>áêÈ<Tê
7Tê
7UÁ(;H¢=ËÖW=%z@?A¹ú=µ´=D>2?M2·9¼9cLù>èÎ;ÓL;ãD?SÉ<G7G7UÁ(;ù(?=+Ö>áI?ú¥>\a>e¼;?åJ¿¸´1é8"Ò¾Æ/";VÓ:*DD?NºÉ<:@7:@7UÁ(;Ô?Å>z_?Ñk?S³?ÂPJ?×tq·lö®9X¥°¼îJ:zE:î9?ÅÉ<.k7.k7UÁ(;¤=úÎ<ºk2?¦;¨è;>e"?àl4¹!9a>4¿æß·í9O½ë-Ê<!7!7UÁ(;pp?üz¤>ÀÌR?Gí>ùmP>!¾@?òca7z4¸8m=#!h;¢K;bL?ºzÊ<Á7Á7UÁ(;C49=aáý<À:?ê%<-/¸;èf?É¦¸¾9«¾|¸R\ 9Ó½YÒÊ<ì7ì7UÁ(;_b?Cðò>Ën?co?,&>a9Q?X`®8úõ9Üà>kï9ú»9­Ç"?ñË<ú7ú7UÁ(;¬[?rÉ>WE?ß>`* >
>2?ä¿Ñ¸t9Ø2R¾©2:þ¼9Är?ùÌ<íA7íA7UÁ(;É³´>×md>@J?W_c?æ?:ÇD?Éç½=ª\=kø\?qê:°9ýU?¹NÌ<àl7àl7UÁ(;³í,?»Ü> ÁH?"ö>¡Á§>`!<?AÈ)8¾þN9+úÑ=uQ<×R<ÊPO?¶oÌ<Ó7Ó7UÁ(;®c>°gS>a=?OhY>äô> ù-?¯-¹à£9\)¿(þ·:}"Z:vîW?z¦Ì<ÇÂ7ÇÂ7UÁ(;ÖØâ<W¢<Ã2?m;/¦Z;ç
?."Z¹²ë9lM¿²q8`ã9¯Gõ=K¬Ì<ºí7ºí7UÁ(;?8?ê¢Y?sý>Qº>O?.@9è2Ò9j>mb9~­Ö9#²>acÍ<­
7­
7UÁ(;Á?õ¨®>|&a?`è?:ð¿>AñK?³.A9g9#Ö>QßÎ;Î_;áK?¨Í< C
7 C
7UÁ(;=fØÃ<q 0?`¨;BÝT;cõ'?LR¹DÕz9¡Ö¾þÂ82Q9
Ì2>zÓÍ<n
7n
7UÁ(;â¸>'v>qG@?»¬>j>C>V+?WÎ¸@89pÃ¾,a:í+;:Âí?ÙÎ<
7
7UÁ(;M, ?_?r?Íì?hPâ>¹â?)n9«Y'9l<l?a::Í?5Î<yÄ
7yÄ
7UÁ(;ÊÈO?	[?%~D?¤>½ad>'w8?Æðæ¸Ú:9m&J¾å×9Mû
:ÿÕÆ>RÎ<lï
7lï
7UÁ(;°öð>§>çxB?`t>o)3>.?^â¯¸§9þ.¾ÚûH:¢Ëç9ø]?ÏÎ<_7_7UÁ(;Â?{I¹>õÄJ? I>(ëZ>F5?]Ì¸Ù²m9¨\¾?Ã9Ú+916?>Ï<SE7SE7UÁ(;jÛ>«K>¶¢B?&¹>¶>}2?Êã
¹På 9Âá¾Xz}:5":ÏX?Y:Ï<Fp7Fp7UÁ(;«>9æ_>6D?×«>c7v>Ë×1?m
¹
"9jvë¾¨P;
8;YV?kÏ<9797UÁ(;³8=?Vî>êpK?Q!?å>¢3?ï9©ëÂ9·Ë¿>>g:ï£2:±%?tÏ<,Æ7,Æ7UÁ(;{q
=SÆÑ<},?üx<Aòn<iÈ)?ï'8dPK9õÒ=µòí8$Q9ý(Ð>ùÐ<ñ7ñ7UÁ(;ÙË>_>=?£V>÷¼>QÓ.?¸0çñ8y£¾¡;öïÔ:%;?ZlÐ<77UÁ(;(_l?D?'H?O¼Ô>ê(>ç¬C?a9bÃ59ÊuÐ>s¬9Üö¯9bVú>\¦Ð<G7G7UÁ(;íw?P?ÚºQ?4¢?E?»@R?ûÂ9Ý9tôä>V:þ:B?ÉkÑ<øq7øq7UÁ(;Öç>>ð§P?=ë>ý¾>ËA?À8hW¡9j>ï_:°,:&?4Ñ<ë7ë7UÁ(;@ù?ÒÂ>7nR?_àû>ë¦>²(B?Hv²¸ôv9c¨9¾e¦<:÷n&:?eäÑ<ßÇ7ßÇ7UÁ(;.êµ>b>gM?î?êzÒ>8p<?zë9É/¾8¹A?ª¹<@¿£;ÏJ?ËÒ<Òò7Òò7UÁ(;§U>Íè>m':?g_c<û*<Ã1+?Uå·þOg9Ï}½+ãá6Ì/69ú³<Ó<Å7Å7UÁ(;^ü>ýx>f"M?@g?°?·>Ç4?*
:;Ò
:!?4:3?:U.?EÓ<¸H7¸H7UÁ(;BÍ>§8>²B8? Æ> 3>+v-?÷¢¸^?]9Xâ#¾Uq96Ë9d;>@-Ó<«s7«s7UÁ(;IX#?ÛµÐ>[H? »³>n¾>Ç±2?XkÆ¸úÓ9eX´¾ÿåã:XË¤:¼1?ÎÓ<77UÁ(;?©>­K?Ájê>Am>áÙD?ý98öF]9-×=xÝ::^M?·Õ<É7É7UÁ(;i?Ã>/~B?Ãîà>4n>§¦;?_9X#Ã9 >n$:nhØ9àB?£Õ<ô7ô7UÁ(;æ6?Vá>Ä¦O?Ài?E>*§R?HÀ£9ÒöZ9ºr??I@;dá«:§??ÁÕ<x7x7UÁ(;+4?BÄ>±:E?
X£>m¾b>sk8?y7·t39L%Y½{æ¶8øñ79»~>/ÊÕ<kJ7kJ7UÁ(; }®=ó`{=Ò²1?²<¶½ã;Ô´?£ÐÇ¸Î>8~±#¿®;¸º}U9Ç'¨½ó
Ö<^u7^u7UÁ(;<%ó< N·<´È)?D)=½=,"?¹kö=9SÔÈ¾ºáÊ8Ö@9ë×>fÖ<Q 7Q 7UÁ(;`±S?£C?¹mN?_é>»ä >n©9?ì6E8¾
9+ñ5>QÓ9Ý¼º9Ù?sÂÖ<DË7DË7UÁ(;5+s={ê$=v¼<?½×/<ýÒø;òé4?Òî¸¦3*9(üÖ½\A9F«9"?fÍÖ<7ö77ö7UÁ(;®Ýª=ðs=P3?Hzº={v=î)?qbø9ò9óO?$:.±X:Z?<ñÖ<*!7*!7UÁ(;`ô=q]=J4?Ër.<Y#;à½?5Öª:{:9¨?ãy9ßð|9»èü>øK×<L7L7UÁ(;@
?V.w>±J?et?iÊ?&X?Uï89±Þ8Á	?¿;6A¹:>ïN?ëV×<w7w7UÁ(;í=?!qÞ>ÍY?¡?	Ç>ÓTB?zý8psX9Ã/>_:û==:ÔP?~×<¢7¢7UÁ(;LiÏ<b¶<'0?jÑ;iÅn;c?!H¸ç9á[¾®½6ÿü8-2=½ì×<÷Ì7÷Ì7UÁ(;Ñå>"Ö>ªC?©
?~Ã>x5?ñþÀ8t849Ö>Ù¤9 í=90?Ø<ê÷7ê÷7UÁ(;¸Ç?Ce
?Ðfp?µ.=?9Ç>!s?_É-9wÍ9/X>Á:9e:r*?ýØ<Ý"7Ý"7UÁ(;?K¦>®J?&Y>;F>
8?®öË¸Ý9¬A¾!:Õ>Ö9ù@?D%Ø<ÐM7ÐM7UÁ(;y;=LA=FP/?$zä;;×Ð:?Á¹=~)8µË¿ x¸G9ÂJ¾8Ø<Ãx7Ãx7UÁ(;j ?uÇÇ>­M?Y?!Ì>;?Â¶8É94>Ð";øuÌ:ÚK?Ø<¶£7¶£7UÁ(;6ÈÓ=8g=ÝC?¾aB<}><»=?¾ï¶¿ìN9ì+¼þ»Ò·àh,9ós½´Ø<©Î7©Î7UÁ(;Fÿ×<Â<§-?ï­Ð;ex³;Õ?B¯6¹¹jA9Ëñ¾¦Ðx¸â¿9gV¾%¿Ø<ù7ù7UÁ(;ù,&?©È>±T?ÈÝ?«	ª>`	H?a81µ9þ)w=þÏµ;êO;ùÛ_?ÅØ<$7$7UÁ(;w|Ó>2Ç>®P?ëó>`>ìB?*¨8òä9Í>v)::Gé]? ÑØ<O7O7UÁ(;Y¿=1SU=ÌM1?´R;k¤6;Ùª?\ÐO¸^¼9Í½DWÙ7³°m9Fj=mþØ<vz7vz7UÁ(;øÑ?xI?V)}?û6?;·>õ¥?àS)9x9!p>Ç¸2:BÈ9xd?ìÙ<i¥7i¥7UÁ(;#ËG>F&>00?¦Ç¢==öÕ ?¡G¹3b9l÷Ã¾R(:¦¨ê9b[7?èòÙ<\Ð7\Ð7UÁ(;±n¿>:M>I59?ë(@>VN	>Ö"3?XR¹¢å9öE6¿Þ8=ï9ÏZ>Û(Ú<Oû7Oû7UÁ(;B?K¯>DD?elÅ>_½>±Ñ??òÄ9Q6Ì9±ù2>÷;iÑ:2q=?7_Ú<B&7B&7UÁ(;Â>-Ð>¶;?èÒ>°3>3?fw8×?M9¼ð2>"è:>O:'0W?ðÕÚ<5Q75Q7UÁ(;ÙO8?kÎæ>4nL?þ@Î>½´>hA?éºþ7SW9¾l=ðÊx:æ
:GÑa?Z;Û<)|7)|7UÁ(;°8Õ>÷D>¿ÒF?!8¨>Þ¡o>µ3?é!ß8è©9ä(>7ÛE:H1:ñÚ?EeÛ<§7§7UÁ(;M!î>>,ÎX?ü¡?ÔKÏ>6çC?Lào9åÃ9¼>tÑ:^¿¨:~ú?ÂÛ<Ò7Ò7UÁ(;üþç>Ê>×??U>ØÚ>1+?~¿·îÆ;8@:¾äº¢9ñÂë9³°>ÐÅÛ<ý7ý7UÁ(;4Ï>ûr>¾F?ÂÅ><>o9?â9¥¨9Ñ¡Ç>9E=;Jê:0ÏN??éÛ<õ'7õ'7UÁ(;»ÒØ>¯4>DM?Õ>4F>Õó1?¼P¹,§9[¾]?7<$nç;´³J?ñ]Ü<èR7èR7UÁ(;£I?Ûr£>á~J?óé>n¡>q9?þÚ·½-D9Ì½Ô:ÃÒ:ú/=?WVÝ<Û}7Û}7UÁ(;î>?åçé>m~P?Ü?R±>AA?EY8n ÷8SÖ`>jF;;I;J55?^ZÞ<Î¨7Î¨7UÁ(;¼ºJ=á½=Ý£/?Èui;ö?;?¨ÿ¸S£9µùç½¬ö¶jw 9ÐRD¼ìsÞ<ÁÓ7ÁÓ7UÁ(;ï©-?¡Î>ÌÊW?¢q?+` ?îÚ@?_aT9i9HJé>Ä9·9ÔC:DQ±>ªÞ<µþ7µþ7UÁ(;Xê<$z©<?Ï0?\×;CL®;ú'?ì[W¸¢A9¿½ögB9Hæ9»+?e­Þ<¨)7¨)7UÁ(;ÿµÞ=éë =&1?Ã_
< ß;ïÖ!?g*¹|³«8n~¿1:rM:s§Ù>!çÞ<T7T7UÁ(;
 ï<-_®<oæ/?½ú=«Ð<v° ?ÈT·^G9H&½,Z5<Â<K,?Ûß<77UÁ(;³)ï>Þg>AA?ñ>Ã3­>'2?¥7õID9 Õ°<#r·:ÈVP:ia?{ß<ª7ª7UÁ(;C^Î>%í<)C'A>Rå=õ)?H!8x@x92Q¦=x¥j:¹÷9Æ!s?øß<tÕ7tÕ7UÁ(;x1?ÿ<å>Ù/F?ej >]öW>Ä'>?Ôâ8hR9ä>#K:p2:,_?á_ß<g7g7UÁ(;!ô>Bg >ÌÈB?ö¶>!W>6Ä2?O89XÚò=b>T:A:»a?Ó±ß<Z+7Z+7UÁ(;_®Ñ>ä>pâH?ëiÂ>	G>_F5?'N¯8<U§9/>õú;®ü;ÓBO?ø»ß<NV7NV7UÁ(;É}?V_¯>aT?^Æ¶>;c>`êM? cêµQ9ÚB»Z÷D9åÑ9ï³>à<A7A7UÁ(;{¥?ªÌ>sD?¹?|æÍ>Åª7?ÄwÊ¸M9*}4¾ò;éf¼:ï;B?kà<4¬74¬7UÁ(;và<ý{¤<´Á.?|j5;
ì:ÁD? ¥¹SM9Ëð¾68Ö8uÌ>0Cà<'×7'×7UÁ(;x²"?<LÁ>yW?¯((?¬rÜ>:GC? [¸ùÁ8dÊ¾¦êf;e
;±
V?Sxà<77UÁ(;&>j×=SZE?k¯?ÔÅ> >?0=Uw ={JQ?:j@<óë;&Q?òà<
-7
-7UÁ(;¥]Ü<×r<ýæ0?¾®;Dï;BÂû>tTi¹2-8ªp,À 98ý}9¾þ> ûà<X7X7UÁ(;#Ã?ÒÔ?yC?K?¾º²>ÖÂ·?Oþß8è9çP¸>:^Ð0:×|`?:0á<ó7ó7UÁ(; .J?Í»?áóE?èç>yù>}:?C49â9×h¢>ó*:Ã4:¸ÿ_?Szá<æ­7æ­7UÁ(;iÚ>²¢>.§>?ÿY>¿Ì>Øô1?Eé"8?
9¦=ï:c^R:Ðl?Úá<ÚØ7ÚØ7UÁ(;üâ>á\>
G?ø>¹F>,3?þM{8<í¨9{k¾=Ê¨:U¨Q:2N?4á<Í7Í7UÁ(;	44?úõÎ>ùæ^?Ãn?ùì?[ÝX?Èß`9 |b9\-þ>ÿ¸9r"å9X°Î>Pá<À.7À.7UÁ(;º*=H6Ý<3?¶ã;EÂÎ;ø?¯Ñd¸7å9òzá½RK8R9m¤¨=²á<³Y7³Y7UÁ(;ò?
²>ÖE<?K
?©°Ó>Ð *?V9ÍJ9¨Ãx>Ã¹:	Å:¯!/?UÕá<¦7¦7UÁ(;s2>tP÷=r·8?)êI>/â>+Þ&?Úz:Æÿ9?ùØ<(Ý³;xG?Aâ<¯7¯7UÁ(;è×Ô>>Y=C?8®>%÷J>³2?ê¸y9ô¾Å¾½¿:¡:¸)?&fâ<Ú7Ú7UÁ(;ì½"=:»ò<S£+?bðµ;.®;+%?Ô¸[uq9N¾TÁ¶¸x9Û><¾#}â<77UÁ(;yºº=~=T/?wÛ;
¯;Äy ?þÈ·Êüe8½¹_¾¬³Ü7V?69=	â<r07r07UÁ(;Q¸?Éo·>ÚO?ùC?Ûø¾>Ó¯:?qV9S©9vÔç>
-«:r:Þ$'?þÈâ<f[7f[7UÁ(;úü?Yî§>AL?(ã¶>>p,7?þ5Í8Õ¬9hú>¡;^¥5;®c?ýéâ<Y7Y7UÁ(;<UÞ>s> J?d?©æ>ì.?
)ê8|]9²cË>T:Z:"á?Gã<L±7L±7UÁ(;a?"ùÊ>ýõ?Ü?Wæ>:¡?%î9à®9¾ñÜ>Trè:ì7l:é{?oQã<?Ü7?Ü7UÁ(;V]>ÕY>Xé??ÝU>xÆ_?îÃÚ=8Øj=èxn?å~É:wfT:fÛr?»Xã<2727UÁ(;x¸?µ3?ôÝ?&?Y	?ýr?ß8}9ö[9Ûý>ïBÝ;1q;@xj?ß]ã<%27%27UÁ(;?õ>I?ÛÇh?èÒ>|Ð?g
Ò9üÈ9à?¹:Äï
:¾#?Ûjã<]7]7UÁ(;=^ï>Ù½>¤:R?ùÑ»>¡u>³¿C?Yá¸%NL9~S¾
wL;ö:=T?'mã<77UÁ(;Ç¯m?´rë>7?Õáu??vZ?ð`·?Ä9Çá¼ÝÐ*<$\¥;)9?î¼ã<ÿ²7ÿ²7UÁ(;ÿ¢Â>RY>TÔ:?³$ã>R_¦>4Á.?ß¸$Å9S$3¾/2±9¢¸×9HÒ>ä<òÝ7òÝ7UÁ(;íá{?ý>[È~?þx+?Å«>?f 8Ìó29ûvM>~Ý0:ÖMí9¬Ì>?ëYä<å7å7UÁ(;ÿ=üÓÞ<tS,?Ëj;âÌE;Æ?o!?¹§=9ÿ¿¹u¸Â½]9è×
¾§ä<Ø37Ø37UÁ(;Ì>TDA>-Ì??éF>'æ>Ò¶/?#¹Iã79uV2¿¾9þÄ9T³±>yä<Ë^7Ë^7UÁ(;ðÆÇ>ÛÄ>pX<?Px>h;>W¬)? 	¹¯8P9k4©¾D)¾7êV¥9P7=¥ä<¾7¾7UÁ(;Vù<ÀXº<R+?t³;aó:ê+?y¯¹ÂÐë8~¾¿Ø÷5P°_9L¢;å<±´7±´7UÁ(;Êª	=ýÁÉ<Á­.?4];¸{;.+?#Ð5AoZ9iîs;|y7¡Ô8ÎÀ=(På<¤ß7¤ß7UÁ(;È¤?Ó?e?4½?Ç\?RG[?î):RÊÖ9LJ?RtQ:°õE:²n?ñ¤å<
7
7UÁ(;Óá=6=ã^N?ÙÊ>e¾=[D? u=À=à%V?8í{<«ò<ñ~X?ì»å<5757UÁ(;OG?&Øª>'°\?µ/?ÀÕ>
{R?Äk9p^¨9Ê<³>7¶õ:£á:,Z?©Àå<~`7~`7UÁ(;dN?@>r­?V¤??\f?>Ö9~O9Í?5;~ :´o?Ëå<q7q7UÁ(;K?w½>ÀL?| Ö>¬@>úS??~-9¥9«>lê:eP¤:ÖÂ6?Yæ<d¶7d¶7UÁ(;&²?$;?R;s?/^l?·,Û>
?-5¬9;Û9×?eïÉ:2:5û0?§<æ<Wá7Wá7UÁ(;^)>?Íï>nK?èD)?9Ú>ìF?¸@¦7sÙÏ8`ÄÌ=yé»;d;å{R?Qzæ<J7J7UÁ(;m<=Æ=Ô8?7±<¾ÊÏ;Þ,?,b¹tô9,X¿ò©8SS9¡>~æ<=77=77UÁ(;Qâ? õª>sZ?Îì??òEç>âqT?deê8Ó9<Uj>ÊÉ:¬1c:b?åæ<0b70b7UÁ(;C®?.%?ázw?W?ü>2}?Äê8Èe9í>@:O4:Åß?ç<$7$7UÁ(;¦å>µË>I?hMÒ>G>í¬7?v¸·ÖZ9¥ðW½#h:Q>1:r¤'?¸|ç<¸7¸7UÁ(;&=8qü<ò(?t;Ñ G;ãS5?"án¹gË8
MÜ¿ædx8bÙ÷8
H>>ºç<
ã7
ã7UÁ(;º½?Pbº>@Z?¿ìó>ùw>ÔqK?¾à<¸ÿ«Î9õi½Üy:ÅÞ	:®F?æè<ý
 7ý
 7UÁ(;Äù>Õ2¢>E?ÛÊ§>³>e>`;?ÔMÒ8BzI9>Û­9¨n¢9{X?döè<ð8 7ð8 7UÁ(;l#?þ0Õ>uD?7R?¶>Ò=?BAë8Gy9ùDq>È9¹½£9ú\v>7é<ãc 7ãc 7UÁ(;Óº>¾{>_=?uqÝ>ÅR>õ<?4`·¼år9µò½nêù:ÚC:ïÚH?é<Ö 7Ö 7UÁ(;¶Y>E´K>¸@?ó;Ð>àÌ>6 3?MâZ·²÷f9Wò¼>Ë<IÐ;æëB? ×é<É¹ 7É¹ 7UÁ(;ôã¥>?°>>dµ^?Þ
?h
¡>)½\?ó7L`¿93æ"=Âí-<·Áº;ujn?©#ê<¼ä 7¼ä 7UÁ(;¬ú>s¦>Ù¸@?Ð>>ä®J>06?·Ã9ªü@9¶Î>#D:):ì#n?^0ê<°!7°!7UÁ(;ïì<ëª<â!1?ÙÿÄ;-;5è'?Ù3¸æW9c¾èo¸cË8·û¾ßê<£:!7£:!7UÁ(;æU·<àÅ<³r3?Ê]t=[w9=l¦(?åxW9)-ò8Åc?¿¨%8Ìýg9Í¶=7¹ê<e!7e!7UÁ(;\©ö>£¤>Zu@?}9ô>W³>×N.?x9ß+9eû>v³:O$ø9*ß?J6ë<!7!7UÁ(;Ú¤h?Ò«?LH??vÕ>Dp>þ8?9À·Vq09¢r½F:.s:k?Ôë<|»!7|»!7UÁ(;Ü
?Ê°Ë>¡F?ò?è¹>me7?þ²Ô·¾Nj9dh½nh:T¯:Pf[?Ù¥ë<oæ!7oæ!7UÁ(;'!=ðä<Ü34?/l;h´0;É+?D·¹ê©K9ª¥4¿Ú+K89ýá°=?Çë<b"7b"7UÁ(;íÃó<×ý±<ÜL/?n;f1:!f?¾Jq¹Ða79¿k(¿ $ß8:Ë8®ª?½úì<U<"7U<"7UÁ(;ãVÛ=>	=Ra<?Íã=S«=Ul*?â80û8¨
?(<|íÜ;:cC?/í<Hg"7Hg"7UÁ(;.GX?Rc?ÞW?ÀN?4öÅ>öD?ù9j÷Ã9­O>¿vP::K:Lð,?®Lí<<"7<"7UÁ(;)Q=ÊÂ=«x;?ËO<ý;t}Z?CF¸E9Ä½ô!#8.E9Á=äí</½"7/½"7UÁ(;³B?#mÆ>7{?;.?iÌ>Z?ânð:ê¨:26?e:W-]:~8?Vî<"è"7"è"7UÁ(;1ºØ>Ü»>ÕA?äÌ¬>x>2?49ä·I9â2å>Æå;Çë«:éÍQ?î<#7#7UÁ(;t~??c	?Y?f|'?8¥>¶á?Í8Am,9; >ÂA:0®9a?ªî<>#7>#7UÁ(;Ê+=:éï<OO7?}^Æ;óã;àþ$?ïÈ¸ldd8ö8a¿7ðçì8ÿ[=ýï<ûh#7ûh#7UÁ(;º>(n>6H?3>>¡¡L>Có1?º¼¹xÇl9_n¾Øki9iY 9T:?úï<î#7î#7UÁ(;4q?¾á>5á?ñ¶>Ã>?ï$5^ê39h¯ê:l4ô:3:´`?Ä7ð<á¾#7á¾#7UÁ(;>Ó.>8y?lN?Æï>¡ý[?j

=ÿ<6#o?nð
:]g°9{¡I?õð<Õé#7Õé#7UÁ(;\´-=°==-?X2;c&;Ö	? ±¸Åà9²2-¾72¸ó><9
S¾q¹ð<È$7È$7UÁ(;¿ò÷>Úý>4k?Àµ?éY?U?Å=Ên<kûu?Q(:Çø9R-?ûð<»?$7»?$7UÁ(;ë+>¬Í=~¥U?d&>×G:>aQ?µú£=R¤ =Ç¨?a<$Õ<ývr?m!ñ<®j$7®j$7UÁ(;77=ïº<Sù/?­f;ùÈK;~?ê·låI9åA½zT9É9z>%ñ<¡$7¡$7UÁ(;	¸=Cø=þ+?ù=<Üï;&õ)? ªâ¸©¶ð8ñ¾}hú9ê9ºê?Õ¢ñ<À$7À$7UÁ(;!<X?z	?]ìI?{?~^&?.A?æ«¡8åÔ9:ó>¹;£b¶:k1`?L®ò<ë$7ë$7UÁ(;×â>.g>T?p:ë>ÖÃ¡> !:?Úû8fe9â>4Þ9ïÖ¼9Þ?¹Ìò<z%7z%7UÁ(;©`º> F>Ñp?Ý;?F¡Ï>~¡g?kº:.³»9]ðN?¿¶G:á?æ9^?u'ó<mA%7mA%7UÁ(;]ôÓ>`>E5?/}ì>ÜQ«>Ë°0?$È8=Ní<ÁVG?Põ<û<<¤P?>ó<al%7al%7UÁ(;Qm7?T¦Ð>¨
a??_>¿6U?Ã81§j9ìI=x<±;Ö]?Qxó<T%7T%7UÁ(;¯{?
Î>]£?é¯?i!??ÑìÁ9ºÏ¿9i?z:_;.:M?äó<GÂ%7GÂ%7UÁ(;p=$?
uÒ>ÈG?*ú>aW>Hs3?Za¸ôî9Äë½cÆ×;·Ü¥;Ú&?eÊó<:í%7:í%7UÁ(;R??M?P$?`-Ç>µù@?&èè7pQ9¥=æï9îr:Wdä>ô<-&7-&7UÁ(;©#?ýÉ>;O?ô±>ý
<>.>?(Ùô8_9É<H>{æ;üZÈ:þÀI?ô< C&7 C&7UÁ(;1=Á<2?ÆHÛ<.Û­<.r!?òaS9nã9Pïm>-å;Ê§;ÝÓ.?ò4ô<n&7n&7UÁ(;;t÷??§d?	W?´í-?áëU?7CÇ9Á;È9>Âþ>ÑÔÄ:10::@?£Iô<&7&7UÁ(;Ó_.?·Ý>láI?Ø?mÄ> g6?®÷;ð>§;=?ÿQ¶:ÐÆ¡:$A?iô<úÃ&7úÃ&7UÁ(;h¾a>Z3>aO?>ó>Á«>@36?T
!=dÔ¿<@éV?@rç8/(9F°>7õ<íî&7íî&7UÁ(;¹?Ì?äw?ð?ì×
?Y&w?r9ßl³9ò­>ÿ:?/Í9¹µ?±Tõ<à'7à'7UÁ(;<éÇ<(O<£®7?ÿÑö;ÊA¸;+v+?^ú¸=?9cÄH¾2¹½8ö¤R¿~õ<ÓD'7ÓD'7UÁ(;/÷(?
>Iï?C`?AÝ>u½?cX9î°9£L>¥¡;kþ:FÊ?£¦õ<Æo'7Æo'7UÁ(;êS>R/>_E?-?Î>q_@?Ñð>=Zà<¬ßY?§ÃÓ9glß9¤ò>Y³õ<¹'7¹'7UÁ(;@Uô>+e>brE?mÍÆ>«>~1?Îô·ÞÅ9=·½xR¨:^_:Lé@?{ö<¬Å'7¬Å'7UÁ(;BÕ?ö0s?µU`?÷?Ò
?&öz?@Ô²:10:êÜ+?í¶:7Æ:­b¡?ö<ð'7ð'7UÁ(;ïåÕ>L>Bß?inç>t>U>?K¯<eò[<ÑK?¶»V<3<=Ð@?)ö<(7(7UÁ(;o¼>v@g>P?kh>4>>Ñb:?¶ªp7ü9-ê<Ya9ÛÊ9?:÷<F(7F(7UÁ(;N#D=-#=YÇ9?óµ;Ð;¸$?lð¸RW8E¿BOë7õh9~Å=ìr÷<yq(7yq(7UÁ(;(y=G'=§>?X5>å¥>sG+?Y¥«9
à9ã!Ä>Þ;¸ñ±:1=?á}÷<l(7l(7UÁ(;JFs>tô<U5ê@¬%?õîË>æ9;?Ê~=Æ<K¤?ø<<>d;:§?è÷<_Ç(7_Ç(7UÁ(;TÔ?|

?&²À?&ýB@ñ¶?3±?ZIÁ>÷>'° ?¦!¹<w¶:<öÔ}?ä÷<Rò(7Rò(7UÁ(;\?X·ª>ÿûG?Òú>7Ýª>Jæ;?Ûôó9ñJ¨9\9?'Ñ;Y´;µU?Ä÷<E)7E)7UÁ(;»>oÄ{>oÁ>?aÃv>4V0>3?Ä8RÚ¢9aâ=Îûq:öI:d?4Ó÷<8H)78H)7UÁ(;¦Za?W?]¯]?µ?û¦>ÄIG?öÂ88p96â%>E´::À83?QÛ÷<+s)7+s)7UÁ(;ïÐý<êâ·<F­0?X6;l;}¶?ÞÔO¹5Ó¶8ó¿¹Æ¹úè8.¿ Ãø<)7)7UÁ(;Î1?Ç	?²I?o6?ÎÙ>%üU?79i49ªB¥>W^;¯C:/Ø`?jÑø<É)7É)7UÁ(;ÏR>ëT>~=?Íð/?º>þ>´'1?±?=fì<1zO?ãÓò;÷¹ ;XbA?A%ù<ô)7ô)7UÁ(;·=ewU=Yó/?(Ú;*;-B?àsë7+å8H>lzv8õW9²>dù<ø*7ø*7UÁ(;%Ü>?³äÇ>Znt?×A<?èÈ>Aáo?ÚO9Ñ9¥¨©>Ñdì:4b:5Ä?cÑù<ëI*7ëI*7UÁ(;¢ß(=Çªü<å+?=Ù_;\W;;ñ?à.¸Ë9ï¿¥½¥t*¹ú»v9ZÛ°¾¼ú<Þt*7Þt*7UÁ(;tH?éª>õd?ïó?yLN?/Z?}®:Z±9gy?§Fâ:îJ:Ä¹?¤àú<Ñ*7Ñ*7UÁ(;Ýe='=Ky/?V¬´;'k^;¨óO?1ßÇ¸·'9I¾À9©»8Ë9?Ò[û<ÄÊ*7ÄÊ*7UÁ(;!?fv?ÚS?Aìq?(É?t]M?Ê"9Ý9>ýà;[Í:î.?v¡û<·õ*7·õ*7UÁ(;õÈº<k¦<º<4?L>À;Qº;ùg,?(I¸Kê8ï¾cÑ9¯É:°>ZÉû<« +7« +7UÁ(;JÓ>lOÏ=óÖ2?óiÍ<û<eo(?$¾7TY+9®	=OÑá8¤¨9Xe+>Åü<K+7K+7UÁ(;~t=?U-=j4?kD¼;j;e'?¿p¹sõ9iØ¾=½8&¯9a><ü<v+7v+7UÁ(;Yb?È!?jK?s?ÔM¸><;?UP@9ð+s9uÊ>«ß 99§­?rü<¡+7¡+7UÁ(;$pm=Æj+=L1?!u<
è;Z!?Ý5¹,9
Ó¾L¢9êo£9aj>Z ü<wÌ+7wÌ+7UÁ(;ym?áÂ>I?6>Xa8>><?/<¹Q>Y9É¾±®æ:òH:Ã?9ý<j÷+7j÷+7UÁ(;¢T=$î<Í )?@;s+;ôÃ?öÏ¸£Ð+9=¾Öõ6·¢Áö8hÐ=½wý<]",7]",7UÁ(;?L©¶>°$I?²ñ*?Òûé>b;?Ðhí86§9ÅlL>q;Ùb%;Û¨j?tý<PM,7PM,7UÁ(;4?Ùº>]ËM?xÿ³>4Yy>¬Ì8?ÜN[99à§»>´»¼9 ò9P¦Ç>ËÞý<Cx,7Cx,7UÁ(;?Éü??í=?-ÖÒ>@7f?¢VÓ9b9¼á+?íø:þ±:Ã¸h?%åý<7£,77£,7UÁ(;lF?Î@æ>Ï±?Ð¶º?U?e§?ËôÛ9ø9Dï4?="%:£x¯9ëp?+¯þ<*Î,7*Î,7UÁ(;2>õ2Ú=6?\ü>
÷[>á'?8ÕG=¶÷<N?.¸;qÕ{;;?4ðþ<ù,7ù,7UÁ(;P>#ÿ=UQ?O?"÷´>¸ì6?w`==´æá<òV?ï^U9Ü9HÍÎ>Lÿ<$-7$-7UÁ(;Ý7=X Ò<ðÚ,?zU;{^;L	5?¥¾.¸|U9«nÑ½)Ì8
Á9
®3>¿lÿ<O-7O-7UÁ(;ûí7>ãâ=ÑO?¶´*?<Û>¯wG?LÅÊ=1p=»X?yß<?Ç<ôûV?´ÿ<öy-7öy-7UÁ(;|?{J(?	@?
?±Ä>SÉ7?i08ðu9<=zº:Ë·:±+?#ÿ<é¤-7é¤-7UÁ(;¼R?:>	+´?»²?3ø>_?
é:ì.ê9qÈ"?»ì;·:ë?EÕÿ<ÜÏ-7ÜÏ-7UÁ(;á<Ë§<nc,?!&;=Õc;>¶(?	®¸@è%9¦¾òôÍ¸Æ9RÇ¾üæÿ<Ðú-7Ðú-7UÁ(;¿H(?EëÚ>ÛÉD?Pù>'¯>5h6?gCÛ:eè:ÄT?;:S	:È.?£=Ã%.7Ã%.7UÁ(;¦>ÂDW>á%F?4#Á>À>º©5?Óþ9t/9ì¥ã>3pU:ª(ÿ9S$V?¨
=¶P.7¶P.7UÁ(;âl??÷Ý>Ç\?*?,ã>D??º#9G°91ýÒ>\c:«º:F?ê<=©{.7©{.7UÁ(;íe=<0%=ì1?"u<Õ'ì;ÝÅ+?}Ò¸ì]9$`r¾è8¨²8û=Ô>Üc=¦.7¦.7UÁ(;ýZí>¾8>zB?nº>çó>>Ö0?MÄ¸p¦X9ûôg¾´ÿ^9w¡9X°°>==Ñ.7Ñ.7UÁ(;`n>(-?>$c=?¶>QG>f0?¯®8×~a9=µ9Ð¼9dõ>£=ü.7ü.7UÁ(;6Ùê<]_¥<mÆ5?=úwò<²à&?²°)¸hlh9:çº½z:Lª:ès?ÔÊ=u'/7u'/7UÁ(;:<=üý
=·W-?î[;ê;MI:?5ãí¸øY9øê¾ÎZè·¨mE9ß¤½=hR/7hR/7UÁ(;6@?Ø(í>YaO?³ì7?»ã>1ðN?öac9(¨9MgÐ>IEÃ:´:Ý.C?'=\}/7\}/7UÁ(;µe>XWR>iÿA?Dò>5´>³ö+?;:÷:CÈ?ö 9Nf9å>Ü:=O¨/7O¨/7UÁ(;¹h½>cfy>êkB?òáè>>µÇ:?÷"I96S½9Qü>(;è=Ã:J?tj=BÓ/7BÓ/7UÁ(;{Á>Áu>pI?9Ì>gîK>7?ßR¸J1Ü8~¾&À;¹B;20F?°l=5þ/75þ/7UÁ(;¾x/>0¦ï=q;?}²<»}<g4?é18yu9(d>
z9¬Ò9&?¤=()07()07UÁ(;ð±Ð>­r>³¯F?<$>°T>ñ3?Vw9Å9w«ì>ñ99ï?D®=T07T07UÁ(;ý'z= i:=rÅ+??;Xì:¤é"?Ì¸ä¸ M 9¢¡6¾á£P:ùØ:Mw,?»=0707UÁ(;­?.Õ¯>Ü<?úè±>°Ý>.?Ì8
9tE>®h
:bó9o½?×Û=ª07ª07UÁ(;'Ñ?U'?d_T?uÌ=?æö>ËD?
w!;Ý:g;?Ð©:gúâ9:&?Àè=ôÔ07ôÔ07UÁ(;¡]Ã<zÂ<Ü+?7jl;h>O;X?A¡¸©ùu9õ¯½uÒ¸æ\Z9Àô*¾P=èÿ07èÿ07UÁ(;Ò2?1é>PD?Ç.?)ä>,C?B÷9þ9Ñ×>h:¡ï9²:)?ð¦=Û*17Û*17UÁ(;Dçm?F{	?]?ls?X{?hT?7¨7~Ý§9¦D=ÝM7<YÝÅ;T)m?éÏ=ÎU17ÎU17UÁ(;«Ì<&s<(!.?qU;>f-;O?J¾¹®Ð(9uÞ¾5:Ú:âÝ¬:g!?ËÚ=Á17Á17UÁ(;Ðþe?Ôà
?iO?_ÙR?Òð?dF?Ú|e8¬è9e^Á=ÚK;Ôìþ:ª¶L?
=´«17´«17UÁ(;ÿ	?§£>@W?»?úº>I&I?¨¸ð· P|9+=t½=dã:d:yE?Á=§Ö17§Ö17UÁ(;ª±>b>N<I?Ù½ó>Kª°>a0?ì«¹d-9§¾¿Cs:5:®ÕC?Ø=2727UÁ(;)Lo=X-=ø²0?)Ã­;0;,?¹Ý­Q9k¿p/39*£9¯>ç=,27,27UÁ(;Ùé®>k\p>MK:??¯0Õ>M 6?óïU;;b 9?Ä!ê9öï¯9 V*?ôì=W27W27UÁ(;g(=~Kô<1¨0?EÏ;È;¸M*?Á¹þCV9¿¨¾¢08ó9à===t27t27UÁ(;?VÜ¤>K?JÜ>>¨;?m¿¸ÛÔ991>¾ 9Úµ9
Á>ZL=g­27g­27UÁ(;¢?¾ ?OP?Ëz ?s"Ô>ñ©A?K^ö8k:]9¸>D8K:|ÿ9!K?LM=ZØ27ZØ27UÁ(;qèÏ=¯L<F?2@Qt}=ë<Ùº?Yqj8[ij9]>PÏÊ9æw9uE?6Z=M37M37UÁ(;½ã>û{>E?M®]>ðX>23?'S8"oK9?Û>:p¡ð9Û°?¨p=@.37@.37UÁ(;ë<÷ð©<v1?R±;àW~;F³?ö`¹HO#9^	0¿ê9úÓ9)qì>s=3Y373Y37UÁ(;Vä2>îBõ=}¹:?9´@>L=
>ñ£.?õ;:t)5:Í?úÓ/;wÛ:ÉM?=&37&37UÁ(;^[u?)¹?& D?nÃ?z×>Ï=?ùõ¹¶H]9Õ©¾lFd:û7:0$?=¯37¯37UÁ(;'|?¶=ü>ôè?¨O??$ã>
j?'ö8=í8Ï?3":?é:ªy?¢=
Ú37
Ú37UÁ(;*Ëo?¯ÎÞ>&Â?|?U?É-?©b9T¬9gÉÌ>HQ;jb:qÛt?Á=4747UÁ(;ßõ>é.£>-Ü@?p¡Â>MI>$w5?×Rþ8Øëu9_>C¯º:Ùh:RU$?¬ò=ó/47ó/47UÁ(;]xL?'?B?Çé>ò§>T"3?Ü69»Ó9)>¤È9I
:lÅµ>O8=æZ47æZ47UÁ(;ÐòÛ<òÄ <æ/?v¬{;I«Q;©¤?Ð×S¸TA
9Çö?¾fæy9¨Q°9ªjµ>É=Ù47Ù47UÁ(;ßÿ=@ä=J%T?Ð<ÇË$<t?÷¯¹÷æ8y¿2:
:)¤?¿=Ì°47Ì°47UÁ(;öC>ªgü=_F?öÓ>hâT>^ø2?½¸9<å½2.:Z:E²?o=¿Û47¿Û47UÁ(;?¥ñ6?ÌF?|W?*î?m39?ûØ8J°¼971>3c;bÊ:ÃAV?q=²57²57UÁ(;YyA=ßÌ=«$1?³½;Û;p<?è/l¹À»£9.¤¸¾¨Ay7©·#9àB=U=¦157¦157UÁ(;¬Ã>íil>âS?æà?Í>àG?ëLR=Æôó<Ê®\?3¦*<AfÐ; Q?c¢=\57\57UÁ(;|?kÌ>cF?í¦>_></??4W^¹z69D¿$:5z:?^=5757UÁ(;1Ø3=S=ö¨,?ÕéÍ;öÉt;XW?¢W.¹s9Á»¾9ÐÀf8í&?Ã/=²57²57UÁ(;+
ó>¤>3=?>WZ>Ð~2?,1·wÌm93¼¾¼I/:D¦:1$)?¶M=rÝ57rÝ57UÁ(;o¶>Qv>¥=?¦+Z>>>ð]/?\£8°
9µ>Õì;fæ;5A?f=e67e67UÁ(;wÝ>û/>oG?Yàd>ç$>Xø1?X@8r^9¡[Ý=7µy;-;K?¼=X367X367UÁ(;.´"= æ<M4?NöÄ;y©¥;-/?öÔ¸h0¬9Ù¾©r¸YKT9YO¾=K^67K^67UÁ(;Éé«>Äh>¹=?ª¬>z>"0?Ö=ë8Ü&39,¨>+ø-:4fh9ð¢¿?;¬=>67>67UÁ(;ù8=Â5Ô<Ô4?õé=ØP=+?½*ø¸v¡9-Íf¾¥Ä8Ñþ¢9¾ÎÖ=w³=2´672´67UÁ(;:'~=ÞU;=§-?f§¶;è;ø3?28À6¾9µ;<}-²:È~:3?V½=%ß67%ß67UÁ(;Ìc?·?vc?Æ¥?Îy'?¦f}?®è9åÂ9 o?ohé:IÎ:¼fd?®Ç=
77
77UÁ(;±´1?½Ìì>W@?Ý
½>Hº>³ù0?ÐÐõ·ú
¡9
aC½f:W;J:U&?ì=577577UÁ(;«û?£ú±><»W?C?t ?ÜÎ:?¡Óæ8R 9Þ÷·>G©ä9>Òã9Ñx?ª=þ_77þ_77UÁ(;;´Ñ=\=-ä-?·Bz=!¨D=Ãã"?À]´ø,9ÙÜ¹g¦<ýß;?7?ÛK=ñ77ñ77UÁ(;bS?Ó?W?.0?x²>ö|?Æ²1:Áe«9´?1):Æq:qî?5M=äµ77äµ77UÁ(;·Ü>ýÙ>
C?G0´>9z>cw8?xÖ½8)9ÊS)>¨*:|£':"Ñ?aY=×à77×à77UÁ(;²F!?*FÚ>&=?Pú>yñ©>ÙT<?	¥
¸`9Û^è½¿¢::q9cÎ?=g=Ê87Ê87UÁ(;M6	=\Ç<0?Aw;1¶;®hG?éý·\*U9(ó½ÐH9`Ñ9åþt>ÂÅ=¾687¾687UÁ(;¯¬=-xº<Á??B¯;gn; <?(Â·éîý8½Ã½¿@8v9ô>1=±a87±a87UÁ(;µÊ?>ÔL?¸Y}?Ü ·?>ÚJ?6½g?°ö:³¸9P3?±¹:w>>:µßy?~%=¤87¤87UÁ(;@Ê=éX=Ü=-?dÁÍ;¨4ª;	¼?ddÒ¸ÈÅ9´Ï¾f)Ø71Æ9aG=ô<=·87·87UÁ(;Ãû?m>õÕ?õ?rÚ³>}ä^?Ó9Z>9-XÉ>%¿;G;äLv?ÕU=â87â87UÁ(;§ >ÿÆ=B¬N?Z§Å>µ=q>ü¾Q?¬A=î<nPP?íB;£;¿).?ï=}
97}
97UÁ(;íP?C?µ>ñ2^?+ô?¸»>;PD?ú®g9
k¾9"½>tÕ:A:òÈ?£=p897p897UÁ(;´í>Äª¥>¥7?ð>\>Á0?úç7´çP9;#=GÿY9.9´2@?Ë=cc97cc97UÁ(;¼å>°M>¾Î;?7®#>ø=(?×÷¸¹ªU9ÀH¾ýl:î¯?:@?È¬=W97W97UÁ(;®_X=]"	='öI?<y¤I<ö .?×®~¸@9)r¾Æ!W9z9ºÊÛ>Z´=J¹97J¹97UÁ(;(ÛÙ<¤Q<c2?åìL;­:<;Z?f ¸étQ9 D¾1 Á8¡9Dö>æÑ==ä97=ä97UÁ(;\Ñ?pfÃ>Ù?³?¢?%b?'?g3:t19g?½$;{:Ü?}ß=0:70:7UÁ(;Í=gä=¯5?ÉÊ%<µ÷<<H#?RÅ¸)9àê ¾Ä¸8ÃÀ8ö>ù=#::7#::7UÁ(;­-?´¥>ÏgO?p¡>¢\>b;?Ð¦ü8¾×98Ð®?:þÕ9ò0?aJ	=e:7e:7UÁ(;~ÛÎ<¸<P	2?;óX;B&?TÇ>¹²>8CÀ]¥R¹Ö÷ñ8Ü^¿ÔM	=	:7	:7UÁ(;§ð?µyª>C%R?´9?qK?2E6?-93¸S98ÖÑ>k19¢È;9Þñ>Vr	=üº:7üº:7UÁ(;GÖ?¡®>æ/Z?yºÀ>U#s>yìJ?êÈ`8èGí8¤r>i:lBO:nP7?Ys	=ïå:7ïå:7UÁ(;ô/?£õ«>U_?v°>Èi>ß:A?6§d8Ù·ì80Gw>Åì:Rü:Üü>¨	=ã;7ã;7UÁ(;3?°ËÊ> úa?Ü¶Ç>çÈv>ÿ+O?ØvÊ¸°;D9¾ZVR:¨Áµ9´ ?	=Ö;;7Ö;;7UÁ(;ëó.='ú<è¼2?;Pu;N¹?v7Ï·ó!,9Ä½}ã@;fe
;/f2?¸	=Éf;7Éf;7UÁ(;rá>9>õW?ÂÞ>ìL>ÂùF?ttR¸_kQ9¢¾²;Ã];9N?ÜÂ	=¼;7¼;7UÁ(;rùÍ<Ìe<6y0?kÌ;¢P;¿{?cUº¸Ð9ç³¾r8Dõ99v\Ì=g
=¯¼;7¯¼;7UÁ(;¹Á<¼4< É-?¼[;Å[e;?J
¸<Õk9î½e	9×9è>

=¢ç;7¢ç;7UÁ(;f]h?½÷>ÊQp?´d?nÉ&?¾²`?°ø9þ
	: ç>#
";U,Ë:Ü+L?5S
=<7<7UÁ(;ú÷?àó¸>h¼A?bGî>y©>*sA?¿³p¸ÂÏe9Ù¾ëîä9Ý÷9 Y?©£
==<7=<7UÁ(;ù}=Ðþ:=g-?Û°;Ó1;,?ÔÚÉ¹$è8^Þ¿â¢ÿ¸¡©g9?¾%³
=|h<7|h<7UÁ(;oÂí>îr>ùeN?fX?	Ý>±8?Cß¸Aë9ö4¾KìÃ9¸þÃ9ïçÿ>ÏÏ
=o<7o<7UÁ(;`Y?Z
?áÄH?ã²ì>Á>¡¯??ÌA¸8_9ù(>òm:t¨:{èk?á=b¾<7b¾<7UÁ(;`§¾<Þ¸<òê/?Ig;îüO;4?×1z¹¹G½8w1©¿Ê¥¸þl9\·¾û1=Ué<7Ué<7UÁ(;Ð¿?q³>ðL?^>k?Q?5C?O[G9òï·9îº>VÀ¶:,^:
ER?ÝO=H=7H=7UÁ(;[K=cÛG=ûL-?ó;
ÓN;'S#?¢p¹â9¶¼é¾~Dt¸<9p:&¾$=;?=7;?=7UÁ(;Pó>u>ÇL?µÍæ>C+>´½H?~¤Æ·1p9@%ª½N;µû:Ë¾Q?ñ¯=.j=7.j=7UÁ(;¹a??õêZ?«~?Z× ?£«J?À8 ô+9Xl>ÀuY;Õî:úi?±=!=7!=7UÁ(;0=¼BØ<;¢1?`«w=:9D=!?ÎÛ·ª
¦9>Ù(½õG/¸@¢9±c½áÑ=À=7À=7UÁ(;Ì\>þ>Y?ÌÉ>e>bG?FA·¹Yÿ8A½ñ/;ÈYË:VU\?Èc=ë=7ë=7UÁ(;¤@ð>7>ãG?Í?¯Í>}ß6?ç³k¹ø39I[Î¾OÂw<9ô<äÇZ?Ý|=û>7û>7UÁ(;ÐJ8?7¼Ø>ô­Y?±hµ>ýzq>Q@?èA ¸(ö9e½Ì6:ÅÏ9:a?×ª=î@>7î@>7UÁ(;n&1?%ßå>/IE?;o>ý¿+>2?"8ÔõÍ8³©!>cñÀ9âÿº9v?ã¼=ák>7ák>7UÁ(;Ôß?~°Æ>q®C?¢ÉË>C>ØZ7?Â°Ñ9®9À%?²;;£¸:â7?Æ=Ô>7Ô>7UÁ(;#É±>Bçk>iî@?°H><åU>y1?f±¹àÁ93¿Î½9òÔ9T.ä> ñ=ÇÁ>7ÇÁ>7UÁ(;¤=¨â<Í«.?Ìo;:çW;Íº
?!*H¹¾;W9»î¾1
*¹$tI9eØ¾Þ
=ºì>7ºì>7UÁ(;Fö?9?w[[?¸y?u)?rJV?kì>9tÁ9G¦|>*::[.:¸
O?¼]
=­?7­?7UÁ(;ïÝñ?S]?má?gÐª?Å'?R?2:VÓ:ðç0?{;gÎ;J{?f
= B?7 B?7UÁ(;m·<.	<*?§^;½>G;f58?¥/¯¹R<9èU¿VUô¸hþ:9ò?§¾Éo
=m?7m?7UÁ(;m?,bÉ>I@? P
?­¦À>òË7?ú¸îA	9Zm¾Ð³8i9õÀD>Þp
=?7?7UÁ(;,a^?	%?)Ú>?¸Æè>à>|%??ëR8àÑb9ü
î=NùÝ9¢ó9Ké>ê}
=zÃ?7zÃ?7UÁ(;ù)=)Aô<¼1?@<u <ú?¡Í¹ÎoH9ú0¿oºª¸-²9Ãô½
=mî?7mî?7UÁ(;ë?¾Ä>´D?¸;Â>¹>_/0?Â#Ä8ç*°9ç>Ú¬r:ÎO:z?F¡
=`@7`@7UÁ(;Aã>)>ò&G?v¬>|>|Ø.?ú¸aK9ú
¾S9då9@ó¢>Ã
=SD@7SD@7UÁ(;Á¼k?O¹Þ>z?/iÇ>æ^S>Ôq?ß¹øÇ59¡1Ý¾¢?:/°5:à¢?Ìì
=Fo@7Fo@7UÁ(;TÇ5=¡?=÷£2?z'þ;Å Ä;´Þ%?>H»¸¿Õf9³O¾9OÚ·v9­ b½C=9@79@7UÁ(;r8Ã=æj=-?âk<¤%¾;U>.?È·}¸k9
×	¾>ì¶ÍÇ(9çvi¼R%=-Å@7-Å@7UÁ(;+!=.Åì<¿§.?Öz;!E;ß"?@0P¹Ê.8ëtÀg{95ó«9%»>8= ð@7 ð@7UÁ(;"´>»¢n>J½A?Õ
f>3Ù&>ãz0?Ú÷¸øÈ9äKÎ¾o:D( :Ë3Ò>Ëc=A7A7UÁ(;Ò>'G>Hd=?çtV>">^)?\¹¤/z9]½¾âö90zã9¯ë
?ñd=FA7FA7UÁ(;Û=5=}9?^¾<Ã)ì;Ñ<!?M¿Á¸9Þ_9S]¾j¯¸U£j9=ü>¾H=ùpA7ùpA7UÁ(;]:=?·ö»>fÜ?tì?
×¢>]Ex?08'x,9¯>T;Ø9nµ9M-?=ìA7ìA7UÁ(;P®>qµ%>½l\?V1 ?å½Ó>­A?9à=?$=E©P?'»;ÐD;õÁB?ÊÌ=ßÆA7ßÆA7UÁ(;¶>dJ>ö,f?áR?tÏ?ïE?ç@={=ÐV?õM<¢}²;CÖQ?)ñ=ÒñA7ÒñA7UÁ(;r5?7Uõ>ÀU=?û2?ï­?ke.?\ã9ÓR9®>ï¶:+Üæ97?(P=ÅB7ÅB7UÁ(;V-?`J«>H?ùÃA?"Î¾>dü?9b¸9EÅE>ýÓ:èÓ:p~?zb=¹GB7¹GB7UÁ(;É^>»¹S>3Ü;?ÿ<>)µ]>çy-?üm_8°a9Â=:|~:¾ï>Æd=¬rB7¬rB7UÁ(;vÑ=ð\=t`*?êl±;l1;*?ã«¹þK9¨Õ¾Å­8ÞW9õ>=B7B7UÁ(;®=È&Ö<!r-?"Ê;";Â1?!ê¹$Ñ{9¿£³ó8Ä9XÍ>=ÈB7ÈB7UÁ(;ÆÚ#?àÐ>¥ I?"B?þý?ÐÇ-?,£99ã£9ýo>«6;è¦Q;DN<?·É=óB7óB7UÁ(;ßM-?<°Ô>zP?BÎÍ>ö>W@?qJ8§O9M>}':§Ê:,?l}=xC7xC7UÁ(;&É?/«±>¸-O?
<?iâø>,eA?ÅJÌ8ÿ8¨¬Ì>w::HÇ?ò=kIC7kIC7UÁ(;ì?Æ³>ÒA?ËÄ >×Íb>Ïv5?Au7+/¦9½lÇ<T×	<G¶;?A?aö=^tC7^tC7¹ü;A5="=É+?\r;%X4;V,?$=¹¨ó¿9V´Q¾/¹«
Q9Ç¦¾ªü=RC7RC7¹ü;P?­¯>B?B²>®À6>"G4?~2i8XR9µF>VrÍ:Jë£:m ?C?=EÊC7EÊC7¹ü;úu×<ô<ð-?Ûº;Tý;Ø/?|w¹xzf9r	¿gq9lZ:Ã½W>ZO=8õC78õC7¹ü;ò?ä<s¤<¥2?1\%<D/<Gì?s&õ¸~Î9åão¾Ü89ýé=P§=+ D7+ D7¹ü;IS?`ú+?ÕjL?FÅ?º>ÖrO?Å
:9:KÚ9e-Z>Hë9¤·9å0$?¸å=KD7KD7¹ü;nÞ>Ò«>J?BÐ¸>äÃv>Øº??Ã'8F59 >7Þ:·:u5?´ü=vD7vD7¹ü;²?Þ­>ïQ?h(?üÐ±>Ó<?´È<;zÆß:DøW?ÃF:«)Í9,Î#?	=¡D7¡D7¹ü;ôÆÒ>:°O>Uç?0é?ëß²>UñC?]Ø8rq(9j¤>aAÊ:0àY:y¥m?+I=÷ËD7÷ËD7¹ü;Â©?µ¼>ÜQH?N?Ú¼·>[$:?ÿ°.9tí¾9î:j>ÕÙ¥:]7:-g?ÁL=êöD7êöD7¹ü;Ç\>l;>qí;?A:ª>»{>ËD-?ÈY¸¢~µ99
µ½¾u«:+în:µ7?Ô¬=Þ!E7Þ!E7¹ü;Èí>äÉ>ÇUE?µÔ> >µ9?ªëê¸'9¼Ä¾£8:I':`²?ß¯=ÑLE7ÑLE7¹ü;yi=Ò,=1;-?´;;"Ì3;å ?êÙ"¹Û³C9äÕ¾¨5Þ7~o8907==ÄwE7ÄwE7¹ü;Ò.?¹2?MÈ?uæÀ>×;>hr?C¨¸¶t9T0¾ï¼9ÎC9 Xw?SÒ=·¢E7·¢E7¹ü;uòÙ>àó>ÎÎ8?^>Ðh'>h#*?±xÎ¸
êF9ðÜ¾î¯9Qì8¾?Hç=ªÍE7ªÍE7¹ü;pç?}.´>Ø?>?">x>Q/>h5?Öõ7Ü 9Ç`D=½:Ö9¾|#?»ê=øE7øE7¹ü;6O8?õæ>ÃM?Ë>xq>³ñ??N7 a9C­<âo:65:ÿ??ñù=#F7#F7¹ü;µÜ®>&d>ö4D?WõË>\/>Êþ.?Dtd8§9hnÔ=w:l:[øO?=NF7NF7¹ü;ßú>úO>f5[?ú%¥>°Á[>¯b@?eP»¸Ó¯9X³¾*19Õü9E[?O=vyF7vyF7¹ü;à^?^Ô¯>.B?òb?vLÀ>'<4?²hå8$X}9SÐg>ï3_<þ<R?-o=j¤F7j¤F7¹ü;ìà>>5ºC?_y>[O>3?(
·¡G$9*×¼¦:6ä9Ùb#?/=]ÏF7]ÏF7¹ü;;ñ?^8õ>¾?<wB?ë8Ò>óÏl?3ëk9}Y¿9TÐ>³;À¸:-¸3?ª=PúF7PúF7¹ü;?¶H?F1?ñÅ?>A?¡¸gy°9«Ê½tbÅ9ä\9èÁd?·­=C%G7C%G7¹ü;¾3?ò\¡>'úL?.>rA>gO=?¬s¦¸Wó_9ÏE>¾LÀ~;*B;M®P?ÀÑ=6PG76PG7¹ü;_0?Ká>NH?ê;?Ëñ»>8vD?ñ¸O9¾±æë9cÄ9uøJ?Ï=){G7){G7¹ü;½¨>>g>,:?»p>ÛRm>Ô)?[\Û¸yÄ9óè¾ÁÚ¢;_ir;»û+?3>=¦G7¦G7¹ü;ÛÁE?&jû>.]I?JÁ>u6>¹1?àðx¸^9Iæ½Ã';ÂUì:2¹5?åI=ÑG7ÑG7¹ü;4$1?÷ÔÉ>Ü®`? {?Íé?0O?áÜX9É·9rÎ>¤ÑÕ:*ö:+ÊJ?¥=üG7üG7¹ü;4¨¶<:<Á)2?g©;Ó;`ª?v«·¸Ì½99%}¾¸2ä¸ÌY9¾©Ã=ö&H7ö&H7¹ü;DÇ<½<«Ü.?í/j;cöW;?Í
?HD¹9­¾*8Ãfþ8ðþ>±Ê=éQH7éQH7¹ü;6=`VÔ<1t+?á¹;'Ï; ç2?úOA¸)©P9e+í½§97X9ý>7ð=Ü|H7Ü|H7¹ü;Ö½<¶\<+?$D<
Ï;}:?å¹@?À8Û@¿¿Æ8G~9ù0>=Ï§H7Ï§H7¹ü;Î2å>NS>Ý´]?¶3>µï)>o$D?t,¸Æ¦
95¾ïn;ù§µ:hU? =ÂÒH7ÂÒH7¹ü;2á>ý?>¶¤E?Ýe?ÕÕ$?2?Æ;=.éä<BÿQ?k:Ð9e/?:U=µýH7µýH7¹ü;^H?9;Ì>ícA?:D?×ÅÎ>î"0?é 8®ì9¨l=ÌÂ
:9òÃ9ÞI5?W=¨(I7¨(I7¹ü;ë»Æ>UG>MN@?,^>
°P>G;7??27¹Ð
9¿Y%¿SNt9mø9îCÜ>Ðb=SI7SI7¹ü;0$?S½>¯]?z:?´q?zÞ2?1Ì¸Â=9*ß¾Ï3:NÆý9·b5??£=~I7~I7¹ü;C=ß	=û5?,ªÛ;2á;ím??Y1¹>ØE9ÏíD¿t08XQ9XªB>=©I7©I7¹ü;  >ÓM>!MG?©!ª?ZÔc?ô*??¢I9&Ps9÷Ó>âÞµ;ú®F;AVj?ú=uÔI7uÔI7¹ü;zm/?»ýä>mD?Çô/?T?7+?d#:¸:ÿT?DG±:ÂR:³ûW?%=hÿI7hÿI7¹ü;°=J#O=Gæ8?Ö¼K<®<Q#?)öÎ¸îÂ7'æÀtD9¿³8?$i=[*J7[*J7¹ü;¬Ká>(>ÖhL?Äü?Íl???G?µ¶è<Æk<¦U?4G'<2ÔÄ;ÎY?««=NUJ7NUJ7¹ü;ýt,?¦ß>ÉfE?¯å>IðY>éò5?%e9d-d9ç?ÿAº9A9B?¡Ø=AJ7AJ7¹ü;×wa=8M=]CE?
¾<³;kùV?±q1·ñØc9p^Ç¼zk¼·,£`9Ø¹V½~ë=4«J74«J7¹ü;¦i?c?¦Êb?¹¼?}M?¶äj?äòÉ9êç:ÿÄ®>ýá¤:R k:¼#3?í='ÖJ7'ÖJ7¹ü;k¾Ó>+<>­~E?nhÄ>¢a>Ñ1?µ¹>9Æùk9ðèÎ>ù0;Aß:Ø§J?1ü=K7K7¹ü;Ëª!?Ë¦>3,y?f>?ÃÜ>ï\?ç²9ôÙ9ªÐ?uÒ:A¡X:tÄx?=,K7,K7¹ü;]Ô<îq<' .?µÖ;é è:yR?`m¹â¶Ó8¼  ¿\wé8
þ9-È:>­f=WK7WK7¹ü;ä÷?§µ>	M?=)§>-òi>Wë6?ôÑ¹8øw9-@>Ùà9fá9ínÿ>S=ôK7ôK7¹ü;1Ó<1Ì<Ùê0?6áò;\½;)v$?¨LÚ·±90Á½UsC7ßP9hãï<s¬=ç¬K7ç¬K7¹ü;ÇeA?«Bö>âI?¤vý>Äö¦>8PB?Ýç9L9x>ª$:áq:Ê?K¹=Ú×K7Ú×K7¹ü;¬îo>R>±ªF?~ù>ü§®>6?T¨ =¤WÀ<+ÔU?ÇP;ÙN;¬ó@?kÐ=ÍL7ÍL7¹ü;­L7?Z¤â>
O?Á/?ÞÍ>Ïx6?ìT9Æ8e9ÆËí>çÄ:H¯{:ÍGH?ÐÔ=À-L7À-L7¹ü;sr»<e<þ¯)?Î;UÆó:?¹¸lÿ,9ÃQk¾
µ?8õ9|¢=þ=´XL7´XL7¹ü;#0ô> >`RC?Ý>HÀQ>õ>3?*p¸0÷9ÇªO¾"ïÍ·ç@9N¥½j=§L7§L7¹ü;N>#<:>ÿC?³?gÄ>$ÑD?]iI=Kçñ<&U?ñ;ä4;²L?«q=®L7®L7¹ü;U?´¬>}µ??ù_>Â@>Á-?Ã©¸º*9j]¾Q:Ñ{Ó9»Ì:?}=ÙL7ÙL7¹ü; o¶=°=Ð&2?Ðâ;é¹;I?Ïu¹¡â8àÔ¿vÃ¸çl9çd
¾S=M7M7¹ü;Þ?	¿>(d@?«>Þ<>¸Ñ1?:B.8ûZ9¨·Ë=Ö;:*Ñþ9&î;?Z=s/M7s/M7¹ü;_C?|øø>§ãH?®w?V	Æ>VV=?_{9]»Ï9Æ¨ª>ë:ð:Qzü>¹=fZM7fZM7¹ü;w{B?[t¬>|Y?UX+?%ïÀ>Zc?*:Qú:?ýcÎ;õ;3G?îû=YM7YM7¹ü;@Ô>Lj|>¾CW?ÃE>(S>e7?Åp7qc[9¯5=È_Å:®d:ÿ]?P=L°M7L°M7¹ü;OÙ>{O>5HB?hCÏ>Ã>ýý1?6ô8Ù¡#9»xg>DP:?³:vR,?º!=@ÛM7@ÛM7¹ü;gÎû>Å_>iÆW?¸×¹>»`z>>?ð¤8¤á9>µ>kÆò9øÞ}9¡Ït?ºQ=3N73N7¹ü;Ô)=H3E=xÃ0?ï·í;C¡;ºðP?JP¸ò_{9ºÔ½ðú9Û#9Ôê>o=&1N7&1N7¹ü;æo ?hG½>ÌýX?4?G9&?öüF?y67V¾9Ýát<©õi<ñþú;Än?5t=\N7\N7¹ü;.»ý<5pÃ< -&?mã¿;Þ÷;Â~?ú?¹]õ9÷¤¾µUÍ8¬ò8¥Ø>a«=N7N7¹ü;9a=#¼$={N/?5Â;ëL;2?3ú¸ (9¾¾eI·E
9ÛnÇ¼Ðð=ÿ±N7ÿ±N7¹ü;Âeó>(>ø"L?»>Ê>wï9?(¸ö·ö8h|l¾=»:Îë9I/?y=òÜN7òÜN7¹ü;´NÄ>
>Ò6<?ûp{>I=>!*?.£7¶a9<ã:ñò9V6#?z =åO7åO7¹ü;·¾?²/??ø­?¦Ä6?­s?M@:ûiæ9?£ð:ñ]:ñ?÷!=Ù2O7Ù2O7¹ü;à®z?Q(Ú>v?é£g?b¨ß>?,:dú9H0?Ü6;èè²:T?"=Ì]O7Ì]O7¹ü;qëk?¶·>Ö?_r?*§ß>Ñ?Y¾:5\:v]?x=;¢ÉÚ:ðØ]?.I=¿O7¿O7¹ü;W*?ì½Ð>,Q?-³o>h>hëB?Ãñ×8õB9ÕKB>0¯;ä/s;ÑÈ8?=²³O7²³O7¹ü;Íú>¨>p>? 8>Ü>´á-?5¹Û©9h¾oáh:Ï:f:Ky?+=¥ÞO7¥ÞO7¹ü;:¹?Ü¸>=F?ßWÍ>s>÷b6?ã<9¥09½'¬>QÆ$:}Sª9û§w?V=	P7	P7¹ü;Ð?ü¬>¨C?à°¾>Ã>êÉ3?ì«¸n£9V¾I:·«9ôI?ïG=4P74P7¹ü;ÜQ?RÔ¬>@d?(n)?ÃØ»>àæf?¯¸¨8ÙG9û>¶S;¡ûÍ:<?`l=~_P7~_P7¹ü;([,?Õ>N?¸ÔÓ><>õVB?¾þ·°Ö8Ôá¾Yü9Ø0n9Òx?Þ=qP7qP7¹ü;ÅîD>ùëæ=×QZ?­@?ì_ù>
ÌE?{À<½<ªZ?Ü¼;x_\;K[?và=eµP7eµP7¹ü;ÓÓà>p>ëR?I>¶GN>;þ<?Ö+58Ùµ9&=+:x:É?yï=XàP7XàP7¹ü;Ð,¢?û1?°!?ìi?3dÝ>ñ>?-b9R¡­96é>ïGØ:µvT:¼L?ü=KQ7KQ7¹ü;7ÜB=!M=þ6?a><ëFê;¶?þO¸ßF9{¾|:8nûZ9òî#>Ï=>6Q7>6Q7¹ü;I=ÌÒ<Æ-?Aúè;]xÅ;?¯æ¹w9TÌ¿ÀhÖ5&Æ8#YD<"=1aQ71aQ7¹ü;7|,>¢ÏÐ=wS?¶}??H?oæ7?È¯k=AB=Á×D?!4t;,;¾-J?²=$Q7$Q7¹ü;ÇÂº>¹ýl>¦½I?n°:?ð>ñ>TF?QV8 .Î9%½=;L:¹:Ï»-?,¬=·Q7·Q7¹ü;Ð?ãçÐ>[¶=?ó®>Y}>Ç0?Cã×7íã9("0=&:C:ÞÒ?V³=
âQ7
âQ7¹ü;¢Ûµ<ØÓ<¦,?¡;é
;°Oú>B¹¤h8ÆÕ¿6L9QJ|9EÏ>¾=ýR7ýR7¹ü;0=Àzô<f'?ÛK;»;HZ+?ô¢}¹U­9Äpø¾^dÌ8D§£9Ý>Øê=ñ7R7ñ7R7¹ü;Û?½@Ë>%ND?Ô?
¦Æ>,ªC?Æ¾¸û59Q«;¾àá4;êí:ÓôB?×ø=äbR7äbR7¹ü;c¶2=}=Ú§,?Üþa;Æñ;³a>? Íð·b9.0Û½lõ9v9.>^?©=×R7×R7¹ü;§«=?ÀÆ>ºu?Dnf?Jõ?VñX?Hl:È:P?þÕÌ:ó¶:ÑS:?-=Ê¸R7Ê¸R7¹ü;8?º4ô>voA?È7Ì>§>/.?d³7¯ÓY9pR=éÚ:ø:Ô3?@=½ãR7½ãR7¹ü;7)Ì<Q<m-'?4;¬;îç?»~¹"[9ÉÖ¾?WÔ¸dáÃ8Á
¿0^=°S7°S7¹ü;ñãq?4?27F?¥T#?¦á>ÈL9?"9-o9öXz>´:å.:Lh?qp=£9S7£9S7¹ü;ßyþ>¿«>¯§=?\·>X>ö+?ìÄ·[9@8½I=;r{;7±'?|=dS7dS7¹ü;gIæ>É>E?þQ>ôF>RÝ2?
Ã¸.X9Muò½­û9GÌ©9(è>À=S7S7¹ü;ñ·¡=ZNh=62?¦<ËÖ;)ç?ü[(¸§9+½ªh¸Æ÷r9
õ½@=}ºS7}ºS7¹ü;Þ?*z>V?ëKh?i?¯d?B¯9éÍ¬9o©?÷?5:-QÇ9rËh?L=påS7påS7¹ü;ß6Ä?ÀpP?ûûp?sö??òñd?ÜCñ9:Ð>èØ:ÃÈ}:ÃêY?WS=cT7cT7¹ü;ÊÚç>×e>CüG?mÛª>ru>í32?`ã$¸Ë8pØO¾ÒÅ:¹Ëp:?PR?ÇZ=V;T7V;T7¹ü;Wo,?^SÙ>çK?:Jð>v>I?BZ8{=98¹<>é«9v/ë9E/º>ÿ[=IfT7IfT7¹ü;p.=Ê3=¶M*?ÿN;ÊÞe;ÄM0?ÕÍD8>Ñh9fØ= Æ|¸çØ%9êC¾E=<T7<T7¹ü;/@
=9¤<Â[?å<<E£;oñQ?f<¹T=9Ù}¿1bQ¹!xø8ÌºW¿ñ·=/¼T7/¼T7¹ü;Åó= bÁ<ù3?ñw±;Lõ;j'!?_¸Ô!9y\¾æ·ã99r½ÀÆ="çT7"çT7¹ü;TÀ=_«Á<Õ,?¿©z;@åN;â?lk7$,9Ã¥.=¸×j9QL¾GÙ=U7U7¹ü;[+?kÓÊ>GX?Á?ö¼>l F?ÁD×8àW§9g¨$>	:ê8@:D?äè=	=U7	=U7¹ü;Lé>è¤>öóX?×x±>Ajb>h©H?ºb´¸0KH9f¾|_:Êa:rUY?Àñ=ügU7ügU7¹ü;Hô=ãn=ÒÚO?]>?Þ?Lí9?­¸<W(<_V?ÉÂ<Ö¾;½5Q?Ä
 =ïU7ïU7¹ü;Áp?%9¼>ø58?²`z>þ6>"/?#ÿ,9Sv692¸ò>J§
:GB:rªê>: =â½U7â½U7¹ü;ûü>éu>áöN??Õm¶>¸x=?¸`M8â¼9,¸=9:|ùh:	ü?þ =ÕèU7ÕèU7¹ü;´à?Ð>T??â¥ò>¬§²>GÙ-?
ø8>79ir>#
:p.â9ÜD?Î  =ÈV7ÈV7¹ü;2Ú>²`>#=?¶v>Þ:>C(?u¾7¦9e|§=Ñ÷:Ö::P?> =»>V7»>V7¹ü;òÁ=Ó}=¾-?Æ(ú;ü¼;n)?bîï¸$×8Ö¿¿
P¸&T9´û½ÍA =¯iV7¯iV7¹ü;)»>©s>ð2E?Í¸>c:J>¢ß0?eZå¸St97Pp¾{×Î9±9|?A¥ =¢V7¢V7¹ü;t-Ü>ºÎ>¯ùC?*s®>[>ÈV,?Vñ8/¤9ÙÊi=Ä*¦:¾A[:pB?© =¿V7¿V7¹ü;"Om=T[/=·8-?»¹ô;¯QÑ;º¦?ï¸¤9{>¾»é8M»~9¾+j>ÜË =êV7êV7¹ü;¡µÏ>qÉ>+Ø<?­n>UëB>æý)?Ý«¹n9ôÝ¾Jk9±9 9ª>¸!={W7{W7¹ü;'¸>Ê@>÷°8?+}>i:>§.?Ü¶¸£X79R¾0¬?9¶86-?É«!=n@W7n@W7¹ü;Ó ø<{Iµ<®1/?|
<ñ¸ç;ßþ?Ày¸ÙD9OA"¾ZÄ¹ÔhT9é¶¾Ä!=akW7akW7¹ü;,{3?÷ê>C?±Ú¥>i>06?ÿI9$\494?ÙÛ:=õQ:ø±A?Ö!=TW7TW7¹ü;0pÑ>6>^@?á«>ª²~>Â,?Kf·GÊ9/B¾¼õ<1;Yã:1G?î!=GÁW7GÁW7¹ü;h¢&?Ò>¶£J?\?£ÐÖ>ð%9?£B9(¡9æÚ±>FÛ	;·©³:2nD?öÃ"=;ìW7;ìW7¹ü;|KQ?D
?oÁA?4ý?kÄ>+J0?ï@K9S9¸»>ÖAÊ;t;4/<?¼Ë"=.X7.X7¹ü;ÅrÐ<ù</?eå;,T;C?RB¹<`9d´¦¾´¸õú96¦¾jÑ"=!BX7!BX7¹ü;å3?¢>éP?jºã>5>EgL?x 8³u99Y=§	9npe9íG?PÝ"=mX7mX7¹ü;Ó{Ë<è<,u+?½;yn;;?>3 ·×;h9<0½<c
9469"Bù>#=X7X7¹ü;ý%?¨³? k?u&l?Ô>G?¡?9ÓùK9ð>d(<dÃ¯;Ýt?gn#=úÂX7úÂX7¹ü;ê<sh«<ÇÍ.?g<;
I;§*?Ä¡Ì8O/è8úá>ÛÁ¸ÆVÔ8f,¾£#=ííX7ííX7¹ü;ü¦Ç<e<8å.?[/;Èk(;E?i?H¹p¼j9/cÚ¾wç@9ü*ç8? U?»°#=àY7àY7¹ü;Î>¯>ý7?êø;>>_
>F1*?«»<7z59Çª<°;:~:tA?¥Ç#=ÓCY7ÓCY7¹ü;q&=^ôð<#Ö0?wM;g`!;Í#?XcY¹Û[9\ ý¾Ì9¹;i9B>$=ÇnY7ÇnY7¹ü;¦Q8>³s>öÉ0?éh=`W=Eó?_¡_¸:æ9ÍÑ½ñ´9Þ7T9I	=?N$=ºY7ºY7¹ü;«­ü>Ô¿¦>÷õA?	Ô{>^p5>]¨1?«Ð8Ù¨¢94$>¶·9f!Û9æhÖ>$=­ÄY7­ÄY7¹ü;Ì|«?¨à%?4T??»º?ÇK?wk?,7:^9|cV?.E:âÆ2:­¢b?$$= ïY7 ïY7¹ü;c=ñýã<Ð$.?õ¸;Àå;ÐÖ?\¸Ê'9wóK¾)`Ï8cD>9q>Û'$=Z7Z7¹ü;{¦2?y7Ù>8R?­SF?¤?4@?39¥9w¨o>5S9Â@9oÚ>8$=EZ7EZ7¹ü;Sû>^¯£>¶D?UÂ>ú>¯×5?­÷9Çqº9	*?
¾:òX:£¿)?/Ø$=ypZ7ypZ7¹ü;ùÖ<¦Ì<Í /?@é<6>Â<W´?¸â99Ìtì½k¼¸\89mk¾Õî$=lZ7lZ7¹ü;ÏÌ>?Ý=@.?k<É$Ý;C.?¤¤·8£F9¬l>ÊÌ¿·4Èº8Qp¾ ?%=`ÆZ7`ÆZ7¹ü;Ïò>ÐI>cK?&Ï¦>8ça>p=?²n9­9II>f9Qá9k¶ç>õH%=SñZ7SñZ7¹ü;ØØ&?óFÒ>] K?ýJµ>Ôµt>*¨=?s ²8EgV9EHU>"Á:ÍÌ:;?ßZ%=F[7F[7¹ü;qrY?|è?ùON?6;È>W>Ùc:?}»`·ìt9ªë¼2:k,5:º??ðm%=9G[79G[7¹ü;©ä=ZV=Ps:?Oi<ëO%<¥¦4?Ñ§ú¸`ÉÞ8¿ª7ÞU²9Á¶Y<%=,r[7,r[7¹ü;ÙEc>ñ>i:?é>üp>o)?íD¢¹àù8&?¦¿§[Ø9ÃU:¦²º>¼Û%=[7[7¹ü;ç?Ó>X>ËA?RW¦>ô·j>Bl5?@õ}¸°q93ù½U@=9|9´>¸è%=È[7È[7¹ü;º?È¹>òMF?ß	>ÏýH>[Ñ/?¤9j[§9ÁWì>r9°]9¹Ó>+ì%=ó[7ó[7¹ü;Nht?pÜÖ>
?Îpî>^½s>4oz?²¸ï>9b½9Ägþ8ø?êö%=ø\7ø\7¹ü;?+û£>	îN?f>Ð¯J>Ië<?ô>¢8ð5ß8`º>¢À¢9ß¦9ûú>&=ìH\7ìH\7¹ü;C1=÷º×<ôë)?bÿ1;«w;¶n?5â¸`qZ8¾¿½Þ¸¸m9Þo¾C1&=ßs\7ßs\7¹ü;é>%M>`"S?O>ÚI/>c;?2#¸ýMR9½§Æ½Û69¥9B¼>A&=Ò\7Ò\7¹ü;6\?Y¾Â>oøF?ße¥>~j>s4?P©{¸¥9-9Ã½Ë¹P9(¯$9(;"?Õ&=ÅÉ\7ÅÉ\7¹ü;_ýD=÷F=ûÃ.?æ¤¬;U4; ¸)?´®¶)´}9¸í
¼ö9Ý8-V9®6>3â&=¸ô\7¸ô\7¹ü;W^·>I?>Û7?WÙ>àu[>Æ¡-?!±8Fta9*!I>¶ó9<·]9[?°è&=«]7«]7¹ü;W|?Ø??Çûs?ùäK?Ì¢à>Ï\h?B38c1Ä9µJÅ=gVw:Å':X?`#'=J]7J]7¹ü;@Éä>ñ>/???ârÓ>ês>X`0?Ø09u¾9#?>Áµ:¾ó:54?l0'=u]7u]7¹ü;#=¯ýÏ<ò.?I°§;©ã;^¾"?@H¹Ý8*¿#¹`²94¿1Y'= ]7 ]7¹ü;-õh?þÆ?N>]?pT?à1É>&»J?Y®9,â9}g?9©Å:T¶a:G/`?xc'=xË]7xË]7¹ü;;þ%?!Ó> èH?ò.Ì>ÍÏ>L8?S¡¦8Êû69i>Ó:Ì9Ë9Ø6:?Xr'=kö]7kö]7¹ü;"?ºÜ»>±iD?R>o×Z>/2?RÖh8=¢9U·=6W®8.´9>'=^!^7^!^7¹ü;gQ´>[ä)>êÚ??¤?¥La?~7=êÏ<@b?
<³B;,Ì?\£'=QL^7QL^7¹ü;z%>ÊOò=#Ó.?5À2<>
<2"?Ù9m¸Hrg9D2¾å¸âü9ÿ½8¬'=Dw^7Dw^7¹ü;í *=¸Êø<y/?+
è;ÏS²;æ&?- ¹MmY9G½¾ål]9É 9ËE°>8Ä'=7¢^77¢^7¹ü;·~?ßJ?Ü1T?¿=?öÖø>^5C?Ý9­9C¸×>;Ê;fTÚ:Âñ*?å'=*Í^7*Í^7¹ü;?>@Ró<v@@a=!±==\?ný­·µZË8Û½gy·4u9
B½æ'=ø^7ø^7¹ü;OFä>G)>ÉýN?n¦²>ré|>ÛÔ4?Ïî
¸§*9 jÐ½ï¼Ã9Öé9yJÖ>(=#_7#_7¹ü;ãÇ<¢ó<1&?,?;¹3;ì¨?òs8v9W·é=Ñä¢9ÜP9z?(=N_7N_7¹ü;W}À< Þ<½µ2?i¿<[ <þE&?ÉÆ8­9<,>ÇuÃ9M«9RÞ?Ñ6(=÷x_7÷x_7¹ü; P?ø£­>C?pÂ¿>;> J0?ì-#9F°9ZXm>q:Ô°M:Äø>?=8(=ê£_7ê£_7¹ü;MT?ëÿ>D©T??·>èÅM?5mH9D)9c?!Ú9¹ì9ì>ÏR(=ÝÎ_7ÝÎ_7¹ü;4=êï=x	0?Ã"Ö;»«;¿A ?{æ¹ö0}9ç¦¾ÞlS7ö19%Ì=A(=Ðù_7Ðù_7¹ü;®ô> >2W?Ð?¾õÅ>éE;?ý¸V
g9Å¾;Ë<#°;$æS?(=Ã$`7Ã$`7¹ü;zÆl?¥?è-S?¢a?/Î>hC?_9Y9ÉÈß>Vz::];:+?¸µ(=¶O`7¶O`7¹ü;QÕ¼?º´?·?±ó?QDs?Ä)?	¿96ù9¨e0?kÞr:Cå9Ö?¡û(=©z`7©z`7¹ü;«Ø?S$O?Iã?Ï?bM?b?!:­¼9£ï[?[%;oD :Ë?òþ(=¥`7¥`7¹ü;äRê>ñÉo>]*z?o=?côÛ>\?î
39¡¯9Û|>J­µ:Pîn:ã§B?8)=Ð`7Ð`7¹ü;õë>L>o_?ÃÛ?ÉÖ>Ð>?!÷,=â»Ï<2'U?õ:Ë;:ÏÑ0?a)=û`7û`7¹ü;EW>à>@ÒM?+z?w@Â>Y[B?ã?ë·òY9âÁ½>A<dç;¾%V?)=v&a7v&a7¹ü;-×3?ÓÕ>OW?Ö~
?Æ´>ãD?+9bÍ9ð^>'1:Oø`:¬u/?)=iQa7iQa7¹ü;[#÷>·!§>"F=?Ê<:?¶?õ0?qP,9ïW#9?íî:ê:ð>\V)=\|a7\|a7¹ü;,3>?ºÁ±>Ëõ?3?³Cç>8CF?Àó8pÖx9ìz>P;§Ý¸:DQ?ùV)=O§a7O§a7¹ü;òÒ?Ú0>çå?#2>7zO>Õ5?ÕG¸7LG>91îw=}&r:Dq:(x?I)=BÒa7BÒa7¹ü;8À>mqÌ=Yþ.?
<}ë;yò?¡¹7]9Û¿!³8(9Ò^Ø=)=6ýa76ýa7¹ü;µÖÏ>CÕ>ÐFH?ó?òö»>¬D7?dÔ×8Ùx9d½^>:Z7:Ô3??¤)=)(b7)(b7¹ü;cÐ>Q=>;I?ltg?I?ÑÓC?´$-=iîÓ<%Q?E´:²H:W¹f?DÐ)=Sb7Sb7¹ü;îº<:Ì<.?à®Ï:ìÛ:z(ò>¶¯°¹}×~9J}1¿f¹ò0&9´1¿í)=~b7~b7¹ü;Kuç<¬< ³+?Èd<1òó;Ë"?¥¹æ ü8b7§¿Í@·¼Ñ8v³µ½*=©b7©b7¹ü;?=Ì>£«> E?là
?Þ4¹>D?ÐlÚ¶ö§ý8qÜ¼Öì:÷C:½(?ï_*=õÓb7õÓb7¹ü;Ê?°>|ºS?°S? ²?GVP?l`9'=9åï?ð.Í9È9
D?ÜÃ*=èþb7èþb7¹ü;8m>.>ãK?´Ô»>òÑ>h©3?î³³8î|;9·^u>s½1<½Ù;øP?ÊÖ*=Û)c7Û)c7¹ü;Q/?ç>°B?ù õ>¸¬>ñÂ6?À+¸ü4Y9BmÊ½ø§:F:±Ò
?ï*=ÎTc7ÎTc7¹ü;»<.g<¡(?8¨ ;þ];	?Ìz¹JíÓ8
¿0ê¸5Á9Î¾Þó*=Âc7Âc7¹ü;[64?
rí>dKB?ÂÛ>T>§)7?H>¹æf±8[K¿àú::eìê>g+=µªc7µªc7¹ü;"=î f=¹.?1­;y;»ê?TÄ¹$è÷7|øÀ!)7ØàÚ8ú¥=´9+=¨Õc7¨Õc7¹ü;^àË>ÚË>F?ì:k>í`)>¥Ã1?#è\¹P9Mî¿æ½29d&9[O	?J=+=d7d7¹ü;ÁÔ<V-<W,?þàR;}B;¶?ú{¹s½8_´¿ê¬¸ÂÛ¯9£·û½¥n+=+d7+d7¹ü;R×Þ>%Å>Ôº??<Ý>V¼>«p:?°|ð¸äQû8'÷ô¾±p:_­:ô³
?üá+=Vd7Vd7¹ü;üD?z3ÿ>ôE?çÛ?ÔÝ> {8?±è²8Ü89±Ï>¹Í>:ßq:D!?R,=td7td7¹ü;÷I=;âP=Á¼5?í$§>T>|>)¢)?hÌ?=P	ó<oJ?Y<J <«µ9?d,=g¬d7g¬d7¹ü;U¨?¼?T ?l^?çÕ>+?¨>y9¡9÷Ø>
A;Ý:Î_?Îm,=[×d7[×d7¹ü;Óx¹>v>\@?M9®>Z>¿-?÷§¸Éj9Û57¾vÐL:¥T(:¾?z¿,=Ne7Ne7¹ü;Â£?à¸E?ÏJ?¸¸>ax>c>?ÆÃ7[)9ëé=469÷þ9?7Î,=A-e7A-e7¹ü;
Ü?
ÿ>a!?,?+¿>aã?ÚÈ8r09Xð­>Iô¯8ÑMÜ8ÙvÌ>~Ø,=4Xe74Xe7¹ü;ÚÅ?æ×>Wä9?F×>^¢>³})?G[¸Øö@9Q¾Ðó94:¤ä>Ôë,='e7'e7¹ü;ÖO?ô.è>[åd?ÌZq? ?ØW?!|9´´9ìMá>·:gòp:@§?È-=®e7®e7¹ü;á
U?ÐD?hK?°§ò>@Ê£>Ï¡=?Í,Â¸VJ9Î{&¾UÝ:¶Ò:áÖ?W-=
Ùe7
Ùe7¹ü;$?¤ôâ>I9?=ë>ý_°>	¸*?ÞÒ¸µø8ÇÇØ¾E:i:ý>Ä -=f7f7¹ü;tËW?Ûû>\?å¤ß>K>ÔI?$F2¸>.9·¾YÉ:0ÁÖ9`?ÂT-=ó.f7ó.f7¹ü;=¤?¿µ>?l9? X¤>{òn>ª0?8È80©9Í>Á'=:::$0?-=çYf7çYf7¹ü;$$?8CÚ>U@?Ùö>Á
°>{3?°É¹­:9¸e¾8|:e§ì9ÒP?í-=Úf7Úf7¹ü;8?]s¸> O?÷¹	?t¸>i??Ð?ß5¶Ð8iÝP<ÌY9¸¾º9¥>t-=Í¯f7Í¯f7¹ü;­Ð2?dÓí>Ûz@? á>´>¯6?ÞÐ·Îú9\ÖÉ½sT:ò:g@?K¡-=ÀÚf7ÀÚf7¹ü;h§Â>.{>ÄF?Ë?>Ê>÷W<?,ù/·8J9Îà¼æö4:è¡¬9-?£¾-=³g7³g7¹ü;¢ñM?ö°?BK?Õ>!?JÉ>8×L?Dþ¸ \l9S_!¾ÅÓ:[:òÀ)?»ë-=¦0g7¦0g7¹ü;»tÏ<ô<À¬9?æÊ;Ýi;}í6?èm¹HÃ)8§a3ÀP	8 °Ö8Ì#>¼.=[g7[g7¹ü;O½<&<()?¹®N; Ö#;éx!?ÇõÆ¸9í,¾èqA9¼üB9¡ùý>9.=g7g7¹ü;b0!=ÔÌ<þ>J?áÀ¶;ÈLO;Ù¯a?Çy¹íØ8R|¿/ 8RÁ?9ºÕ=­/.=±g7±g7¹ü;åâ"?Ì>`SL?I'Ð>rß>X09?µ¸öB9Âpn¾YLV:ü7$:Ð'?Á.=sÜg7sÜg7¹ü;bð<W<SC?Y«è;¸«;µn-? £¹¬)39Ìi¿¸ôN`8s¿¹ .=fh7fh7¹ü;ª]?Ó#?ÆÛO?ön?ºÛ¹>·i6?;½Í»:¸uH?jy:ly7:60H?Ýí.=Y2h7Y2h7¹ü;D´?~cP?À]?â?Óø0?Öe?Uû2:²
:1L%?!j<Tõ;ÚX?ÝV/=L]h7L]h7¹ü;
6.=8ú<4õ1?~Z=¶¬-=>!?@8PP9Y2>¾Ô+:;:_J?RÒ/=?h7?h7¹ü;ô¶>K!m>Ï~D?qá2?Ô½Ú>}YQ?U;;<gå;1ðP?W^­;^VB;·`d?öñ/=2³h72³h7¹ü;^Ô>ª>x¶G?é>´´P>2¥0?§¢z·JÅ&90^@½·M:Û:A¼?5õ/=%Þh7%Þh7¹ü;WÊ<§P<öÏ/?,;{kÏ:a'?x¬¶'w9[2¼t@9È9?­·>Iö/=	i7	i7¹ü;_b=ö¥Þ<L\0?	;`nï:f?ßZc¹;9:2¿8*9rq9¥´>v0=4i74i7¹ü;O}?Ù?Ò[?fÐú>
Æ>BmO?ý7Õ9Üò<<Ê::ê²á>h0=ÿ^i7ÿ^i7¹ü;(y>áG>CJ?2µü>óµ>ÿ°2?Øè¶!b9®.¥»Z¤]:mt1:iß?ð 0=òi7òi7¹ü;?e?å!?¤Å_?Y6t?ªÚÿ>üYt?Oz9ÃT¨9/ié>Æ8Õ:úÎ8:å­?±¢0=å´i7å´i7¹ü;TÈ>É0?>ªàE?§'Q>ª>86?DÂ8fB9æ¬=AÞ±9Ådí9 Ï¿> ö0=Øßi7Øßi7¹ü;æZÜ>F½>á9?©V>ý >¢È-?Êÿ¸u«¦9î?D¾D\":2t:¸à?s%1=Ë
j7Ë
j7¹ü;¡ÿ¦>â¯*>Êwz?§È>ÓGa>
Tc?b8Z~9Ü=Ãj:ü\:ùh?1=¾5j7¾5j7¹ü;É=õU==+?Ë;8^|;ç?·¨¹°~9®\¾@¹ Ú9F+¸¾£1=±`j7±`j7¹ü;úÍv?ZÖ>a?hêu?+ñ>»R?rì9t:îé>°ïk;¼Ñ;xtS?Â1=¤j7¤j7¹ü;þ³Ñ>V>ÆCH?Øèz>Ç.>Á7?K8¢Ï9¸¦>1Î¯:n!:¹+?JÔ1=¶j7¶j7¹ü;C¶´<</Ã-?Ì´;Ý;î?bl¸ÐD9vF¾Uº:A':tÅ>i2=áj7áj7¹ü;eNõ<3C±<G"1?ltÖ;ø@§;$?õ}è¸z38P:¦¿Â³8Ì9Òc=RD2=~k7~k7¹ü;ÝL?ÊÎ?NÁJ?èî»>å\s>+±E?09Íj9¸,ª>¢ò::ì::?×L2=q7k7q7k7¹ü;2ùE?ô?&oA?´©>"u>>0?j´Ú8% 8ºÍ.?ì~:;:Úù-?õ^2=dbk7dbk7¹ü;J(?Ônß>%Ò@?¬"§>`j>§È6?EIî85øC9Á£>x¦±9D:R:­>À2=Wk7Wk7¹ü;¢Ô>Y~>ÛAV?QÁä>Z>ÜºL?¾rÝ7Ê R9Q=Cò;7ä¨:L?Î®2=J¸k7J¸k7¹ü;UïB=S×=¹³>?f×;/*£;Ú#)?xñ*¹ÚZ9Ó@È¾ë¸9L£ë½@Ý2==ãk7=ãk7¹ü;ÐÒÜ>1hr>É4i?ºç
?L ¨>ÿX??ÿ}¸ºþÎ8¾dvU<ìXç;5l?àö2=1l71l7¹ü;ÌÕ?²µ>¨G?Ò«>Uöy>}ø/?ðéþ¶õ@(9ZíÁ¼Bt:ë[`:JZ?Íÿ2=$9l7$9l7¹ü;>é%?ö¸Þ>E³>?vï»>Î@>óC/?FÉ3¸Å´9&º®½%:g:þ?c3=dl7dl7¹ü;@=ß#o=n+)?Oî;×µ;Â¿'?Ó¿¸¸ð û6BU¼Àç`Ç¸/Ò9Ìå»¾)#3=
l7
l7¹ü;¡Ñü>0W§>	bA?v>`®T>§1?äA8Ðù9öTó=dÞ×8Q9ç²J>;k3=ý¹l7ý¹l7¹ü;©ÊV?µ>½x?¡J?Þh©>ä?>ÂÖ9û¯94?#jÝ:5g:3(u?ª3=ðäl7ðäl7¹ü;$~?oÕ:?=mV?Ëó¡?X??½¬X?*°@:ÿ01:Ð1?sÐ:©ª:_O?;4=ãm7ãm7¹ü;LÅv?û?ãäi?È¶4?ÁÒµ>-p~?Ð:8ª¾a9SÑ>¹øÕ9øÌ98?òS4=Ö:m7Ö:m7¹ü;¿ê=Èª==!0?ªi>uÐ=:	%?ÁF´9ðFÔ9whÙ>ù@;{L;Z4? W4=Éem7Éem7¹ü;ô
,?ëqÇ>µ×\?l¼W?ûz?ÏA?£¢79ç9sÄ>{:¡:1:Ð¤5?`d4=½m7½m7¹ü;Ý?ä9Á>*3I?J÷>àÃ«>I'8?ëÂr8È?G9êó>ÏZÐ:±:st>?¤4=°»m7°»m7¹ü;½#°=ä}=Y1?å´¼;;jd,?g^¹v8ç¿¬Aù79qr=ç4=£æm7£æm7¹ü;3
?8WÒ><\@?ÁËÅ>g>]5?d¾9
]R9S ?!:­G´9ÕNA?ù4=n7n7¹ü;(¯o?(Ë?E|G?è,[?³
?IüE?Õê«9ø¹9"¨ì>ò°z:m:.:É,8?Óû4=<n7<n7¹ü;¬?[ï>D¸?í?FD?¼?~º9OÅ9ö.?üEå9e@9<ôE?¡
5=|gn7|gn7¹ü;ÉÇ<E<Fã-?;¹;Æç;xñ?Ù¹ÑR9¶:3¿«ßJ¹?H8¾ú³¿! 5=on7on7¹ü;á«µ<»e<0£/?;Vãf;E?k0¸xai9¹Æ¾ý¸ã]9Â«¾Ó5=b½n7b½n7¹ü;ÒE=Êx½<k4?.'f=?D4=l#?59£}¬9\>ª.9¹º9Uxo>Fà5=Uèn7Uèn7¹ü;÷}Z=Xø!=æª,?­ðs;V8J;`h?Î¸:M8³=¿ø#6Hý9ù;
6=Io7Io7¹ü;x[:=|Ó=*?oÎ;ºÚ;°?\Ö¸w99ñ¾(i¸Â8nB±¾©6=<>o7<>o7¹ü;÷|¼>4>©/<?²Zo>)¥6>¾'?8TG¸ð»ó84\Q¾øm:úq:Ìú>HS6=/io7/io7¹ü;hB
=86È<êÈ0?<^ì:­è:ç]?lÍí¸¤?U9ø¼¾Hw¹PÇ9
·¿VW6="o7"o7¹ü;|3=lY=3/?¥;âE;s¯?¿Ræ¸7i9×}¾0©0¹á(t9X:¹¾/d6=¿o7¿o7¹ü;½Ù,?còÑ>3ÄR?{¿Ó>¬ë>ÇóE?ãr¹¸Á9%
'¾¡J:Æ:KÌ?ï6=êo7êo7¹ü;> &?¨æ>a8?ª|>§¨d>Í2/?W¸³9Ì?`½=ß»9î9çÊ> 	7=ûp7ûp7¹ü;åµ=R="?nP<îÐV;?µNb¹¼Âþ8hc¿¨¿8¡(9±i>^
7=î?p7î?p7¹ü;¥S=N`(=ei?Ês<ÊEÌ;m2?ÃZ¹Ïn9Ó@ê¾UY8áæ9X3Ë=7=âjp7âjp7¹ü;S?v´>¢E?Ør¡>©µp>D´+?Ä¬7åù°9¤âø<BæA:aYÞ9¢>_?sú7=Õp7Õp7¹ü;ái=QS=È-?¡¨o;±?;$ ?w¹ðÒÛ7é¥ÀNM8¢w9ÈÏÚ=Ø$8=ÈÀp7ÈÀp7¹ü;Mü>ÞD¦>B?xó>Øg>Ï,?Ó¹E9$O¾
%è8Es9dJt>Ç)8=»ëp7»ëp7¹ü;âj>\«+>Üä.?1*<Zõ;2ñ"?¹¦kµ8¼O¿ 9Ø"[9n-?ÞL8=®q7®q7¹ü;kb>½
>9Q?jçÓ>m9>ÓJ?þC=?òé<	{U?Òkr96 þ85t?pT8=¡Aq7¡Aq7¹ü;Sñ>xº£>á<?ï-¢>å]n>;-.?ÕA9x£9Ð%?R^:ÄF::òø?X8=lq7lq7¹ü;µË¨>m`>m@?[â>5ö>aÆ9?`k
¸ÁJ9S%³½M9uã9`²>]8=q7q7¹ü;A¼å>¤>H(>?zQ>%>ÊÜ.?3S95M9¸ów>RØb:Ã/9:JË?r^8=zÂq7zÂq7¹ü;Òð=?óÈ¾>þÝ~?ÇÁ?0N$?åZw?YÑ9Ð×9Iø>w`:L¼Õ9~?b8=níq7níq7¹ü;À£Û<uz¢<-?Íµ;Lc;&µ?¹`e8ÊÈu¿{29ð9F<>x8=ar7ar7¹ü;%ò>Ô>¹ÐB?z>$jR><9?Õ:ã¸É*¡9©w4¾ëØ%:xL¹9| e?h8=TCr7TCr7¹ü;	z=Dó'=©>?<	Ç;×Ï)?8ï¸Û9Lê¾åï9¢OI9Ýe½>a¹8=Gnr7Gnr7¹ü;J>éI>+A?¾?²Ð>Ó5?êÜÇ8°9j¹:>ûñ8Ú9À
T>2¿8=:r7:r7¹ü;±·?r²¤>í.K?<f>^ÐZ>÷w3?c{8SPW9$r>A;åXÝ:N*?IÊ8=-Är7-Är7¹ü;Z¶</<á0?º;Ù8;zÕ?6C¹6EW9Î%è¾+Hõ¸(Nû85Ýù¾2ê8= ïr7 ïr7¹ü;bÆ?Ím4>2Ê?<;?Ø?Ô)s?·ª9Mæ69ÿÞ>¼X¡:Ö½%:36y?Þê8=s7s7©;J; ?I>ï/?Å·C?U>iã¨?Ø8æR=9ADÉ=O%p:þ:»a`?µû8=Es7Es7©;ú&ü>,ª>d8=?$Á¹>	>Kd/?úµ88³9^z	>KÁ:
`:ð?9=úos7úos7©;X¡¶>ï}>»8?#L¼>0>3?y\¹¸ã7ñÁxÀVT:0:à?¢!9=ís7ís7©;©?£æ¾>[G?¯K´>¸ê>k3?(Ub¶ÑY9Ö¼T;©¾º:¹3?*|9=àÅs7àÅs7©;>ô!=|ýî< {-?Âp;*î;p¥?lä·19[[½,_`7:p9U÷M=¦9=Óðs7Óðs7©;TÒ-?»ÿÜ>ÒYI?{vÎ>¡>sÎ1?èè99Ò>m>¶:ÎÉ:?ü?UÆ9=Æt7Æt7©;<6?Áà>åöO?ËÇ?.ýÆ>ùÓ3?¯h59rà³9>n$e:>:rX?[Ö9=¹Ft7¹Ft7©;Ï'l?» ?%^?8Þ0?a.í>Ãæ>?ÁêÄ8ßÀ9(C>!@:ö:*?^×9=¬qt7¬qt7©;ûQ?$ü>ÉT?D5ç>>SEC?ÑuF9»©f9BÜ>§+:D:Ö_?§:=t7t7©;óS=£4=Iù,?ß>½;"Í;Ä?ÄÀC¹ãø½8å¿ÙG¹³8 z¹¿¥:=Çt7Çt7©;ëM?ÏÇª>åMd? a?3Ç?`zG?¬þ8ApF9Ã+¤>trm:võ=:Àÿ?bí:=òt7òt7©;Áæê>c5¡>':?`¨Ò>f>ÖÑ,?<sÚ8n9ÚO>Ý\96åY9àL?±ª;=yu7yu7©; ±>ÓUR>ûW?Ù"?ÌÙ>´@?èÆ¹õD9{Í¾VI	:Á:	¯ê>ê;=lHu7lHu7©;Rì<ÎË³<«=(?Êé%; w;25?gp¹¢	²9uð¬¾pú·Ü8×³¾ÌA<=_su7_su7©;4^B?»fù>·G?}m?i¸>A?SøK89õË=4²9Ê89w?b]<=Ru7Ru7©;S=qS==+?éÐ;KSl;ÁÉ(?Ê1¸¿09bX¾ò	¹fÔ#9f×¾<Ê<=EÉu7EÉu7©;e?i"?´õK?±/?jÿ½>â<?%çA9"r£9Ú>É	:	íÑ9Y(?]ë<=8ôu78ôu7©;
?îí¸>eÙ??.}>Á¿_>3?1Y9%9Øë>kØ:¨ à9ï?==+v7+v7©;¸/¶<í<#d+?S;mU;y? Ð¡µêÖ9»
ná¶ú!I9lv¼¬:==Jv7Jv7©;2Q?ùFþ>õR?ãx	?øo¹>{È=?ø9,?c9p/¢>¡P:a:«!'?n==uv7uv7©;Â¯>l¼Ë=9?!>göë=¬.? \:r(:å'?¤æ;ú{B;ûâ2?"ë== v7 v7©;ÿË\=²g%=Ý*?ö;,(s;Xý?¸Fê8[Ð¾Ro8¥B9¾hÆ=.>=øÊv7øÊv7©;÷Ý<z<¦<yé*?ÙýZ;8.;;ßÀ?uéá·ÉÛ89m½"MX¹¢¯k9Çñê¾J>=ëõv7ëõv7©;ÚT?þ­?ú¨N?Ï?ä]·>£>?=M9JÇ_9PÊê>Ì':ãO%:òì?xô?=Þ w7Þ w7©;?ùº>Ûu;?h	?ÚÈ>Å/?Å"7:ê­9Fo<2Ý¹:ç:j.$?@=ÑKw7ÑKw7©;Wµ?Ùû>þ?|/?ùWû>Ã?6¬9Ô¥9Ê?yÝ:B:?ã@=Ävw7Ävw7©;B<?¦ê>wòM?(¢A?Bø>ÉjG?ø
999ù§Â>|c9Of½9àÊ>ä@=¸¡w7¸¡w7©;Å&='}â<´<.?Ñ;#Å{;U?kºU¹0b9rñ¾êÚT¸-}8ËÐ¾ù(A=«Ìw7«Ìw7©;>×ç<zý«<æ,?6õ; ²p; ?^ôñ¸±ð8G¿9*'79¨Ý>@òA=÷w7÷w7©;Å*?HJÜ>ê?ñ?G?»[?
¥9TT9vJG?$:Zé«9¶öt?XôA="x7"x7©;2¬¿>æv>¼F?TIã>èo¥>qÚ/?Õ¸ÑÖ/9Ñ¾6Ó9Ù|Ò9Ø¦?qöA=Mx7Mx7©;YÇ<­Ì<¤,?mb<ÊÌ9<¼?
eå·ð%9_ò°½PæL¹
ß9?cE¿ó-B=wxx7wxx7©;¨ËÊ==-?¡ª±;Æ;;k¶%?¨k7¹Ìp$9Æ¿DÂG¸eý97Ñ¾¨5B=j£x7j£x7©;ªµ?x£>fõU?óî>ù¤©>(K4?» 8+Î9ò>¢-i:I:5HV?ïjB=]Îx7]Îx7©;Ñ<=yæÜ<§Ê+?©Î7;k6; ù?©_¹z79·¿¨:Æ&:/ý?sB=Pùx7Pùx7©;Ë<ó<£ð.?³eí:¤?ï:àþ>8/Ñ¸ßà9:ÂÏ¾'Æ·FsH9¹}½Ð®B=D$y7D$y7©;:0?8`È>aK?Ë1\?1þ?ç©:?ú/u9n
99bè>=Hÿ9b3ú9?úC=7Oy77Oy7©;?§Ô¸>(}E?HYñ>ó+ª>À5?"[7 ì9§ãÂ<ô:iq°:Ú1?C=*zy7*zy7©;g?Iu²>^??¥úÐ>>wÞ/?Æ9ál¦9ú¤j>3+9
w¤9ê¼Û>­/C=¥y7¥y7©;?ã¹>¯ÉR?Ò> 8>F?¢,¹Êï8É(¿):7[:Ý?ÈSC=Ðy7Ðy7©;ÖÚ ?Qn¸>nF_?ñE?Ýn ?U[?e9¬%b9£3?»	;M©:·Eh?ð^C=ûy7ûy7©;z>û9>Õ<=?v"£>¢Év>k9)?Êç¸9î¾|Xç8ú¢9´±5>(`C=ö%z7ö%z7©;	1?Ë>*%_?¬%t?}§?>}G?/9®[e9·?\:úB:ñq.?!ÌC=éPz7éPz7©;H=ct
=Qt5?ï;¯È;H5?9C¸,¿8ñ¾¾@û*;h3;ýß!?láC=Ý{z7Ý{z7©;×<6¥<>ª&?ïÏ;n±;W?Þ¸¤9vß	¾0·ã·9ÎkÙ½j~D=Ð¦z7Ð¦z7©;+Ó=«bÑ<þØ:?Q+<jéÌ;ÈU?¿4¸Ra8>³¾<ÌY¹)å9°¯1¿å D=ÃÑz7ÃÑz7©;Õ%Ó>- > I?1»`>î8>.:?¼¢t·M+9HK½Æd8=&9ÁÚ/>©D=¶üz7¶üz7©;ÈÂ§>5`>×J??·Q>D>È¹)?!À?¹9Þm½¾'f:!:¸b6?ÆD=©'{7©'{7©;}r´<9<õ%?ss³;P<;Ø_'?ä°}¹-_»8
N­¿Z&¨8»E9ÕY>7E=R{7R{7©;õÀ<<à,?`a9;+Ø;Û²"?P^8V8,9h%>ãÈd8Ö¥9Ý×?>1E=}{7}{7©;ïM·>t±f>ªiK?S
?~Â>6?Æê9{w9W[>Oª¬9ËG9¦ ?M»E=¨{7¨{7©;S]?ÐêÛ>¶Ñ?æÎA?Ì×>êe?L¸p9sº9ßA¥>R.;ÓÈ:	y^?.¼E=uÓ{7uÓ{7©;Vs?1ú>?Ä~?Ã>!¯?ÁYB9+®9¯´>jþK;¤Ù:¥ p?¸ÏE=iþ{7iþ{7©;ò	>­~4>D>?H7>èkk>øÞ)?Õý¸õf(9~â½ò$:xPe:&?uñE=\)|7\)|7©;OÒ?^Æ­>2B?s>¹­D>¼]0?<pâ¸h§è8))ù¾ü¶:¾üô9ÖC?ýE=OT|7OT|7©;»P=QË=ï\+?Ï³;17;¹?´½£¸4!8y¿%³ä¸2d9#H¾,F=B|7B|7©;\U?÷Á>ÊÌ?N®S?cÐ> <?Ür9Dñ9èºØ>f§:7È[:\ B?ÁIF=5ª|75ª|7©;¢í?éF4?f¾W?¼ö?3n?÷j?9í:»ñ99O#»?V³þ9^¡:øó>ß¬F=(Õ|7(Õ|7©;Å=Ã!C==??Ý]<QíÐ;9í?|0819ò¨¤=Ëç8Ð¹£9¤ ×=íÃF=}7}7©;~?á¾>åQ?Í?¹×Ä>M8@?n£8ñQ9ýØF>µV;©
;`vA?
óF=+}7+}7©;²§6=Ù=´Ä5?f¡;l;/?ºZ¸TXf9Xò½Co5¹@y18WÛÀ¨G=V}7V}7©;¼Ô?
üC?ðH?¾ð-?Óä>B?ê8Ù9»×>@¢¸:ã~:g6(?8G=õ}7õ}7©;sL@ÏY?Ãå?Å?®N?Fdu?îæ9ê
:èÈÔ>E N;#×:!\u?ò&H=è«}7è«}7©;Çú?Æ?Á>`»>?«AÅ>Å/>ªb*?Q]¸À9½FÆ9&®w9ÝÃL?r+I=ÛÖ}7ÛÖ}7©;»?(8ª>,F?kÄó>ýs©>"8?/J_¸¼²a9¬Dý½@#ï9ú¨ý9ûWñ>q9I=Î~7Î~7©;2?=ÝÖ<¦o/?½Ó;µ·;?àÀ·(Ú9Õ½Hd¸èuÂ89@Ë¾ölI=Á,~7Á,~7©;V±Z=²#=î!+?QR';Ð;õ?wK¹^#8Ò¿åè8£09m«M>I=´W~7´W~7©; ø>P(E>?¤9?o®.?Êòþ>ãf/?&å¼=QFl=;ªL?g
»:¦Xq:×hF?Ò¸I=§~7§~7©;Ü=jZ=Óµ)?(
;
Þu;/È?{Ûñ¸;Z9°æÍ¾hïG9¬»9¢©¨>µàI=­~7­~7©;i>?Ç1?±ð`?l?4³<?ßH?8Ñ¤9=î~96%?+ù:G:ÍK?óJ=Ø~7Ø~7©;ö?ºëµ>öS??EÀ>g5>ß2?Éy¸Í~`9[x¢½6îE:v	:î8?54J=77©;É~µ=%=¤0?ï;·0¨;¬î5?Î¸ªRg9B¤.¾ïn:§÷9:&u$?¦EJ=t.7t.7©;h³×<8p<ô&??Eç;R¥;|1>?úI¡¸¨Ú7X±ÀÅ9ßo9É>ÃsJ=gY7gY7©;Ð2=Åyø<È:8?Ñ<Y§È;®R3?7z8Ê9Ùbï=Ìÿ·ñËJ9´O¡½TJ=Z7Z7©;^ì>0'>`¿B?éfÄ>.g>ô©9?¼G·&&ß8_¤½¬J:]¯:Û½=?`J=M¯7M¯7©;?ÁxÉ>r+H?}´>Ù>	01?`â8C"9õ×=Úí:2ª:Ü°2?æJ=@Ú7@Ú7©;=CD=c7?<ÿ8Ù;%/?T¥·^5%	Áýç]9x^9<Zÿ>%K=77©;v
=U2Ñ<ú,?0IV;C';¾#?Ô½{¹ÓÞÊ8ÀÕ¿½/·²`9Êã¼].K=77©;7?ãEú>78?Ýs?TÊÒ>'?JÊ8B¾9OD>9:Ôo:Í­?ÃgK=-7-7©;­= ý¾<òj<?ù¸Â;};¨d(?ª×¸Zx9ÜM^¾Á3ú·~¬9S&S½ºnK=C7C7©;Ccl>ã>ÊfO?<R?çI?'L:?¢ÇÊ<Ìþy<¦O?¹æa:vö:ºÎ;?¤K=X7X7©;`	>?^Ç>üst?Vâá?ùÝx?»[h?ÀÚ4:)ø:3Ë ?¹÷:ìy:ZW?Ð²K=ùm7ùm7©;ºfô>
¢>sA? á>1×>Å	??	 ¸L²Ë78ØÉ¿ú¥Ñ;}²;º>?
L=s7s7©;}±>'÷A>Ó@j?Ï~Æ>U(>9@@?ô/i8´t§8l>²>Âc<b®;ØP?TL=í7í7©;|mó>¾¶£>S>?°u6?1÷?
ú0?9ð7OW9wù@=®h:rªª9O^?ÐL=f®7f®7©;é>â>òh?¹£^?ø>rZe?o®
8tþV9V´¨=ÛÖ4<çû²;©S?
M=àÃ7àÃ7©;£=OvÃ<¦1?ÿ;.3y;;H!?!}ì¸-Az8ëq¿à×08#39´="M=YÙ7YÙ7©;Ê)5?;ë>/(E?e5Æ>->ë 9?Ï_*9¾9K>øÎ: x:YÄT?.M=Óî7Óî7©;äq©>L>yT?b>N>bÑ5?·ÔÍA9;ÓÆ¼rµä;­î;P=G?gHM=L7L7©;I'=ùBí<íÖ4?ö:<äSÐ; ?·8þ½p*Û¶:Þc9-9v¼NYM=Æ7Æ7©;pÎ?eÒ>&»9?õb>fYA>0?¿8æ9±Ð= ­9Zg9@?%²M=?/7?/7©;ekA?éNü>ç?D?]Ã>©$>$5?¥*8Æý=9L6>>q:ý#:zÁN?ÑØM=¹D7¹D7©;ÊT¼>¥Úw>WB?§ç>Ö¬¥>¸ù2?¥âË8H.19ÄJ>z&E:Ès :F?5N=3Z73Z7©;ùXB?l¿ú>kF?´©>5èe>Ñ<?ÒôM8.Õ%9Jø>u9bzÞ9m¨>V]N=¬o7¬o7©;tÝ'?É¢>ö?z}U?îÖï>	àc?Ýý9ï§9Kà>îRÙ:M:$#I?ÒqN=&7&7©;¤»¡?®_L?~J?´Ü<?omõ>xÿD?D0;9§¿9_)z>ÖxÐ:¤ö:¯8?[N=77©;t;?¹æç>âîN?Dó>!«>ã6??ò89Ñ`k>':©:T?j¯N=°7°7©; ð?µÐ>z#9?$¼Û>å}¥>Yô)?ß9Ù£²9ê½L>öÍ:´gq:Í"?»ÙN=Å7Å7©;,j¶<b<U*?PZd;n ;¨6?¨Ù=¸êôö8fÍD¾k¸Æ $9Y$7¾÷óN=Û7Û7©;r±>³¿:>ÌPQ?óÈî>©>
54?'²8á|9'i ><p<ZU¤;ê£I?¾!O=ð7ð7©;×$>`ì=Â2?É¢Ç<Oñ¥<Eý?¡(=}¿Ü<töB?Äz;Õ»7;þ.?,O=ÿ7ÿ7©;8'??²ú>IC?ì©Ê>·¹>>3?Ít¹ô 9:SR¿m!ñ9Y«9 4?ñ/O=y7y7©;Êç4?ZÖÏ>¾Ó^?"ú"?ç«>Rµr?Zç¸Î´9Ðå½ô9õ9òlØ>g9O=ò07ò07©;7¢?þ:??ú(Y?8ÎC?Xæ>eY?¹¹+}½9É5¾Ïz:
Å:êÚN?
¹O=lF7lF7©;nB>Y]ß=Ö^?âC?è!¶>^ÆJ?vº=óR=2Hb?¤x;¹ü";Vw?\ P=å[7å[7©;C#?m6Ô>Ç¤D?¥y¤>¤>l>:2?p¹-¸0¤Î8m8W¾øtE9`©9êT!?]*P=_q7_q7©;Í<B<ë*?ò;¾M;ªf!?ð¸¸ã¾8àø¾mz½7vd9yQT=;P=Ø7Ø7©;'?CÈ>tU?
K	?áâ¬>¶KK?«Ø8Õ9,>`ní9`~Ä9ãª?lP=R7R7©;Û"?ãiÊ>«M?AÐ	?l¤´>öMC?¦nf8»hf9J>¨QO:$`:9?úÖP=Ì±7Ì±7©;Ù@?é>³`S?éQp?ZS?µËP?Î8kg9"F>hÇD:ÌÕ9Ñk?¾ÃQ=EÇ7EÇ7©;f ?a§Ù>ûØ<?¡²>ë¤}>@J4?°k5n9dc:­]ñ:nÙ¯:s°/?M%R=¿Ü7¿Ü7©;ï¡>a
>È²[?ò´ù>'Ø>.ÂO?··ôV90ëZ½à¯è;Kt;8Ýg?R=8ò78ò7©; ?å>M>¡ÁP?­>Öy>1X1?"ñ9ò¯c9õ¤>ÐÐ9âÖì9Á´á>j©R=²7²7©;ó|Ø>ªL>ä_A?weÌ>Ás><0?PÄâ¸Ü!9GÅ¾þ¹ :îñ9ª¯*?;üR=+7+7©;-X?Â¬?bñA?3³T?àÞ?¦B?£,U9Iü@9ùc
?,>;@=ð:q¦J?éRS=¥27¥27©;~H?Ô×?E;?V?îK¼>Uy3?¬>e¸no9°êô½x:EÈ&:QðÏ>uS=H7H7©; KÑ>^>n%D?	n>[2>
+?lÑ¸ì°9áá¶¾è49@¸¥9U»>LôS=]7]7©;yöÉ>¡á>.};?)®>'{> ê1?P
8ú ²8ÿÎE>n8:ñ:_?w>T=s7s7©;,ü?Vô>Ô_???p >¨ÃN?7Ø8ÿ9ê>ú&Î:Núy:cS?XWT=77©;6=:Ä=H¯+?aÑ=o¹X=Ñ!?F¹9ïç¤9Ö¾ñ>Ù:¤õ¼:m?3eT=77©;8¸ì>ÿ|>Ò!D?PNí>Xf¦>6?D9|,J9xòø>Ø4:Àhè9N3G?8¤T=~³7~³7©;íeî<01®<./? Ü;Ò£;%þ+?sTk¹Í9ÞõÓ¾ãßï9Qµ:¿5Ú>úíT=øÈ7øÈ7©;	×<íí<­L.?-¶Þ;x;Îe?éH¹"`9©Q³¾a{5:@,:Á©?ãU=qÞ7qÞ7©;Ix?
§­>M?¼ðí>¡>w<?·¸Ø`÷7ý½¿r´:6Iî9ï?NnU=ëó7ëó7©;¹ü¾>ïV>ßyc?¥?ú8º>¯I?îãW¸RÇe9âð½#ª<\Õ¯;nµO?WÕU=d	7d	7©;Ôâÿ<d½<hð,?:?­;@};ÍH/?BóL¹%9¬±¾vÊ.9"	9Éj>¦$V=Þ7Þ7©;À¬'?vÁÓ>uµJ?/Ð?\6Ç>:?£6|Í9»Æ<×_­9ê¾Á99å>KV=X47X47©;ak-?5dÛ>`[J?R%?Iá>5 ;?p8UD9<Ý>Âf;@¶Ù:43?CV=ÑI7ÑI7©;ÇÓ>43Q>ÜÊ9?æôX>SÉ#>)?²ê5¹èæ7jJÀ7Ú:G 9»¼u?ÿ¦V=K_7K_7©;k!Í<Ô<÷+?íí3;F©;»??á&Ì·
ï8ûr=¾Ô>Þ8Ú9ßG]>åÝV=Ät7Ät7©;®xI?õÎ>°Jz?3W?0Ñ?'ÍP?éÖ;=`Ýò<¬ÿE?t8<148<
3?.0W=>7>7©;¢ìZ>>Þ/:?¸??xã>93?@"´=ð[=ÛøQ?-¿æ;'8;óPC?²W=·7·7©;Lï=ÿä¼<ý5?öþ;ëÃ;ü&?\Võ¸øc9¿O¾#¨¸ B9\¾jãW=1µ71µ7©;&?ÞºË>
:?M«à>í >¢3?±´x9N9x´ß>|Ã:Úcå9I¦?X=ªÊ7ªÊ7©;é =Óæ<õ1?i5¶;=;®¡?Ðß¸àâv9Dg¾W8»­S9Àû0>7X=$à7$à7©;­ï<\°<)9.?No7;.H(;?ù}¸â,9¿Eæ½_×Ç¸iM9hêx¾#BX=õ7õ7©;8ð	=ïñÊ<¹ÿ-?(T;Æ},;%o?P±¹åM9ð!¿Aõ¸ðq9Ýea¾pNX=77©;à¾¯>Ül>V1>?Ä2È>d>õ»-?¨)÷¸5;W9ký¾÷eU9}Jj9ä+é>I[X= 7 7©;$³ü>^º¡>ôÿG?[ò?Ò>;?(bS9úâë9Phe>©°(:¡Bå9]<?¾°X=
67
67©;ÂÆ<ÀV<ÅB0?ÏÌo<øÒ(<Ð5?N°·Äï9^X½X¢_·ëÏ9v¼¼ÈX=K7K7©;ß{ü>"©>â??/>óþ=þ/?:¹¶L¿¡91Ì¼ðÚ9L:/qÕ>¿ÍX=ý`7ý`7ûË;6l>ÚÏ=«U8?S>)>êò*?òd:Ì¸!:Wê4?¢;òÀe;¿4?ýX=wv7wv7ûË; =T»Ü<&.?âEl;k;;åG!?dn¹5ð9,¿¦/8¯59Áö=$NY=ñ7ñ7ûË;\Ë< 2</),?ñD?<I\<° ?Öö/¹j²9;!¿9uA9¿þ>ÔOY=j¡7j¡7ûË;@;>½Gì={(K?úÉ>Â>s0G?ï7;9Ú9/R,?yí9OM:ÒTâ>Y=ä¶7ä¶7ûË;9?)Q?$9?áµÀ>°2>Ss6?Q@¹Íq¦9nå¾Oy9Mw9?ÀY=]Ì7]Ì7ûË;GL?mNø>vR?0ñð>u¥>T:?÷îI9ià9Á;f>ÒÎ:º9z¨7?KÂY=×á7×á7ûË;Ë¦I==G.?c¡×;Ýê«;Õ ?jjV¸BõR9¾n~Ð7[T90X{=ºïY=P÷7P÷7ûË;ùúÌ>y/>pA??¤>1Ñm>,1?¿8úIs9j>t\;ú% ;>ÉN?¶oZ=Ê7Ê7ûË;ú®É>j<>ßµD?QC?µïÿ>¼#C?T®>8k9\<´=Yã:
#:WQ?E÷Z=C"7C"7ûË;4 §=Av=¯-?4ÕÒ;ðr;'f+?@&^¹H8êz>À»;¹²Å8kÓs¿&[=½77½77ûË;'Xí<ã<´<4(?);?í;S?g&R¹¨Q9=Z¿ôB¹KU_8|¿[=7M77M7ûË;»w=Þg4=y°/?£^¨;ñ;L>?Üï¹ÉV9l¿íÚ9¯ãO9¶>ÇÚ[=°b7°b7ûË;©ø?2[¯>§F?»h¬>´t>ÊÔ4?f¸t/ý8Î¾ª¾Ð9=×°9´?1]=*x7*x7ûË;&TØ>Rt>É;?ë|A>K>ÒV5? x¸/Ò,9cDÁ½Q(;9ò:û1?Y?]=£7£7ûË;,=ß×F=V½,?½;VAO;S|6?I¸&\8Òæ¾ÚÌm85nº8E£>T]=£7£7ûË;Ââ<Þ§<ª¼,?7>_=r-=é¿$?¶:¹¡'9õ¿ß	7ÚÇx9U×=Rh]=¸7¸7ûË;nF>KB>²$:?2£Ë>\>Ô*?ë!7ö¡9 8<lµ ;(ã:´'5?¥]=Î7Î7ûË;Ë}?Óéº>%£H?îA?69½>Pî2?Ân<7C>9äý<Ñ":¸Ë9ð6M?»^=ã7ã7ûË;$5·=-×i=¤H?¶?7·>]2?` <Ï3¼;õ¹D?XÞ<Z8Æ;ØB?J^=ù7ù7ûË;°û+?Úf¸>tÂn?	
?ft>â_?×@7FbÒ9SPj<»y:ï:YU?US^=}7}7ûË;~vç>[>óð??m9~>oÔ8>Å0?µt)¸@£9,Ý½}Ñõ;¯¡;»B?Ú^=ö#7ö#7ûË;ù=©>Å<Æ-/?#öO;	F;uj?$gq¹T&9}}9¿ç
¹í,9#¡Í¾ªÏ^=p97p97ûË;ã ?pØ8?ÃB?þ&?RCÛ>zB?¹9jo9êæ>.Z:¬ê+:9ôÖ>_=éN7éN7ûË;Ö¾?:?9?NÏ=?M¸>xÓ?ñçY¸;8³9N¡½µ:òð6:aõ5?F__=cd7cd7ûË;hâ>-}>~îd?¸)?àÔâ>??õè8ÁS9L>?C;	Eý:%E?w_=Üy7Üy7ûË;J¶>sps>ð±??Mh3>Çò>ºp+?D$Þ¸V&9*\¾ÐJW:åÄ	:¨H?z_=V7V7ûË;ÀÎ>t>§mL?i®?×s?õN7?¸¬b=èP	=ÕKS?ál8=óÛ<ðW?x«_=Ï¤7Ï¤7ûË;¸êô>$ö¡>A?êl>%ÉH>Z7/? g¤¸E*Q97I¾J³ó99¸ÎD?ã¬_=Iº7Iº7ûË;¢?X¬²>¤w??~h>G,>¿,?qT¯8>Üh9­À@>v[L9-+Æ9Pÿ>ö_=ÃÏ7ÃÏ7ûË;í?N?¸òC?c?.?¾tL?}=Â9#Ù­9?¸þ::i°Q?Á`=<å7<å7ûË;FAÌ>O>C/J?ý;Á>Ç>Ï<?U·LBi9À½>7;fý:ÁW9?ea=¶ú7¶ú7ûË;Gtè>b[>h??zG>â]>F(/?f9d¯8@c?Úp:ãáª9éD?¼a=/7/7ûË;b?ô>l?QGA?ûêë>)»Q?[ßV9`"9J±>AÛö:¼:Ça[?ß¯a=©%7©%7ûË;A	?Õ4©>8ëY?µY?C?÷A?ï@G<qvö;ÒöN?¢-:è×:'Í?eCb=";7";7ûË;Æ	?:@p>'?ÿ®?Øm>ó?g¡Ò9³9? :/fó9£H(?kb=P7P7ûË;?yF­>ïÎe?Xá>ª>ÿøH?PB28îâ8éiI>¨V_:U,:â%?·b=f7f7ûË;Ø#'?2çÀ>^Ï]?çÐ ?½Æ>6&O?ªæR¸Ùv9ì*<¾¿#:½n+:¯ô>Èb={7{7ûË;?!%?¼4Ñ>¯J?:4è>X>°´;?uB8)Àd9jºÙ=E¿:!Å:uD0?:Ðb=	7	7ûË;ÈÝ[>pã	>XL?Y20?	ú>Uf4?fú%=B©Î<«M?ÜU;­;RN?wïb=¦7¦7ûË;Òd>Ê	>áT?j3?Æá>oK?ÃB®=Õ:=1Æn?S3§9þ	Á9ê»Ý>Ñðb=ü»7ü»7ûË;a%K??ó¸B?@¥Ï>d,>þ¨.?#Ð:ci:"e?7|¶9e$°9?c=uÑ7uÑ7ûË;Ù¶q?º?DýD?$?ZÍ>û:?<f9³9¤>G:£mk:aÛ?È
c=ïæ7ïæ7ûË;yê>Ó´>¼%G?FD?i³?78@? Î`¸¾¦9þÁ½{®<âÿF<i`?]c=hü7hü7ûË;>,?9óË>uîW?³w?¦,,?ÓüA?¶8ï£±9>o3:ùTÜ9¤Z-?¬c=â7â7ûË;¼<><³/?¡æå:;ã>ÿz¹²8
®Ï¿oÇR¹úÐ#9ç±$¿UEc=\'7\'7ûË;ÿ÷q=r|.=1?¡ó;í®;2?Ø¹Ä9lþ¾|¼Ö¸<b9Ù	²¾çwc=Õ<7Õ<7ûË;Î}?;d«>)gD?²~¡>ÛÃb>«P6?¢§7g9ú¹¨<çYD;	ë:YU?íd=OR7OR7ûË;ØCë=DY«=¿/?ªæÉ;-;L#?i¹ÚRÛ7I³ÀÓ¸ôd=9M¥¾ùfd=Èg7Èg7ûË;»Ï>D¹>"Î<?>Ö;>l4?M#ð7än9«=p
:(iÛ9hh#?µd=B}7B}7ûË;Â»>yô{>>?Ee>ªº->Éë(?b÷·ªÑ9Ðhn½(ë«9_K9ÙgX?Åd=»7»7ûË;ÈÌø>!&>OQ?Eõ>~D§>±;?B·8cí9{íÅ=¡Áß9Ô}X9K?Fe=5¨75¨7ûË;ír?;?»h?v?+ô/?Q?dwû9d®9s8?k:cé9Õô? e=®½7®½7ûË;#ÄÀ<e<>£*?c:;éûR;vm1?îÒ¥·Þ9#¿½^Â«8qÓ9Û>w6e=(Ó7(Ó7ûË;ØMg?Xö>¿¬p?[¸"?£·>ûb?Éôª9J«9Èÿ>Æ©:$:ëW?"fe=¢è7¢è7ûË;½=¹P=mÀ-?@¡4<ä+<NR,?¹Þ²r9Ç¢¾hÏ9[P8{?ée=þ7þ7ûË;L
C?r>Ê{?S?Oð>B¥?åA°<O÷a<5¯G?V:ÔÞ¿92¬?ô§f=77ûË; ÈÑ<âû<MÙ1?sR<,
$<;H$?ð*Æ¹LÏr9ÐîP¿`f¸L÷9`ã½æf=)7)7ûË;È¾±>D¿V>ÛãS?~y?	À?ÝÏT?a=Ê>=äY?w;K:$:W"?ÿ+g=>7>7ûË;"Í>ï¤t>W?Éê>u>Ç>>?î¸J6C8îA2¿ÚÜÕ;£¹t;7·_?lJg=T7T7ûË;KÊ&=0ö<ý-?Ad
</×õ;V?	&¹hà@9ëÌ¾y;5s;ÿ.I?ÊQg={i7{i7ûË;ìy?¹7©>qK?f{?Mo-?¢9?CAÀ9Þìñ9 pË>½9 êv9~D?"´h=ô~7ô~7ûË;Íþ>v(­>SZ<?7;}>´.7>xò0?,£ø8jÊ9nNe>HøÊ::a*)?¾äh=n7n7ûË;úU?x®>µ??ÞÒ{>øIB>ç%?µb¹Ud98ý¾èº99÷<?
çh=è©7è©7ûË;©®?Né>8?
?2Ç?G{?Ðë9%ø9A?Ó:GH:'ûP?ÿwi=a¿7a¿7ûË;©%?zçÎ>öÞL?³ÂÖ>{> ô<?"0«8Á9B	>;Ôf;¤ï.?&¤i=ÛÔ7ÛÔ7ûË;æ±<·ì<ÅÄ(?½í;³öÆ;Dò?j>¹d;Æ8hu¿³¿0¹ýR¿8`l¿Y·i=Tê7Tê7ûË;÷¿>ê>¨"=?¸m>_2>éW*?ö¹¹ÎË)9!$N¿ÒÜ§:Pú¦:¢­?:j=Îÿ7Îÿ7ûË;z Ì>d>ôÌ<?o>vU0>-?ò¹øç!8çJÀàR·129}p½j=G7G7ûË;çBz?éÊ>®0?/y?!?QN?S¢9°<£9gþ>§;B¹";gId?ûj=Á*7Á*7ûË;ï×æ<¨ª<$-?;Y^á:?0¹4(9öñ¿H·D>9-½´Äj=:@7:@7ûË;2jo?éã?SB?à?É/Ê>Wo7?ZÁ²7ä<¿9MJï<R$°:,w|:2?"ûj=´U7´U7ûË;jQ?u¨>|G?Vc>®!>++4?þ¸Àís8Á¶#¿r:
:?øyk=.k7.k7ûË;Ãã>>ÉàB?z¡ª>±tr>¡)4?zöU¹9úØÊ¾tS :øQ:Aº?Il=§7§7ûË;?´ >sèL?è>þL>¨¦??7(£9Ç@ñ<ü;¬>â:¯/%?iJl=!7!7ûË;lÊ<¹<'-?#<<<%ñ!?6}¹ÀKÉ8
¡¿;@9|wþ8FA?yl=«7«7ûË;Í?¨®>*F?`ã>£>L2?3jï¸ê<9m¾Õ:"r9::ÜX?N§l=Á7Á7ûË;J½>Jy>B?ô{>Ü
C>(!3?Ó:8åÿ8#J>1¿:Ôì9>*?iËl=Ö7Ö7ûË;]àÌ?¯Z?áp?­±O?@­º><i?*á9Êÿ9»>ê$ï:ß@:"LQ?3Ùl=ì7ì7ûË;Ûø<ô´<z0?»Ø$=¦
=Í?	+9ð8?÷ó=;@#;e¿.?vðl=77ûË;Tñ?Ú~¯>nS?¢±>t¥_>$UK?~Ô÷¸97pm¾rÔ:T:	æS?ÏGm=ú7ú7ûË;Û=rû"=ýÒS?<áî;G??>¬¸E:9Fl¾ÌFô7¿â9¢NÙ=Znm=t,7t,7ûË;v«>i>ÇN<?Ùv>°]R>ô1?.1¸]9'E¬½^}:ï@:9?m=íA7íA7ûË;HRí<Ë#°<Üu,?o.;9t;ß/ ?æ´B¸Ì7i9ºÕ½û8b19}µ>Ìm=gW7gW7ûË;?Ê¬Æ>$Ö<?b:?qØ÷>þ@?A··/G9×ø¼ÓO/:"Õ9qR?tÕm=àl7àl7ûË;JÂ=>=·0?¸^Ç<¡¥<(?ãX®¸p46/õ
Á9*58ôÅ"9qv>Ún=Z7Z7ûË;](;?ÿü>Þ`=?[¤>óh>]A4?ÈÇ¸xPõ8to¾`x4:¨Û+:j?Fn=Ó7Ó7ûË;Ä»=#Ç<.?ý{;nKo;&?ÀF¹èUä8¢¢ ¿Xåç8«9³,Í>±n=M­7M­7ûË;R8*=×.÷<±J0?P-Ô;A¦;1[#?9»¹
(Z81¿K<Ê·89Yý¦½þ×n=ÇÂ7ÇÂ7ûË;Óå)?MGÉ>wX?±D+?eÅÕ>åM?& 95$9cGú><Pò:uã²:åa-?8ãn=@Ø7@Ø7ûË;	QP?ôß?=ÏB?F?J¾>É¶<?â¼B89Ã=ìò9,:sË>]÷n=ºí7ºí7ûË;8ã=ú£=Ú1?s½*<KÓë;ÀX9?¸|¹T0$9áD¿f¢¦¸î:9RM¾§ýn=3737ûË;zì)?Ì>®T?û,?¹ëÛ>\I?09*Ò9È*4>4*:§üî9A76?Mjo=­7­7ûË;îT=Ù½æ<ê©/?:2;Ó­ý:w24?Èf¹¿9U¿¨±9Á09{?÷o=&.7&.7ûË;ëÔ?»?¹>ÏJL?õ>£pU>(=?áÃ¸ò9M¶%¾}Ï;z¹2;ùrY?Oo= C7 C7ûË;8!¹>$òP>Òb?û`[?iÆù>¤Ø`?áX=ÂÞ</Öx?P÷ý;*;Éeb?nÎo=Y7Y7ûË;C. =öì<ÔY-?Íè;;b^?Í$à¸òÐ8(O	¿)Ëö8Æ´'9Ù\¼>}åo=n7n7ûË;Þ?¬ª>EëH?>Ù>Y>:Î3?JA'¸êªt9y¯½ÿ.­9þª9£?kkp=
7
7ûË;kÃ=ÀÞZ=5?Èt®<R<ë.?mO"¹:!ü8>Í$¿X±Ê:W=­:Ã?©wp=77ûË;äHø<¶<.?0#<²Eæ;k5?	»§¸Ôk{9É*¾Ö:È$:¡?² p=¯7¯7ûË;> ÷­=¬^E?uJ?9\½>ÂØ2?/±A=áç<1×U?_Ý9"529öÈ?Ïp=yÄ7yÄ7ûË;ê0?öÏ´>±|F?·>à6>ªX5?xÕ5L2g9l;¸Å:þ§:á&?hq=óÙ7óÙ7ûË;e=)PÝ<<Ï,?¥];>q(;Àm(?¶¹¼ß¼8*±¿ÑE¸¾9Æ½Öºq=lï7lï7ûË;"ßk>w¹(>§ð2?<ÉF<"<ô?V,	¹'9BÑ¾~.89§w=ynr=æ7æ7ûË;äF?4|ÿ>R?·K¹? á?¸?Ì.¶ñC¸9Åq»wH:pàí9ý¼W?]r=_7_7ûË;B2Ï>;¬>bB?Ñ;>Åæ
>ò-?Ìã7Ó!9#³=aG:Zÿ:.$*?Êür=Ù/7Ù/7ûË;äè<Ñ¦¨<ì0?W"°;;CÅ?g)W¹´à8Z¶¿(ù§5]9Ö';ºs=SE7SE7ûË;B²\?¹þ?j.D?PW?cº>:r1?«Ã8[9
>Ý:¾%I:/<?ø8s=ÌZ7ÌZ7ûË;èèÓ<¬<>0?¾´Þ;l ;ÓnK?8jV¹å9v9¿H¥/¹Â,^9
cÊ¾fs=Fp7Fp7ûË;»Ú<û(<;s0?Aß´<ß<ñ"?E8¹r9Úª¿+O9M49~´>Kt=¿7¿7ûË;àïX??0_N?­?;d/?pmI?³Ï9.üç9å>tMÉ:lk:áåZ?gmt=9797ûË;F%Ù<1h<I4?»ó<	º<.'?¹á9¦Øç9]$>«JO<#<µ60?®øt=²°7²°7ûË;¼¸?ÁÀ?åÊ?z@%ÃF?q§?+Ih:1D:~U?*;m:­?Æÿt=,Æ7,Æ7ûË;#?k«>C²Q?c°>µ+q>5c;?r8O9R7>îÀ92ï9ì>îHu=¥Û7¥Û7ûË;¡	A>ê0>W<?ì²¯>ëG}>Ê1?SkÓ:Oe:#Q?ÎµÀ;X¨;8?(u=ñ7ñ7ûË;ü>Ë§>ÁA??ëà>mà,?¤P8849=¼=$H;ö#;wÍ6?Z!v=77ûË;Cµ>²Ès>±¯>?¿æ¥>rG}>¯'?K7¥9eðH=ïR¶9æ9h×Ê>8&v=77ûË;u¦>ÍN+>Ì)X?´;?ºë>µK? À=Y=´b?:zg<*^<ØÖ_?îËv=1717ûË;x?	=
Å<V2?º;4;ö;¨#?H£Ê¸n9YÅ¾3h¯899@¬>¸ÿv=G7G7ûË;$Y¸>ª}>T:?rÍ>ÿi=>Ì"2?øÝ'¹×w9Qp£¾h:êÂî9?|yw=\7\7ûË;x»>ûz>{??y±>Î<[>Ö÷6?Æ±t9n¶<9ªø%?òÆÏ9Ë9Ð­7?\Ëw=øq7øq7ûË;ãa?+>iQc?× ?Ï
Ò>W¶C?V9ÙW9G '?É><YbÆ;Øçu?bx=r7r7ûË;K¯?H-¶>óID?fÛ>9ß>è1?ú«¸ïÔ9Nm¾º$Ý9Ôo¬9¬'$?Éx=ë7ë7ûË;þ&?o+É>0q7?w£>Ôq>-?¤¾¸^h>9¾#ÏW:í9h?ÿSx=e²7e²7ûË;¤Ú<2ß¡<5ä,?½X=¹#=¤ÿ)?´9Y9kg?9¡ä¬9¥%ä>;ix=ßÇ7ßÇ7ûË;Ç =B²p=|+?(¤;½ê;±2?è¿¹Vc²8¨¢;¿³&9Ñ¤99>!Ðx=XÝ7XÝ7ûË;rë$?9×>áC?ÊÚ>>+>9?óG9bþµ9D¡>84::×:­,?5ey=Òò7Òò7ûË;¥ëì>D >=w=?çüÄ>¦>ª4?¨¸~w©8ÄºÒ¾c`:/	:~´?Lpy=K7K7ûË;¯?¼¸>5R?Í?ð>s¯>JC?ä!9ÄtN9ôz±>»wç:"?:ÊÅT?sy=Å7Å7ûË;,Öº<1<ÑÇ1?$¦Ñ;®©;=&?¯§¹z90jr¾gË+:À«:ëì?Ä~y=>37>37ûË;øê^=	"=-/?ÌD<.ø;wÜ?@®>8«»T9bvå=§
9;ú9d(s>Íy=¸H7¸H7ûË;+í»<êl<É,?¡Ñi;³8;Z
"?Ð¥ì6âÐ~9Q¿m<_³*9_8C?·y=1^71^7ûË;4*#=Zìè<T3?ÙyB<b<<¸P?«¸X}9IK-¾ÛOÖ9 
Á9?0°y=«s7«s7ûË;`òÎ=ë8=*í3?EZ<mFé;yo?gT7¶Ù9öØ*=Í099P9 W¸>áÄy=%7%7ûË;X\Ò=4Ã=ÔK;?ÝÜ;Ý¡;2`.?Jð¸VÆ$8.ÜW¿÷ò(¹Z¿"9¦à¿ÓÅy=77ûË;4ú>  ²=v@?=8<u¦À;{^.?}¹ZÜ9s×¾GH¹ÿ 9yÀú¾z=´7´7ûË;ß¿<=<@]1?>/f;ÛñC;ó]?¤¹àÃQ90)¾èU7&à¬9dKÑ<C{=É7É7ûË;¥Ö>®>_ÙI?ÀY>ÏN>b:?Æ»ë·A|9~;o½j×-::6ù?Á{=ß7ß7ûË;°?Ð°>x)B?ÿ>°F>Ú®,?ôrW8÷ç>9©t>ÂÄ:½º:×?i(|=ô7ô7ûË;=¬G=61?==sd=
Ù*?Ì¡Ç9Ý¨#:i">T³B;æ	;Ò¸4?|b|=þ	7þ	7ûË;
ÿ=¾.´=ï5?rM<h<Än'?	¸ðt9ñ¾[¹ø÷%9üÅ¾L¹|=x7x7ûË;Ê'c?³ùß>?Ñ?ªü?õ?³Í|?-Ô::Ù:.ï? :Óû9¬\w?_}=ñ47ñ47ûË;a	?k²>=E?w¶>Õ>-.?49&7	9»ð>ëõ:¯bÝ9Ü?$}=kJ7kJ7hí;TÛ3>z²=OC?ÌG? ø>L¹M?§=»=ÒÚE=QDr?vº;®8\;Z>X?½}=ä_7ä_7hí;Ï<Ü<Ê&+?$Â;àQ;éó>¬æ
¸³æ9B´	¾'p¢¸m.9¬¾`·}=^u7^u7hí;àÂ>ñv>8:?¡x>&z4>­ø/?N"Á¸K9RÂ2¾ü[¨9²Ð9ÑÎ>¾}=×7×7hí;Å>-ýL>~¼D?IàÙ>ùä>Ú=?¼ß%¸y½9É`½D:Ë9T/?¤Ê}=Q 7Q 7hí;Q?ÀOÍ>ßj@?M>"{F>/?·ýè8;¹½~@:Wp:¤?,~=Êµ7Êµ7hí;Ðë<?
²<K)?ßbP;r>2;L¥?¤¹â7$2Àû(Ê¸óÃµ8¬\¿.~=DË7DË7hí;æ=T:=K1?ôÚì;Î?¼;·!?°8û¸"6¿9ð+(¾#Ý9Yë9,QÛ>>~=¾à7¾à7hí;Æë>9K>Û<?^?ðC6?½V3?.CÐ=Úq=r\?¥Å:j:,4X?HÏ~=7ö77ö7hí;Nä\>ô.>Î>?Ò8?È?I6?á¹ý¸»9AS¾!Û³;6X;VôT?ä~=±7±7hí;Õî=©÷½<î#3?cÓu;@I$;¢??{ü\¹µ8¾,¿6 8ü-9
 >£è~=*!7*!7hí;}7=ôQ=ÓQ6?ï,<§Q·;bþ2?ëòm¹°i9U¿º½9pÖÒ9^æ>=¤67¤67hí;ô?_¤>\/a?2D?C?òÌ=?Hov7ø»Ô8÷F=ïKÿ:yÒ:p?4=L7L7hí;æö<QÃµ<³L-?^l;3;Ï¬?­X¹R¦Î8-«§¿ë9Üa9uA¤>ª³=a7a7hí;Ãa[?e	?Ì`L?~Â·>òëy>:<?¬¯Ì8Qw91S>v2á9@ÒÈ9g?¼=w7w7hí;¢+?(À>h=?§>ÿef>´U1?ØÍî·P9úä½æè9}MÈ9ô?d=77hí; _Ð>É>«??kÚ¥>pm>²Ñ2?\9@Ó`9üÃ¯>k:Ò:Ý??}=¢7¢7hí;{Ôü>ü¢>rF?ù9?û>Ø¿<?1Jo8Þ³T9çÿ>­<8<ìbÛ;üV?|¨=}·7}·7hí;æ@?±Å>¥óC?AtÏ>¤Ù>DR7?\¯û¸Gf89´´®¾¦;;w¨j;ïY)?û±=÷Ì7÷Ì7hí;ûeC?	\ô>Ý´L?ÔØ>ë>ö ;? ´¸¸~2,9AL¾-:s:£%?x_=pâ7pâ7hí;kÃ<'<Xè2?×Ó<v¨< õ ?¶þæ¸ÙåO9y8¾£:³º_:|&;?ãg=ê÷7ê÷7hí;ûs?	?ã`c?è/?8>ö^?Ç8ö 9¢¨>*·:¦&:mZ?sÎ=c
7c
7hí;L®>Rh>¹K@?ëÉ>rK>.0?^í¸Ö@9æ>¾®'3;£ò:+=?1,=Ý"7Ý"7hí;÷À?o¨>$¹K?åme?»¹?f9?I9M~£9@o>;:£ú:Äõ?&0=V87V87hí;ÅÑð<(­<Ö2?°ü<°÷Æ<M "?Íî8JO9>êüB·­L9ëáó¼ë9=ÐM7ÐM7hí;OÉ:>ðs>¥°8?<6¾>}>Î(?ãkÛ¸Bgó8çÆæ¾©*;Ú,ê:ù9?÷e=Jc7Jc7hí;¹dN?ÞÜ>@o?óÈ
?<Ï>;z?bà|9m-9/£:?­ê:º:ô^?ü¢=Ãx7Ãx7hí;|?M?¾¼Ý>zöl?Þí?Úl¼>»²K?E/æ·çØp9¢ªt½DÞ÷:äå:cU?²´==7=7hí;@¾<Çµ<3 .?M;àï:a?'¸C7D/î¿jÏ·r&9	C`½®Æ=¶£7¶£7hí;Ð$?	îÏ>5êJ?à·¯>1Aq>Cu:?iÙ¸ÅA9¤¼U¾©IÊ9Ì9@Ò2?¤Û=0¹70¹7hí;IéB?~Dè>§ÓV?#_?(Ð?B?D¹¬ 8Ãý¿'ÁX:´¢:V?M=©Î7©Î7hí;ÅdÁ=(t=y1?Äï/>Iý>w(?Ô%:©)Ï9ìL?Ük9¢9nâ>°=#ä7#ä7hí;î¥æ>ð>R@?È@>Ôi>³:6?Á>¹,¤¼8À0¿äT0:~ò9*:?.=ù7ù7hí;l×?þ»>&6@?à¸>qdz>ì$<?ê>Z·gÀl9Xýë¼Ó-9È¦9Åg>A$=77hí;u6=%SÃ<K#o?¦ø;wF ;;F?¬×¸d¹39ö¾Nþ¦8Tö
9äÑ>-=$7$7hí;`jJ?!x«>à?¥X?eð>×f?Òß£9d~9/?lÈð:6:!-M?=	:7	:7hí;hNó>jT£>G­>?ßj>Rg*>Ç/?qÄ}8!b-9éW;>Û½ÿ9°*:<ñ¿>=O7O7hí;>ÏX9>iMQ?ò><¢>ì>?åF=ü"é<jfZ?ïÕi<»<#\?Ú¢=üd7üd7hí;\mÛ?»I?S°?pµ?Û)?z¡?ú~¯9"#9+Ì?úR;Ûß:	Fq?­«=vz7vz7hí;_?»Ã>"J?\µÒ>to>â{4?Î»­8ùÈ9v>ec:{ò:­°W?³=ï7ï7hí;ÿ<À<`e*?`	<ÌÐÙ;Èu!?¹ûr9_	¿/Ò9x«9iæ?	=i¥7i¥7hí; Û>zæ>,>@?²&>[>>K.?ÝPU¸,}·9Î½þä81Vs9ýo>«=ãº7ãº7hí;XÝ?!e°>
;?D>÷9>jÐ2?¯êñ8Úsr9+o>Ñ 9I9HÎL?É=\Ð7\Ð7hí;´ð\?E"»>§?ef?â?${?í9?µ¯9Ô>£µ:^m:mÔC?u+=Öå7Öå7hí;ºnú=£À¶=5g/?= <É@ç;gc1?wàÆ¸UU¢9Ð¾¾(9Ê,9ú>ÒG=Oû7Oû7hí;i¥>=´=Îz'?8x<äZ<@D?%·´Çä8ªS¢½¢Õa90Ïo9èñ>c=É7É7hí;"Í>/tN>[]~?l1?ÖÈ>«'b?höa:»N2:«5"?2µ¥9Pä
:ù{>s=B&7B&7hí;çõê<<ÇÔ>?Ãh<îâ¿;	§4?°C8N79¹uP>:r¾B:æE?üy=¼;7¼;7hí;U©>tb>9·??åO>ìX>L+?%7¢®9ûáÜ<×Å¢:þ:Sæ?ý=5Q75Q7hí;#×=(úÀ<Ú1?®Ç;)m¢;ô[?¢Ææ¸µüÞ8x¿Bt·ð9GqV½=¯f7¯f7hí;!?ÝÍ>¯I?qjÀ>û¸>¶9?ÙëW9Ñ962?Î9õÀ9lê>=)|7)|7hí;I}?	Ô%?µC?½Ó?¨×>ÃY;?-`°9$µ9TCù>R`C:lW::Ç8?Ò=¢7¢7hí;NÊë>¿£>Q8?ÎÀþ>î5»>&..?Ò8tÆ"9·^>E·W:êì9¯}i?.¢=§7§7hí;Ñé>ç>íkP?ôô?ÖÂ>âG?@¾$´Å¢9N¹ý\,:{r	:# ?¥=¼7¼7hí;NN=)É=_Ì*?>x;V·C;g"?Y}¹úi9m¿¸¤w9UU½u¬=Ò7Ò7hí;Îp?ûù>ê$v?òi?ï¥>þHc?Ìm¸¸¼7C9Úq¾a$²:új:KvB?0¿=ç7ç7hí;zG?ïØ>Æek?ô~?~ >BEj?9<^¸­9 ~Ü½´¤:µE@:LpZ?ñÀ=ý7ý7hí;ïc=wÈF=¾Ì4?êt<¼°Ö;E!?½¹Æj¾8Á¿©Êî8ê`Å8;Û?Óø={7{7hí;n)D?Óç>ñàX?°r]?÷?LG?¹9÷9¢ë>­mÝ:¾!f:|Qv?=õ'7õ'7hí;B*>K©5>¸×W?BÔ!?ùÑ>ME?§ÿY:³2:Ë3?$m':®Gì9Xf5?ù=o=7o=7hí;ô(à>>ÉE?õ°®>r}>¾0?9o9eÅ9ª 	?PZ?:*:Ü ?&/=èR7èR7hí;|ß>E>â:?ÕþÉ>¾>!5?Ë¡.9êg29¯ú>¹fg:Ï3:Hs%?dQ=bh7bh7hí;#4=9=É+?>|;í=;æV*?¢¹d9Á¿?ÝP9°9È¿Æ>Õi=Û}7Û}7hí;ßß>ôØ>ÕE?q>$H>ïÚ1?QÂ0·|}¢9{=¼:s0:Ôä9ÚF?Vl=U7U7hí;x,??ÔÔ>tO?^"?ØÍ>YJ?ì©×8(I9}ü>7:L,:cY?Ò=Î¨7Î¨7hí; ?ð>Ýï>4E?ùÆ>>©5?9»°=9}Â>¹eµ8Ùß9»sÏ=ÿ©=H¾7H¾7hí;Ç±¿=³=Î /?ó¸Ë;T;ú.?ö2_¸ÿÝ¯8þr¢¾O=·Æ²8r^½PÖ=ÁÓ7ÁÓ7hí;`´j?nóé>i?æ¸^?UíÞ>ÊÃ?mDï9Ïå9ñº?èwÌ9¾9»¬	?Ü=;é7;é7hí;J\?ñ>âi?òü+?ÐÃÏ>ËêS?õÑ8ì;F9Cý>e:a:G=E?Åá=µþ7µþ7hí;ùn?ÔÞ>RA?tñØ?R¢A?h?a3:"fÿ9=t3?äØ:-Ú1:ìã?9å=.7.7hí;Zçi=Ó/=¡G*?èb;Zq;Ý"?·8¹s|9or¶¾eÍu¸¡R±8n±¾æ=¨)7¨)7hí;ì¸= r=÷*?Ô}Ñ;;K-?ÿ¯¸9_9`J¾KÔ8ARô8À>§=!?7!?7hí;h$®<oß<¡+?õ;hZ;Ãb?é$[¹ÃdÐ8n¿@"P5Ñþº9-x:¤ª=T7T7hí;çF?{É©>}ó?½*?$?	m?+³9ÉÀ9Ðî>w{Û:Ï:YM?®=j7j7hí;Ë>-.y>ªP?P¢>3O>Íü:?¡Ë[9}sg9¨ó>Bz9)ëx9}c
?úÜ=77hí;°áÑ>>PÎA?°ºÆ>(F>h+?Fó®8´Ñ8o?P»<ÀH·;vú>?î=77hí;=à=ï¥¥=K-?
ÞÝ;|ã;F¼2?:2¸¢Ý9¬î½~·Pt¿9ô»¼ì3=ª7ª7hí;s=uA<?ù¯;;)?ì¹%¹ì8¼6#¿¼)1¹\89%ö¾DE=û¿7û¿7hí;÷m?oº>O??r1¬>Ü~>}-?Bh¸ïú³9Ô½¨:K:áA:C,?r=tÕ7tÕ7hí;i?£E¨>dÁe?	ML?óo?°B?ñD§9X¡¡9;w?j÷´:Ðy:Ër9?¼=îê7îê7hí;/<?KLÍ>W©j?Ó2Î>t>ÒVX?c
8ç©9_¾ã=:èÑì9?´=g7g7hí;Íoû<½°<`6?
=IW`=T@/?å8ü©9¹7Ú=H¢_:B3ü9Øc?K=á7á7hí;Y>?m?ä=?læ¥>»sx>ªð*?TÈ¸öï9rs½ÅP0:pÇ
:ø"?K=Z+7Z+7hí;øÙC=­I=?4*?¯YÁ;@;ïF>?a'
¹Æ9jz¾ô8ü9å\=ã<=Ô@7Ô@7hí;p=®â<×ê.?Î¿;r;ÑJ?¡<Ý¸
Èp9Y8k¾á8í·´æ9ïög½kq=NV7NV7hí;àÃð>Ëø¤>¨Î:?(p>)M,>h2?D&6·Ôê84G½lÙÎ9Í:Ðb½>ït=Çk7Çk7hí;hè?ã¶>?£??ço®>Õöv>ÁÑ4?68àc9Â<>|Ä":â|:¶å ?D=A7A7hí;3U`?S?fUE?eþ>ø²>»Ð6?Yv>8Ñ!Å9¥Vw=¢:	S:6$?<Á=º7º7hí;^Øv?mµ ?öD?¬?rÃÒ>>=?-xD9f´9Êf>BIF;ü(;¹#?Qò=4¬74¬7hí;4s?À
?»[? ?öI??@V?7:Ô:¹?Dîn;wÃ;ái?å÷=­Á7­Á7hí;Z4?ËH­>èY?Ãÿ>F>!a?¥}«¸~kc9Ð
A¾-ÇÂ:ã7:[?Dø='×7'×7hí;É/3?¨D°>?Ã>mI>@x?6)V9¦ã9Í!²>:Ó[	:X?O= ì7 ì7hí;¨ÉÁ>%-n>#JP?u?qÂ¸>iA?=Çµ!9ýÏ»oã:A,:î]W?`&=77hí;ëóR=·C=ûU1?#;\;Ó!?´3$¹8ºD¿VY:¹*V:eÃ'?*=77hí;üÎO?rJÞ>SRo?i,?.,Ã>f%b?ªÞ;ÕC;)Q?a(::)?U==
-7
-7hí;ñ;ë<Ô)±<¸ô)?sph;(;'0?ÀÑ5¸Õ,9Ýè¾Hè¹·&-\9À'X½A=B7B7hí;,½)?¤~Ì>}T?eP?§´?të:?`ï8ê¢9lj<>Ô9
<ÿª;ÄO?a=X7X7hí;Ã í<Å<ÖøF?ÂÓ	<±²;ò?§5¸¿¸U92Z$¾²>ç¸Ëaa9fT¾§=zm7zm7hí;F;=o¾<j0?ñíK;Hi&;³Û?®?K¹®)3935¿B9©:9a>ý=ó7ó7hí;Ì©Ö<,1 <S+?iÑq;!1;¿.?³.o¹~á 9^L¾¾Êu8¨¡29ª1V>ó=m7m7hí;º¹>²ÃG>ù'A?ÍÇ8?m¨ù>wy=?
9u]­9¢<Ó>ü*:ø¦9h?!Ý=æ­7æ­7hí;F=d=µà/?]<i0ó;é÷?;]|¹¤59vz¿Ò,8xR9Ø:4>$ê=`Ã7`Ã7hí;2ÝÅ>$a>Ã@B?á´a>ù'">*2?ÒØ8ðÇÆ9¢>U¹\:HÿP:.?3î=ÚØ7ÚØ7hí;Ø
?>G?÷¾?ß­>Öc?Äþ`8Ë8y>;X®»:2àV?¤ó=Sî7Sî7hí;DÜ>ºª>b.??%¿?Ç¶>dR4?3@¹r9h©¾¼|':eÖ¿9i_?ø=Í7Í7hí;±Ó(?!äÞ>ªçA?¯>¾Á{>
2?ÂæF¸îü8sPI¾%9³Î9ó¤>»þ=F7F7hí;â5=çw=X0?+²+;O;=â?ë&¸ÄÖ¢7×¿ÃH9Gg9BÞ>N=À.7À.7hí;¡»>æ><9?½]>P#L>©Á)?'u<=¯÷é<Z4N?tCû;ð]ª;vÇ<?=9D79D7hí;}ä>
a><J?c9Q?·?b:?æØ:¬¦Æ9ÿBF?oD×9¶|Å9+?h=³Y7³Y7hí;ë??Gù¹>ÙÓ?r!?o²>t g?XË8ì¬9n>ð:ô:ª?ï=,o7,o7hí;ÛùV>L1>bp8?iÝs>æm;>&?pyC=Ç[ö<ÜK?âB;Ô¥T;ê:??=¦7¦7hí;/,?ÚÝø>qU?Îò ?Z? 3?d|<
èû;h?£c
;ä³{:~À?q= 7 7hí;?¼?-ºh?7U]?!J×>Ñ?	F	9{¿9-f>3|;Â ;Ogz?¦=¯7¯7hí;#§>¥´D>ñoY?Õ?e¦Õ>;?Þ?)¹Â9iå¿âZz:Í©U:%û?ý§=Å7Å7hí;÷ö÷>n¨>Òæ<?]Û>¿ª>h93?D?p8
9ðÿÎ=@³R:P:ÜàQ?p«=Ú7Ú7hí;¦§!?Ï>âÙG?ÄÿÃ>¸è>'/?à	¸T0ä82Ã¾2:Jø*:þêÔ>cÐ=ð7ð7hí;@«<ìS<©é&?Îòx;®þ.;è6?På¹¢9áýo¾úk9^*¿9¹>>eæ=77hí;ÖQ'?hÚ>2D?â#?<cí>â/?î
¸Ú9ñPx½ï2:H¹ :È
?,ì=ù7ù7hí;5kæ>¬>_K?ju>U24>ë7?§%¸4o9Q½mè:Lñ:Q\?=r07r07hí;âÏ>Û>ÉHH?ÅÕ>¯>ôTF?(å8·ñ³9]\=8â:íO¬:M(?rN=ìE7ìE7hí;õs=}1=x¤/?U0u;û~;Ö÷>¶J5¹_Èl9hÄ¾¶lâ¸wX9YY¾Èm=f[7f[7hí;@?´õ·>,ÈA?6!¾>Ùí>@»1?U(I9´9O
¯>¦ìÂ:&:eZ5?>y=ßp7ßp7hí;©ÍÍ>2u>ÖÞV?V",?bØ>^¦K?ñã9u9[w>L³9Ü°98ë?¸~=Y7Y7hí;YÞ6?±ýÕ>ÄZ?}>P?J	?iB?â2a9þM9ïÛ>È¼:×äÞ9EÔ*?=Ò7Ò7hí;uzG?àÂÛ>Y_h?5?Ï>¾`?`[¿¶µÌ9¦4/¼Zs´:§':K=?¡=L±7L±7hí;7µ>X5t>	J>?&=>­À>ã+?;39Ü|9/x>¾:ò^:a/?Ý =ÅÆ7ÅÆ7hí;ªgò<	±<mC/?ÆU¥;du;·{,?ÝÜ¦¸@&9»x¾y,8À-9ð
ÿ=¯¢=?Ü7?Ü7hí;lÇá>2{>íCL?2>ú8>b01?Ð819ÖñD>¤Ò¿:­A:4â6?¸È=¹ñ7¹ñ7hí;e-?Ê8°>§ÓE?µÔ?1âÆ>¬??8XC9L+7>;ý¿:E4?¨!=2727hí;Lñ<Ë®µ<ò4*?Ë§;ÌÎ7;êÜJ?­+#¹ëbV9Ë×Â¾Hk9Ô99®ÐÉ>àA=¬7¬7hí;pv?PßÁ>î­F?}n£>Êx^>Ü<?8Ò*9x9 *>sX 8ÇD@9Ê~U>9i=%27%27hí;à?6à¬>A5I?#?q4Î>^A?þ`u8þ9ò6ë=Á<ú;p;EãM?[=G7G7hí;öðÝ<ç_<í?2?b;ÉÕ;~h?Ã·ê¯¿8¾¢'·¼h­8Óyw½=]7]7hí;¸Ê5=<=X-?D±t;yl5;V£,?û?7`9¹$=
Ì8ð.9>M>~§=r7r7hí;&yÅ<s°<©3?áÓ|;¢k?;å)?	ã8¹9s8½´©¿hFJ8ÿÀ9ÎÁ=@©=77hí;¬h=þv*=T¶.?Ô}<Þ·O<j?>iæ¸[Ç8%¿¸ M9!ÛA¾³=77hí;×È<«û< Û'?6­;g[J;(9?Ú9µ·Ð°Ý8ÝEÑ½¥U¹Lxp9yÀ¾ðÉ=ÿ²7ÿ²7hí;A9õ<è°´<à¶-?c;OÍ&;°.?Ù>¹F7z9{BÃ¾	c9w9I9õÆ>Kã=xÈ7xÈ7hí;ÒÜ®=S&p=`g:?ùC<è	<¶5?T*7G2ö8;Y=r·S;ð8/ñ½íÿ=òÝ7òÝ7hí;Ã>2c><?áQz>K»6>!X/?ø~8RÐ8(l>]qq99Í9K>9	=kó7kó7hí;À2T?çù>À_Y?H?§§ï>Z>V?p·¨8ðþ9P &>Ð¬,9A:¤9>Î$=å7å7hí;äS=h=ô&O?É6<@<¤K?Îxø83^»96¾)>~~;;Y;×Ð-?6=^7^7hí;kÃ>2Ü>ÀØ=?Î%?®µ>« 5?s¡ý8B;9\ð>ì®(;ö:/?-W=Ø37Ø37¹ü<b?B²>,H?é>>e®Y>û¿7?'ú8»mv9iï>$V:*
:âbF?d=QI7QI7¹ü<¢`?²y¨> F?>ÒY>×4?zÄ¸ã¥À8}¿2<ê9á§9Ö2?g=Ë^7Ë^7¹ü<Ù?	æÅ>@ØA?&ø>X°>ö3?¶:Ç:5J?oxV8To9!å=6ü=Et7Et7¹ü<7¼5?w®>xU?ë)?V>Ã5?Ç7Å8µ9>m9¹k£9w
ò>´=¾7¾7¹ü<v:?C¿>ªU?¾-P?úÙ?Ü5M?@V{9J	ê9Nv>4ÙÌ:C¼G:ÕF?;2=8787¹ü<à-?Y|Ý>÷G?2^?#ØË>×9?bj8(ô9 =ðv :üv:Þ&?Ë==±´7±´7¹ü<yZ?^¶>âI?¾5?9²>ö9?
39	=)9I@é>pû:%'~:ëC}?ßk=+Ê7+Ê7¹ü<jø>¢>'ÂC?|Ú>òS>òõF?¸³Y¸³Á9¯½|ØÁ9eZ9>9c?Xq=¤ß7¤ß7¹ü<Bä>g>¯ù@?H¬>U.y>ÿ0?6¯®8Àhu996>V8Wg98F=w=õ7õ7¹ü<"q?&è>Aç?fË÷>Íî>0¡g?&¯ 9²\9]öº>BZ%:úô9¡Ê,?Ë=
7
7¹ü<ÁëÈ<±<6Z6?!<ú;7Ú¦;j÷??½>¹ªÆ@9ö¬¾8}d·+49è"½Ò´= 7 7¹ü<ö<?½õ>b~D?y©>éj>É8?U¤¸õ9W|½Þ:æ[:4-?Ä=5757¹ü<8K?¡Þ>q¾i?ÞR?¦ûõ>èt[?g`9"÷ê9V>|<!¶;ýéM?ÐÉ=K7K7¹ü<v»?ëï¦>uM?/?ÊÇ>®A?å¸X£85À¾+É÷;*¦;??Ö=~`7~`7¹ü<ümÃ?]'ý>z Å?§u?>>Ô?õ6Á9ºU9l#?É:µ:ìCx?[Ö=÷u7÷u7¹ü<Õü?¢> fñ?QC>?;G>3>¤?Ýa§9Ü9+?ß@¢:ì4:e?yã=q7q7¹ü<âÃ'>©{ð=2?¨T<<Rà1?mj¸ó9Üpâ½ Æº8QÇ9Õv>qè=ê 7ê 7¹ü<}Ü	?R§>wíR?ë?2sÅ>×)E?879d¦Á9é5r>N}:l§8:½t/?Xù=d¶7d¶7¹ü<í½(>¬à=­]@?©?öÖ»>=ö5?¿>B=ñ<«ÝM?c¼<àª½;O?|
=ÝË7ÝË7¹ü<>úK?&Ë´>üi?ª?¯? ã?¦¥9!ð|9Q'?T©;RÃx:È?Î=Wá7Wá7¹ü<¿ÿG?z?T]@?{ê?ÁôÛ>:?>¸	9Mu¾Qî[:R:Ì=?=Ñö7Ñö7¹ü<)k¿?ª¼"?5?ã¯?ï'?Ìõ?dg9 m\9>^?\
G:ºÍ9H~x?Ð&=J7J7¹ü<^Cã>é>9]G?Wò?Û>¥í3?(ZI9`9 ¯E?MÖÆ:¦P:ªõs?V-=Ä!7Ä!7¹ü<ýC>>Ï­	>Çã0?':4<¬F<pt$?z!¹9 B¾Æ³8Õ{e9Þa>8D==77=77¹ü<:(?PÝ&?plR?ÓÍ?}è´>!SN?«k8Þ9¼M>:;WóR;ªä:?½_=·L7·L7¹ü<c?sð?}IV?r"Ø>ðy>3Â]?çI9yTe9³¥>ýç:a:1£?ãs=0b70b7¹ü<M=c^=Ç+?±É=k¢=üò?ã8{9ñÔþ=Öó;ß¶;ô«*?k}=ªw7ªw7¹ü<^Ü<¶T<d'2?9ä ;¿ u;(?Üüð¸eR9Ø}¾uI¹¸Uâ9Ê$1¾9=$7$7¹ü<?Ç³Ã>àVD?ÉÙ>{>â 5?&)å8î]±8Á`%?;p:ÙÚ:év?ñ=¢7¢7¹ü<D?èn>ÿç?ld?rØ?ã:W?áÃ39¢?93@ð>M<è;´¦w?§£=¸7¸7¹ü<¹PH?|ñ>°ZT?ÌÎ%?¦1Ù>ÅnC?ör8m_9Å=B;#:$:T!?©¦=Í7Í7¹ü<ñªá>¢u>»Dk?¬Ü?¢«>GÆU?êÿ8E19·s>×iX<Tù;÷]?+§=
ã7
ã7¹ü<¹¦ã>>w}N? U>xþ5>4nL?ßI9$Es9m$Ô>	ò:h@:4+Ä?w¼=ø7ø7¹ü<Ó=VÊU=!°-?)ö<î%É<Q?&4¹è8Ý!¿Ü\¯6X99HO<ÙÐ=ý
 7ý
 7¹ü<k¥=Ës¼<%Õ2?U»Í<^Ù<i*?(d¸¿=8©Ç¾¤ò:ñÊÀ:w!?!ç=v# 7v# 7¹ü<ºÖ>§>É²8?Ì]Ì>æ>³®/? óÞ9r9ã9©/û>úã99¾å9Ã>Üë=ð8 7ð8 7¹ü<ÝÏ<[Q<s'/?Lf;ã ;º+8?,6V¸l©z8ÆÚ¾Î?9òË9jÝ>yñ=jN 7jN 7¹ü<jÁÙ>æ>u??ÄÆª>Ôu>`×1?nZÉ¸2j²9êt¾<RT;Îg;gP?ª
=ãc 7ãc 7¹ü<Ç=tCÐ<KD7?Ö=ßh]=qH$?7ª>9Ô¬9¶>1¸:Qº~:	9?D=]y 7]y 7¹ü<^?1w>?Á#N?Né>o4>Ä|S?i7TÖ\9§y#=v}9ö 9j²J?Æ=Ö 7Ö 7¹ü<Â-=C=,?ò:Ò:³¡Ä:*Ú?Ú«>¸Ð895¾®äµ7î±9=¤=í0=P¤ 7P¤ 7¹ü<9>¹·=ÁÃ3?4õ<~Ôé;³#?È¾¸Øÿ9>1»¾V±8PY9¨>æ3=É¹ 7É¹ 7¹ü<;Åê<]±<õm)?kX;Îy!;e©+?×O¸ü8B-¾2ná6´Â8N3=X>=CÏ 7CÏ 7¹ü<OX=¡K=«Å/?e<È;>æ#?J]Ý¸C9â~¶¾'P>9ó9D/3?>C=¼ä 7¼ä 7¹ü<JÐ>÷1>>ÈVL?¢?äÃ>©=?;¸D=Ú¬ï<`R?ø	h<{¦<U5P?ÞW=6ú 76ú 7¹ü<ßK?éÏ>Ê{?&ç>>o^?vÎÀ¸ÛO9hvm¾©:rf±9uPO?=°¡7°¡7¹ü<Møµ>Jæv>X­<?~`P>,ñ>²$,?\6¸z]£9Í½¿:½½Ü9Y+?Ù=)%¡7)%¡7¹ü<â?	Ã´>×Æ:?:><mL>¿@1?Ú7óä°9adÊ<¡ÛË9Æ+¥9
û?Ç=£:¡7£:¡7¹ü<9¤4?÷ì>æ&C?ølÊ>@>o7?98­°9aÚ¹=ËÌ.:::Ü6?
Ó=P¡7P¡7¹ü<Þ¤?K?~×?Â? £ ?Ej?1:¿¹9)u?Ñ8;^#¶:/\?ÿÓ=e¡7e¡7¹ü<?¼Äª>ÅÄL?Zÿc?[ª#? P2?BR9Ú5¬9%¦Ê>ª¡; Z;Ç<?Öé={¡7{¡7¹ü<Ñg?LÈ«>zVB?Ø>6>*ç3?¾-8ÌÒ¨9Êº=_SH¸Ot9ÀÑ½®ê=¡7¡7¹ü<}=Ì¯Ü<Á?,?b$;òL
;A?Â»s¹$ù8	}EÀ8/¹f¾9"@¿Óù=¦¡7¦¡7¹ü<9G?Û"Á>	?@R3?}Ð>/\?­{9àf9Të>=9F~±9T>Û>æ=|»¡7|»¡7¹ü<¥Ò=Nù=ë.?7ã;®;a&?>~]¸ûC@9Iu¾ø¹À:(7¦ßÀt=öÐ¡7öÐ¡7¹ü<ìX=s =ß,?I¹±;mG;÷j?mæò8.«9p,5>¶P¹39¿·	=oæ¡7oæ¡7¹ü<=gÑ<I+?æÇ;|¿¡;A1?¤·Õy9æ@d½\°V9A;9(MÖ>Äe=éû¡7éû¡7¹ü<E¼=³=²|.?Ç¨=A³Ï</ÿ5?¦ü¸{8Ådé¾|Í®88j9Y¦!>k¥=b¢7b¢7¹ü<^²?¤O¦>ß£G?£nÂ>=>/3<?>É9öôÜ9óè>µ®:êFk:ý>?S¯=Ü&¢7Ü&¢7¹ü<gý>8§>äB?1ám>Ã¸%>¸»7?6¯¸'9F6¾5¹È:øö­:G°?ø»=U<¢7U<¢7¹ü<5A?yÙ>ÉKc?Ù¼	?xU²>J¹E?È49ZZ9ó¾§>âÞ
<ñ«;²9S?ZÉ=ÏQ¢7ÏQ¢7¹ü<"0Y=kç<g¡p?cÉ;=;@[?ÐÔ·º-94A½;µf¹j´B90«¿ºô=Hg¢7Hg¢7¹ü<ÒOy?¼xÌ>ó?Ò?E´?¥_?YU9,¶q9Ò?ùf:»:):i?d=Â|¢7Â|¢7¹ü<­áß>ð3>ÅJ6?ºÀ>uET>e3?üû8+9Ã»f>v©´:Ý:Wì)?²=<¢7<¢7¹ü<1?»j>G?)`h?ªü>Ek?½Ð9<q¨9m?´:¬¦:mÐj?þ!=µ§¢7µ§¢7¹ü<8K·>dy> ]<?ú}>'c:>ój.?\ë"9þÏ¢9>³÷:J}½:ã&?´:=/½¢7/½¢7¹ü<=ëiã<Se-?@¥é;¦Æ;z?C89×
>­¸'ÉÎ8Ï®«¾T=¨Ò¢7¨Ò¢7¹ü<!Ð<¡^<õÇ+?ã0=YÃ=²Å&?vâ·M9«T½µ¸:PÛ9mD*?7p="è¢7"è¢7¹ü<Hõ>Eá¡>­¼A?ÈÖ>ëYW>Ü4?ø!¸ý98¾¿ :i:40?}=ý¢7ý¢7¹ü<¿>ñÈu>¾G?`z>ÕQ7>(ü.?ô2½·'9aÿ½Ý
9Î9]eÁ>ñ=£7£7¹ü<Î9	>$'Ä=3?Ï»>	±[>p(%?»}=[ =J?"R<yUP<oÌ3?%¢=(£7(£7¹ü<-sÖ>Çó>åÊ:?>MðW>úf(?¹P9zW9m)	?5:4¦Ý9Hì?tË=>£7>£7¹ü<ç1$?#²Ü>õu>?Fê>KFV>/?·Ç×8hà9ýOV>1:&ÚJ:ár3?7å=S£7S£7¹ü<]a=XQ=©8?õK=£o=»%*?¿8%9ð|9É>r
9ta9Sl>ê=ûh£7ûh£7¹ü<Y8/?Ëbè>wA?3,?Ïß>DøD?eG{8ä9Ëts>Î}:ðqÔ9,<?=u~£7u~£7¹ü<kEç>:S>BõR?.Ï?¹>4ø4?FYl9«>39@Ç(?"t:3Î	:&c?w=î£7î£7¹ü<Ì±>nüh>bB?vÙ>ê¥E>×3?¤ì8O9R÷>÷Ê7Ø9=¢=]$=h©£7h©£7¹ü<H?Cv?ª!?õ?âÎ?Á|?\ :í'À9)®>?­+È:wMX:Hèl?úF=á¾£7á¾£7¹ü<I?[ï>2ðW?³Þá>'>!V??æ8[9^G=ÿ@Ë9ÀºÞ9~é>Ì=[Ô£7[Ô£7¹ü<¡6À=wT=Ü1?¡¸;Å;³%?½U¹	a9$ò¾`¶¸ZÆ;9£x¾=Õé£7Õé£7¹ü<&£=øs(=¶x?¶º;9½E;Ïp?¦[¹(9R '¿V6	9}<ç½=Nÿ£7Nÿ£7¹ü<qOX?òó>Ùc?15%?ë®>LEr?$ØJ9b99zî?»\É8Âs9÷­S>1×=È¤7È¤7¹ü<0(?¤éû>©@?:'?.>ù!?+Ôê8åO93Ö>å)
:à#¹9.1C?¥ä=A*¤7A*¤7¹ü<Á?ç¾>D?l½½>ö>t87?è89¸ûo9Û?Å>×kH9B
K9û®ü>v=»?¤7»?¤7¹ü<5É?å]£>>P?}<?`½? 3?tU689²OU<;::l0?=4U¤74U¤7¹ü<m ?Ès¾>²ÜW?¸V	?9>æ_?îñ803Ì8µ¶5>ÞIO:ý®:ý/N?a=®j¤7®j¤7¹ü<å¡¿<Jô<C/?g;.ðÉ:2Ù'?f4Ñ7ÑJ?9^ü=7.¸²¨9½´n='¤7'¤7¹ü<nõ
=<yÑ<°Ò)?Dó;ÃüF;L¤$? ê¸ÒÇ[9àY¾V£8$t!9{<>¥q=¡¤7¡¤7¹ü<®EO?ÈªÞ>ìLn?må§?Þ§5?øl?Î:Ö=Ï9#³,?º86:XÞ:Ø¾?¯v=«¤7«¤7¹ü<#/(=IÎú<Ïª+?³W;7øF;^$7?Þ/¹y9êÃ´¾&§¬68c9CB<ûx=À¤7À¤7¹ü<|$á>:`>ÛàD?@>o9>v1?æ¸Ä¸>9 ºÌ½'sd;Úù;ÔG:?vº=Ö¤7Ö¤7¹ü<=b=ôùÐ<pß0?âÓ;îþ¸;Õ?rî¹ü¶7c`´À°d¸®éÉ8ù¾¶»=ë¤7ë¤7¹ü<·òÑ>ÿ¥>4I?
ø>M>x2?úe 7Ò)9Aþ=Y9;Yè;4?VJ=¥7¥7¹ü< tþ>@Ä¦>£MC?©EÓ>5>O>5?Só7Û9îa=LÌJ:ü!!:!?U|=z¥7z¥7¹ü<áÍT>?>H"Q?¾>Ç>YÊ=?5?=^\ð<ÛpK?5;&
«:=T\?'=ô+¥7ô+¥7¹ü<L)?gî¼>´J?¾>qN>ý*<?ôÇ·à#9Ô³l½c¬/:|R:¬:+?<=mA¥7mA¥7¹ü<?z»>iF?"Û>Põ >£C.?¨á·"Q9:HB½râ	;bÏ:{5*?=çV¥7çV¥7¹ü<0? à>?I?XÂ>Ýp>þ4?À7KJ9r<fÛ: õ9äÐ#?û±=al¥7al¥7¹ü<rÎ?ª >S?òì>T>°oJ?ò{Ñ8x>Z9¹u>JÃ:RI:ÌD?ÑÇ=Ú¥7Ú¥7¹ü<å?Cxª><X?é?Ã©¨>@rE?¸®÷9 ç½Âi:0O#:²¯6?%ë=T¥7T¥7¹ü<ìq?Ì>z¾C?M8>^«^>3?No7jr93<M&:û4þ9Ëy'?b=Í¬¥7Í¬¥7¹ü<1YÂ<È^<R-?gc=;ÿv;OH#?H®õ5\^j9-;¨Á¹¡Ô9F¾×!=GÂ¥7GÂ¥7¹ü<kÁé>br>@·M?Ê¢>ÖXX>i@?ÒÀ¸Ç9Ñ+´¾"iÊ9J£9qi?üC=À×¥7À×¥7¹ü<êj?1Fü>Ãbn?a-?¥É>¾m\?±s8T%B9·ª >È¦;¾ÔB;é$[?¿]=:í¥7:í¥7¹ü<¡;Ø>`>G>? ?×:³>Y³7?õÚ8²9Ý0>õÐ;KºÐ:¿7?Ùb=³¦7³¦7¹ü<ãÎ?hQ£>,rV?.Ù?¨2¨>F'G?4­G99/½>õ:©ô:"~M?§e=-¦7-¦7¹ü<U
#?|Ø>|Ì@?ïÙÇ>^>à8?nu¸Çr9ÚÓ½Ý0ç9@2Ú9|?óg=§-¦7§-¦7¹ü<Ãà?<s«>iO[?±Äç>ëv>0q?2¸9:Y9mëX?eÏD;õ;ª:?Kh= C¦7 C¦7¹ü<ñ*S?UÂ=#@@])?ªò>C¥?TtÁ:ÉìY:
Ac?Cn;}²;Ýo?h=X¦7X¦7¹ü<÷ã&?­²>^Üo?Lì?Z>à¦?¸p¤:)X:ô¾B?¬Q;B¾;+¶E?i=n¦7n¦7¹ü<çK>Ë=:?=kM?Ý¥Ý>xAm?µ¦Û;­¼;ÙµX?¸®¬7Ø92Ì<=¦7¦7¹ü<\ÈO?ØPç>¡ôe?áj-?Û§Â>d?`8Î
9»½=«ÉÆ9ðe9í;?÷Ê=¦7¦7¹ü<>¦¶>m'm>ÿ)E?×}
?hº>Ç1>?Ó	8¹Ã.9¤¾÷ü:î^¨:¬ÿ??ÓØ=®¦7®¦7¹ü<¼Bá<æ<_6?ûK°;çÅ;Ê#?&²·¾´\9×O½5u8öó
9Ý>xÙ=úÃ¦7úÃ¦7¹ü<L~ü>ýË> ÐL?Ìî!?1áä>Ù5?h82sw9ð=EiX<q
<ëþT?©Ý=sÙ¦7sÙ¦7¹ü<¡+?m¡>wò?õV?[Ú>|?F¾U9UA±9NY>)®:Ê<:Ä)l?nî=íî¦7íî¦7¹ü<K@¸>Æî}>KÀ9?zô3>>1)+?ðçµ¸Îw9¢+!¾³9f]Ú9N¢>cð=f§7f§7¹ü<«Ï?Õ¬Á>lüI?ÂÎÈ>ZH>Ë:;?ð±8®óØ8trÑ>4÷B9?z»9Í>¾ñ=à§7à§7¹ü<(­<Ü<{(?;öÙ;b¿
?Çç¸ö{î8Íø¾Äúf8%O9¥l>=Y/§7Y/§7¹ü<ç·>1öx>I<?õ¨p>1>õý-?9äß¸îcx9'Àf¾;¾:Ó:°M*?Á<=ÓD§7ÓD§7¹ü<P@3?5	ï>ðø??º>»è>Ùe6?úç8G¯@9æÐ>­ît:~n5:½Ì,?»D=LZ§7LZ§7¹ü<±³?NïV?V?É?í(L?SXC?N>9ó9:>ô[å:^:ÌC?ËR=Æo§7Æo§7¹ü<»é=Ëª=¾â/?Ç^·;ø;÷)?À
k¹(¿£8/»·¿t¹ÐG9¦¸¾w=@§7@§7¹ü<Cìb=ùÛ"=âY2?)ÎÔ;ã@¬;;"?ñ ¹T¡7q¯ÌÀGÐ¼¸¾59ú¾ùÊ=¹§7¹§7¹ü<V2?·Éâ>÷?}"´?N­%?}+?NØø9GêÕ9 æ?ô¡;â°1;.ûg?µÔ=3°§73°§7¹ü<'Ú,?ãaÕ>û_O?H?$5?Ó8?ÇT[9¼>¨9¶Ý¦>ø:ÂÜa:wc?î=¬Å§7¬Å§7¹ü<V=nº<Ë90?ÞI;øØ;]T?t&¸eN9DÓ¾læe9yf9\ÿ>=&Û§7&Û§7¹ü<º¿>Zðc>LV?-Þ>tÔ5>My<?V8ã¸9ÇíR=UJ:É-:7c]?S=ð§7ð§7¹ü<:ý?¼´>$ù??xOù>Õ·>ÎK.?4ª¸?%9&¾mÃ59öÕ¹9Øcz>Ì=¨7¨7¹ü<ä>v»>ù¼H?ã?d0Â>Ò¤A?Rtº8Ú9">qr\;M1;¼X?¹$=¨7¨7¹ü<AÃ>ø{>Úw8?5wj>2>L(?Û8ù#9Ì«>©:;:TU?6=1¨71¨7¹ü<ÂÂ?µ>i(=?g>X>úK5?Þ¸²$>9SP<¾3Ô]:¾¦ð9"úk?G=F¨7F¨7¹ü<Q)?±Ú>RF?24?ÒÕ> p4?|±·dc:9ðæs½.:F:t?~M=ÿ[¨7ÿ[¨7¹ü<Ë8Û>_>#·C?ô>£¸A>*«9?ð¬ù¸]÷%9^À¾¹Z:óqø9?±`?ÄR=yq¨7yq¨7¹ü<ÿ?)Ä¹>kA?±L>>$&/?Nb·\7<6ï¾0´h9Ýõ9ËKr>ë_=ò¨7ò¨7¹ü<àf=is'=¾Ý/?ÑÕö;ö´;qî.?>`¹Öâ7´}Àðþ·¯97Zn½þb=l¨7l¨7¹ü<l#?»>2M_?å4#?z·>¤·c?ö 9O½9-XÙ>Úþ:þ³²9®Ê8?»q=å±¨7å±¨7¹ü<=Â?3?$/?(M?,±>%?Øs7¨]9Ý=¹^Ç9B[Þ9å>¬=_Ç¨7_Ç¨7¹ü<2!°<@'<!*?28<äíû;,;?^Åô¸Ê
9q½á¾
&7[å 9ûÙS=M=ØÜ¨7ØÜ¨7¹ü<
[Ü>×V>PÆD?Ý8V>Ð><©6?@v¹î99/¿ùÓ:_ñ:ÿG?ö=Rò¨7Rò¨7¹ü<åò<¤¯<1?+¥;ú ;`D?t¸ji9/ *¾Jäb9aÛ¾9Æ*>à«=Ì©7Ì©7¹ü<Ä?JÊø>Ä@?'3³?IA?ôl?'½~9£·9#pÍ>'´:µ:Ä?®=E©7E©7¹ü<@ñ>á>¾üI?kð?è³>Æ!P?@cÄµ8º9h6»Ç¯L<"ù;¥SR?ò°=¿2©7¿2©7¹ü<Sr¢=}­*=u§s?7<ûâÛ;ºE?"z]¹Ò9`8Üü¿Ü>:*Öö9ÜñE?[Â=8H©78H©7¹ü<_¿>Öûu>h*G?<L¹>¢ ~>Ä©:?>
¹:8.g¿þU9!F9þB
?°Ä=²]©7²]©7¹ü<ä~"?éÜÓ>YD?öÇ>¢¾>Ã4?°H¸Ø©9®a½v:á:©d?-Æ=+s©7+s©7¹ü<£ºg=G#=ñ¨5?Ë1º;õA;\a,?Ìh¹ÑÏ9&à¾Jþá8a[Z9öy>hÏ=¥©7¥©7¹ü<ÙÈ>ÛÇ>À¾>?V>^D>Ï­0?¨*¹¼$y8dZ¯¿|E:«ú9bVI?vÚ=©7©7¹ü<Ó8>Mì=ÉfG?ÝÁ±>¡y>9K6?=a©¸|eª9yþ½G¨92À9F Â>¯å=³©7³©7¹ü<Õ"?F">S³?ßà?ÛÉy?3f?î¾l:ï2:
[)?ïÈ:y´G:úÉ?	ç=É©7É©7¹ü<_¡ð>ÉO>¶;?ì~t?St?ðXe?>Dq<ï¹<·r[?dy::©G:5­?Åð=Þ©7Þ©7¹ü<,Ó»=c¡=9é3?^C<Êrù;zk"?f?¹P9Á¿Ð`×¸vy9¡]¾ë6=ô©7ô©7¹ü<í·ã<Æ4©<VC,?²;$;<L? @¶R%I9íô»
¹`il9«¾î7=~	ª7~	ª7¹ü<{ñ>?t¢>
U>?z~>²4>Þí4?wK7Ø&9)O=A:c½Ü9(é_?¤I=øª7øª7¹ü<Gy>Þ9>ÐyA?çì>5¬>PÙ/?fQ9Ò¸¾9@Ã>üï61r19ü­<µP=q4ª7q4ª7¹ü<R0ã>Ã¿>ë;?áû>sNK>G1?EÌ-8Qº9Îµ>¼':Ï<:/ã>	a=ëIª7ëIª7¹ü<áíä>¹?>ôX:?½Úc>ðY&>îR/?Îë·9ç¼ßëË9o­:í9Æ>¢¯=e_ª7e_ª7¹ü<n2?üê>RRB?®>;ùZ>d0?E¸ãP9)¼¾Òí9Xä9¯x?É=Þtª7Þtª7¹ü<<²"?]îÍ>Õ@J?gÈÂ>Ü>¨ù9?ÌC¸^b9 oø½69>9Þ?2?ÈÛ=Xª7Xª7¹ü<?I"=¾Rð<Tß,?å©x;o*A;{Æ$?4,¹+%9±þ¾>µ9ñí9Ô>]=Ñª7Ñª7¹ü<®Ú<Í><×\5?êÙ<®Y¢<"Ï+?Nx9Ò1ô9[>D<o¹;å7?ø=Kµª7Kµª7¹ü<ûí>¢>_£:?ªËJ>ój>S,?~4¸:W9q|¾"1;Û6±:KC?+F=ÄÊª7ÄÊª7¹ü< C¯>50r>^B9?c4a>Tc >Vº3?Lç¸+}9kâi¾½9Å¨9ë)?³g=>àª7>àª7¹ü<½N6>£å=ª<K?»Ä>S>ÿï9?E=±µç<ø·Y?tã;Öë;ÉW?ïu=·õª7·õª7¹ü<©Ù<Þ¤<ö])?]5;Ld;¼?5ç¹ª99`ßµ¾×9|§29F
Ã>y=1«71«7¹ü<©º[>Oj>gT?;ñ>ÿQ>ñED?Q=TÏ<ØôW?üÚ³9"9e?»=« «7« «7¹ü<RÁk=#*=2ä0?TyÁ;¦µ¬;c?2ÉÏ¸Á%;9 ¾æo8AV9R>
=$6«7$6«7¹ü<Ü@³<<qA)?]wI;î;Q>!?Ç~T¹»ª8FO¿£¹së9.¬û¾¡=K«7K«7¹ü<Dë¯<%<O³+?ç9	;ô¸;¹x?Óë¹¹8±)ÀT@¹ 9«¾C±=a«7a«7¹ü<¿Ç?1º>áY?&¼M?ô3ÿ>¥`N?ðZ9c·9O<°>ÓÛ9d9ËW?Ù=v«7v«7¹ü<fýß<Ô<¥<-?äÍ
;l·;Fã?ãó¿¹ä8æ0ÀÞ©ç8Wí8àù>=
«7
«7¹ü<ìÿ@?3ª>Ì¹?¬²?B9#?C¯?è²9Á¾9>ð>tÖ;X6}:ØL?=¡«7¡«7¹ü<Â)>¥Ø=%$I?õ3?kbÎ>:4?¼Á=a5b=Ã?[?:<:<±î;¾æG?$=ý¶«7ý¶«7¹ü<Ê?qÑ(?yâJ?ò&\?è
?&F?0VÐ9[£9å>#?b:|»':ºh?ç=wÌ«7wÌ«7¹ü<ç7?%^Ò>TË_?Ï?ÂÌ§>ú_?}
8ªl590Q:>â9Ô*½9\ë×>3¶=ñá«7ñá«7¹ü<$8?!Ë>h?¿ò>µ> ùF?J"Å8¸æ;9J>,ÀO:<
	:ÓB?éù=j÷«7j÷«7¹ü<,kØ>ô>®$C?ÃÝ?ÆiÀ>Ä4?ek¹!§E9Ê§¾2:Rý9­Qk?=ä¬7ä¬7¹ü</È·>âk>tG?â?>¡Åe>tm1?¹V#¹¹&Â84_W¿±-:{IZ:Ð%?=]"¬7]"¬7¹ü<±^V>>í>ödH?ó¸?;|¿>aÉ6?M$=uÜÍ<>QL?äNQ::Ä¢<?¦:=×7¬7×7¬7¹ü<oL?ûë>èU^?¾b%?ÆrÌ>vO?-9ºy±9á@Ä>nL:*tü9ßN?3V=PM¬7PM¬7¹ü<b`=_®^=pà,?[PÖ;(\¬;(?ä&¹Ä¾\9å¿ï7¸:9¿«½í¹=Êb¬7Êb¬7¹ü<±$=Pð<$K/?O¨Ê;°m;§ù'?ÏÕ¹ó8ççã¿g7;q9£N<+ï=Cx¬7Cx¬7¹ü<¸[==ç<VQ?=ÔU×<£?®Û9Ô¿x9ÆW?0Â;ºo;aO?¬ï=½¬7½¬7¹ü<L»>|§>ÔÁ7?C',??SÈ*?Ni9oÉ9çUd?ª'1<õÌâ;töG?Ë
=7£¬77£¬7¹ü< i?Æd¿>¨F??Ö>ÐÆ7>
9?×9¯p93ª>é:æù9éÑ?$$=°¸¬7°¸¬7¹ü<2o÷>):¡>ØpD?F>h4J>Î¨6?¶,q8ÌiK9Ã>§7¥9Í9¥?#7=*Î¬7*Î¬7¹ü<Z­¼>ª[>³5?-$S>¾s>R~)?:ª9ãg9Ô£>Þ\9zl9ó?C=£ã¬7£ã¬7¹ü<mÏË<åR<ÍC+?ËE;ó ;·?«v¸}a9á³¾84:¹t[9e¾¡¾9h=ù¬7ù¬7¹ü<9=aÑ<TV/?jÿ=yå<ÂÚ"?«Ó¸þÙ^9À|r¾:L$¹T9Ñ¾m=­7­7¹ü<2÷>·©>ð:?zÌ> >Ã-?`f3¹·«\9(Ð¾ÀC&:ä :jF?Ç=$­7$­7¹ü<ÓN?gÙ>hçs?ô+U?¼Ú>B}y?ÀÐ9·Ô9·ùú>!Ü:><$:q=`?Ç =9­79­7¹ü<¸Ø<'U<f.?Â{;ãU;Ñ
?Ô7°7t/~9ây1=(K8<¤93ó=aª=O­7O­7¹ü<­PE?é	?×"7?8>R½F>´T+?]a¹-º9âòE¿É}9%:°9+5¸>åÑ=}d­7}d­7¹ü<,¹=á=&//?Ø1<õ`<8b.?º¸k39®Å¾Iûµ¸kì8-fÅ¾×à=öy­7öy­7¹ü<Äq?n¤º>TC??U¬>ÙH~>c*-?6O9Ë%9Joõ>\9h96þ9mV½>ñ=p­7p­7¹ü<¯ÝÌ<@Ü<¤G6?ëèü<°NÄ<1è$?v÷
¹êóo9üu¾#z¶¸9Vº+¾û=é¤­7é¤­7¹ü<ØÁ¹>>$>Øì?ÐÎ>âkB>Ê(?O7å¯9»ÅÃ<ãIÌ9li9rX)?óû=cº­7cº­7¹ü<¬*?OÌ>Û¤U?Î*?É:ä>??4=¤9&¡9Ë&?Vr/:ºÃü9@±1?ºü=ÜÏ­7ÜÏ­7¹ü<í9??¯;Ú>ÄQ`?Íß>i>KY?ó4n·÷ñ8b}½Æ9ôS°9ìÖ>i=Vå­7Vå­7¹ü<J¿>?9áö>6ËE?
V.?ºgì>IÉ<?©¡6¹×·Q9ïÞ¾g{9æ9W4>Ñ=Ðú­7Ðú­7¹ü<ÐÎv>\<#bâ@I"	>Qú¥=S?Vÿ*¹ì 9¾úÑ¸cA9'0¾é(=I®7I®7¹ü<»ïÌ>v¥>BG?sW>ç|W>jû4?ÜÎÚ8}9ÖÂ1>Å.«;H;C;1w`?a=Ã%®7Ã%®7¹ü<ÿh÷>ßÎ¤>^'@?g¤Ì>> 9?¢¸x9N½"áÂ9<$ë9*Ô>¦u=<;®7<;®7¹ü<úò>¾³¢>Ùo>?n>¯74>o)?XN¹eÄ«9?Ä¾läZ:Êò:P9?þx=¶P®7¶P®7¹ü<Ý­#?Cû·>Àc?G	Â>â~>¤xC?íf¹0è 74û¶Àé:è1:$#N?~=/f®7/f®7¹ü</Q»>Íu>À´C?'>³§W>»5?Ã*¹çR9v7¿Øî;OØÐ:â2?t=©{®7©{®7¹ü<¦?)âÇ>ÜG?6	?ìû¾>Ï·7?ti8kZ9Êá>×Ú:Ý@:2=H?)="®7"®7¹ü<Z¿?î3>>\?W;?~¬§>éwN?`r8CzN96¤=onJ:Ôæ:²ñE? =¦®7¦®7¹ü<´¶
>½UÊ=ÞL3?¿íi<¦,<>-?¹V9°Ð¾àÃÃ¸Cq69ÛX¾¹=¼®7¼®7¹ü<Dµí>V>vB?¸f}>¹ó6>óI1?Û7n¸Z\9ª
¾$õ49¬\9>ØÁ=Ñ®7Ñ®7¹ü<TO}?Ì%?>!y?{
?Ê9>`? ô¿4ÿ3y9f0E:sK:ú­·9±#B?ÂÇ=	ç®7	ç®7¹ü<ðÛ<¶)<¦1??<@Èà;°?ZØ¸v8ª8:KÉ¾ÿû7>9D%{=îß=ü®7ü®7¹ü<zö>×ô¡>Ã~B?Ý'?`.Ý>uó.?l`¸b<£9~ú¯½ÂÇÛ:µí®:»Ñ ?Ïó=ü¯7ü¯7¹ü<¼ÿÍ>u>ö I?CÃe>Ý$>Hc2?*z3¯u¿9'?§8®-¢9ÕI9Ç÷M?Yô=u'¯7u'¯7¹ü<ð&þ=µ=¿ùL?sq<pÍå;Ü§?¼µ¸â
8úW¤¿®ö9°9¤È2?:õ=ï<¯7ï<¯7¹ü<5*?.Ù>B*H?r>i?ÙË
?ÔR?[Rk8ê#9ª°Ä=Íf:ãO5:s"?Åú=hR¯7hR¯7¹ü<%U?VßÄ>VF?.ó÷><á¢>QÚB?³õ19¼9â`>ß«:¥=:+òw?sû=âg¯7âg¯7¹ü<pð<L÷ª<04?;»;b;¥:?Âs¹²ÄT9¿cÿ	¸7Y9õ¢¢½	=\}¯7\}¯7¹ü<[?'><c?ÓK?gÓé>Q^?29{A9õ,C?ÿ4:Êð¡9Þ?c)=Õ¯7Õ¯7¹ü<ã«>Ë¹Z>å-I?*Ï>&d>hÔ.?Î	¹k¯¢9üÙX¾!i9¶Åm9¼vû>Æ*=O¨¯7O¨¯7¹ü<Ñïz?·?môL?%Z¿>s>ôb9?+¢l7{¡9»<`´k9´M¬9]¯>â-=È½¯7È½¯7¹ü< m?B¥>iGa?»½Ù>{ô>+wV?0Â ·În8 Ú¬½[;÷±:,ób?[.=BÓ¯7BÓ¯7¹ü<Ns÷>,³>µ¯n?¬OÄ>IK>f]8?½¸i<9S«¾æ¶9õè9÷$?f=»è¯7»è¯7¹ü<fAG?äp­>
?¦½N?¾>Âã?q9¹Fl9GÛ?0Yî:Âj{:r±r?óf=5þ¯75þ¯7¹ü<Eî<¤<;!9?îÒ<Ið£<$?'<^^G<\J?yg;ÿE[;Bî1?d=®°7®°7¹ü<®Øþ>×M§>ôùB?ýB>õC>>8þ5?x­[¸ç9ãS¾«(Í9¥Ê:ÁÅ>å=()°7()°7¹ü<¢AË>>ã&B?z£·>l>×Ï'?2î9°«y9õ¢> P9Nv.9Êoâ>q =¢>°7¢>°7¹ü<×A ?²Ð>d¶D?ù)?¡ç>KÛ;?ü96î/9ðà>A`:»#:r
Ó> =T°7T°7¹ü<>Y?¼÷>ý}`?
áI?ñ>bV?½#9s`9äÁº>ô*[;,;T=? =i°7i°7¹ü<¬´¼=~{=±H2?@¨ø;à¿;&?ãÀ·~E9§$"½#B;§E;PL=? =°7°7¹ü<:½¹<Ä<¸/?Ë9;ÁX;­Ô?I¹V8®~×¿î_¹iô9!¾) =°7°7¹ü<>V?bì©>ùÝE?öùª>ðØt>¥Ã2?x·5G¶8¸<øÚ:HJ
:ßr?½, =ª°7ª°7¹ü<Øl¿>b¨K>p?~?°?"Ãc?ô¾©<ÇòO<NøP?\x<Hý;ÿ{?ØP ={¿°7{¿°7¹ü<?d0½>zK?`<?·©Ú>\?øZ¸°üH9	&¾õ;:³Ä
:2T)?üZ =ôÔ°7ôÔ°7¹ü< ´?´K¡>â×h?dN?f?J?&É8b±9qB=Ùb@<y8Í;cýo? [ =nê°7nê°7¹ü<±ñ<ü¡<Èû>?ä¿=YW=±(?|59ÞT9Ñc?èzÊ8¦]9RÜi>µc =èÿ°7èÿ°7¹ü<PÝ<*ª¡<r/?P©;;Ah$?¡ÛC¹c±9Ò?¿J2¹j9Bù¾t =a±7a±7¹ü<×X=ç®=Àé.?ïéÿ;·Ý;
¾?ü¹E9	¿ÕFí¸h	9Ý¾ =Û*±7Û*±7¹ü<ðv¿>m}>ÈhA?^jÍ>y>
\8?»:08Â9o0¯=);R6ó:ñ1?Ù° =T@±7T@±7¹ü<uÐ³>6Òp>Ý%??¨>°>´/>·a)?:=8Ý¡<9U.I>m¶9"9Jl>§º =ÎU±7ÎU±7¹ü<Ù*??Þ>x?Yà>?UÏÂ>¸Ôz?æ¡9Ï»9®Ü>Òÿ`:gb):æ*?PÆ =Gk±7Gk±7¹ü<¿Í=¶Á<¸Î.?9½;[%;õÏb?·r¹B8ËRë¿Å[y:¢:n{J?Ö =Á±7Á±7¹ü<ð^>%>Ûc?vÀ?Ç¹>ÎK?ëÛ¸?9±¾a±:^|À9O?^Ø =;±7;±7¹ü<;>çàG>þ£D?Ïð¾>vT>®0?~?7eèï8c=ß¬:t|:ËÔÜ>¡=´«±7´«±7¹ü<|P=d=R©2?-Þ<?Ú;äS?ô}¹æß9ðw¿¸ØO;öm;ç¯5?¡=.Á±7.Á±7¹ü<ïØ?ÈPµ>ûT7?7>bn>Úì&?ï¹¼:G9Í¾¤9Å³Ã9¢;×>/!¡=§Ö±7§Ö±7¹ü<ß{=ê¬N=à<?IÈþ;æÄÌ;SC?p}¹½	U9IF¿S÷©7`æ}69_+@)T¡=!ì±7!ì±7¹ü<\ÃÇ>áJQ>Xt?>!*?Ï>ÌÌQ?Íå9*kH9è?5?/*<a¼²;Ás?ÆY¡=²7²7¹ü<È?	±?xõb?ÓË?à{[?£sm?I+Å9Ã9ê?üxP:ëý9ÅvR?g¡=²7²7¹ü<í4í>È/>ò^?ìû>P®>XãJ?Ùh¹¸ÝT9/Ñ_¾÷Ñ9zK9Á>k¡=,²7,²7¹ü<¦í<Ìn¬<ÿý/? ©%<:Ì<|"?Ñw6¸ÎH9äè½a!·19¼'u¡=B²7B²7¹ü<]Þp?\?nG?A
?}¾>çÅ9?Íb¸}9Ï½ä½#¦:¤H:GT?z{¡=W²7W²7¹ü<&q?à«¿>üG?ôÔÿ>¿©>zé@?°äa5¯¯9w×Ç:	A;\;6t0?4¡=úl²7úl²7¹ü<±Tä<¨ <ë5?i<te;±¦?o|¹ø+7KñÁw²¥:+:¦O?¡=t²7t²7¹ü<Æä¾>vý>»7?)l>z
/>±±,?r{Ç7Ù9y5=9ÆA@9Ç@/?¡=í²7í²7¹ü<_5#?¬Ð³>}[h?PA	?4>=Üc?¾¹¶¸Ìä8+Í6¿´>:P:ÅÙ'?ýÃ¡=g­²7g­²7¹ü<)ï=ä[¨<§E?ÿ«T;ZY;J?.B@¹¦û9¸®¾è¸ò9L
¾þÈ¡=àÂ²7àÂ²7¹ü<Ý
C?¬#á>zÊ]?`	?âö§>ÜèP?7·|ÀH9Nê¼G&:|$ü9ÊÒ(?2í¡=ZØ²7ZØ²7¹ü<Ò_é>é²>S C?G?öÊ¾>}2?6é5áa§8W2<#	<3«;o÷L?¢=Óí²7Óí²7¹ü<o¿/?dèÈ>Ôð_?à?K±>ñC?|î7i"+9WK=_Ù:{òB:UU6?bB¢=M³7M³7¹ü<ÐýD=åA=w-?¬Î²;$ä;°#?Ê.¹J7t8Á¿îüÃ·
¨q9öO½áF¢=Ç³7Ç³7¹ü<ÿm=+Hå<ßl,?P;.d;C?ûï¸ á8J«S¿þÒ¸õ½B9a©*¾õa¢=@.³7@.³7¹ü<ßkp=+=p3?]«Ã;1F«;D;?þ7P¹ÂWg8Jiæ¿I[·{9MR=½ºr¢=ºC³7ºC³7¹ü<a"?|¦>cEa?ªQ7?¶\å>L?gÛ9­ª9Ðë?E:`¥:¦X?¢=3Y³73Y³7¹ü<Ø]?U°Ì>j?·¹·?«øI?ßh??-´=âMa=j¹L?§<ªðU<¥H?Á¢=­n³7­n³7¹ü<©h=¡)=á /?¿;;û6?OÎ¸ß8~¾ûR8äD¡92u§=Ú¢=&³7&³7¹ü<[#?¤-?ân?'6?l¶Ì>cÊc?\¹¬8í 9áa	>î¸:°[Þ9w¥? ç¢= ³7 ³7¹ü<Î=Û=D§-?_<eÝ;?un¹M_9aÌ¿9f»8.	÷?»ñ¢=¯³7¯³7¹ü<ò>~ø>¹A?ãÆ¶>Áø>4?±1¢8U>97éY>=Ã:áE÷9Hú?.£=Ä³7Ä³7¹ü<x+?f¨>9Id?¹+t?¢?ÈÞP?¥À>:5F:#?ð9tá9B?ö£=
Ú³7
Ú³7¹ü<c=Ê|%=Èù/?
B<Øê<5P?R"¸¡m9ÞÏ¾IÀ8½¤9ùg*>¢9£=ï³7ï³7¹ü<L@= 
=å·.?¡9±;ã;.U#?Á¹¸(9í·¾V¤8¼°49VÂ>>K@£=´7´7¹ü<²ø
=ìÔ<Ý±*?¦;ãã:à$?§?¿¸êX9#&¾LÏþ·0md9³È½ê£=y´7y´7¹ü< ¸v?V0Ò>R??jìÃ?3GF?¼õ|?YÍ¨:ar0:èt?¶5;þ;ìÞ|?î£=ó/´7ó/´7¹ü<pK·>1q>hB?	r>0>R0?ð=Z¶²ôO9ÍT¼¡±£:Îe:s6?£=lE´7lE´7¹ü<ü?4Ä>,"N?EÜñ>f£>4v=?Ú¶4»9S8¼]:g':C%9?¦£=æZ´7æZ´7¹ü<Ø^>>àB?#¶>^Ë[>l\5?8ö:=.q×<|(^?ßé<Ý)B<×ùF?Ñ¯£=_p´7_p´7¹ü<Là·<G</ü(?gi;ÖÎn;5ú>é¬°¸¯<9)ço¾§3¸¶Nã8£Iª¾Û¹£=Ù´7Ù´7¹ü<²UÊ<A<Và/?w;ðÞ];ùt?³M¸µND9µ¾<[¸¸'9æÂ½%Å£=S´7S´7¹ü<
?2$?÷?ÐDL?óâÉ>ª?ë}9Â9=]X?4
´9ð:î©>ªÍ£=Ì°´7Ì°´7¹ü<µçP=«Ï=¿¹,?@¢;_A;Ì?\#?¸9»8w¾yK;\Æ:}S)?ûá£=FÆ´7FÆ´7¹ü<Î4'?´#Í>w©P?`íª>t®g>cÞ<?på81ÿ9ï×=9½:ß*Z:A	^?lî£=¿Û´7¿Û´7¹ü<ÐØ>Uâ>(9?TÕ>½b`>Í)?
ý82/,9¦¼>Þ:qø:å?#¤=9ñ´79ñ´7¾0<¬K?çt?¹ªD?ÜØ?ø±Ê>A=?ªO9RX9ÉÛÅ>­È9´K9¶ù{?%¤=²µ7²µ7¾0<¥*¹<f<>¬1?Ò&;;ä?ÍÐ¸gm8>C¿êgO¸Yx9ïÕ½æ6¤=,µ7,µ7¾0<íÔ?«Å>¡B?<¡>Rá_>ì,8?´¡98ñ8ÆD>#S:2:
?æ=¤=¦1µ7¦1µ7¾0<x¦>Åe@>%£]?Æ'?t$Ü>ùC?ÔZ{=*=6\?¹$<FÌ;K²N?H¤=Gµ7Gµ7¾0<wÆ¶>%xw>i=??ÆâÁ>Úm0?©îA=£uð<=wN?æ;ð7;¶÷8?m¤=\µ7\µ7¾0<î^?A"ª>e¬E?5Tó>ãç«>d.5?j)8e-89mO6>p;ÑC@;;ûB?¤=rµ7rµ7¾0<C7ä>Ü>kA?»và>Ñ¤>H.?¸i19ç
95Æ?is:	H:eÛ?Ê¤=µ7µ7¾0<iF?¢w?o)D?àÍé>iS¢>]8?ÝÚ¶8u9	í>>-%:Y?
:äî?Ð ¤=µ7µ7¾0<ò?f«Ð>9YA?àËÙ>Ó>Ð².?ê48
!B9×î=Ü1j9'ú9F?É»¤=²µ7²µ7¾0<[þ>p>t´R?_~]?¿ä?GA?°£7&Ò8ÑÆ=	1÷9ÞgX95?¥×¤=øÇµ7øÇµ7¾0<ß=U!×<F-?6û;«^;ãâ?¿Ù¹\'93ì¾fe8¯x­9jD©=$Ü¤=rÝµ7rÝµ7¾0<ñßÿ=ð"»=9/?T<æ§×;Uu?Ñe¹Úú°8zã]¿{±8÷­B9%o²=ËÝ¤=ìòµ7ìòµ7¾0<c Ý>ñ>XLG?ÛÒ¾>´>ê_1?´Ð9ìâ¹9ÒI¸>N;4*½:rùB?Êò¤=e¶7e¶7¾0<ÕP¶=»k=ýE?"%>©×=D?ñ_:	ô9Ë%?åò;Á;*ËY?gý¤=ß¶7ß¶7¾0<âÓê>É²>'uG?¹9?Ò?kÛ2?ÂÃ9Þ9O ?k	:6WÆ9Ø1?â¥=X3¶7X3¶7¾0<©,?ÐÕÖ>}¾M?À°>Õi><tA?dw6w9Öå;À*:
7R:U83?ÔF¥=ÒH¶7ÒH¶7¾0<Ïéæ<g0ª<Æ«-?üz;E_+;ÝN?Â­¹&(8s ¿w©9Ç99Ä?P¥=K^¶7K^¶7¾0<Î)?ã¸½>	Ôd?N?o'»>.7V?LÆ8mé·9t
>ªy¡:¹f:P3?i¥=Ås¶7Ås¶7¾0<¢Â?Eª>â¿K?Ú¹>õT>wW@?S¢7Éä¨9ôrð<£z¸9cÑ9àï!?i¥=>¶7>¶7¾0<É?¦­>'h?¨F?7«?
E?ÿq8Â9r}ß=(:]ã9)Ô=?tq¥=¸¶7¸¶7¾0<n­/>$Ï=°X?º¯-?æñ>·Ï7?´:»=æZ=öZ?=h¯;2`;õñG?L¥=2´¶72´¶7¾0<Ê<Ô<®<?n«;D¦;L=*? è¸çæ8·%¾Bp­¸ 8-<¿b¥=«É¶7«É¶7¾0<À¤+?a,Ö>*M?]=Ê>ß>ðî??©Ì¬8õP¬9ä[>9þ´:	ïx:y!:?õ¥=%ß¶7%ß¶7¾0<û>
C>£BH?t #>gâ=r9?X:°¸åÅ¦8¸A¿('78¿àa9ÒÏ=R¨¥=ô¶7ô¶7¾0< I=§=¿{.?~à;`]{;Å?W®¸ÁÁC9 þc¾»}¸ëó9&Aî½½ç¥=
·7
·7¾0<çÄ?W½>K?-¾>>|X>?1?ZrW¸å©P91)¾O Í:À3:F;?Kü¥=·7·7¾0<´[C?ï?Q9?¬Ô¼>¨>Þ0?"u·f¥94Ó¼»Ï:>Ô:Ô©
?¦=5·75·7¾0<l?W½>êF?#>»òa>e+3?bÀ8s59àÁ>ÁìÞ9êÍ9&R?Ç¦=J·7J·7¾0<+~<?^zä>Å2S?Þ>|!>z	??ÃÔY·øj9Á)Å¼¦:@Sf:F9?#¦=þ_·7þ_·7¾0<!
?Hë®>;µB?ËÛ> C>ÿ¹/?k¥¹¾_9)Å¾[oG:á::?»R¦=xu·7xu·7¾0<!B·?ä-&?º'?¯
@xvJ?È[¯?à:2í:«V?¨»û:©fp:?_Z¦=ñ·7ñ·7¾0<:±=»TÙ<Y76?kv§<xdq<ª1?!Ó
¹ÆÍ$9$¥×¾¥L7.£ì8Ç\=òZ¦=k ·7k ·7¾0<>&6<>¿@?lÙá>Þà¡>92?Ñ9¬å[9
12?úâ¡9è99ö?Qg¦=äµ·7äµ·7¾0<-Ê<±Ô<íq*?NO;Fð:>;?05¹ìÁ9§©¾Î¬¸\ëq9ê6¾Ow¦=^Ë·7^Ë·7¾0<K¢?â%Ê>ÔC?täÊ>>Y2?»«¸9¾õd9á9mØÄ>¦|¦=×à·7×à·7¾0<`?µ]ª>ÒB?8_Ð>y·>	7?*©¸têz9¾ô:£º:Ø÷?Q¦=Qö·7Qö·7¾0<Ðº>"9>+Ø?­K?Òzö>ÛR?ÇJI=Í»á<	Hd?k::NÒ¾9}&@?î»¦=Ê¸7Ê¸7¾0<4?«>îY?áË>üS>úrF?#bZ·ÜV9½ðê¶:õV:	?)?Ð¦=D!¸7D!¸7¾0<Å?ó>í?Tç.?l-£>Ã2?¢Ø8àÊ¦9¢?&>-òh:,ç9(û?Ó¦=¾6¸7¾6¸7¾0<$-??
·>®?ø?Þ%?©`U?üý9y®9Æ:?	t6:¶±:Éý%?"§=7L¸77L¸7¾0<õ<ë <ñùB?r	¤;+1T;+çE?&õ¸©¦8H¼á¾º"Î¸#.a9NYj¾u0§=±a¸7±a¸7¾0</S>zUõ=s]\?ûS(?×{Ç>{X?_FG=zcá<óVb?Qý.<N¼;?åm?*8§=*w¸7*w¸7¾0<Ð:?Ëð>UêE?ñeÅ>C->B`)?ðÓ8±ÈH9ö>à	P:_:áH3?8J§=¤¸7¤¸7¾0<Ð"?JüÚ>e{=?^ü¦>Þ`y>qk+?í¸9
Ì¾¾«ES:©¼:ñ¤-?`Z§=¢¸7¢¸7¾0<@m>ö4>Íì9?T>uW>òz0?Vö8`f]9®j>ça(:Ç¾9>òa?[§=·¸7·¸7¾0<P=ïÕ<jy1?ZÈl=&D5=Ü3'?gó¾9õ9èÑ&?tL:-	1:´ð?l§=Í¸7Í¸7¾0<Ôß|?zô?S?¢w?|ÂÇ>öÌI?FãÅ·Lk9LW½N":×Ã9ÎÈS?ø§=â¸7â¸7¾0<"áÄ>WÂn>S?ì>é[>äâ6?¿¸Þ=59ÈüÎ½åæ#:°-":9\?D¹§=ø¸7ø¸7¾0<1?8ø>Ó»?MP?ö´±>·Ú?
ò·U9d=½3ô:U:V`?¬¹§=}
¹7}
¹7¾0<Q?x?ï?ì>=?d_±>v?Á.ú8îô&9qÎ¿>C':7í9;'?.º§=÷"¹7÷"¹7¾0<
>?ö$¬>´÷Z?ä2ÿ>3®>^.;?Êæ½8;m9Ì|3>Ìª:ëó 9QÈW?¢ß§=p8¹7p8¹7¾0<×-ö<Âï©<tm9?Î¬;	;o+?Ôq¹h88¯(Àjº7Ë8Ùê==¨=êM¹7êM¹7¾0<¡Pë>E[>ú¦P?rù	?ú½>Êì9?q¸]19÷\æ½ÃÁN:n2:'R?þ	¨=cc¹7cc¹7¾0<ËtD?oý>rF?ó¥>(4k>d4?Ê?Ù8^9vz>{ÚK:ÿ:¤#?Î
¨=Ýx¹7Ýx¹7¾0<é>JSS>¥|?ºß?_é>0|?²I>9¼9>àÔ<ÔOú;@å?Ê4¨=W¹7W¹7¾0<zA?â?Ø??ë8Á>Åh>O5?J[?9ê«9ZË>h¶¦::~j?×M¨=Ð£¹7Ð£¹7¾0<@-­>\V>>[ëh?p?uý?êÜH?:M½9«ÄJ?Í¡;Ò¬6;Ý¿a?j¨=J¹¹7J¹¹7¾0<â>>óM?¨ò­>	u>vb5?{7«èL9Yè5=èC:PP:[èÿ>ws¨=ÃÎ¹7ÃÎ¹7¾0<<="»Ú<+Õ/?Á¦;è®;i?KVÊ¸¤ç8Ñ1¿<M®·pæ9Ãê½»¨==ä¹7=ä¹7¾0<º?ø¶^?;ÏU?U?Z£>iðT?p9À9æ±>:;¼2â:{y+?«¨=¶ù¹7¶ù¹7¾0<ó=â>Çc>
]:?í¿¡>ô®l>`ó.?DÙF699mÚ;Ææ*:Ö½%:$ü?RÙ¨=0º70º7¾0<'?ÌÃØ>IE?¿?}Û>6?Y²=A= ¦L?|Å¯<Z<abN?úæ¨=©$º7©$º7¾0<[V??é>ÍÀQ?lr?Ê½?S?.=^9?{9@²Û>P;6;:=ãd?}ý¨=#:º7#:º7¾0<l5Û>Õ>M?ï>¡>6>J¼:?.é0¸sH9¢ïá½õNÊ9Ä(Å9ÌW?-©=Oº7Oº7¾0<yñ?ªÁ>ø+J?ï?.=Ä>¡ÞJ?Ð(¸ú¦k9«c·½/1Y<é3<éãS?&©=eº7eº7¾0<ý×>gs>¹§=?Å±>^>v6-?0¹¿ÁÒ8¸=¿2ß­99±ú9±>9©=zº7zº7¾0<û.=ë=Âå.?ûQ¶;Õ·;t:-?®­·¹û8T¯ÀoÄ8¼E9ÚÞ}>#,©=	º7	º7¾0<EI=ÐS=M1?øì÷;¹Í;©V? Ù¹ ¸¶ê±Aè5tè88<jB©=¥º7¥º7¾0<;³=ë;=SÆ4?µßú;ÿ­;8? ð¹Ñ9ó¾ Uñ9´Ô­9Å´1?%P©=üºº7üºº7¾0<ÝV=:&W=¡C5?a=¥é<+)?Ùúà8âl9W"s>¸¡U;x;|,?X©=vÐº7vÐº7¾0<Ä?Aµ·>)D?F×>>É'=?ßDI·Ìfp9TÖ¼°LÀ91¨9lX?©=ïåº7ïåº7¾0<-³+?âÜÊ>¤¬X?V?«[þ>ÃeW?Ã]f9Ö9ËÎ>¸9m:À1:©Ó*?%©=iûº7iûº7¾0<ÙÓ±=À	=NÆ1?~ð<ñb<Å ?v)Ï¸µ]9òfK¾æh:}'g:u?â©=ã»7ã»7¾0<óp=û$=pð:?:G<Eâ<>Í&?kÚ¹*ª®94×R¾	Å1:·µ¾96¡n?5­©=\&»7\&»7¾0<§s=3=!.?~;léW;Ú¦ ?ëR¹69E¿y©·¾Ã¤9¹¨½ê­©=Ö;»7Ö;»7¾0<	?ÍÙ>hÅ¥?o~?Ð>Î?E<.9új¸9Ýq>¶v:×:qO?Þ©=OQ»7OQ»7¾0<ÿ#Á>Í§>¯¬>?	$Á>è>MD3?-D¹ë93Mý¾mò9­ë9ª?!ô©=Éf»7Éf»7¾0<\Ìò>/>e$I?¦>SG>7.?lJå7¨«y9k=[#:£Ë9ô::?aª=B|»7B|»7¾0<?1:?/=J?hD0?Lãã>îF?àÔñ9¡°93@/?ÉQ:£¼:í))?#
ª=¼»7¼»7¾0<
ìI?­³>M?kÜº?¶!r?KE?Àm9àË9É3>C¯R:ùÒ9u¦?®ª=5§»75§»7¾0<Al?£9­>9B?íÝ½>h>ßT.?po¸h%9\_¾Lx§9åÊ²9¶Éï>0ª=¯¼»7¯¼»7¾0<èâ>ø²>WfX?,8D>:9>Î¼9?D8¸F[9#§9>pb;:Rãê9:L?]ª=)Ò»7)Ò»7¾0<4c=eÌ<»+?ÖXG;÷Æ;	/?¡p4¹Ý=Ü8r¼Q¿m²Y¸9©G¾¼>ª=¢ç»7¢ç»7¾0<ò9?I®Þ>@OU?Â¸?Ö×É>¢ÅF?	¨9zË9YÝ¡>ªÉÂ:i:ð*?lIª=ý»7ý»7¾0<ÅQ~>Øð0>äù7?H.Ò>$>Ô0?Ä8¹|!9¸z>°ß<ª¶;2D?sWª=¼7¼7¾0<O?¿FÔ>¶=?=?·Ñ>AK1?Æ6®B9É#©<k99Ñ9ò)¾>`Yª=(¼7(¼7¾0<®Â>h]x>ñH?åÀ>i*>/4?\Âï88Û9,hR>@É:D:32?hª==¼7=¼7¾0<v·ë>Ì>L_P?¾Ø?¿²È>öB?íg9^å/9çÅ(?ÄÜ+;ÅÙÙ:XõI?úèª=S¼7S¼7¾0<Ë¿%?ç>ö?wW!?±Ù¤>z?RªT9´91?)!Ñ:
¸:±I?§ðª=|h¼7|h¼7¾0<â?uÔ'?i¥G?§¤ý>7c°>ý8?!e¹8ñ{9>a<>óT:ðã9*o?X
«=õ}¼7õ}¼7¾0<>ª*=|~ò<+4?BÊ;¢;ë÷?ý¸ê=9
÷Ô½L9Á
 9(j^>«=o¼7o¼7¾0<w±
?Ýø¼>ó??Ö>L!b>1?Â¾·7¿n8OX>æÑ:îOK:µ!?F$«=è¨¼7è¨¼7¾0<èy??3,p?
Á´>ôLT>ÆõY?ô·[9èW9B?¾:+ñE:<??ó)«=b¾¼7b¾¼7¾0<>]r½=¯h0?"<òæ;zý&?
ê	¹Ïi9ú¾êïè8µ8xY?Á3«=ÛÓ¼7ÛÓ¼7¾0<¿õ>j¿¤>`Ç>?µt±>Ná>ã.?ÚÇ9
£©9<l>ùøÇ9%9%/?oL«=Ué¼7Ué¼7¾0<9Ü>þ©>E	M?n?òîÎ>>?ú8 '9Ñp¿>K¸:Îø|:Ô:?lP«=Îþ¼7Îþ¼7¾0<·¼<²(<X,?<R<²è;lÆ?	J¸
>9cÔ9¾Ñ
j8¦p 9d¸º=^Q«=H½7H½7¾0<G¤?·7?¸êd?¶úl?W?d4e?×8Çü9ä8ò=ÇS;°åè:/h?/\«=Â)½7Â)½7¾0<À«"?yÙ>oj??Ó§>©Î{>\*?PVµ¤á9ÌÁºØ:µüð9(Õ
?§}«=;?½7;?½7¾0<©	?­>c)J?´
°>íh>S~A?½×°¸ü:8ÁË¿í+09)e9­ÍÄ>@­«=µT½7µT½7¾0<*û>ú¼«>3;?Æ ©>(M>Í¡&?ô¸ZS93ý'¾xt¸9õXÃ9º¹ñ>p³«=.j½7.j½7¾0<Ô¢G?×ÓË>V¼z?w§B?>çÔ>j?N?'9Å9KSY>Xà;àî¯:<s^?%´«=¨½7¨½7¾0<G(?EÃ>ÕO\?
³r??I?ëbW;qAø:ü^?á½9­Ê9)Öî>È«=!½7!½7¾0<ý¸?¶ô½>6X@?ªÓl><+>#³0?¸#<9Ó>¾;#Ô¸ÆWÖ8½]ý¾vÛ«=ª½7ª½7¾0<m?LÛ§>Ç?M?ðÆà>±è>J8?)÷8¢9ß¸i>]Ûx:Ra%:Ý@?bæ«=À½7À½7¾0<4r¿?è=?0?ì>?dÍ>ål?¹9Ô<Â9²ëK>ÌÂ:4ØE:/|?1ÿ«=Õ½7Õ½7¾0<^Ka? m	?T×Q?:=?ÌÞ>Õ*Y?}£9Tµ9ü`?b£;/ä¼:â5?ü¬=ë½7ë½7¾0<L=´çÍ<a8?û"<"¦;C%{?rL¹x´9ØÛ£¾:þ8Æo9Ð>ã7¬=¾7¾7¾0<Î>ËA>¿<?ÂQ?êð>M§_?ß\9,9Ò¤~>;:}ê9¥6L?ø=¬=û¾7û¾7¾0<F^?3Ç>·o?
1?ÊÊ¿>Yl?:ô-¸¶Ã9L^½	:®ÆB:¯:?H¬=t+¾7t+¾7¾0<ìÀ<ü</ß0?(ß;hÓ;4±9?ÚÆ
¹Ì?9Æ½¾g°8¾I­95úF=	Q¬=î@¾7î@¾7¾0<1;å<µî¬<½«)?ÙB;[ã;?q? Éþ¸Þh´8ZÅ4¿äì½¸±9ï0¾m¬=gV¾7gV¾7¾0<¿f=ïèJ=ÿY-?¼;~;Ý?Qã¸bÆ~9Øhd¾ê.Ö7Xîg9il=¬=ák¾7ák¾7¾0<á7ï< Åª<N3?ËâJ;ù!(;.u?Ü3¸Ð=L9qá½"Ñ·z9RÛ?½[¬=Z¾7Z¾7¾0<	?ø$Á>xé>?;Tß>Â²¦>ó{+?ÉrÒ¸7èT9,}¾Ø¡§9ì`9_Ë>?õ£¬=Ô¾7Ô¾7¾0<fW?Ô]?ÈV?1A?|ª>qF?Y+à8Øpa9b~>ïµä9ñ{9eh?+§¬=N¬¾7N¬¾7¾0<ø
æ>]ë>ðtR?Ô£>ÿR>L)G?¦²Z·9nÎ¼dÓ9?J:ë»>Ü¨¬=ÇÁ¾7ÇÁ¾7¾0<Fâ¥?z?_?ç§?3?ÿn?H:Þ­9ÒZ>?¨ÜÓ:Í{:NX?g®¬=A×¾7A×¾7¾0<{?ã?RIM?sâ>5µ>Y9?a$\9½ö9Bb2?+Ó;öÃ:=;?Mµ¬=ºì¾7ºì¾7¾0<{K?_·>0á<?P´> V\>§¾3?µ!.8;¸x9:³=6=9d
9M¶>²Ø¬=4¿74¿7¾0<Yº==ã0?µ7<oëÇ;zN)?9Ó¸þ°9yßN¾¬S7©·88©K>aÜ¬=­¿7­¿7¾0<8ií>Ê\>Ö
Q?'?	Ò>ì±K?a+71+9Ñ½ó< :f:á?ì¬='-¿7'-¿7¾0<!Ù>X>T?B¾1?øwì>l@?t»9{9å>Ó<Lû ;YÓ^?sô¬= B¿7 B¿7¾0<Õ3"?ÄwÙ>Bñ>?|?É7Ç>W7?ë3»8]¢9>Y¦:*:i#?Bü¬=X¿7X¿7¾0<Ó*É>~Ù.>D?5w?ÇQ?su?ð×9Ö9ñÔ?Ç90)91aZ?K­=m¿7m¿7¾0<.S,?Ú>³?J?£oÉ>Vì>OtF?BdÇ8JA9&
>z³,;Z*ã:TB?Y­=
¿7
¿7¾0<T+&=¡ì<Ä94?ö;s;Q%?K¹2ÍO9¾ú¾ËW{¹^µ¬9TGº¾(­=¿7¿7¾0<ß¡A?Sgù>íÀF?A[Ñ>K>Ã:?4ïµ8¨9Z>×«:y:ÕË$?¬*­=®¿7®¿7¾0<`l(?±Ï>O?E"ã>J¢>éy>?º8á·¡9Õ0Ý=À /:¦z:qð'?/­=zÃ¿7zÃ¿7¾0<bÄ¥>·Çc>ÜM:?+tB>G0>B*?ù¶f(f9Ê¼M:çR:c·#?¬N­=óØ¿7óØ¿7¾0<qè>¾R¢>ÂJ7?¤>hÚd>IÞ+?ï8<89sa=º9<³µ9/8>úa­=mî¿7mî¿7¾0<ãÇ?éÒË>1mG?r¾>&X>!¼9?n6Ü·Xo9Yk½~¶ð:­:Y2?{­=çÀ7çÀ7¾0<_ä[?|âÊ>Þº?÷9?Ó
É>ÀRl?Ê&8ªîN9cÎ=ñ :o=:ë~Y?w­=`À7`À7¾0<2?ûs?©å?À_6?Ë¸Á>	q?ÊßV9úl\9sù>×EÁ:X:ÿîd?¥Á­=Ú.À7Ú.À7¾0<{pò>>Y¦E?ÆÊÚ>û{>hÔ1?e¹¼9<ªÁ9xù>[:ï9tÓ9×`L?ÜÕ­=SDÀ7SDÀ7¾0<ÔU:=®<[;­?V
u=â=Tl?I/=U< ?J«;XÄ
;×§?çð­=ÍYÀ7ÍYÀ7¾0<°êy?!?GéZ?Ô1?*)>U?_µ¸92©¾n¦9«[µ9ãxê>iø­=FoÀ7FoÀ7¾0<1d=í$=Ó`1?Àç.<k@<é?,5¹õK9Cã¾¡4:¯|:[¹õ>Ï®=ÀÀ7ÀÀ7¾0<~3?úË>¶Ä`?3¬>îX>£6K?Rª¬8ùÁ9îàã=ÞÂ:0:ö?#6®=9À79À7¾0<]l?\O¤><¥I?º­>îdr>öz7?à_·bM>9U.>½X&:DCC:R)?C?®=³¯À7³¯À7¾0<s=<IÎ<È0?¼=<9vÂ;ÕÒ(?'¹é
)8¬\Ü¿j8}¸Ð#K9\¾JH®=-ÅÀ7-ÅÀ7¾0<BÛ=)B=Öv2?U"1<#¶<à!!?GO\¹êÎ÷8¨c¿ØI¹¤ëC9·Þ¿3P®=¦ÚÀ7¦ÚÀ7Ãd*<õA/?ÑÒ>²	U?¯}?pÁ¬>°ÐE?qwI8T¤±9¸*={Ä;Äát;9õL?ªl®= ðÀ7 ðÀ7Ãd*<	ý>!Ù7>ïA?f&?1J­>²P=?P<Þ9D÷Ý9Ñ'?
<C¬;M?Îv®=Á7Á7Ãd*<N½?¬ËÌ>«m<?­8ª>sKm>´£7?öÈ8·9KÃ4>âér:À:·
e?®=Á7Á7Ãd*<Mc>
Í=¿÷2?)0<	Å;ÔXe?îg¸%9´Ø3¾%là9{¯è9¶èö>®=0Á70Á7Ãd*</?ôÀß>ÔH?îÐ?¨ö·>¸!H?i8997Ú²>mD:Õ.:î?M¦®=FÁ7FÁ7Ãd*<LV=+Ü<wÍ.?Ìº;Ø¨;
?î¢¸~½Ö7+Á¿ä£8BC9ì>¾®=[Á7[Á7Ãd*<ËûË<Ð<3?ØMØ;Z¢;Ð*?MÙ¸ú¾«9¢ó!¾:·°òc9àX%½Xì®=ùpÁ7ùpÁ7Ãd*<¹>´ÉC>8;N?x®>ít>[6?Híñ8Úf9	>Ø
ª9«l9ò?×"¯=sÁ7sÁ7Ãd*<Ü$Q?IWÜ>¯ýr?Ä×>4{>[?®á7Ò9Ìn=!:]Ö9P,?Ú;¯=ìÁ7ìÁ7Ãd*<ðÚô>oQ>û¸D?ôKê>©R¨>Y+2?».9l09²ü>å«;ú<_;À'?~C¯=f±Á7f±Á7Ãd*<3×Ö>øÙ>lJ?|Ø>P>"<?øO¹¸ç09Î¾ËL|;íw#;¯E?P¯=ßÆÁ7ßÆÁ7Ãd*<­Ü>#>bR??aÌ>ä??ß9ÉW9; ?W:ïE/:?`?'V¯=YÜÁ7YÜÁ7Ãd*<<¸ð>W¬>65G?åâ>Õ*>{ø9?XL9V¥O9îû>ï:®Ø :67>?£¯=ÒñÁ7ÒñÁ7Ãd*<¹X?¼?EG?Kç-?¤C×>ôÏN?¦Z79×;a9TfÐ>âé:EL:Ó8.?W²¯=LÂ7LÂ7Ãd*<«Å<ìî<,Ð4?o;&mé:;q.?N^7¹'9±G¦¾l~·8q"Â8é÷ñ>D´¯=ÅÂ7ÅÂ7Ãd*<cl=ê-=#ö.?ht;(.;û2?zµá¸»¾R9­¾©Q¸ÚÝ8=¿³¾ë¯=?2Â7?2Â7Ãd*<ì>Ë&>
c?i?&Ø°>pX?Àb=Ç¿=¿V?M\è;Hv;oºq?t4°=¹GÂ7¹GÂ7Ãd*<b#º<ß¥<µ[.?p½6;R;W¥?E¹ò$79x»¾,U8DÒ 9Ôì)>y:°=2]Â72]Â7Ãd*<¡V=iÓ<^­2?¬©;ú*;P?¸U¹øb9lÝÜ¾q:ü·zÕ9ÕÃö½è<°=¬rÂ7¬rÂ7Ãd*<Å{>KC¯=ÐP??:V?°7?æ°@=©ë<RQ?¶Fq;æ^;»C?}@°=%Â7%Â7Ãd*<|\1?$t¿>(m?(ù?4ú(?T?xB9£ØÃ9f«>Gé:k:ÁJK?Åb°=Â7Â7Ãd*<C?Ãl&?·V?pd?0L?E,E?ÆlÂ8ùº9^Ö0>Ðs²:>àQ:©«Y?y°=³Â7³Â7Ãd*<î#=w/ï<Ãt/?	Ñ¿;ÏQ;ém$?îÉ¸fUÎ8]ú¾>7ªy9Zõ=è¶°=ÈÂ7ÈÂ7Ãd*<È6?aV?/Br?i(E?µÃÜ>' d?²9èÍe9phF?,ui: Æ:ÊU?Y·°=ÞÂ7ÞÂ7Ãd*<ªx?,Ü>¬?êüÀ>*)>Ì?aË9%VÄ9;Ø+>U¬;JWÆ:M>?iÅ°=óÂ7óÂ7Ãd*<¦÷ù>£>ü¢C?Ã§(?Ãñù>Ñ½,?v597Ä9ÕÍ>«,Ä:­þ`:F5_?uÔ°=ÿÃ7ÿÃ7Ãd*<ó+	?~&¥>S¡T?LÅ?<Í*?ÑýO?>E9­Á¿9ê­>0¿:g:sÅS?æý°=xÃ7xÃ7Ãd*<ø==X:=G23?A;¶P;Ü7?x­§7Ç¿09jÜr='å8Sì9ÇP=±=ò3Ã7ò3Ã7Ãd*<¯é>U>e~I?ù¦>Ðj>
6?V¹p9¶æ¾ßà:I*:ÀA?r±=kIÃ7kIÃ7Ãd*<b	ð>¯¥>²N?ÊÌ?æÏ>0?6?y#¸O9"Ê½¾?å:êæ:ÓI?d	±=å^Ã7å^Ã7Ãd*<ÌÖ>ï>#V?ö±>às>_Í9? Z9RµE9úÃ><0:ã2:Rr7?#±=^tÃ7^tÃ7Ãd*<Ô>8>;¾??Ù?FWâ>Ä$1?]¸%³9 Ì½ßYx:E¿):´E;?="±=ØÃ7ØÃ7Ãd*<ö'>öÿà=Ì??×à½>åC>Ï1?bt1=3³×<îR?R@<ºßì;UÙO?0±=RÃ7RÃ7Ãd*<×·ù<5t³<!2?·);l;²?^¹80â8ÝÐ¿Y<9Yo9«¥É><±=Ë´Ã7Ë´Ã7Ãd*<9*$?¼XÛ>é??±>i,\>Y3?º_B¸½ó9UðÀ½x69Bxi96©>hA±=EÊÃ7EÊÃ7Ãd*<ØÑ>ÕM>ÈÀ>? 2l>zd1>+n*?$Ç½¶TYO9cNj¼;¨;Ï%#;£M?ºB±=¾ßÃ7¾ßÃ7Ãd*<7f>Òs>A<?ò
>Kma>ÌZ2?¸#¾9©KF½#í;9¿:þ±A?0f±=8õÃ78õÃ7Ãd*<ì1J?ïÛÀ>:2?Eq?vî
?Dyi?4X9Î¸9êÝ>ÓÖ­:6K:gÿZ?Ñq±=±
Ä7±
Ä7Ãd*<¯¾ß>§'>äJ?~ê7>è>}ó+?}¸Ú9ï¾tçä:ë7:(C?-}±=+ Ä7+ Ä7Ãd*<°?_Ù±>¹9?f.>G>}'?Ì¸ä7Úe	9ÚÕ=|¶9üèë8`!?§±=¤5Ä7¤5Ä7Ãd*<(Ûï>ä>ÁqZ?AÚ>,E>D]D?7Ö9¸Í-9Y	¾ó<3Ý¼;­¬P?K¢±=KÄ7KÄ7Ãd*<Ñhú>>´oK?ym>NµG>*0?îÀÄ8UöÛ8.ýä>@:¤L6:åûH?E¥±=`Ä7`Ä7Ãd*<óÅ
?­£>2Y?]?¾?~R?]KG=sÜ<mng?1«V:1:ÃL?É±=vÄ7vÄ7Ãd*<ùV#?k«×>hâA?á?Ê¶>Ól8?ÜºH9¿80?ùä<oÄ½;FK?@â±=Ä7Ä7Ãd*<öõ?p¥>P¢I?Ç8>)eZ>È3?~
>9¶58ø@
:k	:m%?|,²=¡Ä7¡Ä7Ãd*<ÉÔ<¡A<íÐ@?w<{¼;R>J?ä¹JZ9¶q#¿k_¸»Cª8×ì¾è-²=~¶Ä7~¶Ä7Ãd*<$C?BÀõ>xGK?b>Ç{V>W8?I:7«w]9C(<ºô9°à9
í>73²=÷ËÄ7÷ËÄ7Ãd*<,ã<B¨<îº,?È([;
r4;;v?¦S¹²>²8àü¿1g%¹¸²8sìl¿O5²=qáÄ7qáÄ7Ãd*<025?Úç¬>$#???Å^?Cya;Èõ;`\?]3:4ê:
>?;²=êöÄ7êöÄ7Ãd*<¾µ2? æ>²oF?Þ?<sË>@;?XÍ;9º×°9ºî>ô`¡9ÇÔÜ9Q»>5<²=dÅ7dÅ7Ãd*<¸>.N~>N9?Âûe>È)>â.?öx6Ó-9î6<Ã
8£ÿ8«õ
>UE²=Þ!Å7Þ!Å7Ãd*<îea?ï§???ÚÃ'?_/ç>ËÅ9?ü²8I9Ú>n6<:V@F:	ó>?F²=W7Å7W7Å7Ãd*<{?VÍ>óA?ãt>·5>d,?Ð¶LZa9Ý~3¼ÜÚï9lêö9ï­ø>H²=ÑLÅ7ÑLÅ7Ãd*<tË=Ù­=ð'/?¡s<nÎ; û5?2L=8è\¤9k=V¸¡Ü9mh¾kK²=JbÅ7JbÅ7Ãd*<:ý?­ËÌ>};?>>¿=>/?RW#8Äb9f¸=K/99¾`>x²=ÄwÅ7ÄwÅ7Ãd*<¡x?£`¸>µ:?
;>nÞ	>Kª-?!§¸#À9=
¾9Ñ·4	9Ò¼¼²==Å7=Å7Ãd*<3Æo>×| ><??s_?q?08?rM¡=3ïA=ÂìT?ª<+»;GH?O²=·¢Å7·¢Å7Ãd*<ÆØu?Êð>BÔ?Ôâ?fàw>$?Y}9â¯9·$¸>y¯:#Oy:B4?Ô²=0¸Å70¸Å7Ãd*<!¾¡>K>aÞK?Ci¸>¼y>ß=?G&;=w-í<oJ?ìI<¶`¸;zW?Õ²=ªÍÅ7ªÍÅ7Ãd*<à=ýå<^)?e$¸;;I?Xª¹ä 9Lb¿¶.Ù¸?'L9E+¾Þç²=$ãÅ7$ãÅ7Ãd*<ÛfÙ>^>^©:?µe >l>¶-?4ÏÕ8/9bç/>¥=>;5;j%?}é²=øÅ7øÅ7Ãd*<>ì5>­®G?ôE>;u?>0.?bz¸q/Â9¹%¥½//í:k/°:ûP,?§ë²=Æ7Æ7Ãd*<m7X=í¾=v0?©R;Áô:Y~?=1}¹¸!9¿PY¿ëI¹ÆA9áÉ	¿h³=#Æ7#Æ7Ãd*<5/1?Cøä>îF?_GÖ>PR>rW.??È8Já9¿Tã=ó:~Ð:Â?%³=
9Æ7
9Æ7Ãd*<R>]??U?Ò³ò>
¹>h¹C?¬£B¸Ë;m9N	Ò½¼°; ,§:%2K?&³=NÆ7NÆ7Ãd*<8?"µ>¾F?à?¶þ¯>¸Ó??è]c9¯§9 *®>lÂ:ì|æ9£?ûd³=ýcÆ7ýcÆ7Ãd*<W>ï
ú=!7?E<ì?+»a?Øô?»º=ÅzM=®zh?ÆVF:½.:5},?ën³=vyÆ7vyÆ7Ãd*<×GB?)á>D]?÷!?ÙÌ¡>_su?Þî÷=	q=.|M?ëËO<%:Ö;ÅPx? ³=ðÆ7ðÆ7Ãd*<f={í<_M\?»; Ãi;dÞL?ô0¹Ë©8Á¿¸c
9¿9
P>èó³=j¤Æ7j¤Æ7Ãd*<l??üên?'Ì?óJ|?O?rµ:¯
:~mü>ç¯#;ÝBÖ:íC?)ú³=ã¹Æ7ã¹Æ7Ãd*<±ç=S©ª=£´-?h]<DZf<<p ?¦¹90¾¨¦8p
¢9É¥>©"´=]ÏÆ7]ÏÆ7Ãd*<_ðÌ>æ|>ÝË>?:U>$E>.{3?0pP¸¬8¾â£A9Øïã9{Y>*/´=ÖäÆ7ÖäÆ7Ãd*<ìý ?JYÍ>¹³H?AÕ>÷Æ>z/?tné8uJg9E/>iå­:N²:+?îe´=PúÆ7PúÆ7Ãd*<câ@?->??õ»?yè>àü?J%k9$9zÕE?miÉ:rj1:øO?´=ÉÇ7ÉÇ7Ãd*<Æ:?²ä>`Q?W?4gÐ>¤t;?Hm¸ Û&9ß]¾hÈ:~y:°?Î´=C%Ç7C%Ç7Ãd*<Â
?Ä-¼>tÄ<?¾ô·>¤=>Ê4?f{7s9»î<Gº9Fw¨9Ê·
?ò´=½:Ç7½:Ç7Ãd*<÷?Õ­?¿^?ÃVu?¾¢?9*\?Ú9:c9û4,?¶ME:B©":±B?¯µ=6PÇ76PÇ7Ãd*<E.¢=ãq=Õ+?ï^¨;Î;ò
?û¾½¸C69­n=¾&):E¥«9
%??¼Fµ=°eÇ7°eÇ7Ãd*<úØ>.{,>¯ I?[qÆ>@>P1?lÏ27¥2å9[¸G<9¿ql9Å÷??]µ=){Ç7){Ç7Ãd*<¡]0?Ã3Á>ê°i? §>möL>t]Q?F38¿¤;9Çs8>¨<Æ)¤;
eh?gµ=£Ç7£Ç7Ãd*<v¹ñ>Q¿¤>£Î;?øüg>îÊ(>=ì/?¤¸Ôid9Çý ¾#9IMÅ9UÎÂ>Oµ=¦Ç7¦Ç7Ãd*<k%Ë<ÀE<ÝÄ1?½7Ø;sW­;.©?Koî¸Ú¢9³®â¾î8F(a9kZ>>µ=»Ç7»Ç7Ãd*<?Ø;¶>^Õ??Ífò>¾«>©4?NLÑ8nr¯9R²>Dm;ð(;þ4?³µ=ÑÇ7ÑÇ7Ãd*<Å¬	?\9¯>#$I?~1?» ø>7?SÞf9ø8J9Ä!?%Ûj:¿<:E?¢µ=æÇ7æÇ7Ãd*<P>?æNò>÷I?w<?JH?ÖÍ7?QÖ92¹9+ y>h±:°:ªh!?§µ=üÇ7üÇ7Ãd*<À>oÎ>b]??Á±>KR>ÿø/?-ÒÕ8º
L9x">îÇõ8	ÄÎ9'>·µ=|È7|È7Ãd*<2=yáË<-%?÷¡;¨;k¥?/¹(N9£|Ù¾L¸|9V¾0Âµ=ö&È7ö&È7Ãd*<nÉt>*$>Ü>?<y>6>ÿH/?ð¸V[8ä­¾tuG:~Ò:æF)?Ðµ=o<È7o<È7Ãd*<¡§ä<­¦<b¯/?¡ª;æî;±­?å×¸®Z9âMF¾©E9îÈÌ8£w?pÖµ=éQÈ7éQÈ7Ãd*<Ûí(?Ê>þU?´X??u=R?ô¨½8ú'9Ëä>A¥%:«:t»
?¥Ûµ=bgÈ7bgÈ7Ãd*< i©=9ên=	5?¸ã(<J<4'?K¹_
Ú8 'µ¿³²7´9
û=ÎÝµ=Ü|È7Ü|È7Ãd*<ôZe?uÛ?2X?t:?Ó>í>/ÊH?¾VÛ7Tý9Eñ¹=dW;O»:ãY?Ôôµ=UÈ7UÈ7Ãd*</Ì¹<<à<Õ*?Ò;MÙú:Å¢?@ÿ¹óê[9xq­¾Ê8ÍJ8YS\>Òýµ=Ï§È7Ï§È7Ãd*<Sí>¤°>åBO?95?ë'÷>o~;?»~c8|Ü¡9:ç³=÷£;²:1X;?þ¶=I½È7I½È7Ãd*<Ø¤=§f=X´6?#À<çb<-?j?U¹Ç49ý¿Êß¸Õ~9ØG`¾©¶=ÂÒÈ7ÂÒÈ7Ãd*<*½?Ð¶>uU>?;C>ßã=>¢Z6?`,#¹kI9Ô¾³'¶;Hko;,ÅB?P¶=<èÈ7<èÈ7Ãd*<ÇCz=ë[6=ð©/?vã<Ñ¹]<º?`¢8¹~ìG9lì¾[;Þ
;\?¶=µýÈ7µýÈ7Ãd*<vV0>æ=WÓC?¥ZT>áF>Õ2?:^-¸fF9@³ß½X:76:(¾>D¶=/É7/É7Ãd*<è=OI=ÁÙ0?ka%<X¿;_C]?#QG¸rÏ9A¾Î®8¸u9Ü5>%L¶=¨(É7¨(É7Ãd*<)
?"±>J@?¸%¦>.s>²ç.?Ä7P6üþ9Éaº;Ý÷;_;XG?h¶=">É7">É7Ãd*<ÌIà>§p>þI?)¤R>ù´>¦6?ÁÕT¹ã¶9»¯9¿¦±F:%B
:r4?Mj¶=SÉ7SÉ7Ãd*<O*:?|ò>ÿqD? ·ä>Ö»¢>læ3?=98é¢8E>«â:fÚ:xR?¤¶=iÉ7iÉ7Ãd*<hÛ<À<{æ2?Ñ£;VáV;'?j+¹à,G6æÛÁ%2¸%h9¦½
¶=~É7~É7Ãd*<Ð%=}«ù<¶)?E
¶;FB¢;*?1g¹.Å¥9X²¾¿Ò99Ãï®88÷?×¶=É7É7Ãd*<'§Î>
>ÜI?·³c?ò?ÅÒ:?Ëw8í·9»­=Îg!: ê9C0?¡¶=©É7©É7Ãd*<Ëm?sñ¿>æ¡L?Ø?ì,Ó>ì<?÷E9K¾9£>[:²*Ì9h6?§¢¶=û¾É7û¾É7Ãd*<n¯?¿²>)}I?!?LÉ>ð0?ÓØ8,Z9z§©=9ÇF:`j$:{À?Y©¶=uÔÉ7uÔÉ7Ãd*<M?K>4Ít?ÀÑ?b1¤>§xf?ª,¹kw9ÿT¾Ô£<¡D­;æèh?º¬¶=îéÉ7îéÉ7Ãd*<\j?ñÄì>e}?ôëÅ?c6?øæ?¾gç9jÒ9üü?Z®:þ­:ÿë?°µ¶=hÿÉ7hÿÉ7Ãd*<N×½<­È<Q/*?Õ	;èè:G?J<¹»¼Â8DL¿Ö8v9ÿß">'¸¶=áÊ7áÊ7Ãd*<iuC?çU?¶pA?Mï©>Zt>	2?Å"¹9{¾¾Êl:û{:]f?äº¶=[*Ê7[*Ê7Ãd*<èo&?UË>ÌQ?fîæ>°Ä>¾]E?K&¥¸È9ãQ¾"Q;BMï:ë©_?[ã¶=Õ?Ê7Õ?Ê7Ãd*<{Ûõ>>'el?z¦?ìª>L+K?K*©¸A79F¾âH;TIà:æd?ñ¶=NUÊ7NUÊ7Ãd*<ÀÇ=¢`X=J0?m<µ(Í;x²@?øu¢¹¾|9Òÿ$¿p>9#w¡9Z^>\·=ÈjÊ7ÈjÊ7Ãd*<Ì#"?lVÂ>U?}>ÄzC>è 0?&
¹X¦^9n×¾à!¤: :¨±$?Í·=AÊ7AÊ7Ãd*<ÉÒ>=>lZA?>üÆM>çØ.?L*ã¸xÎ8Ô¿\9àF}9ØÓ	?'·=»Ê7»Ê7Ãd*<X[?çHã>Vw?r?Øsí>X~?Ü±9X9#®è>
 :«8:Ûþ]?7·=4«Ê74«Ê7Ãd*<ÞÙ?Ñ;¹>\I?ò}?°>ùZ:?ªe®8[¥¤9²>fy:a<V:¿?$·=®ÀÊ7®ÀÊ7Ãd*<ö?·>$ÌH?rï>â÷¦>²¨7?v8jk9.>Ó~;,L);ç_K?D·='ÖÊ7'ÖÊ7Ãd*<ÜèÊ>e {>ìØN?ZÂË>ºT>·<?ÔV8Ü$9©î=ªdó:·:£(J?Ýp·=¡ëÊ7¡ëÊ7Ãd*<%		?D>Áêg?oÚ>d>ÿZC?xq8	
96ï=æ.G:Fñè9,æZ?Ùv·=Ë7Ë7Ãd*<èÙt?i<?F?±è>ã>4eE?'µ8
c9Ã?>5uf;«;ä}B?Ê·=Ë7Ë7Ãd*<(=È>ù>±C?§?º>´4?&=Î¸Z9_´¾9VV\9¶>ÚÝ·=,Ë7,Ë7Ãd*<¬k1=:î=ÿÖ*?ÉÖ~;@5;ú÷3?X$ü¸>:R9-¾Ù9&9Ù±>"æ·=AË7AË7Ãd*<lf?f²>ûl??,½>£°>ß7?Ê;Ë¸x¼t9TT¾_Y9ú®9.¿ä>v!¸=WË7WË7Ãd*<d<=Ú=6-?ÈÀ;²¼i;#~?ø}¹wë5#Â48nRR9¿¶=W¸=zlË7zlË7Ãd*<ÜpØ>·[>Ì@A?Ó¥>Vl>Ñi3?Ø÷¾8Üï8¤Ì>hÊª;æ];:ËE?g¸=ôË7ôË7Ãd*<ö?Ê
¥>/I?lï>§>¶7?.Fê¸OÂ9+g¾HÄ9ë!É9ìù>¸=nË7nË7Ãd*<e?óN??OÓ6?P¯>Ô{?£o79`é¢9I >ì6/:;9§2©?J©¸=ç¬Ë7ç¬Ë7Ãd*<#»Ê<'í<\%?`ó<#¿<Ö#?Ã-*9Ôa9 +>£%:£<:Jôà>a­¸=aÂË7aÂË7Ãd*<X)?©§£>zH?K,?î>!ê8?ß7D´o92=pS:n/:²¾L?"±¸=Ú×Ë7Ú×Ë7Ãd*<LS®>eX>0?3ª?ÍÔÉ>w¤?¾Z[=g=õôR?s<>\;e?eÁ¸=TíË7TíË7Ãd*<V¬>fÚf>Ñ??°Å¤>Öq>»©.?3¹y9F¸¾:ð²9ÎÐO?Ä¸=ÍÌ7ÍÌ7Ãd*<@d´>JÍM>Id`?`¢>¹DW>þ°@?*.@¹b¡³9Xñ¾<¨¯;÷T?&Ê¸=GÌ7GÌ7Ãd*<µHÜ>6y>uHb?¥ú>->Ü\J?\Zþ·^9ÇQ½£I;p³â:Þ²c?jØ¸=À-Ì7À-Ì7Ãd*<Æ8=j=ô/?;#¦l;ò$?[8¹T]f9Ì¾De¸siX9!þ+¾×ï¸=:CÌ7:CÌ7Ãd*<Ò²>½[A>à}K?ñ-æ>e££>¦4?Q»89¶ã=#ûh<úÔ<Á¶E?¹=´XÌ7´XÌ7Ãd*<Á¤"?z¦>z?¡ý>â>`?4m839¨Z>´K:`:?R?¾7¹=-nÌ7-nÌ7Ãd*<¬%?B_À>Âx\?¸=,?mÓ>3öP?Ðe8ô¶9à=t|<wx£;ï,T?n@¹=§Ì7§Ì7Ãd*<µH?Ò½>NW?mª]?Ò'ò>¸Vj?÷Á8ã9kB>Ëú¬:GeY:b²K?^¹= Ì7 Ì7Ãd*<¨~'=é
å<Ù2;?]<£8 ;wc?kü ¹oD9ã¶¿çÅß7tC9o=9y¹=®Ì7®Ì7Ãd*<h!=]ý6=«ÖF?<Ï ;T0X?º2¹|8éC¿îàá7¾:ï8¶ñ=ª©¹=ÄÌ7ÄÌ7Ãd*<àèÑ>Ém>­üa?éìÄ>¤¨><?$j¹Ét=90¿Ê"8:[8Ë9õg?ë¶¹=ÙÌ7ÙÌ7Ãd*<×
?©¶>þB?W#?âké>ÔY3?MÇ8Fp9Ã¥=2äæ;_;;²@?Ì¹=ïÌ7ïÌ7Ãd*<­B~=I~==Ñ¿+?*Ð;ïº´;n?_
­¸µ¼8·çê¾þ,9´9Òf£>ú¹=Í7Í7Ãd*<¯7ô>HÝ¢>ð??ÍM>jO>/2?V¼8Ê9Âè>
:<):LËG?sº=úÍ7úÍ7Ãd*<e;?°÷§>áH?â>éÌY>y7?ëx¬8ö,9þÎ>þuÊ9²·9ø3
?n=º=s/Í7s/Í7Ãd*<_¶à>Z°>Âà>?×\>D >Ó/?¤8Ý!9Bo^>Q:
s:oï?Pº=íDÍ7íDÍ7Ãd*<^¹3?^3Û>håQ?*?Òé>éR;?å´G9¸¥97æ>Í±Ô9¾æ9{ùë>qiº=fZÍ7fZÍ7Ãd*<¡?Yµ>î£>?mÇ>ÍV>ã4?â¡7OÑ8ÒQÅ=jÅ :Ôk:Ý.?sº=àoÍ7àoÍ7Ãd*<õ±"?e8¹>ýÝ`?¥?lL2?°??È9´9fã?´»ç:ü:öe?	 º=YÍ7YÍ7Ãd*<Ý»O>V«>4lH?ø??!tó>xùH?d¯<N<÷ØY?ô¦ü9æ:õ¼à>4Ëº=ÓÍ7ÓÍ7Ãd*<U<U?¿J?|Q?d·>/Êk>õÉF?y"Â8ö|9Ôn>>bè:Öj:XÝs?òÒº=L°Í7L°Í7Ãd*<êe?{Ö>CæZ??,?½]P?¡ß= ·t=jNi?õ5è<©f<EÜ?jÕº=ÆÅÍ7ÆÅÍ7Ãd*<8õ>&× >ÞC?#­o>(,>Ä1?C¹æ¥x9á«¾ : sÂ9I§R?Uàº=@ÛÍ7@ÛÍ7Ãd*<(c?yW?Â	V?1I?öºá>?ÄÍ=õç<©³&? 3G;¾2;}[%?l»=¹ðÍ7¹ðÍ7Ãd*<¾=ã>YP>¸=?";Â>Fø>24?!+;·S9ò'§¼
9V§9ÈYÖ>ë2»=3Î73Î7Ãd*<:(?
³Á>õ|B?¶ª>Á]p>%5?/E¯8¡ÚÒ9!ÌÔ=F:':w(I?j7»=¬Î7¬Î7Ãd*<ñ¶<ñ<å+?äÅ;F¨;°?O%¹åè9§÷ü¾^s²7Bù9ù\=½=»=&1Î7&1Î7Ãd*<TÄý>)>L?Äæä>CC>Ã+??3¼*9æ$%9`U?qÿT;5ã:Øüo?ÇL»=FÎ7FÎ7Ãd*< ³<Þ]<<-?{q;IÅj;Ý°?QÀó¸ëÊw9!Ó{¾Ü¹6]<¸9þ)[;Hn»=\Î7\Î7Ãd*<"øÒ<i	<¦û3?<&Þ;³ê½;]¹?a§¹Ä8ZÚ¿½`¢·ÐÑØ8m¸¿½å»=qÎ7qÎ7Ãd*<ßÕ3?Æå>7I?®
?Ë>à1?r¸nA93/¹½É:£w:Ñ?P¥»=Î7Î7Ãd*<_×?Ø±>ìÇ=?~Ë¿>ð>e*?a®¸xòº8sï¾Qþ;ð½¿:ç?@?_©»=Î7Î7Ãd*<¶?!1-?G?\?~?¸oQ?B¯9Sî9<:>í}:ôÞë9Ì?6Ä»=ÿ±Î7ÿ±Î7Ãd*<
´<aK<Z(?AÕ;ú¨ß:3å?U¹5v'9,ýî¾L#9í9_ >É»=yÇÎ7yÇÎ7Ãd*<nÔ<0<9?Äà=°´=x?½#¹Pf9¾$Î×9:9Ï¹2?Ì»=òÜÎ7òÜÎ7Ãd*<f7?Oè>J}J?z9?
ô>ÑB?Tü6þ¦9^hA</i:NÀ/:qÔ)?PÐ»=lòÎ7lòÎ7Ãd*<n)=rä<*>?ñI¤=5e=Ñ}7?w<:³;(:#e?>:ZE:ÅÖ,?@Ü»=åÏ7åÏ7Ãd*<H?µi7?÷ì\?ný
?Õ¯>ªJ?*:9tö­9á;>Íg):3r:?qì»=_Ï7_Ï7Ãd*<³=ÕÄ×<þû3?£;jS;ùô"?1¯P¹&B9V3Á¾J¯Å¸ç%8_¿J¼=Ù2Ï7Ù2Ï7Ãd*<ubÏ>w>z(>?	>'d>n40?ÛòÎ8@¨9|S¼> :ØÆ':­qI?.+¼=RHÏ7RHÏ7Ãd*<ø1?)×>PcS?»¬V?a
?B?\=æ8êV9<S>e_:NÃ:=Ò?ÅW¼=Ì]Ï7Ì]Ï7Ãd*<å'¾<Ì8<T%?3ØB;ã°;T)?&ÿ:¹.®8Õj¿`«ì4
9ëÕ:f¼=EsÏ7EsÏ7Ãd*<Å´(?èÜ>ñ@D?qr>?>ñ+<?²	¸j9§½Ñ:ú|9%?¤{¼=¿Ï7¿Ï7Ãd*< 	?ýú®>2I?ÝïÁ>Az>i8?A7Ó8¢`"9¦¦>usÔ:Y:{¢N?¬¼=8Ï78Ï7Ãd*<ßÂú> ¡>4G?]5Þ>°>:4?óY7/`9ø<X:£´:63?»¼=²³Ï7²³Ï7Ãd*<(!Æ=ùTv=ÞçM?¤ë<.+<ñÀX?d¡Û¸h	9À¾ü¶:þ8Y½EÃ¼=+ÉÏ7+ÉÏ7Ãd*<®ï?²m*?±M?à8?Úû>ö;?iÑt9GÐ9J>ÎL;sZç:Üfb?Þ¼=¥ÞÏ7¥ÞÏ7Ãd*<ÂÈ>ñ²²=1ôC?|ä>hÝ¢>}3?"9né9&¦>ðûQ;Ø	;ôüB?	î¼=ôÏ7ôÏ7Ãd*<Fä?Ü¼>]¼D?I;>bhV>»;?B¼¸Öu9Í\+¾Ì9¼ä}9¦Ý?p½=	Ð7	Ð7Ãd*<P·<¢<ï/?<ÑW<\!?ÒwB¹lêþ8KC¿Èü:2F¶: e1?½=Ð7Ð7Ãd*<µo?9t?Ëg?Öè?~Å>îdK?¬¹9xk9yh>jÙ:ïþ:¬c4?l2½=4Ð74Ð7Ãd*<¹v"?-ZÎ>TI?ÕßÏ>n>hÉ6?6g`9§9Aí«>ÍÌ:Eå:f=)?¼5½=JÐ7JÐ7Ãd*<áæS?	?ÜH?pdÖ>'>RÐ??Û¸&9½½¨9ò«­9.»ø>ýN½=~_Ð7~_Ð7Ãd*<x#Þ<·¦<Á*?y:8;ïl";.?[¸a 9Ùr½Úë6þb9æ"<ãk½=øtÐ7øtÐ7Ãd*<2j>Í¨>¼#>?ý¾>»>Qß/?S8Äx9j=Aþ=<d <=O3?½=qÐ7qÐ7Ãd*< )?
×>WSI?jÀ>@>±J;?¡N<7iÛ9Á×®<öÅ7;F*;,¥0?w£½=ëÐ7ëÐ7Ãd*<u0	?1Ò¥>ÌS?¿ï>_[B>»ç>?ç¤9w9	À>8:¤y½9\Ð5?s©½=eµÐ7eµÐ7Ãd*<)ò?sÖû>¾?7À?¦&>vz?nJ9lg9ÉYC?p­:+}7:owq?èÇ½=ÞÊÐ7ÞÊÐ7Ãd*<]?AÀ>.ÈS?ëoà>}>HT?øÁðµR{9útu»÷^²<ÏK<²`?'Þ½=XàÐ7XàÐ7Ãd*<ï®>Å´e>\B?x>¥3>õ/1?`áêµ°FÙ8ò^
¼ÈÐ«9Q79¯Ø?ã½=ÑõÐ7ÑõÐ7Ãd*<Ã=t+é<:(?h; dt;]ó>À©¸m
9ù¾|~[9&j9ð>Çõ½=KÑ7KÑ7Ãd*<»9ÿ>»%¬>ÌÅ=?oº> Ñ]>r~*?5U¹­_8=rÈ¿a¾9´Ò9ýéæ>bÿ½=Ä Ñ7Ä Ñ7Ãd*<
â>sÁ>ÚP?ÈIï>Å=¤>¶|:?
ßÁ9Ø¬ð9F7Î>ÆÔ1;Cdó:;?Æ
¾=>6Ñ7>6Ñ7Ãd*<ô0´<
ÿ<ï%?/®;vq;Î/?H¹ßç9Ò(­¾O}¸Ô.x8ï¿A¾=·KÑ7·KÑ7Ãd*<}õ)?óÿÞ>(C?©ç>o®I>î7?Çà7ÿ09:=ã9¢K9ê3?)¾=1aÑ71aÑ7Ãd*<^cÎ<¼<û¡)?zu; B;Îó!?üzT¸KV9Õý½±à¸,N9çã³½;g¾=«vÑ7«vÑ7Ãd*<¿&?AÉÅ>ïD?ÊÔ>>A?9 1ù8k?£;v:p?|¾=$Ñ7$Ñ7Ãd*<)´>5[>æR?Év>ÌÉ->e@5?ËÇ£9¶rî9Ö¯>­MÃ9ðÁ9$?æ|¾=¡Ñ7¡Ñ7Ãd*<|ÚT?<ù>×ÉZ?¸sA?Îîñ>F³L?*ö	92@9Ä?A;:Þi?¾=·Ñ7·Ñ7Ãd*<×Ëí>Ü>R?Wi?J§>¼F?^f9úi9|>P<[r;Èo?ê­¾=ÌÑ7ÌÑ7Ãd*<ÞÍì<ä¦<3ÿ5?OH=ÑöW=äê#?üU$9N·º8¹Pa?`ËÃ:0¦:s?f½¾=
âÑ7
âÑ7Ãd*<u=1ã<.?+ o;`U;	õ?¿:I¹]Ê8OZ~¿3:§/:^Ò?@Ù¾=÷Ñ7÷Ñ7Ãd*<^ìï>>z@?± >új>Ëf.?þo!8¿t9áK©=Ã+:D.:ü>ûæ¾=ýÒ7ýÒ7Ãd*<÷Aä>L¶d>Ê}?JI??#I? öJ9Ø®Â9bq>v};.Ñ:Á/C?}ó¾=w"Ò7w"Ò7Ãd*<\Ù>ãí>(NA?TÈß>ñe >â2?Ê³¸ÿ^9·i(¾y7÷8Ë÷G9z>>Ü;¿=ñ7Ò7ñ7Ò7Ãd*<(¸=ºÜ<$b2?Í<xØ;B%?þv¸
/9/Í½RI8fÆ8â>A¿=jMÒ7jMÒ7Ãd*<?sõ®>l@?´Á>ò>5;2?9ïm9·>÷Ü9Ö¯&:N^©>/N¿=äbÒ7äbÒ7Ãd*<gW=W=v.?æD;½p;äÆ?YÞE¹¬´#9*¶¿È:ÂÊ9m¸"?V¿=]xÒ7]xÒ7Ãd*<rÈ@=+Ó=Àz0?âã<×Ñâ;É%?ûa¬¸îý¿8tÚå¾f½ð9FÚ9d,
?m_¿=×Ò7×Ò7Ãd*<A;?Ø	>ñµ?tô]?Xsô>qh?-9hÁ9@Í>í:ñ#:_ÏH?i¿=P£Ò7P£Ò7Ãd*<¸8?Ãª¥>ñ!h?*<y?5?ÞøU?99>/Ä9Zí©>Ú:¨2:«!?¿=Ê¸Ò7Ê¸Ò7Ãd*<Ïó>Î;>S·I?*¤>_>:s<?úV9N9§T2?3:êV:¸gí>Ì¿=DÎÒ7DÎÒ7Ãd*<{s*?Q´>¤ýq?b©P?-%þ>;/R?h´9Ä¦9ûÏ>¶×u:¦:Æ\?¢§¿=½ãÒ7½ãÒ7Ãd*<a?ý(­>àB?¯À>Ùd>ï0?¶¸åÌI9BÆ3¾óÞ:¨¥:Ùa,?i­¿=7ùÒ77ùÒ7Ãd*<É
z=ôh5=o0?å|<=À&<p B?ì|Â¸Æz8å51¿¤e;ÂGÙ:Ö©-?Ñ»¿=°Ó7°Ó7Ãd*<K®>Ny8>s@?ëqf>Wº>`Õ9?x¼¸»9Í?0¾)*;xÕ:L?À¿=*$Ó7*$Ó7Ãd*<´¼7?5¼Û>V?Ø 2?5ûð>ÐÂ=?F±8Yj9µ#{=ÊM<'°<ðX`?ìÑ¿=£9Ó7£9Ó7Ãd*<·-="9G=è1?Ðè;Y\h;N«*?2¶2Þ9<`£»¹×T~9S|¿dì¿=OÓ7OÓ7Ãd*<×>bY#>#]?Æ£?dêÄ>P=N?µ==Yé<mP?õ«<Ò1³;ûd?î¿=dÓ7dÓ7Ãd*<Õ>(ÿ>­PR?È¾?LÀ>N?kÈ9I:p9hºU?ÖrH:ó¼:¥l>?2À=zÓ7zÓ7Ãd*<y?¡µ½>^A?óÜæ> >Ô8?~®:â%î9rí?ä¥L9cß³9k¡>pÀ=Ó7Ó7Ãd*<¨ð>Úñ>~H?Þ@>ôÉM>«9?Øî$¸=Ð~9v³¥½ÇS);õá:ÏÖ??@8À=¥Ó7¥Ó7Ãd*<jª?ð³2?ö t?pC?³`é>ÜaV? ÿG9-:5G>»ã¢9ër9°Í?>:À=}ºÓ7}ºÓ7Ãd*<Åj?%?s{?þ^?'?6ÃV?;9ê¯»9Úè½>,-:vP:Ôs<?:;À=öÏÓ7öÏÓ7Ãd*<j¬>_âJ>3¿Y? §>«ïG>??ß¨8©¢9Îäõ=Ý%$:ê`&:Yü>]GÀ=påÓ7påÓ7Ãd*<$â==£	=å0?¨;ý;¿i?É·$9{Ìÿ¼¿è¹«j8×¿-lÀ=éúÓ7éúÓ7Ãd*<ô,ò<é©<éÔ6?)ÌS=H=E],?,59R;»9dÁ>ºs";bÞî:W.?HvÀ=cÔ7cÔ7Ãd*<³±<ì<*?ªB9;í ;×.?ñ6Ìa9c¡<AÚ¸Ô8C5¿$À=Ü%Ô7Ü%Ô7Ãd*<¤+?íÏ ?Q]?ÆN?k`Ý>Ò8n?;M¸ñB989¾qÎ;qh;8]w?þÀ=V;Ô7V;Ô7Ãd*<iÞÒ>]>±$G?o4>¨S>¨i7?AÉ9Ð]ß9u!·>¼y"9Ã9r¾>¼À=ÐPÔ7ÐPÔ7Ãd*<®*?àä>??)´>`¦>Þ1?l{ó8=«8	¥5?á%:áò9/?À=IfÔ7IfÔ7Ãd*<F>Q>|¯6?ùå>W0À=²+?ÑËF=ü<1áI??3·g½X9{½ý¨À=Ã{Ô7Ã{Ô7Ãd*<y?Üà?íI?5Û>ña>ÓF?Ã 9òÈ9*ÜL>Ë¼D;ªÛ:,ãe?±À=<Ô7<Ô7Ãd*<Å>ÓÎ>ÛÄB?&>¹U>TB0?r,
7±SÐ9Ë)<¨}®7L59
Èv=A¾À=¶¦Ô7¶¦Ô7Ãd*<¸i&>¦×=ZF??zÞÐ>)ç??£@=?Ôí<w[O?r÷$<r¥È;#zR?HÓÀ=/¼Ô7/¼Ô7Ãd*<²º<Rx<G4?Ó;~j;9¥!?]º¸6J÷8w	¾;QC·D¬ü8 ãE½ÙèÀ=©ÑÔ7©ÑÔ7Ãd*<aö>?ÞÑ>SÄi?!U?k¶ç>xk?©~D:@:¸?À :û3:
­c?ÒþÀ="çÔ7"çÔ7Ãd*<õ(¨=.ât=*Ë/?ë· ;ã2f;m»2?±&d¹iÒ®8×§¿)QÒ¸8 9Ó}Æ¾ÊÁ=üÔ7üÔ7Ãd*<zd?J-?î[?¿p?b#?,ÈU?n*½8 )9Rª>[¿\:
ø9ÅTc?2#Á=Õ7Õ7Ãd*<GU??YöM?ñ71?O í>åë>?Ô²6ùø9w<Kä:¸]:N<?¥+Á='Õ7'Õ7Ãd*<i¾>Vt>úG?dz>Ó2>í4?áM¦¸Ï»M9ÙïN¾ñÝq:!üA:B?pÁ=	=Õ7	=Õ7Ãd*<Ç=/­U=t/?æ²;wy;ú®?$>N¹}Ù9VÀI¿5¥¸~Ð9`ú½OÁ=RÕ7RÕ7Ãd*<¥{=5æ<=Ð!*?»;ú`;Ü?Ë&¹	²T8_¹¿ÝÔ¸xy£93l½¬Á=ügÕ7ügÕ7Ãd*<Pù<À·<Y;.?pª;Èä;T¤ ?ùª¸P&9Ø¾YÌÿ8
À9âÝ>R´Á=u}Õ7u}Õ7Ãd*<É< ç<Ã¢C?`4¥;R9;´5d?ÉÝ¸þ9rF¾J«8/©X9ÈJ>rÕÁ=ïÕ7ïÕ7Ãd*<äD=«=´Ê-?Ä§;û8p;gÉ2?RB¹îm(8s}À`89TÂ³9ÅöK>ëÜÁ=h¨Õ7h¨Õ7Ãd*<SÛ>¦K>Z]R?D'Õ>§>4F?ëwX·?k 9ö¸¬¼Ì&:g¤¦9¼K?UçÁ=â½Õ7â½Õ7Ãd*<+J\=_"=â§-?)öË;«U;Ò.?'æÛ¸ý9!pX¾M":|3r:æ
?vîÁ=\ÓÕ7\ÓÕ7Ãd*<Ìà<i¦<#Ò,?_7C;­3î:xÍQ?1/&¹z°M9ÕÎ¾¦a#¹9`B£¾éýÁ=ÕèÕ7ÕèÕ7Ãd*<nÛñ>¨ >ÕÒ@?|Y>Ç_Z>/?V78¹29Z¿'6:?h 9ä!n?uÂ=OþÕ7OþÕ7Ãd*<¶=©à<'Þ)?ü2Ê:oUÇ:×?Tc¹Ò9e<¿×Â79XÈ=Ý3Â=ÈÖ7ÈÖ7Ãd*<+æ?ThÅ>öûD?â?\^Å>Ý.?(6¾8Ït¶9Ìp>Ì¥¯9y9J1'?øÂ=B)Ö7B)Ö7Ãd*<
O=ºÚ=,¥8?2<º	<¼%?¼ý¸<ÔL9¾ÓuG¸9ë-¾}Â=»>Ö7»>Ö7Ãd*<Òöº>¥âx>	O@?¡¿><7>Mæ0?ð8YvX9[¢=¶:^L=:þG?¯ Â=5TÖ75TÖ7Ãd*<	Á>¤¢~>ÕB?^)>7Úô=1?ùJÔ¸ÊYn9:d¾FÑb9øàF9Hû?¡´Â=¯iÖ7¯iÖ7Ãd*<ðég?·Ö?êK?T'?Ï½>&®;?ÆS9r>9«¦²> kÁ:Ø^:^??ÿÓÂ=(Ö7(Ö7Ãd*<û^?ò=Æ>|ù?äH?
0?_?Nê¯9Õ¢9ñ
?AØ:JÁ5:?[ßÂ=¢Ö7¢Ö7Ãd*<¤n=£?Û<{.?I¯;);¾?ëýÜ¸£ð8=ë¾0¸ÑmE9h«½âÂ=ªÖ7ªÖ7Ãd*<8ÇU?©lÐ>´I?/Ù.?ª>>¢? 8Q9BD>¶ÿ;%;~IQ?ãÃ=¿Ö7¿Ö7Ãd*<hïÿ>âu£>âiH?M®>LÌ>íâ+?^ì\8±9ÔB=Ã9ÜÎ9N¶> Ã=ÕÖ7ÕÖ7Ãd*<tç?DV"?¨¶?#¦?J²í>[â²?êÉ*:J½Í9ÙT?¬ß:Rñ9U?j&Ã=êÖ7êÖ7Ãd*<(à?Þ[å>U
¥?²Â?¹ù>b?ac9S®9§>± ::Ûì?"*Ã=×7×7Ãd*<9í? êÍ>ÓF?NÁÍ>®Ä>1?ëk¸ÌÝJ9·Ú¾´¬á9Oª9&ß)?+Ã={×7{×7Ãd*<r
s?k¬â>>?f?Í?w;o?= 9µ9'&Ù>Êô=;»5å:(T?RCÃ=õ*×7õ*×7Ãd*<IH?Fx?!¦>?Q=Ü>9>×Ê1?p¤8
9¶Ý>&¶:æø:À95?AHÃ=n@×7n@×7Ãd*<nv?Ó>(°T?2®B?üwú>ÐúF?çò8R9Ì>6oº:víj:9(K?ª^Ã=èU×7èU×7Ãd*<í$?êl©>Ä°J?ÑZ×>´+>î§D?ø»·Ï	¡9Ùg½Ò¶A;þ é:î·T?Ö}Ã=ak×7ak×7Ãd*<Û>?P>n8?Y>p%>ÐÆ(?Øó¶Á¬U9è¼ß^:u:[<?Ù~Ã=Û×7Û×7Ãd*<ÁüÆ>¡N>l@?r`ø>;Ò¥>Õ¹??nÂ9ÅÛ¼9û.>¾Zà9xËÐ9ê	?¹Ã=T×7T×7Ãd*<¦¿=.àD=`,?TD;0S];ÚV*??n¹¢V8ÚX¿¹7Ü¢»8³r®=Ã=Î«×7Î«×7Ãd*<M
?¨f>:¹?¸Ï
?E^´>E?bÿ·Mj9ë½JsI;Æý:LÉK?Ï«Ã=GÁ×7GÁ×7Ãd*<½ï>>²A?T-Ë>0±>ØA>?Á»¥8¹ê¦9V/þ=T'¸:B:»+?²Ã=ÁÖ×7ÁÖ×7Ãd*<Ìy
=CÆ<f2?
;i;hî?ö¹øB9pZd¿[	;ã¦Ë:²;'?Q¸Ã=;ì×7;ì×7Ãd*<ÖñM>ñu>-A?ßÃ?£¿è>m,?N9ýrb98é>T<ÒþÍ;D>?¼Ã=´Ø7´Ø7Ãd*<äàg>Me>¡]I?,>­&Z>2?º+¸%f9f¿½ c9½ä¡9ÊK÷>£ÑÃ=.Ø7.Ø7Ãd*<]?Ø¬>pëB?p;ü>KT²>¨5?1¬·YjY9ÀJ½¼ðå:{0­:yñ)?ãÒÃ=§,Ø7§,Ø7Ãd*<[H?s'·>kßF?£{>J4>¾Ç2?®,]¸09º½4F9|Z89@@?	ÔÃ=!BØ7!BØ7Ãd*<ÈT4>ÞÁ=$ n??µ#?S×>¢ÜB?Êó6l93Ùo<aü 94õ9îH?°Ä=WØ7WØ7Ãd*<^Ãi>ý8>²ÞI?*1?Ø¹ç>
¹C?t{=H¿3=øQV?âàÆ<«¤g<BÊ[?[iÄ=mØ7mØ7Ãd*<#ä>>KèE?¹>;>F&*?^qÓ8«À/9:þ>¼Üï9z
:rÙ>:xÄ=Ø7Ø7Ãd*<ª¬ã>ÎW>ÏsD?ØO>WÅ<>7?/9XZ90Î?4:Ø:ú>8Ä=Ø7Ø7îÉC<í?Å<<>/?û;~I;)¥?
8§¸Ë8ÁWÒ¾tý»8Ì¤E9ø~s>ú¹Ä=­Ø7­Ø7îÉC<YJj?VêÔ>§Ù?S ?íÃ?eÝ?Ô.:óÄã9eC?Xó:@C:¶?½Ä=úÂØ7úÂØ7îÉC<ô¨?ê?×?¯³h?èFñ>Òæv?ûò]9'¤9_¯¬>ö­:#:6
?q¾Ä=tØØ7tØØ7îÉC<¢¹=Ø<Õ/?Ë;iia;ä{"?%ýâ¸Ì¤B9AE¾ÅK8åëh9$e=ÊÄ=ííØ7ííØ7îÉC<R¸°>]u^>]K?}»>LÀ>kb4?oá
¹ß19qáÇ¾ÈIê;;
J?5ÏÄ=gÙ7gÙ7îÉC<ÌD-?@IÖ>|ÿN?2>îA>ÿâ<?]fÇ·}8u¬I¾óP\9¼µÇ95>_äÄ=àÙ7àÙ7îÉC<ùßÃ<f<hí/?5(
;HÄ:14?ò5T¸9¦Ñ½|B¹ÆT9hµ¾óÄ=Z.Ù7Z.Ù7îÉC<c=»Â<£ó,?}-;ñ;g?vû¸)9ªõ¾¶Mé¸¼%p9R´x¾®8Å=ÓCÙ7ÓCÙ7îÉC<Âä>]>V,N?DãZ>àw>Í0?oÚ&¸:9N	¾Üã9¤ôÚ81¶?·hÅ=MYÙ7MYÙ7îÉC<®==)=­,?&©;×5; ?¢¹t
9l|¿'ß8ïÑ9kèV>CnÅ=ÇnÙ7ÇnÙ7îÉC<Â=ñQ9=K?3?ð=ç;/;ÝG?+7¤@9ÁÎ<9ô'U9¦¿>]sÅ=@Ù7@Ù7îÉC<^]?>hZÁ??Ç
>5d?	î8YèP9Ù>c::cý?«sÅ=ºÙ7ºÙ7îÉC<"´v?PëÄ>L\ ?H
"?OÝ>Éh?c99²³9àå>eh:;Xö9Q?6tÅ=3¯Ù73¯Ù7îÉC<Î?,§Ã>åÆ>?Á>ÔF>2u;?#Ái9Ù`9¿??ªÏ®;d¡];ëI?ÇvÅ=­ÄÙ7­ÄÙ7îÉC<Åt'?ÕXÇ>ÅW?¶?<@,?¸j?M9Ý
9k=?ð¿:êUT:qôf?|Å=&ÚÙ7&ÚÙ7îÉC<¶¸<pµ<¡Ó0?÷Í:z¿:^õ	?^±Ö¸Âó9Õ¾TÌ7Ðb9½`B=Å±Å= ïÙ7 ïÙ7îÉC<ÿO?P?fI?àe?s ?:7?`·R#9oÖá¼Ïº:m:3i4?FÌÅ=Ú7Ú7îÉC<0>ñ¼=]³0?eE<Pg<7 ?ÝuU¹Iû9ðP¿îå:7
 :æâ7?GÏÅ=Ú7Ú7îÉC<0\?lÓ¨>x´H?Þw÷>µ£±>ÛP2?lÿ¸,Ú%9 Å¾Ü8M:ký9ôe¨?©öÅ=
0Ú7
0Ú7îÉC<²"=ÇYì<¿z/?(¥¥< ¯<Ë?3(\¸ó$u9üçå½Ìø8Ã69ir>ôÆ=EÚ7EÚ7îÉC<¿?«:ë>$Ö?
9?ÙÁ>lSt?0B¸`ÿ¸93\½îêÖ9j­9¬þ?À Æ=[Ú7[Ú7îÉC<¯?¯¼?Ft?ÛØ?o
?ä'?ìb933Ì9>>¿ae;i°;ìJ?ºGÆ=ypÚ7ypÚ7îÉC<³?p0´><K?êÕ?þ2Ü>e4?êÙ|8I¶9UW±=ô0N;~;-µK?8_Æ=óÚ7óÚ7îÉC<©µ<q}<m&?êI¾:qéë:ó}Î>°¹LHA9N<¿Kn¸&Ò8F·c¿S~Æ=lÚ7lÚ7îÉC<S¼÷<ü¤·<æ«,?µC=RÐÊ<°%?2QN¹,'A9E¹¿.«v;ÃA;Vó"?¬Æ=æ°Ú7æ°Ú7îÉC<öp?*Mó>û-}?wÖ2?Å>çÂg?RÇõ8É×u9Ûî>íU½:­«I:Wp?nÆ=`ÆÚ7`ÆÚ7îÉC<ëåË>ýQb>-£f?E2?x5ä>YÇG?
b9B9&?än9bë9Èøà>;Æ=ÙÛÚ7ÙÛÚ7îÉC<eÕ-?¤â>"ZD?)>ÏõA>kü2?äI/¸­º9ap½2OÚ8¼	Q9W­>9Æ=SñÚ7SñÚ7îÉC<+?(§>HJD?^´>H>Ê¬8?L¶¸E´09{A¾õ~§9ÐÃ9àÛ>&¤Æ=ÌÛ7ÌÛ7îÉC<2¨1?¼í>Je??á>¤>¥
/?ÛS`7+9ä'=Í`®:Vr:Í?¢¬Æ=FÛ7FÛ7îÉC<bÑ?g É>8®;?°z>U2>èî3?è$9¹Ñø8E}>¿Ö7í:Î:Y?P?¬±Æ=¿1Û7¿1Û7îÉC<ã_¶<*^<µ(?È;û¦;#µ?ú_n¹èÇé8ì¿àx¸nB9g×#¾3ÂÆ=9GÛ79GÛ7îÉC<
n%>ì
Ø=¾D?>¯[^>î7?<N8±>9#°
>¦FØ:ï&:&7?°âÆ=²\Û7²\Û7îÉC<<ç?³«>0@?a£>Òûq>é-?`8yøs9P	#>iß:´:þÆ7?1ýÆ=,rÛ7,rÛ7îÉC<óö3?­Ù>å4T?ÔX?É°>ãëA?0¸}y9hmµ½úá9:Z9÷X?Ç=¦Û7¦Û7îÉC<>?í>¸ÐM?aÎ>->¬K?=ª¹P?9KÉ¾ì:³jF9½?ü.Ç=Û7Û7îÉC<¡FÄ>H>ãSB?]K©>¯{><2,?ð}·ÿÉ¡9¹/È¼?¶3:¡¡ù9÷K8??Ç=²Û7²Û7îÉC<\å=Ó¡Ï<,É(?¯ý:¤ôü:[^?­g:¹vÍê8²;K¿OÓì7,]9ª!=QWÇ=ÈÛ7ÈÛ7îÉC<`S ?ú1Ã>²DR?87F?ö>¥ÖM?G&9(i9ª"?«Þ9Â:Ü0Ü>rÇ=ÝÛ7ÝÛ7îÉC<N&Ý>È&>^@?[R>\>êê.?.¹lB94?å¾ªC: 5:K
?åÇ=óÛ7óÛ7îÉC<ß<!<¯i3??~
;sØ³:WhI?v/¹Ò¢8$¿®Â¹ïÒ8p+¿ÀÇ=Ü7Ü7îÉC<(?N«Õ>±^I?jÀ>>ù$>?I
·8ÚQÆ8ÆFì>lª96ÞÀ9/TÅ>Ä¤Ç=øÜ7øÜ7îÉC<X×q>&{Î=ë?¦?§>H"l?H1=¹n?=0J?> ;û:P£?	¥Ç=r3Ü7r3Ü7îÉC<êÔm>g=ªÔã?ì?§>äX?W	=vZ?=\??ÉO;è÷:¡ö ?ñ³Ç=ìHÜ7ìHÜ7îÉC<$®>øæc>.D?o	>>&	>~[1?àÅì¸þC9¾¡¾.3:TN:		?£ÆÇ=e^Ü7e^Ü7îÉC< 8>Á{å=ÇóM?°ú~>Á%>ææD?»º:uK:üi?RÃ9ì§9|â?¿ÉÇ=ßsÜ7ßsÜ7îÉC<Ki8?5Ë²>?!³B?û;È>ìx?f¡8fü 9T>oÖ®:ß1:Ë|?©ÛÇ=XÜ7XÜ7îÉC<"Ó>q_>÷>r?l¤*?ò^Û>"G?½®8ó¹¡9sL
>924;ý æ:ñH?ªìÇ=ÒÜ7ÒÜ7îÉC<k?®>>°@?knÊ>Y>8?¬98Z9d>±U:ãT:õ)?È=K´Ü7K´Ü7îÉC<³=uÑÇ<R"+?Jáè<k®±<ÀÃ'?``z¹'9üra¿µÎe8LÍ8 H>È=ÅÉÜ7ÅÉÜ7îÉC<â¡Ê<O<
ï%?B­,;ü;ÕÄ?h¹<¾8Oß4¿=9Ylõ8Ö?Ý%È=>ßÜ7>ßÜ7îÉC<ð`ú>±Þ >F8G?ô^Í>ØX>oú9?ø¡8Ö&9ll>ß¢9ålÏ9.QÁ>ô)È=¸ôÜ7¸ôÜ7îÉC<ÖÎ?Ì²>K;?ua>æÁL>C.?wÂ¸Cà9Ä±¾vâ8: %:þa?=È=2
Ý72
Ý7îÉC<Ú÷>=LN=6Å+?£Ë;©;8R?úså¸9å8§ ¿Á=¸ðjÖ8
Hb¾FÈ=«Ý7«Ý7îÉC<àº?ü\Æ>¿B?S2î>8Ç®>äq.?Ë%ó80ÑE9çT>4Þî:Ï´:ÊË)?j`È=%5Ý7%5Ý7îÉC<°T®=ÇQ=ì)?R;9DL;LÊ0??$¹´Ø99;°â¾</¹
­8A¿Y¿,È=JÝ7JÝ7îÉC<ì>LÓN>k?JvÜ>{-x>-ic?<Jº¸¾v9´hA¾Â%ö9E9ªQ?Ä·È=`Ý7`Ý7îÉC<«é>o>[YF?@µ¡>ÖÛc>ñ­5?ÝÏO8¿)¸8Õo>õ£a:ií9ì¨s?rÐÈ=uÝ7uÝ7îÉC<Sn?¾¹?'b@?ª´?u¢Ê>W9?¥å95R9âï?óÊ{:ý:¨KM?0õÈ=Ý7Ý7îÉC<P²<öç<,Ó,?ìáó:CÞÈ:i?~ZP¹Ì®(9Z¿8óM9lª=É= Ý7 Ý7îÉC<üÑ>ÝÙ>Í&B?QÅÞ>²´>ö5?àÄ8¢9eÊ>Uý9ïS9Ðã
?KÉ=þµÝ7þµÝ7îÉC<Å¦>Ütd>²:?.?`>$>dë.?"6_V9Ñ®<++:tØ':?ÄÉ=xËÝ7xËÝ7îÉC<=Þ=iê?}¤=Ômy=ðÒ(?»77ä)g9½Ê<s *:úR:µõ?KÉ=ñàÝ7ñàÝ7îÉC<Ö?®ÿÀ>G?Óú¥>8k>Öh4?OM7Ô	9Q6G=¥:R':Ji%?gÉ=köÝ7köÝ7îÉC<âl?´­>ÙC?à>V>VV.?Lº¸>M8Bh¿O83:¬ªê9>C?+kÉ=äÞ7äÞ7îÉC<"=¤Ü<w<?Pdõ;LS;£¦G?a_¹µ\B9å9¿±Ä9ë9óR>mÉ=^!Þ7^!Þ7îÉC<´?nÈ¡>¸¨K?1>ÐY>¥ã3?=q¸Hg9ô¶Á½¢;qU;zfB?uÉ=×6Þ7×6Þ7îÉC<´R=.W=ýî.?h©;¤[;ìØ?ô1%¹¸Z9àYÁ¾]?8#¯9}z>û¢É=QLÞ7QLÞ7îÉC<`P9>p´ö=ÍK@?Ë§E??
?ð7?¬Äf=7þ=Q?ªÛd<¿¹<¦G?÷­É=ËaÞ7ËaÞ7îÉC<´¯>"g>PkB?m¨>ôo>¢°3?Á8Fa9[>RÖe:':÷/?ÄÉ=DwÞ7DwÞ7îÉC<2ß =5ñ<¼*?ÜsÍ;­ ;2«#?Ú[¹Ýv9ýã¾f¹³x9{I¾5ÆÉ=¾Þ7¾Þ7îÉC<§ï> Ñ>¯F?bÀ >¢m>²,-?Ëð8í9¨tb>ÞÓ`9`>9±¿>ÔÇÉ=7¢Þ77¢Þ7îÉC<mv!>¤Ò=æ:D?~mö>Q|«>+ð7?W|C=flí<íÇR?©9×9iZ	?cæÉ=±·Þ7±·Þ7îÉC<ìL&?öÔ>Î¿H?£Ì?ÊÐ¹>êK?¢µd9Öú9ð®»>Þª°:eÝ_:J?ÈÊ=*ÍÞ7*ÍÞ7îÉC<÷½_?+Ð>cW?ï²?½?»Oo?Zá9]|~9N±b?p¬:»:®?¶	Ê=¤âÞ7¤âÞ7îÉC<9>Ð¦>ðR5?£b<öS,<ÔV(?&-¹Ç9m$¿faÐ¸t$9¢¾
Ê=øÞ7øÞ7îÉC<G? ­´><?T³r>~f6>ÙP*?dÔ8hÅ¤9_Î=7H:ò:?¹Ê=
ß7
ß7îÉC<¾?*@¯>fM?:uà>¦Æ>¢¾C?ÝÁ·ß9â;½-@<0:¸;eO?`Ê=#ß7#ß7îÉC<Ì*ç>£ß>ÖmE?&©>\/o>O
5?`ïâ¸X9B¼K¾\ý:~&:ÿé^?ÔÊ=8ß78ß7îÉC<JpN=tq=t{.?SØ.<f<RM.?7t2¹Ý½+9²¿¹±ÿ7 T9T=Á2Ê=Nß7Nß7îÉC<½_ß>­>ìYD?c£>`9d>~f7??Ó7Ú)
9u=(?Ç:ÌO:7?y6Ê=}cß7}cß7îÉC<aþ>D>L?w<0?»Aþ>Ëq1?äçÞ¸9É\3¾ÌÙL;p;iéH?¿;Ê=÷xß7÷xß7îÉC<²Ý=w/Ó<Ñ.-?2î;J¶;'?1^¹ÃD9¿¿?õ9ý­9Ù_ê>kbÊ=pß7pß7îÉC<Àp'?ß.Â>v¾\?F?Ô¨Á>½8?Ì7¸6:9öX=w*<÷sÐ;mQ?[lÊ=ê£ß7ê£ß7îÉC<¹3Ù>Ð>¼I?¼M¾>ï>ÿP4?ðÈ8]X9°4>Á':Ò':+ì
?nÊ=c¹ß7c¹ß7îÉC<t~?&?C?aÅ>tÝ>,:??h´6S&92ê<û>}:Û(q:Dj?3tÊ=ÝÎß7ÝÎß7îÉC<}c&=¶í<Ç¹3?  ;ÐæZ;U6&?gÔY¹èH¡9&à¬¾t£®7^DY9ÅM=ÚwÊ=Wäß7Wäß7îÉC<]oJ?4ï?ñåE?¥Õð>Ì£>d<? à¸É~u9£½ÁP:-2:G?Á|Ê=Ðùß7Ðùß7îÉC<Ü½	?®>³ÿI?ýi»>×á>·²8?X99HÏ>h,:m/Q:C­<?ÏÊ=Jà7Jà7îÉC<)=çÒ<:A.?Ð§;:õ;<nÿ>"Ç·´¯H9¸¶F½\É¶7"8Ë>!¦Ê=Ã$à7Ã$à7îÉC<ï¬>Ú¶=]&P?fÓ>>N:?ª==¯²ã<¯=U?_Q\<èÑ<ÕdA?þ¿Ê==:à7=:à7îÉC<îX
?»>4gA?cc¿>Rì>W0?z¦8M±9Ó_ð=i:Ðßä9%d(?ÖÊ=¶Oà7¶Oà7îÉC<ÕðË<Ë<üH4?I;ûf<;#¢?¾a_¹Ìæ+94U&¿9Õ:¸Ó>o9ÀêÇ½ÛÊ=0eà70eà7îÉC<õ@ß>	K>
ÔH?í?6à°>ãvC?£s½·¨9+?½)ü:þ×:TÐa?3Ë=©zà7©zà7îÉC<2,?DÖ>$úM?··/?
­ø>ä4?x85%[9b5>Mã9Àí9Ìjõ>ÉË=#à7#à7îÉC<,ÒÐ?_?8!o?ºí°?Ò#?ô=?±*:M¡	:À?:Á;Õ9úé?Ë=¥à7¥à7îÉC<}UÅ>£w>Ò¾E?ò>Å`>3?,Ó½7âÞ9ý=j49xÈ9úV?[7Ë=»à7»à7îÉC<Áo?j?&mO?? ðÉ>8D?¶aª9Ý¿w9D0?j¿Ô9V¿9#G?ÿ7Ë=Ðà7Ðà7îÉC<¡îº>¿c>>¹R?°Ê>á>q6?'g9AÒ¢9M¶>+[5:ã±é9oªF?]Ë=	æà7	æà7îÉC<Ó¶¡>th>{?eôQ?§éË>ìÊ?U¦=Â2=w4n?`
·<3'<yÜ?Ë=ûà7ûà7îÉC<éª.?Î«>#»?Uëi?×G?Óe?sµ9`aH9¬>é8<CÂ;hár?U¡Ë=üá7üá7îÉC<P+	=ÝÉ<£ô-?±;çë;I ?bM2¹¡09Â§¿re29øª9+>á¦Ë=v&á7v&á7îÉC<éi©>I>
+W?4æ?Þ)?M?µhØ=öt^=K
y?¾Û< Ù;?ì?¹Ë=ð;á7ð;á7îÉC<åS?4²>[à?Âyc?ó>Ôo?;¾a9n!.9yð%?8N;/ :ÐÛn?oÀË=iQá7iQá7îÉC<óã>9Ñ>µJ?T?qÓ>U=?BiÆ8ÁÔs95PP>#.\:`K':Àv(?äÆË=ãfá7ãfá7îÉC<oø.?j
å>¾C?7?2Í?mñ5?=Ó9üa{9!>	S	:¦!:ù.	?°ÙË=\|á7\|á7îÉC<iEÙ>e>S@??±ÃÁ>öÚ1?$9ÔU9ë;¨>>i;v^·:à6?µÝË=Öá7Öá7îÉC<%Ââ=:K¥=È/?Hq<Kì3<Å¦+?øÈ>¹ÊUß8m°Z¿Ñ(&·þÝ9`I¡¼6ìË=O§á7O§á7îÉC<Ú(x?+?R?ç±*?ÐGÌ>HéU?ÝþP9ºñ9ªsª>u£:áw;::Á^?¢gÌ=É¼á7É¼á7îÉC<ðÈ>RNy>WwM?x)>ÿS>C:?"ÑU8 :9Î¿=¸
:>¯:á¯?µÌ=BÒá7BÒá7îÉC< ÷>½>ÇP?±}ä>T°>Ø§:?	e/84b9ß->Í)6ÈAX9DÉ;·Ì=¼çá7¼çá7îÉC<Ýõ>D=.?d´î=Ò§¯=ñ-?|ô9äÛ"9ç>ìô97 9þÂX?r·Ì=6ýá76ýá7îÉC<C>}ÎÇ=~z?¡\>¹c8>0|A?Â¼¬:Fs:Ñã5?¡Y,:Aó9a5?1¸Ì=¯â7¯â7îÉC<éÍ>ÔI}>XP?/ëà>Ù{>÷ãA?'7;9vã<X¨¿9DÐÉ9ó>ÄÌ=)(â7)(â7îÉC<ëeç>¯>e¹@?Öu>þ4>8.?øAð6Cp97sS<o:ø#´9ò¥L?ÆÌ=¢=â7¢=â7îÉC<6=?6@Ä>DÙ:?+Ø«>¡z>ë/?$« 7Q7k9Ý.=6Yý:ïÙ´:O3?ÒÛÌ=Sâ7Sâ7îÉC<y?Ù¶?öî[?E=?Îpä>T?ïÛ¤8$Ú©9yø= ½T:­XO:/T?ÍÜÌ=hâ7hâ7îÉC<z= 9=43?)Dë;iÖ«;U?/?^¼¸<Ö8¡¾¾ZÊ7C¢9r=Í=~â7~â7îÉC<5*ã>µ_>ÍøC?éÜ³>Î|>S¬6?M³,9hï¨9UÚ>Ìs9u¹ 9)Â>.*Í=â7â7îÉC<^À^?9ú>úäc?Ù¿3?-¹>Ò~x?àÄ9PSj9)¼V?  :ß:D?ß+Í=©â7©â7îÉC<ô¾Ã>Äx>ÉoI?ÈÈ? ¬:?Æ²??]Ç®9<q9£E9?à:Rw:ß,O?8Í=|¾â7|¾â7îÉC<É=92=ÿ/?ÆÙ;«;Ït"?_Ð¸×z9ó[¸¾¬gq:ìB0:N/?¬<Í=õÓâ7õÓâ7îÉC<Ðµ?ÔDË>æÄ8?B{ê>bY©>²:1?L%U9~9ºu¯>k:°2Ê9M¥+?AÍ=oéâ7oéâ7îÉC<Ù[+?Ç¢>û¾?ÂË
?q >Ó?b?Ð\=9	;Æ9-t>³U;³È
;b@?OÍ=èþâ7èþâ7îÉC<£c.?í2±>×ð{?<å9?O=·>ôÚ?g
8®
9à>êR:$:V;?SÍ=bã7bã7îÉC<¥¢>÷J>¸XL?I{Ã>3h>ÒÉ8?í*¹ÛA9Çâ¾"9ôy§9+Í>hYÍ=Û)ã7Û)ã7îÉC<û=¼©¹<"93?"æà=¯z±=3"?Þ¹'«99\üD¿q9¡:öt:K)?pÍ=U?ã7U?ã7îÉC<¤?R¶Ð>Ù>?->N(`>ûï.?±¹Ô¢ 9É¶y¾¶:ÑA:ØåH?qqÍ=ÎTã7ÎTã7îÉC<q?$£
?çHZ?U?P&?Î¶J?Ý9>^Ë95¥>pé9G­9þ>,?úÍ=Hjã7Hjã7îÉC<Çw=*Ü<Ë-?Jô;^©­;"ï3?+Îq·TY8­ä½ _Q90³9rµ>ÌÍ=Âã7Âã7îÉC<` ?{@?í¸?+×¥?ÿ?d?Ã
	:nâ]9R ?ËÁ:I1:6×M?¤¯Í=;ã7;ã7îÉC<7õ?Ï¾ø>Æó?õçx?ýÌü>Z|?ø959Ãe?D×È:;i:û'\?Q·Í=µªã7µªã7îÉC<µê>)¾>±í=?õ¨>ÃC>$*?-9lk9&V>×}ò9
¿9="?	»Í=.Àã7.Àã7îÉC<Ã?ª>¶>÷¨?ë©?t?$ô?ýFá9ß9?ÜìÃ<×ã$<?ÑÍ=¨Õã7¨Õã7îÉC<|Q=V=Z,?¼R;üò4;Ð?ñ[¹äª8=d¿¢á6ö¯9m$<VÕÍ=!ëã7!ëã7îÉC<& Q?¡<­>i?ã_?íÐ>©?699]Z­9ÞÁ>N{ù:òg:à?YÖÍ=ä7ä7îÉC<mÔ¤>>K>²ÐO?z"p?;?L?K?:¾<ÿOc<ô;V?h÷?:±Ô:®?ÜÍ=ä7ä7îÉC<°>Ò>]é>¡M?àÞ>%H>äL9?9°¸i8ò¹¿	óä:
¯:zÉG?oÜÍ=+ä7+ä7îÉC<46g>²=ÓGA@É¥=7!J=¶Q?]dP¹åi9/¿ÏØ:D³:]Wþ>bÝÍ=Aä7Aä7îÉC<m=u0=îÂG?4*¶<iÈs<EK??¤Å9\-:Mù¢>Ôµ¨¡N9Z¢»ÞÞÍ=Vä7Vä7îÉC<u¶?Bý´>M°L?ËT?Äf§>ÕôN?û8¢æÖ9>|:x9~I~?ÜçÍ=ûkä7ûkä7îÉC<µôh?³?(mc?¢Úq?ç?'%M?Ìâp8ÐR9«!×=  :¼9ÍbY?"ôÍ=tä7tä7îÉC<ü8?°>A
F?¿Ö>ÌJ>ÃÕ6?àW¹]Ù79¿[G:ð9ÆËS?-?Î=îä7îä7îÉC<h÷=§Pæ<&\-?uÝ;Þkh;oy)?«¾Æ¸Z9­F¾¼B6`8H£<NOÎ=g¬ä7g¬ä7îÉC<~³³>ºíw>&9?fªË>G+>Q(?ý>¨¸%I9!V¾ÁD9æ^9À>;uÎ=áÁä7áÁä7îÉC<\´i>;þý=k?^ÿ_>!I>wÿC?^cy¸møo9þ¾£bk9?P¢9Ð¹>ÎuÎ=[×ä7[×ä7îÉC<M?
ß>_wk??k+¹>ÎÚY?u9Jõ9ÿ$>ò`I9ü/9'S°>ßÎ=Ôìä7Ôìä7îÉC<¬@?%Ë>*yG?eÃ>ò>I.?ç*|¹as39:Þ3¿­OÑ9]X9V§w?Î=Nå7Nå7îÉC<ªö>' >BE?Òe»>º>l8?;?¹ûEl9+`ª¾d:¤A2:9($?ÑªÎ=Çå7Çå7îÉC<
1è>R,>iD?û1>U>õ4?
ëg¸¨wI9µX¾ÁÚ9'É»9Æ?±Î=A-å7A-å7îÉC<Ìý>g©>S¨??£û²>¶>ós-?òm¬¸ñ9A3¾½A99¬äí>ºÛÎ=ºBå7ºBå7îÉC<È6=^ªÅ<Ài0?Ë;f.;&H?
ö·A¼8*[¾bY81ßN9Ç£=ºúÎ=4Xå74Xå7îÉC<¡ú*> Áø=õ/?³lÂ=V=L"?ÔíJ¹-9Ë¥Ê¾¡R;ê¦Ð:û5?zÏ=­må7­må7îÉC<Fâ<<ö@?>¶;ájO;2î`?.¹«LT9VÔ'¿Æ8UÕ9Èÿ>xÏ='å7'å7îÉC<W=Jæ<¼T/?Í°P;æù3;l?Jp¹AçF8X¢Àh´°8X?9l>4Ï=¡å7¡å7îÉC<²3=QÝ½<w@2?o;^;¤A?7¹¹¡9mZ¿_Ì9'w9t¦>:Ï=®å7®å7îÉC<F=i¹<l1?H;à!;u+?Ôæ{¹X:	8höjÀÐq:´?:²!?SÏ=Ãå7Ãå7îÉC<#U?·?¶>§?=L!?j>u(?¬48(9î=ÞÐ:Þ­q:yV?íÏ=
Ùå7
Ùå7îÉC<g/=K*=u`/?tùß;À;¨L?¸,¹ù8e ¿A'¸9ã9°"?SÏ=îå7îå7îÉC<õ|o=Y¹.=ôq/?Y;q;¼ ?-H¹\¤9¬x¿(~¸=9Dj½¿ Ï=æ7æ7îÉC<®Þq=8;4=Æ+?J®£;î¹;ßÁ"?}Ü½89¾Í%>EâG8("ÿ8H>EÒÏ=zæ7zæ7îÉC<Ga?`]Þ>-Î?H¾V?LKé>Ç¤k?T19Äî­9¡>ðÿ9V~Ò9n?¯íÏ=ó.æ7ó.æ7îÉC<º¸<_æ<ñê1?Ø;¥m;J?Bq­7NkR9mS=¥H¹·78Ì¥¿+ïÏ=mDæ7mDæ7îÉC<p?ôå>n?xL?~iÑ>¡õy?{Cþ8Zªj9¡°>fÚ<rp²;æc?WûÏ=çYæ7çYæ7îÉC<c"Á<á<Ê`-?º¿*;OC ;`?Éß¸e49Ïx¾9M5¶8ï¥G?áýÏ=`oæ7`oæ7îÉC<
?uÔB?Ûe9?P¯G?Í
?Ñ!9?¢;ù/;M;l?ªê{::Æ):9î=?1Ð=Úæ7Úæ7îÉC<å,Î<½<à^(?Ë#ª:!¬:©
ý>áð#¹vn9êU°¾ù@¹ß994ÚÝ¾/Ð=Sæ7Sæ7îÉC<ø!=fÕ<+N/?0Ä;é.£;@Ë?ï¬¸ðy9½00¾:é9ö8Ók?|Ð=Í¯æ7Í¯æ7îÉC<T»>Êìq>|F?¤`?x'
?á´K?ÐÒ;ÝÐ:Ë9=?É
:KÅ9«S4?Ð=FÅæ7FÅæ7îÉC<U¿L?Èç>ª#b?g-?áÜ>H?}õf·q6¶9;>¢¼?7;¿:õu?Ð=ÀÚæ7ÀÚæ7îÉC<È>öÐ#> `L?ôy>Ëö->Ò=?\O¸ßoü8ÏIR¾ç9Ü¨9ÀÎÅ>|ÜÐ=9ðæ79ðæ7îÉC<gês?ý>I>v?­:`?NØ?*
X?%Â9`µ9ú?1yF:ei:Cµ.?UÑ=³ç7³ç7îÉC<¯è>C>ÏæD?tm>°&>6?­¨ô·39Èç®½eæ:äa:&?v.Ñ=-ç7-ç7îÉC<bß=q¤=³Û9?A(<n<tµ&?Yµ¸£89@G¾PÑD9æp91¤8?HQÑ=¦0ç7¦0ç7îÉC<`¡?Ü¸>ýE?qò>U°> ½/?Z¢9sx9>zËE9o­R9Xð>rwÑ= Fç7 Fç7îÉC<G?<;Á>ÀD?'á>üX>v7?-¢Ï¸¢U9Ïx¾L¸§:y"&:¬8?yÑ=[ç7[ç7îÉC<nð?¢j*?¸½b?<Û?Ç!?Î÷i?Ïï9:öÑ>«:þ9:Tpm?|Ñ=qç7qç7îÉC<SlJ>ß@>	a2?þ^Z>6"(>ç>&?p>3=Ôïç<×E?ÖÃ;Ø;ÎÊ@?ì|Ñ=ç7ç7îÉC<zM>Æû=ã$Q?b3?ýò>s[=?ëÂ=La=¶z]?0Þ;Ôv;­qf?òÏÑ=ç7ç7îÉC<¦s
?²¡­>!L?®÷Á>>;Ù9?½g¸ç?Â8qÄ3¾:[èH:¡3?êÛÑ=±ç7±ç7îÉC<ã¤>9Î`>éÄ;?7^É>ç>Ö*?!÷89Øþw>×~Â:,:]z!?ãÑ=ùÆç7ùÆç7îÉC<Õ{?yè¢>CUt?éà3?TÙÈ>xEe?-a­9¬¨m9Â:?;;!:ÏÂ9¬?BëÑ=sÜç7sÜç7îÉC<&?þ¬>±È>?ý >Ød>6¬3?
.9L²9xMz>Ô:¤¯b:k©3?«ðÑ=ìñç7ìñç7îÉC<Ùr>p_>ªFD?ËêÖ>Á">Q÷:?EY=TÚ÷<í²`?üIÍ;»;£´=?&Ò=fè7fè7îÉC<é¾<Ïò<Û&?¸é
;·@;ùq?O¹\ôO9í¾î?-9ãÑ9Û¢>çÒ=ßè7ßè7îÉC<}¬>ïY>#÷J?Õ¯Å>+>@L5?¼H99A£9ÜE>¬Øg:öQ:I
? Ò=Y2è7Y2è7îÉC<_ªØ<Ç¬<Ò1?ìßH<Ï<0%?@²·û¯Ë8Óß½òÒì·\e9*½ïMÒ=ÒGè7ÒGè7îÉC<ÔÕ>uÈ>ö6E?²T§>Ðn>k3?1¸	×.9ôtF¾}ÔG<S <D?ìrÒ=L]è7L]è7îÉC<ÿÌ>Ëò>!ÝF?Ï·>E>¿0?>rd8²195%>3U>;¾Õõ:ò3F?=Ò=Ærè7Ærè7îÉC<j2¤>Y^>==?ãË>X"I>+?8a9¢á9_>pà;Æf;=!:?iÃÒ=?è7?è7îÉC<¯÷Ç<Ò_<Ü­-?²;°^Ú:x6?`Î¸a9<62¾ ´58!9"û:ÈÒ=¹è7¹è7îÉC<_?(?×F?þ?ÆÔ>æ¼=?SZ9¡[9!zþ>ÍO;EÛË::æ$?UÑÒ=2³è72³è7îÉC<Ä8?bÃ´>ëÕ?³?ú+?èP?+þ:ç¤9xóq?Ö: Ï:üþb?êÑÒ=¬Èè7¬Èè7îÉC<@ºÒ>(>6×P?Ü´ï>õ/>S2C?-@9uå9I?Er:Çþa:½'?HÔÒ=%Þè7%Þè7îÉC<{?,Ê>Â<?Ør>pó7>2¾(?¬©¸O)'98ì¾g:Ú:ü>
çÒ=óè7óè7îÉC<ÙG?ÍSì>æ#X?2t?¾*Ã>j@?N*9-9¢Tª>ß@:u6>:I6?üúÒ=	é7	é7îÉC<ttá>%
>ïB?Å¹>>w0?ÉÓÚ8pË¸9³>6Îÿ9ól:Ç×ê>¡Ó=é7é7îÉC<è
?46Á>ñá:?7°>ü·>å+?HÆµvF9OX±».¸¬`F8×M9¿Ú#Ó=4é74é7îÉC<Ju?k1ü>VÄx?±>?m@Ï>(k?	 8Qå9s>dª:I:'Ö??ï$Ó=Ié7Ié7îÉC<µ>³^>Ö+P?É_?{û?E@?@Ð=i°<²[[?Ãâ9æÅ9æ|?¥%Ó=ÿ^é7ÿ^é7îÉC<¬Y=»¦Ø<A¨1?ùl;²O:;,%"?69ÅÐT9ùÛ>½¹mü59s2Ê¾+Ó=xté7xté7îÉC<Ý>»>ü#@?P^>§">nó.?ü(9ä.½8«d?üÔ9u¸:ÙÊÓ>ó,Ó=òé7òé7îÉC<2Y=½Þ=291?8~;üöc;Ê½?BwÕ8±â¬8n?ó9¸I{¢9Ð|½ñFÓ=ké7ké7îÉC<úr?ó¨>Tm?¡?X>GQ?ú9Ä9uy>µp:®¡±9X¹N?9JÓ=å´é7å´é7îÉC<·>×>>õFv?¥U?¾¤?T?>9¤=mÁA=ûX?®O<";#<Mqp?ó{Ó=^Êé7^Êé7îÉC<Õt»>bâz>[G??¨Ê>ëéP>]à3?hï9 9O\Ñ>·97³:ò>%Ó=Øßé7Øßé7îÉC<û)o?g©¹>Çâ¤?Ö?O>
?ä
|?¹a9Ü¬9th>¤Ö$;á£®:È¡q?Ó=Rõé7Rõé7îÉC<
r?ßÊØ>?1?d>@?ú¨>^?µ=9µNR9@;3?r-=;ðèÅ:Z´t?ÜÓ=Ë
ê7Ë
ê7îÉC<ªÆ>=ß<<ä@Ú¤A>[¨>:Ý'?X¸RF9õøF¾«dQ:7ç5:
X?«Ó=E ê7E ê7îÉC<°´>¢j>÷E?þÇ¤>^öe>Mp7?ÿ9Q99pÃÍ>º×:J<Ç9»C?£»Ó=¾5ê7¾5ê7îÉC<·÷>Øß£>VA?î>H>V£0?Q)M8®Y9pñ=@ :^§¶9`?.ÁÓ=8Kê78Kê7îÉC<Â§?.¸¹>¬9?±>Ö_8>¯2?&,¹Tv9?ó²¾4º:8:P:ÉÈ+?ë
Ô=±`ê7±`ê7îÉC<7=@9=F2?$DÒ;þ1¢;«ï%?þèÔ¸{AT9e¾DB8ð9ÓU>Á=Ô=+vê7+vê7îÉC<þ<Û¶<äí2?w½/;{¬;£]?'ý979·fÎ>Ü6¹ì9Äh¾Ä>Ô=¤ê7¤ê7îÉC<Âe´>å£i>o©E?²>ÚaK>\.?½)÷8¬·9ºi>ë;@p²:ÑA?ÙYÔ=¡ê7¡ê7îÉC<i·M=>1=õâ+?Û;ÃVs;;W?[¹o
Î8g¿?Z¼·YAÎ8Çé½òlÔ=¶ê7¶ê7îÉC<2¨Ó<á<¡5?É;Ýzü:Æã?ÿdN¹Ø­8äXµ¿bß/8n9=êqÔ=Ìê7Ìê7îÉC<u7é>>ôõ\?n¯Ê>åx>ÛËP?BÑ¸ÕT9ë
}¾ :Âá9Q6?ÅsÔ=áê7áê7îÉC<Ò?=±Ý='8?)ò;#j;ïb?Wê¸úùQ8^Ú¿Dä9ËU9j>uÔ=÷ê7÷ê7îÉC<è ?ÍÞ³>µK?{@å>:>¹??	9|9©ÿq>«:ÌEÙ9Ïh$?B|Ô=~ë7~ë7îÉC<s³<¼â<Ùé,?7<MuÜ;£Ò"?ýf0¹ýØý8åå1¿vãü8?z9¿ò>CÔ=÷!ë7÷!ë7îÉC<Q?ZS?e?ùð_?iµ	?5'P?Á÷48gvö8ø;>ê:¨è):TZ?]Ô=q7ë7q7ë7îÉC<ÈK	?&·>è??ÂÀ>ðõ>ð/?s3e9(Í±8rã9ÉÁ:î¸>Ô=êLë7êLë7îÉC<#?	²>¸!8?Hs>Ð6>W*?¥I¾¸<Ã8¹Åù¾+ÁÌ8ßR±9Í>}©Ô=dbë7dbë7îÉC<v/=Gò<Äf9?Þ;Af;)E¾?ÉÅ:ïµ:ñ
?ºá¸;ú8vîæ¾ªÔ=Þwë7Þwë7îÉC<"wî> >'OI?Y{?®+!?oG?æN= ´=w^?¸Ë9,Rÿ9T!Ì>£¬Ô=Wë7Wë7îÉC< Ú>®>>?ß>¨;V>P.?²Å6¹$9²¿¡X¸9îÁ9Äô>n³Ô=Ñ¢ë7Ñ¢ë7îÉC<~&=TÚÕ<Rô.?W2,<	<3 ?¤5M¹8hè7
bÀüÊB7e59Kt	="ÓÔ=J¸ë7J¸ë7îÉC<Rú?=ndÿ<Co@?x(<óû;·t+?è§¹ö£C9ÑéÐ¾>¡ 6&\9ØÉ:<ÍÞÔ=ÄÍë7ÄÍë7îÉC<ðÝ`>à<>³98?³ï%>ß°÷=¼+?Õ­®=û&U=ûÊQ?@<ãÂ;¥5??kîÔ==ãë7=ãë7îÉC<J'>Hæë=Í5?ð%<.©<5Ù?Ç»Y¸ 2è8p¾Ûç¸)»9¬Ä¾ÀÕ=·øë7·øë7îÉC<Jù?,%¼>åúG?8ì>,>>?±r9g_³9c%Ø>Ö:ì²:ÁF?Õ=1ì71ì7îÉC<bØm>q·>×
F?³9>'ÿ=±c:?1¬2=aMÚ<âQ?tY<lm»;öJ?×Õ=ª#ì7ª#ì7îÉC<&<=Þ=y(?J¨;7ºf;+?ï¸b¸.8+¯¿8û9Ë¤}=Þ!Õ=$9ì7$9ì7îÉC<aC%=¸Ãç<o6?Gü»;TC;H$?D¶Æ¸ì½9ý'¾Õf¸D×%9h)2¾¨*Õ=Nì7Nì7îÉC<ä.?¶Á>F?sj/?ÿ
à>"mH?¢¦³9Eü´9Ãþ>à¿Ì9ãÚ9âØï>W.Õ=dì7dì7îÉC< á<<<?3
=BÒÖ<Ù°$?uÓ9r O9§µ>ª :/·":|?\GÕ=yì7yì7îÉC<]{?Lî!?{ÐF?2×>õ¥>`:?X}8×*e9¬â>¼²9:-:Ú)?íIÕ=
ì7
ì7îÉC<NYk>>qnI?0,?duá>ìC?Å¿
=#~¡<Ã³`?¶¼:ÖÁµ9ÚX?EVÕ=¤ì7¤ì7îÉC<èÈ<kê<+=0?³;H;""e?Èd¹ôE7©ØÀö¹8ãR9gz>Â«Õ=ý¹ì7ý¹ì7îÉC<£?×Ã¹>÷qD?@Àâ>h	>©¾B?ÊÚ¸	Q©9[Î$¾Ë9G½9kU>m¼Õ=wÏì7wÏì7îÉC<fô>r>:°F?¡>N>Æy7?pÀ?9Ì9Ì,9?]	ñ9pGº9K %?'ÏÕ=ðäì7ðäì7îÉC<A.[=µÖ$=2*?°¬@<ÒÆ <#e?çe¹~íþ8f¿?´T9øjÊ9+>HÖ=júì7júì7îÉC<Çp>MP4>¶M?â1?Qo¶>ëRC?WúC=4¬è<S W?´©9À÷9ØÐ?|Ö=ãí7ãí7îÉC<{>!Ð<>©1L?vÌù>Ep²>d03?l97âÁ9Ëu<_Z³:LÇs:9X<?4+Ö=]%í7]%í7îÉC<$ÿ??¦cÌ>ezp?*q?;N>2;q?^»×6à9üåÅ<:2U:«A:j\
?,Ö=Ö:í7Ö:í7îÉC<TñW?Åb?q®M?NZ2?X2æ>CXF?lù9pÛ:¨Fä>8;:h$:E¬?Í/Ö=PPí7PPí7îÉC<X?ôÚÀ>ÜP?19??Ö>pH]?ãÝ8#,9g/I>ó*<ôw¿;Âd?|?Ö=Éeí7Éeí7îÉC<IØÁ<xã<ãÞ.?ònE;;`*?¸b¹Vøc9rÓý¾k·@9½jÖ=C{í7C{í7îÉC<Û)­>xET>öÕP?¸r?f$+?L?ø¹¤=8¦A=ÀÃY?3É<;L4ä:ÊÇS?Ö=½í7½í7îÉC<¤/þ>ä=>xêN?qð>×>w:D?|/8L]9EË=ùoê9Xê9Î?Ö=6¦í76¦í7îÉC<G§¼>v>½åC?ÍÊ>Ä<>ð2?iº¸<4³9´%¾öe9R¶v9k
?ÎÆÖ=°»í7°»í7îÉC<àòÏ>óxe>óüg?4RI?-É÷>µþO?L.9¢y9ûº?g+:(
9¦?ÈÖ=)Ñí7)Ñí7îÉC<Äå>v7>¢ÍL?zñÌ>x>£5?¹¤v9{m¾PÜ;h5;;ô[?
ÌÖ=£æí7£æí7îÉC<|Üq?jKÓ>X?y?oU>@z?ï/9§à69õ>ëh:¡:F?óÐÖ=üí7üí7îÉC<µ?0Ù«>cd??ß{º>2I?qÞ94Ä9í?;°S§:'¨[?gåÖ=î7î7îÉC<Â6ÿ>c¨>ÔÿA?ý.¡>×üd>24?Xù·6xú9ö7 <àd	;6Æ:i01?fÿÖ='î7'î7îÉC<<2>ËE>Û1?T><Ô<w+?4|¸L­n9Z.¾¾G<:6E :À^?±×=<î7<î7îÉC<}S.=FÑ÷<4?F<è;zÿ\?Ã·PG	9¤½È}E:Ìßè9xY?X<×=Rî7Rî7îÉC<¾;?Ê{ù>|e@?¯iÐ>ùÉ>%<?n¿8¸9pÁ/>g©:¡ø9Å?|Y×=|gî7|gî7îÉC<½ÕØ>°>ÝYC?gF>Vê>BG(?_â¹·¶9x|¾éþã9ß9úÏ?]a×=ö|î7ö|î7îÉC<áö>g>H?0ìÚ>T>¶Á6?q¸7ãNG9Îul=öäV;Ê	;«ãG?ób×=oî7oî7îÉC<Áòè<¬< É,?0Ã;ÍM;Ì¼?áâa¹ª~^8{óÀÓÈ~989(¢Ï>¨e×=é§î7é§î7îÉC<Ä?­>6PD?u:?tÇ>@>?01·8{Â9@$>'ø¯9A9Àh?¹×=b½î7b½î7îÉC<_=OÌ<·ü1?kÆ=±=2"?ÇZ9É09­ø¼>Î²Ü:Û1 :X0?O×=ÜÒî7ÜÒî7îÉC<x?J¶>	O?^ý£>^OV>
äC?Æ*3¹8N9ª¿æ}9óS«9Y½>V×=Uèî7Uèî7îÉC<¥Ù´<D< .?ø{å:å9ò:ò>Y¸¹6=9¡y¿´H38CÙM9öÞ=y®×=Ïýî7Ïýî7îÉC<øè>Å&Y>úÂ?R·? ¦d?{@M?ÈZ9~I9oX?©|;[;ï?¯½×=Iï7Iï7îÉC<5=®k=R,?BÅ;¥y;HJ?f¹¹l9§Óø¾4¶®9Tà9ä`Ç>Ì×=Â(ï7Â(ï7îÉC<Î*¯?Þªa?>¶F?:Ûü>@K¯>à¢8?½P9Ì9g¶²>Ê÷:4ìË:.?óØ=<>ï7<>ï7îÉC<©Í?ªá	?ðHz?wH?+xÏ>[w?ô¾59úr9L?0¸É:ßn:ÍwX?oØ=µSï7µSï7îÉC<&?ðã6?Ð^O?ÊZ???÷ìF?­9lÁ9ç§å>ùN:i=-:âì?Ø=/iï7/iï7îÉC<ðÙ+=ùnô<·û3?Á<è_<¡A1?xX:¹µP9ô'¿ÃD¹*ìÉ8Àuy¿$2Ø=¨~ï7¨~ï7îÉC<æx5>Í>±è.?Íg>ØFî=Ëª"?ûA=Öø<¦ÏF?E#<ý;jp%?·9Ø="ï7"ï7îÉC<<!=8ï<y,?OóÂ;½ò;ü?,À¸%Å8¨ù¾YÉ¸¾N¹8Á¿FØ=©ï7©ï7îÉC<@:­>ªºc>»B?ÿ>s>>÷ôA?ôI¹¨Å8U
*¿Ì¨99(?%iØ=¿ï7¿ï7îÉC<½ÚF?ðý>}ÊH?H2?4Ë×>Y½5?,#F9à6/9ý¾?z!ö:ì­:C-c?ösØ=Ôï7Ôï7îÉC<? >ØQ?®>±;`>ÃF?º¥¹¸l*9£M¾(:=E:)?QØ=êï7êï7îÉC<bI?ú?È.<? ¤ú>M¹>"-?þl¸S9âX¾¢(;:ÔÜ9º÷X?úØ=ÿï7ÿï7îÉC<y¦ó>ì£>A>?ñ»>¡>Í/?æÿ?9¾9\µ>°4:	á9éM?gØ=ûð7ûð7îÉC<H¯?±Ï>½6?¹Ä>ú>ÿ*?YR8S9uòI>ôÁ:[í9¡4?ZØ=u*ð7u*ð7îÉC<Ý?^¿>]J?Õ
?:.Å>A67?aî7øB9wn«<ûÔ±;Ò¼Z;B P?µØ=î?ð7î?ð7îÉC<rh?9?­f?)Rí>>ÕQT?dë¥¸&8ÏP¿;J:7:©
?¦Ø=hUð7hUð7îÉC<\÷?ÞÁ>"m??-îz>ïÉ6>·/?¨·¸8æl9swF¾B:pC&:¡o?Ë±Ø=âjð7âjð7óýT<F'Î>Ô>F²I?m²>ïH>,Ä0?Ãl:UÎ9I=?-Æ':*wÖ9"DH?×ÏØ=[ð7[ð7óýT<º÷>¶³¨>9t;?22->#m>J®(?ÚÜ:¹~E"9Êe¿PiÕ:ó4:A7?SÓØ=Õð7Õð7óýT<öoÒ>Ù>#ÂJ?9\?Ô×>2v9?äR8ðØ9©Mª=Ü;éf9;H?"âØ=N«ð7N«ð7óýT<`
?2²>J?Ø¥>Æ¨i>[³5?¾\	7öÒ9c'<Â³:Êk:Òò%?OåØ=ÈÀð7ÈÀð7óýT<ï²?=®Ë=°±4?*º;&í;e/"?x©2¹e9Ã»0¿¶
7øRF9þ-=!éØ=AÖð7AÖð7óýT<ÎT?ÇÝ>£Ùt?mó3?¸÷Ö>¢LV?%¯Ø9£9k)?R;:¬?:Ï1?	îØ=»ëð7»ëð7óýT<ÒÖ+=@»ø<XÜ0?ØAh;y6;ì"?ò%¸o79e W¾ÅÙ8ºQA9/>´õØ=4ñ74ñ7óýT<Ø	=ãW=Çü+?öÕ;¦ç©;Ú{ ?îaQ¹Öl9ã¾oár·å*9A?Ó¼YÙ=®ñ7®ñ7óýT<èÿ>ÀÙM>`??åèÒ>NM>wm2?¤·ìö©9ó#è¼/6Â9$£9N`?2Ù=(,ñ7(,ñ7óýT<Ñø>)£>ö1C?jª¹>Z[>/?¢¹£9'?¾îJ;·¸¾:v5?)Ù=¡Añ7¡Añ7óýT<v=r=¥5=xÄ*?a;eÂY;FC-?ûb7¸Ø´8¬¾õÞ0·XRl9N¿¼Á@Ù=Wñ7Wñ7óýT<Mò7?²ñ>UÕB?a¼>{e>ðæ4?m]8¯Q9Ï=Ê®9#90*?HÙ=lñ7lñ7óýT<M÷e=ÍÅ=<8?Ïl=1=D?´ë<ð<QT?X<¨W.<fÝ@?PLÙ=ñ7ñ7óýT<5zÏ<°<×»2?"Ò;¥æ7; B?X8¹æx9ëz¿à)^:RÉú99Èb?*RÙ=ñ7ñ7óýT<Ú?D¤µ>QaP?.ë>Ì3£>rº8?V¹\f<98c®¾¸R:·Æ/:å[?_\Ù=­ñ7­ñ7óýT<§¼<Ì,<¤2?m;Ûä^;8y*?óJ¹0f9iäÄ¾pø:íà¤:ìï@?FfÙ=zÂñ7zÂñ7óýT<K>.º">?Y?òò>Ìn¦>Ø:?,ÿ8@QB9fü§>:ðI:#B1?uÙ=ô×ñ7ô×ñ7óýT<ãAã<à¥</©/?nÔ:Çîº:Óu?ÇA¹þH.9ád¿@É?µm£9öº_Ù=níñ7níñ7óýT<ç>O8R>ð??wþ:?r?+?Ì¸Rm9êê?¾«ÚÚ;;¾C?\£Ù=çò7çò7óýT<#¥®>Wü2>«Êy?O­?è^5?lMt?#³	=+s<Nj?v¸n<ÙHï;e?¶¤Ù=aò7aò7óýT<éý?XD¸>ÜàC?§ú>KH°>6?ì^¸dz9Øâ½Î:¥®9:òR?¬Ù=Ú-ò7Ú-ò7óýT<:0þ<g¸«<·x=?2è;²Ü³;³>%?l¢*¹®LT9*ÂÍ¾V¸År9u½µ¹Ù=TCò7TCò7óýT<½Ù²>Ê´i>YéC?N>R>þì/? ¬ú89¤z>N9ôy9ã>Ö»Ù=ÍXò7ÍXò7óýT<v<>]­>0?PV=Ó)=!?]Ì¹Ú?94
Ê¾ü9¬@9ºï>9òÙ=Gnò7Gnò7óýT<Ñ>u!>½öJ?l¤©>{[>;F?\	¸¬®293ÄE¾2Ó:;à9k?(Ú=Àò7Àò7óýT<Þ£=`l=I1?6<xà;àü-?n<·ý+79ûÏ¸¼©î¸ç9IO
¾Ö:Ú=:ò7:ò7óýT<ÜÔ=Èé<0++?S8; ¢7;£{?¸¥i¹ÏA	9°ãY¿á"¸q£9¬½ì;Ú=´®ò7´®ò7óýT<l?CØµ>¯E?Æß	?¾>M+9?N$P8B(9>-±>;ô¨ë:¡&O?ODÚ=-Äò7-Äò7óýT<Ò07?üßã>úÌM?Åã>Cª>¬õ9?aÀÛ8ûÕy9a,a>#
È:{:Mî'?b_Ú=§Ùò7§Ùò7óýT<å¿?:£>!J?ð)>9NI>3?_§8­2n9=ñ¸j:'G:õð?õfÚ= ïò7 ïò7óýT<­»?¥³>yÈ;?å1Å>ÓP>U=?k*¹Ô:8KÅ¿(<F:²¯Ì9nîw?¿Ú=ó7ó7óýT<~Õú>EG>I?-Ý[?u(?ª¿7?@ñ8-Öw9ª÷x>h÷:Z©:_þ:?/Ú=ó7ó7óýT<ohI?¼Ü>cEj?Eo?	û?6P?H(d9¶Ó9ð>ùµ:!L:f:?J×Ú=/ó7/ó7óýT<IöÁ=¯=Xú6?qQ<
@¦;)JM?:Ë`·`d9Ö¼¶Y9RQ9$*v>àÚ=Eó7Eó7óýT<ºå¸<X¼<¨÷0?²=6;>;£®?h¤X¸rª8D±¢¾¸)o8Å¯9~Õ®=ëÚ=Zó7Zó7óýT<ë0>=å=dE?ª-?oï>­9?Ån=U¾%=£O?¼C;,Y';µTJ?Û=úoó7úoó7óýT<BÑ<W%<Á0?;I;²h?¹25)8pÈ¿~7VµÉ8Å¯=î	Û=só7só7óýT<c*é<à2¨<¨p1?Ðn;¶²;­"?ßOH¹ÞÓB9k¿b¦18íÚ8k»O>Û=íó7íó7óýT<ÔÍê>áÈ>²??ð>ÑF>Å+?n!89Ø
>¬Àã9§è°9É$?¤'Û=f°ó7f°ó7óýT<+R=rc=¹0?ýÈ;Q7];ì"?æ¸£á9RÄ¾@ôiµIR9APâºRÛ=àÅó7àÅó7óýT<ä·=­ù?=P6?ìk8==#.?\Öð¸äñ8âþ¾mVÙ;w¼;Hô4?4eÛ=YÛó7YÛó7óýT<=U&¤<á3T?K²]=æI*=5¤&?ÞGß¸.9MáË¾÷Ø7Rµ8@`=stÛ=Óðó7Óðó7óýT<3|G?ùÇþ>pH?õ2?£¦þ>t3?´¸Ã9ó P½©,:E%ë9¨ù;?RÛ=Mô7Mô7óýT<7v?¦¯>øxM?¡N>pÁ\>\ñ2?¼á³819ùy>4¿³:É_:¥ô)?FÛ=Æô7Æô7óýT<`zÐ>Ú¿>ªD?ÉÍ?XfØ>¶P8?ß¹=9²é9, «>.ä<á§;§°U?ú¯Û=@1ô7@1ô7óýT<(oý>\¦>þB?Ê>pk>_2+?@T;8T¶·9!=FÓw9¥9}­ô>*½Û=¹Fô7¹Fô7óýT<t°?Z§>ò6H?µã>ïe>7?´(â7>z9+­U=!¬®9©Q9ÒFU?ù¿Û=3\ô73\ô7óýT<p?Bà­>¹KM?/>ÂúM>¸@>?T®8î9^=ªéÉ:â^F:I?ÐÛ=¬qô7¬qô7óýT<&Qò>³â>åT?¿Ê>£Ô>Û©=?}
C9F,k9]PÔ>,:èÊ5:*Mò>ðãÛ=&ô7&ô7óýT<Ö.?Ó¿¼>ÌÌl?ðó3?]Ç>¶g?'e95Ä<9Z?`
&:ëU&:¼ÿ>Ü=ô7ô7óýT<tmµ>¦h>J£G?nï>,«>
3?ÒOH¸
ãÃ92ä½L;®¨Ï:&¤D?IÜ=²ô7²ô7óýT<G?âMÇ>ÓÉI?Ø	Ì>Wé>e	8?*q9øT9Ö§>ýg=: Lè9»P?Ü=Çô7Çô7óýT<òæ,?5¥Ã>¡=b?úd?ÉD°>éF?ë96±9=/e>ã<<\Ô`?&Ü=Ýô7Ýô7óýT<·>ð>Hº5?ØíX?_u?áð4?H²V9îB9°
?ÒRD;ò;òè<?'Ü=òô7òô7óýT<R=*?Ñhé>X·:?Ú*ª>íÇw>ÛÏ/?ë#Â¸rT+9§
¾*KÉ:°:ú?c1Ü=ÿõ7ÿõ7óýT<ø?(?öO?Q!?÷Ö>?@?ü÷8¿S9V§u=ÂE9Éñr9BÝ?Á8Ü=yõ7yõ7óýT< ?ÈCÄ>ÖÕP?uÿ>«>T"??	¤97â¿9M>>Ðx:b(:>$=?PRÜ=ò2õ7ò2õ7óýT<5Rò>­
>ñ`g?'ò>X+>M?0$8bl9Y=Ù
:n£:¬ò>©Ü=lHõ7lHõ7óýT<×.=õÛ<¹1?¸¦;(L;[>6?ú4¸¸+Æ9,¿¡¾Z¹]»®8p ¿
¨Ü=å]õ7å]õ7óýT<eÜ>j¼>'B?òì>Ê|©>í¡2?Ýâ8QÈf9L·z>y¶Õ9!_í9|æ>ØÂÜ=_sõ7_sõ7óýT<ìc?9!?'>?9?ÊçÔ>èÜ9?}©92Ð©9}®m>w
:üî9éï?NÝ=Ùõ7Ùõ7óýT<é?²ú>Y}?Õb?ß>ÙTy?x@9õ¯9­1Å>:of:ôN?Í4Ý=Rõ7Rõ7óýT<të>ÀG>1^7?µ>f;>;4?ªÔ¹æH¢9úÍL¾:°¬:\.ª:Æâ?M@Ý=Ì³õ7Ì³õ7óýT<û_:?¶°Ë>æ<j?ÝK?ó`>³¬V?zº8=9ì0º>ùî:­Y":LâL?«GÝ=EÉõ7EÉõ7óýT<Åí?Ók>dQ?):|?;<ÿ>û|?6:6.³9Ð¢_?ZiÕ:¤:Î/?,OÝ=¿Þõ7¿Þõ7óýT<t\¸<ñÒ<S8+?câ;fu;ØâF?a­%¹»A9ôíÚ¾5D9h·9)m?ZqÝ=8ôõ78ôõ7óýT<È=  W=/«.?Ä;Îy;z?¶ts¹À9GX¿5íÇ¸8K9ÍÉ¤¾{sÝ=²	ö7²	ö7óýT<WzÜ<ÔK¢<ã-?Ê;(S;é?§j¹Ê48F§ZÀ¥E¸*_B9|ÞÉ½ªÝ=+ö7+ö7óýT<ëÁØ>å>Ú)B?ï?PðÏ>sø/?39x9ÃB>¨;Ð;°;nàH?sÝ=¥4ö7¥4ö7óýT<$ k>Lâ&>¹4?S:<C¦<ÜI!?H·¬¸A_`9óE¾Rá8|99¡«
>-Ý=Jö7Jö7óýT<a!=gæ<73?*¥;7P;;GK?I${¹e¿8õ§¿ë1;¸h
Î8´h¾WÝ=_ö7_ö7óýT<2µý>JÎ®>xÆ9?ª¢>"bk>5Ó0?'Ùã·"9	[³½9ã*;Ã½;Wç)?#¸Ý=uö7uö7óýT<J?}?PÅA?ð>Æ&«>Lê3?O]8³9Q~q>]Ç°:+hL:þe]?º¹Ý=ö7ö7óýT<fâ<è6¦<9Y.?[¬É;âî¥;Ü?X^Ã¸éÑ¾8
¿8Øç¬9Ãè=ûöÝ= ö7 ö7óýT<±=»ÂY=))5?<| <}^?ôª¹[o87À:,Õ:`µ:8p?Þ=~µö7~µö7óýT<{}>I>.¥1?Sv>¨1B>}"?;<=òXï< SI?à4<2<ñ1?Þ=øÊö7øÊö7óýT<nÉ>>>¶A?g>lD>¨,?Ú2Å¸Àl9;U¾È:¦:|ÖC?ÍÞ=ràö7ràö7óýT<!I?]l¬>,hD?ô?¦Å>?*D?k/9de9çâª>ï1:V-":0½?[
Þ=ëõö7ëõö7óýT<
úÛ>2s>*zH?©¥>Ål>3?è@»µSYx9¼A»\;-«:ìõB?QÞ=e÷7e÷7óýT<2¾´>Mr>õÅ>?Nó!?óà>£8?aq9¦c 9Lû>.C;ZZñ:¹!?Þ=Þ ÷7Þ ÷7óýT<ÔH?T2ò>ÉT?ýî?Ñ>¶´=?Î9fÓV9e>à­:O:éV?Þ=X6÷7X6÷7óýT<¢<=oM=ê=?V®>×d>w(.?ÆC=úí<¨aS?SbU8IÎ19Á>5Þ=ÑK÷7ÑK÷7óýT<%Ê=¡=\8C?·"=L»<Vý8?o{¹]é¶8ó¯¿_æ¸Ü¯N9Ëz¾Ü^Þ=Ka÷7Ka÷7óýT<¯Ç³>am>îáA?~´>ÀG>ÆZ+?lW»8´¬9ùØ
>ýÄH:ÔmC:s?@Þ=Äv÷7Äv÷7óýT<Ä¾<²<Éi9?;.Ò;]?ë­¤¹öã29Î©k¿é£9ã9@v>÷Þ=>÷7>÷7óýT<¯Ê?þÏ5??yc?F?»º?EÍ 9ú9	?`:ö9:¸\:?°Þ=¸¡÷7¸¡÷7óýT<~*?.Rì>#±8?ô>4nV>~-?ÀY+´þ°9øÖw¹:åì&:HñC?ÂÂÞ=1·÷71·÷7óýT<ñÝÄ>ò>²??Z½?]Æ>¸ã-?¨sá9^Õ9??Nb:'ÔO:ãb/?tÌÞ=«Ì÷7«Ì÷7óýT<wA?Îô>n¡?Ûx0?¥´>¸â?Ê9â9|ôä>·Às<·¾ì;õÉ?¦êÞ=$â÷7$â÷7óýT<È¼·>^½g>óøJ?ÿß>¢>z7?¦!¹°1A9ù2Ö¾hT<8G	<ã¿E?LóÞ=÷÷7÷÷7óýT<dº)?)Û>¸AF?$?´Eà>;;?³
U9´ß±9ÑP>£sj;ô;J¸L?s$ß=
ø7
ø7óýT<6=ñ^à<«-?;V+W;±g%?ý¸ +9ý
e¾¹â8r9Ç¾â-ß="ø7"ø7óýT<KG?ÇÝÒ>éPr?¢¡?ùä/?P;[?x*9°H9=+?4h¯:KE:³Uc?÷Aß=
8ø7
8ø7óýT<?ìi©>$ÚI?ÀÎ>¸U>óÞ.?LX¥7\dà9®¢¼<Ze:çoN:Ü8?^Iß=Mø7Mø7óýT<qP­=v=-S4?d<ÜeÕ;M£?Üð·¶Ir9}½8ëR9;8>ÿTß=þbø7þbø7óýT<;e?MÝ?¬`?ÈÙÊ>OÁn>Y?´@9ý9ìM¼>Ù:QÞP:6?ó_ß=wxø7wxø7óýT<	?UÑÀ>)<G?ù¾>}iE>8Ð7?í7æoF9?S&=ÂÝ9{Æ9ùÝ?Ânß=ñø7ñø7óýT<Ux
?§w´>ÖlD?QÛ>M>»9?Í¡9pÙÕ9J±Á>ÂQE;Øì;w|/?qºß=j£ø7j£ø7óýT<ä(?ãÎ>øO?Ú¤?
$°>;T??Ñ> 9¡9Æª~>ý¥9zÆ:²{>ÒÄß=ä¸ø7ä¸ø7óýT<>ú¸>RT|>«;?JHC>6Z
>ïÕ0?Ì·+8¼a9_\Ã=àr:¦åL:ö¹?$Ëß=]Îø7]Îø7óýT<Øæ>C>>K?º?8¶¾>*á1?í7þ¸8G¾$>».<ÜæÊ;øPF?Rèß=×ãø7×ãø7óýT<?¨ º>Ì/F?/^G?ºò?çæE?2(89êû=ø©:\èX: H?Öëß=Pùø7Pùø7óýT<¢µü>Áx>¯[^?_l?µÀ¶>­G?>Â9~T:9¨?_6:|ï9á0?íß=Êù7Êù7óýT<x]?^²>ÄÍ<?Rus>4>Ì-?Zá.¸Ó¥|9_3±½ v:Í«3:ûJ?à=D$ù7D$ù7óýT<Etð<®<å[0?}ÄS;¢&;ö­"?Üón¸]c9õ¾M¸¡Ck9g¾ à=½9ù7½9ù7óýT<½/B? ¾>4g?iU? ë>ªÜg?wU9® 9w­ª>Ç«;å$;}]h?là=7Où77Où7óýT<@(?Ð·µ>~}m?0r?¨]°>âªQ?ÊQ¹9ñÚ9Íc?R±9ßâ9èÈ>½,à=°dù7°dù7óýT<ø·>µÌh>¥FI?H¤ó>ëñ¥>;î;?§¶¶ý9#ß»ttñ9ô|Ö9Í?Å:à=*zù7*zù7óýT<2VM?È>le?JÂü>?S>ù&?³8kR9 >3:l¨9
X?´cà=£ù7£ù7óýT<Ã?6v>--l?ÕM2?YÏ>Q\?H#;ÅªÔ:äND?Ò¸Q:2Ùº9a«?ià=¥ù7¥ù7óýT<ewì<#Yª<m®1?6{;°g-;=o9?ð8¸E"þ8ïI¾¸89 >þwà=ºù7ºù7óýT<¬ &?¸MÆ>cvV?´ä>X£>ô@?}ÊJ8ú«½9~Ú=5Yá9}â9Î*ÿ>Öà=Ðù7Ðù7óýT<ûÌ=ÀÏ<éD?º:;i<;Ý¯F?T{H¹¨d8ºá¿&&9Mj9¶>£¦à=åù7åù7óýT<Tè>ù>ì)_?9?lû>úé<?ÆÛ¨9×v9í?GD<¹D§;zP?.§à=ûù7ûù7óýT<e8?d'?Í}^?I?ñv?Ä;D?z9ü!B9ê$?ñß::¡ÐN?ªà=}ú7}ú7óýT<}þ<N'¥<òîD?b;º ;þæV?¿8f<é8ÿ">¤·=¹/$9¿ºà=ö%ú7ö%ú7óýT<&=1]Ö<Â2?É$;0Á;Iº?ûÙ¸"
9÷^É¾Q¹ù&99úå¿á=p;ú7p;ú7óýT<L?Ah¦>u?qø%?ó¶>¿=h?¸Ò9n=Ë9¶?Û_C:q:_Ø?ãá=éPú7éPú7óýT<Föý>Ñ£>:6R?¥é>s>S~A?Z§¸>æB9Kí¬½­± :×Ö6:dþà>ñá=cfú7cfú7óýT<1?tº>Ös?K[Â?ÖZ?\c?\ÅÄ9¸z9¿
I?D¸å:±WU:pÓ?¢á=Ý{ú7Ý{ú7óýT<[@=Þ=;=÷¶0?ÄÙ=n¾§=Ùÿ%?·ú9/Ó9zJ>>IÆ:Ødu:ÑÐ?¬á=Vú7Vú7óýT<x?Ø²¦>ÜW?ñ?-?&?I?Õ"µ9ç¡9V4?ørO:)Z:¢ H?#á=Ð¦ú7Ð¦ú7óýT<pÀ?ò4¯>=?ËÐ>hÛ^>Æ/?¤ñ¸[T9¨W¾­:Zsì9.?½Aá=I¼ú7I¼ú7óýT<ÎÒ>â=Ôë?Eæ?ÏK?¯#?Ý%=u­<pt?n¥Ð<ø <é¥?\á=ÃÑú7ÃÑú7óýT<ÍLÇ<ùï<ÁÍ.?·òJ;4@;~'?Âìì¸,/ö8_ö¾"Ù8@
9t}>`á=<çú7<çú7óýT<S?Ý>æv?¢é3?
ë>òC?8
9¨ê9µõ?<ì&;ì^_?Ìá=¶üú7¶üú7óýT<*=?q>ù>@KB?üõ>
Ä§>¶ò:?Qª98ôt9âº£>W;ÕÐ:êù;?á=/û7/û7óýT<|Ð1?+Ôè>´C?ù?¾×Ø>]:5?,;9ét9@q>u»I; å; +?aá=©'û7©'û7óýT<DiF=3=w¤4?èøÀ;¡¥;&)?î¸ª"j9Ìÿ¾­»ñ:W¶:-o)?¸á=#=û7#=û7óýT<qM>¿j>ÀÉJ? ¿{<øß8<øL.?;B¹qà9ú×=¿×Rl8S8
Ö>á=Rû7Rû7óýT<«Ð>Û)>eýD?6¦>(r>z30?æÝu8P¥i9õ±> î9¸-Þ9í/	?¹á=hû7hû7óýT<Àµí=zª=!{2?9Ê;ß0¶;íê
?ÄH·fO9gT3½íF¸N¬9Ý¨¨½Åá=}û7}û7óýT<ÎÛ>mC>>¸T?\å£>Ý
_>"<?úf×8YËË8oJ? îv:J:`?GÏá=	û7	û7óýT<p="GÁ<{Ô4?cs¹<¹<*ü6?O¹ã#9ýîä¾z­;CþR;àx)?^Óá=¨û7¨û7óýT<àÞâ>c>A?ÓÿÍ>>fE3?Ç·9t9¥s1?B3Þ8û9É9eW
>ÿâ=ü½û7ü½û7óýT<*8?Î>Ìd?
¶>=:>½=z?8Ò|J9³I>A*;#ö:1?^â=uÓû7uÓû7óýT<Ié?M>ç-§?H¡>X9>l
_?¡D7:¤o9q{Ñ<Äñ%:Çä9#<:?â=ïèû7ïèû7óýT<Zßï>¾t¡>Ü*>?°ë>ñ²>(?
Ú·$:9]uH½Sí:%m£:T®9?T$â=iþû7iþû7óýT<Uì? ¥>Ô¤L?hÏ>Óå>1?PTµD=]9¶nõº¿AX:yc3:N?|*â=âü7âü7óýT<p?Xw£>·oL?·hÁ>ß¡>05?©K=9DÍû8s@?:iâ9¸(?kâ=\)ü7\)ü7óýT<-:ö>ñ°>QM?QA:?é¤?â»3?,9l9_>>Ht':ÁO=:kqâ>Òâ=Õ>ü7Õ>ü7óýT<D[Ö>Z{>·Z?9©P?Ü?L?Û[É9=9Õ1(?:»K:Zr4?â=OTü7OTü7óýT<3«ä>7ç>yZ?)à>«ò>ì;?Sç8Oð8Ù|ö>ä¹9ü}­9í?§â=Èiü7Èiü7óýT<úÙ=·ýI=Oë=?_[.<&Óý;âÙ/?v¨¸ín9LW¾
M¹æÉO9Ç¾¡ â=Bü7Bü7óýT<#X?êÓ>YÆ@?(-Ô>\ª>z/?£½j8­|µ8¥>ó§ì9È'¾9M?j¾â=»ü7»ü7óýT<JR?_¢>QL?ý¿>}>÷BA?jõk¹Ée8nnÝ¿pV	:¤<È9/?^Ââ=5ªü75ªü7óýT<ºW?+OÆ>B©D?ÚoV>Ùé>î3?{
Z9~N§9ëÒ¦>:÷Å_:? Òâ=¯¿ü7¯¿ü7óýT<¬æ<`®<÷Ù(?Ç;1
;sJ?Í·ç2N9á\µ¼zc¸«(f9á¾eêâ=(Õü7(Õü7óýT<
?ü¢!?kz?-a?8ß>ý?÷:tX:¤N\?ðñª:!Ý9: sk?ëâ=¢êü7¢êü7óýT<1Û<K<=÷S?o)"<»Ò¿;EjX?Ë!¹G.9jé¾àäT¸¿9ãÓÅ½Ïíâ=ý7ý7óýT<`Ï?t£±>´;?µêª>¬|>õ*-?hþ
·K¶£9ä	^¼á?l:ÎI:ñØ?ïâ=ý7ý7óýT<Î)=
Fü<0P,?Çù;óîÂ;<$?«8q9ó+>Ü.ä:ù¨:WÚ,?¹ÿâ=+ý7+ý7óýT<¬ >ÅéN>þE?¦P?	&?eXH?Â@Ó=rf=#j?b­ <¹;]?jã=@ý7@ý7óýT<û?æ÷°>¯Ô??Çl>½.>Îq-?w·²B96½}9+/9:T>ã=Vý7Vý7óýT<ZÎü>1¤>øE?à>(;>%<?ðW ¹v9¾us­9ÄÈ9«+Ý>.ã={ký7{ký7óýT<ýº?²>Û?¨
L?²Û>íëm?{:±ì-:÷9? Ó%;:âª:lx?E0ã=õý7õý7óýT<g<?zÛÙ>yc]?ïz?:5¸>Å-J?c8É«
9Ö
R>Ä[:÷É+:b¿#?Hã=ný7ný7óýT<§(û<º<°Q,?:½;·_;^ê'?S¸=7ý9ô<µ<ÀA8ð_9R/Á=E[ã=è«ý7è«ý7óýT<[G?È£¥>¨Yk?Çë>f>E?,8Wx9¬(>¬ÃC:Q+ß9F`?ºmã=aÁý7aÁý7óýT<½=qI=»æ,?'ôÇ=¼Å =È1?¢V¹4g9WV§¾Ñ¡Í7a_y8ÙS>ã=ÛÖý7ÛÖý7óýT<?²>O8?ú»>¯)W>~.?ïû9<h»9K>HÁ9ò2á96Ü>5ã=Tìý7Tìý7óýT<æP¹<¨¤<9U,?+J;+):;=?üX¸TH9
¾Ì'99zg>
ã=Îþ7Îþ7óýT<£?¯)Ú>_¿?:?Ò ´>¹?VÙ9÷ÏÌ9Â¼>Þö:_:?¦Çã=Hþ7Hþ7óýT<VøÐ>:A>ÃÉK?»x}>ü1>
I6?9Ù¸9ë+U¾ì$;áÚí:Ñ1?ÔÏã=Á,þ7Á,þ7óýT<7?§äÛ>{(U?aêÉ>Î>G?îÖ·W9`.½ô°ë:Ïu:÷0=?6ëã=;Bþ7;Bþ7óýT<7¸O?q£è>,d?;È?,>¦Ur?3°8½99+>¡q·:Çq>:óv?îã=´Wþ7´Wþ7óýT<ÖlÍ<ø4<	Ø3?^¯D;) ;¢Ó?Â¹ææ82ñ¿Û7Q9	^V9ÐÙù>ùã=.mþ7.mþ7óýT<æ47?Ñü>,±9?]?þý#?ñä,?ðÊµÌU9`òq»/Z(::F?¹üã=§þ7§þ7óýT<N=tI=lü2?Eµ;;Ë´)?±¸?c9¨¾(w9´ 97L?åä=!þ7!þ7óýT<ë ?ÖÊ>öJ?`>Ï²H>ø;?LÆe8Ý­8dã©>Íô:F|¾9ÿ/H?O
ä=­þ7­þ7óýT<ýÈz=Â
4=aK2?a×Õ;{´;«?:ûØ¸îi8ïLn¿¨ù7:Ì¯8Hª5>¤Cä=Ãþ7Ãþ7óýT<sùÛ>!s>g?\?a?Ý?Ü¨E?Zª9Xð£9Îå>FfL;·¹;ôZ??WTä=Øþ7Øþ7óýT<ë?ö¶>wM?ý(¦>%&f>ÝÒ8?9ÖÛ 9Ò,ñ>Dn[:Ð2:´?bä=îþ7îþ7óýT<¸t=¾Û<)ó,?·æ¬;ä;¹?®¸F§9wJê½^_h8dÈv91
ñ= oä=ÿ7ÿ7óýT<çÓ<­Û<Ë3?#aH;ÞV);kv?7I¹¡k9kÃÿ¾\'Q8û79¶H>ä=úÿ7úÿ7óýT<qÜ=­z=9ªA?ø?½Ô>5?hõ.=øPË<SK\?½ÈG<mRõ;åzP?àä=t.ÿ7t.ÿ7óýT<<8w>×æ&>é=?õ	ó>z·> ÷)?ÁøP=»«=8H?	n<YZ(<@_5?óãä=íCÿ7íCÿ7óýT<Ißá<ú÷«< (?Ç±7;¦;Ð?Ê3P¹Ã¦9ò}´¾8Ã:ß:/-?|ùä=gYÿ7gYÿ7óýT<¨ û>Í>QN?Þ>|+>Ìç??\8ær<9è)5>ÄK¢:.D:oeS?Òå=ànÿ7ànÿ7óýT<ÇÔ==é
=8ë.?
¾;c±9;<?ÌfÉ·Cäs9fS½
Ûk9]Ð9-ã>å=Zÿ7Zÿ7óýT<£rø>wÕ >OºE?
²>Ï=>O]8?[X¸P£{9CÔÛ½ûÿ½9¦Ì9b´í>rå=Ôÿ7Ôÿ7óýT<ú?f«>¢H?Hh·>K>X.?hÛÏ¶{Qõ8ZèØ¼a$E<íú; I?>$å=M¯ÿ7M¯ÿ7óýT<Í>?¼é>úP?,?Í î>_8?,8(à9÷=È²,;Ö3­:AA?	9å=ÇÄÿ7ÇÄÿ7óýT<qm
?áÏµ>ý"G?c¶×>ÆÇ>·c2?8®9Ê9PÌ´>µÂ¨9¶;9 t(?ä:å=@Úÿ7@Úÿ7óýT<=
="Ö­<:[H?Ä <2ØÉ;11?PX¹ öp98Ðå¾F6+9H½92g>aCå=ºïÿ7ºïÿ7óýT<¿ýr?>Þ>õò?%?k>x$v?±%9Ää9³	?<<Â-Y?Då=88óýT<)?ç¹×>BI?|í>òX¢>äà:?È9ö®9:X>n®:Ò¹:4?Rå=V
8V
8óýT<Ûñ?9À>%#U?îW?Ðn?ÉJ?6¼^:	1.:Ç«#?ÍX;X«:{¬T?OVå=88óýT<°¨Ç?d@?Æ?:?Ðó>ó²?½I¸9,9n
8?±Ú;Ç£
;]¶?]aå=Ð"8Ð"8óýT<Ð¶¸>z2h>>¦K?ç9?Gð¼>Çr0?Ö49æ®Ö9í&->Çt;#;d??vå=-8-8óýT<Q>	>Óe?7g?´?ebD?6ô<ûS;yÏa?§Nþ9Ü9í?°xå=J88J88óýT<ºdÌ=£À= 1?>ýê;,n°;|*?E2Þ¹¹8N!ØÀòÙT8åî&9w5#>-å=C8C8óýT<ÂÒ>j¢>%åF?ýw¹> >h2?æ·9oW½çS¼:ud:cS?&å=ÃM8ÃM8óýT<³ð$? öÓ> 5G?Ô>Q>896?
×¹8Hs9:C>xÇÿ;½²;p-_?å=X8X8óýT<ØJ?Jå>¦b?Êº?b0¬>p©X?ü¦92Õ9wr>PS;K}µ:
y=?ßå==c8=c8óýT<êUØ<¡ø¡<Tö*?úX;¼5;^c?h|Ç¹`í¶ûg×A>e7CòE9-(=¡å=ùm8ùm8óýT<XÝ"=ùè<ýQ3?Z(w;,a;l?ªQ¹`Í}¶ÓzÓAáNv9w=¡9ðÃ>:Ãå=¶x8¶x8óýT<À {=ïå<×¢?¬í;©;=1h?{l¹f¥ñ8z¿[iD¸	8Ð8±{q¾Æå=s8s8óýT<²é
?îòª>vP?À)ª>e>%>?|Î(¹á_9-¾¸V:fW:[ñ!?Eìå=0808óýT<&ã<ª<þC+?èç";CÀ;!
?NÙÚ¸i$9»5¾)°8èÄ®8äN?ïå=í8í8óýT<GÌa>ô">Ç\1?<ª¯=È=@(?cDw¸"N97¾áà¸Ú09xëT¾ùå=©£8©£8óýT<±-?½Jæ>X@?û®>PA}>á0?Q@9Ù&9>O*:Ú÷J:³o%?2æ=f®8f®8óýT<?¢Ìª>#+K?
²>íEe>ÎF?½8¹o9IÏ¾w±89¤
9Q¢>R<æ=#¹8#¹8óýT<È?8®¾>³E?º>ZyL>¨&3?(\·!Ó9Ø¼¼8²z90²9vðT?Uæ=àÃ8àÃ8óýT<§UÆ?÷Ô"?è?<uÇ?P©2?Dæ?úí9(m­9æV/?fÞ:]\:O*?faæ=Î8Î8óýT<gÎ²>äb>¥¾I?ã1?z7ì>øÈ@?¾Dþ;;yjW?f³:î`:dwL?|æ=YÙ8YÙ8óýT<¼¯>õrs>åË8?÷Ù>Z>*Ê3?oJÒ8ÇÛ¢9G%>öØW:ö½:?;?¼æ=ä8ä8óýT<BRõ>
>X­F?÷Ã>X>mG8?ü%9{39î¿ì>_®%:6í9|Í2?æ=Óî8Óî8óýT<Üu£?^ï?>u?-a?d¬Ù>¢?
Ëµ9=9¤0?½ó]:è34:¯§?n¡æ=ù8ù8óýT<S~*??À´>ßxq?àý?¥`Á>|ÍS?kë9¬9,4?­-:$Ýr9ÅÉ§?©æ=L8L8óýT<ÿÖz?É>°§?_=ý>K>YH?ãü¯9²|°9Fÿ>}:ðÑ:ªw?µæ=	8	8óýT<ä(?¬>xïy?uÆy?ê&?Ed?ôV|9±9ÜÛµ>Ð±y:,:ÒP?âæ=Æ8Æ8óýT<ÿ»<O<°(?ï.4=_:=æè?s7ä+¢9W/ç<¬Õ,;Í¥;;M$?0íæ=$8$8óýT<e?¾>5t?à?"£Ê>É@?Õ½9¤Õ¼9¢ô³>:ÒO:£7?)ç=?/8?/8óýT<X»Á>Ey>ú&G?´pª>Þi>rÌ:?ÄÜ7¶B9ä=Í92Êr9$?!3ç=ü98ü98óýT<¯Æ?%´>uR?± ?ð¶¹>Ø7?b¹e7XBc9lc=Ä9â©·9×?46ç=¹D8¹D8óýT<tå>q&ê=.Ñ.?â<ÑÕ;vw?+Å²¸vÑ8ÜÚ¾¼8¸ºÊ9Ru½ÐGç=vO8vO8óýT<gø¿<öÝ<ÒÚ4?~];·;+;s8%?j)¸¸LC9¿³q¾Lê:|:!ÞH?Uç=3Z83Z8óýT<hõê>_P><f@?v$>ó@>\2?à8û¶ÆÓ9@±Ï¼_.*;!;ÌM$?^cç=ïd8ïd8óýT<ï~<=¯=2?ÚÒ;¢`;~Þ?ðÓ^¶Á9ÿ9¼b8¢9&Î=Àwç=¬o8¬o8óýT< ÖK=£=ëý.?X-·;+_;î+?Ð~üµ9úQ»¸¦í81©¾©ç=iz8iz8óýT<E?W={ò!= *?3×;Z;¦ÀI?ôy¹HÜ:9	8+¿-Ü·¶¨49än¹¼ûç=&8&8óýT<ùI{?×?>°U?éô	?1§¦>1ëS?¶BÛ9wVÒ9n?K
;'/§:ÃS?åç=â8â8óýT<> =ýN?'É$?¨}Ù>öA?«]B=jç<§ÜV?'Y9 a¶9²g>Ðç=88óýT<3ê>u >¯ÌL?¦C¶>ÜV>¸I0?v³ý·³¶8Êä1¾*Ã9j9pA?OÙç=\¥8\¥8óýT<ô<1©¤<¤>?¦AÝ;S;Ü?
ÉP¹¤Zi9	å¾Ü	9\9¢Êò>ÜÞç=°8°8óýT<5ìT=v=I0.?¦ë<¡Ï¼<E§?7¼¸RK¯9ì¦	¾­"8\¬§8îw>æç=Öº8Öº8óýT<M÷ü<r²<RT5?5N¹;ò;j!?ÔåD¹ã%9ïL±¾g:%:ü3?m<è=Å8Å8óýT<÷M½</< Å6?ãÙ±;Þ;»{2?ßA7¹ggð8c%C¿\î819éÿm>V?è=OÐ8OÐ8óýT<UÂ>³u>HPJ?PÓ>8¨>u.7?g£¸!u9=A*¾ÐP<:£:3¼,?YNè=Û8Û8óýT<QÖÈ>+s>;?Þ¶n>ìQ6>¢'?nò7ÂP9§o=þé8\996O>ÔQè=Éå8Éå8óýT<;¢5==%=P-?Üd;B0;"b%?ì7¹TH.8éiÀ¡9Æ¦8\?Yè=ð8ð8óýT<7Ý<ãM¡<â/?ÂN_;`M;%-?cp¹ÛYL9L§¿«*09
ý872?|_è=Bû8Bû8óýT<¸7¦>W=^>¿w??¼$>´Ïõ=+?5oX¸ø5-9ñ¾öú:h´:t1?³nè=ÿ8ÿ8óýT<­Ñ>P³>îF?¹Á>#'>u6?Ãæ8Aæ9.ª=<S:z,:øE6?½vè=¼8¼8óýT<,>~¹=!|2?û£Ü;{©;á¢&?·ç"¹¤Q9åíÆ¾ñ;9ÀY98§>£è=y8y8óýT<Y³<é2<ú.?M;\ëz;ßP?Ú4¹bÚ9±ì¾z¹7½£µWþÁWè=5&85&8óýT<v+Ò<K<$B?LõÓ;¡ãG;|º?H©­:+¾:º?^ÄT80»J9 V>V¡è=ò08ò08óýT<¿´?I¢>¤.N?¥ª&?êWä>\Ú:?×¡u¸¶Ì8.¾¬é9ò9÷>a¼è=¯;8¯;8óýT<>ßó>à?¢>d@??>æ¥<>I¿0?+¹Ì9iÜ¾K÷:^ô:ý?sÁè=lF8lF8óýT<Uô<å¶°<®ú0?Cà/;a*;_?´8¹þH*9{Ö
¿OÇ°:¥Óh:_B?IÆè=)Q8)Q8óýT<BU>Q>'N?P>ÔF>È;?,eå¸¤8bî2¿äÊÕ7ö¤69AÔ=UÇè=å[8å[8óýT<T=Ü¼<´?ö;<{ùÈ;O-5?/¶¸ÎU9ÀÐZ¾A¢ä·T'9ßV@½¤Çè=¢f8¢f8óýT<ùkD=Ï<ÕR?Eb<aXÈ;¤=?è<¹ÞMB9äø¾â¸<9/¾Úè=_q8_q8óýT<
ê}=x= d? <bóF<ÀÁL?Ã5¹'B9§Û&¿EË:ßzm:j&?åè=|8|8óýT<K¹
?ôºÂ>ÌP:?#2>j_>(0?íÁ7þì9¢=üà8¥8¡P>ïé=Ø8Ø8óýT<U2C?m>Ù
«?
?²H??³­µ9-·94èý>þ;¯2:~êp?DAé=88óýT<§;p?ª:?ÕÍf?	Á?tK¦>¸Â[?;M9îA9edù>0¶2;!Ø:­S?
Ké=R8R8óýT<øe3?¬TÖ>²FV?i?AÎ8?éÐJ?ÝX8óý¤9è=¨=á9C:~Ê>cé=§8§8óýT<:?eÿ«>A??ÛÎ>÷5>a53?©r¶9ºñL¼G[:¤Ä:Æ}?2ué=Ì±8Ì±8óýT<·@·<þ<û)?°®J;kÂ;÷¢'?`Ýc¸+ºs9ºVï½²b2¹Ðd8æ©¿±é=¼8¼8óýT<UI=Â=D1?ý	¡;8°;TY?>4¹S9y¿ó³î7ø&9úa·=®é=EÇ8EÇ8óýT<ÕUA=K=l-?Þé;§T[;÷x$?ªJ¸øu9¾&ÐS7Ûü9û¶9=¨·é=Ò8Ò8óýT<ÒË?§°¬>¿WF?¶`Ð>e^>ý4?¬Ó:åB :õ(?x6Ì\9c<D½é=¿Ü8¿Ü8óýT<à»õ<I²¸<ýL*?ùj/;Îó$;ü?*Â¹Ü'i9ÒÒ¨¾ÉÅ>¹á99&¿ !ê={ç8{ç8óýT<%µß>%æ>E?®>H>]>Rª0?ö+7º°£9®w<w(9;%¢98Âæ>ª!ê=8ò88ò8óýT<©Î¼=Í=ä=?òOû;HE;;ø^?JrÄ·´K$9O½XË8åN9X=E.ê=õü8õü8óýT<³ò<¿Î½<}«#?ë/;9;Pó>k¸Ì)9]½"¿8LÝ9ój=2ê=²8²8óýT<'ª?Ýð>eîv?"¿?W­>Ý'j?qÜ`7¤]9Ü=Ë:Ú®:,eD?é<ê=o8o8óýT<×D?y(>Lc¢?ò«?x?IÊ?eÁ9%×»9JÞ?Á­3;-×ª:5?½Jê=+8+8óýT<ÚÕF=Ùo=ßC?ç¤;-Vz;ÎA(?èaÍ¸Ü
9áu¨¾ ÷8ðÄ~8£Qx?·Rê=è'8è'8óýT<ÿ>M¦>ðD?W±d>Pu'>GÎ.?ó^81«J9
Ï>°Xá:Sç:Uk@?±Sê=¥28¥28óýT<qcÔ>zÛ>­3E?Þú?ÆÉ>Å??38 v§9¯'Í=-÷9z§[9¶	?ÞXê=b=8b=8óýT<pá ?ö?º>K!]?Ç?^Ó>òu;?8Ê9è59­½4?1
:ãó:Rð>Duê=H8H8óýT<hO=H³<:j8?ñ
g=!)=ý.?~|9ÉÞ£9TÝÄ>Ì ¨:¦c^:ÂA?Çê=ÛR8ÛR8óýT<¶6?¸Ê>@f?@h??//N?Ó28´/È8Åc>èZ°:Þ>:/}m?«ê=]8]8óýT<ÃÀ<
è<t+?jÏv;%4;;|Á(?¹¹ â$9oÞì¾G]/9ÀGá8GG?+ê=Uh8Uh8óýT<_k?õ­>(g??ÀË>&b>4?;*¸Õ§9\ÈY½:Ðb:Û?ã¨ê=s8s8óýT<LG=(i=Ìc<?KÛ;Ah§;¬'?f>¹bú8CaB¿Jx¦8CØ9>B
>ê¯ê=Î}8Î}8óýT<?s?ö]?Û¸T?ï"l?%?6'S?â««9u¯9
û>L:Ö£:Ív?.¾ê=88óýT<it?è{°>2äU?F?$Vµ>øV?ÐLÁ8Ù×8oAå>æG:¯õ:9ß)?XÓê=H8H8óýT<©5?«Áç>H?1BÄ>ü`>FÄ=?±Á9mJ9VVë>l«w9Î9Ó{Ö>A#ë=88óýT<WÚ>tU>jéZ?¸>|lc>/ÑO?Yó¸ÆS9}¾Æ>9T4½9S
Ò><&ë=Á¨8Á¨8óýT<bú>«,¨>U>?>þ]>vJ2?38t9ê>È':Ñ«
:]°?ò&ë=~³8~³8óýT<¢^Â<>;<±X9?^
4<Ä<,?µ0¹RP99LØ¾!9]rE9^æÐ>k,ë=;¾8;¾8óýT<óÔ<\X¡<mð(?é=;g!;¸.?sµÒ¸*ä9;Ì@¾ú8~r>9T^¨>Ð7ë=øÈ8øÈ8óýT<ó³s?¥¨?VL?6w?rÕ>6??bL¹^@9U}Æ¾ì90:â~:üA%?f;ë=µÓ8µÓ8óýT<ÿ>Ç¨>B?¬Í>2$>sR5?¦Í·Æ-¯9ñÂ¼cO:W:ö>ËPë=qÞ8qÞ8óýT<£Ùî<RP¯< c.?W¿;H1n;©?f\q¹ÛÉ8câÌ¿ùÜ(¹ËÏ9¹T ¾Uë=.é8.é8óýT<Ùq>?0¶Ò>`g?T	ð>¥2u>yz?Ô[á9eÅ9Õ6?®üf:ð:¬:?#[ë=ëó8ëó8óýT<T>+=¨ãó<1¿3?V³;2;tA?¹Þéî8w= ¿¸Ô¸9+s½ë=¨þ8¨þ8óýT<G,?2FÙ>EüJ?Ê.>¯V>ù]:?é7½óL9
Ý=¤Ã:øÛe:çÊY?ì£ë=d	8d	8óýT<öá>vÅ>|,I?\îË>ZÄ>¿þ+?ü¥89jNä=©:<n:P ?AÊë=!8!8Ée<cQÕ=b=$Y8?)5>UpÜ=ô*?%C¼9¡4$:¡À>æï9²:jÂ>sÎë=Þ8Þ8Ée<3i¸>¨¥v>bg??ð
Ã>"Ü>W,?øh9çÀ 9Î¹>I¸©:Ðg:¢$?ûÐë=)8)8Ée<Ê2?[Ñ>ÿY?>Èv2>r'M?:§Ð6va9Oêl<GÏ:Wt:óX?Ùë=X48X48Ée<o¼>0¢m>âÿJ?^é>ì>
!>?óÅÇ¸j9ß9¾Ú¶;²Ê0;§N?Úë=?8?8Ée<¥X>.>R<?çA>Ã|
>83?µ=ß¡^=^@P?#R<fZ<Á:?çë=ÑI8ÑI8Ée<*=¹ò<è3?Ñ§;z!;\?yE%¹ã9
¾ï7ÀvÙ6¯?Eûë=T8T8Ée<Ñà_?Jõ>ð]i?ºiº>YÎo>XG?·8§§9À¬û=P¶;;;;ÐB5?@üë=K_8K_8Ée<¤G=È=ÐÏ6?¯	<_²Â;Þ4?ñ+¹©B9øñà¾´T9Û¦9¥æ>*ýë=j8j8Ée<	¦=úd=^¡9?¬R<l2ú;tW?%ø¹mô8ñT¿M[r:?%:à;?+ì=Ät8Ät8Ée<¾´ö<T¿³<®/?	ÒÃ;û$3;Eê?94¹P29#´¾oZ¹\:9
®¿¾[ì=88Ée<YÞ>î>­^?¬Mb?Xþ?gU?¡d9ÖÏÑ9Ðz>[Ë:Ê(:éi?0
ì=>8>8Ée<=\>È>g@P?o7<Pê-<D?{¹ÚéM9=¿ÝÐ¹«£8CÞR¿Èì=û8û8Ée<@8=£=z0?Cx?<¢7<â?L<¹ëò8¨¯F¿®8tÊs9D$>+!ì=·8·8Ée<0}?oÕ>e?¿Øu?÷ê>í?_:<ß9Q(?%v<u;Èd?®2ì=tª8tª8Ée<ü?®¤>Û¬O?A©>)>i>X9?D7!\8Yí=w:"îl:Iæ&?ZYì=1µ81µ8Ée<üë<]Ã<lL?ä=;Wk8;X:H?K¬¹ÞÂ^9ú(¿ÎQ¸Â¸49Ic¾sqì=î¿8î¿8Ée<ûä<¬<úe*?ße;y;\e?	_l¹4Y|9¥Êï¾Gëà¸ñt9í®Ü¾5ì=ªÊ8ªÊ8Ée<}âô>ÿ>ïq?gv?ãW?ði?$ô©9oã 9P6?r«:¤<:©h?º¯ì=gÕ8gÕ8Ée<óN=àe
=\??E\N<ò<°RN?ñ2¹ÀÈT9]p¿çØd¸¶ï&9x/¾×°ì=$à8$à8Ée<0yè<tç§<G91?ëøì;½C¾;)l?!¸¦9+Ý¾k
Ö¸©^M9_i¾ÊÚì=áê8áê8Ée<çÖ<G<ñ¤0?-Âp;pY;ª
?WÛ¸5
9)cÊ¾	@¹êáë8ÒQ¿Üþì=õ8õ8Ée<æù°>'v>>)8?eî>+Dá=¦0?ÑÈ¹ÀÇ8.F8¿f~9¡é9Ø7>
í=Z8Z8Ée<a&?uÕ>G?G¸>W >`a7?Õ×ô8S9.>8É:Û7':øðR?ùí=88Ée<3+?JT>
)U?W<ç>ì]>S(F?Y7núI9ðGª</N9P®9ì>;#í=Ô8Ô8Ée<wI?Íá>x³d?<¸[?\Íé>p?HÒ]9bÇß9¿Â}>q:fl:U?M*í= 8 8Ée<Xè0?5ð><?W>|Àf>í,?Î¸Ã`9¡:k¾Þ`R:å§5:=?ú*í=M+8M+8Ée<;È>d>ðè;?>WeÛ=2?°W¹ú9áx4¿o±;;.¿:éW0?3í=
68
68Ée<yù>~>é»K?ã²>8>Ü*3?ltl¶ðRü8Mæo¼À¸Ô>9ÕÉ¾:?í=Ç@8Ç@8Ée<,o?õ
?¨W?f%:?ðï>¸ÞF?
Â	99®]>r(:Rü9ï+?(Kí=K8K8Ée<Ç?MÆÓ>üH=?£Ã>Ä>å¥,?G¸Ç·9c½H*:È:¤?L\í=AV8AV8Ée<óì?Xá>(Â?¿8?îÎ¦>B3?ÏÔk9ÿû©9[±>òK:yñ¯9¿?¬tí=ý`8ý`8Ée<ïg?oÌ>^ZA?Òy²>¡u>]:?þ·.9Yïë¼Ý:eðc:½1?þzí=ºk8ºk8Ée<[«X>ÇD>0FS?ÕÖp?»?,K?î&Á=nf=}V?
L;O;ÞÜ`?µ~í=wv8wv8Ée<áE?¸÷>Â.L?ûM?ò«>]}B?6·dNJ9\¯F½ý:üõ5:â6?9í=4848Ée<5Ñã>~>«G?zû?õ¿Ç>88?±âø8¨å`9*§>8­Î9®Ä9¹?ßÏí=ñ8ñ8Ée<ð?,]>ó-?­sï>G>d?}â8*¤9¾¶>ìQJ:CÒ#:?0ßí=­8­8Ée<U&?2Û>IBB?µ>Çyo>â~A?æëø¶³yc9S¼Dpi:o/:Î4*?äí=j¡8j¡8Ée<ëL?eè>ìTa?@/?Å¤:?¦A?Ð¼9å£9{B?kX:¹³<:å?Âî='¬8'¬8Ée<¥=ÖÆ<¥4?Í=4Ã<þ@1?lJ(9i¸9©i>p:`k:2I*?Âî=ä¶8ä¶8Ée<àI?2)?®I?!?<I´>×¹d?`kÁ·"§h9UÔT½<}o°;Ú7X?[$î= Á8 Á8Ée<i>?ëè>ÈQ?#¦Q?Ëÿ?®??ïö8å»9Y>V³r;É¯;1¸Y?V*î=]Ì8]Ì8Ée<¾uÁ>òu>MJ?ËS¡>|®c>d5?Z0¶¶¢`Á9*0ñ»/Ö:¢Ès:[X?
4î=×8×8Ée<@ËT=b}=2?¦ÿG<® <êQ?¾¹`9oëý¾tÖè:µ¤:Ëñ4?V8î=×á8×á8Ée<Lâ?Þµ>±­@?ã>ê	;>i0?ñ­8¯ú"8?ù>5¦9[R9dp?Iî=ì8ì8Ée<ðÉ>áñ>®ÿD?l>VªM>Æi,?íJw8mê9×ê=o<:òN:R;?ÄRî=P÷8P÷8Ée<ÄùF>m>ÇÊ;?Î>§I>õ9,?$4=ë=ä<!ìI?Í³;ãr;¸,3?Vî=
8
8Ée<X¸?w`¼>ôA?·¬>¾Òp>
7?cð¸ªì9¸`¾áà8ø9rxU>¯_î=Ê8Ê8Ée<l	?°>±ßG?.­>Jk>Ï<? ®·wlh9ÛL@½'vÝ8Éo9Bm>ðcî=88Ée<8?ëió>Á$¡?ð?õ>ÙÇ?Ô9Ù§9¶]÷>å;5/²:ÜÊX?î=C"8C"8Ée<Ò¯=¯ð\=îÓJ?Mx&<Ò£Ê;9NR?¥z¹¬Õ9 w¿ J÷µL ñ8M¼£î=-8-8Ée<Q>w-Z>F8?r99>ø.
>+?¨Ö¸õ9,oº¾èG¡9ó9
?Oµî=½78½78Ée<?Þ?&ûº>¶G?Ò»>[>³ü:?«º·ðéz9Ãs>½ç)Ó96ï9c¯?7Ëî=zB8zB8Ée<'t?ÂËÎ>ú­A?	êO>nU>DÛ/?ç	~·2Èq9}½K9:uVÓ9ùÕ`?çÌî=7M87M8Ée<·xâ=Y±=ÇT?}å©=S=RM?D[:aî9Ko?É¦<æZ<[C?>Íî=óW8óW8Ée<<Î=¢y<5E@ÒX=*=Ú"?Aç¾9Ýþ9YÀ>~ò*<)Ç
<À«?ÜÜî=°b8°b8Ée<{é>°Y>µC?¥¹>h¸T>	ü2?Â8[èp9ÎÎN>¹4Ò9Þæ9¿æé>¾îî=mm8mm8Ée<9¾À=|=ëÉC?ÒÄ<Gfä;Ù:+?Ì~¹¢u9¦Kë¾üû	8_´8¦¡C>ðî=*x8*x8Ée<¡Tù>öº>V?Óð>`£>Cv<?­0¹±òQ9;×¾G®;<kç;ÛO?^üî=æ8æ8Ée<ã¦ö>8C>4<F?> ,C>5?5¸9Ã9êK½;°Ì:!=?ï=£8£8Ée<u?E)+? A?,T?ú}?0;?)ÖÓ8°·8j?ö¹.;¹pÂ:pf?s@ï=`8`8Ée<uÂ>é-O>½Gp?Èg4?ØË>Þb?géZ¸8B79ç¾û§ó9ÛÆ9}?xAï=£8£8Ée<ä.?ÇþÕ>Q8Q?²~ø>Î{§>Çé=?}ø·âÐ9@#¼~Á:Ø:ÿ?ßMï=Ú­8Ú­8Ée<Êäå>4´>A8?h{[>1>õ4?p\¸¦ñ9¤Ì½Õñ99¸ÊA?l|ï=¸8¸8Ée<ó*Ì>pø>ãË>?çtß> þ¡>û0?ÐuL¸?{9^R¨½[:e°d:o)?é}ï=SÃ8SÃ8Ée<Wæ=N¡=7°6?§<±QÚ;y#?Äab¹k9¤ö¾w$9Dï9WÉ>iÈï=Î8Î8Ée<¥°<A±<±+?8Ëø:¶å:Ø¡
?PÙF¹ëU=9rn¿ÞÙ·	9º½Ñï=ÍØ8ÍØ8Ée<r¿=9¿Æ<i(?ø1h;b[;@?°¹Sä8u2¿ÕC9æ9Ôè>ÈÖï=ã8ã8Ée<½Ü?Àöª>ÀóC??9MÎ>f,?f"¹â&ÿ8¿#¿TX:%æ:üO7?yð=Fî8Fî8Ée<÷¸?QÅ>ô@?bÔ>m>Ê6?Så8 ö9rU> :%ÎÁ9T?ÿ(ð=ù8ù8Ée<ó	?ó1¶>ÈÔA?j8¸>ß/>¾1?Ôý:I:º9	?T1:ü»0:n?]+ð=À8À8Ée<-?8j¿>Y#:?n¿
?Ò$Ê>O3?Nýó8j§9Í[:>#K9:d:³ä5?	Fð=}8}8Ée<þ$±<r<1,?fÈP;M5;f?ªé±¸yU89w¾rFÂ8,ù8NÇ>ð=9898Ée<ç}ê>ß>*{K?·6È>ò>À/?îV{8<!Ê9)=þF99Æ¹>9ºð=ö#8ö#8Ée<F3M?$
?ø3:?£¼¦>Ód>{:?+æ7ñß¼9Wù¾<«9Ü92ã?ÈØð=³.8³.8Ée<K ,=Ùÿ<3¸,?Ú$;×Øc;gñ*?éÓv¹ÞH8CñÀe98R_9X/>®äð=p98p98Ée</9?É¦>ÚàG?ðÅ>\v>Ï«5?óü¹Ð=9é[³¾NËZ:ù#:'E?èôð=,D8,D8Ée<²<ä;<¢Ñ,?=»T;\:;?4!~6~hX9´O<¨^{8/C9©Ø$>ßñ=éN8éN8Ée<äØ¿<ã <0?ùç;+t?;k`0?E=¹÷g8´¿bÑ¢9¦¾¡9kÙ?þñ=¦Y8¦Y8Ée<ª§=Õ r=¨11?à<À<T?«¹Ôx;9íw8¿;9·%9Û?(ñ=cd8cd8Ée<Ýeò>	>C?Ø¯>7>0.?(ì¸3«8ôñ0¿ËÙ9FÞÁ9%V?ºñ= o8 o8Ée<;T~?{?«k{?oªÄ?ÎúX?mh?Y81:âù9ë5?=æø:Ö:9ÕP?{,ñ=Üy8Üy8Ée<ÛZ6=_=Ù¬1?z²À;-Û;¥A?Pp1¹:x9¾¶¾ÒË; ³Ó:$5?ÖEñ=88Ée<o2?Àçà>ò;K?MøÚ>a>ìi;?$^8TJ9{'>b}Â:Âð:fc/?'añ=V8V8Ée<k ?"Õ«>¹V?ñy?g&??@?Û¯=9è±à9VX>ò;&V:­Ka?÷fñ=88Ée<»cÀ<Ð<ã(?ÙÝ©;³;øô?Lo¹F©!9«N=¿ ;8ð®9z[Ç=,ñ=Ï¤8Ï¤8Ée<r)Ê>±%>Þå@?SêW>çÒ%>rª&?k¸%LW9Ô© ¾"Ì%;É;µ%?qñ=¯8¯8Ée<ÞÌ=pþ=0?ÈÍ;ð¸;"m?YI¹>/>9ë¥¿p°ü¸ÌÜ9|F_¾v¢ñ=Iº8Iº8Ée<ræ:=QM	=ë<.?¼H;Q?;2«/?î¸|ÓÒ8;¿Ó9qüI9a·>­Éñ=Å8Å8Ée<úää>¨> E?+Þ>q¡F>ìù2?|¸ãz9¾Ò,¤;3lP;â¦I?#Úñ=ÃÏ8ÃÏ8Ée<6£ÿ<Ô»<Ê5.?¿;ÎÛi;ò2?«N7%+9ÈãK=­è)9ºµs9/z²>lÛñ=Ú8Ú8Ée<"ð<«°°<.A.?¨¸r<Ã><´#?ÃQ¸O¦9@Í½ñ9;9gA?:åñ=<å8<å8Ée<­$=Àñ<©¹.?öÄ;;çT$?ÎX¹8Ãù¹¿/7ú9ñ·g=ïñ=ùï8ùï8Ée<´[=ÒR=aK/?W-c;<À5;ìý?¹?@9¼Ñ?¿L ¸¸9E
¾Åññ=¶ú8¶ú8Ée<</?ãåè>ð@?1µ>Ëýy>9?â ¸kq9»àª½j;:!dç9Æ½+?¨óñ=r8r8Ée<j¢é<7¯ª<$5/?1;ë¡W;èk?DyV¹uq9|Xã¾è°¤8óH9ÎQ>ò=/8/8Ée<s5?mÓÚ>ÑFT?ÕÁ?®ÆÁ>'<?"o8n¤î9C=ïmZ:
í6:Õ×?¿
ò=ì8ì8Ée<$Æ?ÃÚ³>Ù¤L?ÁÒ¬>ä{v>Ø~3?,)8ÜÍ8pC>|zz:!Ï1:P4?aò=©%8©%8Ée<õV@?bD>m?j©?¤A?Y¸?§9ò9|tê>ò`0:t°95ä?Æò=f08f08Ée<z~=xÓ<l0?\Pt;2:;ó'?Î|¹M$92°m¿ë¸ï9Ä¾ò=";8";8Ée<0°Æ>Ýãá=,á?b*o?çË>ç"?(F=øî<T?á0<tQÍ;Þ[?oò=ßE8ßE8Ée<¨LN?Wðâ>´·h?ºà?f*?.j?ôeß<ø¹<í?2 ;¿)(;l¡j?ò=P8P8Ée<".)?/¨©>ÖG?º?6? È?«hò9²":Ën¿>Í«:&Þ-:gô{?-'ò=Y[8Y[8Ée<þoH?xðñ>T?VÚ%?_òÊ>5Q?%8=y9v>ÍËð;s;
=`?Ü6ò=f8f8Ée<@ª%?Ö>õ¶E?h2?Â>Ý`.?6]9À¨f9iïõ>ji:âsü9RI?8ò=Òp8Òp8Ée<*ËÇ>8¼>¬9?oó >×1p>µ+?«)þ8è °908>¯Ö<¨½;$°>?:;ò={8{8Ée<âéá>>@?~¯>]ì\>?.?|S8Q;9¿Y>y©ð9ö¨9Q6?¹=ò=L8L8Ée<Jñ?Äñ£>0x?è^?Äñ>«0l?ðD`98À9ÎóË> uê:Hé:¹V?gQò=	8	8Ée<1K?¸Ú·>¸Æ=?S>íW>h":?Z7DÑ9P=32;'æ:n¤E?Zò=Å8Å8Ée<¢w/?»Ó>'T?L.T?¸w?£þ;?ö9u9më?í(©:i,y:VË-?-^ò=¦8¦8Ée<µe>®¸Á=VH0?Ë	<híÏ;L§)?%·^e^9ï½Ã(¹Ö95Õ¾xò=?±8?±8Ée<oµ<<<Tú1?ûûù:ûÞ:Q?W¸»#H9o#Ä½F¥¸½¤29é×l¾Ê{ò=ü»8ü»8Ée<x(=Aõ<p2/?_(Q;/K;jÃ?G1¸Sn9Å¾TVÉ7½µz9åM=Éò=¸Æ8¸Æ8Ée<>· ?\ËÆ>½öN?Éâ? CÉ>ö`=?5]9ÉÌ8à¦?:e;xN;©}@?R¡ò=uÑ8uÑ8Ée<Z4?©c>¨òá?
aº?¹?x?y!:( 	:ÜN?»ßÉ:GA:±?¡ò=2Ü82Ü8Ée<e?(íÌ>¨¥?é±?Ý?v¬?d:::©þÁ9<Àu?÷Ñ¢:Ì(:¯u?,Ðò=ïæ8ïæ8Ée<ÑA?@cë>ÊR?¥/^?+û?84?s}9oÈ:>>ÖâC::ä97ë[?=Üò=¬ñ8¬ñ8Ée<<°Ë>Û¥`>h?×î?/%?káE?Ðµ9å7:>EV;;ç´:,?9ó=hü8hü8Ée<0?Ø?¥l?í·×>æN>²¦?ªð¸.ø9Â¾üÉ
:[:mAø>aó=%	8%	8Ée<?ü>Ô6>Ä´X?HÍÕ>%>ÀG?Å3°¸ÌÎC8^f¿çþ;2¤;íµF?Oó=â	8â	8Ée<_òÌ>½~>,Ë>?üÇu>_=/>3?-ã¹>`9ø¤¿Òç:8:ÏH?Óeó=	8	8Ée<ã<Ì<@??·p<=<*ëM?G\8291û<>gµ:¿u:Ðì>agó=\'	8\'	8Ée<³tF?·þ§>5?èÛz?gGÈ>S ?CÁ9
Â9ü7?êÐ9ì9ýBQ?"ó=2	82	8Ée<°¯þ=N'½=X,?¤P<ÎÛ;A?|í·@=c8$Ó¾9³@9üð>ó=Õ<	8Õ<	8Ée<Kß>>"ÜP?ô¯Õ>Ê>]D?U¦9
 ¡9^º?K6l:`¿(:,3?h¢ó=G	8G	8Ée<cË¹>Í^K>2ài?EÙ>»ÿz> l]?L¨8zno9~ñ3>ï-9Ã#©9Tbl>¤ó=OR	8OR	8Ée<k¾<r<Ã9?Ì<&;ç/?Xp´¸ýÙ9+/¾pý9ªÂ9Â&?â±ó=]	8]	8Ée<U?HÀë>ög?3W?k¯Æ>ÝF?c:¹±`H9eî¾8l:S:Î4?ëó=Èg	8Èg	8Ée<±=	Ê<÷|I?ªç;"U;Ç?µµÀ¸~º9¼5¾*P	¹¾¤8Tºû¿öó=r	8r	8Ée<Å{>5å6>í0?I]=Ù3.=ùm"?ªê`8MLZ9á>íÚÜ¸¥9ø¾*¾
ô=B}	8B}	8Ée<'ÙY=<É<÷^?øp4<ÑÍ;p`?¹Z³9wéa¾¦&9ý8ó?}ô=ÿ	8ÿ	8Ée<N,>ÚÔ@>Ú6?æ"n>{Î2>¾x*?ÑÑ9¹Å9?Ô?0 ©;ù];ÏC?w ô=»	8»	8Ée<Zª>ÉDj>÷':?Jî«>h>1Ì+?´*¹Ãu90¾ý=:ÍC	:½0?,(ô=x	8x	8Ée<©+?'¼>SP?ÿ
?45»>Ü<?aê·*À¸8Ì¡²½[À:=:w0:?+ô=5¨	85¨	8Ée<3¹Ä<¥£<ñM/?;×7;è>?¢Ø·þª¿8d¬¾-»!9¥Q9}Å>
-ô=ò²	8ò²	8Ée<ixë>o?>_¬??¯2ÿ>uE¸>D1?m·W%9ýô¼6uª:´¯\:í»E?Rô=®½	8®½	8Ée<¡û1?Xr¬>þ?ø7?P$?6(m?-Ô9ÈÂ9
°?Ý%®:¯ÏB:°Ød?áô=kÈ	8kÈ	8Ée<4ÝÜ>kn>E?. >6R>%é.?Å¸Àþ8ßu
¾a3u:jK:VK?ô=(Ó	8(Ó	8Ée<-¡v?u¿?¹°J?iò>° >ÒUA?7vä8fË|9Ô[g>:STÐ9sàB?.¥ô=åÝ	8åÝ	8Ée<ÒòÇ>àq>';6?{â,>A2>à÷)?Êq¸-l¸8Ôu¶¾<8¬4x9k[=#³ô=¢è	8¢è	8Ée<`r>K>*xP?°?V>z?&4?]µ8A9PÙo>î:Æ+J:¼´H?)·ô=^ó	8^ó	8Ée<¬=f½<HhI?bø@<Õ&Þ;O_^?¦øõ¸æ£99>©¾}Ë9jK9÷?{Ðô=þ	8þ	8Ée<HjÞ>k>sú@?7Æ>Ò°_>%!1?@q^4#·9
9#ëÇ:¶>:_1)?µúô=Ø
8Ø
8Ée<ÍâR?öt?Î.@?;g?(!?7?NW9Fj?9RaÂ>ìv<æ<äiU?mõ=
8
8Ée<¢ßï>*
>gO?	>Ð=>ð9?á9¶,9Evç>§9\å9?yõ=Q
8Q
8Ée<pÑ<Ü¨<çÔ0?{2;d;:´?mu¶9¦\Ñ»Ò8öØQ95>¯!õ=)
8)
8Ée<®<p?Á?°@?Z?C·>{±4?½@·ÝåÈ8Ru½:¸:P?"Uõ=Ë3
8Ë3
8Ée<Ð­?Tµ>õF?µ#ÿ>V+©>bA?8)ýL9ª¹=¢Î99í90ýÞ>õpõ=>
8>
8Ée<È?Â>zÕ:? ¤D>m>ª¤.?ÌKÕ¸Ô³90,¾Ë ";oÑ×:SP@?{õ=EI
8EI
8Ée<%¬?ÿ©>sÄA?Î®>þp>Jè-?+8tÖv9{>Ò~à96RÖ9?6õ=T
8T
8Ée<ä>ø>ÜÁ>	]?g??b>?V:âÇç9¿?DÉd;ó;¦ÃO?¬õ=¾^
8¾^
8Ée<¶²h?õÂÓ>¹§?js?Þ^×>Àª?>ñ
:|Jâ9/?YÓ:à:6-?¢´õ={i
8{i
8Ée<JÑ?¹¯>CùR?÷cÛ> Ó>ï6?Az7{{Ã9Ý£<\*?;;àò:Î~I?Ãõ=8t
88t
8Ée<Å É>ï?>ÖX>?ÌÉÅ>ÿ>.?Ä°6Ø^9åðJ<m.¶9G8ó9Á¿>Óõ=ô~
8ô~
8Ée<÷í<CÎ°<,?XJ<Ï
<Ù"?§ì·ðï8>~ü½ÏsU:¬:c.?úÝõ=±
8±
8Ée<C?5Ê>Õ;>?¸v²>{~>3?ÿ¨(9Æý8âH*?Ãæ­:üý:O!?âõ=n
8n
8Ée<zÊ<H<ás4?;ï·Q;+Å,?á÷¸E9¼¿¾âuµ8Ø<9ê¯>÷èõ=+
8+
8Ée<ÖÆ>ä*5>Ì]?}>SÏ(>ë??5fÈ8È5Z9Ëk>êÜq:EJ:»
?vòõ=è©
8è©
8Ée<u?
§>6K?ÓÅ>Ð>í@?)¸ª90¤û½©²9i¬9j?(ö=¤´
8¤´
8Ée<t?M1?)²?ûü?Díú>³Ö?ö9`pÍ9ÊL?ibM;1¨:¡M?ý(ö=a¿
8a¿
8Ée<eÓ>|>w>V?d;? ãÙ>õ7?YÀ8¢ï±9^
>ím:×1:Ýþ+?9ö=Ê
8Ê
8Ée<(Æ=Rþ=3?÷ü;Ék°;F×6?Q^¹ÎE9jÈ1¿g9+9Óq?úö=ÛÔ
8ÛÔ
8Ée<6÷1?íwà>÷J?Û-?Æ®>6=?âu8à±w9Õý=·Ï9 í½9¬?éö=ß
8ß
8Ée<97?ì>j¼F?IÕÑ>È)>\6?R¦I·sö±9s	¼ aë:ØV:ÈLO?æ±ö=Tê
8Tê
8Ée<å=ÔÅ<ì0/?t¥;à^;:9>?É¹*¹òÛ8§Ò¿ZÏÇ9&Ô998?éÝö=õ
8õ
8Ée<pv:=÷X=!§1?.´;Y";ö?êÜ¹ÐÄÑ6üßAÁÈî·Ì,¨9¨½5½îö=Îÿ
8Îÿ
8Ée<L~%?
Ì³>O¢k?£áå>Y>®
d?¸x%9öf£9û>¢:Ü:Ö*g?
÷=
8
8Ée<R=UrÎ<f.?;4ßm;Î?8è¸;>9Èy½¨]6¤æB8'Í1=]÷=G8G8Ée<¥¶>Èz>g:? â>á'¥>U¤/?_s¸ºE9×6.¾áV9,:È)U>¹÷= 8 8Ée<½?üþ6?F?2G?³«·>Ò?¸H9ìÂ9xi>§8;b¿::çu?L5÷=Á*8Á*8Ée<ª?ýû­>I??¨^>iÉ!>¸/?®Ä¶n+9>à,¼&m9*9[tÚ>¸6÷=~58~58Ée<ùµ>×Ts>îr??ôØ>>¿7?cõ,7~$9=U<O<¾Z:?hc÷=:@8:@8Ée<!aF?¢¼>?êÊ¼?,2.?Æ¹?çXf<<÷`?9:J³:åT?}f÷=÷J8÷J8Ée<¨Þå>è>?cC?a{X>>ýq4?[¸#&9³Øm¾ n}:3:¾t?Û÷=´U8´U8Ée<g¯=Ëq=^9?
©<dÚ;ÏB.?â\ö79ñË=	þ¸Ðñ8g¾÷=q`8q`8Ée< ÉV>í=¤tg?tDî>å>"ÙB?,38ýó8lF<>vÆ <ª¨¿;¢¿V?~¬÷=.k8.k8Ée<aå=ò¥=/·0?EÜ;â ¬;9S#?ÂW7þÜÆ8¿Í°=-´¥8×8p?»Ë÷=êu8êu8Ée<%ï?@3Í>Ý
@?r¥>#òg>6?Ì3Ô8Õ8ß	ÿ>gS2:Ñá7:¸Cø>là÷=§8§8Ée<É®#=âÈó<hâ+?Ë=Í =Ý	"?nt9A^j9?, ·!w9ñx¼ìâ÷=d8d8Ée<Ó[ê>¬>Öã@?¸q>ä;>ü3?·þ-9êz@½Gß;>OË:a1?Îæ÷=!8!8Ée</p=gi=[¨-?db=ËvX=I?÷dz¹D§e8lÀ­ÓC¹>9ö¤$¿jé÷=Ý 8Ý 8Ée< 1?3Ñ»>¬,C?*ý>=¦>ÏB?E8¢q9×U$>Ì×Y:6&%:1×(?Õñ÷=«8«8Ée<Ò¸G?Æ?ÃJB?¬(?Ålé>ü8?ê7Rº9B6<³¡9lö®9v×Ê>ø=W¶8W¶8Ée<ß¦>EÎV>ßF?3D>k>Ù2?íLR¸y®9q9½â;;ÚX>?{ø=Á8Á8Ée<9^>9¹=_M?
?übÃ>nÂ8?JaT=äW=÷hM?{ñ ::²?ø=ÑË8ÑË8Ée<õ¹=t)Ù<*?ÿ0;/;
n?(+`¸åe9ù½ö%9¾%9øÿ>% ø=Ö8Ö8Ée<D`"?l¼>Á\?HÏÌ>8b>7Åg?u·äaq9½|°;~½¬:!R_?ÃLø=Já8Já8Ée<Ó=êïÂ<*?C
;¹;)ó>ñ2G·Z9.o¹¼tå¹t9b/¿/Nø=ì8ì8Ée<.-%>þÜÛ=-S@?]×"?ëjç>#4?|Ø$=ÒÓÇ<E/S?Ý±9 U9<Q?äUø=Äö8Äö8Ée<Ô8?<ë>%I?£Ü>»Ç>n¦7?9óæ9.F>p=~:°¿K:F¸?ÜZø=88Ée<¥Õ?Kv?á]?ÀöP?ØKß>o?¹:ÊÇé9¾I?9;|T¼:~{? ]ø==8=8Ée<yE?¹é>ÊUX?ÿ
?å¬®>'P?9x19z>I÷:íúQ:m"??cø=ú8ú8Ée<þD?yí>PÇT?ö;?oÎï>é§H?'¨9úB¹9eOè>xc§:tq:Í»1?#qø=·!8·!8Ée<>WÓN>ðû:?~_>ê±#>pÂ.?ßL¹ÜÏA9(ì¿¾99:ÁÀ:"?ðø=t,8t,8Ée<VZ=úk=v/?u@<Ì°<ªE?7]±¸ Ôm9kê>¾eP4¹DÕZ9XðÒ¾ì¹ø=078078Ée<>Ø>Ô>zÀ>?æD>B>~L/?G¦6Ü¨Y9ÁC<çYË9@8g9
%a?l¼ø=íA8íA8Ée<Õ=º<_Y<NÅ2?;ü]=òU+=½Ö%?4þ¼7qC#9,=Å+­9«YG9a^?aäø=ªL8ªL8Ée<Çï=¬DË<3+?Ùç;U;'S)?î8è¸ÇõF9/f¾!èr¹´ud9!¿Ïôø=gW8gW8Ée<~Ý=÷e=N5?ý¢<Ý´n<U?c¸pwË8NO¥¾n7N!9éW=ù=#b8#b8Ée<þÑÆ>óQ>:T@?Hr¥>÷j>¥ñ4?Ïå8ÑP9ÂIÿ=Qi:¶l+:.?µù=àl8àl8Ée<+Î>K>õ´C?#ú>«¬>ÿ9?Ø£6¬%9	,}<Rë5:¨rà9)~O?96ù=w8w8Ée<O?ÿñ>?>)®?í?q?U::|c:Uò/?ùq:Êá9¯£?9ù=Z8Z8Ée</¿?pT½>O>?ï>­C>¤P6?ÝÜ·[<9R½ä9©ëÒ9ê%¨>@ù=88Ée<­o?R	Ü>Æl?vp½>ÊÐ4>Ò?m9(\9"Ù¤>â9dPK9d1?@ù=Ó8Ó8Ée<Qïh?%i?ÿ d?¬ß?º>XåW?mü(:÷:	4?ß¹y:æ<&:ÈH@?iAù=¢8¢8Ée<Kkõ>ð¡>ýdB?ÅÏ>>V0?F··¦©9çÞ½Æòù:l¸:+`?\Zù=M­8M­8Ée<Ur ?þÓ»>2®Z?u
?Ð¸>0G?ÊÖ¸Ux9Ýk]¾`:Í9Ý9r*?{`ù=
¸8
¸8Ée<-?w¬>£ùX?øe×>'>8J?o½90ë79l´>è":´«P:m?½bù=ÇÂ8ÇÂ8Ée<U?R§>ïìC?!a>¥V>CÙ5?úÅe¸ªÎ8P¾Õ
:ýE:×H%?Ärù=Í8Í8Ée<Àö
=x³Í<¦ñ,?©!x;NS;e?U#¸yS9î	¾Ácn¹_|8¾Ðñ¿í{ù=@Ø8@Ø8Ée<¶°Ê>ýÎ>Pè:?9>ÍHL>Ê+?ô.9\9\Ù­>	
Ú9Ô:«d¿>0ù=ýâ8ýâ8Ée<x³?c4?hN?Æ*\?ý|á>uõy?x¶9À¾9äâô>=â:i:2ýF?¬¥ù=ºí8ºí8Ée<ý!Þ<9 <ät1?J«Ú<;
µ<C?v`¸y9~o¾#¹È9¯Þ9èÐæ>¬¿ù=vø8vø8Ée<^?ÆÊ©>jô\?©â,?ÛQÛ>¹ÌI?%Ä8>s39ÙªK>¢¥:þ4C:ò7Y?{Âù=3
83
8Ée<:=[W=Ï8?ÖLL<8ò
<L:8?Ý¡G¹n9¿À¾ñõu8öF=9&U&>Îù=ð

8ð

8Ée<`&?§>Ìã~?ô?¢ ?Zje?:¼9ÔÎÈ9´öï>î.;ÖÈ¬:za?]Ùù=­
8­
8Ée<.+[>4$>2üC?%¯>¬y>4?8Ýî·Ö5¦9ó7½/ý¼:´½v:±D?/âù=j#
8j#
8Ée<©?áý>§½ª?Hu?6½>³Ï¥?ÄfÊ9ö²99B?½û:n:'Þv?.äù=&.
8&.
8Ée<\bA?þ*Ò>ck?°Ò?t>p]j?#ÐÂ8Â¶79±»>ïs9gN9¬¶*?
þù=ã8
8ã8
8Ée<pw5?°ê>ÍsF? o$?êâ>ØÅ9?îAÊ8û8!3Î>¿9}:®ëª>kú= C
8 C
8Ée<õ5>Kß=kP?÷?EÒ>ÔÃ6?,¤=ÔÅG=ÐaR?Ú;ÓW­:+`?ú=]N
8]N
8Ée<Õ<óª£<$&?O<í)q<Z?¼Ñ¾¸¸üÒ7ç¿B/9Ó¥95OH>6)ú=Y
8Y
8Ée<ëÜW=«=Úá/?õî¡;õw;"Ô'?aJ
¹¢õl9g¾d9¹9&_¶¾moú=Öc
8Öc
8Ée<Ö·Ã>±¨r>zzN?­Èë>32¦>B5?2Ô·*kD9[´M½/1Ò:{:q0?Gú=n
8n
8Ée<þ·><w'>$T?5ÏÝ>+>Ê·??eø¨¸&9¶Ü¾þG<Åz¢;¡i?Í¤ú=Py
8Py
8Ée<Þµö<T¬<¢?7?`A<!¤
<"02?kå7¹® 8ð¿¾hv9ps89úþ*?´ú=

8

8Ée<ã¢»>>%~>g=?æ>Ì.[>Ò-?Î¾¸VL9o¾+ò:ñ¼:¿FC?\âú=É
8É
8Ée<3J:? ê>zÌK?§và>"J>Q,??ZËf9Íù½9>cë}9t8t9Y?ªçú=
8
8Ée<`®Â=÷¾=
1?øä<¡Í;Tr%?
¾¸ð`(9Çr¾! ò8w9X[>ýíú=C¤
8C¤
8Ée<4º>:eq>Å_E?Õø>K¬«>½9?ØÏÐ8ÉvÜ9?xò=ÂA*;b·ñ:[Q4?û=¯
8¯
8Ée<ßC=~Ì
=l]4?¬g<cºí;iã ?Ü¸2¸9N¾¾;ð8È/9Çàf>(,û=¼¹
8¼¹
8Ée<ÎÑ"?òüÚ>V>?Ã×>êÞR> .?0¸,"L9>kÝ½³ßW:åÄ:OÞ>?Eû=yÄ
8yÄ
8Ée<¯!=`í<J.?B;ç\;Ún?ÿ¤«¸8O9³£S¾¥ï9¿ìn9Î¦ >Yû=6Ï
86Ï
8Ée<aÈ>ã|>0÷J?Ã>)´>²1?ü0.8 /9Ê¾þ=8ô:W-Ì:9?×aû=óÙ
8óÙ
8Ée<¤>?2ò>.tI?Z¦>(ëR>PI?~Zé7Y
9!QÓ=ð;:Ú":?¹û=°ä
8°ä
8Ée<eý§?ëM=?	-c?f¤'?2÷½>«êa?Ð9Ñ©9*Õ>6Ù:ü:ë4<?4û=lï
8lï
8Ée<'r>ñ±<iMR@h=ÄÌY<mª¶?M²¹±F
9P¿0Ô1¸^¼9s¯½uû=)ú
8)ú
8Ée<NªM?¶Õê>3`?hå#?ðÓ>"ÓF? ñ)9H®9Sòy>Ø:A¥:h['?Wû=æ8æ8Ée<B/4=aþ<1U5?[_<¼È«;`IB?Ü1´]*9vºbNù¸3b9?ÿY¾jªû=£8£8Ée<jÞ>ªr> /R?=L´>uºr>ì'>?\¸8GXy9ÈG=>í239¢å9>?Wºû=_8_8Ée<ò?|¨>îH?û­°>ät>a±8?j§ª¸[ø
9È.¾Tä:(>:FW¸>ã¿û=%8%8Ée<ãX¶>Òªu>G>?ØK>Zà>ô¬*?ñ¾K¹¾9ò³¶¾:û§:¬1?Òû=Ù/8Ù/8Ée<J<?O¦Ý>kÑY?%ö>kB¥>Pñ>?PZ9ëE90
?HV:ÃÔ]:]U?Ðåû=:8:8Ée<¨?6´>ªø:?çn>ï/>,.?ok7ZwG9=³x³9è9
?õû=SE8SE8Ée<²æ?RN?Ò{?vJ?ÿÐ>Bw?*+Â9¯Q9j-?F_:ÇòA:.?$ü=P8P8Ée<Æ?¿>*?Ñ^?£>Ü^?~ è81¯9H¼^>ÍPû;w;Êwx? ü=ÌZ8ÌZ8Ée<ªÅ?ñ:»>5?ì`>÷EY>x,?È~¯¸ ÝA9ã½g¾r+n:R<:lá!?2ü=e8e8Ée<ªO?Jú >®¤?<|?XÐ?e?òç9úÐ¨9Ó/?§Td;æ;f/d?[ü=Fp8Fp8Ée<_ôÿ>¹E>ËZ?~?ÛN´>éF?s=¸ÔÑ09Kç¾´kr:o):a7?Ünü={8{8Ée<)>Kÿ¸=BY1?<&ùÎ;À¿%?$7[¹K9¨8Ì¦¿æ879|>ü=¿8¿8Ée<ù¶é<#É³<0e&?DPF;Þ!;Ò?)f¹b9A¿D÷7S9óPq=f­ü=|8|8Ée<(²'?ØÇ>pÑV?°m?¡E´>Q@?Bf8oW9Ë=:C*:oY?û°ü=9898Ée<Á¯×<"<.?²;è;`ó?ä)¸4Ä9ë,½9¢A 9u]U>g¾ü=ö¥8ö¥8Ée<©>:Äc>©>?Õ*>ôÅ\>i})?BP´·Æ	9x3'½åaø9ßìÚ99?ªÀü=²°8²°8Ée<Ìáì>'ß>`¨=?:Þ¯>æËp>Üø:?¡`9îÂ9èU>Q·9/Ã9Q¨ï><Ãü=o»8o»8Ée<ê.
?Fì³>EáH?/ª?ÞÇ¤>ÿJ?8Y
9îúæ=eòÀ¸õID9-¤{¾¤Èü=,Æ8,Æ8Ée<5z*?+¸Ý>×ÕD?»°É>Òö>(z.?þQ½8R9)>¢:< ì9PP#?cÉü=éÐ8éÐ8Ée<ú³?ÄåÂ>IuP?ÍïM?ÿÜñ><ùY?ZVQ8­sY9mrö=0M:´G¹9.8?pÛü=¥Û8¥Û8Ée<«Ò÷<Ð½<y'?×½!;ú 	;ÿl?Ùìd¹9e6»¾DK®8>P9DV>ïü=bæ8bæ8Ée<JmY?bp?`O?Íÿô>äî¢>x@?ú÷8+J89Iîµ=
s:ª#:">?Íþü=ñ8ñ8Ée<ûà>óS>Ç%B?~;m>«Æ0>uÆ+?\T?7³18øÐ	><[<Å¨Ë; ??/ý=Üû8Üû8Ée<´C=H³¼<.?ËÃO;ÖT;ö)?Y¸¸¥ãS9Lº^¾Àu4·,9î½zý=88Ée<±Q!=oFî<ÁQ-?¨;èßq;M:?KMA¹fX`9Ü¾9SM9ÖµM>"ý=U8U8Ée<
?iÑ¤>Ê×[? î0?<¸þ>ËÑ1?VBà8 cu9Ïôi>FR<æø;CVY?.ý=88Ée<Ié
=íÆ<Æ#3?½[;ñ?;[2?­ÔT¹<­8UA¿
9ª9.kz>^Wý=Ï&8Ï&8Ée<÷|> ¬4>}%N?ºÿö>-÷¨>A;?,Ö2=èýâ<Û°I?µP<3-<G?þXý=1818Ée<? >Êë?úü?Òº#?R²b?ç9ù9âÃø>}2/;½qç:ÉA?úoý=H<8H<8Ée<Ð?h²>þ:?Ã>3×T>Ý0?§+ª8æ×8ÁÊ>`Êb:ñV:g?rý=G8G8Ée<ÈU¤>Äü]>©=?´m>cÕ/>îð,?§"¸äý29NÃç½×®9?
9äUr>Áý=ÂQ8ÂQ8Ée<È==z	J=´;4?u4<#</.?R×¸:Ö8Þ´¿XÙ:v\:¸¶$?Éý=\8\8Ée<¦?Ôè­> ´`?æÑÞ?ý¶j?Äs??P:3ã:¦àI?íÎÿ:O:Hyw?¤ý=<g8<g8Ée<è¦=E*r=p/?»ö§; Ù;o?)ü¹ìDÂ7_ÀÀ/$77å9@Ê¡<ý=øq8øq8Ée<ÔM¿>R>·Ò>?	Ë>ý>Z2?wwï¸NKe9¼­¾5^;Z©;4J?%®ý=µ|8µ|8Ée<]Ãå<Qü<Ì®M?®ø;{;;
_?¸I¼9ÌÒ¾r´_9Bºi·ý=r8r8Ée<¯¸W=¥Û=¹N2?48u;BY;öx?²;¬¸°|9.¾«$d¸y9kÉ@¾¸Áý=/8/8Ée<G?¹Ä>NÐ?rü?Ú1?f+a?mÛ89èâª9ñv>©å9­º¸9"?½Øý=ë8ë8Ée<Ìí?g¶>y?\?y)?À§?'÷v?*º=³F=AEq?' 5:2y9½Ø¹?²þ=¨§8¨§8Ée<éq	?È¹>«=?ù¼>G~>Ú@>?êuÎ7Ú&9Ìb=ñus:©L:óC?=þ=e²8e²8Ée<ø<gq´<5÷/?·9Ë:¶,;2TÃ>5ú¸`8²Ð¿Y"9«y9à²¦>ý%þ="½8"½8Ée<Hî>Kë>oC?$Õ¹>ï>7?B¶Ö'L9üæ!¼ûW:¾®¹99v6?ê,þ=ßÇ8ßÇ8Ée<!?ÉÇ>ürN?Î	-?"ùæ>¤É??AP:£­L:#?09à®9Á>hDþ=Ò8Ò8Ée<[úû>>wýO??ë|´>5@?Þz	9¥sç9¶>öÒ>:ï
:Õ?OPþ=XÝ8XÝ8Ée<ãu:?3Vº>Ä?s×c?j[÷>yÍk?J¸9¾äX9
Y?ié:ë:TO?'Xþ=è8è8Ée<;ô>(#>1¸M?Óµ>$Óy>£Q:?r¸
¡9ÙØV½V[:~K,:üò"?Ï^þ=Òò8Òò8Ée<O¥>ðL>£\O?oø1?ÙýÞ>PL?<o%<ÅS?|·9'Ö9mWÛ>þ=ý8ý8"ýv<'ÝÃ<ðé<%?7o;
ZK;úÇ?`tù¸éÐa8,f¿JYÅ·~w9\L½xþ=K8K8"ýv<_©2=Ë=1?
+Ë;T¸;Ì
?ô¹yZ9ô­¾N\¸H?9ÔóÄ½Ûþ=88"ýv<l?÷¨?Z?ÔÅv?i?ük?§é8ëo9û{I>±È#;z^Ö:VC?òþ=Å8Å8"ýv< %C?ªs?èuB?àoè>@)¤>w<5?ÔZ6'Î<9»_B<È:åi:ëxb?[ÿ=(8(8"ýv<[RÙ<|»<Y[0?9ýÐ:*¦:ý ?yñ&¹ðvb8F·¼¿¼B©7Iã79£k=£$ÿ=>38>38"ýv<m	?@9®>ÿîI?;S?nH?gV6?¼6e9¥<ÚG:,,:ß­?'ÿ=û=8û=8"ýv<ÈP?V»>B
?Ò£?Æ?éd?¢9aÎ9åÞµ>RÒì9z:ËÊ>)ÿ=¸H8¸H8"ýv<«¯=°¿B=v-?ú=9;ì;üI)?ü>¹w9©K¿9 79?÷i> -ÿ=uS8uS8"ýv<Å~?¥%?åD?§'?¦å>î:?òJÜ7H¼91Ã=Þ)ç9RÊÖ9ÞÁ	?_ÿ=1^81^8"ýv<öp°<®ï<_'?×>\;Ï&:;q?åºD¸æ j9 ×½©»°·NÀ#9È%½pÿ=îh8îh8"ýv<Søç>·>`J?ík>Lø`>/ÿ1?ô½7ý=9Ï@8=aÃ%:8/:
 ?Gÿ=«s8«s8"ýv<4q?â§­>?[Y?/?¨¬>~A?.Ò79k¤9>Æ:?ç9ý?ÿ=h~8h~8"ýv<X­w>AÔ>ÎP?ëdÍ>w4>îrB?î«ÿ8±9Ògz>(Þ¦:Ò`::>?¥ÿ=%8%8"ýv<$×`="(=l++?rS=<¢.=Å¨?Ë=¹5¹92i5¿ ì7v¶9ðÇ=ÑØÿ=á8á8"ýv<Â?n¦>wÁO?JC?-ö>IK?¿jÁ9&9ö9ÓÉ>÷X:.û:C[4?îÿ=88"ýv<ÀS=Àè=A¶0?ó1ê;1»;wÔ?nÜ·¯ò8È¤½"¹çè8Zê¿¦
>[©8[©8"ýv<²Ý?J5/?Qi?I?Ð: ?·{Y?d¹;þñ:õi?8<;;5Ø:Jæ]?>´8´8"ýv<¦ÂR?ÌR?î¢9?*B!?\®ì>Êk.?QâÍ8Þ79NS>!²:r`i:yëC?>Õ¾8Õ¾8"ýv<¿hw?·?I°L?^Å?µËµ>k0??Ø98©9MÍ>G5;`­;É!?!>É8É8"ýv<Nª=ùDo=&þ5?(ÏÔ;áÄ²;}_?T,O¸
29ï¾Xì¸gËÊ8»º¾&>NÔ8NÔ8"ýv<Ò0Õ>ûh>íj?;?(3?{ó??é:Fâ¿9êR1?c¥^9ÿ«î9Ïn>L'>ß8ß8"ýv<K?ï\Ã>çN?A+²>Õ^>ïí.?ê×8f9µ³B>+u;:^:þ8?.>Èé8Èé8"ýv<]$?`Ô>V F?½ÉÃ>þì>v7?O¿¸öÀ8._ÿ¾ÅlÅ:É3:Ò"?i/>ô8ô8"ýv<¶x>ßy
>pÚ`?Â,?_t¼>F?¢<=Qlà<,W?ReO<.å;@g?I>Aÿ8Aÿ8"ýv<¾có>D¦><;?-^Q?Ñ?Í6?$R88²'9XD
>«Ôu:ì½:~«L?S>þ	8þ	8"ýv<vR'?5úØ>jE?v?4Ø>,+?v8$9k¥9+Õ}>ÁZû9&°:ßí>£X>»8»8"ýv<£8^=78$=5-?]¢;â; k?¯W¹È{9ã|Û¾þ¹TùÁ86D4¿¾\>x8x8"ýv<Ó?ìÂ>öUK?¶º?¸ö×>Û3?³+8±e9A&>XA:úU:¤?ël>4*84*8"ýv<Õll=²å*=a1?Xp=àÅÛ<E'?1õì¸éZ79k¥¾ÀæO;i;v[9?op>ñ48ñ48"ýv<¸?>?¸ðx?8?RÔ?7Ku?¹::Î9Â$?Ðë:ðc:áÀ?x>®?8®?8"ýv<9¦=Im=¶3?ØÙ;ìè´;×!?B¸9ë¾Á-8¬âà8NËE>>kJ8kJ8"ýv<¡A=	N
=ß°2?êvp;Ýd6;©À(?'ã¸à<G973¾ç8_'9Ì\=>'U8'U8"ýv<"?ØÃ±>ñ>?ä?
§Æ>Û­(?t}7Fk9Z±	=êã9õÔµ9|ýË>à>ä_8ä_8"ýv<Öè?=Æ=0
,?¹ï;]÷Ë;ºp?ù)¹¾,f8ÃV ¿\±8Ðaw9¦A7>e£>¡j8¡j8"ýv<ÇÛ>=e=OÆ5?/Ù<åî;(&?æC¹ÔKá8B¥]¿ ×ô8`ö8fÆ?±>^u8^u8"ýv<½
?¶S«>VNO?ä>G%S>87?ü-©¸bÏ9ùH¾H·8ÕîG9	Wj>Ð±>88"ýv<Úã>&é>Oý??V>²h\>øo+?È¸_9eË¾ª9E¡9Ò>Q²>×8×8"ýv<Z?Iê?±]h?- é>#M>S$U?íw¸ÀD;9v)¾Ì9M¨Ó9×y÷>ÈÎ>88"ýv<:V=µôV=Ý
3?{®;êím;¤3#?è&Ð·ÁP09Ç½ÄØd·ä·	9¢²T½"é>Q 8Q 8"ýv<x'=^_V=º/?j©;M;Ã?âaÎ¸X¼9^Õ«¾6©¸Ú8 ³
¿ç>«8«8"ýv<;·?Æe?+å?ú×À?JuF?òÁx?ê:2?Î9ß?E?,³Ý:GF.:*Õ¢?º >Êµ8Êµ8"ýv</æ>Î>¥]@?¸Ù>å>5?ó8èf9<¬=¥ÀÀ9Þ1:ûù>Ó4>À8À8"ýv<½,?æ> @?Ã§>}l>ÏÇ4?¶¶
9e¼n=¥9^ês94m-?~8>DË8DË8"ýv<·
=:óÐ< -?®å;VÚ¬;÷*?~6þ¸B9/Yk¾¬Jh9Ï_9®Ù?%<>Ö8Ö8"ýv<a@?¤î>«°¨?	¨ ?ö®þ>¤|¡?ñ¬97ö@9éd?ÿ®8;1¸¨:z?a<>¾à8¾à8"ýv<ª#?Ä	?3?ï b?ÚmÍ>5?3Ø9÷÷»9ú ?ÀI:²9N¥?wA>zë8zë8"ýv<²Ãü>FÜd>^?#»b?kÔ>â?³Ø9Ö:EÌ>ç=:v:ôÔ&?G>7ö87ö8"ýv<õL=I=,8.?qÑ9;y/*;÷Á?[¹9Æ¦¿f®8¶ò9¥ó=J>ô8ô8"ýv<°a"=$Sì<æ/?;o_;>ò?V7¹F[9pÐÕ¾ÌË¬7©¶ð8üÄ·=#c>±8±8"ýv<þ°>
5\>ÏÂM?Î­>è©o>ß¦9?C:p¸z»8ìîÕ¾¦ ;NÍ9;X]?%l>m8m8"ýv<+?cú¿>^?L??.¾>??lû39-X9ü>/Ê;»(;Q¶4?Öl>*!8*!8"ýv<¶áÏ?O?W6?¸º??(Ü>í¯?VQ:é9:~~?wõ:ÙM:i¢?´y>ç+8ç+8"ýv<=w½> Kc>eU?L
Ñ>8>wãE?\H¸dÝn9 £)¾½ýå9.Ó9#,? >¤68¤68"ýv<¬X?ìi?l=?l¼?T
Â>[8?ç§ù8ù8M?D°¾:æT:l/?ì>aA8aA8"ýv<)¯>Õx_>ö§H?âU%?Zò>¥.?jôÙ¶ô$A88q½ïê::Ýç:?Ç­>L8L8"ýv<ò<¶>;vy>­;?Ñé·>
õ>Á$5? ¯×8âÿÂ90
>	4g:zw&:Ç1?i²>ÚV8ÚV8"ýv<s/;?sãÿ>VD;?«¦Ì>6=>¤/?0×ô8ÿ*9´F·>4Ü;'';I
J?É·>a8a8"ýv<§?9ëÁ>EsA?»k>!ÚO>BÍ6?SMÄ8só+9| >¶:_ü9áÒ?£Ô>Tl8Tl8"ýv<TõÃ<°Å<ì0?{l;G;ó­?û^¹¡-81·¿ñÛ98n9µ=×>w8w8"ýv<èð>*?>Rý@?òot>p(>Á9?H§78>;9êû=tWÔ8Á;¸9]>íì>Í8Í8"ýv<Ã'Â?Qu?âJ?;Ö;?·"ú>=@?¹²P9ð³±9tS>´UT:÷:)0?½ò>88"ýv<|V®>ûf>W8A?¥N{>ZÃ7></?ñº8Çv9WB>¥Ý9ø9»Ýñ>kó>G8G8"ýv<×ªå=«=Ö+?a=~Yü< ¬ ?MßÍ¸¹^¯9^C¾&Ç¹¾Ù&9WvÖ¾çú>¢8¢8"ýv<ò"?L÷Ñ>£«F?«¦>åc>a;?×F½8¡´9a>û^è9¿9Ï8?»û>À¬8À¬8"ýv<çá>Ñã>sé@?·>äP>·5?ÅÏq8GòH9Ò>ú]A;~;GÔ"?e
>}·8}·8"ýv<±A>+¬>2??E?)Þ>Á,?^²B=õ@ô<OL?ºÞ<dj¼;`f??>:Â8:Â8"ýv<±ý$=²ýá<_æ:?ÁÆ;¸6;7V?F<9$Î9]4>^_ß:w±×:£?´>÷Ì8÷Ì8"ýv<ôPu=zý2=kn/?úÉ;áz¨;9?as.¹ÜÑ8	U¿W:10:ÿæ?|*>³×8³×8"ýv<Â2i= =e:?¬. <éê;ìÜ.?§¸Àg9å1ø½^fö7L®9×ò4=À2>pâ8pâ8"ýv<ÅòG=M=ú®.?%e;~b;$?DªÌ7Úh¤96W=MÃ8÷G9ã¼z> 4>-í8-í8"ýv<@¢Ã=ËÈ=^É9?iv3<´<ÝP1?Öc¥¸
´86¿ôá%8©+É8#S>;>ê÷8ê÷8"ýv<|
Ã>²r>Ø¾M?pB?ðÈË>W@?þ:FåE:4?ê'*::§ ?>>§8§8"ýv<*³F?òåÈ>Ü2}?îÃ?G§ª>*h?{ÐM::Õû9Q8Q?ÿ9U¥â9g·¢>·E>c
8c
8"ýv<jõ?6 É>|IG?TÝ>òÙS>ÍM6?b¶Ý6"ü8xá<¤ÖØ:ÖÈ:4Ï;?öH> 8 8"ýv<?8>ÏVõ=À@?­æw?¬#1?Ð!3?5=sSØ<NV?W¶\;^	;pðZ?J>Ý"8Ý"8"ýv<¶ò5?iÞ>CQ?³?u?=ÁW?A¸½h9QÌð½·M <¥-¾;ÉW?ÝL>-8-8"ýv<8²<ðH<b'?¬Ð¬;QW^;úF?¸¹ Û793¿FÊ3¸pà9I[#¾ÎN>V88V88"ýv<<Â>>=?.P>]|>},?aó¹¾¶9£ºþ¾ªçÿ9Í´­9ü<?ød>C8C8"ýv<áY?J®>òí@?ïëÀ>>0Ù4?Ìí@9æo9/b²>âd9i4®9ó§>áf>ÐM8ÐM8"ýv<üJ=Z=¶#/?j=Wçí<$?¸Î59ß?¾OëT93C9 ?Àp>X8X8"ýv<ióc?t
?7]S?ló&?í¶É>váS?fcô8Õ¨â9	
>¤þ9Kdé9¡?ûr>Jc8Jc8"ýv<jQ=öw=~1?'Ã;Õ,;ÆJ?Z©¹ÿÇ8g
Ù¿ÎÜ8Ñ9KµH>,v>n8n8"ýv<Ò_?<?ê4S?_,?¬ÚÜ>uG?¦É9¼uu9<R?a#:Ëö9Vy)?z>Ãx8Ãx8"ýv<`=x­Þ<Íÿ+?i:Ð;/º ;)Ô%?Eô¸]Ï8ÿ¿º28µbW9Ó=c>88"ýv<EB>ÜÜ=VMa?n?-·>@~K?¯=²&.=g?
n¤<Þ8<Hd?4>=8=8"ýv<óyÅ>¸3>ö"B?-Op>.>µ0?hJ¹jr9+ÉÕ¾[6ö9Ýï9Ì?>ù8ù8"ýv<Ú¬ü>åª>à@=?6>ÍD^>^ø1?Æ¶Ú72î8=¯ê=2ÍÛ9S¥9ìJ?7>¶£8¶£8"ýv<«è?åGÊ>&F?ç3Ê>Û§>¤*4?~9$8fýl9Ûe±=å:4:UÖ:Ùý?Ù>s®8s®8"ýv<oRü>)B¡>GHH?±~³>P]x>\9?N8½C
9ªk>lI:¹úf:¢ê?í>0¹80¹8"ýv<0?»("?Iÿt?N4?%É>ye?Z£9Q·9Aä>u[:üÊ:Mæa?"¤>íÃ8íÃ8"ýv<Gà=0Åã<ò,?ÿ6;f¬;<³?rG¹v©9ÕkÆ¾åZ¥8Å@9G§>_µ>©Î8©Î8"ýv<á?n²?è?Èûö?q u?6ø?,ªG:ÏW:qE?y;Ê':ók?À>fÙ8fÙ8"ýv<ò`®=H@=ìã.?xWì;(¼;"m ?AY¹j9w9Ð÷à¾Ü»:z:¢ ?iÑ>#ä8#ä8"ýv<À$?lÌ>í1N?y).?LÙå>6úA?ú9*>9e½>³Y¿;çl;dO?UÖ>àî8àî8"ýv<ìH¾<[ì<j*?Ä¥;ðý:?zv¯7RÑd9ND=Y8.+9i®">uÚ>ù8ù8"ýv<Å"?(Ñ>9G?v?)Ã>^~=?0Gí¸leq9ý¡{¾%ä!:b­9/o?¬á>Y8Y8"ýv<]H>È¾=¥V?JûÖ>Î4>GN?4XD=jé<eWW?19ñ579®ø>Üæ>88"ýv<,g>¼>>?;l@>zé>É&?è³y92¾9'¨>íä¢;,°W;ÆVA?|é>Ó8Ó8"ýv<vN?«è>Ac?/Wý>I>a¼[?Àð¸î9µZ¾KÉ; 5};Ý¿K?Iù>$8$8"ýv<;Z="èC=à¤+?Yø;`ª;e:?¸È¹G9Ó[G¾ÙS±¸|9|¹¾"ú>L/8L/8"ýv<ð<?pxí>.®K?tü?Åª>T¡\?fù8ÖâQ9})>8ùÆ;#y;L?¿>	:8	:8"ýv<F?t©>s%W?s?÷ðÏ>ì:?Á\9¯}9,äÞ>æD:øº:3Ö-?Ü>ÆD8ÆD8"ýv<ÐÂ<}k<}ò0?ËÙ:ôÿ©:¶Ò#?eþ´·ãx9 *:½¹°»è8f¤¿Ô#>O8O8"ýv<>o>-lY?)?Æ.?3H?¦PÉ=Týd=¦a?òÜ<¡<ÿD?)>@Z8@Z8"ýv<vþ<(Hµ<úÃ3?ÀÐ;4Ñ¨;M&?ÔL8ð:i9Îà=Õ38¡9áB ={->üd8üd8"ýv<ó¢A?ªæ>ÛW?ì0
?a¤>£W?9üm9ô?G(X:Ý$:ä%(?\.>¹o8¹o8"ýv<tR?å?Ì±L?%ÏL??Ð77?«=:Å+8:Ò?ùi:$
:}ßî>°D>vz8vz8"ýv<Äp?¯?Öa?¹t?Õ?¬b?ÖÆ9H}Â97[?mö:½£:C£@?¯F>3838"ýv<M	m=C/=·È,?¡v;ö^P;·m?;!»¸Ýo9íG¾¹·8S¬9Ë	½5L>ï8ï8"ýv<?c>ÑO?ØM?¹>®<Q?zi94F9Ù?h¾Ç9k¿à9åã>Y>¬8¬8"ýv<{hÝ>4S> öI?>ìs8>Åu;?¼Ï¸òü{9¿Ü½©nÀ946¤9Uÿ?¯]>i¥8i¥8"ýv<C¿?ª±>Í@?À0£>?l>Õ0?ñ¶:ÞQ9¥?Z)1;ÿ3ß:u1K?þ]>&°8&°8"ýv<Áx>[) >jÍF?HÜî>Ø¸¦>Hb7?C,7=¨ûã<á®M?yh6:Ô:Åv.?]^>ãº8ãº8"ýv<BE¯> d>²AD?à{Ò>¬ë>x(?ÂNÄ8ÌØ(9LÑ>¤ð±7£¸/9À=d>Å8Å8"ýv<jÂÙ>Zã>ì@G?µT>cÎ>*4?ÉÍ½7	0 9Lª= _96S9-ñµ>h>\Ð8\Ð8"ýv<Jý.=ïù=1ª-? Ï¶;2;ßÃ?($62;ó8®2-<²g
:R·9²ÂE?p>Û8Û8"ýv<9?s£>øÛL?l¹%?¹Ü>¨5@?0#¸<s9p½¿°~9½:9¢í>wq>Öå8Öå8"ýv<ñÝ%?uåÂ>ÞY?Äí?­²¥>sÒ\?ðzI99 ÅÇ>áÝ9Å9ºú<?Ùs>ð8ð8"ýv<?â¢>nL?^´>Hª~> P5?­PÓ9^m¢9¡&?ÄñÁ9 Mð9ìÎ>u>Oû8Oû8"ýv<ÑM=d=º,?(ïR;2D;ÐV	?Kü¹X8X736/Áùüµ8
¥9H*
>}>88"ýv<¬©Ü<~Ì<\J5?¡D%;=;}k?Î¹b 8¦1Ý¿~`8\9>ê>É8É8"ýv<?¿®>iÍA?m¼>O¸X>Lk4?Ãõ­8@óÉ9¿Ü=u¬9Õü9?Ð>88"ýv<EÖ¶?¦ß?ê ¦?iª?4?Hk?cÕ 9)£´9ïã> ¬-:þñ9xt8?¯>B&8B&8"ýv<R¦N?è;ä>2Êg?f¹ñ>F>0-?Ï¸ ¿ª9ÖÊ½J>;`÷á:bíW?F¯>ÿ08ÿ08"ýv<ý6?u>ä*?ùb)?2¾>u,d?4£8¸Ç¬8ÉÄ>ê/Z:WhÔ9{?¦À>¼;8¼;8"ýv<±â>?Þ ¯>?
@?¨¡Ä>âz?ÌÊ9k$m9ìZ?¦ÐÜ:VôK:á?´Å>yF8yF8"ýv<õèE?í·>k?\m?Æo?¥Gg?Kß9©èË9W+?Â)!;·:=Ê`?«Ò>5Q85Q8"ýv<@9Ò>e[>ý[>?h>e>V$2?08ïUr9:
º=*/9d-Â9ëîf>­Ö>ò[8ò[8"ýv<øëÔ>Ë>5@?,78>%ö
>/¯)?xêµòec9»¢òò9ïÖ9¹vK?Ý>¯f8¯f8"ýv<RÀ<Ì<80?·E;¥
;¹j?KS5¹mue9LÊ¾ñ¸¼Yx9ß)½ÓÝ>lq8lq8"ýv<.	õ>ü»>áwQ?!üh>pa>v}=?Þ K8Z9E*>êí9ÿ!û9ø ñ>ã>)|8)|8"ýv<ñ,»>@]>EKX?#W§>¬ l>Q
5?Róê¸Ô9ûÏ¾Ï¿ð9mj:Iøï>äã>å8å8"ýv<6À<hW<Ä%6?gÝ;.á:qá%?î¸å39ä#×½è,;§Ó;0*?Tì>¢8¢8"ýv<\É?ãkÅ>ÐL?>A:>´K?ìS¸¼Kf95½B9®4µ96_¸>í>_8_8"ýv<ÍZ?Þ°>¢8]?D¤!?ûã¸>=Ï_?À5,µ¾9ÁP'»:ÈÛ*:üT?uô>§8§8"ýv<³7G?(ä®>ÖÍ?á
@Ä ?­?Ô(;¿¯:]W?iKê:ÒÓ(:¡¢±?Zõ>Ø±8Ø±8"ýv<,+d?í<?_{J?ôî>¼8>¿h??dv¸ø/u9zQ"¾LÚ9t):Ò>àü>¼8¼8"ýv<-÷?x®>Æ@?(o>¤|&>7ß7?b!¸»Äp9?}½8C^;Ô;¥r@?w>RÇ8RÇ8"ýv<Fo:=l	=cg-?î=®mN=3"!?§9Þû9Ü%?·:ÐÓ:Õ(?°>Ò8Ò8"ýv<^·>é4B>*¶q?ÍL?¯ñ>Y?p(U=­Êú<¯Y?Á:T¬­9C??q>ÌÜ8ÌÜ8"ýv<±ª<?b+þ>>?»Ã>é> 92?©m9gJ9*â?<9ìõº9;Ò>»$>ç8ç8<¨_?iµþ>%`?Æ?M
¢>,Mf?û1%:Éß9Yù<?1x:Þéc:MX?%>Eò8Eò8<33ù=z²=!¸2?Í,$<ã	<ê!?öå·<Òj85Oz¾îëÐ8TAm9ma>.>ý8ý8<«!?HÆ>"»P?7Ö> W>o	=?ÒÀÎ8îx9p,>k¾þ9þ¹9i©/?þ@>¿8¿8<{À·>q>ºÀB?E­Ñ>êµ>Õv9?}À¡¸ÛI9Ö_M¾à:Al:pQ!?XG>{8{8<BÛ<$¡<ÌZ.?ÔÅD;
¥;(Å?:4¹N
8Óo&À/@Ð7`Y9{@u=I>8888<Õ]n=S¾/=L-?ûí;ûf;g??¹#±9¾æ&¸À»£9úOS½ÈI>õ'8õ'8<Q
=oã<­ð)?[d;^{l;bÙö>K:¹FÉa8¾É¿zl§¸k19©T¾`>²28²28<üD?Éå>«xZ?âÒj?»?KF?§9Ór9ñS!?Ð:Þ:#è>=a>o=8o=8<eûº=é
=Å=5?àj
<ø½;9â:?îo8g,9è1>eÂÆ¸s9jÜ3¾e>+H8+H8<ó"=`3ä<{Ò5?Oª;';¢½J?Î>¹\)9Ï4¿¥67wÌ
9wß$=*k>èR8èR8<#éº<2%<ð+?No;mÏü:E?ý?¹çð8Ú±L¿ |¶4aZ9L6V:ôl>¥]8¥]8<â$?WÝ>eF>?>÷Ï4>Aï5?¨+99X^?Gv:_:Ôù?q>bh8bh8<wÂ>|>jE?[
?ÒéÀ>(7?Kf9/u9ï&?ab.<Ã×;åçN?^v>s8s8<²1d=Kô%=b0?{v;áO;Ð!?k*ä¸c<.9i§¾öô¸Ü&9ù±Ô¾¸>Û}8Û}8<È¹<ÌP<¯¯+?õÚ%;\ÿ:fE&?ªÝ¸ºG9çBJ¾tÜ9v¡ù9G@>Ù>88<wÏ&?ÀÒ>AK?ñô>¼ò£>ô>?G
8H"º8-OB>âàx:ßY:Àp?¥>U8U8<ÁØ<Aö<êÂ0?ßãc;@G;J?Ã8¹ r9wz¾Óh9å¢9:è·>¸¯>88<g8¶>Ef>cJ?\_«>zi>+Û;?XT¸s©9ÁÚ ½ :}:è?KÂ>Î¨8Î¨8<ë=í¨L=z1?zæ<¤¨Ò;?^¹JGg9ÆÚ¾Hht¹Ji8gãoÀÆ>³8³8<>cÚ<I<61/?Z¶§;È;ân
?ªÊ¸O¤9³¾R1Ã¸ø,9£Ì¾iÉ>H¾8H¾8<û<>Hè>¦;?[è<bC@<Lö4?«XZ¹¶~8Ì{¸¿Ñ9Ë69ÜÐ>òÌ>É8É8<B=±<*D?M;á;0;5Ø@?«à¸ä@9è¾bq6¹R9)Ý¿;Ô>ÁÓ8ÁÓ8<¡ë?Ò;>r¦x?·ª6?*òº>ê#z?±
}9¤É9ò¶g?EQ:_:«	?®â>~Þ8~Þ8<Ð?nï?qz?gXþ>F¸>%ùz?ô"9±9>íºý:L¥®:Fö9?°ì>;é8;é8<øÉ
=>È<311?HæI;hÁ7;£?v¹@Î66Û¥Ápã¶6¤»÷7Öý¼=ð>øó8øó8<->L?Ïëü>«ºN?ÚM?>ä&?àG?6¸:6ð±9tJ?Óð:Ú::q?ö>µþ8µþ8<µ':?ó>ó©C?ëý?2Õ·>S¡3?z7&9X|V=úÜ:äâà9ä*?Yþ>q	8q	8<¦Ç>c}>óI?Á>S7>6?ÖË8sÈ9J©)>åB;ëÏ÷:VI?´
>.8.8<Ä>Dô.>kñ_?î.d?òÍ?rôF?+L§=ÒC=VøZ?':f 9®6i?Ô>ë8ë8<º=:J`=Q¾1?{ì<ÒÐÈ;á¹*?ub¹.ÎD9ëkË¾`Fê7Ö\9Ê=á>¨)8¨)8<;?¡FÊ>Èdm?´n7?ÄÚ¹>ê©|?W§8xÞØ8\Å>F§Í9Ús9ê@?	&>d48d48<À?&Ê»>xY?a½¯>0k>J??öæ³ïò8\:ô¹Su+:®j-:äý>
8>!?8!?8<¤Ø>ØÏ>í}??}GU>È>D1?Ë©¸&9L¾*}+: Oã9]"A?9>ÞI8ÞI8<ef?R÷«>Ð
K?Ê!¬>5Jw>ä12?Ùó&7Òª9oM"=
:tº¸9ñC?lF>T8T8<<Òw?4`?¨Qj?ñù?8?è¬f?ùtÎ9à+Ñ9­ü>²×:ºx:Èð]?G>X_8X_8<¢98?óï>çD?#Î>é>/0?NÚ#8Wí}9º0¥=µ":Æ:üT?K>j8j8<÷eþ>\¦>!½C?kÒ>´õ>:~4?ÂÚ9(Õ9G.;>Áó9ø:9¯f?W>Ñt8Ñt8<[D?µñ>÷O?ÆË>>XC?4¹µÄ89¥»Þú¦9BÖ9¤X?ÐW>88<]Ð>g>$E?2âf>j$>ê/4?Ìðq¸®9EôÝ½ò6:
î:Àz?u>K8K8<X~9=·ÿ<ã²9?,<ç2<B«?`õÒ¸¦8Ê.¿ô3¹ô£9xuø¾Ë>88<?¡³¯>å\?ç4f?Ò°?¡4c?B.õ;Õ;Ó`U?c?Å9ö-9^g5?F>Ä8Ä8<Ä=ãÿ­<­s=?£¦=ûºÚ<£+?SÅ9Íá9¬>":ìy:"±?å>ª8ª8<°'N?pý> %P?y¸/?BU×>èP?\'\929_¶>Qo-:}:k)?V>>µ8>µ8<?Ëì²>×B?·>9>cF1?Ç¸À_'9ý¦¾:ØZ:å?±>û¿8û¿8<]F?:¯µ>À?^³7?]^²>Ó?¯Cè8(J9I>´¼):hâ9pì??Vµ>·Ê8·Ê8<=)*??ä>ø>?{¢/?L+ä>ÅE?08%Þº9¡Â=Å·:Oõz:D½:?`Æ>tÕ8tÕ8<°Ãb=ì%=ºï.?jb;5¯;u?~+¸2m9;½{½å·û9b½Î>1à81à8<«1?,{Ù>C#Q?kê>àã>^AD?RYç8Äk9¡3{>Çï9áçâ9ßB?uØ>îê8îê8<,s>|K.>zE?¢+?ÚÝ> 2?íP=:F=ÜGM?ú<< ½;ì7? â>«õ8«õ8<äÄ<SO<Å1?¸I;
w#;_ô?ÐAX¹D)A8NÀ ¤N¸Aë92~§½9å>g8g8<Ôþ<ûÏÄ<»%?ã;*-È;8)?¹D.¹¥
69¡õ¾h~Þ·&¿9rº½å>$8$8<à?TÔ·>a>?K«¡>7h>g:2?nÀ7pçÏ9Ú>B<-u/:÷¨':ô?òñ>á8á8<þv?.ú¨>FYY?óÌ«>âk>½À:?Ê­¸ÈÊ9¨¯Û½ìU;þý;Ú<?Aþ> 8 8<Æ?@¦>BaF?ow>Ù^f>.51?>ß·Ê0m9v8q½Þâ 9â97?§>Z+8Z+8<p&?Õ>ÁG?Â²>éFo>a@??7Äz9«¥=Ã9¸9÷RÝ>>6868<Æ²Y>÷>'ü4?BÐu>
Ò@>§-#?ké:=3«ê<çæK?¿¢9 ô9?H?Ä>Ô@8Ô@8<Q?ÕêÀ>dÑD?Êÿ>W M>´7?âÚ¤8:Y9ÌGB>Vö;ªÑ:®9?: >K8K8<k?0³>]Õ9?­>þA>3?ë%8ï*c9.û¹=Ï;v:7ë:(wO?É >NV8NV8<çÀ>Z«>[k>?2Ë>7>8æ1?Þ5¸zM9æ9¾¶§9ø3â9½>$>
a8
a8<g2"?¢'>¿Y?¶i?¶?ÇLa?X9ók9vc$?|k:û`:&ú?à$>Çk8Çk8<M?ñÂ>ù@?ßG5?%Û>ZÊS?fA¨9Sù9V ?°l':u}Ã9U?[?´>>v8v8<<=6	=ç/? eo;Á>J;?LÈ7þè\9Ìh=¤8[|ø8u©>VB>A8A8<õ±=:=>:?Ho=	½-=¾I0?ð:#<:°Ré>¤·º<;|<ù=?D>ý8ý8<z-?=¹à>õ E?5?ÊÀÐ>d<?èDy9Ó99bÈ>¬5G:ðÎ%:õÈ?wD>º8º8<E'I?/Áå>°!`?R-?*àË>´¢Y?29¸ª»9 ²>6Þ:%]:¿â]?ÍE>w¡8w¡8<N=û4»<£t/?Ä4;.	;¨Ý(?CN¹òB7¹Àª³·ZMC9`k½ûG>4¬84¬8<L6?ÎlE? ã>?È/?Øý>iF1?ð8æõ9Ç^>a9)9ýl>V>ñ¶8ñ¶8<1ÀÆ<ýu<d5?FÚî;â¿;? ¹îfU9gª¾Î¸ÜÒ8È¾%\>­Á8­Á8<\Ox?¢?`êJ??ú>R>÷ÅW?aP²¸03¢9d·¾S;<Z :¹wN?rc>jÌ8jÌ8<Zþ?å>æWY?xT4?ÌÞ>;4O?]Í9 9^$?ñÿ;ú
©:xBo?år>'×8'×8<d?¤\©>MDB?4¿÷>¾¨>j¤<?°Gà¶<ÆE9'¼Wß:º
:7?Lu>äá8äá8<§=8g=ï#-?Ì<~<tû?âp¹H,9¡OÃ¾Wº ;l);vÚ?N> ì8 ì8<Ã©/=Èj=X½-?Au;~§\;	?,ò'¹;{9«ãª¾îBû6øÇu9¥Ú</>]÷8]÷8<å=mÉ<5?l'<ýë;7?p¹L9¾åû:¸Ú¸:Ë7.?A>88<¥n?ÓfÊ>w§?¶re?ºÎ¾>ßë?)$98Z²9ß#l>éÐ	:Íµ9¸B?í>×8×8<ó?)¯>&vb?@
?SH»>Z=?oÏ	929Æ><^¿:Uv:è4=?Þ¡>88<§V=æw=_®0?Â;­®*;:B?.m¸Ìd9P¾¿ñ8øÈ9,¡>¬¦>P"8P"8<Ì|=¡ :=Ù-?í;PU;G?e(¹J,9:S¿Èª¸¤/9DÇ¾¬>
-8
-8<óÈy?oH?çs?8?Rm>;]j?Ú]9:4Ò9éPa?|Dë:Çû:&Q?ð¬>Ê78Ê78<m!?TÖ>¢@?Ó²?·þµ>u¨:?ß7½49;ßæ<çµ$:<ö9%>+?¯>B8B8<y?í­>}%D?ÅÙ>¹z>bH3?F¸)o9¡¤¾,:ìÃÿ9ï8,?Í´>CM8CM8<9þå<¡<n¼6?ºôÄ;ób; _?S¹¹ò;w9)ö¾:§W:ÃE'?7Ä>X8X8<Ú=´Ob=Y3?fÿ=ÞôÂ=	¯'?»}W9Æé9i-?ã×\9Ó29dÍ?É>½b8½b8<ªjk?Ü?cÑf?t?0?ù{\?u9A9n?Ô;¬';@h?JÍ>zm8zm8<Zjò>j>¢rO?#Å>»iH>ì8?8R9â`=\à9°a9Ót?BÓ>7x87x8<ÅÓ\??fé>ß5r?·?<·>FêV?ÉÈ8-&9z¨>Ã¯;É9;j0r?²à>ó8ó8<)É>Ö@>.C?¢~>Ù4:>f¬.?èä¸?äP9²C¾µí¸9Iô:âÎ>üà>°8°8<VÍ4?ùÒí>ºB?½¤>À%g>vs6?6K·)ä_9Zè¼RV:ñ):û!?½õ>m8m8<ÙÔ=7}=8?(ø¾><¤>,*?lCH8®pP9õõ=¿yh9Ô§¢9®ñ¶>Àü>*£8*£8<	o?3É?Æ?ÔN?/·>­-?w¬9ò¢É9I÷Ú>Á¿°:²ð:Úl¦?§>æ­8æ­8<þÕ?d>­%_?]ð>Æx¥>î9?¤Ç«8»®Û9-È=Bj::oL?º>£¸8£¸8<~è>i>Ì+@?*ã>ÄY>+Û>?g¸*Á9¶&â½§F9¨ó¿9 ¯>²6>`Ã8`Ã8<è×>!Ú>½@?ëP>Z9>í*?í¸¹b9ïØ¾UÄ:,)Û9o¿?B>Î8Î8<`ôï>ë?>^ÖE?DM>æE>:Q0? 9vª9:¶ >¾óÁ:OÏ:Q?L>ÚØ8ÚØ8<ÏÖ°=jý|=rñ2?ÇÂÉ=ÝÃ=IÞ&?Î¸H9vè9Cc«>Å£
<è,Ä;%ë4?>S>ã8ã8<=zÆ<¬ÿ3?/q;Þ_,;c3?ÐU7¸o9È©½C+f:%U:à8
?6^>Sî8Sî8<vi¢=Hg=Ñ3?ùT<;ú`<¢#?<(¹¤/9wPõ¾»8F59kä>lo>ù8ù8<V ?5Ê>=;?Ì¡>"<n>IÝ-?0G¸¿8Â^±¾G³8Ò3~9VF4>>Í8Í8<r²
?J½>Ö??ª>:`|>=
-?þ¸¿Y9¼W	¾ô9rqH9ÁA?a>88<»¶Ã<Ï<3.?N¹µ:ä:x%?à¥¹Ìf9ê¿w¸8çÚ]9ôÚT>j>F8F8<FÑ<í:<õY,?ù7;ú#;X?f)>¹óíF9·ô¾¢?¹¢~9¾¤¾Ô¥>$8$8<^¿=q÷è<Ä>,?3rE;>ò4;ÿ«?øS¹e¤9à ¤¾7'9o=º>À.8À.8<^«Ì>ÀË>hë@?"?º¿>@v4?4æd8a9@ÈÍ=Á¡:÷ì0:;:?í>}98}98<×º<ß0<n34?Ãà<W¨<sT*?ªiÂ9¯9|?;ö:Ñª:ÂÁ8?ð>9D89D8<îû"?qp·>%tc?x`Ø>àÇ>ihU?q99}¡9×ê>ÚÄ:ºY:C%?ù>öN8öN8<kS?Åú>ä¢X?¥° ?}jª>½cq?³zø9K¡¾9ã×&?Òÿ³:n`:é®M?,=>³Y8³Y8<r=xØä<-?>=µ;E½§;7M
?3`¹ <76ÚÁb^<¸ a9²:½y>>pd8pd8<­Ç>2>ÎÓE?Z|@>®>5?ñho8:àZ9)>º:§é9?Ç?>,o8,o8<8?Ì­>CIA?é¼>úK>u)?¼¡Â8 À&9{f>XÈ9ê×Â9i¿?ýH>éy8éy8<SWü=ý|²=aö4?ÕÉ=w!=Ëg.?6¸
Ö9Ã½Ë9$X}9µ©M?^>¦8¦8<z}?ú!?	OU?wº?Ã"?Z?5K~9+×9F>Å:ô:
ÀD?7q>c8c8<ã°2?õá>sJ?ã«?^È¯>DÂ??4J§8p¬³9[î=0Ì;0ëw;«IS?~u> 8 8<cù>Ál>`m?ÏJ?l9ç>2:`?Æü=Â )=°u[?tÐ¡:Z:½Ñ?x>Ü¤8Ü¤8<ç$?£>u?a?B£¾>åQt>`ÀG?ù-¸Æ9î¯v¾:Öü7:M³7?¨}>¯8¯8<ë/=#Ä=©-?h÷h;¥Ë5;b$?Zc¹WN9ÉÀ¾<9O9+6?a>Vº8Vº8<:?1E´>e2=?NV>n>æ,??]I¹m+97Z¿839y9´}`>©>Å8Å8<<É<,</?Ñ©<c¢<â#?öúå¸h¤S9=¾?$;ÑK?;ÑÝ8?Î>ÏÏ8ÏÏ8<éÖì<\Å§<
²4?ZÙÃ;ß=¢;¯?ü³í¸Uù8vÐó¾ØÃm8o
9¥-W>®>Ú8Ú8<ôö=c¯½<'
.?ðV%;¨×:ÀDD?&ø7nzC9CÃ¢=h8.÷f8×>°>Iå8Iå8<äçÙ<<2<s¸3?¬´Ë;Fô;;0?Ê¹0f9+~Î¾v-89»«=µ>ð8ð8<íÜ>æ»>Õ<?ø|>Ì"U>à-?>F¸Ýä9JÉ$¾øõâ9Tø9oøé>=Ä>Ãú8Ãú8<}7?ÖÂ>}ÖD?.Ä>óD>BÅ1?äi68`9R5«=%ë8 `9D>âÊ>88<ô¨>7j>«ª8?±X>>D/?é87i9N
¥<R¼õ:ÙT©:GÁ9?>Ö><8<8<~ìç>¨e>jM?Y±Y>ýb>"S3?P~··N=9!,½[¶:Ï%}:i8?ÇØ>ù8ù8<¦6l?f ?C<?¸ó?9+¾>³H0?l&9$¶N9Î>¬9[ÙQ9?º>TÜ>¶%8¶%8<: ?ý´Ô>M8A?£ñ>U¤>y<?{8W919z×>À3:Dèæ9ëF?oæ>r08r08<% ?~Ø>a<½?iþé?©øR?×÷?s~;Ng:fò?\ÒU;X²ç:@l?Êí>/;8/;8<>	?r²>uºD?ß&?ñß¯>:?.ÿH8F&96Ã$>è}:vY:äø?l÷>ìE8ìE8<´­q>¬¨¯=°?å2k?j.õ>¸u?¼=T=õ³c?Ó'<;¾Ù?¬þ>©P8©P8<ë<ß©<òr1?;DÝF;`I-?íÉl¹Pü·Ø?p@LZ8o%²9=ß	>f[8f[8</Ñ?©>×^[?m?5è-?.K?ÊÃ±9êÃÅ9/æ>C;];Ý	;éM?À	>"f8"f8<a?<Ã>T­?ÔÄ?t*?´Î?âÙ:!g9åT?õ(;f¼º:3¡g?ï&	>ßp8ßp8<	?Q[>lp?nRô>f>=nj?¿¹8»9-8>¾Í:¬:èL?a+	>{8{8<å(ï<U2¬<±Æ1?Ö¼;½i£;mO?R¨¸XHA8/Ç¾ºV9â±Ç8Ú^(?¤4	>Y8Y8<Bíð>8¢>×>?ÂU>>½]4?ù9ÕG9´>y9ÓÏç9_¥>9	>88<,> +I>½??+ª>V}>r,?'=Û<U C?Ä_<ç¯<­ <?4M	>Ò8Ò8<iõ?ª>µI?`è>a_>D÷4?¸î89ÄêÖ>ý1ç:}v­:ò*?'Y	>¦8¦8<b=ÂO=u(C?7£>{¿=+G?çT:ÒA:<é<?O;n;¥:ìP?\	>L±8L±8<Íî>Ð>ÀV?]¶?§DË>Þ]E?¬ê#9Ðµ(9ñ¹ø>'-:üÛ9QðI?q_	>	¼8	¼8<ÒÄ`?#¢?R?ä¼>Á~>s=?ù19ëÂ8+±?,{í9ÂX9lG?a	>ÅÆ8ÅÆ8<*Wí<(a¨<[l4?Æ;dU;µY?ßOÄ¸ú9Ta§¾þd.9L9'§>»c	>Ñ8Ñ8<B¸k?S?CNb?8C?){ù><¦H?¤9¨Ü_9Å÷.?ò;;z±:KÄd?p	>?Ü8?Ü8<¾C?>0â=ßxX?y'?ZdÉ>3;?ûqG=àýó<ÚBQ?À°9Æ8e9¨ñ$?-u	>üæ8üæ8<sô_=½$=».?îx;%,i;Ñ%?]Q¹¥2~9ÙÒ¾Ï®¸ÙþÙ8ZÌ¾ÿx	>¹ñ8¹ñ8<ðó>½Q>äQ?¨>Ü3>=>?<Í·s9À½(ì9û9#[?Í	>uü8uü8<,zÕ>D>ÿ@?}>#l3>ùÚ4?´æ6Ü99}ìà<ª
¶:_é,:6Â?×	>2828<ê¯?2?6¦?¤ÒU?Àó>'`?É9ã»9	?¾°û9F]Õ9þ?Ó	>ï8ï8<8~ë>ß0>(ý@?Z_>ØA_>-?ÏÀ8Î1=9Eñ>69d¨Ø9ð7©>Ç	>¬8¬8<¯?iº>°U:?/Õ>ë`>þó-?¤%B8TÙ]8¡à>5;d_Ã:«P?´	>h'8h'8<Ö/?´¡>lSN?-³>÷(g>«nF?¨@9V²*9×Ü>Æ~:®Ýg:^¥?º	>%28%28<õry?¼Ø?~O?ú?[Ä»>;8>?d·ø)Y9½B29¢ôË9´¾_>V»	>â<8â<8<ý@?|
÷>ÈüG?=~æ>&ý>59?%Ïÿ8	9=Ãa>Õ¯:ÜØ:À&r?Á	>G8G8<,£0?
µ>e!y?o?{§©>ã@i?w/d7-9· Æ<Ä:vè :óp\?UÊ	>\R8\R8<à×Æ=fÕ==ô0?<%ñÊ;íò%?Æ=¹v9BÁ¦¾Mt`9¤á9¬cÍ>Þ	>]8]8<{'=¾ûö<¯%-?µé`;49;oq?È8ÞP¨8ëÈ>WÝ9ù¯Ý9dÿ>qß	>Õg8Õg8<ÿ?ä¿>¸N?¼0Ð?ÚH?ïG?|F:÷:ul*?x>M:M+W:1ô>¹ç	>r8r8<ðlG=Þ=
»1?Jæk;¥7;¢$?¢éÞ¸÷½8ð2¿
Û¸¹êI9»Ú¾»ð	>O}8O}8<j?+7Ý>ïh?ÁM?oÄ>è?w/9[ç9%Õ>¦Á;ôÁ:ÒDM?ñ	>88<NÖ>Cð>I?§Ã¨>Ptl>î¶6?å@p¸þ©9ç´½µ+î8ûÄB9Ô>ï÷	>È8È8<YF\?ô"É>å-?*;?
1Æ>²Áq?BJ9{D9'%;?Û.Ð:nfp:;±]?
>88<£½ó>yf>sY?4j@YI?XR?âHÓ9q-å9Wì>â¢¨:þ43:Hæp?/
>B¨8B¨8<
?Ê&¸>ØD?PäÏ>QÌ>'.?ðUx:¡Ã8:o
,?ÓS;Qq;þÆ$?c$
>ÿ²8ÿ²8<??é"í>VBN?Ë>¶W>)ý:?>ãQ8oOy9×= tE:*jè9·}Y?z5
>»½8»½8<l¶='Û=Á/?æÐ÷;ðzª;¶:?7Ì9Bü=[°:z!:W?/=
>xÈ8xÈ8<ß+?0?aáf?8"¤?LÛ!?ýÌ?gE©8Þ©9Æ'>Q/<îº;p?°J
>5Ó85Ó8<4nð>ã>
±A?õ8r>¹_5><ñ*??â¹´#9>\ò¾âqÿ9¥0ü9ê¦?¡M
>òÝ8òÝ8<Äc?J{?ºb?Þ?Ì®>ýZ?[·©9bÌ9êÔ>/;ÛhÒ:5?lO
>®è8®è8<ËÄ>¬|Æ=v,?F³Ñ;§;¦¦ ?\Ú79Î>=Ü³¶ÙGª9P¼P
>kó8kó8<.Û<ºß<Ô¤8?]Å;cæ;$?°qS¹ÁÓ8 ¿&¤¸X9""¾aR
>(þ8(þ8<q
?Æa²>K?M·ð>þö­>A1?¤o(6²±9)
;7¡d;ó;m;?"[
>å8å8<»?¿¸Ï>;<?Ì>:QH>ÿD,?Ó±+¸w°ý8+B-¾¿°Æ:Dv:KÈ3?Ub
>¢8¢8<B?	ÔÓ>k?_þß>íGj>MÂt?ê¯8Ê9Üâ=¹:©ÐN:ZÿA?ÿm
>^8^8<¥×=¶ãÍ</?RÆ;
i¢;Ó?¯3¹ÜºÑ86S[¿AJÃ¸ßF#9º¾Àq
>)8)8<÷Þ<÷µ¬<$?lì;ú1;2\?\k(¹Î§9f¯¾
:¼a:[?ÿ
>Ø38Ø38<ÐÆ ?¼@Î>G?ðbÁ>èÛ>º;?î}9\@i9Çæ
?¨M;;
$;o5?W£
>>8>8<7ôÜ>mr{>qô`?A?ÝJ¹>Ä§P?°a==»^?ø¡Ø=\\q=§Åe?í¦
>QI8QI8<8K?]ç>4·`?B?ãoÂ>J¼M??U:v:E?,9íãÜ9\°>©
>T8T8<ËW?¢©>v?ö>ò>>¡>ôñb?*#¹Þ@9Â®¾ë°Ç:ên:OV?´
>Ë^8Ë^8<FïX?¿Ö>¡M?ò@ë?°q?+§Î:ìn:¢l]?ñ.Á:ªVq:\ëL?4·
>i8i8<&5=Îí<_ìB?ÜÏ³;^4;5?,ã¸Öà8ÿ=¿ÓU
¹û59<ÐÇ¾hÈ
>Et8Et8<jh=OÌ<(?Ów;
Øo;Ë?f­8¹ãø7ô=ÀÙ¹q·bL9°5½¾Ï
>88<U(??^OÕ>je?*·?À_¹>N/[?®8H¢49ª°v>ê¢87ã9èD·=Ð
>¾8¾8<§>n>¿Z?6v>t.>v5?ýG¸î6M9å6¿½Ó9×é¬9¥G>Ó
>{8{8<¹@È>"Èx>"N?½>":|>å??7·bÍ9©à¼j
:­Ü9D ?áÛ
>8888<ÓA×>>Ð>×íG?¿0?0`ê>fP@?£¤9p9\ê.?Îîn:·J:
Þ?ÅÞ
>ô©8ô©8<pã>s×>¤µC?6¯>(_;>a¿:?Ø¦8Ð`9C1w=ÀcÉ9[È9©?Òä
>±´8±´8<M¢=·Gc=t7?}>#£Þ=ê½*?9Óè­9ÂãÙ>!Æ;õR;ËA-?cô
>n¿8n¿8<«ú>sf¦>É@?ïÆ>Ëé> 9.?¦¸¸½2â8¼¾¼$:S<:øÖ>±ô
>+Ê8+Ê8<8î<ð%¡<f=?*è;´;$?`Dî¸zD£9Ì:¾ïr¹ÒY9Ui¿ë>èÔ8èÔ8<z\>Q'ú=º¡a?Z?À¸
?ýD?Y«:¹d.:rMW?jP<Òü;´KS?A
>¤ß8¤ß8<Y5á>äb>VM?B¤>®Ó]> =?-jÛ8£&*9S¥>)199@}û>f>aê8aê8<MÝV?føË>'Ö?¸¢?¯W.?Y n?UY;uä:(s?)}:ßA?:Ï°)?>>õ8õ8<öé§=_Öt=Æ/?ÐÊ;O®;üo?Õ¸:Ù»8$4¿Dº7>Ñh9ñ)=n">Ûÿ8Ûÿ8<­>ì2©=,d?­g?´dÑ>âB?*h(=OÂ<P]?|D:U:}&?½'>
8
8<²÷5?kå>ÀK?&u1?"öû>NM4?T5e9¼T¿9W>ë;::x_?(>T8T8<r>?'ÿë>N?ªy?¶j³>=?Ù³¤¸T.9cÝq¾ØÓ:É"C: ßE?)> 8 8<¹?[¹µ>pN?[*?k§á>ó|A?¹ÇËp9ä@¾Û{5;øÕù:(ö9?Ã+>Î*8Î*8<g!?ä£>\l?þ?tÆ!?Dwi?zõà=ér=Óm?/ç:Ì2:ðA?»<>5858<ñ-=[é<: .?Ï_<w(<X)?Õ¹8°Ã¿Û:¶bÌ:ß9	?S>G@8G@8<?cÒÑ>*7=?p2Ò>%á>R2?ÚJ¹:9±*¿
¿:=:¦O?pV>K8K8<|CÏ>¡×>æv@?e>Ñ'>(÷.?	 ¹¥.9eê¾ÄP9â¼Þ9ño>k>ÁU8ÁU8<n)R?},Ò>Fü?®?Hî>[:?'9Èb]9¿Â ?G	;ÏÍ :O?q>~`8~`8<´?FÔ3?\tE?hÉ?²¹>*o:?fOa9Å½9>¨:SÇ9q^\?î>:k8:k8<Â?¬>}uH?ÒÚ­>ê¾x>Éì2?×U¹%ÿ8»Ý¿J:ÉÕ9?¾>?Â>÷u8÷u8<¶y!?.Ç>¥O?þOò>Tñ¢>_Y>?VâË¸I9ÿ{¾Árm:Â%:8?é>´8´8<±é>D >AD=?{¡{>te2>Ç4?Ì¦:Ó¶B:õM?¦h»9/ô9çyÄ>°>q8q8<«<?¡	ì>[ L?)Ø>jÓ>ùé9?¯¸å5j9¦)¾ØZ;q;ÜtG?;>.8.8<í®<wý<F'?fË`;±¸>;Þ?¾â|¹ÒN58Y2À1§C9nÚ96Ne>>ê 8ê 8<Ç#=nÝ<Q=?Ële='£$=È^2?áE9Ñ¼9g·>ô¶;ë¶:)V??H¨>§«8§«8<Ìy×>âI>}P?=×Á>\>=T>?£ú99`çU>CF:b6:.?3­>d¶8d¶8<xQ|=i;=-,?ùÆ¨;ä;wù?£<¹KK¤8ð¿
Q9$\9g4?±>!Á8!Á8<+>êÚ=®ÜH?uÒ?²³>97?fRG=Lö<±ZO?ðH	<¤¬´;XB?¹À>ÝË8ÝË8<{«ý>Y­>½§;?N/?KÍ>¦2?ª&3·yE9¶è¼SÒ":Ð
:áõ?RÄ>Ö8Ö8<N"æ>ªÛ>(D?òÁ%?ÔÙ>ÎB?å³W9.¬é9(Pl>IaÌ:Õ¥ª:NM?ÙÊ>Wá8Wá8<A	;>'Yî=FãH?&hÆ>»>Ó.3?¤¸¶È9É´¼½F:°::C?YÎ>ì8ì8<Îúü>§>kæA?ýrÒ>D>2?YÂ8Aª9¶ã¡>-	x:Ù:m:Ô?Ý>Ñö8Ñö8<Cê9?®Û> RY?¶?Î> 5V?t×å81Ì9Û
G>*H):ö
:Ùò?Þ>88<ýÒ?=6Q=»9?µ;ª=C­=¿&?À°8Ùl9¢Õ>>¶9uþ:Ü±>å>J8J8<õÐ>û>Ú¼I?ìZÙ>">ËÏ;?é;9SX¼9Ôû~>Ö»X:ê%:û(?î>88<zþ<W«<ª×=?M^;)ó0;$­ ?oÝ¹¼F9;Â?¿,98^µ9©ù¿>lï>Ä!8Ä!8<P¾N?sú>MFS?=è?±>Ñ¨I?6ïø9±Ù;LÐ9z5ý9ÕÒ>µö>,8,8<TL¡>L>Û×I?r>þ(>ÙÃ7?¸Ô¸mV9>~¾æê³8Û[9í~Q>öö>=78=78<u?'¨>9ÃD?ÆãÆ>Ùí>2?ºUZ8~À¾8J>÷ò¦9s:&>G>úA8úA8<ÔÈ?C)?»¼?I?Ôçæ>LÀ?pV:L»ð9}?Ì;U.;Ì?Ü>·L8·L8<¥àº<,<¿¥*?¿;	PÝ:yM?¼1X¹s\9õû¾ði9¼$9ö<?Û)>tW8tW8</?cÁ¥>&L?§?ßSÆ>/>?
}¸ù[¾9ª½þX!:eÊ³9L½e?q,>0b80b8<%P>>µP?·Ñÿ>y»>0/?4=|t×<V?É;
Ù;ùÏ@?¥->íl8íl8<W|W?{?¿E?ÝÖ>^«>nF2?K¹8ï8D¡>{²:ã8:?T>ªw8ªw8<Píá>YÃ>0']?çµ%?ÊÞ>c??hÍµ9ëB7»ô=j:ñI:Ï?¨Y>g8g8<>ï?¤>`Èj?ã?Ë>ÏØW?³ý7D9%Ì¤=ËÉ:à¨):oT?DZ>$8$8<7¬?­>¦?;qè>ÓR>¤?¿ 8Ko®9&éë=ôÏü:gë:^8N?ui>à8à8<ÿT?8ûÀ>qC?C²¶>óz>0?¬ñ·N9öb½lV·9¢3«9Ï	?±j>¢8¢8<'46?ÍWß>lØP?MfJ?|

?p¯7?)8kµJ9f8>®]:û]:§ý?ky>Z­8Z­8<B*>,Í>W?Î>kÍ>¯8?Rð=û³#=TÖZ?Êô:X²Ç9C7?>¸8¸8<Æè>ø>¥??0dk>ñö->Z2-?âj¸ßî9'Ï½÷:<o:Û?>ÓÂ8ÓÂ8<zÜý<®"²<¿i6?®$;¬';BqT?É¥¹Ëÿ8¿¥¿µô¹`ãd9¶w¾¥>Í8Í8<ba?Ùµ>@K?¼>Èc><±7?
¹;79Ï¢Á¾,Â:µ­K:Ô
t?¾>MØ8MØ8<.>/q/>IK?PÒ>p(>.³5?Ð¸z¸ýwU9wV¾¸Pë:¼O£:`o8?¯>
ã8
ã8<öËF?æ¶>»º?4aM?+Î>?aa:VÏ9ÂHC?½º9|Í·9k?¶>Çí8Çí8<Ä>¡>6B?8>_·T>.s9?¤K¹[½9^ö¹¾W¸:§m:ÂF?Î>ø8ø8<q¾>n³]>ç[?cÃ8?%Áç>¹L?¤:]³Ó9g*6?ù|Â:ÀI:ÆY!?xÎ>@ 8@ 8<\Yx?gEÀ>%U¥?X?Yêý>X{?RQ9{Cx9º¨?@èT:Å90U?Î>ý
 8ý
 8<Re}?¼Á>j§?Dc?ß á>óá?e¿9ªf9`0T?$qV:Úî9mÖe?Ò>º 8º 8<àÉ ?ÆþÕ>zY@?-|©>Îr>´±2?öõì7(þ®8¸S->stó:.Ä:ø×?bÕ>v# 8v# 8<BÆ>·c>:?
?°ãÈ>Éx2?c¥8Ï/9Òi>WZÌ:Y:&?ýâ>3. 83. 8<´l?É·>úÚ¤?þé?øÇ	?÷¡?ä&:n§9Ô_d?Øf;aÓ:#?	ê>ð8 8ð8 8<æf(?ôÓ>½ÐK?~å>Û/>±8?:¾·:¾9pÿÿ¼Ð:¢3:B{_?øï>­C 8­C 8<z«=eÄ<×#1?ð¨;.;q?Ú1¸O9ÞÆ½µaC8,â9³±=gò>jN 8jN 8<º+®>¶r>á=8?X×>!g>¾<0?2&¸d^90¿½ñ9å}9?öø>&Y 8&Y 8<?ÎÖ¼>÷3R?s¦>th>åÏ7?Ñà8d½9Þ¿ì=`:H):AäÓ>)ú>ãc 8ãc 8<÷ÔI=hO=ÝÉ1?@Ê;U;BY4?½S^¹©88¿¿ÞÉd9ú×9>D
> n 8 n 8<K2
?¡><5x?G?ò§±>Ën[?O9td9¹â?YW<;±;Z?
>]y 8]y 8<Ö³£>~\Y>{Í@?ß>WqM>ÆF3?8¼óÔ8?­¾>4-:S[:N??À&
> 8 8<ÔYõ>2¤£>¼é??×ìÀ>½Ù>ü,>?h?¸ë²w9ÁÒÅ½Öº9Z9t9ÕC?'
>Ö 8Ö 8<02=£R=Þ­-?ÈÁ;I¡;.Ê?á¹/!Q9^<¿¥Ê9Z­e92à/?|7
> 8 8<¡?SS?·'¡?²¾?£%?Å?ÝBç9ãÂ9ã?K;Ã©b:j?Å7
>P¤ 8P¤ 8<éÝ?ëG>¸@·?V(?:Ã>Ñæ?¶9ÇÙ9¾°>»1±:G»
:È|£?ô8
>
¯ 8
¯ 8<«þ¨=¢t=w?|= Þ£<÷g?fºØ·H-p9¤g½¢¿:ÖÄ:F?9
>É¹ 8É¹ 8<Rk¨=	· =Ï"?åz=y<Qü?/½¹ûÍ95Éë¾[9F9ß?};
>Ä 8Ä 8<7ï
?Ø¶³>ì.J?ÅÁ>>Í;?´R9è/À9U>Ç29DI9%?B?
>CÏ 8CÏ 8<Jb?÷í>­(s?
2?ÿ$?ÿ^~?
Ïl=!
=JÇV? :>L:óÃÝ>H
>Ú 8Ú 8<0¿¦?e1?A¢p?T:?Ð*?¯ b?{9ø9$î>×}9Â:(>ºH
>¼ä 8¼ä 8<±ç\?FÌ?ú-X?ÍS?¥?}®H?­È9öx9á
>#Ú:­:Õe?L
>yï 8yï 8<Ñ=êZ¼<
(3?JÚ©;*];*ä?éö¸ae9ù¾l©X¹lò9<ó8¿N
>6ú 86ú 8<æ>Q!>£:>?9¤>J!t>J	,?¤µ7/¤9Ë­òºiõ*:Ö
:ó×?0q
>ó!8ó!8<Óß¾<G<°¤,?²	;}øü:ÀX?Ä6®¹
9ú5¿pðè71B9¦i=*t
>°!8°!8<k?w·Ã>ºL?¨ð>
ê >Ýn??Û0¸Èì8ÿ>¾ÈA³9 ø®9 "?
>l!8l!8<Ê¢=\¹<Tk4?Þúc<Ê5<\1!?8¹rp8yTÀ\y9y¼9V²>
>)%!8)%!8<xü
?
°²>üG?&FÙ>Ë>k?0?{y9Ð9ÿl>ÊV:±æ:Ï3?g
>æ/!8æ/!8<?|TÂ>°I?Yã>·}¢>CK3?îdí¸V¤9ÃD9¾à9ø«±9ó×>:
>£:!8£:!8<`ûD=¨ÿ=ã-?dÚ;n;Q?îN¹+iv8#üÖ¿Ì¼¶á¬ñ8²ÉÇ¼u
>_E!8_E!8<«n
=Ú<{Êk?;;(Ós?]O¹¦»Ñ8Ãb}¿DfÞ¶ü8lná¼b
>P!8P!8<XE\?Q>?ñN??[|°>oè;?»8²o9\¡=sh$;ã¦×: +C?¢
>ÙZ!8ÙZ!8<Q=R=Ì¸6?®O<W¨<VÄ7?»M¹:Ç9bê¨¾Ðõ8Ù9DìÎ>9®
>e!8e!8<]zG=h]=çr.?âcÄ<ÖÈ<ß¶&?A+¹ò8&5¿Î¡:æ:?G¿
>Sp!8Sp!8<KH=À=ß,?Å{;ÏaF;G"?DÆ¹¹Þø8ÂR£¿¡S·}×9âÑN½¸Ë
>{!8{!8<^%·<b<·O,?,;{Á´:Ot?¹ÈA¹N¼8ù¿¦p¸æ ü8ÉÜs¾f×
>Ì!8Ì!8<×z\?}(Ã>¢?uV?£Ð>h?:NÖ9y³9¸×?sÕ&;Ú:ß?¦Ø
>!8!8<¥4?ÌÇ>h¬g?ù?{»>fôE?#_9Qü9SB?þ­;%¢³:O?âØ
>F!8F!8<ä8K?"²>@?
M¹>¾>A\?-U9¼/9%²I?zX:w¾Í9Å?à
>¦!8¦!8<ÃF?ö&å>j£?k?ÿ0?Ýf?ö*:táÎ9¢3?4É7; &Ï: c?¼ë
>¿°!8¿°!8<+oû>M?¢>\F?|»>s>ùY6?éS¦¸Øß9O
¾­Í9Sû´9TÓÌ>}í
>|»!8|»!8< È
?Mx¶>ëF?½ì?
:¤>L?XA1¸ÕBµ8­Wz¾:F<Åï;7lS?>9Æ!89Æ!8<i²ü>
>ôf?ª(><`%>ÚöX?dú¸#ï 9èÆ¾Á9ý^9¶:^?×>öÐ!8öÐ!8(~<f?®Ñ>ëÃV?å¶?ÚË>¥Ï>?#}9ÇÚ9Èyù>no:'D:C?64>²Û!8²Û!8(~<Ã¸<?<Çæ%?Ï;;°j/;Ò
	?Ò¹OÂ8éèÎ¿³{]8Ä¹9ð2>¡5>oæ!8oæ!8(~<hÅ>÷7>MÐ6?Èêh>Iº,>{,?(Ï8²B9a=J>ÖÆ9yÔ9§ã1?]>,ñ!8,ñ!8(~<­^?W.ô>·ti?Êø>zO>`]?QÞ8_d9ùK¢=åÍ9ÍB.9Ó<?Zh>éû!8éû!8(~<½×+?¹oÏ>ÈT?LWJ?$Â?±C?¯è8'¡²89Ç>Ð1Í::3©5?Jm>¥"8¥"8(~<Á^-?Qè>^??Dá?wÀ>²4?ª:¾·4\9LU]½ÿ×w:ÍÐ):zÐ:?n>b"8b"8(~<¥(?¡ª>±ô|?nI¤?F;?+6`?1þÚ9õÈ9?[;C:¨%?õp>"8"8(~<TG?*$ï>Ë&U?ï?À}À>2C?¯*¸9¯ñ§½N;WÊ :«ÕU?±{>Ü&"8Ü&"8(~<æ¸>ÿ4x>D´>?^>^%>mã+?¬¹U[9'ÍZ¿§ø9Ì:Ù
â>¥>1"81"8(~<p:à<N\¥<G-?µÑ@;Ü7;|Õ?iÉa¹a¢7û±Àty¸l{9-	Ý½¡>U<"8U<"8(~<à?Jl±>ÝO<?Tá>ô&¬>²'?oA¹4 h9±¿îeì:í:jµ@?t>G"8G"8(~<¸q?y©>ý°W?Ç(ô>é§>{:?Å¤¸Ur9#.¾TU;RÍ:RA!?">ÏQ"8ÏQ"8(~<c7?i§¹>ÜF?9qÞ>¤D>Ô8?or¾·õ¯9Y
½FÖ:Q:ÀÉD?´>\"8\"8(~<Ò=C,è<L&?´Ã;tím;É?x¶«¹­Ä8½ß¿³¸>.9P¾w¢>Hg"8Hg"8(~<Ø!=-F=2¯*?el;èß;K~
?ñ
 ¹Üö9	¿´Q¸09mEØ½³>r"8r"8(~<È>?By?ð>?Éå>8 >87?L%Æ:>Á¢:\Õ?
.:WB:£å>ï¶>Â|"8Â|"8(~<ÂÁ?*kö>l?«O?]«>n?øö9Ð9ó4ã>tê; :GPZ?AÃ>"8"8(~<¢1?°jí>¥ú>?±Ï>dç>0?ò¼¸ÞÏ®9©Y
¾EØÊ8Îúc9Æc>Î><"8<"8(~<í
=gÉ<C/?o<áòM<¥Þ?Æu¹Ùp9W´)¿îas¹pJ9ûÇ¿ÚÓ>ø"8ø"8(~<=@>QþI>tã;?Gf>Ø3*>©-?.
¸C8EC¾Ê8 \l9¡f¤=jÙ>µ§"8µ§"8(~<ÿ2?É7:?k|C?è
B? ¼?»9?U«9ÓÆ95ÕÜ>XÉª:4J:\ÊW?Û>r²"8r²"8(~<l(=X+<=b·/?4Ë;d¨;Ùu?³§¸j]95h¨½çÝO99©À³>ä>/½"8/½"8(~<>	?` µ>åÓA?÷Ù>}¤>5Ã.?÷ú8Af9Uã=wm:::Z?è>ìÇ"8ìÇ"8(~<×Âi?üm?!R?°?TÓ>e7?K9ÿ·8%ÿ?c:£½P:²e-?èê>¨Ò"8¨Ò"8(~<?2>p¸þ=ì3?î p>ëi;>BX$??J#¹Z79Giä¾
<\8Ö9¤åÌ=jñ>eÝ"8eÝ"8(~<úÏ>>o7?Ìéi>Mß->W3,?tê¸æÒ]9®I¾
9èm^9è¢>Á>"è"8"è"8(~<Éò<Ëû¶<°)?\DE;u~;;¬?!v+¸9£½27Çb*97ªa=²>ßò"8ßò"8(~<ê,>UOÜ=ïyH?¶<p8-<1J?Vý¹Áµ9¡+¿x[¸P9\B¾þ>ý"8ý"8(~<2Ýæ>i>}?p
?¦ª>±P?ä/9;N9#>N|:<:%[?O>X#8X#8(~<Ä?­èÇ>\??xÏ?ª¸­>2=B?CãÝ·gÉ9
½ù:R±Y:Ì_?[%>#8#8(~<á´H==È¤.?é<O¡M<j¬4?,Û8¸ÞÚ7Cw·?ª7¿9Õt|<ä.>Ò#8Ò#8(~<Õ?U»>sN?7ß>_>ö8?ý28¹9yp[=r9ÆÁ9í
ß>ÕC>(#8(#8(~<=F?$Á>÷9?ëå±>³ý>0?d9l5¨9ÍîB>ÃÏA:j4:ö	?;M>K3#8K3#8(~<OÑù>O¥>aÈA?5ÿ>ð¸>ðo1?júC¸j,8^5¯¾ÜW¾8Ä9Å<>¦O>>#8>#8(~<£$Ð>ºð>xK?%Þg>&>ç2?Æk¹§9z¾ê;9©p9 ïÆ>×X>ÅH#8ÅH#8(~<Cá=a='
6?M<!<¯Õ"?f¹þ9(m¿Z~½¸Ë
8ÜO6¿§Z>S#8S#8(~<ÐB?Yë¡>yu?]\è>F>în_?ÇS8òc9²2¬=õt*:ºU:?×_>>^#8>^#8(~<èl'=¢Á<s]?aÚæ;øo;ÛEv?¶ÿ¹¸¦¯9ì¾¾d
¹³üf9e`¾`>ûh#8ûh#8(~<´ú?W?!u?¥as?RÙ?n?x0S9¾ñÂ9ª>ÒË:Ö:Ö&?4i>¸s#8¸s#8(~<hN=µK>=¤0?»Õ;lÀ;Ù?Ùõ¸ïT!9dÂ¾©Ü»9è¢9­?Ìo>u~#8u~#8(~<í6º=¶=ºX.?T <à;ø?â ¹á7b-6À,Á'9C÷8'n-?zz>2#82#8(~<p(?!££>4J?NÐ>Ñ<>Á(??.¹\±;9Yí¾Rþ);Ü:"KE?}>î#8î#8(~<½rr=ý-=W]2?V'<Ìñ;Ý¶1?ôÊ¸h9øÔ_¾9Á,9Ø>2~>«#8«#8(~<{Þ<wj£<ùC.?É;ød;C½,?Yi¹áÉ9Ø7Â¾&79Õh9ÎÉ>c>h©#8h©#8(~<B8?v²>j?êÍf?è9û>ª0k?ª6µ8çC9îÁ,>ÜÀÜ:±t:ºg?ü>%´#8%´#8(~<ÛÄ>£>¹"E?®R>¨5;>P6?ÕôR¹Oýê8nÑe¿I95ø#9`?ùÈ>á¾#8á¾#8(~<ò¼>Eã|>ôÜ>?~¦>Y8u>3Ð-?Å-¹úÍ
9³ô¿p^:2¨:g¿5?ì>É#8É#8(~<´¡ ?r²1?'jg?§?u¯?Sºw?!!-:yQ:&?>:ö¡.:(SC?Uì>[Ô#8[Ô#8(~<yF>C^3>2ÇF?Ç­>10x>2?-¢f90Á9Ï>;'£9¯¿£9©ÿ>4÷>ß#8ß#8(~<µñ=E=ÃêB?u¸?²ÐÃ>|3=?#Ò<§r<ÉG?9&è9z ä9ÈA?³>Õé#8Õé#8(~<ØTØ>.p>óQ?hê:?{?ëm2?ê9ì8Ã9QW?>bão:bÚA:e?,>ô#8ô#8(~<®å>Eù>{ÌD?I«>øhs>æß3?»5f¹âz9Âçê¾Ë©ý9ì9P[?Å>Nÿ#8Nÿ#8(~<¯µÂ<¤O<]^0?ê:Y0ã:iá?aõl¹À~9±E¿?7¸ ó79§ÿ½W'>
$8
$8(~<¿«=Qh=3+?µÔ;ð;Ç?åR¹x9TÍ¾¢·nìÿ8|¢½<(>È$8È$8(~<?Î>;ã>?M»>Þ>î«6?
Z8ES8ScÁ>·8Â9ÿa²9]?×*>$8$8(~<tù<«Ê³<81?Ñ9b;¥ú;;?Æ*ý¸X80ò¿ryh8ª¾A9T>ÌK>A*$8A*$8(~<Gya?>Ô>JÄ?sA?2¹>5Ú?Ndà8ºê>9wq>Gã;¼:@¸p?#R>þ4$8þ4$8(~<âÌ?®>QdY?Ûvú>ë5£>nD?=\8JÕ9$Ï=ì:äù:¹ÐS?ÐR>»?$8»?$8(~<~nU?Oè?G?ÂÛ>äÕ>ÕN4?ª±9j~9){?H4:òÏ	:%¹?/S>xJ$8xJ$8(~<Võ?°>tf>?ºN >	_>J8?j8@ c9Ék=9+:ha:É!?GV>4U$84U$8(~<òÈ?æ¤»>7æU?è	«>pÆ]>oE?; ¸ñ0ø8©¾z¼9.9k:õ>ïW>ñ_$8ñ_$8(~<­É{=¨!=!]G?¯Mû;ò;ùh?^\¸íH9Ä&B¾©#ä9&ðs9ko?@g>®j$8®j$8(~<,®=êw=­4?Ý<<Åõ;~`D?8+p¹1 9$À¾¤-w¸x*F8¨¿Jj>ku$8ku$8(~<->@äË=¡=?óqÎ>É>lk&?Gh¹b|®9yeª¾Ø:a´:ê>õs>'$8'$8(~<ºc¹>	q>}D?¨>·¤i>ò+8?OÛp¸_5n9Il¾ý9¼°Ô9b?_>ä$8ä$8(~<êÏ"?¼Ï>D¿H?g0¦>÷j>5?Pß-¹9ð«¾BP¡:Ò>F:
OP?[¢>¡$8¡$8(~<¥`)=ä*û<ç¢,?7U¨;ÃÂ;æK"?jE¹É
Ç8è}¿»µ
¦8þÓ»Ø¯>^ $8^ $8(~<??Ì>(¶G?nr£>ß\h>ß4?&·HW;9{	Ë¼®/:Ä]:Fâ?J´>«$8«$8(~<óÕ=`=«§0?	{©;2%;Ù-?)
ß¸R9/9¾J78ð»ó8¶E>Í¸>×µ$8×µ$8(~<Õ>±<Ô<'¼#?àÉ2;Ã±;«ò?w_¹j 9í·1¿ß2¹Ò9)¥¾¾Á>À$8À$8(~<^l`?¹ó>½[l?\Y?Nãø>$_?.[X9(^¤9I|¨>ñ§:C*:êõH?gÈ>QË$8QË$8(~<»<R(<ðH4?=¸;½;&?¼®¯¹üb}9~1¿©4¹19hÕ¾5Ò>Ö$8Ö$8(~<ìs=WC=ä>?ú4?>>E³.?	s:§H:ò?Þ°:ç:/]%?Ø>Êà$8Êà$8(~<)&?£Ð>[NL?=r¾>>{ã7?ÓnÑ¸s9½DG¾³s:¯°ÿ9?_ß>ë$8ë$8(~<Â÷>É>Í«_?}r?d?7U?þí9£\Ô92
>7:Å³c:7á1?ì>Dö$8Dö$8(~<»¹;?:n÷>%:B?Èó¹>v¥>2?~o&9;¥v9z¿¬>íeU:ò|@:ç
?åì>%8%8(~<Ù>Û>lí;?ª>T6o>w6?¯Ý(9º{9ß)¬>ïî:Lo:9U?ãû>¾%8¾%8(~<à=ß=Ð<Ôm0?¢Ô¡;7;N?û5¯¹h¿¶80qõ¿XLz8E97ò=I>z%8z%8(~<(>£)ñ=ò2?[î<Ã5Y<
G'?Qj¹îC9Þù¿>8!8Óµ:9¸Ý=þ>7!%87!%8(~<þP?d£ò>[?P?ÇÉ>ÂA?<¤7´9{=p
:ÖG&:þV?É&>ô+%8ô+%8(~<gÀ< ~<¡+?Ü
y;Ç;;;DA*?Çö¸kÉ»9$*Ï½[(¢8x£9qµ>e'>±6%8±6%8(~<µ=éJ=ÿ.?~»M<Ðv/<?Ük¹¾¢F8¢üÀiõÒ9aÕ9^~ý>í+>mA%8mA%8(~<6Kè>ãÐ>We?oµ?
ÜZ?'`T?s:nJÒ9òÍ?9`à:M:÷B?ý->*L%8*L%8(~<ëìU?í>>f?íö?óP¨>Õa?Úù¸Îþb9mã¾ÊtO;ôí:¥0_?5>çV%8çV%8(~<bF=ñÖÅ<1V0?vªÿ;Ôé¼;:-?!¹ÓØ8ªÏ§¿M%7`eÑ8SJ=<7>¤a%8¤a%8(~<ò>¢ >LçA?Ýæ>ÔÄ£>Ïp4?49'G9À°>ûUs:²J:NÈò>àC>al%8al%8(~<2<?SÈ>°=?hä>i&©>ª×,?=TÇ989t|0?Xám:mN:þF?7D>w%8w%8(~<Uú=¨=:7V?ÀbB?h,?gB?Y=} =
¥^?N;l@:2ú`?>L>Ú%8Ú%8(~<l	=Ë<uÛ,?q¬n=3<=ÇS"?-¦7K»À9ÅÙ2<É69SP79ÒCÿ>\R>%8%8(~<kë<Õ£<78?OÆ=áK=Çc%?¯699µc>
À:§è:n,?®X>T%8T%8(~<2B?µGâ>?(\?/N?s?d=?RPG9Á9BR½>X?À:¹e:k<V?Z>¢%8¢%8(~<Õr?oÿ?
<g???I@í>0°N?:8
¦9$9î=ÓV;:s©Þ9wcW?ã^>Í¬%8Í¬%8(~<f`ó>§>Úw:?+V`>W(>^*?]¸KI 90¾èFm98³Ä9§g>Ðl>·%8·%8(~<6k
?`g®>+O?~£>×\>(=?\_Ì¸`9à¶2¾¿:|0Î9¬Û(?Q>GÂ%8GÂ%8(~<Û<È@<´q0?Ï;Ù¨;ô5?!ê^¹By«8,f¦¿¶ûº¸£ó8ªxÄ¾P>Í%8Í%8(~<Æë>ûú=d?F®<ùú<©Ù¢?l¹â^9¿¶ã}8Ã9Óî=Ë>À×%8À×%8(~<I'?nùâ>!÷<?¼ >wwr>±´)?¸[A¹K»h9­°Ô¾'9:è9nCL?n¡>}â%8}â%8(~<-^%?Ê°Ì>ÒN?I¿?Ï>;¦=? êã7â¹9''D=ì:9ð:°Á?ü£>:í%8:í%8(~<ÊEØ>g>ä´??Ãu>ë²1>F1?ó¹39¹Ñ¹¾¢¦J:ïP:gù>ò¤>÷÷%8÷÷%8(~<öMM?^ø>S?¶?D°>,^C?ÚÙ¹²49zmÍ¾uÒ:ÞT9bl?t¥>³&8³&8(~<X¯='=Dø-?jã;¥£;á1?* ò¸9f8ªj¿n®ö·Æñ{8ø¦z¾F¯>p
&8p
&8(~<%à<´I§<[v+?L;Ùó;7?Y+¹*9ò|{¾$»39ApF9³Ýç>°Ð>-&8-&8(~<b¿Ô<¬¯<R*?/j;±;Q	?aèm¹®.39jó)¿Ë59Ü.9ÏÌ>UÑ>ê"&8ê"&8(~<ñ·þ<Êsº<mÝ.?wÐµ:[é:êh?©4B¹U^V9çëç¾Ã¤¸Ïz¢9¯·Õ½ÁØ>§-&8§-&8(~<½y:?á>|?L¹L?½H´>Z?!o5þ¼9*Ä:q÷9Ñ:õ>êá>c8&8c8&8(~<¢ÖÁ<\<~°*?»Y;r]G;ôÊ?ög¹9ú÷S¿ä789c!â=å> C&8 C&8(~<¢Â\?K?cÛP?dk?îÄ>bWD?ê/¸Y9f¬½¬ó:å/|:Å[w?=ó>ÝM&8ÝM&8(~<|}°>õ(>>ãm?8?ýÁ>Ç¡t?¢T=¶÷<¿[?BçA;Üà:=Á\?,ù>X&8X&8(~<xuÞ<´Ç<H62?m=q¯/=Ö¯,?ÕÁ7@¿9½=óf±:`fy:Î6?æù>Wc&8Wc&8(~<>P;>¾=?Ù>ÿð>ç+/?²l)¸ÔÆY9N)Ç½{xæ;·;+ûN?Í>n&8n&8(~<úÄ>$á>­F@?ªs>ñU3>ÆÕ-?a¸Üáý7g¿ñiA:ËÏ:y"?Ù>Ðx&8Ðx&8(~<mÿ¥>aO>jCM?Z>6îg>É.?£·g¦99"O¼\/:r:õµ?À)>&8&8(~<$JÞ>ø>7D?´>>íéD>¤Ó/?khÇ¸cA9ö9¾):§º9»çT?±J>J&8J&8(~<÷?â°>gp@?Ùv³>È[>3à.?>]¶Çå8ùa¼[â¨:ò6n:H~5?xK>&8&8(~<ê»´?»"H?É.g?¨+þ?ÿÈ?4Y?,sã9§9ÔÀ-?|çj;uü;¡Pg?ãL>Ã£&8Ã£&8(~<Uµ>P5S>LN:?f;·>ùÍ>d0?é'+9ÈÌ9 õ	?Óú::êÍ9Q!?IV>®&8®&8(~<í8@?ètæ>$U?ú?¡Í>¬xC?os^8Ç?9x>9Ô¥9Gç>V>=¹&8=¹&8(~<ðÙ<±<W¨5?X<¾tq<0$?ß±8¹K9£§¾Uõ:³0¯:?3?\>úÃ&8úÃ&8(~<Ðç<õ¨<ªq/?ßZ\;rÒÿ:\?ÏN°¹)R|9êà2¿7è8N9ße>¼e>¶Î&8¶Î&8(~<ªc2?(ðï>½T>??Øã¾>å+3?Ñ¸TÖ8`Ý¾ÖÁ:v^:^_?f>sÙ&8sÙ&8(~<qoä>å>ÂA?¤G>L>Ð#6?x¹v$ó8°Ù¿ô±s:
:\8]?Ûk>0ä&80ä&8(~<+p0?úBé>+£A?·¶þ>GÛ¯>Àe9?Á¾¸az¾8}/¿s²Ñ:Úú:­B?q>íî&8íî&8(~<
?È¬>°aM?Ý
p?eæ-?q±0?Ò¾,979¶ô>±Hô9Nøò97±?'>©ù&8©ù&8(~<³ÍÆ>8Yx>µíL?
?¬Ã>ø6?aø¸h¼9+YW¾J`8;ô:7A?H>f'8f'8(~<ÝÑ>ü>AG?N?xÒÔ>9<?¿ª74Å9åE
=¥ý;gV:W?ð>#'8#'8(~<Ô?¥íª>h]??hæµ>6U?)Ñ9å¹f9	>ñÀ9½Éû9sGÃ>z>à'8à'8(~<ÿ?'>^]?ñûF??¡A?ù+8"ýY9»:6>`¯ö;;Yk?>$'8$'8(~<r\?aÛ>U_?¢?BF?íQ?ÿU:¡9Äõz?ÉA;\Ã­:}^]?Ì>Y/'8Y/'8(~<hyÕ<Îè<Û²2?×ä;Ñ)«;Ê*?Í}¹æ_9èK¿Ï§¸ ì¯9ÔÁó½n¢>:'8:'8(~<éÐv>ã>¿F?)Çà>Iµ¢>RÔ0?|0=dÌ<¸Þ\?þdÝ<´<]úC?u¥>ÓD'8ÓD'8(~<Ó9=ÜQÊ<è9?Neÿ;á;Q³{?ó¥¸Z.9evs¾ê`Ê¸Êï8£=Ø¾³>O'8O'8(~<¦í?Çá½><ÉH?¿>¢Ô[>;8?¯8
Ðm9hc<>ÉØ9Ö9ÙÆö>®¶>LZ'8LZ'8(~<ô­>S`>-cE?¸Â>9>,7?¾{¾·C9u%½ß%;µ:|ÕI? ¾>	e'8	e'8(~<>>c=õ)=ö+?ÿ$:;YG;¡Å2?ý¹\ï8aÉ¿ 9×­9¼>vÃ>Æo'8Æo'8(~<¿@?P-î>wN?s®>í\>
¦I?5³	9òz95 >ºÈ:Æàw:ÄN?Ð>z'8z'8(~<E?gZº>çOJ?Cé>jS§>P2?¶ÿ8â92p>(¥:?ÒC:_éW?xå>@'8@'8(~<s=à<ò0.?^	Û;¬®;[¡ ?mÔÃ¸9YË/¾`s:*8:n)?Sè>ü'8ü'8(~<û?»½>ÃI?F>YÈ?>k	7?|7ÓÜ9¡A=ì,9M+z9ç °>	>¹'8¹'8(~<ì-?ÀX½>o«j?{Ðé>!>{ÎL?Õ!9F9ä>¼Õ;222;Í[?e>v¥'8v¥'8(~<fKÇ>Ét>ilP?µØ¶>d >|ª6?ûV¸G9£?¾88ô9Ë×Þ9VG?k>3°'83°'8(~<yüÓ>´\>M?'7?¤ñ>oÿA?5&<ìÏ; |A?z±Ò;Ãf;¼i?
>ïº'8ïº'8(~<úµö<L1¶<ÙS-?±;=ºÜ:À?¸H¹òC9¿ù3¸{w9uK½Í)>¬Å'8¬Å'8(~<d>ù>R>ÕY?ð°?Ð6§>øÜU?à8 ó 9`4k>Æ6;Åî:´D?æ+>iÐ'8iÐ'8(~<YØ5=¿Ä=]P/?úÍ3;±#;t®?Ó
«¹28¶,ÀT¸·+®©9Î½->&Û'8&Û'8(~<vd=jPæ<å*?Ø=; «m;Ã?\_Ê·A o9o3X½Õý¸z39ÃA½ <>ãå'8ãå'8(~<aw0?¨Zä>ÔE?"Õ>^>pø3?þ¬A·úä69½µB:Ú)Ê9zv?=J>ð'8ð'8(~<Ñ¾Ñ=ý=¼ºA?Fr<E-R<×1&?`H¸"æF95&I¾nô7A8YX>N>\û'8\û'8(~<í>
1>>ÎI?ð3?ë>õC?Yà?9â¡9;>õÚ:Q¼:=H?EW>(8(8(~<ü³/=!=³-?(b¬;¨t;]ü?¸ÈÛ¸Þl¦8ü	)¿ö}¸»ñ99Ò.¾wZ>Ö(8Ö(8(~<>¡<>XH?fí>q¨Y>T¿9?¸Qí7Rx¿q®Q:ÂD:é? a>(8(8(~<éW?wÔ
?BF?|Uð>áÖ¢>&ê<?»eÀ9AÉ9Ö?É=:G|:Õ÷"?a>O&(8O&(8(~<QÍ1?SkÚ>ïdP?¬V?ûS¬>úI?ÉÌB9²Y9§DB?Ô9*,³9¦å?>1(81(8(~<M"3?aë>hÓB?ç> §>Ù0?½38ÞÞ9¾[>Åáç9Ùô9¾ò>>É;(8É;(8(~<éhM???®YF?ó?ý><û³>}4?È#·*p9*:]¼®ê9Õ¥9$5?>F(8F(8(~<îær?ö>7|?Z»?Æ3>ö°`?0Yr7Ú$9w'D=¬o;¡:ÉÌj?>BQ(8BQ(8(~<ì=\ï<º?jÒ½;ïP;!i?3Cx¹ê9Xø¾UÁ>¹¼²!9b¿à®>ÿ[(8ÿ[(8(~<á{>Ô¶F>q¶<?>³g>Ù+?ú9+Q9x>=®T:¶:ØÕ5?n±>¼f(8¼f(8(~<4J?'DÁ>~Ù?Wîq?V^õ>ài|?l9ì9h@ó>ãq:lD@:,¨A? ¶>yq(8yq(8(~<ü³?â>)ÆW?[7£>PØ^>é;?åí8²(Ë9¦â>:I	:d?¾>5|(85|(8(~<?¸Ù>¬Ü>ã??a>©#>
0?úÇ!9¤à]9U©º>Õ(;::1& ?ûÆ>ò(8ò(8(~<S½?ïýµ>ÉH?6®>Gp>Ó9?og0¸@39\ïû½Ú½&:»:Ö?ÂÎ>¯(8¯(8(~<»µU?$wû>LY?ï³À>t?p>qVM?)¸üqÖ87°¾8:g?à9?n?NÙ>l(8l(8(~<G®=?Íèú>vA?r>â0>*(/?¡÷¸iÃ9P"¾ö:«Ôq:ÒD?ÍÜ>)§(8)§(8(~<Þ
µ>ø¹l>ËC?|V>®>,.?*¸6ªT9ñä¾t:kS:jU?¹à>å±(8å±(8(~<YK>ÈóX>ÝÈ:?KòÞ>k¤>è-?*4¸u9-M½Î+I:Iå:=&?£ò>¢¼(8¢¼(8(~<	Þ>Y>µ;?<>_U>	Ô.?&9ÃoY9tÔ£>¶X¹O95A³¾>õ>_Ç(8_Ç(8(~<àÒ<{<|s2?Yº«;R0;U?eî¸öÉ69Nð¦¾^²¹Ä8^?*¿ü>Ò(8Ò(8(~<®/?2Ó>dT?Tá?8´>?n:?Ëtâ9ôÓ9Û	?E£:/Mx:pU(?"ý>ØÜ(8ØÜ(8(~<É1-><Ù=ï4L? °>KÎn>eÎ<?eqõ84$9&Î>´}9µ·²9úÿØ>c>ç(8ç(8(~<¹$?Øo¡>_?Þ)ë>ãM>ZV?þ»8NP9	¯v=±Ý4:L!:Ú{?:&>Rò(8Rò(8(~<ý>8¨>d°@?9­>¤·y>;1?E-A¹Ñ79-ÙÀ¾Jñ:S:B?N4>ý(8ý(8(~<" Ã>Öu>aÒK?¥<Ð>Ð>Y{3?÷Ìf9~9¯9¨>­;/û+;Ã>?MA>Ì)8Ì)8(~<KZ?ûìÎ>c?3?^£â>Z2?¨¼e9rÉ9fÌ>)':)ø:þhj?Po>)8)8(~<6?zâ>ïÇN?Håq??TD?//9)Å9v_>)zË9%»9æ9?x>E)8E)8(~<H·>EL>te?òÐu?ÊÛ?dH?ü!=U´<¯e?q;¦;';öùq?[>()8()8(~<"è?*Á>:IB?J>|m?>ÊC6?Ã¨p·Ø9aûß¼¾©:ÔÕ:Ó?F>¿2)8¿2)8(~<P¸<ªª<bæ,?xcy;Ò_;
%?`&Ô·t¿,9
2½y.¹tþV9¾ÀÏ¾¬>{=)8{=)8(~<DÚ=}ÿL=®d2?\%<;Ùõ;Ý+?z"L¸â2S9ûo÷½mÀ;	Òã:Vç$?¯Ä>8H)88H)8(~<ßG$?±>írm?ÜÐ>'>·ÆH?üÅÄ8ìj99ØÖ>"Ø°:_Q:X?É>õR)8õR)8(~<¦Æc>P>Õº_?474?ñ>Ó÷>?Ü´B=ìå<Y?E-<oÌ;®%Y?pÎ>²])8²])8(~<Ãó<«û°<PL0?.º~;Æf;<´
?Ö¼¹ùÔ8WZ¿©9@a9>9Ó>oh)8oh)8(~<Î¤ª=ÞCu=Ó2?.%<¢Ì<¿?Þ6
Ì9Ë¯î;`Qâ¸Í_9p¾BÞ>+s)8+s)8(~<ÌÐ¯>×1S>}U?îWë>é>Ø`G?Ñ¤9¤²9?OÙ>#û<ü»<CW?ÿÿ>è})8è})8(~<íÛ*?ÿåà>Ë|B?¤ÕÜ>R¥>Xs4?ßÛ8*±f9
þs>Ùå?9$9ù >7
>¥)8¥)8(~<¿?h?¿ãj?~îN?l[å>/øf?ºså7ÙÔ@9ùN=(¿:Ku:»7?z>b)8b)8(~<?Ï	?ku{?sb?eÕ?¹X?3SÖ9?o9{(µ?Utù:Æû½:p(?@>)8)8(~<5Ë>M¦>Í¹>?k2=>·>và)?í1*¹0¼¥9Éq¾´¿9§ß98ÅÚ>'$>Û¨)8Û¨)8(~<1Ô?÷ü±>5nM?sv?\¡(?¦Ê:?¸:®AB:Ãó*?Ûel:DÍ9:Û"?c$>³)8³)8(~<#é=¦j=Ía~?×ÀÎ<pcÅ;£@æ&Þ¸ºU803¿xkó7Ù£9JzT=ñ%>U¾)8U¾)8(~<Xëv?Z'?(=?sbÿ>Fù¯>Ã9?idµ9q«9ò/? Ï:Þ:0©_?D&>É)8É)8(~<tO~>(y>7TX?­(?Ú·Ø>Ë G?T©¸0\9cE¾¾ð_<çs<¯&_?(>ÎÓ)8ÎÓ)8(~<¹"è>UU>©I??¨ã«>°ðz>ìZ/?²cj8p§x9`Pñ=õ¡9`¾9­"?w->Þ)8Þ)8(~<ÚP?xß³>4?Þ;Û?Y@W?C^?J+:Øn:> &?(Ç:=X:¡wl?.>Hé)8Hé)8(~<$?ká?
?íR°?-e=?ùTn?Á¶9
ì9qÅ>#¤;2;Îl?²B>ô)8ô)8(~< ´>
¦n>:9A?ÂSP>ø>þ/?È+-¸«
@97Øæ½dãû6+}½9&*<ÁE>Âþ)8Âþ)8(~<>e=ë+=@*?æ;&«K;m#?Äg8ÄAo9d=É¸xtN8çy¿ÏI>~	*8~	*8(~<b$.?ù	í>l<?6s>ÛìB>_C/?`Ã5¿9¯Ý:Ë<:±;u¢9?7Q>;*8;*8(~<±+?Ô>ÄN?ü¦0?¤pï>«Þ<?*á7áË89î³È<Ù<û¡;ü_P?6^>ø*8ø*8(~<h=vÄ=«;<?'PÜ;å¡;0.?«&¸Zî8(Ã¥¾Ú8ª
t9½Ø>¡`>µ)*8µ)*8(~<ØcØ> Å>M?ÂË>ãù>XÎ??÷=S8
]C9Lg
>JnO:^4ã9]¸i?P|>q4*8q4*8(~<ØE?°ÿ÷>1cK?÷¶ñ>§ª>L5?-¼7O¤U9óþa=Fm¥:æÚi:5?|>.?*8.?*8(~<ùwÏ>sY>;>?+À>­Ù=v¤3?ðó%¸¬­9áÖ¾kC9Ü(j9³¥Õ>>ëI*8ëI*8(~<¥*=Ë¾d=ä/?ÅÞ;%¬¡;½_0?_X"¸´ 9Ç`½æþò·z9t¾_½ÿ>¨T*8¨T*8(~<=?Ñy´>6"J?Ë?M¤Ø>å3?é68¹ì?x94÷½¾Õ'Ì9ù×9¾AI?>e_*8e_*8(~<à£>k^X>ÑäA?=>TÉ]>@03?JJ¸\
~9ï|¾à8î©9Éß=Ú>!j*8!j*8(~<=?DìÆ>~F?<õ­>	~>ù.?)¹n9tÛµ¾Ú§z9$~9Þ>P¨>Þt*8Þt*8(~<ÞFU>zè>ï2?á:/=9]=×a-?_	(=à~Ï<(QO?+¿V;çù;K;?_±>*8*8(~<m7ê<B6­<Ã-?vK;?/ ;¯"?Ò"¹ul59¼s:¿ñ7ì°29¶¬=Uº>X*8X*8(~<·=pKJ=¶z*?Ë=ê<_£%?1µ|9 _»p9}P99¥M?óÂ>*8*8(~<o:?=Æ×	=Æ1?«<»
<!C?íp¹böd9l°¿è»S8ÿ;A9A>¥È>Ñ*8Ñ*8(~<ÿ'?ýº>>2g?;ó©>IC>¸É^?90o99¾ËÖ>ù_:øs":ìn?_Ê>ª*8ª*8(~<[f>ëÑ>:G?Ïí¦>ý1t>ÿ.?íÛB7K`9¢<D9|,j9©íÖ>
Ð>Kµ*8Kµ*8(~<a·ó<£á«<Õ~5?Ò;¾Ä²;g?eÒ=¹8)9¾¬¾s·9\9ZÑ&½}×>À*8À*8(~<£N=ÕÒ=>x0?ï¿ê;²·;¥yC?M7È9eLµ<2ë¶E9uñP¼Ø>ÄÊ*8ÄÊ*8(~<ìû>o¬>Ë;?N>~g>Æ.?Ùqt·Èû09@Ê0½{1:»':n?­Û>Õ*8Õ*8(~<£;=ÜV==;.?y{e<ø<b?|ø¸Þç9SÄ	¾í¹RÇE9÷Kº¾ºá>>à*8>à*8(~<rT?«ß?k;?±}?$Ñ?|¡^?:D9ü192)à>UÆ:H	:òÒ>??ä>ûê*8ûê*8(~<æ?á¯@?
×?i¹?»R4?a?ðò9Vp9RfJ?Í*<l6<:y?ä>·õ*8·õ*8(~<(V?pè£>Y?ê?5¶>,'M?L`B8]H90¦ø=Ë¼:+¢
:iÞ?«å>t+8t+8(~<íq(?¶Ò>vBM?íeì>é>¨i>?7)9JJ%9{
?ô;L×:fþ7?æ>1+81+8(~<Þô?(ö>?µØH?Ð>v?&Ã93J9Mµ0?I¨:â=9:µh?ôæ>î+8î+8(~<çi?\?1L?òxO?{?=ä:?É¶¹9¹|É9õë>P 9:XÇ9Õ½m?Íì>« +8« +8(~<i?¢Aþ>1§j?©Ý?Ï<¹>CÊX?I[75o9ÔÚ=dáÃ9>x9pÂ.?Lñ>g++8g++8(~<D=Ç=þL-?±;÷'m;Ô~?0y8ô¹9ðÐk=jù8øc9h>Ðô>$6+8$6+8(~<5ø?0Ï>Àz??þ£>¼m>´0?¸9¹h79¿CÃ91|91F?Zõ>á@+8á@+8(~<Øoc?¬?à¨F?úQü>í±©>ßR>?õu9Òc9=
Ú>a¥9pq«9Äòö>E>K+8K+8(~<:N®>ë¬d>("C?Ï¨>Ì²7>ß6?4C8ØD9Éþ=d½9â,½9²%?	>ZV+8ZV+8(~<Ôíñ>±©>|ªE?ºÆÍ>ï>Á»5?.IÏ8\Üg9×Ýd>Â_:yA#:!p/?
>a+8a+8(~<Ó8+?ÜzÚ>W H?Ð
?î>¼>ÛÏ;?{¥9qí9§T>d:»9¨C?2>Ôk+8Ôk+8(~<Î¶l>ú>ôëV?~C?/_?i§;?1H¸|×È8ê+¾Qb<ß<-¬[?Þ>v+8v+8(~<LÞÓ>Q=>P3?+½>lÍ>98'?LB69ñ^ª9{î>Û`C9Äï69´?i*>N+8N+8(~<~Â?ô¹¶>¥iP?ÙÜ%?>Þ>??ÅX8Tó²9´{Ä=a¹;Óo¸::ðA?2>
+8
+8(~<zÁÁ<`<ë*?=;£=;Y2?Ðm"¹ø¤X9ï¿¾Åµ·0ã9x}¬½¾8>Ç+8Ç+8(~<%=8¶<©h?éô<©ö<Ñ¯r?Ó+¹V#9'»¾SÛi85ð!9Ø8>(=>¡+8¡+8(~<¯4á>¶¢>vÛ<?3#>Dd>0?F²7N$î8Àû¿=f-:5Ùå92!A?>>A¬+8A¬+8(~<C.?PP¾>ãJ??ïÍ>?G?]ây9r9Z%a?B:6Äj:(?±D>ý¶+8ý¶+8(~<±&?'â>@Ì<?î>£@>6á4?¸}u9Ôs½÷Ð!:æ8:¿×?@F>ºÁ+8ºÁ+8(~<(^Ú>D>àDG?Î«>ÚÔ_>D?¿8å§#9uXT>X{ª:4DH:*íY?øU>wÌ+8wÌ+8(~<b?Pc?øb?F®?¨71?8K?Ò=9Ñ­¾9­>æ1Ë:P½|:öÐM?uV>4×+84×+8(~<ÈÑw>u$>Óá@?¬åY?½q?=ÍC?Í±=ÆÄI=!a?P<Pñ;
]?Id>ñá+8ñá+8(~<4õ#=¿Dë<Ïg2?Í%õ;Î;??Z¸ÂQû8n0¾&¸Ön9Û
¾n>­ì+8­ì+8(~<÷ä-?#'â>5ØD?(²	?ÈÂ>é35?m,9/§9>¶*;@ªô:·2?Ó}>j÷+8j÷+8(~<sUÎ>R¸>¦
D?â>^>j/?~KK8ç§ý8r,M>N~9TÉ¨9PÁ>Ð>',8',8(~<¿sç>ûÎ>@??Í>ü´>1ß5?ë@9ï9:w¡>";ÙÊÊ:Ä0M?>ä,8ä,8(~<½ñ<Çß¬<ý2?^å\;çA;?c¹h9N.¾¨¥8º^9F¬=Ç > ,8 ,8(~<®Hñ?ø8?`ø¦?Z?Rã>? 9=Æ9jÎ>ãÐê9i¶9
Æ$?¿Ê>]",8]",8(~<5T?
²>
F>?NZú>üò»>Â*?k9\t9>
:
×Å9f¡F?ØÒ>-,8-,8(~<ob=nºÓ<³È/?ex;!ðh;~?ÉÔ¸G
9ª¼1¾[5;tâÈ:J{(?®Ö>×7,8×7,8(~<þF?¹>(Y?áÂ6?éù>6;?i9(àj9s\?8ò:ö¡Ù9Ó*?¿×>B,8B,8(~<u½<²1<Gr7?C=h;é.;¡ó)?Îµ¶`Ó8ßãÛ¼SØ¸¼8rà¿ë>PM,8PM,8(~<?Ç­>uH>?3¸>æî>I7?'¥8*¹99CäÌ=[9õ<ó9Ù>[ð>
X,8
X,8(~<¸ì<­<.?½iñ;¶Þ;Y¿
?8#-9ú>(Õª¸Fb9µ'¾F>Êb,8Êb,8(~<±ÖÔ<0<½#+?[Ð£;{;²¶&?Hù¸º9¹¹Ú¾$©Û¸4f9ãôs¾&>m,8m,8(~<U=â+ã<Ü«.?¨_;EõI;òÀ
?í½7¸H9æ£½Ìîã¸ªJ³9Õ¹"¾è>Cx,8Cx,8(~<ïñø>>,,L?ò^Þ>àt>úXB?½*µ¸P9á
¾¥Eu:joî9«?Á#>,8,8(~<Í à<U <2?Qà8=H="?k¡l¸æh9¥|¾¦÷½:Î¨:?*>½,8½,8(~<­=·¼<[0?ëë;Ëg;;0?¹Ôþ9Ìö¿k5¹§þ8m`6¿s7>z,8z,8(~<ò<Q¯<ÆP1?¥T;­9Ì:ä*?E«¹}K9Í º¾	éY·¬LB9ã½ÀD>7£,87£,8(~<"Zû<'Î°<ø5?':<t<>«$?oø¹y»9 h¾61û9
tØ9þ?YH>ó­,8ó­,8(~<L}ô>_¤>2±>?7§¹>$Â>,?.á8É%É8ã2?%á9#¸9ú	?pS>°¸,8°¸,8(~<ÖC? ;Å>èUD?|Ê>X>Èk6?	9Î9±dD>Ê99>ÜH9ïë>5W>mÃ,8mÃ,8(~<©O?ÅX?¢P?r.?0E>ÉÁ?¢|9Áa9ú±>?9:#ÙÝ9YÏ!?Ì]>*Î,8*Î,8(~<ÞÑ?>j?Îk?Å5?b?æÉ¼7ì9Ù2=f:&¡ä95@?h>æØ,8æØ,8(~<"B?Iû>{ÃE? &?b3ä>í:?b~µ¸/Ä£9Û
¾|±>:ì
:ü+?²u>£ã,8£ã,8(~<wá?¸¢£>­ I?òE¸>éy>|Ã<?ø9þëË95?7>¶¤K:0%:Ðo?â>`î,8`î,8(~<Á<|<Ì¶3?³<¯q<s?Aö'¹59[½¿csÆ;qv;ðÕ/?¿>ù,8ù,8(~<³ÏÙ>l>>@®O??(Å> ¿;?zÞÁ8¾8Þ?é9Ã9,ú?B>Ú-8Ú-8(~<QB`?m°	?]zP?©õ.?yæ>7B?:¸]9Pm9F-ï>^Ô:{¤è9×]?X¦>-8-8(~<ks?+¾>¼J?ãÅ>cFX>©ï;?[·ä
9å½óô:¶ÝS:rü3?%õ>S-8S-8(~<Ü,=vÛ÷<
º1?Ô´;/;ö·#?m¡¹ºÇ@9Ôoµ¾½ïP:
0	:ñB?Lû>$-8$-8(~<N>%.>9ÌV?õ~C?ÜT?³ç8?y1=QÕ<÷ûT?ï:lPú9Ô?D>Í.-8Í.-8(~< $Ñ>Z>?M?nYo>Ê½(>i5?¬8¿¹*çá8¡²Ø¿sÃW:F%:Ú'?>9-89-8(~<TÆ²<(Ä<}+?·_;:
»:%/O?F1¹88À²!ÀEW¸Å"Â9&1½>FD-8FD-8(~<¹±<<Ú)?1(;´¹);Ó¯ý>Éi¹µ8OI¤¿Ò«6",9¦¢<¨>O-8O-8(~<ýÿÅ>·>\D?ída>¥¹ >x3?Ê4¹ù69sü¾Á¿	:_S*:	Ï>>ÀY-8ÀY-8(~<£eÜ<ñÿ<9A?&ìx<g@<Ù%?Rí¼¸)8|¬¿¼¸-9ÝG#9U/?C%>}d-8}d-8(~<%5|?5	?¯Gk?ØwW?D(õ>nÿ`?\9?¹Y9¸X?oðØ:RVK:ú?ã&>9o-89o-8(~<$=¢GÌ<	MN?t°;Çc;ÏE?°jr¹®öD8ÙÀ¿±¸<ë8Ä1Á¾k=>öy-8öy-8(~<­ù>L{>M?Ý¶>wm>ï´D?³[k8Îmo9Å¥û=Àø:±ó´:Ô/?9T>³-8³-8(~<®9=Ø¼=ÿÐ-?±´;E;)%?úg¹¬ÅP9	&¿Ñ3w9.µ98Jß>W>p-8p-8(~<õâ>­_>DäH?ªé>D >a":?:É¸ò¬9+F3¾ÌJ®:¹s:l7?}g>,-8,-8(~<Q¥ ?ÚºÓ><B?Xý´>yÌ{>k8?ØÐ¸4§*9½T¾Øó9ªÑ´9Ö5Þ>³k>é¤-8é¤-8(~<Ý$=¿Ù<ÅV,?¼è;He;M?/»¹ïíc9DÍ$¿6-¸c9Ï0½Ón>¦¯-8¦¯-8*<ÖG??4ÀA?6îÑ>u>/0?,dà7©²b90e}=8{Ý9d9-ü2?ºs>cº-8cº-8*<ðÊ<%<ßt-?åj;,Ë^;¯¹?¸M¹¾9Ûgí¾Ðá¸Þ¤9íÛ]½ø|> Å-8 Å-8*<YN??­>T_?H¡>¯ØP>TF?È=S9JM9¼Ô?å:J«9H+@?¡}>ÜÏ-8ÜÏ-8*<*a==3ªD?·x<Æ2<KT2?ïÁÀ¸òÕ8 ¥æ¾ÖÉ8oY9Õß;>1>Ú-8Ú-8*<2·ø>õÌ¥>ç@?ê¯?rbÏ>Ú"0?%À¼8©:9W5><îÈ;TD?`>Vå-8Vå-8*<@ã¹>ï7x>·??Î[_>|×'>¥V*?P\¹ 8õÑ¿qa-9¦g9êª>>ð-8ð-8*<>÷±Á=	4?ÛI<|èò;:?_¹í`9pJþ¾àÇ*µD½8Âf»p>Ðú-8Ðú-8*<ÃQ?Aæ¤>#ùN?×ü>xZ«>ß<?¤-8×Ç,9¯X>f:e3\:Þ)?Á>.8.8*<-ô6=ë=§Ý.?`P<¿8Æ;65?Áú_¸ôr9ö®Ê½2)d94p9½1Ê>ã>I.8I.8*<ûêÆ<gÎ<ß+?<Zîü;ëØ?¡!¹VÍ49M~Í¾úw©¶v³8ñÙ½>.8.8*<ÌW
?Ý¥>\yZ?¯;>í8P>ÅC? °8Ïz9°´3>8,;²ê:ÈÙ;?>Ã%.8Ã%.8*<ÿ´= ¬r=u~>?ÔZ<øn<®O?JP8·wï9Úy¼;²:`,W?»>0.80.8*<+Hæ>£>j^F?av¨>Br>L2?£Äd99ãÔ>³AQ9JðW9ø>É><;.8<;.8*<Î| ?HÕÀ>U?î*?zs³>ÐJ?u¶8g9¬®>!s):ÁÐ9ámP??Ò>ùE.8ùE.8*<ÀX	=P¸<½Ã>?Ò	<Ü²¨;h$Q?3ï%¹jÖ~9ø°¦¾ûm¸²c9n½Û>¶P.8¶P.8*<±è?õã´>ÖjG?ZÃù>^©>ÂÁ<?/°8½9»< >OáC:çåÄ9/­~?Nà>s[.8s[.8*<²q>õ>öUh?ÿ]5?¸Ð>Ñs^?f7<º®Ü;Ü¿T?u<è!<Øt?â>/f.8/f.8*<¹Wö>
¼ >i,D??é­>=?gG¸H¿P9äô½hY%:X	:äÊ?{ê>ìp.8ìp.8*<ø­?¹Ê?ÙÆ?C-?A?f?H=è9dyõ92ò>)È::å:?ø>©{.8©{.8*<Àñ½<<<êf'?9'¶;xô;ü?Î±.¹!J9D
¿Íþ9r:|ð>ü>f.8f.8*<·
=¹cÂ<½æ5?µ<+]à;)?Eñ2¹îW89âø¾÷å9Àís8ñl?çþ>".8".8*<ãB?Aî>Q?pj?²>Eâ=?"³9a©9V_?°û:äÀ±:¬$5?\>ß.8ß.8*<OËe=Ha#=;4?fÊ;<Z\;Ì$k?j¹<óg9F?¾ýy8(9Ýôø=
>¦.8¦.8*<#é??F©>:¤Y?ÈÕM?Ìá?*mL?\?:\ÈS:@?húÎ9à¥$9è ?»>Y±.8Y±.8*<Ú?çcÈ>ßïJ?¿|>Qñ\>3?¸X9dàp½sÎ&;:OØ:çiE?>¼.8¼.8*<Õ<¡<¤7)?ä(Å:ð$:®,?ð:¹ÔÝî87¿4]7åÿ80]=ò>ÒÆ.8ÒÆ.8*<1?5Ï¿>y<H?z>½I>C9?x¸ýI9Pî'¾a9¤:åÿy:q*(?\">Ñ.8Ñ.8*<u1=Ò=·-?ÁÐ;IÐ­;´=?#K¹½K8c$Àý«9°8Éó>?õ,>LÜ.8LÜ.8*<ªk=?FÖË>òäm?ü?Ú¾·>Ü5G?òÍc9øÎu9á?í>ò9¥9SÍ>>/>	ç.8	ç.8*<Â	?U,¶>~A?9Ï¿>n>;p2?Ó ¸Tp÷7n¼¿wS;éSÇ:94?V2>Åñ.8Åñ.8*<aôD?þÖ	?å6?´C»>Íx>H-?+Ñv8ô_9n¬â=N¾:Wæ:(?ò7>ü.8ü.8*<Éà> Ï>+4?:½>=>a,?32¹C9Hl÷¾¸T:óM2:´?<>?/8?/8*<ógÅ<ÿ"<è,?®æ;Çdp;n
?«K¹C9oK¿C·8Ü9¢ß>d<>ü/8ü/8*<ó>2K>ío??9Ú>¿>zô/?T.;Ù:	».?vÝ!:ÒtÂ9U?A=>¹/8¹/8*<mË>Y>mJ?P?Ã¯>§<?ýï8xL9S½=ÅwÐ8<¨z9RéT>áC>u'/8u'/8*<¹?îQ¸>¸«Y?¯ó<?Ië>æM?8#9p[ª9·Fu>¸á:_E:ÊóP?jF>22/822/8*<èhT>+L>sJ?§:E?w?@?û\="(=P¹V?ËY<P´ü;)¢\?P>ï</8ï</8*< \?a>Ë£V?2DI?MÓæ>7_?Ð`9%k9iô>Æë:g
q:1z?Y>¬G/8¬G/8*<ìK	?ã¹>þr=?ë>é÷¨>b2?°É¸¡R9hrv¾:FÀß9£º?^>hR/8hR/8*<TÛX?Fô>
c?@P?ÿíé>¬c?ñ:9YiZ9ýñµ>û:*9yU?]^>%]/8%]/8*<Ú1ú>.>¯=U?ÖÊ?¸>æ;?÷99»8|?HY;R;mL?9g>âg/8âg/8*<é>~O->÷aP?ªg?ïå?t<?Ù49nM9D]á>,cc<`<?ß[?4h>r/8r/8*<9?a?´?«Ï?ïo?4]M?«:EÁ9~S?g4:ùS:,?j>\}/8\}/8*<åZ?s9Ì>õ?n;??{!?nï9=¥Ù9a ?Å¹®:ÁR:=Ó?®>/8/8*<TQ?,

?º'>?C[>¹j>q+?\Ä¸I9½n;.;(.?¬>Õ/8Õ/8*<8ä>÷p>ìK?ç>WS4>(Ö9?7·È9{½xT:º*:ße6?>/8/8*<,æ>Àö>¢O?±çÕ>Øk>b³H?´Ö7¸ÅT9©qÝ½ò³Ë9O¿9`}?Ä>O¨/8O¨/8*<`EW>õÔð=JÔd?ÿÇ?PÇ>ÀÿC?¥&<Ù"=<R?[qc<¯m<HÖ[?(>³/8³/8*<µ½%?%öÆ>AU?³p?È
Ñ>¿X>?GA89È9 >>VÒ<K°;¼Z?Ó¡>È½/8È½/8*<Ü>=5
=M0?$<ýÔ;?<?3©¸|9Üðí½¥¿¸L2g9ãT¾¤¬>È/8È/8*<OB?¨sù>«¦G?±Ìå>Í>P@?9ñ9*>ì9ï7¯9-Ø,?}¿>BÓ/8BÓ/8*<6å>ðÿA>-<?+>îú=D/?ó¢¸Ëáb9¹¨¾Kñt:ç1:0<0?%Ç>ÿÝ/8ÿÝ/8*<
h%>ãà=`J<?#|>ip9>¿S.?uG?=ÿ#ç<ôÙS?õÿ;?¬;5é=?íÞ>»è/8»è/8*<>_?¼ï
?ÈûM?ÇVÙ>;>A?CíY83$¶8ñ%>:ÝZ:Áéà9py?&ê>xó/8xó/8*<#Óò>'>PTH?'©>Ú\s>üX2?Àõeµ(Á9ÃòÉº<iì:n:J:E?±ö>5þ/85þ/8*<}Fq?º?JG??rÑ¢>ÕJ?¬Êe8Hk97ú=4â:-:mÈ?^>ò08ò08*<PØm?°õ>vÓw?D,?ÁÖ¤>þ?'78
d9Ø#>¢fÁ:Aùl:ÉíP?>®08®08*<mMK?ÿW>úóð?¾K
?m>ëD?/9´w¥9ìÑ>Ú:¢d:5"?l>k08k08*<:> ?ÍìÐ>\YD?ÂFò>¿§>×Þ8?}«K8Û±9=g;ÿ½:LB?>()08()08*<\1?¶ÉÚ>åËO?Z?Ì>ã5?N";À¡:è²e?8'©:*ö:&?¸>å308å308*<hûô>è>qæY?Ïr>3>P4L?6U6Ìä8`Ën<ð°à9bÖ9?¹">¢>08¢>08*<ÃLÇ=26=§??¡<ñ;½Z¥;{½:?}(¹@Ó.9póØ¾ü¥8O9È­L>é'>^I08^I08*<;ph?æ?AE?ad÷>uð±>íõ1?+¾:HëW:\ÿa?=»ê9>9Èë`?¦0>T08T08*<ô-=5=´)?/K ;Áò;áS?£¸âZO9áÚC¾îøÐ8849½&*>ÚC>Ø^08Ø^08*<ý
?HÜ»>|g=?-ß±>²{>øc5?Áxë8¾É}9%m>S3:ai0:ª«b?.G>i08i08*<À\P=6ì=b/?®ðg=5»9=~Ø?VwÎ9^¸9a?¬(<¼Ï;¾¦1?,J>Qt08Qt08*<pPà>ñj>â>?\õx>6>åÿ.?>¸ÛiO9AË>¾:IÓ:Âm:¿46?P>0808*<<>=BB=(Ñ8?dz;?£6;ú{/?ÚÁÔ¸<ú9xFÈ¾×`¹®ïf9(¡¾P>Ë08Ë08*<Êù)?±G¼>°g?êÎ?? ?ÂR?t;:ÞÍ:¬4?êwd;Îÿ:òÕd?êP>0808*<IÓÊ>3>.m;?ª}>V¶<>Ì,?t¦9<9Öå>·³^9ÙW9A?ô\>E08E08*<Áyí<X±<f+?V1;¤;mµ?û³R¹RÅy9;õ×¾'Ð·ïÔ+9®½¤^>ª08ª08*<ºå<¿q§<L~/?¨£;¤Û;%¬?ét¹v!29è;Á¾¯¸¼Ð¼8fí¾mi>¾´08¾´08*<¢={^=c;4?tjô;Ç|¸;F)?w0¹¨¸s9jp¹¾jJ·².a9¼O&½àq>{¿08{¿08*<û>r®D>Ð26?JX*>¬>ûW$?Ú@v¸®W9|TH¾8L2;5&÷:Í®8?q>8Ê088Ê08*< Û>½>¹Q?À_??.C?u"¬=ìÙL=JW?Kf<æ_;Vp?>ôÔ08ôÔ08*<'Z=]×:=8?Rµ=
=_­2?:ÇK:/p?ÚX$:à]ú9(?÷>±ß08±ß08*<c¯;>_²ç=2_O?Á?¼ÇÅ>µ=?ëã<*7<«S?iX¦;LçZ;ûB?:>nê08nê08*<??»µ>v¤D?QÐ>SX>46?,þò·XÑ59@«½5:=U:~6?l>+õ08+õ08*<gT?V¥±>@²>?×ÑÓ>H¡>(?|1:pÑ:\0?.-Ä:u:n"?>èÿ08èÿ08*<y6?p©>Fvd?7¼-?ÏþÎ>£ÝV?2b%9éõ9c,>ü:Ú:^°f?¨>¤
18¤
18*<j?FE¦>Àf?\d?ÆÎª>>ìG?{@8O9×é?>i½;Áê;5?Ñ«>a18a18*<U?CÍ>ÿE?§>v´P>n?;?^Þ$8¨ÍH90Ò=ü:Ûlß9Þß3?Ê¯> 18 18*<kt=P3=dy.?}Î;H3»;=
?Jì7Ä²{9L
=eÛß71	9ÛÐ=û³>Û*18Û*18*<C?X\ß>Ö+`?Ä@?(Ä§>{nn?³y9ÎT9t$?'(:-îü9y1*?¦¶>518518*<üi?%À>:w?ùu?í+?á½s?HÞ9¶_9\?ó,;øp|:!ÿ?þÔ>T@18T@18*<!=³å<4?î¹²;+¥;j
?ïu¹RR>9Öf%¿jÒO¸À 9Ò9¨½¬Ú>K18K18*<R>+ïÅ=v-?)+<#ÿ;ù¼+?`ö¸$= 9sÎÄ¾³ÇZ9÷ç^9êBû>ï>ÎU18ÎU18*<Ò?»'Å>£L?§?6$Ô>Ùq:?î÷p9us9É¨B?qj:Ý¨:<?ö>`18`18*<$ô?ÍÃ¾>§V?(>_÷>>¯óG?1p8øÙc9eâ>1¤¬9ðt¡9ïÝ?»û>Gk18Gk18*<Ç6
?¿è¨>gzQ?Ú®?³¯>ÈM?âò´9¦Ü9øÑ>·o
;l¸:ÿ)@?þ>v18v18*<f¿>ÿS>æ:?¼FF>×>q0?*o¸uf9éï½:s:ÉM:ÌIö>Êÿ>Á18Á18*<Aþ>Yó>\	Y?ÇÒ>^Î>®pF?ï×7öøÿ8*Ü=÷è:`´f: Ã?ø>~18~18*<ßl'?q0Ê>äûS?¥?ÉÑ¬>Z? 8þ9*y>pi4:Zóá9°gL?	>;18;18*<?@?Ì,Á>}K?Aö*?ñÞä>:??Jþ9H9ú+'?j):%]:8+?­>÷ 18÷ 18*<î,?-°ç>??Û?â¿>?ê3?¾	9Ä'9vêÑ>Ñ°:d:ë]?«
>´«18´«18*<^<=Z¬ú<ÿ??óÅÂ;ð;êè ?·¹,9/ÕÕ¾~å9~F9¼D`?,>q¶18q¶18*<¨oS?~?¼J?Á@?¤`¹>¶M@?XÅ9óñ9Íñ>çÈÑ9:!Î9E?·&>.Á18.Á18*<`o?\'Á>PÁ@?I>ÕY>»4?¦W¸åü£9Ïf½qÂ:/:6Ó>4(>êË18êË18*<ü6<?=Gú>@?®?xº>m0?ª×U8.}9A«=·ì9s­9æW>=4>§Ö18§Ö18*<=8PÙ<õ.?
ê;rÞÀ;U? eÄ¸À9ÅZÄ¾ï:ãn:Q?Ô4>dá18dá18*<.ú=ÂÀ<yG-?ÙKB;L½#;ã?*K¡7D9µR=AB~¸@z9Èã¾â@>!ì18!ì18*<R_*?ËV®>à,z?xZ?0ù>øp`?Ø9kÕ9@~¬>Úîò:lz:"Xx?lS>Þö18Þö18*<=Í×>¶|>e@?ÀÈß>ó>Í6?n7»-9¾
=D¢9ü]J9o4?8Y>2828*<cf?ÒÛô>¾q?²jk?5ö>mìt?$ý&9¯:sé$>´:ÊÔ:yÆ?Z>W28W28*<èú><Ôª>@<?
à>;^F>ÚY/?D>¸ÿÈo9¶ÝÊ½Sò9Tç:x¤ç>z^>2828*<Òð<Ic¯<<Á/?ÿ¸;C;2Ä?0ÌH¹Bü79G²¿ØÇ:
À:ò5?:c>Ñ!28Ñ!28*<§í=6aÓ<b-?­:ãÈ´:@õ>&Ï>¹1& 9Q¾©Ù09 i91H°>v>,28,28*<Þ0=?Â=qÌ,?=D;u8;r?¶|¹¿C98ä
¿+ÿ¸Þ³t9uy¾>J728J728*<íü<»X<Od?²L
<:¬¬;
M?Y±¹, -9b+Ç¾Il&;d;j?¸>B28B28*< =ÕÐ<ê/?°½;G;¤?¶·À¸>6|9¶C¾¸øÉ08Èüæ¾>ÄL28ÄL28*<æ?Ë¡>ìõc?£Å4?RPÛ>ØS?¥q9Ú¥9%]Ú>ÂÛ:vùs:ÿ?F>W28W28*<ä1?ÝÖ>,=?ÉV¶>=>>}0?%ê)·aÞ9ÞE¼oð,:>È=:½Gé>>=b28=b28*<yE>'×;>@R?Ps\?Ð	?;ÀL?A­ñ;BÎ;(ÔG?Å
:Ö@Ë9ëI2?Z>úl28úl28*<üî>¤º>VEF?=ût>Ýn(>/,:?ø'¸i÷8h-¾Cí8M~9mõf>Ã©>·w28·w28*<ÕU=ëw=uj+?ËK=;AÁ@;hû>Nvn¹ì9à×¾NO8Jo9rÝ=®>t28t28*<²:=ZÂ<èQ+?à¡÷:Ä÷í:Ë2?¸ì¹Z9`¾su¸Îf8: ¿_°>028028*<¹a)?-Ï>ÚP?ê®ì>Þõ>8]G?å9Úñ¬9ef\>¬åÐ9Ï¶¶9­W?é°>í28í28*<å!8==¾/?É;é;/Ï;®?®k¸fÑf9e¢½²Ò¹çØP9á×-¿À>ª¢28ª¢28*<±=^Nó<î(?íàS;<®;¯4.?Òû¸~ñ8½¿}ªà8q(9)ÁÄ>WÁ>g­28g­28*<òµ?Îü¾>sZK?Ï>T9>xÞ9?cD¸Â9 F¾@%%¸ÅA¢9[G½ÀÄ>$¸28$¸28*<ËzÀ>fy>×E?Gþ>ü@M>.PA?XÚÏ5kx"9Á£;Éý!;aÑ:lfF?éÉ>àÂ28àÂ28*<Ù÷Ë>Ñ>w4?K>bU>ÚÉ/?å±7B9%vØ<Å'ä:jÊ:Qe@?Tð>Í28Í28*<Ù<Ô<Yþ/?nUä;ð{¤;è¯1?#E¸.¨96j½u£9)Ï9'Ê>·ñ>ZØ28ZØ28*<Îf^=)=&4?<þ;j?Ê;·!?Á¹ã8|ó¿-í¸gÀ,9:¼¯¾âø>ã28ã28*<Â½< [<ãõ%?=ù;T2ù:ZB!?à#¹èÎ9.¿K({¸d¹9nY¾äú>Óí28Óí28*<:ó<íÕ®<ú2?ëF®;Z;,!?ÁG¹O¶8¿Dg8d~9f,¼=¥>ø28ø28*<k.?7Ó>~S?Ò>jà>®ë=?ç ¸L¤9û ¾n¥µ9!b-9?>M38M38*<|ê>FA>
äC?1Ò>hÈ>²??àú9Oãy9¢m?"J;ä;lPE?ª	>
38
38*<¦¢=Þ½<I2?_=c÷ò<æÝ&?Iyö8×9ÅF>Ø9"#{9Jø?Q>Ç38Ç38*<ÑHÜ>Û7>àD?
H>v»P>P8?6½â8Ô@·8Ó_?êYÐ9ùÈä9¯"é>>#38#38*<X:ü=åÝ³=³~3?N&z<+H<ú ?,¹ö2ô8Sæ¿Æ´:t:Ü?4>@.38@.38*<ð©)=âmô<²1?)n<Ï;×$?cÂÓ¹Ð7&ÈÁÈ ¦¸Wún9,2¾±#>ý838ý838*<Gû=¬æ½<¡ë1?;+!¥:ú j?Põn¹Û9à²Z¿MÚ¸Ús29Ù;Ñ½E*>ºC38ºC38*<9lÞ<	¦<o+?ÀS;u"?;\Î
?t°%¹ÞÌ!9¿±ãS¸~j_9×Êò½x2>vN38vN38*<Cð>^Å>é?±¯?è?ñ _?øûw79Yað<×ê+:ª*:Y?ã?>3Y383Y38*<¥Â=Y­<¿A?ÑNó;Á¤;¡`?	¤¹Y9Ä#B¿UE8Úc29g
>¿B>ðc38ðc38*<yâQ?úñÏ>1?O¤,?Î¸>¦&o?­ØÉ¸ñï49¬Ê¾c'8ì:I9°Ô=÷N>­n38­n38*<¥&>W<=V#½?V->cF»=Sm?àåÕ9Ú.¾9ö?Ç":ÓU:uõ.?4O>jy38jy38*<?_ÙÎ>y¢»?	8?ty>æ¼½?çVö9F×9ÈØr?Çö:Q:?VO>&38&38*<¬Ù?þÂ>4QÎ?K#0?Ey>1µ?@ê69"¥m9ö
Å>Êx:-¿×9Ýp?S>ã38ã38*<Yjû<ác´<Êe2?7?;¢n$;ºÙ?s¹rÚg9Þ©¾18>Dk8è¼>u[> 38 38*<­MÄ>àfw>. K?at>#p1>8J0?÷¸Úi$9J}[¾o%9$õ9¾!>^]>]¤38]¤38*<¶u?¬÷Ã>ZðA?GK>öZ>`.?Ò59å¶9×f>þUª9:cÁ9%|á>j>¯38¯38*<÷×R?#?´J?oì>ç¦>ÖN6?¶ð8gÝ8÷)?û?;¡X;yß?r>Ö¹38Ö¹38*<ÿ
?¹0·>ÞE?¢à>%µ>r{7?â~¸³º½9õ«½¯®:~F::%·B?¤s>Ä38Ä38*<Y°??§>¾`?}è>ûÝ>­{M?ÈR6zõÞ8Ðî<Â:Þá95:%?|>PÏ38PÏ38*<T]?¡ ?CÎT?=Öð>û¬>¥52?´ n¹8ø9«Ë¾HÒ¤;V X;Ï:C?º>
Ú38
Ú38*<ÖÌ2=.Âþ<å«3?'01<¹Cí;þ-??Di¹V9?¾¿%¿!9Õ|8Å£?N>Éä38Éä38*<µñt=°"=
G?÷;Mé{;M!{?Úä{¹mO9Õp¿vC$8îi9|i´=>ï38ï38*<
>Cl×=Æ3?Ì	<T)æ;¿T+?Ó"¹VÑ8¼F¿æÏj9feÖ9[0>>Cú38Cú38*<§/?À>»âJ?Fà>>©ü??å9n»8RÃ?q¥Z:eÅý9\?K>4848*<Hõ?DÉ·>1!G?â>2>æ²;?GF:×=:Ë3R?KPU;&;0P?">¼48¼48*<ÿÔ!>æå=44?¥O/<Qä<V#*?0!8Ó¾9]j>f8dc9m> >y48y48*<ÄÀ>öÖ=~&1?[@<v<H5?Z¼¶Æxä8^¼ÜQÐ·|}9'XL½zª>6%486%48*<B§ð>}>Ñ¹S?±Êµ>?p>Ñ+5?tL8íaÏ9öô{=vU³:
ar:ni=?:®>ó/48ó/48*<Òn=-.=@c/?xW;¿îI;GR?#êm¹òù/8S
-À7¸]Ø9ÌÉë½c¸>°:48°:48*<¢½?ûÿ0?úÉR?Ä-ã>í.>ÌµX?°Àe9A9Í°Ü>$:÷Ë9òM?¹>lE48lE48*<Æ=ÇrÌ</u>?è'à;nÛ;F?oÌ8\RÕ8vÄ'>w 9J9rK?H¹>)P48)P48*<<^ó<f8<×
U?ÞW<¯¡Ý;w
8?0E#¹ó|>9êkÛ¾yÈ:~Ç:ÆAA?Ã>æZ48æZ48*<l?Ä>X?"Ù?Ô?Ú>µÓ?¶M*:¨9U¾?×¼:³/:?ØÃ>£e48£e48*<ni]>Ú!>>²K?þÙî>r"«>¦2?Ô8=Kãä<?ÝM?ô¡<ä[<iF=?$Ç>_p48_p48*<_D>*î>Â<?lÎ>¨D>$,?q<°;c_T?ÿX[99r£Ã>Ë>{48{48*<Å²#?E{Ú>)Ï??ñr¢>î£e>5?Ûg¸=s9ç½Þâ;L±:ÍA?ßÍ>Ù48Ù48*<Ó÷R?`?öG?!@	?{¼>~ß:?ü
9 "9âº>_x`:eL:³ÍR?Ó>4848*<ù6=òLË<HM/?Y&;R;ú?y£x¹ªÉ8·à¿âõ¢¶úæ8l÷½Ø>S48S48*<OÙÊ<Ö1<4.?n2@;S';þM?[þ¹¹NòD8MÃqÀØ¸¶h£18<½ä¼÷â>¦48¦48*<oN¦>Fò\>ö°@?	§>÷y>YÚ+?8óÞø8Î|>â':¢Ý÷9yd-?|ä>Ì°48Ì°48*<G=é>L=5¹-?/;¥j;"?táÎ¸Ú(9ùÍ¾¼æM8\69Ç>ï>»48»48*<²×Y?é>ä<o?Ó£?¸qP?Ú3I?c:ÜM:.³0?u³:xýa:ÁÆJ?Ë>FÆ48FÆ48*<û>ñ>»O?@)É>£ù>/\5?}Î¶k39}¦¼§":¬Ð`:Ë1?«>Ñ48Ñ48*<e?è¼¢>dÅV?eÔè>KT>)£>?õï8UX`9Uè>éI}<Oý$<ÏD?¡>¿Û48¿Û48*<Dp?4×Ä>¬ÚH?£ó?Ð³>³M9?¯±
9$®8dK?ÅÑ::^uG?¥>|æ48|æ48*<¬i¾<Íp<8¦6?÷><;/!;´?äJÉ7S²;8E>Ú¼`¸öï9b#¶½5>9ñ489ñ48*<4ó4?d-Á>ÚËo?¾1?6á³>Iõ|?	°T9ô'9*Q?Ð$:c:?¡$>öû48öû48*<Æ,?á>XOD?5½¤>öl>ÄQ2?Ëö9pA9cÙ¯>R):2,:rnû>R%>²58²58*<&4,?ºÄ>cS`?©o?e?ÅÖM?xã81R9ñò=K_<*Ô#<÷Øg?2'>o58o58*<K?çY°>*E?é¹> _|>H<?jêK7rS9 
(=ó¼D:ðá9Wê^?)>,58,58*<¾\?¾«>»@?>KO>D2?ø4e¸98 ñ·¾s@9Ñ!9¾ãé>Ë2>é&58é&58*<ð<HØ¶<Äh(?¢C;mG;:"û>-õO¹9Ð+¿Ý8ÿÌh9Ó>Æ3>¦158¦158*<_í¶>¤üs>ï??
~>>j>Õj-?èô8Íþ8ö>-êþ:jÍÊ:ä ?UF>b<58b<58*<[?,?Î>ÙU?µ>ËL>ä³3?:y9òW9LgÑ>Ì9ßÚ:E¿>8J>G58G58*<Æn¤=l=Ûå1?ò"<á)Ñ;ri0?À/Z5zµ	9ÀÍJ;Iké8¦ã9y&B>FO>ÜQ58ÜQ58*<Â>®>n4?¶?Ú>»)?3
=
§µ<ÝvG?(«<h.<";?ÝO>\58\58*<?,¢>lÆW?ãÎN?;º?-qG?±D:p0:±?LØ(:åñ9ëã2?ÆQ>Ug58Ug58*<²eL?Çà>çÉh?o!0?r.Å>w«d?:à8T¸9úø^>q×µ9L=Ä9²7í>R>r58r58*<#L=Üì»<F{À?í%=¨Ó<*A?ÂÜ¬·Vh9ã@>½Y28ÕL9ÒÞ=U>Ï|58Ï|58*<{Ã<Z¸<Æ0?2¸;æ¨;D%?ôu¸Ý89½-j¤8ê¢9}i>¡b>5858*<q1?ÖÝ>ÀÄL?7Ú>¼¸>í|F?F¯8Vv9x6>y?9:`Üú9ÿ
=?¡g>I58I58*<Ü§?b?ç?Ê¾@x[i?ü¸?¸j%:"¥	:gÓ?óËÂ:lÊt:x·K?l>5858*<ñ?Ï+²>¥!S?#?K¶>G?Ùï9}©93zØ>A;0;Ó;?¢m>Â§58Â§58*<b?T^>$~?Ì?ìò?Ê6?Óh9&ec9¤?Ê¼:º®V:Ç`?ÿ|>²58²58*<¡
	?¾>m?rI?¬é×>WÙn?}²9£9Õ?í9ÒÐ9ª ¾>]><½58<½58*<ê?Ov»>??,á?$ÉÄ>y<?ÀW¸¥ã9R6,¾øo:øc:Às?¤>øÇ58øÇ58*<É¦?@??(Ã?Jè]?.$a?,.=\xÌ<Z?Ak<#<lN?¥>µÒ58µÒ58*<<Hõ<å:³<,/?CÀÆ;]i;ºZ? N<¹`	¹8ÓB¿¬/^¹ä"b9=û¾º²>rÝ58rÝ58*</å7?öö>'ï>?2j>C ^>ñÜ3?Ø¸ùf9o¾¤£};tç+;-Ü<?Ú¶>/è58/è58*<#>=7\=+£.?7};o~;;LÞ,?©ç¬¸ïéó8ùxµ¾Þç7ØZ49$ò£=V¹>ìò58ìò58*<Ä7?p?Êñ?!z?æ¢è>ã?X²¢9à9Ø°?½¯`:æõ:3>?Ç¿>¨ý58¨ý58*<Ï¶!=|è<:ý1?ð;cB³;!g+?ärì¸s{9bºp¾<9WM-9[î
?#ê>e68e68*<`¸?_)­>cL>?ÕÜ?GÝ»>{Æ7?wV7Ce9!Ã<~ê9ìÌ9qx?Îì>"68"68*<_=ØDÈ<o)?ò:â¥¤:Ú>>#¹N793_J¿i
¹²ãM9hG¬¾Àú>ß68ß68*<=ºÓ<º·(?Ý[><J;<÷?Ä%#¹¸Ó9{l¾¨C6:}9ÿ<û>(68(68*<Ú?ÚMð>úÕ¢?,ö®?¼À5?9ov?ÿí9q9IÈ|?)BÂ:½_:¸¨?Ñ%>X368X368*<B
ä>Bâ>OtA?F~¾>S
><3?ñm¸'9½cÝ½¢ÿ©:C8:_L?&>>68>68*<
>-?Õ¶Þ>f"G?`×>ný>C?'¸¯÷«8,6@¾"jY:G:a4?Ó/>ÒH68ÒH68*<<&?@´Ó><I?.[Ý>R>º:?.`8ìà9	¦Ã=îÌ9É9â?ð6>S68S68*<à®<Â<t*?w^b;^H;7m?üÛ¸Ýê9IÃ¾¨:q:Õ?!<>K^68K^68*<fý?ËW³>6C?£Ñ>Ì>k1?Ë°9æð9ºÚ?ÎNâ9Lm:q²µ>]=>i68i68*<2é>]>5V?=>X#B>¤8?\×>9ñSI9fªò>Ê¸gÞB9¾>>Ås68Ås68*<ÙW=Åÿ=û7?¶ÐÕ=¢=lÑ(?d9¸Ku=9 Éú½+A±:nü:aI?>>~68~68*<Ásû>Pè«>Y:;?\Ð>@×M>×£,?§á8®@9
÷9>³Ò:2{:ía?¹A>>68>68*<?VÙ­>ÞI=?Ñ\­>´U>Ë+?lX³8IËN9^>Ñ¦:ZI:ä-?îE>û68û68*<£´>(#l>OÕC?óús>2>ò.?÷6³09j´<·áÂ9uË9«õ>dW>¸68¸68*<7é?7¼¨>¤!H?§>be>ª:?+¥8^9Ø>µÈó9þMã9¥G	?[^>u©68u©68*<ñÈi?ÝE?iL?×a?àZÆ>N`C?»cÛ·ºÎ$9Sdª½q
:[æ
:Wö
?#d>2´682´68*<¿³¯=W¼l=öÿ=?÷¸Ã>¬>Ï[*?OÈE=hÅø<K?¦:;¯H;*JG?Ñh>î¾68î¾68*<
¼>_Äk>>L?3ñk?Ip(? L3?ÂH9@V9ûàï>áj:9:l!?s>«É68«É68*<ÃK?¤]÷>TàR?ÞÚk?c?¦rK?|:Ð9;6}?:#:OKZ?-t>hÔ68hÔ68*<È>äW>ØÑm?Îç¦>¡8>*lg?9N19ÎSØ>ÞÇ8Xc9ù`>Æ>%ß68%ß68*<mi!=Úÿæ<á2?Fq;-»;2Õ?Ñ.¹â²s8Èç¶¿h¿¸ëb69îT¾V>áé68áé68*<cø?NéÏ>½;?¹> ]>¤»/?<Ã:CÊP:ö:?®©;ïÓZ;ÎE?½>ô68ô68*<g`>x9>±RR?£Ø>6>óZ6?Ë
%9§Ä¡9>²"':þÕ9t`H?¼½>[ÿ68[ÿ68*<KÂ=¤ý<ÔÐÃ?==ó=d?7³8\9F">¸Á:ÿú:äà;?ûß>
78
78*<cªT=´¶=1?1;´É7;JCP?Òë¸­8jë-¿DöÊ:X5:QB?ä>Õ78Õ78*<÷NC?ï.?l@?g:Í>K>õ/?T/9Dtí81®?È7¹%9=Ô	>7878*<I[%?pË>duP?fa?àòÔ>Î`2?êl8¹û¦9z®i=±g:â:2ûA?¤/>N*78N*78*<ÛKÏ<<Ò'3?Õ4<Vw
<Êë&?¡l+¹t¶%9ji¿0ê64l9Â]<6>578578*<+==ñ`é<b+?²I ;Ã;
?Vº¸Ü©Ù8´'Û¾%&8£9Ö\=28>È?78È?78*<°?'ý>p{?ö	å?3Ø?¯N?-Ö7:w:n%?c:Ý9^X?jD>J78J78*<fÈ<;ð<@Ó(?ºÞÌ;Ì¦;7?
/¹?Y8ÙÒk¿­¸)96 ¾¾H>AU78AU78*<,C=rZ=-?m;Ç;á	?hË\¹Ü4=9 ^¿ìS¸ÂûÇ8Ø16¾Ûb>þ_78þ_78*<¸½²<é<%?!;4\;n?öA¹ºp9§¾X/¹f¼69ö¾o>»j78»j78*<Æ;ÿ=Ý½=O,?:;;y?>|¸¹9oè½ýà·vÎ8{
!½ÿy>xu78xu78*<ª9þ>J>î\?@¡Ñ>B>=fB?=h8yy9É>v:o:×E
?>478478*<¸Ð¾>Ù><=?°Ý>d[P>-?Ëñ¹È4J9``­¾¯ø:y)ð9?y>ñ78ñ78*<°íç>øm>êT?æ¬>4e>`>@?p8Ä¸ÂZ9e¾ÝQ;æ±;dB2?¨>®78®78*<o)2>Ð¾=Mo?©?SÎ>X-<?²69Ý¨9½>ê;¡²&;üa?Ç©>k 78k 78*<º2?ÛØå>G?¥3?­?é/?Q8b¢_95aï=ÀC\<JP<ºD?«>'«78'«78*<èÍ=âý<
c?e0<:Á;B¯?Ùõj¹ 9£öé¾YrX;^<;@?;¬>äµ78äµ78*<äZ?Moø>|a?½?^yÁ>ÛmL?Öfp8ÚW9(è=U:	=I9§­?Õ®>¡À78¡À78*<Þ>;>
A?ÄÏ®>jt>7?æ8ò9ä¡S>~do:Ù`':`7?Ôµ>^Ë78^Ë78*<Zæ<Êô<m=J?Gå<ÇÐ;xX5?È8UY9Ïßª=B|9`´9;·Ð>±Ã>Ö78Ö78*<¨?ó¬>¡D?>>
P>3|7?8øiv9\>K°:,:_Üd?UÝ>×à78×à78*<Î³<ê<")?1;Ã";Ùª?±äH¹ÞF{9b«Ì¾%?¸ªÆ@9fÕý½ÛÝ>ë78ë78*<TÌ<)<Ìè>?lã;8ï;&*9?¦¹úþC9DÉ¾½Z¹õ9s"¾®à>Qö78Qö78*<¥+?Â=â>(B?ú¢>Ake>_5?pò,:ÁK/:Øü>Á;ä^9;ÞÜ<?gè>8888*<Ë>y´>¥:=?Í$>¬ó=C-??¬¸	P>9N³g¾n¢8¬Ñ+9r>D >Ê88Ê88*<Ë
?È>ZP?Ú¶>¹öv>Ö=?Æ¸HÁ49ÆcW¾O>:Ýª#:BÖ?­ >8888*<D¸G?!u?À >?ÿò¼>R>10?½8ãí¬9Á=
^Å9Ü9>? >D!88D!88*<Wc=açè<¦1/?½jv;&u);!:?Cór¹á!9@¿SÂ9æ-i9Ô> >,88,88*<E
?ræ¶>JA?Ê¡>
|b>l6?×ý85Æ¼9+>õd¤:2ÓX:°B?è >¾688¾688*<[T?*X?M?~0 ?ëká>Lë5?Þ8Â[¯8e¬Ù>
:&³9IJ?¬& >zA88zA88*<±ÄL?¬Jç>ª¤b?KmR?&oì>/×c?z|f9ýì:9#Ô?ª:<:@jl?' >7L887L88*<9&?bÄ>ï¸?)¨?ô >},t?8¬99úó?WÔÁ9i9skT?1( >ôV88ôV88*<ÃÕ>)b>J?(Ö>©zH>Ñd6?±º8v¯9¾>ä:¤«:*?0 >±a88±a88*<~Ð=C4Õ<áâ3?£·;vÆ^;ÖS?RAg¸WÊ$9J 3¾â:H:r&?< >ml88ml88*<yâ?*ê!?eðN?:`ì>çú>±P?"vÜ8ÕÈ9d>#Õ\9Â9æ@>Ô< >*w88*w88*<',>|e>=ZEç?®O
=Ô<ºØï?îTÁ¸&ÎÇ8±´÷¾ö4¹»?å8[J¿> >ç88ç88*<÷1?çå»>õ??ÀLK>Îa>È_/?Âç¸Á'9º°¾hhf;HU;U¦<?
J >¤88¤88*<ã;Â< L<5?ãæ;A0h;Mt?¶Ç·²&î8Ö½ÔÈ·î8°9¾]S >a88a88*<
ê>~>øü??{	?KÃ>NÝ3? o·ìr9$¥¼ðÅî8er9Àþ{>V >¢88¢88*<¦H=Ã<0ô??KøÉ;Øñ;ñ½.?:CÁ¸tp8
ÂM¿YI¸¸wÅ75¿([ >Ú¬88Ú¬88*<f!?Û}»>é[?L²?tq%??TM?(t9Í³9f¶>Ú`:(ã:4?
l >·88·88*<¬(t?,	?9~Z?R?¸Ê>Ô½>?:å80M9ÿ>õý:¶¯:L3õ>¦w >TÂ88TÂ88*<«Ö>Áì>vF?èb?hÉ?ß>9?K9RÒ96`)>êÖ9E19-¦ì>ex >Í88Í88*<æÇ4?aÎè>£ÊF?À9?ªö>FÈ@?4¨8ï9>A::IÑ:H?ëy >Í×88Í×88*<d8>¼ð=o8D?/?K=Õ>n??Mý7=îeÚ<ÈªW?ZÈÂ9:9ü3(?ë >â88â88*<²Ií<(±°<©å+?½»;V';]ðV?`a¹¯L9S
¿Ãõ8¿=8×W?Ð >Gí88Gí88*<` ?eÞ?|?rÞ?gR?>S?*&9û[¨9Îþñ>ÿ;]Î:èry?$ >ø88ø88*<ÕÐ>p>Ü??cÂÐ>u>· .?\@b8aÜÁ8íb>Íó9[ª~9ê\t?& >À98À98*<1å?ó;­>ÀÝE?
7¦>Ìùo>_P1?hbF¶8!9Å-¼k
:5:¤ì> >}
98}
98*<åÙ¡>ÙR>@D?ÊóÛ>7è>Ì4?2¸MßH90H¾M;µ,;òB?£ >:98:98*<FÙ#=Óuò<¡ÿ,?g	j;ã0E;Îê?¸ýºÁ9»½IJ¹TÖ|9ö!¾á¥ >÷"98÷"98*<sc?(?xe?`ÿj?qÌé>
¨?#k9
e9Æ[?¾:t&:ïf?2º >´-98´-98*<àä?¶[¬>zbE?åæ±>ÆZ>ªÕP?,8µ8ÐFs>+ 9ìÿ9ùý>Ë >p898p898*<Ó¦4?«èÀ>ë»o?x?Ñ¢>ú×{?þf-¸Á9¯8V}¾?;ÉË:ÿo?Ò >-C98-C98*<èÌ}?+äÕ>
â?(â?º*f?¡p{?¤j9Á¨9??ê>¡!;1´%;G?ÐÕ >êM98êM98*<ï¸>ý±u>¥°@?ÏÛ>ûD >/?~Ú?8n9U´§=¾X9n6»9t³>æ >§X98§X98*<âD=i=hÿ3?Å;Çd;w¦&?b;¹)ã9Ñ:¿:8Û9!	>½ë >cc98cc98*<1?ZÈ>ëýC?¿0ð>%¨>&r6?¾¼8}°$9>>ùt:½®9:ýC(?±!> n98 n98*<ð	?/k«>§ÿM?6?	kò> Ö@?¢Ò9YxÚ9ì°ö>):zrp:sò"?!>Ýx98Ýx98*<ûê<¯<~a?Mê;Æ;UR?ÁÂ¹,î9¸¦¿ö¸­9èwü½r!>9898*<@Û?C>ÒØd?ü¿>.}]>¥æ]?Òô·ñ£8Øî½XÖ:`\:ÙÐx?»!>W98W98*<?#Å>w:?í->wag>Ì,?hÚá8ø¶%9s®>eXG:í:!E>?w(!>9898.ÿ¡<\ôX>>¹a5?µJÒ>L¢>\%?H|:'@:?"(?¦E|<F4<}3?/!>Ð£98Ð£98.ÿ¡<6?>RÎ?Ôp?ývÓ>Æ?ñ9g9ü?%=;ÉïÀ:~s{? O!>®98®98.ÿ¡<³=_=q,0?TÃ;À¶¤;?*å#¹Vl9±¾2(9àf9/>²P!>J¹98J¹98.ÿ¡<±Jì>`¼¡>-;?üð>T~¨>·]6?V	¸ÄQ9áÄ§½:j\:ÿ(:nÞ'?ë\!>Ä98Ä98.ÿ¡<Ið<¡<Ì.>?B=s½=WÔ,?õg19Öv9Úó>ß;ç¾:ü(.?]!>ÃÎ98ÃÎ98.ÿ¡<ÊÏ\>ÈÌ>,m;?³Dª>>VC*?Âq	9ï79BK¿>:/W:u,:%?a!>Ù98Ù98.ÿ¡<?gï>>¤T?$L?Ñ?'H?<· 99ö>E½F::`¯	:9,-?8!>=ä98=ä98.ÿ¡<=ÔôI=ø.?\E;:Ò};ú?3j¹iÐÑ8*¿78öô9">!>úî98úî98.ÿ¡<Uùº=7Z< @VL>òÈ=6?8M;¢aì:-^?
Å:Pã:}¶C?]!>¶ù98¶ù98.ÿ¡<¸aÀ>îQ>k?Jº2?ÕÈ>-Òc?`ºF=ß<Ð
d?E[;V¦:©»¨?ê!>s:8s:8.ÿ¡<Åò>Æ?>'¾F?Âe~>íá5>Q3?²Ö¸¹P9¡©¾~l
:¡n:»	?½!>0:80:8.ÿ¡<ôÆ?W¾>Þ??åµ>yt>×>?2=$9¢(9Ý¡>pè9Û9i|Y?© !>í:8í:8.ÿ¡<Ç]=ëd =gü0?¶;í÷m;#?Í¹xê9C	¾ÁÇ*9V(W9ã2Ë>T±!>©$:8©$:8.ÿ¡<­Î<nÁ<õú2?k&Í;mw;H<?ä	9¹ÌMM9	»æ¾þ´:8$:ªnP?}º!>f/:8f/:8.ÿ¡<Xª,?Ó¢Ó>6ÜP?Õ?²íÅ>¶;?Æ+9ÒM9Ì£>=<-¬;Ð°Z?Ãº!>#::8#::8.ÿ¡<ï¯?}m>|[?	êÃ>ê>{B?ù¸EÓt9©=¾Æ<øÉ§;5\?ÎÁ!>àD:8àD:8.ÿ¡<¦3±<É<Æ1)?·1=Q/=ú"?fÿ·YC9*§½wô9Mø9¢ü>Ç!>O:8O:8.ÿ¡<³%=alò<2û.?Lä<J¬<Ñ)?¤{:¾Õó9ÍJ?<>;Ñ;3?YÈ!>YZ:8YZ:8.ÿ¡<Z2=,æ=\>-?ú*;$<;Â'?wf¸UG9^ÜÈ½$ª7,
8¼Á>LÎ!>e:8e:8.ÿ¡<Qå=î =d6?Ó®<Brê;ì-,?u­³¸#D9ij¾ÞS%9!9n?´Ú!>Óo:8Óo:8.ÿ¡<ñ<¼j°<Rê.?,æ=8~K=9,?]{¹[9/Ü¾j:ßÕ:De?åÞ!>z:8z:8.ÿ¡<ë<v§<Y£3?»ì<ÀÈ;úË.?,¡õ¸2+Y9aÆ¾*] 9hà 9(/>?æ!>L:8L:8.ÿ¡<Lº(?ÚRZ>cØÅ?×·?5%?Ù:?æTµ<>Q<§Ù]?på:x¾|:®h?gæ!>	:8	:8.ÿ¡<Þc'?Xþ>Å?µa?fÉ?ù?Ãµ<ÀãN<x%C?N;:§?.ç!>Æ:8Æ:8.ÿ¡<qÇ>9z><ÊK?Ý­;?:Gê>M?²Ó<Æáu<©K\?Ø
:V©9ð`?ô!>¥:8¥:8.ÿ¡<·	?ç»>4<?óË>7:>Õ,?=}S8´¨9#2>°Ãf9ÐÁ·9u¾ >¢">@°:8@°:8.ÿ¡<\ >Øÿ3=laä? Y
>b§=ÖS?ÜP67Ü8ìr<.ª8ÚO@9Ùõb>Ù">üº:8üº:8.ÿ¡<òm
?'Ì¶>RÝA?N
?[3È>r51?ÍE9819L?ü9[ª9mØ>"	">¹Å:8¹Å:8.ÿ¡<
×J>»þá=PÅe?ÑN??J?{{=ùÓ=ö¿Y?JÊ³;ñZ;	S??">vÐ:8vÐ:8.ÿ¡<jR=Æ[=q5?=-<ÁÛ;¸,?p4¸Ó[9ÚÁ­½àkg8H9Ø>ù">3Û:83Û:8.ÿ¡<8(ÿ>#¹«>Á0>?§>ä!w>-?ß¦¹ÇWo9­Û¾!h­:1:.$?Ù">ïå:8ïå:8.ÿ¡<(.ª=Ól=Sõ7?åtà;i;ã<?ÇP×¸³áÒ8÷°¿ÑÛ®8òÃ9z>ì">¬ð:8¬ð:8.ÿ¡<g&?I~Ë>_WQ?BÆ?s¿>¢5?ñ/9_ß8¤I?Ýzd;¼ÿ;êµb?">iû:8iû:8.ÿ¡<_\?bM¬>]Ñ£??óÞ?Kò?6ÿ 9V9Y@?¥|á: :\#??Y">&;8&;8.ÿ¡<*á>>v>?¶q>Ï1>ðÿ-?óÚ7Æa9wÌw=¹Èº9Ì9-"?">ã;8ã;8.ÿ¡<2Y?WÙ>Ûí?XKP?E¯§>·ÿ?¥Ì9mO9x|?â1:i¥ß9×±J?W'">;8;8.ÿ¡<ö¼Ã>-R>½A?Æ¤¡>(¿l>Ê.?'n ¸.Ìo9%E+¾¨f:éãÝ9Ô ?6">\&;8\&;8.ÿ¡<
?/àÀ>	Ô;?Rþ>Èú´>oß3?öÝ8ëÈû8Ê­á>TÐù:uÏ§:¤>?ì6">1;81;8.ÿ¡<Î"ü>ï.¤>½D?Ï>å>
)9?*Ü
8u9÷²÷=Ýës9ì9ÿ>&B">Ö;;8Ö;;8.ÿ¡<Ñ ´<qÆ<Á÷.?Ý§;6r;ù<1?ÕÉ¸Ó
\9mj¾c9¸b\9P¾Nf">F;8F;8.ÿ¡<=¯F=$ö/?Ã¨;Ïç;¤?w¬¸æî9T
¾=/C;ùm
;¦0?)h">OQ;8OQ;8.ÿ¡<¥gR?OP?õãQ?Ùú>ÿÍ >
G?ù`¸cY$97/¾B:Ò)ÿ9r?p">\;8\;8.ÿ¡<ÈáÙ>ÑG>ÙKA?Ù> B>
3?l¹E{(9³Öí¾Qe.:m:Í'?>">Éf;8Éf;8.ÿ¡<´/?õ>ÿ"7?×?Ò>ç2?ª§¸V8V9G¾Þ¦×:ßÅ:ï[=?Í">q;8q;8.ÿ¡<í$Ø>
ß>9«H?àû>gN­>Åj9? º89b®±>ÜõÞ9p±9Ó¿ ?">B|;8B|;8.ÿ¡<ä%?©!Ë>¾Q?Nò>ê>õQ?Ò8j9»§'>®:(Z:¥f2?¬">ÿ;8ÿ;8.ÿ¡<ô©S?±é?D@?ûi?  Ì>Ü3?¾ãÜ·å&9Wi©½¼R:%¥>:Øl+?]">¼;8¼;8.ÿ¡< Th?H!ú>iÈm?Æi?)7?Ø:R?#ç9XOÑ9;T
?ïwî;ôÑ;Y(E?a">y;8y;8.ÿ¡<ï=ÊÂ<¸é,?Û;E!R;Ýû?¼y¶4\88>-½¨êc¹®÷9ÜG¿R">5§;85§;8.ÿ¡<aÝ<yÚ¦<x)?ÅV;;@;18?(6¹xM9¹Ùâ¾9Y±¸5K9î¾<">ò±;8ò±;8.ÿ¡<ý*4?³ú>Ïù7?k/À>í±>Ãd,?`.A¹õ·97º»¾ÿ:
:H?">¯¼;8¯¼;8.ÿ¡<=ù|?»z?XCP?Wû?b©>ä^?`39
Yc9|?¡>´:Ç1b:r>?Ç">lÇ;8lÇ;8.ÿ¡<n=5ÎÚ<ì©-?Îà;WS;E5'?Î¢·º9ÙÆ¼Èy
¹T%"9]ß¾">)Ò;8)Ò;8.ÿ¡<¯É<Z<7-?º;(0;³;ý>[iA¹¯º9ü>$¿²ª¹9e]9$g¿!¤">åÜ;8åÜ;8.ÿ¡<|0?ºðá>H?=x#?hÍÊ>YN?ºÝ99U;>´^<qö;£@g?Ä§">¢ç;8¢ç;8.ÿ¡<[íÉ>õH>zI?ny>:>¾U/?ö¡8A09¹Ö=G¶:²:/?±Á">_ò;8_ò;8.ÿ¡<|?r¥>#¤Q?çW?<W«>s@A?dõ9%ÕÃ9t¹Â>M9:¥N:[Üm?LÃ">ý;8ý;8.ÿ¡<`/?õÖ?¨¯?,ö×?ká]?À+y?pc/:À¦Ê9\]?;:Éì:å<d?Ó">Ø<8Ø<8.ÿ¡<H\Ä<P¶<«%?×ôì:7­Ê::¦?%À¸íÍ"9*Th¾ûH8+¦@9=>´Ö"><8<8.ÿ¡<wG·<È÷<zn0?Û;ûoª;$?5ÓB¹#s9¸¾wÌ89À¬>"Û">R<8R<8.ÿ¡<ä3M?*­>­®?`¸?l¬?+`¬?(°:kÏ9º5?ÀÕ÷:´:¦CY?ÛÝ">(<8(<8.ÿ¡<Å?ÙM¸>*I?j?¶Ó½>
ì3?×­8i.¢9>Äi8Ã.9gn=³ö">Ì2<8Ì2<8.ÿ¡<µ=ïEß<c2?*m¢;;zý?ö®"¸Òyñ8ëw,¾ 8ð8¾´<9
ñ¢>÷">=<8=<8.ÿ¡<Fð>¾Y>'ùE?º±>ú'O>Tý8?¯9ÊI9«>ô:ÌÜu:êZ?ç÷">EH<8EH<8.ÿ¡<Ùl?lT°>ç;?\%^>Û2#>É;.?7^7Ü®9p£< À:ª x:sHF? ý">S<8S<8.ÿ¡<÷Ó<Qf<G.?þÄ;±;+9¦?Hú¸ü\9&¾ãk8Îw9¤ë=#>¿]<8¿]<8.ÿ¡<$>/å >g|\?¼Û ?Õ<Ò>QßC?ÿì¡¸Î"9	~¾eè"<ÏcÃ;#qU?¶#>|h<8|h<8.ÿ¡<¢÷>ßÊ¦>è	>?OWÑ>Éu¡>Xõ%?ÈBÚ·Ä>{97d^½*ð:þ«9í%a?#>8s<88s<8.ÿ¡<u?óÍ«>dB?«ý>1^D>ùû/?f¸²qN9#ç§½
¤Ù9÷1¬9È!?¤#>õ}<8õ}<8.ÿ¡<óº%?;O­>öÍt?ÎÓV?5¥ß>èu?k9ÀÛe9RÒ?>Î:Ò+P:Ü~?Å'#>²<8²<8.ÿ¡<^®y=º(=#>?ö.<6§½;.÷j?¹Û¸«d9âÅ9¾ÚFz9óé9î>-#>o<8o<8.ÿ¡<3ÏN?6Ï>R?´:?3­>¬¼?Ø«9òþ9w §?9m9Êï9¾½Ý>é7#>+<8+<8.ÿ¡<+Ï==~.0?ª£<Èßß;Ãõ?@)¹X9*¿}Ê>¹`è80R¿4`#>è¨<8è¨<8.ÿ¡<}?\?`@p?ÅP?Ü&?Vp??ßZ9ÎoÊ9Zd>e:#õ
:³p~?j#>¥³<8¥³<8.ÿ¡<#HÑ>b×>H3>?¬öy>Æë9>N,?Ý	¹Ú°9ÓkH¾DI£:^|:$Ì%?#l#>b¾<8b¾<8.ÿ¡<C!	?î°>öYG?W?êòÕ>vE>? u38þû8³ñ6>>ä":eNà9[è9?Çl#>É<8É<8.ÿ¡<m¬ð>Ï@>ëæC?Z}©>Zpu>`È0?2ô7ÄÏQ97Ü=$Ò±;cm;ü??s#>ÛÓ<8ÛÓ<8.ÿ¡<ª/?åjÙ> N?Öº>xx>R6@?ÒI¸6T9)·¥½¬T": :B\ ?u#>Þ<8Þ<8.ÿ¡<V=?u¬>ÉG?E3Ô>vC>Wû:?À¡8>¡9z'>Ü#:mG:w?su#>Ué<8Ué<8.ÿ¡<9@?cèÒ>íQi?Ô>ðÇn>kïc?áú®¸p³9%ú½48^9ýÉ9(Û>#>ô<8ô<8.ÿ¡<4»=&=î8?AS<`<9EL?ª¸ºÎ¤8öê¾à19²$~9ñ9?É§#>Îþ<8Îþ<8.ÿ¡<þ'?*ÄÃ>À½A?±}è>Ñ¡>ç7?,¬8ÄI9½ù=±û3:²1Ý9èMP?ù­#>	=8	=8.ÿ¡< ,?É÷®>:cA?È9Ç>×>È3?]éß8XF98IE>Ñ²Ë9¯ûò9`Ö>¥¯#>H=8H=8.ÿ¡<¢Ñ<Èa<ôû/?,	a;wB;j?ÏA)¹69Úù¨¾éÆÚ8¡¦8÷(?_±#>=8=8.ÿ¡</ç>w½>¸C?ý¿h>Ú'>9¾1?Xx¶Âs9Ë»sÉÔ:´g:­¹k?ÈÎ#>Â)=8Â)=8.ÿ¡<X¥?,FÍ>¥B?Vÿ>eµ>ô,4?¸ln9ñáâ½dd:§Ë.:ØY'?ÃÛ#>~4=8~4=8.ÿ¡<µ
?­»>äjB?ÃÈò>Ãª>ü5??¨G·% 9µ¡¼8©*<ìÙ;zH?Bæ#>;?=8;?=8.ÿ¡<Dv?+¸>£>C?éHw>è4/>g¨4?üe/¹z¼}9ö°¾%®Á9@e9Kñ%?Y÷#>øI=8øI=8.ÿ¡<¼8M?\î>Ìh\?Õ¿£>­m\>¢,>?@ù8A79+çÒ=À9:{:Åp9?A$>µT=8µT=8.ÿ¡<q¶<ÿ<½£3?¿&<&É<?@4¹=D9`Hë¾¥?Ì8ji9(`>é$>q_=8q_=8.ÿ¡<#Á?·Â>gÜJ? TÄ>J>Å8?>l:(DÒ9öZ?Ú;zë;dF?~$>.j=8.j=8.ÿ¡<$zá>å>È$C?Í_x>&ë.>ªÀ5?Ê´¸ö 9(Î/¾ÚÈo;G7;o[S?í$>ët=8ët=8.ÿ¡<£>IW>zB?Ï3>_³>ä«0?L¸Ø¾¸8·É¾m¸t9¯W¾6$>¨=8¨=8.ÿ¡<ÎM{?¶½ì>°ß?Fð?öB?(6?ëaà9_D9¶E?I=C:£÷9zNJ?!$>e=8e=8.ÿ¡<°?]?b4?uQ?I|±>Òf>vE?î£8úÊ9#M´=P8Ý9Øé9
.ò>3$>!=8!=8.ÿ¡<õ-ö=@¨n=Ó?\¦	?ñ>Hd?
i
;Ô:=X?áú¦;ý¼E;Û-X?K5$>Þ=8Þ=8.ÿ¡<M¢E>®	>p¼7?á»<UûO<_'?rk.¹9É3¾-å¸^ü8µÕ¾®6$>ª=8ª=8.ÿ¡<öë<ªª<Q¶0?Ñú;¢GÓ:´?ÅD¹ð#9ZÁ¾ñ¢7øÊt9Z{)=79$>Xµ=8Xµ=8.ÿ¡<Vá¸<UÀ<ø*?¦Î<²Ht<];"?¿@·vÔ9U¼,_'9G¼k9rÂµ>:$>À=8À=8.ÿ¡<=¤=Ú<':?æ¿;÷A*;C?\¹7E9ñ6&¿!dí8Ò{N9ß(>_C$>ÑÊ=8ÑÊ=8.ÿ¡<@îë>Õë>£:??v>±88>½1?$&¸:Y9Q¾Ì; ¢:ES?ëT$>Õ=8Õ=8.ÿ¡<)¢=í2é<­§(?»;4¦O;wg"?=½¸H9Áì9¾ü³:ª$:Y?rU$>Kà=8Kà=8.ÿ¡<Nxs=i,7=w"*?C@;¾$;`Ô?±
o¹2­8NN°¿wK7°Ì8Ls¨=§~$>ë=8ë=8.ÿ¡<Gº>_w>M¨@?!v>0>9ò2?J8¯m(9ãè>P1:Ò¸Þ9Ò$L?¦$>Äõ=8Äõ=8.ÿ¡<@?.jÈ>¹G?º|¯>¯s>ñZ8?ì¸ã8æ9TßN>ÝW9(]¨9­¤>¬®$>>8>8.ÿ¡<®'ò>hÎ£>ù8=?z°l>r+>g0?ê-¸mÁG9.·Ý½pÔ´;±èh;öÁF?)¯$>>>8>>8.ÿ¡<J$>=¶Î=æ1?><ÿö;¨?ÍÑd¹ØÉ8õ¿D¹Æ¡z9U£¾â¶$>û>8û>8.ÿ¡<÷³Ý?v?7_µ?ûEB@ô?µ_ª?²ê§:¸/:¢t?;W-;ØÆ:ê)_?·$>· >8· >8.ÿ¡<?¥>Æ C>µB?­¬>XÂy>Ï0?øõòµéMå8¼ß\Å<)¡~<ÎlF?Þ·$>t+>8t+>8.ÿ¡<Ê½þ>»©>F=@?/Ü>ÚM>¶ð1?IÃ¸óÖl9ÑfS¾dv9Ò1Ä9vÍ>µÞ$>16>816>8.ÿ¡<À_=0=H6?ÑÈª;~¤;Î$?5»}¹ÒÌ9Ph¿h6¸u®º8¶FÀ¾â$>î@>8î@>8.ÿ¡<
%$?7Ù> ¤A?ÜÆå><§>}Þ/?Ý{P·¨9-Æ¼É"<\é®;òôR?ä$>«K>8«K>8.ÿ¡<L
?U¯>BUI?úìÍ>Å4>M8?Â(·¡;X9Óà8½9Ø9Cl½9?°ì$>gV>8gV>8.ÿ¡<+ÃZ?Ø	?¤7L?MäÔ>þó>4±Q?É8áÁ9K\Â>å¶H;@5ë:uZ?/ð$>$a>8$a>8.ÿ¡<é®þ>UV©>@?!>Oz>>£ì2?*Ù·úo9ªg½kÉ}:êA:û'?ò$>ák>8ák>8.ÿ¡<Ð>
>?ù¯?g£>áO?~çc7¾´V9JÞ=§@<.Ùá;YIZ?ó$>v>8v>8.ÿ¡<h»<ì<¥«,?YÊ;F>¢;å£?Jo¸êp9]À½W	¹»ê8Fþ¿ïô$>Z>8Z>8.ÿ¡<£:?»Åõ>_B?»Ã>£|<>Q­5?<¸Ç9Ð½H»:[:7W?öö$>>8>8.ÿ¡<è~¹<<~01?Î»;A
;Å
?ÞQô¸°¡9¬t¾ZM¸Çn=9Â
¾%>Ô>8Ô>8.ÿ¡<®y?$ö>ÝÎ?u?ç·?ÍÃ?³å´9`»9zÌ?k¬þ:I®:pU?÷%>¡>8¡>8.ÿ¡<æúO?ÕÆÉ>jï??3R>£hf?2MË8þº9FÛ>4¨x;#Ø!;§¨D?%>N¬>8N¬>8.ÿ¡<ÕÉ=³iç<.?{2;Ô9; ö>@¸¬¦8ÛYí¾êfä·RÂª8u5+¾¨!%>
·>8
·>8.ÿ¡<Ð©.?ÿ±Ö>2DP?ba>ÂR>ÎÆ??ÄÖ6bi9á«;QÛc:­	:×S?"%>ÇÁ>8ÇÁ>8.ÿ¡<b#=Ü=ï<·p.?9¬±;l-;g?!ÿ@¹
F9Ïvù¾oËÅ¸TÙª80¿å9%>Ì>8Ì>8.ÿ¡<ËÑ<«´<pÇ0?½A;ßÄ;CÐ7?ð¸È9/¾èÉ	7¸æ[9oh <Ì?%>A×>8A×>8.ÿ¡<ó>° >øB?
ýx>!+>£<:?¥ò80N9 Ê(>½:ÈiI:F
=?A%>ýá>8ýá>8.ÿ¡<só>>ô\?PnÞ>	u>B>?F.×9DA»9Ç?£uq9® 9?À>xF%>ºì>8ºì>8.ÿ¡<2>³>IJZ>5R?NÇ>>pÔ8?	Zî8mí°9"p,>)yª:s:¼.3?ÜF%>w÷>8w÷>8.ÿ¡<ÁlÀ<80<,?ÅnÃ;»þ;$?vc¹Â«9(*ª¾¢m¹çæÅ8é²¿jI%>4?84?8.ÿ¡<ê°»<Ñ±<J1?Ý!>;òå;?ìmZ¹9ÿdH¿ä&¹Ä¾\9å¿R%>ñ?8ñ?8.ÿ¡<(Þ(=M"è<µ::?¥²;"J;'b?$3¹üÚ9ýÿ¾8!S¸ù
9Y>¾ï\%>­?8­?8.ÿ¡<óÓã>'Þ>p7E?´Õ>!"I>4?.¹:êj9¹¶½¾.¦´8Ô¿89Qz>j%>j"?8j"?8.ÿ¡<>|V?Ûò>b?å5?|Ïå>§I?N8ý[P9
y§=&%:¸dñ9;$/?t%>'-?8'-?8.ÿ¡<.ÏÑ>4ã>¸J?z°>Qu>v®7?t 9+ö8y¡&?Cì;óº:3_G?§%>ä7?8ä7?8.ÿ¡<èÛ?A²µ>;a?Éc?)«>n~Q?Ù8
Ï9ó8>éTy:sÚ2:tp2?¹%> B?8 B?8.ÿ¡<Y"?s±>úJ?ç¨8?ª»ü>ù;?"Í§8døn9bÂ3>ßÂ¢:Àñó9	Îª?c%>]M?8]M?8.ÿ¡<«A?-Ú>b?ÇK?t?rC? ­97¤9þá?E$Ë:¡/:Tî>?µ%>X?8X?8.ÿ¡< I×>×ì>ôI:?Èa>¬{i>K,? ßuµ§< 9hD»2Ó9ÿl¿9,ºQ>·%>×b?8×b?8.ÿ¡<«¸>ËÁl>KöF?}ä°>oW~>Å2?Ä8{d9æ\>èé·9ÜU®9V?½%>m?8m?8.ÿ¡<ãs=C%=%<<?ùF<Û,<ç~1?7Â@9 -=è'¹·9»ª¡¾ë¾%>Px?8Px?8.ÿ¡<·ç
?¾´>¾D?!{>¥*6>i0?×úó¸1^¥9Ù<¾<[¬:Ýo:ê18?XÄ%>
?8
?8Ãdª<»æ>>vÑM?1>S>¥0?Ók¹ê8æ ¿ûgH:n:îÑ,?qÆ%>Ê?8Ê?8Ãdª<>XC>ÒêK?SÆt>p7$>°Ê>?
9R=89¬ðÊ>ÀG:åÚ:#?-Ê%>?8?8Ãdª<âþÓ<,<%²4?²-=pCP=e´#?+BÖ8,±9vS>¼Cx9æ²9!÷±>/æ%>C£?8C£?8Ãdª<J">Þ0>_ÔJ?þÙ>Äõ>/óE?¶C=°ç<W?ïq<;*ka?|ç%>®?8®?8Ãdª<¼7?õ
?Q£~?Ç|^@2Ì?bw?øÉç:âk:}{?"(;ùë:%?Kè%>½¸?8½¸?8Ãdª<Êa>5U>°B?â
B?'ë	?>4?õ¿<'Ù6<ÜN?ã:PC:¤-.?Êú%>zÃ?8zÃ?8Ãdª<ÏË]?Ë?¼£I?.û>¯®>0o8?NtD9u¢¹9âu>g;+;2J?«û%>7Î?87Î?8Ãdª<Q$?ü½>_á@?ÝÒ³>9>
è.?M¹
Í]9Ó*«¾ëb:öm$::þ/?á&>óØ?8óØ?8Ãdª<=1?Úé>ÿB?4Ñ>©]>ik7?¤þ·.Q9·5¼áH:v8:d?Ê&>°ã?8°ã?8Ãdª<ø>!4.>ª4J?
²>ì²q>P<?'8ÄS9Õ|º=fê:c:0Ü
?%&>mî?8mî?8Ãdª<D>?wîé>õíO?£{Õ>ßÆ>¢>?üx9?¤9U§Ë>Á£µ:CN:Ñ¹a?{%&>*ù?8*ù?8Ãdª<vL?Éò¯>ÑgS?¾?ß??p9?ÛÚÝ9]Ï9îñ?0@:ñ:Î*?*C&>ç@8ç@8Ãdª<Ñ¥E?y{Ù>§h?|i?C±>=Þ]?Fð:8é;91ÿ=6¥:BE:~©V?EM&>£@8£@8Ãdª<¿À=H¸<ðø=??Ç;¤Ù;èB?!¸¥Ê>9T-Ô½Ç ·çR9¥½4S&>`@8`@8Ãdª<Þp9>ací=ÚúG?V>QôU>ù3?Ul¸â]?9äãÇ½ÊÙû;]Ó;M³I?Z&>$@8$@8Ãdª<Öj=tB=6r)?+í;-÷;>?0'7ºíC9ôÚ<þÓ¶CzN9r]-¼ä\&>Ú.@8Ú.@8Ãdª<AÁ>sÑ>,:?³>oU>è/?é!¸?Ó8aº¿Ãv9+9È:Ç>Õ_&>9@89@8Ãdª<ø0?Îæß>åVJ?îÉ$?ºß>T<?X£28r9¨û=	F!:-î9.n-?g&>SD@8SD@8Ãdª<Þ<>.³?>ãð9?bV>1W">pÇ(?|SL¹_Qn9y|Û¾Ôy:Mn:Ö?9k&>O@8O@8Ãdª<)6=\O=»2?¬¬ó;Ù¦Ë;¿'?ª¹9ðsþ¾pÖ¸;59íaR¾½&>ÍY@8ÍY@8Ãdª<B(?Ñ>ÉM?yÐ>×ð>YU=?ãUÝ·ês9N,i½$:1Q:âLÈ>¨&>d@8d@8Ãdª<x	?w-@?qR?<ã?º¼$?)l?{Fó9ñú9Où>>²:lÝ:²ð"?&>Fo@8Fo@8Ãdª<y.??§	?î?°Tw?Pïv?:k>:ÌS?s«j;06;EHj? &>z@8z@8Ãdª<sá<r¥<Fi.?=°=;â;T?:#Â·f]9M`½Õ*ã¸ÓG29e£¾×«&>À@8À@8Ãdª<ÿí>¨j>¤¿>?nÁÅ>Vó>I¡.?Fç	8ãîÄ9èC3=Ý¨M:ÞÎM:ºÐÿ>¼­&>}@8}@8Ãdª<qy¾>>p>'+K?äÿå>u©>¼+.?K¹(a9U¦¾ 5z:,1u:F?¯&>9@89@8Ãdª<Ô¾#?'¾>Í\?©
ß>'>ë1@?D²¸89³e!¾!>z9{A9ªp%?¿¯&>ö¤@8ö¤@8Ãdª<æ(?|³>¢Ep?°Å£>Ë=>L ]?#7òoð8¶J =ð4:¶W:1g?O´&>³¯@8³¯@8Ãdª<!Û>¹->ÌH?ÐÒî> cª>Qi3?ùâ
9Ì©9{ëU>/E:ã^:è;?Q¾&>pº@8pº@8Ãdª<¶å=71Ý<8Û(?Pþ0;¼K;ór'?ÈÉ»¸x¨Ç8ÒÇð¾x'¹g·8n7j¿|Ä&>-Å@8-Å@8Ãdª<É3+?¹¤>?ÜÑ7?,Ñ>þ`?qUÝ8ØFz9)eb>û±B<Ç£Ï;h
p?¿à&>éÏ@8éÏ@8Ãdª<Ãá>úÓ>ÚK?ýx>ÈI;>"ù0?×.¡·ïøÿ8J3¡½­Ñ:®K:c,C?û'>¦Ú@8¦Ú@8Ãdª<
©9=«
	=he-?Ö¿;\b;Ü?/±¸}$89]Sv¾Ú`S¸Ü.ï8=b¾'>cå@8cå@8Ãdª<éF<?ã>f?T?º§Ä>¯kg>ÆY?ôUI9Ò9§/3?ù¼:Æ9y:B?'> ð@8 ð@8Ãdª<T¼<U&<È*?W;';ò&?1¸2±9³ë½%+­9ØÕÜ95¾È>''>Üú@8Üú@8Ãdª<¼Ù>Ïõ>W>?µ"S>c]>e2?aO
7FÔ9íÌ&<@ø796îO9ýâ>{4'>A8A8Ãdª<î*h?ú>T¡m?i?hõ>;¨s?9D9xÎ,9Hç>Æ:÷:Æ`:4?é7'>VA8VA8Ãdª<#³<<q/?G÷À;å·;V&?×çÊ¸ì7Ç8z^¿åæâ7~E9¼>=C'>A8A8Ãdª<ÖåÕ=-ª=r`N?}hV<*<°|J?×%¹)0Ö8[C²¿gHø¸B+o9«à¾ÔN'>Ð%A8Ð%A8Ãdª<`=ÒÃ<F0?I;$1D;.=?6P¹BÁc9^ê¾¬¸Ð#{9ü ¾HX'>0A80A8Ãdª<¡l1?%ÁÔ>
}U?@ò?1ìÕ>÷¢4?R9è9ù:>Ô9ÞX®9»Ù>nk'>I;A8I;A8Ãdª<¸µB=i=ñ/?ÛG<Ì;Ä®)?¦¯)¹Ì¸M9=(Ó¾;U¯¸°üh9³¦@¾Xl'>FA8FA8Ãdª<ðPp?âÂ±>1­?0m?´£¸>n¤?9úÌ 9P ï>ú{õ9G±:Ñ)ô>´'>ÃPA8ÃPA8Ãdª<DA?âØÑ>(Æk?x1?ÉÎ>~\?l_9«Ë¬9Ê´d>#z:7:è¦K?i'>[A8[A8Ãdª<y=LûÏ<´À&?Ôve;MQ=;Ä$?aÐ¹bÂ@9:_´¾&29c±B9oI?c'><fA8<fA8Ãdª<t^Í>á>±<F?ê>Ý¯>y+?|W·kðV9¦¢6½¤J:Æ"á9!c?î¥'>ùpA8ùpA8Ãdª<¶
&?#E>W?¼¦{?C
?j^? ¸9:Æs9ÿà?í+<);ALy?§'>¶{A8¶{A8Ãdª<È»±<es<üd.?F;l;é§B?L¹b=9%T.¿,L¸Ý¡9ºú½D³'>sA8sA8Ãdª<z¾>¸s>³G?WWÎ>?>8r/?â¸N¥z9ig¾(':Ïû9ëï)?È'>/A8/A8Ãdª<T=S= ??¸¶Æ>[¼>\W-?-uF=ësö<J%N?z§<¼;4L7?eÍ'>ìA8ìA8Ãdª<KÅ>ÑÒ>÷ê<?LÀ>I½>Ë­6?_b 9º:9¬e>ïw:Åã:Ü|?á'>©¦A8©¦A8Ãdª< 6	?\¬>ËK?È?sÐ¤>>^L?Ë¹s9³Ö99Fð>^(C:
ý:&?íö'>f±A8f±A8Ãdª<ðbÆ>|Wn>¤U?¹Ö{?I!?·G?y9Þ'`9%4?/R9óo9!?Ëû'>"¼A8"¼A8Ãdª<2Ü=p£=[§8?±>C>ª1?`?=à<8(Z?VÃ:^Ó9®ê-?(>ßÆA8ßÆA8Ãdª<cË<Ï<Q.?zñ¹;Og;Y5?)V¹ÂX9J	¾ûü¹õ&T8^:¼¿Á(>ÑA8ÑA8Ãdª<)3>ü!ï=	3@?¬ëâ=Â%§=Æ-?1=~ÁÍ<Vã\?G®Å;YC;?B?×"(>YÜA8YÜA8Ãdª<Eñþ>ò®¦>³ÆC?_IÉ>²>yE-?Ûum8Iù=9Òþ>Ñ:GÎ	:×î>¤3(>çA8çA8Ãdª<yñ©=(n=ô¶6?1<ò©;I<F?Rÿ·å8µ¾ýn8º#¨8Å>=J(>ÒñA8ÒñA8Ãdª<Ý¤=T]=mÅ*?¸|<.»Ú;1õ.?»¹)¹q39Ò¨ò¾gÄ:9Îh9¬_Í>S(>üA8üA8Ãdª<?L?³>»}:?I¡Ý>¹ì >I0?¨,87äC9ÑÜà=öUd9
®9y§>»U(>LB8LB8Ãdª<gú<Å±<é4?gì;õïk;öT?.þp¸	39±íØ½Èå9¯¯Ð9Î?X(>	B8	B8Ãdª<«û*=+Bð</6?Òä;  ³;a#?dC¹rî 8pÁû¿¡f¸Ò8_@¾y(>ÅB8ÅB8Ãdª<ý»=£Ð<÷LC?ô¹,<j]Å;¨
`?o!¹éç	9WF¿cÓ8Ù½9áS½=ä}(>'B8'B8Ãdª<Í<<×ó/?#Ö;ÈUj;r"?þ(S¸Q¼É8Ôú¾¶¯:MþO:Pw9?Ð(>?2B8?2B8Ãdª<¢?¨à®>C²=?'Å¶>};~>x
8?ÿg7ÌÊ²9b¥<9nT:Ó}.:¡Ô?(>ü<B8ü<B8Ãdª<Ë®|?$Áó>=°?_ûr?¬3è>Eñ?¤e9x«9²[«>%Õ:0b:v=q?'¹(>¹GB8¹GB8Ãdª<¥Ê?{>kg?¼S©?t£,?ò{?î1Æ9°w9¤ØL?ãOÏ:<ìD:ÇÀ?¹(>uRB8uRB8Ãdª<öà<ÂL¡<Ò2?Þ;cä:©-?ÞxS¸9Xj9ç½ãß·i"+98u§½Ø¹(>2]B82]B8Ãdª<?y%¸>86X?ÏäÆ>=l>ùc=?â9Êr8z?-&I9Ò
}9ª}Ë><º(>ïgB8ïgB8Ãdª<"R?Å?¼L?&«N?A?ÉX0?@mê4ÚB9N²G:L®U:$:87R?ì(>¬rB8¬rB8Ãdª<º(?X ¼>¤d?}<U?ð>©sc?v9cÄ9uÝO> ¥:|u.:Nr?Tí(>h}B8h}B8Ãdª<ÉÞ?ò®>Ûg?Ç
?|ý>h?Yy¬8uØ²9:áö=yV¤:WU!:9b?2ò(>%B8%B8Ãdª<¦Ö´<+µ<cl.?J«§<IE<¾	!?vZ·K¬
9'¦I½Ü<:ix#:úÚG?Ùö(>âB8âB8Ãdª<>?Ë¬>Óy??Ck>h$)>G2?
ûØ·Î°39½ôjd9Ë/9SQ&?ò÷(>B8B8Ãdª<h>>¢à>³4?ÂjE<àh<Ì%?ù3ú¸°9jaP¾Ü:ÌvX:±e?~ü(>\¨B8\¨B8Ãdª<	Ý´>.k>rìD?üüË>Äª>~9? A9Y¦9F>U¿:êã:=!?8)>³B8³B8Ãdª<¶>\¨>¶5?Àn>öñÝ=I$?I¹f9ï­¾2h:Õ¢:ÎßC?/)>Õ½B8Õ½B8Ãdª<z¿=Ýç<üõ+?¤®J;òA+;´|?
¸3g`9(&¾L±°8Ó59Æy>ä)>ÈB8ÈB8Ãdª<ãé?dÀ> â??jÅÙ>>Ãà4? 7[9K=ö9ÀÐ¶9¤,?*)>OÓB8OÓB8Ãdª<0CÆ>)¤>©{<?J>Èi]>ñ³+?fk]9[c\9[?¿t;:;R2?1)>ÞB8ÞB8Ãdª<îg?K±(?<ßn?[Ô(?ÁFª>!Ó}?Ñ9?\96s?ÿc°:u¬9:l3s?«7)>ÈèB8ÈèB8Ãdª<ëY?ø·>Þ?Ò,?+?>±m?RM9X9TÕª>Å5;09¤:dp?;)>óB8óB8Ãdª<ÄýT?ý+Á>"?²¥?B
?g|?àF :j@f9>3²?LÈ:-ý3:M?YC)>BþB8BþB8Ãdª<T?=Kv=á<3?E­;3Oz;61?ì¹Y)t9É¥¾<5m¸iv/9-¾sI)>ÿC8ÿC8Ãdª<
Ò~=ä5=ßQ3?&;<qð;¹BG?]â<¹³wm9 Ë¾-L8mK96§=NL)>»C8»C8Ãdª<)
K=wÊ=#«.?Êº;K<;	?÷7í¸\íl9N(¾®Yv8¯<9A'>NX)>xC8xC8Ãdª<]½?5²­>ñH?%|?º>Í&7?ÅÉ¸ùî=9fú¾uå<v"Â;IµA?l)>5)C85)C8Ãdª</?s>Ùâ?á@?d³>8¤?E8$w9DÌ=þ;ñ~:»-?ê)>ò3C8ò3C8Ãdª<â#d?øãð>.sr?tö>ëC
>t?òé8ï´9À°%>F¸:Î.÷9dO"?)>®>C8®>C8Ãdª<·w?¯>ØÆ>?71?´õ>9?2Ôf9gèì9any>F¿v:ÿ4:,.?e)>kIC8kIC8Ãdª<Õ>=>þK?+ý>UV±>ú7?¸¥:^:Ë#?A²:æ9?&?Ù)>(TC8(TC8Ãdª<?¸>ü>^7?Ä¶¸>ÍÉ>.?ØeN·¼O9?Zþ¼8¯9RXö9èµ>)>å^C8å^C8Ãdª<`?w%½> I?àKÓ>aÒ>58?²@ø8¹ø9øn>ù¿H:­
:zG?~)>¢iC8¢iC8Ãdª<¤Ñ=G¼=¼ó,?ûa0<cõ<Ó&?q¡Q¹ÄFe9zê¾RÓ7ñ8Ef=%²)>^tC8^tC8Ãdª<Ç@?	¾>ÀM?²Ñ>â
>~Ê7?ÞD8«c9Ü=X B:L":AI?ÒÄ)>C8C8Ãdª<ÎÇ<<iç%?´¤5;M	";}?¶¬8¥,V9pN>Ò	· Ð¥¶VT?ÒÐ)>ØC8ØC8Ãdª<éÄò<þ<ô®D?<&¦;¯¼K?6ú¸¿(¾86Ç¾sA9³¬9>·Ò)>C8C8Ãdª<¹w?x¾>`{??Èè>¹mG>1?~>0¸	B9Þ«½cê®8ç
?9`j>)é)>RC8RC8Ãdª<blÒ?pL?o¿?j?Eß>ö?7i7J¥9r«½<ºV¿:F:°^w?ï)>ªC8ªC8Ãdª<%[^>?B>.*<?_>Ë¶E>Z,?"SÉ¸²^9Bg¾ós:B`:3?$ñ)>Ë´C8Ë´C8Ãdª<'Ð<ô-<»2?RË<ýÆ¡<Þ ?ÞG¹dök9|×Ø¾¨Ë:¥RB:´B?Æô)>¿C8¿C8Ãdª<¨=hr=Zè1?ïäÐ;Sª;Î?qÜj¹âã*8[ê/Àph9\'Â9P>Üÿ)>EÊC8EÊC8Ãdª<Á,ë<ã5<-zD?ÉI<ö]x;Z?c5¹ÎòS8ø»Ú¿÷,":[&:õêù><*>ÕC8ÕC8Ãdª<Øã<\ª<[+?"v.;@x;×·?nÓ¹	j9Ì¿x_Ç¸×Å9²¬¾*>¾ßC8¾ßC8Ãdª<& "?*±Ì>¢cK?Þã?qÛ«>£qG?nb*7´:9!=G:2:ñvO?i*>{êC8{êC8Ãdª<~à·>¶|c>zìN?ÿÓ½>Éz>=?Ñ·}9Á½¦$:ïN:]J9?ë'*>8õC88õC8Ãdª<C*Â<]Y<úÓ/?³¥;âçd;A8?&Ü¹¸U+9ÉõS¿´¥.·^ÞÅ8Þôa½±)*>õÿC8õÿC8Ãdª<oàÖ<¸Ñ<ØF.?ÇQ;r:LIs?ÿ#¹èë8Óç¿ðäF¸&9·J¾o+*>±
D8±
D8Ãdª<,°?rÉº>C?I³>Çù>¦3?xáÆ¸øx;9Ê¾Û©9méç9J»>s,*>nD8nD8Ãdª<ªÖ?D>¤e?¡p?E¤>[?j·N9Ò{9K%Ò>ôk²;U;%TV?|1*>+ D8+ D8Ãdª<t,?t>ì3o?âã>>:[S?V¸h9.¾hÊ;XBg;`?à1*>è*D8è*D8Ãdª<Å½ê>× >Ê;?:=d>Æ,>~)?Mì¸289ìêF¾97³9tWÀ>ì3*>¤5D8¤5D8Ãdª<´Â7?*1Ð>Nõa?#^J?B©ÿ>Ì¢J?Øð69<d9C4©>V::©9a^T?×=*>a@D8a@D8Ãdª<Èð<\§<«8?÷ÒR;0;¬8?¥)¹\9 VÄ¾dc¶õP9#Tº»?*>KD8KD8Ãdª<u÷?x¤½>WB?Ð>MN>ÿÑ2?/8.§9U4U=ó:½Ø:è?$M*>ÛUD8ÛUD8Ãdª<»Uá><L>ÄV?ií>õ7¦>6?ôl·Öu9ª0½Zsr:pð:­b?6]*>`D8`D8Ãdª<=ÐÜ<ík%?^½:ñV¿:\ý>R¯¹ù9Ùþ¿z¸å©P9F¿¾½àc*>TkD8TkD8Ãdª<M?Þ<<¢</?uÞ;ÊÄ;Ìª5?Z¡¹ÝX 9âãî¾>Ç¸<ÌJ9?{¾`e*>vD8vD8Ãdª<§=¢¾X=bM4?T<pb^<PL'?V8¹×Õ8ë­\¿w}9¹9êÑ>¾s*>ÎD8ÎD8Ãdª<T$?óáÓ>vÊF?q<>½ÌX>uñ4?jgº·&á+9Ñ½W¡:|µf:_3?ÿ*>D8D8Ãdª<(P?*óÁ>Þ
I??H§Ô>ÿ85?Å6:ª	: ý)?AD¤:Â÷:8?°*>GD8GD8Ãdª<ºç;?q­Ý>ªÿX?¿ý>Çó¤>pçD?8\|g9A=9±´9cÚ9ûÆ'?¥*>¡D8¡D8Ãdª<ù>38>[ic?ÌE?LÎ>¤:?=R
999I¿>XÝ¬:r3Y:h¾K?*>Á«D8Á«D8Ãdª<mä<£ì¥<=õ/?Ü;xW;Ð/%? M¹ÁÝ6U­lÁÚÉV¸WË÷8µæ]¾)*>~¶D8~¶D8Ãdª<í3<=tÜ=Q5?­¨Ã;ÃR;¶0?tØ¸Â0B93¾ñK¹ì9ãÉ¾*>;ÁD8;ÁD8Ãdª<?A#?æq?q}m?ñ¨?`?X9¤EÖ9Á©>Dò:Ha¨:±*8?0*>÷ËD8÷ËD8Ãdª<Ö|½>qòl>q¹L?"ûe>j'>,³/?
~b¹÷8/j¿%õ8:u9Ò]>
*>´ÖD8´ÖD8Ãdª<ß?»q²>êJ?Ü>¢>ÁÀ-?áº¹öv9dj¾ÚÔx9:ó9IaÈ>t*>qáD8qáD8Ãdª<Âi?Ú?{?1>?«h·>¬§?ß@9¾ð¯9æÍT>!F7;ÛÂ:Èp?+¤*>.ìD8.ìD8Ãdª<T´Î>W>fó:?Ì/>>U>×(?-ü8T®¥9¼LG=ÎÕ¬:pek:ö;?Ô¤*>êöD8êöD8Ãdª<LeÚ>ËÙ>äkR?>:A>à÷<?áÖ¶Mâ]9ëw¼ÏSû8å=ø8M?îª*>§E8§E8Ãdª<Ü$>c9Ù=bA?Æ|?Y<?Nå+?âA=%Æç<&V?û=©&É<lA?­*>dE8dE8Ãdª<@F?&¨>ÈóD?:¢ì>_-©>«	3?¯\¸
[9Èéç½{:{ÞÈ9ÐÍ??°*>!E8!E8Ãdª<¯Íù>:Å¥>äâ@?a
?ËÁ>® 2?æg8J9bâ>Îjì9XdÄ96?»*>Þ!E8Þ!E8Ãdª<ÊÀó>D>xC?h)}>p9>Ã¾.?Ý4¹â¼9g§±¾#gu8?9d$>²Â*>,E8,E8Ãdª<~zF?Þ1Ù>ði?b?­>"`R?T°B8¸¦Y8àýä>:YO:¨·+?dÏ*>W7E8W7E8Ãdª</x×>²/>´øA?æ>ñM?>9b3?T_¹Ï¢9ó`°¾[ëO:ûA:0§-?Ö*>BE8BE8Ãdª<?â!?¤»>wÛ\?>?*?ô`ã>G­??029Êñ¹9±FÉ>*{â:i:b`?P+>ÑLE8ÑLE8Ãdª<?öh½>îQ?h±>WB]>CM?z·D8½f9OåÚ=9ï9-^?Þ+>WE8WE8Ãdª<7í¸>.n>kvF?Í0>ßð=xò;?¸W?7Çg8 Éª=¶è«81ªJ9v&Y>°+>JbE8JbE8Ãdª<%zC=­:	=T6?½ùÍ;<;[=?æ\¹4;9¯.¿*8îô99½!>µ +>mE8mE8Ãdª<	Ç=í =V9?mÜE=³Ç=_è;?×$¹;9e\	¿Ç};§í;gÿN?â<+>ÄwE8ÄwE8Ãdª<úøú>=l«>/f;?h¹>ðëì=,?ÝÖ¸Á`9ÿ»t¾Wj;à;o??æI+>E8E8Ãdª<Î16?±¤×>JX?¿?E+Ð>sB?Ák7Ç²P9%v=9kò9Ä®è9[?[+>=E8=E8Ãdª<h?7iÔ>næ·?¸¿x?7Û>¸>?ñ
:ªP¨9õ¦R?ÏÊ::tFM?[+>úE8úE8Ãdª<=S?äÑ>¸?ÇAx?¥)Û>þ?ÕÍ9||µ9ü? ¸}:J.:k¢:?Ba+>·¢E8·¢E8Ãdª<^~	??%>aü_?W!=?Ã=û>i¶@?ü99Ô5i>:õÃU:LË'?#n+>t­E8t­E8Ãdª<yÙ>¤>wG?äïP?
?­Ý5?@<9Ä¦9<>q42:¦¿:P?o+>0¸E80¸E8Ãdª<?Za½>+J?wKö>ê¥>{>?½¦3¹L$d9¢É¾e:+:+:cïH?p+>íÂE8íÂE8Ãdª<³?(7¥>O·P?zá&?²î>¶z3?§A¹ñÜ59@L¿âö:õ<2:æK?Òr+>ªÍE8ªÍE8Ãdª<ÞË/?z(È>r×`?÷Ü?ðu´>AL?¾SZ9vÌZ9Ârÿ>ð}­;¤T;KQ?Mv+>gØE8gØE8Ãdª<ts?3ÆÛ>dÝ?*;?ÇÂ>ââv?Ëâ\9Ëç9~
³>:99ï9É½>Ý+>$ãE8$ãE8Ãdª<
-?ßªÈ>ÁiC?r¿>Ì»>ê1?G­§¸îÓ8w¿¬ê;0X;¿É,?+>àíE8àíE8Ãdª<.5?9ü¶>Ä$R?eÊ?B­>íP?t­ ¹6ù8÷
%¿ä:½:}?ÿ²+>øE8øE8Ãdª<W®1?;,ì>@?`+?5Þ>pE?¼Ü!¹9£¿t9Ä99&t÷>?´+>ZF8ZF8Ãdª<T=RJ[=t13?rÓG<ÑB<"¥"?è@¹ri9DY+¿jù=:¾é*:zF?~·+>F8F8Ãdª<b"Ü>?y>Ía?ã5¬>Î.]>QG?xº5Â¿p9$ÞE;.×9:p°Ô9¯_?Ã+>ÓF8ÓF8Ãdª<>Y}V>>:?ú³>ýI>7/2?Jf7M}9¢4~<ÔÞ39s?9[k¯>ñÓ+>#F8#F8Ãdª<Mw??¸üÖ>âýc?ÿ?z>á_\?¡Á½¸Û900¾µ8¼:Ýn:×úI?l×+>M.F8M.F8Ãdª<þ¨>mc>¡9>?4p>æ*->9s1?lÀO8ªâ_9Oí=h£Û9Ñç9£ò>ß+>
9F8
9F8Ãdª<Ìûõ>u>øE?ïÝ>ab>§3?Uî¸K©9&I¾O:¥83:!N?¡,>ÇCF8ÇCF8Ãdª<,?áá>¿C?Á¶ó>A¹«>©5?Áe8zÊ|9
>Ac6:³<:¦9ø>"	,>NF8NF8Ãdª<·À?,?J`?´?º?qêT?Ùï_?¾"":îª®9ô¡m?Ñz:kG:ZÃ ?y,>@YF8@YF8Ãdª<­?pà2? O?®ø£?8	Y?©hA?ê<;;QÆ;J ?ü¤V=»=ÝÍ<?/,>ýcF8ýcF8Ãdª<³ )=<¹ü<­Ó+?Þ¿Î;ùÜµ;?Æé18M9¦C>³6.8*ª®9ÄV=»%,>ºnF8ºnF8Ãdª<» ?­»>´vZ?obq?¨õ?_B?<j9aK9êä>?u:Î'Z:2å?-,>vyF8vyF8Ãdª<6¦Ø>1Ù>á¸G?çÐý>q¶>o2?S/8Ùu9¥ß>3A:}5:Wh?z1,>3F83F8Ãdª<q/?ìïØ>úN?¤Û>Íã>µ@?É¸`@9=¾
Ìj:ç:':t·3?­3,>ðF8ðF8Ãdª<o=´.à<ù/?Ü·<©À;IfD?Øã\¹\²`7¹©ûÀ¼L8ÔÕ93ô¹=^;,>­F8­F8Ãdª<
Ö=£»=_ì/?î
í;~ÅÊ;&¤? h®¸a½´8§÷¾® Ó7{Â8î
>w<,>j¤F8j¤F8Ãdª<wë0?^é>VäA?óêÍ>­>Ù¥D?Ýu9b`{9þ
ú>q¸:pu:Fr@?F>,>&¯F8&¯F8Ãdª<æRÊ>}	t>ï=T?¾*Í>G~>!¿N?PË5h¯9Åý;tæ74Å9ää
=Ä>,>ã¹F8ã¹F8Ãdª<bÓn?³ë>$Á?ÞPã>ïÕp>¡q?:¾9t²9éÛ?>ãiß9\£Í9}?4?,> ÄF8 ÄF8Ãdª<n
?¹º¶>Ü#F?CÖ>&­>¾7?p68¶79æ=%W»:ÞÃ:+D3?-H,>]ÏF8]ÏF8Ãdª<¡w³=ËT=ÉçW?¨r<$m;$Ò?,ek¹E¯^9[N¿LÈÇ8z94y$>¬T,>ÚF8ÚF8Ãdª<%¡>)uO>FeG?r >Øø<>ä/?Ûp¸Äë 9ò?¾ìC:._:h´-?B[,>ÖäF8ÖäF8Ãdª<{§?ª>ËY?¾>¿¢>ä7?UH¹èç\9x(è¾:«-:´]W?©],>ïF8ïF8Ãdª<ª?NÅ>~B?0Ç>hµ:>¯4?r73¹ÎFS9K'Ù¾,#;Îvð:.?ü],>PúF8PúF8Ãdª<´Â^?Ðã>Rz?Ï_?Þ>.?VF[9Àüê9æán>:Wù:Ôi~?ãb,>
G8
G8Ãdª<"xá>ÚY>þÛC? %¼>ÿ{>Ü"??r³8ÔÄ9X> Þ:	ÚÌ9l7?c,>ÉG8ÉG8Ãdª<e?¸T§>®¤¯?'Çb?ë¤Ò>ÇÍ?åÃ8v¸y9øG>4X:Íøý9îY?},>G8G8Ãdª<øïÃ>ü8>Ëx9?
ûÇ>èó>Üa/?3"µ¸~ù¡9ï#¾ºÈ-:¤z:Ù?,>C%G8C%G8Ãdª<I5ú>ð«>àD:?©(?Ý¤ö>æ/?Ú¼'8¥²9Êpp=´;ìfÁ:ÂsK?{,>0G80G8Ãdª<2?¨Më>ÁªA?ÿ<?Ä><-?´x6[Ðs9_;<V7:ú5:öQS?Ñ,>½:G8½:G8Ãdª<¼}?ù¦«>A??H>.ùd>ÌØ/?¡W¹ù8¢îJÀèÈ9Çs
:¸½¹>O,>yEG8yEG8Ãdª<iû>|>°1]?¬>Õî`>y`D?ñ,7ª89¹£<M´µ:Ãh:ý	(?¶ ,>6PG86PG8Ãdª<h¦2?Xà>RÛK?)ï>þ©>z4?/;¡¸uW9ºx?¾þÐÎ:èây:TàS?w¤,>óZG8óZG8Ãdª<©?|ª>!©D?N¸¦>õs>)ó.?>í¸Y 9ªZ¾gÒ:BÐ:Ó@?.©,>°eG8°eG8Ãdª<+q+=á =ÒI)?Ú&;
;J?ìZ&¹Éþ¯8Iúq¿dà¹ùG9TDÆ¾Hª,>lpG8lpG8Ãdª<¨=-go=>4?9ó;Kº;Ó&?°¥$¹v£z9S+¨¾d-é7·8*¡">Ý³,>){G8){G8Ãdª<ýÄ??¼¶>6L?>?Ä>µÎ5?¾Ý·8x9¯÷¾½²cÿ;ìH;¨ÖO?Ú,>æG8æG8Ãdª<=SØ<[?-?C;ú|.;Jj?JK¹ó8ãä±¿¸&¹­9ø¾Çä,>£G8£G8Ãdª<dÁ<dÍ<Ç)?¨S¢:¸Ö«:RÔñ>ÉHÆ¹rÞó8×%Ð¿ì65J9Óë¼;ÿ->`G8`G8Ãdª<èw=î¾â<Ë/?ì:^;ÚX;{[?Èë¾¸
F9½b©¾@¶¯8b94ÿF>->¦G8¦G8Ãdª<%d>WÝ6>ð>?·(>mB>ë:/?u×_7ìx9÷Ë<Â;ù8J93`>0	->Ù°G8Ù°G8Ãdª<ÊË¯?³¶5?È©w?¥XO?LOÜ>ºïp?ù¥Å;[Xh;OÅY?×:ÑÍ+:¯l?¥->»G8»G8Ãdª<9>aÍF>ë¨E?§`©>¢wo>?5?ê¥9ès¢9«ºJ>ÕG:j1:mOI?]->SÆG8SÆG8Ãdª<ln?ì^ù>üèt?\_?AÐ>5?
]´9 9á.?qc:TµÝ9íâ6?V$->ÑG8ÑG8Ãdª<µ8>È©	>Ü½+?KÛ<´g©<Î±%?hNN¹½A9ªG¿ß"9x´ß9Ob:>*->ÌÛG8ÌÛG8Ãdª<î
ü>â>:U?ìW?sÍ
?¾B?pÑC9Æ§³9ü>k"I:M$:Il?v3->æG8æG8Ãdª<!ª>?ýH>X?s&?3ÆÍ>í¢N?Âhë¸'O9$xÈ¾µ:Ûág:ÐÜG?h4->FñG8FñG8Ãdª<¨[Î>cM>8C?ü
>ïI>@w,?¬ª¸
mZ9H¾8õ7Ì?9²Ì£=7->üG8üG8Ãdª<#%='uñ<>/?}¾;Òº;û0?\À¹ÃÖø8¿3oY9Þhô8Ú¾c?åA->¿H8¿H8Ãdª<1»<c}<@X)?åV¨;|G;?^!o¸è§9ÃK¶½\¸1c9nÜ½F->|H8|H8Ãdª<Obð>þä>D?òÏ>¤ E>^ø2?¾2¸9bÓ/¾ÎV;º­:H"I?ØT->9H89H8Ãdª<¨ñá>ßú>ëi9?[º>øD>Å-?¨Él¸7v9Zö½÷1::%:±Þ	?ÉW->ö&H8ö&H8Ãdª<>;A>û¼M?t¦>Ol>4?½ï¸¸OÝk9m¹H¾p:6\:-Ù?X->²1H8²1H8Ãdª<[0à>~Ë>wÛ@?î%¨>»f>º:?ËÜc78ý79»=[T®;°y;®+?&[->o<H8o<H8Ãdª<rk?B?nKi?ãÑ,?XÍ>ÒsW? ø
9£Ä¤9Ò\>¤úm:Þí9^?b->,GH8,GH8Ãdª<%[>cI>JH?Õ
@>
>Þ	2?¯[·¥i9³ð¼)¬Ú:Ø¾:·3?8g->éQH8éQH8Ãdª<¾kÃ<x<Ð0?¡ ;Rû:+v#?ñ{¹J89<Ò7¿^Z¨7\94=@s->¦\H8¦\H8Ãdª<AFk?"e?µV?Õo?¼?íÖT?Buj8Úm}9$Öì=è	:X9:J_6?{->bgH8bgH8Ãdª<¤¢¬?ãR?xjR?÷?e?gU?Äøµ8æi9ïI->ÝÝ[:A:-Á?¡}->rH8rH8Ãdª<Ü >Ì(C>þR?iQ?@¶>1PI?ð<ú<yÿ<¼åY?WP³9{«9n+?º->Ü|H8Ü|H8Ãdª<Æ©ï<Ó~³<è*?K¤;@âm;Ø
1?Ûz¹ÐK~9Ñk
¿Ä(¹ tÉ8ÐvV¿*->H8H8Ãdª<¼Ø>T¼u>©Éa?_)?¿ à>ë	A?¸¬.¹nv\9ÐÔÊ¾Y<²h­;×
\?ª->UH8UH8Ãdª<ë>a29>ßiA?ìd>_@>ù5?ÃC¹V¡9Rc¾(9Ja9Ü¢+?B´->H8H8Ãdª</ÉZ=Sù=F1?úG~;ED;BÕ%?Ã¦¹@fg8ôO8Àzx¸æ9]*½X¿->Ï§H8Ï§H8Ãdª<ÜJl?W?	Y?Yú>S§>_úI?w#9x-9 5>»+%:OÔý9T&?¢Ò->²H8²H8Ãdª<]l×<£<@)?3n/;*Ç;¡í?¬±¹ÐR29[¿ù¹Áo#9ç¾pÔ->I½H8I½H8Ãdª<dg=ëÕ,=i+?î²;îö;
î?Ùyr¹\9´Ö¾×ä-7f(f95kÁ<á->ÈH8ÈH8Ãdª<ìú<<ï+P?¥è;¯;ÙC?Ñ ¹I9Q#¿ðÏ¼:N¢:ç?á->ÂÒH8ÂÒH8Ãdª<ÃÇ>mÑ>CUF?GÙ>ÑY>%:?B¼î¸Ø0A9-¾×G³:+ñ:ÄS+?å->ÝH8ÝH8Ãdª<Ïy%?¹á>¬;?[&¸>|6>ñ0?¢7v9¬7<q)9Uw·9âèk>iø-><èH8<èH8Ãdª<&¨=¾5q=æi2?H<¾~<Q¾D?jÀ¸ÌªÌ85­ð¾ëã8úl\9&F(>s.>øòH8øòH8Ãdª<%/=~À=·Ç,?<>eÎ;§± ?`æ8§í9ÐWæ=	x:Õ0:M3?x.>µýH8µýH8Ãdª<Ë`<?uU½>0µ~?PX?êöê>§?Õ8¨EÑ9U>ùù:Wõ:^ð[?×
.>rI8rI8Ãdª<E¦É<¸<!e,?: à;½;E?Vº¹¾;%8îXÀû¡:d&R:@D?x.>/I8/I8Ãdª<8=oÕÓ<oA:?6w;8ØB;1¢I?j¹p
9¾L/8Äú9ã=*.>ìI8ìI8Ãdª<³>}g>bxF?w)?þç>ò
;?êNõ8B*X9ÁA>J:ü8:µþ=?'.>¨(I8¨(I8Ãdª<êÃ>w>DJ?ß>\C>Òq>?¬ÌK9¹S9Újö>ç'<kòÕ;ØH?1.>e3I8e3I8Ãdª<w´>C&>R"v?×Ç<?øß>÷ÆW?Dúk898¶¿>7ê9zCj95-?za.>">I8">I8Ãdª<	D=$ËT=¹ú5?S0<F<d)?v0L·VÄ9íZ­¼]5d8uç;9t>pb.>ßHI8ßHI8Ãdª<Fw'>öaï=J3?Ñ=B =<'?[¶ã8ñ|k9w><\
;i´:H?j.>SI8SI8Ãdª<'Ù&=9ô<ù.?º6;<H ;í?»¹Å9&~¾í9D÷9'>:q.>X^I8X^I8Ãdª<`[ý>AÞ>,ôV?<gN?Ö?4F?;9¬æ9£>^·n:\':ó6?z.>iI8iI8Ãdª<¶þØ>àÿ>Ùò<?<{ª>Ep>*¤5?ÐøS¹)á9~¼M¿sÜ:4¢ :Sª/?D.>ÒsI8ÒsI8Ãdª<l>XL.>|\?¿x?z+?c¢9?¿=?56=\?æ}<A¥;	²K?1.>~I8~I8Ãdª<rf5=g8=¦N2?<ÿ!< ®à;78?½¹D9c¾Z59°×Z9É$Ô>é.>KI8KI8Ãdª<?h?Ø:?¥?b*?ÀÎx?úk9¥e±9±©>éÙC:}ß-:.?).>I8I8Ãdª<èO?~Àî>ú]?ez?Ú°Í>¿þC?=¹·O39hU*½Àp:mã98?ª.>ÅI8ÅI8Ãdª<lï>m*Ã=½:K?gö>Io¤>±Î??{Â;ì!;Ó
_?,G79Òª9´U>
ª.>©I8©I8Ãdª<Å%?9Á>½Z?`Ô?oeÆ>^B?GÐ~8¢9Dë=kU ;
¦:¿.w?µ¬.>>´I8>´I8Ãdª<ó/õ>z¡>EÓB?ëÀ>ø)>l°7?Ø4¸Ø 9:´¾l\1:sø9÷¿6?OÂ.>û¾I8û¾I8Ãdª<'H?ð§>Y[?¿x?E?ÿ°\?	9Í98½ >K;2ù:k\n?g×.>¸ÉI8¸ÉI8Ãdª<þÉ>£>z<?hQ+>­¨>Îp*?ÚÇ8¶«9´©>me:«Ò·9?QÝ.>uÔI8uÔI8Ãdª<¼=Ã<Ë/?H;!x­:È+F?9J¹aDú8ui¿ï¼¸×;!9èB¾¥á.>2ßI82ßI8Ãdª<ü??T??î?ïª>®L?ÛøB¸,iK9*aõ½-:ÂF:ÃF?¹ü.>îéI8îéI8Ãdª<®Ó>"à>ß:?k9Ú>¥>JE)?yZ²890<§>ä@P8»¾r9 Û=Tþ.>«ôI8«ôI8Ãdª<cg¼<ÞT<×-?Ö ;,À;æ?0@¹ 9l¾)Û·ÿ84Û½¯/>hÿI8hÿI8Ãdª<°R¯?2+??¼ªÁ?/ù4?]ú?%:ª9¢i?S	;<Ée:
þ?¡/>%
J8%
J8Ãdª<äÍÚ<¥<·®4?Ó¿¸;¥e;¼Þ*?ØÞ¼6¾Ê8`{î<±;	¹øb9H
e¾?/>áJ8áJ8Ãdª<û?[¸>pZq??Ó­>ìD?°A8O£s9ïË=9/7Ôa9B</>J8J8Ãdª<ñ>|1V>4º;?0v>I@2>R©0?Ç7o8'b=>ô3Ã8£Ø9*=>»I/>[*J8[*J8Ãdª<Ój³>)¦i>D?n>
C,>'=1?­Ö=¸þÅ8`tu¾á!°:}]f:p»C?BJ/>5J85J8Ãdª<©ÔË<O<-?.nÇ;Þ½¤;Æó?V+¸è¥96p½â¬8³*9n·£>¬R/>Õ?J8Õ?J8Ãdª<0ËÃ<U3<_Á2?s!>;ta;ø?`·sJ»8â#½@m8èÍ9¸Xt>X`/>JJ8JJ8Ãdª<H=Î<5Þ<])?ý(;;7?@q¹³h9Mú¿¬v@¸%V9Î¦½$g/>NUJ8NUJ8Ãdª<ëé<u%®<äî+?.q;
2;üd-?(
¹Un91 ¾~ý¶6nH9Lã¡¼Ao/>`J8`J8Ãdª<õ?È>£??ä4»>~B>pz2?Wm<94ßÙ9þf]> m:×àO:E?Ät/>ÈjJ8ÈjJ8Ãdª<öÝk?Èó
?¯T?ÌÇÛ>v>éeA?ø»7´9á· =Æj:ò/:ã?l{/>uJ8uJ8Ãdª<ó¥Ú>û÷>m>?îÝN>©F>;¢+?^P¸«!@9¼Q¾U²¤7P9CJ=#|/>AJ8AJ8Ãdª<À¯?ü?×?ãh6?¯-¿>Bt?UsÜ8Ì9pV>Ü¾ :fÄ:>?`/>þJ8þJ8Ãdª<ÙX9?çU©>`?¡?Á{?#?À£8½89¥.>MB!;ª¶:o¶?/>»J8»J8Ãdª<©o?rý¬>9ñk?7þ?8ÿ·>ÝT?7L·Ð9^B¹¼E1<ò1½;Ýo?	/>x J8x J8Ãdª<.9þ>àh >úÛJ?ü>þ/®>Û9?Ùé¥9
ß9óù½>¦Q;	;mpB?'/>4«J84«J8Ãdª<ó"?çÑ>AUF?¬ÂD?¢G?A1?q9`»°9¤b>J;#¦:Ð¢J?§©/>ñµJ8ñµJ8Ãdª<~Oý>ä->¥q?|9?¼>,!k?¸£9(§¾Cd:½óð9H(?´/>®ÀJ8®ÀJ8Ãdª<Òâ>/Å>#K?W'Î>Õu>ò2?¯u9-èQ9×³>kA:UÖ:pw'?h¿/>kËJ8kËJ8Ãdª<vJ?L*>ºq?èÄ ?ô@?TV?_Ó
;y¥¢::_?<èÐ;8>?'Ñ/>'ÖJ8'ÖJ8Ãdª<ë	?³>3E?­[|>ÞÇ*>e$=?"Ö¸V°£9vd½Ü³@:gG:#Y&?Ü/>äàJ8äàJ8Ãdª<üúõ>Á >ËÛC?f¤>Na>:?³,8F`9T¸>>;;W;bã2?¿Ý/>¡ëJ8¡ëJ8Ãdª<>QE?%?R±=?ÜP³>_Y>r1?âË99VÙä>ú8;»,é:K?ïâ/>^öJ8^öJ8Ãdª<»=ô5C=\Û-?v<òøï;Jú'?.Þ¸]]i9¤s¾¶ÿ8ÍM9úa³=ô0>K8K8Ãdª<h}"?uçÈ>
O?ËÂ>B>/gB?v9ä8u9@¡>_]:ýÖ9Ì?Ù0>×K8×K8Ãdª<´?&ß»>s-E?Aí?éØ>·;?C±ì8[A9J°>^Æ9mã9¶a4?=!0>K8K8Ãdª<Á?SÀ>¶A?ï>ÖV>>hr1?à±8L'«91q>Ñç:1à/:íÔU?*)0>Q!K8Q!K8Ãdª<¹ªj?ç>-û?UQl?pôý>8n?ìõª9R9Ê3?vC:[Y:©æ^?Y*0>,K8,K8Ãdª<aÇü>¶(>²L?¬üh>4Ð >lr9?Ã7m9¨=§ív:§F:¼?00>Ë6K8Ë6K8Ãdª<,_0?¤è>jB?"Ð>B<>G.6?Â
H¹0o9å-Ö¾à:õ®:G?p50>AK8AK8Ãdª<¢à>,>ÐXH?D¼>)> 6?D¹h94ª¾õË9¬¼9ÀqÏ>>0>DLK8DLK8Ãdª<ãJ?,óÌ>S|?:ã?Ú_>2óZ?(}¸a9¨¾§©J<äzÜ;ïOk?6C0>WK8WK8Ãdª<Ï®Ý>ê;>ÚI?Äq? ýï>ò?ó0¼9
ày9ØÍ@?4ó;ï5È:ê»??F0>¾aK8¾aK8Ãdª<j=?W ?ÔAv?£®?!?ô_?ü`:Ç:ÜâX?;­Ù;>a[?8G0>zlK8zlK8Åþ²<É?ú/¶>Ø?v.á?ï59?À?Ó39z9 ë>p¦;Ä_;2>?RG0>7wK87wK8Åþ²<¸ö¨? /·> ì?}[ç?«:9?Qà?òUP:ÿ:®å/?6kå;Ò
;vtY?I0>ôK8ôK8Åþ²<Ü?ÝP?<u[?û(?v÷Í>R?ÀCÛ·¿ 9Î®½©Ú9è\ä93õ>ýI0>±K8±K8Åþ²<´Þ?\µ>7;G?×#¦>Zÿ^>Xº>?D88þ~½9ðÊ=ñÑ;X°:[À`?<N0>nK8nK8Åþ²<¤Î?¥ç¸>Ö£:?À¿>£>Ù9?KS¸A·y9½Ø½±;	°ú:üÛ?ce0>*¢K8*¢K8Åþ²<<<×=	â=à1?®¼¿;á¡;ÁÝ?ð¡¹Ôë9 >¿<1g·	fÞ8ª½Êl0>ç¬K8ç¬K8Åþ²<tûÚ<á
¡<?
.?ô×I=Q~$=[?ÇB¹Ua9jÇÜ¾0_R7â9?&»<	q0>¤·K8¤·K8Åþ²<[
?¨@±>EÓG?ÇÆ>bK>È=?m892ðb9Ï¦>±=:ß®:ø6"?Ëx0>aÂK8aÂK8Åþ²<Pâ>í>±l=?"X>è>;0?áêß¸u Q9Þ¹¾CÒ7ä`9»Cp=v0>ÍK8ÍK8Åþ²<m¿O?yÔ>Nz?ã?^>}æ]?W»~9$^9=ß?¼\:/Û9RÛ?\0>Ú×K8Ú×K8Åþ²<j÷Þ>kÆ>©%O?Eª1?vï>%9>?tÏ:þ:M:n]=?~Ò½9q/²9\?%0>âK8âK8Åþ²<ö¶<÷<W~%?Lã:ÝË:ïâ?ðL¢¹¢F9tÊQ¿«½¹¸!u9Z¥¢¾£0>TíK8TíK8Åþ²<Nîn>¤%>£¢8?í©:>	>G.?Ü6ä29D><º»:R:¬D0?r­0>øK8øK8Åþ²<tâk?Ð]û>;p?ñô?¡$?,¡g?%J9E5Ä9Êß>P©:óN:Y?®0>ÍL8ÍL8Åþ²<öÊ?,CÆ>¾@?©Ü>:>½9?°8²u9:>ß:×;:ð(;?>¹0>
L8
L8Åþ²<¥'=ú¬1=¢$Q?p7<èÞ;§Þ?Gò¹ù]å8ü¿78m§¶±bÀ¹0>GL8GL8Åþ²<zæ?Y£>ÌJ?(>Q¢J>96?V8¾Ê&9´W>Ç:µÑ94",?#º0>#L8#L8Åþ²<MÁI?é@÷>]äP?v¾?lK9?iT?,ÚE:üÎ9Âu?^Íè:¸:î]]?¶º0>À-L8À-L8Åþ²<=8`?pIç>}-x?S?,b¡>¨ùw?¤¡¯8á6/9þM>ÎÕé:Ë×:hLA?hÌ0>}8L8}8L8Åþ²</©Å=é=ÛCD?v<J1<Ë1?âJi·ðV9×+½g|8
[truncated: 1,739,801 more chars]
