# Supplementary material for: LKB1‐SIK2 loss drives uveal melanoma proliferation and hypersensitivity to SLC8A1 and ROS inhibition
Source: EMBO Mol Med. 2023 Nov 15;15(12):e17719. doi: 10.15252/emmm.202317719 (PMC10701601; doi:10.15252/emmm.202317719)
Supplement: Supplementary file 11 — Source Data for Figure 6 [file EMMM-15-e17719-s009.zip › Figure 6/6C/FCS files/Ctl2_MitoQ+KB.mqd]

MQD3.1    1618176 1620824 118784 1617920 1621198 1762095 0 0                                                                                                                                                                                                                                                                                                                                                                                                                                                                                                                                                                                                                                                                                                                                                                                                                                                                                                                                                                                                                                                                                                                                                                                                                                                                                                                                                                                                                                                                                                                                                                                                                                                                                                                                                                                                                                                                                                                                                                                                                                                                                                                                                                                                                                                                                                                                                                                                                                                                                                                                                                                                                                                                                                                                                                                                                                                                                                                                                                                                                                                                                                                                                                                                                                                                                                                                                                                                                                                                                                                                                                                                                                                                                                                                                                                                                                                                                                                                                                                                                                                                                                                                                                                                                                                                                                                                                                                                                                                                    /$EXP/thomas s/$SYS/MACSQuantify,2.11.1817.19623/$CYT/MACSQuant Analyzer 10,2.11.1817.19623/$CYTSN/21337/$DATE/2022-Sep-19/$BTIM/16:27:14/$ETIM/16:27:14/$PROJ/AnnexinV/$TIMESTEP/1/$PLATENAME/Single tube rack/$WELLID/A1/$TR/FSC,15.9187/$FIL/gfp m+kb.0026.mqd/$PAR/16/$TOT/0/$ABRT/0/$LOST/0/$MODE/L/$DATATYPE/F/$BYTEORD/1,2,3,4/$P1N/HDR-T/$P1B/32/$P1E/0.0,0.0/$P1D/Linear,0,160/$P1R/160/$P1G/1/$P1S/HDR-T/$P2N/HDR-CE/$P2B/32/$P2E/0.0,0.0/$P2D/Linear,0,1000/$P2R/1000/$P2G/1/$P2S/HDR-CE/$P3N/HDR-SE/$P3B/32/$P3E/0.0,0.0/$P3D/Linear,0,1000/$P3R/1000/$P3G/1/$P3S/HDR-SE/$P4N/HDR-V/$P4B/32/$P4E/0.0,0.0/$P4D/Linear,0,40/$P4R/40/$P4G/1/$P4S/HDR-V/$P5N/FSC-A/$P5B/32/$P5E/0.0,0.0/$P5D/Linear,0,1000/$P5R/1000/$P5G/1/$P5S/FSC-A/$P5F/488//10 nm/$P5L/488nm/$P5O/30mW/$P5V/424/$P5T/-110/$P6N/FSC-H/$P6B/32/$P6E/0.0,0.0/$P6D/Linear,0,1000/$P6R/1000/$P6G/1/$P6S/FSC-H/$P6F/488//10 nm/$P6L/488nm/$P6O/30mW/$P6V/424/$P6T/-110/$P7N/FSC-W/$P7B/32/$P7E/0.0,0.0/$P7D/Linear,0,1000/$P7R/1000/$P7G/1/$P7S/FSC-W/$P7F/488//10 nm/$P7L/488nm/$P7O/30mW/$P7V/424/$P7T/-110/$P8N/SSC-A/$P8B/32/$P8E/0.0,0.0/$P8D/Linear,0,1000/$P8R/1000/$P8G/1/$P8S/SSC-A/$P8F/488//10 nm/$P8L/488nm/$P8O/30mW/$P8V/470/$P8T/-110/$P9N/SSC-H/$P9B/32/$P9E/0.0,0.0/$P9D/Linear,0,1000/$P9R/1000/$P9G/1/$P9S/SSC-H/$P9F/488//10 nm/$P9L/488nm/$P9O/30mW/$P9V/470/$P9T/-110/$P10N/SSC-W/$P10B/32/$P10E/0.0,0.0/$P10D/Linear,0,1000/$P10R/1000/$P10G/1/$P10S/SSC-W/$P10F/488//10 nm/$P10L/488nm/$P10O/30mW/$P10V/470/$P10T/-110/$P11N/V1-A/$P11B/32/$P11E/0.0,0.0/$P11D/Hyperlogarithmic,-1.0,1000/$P11R/1000/$P11G/1/$P11S/VioBlue-A/$P11F/450//50 nm/$P11L/405nm/$P11O/40mW/$P11V/340/$P11T/-110/$P12N/V1-H/$P12B/32/$P12E/0.0,0.0/$P12D/Hyperlogarithmic,-1.0,1000/$P12R/1000/$P12G/1/$P12S/VioBlue-H/$P12F/450//50 nm/$P12L/405nm/$P12O/40mW/$P12V/340/$P12T/-110/$P13N/V1-W/$P13B/32/$P13E/0.0,0.0/$P13D/Hyperlogarithmic,-1.0,1000/$P13R/1000/$P13G/1/$P13S/VioBlue-W/$P13F/450//50 nm/$P13L/405nm/$P13O/40mW/$P13V/340/$P13T/-110/$P14N/B1-A/$P14B/32/$P14E/0.0,0.0/$P14D/Hyperlogarithmic,-1.0,1000/$P14R/1000/$P14G/1/$P14S/FITC-A/$P14F/525//50 nm/$P14L/488nm/$P14O/30mW/$P14V/375/$P14T/-20/$P15N/B1-H/$P15B/32/$P15E/0.0,0.0/$P15D/Hyperlogarithmic,-1.0,1000/$P15R/1000/$P15G/1/$P15S/FITC-H/$P15F/525//50 nm/$P15L/488nm/$P15O/30mW/$P15V/375/$P15T/-20/$P16N/B1-W/$P16B/32/$P16E/0.0,0.0/$P16D/Hyperlogarithmic,-1.0,1000/$P16R/1000/$P16G/1/$P16S/FITC-W/$P16F/525//50 nm/$P16L/488nm/$P16O/30mW/$P16V/375/$P16T/-20/$NEXTDATA/0/$BEGINANALYSIS/0/$ENDANALYSIS/0/$BEGINSTEXT/7270/$ENDSTEXT/118670/$BEGINDATA/4096/$ENDDATA/4096/                                                                                                                                                                                                                                                                                                                                                                                              /@MB_P1_BASE/HDR-T
HDR-T
0
4/@MB_P2_BASE/HDR-CE
HDR-CE
0
4/@MB_P3_BASE/HDR-SE
HDR-SE
0
4/@MB_P4_BASE/HDR-V
HDR-V
0
4/@MB_P5_BASE/FSC-A
FSC-A
5
4/@MB_P6_BASE/FSC-H
FSC-H
5
4/@MB_P7_BASE/FSC-W
FSC-W
5
4/@MB_P8_BASE/SSC-A
SSC-A
2
4/@MB_P9_BASE/SSC-H
SSC-H
2
4/@MB_P10_BASE/SSC-W
SSC-W
2
4/@MB_P11_BASE/V1-A
FL1-A
4
4/@MB_P12_BASE/V1-H
FL1-H
4
4/@MB_P13_BASE/V1-W
FL1-W
4
4/@MB_P14_BASE/B1-A
FL2-A
9
4/@MB_P15_BASE/B1-H
FL2-H
9
4/@MB_P16_BASE/B1-W
FL2-W
9
4/@MB_INSSET/PEJhc2ljRW50cnk+CiA8bmFtZT5Tb2Z0d2FyZTwvbmFtZT4KIDxmbGFncz4xMzEwNzQ8L2ZsYWdzPgogPEJhc2ljRW50cnk+CiAgPG5hbWU+RGV2aWNlPC9uYW1lPgogIDxmbGFncz4xMzEyMDI8L2ZsYWdzPgogIDxCYXNpY0VudHJ5PgogICA8bmFtZT5EZXRlY3RvcjwvbmFtZT4KICAgPGZsYWdzPjEzMTk3MDwvZmxhZ3M+CiAgIDx2YWx1ZSB0eXBlPSIzIj5GTDg8L3ZhbHVlPgogICA8QmFzaWNFbnRyeT4KICAgIDxuYW1lPlBtdHM8L25hbWU+CiAgICA8ZmxhZ3M+MTMxMjAyPC9mbGFncz4KICAgIDxCYXNpY0VudHJ5PgogICAgIDxuYW1lPjU8L25hbWU+CiAgICAgPGZsYWdzPjEzMTIwMjwvZmxhZ3M+CiAgICAgPEJhc2ljRW50cnk+CiAgICAgIDxuYW1lPkdhaW48L25hbWU+CiAgICAgIDxmbGFncz4xMzE3MTQ8L2ZsYWdzPgogICAgICA8dmFsdWUgdHlwZT0iMiI+NDI0PC92YWx1ZT4KICAgICA8L0Jhc2ljRW50cnk+CiAgICA8L0Jhc2ljRW50cnk+CiAgICA8QmFzaWNFbnRyeT4KICAgICA8bmFtZT4yPC9uYW1lPgogICAgIDxmbGFncz4xMzEyMDI8L2ZsYWdzPgogICAgIDxCYXNpY0VudHJ5PgogICAgICA8bmFtZT5HYWluPC9uYW1lPgogICAgICA8ZmxhZ3M+MTMxNzE0PC9mbGFncz4KICAgICAgPHZhbHVlIHR5cGU9IjIiPjQ3MDwvdmFsdWU+CiAgICAgPC9CYXNpY0VudHJ5PgogICAgPC9CYXNpY0VudHJ5PgogICAgPEJhc2ljRW50cnk+CiAgICAgPG5hbWU+NDwvbmFtZT4KICAgICA8ZmxhZ3M+MTMxMjAyPC9mbGFncz4KICAgICA8QmFzaWNFbnRyeT4KICAgICAgPG5hbWU+R2FpbjwvbmFtZT4KICAgICAgPGZsYWdzPjEzMTcxNDwvZmxhZ3M+CiAgICAgIDx2YWx1ZSB0eXBlPSIyIj4zNDA8L3ZhbHVlPgogICAgIDwvQmFzaWNFbnRyeT4KICAgIDwvQmFzaWNFbnRyeT4KICAgIDxCYXNpY0VudHJ5PgogICAgIDxuYW1lPjM8L25hbWU+CiAgICAgPGZsYWdzPjEzMTIwMjwvZmxhZ3M+CiAgICAgPEJhc2ljRW50cnk+CiAgICAgIDxuYW1lPkdhaW48L25hbWU+CiAgICAgIDxmbGFncz4xMzE3MTQ8L2ZsYWdzPgogICAgICA8dmFsdWUgdHlwZT0iMiI+NjEyPC92YWx1ZT4KICAgICA8L0Jhc2ljRW50cnk+CiAgICA8L0Jhc2ljRW50cnk+CiAgICA8QmFzaWNFbnRyeT4KICAgICA8bmFtZT4xMjwvbmFtZT4KICAgICA8ZmxhZ3M+MTMxMjAyPC9mbGFncz4KICAgICA8QmFzaWNFbnRyeT4KICAgICAgPG5hbWU+R2FpbjwvbmFtZT4KICAgICAgPGZsYWdzPjEzMTcxNDwvZmxhZ3M+CiAgICAgIDx2YWx1ZSB0eXBlPSIyIj42NzI8L3ZhbHVlPgogICAgIDwvQmFzaWNFbnRyeT4KICAgIDwvQmFzaWNFbnRyeT4KICAgIDxCYXNpY0VudHJ5PgogICAgIDxuYW1lPjE8L25hbWU+CiAgICAgPGZsYWdzPjEzMTIwMjwvZmxhZ3M+CiAgICAgPEJhc2ljRW50cnk+CiAgICAgIDxuYW1lPkdhaW48L25hbWU+CiAgICAgIDxmbGFncz4xMzE3MTQ8L2ZsYWdzPgogICAgICA8dmFsdWUgdHlwZT0iMiI+NDc0PC92YWx1ZT4KICAgICA8L0Jhc2ljRW50cnk+CiAgICA8L0Jhc2ljRW50cnk+CiAgICA8QmFzaWNFbnRyeT4KICAgICA8bmFtZT4xMDwvbmFtZT4KICAgICA8ZmxhZ3M+MTMxMjAyPC9mbGFncz4KICAgICA8QmFzaWNFbnRyeT4KICAgICAgPG5hbWU+R2FpbjwvbmFtZT4KICAgICAgPGZsYWdzPjEzMTcxNDwvZmxhZ3M+CiAgICAgIDx2YWx1ZSB0eXBlPSIyIj42MDI8L3ZhbHVlPgogICAgIDwvQmFzaWNFbnRyeT4KICAgIDwvQmFzaWNFbnRyeT4KICAgIDxCYXNpY0VudHJ5PgogICAgIDxuYW1lPjY8L25hbWU+CiAgICAgPGZsYWdzPjEzMTIwMjwvZmxhZ3M+CiAgICAgPEJhc2ljRW50cnk+CiAgICAgIDxuYW1lPkdhaW48L25hbWU+CiAgICAgIDxmbGFncz4xMzE3MTQ8L2ZsYWdzPgogICAgICA8dmFsdWUgdHlwZT0iMiI+NjQ0PC92YWx1ZT4KICAgICA8L0Jhc2ljRW50cnk+CiAgICA8L0Jhc2ljRW50cnk+CiAgICA8QmFzaWNFbnRyeT4KICAgICA8bmFtZT4xMTwvbmFtZT4KICAgICA8ZmxhZ3M+MTMxMjAyPC9mbGFncz4KICAgICA8QmFzaWNFbnRyeT4KICAgICAgPG5hbWU+R2FpbjwvbmFtZT4KICAgICAgPGZsYWdzPjEzMTcxNDwvZmxhZ3M+CiAgICAgIDx2YWx1ZSB0eXBlPSIyIj41NDI8L3ZhbHVlPgogICAgIDwvQmFzaWNFbnRyeT4KICAgIDwvQmFzaWNFbnRyeT4KICAgIDxCYXNpY0VudHJ5PgogICAgIDxuYW1lPjk8L25hbWU+CiAgICAgPGZsYWdzPjEzMTIwMjwvZmxhZ3M+CiAgICAgPEJhc2ljRW50cnk+CiAgICAgIDxuYW1lPkdhaW48L25hbWU+CiAgICAgIDxmbGFncz4xMzE3MTQ8L2ZsYWdzPgogICAgICA8dmFsdWUgdHlwZT0iMiI+Mzc1PC92YWx1ZT4KICAgICA8L0Jhc2ljRW50cnk+CiAgICA8L0Jhc2ljRW50cnk+CiAgIDwvQmFzaWNFbnRyeT4KICAgPEJhc2ljRW50cnk+CiAgICA8bmFtZT5DaGFubmVsczwvbmFtZT4KICAgIDxmbGFncz4xMzEyMDI8L2ZsYWdzPgogICAgPEJhc2ljRW50cnk+CiAgICAgPG5hbWU+RlNDPC9uYW1lPgogICAgIDxmbGFncz4xMzE3MTQ8L2ZsYWdzPgogICAgIDx2YWx1ZSB0eXBlPSIyIj41PC92YWx1ZT4KICAgICA8QmFzaWNFbnRyeT4KICAgICAgPG5hbWU+QWN0aXZlPC9uYW1lPgogICAgICA8ZmxhZ3M+MTMxNDU4PC9mbGFncz4KICAgICAgPHZhbHVlIHR5cGU9IjEiPjE8L3ZhbHVlPgogICAgIDwvQmFzaWNFbnRyeT4KICAgICA8QmFzaWNFbnRyeT4KICAgICAgPG5hbWU+TW9kZTwvbmFtZT4KICAgICAgPGZsYWdzPjEzMTk3MDwvZmxhZ3M+CiAgICAgIDx2YWx1ZSB0eXBlPSIzIj5saW48L3ZhbHVlPgogICAgIDwvQmFzaWNFbnRyeT4KICAgICA8QmFzaWNFbnRyeT4KICAgICAgPG5hbWU+VHJpZ2dlckxldmVsPC9uYW1lPgogICAgICA8ZmxhZ3M+MTMyOTk0PC9mbGFncz4KICAgICAgPHZhbHVlIHR5cGU9IjciPjE1LjkxODcxMzU3PC92YWx1ZT4KICAgICA8L0Jhc2ljRW50cnk+CiAgICAgPEJhc2ljRW50cnk+CiAgICAgIDxuYW1lPlVzZXJOYW1lPC9uYW1lPgogICAgICA8ZmxhZ3M+MTMxOTcwPC9mbGFncz4KICAgICAgPHZhbHVlIHR5cGU9IjMiPkZTQzwvdmFsdWU+CiAgICAgPC9CYXNpY0VudHJ5PgogICAgPC9CYXNpY0VudHJ5PgogICAgPEJhc2ljRW50cnk+CiAgICAgPG5hbWU+U1NDPC9uYW1lPgogICAgIDxmbGFncz4xMzE3MTQ8L2ZsYWdzPgogICAgIDx2YWx1ZSB0eXBlPSIyIj4yPC92YWx1ZT4KICAgICA8QmFzaWNFbnRyeT4KICAgICAgPG5hbWU+QWN0aXZlPC9uYW1lPgogICAgICA8ZmxhZ3M+MTMxNDU4PC9mbGFncz4KICAgICAgPHZhbHVlIHR5cGU9IjEiPjE8L3ZhbHVlPgogICAgIDwvQmFzaWNFbnRyeT4KICAgICA8QmFzaWNFbnRyeT4KICAgICAgPG5hbWU+TW9kZTwvbmFtZT4KICAgICAgPGZsYWdzPjEzMTk3MDwvZmxhZ3M+CiAgICAgIDx2YWx1ZSB0eXBlPSIzIj5saW48L3ZhbHVlPgogICAgIDwvQmFzaWNFbnRyeT4KICAgICA8QmFzaWNFbnRyeT4KICAgICAgPG5hbWU+VHJpZ2dlckxldmVsPC9uYW1lPgogICAgICA8ZmxhZ3M+MTMyOTk0PC9mbGFncz4KICAgICAgPHZhbHVlIHR5cGU9IjciPjA8L3ZhbHVlPgogICAgIDwvQmFzaWNFbnRyeT4KICAgICA8QmFzaWNFbnRyeT4KICAgICAgPG5hbWU+VXNlck5hbWU8L25hbWU+CiAgICAgIDxmbGFncz4xMzE5NzA8L2ZsYWdzPgogICAgICA8dmFsdWUgdHlwZT0iMyI+U1NDPC92YWx1ZT4KICAgICA8L0Jhc2ljRW50cnk+CiAgICA8L0Jhc2ljRW50cnk+CiAgICA8QmFzaWNFbnRyeT4KICAgICA8bmFtZT5WMTwvbmFtZT4KICAgICA8ZmxhZ3M+MTMxNzE0PC9mbGFncz4KICAgICA8dmFsdWUgdHlwZT0iMiI+NDwvdmFsdWU+CiAgICAgPEJhc2ljRW50cnk+CiAgICAgIDxuYW1lPkFjdGl2ZTwvbmFtZT4KICAgICAgPGZsYWdzPjEzMTQ1ODwvZmxhZ3M+CiAgICAgIDx2YWx1ZSB0eXBlPSIxIj4xPC92YWx1ZT4KICAgICA8L0Jhc2ljRW50cnk+CiAgICAgPEJhc2ljRW50cnk+CiAgICAgIDxuYW1lPk1vZGU8L25hbWU+CiAgICAgIDxmbGFncz4xMzE5NzA8L2ZsYWdzPgogICAgICA8dmFsdWUgdHlwZT0iMyI+aGxvZzwvdmFsdWU+CiAgICAgPC9CYXNpY0VudHJ5PgogICAgIDxCYXNpY0VudHJ5PgogICAgICA8bmFtZT5UcmlnZ2VyTGV2ZWw8L25hbWU+CiAgICAgIDxmbGFncz4xMzI5OTQ8L2ZsYWdzPgogICAgICA8dmFsdWUgdHlwZT0iNyI+MDwvdmFsdWU+CiAgICAgPC9CYXNpY0VudHJ5PgogICAgIDxCYXNpY0VudHJ5PgogICAgICA8bmFtZT5Vc2VyTmFtZTwvbmFtZT4KICAgICAgPGZsYWdzPjEzMTk3MDwvZmxhZ3M+CiAgICAgIDx2YWx1ZSB0eXBlPSIzIj5WaW9CbHVlPC92YWx1ZT4KICAgICA8L0Jhc2ljRW50cnk+CiAgICA8L0Jhc2ljRW50cnk+CiAgICA8QmFzaWNFbnRyeT4KICAgICA8bmFtZT5WMjwvbmFtZT4KICAgICA8ZmxhZ3M+MTMxNzE0PC9mbGFncz4KICAgICA8dmFsdWUgdHlwZT0iMiI+MzwvdmFsdWU+CiAgICAgPEJhc2ljRW50cnk+CiAgICAgIDxuYW1lPkFjdGl2ZTwvbmFtZT4KICAgICAgPGZsYWdzPjEzMTQ1ODwvZmxhZ3M+CiAgICAgIDx2YWx1ZSB0eXBlPSIxIj4wPC92YWx1ZT4KICAgICA8L0Jhc2ljRW50cnk+CiAgICAgPEJhc2ljRW50cnk+CiAgICAgIDxuYW1lPk1vZGU8L25hbWU+CiAgICAgIDxmbGFncz4xMzE5NzA8L2ZsYWdzPgogICAgICA8dmFsdWUgdHlwZT0iMyI+aGxvZzwvdmFsdWU+CiAgICAgPC9CYXNpY0VudHJ5PgogICAgIDxCYXNpY0VudHJ5PgogICAgICA8bmFtZT5UcmlnZ2VyTGV2ZWw8L25hbWU+CiAgICAgIDxmbGFncz4xMzI5OTQ8L2ZsYWdzPgogICAgICA8dmFsdWUgdHlwZT0iNyI+MDwvdmFsdWU+CiAgICAgPC9CYXNpY0VudHJ5PgogICAgIDxCYXNpY0VudHJ5PgogICAgICA8bmFtZT5Vc2VyTmFtZTwvbmFtZT4KICAgICAgPGZsYWdzPjEzMTk3MDwvZmxhZ3M+CiAgICAgIDx2YWx1ZSB0eXBlPSIzIj5WaW9HcmVlbjwvdmFsdWU+CiAgICAgPC9CYXNpY0VudHJ5PgogICAgPC9CYXNpY0VudHJ5PgogICAgPEJhc2ljRW50cnk+CiAgICAgPG5hbWU+QjE8L25hbWU+CiAgICAgPGZsYWdzPjEzMTcxNDwvZmxhZ3M+CiAgICAgPHZhbHVlIHR5cGU9IjIiPjk8L3ZhbHVlPgogICAgIDxCYXNpY0VudHJ5PgogICAgICA8bmFtZT5BY3RpdmU8L25hbWU+CiAgICAgIDxmbGFncz4xMzE0NTg8L2ZsYWdzPgogICAgICA8dmFsdWUgdHlwZT0iMSI+MTwvdmFsdWU+CiAgICAgPC9CYXNpY0VudHJ5PgogICAgIDxCYXNpY0VudHJ5PgogICAgICA8bmFtZT5Nb2RlPC9uYW1lPgogICAgICA8ZmxhZ3M+MTMxOTcwPC9mbGFncz4KICAgICAgPHZhbHVlIHR5cGU9IjMiPmhsb2c8L3ZhbHVlPgogICAgIDwvQmFzaWNFbnRyeT4KICAgICA8QmFzaWNFbnRyeT4KICAgICAgPG5hbWU+VHJpZ2dlckxldmVsPC9uYW1lPgogICAgICA8ZmxhZ3M+MTMyOTk0PC9mbGFncz4KICAgICAgPHZhbHVlIHR5cGU9IjciPjEwPC92YWx1ZT4KICAgICA8L0Jhc2ljRW50cnk+CiAgICAgPEJhc2ljRW50cnk+CiAgICAgIDxuYW1lPlVzZXJOYW1lPC9uYW1lPgogICAgICA8ZmxhZ3M+MTMxOTcwPC9mbGFncz4KICAgICAgPHZhbHVlIHR5cGU9IjMiPkZJVEM8L3ZhbHVlPgogICAgIDwvQmFzaWNFbnRyeT4KICAgIDwvQmFzaWNFbnRyeT4KICAgIDxCYXNpY0VudHJ5PgogICAgIDxuYW1lPkIyPC9uYW1lPgogICAgIDxmbGFncz4xMzE3MTQ8L2ZsYWdzPgogICAgIDx2YWx1ZSB0eXBlPSIyIj4xPC92YWx1ZT4KICAgICA8QmFzaWNFbnRyeT4KICAgICAgPG5hbWU+QWN0aXZlPC9uYW1lPgogICAgICA8ZmxhZ3M+MTMxNDU4PC9mbGFncz4KICAgICAgPHZhbHVlIHR5cGU9IjEiPjA8L3ZhbHVlPgogICAgIDwvQmFzaWNFbnRyeT4KICAgICA8QmFzaWNFbnRyeT4KICAgICAgPG5hbWU+TW9kZTwvbmFtZT4KICAgICAgPGZsYWdzPjEzMTk3MDwvZmxhZ3M+CiAgICAgIDx2YWx1ZSB0eXBlPSIzIj5obG9nPC92YWx1ZT4KICAgICA8L0Jhc2ljRW50cnk+CiAgICAgPEJhc2ljRW50cnk+CiAgICAgIDxuYW1lPlRyaWdnZXJMZXZlbDwvbmFtZT4KICAgICAgPGZsYWdzPjEzMjk5NDwvZmxhZ3M+CiAgICAgIDx2YWx1ZSB0eXBlPSI3Ij4wPC92YWx1ZT4KICAgICA8L0Jhc2ljRW50cnk+CiAgICAgPEJhc2ljRW50cnk+CiAgICAgIDxuYW1lPlVzZXJOYW1lPC9uYW1lPgogICAgICA8ZmxhZ3M+MTMxOTcwPC9mbGFncz4KICAgICAgPHZhbHVlIHR5cGU9IjMiPlBFPC92YWx1ZT4KICAgICA8L0Jhc2ljRW50cnk+CiAgICA8L0Jhc2ljRW50cnk+CiAgICA8QmFzaWNFbnRyeT4KICAgICA8bmFtZT5CMzwvbmFtZT4KICAgICA8ZmxhZ3M+MTMxNzE0PC9mbGFncz4KICAgICA8dmFsdWUgdHlwZT0iMiI+MTE8L3ZhbHVlPgogICAgIDxCYXNpY0VudHJ5PgogICAgICA8bmFtZT5BY3RpdmU8L25hbWU+CiAgICAgIDxmbGFncz4xMzE0NTg8L2ZsYWdzPgogICAgICA8dmFsdWUgdHlwZT0iMSI+MDwvdmFsdWU+CiAgICAgPC9CYXNpY0VudHJ5PgogICAgIDxCYXNpY0VudHJ5PgogICAgICA8bmFtZT5Nb2RlPC9uYW1lPgogICAgICA8ZmxhZ3M+MTMxOTcwPC9mbGFncz4KICAgICAgPHZhbHVlIHR5cGU9IjMiPmhsb2c8L3ZhbHVlPgogICAgIDwvQmFzaWNFbnRyeT4KICAgICA8QmFzaWNFbnRyeT4KICAgICAgPG5hbWU+VHJpZ2dlckxldmVsPC9uYW1lPgogICAgICA8ZmxhZ3M+MTMyOTk0PC9mbGFncz4KICAgICAgPHZhbHVlIHR5cGU9IjciPjA8L3ZhbHVlPgogICAgIDwvQmFzaWNFbnRyeT4KICAgICA8QmFzaWNFbnRyeT4KICAgICAgPG5hbWU+VXNlck5hbWU8L25hbWU+CiAgICAgIDxmbGFncz4xMzE5NzA8L2ZsYWdzPgogICAgICA8dmFsdWUgdHlwZT0iMyI+UGVyQ1AtVmlvNzAwPC92YWx1ZT4KICAgICA8L0Jhc2ljRW50cnk+CiAgICA8L0Jhc2ljRW50cnk+CiAgICA8QmFzaWNFbnRyeT4KICAgICA8bmFtZT5CNDwvbmFtZT4KICAgICA8ZmxhZ3M+MTMxNzE0PC9mbGFncz4KICAgICA8dmFsdWUgdHlwZT0iMiI+NjwvdmFsdWU+CiAgICAgPEJhc2ljRW50cnk+CiAgICAgIDxuYW1lPkFjdGl2ZTwvbmFtZT4KICAgICAgPGZsYWdzPjEzMTQ1ODwvZmxhZ3M+CiAgICAgIDx2YWx1ZSB0eXBlPSIxIj4wPC92YWx1ZT4KICAgICA8L0Jhc2ljRW50cnk+CiAgICAgPEJhc2ljRW50cnk+CiAgICAgIDxuYW1lPk1vZGU8L25hbWU+CiAgICAgIDxmbGFncz4xMzE5NzA8L2ZsYWdzPgogICAgICA8dmFsdWUgdHlwZT0iMyI+aGxvZzwvdmFsdWU+CiAgICAgPC9CYXNpY0VudHJ5PgogICAgIDxCYXNpY0VudHJ5PgogICAgICA8bmFtZT5UcmlnZ2VyTGV2ZWw8L25hbWU+CiAgICAgIDxmbGFncz4xMzI5OTQ8L2ZsYWdzPgogICAgICA8dmFsdWUgdHlwZT0iNyI+MDwvdmFsdWU+CiAgICAgPC9CYXNpY0VudHJ5PgogICAgIDxCYXNpY0VudHJ5PgogICAgICA8bmFtZT5Vc2VyTmFtZTwvbmFtZT4KICAgICAgPGZsYWdzPjEzMTk3MDwvZmxhZ3M+CiAgICAgIDx2YWx1ZSB0eXBlPSIzIj5QRS1WaW83NzA8L3ZhbHVlPgogICAgIDwvQmFzaWNFbnRyeT4KICAgIDwvQmFzaWNFbnRyeT4KICAgIDxCYXNpY0VudHJ5PgogICAgIDxuYW1lPlIxPC9uYW1lPgogICAgIDxmbGFncz4xMzE3MTQ8L2ZsYWdzPgogICAgIDx2YWx1ZSB0eXBlPSIyIj4xMDwvdmFsdWU+CiAgICAgPEJhc2ljRW50cnk+CiAgICAgIDxuYW1lPkFjdGl2ZTwvbmFtZT4KICAgICAgPGZsYWdzPjEzMTQ1ODwvZmxhZ3M+CiAgICAgIDx2YWx1ZSB0eXBlPSIxIj4wPC92YWx1ZT4KICAgICA8L0Jhc2ljRW50cnk+CiAgICAgPEJhc2ljRW50cnk+CiAgICAgIDxuYW1lPk1vZGU8L25hbWU+CiAgICAgIDxmbGFncz4xMzE5NzA8L2ZsYWdzPgogICAgICA8dmFsdWUgdHlwZT0iMyI+aGxvZzwvdmFsdWU+CiAgICAgPC9CYXNpY0VudHJ5PgogICAgIDxCYXNpY0VudHJ5PgogICAgICA8bmFtZT5UcmlnZ2VyTGV2ZWw8L25hbWU+CiAgICAgIDxmbGFncz4xMzI5OTQ8L2ZsYWdzPgogICAgICA8dmFsdWUgdHlwZT0iNyI+MDwvdmFsdWU+CiAgICAgPC9CYXNpY0VudHJ5PgogICAgIDxCYXNpY0VudHJ5PgogICAgICA8bmFtZT5Vc2VyTmFtZTwvbmFtZT4KICAgICAgPGZsYWdzPjEzMTk3MDwvZmxhZ3M+CiAgICAgIDx2YWx1ZSB0eXBlPSIzIj5BUEM8L3ZhbHVlPgogICAgIDwvQmFzaWNFbnRyeT4KICAgIDwvQmFzaWNFbnRyeT4KICAgIDxCYXNpY0VudHJ5PgogICAgIDxuYW1lPlIyPC9uYW1lPgogICAgIDxmbGFncz4xMzE3MTQ8L2ZsYWdzPgogICAgIDx2YWx1ZSB0eXBlPSIyIj4xMjwvdmFsdWU+CiAgICAgPEJhc2ljRW50cnk+CiAgICAgIDxuYW1lPkFjdGl2ZTwvbmFtZT4KICAgICAgPGZsYWdzPjEzMTQ1ODwvZmxhZ3M+CiAgICAgIDx2YWx1ZSB0eXBlPSIxIj4wPC92YWx1ZT4KICAgICA8L0Jhc2ljRW50cnk+CiAgICAgPEJhc2ljRW50cnk+CiAgICAgIDxuYW1lPk1vZGU8L25hbWU+CiAgICAgIDxmbGFncz4xMzE5NzA8L2ZsYWdzPgogICAgICA8dmFsdWUgdHlwZT0iMyI+aGxvZzwvdmFsdWU+CiAgICAgPC9CYXNpY0VudHJ5PgogICAgIDxCYXNpY0VudHJ5PgogICAgICA8bmFtZT5UcmlnZ2VyTGV2ZWw8L25hbWU+CiAgICAgIDxmbGFncz4xMzI5OTQ8L2ZsYWdzPgogICAgICA8dmFsdWUgdHlwZT0iNyI+MDwvdmFsdWU+CiAgICAgPC9CYXNpY0VudHJ5PgogICAgIDxCYXNpY0VudHJ5PgogICAgICA8bmFtZT5Vc2VyTmFtZTwvbmFtZT4KICAgICAgPGZsYWdzPjEzMTk3MDwvZmxhZ3M+CiAgICAgIDx2YWx1ZSB0eXBlPSIzIj5BUEMtVmlvNzcwPC92YWx1ZT4KICAgICA8L0Jhc2ljRW50cnk+CiAgICA8L0Jhc2ljRW50cnk+CiAgIDwvQmFzaWNFbnRyeT4KICAgPEJhc2ljRW50cnk+CiAgICA8bmFtZT5QYXJhbWV0ZXJzPC9uYW1lPgogICAgPGZsYWdzPjEzMTIwMjwvZmxhZ3M+CiAgICA8QmFzaWNFbnRyeT4KICAgICA8bmFtZT5IRFI8L25hbWU+CiAgICAgPGZsYWdzPjEzMTcxNDwvZmxhZ3M+CiAgICAgPHZhbHVlIHR5cGU9IjIiPjA8L3ZhbHVlPgogICAgIDxCYXNpY0VudHJ5PgogICAgICA8bmFtZT5UaW1lPC9uYW1lPgogICAgICA8ZmxhZ3M+MTMxNDU4PC9mbGFncz4KICAgICAgPHZhbHVlIHR5cGU9IjEiPjE8L3ZhbHVlPgogICAgICA8QmFzaWNFbnRyeT4KICAgICAgIDxuYW1lPlVzZXJkZWZOYW1lPC9uYW1lPgogICAgICAgPGZsYWdzPjEzMTk3MDwvZmxhZ3M+CiAgICAgICA8dmFsdWUgdHlwZT0iMyI+VGltZTwvdmFsdWU+CiAgICAgIDwvQmFzaWNFbnRyeT4KICAgICA8L0Jhc2ljRW50cnk+CiAgICAgPEJhc2ljRW50cnk+CiAgICAgIDxuYW1lPkNyRXZDb3VudDwvbmFtZT4KICAgICAgPGZsYWdzPjEzMTQ1ODwvZmxhZ3M+CiAgICAgIDx2YWx1ZSB0eXBlPSIxIj4xPC92YWx1ZT4KICAgICAgPEJhc2ljRW50cnk+CiAgICAgICA8bmFtZT5Vc2VyZGVmTmFtZTwvbmFtZT4KICAgICAgIDxmbGFncz4xMzE5NzA8L2ZsYWdzPgogICAgICAgPHZhbHVlIHR5cGU9IjMiPjwvdmFsdWU+CiAgICAgIDwvQmFzaWNFbnRyeT4KICAgICA8L0Jhc2ljRW50cnk+CiAgICAgPEJhc2ljRW50cnk+CiAgICAgIDxuYW1lPlNuZEV2Q291bnQ8L25hbWU+CiAgICAgIDxmbGFncz4xMzE0NTg8L2ZsYWdzPgogICAgICA8dmFsdWUgdHlwZT0iMSI+MTwvdmFsdWU+CiAgICAgIDxCYXNpY0VudHJ5PgogICAgICAgPG5hbWU+VXNlcmRlZk5hbWU8L25hbWU+CiAgICAgICA8ZmxhZ3M+MTMxOTcwPC9mbGFncz4KICAgICAgIDx2YWx1ZSB0eXBlPSIzIj48L3ZhbHVlPgogICAgICA8L0Jhc2ljRW50cnk+CiAgICAgPC9CYXNpY0VudHJ5PgogICAgIDxCYXNpY0VudHJ5PgogICAgICA8bmFtZT5Hcm91cDwvbmFtZT4KICAgICAgPGZsYWdzPjEzMTQ1ODwvZmxhZ3M+CiAgICAgIDx2YWx1ZSB0eXBlPSIxIj4wPC92YWx1ZT4KICAgICAgPEJhc2ljRW50cnk+CiAgICAgICA8bmFtZT5Vc2VyZGVmTmFtZTwvbmFtZT4KICAgICAgIDxmbGFncz4xMzE5NzA8L2ZsYWdzPgogICAgICAgPHZhbHVlIHR5cGU9IjMiPkdyb3VwPC92YWx1ZT4KICAgICAgPC9CYXNpY0VudHJ5PgogICAgIDwvQmFzaWNFbnRyeT4KICAgICA8QmFzaWNFbnRyeT4KICAgICAgPG5hbWU+Vm9sdW1lPC9uYW1lPgogICAgICA8ZmxhZ3M+MTMxNDU4PC9mbGFncz4KICAgICAgPHZhbHVlIHR5cGU9IjEiPjE8L3ZhbHVlPgogICAgICA8QmFzaWNFbnRyeT4KICAgICAgIDxuYW1lPlVzZXJkZWZOYW1lPC9uYW1lPgogICAgICAgPGZsYWdzPjEzMTk3MDwvZmxhZ3M+CiAgICAgICA8dmFsdWUgdHlwZT0iMyI+Vm9sdW1lPC92YWx1ZT4KICAgICAgPC9CYXNpY0VudHJ5PgogICAgIDwvQmFzaWNFbnRyeT4KICAgIDwvQmFzaWNFbnRyeT4KICAgIDxCYXNpY0VudHJ5PgogICAgIDxuYW1lPkZTQzwvbmFtZT4KICAgICA8ZmxhZ3M+MTMxMjAyPC9mbGFncz4KICAgICA8QmFzaWNFbnRyeT4KICAgICAgPG5hbWU+QXJlYTwvbmFtZT4KICAgICAgPGZsYWdzPjEzMTQ1ODwvZmxhZ3M+CiAgICAgIDx2YWx1ZSB0eXBlPSIxIj4xPC92YWx1ZT4KICAgICAgPEJhc2ljRW50cnk+CiAgICAgICA8bmFtZT5Vc2VyZGVmTmFtZTwvbmFtZT4KICAgICAgIDxmbGFncz4xMzE5NzA8L2ZsYWdzPgogICAgICAgPHZhbHVlIHR5cGU9IjMiPjwvdmFsdWU+CiAgICAgIDwvQmFzaWNFbnRyeT4KICAgICA8L0Jhc2ljRW50cnk+CiAgICAgPEJhc2ljRW50cnk+CiAgICAgIDxuYW1lPkhlaWdodDwvbmFtZT4KICAgICAgPGZsYWdzPjEzMTQ1ODwvZmxhZ3M+CiAgICAgIDx2YWx1ZSB0eXBlPSIxIj4xPC92YWx1ZT4KICAgICAgPEJhc2ljRW50cnk+CiAgICAgICA8bmFtZT5Vc2VyZGVmTmFtZTwvbmFtZT4KICAgICAgIDxmbGFncz4xMzE5NzA8L2ZsYWdzPgogICAgICAgPHZhbHVlIHR5cGU9IjMiPjwvdmFsdWU+CiAgICAgIDwvQmFzaWNFbnRyeT4KICAgICA8L0Jhc2ljRW50cnk+CiAgICAgPEJhc2ljRW50cnk+CiAgICAgIDxuYW1lPldpZHRoPC9uYW1lPgogICAgICA8ZmxhZ3M+MTMxNDU4PC9mbGFncz4KICAgICAgPHZhbHVlIHR5cGU9IjEiPjE8L3ZhbHVlPgogICAgICA8QmFzaWNFbnRyeT4KICAgICAgIDxuYW1lPlVzZXJkZWZOYW1lPC9uYW1lPgogICAgICAgPGZsYWdzPjEzMTk3MDwvZmxhZ3M+CiAgICAgICA8dmFsdWUgdHlwZT0iMyI+PC92YWx1ZT4KICAgICAgPC9CYXNpY0VudHJ5PgogICAgIDwvQmFzaWNFbnRyeT4KICAgIDwvQmFzaWNFbnRyeT4KICAgIDxCYXNpY0VudHJ5PgogICAgIDxuYW1lPlNTQzwvbmFtZT4KICAgICA8ZmxhZ3M+MTMxMjAyPC9mbGFncz4KICAgICA8QmFzaWNFbnRyeT4KICAgICAgPG5hbWU+QXJlYTwvbmFtZT4KICAgICAgPGZsYWdzPjEzMTQ1ODwvZmxhZ3M+CiAgICAgIDx2YWx1ZSB0eXBlPSIxIj4xPC92YWx1ZT4KICAgICAgPEJhc2ljRW50cnk+CiAgICAgICA8bmFtZT5Vc2VyZGVmTmFtZTwvbmFtZT4KICAgICAgIDxmbGFncz4xMzE5NzA8L2ZsYWdzPgogICAgICAgPHZhbHVlIHR5cGU9IjMiPjwvdmFsdWU+CiAgICAgIDwvQmFzaWNFbnRyeT4KICAgICA8L0Jhc2ljRW50cnk+CiAgICAgPEJhc2ljRW50cnk+CiAgICAgIDxuYW1lPkhlaWdodDwvbmFtZT4KICAgICAgPGZsYWdzPjEzMTQ1ODwvZmxhZ3M+CiAgICAgIDx2YWx1ZSB0eXBlPSIxIj4xPC92YWx1ZT4KICAgICAgPEJhc2ljRW50cnk+CiAgICAgICA8bmFtZT5Vc2VyZGVmTmFtZTwvbmFtZT4KICAgICAgIDxmbGFncz4xMzE5NzA8L2ZsYWdzPgogICAgICAgPHZhbHVlIHR5cGU9IjMiPjwvdmFsdWU+CiAgICAgIDwvQmFzaWNFbnRyeT4KICAgICA8L0Jhc2ljRW50cnk+CiAgICAgPEJhc2ljRW50cnk+CiAgICAgIDxuYW1lPldpZHRoPC9uYW1lPgogICAgICA8ZmxhZ3M+MTMxNDU4PC9mbGFncz4KICAgICAgPHZhbHVlIHR5cGU9IjEiPjE8L3ZhbHVlPgogICAgICA8QmFzaWNFbnRyeT4KICAgICAgIDxuYW1lPlVzZXJkZWZOYW1lPC9uYW1lPgogICAgICAgPGZsYWdzPjEzMTk3MDwvZmxhZ3M+CiAgICAgICA8dmFsdWUgdHlwZT0iMyI+PC92YWx1ZT4KICAgICAgPC9CYXNpY0VudHJ5PgogICAgIDwvQmFzaWNFbnRyeT4KICAgIDwvQmFzaWNFbnRyeT4KICAgIDxCYXNpY0VudHJ5PgogICAgIDxuYW1lPlYxPC9uYW1lPgogICAgIDxmbGFncz4xMzEyMDI8L2ZsYWdzPgogICAgIDxCYXNpY0VudHJ5PgogICAgICA8bmFtZT5BcmVhPC9uYW1lPgogICAgICA8ZmxhZ3M+MTMxNDU4PC9mbGFncz4KICAgICAgPHZhbHVlIHR5cGU9IjEiPjE8L3ZhbHVlPgogICAgICA8QmFzaWNFbnRyeT4KICAgICAgIDxuYW1lPlVzZXJkZWZOYW1lPC9uYW1lPgogICAgICAgPGZsYWdzPjEzMTk3MDwvZmxhZ3M+CiAgICAgICA8dmFsdWUgdHlwZT0iMyI+PC92YWx1ZT4KICAgICAgPC9CYXNpY0VudHJ5PgogICAgIDwvQmFzaWNFbnRyeT4KICAgICA8QmFzaWNFbnRyeT4KICAgICAgPG5hbWU+SGVpZ2h0PC9uYW1lPgogICAgICA8ZmxhZ3M+MTMxNDU4PC9mbGFncz4KICAgICAgPHZhbHVlIHR5cGU9IjEiPjE8L3ZhbHVlPgogICAgICA8QmFzaWNFbnRyeT4KICAgICAgIDxuYW1lPlVzZXJkZWZOYW1lPC9uYW1lPgogICAgICAgPGZsYWdzPjEzMTk3MDwvZmxhZ3M+CiAgICAgICA8dmFsdWUgdHlwZT0iMyI+PC92YWx1ZT4KICAgICAgPC9CYXNpY0VudHJ5PgogICAgIDwvQmFzaWNFbnRyeT4KICAgICA8QmFzaWNFbnRyeT4KICAgICAgPG5hbWU+V2lkdGg8L25hbWU+CiAgICAgIDxmbGFncz4xMzE0NTg8L2ZsYWdzPgogICAgICA8dmFsdWUgdHlwZT0iMSI+MTwvdmFsdWU+CiAgICAgIDxCYXNpY0VudHJ5PgogICAgICAgPG5hbWU+VXNlcmRlZk5hbWU8L25hbWU+CiAgICAgICA8ZmxhZ3M+MTMxOTcwPC9mbGFncz4KICAgICAgIDx2YWx1ZSB0eXBlPSIzIj48L3ZhbHVlPgogICAgICA8L0Jhc2ljRW50cnk+CiAgICAgPC9CYXNpY0VudHJ5PgogICAgPC9CYXNpY0VudHJ5PgogICAgPEJhc2ljRW50cnk+CiAgICAgPG5hbWU+VjI8L25hbWU+CiAgICAgPGZsYWdzPjEzMTIwMjwvZmxhZ3M+CiAgICAgPEJhc2ljRW50cnk+CiAgICAgIDxuYW1lPkFyZWE8L25hbWU+CiAgICAgIDxmbGFncz4xMzE0NTg8L2ZsYWdzPgogICAgICA8dmFsdWUgdHlwZT0iMSI+MTwvdmFsdWU+CiAgICAgIDxCYXNpY0VudHJ5PgogICAgICAgPG5hbWU+VXNlcmRlZk5hbWU8L25hbWU+CiAgICAgICA8ZmxhZ3M+MTMxOTcwPC9mbGFncz4KICAgICAgIDx2YWx1ZSB0eXBlPSIzIj48L3ZhbHVlPgogICAgICA8L0Jhc2ljRW50cnk+CiAgICAgPC9CYXNpY0VudHJ5PgogICAgIDxCYXNpY0VudHJ5PgogICAgICA8bmFtZT5IZWlnaHQ8L25hbWU+CiAgICAgIDxmbGFncz4xMzE0NTg8L2ZsYWdzPgogICAgICA8dmFsdWUgdHlwZT0iMSI+MTwvdmFsdWU+CiAgICAgIDxCYXNpY0VudHJ5PgogICAgICAgPG5hbWU+VXNlcmRlZk5hbWU8L25hbWU+CiAgICAgICA8ZmxhZ3M+MTMxOTcwPC9mbGFncz4KICAgICAgIDx2YWx1ZSB0eXBlPSIzIj48L3ZhbHVlPgogICAgICA8L0Jhc2ljRW50cnk+CiAgICAgPC9CYXNpY0VudHJ5PgogICAgIDxCYXNpY0VudHJ5PgogICAgICA8bmFtZT5XaWR0aDwvbmFtZT4KICAgICAgPGZsYWdzPjEzMTQ1ODwvZmxhZ3M+CiAgICAgIDx2YWx1ZSB0eXBlPSIxIj4xPC92YWx1ZT4KICAgICAgPEJhc2ljRW50cnk+CiAgICAgICA8bmFtZT5Vc2VyZGVmTmFtZTwvbmFtZT4KICAgICAgIDxmbGFncz4xMzE5NzA8L2ZsYWdzPgogICAgICAgPHZhbHVlIHR5cGU9IjMiPjwvdmFsdWU+CiAgICAgIDwvQmFzaWNFbnRyeT4KICAgICA8L0Jhc2ljRW50cnk+CiAgICA8L0Jhc2ljRW50cnk+CiAgICA8QmFzaWNFbnRyeT4KICAgICA8bmFtZT5CMTwvbmFtZT4KICAgICA8ZmxhZ3M+MTMxMjAyPC9mbGFncz4KICAgICA8QmFzaWNFbnRyeT4KICAgICAgPG5hbWU+QXJlYTwvbmFtZT4KICAgICAgPGZsYWdzPjEzMTQ1ODwvZmxhZ3M+CiAgICAgIDx2YWx1ZSB0eXBlPSIxIj4xPC92YWx1ZT4KICAgICAgPEJhc2ljRW50cnk+CiAgICAgICA8bmFtZT5Vc2VyZGVmTmFtZTwvbmFtZT4KICAgICAgIDxmbGFncz4xMzE5NzA8L2ZsYWdzPgogICAgICAgPHZhbHVlIHR5cGU9IjMiPjwvdmFsdWU+CiAgICAgIDwvQmFzaWNFbnRyeT4KICAgICA8L0Jhc2ljRW50cnk+CiAgICAgPEJhc2ljRW50cnk+CiAgICAgIDxuYW1lPkhlaWdodDwvbmFtZT4KICAgICAgPGZsYWdzPjEzMTQ1ODwvZmxhZ3M+CiAgICAgIDx2YWx1ZSB0eXBlPSIxIj4xPC92YWx1ZT4KICAgICAgPEJhc2ljRW50cnk+CiAgICAgICA8bmFtZT5Vc2VyZGVmTmFtZTwvbmFtZT4KICAgICAgIDxmbGFncz4xMzE5NzA8L2ZsYWdzPgogICAgICAgPHZhbHVlIHR5cGU9IjMiPjwvdmFsdWU+CiAgICAgIDwvQmFzaWNFbnRyeT4KICAgICA8L0Jhc2ljRW50cnk+CiAgICAgPEJhc2ljRW50cnk+CiAgICAgIDxuYW1lPldpZHRoPC9uYW1lPgogICAgICA8ZmxhZ3M+MTMxNDU4PC9mbGFncz4KICAgICAgPHZhbHVlIHR5cGU9IjEiPjE8L3ZhbHVlPgogICAgICA8QmFzaWNFbnRyeT4KICAgICAgIDxuYW1lPlVzZXJkZWZOYW1lPC9uYW1lPgogICAgICAgPGZsYWdzPjEzMTk3MDwvZmxhZ3M+CiAgICAgICA8dmFsdWUgdHlwZT0iMyI+PC92YWx1ZT4KICAgICAgPC9CYXNpY0VudHJ5PgogICAgIDwvQmFzaWNFbnRyeT4KICAgIDwvQmFzaWNFbnRyeT4KICAgIDxCYXNpY0VudHJ5PgogICAgIDxuYW1lPkIyPC9uYW1lPgogICAgIDxmbGFncz4xMzEyMDI8L2ZsYWdzPgogICAgIDxCYXNpY0VudHJ5PgogICAgICA8bmFtZT5BcmVhPC9uYW1lPgogICAgICA8ZmxhZ3M+MTMxNDU4PC9mbGFncz4KICAgICAgPHZhbHVlIHR5cGU9IjEiPjE8L3ZhbHVlPgogICAgICA8QmFzaWNFbnRyeT4KICAgICAgIDxuYW1lPlVzZXJkZWZOYW1lPC9uYW1lPgogICAgICAgPGZsYWdzPjEzMTk3MDwvZmxhZ3M+CiAgICAgICA8dmFsdWUgdHlwZT0iMyI+PC92YWx1ZT4KICAgICAgPC9CYXNpY0VudHJ5PgogICAgIDwvQmFzaWNFbnRyeT4KICAgICA8QmFzaWNFbnRyeT4KICAgICAgPG5hbWU+SGVpZ2h0PC9uYW1lPgogICAgICA8ZmxhZ3M+MTMxNDU4PC9mbGFncz4KICAgICAgPHZhbHVlIHR5cGU9IjEiPjE8L3ZhbHVlPgogICAgICA8QmFzaWNFbnRyeT4KICAgICAgIDxuYW1lPlVzZXJkZWZOYW1lPC9uYW1lPgogICAgICAgPGZsYWdzPjEzMTk3MDwvZmxhZ3M+CiAgICAgICA8dmFsdWUgdHlwZT0iMyI+PC92YWx1ZT4KICAgICAgPC9CYXNpY0VudHJ5PgogICAgIDwvQmFzaWNFbnRyeT4KICAgICA8QmFzaWNFbnRyeT4KICAgICAgPG5hbWU+V2lkdGg8L25hbWU+CiAgICAgIDxmbGFncz4xMzE0NTg8L2ZsYWdzPgogICAgICA8dmFsdWUgdHlwZT0iMSI+MTwvdmFsdWU+CiAgICAgIDxCYXNpY0VudHJ5PgogICAgICAgPG5hbWU+VXNlcmRlZk5hbWU8L25hbWU+CiAgICAgICA8ZmxhZ3M+MTMxOTcwPC9mbGFncz4KICAgICAgIDx2YWx1ZSB0eXBlPSIzIj48L3ZhbHVlPgogICAgICA8L0Jhc2ljRW50cnk+CiAgICAgPC9CYXNpY0VudHJ5PgogICAgPC9CYXNpY0VudHJ5PgogICAgPEJhc2ljRW50cnk+CiAgICAgPG5hbWU+QjM8L25hbWU+CiAgICAgPGZsYWdzPjEzMTIwMjwvZmxhZ3M+CiAgICAgPEJhc2ljRW50cnk+CiAgICAgIDxuYW1lPkFyZWE8L25hbWU+CiAgICAgIDxmbGFncz4xMzE0NTg8L2ZsYWdzPgogICAgICA8dmFsdWUgdHlwZT0iMSI+MTwvdmFsdWU+CiAgICAgIDxCYXNpY0VudHJ5PgogICAgICAgPG5hbWU+VXNlcmRlZk5hbWU8L25hbWU+CiAgICAgICA8ZmxhZ3M+MTMxOTcwPC9mbGFncz4KICAgICAgIDx2YWx1ZSB0eXBlPSIzIj48L3ZhbHVlPgogICAgICA8L0Jhc2ljRW50cnk+CiAgICAgPC9CYXNpY0VudHJ5PgogICAgIDxCYXNpY0VudHJ5PgogICAgICA8bmFtZT5IZWlnaHQ8L25hbWU+CiAgICAgIDxmbGFncz4xMzE0NTg8L2ZsYWdzPgogICAgICA8dmFsdWUgdHlwZT0iMSI+MTwvdmFsdWU+CiAgICAgIDxCYXNpY0VudHJ5PgogICAgICAgPG5hbWU+VXNlcmRlZk5hbWU8L25hbWU+CiAgICAgICA8ZmxhZ3M+MTMxOTcwPC9mbGFncz4KICAgICAgIDx2YWx1ZSB0eXBlPSIzIj48L3ZhbHVlPgogICAgICA8L0Jhc2ljRW50cnk+CiAgICAgPC9CYXNpY0VudHJ5PgogICAgIDxCYXNpY0VudHJ5PgogICAgICA8bmFtZT5XaWR0aDwvbmFtZT4KICAgICAgPGZsYWdzPjEzMTQ1ODwvZmxhZ3M+CiAgICAgIDx2YWx1ZSB0eXBlPSIxIj4xPC92YWx1ZT4KICAgICAgPEJhc2ljRW50cnk+CiAgICAgICA8bmFtZT5Vc2VyZGVmTmFtZTwvbmFtZT4KICAgICAgIDxmbGFncz4xMzE5NzA8L2ZsYWdzPgogICAgICAgPHZhbHVlIHR5cGU9IjMiPjwvdmFsdWU+CiAgICAgIDwvQmFzaWNFbnRyeT4KICAgICA8L0Jhc2ljRW50cnk+CiAgICA8L0Jhc2ljRW50cnk+CiAgICA8QmFzaWNFbnRyeT4KICAgICA8bmFtZT5CNDwvbmFtZT4KICAgICA8ZmxhZ3M+MTMxMjAyPC9mbGFncz4KICAgICA8QmFzaWNFbnRyeT4KICAgICAgPG5hbWU+QXJlYTwvbmFtZT4KICAgICAgPGZsYWdzPjEzMTQ1ODwvZmxhZ3M+CiAgICAgIDx2YWx1ZSB0eXBlPSIxIj4xPC92YWx1ZT4KICAgICAgPEJhc2ljRW50cnk+CiAgICAgICA8bmFtZT5Vc2VyZGVmTmFtZTwvbmFtZT4KICAgICAgIDxmbGFncz4xMzE5NzA8L2ZsYWdzPgogICAgICAgPHZhbHVlIHR5cGU9IjMiPjwvdmFsdWU+CiAgICAgIDwvQmFzaWNFbnRyeT4KICAgICA8L0Jhc2ljRW50cnk+CiAgICAgPEJhc2ljRW50cnk+CiAgICAgIDxuYW1lPkhlaWdodDwvbmFtZT4KICAgICAgPGZsYWdzPjEzMTQ1ODwvZmxhZ3M+CiAgICAgIDx2YWx1ZSB0eXBlPSIxIj4xPC92YWx1ZT4KICAgICAgPEJhc2ljRW50cnk+CiAgICAgICA8bmFtZT5Vc2VyZGVmTmFtZTwvbmFtZT4KICAgICAgIDxmbGFncz4xMzE5NzA8L2ZsYWdzPgogICAgICAgPHZhbHVlIHR5cGU9IjMiPjwvdmFsdWU+CiAgICAgIDwvQmFzaWNFbnRyeT4KICAgICA8L0Jhc2ljRW50cnk+CiAgICAgPEJhc2ljRW50cnk+CiAgICAgIDxuYW1lPldpZHRoPC9uYW1lPgogICAgICA8ZmxhZ3M+MTMxNDU4PC9mbGFncz4KICAgICAgPHZhbHVlIHR5cGU9IjEiPjE8L3ZhbHVlPgogICAgICA8QmFzaWNFbnRyeT4KICAgICAgIDxuYW1lPlVzZXJkZWZOYW1lPC9uYW1lPgogICAgICAgPGZsYWdzPjEzMTk3MDwvZmxhZ3M+CiAgICAgICA8dmFsdWUgdHlwZT0iMyI+PC92YWx1ZT4KICAgICAgPC9CYXNpY0VudHJ5PgogICAgIDwvQmFzaWNFbnRyeT4KICAgIDwvQmFzaWNFbnRyeT4KICAgIDxCYXNpY0VudHJ5PgogICAgIDxuYW1lPlIxPC9uYW1lPgogICAgIDxmbGFncz4xMzEyMDI8L2ZsYWdzPgogICAgIDxCYXNpY0VudHJ5PgogICAgICA8bmFtZT5BcmVhPC9uYW1lPgogICAgICA8ZmxhZ3M+MTMxNDU4PC9mbGFncz4KICAgICAgPHZhbHVlIHR5cGU9IjEiPjE8L3ZhbHVlPgogICAgICA8QmFzaWNFbnRyeT4KICAgICAgIDxuYW1lPlVzZXJkZWZOYW1lPC9uYW1lPgogICAgICAgPGZsYWdzPjEzMTk3MDwvZmxhZ3M+CiAgICAgICA8dmFsdWUgdHlwZT0iMyI+PC92YWx1ZT4KICAgICAgPC9CYXNpY0VudHJ5PgogICAgIDwvQmFzaWNFbnRyeT4KICAgICA8QmFzaWNFbnRyeT4KICAgICAgPG5hbWU+SGVpZ2h0PC9uYW1lPgogICAgICA8ZmxhZ3M+MTMxNDU4PC9mbGFncz4KICAgICAgPHZhbHVlIHR5cGU9IjEiPjE8L3ZhbHVlPgogICAgICA8QmFzaWNFbnRyeT4KICAgICAgIDxuYW1lPlVzZXJkZWZOYW1lPC9uYW1lPgogICAgICAgPGZsYWdzPjEzMTk3MDwvZmxhZ3M+CiAgICAgICA8dmFsdWUgdHlwZT0iMyI+PC92YWx1ZT4KICAgICAgPC9CYXNpY0VudHJ5PgogICAgIDwvQmFzaWNFbnRyeT4KICAgICA8QmFzaWNFbnRyeT4KICAgICAgPG5hbWU+V2lkdGg8L25hbWU+CiAgICAgIDxmbGFncz4xMzE0NTg8L2ZsYWdzPgogICAgICA8dmFsdWUgdHlwZT0iMSI+MTwvdmFsdWU+CiAgICAgIDxCYXNpY0VudHJ5PgogICAgICAgPG5hbWU+VXNlcmRlZk5hbWU8L25hbWU+CiAgICAgICA8ZmxhZ3M+MTMxOTcwPC9mbGFncz4KICAgICAgIDx2YWx1ZSB0eXBlPSIzIj48L3ZhbHVlPgogICAgICA8L0Jhc2ljRW50cnk+CiAgICAgPC9CYXNpY0VudHJ5PgogICAgPC9CYXNpY0VudHJ5PgogICAgPEJhc2ljRW50cnk+CiAgICAgPG5hbWU+UjI8L25hbWU+CiAgICAgPGZsYWdzPjEzMTIwMjwvZmxhZ3M+CiAgICAgPEJhc2ljRW50cnk+CiAgICAgIDxuYW1lPkFyZWE8L25hbWU+CiAgICAgIDxmbGFncz4xMzE0NTg8L2ZsYWdzPgogICAgICA8dmFsdWUgdHlwZT0iMSI+MTwvdmFsdWU+CiAgICAgIDxCYXNpY0VudHJ5PgogICAgICAgPG5hbWU+VXNlcmRlZk5hbWU8L25hbWU+CiAgICAgICA8ZmxhZ3M+MTMxOTcwPC9mbGFncz4KICAgICAgIDx2YWx1ZSB0eXBlPSIzIj48L3ZhbHVlPgogICAgICA8L0Jhc2ljRW50cnk+CiAgICAgPC9CYXNpY0VudHJ5PgogICAgIDxCYXNpY0VudHJ5PgogICAgICA8bmFtZT5IZWlnaHQ8L25hbWU+CiAgICAgIDxmbGFncz4xMzE0NTg8L2ZsYWdzPgogICAgICA8dmFsdWUgdHlwZT0iMSI+MTwvdmFsdWU+CiAgICAgIDxCYXNpY0VudHJ5PgogICAgICAgPG5hbWU+VXNlcmRlZk5hbWU8L25hbWU+CiAgICAgICA8ZmxhZ3M+MTMxOTcwPC9mbGFncz4KICAgICAgIDx2YWx1ZSB0eXBlPSIzIj48L3ZhbHVlPgogICAgICA8L0Jhc2ljRW50cnk+CiAgICAgPC9CYXNpY0VudHJ5PgogICAgIDxCYXNpY0VudHJ5PgogICAgICA8bmFtZT5XaWR0aDwvbmFtZT4KICAgICAgPGZsYWdzPjEzMTQ1ODwvZmxhZ3M+CiAgICAgIDx2YWx1ZSB0eXBlPSIxIj4xPC92YWx1ZT4KICAgICAgPEJhc2ljRW50cnk+CiAgICAgICA8bmFtZT5Vc2VyZGVmTmFtZTwvbmFtZT4KICAgICAgIDxmbGFncz4xMzE5NzA8L2ZsYWdzPgogICAgICAgPHZhbHVlIHR5cGU9IjMiPjwvdmFsdWU+CiAgICAgIDwvQmFzaWNFbnRyeT4KICAgICA8L0Jhc2ljRW50cnk+CiAgICA8L0Jhc2ljRW50cnk+CiAgIDwvQmFzaWNFbnRyeT4KICAgPEJhc2ljRW50cnk+CiAgICA8bmFtZT5MYXNlcnM8L25hbWU+CiAgICA8ZmxhZ3M+MTMxMjAyPC9mbGFncz4KICAgIDxCYXNpY0VudHJ5PgogICAgIDxuYW1lPkJsdWU8L25hbWU+CiAgICAgPGZsYWdzPjEzMTQ1ODwvZmxhZ3M+CiAgICAgPHZhbHVlIHR5cGU9IjEiPjE8L3ZhbHVlPgogICAgPC9CYXNpY0VudHJ5PgogICAgPEJhc2ljRW50cnk+CiAgICAgPG5hbWU+VXY8L25hbWU+CiAgICAgPGZsYWdzPjEzMTQ1ODwvZmxhZ3M+CiAgICAgPHZhbHVlIHR5cGU9IjEiPjE8L3ZhbHVlPgogICAgPC9CYXNpY0VudHJ5PgogICAgPEJhc2ljRW50cnk+CiAgICAgPG5hbWU+UmVkPC9uYW1lPgogICAgIDxmbGFncz4xMzE0NTg8L2ZsYWdzPgogICAgIDx2YWx1ZSB0eXBlPSIxIj4xPC92YWx1ZT4KICAgIDwvQmFzaWNFbnRyeT4KICAgPC9CYXNpY0VudHJ5PgogICA8QmFzaWNFbnRyeT4KICAgIDxuYW1lPkdhaW48L25hbWU+CiAgICA8ZmxhZ3M+MTMxMjAyPC9mbGFncz4KICAgIDxCYXNpY0VudHJ5PgogICAgIDxuYW1lPk1pbjwvbmFtZT4KICAgICA8ZmxhZ3M+MTMxNzE0PC9mbGFncz4KICAgICA8dmFsdWUgdHlwZT0iMiI+MTAwPC92YWx1ZT4KICAgIDwvQmFzaWNFbnRyeT4KICAgIDxCYXNpY0VudHJ5PgogICAgIDxuYW1lPk1heDwvbmFtZT4KICAgICA8ZmxhZ3M+MTMxNzE0PC9mbGFncz4KICAgICA8dmFsdWUgdHlwZT0iMiI+OTk5PC92YWx1ZT4KICAgIDwvQmFzaWNFbnRyeT4KICAgIDxCYXNpY0VudHJ5PgogICAgIDxuYW1lPlByZWNpc2lvbjwvbmFtZT4KICAgICA8ZmxhZ3M+MTMxNzE0PC9mbGFncz4KICAgICA8dmFsdWUgdHlwZT0iMiI+MjwvdmFsdWU+CiAgICA8L0Jhc2ljRW50cnk+CiAgIDwvQmFzaWNFbnRyeT4KICAgPEJhc2ljRW50cnk+CiAgICA8bmFtZT5UcmlnZ2VyPC9uYW1lPgogICAgPGZsYWdzPjEzMTk3MDwvZmxhZ3M+CiAgICA8dmFsdWUgdHlwZT0iMyI+RlNDPC92YWx1ZT4KICAgPC9CYXNpY0VudHJ5PgogICA8QmFzaWNFbnRyeT4KICAgIDxuYW1lPkFyZWFUcmlnZ2VyPC9uYW1lPgogICAgPGZsYWdzPjEzMTQ1ODwvZmxhZ3M+CiAgICA8dmFsdWUgdHlwZT0iMSI+MDwvdmFsdWU+CiAgIDwvQmFzaWNFbnRyeT4KICAgPEJhc2ljRW50cnk+CiAgICA8bmFtZT5TZWNvbmRhcnlUcmlnZ2VyPC9uYW1lPgogICAgPGZsYWdzPjEzMTQ1ODwvZmxhZ3M+CiAgICA8dmFsdWUgdHlwZT0iMSI+MTwvdmFsdWU+CiAgICA8QmFzaWNFbnRyeT4KICAgICA8bmFtZT5DaGFubmVsPC9uYW1lPgogICAgIDxmbGFncz4xMzE5NzA8L2ZsYWdzPgogICAgIDx2YWx1ZSB0eXBlPSIzIj5GU0M8L3ZhbHVlPgogICAgPC9CYXNpY0VudHJ5PgogICAgPEJhc2ljRW50cnk+CiAgICAgPG5hbWU+VmFsdWU8L25hbWU+CiAgICAgPGZsYWdzPjEzMTcxNDwvZmxhZ3M+CiAgICAgPHZhbHVlIHR5cGU9IjIiPjEyNTgyPC92YWx1ZT4KICAgIDwvQmFzaWNFbnRyeT4KICAgPC9CYXNpY0VudHJ5PgogICA8QmFzaWNFbnRyeT4KICAgIDxuYW1lPkJMQzwvbmFtZT4KICAgIDxmbGFncz4xMzE0NTg8L2ZsYWdzPgogICAgPHZhbHVlIHR5cGU9IjEiPjE8L3ZhbHVlPgogICA8L0Jhc2ljRW50cnk+CiAgIDxCYXNpY0VudHJ5PgogICAgPG5hbWU+U2NvcGVNb2RlPC9uYW1lPgogICAgPGZsYWdzPjEzMTcxNDwvZmxhZ3M+CiAgICA8dmFsdWUgdHlwZT0iMiI+MDwvdmFsdWU+CiAgICA8QmFzaWNFbnRyeT4KICAgICA8bmFtZT5MZW5ndGg8L25hbWU+CiAgICAgPGZsYWdzPjEzMTcxNDwvZmxhZ3M+CiAgICAgPHZhbHVlIHR5cGU9IjIiPjY0PC92YWx1ZT4KICAgIDwvQmFzaWNFbnRyeT4KICAgIDxCYXNpY0VudHJ5PgogICAgIDxuYW1lPlNhbXBsZVR5cGVJZDE8L25hbWU+CiAgICAgPGZsYWdzPjEzMTcxNDwvZmxhZ3M+CiAgICAgPHZhbHVlIHR5cGU9IjIiPjA8L3ZhbHVlPgogICAgPC9CYXNpY0VudHJ5PgogICAgPEJhc2ljRW50cnk+CiAgICAgPG5hbWU+U2FtcGxlVHlwZUlkMjwvbmFtZT4KICAgICA8ZmxhZ3M+MTMxNzE0PC9mbGFncz4KICAgICA8dmFsdWUgdHlwZT0iMiI+MjwvdmFsdWU+CiAgICA8L0Jhc2ljRW50cnk+CiAgIDwvQmFzaWNFbnRyeT4KICAgPEJhc2ljRW50cnk+CiAgICA8bmFtZT5GcGdhQ3RybFNldDwvbmFtZT4KICAgIDxmbGFncz4xMzE3MTQ8L2ZsYWdzPgogICAgPHZhbHVlIHR5cGU9IjIiPjE8L3ZhbHVlPgogICA8L0Jhc2ljRW50cnk+CiAgIDxCYXNpY0VudHJ5PgogICAgPG5hbWU+Q29uZmlndXJhdGlvbjwvbmFtZT4KICAgIDxmbGFncz4xMzE5NzA8L2ZsYWdzPgogICAgPHZhbHVlIHR5cGU9IjMiPkZMODwvdmFsdWU+CiAgIDwvQmFzaWNFbnRyeT4KICA8L0Jhc2ljRW50cnk+CiAgPEJhc2ljRW50cnk+CiAgIDxuYW1lPkNvbXBlbnNhdGlvbjwvbmFtZT4KICAgPGZsYWdzPjEzMTIwMjwvZmxhZ3M+CiAgIDxCYXNpY0VudHJ5PgogICAgPG5hbWU+TWF0cml4PC9uYW1lPgogICAgPGZsYWdzPjEzMTk3MDwvZmxhZ3M+CiAgICA8dmFsdWUgdHlwZT0iMyI+MQowCjAKMAowCjAKMAowCjAKMQowCjAKMAowCjAKMAowCjAKMQowCjAKMAowCjAKMAowCjAKMQowCjAKMAowCjAKMAowCjAKMQowCjAKMAowCjAKMAowCjAKMQowCjAKMAowCjAKMAowCjAKMQowCjAKMAowCjAKMAowCjAKMTwvdmFsdWU+CiAgIDwvQmFzaWNFbnRyeT4KICAgPEJhc2ljRW50cnk+CiAgICA8bmFtZT5BY3RpdmU8L25hbWU+CiAgICA8ZmxhZ3M+MTMxNzE0PC9mbGFncz4KICAgIDx2YWx1ZSB0eXBlPSIyIj4wPC92YWx1ZT4KICAgPC9CYXNpY0VudHJ5PgogIDwvQmFzaWNFbnRyeT4KIDwvQmFzaWNFbnRyeT4KIDxCYXNpY0VudHJ5PgogIDxuYW1lPlZhbGlkaXR5S2V5PC9uYW1lPgogIDxmbGFncz4xMzI3Mzg8L2ZsYWdzPgogIDx2YWx1ZSB0eXBlPSI2IiBzaXplPSIxMTIiPgpOd0F6QURjQU5BQmhBR0VBTkFBM0FESUFNZ0E1QURFQU1BQXpBR0VBTXdCZkFEQUFNQUF3QURBQVh3QXlBQzRBCk1RQXhBQzRBTVFBNEFERUFOd0F1QURFQU9RQTJBRElBTXdCZkFFMEFZUUJqQUhNQVVRQjFBR0VBYmdCMEFGOEEKTWdBd0FERUFPQUF4QURFQU1RQTBBQT09PC92YWx1ZT4KIDwvQmFzaWNFbnRyeT4KIDxCYXNpY0VudHJ5PgogIDxuYW1lPkNvbmZpZ1ZlcnNpb248L25hbWU+CiAgPGZsYWdzPjEzMTk3MDwvZmxhZ3M+CiAgPHZhbHVlIHR5cGU9IjMiPjAuNC4yNTwvdmFsdWU+CiA8L0Jhc2ljRW50cnk+CiA8QmFzaWNFbnRyeT4KICA8bmFtZT5GaWxlVHlwZTwvbmFtZT4KICA8ZmxhZ3M+MTMxOTcwPC9mbGFncz4KICA8dmFsdWUgdHlwZT0iMyI+RGV2aWNlPC92YWx1ZT4KIDwvQmFzaWNFbnRyeT4KIDxCYXNpY0VudHJ5PgogIDxuYW1lPkNoZWNrc3VtPC9uYW1lPgogIDxmbGFncz4xMzE4NDI8L2ZsYWdzPgogIDx2YWx1ZSB0eXBlPSIzIj5kMTRkMWUwNGJjMjY3YjhhMjBhZmQ1YzYwZDRhNGU2NjwvdmFsdWU+CiA8L0Jhc2ljRW50cnk+CjwvQmFzaWNFbnRyeT4K/@MB_ANALYSIS/PEJhc2ljRW50cnk+CiA8bmFtZT5Tb2Z0d2FyZTwvbmFtZT4KIDxmbGFncz42NTY2NjwvZmxhZ3M+CiA8QmFzaWNFbnRyeT4KICA8bmFtZT5WYWxpZGl0eUtleTwvbmFtZT4KICA8ZmxhZ3M+NjcyMDI8L2ZsYWdzPgogIDx2YWx1ZSB0eXBlPSI2IiBzaXplPSIxMTIiPgpOd0F6QURjQU5BQmhBR0VBTkFBM0FESUFNZ0E1QURFQU1BQXpBR0VBTXdCZkFEQUFNQUF3QURBQVh3QXlBQzRBCk1RQXhBQzRBTVFBNEFERUFOd0F1QURFQU9RQTJBRElBTXdCZkFFMEFZUUJqQUhNQVVRQjFBR0VBYmdCMEFGOEEKTWdBd0FERUFPQUF4QURFQU1RQTBBQT09PC92YWx1ZT4KIDwvQmFzaWNFbnRyeT4KIDxCYXNpY0VudHJ5PgogIDxuYW1lPkNvbmZpZ1ZlcnNpb248L25hbWU+CiAgPGZsYWdzPjY2NDM0PC9mbGFncz4KICA8dmFsdWUgdHlwZT0iMyI+MC40LjI1PC92YWx1ZT4KIDwvQmFzaWNFbnRyeT4KIDxCYXNpY0VudHJ5PgogIDxuYW1lPkFuYWx5c2lzPC9uYW1lPgogIDxmbGFncz42NTY2NjwvZmxhZ3M+CiAgPEJhc2ljRW50cnk+CiAgIDxuYW1lPlZhcnM8L25hbWU+CiAgIDxmbGFncz42NTY2NjwvZmxhZ3M+CiAgIDxCYXNpY0VudHJ5PgogICAgPG5hbWU+MTwvbmFtZT4KICAgIDxmbGFncz42NTY2NjwvZmxhZ3M+CiAgICA8QmFzaWNFbnRyeT4KICAgICA8bmFtZT5TYW1wbGVzPC9uYW1lPgogICAgIDxmbGFncz42NTY2NjwvZmxhZ3M+CiAgICAgPEJhc2ljRW50cnk+CiAgICAgIDxuYW1lPlAxPC9uYW1lPgogICAgICA8ZmxhZ3M+NjYxNzg8L2ZsYWdzPgogICAgICA8dmFsdWUgdHlwZT0iMiI+MTc1PC92YWx1ZT4KICAgICAgPEJhc2ljRW50cnk+CiAgICAgICA8bmFtZT5TYW1wbGVzPC9uYW1lPgogICAgICAgPGZsYWdzPjY1NjY2PC9mbGFncz4KICAgICAgIDxCYXNpY0VudHJ5PgogICAgICAgIDxuYW1lPlAyPC9uYW1lPgogICAgICAgIDxmbGFncz42NjE3ODwvZmxhZ3M+CiAgICAgICAgPHZhbHVlIHR5cGU9IjIiPjE3NjwvdmFsdWU+CiAgICAgICAgPEJhc2ljRW50cnk+CiAgICAgICAgIDxuYW1lPlNhbXBsZXM8L25hbWU+CiAgICAgICAgIDxmbGFncz42NTY2NjwvZmxhZ3M+CiAgICAgICAgIDxCYXNpY0VudHJ5PgogICAgICAgICAgPG5hbWU+UDM8L25hbWU+CiAgICAgICAgICA8ZmxhZ3M+NjYxNzg8L2ZsYWdzPgogICAgICAgICAgPHZhbHVlIHR5cGU9IjIiPjE3NzwvdmFsdWU+CiAgICAgICAgIDwvQmFzaWNFbnRyeT4KICAgICAgICAgPEJhc2ljRW50cnk+CiAgICAgICAgICA8bmFtZT5MUjM8L25hbWU+CiAgICAgICAgICA8ZmxhZ3M+NjYxNzg8L2ZsYWdzPgogICAgICAgICAgPHZhbHVlIHR5cGU9IjIiPjA8L3ZhbHVlPgogICAgICAgICA8L0Jhc2ljRW50cnk+CiAgICAgICAgIDxCYXNpY0VudHJ5PgogICAgICAgICAgPG5hbWU+VVIzPC9uYW1lPgogICAgICAgICAgPGZsYWdzPjY2MTc4PC9mbGFncz4KICAgICAgICAgIDx2YWx1ZSB0eXBlPSIyIj4wPC92YWx1ZT4KICAgICAgICAgPC9CYXNpY0VudHJ5PgogICAgICAgICA8QmFzaWNFbnRyeT4KICAgICAgICAgIDxuYW1lPlVMMzwvbmFtZT4KICAgICAgICAgIDxmbGFncz42NjE3ODwvZmxhZ3M+CiAgICAgICAgICA8dmFsdWUgdHlwZT0iMiI+MDwvdmFsdWU+CiAgICAgICAgIDwvQmFzaWNFbnRyeT4KICAgICAgICAgPEJhc2ljRW50cnk+CiAgICAgICAgICA8bmFtZT5MTDM8L25hbWU+CiAgICAgICAgICA8ZmxhZ3M+NjYxNzg8L2ZsYWdzPgogICAgICAgICAgPHZhbHVlIHR5cGU9IjIiPjA8L3ZhbHVlPgogICAgICAgICA8L0Jhc2ljRW50cnk+CiAgICAgICAgPC9CYXNpY0VudHJ5PgogICAgICAgPC9CYXNpY0VudHJ5PgogICAgICA8L0Jhc2ljRW50cnk+CiAgICAgPC9CYXNpY0VudHJ5PgogICAgPC9CYXNpY0VudHJ5PgogICA8L0Jhc2ljRW50cnk+CiAgPC9CYXNpY0VudHJ5PgogPC9CYXNpY0VudHJ5PgogPEJhc2ljRW50cnk+CiAgPG5hbWU+V2luZG93czwvbmFtZT4KICA8ZmxhZ3M+NjU2NjY8L2ZsYWdzPgogIDxCYXNpY0VudHJ5PgogICA8bmFtZT52aWV3NHQgMzwvbmFtZT4KICAgPGZsYWdzPjY2NDM0PC9mbGFncz4KICAgPHZhbHVlIHR5cGU9IjMiPldpbmRvdzwvdmFsdWU+CiAgIDxCYXNpY0VudHJ5PgogICAgPG5hbWU+UGFnZXM8L25hbWU+CiAgICA8ZmxhZ3M+NjY0MzQ8L2ZsYWdzPgogICAgPHZhbHVlIHR5cGU9IjMiPlBhZ2UxPC92YWx1ZT4KICAgIDxCYXNpY0VudHJ5PgogICAgIDxuYW1lPlBhZ2UxPC9uYW1lPgogICAgIDxmbGFncz42NTY2NjwvZmxhZ3M+CiAgICAgPEJhc2ljRW50cnk+CiAgICAgIDxuYW1lPldpZGdldHM8L25hbWU+CiAgICAgIDxmbGFncz42NjQzNDwvZmxhZ3M+CiAgICAgIDx2YWx1ZSB0eXBlPSIzIj5wbG90MjwvdmFsdWU+CiAgICAgIDxCYXNpY0VudHJ5PgogICAgICAgPG5hbWU+UGFnZU5vPC9uYW1lPgogICAgICAgPGZsYWdzPjY2NDM0PC9mbGFncz4KICAgICAgIDx2YWx1ZSB0eXBlPSIzIj5UZXh0PC92YWx1ZT4KICAgICAgIDxCYXNpY0VudHJ5PgogICAgICAgIDxuYW1lPldpZGdldFNpemU8L25hbWU+CiAgICAgICAgPGZsYWdzPjY1NjY2PC9mbGFncz4KICAgICAgICA8QmFzaWNFbnRyeT4KICAgICAgICAgPG5hbWU+V2lkdGg8L25hbWU+CiAgICAgICAgIDxmbGFncz42NjE3ODwvZmxhZ3M+CiAgICAgICAgIDx2YWx1ZSB0eXBlPSIyIj4xMDI0PC92YWx1ZT4KICAgICAgICA8L0Jhc2ljRW50cnk+CiAgICAgICAgPEJhc2ljRW50cnk+CiAgICAgICAgIDxuYW1lPkhlaWdodDwvbmFtZT4KICAgICAgICAgPGZsYWdzPjY2MTc4PC9mbGFncz4KICAgICAgICAgPHZhbHVlIHR5cGU9IjIiPjE1PC92YWx1ZT4KICAgICAgICA8L0Jhc2ljRW50cnk+CiAgICAgICA8L0Jhc2ljRW50cnk+CiAgICAgICA8QmFzaWNFbnRyeT4KICAgICAgICA8bmFtZT5XaWRnZXRQb3M8L25hbWU+CiAgICAgICAgPGZsYWdzPjY1NjY2PC9mbGFncz4KICAgICAgICA8QmFzaWNFbnRyeT4KICAgICAgICAgPG5hbWU+WDwvbmFtZT4KICAgICAgICAgPGZsYWdzPjY2MTc4PC9mbGFncz4KICAgICAgICAgPHZhbHVlIHR5cGU9IjIiPjM8L3ZhbHVlPgogICAgICAgIDwvQmFzaWNFbnRyeT4KICAgICAgICA8QmFzaWNFbnRyeT4KICAgICAgICAgPG5hbWU+WTwvbmFtZT4KICAgICAgICAgPGZsYWdzPjY2MTc4PC9mbGFncz4KICAgICAgICAgPHZhbHVlIHR5cGU9IjIiPjM8L3ZhbHVlPgogICAgICAgIDwvQmFzaWNFbnRyeT4KICAgICAgIDwvQmFzaWNFbnRyeT4KICAgICAgIDxCYXNpY0VudHJ5PgogICAgICAgIDxuYW1lPlRleHRWYWx1ZTwvbmFtZT4KICAgICAgICA8ZmxhZ3M+NjY0MzQ8L2ZsYWdzPgogICAgICAgIDx2YWx1ZSB0eXBlPSIzIj4mbHQ7YiZndDsxLzEmbHQ7L2ImZ3Q7PC92YWx1ZT4KICAgICAgIDwvQmFzaWNFbnRyeT4KICAgICAgPC9CYXNpY0VudHJ5PgogICAgICA8QmFzaWNFbnRyeT4KICAgICAgIDxuYW1lPnBsb3QwPC9uYW1lPgogICAgICAgPGZsYWdzPjY2NDM0PC9mbGFncz4KICAgICAgIDx2YWx1ZSB0eXBlPSIzIj5QbG90PC92YWx1ZT4KICAgICAgIDxCYXNpY0VudHJ5PgogICAgICAgIDxuYW1lPlZpZXdGZWF0dXJlczwvbmFtZT4KICAgICAgICA8ZmxhZ3M+NjY0MzQ8L2ZsYWdzPgogICAgICAgIDx2YWx1ZSB0eXBlPSIzIj5GU0MtQQpTU0MtQTwvdmFsdWU+CiAgICAgICA8L0Jhc2ljRW50cnk+CiAgICAgICA8QmFzaWNFbnRyeT4KICAgICAgICA8bmFtZT5WaWV3TXVsdGlMYXllcjwvbmFtZT4KICAgICAgICA8ZmxhZ3M+NjU5MjI8L2ZsYWdzPgogICAgICAgIDx2YWx1ZSB0eXBlPSIxIj4wPC92YWx1ZT4KICAgICAgIDwvQmFzaWNFbnRyeT4KICAgICAgIDxCYXNpY0VudHJ5PgogICAgICAgIDxuYW1lPlZpZXdTb3VyY2U8L25hbWU+CiAgICAgICAgPGZsYWdzPjY2NDM0PC9mbGFncz4KICAgICAgICA8dmFsdWUgdHlwZT0iMyI+MTpsaXZlPC92YWx1ZT4KICAgICAgIDwvQmFzaWNFbnRyeT4KICAgICAgIDxCYXNpY0VudHJ5PgogICAgICAgIDxuYW1lPlZpZXdQb3B1bGF0aW9uczwvbmFtZT4KICAgICAgICA8ZmxhZ3M+NjY0MzQ8L2ZsYWdzPgogICAgICAgIDx2YWx1ZSB0eXBlPSIzIj4xOmxpdmU8L3ZhbHVlPgogICAgICAgPC9CYXNpY0VudHJ5PgogICAgICAgPEJhc2ljRW50cnk+CiAgICAgICAgPG5hbWU+Vmlld01vZGU8L25hbWU+CiAgICAgICAgPGZsYWdzPjY2MTc4PC9mbGFncz4KICAgICAgICA8dmFsdWUgdHlwZT0iMiI+MDwvdmFsdWU+CiAgICAgICA8L0Jhc2ljRW50cnk+CiAgICAgICA8QmFzaWNFbnRyeT4KICAgICAgICA8bmFtZT5WaWV3QXhlczwvbmFtZT4KICAgICAgICA8ZmxhZ3M+NjY0MzQ8L2ZsYWdzPgogICAgICAgIDx2YWx1ZSB0eXBlPSIzIj5BcyBhY3F1aXJlZApBcyBhY3F1aXJlZDwvdmFsdWU+CiAgICAgICA8L0Jhc2ljRW50cnk+CiAgICAgICA8QmFzaWNFbnRyeT4KICAgICAgICA8bmFtZT5WaWV3Wm9vbTwvbmFtZT4KICAgICAgICA8ZmxhZ3M+NjY0MzQ8L2ZsYWdzPgogICAgICAgIDx2YWx1ZSB0eXBlPSIzIj4wLjAsMS4wCjAuMCwxLjA8L3ZhbHVlPgogICAgICAgPC9CYXNpY0VudHJ5PgogICAgICAgPEJhc2ljRW50cnk+CiAgICAgICAgPG5hbWU+Vmlld0hpZGVSZWdpb25zPC9uYW1lPgogICAgICAgIDxmbGFncz42NjE3ODwvZmxhZ3M+CiAgICAgICAgPHZhbHVlIHR5cGU9IjIiPjA8L3ZhbHVlPgogICAgICAgPC9CYXNpY0VudHJ5PgogICAgICAgPEJhc2ljRW50cnk+CiAgICAgICAgPG5hbWU+SGlzdG9ncmFtVXNlT3ZlcmxheTwvbmFtZT4KICAgICAgICA8ZmxhZ3M+NjYxNzg8L2ZsYWdzPgogICAgICAgIDx2YWx1ZSB0eXBlPSIyIj4wPC92YWx1ZT4KICAgICAgIDwvQmFzaWNFbnRyeT4KICAgICAgIDxCYXNpY0VudHJ5PgogICAgICAgIDxuYW1lPkhpc3RvZ3JhbU92ZXJsYXk8L25hbWU+CiAgICAgICAgPGZsYWdzPjY2NDM0PC9mbGFncz4KICAgICAgICA8dmFsdWUgdHlwZT0iMyI+CgoKCgoKCgoKPC92YWx1ZT4KICAgICAgIDwvQmFzaWNFbnRyeT4KICAgICAgIDxCYXNpY0VudHJ5PgogICAgICAgIDxuYW1lPkhpc3RvZ3JhbU92ZXJsYXlDb2xvcnM8L25hbWU+CiAgICAgICAgPGZsYWdzPjY2NDM0PC9mbGFncz4KICAgICAgICA8dmFsdWUgdHlwZT0iMyI+I2ZmYWE3ZgojZmZhYWZmCiNhYWZmN2YKIzk2ZDhlMQojYWFhYTdmCiNmZjg2NGEKI2ZjNTdmZgojNmJmZjQyCiM0MGJjZmYKI2EyYWEzNDwvdmFsdWU+CiAgICAgICA8L0Jhc2ljRW50cnk+CiAgICAgICA8QmFzaWNFbnRyeT4KICAgICAgICA8bmFtZT5WaWV3RGF0YUVuZDwvbmFtZT4KICAgICAgICA8ZmxhZ3M+NjYxNzg8L2ZsYWdzPgogICAgICAgIDx2YWx1ZSB0eXBlPSIyIj4yMTQ3NDgzNjQ3PC92YWx1ZT4KICAgICAgIDwvQmFzaWNFbnRyeT4KICAgICAgIDxCYXNpY0VudHJ5PgogICAgICAgIDxuYW1lPlZpZXdEYXRhU2tpcDwvbmFtZT4KICAgICAgICA8ZmxhZ3M+NjYxNzg8L2ZsYWdzPgogICAgICAgIDx2YWx1ZSB0eXBlPSIyIj4wPC92YWx1ZT4KICAgICAgIDwvQmFzaWNFbnRyeT4KICAgICAgIDxCYXNpY0VudHJ5PgogICAgICAgIDxuYW1lPlZpZXdEYXRhU3RhcnQ8L25hbWU+CiAgICAgICAgPGZsYWdzPjY2MTc4PC9mbGFncz4KICAgICAgICA8dmFsdWUgdHlwZT0iMiI+MDwvdmFsdWU+CiAgICAgICA8L0Jhc2ljRW50cnk+CiAgICAgICA8QmFzaWNFbnRyeT4KICAgICAgICA8bmFtZT5TY3JpcHRUZXh0PC9uYW1lPgogICAgICAgIDxmbGFncz42NjQzNDwvZmxhZ3M+CiAgICAgICAgPHZhbHVlIHR5cGU9IjMiPkVkaXQgdGV4dCB2aWEgUHJvcGVydGllczwvdmFsdWU+CiAgICAgICAgPEJhc2ljRW50cnk+CiAgICAgICAgIDxuYW1lPlByZWRlZmluZWRTY3JpcHRUZXh0PC9uYW1lPgogICAgICAgICA8ZmxhZ3M+NjY0MzQ8L2ZsYWdzPgogICAgICAgICA8dmFsdWUgdHlwZT0iMyI+PC92YWx1ZT4KICAgICAgICA8L0Jhc2ljRW50cnk+CiAgICAgICA8L0Jhc2ljRW50cnk+CiAgICAgICA8QmFzaWNFbnRyeT4KICAgICAgICA8bmFtZT5TY3JpcHRUZXh0QWxpZ25tZW50PC9uYW1lPgogICAgICAgIDxmbGFncz42NjE3ODwvZmxhZ3M+CiAgICAgICAgPHZhbHVlIHR5cGU9IjIiPjA8L3ZhbHVlPgogICAgICAgPC9CYXNpY0VudHJ5PgogICAgICAgPEJhc2ljRW50cnk+CiAgICAgICAgPG5hbWU+SGlzdG9ncmFtTm9ybWFsaXphdGlvbjwvbmFtZT4KICAgICAgICA8ZmxhZ3M+NjYxNzg8L2ZsYWdzPgogICAgICAgIDx2YWx1ZSB0eXBlPSIyIj4wPC92YWx1ZT4KICAgICAgIDwvQmFzaWNFbnRyeT4KICAgICAgIDxCYXNpY0VudHJ5PgogICAgICAgIDxuYW1lPkhpc3RvZ3JhbVBsb3RNb2RlPC9uYW1lPgogICAgICAgIDxmbGFncz42NjE3ODwvZmxhZ3M+CiAgICAgICAgPHZhbHVlIHR5cGU9IjIiPjA8L3ZhbHVlPgogICAgICAgPC9CYXNpY0VudHJ5PgogICAgICAgPEJhc2ljRW50cnk+CiAgICAgICAgPG5hbWU+SGlzdG9ncmFtU21vb3RoaW5nPC9uYW1lPgogICAgICAgIDxmbGFncz42NjE3ODwvZmxhZ3M+CiAgICAgICAgPHZhbHVlIHR5cGU9IjIiPjA8L3ZhbHVlPgogICAgICAgPC9CYXNpY0VudHJ5PgogICAgICAgPEJhc2ljRW50cnk+CiAgICAgICAgPG5hbWU+U3RhdGlzdGljRmVhdHVyZXM8L25hbWU+CiAgICAgICAgPGZsYWdzPjY2NDM0PC9mbGFncz4KICAgICAgICA8dmFsdWUgdHlwZT0iMyI+RlNDLUEKU1NDLUE8L3ZhbHVlPgogICAgICAgPC9CYXNpY0VudHJ5PgogICAgICAgPEJhc2ljRW50cnk+CiAgICAgICAgPG5hbWU+U3RhdGlzdGljUmVnaW9uRnVuY3M8L25hbWU+CiAgICAgICAgPGZsYWdzPjY2NDM0PC9mbGFncz4KICAgICAgICA8dmFsdWUgdHlwZT0iMyI+UGF0aAolLVQ8L3ZhbHVlPgogICAgICAgPC9CYXNpY0VudHJ5PgogICAgICAgPEJhc2ljRW50cnk+CiAgICAgICAgPG5hbWU+U3RhdGlzdGljRmVhdHVyZUZ1bmNzPC9uYW1lPgogICAgICAgIDxmbGFncz42NjQzNDwvZmxhZ3M+CiAgICAgICAgPHZhbHVlIHR5cGU9IjMiPjwvdmFsdWU+CiAgICAgICA8L0Jhc2ljRW50cnk+CiAgICAgICA8QmFzaWNFbnRyeT4KICAgICAgICA8bmFtZT5TdGF0aXN0aWNTb3VyY2VJbmZvPC9uYW1lPgogICAgICAgIDxmbGFncz42NTkyMjwvZmxhZ3M+CiAgICAgICAgPHZhbHVlIHR5cGU9IjEiPjE8L3ZhbHVlPgogICAgICAgPC9CYXNpY0VudHJ5PgogICAgICAgPEJhc2ljRW50cnk+CiAgICAgICAgPG5hbWU+U3RhdGlzdGljVGFibGU8L25hbWU+CiAgICAgICAgPGZsYWdzPjY1OTIyPC9mbGFncz4KICAgICAgICA8dmFsdWUgdHlwZT0iMSI+MTwvdmFsdWU+CiAgICAgICA8L0Jhc2ljRW50cnk+CiAgICAgICA8QmFzaWNFbnRyeT4KICAgICAgICA8bmFtZT5TdGF0aXN0aWNGZWF0dXJlTmFtZTwvbmFtZT4KICAgICAgICA8ZmxhZ3M+NjYxNzg8L2ZsYWdzPgogICAgICAgIDx2YWx1ZSB0eXBlPSIyIj4wPC92YWx1ZT4KICAgICAgIDwvQmFzaWNFbnRyeT4KICAgICAgIDxCYXNpY0VudHJ5PgogICAgICAgIDxuYW1lPkhlYXRtYXA8L25hbWU+CiAgICAgICAgPGZsYWdzPjY1NjY2PC9mbGFncz4KICAgICAgICA8QmFzaWNFbnRyeT4KICAgICAgICAgPG5hbWU+Q29sb3IxPC9uYW1lPgogICAgICAgICA8ZmxhZ3M+NjY0MzQ8L2ZsYWdzPgogICAgICAgICA8dmFsdWUgdHlwZT0iMyI+I2ZmMDAwMDwvdmFsdWU+CiAgICAgICAgPC9CYXNpY0VudHJ5PgogICAgICAgIDxCYXNpY0VudHJ5PgogICAgICAgICA8bmFtZT5Db2xvcjI8L25hbWU+CiAgICAgICAgIDxmbGFncz42NjQzNDwvZmxhZ3M+CiAgICAgICAgIDx2YWx1ZSB0eXBlPSIzIj4jMDBhYTAwPC92YWx1ZT4KICAgICAgICA8L0Jhc2ljRW50cnk+CiAgICAgICAgPEJhc2ljRW50cnk+CiAgICAgICAgIDxuYW1lPkNvbG9yMzwvbmFtZT4KICAgICAgICAgPGZsYWdzPjY2NDM0PC9mbGFncz4KICAgICAgICAgPHZhbHVlIHR5cGU9IjMiPiNmZmZmMDA8L3ZhbHVlPgogICAgICAgIDwvQmFzaWNFbnRyeT4KICAgICAgICA8QmFzaWNFbnRyeT4KICAgICAgICAgPG5hbWU+Q29sb3I0PC9uYW1lPgogICAgICAgICA8ZmxhZ3M+NjY0MzQ8L2ZsYWdzPgogICAgICAgICA8dmFsdWUgdHlwZT0iMyI+IzMzMzNmZjwvdmFsdWU+CiAgICAgICAgPC9CYXNpY0VudHJ5PgogICAgICAgIDxCYXNpY0VudHJ5PgogICAgICAgICA8bmFtZT5UaHJlc2hvbGQxPC9uYW1lPgogICAgICAgICA8ZmxhZ3M+Njc0NTg8L2ZsYWdzPgogICAgICAgICA8dmFsdWUgdHlwZT0iNyI+MTwvdmFsdWU+CiAgICAgICAgPC9CYXNpY0VudHJ5PgogICAgICAgIDxCYXNpY0VudHJ5PgogICAgICAgICA8bmFtZT5UaHJlc2hvbGQyPC9uYW1lPgogICAgICAgICA8ZmxhZ3M+Njc0NTg8L2ZsYWdzPgogICAgICAgICA8dmFsdWUgdHlwZT0iNyI+MTAwPC92YWx1ZT4KICAgICAgICA8L0Jhc2ljRW50cnk+CiAgICAgICAgPEJhc2ljRW50cnk+CiAgICAgICAgIDxuYW1lPlJlZ2lvbjwvbmFtZT4KICAgICAgICAgPGZsYWdzPjY2NDM0PC9mbGFncz4KICAgICAgICAgPHZhbHVlIHR5cGU9IjMiPmxpdmU8L3ZhbHVlPgogICAgICAgIDwvQmFzaWNFbnRyeT4KICAgICAgICA8QmFzaWNFbnRyeT4KICAgICAgICAgPG5hbWU+UmVnaW9uRnVuY3Rpb248L25hbWU+CiAgICAgICAgIDxmbGFncz42NjQzNDwvZmxhZ3M+CiAgICAgICAgIDx2YWx1ZSB0eXBlPSIzIj5Db3VudDwvdmFsdWU+CiAgICAgICAgPC9CYXNpY0VudHJ5PgogICAgICAgIDxCYXNpY0VudHJ5PgogICAgICAgICA8bmFtZT5GZWF0dXJlPC9uYW1lPgogICAgICAgICA8ZmxhZ3M+NjY0MzQ8L2ZsYWdzPgogICAgICAgICA8dmFsdWUgdHlwZT0iMyI+RlNDLUE8L3ZhbHVlPgogICAgICAgIDwvQmFzaWNFbnRyeT4KICAgICAgICA8QmFzaWNFbnRyeT4KICAgICAgICAgPG5hbWU+RmVhdHVyZUZ1bmN0aW9uPC9uYW1lPgogICAgICAgICA8ZmxhZ3M+NjY0MzQ8L2ZsYWdzPgogICAgICAgICA8dmFsdWUgdHlwZT0iMyI+TWVhbjwvdmFsdWU+CiAgICAgICAgPC9CYXNpY0VudHJ5PgogICAgICAgIDxCYXNpY0VudHJ5PgogICAgICAgICA8bmFtZT5Nb2RlPC9uYW1lPgogICAgICAgICA8ZmxhZ3M+NjYxNzg8L2ZsYWdzPgogICAgICAgICA8dmFsdWUgdHlwZT0iMiI+MDwvdmFsdWU+CiAgICAgICAgPC9CYXNpY0VudHJ5PgogICAgICAgIDxCYXNpY0VudHJ5PgogICAgICAgICA8bmFtZT5GdW5jdGlvbjwvbmFtZT4KICAgICAgICAgPGZsYWdzPjY2MTc4PC9mbGFncz4KICAgICAgICAgPHZhbHVlIHR5cGU9IjIiPjE8L3ZhbHVlPgogICAgICAgIDwvQmFzaWNFbnRyeT4KICAgICAgICA8QmFzaWNFbnRyeT4KICAgICAgICAgPG5hbWU+RGlzYWJsZWRHcm91cHM8L25hbWU+CiAgICAgICAgIDxmbGFncz42NjQzNDwvZmxhZ3M+CiAgICAgICAgIDx2YWx1ZSB0eXBlPSIzIj48L3ZhbHVlPgogICAgICAgIDwvQmFzaWNFbnRyeT4KICAgICAgIDwvQmFzaWNFbnRyeT4KICAgICAgIDxCYXNpY0VudHJ5PgogICAgICAgIDxuYW1lPlZpZXdIZWlnaHQ8L25hbWU+CiAgICAgICAgPGZsYWdzPjY2MTc4PC9mbGFncz4KICAgICAgICA8dmFsdWUgdHlwZT0iMiI+MTQ4PC92YWx1ZT4KICAgICAgIDwvQmFzaWNFbnRyeT4KICAgICAgIDxCYXNpY0VudHJ5PgogICAgICAgIDxuYW1lPlZpZXdXaWR0aDwvbmFtZT4KICAgICAgICA8ZmxhZ3M+NjYxNzg8L2ZsYWdzPgogICAgICAgIDx2YWx1ZSB0eXBlPSIyIj4xNDg8L3ZhbHVlPgogICAgICAgPC9CYXNpY0VudHJ5PgogICAgICAgPEJhc2ljRW50cnk+CiAgICAgICAgPG5hbWU+V2lkZ2V0UG9zPC9uYW1lPgogICAgICAgIDxmbGFncz42NTY2NjwvZmxhZ3M+CiAgICAgICAgPEJhc2ljRW50cnk+CiAgICAgICAgIDxuYW1lPlg8L25hbWU+CiAgICAgICAgIDxmbGFncz42NjE3ODwvZmxhZ3M+CiAgICAgICAgIDx2YWx1ZSB0eXBlPSIyIj4xMzwvdmFsdWU+CiAgICAgICAgPC9CYXNpY0VudHJ5PgogICAgICAgIDxCYXNpY0VudHJ5PgogICAgICAgICA8bmFtZT5ZPC9uYW1lPgogICAgICAgICA8ZmxhZ3M+NjYxNzg8L2ZsYWdzPgogICAgICAgICA8dmFsdWUgdHlwZT0iMiI+MTU8L3ZhbHVlPgogICAgICAgIDwvQmFzaWNFbnRyeT4KICAgICAgIDwvQmFzaWNFbnRyeT4KICAgICAgIDxCYXNpY0VudHJ5PgogICAgICAgIDxuYW1lPldpZGdldFNpemU8L25hbWU+CiAgICAgICAgPGZsYWdzPjY1NjY2PC9mbGFncz4KICAgICAgICA8QmFzaWNFbnRyeT4KICAgICAgICAgPG5hbWU+V2lkdGg8L25hbWU+CiAgICAgICAgIDxmbGFncz42NjE3ODwvZmxhZ3M+CiAgICAgICAgIDx2YWx1ZSB0eXBlPSIyIj4yMzQ8L3ZhbHVlPgogICAgICAgIDwvQmFzaWNFbnRyeT4KICAgICAgICA8QmFzaWNFbnRyeT4KICAgICAgICAgPG5hbWU+SGVpZ2h0PC9uYW1lPgogICAgICAgICA8ZmxhZ3M+NjYxNzg8L2ZsYWdzPgogICAgICAgICA8dmFsdWUgdHlwZT0iMiI+MjA5PC92YWx1ZT4KICAgICAgICA8L0Jhc2ljRW50cnk+CiAgICAgICA8L0Jhc2ljRW50cnk+CiAgICAgIDwvQmFzaWNFbnRyeT4KICAgICAgPEJhc2ljRW50cnk+CiAgICAgICA8bmFtZT5wbG90MTwvbmFtZT4KICAgICAgIDxmbGFncz42NjQzNDwvZmxhZ3M+CiAgICAgICA8dmFsdWUgdHlwZT0iMyI+UGxvdDwvdmFsdWU+CiAgICAgICA8QmFzaWNFbnRyeT4KICAgICAgICA8bmFtZT5WaWV3RmVhdHVyZXM8L25hbWU+CiAgICAgICAgPGZsYWdzPjY2NDM0PC9mbGFncz4KICAgICAgICA8dmFsdWUgdHlwZT0iMyI+RlNDLUEKRlNDLUg8L3ZhbHVlPgogICAgICAgPC9CYXNpY0VudHJ5PgogICAgICAgPEJhc2ljRW50cnk+CiAgICAgICAgPG5hbWU+Vmlld011bHRpTGF5ZXI8L25hbWU+CiAgICAgICAgPGZsYWdzPjY1OTIyPC9mbGFncz4KICAgICAgICA8dmFsdWUgdHlwZT0iMSI+MDwvdmFsdWU+CiAgICAgICA8L0Jhc2ljRW50cnk+CiAgICAgICA8QmFzaWNFbnRyeT4KICAgICAgICA8bmFtZT5WaWV3U291cmNlPC9uYW1lPgogICAgICAgIDxmbGFncz42NjQzNDwvZmxhZ3M+CiAgICAgICAgPHZhbHVlIHR5cGU9IjMiPjE6bGl2ZVxQMTwvdmFsdWU+CiAgICAgICA8L0Jhc2ljRW50cnk+CiAgICAgICA8QmFzaWNFbnRyeT4KICAgICAgICA8bmFtZT5WaWV3UG9wdWxhdGlvbnM8L25hbWU+CiAgICAgICAgPGZsYWdzPjY2NDM0PC9mbGFncz4KICAgICAgICA8dmFsdWUgdHlwZT0iMyI+MTpsaXZlXFAxPC92YWx1ZT4KICAgICAgIDwvQmFzaWNFbnRyeT4KICAgICAgIDxCYXNpY0VudHJ5PgogICAgICAgIDxuYW1lPlZpZXdNb2RlPC9uYW1lPgogICAgICAgIDxmbGFncz42NjE3ODwvZmxhZ3M+CiAgICAgICAgPHZhbHVlIHR5cGU9IjIiPjE8L3ZhbHVlPgogICAgICAgPC9CYXNpY0VudHJ5PgogICAgICAgPEJhc2ljRW50cnk+CiAgICAgICAgPG5hbWU+Vmlld0F4ZXM8L25hbWU+CiAgICAgICAgPGZsYWdzPjY2NDM0PC9mbGFncz4KICAgICAgICA8dmFsdWUgdHlwZT0iMyI+QXMgYWNxdWlyZWQKQXMgYWNxdWlyZWQ8L3ZhbHVlPgogICAgICAgPC9CYXNpY0VudHJ5PgogICAgICAgPEJhc2ljRW50cnk+CiAgICAgICAgPG5hbWU+Vmlld1pvb208L25hbWU+CiAgICAgICAgPGZsYWdzPjY2NDM0PC9mbGFncz4KICAgICAgICA8dmFsdWUgdHlwZT0iMyI+MC4wLDEuMAowLjAsMS4wPC92YWx1ZT4KICAgICAgIDwvQmFzaWNFbnRyeT4KICAgICAgIDxCYXNpY0VudHJ5PgogICAgICAgIDxuYW1lPlZpZXdIaWRlUmVnaW9uczwvbmFtZT4KICAgICAgICA8ZmxhZ3M+NjYxNzg8L2ZsYWdzPgogICAgICAgIDx2YWx1ZSB0eXBlPSIyIj4wPC92YWx1ZT4KICAgICAgIDwvQmFzaWNFbnRyeT4KICAgICAgIDxCYXNpY0VudHJ5PgogICAgICAgIDxuYW1lPkhpc3RvZ3JhbVVzZU92ZXJsYXk8L25hbWU+CiAgICAgICAgPGZsYWdzPjY2MTc4PC9mbGFncz4KICAgICAgICA8dmFsdWUgdHlwZT0iMiI+MDwvdmFsdWU+CiAgICAgICA8L0Jhc2ljRW50cnk+CiAgICAgICA8QmFzaWNFbnRyeT4KICAgICAgICA8bmFtZT5IaXN0b2dyYW1PdmVybGF5PC9uYW1lPgogICAgICAgIDxmbGFncz42NjQzNDwvZmxhZ3M+CiAgICAgICAgPHZhbHVlIHR5cGU9IjMiPmxpdmUKbGl2ZQpsaXZlCmxpdmUKbGl2ZQpsaXZlCmxpdmUKbGl2ZQpsaXZlCmxpdmU8L3ZhbHVlPgogICAgICAgPC9CYXNpY0VudHJ5PgogICAgICAgPEJhc2ljRW50cnk+CiAgICAgICAgPG5hbWU+SGlzdG9ncmFtT3ZlcmxheUNvbG9yczwvbmFtZT4KICAgICAgICA8ZmxhZ3M+NjY0MzQ8L2ZsYWdzPgogICAgICAgIDx2YWx1ZSB0eXBlPSIzIj4jZmZhYTdmCiNmZmFhZmYKI2FhZmY3ZgojOTZkOGUxCiNhYWFhN2YKI2ZmODY0YQojZmM1N2ZmCiM2YmZmNDIKIzQwYmNmZgojYTJhYTM0PC92YWx1ZT4KICAgICAgIDwvQmFzaWNFbnRyeT4KICAgICAgIDxCYXNpY0VudHJ5PgogICAgICAgIDxuYW1lPlZpZXdEYXRhRW5kPC9uYW1lPgogICAgICAgIDxmbGFncz42NjE3ODwvZmxhZ3M+CiAgICAgICAgPHZhbHVlIHR5cGU9IjIiPjIxNDc0ODM2NDc8L3ZhbHVlPgogICAgICAgPC9CYXNpY0VudHJ5PgogICAgICAgPEJhc2ljRW50cnk+CiAgICAgICAgPG5hbWU+Vmlld0RhdGFTa2lwPC9uYW1lPgogICAgICAgIDxmbGFncz42NjE3ODwvZmxhZ3M+CiAgICAgICAgPHZhbHVlIHR5cGU9IjIiPjA8L3ZhbHVlPgogICAgICAgPC9CYXNpY0VudHJ5PgogICAgICAgPEJhc2ljRW50cnk+CiAgICAgICAgPG5hbWU+Vmlld0RhdGFTdGFydDwvbmFtZT4KICAgICAgICA8ZmxhZ3M+NjYxNzg8L2ZsYWdzPgogICAgICAgIDx2YWx1ZSB0eXBlPSIyIj4wPC92YWx1ZT4KICAgICAgIDwvQmFzaWNFbnRyeT4KICAgICAgIDxCYXNpY0VudHJ5PgogICAgICAgIDxuYW1lPlNjcmlwdFRleHQ8L25hbWU+CiAgICAgICAgPGZsYWdzPjY2NDM0PC9mbGFncz4KICAgICAgICA8dmFsdWUgdHlwZT0iMyI+RWRpdCB0ZXh0IHZpYSBQcm9wZXJ0aWVzPC92YWx1ZT4KICAgICAgICA8QmFzaWNFbnRyeT4KICAgICAgICAgPG5hbWU+UHJlZGVmaW5lZFNjcmlwdFRleHQ8L25hbWU+CiAgICAgICAgIDxmbGFncz42NjQzNDwvZmxhZ3M+CiAgICAgICAgIDx2YWx1ZSB0eXBlPSIzIj48L3ZhbHVlPgogICAgICAgIDwvQmFzaWNFbnRyeT4KICAgICAgIDwvQmFzaWNFbnRyeT4KICAgICAgIDxCYXNpY0VudHJ5PgogICAgICAgIDxuYW1lPlNjcmlwdFRleHRBbGlnbm1lbnQ8L25hbWU+CiAgICAgICAgPGZsYWdzPjY2MTc4PC9mbGFncz4KICAgICAgICA8dmFsdWUgdHlwZT0iMiI+MDwvdmFsdWU+CiAgICAgICA8L0Jhc2ljRW50cnk+CiAgICAgICA8QmFzaWNFbnRyeT4KICAgICAgICA8bmFtZT5IaXN0b2dyYW1Ob3JtYWxpemF0aW9uPC9uYW1lPgogICAgICAgIDxmbGFncz42NjE3ODwvZmxhZ3M+CiAgICAgICAgPHZhbHVlIHR5cGU9IjIiPjA8L3ZhbHVlPgogICAgICAgPC9CYXNpY0VudHJ5PgogICAgICAgPEJhc2ljRW50cnk+CiAgICAgICAgPG5hbWU+SGlzdG9ncmFtUGxvdE1vZGU8L25hbWU+CiAgICAgICAgPGZsYWdzPjY2MTc4PC9mbGFncz4KICAgICAgICA8dmFsdWUgdHlwZT0iMiI+MDwvdmFsdWU+CiAgICAgICA8L0Jhc2ljRW50cnk+CiAgICAgICA8QmFzaWNFbnRyeT4KICAgICAgICA8bmFtZT5IaXN0b2dyYW1TbW9vdGhpbmc8L25hbWU+CiAgICAgICAgPGZsYWdzPjY2MTc4PC9mbGFncz4KICAgICAgICA8dmFsdWUgdHlwZT0iMiI+MDwvdmFsdWU+CiAgICAgICA8L0Jhc2ljRW50cnk+CiAgICAgICA8QmFzaWNFbnRyeT4KICAgICAgICA8bmFtZT5TdGF0aXN0aWNGZWF0dXJlczwvbmFtZT4KICAgICAgICA8ZmxhZ3M+NjY0MzQ8L2ZsYWdzPgogICAgICAgIDx2YWx1ZSB0eXBlPSIzIj5GU0MtQQpGU0MtSDwvdmFsdWU+CiAgICAgICA8L0Jhc2ljRW50cnk+CiAgICAgICA8QmFzaWNFbnRyeT4KICAgICAgICA8bmFtZT5TdGF0aXN0aWNSZWdpb25GdW5jczwvbmFtZT4KICAgICAgICA8ZmxhZ3M+NjY0MzQ8L2ZsYWdzPgogICAgICAgIDx2YWx1ZSB0eXBlPSIzIj5QYXRoCiUtIzwvdmFsdWU+CiAgICAgICA8L0Jhc2ljRW50cnk+CiAgICAgICA8QmFzaWNFbnRyeT4KICAgICAgICA8bmFtZT5TdGF0aXN0aWNGZWF0dXJlRnVuY3M8L25hbWU+CiAgICAgICAgPGZsYWdzPjY2NDM0PC9mbGFncz4KICAgICAgICA8dmFsdWUgdHlwZT0iMyI+PC92YWx1ZT4KICAgICAgIDwvQmFzaWNFbnRyeT4KICAgICAgIDxCYXNpY0VudHJ5PgogICAgICAgIDxuYW1lPlN0YXRpc3RpY1NvdXJjZUluZm88L25hbWU+CiAgICAgICAgPGZsYWdzPjY1OTIyPC9mbGFncz4KICAgICAgICA8dmFsdWUgdHlwZT0iMSI+MTwvdmFsdWU+CiAgICAgICA8L0Jhc2ljRW50cnk+CiAgICAgICA8QmFzaWNFbnRyeT4KICAgICAgICA8bmFtZT5TdGF0aXN0aWNUYWJsZTwvbmFtZT4KICAgICAgICA8ZmxhZ3M+NjU5MjI8L2ZsYWdzPgogICAgICAgIDx2YWx1ZSB0eXBlPSIxIj4xPC92YWx1ZT4KICAgICAgIDwvQmFzaWNFbnRyeT4KICAgICAgIDxCYXNpY0VudHJ5PgogICAgICAgIDxuYW1lPlN0YXRpc3RpY0ZlYXR1cmVOYW1lPC9uYW1lPgogICAgICAgIDxmbGFncz42NjE3ODwvZmxhZ3M+CiAgICAgICAgPHZhbHVlIHR5cGU9IjIiPjA8L3ZhbHVlPgogICAgICAgPC9CYXNpY0VudHJ5PgogICAgICAgPEJhc2ljRW50cnk+CiAgICAgICAgPG5hbWU+SGVhdG1hcDwvbmFtZT4KICAgICAgICA8ZmxhZ3M+NjU2NjY8L2ZsYWdzPgogICAgICAgIDxCYXNpY0VudHJ5PgogICAgICAgICA8bmFtZT5Db2xvcjE8L25hbWU+CiAgICAgICAgIDxmbGFncz42NjQzNDwvZmxhZ3M+CiAgICAgICAgIDx2YWx1ZSB0eXBlPSIzIj4jZmYwMDAwPC92YWx1ZT4KICAgICAgICA8L0Jhc2ljRW50cnk+CiAgICAgICAgPEJhc2ljRW50cnk+CiAgICAgICAgIDxuYW1lPkNvbG9yMjwvbmFtZT4KICAgICAgICAgPGZsYWdzPjY2NDM0PC9mbGFncz4KICAgICAgICAgPHZhbHVlIHR5cGU9IjMiPiMwMGFhMDA8L3ZhbHVlPgogICAgICAgIDwvQmFzaWNFbnRyeT4KICAgICAgICA8QmFzaWNFbnRyeT4KICAgICAgICAgPG5hbWU+Q29sb3IzPC9uYW1lPgogICAgICAgICA8ZmxhZ3M+NjY0MzQ8L2ZsYWdzPgogICAgICAgICA8dmFsdWUgdHlwZT0iMyI+I2ZmZmYwMDwvdmFsdWU+CiAgICAgICAgPC9CYXNpY0VudHJ5PgogICAgICAgIDxCYXNpY0VudHJ5PgogICAgICAgICA8bmFtZT5Db2xvcjQ8L25hbWU+CiAgICAgICAgIDxmbGFncz42NjQzNDwvZmxhZ3M+CiAgICAgICAgIDx2YWx1ZSB0eXBlPSIzIj4jMzMzM2ZmPC92YWx1ZT4KICAgICAgICA8L0Jhc2ljRW50cnk+CiAgICAgICAgPEJhc2ljRW50cnk+CiAgICAgICAgIDxuYW1lPlRocmVzaG9sZDE8L25hbWU+CiAgICAgICAgIDxmbGFncz42NzQ1ODwvZmxhZ3M+CiAgICAgICAgIDx2YWx1ZSB0eXBlPSI3Ij4xPC92YWx1ZT4KICAgICAgICA8L0Jhc2ljRW50cnk+CiAgICAgICAgPEJhc2ljRW50cnk+CiAgICAgICAgIDxuYW1lPlRocmVzaG9sZDI8L25hbWU+CiAgICAgICAgIDxmbGFncz42NzQ1ODwvZmxhZ3M+CiAgICAgICAgIDx2YWx1ZSB0eXBlPSI3Ij4xMDA8L3ZhbHVlPgogICAgICAgIDwvQmFzaWNFbnRyeT4KICAgICAgICA8QmFzaWNFbnRyeT4KICAgICAgICAgPG5hbWU+UmVnaW9uPC9uYW1lPgogICAgICAgICA8ZmxhZ3M+NjY0MzQ8L2ZsYWdzPgogICAgICAgICA8dmFsdWUgdHlwZT0iMyI+bGl2ZVxQMTwvdmFsdWU+CiAgICAgICAgPC9CYXNpY0VudHJ5PgogICAgICAgIDxCYXNpY0VudHJ5PgogICAgICAgICA8bmFtZT5SZWdpb25GdW5jdGlvbjwvbmFtZT4KICAgICAgICAgPGZsYWdzPjY2NDM0PC9mbGFncz4KICAgICAgICAgPHZhbHVlIHR5cGU9IjMiPkNvdW50PC92YWx1ZT4KICAgICAgICA8L0Jhc2ljRW50cnk+CiAgICAgICAgPEJhc2ljRW50cnk+CiAgICAgICAgIDxuYW1lPkZlYXR1cmU8L25hbWU+CiAgICAgICAgIDxmbGFncz42NjQzNDwvZmxhZ3M+CiAgICAgICAgIDx2YWx1ZSB0eXBlPSIzIj5GU0MtQTwvdmFsdWU+CiAgICAgICAgPC9CYXNpY0VudHJ5PgogICAgICAgIDxCYXNpY0VudHJ5PgogICAgICAgICA8bmFtZT5GZWF0dXJlRnVuY3Rpb248L25hbWU+CiAgICAgICAgIDxmbGFncz42NjQzNDwvZmxhZ3M+CiAgICAgICAgIDx2YWx1ZSB0eXBlPSIzIj5NZWFuPC92YWx1ZT4KICAgICAgICA8L0Jhc2ljRW50cnk+CiAgICAgICAgPEJhc2ljRW50cnk+CiAgICAgICAgIDxuYW1lPk1vZGU8L25hbWU+CiAgICAgICAgIDxmbGFncz42NjE3ODwvZmxhZ3M+CiAgICAgICAgIDx2YWx1ZSB0eXBlPSIyIj4wPC92YWx1ZT4KICAgICAgICA8L0Jhc2ljRW50cnk+CiAgICAgICAgPEJhc2ljRW50cnk+CiAgICAgICAgIDxuYW1lPkZ1bmN0aW9uPC9uYW1lPgogICAgICAgICA8ZmxhZ3M+NjYxNzg8L2ZsYWdzPgogICAgICAgICA8dmFsdWUgdHlwZT0iMiI+MTwvdmFsdWU+CiAgICAgICAgPC9CYXNpY0VudHJ5PgogICAgICAgIDxCYXNpY0VudHJ5PgogICAgICAgICA8bmFtZT5EaXNhYmxlZEdyb3VwczwvbmFtZT4KICAgICAgICAgPGZsYWdzPjY2NDM0PC9mbGFncz4KICAgICAgICAgPHZhbHVlIHR5cGU9IjMiPjwvdmFsdWU+CiAgICAgICAgPC9CYXNpY0VudHJ5PgogICAgICAgPC9CYXNpY0VudHJ5PgogICAgICAgPEJhc2ljRW50cnk+CiAgICAgICAgPG5hbWU+Vmlld0hlaWdodDwvbmFtZT4KICAgICAgICA8ZmxhZ3M+NjYxNzg8L2ZsYWdzPgogICAgICAgIDx2YWx1ZSB0eXBlPSIyIj4xNDg8L3ZhbHVlPgogICAgICAgPC9CYXNpY0VudHJ5PgogICAgICAgPEJhc2ljRW50cnk+CiAgICAgICAgPG5hbWU+Vmlld1dpZHRoPC9uYW1lPgogICAgICAgIDxmbGFncz42NjE3ODwvZmxhZ3M+CiAgICAgICAgPHZhbHVlIHR5cGU9IjIiPjE0ODwvdmFsdWU+CiAgICAgICA8L0Jhc2ljRW50cnk+CiAgICAgICA8QmFzaWNFbnRyeT4KICAgICAgICA8bmFtZT5XaWRnZXRQb3M8L25hbWU+CiAgICAgICAgPGZsYWdzPjY1NjY2PC9mbGFncz4KICAgICAgICA8QmFzaWNFbnRyeT4KICAgICAgICAgPG5hbWU+WDwvbmFtZT4KICAgICAgICAgPGZsYWdzPjY2MTc4PC9mbGFncz4KICAgICAgICAgPHZhbHVlIHR5cGU9IjIiPjI0NzwvdmFsdWU+CiAgICAgICAgPC9CYXNpY0VudHJ5PgogICAgICAgIDxCYXNpY0VudHJ5PgogICAgICAgICA8bmFtZT5ZPC9uYW1lPgogICAgICAgICA8ZmxhZ3M+NjYxNzg8L2ZsYWdzPgogICAgICAgICA8dmFsdWUgdHlwZT0iMiI+MTU8L3ZhbHVlPgogICAgICAgIDwvQmFzaWNFbnRyeT4KICAgICAgIDwvQmFzaWNFbnRyeT4KICAgICAgIDxCYXNpY0VudHJ5PgogICAgICAgIDxuYW1lPldpZGdldFNpemU8L25hbWU+CiAgICAgICAgPGZsYWdzPjY1NjY2PC9mbGFncz4KICAgICAgICA8QmFzaWNFbnRyeT4KICAgICAgICAgPG5hbWU+V2lkdGg8L25hbWU+CiAgICAgICAgIDxmbGFncz42NjE3ODwvZmxhZ3M+CiAgICAgICAgIDx2YWx1ZSB0eXBlPSIyIj4yMzQ8L3ZhbHVlPgogICAgICAgIDwvQmFzaWNFbnRyeT4KICAgICAgICA8QmFzaWNFbnRyeT4KICAgICAgICAgPG5hbWU+SGVpZ2h0PC9uYW1lPgogICAgICAgICA8ZmxhZ3M+NjYxNzg8L2ZsYWdzPgogICAgICAgICA8dmFsdWUgdHlwZT0iMiI+MjA5PC92YWx1ZT4KICAgICAgICA8L0Jhc2ljRW50cnk+CiAgICAgICA8L0Jhc2ljRW50cnk+CiAgICAgIDwvQmFzaWNFbnRyeT4KICAgICAgPEJhc2ljRW50cnk+CiAgICAgICA8bmFtZT5wbG90MjwvbmFtZT4KICAgICAgIDxmbGFncz42NjQzNDwvZmxhZ3M+CiAgICAgICA8dmFsdWUgdHlwZT0iMyI+UGxvdDwvdmFsdWU+CiAgICAgICA8QmFzaWNFbnRyeT4KICAgICAgICA8bmFtZT5WaWV3RmVhdHVyZXM8L25hbWU+CiAgICAgICAgPGZsYWdzPjY2NDM0PC9mbGFncz4KICAgICAgICA8dmFsdWUgdHlwZT0iMyI+QjEtQQpWMS1BPC92YWx1ZT4KICAgICAgIDwvQmFzaWNFbnRyeT4KICAgICAgIDxCYXNpY0VudHJ5PgogICAgICAgIDxuYW1lPlZpZXdNdWx0aUxheWVyPC9uYW1lPgogICAgICAgIDxmbGFncz42NTkyMjwvZmxhZ3M+CiAgICAgICAgPHZhbHVlIHR5cGU9IjEiPjA8L3ZhbHVlPgogICAgICAgPC9CYXNpY0VudHJ5PgogICAgICAgPEJhc2ljRW50cnk+CiAgICAgICAgPG5hbWU+Vmlld1NvdXJjZTwvbmFtZT4KICAgICAgICA8ZmxhZ3M+NjY0MzQ8L2ZsYWdzPgogICAgICAgIDx2YWx1ZSB0eXBlPSIzIj4xOmxpdmVcUDFcUDI8L3ZhbHVlPgogICAgICAgPC9CYXNpY0VudHJ5PgogICAgICAgPEJhc2ljRW50cnk+CiAgICAgICAgPG5hbWU+Vmlld1BvcHVsYXRpb25zPC9uYW1lPgogICAgICAgIDxmbGFncz42NjQzNDwvZmxhZ3M+CiAgICAgICAgPHZhbHVlIHR5cGU9IjMiPjE6bGl2ZVxQMVxQMjwvdmFsdWU+CiAgICAgICA8L0Jhc2ljRW50cnk+CiAgICAgICA8QmFzaWNFbnRyeT4KICAgICAgICA8bmFtZT5WaWV3TW9kZTwvbmFtZT4KICAgICAgICA8ZmxhZ3M+NjYxNzg8L2ZsYWdzPgogICAgICAgIDx2YWx1ZSB0eXBlPSIyIj4xPC92YWx1ZT4KICAgICAgIDwvQmFzaWNFbnRyeT4KICAgICAgIDxCYXNpY0VudHJ5PgogICAgICAgIDxuYW1lPlZpZXdBeGVzPC9uYW1lPgogICAgICAgIDxmbGFncz42NjQzNDwvZmxhZ3M+CiAgICAgICAgPHZhbHVlIHR5cGU9IjMiPkFzIGFjcXVpcmVkCkFzIGFjcXVpcmVkPC92YWx1ZT4KICAgICAgIDwvQmFzaWNFbnRyeT4KICAgICAgIDxCYXNpY0VudHJ5PgogICAgICAgIDxuYW1lPlZpZXdab29tPC9uYW1lPgogICAgICAgIDxmbGFncz42NjQzNDwvZmxhZ3M+CiAgICAgICAgPHZhbHVlIHR5cGU9IjMiPjAuMCwxLjAKMC4wLDEuMDwvdmFsdWU+CiAgICAgICA8L0Jhc2ljRW50cnk+CiAgICAgICA8QmFzaWNFbnRyeT4KICAgICAgICA8bmFtZT5WaWV3SGlkZVJlZ2lvbnM8L25hbWU+CiAgICAgICAgPGZsYWdzPjY2MTc4PC9mbGFncz4KICAgICAgICA8dmFsdWUgdHlwZT0iMiI+MDwvdmFsdWU+CiAgICAgICA8L0Jhc2ljRW50cnk+CiAgICAgICA8QmFzaWNFbnRyeT4KICAgICAgICA8bmFtZT5IaXN0b2dyYW1Vc2VPdmVybGF5PC9uYW1lPgogICAgICAgIDxmbGFncz42NjE3ODwvZmxhZ3M+CiAgICAgICAgPHZhbHVlIHR5cGU9IjIiPjA8L3ZhbHVlPgogICAgICAgPC9CYXNpY0VudHJ5PgogICAgICAgPEJhc2ljRW50cnk+CiAgICAgICAgPG5hbWU+SGlzdG9ncmFtT3ZlcmxheTwvbmFtZT4KICAgICAgICA8ZmxhZ3M+NjY0MzQ8L2ZsYWdzPgogICAgICAgIDx2YWx1ZSB0eXBlPSIzIj5saXZlCmxpdmUKbGl2ZQpsaXZlCmxpdmUKbGl2ZQpsaXZlCmxpdmUKbGl2ZQpsaXZlPC92YWx1ZT4KICAgICAgIDwvQmFzaWNFbnRyeT4KICAgICAgIDxCYXNpY0VudHJ5PgogICAgICAgIDxuYW1lPkhpc3RvZ3JhbU92ZXJsYXlDb2xvcnM8L25hbWU+CiAgICAgICAgPGZsYWdzPjY2NDM0PC9mbGFncz4KICAgICAgICA8dmFsdWUgdHlwZT0iMyI+I2ZmYWE3ZgojZmZhYWZmCiNhYWZmN2YKIzk2ZDhlMQojYWFhYTdmCiNmZjg2NGEKI2ZjNTdmZgojNmJmZjQyCiM0MGJjZmYKI2EyYWEzNDwvdmFsdWU+CiAgICAgICA8L0Jhc2ljRW50cnk+CiAgICAgICA8QmFzaWNFbnRyeT4KICAgICAgICA8bmFtZT5WaWV3RGF0YUVuZDwvbmFtZT4KICAgICAgICA8ZmxhZ3M+NjYxNzg8L2ZsYWdzPgogICAgICAgIDx2YWx1ZSB0eXBlPSIyIj4yMTQ3NDgzNjQ3PC92YWx1ZT4KICAgICAgIDwvQmFzaWNFbnRyeT4KICAgICAgIDxCYXNpY0VudHJ5PgogICAgICAgIDxuYW1lPlZpZXdEYXRhU2tpcDwvbmFtZT4KICAgICAgICA8ZmxhZ3M+NjYxNzg8L2ZsYWdzPgogICAgICAgIDx2YWx1ZSB0eXBlPSIyIj4wPC92YWx1ZT4KICAgICAgIDwvQmFzaWNFbnRyeT4KICAgICAgIDxCYXNpY0VudHJ5PgogICAgICAgIDxuYW1lPlZpZXdEYXRhU3RhcnQ8L25hbWU+CiAgICAgICAgPGZsYWdzPjY2MTc4PC9mbGFncz4KICAgICAgICA8dmFsdWUgdHlwZT0iMiI+MDwvdmFsdWU+CiAgICAgICA8L0Jhc2ljRW50cnk+CiAgICAgICA8QmFzaWNFbnRyeT4KICAgICAgICA8bmFtZT5TY3JpcHRUZXh0PC9uYW1lPgogICAgICAgIDxmbGFncz42NjQzNDwvZmxhZ3M+CiAgICAgICAgPHZhbHVlIHR5cGU9IjMiPkVkaXQgdGV4dCB2aWEgUHJvcGVydGllczwvdmFsdWU+CiAgICAgICAgPEJhc2ljRW50cnk+CiAgICAgICAgIDxuYW1lPlByZWRlZmluZWRTY3JpcHRUZXh0PC9uYW1lPgogICAgICAgICA8ZmxhZ3M+NjY0MzQ8L2ZsYWdzPgogICAgICAgICA8dmFsdWUgdHlwZT0iMyI+PC92YWx1ZT4KICAgICAgICA8L0Jhc2ljRW50cnk+CiAgICAgICA8L0Jhc2ljRW50cnk+CiAgICAgICA8QmFzaWNFbnRyeT4KICAgICAgICA8bmFtZT5TY3JpcHRUZXh0QWxpZ25tZW50PC9uYW1lPgogICAgICAgIDxmbGFncz42NjE3ODwvZmxhZ3M+CiAgICAgICAgPHZhbHVlIHR5cGU9IjIiPjA8L3ZhbHVlPgogICAgICAgPC9CYXNpY0VudHJ5PgogICAgICAgPEJhc2ljRW50cnk+CiAgICAgICAgPG5hbWU+SGlzdG9ncmFtTm9ybWFsaXphdGlvbjwvbmFtZT4KICAgICAgICA8ZmxhZ3M+NjYxNzg8L2ZsYWdzPgogICAgICAgIDx2YWx1ZSB0eXBlPSIyIj4wPC92YWx1ZT4KICAgICAgIDwvQmFzaWNFbnRyeT4KICAgICAgIDxCYXNpY0VudHJ5PgogICAgICAgIDxuYW1lPkhpc3RvZ3JhbVBsb3RNb2RlPC9uYW1lPgogICAgICAgIDxmbGFncz42NjE3ODwvZmxhZ3M+CiAgICAgICAgPHZhbHVlIHR5cGU9IjIiPjA8L3ZhbHVlPgogICAgICAgPC9CYXNpY0VudHJ5PgogICAgICAgPEJhc2ljRW50cnk+CiAgICAgICAgPG5hbWU+SGlzdG9ncmFtU21vb3RoaW5nPC9uYW1lPgogICAgICAgIDxmbGFncz42NjE3ODwvZmxhZ3M+CiAgICAgICAgPHZhbHVlIHR5cGU9IjIiPjA8L3ZhbHVlPgogICAgICAgPC9CYXNpY0VudHJ5PgogICAgICAgPEJhc2ljRW50cnk+CiAgICAgICAgPG5hbWU+U3RhdGlzdGljRmVhdHVyZXM8L25hbWU+CiAgICAgICAgPGZsYWdzPjY2NDM0PC9mbGFncz4KICAgICAgICA8dmFsdWUgdHlwZT0iMyI+QjEtQQpWMS1BPC92YWx1ZT4KICAgICAgIDwvQmFzaWNFbnRyeT4KICAgICAgIDxCYXNpY0VudHJ5PgogICAgICAgIDxuYW1lPlN0YXRpc3RpY1JlZ2lvbkZ1bmNzPC9uYW1lPgogICAgICAgIDxmbGFncz42NjQzNDwvZmxhZ3M+CiAgICAgICAgPHZhbHVlIHR5cGU9IjMiPlBhdGgKJS0jPC92YWx1ZT4KICAgICAgIDwvQmFzaWNFbnRyeT4KICAgICAgIDxCYXNpY0VudHJ5PgogICAgICAgIDxuYW1lPlN0YXRpc3RpY0ZlYXR1cmVGdW5jczwvbmFtZT4KICAgICAgICA8ZmxhZ3M+NjY0MzQ8L2ZsYWdzPgogICAgICAgIDx2YWx1ZSB0eXBlPSIzIj48L3ZhbHVlPgogICAgICAgPC9CYXNpY0VudHJ5PgogICAgICAgPEJhc2ljRW50cnk+CiAgICAgICAgPG5hbWU+U3RhdGlzdGljU291cmNlSW5mbzwvbmFtZT4KICAgICAgICA8ZmxhZ3M+NjU5MjI8L2ZsYWdzPgogICAgICAgIDx2YWx1ZSB0eXBlPSIxIj4xPC92YWx1ZT4KICAgICAgIDwvQmFzaWNFbnRyeT4KICAgICAgIDxCYXNpY0VudHJ5PgogICAgICAgIDxuYW1lPlN0YXRpc3RpY1RhYmxlPC9uYW1lPgogICAgICAgIDxmbGFncz42NTkyMjwvZmxhZ3M+CiAgICAgICAgPHZhbHVlIHR5cGU9IjEiPjE8L3ZhbHVlPgogICAgICAgPC9CYXNpY0VudHJ5PgogICAgICAgPEJhc2ljRW50cnk+CiAgICAgICAgPG5hbWU+U3RhdGlzdGljRmVhdHVyZU5hbWU8L25hbWU+CiAgICAgICAgPGZsYWdzPjY2MTc4PC9mbGFncz4KICAgICAgICA8dmFsdWUgdHlwZT0iMiI+MDwvdmFsdWU+CiAgICAgICA8L0Jhc2ljRW50cnk+CiAgICAgICA8QmFzaWNFbnRyeT4KICAgICAgICA8bmFtZT5IZWF0bWFwPC9uYW1lPgogICAgICAgIDxmbGFncz42NTY2NjwvZmxhZ3M+CiAgICAgICAgPEJhc2ljRW50cnk+CiAgICAgICAgIDxuYW1lPkNvbG9yMTwvbmFtZT4KICAgICAgICAgPGZsYWdzPjY2NDM0PC9mbGFncz4KICAgICAgICAgPHZhbHVlIHR5cGU9IjMiPiNmZjAwMDA8L3ZhbHVlPgogICAgICAgIDwvQmFzaWNFbnRyeT4KICAgICAgICA8QmFzaWNFbnRyeT4KICAgICAgICAgPG5hbWU+Q29sb3IyPC9uYW1lPgogICAgICAgICA8ZmxhZ3M+NjY0MzQ8L2ZsYWdzPgogICAgICAgICA8dmFsdWUgdHlwZT0iMyI+IzAwYWEwMDwvdmFsdWU+CiAgICAgICAgPC9CYXNpY0VudHJ5PgogICAgICAgIDxCYXNpY0VudHJ5PgogICAgICAgICA8bmFtZT5Db2xvcjM8L25hbWU+CiAgICAgICAgIDxmbGFncz42NjQzNDwvZmxhZ3M+CiAgICAgICAgIDx2YWx1ZSB0eXBlPSIzIj4jZmZmZjAwPC92YWx1ZT4KICAgICAgICA8L0Jhc2ljRW50cnk+CiAgICAgICAgPEJhc2ljRW50cnk+CiAgICAgICAgIDxuYW1lPkNvbG9yNDwvbmFtZT4KICAgICAgICAgPGZsYWdzPjY2NDM0PC9mbGFncz4KICAgICAgICAgPHZhbHVlIHR5cGU9IjMiPiMzMzMzZmY8L3ZhbHVlPgogICAgICAgIDwvQmFzaWNFbnRyeT4KICAgICAgICA8QmFzaWNFbnRyeT4KICAgICAgICAgPG5hbWU+VGhyZXNob2xkMTwvbmFtZT4KICAgICAgICAgPGZsYWdzPjY3NDU4PC9mbGFncz4KICAgICAgICAgPHZhbHVlIHR5cGU9IjciPjE8L3ZhbHVlPgogICAgICAgIDwvQmFzaWNFbnRyeT4KICAgICAgICA8QmFzaWNFbnRyeT4KICAgICAgICAgPG5hbWU+VGhyZXNob2xkMjwvbmFtZT4KICAgICAgICAgPGZsYWdzPjY3NDU4PC9mbGFncz4KICAgICAgICAgPHZhbHVlIHR5cGU9IjciPjEwMDwvdmFsdWU+CiAgICAgICAgPC9CYXNpY0VudHJ5PgogICAgICAgIDxCYXNpY0VudHJ5PgogICAgICAgICA8bmFtZT5SZWdpb248L25hbWU+CiAgICAgICAgIDxmbGFncz42NjQzNDwvZmxhZ3M+CiAgICAgICAgIDx2YWx1ZSB0eXBlPSIzIj5saXZlXFAxXFAyPC92YWx1ZT4KICAgICAgICA8L0Jhc2ljRW50cnk+CiAgICAgICAgPEJhc2ljRW50cnk+CiAgICAgICAgIDxuYW1lPlJlZ2lvbkZ1bmN0aW9uPC9uYW1lPgogICAgICAgICA8ZmxhZ3M+NjY0MzQ8L2ZsYWdzPgogICAgICAgICA8dmFsdWUgdHlwZT0iMyI+Q291bnQ8L3ZhbHVlPgogICAgICAgIDwvQmFzaWNFbnRyeT4KICAgICAgICA8QmFzaWNFbnRyeT4KICAgICAgICAgPG5hbWU+RmVhdHVyZTwvbmFtZT4KICAgICAgICAgPGZsYWdzPjY2NDM0PC9mbGFncz4KICAgICAgICAgPHZhbHVlIHR5cGU9IjMiPkZTQy1BPC92YWx1ZT4KICAgICAgICA8L0Jhc2ljRW50cnk+CiAgICAgICAgPEJhc2ljRW50cnk+CiAgICAgICAgIDxuYW1lPkZlYXR1cmVGdW5jdGlvbjwvbmFtZT4KICAgICAgICAgPGZsYWdzPjY2NDM0PC9mbGFncz4KICAgICAgICAgPHZhbHVlIHR5cGU9IjMiPk1lYW48L3ZhbHVlPgogICAgICAgIDwvQmFzaWNFbnRyeT4KICAgICAgICA8QmFzaWNFbnRyeT4KICAgICAgICAgPG5hbWU+TW9kZTwvbmFtZT4KICAgICAgICAgPGZsYWdzPjY2MTc4PC9mbGFncz4KICAgICAgICAgPHZhbHVlIHR5cGU9IjIiPjA8L3ZhbHVlPgogICAgICAgIDwvQmFzaWNFbnRyeT4KICAgICAgICA8QmFzaWNFbnRyeT4KICAgICAgICAgPG5hbWU+RnVuY3Rpb248L25hbWU+CiAgICAgICAgIDxmbGFncz42NjE3ODwvZmxhZ3M+CiAgICAgICAgIDx2YWx1ZSB0eXBlPSIyIj4xPC92YWx1ZT4KICAgICAgICA8L0Jhc2ljRW50cnk+CiAgICAgICAgPEJhc2ljRW50cnk+CiAgICAgICAgIDxuYW1lPkRpc2FibGVkR3JvdXBzPC9uYW1lPgogICAgICAgICA8ZmxhZ3M+NjY0MzQ8L2ZsYWdzPgogICAgICAgICA8dmFsdWUgdHlwZT0iMyI+PC92YWx1ZT4KICAgICAgICA8L0Jhc2ljRW50cnk+CiAgICAgICA8L0Jhc2ljRW50cnk+CiAgICAgICA8QmFzaWNFbnRyeT4KICAgICAgICA8bmFtZT5WaWV3SGVpZ2h0PC9uYW1lPgogICAgICAgIDxmbGFncz42NjE3ODwvZmxhZ3M+CiAgICAgICAgPHZhbHVlIHR5cGU9IjIiPjE0ODwvdmFsdWU+CiAgICAgICA8L0Jhc2ljRW50cnk+CiAgICAgICA8QmFzaWNFbnRyeT4KICAgICAgICA8bmFtZT5WaWV3V2lkdGg8L25hbWU+CiAgICAgICAgPGZsYWdzPjY2MTc4PC9mbGFncz4KICAgICAgICA8dmFsdWUgdHlwZT0iMiI+MTQ4PC92YWx1ZT4KICAgICAgIDwvQmFzaWNFbnRyeT4KICAgICAgIDxCYXNpY0VudHJ5PgogICAgICAgIDxuYW1lPldpZGdldFBvczwvbmFtZT4KICAgICAgICA8ZmxhZ3M+NjU2NjY8L2ZsYWdzPgogICAgICAgIDxCYXNpY0VudHJ5PgogICAgICAgICA8bmFtZT5YPC9uYW1lPgogICAgICAgICA8ZmxhZ3M+NjYxNzg8L2ZsYWdzPgogICAgICAgICA8dmFsdWUgdHlwZT0iMiI+NDgxPC92YWx1ZT4KICAgICAgICA8L0Jhc2ljRW50cnk+CiAgICAgICAgPEJhc2ljRW50cnk+CiAgICAgICAgIDxuYW1lPlk8L25hbWU+CiAgICAgICAgIDxmbGFncz42NjE3ODwvZmxhZ3M+CiAgICAgICAgIDx2YWx1ZSB0eXBlPSIyIj4xNTwvdmFsdWU+CiAgICAgICAgPC9CYXNpY0VudHJ5PgogICAgICAgPC9CYXNpY0VudHJ5PgogICAgICAgPEJhc2ljRW50cnk+CiAgICAgICAgPG5hbWU+V2lkZ2V0U2l6ZTwvbmFtZT4KICAgICAgICA8ZmxhZ3M+NjU2NjY8L2ZsYWdzPgogICAgICAgIDxCYXNpY0VudHJ5PgogICAgICAgICA8bmFtZT5XaWR0aDwvbmFtZT4KICAgICAgICAgPGZsYWdzPjY2MTc4PC9mbGFncz4KICAgICAgICAgPHZhbHVlIHR5cGU9IjIiPjIzNDwvdmFsdWU+CiAgICAgICAgPC9CYXNpY0VudHJ5PgogICAgICAgIDxCYXNpY0VudHJ5PgogICAgICAgICA8bmFtZT5IZWlnaHQ8L25hbWU+CiAgICAgICAgIDxmbGFncz42NjE3ODwvZmxhZ3M+CiAgICAgICAgIDx2YWx1ZSB0eXBlPSIyIj4yMDk8L3ZhbHVlPgogICAgICAgIDwvQmFzaWNFbnRyeT4KICAgICAgIDwvQmFzaWNFbnRyeT4KICAgICAgPC9CYXNpY0VudHJ5PgogICAgICA8QmFzaWNFbnRyeT4KICAgICAgIDxuYW1lPnBsb3QzPC9uYW1lPgogICAgICAgPGZsYWdzPjY2NDM0PC9mbGFncz4KICAgICAgIDx2YWx1ZSB0eXBlPSIzIj5QbG90PC92YWx1ZT4KICAgICAgIDxCYXNpY0VudHJ5PgogICAgICAgIDxuYW1lPlZpZXdNb2RlPC9uYW1lPgogICAgICAgIDxmbGFncz42NjE3ODwvZmxhZ3M+CiAgICAgICAgPHZhbHVlIHR5cGU9IjIiPjM8L3ZhbHVlPgogICAgICAgPC9CYXNpY0VudHJ5PgogICAgICAgPEJhc2ljRW50cnk+CiAgICAgICAgPG5hbWU+Vmlld0hlaWdodDwvbmFtZT4KICAgICAgICA8ZmxhZ3M+NjYxNzg8L2ZsYWdzPgogICAgICAgIDx2YWx1ZSB0eXBlPSIyIj4zNTc8L3ZhbHVlPgogICAgICAgPC9CYXNpY0VudHJ5PgogICAgICAgPEJhc2ljRW50cnk+CiAgICAgICAgPG5hbWU+Vmlld1dpZHRoPC9uYW1lPgogICAgICAgIDxmbGFncz42NjE3ODwvZmxhZ3M+CiAgICAgICAgPHZhbHVlIHR5cGU9IjIiPjYxNjwvdmFsdWU+CiAgICAgICA8L0Jhc2ljRW50cnk+CiAgICAgICA8QmFzaWNFbnRyeT4KICAgICAgICA8bmFtZT5WaWV3RmVhdHVyZXM8L25hbWU+CiAgICAgICAgPGZsYWdzPjY2NDM0PC9mbGFncz4KICAgICAgICA8dmFsdWUgdHlwZT0iMyI+RlNDLUEKU1NDLUE8L3ZhbHVlPgogICAgICAgPC9CYXNpY0VudHJ5PgogICAgICAgPEJhc2ljRW50cnk+CiAgICAgICAgPG5hbWU+Vmlld011bHRpTGF5ZXI8L25hbWU+CiAgICAgICAgPGZsYWdzPjY1OTIyPC9mbGFncz4KICAgICAgICA8dmFsdWUgdHlwZT0iMSI+MDwvdmFsdWU+CiAgICAgICA8L0Jhc2ljRW50cnk+CiAgICAgICA8QmFzaWNFbnRyeT4KICAgICAgICA8bmFtZT5WaWV3U291cmNlPC9uYW1lPgogICAgICAgIDxmbGFncz42NjQzNDwvZmxhZ3M+CiAgICAgICAgPHZhbHVlIHR5cGU9IjMiPjE6bGl2ZTwvdmFsdWU+CiAgICAgICA8L0Jhc2ljRW50cnk+CiAgICAgICA8QmFzaWNFbnRyeT4KICAgICAgICA8bmFtZT5WaWV3UG9wdWxhdGlvbnM8L25hbWU+CiAgICAgICAgPGZsYWdzPjY2NDM0PC9mbGFncz4KICAgICAgICA8dmFsdWUgdHlwZT0iMyI+MTpsaXZlPC92YWx1ZT4KICAgICAgIDwvQmFzaWNFbnRyeT4KICAgICAgIDxCYXNpY0VudHJ5PgogICAgICAgIDxuYW1lPlZpZXdBeGVzPC9uYW1lPgogICAgICAgIDxmbGFncz42NjQzNDwvZmxhZ3M+CiAgICAgICAgPHZhbHVlIHR5cGU9IjMiPkFzIGFjcXVpcmVkCkFzIGFjcXVpcmVkPC92YWx1ZT4KICAgICAgIDwvQmFzaWNFbnRyeT4KICAgICAgIDxCYXNpY0VudHJ5PgogICAgICAgIDxuYW1lPlZpZXdab29tPC9uYW1lPgogICAgICAgIDxmbGFncz42NjQzNDwvZmxhZ3M+CiAgICAgICAgPHZhbHVlIHR5cGU9IjMiPjAuMCwxLjAKMC4wLDEuMDwvdmFsdWU+CiAgICAgICA8L0Jhc2ljRW50cnk+CiAgICAgICA8QmFzaWNFbnRyeT4KICAgICAgICA8bmFtZT5WaWV3SGlkZVJlZ2lvbnM8L25hbWU+CiAgICAgICAgPGZsYWdzPjY2MTc4PC9mbGFncz4KICAgICAgICA8dmFsdWUgdHlwZT0iMiI+MDwvdmFsdWU+CiAgICAgICA8L0Jhc2ljRW50cnk+CiAgICAgICA8QmFzaWNFbnRyeT4KICAgICAgICA8bmFtZT5IaXN0b2dyYW1Vc2VPdmVybGF5PC9uYW1lPgogICAgICAgIDxmbGFncz42NjE3ODwvZmxhZ3M+CiAgICAgICAgPHZhbHVlIHR5cGU9IjIiPjA8L3ZhbHVlPgogICAgICAgPC9CYXNpY0VudHJ5PgogICAgICAgPEJhc2ljRW50cnk+CiAgICAgICAgPG5hbWU+SGlzdG9ncmFtT3ZlcmxheTwvbmFtZT4KICAgICAgICA8ZmxhZ3M+NjY0MzQ8L2ZsYWdzPgogICAgICAgIDx2YWx1ZSB0eXBlPSIzIj4KCgoKCgoKCgo8L3ZhbHVlPgogICAgICAgPC9CYXNpY0VudHJ5PgogICAgICAgPEJhc2ljRW50cnk+CiAgICAgICAgPG5hbWU+SGlzdG9ncmFtT3ZlcmxheUNvbG9yczwvbmFtZT4KICAgICAgICA8ZmxhZ3M+NjY0MzQ8L2ZsYWdzPgogICAgICAgIDx2YWx1ZSB0eXBlPSIzIj4jZmZhYTdmCiNmZmFhZmYKI2FhZmY3ZgojOTZkOGUxCiNhYWFhN2YKI2ZmODY0YQojZmM1N2ZmCiM2YmZmNDIKIzQwYmNmZgojYTJhYTM0PC92YWx1ZT4KICAgICAgIDwvQmFzaWNFbnRyeT4KICAgICAgIDxCYXNpY0VudHJ5PgogICAgICAgIDxuYW1lPlZpZXdEYXRhRW5kPC9uYW1lPgogICAgICAgIDxmbGFncz42NjE3ODwvZmxhZ3M+CiAgICAgICAgPHZhbHVlIHR5cGU9IjIiPjIxNDc0ODM2NDc8L3ZhbHVlPgogICAgICAgPC9CYXNpY0VudHJ5PgogICAgICAgPEJhc2ljRW50cnk+CiAgICAgICAgPG5hbWU+Vmlld0RhdGFTa2lwPC9uYW1lPgogICAgICAgIDxmbGFncz42NjE3ODwvZmxhZ3M+CiAgICAgICAgPHZhbHVlIHR5cGU9IjIiPjA8L3ZhbHVlPgogICAgICAgPC9CYXNpY0VudHJ5PgogICAgICAgPEJhc2ljRW50cnk+CiAgICAgICAgPG5hbWU+Vmlld0RhdGFTdGFydDwvbmFtZT4KICAgICAgICA8ZmxhZ3M+NjYxNzg8L2ZsYWdzPgogICAgICAgIDx2YWx1ZSB0eXBlPSIyIj4wPC92YWx1ZT4KICAgICAgIDwvQmFzaWNFbnRyeT4KICAgICAgIDxCYXNpY0VudHJ5PgogICAgICAgIDxuYW1lPlNjcmlwdFRleHQ8L25hbWU+CiAgICAgICAgPGZsYWdzPjY2NDM0PC9mbGFncz4KICAgICAgICA8dmFsdWUgdHlwZT0iMyI+RWRpdCB0ZXh0IHZpYSBQcm9wZXJ0aWVzPC92YWx1ZT4KICAgICAgICA8QmFzaWNFbnRyeT4KICAgICAgICAgPG5hbWU+UHJlZGVmaW5lZFNjcmlwdFRleHQ8L25hbWU+CiAgICAgICAgIDxmbGFncz42NjQzNDwvZmxhZ3M+CiAgICAgICAgIDx2YWx1ZSB0eXBlPSIzIj48L3ZhbHVlPgogICAgICAgIDwvQmFzaWNFbnRyeT4KICAgICAgIDwvQmFzaWNFbnRyeT4KICAgICAgIDxCYXNpY0VudHJ5PgogICAgICAgIDxuYW1lPlNjcmlwdFRleHRBbGlnbm1lbnQ8L25hbWU+CiAgICAgICAgPGZsYWdzPjY2MTc4PC9mbGFncz4KICAgICAgICA8dmFsdWUgdHlwZT0iMiI+MDwvdmFsdWU+CiAgICAgICA8L0Jhc2ljRW50cnk+CiAgICAgICA8QmFzaWNFbnRyeT4KICAgICAgICA8bmFtZT5IaXN0b2dyYW1Ob3JtYWxpemF0aW9uPC9uYW1lPgogICAgICAgIDxmbGFncz42NjE3ODwvZmxhZ3M+CiAgICAgICAgPHZhbHVlIHR5cGU9IjIiPjA8L3ZhbHVlPgogICAgICAgPC9CYXNpY0VudHJ5PgogICAgICAgPEJhc2ljRW50cnk+CiAgICAgICAgPG5hbWU+SGlzdG9ncmFtUGxvdE1vZGU8L25hbWU+CiAgICAgICAgPGZsYWdzPjY2MTc4PC9mbGFncz4KICAgICAgICA8dmFsdWUgdHlwZT0iMiI+MDwvdmFsdWU+CiAgICAgICA8L0Jhc2ljRW50cnk+CiAgICAgICA8QmFzaWNFbnRyeT4KICAgICAgICA8bmFtZT5IaXN0b2dyYW1TbW9vdGhpbmc8L25hbWU+CiAgICAgICAgPGZsYWdzPjY2MTc4PC9mbGFncz4KICAgICAgICA8dmFsdWUgdHlwZT0iMiI+MDwvdmFsdWU+CiAgICAgICA8L0Jhc2ljRW50cnk+CiAgICAgICA8QmFzaWNFbnRyeT4KICAgICAgICA8bmFtZT5TdGF0aXN0aWNGZWF0dXJlczwvbmFtZT4KICAgICAgICA8ZmxhZ3M+NjY0MzQ8L2ZsYWdzPgogICAgICAgIDx2YWx1ZSB0eXBlPSIzIj5GU0MtQQpTU0MtQTwvdmFsdWU+CiAgICAgICA8L0Jhc2ljRW50cnk+CiAgICAgICA8QmFzaWNFbnRyeT4KICAgICAgICA8bmFtZT5TdGF0aXN0aWNSZWdpb25GdW5jczwvbmFtZT4KICAgICAgICA8ZmxhZ3M+NjY0MzQ8L2ZsYWdzPgogICAgICAgIDx2YWx1ZSB0eXBlPSIzIj5QYXRoCiUtVDwvdmFsdWU+CiAgICAgICA8L0Jhc2ljRW50cnk+CiAgICAgICA8QmFzaWNFbnRyeT4KICAgICAgICA8bmFtZT5TdGF0aXN0aWNGZWF0dXJlRnVuY3M8L25hbWU+CiAgICAgICAgPGZsYWdzPjY2NDM0PC9mbGFncz4KICAgICAgICA8dmFsdWUgdHlwZT0iMyI+PC92YWx1ZT4KICAgICAgIDwvQmFzaWNFbnRyeT4KICAgICAgIDxCYXNpY0VudHJ5PgogICAgICAgIDxuYW1lPlN0YXRpc3RpY1NvdXJjZUluZm88L25hbWU+CiAgICAgICAgPGZsYWdzPjY1OTIyPC9mbGFncz4KICAgICAgICA8dmFsdWUgdHlwZT0iMSI+MTwvdmFsdWU+CiAgICAgICA8L0Jhc2ljRW50cnk+CiAgICAgICA8QmFzaWNFbnRyeT4KICAgICAgICA8bmFtZT5TdGF0aXN0aWNUYWJsZTwvbmFtZT4KICAgICAgICA8ZmxhZ3M+NjU5MjI8L2ZsYWdzPgogICAgICAgIDx2YWx1ZSB0eXBlPSIxIj4xPC92YWx1ZT4KICAgICAgIDwvQmFzaWNFbnRyeT4KICAgICAgIDxCYXNpY0VudHJ5PgogICAgICAgIDxuYW1lPlN0YXRpc3RpY0ZlYXR1cmVOYW1lPC9uYW1lPgogICAgICAgIDxmbGFncz42NjE3ODwvZmxhZ3M+CiAgICAgICAgPHZhbHVlIHR5cGU9IjIiPjA8L3ZhbHVlPgogICAgICAgPC9CYXNpY0VudHJ5PgogICAgICAgPEJhc2ljRW50cnk+CiAgICAgICAgPG5hbWU+SGVhdG1hcDwvbmFtZT4KICAgICAgICA8ZmxhZ3M+NjU2NjY8L2ZsYWdzPgogICAgICAgIDxCYXNpY0VudHJ5PgogICAgICAgICA8bmFtZT5Db2xvcjE8L25hbWU+CiAgICAgICAgIDxmbGFncz42NjQzNDwvZmxhZ3M+CiAgICAgICAgIDx2YWx1ZSB0eXBlPSIzIj4jZmYwMDAwPC92YWx1ZT4KICAgICAgICA8L0Jhc2ljRW50cnk+CiAgICAgICAgPEJhc2ljRW50cnk+CiAgICAgICAgIDxuYW1lPkNvbG9yMjwvbmFtZT4KICAgICAgICAgPGZsYWdzPjY2NDM0PC9mbGFncz4KICAgICAgICAgPHZhbHVlIHR5cGU9IjMiPiMwMGFhMDA8L3ZhbHVlPgogICAgICAgIDwvQmFzaWNFbnRyeT4KICAgICAgICA8QmFzaWNFbnRyeT4KICAgICAgICAgPG5hbWU+Q29sb3IzPC9uYW1lPgogICAgICAgICA8ZmxhZ3M+NjY0MzQ8L2ZsYWdzPgogICAgICAgICA8dmFsdWUgdHlwZT0iMyI+I2ZmZmYwMDwvdmFsdWU+CiAgICAgICAgPC9CYXNpY0VudHJ5PgogICAgICAgIDxCYXNpY0VudHJ5PgogICAgICAgICA8bmFtZT5Db2xvcjQ8L25hbWU+CiAgICAgICAgIDxmbGFncz42NjQzNDwvZmxhZ3M+CiAgICAgICAgIDx2YWx1ZSB0eXBlPSIzIj4jMzMzM2ZmPC92YWx1ZT4KICAgICAgICA8L0Jhc2ljRW50cnk+CiAgICAgICAgPEJhc2ljRW50cnk+CiAgICAgICAgIDxuYW1lPlRocmVzaG9sZDE8L25hbWU+CiAgICAgICAgIDxmbGFncz42NzQ1ODwvZmxhZ3M+CiAgICAgICAgIDx2YWx1ZSB0eXBlPSI3Ij4xPC92YWx1ZT4KICAgICAgICA8L0Jhc2ljRW50cnk+CiAgICAgICAgPEJhc2ljRW50cnk+CiAgICAgICAgIDxuYW1lPlRocmVzaG9sZDI8L25hbWU+CiAgICAgICAgIDxmbGFncz42NzQ1ODwvZmxhZ3M+CiAgICAgICAgIDx2YWx1ZSB0eXBlPSI3Ij4xMDA8L3ZhbHVlPgogICAgICAgIDwvQmFzaWNFbnRyeT4KICAgICAgICA8QmFzaWNFbnRyeT4KICAgICAgICAgPG5hbWU+UmVnaW9uPC9uYW1lPgogICAgICAgICA8ZmxhZ3M+NjY0MzQ8L2ZsYWdzPgogICAgICAgICA8dmFsdWUgdHlwZT0iMyI+bGl2ZTwvdmFsdWU+CiAgICAgICAgPC9CYXNpY0VudHJ5PgogICAgICAgIDxCYXNpY0VudHJ5PgogICAgICAgICA8bmFtZT5SZWdpb25GdW5jdGlvbjwvbmFtZT4KICAgICAgICAgPGZsYWdzPjY2NDM0PC9mbGFncz4KICAgICAgICAgPHZhbHVlIHR5cGU9IjMiPkNvdW50PC92YWx1ZT4KICAgICAgICA8L0Jhc2ljRW50cnk+CiAgICAgICAgPEJhc2ljRW50cnk+CiAgICAgICAgIDxuYW1lPkZlYXR1cmU8L25hbWU+CiAgICAgICAgIDxmbGFncz42NjQzNDwvZmxhZ3M+CiAgICAgICAgIDx2YWx1ZSB0eXBlPSIzIj5GU0MtQTwvdmFsdWU+CiAgICAgICAgPC9CYXNpY0VudHJ5PgogICAgICAgIDxCYXNpY0VudHJ5PgogICAgICAgICA8bmFtZT5GZWF0dXJlRnVuY3Rpb248L25hbWU+CiAgICAgICAgIDxmbGFncz42NjQzNDwvZmxhZ3M+CiAgICAgICAgIDx2YWx1ZSB0eXBlPSIzIj5NZWFuPC92YWx1ZT4KICAgICAgICA8L0Jhc2ljRW50cnk+CiAgICAgICAgPEJhc2ljRW50cnk+CiAgICAgICAgIDxuYW1lPk1vZGU8L25hbWU+CiAgICAgICAgIDxmbGFncz42NjE3ODwvZmxhZ3M+CiAgICAgICAgIDx2YWx1ZSB0eXBlPSIyIj4wPC92YWx1ZT4KICAgICAgICA8L0Jhc2ljRW50cnk+CiAgICAgICAgPEJhc2ljRW50cnk+CiAgICAgICAgIDxuYW1lPkZ1bmN0aW9uPC9uYW1lPgogICAgICAgICA8ZmxhZ3M+NjYxNzg8L2ZsYWdzPgogICAgICAgICA8dmFsdWUgdHlwZT0iMiI+MTwvdmFsdWU+CiAgICAgICAgPC9CYXNpY0VudHJ5PgogICAgICAgIDxCYXNpY0VudHJ5PgogICAgICAgICA8bmFtZT5EaXNhYmxlZEdyb3VwczwvbmFtZT4KICAgICAgICAgPGZsYWdzPjY2NDM0PC9mbGFncz4KICAgICAgICAgPHZhbHVlIHR5cGU9IjMiPjwvdmFsdWU+CiAgICAgICAgPC9CYXNpY0VudHJ5PgogICAgICAgPC9CYXNpY0VudHJ5PgogICAgICAgPEJhc2ljRW50cnk+CiAgICAgICAgPG5hbWU+V2lkZ2V0UG9zPC9uYW1lPgogICAgICAgIDxmbGFncz42NTY2NjwvZmxhZ3M+CiAgICAgICAgPEJhc2ljRW50cnk+CiAgICAgICAgIDxuYW1lPlg8L25hbWU+CiAgICAgICAgIDxmbGFncz42NjE3ODwvZmxhZ3M+CiAgICAgICAgIDx2YWx1ZSB0eXBlPSIyIj4xMzwvdmFsdWU+CiAgICAgICAgPC9CYXNpY0VudHJ5PgogICAgICAgIDxCYXNpY0VudHJ5PgogICAgICAgICA8bmFtZT5ZPC9uYW1lPgogICAgICAgICA8ZmxhZ3M+NjYxNzg8L2ZsYWdzPgogICAgICAgICA8dmFsdWUgdHlwZT0iMiI+MjI0PC92YWx1ZT4KICAgICAgICA8L0Jhc2ljRW50cnk+CiAgICAgICA8L0Jhc2ljRW50cnk+CiAgICAgICA8QmFzaWNFbnRyeT4KICAgICAgICA8bmFtZT5XaWRnZXRTaXplPC9uYW1lPgogICAgICAgIDxmbGFncz42NTY2NjwvZmxhZ3M+CiAgICAgICAgPEJhc2ljRW50cnk+CiAgICAgICAgIDxuYW1lPldpZHRoPC9uYW1lPgogICAgICAgICA8ZmxhZ3M+NjYxNzg8L2ZsYWdzPgogICAgICAgICA8dmFsdWUgdHlwZT0iMiI+NzAyPC92YWx1ZT4KICAgICAgICA8L0Jhc2ljRW50cnk+CiAgICAgICAgPEJhc2ljRW50cnk+CiAgICAgICAgIDxuYW1lPkhlaWdodDwvbmFtZT4KICAgICAgICAgPGZsYWdzPjY2MTc4PC9mbGFncz4KICAgICAgICAgPHZhbHVlIHR5cGU9IjIiPjQxODwvdmFsdWU+CiAgICAgICAgPC9CYXNpY0VudHJ5PgogICAgICAgPC9CYXNpY0VudHJ5PgogICAgICA8L0Jhc2ljRW50cnk+CiAgICAgPC9CYXNpY0VudHJ5PgogICAgPC9CYXNpY0VudHJ5PgogICA8L0Jhc2ljRW50cnk+CiAgPC9CYXNpY0VudHJ5PgogPC9CYXNpY0VudHJ5PgogPEJhc2ljRW50cnk+CiAgPG5hbWU+UmVnaW9uczwvbmFtZT4KICA8ZmxhZ3M+NjU2NjY8L2ZsYWdzPgogIDxCYXNpY0VudHJ5PgogICA8bmFtZT4xNzU8L25hbWU+CiAgIDxmbGFncz42NTY2NjwvZmxhZ3M+CiAgIDxCYXNpY0VudHJ5PgogICAgPG5hbWU+VXNlcmRlZk5hbWU8L25hbWU+CiAgICA8ZmxhZ3M+NjY0MzQ8L2ZsYWdzPgogICAgPHZhbHVlIHR5cGU9IjMiPjwvdmFsdWU+CiAgIDwvQmFzaWNFbnRyeT4KICAgPEJhc2ljRW50cnk+CiAgICA8bmFtZT5UeXBlPC9uYW1lPgogICAgPGZsYWdzPjY2MTc4PC9mbGFncz4KICAgIDx2YWx1ZSB0eXBlPSIyIj4yPC92YWx1ZT4KICAgPC9CYXNpY0VudHJ5PgogICA8QmFzaWNFbnRyeT4KICAgIDxuYW1lPkZlYXR1cmVzPC9uYW1lPgogICAgPGZsYWdzPjY2NDM0PC9mbGFncz4KICAgIDx2YWx1ZSB0eXBlPSIzIj5GU0MtQQpTU0MtQTwvdmFsdWU+CiAgIDwvQmFzaWNFbnRyeT4KICAgPEJhc2ljRW50cnk+CiAgICA8bmFtZT5Hcm91cDwvbmFtZT4KICAgIDxmbGFncz42NjE3ODwvZmxhZ3M+CiAgICA8dmFsdWUgdHlwZT0iMiI+MDwvdmFsdWU+CiAgIDwvQmFzaWNFbnRyeT4KICAgPEJhc2ljRW50cnk+CiAgICA8bmFtZT5Db2xvcjwvbmFtZT4KICAgIDxmbGFncz42NjQzNDwvZmxhZ3M+CiAgICA8dmFsdWUgdHlwZT0iMyI+IzAwODAwMDwvdmFsdWU+CiAgIDwvQmFzaWNFbnRyeT4KICAgPEJhc2ljRW50cnk+CiAgICA8bmFtZT5Jc05vdDwvbmFtZT4KICAgIDxmbGFncz42NTkyMjwvZmxhZ3M+CiAgICA8dmFsdWUgdHlwZT0iMSI+MDwvdmFsdWU+CiAgIDwvQmFzaWNFbnRyeT4KICAgPEJhc2ljRW50cnk+CiAgICA8bmFtZT5Qb2ludHM8L25hbWU+CiAgICA8ZmxhZ3M+NjU2NjY8L2ZsYWdzPgogICAgPEJhc2ljRW50cnk+CiAgICAgPG5hbWU+UG9pbnQwPC9uYW1lPgogICAgIDxmbGFncz42NTY2NjwvZmxhZ3M+CiAgICAgPEJhc2ljRW50cnk+CiAgICAgIDxuYW1lPlg8L25hbWU+CiAgICAgIDxmbGFncz42NjE3ODwvZmxhZ3M+CiAgICAgIDx2YWx1ZSB0eXBlPSIyIj40PC92YWx1ZT4KICAgICA8L0Jhc2ljRW50cnk+CiAgICAgPEJhc2ljRW50cnk+CiAgICAgIDxuYW1lPlk8L25hbWU+CiAgICAgIDxmbGFncz42NjE3ODwvZmxhZ3M+CiAgICAgIDx2YWx1ZSB0eXBlPSIyIj4zPC92YWx1ZT4KICAgICA8L0Jhc2ljRW50cnk+CiAgICA8L0Jhc2ljRW50cnk+CiAgICA8QmFzaWNFbnRyeT4KICAgICA8bmFtZT5Qb2ludDE8L25hbWU+CiAgICAgPGZsYWdzPjY1NjY2PC9mbGFncz4KICAgICA8QmFzaWNFbnRyeT4KICAgICAgPG5hbWU+WDwvbmFtZT4KICAgICAgPGZsYWdzPjY2MTc4PC9mbGFncz4KICAgICAgPHZhbHVlIHR5cGU9IjIiPjQ8L3ZhbHVlPgogICAgIDwvQmFzaWNFbnRyeT4KICAgICA8QmFzaWNFbnRyeT4KICAgICAgPG5hbWU+WTwvbmFtZT4KICAgICAgPGZsYWdzPjY2MTc4PC9mbGFncz4KICAgICAgPHZhbHVlIHR5cGU9IjIiPjM4NDwvdmFsdWU+CiAgICAgPC9CYXNpY0VudHJ5PgogICAgPC9CYXNpY0VudHJ5PgogICAgPEJhc2ljRW50cnk+CiAgICAgPG5hbWU+UG9pbnQyPC9uYW1lPgogICAgIDxmbGFncz42NTY2NjwvZmxhZ3M+CiAgICAgPEJhc2ljRW50cnk+CiAgICAgIDxuYW1lPlg8L25hbWU+CiAgICAgIDxmbGFncz42NjE3ODwvZmxhZ3M+CiAgICAgIDx2YWx1ZSB0eXBlPSIyIj4xMjk8L3ZhbHVlPgogICAgIDwvQmFzaWNFbnRyeT4KICAgICA8QmFzaWNFbnRyeT4KICAgICAgPG5hbWU+WTwvbmFtZT4KICAgICAgPGZsYWdzPjY2MTc4PC9mbGFncz4KICAgICAgPHZhbHVlIHR5cGU9IjIiPjQ3NzwvdmFsdWU+CiAgICAgPC9CYXNpY0VudHJ5PgogICAgPC9CYXNpY0VudHJ5PgogICAgPEJhc2ljRW50cnk+CiAgICAgPG5hbWU+UG9pbnQzPC9uYW1lPgogICAgIDxmbGFncz42NTY2NjwvZmxhZ3M+CiAgICAgPEJhc2ljRW50cnk+CiAgICAgIDxuYW1lPlg8L25hbWU+CiAgICAgIDxmbGFncz42NjE3ODwvZmxhZ3M+CiAgICAgIDx2YWx1ZSB0eXBlPSIyIj41MDM8L3ZhbHVlPgogICAgIDwvQmFzaWNFbnRyeT4KICAgICA8QmFzaWNFbnRyeT4KICAgICAgPG5hbWU+WTwvbmFtZT4KICAgICAgPGZsYWdzPjY2MTc4PC9mbGFncz4KICAgICAgPHZhbHVlIHR5cGU9IjIiPjQ2MDwvdmFsdWU+CiAgICAgPC9CYXNpY0VudHJ5PgogICAgPC9CYXNpY0VudHJ5PgogICAgPEJhc2ljRW50cnk+CiAgICAgPG5hbWU+UG9pbnQ0PC9uYW1lPgogICAgIDxmbGFncz42NTY2NjwvZmxhZ3M+CiAgICAgPEJhc2ljRW50cnk+CiAgICAgIDxuYW1lPlg8L25hbWU+CiAgICAgIDxmbGFncz42NjE3ODwvZmxhZ3M+CiAgICAgIDx2YWx1ZSB0eXBlPSIyIj41MDM8L3ZhbHVlPgogICAgIDwvQmFzaWNFbnRyeT4KICAgICA8QmFzaWNFbnRyeT4KICAgICAgPG5hbWU+WTwvbmFtZT4KICAgICAgPGZsYWdzPjY2MTc4PC9mbGFncz4KICAgICAgPHZhbHVlIHR5cGU9IjIiPjM8L3ZhbHVlPgogICAgIDwvQmFzaWNFbnRyeT4KICAgIDwvQmFzaWNFbnRyeT4KICAgPC9CYXNpY0VudHJ5PgogICA8QmFzaWNFbnRyeT4KICAgIDxuYW1lPlRleHRQb2ludHM8L25hbWU+CiAgICA8ZmxhZ3M+NjU2NjY8L2ZsYWdzPgogICAgPEJhc2ljRW50cnk+CiAgICAgPG5hbWU+UG9pbnQwPC9uYW1lPgogICAgIDxmbGFncz42NTY2NjwvZmxhZ3M+CiAgICAgPEJhc2ljRW50cnk+CiAgICAgIDxuYW1lPlg8L25hbWU+CiAgICAgIDxmbGFncz42NjE3ODwvZmxhZ3M+CiAgICAgIDx2YWx1ZSB0eXBlPSIyIj4zMjwvdmFsdWU+CiAgICAgPC9CYXNpY0VudHJ5PgogICAgIDxCYXNpY0VudHJ5PgogICAgICA8bmFtZT5ZPC9uYW1lPgogICAgICA8ZmxhZ3M+NjYxNzg8L2ZsYWdzPgogICAgICA8dmFsdWUgdHlwZT0iMiI+MTA8L3ZhbHVlPgogICAgIDwvQmFzaWNFbnRyeT4KICAgICA8QmFzaWNFbnRyeT4KICAgICAgPG5hbWU+VGV4dDwvbmFtZT4KICAgICAgPGZsYWdzPjY2NDM0PC9mbGFncz4KICAgICAgPHZhbHVlIHR5cGU9IjMiPjwvdmFsdWU+CiAgICAgPC9CYXNpY0VudHJ5PgogICAgPC9CYXNpY0VudHJ5PgogICA8L0Jhc2ljRW50cnk+CiAgPC9CYXNpY0VudHJ5PgogIDxCYXNpY0VudHJ5PgogICA8bmFtZT4xNzY8L25hbWU+CiAgIDxmbGFncz42NTY2NjwvZmxhZ3M+CiAgIDxCYXNpY0VudHJ5PgogICAgPG5hbWU+VXNlcmRlZk5hbWU8L25hbWU+CiAgICA8ZmxhZ3M+NjY0MzQ8L2ZsYWdzPgogICAgPHZhbHVlIHR5cGU9IjMiPjwvdmFsdWU+CiAgIDwvQmFzaWNFbnRyeT4KICAgPEJhc2ljRW50cnk+CiAgICA8bmFtZT5UeXBlPC9uYW1lPgogICAgPGZsYWdzPjY2MTc4PC9mbGFncz4KICAgIDx2YWx1ZSB0eXBlPSIyIj4yPC92YWx1ZT4KICAgPC9CYXNpY0VudHJ5PgogICA8QmFzaWNFbnRyeT4KICAgIDxuYW1lPkZlYXR1cmVzPC9uYW1lPgogICAgPGZsYWdzPjY2NDM0PC9mbGFncz4KICAgIDx2YWx1ZSB0eXBlPSIzIj5GU0MtQQpGU0MtSDwvdmFsdWU+CiAgIDwvQmFzaWNFbnRyeT4KICAgPEJhc2ljRW50cnk+CiAgICA8bmFtZT5Hcm91cDwvbmFtZT4KICAgIDxmbGFncz42NjE3ODwvZmxhZ3M+CiAgICA8dmFsdWUgdHlwZT0iMiI+MDwvdmFsdWU+CiAgIDwvQmFzaWNFbnRyeT4KICAgPEJhc2ljRW50cnk+CiAgICA8bmFtZT5Db2xvcjwvbmFtZT4KICAgIDxmbGFncz42NjQzNDwvZmxhZ3M+CiAgICA8dmFsdWUgdHlwZT0iMyI+I2ZmMDAwMDwvdmFsdWU+CiAgIDwvQmFzaWNFbnRyeT4KICAgPEJhc2ljRW50cnk+CiAgICA8bmFtZT5Jc05vdDwvbmFtZT4KICAgIDxmbGFncz42NTkyMjwvZmxhZ3M+CiAgICA8dmFsdWUgdHlwZT0iMSI+MDwvdmFsdWU+CiAgIDwvQmFzaWNFbnRyeT4KICAgPEJhc2ljRW50cnk+CiAgICA8bmFtZT5Qb2ludHM8L25hbWU+CiAgICA8ZmxhZ3M+NjU2NjY8L2ZsYWdzPgogICAgPEJhc2ljRW50cnk+CiAgICAgPG5hbWU+UG9pbnQwPC9uYW1lPgogICAgIDxmbGFncz42NTY2NjwvZmxhZ3M+CiAgICAgPEJhc2ljRW50cnk+CiAgICAgIDxuYW1lPlg8L25hbWU+CiAgICAgIDxmbGFncz42NjE3ODwvZmxhZ3M+CiAgICAgIDx2YWx1ZSB0eXBlPSIyIj40NjM8L3ZhbHVlPgogICAgIDwvQmFzaWNFbnRyeT4KICAgICA8QmFzaWNFbnRyeT4KICAgICAgPG5hbWU+WTwvbmFtZT4KICAgICAgPGZsYWdzPjY2MTc4PC9mbGFncz4KICAgICAgPHZhbHVlIHR5cGU9IjIiPjE5MjwvdmFsdWU+CiAgICAgPC9CYXNpY0VudHJ5PgogICAgPC9CYXNpY0VudHJ5PgogICAgPEJhc2ljRW50cnk+CiAgICAgPG5hbWU+UG9pbnQxPC9uYW1lPgogICAgIDxmbGFncz42NTY2NjwvZmxhZ3M+CiAgICAgPEJhc2ljRW50cnk+CiAgICAgIDxuYW1lPlg8L25hbWU+CiAgICAgIDxmbGFncz42NjE3ODwvZmxhZ3M+CiAgICAgIDx2YWx1ZSB0eXBlPSIyIj40NTwvdmFsdWU+CiAgICAgPC9CYXNpY0VudHJ5PgogICAgIDxCYXNpY0VudHJ5PgogICAgICA8bmFtZT5ZPC9uYW1lPgogICAgICA8ZmxhZ3M+NjYxNzg8L2ZsYWdzPgogICAgICA8dmFsdWUgdHlwZT0iMiI+NDYyPC92YWx1ZT4KICAgICA8L0Jhc2ljRW50cnk+CiAgICA8L0Jhc2ljRW50cnk+CiAgICA8QmFzaWNFbnRyeT4KICAgICA8bmFtZT5Qb2ludDI8L25hbWU+CiAgICAgPGZsYWdzPjY1NjY2PC9mbGFncz4KICAgICA8QmFzaWNFbnRyeT4KICAgICAgPG5hbWU+WDwvbmFtZT4KICAgICAgPGZsYWdzPjY2MTc4PC9mbGFncz4KICAgICAgPHZhbHVlIHR5cGU9IjIiPjIwPC92YWx1ZT4KICAgICA8L0Jhc2ljRW50cnk+CiAgICAgPEJhc2ljRW50cnk+CiAgICAgIDxuYW1lPlk8L25hbWU+CiAgICAgIDxmbGFncz42NjE3ODwvZmxhZ3M+CiAgICAgIDx2YWx1ZSB0eXBlPSIyIj41MDI8L3ZhbHVlPgogICAgIDwvQmFzaWNFbnRyeT4KICAgIDwvQmFzaWNFbnRyeT4KICAgIDxCYXNpY0VudHJ5PgogICAgIDxuYW1lPlBvaW50MzwvbmFtZT4KICAgICA8ZmxhZ3M+NjU2NjY8L2ZsYWdzPgogICAgIDxCYXNpY0VudHJ5PgogICAgICA8bmFtZT5YPC9uYW1lPgogICAgICA8ZmxhZ3M+NjYxNzg8L2ZsYWdzPgogICAgICA8dmFsdWUgdHlwZT0iMiI+Mzg5PC92YWx1ZT4KICAgICA8L0Jhc2ljRW50cnk+CiAgICAgPEJhc2ljRW50cnk+CiAgICAgIDxuYW1lPlk8L25hbWU+CiAgICAgIDxmbGFncz42NjE3ODwvZmxhZ3M+CiAgICAgIDx2YWx1ZSB0eXBlPSIyIj4yODg8L3ZhbHVlPgogICAgIDwvQmFzaWNFbnRyeT4KICAgIDwvQmFzaWNFbnRyeT4KICAgPC9CYXNpY0VudHJ5PgogICA8QmFzaWNFbnRyeT4KICAgIDxuYW1lPlRleHRQb2ludHM8L25hbWU+CiAgICA8ZmxhZ3M+NjU2NjY8L2ZsYWdzPgogICAgPEJhc2ljRW50cnk+CiAgICAgPG5hbWU+UG9pbnQwPC9uYW1lPgogICAgIDxmbGFncz42NTY2NjwvZmxhZ3M+CiAgICAgPEJhc2ljRW50cnk+CiAgICAgIDxuYW1lPlg8L25hbWU+CiAgICAgIDxmbGFncz42NjE3ODwvZmxhZ3M+CiAgICAgIDx2YWx1ZSB0eXBlPSIyIj43MTwvdmFsdWU+CiAgICAgPC9CYXNpY0VudHJ5PgogICAgIDxCYXNpY0VudHJ5PgogICAgICA8bmFtZT5ZPC9uYW1lPgogICAgICA8ZmxhZ3M+NjYxNzg8L2ZsYWdzPgogICAgICA8dmFsdWUgdHlwZT0iMiI+NjI8L3ZhbHVlPgogICAgIDwvQmFzaWNFbnRyeT4KICAgICA8QmFzaWNFbnRyeT4KICAgICAgPG5hbWU+VGV4dDwvbmFtZT4KICAgICAgPGZsYWdzPjY2NDM0PC9mbGFncz4KICAgICAgPHZhbHVlIHR5cGU9IjMiPjwvdmFsdWU+CiAgICAgPC9CYXNpY0VudHJ5PgogICAgPC9CYXNpY0VudHJ5PgogICA8L0Jhc2ljRW50cnk+CiAgPC9CYXNpY0VudHJ5PgogIDxCYXNpY0VudHJ5PgogICA8bmFtZT4xNzc8L25hbWU+CiAgIDxmbGFncz42NTY2NjwvZmxhZ3M+CiAgIDxCYXNpY0VudHJ5PgogICAgPG5hbWU+VXNlcmRlZk5hbWU8L25hbWU+CiAgICA8ZmxhZ3M+NjY0MzQ8L2ZsYWdzPgogICAgPHZhbHVlIHR5cGU9IjMiPjwvdmFsdWU+CiAgIDwvQmFzaWNFbnRyeT4KICAgPEJhc2ljRW50cnk+CiAgICA8bmFtZT5UeXBlPC9uYW1lPgogICAgPGZsYWdzPjY2MTc4PC9mbGFncz4KICAgIDx2YWx1ZSB0eXBlPSIyIj40PC92YWx1ZT4KICAgPC9CYXNpY0VudHJ5PgogICA8QmFzaWNFbnRyeT4KICAgIDxuYW1lPkZlYXR1cmVzPC9uYW1lPgogICAgPGZsYWdzPjY2NDM0PC9mbGFncz4KICAgIDx2YWx1ZSB0eXBlPSIzIj5CMS1BClYxLUE8L3ZhbHVlPgogICA8L0Jhc2ljRW50cnk+CiAgIDxCYXNpY0VudHJ5PgogICAgPG5hbWU+R3JvdXA8L25hbWU+CiAgICA8ZmxhZ3M+NjYxNzg8L2ZsYWdzPgogICAgPHZhbHVlIHR5cGU9IjIiPjA8L3ZhbHVlPgogICA8L0Jhc2ljRW50cnk+CiAgIDxCYXNpY0VudHJ5PgogICAgPG5hbWU+Q29sb3I8L25hbWU+CiAgICA8ZmxhZ3M+NjY0MzQ8L2ZsYWdzPgogICAgPHZhbHVlIHR5cGU9IjMiPiMwMDAwZmY8L3ZhbHVlPgogICA8L0Jhc2ljRW50cnk+CiAgIDxCYXNpY0VudHJ5PgogICAgPG5hbWU+SXNOb3Q8L25hbWU+CiAgICA8ZmxhZ3M+NjU5MjI8L2ZsYWdzPgogICAgPHZhbHVlIHR5cGU9IjEiPjA8L3ZhbHVlPgogICA8L0Jhc2ljRW50cnk+CiAgIDxCYXNpY0VudHJ5PgogICAgPG5hbWU+UG9pbnRzPC9uYW1lPgogICAgPGZsYWdzPjY1NjY2PC9mbGFncz4KICAgIDxCYXNpY0VudHJ5PgogICAgIDxuYW1lPlBvaW50MDwvbmFtZT4KICAgICA8ZmxhZ3M+NjU2NjY8L2ZsYWdzPgogICAgIDxCYXNpY0VudHJ5PgogICAgICA8bmFtZT5YPC9uYW1lPgogICAgICA8ZmxhZ3M+NjYxNzg8L2ZsYWdzPgogICAgICA8dmFsdWUgdHlwZT0iMiI+MDwvdmFsdWU+CiAgICAgPC9CYXNpY0VudHJ5PgogICAgIDxCYXNpY0VudHJ5PgogICAgICA8bmFtZT5ZPC9uYW1lPgogICAgICA8ZmxhZ3M+NjYxNzg8L2ZsYWdzPgogICAgICA8dmFsdWUgdHlwZT0iMiI+Mjc0PC92YWx1ZT4KICAgICA8L0Jhc2ljRW50cnk+CiAgICA8L0Jhc2ljRW50cnk+CiAgICA8QmFzaWNFbnRyeT4KICAgICA8bmFtZT5Qb2ludDE8L25hbWU+CiAgICAgPGZsYWdzPjY1NjY2PC9mbGFncz4KICAgICA8QmFzaWNFbnRyeT4KICAgICAgPG5hbWU+WDwvbmFtZT4KICAgICAgPGZsYWdzPjY2MTc4PC9mbGFncz4KICAgICAgPHZhbHVlIHR5cGU9IjIiPjUxMjwvdmFsdWU+CiAgICAgPC9CYXNpY0VudHJ5PgogICAgIDxCYXNpY0VudHJ5PgogICAgICA8bmFtZT5ZPC9uYW1lPgogICAgICA8ZmxhZ3M+NjYxNzg8L2ZsYWdzPgogICAgICA8dmFsdWUgdHlwZT0iMiI+Mjc0PC92YWx1ZT4KICAgICA8L0Jhc2ljRW50cnk+CiAgICA8L0Jhc2ljRW50cnk+CiAgICA8QmFzaWNFbnRyeT4KICAgICA8bmFtZT5Qb2ludDI8L25hbWU+CiAgICAgPGZsYWdzPjY1NjY2PC9mbGFncz4KICAgICA8QmFzaWNFbnRyeT4KICAgICAgPG5hbWU+WDwvbmFtZT4KICAgICAgPGZsYWdzPjY2MTc4PC9mbGFncz4KICAgICAgPHZhbHVlIHR5cGU9IjIiPjIzNTwvdmFsdWU+CiAgICAgPC9CYXNpY0VudHJ5PgogICAgIDxCYXNpY0VudHJ5PgogICAgICA8bmFtZT5ZPC9uYW1lPgogICAgICA8ZmxhZ3M+NjYxNzg8L2ZsYWdzPgogICAgICA8dmFsdWUgdHlwZT0iMiI+MDwvdmFsdWU+CiAgICAgPC9CYXNpY0VudHJ5PgogICAgPC9CYXNpY0VudHJ5PgogICAgPEJhc2ljRW50cnk+CiAgICAgPG5hbWU+UG9pbnQzPC9uYW1lPgogICAgIDxmbGFncz42NTY2NjwvZmxhZ3M+CiAgICAgPEJhc2ljRW50cnk+CiAgICAgIDxuYW1lPlg8L25hbWU+CiAgICAgIDxmbGFncz42NjE3ODwvZmxhZ3M+CiAgICAgIDx2YWx1ZSB0eXBlPSIyIj4yMzU8L3ZhbHVlPgogICAgIDwvQmFzaWNFbnRyeT4KICAgICA8QmFzaWNFbnRyeT4KICAgICAgPG5hbWU+WTwvbmFtZT4KICAgICAgPGZsYWdzPjY2MTc4PC9mbGFncz4KICAgICAgPHZhbHVlIHR5cGU9IjIiPjUxMjwvdmFsdWU+CiAgICAgPC9CYXNpY0VudHJ5PgogICAgPC9CYXNpY0VudHJ5PgogICA8L0Jhc2ljRW50cnk+CiAgIDxCYXNpY0VudHJ5PgogICAgPG5hbWU+VGV4dFBvaW50czwvbmFtZT4KICAgIDxmbGFncz42NTY2NjwvZmxhZ3M+CiAgICA8QmFzaWNFbnRyeT4KICAgICA8bmFtZT5Qb2ludDA8L25hbWU+CiAgICAgPGZsYWdzPjY1NjY2PC9mbGFncz4KICAgICA8QmFzaWNFbnRyeT4KICAgICAgPG5hbWU+WDwvbmFtZT4KICAgICAgPGZsYWdzPjY2MTc4PC9mbGFncz4KICAgICAgPHZhbHVlIHR5cGU9IjIiPjIxPC92YWx1ZT4KICAgICA8L0Jhc2ljRW50cnk+CiAgICAgPEJhc2ljRW50cnk+CiAgICAgIDxuYW1lPlk8L25hbWU+CiAgICAgIDxmbGFncz42NjE3ODwvZmxhZ3M+CiAgICAgIDx2YWx1ZSB0eXBlPSIyIj4yODE8L3ZhbHVlPgogICAgIDwvQmFzaWNFbnRyeT4KICAgICA8QmFzaWNFbnRyeT4KICAgICAgPG5hbWU+VGV4dDwvbmFtZT4KICAgICAgPGZsYWdzPjY2NDM0PC9mbGFncz4KICAgICAgPHZhbHVlIHR5cGU9IjMiPjwvdmFsdWU+CiAgICAgPC9CYXNpY0VudHJ5PgogICAgPC9CYXNpY0VudHJ5PgogICAgPEJhc2ljRW50cnk+CiAgICAgPG5hbWU+UG9pbnQxPC9uYW1lPgogICAgIDxmbGFncz42NTY2NjwvZmxhZ3M+CiAgICAgPEJhc2ljRW50cnk+CiAgICAgIDxuYW1lPlg8L25hbWU+CiAgICAgIDxmbGFncz42NjE3ODwvZmxhZ3M+CiAgICAgIDx2YWx1ZSB0eXBlPSIyIj4xNzwvdmFsdWU+CiAgICAgPC9CYXNpY0VudHJ5PgogICAgIDxCYXNpY0VudHJ5PgogICAgICA8bmFtZT5ZPC9uYW1lPgogICAgICA8ZmxhZ3M+NjYxNzg8L2ZsYWdzPgogICAgICA8dmFsdWUgdHlwZT0iMiI+MTA8L3ZhbHVlPgogICAgIDwvQmFzaWNFbnRyeT4KICAgICA8QmFzaWNFbnRyeT4KICAgICAgPG5hbWU+VGV4dDwvbmFtZT4KICAgICAgPGZsYWdzPjY2NDM0PC9mbGFncz4KICAgICAgPHZhbHVlIHR5cGU9IjMiPjwvdmFsdWU+CiAgICAgPC9CYXNpY0VudHJ5PgogICAgPC9CYXNpY0VudHJ5PgogICAgPEJhc2ljRW50cnk+CiAgICAgPG5hbWU+UG9pbnQyPC9uYW1lPgogICAgIDxmbGFncz42NTY2NjwvZmxhZ3M+CiAgICAgPEJhc2ljRW50cnk+CiAgICAgIDxuYW1lPlg8L25hbWU+CiAgICAgIDxmbGFncz42NjE3ODwvZmxhZ3M+CiAgICAgIDx2YWx1ZSB0eXBlPSIyIj4yOTQ8L3ZhbHVlPgogICAgIDwvQmFzaWNFbnRyeT4KICAgICA8QmFzaWNFbnRyeT4KICAgICAgPG5hbWU+WTwvbmFtZT4KICAgICAgPGZsYWdzPjY2MTc4PC9mbGFncz4KICAgICAgPHZhbHVlIHR5cGU9IjIiPjE0PC92YWx1ZT4KICAgICA8L0Jhc2ljRW50cnk+CiAgICAgPEJhc2ljRW50cnk+CiAgICAgIDxuYW1lPlRleHQ8L25hbWU+CiAgICAgIDxmbGFncz42NjQzNDwvZmxhZ3M+CiAgICAgIDx2YWx1ZSB0eXBlPSIzIj48L3ZhbHVlPgogICAgIDwvQmFzaWNFbnRyeT4KICAgIDwvQmFzaWNFbnRyeT4KICAgIDxCYXNpY0VudHJ5PgogICAgIDxuYW1lPlBvaW50MzwvbmFtZT4KICAgICA8ZmxhZ3M+NjU2NjY8L2ZsYWdzPgogICAgIDxCYXNpY0VudHJ5PgogICAgICA8bmFtZT5YPC9uYW1lPgogICAgICA8ZmxhZ3M+NjYxNzg8L2ZsYWdzPgogICAgICA8dmFsdWUgdHlwZT0iMiI+MzExPC92YWx1ZT4KICAgICA8L0Jhc2ljRW50cnk+CiAgICAgPEJhc2ljRW50cnk+CiAgICAgIDxuYW1lPlk8L25hbWU+CiAgICAgIDxmbGFncz42NjE3ODwvZmxhZ3M+CiAgICAgIDx2YWx1ZSB0eXBlPSIyIj4yODE8L3ZhbHVlPgogICAgIDwvQmFzaWNFbnRyeT4KICAgICA8QmFzaWNFbnRyeT4KICAgICAgPG5hbWU+VGV4dDwvbmFtZT4KICAgICAgPGZsYWdzPjY2NDM0PC9mbGFncz4KICAgICAgPHZhbHVlIHR5cGU9IjMiPjwvdmFsdWU+CiAgICAgPC9CYXNpY0VudHJ5PgogICAgPC9CYXNpY0VudHJ5PgogICA8L0Jhc2ljRW50cnk+CiAgPC9CYXNpY0VudHJ5PgogPC9CYXNpY0VudHJ5PgogPEJhc2ljRW50cnk+CiAgPG5hbWU+RmlsZVR5cGU8L25hbWU+CiAgPGZsYWdzPjY2NDM0PC9mbGFncz4KICA8dmFsdWUgdHlwZT0iMyI+QW5hbHlzaXM8L3ZhbHVlPgogPC9CYXNpY0VudHJ5PgogPEJhc2ljRW50cnk+CiAgPG5hbWU+Q2hlY2tzdW08L25hbWU+CiAgPGZsYWdzPjY2NDM0PC9mbGFncz4KICA8dmFsdWUgdHlwZT0iMyI+M2RkMGJhNzNjYWQyMTRjMTYwNjlmNjJmMDE5YmU4MGU8L3ZhbHVlPgogPC9CYXNpY0VudHJ5Pgo8L0Jhc2ljRW50cnk+Cg==/@MB_EXPERIMENT/0
PEJhc2ljRW50cnk+CiA8bmFtZT5Tb2Z0d2FyZTwvbmFtZT4KIDxmbGFncz4yNjIxNDY8L2ZsYWdzPgogPEJhc2ljRW50cnk+CiAgPG5hbWU+Q29uZmlnVmVyc2lvbjwvbmFtZT4KICA8ZmxhZ3M+MjYzMDQyPC9mbGFncz4KICA8dmFsdWUgdHlwZT0iMyI+MC40LjI1PC92YWx1ZT4KIDwvQmFzaWNFbnRyeT4KIDxCYXNpY0VudHJ5PgogIDxuYW1lPlZhbGlkaXR5S2V5PC9uYW1lPgogIDxmbGFncz4yNjM4MTA8L2ZsYWdzPgogIDx2YWx1ZSB0eXBlPSI2IiBzaXplPSIxMTIiPgpOd0F6QURjQU5BQmhBR0VBTkFBM0FESUFNZ0E1QURFQU1BQXpBR0VBTXdCZkFEQUFNQUF3QURBQVh3QXlBQzRBCk1RQXhBQzRBTVFBNEFERUFOd0F1QURFQU9RQTJBRElBTXdCZkFFMEFZUUJqQUhNQVVRQjFBR0VBYmdCMEFGOEEKTWdBd0FERUFPQUF4QURFQU1RQTBBQT09PC92YWx1ZT4KIDwvQmFzaWNFbnRyeT4KIDxCYXNpY0VudHJ5PgogIDxuYW1lPkV4cGVyaW1lbnQ8L25hbWU+CiAgPGZsYWdzPjI2MjI3NDwvZmxhZ3M+CiAgPEJhc2ljRW50cnk+CiAgIDxuYW1lPlJhY2s8L25hbWU+CiAgIDxmbGFncz4yNjMwNDI8L2ZsYWdzPgogICA8dmFsdWUgdHlwZT0iMyI+U2luZ2xlIHR1YmUgcmFjazwvdmFsdWU+CiAgPC9CYXNpY0VudHJ5PgogIDxCYXNpY0VudHJ5PgogICA8bmFtZT5SYWNrSXNTZWxlY3RhYmxlPC9uYW1lPgogICA8ZmxhZ3M+MjYyNTMwPC9mbGFncz4KICAgPHZhbHVlIHR5cGU9IjEiPjE8L3ZhbHVlPgogIDwvQmFzaWNFbnRyeT4KICA8QmFzaWNFbnRyeT4KICAgPG5hbWU+Q3VycmVudDwvbmFtZT4KICAgPGZsYWdzPjI2Mjc4NjwvZmxhZ3M+CiAgIDx2YWx1ZSB0eXBlPSIyIj4wPC92YWx1ZT4KICA8L0Jhc2ljRW50cnk+CiAgPEJhc2ljRW50cnk+CiAgIDxuYW1lPkZpbGVJZDwvbmFtZT4KICAgPGZsYWdzPjI2Mjc4NjwvZmxhZ3M+CiAgIDx2YWx1ZSB0eXBlPSIyIj4yNjwvdmFsdWU+CiAgPC9CYXNpY0VudHJ5PgogIDxCYXNpY0VudHJ5PgogICA8bmFtZT5GaWxlQmFzZTwvbmFtZT4KICAgPGZsYWdzPjI2MzA0MjwvZmxhZ3M+CiAgIDx2YWx1ZSB0eXBlPSIzIj5nZnAgbStrYjwvdmFsdWU+CiAgPC9CYXNpY0VudHJ5PgogIDxCYXNpY0VudHJ5PgogICA8bmFtZT5GaWxlSXNDdXN0b208L25hbWU+CiAgIDxmbGFncz4yNjI1MzA8L2ZsYWdzPgogICA8dmFsdWUgdHlwZT0iMSI+MTwvdmFsdWU+CiAgPC9CYXNpY0VudHJ5PgogIDxCYXNpY0VudHJ5PgogICA8bmFtZT5Qcm9qZWN0PC9uYW1lPgogICA8ZmxhZ3M+MjYzMDQyPC9mbGFncz4KICAgPHZhbHVlIHR5cGU9IjMiPkFubmV4aW5WPC92YWx1ZT4KICA8L0Jhc2ljRW50cnk+CiAgPEJhc2ljRW50cnk+CiAgIDxuYW1lPlJhY2tQcm9jZXNzaW5nT3JkZXI8L25hbWU+CiAgIDxmbGFncz4yNjI3ODY8L2ZsYWdzPgogICA8dmFsdWUgdHlwZT0iMiI+MDwvdmFsdWU+CiAgPC9CYXNpY0VudHJ5PgogIDxCYXNpY0VudHJ5PgogICA8bmFtZT5SZWFnZW50czwvbmFtZT4KICAgPGZsYWdzPjI2MjI3NDwvZmxhZ3M+CiAgIDxCYXNpY0VudHJ5PgogICAgPG5hbWU+UjE8L25hbWU+CiAgICA8ZmxhZ3M+MjYyMjc0PC9mbGFncz4KICAgIDxCYXNpY0VudHJ5PgogICAgIDxuYW1lPkV4cGlyYXRpb25EYXRlPC9uYW1lPgogICAgIDxmbGFncz4yNjMwNDI8L2ZsYWdzPgogICAgIDx2YWx1ZSB0eXBlPSIzIj48L3ZhbHVlPgogICAgPC9CYXNpY0VudHJ5PgogICAgPEJhc2ljRW50cnk+CiAgICAgPG5hbWU+TG90TnVtYmVyPC9uYW1lPgogICAgIDxmbGFncz4yNjMwNDI8L2ZsYWdzPgogICAgIDx2YWx1ZSB0eXBlPSIzIj48L3ZhbHVlPgogICAgPC9CYXNpY0VudHJ5PgogICAgPEJhc2ljRW50cnk+CiAgICAgPG5hbWU+UmVhZ2VudDwvbmFtZT4KICAgICA8ZmxhZ3M+MjYzMDQyPC9mbGFncz4KICAgICA8dmFsdWUgdHlwZT0iMyI+PC92YWx1ZT4KICAgIDwvQmFzaWNFbnRyeT4KICAgIDxCYXNpY0VudHJ5PgogICAgIDxuYW1lPkNhdGVnb3J5PC9uYW1lPgogICAgIDxmbGFncz4yNjMwNDI8L2ZsYWdzPgogICAgIDx2YWx1ZSB0eXBlPSIzIj48L3ZhbHVlPgogICAgPC9CYXNpY0VudHJ5PgogICAgPEJhc2ljRW50cnk+CiAgICAgPG5hbWU+QWN0aXZlPC9uYW1lPgogICAgIDxmbGFncz4yNjI1MzA8L2ZsYWdzPgogICAgIDx2YWx1ZSB0eXBlPSIxIj4wPC92YWx1ZT4KICAgIDwvQmFzaWNFbnRyeT4KICAgIDxCYXNpY0VudHJ5PgogICAgIDxuYW1lPlRpbWU8L25hbWU+CiAgICAgPGZsYWdzPjI2Mjc4NjwvZmxhZ3M+CiAgICAgPHZhbHVlIHR5cGU9IjIiPjA8L3ZhbHVlPgogICAgPC9CYXNpY0VudHJ5PgogICAgPEJhc2ljRW50cnk+CiAgICAgPG5hbWU+VGl0ZXI8L25hbWU+CiAgICAgPGZsYWdzPjI2Mjc4NjwvZmxhZ3M+CiAgICAgPHZhbHVlIHR5cGU9IjIiPjA8L3ZhbHVlPgogICAgPC9CYXNpY0VudHJ5PgogICAgPEJhc2ljRW50cnk+CiAgICAgPG5hbWU+UGFyYWxsZWw8L25hbWU+CiAgICAgPGZsYWdzPjI2Mjc4NjwvZmxhZ3M+CiAgICAgPHZhbHVlIHR5cGU9IjIiPjA8L3ZhbHVlPgogICAgPC9CYXNpY0VudHJ5PgogICAgPEJhc2ljRW50cnk+CiAgICAgPG5hbWU+UHJpb3JpdHk8L25hbWU+CiAgICAgPGZsYWdzPjI2Mjc4NjwvZmxhZ3M+CiAgICAgPHZhbHVlIHR5cGU9IjIiPjA8L3ZhbHVlPgogICAgPC9CYXNpY0VudHJ5PgogICAgPEJhc2ljRW50cnk+CiAgICAgPG5hbWU+TWluVm9sdW1lPC9uYW1lPgogICAgIDxmbGFncz4yNjI3ODY8L2ZsYWdzPgogICAgIDx2YWx1ZSB0eXBlPSIyIj4wPC92YWx1ZT4KICAgIDwvQmFzaWNFbnRyeT4KICAgIDxCYXNpY0VudHJ5PgogICAgIDxuYW1lPlZpc2libGU8L25hbWU+CiAgICAgPGZsYWdzPjI2Mjc4NjwvZmxhZ3M+CiAgICAgPHZhbHVlIHR5cGU9IjIiPjM8L3ZhbHVlPgogICAgPC9CYXNpY0VudHJ5PgogICA8L0Jhc2ljRW50cnk+CiAgIDxCYXNpY0VudHJ5PgogICAgPG5hbWU+UjI8L25hbWU+CiAgICA8ZmxhZ3M+MjYyMjc0PC9mbGFncz4KICAgIDxCYXNpY0VudHJ5PgogICAgIDxuYW1lPkV4cGlyYXRpb25EYXRlPC9uYW1lPgogICAgIDxmbGFncz4yNjMwNDI8L2ZsYWdzPgogICAgIDx2YWx1ZSB0eXBlPSIzIj48L3ZhbHVlPgogICAgPC9CYXNpY0VudHJ5PgogICAgPEJhc2ljRW50cnk+CiAgICAgPG5hbWU+TG90TnVtYmVyPC9uYW1lPgogICAgIDxmbGFncz4yNjMwNDI8L2ZsYWdzPgogICAgIDx2YWx1ZSB0eXBlPSIzIj48L3ZhbHVlPgogICAgPC9CYXNpY0VudHJ5PgogICAgPEJhc2ljRW50cnk+CiAgICAgPG5hbWU+UmVhZ2VudDwvbmFtZT4KICAgICA8ZmxhZ3M+MjYzMDQyPC9mbGFncz4KICAgICA8dmFsdWUgdHlwZT0iMyI+PC92YWx1ZT4KICAgIDwvQmFzaWNFbnRyeT4KICAgIDxCYXNpY0VudHJ5PgogICAgIDxuYW1lPkNhdGVnb3J5PC9uYW1lPgogICAgIDxmbGFncz4yNjMwNDI8L2ZsYWdzPgogICAgIDx2YWx1ZSB0eXBlPSIzIj48L3ZhbHVlPgogICAgPC9CYXNpY0VudHJ5PgogICAgPEJhc2ljRW50cnk+CiAgICAgPG5hbWU+QWN0aXZlPC9uYW1lPgogICAgIDxmbGFncz4yNjI1MzA8L2ZsYWdzPgogICAgIDx2YWx1ZSB0eXBlPSIxIj4wPC92YWx1ZT4KICAgIDwvQmFzaWNFbnRyeT4KICAgIDxCYXNpY0VudHJ5PgogICAgIDxuYW1lPlRpbWU8L25hbWU+CiAgICAgPGZsYWdzPjI2Mjc4NjwvZmxhZ3M+CiAgICAgPHZhbHVlIHR5cGU9IjIiPjA8L3ZhbHVlPgogICAgPC9CYXNpY0VudHJ5PgogICAgPEJhc2ljRW50cnk+CiAgICAgPG5hbWU+VGl0ZXI8L25hbWU+CiAgICAgPGZsYWdzPjI2Mjc4NjwvZmxhZ3M+CiAgICAgPHZhbHVlIHR5cGU9IjIiPjA8L3ZhbHVlPgogICAgPC9CYXNpY0VudHJ5PgogICAgPEJhc2ljRW50cnk+CiAgICAgPG5hbWU+UGFyYWxsZWw8L25hbWU+CiAgICAgPGZsYWdzPjI2Mjc4NjwvZmxhZ3M+CiAgICAgPHZhbHVlIHR5cGU9IjIiPjA8L3ZhbHVlPgogICAgPC9CYXNpY0VudHJ5PgogICAgPEJhc2ljRW50cnk+CiAgICAgPG5hbWU+UHJpb3JpdHk8L25hbWU+CiAgICAgPGZsYWdzPjI2Mjc4NjwvZmxhZ3M+CiAgICAgPHZhbHVlIHR5cGU9IjIiPjA8L3ZhbHVlPgogICAgPC9CYXNpY0VudHJ5PgogICAgPEJhc2ljRW50cnk+CiAgICAgPG5hbWU+TWluVm9sdW1lPC9uYW1lPgogICAgIDxmbGFncz4yNjI3ODY8L2ZsYWdzPgogICAgIDx2YWx1ZSB0eXBlPSIyIj4wPC92YWx1ZT4KICAgIDwvQmFzaWNFbnRyeT4KICAgIDxCYXNpY0VudHJ5PgogICAgIDxuYW1lPlZpc2libGU8L25hbWU+CiAgICAgPGZsYWdzPjI2Mjc4NjwvZmxhZ3M+CiAgICAgPHZhbHVlIHR5cGU9IjIiPjM8L3ZhbHVlPgogICAgPC9CYXNpY0VudHJ5PgogICA8L0Jhc2ljRW50cnk+CiAgIDxCYXNpY0VudHJ5PgogICAgPG5hbWU+UjM8L25hbWU+CiAgICA8ZmxhZ3M+MjYyMjc0PC9mbGFncz4KICAgIDxCYXNpY0VudHJ5PgogICAgIDxuYW1lPkV4cGlyYXRpb25EYXRlPC9uYW1lPgogICAgIDxmbGFncz4yNjMwNDI8L2ZsYWdzPgogICAgIDx2YWx1ZSB0eXBlPSIzIj48L3ZhbHVlPgogICAgPC9CYXNpY0VudHJ5PgogICAgPEJhc2ljRW50cnk+CiAgICAgPG5hbWU+TG90TnVtYmVyPC9uYW1lPgogICAgIDxmbGFncz4yNjMwNDI8L2ZsYWdzPgogICAgIDx2YWx1ZSB0eXBlPSIzIj48L3ZhbHVlPgogICAgPC9CYXNpY0VudHJ5PgogICAgPEJhc2ljRW50cnk+CiAgICAgPG5hbWU+UmVhZ2VudDwvbmFtZT4KICAgICA8ZmxhZ3M+MjYzMDQyPC9mbGFncz4KICAgICA8dmFsdWUgdHlwZT0iMyI+PC92YWx1ZT4KICAgIDwvQmFzaWNFbnRyeT4KICAgIDxCYXNpY0VudHJ5PgogICAgIDxuYW1lPkNhdGVnb3J5PC9uYW1lPgogICAgIDxmbGFncz4yNjMwNDI8L2ZsYWdzPgogICAgIDx2YWx1ZSB0eXBlPSIzIj48L3ZhbHVlPgogICAgPC9CYXNpY0VudHJ5PgogICAgPEJhc2ljRW50cnk+CiAgICAgPG5hbWU+QWN0aXZlPC9uYW1lPgogICAgIDxmbGFncz4yNjI1MzA8L2ZsYWdzPgogICAgIDx2YWx1ZSB0eXBlPSIxIj4wPC92YWx1ZT4KICAgIDwvQmFzaWNFbnRyeT4KICAgIDxCYXNpY0VudHJ5PgogICAgIDxuYW1lPlRpbWU8L25hbWU+CiAgICAgPGZsYWdzPjI2Mjc4NjwvZmxhZ3M+CiAgICAgPHZhbHVlIHR5cGU9IjIiPjA8L3ZhbHVlPgogICAgPC9CYXNpY0VudHJ5PgogICAgPEJhc2ljRW50cnk+CiAgICAgPG5hbWU+VGl0ZXI8L25hbWU+CiAgICAgPGZsYWdzPjI2Mjc4NjwvZmxhZ3M+CiAgICAgPHZhbHVlIHR5cGU9IjIiPjA8L3ZhbHVlPgogICAgPC9CYXNpY0VudHJ5PgogICAgPEJhc2ljRW50cnk+CiAgICAgPG5hbWU+UGFyYWxsZWw8L25hbWU+CiAgICAgPGZsYWdzPjI2Mjc4NjwvZmxhZ3M+CiAgICAgPHZhbHVlIHR5cGU9IjIiPjA8L3ZhbHVlPgogICAgPC9CYXNpY0VudHJ5PgogICAgPEJhc2ljRW50cnk+CiAgICAgPG5hbWU+UHJpb3JpdHk8L25hbWU+CiAgICAgPGZsYWdzPjI2Mjc4NjwvZmxhZ3M+CiAgICAgPHZhbHVlIHR5cGU9IjIiPjA8L3ZhbHVlPgogICAgPC9CYXNpY0VudHJ5PgogICAgPEJhc2ljRW50cnk+CiAgICAgPG5hbWU+TWluVm9sdW1lPC9uYW1lPgogICAgIDxmbGFncz4yNjI3ODY8L2ZsYWdzPgogICAgIDx2YWx1ZSB0eXBlPSIyIj4wPC92YWx1ZT4KICAgIDwvQmFzaWNFbnRyeT4KICAgIDxCYXNpY0VudHJ5PgogICAgIDxuYW1lPlZpc2libGU8L25hbWU+CiAgICAgPGZsYWdzPjI2Mjc4NjwvZmxhZ3M+CiAgICAgPHZhbHVlIHR5cGU9IjIiPjM8L3ZhbHVlPgogICAgPC9CYXNpY0VudHJ5PgogICA8L0Jhc2ljRW50cnk+CiAgIDxCYXNpY0VudHJ5PgogICAgPG5hbWU+UjQ8L25hbWU+CiAgICA8ZmxhZ3M+MjYyMjc0PC9mbGFncz4KICAgIDxCYXNpY0VudHJ5PgogICAgIDxuYW1lPkV4cGlyYXRpb25EYXRlPC9uYW1lPgogICAgIDxmbGFncz4yNjMwNDI8L2ZsYWdzPgogICAgIDx2YWx1ZSB0eXBlPSIzIj48L3ZhbHVlPgogICAgPC9CYXNpY0VudHJ5PgogICAgPEJhc2ljRW50cnk+CiAgICAgPG5hbWU+TG90TnVtYmVyPC9uYW1lPgogICAgIDxmbGFncz4yNjMwNDI8L2ZsYWdzPgogICAgIDx2YWx1ZSB0eXBlPSIzIj48L3ZhbHVlPgogICAgPC9CYXNpY0VudHJ5PgogICAgPEJhc2ljRW50cnk+CiAgICAgPG5hbWU+UmVhZ2VudDwvbmFtZT4KICAgICA8ZmxhZ3M+MjYzMDQyPC9mbGFncz4KICAgICA8dmFsdWUgdHlwZT0iMyI+PC92YWx1ZT4KICAgIDwvQmFzaWNFbnRyeT4KICAgIDxCYXNpY0VudHJ5PgogICAgIDxuYW1lPkNhdGVnb3J5PC9uYW1lPgogICAgIDxmbGFncz4yNjMwNDI8L2ZsYWdzPgogICAgIDx2YWx1ZSB0eXBlPSIzIj48L3ZhbHVlPgogICAgPC9CYXNpY0VudHJ5PgogICAgPEJhc2ljRW50cnk+CiAgICAgPG5hbWU+QWN0aXZlPC9uYW1lPgogICAgIDxmbGFncz4yNjI1MzA8L2ZsYWdzPgogICAgIDx2YWx1ZSB0eXBlPSIxIj4wPC92YWx1ZT4KICAgIDwvQmFzaWNFbnRyeT4KICAgIDxCYXNpY0VudHJ5PgogICAgIDxuYW1lPlRpbWU8L25hbWU+CiAgICAgPGZsYWdzPjI2Mjc4NjwvZmxhZ3M+CiAgICAgPHZhbHVlIHR5cGU9IjIiPjA8L3ZhbHVlPgogICAgPC9CYXNpY0VudHJ5PgogICAgPEJhc2ljRW50cnk+CiAgICAgPG5hbWU+VGl0ZXI8L25hbWU+CiAgICAgPGZsYWdzPjI2Mjc4NjwvZmxhZ3M+CiAgICAgPHZhbHVlIHR5cGU9IjIiPjA8L3ZhbHVlPgogICAgPC9CYXNpY0VudHJ5PgogICAgPEJhc2ljRW50cnk+CiAgICAgPG5hbWU+UGFyYWxsZWw8L25hbWU+CiAgICAgPGZsYWdzPjI2Mjc4NjwvZmxhZ3M+CiAgICAgPHZhbHVlIHR5cGU9IjIiPjA8L3ZhbHVlPgogICAgPC9CYXNpY0VudHJ5PgogICAgPEJhc2ljRW50cnk+CiAgICAgPG5hbWU+UHJpb3JpdHk8L25hbWU+CiAgICAgPGZsYWdzPjI2Mjc4NjwvZmxhZ3M+CiAgICAgPHZhbHVlIHR5cGU9IjIiPjA8L3ZhbHVlPgogICAgPC9CYXNpY0VudHJ5PgogICAgPEJhc2ljRW50cnk+CiAgICAgPG5hbWU+TWluVm9sdW1lPC9uYW1lPgogICAgIDxmbGFncz4yNjI3ODY8L2ZsYWdzPgogICAgIDx2YWx1ZSB0eXBlPSIyIj4wPC92YWx1ZT4KICAgIDwvQmFzaWNFbnRyeT4KICAgIDxCYXNpY0VudHJ5PgogICAgIDxuYW1lPlZpc2libGU8L25hbWU+CiAgICAgPGZsYWdzPjI2Mjc4NjwvZmxhZ3M+CiAgICAgPHZhbHVlIHR5cGU9IjIiPjM8L3ZhbHVlPgogICAgPC9CYXNpY0VudHJ5PgogICA8L0Jhc2ljRW50cnk+CiAgIDxCYXNpY0VudHJ5PgogICAgPG5hbWU+UjU8L25hbWU+CiAgICA8ZmxhZ3M+MjYyMjc0PC9mbGFncz4KICAgIDxCYXNpY0VudHJ5PgogICAgIDxuYW1lPkV4cGlyYXRpb25EYXRlPC9uYW1lPgogICAgIDxmbGFncz4yNjMwNDI8L2ZsYWdzPgogICAgIDx2YWx1ZSB0eXBlPSIzIj48L3ZhbHVlPgogICAgPC9CYXNpY0VudHJ5PgogICAgPEJhc2ljRW50cnk+CiAgICAgPG5hbWU+TG90TnVtYmVyPC9uYW1lPgogICAgIDxmbGFncz4yNjMwNDI8L2ZsYWdzPgogICAgIDx2YWx1ZSB0eXBlPSIzIj48L3ZhbHVlPgogICAgPC9CYXNpY0VudHJ5PgogICAgPEJhc2ljRW50cnk+CiAgICAgPG5hbWU+UmVhZ2VudDwvbmFtZT4KICAgICA8ZmxhZ3M+MjYzMDQyPC9mbGFncz4KICAgICA8dmFsdWUgdHlwZT0iMyI+PC92YWx1ZT4KICAgIDwvQmFzaWNFbnRyeT4KICAgIDxCYXNpY0VudHJ5PgogICAgIDxuYW1lPkNhdGVnb3J5PC9uYW1lPgogICAgIDxmbGFncz4yNjMwNDI8L2ZsYWdzPgogICAgIDx2YWx1ZSB0eXBlPSIzIj48L3ZhbHVlPgogICAgPC9CYXNpY0VudHJ5PgogICAgPEJhc2ljRW50cnk+CiAgICAgPG5hbWU+QWN0aXZlPC9uYW1lPgogICAgIDxmbGFncz4yNjI1MzA8L2ZsYWdzPgogICAgIDx2YWx1ZSB0eXBlPSIxIj4wPC92YWx1ZT4KICAgIDwvQmFzaWNFbnRyeT4KICAgIDxCYXNpY0VudHJ5PgogICAgIDxuYW1lPlRpbWU8L25hbWU+CiAgICAgPGZsYWdzPjI2Mjc4NjwvZmxhZ3M+CiAgICAgPHZhbHVlIHR5cGU9IjIiPjA8L3ZhbHVlPgogICAgPC9CYXNpY0VudHJ5PgogICAgPEJhc2ljRW50cnk+CiAgICAgPG5hbWU+VGl0ZXI8L25hbWU+CiAgICAgPGZsYWdzPjI2Mjc4NjwvZmxhZ3M+CiAgICAgPHZhbHVlIHR5cGU9IjIiPjA8L3ZhbHVlPgogICAgPC9CYXNpY0VudHJ5PgogICAgPEJhc2ljRW50cnk+CiAgICAgPG5hbWU+UGFyYWxsZWw8L25hbWU+CiAgICAgPGZsYWdzPjI2Mjc4NjwvZmxhZ3M+CiAgICAgPHZhbHVlIHR5cGU9IjIiPjA8L3ZhbHVlPgogICAgPC9CYXNpY0VudHJ5PgogICAgPEJhc2ljRW50cnk+CiAgICAgPG5hbWU+UHJpb3JpdHk8L25hbWU+CiAgICAgPGZsYWdzPjI2Mjc4NjwvZmxhZ3M+CiAgICAgPHZhbHVlIHR5cGU9IjIiPjA8L3ZhbHVlPgogICAgPC9CYXNpY0VudHJ5PgogICAgPEJhc2ljRW50cnk+CiAgICAgPG5hbWU+TWluVm9sdW1lPC9uYW1lPgogICAgIDxmbGFncz4yNjI3ODY8L2ZsYWdzPgogICAgIDx2YWx1ZSB0eXBlPSIyIj4wPC92YWx1ZT4KICAgIDwvQmFzaWNFbnRyeT4KICAgIDxCYXNpY0VudHJ5PgogICAgIDxuYW1lPlZpc2libGU8L25hbWU+CiAgICAgPGZsYWdzPjI2Mjc4NjwvZmxhZ3M+CiAgICAgPHZhbHVlIHR5cGU9IjIiPjI8L3ZhbHVlPgogICAgPC9CYXNpY0VudHJ5PgogICA8L0Jhc2ljRW50cnk+CiAgIDxCYXNpY0VudHJ5PgogICAgPG5hbWU+UjY8L25hbWU+CiAgICA8ZmxhZ3M+MjYyMjc0PC9mbGFncz4KICAgIDxCYXNpY0VudHJ5PgogICAgIDxuYW1lPkV4cGlyYXRpb25EYXRlPC9uYW1lPgogICAgIDxmbGFncz4yNjMwNDI8L2ZsYWdzPgogICAgIDx2YWx1ZSB0eXBlPSIzIj48L3ZhbHVlPgogICAgPC9CYXNpY0VudHJ5PgogICAgPEJhc2ljRW50cnk+CiAgICAgPG5hbWU+TG90TnVtYmVyPC9uYW1lPgogICAgIDxmbGFncz4yNjMwNDI8L2ZsYWdzPgogICAgIDx2YWx1ZSB0eXBlPSIzIj48L3ZhbHVlPgogICAgPC9CYXNpY0VudHJ5PgogICAgPEJhc2ljRW50cnk+CiAgICAgPG5hbWU+UmVhZ2VudDwvbmFtZT4KICAgICA8ZmxhZ3M+MjYzMDQyPC9mbGFncz4KICAgICA8dmFsdWUgdHlwZT0iMyI+PC92YWx1ZT4KICAgIDwvQmFzaWNFbnRyeT4KICAgIDxCYXNpY0VudHJ5PgogICAgIDxuYW1lPkNhdGVnb3J5PC9uYW1lPgogICAgIDxmbGFncz4yNjMwNDI8L2ZsYWdzPgogICAgIDx2YWx1ZSB0eXBlPSIzIj48L3ZhbHVlPgogICAgPC9CYXNpY0VudHJ5PgogICAgPEJhc2ljRW50cnk+CiAgICAgPG5hbWU+QWN0aXZlPC9uYW1lPgogICAgIDxmbGFncz4yNjI1MzA8L2ZsYWdzPgogICAgIDx2YWx1ZSB0eXBlPSIxIj4wPC92YWx1ZT4KICAgIDwvQmFzaWNFbnRyeT4KICAgIDxCYXNpY0VudHJ5PgogICAgIDxuYW1lPlRpbWU8L25hbWU+CiAgICAgPGZsYWdzPjI2Mjc4NjwvZmxhZ3M+CiAgICAgPHZhbHVlIHR5cGU9IjIiPjA8L3ZhbHVlPgogICAgPC9CYXNpY0VudHJ5PgogICAgPEJhc2ljRW50cnk+CiAgICAgPG5hbWU+VGl0ZXI8L25hbWU+CiAgICAgPGZsYWdzPjI2Mjc4NjwvZmxhZ3M+CiAgICAgPHZhbHVlIHR5cGU9IjIiPjA8L3ZhbHVlPgogICAgPC9CYXNpY0VudHJ5PgogICAgPEJhc2ljRW50cnk+CiAgICAgPG5hbWU+UGFyYWxsZWw8L25hbWU+CiAgICAgPGZsYWdzPjI2Mjc4NjwvZmxhZ3M+CiAgICAgPHZhbHVlIHR5cGU9IjIiPjA8L3ZhbHVlPgogICAgPC9CYXNpY0VudHJ5PgogICAgPEJhc2ljRW50cnk+CiAgICAgPG5hbWU+UHJpb3JpdHk8L25hbWU+CiAgICAgPGZsYWdzPjI2Mjc4NjwvZmxhZ3M+CiAgICAgPHZhbHVlIHR5cGU9IjIiPjA8L3ZhbHVlPgogICAgPC9CYXNpY0VudHJ5PgogICAgPEJhc2ljRW50cnk+CiAgICAgPG5hbWU+TWluVm9sdW1lPC9uYW1lPgogICAgIDxmbGFncz4yNjI3ODY8L2ZsYWdzPgogICAgIDx2YWx1ZSB0eXBlPSIyIj4wPC92YWx1ZT4KICAgIDwvQmFzaWNFbnRyeT4KICAgIDxCYXNpY0VudHJ5PgogICAgIDxuYW1lPlZpc2libGU8L25hbWU+CiAgICAgPGZsYWdzPjI2Mjc4NjwvZmxhZ3M+CiAgICAgPHZhbHVlIHR5cGU9IjIiPjI8L3ZhbHVlPgogICAgPC9CYXNpY0VudHJ5PgogICA8L0Jhc2ljRW50cnk+CiAgIDxCYXNpY0VudHJ5PgogICAgPG5hbWU+Ujc8L25hbWU+CiAgICA8ZmxhZ3M+MjYyMjc0PC9mbGFncz4KICAgIDxCYXNpY0VudHJ5PgogICAgIDxuYW1lPkV4cGlyYXRpb25EYXRlPC9uYW1lPgogICAgIDxmbGFncz4yNjMwNDI8L2ZsYWdzPgogICAgIDx2YWx1ZSB0eXBlPSIzIj48L3ZhbHVlPgogICAgPC9CYXNpY0VudHJ5PgogICAgPEJhc2ljRW50cnk+CiAgICAgPG5hbWU+TG90TnVtYmVyPC9uYW1lPgogICAgIDxmbGFncz4yNjMwNDI8L2ZsYWdzPgogICAgIDx2YWx1ZSB0eXBlPSIzIj48L3ZhbHVlPgogICAgPC9CYXNpY0VudHJ5PgogICAgPEJhc2ljRW50cnk+CiAgICAgPG5hbWU+UmVhZ2VudDwvbmFtZT4KICAgICA8ZmxhZ3M+MjYzMDQyPC9mbGFncz4KICAgICA8dmFsdWUgdHlwZT0iMyI+PC92YWx1ZT4KICAgIDwvQmFzaWNFbnRyeT4KICAgIDxCYXNpY0VudHJ5PgogICAgIDxuYW1lPkNhdGVnb3J5PC9uYW1lPgogICAgIDxmbGFncz4yNjMwNDI8L2ZsYWdzPgogICAgIDx2YWx1ZSB0eXBlPSIzIj48L3ZhbHVlPgogICAgPC9CYXNpY0VudHJ5PgogICAgPEJhc2ljRW50cnk+CiAgICAgPG5hbWU+QWN0aXZlPC9uYW1lPgogICAgIDxmbGFncz4yNjI1MzA8L2ZsYWdzPgogICAgIDx2YWx1ZSB0eXBlPSIxIj4wPC92YWx1ZT4KICAgIDwvQmFzaWNFbnRyeT4KICAgIDxCYXNpY0VudHJ5PgogICAgIDxuYW1lPlRpbWU8L25hbWU+CiAgICAgPGZsYWdzPjI2Mjc4NjwvZmxhZ3M+CiAgICAgPHZhbHVlIHR5cGU9IjIiPjA8L3ZhbHVlPgogICAgPC9CYXNpY0VudHJ5PgogICAgPEJhc2ljRW50cnk+CiAgICAgPG5hbWU+VGl0ZXI8L25hbWU+CiAgICAgPGZsYWdzPjI2Mjc4NjwvZmxhZ3M+CiAgICAgPHZhbHVlIHR5cGU9IjIiPjA8L3ZhbHVlPgogICAgPC9CYXNpY0VudHJ5PgogICAgPEJhc2ljRW50cnk+CiAgICAgPG5hbWU+UGFyYWxsZWw8L25hbWU+CiAgICAgPGZsYWdzPjI2Mjc4NjwvZmxhZ3M+CiAgICAgPHZhbHVlIHR5cGU9IjIiPjA8L3ZhbHVlPgogICAgPC9CYXNpY0VudHJ5PgogICAgPEJhc2ljRW50cnk+CiAgICAgPG5hbWU+UHJpb3JpdHk8L25hbWU+CiAgICAgPGZsYWdzPjI2Mjc4NjwvZmxhZ3M+CiAgICAgPHZhbHVlIHR5cGU9IjIiPjA8L3ZhbHVlPgogICAgPC9CYXNpY0VudHJ5PgogICAgPEJhc2ljRW50cnk+CiAgICAgPG5hbWU+TWluVm9sdW1lPC9uYW1lPgogICAgIDxmbGFncz4yNjI3ODY8L2ZsYWdzPgogICAgIDx2YWx1ZSB0eXBlPSIyIj4wPC92YWx1ZT4KICAgIDwvQmFzaWNFbnRyeT4KICAgIDxCYXNpY0VudHJ5PgogICAgIDxuYW1lPlZpc2libGU8L25hbWU+CiAgICAgPGZsYWdzPjI2Mjc4NjwvZmxhZ3M+CiAgICAgPHZhbHVlIHR5cGU9IjIiPjI8L3ZhbHVlPgogICAgPC9CYXNpY0VudHJ5PgogICA8L0Jhc2ljRW50cnk+CiAgIDxCYXNpY0VudHJ5PgogICAgPG5hbWU+Ujg8L25hbWU+CiAgICA8ZmxhZ3M+MjYyMjc0PC9mbGFncz4KICAgIDxCYXNpY0VudHJ5PgogICAgIDxuYW1lPkV4cGlyYXRpb25EYXRlPC9uYW1lPgogICAgIDxmbGFncz4yNjMwNDI8L2ZsYWdzPgogICAgIDx2YWx1ZSB0eXBlPSIzIj48L3ZhbHVlPgogICAgPC9CYXNpY0VudHJ5PgogICAgPEJhc2ljRW50cnk+CiAgICAgPG5hbWU+TG90TnVtYmVyPC9uYW1lPgogICAgIDxmbGFncz4yNjMwNDI8L2ZsYWdzPgogICAgIDx2YWx1ZSB0eXBlPSIzIj48L3ZhbHVlPgogICAgPC9CYXNpY0VudHJ5PgogICAgPEJhc2ljRW50cnk+CiAgICAgPG5hbWU+UmVhZ2VudDwvbmFtZT4KICAgICA8ZmxhZ3M+MjYzMDQyPC9mbGFncz4KICAgICA8dmFsdWUgdHlwZT0iMyI+PC92YWx1ZT4KICAgIDwvQmFzaWNFbnRyeT4KICAgIDxCYXNpY0VudHJ5PgogICAgIDxuYW1lPkNhdGVnb3J5PC9uYW1lPgogICAgIDxmbGFncz4yNjMwNDI8L2ZsYWdzPgogICAgIDx2YWx1ZSB0eXBlPSIzIj48L3ZhbHVlPgogICAgPC9CYXNpY0VudHJ5PgogICAgPEJhc2ljRW50cnk+CiAgICAgPG5hbWU+QWN0aXZlPC9uYW1lPgogICAgIDxmbGFncz4yNjI1MzA8L2ZsYWdzPgogICAgIDx2YWx1ZSB0eXBlPSIxIj4wPC92YWx1ZT4KICAgIDwvQmFzaWNFbnRyeT4KICAgIDxCYXNpY0VudHJ5PgogICAgIDxuYW1lPlRpbWU8L25hbWU+CiAgICAgPGZsYWdzPjI2Mjc4NjwvZmxhZ3M+CiAgICAgPHZhbHVlIHR5cGU9IjIiPjA8L3ZhbHVlPgogICAgPC9CYXNpY0VudHJ5PgogICAgPEJhc2ljRW50cnk+CiAgICAgPG5hbWU+VGl0ZXI8L25hbWU+CiAgICAgPGZsYWdzPjI2Mjc4NjwvZmxhZ3M+CiAgICAgPHZhbHVlIHR5cGU9IjIiPjA8L3ZhbHVlPgogICAgPC9CYXNpY0VudHJ5PgogICAgPEJhc2ljRW50cnk+CiAgICAgPG5hbWU+UGFyYWxsZWw8L25hbWU+CiAgICAgPGZsYWdzPjI2Mjc4NjwvZmxhZ3M+CiAgICAgPHZhbHVlIHR5cGU9IjIiPjA8L3ZhbHVlPgogICAgPC9CYXNpY0VudHJ5PgogICAgPEJhc2ljRW50cnk+CiAgICAgPG5hbWU+UHJpb3JpdHk8L25hbWU+CiAgICAgPGZsYWdzPjI2Mjc4NjwvZmxhZ3M+CiAgICAgPHZhbHVlIHR5cGU9IjIiPjA8L3ZhbHVlPgogICAgPC9CYXNpY0VudHJ5PgogICAgPEJhc2ljRW50cnk+CiAgICAgPG5hbWU+TWluVm9sdW1lPC9uYW1lPgogICAgIDxmbGFncz4yNjI3ODY8L2ZsYWdzPgogICAgIDx2YWx1ZSB0eXBlPSIyIj4wPC92YWx1ZT4KICAgIDwvQmFzaWNFbnRyeT4KICAgIDxCYXNpY0VudHJ5PgogICAgIDxuYW1lPlZpc2libGU8L25hbWU+CiAgICAgPGZsYWdzPjI2Mjc4NjwvZmxhZ3M+CiAgICAgPHZhbHVlIHR5cGU9IjIiPjI8L3ZhbHVlPgogICAgPC9CYXNpY0VudHJ5PgogICA8L0Jhc2ljRW50cnk+CiAgIDxCYXNpY0VudHJ5PgogICAgPG5hbWU+UzE8L25hbWU+CiAgICA8ZmxhZ3M+MjYyMjc0PC9mbGFncz4KICAgIDxCYXNpY0VudHJ5PgogICAgIDxuYW1lPkV4cGlyYXRpb25EYXRlPC9uYW1lPgogICAgIDxmbGFncz4yNjMwNDI8L2ZsYWdzPgogICAgIDx2YWx1ZSB0eXBlPSIzIj48L3ZhbHVlPgogICAgPC9CYXNpY0VudHJ5PgogICAgPEJhc2ljRW50cnk+CiAgICAgPG5hbWU+TG90TnVtYmVyPC9uYW1lPgogICAgIDxmbGFncz4yNjMwNDI8L2ZsYWdzPgogICAgIDx2YWx1ZSB0eXBlPSIzIj48L3ZhbHVlPgogICAgPC9CYXNpY0VudHJ5PgogICAgPEJhc2ljRW50cnk+CiAgICAgPG5hbWU+UmVhZ2VudDwvbmFtZT4KICAgICA8ZmxhZ3M+MjYzMDQyPC9mbGFncz4KICAgICA8dmFsdWUgdHlwZT0iMyI+PC92YWx1ZT4KICAgIDwvQmFzaWNFbnRyeT4KICAgIDxCYXNpY0VudHJ5PgogICAgIDxuYW1lPkNhdGVnb3J5PC9uYW1lPgogICAgIDxmbGFncz4yNjMwNDI8L2ZsYWdzPgogICAgIDx2YWx1ZSB0eXBlPSIzIj48L3ZhbHVlPgogICAgPC9CYXNpY0VudHJ5PgogICAgPEJhc2ljRW50cnk+CiAgICAgPG5hbWU+QWN0aXZlPC9uYW1lPgogICAgIDxmbGFncz4yNjI1MzA8L2ZsYWdzPgogICAgIDx2YWx1ZSB0eXBlPSIxIj4wPC92YWx1ZT4KICAgIDwvQmFzaWNFbnRyeT4KICAgIDxCYXNpY0VudHJ5PgogICAgIDxuYW1lPlRpbWU8L25hbWU+CiAgICAgPGZsYWdzPjI2Mjc4NjwvZmxhZ3M+CiAgICAgPHZhbHVlIHR5cGU9IjIiPjA8L3ZhbHVlPgogICAgPC9CYXNpY0VudHJ5PgogICAgPEJhc2ljRW50cnk+CiAgICAgPG5hbWU+VGl0ZXI8L25hbWU+CiAgICAgPGZsYWdzPjI2Mjc4NjwvZmxhZ3M+CiAgICAgPHZhbHVlIHR5cGU9IjIiPjA8L3ZhbHVlPgogICAgPC9CYXNpY0VudHJ5PgogICAgPEJhc2ljRW50cnk+CiAgICAgPG5hbWU+UGFyYWxsZWw8L25hbWU+CiAgICAgPGZsYWdzPjI2Mjc4NjwvZmxhZ3M+CiAgICAgPHZhbHVlIHR5cGU9IjIiPjA8L3ZhbHVlPgogICAgPC9CYXNpY0VudHJ5PgogICAgPEJhc2ljRW50cnk+CiAgICAgPG5hbWU+UHJpb3JpdHk8L25hbWU+CiAgICAgPGZsYWdzPjI2Mjc4NjwvZmxhZ3M+CiAgICAgPHZhbHVlIHR5cGU9IjIiPjA8L3ZhbHVlPgogICAgPC9CYXNpY0VudHJ5PgogICAgPEJhc2ljRW50cnk+CiAgICAgPG5hbWU+TWluVm9sdW1lPC9uYW1lPgogICAgIDxmbGFncz4yNjI3ODY8L2ZsYWdzPgogICAgIDx2YWx1ZSB0eXBlPSIyIj4wPC92YWx1ZT4KICAgIDwvQmFzaWNFbnRyeT4KICAgIDxCYXNpY0VudHJ5PgogICAgIDxuYW1lPlZpc2libGU8L25hbWU+CiAgICAgPGZsYWdzPjI2Mjc4NjwvZmxhZ3M+CiAgICAgPHZhbHVlIHR5cGU9IjIiPjc8L3ZhbHVlPgogICAgPC9CYXNpY0VudHJ5PgogICA8L0Jhc2ljRW50cnk+CiAgIDxCYXNpY0VudHJ5PgogICAgPG5hbWU+UzI8L25hbWU+CiAgICA8ZmxhZ3M+MjYyMjc0PC9mbGFncz4KICAgIDxCYXNpY0VudHJ5PgogICAgIDxuYW1lPkV4cGlyYXRpb25EYXRlPC9uYW1lPgogICAgIDxmbGFncz4yNjMwNDI8L2ZsYWdzPgogICAgIDx2YWx1ZSB0eXBlPSIzIj48L3ZhbHVlPgogICAgPC9CYXNpY0VudHJ5PgogICAgPEJhc2ljRW50cnk+CiAgICAgPG5hbWU+TG90TnVtYmVyPC9uYW1lPgogICAgIDxmbGFncz4yNjMwNDI8L2ZsYWdzPgogICAgIDx2YWx1ZSB0eXBlPSIzIj48L3ZhbHVlPgogICAgPC9CYXNpY0VudHJ5PgogICAgPEJhc2ljRW50cnk+CiAgICAgPG5hbWU+UmVhZ2VudDwvbmFtZT4KICAgICA8ZmxhZ3M+MjYzMDQyPC9mbGFncz4KICAgICA8dmFsdWUgdHlwZT0iMyI+PC92YWx1ZT4KICAgIDwvQmFzaWNFbnRyeT4KICAgIDxCYXNpY0VudHJ5PgogICAgIDxuYW1lPkNhdGVnb3J5PC9uYW1lPgogICAgIDxmbGFncz4yNjMwNDI8L2ZsYWdzPgogICAgIDx2YWx1ZSB0eXBlPSIzIj48L3ZhbHVlPgogICAgPC9CYXNpY0VudHJ5PgogICAgPEJhc2ljRW50cnk+CiAgICAgPG5hbWU+QWN0aXZlPC9uYW1lPgogICAgIDxmbGFncz4yNjI1MzA8L2ZsYWdzPgogICAgIDx2YWx1ZSB0eXBlPSIxIj4wPC92YWx1ZT4KICAgIDwvQmFzaWNFbnRyeT4KICAgIDxCYXNpY0VudHJ5PgogICAgIDxuYW1lPlRpbWU8L25hbWU+CiAgICAgPGZsYWdzPjI2Mjc4NjwvZmxhZ3M+CiAgICAgPHZhbHVlIHR5cGU9IjIiPjA8L3ZhbHVlPgogICAgPC9CYXNpY0VudHJ5PgogICAgPEJhc2ljRW50cnk+CiAgICAgPG5hbWU+VGl0ZXI8L25hbWU+CiAgICAgPGZsYWdzPjI2Mjc4NjwvZmxhZ3M+CiAgICAgPHZhbHVlIHR5cGU9IjIiPjA8L3ZhbHVlPgogICAgPC9CYXNpY0VudHJ5PgogICAgPEJhc2ljRW50cnk+CiAgICAgPG5hbWU+UGFyYWxsZWw8L25hbWU+CiAgICAgPGZsYWdzPjI2Mjc4NjwvZmxhZ3M+CiAgICAgPHZhbHVlIHR5cGU9IjIiPjA8L3ZhbHVlPgogICAgPC9CYXNpY0VudHJ5PgogICAgPEJhc2ljRW50cnk+CiAgICAgPG5hbWU+UHJpb3JpdHk8L25hbWU+CiAgICAgPGZsYWdzPjI2Mjc4NjwvZmxhZ3M+CiAgICAgPHZhbHVlIHR5cGU9IjIiPjA8L3ZhbHVlPgogICAgPC9CYXNpY0VudHJ5PgogICAgPEJhc2ljRW50cnk+CiAgICAgPG5hbWU+TWluVm9sdW1lPC9uYW1lPgogICAgIDxmbGFncz4yNjI3ODY8L2ZsYWdzPgogICAgIDx2YWx1ZSB0eXBlPSIyIj4wPC92YWx1ZT4KICAgIDwvQmFzaWNFbnRyeT4KICAgIDxCYXNpY0VudHJ5PgogICAgIDxuYW1lPlZpc2libGU8L25hbWU+CiAgICAgPGZsYWdzPjI2Mjc4NjwvZmxhZ3M+CiAgICAgPHZhbHVlIHR5cGU9IjIiPjc8L3ZhbHVlPgogICAgPC9CYXNpY0VudHJ5PgogICA8L0Jhc2ljRW50cnk+CiAgPC9CYXNpY0VudHJ5PgogIDxCYXNpY0VudHJ5PgogICA8bmFtZT5TYW1wbGVzPC9uYW1lPgogICA8ZmxhZ3M+MjYyMjc0PC9mbGFncz4KICAgPEJhc2ljRW50cnk+CiAgICA8bmFtZT4wPC9uYW1lPgogICAgPGZsYWdzPjI2MjI3NDwvZmxhZ3M+CiAgICA8QmFzaWNFbnRyeT4KICAgICA8bmFtZT5Bbm5vdGF0aW9uPC9uYW1lPgogICAgIDxmbGFncz4yNjMwNDI8L2ZsYWdzPgogICAgIDx2YWx1ZSB0eXBlPSIzIj5WaW9CbHVlClZpb0dyZWVuCkZJVEMKUEUKUGVyQ1AtVmlvNzAwClBFLVZpbzc3MApBUEMKQVBDLVZpbzc3MDwvdmFsdWU+CiAgICA8L0Jhc2ljRW50cnk+CiAgICA8QmFzaWNFbnRyeT4KICAgICA8bmFtZT5SZWFnZW50czwvbmFtZT4KICAgICA8ZmxhZ3M+MjYzNTU0PC9mbGFncz4KICAgICA8dmFsdWUgdHlwZT0iNSI+MHgwPC92YWx1ZT4KICAgIDwvQmFzaWNFbnRyeT4KICAgIDxCYXNpY0VudHJ5PgogICAgIDxuYW1lPkZsb3dSYXRlPC9uYW1lPgogICAgIDxmbGFncz4yNjMwNDI8L2ZsYWdzPgogICAgIDx2YWx1ZSB0eXBlPSIzIj5Mb3c8L3ZhbHVlPgogICAgPC9CYXNpY0VudHJ5PgogICAgPEJhc2ljRW50cnk+CiAgICAgPG5hbWU+QXV0b0Zsb3dSYXRlPC9uYW1lPgogICAgIDxmbGFncz4yNjI1MzA8L2ZsYWdzPgogICAgIDx2YWx1ZSB0eXBlPSIxIj4wPC92YWx1ZT4KICAgIDwvQmFzaWNFbnRyeT4KICAgIDxCYXNpY0VudHJ5PgogICAgIDxuYW1lPkV2ZW50TGltaXQ8L25hbWU+CiAgICAgPGZsYWdzPjI2Mjc4NjwvZmxhZ3M+CiAgICAgPHZhbHVlIHR5cGU9IjIiPjEwMDAwPC92YWx1ZT4KICAgIDwvQmFzaWNFbnRyeT4KICAgIDxCYXNpY0VudHJ5PgogICAgIDxuYW1lPkV2ZW50TGltaXRlZDwvbmFtZT4KICAgICA8ZmxhZ3M+MjYyNTMwPC9mbGFncz4KICAgICA8dmFsdWUgdHlwZT0iMSI+MTwvdmFsdWU+CiAgICA8L0Jhc2ljRW50cnk+CiAgICA8QmFzaWNFbnRyeT4KICAgICA8bmFtZT5HYXRlPC9uYW1lPgogICAgIDxmbGFncz4yNjMwNDI8L2ZsYWdzPgogICAgIDx2YWx1ZSB0eXBlPSIzIj5saXZlXFAxXFAyPC92YWx1ZT4KICAgIDwvQmFzaWNFbnRyeT4KICAgIDxCYXNpY0VudHJ5PgogICAgIDxuYW1lPkdhdGVGbGFnczwvbmFtZT4KICAgICA8ZmxhZ3M+MjYyNzg2PC9mbGFncz4KICAgICA8dmFsdWUgdHlwZT0iMiI+MzwvdmFsdWU+CiAgICA8L0Jhc2ljRW50cnk+CiAgICA8QmFzaWNFbnRyeT4KICAgICA8bmFtZT5Nb2RlPC9uYW1lPgogICAgIDxmbGFncz4yNjMwNDI8L2ZsYWdzPgogICAgIDx2YWx1ZSB0eXBlPSIzIj5TdGFuZGFyZDwvdmFsdWU+CiAgICA8L0Jhc2ljRW50cnk+CiAgICA8QmFzaWNFbnRyeT4KICAgICA8bmFtZT5TZXBhcmF0aW9uVm9sdW1lPC9uYW1lPgogICAgIDxmbGFncz4yNjI3ODY8L2ZsYWdzPgogICAgIDx2YWx1ZSB0eXBlPSIyIj4yMDA8L3ZhbHVlPgogICAgPC9CYXNpY0VudHJ5PgogICAgPEJhc2ljRW50cnk+CiAgICAgPG5hbWU+U2FtcGxlVm9sdW1lPC9uYW1lPgogICAgIDxmbGFncz4yNjI3ODY8L2ZsYWdzPgogICAgIDx2YWx1ZSB0eXBlPSIyIj40MDwvdmFsdWU+CiAgICA8L0Jhc2ljRW50cnk+CiAgICA8QmFzaWNFbnRyeT4KICAgICA8bmFtZT5QZXJmb3JtQXV0b0xhYmVsaW5nPC9uYW1lPgogICAgIDxmbGFncz4yNjI1MzA8L2ZsYWdzPgogICAgIDx2YWx1ZSB0eXBlPSIxIj4wPC92YWx1ZT4KICAgIDwvQmFzaWNFbnRyeT4KICAgIDxCYXNpY0VudHJ5PgogICAgIDxuYW1lPk1peGluZ1BhcmFtZXRlcnM8L25hbWU+CiAgICAgPGZsYWdzPjI2MjI3NDwvZmxhZ3M+CiAgICA8L0Jhc2ljRW50cnk+CiAgICA8QmFzaWNFbnRyeT4KICAgICA8bmFtZT5NaXhpbmdGcmVxdWVuY3k8L25hbWU+CiAgICAgPGZsYWdzPjI2Mjc4NjwvZmxhZ3M+CiAgICAgPHZhbHVlIHR5cGU9IjIiPjA8L3ZhbHVlPgogICAgPC9CYXNpY0VudHJ5PgogICAgPEJhc2ljRW50cnk+CiAgICAgPG5hbWU+TWl4aW5nRHVyYXRpb248L25hbWU+CiAgICAgPGZsYWdzPjI2Mjc4NjwvZmxhZ3M+CiAgICAgPHZhbHVlIHR5cGU9IjIiPjA8L3ZhbHVlPgogICAgPC9CYXNpY0VudHJ5PgogICAgPEJhc2ljRW50cnk+CiAgICAgPG5hbWU+TWl4aW5nQWxnb3JpdGhtPC9uYW1lPgogICAgIDxmbGFncz4yNjI3ODY8L2ZsYWdzPgogICAgIDx2YWx1ZSB0eXBlPSIyIj4wPC92YWx1ZT4KICAgIDwvQmFzaWNFbnRyeT4KICAgIDxCYXNpY0VudHJ5PgogICAgIDxuYW1lPk1peGluZ0RldmljZTwvbmFtZT4KICAgICA8ZmxhZ3M+MjYzMDQyPC9mbGFncz4KICAgICA8dmFsdWUgdHlwZT0iMyI+Tm9uZU1peGVyPC92YWx1ZT4KICAgIDwvQmFzaWNFbnRyeT4KICAgIDxCYXNpY0VudHJ5PgogICAgIDxuYW1lPk1peGluZ0tleTwvbmFtZT4KICAgICA8ZmxhZ3M+MjYzMDQyPC9mbGFncz4KICAgICA8dmFsdWUgdHlwZT0iMyI+T2ZmPC92YWx1ZT4KICAgIDwvQmFzaWNFbnRyeT4KICAgIDxCYXNpY0VudHJ5PgogICAgIDxuYW1lPk1peGluZ05hbWU8L25hbWU+CiAgICAgPGZsYWdzPjI2MzA0MjwvZmxhZ3M+CiAgICAgPHZhbHVlIHR5cGU9IjMiPk9mZjwvdmFsdWU+CiAgICA8L0Jhc2ljRW50cnk+CiAgICA8QmFzaWNFbnRyeT4KICAgICA8bmFtZT5Vc2VMaXF1aWREZXRlY3Rpb248L25hbWU+CiAgICAgPGZsYWdzPjI2MjUzMDwvZmxhZ3M+CiAgICAgPHZhbHVlIHR5cGU9IjEiPjA8L3ZhbHVlPgogICAgPC9CYXNpY0VudHJ5PgogICAgPEJhc2ljRW50cnk+CiAgICAgPG5hbWU+U2FtcGxlSWQ8L25hbWU+CiAgICAgPGZsYWdzPjI2MzA0MjwvZmxhZ3M+CiAgICAgPHZhbHVlIHR5cGU9IjMiPjwvdmFsdWU+CiAgICA8L0Jhc2ljRW50cnk+CiAgICA8QmFzaWNFbnRyeT4KICAgICA8bmFtZT5QYXRpZW50SWQ8L25hbWU+CiAgICAgPGZsYWdzPjI2MzA0MjwvZmxhZ3M+CiAgICAgPHZhbHVlIHR5cGU9IjMiPjwvdmFsdWU+CiAgICA8L0Jhc2ljRW50cnk+CiAgICA8QmFzaWNFbnRyeT4KICAgICA8bmFtZT5Hcm91cDwvbmFtZT4KICAgICA8ZmxhZ3M+MjYyNzg2PC9mbGFncz4KICAgICA8dmFsdWUgdHlwZT0iMiI+MDwvdmFsdWU+CiAgICA8L0Jhc2ljRW50cnk+CiAgICA8QmFzaWNFbnRyeT4KICAgICA8bmFtZT5TdGF0ZTwvbmFtZT4KICAgICA8ZmxhZ3M+MjYyNzg2PC9mbGFncz4KICAgICA8dmFsdWUgdHlwZT0iMiI+MjwvdmFsdWU+CiAgICA8L0Jhc2ljRW50cnk+CiAgICA8QmFzaWNFbnRyeT4KICAgICA8bmFtZT5BZHZhbmNlZDwvbmFtZT4KICAgICA8ZmxhZ3M+MjYyNzg2PC9mbGFncz4KICAgICA8dmFsdWUgdHlwZT0iMiI+MTwvdmFsdWU+CiAgICA8L0Jhc2ljRW50cnk+CiAgICA8QmFzaWNFbnRyeT4KICAgICA8bmFtZT5BbmFseXNpc1RlbXBsYXRlPC9uYW1lPgogICAgIDxmbGFncz4yNjMwNDI8L2ZsYWdzPgogICAgIDx2YWx1ZSB0eXBlPSIzIj48L3ZhbHVlPgogICAgPC9CYXNpY0VudHJ5PgogICAgPEJhc2ljRW50cnk+CiAgICAgPG5hbWU+SW5zdHJ1bWVudFNldHRpbmc8L25hbWU+CiAgICAgPGZsYWdzPjI2MzA0MjwvZmxhZ3M+CiAgICAgPHZhbHVlIHR5cGU9IjMiPjwvdmFsdWU+CiAgICA8L0Jhc2ljRW50cnk+CiAgICA8QmFzaWNFbnRyeT4KICAgICA8bmFtZT5BZHZhbmNlZE1vZGU8L25hbWU+CiAgICAgPGZsYWdzPjI2MzA0MjwvZmxhZ3M+CiAgICAgPHZhbHVlIHR5cGU9IjMiPjwvdmFsdWU+CiAgICA8L0Jhc2ljRW50cnk+CiAgICA8QmFzaWNFbnRyeT4KICAgICA8bmFtZT5BZHZhbmNlZFN1Yk1vZGU8L25hbWU+CiAgICAgPGZsYWdzPjI2MzA0MjwvZmxhZ3M+CiAgICAgPHZhbHVlIHR5cGU9IjMiPjwvdmFsdWU+CiAgICA8L0Jhc2ljRW50cnk+CiAgIDwvQmFzaWNFbnRyeT4KICA8L0Jhc2ljRW50cnk+CiA8L0Jhc2ljRW50cnk+CiA8QmFzaWNFbnRyeT4KICA8bmFtZT5Db25maWd1cmF0aW9uPC9uYW1lPgogIDxmbGFncz4yNjMwNDI8L2ZsYWdzPgogIDx2YWx1ZSB0eXBlPSIzIj5GTDg8L3ZhbHVlPgogPC9CYXNpY0VudHJ5PgogPEJhc2ljRW50cnk+CiAgPG5hbWU+RmlsZVR5cGU8L25hbWU+CiAgPGZsYWdzPjI2MzA0MjwvZmxhZ3M+CiAgPHZhbHVlIHR5cGU9IjMiPkV4cGVyaW1lbnQ8L3ZhbHVlPgogPC9CYXNpY0VudHJ5PgogPEJhc2ljRW50cnk+CiAgPG5hbWU+Q2hlY2tzdW08L25hbWU+CiAgPGZsYWdzPjI2MjkxNDwvZmxhZ3M+CiAgPHZhbHVlIHR5cGU9IjMiPmEzZDU1MzUxNTYzYzVlY2Y1MmFjOThmNTAzOTJmMWU5PC92YWx1ZT4KIDwvQmFzaWNFbnRyeT4KPC9CYXNpY0VudHJ5Pgo=/@MB_WELLINFOS/d2lzIDEgMSAxNiBTaW5nbGUgdHViZSByYWNrIDAgMCAwIDAgMTEgMjAyMi1TZXAtMTkgOCAxNjoyNzoxNCA=/@MB_SESSIONID/d142485f-d7e3-42b8-9822-6692153ee7e9/   27869                                                                                                          íJ?t÷o9t÷o9Mu?Ú~Ç>PÊ??{÷>«ï«>Î=8?§¸ÂP9Ðj¾ -}9êB¬95 ¼>aL?#úo9#úo9Fr5=±=n,?2!H;CT;w³,?åo1·O_9e*¼ÇÅ·CÁ8A®.¾)GÆ6wÌ+2wÌ+2e|Î>Oý>Rv;?t!?Õ>ç+?µX;
;ñC?
Ý<a2<[:?"ð§7wÌ«2wÌ«2î>Ñ=÷Ó1?JÌ<î*Þ;6="?Ãb89ti9Ê+=Øx®;Yñz;ùü1?«Ò7YÙ3YÙ3®rá>ñµ>Þ$8?G8#?à/í>|*0?NÄ9Ë÷g9ï?Çx8Û\
9¾§h>P:8wÌ+3wÌ+3y£Z=/r!=X-?Ä[:;âE;mÄ?¼Þ7@3#9±®=Dâ¹Òk9"¾)þv8¿V3¿V3?òì©>2ºJ?v+?ß>?vã6?Ù9«_Ý9î¤>ó¶u;jÅ;EYG?Ú8YÙ3YÙ3uÃ>KB|>[F?v7<?wÔý>eÓ=?O!9Âª9CÃ>¼¡:ÅÊd:cø4??Ä8èR3èR3i¶=v´è<¾.?Î$§;øÿ;9ª?à4¹T9²¾\
ª7¿.9ây=/
9wÌ«3wÌ«3B¿<zõ<ð/?úQ;-ø9;?õ3¹	?²8:ñ¿¹¦Ó¸lV9§}¾õÃ9FÁ3FÁ3soü<º<ã±-?ä;è~;§Í?¹ÊL9¾ ¾dû·7Â99|l$=e9¿Ö3¿Ö3Z=£Ð<ÝÙ1?â	;ÂIÏ:(Y)?Ec¹¨[E9À/¿ªé¸W³Ù8Üb	¿
9$9ì3$9ì3hL?-Å°> lR?Cú?õqH?#ñ.?=q9*L­9ù.²>Êý»:÷ü:8I?Ó9YÙ4YÙ4cí>=Æ=®)?DNW;Î*;Ò!?;o¹Ce,9²,C¿MjÖ·Çè8ì<¾F¦9!4!4îÝ??zô>éH?6# ?Èâ>W5?:V=>*=8¶M?NÄ;Sz;ÁH?úÊ9èR4èR4+µý<º¸<l0?
:_;7C;Ðx?n4¸èÄk9êÃ½ïS¸F«a9=¾m á9°!4°!4=¦ùa=|f1?¤M<Sû'<z²?m¹tØ8Ì	 ¿ßÇ¸."Y9?k¾¯ì9wÌ+4wÌ+4½£Ã>q{>5uG?9ú	?øJÄ>Rò3?G=ª<¾<8ØD?re+;-±à:2GC?[
:>64>64¨>È,(>ïI?:?&ØÀ>/?aÅ¸tÌ8Ûý¤¾¥K:ÆOF:Aè&?o:FA4FA4É=-P=ê3?>¹=X=»ª+?4Û:æy½946?æý;Rh°;àú7?ö:ÍL4ÍL4)>oP¿=ÿG-?æ<^âÎ;KY.?Í¹Ç¾G9Bµ>¿WÔ7ÓN9´:=bF*:¿V4¿V4êÞì=è³®=-?þ	B=Ð^=2Ø?4×·¬o9#Ýe½=$­8Èÿ~95Ò->þH:\|a4\|a4ak=.»<Ñ>?eÇ;F¨;y?£tN¹Õå094c¿º8îp9­H>I:$9l4$9l4e°Z=q"=ì¶,?UX;ýum;}q?¿·ØQ`9e--½¤Ö;9
zi9õÍ>ûb:ëõv4ëõv4c?Õç£>¦K?)m5?àñ>
@?^¾¼8ÔÁ9Y>6F¨:¶æp:1Ò2?QRk:YÙ4YÙ4ú>ó><h¢>h¶??Ã?Ñ¶>8?$Ùç¸«jÒ8	
¿Hy:}a:Î°
?ïªs:½74½74w]P>&">4?©ã>ÏÖ©>i+?%9;=æíð<:ïF?Â°<Ùw<Åg6?9~{:!4!4}kº>V0>yQ?Ùf´?°H?hf?
e:=Ôè<C%M?æÖ<:{e<Ûn?>M:ô4ô4ÊA¹=­=°1?ó©;(;R@?@õ¸Í8bù¿ ïq¸FÕÕ8Ò¾s+:èR4èR4aÅ>Ôy>>)@?¤8?×¯Ä>­ÿ/?¯8Ã9>É¼9/9[e?Ú:L±4L±4¢u>À>ÍZF?£æ>¹>©>¯n.?H57Â)e9ù×Ê<O\!:æ
9=a?óÜ:°¡4°¡4T>W°»=À·2?¶jÑ;\;Yï/?Ãx¹g½x9ÓÉÿ¾eô980»m9 >È=Ó:n¦4n¦4¬=
_é<Ú,?ù;¾q;Í'?!x¹Zñ8r¿]ï7Ì*í8¾/>¦ª:wÌ«4wÌ«4~Å>>cÑC?t5?
¢O?0?=$9&9¶È>(¼:÷Òo:#II?Ä4­:Û*±4Û*±4º·Y=ÍÓ=¿\.?+x;û¡R;^Ï?º®¸&W9[ñ¾n¡q¹Z¤p8ÀÄµ:>¶4>¶4­Î<<÷-/? !;Rºm;ßù%?ÚZ¸D¬¼8ÞÃ¾ü±v9¡ï~9¹÷>WMÀ:¢ç»4¢ç»4ÑM=Yó=5)-?øe;å$N;tË?:¾¹XîO9m¾(ö8ú-B9~¢>T¨Á:FÁ4FÁ4ã<\Æ¡<p4?Ñ=Òîù<Y¦!?	o88 9Éa>1<¥î;iÅ*?äÂ:j¤Æ4j¤Æ4£Â¬>+Âo>v8?x¸>Å>'?q%ë;a;ÞÏN?lt<ý¾;XÌ7?~íÃ:ÍÌ4ÍÌ4Y>=ñ¶=e2G?x©<Èu<;¡0?& ¹Áíz9c£¾$:x:aýâ>=Ì:1aÑ41aÑ4Ï½ ?jÜ>A:?¹Õ?·»>5d9?´¤¸Aø9§¾îÜÒ9`ö9èÚ>bÍ:¿Ö4¿Ö4oþ>çÏ=¼0?!>maþ=* "?|²°9?h9Wz?;«ÆÐ:Îl/?Sxß:øÜ4øÜ4º<à>õy>URL?Fg?¦À>ðÏE?u³8xy9cÂ>i=:h:)-?Ã¤ß:\|á4\|á4ÿ;?/õ>¿ÔC?Âä+?Êæ>¯á>?Nc9
À39­.Ö>,:öó:u}?a±ò:ÀÚæ4ÀÚæ4Ès=(/=92?j(¼;Òßw;sSB?1e¹/©9¼@¿2%¹ÎUÇ8à'T¿Lþò:$9ì4$9ì4H§ë>ä@B>¡G?çú©?¢<?¬³f?'ä='|=Q¢g?gH=^:½<q?Ú÷ó:ñ4ñ4¯U\?ËÚ>æ?è¡?
â?»r?pÁd9ÎH-9ù(?ÈS<Àü;Ç?cwû:ëõö4ëõö4°=µêO=¯/?;AT;ð83?Ä¹îÍH9ZóH¿NR¹D´?9]¯¾_?ü:OTü4OTü4¨V?4ê¡>HN?|?¶Uª>¤³E?é[P¹°9s¾ :ºP:ò1?¥H;YÙ5YÙ5¯o=?]=c5?åà;êÀ;ÐU7?ÎF ¹ý Á8çS¿°9¿Ô.9¶øc?Ê;55î?UóÃ>wCA??R×Ú>ë5?`R·9æÇÒ¼ÿA§:ÝS:±Ô&?üû;½75½75?¥>¸Ä[>Û}@?¯#)?¹á>,Ó??9Ë/8:òL9æÛ=_:®f:áª?¯;ïæ5ïæ5«M=DÒ<ßx3?I/<¢fÕ;cÅ?6Á¹1ç8ªtÖ¿+¹Ã*9h»¿J;!5!5	D??<ø>n
E?åô"?¿Þ>ÉH;?#R`¸ôbª8j¨¾ã´9GÅ9YGê>iÏ;SE5SE5»>­8>a9?íy?Ë¹Ü>d+?%È*=ÂÞ<rD?¶·<¬­I<ÜíF?ù;ô5ô5ªñÛ>s>X¢E?F
;?è¤?ü­8?Æ²¸Àö
9ºm¾U$µ<8>c<L?¢µ;¶£5¶£5ãÚ=ê<tÝ&?qíP;ûA(;dð?ì|¹4)¸7\$ØÀ¤9KÑ9»>q&;èR5èR5Õ©>Hñ]>®äC?ÀíÃ>
Ë>Þ0?Øü¹Ñm%9H¿ì¾Z£:AR:É÷	?ýT;55Å,w=_l=7µG?ÎEÿ;%©;æ·@?}R¹WÉÀ8ÔÀ¿6Ï¸âo9º«]¾; ;L±5L±55k=bK=ß+?©;ð;ð3?T¨¹Ü9¹i¿þ­
9lCd97å>Ìð ;~`5~`5bV!?J®Î>)ÖG?Ù>o_>m¼6?|é¸ª8kÈ¿H°H:z¼7:TÏ?­&;°!5°!5°>s'2>jöD?fë*?'ð>`26?H~P9<¹9v1>B¤Ò: ¦:)Ð!?f*;á¾#5á¾#5t^=mÅ =è1?<*ï=o%»=#?
Û¹O9j¾2W7:@Õ:8"?
*.;n&5n&5r©>5b>µ@?FÛÔ>Gý>UÊ/?9õg=®©=I?{»´<un<rXB?=/;E)5E)5g£=óº<I&0?nü9;©;?Àøí8ã£9Ü9>Á¸è\90¾`¾¹S4;wÌ+5wÌ+5²À2=Þß= Ó.?ù¯|;RJ\;
Ó?ï¸`×.8x*Ý¾Å2¹n¨9Î­¾«É4;©{.5©{.5Ô°=Ýv=_7?l8<N<±$?0^6ði9èó;®´¹8÷Ã8Q§¿¸:;Û*15Û*15Ô¥=¿	s=2¬.?Ã¾=­U=É?!¡³9ê9}¯?J³<TD<p-?â=;
Ú35
Ú35¿/o>wt >Î>?·ð?9?ä~0?ÁÞ8xË9­êD>*¦;àZ;FûB?va?;>65>65¯ð=fª¾<
Ï/?\Y;µâ,;V¸ ?®¹pî7WÀSB7AU9é<Æ@;p895p895N&S?#ó?ÒYE?4	?ÛY±>
F?ð¥R¸CÄ9ëa½è$	;IÂ:*e4?··A;¢ç;5¢ç;5~ö=ÓÏ<2?Uxò;¬n¼;µ$?î±¹9>3+¿jÌþ8N!9ßúô>EýD;Ô>5Ô>5QM®<ã1<ÿ'?ùr;/g;ßY#?\·ò·7=9=1¤½FÔL9ï8ÚéZ?£AE;FA5FA5¾Ý<)ú<m2?Z.;0';ÁE
?h
0¸;Ú9e'°½½®Á8|4U9h>êF;8õC58õC5ÃËL>­æ>±ã@?«ã¸>Åà>®¤+?Ú#;/y¼:^?¥¯<öún<<?ËH;j¤F5j¤F5e¡>?K4ä>ÙU?b/?-Þ>â!J?Ý9ìÁÄ9ÅãF>ZË:?s:§:?VI;SI5SI5o×>%Ø>ÁU???)8?ãçI?üÝb7|Z9P>=ÔG=8xº<<¬Z?i+R;ÍL5ÍL5'ÿ3=r=0?[Ç;§!©;à?S^¹ÐÔó8°ì¿N9òC92?®X;ÿ±N5ÿ±N5ðñÌ>±3m>Ó/]?¾ö ?õÇ.?Ãk?25=+	=ÐT?´<à¯$<áYp?Iv\;1aQ51aQ5?»ö<q¶<}-?Ë;ü`;-?Vs,¹<èU9°bÎ¾²=Ö8s9å­>²^;cT5cT5ún>W]>ñ??³Ò?ëÁ>-?%=7àÏ<µOK?°ñ<¦P<ö=D?´_;¿V5¿V5ä
>L:D>
E?¤Ïî>¸H­>(g0?N|&=JKÓ<øµI?Ç/Ú<[¥<Âq>?Ë+`;ÇnY5ÇnY5ìÇ=e/=B0?,Ý;O<´;?¹|8.â¿D Ò·H9y$½¶ef;ø\5ø\5@5?èú³>ëx=?<bO?Ö?6?q¦9E9&+>æ;@&;´\?d5g;*Í^5*Í^5×ê¼>¦¥q>j#H?y#?U é>Ã=3?¬Î8òu9Ë­1>Ñ
=êª¡<¥Z?±m;\|a5\|a5t¡=_B^=Í/?;E;ý;P?"kv¹ ã9®úp¿/¥¸¼9à¾}Ýo;+d5+d5??><½ù=ã
D?³x?ôÍ4?á0?ÁÉ;·ö|;¡K?Ùh1=fä<Ð¿F?2q;ÀÚf5ÀÚf5áÎ·>g>¿K?9ýú>d$³>ûU3?";u·Æt9½HÚ:Åç9wÎR?Bu;òi5òi5Áæá<Þ±¥<.?O
õ=!Ã=¿ ?50¹wKà8I¿ø]:¹6:§8?
}x;$9l5$9l5Çlø>ðß>ÿ²J?ÞÍ>gÛ>AA?¥¸¤ô8Ãß¾I9)9ü±X?æy;Uèn5Uèn5ëo?là
?3!]?¤p?Ù@?ö[?@|
9ïÑ9bs>¤(;%;SÙZ?{;q5q5L4Ð<<¤v0?^c;ú0;£S%?MnM·ô'9ùJ0½]f8pÀ9øBª=/{;¹Ft5¹Ft5§Æô=w­=Ã4?¡TI<¡Ã<Î)?¹Æ8¿ßCý7ý|:9lÕ­=ù¢{;ëõv5ëõv5M]>â>A9?#{>Å:>QL,?qç:,[:µB0?úG«<ef<´P>?È9};¥y5¥y5Ïg=P$=J4?¨Î;_;ºw(?À¡u¹F9×L¿Ã÷9·U£9¶Çä>í/~;OT|5OT|5v÷?xÔÁ>B?/î4?\Íÿ>5?Ì'U9Ô«È9ö>Îeh:ó­>:6?¿·;55«G=Ì8=ml/?;<n;w.&?4Ú{¹Ål9'¿QÌØ8áö8Ù#I?	{;YÙ5YÙ56å >ÍÙO>Ï*F?·V?jµ>Æ7?ßsÐ<§<G?Áýî<Ãó<àkE?`;ò05ò05NP?:ÏÁ>¡n?=&o?0X?ð­[?GÆE9¸i@9?è;°k«:lgX?`;55Î¸S?µ?Ï>;Ã?&2?»>Däp?Jè¸­õï8!Ñ÷¾Zá+:Ø8:?ÄÙ;$à5$à5íÌ¿>ô½w>1F?µFÚ>¥>1A?¼Hº¸mf9õN¾²9zZ9	?ðõ;½75½75Ê\p?qå>®?vÈ?@:>w?"Ô¸j½9è%Ä½ã¹Ö:]:y8?;V5V5;Å>qv>L	M?æ>FY>f<?6¹F9ûk¿ÙïD:ä¿±9,Ñ?;ïæ5ïæ5îk¢>üÕZ>M>?çkø> Åµ>æî.?î`;~;@?ëÊ<q½<6=?;>5>5Èy?éÛ­>eôH?!£ã>)¡>ìj4?i¤¸t!9-¾ç¬:wT:à_)?(f;!5!5 8c>
>@?r®>Jw>\d4?¥I;»:õ5?¢à<8¥)<ázB?6µ;ºí5ºí5Å¦Ê>¾>M8?4ßY?]e"?Ù¹+?¼m·7´®f9aK=Cè:ný	:nû?;SE5SE5·=×â<wR-?+5¿;=¯;§Ê?Zæ4¹ÃÖ9Üú ¿[Û8¢1 9/>o;ë5ë5ª»É>Ï5z>°fN?&|2?«Zö>1y9?ÙV8¼	9½>r[;W?V;á.?\;ô5ô5uz?Ï;>\îv?KT?'	?nF?#×=æH=??G5=Æ{®<Uü?ÖC;L5L5!ìÔ>|>¿;F?^ï>a±«>ßs2?AP¹³K9Ì@¿Å8\:ÂÍ8:?9;¶£5¶£5mß2=vV=|-?ZM;Æ5;û?b9+¹(éÜ8ÕkF¿óµ8Åo9àA>ÃÍ;Oû5Oû5?x.«>Ú^?ÈÇ¢?N½F?2®Q?²ç<¸M79 »½3:ïu
:ÿk?ò;èR5èR5ÔC>]¹=º³9?G8 <õæ;Q1?ë¡¥¹"¸´©@ç8»|9õj>¾f;ª5ª5c¦=Ip=_o1?]ö;Ä¹;¾þ)?
¦¹Xí7#Ü³À¤ê®8Ãh59uÖv> ý;55{%>"Cë=/4?ÈF<.ä<x7-?L?¹:9ÝLè¾ªß¸àYÁ8¿äà;³Y5³Y5rO?½>ú'F?jîª>çx>[l0?õ¸fÕ8ay¿2¸93
Â9MÙò>J;L±5L±5>ªÞ>Ìw>÷ÔM?R?9$I?ÉÝ3?Â$9BC39aê>ÇùQ:f::C	,?g;å5å5wèë>õ\>\­>?OÞ=?V1?:5?y1è9Î9$è?òÎ9LÍo9 c?c	;~`5~`5¦4>dù=(p9?O?%áÚ>¡)?='=®Õ<XH?§ÕÀ<,<½¾:?ÿð;¸5¸5''>·¢é=B7?¹t>ø7>-E*?>%i: U:«
?å<B?<sy3?õ.;°¡5°¡5Ý=Ä~5=«A?0Ò¨=)&=,!?ð9<9P>D<gÓÓ;êY.?(;Hg¢5Hg¢5áYº>ý~\>i[X?!,^?3º?`BV?¨£96Þ93?!<3Y<ve?Î{;á¾£5á¾£5>ÖJ>Ó9?êÐ>®óX>¤=-?w+¸F`¹8þÿÍ¾m¥9qÎ\9åÊ??*;z¥5z¥5TÉú> > èG?ÿ,ô>O+³>÷p.?üóB¹ö\`8bqÞ¿3K:î÷:¨#?9;n¦5n¦5
->><Mð=J?_7?@ºS?çj4?À4¶¨9@e¼x%:£à:;Q
?^i;¬Å§5¬Å§5Ôþw>)>ø3;?uÊE>Ë>&*?R=Ø=!ûM?õK;b
;`ó7?)s ;E©5E©5då=´ÿ·<á¹4?¼<Æï;ø
+?¿7¹zOF9ß?ì¾M=¹ØÃ9½Ô¿ð ;Þtª5Þtª56ê<ï <i :?;W;;©Ê?\¹Îê8í¿s\¹7ä#8,,ÀS¢;wÌ«5wÌ«5Iý§=]=) B?ê&<Ô:î;[]3?I¸¹û§8õ*
À$lÇ¸_]9©,¾Bó£;$­5$­5	H>Ím	>«Ö:?éÛ»>Å)>½0?"ø¸88Èg¿v?<2C<÷v;?lª;©{®5©{®5Ö?ú%?¦b?DËü?ù,?rÛ[?÷A:­6:t`\?`ë;~X;ùy?¤=°;BÓ¯5BÓ¯5P9=}M<D?KbÀ;Íi8;K?ü-¹ÊÙ>9i`é¾ã#¹¥Ç8ú´¿AÁ°;Û*±5Û*±5å$?ó Á>SL?!?øÛ>T<?ç½82T9½.>ÆZ::ù=?¶;t²5t²5þ@?L¶Û>Þ`??*M"?3mf?ë8x5+9ú¾¯>m³=¾Ï­<¾i?rç¸;
Ú³5
Ú³5×u?8ïÐ>8A=?ÅÆü>ºD°>³7?iñ¸z 93À¾¤¡8%c9ç5'>¨2¹;¦1µ5¦1µ5DÃ>4>sõ??þn?·0?=Ò,?JôÙ·HV9|½ÁÈ<Â´x<EhN?Ó»¹;>¶5>¶5l+=Ùkï<©7?ûK°;´;`¼?ÛL¹Ù8Iq¿*¹>è<9bWÖ¾Î
¼;×à·5×à·5G?ëaÔ>`??)2?÷ü>uL4?ÄhM9Ò"9@*?i:Hîý9kM?û½;p8¹5p8¹55&è>u®>±¨a?h?Ê0??¥K?Íøå94û91+??×h=:hýé9ë9O?·¾;	º5	º5zs?ÞXµ>»SM?"¨u?$?
??E!9ó
9æ?1Ü#<SwÃ; V?¿;¢ç»5¢ç»5
>d¹?>ÇK?àO?Q.?7É4?!=PÁÃ<®R?Ûó¨<ÂÍW<lH?Ù¿;;?½5;?½5ßà >ØV>á±??^çV?ë­?«D,?ÆV2=Ä>á<r°J?í=ý¸<¹:?rÀ;Ô¾5Ô¾5-)?º]ä>Ò¥=?°?åÌÑ>zÅ1?ZL-8èKA9¶å=[	;Õ­Ë:?,?»DÂ;mî¿5mî¿5?.Ó>o>H×P?=?Ä¢>õK?ZÃ·:A9H½äZÆ9 e9à"]?Ã;FÁ5FÁ5õ
?¹°>ü¢M?¾çT?5?,??N¡V9YU9õ÷7?qÈ;Dº¹:iÕO?CÂÅ;Â5Â55HÑ<ÓT <c'?t4;Kô:
?ñ-ú¸;×	9Qè¾·3¸8
à8ýÏ.?×ðÅ;8õÃ58õÃ5Ë«=a@u=2?§+<töÑ;»^"?YÄ¸ØW9n®i¾iM;Ú[;¨t)?Ç;ÑLÅ5ÑLÅ5lôE?Gæ>\?Ñm£?¬	X?ã¨A?äøÚ9×¿9?=G
;è:Qa?$Ê;j¤Æ5j¤Æ5V=ò÷U=hµ(?ÊvÌ;´ñ ;"?ä¡¹Ïon9vv-¿]sÈ8@H9È >Ï;üÇ5üÇ5Õß<¤¢<Î/?ìü;ä|;f?JÈ¹(*>9÷]-¿#£å7VÃ9!í½="Ï;SÉ5SÉ5^ÓÔ<a+<#;,?W;Ñm];Ù?/j¹³9`f¿`7¸·
9&¾Á#Ñ;4«Ê54«Ê5}RG?O¬>T?è@N?F²>î?Nên7À|l9kP=é¬ó9Á9\k?F[Ò;ÍÌ5ÍÌ5Én´>£ào>V@?¢¶>Æ¢>"T4?ÿ¨¸×±9Éµò½eJÓ:2ö:»D?ëÒÒ;fZÍ5fZÍ5÷°>1s>µH:?93ì>ÿÞ¯>fè+?;Y÷';I4I?úÅ<°¢<zn6?Ë`Ó;ÿ±Î5ÿ±Î5"=ÊL=Æc4?Ö¤#<ñy<(Q?o¹:ÜÝ8ù¥¿59Ú?9§?zæÕ;	Ð5	Ð5(BÂ>?Ý{>ÁrE?E?p?í0?âà=ä:=4«N?Óuä<Ò<ZTK?åÖ;1aÑ51aÑ5-??ÇÂ>sc?,S¥?d?v&9?Gu9Æ/p9¶?T&/<g
¼;Asn?Ö×;Ê¸Ò5Ê¸Ò5SS=eêØ<8;0?ÂÞ8;A;ôè"? H¹üE'9Å¿ ¢r69²E<èØ;cÔ5cÔ5¬G?®Ãþ>û£H?ò?Ò/?4¯L?ë8ñ´8;pÏ>à®T;@;%«O?±ÆÚ;ügÕ5ügÕ5ëvì>1/>I?(,?x½÷>ìå1?º¤· TÊ9P Ï¼[ö©:fY;:ô=h?É^Ü;¿Ö5¿Ö5°Ë&?°½>åÓa?¸?E% >9|U?&#>¹Äüô80¯F¿ãý@:9{Ò9eºj?0ß;.Ø5.Ø5I?»=«>ÙÃE?Ë8?âç?5.? ©&9'h9jÈ·>ÑÂ9ÎÝÛ9â>gQà;ÇnÙ5ÇnÙ5÷5?(]¤>k?^h.?àâ>ËD?Vó­9ý­9r=?Ia:Í|ë9:u?aá;`ÆÚ5`ÆÚ5
I>>;Ò<ï[g@R5>Íâ=þ©L?;p¹Ö~.9éx0¿Óè9¼K°9Þ¿>)gá;øÜ5øÜ5:@?ï®í>w]O?Sæ6?Ë{?¾µ0?OYº8¤OÎ9ß:ç=Y/s:l9B:BD ?*Oã;uÝ5uÝ5ÌE?t5Í>Wæu?E¸?Êh>Y?úà8·Q9í#=Óéã:´H:ÇÌ?Ýyä;*ÍÞ5*ÍÞ5÷á=7w="6?Ï®<Ï;àø(?8Ä¸^DY9©3g¾mÆ?¸A9²&¾}è;Ã$à5Ã$à5­$å<ÇÜ­<Õ²(?Ù`¸:Ù¯¦:Ú
?h¸¶È89(G¾8ëyd9Ê =é;\|á5\|á5úk>­Ë>E=?Ãá>e¦>E-?,Aò:¶Ì:?²ô<7ÏL<¥¯<?6ê;õÓâ5õÓâ5Fúw>ª$>A?Ï£1?<?¶ð/?òX;Ñ;ñùM?6"<T9<èæ7?6/í;+ä5+ä5Vr=ðÂ<í>/?x;yU;Õ¹,?$<¡¹
z9¨ÿ¿¢û9Ò*¢9M-F?¥í;'å5'å5YÝ>R¨><?J»>Sl>ÀÇ+?ç÷· ¿)9@q½8¥:Eri:Ü.5?Rï;ÀÚæ5ÀÚæ5Ç§»<ß<H6?I¬Ù;6_ª;#?ë§¹j9.¾êõ·Að8ão½@ñ;Y2è5Y2è5«"?6È°>1>B?Þ???Sñ:?/9ù_«9eÔ>êÏ:u9Å¨?ÖPñ;òé5òé5ê}?
©Þ>~÷?[QÉ?²éW?õ±n?@S¶9Àí9îÚÄ>	Ç;ê@v:Õß?ÑVñ;áê5áê5ÒÀ?Ð>Q~?]³>¡+>ÍÊ?¹uõ8wj9V>|T:§Fß9X.s?m>ò;$9ì5$9ì5|Ï>]>µ6?ÓÖ<|¥<_&?X0¹ïÿ8±¤0¿Ì19§9»à?Èò;½í5½í5îó=úI¹<í4?©EÊ;ÿ½£;?x|Æ¸Zýâ8Úß¾UFù¸úùÅ8*!¿Íó;Uèî5Uèî5ÐX?pN?Å­T?ö½´?Zx?2#:?yB:òØ:L¼0?V°;P;µéX?:Øó;î?ð5î?ð5x7>öá=øÛO?JáÞ??¿I<?`Ë9TæÐ9LP+>ÉQ:7ã95Þ-?¸$ô;ñ5ñ5FNk=v]*=¯Ê0?Íæ;C­;³I*? 8ÊÐÀ8Û\½>º'?8n9s$Í=ùÁô; ïò5 ïò5äáE?°çÅ>ø?[õs?Zá>?GØû8øº9ªi,>ï¶!:3Ð9¼×F?ôíõ;¹Fô5¹Fô5Ê>ôÞÍ=??¡ój?O ?­B;?Ã¼8
49/­>6`
<üLÂ;Q6?üõ;Rõ5Rõ5RÀ°>gV>'S?î<ü>Ä1«>h<?¹{@9y)9p=@?P69sÓ8Äv(?XR÷;ëõö5ëõö5ëu>âj$>ír??ß$?{ó>\=-?¹7 =[:Ê<»ÑJ?ëå<¡&<àÜ??I¼ø;Mø5Mø5aV=Ó=È2?&êÐ<Ä¶ <¨c&?°8LC 9Ý&Þ=ZæJ;z2;!p0?ìü;¥ù5¥ù5è=ÄN£=¡â5?}p=>Gí>ÒJ-?"ÍN:ì¼>:Ç
?e?<ÒÙ@<ü+:?úP<¶üú5¶üú5j?±1?¼D?v$?õuÌ>ëM?yù8þÝ9© W>c2;Â1Û:¬WP?r<OTü5OTü5¬¥?ÐÃ>}2v?å ?<¯ª>3Qq?é28¿Û8D«>~<9iFy9¾2Á>ÝØ<è«ý5è«ý5Íì=þ§D=}¨<?'<¢ó;q4?î
8ø¼Z9ç3¢=Y¥©9çó9,#?Ö<ÿ5ÿ5GùÂ>§p|>*¹E?ûÈ ?,ï> 8,?¼1æ8ä ¬9ô-+>
¾:Ñ:¶#)? <-6-6¨?õí >½w?ÎØe?..?¯6E?qBx97  9sÆ>$?J;¥Ï;%fD?<YÙ6YÙ6¯é,=ËÝ·<Ì¿p?$=òXÄ<kV?ûm¥¸f9z¹7¾9/8P'9"ð=
<&6&6´¬ü>Ù¬>eï;?i#.?ìé>á>?ãí¦8 s9/h/>tçN9#0®9
>~È<ò06ò06e?ÿê>±`?ø¸Ü>\ô>×oH?²¢8ñG(9^Cw>!|9[¯a9¹ü?Ó<¿Ü6¿Ü6¹?q>õ?ÒÐ?³E?LD?«=Ï:=l?-¶:ue:ü3?´ú<66G¹=Úß<Sº2?¢;¢;~?F¹µb}9þÈ¾
èN9Ð9Ìl½>8W<X46X46ÐªL?Zóõ>£U?ßý¦?´_?°??¹'9CÒ9±4L>¼;lÚ5;Å£\?<$à6$à6ÅùÚ<q><%0?È#;í;y?´0~¸u¹°9¸½&n)9\"h9uÙº>
<ñ6ñ6">#öÆ=»t9?V&?J%ù>=+?þ:;pHÒ:ª^.?\Ç<m¤<fí:?çU<½76½76é;>~x>o*6?	±ÿ>0â¼>F-?ä=u'Ì<ê=G?ð7¬<Êp<ÏC7?ÿ<ã6ã6À~Ê<e<*?õB;­;,ë?.KS¹_8¢åÏ¿³Q·B9­ÇF½a	<V6V6d¯z=+;=p+?sØ;à·±;¢?[ã¹ÀÊ¨8i,Àª8¦Úù8MË®>Û)<";6";6¶	?¨>ï¹Q?äY?Ç
?I?,"/8,<9ÁÊí=È):³ë9«¢7?F<ïæ6ïæ6/ÙC=w*=9@<?6<%TÂ;(eD?p:&8 á8¥>tj99½1¿9OCx>â<»	6»	6Á¦¥=i=ÿ5?î <Wê;#?ñ¸ôy9qL¾µ¸/Þ49¸t¾:<>
6>
6£C?¬¡>]d?Ýp?5¢>;Ùa?þù+¹´Ï 8ã¿C:QIé9øË#?±<Tê
6Tê
6»b ?'$Á>T?¬Z?b?Ç9?wJ¸!FG9:´½?·:Êl:?bØ<!6!6¥Í#? ¹>eéa?Z/?ØêÔ>DÕR?çß<ÄÙ·;	pZ?Ûc
;Ú¨:æe?	<íA6íA6õ®F=,u=E0?£Ç;e;3O$?Ë÷q¸`fG9VS¾YÞ¶¸Ðõ6¾À®+
<ºí6ºí62;e=í/)=Cm-?Z;'Þ];|ñ!?Pî7%-F93
6=Uëg¹üv9
KE¿3<
6
6}Ö>ýP>¨;? >Dï_>4V%?{©¹v9z`¿7ÞD19·Ð<±÷<SE6SE6}ßÇ=m={#1?b))<[Ó<Wj?ô¹4¾8'Ë¿2÷8÷Ö:9©>!
<ñ6ñ6!è==M):?e"a<|*<)?\E¶ÀÖc8`_½0£¸ªU9Þ¾uè
<ë6ë6Å/Õ=÷=÷À4?a<«É;YÆ&?Ïß¹ë9Þå¾!µ)¹À%9¡¿.
<¸H6¸H60hÆ>+º{>TÆI?½?W_Å>ÿZ1?92¹Èo97Û¿C'³8°{¨9;>¡<ô6ô6×áà<"«<G3(?p«8;ü?;{n?¹¹ÂR/99 H¿àaÓ·Î8D4¾ÜÀ<Q 6Q 6£K?Î >}j?ç>?â0Ý>ú\?ò84¼9Ó>áÐÁ:¬O:Âên?<M<L6L6t¡I>Np>ºí3?Þ
<¨ab<»¯)?àÔ¸f93úH¾£}9Nu9Êêê>¸<ê÷6ê÷6Æ×>CÚ>@U5??Âà>µ¨>X*?}<
u­;ùµN?¾<>¨|<º#A?Ê$<¶£6¶£6¬b>m>1ÍD?Dü>ºÉ´>s2?i)8¹ñ9ò¿êp:µË":3(=?ÛÅ<O6O6Ìv?¡?Æð[?nÿ»?êCa?Õ¥U?~99#ë>¦-<q#<¨pt?x<Oû6Oû612="2=10/?Î#>ö½>J?à©9	;a9Ã§@?LÔ;B;Ñ.?3E<§6§6`ú_?lV?W?Ûu?¨<?d+L?úó9¶9Jµ>®Ü>:,º%:·i?äß<èR6èR6{>&9>"6P?vª?jX?^²I?Õ Z=¾Ä=ÓX?{	:u|9µh?H<µþ6µþ6Ç»<	<"°0?V;ÿb;óÄ$?æeG¹?P9®ÛÃ¾J9Ó8ªÊ8éìQ?¹¬<ª6ª6Ö[=µ6à<2?¨Ñ_<ê¬*<Û'?#?<#õ;ñG?G;Cb;ðN'?¯<NV6NV6ãÊ½=Ç=×.?tq;677;°(?&¹»°8¼p¿Zk98:Y9Ç°>»<<66f¦Ù>ºÐ>`@?å1)?ò>b2?t
ï7)9pµ=\éÇ;;
<?-Ê<æ­6æ­6D¤Z>>çn:?½>/a>30?â¦4=%/ä<k¬J?O°<çn<ã=?!<³Y6³Y6álw>m&>$µ>?dÃ>^¦>M/?öí:fEª:ã2?Pu¬<¼Ôj</<?^<66½ß.?ÍÏ>ºW?½@?sÅ?-??ðr:o÷9oË?\kB;HÜ:µña?1X<L±6L±6ªL'=Eô<¸/?;°p;b¤?¨¹L7%9Á0í¾ÈÛ7xÙ8>àõ<]6]6f¾>¬µt>l/G?ûô?Í>¿3?Ý8ªj¡9Xü=·(:zÒÄ9nH?²<å6å6¿?ú_?§? ?;)?è#r?úÂ9X_9j6^?>ß:ªC:j)@?&<±´6±´6ÖÚ·>{<V>)²[?q²?J@W?ü+9?9'wï9½,>þT:ë`ê9ª¤h?Õe<~`6~`6`)D>/
>â³5?Ç=ô>JD¸>:©)?Væ¸½¼85¿-¿Ì94ÚÎ9çdý>R<J6J6ù¾s=°/=É1?áþl;4;ý(?¥b¹¼[9¦'ü¾
¼
9K
9c/?)e<¸6¸6i§>,]>çA?U¹£?Èl?Ý.1?âR9Ç!9ÃÚ&?ÈJ¨:?VV:FI?U¼<ãc 6ãc 6J>ÕÚ=i~1?oW:<þ<s?¢[¹{x9V,â¾'-ì7R89qÂÂ=ùÉ<°!6°!6UÁ(;+ý=¸=-ù/?ø,$<))ô;î",?Êäå¸9Hf¾lÕl·ï+9lE1½ZÐ<|»!6|»!6UÁ(;qp>n>U?=n?|g¸>§H?ò3;:\?N:ëË4:SþQ?r <Hg"6Hg"6UÁ(;µ¯>A>­(h?H¾Ë??9F?ÛA9îÍ°9µ¹>5:Yè:Í-?X(!<#6#6UÁ(;	?~%¹>>>?-]?«T?Cq7?o:8BN97Ëç=¸As:%¼R:ðÀ?A"<á¾#6á¾#6UÁ(;íòÃ=5ä@=g?ÕâÆ;F£C; ?f6S¸jl8Tµä¾É"x808ÑJ?©C"<®j$6®j$6UÁ(;ñ/>jå=|D?Ý&<|Íê;u5?òÖ·u9XÁP½°8ò¿9!_}>C´"<z%6z%6UÁ(;¦6=!=/?<pÀ;,9?Gº<¹ß9=9bSÿ¾"ZB8p39dî
>Ã#<GÂ%6GÂ%6UÁ(;
U=Ý¥=ªÛ1? ê%<Ïô;ü-?xûM¸{*9¾P8.©9ÁYÍ=$<n&6n&6UÁ(;Ð¨ì>ï>ÔD?Ô'K?
Ô?\Ì4?°Ú9j98?>ê»÷9)-9s?¹U%<à'6à'6UÁ(;`SY?!õ>¢öb?lÊ?cI?ÇZE?²×Ù9(X9ß
?|Ms:õ(:%R8?«,&<¬Å'6¬Å'6UÁ(;_×Ä<[¶<Ù.?-U¥<p|<
?öÐt9Ü¨9dº>¨éV<8 <²S+?®ë&<yq(6yq(6UÁ(;:>:AM>\ÚB?¾
?X½Î>/?kî=K¼<iÛH?VZ±<.ãr<pí:?ç{'<E)6E)6UÁ(;«}ê<ª<0?Us=ó==¥!$?N÷8#d9?·=mp:§8*:Ê4?mî'<É)6É)6UÁ(;\´×<w<xW/?èÆ;9;bûü>÷Ø9æp9¡a?N:ô67< 9lC<³ò'<Þt*6Þt*6UÁ(;þL>Ú>¶»??MQ?Ã?L³1?J<ç<[%<ëK?ÔÄ
=¾³¶<öpB?´(<« +6« +6UÁ(;Þ¾?þ2¦>.îJ?0b3?´ä>^gI?ÇÒQ9'b8{í?Q£Õ:C:!A?åí*<wÌ+6wÌ+6UÁ(;<Òº>k>e6:?ºJ?¦<?n7-?t(N¸óÈ8iæ¾R:Þ8:÷8?ö +<Cx,6Cx,6UÁ(;°q=ØH0=}/?q;¢~e;2}?¹e;9Iº¾×8uË8Áã?I,+<$-6$-6UÁ(;k«6>ûw>Ñ6?êk±>á>ç*?ýÒ·S¤9H½Èg5:c#:°?Ü8,<ÜÏ-6ÜÏ-6UÁ(;ÌÃþ>·>vðV?F ?$«>¶kP?@å
4¶Ð±9TIL9Î9]åx9ýfT?;£-<©{.6©{.6UÁ(;±-g>Íu>ËB?{hÔ>ã+>¡Ï*? h8[°¸98ÇÆ=­:íx:¢?².<u'/6u'/6UÁ(;qF?ª?!D?¨f-?µEó>y6?¡h9ÏÂ9R5Ä>~>;:«ü:Jt&?£c1<BÓ/6BÓ/6UÁ(;îúÕ>èz>SZ?®©?RL[?ðF?ôY9G_¥9áá>ô;Ü=;Ö©8?AÎ1<0606UÁ(;´Á>½V>´s>?÷¿>¥!>X/?æ==ï ð<LI?:-ë<Ï²<êoF?F)2<Û*16Û*16UÁ(;^$²>i>9=C?
z?ÿÉÏ>Mv4?1:Z9ãÑ¨9v¥>>:yï/:QT?Ã-2<§Ö16§Ö16UÁ(;=Î<­¢<Ô?/??=ÍÖ<å/!?ËuM7ì=³9¹<³åN;9f;C1?»h2<t26t26UÁ(;·=æ³y='¡;?7ì1<À.ñ;Ú<?07»¹M®9Q_#¿Ñ}¸ª93v¾²t2<@.36@.36UÁ(;3å= ¢=>ê4?$«>Û>
a$?ãÿ9):EÔ>tR;eQ;?½~2<
Ú36
Ú36UÁ(;'Ì0?EØ»>Äñp?ÃXÀ?é{?&xC?oJ¸öV§9®ê½
Ù9¢6²9F?w¹3<Ù46Ù46UÁ(;¢>XÊ[>=c=?¾æ>i ¦>1?-;Í ;+§M?zé¹<¥?m<H?+4<¦156¦156UÁ(;Õ1?/s?Âw?>Ç°?:??~9À9ãºo>ä:ñ:R:¥d?c4<rÝ56rÝ56UÁ(;K=Y¼Ø<)/?"ëY;º';®M&?ÂÚ^¹%Ú>9v¿r­Ø¶Æö8°dá¼§Ã5<>66>66UÁ(;Vf?l?(9D?¨²W?µ
?ýÿ@?f8>W9öG>û¨;kh;(p:?jF6<576576UÁ(;k½>Ö¯Ê=ûH4?kÏ=å~¡=¥$?Ä{À9Çþ:Â¨>O£<áf<]5?o6<×à76×à76UÁ(;+=>ß¦Þ=)PY?Éåï>åü>Áî??r==BZ?EÇ;7ó;å8?ç7<¤86¤86UÁ(;~Ù·>|µz>Éº;?ý>½>ØÜ*?ô»;m;ùJ?&í<L¢£<êÙ9?48<p896p896UÁ(;Ëµ©>2~l>hµ7?¾%;>f>È²+?¨·l;=Û;º¼>?D8u<F*<VV8?Ùð8<=ä96=ä96UÁ(;#7?üãº>ô=S?{¡r?ôð,?j3?U9+9<P;?Õµ:£ÖZ:[R7?zn9<	:6	:6UÁ(;-Ýd>Ùø>iUC?
?¹@Ò>K,?é0X¸9 b½½ê-B9ã¦9Ì>àn:<Ö;;6Ö;;6UÁ(;Òè½<Qï<â(?wO ;£;«?5Ü·Ì+9V¥½:{9F]s9é"?:<¢ç;6¢ç;6UÁ(;ÍlÎ<ö<Û,?`YF;M?;H·?6¸7þ961ã½æj¹ü³ë8ÆD~¿1Þ:<o<6o<6UÁ(;ºß>ã>HtF?nì%?Óûê>hÃ4?È{·ëpÁ9®¬¼ÂË9m^¿9j&?ÿ:<;?=6;?=6UÁ(; >ÜçR>SB?+?Î:Á>AÁ1?zz0=í×<qQ?¥<Kó3<Óí@?ÿä;<ë=6ë=6UÁ(;Z!?Ì»>²ò[?ãÆ?S¶i?Y?éìs9®¡¡9¨+Á>)¾:g:þªR?W<<Ô>6Ô>6UÁ(;/ÿ<Ìº<Î/?4$K;Ó,;Á?YP¹Jd·9xH>¾ ^¸^i9\oó½ÒÙ=< B?6 B?6UÁ(;Ùº=[ÏÚ<7«+?ò';©;kl
?Ô£¹ÞÌ69ÂÇ¾­¬85+9°>j4><mî?6mî?6UÁ(;ãË><yK>+ó9?×!?§Ý>ñ´/?©`¢89r>ÜÇ99z9mN$?ï ?<9@69@6UÁ(;Í7¾=çÇ=ô¶0?n<vÛ;um.?Ï;¸Go9°ä¾õ}¹¦E9¯<$¿d?<FA6FA6UÁ(;[???D??Ed?i²)?6c,?ôcH9Ü791²?&:¥¡	:(9?Ü?<ÒñA6ÒñA6UÁ(;«6>^æ>7Õ4?¢]Ï>1×>k+?ÙÖ6=ñÜÞ<qR?Y¯<òzr<Û8?dó?<B6B6UÁ(;Ú*4>>Ñs3?vjB<#æ<*?o¹w8Y¿©;;Ï,;zÂ>?Õ@<kIC6kIC6UÁ(;E­=Y¿]=ñKH?åÐ<iXA<x[)?àè·pt9
h½ÁS³"e8Q¸ì¹8#A<8õC68õC6UÁ(;0\x=@9=ÐÐ+?1q;DE;?7}J7ð9^&=bË8ß¶£9<>	B<¡D6¡D6UÁ(;QtÏ>YU>þZA?õ^?y?÷È4?¥=î,=ºN?	7
=+²<-¥F?¿B<ÑLE6ÑLE6UÁ(;¢E?í@ô>#O?Ö±o?÷²+?§°2?³B99Õó(?ÿÒ:O\:
£#?>®C<øE6øE6UÁ(;T3=Ø*»<öX/?ï}s;kpT;Éµ?èô¹ä6t ÁVsy7má8H=Ê=}[E<j¤F6j¤F6UÁ(;ñÔ×>{@>å<?2Z
?Ì>l-?Ç?½;î|;Ý??jÏ=SXÙ<;?cE<6PG66PG6UÁ(;_4Z?òË>>?ïz?A
?­n?øa8C9Ù>>Ê¿:kØÎ9VX?6ÔE<üG6üG6UÁ(;üg=8ÂN=A1?³j<ô£ç;×ë
?s¹Ë59^ M¿FE¹Öf69r»¾&éE<Ï§H6Ï§H6UÁ(;ÖöZ??xS?ÖøU?Ü>ÏVx?OZ9r9Ü¡>Døì9õ®9©F?íF<SI6SI6UÁ(;½4>U÷·=
h2?«þ;d÷Õ;ôù?çÐ·?ze9i¼ÓÌV·¥u9óÚß¼PPG<hÿI6hÿI6UÁ(;E=.mÄ<\Ç)?ê;³³;®þ>ÍÎi¹Tô6%útÁZ m¹kÔ¨8«(´¿¥G<4«J64«J6UÁ(;îÙJ?ð!Ä>b?Â?Yþ5?Ó?ü´£:ÉÁU:D?d¿;©w;óE?-hI<WK6WK6UÁ(;¯&p?ì?]!Z?Äà>1>tï=?DyÈ·ßR9_0½¨¬9ìÃ¡9;è>+I<ÍL6ÍL6UÁ(;³=È,¾<-?<)2;É÷";åî?¯¸ð¸<îè7ýGÀ,WØ·  9e¬½ÁI<®L6®L6UÁ(;©Õ>[>¿P?¼Ì?×>×;? ,¸,R¿9.®½äË9[¸9Ü6?OJ<fZM6fZM6UÁ(;XÚ1>¨>et0? 2>	Bè=ür$?V:îÑ9G*?nÑ<OiÏ;0ê8?EJ<3N63N6UÁ(;=EY=!°3?7;ÐÐm;é?%·eU9îùÅ¼ªÄ8Ê6r9µO>({J<ÿ±N6ÿ±N6UÁ(;°á?,:ï>p?%>?tp>ë?>¡ 6&|9Q#<öç49¿9>!J<Ì]O6Ì]O6UÁ(;¡í>8p>c×L?½E?ß@Í>j©A?SV8OÄø8>
¡<=2?<eT?ÔfK<	P6	P6UÁ(;/î<T¬<&41?òVI;A;Õ((?]Ã>¹)»69V ¿lm
¸1¯9Zs½ºëK<eµP6eµP6UÁ(;;¬=bé=ÔJ,?C+g;ík<;
?qM¹`Í8æÐ¿°·´·Ä9½ÚL<1aQ61aQ6UÁ(;ö%?>ç¢?¯_@6ñ÷?òÅ?½/=®=Ô?BÅ=Þ=Ï??M<ýR6ýR6UÁ(;Ó_Å<G×<Ül.?´O;âº<;GÈ?é¼;¹ök9~®Ë¾(EW7òÛA9#={ßM<Ê¸R6Ê¸R6UÁ(;O0?
±³>	LF?É?ï¹Ì>¨F2?iå8D×e9Á>×t:kM:á»A?&ËN<dS6dS6UÁ(;÷
?ÿq©>P?ék??¿>E?ðé2¶'ª8Û¼©Ý×9%³9Ô<?4O<cT6cT6UÁ(;ÉH>Hª>:÷C?Áp?ú¬S?n\8?ó:]nµ9Y¡4?¿Ê×:²¨:ÎÔ#?¤O</¼T6/¼T6UÁ(;.>Óý=¤0?äÖ=<«<â¦$?¹
[9èc¿
FÒ¸ª,V9_V{¾«O<ügU6ügU6UÁ(;jÕÆ=u=Ah1?£z2<Gü<£2#?Gl¸¬k9¾<¸Y5u9($¾«éO<ÈV6ÈV6UÁ(;ÝÒ=et=
1?T~Î;F;Ù/?PÇÌ¸ãR9DÁ¨¾,K¹¡µ^9Ò¾´R<¿V6¿V6UÁ(;N=>ë=ìÐ.?O;!*u;QS?nÿ¹G9w_í¾÷¸9Lµ9£5?9;R<akW6akW6UÁ(;Ùö<µ<þw-?8Ïm;½HV;t
?âJ·àT9Yô¼aQâ8£Z9x:>äR<.X6.X6UÁ(;ô7?7±>Dµ?ªiá>ï?>¹M?Ô8øj9pé=¿û9[ 90Dò>ÑT<úÂX6úÂX6UÁ(;Ju­<
u<ä0*?Ñ´<hX|<ö?X­¶ï#9óX¼Dt.9B9\®>©V<ÇnY6ÇnY6UÁ(;uÉ>ÁÃ=¹1?}ÿ<|×<¥½?èºc¸1O9¸½¾Â=8[ú8QJ>WñV<Z6Z6UÁ(;Ã|-?;zä>ÀbB?\z?¹f:?në+?¥7UÒ9ÈÉ<%;-á:V;?ÅW<`ÆZ6`ÆZ6UÁ(;¥Ë=ÄÒB=Ño2?xwå;n{µ;ú×!?Ãx¹9ñý¾<¾·à^8ù¾nX<,r[6,r[6UÁ(;s>%v>ÿWN?Õ?KûÛ>3-?ÀËC=ýõ<-}L?1©B<ðF<*B??|X<ø\6ø\6UÁ(;Þ©>f"d>
P>?EÁ>>Ñc/?Ù9 Í9{>è,Ü9¸ï9å5?@áX<ÅÉ\6ÅÉ\6UÁ(;c=Z¦%=¦x/?3~;cr;À6?¸^¢a9®¬½Áå¹8Þ8¸)!¿@Z<u]6u]6UÁ(;?®=^Ü=Ü+?sx²;eê;Ø?Ó¹±49Z¹¾r¸Nb9Î×/¾ zZ<^!^6^!^6UÁ(;x¸=9=G÷,?®fõ;D3¬;ei6?¬6R¶69BF<«½7Í9Â2¸=Å¸[<*Í^6*Í^6UÁ(;N??
=?sM?Û? ,-?è8P9Ã¾>À(H:^v&:1é? ®^<÷x_6÷x_6UÁ(;Æw?d¯>¿)Z?õ5?Àbë>äE?ñ«8xV9ß_>ú"::Ô6:èP?Ñy_<Ã$`6Ã$`6UÁ(;@¿>¼µÆ=OC?óõ¬>¸ey>/1?¤¹K;hh
;h8?b¾û<¬<jC;?E`<Ð`6Ð`6UÁ(;k5Ð={=!ë,?¹4<C<Ü;r+?Ò®b¸ü:µ82 ¾©æ2¹oó9·æ¿p,`<\|a6\|a6UÁ(;º?6û=?!öR?}±?_´p?ìÄ<?ô9×ú9Ümú>l;;Ìr/;ø'K?%Á`<)(b6)(b6UÁ(;U;?'¨>ÔçD?ºD?ëè?§:?çad9l9÷kã>,é9dQ9¡I?6a<õÓb6õÓb6UÁ(;^(Ý==C?ûI<¥(<½B?°	O¹.ã8Múh¿ZÐ7QL>9%=ï´a<Âc6Âc6UÁ(;×qª>ó³K>4V?ÈÔ?¸­?3GM?cV9¡È93>zõ=ûº<RÞi?ô¢b<+d6+d6UÁ(;þð>+¢>öh>?Äú?.]±>s;?kX9Ï9À>Ý:ÃÍB:é(?¬¢d<[×d6[×d6UÁ(;ÐM??X?)ÌD?íR?u´?¢÷1?÷8 ¼99c{\>R:ó1Z:Í'?|,e<'e6'e6UÁ(;q­>nâ`>kpE?7V§>è¥r>m0?Ôvn7ßDô8êy=ú9*:þ/ï>Me<ó.f6ó.f6UÁ(;J¸
=àHÓ<|¶+?R,;OØ;Ó?#³8A9×ñl>Ãí³¸ Ï8llÞ¾ékf<ÀÚf6ÀÚf6UÁ(;g½>E\>àÞ<?fi?<\?S)1?À¶<;j<¾|G?ÊÁ<Rs<EãK?ñ«h<g6g6UÁ(;Dê~=w]<=9-?;ã´e;þÐ1?ª&¹æ§69þé¾¹ø¡c9>X¾i<Y2h6Y2h6UÁ(;EÜ>:v>êK?(·>§s>Ãð0?";¥¸CÙ-9`Os¾þ¯©9Ö{9¨-?{«i<%Þh6%Þh6UÁ(;à­4?AèÙ>CT?An±?ú[?|N?g359:Ü9/î>¤©´:+z:uß8?ói<òi6òi6UÁ(;¬v?J®>N?üÊ?Ì4?6?þN9T°9áB>íw\:v:YJ?*Ij<¾5j6¾5j6UÁ(;tÎ<ù³<·60?/0';9°;Sú?Ô¹a_9Q¨¾pm^¸-Õ7Ê¿ªyj<áj6áj6UÁ(;½îÍ<®B</à*?¤:;0§+;âÈ
?WH¹ûvô8ËQ¿²ª¸Jþ9+O¾j<Wk6Wk6UÁ(;È?~¤°>ã:W?V>¶H4>HM?ÅBé¸¤õ9pÈ¾®W¯9¿|9(?Ój<$9l6$9l6UÁ(;6]b>ý#>¦ù;?oñ?Êã>üÆ)?uò)=ìÉÕ<K?8ê<»ì<t??ËYk<ðäl6ðäl6UÁ(;ï³?¶]¶>>æ??¨þ>­Ô¶>A2?ª	88%cA9ó=óöQ:
Ç:JÝ5?tmk<½m6½m6UÁ(;T·?ËG·>ã.µ?¥¶Á?)( ?¨Ñ?:°S®9ûZ?9ª<FU¤;g?Þk<<n6<n6UÁ(;á(?¹¯¥>Üw?&@7@HÕ?<ô[?´2;cþ:83?$²:ào:)&?5Îl<Uèn6Uèn6UÁ(;ÝTK>Ñã=âÀd?ÉÊ?ó¦G?&¨9?ÎRY=oõ=2µW?üx<a <ÙZ?·m<"o6"o6UÁ(;êt?Ùä>&t?g?©z?ÿ6Y?&rý8y09Âj>l¶9§9ç©?*m<î?p6î?p6UÁ(;P»>?áù>÷fC?ëK?:?3;?í#9'¨Y9ÖÍÀ>¨(:Ûj²9÷]d?ÿm<»ëp6»ëp6UÁ(;m¥=úÓ<­¯.?m¾;Ã÷N;>Ì1?ì$º8J&Ä8ñò>jø·Ø8H5½Ø?n<q6q6UÁ(;Yç=iY=x#3?z×¨==æ%?×9[½9Zº>¶Â;;º1?ëJo<TCr6TCr6UÁ(;<Ý
>éèÊ=oû2?ä)=¢p=ì"&?¾7808ß">É°9 Æ¹9có>üëp< ïr6 ïr6UÁ(;É§=yhÐ<j;/?ÝLµ;L$;°%?·=Ó¸95ï)¾Þ3õ8{âp9`K>b@q<ís6ís6UÁ(;b{¨=½G{=¥+?¨=æLF=0&?'#:pC.:
Å><MÆ;»Ö3?c|r<¹Ft6¹Ft6UÁ(;ªc=y'(=¯L-?)3;²ÊM;t$?È8Tî,9mi>åÄí8®­}9ñño>öés<òt6òt6UÁ(;þâ=FJ¢=-E2?ùüõ;,È;g`?±ÀS¹§	9¦æD¿:P¸¤9¼S¢½¥v<Ru6Ru6UÁ(;
;?0î>úI?IÚ#?vç>m%5?ú¥(¸nv9B2¯½Ô¯:I:?¦x<Jv6Jv6UÁ(;S9=C=>69?àè=R¬=U¿,?ÀÝ9!×9]~?^ã;s];±<?y<ëõv6ëõv6UÁ(;úW?µ;>óz?cÖX?-¸ì>§j?~²¥=S&=Iö??D=Üù¬<m?ÇPy<¸¡w6¸¡w6UÁ(;ûìô<;°<ä1?ôe;¢qH;Ø?T¹²þ\9Äî¿¹r¸Æ}9(©¾ÞÅy<Mx6Mx6UÁ(;{0?ò,Ê>fÅE?¸?î¾>{=?Ô9Ý¨9?X?Í!:WÄ:à?[Êy<Pùx6Pùx6UÁ(;ú]>zÐ=S9?NSÑ==ÇG,?ßI=¬ø<0ìO?YË;ø7;Ûº@?ðßy<¥y6¥y6UÁ(;Ü0?N]ä>-CF?I\??q"?@d-?þu9$£9Á>ªb
;KÁ:[ÿ6?@6z<éPz6éPz6UÁ(;.ú=iý¬=Pe9?D<]`<d)?Ó¥5¹»Å59Óÿ¾2¸¾¤r9Ë$¾»=z<¶üz6¶üz6UÁ(;b½¥=&|o=X+1?JçÉ;#Ò ;Ç² ?¹ü¹°¤Ø8,¿üsª8«ýO9.ÌQ>Ç	{<¨{6¨{6UÁ(;Ã$ä<°¨<_º-?üu;6
E;oæ&?;ì¸Gg9Ñ½F¦¸Ìe90 ¾¡I|<OT|6OT|6UÁ(;^>4?æjä>CJ?î?ëÙ>³6?¹{8÷ôº91C=`U:ýµ2:¢?>l|<}6}6UÁ(;ó+?ÍG>]?MÃÅ?x)E?ßc?ù9RÉ9^)?½®Æ9÷:ÛÅ>ni}<è«}6è«}6UÁ(;?Ìº>¦4V?6?ê>ùµG?Iµc9nÏ9$n>æd¢:e:"5?8×~<´W~6´W~6UÁ(;¨,>#,>>?û>Úä±>ö4?Ýfj<<}®W?É<Ú";<ÀÀ9?¬ <66UÁ(;?>/ëÐ=Y>4?ü><E<áß?7£¹~Ï8,©¿ní.7ý7Æ9Wëa<Íû<M¯6M¯6UÁ(;+E=v×
=ôÍ1?ªñ;ä
;ëÞ
?æÉ¬¹Ú&9Á1¿ÁF¹9q¾m
<-6-6UÁ(;¹²>[¶=p>?Ù½É>Z>n¯6?Ô:âD:»(?ý9ÿ;×¯;l:?»7<s6s6UÁ(;a©I>>ø2?>É>3?>w)?-A=6Rù<\ZF?ç±<x<ù7?Ø<YÙ6YÙ6UÁ(;!t?Kø>ô{?Ûo?©?}<M?&ô8ºF9&A> #:ç/: Jï>Ì§<?/6?/6UÁ(;wË<,7<Vm<?¢º;e¢;¡?È|g¹å9Jõ^¿¤Ï8×)39í J>Û<&6&6UÁ(;=z??aô>1H?)?èå>+Ü<?T¹ôy9ýÅ¶¾aNí9¶ºº9l«"?¶c<Û6Û6UÁ(;ÚÆ=G=¹K3?M´Á;ø;þ?ÈDA¸Yf9¥Ö½Ø¹V¨+9î¾ª<ò06ò06UÁ(;ú>=~§>k$??ÁÚ>V§>ö'?ÿù9vÀ9ÖUp?3Ô:òË:ú)?k<Ø6Ø6UÁ(;± =%å<Ýó2?6xW;Àr3;¥±?hÂ¸(ÏÍ8ýÐñ¾+6¹#ä9y+¿M<¿Ü6¿Ü6UÁ(;Ãàç=ª=oö-?Jÿ;JÀ;ë*?9aÉ¸ãF9°¾KU¬¸b9§C¾<¥26¥26UÁ(;}3>6+>q¶f?-[+?q¾>)Xf?¢¡ð7Ð£9Ò'B=n+×9-÷:_Ê>kD<66UÁ(;jr4?CjÝ>õ¡P?Ê¨5?;ãÛ>R~S?YX8fî¡93	á=H`;±9À:ï9?QZ<qÞ6qÞ6UÁ(;A!0?ËÞ>§aJ?P¥?ãÄb?ba:?©=j9N9¦½>q/º:`¥:Òþ0?6~<X46X46UÁ(;g2?ÓhÅ>mâ>?ìH?è|0?ã;?Oô~=_¹!=ÿÉI?ª}2=L4ä<=;H?±<>6>6UÁ(;"4<>¦ì=4L?3w?}m+?8?4×W=Ô*=ûQ?1=¸k·<f¥J?7Æ<$à6$à6UÁ(;«¸=KØ=0?¸ö;û7¾;æ%?o[¹¡8n®¿VL¹6<¼8/ó¿å4<
66
66UÁ(;¦B/?IÚ>M?Sî?iÞ>éS2?ºd9RQ«9'ÍÎ>×¤;¿â5;85?È£<ñ6ñ6UÁ(;«`=T!=á{2?8å;È©°;L&?;a¹Å9yµ¾æ	#¹P9e¾UÐ<×á6×á6UÁ(;G»ó=P±=½´/?÷Ü<«òø;Ed$?|Nk¹¼91^I¿b°Þ¸x«R9}M¾ÃÛ<½76½76UÁ(;-V!=	Sð<2Ü+?·É<T<rÀ+?ÏÇ9UmÂ9T? g<Ë¸;ü¦4?
b<£6£6UÁ(;èy5?Ëæè>vyG?v©X?-x?õLA?»Po9e»¶9®¢§>6ga;tp(;³I+?Èh<ã6ã6UÁ(;X=¾ß<|)-?¢¦;Èp;.$?¸¥q¹¢8`ùê¿+AÌ¸pãÆ8t¿d[<p96p96UÁ(;ãÁ>Ý¬`>ßë\?.?¼.¬>Üe?1×=¥ÈP=î?²jà<Z³< Ç[?Æ<V6V6UÁ(;ü0=??=PI2?,Á=y=Øs&?óÎ9pÇë9áé¥>Å@9þTæ8@V?>ñ<<å6<å6UÁ(;C?=´>dSG?ó­`?Ãz'?c·+?GÜ¸)À:9^Î¾t{`:Uåÿ9Ù`?<";6";6UÁ(;úß<*ª <(2?+$;PsP;§)?åí¸J9?Ê¾À49$9É >¨&<	6	6UÁ(;ÑV=Áe=ìñ0?%¢;!¦q;Ó:,? ±i¹Kþ9þ@¿U39æÒ>9²²>ùq<ïæ6ïæ6UÁ(;9bî>Xö >=?$Ý&?z;æ>9?C=¸e¹<£}E?W;_JH;õ4=?Ë<Õ<6Õ<6UÁ(;*¦ú>p¯> Ú`?fØz?÷t?½\?þo:ÅÒ :Ý??¤ø9¡i©9nÜ;?ýÚ<»6»6UÁ(;óò>ïy¥>jí;?rén?ï'?Ó7?'·=S£8¸\½R´:`:jM?N
<¢è6¢è6UÁ(;¦>ÂÂD>pþ6?øÎ>?ù?¶|.?æ¯A=÷²õ<³ÎI?|þ<-+±<¾ô7?W<>6>6UÁ(;EÀ?£ìÛ>ô?ÊÞ?³ÌS?;.?«4:Ïû9ª?G°±:à¥G:«×c?©<n6n6UÁ(;­=÷+i=à>?²ù>+»>]Â*?Y@¶Ö«9¯»òÔ<ÌÀÐ;ÂA?X<Tê6Tê6UÁ(;+¸Å>\>[÷:?6ã>ù8¥>ÚD0?p#=zÑ<÷»G?a=&^Ð<[A?;<:@6:@6UÁ(;Ò3?W5Ê>
¨c?D?Þç>G	Y?Ûï8@p9}£>øf^:j
:!«M?¤<!6!6UÁ(;[7=Ìí<ÎcE? 4
=qDÝ<Y^#?6¹"Ê8znE¿Q8Z%9$>î<ì6ì6UÁ(;«=á+Õ<U+?x;!v;¥?>«3¹_09d¿Àt9¸½F9Rï½<íA6íA6UÁ(;\?ö×®>U0F?#ZB?µ¬?GUA?;_9	¢9°>@Ô9À9í?À
<Ó6Ó6UÁ(;HÅ=Ü=2×8?¯P^<ê <ÖÖ0?G7E¹ÉñR9ÕVï¾ø¸9gä½<ºí6ºí6UÁ(;f³=wøÕ<²-?ïj~;Gü];n³?`ä¸p!9Í÷´¾p-Ãµ.µ9òÄ%»×Ç< C6 C6UÁ(;VÖ<~µ<äË.?WSe;Í;F?µj¹¸v9³ó¾Ø¨+¹|D9¥¾6<66UÁ(;#é>eÒ)>öSB?.Iá>96¨>$n+?¶¹]»®8P]¿ûÌ9¨9¬
?¤<lï6lï6UÁ(;Å ?Êp>á^?-¸?m9?¹ÿ}?²v:¯:ùÿ>®Ñ<[N<án?U²<SE6SE6UÁ(;9pR?åu?uP?5?:G?Ôâ8?
9üÎ9ï/>d[Â:dm:IQ?³<9696UÁ(;
Ì¶>&wH>àoi?¥,?åÊ>7?Þ»¸g|ó8oÅ¾fj%9býý8¹&?W<ñ6ñ6UÁ(;j<=3»Þ<Û0?,èG;I.;&Ñ?u¹ár19mMQ¿¡ +¸´Ù9¸½<G6G6UÁ(;Ðg/>Í#Ñ=µV?
à<?°ó>
kF?Á,¶=giM=U
c?ÉÁ<Zúh<R°T?Ñ<ë6ë6UÁ(;ø´=×ás=	ö=?)9Ñ<r*<Öp?H6<éØ;@zW?òÇ5:\¼¤9>?Ù<Òò6Òò6UÁ(;õ>«S4>Æ??U?7â>4?~<Å:íö:A`4?Q¥A<û;ä|E?ÑÃ<¸H6¸H6UÁ(;ænÀ=t=±1?ôq;\E;þí?N0¹8K9c`¿
Æ·õ9A½Ï<66UÁ(;©?¹> \f>±ÝM?L0?¦¥ý>>ï1? l8*_b9ù¾>f©ã9¬':päß>f<ô6ô6UÁ(;Cµ4?P É>×f?´ñ>>â¨]?Ò§õ·&9 Ñ½9*:<L": *?Î<kJ6kJ6UÁ(;ûÅ>2¥>^°>?Ô7¶>À>Yb.?TüM¸|99#À½9£±99:>Ö<Q 6Q 6UÁ(;ML=À=t,?
=eÛ<s¨!?>¾9ã9AÖ>nãÛ:Jª:H%?Ø<7ö67ö6UÁ(;?Õ£>I?[q?SÏ>ú@?fÿ9-ÜK9z§>ùä9´ç£9$2?Ò1<L6L6UÁ(;®Ò·>åi>¿1I?¨??3?Q@?ìÓV9UÐ¸9É>ëÍ:n:Q-?m<¢6¢6UÁ(;9ê$=¹»ñ<à¥.?¡ÏP=i?+=²?G»8ØçÌ9>ªé=ãÐ¨:hW:ê](?<ê÷6ê÷6UÁ(;õy>(ð(>U=?¤Ú>ð[>ÕB-??HW;N°;¤#2?û¨<O@J<7?n¸<ÐM6ÐM6UÁ(;7¡?ÔÔ°>
ïO?ÕáM?È0? C4?9Ò&9H9'¾>@G;ß
ö:O?vé<¶£6¶£6UÁ(;é´=¯u=!<?zæ=`Æ¢=X=5?¦oB<©Ä÷;båH?¦<¬P<<?ò<ù6ù6UÁ(;Ec1>.Ýà=0óI?,ï§?mJp?Åé2?nE5=kÑß<åUO?âQC=³ú<sG?.<O6O6UÁ(;!Ä¿<ï¨<©.?Òi2;;çÀ?Î_¹HÑò8ô+k¿ëç8"5i9+~>u<i¥6i¥6UÁ(;V¢H?ób§>¢l?Â?O?Wpo?ì\»9hi97 ?¥7;?TÊ:;Gh?Á$<Oû6Oû6UÁ(;Ý\+?ËÖ>l<L?±û?·3¡?ÚG?[
::èáï>ö`»;øfP;Æ,f?w&<5Q65Q6UÁ(;ëÍÆ=2m=|¤V?4÷&>>ë=Ñ5?NÈ:s<:|çP?|ç<ª³;ß8@?	<§6§6UÁ(;6&>Ðà=óD=?sB?oS×>M5?gC8=`Ýç<qK?º<:~<Þ;?t<ý6ý6UÁ(;]6	?O0«>Þ0M?Ô©?-÷Ô>D´2?;å%9§Û9u>¼8;7 Ã:vB?ª<èR6èR6UÁ(;F?¤÷
?©Ng?¾!>?\Ì>n?Ü\8ã9Æñ=Ç;Õý_;.?gÎ<Î¨6Î¨6UÁ(;¨:?*8×>ï^?yóa?²l?<?
83í£9ÒÝ=\å;Z.¦:
F?yÚ<µþ6µþ6UÁ(;ß0=ÒX=w?.?¸Ñ;Âp;Ã
?ÄV¹VÎn8:æ¿öm×7>8B®>©ü<T6T6UÁ(;]G>STÉ=8¡A?+?Ä>X¹>£-?gÍ´:'ÔW:OtV?9fÏ;j³;:?þA<ª6ª6UÁ(;nR=(=ÉP.?,q`;QP:;Ö1?§÷ý¸àÖ79ÍÓ°¾d¸Vìê8lª¾«<g6g6UÁ(;Ô]>4üQ>JB?Ó^é>&@«>Wn.?[GT¹ç¨9?ß ¾^H9¶OL9ÂÂ*?8<NV6NV6UÁ(;CâÛ<;[ <"/?Aý&;÷; ;ie?Ô¹ÞÒ8MA2¿þèI¹x91#4¿e<4¬64¬6UÁ(;!>@?Wþ>°A?©<K?dUÿ>vÄK?<3û7q9{R=ÄCh;hã0;N(?<66UÁ(;:(='ö<¦ê.?ñÊ;D°;IÅ?ÏïW¹+95%8¿³r39_O9ØÝ>`.<X6X6UÁ(;üÌ=¼í[=½/?)À<FÑ;é?°¹<ó8¹¿Ê8È9«¸><æ­6æ­6UÁ(;{7?=Î>ï8c?÷â?%J?eII?W±R9öE¹9Ã>J;¥¶:0N?<Í6Í6UÁ(;P½;==e	=Áæ.?zT};±_P; ?ñ
¹Eyc9>i¾è%à¸ð*7ç-¨À<³Y6³Y6UÁ(;¤±>}qF>=ûD?|À&?ÎDö>NW-?N>L=!=÷Þ@?Áè
=q:º<Öó>?VÐ<¯6¯6UÁ(;Ym@>5ýè=nS?V>í¢=>8æF?0S:^³g:®«!?n<!ò3<³è`?ná<66UÁ(;2°>t>Èg8?<?#>?6?1=4¾Ü<,eM?G;Í<¢< ¤J?¼$<f[6f[6UÁ(;£?IÅ>??>§?!4¿>Q<?®9KË¹9W¯²>øÒO;úÿ;ë+B?]A<L±6L±6UÁ(;Á[=½q%=¥*?~Nµ; â;Cí?Ò·,¹rÛ9bñ¿}ÙÙ7<%99Â¨=èÑ<2626UÁ(;vV>è2>ÍC?CÈ>'Û>Ü.?)d¸·Ð9ÚHÈ½sà9		:Ñ>ZÙ<]6]6UÁ(;T)Ó>µX>è±J?²ä>K«£>çÃ2?z09*ù~9íº°>
©%·×ñr9®¼éc<ÿ²6ÿ²6UÁ(;ï?e³I?®H?ñ~?Ê)?X?µJ°9W§9wØ?©:h¢8:3?3{<å6å6UÁ(;Ím=ôÑ<²d.?me;Ø5J;vT?Ý¹Ð¡9[
\¾º¸èü|9ä×<¾¼<Ë^6Ë^6UÁ(;WÖÉ>+s>T?0±F?$?lC?e;~9=(9©H×>Yûº::Ð:Ù.+?¼K<±´6±´6UÁ(;ëJ´=?u=Ñö;?õGV<Ø~<W
-?	@¹ß9±Ö§¾v«y¸5j9Xè½V<
6
6UÁ(;=Z¯T=W+?¦3Ë;Ûß¦;YÝ?æC)¹ô|9ø¾Iól¸\ø8Q=t¾&×<~`6~`6UÁ(;!?Ç?¾>ø­X?µ?M~È>ÄµA?B9ØPU9¹>ON:\k,:û?<d¶6d¶6UÁ(;8®¶<5<X62?D+;Åªô:|÷2?{¯6¸Çd«8Õn¾I8ÜH9¿=ÎK<J6J6UÁ(;v={6Z=´Ü2?A½=¯=òG&?Ï¸9ã9ãÏ>ý<	7;<%3?±N<0b60b6UÁ(;»³¤>¯67>`"f?WÌ?µû"?ÔLU?ÌU-9}Â9Ê¡d>ã!â<À<}	Z?^<¸6¸6UÁ(;¶wª>¤ÙV>ñK?ô¿º?Èý?Af2?©5ø<<´¾[?ÊÚ)=?Ñ<ÎO?$Î<ý
 6ý
 6UÁ(;æ¾<<¬y+?máÒ:¶¾:
?Tº¹(9ýD¿¿æ)¸=D69ô¡î½ù²<ãc 6ãc 6UÁ(;Ø#?â´>ªF?Ge7?Døÿ>Òj7?Y¾à8ßÌT9/>bº9þ¦s9ÔC?ç<É¹ 6É¹ 6UÁ(;òDã<·B©<2Þ+?S ;ãI_;=%?`½¹GÂ9H¹>¾å4¹I9ù=¿D <°¡6°¡6UÁ(;gí=	£=YÖ9?jÛ>R9£>9,?Yí:ß$:¸ÌH?+pË<<æÝ@?% <e¡6e¡6UÁ(;¾:=Û8L=¨Ï9?Ûç==Ë«=,?áQø9ã¾9&?ßF:|¡:»®;?²í <|»¡6|»¡6UÁ(;Î.==Tã-? ;d.z;)E ?q_¹Z[[9&Ô8¿â#8WðÈ8ßbP>}¡<b¢6b¢6UÁ(;¶>u>Ñ>?Çc>¤6(>/-?¶E8Ä^9§|>w9çÝ]9?½®¡<Hg¢6Hg¢6UÁ(;"9=¹9Ì<?É4?r®L=_f=5f%?BÞ:Ød
:Sÿ>o¬M;ïk;¢5?{ú¡</½¢6/½¢6UÁ(;o?Z>¾f?Å5x?=Z?x(V?Ä~¶¤h9Ôô¼Wy:çä!:¾#E?Óÿ¡<£6£6UÁ(;õâ?´Í²>@vY?"3?Kãè> éD?-ê9Zs9&æ>IòÏ:ÅD:TT*?¢<ûh£6ûh£6UÁ(;?0?+Í>E\?X¢?©É@?òW?uq9^9|?Ìú;Ç#;FN^?@z¢<á¾£6á¾£6UÁ(;(ëA?5&?]·>?"?±»C?Sj-?á9M 9÷Ü><;á:Î$?%£<È¤6È¤6UÁ(;¢q?A£>ÆL?]?½¢>¡W?,98Ýd9Ð_=lYÌ9ÒÄ©9?Õ_£<®j¤6®j¤6UÁ(;HP=NàY=÷2?
>z:Ú=j%?¹:VTÓ9U½1?)X;µV;Ú×!?!t£<À¤6À¤6UÁ(;M4?¾Í>R;?¯$L?ï?ãF.?B/c8-98[À=Ækë9W»9¡ ?#¤<z¥6z¥6UÁ(;ý=(&Á<¸1?£î=#Êc=àÁ!?¨9[yÊ9d%Õ>gu;®¯B;X!?³²¤<al¥6al¥6UÁ(;Ä6?;ê>ÁG?±Þ?\ÜÉ>þ8?ß8È©F9;À>óø;ÛÅ:#£.?p¥<GÂ¥6GÂ¥6UÁ(;øÇ?2Ç>þ4??vò"?5yë>Ä&1?ðã¬8q[\9ýÚH>Ìû²9º9>ö>P¥<-¦6-¦6UÁ(;é11?Ã¸®>×Ï?Xq?íYù>mÇw?,I!8XM92É=®Ê:ÚN:¢Õz? 	¦<n¦6n¦6UÁ(;¤©>Ýêc>´g>?çö¬>yq>iW-?$F;á
;7?ôª<Dn<Ü7?¥¦<úÃ¦6úÃ¦6UÁ(;þ<ùº<D.?çüb;¾9*;®*?¤¹6ä/9#Á¾J¡6R\9,ò;<]&¦<à§6à§6UÁ(;Pë>q>j&e?ÏN?$9Ï>°9?(I9¸û99÷Ó¬½l6§:­&f:"þ9?Â«§<Æo§6Æo§6UÁ(;*»ù=ëµ=¼¶/?}Ä>G>B&%?k;#Ö:3"5?
¥<ri<<tÞ2? #¨<¬Å§6¬Å§6UÁ(;ØÏ/?¬Á>Í!i?~\?ú´?ù\?&'8Ç9íÝ=úû<t/Ë;§«6?PR¨<¨6¨6UÁ(;&¤?ñßÄ>.E?-Ð>Ï>>Ù£@?QØï¸%i;9ëÏ£¾*^:Îþ9"x_?!¨<yq¨6yq¨6UÁ(;ÍEz>§+*>t@<?¿>¨>R*?Ø;ol;0>?ß<ëK<Ih=?ëü¨<_Ç¨6_Ç¨6UÁ(;ÂÒ?ßÍ­>Öb?¸.Ê?ÞAu?Ø	S?:4:Áù>Ó:¬á9:	¸O?Ð©<E©6E©6UÁ(;ò<¨<D¤8?+é;ÇÉ§;62?î²¹?U9ócV¿h¸<37ÝÒ¿©<+s©6+s©6UÁ(;ºWa=ïé'=Ç+?èòÞ;Ò©;#I(?õ²¹ùØ8§ÀEø¸0ÑÍ7Ç»¿ë©<É©6É©6UÁ(;Mè_>Ví>RC?Ù½?Â?¿v8?Ú=ü:#=~3X?@Óû<oû<ý¿J?n¯©<øª6øª6UÁ(;¨@X?¦õ?êýT?Î?Î8?¦>?~9æÉO9Í,¥>§Ê;u';æyI?YGª<Þtª6Þtª6UÁ(;«X>¸>}=A? éW?¬å?j3?Iñ<¸<$ÄK?r<Õ&<úI?ÑQª<ÄÊª6ÄÊª6UÁ(;)©7?Å>*³©?î¯?C^3?{?v>=Ê=¬¯?&Ö=V@=ú?R¬<« «6« «6UÁ(;¨Ð=²3=MÑ;?Øu×=N =þÌ+?v+;ûâû:\C.?ÜU<A<î7?[¬<v«6v«6UÁ(;µua=¦)=@*?P2;.ã^;í?É¹«(F9D­F¿¤ Þ¸¼¼9¼@Æ¾¢Ã¬<wÌ«6wÌ«6UÁ(;Yµf?E@
?U?c<?VJ?G6?ã"8tg9)´=Þ1:Ùs9:ö0?×¬<]"¬6]"¬6UÁ(;¶?K'Ê>R<?¥?ÓWG?»\6?ÿ&=þ&Ø<TE? =;7»<£eD?B­<Cx¬6Cx¬6UÁ(;?­>«E?² ;?î$ø>PA?~Ïÿ808g9ÿ>¢Ï;f0B;(=?­<*Î¬6*Î¬6UÁ(;É=Þ0=4¬:?{x<ÄýA<qô#?
¹Ü 8ÈçÞ¿¼;¾âÐ:Ø;?²­­<$­6$­6UÁ(;ç<#<ã-C?Ç~À;!Gd;6ßW?bt¹òs9ÿï¾x[D¸¾/?9=v¾ã®<öy­6öy­6UÁ(;ê@>)®=1jH?Ä|?V$Ó>2//?YR7¹¬¼8
»¦¿S;'9Õ:H9ÏÕ>Ú¯<ÜÏ­6ÜÏ­6UÁ(;t?Lº>mI?À³
?Þ½>V×;?	å8q9wÁr>.Ð:Å±:¡À>?°<Ã%®6Ã%®6UÁ(;.·i=]+=e.?I;,{g;£?à8ÓW9MO°=(È=8 ÷8ð2D>P°<©{®6©{®6UÁ(;ÀÒ>tO>"?È<?U=ã>³âS?ém9Ü'O9Ò{²>gY9h9¬#?j°<Ñ®6Ñ®6UÁ(;y'u>Üö*>ª7?y?­à>q*?I+=AÚ<+èH?_ê<}<<=@A?þö°<u'¯6u'¯6UÁ(;T|Ó=m=K/?
<Àá;Ï?Ä­¸¡V>9´h¾6ÒM8!Åå81Qe>®±<\}¯6\}¯6UÁ(;ci>?o¹ð> ~J?SÜ	?ñ¿>Ø>8?a	9ØW~9ù?´¥I9d]9X°>×[±<BÓ¯6BÓ¯6UÁ(;p=»ÆR= m/?h¢ë;¶¹;[h"?äM¹ò29)Â´¾¶_¯¸*9x¾±<()°6()°6UÁ(;¶Ð=Iñ=P+?L;@j;£-?/#¹¥l48³ç¿ªL"8ÒõÚ8Á=>é±<°6°6UÁ(;Y?i8)?eyq?Z ?Û6?ã}`?,78¿9¶¶=Á¡[:s":W-?ÄÉ±<ôÔ°6ôÔ°6UÁ(;²u?M~â>rÀ?ö1?§|í>m«?Ç·<®<×'?Ì:\M	:?¶²<Û*±6Û*±6UÁ(;ø=;=
ª?ó>åýH>?¶[:ëN:OB;?p:hÂí9pD?H¹²<Á±6Á±6UÁ(;ÛUo=là4=^)?b\;£w:;#?¯D¹9³8&*¿TÜ70|z9¨ç`=ä&³<§Ö±6§Ö±6UÁ(;¢<?=¨
={0?×6;17S;Sf?Y¢¸	^v9½3b·V9/½7³<,²6,²6UÁ(;½¡Ø>ý[>ÇÂ>?58?º6Þ><-?­¹:!¢9z¾`âY:é9:©?ó¤³<t²6t²6UÁ(;VªÑ>n">#E?fº>Ì·>n2?C9´ ©9¤mR>$P:

:âÛ<?&Ï³<ZØ²6ZØ²6UÁ(;s)>Ïj@>%9?Uo?Òä>yá+?ooE=ù\=ÔZC?æ<<=?´<@.³6@.³6UÁ(;õ¥Ä>DÄt>[¬M?Å>I¯>F¦<?<±¸è0¿7¬¬í¿Æt:¿ó9kß?Í-´<&³6&³6UÁ(;ÑÆ³>þh>xE?,*?üì>j	9?VF7µÍ¥9k<ühî9ÀÙó9ØIú>S´<
Ú³6
Ú³6UÁ(;±<>%6Q>£-?? ö>7b>ï.?Bm;t;³`G?k<ý<ÙÑ>?é:µ<ó/´6ó/´6UÁ(;­v{?Bú>?|TÃ?é®X?´Åf?Ìø²92d«9L©?è;Öº¡: M?vNµ<Ù´6Ù´6UÁ(;nÌ=·Z=¹8D?Ú<]º;é22?åI¥¸ûw9¡M+¾Â¸Zu9M¤½Öµ<¿Û´6¿Û´6UÁ(;¸e>zO>à>??¹>2?Þ=Nj=XJ^?BW=µöÉ<%ùI?Õ0¶<¦1µ6¦1µ6UÁ(;À=·Ó<*ü)?²_;«»@;-?{÷Ç¹B9"ù©¿hxÁ6ý;9»<Nµ¶<µ6µ6UÁ(;È¢?M½>Ûî?"?u²?Ph?Êæú7ø^9
	=(%;,±:
\?+û¶<rÝµ6rÝµ6UÁ(;`=× Ô<²z1?_=æ¸í<>&?èò8¸(r9ee>+ë¡:2:LÉ?ï·<X3¶6X3¶6UÁ(;ãÕª>ÆÖP>jQ?ØòK?>
?ÜT<?{/7] 9<±³ê9Úõ9Lcô>áð·<>¶6>¶6UÁ(;wp>øx<f
q@íµã=£{m=:wu?{y¸¦9Áâ½N9¬9Dda?¦ö·<%ß¶6%ß¶6hm;è6=Yª	=*?zá =Quö<ý'?û}¹cû8õ¿äÖ£:w:-£
?
¸<5·65·6hm;£=ÕÞ<@o2?³Y|;¼@;®'?F»¸VÏ9ßë}½·f_9wª¼cP¸<ñ·6ñ·6hm;êWk>>¨5D?Ü^ç>¢¨>e/?~C;w6;.«F?¹û<"¢<@ÉF?¤É¸<×à·6×à·6hm;¢:<=Û=ÚE,?¢0<ÚÃq<½?¦¹H9Þh¾h·*:49Á$Ú¼ð¸<¾6¸6¾6¸6hm;>ì<²&¬<_§/?¨ =åÙ=³D?ìò89=Xm>wÆ;¤y;n#6?Ìc¹<¤¸6¤¸6hm;y`=Ù<Ïj-?Æ<C;ÑÞ;L? ÑÏ¸¤s9?Ó&¾Ëj¸vËA9sÒ½¹<â¸6â¸6hm;5?M¶>_ù~?s¦3?ÿÊ>Ñb?+9¸TbÍ9=Íf½Î_:þû9«?Ë¹¹<p8¹6p8¹6hm;tâ>ÐN>sÁ<?BW??©®1?GJ889¯Ìñ=r:éy:&ñH?ÂÅ¹<W¹6W¹6hm;Q>Ø>GÈ>öãH?ç-?¬U÷>Îþ3?¹ È9Xu{¾&Ô9	:¼Ì>0º<=ä¹6=ä¹6hm;Ö]=`! = 1?ª=<ý©<?ÙK¹-99ð¯¿Ý+*;Ù(ð:?e5?Z9º<#:º6#:º6hm;Î­=ã=.Å-?G¼;/¡;©?8$o¹åî&9^7¿ß)9¦9"ö>0Óº<	º6	º6hm;ýF>@ºE>x®>?¾? ½L?
8?=`Ä<+íO?0¡
=ýi¯<QJ?Ìêº<ïåº6ïåº6hm;GM$>jTá=[ª:? < ÍV<·Z&?|`7H¯ì8ô^r=ö;@%6;©G?»<Ö;»6Ö;»6hm;ÑÀ>b>w¼=?@7?ûÞ?!ó4?/99*õ9$ó°>;
Å5;þ@?
á»<¼»6¼»6hm;{©>C´d>Ýµ=?ÿï)?óô>1?i¸/=åÝ<K?È»¿<ò|<×ÃB?å»<¢ç»6¢ç»6hm;Á?XÊ³>FY?Ã?Á={?PÀF?\È^7îzb9
Òû<ÊÒ9¿;ñ9uß>Pó»<=¼6=¼6hm;gÇ>Z¾=Ó2?Y8<ÆÎ;ýh'?X]¹9¥QP¿A9&mw9tÄ?Ý¼<o¼6o¼6hm;
ÝÕ==æU??^®>0î~>ÞM/?þ<3<<|ªL?:H=«<ìd??î+¼<Ué¼6Ué¼6hm;Úk>¿>£`??£A&?¾ö>/~,?mG=Å®÷<ßÄM?wvÍ<aä<Ó@?R¼<;?½6;?½6hm;e=âÒ<G.?§í";"é;Ùí?ª¨¹´aN9ñ6Q¿ÿçD8#ô9³§¢=Ú¼<!½6!½6hm;??¨|ö>wF?il?%Ï ?´Þ;?Ä³8´ïÅ9Iè=J:4CI:NÌF?Ù$½<ë½6ë½6hm;Òü¯<iï<½*?_~¾:³ó­:,?ê»z¸6ü8¬~¾´@Ô8£8®$&?QS½<î@¾6î@¾6hm;°é>­@ >¿:?ÖÆß>âÌ§>
³*?1x<ÉÚ?<[rK?Ø<Û^<Ëö7?,m½<Ô¾6Ô¾6hm;× ¦=ùÔp=t1?I¾à;ÓÖ©;õ`)?Ðóö¸tAR9W¾O¶Û%29&O\¼g½<ºì¾6ºì¾6hm;l~>ô>¦­P?§ôa?,â?l¼:?d9Ü;Ñ9Å«>®<O¯A<I?²¢½< B¿6 B¿6hm;[ë>Zï>¼ËG?¡w"?·\Þ>g;?8Ø÷N93µ<>¢$/:¬$:Lf?÷½<¿6¿6hm;¨wí>X>ÔY?qù?8kS?1I??ÐsM94mz9_Ò>«,A;¼»Ò:^«j?ê¾<mî¿6mî¿6hm;{>ÈXK>O½C?0Ò ?Ædë>:æ.?³Û®;úg;_½A?£ÙG;>ô:xQ?ç¾<SDÀ6SDÀ6hm;æb=MÃ<
ð/?Áv;^;!?äd¹$Ý29¥@×¾¦Ô¨8¡þ79Ôæj><¾<9À69À6hm;'£=YDW={úA?îÔ;Ë;«£:?ì!¹ü
8éÝÀí?i¸¶9>¾6ó¾< ðÀ6 ðÀ6hm;»@°<8<­¹,?£ÔÍ:àfÀ:ï?¨7ã5±Xf9Á|;UÆ8<À9í=	¿<FÁ6FÁ6hm;Í3?L+õ>¿;?!Ýï>`«>í&3?u\Ð8Ô\j9c>Â:Ø9Å<.?p-¿<ìÁ6ìÁ6hm;:
?"û®>¢N?k?} ?él;?zû9Ò:*Ô>z;Z":úÔ?È¿<ÒñÁ6ÒñÁ6hm;69ú>oJ¡>ªF?ßà'?W ê>ì+7?xa82Ê9S3D>ølò9_:ÏvÉ>òø¿<¹GÂ6¹GÂ6hm;ÔM>àå>ÃD??êÀ>hè>ø(?fýH¸§Þ8Ag¾T9bq9?Ø>jÀ<Â6Â6hm;°{Ô>;ô>¶N?Ð!J??Ç74?Ç9ºÊ¸9Y7>©b:Ð¾#:î&1?À<óÂ6óÂ6hm;<9O=»Ó=G-?y½~;å02;Ñü6?¸±àk9An½ôô8|ø"9\dÀ>@À<kIÃ6kIÃ6hm;Z?yú>º_?:®?­åO?þV?1)=9	¡Ô9µ¾c>Ý:IWÄ9+?¨À<RÃ6RÃ6hm;NOÞ>­>M1M?eo¦>pi>Ám6?V³·/EY9ÎÙ,½09Ñ¼9å¡B>q±À<8õÃ68õÃ6hm;p¹>óÅÑ=pe/?_Àx<ÔÔG<ÕU?ìîk¹Z¶7î¥ÀNÎh8ÃzR9Ó
>@ÚÀ<KÄ6KÄ6hm;@E==Ó-?Î;Å­a;?ñR¹¶¨49²2¿<æ¸¸Ów=9µÓy¾0!Á<¡Ä6¡Ä6hm;ïô=Ål¦=Pb<?Á>Ô>)y-?ÊC8<ÊËß;¿ÇR?û®¿<½<s@?áAÁ<êöÄ6êöÄ6hm;Z1I?¨}½>ç?îY'?G©µ>Õk?¨;è6?Âl9A{<u!û9D¦c9æ3?XÁ<ÑLÅ6ÑLÅ6hm;CãÍ>Ü¾>tI??´»M?Þ=?·{N:já9"j?Î&;
Þ:w
??·ôÁ<·¢Å6·¢Å6hm;h³è>$_>È´??×Gù>+
°>ö=5?dÇ8\9Ò,>q~E:º¤:y'=?òÂ<øÅ6øÅ6hm;õgÙ<¡O¡<ä,?1Á;ÔÒ×:ìô&?cÕ¸.ÖS9K±¾Å&¸b\9îF¡½x/Â<NÆ6NÆ6hm;L9=@þ=á1?sÝ<^âÏ;Bì?jF¹µ¨8U£¿þ¦ü9ÌËô9?i×Â<j¤Æ6j¤Æ6hm;F+?0rÚ>ôyH?ÍÄI?A
?Õ6?äöõ·1 9©D½¢Lj: ³:$ÖM?{Ã<PúÆ6PúÆ6hm;YÇ8=¼=+3?ÎQ';R;å¯?èK¹F9#v^¾ä+¸óYy9_y°½ñ.Å<6PÇ66PÇ6hm;HDç>öÀ>IØ<? W?"Ö>X1?*8\9Á[>%@H:@O!:_æ?`EÅ<¦Ç6¦Ç6hm;åÔó=Zd´=¼-?¢±`;!¹8;f²?3m¸ã39×Õ)¾6U¤¶XãÍ8TÌ¼ÖxÆ<üÇ6üÇ6hm;ÁÏ?À¶>ÖM?h®B?	Ù>q¡e?­9
ý8jw?fûb:V:k¨8?0{Æ<éQÈ6éQÈ6hm;ìK?í§æ>Oüa?Ær?Ó*C?ÚD?ý]¨9?¢Ñ9+Í>í:| :l?Ï³Æ<Ï§È6Ï§È6hm;öÓ>Ü¹=4Ò2?ÊDE<¤aÁ;±?	Ã­8è±09À{>:~Ú9a)?1Ç<µýÈ6µýÈ6hm;Ûd>Ýã>(@?ø<Æi<.ä+?ÔL´¸À9k¾çJÉ8t9õæ§>nXÇ<SÉ6SÉ6hm;@ñV=¶î=¦5?G<¦=á;î¾?j¸âz8ªC¿´9¶@ä9uâ»JdÇ<©É6©É6hm;Øç<t<¥<[3?²;ï;m!?Óqî¸0»*9Ä²¾ÜÜB8Ú+9Û¦=qyÇ<hÿÉ6hÿÉ6hm;?Ò<¾<O0?d;±e;)
?ÍR@¹²9L9¾A!9óþ>9Ë"Ø>Ç<NUÊ6NUÊ6hm;
ú=L=Ð+?+{;ÍàG;µÄ ?ÄÌ¹yÑ+9T¹Ú¾ëð87¹9EC>kRÈ<4«Ê64«Ê6hm;,=ÁM=ªê+?cvb;¤R;î	?Îú.¹NC9[å¾l6`DU9¦]¿;
VÈ<Ë6Ë6hm;ñOw=N>=Ú&?4;Í q;å?1
¹ÖZ8Ú¡¿Qõð7è"·9äi(=ýjÈ<WË6WË6hm;7Q>Ì/>\07?@M>ceW>ô¿&?èÍó:Õ	¦:Aó;?z±<w<Ãd7?¶]É<ç¬Ë6ç¬Ë6hm;Ô¤=â<{u,?+WB;Þ$.;KØ?×_G¹¹8aå¿*¸Ò9£\ï½âwÉ<ÍÌ6ÍÌ6hm;;+?3¸>Cyn?¯_?hæ>;x?âM9zëu9«¡>4¦<:è:CS4?qÊ<´XÌ6´XÌ6hm;ó??Ðby?cÈ?U1?¤?I¡;,%;AWz?Õ^:²³í9'+o?êxÊ<®Ì6®Ì6hm;h7´<3<àM/?ãJ*;£å;à¸?²6»Ê9z1<N\×¸ÖJ9
¾þÊ<Í6Í6hm;â{>èþ(>¿Ç>?¾U?PêÜ>Ý5.? ÿ)=Ð<ä7Q?®É<¿<òÆ@?F$Ë<fZÍ6fZÍ6hm;%Ä?Ð»>>?:??mô>
äB?ÒB589«:=a9í9½n§>NnË<L°Í6L°Í6hm;¿Õ7?÷=Ä>Ðo?-?yá(?gÍL?ÄÇ9GÅ9n÷¯>KÒ<}W<Áy?ªË<3Î63Î6hm;á='lO=s#9?F*:<éN<Þ"?ÈÒû¸ÐdÆ8Æx"¿oc9þÕ8WW?'áË<\Î6\Î6hm;ÚrO=v=üz0?Kx;0eI;~Î?¹ø9e¿Ûê8K-9=¦Q>íãË<ÿ±Î6ÿ±Î6hm;)É>¥
¶=®ûE?ðf<@T<·Ö>?æ¾·6ÛüQ9`<ñJk79cæ<üÛÌ<åÏ6åÏ6hm;û:b>Ë¼>ð9?Ä?ClÉ>°H+?eÓè<9<¢ÎK?æÜå<Ir<¬>?&îÌ<Ì]Ï6Ì]Ï6hm;^·=zÞÙ<ìd,?zïT;~2;¦¡?zL
¹áR9ò"¨¾$Ë÷8(9>h>Í<²³Ï6²³Ï6hm;¾Ðx>H6!>HE?¤»*?ìÀý>>,?e;§D;æH?ûSã<1<À0??jÅÍ<	Ð6	Ð6hm;²?ÍÑ>»k@?ðc:?EÚ
?Ò+?2Z8åN9gÛü=z0:Õ×	:và#?ÏÍ<~_Ð6~_Ð6hm;ü#÷>\¬~>mx?8¸B?
!â>q\?Là#=uCÈ<I|Q?ºó<W7 ;fgl?4éÍ<eµÐ6eµÐ6hm;J8=¶RS=­-?"Î; í«;Î?P·f»9#ùµ¼§¸Ç8¥n´¾'Î<KÑ6KÑ6hm;i°<Ï<Á(?¤S;åz-; ?$É¹Ør­8@ãÉ¿,l7ßØ9ØL
=²fÏ<1aÑ61aÑ6hm;ÜN=ÆÂ<.?x¾);ÞÀ;Hq"?¦K!¹ðÄ~8¢¿ Ï8®eJ9wý>E£Ï<·Ñ6·Ñ6hm;×i>PÅ'>T:2?ÑhÒ>Uí>Åv)?=u^¹<¦I?=<rÞÿ;Ý'=?vÐ<ýÒ6ýÒ6hm;gâ>^>Æ»H?4 ¾?w?ÒX<?Æ³Â9½ÓÍ9Ï)ò>ü<jý¥;/H?Ñ<äbÒ6äbÒ6hm;Ä6ù<ä µ<[0?)Ã;^ó;'Û%?÷¸Ï{9Ù2{¾¯¹×GÁ8Æ<¿Ò<Ê¸Ò6Ê¸Ò6hm;1Ê?lÃ>'H?+r?|?ñûC?~¯¶,ó8Áû¼V]¥:X:ûC?ø"Ò<°Ó6°Ó6hm;5Â$=äï< 0?~ÈÚ;¿ ;hÉ;?ZVn¹zg89»o%¿AX9L9?AÒ<dÓ6dÓ6hm;JéL=Bó=iê.?£:;"N;Ón?Ûúé¸ÀG¡8²²9¿¼Öz¶¤G9_Ó ¼t}Ò<}ºÓ6}ºÓ6hm;ñ9¢>&jV>°A?!ï¨>û{> +?ì¹Ö8:¿"²58å9=­Ò<cÔ6cÔ6hm;|Þè=vª=LÜ.?Ò±u<Äô=<%?eÎ0¸°M9P
Ü½6ïþ8X9èÈÌ>z9Ó<IfÔ6IfÔ6hm;ðâ¢=ßpg=Æ+4?õ5<\x	<å(?¦s8Vj9ì>Ö¸ë·x¾8Üh¾¨Ó</¼Ô6/¼Ô6hm;@;Ï>$">×I=?£ý>~»>8-?ñã<­/<ÞF?ã<±Ú<7U9?þàÓ<Õ6Õ6hm;6ì<¹«<7À0? 9ç;SÚ¸;Ú ?ü$¹	9$c¿}¤8Ï9áî=³*Ô<ügÕ6ügÕ6hm;ta7=òQ
=×²)?C²K;Ì1M;!þ>aÂ?¹¨hZ9Ãà¾²å¹ª9H ¾T1Ô<â½Õ6â½Õ6hm;÷`¡=pÚe={¼3?<T<ÒÁ <Rý(?Ï¼0¹^Õ8T¿	U¸ÿ]9&ö½ðÔ<ÈÖ6ÈÖ6hm;Xíâ>Î|>dA?ï»>
â>å84?¸]re9¾ÁòÊ9ÿ¶9©?³ÖÔ<¯iÖ6¯iÖ6hm;#?CnÓ>ÌF?ÊFe?} ?@c7?8~r^9¶'>ñÀ;ÔI¥:$µP?ÏÕ<¿Ö6¿Ö6hm;nµ³>ä¦y>>G8?a5?	J?Q*?ç~¹ûA9|(¿A<êXB<i¦@?ÚAÕ<{×6{×6hm;{=#á<ÑÁ/?d;¹å?;Dp?U4Ë¹"^93j¿NÒ¸Ü((9ÕòZ¾¼Õ<ak×6ak×6hm;
U?1?8ºI?
Ù)?m¡à>#A?TÇè¸ËÏ¶9Mü"¾;xJ:A`,:°X?Ö<GÁ×6GÁ×6hm;~ÚD=ª=®ú,?v»;Yqó:}©!?¡Ý¸Á9·¾øyî·úé9:ó^½#[Ö<.Ø6.Ø6hm;ë§>ÊÄ>>Ç@?}¡>Ý¥r>Cë)?P8÷¸¨q{9³{¾°2:Qq9N¥?Æ¦Ö<mØ6mØ6hm;}e=¼f%=ÙI1?Û­º;g;2 &?1±L¹Ãßî8^[¿ð?ä·R¯k9ìw½%×<úÂØ6úÂØ6hm;Ô4Õ<<B³,?wæt;àOr;^?~¸ð(:9«5²½Þ;¸ÍÃ:9¬;¾¯p×<àÙ6àÙ6hm;rG>* >°N/?'@"<JC<p?æ¹e«9æ¾þ%:3¨%:MB?§×<ÇnÙ6ÇnÙ6hm;±º·<#<ÝÖ.?wÙ::0´:èz?À÷A¹ú|Æ8x+z¿ÀÜY8e8ÕH?Æ×<­ÄÙ6­ÄÙ6hm;7W>È>ÿ°:?ðß>/¤>&.?rFy<eÉ<µ¯G?Ó=¶<Ñ©:?Rù×<Ú6Ú6hm;þDÅ>Øf>j[?8??eZß>V[?MÌ:=VÙà<l­T?Ðýw<Þ¢	<
¡f?ËØ<ypÚ6ypÚ6hm;EPý<f¾<ÃK*?ø5&;ê;]³?>`v¹s69ã´,¿©¸@.¢9Ê¾¥Ø<`ÆÚ6`ÆÚ6hm;¹5=^ÈÜ<¦1?
O;s	;A
?n­·¶Ë9Ö¤½ÁÝg¸Ê&9ìÚ¼½
Ù<FÛ6FÛ6hm;8z>Y^>mS?Ü£7?êyü>ÿ3:?Ì89´ãH9Ò~ë>8l#;~í:'y0?Ü¤Ù<,rÛ6,rÛ6hm;ý´<¬<°.?¦h;*~;q? ¹
¶-9¨Å¾G·Z9×Eê¼¸Ù<ÈÛ6ÈÛ6hm;-=N=-m?ë<:Ò;7^?ÿ8¹ýx49²5¿ ­8ñ©?9»=g>ñõÙ<øÜ6øÜ6hm;¸\9?Jú¿>¥-w?O?Ô>IqV?õNe¹\Z9«¿Ï§9¹_9O/??%Ú<ßsÜ6ßsÜ6hm;Ï¾>^!?>q1??¶?t¼Þ>,÷2?eØµ8*o9s²>J:È:sPå>¢ÍÚ<ÅÉÜ6ÅÉÜ6hm;y5>¥¦Y>m»7?¤Ð¦>z;{>
û)?Ñ¾Ì;®;¯TA?¥u<1,<BÁ6?ÁÕÚ<«Ý6«Ý6hm;JZÂ>zY>Mµd?ðt?6?Î¥Z?ø7ù<g<±R?L«::öå?R³Û<uÝ6uÝ6hm;pí
?§®>IP?%?ò>ç¯>d0?¿m7¶Q§91[µ<¢¦;ÞU;¿7H?LÜ<xËÝ6xËÝ6hm;¼~¿<Gq<öø4?Ç<\Q< %?NW:"îl:©ì(?Ök³:Î5 :CY?&ÊÜ<^!Þ6^!Þ6hm;µ¨µ>­Ñq>àO@?U~?Øã>ûÌ*?pjá<ri<a»C?c<I<À??àÜ<DwÞ6DwÞ6hm;'8Ë>òD>x(F?Lð?WÎ>V1?ïÂ¸ñtb9b]\¾×·K9­	Î9*}>Ý<*ÍÞ6*ÍÞ6hm;/éI?Åñ>áoV?³©Ô?°?JP?\ë8#r9ð)=:xA:VÎK?ÙÝ<#ß6#ß6hm;=®¬>_]>-ñG?Ebð>r¯>`/?Íd®¸¶ï9Ùm¥¾­Å8Ý©9©+×= ¡Ý<÷xß6÷xß6hm;#?À>Y¤G?0{?ª
è>¡,?|
8T¯9³p=¹v:°Ñ 9v_d?/Þ<ÝÎß6ÝÎß6hm;Æ=øJ=³þ1?d^£;ó¨n;=/?¾Á¹êáë8©DÒ¿×­d¸¾9Þ-P¾}2Þ<Ã$à6Ã$à6hm;>+Ò="-?ùSE=àC= ?à²¹*CS9Lo¤¾THC¶´p9H'¦»¹PÞ<©zà6©zà6hm;¾µ>®Ðd>û"K?Ñ_­>p>=º(?8¶o®9Ý=Î0:¦)á9ºH?uÞ<Ðà6Ðà6hm;Kê¬=bO\=^íH?~ <ÓO¹;UJ9?.GF¹¡|9alÉ¾Ëg9ºhF9mµ.?qß<v&á6v&á6hm;êXÆ>·º~>3VG?¤Í?üR?Ë7?Ô{6=5cÝ<S?»ñá9$Æ9ö?dß<\|á6\|á6hm;o G=ïÁ=5?á»s;2>;($?¦öO¹ÊO9Ö¿¾sÐ!¸ìE98¾8!à<BÒá6BÒá6hm;äyµ>«Zs>è>?;|h?±-?IS+?m.â<ä²<µxI?­<F<q¤ÿ;­F?
6à<)(â6)(â6hm;°]"?Ã>U?ÄÊq?ã·?¨J?À¸Ô>9ÕÉ¾§Ä:
$:]7,?âÝà<~â6~â6hm;N°t?x?h®X?¾=?Å÷>N¢D?ÈG²7R9Gû=gó#;NMî: 0?,á<õÓâ6õÓâ6hm;n%=8\÷<65+?«ê;z|Ö;»ü?¥S¹DîØ8Ãy¿¢õ	¹%_9/g¾Má<Û)ã6Û)ã6hm;¢¡=çnê<Q.?&<àOZ<Y"#?Òì(¸äÅ¿8a¾©NU;E;6?Áá<Âã6Âã6hm;Î¥?Pt¼>5G?³>$v>?£#?Yì¹Êà§9«g¾S:ù9ÿ\?²7â<¨Õã6¨Õã6hm;¢âÄ<Fà<ï(/?k=#;üç;¬?mÒ ¹Cñ9Ó×¿N`¸`9H¾ß§â<+ä6+ä6hm;)6>ãÿ$>J?·³×>J>Ó3?Ò©¸ò×9ú|¾ËxË9Cù9Ý$?xèã<tä6tä6hm;7o=TÏ<þ,?VõT=æ`)=÷î ?Ú2¹\	9$'¿ä6;1
;æë(?wä<[×ä6[×ä6hm;,Ö<jT¦<
%?îiø:Ô·:!ø,?DÍÕ¹Þ8êõ¿ÊIS¸ëg9'¯½k°å<A-å6A-å6hm; ÆÉ=3=âÞ1?ÝØ=z]=è¹.?D|ù9ÞÏ9h1?.<&"C<iè7?ÁÜå<'å6'å6hm;úé>ó/>y>?CÏ?ùÆ>Pï,?£X<<K
<øH?úó<¬L<Q)C?©æ<
Ùå6
Ùå6hm;Ísû>c´§>ë??·ã> >é5?±8Xm9{¤=[
:L¹9á>?y
æ<ó.æ6ó.æ6hm;ä>wRK>yáC?x?q¶>¥á9?9¾=ðm3=ç7T?à±:å­Ï9h\2?"æ<Úæ6Úæ6¹ü;B?·¶>0(K?Ws<?X?	§7?¬0Ã8ü
9¾Â³>ß8s:ñ:Öv^?n'æ<ÀÚæ6ÀÚæ6¹ü;PÏØ<Þs<.?Z¡W;,4;È0?\Nâ¸E8/7¿©
ï7¸Ãú8Yô=õgæ<¦0ç6¦0ç6¹ü;b?t5Ô>ª?G
?¥h>%Ú?d08<Ö¢9ýß=>£t;dD#;4Ë??'Äæ<ç6ç6¹ü;É·°>ê)d>GF?Â÷?¸9?
:?s®ì;&õ;
iU?+<'<4<
tJ?ç<sÜç6sÜç6¹ü;g??Ö??;ÕÉ?oT?:C?Y>:ò6:¥>?fÞ:¶:=2?HCç<Y2è6Y2è6¹ü;q(=6­Ë<î)0?me;Uï);"í,?$¹W\N9ñkE¿Éo¹fÜ9ýì¾ç<?è6?è6¹ü;)õà={¥=)¹R?s»{>v4$>:D?xEô<<'½V?4Ê!=
x¾<2tY?ÿç<%Þè6%Þè6¹ü;÷®d>Â >6?ç?Å>±Ù.?®Ã<<z<7G?ë³<[½r<mf=?*ýç<4é64é6¹ü;%=±á<ÚÌ*?ñ	·;~;%?©d3¹ªyq9/¾¾q8^W9*Wâ=Dè<òé6òé6¹ü;ÖÝ?°>òÝL?E?
(8?ö??¾²6h9ûR"<Ù:ùv=:lxJ?¨mè<Øßé6Øßé6¹ü;5N?¾c?Ì^G?iÞÒ??÷C?¿l=0k=M?¨V	=Z²<~ó^?²è<¾5ê6¾5ê6¹ü;ÏÌ¦=Ûp=ë~1?ÕÁ=uý=n¦'?çå9÷9#z;?2¶0;êà;Ìó(?1Ýè<¤ê6¤ê6¹ü;=ü<pk¹<ÎW.?¢];;ûÚ1?h¹é¬9¶\¿Hù7Ä²b9é=÷é<áê6áê6¹ü;kTn=\/=³ö-?MO;1ÌW;*?Ç¹u¹9¬s¿*Ò8âÐ<9kÈ=p'é<q7ë6q7ë6¹ü;J7=¿=Ç¼0?ñï[=(¼)=¿Û%?R8$8å9'{=ô9ñ:h°¹:H&?ÃVé<Wë6Wë6¹ü;7ÎE=¢=á}*?²T;5;j^?DÅX¹¼!L9Ôì¿µ9C9r>,ê<=ãë6=ãë6¹ü;Ñ>2óB>­<?¨ Ú>Æ¢>¸+?
j¹0H9*Iñ¾]n9÷ÖÛ9[É>Ïªê<$9ì6$9ì6¹ü;ÿ.>2¡G>%U6?î>}¼F>ú§(?}ç0=Ûâç<ïLC?Y<ûæ<ä¹9?õØê<
ì6
ì6¹ü;j£7>A½=õw?Æ¦+>:CË=ì/X?´êx=	û<ÁS}?ÿ<¨(<ni?éaë<ðäì6ðäì6¹ü;£w±>êïz>A5?áÄ=ì­=0%&?å;\8O;6èC?h_X<^<Ýý/?¦ë<Ö:í6Ö:í6¹ü;
?,>*Cl?Gîm@ºñ÷?D©u?Ø>Æ¤=¤ R?2Ú(=k¬©<ÒÂ~?¾;ì<½í6½í6¹ü;a=åü»<1?OAp;úY;
?0¹_w9þR¿$?×7æ£9øÔ=}ì<£æí6£æí6¹ü;âÈ>16>£=?Ã©?|6Ã>ñ	*?X=;Ãð;3_7?Á9ô<G¢<z£@?<¬ì<<î6<î6¹ü;ÑNÑ<þ!<Ü[(?yÅ§;ho;q$(?cr¹ÁR9Ú*¿^i9~9O¥ê>è®ì<oî6oî6¹ü;"Ð%?Gyº>Ð¢c?¶r?¹??S?FA:Dïü9ºý?Çö;Å«;ÅU7?°ì<Uèî6Uèî6¹ü;î>mS>±Á?ÖÚ?«{>Ïq?pÇ;aXk;ñX?zyc<rþ<ü5?·8í<<>ï6<>ï6¹ü;F¦=¶Å?=ö]?ÃS÷;a;+m?eÁ¹æ¢9¯4ñ¾ñ;t¸óôW8¡Â¿uí<"ï6"ï6¹ü;íà=Á<åÂ+?Ë!X;7ùA;>?Ì9¹;9ü¾ó
ä7´©h9éíz=.í<êï6êï6¹ü;­J=i
=5;?Èµ;j?;*h+?Ý¿y¹K9ãår¿^	¸o9®	½à3î<î?ð6î?ð6¹ü;C"%>zÏó=Îc-?]N¸=§=¶#?R:þ]:Åá?¶¯^9Þ9AÐ>ç5î<Õð6Õð6¹ü;eÕ<&Í<í*?$#ð:­ò;Æã>8è¹H$8í¡ø¿hÚµò8yæ»è)ï<»ëð6»ëð6¹ü;¾T>6½>9? Ý<VaY< Ø2?B.¸Å<9Í½àL8û9¤6>×Lï<¡Añ6¡Añ6¹ü;SÐ>kÚ·=7?ìb<
Ñ'<Y-?1`¹<729ó0_¿R¶Q99_8¼Föï<ñ6ñ6¹ü;Vl=sN'=íÏ4?¿;ÿÍ¡;þ?ÀÌX¸¹9«4¾¡o8Rlo9¡ó>Ñð<níñ6níñ6¹ü;¨?Ù!	?à|?¿é? ­?³³v?AÕ98R_9z¢?¥.;3Ñ:´VU?cñ<TCò6TCò6¹ü;
5¼<¿e<ß_*?S\;Ý;J7?¶ ¹Ä7#¬À1Ó7ðø9¦*=³5ñ<:ò6:ò6¹ü;M=Àå9=¯0?|¶;DÃ;7
?m¹/#9@è9¿HF9{qp9Mö?Ù|ñ< ïò6 ïò6¹ü;r³p>Ñå>· E?r1|?3`4?·ö2?S4=ûFß<\~N?ÞtÆ<Sz<{5K?eIó<Eó6Eó6¹ü;Ô^H>Ì >,?E<ãí<o% ?å¿o¹;n8EÜ¿²W9GµL9ÊÞ?_ó<íó6íó6¹ü;aÒù>»¡>u·E?F@>?Y=?¾ú:?Ó¹FÞ9Y¾©«9¬}¸9î>gó<Óðó6Óðó6¹ü;{¾>:óH>Ë"E??<R?ØL8?Yþ=íÈ <¤(R?T2<@ü3< ÉR?ýô<¹Fô6¹Fô6¹ü;Y·<Ëv<	½2?(<Eb!<ÈÆP?8¶]9·¼»¹I9>9ì´>}*ô<ô6ô6¹ü;Þ>=+
=&Ò0?lÄå;¡R¶;ùN!?Qª¹O9R¿¤8)9¡ÌB>Êô<òô6òô6¹ü;7õ>ÍÀ>ÊÒJ?`£?g?ÂV+?¤n=±ª;=ÛX?º(=Ðà<7"@?Sô<lHõ6lHõ6¹ü;$=-Bö<@*?Ô{B;;ù©#?H¹ð9'p¾dj¸ÂÃ9ÀÿÆ½#õ<Rõ6Rõ6¹ü;ëgD==W#,?L|;ÂtS; Ü?OZ¹9Â8ûß¿Ónú8ã~s8¥?,õ<8ôõ68ôõ6¹ü;QA£=~s=*¤+?º;zñ; 4?­ ¹ÌÜ°9Ä~è¾
I8¬¨93Ðª=´[õ<Jö6Jö6¹ü;à=`=.0?ï¾;NK¤;>	?  ¸qü)9'q¾3É¸¸`9e¾Äjõ< ö6 ö6¹ü;wÄ/>á¢ý=Ïg1?MYþ;ÿÐÝ;áÅ?vÅ¸a9a@¾d¹èj9X¾Îãõ<ëõö6ëõö6¹ü;äë<?¸wä>*°S?T¼?YO?ß;?è84;·vú:¸48?Èá<«°<Æ]F?"ö<ÑK÷6ÑK÷6¹ü;ª5?ø«>7ÕA?]Ë/?ªû><:3?î_9;Â9Ó>×+;Æ(;P?Ü'ö<¸¡÷6¸¡÷6¹ü; Ñ<`D<Íf,?^:;t¨ ;	?³ó?¹@´µBh*áµà5ä8ü»uÕö<÷÷6÷÷6¹ü;S=üK=í1?7¯<øÖ;×'?þóA¹¸$9åJ¿(åË8C§9oÆ>Iøö<Mø6Mø6¹ü;Ù1=-7=Ü}-?¦öÖ;;¡;ñV*?I&b¹AÈn9×tò¾º"ª8¹9n¤>ä*ø<j£ø6j£ø6¹ü;Jvg>&$>Ø|4?=ð>0´>»*?ÓÉ4=çë<«wD?;Ø<Öö<¤V7?Qø<Pùø6Pùø6¹ü;¶=suT=½7+?V;Gê;9À?¶«¸&´9 ¾÷|·öPX8B)¾0Äø<7Où67Où6¹ü;[¶<<:*?jZ;án;É?Zöy¹<'9*Q?¿Ëh¸Q9úöo½îAù<¥ù6¥ù6¹ü;Pt]=>ú%=zÈ*?S%< ßÒ;¿È?=¹gÐ8[ÀlÏå¸<9^Í¾·ù<ûù6ûù6¹ü;¶=)4=ÿ;?!>	V>W+?qÆ==ä<úT?nr®:¡îY:AëL?á.ú<éPú6éPú6¹ü;Öb?·¿>9zG?Î?0èÆ>zÎ@?¬9A9ò{?Þ:¹®8::<?gdú<Ð¦ú6Ð¦ú6¹ü;\ì)?Mº>µ~i?åæ¯?u?]7?¥ú¢:þ¦@:ÕX?cæB;^;¦6&?Èú<¶üú6¶üú6¹ü;ùZ=ZÃS=Ì.?#IG=WÈ=£¦ ?/=§9&Þ
:#ä>:Ç;xà:&?}òú<Rû6Rû6¹ü;ýR>¾->A4@?¨÷÷>#÷¶>yy-?Çr£<É9F<&S?uH<¹6<±LC?E$û<¨û6¨û6¹ü;8æ·<`±<0?ØéF;j;ÚÆ"?ó1¹>Ç7	cÀø85ö½!9`®u;;Wû<iþû6iþû6¹ü;Øp>¯3Ü=Í28?2àk>PÀ5>#&?):7øt9û}=jX8ì¢¸8Â>û<OTü6OTü6¹ü;Áäè<ê"¯<]6*?í;µ5;"7?ó7þì9Iþ<Úja9¦§9/µ¬>³û<5ªü65ªü6¹ü;ã¡>[>ï#=?Ý?0è>§,?aÎt=J=[PK?hô<«¥<ò<?gsü<ý6ý6¹ü;àµ>íhc>¡½L?7í>zÍ±>¯Å*?{c388ÁT9
Ú×=(9LÎ9Ê©>Kü<Vý6Vý6¹ü;²u¬<÷¶<Éà(?(È:à³º:¥9	?ax¹¤±9
¿ýMJ¸ã[19Ú¾Èý<è«ý6è«ý6¹ü;l=Z»Ö<.?VU;¬Ìß:9Ot?#.¹ÖZ9#µË¾â_²¸æ¸@©?x+ý<Îþ6Îþ6¹ü;O*æ>>ö
>?¥põ>Y³>+/?½à8^R¹9¸>ñ·9>¶9é¼?í-ý<´Wþ6´Wþ6¹ü;ý>¼lT>ö5?ü@	?Ó¹É>..?y¾<×jo<aªK?Í<ºu<+a;?a¸ý<­þ6­þ6¹ü;­§>@Z>ÎD?"Ô?2n?·µ:?eï9á9!:)¾>°:"©:"?Òwþ<ÿ6ÿ6¹ü;§$Ð<!÷<,.?òÀ;
hp;~?¹G¹9Nä­¾ò]8"¤9fA¬=t{þ<gYÿ6gYÿ6¹ü;C?Ý8?7¼?D ?@&??}9QÈ9]·¡>WÆ:5n:îåT?	=M¯ÿ6M¯ÿ6¹ü;·x=¯ò6=¡.?}¨;¹;8?ã÷¸Ð1 8ª]Å¿jï,¸2l79å\ñ½®
=77¹ü;öì³>¼d]>ÚP?>?E8?i¯=?ØL+9³9S%t>5Ê²:f^[:#¥P?R$=-7-7¹ü;$¸/=.ø<5?
<Á·Ø;Yn?8ý¹¶<9F¾KX¸º 9Sd¾ºc=X7X7¹ü;B³=W"Ô<S5,?ºsK;;7;OB?Æ-¹P(90Ú¿(ô6=çu9!~<ÿ½=s7s7¹ü; ?¯ÂÆ>¬@??¬t½>Í5?3O¸¾\9~êð½­Õ9
³å9[$î>,v=f®7f®7¹ü;Ó8;>Ø#>1[5?{÷>¦~Á>f¶#?u)Ó<\·<VtA?@d=hëº<°6?H=YÙ7YÙ7¹ü;è$>-Ü=½??9·<<Vò,?( ¹`Ïø7VÉ$À],¸i6Ý8ÈG¾Ý=L7L7¹ü;±Úâ<ô«<6È)?á ;êë:¯_(?W«¹fh9Kf«¾Ãßà¸?9ÂBÓ¾Ú¿=?/7?/7¹ü;A(O>/
>bÏ;?×f ?hì>V-?ü==ûEô<ëG?e$¼<g¶<Æ;?÷=3Z73Z7¹ü;#?Ý3Æ>,2S?Lf?÷¬7?û®C?P;x$';ÍU?'F¡:Å@^:Ã9?q=&7&7¹ü;Áª.?Ý>:J?írB?{ö	?4h4?¤Á9ª9ÿ(?Ë:Ö:êG:<>?=°7°7¹ü;DM?µ3?¾[K?4?Mü>637?¤r^6DN9­

<¨	©: Q:DíN?5G=Û7Û7¹ü;ÖÄ=Rb=À.?u%Ö;¨{·;d?»Ãj¹_Ò8)à¿¤J6Èj98t<?=ÿ7ÿ7¹ü;Ë;¤=Ùóe=;Ö6?l:¦=Lúy=;*??åS;²;û3?à·¤<xe<´7?|&=ò07ò07¹ü;g6­=m=N£,?e±ê;Ö9²;Õ(?cøá¸½8@ô¿h
¤¸ÜgS9È¤F¾ø1=å[7å[7¹ü;övØ>=#>¤ç>?êÌ8?·¬?Z)?JPþ8ª9·~>Y:ÂÈ<:;?tV=Ø7Ø7¹ü;÷µµ=U=Æt2?X=ì#=*?JÌ:ÍC:F?Áá99oqB?Ò=Ì±7Ì±7¹ü;I>gjX>6?R?Ó>Ò)?l08¾ÙÃ8Òïµ>eû·9PéÈ9Àmê>y=¿Ü7¿Ü7¹ü;ëô>¯ã>ÉXL?ry?ýÑ?äÇG?ðÕ9ÇÒ¨9eÕ>aT:á»ý97?2¢=²7²7¹ü;Ûµ÷=Ò5§==?c?°Ñ>E*?é;í+/;û)E?«§ë<¥¤<47?[»=¥27¥27¹ü;\Ü>kx>6
c?;Æ?Yz:?ñ8W?Ñ%=}Ð<ÑK?wÂv:=ÖL:o2?CÇ=]7]7¹ü;Á¬=2X}=µV.?Sq=`ßK=?ôÇ¹´¡68I¿MÀu¸3ª9é÷ý½Hþ=77¹ü;þ>_ãB>Ôý5?a²ö>G»>(?«:M¹¦¨@9Z¿ê²Ó9öÇ9Ó?Z=~³7~³7¹ü;}¹<R<æ,?@Q;aÃ);¢?Á¹Yi°8i
Ànì-9®,=9\ë>x=qÞ7qÞ7¹ü;ç[?V"?-vQ?±ü>3ø>öÕT?æ@8W9À>]:ÑD:Òe;?{=d	7d	7¹ü;°µ·=m=nÊ0?UÜ=¤¹u=&?g±N:¤Ú*:Ù?Ia<kÍ<kD4?Â=X47X47¹ü;Èt$?i¸×>è)C?'
?ÁÑº>ñ>?	\9×úÌ9Çf>2¡:Í×:ëöð>u¤=K_7K_7¹ü;Óªª>¢ün>Ñ6?ãUh?÷%?ä®3?ÀE=@óù<ðJ?¹2= â¼<X¹@?éG=>7>7¹ü;$në<}Æª<×u0?+;«È;a?í(¹¹Ês9ä°¾¼8ömT9Á¥b>R=1µ71µ7¹ü;J1O?e	?&nA?NËS?Â|?y6?ca9{ì¸9¶:>7°:K':å?d=$à7$à7¹ü;q`õ>o><S?	Þ>>`@?ºmÔ·)q¥9RZ$½w:¨:Æùý>s=77¹ü;g|5=°z=î
#?xº²;ég;Un/?°¹sz9%ë¿+È[9»ª9£ýG??=
67
67¹ü;½»=Ù~=¨ç*?=%=hÝ=? ?Jîä¶êý8Aç¼7®:Þ:l?=ý`7ý`7¹ü;×¬=ïg==¬R3?nÿ;´¶Ç;_o#?×~¸k¤,9¤`¾%Ýé9Tq9I]?¬D=ñ7ñ7¹ü;?b(?R?èf?ùÌ?>G?Â£¶0§9-ûø»÷:ée:üÆ.?R=ä¶7ä¶7¹ü;=å­Ê<²¶/?¯Õ±;PIp;Ûv=?ï¹s9;y¾T 9û¦9_Q>Âu=×á7×á7¹ü;ÂçÙ=,=<V0?£?ßÈÈ>q'?Ò@^==G? úð<ï~ª<ôé4?t¡=Ê7Ê7¹ü;\½ß>>öÆF?ßZ?â?Ò 0?4º?¸G89m²¦½ët:nÈ:g~?_Õ=½77½77¹ü;µ,>=´â=òÇ,?ÒZ;-;@p!?¸lÓ¸Ð7´5ÀÙ´¥¸ªìl9H3¾ø=°b7°b7¹ü;1¬ã>ÎE>{{:?c]
?Ù+Ñ>_-?A|¸ð÷9æxí½§â=:þè:1S$?Ë =£7£7¹ü;Å£>à&N>;?é:ñ>s±>Âð-? ÀX==='N? Â< W<>?ÜZ=¸7¸7¹ü;ÖÁ>S÷j>ñÚR?ö?GëÊ>g0?0Ñ¸=9´ÜI¾FÐ93È9)?ê~=ã7ã7¹ü;'>/"ò=A51?n>«UÚ=D*?¨å,=V°ß<ßE?#K<PÓ<§©2?V±=}7}7¹ü;6Ë>D©>A)A?L×>\c>äI2?zÈ8|a9øc>ÎyÅ9Èb9·¯_?Ý´=p97p97¹ü;Î/>?w@>¨E?Û(?|Ló>C¬1?qû==ô<äF?4ãp<r<ÕC?Æ=cd7cd7¹ü;h4>^3>Ûá2?ñ!/>tq>K$?Kû:Ç6:AR?<­ýO<ÊÍ3?Kë=V7V7¹ü;Á>²>N=?Ë>öÂ>ú$/?2¹AÚ[9÷WÏ¾ùS:e
:X9?N	=Iº7Iº7¹ü;=}Ø<?k.?°ø<gà;)?:éÝ¸¾¶*9&c¦¾¸¶9æé.9?ü	=<å7<å7¹ü;ux=Ü¹<«?î;à®r;Ö{?X6Pë8Øb!<.!A9Êö89¦?j	=/7/7¹ü;¦=ÈÛ</?¨yñ;âhp;;?Ñ¸YP9ëÇ¾õ	»8)9YÍ:>¹	=";7";7¹ü;¬·>² i>S I?-.?Ú4ø>4?¼è93¹å9»>t¦·:Jn:TLE?Õ	=f7f7¹ü;1=ó]n=Æ%)?ÄÅÝ;äC¯;÷!?ü	Î·Rsá8Lõé½6òÁ8ÿ9E6+>|I
=	7	7¹ü;Sk=þà<Îl-?6fh;Y.;z*?Ô¯z¹²4b9LÚ
¿ ¯9æ¹/9b>?èã
=ü»7ü»7¹ü;­ï<);±<U-??'0=Ùe	=É$?ó9y¾9]#?Üc:¤ú:_ 5?ç
=ïæ7ïæ7¹ü;Mìï<LË­<F´0?U`±;·;ã@#?6J'¹*9µ¾×ø³8ø®9yP'>Y=â	7â	7¹ü;|=X?=ä2?Õ©!>?r÷=u@'?Z9Ás9A¢>Qú©;Ãq;\4?
=Õ<	7Õ<	7¹ü;Ò%>^Qï=Z0?I|,<<×-'?I¹<i¶7%0ÅÀ°ä¶®î8ïrõ¼U#=Èg	7Èg	7¹ü;b÷L?b?h8I?NÄ?b@??:?y¨9Ì,29æÙ>gn:àær:?¾)=»	7»	7¹ü;ëX?Íº>t«L?i<?ª+?]À;?=Ðö8hÀX9®À>j«m;Ö$;£m9??=®½	7®½	7¹ü;½Ñ>åí>G;;?¤?:Ô>Þ]/?Í¢V98U9Ôî?_³::?`=¢è	7¢è	7¹ü;[ë=ôM=4­,?nÒ;t°;½ò?ìÂ¸kÈ8äò÷¾UÓ·8üY9³x½=
7
7¹ü;Ý>#Ò~>{^?° ?PIË>¥I?­
S9¢ÃÏ9Å>a:Fq:óù$?[
=>
7>
7¹ü;kÍ>Ç&J>O2?eÊ>r>]1 ?¬o{;äÎ;¨J?¦#v<3<pí/?ç
={i
7{i
7¹ü;úùU?'?¤ÖU?2Â?Ñ°3?×>?f.Ø9÷<9û/?ÐÿÇ:ð:Lp9?
=n
7n
7¹ü;«Ûæ<í­<å)?¨õ­;};./?H\¹8ðÁ7Îo)ÀBË¸Z	9Çý¾Ç
=a¿
7a¿
7¹ü;§¶p?Ç?`h?}á?Ìa?WZ?TKÚ9mLÊ9ö
?ä£@;VÃ:k1|?Â
=Tê
7Tê
7¹ü;`½<WÌ<É.?
;jS;ï?JR¸Øì=9v¹
¾ú¸õ9<¾¨
=G7G7©;ãÊW=}¬==A?0Ñ;¨è;în1?r¹! 9°Ø¾ê½¸´Gæ8(X¾Á
=:@7:@7©;èª[=ã·%=«)?®Z=È¯ý<ZÌ?¥º¦¸=9ª¶¾§¯:D:NÅ
?wå
=.k7.k7©;¼r¼<aa<¹-?©£;Z^;ä?fï¸|'8%ý]¿ù¶\·R\°91 ¼ç
=!7!7©;á9?"?ý8?®Æ?,®Ø>N¯(?õ^9úõ¢9Ùw®>ó";§þÞ:Sû9?­þ
=Á7Á7©;|?r¸>"ØI?(8?0÷&?( F?Lô¤9º9x0?µ:>:êWB?´D=ì7ì7©;Ö¨>×ý>>ëa?Â~?=Ñ>P/?UìG9TÅ8®?ü¡:I@:ZYW?y²=ú7ú7©;¶?»/>Nt?z@Ñàu?íÄ?È°=ÿÎR=¾U?´F=ki<!M[?+Å=íA7íA7©;íø>Øã¦>­>>?uOÌ>r>m=?(Z8à£b9Öp¦=e¶:}"z:c:?ïØ=àl7àl7©;ÊÓ>å>òK? &I?¦?µ/?q¤g9Ùõ³9Â¤>&N<O%<	²F?Þâ=Ó7Ó7©;à;=|s
="E)?L7;0;~!?¢6¹Ðe9"0¿îÅ¸üZ-9Ú¾Ðc=ÇÂ7ÇÂ7©;ÓtÓ=Ô=2À3?ærì=èp¸=Ã$?	Ñ9³9o?	Þ2<Î_õ;ñ:?¢¿=ºí7ºí7©;ÇM>
£>I;?ËîÂ>»É>Õ(?a8E;©Zû:ÝH?áðá<E-<e;?³À=­
7­
7©;"-X=T\=8».?ý<GÍÕ;!'?*°¸þà8C¯¿Ý§7³¯L9gé¥<Õâ= C
7 C
7©;_V>ùú°=Þ5E?Ä\>Ñ°">n±-??&=Zg*=1W?
2):+9Nª§?!x=n
7n
7©;îÍ/?ó>É8?±8?ot?~$1?Qâ09Ú:²9!~>H6J;Ó¾;
I?³»=
7
7©;Ùñ=7Í@=y<?ÏTæ;Þ-£;Ð¬4?¡ÜÜ¸Na9óz¾Æ8.8¼¬?´ñ=yÄ
7yÄ
7©;]´>÷u>_5<?Ué>Å¯>L±)?~v8lÙÆ98Õ´=Ó¡9´W29MØg?ìõ=lï
7lï
7©;Åº=«=O:+?Ë;e-°;'Ù?:ÚX¹På9oXW¿Ó59ªñ8A?·=_7_7©;t²<É±<a$,?7Áº:¾±Ó:@×á>	3¹
"9Yj
¿¬IÀ8 C9cÊ{>=SE7SE7©;<?VCÌ>ß§C?Î	?­Ó>2.?úSk7©ë9µÍ<úl:ï£b:Åµ?mJ=Fp7Fp7©;k
=SFÐ<²¤)?lØÑ:§:ÈJ ?\¹dP9í³¿/þ8$Q29%wT>Äh=9797©;è>jÎÙ=UÓ/?&I[<qÏ<&¾0?b2¹ó89dö¾Z}ò8­'9N¹>Òí=,Æ7,Æ7©;{ÆÔ>Ü>h28?ðS?u,!?ÇP(?l9bÃu9û¡>øÄ<;Üþ;dä?Åÿ=ñ7ñ7©;uC?¨þ>D?£?ÓÞ>²©1?ôvR7º99ð5=]#:	ü9#}?xH=77©;ùe%=Y°ñ<,1/?0#;³~;^
?äÌ<¹hW9F¦¾$Ï27¾P9 òÛ<T=G7G7©;`Ø>J·ß=Ä5?¡">«cî=¤.?$«?;?a;Ø¼:?Y2±<ïæp<QM<?&Z=øq7øq7©;EQ?	&±>þD?×D?êÙ>ä3?Þã8ä?9A¢>ÛP:þù5::mÌ>d=ë7ë7©;Ò>f0>]Ò;?	yE?Ö?©.?B= ý<[nD?ªuþ<`,ª<áe??0r=ßÇ7ßÇ7©;ÍI?ý¼È>¼6?Ä@?°«á>ëû.?ýe=I«=æJ?ÖdJ<9s<C?px=Òò7Òò7©;$?Ô\®>wNN?üÏ?§L?$0?ë)9¯Î9cvQ>oòë:Å:L"C?KB=Å7Å7©;q?Û
»>³pM?¡ÿJ?nòô>(T?ô«9ýiÆ9ßQÝ>áÕä:XË:h
P?mK=¸H7¸H7©;5=ü=øò*?Ç9=j=^9 ?r9Øu8»,?³]Û;$¨;Å&?·¸=«s7«s7©;[î>
ÚR>v8?]Â>4>2{"?²x;kd ;»xF?b<CCU<¨Q3?ªh=77©;<²O>¬â>}7?Å9?1Å>§)?t¥t<Ûë<"J?Tfá<><ÌÂ>?z=É7É7©;føZ?@¿?Ï#S? è®?õh?©4@?}É8ts9®=Ë;?þÞ:^9,?æ=ô7ô7©;5Ô?à >-M?²­?÷ªä>ìg/?`Ö¸g9s¾ä¥9Ý¾º9f[°>p¤=x7x7©;äÂ>Ôé*>¾ÚF?'/@?Ùï?×,?I78kö=9:P÷=9ÆE:u%:Ãð9?³=kJ7kJ7©;÷mØ>E>¹µA?ªÚ>»À£>ì*?2(=70}8:÷¡=Çý=:o^5:Ò?=^u7^u7©;úY={
 =/þ-?4aµ;ýÒ;®?Âo¸Ó9Ìü½ÏÎ8F«x9âçT>»¨=Q 7Q 7©;ô¢?q5?0êe?é?Ï,?×J\?.jL9â9nmg>áW©:X:þâ(?.Ù=DË7DË7©;/3?3Ó>`JY?|SW?Ï>`?ZæI·4ÜC9sò½æÖ9pxÎ99?Ïo=7ö77ö7©;ó¨>V®U>^iJ?B½y>£Y0>D5?qÒ¸XO99é¾t9³	J9}î?=*!7*!7©;ë==	=¶&+?©Ï;/¢;Ê#?©â%¹ßæð82H0¿zw¸ê÷9¤T¾¨=L7L7©;/=1ûb=F'0?Òà;µbÁ;õE?¹ç59ÎÃÃ¾î¸Î8ÿüÙ8Åò>³Å=w7w7©;w¥=ÑD=¼1?ìÎ;ß¢;aV"?1\<¹t8t9ÿqÅ¾»Ï8 í9H^¨>
=¢7¢7©;t¤>
V>F+D?&'?Qõ>ã.?°bW8ïz9Ü»Û=xI94æt9êÒ>-=÷Ì7÷Ì7©;ú?o>¹w?m°?]!?)L?÷É!8Ý9D=Éû9j:Ø§ç>N/=ê÷7ê÷7©;(Ó±=¦+=¹6,?ÌH<ú;;+M?/8¸_J9ÑÂ¼½Ë1!¹G9ÉÎ¾L2=Ý"7Ý"7©;Iö>uÛ>WDF?~Y?Âú?¦-?H|2¹É9ú¾ÿG#;øuÜ:T=?ô­=ÐM7ÐM7©;Ó±²>|>t5?®öý>ô½>ss+?D<fwÁ;6|I?à-<¤1S<w8?Ç¾=Ãx7Ãx7©;{\´>R(w>bÐ:?â ¼>â½>ø'?â?¸\µ9½ô½½ª¶9ñ_9ÇZ?LÐ=¶£7¶£7©;o<?¡£>g0J?oØt?Ö4?,-?2Þ8bjK9@Ñ>÷¥:Nª:Q
?Ó=©Î7©Î7©;­@à=È¢=|0?O©-<Ì<dc'?®EP¹tØ³
SvD´T¥9/<9Q»?3ø=ù7ù7©;¹J>Ì¤>8?þÞ>Ii«>ø&?pH=y#=Sö=?°Jø<a¶<Ø
.?7=$7$7©;«^º>áµj>JFK?&x?ÿÏ>íl:?¾¡·x9+½ùY):!:m±?7l=O7O7©;ú,=/²ù<¦ú0?¹½£;SÁ;­Ð?ät¹fÄ$9c>¿À'¯8LQ59®Lw>¡þ=vz7vz7©;ø>é´Ï=¢_0?¬.<ae<ßß(?x¹EËç8sÿ¿ÔYL8zÞ9ðZF>¿=i¥7i¥7©;È·>e>ÄL?UÖ?_ÁÄ>@
2?2¸Q6¼9PÛr½ó:Ü9Hk9¤o?O;=\Ð7\Ð7©;®ÁH>Z>²]/?¯j<ñuD<j×?à!F¹×?m9ÊÕ¾º/ç·ôy9ZÊ½Cc=Oû7Oû7©;V¡§>Ö¤[>{`C?4?_>?`9.?h%(=¦.Ô<¸ÞJ?`=/¨´<W@?Ãv=B&7B&7©;A3?÷Ló>l<?ó"0?w?vÿ+?@f08Ð7R9÷ÐÖ=Y(:HQ:ÿq+?}=5Q75Q7©;[
G?«µ>=?ÕO@õñ÷?Î?½ì:Çòq:Ç¡?¤z;¯_
;ø¸g?=)|7)|7©;/ú/?Rè>~éA?¬6Ð>l>øÕ*?Øû·îÆ;8S«¾ÌU
:xá%:Ú>«ß=§7§7©;ó[=ÛwP=/6?ª¸;í;o?}£¸¥922	¾ì¹M(9µ¾¤=Ò7Ò7©;9+={¥=M#(?D¤ò;Æ;l?Ã¹,§90Áù¾Ê¸ÄM9«ø{¾
$=ý7ý7©;â&=×Ö\=è.?¦ß«;;#L?#9^¹ô¶8eDÀG©k8>9ÛE>zp=õ'7õ'7©;:?åÒ>Ø];?wOÊ>R>õ12?)zÆ87{9DúI>\«9¨H9[(?æ<=èR7èR7©;èÅ=ñ=R.?¦L;öq;¡W?|q:¹S³9¾õ8jw 9¤Ö=ó=Û}7Û}7©;S«W?Ñ"?°ÇJ?y2?Ví>V@?þ©9¤9xàö>:½´:ê!:Ñy,?v=Î¨7Î¨7©;Ô5B=}=9ò0?8zÊ;CL ;P®!?18¢A°9ÄÉÕ=ì£8Hæp93.>=ÁÓ7ÁÓ7©;>éÎ=>?Ûâ6?A?ï3?i=³k»<*·J?
u:rM:Y?uí=µþ7µþ7©;k­$?óYÝ>jt>?õT?±å>5Ê/?h?9/³9èÄ^>Þ.:$:ñ.?[=¨)7¨)7©;¸k=îÞ'=6¼3?ºMù=
¯¸=ZÉ,?º\i9ú$¢98¸>'
;d+À: ú7?h`=T7T7©;`B=V=¶'*?í.²;(õ;n?z5Û¸x@89ãH¾ þã8r!.9É§>%d=77©;¶=õGJ=¨.?nÂ;Ë;V¹?ìP¹hR9Éþ¾)ù8á9[vW>&=ª7ª7©;)Í=tß<¤/?m2$;¡;:c?Ï: ¹>p99½ª¾ó¿¸<F9ûøv¾á=tÕ7tÕ7©;~=C.Ù<¯Q*?Fíq;£K;(?5~å¸<U9ïB¾Dh6ÜÊ9ñ`;zí=g7g7©;ëßÌ<Zµ<È¹+?÷>;ÎÆ;-¢-?ºS¹Q9nÃ¾Rg£·åÑ9½=Z+7Z+7©;\y¿<*<­0+?é	;u|ò:F?%6¹,9E¯¾|ÐN¸H7c9é½?B=NV7NV7©;<×Ê<ýû<ß-?¢ðC;;ú$?v\¹SM9vëW¾R·ÉH+91É¼}=A7A7©;P?<ü>?Q­>Y%O>àéU?ê¥¹ù8h¿Ím9+»Ð9°D·>=4¬74¬7©;I¶"=þ§Ù<b`??KI$<ò´ç;Å5?õ~û¸ª9}f¾o·5¹`~09°É¿s´='×7'×7©;m)?-W>ÓÒf?¥ÀÙ?ø?	Ò@?®¾9T¦9#?wý#; Ç:±LR?ÅÆ=77©;3ßF?¥¡ó>Ö÷P?äâJ?_±?"8?Tû
9ôÆ9
_f>ã¿:^Ðx:t E?¤)=
-7
-7©;qÚÒ<ù<*Ä2?íÁ{;o¼J;Hó?µN¹Ä{9ýó¾ø§¸Êæ8Þº¾jÆ=X7X7©;¯??²æÌ><}o?/n?`ª¯>eÄY?á^8~49þf>µð:1/:£S?PÑ=ó7ó7©;V2N=	G=õw.?i;Yc<;yº?¥U?8<í¨9ú=æ8V¡F9ÆC>Åþ=æ­7æ­7©;7Ì2?úÊ>"b?)Ó?|"?E?+´:=ùë<_K?Ñ9<©U<é7?¦ß =ÚØ7ÚØ7©;1ðº<H6<«/?¨W;1;Õj?¡Wù¸oÊc98¾l@P9<¤t9ªëÙ>äú =Í7Í7©;+Î=ªlR=Í,?ÿ;Z*Ö;8y?äÈ|¹ÍJ9¿ò¾]/á·%9ü05½Ö!=À.7À.7©;Éï=?È>myr?F?°? ??tk?C­/;ñ»:¡Jo?=;¢tÇ:ü(§?8¶!=³Y7³Y7©;ÊÇ>.>_AG?/5?ÉI6?²á=?Í}=z%=XÇD?æ=*ÐÄ<±E?ßu"=¦7¦7©;x!?´wÌ>{C?¼´?¹V¸>y½2?f"8­ºÈ9j#=>-à9KDü9~ã>¿"=¯7¯7©;94=ÿÛ=U,?O;,";rv#?!2¸ùË7ÇÂ¿V8«~¬8ãEP>\Û"=Ú7Ú7©;x<=|Ø<2(?öÏ;Ð6;ú	?õ>Ä¸Lå8Û¾¸Ç¸³x9M¾ê$#=77©;Þ
=%Ö<©)?»;Á2;Ãâ?B'¹Õ9¾%¾d8ó*9ýgÏ=Ðl#=r07r07©;ò+­>.¶l>QH;?¥?}ß>³*?
)ê8øºæ8ç?µq9/9¦.ê>§¢#=f[7f[7©;SÏ>"]>ÖüF?¢ã>Wò¥>'/?Íß·-Á]9i.½º­9×o9¶ï>tª#=Y7Y7©;ÆÚ<ªN <ø®.?òÆ;uî;nÄ
?·Z7êÞ`8þø=»nÒ8·3ã8áí>>Î#=L±7L±7©;¦·]>Ó¶>k @?é>£¨>±O1?ÖD	=¸~©<¢SO?[©<e4<ðA?.2$=?Ü7?Ü7©;=YÁ<Û7,?¬7h;!tQ;Ké
?ð,ù6ü9ji<X?8|ø½7ë?d$=2727©;5=Å=0g-?î=8û< Ù?Yá¸'9¥K@¾ÿòô:Ò:­Ü?Õ$=%27%27©;gè©>h]f>µÐ<?×]?ïï>ø(?±;x;V?íÞ<	×<ÙF?ãÆ$=]7]7©;äí?©¼.?xTT?t6?R³ì>ÞêD?8:$Åï9<?
/:QÜ3:ÂU?Ãì$=77©;jÆ<d <
(?Üá];ý@;Õ~?Æ6Ìó29ýF<V,!8­9ko>zò$=ÿ²7ÿ²7©;ÈR?@Q >¸X?â@@æÔÒ?zñ>?S¸E:ÉÓÎ9=ºt?/?;¸·ß:+[?¼³%=òÝ7òÝ7©;/[¿>Ttw>èöE?ù?«Ù>½!1?ªA¹Iã9ïþ¾Ï:KJ:kÅH?]Ð%=å7å7©;^Ä>·>_"E?ä^?Z¦!?©ß/?Ð9,$:·¢>tÊ`<·*
<ö?P?¾æ%=Ø37Ø37©;KÑ>Í>A?«e?Ìé?þÕ7?§Ô8aèu99a]>w¯:
ö:L1%?GV&=Ë^7Ë^7©;KÄ> d>ÖÈ=?y	?ïÐ>«Â(?~bv8AoZ9â`>ð:J:n?Ø&=¾7¾7©;d>û>¦É>&ÐK?¡y?ó/?5?7íÌ9RÊÆ9~ó?÷æ<®¯<ÍE?·ñ&=±´7±´7©;6º=ÚDÞ<EL+?`Çe;¢,;_*?.V¸NÀC9ùýÁ½8¸dUù8E|=¾9'=¤ß7¤ß7©;×â=d½<¯F1?Î,#; ¿ï:e<.?Ð}{¹¿yá8ÙÄ¿lv8
_9d
>Â'=
7
7©;Ol>xB>+:?J®>>Lô'?Lä8~/9?
§>ºà.< æ;2B?×`(=5757©;fâ>w¨>oL?¤ð?V¨:?3×0?fÎ;õ#~;&éO?k<C==$vB?(=~`7~`7©;ÔæÒ>Gð>A:?ÁV?\b?è0?<F8v¶79	Î={¸:e:bV?s)=q7q7©;<T=Î<6?¥nÈ;c;#?ej¹sÙÏ8)¿ôÏ¸.`9	3¾5?)=d¶7d¶7©;3àZ>r<>_y4?n9<_e<ÞP&?È²-¹ÎÑ88rÀ :©)=:²JÓ>ä[)=Wá7Wá7©;é÷=ÿ]=ðÀ0?ÿé;|»;ØÀ?Q¡c¹¦ 96¿x»æ¸²Æl9'wy¾¢|)=J7J7©;j'ê>\¡>Ö9?èå>üú¥>ð0?#®!¸Èe9þW´½­Ûß9¨9!~*?@)==77=77©;­3?µ«±>0r?ô±?GV>®}?1m8k9&Á=ÔhI9£|²9Pp>äÜ)=0b70b7©;­=Ø=6+-?ã<k;Ñ =;ß4?ã_¹´e%9ÉC-¿æ]g¸bÙ÷8Áùn¾*=$7$7©;ÈÀ<þ¤<*-?B?;Iü;Ø?%E¹ÿ«®9Üw¾¡¸{G9âë?¾ë*=¸7¸7©;£~·>ªmR>¿;_?Xì>Z>Ø>?Ö²B¹é%8Ò5ÀKü÷9¨n9v\s?ëZ+=
ã7
ã7©;&ì6?þxÙ>5TW?[
?¼¨>íOE?]Ö¸<³8±2¿×ö:¹½ó9²?~^+=ý
 7ý
 7©;_>¾hJ>»:?°?ÅÈ>oË+?Öª¸¼å9d'¾Õd¨:µ^:ª¸A?¬q+=ð8 7ð8 7©;°Ï¼>#n>´~6?áq>Áqd>k¶)?ÿÈ6=ïMï<C?÷Áª<¤Ær<4?Q+=ãc 7ãc 7©;MÂß<÷A<[ú4?õ9;í³,;äÒ	?¼î¯¹1ý8ª±¿íb¹Æmð8ö¿ö¡+=Ö 7Ö 7©;D@ë<x­<-?çÚ+<Ü÷;|1?äÂ¹Tù8³À¦Ëß:À:3F?Uß+=É¹ 7É¹ 7©;Ó>¸.>×J?mGI?[è	?Ñ:?@x2ó«9±è7W#]:pl:¤B?à+=¼ä 7¼ä 7©;ùQ?^\>¾T?"hO?vÅ?éK?l´:J¬9ìA?ëf´:sÿq:×>?ô),=°!7°!7©;£>Î>FÁK>e?ô/?gÔ>3T?¡%6ß+9=;KE:(:F6??	E,=£:!7£:!7©;,H=;zå<¦:-?áT?;".;k¤?Ê³¹¬â 8Âí×¿Þ>¸[§9ÆG½º~,=e!7e!7©;ìt=LÔ<C1.?B¬;ç9;õ."?s­¸_'9j&¾vm8Q½^9
.>Ö'-=!7!7©;RÊ>^|>;M?óÄ?iM½>ÿ7?ø
×¸ê©k9i¾Ðuo:a:Çê?¾s-=|»!7|»!7©;¤µ=vÿ=1$0?e¨1<-æ<,Í?pÑ<¹ÐaW9,mà¾þ~9%9"P?îu-=oæ!7oæ!7©;Js/?PÚ>°M?û®I?
W?ÿD?²è90û8Í¹?-:ák:´
?ð-=b"7b"7©;£c>GÅ:>S??ø65?[?·P3?! =ÞÀ<UßT?Lîô<Z¤<`>?(r.=U<"7U<"7©;F=Êâ
=]¤2?keY;ú5;
¸?bö¹E9g}¾N­¸.E¢9¥´¾øË/=Hg"7Hg"7©;ÇÒ`>tö=Âi?wd>Ñ>÷1V?×-=¡N³<%w?NX;¬þ:´Y?¨Õ0=<"7<"7ûË;^7>o_ó=â@?ê>
º«>}{.?¸K9ä·I9Þ?u+99^_9¯`&?/A1=/½"7/½"7ûË;M³È>}B>¦í=?ÜÏ?8Ô>ag,?U<¸AmL9ì½Z:L7:òÒP?ÿ92="è"7"è"7ûË;çó<:é«<Øý4?Òe<óãÔ;.E=?ïÈ¸y9VN¾·¹øs69å{Ú¾»=2=#7#7ûË;Y¾?-ª>Æe?"?Ñµ>ZiJ?oGç8¼c¦9ë1>÷×Å:-:²ÆE?Ä2=>#7>#7ûË;Í7©>}íf> ;?Æ%?að÷>ìö*?Øg;¦>;4ÓH?óY0<çÌô;`k8?ÔÁ2=ûh#7ûh#7ûË;Ã.}>Ó¶)>æó>?å\?H!"?ãd.?*ð=¶<N?÷¨<;Z<MôE?î3=î#7î#7ûË;¶3J>ì½
>ü:?²?Ò<ì<¤g+?ûW¹Åà99¼¾jþÈ·ó>|92üK½}4=á¾#7á¾#7ûË;¼ii=Ô®.=ì+?àe;ÿ~7;-Z ?pT
6e9ûî;üë79t/Ð=cª5=Õé#7Õé#7ûË;×x>¬Q¼=÷Ì6?³	?ëÑ>G^(?êbâ¸í(97BF¾6ò=:¤ê9+<O?{6=È$7È$7ûË;Yno>¾8'>ÔE7?Íeq?É0?/?=åÉ*=:ïB?ÀcÄ<$<á=?ÀÌ6=»?$7»?$7ûË;½?Î>$ÈD?ð4?¸	?t+?Î%¹Rma8UK¼¿qéò9Ì:(±é>\ý6=®j$7®j$7ûË;D?z?à;?þQ?ü@Û>W'?ôì·åÔ9FúX½ªY¨9¹9åGè>ð7=¡$7¡$7ûË;í­U?E?ZP?ö?ë2?@?çà9ÚE:ÞÝ>MT;¼5·:y¯B?q7=À$7À$7ûË;÷?P? ?AÖM?á?£4A?ã8?ÀMþ8ºÌ®8×7:?RºI;øí:^bY?7=ë$7ë$7ûË;K¼>D>r¼8?èM?îR?mæ2?ªT¹8.9~Ì >ú¡:±7:î¼a?\¢7=z%7z%7ûË; ;=£Ò=Ï!2?%&ã;Dä°;Ö]$?Ã8cNÕ8d">5ÿ7Sc9<³=Ë7=mA%7mA%7ûË;-e>>H©F?zÓ?	v·>¸6?°¡8t?9W>^Ã&;¯ë:h5?4ñ7=al%7al%7ûË;ß>zI>¡C?"ô?`:5?Oe:?R¢9zw:½>ð?ð9lËý9bVò>é$8=T%7T%7ûË;£1!?6Ð>%ÞE?fõ?°¶S?÷G/?¡989\{>cè:w9:³D?³e8=GÂ%7GÂ%7ûË;ËÝø>>ÿn?Òüi?¿¾?·®F?¢ä8_ü9=ñ";üZ¬:õÊp?u8=:í%7:í%7ûË;Øª
=ÒÏ<B.?êtD;mÙ;¡d"?çW¹n9¥r»¾À8ÊR9Âý>/8=-&7-&7ûË;ôÅ4=
@=ôK0?Ò¾§==MS?1]§8wp9Ñ,2>¯é;Ì­;,?|Ô8= C&7 C&7ûË;=»µ/=»þ;?VÃ<?å;.?ÁÙH¸ÞG93¡¾ÏB¸;´q;#)?	Ö8=n&7n&7ûË;vbç>­m>¯~N?d­å>Á
>ç3;?tÛ=7ÞcÔ8)×d=6·9/(9aÇ>9=&7&7ûË;=Cæ<~Y¤<¾U3?:È*=½=jÈ!?¸ßl9¥t¾êò¡<zén<:-?½	9=úÃ&7úÃ&7ûË;L?yÐ?£¦F?4;??Vç7?ïª9=_9£?ÿÓ:yÑ:w&.?äm9=íî&7íî&7ûË;öL>ì+>2õJ?FD??­õ3?1Ó?<¿à;Æ9[?}=W¡®<Z'E?²9=à'7à'7ûË;uÕ=÷ÐÏ<K(?u;«|; ?2<6¹L
9X%¿»4·ÎØ9½¼9=ÓD'7ÓD'7ûË;Ô3
>®äÎ=·.?cÀë;Bâº;hx!?½V¹»]9dâ÷¾ééÉ·1z}9XìK½n:=Æo'7Æo'7ûË;ùö<¸Þµ<-?d/ö:n:U8Y?3¸ÂÀ¤9d!p½,g5¹Û91¿ò;=¹'7¹'7ûË;s/?êä>5D?C?
*;?77A?QÒ¬9L9&¾?(;iÐ:wÐ??.d<=¬Å'7¬Å'7ûË;Äél>vP>v^?ÕÊÆ<G#t<sP?ÆUh¹÷'97ú1¿¬18ÛÊ¨9§=
<=ð'7ð'7ûË;ÅO£>Ë¸F>$bR?ê/§?&ìh?tÀ7?wl9êJ9Áºü>G) :=R:¶8C?K·<=(7(7ûË;µåÿ>ð\§>¶C?J"?óúç>7ä2?ý§¸
 9\¾EÀ£9áÆ9-
?Eï<=F(7F(7ûË;([Ì>G>x>?ò*?õ6ï>}6?1
9U¥²9F>x
²;>`;_dK?%v==yq(7yq(7ûË;³ð>ù¤>mW?¯2Q?á¯?%6?Ã¼¸´F^9³fY¾:ig+:ïT?*==l(7l(7ûË;¾K>±n
>fc<?G­¹>7}>±
2?}»:¼:8?ã6<-Zö;)
>?è>=_Ç(7_Ç(7ûË;M>oüP>Å<?%Gó>°>Éæ0?ÞðX=µÅ=rO?(¹<ß*<=2D?¼>=Rò(7Rò(7ûË;A ?¯Ï>ªE?3¯/?û¦ï>(«;?Jfo·8p9?±Ë¼$ 9DH9¡Yæ>?=E)7E)7ûË;SÛ=ºX¡=;(.?|RÆ;¶Í;ø0?Î¸i[9ò¾Ú·ò·ý9³ØÑ½ê?=8H)78H)7ûË;or®<åx<v,?sÀ;;ýM;WÕ?o¹(¹Òh<9Å@å¾^°·ð:´8ð
ú½ÖA?=+s)7+s)7ûË;Ê\£>ëä>È+?öQï>ºî>Í/h?Dq=fç<KN?Ñ=~î<aÛ?{B?=)7)7ûË; 3¸>Ùe>>ªw?/°®>T),>îà?Äµ¿=ÉÒ2=a9?À²<Öß(< |?dC?=É)7É)7ûË;ôØÖ>gv>(_?r?x¤>zO?å ;B4:Ç7?ïqË9h9¬D?äH?=ô)7ô)7ûË;ßµ%?¬¾>	^?ÃØr?W?1x_?üò8Ë¦9%:>h9ý]»9ZðÃ>½L?=ø*7ø*7ûË;îÅ>Ñ^>Wµb?¿?ñ|¶>5tY?ýóþ¶jÅ®8b¹:½9d¸K9ïÀ>bj?=ëI*7ëI*7ûË;.	3>6û=ær6?£ñ>­M>ßò/?á=¸'>=oH?ô¤:õoG:TR?ñ°?=Þt*7Þt*7ûË;ôö=e&A=;0?¿¥¬<e<Ín$?´y¹º9þH¿º¸Ö9×®¾U@=Ñ*7Ñ*7ûË;ÔÅ=k¦¼<í5?ÅFû;Qº; cU?AÈ¸¥JU9§Zp¾TÐk8º&?9?è>u8@=ÄÊ*7ÄÊ*7ûË;ï<&>lð=Ü0?&áT<ö³8<Æ?i§¹TY+9Â®Ç¾	¡·7¤9¶,=íf@=·õ*7·õ*7ûË;¿Ñ<~j<*?á94;<Ô;¬!?ý¹åê9­Dv¿«@t¸&¯9TÒ_¾j@=« +7« +7ûË;øtµ={,w=¾ï;?2g¥>©>¨&?]!·ð+39æ¼ª¨:Lá9NH?×r@=K+7K+7ûË;ÿ/?Y}>Ä¡d?å?¶(?q#H?Ò{:Å@æ9j?Åâ;ým<;±ß?ZA=v+7v+7ûË;¨>Âñh>E69?¸Éó>¬°±>*/?a=>
=EL?]&E<<Þ8?XlA=¡+7¡+7ûË;?Iú>Éôl?ÀX?t¹?ÙGL?Z¿7£Ðk9(»O=?Ã;
¶W;·g?ßzA=wÌ+7wÌ+7ûË;U~î>L±¤>Æ[9?O?é?¨¬1?£lÏ86§92>Õmð9ÉË9½?×B=j÷+7j÷+7ûË;ø |>[(>;±??'Á? ç>Z.?¡Ú[;á²$;Ý*?q¾<Y<®7?6,B=]",7]",7ûË;¥)=,M=	$+?Öz;Wo;8V$?Ì¸ x§¶A±b·8íE9B¡m>LB=PM,7PM,7ûË;âV?Î«>KD?Úá2?U¯?5/?´¶âk®87[^¼à:)Þ§:Ø*?¿B=Cx,7Cx,7ûË;y	>õrÆ=i~1?=ä;3á¼;¬?1S¹ø
l8ïÀx8«9J>ãC=7£,77£,7ûË;<[Ï>IG>ÛºK?>Db>
ý.?*çÄ7üY39´=Wgª9ÜÔ9â´Í>¥C=*Î,7*Î,7ûË;M-?Ç?ä|? ?|T,?\U?8|u9g÷>âºX:à:av5?D=ù,7ù,7ûË;e*>³á=ìC2?£>yÌ|>Û§%?È¾<IDJ<¬E?©<\<Ì¬4?Q"D=$-7$-7ûË;Vg?{.
?fJV?Á_?Ùí?¹??Ì9ðu9>Æñ:o]:ò?Â½D=O-7O-7ûË;ôk=°N=«)/?t¯;Ç;3?4&D¸°»è8:ÂW¾\ªW8	¼e9Rð=ÃD=öy-7öy-7ûË;i1?Q×>àS?F\?Õå?ªsB?hr9 ôÂ9»C>_l:ò!:TËh?6ÒD=é¤-7é¤-7ûË;­¤?EK>èpg?|j??¨¸J?,aJ9¡9ÝZ´>ÃaÜ<8q<£j?ÿêD=ÜÏ-7ÜÏ-7ûË;*±¸>ar>· 6?/ê>Àé¯>Vf*?"<¾È-<	E?6Å<£<<Ì:?ëÃE=Ðú-7Ðú-7ûË;Ì&?·Ö>êÞF?OÁ?ÔÒ>¨i3?³=¸4@9.Îª½|;«®,;ô>;?líE=Ã%.7Ã%.7ûË;¥Õþ>¦>ÊC?çY/?í>U=?IP9öÎ9¶B>Ï(J:j¡ì9µZ?ÑF=¶P.7¶P.7ûË;Öëô>¾¸>UcQ?.?ô!¶> b8??S¸8S9°
¾Ä¶¶9wÁ9T«ñ>-G=©{.7©{.7ûË;$6?»>	þL?Ãé\?bÒ?E>?E9k¿9%j?ÏÊõ:#4§:)<??G=¦.7¦.7ûË;Ïó±>ìKt><z:?Ù5?À7?y0?Vx·ÑØÐ8yÃ½Ç91©Ê9?i¹>ðG=Ñ.7Ñ.7ûË;jG=ü½=Ä,?Õ6=ßÑ=*h!?åÞ¸ø9;·¹¾ßÆÓ8Ô¶9%aO>Á¹G=ü.7ü.7ûË;ö>°A>7(D?5_?Ý¹?sä3?ñ,=P=<ôM?­¥ô<ë <C?CH=u'/7u'/7ûË;Âò=?¬Óµ>·?ÓØ?æi?ûOm?Ó`:)î:+8?©¾:'³~:+¢??ªMH=hR/7hR/7ûË;P=YE=S/?Á"ô;Ð;:?..&¹l¦9	¿8ã6÷9^N<bH=\}/7\}/7ûË;Úð>È¼>ËH?`¢?4kÊ>aÜ1?
µ·J18Iú½ZÛ9&Ì9íØQ?ôI=O¨/7O¨/7ûË;ö®>ã7>Ô%3?±ïÀ>ÝÕ>ñ/(?Ï®$=ë$Ó<«G?¥q<®*<Ó4?¾§I=BÓ/7BÓ/7ûË;o-È<Ò*<º *?D&;#;¥º?ôöà¸:K9-y¾F@8?9H¬>.íI=5þ/75þ/7ûË;ÓË<@<Ñ0?F&;Xø:Iø*?¾·¸ M 9¦·¾¯ ·äck9f .½mJ=()07()07ûË;KÎJ?d?cH?qÄa?Ø
?Ù19?7
¥9èÛS<|üi:±!:Ka9?@J=T07T07ûË;XYÛ>þ>Ð´G?ú\?ÏU?=?X£9.:¡>Z:4}Y:²Ü6?È¡J=0707ûË;f}÷>(x>$Q?~¸?R?6?	Ò8Õüª9f>§ï´9s.Ý9TkÑ>­¾J=ª07ª07ûË;??1¶>}·?`Ð?¨'?C?è0:þÁ9C4?]x:¡ÿ9â¸x?ÈJ=ôÔ07ôÔ07ûË;¹Ù>z>ÿ§N?áÅ?°Õ>ç7?8~ÝÇ98=x0:Õý9#1?ÌK=èÿ07èÿ07ûË;>eD>1|??ÎA?Ì6È>s8?^8®ÐH9æ
>39ïF9õyæ>5ÚK=Û*17Û*17ûË;>^=?-"=¾h/?×Er;GÒ@;ÂÓ ?<ª¸WÑ/9²w¾aÁ0¸¤f79L¹ö½.VL=ÎU17ÎU17ûË;øÉ>÷T>¬=?»?ú*Ç>--?zç'= 8Ñ<õqM?m<l+<¯êB?ýæL=Á17Á17ûË;	K¤=*Îo=dc/?qEÓ;¯±;nJ?\¢e¹ÈZd9·¿rä¹j®9¢=¾NM=´«17´«17ûË;¦ÚÁ<&q</ü,?.g(<	<µ?ä?b¹º[£8XG±¿{8*£9Ñ=;M=§Ö17§Ö17ûË;|;?5ô>?q
?¯0×>_ä?êÙ7Þ,9FE2=¼#\:öïï9{àj?0ïM=2727ûË;w:¯<~<y,?;6S;Â*?Á¹þCV9¿¨¾	8æe9Þ·>$N=,27,27ûË;WÚS=°Â=e.?í;	Y;¤g?0­*¹ÛÔ9l×¾ç'>7´K9ùî<1TN=W27W27ûË;gÕ×>Y>®L?Áo?:0?Ú-?R+9k:}9Ø>?©ù:ã:rd?NXN=t27t27ûË;öe?Ë±>Q\?wò?ÉË>4B?,uL8®497f¯=Ëâ;ùÝ :úd?í^N=g­27g­27ûË;&^à>÷WS>Xã?ÛC@<þl?1?µf:·õ9=p?Ù±Q;\(è:ë:g?´oN=ZØ27ZØ27ûË;J>C>f<?Í?°¤¾>¥/?8¤§±9ûàØ=f>:ýi÷9E?4N=M37M37ûË;Ï´À>¼¸>ÇÙ9?å:?¦¶Ä>5b-?°0=L©Ý<ïK?l=<ãÝñ;çH?Y±N=@.37@.37ûË;4Æ?RV>ªgi?ö3G?U?|®@?Üª8[¤9®R>t9õ5¿9£½Â>{ºN=3Y373Y37ûË;´=×ö=by0?E(<¾î;ó4?ó¢­¸9¾>|8ý¤9¡ûZ>}ÐN=&37&37ûË;ÖÜ>¯ê>zõL?HK÷>«ô°>ýà2?·XÎ¸ bm8^¿A)Ö:jb:^5?ØO=¯37¯37ûË;[$k>Ñ>ôiC?Ç<©3<±ø7?°úp¸Øë9^¾M¾ Ê:8ËFK9A=ë=$O=
Ú37
Ú37ûË;°ð?M.>üÊ[?Û?ùY3?¤9?£±9Þé:å]¬>Ù6%<4©Ð;O²J?ûO=4747ûË;î¦>Èi>Ë6?µªÙ>WÃ¦>N'?Î.=á<ùE?¡Ï<G< V;?d7P=ó/47ó/47ûË;Éÿ«> B7>Ep?lr?/Á ?Ç@? ]ï8þ¹9g%>º<I!I<XÛl?
P=æZ47æZ47ûË;6N=¨ÞÞ<9ò.?úî;û3Ù:¤)?BÔ¹<9j!¿%Ëu·´9¤ Í¼LP=Ù47Ù47ûË;FøÞ=(¤=ç-?¸é;7¸;K"?Ëè¸`99Î½ ¾Ì¬9)9tP>ªP=Ì°47Ì°47ûË;Ð =ßP=Ã1?¸>Q=bÛ$=Øv"?SÙ¸wg9äp¾'ÀE;{;;Â~/?ßP=¿Û47¿Û47ûË;q²=¶GO=YÄ-?K(æ;Ã¹;Ò?¢-¹×b:9l¤Ï¾!÷À::o3?³Q=²57²57ûË;MÆß<ö°¦<dÕ+?ÃÊ};m [;Ô??ñ\1¹½9Ôh¾û(°9ÔèÍ9|Û>äbQ=¦157¦157ûË;´k÷<þfµ<a.?¹_;öÉH;J¬#?VÃ·s9lÃ0½O/84°Y9øù>K~Q=\57\57ûË;ò>+>Y»N?×>,>A?|ïd¶wÌM9ìc¼öº:"S:q¶6?ï~Q=5757ûË;´G>÷Lã<{³`@QòÊ=Xy=2]P?¸$¹Â*ô8W,¿Ý9ÆÌ|9ä_?mQ=²57²57ûË;¥Ýè>û/>åK?°ZA?:?6?_$8r~9>¢
:´4:Å>r
R=rÝ57rÝ57ûË;`E¨?é¶L?6mR?%8?¦në>ð;H?£ü¶9h09ö?¼3:Ö%:ª^?©*R=e67e67ûË;¥£=Nq="m-?èE¾==	?^9n¹9ô>
J<¡<24?S=X367X367ûË;o9?\ûä>APO?îD#?ûÓ>Y,E?
¼Î7v¡©9qÿ=ÌPj;Ú_;ö¨U?!S=K^67K^67ûË;©à<½+«<á'?Rþ:$¢Ï:ô?å§¸¾9ô#¾¾§¢¸å@¶8¹xä¾ÊS=>67>67ûË;yO?ý?ùHC?p?ÎÝ"?=?Ü9ÊD9¾Î>7#:&9Û92>?¹S=2´672´67ûË;MÍ>z¡h>
Eb?YñÇ>¼}>ñ¹I?îÜT¸õb9ñ½£%:«: ú?îS=%ß67%ß67ûË;SNZ?Q_?/Q?{Þ?éÄ>Ün^?Ãd¸R`9ð¾4æ:ô:BF?b¢S=
77
77ûË; ¨>Dg>':?Fl?]Õ>}H-?e§<02O<rpN?ÝçÏ<?<Ïp??¼S=577577ûË;á*=±aü<ºT-?­£c;ö».;TÁ&?2/Þ8Ë9
¼>ÊÄ7ã9¦nC=ÐøS=þ_77þ_77ûË;Ö>ùSx>µ']?=¯Y?4í>*ïj?ÒÎù8)9wH>I¸£:|£:ó#?;T=ñ77ñ77ûË;q=>TA>T]A?6?½J?x0?+=>=nWH?º=Åí»<'îF?ìYT=äµ77äµ77ûË;Ïw?F¬>ÑC?º8?l=â>!ç1?`U7.9´Ñ°<R@«9`ñ9^Ýµ>T=×à77×à77ûË;¶t=¼B=zT7?ÈE=q¦=«þ3?ìx·¸éî½8¯J÷¾ZÁ:¤_:¿5?/T=Ê87Ê87ûË;>÷K>º7?ë?|XÈ>k(?dÏº<îÀw<,A?[ùÜ<ôq<µT8?­T=¾687¾687ûË;Æ$á>2)>çG?ÞPq?i&?õ9?Ñ¡o9äâ 9M¦¾>ï½;ÆXC;S_<?
U=±a87±a87ûË;½¦>Z>ICC?sHT?9C?]E7?YÊ9­?9NÏ4?R4Ö<!"<çhL?U=¤87¤87ûË;â4>À=6D?®|7<HÛ<I½&?Úúö¶ Ì9msõ¼ô5R·Ý9{r´¼üËU=·87·87ûË;ÇÆ¤>]>ÜË>?¸ØY>4á$>)?¡¶+9
k9YT>Ý)ù879nBf>V=â87â87ûË;ëãp=$5=¢E*?2;ôÆ;o¯?Là¸´ç9ªì¾91f·.19ÉK&½(V=}
97}
97ûË;gtE>0	>;8?½ÚC>C>
ö%?ð!:®j}:*´?â=ý¿<Ò/5?&?V=p897p897ûË;^«>P:>Í3?¢\>HBj>&?ý;ò4 ;aJ?êk<Jê*<o`0?ä_V=cc97cc97ûË;ÏðÅ>5¢w>Î L?î
?uç>/?õ8étQ9HÂ=ËX9Á9µ">rÍV=W97W97ûË;K=ó=®.?Ô£¥;¾;@C$?W7¹èb9OÊ6¿l6«¹8$¡Í<+-W=J¹97J¹97ûË;Z1?>4>~6?C¶>¾«>='?6J;cJÏ:o?¡Ý
=Ã<åÖ5?>VW==ä97=ä97ûË;ybË<BÛ<<|2?m«;¥x;Ó0?¼Ë¼·ðu.9~½°_°6ý+9C<åW=0:70:7hí;`=I¼1=d;?]d9>Îs>¾~0?Ô:BÖ÷9>Ý?òw;¿I;I­3?W=#::7#::7hí;ÊèÎ<S[<°2?ô¾â;k¸½;óú?ö-83¸S9å8>H7C·8¹v=/W=e:7e:7hí;Ô=sã<©-?js;4ÕD;Ûh?C¸ô£9²%¾"¹®	94¿ñW=	:7	:7hí;û?Ò8?>?ûút?(T*?8?Ïe9ö-9ý]½>ýg+:Rü:%#	?ªW=üº:7üº:7hí;a>¿^Á=GA/?lá=Ía®=ív%?Óü:ì9:ùY¹>(åÃ;\;OR+?ÔW=ïå:7ïå:7hí;e>j/>5ÏO?ÌGr?Q§?"xC?D97ó!9;:)=÷EÈ<Zz<óL?óñW=ã;7ã;7hí;Û}Õ>9Õ>ÐµG?l`j?v ?·j;?>Å39°µÈ9äJe>ÿê5:æ¬9T­?X=Ö;;7Ö;;7hí;´I¼<Ì%<¾¨3?Qæµ;@Q;
9 ?²77Ð$9o=Z"þ8DõY9¿>>ÉX=Éf;7Éf;7hí;÷?Lã¼><R?p>7?¸&ì>O¥F?AÓ9êÕ9òÐü>IÍ:ë{:t[Q?${Y=¼;7¼;7hí;_]>z]1>ñCF?X?n9?#B4?P=8>=v)I?cf
=Åò³<ð(I?ÿÊY=¯¼;7¯¼;7hí;aÆ?à{Â>1ÈG?³W?¼?á8?3º9áç²9¾È@>ªW:î{:E1?ÍY=¢ç;7¢ç;7hí;A(á>´§X>è?g*?Ç¸¤>wj?¢\¿=ô?=	6?Æ=S<²?BÒY=<7<7hí;!?îj³>èof?øA±?_?sdK?k4Z9Ö[9#þ>¹?à;ë?;<?.íY==<7=<7hí;lÃ¾>µD>?ä<?:?aU?ü3?|*=~±Ö<¹»J?;ð<DÅ<E?9Z=|h<7|h<7hí;X¼Æ<Þ¸<Ü´8?ß;îü;Î?¹¹Gý8l¿¿\t¶·þlQ9Ø_½¶JZ=o<7o<7hí;ù®>âXj>=&>?ÛL?Qe?Ý/?ÂÝ<Àß<QïJ?Øê<ùó¡<j9?
pZ=b¾<7b¾<7hí;<.?loå>õhB?²Ä??ÓF
?&1?éa¨9â»9Xmå>ü³;ó¿:ömA?·½Z=Ué<7Ué<7hí;¶?u{µ>Jo??Ùã>Coª>´+?£91pU9ì-?HE:jW:¦ª?ËZ=H=7H=7hí;$³=5V=2V?9O?³^Ï>ß7?D,t=ôk=ðsU?ÎÈ;Õº:j33?§äZ=;?=7;?=7hí;Õç<¼B®<ÉI*?ÙF½:@'§:ûð?¸SL9Þü®½Û3ã8@¢9b3>:[=.j=7.j=7hí;´}?Ý,?äÛ;?Pñ??3B?q-;?x×'9nÖ9l\>WS;ÈYó:W^?´[=!=7!=7hí;==¹	M=ú,?,8;¡×*;0R
?¹ðgD9	2¿§ã8 r<¶¬­<Áúã[=À=7À=7hí;nä>7ä>îL??û ;?¿à?6?ÌP;Å>;y¿6?k¥<,~^<iT>?9\=ë=7ë=7hí;´?=%O=$!,?ªÈ¢;ÿ;Ö?ÕÌ¸ÔõÍ8¡þ¾
;$8ÿë8b&2>Û?\=û>7û>7hí;¾1">ö1Î=ÿ^I?º/D?Ï³?Ú«>?;ßB=|8ð<+¬O?IÒ<4J<EÎC?{J\=î@>7î@>7hí;|>B=>xÔE?¬¢z?O2?64?OE=]ï<ÝS?¯â=ÊS¸<*P?3P\=ák>7ák>7hí;ÃÊ=¨LÛ<Ý0*?pi;:çG;?y?mÍ¸¾;w9àµT¾Êu*¸$tI9QØ½*Ë\=Ô>7Ô>7hí;>T7>À[9?ÎtN?u?Ó´,?
1:Kº:f
0?³Å´<öir<Uç>?É ]=ÇÁ>7ÇÁ>7hí;
tM??v=?Èâ?9VÝ>m$3?üüÂ8­¦9N@>ªW:9S:3?)]=ºì>7ºì>7hí;Þàh?I|?à¥]?¥??{,?Ý_?c9)9k>mÝ:4½9êS?ñG]=­?7­?7hí;Òi°>WY>O?Áë?­NÒ>Ì=?Cä9îAi97Ù?Tý<uH¡;­T?«]= B?7 B?7hí;óy¾<"!<Ë1?8e:Ì¸:JÝ>o(,¹À£Å8oþ^¿Ü9D'G9w:¹>þ¶]=m?7m?7hí;Å=J=gË-?t±Á;ê;Þ*,?è¢W¹Îo(9MÞ#¿ù8Z"e9ê!>¯
^=?7?7hí;ÔÆ=÷z=2?Ñ=ãÂ=·*?Ò±*:t:ã©?Î:ç:5Î2?¿^=zÃ?7zÃ?7hí;¦Ýå=£¨=.?vºf;Ä2;Z4%?ä¸aK¹9^=¹½Ñ9d9&->÷K^=mî?7mî?7hí;äÐ<ðT<Þ¦(?S;t¹9;ÓÑ?¾¹øÇ59Ä~8¿üFÃ¸^`9V3¾C%_=`@7`@7hí;	Ï%?ôûß>R=?Fç>h§>¦¨0?t909àj9J¤«>Å·#:¤¦:í?=_=SD@7SD@7hí;±T?º¹>q8?*î]?K´!?M¬/?¡oN9Íµ9àW>RG:ó12:-?ìg_=Fo@7Fo@7hí;Ä,=.ý<ø.?
ic;!G;}-?42¹Ne×8ìËS¿¹Û«¸jæW98ÇK¾±+`=9@79@7hí;Uð
?]iµ>uD?Tþ? É>EÓG?°9|äÌ9AÈª>-»:"¤:ÛR?½v`=-Å@7-Å@7hí;ñÙ>Mv}>V<[?X?ÅH?ö.7?Ç1
8¤/Z9%¢=(@:½):~mA?á`= ð@7 ð@7hí;P¡Í<%<0?Wà$;S;µ9?¦·ý¸9Þ?9àB©¾Ý÷G¹U£*9X¿ª`=A7A7hí;Åê>ny>ÞÆp?Î???îV?9'x,9
Ç>³<«}I<>c?¼`=FA7FA7hí;6t=Ä]=Ä¢8?oB<IyÂ;S.?Î<¹°¿8ú|¿Þ¤¹©
9)è¿´ê`=ùpA7ùpA7hí;«ô¦>db>X¬<? ²>çB>*2?Cå:T§:|`/?¨d<Ñ>:<Ç9>?ã>a=ìA7ìA7hí;ÍÌ=ÞÄ=G0?©¥Ô;N÷¡;~
(?s?¹LH8Îõ¿g&à8+Ü¦9ò+>-Va=ßÆA7ßÆA7hí;+Ô-?`®æ>^è@?dS.?"Rú>áG2?óyR8Åq9Æzß=~è;ôi«:Ôf[?a=ÒñA7ÒñA7hí;H¹?Þ<²>T1=?7/?6ÿ>ÓÁ/?Cs9°aÓ9\N>zÈJ:|~:ì¿8?Ê£a=ÅB7ÅB7hí;aë><>U1C?þ	C?c\?9]/?H9þK¾9\	·>Ð`:ï«1:v!?CËa=¹GB7¹GB7hí;Å6±<È¦<-?é7º:²:yÓ?»ß)¹$Ñ[9ÖÅ¾¹¡¸¯89ñê¾¦b=¬rB7¬rB7hí;pÜ=k£=Ý¨,?Â <!ÿø;$?}8¹qÆg9ï¾d|Ç8nz9âëK> Ob=B7B7hí;ï»<?<Ú>]?¾ 6?úÎ>ýCa?99Ô§²98L>µ©9OÉ9?ÇÖ>OÂb=ÈB7ÈB7hí;!=zyf=]¤/?í­³;/ ;X4?ÜRÊ·ÿ8Î³Ê½hí92²9&cÃ>TÎb=óB7óB7hí;Â®>^>Þ	I?U*ø>ìB´>70?ÿÀ¸U^l9nP¾/Ç6áHs9Q<û{c=xC7xC7hí;Ë&¥=".t=W%-?µ¡;,;\?îþ¸¨ó9Nb¾²eÀ8«
q9<VL>²Ðc=kIC7kIC7hí;]?­Þ>ê~?ó]B?WÕ>_ôh?&A9XR9Æzü>;Jë»:n
M?s·d=^tC7^tC7hí;$Qt>þ/>â°1?Bh{<ª~9<{-?Q=¹<=9¿ød¨8±i]9³B>·-e=RC7RC7hí;CTS?÷ Ï>?eb ?½ø*?¼%p?É²9~Î9ÐÂ.?×µ:§C:xð?4he=EÊC7EÊC7hí;:§C=þ=ç,?L=ß´N=}Ý"?±~9:Kº9gïÇ>ø.:Ò:Þï?Ae=8õC78õC7hí;|U>¤G>;4?ó>È×ï=Ñ'?aÂ:RMa:·]?Õû°<w ~<-ð1?òée=+ D7+ D7hí;?Î§>«E?u¼?üL­>ÍB?Ún8Ò3~9×Âï={\;kJ«:õËK?fEf=KD7KD7hí;×b±<ÑA<ýû,?Æ´;õy;
w8?kÚ¸åâ8/ö@¿9_À£98è×>×Àf=vD7vD7hí;¼/>z=>2uA?Qõ>Ú8¶>£,?4sÖ8çÚ]9tw>Ì:"»9Ð \?êÅf=¡D7¡D7hí;½?6ïº>@B;?ö´>Þ>©{-?µ8¢~9¿îc=·9VÜý9#¹>¶íf=÷ËD7÷ËD7hí;gë4?ä±Â>ãm?³?P4?å_?.^c9'y9É»é>!:I':§÷>f.g=êöD7êöD7hí;t
?º-·>]èE? ê@?Ì¯
?
2?ù8îÙ±9¦ÀÝ=_:à:¢?£g=Þ!E7Þ!E7hí;Vr?r¼>ZÂB?¾ÿ?áÁN?z1?xQ¾9D[º9¸?.»*;zqè:¤<?ºg=ÑLE7ÑLE7hí;\ç*?àCÊ>NX?T<?häë>HbL?U·8
ê&9>>L;b
;è8?h=ÄwE7ÄwE7hí;¿>úb>4çX?
¥?¨Ñ>Öý5?Å8Ü91¼=Y>÷9
:Ì>xh=·¢E7·¢E7hí;êp=©·-=ê0?ôû²;^;>a?@¹ a9¾6Ö T9Ë<h=ªÍE7ªÍE7hí;G?Ä==H,?¢<××;lJ0?÷õ¸"O398Q¯¾Ï8²!@9&ì>Vh=øE7øE7hí;6­B?úóø>ì/H?F?lÔ?õGC?9ê×9y?ÃÉ¶:k~f:èK?Li=#F7#F7hí;I|ä<Ú<ê<?o³n<°8<E&?â¸$X]9ñð¢½
|9 9æV?//i=NF7NF7hí;&,W?eÚ>8|?b7?Ë©>8G{?lV¸¡Gd9­uð½È >:6ä90×U?N0i=vyF7vyF7hí;R9=â¼<¤A?µk;u;ð7m?Ø}¶}Y9fâ»íå79u¥`=h7i=j¤F7j¤F7hí;,ë=_k[=i+?kòl;$`;^?]·y¹gy9eËø¾fÇ)8ä<9æ=9Gi=]ÏF7]ÏF7hí;Z;>åÑ>r/?F	h=Æy==pÀ?þ~&=ç?Ü<tA?êU<!Ò; .?®mi=PúF7PúF7hí;@¶Ö<uy<Ol-?;på;d«ù>¶k¸OD9¾¶¾S¸Æi9Vè½|i=C%G7C%G7hí;ù=·tâ<¥ù'?ð³!;Ù¶$;ÙQû>.`½¸ó(9Áy¾jõH¹Ø+85¶¿t©i=6PG76PG7hí;"£|=2ñ7=Í/?;#;¨¿?)T¹½t9CìÝ¾oÁî¸	W9BER¾®i=){G7){G7hí;é¥Ô>÷¬>t'M?Í_?Íç?wQ8?´h9om9Hg%?Ûòâ<c/<åâV?|ói=¦G7¦G7hí;íÎ=zÉ<,?*ì;Ó²;J¹)?I¯¸Ì½99JÑS¾²¸ÌY9å¸½gj=ÑG7ÑG7hí;+Ô>Ñ>ëE?¸Ó<ýX<A9?==¹"b9ï.Ö¾ý¨N:ØÌ7:|ë?n[j=üG7üG7hí;D)=`û<o,?ì=åÙ`=Õ¡?±E:7RRá8J¢S=È@;k;),?udj=ö&H7ö&H7hí;õ#Í>Ë>àÿE??&ó>ª>7?¼u[¸Ð9£ZÛ½m1:Ä7:<B?qj=éQH7éQH7hí;)¤f?§?"dG?OE?ÚWÊ>ØR:?VÂS9Æ¦J9­À?óº´9Ê?M9ka?ºj=Ü|H7Ü|H7hí;¨SN=ô«=ü,?»;ëÔW;'?²Ù¹{.é8ÏÎ'¿~8(A9ÖZ¬=bj=Ï§H7Ï§H7hí;*ü"?9â>08?ê?ë|B?b1?pË/6¶²ã8-¥E<ÓÏ:ùy:>T?¦j=ÂÒH7ÂÒH7hí;ÊÑ=UµÛ<¯å0?º¤«;£;Í¡?J±>¹¡Û8|E^¿¢·Ûð;9*ÖD½ú²j=µýH7µýH7hí;ç<+U¬<$¥+?½îP;§³1;í~?«|¹%û8>r¿í¸´¸;9u®v¾ój=¨(I7¨(I7hí;¾ëø>ñs>§0U??§®>ã£W?Åþ¸ìÂ9¸ÐÐ½];G;\²F?2k=SI7SI7hí;áú=fÅ<¤1?zÚÐ;Ù,£;ÞÔ#?JÐ¹&PS9ß
¾È78ßÕ8ý©=ä8k=~I7~I7hí;Ý·ç<¨­< Ø*?	;Àè:"?&C¹o%Â9WºL¾èm·5ü!8ò<ðk=©I7©I7hí;V	?ilÉ>$k=?±z´>q>ý')?(Ä»5îÂ7Úö<·q9ßY9ð
?k=uÔI7uÔI7hí;zÈ>PX>S48?&,?Íd?f+?I2G=Æëü<I?§­<êj<W==?ûk=hÿI7hÿI7hí;FÞ^?ÂÙ>ª?lÐ@	y®?èS?	8@:Y:Î©>?à¯:¡JF:Fc?(l=[*J7[*J7hí;^jY=8í=Î 3?C<Í;hz-?é¸ñØC9Å9¾[Ê¢8Q9b>Vl=NUJ7NUJ7hí;ê²Y?ÆFþ>¬,[?w?}¶?m	F?Ð8ÓÏ×9SØö=øuº;
t;Úè.?Ò]l=AJ7AJ7hí;wÏ>+<>p¹>?
?¢iØ>åP0?Ë·M9ãü9j¯>ÔÝ:A·:¯?al=4«J74«J7hí;h°>ù;>`X3?¬>K>çK$?w¡¯;?»d;D?
õo<(<N=6?l='ÖJ7'ÖJ7hí;°l·>>N~>¥8?ù?!ìÉ>»4?Qå¸qÛI9CqD¾;~:ÿG:Ó"?Um=K7K7hí;Ã?§®>ýH?#~b?	?3ÔR?oE·øw9ô!½Û¯93:ÿ¯>mm=,K7,K7hí;Qÿ­=3=	º-?æÐv;·@;ò|$?®)¸ÂX9QÄ½ûr×¸¾'á8Øöô¾épm=WK7WK7hí;Ç¬ï<­*´<G*?];b=;$o?üô ¸L9YF¾ß7Ç9L=m=ôK7ôK7hí;ïÇu?+?ú¼[?¥1?ü;Ð>Í Y?ìX9êè¥9xÇ>@.0:cC:°Ñ/?m=ç¬K7ç¬K7hí;³N=Î"=`2?Ö;ïm;¤çf?1á¸q8­Pî¾|m¥9^§9²ý>ïm=Ú×K7Ú×K7hí;Ù=a=@4?2S<Ëx<q3?cw)¹lÿ9!Ø¿®7)ê
9àu='o=ÍL7ÍL7hí;
¼<`<.~0?Î;îj;×#?vp·û9^0ß¼e¼8Ås9Ò»;>r`o=À-L7À-L7hí;½ô"?²>´i?®x?4..?ÎÑ<?Î³9|¥s9Õ"?X<9<e+U?Ìo=´XL7´XL7hí;'`=úã^=µN1?Ê2Ò>áj >¸'?1Vë:QW:U?¿Qî<ïÍ¤<ð9?M\p=§L7§L7hí;öû÷<Á·<0í,?àA;Ó;S=?ÔK¸ÈPq9äØ½Ô´·ç9í'½-p=®L7®L7hí;9e=ì+=*?t½W;ewA;¼?¶Ó-¹û9¬¿Õ*8U¢}9C>Üßp=ÙL7ÙL7hí;Ö!Ñ<ºÇ<D6/?Z"¾;U;6?\?v·]»9KÛ¼7`Â+9P=­Iq=M7M7hí;\¯?.l??~??÷Ê{?HPÜ9Qú
:¤Æ>nÄ=;Ò{ª:nz?]q=s/M7s/M7hí;V4Ó<]<01?¦"Þ:DBÔ:¶ô?0¥I¸âÆö8~.Q¾E¹sÍà8a¿Ö±q=fZM7fZM7hí;¸>í]Æ=FY=?ßÐ>Ãx>})?¶áµ¸ìÐ9RV3¾õÝ:?³b:¯?g¿q=YM7YM7hí;/r¸>]>å U?w;6?/?kë-?2Û=¯¿<ÎJ?íUð<¾»<ÍA?Öq=L°M7L°M7hí;[Z>Ò<d>_/?÷«¤>
Ev>-+?sR =ÀvÐ<báD?sÃ=H~Ó<G5?käq=@ÛM7@ÛM7hí;y#=¶ì<[Ë0?ÇÀ;£;?Æ|¹5­|9ÐU¿Õ¹+Þ9: ¾÷q=3N73N7hí;>&P>vó:?kKë>ßë¯>(3+?6Þ
=Õ±<ÃÂH?äsï<¬r¦</$8?$üq=&1N7&1N7hí;
âd?ÿ>x Ä?5Ï@Nñ÷?ÉÎ?Ûk>$ô=ø­?où%>
!=Èì?©r=\N7\N7hí;sô=¢Ö<x©1?[ª\;Ó?U;s?>¼p¹ì8o]À ¨\8
p^8ßóý>ÉUs=N7N7hí;Xò=¦ã<×®(?Å; ¨;»c?JB¾7ÛÌ 9 s=2z>¸;âE9kö½?js=ÿ±N7ÿ±N7hí;÷|>Éâ.><?¤e¶>KÉ>(1?mo³8ûi¶9ÔÑû=èq_9â)9åS¸>n·s=òÜN7òÜN7hí;øO®>¢PW>î?O?É?bØ¼>y8?(¤¸d9ÁÕ¾èO9¢£9DÆ½>0Çs=åO7åO7hí;)ë=a{Í<*?öê$=O=Ôj?ù¸*j¨9àÄ½ÒLX<4Y&<­o&?/t=Ù2O7Ù2O7hí;ìb>Øc>T\=?yB>0S>%0?aãæ:½·:ÿ ?^°<ùËd<bE?8t=Ì]O7Ì]O7hí; §?Î¬>{âN?Ýú?"QO?~5?xA(:n4:õî>
 í9uü9^sð>Ït=¿O7¿O7hí;üÇ>¹g>]?VÞò>s¡>"e@?»æ·¥09õªR½¤ä1:}Sº9âit?Äét=²³O7²³O7hí;IÌ©>Ðm>¨È6?ùg0?)?:',?Mc|8n£¹9M®=k°<^å7<¥H>?4ou=¥ÞO7¥ÞO7hí;¶	=&Í<eµ+?Â=;a ;N?­ì¸²t9dw¾¸z+9t?8¹Jå?¼¬u=	P7	P7hí;rt1?ëË>Æ^?âC%?<ñâ>ûl:?óOw¸X9À-c¾¼:6k:þõL?Ú´u=4P74P7hí;âø=ù»¶=·Ë-?>°;û;±í*?Á¹-/@9ç×Ç¾pO¸y÷e9¢ëæ½tÖu=~_P7~_P7hí;ä =Ò	ï<¥N,?l;í;¹Þ?8¹²K9rÅ¾óeR¹¼8=Ñ¿àu=qP7qP7hí;­C=i?Ô<².?54=(Ë<Ü"?d9R¡­9VjÓ>Æ'u:µv$:"Í>?v=eµP7eµP7hí;Æ:=!-
=/Õ,?ðÉ;ëF;O#?AJÃ¸ßF#9º¾G¹nû9ûEó¾x8v=XàP7XàP7hí;E> ¸==?ÓUÅ>á!>¾¬+?¸Q'=Ø<¢ÍE?Ën;<<éØ9?CNv=KQ7KQ7hí;ëKµ>ÑGn>JÇB?ÈH??·Ú,?Á¹S ±9]:¾):dÙ¤9`K?=v=>6Q7>6Q7hí;¶k>¹&>¦4?±Y®>ð¢>Á%?)=¹øÖ<èI?.#<!×ê;óá1?6¶v=1aQ71aQ7hí;Ø¥å>ã'>±=<?¦p?gî)?ÕD5?PÙ1=sÝ<TM?õ=­<¬BC?qw=$Q7$Q7hí;1¹>{}>÷Ö:?ó;?
?¥×0?Gw
=Oô´<"H?Íÿ<ø<£kM?w=·Q7·Q7hí;É¯=°Î=2µ*?
>ØÍÖ=)%?ìDÇ9ªV:4¯>Ïgt<::<(?«w=
âQ7
âQ7¾0<o?½$»>/E?`cÝ>
N¡>­/?òº¢¸ûu9|û)¾·î;ê½:@A?&­w=ýR7ýR7¾0<És?ØÅ?¥K?`=U?òS?È1K?9ì³Å>Ù8¿.º! m:vÝ9Â
?(ùw=ñ7R7ñ7R7¾0<¦6S=þ=û*?Ç:=¢T==ú ?>ç/879'=°û:ó¶À:c+'?T(x=äbR7äbR7¾0<·»>è²ç=|0?Of<·iò;xU(?±ú~¹¯Ó99¢/¿T¸½ 92)x¾Wùx=×R7×R7¾0<2ª¥>"ºZ>?åA?æ>3mª>ëÀ,?"q«7"[99nÈl=Ëyó:>:±8^?óþx=Ê¸R7Ê¸R7¾0<7ò¯=~!<=mko?.>H©=ýS?-=½ÕÃ<uÛb? f<Yî<8åR?Àÿx=½ãR7½ãR7¾0<>(¯3>9sJ?7>°F>
ø<?íX=l!Ñ<5?È¨<ÝM<=#R?Ø"y=°S7°S7¾0<Ð >yY>jM=?&rõ>z³µ>Àç,?»Ï2=°Þß<yL?=1g·<ó:?ú+y=£9S7£9S7¾0<¾÷>Ë£>ãA?½ð>#ò«>ò53?A(¸§¨9£Ä½ÎO(;ù^â:pW>?$[y=dS7dS7¾0<f-=¢¢þ<Ãí-?ß"=þ<^Ì#?°ªO9ÒY9ØMô>ô:R;&ê;+O2?Ky=S7S7¾0<.@?µï>M?Êç6?2{û>&1:?£Uù¸4ZP9Y-¾Ìdð:bä²:],?­y=}ºS7}ºS7¾0<ß =¸n_=Ñº-?Ê¡&<5Qý;e(?°Ë¹8A±ÀZ"ý¸ã.C9¦¾5¹y=påS7påS7¾0<Óa>»Þ>u:?Ú&>ëàb>¾l)?nÙå:ï «:¸k+?tî<¾¬§<6?q8z=cT7cT7¾0<nÍU=Êó=fB-?íÝ;eïª;bè%?4¨k¹h9Ïã¾|N<7çØ94=Mz=V;T7V;T7¾0<ÛÕ&?´Ú>ühC?(I??«%7?ôæ7T=|9Âöi=cwB;ë:<^S?gz=IfT7IfT7¾0<Í>Ddq>TñY?îe^?ëµ?¸@?8oú8ÔA9°a¥>:yNF:Êy,?ßÝz=<T7<T7¾0<8=°õV=Áæ2?öR;@åh;¶>?8³¹$,9úé¾:;¹×J90û°¾w{=/¼T7/¼T7¾0<
í«>Ö^\>¹G?_ºY?
!	?²;K?*R:ð«C:s¾	?Z»;:^;¡§W?ø»{="çT7"çT7¾0<yZ?è¬í>]\k?Á>Ab>8[?ÁÔp¸0K(9+7¾p_:ÃÆ9 &?|=U7U7¾0<è?¹>¹_>Æµ8?G÷>9U·>ÌÍ,?hÃZ==C?ÒQç<5f <W8?)|=	=U7	=U7¾0<5a?%§>@ÅK?à?»Í>8?#ÿ,9¦ìì8Øì:?´ø|:GBw:õ?|=ügU7ügU7¾0<ßR«=EÏs=Ëã3?À#<)uñ;þp-?pb¹Åy}9ªDä¾L;_>;¿5?ñ¢|=ïU7ïU7¾0<ð?C^%?-³J?øÖf?Öß$?N63?Zb8|nF9ä>ób*;Ä:í]?Ì£|=â½U7â½U7¾0<}?u>d!>îÑV?O:>Ö
>àÃ+?`T:ªc,:|?Úó<­£_<µ/?»­|=ÕèU7ÕèU7¾0<é7=§;	=p+?¥;ü;0?ÂjY¹$8!¸¿ßx¹&9â]è¾ãÔ|=ÈV7ÈV7¾0<èÁ>Té>¨??9vC?
?¾0?X=¦(·<\L?">ð<>¡<¹c>?j}=»>V7»>V7¾0<²>t)>aÔE?¤]K?®?Þ,?Zxº:à:¼e3?¶;ß Å:E6?Øû}=¯iV7¯iV7¾0<Nkõ>j×>pÄE?÷u?£¶?tO?Eá=')=oÀY?Xxé<wý< N?~=¢V7¢V7¾0<ó^==/Ã@?<j¹;ñtA?Ý«¹#ÜT9{l¼¾"8Á9«rW=­à~=¿V7¿V7¾0<ºÊ=OÆÍ<é-?±+;#e;ä+?Ï9¸£Xw9LOÀ½õb8¶Þ8JÌ>a=êV7êV7¾0<,Ð4=¾¤=Ï/?gó:ÅãÚ:¼?
¸Ùd9ßö½.Õ¸Ôht9µ_¾¡E={W7{W7¾0<Ç>=$9Õ<É0?"Ü<-Î;»ä%?­7G¸è8ã¾=Éó7ôÔg9	Ë'= =n@W7n@W7¾0<
U=ýã<"v2?ä5<*<³?«Ð¸GÊ9r@¾"¢·È9N½¹=akW7akW7¾0<wWñ<h¸­<Ó1?B;HQB;ø(?>S¹(¡9;Fk¾}¸&9¸M]9ÜÀ>!+=TW7TW7¾0<ÏÊ?l>îo??F?k2ö>ÂN?Òâ8¦.59 >9àË9<'©9cF?3=GÁW7GÁW7¾0<czC?ÿ>¦ÜC?O.?Yø>å3?òá8<`¥9þ.>:ÿ:½>`:c§6?64=;ìW7;ìW7¾0<¢a?ä¤>¯PG?/~b?¯?gûB?Ñ·³u9+Ò½{öï97¸ò9§ý>ö°=.X7.X7¾0<hª>(JÍ=g*.?W[=1Ö<N ?%*¸×;h9Su»½}¤B:ø9nH?ÖÖ=!BX7!BX7¾0<Ã6Ü>QÏ>7k=?÷û?=Ö>¢,?YË8ÓùK9,6>I®:#>:¥H-?Æë=mX7mX7¾0<K:?æ¤>Yd?×C<?gÜ>ø«Z?Â=|9Ô9Ñ>_Î:lE:WL?+#=X7X7¾0<*?æ©>¿R?o>¯	=>u;G??¡¸8^¥9 9Ê½êí
:¿Ê©9¢ýU?]M=úÂX7úÂX7¾0<±n¨=?¼g=:?K¾=|Î=2?ÝK=Öô¼<yÀS?0x"<ðpÊ;tM?Bx=ííX7ííX7¾0<5¤=/Úu=Uã*?"úµ;3°¥;k?´Ýo¸Û;93p#¾'9Ý9îE¡>h=àY7àY7¾0<ë
ö<¶<,u,?ðJ;ö;w"?y¿ö¸é£8ÌA¿ü3¤9»oè8pÙ´?=ÓCY7ÓCY7¾0<À<>R¿ý=TA>?/ñ>/H±>U#.?>§î8Ù¨9JP>w$J9f!»9·D>¥Ø=ÇnY7ÇnY7¾0<úÊ>Pí>óL>?r6?Ç}
?Ö(?	.8wI¼8RÍ>4;qc­:C=@?Ó=ºY7ºY7¾0<Wqª>¾÷a>nA?d?Ë=N?Þí-?u5:=*ë<ÿ]J?¨C%=|Ú<Ä£A?H=­ÄY7­ÄY7¾0<oîM>ñ&
>K¾:?[Æ>H>¨e3?_ÊX:RÈ:áM?å¼Ü:1:E?z3= ïY7 ïY7¾0<º7?^¯>ÑvL?L:?}u/?K1:?§¶¬9ãt9Ä4?=Fò<u<9[?K=Z7Z7¾0<8Í=S¦W=44?¿<ÙøÐ;%R1?°ëp·â9¢9}¾¼]Ù/9\X9ÉãÏ>QU=EZ7EZ7¾0<ÒºQ?W?9ÔG??Ú>¸8?B[9£9qrP?^:YO:7N-?¶l=ypZ7ypZ7¾0<¦>?Ç=lÝ^?Éôq<zs<Eq?ìK86[g9B¥á=¢î·C³8Ý%*¾:=lZ7lZ7¾0<z!=7e=}/?ä	d;át5;ðÛ ?¼/Ä¸Îì8_Ô¾m¹ÑÌü8×¿=`ÆZ7`ÆZ7¾0<³)É>ø>N5?ýný>W	¿>ÏÎ)?ìl¸×?è8\¾kÃ8­±T9ÑJ@>ìË=SñZ7SñZ7¾0<SZ>­EØ=ïA:?¯4>ý¹Ö=O.?_:,Ù;:0R?dqo<¯ <íÞ>?zñ=F[7F[7¾0<uÞ¿=á
=8M>?I2>ü/b>pc-?Òû;=à9ì<'¸K?ÝlÐ;¸;ÆG?Óó=9G[79G[7¾0<ü¢=Ás=H?*?åã;þ²;yø"?Qçk¹`ã$9Ë 7¿rh¸3ùL9Í0¾=,r[7,r[7¾0<ª£á>ÈO>@fE?¦?ç¶>.x8?\9Ô¶N9¼»>»;¶K&;ý¹[?ì=[7[7¾0<_|b=#)= f+?¡k;WY;.j
?ën¹¾ûô8ªy¿Ì¨È¸â3?9¬T¾°#=È[7È[7¾0<²ù¼>W~v>yCD?#]?ôA?P6?´êx:¾æ+:ÄX9?D¢<0:<½B?G=ó[7ó[7¾0<H³?¯Ã¼>K?9Ò?xÛ?WR?Ã9XV9þº>¹C(;·Å:ÞY?jl=ø\7ø\7¾0<Rcë>%A>??ÞÀ?v8b?Kþ-?«º¸ýMr9áE¾=Â:ag¡:
?ÃÆ=ìH\7ìH\7¾0<rx¹>±ôx>æ·>?×:??p/?¿Á@7¥9a<æ¾9W9E%;?+É=ßs\7ßs\7¾0<úÕS=÷æ=Ð,?§;U4;;?µ¸)´=9R³A¾Z¹xh±7=6¹Àdú=Ò\7Ò\7¾0<ÁÛ©>þf>ô><?<±Ý>ðB¨>]¥(?ÅÙæ<é<äPH?Ë<ºíÁ;\3?=ÅÉ\7ÅÉ\7¾0<r½.>¾îÞ=¹¨H?næ7?fS?F4?ZC=ÆÐ³<Ý§Q?ã»<ùDÐ;¯¼;?\=¸ô\7¸ô\7¾0<®Ðý>áWo>Q½?ñ&è?õG?5ê?»Bð=ëü4=^ë©?Yy=<½<² ¨?®5=«]7«]7¾0<ÄU>>¶¯>Â9?u¢>/o>á-?ú5ð:Ñ:);M?Û3F<Ê"<¯ÿ??êS=J]7J]7¾0<[¾<Ì<
Æ8?­=;ðn;S&?êd~¸,â9b!ç½p
à8¨l9B>Ãr=u]7u]7¾0<ÑfB>¬õ=J?'Õ?óè?âG<?ðDG=ømî<3ôU?Ø¯:æe:f)?óÊ= ]7 ]7¾0<OþÉ>ºü>Ê½<?xøÿ>¸µ>Iu4?Ûs/=AJã<]E?G­<¡=h<ob??èé=xË]7xË]7¾0<¶·?-v´>0Q^?
»m?¤Æ?Þ'X?@´Ê8ú9{Ï>>d:Z:)7?A=kö]7kö]7¾0<¯cH=="¿2?éâó;| ½;%?1Ce·ä8,^Í½þk7âüÈ9RK<`!=^!^7^!^7¾0<þg£>W!P>PýH?£,?OÅä>æ@?¹§¶9¢m¾Àg:Ïd(:û/? '=QL^7QL^7¾0<"H=ìm=<&0?gã;/{u;ùË?²
M¹ÌÊ¡7g7¢ÀÄP¢¸2£r9(A+¾Ï@=Dw^7Dw^7¾0<|O>H²>Eè5?d?$Â>g3*?(
=[±<5G?q<ÐÔa<Ö4?Lp=7¢^77¢^7¾0<ñüü=µ=ÅÓ2?¿¹U<'<<#?r+"¹N8e¿àËÕ5Ö9ìã1;=*Í^7*Í^7¾0<rÃ4=ÑÙ=ß3?ýB¶;Ü;'?«
|7v9 Ù×<F	¸¸¡t9xü¾=ø^7ø^7¾0<<1¦?õd?Ú?÷A?¢·>°à?D0y9­9|ò>vB7;'Âm:äQÅ?i=#_7#_7¾0<×:>á¿£=mÓ?#m>3¦>+C?|5U:£ :*?ë¿<í<~ÿ7?Í¢=N_7N_7¾0<zÜE==Þ'(?ñÆ×;ÿ½;/ ?T[j¹Ò8>|¿È­û7¹¬9×0;=ÿ¯=÷x_7÷x_7¾0<â§=ê/t=¾0?A<·==.$?áåv9{Î9Tø>Ì>a;Ï/;u¯$?ö²=ê£_7ê£_7¾0<T½É> Q>=q5?ó}?ß1?z7?uIx=
g=L?%Û`<<áI?ó¼=ÝÎ_7ÝÎ_7¾0<^>î
>=ýL?Õ]V?ñ?q>?çö5;Vß:äP?V,<Ôµ4<5?Í=Ðù_7Ðù_7¾0<?u±²>°Ô;?ùe?Qò"?+§4?*¤=òµ/=Ñ»R?¦Gí<U¡<¤A<?Vò=Ã$`7Ã$`7¾0<¯jë>¥`>ìK?o÷'?éñ>Ý¿1?¡&9­98>Ãô:oD¤:u¹>?­=¶O`7¶O`7¾0<µT=ÄÇ=0?mÈÑ;Áµ;F?XÃR¹1B_9¬ñ¾|Êº· Ü­9Æ	½´=©z`7©z`7¾0<ÇÌ<`<ØC?°7ú;K²¿;i'?¹?ñ9Ã[¿¶¡¸+G92Û¾=¥`7¥`7¾0<ì>èO>*ý??hoª>w>Ñ^*?G¯·y9²Z½9C&°9Ò_Þ>O&=Ð`7Ð`7¾0<íV=æü=Á=/?¿<ñÞ;IÇ?ð9¶bÍ9![·»
7­8>áC9÷`b>íA=û`7û`7¾0<â>Ü¦Í= ]3?Y39< <Co/?ÿ¸½_
8^ñæ¿ªí¸|¨_9p¾[=v&a7v&a7¾0<±|>t#K>	6?Â¡µ<5{<xâ'?#«û¸á¬±8KN5¿òù¶9íF9I ¼×j=iQa7iQa7¾0<6ò¯<"P<åo&?´<w£S<6&?.Õ¸ü8Ü¾ËJ:D:
±2?ño=\|a7\|a7¾0<Dú>mA¬=ÀÀm?Çº<È>G<½o?¹®9~Åg¾0d¸QZ9ÌKµ½m{=O§a7O§a7¾0<0%à>CÍ>??Ç7?y½D?[ò/?µÖ=°Á<tðQ?[ÿ<Ðº§<ÃÞB?á=BÒa7BÒa7¾0<M¿é>> ØQ?8@È¥?á¡c?Ã>s=4÷=CÈY?ð]<¥;¥òm?j:=6ýa76ýa7¾0<»z/?Äâ>«³F?¶?Çiu?<í=?ÞØ9¿kï9âç>Z;c<;üX?òæ=)(b7)(b7¾0<­=fs=a6?Êµ;1ò;[Ô.?C%¹æ ¼8`¿¬Ì¸7z6Æ¹PÁ;=Sb7Sb7¾0<AÉ>£k>õ:?B«>Þx>O)?¯8ñ8ûÓ>9JÍ¡>{	8Ýc9_÷=Z=~b7~b7¾0<páï>>ñ7K?íë??µÂ>nF?x99ý#Y>¢µ99É¤?ñn=©b7©b7¾0<gº>>.}ÿ=??U>å³i>P'?£Kp¸Ýùö8Iy¾Ø+½90±w9*C?ç=õÓb7õÓb7¾0<fAX=°x#=T)?
ä;î¾;*á?j8ü4y9d¢=ca8,Êô8vók>×ì=èþb7èþb7¾0<8Ï>s~>­lN?¹¨¢>xÅt>ó*?£â\¸¥ö)9rY&¾ª:h:´7?éí=Û)c7Û)c7¾0<Éþ=5¸¬=Æ²<?Z6?ªñ?U%?XÙ@;nû::D?È|ÿ<Ð³<Þ5?µ=ÎTc7ÎTc7¾0<Ü9F?D?/ÇB??1?Xè>Ñ©C?i"·	ú½8ÿýZ½Le:\+:_G+?=Âc7Âc7¾0<ä6â=go¤=!0?Y>Ûõ=pQ"?)£9Nø9Új¨>Êì<~Y<hm.?ð3=µªc7µªc7¾0<BÌö>Õ:¥>e0??CÑ>JJ><:.?hÔ	9Ä¹~9î>èº:ðö:.&?t8=¨Õc7¨Õc7¾0<¢ô>>IÒ>Ï.?³/>Yñë=Ü	$?Z¢;µ§:oïH?©ñ<ÖJF<AÌ0?j=d7d7¾0<_>ôE>Â7?JÄ>>20?ÅÒ:ZÈ:ÎC?öâ<÷7<ÖF?t~=+d7+d7¾0<0[=;bj=½Æ*?~Á¯;Ê;þ/?ZY¹¨D9í
¿AA·?	9Ö»¼a=Vd7Vd7¾0<© =?wñ¹>G?2K?³Ü>.l?N©85C'9Ú.k>~,:$b:& ?ß£=td7td7¾0<Æ
=¾HË<aÙ-?á4n;ÿ;;O
#?gu¸18Ø¶Ó¾A8J©9v>º=g¬d7g¬d7¾0<®Ý>Àñ>ý7L?¢i?CÄ#?á6?M:®9:DÀ
?÷%;ß?A;¾A?ZÈ=[×d7[×d7¾0<ù·>>n>f¯E?R] >Wd>¢4?Fú999}Ò>'Y¸:º{:N;?ÚÝ=Ne7Ne7¾0<g£Ð>/´k>b?(Åh?E?òd?¶}O9l{ 9~¥>h<g¡;ßk?Æß=A-e7A-e7¾0<c>è5R>á\8?a+>âf>ëð*?·6Î;;A;=?u4<&[<·7?Jí=4Xe74Xe7¾0<¾¨?å±>ÈÍX?¬äÔ>@J>îkI?ÀUº4VJµ9Í:
§ù9k¥½93(?ò+='e7'e7¾0<ê^A?R(?Z*>?«ñ?ý×>âÛ0?«-à8E-91ÓI>eMî9ÒË96?3=®e7®e7¾0<?»V?í?ðL?±°?%üm?ñ=?ïÜ·9>n9KE?Çßi<
6<®g?5=
Ùe7
Ùe7¾0<¿=ýû==yß2?xþ<nOÈ;JÛ$?´Q¸09íñ½¨ê5¸êT9RÛ½?T=f7f7¾0<?Ø<s<WT?þµ©;`E;Ç\?A=g¹[uJ922¿¸ò8=¾.\=ó.f7ó.f7¾0<}bò>]w>?}K?®£?t5»>Þ4?lùS·-49Ø¹¼­©;®¯Ê:zK&?@_=çYf7çYf7¾0<K»>d>Ì:?¨ð?´É>Ñ-?Ió\=ûc=qR?×<(Ï5<æ@>?|v=Úf7Úf7¾0<Þ$ë>W>ùX?¸Ô>v>Ýf7?Ñë8p*9©}V>EI:è¡Ì9'.|?}=Í¯f7Í¯f7¾0<7n<>±wò=uòF?3Ö\?%à?õ3?Ã¡L<åbü;ÔO?=&¹¢<~I?~=ÀÚf7ÀÚf7¾0<ÏZæ<ôÃª<ª,?	èe;ºÓ&;úe0?à· 
'7·«¿Jç¸@a-8£Àª¿=³g7³g7¾0<"=&í<|/?¥<Pëæ;¸'?ô#¾9Ä9QRø>7³9¼ü"9^?°=¦0g7¦0g7¾0<­å<ÔÇ§<i¹.?)öù<iÀ<§H&?ï;W9;$9>aÍ>t9©à9;Ô>Â¥=[g7[g7¾0<Xï>>ÊQ?:?¹
?ù,?¬Ä:Ñ^:¬8?2ª;ÿ
s;µ3?­³=g7g7¾0<y´=«u=
6<?4æ.<¸ò;x8?XS1¹¬)S9\úÖ¾´|þ¸z'ð8ª£¿ÔÁ=±g7±g7¾0<ÚNÝ<jz <Ô0?û7W;.Ý';ç$?ãq7¸ÐÛü8P¹9¾4»}7®å93°M=º==sÜg7sÜg7¾0<!>ôÌ="=?'®å>¦1§>Ö/?D;,¦;CC?°³;©êk;;QB?0M=fh7fh7¾0<¶1?ÃùÛ>¢N?k¢?Ë¶]?t¨;?jxO9(Oè9Ì d>Ê<§ÑÐ;´º2?7f=Y2h7Y2h7¾0<QÝ<\
¢<AÓ.?ÊØ:ÓÙ:¢Èþ>"~·à8µø½Äùf·Üe9¡]½}=L]h7L]h7¾0<<û>ª$>c\?7òp?Zú>¤v?ô±·¥b9c¼Ùn:Û^:ð?å=?h7?h7¾0<³ð>*´Ç=£c3?¨6<om<y:/?¿KH¹¿9u·¾
 ý;Üa®;t*:?£=2³h72³h7¾0<(;?0ÿ?):?ËQ?·=?gÛ-?¥Ç·;91H½_ü9¹È9ê¥>Ã«=%Þh7%Þh7¾0<ìSï=Ê&­=ë0?x>te>S¥%?
yP=ª1=­õL?&FH<âé<¦}.?7Î=	i7	i7¾0<(n='1=,?"É;²< ; !?ôÿx¸Ä9¸ñö½^Ïß·f£Ë8å­¾­â=4i74i7¾0<îÝÏ=*_=7 2?ÅÏ;qª ;V%?
Q¹Sá8ÚÇ*¿æä97ê;c9CmÑ<0j=ÿ^i7ÿ^i7¾0<fGH=#=ä*?Dà=þ´¶=]]?.Jõ8³B9Ðår>2¦;¬y;h*?=òi7òi7Ãd*<¡>ê;>®4?´³.???\«*?Y^;oÕ;ù>?¤râ<¢Ë<p°7?u =å´i7å´i7Ãd*<Øà>ñß>ó§F?s?ê[Á>^{3?8Z~9¹6l=Á{;;~®ô:ì'D?­=Øßi7Øßi7Ãd*<ùX\=õ#=î,?Ö;8^j;E"'?Ñ^¨¸°^9-A¾¾K ¸@µK9¦qI¾×=Ë
j7Ë
j7Ãd*<üïà=wè§=y+?þ
<§
æ;'­?#i5*Ðe95Ú;\[9â¦9­ä>=¾5j7¾5j7Ãd*<«Æ½<`Å<Ó/?}=2N=&?
~B·C÷8I½ ¤:ÜB>:k]?ò0=±`j7±`j7Ãd*<ªEð<®< 0?g;»};a?>äV¸hN¢9qx©½°å¸K]9ßï¾ÚJ=¤j7¤j7Ãd*<¦øO?3è>ãõd?YF&?yÐ>.L?NÙ:Ï`Æ9DªB?Tû:æN]:×-+?ö\=¶j7¶j7Ãd*<Mo§>(+`>Ê5??hµ>râ>Ùä.?ü28ÕH9=B5>O:ì::æ!?hr=áj7áj7Ãd*<y>'> GÐ=óM?<?ÈÐ?2?·¹9=&àÜ<BW?G²=pÜ <ÞÏL?ay=~k7~k7Ãd*<
ÿ>Ôª°>âÊ8?`é?°VÉ>lÏ,?I9ü¡93N>Ó i:D3:	u&?=q7k7q7k7Ãd*<±Áf>Y >b;?»7?­î?2/?IÍ8eP9Qd+>~f:oÈ!:5k6?µ=dbk7dbk7Ãd*<Ö²>Õýw>8?CIÚ>©>æè1?â-9Úz9W®±>¶[Ó9
C.:?>Àè=Wk7Wk7Ãd*<4c=Ñ<g.?»ìt;&@;$(#?lr(¹]g9¥Fº¾a8qK9T¨=(í=J¸k7J¸k7Ãd*<ÌÑ<K<Ô53?wðS=T(=îa!?ôîý8õ@H9¼O¢>)µ:ö-:y?ðó==ãk7=ãk7Ãd*<Ø²?öøÆ>.Q??¦?ÎXå>u1?Iñï8i'9t·>hL:g:¶?2?8m=1l71l7Ãd*<]"?|Ìß>µ¹9?Ç1?®±7?§2?Ra=²<8vU?ÊÃø<¤O¡<òdE?ºv=$9l7$9l7Ãd*<®u>a0>ã2?Gp<ûå*<½ö3?b7 ów9øãé<H%?6¢09N
<=dl7dl7Ãd*<&þ·>(<t>Û@?÷8!?Þî>mU-?kõf¸7ö_9¸ÿ¾,=Þ9:jÞ9$Ìÿ>Ç¨=
l7
l7Ãd*<¤Ë>¼µx>mQ?©Ìñ>õ°>+ç.?#9ÿa¢9ì>CUÃ:©ª¤:~Ö?Oä=ý¹l7ý¹l7Ãd*<|Î<U<1=,?°C<X\<¦$?,8ª¾A94ïã=\¯©:>:7~%??å=ðäl7ðäl7Ãd*<¼ó;=
=}æ)?ø¥k;¬îA;?Ñ¹áH9/ü&¿"|8·Çd9À&&>Õ=ãm7ãm7Ãd*<ïè=¬÷¨=u0?$?&<ª¾<?v/0¹ Ï79Òaõ¾ô§8êd9#Ó;>=Ö:m7Ö:m7Ãd*<n?äùÊ>5;?âÕ>à§>À¼0?Jx²¸Î8¬@Ý¾s";ÙN;}8?©r=Éem7Éem7Ãd*<ÆA©>¹J>9½U?é¾C?:Þ?P*;?ì!¹¢}9¾iÛ:Fæ:ÒA?X=½m7½m7Ãd*<«ú>8W¥>B?]A ?kß>Ú7?±~x9ºä8?¶)9Z(9Äß?5ì=°»m7°»m7Ãd*<4á> lO>hb@?ÌU?)¾¾>1?sE!<À;5UV? Æ§<§ca<M>?!=£æm7£æm7Ãd*<O×>?Sñ>MrJ?j¤?f?-6?>ZÖ:¨bt:0`?$V:2 :ês?+=n7n7Ãd*<¢AÂ>>Ò=?û?Ð/0?^=?k8;-;µ .?-=HÐ»<üqY?­<=<n7<n7Ãd*<Ò =»åî<]U,?<Õ¸Q<~Ø!?ÿM¹xa	9
?¿ÉA8ã]9(ß=IK=|gn7|gn7Ãd*<[ª¹>¯u>vA?j* ?D`a?Ìí5?Íz=û8#=Ñ6N?<Ë<ä*<ÔD?-t=on7on7Ãd*<E=±ðÅ<ó.?ÀQ=C"=ÂU%?/â9Ns9q%?ÏK±9Hý 9÷?¥=b½n7b½n7Ãd*<¨þ>ß´J>Ï`8?«ü¼>k>Å,?¤<Üe<<U;I?´Â<<{<F?<¬=Uèn7Uèn7Ãd*<==¦N=ý,?*¡ì; ¥Ä;Õ?üù¸ð»ó8>¿C;Fýì:§Ñ+?²=Io7Io7Ãd*<ñj>Ç!>)¯:?]p>'à3>v+?7¤?u9 </L:Ôq%:æAÎ>¹=<>o7<>o7Ãd*<uÿ0=lz=Ø¢-??T;Å;Ë°?´w½89úÿ6>«!¹á(49|¹å¾ÊÁ=/io7/io7Ãd*<%Õ	?c.>yei?;"î?Ö¡{?jDr?RåÌ<Æpp<³'Z?{(":+ø98F'?¼È="o7"o7Ãd*<~?p¤>¤þr?¶¡?*ü4?ñÁc?Ñf9ó9?r>éåC;âÁ;¶>A?É=¿o7¿o7Ãd*<#â1?8´>û­|?xí|?¢)Û>[¸?A±8^a925>¯Ù:Pô9[4?ÂØ=êo7êo7Ãd*<mÀ?
d¿>¡E?4Q ?=ê>	6/?`gt¸g9ð	ç½ÕÃ9áæ¨9µh?=ë=ûp7ûp7Ãd*<÷Ô?vm­>B?$8?Õ&ý>Ôª:?Ôêí8åùð9Àü=Ît:±,:¯O?·=î?p7î?p7Ãd*<þ#=¡rî<e/?À|Ò;ÆØ¸;TÁ?£yJ¹^z;9@=
¿E¸Dï~9)¾=âjp7âjp7Ãd*<Ï=ãÈ<è-?Ï¸);ûµ;42?PN1¹E9~«¾¡Ù¸E39tc¾½$=Õp7Õp7Ãd*<{3ã<áÚ£<|1?¶;Z;r¹#?ò¹L×j8¿ 4¶°E¶8Ç¯}¼¹3=ÈÀp7ÈÀp7Ãd*<a.=s¬â<³Þ+?73¤<¥­}<í³%?µ¯;õ];iIJ?"æô9ï9FÞ?Wh=»ëp7»ëp7Ãd*<Êª³>ï´Y>úDS?§¿?½²?ò¹9?%X=£52=-ZO?J=)=¡AJ?=®q7®q7Ãd*<=´]_=qè.?L¯2<£Æ<?Ê"¹Á*9;õ¾ì<8u9ÙÔ·=§=¡Aq7¡Aq7Ãd*<öZó< ³<f.?Î«%;NI;\)?S¸j<9Ø
¹½lv3;ñK;¯»#?È¨=lq7lq7Ãd*<¥Ò/>Í#ö=¼Ý6?¡Af>ÀH3>@d$?(.:èc:û?û«ç<ñV©</?f©=q7q7Ãd*<®?OH>­?>äê?ÇèF?ª'?ÙU¦9XY9Þ ?6½s;ü¡Î:\ü?I®=zÂq7zÂq7Ãd*<Éÿ<C
¼<ã.?´Ût;åD;êx?OF¸UB9Õ4¾;}¸â1å8_'¾à·=níq7níq7Ãd*<QÆâ=¢© =ç«4?¡^<	ã;¯+&?ãh¹¶9E9H%¿·`7¢OI9ix=çÂ=ar7ar7Ãd*<ÈEÏ>Ï>à,K?É>²>Î7?ñò¹À¤8þkZ¿â}1¸´
#9U¾ Õ=TCr7TCr7Ãd*<½±{>äd>ªP?æ,¼? k?¼áL?3F
:*¨ë9@x?Tò;åX¡:óHY?o)=Gnr7Gnr7Ãd*<±êä>øâ>V¤K?DN?ãh±>(:?ä£n86Ew9¯÷=[^":Óþ9Í#?,+=:r7:r7Ãd*<½ß¤=2n=ç0?¦¥=Â=l"?þ
:&sÛ9T$"?¸Ùb;vo;6?¯=-Är7-Är7Ãd*<ýÃ0>#!ø=]_6?(Qµ>>{¾(?¹Ï<ê¯;¼.D?å!±;Ä;#/?m= ïr7 ïr7Ãd*<F6=¸"È<´;.?Õü/;)	Ô:=zT? È¸pf)9Y4¾¾ç³8(9½">¥Ì=s7s7Ãd*<¿¾/?Ó>:¥T?øì?L ?§|M?-V9÷`|9Æ?Ù>Rv:8:!C+?uÓ=Es7Es7Ãd*<m>Gu\>©ª4?òóÀ>¸æ>úÂ$?! =£3Ï<÷×E?ÙI<ÕWN< @4?ì=úos7úos7Ãd*<æwç>Øë>([?ÂýE?ÜOú>}J?W©µ9Ãè94ÿÇ>Ãm:Ü2:'*?û=ís7ís7Ãd*<4¥?Þ;$?îQP?gÑ?F?ÐF?2äÅ99~&?q:i:Æd?Å.=àÅs7àÅs7Ãd*<s²¢=ìo=-?iSØ<è³<^2?í¿¶rà£9è¼øúw8*¬9àz¸=5=Óðs7Óðs7Ãd*<É8=®«d=®!1?}<AÕ;jS-?Ðá/¸ß°9Ë½.ÿ>¹ì;9ís³¾w8=Æt7Æt7Ãd*<D7=«<ÕÆ?©É>!%K>¤!~?v^:ÞTã9jz?pÂ[:D:ìI?÷D=¹Ft7¹Ft7Ãd*<Úâ<Ei¡<¬3?Á;E_;Ó%!?¾KU¸ãø½8·¾w·:8:l}?«T=¬qt7¬qt7Ãd*<Fú>>ÿÌ=Ý2?òô
<È;\)5?±H¸Ap9+¾0ØZ¸¬«¯8Du¾
¢=t7t7Ãd*<}W>åç=¾Ì.?(m=]æý<Î­?Oq+·¹80ª½oÇ>8mÊó8\UH>­§=Çt7Çt7Ãd*<³Ç6?éÎð> OB?¹,b?f#?6j9?3³8Ïz²9&>·ÜÃ9'«9,?.Ê=òt7òt7Ãd*<
_Ø>½@>Ð:?°ø?xÙJ? è1?ÿ < ª;wÍ@?õ;àJ;á×I?YÞ=yu7yu7Ãd*<È
>võI>ñBC?ËmL?ÁB?ß°1?Ö¤9=&Âä<PÀO?§[é<.±<±G?n6=lHu7lHu7Ãd*<¶ÀÑ>î·>Òr=?÷¡d?S&?Ø30?þsÙ<a<L?Üï<R@<õ²<?=h=_su7_su7Ãd*<©â%=Ö¯ø<zÃ*?b`;Â´;ù?
é4¹"r9
¾ ¸Ú#9ü]¾Ñi=Ru7Ru7Ãd*<.J==qÏ=99?K
ò;$ø«;µ'4?ÜùG¹9(?¿ËI*7OA9{¢(=Ç=EÉu7EÉu7Ãd*<ýÓZ??þ¡V?$¤>r2>¤Uk?÷8¸êÖ9Ov#¾_j:ýÄ9"?ÊÓ=8ôu78ôu7Ãd*<«õ>ù¦¢>¼;A?Þ)\?üó?Ñi2?¶ï:ËÏ8:??%dç<	û<·zE?ôð=+v7+v7Ãd*<>l<Â=ÃG?0
<931<8@?<Ü7ä> 9íê/=nãÓ8Íß£9Ô%>qó=Jv7Jv7Ãd*<vóÂ=Ùs=7¿,?)e<ò;3þ#?Oþ¶¸N#59©O¾@D´Jt9ÇHÍ¹^ù=uv7uv7Ãd*<OdÀ<z|<p*?6Ê8;8.;¡2%?¢¸¶ÉÛ9¼¾¸Ñ×Å9Á,¿½,= v7 v7Ãd*<Û&ö>ý>U?H-Ì>ä1>H=?ä×8JÇ9°ÂW>8¢:ãOe:5?¤!=øÊv7øÊv7Ãd*<:ï=â=xO?AäÄ=Í^~=.'F?êNþ<©7<(`?ql<ñ<ì·K?$=ëõv7ëõv7Ãd*<Ãä?ª>L?8>òçR>é×-?'µ¨-K9~)Óºv2¸ra!8\ÏÜ¾,=Þ w7Þ w7Ãd*<¡>LïE>XQ?|vë?ÐÞ£?×ë7?f^]=¹=]äS?¾²7=õÚ<ÆV?qB=ÑKw7ÑKw7Ãd*<5d?ÒÈ>4E?ä;?Å+?Ö}8?R9N±9Cà>\d:¦O :Ú½y?D=Ävw7Ävw7Ãd*<Â,?Ø÷Õ>uèM?xp­?³ÞX?²»L?É¤¯9Ø	X9"P?Gßu<Ü<·óe?¼=¸¡w7¸¡w7Ãd*<ü+¸>¬r>IB?ºR??Á+9?Sq´8TT9+àY>ÈÃ<K_~<=AD?w=«Ìw7«Ìw7Ãd*<É>ù>G7>Î`H?hOÃ>èo>Ò4?Æ¸ÑÖ9¿C°¾óÉü9Ù|Â9Ì^&?	=÷w7÷w7Ãd*<ñré>Ë>þA?Þº?3gL?¥1?|ò8ð9a¿ç>K;ñMD;BO'?ý«="x7"x7Ãd*<Wá>Ô>Zù=?(»/?x?3®)?Pé9f89I>é¡}:Yÿ_::ï?Ã³=Mx7Mx7Ãd*<Éí=áùª=#2?¤á;*>¶;{?Ç¸VY9Y6j¾Y7l&
9ýÎ=(Ä=wxx7wxx7Ãd*<
=<óH=WR-?í½;Ï5;7÷?G¸zw9¿A¾¥¸89õ=Ú=j£x7j£x7Ãd*<Y=s¿<I¥3?ÃM];ÒW;_?"1Â¸ßà 9\¾Ë06¹Fsh9¦È¾ó=]Îx7]Îx7Ãd*<
3?8<é>	E?újw?1?>°G?ÍM¸Ýn9æ%¾gC:b3ê9Ùª?ùù=Pùx7Pùx7Ãd*<Æ>§x>ëRD?¬,6?ùÍ?}ê0?ÒcÆ6 ì¿9æO<½:Òâp:Ò?<3=D$y7D$y7Ãd*<ÆD=JJ=V.?dP;!x;ÖÒ?uÄe¹ál9ðÈÚ¾¢ì9îH9%? =7Oy77Oy7Ãd*<Èe4?Þ> ÿO?¬õ?è¨I?_Ô;?a§U9³å9î{Ã>I;Nã;Iåf?F¡=*zy7*zy7Ãd*<¶5>CiÜ= BR?°·~<@7*<M??~7ë¸¬%9Vç¾kë8eJ}9Èïm>ä¥=¥y7¥y7Ãd*<ÖfV>ó>Q?	b3?Ñ`ÿ>ÙÑ3?·>=,4=ÿ
T?Ïø<ê <ßÎE?Þ®=Ðy7Ðy7Ãd*<ñ6×=;ª=¹¸.?vÎ;q¾¯;®_?ä·®[E9!Á¼?è8èj9h¯>¹=ûy7ûy7Ãd*<q>=Y>ä4?
~ì>_°´>ù'?`l6,ÿ8Gm<Ý9ùlæ8]m?«¿=ö%z7ö%z7Ãd*<¾Z>Óv>*;?àÈ°>Ò>g^*?ÓF´<$=f<rH?ù	Ü<Ì<ò5?o6=éPz7éPz7Ãd*<âS?+ù>ÕY?ú°¼?éX?ôá7?Õf9©0@9N©Q?ì0=ÊùÀ<´j?n=Ý{z7Ý{z7Ãd*<:?-ð>=õE?	 ?w0Î>8?¿È9§99¨Û>è;©:HÀ:ç?=Ð¦z7Ð¦z7Ãd*<<ßà<¦ <B3?¥;4;W?N¼]¹9
Û¾UD¹ý_8ûì$Àï=ÃÑz7ÃÑz7Ãd*<;X¹==*o.?8dL=§&=òû?|Ò9Ë×®9?1Õø;æ,¾;éz'?I=¶üz7¶üz7Ãd*<Æëà<H¨<b+?Út¹;ì¡;?ü^)¹Vá08Ä!õ¿á£)9Ö¥X9.tÈ>=©'{7©'{7Ãd*<`ÐP>t	>7?jm¯>~Ð>pU%?K;ï®Y;U;?º¤®<>w<´4?4'=R{7R{7Ãd*<Q'=V=µ&?Q;2b;Ä'?þ@¸*æ49!<¾\×¸¾9¼¾7=}{7}{7Ãd*<¬.>c6/>)B?üI?âb?ZR,?ºLÅ<qMy<¤J?c¸%=jÛ<v©A?5T=¨{7¨{7Ãd*<íb?Vûþ>c?IÙ¾?}¢?;9?®§9z3´9bø_>Æ¥9ñ 9´	?!f=uÓ{7uÓ{7Ãd*<Æ4?^Â¿>[×9?²9?n9?ù0?Ó8Ú)9=@9¾ü¤9ò`á>xt=iþ{7iþ{7Ãd*<ÇöM?jQû>ÍQ?zhX?n?J§??:9 Mh9¿?îcó:Q´:,?-}=\)|7\)|7Ãd*<CF°<ûð<ô¸)?üAä:xcÜ:?Ã¾O¹Dñ9MM§¾¬9¹Þ O9Ò©ä¾HÁ=OT|7OT|7Ãd*<(æ<>¥>þi;?z´¯?3y|?Ä(2?N=òy+=sT?@=íù<ÎDE?WÕ=B|7B|7Ãd*<RÚÄ=ÃP=ºEr?0>ÕnÛ=»éM?P:Âd:>,0?Uê9Ð¹Ó9w.>%á=5ª|75ª|7Ãd*<û
Q=W=^-?øgy;ÜS;å®?Â½Ó¸ñ19+P¾ì¹R9FBø¾Kë=(Õ|7(Õ|7Ãd*<óÌß=ì/=Ñ8?æ­Ú<³<j
0?Kv¹¨°8-¿èi¹P^L9d¿(&=}7}7Ãd*<øyë=lp§=ö4?7}x=ß<=Á)?Ç@:íEJ:}ûó>÷Ô<¹ä;=2?u^=+}7+}7Ãd*<i=ß¹g=/?½Tð;W½;Àx"?÷K\¹VT×8èó¿p8X®9°=Ño=V}7V}7Ãd*<³Î>Æ«>ìGD? ½k?â%?%;6?ã2· 9Iøä¼>í;âz_;R"?e|=õ}7õ}7Ãd*<Ô¯«>Pøl>iy9?o?ýÃÈ>g+?æ@=eõ<S#I?S°ð<¤6¥<y:?=è«}7è«}7Ãd*<q0?Úó>9?sÎ?jkK?¨ñ/?côí9m»9ý"?A;^'Ô:¼N5?í¥=ÛÖ}7ÛÖ}7Ãd*<¼Ã?V¬>Jj?òÞ§?Ñÿa?½'>?_59Ø9Ë´>÷÷¹:Ç(D:W³r?"²=Î~7Î~7Ãd*<HYx?(8Á>`¤?6Ó?eaP?mù?dO9$Qf9æ>í-`:K±â9u)}?ö²=Á,~7Á,~7Ãd*<9YÅ>|>F»7?Î>x/M>N§+?_ò*;GËö:ÍR1?V=ï^Ó<EG6?´=´W~7´W~7Ãd*<I¢=lÜn= ¿-?fÃ;;¶?G¹=î9k¿aµ¨88²8#Vò>¾=§~7§~7Ãd*<eÒ>ºG>ÁK?XAG?´?Ò:?7m =I=ÄÐK?kgù<ÔÌ<ÖæL?WÉ=­~7­~7Ãd*<ºé>*R>0C:?[?Ã(í>)ð*?ðd-=¥Þ<æG?	Tî<½¦<Ö&7?aÏ=Ø~7Ø~7Ãd*<+7î>«>b$E?íÈZ?Ké?Ç4?Ü=NÉ%=hpW?P`	=>¬<SL?Iû=77Ãd*<Hì>9ÿ;>÷RT?£i?O©5?:?B:Êå9¡¾'?Ö<`Vµ;®J?=t.7t.7Ãd*<äu=~ùH=Ñ¤1?ÔÇ=¸Ì=À*?x:ÅäC:w§9?µ£Y<ö<ÃÓ0?Ý	=gY7gY7Ãd*<þð±>!o>t~>? û>Ùv´>^2?ó@¸C"95¾Æ¢09tÈ¸9{¶t>[+=Z7Z7Ãd*<öÿ>p4¤>ÜG?ôx?rì5?Y)/?8¼49
#>_:':M?ç=M¯7M¯7Ãd*<'=U2Ï<C2?êh;C+;`6-?è¡Ë¸ÓÞ8Q±;¿?ûÓ7²`9N?*=Æ¦=@Ú7@Ú7Ãd*<Ç>Æs1>áC?Ür?TæÏ>{ñ,?`¸1|9_¯ã½Úâ:¨ßì9ÏË,?¸=77Ãd*<RQ»< ý<,?øn¾:ô
Ä:©ø>HM¹Zx9Ó¾ãI9~¬9í»½>ÐÇ=77Ãd*<&pÍ<ù<Û *?kÃ;_Îë:£¬#?t%N¹ô²9T:%¿PÝ ¹®³8I¿ñÕ=-7-7Ãd*<j	>½æF>¤>?þp¨>ò>à°%?%8Sð9o=3ü9±ç­9RÜ9?kÿ=C7C7Ãd*<Ï2?òÓ>LúW?-µ?ws?ÂX>?µ9Jvy9.ý>ó¬ï9æ
:¢°Ø>Z	=X7X7Ãd*<ñ7Â<<ù<Ñ1?b;©*H;+Ù?L¹ÐÒ7h¥ÀX÷[¸bâ8½x¾Ýl=ùm7ùm7Ãd*<ö/?¾é>eØ@?µ|?bzÛ>\/?Jï·®>9iË ½:9Um:É+?Ôm=s7s7Ãd*<8g?^Õ>µ?eÌ?£>·f?ÊÑm9tþv9³}ö>§:o¾ï91?K¡=í7í7Ãd*<Åp?eÏ¸>|O?&8?fîô>ïR@?9&H¯9q]>6u®<1Y<â M?¦ë=f®7f®7îÉC<ù=¨yå<è.?Ì8Ñ;WË;!.?x¹{9±á	¿¿9~pB9JlÊ>æ7=àÃ7àÃ7îÉC<zþ¦=Ðo=D2?÷GR<Ø¹(<]?ç#¹ÔÍ!90Q¿þ8Èê®9;â=p=YÙ7YÙ7îÉC<öïÜ>0ø>TH?Pb?P
Ð>³6?.i8Âb9%[>J:÷:Ó)?q=Óî7Óî7îÉC<·?3·4?tA@?Ág?Zþ%?¢2?¹8æ9¡í=Ñ©9ZG9Z?x=L7L7îÉC<ð
3>¢«ú=rÙ6?­I>R1>þ(?Ë_:ãþþ9¯¬`?ü<Ñ¿`<74?Þ=Æ7Æ7îÉC<8Ø>R>²J?w`1?Öú>,<5?X(·$9*t¼7an:Ès@:Þ?=?/7?/7îÉC<C`>×þQ>_Ú??KÚ>¥>v¸(?¥ø/8.ÕE9õµã=N,;9bzî9éìH>´=¹D7¹D7îÉC<êG?Éºæ>_]??wß?VpX?ü&9ï9O>Ï(:$:?jì=3Z73Z7îÉC<Ô?[´>ÝE>?hë>o)§> B4?p^¸§9÷0Ù½Í°â9Úã9v±þ>Qû=¬o7¬o7îÉC<þnS=ÈU =Ë(?`ÊÓ=ô±=TV?4É±¸9z,¾/5;gê;°N?Ë=&7&7îÉC<w>#3>EsD?½r!?åÝå>Í3?dÏ8Ù£9Ø£>qâJ9hÏ²9Ä;>÷C=77îÉC<¯<b<o¿%?<;Ü*å:¾5(?ðj	¹Ôém8NÝ¿ÃÕ#¹AÉ8hfP¿J=°7°7îÉC<ç"=½ä<ðP6?34<p<KÅ,?±¹Âù|9Æ£¾Þbê·=«J9!½a=Å7Å7îÉC<ê@?Xö>±H?qì?Å?aA?ëì90ß¿9a
?]O;ªw§:L$D?3v=Û7Û7îÉC<Vì>²ô>åJ?Wïö>·m£>QgA?&¸ô 9ýYó½.
:YÛ9éÄ$?Ì=ð7ð7îÉC<a´'?Z~×>g:G? ú=??
²4?¹í.9Î´9ü÷­>mÌ,:z
:Ê%?$¯=ÿ7ÿ7îÉC<åó=½·<¥Ç3?_8ä;U²;º$?Ø¼¹+}9vfó¾5ü¬¸(+9(m¾^=y7y7îÉC<¤ç>Vo¡>Âª7?Ì³)?èí>)M7?d-·<:ç8¦?½ML±:äòk:t]@?".=ò07ò07îÉC<!w>Ûô9>cØ/?æz<;êB<®Ã$?¤«¹RG9õr\¿Lu#6`©9<è`=lF7lF7îÉC<òÜ½=b=àZ.?®6Ê;_Æ­;ò?5m¢¹ã¾8GÔÙ¿ê­V8;9¥Ó=Éq=å[7å[7îÉC<ó>Ç>áU?5?ázâ>BL?v$¸ª
t9x¬½UìÂ<ó#q<KïN?í=_q7_q7îÉC<ü>Å«F>áøC?-6?lTþ>^_7?æûÜ7»h&9wú©=;Î;={Ø<"^?É=Ø7Ø7îÉC<c/=U8Û<3)?´Ü;"­¼;º?ÍÐ\¹/×Î8ô¥¿úä³¸Ì9û,¾¸=R7R7îÉC<ãÙ>a3>IÄS?¿l>ë|U>a4?ÙßX¹Ü(j9Cí¾t9¸eï90«¢>[ò=Ì±7Ì±7îÉC<sfÃ=Âz=È0?­£;¶|;Í?ÓJC¹ç
ì83ËS¿K¡9n.9+"¾>W.=EÇ7EÇ7îÉC<?Mà§>_?Ø?6?Næ8?hU9ù×9\L»>¢y;¹5£:Lr?Ã1=¿Ü7¿Ü7îÉC<|?ª>ÜÍO??Á×È>kJ1?É
8î©9IàÈ=sUD:÷0:Î[?Y;=8ò78ò7îÉC<iA4=KXô<Ú<?I[<pæ;ßÏ.?ÇD¸#ñ8æ>¿vÙ6ÿéa9Ókv<Ñy=²7²7îÉC<ü<?§ßû>@?)WD?÷ç?ün-? +*67Ï9b ;e©;#d«:!¥G?¢{=+7+7îÉC<À=?^LÅ>`5v?k>?®æ·>t ?UÂ¸ì°r94DM¾´6: Ü
:/Ì'?&=¥27¥27îÉC<X:=ç<¥^)?Þ};JÁa;|ð?ì¹ú ²8$Ä¸¿xB¸¸_8Iß¾ê=H7H7îÉC<Yú<]Åº<»Á+?à7;fO";j?ÿ2¹þw8.Àµa¹8éG9ÈÉ¾=]7]7îÉC<ððº>é{>ßù=?¤K?.OÃ>y)?u·¸ÞÏI9ÔËF¾Ñê8Ö£997>·¨=s7s7îÉC<d¬=ô'{=¢ð/?læ;Á;4[?¼²H¹|,
9µë9¿b¬8ÑP9¹US>Ü =77îÉC<$^Í<0±<ò¥%?ßsñ:NJç:À?sTk¹Í9ç¾¾Ôô¸EÕ9Kk¾5) =77îÉC<ë$Ð<í­<ô%8?Z=áS=é?ý»¨9Eð9Ç³>Å¨:@,:)?öF =~³7~³7îÉC<@#=Ò0¾<TÒ-?aù=øaÊ<&ð&?Þ¾§9vÏ9	þÎ>åG;'É;ß­6?a =øÈ7øÈ7îÉC<¨ý<Füµ<ðh2?$;ü|b;*¡%?Rj©¹RÇe9¿<¿Sn·ÈU­93%°¼w =qÞ7qÞ7îÉC<¸X²<ä<ÁÇ+?X
';@#;)?oïj¹>Jh9(u¿ÈÒ£¶"	9wÚ¼· =ëó7ëó7îÉC<õñ>vi§>üþ8?cH¯>\>ó'?g´%;_³Ù:GÛB?uõ<üÆ¤<¬>?Þ¦ =d	7d	7îÉC<ÿÄ<M<&+?Y;öH;Ù"?^© ¹UD9ÞO¾®Ug¸d8²¾¾Z« =Þ7Þ7îÉC<1«=Ïìe=>?yR>SÉG>¦E(?W:0?:¤Ø6?5Ï<<7?;± =X47X47îÉC<vË>³j>­í]?P~?©÷A?ME?Ðn9=ïIÝ<V?à	b<w
<:,M?£µ =ÑI7ÑI7îÉC<©ä>õ¸>FlG?ºb?0£?lÃ8?}Y¯9XÇ9¬/á>0v;ÂÐ";kA?Xé =K_7K_7îÉC<&m?ÏÀë>o®?Bh?\?û?KúÜ¸|ð>9#¾hí¤:6ÁQ:JI?ÿñ =Ät7Ät7îÉC<øU2> ,>h[/?­ï>®[¶>Ï'?Ðá7=Æñ<®³B?ä;<A<Ê:4?¡=>7>7îÉC<RU=î¶=¼A,?~g¥=´=D2?¹<Ï¸b8ù8ößÔ¾Â9Úc¥97%?ÁN¡=·7·7îÉC<ÑVÒ<Ó^ <õá'?õGÕ<¤<ó%?¸¿Ó8pq»9>ÈßW;Ü:7;òÍ?Z­¡=1µ71µ7îÉC<è+?f¼>¨E?9ô?Xé>1,?Û»8â,9Aü>ýï?;í°õ:¬ýG?h¯¡=ªÊ7ªÊ7îÉC<Â¹>+>í8?-%D?~D?ý2?Ñ{8å-9PJ:>':ø¸%:¦eé>ð½¡=$à7$à7îÉC<N1=Ý®Ý<»5?$U<|ì"<Et'?T¹5;9¼%a¿ìA8}JJ9³hõ=?¿¡=õ7õ7îÉC<¨>¼ä`>òk4?âO­>¬>Ô4'?ãu¹óÅw9
þ¾Òð8¡B9Ñf>(Ô¡=77îÉC<à7?la>ÌSw?16¯>/å[>ÕúK?÷£¸Äï697te¾þª,:õç:Kù?Çê¡= 7 7îÉC<»?Z½>×V?aWB?½´í>FLQ?òR8L¿9v§>SR:
Ö9æ{:?õ¡=
67
67îÉC<D<=´§=ÁS+?Ô~=¥xZ=7I"?áÆ9qó9PÆÐ>B<=p<ñò+?	+¢=K7K7îÉC<FS¶<T;<\Ü-?_;k9;¤J?é<¹jàÃ8ùåv¿ ®V¸¯U9¾r¢=ý`7ý`7îÉC<T×[?"/Ô>}?³q?âzè>±À?õa95Ù9ªH{>DB:uA±9{'?ªw¢=wv7wv7îÉC<*?ï9Ô>îÊM?J
?ÂYÁ>èf;?¶Að¸Ú9#Ý¾ìy:OM^:Cç?Ë©¢=ñ7ñ7îÉC<|=å×<;â.?Ï9;ÙW%;÷F?¼£¹ã,9ñáE¿S¹î$9Vnì¾9Ç¢=j¡7j¡7îÉC<óÇ=Ï¦<£ýX?';~:H;ÃE?{ÛY¹ÒA9Ào¿jç¹859-¬>Ù¢=ä¶7ä¶7îÉC<U¶=þ´È<Ó+?î23;ºÕ';·ª?§i¹BõR9¦¯
¿n~Ð7-9#A=wâ¢=]Ì7]Ì7îÉC<ºÏ?yÁ>XG?OY?LÞ?0Ù:?8úI9¼> 9_b9l>Éé¢=×á7×á7îÉC<)n?jp³>µëF?¡$?µWà>]Q3?¯t¹Ön9["¿®Õº9hy9x@?£=P÷7P÷7îÉC<oª>IJ>KÞW?"Ö/?Ìì>H«>?»Ý=RE#=w?Y+=·<ñQo?#£=Ê7Ê7îÉC<ìÈ=r^D=*?á³; ö;Â^?|òµ·¨195'½Ööô9©êÛ9"?,£=C"7C"7îÉC<±V7>øÉ>Ýg/?µ¤5>xt>8%?º.:d+»9L°0?Ö;;þZ;
3?çG£=½77½77îÉC<rà>dÞ3>Öl7?N	º>Úá>ëö-?\;÷ÒÇ:ª7?Úr<º(<(Ã8?XI£=7M77M7îÉC<[?RÑ>{ì8?} 
?¦%Ñ>¢Z-?ÑÚ7/Òl9"l=åç:r4:ü(?³Q£=°b7°b7îÉC<¬í1?ü6¨>3d?$?±>m?\vê7&\×8Z>£\;ã¦û:vs`?s£=*x7*x7îÉC<`üÑ=ç=g¤.?fü;¤Ï;9j?Ày ¹ tâ6ÝiµÁ&¸ÚÇ89ÑÝK¾à¸£=£7£7îÉC<W¹<øX<´þ-?:ø:\Ù:6g?æ¹ìC9hÏa¿ß£ï¸{²ñ8:Òý¾ö¼£=£7£7îÉC<MóÛ<1¥<¦*?Y»;
6å:?¹Âó¸6Ö@ tfµp99\D»*¾£=¸7¸7îÉC<b?æ¬>0T?¿W??1?¸õ<£9Î^v½A6°:fá:æ ?]¿£=Î7Î7îÉC<ï1î>Ú£>§;?Ý>fÀª>}&?ùá¹ÄD9çÆ¾:ï.:¥¥T?²Î£=ã7ã7îÉC<Ôô>¿>Ãc?¼·?7²µ>ÃU?ÊO¹@9Q©¾¦±Ú9B|:µÑ>Ü£=ù7ù7îÉC< F>ÕL>Võ9?6n=?	^	?N0?Ìîã¸ªJ£9¤«2¾í:³©:l<3?ì£=}7}7îÉC< ¥?àÌ»>½ZM?\%2?R;Ü>8O?£Ë¹P{s83yÀP[:¬êS:÷w?Þö£=ö#7ö#7îÉC<ø>?	Ü¿>ÞÏ~?Èð>­>Ba?wï¹vpF9æ§°¾Ï9äá9_§ø>¤=p97p97îÉC</ÈC?ÐÒÕ>Zfj?÷?àÄ>|?iD¹ÁS9íÄ¾iJ±9$¥9x	?e¤=éN7éN7îÉC<ï»>sÐt>C?ï0÷>c´>>:/?D¹V&¡9·+T¾ü:åÄ:Ôæ?Ð¤=cd7cd7îÉC<âXX?¤Ù>ìy~?O­?×9?oo?Tõð7
tØ9¸}=,k;-_´:6èV?ã¤=Üy7Üy7îÉC<ýÚ.?$F¹>²q?þV?0ê>Lk?û$a9#91ÿÒ>¨ÓÇ;òÏy;ÁÆL?ó>¤=V7V7îÉC<xU=À¢=-?àÃj;ÀA;±?¨¬j¹>Ü(9|ã1¿*¾;8ZV,90q>SZ¤=Ï¤7Ï¤7îÉC<¦=ã<}Þ3?Ëø¹;¶;g?L½-¹#Ù9Ç¾Úz¶88Üx9·;>
`¤=Iº7Iº7îÉC<¿À<¬x<9¹0?Jg;ã<;?ÈÀ¹LB	9¾"p¿µ8e´9ÍÙ>Ñb¤=ÃÏ7ÃÏ7îÉC<ÖÐ¡=»q=!^+?E´§;C<;=×?NÇ¹6É^8+¿(ø7ÅÃU9ÿ=êg¤=<å7<å7îÉC<)X=Ä=­Ð=?,d½;À¾;v¥(?#jT¹ÁD69+¿ù8Ä{8!?Íz¤=¶ú7¶ú7îÉC<e5Ë>Õ>`'K?£Ñ-?1òÝ>}H?B¼7În9î0J=` 9Ñ¯¹9ê9¸>j¤=/7/7îÉC<´QÎ=u°=,.?]ã<ÿuÜ;Ó?Äîû¸#9¨rð¾òZ·¼8Õ>¾=Ð¤=©%7©%7îÉC<Y¼>yÖ>YÍ:?MØ?ªq¾>e2-?_!="Î<îhH?><ZÅ+<ûF?¥=";7";7îÉC<>c>\Y? d>c!>õR5?¥),9l»§9a>eÙ·zÝ9¢TN½£
¥=P7P7îÉC<Þg>x1^>¿0?ú?¼Ù>¥}-?*9¸)À$9JF¾gó9»9y&?õ¥=f7f7îÉC<6S?¸þ>WiT?Èi?B?§H?7lP9¬p<ÞÞ9chõ9|è>ö¥={7{7îÉC<á¡?s
?=r?Vô?ï,?ÎU?5\x9"9a±Í>(;@!*;øø??ÄH¥=	7	7îÉC<3
>F@>üE?pìÙ>d >0Ù/?øG~¸Ed9¾ß¤:	:,$?ñ{¥=¦7¦7îÉC<'ïÎ>s>%$??¾\
?Z³Æ>C2?Xzx¸",g9	¾ïe-9FÛÆ9Ö9_>Q¥=ü»7ü»7îÉC<Ë!?ÓtÌ>¼??Z?iY?_;?!¨d9¾¦9äÄ>À}:þ/:Zp8?/»¥=uÑ7uÑ7îÉC<2ï>9/>C?'©?L1À>:?z¦j¸ÝG9OÉd¾yº9ò©x9ÿ?°Ç¥=ïæ7ïæ7îÉC<yC
?D0´>oD?vsJ?S?µ.?µ@:RV:Þ}0?$ú.<è;ú@?ã¥=hü7hü7îÉC<Üï?÷À>È¥9?Ã³â>(¦>[».?D:q%:YsR?<ZÃ<Ät<¹'A?wo¦=â7â7îÉC<b+=µCò<ËO5?Æ=nïM=Í$?Oø9ÂÎ³9Ã]X>&¯;Í;°%/?X¦=\'7\'7îÉC<å#?Qöª>{ÛK?Æ?Ó>Q7?c«r·[j;9³¼%½0:=Y:q+?b¦=Õ<7Õ<7îÉC<åÒ>w>vZ?*?öÅO?e0?èò9
rç9D>¥M:´:Ùè&?D¦¦=OR7OR7îÉC<Ha>y´>/9?K°>U>¿*?8r2;k4õ:fM:?ÃIm<~­"<³´:?´Ç¦=Èg7Èg7îÉC<VÑÓ<	b<3?ãÑÐ:¾}Ì:£µ?h¹c9²Ú¾jß8Ô}9~ì=®§=B}7B}7îÉC<²e=«ã$=îÖ1?·0ù;Ð;'I?fÞ7R¹8;4=ª;áX¾:ÛH4?É8§=»7»7îÉC<a2?Q»>Z³C?ªß`?üt?ãZ:?hr8Þ¤9wCî=ä+:Ü4N:I+?KK§=5¨75¨7îÉC<8n>¯(A>,k??dÊ>£Å>çù+?s¸J9ÓÞq½³z9H99ùî>y§=®½7®½7îÉC<õÎ»=¹=-?ÖË;ÈW©;à?ÍS:·Þ²29Þv½X6Ïµ.¨'9õ2»¸£§=(Ó7(Ó7îÉC<r2="gþ<a3?§z¢;«S;¬?C¸¨Ó}9TÁ
¾ªWÃ8§½_9Ñ_>ªÁ§=¢è7¢è7îÉC<ÚÐ<âû<1?ÅUW;±44;Æó?ñ2¹LÏR9MÙ¾e¹1Ý8¯ÀbË§=þ7þ7îÉC<#à³>Dwx>oT9?y¾µ=I=6=,?1·¢É>9:B¯¼ZÈ:@:`?6÷§=77îÉC<ºÓ<x'<¢UI?Vè;?fº;Ä²?~l¹J6C8ÒCÅ¿Ê°7¢97ÉÆr?¨=)7)7îÉC<s!?ãxº>À¥]?He?]·é>Þz?IÈ98:øñÇ>6·X;jæà:¯v?¨=>7>7îÉC<vw­>s×t>I_5?:ò>6·>Á)?hÅ7Þì9D@-=*ÅÈ9Pu9=F8?¨=T7T7îÉC<
H>í
>ì5?Ô¢>´¦r>ÈÉ+?&:=*kê<ö,K?Mµ<eÃ;>ÕB?¾2¨={i7{i7îÉC<éÒL>ð~> ~A?xá¢>øñc>xí6?Îü8;²è:
¦K?\T=*z¥<üH?K¨=ô~7ô~7îÉC<¢-?NYÕ>HP?6%?2»6?Óî;?è9%øË9¡?¹MF;GHñ:QfR?GN¨=n7n7îÉC<ÿ>ô2>{+T?ä_?q
?êJ?ï­=@`M=uEX?à=·<HüR?a¨=è©7è©7îÉC<oå<·¬©<1-?­L;gí;L¾.?H'¹²C9ÄÑÛ¾¶í9¿ÔÏ9fg?\p¨=a¿7a¿7îÉC<­ =Ø©ê<j+?@©Û<ôr©<î%?¸Ê8çå¤9\>º¦×:Púº:
¡?ÿp¨=ÛÔ7ÛÔ7îÉC<´
?µ>ÌE??»Ö>ÀV+?ºA9þyh9/ Õ>Qóy;F*;¾+<?ç¨=Tê7Tê7îÉC<Þa{>Ò'%>ûÓB?}y>?M?U+?Ø!?=ó÷<TF?÷÷<(¦<.>?Ù¨=Îÿ7Îÿ7îÉC<Z¶<è< M2?A'<Ë«	<­?-?¹49
3¿·;$ò;ä¬0?:Ú¨=G7G7îÉC<ï<=²<Þ³+?eL;¢ä;;a?Ì6¸Èy^9tÙ,¾E>¥¸Yî¨9Uiú½ê¨=Á*7Á*7îÉC<·P8?u¥Ú>ÈÍW?ERN?á?$BE?¥®9pû|9tº0?«æ:É@:fEK?L©=:@7:@7îÉC<
3E><>p]D?_©F?,K?¨y+?Ð¥<8N<¥ÕL?9o6<?
ù;s;?©=´U7´U7îÉC<Çò»>i~>§`=?¸g;?þ?ô/?Òr:Ä9:ýO'?ÿk:X}:![Õ>
&©=.k7.k7îÉC<$"Ô>[>¨@D?)áz?òf3?mÿ2?î:x)):åd?7®v:ðÎ?:5$?0:©=§7§7îÉC<¿]?¨@¦>×Æp?dP?··>|«N?s×48Ôyb9«jÌ=L/p;\; Ðd?L©=!7!7îÉC<Í¢='ñY=Ö:??(Õ=·»=[Ó=?ÚV(=åÃ<;o\?å§<¡f4<P?©=«7«7îÉC<½¨=çµÃ<7,?~;Úf;ýú?ø"¹ÿ9èb¿¢´¡¸ûR9êE¾J§©=Á7Á7îÉC<²?A·Å>ÞiD?_"û>U%µ>jt1?r,·*
a8®ÈÃ½´-(9ü329`ñ>Öþ©=Ö7Ö7îÉC<|Þ£>³eU>D?íñ>º°>/?Ó%¸¥9,½ø®:.©P:MU?Iª=ì7ì7îÉC<£^?·	?ÍOW?v8Ã?ïaT?;Pk?×9¢OÝ9k¤¯><Ð;Xü:©
j?Nª=77îÉC<"l=gF*=\w1?¯;ÿµ;P!?$yõ7teÎ8ó;>êûØ¸zò8Wå¾Ìª=ú7ú7îÉC<>×<Ëc¡<¶*?z6;9t;½h"?F¹æ9[«¾à²6bQ9KY<«ª=t,7t,7îÉC<w!>&#Ô=­ÙB?Eö>q µ>Ã-?Ê21=_NÕ<JªT?iÜ<<ßE?(´ª=íA7íA7îÉC<¯Ü¿<Lø<û,?Ê¤è:å:ú?=Qê¸¤é$9¦Þµ¾ ¹ôÅB9~Î¾Ãª=gW7gW7îÉC<µ?>5ÍZ?Ú¤W?Á4?=;?G³+9<¨z93\¯>J;êö
;} :?¡Ûª=àl7àl7îÉC<O×=ìR=Ó82?\<·¥Ü;B?±Rb7ô*9B1F=å»¸«9o>¦¾ðª=Z7Z7óýT<g×<×n<=?#1¶;'~;|B7?T8
(Z8Er7?@Ã
889l(å=È«=Ó7Ó7óýT<p;?M¦>ø?)-S?e¹Ê>3V?ú9ÎÂ9p/,>ê9«9ß»n?«=M­7M­7óýT<ô°]?ôù?E§X?è?E	,?%1P?Ãµ9FÀ9:£?kBÈ:F:¬¼6?T«=ÇÂ7ÇÂ7óýT<Jj=õï@=Ð1?e+Ô;KÓ®;W?ó5ú¸T0D9æ>£¾ ¸[µÛut9Jæº([«=@Ø7@Ø7óýT<á=C=<Ï+?Ð*; Üi;Æè?mg¸*9Û¯¾¶09§ü9n>b«=ºí7ºí7óýT<@Í?ïÉ9?A??j.?®÷>tR4?Û·à9.µH½ù·:4:!°)?f«=3737óýT<[XP=Û]=¸Z1?n=<=mø!?¨1ï8ò§9²?7>ú<_.R<$X)?«=­7­7óýT<Sû<Ñ¹<­ç,?³Z;¨45;~|?Jáa¸K!9_A3¾»,è·7År9³Ót½x¿«=&.7&.7óýT<Ò¢#=öÌ÷<î)?ma³;;´?ÄÃ9¢<Ô9òPë>Áa9i8ìå?ïÅ«= C7 C7óýT<S£=^íE=ÞB*?æqË;EÖ¢;ë?I»N¹êªT9½Úø¾Lmb9#ý9i;A?Ø«=Y7Y7óýT<ÐBÆ>Øû>ØF@? ?NÝ> 0?(®Ì¸^9qõk¾PÓÇ9®z
:5´¸>dê«=n7n7óýT<[é=@Å=ÏD?þR??òG0?×è=l» =Ç¯S?²=M¢°<aÅA?B¬=
7
7óýT<Vò>È>ZG?±þ>9²>Ö«6?°·&¶`p9po±»uÚ99+ç?Ùª¬=77óýT<®7>Ù¿ÿ=Ü7?$Ì>àÒ>ø,?K¹L2'9pÁo¿hù$9ð?]9»â¾>Î¬=¯7¯7óýT<-9§>jW>ÊºF?Z ?qÜW?2+>?8:øO:BB?}<ø~+<ä³>?sÙ¬=yÄ7yÄ7óýT<ó,>îòü=	/?4>qQã=ÊÆ%?±÷:ç9:Wù2?M<S<t2?GÚ¬=óÙ7óÙ7óýT<èÂ=Ò`=Ö¸1?×Õy;ûA;2%?~Sæ¸ñC9øZX¾Xìn8pà9ø×=è¬=lï7lï7óýT<2cG>v>IY<?ýì?b{ã>Y.?ã=Ô1=lG?zù<ößL<ç3?î8­=æ7æ7óýT<ÔO>Ú4.>%PH?ã`?8r$?OÐ.?b8Zpk9(Þ'>~ØW:.
@:ÉÛ?éC­=_7_7óýT<	)= ý<(*?T;;ÒX;åá?Ô;¹¶9ÜË¿é§7|K9ê=õJ­=Ù/7Ù/7óýT<Tæ×>ÁÖ>6 @?Q¾s>ñ1>wU/?6ïÚ¸å39'Ç¾ÈÑN¶Â,>9ò3¼´K­=SE7SE7óýT<ñ°È<ûh<uûD?{¡<{Wµ;æ>?ûc¹r9MCG¿UÖ¸hf9m]n¾8­=ÌZ7ÌZ7óýT<Ô
>8.O>Ò=?w¥>îx^>á2,?9(¸\øo9Íu³½fK92ØÖ9 >)¢­=Fp7Fp7óýT<SÜ«>uZ>LeI?$?ÁuÆ>ÒA,?ÔJf¶L±o9Ïõõ»gs¨::i[?Ò§­=¿7¿7óýT<2¯h=	ì=½?@?^%^>,>¡=%?ÉY¹Ä-9,!¿ÈÈd;6Æ";rè3?«­=9797óýT<ê#?kÁ>jY?ô?í(
?Ãµl?¬ð9CÍ9Í?®:I:ÃÉ?å¼­=²°7²°7óýT<]å>ê6>%G[?)è?ö>º|O?gP8>9Û§>;v:½B]:>/?Pô­=,Æ7,Æ7óýT<©E?Ëk¦>;ÚZ?ø°´?ö&[?S?@Ñ::hò>ñõ¦:ìG:U&?¥ü­=¥Û7¥Û7óýT<%>² ,>àGT?ÊÃ?Ý?q?£ÂO?[I3=KÃÌ<&`?>o{<°aå;XN?ÿ­=ñ7ñ7óýT<|Fá>g¯>RY?2e®?Ãi?cü>?;	Â9ÒÈë9¬Ò>¤;Rñº:¦K?²®=77óýT<Dt%?AÔç>f´6?~hB?÷z?#m:?Ø9·9Øâ>D:H:;7F?ÿ'®=77óýT<èB>úX>¹:?1øÅ>ÿÐ>á,?eæN;ûn;í<?þ?<ö<®Ë:?c=®=1717óýT<º ×>~°>w¹C?RÙ|?3K6?1?î×9n¶<9ö#0?ÉÚç:Ä2:y®S?xH®=G7G7óýT<á+>¬¼ó=04?ö>é>Ï¶>ùõ#?¢dÞ7Ù79³Õ=go9%Ö9ß>®=\7\7óýT<7¿=!%=C+?Ò~;U[;ñ?Ýp7¹ïÔK9ëcæ¾åÙo¸¨ßX9»
¾â®=øq7øq7óýT<¬=u{{=Y/?Ù;";ø?'ym¹ÑËµ#B5ù7;9ª=²®=r7r7óýT<Æ(>Ì'Í=D :?Mà­>wª>n¤+?A}¸².A9Ô«'¾Yº49BÉy9L9¹>Ñ®=ë7ë7óýT<?HÖª>¨.E?ó>?Õ?Ã<?Ì!9«199Cdß>
c:h
":U3?Õ®=e²7e²7óýT<U¶<Ó<a+?À&;Á#;ãr?Ô¸ù×8ø½¥¾'Ù¹è\9wì¾ê×®=ßÇ7ßÇ7óýT<ÑÃ0>ö>èq/?;^>L.>'å"?>:ð.:©Üù>ý ±<|<7Ú,?Äæ®=XÝ7XÝ7óýT<³<¾û<ø(?<¿;T¹e;fc?Ü·¹éÜ8&5¿< ê¶ù99|¡¼æ,¯=Òò7Òò7óýT<Zq=1Ä< /?Ó¿;]o;?þ 8¹ôV9¼2Ü¾H¼Ç·ÿ]8¾)+¾ÅI¯=K7K7óýT<î0F? ò>iQ?¦¼?4
h?t!P?"ª9Ö]ª9µwÿ>ÃU:ý8:o«<?X¯=Å7Å7óýT<3Õd>=>9?¶Á?f5Ú>¹X-?É9d=Ñ=ãM?sì<_£<ýS9?Z_¯=>37>37óýT<Pr=-+=AJ5?±<Äxö;Å"?}º¸X=9¶#|¾D:u8 
9?ó=;`¯=¸H7¸H7óýT<
ä?-?×R?Øf?)ö>Áp?9¶Ù>9ÔïG?£\Ú:g:þxP?»a¯=1^71^7óýT<z#=ÒLÖ<]h'?A/2;,»!;
?µü·+c8zå½ù»¸µ~8J<4¿Fj¯=«s7«s7óýT<ÕÖ
?(º>X{>?²ïG?M»?
2?ß9ZÜY9 Â­>ú:I(:ì¹ì>@¯=%7%7óýT<÷]>³§>$8?m&?äö>î,?Eê0=ãÞ<\2K?7®~<ç4<é34?Rª¯=77óýT<È>\¹|>/+K?@Ñ?óy?N®:?Ø;=B>=~MJ?.Õ<¬ü<7J?Å¯=´7´7óýT<R?G0?åH?T§:?ó>÷D?ÊÅi9÷ç~9Æê>jÚ:½º:;T?óÆ¯=É7É7óýT<ù>kø+>±¹¹?ì<?Îgº>Ày?@t=G]Ì<f}F?H<£yV<´:?8Ç¯=ß7ß7óýT<;?¯>3?Hë;?{>½¨?Pÿ<ÔÌ<O ?öç><à<ZÖ'?Íð¯=ô7ô7óýT<â~Í>³>6%9?ÛÐ$?'3ò>ñ4.?m9u²Á9ÐâJ>OS9Óû¯9'¬º>	ô¯=þ	7þ	7óýT<%«)?Ké>g.:?¡ ?¡Ü>K+?GX8LnÒ8s>æ{:¯bý9~?1:°=x7x7óýT<ÊÖµ?/ë`?÷N?c¨E?ê>BµW?Põt9Ñz9Òú>ì
³:¸âx:2,8?ä­°=ñ47ñ47óýT<óê>É]>LGA?LYß>¤ì¦>^D+?°ë¸³æ#9¸|L¾c:6i:$J?å¿°=kJ7kJ7óýT<8£2=7=B.?Áæ;!å:K'?u
¹49ôGÓ¾nùê7-eA9ú=ß°=ä_7ä_7óýT<Jò^>-e>h¿=?.ù$?ùDó>K-?»b<Ù¹;P?¨8<j±¸;<â5?á°=^u7^u7óýT<Ø.?À3ä>ÃLC?Z+?­ó>þº3?ã9?#9~A?Óô:W :DÑ>Fè°=×7×7óýT<ðØ>ã=à0?jC<<æ?êY¹â7jvÀè8úá9L?À>±=Q 7Q 7óýT<a
?ëÓ¬>
ùL?),?ÿðè>Û=?ÙM¥·"69ôå½Ê{x:Öz:;_?³,±=Êµ7Êµ7óýT<ÆÏ'=ó<äf0?¤úÅ;Ó÷¥;°?
ë¦¹;h898À òÿ¸9>x¾÷>±=DË7DË7óýT<ø\S=Î;=[ä2?1¤;l^;9V=?(X$¹ws9>Î¬¾Ð½Þµx°9×[»EL±=¾à7¾à7óýT<Òà>{3>»q:?çË>D>»g+?¸¬8@Z9+OJ>\üL:þ5:Ñ}?zZ±=7ö77ö7óýT<üs=ôÄ+=Ýs5?@¤=5jC=Y(?Í¦8Ø94ç=²<³<<Ç1?n±=±7±7óýT</'=ç0ö<ÏØ-?õ;ÜB^;
 ?xo¹ø»8dÎ¿8Ì>9èR³=Ö}±=*!7*!7óýT<Î<?5|ç>5vP?Ì¬?gK?q=?B9©9!ÿ?Øí:&w0:ÿJ?T²=¤67¤67óýT<UXÚ>û>2ØD?l	.?ùñô>2ä5?Kve8Q79ÿõ>C: i4:;B:?x²=L7L7óýT<uß>>ÃXG?Àý>²>Aa6?~Õ²·Pf9G½IÓÄ:_:VS1?²=a7a7óýT<°ñ=ÌÉ<Ê¹-?2Ëm;Æ@;?êÉ¸@Ó9F¼Ç¾À¥ô8G?"9ÙÁ>h²=w7w7óýT<mÁ=/ÀÕ<­(?¢u;<ÄR;>+?Ò~¹»gé8ã½¬¿8¹.9«G=o¡²=77óýT<9³>bõp>­i>?y?¤
æ>f`&?62Ë9#3ü9BÎ>µ®­<*s<®Ù6?Î¡²=¢7¢7óýT<SÔ=@­<¾PÁ?t8=Ùp}<áPº?ù¬ô¸üdØ8º¿Ñä:3:Ã£?\¥²=}·7}·7óýT<7A?R´Ä>kú{?è×>ÓY>¦}?É¸ìò§9n2¾NS :gu¯9ëi?å°²=÷Ì7÷Ì7óýT<¸¹½>z¬|>9@?Oö¿>8F>A*/?¬ú¸ìAî8h«¿:¦&:DM?ØÉ²=pâ7pâ7óýT<uá¿>
m>ùà:?ÇÎ>9O>î*?2Á2=-ã<foI?mÉ<:j<e>?ôÍ²=ê÷7ê÷7óýT<30?oÓÏ>]Ô¢?1ï?»!?&r?Tã·üF9DAµ¼'¡¤<T¿ÿ;ÈÊ¤?<Ö²=c
7c
7óýT<¸è>Ñ>R?_ó?ßC¢?û??jÂ;Eùh;¡U?G=ZÙ<ÃM[?)ã²=Ý"7Ý"7óýT<Í¤?øµ>®;?á¤ê>q¯>ú0+?´Ú·Îf8»Ïq¾ Á:Ú,:õå=?:ô²=V87V87óýT<ð/>x×ô=Ö7?úÉ?<7Ò>Ês+?
¥S;´­ù:ÒY?â«<ðf<Ñ)>?°³=ÐM7ÐM7óýT<ô>¾tª>©¥7?tû>Ú²>êÍ4?ì6ª·tl¸9¶Fì¼8¤8:ÈË):ò0?5.³=Jc7Jc7óýT<XÖÔ<Ç5<f.?Åã;àó:?ü§q·âP¤8??¼½ý8rF9¸°=ÿ8³=Ãx7Ãx7óýT<¿J?	Ñ>K¬;?ÕT?L´?ý3?&¬¸ÅAÂ9X]ã½U?:f:ºNò>9³==7=7óýT<Ö«X>ü>TêN?Ü?(ªC?Fý6?äJ8+9]>>»:´¢9:éºK?ÁF³=¶£7¶£7óýT<p?
¿>¨[B?ú¾>¤Î>½.?8¬8£¦ü8z®>µ5:¢õ9ê ?¯¤³=0¹70¹7óýT<ÎfÙ>ð>ý6?À_¸>êü>JÌ)?Õ°
8R9OBà=¥÷ó9~¢9@?~©³=©Î7©Î7óýT<áðþ>þ>6U?0E?9¦>Õ"E?Ó2À¸gÀ,9Áh¾c2:d;:Í³ó>nÅ³=#ä7#ä7óýT<µX=é=Þ];?<wFÑ;ã6?¯¼'¹d¹9;W¿Æ.ø7¨ìÕ8>Ó³=ù7ù7óýT<ÎC<?!<É>o??e¸>%NV?"/ß7Éü9bR¸=!7 ;6Ê:¼ÔJ?Û³=77óýT<Äò>©Å=ÁÃ??6¤'<Eêå;?©:?PÔ·!b
9ZÀ½.¯¹¿.J9ëÅ¾é³=$7$7óýT<¨8==cC=áÛ/?-9~;5Y;á?Ýë¸;~9ÃÎ¾,þ¹|»8ròø¿å´=	:7	:7óýT<^~R=±[=¾.?ôZ;óÚG;Ø©?u·i¹EF¶8æ¤¿R*¹ñ±ý8ä+¿n&´=O7O7óýT<ü¤>vCG>öS?õD ?ºË^?­'8?¼Ke9ùÈ9xCÅ>Pá6;>yï:=C?,`´=üd7üd7óýT<I?!</?<ùK?î÷"?C÷Í>¸J?k$(9þ9ª>äª;oy;H/?n´=vz7vz7óýT<
j>ê¹¾={j4?^gñ;C±;P.?C<¹,}§9à¾ÅÓÀ71VS9,i=t´=ï7ï7óýT<óK>×=a:?e<n¯e<î½(?)ö8Úsr9ãs > ¼3:"A
:`g&?Ø´=i¥7i¥7óýT<q6?EJÖ>!Z?à:?:Ìê>[K?,o9?µ¯9 ÝC>ùÑÅ90¼ê9®½×>¦´=ãº7ãº7óýT<	úö>)P >2E?é:Ú>µ>mY9?_=R;«J;sE?&<(³><u1D?ßÁ´=\Ð7\Ð7óýT<£Á+?jé>Ó_<?õ> £­>Æ5?Ú¢8´Çä8«±>Æ ¿90Ïo9ÕL?;Ã´=Öå7Öå7óýT<Ý`­>/e>ðÀA?È?~¼>¶0?ªL¶v9¶F°»¦úK9 ÈË9l>Ç´=Oû7Oû7óýT<µi=ü<Ñ1l?´à<ÛÅm;8K?°C8Nw95>øÖ¸Æù
9åýÅ¾ÇÍ´=É7É7óýT<Âl%?:FÒ>ÍeI?"¤Í>vø>2Z.?2!9¢9CI>A9mðw95M >aÏ´=B&7B&7óýT<GÅ<(ú<B.?;RÚp;âA?sà	¹Z~O9Ðª¾ù¶ðQ9oâ¼aø´=¼;7¼;7óýT<Pt>»ñE>ºþ??¬zG?~x?°)?xï,=¢õÝ<uG?¯X=»=¨­8?ëµ=5Q75Q7óýT<þ*>F æ=áR=?²¡M<§<Fd/?~¹$¥9ëP¾R9®]}9«Ò>î-µ=¯f7¯f7óýT</?S³>×hL?xù>î¸>¼-?oö8tÆ9÷Sñ>¤Tl:êü9o?8Pµ=)|7)|7óýT<ÇîÔ<oÎ<`î.?´SS;8ë";_&?h¹e9­¿Î¸9öä¢9kLk>E^µ=¢7¢7óýT<NÎu>JB >´SD?E|f?·Ñ#?ð4?=ÉC= J?¤øÕ<ßy<üA?±cµ=§7§7óýT<'Ï<®ß<Ý.?®ë<õ»<É ?hå¸¼7#99è³¾l;¸ô9L ¾iµ=¼7¼7óýT<`ø>O£>v¬B?Ã?~qÂ>~,?£»¼8Zb9(ÄU>ñ%9Ó!9æ?rµ=Ò7Ò7óýT<]½?¡º>óËC?¿à¾?±+?ã%=?Ì!H=k~è<Ä]\?ã:¬@:,8?3µ=ç7ç7óýT<è=¾C=c /?ù;Ðöd;ÕS$?ü¸÷9ìÄö½°¸÷x9~ë½ªÉµ=ý7ý7óýT<#×?¥(±>PgA?óü?ÈA?
A:?=Ë, =,|M?
Ú=ñ¿<tF?¤Íµ={7{7óýT<»x?M=?6Y?ï?¹Cµ>zµJ?Cö8Ê;91ZZ>¹H:å9ÖS`?¶=õ'7õ'7óýT<øÜç>EY>dvS?Û!£?GaV?ÍB?;y9êg9M7Z?pMR<º`ú;WW?¶=o=7o=7óýT<Fý>#7ª>²>?ð,D?»?N,?·S9@²9©òÐ>«½:ØA[:÷|?V6¶=èR7èR7óýT<ü=Ïó¶=ú«0?i''>\>[¥!?ÖË:¾>Y:w *?þÐ;
@;;.?¨J¶=bh7bh7óýT<¹ªq=÷A1=½.?õîæ;ö¼;in?"¹Q81¿Êñ·2-29Yîb½Q¶=Û}7Û}7óýT<E¯?Ý>·â^?mùÁ?Ày?ifG?fA­9]Ø9¯?¼]Ì:Eö:$,?V¶=U7U7óýT<>³»¿=ê¤??wq7=j	=ß*?¾¸ÿÝ¯8©ëã¾çwñ9¢±Ì9øþ?\¶=Î¨7Î¨7óýT<h,?nãÞ>ËF?õì?UÅº>³¶0?åz8*9çvG>_Î;eë:ÖY)?ñf¶=H¾7H¾7óýT<o?>ða`?¦«è>Ð>I?ßþ+9ì;f9s>¿>¿÷8ÃÊ9÷>x|¶=ÁÓ7ÁÓ7óýT<Ó?=B=ë<|ÁP?1Ò=!=Æ]?0dB=½ê<ÿS?$(î:í¸:7Ø$?å|¶=;é7;é7óýT<>ãôJ>??Vüù>5³>*52?¹õx;_è:6#?V.:T*6:ó6I?¶=µþ7µþ7óýT<DÍµ<Ê<,â(?A8;;èG?ò÷ë¸9_9×m¾ã·)8 )9æê>z¶=.7.7óýT<Z
9?÷eí>]G?n^q?@&?íÕ9?$P919Xå³>ïÒ:´¿:Z3?À¶=¨)7¨)7óýT<ºq(=µó<"1?õI°;"; ?GX¸1!9ùú+¾,p¿¸h<³9Ð¶¾}¶=!?7!?7óýT<G²l>-¦>N?×g?MV ?r9?­'<Î0<N?¯2<­ã(<röO?Å¢¶=T7T7óýT<jÌê<J`§<3? Ó;Éy;~?¢ê¹Úh,9 çÀ¾¸¬ 8)9Aó=o£¶=j7j7óýT<¥j»<»W<Dè3?Ì=;øÆ;Öe$?®(¹E»9	¨¿<b6Pt9Äm<wÉ¶=77óýT<õ«ò>¬>ËBF?l=m?$?Ï9?¼æM8I.9T\½=âT<rá<CN?ÎÕ¶=77óýT<!^7=zû=¼Õ1?_";w;Wí>,j¸Þõg9SX¾:áQ:Á ?ë¶=ª7ª7óýT<fz>F>¶fK?!'?æç>y®8?Rµ::¬Ð(:+
?[¸<d<©·N?Yþ¶=û¿7û¿7óýT<Ýk}>H$>nsE?!
?lÌ>a«0?4Ü(¹ç©9s¾eê:èÑ¼9+÷M?·=tÕ7tÕ7óýT<¬==ß<·(?Íÿ;éú:¥>#?§¯¹ü¿7øAæÀÿÜÇ8f89¾»>2·=îê7îê7óýT<½¦%?,2Ñ>¶J?fGT?ï?:?÷69ìß[9Û<ª>?¡:¸c:5»?Z4·=g7g7óýT<Ï*º>kba>¤tS?æÌ?E(Ï>>?R½9Æ½9wI?ãtê9~
:sÙ>q·=á7á7óýT<¦ô>{>
yK?ë!u?´0?1?5d=ÈF=¥4L?ºò<K <F¨A?·=Z+7Z+7óýT<®îu>q*>É°8?9ç>)U>>¾,?Â}[;M¡þ:¬\?Ñn¿;±y;>÷8?·=Ô@7Ô@7óýT<8d> _^>ã~7?|o¿>jo>P1?Ê:=Àó<oÂD?éÛÊ<ç<3¾:?¦·=NV7NV7óýT<ÿE>Kµ>¦ÿ@?w>?ü ?¹.?!=D8=b§Q?Ìä<HX<Q;?'¦·=Çk7Çk7Ée<ß¦=Ñvm=%3?<Üå;R#'?ÌÊ¸ÿÌ(9H^¾l@2¹å8F)G¿à¨·=A7A7Ée<q0æ<Q©<FD.?ó;mö=;{P5?X¹©59®¾ò38m7,9@>®ß·=º7º7Ée<Ít}?eF?<ob?ùm??IAv?r¥9¿µñ9æm>¢	;æø3;âL?á·=4¬74¬7Ée<ß>O±+>õD?äË*?7Áø>fÅ/?Þ9¦ã©9!å>aDD:Ó[:3Ð#?Ûç·=­Á7­Á7Ée<w=*iÕ<.?cT;i8q;Î?Pü¹"4Ã8~Ô<¿èÇ^9
b99fÒ?lî·='×7'×7Ée<ÿ6?wÄÔ>ñ-\?ÖS	@ç­?(J?~y:åá9Àñ4?lû;®9;D²Q?0¸= ì7 ì7Ée<Þ¤Ó>rR>¶ÙC?0HE??Æ=?Àd9L=´9js¢>¡ÅÃ;q³;ì_3?2¸=77Ée<àRV?^Ò>êg?]É±?M?-w]?èÍ9ê@9i/?D,<ÒÂ};T?t¸=77Ée<Þ<9ê<Å1?Ix;§^;¹?/bð¸Ô=e9¦8¾õè·î9á[Î½³e¸=
-7
-7Ée<*á>¼>Úï??a?ËÓ>*/?rÞ8¿¸59-Í>tVk:sXh:ÿ¥?Qq¸=B7B7Ée<ti>âý'>ÿ1?ªâ=Jóµ="?vÄ%¹®)39Üì¾ÑÁ9©:¯93
?w¸=X7X7Ée<ªÃ=K¼=»y,?oa<Ð;· ?<¹~á9J0m¾9×4¸PCå8AîI¾¸=zm7zm7Ée<Á±=Ç.L=f£,?Ôã;R6;Tí?Ë¤_¹Óuõ8(?i¿¥·}àÛ8¶ÔÀ½Ý¤¸=ó7ó7Ée<y?¬íÑ>Ö@?¨Q?aÌ?ÌR4?]è¸¤5A9-@¾|8	;Oª:CN?w½¸=m7m7Ée<¿^±>H¢V>ìS?Ïþy?þá#?BC?[	.= Á<·f?.º9Hÿ:ô!¹>Ð¿¸=æ­7æ­7Ée<Òù>¨­>#8?Þâ?GÝ>À.?S=K¼<ûI?[Ãh<Ëõ<Ñ=?.Ã¸=`Ã7`Ã7Ée<½÷*>è:Ð=v0R?sý<r4<HP?Î¬t¹ä"B9]R!¿UÌ¸Ê¬9{Ì£¾¤É¸=ÚØ7ÚØ7Ée<µõ>! >ßP?n|?p°0?)ø6?2jª8Bw>9Êe>øÿ;íÛ:!@8?ø¸=Sî7Sî7Ée<·g#?ýþÀ>Ã¿X?ü?u?Å+`?üÌ29ØZ9ÁD?øMb:Á9:Lñ?çù¸=Í7Í7Ée<w?ænÊ>xH>?í?¨Å>UÒ(?JÁ8×[9
a>Oò:¿w¡:Ì@?!û¸=F7F7Ée<L+?
å>fI?yÍ?·Y5?°?f9¬¦9Ý?)Ã<æ«+<á?¹=À.7À.7Ée<§EÇ>Gy>s~C?Ûl??ß?>U4?åÊD8Ùy9o£É=
Ór:ô:ÁðV?/J¹=9D79D7Ée<xÊ=/ÅK=¥4?¤¿<Ê¼Ó;´?gB¸²ãm9Z4Ñ½F8.µ9õoJ=÷g¹=³Y7³Y7Ée<Ó?Ú]¦>ùÆ[?=0?µúê>Ú?? %ù8Þ9õS>W9Ïn9©;"?â¹=,o7,o7Ée<%?xå>`X?FìÇ>!®>½ÝF?ðÏ6{¿95i~;²99ò¾>×¬¹=¦7¦7Ée<F£=(¥Í<1Ï2?¯¶=IæÉ<Ù'?&A8Â99WW>i4Ó;:µ;CË5?4ë¹= 7 7Ée<öVç>n1>KA?oÆ>¿b>¬¥3?È¤´7i9`F=/;(@Ì:CèG?Ýî¹=¯7¯7Ée<À¢=Ftb=S17?¡Z,<.è;P	>?Ò¶¹*9¿É¸)áK9ÞÀ+¾:º=Å7Å7Ée<&ÅÕ<ìÓ¡<¡)?uhÚ<Ö¬<Æò!?2´·9Àæí¼È<¦òó;\z#?Rº=Ú7Ú7Ée< UÑ<gÉ<8-?¨3;;J?1¹0µ=9aòî¾Iò¹!å9I¡¿z!º=ð7ð7Ée<Vþ>Xó/>Á$]?Ö?ø0?Üñ9?y@=Þ"#=j¬R?tµ=ÿµ<P$J?­)º=77Ée<oBç>>é=?Y´>¯K>¨)?"È¶·ñ9¸$-¼ð­·³?±92gß¼ªLº=ù7ù7Ée<Í=~=.J*?1À;û~;£ð?îÅZ¹_Èl9`ì¾pÄ¸í°J9´x¾Diº=r07r07Ée<âDá>´}>\J?p1?ÙYý>~K3?Ô\7´9Ov¿<Íg<²</íO?Ìº=ìE7ìE7Ée<Ë¥º<#T<¯>/?ÀÁL;[;Ç¿4?°4¹ë496#^¿x¶%¹Ü9Õ¤¾Ñº=f[7f[7Ée<]&?±ÅÓ>bI?Þ½?JØ??ï%E?V'58þM9+°=ÿ&$;6¹»:Û_?RÜº=ßp7ßp7Ée<¨bÊ=»=N0?>¥ã=gB´=ö¥!?ç¨=:[æU:-ýâ>&p;jÅ;;Á´#?®ëº=Y7Y7Ée<®Lí<Áêª<Ç¶1?¾W<¡à;¤æ$?Ô6¸âæ+8,û¿ô¥¹Æ{q9M´¾Ï4»=Ò7Ò7Ée<Ä2>EBÙ=kh:?Bµ>È><¡)?ÉU¸@F9»
¾gn9`Æ9õp>aD»=L±7L±7Ée<´ñ
=(óÍ<p0?ê:Ó;½QÁ;ìÛ?WK¹(bN9':ü¾"¡8d
R9/4>/t»=ÅÆ7ÅÆ7Ée<èÈÐ<<áz-?ò/;U?;¦¾/?E@¹Xc9.Ù¾Àêä8qö9ØK>ä°»=?Ü7?Ü7Ée<â6|=f70=47?I£;ÌÎk;s"?(¡u¹ëbV9_§¿¨½¸¨sj9}N¾Y¼»=¹ñ7¹ñ7Ée<X¸> ¦t>V$A?³ì>ÊN>@ "?4H:¸x9£M½%¦&;ô:Ò.?¿»=2727Ée<n>m°3>=R??9~X?q.3?AÂi9þµ9Ó¤>ÒÃ:ÁI:4?Êú»=¬7¬7Ée<#
=çÎ<òÑ.?\Î;«y;ª?]a¹õ×9Bÿ¾XÙ!¸xÑZ8»Y½¾>¼=%27%27Ée<H	??_ô> H?1a`?l]?äH@?ÑgG9°9ú	¸>NÍ8:x×9[?¼=G7G7Ée<Óh>¾P>à#<?>ß?×"Í>KÏ*?J*=s¢<*N?+÷Ë<W<·8?î¼=]7]7Ée<¥¿.>;þ=­ö/?7:<Þ·r<­d?G¦c¹-9]¿0¹¸ M9G5g¾{6¼=r7r7Ée<"°3>ëí=A?@óÃ>·ð>_Ô5?Ë?m74l§9vbµ<x£9&<¸9%ã>$U¼=77Ée<þíî>7>ÄU?Òã?gÄ?¥\?é¯:Ñ:?206;/'Á:±wq?¡}¼=77Ée<|F?Êû>+pJ?ïhM?¢÷?,ö??x9${9Ûü>ÿ°Ã:jN:¶'s?E¼=ÿ²7ÿ²7Ée<ï«¨>eU>j9J? ¨M?Ó ?Àë2?µ%0=RÝ<VK?Ä§ý<äô£<ýF?
¶¼=xÈ7xÈ7Ée<×A?«ü>eD?èû>§ó³>x.3?ÿí9ðþ±9k}*?Ê9A:ä9É,ã>¼¼=òÝ7òÝ7Ée<¦x[?J?3ùZ?äÿ?nþ-?Ì=?ò½93^9"*?X.;5w²:ëlz?sÎ¼=kó7kó7Ée<<É>e°7>2K]?UE?W_?À-?HB9B;9}ä7?¶U:	:RXC?@Ï¼=å7å7Ée<[>ÞK>iÓA?Eì?3î>7 +?Âa¤6Þ69ã#<'Ã:J:,,?Ð¼=^7^7Ée<ÆíU>dã>|k:?òF>Úi>îÊ'?ÀQH:¼:'ö1?sTÓ<ß<,8?Kë¼=Ø37Ø37Ée<tå< ©<æß,?¿þ1;*¬;_B?),¹\+9(9J¿¡Âª·T/9£éx½¾ù¼=QI7QI7Ée<â`>J\æ=y?c*?~¡>*
?C\]·95Ô¼(=9r×F9lsó>Sÿ¼=Ë^7Ë^7Ée<®ÞT?S	?ÁiF? ?ôoÙ>4=?ÜÞ79t9#ÛÀ>+:C¼':NbM?½=Et7Et7Ée<ö/?Y@Ñ>ÂEW?-8?Ä0?%ï@?Ò?w9(ô9&¬ñ>æ,ï:üv:tIx?æ½=¾7¾7Ée<ÄÛ9?^-õ>B?2æG?j?Yi2?Ø­o;Ñ;j `?WÁ::67?ÛE½=8787Ée<cÖ>>Â+O?¨>ãOJ>A?¯*·³Á9ÔÂs¼qÂ-:2­9Wj?©X½=±´7±´7Ée<;ÚE?E?´>?ÑâL?=?^.?ôO9`´º9¿üI>½­:ÖæY:L?Æ^½=+Ê7+Ê7Ée<S=tN=Ó®6?¹2¥=jV_=[=?È:,':nhE?â¯<Õ'f<¢C?¯_½=¤ß7¤ß7Ée<ß=XE=fxM?ñç®=Gûc=ÏfD?¥:ª18:¾9?<	¤¡;»Q?Ô¢½=õ7õ7Ée<on=ç=ÛfD?©<ø¾;@P?§\¹ê7S9s6¾D÷·.Ü8
ü¾<À½=
7
7Ée<:7>A2>.º9?zêí>¦Ë°>O@,?0Ù:É½®:?lÿµ<v<}÷<?Ì½= 7 7Ée<·Ä>ÖGv>jzL?Kg?åa?"B?¦/
9¬ÑK9U±>þ«M:S98:ôæ?Þ½=5757Ée<ú>]ó¨>Äk=?1E
?¢Ò>'²+?V(­8èVÝ8èEÈ>lÑþ9j¹9iG0?)ø½=K7K7Ée<Å·Ê<i<¥Ö.?f;¼[;$ª?Jz6¹noÒ8'ý]¿H±J:ì:P7.?û½=~`7~`7Ée<sbû>ê®>Ûå8??=?ÙÓ2?Î7b9ó´9DW >w§¯:Ôq:Õ?Õ¾=÷u7÷u7Ée<"¯=LàÛ<j)?~O;ÇA;L0	?O¥b¸d¦9êÂß½·7ÙN9%À5=ð%¾=q7q7Ée<F?ë·ò>²ÕP?Ïr?{Ç?¶M?¢ò9Mf9i «>{¤:W:!ú?»;¾=ê 7ê 7Ée<p«*=]2ó<§3?ÕyÓ;h×;A?¹ç7`%À[|Z8¤9ké×=ÕT¾=d¶7d¶7Ée<I'>çÙE>J?~éX?`?^Ì@?Y9AÌ¤9Àßò>Öx	:¥Ø9æq"?ûe¾=ÝË7ÝË7Ée<M ©>©ªb>ì??6/?ÞGû>÷2?ëÀ8699>£%;.Dß:<6=?Ç¾=Wá7Wá7Ée<ÇÖ<=gl
=.?n;¥LF;?[ûâ¸`B9åx¾ëÕu8 "9sA>XÈ¾=Ñö7Ñö7Ée<FÓ<x.<Êà2?a;±C;"â-?.x0¹49})¿è~o¹Õ{%9_?9¿àØ¾=J7J7Ée<1Yë>¡>>ð??¥¨-?}xô>=Ù5?6}¹Þ29´%¸¾ºM9»Ç9ôÈ>ìÛ¾=Ä!7Ä!7Ée<Äé<m¯<ãc*?):3ø:¯u?Ý±U7ò¨8+DÅ=*·ÿO&9I½Wñ¾==77=77Ée<|n*?aàÄ>]?B?q)?BB?è9{â9Ç¿´>:O;M~¿:D£S?½ñ¾=·L7·L7Ée<Ï¸?K>9k?N:0?AÞÚ> N?ðÅî8²H©9è4>e0È:x:´û??¿=0b70b7Ée<ã	Á<v¼<¨2?}¸a<tp8<+¦?È"¹î]±8¿òj¿®58ÈÖN9ôb<>9¿=ªw7ªw7Ée<Þa'=nü<¿)?×L<<ØÚ?wÖ³9¢9§'4?'ÊZ:@¯:.Z<?a¿=$7$7Ée<TCÃ>>Ê5?(Þ?¦¿>-0?øM=~5Å<*iD?¨?«<"k<z:?y¿=¢7¢7Ée<²û >¢
,>Zo?3×A?¢(Þ>D^_?,\=Åí<û3n?5É<*ÌV<Ío?jy¿=¸7¸7Ée<Åã¬>&ìE>,_?¶?<+>áR?÷/=fÜ<¦Ô¢?Ô<ä<_3r?°¿=Í7Í7Ée<ÏÜ>=V=u)?qÔ:=÷r= ?FbÃ¸
tH9y¾í©ê;¡Ä³;Y'?ð®¿=
ã7
ã7Ée<Ú>=>ÔF?÷ø>,ÛZ>ól/?ÿÎ8àI9âRF>4³8Â+£9Z>Ý°¿=ø7ø7Ée<d±>îg>	ÍC?èW?Ç ?-ä+?L=s=ØH?ÿk=ùV¾<ü=B?ò²¿=ý
 7ý
 7Ée<ââÎ<[Q<f/?¥Þ:Æ:
?¹¶Tý8$¿G¸å_9¾¡ê¿=v# 7v# 7Ée<¡?¿==Ö.?bÅ;
¡;
`?Vç¸2j²9ø%¾Ð¾7Ú|9n_µ=À=ð8 7ð8 7Ée<	M=tÂ<m2?Ã¦<úFÛ;åÝ?0ù8§Y9Iô= ¤8Cé:9ki¸=sÀ=jN 7jN 7Ée<¿F?b°>Ld@?^S?7>?ß1?Ù<³æ©;f2N?¡®<xj<x£>?\%À=ãc 7ãc 7Ée<8 >áx6>oú>?EÌÌ>¢t>Ñ-?b8Ð9UY>Éñ:>¶:TÁF?e)À=]y 7]y 7Ée<Ì¡>ÆR>*ÉC?í>R³²>*?Q´©8Øÿ!9>:TVI:$ú3?òbÀ=Ö 7Ö 7Ée<ì<]§<å4?%#;Îy[;Tu#?'«:¸ü8}/=¾y8Z9B>ÚzÀ=P¤ 7P¤ 7Ée<È.?té>ÌU??v©I?u?°2?Ït8C{9.
>þ^¦9ùÓ9ÀìÈ>]À=É¹ 7É¹ 7Ée<¤¤>÷á@>ù??5,>7éU>ó8?çWC=ÚìÞ<pS`?2ªð8Êi9Ü>\¦À=CÏ 7CÏ 7Ée<\®=2à<e³0?*$];3.;u "?_¹>·ß8ð2¿ÕÝ9äÌb9±ß>D¬À=¼ä 7¼ä 7Ée<Ò^>Jî>ØÝ2?©Ñ[>,±*>öÖ$?âä:z]ó9P?­(<îeR<]E4?°ÇÀ=6ú 76ú 7Ée<'·6?	×ò>@?|[Ã>Ú>d5?Îì½¸æÉa9qVW¾5Îc9Æ+9pyÃ>=ëÀ=°¡7°¡7Ée<àwÁ<1<é1?#ø;q'Í;gÑ?

¸­ 9À5û½,©8.u9¢>ÏñÀ=)%¡7)%¡7Ée<Ö=néÂ<y(-?³é=üø·=·/"?×U,8~!r9å4¶=Ü:^#¦:@)?[úÀ=£:¡7£:¡7Ée<Üó>¼¡>d)A?rL?[|?y*?½9Ú5Ì9ë1¦>qv:X
:í
?¯Á=P¡7P¡7Ée<õÚæ>LX>3Q?[å>,¥>è1?¢ô¹¥Q9!!¿_9§?ª9TÝ>1Á=e¡7e¡7Ée<T:þ=óÛ±=Õõ6?I;<=S<Î/?÷Û¹$ù8ÃÈ]À¢^¸f¾Z9¢F¾pÁ={¡7{¡7Ée<Ö?Ûú£>BL?°º?Å$}?¦<?¾¦9àfø9Ä×«>ìÏ:_:¨e.?Á=¡7¡7Ée<2NI=R=  7?-2<CFM<w['?oLM¹ë8åKÀ}Óª8¬*9ê;>5-Á=¦¡7¦¡7Ée<òK?®Có>éV?Ç¤?°:?âê`?§m9.Ë9Ý)Â>¸):åÇ$:ÇnP?Â9Á=|»¡7|»¡7Ée<"Mª>
2]>E?«Ok?/.?
ë,?»W=z=PJ?¿Ó<íÀ<<?-DÁ=öÐ¡7öÐ¡7Ée<5 ?=ey=eÆ)?\ê<AóÇ<ß?l:`¯	:â?²³;GMo;&?	PÁ=oæ¡7oæ¡7Ée<(®>I">½ÅL?)r?ñ¾>l5?Û-_=êy=G?=7Ê<öH?¾QÁ=éû¡7éû¡7Ée<:.?\±>'C{?v/?bäÐ>PW?n:¸G9¨º:¾+ø9âÛ·9ÏÅ,?dÁ=b¢7b¢7Ée<Æ(?Û>BaD?§?¼"7?JÛ>?½,9ZZ©9=b>³ý:¥¯9¸!N?|Á=Ü&¢7Ü&¢7Ée<,¤>íYc>¨Å8?¸ÿ ?zó> G)?ï=uÉ<]G?Hn<Ò&<@N7?Á=U<¢7U<¢7Ée<üþ#?¼èÃ>[LV?ayÑ>d>D?²±·,¶19
½½¢>29uu9â®>eÁ=ÏQ¢7ÏQ¢7Ée<wAi>à>îC?kS?»È>{B?ZÑº=(WU=,`?*<Ü%<£N?Á=Hg¢7Hg¢7Ée<þ?ÞÅ>EÉX?BáN?Õ ?c0?Õ§9<q9§?a±Ù:VÓ:¬N?Ò§Á=Â|¢7Â|¢7Ée<åª=Íy=ï"/?Ú;Ýd¡;¾N-?ÃçO7ýe9Éç<ºÏ ·F©/8Ð[ê½«Á=<¢7<¢7Ée<Îo.>{Zè=k0@?PÚ:?M-
?¡i)?C89KPù=z¥ï:ì°:Á`-?\	Â=µ§¢7µ§¢7Ée<·>ÔC}>39?`Ç?kTÛ>°Q+?%=6¡Í<M?¿Q=a¬Ñ<Jù9?K
Â=/½¢7/½¢7Ée<»O?¢?0qC?»;P?{~?~3?å£99zÛ>Yo;ÅÌ:³7?Â=¨Ò¢7¨Ò¢7Ée<%C>á!¼=ï@1?økÍ>ë >Ì<$?=R;£à¸:c&P?L<pôE<2p5?áÂ="è¢7"è¢7Ée<'?É>1B|?DT?Ðô>G^?ÓÔ9![9g¸>Dý]:¯ê9'r?§qÂ=ý¢7ý¢7Ée<:¬>e>Ú	@?ùså>&Ü¯>'?%¹ê]-8¯lô¿*Ö¸4¦­9k[½¬}Â=£7£7Ée<hõ<>F>5x;?A8	?%KÉ>8.?ý`9hà 92xO>\ý|9K´µ9f7²> Â=(£7(£7Ée<Î=¬X=ÌKJ?_<¾<W@?C¬¹ßù29ev¿â¦¸èÂr9iü/¾ÍÂ=>£7>£7Ée<æÌ>U">#ÙO?#?ûé>r]2?´J==:Èð<aAI?®Ó<È<YI?äÂ=S£7S£7Ée<¦u>t.+>ª®7?E= >9ìï=ú*?ýø«:Õg:®Z?9â¥<ãc<¡û:?õÃ=ûh£7ûh£7Ée<¦oÛ>7â>È<P?¬ö.?õªñ>W9?gÞÀ·ÐÁ9­"½ÔÜ9ì9ØMþ>yYÃ=u~£7u~£7Ée<Ã>D>9Y;?Q¾N>ó> ä+?¹£¹ÚO9ÒL¿8(8Ü5a9è¿=]^Ã=î£7î£7Ée<9@=×N=2¸+?Ñ¸;Å;`Ù?Ó¨@¹ØÊP808ì¿É}°¸u}9ÀB2¾e`Ã=h©£7h©£7Ée<ÿË<Ü<ÁûG?òZX<ÅÀ;ÿÄ?^@?¹Ç9©¾pÈ6ZÆ9|³¤<½Ã=á¾£7á¾£7Ée<Õµã>F>ÈO?¥Ì>õ®[>l¸6?c.¹(9­á¿Y¶%·)9VÞú¼ù«Ã=[Ô£7[Ô£7Ée<\_8?òÈÒ>ì_?ìq?õÖ?ÜÉX?$ÉÒ8bY9Ã
x>÷2Z:pá:Ò?F?9ÔÃ=Õé£7Õé£7Ée<@>Æ·=)§2?f@<Ã¥<HÌ&?d§!¶òÃ9`h»Ó6à#9åp;
ðÃ=Nÿ£7Nÿ£7Ée<5?Sì>s-D?zç >ìCh>¾X1?è½8Üý9 ¿2>Û¬ :¡å9953?;Ä=È¤7È¤7Ée<g×?å¡±>¡ÔZ?:v]?`×?O.=?º>¸89®ª¾!«:h:ª<=?
Ä=A*¤7A*¤7Ée<º·>/K>½_;?±Éò<C²<¢T.?k´¹@3Ï·P
ß@¥+ã9ú]¡9]24? NÄ=»?¤7»?¤7Ée<8>]Í=ã2?3D<>d<-%?ä9]¹i¥9@!Å¾dL¸eq9hØ½onÄ=4U¤74U¤7"ýv<
Ëx>(7)>ô1<?°õ%?úió>w.?é©È8ÒÇ[9»i>,¦;.Ü:½W)?CoÄ=®j¤7®j¤7"ýv<:>I>>?0?½ÿÒ>­-?Eéc8¬{9ù8>d+à:,ïª:*Ý'?}pÄ='¤7'¤7"ýv<^
9?åpé>aïJ?d½?øìC?¤:?³9BD:g">@µ;3r;??_xÄ=¡¤7¡¤7"ýv<h
P?	?NB?yÆÉ>#>4L8?2Û6b\9Qû/<ùfM:iç:³Â1?óÄ=«¤7«¤7"ýv<ª4=ú¼=z]*?¤o;ÝýS; ²?ê¹ü¶7oSÞÀÃ{æ8®éÉ8«?ïÄ=À¤7À¤7"ýv<dð?ÿ¦>v¸G?åø?Lè>áü,?°#H8Ò)Ï9úQw=>lº:d¡o:^(G?tëÄ=Ö¤7Ö¤7"ýv<N¹J? ?iI?Ê
Î?Dÿ?ràJ?£9Û94ù?ho2:ü!):D
?cõÄ=ë¤7ë¤7"ýv<É¹<¤¸<¡ï-?HP4;c;Â%?cQX¹ö]83±¿­_b9.QX9dó?s/Å=¥7¥7"ýv<.>Í.>n<?ìâ>Ã8¬>¸
(?òVV;\bü:iY?cÔY<(µ<Ä<?Ö7Å=z¥7z¥7"ýv<jÛ>XÎ=Æy2?¤-ó=Au¾=pn#?9]C:(":6?¥Þ;±_;Î-?LNÅ=ô+¥7ô+¥7"ýv</ó'>`ì=wä5?ÇrF>¹>ÁG#?á:KJÝ9CJ%?eg<RÏ;|l=?îOÅ=mA¥7mA¥7"ýv<ï-=ÁÐb=rF0?ñæ{;ë)>;m)?Lá¸x>9%÷º¾¨5%Ê86Å;ßhÅ=çV¥7çV¥7"ýv<Ëù=
a¥=¾UA?;§=Î\=ú½A?Ò¡-=ï£Ð<U?@Õ<ó´<<sE8?ü~Å=al¥7al¥7"ýv<¶æm=ô-=
/?d°®;Äk;K$*?e¹jR9Ñë0¿P7ìÓø8'V=çÅ=Ú¥7Ú¥7"ýv<ðc?öh??Ú9?5{?w&?¿GA?&Ú9./¥9^T>9:Pê:.¡ë>n¢Å=T¥7T¥7"ýv<Ûó>bò>¿[?±WO?6¼?-6?$`æ·c¤9Ea3½:J9Ãx?ÔÅ=Í¬¥7Í¬¥7"ýv<Ä*?1ÚÙ>½«H?ó>?S|?%J2?ô²¸ª9*0¾û­b:ùRC:D?¢âÅ=GÂ¥7GÂ¥7"ýv<íÅ¯=É=,?&Uñ;Õµ®;oÏ0?
]M¹sÊú8	¡Q¿ÄÖý·ZÒe9b`½¥Æ=À×¥7À×¥7"ýv<ÿÀ?h¹>±£?à(?¨nÆ>.ÞY?Ëki>çë=N}?c³c=KÏä<[Â~?ÕÆ=:í¥7:í¥7"ýv<´>É1>¤Y?
)@´Ü?íD?¿RÊ=æèp=ÿV?Wà<Éh<R?»4Æ=³¦7³¦7"ýv<=áÙb=Ú-,?°|;R=;W2?ãB¹ÔÉ7"-vÀHë¹^Po9¿ÎdÆ=-¦7-¦7"ýv<65£=©w=¬À(?{ÕÉ;lª«;~?WN¸&³'9Ð½$<Á8Ò'[9»¸a>wÆ=§-¦7§-¦7"ýv<Ûr?W?NÕ~?¸;?-2?æ%S?¹9S°9¨?Ù^ð:|:=ÿi?<Æ= C¦7 C¦7"ýv<Xª=ÿMz=Åæ-?V±;2w;²î#?c/¹9GÕ¿u»¸9y®¾­Æ=X¦7X¦7"ýv<ÐÒÜ>ØÄ>Ö¯K?¶3%?Û»Î>#L?º$8P9}Ê=a:ðeç9^"?cÆ=n¦7n¦7"ýv<=h{â<M/?©~;ÍE>;P+?ö¸¹¹]~9ê:¿)¸ãîÅ8«-¾cÆ=¦7¦7"ýv<¤®]?`¦Å>D?¶ç9?[?ü6?òD9_Z9#7Ô>#;¾¹:½4?
¥Æ=¦7¦7"ýv<ó©!=Î¿ò<
}*?bUp;­P;y?XZ¹2s9YõX¿
!¸®90½Ù´Æ=®¦7®¦7"ýv<©,?mñ>¯ua?Â,²>_>Ü|L?;?N9UA¡9¶£>tcU:Ê:"±M?¢ËÆ=úÃ¦7úÃ¦7"ýv<g¹?c7²>PÃR??"?Ìµâ>þ6?Ø·ï`9×½ô9f]9*°ù>èÏÆ=sÙ¦7sÙ¦7"ýv<ªÆ^=¤æ=i8?_Ð;â,p;ÔF^?)R¶¸®óØ8Ñ"×¾Xëà9?zÛ9v,?æÔÆ=íî¦7íî¦7"ýv<?ÉÆ>'7?çÔ>hG>-B/?ñû
9þ9
Õ~>pGØ9ËÇ9Ô
?þÕÆ=f§7f§7"ýv<·fF>1>Î/?o.=rN=òâ?@h.=È0Þ<òH?»%Ê;°Î;±á-?ÄÖÆ=à§7à§7"ýv<qr=«	+=Ë5?	Zé;Þ.;E?F¸^Á8Ò©¾éZ 8ø¹u94'>þÞÆ=Y/§7Y/§7"ýv<9_=çô=¦mB?/Áö;Kv¸;³9+?Ü}V¹qÎç8Êàl¿Óµ9ïbT9r¯»>~àÆ=ÓD§7ÓD§7"ýv<ÏÁ>>ËÔö=É×E?ñb>ÀHM>zÒ-?12õ¸ßq9&Â¾à9h9
?éÆ=LZ§7LZ§7"ýv<ÐºÈ<ò÷<Ã0*?R;ñ:È?:Ð¹
09ûåû¾ò^8¾U9ñü>ûÆ=Æo§7Æo§7"ýv<Abê>·>ôØ@?zf?
Ø>ôá<?ö§?8Gêµ9Ú=C:Ã6:Îø?Ç=@§7@§7"ýv<÷×<,^<¸o0?$Ã+;;×?5¹x}9¬¢¿@ÄØ¸æÎ8Ú¿ÓÇ=¹§7¹§7"ýv<CWÝ=¦û=m1?oO<>v!<Õq$?L³£8eN 9Ëµ>«ñe8Ð<9}Eà=14Ç=3°§73°§7"ýv<÷Ä=i;=.G0?Òí;~¸;­Á$?R¹-Æq9Ó¾üÛ¸DLî8Që¾HÇ=¬Å§7¬Å§7"ýv<¾óÏ<Á+<ù<?EÜ;Cµ;8n7?þÆ¹~JF9=Å¾t¹í«S9ùª¾Ç=&Û§7&Û§7"ýv<Çk>×Ý¿=Ú¯4?L*7<r<Õå?2(¹µ]9a¡¾<"z6e9ÎüÛ;sÇ=ð§7ð§7"ýv<h°0>àoî=,´=?k|?ÅôÑ>K+?¯h;@9;¦>?[
=Â<·½:?ÛÇ=¨7¨7"ýv<ì%>¨=ö£H?m22>4éù=ê6?þ	;Ä:ê&{?ÿL<6<ËÁ@?´Ç=¨7¨7"ýv<Ìª¶>	³v>Å=?kO?Ò"¾>Fs/?¥Y¸dcz9{\	¾ñü:F:!÷?ä°Ç=1¨71¨7"ýv<Ó=æü==ù2?åW;f;­>?Â_¹]÷%9Åk¿ô§8óq9éh[=ÉÇ=F¨7F¨7"ýv<Lã¯<<S,?óm;Ðj;Ê¥%?^¸P9Äþ@¾s8Ýµ9Ö¾=HÈ=ÿ[¨7ÿ[¨7"ýv<Àd=i&=N0?Mî];ì9;;ð¹?\D3¹¤µø88¿¨Hêµ¯¸9[`"»"È=yq¨7yq¨7"ýv<ïV)?M·>©l?|å?,?*V?íf<ºì<Q=?îâò;@+;ÝRC?k7È=ò¨7ò¨7"ýv<PÔ={ì=I~5?Þù-<Á
<²î?ð"h¹¨9¥<¿YßX·¶<9½î]È=l¨7l¨7"ýv<+i== =w,?OA;ÈÛ-;ER?Ü^¹8Ýb¿»Fi¸[å 9õ9¾ôfÈ=å±¨7å±¨7"ýv<NÏ<j-<;-?eDy;to;ó>?Òé~¹î9@9¾)¿-ä8ö_9i§>øwÈ=_Ç¨7_Ç¨7"ýv<ý>%9Å=¶0?+v <}<ó?xC®8j)9ù©>ëê¸aÛ9í%ë½Ü«È=ØÜ¨7ØÜ¨7"ýv<õ0.?JÞË>ï»Z?>?øÜ>b×\?Ñþ8Fo9´Ï>&Ü:j	æ9$Æ&?¦´È=Rò¨7Rò¨7"ýv< µ>&#;>¾è6?§c>Ð.>Ñä&?HU;n¾:W??ËÚÔ<¦H<@:?c¶È=Ì©7Ì©7"ýv<ZÍJ?°e¦>?Õô?Æ?h?ï?5*>ìÌ=(»?Ï$o=Yã<ó|?»È=E©7E©7"ýv<$²>Öóq>Èù<?×?Q$¿>í)4?âB(=;Ñ<÷M?¥Ç°<qq<æQ;?½ÃÈ=¿2©7¿2©7"ýv<ÏìÌ=¤=$1?YI<8TO<ñf?À3¹Ø9Íé¦¾6Vä8?H9Wô>ñÆÈ=8H©78H©7"ýv<³ÒJ?ñ´ý>¨L?¢nl?¼?A?Yp9ÑÏ[9b)?
¬©:Øf:¬^<?¹ÉÈ=²]©7²]©7"ýv<îõ<ª½³<«.?çÜ;â£;Zz?X¢W¹¼$y8Ý¿wò78Z-T8{ðÝ>"ÛÈ=+s©7+s©7"ýv<:?H?>°«j?xás?Dê?,d?¼±9|eº9ØJ>Î'=U£<k? É=¥©7¥©7"ýv<3E,>¹î=ë¼8?±<¤öZ<úþ/? ¯¸G¼+9[o¾"Ç¸äÑ>9·½>É=©7©7"ýv<¹1z>1>ìj4?VyU>Nñ!>»(?»Hö:zÏ:ÍÂG?Þ<zY<,?0nÉ=³©7³©7"ýv<=>± ^>ì7?Àj>->d,-?Åî: :ªA?2§<Úåf<cJ9?#wÉ=É©7É©7"ýv<õÛe?L·Å>.Ï?ç?It|?GØj?Ìh²9R%i9ååC?º5;,Õ:>Y?É=Þ©7Þ©7"ýv<ý´=øâ<å4?È±Â;9¶µ;(%	?÷_¹Ø9âU¿HL;¬;DØ@?ðÉ=ô©7ô©7"ýv<Ë>VF>8ÈH?$Ì?	à>¡½/?ÆTñ<ãº<j]?l8Ø<ä¢<öÊD?Y­É=~	ª7~	ª7"ýv<ù55?Ã÷µ>_ï~?+h@?:á>ãZ?©Ú°8Qº9Äi>ïdt:Ï4:-?ÊÞÉ=øª7øª7"ýv<Pw¼<{<-3.?ÕÂ;|;@?Z
¦¸N9ÌM¾ÌÚ¸½µn9¥j¾'ýÉ=q4ª7q4ª7"ýv<{¤Ï>ük>8F=?~E?O?ýO1?-9r¨:®ê>p§< b<"Å<?{
Ê=ëIª7ëIª7"ýv<Ø¾1?]þÍ>úä\?Ðc?î-?'??¸ºQ9^b9Ä¬>§:PÆ:cËý>Ê=e_ª7e_ª7"ýv<É´>Xs>dü=?Éõ>Un·>H+?48+%´9]Í=y·:øv;:n=?¹Ê=Þtª7Þtª7"ýv<®é>í><sE?£6?Í.?÷4?©@8¥c(9Umä=³)P9éF9Ã>\-Ê=Xª7Xª7"ýv<¯°X=ô=Î}.?$ÿ;Í¼;¦¦?c¹Ô¹ê7H&xÀ¥V¸¸m8g¾ÿTÊ=Ñª7Ñª7"ýv<\>5ð>h=?cx&?ªYö>µý,?
&p;¸Ò+;5æ2?ÿRì;FÕ;>K?äVÊ=Kµª7Kµª7"ýv<$b=+¦$=5Æ/?ñ;=<k=5U$?©B9Cl9v·å>èV÷:Y¯Ë:ön?mÊ=ÄÊª7ÄÊª7"ýv<kr=ïM=ßG/?Jò;LP;z?*¹T³8»ÏÃ¿ª,¸¾S9zP½VÉÊ=>àª7>àª7"ýv<jtÜ<uÒ<Ý9?ö'g;¢ÿD;£1?­¸Õ9¤(¾@]ì6-ì8aÏÿ<
Ë=·õª7·õª7"ýv<-|?'ª>w¾?ä=?×Ê>þ´ª?v<9à90>6¡s:B:îêE?÷)Ë=1«71«7"ýv<õ2Û>ù@>R?ê?Ü¼>Oe>?BO>¸Í]9#¾â.3:ºu:u$?îPË=« «7« «7"ýv<Ã"É>£Äq>ÏùT?áhÏ>rm>Ñ7?*bi¹¹Å8ñ¿A)z9à9Ðî>xË=$6«7$6«7"ýv<¸ô=óÓ<Ôª,?6Ü|;úi;T
?¸Vk¸c·9.Ë½½®8ûÉ8²¤>tùË=K«7K«7"ýv<ì°>?Íãí>F5M?(ÆØ>oo>z6?²$§7$¹9T©#="/:ñª:µ'?±Ì=a«7a«7"ýv<.Ä?3º¿>À:?V<Ð>ú>G¸1?ÿ·gû8ð½ Qm;M;;½-"?ÒÌ=v«7v«7"ýv<dô)?©cÂ>(Ò_?7î¥?5	W?AE?ø9)aU9Ó?AÁ:ý[:è`?,*Ì=
«7
«7"ýv<h:?áFæ>îWO?%?3yÉ>yG?3FV9¶f9èÂí>kIÞ:¾Ý:	l@?+Ì=¡«7¡«7"ýv<±Ã?%B­>øüO?×Ó>ÂÀ>s×D?·ªlU9»«¼Ì9Ô*9?;Ì=ý¶«7ý¶«7"ýv<» È>ã1>]?7×?Z?'?~x9¸æ{9ü>~}Î<¤X<5t?E?Ì=wÌ«7wÌ«7"ýv<f>/>:?ºv?Æí>*?(=NÓ<L?ÝÕ<õ<[=?úKÌ=ñá«7ñá«7"ýv<IÏ¾>Y>&a?çé>Ð2>xwM?ì¸ì¸\9ë¿ê¾Ç::öä9Ô0Q?ë`Ì=j÷«7j÷«7"ýv<ù?Æ¯>ú¢D?+.>wðh>Z¤+?Ô&ô·W:.9ô^³½99Ìß>°vÌ=ä¬7ä¬7"ýv<Î<¯?<Àû/?7]H;8c9;*W
?#-¹ÎÍ8ÀãÆ¢8TèX9@>CxÌ=]"¬7]"¬7"ýv<Â·º>Ì­>êL8?P«è>qU¬>WÐ,?vÉ¸¸Ä¾|9¨*;¾sp;gO;4&?[Ì=×7¬7×7¬7"ýv<:0»<P<¡*?T>Î:¿¶õ:àÖ>É=¹ùM9g¨¾ °û¸;q9È¾¥ÂÌ=PM¬7PM¬7"ýv<¾Ù®>!ª`>ô<G?ÙQå>]
¥>×1?\;ú:a?vyE<]Æã;ãñ]?]ÎÌ=Êb¬7Êb¬7"ýv<ÛÖ?|ÛÅ>æf;?UÈÉ>ö>¿/?ò¤~7oÉ"9Y:H=uU9SÏ9Ë=®>XÍ=Cx¬7Cx¬7"ýv<j?Æª>äE?»¤Ü>h;>¶7?Ó=\=°Ð==¡I?&<.Ï;dA?Í=½¬7½¬7"ýv<®Y+?)¢³>
2t?n)?4®Î>_R?ÄV9æ´9Ø?99Íí9k¸¡>O Í=7£¬77£¬7"ýv<±(?ª{Ö>ãXI? u?ßMÁ>õA?×|9ã9¨òm?ãG,;OÑ:©qR?#,Í=°¸¬7°¸¬7"ýv<[Y>¹ÔÔ=ºC=?UiY<½!!<µ,?&ü¹}9rT¿Gû
:º­):°¯Ñ><-Í=*Î¬7*Î¬7"ýv<¦N=±=Y°/?¦¹;å;%/?zp¹ög{8	ßô¿rÇI¹¨,g9ªrß¾`<Í=£ã¬7£ã¬7"ýv< ¨õ=Ý´=¢.?Ëì=Mb¸=ç#?ÛèJ9ÜUÎ9ç¿{>Ø<B]<L.?`CÍ=ù¬7ù¬7"ýv<MsÙ>g>Á¢<?¨Î#?(ð>&.?
e8oi92û=fÝ;¶:D?ÔCÍ=­7­7"ýv<ÿÖ>R	>PD?Ç>X¥>îÔ1?ØCw·º9®ðÆ¼g9<ô9|õ>lÍ=$­7$­7"ýv<±^·<`<N1?vò×<*ª<Ço"?Iâ¸-ºQ9JÝ%¾Ø&c;E.;§'?+rÍ=9­79­7"ýv<LO=Â½c=®*?Ö,ü;ëÁÉ;yü?\¹kS9J¹¾
8¸¶95¾vÍ=O­7O­7"ýv<ÞRc=pC"={R3?"Ô@<
<»%?
XN¸Ë%9Öó¾E386þ9Ú¿¢=­Í=}d­7}d­7"ýv<ìR= N=E1O?R <À:Ë;ôìE?ô¹§Ï?8ÉÆ.ÀÄ-S¹2P9éð¿ª¢Í=öy­7öy­7"ýv<¢ò >>U>ÊaA?Bý²>ñ>ÿ+?ÀìD¹Ê_O9µó¾<
²9liÊ9Ë0á>²Í=p­7p­7"ýv<ãW?OF>\?J?e<?QõS?ºü§9&¡9À?~;ï0³:êI[?s¹Í=é¤­7é¤­7"ýv<Ö·>^7~>É 9?Á
?i*é>ÐR+?±Â¸üX96f¾ Ð9ôSÀ9ãn
?ÿÍ=cº­7cº­7"ýv<½Ó=ãt=ä>?{6÷>º´>EÀ/?Þð<p#<(wN?&A¬<ßÀG<Â\?;&Î=ÜÏ­7ÜÏ­7"ýv<m?cN9?ö@B?ÛB4?úæ>ËÉG?èW8ì°9ô=­9Ü:Y:eý@?kÎ=Vå­7Vå­7"ýv<ð[?vY¶>èb?q+À?:s$?Z?=¨9}Í9ë'´>¼%;v®:41s?pqÎ=Ðú­7Ðú­7"ýv<¥$à=~[=¸`E?}¼¦>²l>ÍU4?Ùå²=S={ôX?Sô=lÊ< ¤=?ÆÈÎ=I®7I®7"ýv<çÕá<à»«<øR(?TÞ;F×ó:'X?´h¹Ê794¿
ä·(Ë[9ú½óÒÎ=Ã%®7Ã%®7"ýv<%ú>C»§>6ä>?¥d?q?×>b­1?î5¸49j9¾&ìÆ;";¨0?^Ï=<;®7<;®7"ýv<[æM=4Û=ô0*?õ;ªìO;--?>{|¹Î¥¸8î¯¿¹_17zÂf9cÆÄ<®Ï=¶P®7¶P®7"ýv<ùª>QÌs>§3?íÏ<x}V<"?jÐ¸k9ùÁ¬¾úËñ¶ftc9.¼/@Ï=/f®7/f®7"ýv<©]=æ¾ã<»D+?gy.;Ü>;Dê#?cE¸Czn9iäÓ½Q]o¸6×87]¾¢WÏ=©{®7©{®7"ýv<5¨>Þ">>W9?¯£?]Èã>ãL)?Ô´;EÑe;÷mI?¤çö<ãl¨<¤;?°Ï="®7"®7"ýv<þ=²¡å<s"0?¤ÿª; w;Ê?ª~3¹Z<9GFô¾óÎÀ¸X¹9`¯¾ô¶Ï=¦®7¦®7"ýv<µï²>1§k>ÝbB?j+?Êú>ü)/?X¼[=49=lÿO?nGn<p½<·ZA?GíÏ=¼®7¼®7"ýv<ôP?²Á>?ÿÙ>B=>ø?ÌB¸7;9,= j:F :;?$ÿÏ=Ñ®7Ñ®7"ýv<Ú¿>×ä>æ>?Ø¨?`.Ã>âN/?93=òÌå<ß§G?á!æ<Ûî<ð:?ô Ð=	ç®7	ç®7"ýv<ý=KWÒ<Åv0?8¥;_¡;ê¨
?'ß¹^ë>9ÄØ´¾Nê¹ÕI9¬Í¨¾¾KÐ=ü®7ü®7"ýv<N=1=ù:?ûZò;pÍ£;.b=?ºÄ¸ñÅÆ8ü]ý¾Å¬Ô¸zä8]ØÌ¿Ö\Ð=ü¯7ü¯7"ýv<Ræ­>\¢[>i±J?óXJ?ÙK?}B2?Õ*ã¸ÓG9EÇÆ¾ÿ­;ñ§¾: .?1eÐ=u'¯7u'¯7"ýv<~»Ö=Y
=-ç-?ÝÍë;îN½;p?Êä¸¼«9z¤*¾zÛÙ9J{¢9½+?ÀÐ=ï<¯7ï<¯7"ýv<Ûn>êI>Ä=?©«³>%ä>¯³/?.»
;¶:µF?ub<Þä<ÈþC?ê¢Ð=hR¯7hR¯7"ýv<j_=<©&=ø³+?)X;§³3;o5?]1¹{9î×.¿ù 8(Ã8vò>àµÐ=âg¯7âg¯7"ýv<e?sÊ?9[@?H"?çÞ>Aa:?ÁI/¹k¯9¸¯«¾¡;·¸Õ:=±*?9¶Ð=\}¯7\}¯7"ýv<pS>2Ê<eó@Ñ·=s0=X?È¡¹÷b9Ùà ¾ÁM×9´M¬9ñ?ïÐ=Õ¯7Õ¯7"ýv<£cê>V>¡´b?²Þ?i?ß¾9?¸è9´[9ñ~?i½°<ÿ/M<õ\?ãïÐ=O¨¯7O¨¯7"ýv<}=^<=,?'/;n¤;åÇ?Á¹ÒxT9±!¿Ô?I8éÑ_9*/æ=´Ñ=È½¯7È½¯7"ýv<åg+>Cì=[¹9?Vxû>p·>Ýx/?q8K¸qØ8I=p¾ ÿô9Õö9$þ>÷%Ñ=BÓ¯7BÓ¯7"ýv<å1>&6è=îD?3õ`?["?fZ1?%¼£;wyS;5F?M³8=`t=¢95?%'Ñ=»è¯7»è¯7"ýv<[ë<v±<	*?¶;~;LÉ?äß¹ç9»¿ó¾8I9N$>m3Ñ=5þ¯75þ¯7"ýv<Q#¹>9Áz>¸=?*Ûõ>lµ>`-?Ëg"=WsÖ<	ßA?õ½<í<ZR<?<Ñ=®°7®°7"ýv<¹}?²¶Ù>ß\:?Ö#B?0?k2?ó<Ü<ÓM?Wx=X¿<IA??Ñ=()°7()°7<
ÝT><À>53?ñè¤>4s|>:'?7])=æÀß<°ÅA?æ<Å£<É3?eÑ=¢>°7¢>°7<@/ ?à¢À>ÀßT?åKD?:?3D?ßY¯9~E¸9xó>¸Ê;Ô¢;")H?=Ñ=T°7T°7<¶Ú<<ð'8?0;±D;¾Ö&?G¹B+9G¿ÒaÎ¶Óè_9ìõk¼ÐÑ=i°7i°7<]¸G?bû>¤GK?F=?<à?8:?¢Ñ7G¶8kH=7ð­:$%:fe,?~ðÑ=°7°7<ðl0?1,Â>h?µ?°©:?¿8?à«b¸ÞX9Þ:·½þ:7@j:ýa)?ÊÒ=°7°7<¿Q=!C=â,/?#®;Æm;!!?àH¹°üh9f=¿ðUo¹Í9/ÈJ¿#Ò=ª°7ª°7<Ã=Ò~=~j0?­©<ÐÞ;T?Îµ¹ÅB9@Ê¾*¬8G9<ü]>+Ò={¿°7{¿°7<d=K¾$=ï)1?w}­;uc;#C?§[?¹<¼©8XN¿¥8	Ó9Þý=×OÒ=ôÔ°7ôÔ°7<¡t?Qç?5dm?<,?P?&$d?mw9c±9>?,L8;Wp;Íy3?UÒ=nê°7nê°7<§$?ÝMÑ>:5I?¹?o-D?LßC?îg9Æ"9×é>oÌ:ÚEr:îX?QpÒ=èÿ°7èÿ°7<ìåo?Cq ?¨c??\?<=?= 4?Tý8Â°9;7>`-Ë:R6:ðü+?åÒ=a±7a±7<H9$?Ù>Ò­A?U?Úñ?b8?t*­7îP9=Zw:@: D$?«õÒ=Û*±7Û*±7<°Ñ=ëcÜ<)¬2?ÄH;Uªg;SÝ?æqA¹Ï9¬ê¾ç 2¸%9_¼	¾ÒøÒ=T@±7T@±7<	?[P>pc?§??_Õ>À4?zC¹BÄ8O¶=¿¿^¿9$D9Ã?6üÒ=ÎU±7ÎU±7<9K?IEª>Å?
Ð?&?D¥r?ü	9Ç9z\>
à::­Ï_?@Ó=Gk±7Gk±7<>ÎñÙ=àg1?n^>ë/>%©"?Kl:
ým:}+?óp<ï¾;1?
Ó=Á±7Á±7<b?,£>³jI?ìÚ×>8>ÉB>?N¿¸Í¿8ê7¿ºù9Ö·:@kö>Ô2Ó=;±7;±7<Pv=Â<¨«+?G;b;E?vy¹^9	aØ¾ºá8Å³³9 >Q=ýxÓ=´«±7´«±7<`U)?=æ>MG<?'?s²>NA?Í¤98½	9Ap>Á^
:Íû¡9^®Z?Ó=.Á±7.Á±7<Vb=K'=©V-?'í;ö;É{?lã¸¨²7¹×ÀÊ-´.79´cò¹ÚÓ=§Ö±7§Ö±7<à=4?Ö¸>÷¢y?ëm&?¿Å>ùW?aÿ89'9Àq\>±9öÉ:%¨>½Ó=!ì±7!ì±7<æ°Ä<<<ª),?¸';Pî:@4?	§E¹º#¨8¦w¿"I¹ôT9]ò¾NÔ=²7²7<>ÃØ<Ìn <<ñ,?!Æ=¹=ßA(?ºV·9Fg´9,?@E;#¦;3-?PÔ=²7²7<°óX>rÙ>jL?>p?>1?E!-?¶'=:Õ<5[I?ýÒ<Å<äbD?J_Ô=,²7,²7<J=ÿ¾=)3?%ð;1ãÓ;ó?~º ¹^_A9ÈT¿4Þµ8¹!9¸>WÔ=B²7B²7<m
>*À=©<?we´>j>µ/?4;X é:>F?¸`²<E#w<;Æ8?nÝÔ=W²7W²7<o¦=­Ë|=(?é>ô$Ö=5z"?Ö[9Ù­9Ì¢>-C<Õ;l-,?CÕ=úl²7úl²7<H=¹ÊÀ<K©.?ÚØi=ÞD1=fÚ(?Ø¹3ù?9ßÐ«¾fè:
¨¸:$à ?·|Õ=t²7t²7<¡Ê<ä[<¾3*?ê_;ZY2;
´ ?Me¸L÷Y9\¨¾7åi9ÌÐ=cÕÕ=í²7í²7<pâÏ=±Þ=9_0?p ;/qo;®­?Õè¸|À(9f°¾øÉÜ8øH89ÑZ>üöÕ=g­²7g­²7<÷<À<î<â²3?9;{;J	?4D°¸ð°39ò{¾ÒN¸a&9vöÚ½"Ö=àÂ²7àÂ²7<z²<8<â/?S-;¥;Ø?<î8i"k9XB>h¹ëÉk9Jt©¾¯
Ö=ZØ²7ZØ²7<áü3?=¬Þ>(íN?s¼C?Èa?²>?8eÏ8¥ú8ûGÔ>¡ã9ÔØ9`?Ö=Óí²7Óí²7<Ç&ê>¤>S>?Â¶>!£|>à09?a7¥8 á8±÷?­®#:ú^Ñ9Ñ"H?ÙÖ=M³7M³7<:ÐÂ<þ<ª_.?Ì3;b";É
?°¸¯Î7Ë®Ú¿,AÆ¶>9oÐ7¼ÏoÖ=Ç³7Ç³7<Î"?|Ð>ÚÈG?S?À>¶>úp+?úH9ZU9=y?êë9`¥:I`Ó>&sÖ=@.³7@.³7<.¾=R¡=/.?Í;bU«;6*?löì¸¢á
9VÇÕ¾¦ÅK8~*\9ðì=Ö=ºC³7ºC³7<ï
s>ht>]C?j!?v^ñ>D·'?/:Àò:HÊ?¯,9äDÁ9d¼d>òÖ=3Y³73Y³7<ØËV>>ü]:?	Mè=±i®=È{*?ðÿ>¹0Ûa9Ð}Ø¾¢È8`·<9$>Ö=­n³7­n³7<¸K?Äî>.¨Z?¡g?Ë?
ÃY?`ðµ5¦9Ê7";Nýø9Ún±9ê3?.¢Ö=&³7&³7<oþ=ö´=¡4?¤>c×=ê+?Oî;kÑã:[8/?PÔ4<^tú;KÕ8?ÆåÖ= ³7 ³7<ÏÝW?öÍ>'?Ò@?
È²>.
?IÑ9j9ò+A?¬_q;î1;{P?b×=¯³7¯³7<:i>2>¸XM?úÓ7?WÏò>fÐA?¤ìI=CÛí<·SY?û=Â¬<VßS?q×=Ä³7Ä³7<i8?ä¤Û>CïV?8L@?Æ?];?9(a9/;§>¿9^Xú9òeÃ>«D×=
Ú³7
Ú³7<¿Àm>µ>ß¿??Ã9?Ä?,´2?ü]4:êXã9PK?aéÊ<µv<ÉS?Û×=ï³7ï³7<ë==bÅÛ<Q/?C;k3o;¡G?$Ò2¹Éa9Ä¿Ê¾cl :=ú:?×=´7´7<%|=Ä)=ô¿A?u©G=ï<´_U?2%=é²<Ákm?°Ö³;³dc;xvJ?·×=y´7y´7<0_÷>t¤>0@?º¢?òÎ>3¡6?Qî¸ivO9>-¾}1­9ÎNâ9®êÃ>·×=ó/´7ó/´7<|+>÷â=oä-?ã»=¼6=T%?ÆlÜ9mKì9Îî>¼÷<Ý©[<$1?±Ó×=lE´7lE´7<lÁ<Ç<W6?é7=í¬	=ª³*?G#Æ8¯|9CÜH>oÇ;;;µ-?Û×=æZ´7æZ´7<4»=c=!.?é
è;xïÅ;i?¸WX¹['9@ÃÔ¾[yI7qO@9k=jß×=_p´7_p´7<lF>È>e02?ZR>åU">Ü%??Hr:ñ.:92?âb<*<'U*?Ìþ×=Ù´7Ù´7<e??õaó>¨QI?×Ç9?¡û>ÿ=?j¾Ì9Î.§9ýÁ?°¸=:rº9?+ÿ×=S´7S´7<Áô>gç>e?£âÀ>:>Ìÿ??]ãÌ9bþs9]øV?Îý;¸6;­VK?kØ=Ì°´7Ì°´7<¥?U¯>Íh?¿ü\?¯¦?ÍX?ôuv9Æ9A>wU`:qø:
3?Ø=FÆ´7FÆ´7<á?Í>ÞSR?ö7?ø!æ>8L?+H9RXæ9äv^>aì:v:V?ë>Ø=¿Û´7¿Û´7<¦>Âä>><?]&>ùÔü=%(?Ðø¹pÖ6Â)¦8¬F9ÿ>Ø=9ñ´79ñ´7<Sf>V>3[?A?©¶>Ï??,h<ã
<úrQ?Z³9"¤9Zû?Ø=²µ7²µ7<ûà?ân¹>}B?4Câ>tø£>{ 0?_|/82*9ñ>¢p	;°:<ÖG?åØ=,µ7,µ7<3hþ>§>ÜëB?Z&?ÆNè>DQ7?O8¸{Ñ9Óa¾ZZ:vÀ:¬.?»Ø=¦1µ7¦1µ7<ÐV?AÓ>WB?äÑ>Å/>y·Q?ÈJ=¹e-9Ø7¿?½R9=9üK?GÆØ=Gµ7Gµ7<î´¼<Äí<»Ü-?<·7;Ah;t?´ãÇ·Îþ8`É½áv¤8 &`9Õ;>¸×Ø=\µ7\µ7<ê­=$º|=&+0?òº<UÚß;á©.?gj_¹u894_¿ÌÖ±¸fýh9
gC¾<Ù=rµ7rµ7<?foÀ>)¶??¡*?ÓËó>+3?ç±·BÄ8è½©ñ;¢o%;j,L?¹NÙ=µ7µ7<[©è<ý¯<&*?´
R;f¿;¿-?w¹L*%8+÷¿ ¡½´½Ï°8ßG	»ÎWÙ=µ7µ7<F=ªP=,?)ü\;«@;Ï?$»Q¹\'9+®·¾^ò7^ñz9c&"=´kÙ=²µ7²µ7<¨=ßD=\¶0?V±¼=~=30$?Ê0:[:+î> Õ<pé;7Z-?5sÙ=øÇµ7øÇµ7<$¹='y=Ã:>?J<¨<oK&?7%6¹×Å39u°¿ÈC8Ñ¨¤9¤=Ù|Ù=rÝµ7rÝµ7<½æ=Ã§=ÛÈ/?{^²;Ö;¬ý?à%¹$DÐ8IòJ¿ÿÜ8+ØR9¯>õ¢Ù=ìòµ7ìòµ7<Æ<,<U/?RMC;:;Ee?ô.¸¼;9y¾L×E¸k®l9JýÕ½öÆÙ=e¶7e¶7<fº<ü\<=\0?£i;\µR;(?Ï\¹/ï9ÃÜW¿:fý64ÜH9'{¡<aÈÙ=ß¶7ß¶7<Ã¶?±>å²R?¥D?¿ÒÐ>«:?ÓàÙ·F9xË½+Ë:ã*:}ãç>±ÛÙ=X3¶7X3¶7<RË>ã¬>²H?VmU?¸³?\#,?-¸ÚÒo9bË¸½j%:¹:À?4àÙ=ÒH¶7ÒH¶7<M½?EK¤>)FM?ï=?½K?ä6:?·¹Éä¸9DS¾à9Æ¢C9°ç¨>
èÙ=K^¶7K^¶7<ÚÕÃ>">¡C?Çúà>mþ£>µ/?0Fþ¸Â9>S¾T:®Q:Õý.?Ú=Ås¶7Ås¶7<Ñs»<ð<7/?½¹:
®:î?X>¹7£9vx¾Þ¹%SI9(´­¾µ/Ú=>¶7>¶7<Úà5>Ê>~¥0?¹­`>250>¾5#?îc:ÁT:î>?ìN
<RpÌ;ò0?YtÚ=¸¶7¸¶7<Kà4=c=úï2?«@;
Ès;k;?(y(¹ê¡89:é¾Á=:¹&¼c98[Ñ¾ywÚ=2´¶72´¶7<ÛçÑ>n>ø=?V@?äf?aâ,?ß
P¹åÅ¦8¯¿æNÃ9`ðÐ9Lï>{Ú=«É¶7«É¶7<GnØ=Ó=1??~,<°®ù;Û0?<126àà¡9Qæ;ÒHø8ëó9·Âi>jÚ=%ß¶7%ß¶7<qóE=¸:=4­/?¼=Ü;Éº;"?ZrW¸å©P91)¾üI¹·A9ýt½u£Ú=ô¶7ô¶7<Ý
=2±É<yE/?rÑ;;J(?¬Ï­6f¥9<ò´9ùP¯9$¯×>/¿Ú=
·7
·7<ë,=8±<¸?Z?ûÍ.<^WÞ;`DI?MS¹su9?¯Ü¾è»8©7ß8xÖ>)ÜÚ=·7·7<¡=óÒ]=@w:?;H<¯<@&?{ ¹à«µ8ª#â¿Å.¹ÿL9#³¿FðÚ=5·75·7<Dwb>¾>6?Å³>Ðü>Àv*? &=|Ð<ÞùK?möº<®|<Ok=??	Û=J·7J·7<ë?ÇÄ>ÇR=?­à«?xÖw?É1?³ñ°9Æ´S9÷U?Î¨:©f@:¥ÌE?¦
Û=þ_·7þ_·7<ëàú<»Ô¼<-*?áx';à;¡í"?,R¹ÆÍ9:
¿d©¸QV96VJ¾Û=xu·7xu·7<8r>&¦%>+;?×¯Ù>Þø>¥2?â!C=Ë·ñ<q©N?£<ÏñU<`C?Ê:Û=ñ·7ñ·7<2À=,U=ô×,?ß®e<Ã<¾W[?Lã7ì9H=µ{
¹\ëQ9ëá¨¾<PÛ=k ·7k ·7<În?âñ>Ð~b?ê°?Éèb?eG?µ:ñ9?â/":Åp
:¨ô?Í]Û=äµ·7äµ·7<ß >Õµ=8?î>óÆZ>ë#?ªGà:O]:ðÎB?½G¢<T7e<>5?S_Û=^Ë·7^Ë·7<"©>"ß>>·V??ô&×>Ò²>22? ³¹tæ9Ø¼e¿»í9'i:]¸à>:Û=×à·7×à·7<j¶>VQj>çfG?¤+?ü·Ç>c2?
EW8ÜV9?>>&	E<ßÊ<"3?Û=Qö·7Qö·7<ï¾?FÄ>ÙB?¢L¾>lY>a÷3?ü1¸àÊ9£Ù½ÑF:JS:9v"?QÛ=Ê¸7Ê¸7<X@Á>>vk@?äåÎ>¼c>Ê¦,?üs;ïÁ;ùBV?çß<å<ýô5?_£Û=D!¸7D!¸7<aE>c½@>¡G?ð±Ç>bd>/.?±é9©æ8¹?HÇ9K:q»>÷¬Û=¾6¸7¾6¸7<Où=z%³=!2?l×
<±õÚ;T"?X¸ìyã8¡£¾ì¸Ði9Y$¾Z®Û=7L¸77L¸7<Ê[=°LÒ<+Ü*?íÌó;­PÎ;A?r¥¸±ÈH9Ô?¼½e±·9¾9­+?©ÌÛ=±a¸7±a¸7<bí<¦§<'5?qÖ;Î¶;·}?q¹'þ8â¿HÚY¸¤ò9zC¾ÜÒÛ=*w¸7*w¸7<ß?û§>P?b
ß>Í6>¨ñ7?¨ÿ&¸0³9±½U;:Åc:×X?_ÕÛ=¤¸7¤¸7<p»¶>ñz>$´:?iã>¦>A.?JÂ8êe9ñX>~¾x9ZÂ9(¤>×Û=¢¸7¢¸7<Âw¼>ôL>ä#9?cúØ>|£>÷Ò)?',¹1Ö8Î5¿g¤:Ëëi:ì3?ÝÛ=·¸7·¸7<L>W
I>??¿\?ÂÀÐ>ü¶4?@cT=|ªû<X?K=mQº<-N?£ãÛ=Í¸7Í¸7<ºõÜ>8>©¿E?PÛ$?ö8è>¼5?8é7¹U9H°¾z½8SV½9D¤ÿ=Ü=â¸7â¸7</d?x¨?À­K?þ?²^?øQ7?¦A9wzÓ9þª>Kò;§,;Ö@D?2pÜ=ø¸7ø¸7<®>íij>Ö>?BV?3»½>~)-?,+=µØ<©J?\ß<Ð<nÁ>?µÜ=}
¹7}
¹7</}Ü=ð[=8?ØæT>0 >Ì+?ªs¸64Ü8R¢Ö<VbK;X;®´D?ÌÜ=÷"¹7÷"¹7<óV=(I=±0?[;,_;+$?D¸]19»½Þ9Üä9">XéÜ=p8¹7p8¹7<ÜT?'¾>I?uz?à>"?÷{«=~A=ãáb?ÇI=üÿ©<@í?ôÝ=êM¹7êM¹7<àx>Jë*>Õa:?×<À>_>Ãý+?S<%à;<TúD?&»<ê'<ù(<?MÝ=cc¹7cc¹7<bÞs>Ó>ÊìJ?ÊÉ2?Åõ>Õº:?f°= î£<5ÆP?æ ¬;ÏZ;·J?UÝ=Ýx¹7Ýx¹7<c%ª>\vm>¹m7?Ú¶>ê">2-?t<úë6<­IO?.X<5«<Ëb;?.Ý=W¹7W¹7<Lò?N>ä	?uY?4Ù>]&?F79Vt9øÉ>]À<e=<´?ìÝ=Ð£¹7Ð£¹7<ÕÖ="»ì<yÙ,?Âæ;è®;§?ªÈ¹IÏ#8Ä4mÀ¾U8pæ9u7ï=¸Ý=J¹¹7J¹¹7<ÖÐ=ú^ç<®¸/?*¡;Ç¬S;±´-?»àc¹9
@9ã¿_?d¸ä19#$¾àÝ=ÃÎ¹7ÃÎ¹7<>ßÕ=æ9?Û'?zkù>JI,?=æ|¢<L?tW_=÷V=b¨;?xôÝ==ä¹7=ä¹7<!æ&?Ì¯Û>|B?®¾`??à"?0?P3­79ò0+=Ù;¤8¼:6Ï.?gÞ=¶ù¹7¶ù¹7<
=!Ç<mî,?_m0;±É;;?r¹~ö9â
m¿n9Îf86^ý?d/Þ=0º70º7<»°Ý>>ÑÁS?¿®>¡¾l>&-<?.ð7s(9È<Ó¢4¸Q
9$)'¾9Þ=©$º7©$º7<c7J>-\
>,;?À?.ùä>¹ú)?cÄ<®{<ÂG?æÐ<õ<`r;?D>Þ=#:º7#:º7<¬=p6Ê<¯Q*?";øö:?f³¹à`	9%ù¾C;A·9±9¥ã¼EÞ=Oº7Oº7<]=ëO$=,?8r´;Õ·;¶ ?Pr;¹ÌýÌ8ãj¿}¾¸y83|õ¾xÞ=eº7eº7<=ÐÓR=¾)-?oL;r;3;ÿ?mÕ¸Ìýh8v©¾§iþ7:49Û´=Þ=zº7zº7<Ðx2>ÌÅè=æGD?OÉc>ùÿ>/A?Ñä\=Fßÿ<]?»¸°;ºU;i¬S?¶Þ=	º7	º7<9,>3ù=0ì0?Ê¥<zÜ;o?ÏÂ¸âL9is¾Pèr·(9³}8½)¡Þ=¥º7¥º7<'ê?AA§>\pK?Q´ó>C>lÞL?¹f39Ø¾­91¸968ñ>øÐÞ=üºº7üºº7<gò">Ö=ÓuB?zPæ>«³ª>@³,?ý<·øN<Â­A?Ý¿Ò<N</å5?ùÞ=vÐº7vÐº7<	7=çØ<0?Uu;QÆU;å?v¹j»d99«	¿X¸úN¾9gíO½yúÞ=ïåº7ïåº7<ÿ+=>wÛ<WV0?ë}Ì;Ä;w,?Ø¹*ª®9Ðh¾°µnk9ý]»!ß=iûº7iûº7<5+>Aíì=1Ð8?¡¢!?Óë>s0?Ý=È/=ä¾Q?ð¼<&<Ú=?Dß=ã»7ã»7<DÄ>~>4E?U/?UI?Z6?9½&9új¸9ug>s°:×W:ËGQ?ß=\&»7\&»7<ù?Í±>ÚA?"æ>ä¡>Xï5?CB*¹ì\ç7c<ÀMp{<iÝ<*RI?,:ß=Ö;»7Ö;»7<e{ô>/® >åÁB?o@?á ?:?¦
·ÔÕ¼9#P?¼(¿J9£9·Ù¹>³ß=OQ»7OQ»7<n¶S?SÚ>@?x? ?¦ÿ>?.W?ZÈs9>B!9öA?Ò:£¼&:"Ï>¦Ûß=Éf»7Éf»7<r~î=µò­=/?W>Ó;Ûµ;V¯?ë¤¸à»9u¢á½Ú¸ò%9#¨¾®ïß=B|»7B|»7<¬¼>G3z>Åp@?A$?¼Q?a2?®/64Å9Bõ«;A0;¹²ø:6.5?à=¼»7¼»7<Àló>ø¶>¨ïR?(?@í>Z5?ÿË8¸F{9HÕO>ô#9¤Æ59K°8?pà=5§»75§»7<Í>&¥>ErA?T3*?[ö>²Ü0?Y =>Æ<ë3O?WÂ<@.~<ñtC?à=¯¼»7¯¼»7<º·>t>)N@?CÐ>ÖÏ>-?Xu7z9]öÿ<fzI9G£t9õÕÒ>R/à=)Ò»7)Ò»7<ªX=Äã<ª)?`µ;¼L;çú#?K%¹¹|!9éºL¿")¸Z¡ª8ÀÉÜ¾Ð7à=¢ç»7¢ç»7<Bì =ò«ë<ºÍ.?'Qz;Îe;l?ö¬i¹[ì8ë|¿`Ö}8Xæ8zô>=à=ý»7ý»7<v4È=Ð*=n0?âÛ©;6;]¢?
¥¸8Û9Õ¾²Ú89¤8¤íW?°à=¼7¼7(~<XÍ<<RU)?ü;ý:_;·â>ÙY¹¼Ê8Ë®¿ùB©7*Î9£¶=Ì®à=(¼7(¼7(~<Øy>w<>oX?²ÔY?Ù¢?Às??nê!<¡ÍÁ;áU?,<;<ÑF?8½à==¼7=¼7(~<R±Æ<«<ÐA'?ÝY;1;l?k½¸ñ{9Áw@¾¿]$·fÀÏ8íJ½Éà=S¼7S¼7(~<hà=>ßR=4=,?b¡;0?r;*?¬i9Gõ9&q{>y
)9Á
 9õ/>0Ëà=|h¼7|h¼7(~<G°?Ýª>&D?M¤?S¤b?-è9?^a9`7k9ÝGõ>ùÂ®:îOk:B >?÷à=õ}¼7õ}¼7(~<wéN=è°=TÁ/?ò;=I;)?;¹è79¸ä×¾Ñ¸¸¬Ä9Üß¾Eÿà=o¼7o¼7(~<Ø><> P?Qç? è&?¶E?3%ã9Çs:àÞ>K#;«À:mY?Vá=è¨¼7è¨¼7(~<ú
?jOª>âiU? 
?N½>]J?Á9
£©9ê$Ë>çMV:: =?Àá=b¾¼7b¾¼7(~<rÝ>ûû9>&åA?¼µ=#ïÓ<n«9?·@Ï8òv©½®Â¸6ãs9Nr"¾`Uá=ÛÓ¼7ÛÓ¼7(~<.D?2À>8&H?j?d«+?=©Q?V=#9A94>]_:S8P:h,?5Xá=Ué¼7Ué¼7(~<=ÌÖ>;>Á3?-®>ã>O=*?¼×¸ùg9OJ¾
9}-G9µ²>ô_á=Îþ¼7Îþ¼7(~<HI?yþó>/S?Ú;k?ªç?TëD?08¤á­9ø=éÜ;:Z~:.$;?`á=H½7H½7(~<ð%ø> £>}¶B?ò£Ç>&>ÑE1?e`2¹~)9}¿ß|6;2¥¼:Ü¤w?$rá=Â)½7Â)½7(~<`ú÷>ú>ùyh?WîM??%KE?Y¸­¹9*Â½,KR:z¬A:óû
?¢sá=;?½7;?½7(~<Ô>­¯}>yV?@Ï­?ôD?W9õ9kó>Qù,:»9p
?ýá=µT½7µT½7(~<Ûsc?H?.G?þo<?	âï>I?ÞJW9Â9Õ>5Ë;±U[;'-m?íá=.j½7.j½7(~<ràû>¶$>&ÏO?[ë)?×>ÿÏI?K8#9RbS>¼;|e­:NàI?¸á=¨½7¨½7(~<¾$?L?Á>!=Z?H?X1?«8?hxw6nÞ8h<¹ï9Fu97Ly?Áá=!½7!½7(~<	w?è&?¿Ð=?Gön?N.,?8¥1?I4@9Ô<²9°>ß;ì:qlq?A×á=ª½7ª½7(~<¨¹ù<
ä®<+Å6?¼Ô;é;¥:9?<h¶©j[9z¼uµ9½9	>Pâ=À½7À½7(~<wnÒ>{ª>ÍÚ@?éû[?Dð?æ8?Dùó¸x´9OY¾¸ç;9âá::ä)?üâ=Õ½7Õ½7(~<.1D?å¾Ý>Àb?ü<@:J¸?N6?à¸9,©9á?Ho:Æ>%:@o? aâ=ë½7ë½7(~<éRN?7?^áA?ëây?ee1?+N4?Y.9¶Ã9.@ä>?-:®Æ:>O?Kiâ=¾7¾7(~<WÎ<<<,2?]~;¡M×:Ï6?U<`¹Ì?9`Û¿vÙ¸¾I9wE¾ëjâ=û¾7û¾7(~<hÆ=µîÂ<-?Râ;¶Æ;(|?4?ñ6Þhô8ñ¯ü<Îî®¸cý8¼°¾&uâ=t+¾7t+¾7(~<#I><j>YF2?ï>ègë=Ý#$?3­:ÌØ:ä1#?3Y<¹<<º1.?H|â=î@¾7î@¾7(~<¤=¢i=À¢+?Öêö;ýÍ;u?²j¹Ð=l9þS¾÷Â7!ôv9ÅH=Çâ=gV¾7gV¾7(~<×l?ø´>yCÕ?Èø?a1?Â?8.::
:þæ?F;À:!B?ñâ=ák¾7ák¾7(~<Ód?¨§>zÊ??¾2?Ù-?Å2.:6\:ãt?;"~»:ìH??èâ=Z¾7Z¾7(~<OÄð=u]©=ö5?N¹Æ>¿>Ý)?7=6Ï6=O?>(<H	æ;Ï;;?á¦â=Ô¾7Ô¾7(~<9'
>a³=OI?À?4?·6?ô|C=x÷í<gMR?«<]±X<<ºJ?Î±â=N¬¾7N¬¾7(~<B?Æµö>ðI?F»d?h?iÌ^?R9^û9Wí>»B:ë:8?NÙâ=ÇÁ¾7ÇÁ¾7(~<Y&=ùú<&®)?Á/p;{;tô>:g¹;¸x9×{¿â£h¸Çr9þõ½uìâ=A×¾7A×¾7(~<">=Bá<H)?PY6<·u<Ç?Ñ¹þ°9*ñ¾7¸ê-9Â5¾?ùâ=ºì¾7ºì¾7(~<9Ï>Êø>+=?XÅ?ÍzH?z2?ª¢À;fEr;5K?îS<Â<oG?¦ã=4¿74¿7(~<`=» c=Îä/?ñ6<äýç;s"?&Fã¸ö"V9XÚ¾½Z8PLû7Á­^?N²ã=­¿7­¿7(~<DH?Ä×ô>¿dQ?Nx?É{>Àl?Ñ7]²9!=$lb¶H¨9Ô»Èã='-¿7'-¿7(~<0>~>>
O7?×>D>vÃ&?Ñ=-+=
G?ë<)L¿;Ø>;?TËã= B¿7 B¿7(~<RcF?÷Ö>Al?®Çl?VhÊ>¼?0M=Ë<QA?Lï<Kåk<p9)?#Ùã=X¿7X¿7(~<W =¡Hñ<!*?¯Äf;9;#?)ã¸æ9k?¾Ec!¹¼jy9½¥¥¾Úã=m¿7m¿7(~<¤=Ú:=;C?vgO?&9?C-?Û;º};0]?ÜË9äµ9ºu?Úã=
¿7
¿7(~<`>;E>¿ÂM?`5?J&ô>V.>?Sª<¿Q<mP?-n<ªW<p#L?5÷ã=¿7¿7(~<f²>·`>ç_K?70Q?&?ü/?âJ0=Qß<jâI?|`;:;%R?Aøã=®¿7®¿7(~<ðä=ø­=êÛ(?×Q<~¦P<OA'?Hë·<8©92Íâ¼Ü½&¸yfK9ÜÑ½ä=zÃ¿7zÃ¿7(~<ùò<>Ñ}>mW9?ü_<ÃR<`"-?vø¹Xo9@¾4B¹l h9ð®¾4ä=óØ¿7óØ¿7(~<hð?÷I>.§??i?«z?H5>wW¶= ~?s=}kË<xB?Aä=mî¿7mî¿7(~<'Ãè<_?¯</*?Îí;Ve~;¿ì?m6¹óÙø8«;¿×ÚD9?9ð®®>BBä=çÀ7çÀ7(~<{ÒU=¨L=þ-?¡rd;µý/;ü&&?þVe¸wT9X_¾:9ÒM8#p?8uä=`À7`À7(~<#d =.ö<§É&?>ü ;µ(z;¾$?2Äi¹·ª9B\¿	n¹Ä"®95Z¾}ä=Ú.À7Ú.À7(~<½¬=qJ=% 0?¿8¿;wJ;¡?~ù¹!3Ñ8¦õ.¿ú¸V·*9K»¾+¤ä=SDÀ7SDÀ7(~</Nt=-4=-?Z{;®o;Ô?N¹õk9²â
¿Í
9^ù9¼G~>þ²ä=ÍYÀ7ÍYÀ7(~<Ôû>b>rK?N ©?f?ZT<?Âõ9ü:ñ¯ó>ONä: :6?Æä=FoÀ7FoÀ7(~<ð¿Î>\Ë>×
@?/1µ>î>iw5?ï¿9bM~9Æ®>Î*;¢¡­:½ê??>Éä=ÀÀ7ÀÀ7(~<ä>>AÖU?Ýýý?vÚ?xP?r1%;oHÅ:ÿ[V?<<,<x6?'çä=9À79À7(~<Ï	Ñ=)b=Í¿0?A¸1<#6<±y?ÀZ¹êÎ·8M5¿©`¹¤ëC9·¯¾ å=³¯À7³¯À7(~<¯Ó>B÷Ã=k¾2?óæ;è[±;
&?G¹T¤9y~¾íô·CN9Ì+ ¼'å=-ÅÀ7-ÅÀ7(~<5¯è>¤>Ò[??¦?1é>(-?ø9D÷­9áj>íª´:
A:^@,?;å=¦ÚÀ7¦ÚÀ7(~<ø?=cÝ=/ÿ+?Ç;kn;§Ú?Àd¸n\9Úê¾ï,Ì8þ8ÏÄÍ>Àpå= ðÀ7 ðÀ7(~<¾½>½j>¾®N?]<¸>|(>s6?ef¹%9L¨2¿®ó:¾W:îüá>ßå=Á7Á7(~<Ò4>ÏÅ=¨//?W~<õ©ú;b½?±¹41(9[¥`¿-£8ª3¬9utò=ÉÅå=Á7Á7(~< =kÂ<îî-?óNa=7=?Üå9°×Z9þÖ+?«ï<4´ï;É½)?åå=0Á70Á7(~<ØÖ=Ð´<Ô7?e}<Z²;%ÄY? N¹ô}w9ì/Õ¾dµª9Xùñ9´>wçå=FÁ7FÁ7(~<
û=h·=g/?PÊ$<Y<ú$?å#¹µÌ8M¿ÆË9«lª9?dæ=[Á7[Á7(~<§M=GZ_=Á.?¸Éð;vÆ¥;hë9?0]¹Ò9!%·¾ÙÐ8»9_¤½>?mæ=ùpÁ7ùpÁ7(~<pz>¼e²=ØC?|kØ>©º>ðÈ7?TW;
º:~ûG?4 <?O9<ö]?æ=sÁ7sÁ7(~<ý'?ø¡Ð>õM?³bK??,h5?
ªD7s9Ö{¸<l¯g;íw;B¢T?Uæ=ìÁ7ìÁ7(~<Êø+?Ì>ù&W?h?°±:?&ÆK?9Éw9Yõ?#Òç9Ý9*P?²æ=f±Á7f±Á7(~<6R>­Ð>N<??Õþá>Ê,?b9«Ò9ÏÜs>Ü-;®ØÜ:MI?æ=ßÆÁ7ßÆÁ7(~<8Ó>x>IP??¤Å>?o8?*®¶®w8tþ¼{:E4:Ê2?¨æ=YÜÁ7YÜÁ7(~<=v^=Xô0?¤B¬=µÕ=S"?¾A¸O:9s¾ì¼<ä;¿42?±½æ=ÒñÁ7ÒñÁ7(~<WÃ>:é~>¶,D?z
?ÅÈ>f4?ä@P8»¾R91ùü==3N:»
:1k>?Ðâæ=LÂ7LÂ7(~<ÌØÝ=Ö=¸4H?¤à>&£>\_0?ûD>8ÿ8Ç>>Óþ:C¢à9_I?æLç=ÅÂ7ÅÂ7(~<»xæ<ß%¦<1?{KN=(õ=u+'?Y>9ò$w9R`>s[S;$
&;ì"?pç=?2Â7?2Â7(~<)ë=Zæ¦=oª4?t<ú*ë;Á,?!2T¹øb9´²Å¾e%¤9zÕB9­W?ç=¹GÂ7¹GÂ7(~<§ë>Ó>ùÙU?Ó¶?:­_?£SP?g9Ôaº9¢³R>S#:{	:ç?¬ç=2]Â72]Â7(~<²Ü>PÏ=Â<?9YE?4ä?Î*?êû==cò<ÂH?5RÅ<G±<]ë<?¹µç=¬rÂ7¬rÂ7(~<ß©ö>u>¤Y?L!?`LÜ>§Â;?=g¸òu99ÌO¾ó5¢;xp;ö¯,?tè=%Â7%Â7(~<s¬³>ï­z>µ|7?A¦Û>GY¤>ç+?Úi<«<<H?=bÃ<Uó<_J5?qè=Â7Â7(~<?ÃäÀ>F?ù©P?Úu?Ð{;?]Äs9èÍe9õÆ?Nò: ÆK:@Å ?è=³Â7³Â7(~<B?,±>ST?b?¥¯>$ºY?üÙH¶%V´9¬»\å9']É9ÈË?2:è=ÈÂ7ÈÂ7(~<söÌ<AÁ<X]'?û¯;³p;ÊÕ!?êÖ,¹6nh9À]¾¾;¶´úc9Ò/-¼Y?è=ÞÂ7ÞÂ7(~<[¹?~Â«>[JJ?nÅ,?xÐ>CT?Ü_µ6­Á9©~!<?::Jë>Ã¨è=óÂ7óÂ7(~<Rè>Æ>o®=?Ô@?m!Ì>8ä/?H°;ü?;½L?3#=±?Î<Ç
C?óªè=ÿÃ7ÿÃ7(~<Z£>©.I>
O?fìt?,(?æj:?£´=5`±<*ÙP?·âõ<IR<ÚX?¯è=xÃ7xÃ7(~<lÌ=óZÖ<·æ2?J
=[NÑ<o,?ú9Ë9I?y±ª;uóv;­ò0?ñ»è=ò3Ã7ò3Ã7(~<¤M=<= Z0?ïËð;¸;óp'?`¸RµE9Îm>¾ëð¿8:Æ9Z	$>é=kIÃ7kIÃ7(~<ÉzR?8cê>7ãe? '@Ò&Å?]Y?H:%ã9Û!?âu³:E¿9:êUw?Ndé=å^Ã7å^Ã7(~<2D?þ³Ë>t;?©ò?å'Ê>(ä*?gÕ/¸þ2³8'1{¾J9¡ûÍ9`{>´}é=^tÃ7^tÃ7(~<ý>Cc¥>f7D?Ê[
?/äÊ>>.?ó 7q9ç*=Äè:-×9®È6?¦é=ØÃ7ØÃ7(~<üõ<½¹<'Ø)?±D=¤=gÈ?ûùn:Þy(:5?¬Â"¸Bxi9w²½Þé=RÃ7RÃ7(~<ýK¦>©sb>íþ;?W¸=ôx=Ë£+?F×9¹TY93ñ%¿tì8ö\r9bdy>|é=Ë´Ã7Ë´Ã7(~<qö¸>ÒC|>³;?>Kua>f(?$D8#9×áu=[r9ÆY9ôhF?é=EÊÃ7EÊÃ7(~<.@?ïgð>L?	W?vB?íª9?4X9ÎØ9oq>Ø[½9|Øl98¬L?Ó¢é=¾ßÃ7¾ßÃ7(~<_¢?§[>b?@Ùµ?Þz?º9?ö\9Ú¸9W>ÿ>V;ö
;¤WB?±é=8õÃ78õÃ7(~<r´>¾â>>pq?×H?Åý>éJ?Mj8³Ë8 MÌ>< :?ú9cÅj?=¹é=±
Ä7±
Ä7(~<Å¦>Èÿ>aIW?6g?¶?¯¦;?ä7ÍM9=`Ù:é:5S?§Þé=+ Ä7+ Ä7(~<Í¸<2¡<Í4(?G =9µ=ëe?¯Û9UöÛ8Ú?Ü¬Z;)1;H ?5öé=¤5Ä7¤5Ä7(~<{äb=Å,"=l3?ùòü;Ø
Ì;#®?¤®Q9mã9'¾>T&8`±8××o>È÷é=KÄ7KÄ7(~<	?µ?¢¸t?ø=â?eC?"åb?²ç9bÀ¯9H£(?x>¬;Þ=;^¥h?Vsê=`Ä7`Ä7(~<´=À!=êf.?Åqy=¥ÔH=ðû?þvz8ÛÊ8äÏ>zÍ:k!:úgê>©ê=vÄ7vÄ7(~<ø·>4 p>lÅB?%@Ø>"Ä >-,?w}Æ¸JZ9nh¾Ö:<¤:?Ñ°ê=Ä7Ä7(~<h½Í<D<²ó,?s`;£ñz;$I?Ol¸«w]9à¾
^8°9ÜÜ=Éê=¡Ä7¡Ä7(~<ÎÍê>)Ø>Çâ^?)91?äé>2BB?o>=?òè<tQ?ZÎ)=¹²º<oÖh?úíê=~¶Ä7~¶Ä7(~<uB?íµ?;?»?0x¿>ºt-?bw8y\/94>©:4êf:%];?Òñê=÷ËÄ7÷ËÄ7(~<Å×.? uÊ>]?}Xu?'?
¸K?º¯Ò8º× 9ª'>IAÜ:25³:tQ?&gë=qáÄ7qáÄ7(~</¸µ>.6k>µÇE?
üò>dÞ¶>*?®å·jÍ9Äü¼t9ÎÑ9EÂô>°ë=êöÄ7êöÄ7(~<fÔ0=è}ü<^I3?©Ã={=Ä@%?Ì¬7ø8oÁ±=8¶¶­9 ß»«ë=dÅ7dÅ7(~<?|"?Vi×>òA?¹ÅË>Í¯>¡5?ò`È7&­°9
,=ébJ:6u;:1
?<¯ë=Þ!Å7Þ!Å7(~<R
?vK>ÚJ^?ÍC?¼ñ>Ç$O?¸8è\¤9VÃ>Ç×U:(·:³>N?ëë=W7Å7W7Å7(~<Çí#>´nÔ=E?è?`È>v-?`~=Ä"=ãÍL?ÛÅ;*é;E>?àîë=ÑLÅ7ÑLÅ7(~<Êô=¥I=¼i0?qëÉ;ºÍ ;}º ?x¥¹F59ñci¿¢·; ;¡,?¾	ì=JbÅ7JbÅ7(~<ªHÅ>l>×eA?ñ?W?¶2?«Ê}=3ï=S?ù<á<eP?2ì=ÄwÅ7ÄwÅ7(~<ç E>÷>%B?ûÏü>3øÁ>Ô&?Æ8°8â9ãÄ>ôøj9FÂ9w>¾=ì==Å7=Å7(~<v>ª)>ö:?*÷H?/?ù3?"î=w-Æ<Ä·J?ãë<.X<u*D?ÚVì=·¢Å7·¢Å7(~<Ë<ý<Ý,?Ê;;kÎê>ÞC®¹r9Ñ=.¿´(¹?'L9~^Ó¾(hì=0¸Å70¸Å7(~<B1>»0I>ky7?{ÕË>À>Þ»,?H$=UnÒ<DÛG?Hå·<eÍy<Iu<?¹lì=ªÍÅ7ªÍÅ7(~<K.Ø>v­>@?Òl,?¢ë>²S;?L8q/9¸Úþ=>¦È<í~<KÐI?Þtì=$ãÅ7$ãÅ7(~<5ÿw?Þì>¿6?Tz?Âá>Y?	[Á7¸!U9?h=|-;9:
?<xì=øÅ7øÅ7(~<>ü?°g>×[?¢²!?PÞ >ð¨?¨_¶J9w¥
¼-:úAÇ9Ê_?µì=Æ7Æ7(~<Mð>D@>­S:?¤6+?
)þ>äs,?56=xÚ<AaU?ôõÅ<e}<¡þG?}ì=#Æ7#Æ7(~<@.y=Pô6=sU.?á¹;­;ÏÑ?iï)¹wÍ88gë¿«.W8ÙùL9_>Aì=
9Æ7
9Æ7(~<ú>ï­Í=9.?7Æè;x³;ué%?ã¹(õ8r ¿ë9z]æ9Û?ßì=NÆ7NÆ7(~<é?)Õ¡>
u?ó¿?mb?søX?èéQ¸µ¡9HÚ¦½2 =<_?Ýêì=ýcÆ7ýcÆ7(~<o~>¯E1>j7?Uý>#¼>[,?ô®'=ÌéÎ<©vO?±ÃÅ<þ<E}=?3ìì=vyÆ7vyÆ7(~<í­È<½b<sg4?·\;nó$;\ñ\?à¹[¾v9Ü	¿n!8u9X[=ìì=ðÆ7ðÆ7(~<ª»e=§Ò(=|..?Öç·;´;rô$?ÞQø¸
0F9Ã` ¾Ç×ö7ßd9h=ïì=j¤Æ7j¤Æ7(~<´?æ¯>»[?&J?®ó>¬ÑT?BZS8Nv9¬Û=ªe:ì÷Q:/-+?/ûì=ã¹Æ7ã¹Æ7(~<Þ¢{>Â
>h?ß¨>í=U>ØRJ?Ö´Í·:¥9H½=t97É¶9ò«>O4í=]ÏÆ7]ÏÆ7(~<¨¡Ã>Êr>°FN?l?=þ?zæ<?k×8/H°8Ój?éF:äÔÂ9uq?"Eí=ÖäÆ7ÖäÆ7(~<¬+à>dr>®l?ð?4³>MB?¥äC· ÛF9í.ü¼±9û9^g?¦Rí=PúÆ7PúÆ7(~<ñ®>kw>5?0#Ä>¤q>Qþ'?íó%;ã:¶º:?Òù<Ý!´<k1?â^í=ÉÇ7ÉÇ7(~<P%%?ª×½>e²^?i?|ò>î{v?|ÁH9:#9ûm?º9RÅ9Ù¼È>Xcí=C%Ç7C%Ç7(~<÷?Ü¿­>=C?;r?ÞÄ>q-?\9>8C6°9©-=B-;Qé®:aD?ejí=½:Ç7½:Ç7(~<·ÙÑ=\=\0?÷Tn=d7=ÇX&?ÛòA:SB:%ÿ>Ü¯;Çr;øo9?¯Àí=6PÇ76PÇ7(~<õ?Ãû¢>¨nS?æ"r?G?·O?)9_Ò9[>²ÁØ:/Ny:Â^?'Éí=°eÇ7°eÇ7(~<¥Ä=5ä<<!)?=Ê;Í];»"?ÐÆ!¹Ôid9¯Pµ¾f¹
9H#¿õî=){Ç7){Ç7(~<P´=Àà<ù,?a;æ®h;!Y?sÐ¸³E8ÁÝ<¿YÐ8#9+O>Ä!î=£Ç7£Ç7(~<ÿý>Øó¨>SÄ??p²Ç>>>Ìü/?_±7Üä~9J2=â:à5:,»?|Kî=¦Ç7¦Ç7(~<&=¾Õø<uM+?¼Ô;l]`;@k?ñu¸âã(8×e:¿Í¸Xü9²¾`Rî=»Ç7»Ç7(~<\>Á=Û/?u ;%;7ß?jrÇ¹Éä8¨	CÀæ9JÀ²9RO>ûSî=ÑÇ7ÑÇ7(~<ûéä<ð&¥<k1? s«;Pé;Úí(?ìêm¹º
9«uY¿Ñ7	Ä9úsç<YYî=æÇ7æÇ7(~<Ím=½^=ä-?¬;¨;G$?Ë
¹J9¾N76¹øf9ÌÊ¾OZî=üÇ7üÇ7*<&µ?C²>VM?j3?J8û>Ô6?Za9b«9O¨>¬ðl:~Ò&:âÌ5?fî=|È7|È7*<O?½n?Û¡K?JK?Þé@?Ù7?j)9®Z9h>Ï»#:<2ó9Z,?oî=ö&È7ö&È7*<ÉªA=1=e=2?`Í;N;G0?gc¹ô8øË¿¸[Ä9«:Ü¨>ðtî=o<È7o<È7*<¸r=9ê1=Ì.?è \;ü)C;~³?Ðx¹0M9æ7¿99o8´9ýÓ=Êî=éQÈ7éQÈ7*<f¥=J÷k=q3?¬CP<mZ<ê´,?K|'¹TýV9.oÇ¾UÚ8í¤¸8?ìS>î=bgÈ7bgÈ7*<ÔO>|>;<?©ø&?Ùnó>P/?v5¬;¯¾W;:WL?×Ì;+i;ÃD?û¶î=Ü|È7Ü|È7*<I>I±>K¯=?ÔO?ö·?<&/?cJ=¹=2]J?vÂû<Ah¨<^Z??x¹î=UÈ7UÈ7*<GÌ<N<ê/?6O;=;î?2Ä/¹Ì8¦7YÀ¿ÆÓ8êE9½1*>`Áî=Ï§È7Ï§È7*<Äµ> C_>_kP?Ø.?ø²-?Q?R´´=ºR=[?ÍÚ=i­<Õ1d?BÍî=I½È7I½È7*<Ç¬f=ë[=ÿ\R?pS<Ñ9<-6?v G¹~ìG9¥ÿ¾È'Ò8Û­P9Ðç>Uëî=ÂÒÈ7ÂÒÈ7*<rp>¶=­$4?5'!<*Üø;ÚÆ%?û¸ÍÌ8@¿à(¸ÛT:9mè½Êöî=<èÈ7<èÈ7*<V>?ñ%¥>aþL?Ä>`>.^6?àÀ·rÏc9Úe2½Ëb:nE:S?Wøî=µýÈ7µýÈ7*<FnÂ>J>_ <?\?Doº>U¿5?(F9üþÎ9Ju>Ñ30;{à:}LI?ûï=/É7/É7*<<>NI)>\N?qZ?>Ó1?Ç8?²{=·Ò8=m\W?§Õ<"T <ÿçP?Ëï=¨(É7¨(É7*<d2
?|^´>gH?Mâ2?Ögï>H??õ5u8ô9ìbX>_:i9$Um?Hï=">É7">É7*<böU=à=By-?CÒ;Váz;¤ð?hÔ8g9Æ8è?	?-zå9C¤9ÿÐ2?Bï=SÉ7SÉ7*<N?¸¶¢>ÝI?ÀÞ½?Bè?Ü6?Txé:Kq:YÏ=?çu·:øÝ]:T¯S?;Yï=iÉ7iÉ7*<Ç?¶>HUQ?¾k?åká>lÆ2?ÓQ·í9c%Æ¼:Ð
%:¼h?sdï=~É7~É7*<ZÆ|>åú%>"ïB?q>Øé`>õ,?H©869a>j¶9²*9Ý?_kï=É7É7*<W7=À8=y(?¶Eæ<¹<Q?Ø²¹,9Íÿí¾
q9Sã8à?oï=©É7©É7*<¥¨>e>ún<?Á>bé>ÔÄ+?22¸ÖîH9>¾å8JÔ9®X²=Ëyï=û¾É7û¾É7*<Z8#?ñ­>uq?5Y??WY?,ô9Õ,D9ËÍ.?´:ü[¯9B+V?ï=uÔÉ7uÔÉ7*<ò!=­ì<¥/?~<<:ù;¸X?9¯8/¯ 9¯M=úA8v9iðÈ=  ï=îéÉ7îéÉ7*<ÂÔx=o^9=UÒ+??¨;cC;)?e>W¹'~â8Is¿` 9íï
9äW?4­ï=hÿÉ7hÿÉ7*<¨.?ÁÁ>©Û;? $?°é>iÐ3?yÉB9u9øË>Ñá9
5Ý9#«?~´ï=áÊ7áÊ7*<1wÿ>ó>ÜO?'Ú?4É>E?­8A7<9v$F>EÌ·9P%¡9.þ?Þ´ï=[*Ê7[*Ê7*<Òè>) }>Ij??¦8?£8Þ>·T?ô_§9ß9?D:#wá9@{'?BÈï=Õ?Ê7Õ?Ê7*<1d)>±ð=µG4?ò>ÄRq>M?"?¤ÏM¶,S¯9ÕA»HÆ8\9¼¯³=ßï=NUÊ7NUÊ7*<\?=2Æ>ËD?4J4?~÷ó>®.=?
]9<g9ÿÀ?_8f;nÔ;Ý=?	æï=ÈjÊ7ÈjÊ7*<<©=8§g=Ñp;?Â9j=À>)=%1?	®¨9X9~
?
U;k#;(x,?óï=AÊ7AÊ7*<qg=~)=-È.?5<Ãò;Ô?/¹¶J)9Û¾D¾j¸ãñ8px¾@öï=»Ê7»Ê7*<;ÉÁ=Z
=s¡.?æ©;hø;?v8j9ûhb>lùÏ¶|é8fþã¼ð=4«Ê74«Ê7*<_Ó<=a=Ø2?°3;]f;å? ?E{N¸Üd9_÷æ½!Î8ºÝ09->È(ð=®ÀÊ7®ÀÊ7*<¿ò=¨c=Ì½.?«ðp;Ó±5;¸¼)?ú²ì·	
9ößP½)'Ö8Å£8ï`'?.ð='ÖÊ7'ÖÊ7*<u$?Ó,³>òW?½?Ë>ó¹U?èôh9
c­9ôù«>¡b;«G;Á®;?4mð=¡ëÊ7¡ëÊ7*<kÏ=Od=§^/?,=¹è=Et?­Ç9-Iù9­ðÌ>¹t:?:z#?&{ð=Ë7Ë7*<²U¾>Ç->=Q8?©&«>>¡Ð%?EÝ79úTô<Y¬:¥	 :/	?ýð=Ë7Ë7*<Æ¬É?@k*?Þy?4(½?Rp*?¸?1Mæ9<^Ê9«?«¼K:}':Í³?fð=,Ë7,Ë7*<'¸+?ûï¾>¹;f?UN1?yÇÿ>u1?Áß8ïÖ9Ü>du::ºS?ð=AË7AË7*<3?·[Ú>fùQ?mÎw?#?âA?&ë97Âë9oVÿ>d8¿:3|:­B?VÞð=WË7WË7*<hÑ¨>«d>þ<?äÇ>q>§+4?Y,=	Ð<~HS?ÃwÙ<ä<ò,D?Ïêð=zlË7zlË7*<z?óæ ?qïa?ùu?¬­>ÅÕZ?OôÉ8`é9pvE> R;O#Õ:2b|?Äðð=ôË7ôË7*<yÊ×<'í<æ7?R<<G]<îÌ3?Y¨6O±8Ãò<î¶Fÿ¨9?ß»Ýúð=nË7nË7*<¨·>R>åV?ÏiÚ>S>b7?%Q;Dû;þÚC?¹)E;Ü;&à:?-ñ=ç¬Ë7ç¬Ë7*<p&µ<'C<$$?Ê ;Ì´:ÑG?áÑ¹sg9vb¿  -8Ï9Ñ>±Zñ=aÂË7aÂË7*<g.ê<-Ó±<Ú(?ÐW;5;O?c¹9æí¾|G9ð9¾>*`ñ=Ú×Ë7Ú×Ë7*<B«>Ji>bU<?ÁÆo>¹40>Ó-.?toê¸b¡96øc¾|9òª9oùç>®mñ=TíË7TíË7*<{¹=ôä<¼</?u0h;0Ç>;ÈÈ?4¨¸^9(Ê¾ÜÖ46|59Õêþ;Mrñ=ÍÌ7ÍÌ7*<)£¥=
u=-?À³;#¦x;Åë?O-¸T]96t¾]Í¸si89C¾ñ=GÌ7GÌ7*<ÅÀµ=ôz=F³9?0Gõ=-¹=ó)?â©¼6I9ÝDp< ¢÷;õ©¤;Û~@?Pñ=À-Ì7À-Ì7*<Zc>>ß@?{q$?âÉè>×4?æO=gü<r<R?<æ¹6<
I?Üñ=:CÌ7:CÌ7*<>n^?¡?¼P?~º?¶£?¥E:?=È®9ôÆ9dÜá>Ë½:Ýá:)*?ñ=´XÌ7´XÌ7*<¼>4dp>ÊH?a*?Òïò>A3?ä×<^é´;&HX?×£
=*£<Y?dµñ=-nÌ7-nÌ7*<¨O>½ÑA>·I=?»+?q¼?¡*?üB<#Úð;ñ:N?óÎ<éÆ<ÿ=8?¾Ëñ=§Ì7§Ì7*<oÅÄ=®þ=°`1?>Þ;k;k%?)M¸¾9ù7¾uåX¸_79t3¾}Þñ= Ì7 Ì7*<ÂÏj=Vf+=þZ/?a;æQH;&?¥b¹Ét=9 ¿¼77¶p9 f=¥ò=®Ì7®Ì7*<4?=3È=k/?|þõ;ø¸;`:*?pA¹#J93¢¾èÙ7B/8²>Pò=ÄÌ7ÄÌ7*<È
o>>â_E?ÚQ%?ì:è>±=6?HK==¼ë<·M?S^Ò<Þ<'??,ò=ÙÌ7ÙÌ7*<{»<<°/?ô?¨;fC;÷?ÚÚ¸Ê9Ø÷6¾L5¸ð$9²¾~=ò=ïÌ7ïÌ7*<l°=~}~=x1?~ <0Ø;õ=0?[¬¸ö,9À¢¾Ì©³¸c/9 ]¾K>ò=Í7Í7*<Ð_(=£Åö<««.?Áh;¨;¢?D
¸Ýa9Zý½ùÈ4¹)Ì9¥¾aò=úÍ7úÍ7*<m=î:F=P,?ÆÂa;?i4;Ú, ?ÌG×¸q
*9!¢¾%Q7¾9Ç<}£ò=s/Í7s/Í7*<ï9:=Ð=`m+?ÍW;¦_w;Ni?Ò46¹xª7ÏÌ%ÁB7¹	P/9M¯¿ÎÃò=íDÍ7íDÍ7*<ÖÈ>É@f>éo^?±~ ?Ùðå>¯2?
¸Ñ~²8JJ¾»|¸8)ò³9÷:>Úüò=fZÍ7fZÍ7*<åÊ?Õð?-`R?¦?àL?
Í<?wR8xá9Ò${>:æW:üÇ-?ó=àoÍ7àoÍ7*<lÐº>þâZ>J}Z?ßN?b?°x-?c$³8ö|9d>­;k5:ºS?Ôó=YÍ7YÍ7*<ª|/?{Î¸>s?º>k\>u[X?F6Ë8i 79
>!xá8· 9A>þ-ó=ÓÍ7ÓÍ7*<U¡>La>Ô7?KîÝ>
 >A1?Æ³=¦¸'=M?:Kl<%< «6?.ó=L°Í7L°Í7*<¤`y=·5=Ï¨/?}¯;Ýzs;îa?®
:3}Õ9L&?8¨5ñ9)&;m;ó=ÆÅÍ7ÆÅÍ7*<FJ?-#?áNQ??J?#?\H?8SÏ9¿®=ß;X:G«:ÄÌ1?5@ó=@ÛÍ7@ÛÍ7*<¢_?
wÜ>Ã?Òg@¸l¯?#FQ?ÓúÛ9Pm	:ÔãÌ>yDr;Ë:h\?Kó=¹ðÍ7¹ðÍ7*<séÑ<±<qÒ.?éþ;<z;`7?¿^¹åèt9*è¾·§¸òç8$G&¾eWó=3Î73Î7*<¾ET?ñû>¹°W?¤¨.?C«ð>éÈ9?Êì8ÌIÊ8©?_n;Ì=;hH?ó=¬Î7¬Î7*<k{=ï.8=Ø.?þ]=U.=Ë"?J]¹ëÊ79ÙÉ¾S(9]<¸9v	Ò>m£ó=&1Î7&1Î7*<ÁF=iÉÄ<J/5?Àõ_=V='=zi+?mð:ñX:Íw%?
{<;Æ;j ?Õ·ó=FÎ7FÎ7*<Gi>a#>Â6?ð L>â>¼ç*?üãÖ:n1:Â>?X.ÿ;ôñ©;Æ2@?¾Ãó=\Î7\Î7*<¢Õ>¼>£O?r?x9?î:G?¸Äj<åu<uN?m¬à<¾÷<­³`?²8ô=qÎ7qÎ7*<"ü<¤»<"ò+?þ;/ù:'»?\­¹§<9äÀI¿8Ðm6ç½79øª%<nLô=Î7Î7*<WÐ©?[?s?Ë ?Ôg?'?ô/Ö9»Ã9Ü?Mô;ÞC;E}Z?+\ô=Î7Î7*<Jm>ÒÅ=ç0?§=@^=Þ?\7D9Pf¸9Ò3>k+<ä¨õ;æÃ2?ðsô=ÿ±Î7ÿ±Î7*<Xî½>q>ÚLI? 2?
ü>@5?_R9þÆ9E.>¨SI:NÀ':?·®ô=yÇÎ7yÇÎ7*<G¿?gUµ>­Â5?"à¢>d{>*&?_é8fw9§h>¾Ì;D«;n<,?>Äô=òÜÎ7òÜÎ7*<ß=¨öµ<VK[?Úï;Jµ;ðoX?úÍ4¹tö­9Á¾=à'9ã8vÙ<?!Çô=lòÎ7lòÎ7*<;÷>M >e?.Ý>×>¤ÑN?.Á88&B9Ü«=itó:9/:;âP?fÒô=åÏ7åÏ7*< /=sä<i1?Îf=U|5=ÍÈ"?
:*:+t?±^º:lã:*?Cõ=_Ï7_Ï7*<`Á>R.~>ÊÂB?Á«e?aº#?3?@QÉ7uM9àì%=|].:NÃ:aI?l8õ=Ù2Ï7Ù2Ï7*<>=fA= 1?K×=¤=_'?óÒ,9ÐÅ:»]%>·ÝL<t6<!2?9õ=RHÏ7RHÏ7*<¸ù>è4>5SK?°V?¥´?%ç=?
º"8HHÅ9Ø(S=Àk$:J}Þ9w/=?_:õ=Ì]Ï7Ì]Ï7*<«
?ýÊ±>i3K?<P?!§?P5?9¢`b9F|?^o:diþ9'Ýp?À<õ=EsÏ7EsÏ7*<ÿÐ<O<ÙÏ)?|þº<«<Ç?ÁÞ8 9£¦1>ùÁ!9Ei9^2>^õ=¿Ï7¿Ï7*<7?~¦>K$E?-ñÂ>Yý>(}7?t=(6Ðä8×<<î:9?µ9ÊãÈ>£cõ=8Ï78Ï7*<î>eÃ>Òb?þk?²©>ìÄG?"iÛ7G 9×ø.=öûé:sZ:áE?àjõ=²³Ï7²³Ï7*<¤0ë<Ã²<·(?Vã;,´z;?ì9t¹n9åwã¾/?¸ÑÀ9h½~õ=+ÉÏ7+ÉÏ7*<E»J?î.?ÅPD?'°(?1ØÞ>:ÉA?^9·¬ë89¶½-ÿå9^ò¾9M-?Jõ=¥ÞÏ7¥ÞÏ7*<¢h?Ä?°M?½æ?G¢6?K?òÁá86u9<b>µ¿:c|:MTB?wºõ=ôÏ7ôÏ7*<e?qº>ZQ?<m?	µ?ÖÝB?S8ñÖ:9^>b¬Û9u÷O94?ËÒõ=	Ð7	Ð7*<ag=Ó"Ê<C|+?Rð^;í¶0;N{!?*ã¥¸>#.9ßs¾ tÉ¸9¿¼8¾çõ=Ð7Ð7*<LDï> z£>W;?£è>'I®>%Û*?:Dl:¿Ü?Üá<¿ÚÇ;m%<? þõ=4Ð74Ð7*<i> 2>ÿQ?R¯9?mÌ?QU4?M39aÀ9"Qn>t]<0Æ;»J?r(ö=JÐ7JÐ7*<öäB=4=ÑÏ2?I6;];	,?h]Z¹ñv9_â¾e99P¤>=@ö=~_Ð7~_Ð7*<>ÓV>o9?5?@¹>Wß0?¡A=n§ä<ÞÉX?¼=I¥«<ýñG?Hö=øtÐ7øtÐ7*<p=!=ý>?L<×kÑ;Yò"?1WÀ8Ê¿9}+0>+L8Gó:9¾´>~Vö=qÐ7qÐ7*<?>æ\2>k¯L?ÿÿJ?Sç?/Ô5?A³8lg9.K­>·0/<¥ïä;æC?ìö=ëÐ7ëÐ7*<ëeã<ÔØª<\^*?õlC=È=å%?Â+8©­9ö|Á=Çk;l>/;±+?ú ö=eµÐ7eµÐ7*<~»?cZ¥>ØáY?:A?iK.?ÇI?¤9¬Q9òH?(ßÏ:¨~:_kQ?D¦ö=ÞÊÐ7ÞÊÐ7*<â<Â>nµ~>ù8C?$p«>ñz>wä.?zk>8ÛÚ8ß¼^>c)e:Ê
:ÇS?^½ö=XàÐ7XàÐ7*<«/ >vX>È=?`,> ùZ>/?¦Í¤;ýBH;0¬R?Ódº<¡z<l>?9¾ö=ÑõÐ7ÑõÐ7*<UñÝ>s>óP?ô?ãÐ2?°ú??þe:lVX:?1^:Ý9²\?Îö=KÑ7KÑ7*<¥)?ñW±>õât?g{h?q«?ßV[?¶ê7¾ÏG9É<G¾×9µ~9$gY?âö=Ä Ñ7Ä Ñ7*<ÍF?úW	?Áê?{®?u?*?5
:ÿ0Ê9zý.?ic¯:©åz:ô2?±ãö=>6Ñ7>6Ñ7*<³Z>o>Z>;?«>T>%r(?PË;rÉÂ:û<?Eî<²¸L<]¼<?åíö=·KÑ7·KÑ7*<²áô>AU>IK?-IÈ>>Þ.?¼ø8Ð9½¿Ê>Ãt49RØ9Wä±>Wïö=1aÑ71aÑ7*<4°>5T>Æ¦T?©Òø>æX¯>À¢5?6¸lå9t¼¾Ö$£:üd:f?÷=«vÑ7«vÑ7*<¼i¥>wP>uK?Pþ>Îúµ>3?ñ92@g9HY?½;Ì:Â&?<'÷=$Ñ7$Ñ7*<kØB?I<?ª
>?G3?"ý>}N5? Ú8?ýÄ9cWÅ=i¥9²%Ç9ÈÑÔ>ª;÷=¡Ñ7¡Ñ7*<nÆº>|ñ~>;?PC>´õA>J)?ëÂ8N·º81öË>[µ:a(
:6	?Ð\÷=·Ñ7·Ñ7*<ç-?Æ>e[`?|õ$?!ß>ß<?K9¢9*wÇ>CÁ:Ô:ã.0?õb÷=ÌÑ7ÌÑ7*<c>êS>¿Þ;?zmú>Oý¼>y)?a<wÐ2<ëIN?q= ²¾<Ë>?÷=
âÑ7
âÑ7*<ï1=0ÙU=,?á;_z;º:?âÝ
¹Ø®9*w¾+ É89ti9®\>?÷=÷Ñ7÷Ñ7*<Ó/·=×=r*?`ß!<%><éP ?kN#¹ÿ>9AâÚ¾Ó
9Ë÷G9p±>é£÷=ýÒ7ýÒ7*<Óî?¬Ý¼>XL?$»-?FÚé>:/>?^8
/9wó=ã9 9>Á`?|¹÷=w"Ò7w"Ò7*<_:ò=Ì¥¦=g
:?é+=G	=ºJ ?vL8÷9¢èÁ=±4ò¸W¿9sWÈ¾¼÷=ñ7Ò7ñ7Ò7*<¿õk>§>ÞÑI?)Ä×>%>:­-?æÅ?¸¬´C9Ûú½ìë9Âê9A?Í÷=jMÒ7jMÒ7*<.lË>eÊ>vD?
ã$?Gÿç>Dò5?Ûu8îýÿ8w>Õ~å9Fº9à²?oÛ÷=äbÒ7äbÒ7*<£g>°s^>Üq7?_¥>¯Vx>y*?:Ö<ÿ<ÒG?]<~d&<oE?{â÷=]xÒ7]xÒ7*<¯¡Ô=
=y;?_?jÖ>I½'?9¡8|^h9s1>e³<UfÔ;Þ<?Øó÷=×Ò7×Ò7*<VBI=t=wè0?T;¥~;b?)Ü7N9Ñù¶={wv9Ô­¢9"íÁ>ô÷=P£Ò7P£Ò7*<§<W=Ú=¾¯1?á¼Z;³H;Ô?ä	¹¾8¥39¿è.À¸T:9XÕ¾qø÷=Ê¸Ò7Ê¸Ò7*< J{=èg6=~V0?j_;elJ;Å
?5á¹Ê8½wæ¿äj%¹Cel9¿"³¾@,ø=DÎÒ7DÎÒ7*<LÈ|>=
>²P?cl?Á%?H6?­ØÃ;Öcd;°[?z
=|T¯<iN?:ø=½ãÒ7½ãÒ7*<¦:?§Ø²>?ÿÇ?^/?ù?3=g"Ù<ê¶S?W=º<Ê²U?Hø=7ùÒ77ùÒ7*<w¾æ=ÖÀª=aø,?T\<f<Ì1?3ô¸²Ô^9r¾vÿ¸tØ8ÅT¿Ûø=°Ó7°Ó7*<]?$ë¡>áwJ?!î ?\O?ëF?ªn=¼÷.=ÿ\?"=ª¼¤<&6X?¬Ôø=*$Ó7*$Ó7*<;¸>br>A¸B?TÔ?2ó6?¯w8?=²@=YBñ<KxL?~6<é:<S?÷ø=£9Ó7£9Ó7*<iÌ?=?Y=Úç(?¸L;B;z§?µN¹HÒ7/ËÀo¶;¹¡¶qÀA»ù=OÓ7OÓ7*<÷y=
-2=3?ßÚñ;ïº;ái&?çÃ¸ø8¾É¾ï8Ç¾9t(ó=ôù=dÓ7dÓ7*<to=Ô.2=E,?CÂ;y> ;Vd?t«(¹{ ý8y?*¿9¬/9ùÞ>¬>ù=zÓ7zÓ7*<Æ¢=ßr=+?Uí»;¹,;M?éÈj¹Z9ïè¾
¸ër9?ð½5Aù=Ó7Ó7*<,#_><>.T?Ø?NJÔ>uÊ3?ªÊP¹©¿î8Ýà_¿ä&Û9ì(Ð9XÂ?}¨ù=¥Ó7¥Ó7*<ÙÅ>/¥>Àë>?¨O²>Õ3>ò*?ë¹R$9Uñ¾×ÐN9ÔÁ¬9!<>äú=}ºÓ7}ºÓ7*<Ã|>ÍÊ=ÃøA?NþG?h?Ù.?¸w=H¬=bW?bø<k£<ä¿B?Nú=öÏÓ7öÏÓ7*<ÃBG?¿|Í>/>x?Yë?Ý³>u¦Y?(8¤vV9<>{§:Ã¼}:ßù(?°ú=påÓ7påÓ7*<j¢?ÈBß>7Ñ?Û(@¡}F?¨J¥?Y4F>æ`¤=W?)&=ÔY<h?ì°ú=éúÓ7éúÓ7*<ÁÖ>´?K>êÍF?§ê?kÀ¸>Gò:?Ä© ¸ñ9ý*¾ß9F9
)?ºú=cÔ7cÔ7*<zSì>]E>T ??¶?Ôi×>kæ5?(9Ð]¿9NÜD>Ï:Çá):Mì>^Æú=Ü%Ô7Ü%Ô7*<gp>ÁõE>áB?[@??0+?Ô7?ã¹9Ïä9lÓ>w9á9è,?Ïú=V;Ô7V;Ô7*<7oà>Ã·>'+A?3lv?V/?#å3?¯,9`À9=±¤>Æ9´^ì9Ö>Üîú=ÐPÔ7ÐPÔ7*<;?·qã>ýR?°?øRH?ªØA?Ø
;}®:ÅEL?]G39N­89Yø>Éû=IfÔ7IfÔ7*<;èË>¥µ~>²ðL?	Õ¶?Ef}?_µ8?Ä×;ì´:¼çM?ÒèÉ;¨;±,?<û=Ã{Ô7Ã{Ô7*<½=L?c=ÌÆ/?ÿh´;f;?9¾.¹`?Ô8®ÃR¿p	¸L®t9?Ì½ã¥û=<Ô7<Ô7*<ö]´>
d>ähJ?ßâ>9¬>=(?³°76J÷8_ì¶=1/M9"V^9<@ì>wÝû=¶¦Ô7¶¦Ô7*<ZO?Þ;¬>vè?å?k^Ñ>¤?Ü>NB\=
¦?ñ|ö<¹?/<G´?Xçû=/¼Ô7/¼Ô7*<hk;=.
=A)?¢X×<\¬<	< ?h8iÒî8v¤>fo;z*;Î¿3?¢êû=©ÑÔ7©ÑÔ7*<Ü]=¡t==(0?&G>+Ò >áÕ?rF>¹@S8gÌ¿+;%Ö:ôµ8?ü="çÔ7"çÔ7*<°Ìô<¿Ã¬<Á^5?H;¡';±o$?sÕ&¹òñ'9WNþ¾<³9Áíz9> ü=üÔ7üÔ7*<uÒo>î!>=?Ç>ÓzC>{)?w-¹Ï»m9whº¾¾±S8Aø9Ù·=cü=Õ7Õ7*<W>7?¦]ë>çNG?´J'?æµë>"±5?P¸}Ù"9·Ô½xK9?h9t+¼>Ôü='Õ7'Õ7*<ÍÉ=?Ç¨ç>ÅºQ?ðïm?õÙû>NÛq?³Ä9A9#5?¹:¼¼I:fk?½çü=	=Õ7	=Õ7*<?¨6=`=4Ç/?Ñ÷_;É!;ê11?.÷¹¸P&9¼¾£Æ;<=;ù4?ñü=RÕ7RÕ7*<Eªã< '©<dF,?ÛÖ[;RO;Xº?&×W¹ý]9çèø¾áM_8/©X9¿ì>¦ñü=ügÕ7ügÕ7*<b?;?:{U?»fð?®?´ªW? ·a9¾
9QÕÁ>ra;Kx@;0?ß÷ü=u}Õ7u}Õ7*<¦à¹<^z<#Ð+?s;û:­ê?ur2¹?k9Ö(¾§÷8ÎHM9e>ý=ïÕ7ïÕ7*<rÕ>ó«>Ä7?a×>W1>ôE.?$©2;ÿü:ù 5??³T<8£<À;<?´ý=h¨Õ7h¨Õ7*<þÝg?÷çñ>L`u?B©?d?àc>?CÑ9=Øæ9Ëè>|î:B0:u¿â>
ý=â½Õ7â½Õ7*<k½,?¨ð²>9!w?í7?ãû>Â#_?ðM92X9~ó>ê@: 4H:g>E? ý=\ÓÕ7\ÓÕ7*<ýÃ<©]<û.?OÃ;\Õ¡;4M?¡6¹Òz9Iº¾ãòà·?9£±½`,ý=ÕèÕ7ÕèÕ7*<n(¢=p=ü,?9±¥;ä-;¦9&?©R¸éL9¡½ø·:òL9×õ½R:ý=OþÕ7OþÕ7*<´a7?WÌ>nf?×ýB?ÔUö>R¤J?ôlô7j¦9×<=b:Fã<:ÕÆ4?x;ý=ÈÖ7ÈÖ7*<J&?Sµ¨>ú»Z?ÃM"?<ÏÈ>MéN?Jz9,;¬9[º>ÿmï:/¦¦:¼æ7?bý=B)Ö7B)Ö7*<à)>Gµê=I9?©X<´Q"<]k*?´ ¹å,9ó¾æ ;8øà9<2>ecý=»>Ö7»>Ö7*<¶_b>ÛJ >ÌÄ4?B?7Ë>º*?11=úä<%kF?9@¼<íÕ<Æ6?ý=5TÖ75TÖ7*<nÛ<¤<·*?~sQ;³6;#D?òå´¸©d9ñK¾Ð57&79cPþ<zý=¯iÖ7¯iÖ7*<+==Ñ¿=^2?^Ø;)¬;+Þ ?Dø"¹£°8s0l¿¡c8Ñme9dþý=¹Äý=(Ö7(Ö7*<uÙ?©È>HE?r.?ú>ý<2?G¾8Q9hÂh>÷9V2°9~3?Ôý=¢Ö7¢Ö7*<|æ=^Í<§*?÷[8;#&,;/	?èá(¸9ÄÙ¦½Ýü¸Ü9|c¾K.þ=ªÖ7ªÖ7*<:.=ø<v3?í0=TÒ
=ch?Ô^ÿ9J½­9ö#<?új;ª2 ;Õ¿;?÷0þ=¿Ö7¿Ö7*<az>¼Ç%>
A?Ðë?¹CÊ>úÃ*?k§;Åã:F70?ËÍÖ<Qä<*5? 8þ=ÕÖ7ÕÖ7*<~³=jã<Jå+?·¥E;ÐV;&*?üëÀ¸ÌÝ
9WÓ±¾K¸<1è8hz`¾}Mþ=êÖ7êÖ7*<¨ò0=U#=h+?~³;æ;ß|!?H%¹T6®·S{r@ço7íÖ9)
=Qþ=×7×7*<_è?$»>K`Y?Ý-?9ï>8:?L×p¸*b*8Vî4¿Âñ9ãÃ9ÍÍ>Xþ={×7{×7*<ÈÖy=4=Ö1?ìB¥;Ùý};u&?&º¹R9MÕ6¿*ak7`×.8ÐQ,>µzþ=õ*×7õ*×7*<KÓ<¢N<à!,?>%w;ìÙO;È2?øi<¹B9Ñø¾å±9ø9R?­þ=n@×7n@×7*<Ä=÷å<b*?Îï5=¿I={?sÍ$9Á¬u9º«>aV<P÷!<à)?þ=èU×7èU×7*<Q¿º>AEn>¤H?0Så>;n>þF9?V§8ÅÛ9]¼>øê:Þ2:K8?@þ=ak×7ak×7*<°Ò>HB>{ì6? K?¦.½>õ.?dG=Wö<üN?íæ<£»<ã??´þ=Û×7Û×7*<,@=A5S=ã°3?÷ú;H²;393?¸ì·¸Mj§9`¾Èº$9C9Ûk>9þ=T×7T×7*<JÛþ<õ©¯<t´9? ÷>==i­%?«½8¹ê9³ÿ=þn<@(U<wD2?¼þ=Î«×7Î«×7*</2=!a=â+0?Ü
<Çó;6?Ê¨l¹øB9nP¿]¢¸7]9R.¾Àþ=GÁ×7GÁ×7*<MØ<o<Ê0?qJ¤;£è;)l?)d¹@¿6ëP:ÂDÑ¶;Ú?9s¼Vÿ=ÁÖ×7ÁÖ×7*<?§î¶>hëJ?õ-?Wô>¾6?ËÑ¯¸9ã¾¯é
:½ä¡9¢g`?Y	ÿ=;ì×7;ì×7*<ÇÈ>¯h>|]?y`]?%?@8?ÞÈ8Yj9ÜN>îÃ<¦h<!3W?P%ÿ=´Ø7´Ø7*<l71>æ>¯1?¾)>J >÷%?½x:N<:&#)?z¿U<ja< ¼4? Aÿ=.Ø7.Ø7*<[¶>y>¯;?º?S
­>äq@?-ú3Ø4d9R9í39hêy9ìé·>6dÿ=§,Ø7§,Ø7*<·	>ùqµ=óMB?YQ*?Øíü>»b,?°Ç=þ¶<çQ?Ô"Ï<UR<ò<?7ÿ=!BØ7!BØ7*<s
Þ>a>a±V?Í£U??©2?0-9Uà9&£>ÒÚþ9z
:ìæ>·ÿ=WØ7WØ7*<t2=sÞ=¾à,?âk;¦UY;¢Ó.?ì¸`i=8M?V¿g8¯
9@Âá=ÿ=mØ7mØ7*<L?1°>è]?¾3?&¥ê>FD?IG
9Âe91j>ièâ9fÒ²9uk"?¤Îÿ=Ø7Ø7*<É_r?Vnú>Ãw?ýêA?Ù³Ö>°7g?éd9óÄ9Ôè>µ3:@K:Ã½D?rìÿ=Ø7Ø7*<-?E¯>'ÝK?Õó-?èÚþ>â».?ûõ&·'9PE¡¼)Wú:¬:D:?H>­Ø7­Ø7*<'â=Â<Wß.?¿ö¦;µ´;ã?â¶¸fR9&4¾799òuÄ9<½>Ð	>úÂØ7úÂØ7*<
>Õ>¯2>ü;?k?&+?þ¸/?üç8Éï9\ØX>k¥;:è¸:Þ:?,
>tØØ7tØØ7*<Æ7?@Íï>y0D?H$&?OSÝ>¹+@?#ì¡6FG?9¶X<Ýl:ÞÚ+:Uk0?ë>ííØ7ííØ7*<[<?6@>Z?J°]?H¨Ì>ç¦?8Mo995jì>E4þ8ã9¾k>>gÙ7gÙ7*<)2<>è¾Ü=x@Z?!]N?a	?¯E@?[Ýb;1eü:Òf?ÖÙA:o	:õ'?x>àÙ7àÙ7*<ä9=äz=9W.?á¾e;ü÷7;©Ù?Zé¸&tö8dò¾®î6Rz
9ÜÊ×<æ0>Z.Ù7Z.Ù7*<;-=ÿ<§K-?EM;®k<;)D?B½¹tM9{Ä±¾v:9ïÑ´9þ>F>ÓCÙ7ÓCÙ7*<¤>||f>ÞC6?ýT>Áf>Ñ,?ýïæ<<J¹G?¤Ñ<Pj< ¾6?O>MYÙ7MYÙ7*<ÑÁê<¨<ÊÜ2?AIÂ;Äq;,1?¸²Ðá8&%.¾8N¸cb93c¾ÿV>ÇnÙ7ÇnÙ7*<¼'?P§µ>k3R?¥?§¾U?TF?Jf8eg9Mÿ=Ù9,:LÔ>qj>@Ù7@Ù7*<¡>X^?>X?ù=?jþ>%>?öÄK9íE°9^÷>p¹.:#í9z²<?$«>ºÙ7ºÙ7*<ÏÉ?Õ$ª>èÛ\?,'?x\Ë>eøR?'9Ý*9BÃ>5Bõ9êU:29í>qÁ>3¯Ù73¯Ù7*<R[H?W³>gÖ?ä¶??·Ò>mêh?=}^9áy 9v±>i\9Ðbö9Ie>¬Ü>­ÄÙ7­ÄÙ7*<vOð>H>_G?$:
?æüÂ>z5?ÚÞÝ8Rc95Üy>Ò]:ÚI:ï3
?Íã>&ÚÙ7&ÚÙ7*<>ñÌÕ=M3?H<ÎÖ;°s*?&¸Iûb9L"1¾oi!8¸i9ä >é> ïÙ7 ïÙ7*<ìa?lâ>w?²3B?µé>àPU?}\³8,Úe9çÃG>»
L;[ÿú:ÌP?9ê>Ú7Ú7*<$CØ<ÇÙ <F,?+Tþ:úÎ:¬H?0ñy¹ó$59$0¿so·m&9µ_½«þ>Ú7Ú7*<&·>WMB>óª>?c±e>*->ìÈ)?½¬¸`ÿ¨9SQ¾£ð[9j9Ä¡Ç>j>
0Ú7
0Ú7*<Kñ>tõÎ=Ëÿ6?X~6<
Ç<2?9i¹ffX9ÙI'¿k{ ¹+9Î7ð¾q>EÚ7EÚ7*<´!-?p½>Êi?9¤?³&?à{?	®9I¦9ÈÊ?ßåÿ:û:)qk?ª0>[Ú7[Ú7*<i¦Æ<q½<`ó*?Øå;¸ô;I?üX¹8õLÔ¿'¸58&Ò8£Ð-?É?>ypÚ7ypÚ7*<&>´ >±<O?¬ø/?eú>$é3?=Nº<ïR?g¤<ÁðV<ÔhC?$E>óÚ7óÚ7*<gß©<<ñã%?Ý; M;ÀÄü>Þz¹É×9Kî¾Ðpo¹´®9c¿ÁP>lÚ7lÚ7*<¿´?ÿp>¨\?æ?x¸>W:V?7oý77Å8O$>àª¯9ÃÖo9';?nf>æ°Ú7æ°Ú7*<õ{Ð=2P=^4/?à,¡;Û¹;Å?x±¸­º9áó½°R¶yâ8é`n¼Æn>`ÆÚ7`ÆÚ7*<crä<ë§<Ä.?cpG;ç;e1?yÔ¸E´09èù¾I¸Ð9ü®½à>ÙÛÚ7ÙÛÚ7*<,C÷>¼ó>S?¨Î?^,?õM??«ëº9k9!K?!O;+¹;èÊD?ç§>SñÚ7SñÚ7*<\×?g(¹>wW?v%?Ï¯>=W?^É£¹Ñ¸8ÂÞâ¿Q­9tn9½9?ùª>ÌÛ7ÌÛ7*<Ê6F==,?ÄH;ö;-;¤Ú?V(³¹ôã49/}¿þí·nB95½P¯>FÛ7FÛ7*<Î>»J>ÒvD?Ä\?ì?T1?"d=±>=åúD?³?Ï<o2<ÆB?tÅ>¿1Û7¿1Û7*<÷ûÈ>/X>n?rÍ;?éÁø>7EA?ÚEµ9<ü9È®?09 }9ÓÍ?äÓ>9GÛ79GÛ7*<UåW>Zm>ó2?Æ>"sÒ=Yò#?w:p!:®?<9j:<ê/?Ü>²\Û7²\Û7*< oh>+ >vø:?-t>'B.>z[3?·£<q~G<KQ?}<«<?M?qé>,rÛ7,rÛ7*<LÏû>X>ØL?Ý(?ÌË>,H?ç`9ÿÉ¡9JE±>ãï±:ÐÐL:g^?²ñ>¦Û7¦Û7*<È8=êðL=ù(*?
;Rz`;%?^î¹vÍê8©¿9,=92¶>Zó>Û7Û7*<®Ã=çÇ=¬3?c$<Aü;ñ&?*~¸()9,D@¾Í7Ý¸	Wd9èx¾~ù>²Û7²Û7*<Òø?È¦´>§°Q?I?Wj?Ú)2?D=m"=7XN?o	:@2ú9\Â?â>ÈÛ7ÈÛ7*<ÝXÿ>Ö>%S?	x?ìù?õ0N?Î¼8iQl9L>\:@:¨¾X?Ï>ÝÛ7ÝÛ7*<]a=ÚtÇ< (?	;R¿{;ý´ ?²'X8í(#99)>hÛÌ8l¼A9ûX>þ>óÛ7óÛ7*<^7W>m>êÚ:?a?wß>à/?ËqD8Ã¸n9¯©Ò=ïü:·:Æ/?½>Ü7Ü7*<B=yÍ<c·8?Äiy=ï¼6=ù³.?1T=ëôþ<ãU?)s1<ºÀï;y=?9>øÜ7øÜ7*<èÓØ<¿7¡<ç&,?G];§5;oë?|¨8þC9Ùw[>Ü7Q959åFL=Æ>r3Ü7r3Ü7*<è&?ðÂ>fM?Å+H?GÐ?{·/?¼Ìp6ÓN93<=°_µ<üI?>ìHÜ7ìHÜ7*<$5>Óìî=B?¬Ü´>ûû>N.?§×h8fü9FÍ=-Ø:ïÉ°:Fp?/5>e^Ü7e^Ü7*<(v=>qç>vx6?wØÀ<¯<Ë+?
6¹æs9ì³1¿9çu9_ë>¢C>ßsÜ7ßsÜ7*<x>}ÔÔ=oó0?	»Þ;)D¸;¸?7®j·Z'9ª~3½Úñù·~S9^;½YQ>XÜ7XÜ7*<ªO°>/²B>Óg?ôÅ?s[f?[?NE=N\æ<z[?0=LÍ¹<lr?Y>ÒÜ7ÒÜ7*<¤­?ò®>;ÈL?Äcü>$!´> Y3?Í¸7<þ8ªa¹=~9[93à>]>K´Ü7K´Ü7*<ü!=+ê<A
0?<.;åk~;!?N,ì¸ÖF9ã4¾ôÉµÊÙ~9
ôI»xb>ÅÉÜ7ÅÉÜ7*<Ög>Y?>s'5?ªI
?ó´Ì>8ð,?Î";øÓ:ìËC?ô»<ÊÐ{<$>?æb>>ßÜ7>ßÜ7*<RùJ=LÎ=õE?WB<ä;/?äuÖ¸À29«°¾¤­ 7ðj8;»>û>¸ôÜ7¸ôÜ7*<áql>ø >«=?^}>pvI>¤å*?Ù70Ñ98º=^8:#p:¼)?A>2
Ý72
Ý7*<G­>äøh>ëµ>?1?D(D?í¾+?bV°9´Øy93®4?Ï9¤B9ú¼>?¤>«Ý7«Ý7*<@²=aÚ¾<T ,?dâP;Ê^9;<?l¹¾V9Ïº­¾¾ôù8
l9B>RÊ>%5Ý7%5Ý7*<P#?×>üÂ?W§?õ*?Ö?Ûv9à9MqJ?÷;-¢C;¡?Ú>JÝ7JÝ7*<jÿl=Ý(=ëê3?<[Ð;×c9?ù¼¸j¤L9Ù5k¾àû*6ÙO8òÒ<cõ>`Ý7`Ý7*<¬×·?@?E?n_}?Þàª>LË½?V8fW9>ØX:yÄ¶9©?±ú>uÝ7uÝ7*<`>»K>ù6??Øàæ>²@¬>x+?>7
%9JÎ<á99Þ§ 9Òn?¢>Ý7Ý7*<@¹Ü<á¦<7?M?Utj;ã$;ðm\?®á×¸_V9$È@¾G 7Îa9Uª <(> Ý7 Ý7*<ö´M>¡?>Ö½;?­>uS}>/æ.?ÈôT=*g=ÛßM?ïã<0S<ãç;?P>þµÝ7þµÝ7*<ÿ>®£¨>XB?»S:?Í? 3?ÊE9ê²9J_>¿gQ:J°9ÒÃ?>xËÝ7xËÝ7*<ãê<A°<H*?qí;Ät;-x?5	«¸¢O9c¾K_Ì8YUu9BU>ÉA>ñàÝ7ñàÝ7*<k°=¤[Ï<ã'?íö»<Ó<M#?Å8Z.Ñ9(Éñ=å¦:ç::L$?K>köÝ7köÝ7*<õÊ5=àÆá<Ì N?UM=Ã@<µ´³?D<R¹Î~9G8Ó¾ Ë¾9ì9:?KK>äÞ7äÞ7*<W¥?ó£>
Z?}Ì»?eY?w%]?m}ó9L\í9-N?¶;òúO;u*`?[>^!Þ7^!Þ7*<¤d?=ß=÷30?ò{n;m;C?æL5¹6>9Hô¾Ù¡­7ç79û\$=Ú>×6Þ7×6Þ7*<(bá>
>óÛB?JP3?!Û?uÂ,?¹qÔ;ò;3Q?¨¤Ã<T|<fA?v>QLÞ7QLÞ7*<ÍÒ+=Ãú=¾*?C#Ò;­ª;Ò?)c¹ÝV9ýµ¾f¹³9ú÷Ý¾ã>ËaÞ7ËaÞ7*< »Ú> 	>×
T?æAm?§,?z9J? =60-=I?u×]<æcö;t~f?ç>DwÞ7DwÞ7*<x§³>CÂt>¾ç;?%?Q Ä>ûx*?º_°;2cc;=F?Å<^<:7?Ü>¾Þ7¾Þ7*<(³=²C=(.?bKö;2´;Vó.?@Ê¸«õ79dº¾1s9+ë¾8Ü°Á?£>7¢Þ77¢Þ7*<ÿä´>V,n>#oB?uÅ>y½>*?V¼ñ8ºøü8-¡ô>:»:'T?Û£>±·Þ7±·Þ7*<3\>Ð6>®6?Þ-<öS<æ'?SK¹
Î8ñ|¿|7tD9 $=Á¯>*ÍÞ7*ÍÞ7*<ÿÚ> Ñ>i¤8?K,Ê>?>óý'?ÈÁ-=æ<VA?ÿõÙ<` <ÜD3?½>¤âÞ7¤âÞ7*<Z*´<Â<Æ\0?ð=eêá<ï#?*É]9ß9ËL¸>S±:Àè:¢?#È>øÞ7øÞ7*<µ¯Ò<0º<p,-?X;®Ó:Á7?	p-¹X9µ¾îl9ÄOÐ7¨,@aÈ>
ß7
ß7*<*
>ºèÈ=ø/?ÕÜ*<(Ìê;¯J:?´FÁ¶Ý½k9¢âQ¼cÍY8 Tª9	­£=¾Û>#ß7#ß7*<õáÙ<ËZ<·^2?åu;XP;©!*?=Ãm¹Ú)J9&¿Õü(8ùi83å¸>/ä>8ß78ß7*<N¯<í	<û+?¨;¥n;?bj:¹&9ßà¿^ÞÁ7'H9öw=ø>Nß7Nß7*<ýz«>ïíi>»¨;?CDÍ>(i>J(*?µrA=Éð<«M?¸9ý­9°Ã>'>}cß7}cß7*<2>}{¤=ÀM?nbR?j>?;Q=?÷.6=môØ<øV?pÔ9k?·9ºË>>÷xß7÷xß7*<.{2=/ÁÕ<ZÁU?Kµ =zW@=åU?ñ§Ï9]XÞ9dï>ëÁ|8¤O®9Î¹=/>pß7pß7*<E¤?a¸>¸=?É(?té>±8?zý£9Ç)Ó9ÏÆ>"a:Û(Q:ËÆ	?@<>ê£ß7ê£ß7*<$?ü´>sµK?9;?çr?6?#j··èH±9ýl½³8o9/¢Ì9¢>=>c¹ß7c¹ß7Ãdª<ñÞ´=¡©=d/1?}_<sõ;49&?,¹É~59^3¶¾oØ·kñ8º]å½¡`>ÝÎß7ÝÎß7Ãdª<ãh=ôÅ<QÂ?SÏ;DëX;A­t?²Ã
·4'9êf½Dò77³½D9ÿYï<Â`>Wäß7Wäß7Ãdª<: =Îs9=¨-]?Ù¸;têO;wc?qÐc¸Ï¾"8O-3¿Æ,9 D48\õ?Án>Ðùß7Ðùß7Ãdª<òÃ>@ÅY>\Õe?Ó?#Î>_O;?E_¶8Wy9ñ=;>ð:U:Ò1?ó|>Jà7Jà7Ãdª<Ûn+>+Âí=ü8?>¥@a>\W)?T<hH<»C?_h<ÿ¦<<;?>Ã$à7Ã$à7Ãdª<°Ô+>åÒï=½k7? ³ó<ß­<8B4?{n¹Ìæ9Ø«n¿ý/;ÚçÝ:C¥7?Ïª>=:à7=:à7Ãdª<Ä
?	[¹>¨??ï?6Á>ç.?ÈIÅ¸¨9¡6¾)
0:ù_ë9(w??È¼>¶Oà7¶Oà7Ãdª<ø«	?D¬­>ÚîJ?­#?
1å>Ë«6?Å99rã>*U§9ÀÍ9öÚÐ>Ã>0eà70eà7Ãdª<ÍÔ> Û>*D?Nc?P!?6]4?C9B9`©¾>"5g:à:ñg??XÈ>©zà7©zà7Ãdª<sµ<½<)¹(?Ú;;@;ê$'?Ô*:¹âÞ9ðç¾-B8Þ!8ÖÂ>»ß>#à7#à7Ãdª<I8.?Õ¦Í>yßX?
:? Ôá>ÅîR?Í_¹9îß«9°
?C¼4;Ö/Ö:©X?Âá>¥à7¥à7Ãdª<U¸=ý"J=k.?/¥;;8;M:?^¡¦¸¤e9fÁ9¾È-8Æc39¿öö=ë>»à7»à7Ãdª<Äº?\?¿4j?{Ï?Ót^?4Än?ïÁ9Ab9s[?¾¹g:*s :VÜ8?Ùñ>Ðà7Ðà7Ãdª<ä¯Ý<Þ¢</?øAÞ;®ëª;r&?Èvs·`a(9Ì9½QÍé:

:_Æ??;>	æà7	æà7Ãdª<&æ¯?év?7
?Åh@ìË?WR?´U:Pø9q±?á¼R; ¾Æ:·¹?8>ûà7ûà7Ãdª<Ê>
´>}íA?­!æ>½_ >	­7?½fN86ì©8z>ÚY9
49þ>Ê<>üá7üá7Ãdª<Å`?4²>o\_?~Y?ÇÙ?hX?'â8n!.9f¦>Ôà¶<¦=<
w?$F>v&á7v&á7Ãdª<T¤=Î<g?3?ØÔ;¸Z;}Û+?§9¹aê9
N¬¾¸-]9Ô%¾t>ð;á7ð;á7Ãdª<ÝO>¨)Ñ=ïÙ1?qN>Èä >q<$?X:ØF:^o0?Ée_<!<1?#x>iQá7iQá7Ãdª<ç»=O&Ý<äõ1?ª¸å;<ì­;À)?È¤ô¸Ô9¯Ò¾òu¸dçµ8©DD¾«>ãfá7ãfá7Ãdª<Ã#?ÏÞÑ>^ùF?aÇ?Ùå?)A?¾µÈ9rÕÇ9«?nÇ;À{|;ÁFJ?å>\|á7\|á7Ãdª<5@~=99=W³/?a;/èc;$ò?×zs¸uã99¨'¾Ö¦£¸¿8D¿>Öá7Öá7Ãdª<ìè¾>RÖ[>mP^?
°L?Ñú>ÿêP?Ôâ8@t~9Ï>¶?©:>¯f:Ò;?>O§á7O§á7Ãdª<m<>z};>þa;?²Ë>§(P>õ±*?òÆ/=ÄÞ<;J?åQ:9:±x	?>É¼á7É¼á7Ãdª<×k¿>¢\>{^?9O?úR?ã_K?+[@7äÛb9­Ù<°å; :ë1N? >BÒá7BÒá7Ãdª<Ñÿ?C«>,l?úé=?Ý©Ý>U[?ÚP!7<9>Ò<eB	; Y:(v¡?Ð>¼çá7¼çá7Ãdª<ÎÛ<¡¢<T-?VÌ;gì;l?sÜ_¹w 9á2¿Sí¹ 9(>è¾ >6ýá76ýá7Ãdª<áô*?G¡>%®?Ä3?O??IgY9àB9¿Ë?z©;þ©:4g?¤>¯â7¯â7Ãdª<n÷>l9>ì<?% 	?Ç>¢0?ÎÞ&=oVÒ<ªK?çsø<Í£<¶%B?º¦>)(â7)(â7Ãdª<ý%}>e$>çìD?s?ÎxÉ>11?Yp·$ÚÉ9¡i¼{L!9[±9>¨>¢=â7¢=â7Ãdª<M= ×W=;ã-?ìx;Ò¬?;;&?µÒ)¹AK9äÕ¾ÐL®¸C9¾¼>Sâ7Sâ7Ãdª<ô_?Ú?$]?ÿ

?ç¡>^_?Ôa:hïø9Õ
?ÛUç;¥;3i3?íÏ>hâ7hâ7Ãdª<pGr?R?ý|c?mqT?)ò>%`?9PSJ9M6?Ó±Á:pH:ù$?÷Ñ>~â7~â7Ãdª<r
?G>È?Õ??¸Ñ>âA?pw¸<Q9²¤+¾éÏ¿9HÝ©9à?ÂÔ>â7â7Ãdª<ü7>9âÆ=®V/?Ù
>a©ä=¡Î?ÌþP¹l=9û·¯¾w­ö9ØÐ9Æk?°ë>©â7©â7Ãdª<i>§Q>â=?I_ý>b·>($1?W=øíÁ<¯N?PÉá<Ë(<}1??ò>|¾â7|¾â7Ãdª<÷Ç=w=Ï71?àn7< @ç;¢K?YJ¸vl9ÓÄÚ½Ûg:EÞ9¶¡?ü>õÓâ7õÓâ7Ãdª<eññ<Ìî°<å/?ßD=wª=Ô?H L8®J9&>Ð;;ra-?ý>oéâ7oéâ7Ãdª<!=c>\=·)?=<Ýþ;ÞÀ?öî¹nÅ9ãÿ¾m>²8çó.9jh>>èþâ7èþâ7Ãdª<D=Þt=Ì+?µa;ÜU3;]!?_¹¬f8Í;ÀÂ¸Úg09_É¾¶>bã7bã7Ãdª<ÃMð>Rj>3ýT?þ=F??^2?Ï¥%9Ô¢ 9Rþ>dW	9!Fg9^>s3>Û)ã7Û)ã7Ãdª<>´1>·}=?@á> R¦>*-?ñ(9|¼v9Áø>8$Ä9G½9­h?±4>U?ã7U?ã7Ãdª<=¶H=GÕ=ñ,?
|B;½R;%<?è á¸TY8¨çT¿ðÛÁ80³9³i<>ß7>ÎTã7ÎTã7Ãdª<ïÐe?{Þ?wL?ZéÈ??]¥9?­:7ñ9é?40<i1à;¥3I?Õ8>Hjã7Hjã7Ãdª<õÓñ>Ï^>$zS?3à?ý¼>À3?f3d8j"ú8Pi>y°:;y:U?
<>Âã7Âã7Ãdª<#*>¢¨é=h:?Õ½®?±?¼/?}V<[Ó<Æ¡K?ºSE<|	<å¶7?<>;ã7;ã7Ãdª<[úÂ>[w>¸á6?[ýw>ÎÕ:>å)?×
(=¾Ù<áE?ó8Ã<ëñ<,2?ßH>µªã7µªã7Ãdª<9Ú²>Õ|e>×G?úä?æà>è.5?Äþ9r9ÃÏï>ÁkÕ9{Ç:1É>c>.Àã7.Àã7Ãdª<¥>¿=NP0?õ<UEÛ;ad?©E¹¹´Z9´æ¾¸Èo>9,¿½l>¨Õã7¨Õã7Ãdª<Ù>>E%7?m?(òõ>ç$?öêÓ:ø²:­ö?xB@<K½	<Gª2?]|>!ëã7!ëã7Ãdª<bY=ÎÕã<jï(?ÈA;æA3;ð.
?Æ3Ý¸5'9è|©¾Óçy8hxU9ÜØ>>ä7ä7Ãdª<Ðòº>­_d>EQ?Ì?'Ó>j19?^(Á<¨áv<¼JH?úù:¢Ù¥:<@?>ä7ä7Ãdª<é­\=u=¤á7?cLª=²x=ÔL/?5Q··ZÖ9qL8¼<ôs<:(<ý9?£>+ä7+ä7Ãdª<D¸>B>ø\8?¯>Ä>Ë(?¡=;ÔÜ
;Ì.?d<4Üa<2?C£>Aä7Aä7Ãdª<q=^Â<{¥2?dª;'u;/¦1?à¤Q¹ ¥9F%)¿kb¸	$99¥¾CÏ>Vä7Vä7Ãdª<ùR?Ôü>7U?Ðtc?"-?#|D?Þ¨;,û²:¤^?°Uc;±;¼2c?à>ûkä7ûkä7Ãdª<Y«>Êj>kw:?µ¹?Ø Ù>äl6?ì¤7ZÀ9îVÛ<Yj²:k:ôQB?ú>tä7tä7Ãdª<&?Ý¤>(0R?H;Ä>^x>¨BJ?ÑD8%I9"W¶=ªöè9æ^²9-'?ú>îä7îä7Ãdª<	þR?Ï¨>åû?Y¨?HÐ8?%1i?m97ü9>Pü:(q:g$?>g¬ä7g¬ä7Ãdª<Â>3àá=/ú1?NÉR>×^">Ð*&?Âo:¥Î2:5­Û>¤Öä;#¦;üN0?S>áÁä7áÁä7Ãdª<Z¦3=$='ì*?-S<;äx;ë1)?¤0O¹ÍM8ßÜÀ}@8»ð8w>">[×ä7[×ä7Ãdª<þz:?'Ø>Oi\?Ë#W?]V?@?>Ò8þ"Æ9hÒ>RÌK;i;û9?h#>Ôìä7Ôìä7Ãdª<ðÊ<#<¾&.?Ý#;¯B;n?"èÜ¸¨wI9¿Y¾+5*¸N79]í½?+>Nå7Nå7Ãdª<ñ¿¸=Ñ=7.?|<-»;.ë1?ªL¹*ã¥8^Õõ¿Ý392+29õ?0>Çå7Çå7Ãdª<jø<^ê½<Ám'?÷g;f$;Þß3?oÓ¸A¼Ï8­G¿§ç81ßN9zü>ÿH>A-å7A-å7Ãdª<÷o¯>XN>[§Y?8V&?%ï>!2?r%¹[`9È¼¾9½9¦²9ÆÜ?Z_>ºBå7ºBå7Ãdª<,\*?UÛ>ÀÖF?5L&?Öâß>µ&>?¸äç7U&9-@=Òd";«ZÐ:G?¼x>4Xå74Xå7Ãdª<=O=¥i=1/?;æùs;úH%?_ÍY¹AçF8x)ÀÚ·¯:ÿ8g½a>­må7­må7Ãdª<ÞÁh=¨n$=Ê/5?SÛÔ;^«;®Ï?¦uÚ¸¹¡9¡ÔÒ¾!¦Â8'w9}ª->Í£>'å7'å7Ãdª<­´=iÜ<í	/?e;Áç:Ý-?xý¸Pí·?,Tõ¸½¼8{`&¿ª>¡å7¡å7Ãdª<¾>mÇy>0UC?N?Ý>.÷4?cü8(9w3|>¯ùz9Þ­:\>Ç´>®å7®å7Ãdª<EËÿ=&=ÝÑ{?JT¦<Æ;<[°c?§j1¹\9øÍ¾²å¦8Ç9¤>Éº>Ãå7Ãå7Ãdª<.­=YYN=%Ä/?rpö;IÍ·;ë+?È-¹\¤_9Ò(Æ¾ºu«6=9ûw<Ä>
Ùå7
Ùå7Ãdª<íÑÔ<q¶<õ*?Ø$	;·çö:2?õ¹¢9<¤L¾@/ ¶?9Ö»yá>îå7îå7Ãdª<ÚC>ÀW>³4?*¸Ñ>L»>60*?9I3=»wí<GA?M(<óQ<¬9?ûã>æ7æ7Ãdª<Oþ¬>Ìv>4?AÓ ?é>$A0?mo9§5¹99¥>/¤:÷fp:µÖ.?«ñ>zæ7zæ7Ãdª<&]N>èM>&=?Ä?~Ñ>ª£0?S9=UUß<oT?=n<98<e¼??võ>ó.æ7ó.æ7Ãdª<¡Ç<á<æ:5?ïä<¨!Ò;«?þ+¹Ñh8~;ÀÀò·jl8<M¾Sû>mDæ7mDæ7Ãdª<Äö3?ê°å>¼H?w?Í)-?oô6?+þg8Æ×9T½=äF;ãÔ:¹:?²>çYæ7çYæ7Ãdª<WL?ìi?ùuK?Ë?!Æ>7/?Íö¢¸»9#
¾X9ð96^®>'>`oæ7`oæ7Ãdª<ÌË>bJ>ÓB?%)?¼ôç>è:?R{9Aø9nðÌ>qé:o@¡:N9?P>Úæ7Úæ7Ãdª<Ô>e¦>Y¿:? >ß}X>W0?Ff¸æÖ 9[B7¾3[:¥R:/?s>Sæ7Sæ7Ãdª<.8?ñ>\C?>Z?P?mØ9?`r8q6¦9órº=ÃÆ:
f:®7]?ê
>Í¯æ7Í¯æ7Ãdª<|Ë<­Ç<h,?û
Û;kÙ;£¡1?î¸ð7^9q¾oTP;Û
;=?­>FÅæ7FÅæ7Ãdª<²ä?ø>xU?yB?NÒ
?0P3?>IP9;Àj9Á#ã>°oÈ:²´:	,?¾!>ÀÚæ7ÀÚæ7Ãdª<²C²>3ön>ù>?Xù>J±>õÆ3?Â}m89tÝ=p0	9#d9wñ>$>9ðæ79ðæ7Ãdª<ñP)?AÙ>/G?v9?q×õ>| A?«|9ÌQ¼9¹>Ë;$;8©I?l)>³ç7³ç7Ãdª<ê>¤>Ø¤??¯÷û>9·>0?DNÖ89¬9vF>Õe²:\«t:Í¨:?ª2>-ç7-ç7Ãdª<)º=ð=è+?Å°;¿;Í:'?{H+¹¢U9j@Í¾ÒMï7Èñ8ðþ=IJ>¦0ç7¦0ç7Ãdª<ûÇC=ª=#o.?n;/;øä-?wN¹XH9U^@¿g¸æ8Zl¿ãK> Fç7 Fç7Ãdª<ïg==õÆü<#Ò??sÃÍ=lÔ=³9?ÐLË9ú:]:Â>"ìÐ;Ø;QF?6V>[ç7[ç7Ãdª<ì>ÆB½=v1?¹¥>ý³>÷#?Õyh:V":jÐ??4<#µY<Üë+?4Y>qç7qç7Ãdª<KY=!=Qû+?úê¼;«ß;o%?¹)¹ôA9ëà¾Y(ð8¶Ð9ÝÐR>\>ç7ç7Ãdª<=l>9¦;>ï@?Ï©÷>çzµ>®.?Vó©;¹ñW;yI?¶È¢<ER<k/F?F>ç7ç7Ãdª<`óå>y¡>å$6?5_ã>Te>ÏB?f¢;8¬¨
9á)>é89N>¸¤>±ç7±ç7Ãdª<èd=ó¿A=ª@0?Y
½;ª;¿.?¸¸L9)ä½Ó2Õ¸¾J9 ¾6Ï>ùÆç7ùÆç7Ãdª<ÿC$?¸7Ù>A?óT?`©d?d$0?ë¸99ã/?BÊ«;ue;7@?ÂÐ>sÜç7sÜç7Ãdª<Û =hÙe=­(3?ßF<.P*<ïv?q¹.ú9õ/¾è
¹ãÑ¨9¨¶V¾ä>ìñç7ìñç7Ãdª<\ìõ>ø_>»R?Ó¶?z?ï:?;: 	:Í:?«K;½g;ÐöA?g	>fè7fè7Ãdª<ä©?Ìb¯>j²Q?
N5?}jø>
×:?³®3¹þ×E9è¾á;»<ra<³zT?÷	>ßè7ßè7Ãdª<á0=«c=3X0?w;õsZ;½?aP°¹k9.¿ï
¹¥(9-Ø¾
	>Y2è7Y2è7Ãdª<.=²,é<Ã.?W^;»"@;¼J?I¹d1â8än$¿¸ì­n9{ç½	>ÒGè7ÒGè7Ãdª<¾5?TÁ>Ì·o?`­?²C?gE?d9¢Á9Ó¨>ç]5<ÆfÎ;ó`?½5	>L]è7L]è7Ãdª<Ö?ý9> d?wm?/}?YTG?º·8a¤9Ôæï=
/A:N`:E+?ã5	>Ærè7Ærè7Ãdª<És>µð°<>[°@v>g>ý+?ô`·C·8á½UöÕ8%Ú~9
íV>ù7	>?è7?è7Ãdª<ÿ±>Ã^f>ZE?X´>Ñ>	2?ld¸ö8Õ¾ûø+: Ï:|?å:	>¹è7¹è7Ãdª<¬> @>ËÇ0?S=¬_'=Èl!?;¸êÊ9Ø
O¾¢þ©9Çþ:±b§>;D	>2³è72³è7Ãdª<¯>>è$>Ä\?tÁ<ú6l<µ¨Q?ïÂj¹O)G9Há¿#¦¸h:94
d¾1E	>¬Èè7¬Èè7Ãdª<è­Ï=3=uô*?¦«;¯;;È#?©Ã&¹^¶4æjÃ_û 7ÔÙx9P¥<¶E	>%Þè7%Þè7Ãdª<Ûè3>(ô=¢<?
§>2{>ÆW*?fü¸pË9õ¾{S,<mî;º9?Tl	>óè7óè7Ãdª<	ò4?4zÙ>?ÿT?nk?þ©?òdE?:¸vFo9fÇ½e79+q9÷ýÁ>l	>	é7	é7Ãdª< þ1?k9Ö>´T?¶Ñ>m>M?fÒH7£Ê%9=6áK:1:¿c?tn	>é7é7Ãdª<ìÏ?M¥>I"L?-GÓ>õÚ>ði9?séÛ¸ÊhÁ8&¿Å:¹c:-?±t	>4é74é7Ãdª<IG=]óN=E
+?ï/;²Oj;ã<?Ç8^¹bh9ôÍ¾µgå77þ9çs==ù	>Ié7Ié7Ãdª<)15=´+ú<þi9?}¾<áãÄ;Ì1?TF¹ä.½8_0¿J±¨µÖáB9Ð]»	>ÿ^é7ÿ^é7Ãdª<¦>¯?_>n??më>î¯><#,?§L<ÅY@<A_E?GE¢<ÚZ<}>?	>xté7xté7Ãdª<{,>5_K>{5?[>:n>ù5)?<ß=SÊ<=wN?ÕÌu<
$<3??¢	>òé7òé7Ãdª<{<d>>ó]<?Á¬~<¯8<Ó0?2¼¹2ma9Å'¿P9Jd§9ð,c>w¨	>ké7ké7Ãdª<v·9?1æ>,N?r1u?{´?rM?Ëª¦9F
°9Zò>©:7³m:Ä¡6?ÁÈ	>å´é7å´é7Ãdª<ÇaX=6Ë=/?oÚ;Op;ê?UñC¹¸1X9è¾2¹59Í³Õ¾JË	>^Êé7^Êé7Ãdª<Õn?ßö>Jkx?mB?ý'?æÌg?9Z'9´è>l3:À£Ç9ý+f?"Ý	>Øßé7Øßé7Ãdª<°??´Dã>TìW?à$?è0?â:?wÜ8©J9\?>]ë:7ç:d?ð	>Rõé7Rõé7Ãdª<û×?Ñh´>©W??[`?!?¥"2?S8Q9O^>îya<â9<µB?Þñ	>Ë
ê7Ë
ê7Ãdª<©0>^¯Ý=ó]4?-']<ä(6<Zf?<¹\ó8¶F¿Ç<÷¸î:58®®¿Pó	>E ê7E ê7Ãdª<Öi¥>[x`>á¥<?ã?ëûÄ>eÂ)?ç<¹T699õG¿[¥9ptÐ9Ë>/4
>¾5ê7¾5ê7Ãdª<§??(õ>æG?#C?ÈLð>A×O?Uå8¾ 9SX= ´:ü:¨¢b?P
>8Kê78Kê7Ãdª<[?î`Æ>çHK?¤ÊX?¬Ø?äm:?n
8Æ«9ªÙ=ý(:ö+:¦û>¨P
>±`ê7±`ê7Ãdª<îü>óÙ>»)i?óë>íÈ®>,?´H¹YoO9C´¾ä9Á©9¾R,?ZQ
>+vê7+vê7Ãdª<m?(Æ·>Â0I?Ø¤>[-i>4?y¤Z¸¸g9Gò½É:VÓ9Ô2?Y
>¤ê7¤ê7Ãdª<x/á<á¤</?%Ð`;n=
;
)P?Sk¹ìÖ9¿%èâ¸Ü.(9w±¬¾4|
>¡ê7¡ê7Ãdª<2?½¾>×o?Ya¦?yèU?®G?9jÊ9V¾>ÛMÇ:p`:í;?¹}
>¶ê7¶ê7Ãdª<»<b{<÷ê3?öN;#.;£ ?a¸ôó£7ÎÛø¿DúÝ¸ë8pÄñ¾°
>Ìê7Ìê7Ãdª<Úµ=gV`=xC.?åXÈ;¦;Ö÷?BÎ(¹2ùT9¿èÊ¾ÊÏk9ÌE¹9ê¢>
>áê7áê7Ãdª<ßÇ=¯=´0-?ô¼;Mu;­v)?§¹¹ôc÷7ÀÀÁ·?ze9r¨½§
>÷ê7÷ê7Ãdª<!ª'>Òªí=ú4?×B>¦>2&'?ñ²¨:ÍÎN:ÓP?<C<9+5?>°
>~ë7~ë7Ãdª<ú\=Ô¨¾<Â;?gÉª;|;=?aÏà¸'8ÅÊN¿VP¸$W9ïÛ%¾'»
>÷!ë7÷!ë7Ãdª<ì?	c¿>ÇJ?"3?Ã>¾1?%0r9Â9¥&Ö>ú«R;\*;wê.?â
>q7ë7q7ë7Ãdª<)¦Ý>qÐ>påP?±Y?fË?ôÑ=?éè¾¸|9Nª¾K%y:rG:ÎR?ê
>êLë7êLë7Ãdª<K±<AA<l+?<;_[ë:ó
?áz¹ã@è8Ð¿Í( ¸X¤~9v!¾wë
>dbë7dbë7Ãdª<<}m?×Ù?%+>?CD?Ôè>r[,?r89A	9©À¡>ú9îÑ9§Á>î
>Þwë7Þwë7Ãdª<9´?¥5½>J?	<?X9?­Ô7?â¿½9
]9ñ¿[?2@Q;¢¬þ:WR?Dò
>Wë7Wë7Ãdª<
Ö¸<n$<__0?­!Ö<½¢¥<z%?	< ±;àF?·1p;aÂ-;zð0?´ú
>Ñ¢ë7Ñ¢ë7Ãdª<*õ=¿ª=RÔ8?F?8pÐ>á4?ohò:Vß¬:z|3?Îzö919pG?Uü
>J¸ë7J¸ë7Ãdª<ª>$Sm>Sò7?Y³J?¥|?-?(É=2¨Ä<¦P?²à<v­<í¤??¸ü
>ÄÍë7ÄÍë7Ãdª<ÍL\>XB>)Ì@?£¯?,ÅÀ>#14?@8Î¾F9"n÷=Ut9ØeÓ9ñ>ß>=ãë7=ãë7Ãdª<ï¡>q'O>¶G?+MÄ>>°/?¡ÜÜ8U°f9Fu>½k;ÙÚ8;CÅ8?ä>·øë7·øë7Ãdª<â,;?ÓÏÝ>bX?,ÚÏ?]w?ýA?i¥9×9
?ÕEb;`¿;ë=?`">1ì71ì7Ãdª<3c?>w(>Mù7?¡<ª!_<ÿÊ%?. ¹×{O96È>¿Ü§"¹®Ë8oL¿û5>ª#ì7ª#ì7Ãdª<N#A>l}	>Î3?åÜW>ý$>¹](?,³;$;=?K?°ë¹<(ª<ð¾4?ß=>$9ì7$9ì7Ãdª<LWå>ÉT>tSW?ej?$ÍÉ>;J?Ñ!99Ð9S>K=¹°<ÊX?RL>Nì7Nì7Ãdª<9>1>¯3?-E@<>$<Y×?§¹×*%9sÎÓ¾¸
[9?×ú½'O>dì7dì7Ãdª<Ñ?Æ2¾>¼F?mz
?dµÃ>%9?:¸»9½»
¾kDÝ9ÖÁ¥9Ý*?SO>yì7yì7Ãdª<(n>êÝ=^?ó9_=¢<kÂ¯?þU!¹¾(s9Û©¾9æ8Æ¥ö8æ¹î>
Y>
ì7
ì7Ãdª<Ui?×W¶>tM;?á4M?´
?=?¨ú¹¢r9Fv¢¾¿ ð8G­9wÀ1>o>¤ì7¤ì7Ãdª<¬
?>º>g¼B?Ô¯?ú0?gH?-®9ÌD9àec?A=;îH-;:ËG?>ý¹ì7ý¹ì7Ãdª<¨
¿>×>¸8?
6ý>7Ê¿>
þ(?ÝN?8¿v_9)Û=Ñ­9øjÚ9ºË>î>wÏì7wÏì7Ãdª<µ<eÂ</?~";ÕPã:Ðÿ6?ù=±¹î69;+y¿¤W¹ïc9x®¾>ðäì7ðäì7Ãdª<¸¾Ä>!(o>îR?îÐ¥?#_?aè=?ûd9q:ûc>m.;¦ãå:ÿÅA?>júì7júì7Ãdª<ÀPg?ÓÙ?¯d?éFÕ?~?ÚV?"`9à+9Õ?'?â¡:«i:Ô1?Ç£>ãí7ãí7Ãdª<×ÜÜ<X§<ï(?ÏÈ-;pXò:t7?Kd¹Àm9U¼K¿+G:ÏHT:A»>¢¥>]%í7]%í7Ãdª<ù$=G¯æ<Ë/?Ê#¨;®Ä;{£?¡ãW7#,9Â¾Ã<¨gn6sþ.9Øa.<¬>Ö:í7Ö:í7Ãdª<kª÷<xc½<c'?K2+;;}?=W8Vø9î÷>,¹@9Yi¿Î­>PPí7PPí7Ãdª<´!>x
>>9·8?Ú"?Ë÷>i(?ÚÊ=8Æy={èO?$=EÃà<x;?V´>Éeí7Éeí7Ãdª<¯×4?ä1Û>75S?Ë©?[?E?[µÀ8M¦9z>%7²9Xª9Îé?Ô´>C{í7C{í7Ãdª<É?JX©>SàZ?în?1Q?¢H?x_ø8<49uøW>J:)[9TþY?úÄ>½í7½í7Ãdª<gwÄ>óL>~Óu?}¬6?-eÚ>¸ V?K<¨=ó°K=kpS?$>]=)¸ï<½Dl?Æ>6¦í76¦í7Ãdª<7´>vÆj>âgD?3hñ>À±>×-?<e=V=©JK?&E=ZM­<«z=?ÒÙ>°»í7°»í7Ãdª<°Ñ>j³>-ðN?¼N?¸æ?}"4?RT;
n;ÓEQ?Q=
-£<#öO?lÜ>)Ñí7)Ñí7Ãdª<Å)?0©¡>5l?>//?ß_ç>eÔA?àÝÏµhg9<Õe»ÚA:`§:HF8?@ä>£æí7£æí7Ãdª<n4?÷Æ>÷B?!©ý>k~º>.?¶ê·xú²9ñ¿¼â::k
:°Ø(?)æ>üí7üí7Ãdª<í*=-T=0?¤<¨	ö;7Ý ?òb6¦V9kÛð;ùë8ÙA9N+<>àì>î7î7Ãdª<%J¨=£hu=x/?mõ<èÆ;d²-?;>¸ Ò8øÿ!¾&.Ì¸.ã8Ãå¾÷ñ>'î7'î7Ãdª<·Ix>>¢2^?¸j
?ù¼>ô??Yc=ÿÖ=2Y?,="<=á_?><î7<î7Ãdª<(ê$=ûº<§Ù?$V=±R<vÛ?-ê<¶%3<¾§? ;Æã:Wß?ê>Rî7Rî7Ãdª<éÊ0=7ë=ßÙ,?¤ºÂ;¬¹;4¤?oi¹ãN'9´¼j¿Î`E¹Ay³8ùÄ¿v>|gî7|gî7Ãdª<ÉÃ=ÈÈ>=c9>?3G;T;F?ìai¹U?ï8u¹y¿º»³8p"9#B>¢>ö|î7ö|î7Ãdª<J|P=]=©J?z;#;;ª?T=n¹ö9ÕA¿9A9üà»>g>oî7oî7Ãdª<ë²¨?y~?y¥?·?EÄ>£?ATj¸a(9â!2¾;)":¶c:K«!?¥&>é§î7é§î7Ãdª<õ{?Hÿ?[l?p%Ë?ìð?E?j¥C98N[9Äaä>ßZ;ýÔ:|X?
,>b½î7b½î7Ãdª<¼å=Ña =Y7?¤I>èxÝ=[W2?[Q*:M':N?ÉÕ0=³[ò<ëÉ:?þ.>ÜÒî7ÜÒî7Ãdª<n<?bÿó>ý²E?k^3? ª?@q2?ëÉK9ýÂ8Ð?yæ-;·Ü:|³I?1>Uèî7Uèî7Ãdª<HO=®è=-*?±BÝ<¤ô¦<L¢)?Ä ¹¹,9-m¿V²::6-?Å<>Ïýî7Ïýî7Ãdª<6=ØÍ=º¡+?åÆ;ãÏ®;¡¢?0Á¹/Ö8°¯¿²L¸Ï°9Fä½SR>Iï7Iï7Ãdª<+ð'>Sí=]P5?¬Jë>+´>
×&?Ñq4=æ´ì<õ&C?B`«<îèt<ç"3?½S>Â(ï7Â(ï7Ãdª<v?às¶>á<?1y??ø;?ø.?­9l¡9E	?àT¥:i=e:¢¡8?JT><>ï7<>ï7Ãdª<.û±?x'?ò?³@Þ?÷q?jÈW:-:íáE?XI;Ãü:%
L?ä]>µSï7µSï7Ãdª<º>x>m4@?n
*?¶ô>ûü1?£¾8ke9Ó$T>UnK9±À9é!>´f>/iï7/iï7Ãdª<'$ï>ä!>ÕoZ?h±	?ËÛ¶>ÉÄ@?åI¹9E¿dE8_§<9ó©>g>¨~ï7¨~ï7Ãdª<>ªZ.>ÁÄJ?Õ¼?ÝK?F97?pg<¢¥;kP?¼";cÎ:%íH?¯>"ï7"ï7Ãdª<÷Jæ=Áo§=:
0?;Êr=£Y;=à%?ý:<·yê;i'L?R«a<½Õ<Äÿ<?ú>©ï7©ï7Ãdª<«J]>R>Ué2?=!è>ÙÙ²>o!&?ß,=+Õ×<M?ìÝ¡<Ñ_<$9?ÿÅ>¿ï7¿ï7Ãdª<i0Þ>5>Ä3?L´^?Ç@'?ðo*?'h=
=U¢R?¥¹Î<Pó<G?ÕÊ>Ôï7Ôï7Ãdª<$<=«â<²ñ3?ïË8<ô<Sü-?(S ¹WøÞ8!8¿ôïÃ;;è=?¸Ñ>êï7êï7Ãdª< (?M>ù}?
QÃ?GOV?éOi?¶nJ9SE9µr?_â:É­^:û9?Ó>ÿï7ÿï7Ãdª<î>^$£>w+;?Àð?:fÆ>ðº9?°¡î¸ñ
8Ng¿áå7:Fó":it?ÊÓ>ûð7ûð7Ãdª<´­>ãLe>ÚÀA?Vuk?D3(?é.3?ïóÛ;L$;cuS?aj<èø<>?rÔ>u*ð7u*ð7Ãdª<1ñj=â,=Æ.?«î;ç=¹;®$?¼Ê&¹8æ,9õö¾±t7à¬9/å<	
>î?ð7î?ð7Ãdª<ÇÚ=e`=õ:4?[¹¹;Ê;;^v!?n¹«9[`¿½÷8TîL9Ï¼>I
>hUð7hUð7Ãdª<4ð<[»«<¸D3?ýò:x¾:¢å"?y"»¹~E"9µ¿?ä¸§)9}y¬¾JI
>âjð7âjð7Ãdª<:Á<2<à$6?8õ:ð:¿´?'Ðþ¸ß±9¼|Ñ¾¹nv9Á¾VK
>[ð7[ð7Ãdª<¯¸Z>?l>uã8?j++?cý>%-?¨T=PÁ<oJ?D:ÊK:öI'?Ó[
>Õð7Õð7Ãdª<5&?v¹Ù>mC?·×F?Ú/?*?2ë8$ËÂ8K>^Î:_Ê:;y(?ê`
>N«ð7N«ð7Ãdª<EÇ<Üù<,,?¿M;Ü+;l=?Ø¹£9N'a¾.Ã:¹²þ|9û¼¾ö
>ÈÀð7ÈÀð7Ãdª<Bùì<@;°<?,?nÖ;<²;à·?=ªÜ8ow9mMd>&¼9Ý¨9º>
>AÖð7AÖð7Ãdª<Bß>bü>E?y#b?Ïå ?Éæ3?z¯9kÆ9wu¸>àé;¹Ê°:SY?Gª
>»ëð7»ëð7Ãdª< =þMð<Ðs*?T5¬;"§~;-?3R¹×íS9!¿ÏÙ¨7$9ãÍ$=ëÕ
>4ñ74ñ7Ãdª<È}>/;/>Äà8?q\?Z»ì>@+?9=/°ó<ùB?iß<k<µþ7?`à
>®ñ7®ñ7Ãdª<q¬>©dd>IA?·´>¯>hÅ1?{=DZ=&`?'î<¥<¡ÒE?ìñ
>(,ñ7(,ñ7Ãdª<÷O[>ÿK>:â??¹C>?½F?+Ü.?6.=GaØ<'N?Jÿµ<1s<æ@??ý
>¡Añ7¡Añ7Ãdª<³=KÙ<üK*?Xþ+;s
;Æ£?=6¹H8979ý¾c2¡8îéU9Ké@>äý
>Wñ7Wñ7Ãdª<æç<°«<Å-?Ô»j;¥æ9;!?Ä¹s¼9}¯~¾Ð[.·¤U9êþÐ¼;>lñ7lñ7Ãdª<yØ>D`>4<?ë·>Ì¿>s«)?*÷·.3®9Þ5½i :nï9Æû(?M2>ñ7ñ7Ãdª<ã?ÍÔ>@?§D?Ê¥ü>3 G?G0490fó9Y=>"
Ä:íà:6-?I>ñ7ñ7Ãdª<ÖIÐ<mÑ<:v.?£:;æeY;xó#?é³n·@Q"9c<<½jÂ¸à39U½WU>­ñ7­ñ7Ãdª<v¸¯<àX<>+?Ôs;cwA;É ?Û>¹þHN9ì¾ì¦C¹Úf9Â¸Ù¾Z>zÂñ7zÂñ7Ãdª<~î'?(¸Ô>~J?Wm?r%?e%G?Ôz8Rm¨9Wl¾=h§*;qDî:ÅZ7?z_>ô×ñ7ô×ñ7Ãdª<È?+¦Æ>XµM?£ß>Ïa¢>þH0?è7ÞÊ¼9¿ÅÊ<ÒZ99æ Ò>`>níñ7níñ7Ãdª<Ïé>°ÈD>@<?	·1?%Ú? ./?nûÝ;cÔ;ªL?Ô¿=u¯<²@?/g>çò7çò7Ãdª<SfJ?ãÍ>h©{?^×ß?¹Aw?­Ág??:,:±Éû>´¬:c9Q:÷S?-m>aò7aò7Ãdª<²Y9?e¼>ªK|?`wÊ>"j>)`]?l»8=`9ýb>[«9ôy´9ó>Uy>Ú-ò7Ú-ò7Ãdª<³º=uR=Z<5?7 U<0L<½,?ãÀp¹³þ8ër¿\DÃ;4;Ý8?Åy>TCò7TCò7Ãdª<R<T?»R?7MM?àcS??rí4?ªç9VW9Ã:æ>Ô;ø¿:$2:?ã>ÍXò7ÍXò7Ãdª<oÏ>Ì³>¶L?´0?ñêK?åE6?r¡I9þÛ94k>ÉÖD:å¹:>å,?Ð>Gnò7Gnò7Ãdª<'e=äç+=z *?¡²Ò;Ñ¦;«!?©K¹ÏAI9¿6Û;cÜä:a?¹>Àò7Àò7Ãdª<ªð=5á<55*?3	;z\;
?¢¬¹BH9\L\¿Ñ(³·Ð£9wÅ ½7>:ò7:ò7Ãdª<Lö=¹ÿÚ<Îw0? ;H!Y;!?!õ¹ûÕy9àÇ¿Y¸`8ËÜc98xü=Ï½>´®ò7´®ò7Ãdª<<û>:ø>ßW?}ÇS?ÿû>Ï$W?t\
9­2n9í>J]ì:Ã:¼?ÁÖ>-Äò7-Äò7Ãdª<gÒ<Vª¡<þ&?îð=.ã<Æ?X®7õn9Ç:={²½;ûÊ;#ò.?Ü>§Ùò7§Ùò7Ãdª<ðØÞ>Eã>	I?f¯?uÂ_?5?0Ã9ë«9S?iµ/;Zé:¿Â@?Øä> ïò7 ïò7Ãdª<fÐ>¼ª>ÐÐ6?êÌ>Z>î)?2]¼¸mÿf9uÀP¾µ´9!C9ò¿>4í>ó7ó7Ãdª<7@ß>ït>ëUi?´9?5í>ijH?ì9`d¶9&?>§;*jQ;ArL?Ç>ó7ó7Ãdª<ïx$>Ó=e~G?øèM<O
<ßå:?Ø5¹rê8ïJF¿°y²7ÅÏ9¹Ü<Ú>/ó7/ó7Ãdª<Ê>¾==?Q	²>(Ïy>Ñr6?ôÅ9µ*¯9:C>o¤a;,Y
;iUL?Í>Eó7Eó7Ãdª<(A>«L>´=?Þõ>1E¾>Þf%?þJ=Tù<lP?æI²<kq<mS=?Ä">Zó7Zó7Ãdª<`V?.W»>²ÞC?r?eË9?3=?P.9ïi¡9Ô`>Õv;m×>;/?(>úoó7úoó7Ãdª<ßð<¢<E=?y<úÓ;rê?Ò¹9ôå¾"W·6NÑ9ýÅ´</>só7só7Ãdª<ÐP©=rãW=,ÆH?Ùµñ=»É =¬k@?·¢:ixE:$òR?>:$)
:M?D>íó7íó7Ãdª<jb?6£Ö>!?ù@ýð¹?xüS?ù.:!yÌ9w4?Y&:¸ã]:ä'%?FW>f°ó7f°ó7Ãdª<sP?3!?KK?¦W*?=ò>Ã3?Øc·9\Ø8ÜN½(Å0:`Ý9kL?êa>àÅó7àÅó7Ãdª<¸)©>óÿo>Îp4?5ä>£Æ«>6
*?¦Ã	=j²<üE?¶H¾<ì<º8?»{>YÛó7YÛó7Ãdª<)b=0Å9=Sñ;?C4»;.;~9?û¸bZ90Ñ¯½|u¸KþZ9D¾">Óðó7Óðó7Ãdª<ÞJ¬>µ¿a>XaC?	ôë>X~§>IQ4?±Ç8²é½9d}>µy°:·,:tÉ?>Mô7Mô7Ãdª<¬]Y?J
?©+E?*'?¸µJ?]<?ðÁD9T¶9@¦>Â4:¥ñ9+·>?¤>Æô7Æô7Ãdª<Âé>Z.>H?«\Í>ï>«7?¿¡Á·|ô9`­½¤et9ÏÔ¨9YJ¹>¥¥>@1ô7@1ô7Ãdª<
#?BdÆ>ÁaR?PS?°>	?E?S[#9îØ9µA>N9{99r)?3Å>¹Fô7¹Fô7Ãdª<`>feE>ÍJ?bæ>£Ð¥>B1?Þµ7F,+9\=ö:èÊ:9Ñ>òË>3\ô73\ô7Ãdª<æØ×</=<£Õ0?Wñ;¶_¹;W¥&?ò¶¹jù84¿Zä¼8­WY9;}^>'Ù>¬qô7¬qô7Ãdª<3<?¸>:N?ØéU?OZ?vX@?G8
ã£9K)y=]ç«:®¨:Ö2"?zå>&ô7&ô7Ãdª<ü<&´<q3?uN; «j;²?ãáT¹<ðé8Qõh¿ãO¸@98¾:ï>ô7ô7Ãdª<Ó·þ>5½>Ù¶_?&?Éô¸>nG?
u886¡9=NÈ9H£¢9ø
ç>§ï>²ô7²ô7Ãdª<âÁ? ´>??eà>¾¦¢>è0?ý8îb9Ã¥4>é¬9/¸9kÎï>pö>Çô7Çô7Ãdª<ëò=Æ]=Ð´1?Q;à;ý¥;Ré,?J¹ä¨Ö8jìp¿</í8	9pi>y>Ýô7Ýô7Ãdª<XÑ<~Â<;Ö7?:¾;Áý;~m#?F¦3¹~§z9{·¾{¨*8Éñr9>Ô³=¸<>òô7òô7Ãdª<ô¼>È¯>ëñ;?ùQ·>ï>Éå-?ký<?<ù,G?jÌ<C<A?M>ÿõ7ÿõ7Ãdª<ôÑú<ÕZ·<ø/?¯%;î«Y;j?0ÛU¹bl9á2À¾¨D 8ÜF9³J>CU>yõ7yõ7Ãdª<èxÑ=D=~4?é;L³;1±&?T-ô¸+Æ19¦Ï¯¾ ¹tíº7ÉW:ÀY>ò2õ7ò2õ7Ãdª<¨ÇD=PC=2
+?Fÿ³=&3=Æ?¦8)d9[Ã!>¾§;òÕ;_Þ#?Ä[>lHõ7lHõ7Ãdª<#>Ëiã=ã7?k3/>O>ÄÆ.?Êðo:èT:½@?ø0<àí;ês>?Äb>å]õ7å]õ7Ãdª<cî8?²æÒ>z`?U?ÊÏ;?<Ã4?"(ñ8õ9mA>©.:ß¬9óþV?Lc>_sõ7_sõ7Ãdª<û`?àWØ>*Ø?ÚÉ<?³c©>³¨?6¯8æH9;>ä$:¸\:éêj?+f>Ùõ7Ùõ7Ãdª<ÙÅ®<gK<Y%?@ q<eA<h?¼/#8È9ï=<«9Z³¤9Óç>Y|>Rõ7Rõ7Ãdª<ðt=-}Ì<ÿ3?é(Ï;µª;,í?÷yF¹Ö¸8z´¿ÒQY¸u =9¬¾Ú>Ì³õ7Ì³õ7Ãdª<k¿=¼D=#î/?Ñó;fu¹;G(? Í¹Ý9×½¿Ù?9´ÛÏ9kVk>>EÉõ7EÉõ7Ãdª<§/à>Ô>¼Ï@?$>:w?>+£,?{2`¸À9<+G¾Ág:ÎÒV:Ö
?
>¿Þõ7¿Þõ7Ãdª<~%=ÔKö<Ò,?´p;(5;ø)?²âK¹LeÚ8Íýn¿B¸*_B9FªG¾>8ôõ78ôõ7Ãdª<R=H_=Ü.?4Mô;þ³;³.?f¢B¹9;S#¿Ð¸K¬8Ûpc¾¡>²	ö7²	ö7Ãdª<>´º=íº3?ífÎ=ÈÄ=Ê2?H[=¿@¥<O«p?3<ÌÉ<ó¾/?U¦>+ö7+ö7Ãdª<?f¯>îÈE?Á
H?	?1 :?¦r¬¸²_9YE¾3Å9³9yÄ>²§>¥4ö7¥4ö7Ãdª<ïAó<¢$¹<-(?°¦;<D;8 ?i¯¹B9¿f¿!_¹-Ük9&k¾
¾>Jö7Jö7Ãdª<??úØ´>`E?×?Æ¾>ñq3?$£½7f;ã8K¥Õ=D:UÐ¨9K³\?¾>_ö7_ö7Ãdª<Rµ¥?·{?~Q¡?Ô?Þ³-?=?!5[:z´ÿ9ßu[?!;+;ö9»:!j?Dë>uö7uö7Ãdª<¦-=vÿ<¥P.?GFb;ï	\; ?Ý¸[o8ò_¿îÇ7âk9'#=*ï>ö7ö7Ãdª<¶%?ÞÞ>6=?¤Vá>Ô¤>P4>?Ýùµ87òØ8¼Ö>ã<c:$Ã:?*=?¥þ> ö7 ö7Ãdª<ª¿"?ºÕ>\ðB?]?ÛA?«3.?1Ã29E`¦9>Íb4;¦ã:]K?ÿ>~µö7~µö7Ãdª<ç=Ö½<F0?÷ç¢;áÒ;?âË¸de9F¾.'8¬Z9\½=Ó>øÊö7øÊö7Ãdª<þµ?2µ>kM?TO?6²>Ó<?2L8ª,9sRº=£E£:)ZV:ÂþB?

>ràö7ràö7Ãdª<ÜÚP?b	?nB?½+<?z·?9®9?Gmh9¦c9á¸ç>?h:hiå9oé?À>ëõö7ëõö7Ãdª<´7>Q©ú=;?Øà×>>Pï/?7K=ÓÖ=°F?Ýð;<ñq<¢5?>e÷7e÷7Ãdª<øî`?g$?!~>?¶	Q?ÃA?
{9?m­9v>9¼?ú:s:7^?8>Þ ÷7Þ ÷7Ãdª<¯Óì>¨ö>@¹[?ÙL?%ä>ÕmU?*²8ºÒm8ê>ð¨·Ü¯N9>8.½,9>X6÷7X6÷7Ãdª<vî<¯< i.?¶6;'Z;3¡?»´¹i999Ô¾Ö¢Y:ÔmK:sð?8O>ÑK÷7ÑK÷7Ãdª<ûV? «>pB?cÕ>I>/?ìI¹ûq9Ð¼¾(p:rO*:Ì4?/\>Ka÷7Ka÷7Ãdª<Èo<=Ý_
=O.?^±3<D
<"?ÂÒr¸ó!+9!5¾R;¦}$;>#?d>Äv÷7Äv÷7Ãdª<î¢>]$N>?F?í\%?³ç>Á´6?¶o9þà9ï_>D
/9³9âå?h>>÷7>÷7Åþ²<x°'>ÈÞ=¶Þ@?ÆÙ?F?D-?(9=zÜ<Y_W?¬=à<¡þ<W;?=>¸¡÷7¸¡÷7Åþ²<²5ß<Ûì¡<Øq0?5;ò¤ø:Õ%	?L;¹E9¹	ó¾<Éð8À­ï8e?f>1·÷71·÷7Åþ²<ZÂ,?¯Ù>ÈK?pÃ?ö¶>
YT?÷rº8ØÀ9Ô÷=W£ý:Á9¾:W«*?t>«Ì÷7«Ì÷7Åþ²<L>(¶ë=Ô¤]?RÎú<;[<iY[?×¸´ß9ý½8N"8HoI9{EÎ=6Ó>$â÷7$â÷7Åþ²<t©0=ñÞ¾<Sñl?U÷¿;V+o; yM?@Æ¸9B×=¾õC¸q9Ï5q½çã>÷÷7÷÷7Åþ²<ï3?Ç=È>	f?¹Ö¯>åËv>je6?:¸_'Ñ85·c¾Ú9«9:9#?	å>
ø7
ø7Åþ²<ÑN?ìª>ðD?èÅ×>¸>H×9?Æ)w¸¹È`9S¾¾å6!:ço:Ã~?úó>"ø7"ø7Åþ²<3¦>kH>T(T?` ?Ìb?K+5?4âB9¶Ir9²éÍ>o:û¢L:E?{>
8ø7
8ø7Åþ²<²s >3=->¨m??T\9?ÊN?<á¾:Ä~i:ûFQ?,Êþ<ó<§h?Ý!>Mø7Mø7Åþ²<ñÅÝ>U!>Õ[?#¼>¿>Gi:?è]·Ìß8ÿ É½âÀî7ö l9<l=m,>þbø7þbø7Åþ²<$?§OÔ>ßtF?à÷ø>M³>[í1?±9à²k9b>D9½f9Åý>ú.>wxø7wxø7Åþ²<¸w=<"=sRC?´T<°<>ÅA?î¹+"9ÃaÜ¾¾¸ê_9zºZ¾!C>ñø7ñø7Åþ²<=¢Ð<â<.?æs;Z;¤?j¸^9`z
¾ÃÞé8s9hÉu>O>j£ø7j£ø7Åþ²<¾¬»<ÿ<åª,?^=;Ê1;õ	?yð¸þø8¤³÷¾¥¸rÛ9ä¾&P>ä¸ø7ä¸ø7Åþ²<Cà>OYk>F·s?ã ?tá>6S?d'·5y9-ô«¼C+:\è:Ämâ>¬\>]Îø7]Îø7Åþ²<<6í>Áè>ðA?$g,?µhí>Eç9?8¾+9û¨ô8
´3?-.ù9|ï9[.?á_>×ãø7×ãø7Åþ²<Ñí·<äå<Ò=5?ÀÏ;q²;-"7?è+
¹êR9^í}¾Rö8W·9µÉR=c>Pùø7Pùø7Åþ²<:®=Ea=¾)?$Ì;¢;¿?ø
²·Ä®9¾/½ï\7¡C+9¡%=-d>Êù7Êù7Åþ²<óa>?·F>9E?gñ>p³>²K,?¿»8®°9À÷>ü@,:#:ÒÉ?àe>D$ù7D$ù7Åþ²<z®P=~=lÈ+?ÒÀ;úi;6Ö?Î2A8âµ9ÎjÁ=îD¾¸%¿E9ãQv¾F>½9ù7½9ù7Åþ²<[0=©eÿ<!Æ0?i[;õ2;¹°?j³N¹mû;9ñ¾¿÷Hc¸èù,90(¾ï¯>7Où77Où7Åþ²<©CÕ=>=Oò;?áÎ;µñ¢;Õ!?f@ä¸kr9ª	q¾\8±¡ª8òéØ>¶>°dù7°dù7Åþ²<È-Ô=×¨=­ç1?<)k<kµ?ÛUB¹%VE9Qü¾3Q9d²U9lú>YÊ>*zù7*zù7Åþ²<«9=#YÈ<´>m?<n;°g;³rd?ä¿¹ÝnµkC`.r9³9º¬>Ê>£ù7£ù7Åþ²<	V=ÂÍ=Z^N?ÓI;Í«Q;¤'?NÎ¥¹õW[9àA¿?£9}²9ËÒ>fÏ>¥ù7¥ù7Åþ²<×Æ£>V>êgC?³U?ÒÔ¼>W/?}Ä8Tò8.Ç>VÈM;²Iù:ÄRS?¼Ò>ºù7ºù7Åþ²<hU?ü§?ùß=?ÒÐ>Ô>á/?£
v7®í49§.=æ_¦9H9>UT?IÔ>Ðù7Ðù7Åþ²<\SÑ>Éz>ZäB?\^Ò>âÍ>o.6?²á>8÷CÄ8?úx>s:pfº9
A?×>åù7åù7Åþ²</r¬>êb>ÌÜB?\V?+¬Ç>Û;,?´»S9O97¢¯>úX
;ÆÔ::*?Öà>ûù7ûù7Åþ²<o=1Ýë<Â,?úì®;à;sÒ
?­m½¹"*91)¿º¸ñMò8"¾ôç>}ú7}ú7Åþ²<¸F[?!Ð?(ÀQ?A£?H?ÉP?ºD9n=»9ñ]>:ñ×<w}<Z?=ú>ö%ú7ö%ú7Åþ²<û2C=¾=¯Ñ-?4÷;f¹i;?Ïr¹>æ"9,Ê>¿jY¸Z[[9äÖý½tü>p;ú7p;ú7Åþ²<ËB=ðH½<(,0?g<é@¦;P?z¯¹¸:96ãÒ¾59Ä^9zDé>Ö>éPú7éPú7Åþ²<@ 6>w>Wí0?1C<ró<ûÊ%?¨ôv·_F9jY½j¶8°É9»<(>*>cfú7cfú7Åþ²<=~-Î<)?øü<¢eË<=2?áVc9Ïc9yÿ>Ä©;{;8-?Ã(>Ý{ú7Ý{ú7Åþ²<Á >åU>!A?~ð?´ñ¼>AÔ6?ß[8[T9\6>Ú:ZsÜ9¤8?Í)>Vú7Vú7Åþ²<¢õ=LÖ<[9?Í#;OÏG;µ¬8?fX¹µ8Íó¿`Þ©¸9Â¾&:>Ð¦ú7Ð¦ú7Åþ²<¯]U>ÿ>ùQ<?k?iØ>lE,?Rö¡¸,/ö8|k¨¾½;
Ô~;*þ=?L;>I¼ú7I¼ú7Åþ²<3ç÷<Y³<úì0?Ä=Q¤=W»#?"×:Tõ²9pu??ûì\;ØM;N¢2?p[>ÃÑú7ÃÑú7Åþ²<»l=)=Ã2?Ñ)©;r;k?9îõ·z9ãRc½Rg¸­¨&91¾8y><çú7<çú7Åþ²<Éé>®°Õ=1c8?/ <ïñ;Ú)?0>Y¹¦Ó±80_¿é6'8-·9h±i=/>¶üú7¶üú7Åþ²<!Ù=eîÀ<¢F0?5À<¡Æ;GA'?½åG8ª"j9Ú=F¸[y9Bú½ú>/û7/û7Åþ²<í=ÿ>_½¯>Èç9?©ª>ÿµU>K-?RQÁ¸qàb9"Z¾qô:rª:m?Ä>©'û7©'û7Åþ²<×e¦=Øîc=7ã:?à
,<þ¤ø;Å!1?&ãì¸P¥i9Æ¾Lò¹q[\9 ¾Ú >#=û7#=û7Åþ²<$T=&Ô=E÷*?;8;½ah;^?T9ç¸³9ÉC¾¤¡Ê7N¬9Å#,=~¨>Rû7Rû7Åþ²<8Ï?m7À>j0F?Ç±z?·8?æ-?Îj¹8Öò9þ=5>f×;ÁÍ:<ÍC?+±>hû7hû7Åþ²<2_>äPK>C3?À°u<ó?<.Ö#?|Q¹ãc9Í²¾ïÎ¸6äo9dé[¾Ø¼>}û7}û7Åþ²<ØJ¶<	8<¨&/?vkð:Åí:à?l·è )9l2½bºi¹÷s9IGL¿¤Ä>	û7	û7Åþ²<'?Ó­>1Z?¯~?d+?°>?:i>µ9¦`?-;#â:-sD?ýÕ>¨û7¨û7Åþ²<|q=]z/=1&0?!Ù";V;¼	?Óz¸:¤/9§Ê6¾É¹7(9	¾f¿ÝÚ>ü½û7ü½û7Åþ²<éf?_Î?¶J?ºg?øÑ?@B?(·$:9S½¹:IÚ.:½c?DÝ>uÓû7uÓû7Åþ²<w¯ý> >ÄdS?0pÐ?uª?ÇT<?½.:¢Þ9í.H?Ë;½±Í:§@?¨ñ>ïèû7ïèû7Åþ²<Y'\?¬/?ÒuJ?å"?ß]Î>¤I?\¬Õ8¢æ=9ÿ>ï:49:L?	>iþû7iþû7Åþ²<¶í<
«<îß1?Pº;ÑÑ:¿Ò&?|
¹Ø8y9;¿P)¸9V½!>âü7âü7Åþ²<Ðhú<Íâ¯<ê;6?bû=ÝÓÃ<£&/?ýØß9=é9F±õ>	6³:»s:x;<?v9>\)ü7\)ü7Åþ²<ìÊ<ts<È5?ï];3«ê::Ã?=Ø8<Â7Ó@bN9äïk8Éx?°C>Õ>ü7Õ>ü7Åþ²<¤
Ü>·Ó>Z$A?%(%?Mà>]D<?ÀÕ8ÚÝL9T|²=õØ9óäÇ9ní
?ñL>OTü7OTü7Åþ²<ÌÏ?êrÐ>&
C?U?.Õ?À",?ZR[7­|µ8(¯=lx9È'9Ö¯ß>P>Èiü7Èiü7Åþ²<>?_ü©>u(G?±:?Å{Å>o«9?¿Ê8ä2D9E>èÊ;A;b<?eU>Bü7Bü7Åþ²<ûìÏ>UÖt>ÔgY?q\C?ìù>RÆH?îQ=:]é<Gße?µ
=0þ¥<ìU?{X>»ü7»ü7Åþ²<z=HÐ9=,?6Ê¨;1
;	ì?YÏâ7ç2.9¨¦=Ñ»µ·U9Øv1½ÀY>5ªü75ªü7Åþ²<°1m?øñà>Oø?_Ý?E? h?¼+9ç°¢9½u>çßº:!Ý1:|?s\>¯¿ü7¯¿ü7Åþ²<RT?º¸á>Ù6?i?KçÆ>ù$²?yyî8G.}9F!q>Arª:ÊßL:ûT?h>(Õü7(Õü7Åþ²<}ñ>çI>xb>??÷?Þ>Ç;/?ÝÊ-¹l'9cÞ¿¦H¯:ç:°â#?Ùn>¢êü7¢êü7Åþ²<YMì<
§<;4?ðÜË;óî­;?ý>¼¸q_9ÿ¬W¾ãÒ77È'9wâ =6¶>ý7ý7Åþ²<ñS£>ÅAR>wÜF?ÍKÝ>¤>U«,?ÊÂ80äÈ8¿¹>Ì;Q~: e?.Í>ý7ý7Åþ²<Å3&>Î=GN?Ò×3<²ð;×F??«W¹eÅ8K¢«¿bÁ¸+/9P
¾ÛÜ>+ý7+ý7Åþ²<{ùò>>[S?Ø?a?âé7?Å9v9[k>ò´9Ä9ê?.Þ>@ý7@ý7Åþ²<(?²wÙ>
kF?ic?Ùé!?á3?´þK9bÙË9o>QÎ:uÄM:;?3ô>Vý7Vý7Åþ²<´³È>zÇ>èt:?ó§?:5¿>î.?3=XUà<ÊìL?Nï±<<j<wB?tý>{ký7{ký7Åþ²<w>>$ù=MC?
ßu?·õ.?éà3?}=ûë=JÁO?ÞL=þ<ù'N?>õý7õý7Åþ²<Ä<}¼<å56?9l);[f¿:øb?Ë{¹W89Ø¤.¿î`
9Q+9»^>®>ný7ný7Åþ²<~|Ï<Å%<¹|4?¸÷f;·:;ÔU?ûNS¹4G9W¿ø#9ØW>9÷öÍ>0>è«ý7è«ý7Åþ²<î+=vIö<·Ç1?;µkN;,*?ºß¹xÐv9Eî¾y4¹¸ò29y|7¾d>aÁý7aÁý7Åþ²<Ïú¡>4A>" V?i&?)5?h{V?¬ãQ=¨Pú<û§V?§ïu:ÊF:?Ìo?®)>ÛÖý7ÛÖý7Åþ²<(Õ>¯>-1D?/±>Ò>Wó0?_3Î¸÷Ï9VP(¾ù°9¿°9 ¾ÿ>f/>Tìý7Tìý7Åþ²<¤=>sR
>:}/?Y>Ü)>å#?bV:NY:ÏÄü>X³;qí8;3x:?p1>Îþ7Îþ7Åþ²<ø3?§Ò>EOZ?Ösb?	?O?¤«¸79F\o¾q'1:ë:è¨?68>Hþ7Hþ7Åþ²<'ß;?q#â>®T?j ?p'?0F?Ö³9½ã9úMÉ>i+è:ä8:öÄ[?¾@>Á,þ7Á,þ7Åþ²<=`A?Pÿâ>;Z?PÓÅ?D¼?¨ï;?=÷¨:ÂÜ\:ÙØC?Ávù;ð²;~ªY?áI>;Bþ7;Bþ7Åþ²<©ÙË=C=
7?=<F<2)?Î9¹ÌU94¿zj8:!¢9_Äè==d>´Wþ7´Wþ7Åþ²<y? ¦>ÒW?¤(?n*¶>eQ?tx9?c>9/'?i?;$;Î(?{d>.mþ7.mþ7Åþ²<n>

>-Y?¬ä>h­>×v8? ÊG8Ý­8Þ·>Ñú¢9F|Î9ÑÊ>âh>§þ7§þ7Åþ²<tÉ]>aEã=Òy??7?ÀP?=2´=FºP=Â]?¨¿Î9æ79|ç??r>!þ7!þ7Åþ²<M:u=;æ5=5,?«fF;á+;±?âø¸°àG94=¾ÞÄ7jK9sv=2>­þ7­þ7Åþ²<ÅÇ>íár>R?z+?ÿÊ>Ç9?Øv6=¸ÁÞ<Ç±Q?ä.=ÎPÕ<{Q?>Ãþ7Ãþ7Åþ²<#i>Ð>2ü:?*y?@c&?#£??J}9Fç9/>df;l;T;?'>Øþ7Øþ7Åþ²< =­é<ã/?<Ìn;ÞV_;Ü?¥¸¡kq9ö#¾«eî7~95¼Z=¾¨>îþ7îþ7Åþ²<OY(?«îÀ>ga_?8V?½áõ>ËÒ^?"ö·>9ÁuT½¬Ð9Õ&9¬H?ú«>ÿ7ÿ7Åþ²<$ÿ>­
Ç=(V>?R¸Õ>zW>03?*{;Uw­:Ìa?¢y<YÚ<§K?rÀ>úÿ7úÿ7Åþ²<ñà=ÿÝ=òA?±>r}>NY3?
EA=Né<T?¼\9|¿9Ù^Î>Ô>t.ÿ7t.ÿ7Åþ²<CGe>Ê >Â6?pz>B>O%?2:ºg:>W0?¤Õ<£H`<Üo6?DÖ>íCÿ7íCÿ7Åþ²<Ü¯>dÂW>&©P?KÒ ?cWà>,7?®8Cä39vax>a×9Å.:pÊ>+Û>gYÿ7gYÿ7Åþ²<ê$ä>w>MH?
ì>/¬>¶w/?¨¸¨Ñ­9r÷½ï¶9¦¬9uS?=å>ànÿ7ànÿ7Åþ²<Z©è>î>÷ÒQ?ýc°>"u>e58?jî¸¾¨9ñ\¾fÐ9åØ9$áZ>Dî>Zÿ7Zÿ7Åþ²<0÷í>Ä>È]?&p^?gØ?8C?®ÖØ7QÀk9vk= ==¡<¡^?ú>Ôÿ7Ôÿ7Åþ²<º8>ÁGP>F=?¥ã>ÆÛ«>º)?Zh<9Ð<´	D?X û<ïÀ¢<E?è>M¯ÿ7M¯ÿ7Åþ²<9)<?bÁý>NÓ=?÷
!?a+ê>¦0?uÇ¸ öp9
¾ë:e¯:+?S&>ÇÄÿ7ÇÄÿ7Åþ²<·Y=:´=ì-?pòÌ;Ç;/'?K¹Ää9eß¾ëK9f9Êôâ>8(>@Úÿ7@Úÿ7Åþ²<áoâ>ç>úÊG?b¼j?yN#?ü7?,£8ö®9yÕ=!:Ò¹O:Sí8?¯/>ºïÿ7ºïÿ7Åþ²<:Ü?98Ã>ÌsH?4ûM?ÐÆ?ÜC?Û·b9gûê¼«|:*±N:/y?B>88Åþ²<XL?Ç£>ÀO?ë7<?Ð~×>_?c7X`9Õ[=©Â¹<òhS<Åð`?D>V
8V
8Åþ²</ß>?=1ó>ìH?úa?#>?µà1?*¶æ®¦9ëç»1Ë:d^:V%?¦D>88Åþ²<Ùã
=IèÎ<\/?æ=ÀÂç<³
 ?	¶7¹°?9|y°¾â<iÉæ;P*?ÞY>Ð"8Ð"8Åþ²<0?)Ôá>¾)H?î?ÜÐ@?·9A?9­¾8îå`9ÀY>ÿ¥<w7´;,(S?"h>-8-8Åþ²<å#ó<¦®<þ12?b;f;ÎI?~×¹297a¿£j8ÕI9>Óx>J88J88Åþ²<c¸?>@->u©9?Øøý>½¾>1o*?
(¸¦8Æ$¾tÂm:é:DsK?i>C8C8Åþ²<®àä>JÜ>"F?y$?bÎ>=?íZ:ê:4a?6ð:K}©:q¨5?>ÃM8ÃM8Åþ²<>2î=(^¦=kC7?úã=x¤=ël1?¼î:×%6:ÜÃ§?Ù;H¾ð:ôÙ'?Í>X8X8Åþ²<¼*®>?e>ãFB?©%?Xfí>i2?æP=ø÷<ªW?|<ì	@<¹
@?Ç>=c8=c8Åþ²<sZ;=wÂ	=.?©«;©;2á?Ø;¹Æ7DÁ«À+­¸h9þ>¾é>ùm8ùm8Åþ²<Ò>·[·= è6?Zm>)6>ø&?GÈp:ñ/V:·ä?o<fø$<*9?¨>¶x8¶x8Åþ²<Zm=Çª\=eÕ0?xÃ
<!àÜ;Ô ?Të¹i$9
ê¾¦º99tbW9ÀÜ>Ë²>s8s8Åþ²<Ë`=0Ò9=ÓÜ0?0<Ç;¸*?µÃ&¹"N9*«Î¾¥å3¸´an9b1Á½"¸>0808Åþ²<RE=è5=ê\0?¹h;úSH;7³?y"¹²MR9,QÅ¾q¸´ï9ô½-º>í8í8Åþ²<Ú$ì=¢=çX=?¾{
>ÚÎ=¤+?E:fç[:ÉO?­ï<mxU<Ú;?Q½>©£8©£8Åþ²<°Sì>8>5Hl?°X?­èÜ>>{?áu\9Bg9êDô>|¥Ä;#k;¶}Â?z½>f®8f®8Åþ²<ã¢>Û3>ê ?O?ÂÅ>qSM?hd¸PÚ:9w¾X<­;^G?ÇË>#¹8#¹8Åþ²<Îþ>E®¥>À£D?ê;?½M?3?F*7"Â"9wé=¹v²:÷N:ä2?ÚØ>àÃ8àÃ8Åþ²<fð<§¯<ÛÑ/?yJ;ë¬G;Ñ?f7,¹ÇÛ²9@~v¾¼9ì{·9Y2?)Ù>Î8Î8Åþ²<*Ã>%Òe>SeY?ùA?X^ü>ëRD?ksi9{S9*L
?)K:M:sZ6?Áß>YÙ8YÙ8Åþ²<á=¼«Ú<ë-?â²;2d;gT"?Ýd¸z29|Ñ¾äé&¸Ïp9
q±½ý>ä8ä8Åþ²<Á:§>}pi>,d7?sL|>Jé>>()?ëþ<`%K<°×E?Û¤<uËa<¨è:?ÿ>Óî8Óî8Åþ²<2y>ÿÆ=¨Æ3?S-<d<ï?2Å¹²|9zÄ¾´n9~8x%x?X>ù8ù8Åþ²<ûNK>.×>:?r
?ÓõÑ>dÎ(?8""¶9s »Æá9Y,ã9Ælþ>Á>L8L8Åþ²<È0?ð°á>ø¿G?jçZ?¦«?ª¾=?}V9ä+9Èõ>cy(:j.Õ9,PJ?Ú>	8	8Åþ²<|=`±<6??á§»;Ç5;#K?IG¹H«y9²VÌ¾ÂÇ9Ò:W»>I>Æ8Æ8Åþ²<~!?"4©>&
W??o^¶>f4?¯+Ç·¶B9,î½Sõ9e9÷ÞL?Ï$>$8$8Åþ²<6ÜB?d?.Ô=?
ì?ðbº>º1?4¹XB9ì0¿£ÃÇ9ÄSo9K®U?Å%>?/8?/8Åþ²<Y,¿>9w>c§E?e}?;8¿>2
4?«m=®<*¥H?%é<VF8<	l;?g)>ü98ü98Åþ²<ºÀ¤>¿ûP>ÑI?ó­>w>>8)?&/¸Æ8Ú³¾ Õ:Xðµ9õ9?Ò,>¹D8¹D8Åþ²<1¦>¾0k>1È4?àÎ?yÀÆ>Û+?T¥¹§µ8Í©è¿5Ç9	¡ä9Ljß>s/>vO8vO8Åþ²<±aÅ>¡>æB?é<?Á? <?1Ë·ó8#`½ö:¢Ì9Û<? 5>3Z83Z8Åþ²<ìó>4ó¤>H=?±2ì>}«>Ì0?íú85u9nü>ÔÑ8SË9¤ö>×A>ïd8ïd8Åþ²<8O?(G?{=?ð¦+?!ÿ>é>,?Ò·$n­9°xÏ¼ÒÆ:®:?xS>¬o8¬o8Åþ²<¿®<ðú<=)?t&;¯!;E_÷>£¹î¬D9û:T¿àJå·8y99=½MZ>iz8iz8Åþ²<jPë<_¯<¶+?®¸Z;ßÓ6;4!?zlc¹à4*9f+¿hc´¸ a9!Ó+¾g>&8&8Åþ²<îµ<M<¼+?TÄ;·¢;}q?j¹fm8bÈü¿UÔ8üO87RÃ?*h>â8â8Åþ²<øÅÙ<1i<1?8$w;I;#ð?
ÉP¹¤Z	9B¿§ÁÈ8¸â87¯â>é>88Åþ²<@í>Òº>CðG?Ì(
?ú Ò>ö+?Á®;=-}é<ÇM?=£<YÏ[<	v>?4>\¥8\¥8Åþ²<¯=¹¨{=Ã2?/&;äi;}¸(?.¹ã%9O
î¾ßð«¸ZLT9ÇUO¾!¹>°8°8Zd»<rÌw=I.=ëü5?Á<ïÏ;Û<?þS¸ÎÎ`8ÒÓ¾Æfñ¸19}	q¾À¾>Öº8Öº8Zd»<8Óf>fSò=¯Ùs?1yX?Ô?­lU?ÒV¬·Bê8U¼½U9F·9H>>¿>Å8Å8Zd»<¤bÞ<´ò¢<°.?f-5;êz;ÜQ?ºh¹
¡8¬ñ·¿Q] ¹¸9¿¡Ö>OÐ8OÐ8Zd»<nÔ>¨l>D?#%?½ë>
43?¶ «¸9æð¾©%:ñé9ÿö4?ãÚ>Û8Û8Zd»<Â9Û<ãÍ¡<Äl-?å);`%;ç?Ñ¹¶³Ø8)¿p8z8áÊ?}Ü>Éå8Éå8Zd»<qÿ>Wuw>áõ?u?ö	?Ìô?ÕV
=lZ±<L?´8<$Ù;ÝËY?Øâ>ð8ð8Zd»<D?Pë>^??Ù?$?z(­9Aö99´>J:z,:Ùr?å>Bû8Bû8Zd»<,(=ø©ò<j1?>Ì;{;úT*?@ë¹&Hã8O¼§¿ÔL´¸*³8ò¿ë>ÿ8ÿ8Zd»<¼"É<é2<Å¸-?Ì¤+;\ë;{Ñ
?ÁF¹Ä´g9÷!¿þ³I¹½£µ3­B~ð>¼8¼8Zd»<TòÁ=äò=Su,?Mß¤;Ññ;?>0¹Uñ}9U¿-3$¹0»
9§¿8ò>y8y8Zd»<ý3?!ã>;ÈI?	r?õ-'?ù«9?(.8[F9dÅà=79!:7^p>$ö>5&85&8Zd»</¿??à·>mÂ»?L«?zQ?U?þ];Íà7;oâ?Ä¾;½<;é?>ò08ò08Zd»<½M²>ÝÞm>§ä??ÙX>F >á/?^ÒÅ=Iêz=¤ÔI?º/<<uü;\??>¯;8¯;8Zd»<n0T>Qí>P>?°dÇ>ê ><x-?ä+'¹É29â[ð¾ò9ö¤v9?51>lF8lF8Zd»<0Óp>ë>õpD?K<?óq?¥»5?Ø­°</VV<¿S?xcl<;Á<È-N?:5>)Q8)Q8Zd»<xçì>ù\>°qD?T²>Ãêx>#g7?Êâi¹ÞM9Àe¿îõ8@D®9#£4>a:>å[8å[8Zd»<÷>ÌÉ=µ;?!B8<Åæþ;k
9??¹'B+9<µ?¿ñÞ7zëU9úe=HH>¢f8¢f8Zd»<Ü(>ÑKð=¤3?R<¥æ#<¢q$?ä1¹¶þì9o¼Äø$¸NÀR9?dÈ½P>_q8_q8Zd»<Kr=g{Z=ãË3?c%G<e,<üb.?qÖ¬¸)Z.9·Æ}¾óúO9»Ê98Ü·>qk>|8|8Zd»<2i^>§ò>Ul@?¸VI?º½?hÔ0??>:÷ :@Y?ª¡<2N<fH?¦>Ø8Ø8Zd»<k*Ê>¬>	D?hj?A"?Î8?X=ü=BL?n©<1äK<2»T?>88Zd»<¦?e³>kP?q??ûÔ?õ²U?xè¸9UVÄ¾øL·8G¥9z¼
>¾>R8R8Zd»<i<?èGõ>ÚD?ý>¯>+U9?lå{8+ºS9ÂH>
°949_y?ú¨>§8§8Zd»<Kû?XA>ªrg?Õ¬>½S>.µP?ÐC¹)«9ZOJ¾¡8|N9
>;Ã>Ì±8Ì±8Zd»<³Å$?©ùÖ>p7D?ZÓ:?Uá?û8?yÎ7øU9´x=³\:7:`4?©Ì>¼8¼8Zd»<?§ £>ðP?:¬>Ë|m>ìl9?¹R7¡9M|§<Öð¦9fÞ9Ó)À>Ï>EÇ8EÇ8Zd»<XX>IÆ>Yà9?ÅÌ}>ÏÓ@>Sy(?[\Ã:ü$:ë ??}<HÊ7<Â>0?»Ù>Ò8Ò8Zd»<ÏÎÄ<I¢<¥0?[=!y*=s$? ª!¹uag9<Þ²¾U¸uJ$9r_R¾ê>¿Ü8¿Ü8Zd»<¾ï/?Ç>:©a?	ÖT??9¼L?°&9´Kd9ÿñ?Ós:s§W:µi1?9ú>{ç8{ç8Zd»<sºµ=°ã=x-+?<Ú;±?ìø¹Ì)9h°¾îm¶LÝ9í¼~ü>8ò88ò8Zd»<|¶>»{>a¹9?8ð>Wâ¹>j%?î!=H»µ<Î7H?P¨È<îJ<Ìc8?Dý>õü8õü8Zd»<KË?yô±>ï'<?WU?xä?ÑL0?Öw¸I®9/2¾§ª9¶\Ë9wµÖ>§ý>²8²8Zd»<dè!?ûýÐ>=SF?Â?V
@?½¥8? ÔÝ·¹ø8jâä½±*Æ:Oìg:C½Z?þ>o8o8Zd»<'ü=3¥¬=¸à:?Ð?¡>P5s>öº)?º!=VÕÅ<XP?÷<ê<A<j³B?>+8+8Zd»<hÒ>ôF4>1;?Ô	>E^>Ü#?ãÈ=ØË<üB?ç<nV<6½7?ü>è'8è'8Zd»<Xü>×ïÃ=YA?T­?>Ù>ja0?d»q;½æ;{4Q?Ìôò<÷¡<@?ä>¥28¥28Zd»<9¨>)=>p¾c?á
?Ï>/?õÁ'¹ÉÞ9Õ¢¾W:¦cF:+?
>b=8b=8Zd»<hsR?0í>$c?½&E?.Åæ>¡´Z?ð³8Ú$9£>¿'T:Þ:A??ç%>H8H8Zd»<wëì<
(²<=8*?W<	MR<1®?©8 âd9>å9à£9Í?¿(>ÛR8ÛR8Zd»<Á%Ç<H<.?·Cô:Ìý:×÷>Óî|¹ª9N9ý¿í¸@K9Ñ9¾+>]8]8Zd»<Wâ@=(i=«]-?
;¡ý:ÁÞ?¤	¹1]9&M¾£]£¸°-9ªÈp¾<.>Uh8Uh8Zd»<ÍñÊ>ëÛ>ÄB?D?Q?p:?3í.=.ü×<®UO?-=Û<µßJ?.>s8s8Zd»<}_>ÏO>±]>?ãéY?×?À&:?åjß<Ú×<²EW?r¢'<¶¾Ì;zQ?³<>Î}8Î}8Zd»<S,?«=Ø>ËL?$ç>ü¢>qõ5?'E¸mJ9.v¾¥SD;Áy;¨±=? =>88Zd»<ã(ã>tz>¥ h?*_5?>>ð>tDA? ÔX¸Æ9©<¾69T4­9"ÖÔ>½=>H8H8Zd»<Nö1>ª¢Ñ=URY?Ü?NûÎ>,+3?nÉì6tP9e<$yÝ;zU;
J?©?>88Zd»<¹£>h3>M,i?¡ó?g4?à-D?ñ±=SPL=Ãô^?iX=åJî<î}h?ª@>Á¨8Á¨8Zd»<ÕX=\Ã<J%1?ã¤;³;­?¶¯ÿ¸TÈ79J²¾"3
8~r^9`¢=N>~³8~³8Zd»<ÈÆ¯>â>H³?¸Ä?¹w?p?z= &=ÆÿI?ÕÔ:â~P:×l:?¯N>;¾8;¾8Zd»<ÈÅ>­3>J]?¸Ü?0?«?¢|.=\=°H?K::_:^ã"?ôO>øÈ8øÈ8Zd»<}$)?·>Ýwl?1n?1?õÔZ?aý=e(=Ïra?©Ý=?§<bèt?Ta>µÓ8µÓ8Zd»<kp7>`>/0?¶ý1<Q*
<Iå$?w:¹÷81A¿t¿¸Á:9´l¾Cc>qÞ8qÞ8Zd»<w;»<¨#<%>,?I2;25;Rü>/È¯¹ït9Ï¿>
¹¨q{9)¾f>.é8.é8Zd»<ð<'c·<ï'?1¨;Àk;o3?l4-¹½ó9úI¿¸¸Ãßî8G¹Å¾Ö}>ëó8ëó8Zd»<&§>ØÚ=!.?¼§;g;pÓ?@û´¹üÉ8[aå¿0y¸ð(9%0O¾>¨þ8¨þ8Zd»<«'å>X#>¹=?'?8á>9/?	yp=Ó=V$G?ÛkÑ<-<ª<?>d	8d	8Zd»<ö
=B-Ì<R;.?5Å¶;;D(?/Ko¹Ã8A¿Í8ú|Æ8q°>ò>!8!8Zd»<ÜÃ?[4²>µZ?ì2a?²?ÄF?ÜØÓ¸v9´tÑ¾lM;,K®:+a?$>Þ8Þ8Zd»<*=ÁHG=á0?n£²;óú;Þ0"?1^	¹Õ$s9¡¾WÊ¹«9Â
¿·§>)8)8Zd»<à¼å=\¦=ø1?ûDö=9Á=##?ñX:ªw:6@?<fZA<VÁ4?­°>X48X48Zd»<|=¹Hâ<	f*?74{;óBV;Ç?ÿ9¹4Ç9Î`¿ª;º7l8<[(>ó´>?8?8Zd»<ã>¦9>è
=?R8?-7Ï>¹Ñ%?w¶=Ç<ÏÃJ?¸¼<ÇÑ<¦&7?
Í>ÑI8ÑI8Zd»<²Ä4?uÉ>¯µe?þ©?e»Z?µôF?	­9T±9Ðãù>Û;Á¶Å:41?×>T8T8Zd»<¿= >þS>
A?¥R?ÊÛ>÷?6?Â~Ä·6GZ9Úsf½DV÷<ò¨<JF?*Ø>K_8K_8Zd»<J+-?õËÛ>6±I?Ãi2?JÙ>ôQ?´Ró8P29Í7o>}{>9\z9êöÂ>²á>j8j8Zd»<°¯=º_=D0?Ij<Ã+æ;??¨¤d¹«c9Ã¿ÈTÍ:åM:)81?Åî>Ät8Ät8Zd»<¹sC?dçÿ>C?o¯?©å(?áC? 9íô¦9|:Å> :º::`ú?§ï>88Zd»<ÐÆ>Ãj>§µX?§?ßúJ?qÏ??Z@=²é<YµR?v='¡<ËìX?ð>>8>8Zd»<Â@>3g1>9?!ôå>ß®>tQ(?¥<6=uþÝ<'R?ÄÚ<G<"]:?)ù>û8û8Zd»<G=îp=RÒ,?
Öï;Å¿;! ?lk¹®9¿z·q§83jÅ½	>·8·8Zd»<Ôö=]æ<Ø§'?Ìë";Wk;$?ùe<¹oa9J0¨¾ÎQ¸a\9º­½ü">tª8tª8Zd»<Ôí>ì>qaH?_!?òìë>/?àÊ¸,Î9ççû½ºÉ&:<:mE?ì->1µ81µ8Zd»<EäT?Á±?¶P?8+?Åsä>O¢??øG¸oã°9n½?:¤:f&?¯0>î¿8î¿8Zd»<íÙ<À<Õ¿/?ó¦;È`;v9>?ð¹ÀÈ9~¿6oª8Ûw94ð%>O>ªÊ8ªÊ8Zd»<Ì@Å=ÝÉ=ßÒ0?kY=<Þ!<L±4?Ì,Ã¶¦9â9¼5Z¸©^M9¥¾U^>gÕ8gÕ8Zd»<æ?4Ø¦>*êK?z:??ï4?ÜÓ95J9È%Á>ø<¯¸;ó;?jb>$à8$à8Zd»<ÀS?Ê?AóM?Ë?V?Ór?\=Àù<
Ña?ñ¸:ÊÐd:TkN?c>áê8áê8Zd»<®å<ÃY£<©u3?!¹;f+;ü?jO¹9eÿ3¿¾.í·¶o®9ì
.½Üm>õ8õ8Zd»<üY?JÈ¼>Í?oÇ¿?ö
E?G)y?Õ¸97ý¤9IÕ?yÒ':PÞ9
A?Ï>Z8Z8Zd»<lî¨=iÆv=?/?um½=o%=÷"?+øE¹Ä9ãOÆ¾4vU¸2Í9`ºÇ½>88Zd»<ê«=HLt=TÕ3?9a/<¼<Àú-?,¹a9*
¿¢¸v9X
¾>Ô8Ô8Zd»<Ñê>°>g=?§UT?«?&ê3?¾¹:8ú9=>2´è9í¸¬9cs,?J¼> 8 8Zd»<õ?¢¥><PX?Ü?d¹>®ðD?!d¹x)>9|Ü¿äÿ9Njÿ9Y? Ö>M+8M+8Zd»<óF= Q=æ¥$?q³G;/x?;»?¹+>9ÜÆ¾W¸¤x9X¾e	>
68
68Zd»<hîÈ<Õ¤<~Ï1?×D;Àá;HZ ?íå¹:O9Æ6 ¿@ìßµ;9U»>Ç@8Ç@8Zd»<!6?XùÉ>
H?í·?wUU?¶\?'9ÿûÉ9Û³¶>)´;/þ/;²6K?n>K8K8Zd»<ÿ°é=r=ÆO?5Ûw<
%<
;@?4 ¹] 19
Aç¾SçI8Êà92¾=R9>AV8AV8Zd»<°Æ<8æ<¥,?{O;11;`	?Ç!¹Ä.9àVí¾þ²¸Cñ$9D¾B>ý`8ý`8Zd»<M¡?Ð>]:?Ú·?ò·Á>,Z3?sG¹dNJ9æ~ü¾á[~:üõM:
?ÍC>ºk8ºk8Zd»<ÿ!?~kÊ>@GL?æ|ê>õÇ>Ç=?:l¹¨å 9
aç¾nðp9®9±Ï>°G>wv8wv8Zd»<>>²ôÍ=íC8?õ:1>º>ê*?"C°:
©w:26?Ww<$½:<õ÷6?ÖQ>4848Zd»<L%= éù<ÎR)?6{Ü:ã°:[?¯ªh¹³yC9yZ¿WX¼8vk¼8æÿ>ØU>ñ8ñ8Zd»<ì=HM=ÿA4??:>&vÂ=NÎ(?Ýâ:Îò):§Ã>y4]<<Ë<mê6?ëe>­8­8Zd»<ÍÃ>ø>öf9?Èú?cäÙ>t¯,?ÛöK=Óð=MbD?¾=¸<
ó=?D>j¡8j¡8Zd»<·Ùù>d>»AL?$³?t?;? »9S´9û]>.^<¾7<zÛU?ï>'¬8'¬8Zd»<M®?öY?¶ú?~?Ëû?]?,1F6å»9G¯;>>¯:%¿":Ô?>ä¶8ä¶8Zd»<É#-=ü<TÍ/?4@;î;{h?Ç¹¢`9Ôò¾ê£8"9#6>}> Á8 Á8Zd»<ë[6?¬Ø>jX?­?ti¡>¬aQ?®¸`9Ïwn½÷1/:k:Æ5?
³>]Ì8]Ì8Zd»<{¥ñ<(´<¶¯+?Ý8D;pz;» ?û'+¸¬¾(9AÔ¾48¶¤^9A!>ó´>×8×8Zd»<Ùô<¸<iÂ)?×;|;ï?26¡¸ÙÔm9ï-¾ð[?6N)o8	ÕÌ<Ó»>×á8×á8Zd»<<=i{ó<£HF?º&<×´Ë;ñQ?ëso¸ZÕ{8!jó¾$D8,.9è¸¹=5À>ì8ì8Zd»<Vy?wÀÀ>wyR?Ø?_õ¦>#±K?gM9ªìÈ9Oµ>.¹S:øö9Å[?Æ>P÷8P÷8Zd»<Aþ=¶=¶,2?u;´@;Àó
?¢B¹;69^¾Trû8ä9km>ÞÆ>
8
8Zd»<õ%C>ÖÃ>|=?÷3<b)<ÎKF?
¸fâ8eI´¾Dèÿ8Õ¼9ÌuV>´Ì>Ê8Ê8Zd»<¥cÿ>â©>ãl@?4?HUL?²ªF?¦ó8Öj 9ÈiB>§¸;«:R@?æ>88Zd»<ÎÙ>»¶>OºD?,?|cÖ>ÑQ3?p·õ9ÔÚm½W	9óÅ9¶bÂ>9ì>C"8C"8Zd»<ªD=-=±.?þÂ=·åÑ<{?d¿C¹À§k8£¥Ô¿æj;ó=;,8?í>-8-8Zd»<a]=~$=7D,?Ã~=p+ý<¥>?y+92Èq9°µ>·d;ÏjH;Y
2?Fþ>½78½78Zd»<Ô?VhÀ>s°D?@Ï"?ï>Rþ-?P9a¾9¾è>X
e;;.;äE(?þ>zB8zB8Zd»<ªH>4WF>Ê5?y¯*?ò?*?èS¸tOø8
xZ¾¾ó:åØ9_?d>7M87M8Zd»<Rït>a³>Ç[I?3ª@?:?5? RQ8[èp9/oÞ=Y\<°
<õ@G?9>óW8óW8Zd»<Ö7?ð >²M?l?!©>C½i?éõ~:Ñ:]:!?tä;n:c5¦?p>°b8°b8Zd»<Ëô&?öÓ>J?[@&;´?ñE?¿â!=å#Â<×wU?_Íø<Û"<~ãd?Æ">mm8mm8Zd»<Õñ<}³<·[?g(§<Âw<÷·,?=&¹9³9|sm¾ý_)9ZÂ9¹>§#>*x8*x8Zd»<ëP?ù>Ò¿?»½?ú8?Ë?¸&©9ì9ä?sgB;¹pÚ:´Ôc?>->æ8æ8Zd»<Oï>õ>Ñð??õm?M(-?/?8Ýf88B795@!>>ª;ûÀ6;ØG?g.>£8£8Zd»<ú>:=5V=@&0?Æ^;%ç);×Ô'?ü/¹âÐ9VÍ¾y¼/9¯;9é£>J>`8`8Zd»<õ<HÃ¨<ÿß9?RÖ;3Ìw; ª?D'¹Mã9¿A80_9Ý=QT>£8£8Zd»<U¡ã>pt>á??ôèÌ> ú>â.?ç¿¹~öv9Êï¿äÂÛ:3X¾: È?[f>Ú­8Ú­8Zd»<>)²<7=<Õ'+?
;ÃFå:?Iì¹ÁÄ9n·¾pÅè7Þy9{n=8n>¸8¸8Zd»<àÃ>(¦s>ÎM?;r?ÛÜ?±E?»^(<¯êÀ;6m_?~f´<Vc<i%K?þn>SÃ8SÃ8Zd»<½æ²=Î/=vå/?UÑ;±-;º0?®Æ¸S¤8¿OÃ¹æ9|¿|>Î8Î8Zd»<ÿ6>ÿZù=?õ:?·á?9)è>}(?_0='¿è<ù¬A?W¹<bîb</4?[>ÍØ8ÍØ8Zd»<gX?ý>?k@Û?L?äád:Pû:da?iÌX:%ÎÁ9 /?2>ã8ã8Zd»<ÒÂQ==Ðý/?nnÕ=z¥=±%?Fåh¸$
n9tú½Pñ:þ]:·0?- >Fî8Fî8Zd»<hÄ<zc<óê,?F±;dÒô:ï?£§¹Õ*/9Kÿt¿4;è7$I9Ax=3®>ù8ù8Zd»<Cñ?"Û>åíw?¿?N:?Kp?á(>+¼=Ke?%Ã=Å=åìf?kÄ>À8À8Zd»<_¼Q?ð¸?.^M?<"?òé>~1?)¹<!9.Î¾+:Ï$:·s?øÆ>}8}8Zd»<U>?Gö¦>DÄJ?
i?ÎáÂ>òq8?ok8ñß¼9-Å0==É9Ü¼9?Ì>9898Zd»<¿ÞÊ=¶W=F9?1â´=Ç=Z+?oþ¡<	HI<:N?õÒ<¤~<=?°Í>ö#8ö#8Zd»<¶(?eÎ>ñAQ?hû?\¶>&_?6÷1¹
¡û85¿ßà:ù#:ÌÄm?Òç>³.8³.8Zd»<wÌ½>|×z>¡³A?XH?\î?ëð0?ÆÒ8?49Kx=ÛÆ:Á9ÿæ0?$è>p98p98Zd»<Ô?W,?
1Q?E?èæß>Ïa?Þ Í8ü3C9Ö>Ä9¦¾±9	
?Üï>,D8,D8Zd»<ÚQ>jÐ=mm?AØ²>Ì8V>:¹U?Õþ:=òvë<ÀMK?=nK<9·f?2û>éN8éN8Zd»<eÄ>-ë,>ëN?
K?À=8?:?"=ë¼<Û[?À¹~:#ï0:äF8?é>¦Y8¦Y8Zd»<I$>~½=é-T?ÿ¶?ÎÆX?l@:?ö6q=Ä=4¢[?El¥<ÛG<¦2T?>cd8cd8Zd»<Æ7j>ÄÏ>ù=?9#Ù>m£>lþ)?Vë;1;«å9?Q<tv<±6?K> o8 o8Zd»<¸åu>">
AB?Å1
?a-Ï>ÈÂ*?QZ¢8*9y>@Á9Ã×9YJå>u>Üy8Üy8Zd»<±ß=	T=ÓS1?ì"a=kF3=¾ ?\I:ôXH:Jz?¡L|<Å*8<vZ/?À2>88Zd»<º>Òg>{M?é	?#lÈ>P'0?Ì	s8F©a9MÛ	>%:x?:¥·Ü>>>V8V8Zd»<ª¦=Û<QX+?dÓ\;ª¹4;Çf?|Y¹%Lw9\#á¾~Å¸9Â8WF´¾`>88Zd»<(¥>8_R>ÙúH?ýêE?àE?÷4?5i=/¾
=°R?³å<æ<<UGE?±t>Ï¤8Ï¤8\þÃ<D÷>ªª>à9?ê2?R»Z?,M3?ù`?:ß´Ä9ûy?Ð&<äOÍ;{7?i>¯8¯8\þÃ<úx->\þ=hÖ.?}í³;.;v?¹Ò¹ã:9tÐ:¿-rã¸6ÃF9Áx¾¦>Iº8Iº8\þÃ<1n"=÷<¦ô'?¹ÑÆ;çí¬;Ó)?dÛ@¹%+9=¿cæ®8ºµs9T¸7>Ò¦>Å8Å8\þÃ<èf]?#ð>	l?ê@?O!?Õb?Úø~9O¦²9¯¶>!¦`::ÓÌ;?zË>ÃÏ8ÃÏ8\þÃ<"	>0¦¿=À-7?	2>Ó=Õ#?®ÛÒ;:T;ù°P?1Ö<.½<¯4?:æ>Ú8Ú8\þÃ<Ü¦=y=)+?[eU<p2<ª?±®¹?`9y­F¿ïþÏ¸¸9-É¾ùí><å8<å8\þÃ<G%?ã-Ó>Á[H?ä,?æÖ¿>ÁfH?Ô
D7µ9¦Ð·<àAK;ÙÙ:²Ún?Gþ>ùï8ùï8\þÃ<{¨T=W=:?í<öÐÃ;=3?Ú·¹uQ9§Õ0¿DÑ´·ó(9vý½} >¶ú8¶ú8\þÃ<\È<Ö¶<Ú)*?G;/W	;É?½¹ÜH}9w ¿åB}¸Lh÷8S¾Á1>r8r8\þÃ<9ÊÍ<(ì<¿%?^0.;òø;Í0%?GÎ¸<¸8â©¿@$6B9ýA<D>/8/8\þÃ<þG=
Ã
=²3?â«;ðÑ;"?\î¼¹$o8âäIÀ·-²¸t9«1¾­L>ì8ì8\þÃ<eés>Ï	>yÂc?èÝ`?3ä
?Ç;O?¹3=IPÙ<òR?WË<8u<ÒsT?³R>©%8©%8\þÃ<G±Ô>÷¤>º´H?Ú&???è4?Æx=|a=UöU?h<º(:<-«O?)X>f08f08\þÃ<NÀ=»w=CG?8?µÑ>#ô)?rÉ¸ù÷8p3¿êí:ûM¡9÷R?æZ>";8";8\þÃ<±?/@ª>+@?z(?kLô>á0?N ¶d+ä9[+/»aZ:&Þ-:wå ?]c>ßE8ßE8\þÃ<i+Ø<¦<Ò§&?;/_ö:XV?u@¹=Y9§~â¾D8[r9M}>/p>P8P8\þÃ<¿§=\	ä<º;3?ðMá<`q¥<SP.?Wt9`T³9k7®>P<ãP<QÆ9?Tw>Y[8Y[8\þÃ<2Ò<|<Ð*?KÔ6;Óu,;&²?²I¹ÐAA9â5³¾°KJ6DXì·[½!y>f8f8\þÃ<.-=Q|=A(?g6×;©±;Û'?~È¸Q{9;L¾ÃÝ¸þìQ97¾`>Òp8Òp8\þÃ<gºÆ>Ä)>ïA?Eø3?bë?O-?jvO==³ÉI?UÁ<)ý<´WA?¯>{8{8\þÃ<2=ëØ<Â,?c=gÇò<Vþ"?¥Ò¹E/8.é×¿ÿô²:':¤ ?µ>L8L8\þÃ<UÜ>/>â<?CWN?¸Ù	?£??oü!959æRä>p°ë:4:V?ç¼>	8	8\þÃ<!=\QY=DÉ)?w';hí;?>8¸^e>9Ðj÷½_j¹:­µ8ð¤¿ïÀ>Å8Å8\þÃ<æýq=F~/=0?Ó&=`aõ<ñó#?+¾ 9Þ9Ê?1d<Ê&<{/?É>¦8¦8\þÃ<Zj>ã.>ç>?x?^ÒØ>3©-?YÇ<Q:y<)|L?èáæ<kµ<¹c;?ïÉ>?±8?±8\þÃ<¼?\û¡>°ÇQ?\?)?ÎqB?@e9äJF9ä?Á*;ñð:ýá4?öÊ>ü»8ü»8\þÃ<$¸C?©û>lG?ã|)?r'à>6A?¯&9P@³9H
n>:Gi:«?Î>¸Æ8¸Æ8\þÃ<êsú>(­¦>&V@?fÏË>ºÅ>s5?4³'9QýC9hÛ>[û
:Qø9±_?7Û>uÑ8uÑ8\þÃ<Ô'?@;¿>bR?5©	?V²¿>¤Ö7?q)­8Þ»94Wì=i::9
x?Ý>2Ü82Ü8\þÃ<[æû<Ø.µ<õ1?j»ò;³;v-?7Ç±¸ß9¾ÞYV¸#<9.âJ¾S>ïæ8ïæ8\þÃ<a«>^X>J?eQ?sl¾>C7?i 8|«9Àwï=ª§8my|9ÑÅ=	>¬ñ8¬ñ8\þÃ<º¤>¨U>V;E?ÈK??'0?Ûða;;	;¢S?Èå<¡<rý>?>hü8hü8\þÃ<H4ä>½>§ìC?Ên3?Xk?°0?VÏ<x<U?¥¨<gòo<zÔ3?4>%	8%	8\þÃ<éM=f=T.?¿
Ó<Ã¯<YÓ?É{c9N9FX¼>þP8ýÖ92>Ü5>â	8â	8\þÃ<Pj~=´8=l0?ÛÅì;ÒÙÂ;?Xß6'Û8Ý¢<´M6Ø3þ8ga<i@>	8	8\þÃ<_?ÓY§>ëC?»Ñ>o>?0?â­Y9 ñ8¢f?X{#:Y 
: ?A>\'	8\'	8\þÃ<ô¹>Rn>ÐQG?s¦G?å?,?Ö9
 ¡9#û>u:À~ñ9*?@H>2	82	8\þÃ<O?f³¡>ªB¤?õü?ïÃ?ºË?Bó8=·§9¯§9>tã¢:á<:¥"]?ãX>Õ<	8Õ<	8\þÃ<²R§>A^>·p@?èç>§>$»1?ÝË±7ýÙ9L,=¾ÂX:U:òè>?Êg>G	8G	8\þÃ<ôöÊ= Q=&ý-?På8<`í<
ê?ÈÂ¹Å!8Ð$Àwõ¬¸D.9d~¾Sz>OR	8OR	8\þÃ<ºÎÓ> !u>O3]?âH?*ê>V7[?×6©9~ºÇ9~ãØ>5Há;I;eA5?J¯>]	8]	8\þÃ<çÁ¿>>n=?¯¶?>á.?ÂX??íí:I§:ÅÀ5?ÇÜ; dÕ:b7?Ã>Èg	8Èg	8\þÃ<Â°H>§ø>#S>?N/í>D«>1?º:Vç:ì?};©ÑÃ:°®,?`Æ>r	8r	8\þÃ<`Ë¿?6ÿ5?ä?>.??hw?9¹9'+à>øb:*æ':ªøo?ÁÉ>B}	8B}	8\þÃ<S±>É¤j>SwA?ÉAx?´|4?Ô0?§N{=ìÄ=N?¦3=Ê¤<8)G?×>ÿ	8ÿ	8\þÃ<OMG=9©=ÖÃ,?BY;À4;"û?oý¹Tq8À'­¸oö5¿ÁÙ>»	8»	8\þÃ<ú¡>u >h?øú(?¯KÁ>Ì_?ÅK:`õ':\7N?Ø×<Æp<ð}e?eÚ>x	8x	8\þÃ<=¶2?ooÕ>ZV?,¬?u©>ÁOD?êýÆ·¬À¢9E½j:´¯:W<??à>5¨	85¨	8\þÃ<C¯?Xn¡>_?Ek<?f?ìó8?±F9È9i§t>
"Ì:Øg:íâ.?
ç>ò²	8ò²	8\þÃ<°<²¦<¡¶+?ás_;7;ÌÛ?J
¹À¾8å®¿^U§¸m¨
963¾ø>®½	8®½	8\þÃ<Ä0>ª+÷=#7?W¹>_T>]¦*?xB²:m:Ê?á<£`<¸ÿ0? >kÈ	8kÈ	8\þÃ<'>§ì=ð¦4?o®> E>%?öÚ:Ã¯:6_?¸A(<Ó`<ßv&? >(Ó	8(Ó	8\þÃ<mde?¦Ï>wÍÙ?OÏº?Vâ?ün?¾=d·A9ë½r
]<yEñ;Ðj? >åÝ	8åÝ	8\þÃ<un?iR¸>o¥¥?2r¹?Nâ?ÍH?º¶E8óÑ9Ø`¡=È=<U[ï;ÂúJ?" >¢è	8¢è	8\þÃ<÷®º>×Ôs>D?g-@?5
?òÔ-?ðÔö6#§9+=<VÂ<×ç<ÙhB?x& >^ó	8^ó	8\þÃ<Û×>ìI>®¹S?Ü±?QæÎ>j")?ÐE9Fj_9ªâ>3?E9ò9X$?v( >þ	8þ	8\þÃ<î¯²< ¢<©À-?ËR;å3H;n3?c¹ã¸Ö*28X£¿ÍJ¸r§8EÀî¾> >Ø
8Ø
8\þÃ<âÜ#?³>i?v?e¹#?ÜQ`??8¶9ðÝ=¹b:>v$:ea0?ÿC >
8
8\þÃ<ªÒg=	|*=
.?
c;áÇE;Ä(? v¹Ð]6ÜßÁ¸\Ï7SâJ9CÓ=<d >Q
8Q
8\þÃ<½6=Dõà<Å1?Ôå;Õ;}?(Å¹)ýL9XL²¾ãG`·sZ9»j½Iv >)
8)
8\þÃ<yÖ<UY<~¯2?Y];%Û7;?ºy¹©g]9|ÿ¿F,±·u9
½F~ >Ë3
8Ë3
8\þÃ<ÿ[Æ>.wV>MÆl?È1?þÚ>MP?e&8tÖv9±¬=¥Â96RÆ9´û>$ >>
8>
8\þÃ<üõò=q§³=Ø-?­ù<8KÌ;Râ'?X¹Ä9ì¾_70Ç9K<£¿ >EI
8EI
8\þÃ<27¸<H¯<×a0?ØX;+o';.Æ%?öç¹ød9sí¿¢t8ç\9¤'´=@È >T
8T
8\þÃ<¬1?ý°>@~?ú? ¡>Êrv?ÇH¹{{£9:GR¾[÷ï9ìû9¡Aô>ÄÔ >¾^
8¾^
8\þÃ<c®<ï><'?ºG;Ê1;Ó?f=¹Ø>9}
ÿ¾ÛÁ¸G8£9&§N½dÛ >{i
8{i
8\þÃ<:
~="§.=£0:?<Ï;·]@?Â¸ðï8wÏ¾¢nÄ¸t`¥8\	¿Cú >8t
88t
8\þÃ<
Eô<Ù¯<2?z;ëæB;¾Q/?>gÙ¸Æ½8Í¿ùL"¸àïO9°ÐÇ½!>ô~
8ô~
8\þÃ<mÈz=¤3=:Å2?G«;øÛ;q?G,±¹68¶¸'ÀH|7Ø<9ôÖY=_!>±
8±
8\þÃ<îÍ=ÈE=ü-?hDÑ=§¨="ê?kÞ:¹F:§´F?-Á<-<)?-!>n
8n
8\þÃ<iù=Ì`Ò<v%?j';îE;3;?­y¹ªµ93Í¾ßtè¸Ò*9¦Ã¾÷!>+
8+
8\þÃ<'Þ?Ò¹>¶K?(¼7>">N$?&r¹`p9Û¾?±9>Æ9©û?î0!>è©
8è©
8\þÃ<Ø>@¼>åùD?÷ö> ¢> B?[qã¸¢ï9Ê
`¾º39¯!9QN>Ù4!>¤´
8¤´
8\þÃ<^^-=Iùý<tÀ.?iI¢;×X;Ê??iAm¹Î%9È(7¿}¶58V<ö8&ë<>Á6!>a¿
8a¿
8\þÃ<À³y=k_==Ç(?1Ç;mGm;Õ$?q}¹à±W9Ãf¿ô,¸AÚ;9* ë½éD!>Ê
8Ê
8\þÃ<	=kÉ<à.?hk;ôq;ß?µ}m¹çìc98_¿;íi¸_[9zÈ½s!>ÛÔ
8ÛÔ
8\þÃ<lFÈ>º»o>JÝU?¸¨>£n>Ñþ4?"²f¹òÛ8£Å¿ê
Ó9&Ôê9æ>2t!>ß
8ß
8\þÃ<Q°>>6o>õ<?=¥?Efi?q5?±8&f9D>2:f4:"ý>By!>Tê
8Tê
8\þÃ<y=¦Ý<Uì1?þ[6;,;f?Ôg¹ìÍ9ë \¿/77grK9³æ<V£!>õ
8õ
8\þÃ<ËÖÎ>%>;ÓD?Ùaq>}.>oq1?ñ*8;>¤9Ê8=£?9©¹9~})?^¦!>Îÿ
8Îÿ
8\þÃ<PD>>';8?þG>=
=ËÈ"?ûeï¸º9¡jå¾k[:,(:PýÅ>Íª!>
8
8\þÃ<÷ó?÷]µ>8OA?<O5?Ùk?ý¥,?<rå¸ì9¦äG¾§$:Ä<':Îü>­!>G8G8\þÃ<~¼>ûx>B?Yy?ZK?âÊ/?Ëµ»<[g<O?Þ³:*û9Â!?®!> 8 8\þÃ<¡Ü>l&>¯óJ?¬1?Óê>ÔA?8*A8
üÈ89
v>¹Ñ;<);©ýQ?z±!>Á*8Á*8\þÃ<<:?²§>FE?±?WpÝ>¸ý3?¾8Ü$97Cx>ÆE8(Í69Ë¾2>º!>~58~58\þÃ<«î>è~>ßG?1Ö>>(@?
Pô¸#F93Ô¾<n¸¶Ì,R9{¤`¼¥¿!>:@8:@8\þÃ<t¬³>çús><?ÊÖ>!SQ>!Ì)?$s8z9bVø=ík
:4`¬9pR?îÂ!>÷J8÷J8\þÃ<íh¾<û<T.?Ù"I;¥ò;Á	$?gY¹þÏ9
5¿Ûd88U9×y	>[Û!>´U8´U8\þÃ<n>
 >
6>?5óÄ>¶>VÔ+?Â9nc9Ù4«>q"2:ãâ9Þ¯I?hô!>q`8q`8\þÃ<En>
>ÃñW?×Ó?B@?»)J?cµ&=Ê<ÌªR?bÚ;tøk;u'm?Xÿ!>.k8.k8\þÃ<"I=q$=d*0?´÷;àØ·;ä,?Ý] ¹A^
9Y¿Zðy¸!w9Ýëí½d
">êu8êu8\þÃ<þN=ÅJÐ<^7+?é2=pò	=î&?Ga8ÿ¦9Mâ=nÌ;ÏÓ;57?Ù">§8§8\þÃ<Ô>G>@?R*Ó>Ùâ>Û"3?»=6=Ô2à<UP?¾<øàB<µD?%">d8d8\þÃ<ogÏ=ÍÄ=D6?¤²>=c>ä(?ý£;4.:tâN?Ra<cRD<÷:?0">!8!8\þÃ<ÌÓ>«>¾tR?ya?ÅË>¡D?>î¸¤6u9`¹x¾µ¶:6{o:×OC?`R">Ý 8Ý 8\þÃ<P=,²¿<Çe.?a®;èc;?áx¹ã)ú8c%¡¿}ßÁ8! 95ù>ñT">«8«8\þÃ<å¶<H&<Ã3?:Tü²:³ â>G¾¹!ä9Þ
^¿¼¸z4ø8}¾¡|">W¶8W¶8\þÃ<¯ü<té¹<-?.=;);g??¡6¸åE9l­½faë¶¾9zfâ¼">Á8Á8\þÃ<1î?ä©>`\T??Cp¤>ÖÕH?÷®8äa19â{>õE:ýz:6%?ç">ÑË8ÑË8\þÃ<@X>ýU=>4ßE?ih²>äÊ|>è«4?
rE9Z¹9ß=>ÍÍ;îÏ:¢å:?Þ">Ö8Ö8\þÃ<
!ò>@+>tF?¹?ëNæ>+/?Êí(9ÓèI9/Ö>ï: Uá9)û?O">Já8Já8\þÃ<tfq?$¹>\å¦?aÜ?»ç>v?å>ë8ó9BØ_>Xö9°¿:ï>?">ì8ì8\þÃ<s?VÅ>J¹B?Ëk?ì+ ?'D<?ÞÃ9ÊÇ©9üKÝ>QÊ:|T:fÌI?o">Äö8Äö8\þÃ<Æ??Ëq?Î7P?åðï>`'^?¶¤9ïbJ9'XP?Í~Ç:vý:F0?­">88\þÃ<ýh>ãÙâ=þ0?0Øy>ßLF>cE!?û¹<Ê0<¼TJ?ÔJ><
<Hj0?´">=8=8\þÃ<N<?«>}õf?I£?{æ"?-ßd?·p
8ÜÏA9Ü¶=ë
Â9g9-W?S ">ú8ú8\þÃ<;ÄG=úë=æî>?~à <aé;ÿw0?
a¸ Ôm9¾£¾ÔµÃ¸DÕz9á½G¾I±">·!8·!8\þÃ<B¿<Eí<+?6Ó{;FÅM;ô¥?0c¹¸Qó8.o¿Ù¹¨8þà8ª?Ä">t,8t,8\þÃ<ùÒÈ<_Y<éF-?%ô½;¯¢;Dt?FI¹¸¡9ªQ¾2Da:kÖ!:º*2?fÇ">078078\þÃ<ö<ä>K@>ÌQ?1Q7?	?23?W28ãz9,qø=ßü:mI:|6?eÎ">íA8íA8\þÃ<ÙH§>ûZ>¡íC?p`?Ó&?8?iAÂ;»[`;Ø¦]?^¾:S8:ÜD?Ûã">ªL8ªL8\þÃ<<Õ°>æsr>²¶:?þTº>{å>WÎ0?Qí:4¥:C7?Çþ<f[©<@?Èç">gW8gW8\þÃ<[û>K^>ÇQ?Ø²Ó>««>çM;?ET¹F²8$M4À8V;ªÄ:õi<?$è">#b8#b8\þÃ<~?»«>HD?ßBØ>>ß4?N^¹ð=9°Q¿L ñ8
"9Ú¾>Zð">àl8àl8\þÃ<Vê>=ù<ÞC?°k;0«];í0?¿O¹[<9úÍ°¾²Å28©ë¢9;t=%#>w8w8\þÃ<¶ýæ>R¹>þÝ=?T)r?3b2?Ã-?$9H®9{¨q>bi:2¨9M_?¨#>Z8Z8\þÃ<º¤Æ<¢$<ÝÌ,?j;HÍI;È?0£#¹r¸§8Äy¿b2¹0çñ8b<¿q*#>88\þÃ<S¡U>àÑ>N5?~¡¥>À>®%"?ì1:ÓÔa:r?7R<×<uÈ4?9R#>Ó8Ó8\þÃ<¾w?þG²>6A?Ü+?ðý>çA-?[Þ¹U89SÞ¾öî9Ýª9ã3?r`#>¢8¢8\þÃ<¬>=øÛ
=³=/?²Ð?;Ä;;5ð?O¹aÖ¯8¿äÌ<¹hW9F¦¾ûj#>M­8M­8\þÃ<5Öû>ª¤>DÃC?G?ÒÙ¸>S:?¶UG9i;L¼Á,Ï:Â:ZÈD?T|#>
¸8
¸8\þÃ<òB=¼¹\=~-?ÊxÚ;'°;Sn?5±>¹yS9OL!¿ó¸É/þ8zä¾)#>ÇÂ8ÇÂ8\þÃ<2qÌ=ô=*>?ï¤:<É<È/?lß¹p}À8¼OË¿L	
7þOG93&µ<#>Í8Í8\þÃ<KSí>Æ¤>!9?&L>ú!l>;³,?îÀ£6À¾9ÚÄÛ;'×¥9w¤9­Ö?Ó#>@Ø8@Ø8\þÃ<IY>4ï>½3?¸ä¿>Ô>Èý/?R¡; ×:2?DP=ºª<ÿeF?H#>ýâ8ýâ8\þÃ<WL>M
>å8?O%>l§ñ=ô(?8þ_:ÏÜL:òó?ýR°<P3~<1?#>ºí8ºí8\þÃ<(?=[Æ=ã'?¡hS;ßÈ;;X?è O¹n9ZOÇ¾O¸ã·öF9oT¹½#>vø8vø8\þÃ<ÁT©=¥x=ce.?¸3< <D'.?D2¹¨95³¿(­µ¯FF9)_»¹«#>3
83
8\þÃ<Q=#>høâ=38?Öö<¼ªY<¸2/?¹¬kl9äú
¿;Ú^Ï:×=?Á#>ð

8ð

8\þÃ<²üò>áç>íHR?ò?Â½>èäD?Î»ï¶ëe³8+½å¨C< ã;\?ÌÂ#>­
8­
8\þÃ<û =ä¯Ó<L/?&+E;*@;¸g?´¹
Û^8UÀ0¶Î>Ü8¤´6¼ÁÑ#>j#
8j#
8\þÃ<ûëÂ<ûª<ÜÒ'?¾c<~:Ó;=?"¹ 6v8.À'$¹kö=9¨Ý¾QÔ#>&.
8&.
8\þÃ<Í>P>è+??PE\?£Ý?6?Ï\u=ÔE=¾K?³Ã<ú*+<ER?Ø#>ã8
8ã8
8\þÃ<é>^íQ>@9?y^> >+"1?{)=¿´Ù<§ÁF?s¶ã<g<??;Ú#> C
8 C
8\þÃ<êÊË<W±<:=@?B#<}À/<Ñ9?ö¸Dë8M¿Ä¤Ù: :¿X?5â#>]N
8]N
8\þÃ<\Ï<E<Ù]-?</;²%;c$?g$75¢9~<}H¹h¸8¦¥¼¿ç#>Y
8Y
8\þÃ<ïÛ=â¹Ì<ab'?Àí<³²»<"?ÞO9F9t¯Ê>=¹&:'Ö#:lA?Ì÷#>Öc
8Öc
8\þÃ<R=]>ª>·:?$U?!%á>X.?\Fp=FÐ=mBI?Ùü<çð¡<ÍG?ã'$>n
8n
8\þÃ<kÄ=ð©Ä<·8*?ÔB;Ù;¦Ò?½WW¹$­Ø8£l~¿a<79ç59Öï?I($>Py
8Py
8\þÃ<×ä> Ý>ÓÃD?ßT?÷?`&8?Ý8ó;9XÃ=pÈO::ÜW)?Í-$>

8

8\þÃ<Í<Ú»<mÄ/?]	/;"C;£%?nuÇ7ð`(9u =È§¶8w­9±Ç>_=$>É
8É
8\þÃ<%à=s£=Ö20?§Á;Æ;Á+%?zy¹íx9ÅR¾8'Ø·Ý9\&M½êA$>
8
8_Ì<CÍÎ<û<,[0?8/Y;Æt';ã&?¹2¸9¾è2?:ä:ëf;?G$>C¤
8C¤
8_Ì<åK?y?¸çI?LN?ºH??=?n;s8XDØ8«õ>þÙ:rb:¦d?áM$>¯
8¯
8_Ì<Ý>v\>>¾9?ÞM?ç?¦0?i½9Ï9P?eé³:0»S:Y?n[$>¼¹
8¼¹
8_Ì<+Ï>>óÁ??@
£>R u>%ð)?çý9 o9
§>MÈ<V¾;z`D?ÿn$>yÄ
8yÄ
8_Ì<k¬>0µt>u`4?hÇ´>M>T-?df<d5<ð¸B?3(ä<ÕV<G?Ýx$>6Ï
86Ï
8_Ì<ÅB=©>]=[~2?ôÎ>ÈLÎ=ZR"?tB$:iÀ:Ua?¯¹¸<Êÿ<(È1?®$>óÙ
8óÙ
8_Ì<×	=ñLÂ<Ð4?
Y;35;¥Q?òò&¹±F*9sÿú¾´æ¹^¼9{Î¾i$>°ä
8°ä
8_Ì<EJ>lÓ>2?,>á-s>Ö'?_==¸Æ<ÑF?³æ<4¨Q<	7?k¡$>lï
8lï
8_Ì<Í-?þÆ>ÆW=?°??ý	?j;1?*9]*x9no?U:1a:?ÿ¢$>)ú
8)ú
8_Ì<hã&?ª&»>uHd?Ú?È ?¬ l?Ë9$¬9ifþ>x:iùt:~¤?G·$>æ8æ8_Ì<÷=Þ#_=o4?u÷;Å»;¾Ý(?Úõ¸[ø*9¯â·¾Ñ:³¸¢lx9²8¾7Á$>£8£8_Ì<CN?iIÚ>iæq?Åã?ôc?µ?â9¾®9^3¿>¿§²<ÿ´&<,?æÊ$>_8_8_Ì<e	?O²¤>U?ztï?Í¥?õÛ8?«Ý9õ²9Á?"Ã:bê:Ô*?ëÏ$>%8%8_Ì<®zç>>¤K?¿?÷Î>O5?_uÃ¸Zw9¯¸¾]|¸:ôd:¯£N?éõ$>Ù/8Ù/8_Ì<ò= åT=2<?ÿ\<¿à
<+°K?_h¹vz8ÈÃÀò¬¹å£9öð¾Rö$>:8:8_Ì<å*(?¿á>Û>?á9Õ>F¢>D0(?7$è¸c^K9¾ëP9¼ñN9èö?¢ø$>SE8SE8_Ì<O;=÷B=¨1?=Û×T=¦#?Þg¸Ðî°9&§½µw¡<(Åm<ëØ-?ÿ$>P8P8_Ì<
8P?%å?`.M?Î÷>¯(>%üG?Úã7úÐ¨92,=ö³÷:Ë) :ÜõE?r%>ÌZ8ÌZ8_Ì<±Å>¹y>¡j9?à'?Ûÿ>8(?´%8=¤¡î<àE?:Ú=[´<U·6?%>e8e8_Ì<Ë3=,ýØ<²|,?9ê=I~¿<X°1?>;Ò:Ëo@?{Âº;¹a;ÏS?'P%>Fp8Fp8_Ì<?Ý!=#ì<//?Ñç¿=ñn=^a$?X<ü9±Gì9Ç¤??Ç;85;èú(?³Y%>{8{8_Ì<°³><pk><ÂB?P?ÑV?IÉ2?9oW9¼ü>§Æ?:C2:Í³	?_|%>¿8¿8_Ì<
=Ñ[=ÿH2?Ry>~è=r*?cT=i=¯ªP?= N<
<´4?¹%>|8|8_Ì<*#?²Ë>@M?òB_?}3?-F?SØQ9Æ	9ÄÂ>é:pvE:X°1?÷%>9898_Ì<NØ>Mf6>ÙÞB?zØ>óé>Ú0?Kð·ÛU9>½Q·9^G9É`k?ª %>ö¥8ö¥8_Ì<Óµó>F4>Îe?°M?ïû?¤C?®Àõ¸²^9Æ¤¾ÊËÜ<È<¯Q?B£%>²°8²°8_Ì<]ð+=¶û<J[/?nX;%i/;¶?Ù$·þ¤>9EÝ¼ÿ.:.:°?ã¦%>o»8o»8_Ì<È=!a=vÊ-?él;KD;Û?¹­s9ø×í¾0u
¹¢=J8O³¿ª%>,Æ8,Æ8_Ì<Roâ>¡>ªp;?z±â>B÷«>H¼(?&¸¬9ov½©©F89cÏº=ÓÅ%>éÐ8éÐ8_Ì<',>ñ=Y6?_ñ<Cî·<Qù'?Ù[ù¸Vð8É«¿&Æ9<UÇ9i¿>¶Æ%>¥Û8¥Û8_Ì<$	=+Ë<î-?hIs;Ìª9;'¹'?üª¸ÐÙØ8ÛÉ¾R8Y¸Q9®®È½pÌ%>bæ8bæ8_Ì<É'ë=¤}=Ùm?GRu<5Õ<Ä,g?'	¹Òñ©9^N¾k¸,_9u#¾Ì%>ñ8ñ8_Ì<ù.ø==Ç~`? 9<úw)<;5C?bKP¹3,9Íí¸¾öâ8SM9ü5>ÝÛ%>Üû8Üû8_Ì<á¸<<Ê.?
~<S<? 7C¹ cU93ê¾%sì8Æü9È£ê>ÌÝ%>88_Ì<HGÛ=»°=NÃ/?HËR<üÏ"<ä¸%?$¹E69O{Y¿ìô7ª9t®<çõ%>U8U8_Ì<½ø@?&ä>YX?¹?-+´>O?ò¸<ô~9 ¾dí}9§Lk9#"
?åû%>88_Ì<R'¼=Î=C,?H©;0i;Àó?H5í¸6ò59à¦¾huó·è;9('¦½Õü%>Ï&8Ï&8_Ì<ÈÛÅ<<k+?j¬;Pæ;G?áDO¹óÆ9&Î=¿:ì¶â½9ê=¼°ý%>1818_Ì<þpË<f<DM.?2®O;ÖX;ò(?Êo>¹$ï7ïo À{ð¸?
9ðï}½÷&>H<8H<8_Ì<¢;>^ª>§Î7?®òJ<#<z'? ¹:Ö8¥4wÀæ8xÚQ9§>U&>G8G8_Ì<v?Ôô¡>wzz?®\a?úê>Yóu?zK<f|;ßM?4E2<åû;çÃ5?~&>ÂQ8ÂQ8_Ì<`¯?I-ª>é0g?LJ_?²_?K¿H?VJw=IX=¯M?p9Ü<<%`@?u&>\8\8_Ì<Ù?£>õI?¾«>*£t>¯3?ñ¸§¥9q{¾Ýz[9ÍJ¥9Vö©>n&><g8<g8_Ì<Auì=O°=«+?LÑ;>²;ó¥?@7¸I¼h9;»ª½s´¸Z0~8¥¼5¿¹&&>øq8øq8_Ì<Qv=¥[5=Å¤-?8^;B=;Ï9?4è¸ÀRr8Ou¿%0
¸PÌ»7_<¿H&>µ|8µ|8_Ì<Dàö<*¶< -?¯
=:{ä<d?WáV:tq%:?&?CÂ;«;sØ*?I&>r8r8_Ì<Io'>Dæ=Që9?Jµ>»>ô:,?÷I:¯lX:
:?ò<ýeP<=?mV&>/8/8_Ì<t?ÈÂ¹>\tH?'ãX?ä!?úé8?Dº8Úf9³ÞN>& :©t:ô'?1m&>ë8ë8_Ì<©>-öW>£uH?¤#ì>Y®>Ý£-?PR¸`85ê¾>½²9Õì9.4Á>²m&>¨§8¨§8_Ì<¯ÌW=Vú =G+?umJ=·Ø=­2%?Ï*9ëÆ9Að¦>Ù$*<ìù;Ä.?w&>e²8e²8_Ì<ÈN#?½Ò>ãaF?;?n?7?^´8F[©9ªq>qº«:KpW:fL?æ&>"½8"½8_Ì<ó^Ä<¿¡<Ê-?Oð7;Pu;¤{?¼¸¥s9½Ù+u¸!¸Ö5E?8©&>ßÇ8ßÇ8_Ì<Ë4=4câ<(­K?S÷=¶Ã<Î=Q?¯òº<cJ<xl?Äð;àú;£@?¬&>Ò8Ò8_Ì<¾´?(°>²D?ß>$X>"]2?®¹
¡9qn¾:n:~K,:0ß0?¼&>XÝ8XÝ8_Ì<XÎ<~ï<ÕÈ8?!RD;Oì.;e¨?÷¹Ã&9¡Ð¾oð¸%NL9¸¾s¾&>è8è8_Ì<ÞÒ?Î¨>vL?\??´Fõ>»ÞG?¦/¶:tx9³Ö¼>: â:ÄÇ"?pÅ&>Òò8Òò8_Ì<Ýô·=k|=Å:?
ö/<B*	<)4$?¤
ü¸yz9¸Â¾¾,¿;¤øy;ÉC?°Ï&>ý8ý8_Ì<9Æ^>ÜË	>ÉïN?â>¶¢>GÖ1?7Õßh9$f*=Ú<ÏË<ãZ?ËÕ&>K8K8_Ì<Ã§=7u¾<h¦3?§Ë8;ä;¿?år¹'Î9ÉFF¿39§=9XÅ>|å&>88_Ì<Ié<|;­<X,?'|:;;8ë?Uðä¸Hì¶ñ
ø@·ú·Æ¯8°o6¾µì&>Å8Å8_Ì<`Wa=ýi
=cP?vwL<k<ù7?Ëz¹=Ë80ó¿Í'8X9Ý=ùó&>(8(8_Ì<âÑ>V>Ý(A?Õü`?Æt?Jh??¡ks8a9ÕÚ=lc#:z
:ýÒ?	'>>38>38_Ì<F¸>ìK>8?^ñ\?D$?*,?Up9»9CÊ>E ¢;ô¦O;}H?Ö'>û=8û=8_Ì<«)?JÁÈ>Ë[X?ø²?Ó}?g5?+;=;v6?;Ã<)[<*3?}'>¸H8¸H8_Ì<wÙ?}«?1Ý?KÖ?'À]?©w?9s¥9.ÒÓ>&±:ð :°ä?'>uS8uS8_Ì<¤Üo?ã>+sÒ?ý¶?&pÉ>44«?ìt¼9ý}9	ó=?$£':p^ø9´É,?@'>1^81^8_Ì<ðö>âÛ£>Z£@?÷vA?8? 0?Æló<®Q<þF?q=9Æ<l
>?A'>îh8îh8_Ì<&¯? zµ>gëN?ÐÙ?w ¾>N<?
Ô9±9òâ>½|$;éGô:Ü`,?Yu'>«s8«s8_Ì<
>==Y)?PÕ~;¹#`;B?
¹irË8ÍP?¿Î²ÿ¸v¶79Ã'²¾Ðu'>h~8h~8_Ì<G÷Õ<Ã <v0?:ëÃ;f;c6?Üc¹&99¿&Â¾·æ²8Ú(V¾x'>%8%8_Ì<%
Â>}>ÅV>?5¸S?±?z{1?]°9ÐW9}4é>?Ù ::úÒ9w,C?Í'>á8á8_Ì<¶9=§4
=h+?jB<ý3 <ÿU?í¦Ó¸òO9¨¾béd8Ó9Ùä=Ê'>88_Ì<°Z7=ÇL=.v-?U«;ß-;¢%,?à²¯6"½ï8½»<¿õ&·È9· ½¹¶'>[©8[©8_Ì<§(?~Ø>ªnG?qL?Ú1?!L?_§Å8o8R9\²p>w:µ>:¹Q;?­Û'>´8´8_Ì<³<óI<¡{,?m«;»:I8?È»+¹
r9X¡µ¾*Ý_·´e9mÎV½ï'>Õ¾8Õ¾8_Ì<h¦Ê<Ù÷<,î2?³?;ò';	ß?éûJ¹08)¹Ë¿î§.¹ÿ«9óä¾÷'>É8É8_Ì<DG£={u=Â*?kn;jW;ý}
?²Û¸Íz9@`¾µzà¸ôÒ8¼4¿e(>NÔ8NÔ8_Ì<	¦ï=o®=d80?,7Ð;o?«;¸¡?0Ø¹ö8UÆÀï*9G9ö»
?
(>ß8ß8_Ì<ßõ>ßÙR>ç>? ?_ä>,?Ôä¾;bo;°$L?Uï;. ;ùÂ>?6(>Èé8Èé8_Ì<;É@=Z=,ú4?li=,bÌ<z$?ãÝ§:¬Ày:Ù,?}¤;{oz;+%(?#%(>ô8ô8_Ì<ztà>5N>¹E?Å¨I?^?(/?|zý8kÅ9}-$>»:&°_:øï/?o3(>Aÿ8Aÿ8_Ì<½°>öx>½¼5?ØBá>o¤>Y/?£¿8="7ê<¨îI?ÐÄ<óX<8?õ;(>þ	8þ	8_Ì<HÌ>È>¢B?Ç?¸¼>Ã6?àbP8±E9¡ì>¥Áñ:ý*ª:GÙ5?>(>»8»8_Ì<\àÈ<d<¢0?]S;ÿ.,;æ?¯x¹éZW9|©¾!8RZd8Æ#?B(>x8x8_Ì<çß$=üý<ÛÉ&?
 ;Q;7Á?ò@&¹'t9¿/È8¾WL9¨z>8Q(>4*84*8_Ì<ií	?	ª >Å[?L?°?ÒAb?jG?çÞ9:V¢Ý>ÕPo;;Ø+V?Ì`(>ñ48ñ48_Ì<¡Ú<£<+?0Ñ:¹É :
&?µE¹¿y8Út¿F!¸¾N*9Ë%W¾µi(>®?8®?8_Ì<?ªà>Ø>#ÑN?P§U?¡?tÄ6?c:8Fk9³¹¦=®<o:zêB:ú?7j(>kJ8kJ8_Ì<Ü?Â,>WX?Ûö??Ý»ö>n,G?Ì\¸6099È^~<cp&:è°ë9ÛÇ4?Ou(>'U8'U8_Ì<DèÞ>±ð>qJ?a	?P¶À>6?k=J9ê¥9ö2?fó:³ï¬:øÛ3?Ðz(>ä_8ä_8_Ì<{¾?¶>ÿ?ë?RG\?@æ?ã9bÏè9=ú>×Ã:µûI:°Ew?ª(>¡j8¡j8_Ì<p¿P>¤ò=0=\?Rq=²<V$:?q¾à¸6¿ 8¯õ2¿ÄÛ8E¡9¹ß=4ª(>^u8^u8_Ì<­<A>E¢Þ=2^?Ð£<g¤<V?íw¸ÿm82Ü¿·Ù9M¨³9@Q>û¬(>88_Ì<b>-5->×Ë>?Dù¯>Üó>&k)?ßâ<=¢ é<kO?9òÛ92â>KÀ(>×8×8_Ì<À"?ìS½>7\?HãÇ>úk>l»Y?hÕ8X¼y9òÂZ>ðMI8Am,9êo>!Ï(>88_Ì<¥J=a<=ñ¦,?)j=:©è<Í?" à92?®9ï£$?(§9ì9>ç´>Ó×(>Q 8Q 8_Ì<ãr?ÎÒ¿>&F?
ó
?Ç>%6?Ì(D9tB9ÂI¿>S6:Þ1:×?|Ý(>«8«8_Ì<Ë^í<³@µ<H¡'?YG;?_1;4ø?ç!¹¶
9ÍÐ¿ì2µ8^ê9WÍ>¡ì(>Êµ8Êµ8_Ì<?ÿ>=	=ÐQ2?pC;«´i;ë?E±·T9ÀU½]Ñ39Ï?9\þï>)>À8À8_Ì<R«Ñ<Á<ÛØ0?jl:ö®:|Íç>fcÂ¸7v5JÂµä·Á%9$°½Ç)>DË8DË8_Ì<ëü?À>Á<I?¾]?í"?ê4?½B9÷÷«9þ7[>óJ:FÙ:<B?A)>Ö8Ö8_Ì<àÁ>#z>¡ú:?Â¼|?66??1?ÄR=Z=ë0F?@V=¤¯<:*=?×B)>¾à8¾à8_Ì<ÞØ=IO=a;+?yã);y/;$Á?æ¹-ù8 ¿f®8låI9¦3>_I)>zë8zë8_Ì<Lø<=É	=/?ð¹n;oC;
­?aPd¹·8õ­¿ps¸¤ÚÂ7$ê¿;f)>7ö87ö8_Ì<Îã<fè¦<³.?éA;zb;x&?pûQ¹½Ý91ÓE¿yÊ*9åÔ<9Èç>÷h)>ô8ô8_Ì<*c²>Åüc>@NH?üíb?q&?ò.?Æóo9Z°>9l!?ñâ;í¢¼:J?M|)>±8±8_Ì<®l|=®Ù7=¾/?Ú);ºj;kr?çÝE¹¥gÔ8czn¿[Q9ºÌ®8°}?í)>m8m8_Ì<uðÊ> óR>eGv?«ñ?"|?^N?
ñ9Y·:|¹ê>Ä:ÃQ:<.?a)>*!8*!8_Ì<«b=Æ%=¿./?)ç;;X>?Æ#&:"":¢^?Iö`81§
9x­O>)>ç+8ç+8_Ì<;y>Õà)>aÊ;?gb>LV>j{,?B;=`î<ÜkI?TõÛ:ïó:½0?±)>¤68¤68_Ì<{µg=íx"=ß6?¦;%p;;?ûG¹âÿ9ïÂ¾Ò(¸ôî9èS½oÒ)>aA8aA8_Ì<»8&>Ë}Ü=ý@?¾°k<½&+<jD0?6ÀÇ7ÿ
9¢ò·=2ã·à$â8E½êÚ)>L8L8_Ì<Æ>s >X?3p$?í×>âôB?èQ<Î/<eúO?[£;Q;PG?*è)>ÚV8ÚV8_Ì<c{=Ø"W=°3?¯K,<$Jõ;Ñ3?¬
*¹Ñ-9¸Äú¾¤è9Ý&9µËó>Ïý)>a8a8_Ì<
¡3?*æ>ìG?ìiå>¼>øB@?²ÖC9>;9ià?¨ª;ð¾:)²2?*>Tl8Tl8_Ì<ØK³=¹u=8Ë:?-@<Ù­Ú;2B9?N¶¸ð³9¦' ¾Þìx8ï9ßñ=C"*>w8w8_Ì<C|=mÜ¼<Lð4?4¶q;ÖP;&?Øä¸ì8´ö¾tÛ=7ï1
9ÖÙ/=Ó"*>Í8Í8_Ì<{=M=ö??DþZ>03>ìt3?áâð9]¯:'>ã><Î6®;iªP?r'*>88_Ì<ÚJÙ<½´<g'.?¯Ú;<¸;­î?ÜV¹B9H9ÁQ.¿jÆo8=9Ò¼@>1*>G8G8_Ì<FÜ<}¡<.?DÕu;UM;-z?6êî¸$y¤9ï9¾=£7î96=½A*>¢8¢8_Ì<
R>+\>w4?¶¼%>>ý=h¦'?%-=õÚ<RK?&àÅ;dj;¢Ø1?c*>À¬8À¬8_Ì<F4=Ù=^s2?µv;¸b;	3?¹6H|9©¿Ð/¸»}9¾ÿf*>}·8}·8_Ì<>½â=3?ÃÒk<q=:<î"?¼í´¹ÜÑ8uÝ¿¸Á29ÂÀ´97,}>ym*>:Â8:Â8_Ì<R>Æh8>VpB?ïNÂ>Ò>!A?Îu¹Àg°93@]¾ª9L®9lK×>äz*>÷Ì8÷Ì8_Ì<üÉm>Ó`#>8L:?uÍ>;¸>ff%? 8,=£ÑÛ<eH?«;qN;þ¹??g}*>³×8³×8_Ì<Õ=+cÎ<Uh2?I\;Î2;ßÛ6?´ Y¹
´Ä8·¿ÃTÓ:»:ßÃ,?Õ~*>pâ8pâ8_Ì<Õ`=È=,ãT?¾t=Ç&=%ªZ?ìó<TÞh<Ù?GNÇ;B^;3Óe?*>-í8-í8_Ì<:W>ãû>R7?<BS<çh*<Ó®?Ù?&¹éTï8ñÓ1¿]ò@8U¥¢9­Ø=*>ê÷8ê÷8_Ì<4E?4?L^C?2êQ?|? 3?m.6¸C9é¾¶®Ï9Z#¿9N?*>§8§8_Ì<å7=;¸<u6?¬@©;Ö;<ß!?vP£¹¹	9HÈ¿<8âp98í >£¿*>c
8c
8_Ì<½!=Öà<»'8?ªÒ;í«;.?-òu¹ò¢ñ8hH¿@7¤´e9{Ö<Ð*> 8 8_Ì<I%%><ÒÖ=[ÍD??¯¸Ã>2?nØ;Ù¾;V"O?ñ=ÁÙ¨<«I?Ìâ*>Ý"8Ý"8_Ì<V~ý>>Ei?jª²>]4v>(Æ9?ãù¸|m³8QÞ¾;ý9i{94Ã>âì*>-8-8_Ì<B°º=j=c,/?¡ñÄ;ã;ª?ÃÆw¸Ëß9çU¾,Ù¸Òh\9o¡|¾Ý+>V88V88_Ì<¡éÄ>¶l>íôT?{qÏ>uN>bA?Sÿ¹Î9ôÿ¿e®:Ñ9Ø	8?e.+>C8C8_Ì<¾º>èö>19?Ðä>íF¤><I2?EÊ;*;ýE?D7ý;E¡;KH?!/+>ÐM8ÐM8_Ì<¢µ>ý
D>ð+m?º»a?³ÿ>õb?Ycã=j=õ¿x?)^B=Dó¬<àÙ?QJ+>X8X8_Ì<ò!;?eõ>D8C?bÎ?V»G?ä"E?¹K9¼u59
¼>C!:e:}T?èL+>Jc8Jc8_Ì<)ë?×6>þ÷_?S`?ti??
ÎO?<9®g9
>l*:­Ø:­2
?{]+>n8n8_Ì<#S?wÁ>£?Àí#?]Ë>C[N? Q·t²9MºF½jät9ÊÛ³9UH®>Ý`+>Ãx8Ãx8_Ì<½®Ü>¸'>¶R?±?ÍD©>XB?,:ì65@©9§2<O3Ì;.ø;õ§A?8z+>88_Ì<I,=&Û<½z(?~¸*;\3;'C	?r9¸JW9½&¾x;6Kê85P¨<Í}+>=8=8a2Õ<­íÕ<M¾<üÑ/?8»«<®}<lq#?r
Ê8³~Ö9e&ñ=WÉ£;µt;íW+?>+>ù8ù8a2Õ<K{ù>)f>Ö°^?Z¹?TG??gfL?ÔÿÛ8½C
9tWÇ>?=:¹ú&:?¡+>¶£8¶£8a2Õ<»G¸>ìk>ÖOH?kY?È?K??´=D¯<|Q?¥w<°L(<ë´X? Â+>s®8s®8a2Õ<¾ß0?S¼å>QE?Ú ?¬`?_f7?ÖYM9v©°9YÉ>@Ù9Å@¦9Õt'?:Ô+>0¹80¹8a2Õ<úòð>Üh>ï¦R?pö­?qÔX?cM?H@=¾Jà<`w[?Âÿé;óÉ;¬\?£Ô+>íÃ8íÃ8a2Õ<pyv=H@3=À0?z®
>#Ià=,·!?¦*Ò8µ»9Rc>^Á(;zù:÷*-?pÞ+>©Î8©Î8a2Õ<â¥Í<Âv< 0?,ØÄ:LÑ:³Äð>ÈÉã¸*9ä·¾Á¬29lN	9&?°ã+>fÙ8fÙ8a2Õ<ûü<[¬·<çý/?9Ä;|a;eï!?'ü¹RÑD9ãú¹¾T.9.K9¦Û>÷ë+>#ä8#ä8a2Õ<ZjB=¤=],?pã;td;_û?tÃ«¹le19ßw¿§õ8võ8ï?Ëí+>àî8àî8a2Õ<»5=%=*¼2?+Ì;ÖfF;·¸?­¹¶K59+¥Æ¾á9âkî8üo?éð+>ù8ù8a2Õ<Fºj>¼o>¢=?½Ü¡>zo>e-?XM¡·d&|9ØÃ#½> /9¾[9´Ì>Üú+>Y8Y8a2Õ<ÍÀ,=®úÿ<dÄ,?s;^¤a;Âª%?u¹Ü9ë¬¿t`x8üY39C1>,>88a2Õ<r	?åª>LA?#
Ô>z>i²/?Ì3¶äÜÓ9"ìX»=Y;/³Ò:m9?),>Ó8Ó8a2Õ<¬>Á±©=+K??bìD?r[.?ü#F<ð;ÞÛR?@ÇÖ<$b<­©F?7,>$8$8a2Õ<#+=?Gõ<¿2?Ôc;v{8;?¹¯9C'î¾©µ¸àëB9`n¾c>,>L/8L/8a2Õ<ìúL>p%>Ä4?Êø=ø¼=0T(?¹:Â8v:â@?ï{÷;ï¢³;IX0?T,>	:8	:8a2Õ<æ<x¥<Vv2?ÓW;ZÆD;Dd?ð¸ä©®9aJ0¾Vûå9z	:Õ Ö>ïZ,>ÆD8ÆD8a2Õ<ø¤Ù=
R =zÄ-?áÃö;4ÑÂ;!"?æ?5¹ð:	9)¿û§¨9¡ï9E-´>5v,>O8O8a2Õ<vÊ<
<ì&?]ÊN;0!;,6$?A=¸"øÛ8	ù[¾°¸è^¤8qY¾å,>@Z8@Z8a2Õ<´AÁ<£|<T2?
G-;w;°z?
â¶¹,^8ó4À+849³U+>É£,>üd8üd8a2Õ<!2=ëJ=¥þ.?ï­;ã;Îò?âª7ú$9B^=fÃ¸ö9³.¾²¯,>¹o8¹o8a2Õ<n¢>¡,Ô=M·/?ä¿;{/£;?qa8oÎ9{Ô=KÓ¸8S9¼@¾²,>vz8vz8a2Õ<¬à>ÆÈ.>¬hK?2F?JC?D6?94f9¨>©§:¶_@:R^?²,>3838a2Õ<ß¸>h&g>ó¾L?³k\?ûÌ?u0?0I8òü;9Oà>ft9hlH9ÝW<?Í,>ï8ï8a2Õ<"Sê>ª>P?ã~ð>À¤>å;?ô^c¸Þ19_#¾ÑãÙ9üÏ¬9ic!?Ìã,>¬8¬8a2Õ<6ú
=ÛÏ<m+?NÑQ<ú<ãD(?{
9ê9Üg^>J;u;ê9?äò,>i¥8i¥8a2Õ</!>;@Ø=wº>?ºS?Ö'?H*?ôs=Ù=§S?ÿSç<q<5¥B?÷,>&°8&°8a2Õ<R=õÂ<DF1?¹Ô;XÌ¦;k>#?N¹	0 9}î¾¨kÔ¸l¦Z9Ñ´x¾`ý,>ãº8ãº8a2Õ<(?>S¶>§¿M?ÿm?dpG?ØÎ??6±¼9ÌÎÜ9ÄÚ>þ"9R9-ÝÚ>Î->Å8Å8a2Õ<z?s}¬>ÂýI?µ?ÆàJ?ÞI0?²£§9<s÷9n­>É¾.;¯NÆ:Ea?->\Ð8\Ð8a2Õ<Kl>éÊ>±V?!©>Z}>V+?.ÕÃ<Ä{<@OG?²:®<).w<,r4?»->Û8Û8a2Õ<HFá=_= kÍ?óäÇ= )h=¡k\?÷ú}<ka<$?Úuñ;Ú±;Â.?ª->Öå8Öå8a2Õ<gK=d+=ùè0?Ás;2d;±?*¸M911¾!^:¹J9Ú&ì¾¤ ->ð8ð8a2Õ<h?ÈôÀ> |:?$ëÝ>þæ¥>ú7+?µ7bà8&Ï=ûs:.r:5 ?4<->Oû8Oû8a2Õ<àu=õÅ4= .?=:<ê	Æ;hí*?Ûr¹@ó9ZëÉ¾Þ=%9©ùU9ö±Å>ê>->88a2Õ<Oð>&D>iG?\´Á>¹>»ò.?å¹QFi9ÇÐ¾±9þÁ9õ1Å>ðE->É8É8a2Õ<Sv>Ñç$>õ2??:lL?F? ?(?|ð· ¿9Iò]½	<ì>2<×??	\->88a2Õ<X2d>ëÖ>_9?D²>2>àf-?/#=È,Î<.J?
Ý¶<C£}<8?ñ`->B&8B&8a2Õ<@R>x£ÿ=HZR?o?ÔB/?l÷.?ÎK<´+<[?S>=£_ø<0+D?Ca->ÿ08ÿ08a2Õ<P?íR¼>¡r?uwÌ?ÆU!?@8¢?xÌ×9RÑW9?ú?¡ù:7:3PP?a->¼;8¼;8a2Õ<zÃ?eo´>Ð[?ød;?Åá>bU?,ªÜ9ø*¹9ª?Ü×:Y:K0?b->yF8yF8a2Õ<k	>®¨=ÛÞF?iÕ=Iì=k®H?ó«=fãG=Ö³[?E!<·F&<ÞHY?t->5Q85Q8a2Õ<¯Ì>ÂÈ>ÝJ?¤'?5bð>2?^u¸·º9jð½!9Þ,¬9ÂZ>X~->ò[8ò[8a2Õ<.¢Ö>ü>¥M?Ø¨?\]?½B?öW29Z99-°ö>µî-;Èê:{¦=?Ì->¯f8¯f8a2Õ<~
=
Ô<§í*?á»K;+";äÎ ?D³¹Ô09ÑÐA¿Ùeû¸ÛÔ9}Æy¾@¡->lq8lq8a2Õ<¶¸=ÚE=¸C6?Èª­>8²~>`.?ªI=2'÷<âP?où;M§¯:©IS?X¸->)|8)|8a2Õ<èià>ã>*¢K?W¦?eäh?)6?9Þ%9>¶Lº:+M:õã2?7Î->å8å8a2Õ<X'Î<à
<ª°.?Vº;Üþ;Bö
?ûB¹¤o6¥ Âj¹"ok9®¢¾VØ->¢8¢8a2Õ< >QP>ëýC?²0?'?À.?Êµ=ü
º<È@K?<=G<RD?û->_8_8a2Õ<VN=ÔnP=5È.?×)<æ.Þ;ìh(?¸¯'¹ø/90ß¿Â¸èR9¯¤¾;ý->§8§8a2Õ<³nÞ=Þ­=¯·5?ü®>G©Í=g&?àd£9^b¸9kÛâ>êèÓ<º<ô3?¨.>Ø±8Ø±8a2Õ<ÙC~?Íî>f?M(?Ûè(?I]?Öê>¸»÷a9JØ½Ú¡: §%:¸a?<E.>¼8¼8a2Õ<.!=Jgî<5-?b5ä:Æ®¦:N?/?Ý¹VE9½6¿·¥·P±ö8÷«½yS.>RÇ8RÇ8a2Õ<&Õ<'v<D-?þ;=E·=V#?f-8g
9,W>ú;½^M;£ô7?Lt.>Ò8Ò8a2Õ<)å<Ö«<òø*?_7;¹&;ow?¼´¸?9ñ`E¾ ÍÈ8v§O99w>ùy.>ÌÜ8ÌÜ8a2Õ<ë{>ºØ=74?Ñ5<Çé;¿+?ò£¹iõ8à
¿vö18TAm9æÀ=¿.>ç8ç8a2Õ<
cë>d>³ßa?3?!³>à7A?i8îx©9n°=W;:ÿÏ:ë?ä.>Eò8Eò8a2Õ<%Ö=¤ÐÀ<WôB?
f¦<P½n<Óm2?ºU#¹Û	9é¿N;D5;üt6?5¬.>ý8ý8a2Õ<²$=dë<·v2?GÈµ;Ò;A?=@¹N
8XÍù¿059J°ü9¦æ><´.>¿8¿8a2Õ<'ñÅ>Ê>0G:?Q`>8->Úc%?Õ¸#±9¼z@¾G:àÝ1:'?¼.>{8{8a2Õ<©­Ô=Ü¡=+3?¼á<¯=é;·³&?¥2?¹Rr89g¯¿¢-¹×b:9l¤Ï¾ÎÜ.>8888a2Õ<(á>á>>??Ïß>¢
+?c9j9Né>ÁkÏ9Þ
:E»>
ì.>õ'8õ'8a2Õ<_A=Òû=þÌ,?;â;ø©;³*?Ûï¸g,9vÚ±¾8Æ¨¸s­9¡ù½Hì.>²28²28a2Õ<<h=°9O=ÄtB?ý^1<
ÂÕ;%lT?(Ì¹0¹Ò8ó÷¿Á¬8wÌ-9Þv~>³ð.>o=8o=8a2Õ<´Uí<2%<«M?Ö<Û3¾;ô=?ë)¹ô
89|Áë¾±·°
9ÃP½Ýú.>+H8+H8a2Õ<2>3O8>ç¤=?e?û[Õ>rt.?ÙÐ:=7çí<ÊI?f<ÈùJ<9¼B?/>èR8èR8a2Õ<B°V?å?Uù>?çæ.?Òû>2?»\Í9ê9Xà>Æð;Ã¥;Íì9?ª&/>¥]8¥]8a2Õ<ÒA?z±>àJW?R?
:Ã>|O?0Si8c<n9¹ú=nX:nÉ9ìª=?ö(/>bh8bh8a2Õ<å}?
a§>I?"?\ÃÝ>æ;?´¸ºG¬9þÙ½Y9v¡¹9=Ö>^+/>s8s8a2Õ<TÑ
=ûËÏ<-·.?P-;æ]';p^?¹H"º8o`Å¿éäû8¾9¯8[>Ý./>Û}8Û}8a2Õ<y®<Av<£,?ªÕU;@+;ù?ð49¹?å<9;û¾/ý
¹Ê$9Ý¾A/>88a2Õ< Þ½=9»=G./?ÐÝã=ó¢²=qF#?µ6~9s©9fÀ>T×h<X+<Ñ¿-?`C/>U8U8a2Õ<´^ì=w±=o*?ÿ<<RT<ä#?ÎY¹JGg9~Ôð¾Õ×8R@9hp>ñG/>88a2Õ<ý=¤ç<={Í.?Jç±=Ì=P ?*ÇÒ·OÄ90	½¦s:þ"[:êH?H/>Î¨8Î¨8a2Õ<Xÿ= á=ÓÚl?/¡.>lþ=\û/?þ`7[¿9¹M=F;¸l;#?¶L/>³8³8a2Õ<»=ÇaV=/2?mçÀ;0;øÑ?È_¹ä9Fc¿¼z¸R?9Ù'¾]N/>H¾8H¾8a2Õ<#=ýï<¬.?«G;#;'·?·=¹@<7k%ØÀ8Ã¾¸Áø8çÖÄ¾$s/>É8É8a2Õ<÷=âÖD=Sn3?bú;n¿;Á¼'?iÂ;¸c9½k,¾`U7.ª9ô; <}/>ÁÓ8ÁÓ8a2Õ<ªZø<>¹<[+?DVÊ:Ð»:á
?.¹tá8¯}¿Öz¨¸ÒÝ{8®>+¿b~/>~Þ8~Þ8a2Õ<~?Ï¿ö>Ô/?)í?>Ä_?¬©?Ð}°96ðÑ9ö6×>¹°ç9³È9#2?/>;é8;é8a2Õ<|°=}<=lÌ.?}¥;L;hâ?ñþ½¸f9ðR¾%dà8äâ9!Ù^>/>øó8øó8a2Õ<¬)?²^Ì>îÝD?J'?-õ>{.?ÚXt9æS9<Õ?hù|:Ö?:èú(?Ø/>µþ8µþ8a2Õ<?¯A>D¼>þ??ø¹>äO>G(?ôb7¹Òv9ì4¾¾#
<aÉ;¼3?³¤/>q	8q	8a2Õ<J;>Åà=/©/?í.>^>×¢&?(f]:3A:{®?CÈ3<Xs<&(+?#¥/>.8.8a2Õ<8£m>AÝ$><8?(¿>Ä¶>Æ&?ÑÂV=o
=ç G?Òïl<C%<7?¹/>ë8ë8a2Õ<yâ>L¬}>ód?ý?ª-?iK?ç$=2À<³[?.;Wµò:°7?<¿/>¨)8¨)8a2Õ<ì´>°wh>¢<G?<Ô>L>1?Âë8&9ëb>=9@f9±,?
Å/>d48d48a2Õ<ëý?R£>§h?¹	@G½?ûc?@Ç#:iÕÑ9ÖÏG?Ãná<ÔEg<y?ýÅ/>!?8!?8a2Õ< n>Î.>F??½:?8W?ÓQ*?+$(=°ÄØ<~F?VäÙ<Æ<L??0Î/>ÞI8ÞI8a2Õ<QÆ¢=Äi=¯_2?ÌÌ;ç^;1*+?ð¹Wí=9:~Ï¾M2ü8)9mfM>Õ/>T8T8a2Õ<¢k3?Hè>Ð½E?G?ÚF?¨/?gu;¥(;¬B:?yy<Ø¹A<R=?Õ/>X_8X_8a2Õ<-Ü>¡>äÉO?$Á>£>õC6?D·Ä8/9Ñ¼¶È9¬o9£bV?n×/>j8j8a2Õ<g3=üx=u[.?õ7<§¶<°Ú?¹p¹\
w9ã¾à/83¸397jC>¡ç/>Ñt8Ñt8a2Õ<Ú9Å<7<$Ù%?¨ø:5ý:ßû>T¸¦Ú8!=x¾y¸èG­8e¥è¾þ/>88a2Õ<;95>¾Þ=ÁGP?r-?£ñî>ab9?6"=õD¾<I@Z?WÀ½9ì[v9O-E?ì0>K8K8a2Õ<­º>üT>uÊ`?iÃ#?°Ù>½@?Ü(9Í9ã>På<ï <î»o?0>88a2Õ<A½ó>p>QmL?Wdá>B1><æ9?à
¸Éª8?
Q¾¼8ó!L9.Ýk>a70>Ä8Ä8a2Õ<£=VfJ=â/?._Ð;BN;G{(?º¾[¹À_G9
¿Ð,¹_kq9³ù¶¾0F0>ª8ª8a2Õ<!>æÉ=1n2?´Nü;/Ä;øF$?»»¹P8¢­¿0Ö7Ð$9ÂX¦=ÐP0>>µ8>µ8a2Õ<Ä_É>?«>àf??¶«¹>Lk>I6.?´a¸J¼u9"ë½¢
9ê9½Ú?;Q0>û¿8û¿8a2Õ<Ý£>ûJ>
º<?ôO?½"Â>e9?Ìå82m9MRR>Ø':þ
	:?#R0>·Ê8·Ê8a2Õ<I>±¬Ã=;Å<?B.®>àÇ>lÊ+?ø`«8Oâ9ÐØ#>1¨9áçâ9<-¾>We0>tÕ8tÕ8a2Õ<¹Õo?¾ýÜ>ê?rj£?í­6?6e?59*ã9ú­>ý(a:5:©6?µr0>1à81à8a2Õ<®N=Sí<¿p(?>v;îæ:3*?È#¹¢ 8¿G¬¸Ö9Åñð½0>îê8îê8a2Õ<9>ÿaK>ý0?JÍ=¥ål=ìH'?vJ¹R9U¾µ²?:_ü9ìsB?Ú¤0>«õ8«õ8a2Õ<¡?*0?D?0û?ãª?®ý<?ÔéH<wþù;½M?½ZK=H}ú<ÔO?Í¯0>g8g8a2Õ<¹
=Ú"É< b4?±ô
=ÇÉ<éK0?d|8ÈÊ9gY=|}x:ù÷3:#¼0?Ã0>$8$8a2Õ<È? ¿?Þº?$T@Û\£?tR?´O:eö9Ç?%;¤ø¶:óìX?Ç0>á8á8a2Õ<q>_6>P¸<?(¼?u·Þ>Ð)?
9=.´í<3HG?µ½È<àª<Te=?Ð0> 8 8a2Õ<}ú>S>Kea?Väm?²?HO?á9ÑÌÊ9°¯>\;~ñ:´9i?T×0>Z+8Z+8a2Õ<f:"=Xíñ<8ª+?ÑZO;Ý<;
?¢âð¶:Y9Øð¼ÚM1¹SL9hÞ¾{Ü0>6868a2Õ<|s=?0=!0?IÖ;Â­;¯?Ç'¹ï*C9	¬¾¥ÓE9¹Yÿ8wTF?yÞ0>Ô@8Ô@8a2Õ<åÍ>´fo>-,\?g¡-?7­Ö>
O?hð8½9d>Á®9ø3¢9Ñ´	?Èß0>K8K8a2Õ<°Ø>¢c>ÁÁJ?FòW?N?Æú1?Ñ9ó9X?jpâ:}´:ü ?Ná0>NV8NV8a2Õ<«>ÆÏ×=pa7?c)`>I~.>2o$?Â)Û:Uþ:kÕ3?mx±<ì{<I4?å0>
a8
a8a2Õ<{%¯>Åc>YÚD?ó??~ç>xo0?éE=Òùù<ÌI?qrÙ<|x<4G?^÷0>Çk8Çk8a2Õ<ªö>FÁA>ØµP?ÑÝ?ÑIH?ÁÔ@?2a=ñÔ=rbW?Ó¯<»E<^£c?7ÿ0>v8v8a2Õ<p½J=åI=[/?ër;2;X?S
¹¦s~9Ù¾@Ù<8¾;790ì>Ç1>A8A8a2Õ<^s[=t©'=£'?Xf=Qá:=?Ç|±8¸ª«9W>iµ`<¥%<yE.?#1>ý8ý8a2Õ<éà¢=}Zr=Ì,?<ô;'&?Í={¹¼ã84Q¿ò>ñ6­¦¡9?<1>º8º8a2Õ<ãLÅ>:k.>¼Ê??I¢?Ów?µ³=ì=5ö?#=<=ùQy?P1>w¡8w¡8a2Õ<G]=þ"=/.?ºv;ÄC; â!?Ó9îfu9§w ?Ò>9îAI9i¹ò>'1>4¬84¬8a2Õ<xº<Ò<+\3?÷y´;;¶ª?g¹039H¬ã¾¯çp8àÑ9Y¶k>uG1>ñ¶8ñ¶8a2Õ<=OÎÆ<E-?ä5;J	;?w?·4@9^º¼o8ç79~>»a1>­Á8­Á8a2Õ<»«="Åu=å2?ÓÍ§=÷ú=]P ?f¿9ãâ9'õ×>Ìk<®Ñ;ÞV3?ik1>jÌ8jÌ8a2Õ<c>»>çw>½9?!»³>)p>(?FØÏ7K$911=|¤N;l);x*?Eq1>'×8'×8a2Õ<ÆQk>²:>¼L?6'?Oåö>a-?Îq==.wõ<&E?:ÁJ9üã9HÛº>Ð~1>äá8äá8a2Õ<Ï´>°Í|>Ï7?U?ôÝ>:F/?öj8=1é<&J?gx=«´<
A?Y1> ì8 ì8a2Õ<ô4>M[ò=6>?Á>sd>Ö±)?r³88ZÂ9Iëë=j:as:ä
?Ã1>]÷8]÷8a2Õ<SN?ùà>jj?Bæc?)Þ?RKX?ÉÇE9r9D#Ñ>5:ªìB:¿B0?B1>88a2Õ<9ÀA?ý~Ñ>|Âl?°¤?¯F7?î	f?«zB;ð:`íN?Ç_®<$ç`<|F?H³1>×8×8a2Õ<7sV>(Ð	>.G?e
?'_Ý>È-?´J'=XÎ<JO?Ývf<¿è<Ð:?=Ã1>88a2Õ<ó0?ßDÒ>¯UV?!Éj?©À?¥R?Ô¯9h8E9#<d?÷ç:Çû:<9?8×1>P"8P"8a2Õ<
v=£ê2=	0?IuÕ;³­©;¤!?­¥ê¸öÒð8où¾o¦¸NðØ8®Ä¾9Ý1>
-8
-8a2Õ<ÉÒ?íã±>QÚQ?T]]?\+?{o5?179Zö<ª2:ìÃÏ9:??ýÞ1>Ê78Ê78a2Õ<úù?ÑI?dD??óX?2?ü :?'9ò;w9d­>Ó}:§O:_\?\ç1>B8B8a2Õ<Üd¥>íU>KFF? v?7ñ¼>-Ä0?x*9Ó½8kôe?N¾p:u4:)¸*?¥ð1>CM8CM8a2Õ<üU_?Üì?|H?ZªÊ?p?êßF?ux09A9Dq¥>0Ç:Y#ª:u+?ý1>X8X8a2Õ<$¡>¨º=¾M2?GNþ;k7í;£8	?ÄSÊ¸¥t9Õ·S¾97°a99=@ÿ1>½b8½b8a2Õ<;:=ú=ª1?É;øÎ;§÷2?¸[8¢¿@?6þK9Á;q2>zm8zm8a2Õ<À&=_ó<î.?$|§;!;ï?·åb¹?äP9}¿ðÊù¸$Ñ[9yt¾.2>7x87x8öÝ<VyH=Å÷=¾.?Ã;¸;'?
¹)ä?99|K¿º~89ã98yÜ=³'2>ó8ó8öÝ<cí>N>"âf?±¾u?ª?®xV?¤ÿ89W89ÄÕ­>k®7:êS	:}4+?K52>°8°8öÝ<îMÊ>eÂ>7(@?(p*?/#ô>;¸2?%;9ò¢É9Wn>û·<j<9YH?772>m8m8öÝ<	$?äÚ>¯ä??e~w?c&5?Ùà.?Éæ#:»®Ë9:N?åö;ËÝ:É6?³:2>*£8*£8öÝ<ß[®=¤¹=G
,?6ß¡="=·x"?õ:`9:+×>êÎ<L<0C+?ûB2>æ­8æ­8öÝ<!=ñQ=!c.?³<7+â;P(?c÷§¹Ã\92&¿â7bIY8o>|b2>£¸8£¸8öÝ<;M>×ÿN>¶B?r¯x? G?HI?Du¦9;Õ9?N?²Ã&:A:~Ü>Íy2>`Ã8`Ã8öÝ<ch?×	?í>X?T¡?|V?«@?µ[·vè¥9^ÆÍ¼`d¶:?ga:~&O?|2>Î8Î8öÝ<Ùëü>¢7>ëM?Æ?ÀT¢>÷R?î,ß8o9ù8>æì:ÎÚ:J»
?¨|2>ÚØ8ÚØ8öÝ<ÓË>Ò³T>Iu?9Ô??Ò_Ü>×^?ÂE­8RÈ9n>fE;©¦Ô:ÄÆm?¾2>ã8ã8öÝ<0AÅ?J?¼?§À?q?¯«?¸=Ä9ßg9©X?ç×;=ãs;Ë4b?Ü¢2>Sî8Sî8öÝ<_7>*-ú=R¤;?ú?èí>I+?@=³þÅ<ïL?gÑN;;ÀG?«2>ù8ù8öÝ<ò¨È>ðà>ã¤;?]71?-ó>Þ:?ÁÀ¸f9]c'¾Õ:ºvG:[H?°2>Í8Í8öÝ<säÕ=»=jE?ë=~>l.1>«7?Ê	;ßnN;)üC?(K<õ«F<5=D?Å2>88öÝ<ÒÌ>wO>jK?Öò(?ä5ó>:Õ1?)4D;í;s=?§<ä`<³À>?ÈÎ2>F8F8öÝ<öå>=ú;Ö<Td?Ûõ;n;>G?Òb×¸a®9²¾\ôb9îÙ±9øV£>}Þ2>$8$8öÝ<ÈA=ox=iA?nët<9.$<Sò>?ÑU¸^>9Ø¾OÍ9D[Ê9cÞ?>ï2>À.8À.8öÝ<òSÅ<G<1?m;8ðk;µÜ"?ÿ·}9Ý{½Þtì¸
ê&9KTµ¾Qñ2>}98}98öÝ<L>K>ü@??I:??Ý?0?Ì 
6*ú87<á~Ý9Üà9>ý>:ö2>9D89D8öÝ<ËcÌ=ö=ó /?¸áÐ;E½¶;¼O?µ¹ÀK9$¿	¹@Ãp9¸¾3>öN8öN8öÝ<÷!?¦ä>W5?
´>E>ÕH+?ïÊ39tÀõ8TJ;?¸Ì9§é9Là>Ê3>³Y8³Y8öÝ<LÜ>>jÖE?\a?ýû?H?rÓ²7 ÀF9Uf=é
:ê×Ò9>Ï+?]3>pd8pd8öÝ<£=ós¼<.?KÑ;iÅ;ì?¾óÒ¸¬c93m¾yû8$X=9vc®=Ç	3>,o8,o8öÝ<[Á<A<äé.?£¬¼;¦a;ÙÜ#?¦¸-WN9 N¾nþ·¡G$9jI½S3>éy8éy8öÝ<xÒ$?Ý>¡¢?ûW§?/8J?TÙS?VÁ°9p¬Ó9øÄÕ>}­;_Ö:[ºo?ç?3>¦8¦8öÝ<Å)|>1!>¯<H?-N?¶¦?9?X,8"a9Ù=úz;-<;AÓ*?^Z3>c8c8öÝ<8f=äÜC=f¾+?r+<<à;±»C?x¹³8j5_¿(9Wó?9ÏíÆ>[3> 8 8öÝ<]?d>Gm?V	ì?æ2?$d?~¯:+ç9ëp"?aÙã:!q:#æq?l3>Ü¤8Ü¤8öÝ<~Ô>b"9>¶p:?!1s?¦»,?G64?/¥V;Ù¶;?@C?øÒ<æ<`6?öw3>¯8¯8öÝ<ê6S>¥Ñ>Rå6?¢¡>L|o>xÇ,?b)=I§Û<hE?O;h<ôR"< 7?3>Vº8Vº8öÝ<þ't>¬>½V?(5?|ôH?I?¦G=¹ë<ºÒX?(H,:É·æ9)??Í3>Å8Å8öÝ<fs=±·4=ð%,?¥r;CÔ?;Dè!?ÑØ¹nzC9I¯¾û8Ì½9 Ñ>J3>ÏÏ8ÏÏ8öÝ<ÉÑ=c=gÃ3?ËN<Fôû;¤?ì¹³9x'r¾+U¸9GW¾f3>Ú8Ú8öÝ<½L}=3<=
ä+?«æÓ;Y¦;Ù#?Ký¹Ýä996Äµ¾27)©09óÝ]=S3>Iå8Iå8öÝ<À»%=aÍó<w.?Ã;Ùr¥;´Q?ÀJ$¹`9(3¾øÍ8 9WêÌ>3>ð8ð8öÝ<Â¿<|<ª1?³J;)§);+ï?ÛË¸i9"ò¾rÕ8Æ¦
9A6Å>ã§3>Ãú8Ãú8öÝ<.©{>P£*>Ç<?v¹>ýr\>­Þ-?Ýè9=zæ<Ø~N?A¡«<]Ò`<xnC?«­3>88öÝ<Çà>%°>!}E?;»ü>9Sº>-?"í§8$¶N9÷O>Riª8[Ù9q>¢·3><8<8öÝ<éÿ=Éí<È,?Ì,ß;UÕ©;Ú3(?O·19í2	½r{º¸¡8)`¿Á3>ù8ù8öÝ<jõ=â÷æ<0)?¤D=;W©,;£O?0À¸Èél8Yå"¿È(¸Kv8î%¯¾zÃ3>¶%8¶%8öÝ<w¢É<7<k÷,?æØ3;ø;å?¾Ö¸F&9´9Ó½¢0Ø·ì9F]S½Æ3>r08r08öÝ<| á<±â¤<?'/?Q÷m;Ï4S;³7?H¹#e9sçª¾¬§¸K æ8¡º¾rÒ3>/;8/;8öÝ<Çe§=ðy=®º+?Õm;DÝT;?È{¹ì8ûù¿S@8o%Ò9Ä¢©=Þ3>ìE8ìE8öÝ<ëD?i>f³?@&©?5/?çv?ÕB¹9êÃµ95v?1:Ô]X9¤?@ß3>©P8©P8öÝ<ÔLÀ=ðl=©0?Öþö;
½;>'?Á:;¹CÎ,9¯
¿J·
8dÆë8}>ß3>f[8f[8öÝ<Î?QCÐ>Û¿@?N	3?òû>ê5?æt69»Ð9åñ_>å	¶9²²9ËÖ?qà3>"f8"f8öÝ<Í+>K,>R´>?._?ÓV?£5?Ä£<HÁL<¶L?D=²¾<J?ô3>ßp8ßp8öÝ<Jèb>)P>ò??4¬ü>ÆÂ¼>ÌV+?^ñ=ª¾<ÕÆJ?t¡<¾[<<?«ù3>{8{8öÝ<ÆÁ>ÐÍ>Oì<?MV?+ØÖ>--?î:Pö9¸î?He¤:qþj:H3?¨û3>Y8Y8öÝ<Ç°=ô8Ö<²Û8?Í4ß;Î2«;{â&?¹*1Ü8ßé¿äm.¹Ñg8ëv¿&#4>88öÝ<~µÏ>Q>m¥E?±m>>m>¯º*?äË·Â8E¾(&Ø9¸í9-Æ9?\,4>Ò8Ò8öÝ<'>þOÄ=X2?!<º)å;
"?ãa¹k8=ÔÆ¿øé¸ü9½«V¾¼-4>¦8¦8öÝ<Y"?E¨Ö>LA?ÇÏ?ÃØå>²Ä/?`ð*9v!9/Ý?'ü:a,:ià>Û64>L±8L±8öÝ<-¢=(á¼<'5?9w;Èªî:QË?C¹ú9Ç&¿Ãä8+9¶ÓO>g94>	¼8	¼8öÝ</)=cþ<1*? ÖZ;r;4?Á-¹ r8®!®¿q57ÕÑ9Ç%=Y4>ÅÆ8ÅÆ8öÝ<KN?"4®><?MÃ>Z>­3)?N»7À{8xw>>ñÈ»:§:Ï25?G_4>Ñ8Ñ8öÝ<-ß=½.H=ÜÁ-? OÎ;±;è³?(¹¥2~9SE¿~Ë7lÿ9Æ»¸=hd4>?Ü8?Ü8öÝ<LÐ>½½>|9?!¬?Âæ>y+?I7=>Âé<ÐH?Ò<îg< E?Ìf4>üæ8üæ8öÝ<Jq=ÏÒ<d@>?rù;k;[ÿP?
q¸î9¹âÓ½ÒÝ7ùJ§8ìi=i4>¹ñ8¹ñ8öÝ<ü}.?
Ü>YJ?yyG?@â?1t1?y¡8ÆW9'g@>O´:£®:J	?Úi4>uü8uü8öÝ<ú|?ßTë>Õ?è:¹>ØO>îÿd?¤¹ã¸cú8Ôè¾u9d¨è9+ô©>k4>2828öÝ<j²>#£g>ÈD?Æ>õ>Ê0?z(9TÙ]8}iÂ?ÁÉ=öµª<Â Q?i4>ï8ï8öÝ<QÍ<E»<fó*?8;Ñ=;'Õ?¾;æ¸V²J9c¾ê9]»Ï9Ë%>¢©4>¬8¬8öÝ<*o=WÔ<¼ì,?Ñ·;»-d;èu,?Ë\i¹ø)99Q!¿Ñ¹¢ô9ü-ÿ¾l®4>h'8h'8öÝ<´1
?|6>Zê?\³N?&Ñð>»[? dh·	¡9²·¸¼®Ï:¸±9é·?úË4>%28%28öÝ<L¼?
Æ>"_n?nVã>{?>b!??oa¹ZF9ÛÈ¿Óæü8Ù¡C9x¥>EÓ4>â<8â<8öÝ<=q`>³
 >É3?,Î$=%þ=iG"?Æ=¹0ìB9Úáø¾õp°7GÃW9nXQ=fò4>G8G8öÝ<=¾;Ó<l-?©Îx;4M;2?w¢&¹o(9zö¿BR¸ò_{9æ½ó4>\R8\R8öÝ<lôí=oª=2µ2?H{ø;ÚÑ;ò?$Ýw¹´ßè8C=¿Ù¸V9"/¾³ù4>]8]8öÝ<N*%=¼ï<z0?ã-;ÒÀ;'?ÐÖ|5þî{8Èu<E¹¹ê)9~yÝ¾¹5>Õg8Õg8öÝ<?+sÄ>b>?x¤?Â/>?ã3?1º8[ç¤9b>åvp:èB:¦?5>r8r8öÝ<·ºò>C°>¼ôP?ðL§?M?§àP?Ç~9þ¹9cV¯>YØ:X:Ù??5>O}8O}8öÝ<Qr=2=Dw-?&Q=¦Pü<Í¤!?¯&9{9ËÅ?«98ÛÌ°9nÿ=#5>88öÝ<Fp9?¼pÙ>¼RZ?åh?²2?è<?{]8q-µ9$=;f:þ4[:íL&?qJ5>È8È8öÝ<ÓY>>ÓE?rgä>Q0¨>®Ó-?Zjþ:Ða¤:JF?<ý<2ê<²J?¹V5>88öÝ<Ê(?é"±>>s?b?Û)?{#?âë8oOy9ºñ>õ=:5:é7?|^5>B¨8B¨8öÝ<c^>
(>8C?`g<?ö¼?ùQ4?Xð9Ì9w>c¨:z!g:ê1:?Z`5>ÿ²8ÿ²8öÝ<|«>À´>>>Cf?P3	?â¼>^ó9?AÇ8Þ9O &>¦W:·G:¥?f5>»½8»½8öÝ<* >;n^>V8?bêØ>Ü³¢>e¦*?sÅÿ<3£<Ñ3H?J±;:R:P)3?g5>xÈ8xÈ8öÝ<à=§@=B??Ëd8<-<é,?7Ñ"¹ÄX9}ÜÀ¾0Ò¶n£9úè»,}5>5Ó85Ó8öÝ<f¥t>VÆ
>º¦a?^?RD¢>¶L?án=æ=ß¯X?©<?Ò%<Hkb?5>òÝ8òÝ8öÝ<©½G>÷k>TB?Ø`?KÎ>6ã6?£®=áé/=|êV?}º<`-k<K?¨5>®è8®è8öÝ<;=bä<ðc-?o<¿Ô;÷"?pÄG¹ec_9Dîä¾ý^:Ë :ëV2?5¦5>kó8kó8öÝ</`>~©$>ME.?Æ¾<¤p<îõ?s&¹î`{8ÑÀ¨h¹²+9/-¿§5>(þ8(þ8öÝ<ÛÅ<<Ùä2?S^;ö÷:a-? Ñ®¹(a9eF¿J}à·R¡9âJ½×5>å8å8öÝ<9¼<¶#<ÂJ.?Q9;(¤õ:)"A?Xmï¸Üº88LR¿îTî7¾Æ8·¤>%Þ5>¢8¢8öÝ<B]?_§«>7î@? '?È,é>Xù7?*ê8Î9Tf>ß:ÞÀ:Ü6?«ñ5>^8^8öÝ<ãÒ>yA<>%W7?Þí?èÛ>
.?5=é<êfG?ª<q<->4?)%6>)8)8öÝ<Ø=fØ<ñ1?dK;!·;$,?®¸¯W9ÕO²½ É9:Þ½y>,,6>Ø38Ø38öÝ<×Q=Èu»<</?>i;¨ø;=?@9ì89*e§>Äï¸ÛÇ9Í¢Û½$36>>8>8öÝ<^z½>CSx>UC?ÿö?>Áí>ç)+?½¶B¸LoÀ9½Ö<hR<Ë	@?BT6>QI8QI8öÝ<Ñé>G>!L?-»?¬·¼>Æç>?nl9Ø9¬ZÕ>
ç:U« :t8?b6>T8T8öÝ<L}?ê,½>L<F?Ò;?_XN?ö©6? ÃÍ6LkP9*½|<ìæs:ÿD-:º-4?h6>Ë^8Ë^8öÝ<I>
»>ô?@?Øi?Ì?IOh<rü<Y?WÃ&:±OÆ9=FW?¹k6>i8i8öÝ<ÇDÁ>»ÎV>«Tf?
÷?à?|?ªx«=¢t"=?T¢5=EN»<?x?è6>Et8Et8öÝ<ÒÂµ<oK<Ô=-?<Ae<}^#?E39wÖ9+U>9:ìt:/Zâ>B6>88öÝ<¶PØ<Á<ë2?ÞÖ­;1D;´?ìÚs¹ÅI9>Ó¿iÒn9"[y9m/õ>ý6>¾8¾8öÝ<ss>|(F>^J?ñù1?0tø>Äa7?ÁS°8
à8+jÉ>&<óVÅ;³ýW?|6>{8{8öÝ<%ãò=Ëm«=[5??ó>¯»>Gä%?^8=%Ê<B£I?Jà<±Ú;ID4?Cª6>8888öÝ<î¼<nO<î)?ù;ÕÈô:qÌ?^¹¹L£÷8yÔ¿¿_D7\°Þ8rª=5«6>ô©8ô©8öÝ<û×>sB>ú@?3?æH?¾¯2?-­b¸½2¢80â²¾Õ
Û<¢<¸K?-±6>±´8±´8öÝ<æ?_r¡>áÜp?a>TÔ>ûDT?ót­·zD£9ý½Æ¢7Òy96;&=B²6>n¿8n¿8öÝ<1'=E÷<
Û,?9ï<=Ì=5<?´Î8ãY9l(>ª6¸;Ò;þ;*? ¹6>+Ê8+Ê8öÝ<Û=#K=J1?Ãö=¸ND=Ç-(?vFÔ9R¥9M$?dx<./<æQ5?XÙ6>èÔ8èÔ8öÝ<Å¹
>Å=È54?ãåj>»æ8>\"?ÝC=YÇô<0ØL?¸zÉ<º<çn3?Ü6>¤ß8¤ß8öÝ<
?Ì.±>?H?Ø°?=óW?À9?ýÕã9OöÎ9éè?n
¿;n;îM?æ6>aê8aê8öÝ<x>>ìBá=AvX?ý_¿<sZ<2!`?¾_¹ÅS¤9ÃG®¾ö¾9T=|9FiA?«ó6>õ8õ8öÝ<[>g@>ª¿E?Ö|0?"ô>:¿8?Í@9¼T9½_>	:Ôa9t´?pô6>Ûÿ8Ûÿ8öÝ<ÈsÓ<tò<¤­.?ØO>;üZ
;¾T,?_¨þ¸¨8P¿sZ³8E¶9¬æû=¼ý6>
8
8öÝ<Tjâ>[ñ>}=?g?¶%?Tû2?8äe9Ý=*)â:øÕ:Óh7?º7>T8T8öÝ<¯»>9>><?á½>è>=Y)?È6§¸¦I9FõT¾Ïeþ80KH9f¢>Õ,7> 8 8öÝ<s¥?±>v?~hà?Üu?ëèi?²ø@=ÓØ<ÍÕc?À=W<ý?d47>Î*8Î*8öÝ<;°=ó={D0?zè;EI¶;±>#?·Up¹:89
'¿v¡9Sv9V[?·G7>5858öÝ<öHA?¡sÏ>n?hõæ>é>Ë®[?^È¸¥9r³¾:Ag9â¼Î9ò->å_7>G@8G@8öÝ<öLp?>?Ë»c?pY?C¸?UÐF?>9d±9Étø>ìzÂ:ÏÍ:êö5?=m7>K8K8öÝ<0é>QP>oé;?=ð??Y¼?Ñ/?#»9ÅÍ9<*ê>îÎ<;Æ)<NQ?Ò7>ÁU8ÁU8öÝ<ý=v¤±=ª[6?S¨<îN<@+?×U¹%ÿ8»Ý¿ôH®:äb:½¤D?ë7>~`8~`8öÝ<pW?B5??B?7y?ª8?·-?Xí¹)92Ç¾Â¯9)9¿+"?7>:k8:k8öÝ<`«W=â=1?-{;
]c;îg
?á#¹0m+8äHô¿þâÑ¸_h9­:g¾s7>÷u8÷u8öÝ<w¦°=6=õý.?¿+<Úü;¢-?YË.¹å5
9á!¿Óåé·¤'9s3³½7>´8´8öÝ<>ú.=wýü<,1?!=;±¸L;^9? ¼7i§8×+{=ðh²¸#ÜT9lV¾É¡7>q8q8öÝ<@Ô<n<Ì"*?úÏC;v2*;µC?ÅÁ¸4¢y9\zF¾Úù8G±î8¢>#¿7>.8.8öÝ<HD0=õ<¦8?ñ¦=¾dO=×5&?ãp¢9»9h·Ý>]<f </,1?ñÂ7>ê 8ê 8öÝ<·È8>4Êú=x<?q î>;°>LQ-?ý±E<-ñ;ÈQ?E¬¥<qQ_<*ë=?èÅ7>§«8§«8öÝ<ò-?ûH×>H=?X×>z>Èo2?ç4o9S9òÍ>yY:$eM:S?Ñ7>d¶8d¶8öÝ<@Ô=d½={ð0?0yù;¢á¸;(¸,?ùÌÄ9=¢9ñú?hýö·(¡9"kb½SÑ7>!Á8!Á8öÝ<½Ý>S7L>8?¸8>¸>6.?<aM(<s,K?÷ª<u©Â;³@>?¢Ñ7>ÝË8ÝË8öÝ<Óx¥>DO>`L?7DG?È?p0?TG­9È"9
A?]e­:X:g!?äæ7>Ö8Ö8öÝ<×&?Ì>¯§B?s8?¸ü>BØ:?^J9Aª98](?ò:Ù:m::?åè7>Wá8Wá8öÝ<·	!?®ÐÄ>ÑvQ?÷ñ?6Ñ>}B?×7bG9Ô©Ì<aÏ9ìÔ9:Hú>éñ7>ì8ì8öÝ<f×=ø=<4?Ë[ä=C²=ì¥#?þ:D6S:¼7?½¾´;Ï_;Hv-?ø7>Ñö8Ñö8öÝ<Á¥>W>ÆD?Ø³
?6¾>2¶>?Cð8Ka±8\`-?Â;zA7;!ß3?wù7>88öÝ<³j$?EYÃ>åvW?ÀÁS?óð? N<?d<8B^£9b=jT':¯::uå>.8>J8J8öÝ<þÎ=Sl=h,?º+;ôá;ñ¿?Nf¹ïø95Ì;¿Hç¸ôj:9þÍ¾ÖC8>88öÝ<ÿÛ½>Äí>Ý}<?®_Ù>F£>-«*?	¾·mV9nîc½1eY9íÍ9¸ >H8>Ä!8Ä!8öÝ<_¯>OÒW>LP?qË?vM?
??_¼9 °9lõø>+@:s:ã¶9?%U8>,8,8öÝ<ò/¡>í`>¦t7?p»>©§Y>h+?üt÷:Ó.°:)È3?ä<GO<¥0?J\8>=78=78öÝ<mc§>K>(|R?Dø>PÝ°>þ¬3?] 999jah>¦w:^¯9P=?]c8>úA8úA8öÝ<
'S?²¾?4<?%øÜ>ß· >Fü/?B\6ò·<9
Ö0<Ü¤:2åI:¯	P?d8>·L8·L8öÝ<Ç>Éû>¶">? ß\?¼"?ù-?¯Å¬7J|´8:õ=66«9¥Í9Þ7Õ>y8>tW8tW8öÝ<kwµ<ñ<-'?EE;;ñ®+;?¢9¸ÄÌ9Ô¾@L5ã9XÊ;~8>0b80b8öÝ<ª§9?Y7ã>{,Q?°[?eª?d¨M?6ÉW99Ï­>*×þ9ñ:Á¤ü>[8>íl8íl8ù~ê<­ü?W³>ùC??H?ç2?9L9i?ýÌ<A<õ°L?¥¡8>ªw8ªw8ù~ê<{	?­¯>éG?|S?è(?z7?^"9Ko9
m?ÏåÎ:gë:uÄ(?2´8>g8g8ù~ê<ÂLn=Ã¹'=ÙÛ5?¼
>ÎûÙ=t&?HÛß9
§û9P¹ã>]&7;tf;X¼/?õ¶8>$8$8ù~ê<*Y6?Í3¨>ÑÃ?tª?|XO?OR?\ô9kµ
9Î9w?Q':öÚ9kD?¹À8>à8à8ù~ê<&$u=²4*=Z8?å;ÎZ±;H%?#2ñ¸Üú9P¡Ð¾Ñ§ú¸üJv7mDÀé8>¢8¢8ù~ê<ÀU?Kæ?ÜP?^Ê@?xûé>îR?v*9ßî_9eÂ>Yã9x9¾É7?í8>Z­8Z­8ù~ê<ì_4?+à>¦M?H?¬Y?6=?©¢8óç9h>É-:°qâ9[n?¡î8>¸8¸8ù~ê<Õ?5¼>îV???ä?Þi??~¸;W9z^¾¹[<·uþ;'b\?Ëö8>ÓÂ8ÓÂ8ù~ê<JîÙ>/Q}>*=\??8$*?iqY?n÷;W7;N?m,;¼OË:ÅX?Ñý8>Í8Í8ù~ê<°à<h><SC?;º/;7LF?p@C8­>?9®>>=W¸øO9ê´¾a9>MØ8MØ8ù~ê<	?=¨>ªIQ?ô?¯[Ò>3:?¶+¸[½9NÕß½úy:§:R<J?¢9>
ã8
ã8ù~ê<÷>·a¡>«dD?¿<?<?¯3<?Í¤È8ºf'9k>	¡¢:|:fÕ$?¹!9>Çí8Çí8ù~ê<Îé<v­<þæ,?ÑLê:®XÒ:?¼b¸{C89ßì7¾Äà	¹9Ä°¾	G9>ø8ø8ù~ê<Á³<^I<í$+?=%Ò:ãÞÌ:®K?ªR¹ª&9l!¿¢79Ú99¤>áS9>@ 8@ 8ù~ê<(on?cÁ?
??Ò|U?¥Ã?Ëh??À9¿9u|Ý>¯_:]8:õ¾W?X9>ý
 8ý
 8ù~ê<ÚeE=·]==0?ô .;Ä×5;
Øõ>ð-,¹_v9/è²¾¤Ê
¹ÆbH9Í$µ¾3\9>º 8º 8ù~ê<³Â>(2P>Éÿ1?:a>áu>'&?¨=~´<»F?Æse<¬ó$<!
2?b9>v# 8v# 8ù~ê<fþ=Ï¼=G#-?mé&<^{<e%?g{Å¸u|9×@H¾ûÌ¸9½¿·¾§e9>3. 83. 8ù~ê<@øé>í>	tJ?5P|?þ?¢Q?^9O9[¡	?Ú¦9,â¼9¿#â>Âj9>ð8 8ð8 8ù~ê<Ã¸=³Í<ó_?tH<d&<bèF?Þu<y<úc?øÉ9÷í82?Lp9>­C 8­C 8ù~ê<×ÿí<çl°<P¬,?ï9;æ\8;Ü?ï ·d½=9¾ª·¼ÄjÕ¸=9Öb:¾îu9>jN 8jN 8ù~ê<»=h¯\=æ+1?Ãy<ªÅ><d'?{ç¹©8Àâß¿YC~¸ú9 Xï½,9>&Y 8&Y 8ù~ê<Õ?Ñ±>HM?t?ùåG?°C5?©Âè9º¢9à7?­f:Ü:^c?©9>ãc 8ãc 8ù~ê<¬&=ô#û<!æ)?çï:«è:Þú?B1ç¸ÞyJ9['¾b@¸Mm9 ¾?¤9> n 8 n 8ù~ê<H=&CÊ<X:?"Õ<]oÚ;/1?L¹ë²9uy¿ø )¶Z99n
¼`ª9>]y 8]y 8ù~ê<lï<Få°<\>-?¯þQ;,;>Â? OR¹^Bâ8ôm¿jïN¸Z­9%F¾Q³9> 8 8ù~ê<»È´<hê<)?½´;k£|;y¨?ØL¹ã9¿^bê¸NÕ8/¦¿ÇÉ9>Ö 8Ö 8ù~ê<­u¡>ëd]>{²:?à?:Û>T0?¼<îÌx<y	B?E"í<Ú<ØA?ìÍ9> 8 8ù~ê<Ìth=¢Ô'=ÍI1?EUÎ;z;ýÇ(?Ë7¤9^þ>=$Y8Z'9[&>Àò9>P¤ 8P¤ 8ù~ê<(è<n§<*|1?Q·;-ü;¹ª?Ý¸ûÍX9ÛÆ¾>íh8F9íêè={ù9>
¯ 8
¯ 8ù~ê<R®>±5e>ñXB?F«ä?å¾¡?ûõ4?6:ô:çó>ÔDb:Q":n2?:>É¹ 8É¹ 8ù~ê<n//?çÖ>ù¯P?<	/?ýMï>g?;?Ä°9© 9ôÀ?¯íP;Ó;
þM?:>Ä 8Ä 8ù~ê< =:¢Å<Ø-?Ç;ùé:ÌÆ'?¡Ø¸,ñ
9åYÃ¾VB`¹+9ºAÚ¾-:>CÏ 8CÏ 8ù~ê<¶>Iy>=t;?À%?Jçó>¿E-?Î¿¶7ö89òs}=¹å:Y¼9\H?:>Ú 8Ú 8ù~ê<wü<êº<£µ-?-f;Tº@;à)9?Ûl7¹aE9yIî¾)¯+¹lò59oñ¾W:>¼ä 8¼ä 8ù~ê<GÏÖ>Q->à5?oq >Jr>ìS)?@ub::¸<?Y}<­à'<9^A?ã&:>yï 8yï 8ù~ê<S×f>h>»[9?Ø:·>ø>*++?ñØ:c´:[ð?6<	}Q<Ü7?5+:>6ú 86ú 8ù~ê<ÞÝ?¼ãC?üQ=?Âx?52?.2?yÓ8dI69À8U>»<;(¾ÿ:ë<?v2:>ó!8ó!8ù~ê<ò<³<t,?Æ4;&#,;eD?ÌÌ¹rpÇ8RpÀ¤m¸y9¤kØ½I:>°!8°!8ù~ê<Uÿú<³<Y{3?ÁU©;2ç;¾?.b¹¡19éö¾vºª¸bÍ±9¢Ðõ½4R:>l!8l!8ù~ê<·à=á#Y=ü+?¿W_<Ý¶.<\ #?Rr¸­H9o)¾ö&:üÕ:Î)?H°:>)%!8)%!8ù~ê<9"¯>êÏg>UhA?ñØ^>t»">âH/?ý÷Ë¸K=9Ì²¾Zü98k¬9{÷Ã>ã»:>æ/!8æ/!8ù~ê<uà ?ÞÙ>´=?Tæ>E§>(A0?GÜ¸ên9ÜçT¾0u9LG9½T?8¼:>£:!8£:!8ù~ê<Dá>¢(>Y-Z?2Ð>[>Ý=?M8²o9¾ >4ý8Î9R>¿à:>_E!8_E!8ù~ê<y¡?@>
Ðo?37?Cç>ÑJ?P#K¶:Ç«9^»Ìå­9Ù89IÞq?î:>P!8P!8ù~ê<;¤>ZU>\TE?ýÜq?G\%?ß7;?9G¬9á9Ô>4;æ²:ïP:?ï:>ÙZ!8ÙZ!8ù~ê<u	?(Ã>??²;$?ÄØê>®3?pR¹¸®79Ë&¾Èú9¿kÿ9=+û>øð:>e!8e!8ù~ê<][Y>é>7­B?ýôF?aN?¢	??f8#9=q´§:W:]&G?$ø:>Sp!8Sp!8ù~ê<=Òã<¯W/?HJ;Èè;X? C±¸ ò&9æè¾ç®·ö§ý8Î(°½»;>{!8{!8ù~ê<qÉ?Ìñµ>|ùV?Rx?§«>¶åa?©Ë'9¢ø	9>«?U:JD:yJ?;>Ì!8Ì!8ù~ê<È¯ý<P ¶<!Î1?Â\;Ç¥5;Lh?ìEñ¸y'ß8d
¿IS4¸ºóm8¡Â¾õ;>!8!8ù~ê<Þh=±$=t_5?h¸ö;ÅÇ;å?ô(¹éÂ9	¿÷ä8ü4y9\5k>¿B;>F!8F!8ù~ê<ï¦Ñ>M³>RM?Mi?9§7?]÷9?ì,o9Øßu9tù>ò<í<®;_?8G;>¦!8¦!8ù~ê<ºÜë<ÔD±<ïN*?QÀ=;;#»?þÁ¹ÕBõ8#¿ë«ª¸æf±8§Iö¾ÞT;>¿°!8¿°!8ù~ê<é¤ö<±<Ì1?KZ·<¸~<.É8?iw[8#ï`9õÆù=È´:¡ß:> ?Ð];>|»!8|»!8ù~ê<Ó3?®mã> I?_g?í3?³0I?©{¨¸ÇÚ9ÁÛ¾cL:NÈ9;ù9?nw;>9Æ!89Æ!8ù~ê<×?ÔT>ÛWh?I»?Õ&¦>÷J?|÷­·Ê'A9qf½xÈ9Ä¹9d]¡?§;>öÐ!8öÐ!8ù~ê<n­>îç6>WåD?];#?%qï>.?ø5²"9áÃ;´ù:=j:û?±«;>²Û!8²Û!8ù~ê<óß=µE=^0?ÎÏØ;wÞ£;¬Z)?¦¹_d9¥E ¿Uè18ÍBN9.ÏÜ=²;>oæ!8oæ!8ù~ê<Â¶ß=ä=À=<?_Öø;ÕÄ;År"?=í¾¸Ê7þXñ¿;¡ï8T²9?,>½;>,ñ!8,ñ!8ù~ê<¿­L>Ú>¢p??Ò°ì>w%°>åþ+?öy*=x×<JJ? ¿<
R<¼R;?-Ñ;>éû!8éû!8ù~ê<,ët=7=±Ï*?aÉ;òE@;0É8?3µ0¹ê/09Õ`¿:!W¸É*9Lã!¾µÞ;>¥"8¥"8ù~ê<jæ=¥ß<ø8-?ÕN#;Èß;B3"?L ¹9H¾ÙG7·Rf9×Ý<ñ;>b"8b"8ù~ê<CWÉ>ÿ´m>ÓÕX?Ûþö>
{>¢}G?x¤¸U[y9RÚ(¾k:9¹9HWE?ä<>"8"8ù~ê<Ùµ>{k>QÈD?;-9?7?ºÝ8?ðÁ82L49³>c½;Ûà:V-4?¦)<>Ü&"8Ü&"8ù~ê<@y=Mâ2=Z2?¨Ãã;ÿ¼Ð;ºª?±d¹¤9"K²¾n.9´9-à>1A<>1"81"8ù~ê<«4Ù=å!=\m:?D%<ÑgÒ;¶I?éC,¹Ur9c9¶¾ª¹­j9o	¾úH<>U<"8U<"8ù~ê<NôÙ<6<It1?Rx^;ÃQ8;[~?Z·K¹4ê9´ÈË¾ßC4¹Z\9'mÑ¾0b<>G"8G"8ù~ê<x°î>Äî>2I?è(?Û§¯>ß&??W8G+96Õ=»è:I÷9Ú»
?¡~<>ÏQ"8ÏQ"8ù~ê<?°õ´>OM<?!ì>w§>u4?@ùH¸Üö¤9Éð½LÓ9:2Ç¬>R<>\"8\"8ù~ê<ÿÚ>½M>º¯@?î??ï
?T
0?è7ö«9ýåÜ<&6:­:Õ9W4?r<>Hg"8Hg"8ù~ê<4FÕ<2<,,?*cD;n®C;9v?=Ê¬¸vB×8~Í¾T,9¶Ð8Aâ?U¾<>r"8r"8ù~ê<é>á?XOi?Ë&w?}»?²ó?? z?ü9ÞÏî9Åe?Åi;ZÈ:?¾<>Â|"8Â|"8ù~ê<ï{?y¶Ø>Ú?¦yu?Ìe	?q¯d?ËÅ%:íEø9î*?3ø;G©B;ÍK?iÎ<>"8"8ù~ê<>Ü=DÙ]=î,?§²§;ön;À§3?¸C8@û
¿øÁ¸@¹8ä"¿ÂÖ<><"8<"8ù~ê<E`>%/>}H?¤q??äÒ>°0?
x¸Ó¦9Àî¾½¤Þw:4R:¥?ÜÞ<>ø"8ø"8ù~ê< ?kYÎ>F?¢p?É#?÷;?81¸9µ9å?Òö½:E:û{<?ôß<>µ§"8µ§"8ù~ê<;áh?0Â?mó<?i??j#?å6?;8Ìt9a¡=Ô9vHl9qMf??à<>r²"8r²"8ù~ê<ì5=ÿË<:l(?/àb<Ê0<í$?¨¹E<dÜü;
.H?×>8F{9>÷=>/½"8/½"8ù~ê<¨~=Àáí<j(?Mô1=«G
= :!?e,¨8­9kM>ÕúG<§Ì<¼,?
=>ìÇ"8ìÇ"8ù~ê<!?oÍ>³3?:M?Óe?^S-?Ûy½¸æÒ}9¹?¾Gý}9ô691Ì>,=>¨Ò"8¨Ò"8ù~ê<û°L>y>>¦E?õã$?ýVï>J^0?Èñ¯<È4[<zM?Ï;/:c1õ9õ6?/=>eÝ"8eÝ"8ù~ê<ï>«G0>Ôý^?Ì1ä>ÃQ¢>tò3?¼R=lY<~3c?
==!³<vI?}0=>"è"8"è"8ù~ê<z^Ú<j´¢<Ê+?½ý:¿¥è:9?Q§¹v.9áNu¿Æ?¹À38)À¹3=>ßò"8ßò"8ù~ê</i£=feo=¡¾.?xé;*Â;Þ¥?òM¹2Ï9fv¿-¹(8
ÜÀ±J=>ý"8ý"8ù~ê<=?Dÿó>ïÜF?Ì¨Q?
?¾H>?×ê9×[{9"_?3:Êß5:²Ù>ßz=>X#8X#8ù~ê<{\!?­½>FÈY?H¾4?_Z÷>Í;?Hu7s{9_.=/äù9ÆÁÝ9K=?C=>#8#8ù~ê<!ù=?âÏ<6­(?­ç=)[à<#?p9l5Ø9³e>z¿c<¨F#<î2?1=>Ò#8Ò#8ù~ê<Ö>Oë>qK?c7J?x8?hNH?ì95G9Ñ~*?¬KÖ:1D:¾ÙU?Á=>(#8(#8ù~ê<Ï	?º«>qüG?ÚH/?å)?+?ùë7§ª9×þ0=ñ«S:b*:M?6=>K3#8K3#8ù~ê<ßLr>Ï(>j8?lF>¡í=~*?Ë#
;?­:OL?ÔÐz<
-<K9?®=>>#8>#8ù~ê<m8=µü<-:?%Z;ü¢;5[L?7£¸ò#9±Ü~¾øj7êVm9ý<þ=>ÅH#8ÅH#8ù~ê<¶O?]È	?&÷@?5E¹?ùÕ[?¿W?m9\Ó:å}>.Í':-¿:^?º§=>S#8S#8ù~ê<{ëñ>®>^¬B?¿²>¤>,S1?Ü8¾ñ9=%..;Öß:s5G?[©=>>^#8>^#8ù~ê<Øõ7=µ=»X)?ZU;Ø7;/?Ùõ¸ïTa9Ë-¾µâ8è9õ¬]>¹=>ûh#8ûh#8ù~ê<}=
6=N2?æüï;µ;ñ¢)?~>¹!cø8®TD¿x¹8¢Ï{9Í«<>ëå=>¸s#8¸s#8ù~ê<Zc×>!3>ôF? ´À>é©>C8?½S¹\±{9K×¾£_9hNÂ9®R>Oñ=>u~#8u~#8ù~ê<l>Bï>78B?LL?3pØ>;Û+?p<| <<öX?½:Ï`Ö9xµ&?_>>2#82#8ù~ê<ÆÛ=J =Ôó.?ð{^>(«)>=Ø'?ÓÎñ¸Â39o[¬¾&792«Ñ8`?*>>î#8î#8ù~ê<¬¼«=²«r=+5?³$.<zï;®(:?¢¹v¹Í9Ë¹`¿j´Ú8ÄP9E>5>>«#8«#8ù~ê<"~j>ë%>æ4?²Í°>Ô>ó©*?'=ýêÓ<ßI?©î<áE<à>?ü>>h©#8h©#8ù~ê<î	>fÇ=µ1?H>YÐ>°#?::³:ÈÀ"?Îî];
*#;d.?x&>>%´#8%´#8ù~ê<U¾Ù==»ß0?<ºÜ;º}8?1¹ò¢9Ðy­¾8ÐÀ¶íC9µ.¼q6>>á¾#8á¾#8ù~ê<BF>C¶L>ì;?èG¢>1(i>.2?ô{;&4;@Z2?L;öw;B~?=>>É#8É#8ù~ê<Ï?dÉÆ>@}:?O?²¬Ø>e.?äÝ8£Sy9xÔc>Ö:¥:b&?:@>>[Ô#8[Ô#8ù~ê<f
?.$³>KhB?ý8?{<??M6?,Q1;;Îä:SdF?Ù%ì9Å´Ã9Ys?dR>>ß#8ß#8ù~ê<WËE?E	á>a?×Á?>zx?ÐÝF?µÂ9qÍ9ÁØÀ>Dr:ìÓ9Ä2?[V>>Õé#8Õé#8ù~ê<¶Yù<¤Oº<:O+?ì};-a;j÷#?Çx¹ý²8¿å¾¿>²8 ów908>µq>>ô#8ô#8ù~ê<§p
?Þ¢>®Y?ï¶ ?²Þ>è¿8?£èµ¸ð&9¥z¾ñ}ø9û¿9­%?Ëw>>Nÿ#8Nÿ#8ù~ê<XÔ>Ç>\íL?<×>Þf>#9?46¢)9Rdõ;/38ýÃD9Z?>§>>
$8
$8ù~ê<ö>=U¥=µ%?^<SýÛ;yÑ?Æ*ý¸F9¸þ×¾+@L¹ª¾!9L£!¿ >>È$8È$8ù~ê<Ù?>½>¼K?´Ù/?2£á>oG?Ú"h9ºê>9©¢?¡Wù:¼­:i8?Ì>>$8$8ù~ê<ªÙ>¬>®@?çg¡>Ö#h>âþ1?ÌV¹ªo9ga¾9 Ïw9Ûq	?ç¿>>A*$8A*$8ù~ê<iy>;±->yò7?å÷>ä=´>³0?µ~=ý¾ =NÒJ?®;üsp;æT9?ôÃ>>þ4$8þ4$8ù~ê<ï=>@\=®|.?ü¾9;@.;rq?ÊEU¹@ #9QÖ&¿á¢¹¢9q×¾Ì>>»?$8»?$8ù~ê<Ñ'?æ¨è>2k8?ÓQ?í?3[-?h®¸x|9½Î0¾È5Ç9.9rà9?Ü×>>xJ$8xJ$8ù~ê<Y/?	>âr?Ð}<?P*ü>[??«Sã9v¤9  >?Äí:øÉ9Á÷8?Ü>>4U$84U$8ù~ê<l>:~*>6@1?Õ=±8p=£2$?~¥¸b`9=¾ÔØ:OÅ¸9ÔLG?aß>>ñ_$8ñ_$8ù~ê<Ü¸û> >*AI?ã?ýÆ>ÐÑ.?b³³¸b|¾9hñ½tU":a´:?ö>>®j$8®j$8ù~ê<h¯	?]>ä%?*-½?./0?^p?#]=k÷<¡d?Y#;/,Í:pÐK?{?>ku$8ku$8ù~ê<81>ònÒ=»¡0?ºz@<ñ	<Â2?q\D¹8?d9±<Ü¾®R¸FûX9t«½µ?>'$8'$8ù~ê<,ÛÛ>®>Ü§>?x?e,?88?\,9²Â9B?L:¡Ó:PD??>ä$8ä$8ù~ê<<??D¶>°s? ?8©?åg?Þ«9HW{9Ì².?Ñ9»¼9æµ>Ê"?>¡$8¡$8ù~ê<èñ>"t>(P?&h?Jú?>?·ñ8Rº9&>d9øÝ99æ6?}??>^ $8^ $8ù~ê<q\¢>ûa]>Î¿;?;É>d{>Á-?#=;AÊ<ísN?icÁ<ª<Mq=?ÄO?>«$8«$8ù~ê<ùé<+§<f&3?Â;aÓ;î&?Õx¹O¼9Yð¾ëÇ>¸9òj¤½EU?>×µ$8×µ$8ù~ê<^Sª>
ÝH>eY?õu'?cÎè>÷$8?f<ë©;ÔR?Ô0<Æp<<¼;?U?>À$8À$8ù~ê<JÄæ=,¸=jA?CÏv?&5?re.?Jò9N9$v>M¹:ç:Z*?(u?>QË$8QË$8ù~ê<Uñ>ã>J?Í§Ì>Ü>L;?zv¸æm9Ég!¾®Ø9¯°ï9mç>?>Ö$8Ö$8ù~ê<=>=¡=$/?WèÒ;s®;R$?áó¸£\9d5ÿ½õ¼·g9Æ2½]?>Êà$8Êà$8ù~ê<Úâ>sd->:Ä??©ÿ>ìl>Åþ*?PÕÕ:§Ô:ì4Q?`	<Æ;p1?é¤?>ë$8ë$8ù~ê<?¹>$\?7²Ñ?¡3?fl?5;/Æ~:9ä?GY­;¦·;£¯?'¥?>Dö$8Dö$8ù~ê<àÆ>¼_6>F
?¡B@8ò÷?z?f>=¿vÊ<K¿p?hJQ=QÇ<ºg?B­?>%8%8ù~ê<¤k?iR°>D?%í?®!®>Ã\F?xgy9÷¡Å9Ù¡>'<;ºV÷:%C?µ­?>¾%8¾%8ù~ê<hÈQ>É¦
>´=? ¸>ÇÒ>Ø@,?^I&=ÒÈ<ÀT?5I<}dL<Lý??¾¹?>z%8z%8ù~ê<-x²>ÄÇ`>ËAK?ªé>xîª>Dæ.? ïÓ¸kÉË9¾O:¤9¼Ñ9WÇ?È?>7!%87!%8ù~ê<a·²>GRj>#@C?)÷>¶;¶>&-?k;$;5Ö:>FD?É<.<!è6?~Ì?>ô+%8ô+%8ù~ê<àÇ"?ãôÞ>áç:?<¿¤>4pl>`2?¹	8nJ9I'>,':&:ë{é>Ó?>±6%8±6%8ù~ê<µ¯=¿¤~=¥0?á¡Ý=ÍS³=G2?m:gÑ9}?7«<¾I<(ö/?ä?>mA%8mA%8ù~ê<;#>¼åâ=o+8?¥\>O'>i(?¶Á¸ÓØ8éµä¾3Nâ9XYä9µý>õ?>*L%8*L%8ù~ê<ýö=º·=¯w+?èLÙ;
5·;ÖÑ?:/¹89"8ýB
À"G½·É*¡9cS½|û?>çV%8çV%8ù~ê<ÃÆ>¦ôz>}J?®ë`?4]?Ý8?<£
7q"9¬d=ÑÚ¤:mNa:#P;?Àû?>¤a%8¤a%8äò<m¬>T²g>¨>?ý>Yc>E,?`!?8x=9c>\ n:Ø4:|7)?v@>al%8al%8äò<Þïp=Ã+=ë3?ã°<É;ò%?wg¹K»9@&æ¾c{8SP9ã§T>'@>w%8w%8äò<jS®>²bk>Å=?ßB
?øòÅ>ÕÎ2?ü=6±<G)N?j	f<]<¾@A?@>Ú%8Ú%8äò<äÇY?µ÷>®¡a?¥ÂS?æß>v}r?·8XÓî½qu:¹M:úÂ3?'@>%8%8äò<½>¾Un>)K?JÁÆ>I0>¦p0?¢¡·+l9$/½ÿ:s©Î9{k"?T+@>T%8T%8äò<í®>þs>e7?·Í8??§r2?ªÝ=Ià!=¶ËK?Ü:<%I<ÕF?Î:@>¢%8¢%8äò<üÛ<6¤<$+?ï	};gÆM;`f?("¹`9.3¾ó¦¹Üq8ð|¿H@>Í¬%8Í¬%8äò<Và=2 =Af3?u;Ù¨;c_
?2ò¹¡¼U9n ¿@õ ¹Ñ9ëð¿WK@>·%8·%8äò<È_?¿æÂ>¢=?üâ&?Øà>ÿ¶>?¸ô~8Mq9­Ì=ÜmM;ø;ý=?ãf@>GÂ%8GÂ%8äò<<?·|?"{?¹RÄ?ÞqV?á]j?jp>^DÞ=¯s?A®=p=KH?Xh@>Í%8Í%8äò<ª8ê>Ê¸>´;?
Ð?¹å>¡¿.?¬Øû·â¹9ïàr½·ý;>©;¯a??j@>À×%8À×%8äò<ÒXù>G¤>HB?PY?»N?¡V5?¼å½9	¹9ð?uª,:ßà9ìOE?{@>}â%8}â%8äò<E>LK>ÕùF?+Ü>ø£>t/,?Á¸¸²T9B^¾èsU9ÞT³9½Z>Û@>:í%8:í%8äò<.©
>'·=ÙÏA?
?*Æ>"û2?ì¾9i:¯N«>þ¹<òûd<2ðO?¥@>÷÷%8÷÷%8äò<Kë=ÚD]=d4?-<Ùóÿ;M-?C`Ã¸T0s9 «M¾÷¾9Ap9	?V¹@>³&8³&8äò<{©>õíM> ÿC?^Ï#?cñà>=m:?D×Õ8WÙ9uû=^9@:n÷9:G?ç½@>p
&8p
&8äò<~½>yfo>4¢J?kó>éZ®>ó³2?V7U^V9ï<ý4¤8Ïz9¦}>ÐÂ@>-&8-&8äò<'?áÚ¨>FKB?ÓöÝ>½ì¤>ÙD,?³(N¸ûyw9kBÕ½£¼B:Ñ1:ËÏ?A>ê"&8ê"&8äò<KF=Ê<e,?$¸;¹®;Í?X³¸L9¬ `¾¬ÛÔ¸p&8qWQ¿èA>§-&8§-&8äò<Ð"?ß>j:?È?îóë> ¢,?N{9Y¢9öLÕ>äf:Ê_9§gY?A>c8&8c8&8äò<Åíh=ÔC-=«,?àb;W¿;mÝ?ã1U¹Fö8S]¿!é«7"r9pg'=öA> C&8 C&8äò<?{0Â>F@?-?î%µ>r@?UPK¸@¯9GG½Æé:0³:rÁZ?K!A>ÝM&8ÝM&8äò<	Kf?ì?º«R?|?4?­G?þ¶jã9þ»Üø-:º5:´n(?¸9A>X&8X&8äò<Åg>HÚ>Ó@?b ¬?|ew?É2?Íö;âý;7nS?ñþ<~¢<(ÉH?â;A>Wc&8Wc&8äò<ÙÐ!?±CË>?ÌK?ÿ¾>6ö'>	GG?hÐR¹4ÎL9ZÁ¿39ä>À9¼>IGA>n&8n&8äò<ß<¦<äç+?^ÐM; {H;©g?ÕÞf8Ær9N¶ó=>¾6N#u9¿þF<)]A>Ðx&8Ðx&8äò<²PÓ=Cj={?6?C±>çD>àP'?Ô¿;q\²:$J?
=¸±¿<99?tdA>&8&8äò<ËÌD>ìj>×&A?£<E<z¼1?«¸9o9°%¾Hµ56¿8Ör<ÙrA>J&8J&8äò<ÜÉ"?¨ÚÏ>æ~H?AÞ>ù>W+=?Ó)9ý80¤?xí9:ê½9M
 ?A>&8&8äò<Ä=S=Ké-?BÃ<dbÒ;çÃ"?GJ¹Ç9õ+ß¾Är¸O[8qÎ¾±¡A>Ã£&8Ã£&8äò<7¶<±<JS-?^*¦<_z<%?ÞvÛ¸K9øå2¾ÃË;-Ì;i)?£A>®&8®&8äò<saÌ>Zg>ã)J?Uv?é/?£4?D#9)®9õíP>ç":§:Ò?ô·A>=¹&8=¹&8äò<7Ö<}¡<4£)?º<êõá;
.?dÚ(7TÖ8Ü®I=þ8¸±ð8(DD¾¹A>úÃ&8úÃ&8äò<!F=NîÙ<ª¦*?,;$	;ª ?%5¹;Y9cÕ¾ Yï¸T9ìúÎ¾>¾A>¶Î&8¶Î&8äò<}R?ú>äsR?^_O?G»û>ãR?|ô¥90=9's&?"æ:´õ:i?ÌÃA>sÙ&8sÙ&8äò<enw>>Ù">{B?<]?ËÅ>i[&?`=23*=4èH? p<Â%<~9?nÆA>0ä&80ä&8äò<QR>8qM>Î=?7©>at>C1?0=c¸Ïx'91®-¾k­:f8¢9Ðl\?¡ÍA>íî&8íî&8äò<Ô.=ý=,?;,r;+<Q;U&?Ø¹Ï8«Ó]À0Ö¸Vy9[¾VÙA>©ù&8©ù&8äò<U
U?¥Åä>^en?M?hö>ØÂu?c"Í¸å¹9 äÂ¾ÐÈÿ9Þä
:½æ>ïÞA>f'8f'8äò<+-?'¸ã>4­B?à?2[¾>ç»6?ù+8"ý99&U>=ö~:880:29?MìA>#'8#'8äò<e=#=çÐ÷<w¡(?b;ÂP;Z?(@a¸C9:Õ¾'FÖ¸ÝN9È¾ìA>à'8à'8äò<@Ò4=g=[¶*?Ml;£SR;µ¾?öY¹sË9l-¾mÇ:(û:dõ'?2B>$'8$'8äò<¯&=Çß<×{)?ùJx;¤Z;[?ø" ¸Y9?à½þXz8ÂÙL9¹m>æB>Y/'8Y/'8äò<ø>=î(
=í0?óÐâ;á;dH?%ò¹iý98àÀÄ¿ï¾3·eËW9&<Õ¼@B>:'8:'8äò<_R=5n=#,?£z;e(a;X|?ý¡H7
Ð-9BÀ=S7YK8>Ç B>ÓD'8ÓD'8äò<.?©KÀ>gò??Í9?Ù>P,?Á:9C9ùuµ>¢:!k:
1?(B>O'8O'8äò<]UÂ>¿À>í=>?ÜkÚ>¢>Úø+?Tµ¸.Î79æI¾f":×­â9c7?Æ,B>LZ'8LZ'8äò<=;Â<<Î;?õ±;£;Ù¡!?ÓF¸åõ9äTB¾
¯B8959>1B>	e'8	e'8äò<'8=6³	= .+?0¢*;×´;ðû?}¹â9[b¾:ÎS9þH/9,«?FB>Æo'8Æo'8äò<ÙV==2?Âª=«x=ÂÑ(?æ<jéÆ;þF?Ü;Ô:c&6?HB>z'8z'8äò<ÝBC>s.í=òÀR?>=?-pé>DO?*v=ºÃ=â°V?%Ó<­è8<0ã[?ÆOB>@'8@'8äò<>M=æQ=±Æ.?r;/@;Sï ?©69È<Y©Ö·9Á<½ VB>ü'8ü'8äò<jM?Ã¹>ÐD??d É>;ð=?¨89±>ba :ækO:ñE?ÓWB>¹'8¹'8äò<4?Zü
?¡í?ð?Eæ?ÚP?-p|9°]9 ß?X(æ9+¶9rÅ!?`jB>v¥'8v¥'8äò<&Ü,?à>E?,&?ºÌí>àã2?ÞC¸ù¡9VwÏ½¾£U:¾»:L??kB>3°'83°'8äò<b.?RÈ>çI?ÑW?ÐÂ>ÎG;?V®ç7AæÁ8äð>F	:9
::_ø>¿zB>ïº'8ïº'8äò<Q
=}ÉÅ<Ué6?¨b;±K;a?YÍ®¹28?ÀX·8+®©9½Ü^=¢B>¬Å'8¬Å'8äò<`Þ1?
Ç>éÁd?£V?V»í>c!g?Ì&;ôá:ÍÅ<? Õí<ÎP«<Ü²1?ÜB>iÐ'8iÐ'8äò<ÕjË>PS>û'v?mG.?^Ù>M?	^¹úä94Q<¿9Ú)9¯Kù>]B>&Û'8&Û'8äò<àÿ°>~âq>T;?rã>j5ª>m)+?íz;bn;ºJ?Ìë<5¡P<Yj:?B>ãå'8ãå'8äò<n÷>\>ÔAJ?Ø1?_ê>AB?L](·â±9Àr¼ÍA:¢x7:­BP?%B>ð'8ð'8äò<×¢	=BÞÒ<'? =*Ýö<Zv&?çýå8o6S9qa>øþ<ÇçL<'0?M£B>\û'8\û'8äò<_.Ó<m</?3A;0,;/ø?°ö*¹¨v8Dp±¿àtl8cR9cÜ>²B>(8(8äò<X¸ª>ÝIX>¥J?à?áÙ>%¿;?çaÞ9AÉ]9X?Ë³:#>:ñ²0?4ÂB>Ö(8Ö(8äò<º=ºA=f*+?Õ­;Æþ;1;?HV¸Æf8vµ¿	Ú8TXf9ìl>ÐB>(8(8äò<qÇÊ>w>£»Q?ÓçZ?
?'Ý8?=ß8,=kFP?â</Ò<ÓqL?(ØB>O&(8O&(8äò<YÃ>þà^>ý_?à?¿ ?M)O?ðzô·TàJ9À?½¹4¶9Õ9¨?*ÝB>1(81(8äò<g¥>,¯O>pâK?È
a?ãÃ$?²Ó.?Õ=J¼³<×)R?ÔÅõ<jÀ¡<1}B?µãB>É;(8É;(8äò<¨L£>ìU`>EY:?ØÜ>(x>'¼8?é¦ñ¸ê93»q¾Þ2ý9¯l:\ü>ùéB>F(8F(8äò<F¥=¤6î<¹}*?\Òe;ÏìH;£h?ª¾³¸W¢691ó{¾3»8P´­8Æñ	?2ðB>BQ(8BQ(8äò<F$¾<vB<.K,?Z;9Væ:¨à?`ª¾¹^'t8¡êGÀÀì¸^#8·h¿_ôB>ÿ[(8ÿ[(8äò<¦>RèÉ=e1?<	
û; ?é¬¹dQV9N¿¶ì9$QF9 ´>_C>¼f(8¼f(8äò<d
K>Yù	>ì\<?à*?pù>%.?3BX;
Þ;9h@?"o³<iÙq<Óî=?8C>yq(8yq(8äò<8N>ÞK5>\ÄK?¯xO?Ç»?|7?û-¸@s9ù(¾ÕN:»':ÍF?µ C>5|(85|(8äò<õÇñ>$>ßL?¿?ï?hu*?ÃP¶89åú>®V:³(:fB?1C>ò(8ò(8äò<Z=jFH=9î=?´ãY<+¡<ã½G?L¹i£9áSô¾ëÙ7¹ªRg9ÒvË¾WC>¯(8¯(8äò<G?üÈ>;K@?Å?Ïµ>!V9?äÐ9Uº9Kø;>t»&9ªMI9	Ô>ì\C>l(8l(8äò<*cá>äu>úD?WÊ>Ã>
 5?´Ò¸*ët9X[¾]fÞ:¥r­: $?.hC>)§(8)§(8äò<ãÑ>³~>§	S?Z!?0Cã>Hý5?OÈ9Ão99ÍW?û{<|É;5¢J?3lC>å±(8å±(8äò<~¼N=½B=¯Ë-?%ú;£`b;3 ?(>5íí8UçL;-(¹CB9ÎÝ¾rqC>¢¼(8¢¼(8äò<V?2¾Â>??<6?pdý>üù7?. *7ô9y<Ø:/M`:ß?YC>_Ç(8_Ç(8äò<NZ>ß>+F?éòZ?ý?Q2?=µ¾<`{<7B?¥<¾A<PY7?mC>Ò(8Ò(8äò<»Ç>°}>J?&??ò?L¤3?ÞÊß8NP9×:>Ò ;SÈ];ö¡9?¹·C>ØÜ(8ØÜ(8äò<¾>pö~>ß>?«µ>Òg>§,.?`8Ñ7 9àõ=q
9J-¬9e Z>çÃC>ç(8ç(8äò<Ò<²¡<N]&?su;Êç(;:?zS¹ûr9ÎÖ*¿°eÊ¸ÐË~8ZK¿ÔÍC>Rò(8Rò(8äò<H?û$>>Á]?Wíi?¯?+äa?¹Æ%ÿ8¿þú2:)ø:1À?-ÏC>ý(8ý(8äò<­>è½¼=ë2?`­(<ïÁ<|?-3e¹ºÖ¸´>@N<W¹ì²8ú¿ßC>Ì)8Ì)8äò<Kd'>(Kõ=¯².?U<ðäö;s5%?ì,7ªb9ýY'=­ì8-Ý98[>¡ûC>)8)8äò<½Ð¶>Süw>=¹<?%?¾ªç>\Á.?Î Ò;};zO?ç½<]ý<<?9?öD>E)8E)8äò<¸?«Æ>@t?^k?ß?hdf?º:Ý/c:ü3?æË;Ïß:f_q?D>()8()8äò<Aþ?ðû¿>oWQ?!é>e¿>2è??j
¸â29¨e¾t
t:¤7:*?·D>¿2)8¿2)8äò<Ó½½>«o>Æ«J?uè¹>Ó>G§,?¨m¬·®«e82@¾¨Ô¯8{f9ùC>ýD>{=)8{=)8äò<Ñªñ<áD¹<üö&?(ªq;3M;¾ã?~Ü¸vn9-¶l¾@£ôµêæ9ír»,D>8H)88H)8äò<Äÿ+>ë^ï=®ò7?û-<òK<r !?ú¹|
9ª¿«9Â"9­@Ý>70D>õR)8õR)8äò<ZÚ¨>ø W>´îH?Õ¯/?eð>/ô:?ÈN¶e9«·å»&¯I9æ¯9+Ã> 1D>²])8²])8äò<îx?ë4é>~.?:#?é
þ>º1?Kå9¤Â9DÂ>Ö¸;¹¿:Ë[?¦1D>oh)8oh)8äò<'Ô?ÿµ>G#`?¿Â½?©êR?pRf?B¢ß9Xã9æÑû>Ò§<¹D3<­§o?.<D>+s)8+s)8äò<4r?
?^BM?b=?¶é-?ÞnN?W29mj9ùM>Dz;S];RU?DD>è})8è})8äò<É>=/U>5?ø?¼>É">&?K¨<½ÝU<ò"I?%¥<y¿d</<9?S~D>¥)8¥)8äò<[æ
=Ð$Ï<)^/?-_;·­u;¨z?í1*¹`xk9¡¹¾:TÇg:úî?9D>b)8b)8äò<6<«=µg}=ý,?£Ü;=®¬;â$#?ÌU¼¸·i9#çN¾[©/¸5'9Îx¾D>)8)8äò<ù=M}ã<ÇK1?_M;ßÆ2;Ö
?ü$í¸ºU8òµ?¿ ¹á¶³GE9]t¼ôD>Û¨)8Û¨)8äò<Vó=>Ëß<^®4?r¡¾;Q©;?ßõÚ¸âV)9ê¥¾(æ.¹êôö8¾M5¿[D>³)8³)8äò<-É<BI<Rx2?ã;¬Ùû:²c?'¹0<9ã¾¼¹Âù<9³·¾
D>U¾)8U¾)8äò<Úè#?Uí¶>¼be?>h?,´
?­«Q?¯ü9¸S¼9öÏ>K:ï:\?á¦D>É)8É)8äò<Î©>ïVg>8¥;?f23?Y\?`þ+?/ÙW=»=rúE?è	=@¹<Ï>?"­D>ÎÓ)8ÎÓ)8äò<Ìf>­í\>Ï:5?¨mµ>Zn>_ú(?ß]1;¢÷:`Ò7?U÷à<Ó<"ü7?V°D>Þ)8Þ)8äò<Ò½æ>³ >8Ê7?Ø¹?ü¿>¦0?Ä9«
`9F,?ðz;K_Û::p.?÷³D>Hé)8Hé)8äò<fÝJ?±?Å)>?ÒÏ@?«©?b*?Æ.9â Ç9Ð_>Ywù9Îé9§?ÈÍD>ô)8ô)8äò<Á?ùé²>Ç±M?w®>ÛLl>=?É×ß¸~õ8wÈé¾ñ{:Ô1:ñ5?ÔãD>Âþ)8Âþ)8äò<ö=©ÜB=­.?2w×;	)«;"!?!³¹áËx9IQ8¿ñó¸Ìq9ÒÉx¾ììD>~	*8~	*8äò<ßê@?ò>j¤K?=!N?Ê§?}K?'Ì19­79­ø>ÙB:j:¹¨&?
ûD>;*8;*8äò<(gz=ý(:=,,?S³;Añz;zo
?Y¡¹
]9á¿Ê¹vÑ8z¿ùE>ø*8ø*8äò<)Æ<»<iÝ,?l:J£:¨Ê>ÇU¹O¤9©¹¿B/b8k'9í,>ìE>µ)*8µ)*8äò<çÅ=«]=¨*?Ý·P< ì*<óM?çèF¹¬­9g,¿¬ã:¹Ü(*9®¿Ý$E>q4*8q4*8äò<;æT=Ë~=»ï+?å<%¬ê;]ü?M¹h;!9¢%#¿)¶¸ç
ì8¾-¾2E>.?*8.?*8äò<qÐ>¢³|>û)S?f8?MØÎ>l®8?5G¹ì?9iz'¿¿)½9ù×¡9H?<5E>ëI*8ëI*8äò<Ï>k?>ÝñQ?[`?UÜ?¦59? ³¬=
þD=çn`?Er£<ÌL<OL?°<E>¨T*8¨T*8äò<Îê>0>®æJ?ï>?ÂÄ
?ñÉ/?<­¸
9=?$¾vV:?: 
V?CAE>e_*8e_*8äò< ï>zØ:>~º??fé>§Oª>j/?:;I;÷;r/C?itê<=<!×@?]CE>!j*8!j*8äò<Í!?dë«>ÃµJ?W(?/ÈC?8?oQ7ulU97û<$:;¬:Eù~?EE>Þt*8Þt*8äò<¼?ná«>¬*J?¥~?ÑB4?i4?qU
9N
¾9hc>>ÊL":>¨¬9¬¤p?âNE>*8*8äò<Ý¼=ãû=½2/?Ï|þ;vÚ;Ï]?íp¹1{9©Xì¾Ã8ÿ;a9r~¬=WE>X*8X*8äò<&Û<Ò <¨´.?
¼;CN;³?ZÀ&¹aÞ²8S¨n¿âS&8ïç90 =pE>*8*8äò<áè¼>ë!v>­{D?«¢¢>ýÑi>
2?N8ÀR9ÿ>¤E9>Å9'Í>sE>Ñ*8Ñ*8äò<ÐÞZ=Ñp=éw;?)û­;¾Ä;++?OT¹pR:9Ú¿¹¸99qÙ×½)E>ª*8ª*8äò<¸ü>[¥>pMC?¨Î>ßj>&:2?dÜ8È9ì1[>4E 9(©_9ÍE>Kµ*8Kµ*8äò<H>,oB>X7B?<v?
W½>8'7?ì)=øáÐ<â@P?á;a÷;Ì\E?@©E>À*8À*8äò<G3N==j0?Ð<ÿ<FüÈ<"?§ª9ïó:Ð©>ª/:ê¸:Rð>Ë¿E>ÄÊ*8ÄÊ*8äò<£>«M>*K?£Ó?$ï5?ÓN<?"	=d=[T?8¼=P½<½ÔK?!ÀE>Õ*8Õ*8äò<$_>	?Ë=q?0?»B:?÷R?QL=Áe¯<Î][?«8<l6<bÛu?ÅE>>à*8>à*8äò<Sëû=¿aµ=Ç1?W¢=Ó=ü!?¦>9¯¤9*¬É>Í°¦;¨f;9?BÛE>ûê*8ûê*8äò<MÉ<d<¡ÎF?]=Ïì;=bE5?L¶JJe9¼qä»|/;LÓ:³iT?ïE>·õ*8·õ*8äò<Úà=Û<âÛ,?È$<Pcç;Ïy?¾R¸Ë(õ8HC¾\l(·
ïÉ8nU½ÏF>t+8t+8äò<[¬û>$ >âV?»8~?{x%?G§D?½ÿd9¹|9ù¾>}Y¯9X÷9u|µ>lF>1+81+8äò<Ô,?¢Ç>fj]?xù%?Ï(È>5GT?ÈÊ8kÞ`9ùe>Þ9>x9Ý*F?h!F>î+8î+8äò<iêì>áØ¥>¬Ù6??PV¾>6ú,?Ú'H=è:÷<wAO?¦Ã<Æ<*=?k.F>« +8« +8äò<*?l>G?X-?ÞÚç>`e??âð¹¶h92¼ß6:Nî9³£C?1F>g++8g++8äò<Âá>²rY>ß9??íÕÐ>¬x*?O!=Ë<ëJ? <X<[<#mB?}EF>$6+8$6+8äò<1ü=×Ù©=ü=?B¸Ö=õ=¶þ-?~<F<Ú¡M?_ò<´´¦<ê:?ùLF>á@+8á@+8äò<Z$=ö<õ*?<»Çò;²J?Qú·\ÜG9ÆP ½Èñc¸åM9qO¾pNF>K+8K+8~û<·C=äÖ
=Ù{0?Wú ;æv{;¢á#?´ú5¹â9®)¿¿H95;791aÌ>RF>ZV+8ZV+8~û<©>"V>J?·ê>^²>¤>(?B6|×8ñ9<2±;_|;;LH?(TF>a+8a+8~û<¢?Q³>È<?fÿ>l%¼>.-?x>T9ñ^9ü¯>z4:âw9²8?WTF>Ôk+8Ôk+8~û<¡L=@µ<Nþº?ó¤=¡9=öc?ãNn:ªya:ýH?^ó;é7d;7Z ?ÇXF>v+8v+8~û<ãX>æ¸=m8?îá<£=¿;,?0åù¸|R¬9ð9¾}(l7`ÆÍ8Jæ= [F>N+8N+8~û<
r=¸Î<[g0?¨s;£Ú_;P?"¥O¹¬F89z;¿éï¸5ðA9ÐàI¾^F>
+8
+8~û<9zÞ<^«§<A×)?ÓØ:"Ã:ß:?¥¹'79»f¿¶»¸j²9 Z«¾ÄF>Ç+8Ç+8~û<?	ÿ>Px¦>cD?ÝÃ>ï><5?èL9r9þ8?:mÕ9m:?SF>¡+8¡+8~û<}.=59=Û³-?¨û;Ä(c;xÅ&?ÖwÑ¸}59X»¾1µê¸ã9_<Õ¾óF>A¬+8A¬+8~û<Û¹4?`ß>£O?¨T?6Ó?sÿO?I°ÿ8å§c9ñÂ>¯Á~:4D@:5)?zF>ý¶+8ý¶+8~û<_Ã¶>B½x><?ñUÉ>P¯>8å0?ëúq;ºÕ#;
=?MÆw;T/7;Æ!-?%¸F>ºÁ+8ºÁ+8~û<ûÍ<¶è<$/?JÑ<·¯<ãN?¬Ùß8îÅD9>O¶9úIs9>S»F>wÌ+8wÌ+8~û<}xc?LôÜ>dÆ??5V#?ýÖs?<¯9á¨}9á,1?Îö;`í;Gy?sÍF>4×+84×+8~û<t>Ð=sÛ0?¼5 <<n ?äB¹/98¥¾¹1¹R%95´Ì¾¼ÛF>ñá+8ñá+8~û<Ç3==ùr+?`;çi;ªr?!{v¸ç§ý8AÂx¾Ó(,9TÉÈ9B[>àF>­ì+8­ì+8~û<[Ê6=Õ7=>5?´ß=ïc¦=+?)¾9ï¨9½?a¼	<¶²Ä;ìB3?
âF>j÷+8j÷+8~û<£l?þ2?M	`?!LY?9?ó¯M?F½9h·9C>CÝþ:÷Ò:ßV?ÝéF>',8',8~û< P=®a=Õù,?2Ð=H!¤=YB"?Õ9=Ö9É\0>¥:F: ?yòF>ä,8ä,8~û<êë=i¬=±M/?³Lñ;û¾Á;¬j?¥óÇ·\9tÕ¬½L¹®9ðà¿Y÷F> ,8 ,8~û<Ü>N6>¤â??ã 4?ð,?Ó -?åâ*=)$Ô<D7N?æ5ê<'N<Ñ_=?ßÿF>]",8]",8~û<a>2¾>>ïÝR?aú+?ñé>:1<?2Ø¸9p9ÒO1?.¨_:ûÐ:	MK?aG>-,8-,8~û<^>mÜÂ=ß7?²>Óé>II-?l/Y8O°	9çI>Á49C>9|Ï>ïG>×7,8×7,8~û<-Î^=9v$=h-?ñL¶;k¹;CØ?¦¸*¹99uß:¾aY¸êyF9qý¾s?G>B,8B,8~û<"©='t=¯W1?&<F[
<`
?°B÷¸#-9øEñ¾âã	¹Äd9ðM¾AG>PM,8PM,8~û<çÚ =ðì<ÕË-?iò=±Ü<t*?ç£9OÝ¸9²sÌ>ó;hP;ÿ&?TIG>
X,8
X,8~û<8q>|E>uÏE?KþÙ>ëß>.?¾õ#9H9£>³Úu9ªJ£9ú·À>zJG>Êb,8Êb,8~û<¶X=îl]=ª,?|P	<ü7Æ;W1?A¾¹ õ8¹¿ðÚ¹P{s8×¿_G>m,8m,8~û<ÿP?õMù>24V?ÉÎ?x?üT?ëÔs:º*:ð7?ç¾:Î:£6$?RdG>Cx,8Cx,8~û<Ýqf=Ä['=@0?J×;ËgY;Ó?/)¹ÔþF9¸¦Ù¾$éÔ¸ÁS9ÆxU¾&oG>,8,8~û<C¤>Y>åÆA?ý>:¸>Ç/?,n©8>9c">6à9:+:ä$?½pG>½,8½,8~û<ö²ü<'Î²<Öå4?`Éß;è º;¸å?ßîS¹òv
9âÂ?¿þ¸
t9²Ôn¾×~G>z,8z,8~û<ºÚ+?_H·>	p?¼n?Á?©îg?ùB9rI9s¿>4ÿ:#ø9j?aG>7£,87£,8~û<m|?? ÇÜ>{^?ö>I?,F?ç=?xÿh9¾9÷>¼À;Ä;Úk?£G>ó­,8ó­,8~û<ð=+æ= øB?ê<LÕ;Ä7?ø¿ñ¸Á9ïµï¾f¾·F²[9þ]½nG>°¸,8°¸,8~û<¡ý+>nLë=U;?g·=+.= 4?ð9=:.!=4R?ªÝ;J;ÐJ?§G>mÃ,8mÃ,8~û< &?%®>¡¬F?`êË?Ùl?ë8?m:9/Äã9^¿Q>N;%{;/dd?F¸G>*Î,8*Î,8~û<±=kÇ<z/?4-=Ä=,"?88þëë9<=Á<&²Ì;WC(?¹G>æØ,8æØ,8~û<!Ø<|¢<OÄ*?[18;»j&; ¬
?¡ÿ¹¸Â9.¾§B88ÎN9§ä=»ºG>£ã,8£ã,8~û<Â=¿&Ð<×Â.?Æ;K;»0?r÷¸{ÿ:8Z#:¿tà<99¡x¸>n¿G>`î,8`î,8~û<[ÑÊ>Ú>dH?ÚS?=Ý
?Ë%??á¿!9P-9Ãêî>(:{¤Ø9/G?ÇÇG>ù,8ù,8~û<àHÛ>VDz>ÙN`?9Rô>2Ë>µC?b=°8ä
¦9ðÙ>m®9l»9¨~>ÈG>Ú-8Ú-8~û<´(¨=»­n=Ô\4?~=âF=2$?i629ÝcÀ9"m>ìî;&®;/?ÂÞG>-8-8~û<fá<Rì¤<Æ .? RS;ëÛ$;é$?^ú·@ÏH9Ì½rü7Ø 49Ôä²=TöG>S-8S-8~û<ûl@?­î?b=?rSu?s(?§Z:?Xä:Êyè9@%?ÀÅÌ;¤Qu;,°U?¯ýG>$-8$-8~û<*?Bd½>±Îe?]?×? '7?ô°ô8g9Ä¼q>fâ4:cI:bMæ>ïH>Í.-8Í.-8~û<2ºÔ>(}>àW?ec»>sg>Ì3?z4¹Ì9þU¿}_3:Ã9^Çj?H>9-89-8~û<u¶=Ûæ=YÜ3?ïÏ3<¡4û;{>7?³	%¹ù9iN¿[Ê¸|M	9¼¥¼¾®
H>FD-8FD-8~û<{Uü>ÿ{©>>?¬7U?Ë?´16?Z]z9Â_
94g?md;üh:ÇS?b)H>O-8O-8~û<äèz>*/>(ñ6?¤p>P1>9-?!>4=r3Ö<FjW?º=³±<5$<?P8H>ÀY-8ÀY-8~û<Çò=è±®=vâ1?X©L<Çñ<<É#?¡û¸¸¬=9@£¾Lc5Ä59îçB;é8H>}d-8}d-8~û<Ë-t?L7þ>wäu?ß??A,b?9ç¶Ç9n§>®§;±ó:G¿r?W:H>9o-89o-8~û<]V?Îa	? ãG?ú4G?)Ý?ê??<Ñ6Öb¸9×}<(2¾:Úf:ÐéR?@>H>öy-8öy-8~û<Sÿ=eY=¡Ü0?m=Bî<ù$?9ò¬ï9rs¢>ÕD;Aîd;F*?pVH>³-8³-8~û<iô?Úvó>s?ªÞ8?<¯>Ñ#?jïs94§j91?rn(:ªÑÔ9/J?XH>p-8p-8~û<%=¿VØ</
4?x£;$;ãL ?$<¹ïí#9oY¿NH8c9¾û=ìXH>,-8,-8~û<$Ó>?{Æ> v?Åè1?uä´>:Ç{?[È·¸©²B9ã¥q¾½Ó5;Ì;Yò-?È^H>é¤-8é¤-8~û<ó=¥¹<ô5?9õ©;,Ë~;9Ã*?JÁf¹¾9ýzM¿,ÿÁ78½i9ÿxT=FfH>¦¯-8¦¯-8~û<|(=§ñù<ó",?"Õ»;è;?Á¹J-9J¤Q¿&{¸)V9$¾|oH>cº-8cº-8~û<,ÊX==ì-?¼CH;";L%?FÚ¹ò8?"~¿ÌD}8Þ²R9Ü>@H> Å-8 Å-8~û<ä$c?{d?¢[?þÄ?9¥<?uW?ä9Ru
9¹??Å+;uº:è¦?îH>ÜÏ-8ÜÏ-8~û<É(={ë<}¦6?ºù;ï°;ö4?îºæ¸KC9í9¾ó#¹LÏ29.ºê¾½«H>Ú-8Ú-8~û<â6?~>jÃ?vi?Ñy(?\GO?6P¼9wI°9q»?ýuð<'û{<ÌKt?p¬H>Vå-8Vå-8~û<¬¼>Üd>­fR?Z?<U?Tò:?¦W9×Ç,96©?Ñª&:e3:
_!?¤ÉH>ð-8ð-8~û<4À<4<µu3?
C;}qz;¯N?lF¹éåz9ruÊ¾2_¸hà`9vJ4¾ÿÕH>Ðú-8Ðú-8~û<w=z?s@?×°K?]u?¹+Ð>¤ÝB? }Ì8VÍt9=ØU>(::Þìñ9èD?ÛH>.8.8~û<Æ7?ÝF>ÃûY?b·;@/æ?öÄP?m:á³^:?Þ8;²ê:¦I?ëH>I.8I.8~û<â@?Ü>
w_?é3_?¼{	?ÎO?Óö8wïÃ9ï>!>Ûñx:dI:Sw??ÿH>.8.8~û<Úr=][=3?îÃ;~S;Tv!?ê6799ôd=RsT¸à¯8¾BI>Ã%.8Ã%.8~û<ûé<§<@3?WE;½#;àD?y^¢¸g93¾{8?9r9>I>0.80.8~û<¨^?

ç>ïx?	?Ë®>«?|â¢85k9iÈ>òÄV9Ù9Æ/Ô> &I><;.8<;.8~û<x#?õGÎ>ßJ?IB?Oÿ?mÉ:?/H9½¼9<>T!9ÎËI9AªÌ>|5I>ùE.8ùE.8~û<´ =¥/å<Ü3?"ÆÓ;:n;0Éc?y¸¹®«8]	À:·
·þy(9DV×¼7I>¶P.8¶P.8~û<]¶ö>
0>CU?ãø?ôá(? -T?Ûÿy9¤_9yÒ>äJÞ:,Ï :hð0?Ç;I>s[.8s[.8~û<1Ç}>å,>aL<?¤Gé>Z²>Vk'?Æ9²¼:Ë4¤>HÊ <Ð Y<ò#=?y>I>/f.8/f.8~û<Ì>¯8>)I?*'?Òð>ûá1?&ã=|<}P?Ìv»<çùt<]æC?NAI>ìp.8ìp.8~û<äò	?<æ>!w?]ê?uý >e{?Ó*¬·÷+97½=:Ü>:vÇ?ÞAI>©{.8©{.8~û<SeÈ=Õ=12+?à<gï;!?¼õ¹8ÂR9MI ¿¼¸n9Q>J¾ÌPI>f.8f.8~û<V"?)d±>ÌFj?V^?ZÆ?VðB?O.9ù£9=ôö>bÄp<I<Ïo?blI>".8".8~û<`Ñ=ûØ=ª1?ë<	æç;¼e$?©Ê;¹q!9ð'¿åJU·à¥D9Õ
½ªlI>ß.8ß.8~û<äòà>ç³>®ÅI?&.?T27?@IE?g@¸X¬9½Ö{Ø::O:¿nQ?rI>¦.8¦.8~û<N+T=ÉÅ=ó0?#hÞ;<²;ès?£ö¬¹ÔÝ®8Ä6ý¿7/8åÿ8yI/>£I>Y±.8Y±.8~û<¤îþ>5/>¯$l?Tµ|?¯?«g?TüÈ¶Ìþ9ÈoA¼¥V[9ÊÿÃ9ö=>R£I>¼.8¼.8~û<c5?AÆÏ>P_?¢]?¡Ï;?Ý$F?ZhÚ8ïR9â7;>	×:¥!Ü9ÿ?{£I>ÒÆ.8ÒÆ.8~û<©v>4Ò&=UKb@ûl>³e
>¼V?>(¸øÎu9D8¯½eìö8¥99Û>>_¨I>Ñ.8Ñ.8~û<$>©X>åE0??n+Ä>\-?Î_=î~)=ÍvL?ø<úÔÆ;ñj9?ã¯I>LÜ.8LÜ.8~û<åú=Å_í<N`*?PC~=gæD=OJ%?i^';ý×â:yá<?Ðïb:¯Ì:]Þ<?¶I>	ç.8	ç.8~û<§Ú<r<tå2?s};UG;g
)?ömÙ¸¼º7çÀÿ±47Ì7I9×ãå<4ÆI>Åñ.8Åñ.8~û<íå~?0Fï>ª[?¥è¸?eX+?à!?!P9Ä¡9JJì>8·:îË!:×?#ÉI>ü.8ü.8~û<i¼="Å=© 1?b¦;<p<AA,?õÅ¸yÐh9fJ ¾8¤é9´qü=ÉÍI>?/8?/8~û<ö>>±8>Ó2?ä?³ë>å*?nä=l#=Ä
M?%î<Põ£<-7:?UÎI>ü/8ü/8~û<°>ÜÛV>¼JR? µ"?¹ä>Ã6?±zû8p[9¾P>6õ :zÉ9`êL?dÏI>¹/8¹/8~û<îñø>2¤>+B?ø?í¦Á>Ç/?qâ¹59A«¾}â9E9S)P?bÑI>u'/8u'/8~û<Ú$=ûD=Õ4?}o;SÓ;
	?{¤ÿ¸3K8Î¸Y¿ú95$9ZË>Æ×I>22/822/8~û<v+?ãrß>yD?î;?ô9?;Ê9?	ÂÊ¸¡Rt9ÙrT¾ì:ù9FÀ¿9^&?äI>ï</8ï</8~û<G=aD¹<@1?÷C;Pÿ;z!?3T¹²Òô8èÄ]¿&H¸NÁ8ñZ1¿ýúI>¬G/8¬G/8~û<ô¯>]_>©I?S?@?(L/?¨õG={ô<#aQ?& Ö<AÊ<tÀA?;J>hR/8hR/8~û<Ú?¿w±>ÔP?U[?ï
D?i@?|"©9nm9\6?1uÝ:8:¹;?w	J>%]/8%]/8~û<jÉë?P?Á?Ï?»sí>ºâ?l9#B9G4K?Dm;~â;s©]?-J>âg/8âg/8~û<]>=+=Æ1*?¿¸j<;":<±i!?aèx¹zJ39y³1¿èê¸Ka9q3¾§J>r/8r/8~û<ïV?Y¼>óLA?Fø~>±*>j2??¶¼Y¸%p9´²ç½]_:QJ:µJ
?. J>\}/8\}/8~û<
ú<j®<¶X7?|;ßÕ;òÂX?ïÊ¸-µ8r¿äC¹uU9Kg¾#J>/8/8~û<¬l+=úkõ<3Ð2?îÁà;ýõÅ;S?(k¹Å49n¶¾wG¸>9¦T¾â%J>Õ/8Õ/8~û<ì¥
?=­>³|Q?ó½?¨A?´éG?À!.9'[93=>¥;{mÇ:þ|)?YHJ>/8/8~û<xõH=&q=À¦/?Å^£;
äh;½3?ÄV¹rÃ8b¿6`p9&<ÔYJ>O¨/8O¨/8~û<Îg»<jä<(3?Ã:Jö:, ?3©¸øW9_b¾C¹&9»¾äfJ>³/8³/8~û<,X?¨/É>²¤?iZ?%Û>8C?Ú¸7âG9MYm=n^Ò9ï7¯9­?°lJ>È½/8È½/8~û< I?øÈ>©G?66?¼(ÿ>Â6?À9Ëá"9¤¨á>øÔ9Î£9Í&?¼J>È/8È/8~û<¬>8>QOY?=o?¬?¶D?h[9Õÿ¨97(Ù>%:ø!<:÷xT?DJ>BÓ/8BÓ/8~û</?x¼>jn?]´?;àÍ>â=?í·83$¶8A?0VÜ9Áé9©ÆZ?xJ>ÿÝ/8ÿÝ/8~û<+Â>ÿ^>©À_?±ko?7-?%úB?7¨9(Á±9Cò>*Î(;nÉ:{V?ìJ>»è/8»è/8~û<TG?\?ßÃ@?êÿ>ré¹>î/?jô¸¸HK9" i¾ËÑÆ9[®9®õ?J>xó/8xó/8~û<xn?¬É>pZ?o@`×n?~?Ox:Å9é;h?Ãã×:Aù,:üÁ?^¢J>5þ/85þ/8~û<Ãi0=Z<ý<¼V2?ÚÔ;ØGQ;x'&?+Å¹iï
9@Ìò¾`¸D7YfÀÿ¢J>ò08ò08~û<¬=i¦#=Rô?ºH=ßØ
=÷4?¾	¸Û9M¾w1Ë;Ã;$?Ø¨J>®08®08~û<T»Ì<a[<+®(?+ÓÞ:þ:® à>´5¹7	8=ú¿28¦Ø9Ú~d=þ¬J>k08k08~û<jû=d©=ãV>?Lí?ÍÐ>È,?Ñ];$;ÐYF?ã="Ú±<ù§<?bÉJ>()08()08~û<jñå<Ç¥<¸¼1?VØn;zµN;Næ?ðQ9 iÇ9Ç»¤>»îJ9/9£ë?£ÉJ>å308å308~û<[í&=Ê<Õ<gH?Çî<M<,O?Ý<´~<^4k?öö\;¨²;U$U?jÑJ>¢>08¢>08~û<+=êË<7·.?C*;åe;9 ?HF)¹ÄµÞ8ÀB¿Ðn8849Æ×=ÚáJ>^I08^I08~û<ªÍÛ<¡<Ç0.?r­F;},*;p?uE¹¾É]9ã¾
Ö8¥!9â
ß=·ðJ>T08T08~û<6Ð·<lØ<êÐ3?­²;Q³g;N¶(?2¹7¼"09ms=ø9ÒÈ9}òô>ÛK>Ø^08Ø^08~û<ûG$=oð<Áê.?î£;d ;ü?(¸î´9Ä©¾<27n#9i= 	K>i08i08~û<B>À4>&>?ÕÛ?Fè>'?uÊ±<éY<[$Q?^	º<ß
<7õ9?õ?K>Qt08Qt08~û<!?(=û<¼ ?§v<Ô>f;I@5H9¼©9à&Æ>;D:7[¾9ÑÝ?$@K>0808~û<ÚÈ²>fHw>K9?äÄÊ>+>-?o<Â³ª;XyA?Dk<f_ <);?ÓTK>Ë08Ë08~û<º]»>+y>Ü@?5~?¤4?ËZ4?)°=ÅY2=Û2D?¤%ý<ªW¢<sG?¤VK>0808~û<)>8fO>V<?hr¾>o>ÞR*?Ð58v!29¯¥>ùÌ:Í:Ò@?[K>E08E08~û<@jÎ>`+>°C7?°¯>æ}>¾1?
8¹TÜ9¾v\:­K:Úô>`^K>ª08ª08~û<7¼=É9G=³/?×GÂ;;Â×?8úi¹\¯ú8-ðn¿7¬8¬Æd8Àï>±dK>¾´08¾´08~û<&?I>ße?|1:?9)ç>J3N?Îr¸ö¬9¢}³½>o¶9Åük9ÚçE?eK>{¿08{¿08~û<ó-=º®ò<o7?[½;¢{;½¤@?Ø£E¹/e9àÃÜ¾ø[¸¿»49å¾·K>8Ê088Ê08~û<$ä>0i(>OP?¦Ð?¼w×>p/3?ÐY¹p*·89É4¿Yñ¥:Î:¹½? ¯K>ôÔ08ôÔ08~û<ZÑ=ýì=,S>?è±u>¦À7>þ%+?he=Ñ=H^?2}Ö<"l<¢ò2?´K>±ß08±ß08~û<ö>¬r1>}¢8?	µ¾>¤>
-?Dy¹Æ8æ ¿¦z8«»T9Ð>àºK>nê08nê08~û<wã=éÇí<Á&?%\;SgE;è¾?Üð:¹é9Ï³¾åÎ³Ã¡ý8ÔÐ¹_ÌK>+õ08+õ08~û<°`>å=íV?^!?ÆÞ>Ô9?d<b¼:<çU?¢^";«×:þ»@?ÿîK>èÿ08èÿ08~û<}:^=Â=6:?C=×ÑK=ä)?Æ: :j3:k?¿V<Îö¾;½'@?ðK>¤
18¤
18~û<í0?6Ù>$P?ðÙ]?g?EqY?ÎÁj9bÙ9[]¾>gÍ:Ë¤9s¨_?¡øK>a18a18~û<¡Ö>°Ð=>ÊnK?ÙC?`?|l8?¤Ã=Ïô4=IU?ªÈô<¹3<1ÜM?ÿK> 18 18~û<*"=LBð<Ê,?¯n;±ìW;«l,? *¹l;¾8Èñd¿tE+8ðá¨9{Ï=XÿK>Û*18Û*18~û<Ð>àÀ=Á2?L%%<Å<îÁ#?b¯º¹))9Bê&¿»ÝÁ¸À 9Öí¾¼L>518518~û<4@=V~=ñH0?µ1;(G;b¨?¯¹$=9Æp¿½³8÷ç~9~[>7&L>T@18T@18J=°!?»7º>ÈG^?Ò?C?ÈF?ð(:Ý:Xt?&ü;nÔ½:`K?/L>K18K18J=Å?ÍÏ½>¸"O?Í?¯+Õ>*j8?äÑ¸üì¡9}%Õ½F0:xº:Ú%?BL>ÎU18ÎU18J=%!¹>~{>Ä<?ñF	?³ÝÄ>2?^+¸¦9³?½b9u²9E>¨OL>`18`18J=Mê?ÿO»>@;?% 7?À?©m/?öRr=Í,=D?´D=nR½<«=?ÚXL>Gk18Gk18J=â¹%>c-Þ=ô>?"ø¬>^ú>_¨+?6Ð
;ÿÃ:
O5?­ <Fk\<÷{:?YL>v18v18J=¦0	=Ç<Tëp?/.Z<äh;øÓï?z×9þ9ôï>Ü:­ù:g~?ª^L>Á18Á18J=R#=ºÌè<Å²+?kø÷;S¼Â;Äý"?ô¬´¸H9[f¾ÄI¹T9Þªò¾5pL>~18~18J=Õ<Ê<¶÷,?9¥	;Uú:\?ëJ¹Ä'9NÂà¾ü`]¹ò {9O¬á¾pL>;18;18J=s÷>}W>Ô	>?MZ?ÀWº>3?ß&=ÙÐ<hL?@¼7<4¢ä;FºM?õL>÷ 18÷ 18J={ô?,Tê>(?D¢¿?Rb?ÿüX?Põ{;r>;®ÍK?¬Z<
q<hc[?åL>´«18´«18J=ý^V?\·Ú>êz?÷ê¤?õo?ñ??9åü£9ê>êBN;Äæ;¼+E?#L>q¶18q¶18J=½ì<×3<úüC?9UÝ;Dx;à9d?.èí¸.}9Ú9T¾^é»¸Í´8'¿¸L>.Á18.Á18J=@W?µÌ>­?@<N?zCÖ>phv?ZÙõ·À@9yà£½:N0:»É9¢»_?pL>êË18êË18J={F+?l >´Å?Þ@½=M?ù¼ ?4RB:Jò9MQM?Pâ:èQ:©ìO?ÈL>§Ö18§Ö18J=uû=\ÖB=üZ1?Ò;¢'§;J2!?-AÍ¸k¥9× ¾Ó¸°I9]&¾ªL>dá18dá18J=U´'?¶`¼>Ïçc?øH?Ãó>^R?¯¨·»-$9Ks½Þ;ÀK:éHp?U¶L>!ì18!ì18J=Æä>Ò_>gG?°?5lç>èP.?58_99R=ûÎ:eê:A-?sÀL>Þö18Þö18J=Hew?R?®m?Æ8k?£ó>W(w?c;ü8;?};¨Îë9
À@¨ÀL>2828J=ßÞ>5v>%áY?:?Üþ>Ld;? ¹³=üwP=N³\?
=©<q\V?ÅL>W28W28J=&½+?bâ>ô4B?fõJ?d?×2?ùÒ ¹1&°9Uºi¾'$:Ð4:CC?áÈL>2828J=7[>X >¾þ.?\ýª>T>Ñ;)?«ý¹¿CL95y¹¾îZ9ïYÊ9ë´>*ÝL>Ñ!28Ñ!28J=?u£>ÇÌU?Ø¨?X'L?Å¹S?Ö<i;':p?@ê:=ÍpÆ<!q?àL>,28,28J=qúÖ>Q9>^P?Õ?	èÁ>ä=?çG88>6<95§ú=r¬²: +:´?lòL>J728J728J=?Ëq¡>æ@N?<:?Rìõ>½A?î²9Ú¥9Kw>3b²9vù:ò­>ËM>B28B28J=õÿ<Öý½<q,?¥ <¢G<¡?ºF¹aÞ9Ý1¹¾u¹¸ìA®8Ö¾wM>ÄL28ÄL28J=¤°>'K>Í7^?i´f? ?8?CëÌ8ó8¦a×>øº:6Ð:g,?VM>W28W28J=ìÕ/>úß=^ùH?¿?·ÅR?G3?©QG¹´9Ú#¿wA³9M~Ã9¼ê>hM>=b28=b28J=å
¥>ûeX>ô>C?.TÚ>
>X6?SH=°wã<yÈa?öu<Q><&´E?M>úl28úl28J=è9?mð>óE?Ï0?øAù>c5?í'9ZÖ97H>§®}:èl:ÝW?µM>·w28·w28J=^Ê'=Îâó<ó0?QôD<¼»+<\Ì?ü¸´ãy9´¾ð8m-9?HA>:M>t28t28J=ñ¿Ç>s>UG?ßåY?_æ?]G?²Áp9³h³9ÊÄ«>³Á
;º:BÞ>?EUM>028028J=ý²¹>Ìl>/nI?àso?®	*?ð@4?ªQ9¿x9>Æl:,:(/?¶oM>í28í28J=SüÙ=9=,ó6?¨!¤<&Á<Ú?µÃ¹É8¡±¿d{9ÅA²9tH´>GsM>ª¢28ª¢28J=M÷=Ì0=ÀäN?Ãò7>øñð=qC?ìký<ñÄ<H±p?²pØ<VÐ<jU?(}M>g­28g­28J=Sô
?Ñt>yEh?ÕëÈ?Cc?è=E?';(R';+S?k@
;jÊ:¾9n?ÜM>$¸28$¸28J=,Üÿ=¹=ïò0?Ë3>ß3>ÿ,?#w;u2;ìB1?ÀéÈ<¤<<¶a7? M>àÂ28àÂ28J=)?¥|Ü>
=D?:+Þ?? ?_H?Y9Çâ9¿ò>øêÁ<³c<Z?âM>Í28Í28J=l(=í\=m'/?ÀÚ;L·;à¡?ÚÈ¹èÎ9h¸¿wA¹d¹S9­~¾½M>ZØ28ZØ28J=aU>¾B>| D?j	?!tÄ>Ç3?
=Pv¯<WQL?s<ók<¶UG?½M>ã28ã28J=Î®Q>m¤
>º|=?_ Ø>j¤¡>\+?æ«O;Ô;>?s¨<µe<Î;? ÀM>Óí28Óí28J=üµ>º?>ûýr?(,¯?4R?¹|U?°®/=ÇóÆ<Åb?9x±<ùÅD<Öâf?TÊM>ø28ø28J=Äm>|h+>ë1?Ð%<Ýû;Ë'?ÜÇ¹×92Nü¾@&¹Ù7t
DÀDËM>M38M38J=Í=²½Ë<j©/?LG;Ý;.Q?0úA¹¨n8m4Ð¿(¹ã#Ó8³K¿AßM>
38
38J=A¼]=Ê!=ð*0?Ë\;­ 6;ç¦?©*¹{9E¿X¼7þ9r(=,èM>Ç38Ç38J=åì©>¼Ýc>Íç>?8p>õô[>/?((¹½qH9ªº¾ü½ 9¾:i,>]N>#38#38J=e×Ç>kF>±iG?¸Z?!À>¦É-?¾
¹Ûk9v¾jê»9í99uú?JN>@.38@.38J=áq>A
>¿H?Í´<HD<	>?blñ¸ÞÌ!9`ý¾¾ì¯7?µ9Åþ=:#N>ý838ý838J=Ä?¯Æ>®K|?¶è?) ª>Òj_?Ïâÿ8(9ÔØÂ>µm:ª*:1?$N>ºC38ºC38J=vnZ=Ê¬=ÞÂ4?A^Ø;Á¤©;;A#?;$¹Y9¼Á¾n;>&Q;4%C?è=N>vN38vN38J=ß¥>ègÞ=6Ã7?Vÿ>/tD>à(?aç:þ²:A%?·¿Ò<v<í§/?j>N>3Y383Y38J=ß[?ä½z>?Þ
[?uô>be?·«<wñ'<ûß?N?Ä<8]
<Õ±±?>N>ðc38ðc38J=?_m>þ?w­6?:¾>zu?G¢\=]â<Èãy?Ã8ù<8<¹«[?ÒLN>­n38­n38J=³?j>ü#>J7?P}<Qt@<Jz(?Që¹"¥
9+æ¿g"(8Z~9òú>ÀRN>jy38jy38J=òªà=øø=_37?­PP>»1 >5s&?6S9rÚg9>qé;Ö;8ÿ:?àoN>&38&38J=©\P==]L5?Wd
<[¸;@?¡éõ¸ÚiD9B ¾q8IJ9Þ>W}N>ã38ã38J=PÜ9?¬ï>¦ýF?Ä?Ê>B¨;?®ÎS9Êmo9~wâ>Èä::c9éÂk?~N> 38 38J=æô>!> nS?
»Ç?:0?éoG?¡è9ÄY§9æ1?EÈ:A±:8Ê#?N>]¤38]¤38J=n?¹>Ø
_?Ô¢ ?%¼>­Z?dÊ8³º9Ò>$>á:?#:±W7?Ã§N>¯38¯38J=JÀÖ>»>	I? |ÿ>û!¡>zóJ?"={ï=â¯t?éfN=où<ÂS?ö§N>Ö¹38Ö¹38J==eU>z>q.N?­+C?ÀÓ
?ó3?ÉJ§=ðK=@`?=D<õ=Y?ÛÁN>Ä38Ä38J=çü=.Â×<%¨)?ø»4;q;%Ë?<ÍÊ¸69Ç¾=	8Õ|8õ>úÕN>PÏ38PÏ38J=U9>XaË=Ii??é$?ýTF? +9mO9¶þ,?öè_:|E::4Ý?6âN>
Ú38
Ú38J=Öé=C«=Ýü.?àè<T)à;|\?ôÍ¸V8Å4¿:+f¸ÌÊl9äÖø½xöN>Éä38Éä38J=+#=1÷<p)?ÑW.;ÅL
;Öî?tÐ¸nû8¶Ó¾øe8Ê;9ìô>¿O>ï38ï38J=àð4?D¹Û>oÐR?É`C?Eíñ>R¾N?ù:*9\kT9Æ'Í>¥ZÞ:ýL:ËM?k3O>Cú38Cú38J=^õÉ<.<ÖÇ2?²ám;D[;0­
?ò&7¦}ñ8« 0=.¿9dc9fÖª>e@O>4848J=úÙé>¡}>ÞI?ßyß>ôX>qË5?ýÞ9c<R9Î±>äõ9|}ò9c¤?µUO>¼48¼48J=o½;?à>1ýU?R7*??HÎ>Å=S?Þp_9ö°:ÆR>Äñ;0Å:¥O?¬oO>y48y48J=a-?F2ë>æâ<?Û?ï<?` 7?a Ö9>ÿµ9Ôò?æv#:/l/:î>¡O>6%486%48J=dLÒ>ö>âB?¦D?vU?!4?°Àe9A9pÅ>¦T;àýî:c?O>ó/48ó/48J=Ï`?,³Ä>¿4=?YÂô>nk³>,.?UØt9¸¤*8¦¨7@ã¸@:è
:2?ÉO>°:48°:48J=i\&?;Ö>ËF?Ý»>>$¦2?Æ0Õ8z>¿9V°>Z69ì;F9?K?³O>lE48lE48J=7?Êò>äõ@?Söò>Ô¥>¿h<?ÿôA9¨9ä)¾>òF>:³:?q¢O>)P48)P48J=ØÌ=içe=JÓ0?üLÀ;`;J!?ÏD¹HKã8ìk]¿Â@¹s|9<ú¨¾¼ªO>æZ48æZ48J=Õ >Ul·=:?ÿ°>¨ô>¹*?c:rpø9¤	?LU;dð;s6?y¯O>£e48£e48J=Ç$>9>Þ³O?³?ûÔI?ÔêG?äh¼9=s9ô&?=qo::ôF?Á¹O>_p48_p48J=<4?Àªñ>
í>?N?&?{î>e2?Ôr9@DR9!B?c:eL:Ò÷ñ>MºO>{48{48J=7HH?h?¦òE?Êq|?*? f=?¶@:µ2):Ê?je<;Ô;??å»O>Ù48Ù48J=Ï:·<Ö±<Ù2?Íï<J µ<yÛ(?È8<9ÔÀ°>V¶é;Gc¢;u88?ð¾O>4848J=ÒØÏ>#¥>J?ÍÌ>|)>f8?B¶%9zo<9ü á>í]9¢Ý·9~°¹>ÔÅO>S48S48J=tÿf=éþ'=º0?Å$L=º`!=¨ë!?Tâx9mÀ9Wl¥>ßf;ËÊ:Ä©)?èO>¦48¦48J=rJy=]2=ûª2?#{ã;ÏÛ¨;p,?S¢	¹Mp79­À¾ª¹ïú9[u¾z÷O>Ì°48Ì°48J=-m?áéq>  ?¿?£ñ>>r?®=3¿=?;Û­<ÿ;ìw®?ÔúO>»48»48J=Ïz?èTÚ>ö¢?ö.?%¶?Øs?h³·UX`9ïñL½!/ :ç©¿9ôU?ÿO>FÆ48FÆ48J=[÷<Hsµ<k.?tS;&è+;%r?b¹H"]8eµ"ÀÒéL¹ø39Ñ½¿°P>Ñ48Ñ48J=Ç<Í°<`E?;/a;9T(?ðê¸ì.9³«¾ Oè¸Ù¿÷8¥ð¾!P>¿Û48¿Û48J=Û=<VÖ<5.?Ñ¨n;ÎZ;!¾?Q½¸èO8þ%7¿^¸=z9f÷¾ë$P>|æ48|æ48J=À¯Ù>¡>~G?ÙÒ?=Ú<?ÚÓ:?Íþ8ß"Ã8qÚ«>oÄ::ê½?4&P>9ñ489ñ48J=´Ñ»<<r§(?yît:|!:DB?ìª¸¹ÅHé8A¦Ê¿Ù8j
U9.r>&P>öû48öû48J=7ªÃ>çE>9@@?bÿ>Ï­>uá;?rî¸¹©9$þh½ðä9ð99wH?ô)P>²58²58J=Ö¯=ô|=Ð2?ÊØ;b©¨;d$?K6m¹Èù{7&ñÀYv>8¢Cj9O"Ð=û3P>o58o58J=àR¸>	km>ÀF?f&?Ú®ç>
p7?Âû;Rr¿:¨äI?æò%=QÐ<£îK?íCP>,58,58J=2ö?R&>ç^?Ý?°'?ÆíN?Î(Ä9Îf_9]È`?îã:Ô:Ñ%?9MP>é&58é&58J=Ï¦Ê>Ãq>V?»A?e$
?P{/?:y9ã¯P9ÖÝ?º9ßÚ: W>[WP>¦158¦158J=[Y¹<?<Ü,?ó¤<ðy<})?×Ö9½ÚÄ91?z¼;:;*
.?[P>b<58b<58J=¿àò=¸b=ËF?W>%mb>ð/?F¬K=³=©vG?Ö<ÑÌ;==?=_P>G58G58J=	Ï=Ä2Î<7?9¸¯;µ;|	$?BS¸à9¼ÒÑ½1¸å9ùÓ®½wP>ÜQ58ÜQ58J=4«>+Q>¦Q?Ã?9??çÅ:?ozÕ9*\:'áÔ>?µ¯:¦R:
V?ÝP>\58\58J=:?ÎNÝ>ßW?Q?O©$?Âýi?¥ì9«Lô9>ç÷>ó©/;;Ý:m÷J?ÅP>Ug58Ug58J=N$Ë>wj>ÃÌ]?zìS?R£?ÝBB?V(8Ý89¥ãÿ=ßó:º§¨:xà8?ÝÇP>r58r58J=û4> \8>«"=?6?¼¨Ú>ËY,?&Sº9
+9R_+?^7:0nm:)*?ÈP>Ï|58Ï|58J=Xäá=±À=Jþ4?
6
<<¼Ã;?°8?gl¹&9!dp¿ß¸×9«
¾nÝP>5858J=ýKá>ÏC>ê??{å>+ª>hF,?ñs8}9äÜã=9~á 9­o>LäP>I58I58J=M"¶<Cå<0Á0?7Gû<Ý¯<9ã6?.ñg¹LÊ8ûAÜ¿FTQ<ìê<».?½æP>5858J=Sj =à[ó<}¿(?¸&=ÇÚþ<ÐÕ&??÷89nW>¼ú;­	¶;çM0?°ðP>Â§58Â§58J=¦N>ì6>n3?ÏùL<$<[)?kÔ¹8À="@8ðÇ9w¶=õòP>²58²58J=¹9?¥>ß\?Å3Ã?%?C?u»9ð®9é	?ª
:`äÂ9Ý9?+óP><½58<½58J=8I
?®>Î"e?ôE(?ºêÚ>ÇD?Ð 8°<9â&I>u{	:rñ9zÿ?óP>øÇ58øÇ58J=Z?>ë//>¡@A?ô?!\Û>Ã2?YQ)9Ð|ã9>>½:¡;¿9G?úP>µÒ58µÒ58J=u µ=n=	/?©k<8¿Ô;;,?|­¹ÞÓg8XÀZ§ü8ØZT9mJ>5Q>rÝ58rÝ58J=¤(?á<«>4]?ñ¤?sT?0£F?ÿî¼9à¶9l?CÏ³:æõ.:,?ªQ>/è58/è58J=î??xe>à*¸?d@ÌC?ÄÉ¼?_Ö9¹­9W?æ
p:¬¦Ö9û%?ÐQ>ìò58ìò58J=uÓH?_uµ>i©?à ù?£ÌC?0£?,æ:Ce9¹1?Ñ3O:ìü9õ¸Q?ÊQ>¨ý58¨ý58J=[öä<ØD¤<æh2?<¼B<Î,?ï9<8§Ì»9|J=í
:ìx:É	?g$Q>e68e68J=P®>V>:lP?pC>µh>2¨/?.;·¶¸Óª9\K	¼×b:N@/:%?g;Q>"68"68J=ó¯Ü>Úñ>FÊO?tC?¼fM?mÉ8?iæ2=âÙ<~2R?À¤P<ü5<æLP?ëCQ>ß68ß68J=p=dÛ<oå0?<GN;A)3;¢_?zäv¹O$39·h0¿ô=8¹0ó8ß¯A¿?GQ>(68(68J=§V=?Õòä>µµS?ø
;?·F?:¦3?0T¹Øû95¿ÿ:9
Ô9å>îbQ>X368X368J=ÆÊ<<^2?é;ZDi;Ä?ÌG¹ÙÁe9wF¾08¹PÁ7ÆÞ¢À£lQ>>68>68J=»}=á;=I-?É©<¯OÛ;?¡£¹ºÕß8»¿ÖÛ¨¸9.¾½Q>ÒH68ÒH68J=ØK?Ëc§>ÁÌH?¶2?K¬?;E'?dW·Ëáy9ªÜ¼ÿÔ«:¦¶:Sù?Q>S68S68J=J&?]¸Ü>.A?Üìó>¬A²>'/?w}8ñSi9¢!>V:·@:f?½Q>K^68K^68J=øØ2=æ<¢F?È¤;<Â-;Dr?.Ô<¹êú8§@¿)&9·ñ9z1¡>k¶Q>i68i68J=­P=B=Ã1?C;Ð3;¼Ú
?÷gm¹­5ASÃ²¸0d9¤cê½´ÊQ>Ås68Ås68J=hð>Xe×=Ï>?ÿ >hj>Ë¹/?µ9<=ë<L?×<[Ì<ë>?Y×Q>~68~68J=o=¡ì/=-R.?,-;¡F;J8.?:m³¸fà8¯Í¾Á8ë479BÑ=½ØQ>>68>68J=È=Ý@=.-?©ó;=lÂ;ý?·^D9"w2½N¹ú7Í8ö¢:¿ÑçQ>û68û68J=þw?¹ï»>É"U?Ì?puC?^Ê5?mÏ9]g¢9y|#?Ðª.:[æ:¤
?]èQ>¸68¸68J=?~?·>´Ú7?¦Mò>¬Ò¦>%ê9?÷©¹´B9{¾/¿XA9qóÕ8(¤ ?´R>u©68u©68J=ÂÖ)?/²²>¯Os?û'1?ðä>F?­J9@69Ý:»>f: £9-Øm?ýR>2´682´68J=Eå­>Gh>*v?? NG?
?±
8?­=8j9=ëâD?u=ÄÄ<»LA?2R>î¾68î¾68J=p?Br®>fIa?©9T?eÐ?­é@?ÚüB9§Â9b£>w:Á`:ZÓ&?;R>«É68«É68J=ß?þC>°}?j@»ý?Jcw?¡Ö0<fçÑ;R¬W?uqn:»:Rtd?mR>hÔ68hÔ68J=¸ô>NÕ>óK?K­?PW·>Cr=?á;9Ñ9ld>Õò9xÖ9æÒ?õzR>%ß68%ß68J=)H?	Dë>|ÍY??¸%??Ti?@´ä9§ÄÑ9þ?ö¼:ÿÃz:Rs@?R>áé68áé68J=X«<ä<(?f¤i;6ÿ4;þ:%?QIS¸¹:9¦Ö¾.·w¸Ô_8Rø¾R>ô68ô68J=,ò?×´>¦¨9?	Â>'§O>L,?ª¹­8úË¿lð9Àê8ëá?R>[ÿ68[ÿ68J=èj=àÔ<¡á+?^V;=;1å?×z¸"º69æ¶/¾Ñg¹ræ8Fú¿k¼R>
78
78J=Îd>àò=>v 5?ð>à2±>ÂÅ-?­é3=ïé<2(E?pã<<x":?ü¿R>Õ78Õ78J=^¼=Á¦=å-?Y<«îÕ;o÷?ûdg¹çlË8J¿ÆÂ9hØN9Y¹>oÅR>7878J=üC=ñ Ã<ç*?Jþº;Ã;©©?o»|¸îÔ,9³,;¾ì(8£9éw=OÑR>N*78N*78J=z&?'ñ¨>ËL?RM7?Êþ>=¾8?M£9î9¯u>Ý%:­9øs?{ÒR>578578?=°X==ðß/?¶;Ì;® ,?®¹ ,M9<Âº¾B8)H9æø=ÉÒR>È?78È?78?==äôë<Mk*?
!=r\	=o?Å­8nÞ9<Ç=Ô%´:xÿx:µ69?éÜR>J78J78?=G÷=é½<ß>?WÎ<P<~(-?fx9ºpã9ûß>¹G:¯:°Ê*?rÞR>AU78AU78?=Qõj>îÜ>-/N?NÇ¤?f?d7?Ê'9¹ª9Ü'ä>»`:ÑÎ	:ÿ¼P?MéR>þ_78þ_78?=¹^=I Ü<z¶-?K;+¡S;'Ú?1¹<Ê9Â¾ü2 8»mV9ÍA?>ëR>»j78»j78?=YÉÖ>I>Xg9?õ ?²!â>76?<ëÕ¸È4J9j¾xï9y)Ð98@?öR>xu78xu78?=804=Â=A2?è;li;GY?öa¹Â9è:¿°7.9ß¾(=ÓS>478478?=(ñ>èI>¬
6?ñå">Jí=ì/?j.={ Ø<N?ÏZ<¨,<¥Ã2?¨	S>ñ78ñ78?=.0Õ<¯
<Ç+?Ù"<=âM<üL$?b±`91Ñ9Áõ³>a;)A1;ê"?S>®78®78?=±Ç?Þk®>Â~T?õS
?Y,£>HY?cõ¸ 9,üX¾5M9PèE9i¸>ðS>k 78k 78?=ï'æ>MK>}<?©`1?¯ô?0?ÈLZ=°è	=cJ?èÉ<z< E?+S>'«78'«78?=Xi»=u=¾YC?ðï-<BÛ;²K?tN;<ãO:ü¦?6Ò¨¸³Á9È^¾'S>äµ78äµ78?=ïf>&>q9?º½Ú>ë£>KÏ*?-wÏ8Uy9U>F¨:0Z:§üö>"S>¡À78¡À78?=[ÀÂ<7Ï<¿K%?Ðµ;GA;8?Ç ¹øi9P°¿âÎ7²<9Ò?=Ì&S>^Ë78^Ë78?=gÜ<ê¢<uÒ-?Ñ>;E;¢¾?!,¹ÞF{9ñù¿ê: ¹ªÆ 9{!ÿ¾j(S>Ö78Ö78?=îFú=A²=óÞ3?£>z'}>£k ?¿âº:ß:«Ü?*<àÌ<ñ&?¼;S>×à78×à78?=÷u>s3>3E?"ú>¡q¹>¤¦,?°n6/9û3Þ;PÛ:É½¦:d*(?YSS>ë78ë78?=,
O?<?I?Ì?ëË>9?U`¸(¯9¤½½Î9Öè¥9{ÏÚ>¨SS>Qö78Qö78?=TFb?Z
?¼æL?³vF?®?<?Ã¢8¤`9G>døµ9t«n9ù.C?dXS>8888?=v#?B¾¿>j=Z?è?c?I ?°5?T&¶ãí¬9F»ê;:îMB:ÝÂ8?èdS>Ê88Ê88?=Äo=°Ó/=`.?;>©[ö=sb#?ýò9ax8:Õû§>N<oIÀ;0#4?çjS>8888?=×>äE>µûI?Ì@?ñ?¾+6?g
²85Æ9ù\>P¹9d¦±9o?­sS>D!88D!88?=?TÈ>³C?ÙA`?õ?"Z?l)ó·Â[¯8ñ}1¾×<4n<OÄf?tS>,88,88?=ðo>W½
>WX?%@?Ç?¡Y6?ãIh8ýì:9>_A0:xî9v6=?yS>¾688¾688?=ôæõ==ÀÛS?Ñ¡
?ôxÍ>ðu0?î¥9=ß<kU?GÒÞ<1<B?ÀS>zA88zA88?=a,¨=JÑq=a	2?7i=¦J2=´'?a®4:N»G:&ç>Ó¿;iã;¥*?©S>7L887L88?=Gî=?DGÜ>&»\?T¹?ÆhW?y\?9¸8WÊ$9>ôú909;Lx?GªS>ôV88ôV88?=; =V=®-?Ak<Þ¹Ö;Cß?h¥·«19(UF½9Ók9²9Ç©>½S>±a88±a88?=>_±1>ôëA?ì¶>¡>{ô1?ÀOc·&ÎÇ8½u®<Ê0<ëE?ÄS>ml88ml88?=à?ç»>4{D?ù+?çØä>6a@?\_¸Á'9m*¾×¶9yTe9L?%ÎS>*w88*w88?=Àñ?ÊÈÌ>Ãq¶?B.
@0¢b?ñ?¾q":¬»9ö¾]?!;á¨:×rt?ÀÏS>ç88ç88?=Â>ývP>=¯7?¤>?KMÇ>/?VQÚ<$<jgG?Pê<#e¡<iÔ9?ÒíS>¤88¤88?=vE =ÅËe=2?qÌÈ;Øñ;º-?À¯¹4èà7¯ÈÀÍ0©8î]ñ8®r³>T>a88a88?=rÃñ<®Ý°<÷.?¿¸:{è¶: I?â»Ð¸Í³9É¾fµ·C¿8`ò½T>¢88¢88?=ø¹>¯W>¶c\?¡ÖF?L?÷q6?V+M·`Ú8Ùp½Lå:¶¯v:i¡?T>Ú¬88Ú¬88?=Ý?ÁX>ûxp?ok§?hÑ*?2èz?`ZE8R9-Á=¨Y:¢#:K?¯T>·88·88?=Æý>a>¼:T?ø?
§:?9>?wÕ8ß99>Ä9¢Ù9³²¸>B)T>TÂ88TÂ88?=}Ì? ò>WÍ?¬ç?¥bE?ý;?ðha>{¹Ö=¤^?Uæ¨=tH=Î?½AT>Í88Í88?=ø¹ó>÷¥>ù;?.?=»>%8/?e"C=^÷<Õ)J?Z§°<{¤d<iÊE?ET>Í×88Í×88?=+ùM?eN?=D9?½/?I9?ì>?þ)9û[¨9¾fÄ>aúÈ:]Î:r´A?%XT>â88â88?=Ã0Õ=¾u=n«0?!óÞ=W$¡=1?>Ô	:wð9¶»?Ø£:ª?:k×Z?
ZT>Gí88Gí88?=ª"¼>ó3>nÖ;?ã6?æì>)?#3=BäÞ<õ¾M?ÿ<<RR<SK:?1uT>ø88ø88?=c´;=}F=3,?Þ,;V;Í$?:v¹Mßh9Ëæ*¿xiØ8N³Ö89?T>À98À98?=_¹>º¶@>º?v?µhc?1o?]L?&8ýºÑ9WK=LÔò<­y<µb?T>}
98}
98?=­ù>x:> ­:?ØQ>á c>.*?>40<m(Ö;y¡R?íZ<gâQ<E<?T>:98:98?=Ê]?¶_Á>ñ®M?°D?1W?Àn6?X`¹µ8ãL¿:ö:Y?¤T>÷"98÷"98?=¥=³
Ê<:Â0?%km;{è0;È+?\L¹s^8ì©ª¿eý·60y8m)¾u±T>´-98´-98?=µ>WÀ4>ô=?FO?ºn?*+?_ËH=#þ<;DJ?ÿ<m(<]ìD?IÄT>p898p898?=yú¶<æ<f®0?úôÏ<·<ñg(?ö¸n²9¹½ã*N;Îf;X8?¤ìT>-C98-C98?=æª«>h
j>OÆ;?Óÿ>m¾>kõ+?0ÙÑ¸q9 Q¾p¥h:èö:AI?ÓU>êM98êM98?=áø<»<Àá)?Ø=Q2ó<ä ?®¹ 6¤mÂ¸lD;¯k;Ó´?UU>§X98§X98?=v'?/¿Ó>*vJ?c|<?ó?Þ§9?¥°9YxÊ9ì­5>¿dT; ;ÔË)?BU>cc98cc98?=
Ë>KÁ>SÃF?k´:??ßR4?.3ì¸,îd9¾ ¹9­à9Ô>20U> n98 n98?=1n?K>ÁÑ?sQ¦?KÁ?TÐ¢?Û¼R:"~:K?Àh< ;j¹?8U>Ýx98Ýx98?=>5J>G¬
>"¥:?=Ãø>¼·>*ä-?«é,;ß¶Ü:oH?X"®<¯ab<¶êD?®UU>9898?=XZ>
>OG?f¸q?&$/?¨0?Ä38@@9i@>Ýþ¢;Z[;±q>?9YU>W98W98?=/äh=t+=Ý-?>GD;_~3;,ø?¼Þ>¹#Ï49W¿07$ù8`q>#_U>9898?=Ê=}uÙ<Å+4?eº<À¶í;µ?ç«¹>¬8MÀH79àf9C+>_U>Ð£98Ð£98?=¨Xø<ù­<¹7?¦ãõ;â¤;D<??Í7Äq9ÄVY=¡½8ûC 9U>^U>®98®98?=Æ	?P§>mS?<¡>]'L>yJ?¨ØÛ7¬íh9Dq=.d_:Î:ç25?QU>J¹98J¹98?=yîq>Èì(>ÌQ7?Ôm>
ÂO>´(?â_=ß¯¥<zpI?Òª<çIi<Ös;?H«U>Ä98Ä98?=Ü=;=±6?Ò4]>Yæ%>ø«*?ô¬±:4:éh?iýn<ö+<lÈ2?}¹U>ÃÎ98ÃÎ98?=Ø>5Ý$>çÕF?- ?¤;ê>/?WS=èÈ=%4J?¥ó<Ôó¡<¿@?ÁÁU>Ù98Ù98?=*1Ô>GëQ>Ðb?ðBe?ì÷>Íºl?¿~H8(Æ8Ð>F9A9)>ÊU>=ä98=ä98?=#µ=p_Ì<@0?»;úÌz;ö?91 ¹LÃK9qBÉ¾¬·Â¸³´29ïw¾ÈÜU>úî98úî98?=N§=3~y=v+?Õ§=Û=Í	?ûz9Ë\9£?û"<Ômí;º/?yíU>¶ù98¶ù98?=ñ=´9=Þ[1?d/ÿ; /Í;11?Dµ¸¢(9òB2¾¢¹Xlã8¿p÷U>s:8s:8?=>(þ<Ö½<£+?;ÝC;í÷7;ÖF?ö°¸ñÔU9='¾fÏâ7V(w9´ìj=%ÿU>0:80:8?=QÊ9=·À
=md+?à ;Úî|;sÓ"?¸
¹ÌMm9E§¾÷¥6<q9²²<V>í:8í:8?=lÕ6?Ó:õ>Ý>?Ú?²Åç>=¹/?L¤L8£L9k>h"è:´¨: 0?òV>©$:8©$:8?=àÕ>ûÂP>a÷8?ÒÆ>>}#&?b;;4MI;õ#D?Ûz;ð[;)ð2?(V>f/:8f/:8?=G-?í4Û>p¦J?¡(B?êÝü>D?<û8¬9d\>Wì:b:¥I?¦(V>#::8#::8?=_>]
>(uJ?(?E­À>­×4?Æ9¾Õ³9,ß>»ð;Èè¢;,%=?@1V>àD:8àD:8?=ßB=,&=*-?Ï_C;$<;]´(?2ó¸Íª9½Xl¾£Ã9'9Ãä><2V>O:8O:8?=RY?¤?¼>ÔðB?yM ?É±Ë>@wI?Xp8#$9In;>µæ:c:ÞðB?8V>YZ:8YZ:8?=Ø!=¼jÖ<E_@?ÍÇ=p|Ù<Pk*?ë²W8[9$ð¾=à<^-O<Ã|5?çNV>e:8e:8?=Ð0=L=[,?Jq;';PÝ8?¡O¹eVò8a¨	¿ä'
¸ÐÀA9|¶½CqV>Óo:8Óo:8?=Ý%×=´å=ß¥0?I<¿ö;Æ"?3ç"¹Ñ9gX¾Aªn¸ßùR9Ì¾?vV>z:8z:8?=Éâ¢>±l_>~¢:?~ÏØ>Ë6>h/?<3Á<Àcd<oX?~Ô<:È<`B?ÀV>L:8L:8?=²=äT=$-?ÒÞ;Î;O?Mx¹!ãð8÷Ë¿C­;ÕgÊ:¯t4?ò¦V>	:8	:8?=o?ç¬Õ>®>?s?M?³?-­0?áR9´¨w9õb>£	:èà{:/i?*ªV>Æ:8Æ:8?=%á<°¨<ó+?|<¶q<z?Efö8Ç
§9×Ë<>^.Ó:û	¼:ÊÀ?]±V>¥:8¥:8?=ÿ¿í<lB²<ª·*?!;èZË:	q5?fr+¸819¯¨÷½°fÜ¸leè8aÉò¾<½V>@°:8@°:8?=ÂÒ=uýX=ñ­)?¶è©;rG;??£±¸øS9pV¾ô$8Ç9£=CÆV>üº:8üº:8?=8Þs?y7¸>¢r©?ò¸?@¹?%¢?Z'Z=Ôû
=
«D?³ó<<<÷e?ßËV>¹Å:8¹Å:8?=,L==
Y2?WU<;B<0À7?ö¤!¹ÇWO9ÓÇ¾þ²Õ:1:O??îÏV>vÐ:8vÐ:8?="!?q>8V?Æ¸{?Ò7?0?/5"9ÚpI9$Î>þö¢;~øZ;ð>?ÐV>3Û:83Û:8?=Bß=$Y£=£Ó.?¢ª5>>zb!?×Ì%:ðë:r¬?Ó<Þ¿;>?ùV>ïå:8ïå:8?=S£>Ã
d>&Y7?«j?å%¾>w<.?Õ <XG<<%N?g8<àT<ÝE>?üW>¬ð:8¬ð:8?=,.Ø>d>UÛU?z?È;Ó>åFA?s\¸6Ã8L_¾·o:f:½G?-W>iû:8iû:8?=-'r=¼3=Çª,?ÐL;M¢A;d?ð	¹Úß8W¿~8ÑJ_9Æç>H*W>&;8&;8?=cÓ=Ê"Ç<M
,?Ç;áÉ[;	M&?Æ'H¹.Ì/93¼¿±8ÒÇ[92á#>C5W>ã;8ã;8?=å2>]¨?>>/?ÕÜ<¬¯<QX ?s_5¹Öw8»¿NÙË·X÷ü8)KÎ½CW>;8;8?=sÆ>Þ>s?G?m`?r? ";?Ö¾V=¯=÷L?A="r¡<Ö°P?èIW>\&;8\&;8?=Ã ?g¤µ>ÅL?SÓI?
?É6?ªb8Ó
<9¹G>$:b\ß9!4%?ZW>1;81;8?=ÃÈË=Ï=^6??<Ïçê;§§%?&®s¹æî9´Ø¾ÔÚ]¸!¿­8
q£¾2tW>Ö;;8Ö;;8?=G=õÄO=X¡,?×:Ã;Â¡;ò»?Ëµ¹cY9<Ò¯¿Õ¡6Ò)¯9\ì;W>F;8F;8?=´hß>Ñ>*öI?£ÇÑ>@>Ûò5?`¹E{h9ú¤¾k:Ûú9T~?SW>OQ;8OQ;8?=+«?HÚ6?ßðD?	-?ãÎ>ß;?+Ö8+Ë9UUº=ïÊ9}9aH@?gW>\;8\;8?="ò?
¯¨>}ù[???gbÌ>êsB?aµ¸5+Ì8æ0´¾&+k:¸Ä:o\?_W>Éf;8Éf;8?=RU?Õ¼?d.C?øïj?)%?â6?ý#¹ Õ8àþC¿Z9"Qä9» >8W>q;8q;8?=Õ?bC¤>C¹M?úV??K>?Zî7å&9JU=/u :%¥N:ÈF?]¯W>B|;8B|;8?=¯ú(=ò<²2?%¿;
g;»|!?ö¶¹¯b9äf¿Ä¶j;ç£/;ù+?s²W>ÿ;8ÿ;8?=r¹=¤"=LO9?û}+>p>&'?ý79
9O%?õ7;{c;ô.?ð¶W>¼;8¼;8?=ñC?¨M¶>XC?ð>?@M? é-?D=¸¸x
93²¦¾.Ç:¥:nd?ÛW>y;8y;8?=²`æ<Ô8£<ª4?ã;Aöp;Þ)?32#¹êo'9ù¾;8\^j9ÎæÌ=XæW>5§;85§;8?= ¬>êâg>>?£?bÞ>à1?ôö.=²Æß<Þ(H?|Sê<Q<T¡C?déW>ò±;8ò±;8?=ï?ãÀ>ÉH? d6?1¶ò>a@?¨£9t+e9+>ÅÖ9ª±9½Ç?SìW>¯¼;8¯¼;8?=wXÈ>Sr>¦×S?W?a?0C?ØzF?YÜW8¯º69R5>¿e;§¬«:]Ì[?X>lÇ;8lÇ;8?=ûË×<¥<£8.?N®ý:Ghñ:û?"Æ±¶4=9Sy¼NÅz¸22.9rD8¾âX>)Ò;8)Ò;8?=£>ÓS½=ÿ1?¢Ó;#ª;¶+?¾µf7
@8Ä>G&8Çr95>wX>åÜ;8åÜ;8?=WÛQ=d´=c[8?º¼;Ï;(?)Yÿ·%Õ9]½þ<ý¸­Ø¶ùAÌ!X>¢ç;8¢ç;8?=À?ê=¨>BzD?z?k+'?»p??ôÊ]9À¦9 ÁÌ>Ò®9ÙÓ9 gÒ><"X>_ò;8_ò;8?='À?²)^?¬^]??W¥?U?8íÍB9jáG>·":Sà9ìù8?é'X>ý;8ý;8?=^¦>ùîk>¾·4?Ø¡?À±À>@ä*?
.U;dî;F<?\Æ<+¯<æ9?«,X>Ø<8Ø<8?=Õþ>r©>o@?nLd?lt!?Bþ4?,ö&9k99>V:Î
è9¡¯.?Ò1X><8<8?=M!þ>Ù
>&S?­7i?Ûo?=?â!Ï·Ò\d9N3h½A©:aO:Ñ 3?ëUX>R<8R<8?=bT=÷b=Ó,?ìx=3r=à?¶?9é¼X94qâ>b%û:³:3?[X>(<8(<8?=­¨=èÚ<²A/?:´b;mþI;¨?ù_ð¸Êi9²¾¾þ·¹9ß.i½6hX>Ì2<8Ì2<8?=|s>×¸>>â<?ãÜ>mõ¤>,f+?Øè<#ø<H?Vw§<
f<]:?wX>=<8=<8?=VÖ<Q¦<í.?¨cQ;±7;®ç?¦<5¸Ïe7%Ò<X
;ôØ:3$?ÚxX>EH<8EH<8?=´=]Z=k,2?×õ?<<a±#?Îo¹h88t]õ¿3zÞ8×y9ý·Ê>û~X>S<8S<8?=ÖP?ß~½>z:W?ÚêF?å~?ùC?
AÄ9b­9F¯?ãéâ9þË9c¤?©X>¿]<8¿]<8?=ÐÒç=Ë£=wt5?ï<cn<²@"?nÈ(¹dãÜ8·C¿9ãm¸îc91ÐG¾¿X>|h<8|h<8?=Ñv\=Ö9&=ñÃ)?_Ù;ZM¬;ÕK!?àóÀ¸·8|Å0¿Ä9^Á8¯-?ÄX>8s<88s<8?=X±
?·ª>ãT?`Ü>>®ëJ?8%6VÉ.9_ýñ;=T9ó9s©q>dX>õ}<8õ}<8?=þÁ?J£>æþL?ûg,?3½è>£=?8òþ9G¾>±ù8Êï¨9±=>ÇX>²<8²<8?=±ð<³<)+?Tmk;¿?;M(?@)¹±887¿ª±¸`è8Ý¬¾¡X>o<8o<8?=¨@þ<}k»<Ú¤-?þýC<é6'<b?NÍu8ÎoÊ9pk=þÊ ;I½v;ëÓ&?8«X>+<8+<8?=÷`=Û==à-?¥BÕ;±x­;ò[?$ç¹´1 9¢þM¿sú"¹x}09¬fì¾;ËX>è¨<8è¨<8?=IÐ>îÐ>½;?J
?ê×>VÝ'?TÆ`9¿Ç9°É>"A;:3':}?ïÐX>¥³<8¥³<8?=÷>Ïü¥>ê>?³?-ÐÕ>191?éò¥8ÄÏQ93{J>8N;Æ8Ú:&¬2?7ÝX>b¾<8b¾<8?=Ì%?åÂ«>Mw?¬ó?^U{?Öw?Óu4:6Tû9nÐ7?Í)¸<*=<Y©x?ºæX>É<8É<8?=WV>ë>Ð¿5?¸Ò>ìi>ß'?!;cà:Ã7?Gq<wô*<ß4?
Y>ÛÓ<8ÛÓ<8?=(É
?c«>Y%T?D?øoÀ>\.?º¡Ç7p9@½-=§:þäp:êù?(Y>Þ<8Þ<8?=°¦|=l>=mÔ)?	b;aI;,í?³Æ;¹]g9ò+$¿:ù®8cI¼8+æí>GY>Ué<8Ué<8?=åí=§ ¥=òg8?Ï©>	z>Z-?<-Â:qÒ:²H)?å;Ó¡;I5?HY>ô<8ô<8?=Û°F?É>ô­?ÿg?ÃÉ>8.?ÏÜÕ;f ;?+?\xk<»/§;bG´?ÂfY>Îþ<8Îþ<8?=Î³ô>>3W`?äø?t$?P?×@86Ð9bºl=Hª
:F¨É9U×3?ÆgY>	=8	=8?=7|¯>ïBo>Ã;?#??7A?16?Z8Â39]È='tr8¤µø8y>¡iY>H=8H=8?=,bî=¯Ø«=j1?º¥ó;eÄ;Ë?}¹ØÜ9b¿@Ó´.9'y®ºìyY>=8=8?=Çâ>ZÉC>ÆçG? ®Ê>S>0?V÷=8%9Ó½=½Ðµ:êdo:\mB?°Y>Â)=8Â)=8
=Û(=·<D=_/?Daæ;ÿÒ;`?
gµ¹z¼}9[7¿vf8Ê
95T>èY>~4=8~4=8
=>?L¸>\kZ?»	?×¯>ñeI?°f¸Æ »9Ù×Ë½íb»9÷98;?ÈY>;?=8;?=8
=¸Y=Ú<\Ð-?\Qð:-Iî:m?2´¸{>È8Îßæ¾F8µ9·¿=Y>øI=8øI=8
=ü¸>n?>'¦?³Hj?%?}ag?½¼==iÊ?±ÿ<½uy<2?Ð³Y>µT=8µT=8
=N(>{.>¿<?D?Ê,?ö*?RÃá<<ÝL?gs=t3%=á«<?~ÎY>q_=8q_=8
=¤]B?èì>qR?
÷?°å>Óèv?pR6l_<9öV½;Þ±9tX9BÀR?öÔY>.j=8.j=8
=âÂ=Y®<è¥B?Ç²Þ;Ãz¨;&1)?Öë4¹¾B9ýî¾#z
7Fn9<ÖY>ët=8ët=8
=):¯>C>öe?ù Å?uÔ}?kÐF?Òj<=*ê<¦üM?4G=`çå<6^?ßY>¨=8¨=8
=;¨Ö= ä=Ùµ3?j6>ÃóÐ=È*?	y:Qô9·×?úÎ<?o=<×Ó4?ÊßY>e=8e=8
=LÅ=·tÝ<h7?¢;TíE;ÃB?Gäó¸9ÿ6]¾¶°9/I9§Ý>þáY>!=8!=8
=1Ï>ê©=ùC?yý	?HÉ>·B/?L¸ð#9Æ¾dÍ£9|eª9Øö>IüY>Þ=8Þ=8
=&æ<U@ª<»-?&]k;É"G;YI?Íy¹vÔ¾9	;O¾cÓ©8G¼k9ªl8>Z>ª=8ª=8
='Û>´w1>a4>?p"?é>ìr2??¬,=o×<ØM?âhà<øÜ<%=?Z>Xµ=8Xµ=8
=õ1×>©Oj>Qk?¿?,`?ëÏY?ã*:,·9ãÓn?ö;O:(è9,d?gZ>À=8À=8
=
Gâ>/S>D?ùöÎ>L{>38(?ÄD¸d9GÉ¾çZ:TI":kY,?¶Z>ÑÊ=8ÑÊ=8
=wø<Ó·<²-?ÝD;¾\;K$?yI¹2í8
9Y¿8ØF9±oF>ÅZ>Õ=8Õ=8
=Ãú>_v8>-Q?¯ø>O¯«>ÍG9?69°8¯mh9UB>¨^:Ò¸þ9!?©Z>Kà=8Kà=8
=d2>]L:>ZãS?1%\?â;?÷b??¶c9æ¬9øaÎ>¥þv:.$:@?¯Z>ë=8ë=8
=>ÏLE>ÝJ:?zÔ3?¹Ûý>ßX5?KYÕ8ÚÏ8Ó?£	=<Xtô;B÷E?)Z>Äõ=8Äõ=8
=ùs ?×ñ¶>Ø`?çè?ü+Ñ>òY1?-a¸"v9j]Ý½A:ãPý9ÓÛ?3>Z>>8>8
=Ôa£>	/>­Ýn?$gy?.Û"?éD?u(¼9p¿9/û>5y:/±E:[!?K?Z>>>8>>8
=-°=2ß<Kß.?y2;ó;F?âÐ&¹éMå8<:¿uo·+%96üç¼³LZ>û>8û>8
=O=ÜT=
ä8?ô0<ý<}W%? ?4¹óÖl9¦ÔÂ¾/5p8¥cH91o>\Z>· >8· >8
=1s%?öÂ>Ô?Y?ñy1?ï>>?>&9ÒÌk9ýH´>º:ÏUo:wø
?yZ>t+>8t+>8
=´ê=nÓ¾<Yò,?qç×;£ ;ý±,?lf¹&P
9Â¶P¿ÑE8+]9Úä=ÚzZ>16>816>8
=³ß²>ªn[>¿®P?5>G?c2?'2?ÿâ'9Ñ9¦>|ø:Cl½9¦*=?LZ>î@>8î@>8
=?¯>Â_?ÕK1?þkÜ>ÛéM?´8¼¸áÁ9zµ¾*&Z:j&:sÊ'?ÀZ>«K>8«K>8
=
ií>U*>	ÎX?8?'½Ú>8?wD?8úO9në=Ác:êi:Î?­Z>gV>8gV>8
=Qçc=E6$=v¥1?Í§;Á;ÑP ?ÑÉ¬¹¾´69r¿ç8Á%{9éø>c°Z>$a>8$a>8
=}>-%>_D? >?ù`¸>à96?g<=Ä=Ý<Z?b^;ÝU;Ý2A?ò¶Z>ák>8ák>8
=ÑN?»¨><[?a×Ù>QN>Kd2?
U¸Ç¥9¸}¤½wäU¸¹Å8Áw¾·Z>v>8v>8
=9¾¯=
 f=ÕC?`¬è>1»ª>dp.?Sé£;ú];Ú=?~;ìÖI;,=?½Z>Z>8Z>8
=á×©>2iO>¯¡Q?ò3?ÍC½>ØfD?jÊY8¿v[9\þ=N;%W;ÎÎJ?J½Z>>8>8
=@¥H>«

>Ì6?½´>eÌf>
&?.!;7û!t9Ø9Ä<¯:Áî9?dÄZ>Ô>8Ô>8
=¦'Æ<³i<-\3?ÉE;Ô5;>;?±·.¹¬æ8eæA¿¤u8RÂª8w¸>CÐZ>¡>8¡>8
==öÏP=%H,?[%<!Ü<s?õo^¹bi9Äó¾ÏÑ)·¶9ý[!½D[>N¬>8N¬>8
=ÃÈ>»ol>-`Y?Ñt?%î·>÷6?E#9Ë£9Ø~Ï>ýì8ªl59¼3§>ß,[>
·>8
·>8
=b?>~
>OB-?pÖ+<81<¨'?Ä?7È(9 £=Z_88qÍ·8e>ø7[>ÇÁ>8ÇÁ>8
=w?³>Ù-A?þH?Aê
?zx4?új490N9£à>þ:Èia:£ª$?<[>Ì>8Ì>8
=P¤?­>ªE>?Ó^P?¼?PÆ/?]£E=­ù<ê¤J?
='B¸<¬D?_H[>A×>8A×>8
=TCt=&é4=ÞÒ,?dDÃ<òé<±W!?é<:·v:w¹
?-FÈ;Óq;5y1?O[>ýá>8ýá>8
=õ>{>ÔX?*Üu?ý+?öF?§¾=4vh=ØQ?¸#í;;"k? P[>ºì>8ºì>8
=¡=Ñqì<F,?Ad+;òå$;X
?¿q<¹.83
À0
¶Ä¾\9gù´»I^[>w÷>8w÷>8
=z×>%j>®ÕE?ÐÆ*?E´ì>·²8?þt¦8üÚ¶9Á
é=6.:b~:)?®n[>4?84?8
=æ>'B>?>?¾l>!\>þ)?:ó¸:êJ9$n¾¶¥:ê_9¥??Ey[>ñ?8ñ?8
=Ø>÷>ó¶S?ÏÑw?¾0?²¤3??9ý[p9õË>1"C:\²:¿#?¤[>­?8­?8
="*ë<=ó«</?`ï;9cz;a"?_Ê	¸¬Ú7¶Å!¿}¸¯09C6R¾y[>j"?8j"?8
=¿ =$¾<ø.?K,;;Ôe?½ò/¹19ý¾¿¾9æ´¥9C³s>ì´[>'-?8'-?8
=âÄe?º¯?¾a?;r?ªè>Û[?©W8dø.9·Ä>Aç9Àñ9GW`?¾[>ä7?8ä7?8
=ãÝ(?¥í>}è5?ï?.ç>.?Ékã879Ö*\>haS:C_0:,h?ëÁ[> B?8 B?8
=øÝ<n <Ùö0?üË:ÖÙ:E)ï>ËÔµ¸r4Þ?Ã&;¹û³ý8t¿ÓÞ[>]M?8]M?8
=!°Ì<YN<5?Éà;Óí§;í&+?¶?Á¸ìi8äñ¨¿`f3¹·«\9(Ð¾
é[>X?8X?8
=Ñn?9t?WÈv?÷Ó?³B,?µ°[?@¹Z9áF9DÂ>&	;ä-±:ª]?ì[>×b?8×b?8
=f !=âaé<á½0?!p=J?=)® ?'à91^¥9·ëd>r§S:Ý7:ÿ?Ãù[>m?8m?8
=lÃ"=ðë<Íá0?4eR=CÐ#=Þe$?âî9££ª9HoY>®#j:n$:VC6?/\>Px?8Px?8
=7Á>c>_ÌY?^¦¢?ÜZ?ø>?]9©95µ>Ñç0;rmÒ:×7W?r\>
?8
?8
=%¿<¬<ÑK*?_\	;ú6;fû?Ø¸Yb9¼i~¾Ò9Ë9·?±
\>Ê?8Ê?8
=
æ
?@+¹>Ã@?ùm5?â?O3-?îuª9ù«9
µ%?h

;}þµ:çhF?J\>?8?8
=ßÓ>=P=õT/?¨9Ã;Í;à!?®)¹0Ä98ù¾"¼£7Ê_o9o/=w\>C£?8C£?8
=S,=Ó=(?ÛXí:ÙNÊ:P+?	·Ñ$9íø|¼î3¢8KBM9ÚLJ>½0\>®?8®?8
=êÒ??1æ>ÕùT?}Ù ?¯ÓÜ>4x:?z9êDs9bg>A:? :Î<8?O8\>½¸?8½¸?8
=¡A=¨à
=v2?zõ¬;7N;Ð#?¡Àu¹
Í}9½á÷¾0\ª¸ìÛ9§§¾^;\>zÃ?8zÃ?8
=Þ=8°F=¶à/?XÂ<ãb|;N?Ëª¸¸.Q9,¾Ú9ìà94<ø>C\>7Î?87Î?8
=ËËÃ>!4{>ÖG?Ã0?v5á>¢H?>Å8bÎ¹9¹>¦À:c:DN'?T\>óØ?8óØ?8
==Ð<ig<ø+?ÜÚ;¿oe;<?²SD¹?9o]¾¾)t¸89*¾$]\>°ã?8°ã?8
=3è>É>}ÁJ?¯Ý>¾7>Ð6?è·54º~9û7;-îÀ92â:´s¸>b\>mî?8mî?8
=p Õ>yÃ>åÜS?Ó?CCÉ>Ü<?Óá,¸Ò÷8ü"3¾®?8:B:ÉH1?ig\>*ù?8*ù?8
=½É<<ý4?M
Ù;¤Ù¥;>'?&	¸¥Ê^9Â¾¦¾¸çR\9±ç\¾¸r\>ç@8ç@8
=ó£>±¹G>á$R?n(/?U?Z-?®dQ¸Ä»¾8Â¾Ë«:ä:yv?0~\>£@8£@8
=o%?oØ>ÌC?R?÷åB?«·6?\Ý¹8Ýö947>_,Z::},T?\>`@8`@8
=·±/=Ë=ø.?'P;·";:¾#?¨A¹?Ó8^¹¿8³8+9ð=\>$@8$@8
=¢ñ+=ãìý<FY-?\K|;
Y;SÈ?¹;¹r9·©¾YU%9-®9÷+s>\>Ú.@8Ú.@8
=þ§?I¦>¡[?ÂE?Ì7	?Ç7?qqº9°(9Úà?ãû
;&·:uF?O©\>9@89@8
=¡é>×s}>ºôk??¦Ì>]&@?tf¹	y9áp¾¹:ª9¥}l?Û²\>SD@8SD@8
=?
¨>Z>ÆIE?u?l ,?w6?t68ês9=Z9b<³9Tã>L»\>O@8O@8
=¤µ<Û®<0?;Ãm;Tº:;Ûû"?ø°¹ÂW¨8Ò6ÀÄ#R8¯u9~»=Ô\>ÍY@8ÍY@8
=±=&SÒ<0?ð8£;
X;Ð?íKª¹ù[ó8j$³¿»iµøb9Ä´c»èÛ\>d@8d@8
=3&ó<rB°<M0?ó}H=né=ß#?Z°8f]9mÁK>È·ÓGR9½<á\>Fo@8Fo@8
=Y0
> ª¯=2bI?iÐÊ>V>øþ7?"<w§#<F£N?Fíá<wî<­©N?á\>z@8z@8
=Ñc>>IC>ñæ??Hí>uç­>O¦.?YÉY=)A=Þ2Q?õÒè<i<;R=?Ú&]>À@8À@8
==2>Ë=q/?ãZ¡;»l;,.?Ï¬¹q:;9°Hk¿I 9{A9)ðÓ>á0]>}@8}@8
=¼4=ÃG¾<O-/?b¼j;ÅrP;e$?s¹ù7X93.¿uªª¸Ö^E9Ú\]¾²:]>9@89@8
=BTé>¹}>ÉG?~±Z?g?z6??Õ£8Ì¹9¼á=&ÚB:Æ½:'J#?ÂJ]>ö¤@8ö¤@8
=
½=Nü=x4?±æ;Þ¥;¦¶=?ÈÉ»¸<Ô9tU¶¾Ú°G8g·8ö£>yZ]>³¯@8³¯@8
=I=ÿÕ<w/?®ÃÛ;ðÊ¨;5§&?)¬S¹°ô8|]¿Ç17Òxt9¨"<o]>pº@8pº@8
=û=Ò¿^=CD3?SÄ;	9;¿B?*	u¹xü9¨D¿ð9¹F,96Ù¿>åx]>-Å@8-Å@8
=×â<V¢<u3? òP<.1&<î ?Ý¹}$89ñÎ¾²M¹Ü.¯8¹E¿Â]>éÏ@8éÏ@8
=Æ>F>ñÃ7?G>?ìx?Á .?&<J¿=<cP?! ´<s<	P=?%¢]>¦Ú@8¦Ú@8
=±>ËDS>KA?·Y¸?'d?I^6?ü=Åæ¾<T?7=Wsª<Ö¡K?ö£]>cå@8cå@8
=Þe¬>Ãh>=?3$?²jì>ïÌ1?LN+=Ö<ÚÜL?f©<¹?b<­??@§]> ð@8 ð@8
=Ô@ =·<`?-;èè:¹j??3Á¹xÎ9=h¿Îü899}`>l§]>Üú@8Üú@8
=Ø=ÂâN=³þ1?óØ³;å·;- ?-¹ö9?¿o8üp92§=uµ]>A8A8
=j'Û=-z =AÍ.?ú´ð;TÊ;y?ÂÑ7)0Ö8ö-=¸âR6B+/9V<½]>VA8VA8
=éÐP=Òÿç<kf?Bæ;$1P;v?¾¡X8¡à9T¾=WÁÔ8Ð#;98>TÌ]>A8A8
=Ô=RÈ<E3?ª)¡<!y<q­%?nS¸Ð[9ÕD÷½Kð:7Ë:	?¸Í]>Ð%A8Ð%A8
=S%Ò> >¬<?6ï?2ZM?øé:?¡Î=r¯<¸T?;æ<ù<6Y?»Î]>0A80A8
=W?âf¯>áD?}?´7Ï>
ë9?d¦8óa9ÿ|¯=²T:G±H:¨?úò]>I;A8I;A8
=F1ô=c²=d7/?¨=K~H=óØ"?¯5:«Ëü9Q7?
Õ¶;ñ¦;A+?3^>FA8FA8
=ÙR?ÚK?Ë¿A?Y`(?£þñ>þ2?<¬µ¸bÂ`9´ìN¾H¼¥:Y¬p:=J0?¶^>ÃPA8ÃPA8
=!>ÁU9>
!5?§÷b?î'?Ú-?F¸kð69|]¾
;:cx:ó¸?Q^>[A8[A8
=Å¦Ú>#å>Õ?? ?NÕ>WU5?®1¸:Æ9¨Ï¾pM9:Ia:±§?B^><fA8<fA8
=mx?6G¤>÷°b?(,?Í·>ÿQp?m¸b}9]®½ñD:w(:é':?é%^>ùpA8ùpA8
=-I\=Â=,5?±"=ë#ø<CØ'?õÜ:ªT:FD?H)P<}^<	6?#/^>¶{A8¶{A8
=`ý=Åº=*.?_=Û3=`?-ãÚ9m}:ç Ä>ÊU#;T@ü:0Ã%?Õ8^>sA8sA8
=·¯9?Ñòí>ëÅG?ìî>I¦>í6?já'9uu89ïýè>c;âñ:òMz?ãL^>/A8/A8
=Ê>=ñÁá<+?Lâ;º9b;#m?2Ù¸f­#9£Ú©¾¹ö82ôW9Ç$4>µN^>ìA8ìA8
=?¾+·>Ò>?N÷>¼´>ëS/?Ø9Þ'9°î?#â·:ú·p:C?¥\^>©¦A8©¦A8
=ã a?Ü>õÊ¿?@dêH?2i²?g9ßÄ9i?:¯Î!:FV?Ou^>f±A8f±A8
=OB=hÇh=Pò,?5(<Ogì;Y?±ª¹Â89çåk¿
¢¸½	9-¾¿^>"¼A8"¼A8
=DÎ=øÃW=½1?K^g;J¸4;ß#? 08È¾`93É=nÏ}9UÖÐ8?·£^>ßÆA8ßÆA8
=èS=·=Æç0?ö;e;÷a?ö¯7Iù9@Ú=(89g9!º=Q¥^>ÑA8ÑA8
=á?e³>Ó¬W?Üj?ä3?¸F?±¶9a@É9±dè>Þ<$(<øçU?¸^>YÜA8YÜA8
=ç¡=Tc=b5?ßïí=³Ë±= L+?E¨é:Îa:ÜÕ<?rCB9Fg9Í»>Ä^>çA8çA8
=\Í+?LûÊ>3­X?jõ?¹¸¥>*ØK?lÑÕ¸7äc9Õ0p¾Ì9
î9Û>FÌ^>ÒñA8ÒñA8
=ÈN?Lº>xâ?Jé©?ð±?{?æ ;9	3¾9åÝ{>Nª;ö;:?Ø^>üA8üA8
=B'>EàP>;C?4¡>Ee>4?òXý·9w094Ä·½aø:X :ÃeU?ØÜ^>LB8LB8
=m_>4Ò6>íÂH?âFz?»¦:?ð¡+?d¢¹éçi93¾íÉ:Ùý9 }?¦ß^>	B8	B8
="É>¬>ßB?Dn?¬<è>-?1Va;ãM;¦¯J?G<å/<¦ÞC?æå^>ÅB8ÅB8
=@xÃ<Ê<~r*?§;!ßz;lý*?7v¹E9T*¿°É7¦ûÌ9kû<gð^>'B8'B8
=¼¾Ü<@Ò§<¦](?;?¬ã:bÌ?O¹á%î8¥ª¦¿" 7|ÀH9úã<=õ^>?2B8?2B8
=.?	¹>AG?sÌ(?éÚ>$F?ß½¦¸°79õah¾8?:<ì$:r¶?|ö^>ü<B8ü<B8
=îRÉ>Ì(>A?L3?d¬ã> â1?PÂ89XJ9gu>p}:È":ªÍd?ú^>¹GB8¹GB8
=ý|#=×ò<µX,?¤;K|;'?¶O¹å¹8Ï¯¿cáj8Ò
]9>Dû^>uRB8uRB8
=1&Ê<Pã<K|+?²;°ä:ÕL?[°¤¹µ9W¿3Ã8pH9GOy>é_>2]B82]B8
=§	ò=_±¯=ÌU0?àØ&<ý<0&?
cº¹&Æ(9[¿Z7á«³8h¾=o_>ïgB8ïgB8
=N#þ>¢>¹V?'&À?_Ç?õ<?I/?9uØÒ9î h>BÕ:«ª:n£2?± _>¬rB8¬rB8
=z ?S>C8?K?*D?¡F?Ñú7K¬J9	C=)L:ÑðÆ9[.?-_>h}B8h}B8
=F´>'d>ÛJ? Ã_?½?VG??L9Î°s9tá>Ñ<,¿(<Ý U?µA_>%B8%B8
=3º]?)ô?F?4i?¤É'?BÎ1?=¯¸°©9Ó/¾MÐ9íÀ9¯
?çY_>âB8âB8
=Nõý<o9»<Ã-?5Þ;Áau;ì?GS¹Y9³Ú¾ô
¹M?9¥ß¼¾_\_>B8B8
=3R?\D©>`ÂX?þå>~¢>áL5?Á_¹&9,¿ûDö:kÑ·:Ë|+?è\_>\¨B8\¨B8
=y?Ñmª>×´K???rÎ>Þ5?®v9¹fÎÀ80@v¿éR9j9¨Xv>¾b_>³B8³B8
=;e?d\>-ÂU?S-*?Ò>õXO?$B¸¶:9ðN@¾ò 9ÀÐ¦9YÙ>p_>Õ½B8Õ½B8
=Üä0?)`Ê>1Ä_???râ?ÌË|?{o9®1®9vOê>H°¢:$J(:Õzw?!_>ÈB8ÈB8
=»­Ò>Î>*>?3Ã?Áö¾>²ÿ5?2¸Tüp8¹W¦¾>#:êX³9ÕF?e_>OÓB8OÓB8
=1 £=m¤l=¶1?ôO=bÕ<y!?IO¹±69G;4¿Ç§8É!9g3>°_>ÞB8ÞB8
=_x=Ò?¼< m1?=9Å<é'?ÝÄ95 9$,@?Î-;KÿV;Fp0?
£_>ÈèB8ÈèB8
=ñúû>É&>bU?Öù>=4>l5?k%¹Y)t9áp­¾.üÆ94»÷9t Í>)¬_>óB8óB8
=pÏï=OÂ¬=í­1?nâ<q×;5h'? Üi¹³wM9Q°¿¹8mK9«SØ=¯_>BþB8BþB8
=><ÕÝ=«4?V±=Å#o=<c"?Ê;Ï¸\íl9ê_¾G#Æ8¯9-¢>v²_>ÿC8ÿC8
=ÄvÐ>5>\0D?Íë?Õ>F1?¯ÃØ¸}÷9nB¾\EÝ:×:ÿ¬>?wµ_>»C8»C8Ù=ü>(8>½T?ìV?2¾?Ä4?Ó09$W9­ùÑ>àª]:áÜ9ö?!Â_>xC8xC8Ù=(ÇD=À=GO.?Þ;X};f|?Ú¥ö¸Þ+h9,û¾@99»Ü8	Ê^?ðÐ_>5)C85)C8Ù=ÝÁ?^î>{¹?Ý?Ú÷	?ÙÛ?îÙ99gèÌ91h>éâ";Ì:?"è_>ò3C8ò3C8Ù=-´¦>+zO>ß°M?M%f?+
?ß9??¹=õ
=8V?_Ú
=^¤<`öW?dõ_>®>C8®>C8Ù=¿>ñ¿²=Ï®<?/^<©9+<&? ¹¼O9±<¿®ÏZ¸¤°L9Ô¾\ú_>kIC8kIC8Ù=¥>í"T>§ÇG?m©?1ãs?zl1?ÄS>:]|R:{ç>AªF<¶!ø;ûöL?þ_>(TC8(TC8Ù=m#?×°>Ål?f
"?«/>CÌ?ü»9b£9Á³#?5<Æ; ?½þ_>å^C8å^C8Ù=sÒ>"=;@Ì;?ÅV>Ä} ?ß×:µs:GD?N¾U<ªPù;yy[?`>¢iC8¢iC8Ù=°i1?´´>V{?1?l°>g?¼·¥,v9G¬½¹:_´>:åTJ?<`>^tC8^tC8Ù=~P>?
=¤Í@$æq>C>ÝV?òÏ¸`?9©L¾ì=9³¼9]D±>ï`>C8C8Ù=Û¸S?Tù>ÇbY?Û?ÜN²>×C?õÒ¶f9×Ói¼°ý:½á:K?}`>ØC8ØC8Ù=ÏÌ>´>­lI?ã>Eo>Æv7?ÞÆh¹J{9y#í¾_(9ux9ï8#?è`>C8C8Ù=T·f>?Z">ýå5?4È>f§>)(?Õ;é5;ï¾=?vv¼<BÄ<M²5?`>RC8RC8Ù=µ=úÖW=1?nL
<òÊ;¿,/?Vâ)¹Éì×8jI¿èZ¸J)9ã$¾\"`>ªC8ªC8Ù=ðãÈ=4Ì=Ò2?K\=ªPj=F$?µ;«j;ËtE?,­;v";;¾*?V.`>Ë´C8Ë´C8Ù=è±>¼FG>P7?Ë ?¼xÞ>Ñz.?¢öÉ6´ü9­<´gK:[:l17?1`>¿C8¿C8Ù=ðt¸=W¡=f.?À"×; <;A0?TÔ ¹	jD9³Ñ¾·Ù<¸×Å39v¾93`>EÊC8EÊC8Ù=;N?*Û>Ïqq?ÙøÉ?¸Y_?g?	0¦;«3U;UG?È<DÐ<c>?c4`>ÕC8ÕC8Ù=æÉå<°e¥<
Õ1?s»:;cd;iÜ?w~i¹ú `95Y¿¢¯¹¼;9éú¾:`>¾ßC8¾ßC8Ù=<*?¹>üxW?`EÒ>ÐA>yà;?Q¢±¸Üª9;*¾:Ì»:ãÕ?ÈD`>{êC8{êC8Ù=J÷>Y¥>»n???/ä>+.?â½À¸%ú91¾­VG::Õ3&?2L`>8õC88õC8Ù=üx®=Ç¥=(-?bHy<iA<BÎ$?é¸âãm8G|¿è!¸mé94q½N`>õÿC8õÿC8Ù=ác=FtÚ<ÝÀ3?¡wY;§¢1;¶³?F«¸Ò[9«vG¾< ¸Éq9gª½o\`>±
D8±
D8Ù=8û=£#M=1,??;mB];~6.?jD8h39TØ×=[,¹%t9x´¾»_`>nD8nD8Ù=éc=º& =Êv?2>Î(>¼I?
=á §<9ÉX?zÕ<ZB<#M?s`>+ D8+ D8Ù=¦Û<¦Ò¢<g,?8S;÷ (;}T ?¬$¶¹<d9kw(¿>§J9ts9ÃzÕ>¨`>è*D8è*D8Ù=Ep>(>'û6?å¯ó>ah¸>%)?Æ½9M@î9M$Ë>©¯L<â
<ë¤<?b¸`>¤5D8¤5D8Ù=ë6>ÞAò=LA?1òÇ>
>ë>/?+z¸.9ií½R ):y±ù9æe-?[¼`>a@D8a@D8Ù=d??4I?£Pf?úã(?.?æ 8ÖU9³?>C@
:pð:~oì>Ê`>KD8KD8Ù=D(?ýá²>­+q?µ!?W+´>tmA?1¹ùP9ÉW¿¾Ô:óT¸9iJ?Åá`>ÛUD8ÛUD8Ù=î>4È>^÷C?Zê~>&¶8>>¦0?7µß¸»±@9ë¾p'Z¸f91SÑ½ó`>`D8`D8Ù=8½B=¢~
=*0?ìãü;ßÄ·;%0?¸RV¹ÊëJ991¿Ù:9¹ª9ByÉ>¨ö`>TkD8TkD8Ù=ù1?óù±>Ìþ?>2@ó§?ì·?j{à9ðµ9î?·ô;¾Z:{ôe?aa>vD8vD8Ù=
Ô?SÖo>[¶?©ö?Hú>À?Ïc5=ýñ<=@?mL<øþ<Q:3?a>ÎD8ÎD8Ù=½üµ>á*>>èüt?Å¡?ä¥7?a?M=ùî<K\?ê79cÚ9£î>8Pa>D8D8Ù=k~°=¡a=¹?H?Í·¡>¢i>Ó21?%Å=<ò·</eW?è{<n&­;¶p??ºja>GD8GD8Ù=hØ=)»=ÈU?ÇN<<¼Äê;gVM?Ç¹ÜÍ8Ï_4¿z8¬å;9îH>pa>¡D8¡D8Ù=K£>÷K>¸óL?¸!?Kyí>aV.?ó·Â0B9ã ½ôï9ìá9³?ta>Á«D8Á«D8Ù=GÒ?{d}>ç*?dZJ?âMç>4õ_?C·Hl9¨A¡¼À
:Ñ9ü,?wa>~¶D8~¶D8Ù=vö¾>qro>û)L??ÛP?¿pA?Æ¸Ë[9¹¾f¾ù¸9tê:9_W}?;za>;ÁD8;ÁD8Ù=7Ç=ëö=,6>?§Ò>>zI,?W»:_Ò:)#?ì]¬<wh<ÑÐ=?@a>÷ËD8÷ËD8Ù=n.Ë=Ò=$7?6õ;¼*«; 7?ÊÄ¹|á?9¸x6¿9¼Z9¹í8dk?y®a>´ÖD8´ÖD8Ù=>>®ÌI>¦fB?|!>>eR>¶3?ðh=¹Ã<BiK?°«<W6+<öÝG?¨®a>qáD8qáD8Ù=Ç>Ë>\I8?$ð¾>M>J*?d=ww<]ì??uü<>8ª<7×=?ºa>.ìD8.ìD8Ù=ù­m>²>wC?ò¼>²Ò>½+?¼'S·ÈJ8{§@¾	Ûã8©æ8ãü>×½a>êöD8êöD8Ù=g²<\<'(?GH;O¯ ;º?½¹¶~9³7¿Lë¸ö¼Q9u¾1Áa>§E8§E8Ù=B¿X=Ñ)"=+?¢<¿2»;;¥2?ÒäÆ¸j9ÎY¾`";Ý:»G<?Âa>dE8dE8Ù=,.¬<;¤<
*?ö²±<¦<R?CA¹Äy#9\e¿7+;8ñ;;!?mÅa>!E8!E8Ù=À?Þ´>G?9?c¾>4;?T°B8®i696>üz:Y:r?½Éa>Þ!E8Þ!E8Ù=ò>dG9>Ç*2?Glx<
ß7<Þï,?³!³¹%d9/I¿ãz`9ÔÊ83?þÊa>,E8,E8Ù=õE>	y>Îò<?³>ôX>=È/?Übw:åøL:|?ä<2-1<±G?²Ía>W7E8W7E8Ù=ü:?öØñ>»íE?´Sõ>+9­>G5?p¡9Þ9¨M># ,:ïÊ9FZ?Îa>BE8BE8Ù=åO>.
*>&DY?òcÈ?n?~W?ü =hº<~L\?Ebæ9Uõ9Æfð>,Öa>ÑLE8ÑLE8Ù=KÅ¨>«Ö]>ÂB?a?x2#?â0?mC=<6ú<éòG?{pÊ<êÍ<8@?b>WE8WE8Ù=-¾÷<µC´<ê/?¸aC;2{;øÑ?W¤¹;Y9y#¿î¹í´8lBk¿Ýb>JbE8JbE8Ù=¸Ä¥>zøN>	M?3?ü~È>i>?ÿï9` 9/Qw>óg:3:g%?=$b>mE8mE8Ù=sÆ½>b	d>óU?n°?£al?®??^³8dYÈ9¹0å=²ò0;±+æ:ÎD?ì%b>ÄwE8ÄwE8Ù=Ð>7M>£ÛC?½ä>ë¤>±
1?ûl8S¡p9ü=÷;÷8Ï9
á>õ6b>E8E8Ù=Í>8>
H?M#8?Ò¦?Õz,?fÏA9||96Ø¹>Ãr9Ì9ÈN>bPb>=E8=E8Ù=
ê	>ýT¾=E9?¨ #?ÃÝô>u*?8£92aè=X×9õÃ
:®Â>Rb>úE8úE8Ù=ÎÓX>À>¯:?UÄ>.>./?Ïq=N× =@N?çi<úk<1pE?.^b>·¢E8·¢E8Ù=~­=Íêz=Å1?_®ª<¾©<®$?o¹&9#úÑ¾Yð<EgÌ;m5?lb>t­E8t­E8Ù=w>P/>G?d¢
?²cÊ>`[/?%§ý<º+<FR?Za<Ï£<ìê@?ub>0¸E80¸E8Ù=¿B?z·> JT?Xÿ8?ðeÜ>}áV?öÎ9vÌz9?bI<Rö;|<Q?³b>íÂE8íÂE8Ù=?3
¼>Úa´?&¼?äù'?*_?ì9Ëç½9bhÇ>ÊM:Î:'Â6?³b>ªÍE8ªÍE8Ù=-5G?ßÚä>Ö^?ñf{?æ&?È$A?µÉ9üô±9£?Ü:&`:N?!µb>gØE8gØE8Ù=ô=C¾<Ô1?èJ;÷;C×?¹*lr8 ÀP5¹¸~öb9EçP¾(·b>$ãE8$ãE8Ù==ÚC=5ä0?\O4<S#<`"?!Te¹@j8ÙËú¿-é;9H;°f(?&¸b>àíE8àíE8Ù=<Ì>)õÁ=Ë=?B<ÑÂ<=Ù*?ÆÃ¹D¹9¿,··ú¦k9mU+½|,c>øE8øE8Ù=×b>?KU>¨å6?ò¿Ã>g>þ~'?{+=!ã<_GA?4$<¥B<B<?S4c>ZF8ZF8Ù=Ö?¬
Å>!J?½Èù>ý¶>Ä/?|=8M}98?å=i{:¹:Ö:Q?[?c>F8F8Ù=X°=½e{=O=3?Ã<@OO<z¦'?xRO¹Û9¥z¬¾ íí8Ìýh8¶?+Ac>ÓF8ÓF8Ù=P%>J¥=?«¡<]®;<\?®¸UÅÿ84¾Äó¸Ñ9u¶x½é]c>#F8#F8Ù=d*Ï<Sw<¤Ñ3?"V;¢c";)?zÈ ¹+¥Þ8ÊÞ¸¿t®·9JqÆ9!õì>;ic>M.F8M.F8Ù=ù>DäÓ=ä1?ÌÝE<¨<Ã#?UÏf8ôù8Í¾l>e ¸Ìfp9z*¾	©c>
9F8
9F8Ù=æR>>eY0?Ò&¡=Çr=±í)?Ëµ<=¬:ì<L?]®8<mñý;Q-:?«c>ÇCF8ÇCF8Ù=9¬>Á¡1>M?äm?8J?!>?ÌJÚ72¾9Lè=pQÎ:m:º1?t³c>NF8NF8Ù=?ëØ>¿>'A?%²ï>t;¬>G#2?Ãáî8"ñ8ý>zA9*ª¾9ã>£Êc>@YF8@YF8Ù=$®=k}@=m<?®=>¡v><.?_ñ9aKÏ9?Ì<}¢?<¿6?£Ìc>ýcF8ýcF8Ù=©A·>b"m>øÕE??ý>µ¾>00*?ÊÍm·²ëP9)²½¿À9}5:KW¯>ï×c>ºnF8ºnF8Ù=²?ì§ø>,?@çX?Ö?Ð090	9&!>8<ºÎm;?©?nØc>vyF8vyF8Ù=vè.>­{ÿ=
C/?wz>]´>>Æ(?Þ-==Üî<#ÁJ?·â:u5«:Åh)?Ýc>3F83F8Ù= +=nû<u<.?¦¼×;~Å¿;ûþ?^ù¸õÒ7;NÀDß9¡ 9þÅ1?3ßc>ðF8ðF8Ù=³#=åµñ<O--?)£A;V*;?Á&¹1°9a¥¾5é³¸à«9Ø¾¥d>­F8­F8Ù=~¹ª>}AX>ÔJ?±Ò?£	å>-£2?#F§8´W 9>åØ;§X0;ùMB?ëd>j¤F8j¤F8Ù=@ô¨=åt=;0?QX=½)=í#?u°:B:Y:nO?ÇD;k´;½õ)?2*d>&¯F8&¯F8Ù=Éìý>¹¾>°P?Îg?"?Çù6?xß:í¯:rï"?d"Ê9wÇ9ú?o*d>ã¹F8ã¹F8Ù=¶¸á>rå>F?åFZ?%?0»7?½=¯4=EM?~·Ö<êm<MsI?>d> ÄF8 ÄF8Ù=6Ø<G)¢<Mª*?¨R;6$;$?`)%¹¯8 ÀÊ}¸¹|A9¼'¾®Od>]ÏF8]ÏF8Ù=·íþ>ª2ª>¹??/?`ËH?ÍÓ7?l;=Ðù®<P?ñõ¹;+d{;²^=?"Wd>ÚF8ÚF8Ù=÷Yï>N|>[>J?ñ¸5?´Bø>7c;?½C9g£é9>QV>!:í`:wö?dZd>ÖäF8ÖäF8Ù=ß?»>\W?@Àm? ?asE?üM9Àüª9Dn>2¾;¬ü½:	C?_jd>ïF8ïF8Ù=N>´[M> XD?|BU?ÅÍ? {1?ýs¤8¨M9ÔL>Ç:	Ú¼9 :0?md>PúF8PúF8Ù=;å<K«<2K+?°mã:Uu;$ß>BÒB¹v¸99·E¿$ ¶ñ{9"¼{d>
G8
G8Ù=»´>øw>ôâ:?x©.?èëÿ>/·.?ÖûW=óC=âJ?â=Õû´<=?n³d>ÉG8ÉG8Ù=â¿<7<ó+?¤k;n>;c?qñ¹J/E9ZN¿·ó7¿nÖ8Âz>Û¹d>G8G8Ù=º¢=@t=z)?#1=èpz=¡?ëÞ9-è9þ>
Ü;A¿¢;È-?yÞd>C%G8C%G8Ù=h=Å÷V=#Z.?7æ;K`;u?Îu¹ü8$î¿~áª¸ÏI9MÄX¾Ä	e>0G80G8Ù=cæ«>#ÙL>ÓV?À¿8?j{æ>4M?k®9ª8¥9æÕ?Çt<M#<iºh?Öe>½:G8½:G8Ù=Fj?0§>åÀJ?Ô?þáË>ß%6?H;8»È»9UQ=\C99ÐÅ9õ³>Óe>yEG8yEG8Ù=³>ùlK>õ8?/á>J¥>i.?8=lé<@tJ?>i·<ú|<a9?$e>6PG86PG8Ù="¬=á@n=_ô8?Ðxª=Úy=7/?ØFd:Ùÿ-:¤í'?öX<æ<QDK?8e>óZG8óZG8Ù=HV>Ë)>L~>?Àæx>òÜ7>G-?·eD=G5î<üS?ä:Òð>:3?¦>e>°eG8°eG8Ù=¼~=ù¡;=kK.?_È;Ë$;û-?|Ië¸8x49>á¦¾Ðì¸~)91=³¾@Be>lpG8lpG8Ù=Ö?SP&?8ËE?É¼?úÔ¼>ø©6?Ä¶9z@)9ïà>K¼ã9VÇ:î¹>íGe>){G8){G8Ù=Kï=Y£«=¡S2?(<®õð;Ð2?q²¸rÞó8õQ»¾B89Ü^=_e>æG8æG8Ù=ª+X=w =cf,?A,;Ú;V¹?ñ¹
F09ÜÁ¾zÓ99`?le>£G8£G8Ù=ÜÊ=®:=Ë2?ÂE"<Î<G?]p¹ØñX9 ¾êº6¹F*ù8¾;¿ue>`G8`G8Ù=lÆ<X<¡x;?·F;¦;\1?îE¹ÚÂ9þ×À¾3/¸nÞ8ãç´¾wve>¦G8¦G8Ù=Ó >a\>Ì:?\:?ÑKä>¡.?¾XW=èä=:WL?¥ Û<ó<@9?e}e>Ù°G8Ù°G8Ù=§_=a×#=.£.?;3;"8	?é¹-=`9¯²¾üª8©j[9wt&>°e>»G8»G8Ù=ê<CN©<Ôa1?
¥Q;¢=/;&!?0Ó(¹½A$9P¿È<¸x´9dÁ½e>SÆG8SÆG8Ù=^­Å>ÄC~>¼G?^Gø>åºª>Ô#:?Ø?0¸Æ§9¦É½Oa:M:gT8?·e>ÑG8ÑG8Ù=Pñ=~
¯=)v0?=/R>eÔ#>7$?z;:'ë9ç'?¡ÿ<þC<.£1?Ë°e>ÌÛG8ÌÛG8Ù= hõ=«=7?À¡={=îR$?\b:B>:§8?ü-9Ì9eb­>½µe>æG8æG8Ù=ïb=K=0?þ<Òºö;^?QA¹­q8u¯ÀAô989aØô>A¶e>FñG8FñG8Ù=¿Û=²]=ø0?C¦Ì;|G;?&?B4Y¹'Ðo9oÝç¾&3+91c¯98ãy>¹¼e>üG8üG8Ù=¥«=îç=¤µ+?ö<ß;ï¥(?å	¹9|æ¿Âåþ8Ð=,9Ýl½>;¾e>¿H8¿H8Ù=ÑØ?ßB²>ÎC?p8?|?ûe3?sÄ89>Ý4>Á±§:::5×?Èe>|H8|H8Ù=¹ðH>; 
>5?×éª>¨c>È'?o%=»WÌ<9¾N?â<ÃX<èÙ;?+Ëe>9H89H8Ù=m;>üB>±Y@?$	?]»Ê>Å,-?êh;§ÿÊ:hk<?¡<Ø¼W<O
??ÊÑe>ö&H8ö&H8Ù=äÓu>JÀ#>9(@?=¡?Í>ý2?Aq;F;z£@?¨!ì<xw<§»>?Ùe>²1H8²1H8Ù=X	=®Øã<Ò*?	tÐ;q©;ëw?Ý&+¹*K8«»¿}é>8ôÚw8/Å>·Úe>o<H8o<H8Ù=Õ÷=Î=H*R?)m>A=àyu?ôU~=ø=Ib?*Ã<áb:<H?©äe>,GH8,GH8Ù=°´=
©=²	-?üá;LÄ;?z»x¹Úm=9r(¿Â9þ°9ªÈ>áæe>éQH8éQH8Ù=üH=.n=°/?`D;ep;ày'?Ùn¹§Ù8îv¿¸·¸81+¢9DÌ>Hf>¦\H8¦\H8Ù=ýÆ<a<
m.?]
;jø:ú?þ¹õx¿8máI¿¢8ö"69Óqd>f>bgH8bgH8Ù=Z{E>Ú'>§9?aùÕ>ÄÓ£>+.'?*£=<Ç<qÕK?	W¶<è|<<Ð8?f>rH8rH8Ù=¼#2=Q=s,?²0g;_;z±??ð'T¹Ýì¸8.Ù¿ü,Ë·97À,½5f>Ü|H8Ü|H8Ù=Wz\>aò#>Û",?¡× >?Þú=ï!$?X:H«:¤Yø>ÀÕt<*1<	1?4Af>H8H8Ù=Ez=S9H=©*?ë¿~;EF;tv$?H(¹Ù9*¿B½·2ÍO9ºÖh½Df>UH8UH8Ù= Ùâ<Õò©<âÚ*?¢Dh;§©+;¸0-?6Y¸àµä8íùr¾ùå2¹<Q÷8Ó-9¿Df>H8H8Ù=¶d»>òân>iÑH?êæ?9É>Í5?ã~L=SÒ=U I?Ûi<¿
<»öB?°^f>Ï§H8Ï§H8Ù=fHÕ>½>=$B?ÌN?î?;Ú5?Ñ)9\ 9db>B:Y:[,?¹df>²H8²H8Ù=m»>Re>Q;Q?¤×i?_E*?Ê/?®9ËÏÔ9yw(>2´:;Nò:£AE?\yf>I½H8I½H8Ù=¯óo=f5=G.)?µÂ;èò:^t?m¸l 9^½½´Õ©8¬Ä9
 >f>ÈH8ÈH8Ù==Ú,>ð=Èî7?øb'>÷ä>n¯#?Ý*7=--ë<ÈbG?õ`<»»<`C6?Wf>ÂÒH8ÂÒH8Ù===}ë´<J8?Ör#<{ýã;u7?Üdí¸fU&9¯¶¾×I$:}6¾9ÿ]?øf>ÝH8ÝH8Ù=Ïéë<ü@¬<ÿM/?ª;|Êt; ?Jè8MÛ9Çú>½E9wTC9mr?# f><èH8<èH8Ù=hÔÃ<N×<ó4?ÕO¤;jº;ãa#?kÏ9¹¨E±9=*¾ÂÍ¹·ªg9Ô{¯¾ã³f>øòH8øòH8Ù=Â?K¾>eA?úJ?Ã?ö3?x/Ç8ðN	9­®¹>>i:ÈLÄ9­J?¹f>µýH8µýH8Ù=0Ñ­>®ªq>R 8?Oa?°UÛ>óY.?Ôþ<6à£<ä
G?=eþ<ë¯<ù9?8Ãf>rI8rI8a2=²?>Î¹>ÞV<?kB/?ó>78?n¼z8!9ýå=cÃ:üx:	äH?Ëf>/I8/I8a2=Ïe>ù>Ø=?g?\SÓ>	»,?Ä»8¹390D>¼)9bM^9ÎvÃ>Øf>ìI8ìI8a2=,Í>¢©>/A?Ò?àÍ>5?¨ñÏ8ÇN9Ï¸>Ç9zCj9_o.? ßf>¨(I8¨(I8a2=¿A<?dá§>2?JÇÓ>q,>ê2?£¡7VÄ9@!<Sø9»ó½9ü½>£áf>e3I8e3I8a2=µ®>û J>ùpF?9??Ñ	Ô>`\/?ú:<ß":é\T?Utñ;E¢;u¨>?äf>">I8">I8a2= (R==ñí,?Ñä;<Hd;®1?5V¸Å9ºxÈ½±8î[9{·¸=%óf>ßHI8ßHI8a2=¸<¤<l3?«Ò;ë«;êÆ?7JC¹WÍm9
<Ò¾f(¸n90=
¾øf>SI8SI8a2=4?à>}d?Ë>/?Ãó>/8?U¹)á#9¶PÊ¾=:gD!:i]q?ag>X^I8X^I8a2=e>XD'>Ì(L?b?z¸J?°E?6¨9>u9?¸Ø;&½:À>?`g>iI8iI8a2=¦x0?
g>ÐÒ¦?ÃÓ?¸òÈ> ¯?Cõ8D9NQG>â?í:öZ«:Ù81?g>ÒsI8ÒsI8a2=Mµ>¢ý{>/8?VJ¿>U>zS'?ñ¡=EÊ<æÄH?*<ø]7<ÓS4?Àg>~I8~I8a2=z(=åÈ<aW?¦KÏ;6;@Ó1?¢C¹fV9é¾¤8m9b=º$g>KI8KI8a2=òLî>¾>\²K?®ÌS?¤-?kG?sË=Ï¸?=¿Ô?ÖBs=H«ù<õmy?0+g>I8I8a2=a¤ù>e¦>:	@??Í?o­Í>n??8¬37¢º93sv<èu:&:T?âCg>ÅI8ÅI8a2=·m!='ß<G09?UU8=_ê<¾WI?¹Ø`9ÝZ¢¾9X;pS;¨,?Dg>©I8©I8a2=­p?ðv²>aîT?CÆW?/ý> ,Z?>99å>£T;2ù:µ+g?eIg>>´I8>´I8a2=î·Í>£Ã>y;??W<Ð>¨;,?§<Z8¶«69öë>~ù:«ô:
ÍZ?E_g>û¾I8û¾I8a2={nÕ>Ùx>¨8?«¥?xaÝ>uä+?éå70"9º=\(9×;A9ß>{g>¸ÉI8¸ÉI8a2=[Á¶>ôw>¯<??ïöÅ>N/?c8´Å9ËË=§tà:áI¯:+ç#?<~g>uÔI8uÔI8a2=Øå?"Ð>aÓA?2X<?On?¢U3?%99P|?Åñ:¯¯T:é8!?ág>2ßI82ßI8a2=k®=oªk=Vx=?ø!=ü<z$?&=®¸Ð9ÅÔÕ½õZ;qü;Ig8?:¤g>îéI8îéI8a2=o1Æ>)d>Ê.>?oÝ>^n¦>JM*?9J¹9Æ¬º¾eOÃ9y9Ý3?«g>«ôI8«ôI8a2=I0>iPõ=u÷7?K¶¼>¡>=.?^:ÑW!:0?ÜLK<Ë<=6?mºg>hÿI8hÿI8a2=Ìÿ\>k1ç=^¶t?}é>Ó`>ÑMe?ÄÚ>é>ÀÙ?ÿy=ÄT=du?PÂg>%
J8%
J8a2= ¹q>|q>G?àÙ¦>I`z>N*?(T	9o8¤?£:)ö:¦û?¢Òg>áJ8áJ8a2=\t´<Gq<yº/?Ûëw;ÂX;¸f?k¹8ý8õÊÀðP8ùº9ø	¾=OÞg>J8J8a2=?Æ>àÑx>÷K?gM?÷rº>-H4?R^ú·Ñ9j9VÒ½
$:Z9¼E?Lég>[*J8[*J8a2=É%¾=Õü=¤¡,?â;ta`;jÂ?#ó¸Ì)í7`³¿_YB¸ÐË8[t¾îg>5J85J8a2=Ñbº<5Þ<Ì+?#-ª:',¨:r?Lx¹³h9®	¿~¹%V9¹¿õg>Õ?J8Õ?J8a2=î²W=º2=F
3?Y= à&=(&?³±¸Un9oh>¾èW®<¹!w<4?¦þg>JJ8JJ8a2=.>ý¡î=H;?°w>ûl>¢I)?Kä¸i¾S9Ñª ¾#ó8;kðû:Mî;?lh>NUJ8NUJ8a2=îÎ>q>Ê`[?uÏ¹?R?ïa?ªw~;¶0;R8?!M<ÿBX<Ö7?ãh>`J8`J8a2=>=å<±¿§<ë.?"ÌÞ<Iµ«<¤&?a8Ö9eHý=»æv:¢D:i8!?h>ÈjJ8ÈjJ8a2=§wV>I><?ÿð¯>¯u>j¾(?§kÐ;m9;iB?!±<F¼y<5?Oh>uJ8uJ8a2=Q-?ç´>ÔH=?\~?Á93?Ü¨5?{y=q¢=õÚO?v¯<Õd<õE?<*h>AJ8AJ8a2=·þ>r]>uL?HÑ>8§>½È;?§¤.9Ð­9¶$>¡":%ã9z6?s*h>þJ8þJ8a2=µÙÕ>à>qÞI?¶}?þßÞ>ùå4?¦ê9
Ï9[;>ó':`f:'?Ì*h>»J8»J8a2=)Þñ>{>Go?`þ?¢w?LW`?²9`» 9()Ð>Kz:è9Kæ?F;h>x J8x J8a2=+§¿>ÈÛ}>
EA?\?^?Ì52?³R=¤±2=|I?°w=ÏÉ<E ??Uh>4«J84«J8a2=> >¼DÞ=8?õæc>©³'>Òò-?m:z\:Êü0?oî±<e½v<ó8?ïah>ñµJ8ñµJ8a2=äû>L¦>ZA?
	ë>éù¥>B5?]M7ä9Y­½<iõ:	¢·:D-+?Ílh>®ÀJ8®ÀJ8a2=oHL>
>7Ì8?ÄØÁ>ïÃ>Ã)?öf;ìÐ:{#'?*?Ý<;â<Ô«5?7{h>kËJ8kËJ8a2=©çE=Ø¬=ä-?êz;bÓo;µ?ÏF¹F` 9¹VV¿,¸z8Ú¨9ðñ¾= h>'ÖJ8'ÖJ8a2=c²»>pôz>cx??<àø>_Qº>.ú*?ç<(ñÅ;8L?ò®;^`;»jG?Zh>äàJ8äàJ8a2=j'?¿Ê>¡ÔQ?Âý'?äoî>]4?Kh:]]i9èX?¸ÝÅ¸fÀ¦9@â¾H»h>¡ëJ8¡ëJ8a2=§,r>ê&>\%:?-v&?Þí>¢&3?Ç.=rªÞ<Ñ¢H?dÆî<ö¡<o´=?>Úh>^öJ8^öJ8a2=_«>Mm>}L9?©u2=Å=
(?ó¡ü·[!9whÈ½4¸9ÛÆ99«¤¹>ËÝh>K8K8a2=Kc>1Þ>gQ>?¨¬ô>kµ>¨,?Ë<u²¸;ÚL?È<?<­¦9?ÿâh>×K8×K8a2="??²>SO?¤ÇW?8(?¿/?¸®8R9®f>.­<5D<¹M?ãh>K8K8a2=0x+?¶0Å>¸^?v}?
>?NB?µ<j9ma98?Á 9%O½9tR>Àðh>Q!K8Q!K8a2=á÷=J·=-~,?.>Qî=XS!?Ãµ9ç9¨5È>Î9Õ»®9¿V?ºi>,K8,K8a2=õuÜ<ÂB¡<_ý.?"1;;]?X¹h98ÿ¾EN¹àÜ¶©±¦A i>Ë6K8Ë6K8a2=O®l>W%>±ô6?|í?Úæ>ïÉ)?%¾<q<¯âI?züÍ<¹Þ<£@?<,i>AK8AK8a2=-ô>ê®E>{¦2?¯à? ÝÄ>Ë,?^=À3È<¦:I?52©<¾l<©7?5.i>DLK8DLK8a2=@3g?å?AD?ª»³?ii?K E?Ï%:Ç:¯Ð?p»:µf+:BC?p1i>WK8WK8a2=,½Q>ô¯>æ7?Õkb?ï[&?6.?w=õ=(8K?1ë<ø<:=?@i>¾aK8¾aK8a2=9Ô=_=ý6?Øð;mU;kL?£Ç¶ý597o2¼­)¸&­À9Ôpa½ZGi>zlK8zlK8a2=¾Í<ª<(i+?ÐÐ<;-v÷:TC?±Mm¹~8 Dë¿X¯Æ7è\¤9º=íQi>7wK87wK8a2=½?\¦Ä>ýÑ9?BÁð>­°>Ù}.?Ê,ð8þ~9×1C>ä¶2;@,;{-?ÚTi>ôK8ôK8a2=Òæ>¥÷>Jñ@?=Î?£ðÚ> Ó,?¤;8¡Û9§õó=ÏL:9#ÀÚ9Z>¢Yi>±K8±K8a2=&èÏ>l>nD?J?lzÁ>2«<?h-q8Ôë98ºÄ=[ç;aæ:äh?+ci>nK8nK8a2=åÃ=¸=©Ø<?Øi?ÊÀ>ô´.?E¬ò7U!9
:À=C	n9â9¾>¼oi>*¢K8*¢K8a2=è	>"¹=ø=?,$?©ú>[«'?6=àè<TÿH?n6ê<wí¦<3?Si>ç¬K8ç¬K8a2=8¢	?°>ÀG?àF? ¾?Æv??Ãó7u 9ÌAÖ=¡¿::ÙY4?äi>¤·K8¤·K8a2=GM!=NXå<}4?ò¹;c;tå)?ñ·$9{?Ã½ÖÀ8]*79{Ü=Äi>aÂK8aÂK8a2=°¤ý>kÆ>´O?LÏÏ>vÕ>(9>?-ï·øëT9zÈ½½::¸!:a?si>ÍK8ÍK8a2={Î<÷B<r+?·"(;Ðî);àJý>ÚN¹¢F9Qi>¿w¡¸¸!9
ª¾ i>Ú×K8Ú×K8a2=nÜh=B'=Oá1?¥ââ;ÝÂ;¥?ôF
¹ä29%NÆ¾xu¢9JÁ9¿*×>d¥i>âK8âK8a2=&?Ðß>1>?ÑÏC?E?$«:?L+9E5Ä9~M> 1:óN:}æ?
«i>TíK8TíK8a2=EÏ?,'¡>«o?{?Ei+?ÀL?	Ê8²U9ër>Àl:×:ãÑB?w«i>øK8øK8a2=`sí>>;M>??ð¼	@ße?/l?h¯ü:àU¢:l=G?jº:%±n:ýîG?Ô«i>ÍL8ÍL8a2=¬oð>}>M[?Ü?üD?ZE?ê¸`=Ë&=ãt`?wKï<#<¸í]?\µi>
L8
L8a2=|Å<N<&Æ,?;ÛkU;ÒÕ5?í+·Äá7n%B¾Ò¹S8jº¿¼i>GL8GL8a2=Ñx=k4=Uú/??º<óÐ;H´!?âL¹Û<8Æ
[truncated: 1,219,634 more chars]
