# Supplementary material for: LKB1‐SIK2 loss drives uveal melanoma proliferation and hypersensitivity to SLC8A1 and ROS inhibition
Source: EMBO Mol Med. 2023 Nov 15;15(12):e17719. doi: 10.15252/emmm.202317719 (PMC10701601; doi:10.15252/emmm.202317719)
Supplement: Supplementary file 11 — Source Data for Figure 6 [file EMMM-15-e17719-s009.zip › Figure 6/6C/FCS files/SIK2_KO1_KB.mqd]

MQD3.1    1097984 1100631 118784 1097728 1101005 1241902 0 0                                                                                                                                                                                                                                                                                                                                                                                                                                                                                                                                                                                                                                                                                                                                                                                                                                                                                                                                                                                                                                                                                                                                                                                                                                                                                                                                                                                                                                                                                                                                                                                                                                                                                                                                                                                                                                                                                                                                                                                                                                                                                                                                                                                                                                                                                                                                                                                                                                                                                                                                                                                                                                                                                                                                                                                                                                                                                                                                                                                                                                                                                                                                                                                                                                                                                                                                                                                                                                                                                                                                                                                                                                                                                                                                                                                                                                                                                                                                                                                                                                                                                                                                                                                                                                                                                                                                                                                                                                                                    /$EXP/thomas s/$SYS/MACSQuantify,2.11.1817.19623/$CYT/MACSQuant Analyzer 10,2.11.1817.19623/$CYTSN/21337/$DATE/2022-Sep-19/$BTIM/16:23:17/$ETIM/16:23:17/$PROJ/AnnexinV/$TIMESTEP/1/$PLATENAME/Single tube rack/$WELLID/A1/$TR/FSC,15.9187/$FIL/1-21 kb.0023.mqd/$PAR/16/$TOT/0/$ABRT/0/$LOST/0/$MODE/L/$DATATYPE/F/$BYTEORD/1,2,3,4/$P1N/HDR-T/$P1B/32/$P1E/0.0,0.0/$P1D/Linear,0,160/$P1R/160/$P1G/1/$P1S/HDR-T/$P2N/HDR-CE/$P2B/32/$P2E/0.0,0.0/$P2D/Linear,0,1000/$P2R/1000/$P2G/1/$P2S/HDR-CE/$P3N/HDR-SE/$P3B/32/$P3E/0.0,0.0/$P3D/Linear,0,1000/$P3R/1000/$P3G/1/$P3S/HDR-SE/$P4N/HDR-V/$P4B/32/$P4E/0.0,0.0/$P4D/Linear,0,40/$P4R/40/$P4G/1/$P4S/HDR-V/$P5N/FSC-A/$P5B/32/$P5E/0.0,0.0/$P5D/Linear,0,1000/$P5R/1000/$P5G/1/$P5S/FSC-A/$P5F/488//10 nm/$P5L/488nm/$P5O/30mW/$P5V/424/$P5T/-110/$P6N/FSC-H/$P6B/32/$P6E/0.0,0.0/$P6D/Linear,0,1000/$P6R/1000/$P6G/1/$P6S/FSC-H/$P6F/488//10 nm/$P6L/488nm/$P6O/30mW/$P6V/424/$P6T/-110/$P7N/FSC-W/$P7B/32/$P7E/0.0,0.0/$P7D/Linear,0,1000/$P7R/1000/$P7G/1/$P7S/FSC-W/$P7F/488//10 nm/$P7L/488nm/$P7O/30mW/$P7V/424/$P7T/-110/$P8N/SSC-A/$P8B/32/$P8E/0.0,0.0/$P8D/Linear,0,1000/$P8R/1000/$P8G/1/$P8S/SSC-A/$P8F/488//10 nm/$P8L/488nm/$P8O/30mW/$P8V/470/$P8T/-110/$P9N/SSC-H/$P9B/32/$P9E/0.0,0.0/$P9D/Linear,0,1000/$P9R/1000/$P9G/1/$P9S/SSC-H/$P9F/488//10 nm/$P9L/488nm/$P9O/30mW/$P9V/470/$P9T/-110/$P10N/SSC-W/$P10B/32/$P10E/0.0,0.0/$P10D/Linear,0,1000/$P10R/1000/$P10G/1/$P10S/SSC-W/$P10F/488//10 nm/$P10L/488nm/$P10O/30mW/$P10V/470/$P10T/-110/$P11N/V1-A/$P11B/32/$P11E/0.0,0.0/$P11D/Hyperlogarithmic,-1.0,1000/$P11R/1000/$P11G/1/$P11S/VioBlue-A/$P11F/450//50 nm/$P11L/405nm/$P11O/40mW/$P11V/340/$P11T/-110/$P12N/V1-H/$P12B/32/$P12E/0.0,0.0/$P12D/Hyperlogarithmic,-1.0,1000/$P12R/1000/$P12G/1/$P12S/VioBlue-H/$P12F/450//50 nm/$P12L/405nm/$P12O/40mW/$P12V/340/$P12T/-110/$P13N/V1-W/$P13B/32/$P13E/0.0,0.0/$P13D/Hyperlogarithmic,-1.0,1000/$P13R/1000/$P13G/1/$P13S/VioBlue-W/$P13F/450//50 nm/$P13L/405nm/$P13O/40mW/$P13V/340/$P13T/-110/$P14N/B1-A/$P14B/32/$P14E/0.0,0.0/$P14D/Hyperlogarithmic,-1.0,1000/$P14R/1000/$P14G/1/$P14S/FITC-A/$P14F/525//50 nm/$P14L/488nm/$P14O/30mW/$P14V/375/$P14T/-20/$P15N/B1-H/$P15B/32/$P15E/0.0,0.0/$P15D/Hyperlogarithmic,-1.0,1000/$P15R/1000/$P15G/1/$P15S/FITC-H/$P15F/525//50 nm/$P15L/488nm/$P15O/30mW/$P15V/375/$P15T/-20/$P16N/B1-W/$P16B/32/$P16E/0.0,0.0/$P16D/Hyperlogarithmic,-1.0,1000/$P16R/1000/$P16G/1/$P16S/FITC-W/$P16F/525//50 nm/$P16L/488nm/$P16O/30mW/$P16V/375/$P16T/-20/$NEXTDATA/0/$BEGINANALYSIS/0/$ENDANALYSIS/0/$BEGINSTEXT/7269/$ENDSTEXT/118669/$BEGINDATA/4096/$ENDDATA/4096/                                                                                                                                                                                                                                                                                                                                                                                              /@MB_P1_BASE/HDR-T
HDR-T
0
4/@MB_P2_BASE/HDR-CE
HDR-CE
0
4/@MB_P3_BASE/HDR-SE
HDR-SE
0
4/@MB_P4_BASE/HDR-V
HDR-V
0
4/@MB_P5_BASE/FSC-A
FSC-A
5
4/@MB_P6_BASE/FSC-H
FSC-H
5
4/@MB_P7_BASE/FSC-W
FSC-W
5
4/@MB_P8_BASE/SSC-A
SSC-A
2
4/@MB_P9_BASE/SSC-H
SSC-H
2
4/@MB_P10_BASE/SSC-W
SSC-W
2
4/@MB_P11_BASE/V1-A
FL1-A
4
4/@MB_P12_BASE/V1-H
FL1-H
4
4/@MB_P13_BASE/V1-W
FL1-W
4
4/@MB_P14_BASE/B1-A
FL2-A
9
4/@MB_P15_BASE/B1-H
FL2-H
9
4/@MB_P16_BASE/B1-W
FL2-W
9
4/@MB_INSSET/PEJhc2ljRW50cnk+CiA8bmFtZT5Tb2Z0d2FyZTwvbmFtZT4KIDxmbGFncz4xMzEwNzQ8L2ZsYWdzPgogPEJhc2ljRW50cnk+CiAgPG5hbWU+RGV2aWNlPC9uYW1lPgogIDxmbGFncz4xMzEyMDI8L2ZsYWdzPgogIDxCYXNpY0VudHJ5PgogICA8bmFtZT5EZXRlY3RvcjwvbmFtZT4KICAgPGZsYWdzPjEzMTk3MDwvZmxhZ3M+CiAgIDx2YWx1ZSB0eXBlPSIzIj5GTDg8L3ZhbHVlPgogICA8QmFzaWNFbnRyeT4KICAgIDxuYW1lPlBtdHM8L25hbWU+CiAgICA8ZmxhZ3M+MTMxMjAyPC9mbGFncz4KICAgIDxCYXNpY0VudHJ5PgogICAgIDxuYW1lPjU8L25hbWU+CiAgICAgPGZsYWdzPjEzMTIwMjwvZmxhZ3M+CiAgICAgPEJhc2ljRW50cnk+CiAgICAgIDxuYW1lPkdhaW48L25hbWU+CiAgICAgIDxmbGFncz4xMzE3MTQ8L2ZsYWdzPgogICAgICA8dmFsdWUgdHlwZT0iMiI+NDI0PC92YWx1ZT4KICAgICA8L0Jhc2ljRW50cnk+CiAgICA8L0Jhc2ljRW50cnk+CiAgICA8QmFzaWNFbnRyeT4KICAgICA8bmFtZT4yPC9uYW1lPgogICAgIDxmbGFncz4xMzEyMDI8L2ZsYWdzPgogICAgIDxCYXNpY0VudHJ5PgogICAgICA8bmFtZT5HYWluPC9uYW1lPgogICAgICA8ZmxhZ3M+MTMxNzE0PC9mbGFncz4KICAgICAgPHZhbHVlIHR5cGU9IjIiPjQ3MDwvdmFsdWU+CiAgICAgPC9CYXNpY0VudHJ5PgogICAgPC9CYXNpY0VudHJ5PgogICAgPEJhc2ljRW50cnk+CiAgICAgPG5hbWU+NDwvbmFtZT4KICAgICA8ZmxhZ3M+MTMxMjAyPC9mbGFncz4KICAgICA8QmFzaWNFbnRyeT4KICAgICAgPG5hbWU+R2FpbjwvbmFtZT4KICAgICAgPGZsYWdzPjEzMTcxNDwvZmxhZ3M+CiAgICAgIDx2YWx1ZSB0eXBlPSIyIj4zNDA8L3ZhbHVlPgogICAgIDwvQmFzaWNFbnRyeT4KICAgIDwvQmFzaWNFbnRyeT4KICAgIDxCYXNpY0VudHJ5PgogICAgIDxuYW1lPjM8L25hbWU+CiAgICAgPGZsYWdzPjEzMTIwMjwvZmxhZ3M+CiAgICAgPEJhc2ljRW50cnk+CiAgICAgIDxuYW1lPkdhaW48L25hbWU+CiAgICAgIDxmbGFncz4xMzE3MTQ8L2ZsYWdzPgogICAgICA8dmFsdWUgdHlwZT0iMiI+NjEyPC92YWx1ZT4KICAgICA8L0Jhc2ljRW50cnk+CiAgICA8L0Jhc2ljRW50cnk+CiAgICA8QmFzaWNFbnRyeT4KICAgICA8bmFtZT4xMjwvbmFtZT4KICAgICA8ZmxhZ3M+MTMxMjAyPC9mbGFncz4KICAgICA8QmFzaWNFbnRyeT4KICAgICAgPG5hbWU+R2FpbjwvbmFtZT4KICAgICAgPGZsYWdzPjEzMTcxNDwvZmxhZ3M+CiAgICAgIDx2YWx1ZSB0eXBlPSIyIj42NzI8L3ZhbHVlPgogICAgIDwvQmFzaWNFbnRyeT4KICAgIDwvQmFzaWNFbnRyeT4KICAgIDxCYXNpY0VudHJ5PgogICAgIDxuYW1lPjE8L25hbWU+CiAgICAgPGZsYWdzPjEzMTIwMjwvZmxhZ3M+CiAgICAgPEJhc2ljRW50cnk+CiAgICAgIDxuYW1lPkdhaW48L25hbWU+CiAgICAgIDxmbGFncz4xMzE3MTQ8L2ZsYWdzPgogICAgICA8dmFsdWUgdHlwZT0iMiI+NDc0PC92YWx1ZT4KICAgICA8L0Jhc2ljRW50cnk+CiAgICA8L0Jhc2ljRW50cnk+CiAgICA8QmFzaWNFbnRyeT4KICAgICA8bmFtZT4xMDwvbmFtZT4KICAgICA8ZmxhZ3M+MTMxMjAyPC9mbGFncz4KICAgICA8QmFzaWNFbnRyeT4KICAgICAgPG5hbWU+R2FpbjwvbmFtZT4KICAgICAgPGZsYWdzPjEzMTcxNDwvZmxhZ3M+CiAgICAgIDx2YWx1ZSB0eXBlPSIyIj42MDI8L3ZhbHVlPgogICAgIDwvQmFzaWNFbnRyeT4KICAgIDwvQmFzaWNFbnRyeT4KICAgIDxCYXNpY0VudHJ5PgogICAgIDxuYW1lPjY8L25hbWU+CiAgICAgPGZsYWdzPjEzMTIwMjwvZmxhZ3M+CiAgICAgPEJhc2ljRW50cnk+CiAgICAgIDxuYW1lPkdhaW48L25hbWU+CiAgICAgIDxmbGFncz4xMzE3MTQ8L2ZsYWdzPgogICAgICA8dmFsdWUgdHlwZT0iMiI+NjQ0PC92YWx1ZT4KICAgICA8L0Jhc2ljRW50cnk+CiAgICA8L0Jhc2ljRW50cnk+CiAgICA8QmFzaWNFbnRyeT4KICAgICA8bmFtZT4xMTwvbmFtZT4KICAgICA8ZmxhZ3M+MTMxMjAyPC9mbGFncz4KICAgICA8QmFzaWNFbnRyeT4KICAgICAgPG5hbWU+R2FpbjwvbmFtZT4KICAgICAgPGZsYWdzPjEzMTcxNDwvZmxhZ3M+CiAgICAgIDx2YWx1ZSB0eXBlPSIyIj41NDI8L3ZhbHVlPgogICAgIDwvQmFzaWNFbnRyeT4KICAgIDwvQmFzaWNFbnRyeT4KICAgIDxCYXNpY0VudHJ5PgogICAgIDxuYW1lPjk8L25hbWU+CiAgICAgPGZsYWdzPjEzMTIwMjwvZmxhZ3M+CiAgICAgPEJhc2ljRW50cnk+CiAgICAgIDxuYW1lPkdhaW48L25hbWU+CiAgICAgIDxmbGFncz4xMzE3MTQ8L2ZsYWdzPgogICAgICA8dmFsdWUgdHlwZT0iMiI+Mzc1PC92YWx1ZT4KICAgICA8L0Jhc2ljRW50cnk+CiAgICA8L0Jhc2ljRW50cnk+CiAgIDwvQmFzaWNFbnRyeT4KICAgPEJhc2ljRW50cnk+CiAgICA8bmFtZT5DaGFubmVsczwvbmFtZT4KICAgIDxmbGFncz4xMzEyMDI8L2ZsYWdzPgogICAgPEJhc2ljRW50cnk+CiAgICAgPG5hbWU+RlNDPC9uYW1lPgogICAgIDxmbGFncz4xMzE3MTQ8L2ZsYWdzPgogICAgIDx2YWx1ZSB0eXBlPSIyIj41PC92YWx1ZT4KICAgICA8QmFzaWNFbnRyeT4KICAgICAgPG5hbWU+QWN0aXZlPC9uYW1lPgogICAgICA8ZmxhZ3M+MTMxNDU4PC9mbGFncz4KICAgICAgPHZhbHVlIHR5cGU9IjEiPjE8L3ZhbHVlPgogICAgIDwvQmFzaWNFbnRyeT4KICAgICA8QmFzaWNFbnRyeT4KICAgICAgPG5hbWU+TW9kZTwvbmFtZT4KICAgICAgPGZsYWdzPjEzMTk3MDwvZmxhZ3M+CiAgICAgIDx2YWx1ZSB0eXBlPSIzIj5saW48L3ZhbHVlPgogICAgIDwvQmFzaWNFbnRyeT4KICAgICA8QmFzaWNFbnRyeT4KICAgICAgPG5hbWU+VHJpZ2dlckxldmVsPC9uYW1lPgogICAgICA8ZmxhZ3M+MTMyOTk0PC9mbGFncz4KICAgICAgPHZhbHVlIHR5cGU9IjciPjE1LjkxODcxMzU3PC92YWx1ZT4KICAgICA8L0Jhc2ljRW50cnk+CiAgICAgPEJhc2ljRW50cnk+CiAgICAgIDxuYW1lPlVzZXJOYW1lPC9uYW1lPgogICAgICA8ZmxhZ3M+MTMxOTcwPC9mbGFncz4KICAgICAgPHZhbHVlIHR5cGU9IjMiPkZTQzwvdmFsdWU+CiAgICAgPC9CYXNpY0VudHJ5PgogICAgPC9CYXNpY0VudHJ5PgogICAgPEJhc2ljRW50cnk+CiAgICAgPG5hbWU+U1NDPC9uYW1lPgogICAgIDxmbGFncz4xMzE3MTQ8L2ZsYWdzPgogICAgIDx2YWx1ZSB0eXBlPSIyIj4yPC92YWx1ZT4KICAgICA8QmFzaWNFbnRyeT4KICAgICAgPG5hbWU+QWN0aXZlPC9uYW1lPgogICAgICA8ZmxhZ3M+MTMxNDU4PC9mbGFncz4KICAgICAgPHZhbHVlIHR5cGU9IjEiPjE8L3ZhbHVlPgogICAgIDwvQmFzaWNFbnRyeT4KICAgICA8QmFzaWNFbnRyeT4KICAgICAgPG5hbWU+TW9kZTwvbmFtZT4KICAgICAgPGZsYWdzPjEzMTk3MDwvZmxhZ3M+CiAgICAgIDx2YWx1ZSB0eXBlPSIzIj5saW48L3ZhbHVlPgogICAgIDwvQmFzaWNFbnRyeT4KICAgICA8QmFzaWNFbnRyeT4KICAgICAgPG5hbWU+VHJpZ2dlckxldmVsPC9uYW1lPgogICAgICA8ZmxhZ3M+MTMyOTk0PC9mbGFncz4KICAgICAgPHZhbHVlIHR5cGU9IjciPjA8L3ZhbHVlPgogICAgIDwvQmFzaWNFbnRyeT4KICAgICA8QmFzaWNFbnRyeT4KICAgICAgPG5hbWU+VXNlck5hbWU8L25hbWU+CiAgICAgIDxmbGFncz4xMzE5NzA8L2ZsYWdzPgogICAgICA8dmFsdWUgdHlwZT0iMyI+U1NDPC92YWx1ZT4KICAgICA8L0Jhc2ljRW50cnk+CiAgICA8L0Jhc2ljRW50cnk+CiAgICA8QmFzaWNFbnRyeT4KICAgICA8bmFtZT5WMTwvbmFtZT4KICAgICA8ZmxhZ3M+MTMxNzE0PC9mbGFncz4KICAgICA8dmFsdWUgdHlwZT0iMiI+NDwvdmFsdWU+CiAgICAgPEJhc2ljRW50cnk+CiAgICAgIDxuYW1lPkFjdGl2ZTwvbmFtZT4KICAgICAgPGZsYWdzPjEzMTQ1ODwvZmxhZ3M+CiAgICAgIDx2YWx1ZSB0eXBlPSIxIj4xPC92YWx1ZT4KICAgICA8L0Jhc2ljRW50cnk+CiAgICAgPEJhc2ljRW50cnk+CiAgICAgIDxuYW1lPk1vZGU8L25hbWU+CiAgICAgIDxmbGFncz4xMzE5NzA8L2ZsYWdzPgogICAgICA8dmFsdWUgdHlwZT0iMyI+aGxvZzwvdmFsdWU+CiAgICAgPC9CYXNpY0VudHJ5PgogICAgIDxCYXNpY0VudHJ5PgogICAgICA8bmFtZT5UcmlnZ2VyTGV2ZWw8L25hbWU+CiAgICAgIDxmbGFncz4xMzI5OTQ8L2ZsYWdzPgogICAgICA8dmFsdWUgdHlwZT0iNyI+MDwvdmFsdWU+CiAgICAgPC9CYXNpY0VudHJ5PgogICAgIDxCYXNpY0VudHJ5PgogICAgICA8bmFtZT5Vc2VyTmFtZTwvbmFtZT4KICAgICAgPGZsYWdzPjEzMTk3MDwvZmxhZ3M+CiAgICAgIDx2YWx1ZSB0eXBlPSIzIj5WaW9CbHVlPC92YWx1ZT4KICAgICA8L0Jhc2ljRW50cnk+CiAgICA8L0Jhc2ljRW50cnk+CiAgICA8QmFzaWNFbnRyeT4KICAgICA8bmFtZT5WMjwvbmFtZT4KICAgICA8ZmxhZ3M+MTMxNzE0PC9mbGFncz4KICAgICA8dmFsdWUgdHlwZT0iMiI+MzwvdmFsdWU+CiAgICAgPEJhc2ljRW50cnk+CiAgICAgIDxuYW1lPkFjdGl2ZTwvbmFtZT4KICAgICAgPGZsYWdzPjEzMTQ1ODwvZmxhZ3M+CiAgICAgIDx2YWx1ZSB0eXBlPSIxIj4wPC92YWx1ZT4KICAgICA8L0Jhc2ljRW50cnk+CiAgICAgPEJhc2ljRW50cnk+CiAgICAgIDxuYW1lPk1vZGU8L25hbWU+CiAgICAgIDxmbGFncz4xMzE5NzA8L2ZsYWdzPgogICAgICA8dmFsdWUgdHlwZT0iMyI+aGxvZzwvdmFsdWU+CiAgICAgPC9CYXNpY0VudHJ5PgogICAgIDxCYXNpY0VudHJ5PgogICAgICA8bmFtZT5UcmlnZ2VyTGV2ZWw8L25hbWU+CiAgICAgIDxmbGFncz4xMzI5OTQ8L2ZsYWdzPgogICAgICA8dmFsdWUgdHlwZT0iNyI+MDwvdmFsdWU+CiAgICAgPC9CYXNpY0VudHJ5PgogICAgIDxCYXNpY0VudHJ5PgogICAgICA8bmFtZT5Vc2VyTmFtZTwvbmFtZT4KICAgICAgPGZsYWdzPjEzMTk3MDwvZmxhZ3M+CiAgICAgIDx2YWx1ZSB0eXBlPSIzIj5WaW9HcmVlbjwvdmFsdWU+CiAgICAgPC9CYXNpY0VudHJ5PgogICAgPC9CYXNpY0VudHJ5PgogICAgPEJhc2ljRW50cnk+CiAgICAgPG5hbWU+QjE8L25hbWU+CiAgICAgPGZsYWdzPjEzMTcxNDwvZmxhZ3M+CiAgICAgPHZhbHVlIHR5cGU9IjIiPjk8L3ZhbHVlPgogICAgIDxCYXNpY0VudHJ5PgogICAgICA8bmFtZT5BY3RpdmU8L25hbWU+CiAgICAgIDxmbGFncz4xMzE0NTg8L2ZsYWdzPgogICAgICA8dmFsdWUgdHlwZT0iMSI+MTwvdmFsdWU+CiAgICAgPC9CYXNpY0VudHJ5PgogICAgIDxCYXNpY0VudHJ5PgogICAgICA8bmFtZT5Nb2RlPC9uYW1lPgogICAgICA8ZmxhZ3M+MTMxOTcwPC9mbGFncz4KICAgICAgPHZhbHVlIHR5cGU9IjMiPmhsb2c8L3ZhbHVlPgogICAgIDwvQmFzaWNFbnRyeT4KICAgICA8QmFzaWNFbnRyeT4KICAgICAgPG5hbWU+VHJpZ2dlckxldmVsPC9uYW1lPgogICAgICA8ZmxhZ3M+MTMyOTk0PC9mbGFncz4KICAgICAgPHZhbHVlIHR5cGU9IjciPjEwPC92YWx1ZT4KICAgICA8L0Jhc2ljRW50cnk+CiAgICAgPEJhc2ljRW50cnk+CiAgICAgIDxuYW1lPlVzZXJOYW1lPC9uYW1lPgogICAgICA8ZmxhZ3M+MTMxOTcwPC9mbGFncz4KICAgICAgPHZhbHVlIHR5cGU9IjMiPkZJVEM8L3ZhbHVlPgogICAgIDwvQmFzaWNFbnRyeT4KICAgIDwvQmFzaWNFbnRyeT4KICAgIDxCYXNpY0VudHJ5PgogICAgIDxuYW1lPkIyPC9uYW1lPgogICAgIDxmbGFncz4xMzE3MTQ8L2ZsYWdzPgogICAgIDx2YWx1ZSB0eXBlPSIyIj4xPC92YWx1ZT4KICAgICA8QmFzaWNFbnRyeT4KICAgICAgPG5hbWU+QWN0aXZlPC9uYW1lPgogICAgICA8ZmxhZ3M+MTMxNDU4PC9mbGFncz4KICAgICAgPHZhbHVlIHR5cGU9IjEiPjA8L3ZhbHVlPgogICAgIDwvQmFzaWNFbnRyeT4KICAgICA8QmFzaWNFbnRyeT4KICAgICAgPG5hbWU+TW9kZTwvbmFtZT4KICAgICAgPGZsYWdzPjEzMTk3MDwvZmxhZ3M+CiAgICAgIDx2YWx1ZSB0eXBlPSIzIj5obG9nPC92YWx1ZT4KICAgICA8L0Jhc2ljRW50cnk+CiAgICAgPEJhc2ljRW50cnk+CiAgICAgIDxuYW1lPlRyaWdnZXJMZXZlbDwvbmFtZT4KICAgICAgPGZsYWdzPjEzMjk5NDwvZmxhZ3M+CiAgICAgIDx2YWx1ZSB0eXBlPSI3Ij4wPC92YWx1ZT4KICAgICA8L0Jhc2ljRW50cnk+CiAgICAgPEJhc2ljRW50cnk+CiAgICAgIDxuYW1lPlVzZXJOYW1lPC9uYW1lPgogICAgICA8ZmxhZ3M+MTMxOTcwPC9mbGFncz4KICAgICAgPHZhbHVlIHR5cGU9IjMiPlBFPC92YWx1ZT4KICAgICA8L0Jhc2ljRW50cnk+CiAgICA8L0Jhc2ljRW50cnk+CiAgICA8QmFzaWNFbnRyeT4KICAgICA8bmFtZT5CMzwvbmFtZT4KICAgICA8ZmxhZ3M+MTMxNzE0PC9mbGFncz4KICAgICA8dmFsdWUgdHlwZT0iMiI+MTE8L3ZhbHVlPgogICAgIDxCYXNpY0VudHJ5PgogICAgICA8bmFtZT5BY3RpdmU8L25hbWU+CiAgICAgIDxmbGFncz4xMzE0NTg8L2ZsYWdzPgogICAgICA8dmFsdWUgdHlwZT0iMSI+MDwvdmFsdWU+CiAgICAgPC9CYXNpY0VudHJ5PgogICAgIDxCYXNpY0VudHJ5PgogICAgICA8bmFtZT5Nb2RlPC9uYW1lPgogICAgICA8ZmxhZ3M+MTMxOTcwPC9mbGFncz4KICAgICAgPHZhbHVlIHR5cGU9IjMiPmhsb2c8L3ZhbHVlPgogICAgIDwvQmFzaWNFbnRyeT4KICAgICA8QmFzaWNFbnRyeT4KICAgICAgPG5hbWU+VHJpZ2dlckxldmVsPC9uYW1lPgogICAgICA8ZmxhZ3M+MTMyOTk0PC9mbGFncz4KICAgICAgPHZhbHVlIHR5cGU9IjciPjA8L3ZhbHVlPgogICAgIDwvQmFzaWNFbnRyeT4KICAgICA8QmFzaWNFbnRyeT4KICAgICAgPG5hbWU+VXNlck5hbWU8L25hbWU+CiAgICAgIDxmbGFncz4xMzE5NzA8L2ZsYWdzPgogICAgICA8dmFsdWUgdHlwZT0iMyI+UGVyQ1AtVmlvNzAwPC92YWx1ZT4KICAgICA8L0Jhc2ljRW50cnk+CiAgICA8L0Jhc2ljRW50cnk+CiAgICA8QmFzaWNFbnRyeT4KICAgICA8bmFtZT5CNDwvbmFtZT4KICAgICA8ZmxhZ3M+MTMxNzE0PC9mbGFncz4KICAgICA8dmFsdWUgdHlwZT0iMiI+NjwvdmFsdWU+CiAgICAgPEJhc2ljRW50cnk+CiAgICAgIDxuYW1lPkFjdGl2ZTwvbmFtZT4KICAgICAgPGZsYWdzPjEzMTQ1ODwvZmxhZ3M+CiAgICAgIDx2YWx1ZSB0eXBlPSIxIj4wPC92YWx1ZT4KICAgICA8L0Jhc2ljRW50cnk+CiAgICAgPEJhc2ljRW50cnk+CiAgICAgIDxuYW1lPk1vZGU8L25hbWU+CiAgICAgIDxmbGFncz4xMzE5NzA8L2ZsYWdzPgogICAgICA8dmFsdWUgdHlwZT0iMyI+aGxvZzwvdmFsdWU+CiAgICAgPC9CYXNpY0VudHJ5PgogICAgIDxCYXNpY0VudHJ5PgogICAgICA8bmFtZT5UcmlnZ2VyTGV2ZWw8L25hbWU+CiAgICAgIDxmbGFncz4xMzI5OTQ8L2ZsYWdzPgogICAgICA8dmFsdWUgdHlwZT0iNyI+MDwvdmFsdWU+CiAgICAgPC9CYXNpY0VudHJ5PgogICAgIDxCYXNpY0VudHJ5PgogICAgICA8bmFtZT5Vc2VyTmFtZTwvbmFtZT4KICAgICAgPGZsYWdzPjEzMTk3MDwvZmxhZ3M+CiAgICAgIDx2YWx1ZSB0eXBlPSIzIj5QRS1WaW83NzA8L3ZhbHVlPgogICAgIDwvQmFzaWNFbnRyeT4KICAgIDwvQmFzaWNFbnRyeT4KICAgIDxCYXNpY0VudHJ5PgogICAgIDxuYW1lPlIxPC9uYW1lPgogICAgIDxmbGFncz4xMzE3MTQ8L2ZsYWdzPgogICAgIDx2YWx1ZSB0eXBlPSIyIj4xMDwvdmFsdWU+CiAgICAgPEJhc2ljRW50cnk+CiAgICAgIDxuYW1lPkFjdGl2ZTwvbmFtZT4KICAgICAgPGZsYWdzPjEzMTQ1ODwvZmxhZ3M+CiAgICAgIDx2YWx1ZSB0eXBlPSIxIj4wPC92YWx1ZT4KICAgICA8L0Jhc2ljRW50cnk+CiAgICAgPEJhc2ljRW50cnk+CiAgICAgIDxuYW1lPk1vZGU8L25hbWU+CiAgICAgIDxmbGFncz4xMzE5NzA8L2ZsYWdzPgogICAgICA8dmFsdWUgdHlwZT0iMyI+aGxvZzwvdmFsdWU+CiAgICAgPC9CYXNpY0VudHJ5PgogICAgIDxCYXNpY0VudHJ5PgogICAgICA8bmFtZT5UcmlnZ2VyTGV2ZWw8L25hbWU+CiAgICAgIDxmbGFncz4xMzI5OTQ8L2ZsYWdzPgogICAgICA8dmFsdWUgdHlwZT0iNyI+MDwvdmFsdWU+CiAgICAgPC9CYXNpY0VudHJ5PgogICAgIDxCYXNpY0VudHJ5PgogICAgICA8bmFtZT5Vc2VyTmFtZTwvbmFtZT4KICAgICAgPGZsYWdzPjEzMTk3MDwvZmxhZ3M+CiAgICAgIDx2YWx1ZSB0eXBlPSIzIj5BUEM8L3ZhbHVlPgogICAgIDwvQmFzaWNFbnRyeT4KICAgIDwvQmFzaWNFbnRyeT4KICAgIDxCYXNpY0VudHJ5PgogICAgIDxuYW1lPlIyPC9uYW1lPgogICAgIDxmbGFncz4xMzE3MTQ8L2ZsYWdzPgogICAgIDx2YWx1ZSB0eXBlPSIyIj4xMjwvdmFsdWU+CiAgICAgPEJhc2ljRW50cnk+CiAgICAgIDxuYW1lPkFjdGl2ZTwvbmFtZT4KICAgICAgPGZsYWdzPjEzMTQ1ODwvZmxhZ3M+CiAgICAgIDx2YWx1ZSB0eXBlPSIxIj4wPC92YWx1ZT4KICAgICA8L0Jhc2ljRW50cnk+CiAgICAgPEJhc2ljRW50cnk+CiAgICAgIDxuYW1lPk1vZGU8L25hbWU+CiAgICAgIDxmbGFncz4xMzE5NzA8L2ZsYWdzPgogICAgICA8dmFsdWUgdHlwZT0iMyI+aGxvZzwvdmFsdWU+CiAgICAgPC9CYXNpY0VudHJ5PgogICAgIDxCYXNpY0VudHJ5PgogICAgICA8bmFtZT5UcmlnZ2VyTGV2ZWw8L25hbWU+CiAgICAgIDxmbGFncz4xMzI5OTQ8L2ZsYWdzPgogICAgICA8dmFsdWUgdHlwZT0iNyI+MDwvdmFsdWU+CiAgICAgPC9CYXNpY0VudHJ5PgogICAgIDxCYXNpY0VudHJ5PgogICAgICA8bmFtZT5Vc2VyTmFtZTwvbmFtZT4KICAgICAgPGZsYWdzPjEzMTk3MDwvZmxhZ3M+CiAgICAgIDx2YWx1ZSB0eXBlPSIzIj5BUEMtVmlvNzcwPC92YWx1ZT4KICAgICA8L0Jhc2ljRW50cnk+CiAgICA8L0Jhc2ljRW50cnk+CiAgIDwvQmFzaWNFbnRyeT4KICAgPEJhc2ljRW50cnk+CiAgICA8bmFtZT5QYXJhbWV0ZXJzPC9uYW1lPgogICAgPGZsYWdzPjEzMTIwMjwvZmxhZ3M+CiAgICA8QmFzaWNFbnRyeT4KICAgICA8bmFtZT5IRFI8L25hbWU+CiAgICAgPGZsYWdzPjEzMTcxNDwvZmxhZ3M+CiAgICAgPHZhbHVlIHR5cGU9IjIiPjA8L3ZhbHVlPgogICAgIDxCYXNpY0VudHJ5PgogICAgICA8bmFtZT5UaW1lPC9uYW1lPgogICAgICA8ZmxhZ3M+MTMxNDU4PC9mbGFncz4KICAgICAgPHZhbHVlIHR5cGU9IjEiPjE8L3ZhbHVlPgogICAgICA8QmFzaWNFbnRyeT4KICAgICAgIDxuYW1lPlVzZXJkZWZOYW1lPC9uYW1lPgogICAgICAgPGZsYWdzPjEzMTk3MDwvZmxhZ3M+CiAgICAgICA8dmFsdWUgdHlwZT0iMyI+VGltZTwvdmFsdWU+CiAgICAgIDwvQmFzaWNFbnRyeT4KICAgICA8L0Jhc2ljRW50cnk+CiAgICAgPEJhc2ljRW50cnk+CiAgICAgIDxuYW1lPkNyRXZDb3VudDwvbmFtZT4KICAgICAgPGZsYWdzPjEzMTQ1ODwvZmxhZ3M+CiAgICAgIDx2YWx1ZSB0eXBlPSIxIj4xPC92YWx1ZT4KICAgICAgPEJhc2ljRW50cnk+CiAgICAgICA8bmFtZT5Vc2VyZGVmTmFtZTwvbmFtZT4KICAgICAgIDxmbGFncz4xMzE5NzA8L2ZsYWdzPgogICAgICAgPHZhbHVlIHR5cGU9IjMiPjwvdmFsdWU+CiAgICAgIDwvQmFzaWNFbnRyeT4KICAgICA8L0Jhc2ljRW50cnk+CiAgICAgPEJhc2ljRW50cnk+CiAgICAgIDxuYW1lPlNuZEV2Q291bnQ8L25hbWU+CiAgICAgIDxmbGFncz4xMzE0NTg8L2ZsYWdzPgogICAgICA8dmFsdWUgdHlwZT0iMSI+MTwvdmFsdWU+CiAgICAgIDxCYXNpY0VudHJ5PgogICAgICAgPG5hbWU+VXNlcmRlZk5hbWU8L25hbWU+CiAgICAgICA8ZmxhZ3M+MTMxOTcwPC9mbGFncz4KICAgICAgIDx2YWx1ZSB0eXBlPSIzIj48L3ZhbHVlPgogICAgICA8L0Jhc2ljRW50cnk+CiAgICAgPC9CYXNpY0VudHJ5PgogICAgIDxCYXNpY0VudHJ5PgogICAgICA8bmFtZT5Hcm91cDwvbmFtZT4KICAgICAgPGZsYWdzPjEzMTQ1ODwvZmxhZ3M+CiAgICAgIDx2YWx1ZSB0eXBlPSIxIj4wPC92YWx1ZT4KICAgICAgPEJhc2ljRW50cnk+CiAgICAgICA8bmFtZT5Vc2VyZGVmTmFtZTwvbmFtZT4KICAgICAgIDxmbGFncz4xMzE5NzA8L2ZsYWdzPgogICAgICAgPHZhbHVlIHR5cGU9IjMiPkdyb3VwPC92YWx1ZT4KICAgICAgPC9CYXNpY0VudHJ5PgogICAgIDwvQmFzaWNFbnRyeT4KICAgICA8QmFzaWNFbnRyeT4KICAgICAgPG5hbWU+Vm9sdW1lPC9uYW1lPgogICAgICA8ZmxhZ3M+MTMxNDU4PC9mbGFncz4KICAgICAgPHZhbHVlIHR5cGU9IjEiPjE8L3ZhbHVlPgogICAgICA8QmFzaWNFbnRyeT4KICAgICAgIDxuYW1lPlVzZXJkZWZOYW1lPC9uYW1lPgogICAgICAgPGZsYWdzPjEzMTk3MDwvZmxhZ3M+CiAgICAgICA8dmFsdWUgdHlwZT0iMyI+Vm9sdW1lPC92YWx1ZT4KICAgICAgPC9CYXNpY0VudHJ5PgogICAgIDwvQmFzaWNFbnRyeT4KICAgIDwvQmFzaWNFbnRyeT4KICAgIDxCYXNpY0VudHJ5PgogICAgIDxuYW1lPkZTQzwvbmFtZT4KICAgICA8ZmxhZ3M+MTMxMjAyPC9mbGFncz4KICAgICA8QmFzaWNFbnRyeT4KICAgICAgPG5hbWU+QXJlYTwvbmFtZT4KICAgICAgPGZsYWdzPjEzMTQ1ODwvZmxhZ3M+CiAgICAgIDx2YWx1ZSB0eXBlPSIxIj4xPC92YWx1ZT4KICAgICAgPEJhc2ljRW50cnk+CiAgICAgICA8bmFtZT5Vc2VyZGVmTmFtZTwvbmFtZT4KICAgICAgIDxmbGFncz4xMzE5NzA8L2ZsYWdzPgogICAgICAgPHZhbHVlIHR5cGU9IjMiPjwvdmFsdWU+CiAgICAgIDwvQmFzaWNFbnRyeT4KICAgICA8L0Jhc2ljRW50cnk+CiAgICAgPEJhc2ljRW50cnk+CiAgICAgIDxuYW1lPkhlaWdodDwvbmFtZT4KICAgICAgPGZsYWdzPjEzMTQ1ODwvZmxhZ3M+CiAgICAgIDx2YWx1ZSB0eXBlPSIxIj4xPC92YWx1ZT4KICAgICAgPEJhc2ljRW50cnk+CiAgICAgICA8bmFtZT5Vc2VyZGVmTmFtZTwvbmFtZT4KICAgICAgIDxmbGFncz4xMzE5NzA8L2ZsYWdzPgogICAgICAgPHZhbHVlIHR5cGU9IjMiPjwvdmFsdWU+CiAgICAgIDwvQmFzaWNFbnRyeT4KICAgICA8L0Jhc2ljRW50cnk+CiAgICAgPEJhc2ljRW50cnk+CiAgICAgIDxuYW1lPldpZHRoPC9uYW1lPgogICAgICA8ZmxhZ3M+MTMxNDU4PC9mbGFncz4KICAgICAgPHZhbHVlIHR5cGU9IjEiPjE8L3ZhbHVlPgogICAgICA8QmFzaWNFbnRyeT4KICAgICAgIDxuYW1lPlVzZXJkZWZOYW1lPC9uYW1lPgogICAgICAgPGZsYWdzPjEzMTk3MDwvZmxhZ3M+CiAgICAgICA8dmFsdWUgdHlwZT0iMyI+PC92YWx1ZT4KICAgICAgPC9CYXNpY0VudHJ5PgogICAgIDwvQmFzaWNFbnRyeT4KICAgIDwvQmFzaWNFbnRyeT4KICAgIDxCYXNpY0VudHJ5PgogICAgIDxuYW1lPlNTQzwvbmFtZT4KICAgICA8ZmxhZ3M+MTMxMjAyPC9mbGFncz4KICAgICA8QmFzaWNFbnRyeT4KICAgICAgPG5hbWU+QXJlYTwvbmFtZT4KICAgICAgPGZsYWdzPjEzMTQ1ODwvZmxhZ3M+CiAgICAgIDx2YWx1ZSB0eXBlPSIxIj4xPC92YWx1ZT4KICAgICAgPEJhc2ljRW50cnk+CiAgICAgICA8bmFtZT5Vc2VyZGVmTmFtZTwvbmFtZT4KICAgICAgIDxmbGFncz4xMzE5NzA8L2ZsYWdzPgogICAgICAgPHZhbHVlIHR5cGU9IjMiPjwvdmFsdWU+CiAgICAgIDwvQmFzaWNFbnRyeT4KICAgICA8L0Jhc2ljRW50cnk+CiAgICAgPEJhc2ljRW50cnk+CiAgICAgIDxuYW1lPkhlaWdodDwvbmFtZT4KICAgICAgPGZsYWdzPjEzMTQ1ODwvZmxhZ3M+CiAgICAgIDx2YWx1ZSB0eXBlPSIxIj4xPC92YWx1ZT4KICAgICAgPEJhc2ljRW50cnk+CiAgICAgICA8bmFtZT5Vc2VyZGVmTmFtZTwvbmFtZT4KICAgICAgIDxmbGFncz4xMzE5NzA8L2ZsYWdzPgogICAgICAgPHZhbHVlIHR5cGU9IjMiPjwvdmFsdWU+CiAgICAgIDwvQmFzaWNFbnRyeT4KICAgICA8L0Jhc2ljRW50cnk+CiAgICAgPEJhc2ljRW50cnk+CiAgICAgIDxuYW1lPldpZHRoPC9uYW1lPgogICAgICA8ZmxhZ3M+MTMxNDU4PC9mbGFncz4KICAgICAgPHZhbHVlIHR5cGU9IjEiPjE8L3ZhbHVlPgogICAgICA8QmFzaWNFbnRyeT4KICAgICAgIDxuYW1lPlVzZXJkZWZOYW1lPC9uYW1lPgogICAgICAgPGZsYWdzPjEzMTk3MDwvZmxhZ3M+CiAgICAgICA8dmFsdWUgdHlwZT0iMyI+PC92YWx1ZT4KICAgICAgPC9CYXNpY0VudHJ5PgogICAgIDwvQmFzaWNFbnRyeT4KICAgIDwvQmFzaWNFbnRyeT4KICAgIDxCYXNpY0VudHJ5PgogICAgIDxuYW1lPlYxPC9uYW1lPgogICAgIDxmbGFncz4xMzEyMDI8L2ZsYWdzPgogICAgIDxCYXNpY0VudHJ5PgogICAgICA8bmFtZT5BcmVhPC9uYW1lPgogICAgICA8ZmxhZ3M+MTMxNDU4PC9mbGFncz4KICAgICAgPHZhbHVlIHR5cGU9IjEiPjE8L3ZhbHVlPgogICAgICA8QmFzaWNFbnRyeT4KICAgICAgIDxuYW1lPlVzZXJkZWZOYW1lPC9uYW1lPgogICAgICAgPGZsYWdzPjEzMTk3MDwvZmxhZ3M+CiAgICAgICA8dmFsdWUgdHlwZT0iMyI+PC92YWx1ZT4KICAgICAgPC9CYXNpY0VudHJ5PgogICAgIDwvQmFzaWNFbnRyeT4KICAgICA8QmFzaWNFbnRyeT4KICAgICAgPG5hbWU+SGVpZ2h0PC9uYW1lPgogICAgICA8ZmxhZ3M+MTMxNDU4PC9mbGFncz4KICAgICAgPHZhbHVlIHR5cGU9IjEiPjE8L3ZhbHVlPgogICAgICA8QmFzaWNFbnRyeT4KICAgICAgIDxuYW1lPlVzZXJkZWZOYW1lPC9uYW1lPgogICAgICAgPGZsYWdzPjEzMTk3MDwvZmxhZ3M+CiAgICAgICA8dmFsdWUgdHlwZT0iMyI+PC92YWx1ZT4KICAgICAgPC9CYXNpY0VudHJ5PgogICAgIDwvQmFzaWNFbnRyeT4KICAgICA8QmFzaWNFbnRyeT4KICAgICAgPG5hbWU+V2lkdGg8L25hbWU+CiAgICAgIDxmbGFncz4xMzE0NTg8L2ZsYWdzPgogICAgICA8dmFsdWUgdHlwZT0iMSI+MTwvdmFsdWU+CiAgICAgIDxCYXNpY0VudHJ5PgogICAgICAgPG5hbWU+VXNlcmRlZk5hbWU8L25hbWU+CiAgICAgICA8ZmxhZ3M+MTMxOTcwPC9mbGFncz4KICAgICAgIDx2YWx1ZSB0eXBlPSIzIj48L3ZhbHVlPgogICAgICA8L0Jhc2ljRW50cnk+CiAgICAgPC9CYXNpY0VudHJ5PgogICAgPC9CYXNpY0VudHJ5PgogICAgPEJhc2ljRW50cnk+CiAgICAgPG5hbWU+VjI8L25hbWU+CiAgICAgPGZsYWdzPjEzMTIwMjwvZmxhZ3M+CiAgICAgPEJhc2ljRW50cnk+CiAgICAgIDxuYW1lPkFyZWE8L25hbWU+CiAgICAgIDxmbGFncz4xMzE0NTg8L2ZsYWdzPgogICAgICA8dmFsdWUgdHlwZT0iMSI+MTwvdmFsdWU+CiAgICAgIDxCYXNpY0VudHJ5PgogICAgICAgPG5hbWU+VXNlcmRlZk5hbWU8L25hbWU+CiAgICAgICA8ZmxhZ3M+MTMxOTcwPC9mbGFncz4KICAgICAgIDx2YWx1ZSB0eXBlPSIzIj48L3ZhbHVlPgogICAgICA8L0Jhc2ljRW50cnk+CiAgICAgPC9CYXNpY0VudHJ5PgogICAgIDxCYXNpY0VudHJ5PgogICAgICA8bmFtZT5IZWlnaHQ8L25hbWU+CiAgICAgIDxmbGFncz4xMzE0NTg8L2ZsYWdzPgogICAgICA8dmFsdWUgdHlwZT0iMSI+MTwvdmFsdWU+CiAgICAgIDxCYXNpY0VudHJ5PgogICAgICAgPG5hbWU+VXNlcmRlZk5hbWU8L25hbWU+CiAgICAgICA8ZmxhZ3M+MTMxOTcwPC9mbGFncz4KICAgICAgIDx2YWx1ZSB0eXBlPSIzIj48L3ZhbHVlPgogICAgICA8L0Jhc2ljRW50cnk+CiAgICAgPC9CYXNpY0VudHJ5PgogICAgIDxCYXNpY0VudHJ5PgogICAgICA8bmFtZT5XaWR0aDwvbmFtZT4KICAgICAgPGZsYWdzPjEzMTQ1ODwvZmxhZ3M+CiAgICAgIDx2YWx1ZSB0eXBlPSIxIj4xPC92YWx1ZT4KICAgICAgPEJhc2ljRW50cnk+CiAgICAgICA8bmFtZT5Vc2VyZGVmTmFtZTwvbmFtZT4KICAgICAgIDxmbGFncz4xMzE5NzA8L2ZsYWdzPgogICAgICAgPHZhbHVlIHR5cGU9IjMiPjwvdmFsdWU+CiAgICAgIDwvQmFzaWNFbnRyeT4KICAgICA8L0Jhc2ljRW50cnk+CiAgICA8L0Jhc2ljRW50cnk+CiAgICA8QmFzaWNFbnRyeT4KICAgICA8bmFtZT5CMTwvbmFtZT4KICAgICA8ZmxhZ3M+MTMxMjAyPC9mbGFncz4KICAgICA8QmFzaWNFbnRyeT4KICAgICAgPG5hbWU+QXJlYTwvbmFtZT4KICAgICAgPGZsYWdzPjEzMTQ1ODwvZmxhZ3M+CiAgICAgIDx2YWx1ZSB0eXBlPSIxIj4xPC92YWx1ZT4KICAgICAgPEJhc2ljRW50cnk+CiAgICAgICA8bmFtZT5Vc2VyZGVmTmFtZTwvbmFtZT4KICAgICAgIDxmbGFncz4xMzE5NzA8L2ZsYWdzPgogICAgICAgPHZhbHVlIHR5cGU9IjMiPjwvdmFsdWU+CiAgICAgIDwvQmFzaWNFbnRyeT4KICAgICA8L0Jhc2ljRW50cnk+CiAgICAgPEJhc2ljRW50cnk+CiAgICAgIDxuYW1lPkhlaWdodDwvbmFtZT4KICAgICAgPGZsYWdzPjEzMTQ1ODwvZmxhZ3M+CiAgICAgIDx2YWx1ZSB0eXBlPSIxIj4xPC92YWx1ZT4KICAgICAgPEJhc2ljRW50cnk+CiAgICAgICA8bmFtZT5Vc2VyZGVmTmFtZTwvbmFtZT4KICAgICAgIDxmbGFncz4xMzE5NzA8L2ZsYWdzPgogICAgICAgPHZhbHVlIHR5cGU9IjMiPjwvdmFsdWU+CiAgICAgIDwvQmFzaWNFbnRyeT4KICAgICA8L0Jhc2ljRW50cnk+CiAgICAgPEJhc2ljRW50cnk+CiAgICAgIDxuYW1lPldpZHRoPC9uYW1lPgogICAgICA8ZmxhZ3M+MTMxNDU4PC9mbGFncz4KICAgICAgPHZhbHVlIHR5cGU9IjEiPjE8L3ZhbHVlPgogICAgICA8QmFzaWNFbnRyeT4KICAgICAgIDxuYW1lPlVzZXJkZWZOYW1lPC9uYW1lPgogICAgICAgPGZsYWdzPjEzMTk3MDwvZmxhZ3M+CiAgICAgICA8dmFsdWUgdHlwZT0iMyI+PC92YWx1ZT4KICAgICAgPC9CYXNpY0VudHJ5PgogICAgIDwvQmFzaWNFbnRyeT4KICAgIDwvQmFzaWNFbnRyeT4KICAgIDxCYXNpY0VudHJ5PgogICAgIDxuYW1lPkIyPC9uYW1lPgogICAgIDxmbGFncz4xMzEyMDI8L2ZsYWdzPgogICAgIDxCYXNpY0VudHJ5PgogICAgICA8bmFtZT5BcmVhPC9uYW1lPgogICAgICA8ZmxhZ3M+MTMxNDU4PC9mbGFncz4KICAgICAgPHZhbHVlIHR5cGU9IjEiPjE8L3ZhbHVlPgogICAgICA8QmFzaWNFbnRyeT4KICAgICAgIDxuYW1lPlVzZXJkZWZOYW1lPC9uYW1lPgogICAgICAgPGZsYWdzPjEzMTk3MDwvZmxhZ3M+CiAgICAgICA8dmFsdWUgdHlwZT0iMyI+PC92YWx1ZT4KICAgICAgPC9CYXNpY0VudHJ5PgogICAgIDwvQmFzaWNFbnRyeT4KICAgICA8QmFzaWNFbnRyeT4KICAgICAgPG5hbWU+SGVpZ2h0PC9uYW1lPgogICAgICA8ZmxhZ3M+MTMxNDU4PC9mbGFncz4KICAgICAgPHZhbHVlIHR5cGU9IjEiPjE8L3ZhbHVlPgogICAgICA8QmFzaWNFbnRyeT4KICAgICAgIDxuYW1lPlVzZXJkZWZOYW1lPC9uYW1lPgogICAgICAgPGZsYWdzPjEzMTk3MDwvZmxhZ3M+CiAgICAgICA8dmFsdWUgdHlwZT0iMyI+PC92YWx1ZT4KICAgICAgPC9CYXNpY0VudHJ5PgogICAgIDwvQmFzaWNFbnRyeT4KICAgICA8QmFzaWNFbnRyeT4KICAgICAgPG5hbWU+V2lkdGg8L25hbWU+CiAgICAgIDxmbGFncz4xMzE0NTg8L2ZsYWdzPgogICAgICA8dmFsdWUgdHlwZT0iMSI+MTwvdmFsdWU+CiAgICAgIDxCYXNpY0VudHJ5PgogICAgICAgPG5hbWU+VXNlcmRlZk5hbWU8L25hbWU+CiAgICAgICA8ZmxhZ3M+MTMxOTcwPC9mbGFncz4KICAgICAgIDx2YWx1ZSB0eXBlPSIzIj48L3ZhbHVlPgogICAgICA8L0Jhc2ljRW50cnk+CiAgICAgPC9CYXNpY0VudHJ5PgogICAgPC9CYXNpY0VudHJ5PgogICAgPEJhc2ljRW50cnk+CiAgICAgPG5hbWU+QjM8L25hbWU+CiAgICAgPGZsYWdzPjEzMTIwMjwvZmxhZ3M+CiAgICAgPEJhc2ljRW50cnk+CiAgICAgIDxuYW1lPkFyZWE8L25hbWU+CiAgICAgIDxmbGFncz4xMzE0NTg8L2ZsYWdzPgogICAgICA8dmFsdWUgdHlwZT0iMSI+MTwvdmFsdWU+CiAgICAgIDxCYXNpY0VudHJ5PgogICAgICAgPG5hbWU+VXNlcmRlZk5hbWU8L25hbWU+CiAgICAgICA8ZmxhZ3M+MTMxOTcwPC9mbGFncz4KICAgICAgIDx2YWx1ZSB0eXBlPSIzIj48L3ZhbHVlPgogICAgICA8L0Jhc2ljRW50cnk+CiAgICAgPC9CYXNpY0VudHJ5PgogICAgIDxCYXNpY0VudHJ5PgogICAgICA8bmFtZT5IZWlnaHQ8L25hbWU+CiAgICAgIDxmbGFncz4xMzE0NTg8L2ZsYWdzPgogICAgICA8dmFsdWUgdHlwZT0iMSI+MTwvdmFsdWU+CiAgICAgIDxCYXNpY0VudHJ5PgogICAgICAgPG5hbWU+VXNlcmRlZk5hbWU8L25hbWU+CiAgICAgICA8ZmxhZ3M+MTMxOTcwPC9mbGFncz4KICAgICAgIDx2YWx1ZSB0eXBlPSIzIj48L3ZhbHVlPgogICAgICA8L0Jhc2ljRW50cnk+CiAgICAgPC9CYXNpY0VudHJ5PgogICAgIDxCYXNpY0VudHJ5PgogICAgICA8bmFtZT5XaWR0aDwvbmFtZT4KICAgICAgPGZsYWdzPjEzMTQ1ODwvZmxhZ3M+CiAgICAgIDx2YWx1ZSB0eXBlPSIxIj4xPC92YWx1ZT4KICAgICAgPEJhc2ljRW50cnk+CiAgICAgICA8bmFtZT5Vc2VyZGVmTmFtZTwvbmFtZT4KICAgICAgIDxmbGFncz4xMzE5NzA8L2ZsYWdzPgogICAgICAgPHZhbHVlIHR5cGU9IjMiPjwvdmFsdWU+CiAgICAgIDwvQmFzaWNFbnRyeT4KICAgICA8L0Jhc2ljRW50cnk+CiAgICA8L0Jhc2ljRW50cnk+CiAgICA8QmFzaWNFbnRyeT4KICAgICA8bmFtZT5CNDwvbmFtZT4KICAgICA8ZmxhZ3M+MTMxMjAyPC9mbGFncz4KICAgICA8QmFzaWNFbnRyeT4KICAgICAgPG5hbWU+QXJlYTwvbmFtZT4KICAgICAgPGZsYWdzPjEzMTQ1ODwvZmxhZ3M+CiAgICAgIDx2YWx1ZSB0eXBlPSIxIj4xPC92YWx1ZT4KICAgICAgPEJhc2ljRW50cnk+CiAgICAgICA8bmFtZT5Vc2VyZGVmTmFtZTwvbmFtZT4KICAgICAgIDxmbGFncz4xMzE5NzA8L2ZsYWdzPgogICAgICAgPHZhbHVlIHR5cGU9IjMiPjwvdmFsdWU+CiAgICAgIDwvQmFzaWNFbnRyeT4KICAgICA8L0Jhc2ljRW50cnk+CiAgICAgPEJhc2ljRW50cnk+CiAgICAgIDxuYW1lPkhlaWdodDwvbmFtZT4KICAgICAgPGZsYWdzPjEzMTQ1ODwvZmxhZ3M+CiAgICAgIDx2YWx1ZSB0eXBlPSIxIj4xPC92YWx1ZT4KICAgICAgPEJhc2ljRW50cnk+CiAgICAgICA8bmFtZT5Vc2VyZGVmTmFtZTwvbmFtZT4KICAgICAgIDxmbGFncz4xMzE5NzA8L2ZsYWdzPgogICAgICAgPHZhbHVlIHR5cGU9IjMiPjwvdmFsdWU+CiAgICAgIDwvQmFzaWNFbnRyeT4KICAgICA8L0Jhc2ljRW50cnk+CiAgICAgPEJhc2ljRW50cnk+CiAgICAgIDxuYW1lPldpZHRoPC9uYW1lPgogICAgICA8ZmxhZ3M+MTMxNDU4PC9mbGFncz4KICAgICAgPHZhbHVlIHR5cGU9IjEiPjE8L3ZhbHVlPgogICAgICA8QmFzaWNFbnRyeT4KICAgICAgIDxuYW1lPlVzZXJkZWZOYW1lPC9uYW1lPgogICAgICAgPGZsYWdzPjEzMTk3MDwvZmxhZ3M+CiAgICAgICA8dmFsdWUgdHlwZT0iMyI+PC92YWx1ZT4KICAgICAgPC9CYXNpY0VudHJ5PgogICAgIDwvQmFzaWNFbnRyeT4KICAgIDwvQmFzaWNFbnRyeT4KICAgIDxCYXNpY0VudHJ5PgogICAgIDxuYW1lPlIxPC9uYW1lPgogICAgIDxmbGFncz4xMzEyMDI8L2ZsYWdzPgogICAgIDxCYXNpY0VudHJ5PgogICAgICA8bmFtZT5BcmVhPC9uYW1lPgogICAgICA8ZmxhZ3M+MTMxNDU4PC9mbGFncz4KICAgICAgPHZhbHVlIHR5cGU9IjEiPjE8L3ZhbHVlPgogICAgICA8QmFzaWNFbnRyeT4KICAgICAgIDxuYW1lPlVzZXJkZWZOYW1lPC9uYW1lPgogICAgICAgPGZsYWdzPjEzMTk3MDwvZmxhZ3M+CiAgICAgICA8dmFsdWUgdHlwZT0iMyI+PC92YWx1ZT4KICAgICAgPC9CYXNpY0VudHJ5PgogICAgIDwvQmFzaWNFbnRyeT4KICAgICA8QmFzaWNFbnRyeT4KICAgICAgPG5hbWU+SGVpZ2h0PC9uYW1lPgogICAgICA8ZmxhZ3M+MTMxNDU4PC9mbGFncz4KICAgICAgPHZhbHVlIHR5cGU9IjEiPjE8L3ZhbHVlPgogICAgICA8QmFzaWNFbnRyeT4KICAgICAgIDxuYW1lPlVzZXJkZWZOYW1lPC9uYW1lPgogICAgICAgPGZsYWdzPjEzMTk3MDwvZmxhZ3M+CiAgICAgICA8dmFsdWUgdHlwZT0iMyI+PC92YWx1ZT4KICAgICAgPC9CYXNpY0VudHJ5PgogICAgIDwvQmFzaWNFbnRyeT4KICAgICA8QmFzaWNFbnRyeT4KICAgICAgPG5hbWU+V2lkdGg8L25hbWU+CiAgICAgIDxmbGFncz4xMzE0NTg8L2ZsYWdzPgogICAgICA8dmFsdWUgdHlwZT0iMSI+MTwvdmFsdWU+CiAgICAgIDxCYXNpY0VudHJ5PgogICAgICAgPG5hbWU+VXNlcmRlZk5hbWU8L25hbWU+CiAgICAgICA8ZmxhZ3M+MTMxOTcwPC9mbGFncz4KICAgICAgIDx2YWx1ZSB0eXBlPSIzIj48L3ZhbHVlPgogICAgICA8L0Jhc2ljRW50cnk+CiAgICAgPC9CYXNpY0VudHJ5PgogICAgPC9CYXNpY0VudHJ5PgogICAgPEJhc2ljRW50cnk+CiAgICAgPG5hbWU+UjI8L25hbWU+CiAgICAgPGZsYWdzPjEzMTIwMjwvZmxhZ3M+CiAgICAgPEJhc2ljRW50cnk+CiAgICAgIDxuYW1lPkFyZWE8L25hbWU+CiAgICAgIDxmbGFncz4xMzE0NTg8L2ZsYWdzPgogICAgICA8dmFsdWUgdHlwZT0iMSI+MTwvdmFsdWU+CiAgICAgIDxCYXNpY0VudHJ5PgogICAgICAgPG5hbWU+VXNlcmRlZk5hbWU8L25hbWU+CiAgICAgICA8ZmxhZ3M+MTMxOTcwPC9mbGFncz4KICAgICAgIDx2YWx1ZSB0eXBlPSIzIj48L3ZhbHVlPgogICAgICA8L0Jhc2ljRW50cnk+CiAgICAgPC9CYXNpY0VudHJ5PgogICAgIDxCYXNpY0VudHJ5PgogICAgICA8bmFtZT5IZWlnaHQ8L25hbWU+CiAgICAgIDxmbGFncz4xMzE0NTg8L2ZsYWdzPgogICAgICA8dmFsdWUgdHlwZT0iMSI+MTwvdmFsdWU+CiAgICAgIDxCYXNpY0VudHJ5PgogICAgICAgPG5hbWU+VXNlcmRlZk5hbWU8L25hbWU+CiAgICAgICA8ZmxhZ3M+MTMxOTcwPC9mbGFncz4KICAgICAgIDx2YWx1ZSB0eXBlPSIzIj48L3ZhbHVlPgogICAgICA8L0Jhc2ljRW50cnk+CiAgICAgPC9CYXNpY0VudHJ5PgogICAgIDxCYXNpY0VudHJ5PgogICAgICA8bmFtZT5XaWR0aDwvbmFtZT4KICAgICAgPGZsYWdzPjEzMTQ1ODwvZmxhZ3M+CiAgICAgIDx2YWx1ZSB0eXBlPSIxIj4xPC92YWx1ZT4KICAgICAgPEJhc2ljRW50cnk+CiAgICAgICA8bmFtZT5Vc2VyZGVmTmFtZTwvbmFtZT4KICAgICAgIDxmbGFncz4xMzE5NzA8L2ZsYWdzPgogICAgICAgPHZhbHVlIHR5cGU9IjMiPjwvdmFsdWU+CiAgICAgIDwvQmFzaWNFbnRyeT4KICAgICA8L0Jhc2ljRW50cnk+CiAgICA8L0Jhc2ljRW50cnk+CiAgIDwvQmFzaWNFbnRyeT4KICAgPEJhc2ljRW50cnk+CiAgICA8bmFtZT5MYXNlcnM8L25hbWU+CiAgICA8ZmxhZ3M+MTMxMjAyPC9mbGFncz4KICAgIDxCYXNpY0VudHJ5PgogICAgIDxuYW1lPkJsdWU8L25hbWU+CiAgICAgPGZsYWdzPjEzMTQ1ODwvZmxhZ3M+CiAgICAgPHZhbHVlIHR5cGU9IjEiPjE8L3ZhbHVlPgogICAgPC9CYXNpY0VudHJ5PgogICAgPEJhc2ljRW50cnk+CiAgICAgPG5hbWU+VXY8L25hbWU+CiAgICAgPGZsYWdzPjEzMTQ1ODwvZmxhZ3M+CiAgICAgPHZhbHVlIHR5cGU9IjEiPjE8L3ZhbHVlPgogICAgPC9CYXNpY0VudHJ5PgogICAgPEJhc2ljRW50cnk+CiAgICAgPG5hbWU+UmVkPC9uYW1lPgogICAgIDxmbGFncz4xMzE0NTg8L2ZsYWdzPgogICAgIDx2YWx1ZSB0eXBlPSIxIj4xPC92YWx1ZT4KICAgIDwvQmFzaWNFbnRyeT4KICAgPC9CYXNpY0VudHJ5PgogICA8QmFzaWNFbnRyeT4KICAgIDxuYW1lPkdhaW48L25hbWU+CiAgICA8ZmxhZ3M+MTMxMjAyPC9mbGFncz4KICAgIDxCYXNpY0VudHJ5PgogICAgIDxuYW1lPk1pbjwvbmFtZT4KICAgICA8ZmxhZ3M+MTMxNzE0PC9mbGFncz4KICAgICA8dmFsdWUgdHlwZT0iMiI+MTAwPC92YWx1ZT4KICAgIDwvQmFzaWNFbnRyeT4KICAgIDxCYXNpY0VudHJ5PgogICAgIDxuYW1lPk1heDwvbmFtZT4KICAgICA8ZmxhZ3M+MTMxNzE0PC9mbGFncz4KICAgICA8dmFsdWUgdHlwZT0iMiI+OTk5PC92YWx1ZT4KICAgIDwvQmFzaWNFbnRyeT4KICAgIDxCYXNpY0VudHJ5PgogICAgIDxuYW1lPlByZWNpc2lvbjwvbmFtZT4KICAgICA8ZmxhZ3M+MTMxNzE0PC9mbGFncz4KICAgICA8dmFsdWUgdHlwZT0iMiI+MjwvdmFsdWU+CiAgICA8L0Jhc2ljRW50cnk+CiAgIDwvQmFzaWNFbnRyeT4KICAgPEJhc2ljRW50cnk+CiAgICA8bmFtZT5UcmlnZ2VyPC9uYW1lPgogICAgPGZsYWdzPjEzMTk3MDwvZmxhZ3M+CiAgICA8dmFsdWUgdHlwZT0iMyI+RlNDPC92YWx1ZT4KICAgPC9CYXNpY0VudHJ5PgogICA8QmFzaWNFbnRyeT4KICAgIDxuYW1lPkFyZWFUcmlnZ2VyPC9uYW1lPgogICAgPGZsYWdzPjEzMTQ1ODwvZmxhZ3M+CiAgICA8dmFsdWUgdHlwZT0iMSI+MDwvdmFsdWU+CiAgIDwvQmFzaWNFbnRyeT4KICAgPEJhc2ljRW50cnk+CiAgICA8bmFtZT5TZWNvbmRhcnlUcmlnZ2VyPC9uYW1lPgogICAgPGZsYWdzPjEzMTQ1ODwvZmxhZ3M+CiAgICA8dmFsdWUgdHlwZT0iMSI+MTwvdmFsdWU+CiAgICA8QmFzaWNFbnRyeT4KICAgICA8bmFtZT5DaGFubmVsPC9uYW1lPgogICAgIDxmbGFncz4xMzE5NzA8L2ZsYWdzPgogICAgIDx2YWx1ZSB0eXBlPSIzIj5GU0M8L3ZhbHVlPgogICAgPC9CYXNpY0VudHJ5PgogICAgPEJhc2ljRW50cnk+CiAgICAgPG5hbWU+VmFsdWU8L25hbWU+CiAgICAgPGZsYWdzPjEzMTcxNDwvZmxhZ3M+CiAgICAgPHZhbHVlIHR5cGU9IjIiPjEyNTgyPC92YWx1ZT4KICAgIDwvQmFzaWNFbnRyeT4KICAgPC9CYXNpY0VudHJ5PgogICA8QmFzaWNFbnRyeT4KICAgIDxuYW1lPkJMQzwvbmFtZT4KICAgIDxmbGFncz4xMzE0NTg8L2ZsYWdzPgogICAgPHZhbHVlIHR5cGU9IjEiPjE8L3ZhbHVlPgogICA8L0Jhc2ljRW50cnk+CiAgIDxCYXNpY0VudHJ5PgogICAgPG5hbWU+U2NvcGVNb2RlPC9uYW1lPgogICAgPGZsYWdzPjEzMTcxNDwvZmxhZ3M+CiAgICA8dmFsdWUgdHlwZT0iMiI+MDwvdmFsdWU+CiAgICA8QmFzaWNFbnRyeT4KICAgICA8bmFtZT5MZW5ndGg8L25hbWU+CiAgICAgPGZsYWdzPjEzMTcxNDwvZmxhZ3M+CiAgICAgPHZhbHVlIHR5cGU9IjIiPjY0PC92YWx1ZT4KICAgIDwvQmFzaWNFbnRyeT4KICAgIDxCYXNpY0VudHJ5PgogICAgIDxuYW1lPlNhbXBsZVR5cGVJZDE8L25hbWU+CiAgICAgPGZsYWdzPjEzMTcxNDwvZmxhZ3M+CiAgICAgPHZhbHVlIHR5cGU9IjIiPjA8L3ZhbHVlPgogICAgPC9CYXNpY0VudHJ5PgogICAgPEJhc2ljRW50cnk+CiAgICAgPG5hbWU+U2FtcGxlVHlwZUlkMjwvbmFtZT4KICAgICA8ZmxhZ3M+MTMxNzE0PC9mbGFncz4KICAgICA8dmFsdWUgdHlwZT0iMiI+MjwvdmFsdWU+CiAgICA8L0Jhc2ljRW50cnk+CiAgIDwvQmFzaWNFbnRyeT4KICAgPEJhc2ljRW50cnk+CiAgICA8bmFtZT5GcGdhQ3RybFNldDwvbmFtZT4KICAgIDxmbGFncz4xMzE3MTQ8L2ZsYWdzPgogICAgPHZhbHVlIHR5cGU9IjIiPjE8L3ZhbHVlPgogICA8L0Jhc2ljRW50cnk+CiAgIDxCYXNpY0VudHJ5PgogICAgPG5hbWU+Q29uZmlndXJhdGlvbjwvbmFtZT4KICAgIDxmbGFncz4xMzE5NzA8L2ZsYWdzPgogICAgPHZhbHVlIHR5cGU9IjMiPkZMODwvdmFsdWU+CiAgIDwvQmFzaWNFbnRyeT4KICA8L0Jhc2ljRW50cnk+CiAgPEJhc2ljRW50cnk+CiAgIDxuYW1lPkNvbXBlbnNhdGlvbjwvbmFtZT4KICAgPGZsYWdzPjEzMTIwMjwvZmxhZ3M+CiAgIDxCYXNpY0VudHJ5PgogICAgPG5hbWU+TWF0cml4PC9uYW1lPgogICAgPGZsYWdzPjEzMTk3MDwvZmxhZ3M+CiAgICA8dmFsdWUgdHlwZT0iMyI+MQowCjAKMAowCjAKMAowCjAKMQowCjAKMAowCjAKMAowCjAKMQowCjAKMAowCjAKMAowCjAKMQowCjAKMAowCjAKMAowCjAKMQowCjAKMAowCjAKMAowCjAKMQowCjAKMAowCjAKMAowCjAKMQowCjAKMAowCjAKMAowCjAKMTwvdmFsdWU+CiAgIDwvQmFzaWNFbnRyeT4KICAgPEJhc2ljRW50cnk+CiAgICA8bmFtZT5BY3RpdmU8L25hbWU+CiAgICA8ZmxhZ3M+MTMxNzE0PC9mbGFncz4KICAgIDx2YWx1ZSB0eXBlPSIyIj4wPC92YWx1ZT4KICAgPC9CYXNpY0VudHJ5PgogIDwvQmFzaWNFbnRyeT4KIDwvQmFzaWNFbnRyeT4KIDxCYXNpY0VudHJ5PgogIDxuYW1lPlZhbGlkaXR5S2V5PC9uYW1lPgogIDxmbGFncz4xMzI3Mzg8L2ZsYWdzPgogIDx2YWx1ZSB0eXBlPSI2IiBzaXplPSIxMTIiPgpOd0F6QURjQU5BQmhBR0VBTkFBM0FESUFNZ0E1QURFQU1BQXpBR0VBTXdCZkFEQUFNQUF3QURBQVh3QXlBQzRBCk1RQXhBQzRBTVFBNEFERUFOd0F1QURFQU9RQTJBRElBTXdCZkFFMEFZUUJqQUhNQVVRQjFBR0VBYmdCMEFGOEEKTWdBd0FERUFPQUF4QURFQU1RQTBBQT09PC92YWx1ZT4KIDwvQmFzaWNFbnRyeT4KIDxCYXNpY0VudHJ5PgogIDxuYW1lPkNvbmZpZ1ZlcnNpb248L25hbWU+CiAgPGZsYWdzPjEzMTk3MDwvZmxhZ3M+CiAgPHZhbHVlIHR5cGU9IjMiPjAuNC4yNTwvdmFsdWU+CiA8L0Jhc2ljRW50cnk+CiA8QmFzaWNFbnRyeT4KICA8bmFtZT5GaWxlVHlwZTwvbmFtZT4KICA8ZmxhZ3M+MTMxOTcwPC9mbGFncz4KICA8dmFsdWUgdHlwZT0iMyI+RGV2aWNlPC92YWx1ZT4KIDwvQmFzaWNFbnRyeT4KIDxCYXNpY0VudHJ5PgogIDxuYW1lPkNoZWNrc3VtPC9uYW1lPgogIDxmbGFncz4xMzE4NDI8L2ZsYWdzPgogIDx2YWx1ZSB0eXBlPSIzIj5kMTRkMWUwNGJjMjY3YjhhMjBhZmQ1YzYwZDRhNGU2NjwvdmFsdWU+CiA8L0Jhc2ljRW50cnk+CjwvQmFzaWNFbnRyeT4K/@MB_ANALYSIS/PEJhc2ljRW50cnk+CiA8bmFtZT5Tb2Z0d2FyZTwvbmFtZT4KIDxmbGFncz42NTY2NjwvZmxhZ3M+CiA8QmFzaWNFbnRyeT4KICA8bmFtZT5WYWxpZGl0eUtleTwvbmFtZT4KICA8ZmxhZ3M+NjcyMDI8L2ZsYWdzPgogIDx2YWx1ZSB0eXBlPSI2IiBzaXplPSIxMTIiPgpOd0F6QURjQU5BQmhBR0VBTkFBM0FESUFNZ0E1QURFQU1BQXpBR0VBTXdCZkFEQUFNQUF3QURBQVh3QXlBQzRBCk1RQXhBQzRBTVFBNEFERUFOd0F1QURFQU9RQTJBRElBTXdCZkFFMEFZUUJqQUhNQVVRQjFBR0VBYmdCMEFGOEEKTWdBd0FERUFPQUF4QURFQU1RQTBBQT09PC92YWx1ZT4KIDwvQmFzaWNFbnRyeT4KIDxCYXNpY0VudHJ5PgogIDxuYW1lPkNvbmZpZ1ZlcnNpb248L25hbWU+CiAgPGZsYWdzPjY2NDM0PC9mbGFncz4KICA8dmFsdWUgdHlwZT0iMyI+MC40LjI1PC92YWx1ZT4KIDwvQmFzaWNFbnRyeT4KIDxCYXNpY0VudHJ5PgogIDxuYW1lPkFuYWx5c2lzPC9uYW1lPgogIDxmbGFncz42NTY2NjwvZmxhZ3M+CiAgPEJhc2ljRW50cnk+CiAgIDxuYW1lPlZhcnM8L25hbWU+CiAgIDxmbGFncz42NTY2NjwvZmxhZ3M+CiAgIDxCYXNpY0VudHJ5PgogICAgPG5hbWU+MTwvbmFtZT4KICAgIDxmbGFncz42NTY2NjwvZmxhZ3M+CiAgICA8QmFzaWNFbnRyeT4KICAgICA8bmFtZT5TYW1wbGVzPC9uYW1lPgogICAgIDxmbGFncz42NTY2NjwvZmxhZ3M+CiAgICAgPEJhc2ljRW50cnk+CiAgICAgIDxuYW1lPlAxPC9uYW1lPgogICAgICA8ZmxhZ3M+NjYxNzg8L2ZsYWdzPgogICAgICA8dmFsdWUgdHlwZT0iMiI+MTUxPC92YWx1ZT4KICAgICAgPEJhc2ljRW50cnk+CiAgICAgICA8bmFtZT5TYW1wbGVzPC9uYW1lPgogICAgICAgPGZsYWdzPjY1NjY2PC9mbGFncz4KICAgICAgIDxCYXNpY0VudHJ5PgogICAgICAgIDxuYW1lPlAyPC9uYW1lPgogICAgICAgIDxmbGFncz42NjE3ODwvZmxhZ3M+CiAgICAgICAgPHZhbHVlIHR5cGU9IjIiPjE1MjwvdmFsdWU+CiAgICAgICAgPEJhc2ljRW50cnk+CiAgICAgICAgIDxuYW1lPlNhbXBsZXM8L25hbWU+CiAgICAgICAgIDxmbGFncz42NTY2NjwvZmxhZ3M+CiAgICAgICAgIDxCYXNpY0VudHJ5PgogICAgICAgICAgPG5hbWU+UDM8L25hbWU+CiAgICAgICAgICA8ZmxhZ3M+NjYxNzg8L2ZsYWdzPgogICAgICAgICAgPHZhbHVlIHR5cGU9IjIiPjE1MzwvdmFsdWU+CiAgICAgICAgIDwvQmFzaWNFbnRyeT4KICAgICAgICAgPEJhc2ljRW50cnk+CiAgICAgICAgICA8bmFtZT5MUjM8L25hbWU+CiAgICAgICAgICA8ZmxhZ3M+NjYxNzg8L2ZsYWdzPgogICAgICAgICAgPHZhbHVlIHR5cGU9IjIiPjA8L3ZhbHVlPgogICAgICAgICA8L0Jhc2ljRW50cnk+CiAgICAgICAgIDxCYXNpY0VudHJ5PgogICAgICAgICAgPG5hbWU+VVIzPC9uYW1lPgogICAgICAgICAgPGZsYWdzPjY2MTc4PC9mbGFncz4KICAgICAgICAgIDx2YWx1ZSB0eXBlPSIyIj4wPC92YWx1ZT4KICAgICAgICAgPC9CYXNpY0VudHJ5PgogICAgICAgICA8QmFzaWNFbnRyeT4KICAgICAgICAgIDxuYW1lPlVMMzwvbmFtZT4KICAgICAgICAgIDxmbGFncz42NjE3ODwvZmxhZ3M+CiAgICAgICAgICA8dmFsdWUgdHlwZT0iMiI+MDwvdmFsdWU+CiAgICAgICAgIDwvQmFzaWNFbnRyeT4KICAgICAgICAgPEJhc2ljRW50cnk+CiAgICAgICAgICA8bmFtZT5MTDM8L25hbWU+CiAgICAgICAgICA8ZmxhZ3M+NjYxNzg8L2ZsYWdzPgogICAgICAgICAgPHZhbHVlIHR5cGU9IjIiPjA8L3ZhbHVlPgogICAgICAgICA8L0Jhc2ljRW50cnk+CiAgICAgICAgPC9CYXNpY0VudHJ5PgogICAgICAgPC9CYXNpY0VudHJ5PgogICAgICA8L0Jhc2ljRW50cnk+CiAgICAgPC9CYXNpY0VudHJ5PgogICAgPC9CYXNpY0VudHJ5PgogICA8L0Jhc2ljRW50cnk+CiAgPC9CYXNpY0VudHJ5PgogPC9CYXNpY0VudHJ5PgogPEJhc2ljRW50cnk+CiAgPG5hbWU+V2luZG93czwvbmFtZT4KICA8ZmxhZ3M+NjU2NjY8L2ZsYWdzPgogIDxCYXNpY0VudHJ5PgogICA8bmFtZT52aWV3NHQgMzwvbmFtZT4KICAgPGZsYWdzPjY2NDM0PC9mbGFncz4KICAgPHZhbHVlIHR5cGU9IjMiPldpbmRvdzwvdmFsdWU+CiAgIDxCYXNpY0VudHJ5PgogICAgPG5hbWU+UGFnZXM8L25hbWU+CiAgICA8ZmxhZ3M+NjY0MzQ8L2ZsYWdzPgogICAgPHZhbHVlIHR5cGU9IjMiPlBhZ2UxPC92YWx1ZT4KICAgIDxCYXNpY0VudHJ5PgogICAgIDxuYW1lPlBhZ2UxPC9uYW1lPgogICAgIDxmbGFncz42NTY2NjwvZmxhZ3M+CiAgICAgPEJhc2ljRW50cnk+CiAgICAgIDxuYW1lPldpZGdldHM8L25hbWU+CiAgICAgIDxmbGFncz42NjQzNDwvZmxhZ3M+CiAgICAgIDx2YWx1ZSB0eXBlPSIzIj5wbG90MjwvdmFsdWU+CiAgICAgIDxCYXNpY0VudHJ5PgogICAgICAgPG5hbWU+UGFnZU5vPC9uYW1lPgogICAgICAgPGZsYWdzPjY2NDM0PC9mbGFncz4KICAgICAgIDx2YWx1ZSB0eXBlPSIzIj5UZXh0PC92YWx1ZT4KICAgICAgIDxCYXNpY0VudHJ5PgogICAgICAgIDxuYW1lPldpZGdldFNpemU8L25hbWU+CiAgICAgICAgPGZsYWdzPjY1NjY2PC9mbGFncz4KICAgICAgICA8QmFzaWNFbnRyeT4KICAgICAgICAgPG5hbWU+V2lkdGg8L25hbWU+CiAgICAgICAgIDxmbGFncz42NjE3ODwvZmxhZ3M+CiAgICAgICAgIDx2YWx1ZSB0eXBlPSIyIj4xMDI0PC92YWx1ZT4KICAgICAgICA8L0Jhc2ljRW50cnk+CiAgICAgICAgPEJhc2ljRW50cnk+CiAgICAgICAgIDxuYW1lPkhlaWdodDwvbmFtZT4KICAgICAgICAgPGZsYWdzPjY2MTc4PC9mbGFncz4KICAgICAgICAgPHZhbHVlIHR5cGU9IjIiPjE1PC92YWx1ZT4KICAgICAgICA8L0Jhc2ljRW50cnk+CiAgICAgICA8L0Jhc2ljRW50cnk+CiAgICAgICA8QmFzaWNFbnRyeT4KICAgICAgICA8bmFtZT5XaWRnZXRQb3M8L25hbWU+CiAgICAgICAgPGZsYWdzPjY1NjY2PC9mbGFncz4KICAgICAgICA8QmFzaWNFbnRyeT4KICAgICAgICAgPG5hbWU+WDwvbmFtZT4KICAgICAgICAgPGZsYWdzPjY2MTc4PC9mbGFncz4KICAgICAgICAgPHZhbHVlIHR5cGU9IjIiPjM8L3ZhbHVlPgogICAgICAgIDwvQmFzaWNFbnRyeT4KICAgICAgICA8QmFzaWNFbnRyeT4KICAgICAgICAgPG5hbWU+WTwvbmFtZT4KICAgICAgICAgPGZsYWdzPjY2MTc4PC9mbGFncz4KICAgICAgICAgPHZhbHVlIHR5cGU9IjIiPjM8L3ZhbHVlPgogICAgICAgIDwvQmFzaWNFbnRyeT4KICAgICAgIDwvQmFzaWNFbnRyeT4KICAgICAgIDxCYXNpY0VudHJ5PgogICAgICAgIDxuYW1lPlRleHRWYWx1ZTwvbmFtZT4KICAgICAgICA8ZmxhZ3M+NjY0MzQ8L2ZsYWdzPgogICAgICAgIDx2YWx1ZSB0eXBlPSIzIj4mbHQ7YiZndDsxLzEmbHQ7L2ImZ3Q7PC92YWx1ZT4KICAgICAgIDwvQmFzaWNFbnRyeT4KICAgICAgPC9CYXNpY0VudHJ5PgogICAgICA8QmFzaWNFbnRyeT4KICAgICAgIDxuYW1lPnBsb3QwPC9uYW1lPgogICAgICAgPGZsYWdzPjY2NDM0PC9mbGFncz4KICAgICAgIDx2YWx1ZSB0eXBlPSIzIj5QbG90PC92YWx1ZT4KICAgICAgIDxCYXNpY0VudHJ5PgogICAgICAgIDxuYW1lPlZpZXdGZWF0dXJlczwvbmFtZT4KICAgICAgICA8ZmxhZ3M+NjY0MzQ8L2ZsYWdzPgogICAgICAgIDx2YWx1ZSB0eXBlPSIzIj5GU0MtQQpTU0MtQTwvdmFsdWU+CiAgICAgICA8L0Jhc2ljRW50cnk+CiAgICAgICA8QmFzaWNFbnRyeT4KICAgICAgICA8bmFtZT5WaWV3TXVsdGlMYXllcjwvbmFtZT4KICAgICAgICA8ZmxhZ3M+NjU5MjI8L2ZsYWdzPgogICAgICAgIDx2YWx1ZSB0eXBlPSIxIj4wPC92YWx1ZT4KICAgICAgIDwvQmFzaWNFbnRyeT4KICAgICAgIDxCYXNpY0VudHJ5PgogICAgICAgIDxuYW1lPlZpZXdTb3VyY2U8L25hbWU+CiAgICAgICAgPGZsYWdzPjY2NDM0PC9mbGFncz4KICAgICAgICA8dmFsdWUgdHlwZT0iMyI+MTpsaXZlPC92YWx1ZT4KICAgICAgIDwvQmFzaWNFbnRyeT4KICAgICAgIDxCYXNpY0VudHJ5PgogICAgICAgIDxuYW1lPlZpZXdQb3B1bGF0aW9uczwvbmFtZT4KICAgICAgICA8ZmxhZ3M+NjY0MzQ8L2ZsYWdzPgogICAgICAgIDx2YWx1ZSB0eXBlPSIzIj4xOmxpdmU8L3ZhbHVlPgogICAgICAgPC9CYXNpY0VudHJ5PgogICAgICAgPEJhc2ljRW50cnk+CiAgICAgICAgPG5hbWU+Vmlld01vZGU8L25hbWU+CiAgICAgICAgPGZsYWdzPjY2MTc4PC9mbGFncz4KICAgICAgICA8dmFsdWUgdHlwZT0iMiI+MDwvdmFsdWU+CiAgICAgICA8L0Jhc2ljRW50cnk+CiAgICAgICA8QmFzaWNFbnRyeT4KICAgICAgICA8bmFtZT5WaWV3QXhlczwvbmFtZT4KICAgICAgICA8ZmxhZ3M+NjY0MzQ8L2ZsYWdzPgogICAgICAgIDx2YWx1ZSB0eXBlPSIzIj5BcyBhY3F1aXJlZApBcyBhY3F1aXJlZDwvdmFsdWU+CiAgICAgICA8L0Jhc2ljRW50cnk+CiAgICAgICA8QmFzaWNFbnRyeT4KICAgICAgICA8bmFtZT5WaWV3Wm9vbTwvbmFtZT4KICAgICAgICA8ZmxhZ3M+NjY0MzQ8L2ZsYWdzPgogICAgICAgIDx2YWx1ZSB0eXBlPSIzIj4wLjAsMS4wCjAuMCwxLjA8L3ZhbHVlPgogICAgICAgPC9CYXNpY0VudHJ5PgogICAgICAgPEJhc2ljRW50cnk+CiAgICAgICAgPG5hbWU+Vmlld0hpZGVSZWdpb25zPC9uYW1lPgogICAgICAgIDxmbGFncz42NjE3ODwvZmxhZ3M+CiAgICAgICAgPHZhbHVlIHR5cGU9IjIiPjA8L3ZhbHVlPgogICAgICAgPC9CYXNpY0VudHJ5PgogICAgICAgPEJhc2ljRW50cnk+CiAgICAgICAgPG5hbWU+SGlzdG9ncmFtVXNlT3ZlcmxheTwvbmFtZT4KICAgICAgICA8ZmxhZ3M+NjYxNzg8L2ZsYWdzPgogICAgICAgIDx2YWx1ZSB0eXBlPSIyIj4wPC92YWx1ZT4KICAgICAgIDwvQmFzaWNFbnRyeT4KICAgICAgIDxCYXNpY0VudHJ5PgogICAgICAgIDxuYW1lPkhpc3RvZ3JhbU92ZXJsYXk8L25hbWU+CiAgICAgICAgPGZsYWdzPjY2NDM0PC9mbGFncz4KICAgICAgICA8dmFsdWUgdHlwZT0iMyI+CgoKCgoKCgoKPC92YWx1ZT4KICAgICAgIDwvQmFzaWNFbnRyeT4KICAgICAgIDxCYXNpY0VudHJ5PgogICAgICAgIDxuYW1lPkhpc3RvZ3JhbU92ZXJsYXlDb2xvcnM8L25hbWU+CiAgICAgICAgPGZsYWdzPjY2NDM0PC9mbGFncz4KICAgICAgICA8dmFsdWUgdHlwZT0iMyI+I2ZmYWE3ZgojZmZhYWZmCiNhYWZmN2YKIzk2ZDhlMQojYWFhYTdmCiNmZjg2NGEKI2ZjNTdmZgojNmJmZjQyCiM0MGJjZmYKI2EyYWEzNDwvdmFsdWU+CiAgICAgICA8L0Jhc2ljRW50cnk+CiAgICAgICA8QmFzaWNFbnRyeT4KICAgICAgICA8bmFtZT5WaWV3RGF0YUVuZDwvbmFtZT4KICAgICAgICA8ZmxhZ3M+NjYxNzg8L2ZsYWdzPgogICAgICAgIDx2YWx1ZSB0eXBlPSIyIj4yMTQ3NDgzNjQ3PC92YWx1ZT4KICAgICAgIDwvQmFzaWNFbnRyeT4KICAgICAgIDxCYXNpY0VudHJ5PgogICAgICAgIDxuYW1lPlZpZXdEYXRhU2tpcDwvbmFtZT4KICAgICAgICA8ZmxhZ3M+NjYxNzg8L2ZsYWdzPgogICAgICAgIDx2YWx1ZSB0eXBlPSIyIj4wPC92YWx1ZT4KICAgICAgIDwvQmFzaWNFbnRyeT4KICAgICAgIDxCYXNpY0VudHJ5PgogICAgICAgIDxuYW1lPlZpZXdEYXRhU3RhcnQ8L25hbWU+CiAgICAgICAgPGZsYWdzPjY2MTc4PC9mbGFncz4KICAgICAgICA8dmFsdWUgdHlwZT0iMiI+MDwvdmFsdWU+CiAgICAgICA8L0Jhc2ljRW50cnk+CiAgICAgICA8QmFzaWNFbnRyeT4KICAgICAgICA8bmFtZT5TY3JpcHRUZXh0PC9uYW1lPgogICAgICAgIDxmbGFncz42NjQzNDwvZmxhZ3M+CiAgICAgICAgPHZhbHVlIHR5cGU9IjMiPkVkaXQgdGV4dCB2aWEgUHJvcGVydGllczwvdmFsdWU+CiAgICAgICAgPEJhc2ljRW50cnk+CiAgICAgICAgIDxuYW1lPlByZWRlZmluZWRTY3JpcHRUZXh0PC9uYW1lPgogICAgICAgICA8ZmxhZ3M+NjY0MzQ8L2ZsYWdzPgogICAgICAgICA8dmFsdWUgdHlwZT0iMyI+PC92YWx1ZT4KICAgICAgICA8L0Jhc2ljRW50cnk+CiAgICAgICA8L0Jhc2ljRW50cnk+CiAgICAgICA8QmFzaWNFbnRyeT4KICAgICAgICA8bmFtZT5TY3JpcHRUZXh0QWxpZ25tZW50PC9uYW1lPgogICAgICAgIDxmbGFncz42NjE3ODwvZmxhZ3M+CiAgICAgICAgPHZhbHVlIHR5cGU9IjIiPjA8L3ZhbHVlPgogICAgICAgPC9CYXNpY0VudHJ5PgogICAgICAgPEJhc2ljRW50cnk+CiAgICAgICAgPG5hbWU+SGlzdG9ncmFtTm9ybWFsaXphdGlvbjwvbmFtZT4KICAgICAgICA8ZmxhZ3M+NjYxNzg8L2ZsYWdzPgogICAgICAgIDx2YWx1ZSB0eXBlPSIyIj4wPC92YWx1ZT4KICAgICAgIDwvQmFzaWNFbnRyeT4KICAgICAgIDxCYXNpY0VudHJ5PgogICAgICAgIDxuYW1lPkhpc3RvZ3JhbVBsb3RNb2RlPC9uYW1lPgogICAgICAgIDxmbGFncz42NjE3ODwvZmxhZ3M+CiAgICAgICAgPHZhbHVlIHR5cGU9IjIiPjA8L3ZhbHVlPgogICAgICAgPC9CYXNpY0VudHJ5PgogICAgICAgPEJhc2ljRW50cnk+CiAgICAgICAgPG5hbWU+SGlzdG9ncmFtU21vb3RoaW5nPC9uYW1lPgogICAgICAgIDxmbGFncz42NjE3ODwvZmxhZ3M+CiAgICAgICAgPHZhbHVlIHR5cGU9IjIiPjA8L3ZhbHVlPgogICAgICAgPC9CYXNpY0VudHJ5PgogICAgICAgPEJhc2ljRW50cnk+CiAgICAgICAgPG5hbWU+U3RhdGlzdGljRmVhdHVyZXM8L25hbWU+CiAgICAgICAgPGZsYWdzPjY2NDM0PC9mbGFncz4KICAgICAgICA8dmFsdWUgdHlwZT0iMyI+RlNDLUEKU1NDLUE8L3ZhbHVlPgogICAgICAgPC9CYXNpY0VudHJ5PgogICAgICAgPEJhc2ljRW50cnk+CiAgICAgICAgPG5hbWU+U3RhdGlzdGljUmVnaW9uRnVuY3M8L25hbWU+CiAgICAgICAgPGZsYWdzPjY2NDM0PC9mbGFncz4KICAgICAgICA8dmFsdWUgdHlwZT0iMyI+UGF0aAolLVQ8L3ZhbHVlPgogICAgICAgPC9CYXNpY0VudHJ5PgogICAgICAgPEJhc2ljRW50cnk+CiAgICAgICAgPG5hbWU+U3RhdGlzdGljRmVhdHVyZUZ1bmNzPC9uYW1lPgogICAgICAgIDxmbGFncz42NjQzNDwvZmxhZ3M+CiAgICAgICAgPHZhbHVlIHR5cGU9IjMiPjwvdmFsdWU+CiAgICAgICA8L0Jhc2ljRW50cnk+CiAgICAgICA8QmFzaWNFbnRyeT4KICAgICAgICA8bmFtZT5TdGF0aXN0aWNTb3VyY2VJbmZvPC9uYW1lPgogICAgICAgIDxmbGFncz42NTkyMjwvZmxhZ3M+CiAgICAgICAgPHZhbHVlIHR5cGU9IjEiPjE8L3ZhbHVlPgogICAgICAgPC9CYXNpY0VudHJ5PgogICAgICAgPEJhc2ljRW50cnk+CiAgICAgICAgPG5hbWU+U3RhdGlzdGljVGFibGU8L25hbWU+CiAgICAgICAgPGZsYWdzPjY1OTIyPC9mbGFncz4KICAgICAgICA8dmFsdWUgdHlwZT0iMSI+MTwvdmFsdWU+CiAgICAgICA8L0Jhc2ljRW50cnk+CiAgICAgICA8QmFzaWNFbnRyeT4KICAgICAgICA8bmFtZT5TdGF0aXN0aWNGZWF0dXJlTmFtZTwvbmFtZT4KICAgICAgICA8ZmxhZ3M+NjYxNzg8L2ZsYWdzPgogICAgICAgIDx2YWx1ZSB0eXBlPSIyIj4wPC92YWx1ZT4KICAgICAgIDwvQmFzaWNFbnRyeT4KICAgICAgIDxCYXNpY0VudHJ5PgogICAgICAgIDxuYW1lPkhlYXRtYXA8L25hbWU+CiAgICAgICAgPGZsYWdzPjY1NjY2PC9mbGFncz4KICAgICAgICA8QmFzaWNFbnRyeT4KICAgICAgICAgPG5hbWU+Q29sb3IxPC9uYW1lPgogICAgICAgICA8ZmxhZ3M+NjY0MzQ8L2ZsYWdzPgogICAgICAgICA8dmFsdWUgdHlwZT0iMyI+I2ZmMDAwMDwvdmFsdWU+CiAgICAgICAgPC9CYXNpY0VudHJ5PgogICAgICAgIDxCYXNpY0VudHJ5PgogICAgICAgICA8bmFtZT5Db2xvcjI8L25hbWU+CiAgICAgICAgIDxmbGFncz42NjQzNDwvZmxhZ3M+CiAgICAgICAgIDx2YWx1ZSB0eXBlPSIzIj4jMDBhYTAwPC92YWx1ZT4KICAgICAgICA8L0Jhc2ljRW50cnk+CiAgICAgICAgPEJhc2ljRW50cnk+CiAgICAgICAgIDxuYW1lPkNvbG9yMzwvbmFtZT4KICAgICAgICAgPGZsYWdzPjY2NDM0PC9mbGFncz4KICAgICAgICAgPHZhbHVlIHR5cGU9IjMiPiNmZmZmMDA8L3ZhbHVlPgogICAgICAgIDwvQmFzaWNFbnRyeT4KICAgICAgICA8QmFzaWNFbnRyeT4KICAgICAgICAgPG5hbWU+Q29sb3I0PC9uYW1lPgogICAgICAgICA8ZmxhZ3M+NjY0MzQ8L2ZsYWdzPgogICAgICAgICA8dmFsdWUgdHlwZT0iMyI+IzMzMzNmZjwvdmFsdWU+CiAgICAgICAgPC9CYXNpY0VudHJ5PgogICAgICAgIDxCYXNpY0VudHJ5PgogICAgICAgICA8bmFtZT5UaHJlc2hvbGQxPC9uYW1lPgogICAgICAgICA8ZmxhZ3M+Njc0NTg8L2ZsYWdzPgogICAgICAgICA8dmFsdWUgdHlwZT0iNyI+MTwvdmFsdWU+CiAgICAgICAgPC9CYXNpY0VudHJ5PgogICAgICAgIDxCYXNpY0VudHJ5PgogICAgICAgICA8bmFtZT5UaHJlc2hvbGQyPC9uYW1lPgogICAgICAgICA8ZmxhZ3M+Njc0NTg8L2ZsYWdzPgogICAgICAgICA8dmFsdWUgdHlwZT0iNyI+MTAwPC92YWx1ZT4KICAgICAgICA8L0Jhc2ljRW50cnk+CiAgICAgICAgPEJhc2ljRW50cnk+CiAgICAgICAgIDxuYW1lPlJlZ2lvbjwvbmFtZT4KICAgICAgICAgPGZsYWdzPjY2NDM0PC9mbGFncz4KICAgICAgICAgPHZhbHVlIHR5cGU9IjMiPmxpdmU8L3ZhbHVlPgogICAgICAgIDwvQmFzaWNFbnRyeT4KICAgICAgICA8QmFzaWNFbnRyeT4KICAgICAgICAgPG5hbWU+UmVnaW9uRnVuY3Rpb248L25hbWU+CiAgICAgICAgIDxmbGFncz42NjQzNDwvZmxhZ3M+CiAgICAgICAgIDx2YWx1ZSB0eXBlPSIzIj5Db3VudDwvdmFsdWU+CiAgICAgICAgPC9CYXNpY0VudHJ5PgogICAgICAgIDxCYXNpY0VudHJ5PgogICAgICAgICA8bmFtZT5GZWF0dXJlPC9uYW1lPgogICAgICAgICA8ZmxhZ3M+NjY0MzQ8L2ZsYWdzPgogICAgICAgICA8dmFsdWUgdHlwZT0iMyI+RlNDLUE8L3ZhbHVlPgogICAgICAgIDwvQmFzaWNFbnRyeT4KICAgICAgICA8QmFzaWNFbnRyeT4KICAgICAgICAgPG5hbWU+RmVhdHVyZUZ1bmN0aW9uPC9uYW1lPgogICAgICAgICA8ZmxhZ3M+NjY0MzQ8L2ZsYWdzPgogICAgICAgICA8dmFsdWUgdHlwZT0iMyI+TWVhbjwvdmFsdWU+CiAgICAgICAgPC9CYXNpY0VudHJ5PgogICAgICAgIDxCYXNpY0VudHJ5PgogICAgICAgICA8bmFtZT5Nb2RlPC9uYW1lPgogICAgICAgICA8ZmxhZ3M+NjYxNzg8L2ZsYWdzPgogICAgICAgICA8dmFsdWUgdHlwZT0iMiI+MDwvdmFsdWU+CiAgICAgICAgPC9CYXNpY0VudHJ5PgogICAgICAgIDxCYXNpY0VudHJ5PgogICAgICAgICA8bmFtZT5GdW5jdGlvbjwvbmFtZT4KICAgICAgICAgPGZsYWdzPjY2MTc4PC9mbGFncz4KICAgICAgICAgPHZhbHVlIHR5cGU9IjIiPjE8L3ZhbHVlPgogICAgICAgIDwvQmFzaWNFbnRyeT4KICAgICAgICA8QmFzaWNFbnRyeT4KICAgICAgICAgPG5hbWU+RGlzYWJsZWRHcm91cHM8L25hbWU+CiAgICAgICAgIDxmbGFncz42NjQzNDwvZmxhZ3M+CiAgICAgICAgIDx2YWx1ZSB0eXBlPSIzIj48L3ZhbHVlPgogICAgICAgIDwvQmFzaWNFbnRyeT4KICAgICAgIDwvQmFzaWNFbnRyeT4KICAgICAgIDxCYXNpY0VudHJ5PgogICAgICAgIDxuYW1lPlZpZXdIZWlnaHQ8L25hbWU+CiAgICAgICAgPGZsYWdzPjY2MTc4PC9mbGFncz4KICAgICAgICA8dmFsdWUgdHlwZT0iMiI+MTQ4PC92YWx1ZT4KICAgICAgIDwvQmFzaWNFbnRyeT4KICAgICAgIDxCYXNpY0VudHJ5PgogICAgICAgIDxuYW1lPlZpZXdXaWR0aDwvbmFtZT4KICAgICAgICA8ZmxhZ3M+NjYxNzg8L2ZsYWdzPgogICAgICAgIDx2YWx1ZSB0eXBlPSIyIj4xNDg8L3ZhbHVlPgogICAgICAgPC9CYXNpY0VudHJ5PgogICAgICAgPEJhc2ljRW50cnk+CiAgICAgICAgPG5hbWU+V2lkZ2V0UG9zPC9uYW1lPgogICAgICAgIDxmbGFncz42NTY2NjwvZmxhZ3M+CiAgICAgICAgPEJhc2ljRW50cnk+CiAgICAgICAgIDxuYW1lPlg8L25hbWU+CiAgICAgICAgIDxmbGFncz42NjE3ODwvZmxhZ3M+CiAgICAgICAgIDx2YWx1ZSB0eXBlPSIyIj4xMzwvdmFsdWU+CiAgICAgICAgPC9CYXNpY0VudHJ5PgogICAgICAgIDxCYXNpY0VudHJ5PgogICAgICAgICA8bmFtZT5ZPC9uYW1lPgogICAgICAgICA8ZmxhZ3M+NjYxNzg8L2ZsYWdzPgogICAgICAgICA8dmFsdWUgdHlwZT0iMiI+MTU8L3ZhbHVlPgogICAgICAgIDwvQmFzaWNFbnRyeT4KICAgICAgIDwvQmFzaWNFbnRyeT4KICAgICAgIDxCYXNpY0VudHJ5PgogICAgICAgIDxuYW1lPldpZGdldFNpemU8L25hbWU+CiAgICAgICAgPGZsYWdzPjY1NjY2PC9mbGFncz4KICAgICAgICA8QmFzaWNFbnRyeT4KICAgICAgICAgPG5hbWU+V2lkdGg8L25hbWU+CiAgICAgICAgIDxmbGFncz42NjE3ODwvZmxhZ3M+CiAgICAgICAgIDx2YWx1ZSB0eXBlPSIyIj4yMzQ8L3ZhbHVlPgogICAgICAgIDwvQmFzaWNFbnRyeT4KICAgICAgICA8QmFzaWNFbnRyeT4KICAgICAgICAgPG5hbWU+SGVpZ2h0PC9uYW1lPgogICAgICAgICA8ZmxhZ3M+NjYxNzg8L2ZsYWdzPgogICAgICAgICA8dmFsdWUgdHlwZT0iMiI+MjA5PC92YWx1ZT4KICAgICAgICA8L0Jhc2ljRW50cnk+CiAgICAgICA8L0Jhc2ljRW50cnk+CiAgICAgIDwvQmFzaWNFbnRyeT4KICAgICAgPEJhc2ljRW50cnk+CiAgICAgICA8bmFtZT5wbG90MTwvbmFtZT4KICAgICAgIDxmbGFncz42NjQzNDwvZmxhZ3M+CiAgICAgICA8dmFsdWUgdHlwZT0iMyI+UGxvdDwvdmFsdWU+CiAgICAgICA8QmFzaWNFbnRyeT4KICAgICAgICA8bmFtZT5WaWV3RmVhdHVyZXM8L25hbWU+CiAgICAgICAgPGZsYWdzPjY2NDM0PC9mbGFncz4KICAgICAgICA8dmFsdWUgdHlwZT0iMyI+RlNDLUEKRlNDLUg8L3ZhbHVlPgogICAgICAgPC9CYXNpY0VudHJ5PgogICAgICAgPEJhc2ljRW50cnk+CiAgICAgICAgPG5hbWU+Vmlld011bHRpTGF5ZXI8L25hbWU+CiAgICAgICAgPGZsYWdzPjY1OTIyPC9mbGFncz4KICAgICAgICA8dmFsdWUgdHlwZT0iMSI+MDwvdmFsdWU+CiAgICAgICA8L0Jhc2ljRW50cnk+CiAgICAgICA8QmFzaWNFbnRyeT4KICAgICAgICA8bmFtZT5WaWV3U291cmNlPC9uYW1lPgogICAgICAgIDxmbGFncz42NjQzNDwvZmxhZ3M+CiAgICAgICAgPHZhbHVlIHR5cGU9IjMiPjE6bGl2ZVxQMTwvdmFsdWU+CiAgICAgICA8L0Jhc2ljRW50cnk+CiAgICAgICA8QmFzaWNFbnRyeT4KICAgICAgICA8bmFtZT5WaWV3UG9wdWxhdGlvbnM8L25hbWU+CiAgICAgICAgPGZsYWdzPjY2NDM0PC9mbGFncz4KICAgICAgICA8dmFsdWUgdHlwZT0iMyI+MTpsaXZlXFAxPC92YWx1ZT4KICAgICAgIDwvQmFzaWNFbnRyeT4KICAgICAgIDxCYXNpY0VudHJ5PgogICAgICAgIDxuYW1lPlZpZXdNb2RlPC9uYW1lPgogICAgICAgIDxmbGFncz42NjE3ODwvZmxhZ3M+CiAgICAgICAgPHZhbHVlIHR5cGU9IjIiPjE8L3ZhbHVlPgogICAgICAgPC9CYXNpY0VudHJ5PgogICAgICAgPEJhc2ljRW50cnk+CiAgICAgICAgPG5hbWU+Vmlld0F4ZXM8L25hbWU+CiAgICAgICAgPGZsYWdzPjY2NDM0PC9mbGFncz4KICAgICAgICA8dmFsdWUgdHlwZT0iMyI+QXMgYWNxdWlyZWQKQXMgYWNxdWlyZWQ8L3ZhbHVlPgogICAgICAgPC9CYXNpY0VudHJ5PgogICAgICAgPEJhc2ljRW50cnk+CiAgICAgICAgPG5hbWU+Vmlld1pvb208L25hbWU+CiAgICAgICAgPGZsYWdzPjY2NDM0PC9mbGFncz4KICAgICAgICA8dmFsdWUgdHlwZT0iMyI+MC4wLDEuMAowLjAsMS4wPC92YWx1ZT4KICAgICAgIDwvQmFzaWNFbnRyeT4KICAgICAgIDxCYXNpY0VudHJ5PgogICAgICAgIDxuYW1lPlZpZXdIaWRlUmVnaW9uczwvbmFtZT4KICAgICAgICA8ZmxhZ3M+NjYxNzg8L2ZsYWdzPgogICAgICAgIDx2YWx1ZSB0eXBlPSIyIj4wPC92YWx1ZT4KICAgICAgIDwvQmFzaWNFbnRyeT4KICAgICAgIDxCYXNpY0VudHJ5PgogICAgICAgIDxuYW1lPkhpc3RvZ3JhbVVzZU92ZXJsYXk8L25hbWU+CiAgICAgICAgPGZsYWdzPjY2MTc4PC9mbGFncz4KICAgICAgICA8dmFsdWUgdHlwZT0iMiI+MDwvdmFsdWU+CiAgICAgICA8L0Jhc2ljRW50cnk+CiAgICAgICA8QmFzaWNFbnRyeT4KICAgICAgICA8bmFtZT5IaXN0b2dyYW1PdmVybGF5PC9uYW1lPgogICAgICAgIDxmbGFncz42NjQzNDwvZmxhZ3M+CiAgICAgICAgPHZhbHVlIHR5cGU9IjMiPmxpdmUKbGl2ZQpsaXZlCmxpdmUKbGl2ZQpsaXZlCmxpdmUKbGl2ZQpsaXZlCmxpdmU8L3ZhbHVlPgogICAgICAgPC9CYXNpY0VudHJ5PgogICAgICAgPEJhc2ljRW50cnk+CiAgICAgICAgPG5hbWU+SGlzdG9ncmFtT3ZlcmxheUNvbG9yczwvbmFtZT4KICAgICAgICA8ZmxhZ3M+NjY0MzQ8L2ZsYWdzPgogICAgICAgIDx2YWx1ZSB0eXBlPSIzIj4jZmZhYTdmCiNmZmFhZmYKI2FhZmY3ZgojOTZkOGUxCiNhYWFhN2YKI2ZmODY0YQojZmM1N2ZmCiM2YmZmNDIKIzQwYmNmZgojYTJhYTM0PC92YWx1ZT4KICAgICAgIDwvQmFzaWNFbnRyeT4KICAgICAgIDxCYXNpY0VudHJ5PgogICAgICAgIDxuYW1lPlZpZXdEYXRhRW5kPC9uYW1lPgogICAgICAgIDxmbGFncz42NjE3ODwvZmxhZ3M+CiAgICAgICAgPHZhbHVlIHR5cGU9IjIiPjIxNDc0ODM2NDc8L3ZhbHVlPgogICAgICAgPC9CYXNpY0VudHJ5PgogICAgICAgPEJhc2ljRW50cnk+CiAgICAgICAgPG5hbWU+Vmlld0RhdGFTa2lwPC9uYW1lPgogICAgICAgIDxmbGFncz42NjE3ODwvZmxhZ3M+CiAgICAgICAgPHZhbHVlIHR5cGU9IjIiPjA8L3ZhbHVlPgogICAgICAgPC9CYXNpY0VudHJ5PgogICAgICAgPEJhc2ljRW50cnk+CiAgICAgICAgPG5hbWU+Vmlld0RhdGFTdGFydDwvbmFtZT4KICAgICAgICA8ZmxhZ3M+NjYxNzg8L2ZsYWdzPgogICAgICAgIDx2YWx1ZSB0eXBlPSIyIj4wPC92YWx1ZT4KICAgICAgIDwvQmFzaWNFbnRyeT4KICAgICAgIDxCYXNpY0VudHJ5PgogICAgICAgIDxuYW1lPlNjcmlwdFRleHQ8L25hbWU+CiAgICAgICAgPGZsYWdzPjY2NDM0PC9mbGFncz4KICAgICAgICA8dmFsdWUgdHlwZT0iMyI+RWRpdCB0ZXh0IHZpYSBQcm9wZXJ0aWVzPC92YWx1ZT4KICAgICAgICA8QmFzaWNFbnRyeT4KICAgICAgICAgPG5hbWU+UHJlZGVmaW5lZFNjcmlwdFRleHQ8L25hbWU+CiAgICAgICAgIDxmbGFncz42NjQzNDwvZmxhZ3M+CiAgICAgICAgIDx2YWx1ZSB0eXBlPSIzIj48L3ZhbHVlPgogICAgICAgIDwvQmFzaWNFbnRyeT4KICAgICAgIDwvQmFzaWNFbnRyeT4KICAgICAgIDxCYXNpY0VudHJ5PgogICAgICAgIDxuYW1lPlNjcmlwdFRleHRBbGlnbm1lbnQ8L25hbWU+CiAgICAgICAgPGZsYWdzPjY2MTc4PC9mbGFncz4KICAgICAgICA8dmFsdWUgdHlwZT0iMiI+MDwvdmFsdWU+CiAgICAgICA8L0Jhc2ljRW50cnk+CiAgICAgICA8QmFzaWNFbnRyeT4KICAgICAgICA8bmFtZT5IaXN0b2dyYW1Ob3JtYWxpemF0aW9uPC9uYW1lPgogICAgICAgIDxmbGFncz42NjE3ODwvZmxhZ3M+CiAgICAgICAgPHZhbHVlIHR5cGU9IjIiPjA8L3ZhbHVlPgogICAgICAgPC9CYXNpY0VudHJ5PgogICAgICAgPEJhc2ljRW50cnk+CiAgICAgICAgPG5hbWU+SGlzdG9ncmFtUGxvdE1vZGU8L25hbWU+CiAgICAgICAgPGZsYWdzPjY2MTc4PC9mbGFncz4KICAgICAgICA8dmFsdWUgdHlwZT0iMiI+MDwvdmFsdWU+CiAgICAgICA8L0Jhc2ljRW50cnk+CiAgICAgICA8QmFzaWNFbnRyeT4KICAgICAgICA8bmFtZT5IaXN0b2dyYW1TbW9vdGhpbmc8L25hbWU+CiAgICAgICAgPGZsYWdzPjY2MTc4PC9mbGFncz4KICAgICAgICA8dmFsdWUgdHlwZT0iMiI+MDwvdmFsdWU+CiAgICAgICA8L0Jhc2ljRW50cnk+CiAgICAgICA8QmFzaWNFbnRyeT4KICAgICAgICA8bmFtZT5TdGF0aXN0aWNGZWF0dXJlczwvbmFtZT4KICAgICAgICA8ZmxhZ3M+NjY0MzQ8L2ZsYWdzPgogICAgICAgIDx2YWx1ZSB0eXBlPSIzIj5GU0MtQQpGU0MtSDwvdmFsdWU+CiAgICAgICA8L0Jhc2ljRW50cnk+CiAgICAgICA8QmFzaWNFbnRyeT4KICAgICAgICA8bmFtZT5TdGF0aXN0aWNSZWdpb25GdW5jczwvbmFtZT4KICAgICAgICA8ZmxhZ3M+NjY0MzQ8L2ZsYWdzPgogICAgICAgIDx2YWx1ZSB0eXBlPSIzIj5QYXRoCiUtIzwvdmFsdWU+CiAgICAgICA8L0Jhc2ljRW50cnk+CiAgICAgICA8QmFzaWNFbnRyeT4KICAgICAgICA8bmFtZT5TdGF0aXN0aWNGZWF0dXJlRnVuY3M8L25hbWU+CiAgICAgICAgPGZsYWdzPjY2NDM0PC9mbGFncz4KICAgICAgICA8dmFsdWUgdHlwZT0iMyI+PC92YWx1ZT4KICAgICAgIDwvQmFzaWNFbnRyeT4KICAgICAgIDxCYXNpY0VudHJ5PgogICAgICAgIDxuYW1lPlN0YXRpc3RpY1NvdXJjZUluZm88L25hbWU+CiAgICAgICAgPGZsYWdzPjY1OTIyPC9mbGFncz4KICAgICAgICA8dmFsdWUgdHlwZT0iMSI+MTwvdmFsdWU+CiAgICAgICA8L0Jhc2ljRW50cnk+CiAgICAgICA8QmFzaWNFbnRyeT4KICAgICAgICA8bmFtZT5TdGF0aXN0aWNUYWJsZTwvbmFtZT4KICAgICAgICA8ZmxhZ3M+NjU5MjI8L2ZsYWdzPgogICAgICAgIDx2YWx1ZSB0eXBlPSIxIj4xPC92YWx1ZT4KICAgICAgIDwvQmFzaWNFbnRyeT4KICAgICAgIDxCYXNpY0VudHJ5PgogICAgICAgIDxuYW1lPlN0YXRpc3RpY0ZlYXR1cmVOYW1lPC9uYW1lPgogICAgICAgIDxmbGFncz42NjE3ODwvZmxhZ3M+CiAgICAgICAgPHZhbHVlIHR5cGU9IjIiPjA8L3ZhbHVlPgogICAgICAgPC9CYXNpY0VudHJ5PgogICAgICAgPEJhc2ljRW50cnk+CiAgICAgICAgPG5hbWU+SGVhdG1hcDwvbmFtZT4KICAgICAgICA8ZmxhZ3M+NjU2NjY8L2ZsYWdzPgogICAgICAgIDxCYXNpY0VudHJ5PgogICAgICAgICA8bmFtZT5Db2xvcjE8L25hbWU+CiAgICAgICAgIDxmbGFncz42NjQzNDwvZmxhZ3M+CiAgICAgICAgIDx2YWx1ZSB0eXBlPSIzIj4jZmYwMDAwPC92YWx1ZT4KICAgICAgICA8L0Jhc2ljRW50cnk+CiAgICAgICAgPEJhc2ljRW50cnk+CiAgICAgICAgIDxuYW1lPkNvbG9yMjwvbmFtZT4KICAgICAgICAgPGZsYWdzPjY2NDM0PC9mbGFncz4KICAgICAgICAgPHZhbHVlIHR5cGU9IjMiPiMwMGFhMDA8L3ZhbHVlPgogICAgICAgIDwvQmFzaWNFbnRyeT4KICAgICAgICA8QmFzaWNFbnRyeT4KICAgICAgICAgPG5hbWU+Q29sb3IzPC9uYW1lPgogICAgICAgICA8ZmxhZ3M+NjY0MzQ8L2ZsYWdzPgogICAgICAgICA8dmFsdWUgdHlwZT0iMyI+I2ZmZmYwMDwvdmFsdWU+CiAgICAgICAgPC9CYXNpY0VudHJ5PgogICAgICAgIDxCYXNpY0VudHJ5PgogICAgICAgICA8bmFtZT5Db2xvcjQ8L25hbWU+CiAgICAgICAgIDxmbGFncz42NjQzNDwvZmxhZ3M+CiAgICAgICAgIDx2YWx1ZSB0eXBlPSIzIj4jMzMzM2ZmPC92YWx1ZT4KICAgICAgICA8L0Jhc2ljRW50cnk+CiAgICAgICAgPEJhc2ljRW50cnk+CiAgICAgICAgIDxuYW1lPlRocmVzaG9sZDE8L25hbWU+CiAgICAgICAgIDxmbGFncz42NzQ1ODwvZmxhZ3M+CiAgICAgICAgIDx2YWx1ZSB0eXBlPSI3Ij4xPC92YWx1ZT4KICAgICAgICA8L0Jhc2ljRW50cnk+CiAgICAgICAgPEJhc2ljRW50cnk+CiAgICAgICAgIDxuYW1lPlRocmVzaG9sZDI8L25hbWU+CiAgICAgICAgIDxmbGFncz42NzQ1ODwvZmxhZ3M+CiAgICAgICAgIDx2YWx1ZSB0eXBlPSI3Ij4xMDA8L3ZhbHVlPgogICAgICAgIDwvQmFzaWNFbnRyeT4KICAgICAgICA8QmFzaWNFbnRyeT4KICAgICAgICAgPG5hbWU+UmVnaW9uPC9uYW1lPgogICAgICAgICA8ZmxhZ3M+NjY0MzQ8L2ZsYWdzPgogICAgICAgICA8dmFsdWUgdHlwZT0iMyI+bGl2ZVxQMTwvdmFsdWU+CiAgICAgICAgPC9CYXNpY0VudHJ5PgogICAgICAgIDxCYXNpY0VudHJ5PgogICAgICAgICA8bmFtZT5SZWdpb25GdW5jdGlvbjwvbmFtZT4KICAgICAgICAgPGZsYWdzPjY2NDM0PC9mbGFncz4KICAgICAgICAgPHZhbHVlIHR5cGU9IjMiPkNvdW50PC92YWx1ZT4KICAgICAgICA8L0Jhc2ljRW50cnk+CiAgICAgICAgPEJhc2ljRW50cnk+CiAgICAgICAgIDxuYW1lPkZlYXR1cmU8L25hbWU+CiAgICAgICAgIDxmbGFncz42NjQzNDwvZmxhZ3M+CiAgICAgICAgIDx2YWx1ZSB0eXBlPSIzIj5GU0MtQTwvdmFsdWU+CiAgICAgICAgPC9CYXNpY0VudHJ5PgogICAgICAgIDxCYXNpY0VudHJ5PgogICAgICAgICA8bmFtZT5GZWF0dXJlRnVuY3Rpb248L25hbWU+CiAgICAgICAgIDxmbGFncz42NjQzNDwvZmxhZ3M+CiAgICAgICAgIDx2YWx1ZSB0eXBlPSIzIj5NZWFuPC92YWx1ZT4KICAgICAgICA8L0Jhc2ljRW50cnk+CiAgICAgICAgPEJhc2ljRW50cnk+CiAgICAgICAgIDxuYW1lPk1vZGU8L25hbWU+CiAgICAgICAgIDxmbGFncz42NjE3ODwvZmxhZ3M+CiAgICAgICAgIDx2YWx1ZSB0eXBlPSIyIj4wPC92YWx1ZT4KICAgICAgICA8L0Jhc2ljRW50cnk+CiAgICAgICAgPEJhc2ljRW50cnk+CiAgICAgICAgIDxuYW1lPkZ1bmN0aW9uPC9uYW1lPgogICAgICAgICA8ZmxhZ3M+NjYxNzg8L2ZsYWdzPgogICAgICAgICA8dmFsdWUgdHlwZT0iMiI+MTwvdmFsdWU+CiAgICAgICAgPC9CYXNpY0VudHJ5PgogICAgICAgIDxCYXNpY0VudHJ5PgogICAgICAgICA8bmFtZT5EaXNhYmxlZEdyb3VwczwvbmFtZT4KICAgICAgICAgPGZsYWdzPjY2NDM0PC9mbGFncz4KICAgICAgICAgPHZhbHVlIHR5cGU9IjMiPjwvdmFsdWU+CiAgICAgICAgPC9CYXNpY0VudHJ5PgogICAgICAgPC9CYXNpY0VudHJ5PgogICAgICAgPEJhc2ljRW50cnk+CiAgICAgICAgPG5hbWU+Vmlld0hlaWdodDwvbmFtZT4KICAgICAgICA8ZmxhZ3M+NjYxNzg8L2ZsYWdzPgogICAgICAgIDx2YWx1ZSB0eXBlPSIyIj4xNDg8L3ZhbHVlPgogICAgICAgPC9CYXNpY0VudHJ5PgogICAgICAgPEJhc2ljRW50cnk+CiAgICAgICAgPG5hbWU+Vmlld1dpZHRoPC9uYW1lPgogICAgICAgIDxmbGFncz42NjE3ODwvZmxhZ3M+CiAgICAgICAgPHZhbHVlIHR5cGU9IjIiPjE0ODwvdmFsdWU+CiAgICAgICA8L0Jhc2ljRW50cnk+CiAgICAgICA8QmFzaWNFbnRyeT4KICAgICAgICA8bmFtZT5XaWRnZXRQb3M8L25hbWU+CiAgICAgICAgPGZsYWdzPjY1NjY2PC9mbGFncz4KICAgICAgICA8QmFzaWNFbnRyeT4KICAgICAgICAgPG5hbWU+WDwvbmFtZT4KICAgICAgICAgPGZsYWdzPjY2MTc4PC9mbGFncz4KICAgICAgICAgPHZhbHVlIHR5cGU9IjIiPjI0NzwvdmFsdWU+CiAgICAgICAgPC9CYXNpY0VudHJ5PgogICAgICAgIDxCYXNpY0VudHJ5PgogICAgICAgICA8bmFtZT5ZPC9uYW1lPgogICAgICAgICA8ZmxhZ3M+NjYxNzg8L2ZsYWdzPgogICAgICAgICA8dmFsdWUgdHlwZT0iMiI+MTU8L3ZhbHVlPgogICAgICAgIDwvQmFzaWNFbnRyeT4KICAgICAgIDwvQmFzaWNFbnRyeT4KICAgICAgIDxCYXNpY0VudHJ5PgogICAgICAgIDxuYW1lPldpZGdldFNpemU8L25hbWU+CiAgICAgICAgPGZsYWdzPjY1NjY2PC9mbGFncz4KICAgICAgICA8QmFzaWNFbnRyeT4KICAgICAgICAgPG5hbWU+V2lkdGg8L25hbWU+CiAgICAgICAgIDxmbGFncz42NjE3ODwvZmxhZ3M+CiAgICAgICAgIDx2YWx1ZSB0eXBlPSIyIj4yMzQ8L3ZhbHVlPgogICAgICAgIDwvQmFzaWNFbnRyeT4KICAgICAgICA8QmFzaWNFbnRyeT4KICAgICAgICAgPG5hbWU+SGVpZ2h0PC9uYW1lPgogICAgICAgICA8ZmxhZ3M+NjYxNzg8L2ZsYWdzPgogICAgICAgICA8dmFsdWUgdHlwZT0iMiI+MjA5PC92YWx1ZT4KICAgICAgICA8L0Jhc2ljRW50cnk+CiAgICAgICA8L0Jhc2ljRW50cnk+CiAgICAgIDwvQmFzaWNFbnRyeT4KICAgICAgPEJhc2ljRW50cnk+CiAgICAgICA8bmFtZT5wbG90MjwvbmFtZT4KICAgICAgIDxmbGFncz42NjQzNDwvZmxhZ3M+CiAgICAgICA8dmFsdWUgdHlwZT0iMyI+UGxvdDwvdmFsdWU+CiAgICAgICA8QmFzaWNFbnRyeT4KICAgICAgICA8bmFtZT5WaWV3RmVhdHVyZXM8L25hbWU+CiAgICAgICAgPGZsYWdzPjY2NDM0PC9mbGFncz4KICAgICAgICA8dmFsdWUgdHlwZT0iMyI+QjEtQQpWMS1BPC92YWx1ZT4KICAgICAgIDwvQmFzaWNFbnRyeT4KICAgICAgIDxCYXNpY0VudHJ5PgogICAgICAgIDxuYW1lPlZpZXdNdWx0aUxheWVyPC9uYW1lPgogICAgICAgIDxmbGFncz42NTkyMjwvZmxhZ3M+CiAgICAgICAgPHZhbHVlIHR5cGU9IjEiPjA8L3ZhbHVlPgogICAgICAgPC9CYXNpY0VudHJ5PgogICAgICAgPEJhc2ljRW50cnk+CiAgICAgICAgPG5hbWU+Vmlld1NvdXJjZTwvbmFtZT4KICAgICAgICA8ZmxhZ3M+NjY0MzQ8L2ZsYWdzPgogICAgICAgIDx2YWx1ZSB0eXBlPSIzIj4xOmxpdmVcUDFcUDI8L3ZhbHVlPgogICAgICAgPC9CYXNpY0VudHJ5PgogICAgICAgPEJhc2ljRW50cnk+CiAgICAgICAgPG5hbWU+Vmlld1BvcHVsYXRpb25zPC9uYW1lPgogICAgICAgIDxmbGFncz42NjQzNDwvZmxhZ3M+CiAgICAgICAgPHZhbHVlIHR5cGU9IjMiPjE6bGl2ZVxQMVxQMjwvdmFsdWU+CiAgICAgICA8L0Jhc2ljRW50cnk+CiAgICAgICA8QmFzaWNFbnRyeT4KICAgICAgICA8bmFtZT5WaWV3TW9kZTwvbmFtZT4KICAgICAgICA8ZmxhZ3M+NjYxNzg8L2ZsYWdzPgogICAgICAgIDx2YWx1ZSB0eXBlPSIyIj4xPC92YWx1ZT4KICAgICAgIDwvQmFzaWNFbnRyeT4KICAgICAgIDxCYXNpY0VudHJ5PgogICAgICAgIDxuYW1lPlZpZXdBeGVzPC9uYW1lPgogICAgICAgIDxmbGFncz42NjQzNDwvZmxhZ3M+CiAgICAgICAgPHZhbHVlIHR5cGU9IjMiPkFzIGFjcXVpcmVkCkFzIGFjcXVpcmVkPC92YWx1ZT4KICAgICAgIDwvQmFzaWNFbnRyeT4KICAgICAgIDxCYXNpY0VudHJ5PgogICAgICAgIDxuYW1lPlZpZXdab29tPC9uYW1lPgogICAgICAgIDxmbGFncz42NjQzNDwvZmxhZ3M+CiAgICAgICAgPHZhbHVlIHR5cGU9IjMiPjAuMCwxLjAKMC4wLDEuMDwvdmFsdWU+CiAgICAgICA8L0Jhc2ljRW50cnk+CiAgICAgICA8QmFzaWNFbnRyeT4KICAgICAgICA8bmFtZT5WaWV3SGlkZVJlZ2lvbnM8L25hbWU+CiAgICAgICAgPGZsYWdzPjY2MTc4PC9mbGFncz4KICAgICAgICA8dmFsdWUgdHlwZT0iMiI+MDwvdmFsdWU+CiAgICAgICA8L0Jhc2ljRW50cnk+CiAgICAgICA8QmFzaWNFbnRyeT4KICAgICAgICA8bmFtZT5IaXN0b2dyYW1Vc2VPdmVybGF5PC9uYW1lPgogICAgICAgIDxmbGFncz42NjE3ODwvZmxhZ3M+CiAgICAgICAgPHZhbHVlIHR5cGU9IjIiPjA8L3ZhbHVlPgogICAgICAgPC9CYXNpY0VudHJ5PgogICAgICAgPEJhc2ljRW50cnk+CiAgICAgICAgPG5hbWU+SGlzdG9ncmFtT3ZlcmxheTwvbmFtZT4KICAgICAgICA8ZmxhZ3M+NjY0MzQ8L2ZsYWdzPgogICAgICAgIDx2YWx1ZSB0eXBlPSIzIj5saXZlCmxpdmUKbGl2ZQpsaXZlCmxpdmUKbGl2ZQpsaXZlCmxpdmUKbGl2ZQpsaXZlPC92YWx1ZT4KICAgICAgIDwvQmFzaWNFbnRyeT4KICAgICAgIDxCYXNpY0VudHJ5PgogICAgICAgIDxuYW1lPkhpc3RvZ3JhbU92ZXJsYXlDb2xvcnM8L25hbWU+CiAgICAgICAgPGZsYWdzPjY2NDM0PC9mbGFncz4KICAgICAgICA8dmFsdWUgdHlwZT0iMyI+I2ZmYWE3ZgojZmZhYWZmCiNhYWZmN2YKIzk2ZDhlMQojYWFhYTdmCiNmZjg2NGEKI2ZjNTdmZgojNmJmZjQyCiM0MGJjZmYKI2EyYWEzNDwvdmFsdWU+CiAgICAgICA8L0Jhc2ljRW50cnk+CiAgICAgICA8QmFzaWNFbnRyeT4KICAgICAgICA8bmFtZT5WaWV3RGF0YUVuZDwvbmFtZT4KICAgICAgICA8ZmxhZ3M+NjYxNzg8L2ZsYWdzPgogICAgICAgIDx2YWx1ZSB0eXBlPSIyIj4yMTQ3NDgzNjQ3PC92YWx1ZT4KICAgICAgIDwvQmFzaWNFbnRyeT4KICAgICAgIDxCYXNpY0VudHJ5PgogICAgICAgIDxuYW1lPlZpZXdEYXRhU2tpcDwvbmFtZT4KICAgICAgICA8ZmxhZ3M+NjYxNzg8L2ZsYWdzPgogICAgICAgIDx2YWx1ZSB0eXBlPSIyIj4wPC92YWx1ZT4KICAgICAgIDwvQmFzaWNFbnRyeT4KICAgICAgIDxCYXNpY0VudHJ5PgogICAgICAgIDxuYW1lPlZpZXdEYXRhU3RhcnQ8L25hbWU+CiAgICAgICAgPGZsYWdzPjY2MTc4PC9mbGFncz4KICAgICAgICA8dmFsdWUgdHlwZT0iMiI+MDwvdmFsdWU+CiAgICAgICA8L0Jhc2ljRW50cnk+CiAgICAgICA8QmFzaWNFbnRyeT4KICAgICAgICA8bmFtZT5TY3JpcHRUZXh0PC9uYW1lPgogICAgICAgIDxmbGFncz42NjQzNDwvZmxhZ3M+CiAgICAgICAgPHZhbHVlIHR5cGU9IjMiPkVkaXQgdGV4dCB2aWEgUHJvcGVydGllczwvdmFsdWU+CiAgICAgICAgPEJhc2ljRW50cnk+CiAgICAgICAgIDxuYW1lPlByZWRlZmluZWRTY3JpcHRUZXh0PC9uYW1lPgogICAgICAgICA8ZmxhZ3M+NjY0MzQ8L2ZsYWdzPgogICAgICAgICA8dmFsdWUgdHlwZT0iMyI+PC92YWx1ZT4KICAgICAgICA8L0Jhc2ljRW50cnk+CiAgICAgICA8L0Jhc2ljRW50cnk+CiAgICAgICA8QmFzaWNFbnRyeT4KICAgICAgICA8bmFtZT5TY3JpcHRUZXh0QWxpZ25tZW50PC9uYW1lPgogICAgICAgIDxmbGFncz42NjE3ODwvZmxhZ3M+CiAgICAgICAgPHZhbHVlIHR5cGU9IjIiPjA8L3ZhbHVlPgogICAgICAgPC9CYXNpY0VudHJ5PgogICAgICAgPEJhc2ljRW50cnk+CiAgICAgICAgPG5hbWU+SGlzdG9ncmFtTm9ybWFsaXphdGlvbjwvbmFtZT4KICAgICAgICA8ZmxhZ3M+NjYxNzg8L2ZsYWdzPgogICAgICAgIDx2YWx1ZSB0eXBlPSIyIj4wPC92YWx1ZT4KICAgICAgIDwvQmFzaWNFbnRyeT4KICAgICAgIDxCYXNpY0VudHJ5PgogICAgICAgIDxuYW1lPkhpc3RvZ3JhbVBsb3RNb2RlPC9uYW1lPgogICAgICAgIDxmbGFncz42NjE3ODwvZmxhZ3M+CiAgICAgICAgPHZhbHVlIHR5cGU9IjIiPjA8L3ZhbHVlPgogICAgICAgPC9CYXNpY0VudHJ5PgogICAgICAgPEJhc2ljRW50cnk+CiAgICAgICAgPG5hbWU+SGlzdG9ncmFtU21vb3RoaW5nPC9uYW1lPgogICAgICAgIDxmbGFncz42NjE3ODwvZmxhZ3M+CiAgICAgICAgPHZhbHVlIHR5cGU9IjIiPjA8L3ZhbHVlPgogICAgICAgPC9CYXNpY0VudHJ5PgogICAgICAgPEJhc2ljRW50cnk+CiAgICAgICAgPG5hbWU+U3RhdGlzdGljRmVhdHVyZXM8L25hbWU+CiAgICAgICAgPGZsYWdzPjY2NDM0PC9mbGFncz4KICAgICAgICA8dmFsdWUgdHlwZT0iMyI+QjEtQQpWMS1BPC92YWx1ZT4KICAgICAgIDwvQmFzaWNFbnRyeT4KICAgICAgIDxCYXNpY0VudHJ5PgogICAgICAgIDxuYW1lPlN0YXRpc3RpY1JlZ2lvbkZ1bmNzPC9uYW1lPgogICAgICAgIDxmbGFncz42NjQzNDwvZmxhZ3M+CiAgICAgICAgPHZhbHVlIHR5cGU9IjMiPlBhdGgKJS0jPC92YWx1ZT4KICAgICAgIDwvQmFzaWNFbnRyeT4KICAgICAgIDxCYXNpY0VudHJ5PgogICAgICAgIDxuYW1lPlN0YXRpc3RpY0ZlYXR1cmVGdW5jczwvbmFtZT4KICAgICAgICA8ZmxhZ3M+NjY0MzQ8L2ZsYWdzPgogICAgICAgIDx2YWx1ZSB0eXBlPSIzIj48L3ZhbHVlPgogICAgICAgPC9CYXNpY0VudHJ5PgogICAgICAgPEJhc2ljRW50cnk+CiAgICAgICAgPG5hbWU+U3RhdGlzdGljU291cmNlSW5mbzwvbmFtZT4KICAgICAgICA8ZmxhZ3M+NjU5MjI8L2ZsYWdzPgogICAgICAgIDx2YWx1ZSB0eXBlPSIxIj4xPC92YWx1ZT4KICAgICAgIDwvQmFzaWNFbnRyeT4KICAgICAgIDxCYXNpY0VudHJ5PgogICAgICAgIDxuYW1lPlN0YXRpc3RpY1RhYmxlPC9uYW1lPgogICAgICAgIDxmbGFncz42NTkyMjwvZmxhZ3M+CiAgICAgICAgPHZhbHVlIHR5cGU9IjEiPjE8L3ZhbHVlPgogICAgICAgPC9CYXNpY0VudHJ5PgogICAgICAgPEJhc2ljRW50cnk+CiAgICAgICAgPG5hbWU+U3RhdGlzdGljRmVhdHVyZU5hbWU8L25hbWU+CiAgICAgICAgPGZsYWdzPjY2MTc4PC9mbGFncz4KICAgICAgICA8dmFsdWUgdHlwZT0iMiI+MDwvdmFsdWU+CiAgICAgICA8L0Jhc2ljRW50cnk+CiAgICAgICA8QmFzaWNFbnRyeT4KICAgICAgICA8bmFtZT5IZWF0bWFwPC9uYW1lPgogICAgICAgIDxmbGFncz42NTY2NjwvZmxhZ3M+CiAgICAgICAgPEJhc2ljRW50cnk+CiAgICAgICAgIDxuYW1lPkNvbG9yMTwvbmFtZT4KICAgICAgICAgPGZsYWdzPjY2NDM0PC9mbGFncz4KICAgICAgICAgPHZhbHVlIHR5cGU9IjMiPiNmZjAwMDA8L3ZhbHVlPgogICAgICAgIDwvQmFzaWNFbnRyeT4KICAgICAgICA8QmFzaWNFbnRyeT4KICAgICAgICAgPG5hbWU+Q29sb3IyPC9uYW1lPgogICAgICAgICA8ZmxhZ3M+NjY0MzQ8L2ZsYWdzPgogICAgICAgICA8dmFsdWUgdHlwZT0iMyI+IzAwYWEwMDwvdmFsdWU+CiAgICAgICAgPC9CYXNpY0VudHJ5PgogICAgICAgIDxCYXNpY0VudHJ5PgogICAgICAgICA8bmFtZT5Db2xvcjM8L25hbWU+CiAgICAgICAgIDxmbGFncz42NjQzNDwvZmxhZ3M+CiAgICAgICAgIDx2YWx1ZSB0eXBlPSIzIj4jZmZmZjAwPC92YWx1ZT4KICAgICAgICA8L0Jhc2ljRW50cnk+CiAgICAgICAgPEJhc2ljRW50cnk+CiAgICAgICAgIDxuYW1lPkNvbG9yNDwvbmFtZT4KICAgICAgICAgPGZsYWdzPjY2NDM0PC9mbGFncz4KICAgICAgICAgPHZhbHVlIHR5cGU9IjMiPiMzMzMzZmY8L3ZhbHVlPgogICAgICAgIDwvQmFzaWNFbnRyeT4KICAgICAgICA8QmFzaWNFbnRyeT4KICAgICAgICAgPG5hbWU+VGhyZXNob2xkMTwvbmFtZT4KICAgICAgICAgPGZsYWdzPjY3NDU4PC9mbGFncz4KICAgICAgICAgPHZhbHVlIHR5cGU9IjciPjE8L3ZhbHVlPgogICAgICAgIDwvQmFzaWNFbnRyeT4KICAgICAgICA8QmFzaWNFbnRyeT4KICAgICAgICAgPG5hbWU+VGhyZXNob2xkMjwvbmFtZT4KICAgICAgICAgPGZsYWdzPjY3NDU4PC9mbGFncz4KICAgICAgICAgPHZhbHVlIHR5cGU9IjciPjEwMDwvdmFsdWU+CiAgICAgICAgPC9CYXNpY0VudHJ5PgogICAgICAgIDxCYXNpY0VudHJ5PgogICAgICAgICA8bmFtZT5SZWdpb248L25hbWU+CiAgICAgICAgIDxmbGFncz42NjQzNDwvZmxhZ3M+CiAgICAgICAgIDx2YWx1ZSB0eXBlPSIzIj5saXZlXFAxXFAyPC92YWx1ZT4KICAgICAgICA8L0Jhc2ljRW50cnk+CiAgICAgICAgPEJhc2ljRW50cnk+CiAgICAgICAgIDxuYW1lPlJlZ2lvbkZ1bmN0aW9uPC9uYW1lPgogICAgICAgICA8ZmxhZ3M+NjY0MzQ8L2ZsYWdzPgogICAgICAgICA8dmFsdWUgdHlwZT0iMyI+Q291bnQ8L3ZhbHVlPgogICAgICAgIDwvQmFzaWNFbnRyeT4KICAgICAgICA8QmFzaWNFbnRyeT4KICAgICAgICAgPG5hbWU+RmVhdHVyZTwvbmFtZT4KICAgICAgICAgPGZsYWdzPjY2NDM0PC9mbGFncz4KICAgICAgICAgPHZhbHVlIHR5cGU9IjMiPkZTQy1BPC92YWx1ZT4KICAgICAgICA8L0Jhc2ljRW50cnk+CiAgICAgICAgPEJhc2ljRW50cnk+CiAgICAgICAgIDxuYW1lPkZlYXR1cmVGdW5jdGlvbjwvbmFtZT4KICAgICAgICAgPGZsYWdzPjY2NDM0PC9mbGFncz4KICAgICAgICAgPHZhbHVlIHR5cGU9IjMiPk1lYW48L3ZhbHVlPgogICAgICAgIDwvQmFzaWNFbnRyeT4KICAgICAgICA8QmFzaWNFbnRyeT4KICAgICAgICAgPG5hbWU+TW9kZTwvbmFtZT4KICAgICAgICAgPGZsYWdzPjY2MTc4PC9mbGFncz4KICAgICAgICAgPHZhbHVlIHR5cGU9IjIiPjA8L3ZhbHVlPgogICAgICAgIDwvQmFzaWNFbnRyeT4KICAgICAgICA8QmFzaWNFbnRyeT4KICAgICAgICAgPG5hbWU+RnVuY3Rpb248L25hbWU+CiAgICAgICAgIDxmbGFncz42NjE3ODwvZmxhZ3M+CiAgICAgICAgIDx2YWx1ZSB0eXBlPSIyIj4xPC92YWx1ZT4KICAgICAgICA8L0Jhc2ljRW50cnk+CiAgICAgICAgPEJhc2ljRW50cnk+CiAgICAgICAgIDxuYW1lPkRpc2FibGVkR3JvdXBzPC9uYW1lPgogICAgICAgICA8ZmxhZ3M+NjY0MzQ8L2ZsYWdzPgogICAgICAgICA8dmFsdWUgdHlwZT0iMyI+PC92YWx1ZT4KICAgICAgICA8L0Jhc2ljRW50cnk+CiAgICAgICA8L0Jhc2ljRW50cnk+CiAgICAgICA8QmFzaWNFbnRyeT4KICAgICAgICA8bmFtZT5WaWV3SGVpZ2h0PC9uYW1lPgogICAgICAgIDxmbGFncz42NjE3ODwvZmxhZ3M+CiAgICAgICAgPHZhbHVlIHR5cGU9IjIiPjE0ODwvdmFsdWU+CiAgICAgICA8L0Jhc2ljRW50cnk+CiAgICAgICA8QmFzaWNFbnRyeT4KICAgICAgICA8bmFtZT5WaWV3V2lkdGg8L25hbWU+CiAgICAgICAgPGZsYWdzPjY2MTc4PC9mbGFncz4KICAgICAgICA8dmFsdWUgdHlwZT0iMiI+MTQ4PC92YWx1ZT4KICAgICAgIDwvQmFzaWNFbnRyeT4KICAgICAgIDxCYXNpY0VudHJ5PgogICAgICAgIDxuYW1lPldpZGdldFBvczwvbmFtZT4KICAgICAgICA8ZmxhZ3M+NjU2NjY8L2ZsYWdzPgogICAgICAgIDxCYXNpY0VudHJ5PgogICAgICAgICA8bmFtZT5YPC9uYW1lPgogICAgICAgICA8ZmxhZ3M+NjYxNzg8L2ZsYWdzPgogICAgICAgICA8dmFsdWUgdHlwZT0iMiI+NDgxPC92YWx1ZT4KICAgICAgICA8L0Jhc2ljRW50cnk+CiAgICAgICAgPEJhc2ljRW50cnk+CiAgICAgICAgIDxuYW1lPlk8L25hbWU+CiAgICAgICAgIDxmbGFncz42NjE3ODwvZmxhZ3M+CiAgICAgICAgIDx2YWx1ZSB0eXBlPSIyIj4xNTwvdmFsdWU+CiAgICAgICAgPC9CYXNpY0VudHJ5PgogICAgICAgPC9CYXNpY0VudHJ5PgogICAgICAgPEJhc2ljRW50cnk+CiAgICAgICAgPG5hbWU+V2lkZ2V0U2l6ZTwvbmFtZT4KICAgICAgICA8ZmxhZ3M+NjU2NjY8L2ZsYWdzPgogICAgICAgIDxCYXNpY0VudHJ5PgogICAgICAgICA8bmFtZT5XaWR0aDwvbmFtZT4KICAgICAgICAgPGZsYWdzPjY2MTc4PC9mbGFncz4KICAgICAgICAgPHZhbHVlIHR5cGU9IjIiPjIzNDwvdmFsdWU+CiAgICAgICAgPC9CYXNpY0VudHJ5PgogICAgICAgIDxCYXNpY0VudHJ5PgogICAgICAgICA8bmFtZT5IZWlnaHQ8L25hbWU+CiAgICAgICAgIDxmbGFncz42NjE3ODwvZmxhZ3M+CiAgICAgICAgIDx2YWx1ZSB0eXBlPSIyIj4yMDk8L3ZhbHVlPgogICAgICAgIDwvQmFzaWNFbnRyeT4KICAgICAgIDwvQmFzaWNFbnRyeT4KICAgICAgPC9CYXNpY0VudHJ5PgogICAgICA8QmFzaWNFbnRyeT4KICAgICAgIDxuYW1lPnBsb3QzPC9uYW1lPgogICAgICAgPGZsYWdzPjY2NDM0PC9mbGFncz4KICAgICAgIDx2YWx1ZSB0eXBlPSIzIj5QbG90PC92YWx1ZT4KICAgICAgIDxCYXNpY0VudHJ5PgogICAgICAgIDxuYW1lPlZpZXdNb2RlPC9uYW1lPgogICAgICAgIDxmbGFncz42NjE3ODwvZmxhZ3M+CiAgICAgICAgPHZhbHVlIHR5cGU9IjIiPjM8L3ZhbHVlPgogICAgICAgPC9CYXNpY0VudHJ5PgogICAgICAgPEJhc2ljRW50cnk+CiAgICAgICAgPG5hbWU+Vmlld0hlaWdodDwvbmFtZT4KICAgICAgICA8ZmxhZ3M+NjYxNzg8L2ZsYWdzPgogICAgICAgIDx2YWx1ZSB0eXBlPSIyIj4zNTc8L3ZhbHVlPgogICAgICAgPC9CYXNpY0VudHJ5PgogICAgICAgPEJhc2ljRW50cnk+CiAgICAgICAgPG5hbWU+Vmlld1dpZHRoPC9uYW1lPgogICAgICAgIDxmbGFncz42NjE3ODwvZmxhZ3M+CiAgICAgICAgPHZhbHVlIHR5cGU9IjIiPjYxNjwvdmFsdWU+CiAgICAgICA8L0Jhc2ljRW50cnk+CiAgICAgICA8QmFzaWNFbnRyeT4KICAgICAgICA8bmFtZT5WaWV3RmVhdHVyZXM8L25hbWU+CiAgICAgICAgPGZsYWdzPjY2NDM0PC9mbGFncz4KICAgICAgICA8dmFsdWUgdHlwZT0iMyI+RlNDLUEKU1NDLUE8L3ZhbHVlPgogICAgICAgPC9CYXNpY0VudHJ5PgogICAgICAgPEJhc2ljRW50cnk+CiAgICAgICAgPG5hbWU+Vmlld011bHRpTGF5ZXI8L25hbWU+CiAgICAgICAgPGZsYWdzPjY1OTIyPC9mbGFncz4KICAgICAgICA8dmFsdWUgdHlwZT0iMSI+MDwvdmFsdWU+CiAgICAgICA8L0Jhc2ljRW50cnk+CiAgICAgICA8QmFzaWNFbnRyeT4KICAgICAgICA8bmFtZT5WaWV3U291cmNlPC9uYW1lPgogICAgICAgIDxmbGFncz42NjQzNDwvZmxhZ3M+CiAgICAgICAgPHZhbHVlIHR5cGU9IjMiPjE6bGl2ZTwvdmFsdWU+CiAgICAgICA8L0Jhc2ljRW50cnk+CiAgICAgICA8QmFzaWNFbnRyeT4KICAgICAgICA8bmFtZT5WaWV3UG9wdWxhdGlvbnM8L25hbWU+CiAgICAgICAgPGZsYWdzPjY2NDM0PC9mbGFncz4KICAgICAgICA8dmFsdWUgdHlwZT0iMyI+MTpsaXZlPC92YWx1ZT4KICAgICAgIDwvQmFzaWNFbnRyeT4KICAgICAgIDxCYXNpY0VudHJ5PgogICAgICAgIDxuYW1lPlZpZXdBeGVzPC9uYW1lPgogICAgICAgIDxmbGFncz42NjQzNDwvZmxhZ3M+CiAgICAgICAgPHZhbHVlIHR5cGU9IjMiPkFzIGFjcXVpcmVkCkFzIGFjcXVpcmVkPC92YWx1ZT4KICAgICAgIDwvQmFzaWNFbnRyeT4KICAgICAgIDxCYXNpY0VudHJ5PgogICAgICAgIDxuYW1lPlZpZXdab29tPC9uYW1lPgogICAgICAgIDxmbGFncz42NjQzNDwvZmxhZ3M+CiAgICAgICAgPHZhbHVlIHR5cGU9IjMiPjAuMCwxLjAKMC4wLDEuMDwvdmFsdWU+CiAgICAgICA8L0Jhc2ljRW50cnk+CiAgICAgICA8QmFzaWNFbnRyeT4KICAgICAgICA8bmFtZT5WaWV3SGlkZVJlZ2lvbnM8L25hbWU+CiAgICAgICAgPGZsYWdzPjY2MTc4PC9mbGFncz4KICAgICAgICA8dmFsdWUgdHlwZT0iMiI+MDwvdmFsdWU+CiAgICAgICA8L0Jhc2ljRW50cnk+CiAgICAgICA8QmFzaWNFbnRyeT4KICAgICAgICA8bmFtZT5IaXN0b2dyYW1Vc2VPdmVybGF5PC9uYW1lPgogICAgICAgIDxmbGFncz42NjE3ODwvZmxhZ3M+CiAgICAgICAgPHZhbHVlIHR5cGU9IjIiPjA8L3ZhbHVlPgogICAgICAgPC9CYXNpY0VudHJ5PgogICAgICAgPEJhc2ljRW50cnk+CiAgICAgICAgPG5hbWU+SGlzdG9ncmFtT3ZlcmxheTwvbmFtZT4KICAgICAgICA8ZmxhZ3M+NjY0MzQ8L2ZsYWdzPgogICAgICAgIDx2YWx1ZSB0eXBlPSIzIj4KCgoKCgoKCgo8L3ZhbHVlPgogICAgICAgPC9CYXNpY0VudHJ5PgogICAgICAgPEJhc2ljRW50cnk+CiAgICAgICAgPG5hbWU+SGlzdG9ncmFtT3ZlcmxheUNvbG9yczwvbmFtZT4KICAgICAgICA8ZmxhZ3M+NjY0MzQ8L2ZsYWdzPgogICAgICAgIDx2YWx1ZSB0eXBlPSIzIj4jZmZhYTdmCiNmZmFhZmYKI2FhZmY3ZgojOTZkOGUxCiNhYWFhN2YKI2ZmODY0YQojZmM1N2ZmCiM2YmZmNDIKIzQwYmNmZgojYTJhYTM0PC92YWx1ZT4KICAgICAgIDwvQmFzaWNFbnRyeT4KICAgICAgIDxCYXNpY0VudHJ5PgogICAgICAgIDxuYW1lPlZpZXdEYXRhRW5kPC9uYW1lPgogICAgICAgIDxmbGFncz42NjE3ODwvZmxhZ3M+CiAgICAgICAgPHZhbHVlIHR5cGU9IjIiPjIxNDc0ODM2NDc8L3ZhbHVlPgogICAgICAgPC9CYXNpY0VudHJ5PgogICAgICAgPEJhc2ljRW50cnk+CiAgICAgICAgPG5hbWU+Vmlld0RhdGFTa2lwPC9uYW1lPgogICAgICAgIDxmbGFncz42NjE3ODwvZmxhZ3M+CiAgICAgICAgPHZhbHVlIHR5cGU9IjIiPjA8L3ZhbHVlPgogICAgICAgPC9CYXNpY0VudHJ5PgogICAgICAgPEJhc2ljRW50cnk+CiAgICAgICAgPG5hbWU+Vmlld0RhdGFTdGFydDwvbmFtZT4KICAgICAgICA8ZmxhZ3M+NjYxNzg8L2ZsYWdzPgogICAgICAgIDx2YWx1ZSB0eXBlPSIyIj4wPC92YWx1ZT4KICAgICAgIDwvQmFzaWNFbnRyeT4KICAgICAgIDxCYXNpY0VudHJ5PgogICAgICAgIDxuYW1lPlNjcmlwdFRleHQ8L25hbWU+CiAgICAgICAgPGZsYWdzPjY2NDM0PC9mbGFncz4KICAgICAgICA8dmFsdWUgdHlwZT0iMyI+RWRpdCB0ZXh0IHZpYSBQcm9wZXJ0aWVzPC92YWx1ZT4KICAgICAgICA8QmFzaWNFbnRyeT4KICAgICAgICAgPG5hbWU+UHJlZGVmaW5lZFNjcmlwdFRleHQ8L25hbWU+CiAgICAgICAgIDxmbGFncz42NjQzNDwvZmxhZ3M+CiAgICAgICAgIDx2YWx1ZSB0eXBlPSIzIj48L3ZhbHVlPgogICAgICAgIDwvQmFzaWNFbnRyeT4KICAgICAgIDwvQmFzaWNFbnRyeT4KICAgICAgIDxCYXNpY0VudHJ5PgogICAgICAgIDxuYW1lPlNjcmlwdFRleHRBbGlnbm1lbnQ8L25hbWU+CiAgICAgICAgPGZsYWdzPjY2MTc4PC9mbGFncz4KICAgICAgICA8dmFsdWUgdHlwZT0iMiI+MDwvdmFsdWU+CiAgICAgICA8L0Jhc2ljRW50cnk+CiAgICAgICA8QmFzaWNFbnRyeT4KICAgICAgICA8bmFtZT5IaXN0b2dyYW1Ob3JtYWxpemF0aW9uPC9uYW1lPgogICAgICAgIDxmbGFncz42NjE3ODwvZmxhZ3M+CiAgICAgICAgPHZhbHVlIHR5cGU9IjIiPjA8L3ZhbHVlPgogICAgICAgPC9CYXNpY0VudHJ5PgogICAgICAgPEJhc2ljRW50cnk+CiAgICAgICAgPG5hbWU+SGlzdG9ncmFtUGxvdE1vZGU8L25hbWU+CiAgICAgICAgPGZsYWdzPjY2MTc4PC9mbGFncz4KICAgICAgICA8dmFsdWUgdHlwZT0iMiI+MDwvdmFsdWU+CiAgICAgICA8L0Jhc2ljRW50cnk+CiAgICAgICA8QmFzaWNFbnRyeT4KICAgICAgICA8bmFtZT5IaXN0b2dyYW1TbW9vdGhpbmc8L25hbWU+CiAgICAgICAgPGZsYWdzPjY2MTc4PC9mbGFncz4KICAgICAgICA8dmFsdWUgdHlwZT0iMiI+MDwvdmFsdWU+CiAgICAgICA8L0Jhc2ljRW50cnk+CiAgICAgICA8QmFzaWNFbnRyeT4KICAgICAgICA8bmFtZT5TdGF0aXN0aWNGZWF0dXJlczwvbmFtZT4KICAgICAgICA8ZmxhZ3M+NjY0MzQ8L2ZsYWdzPgogICAgICAgIDx2YWx1ZSB0eXBlPSIzIj5GU0MtQQpTU0MtQTwvdmFsdWU+CiAgICAgICA8L0Jhc2ljRW50cnk+CiAgICAgICA8QmFzaWNFbnRyeT4KICAgICAgICA8bmFtZT5TdGF0aXN0aWNSZWdpb25GdW5jczwvbmFtZT4KICAgICAgICA8ZmxhZ3M+NjY0MzQ8L2ZsYWdzPgogICAgICAgIDx2YWx1ZSB0eXBlPSIzIj5QYXRoCiUtVDwvdmFsdWU+CiAgICAgICA8L0Jhc2ljRW50cnk+CiAgICAgICA8QmFzaWNFbnRyeT4KICAgICAgICA8bmFtZT5TdGF0aXN0aWNGZWF0dXJlRnVuY3M8L25hbWU+CiAgICAgICAgPGZsYWdzPjY2NDM0PC9mbGFncz4KICAgICAgICA8dmFsdWUgdHlwZT0iMyI+PC92YWx1ZT4KICAgICAgIDwvQmFzaWNFbnRyeT4KICAgICAgIDxCYXNpY0VudHJ5PgogICAgICAgIDxuYW1lPlN0YXRpc3RpY1NvdXJjZUluZm88L25hbWU+CiAgICAgICAgPGZsYWdzPjY1OTIyPC9mbGFncz4KICAgICAgICA8dmFsdWUgdHlwZT0iMSI+MTwvdmFsdWU+CiAgICAgICA8L0Jhc2ljRW50cnk+CiAgICAgICA8QmFzaWNFbnRyeT4KICAgICAgICA8bmFtZT5TdGF0aXN0aWNUYWJsZTwvbmFtZT4KICAgICAgICA8ZmxhZ3M+NjU5MjI8L2ZsYWdzPgogICAgICAgIDx2YWx1ZSB0eXBlPSIxIj4xPC92YWx1ZT4KICAgICAgIDwvQmFzaWNFbnRyeT4KICAgICAgIDxCYXNpY0VudHJ5PgogICAgICAgIDxuYW1lPlN0YXRpc3RpY0ZlYXR1cmVOYW1lPC9uYW1lPgogICAgICAgIDxmbGFncz42NjE3ODwvZmxhZ3M+CiAgICAgICAgPHZhbHVlIHR5cGU9IjIiPjA8L3ZhbHVlPgogICAgICAgPC9CYXNpY0VudHJ5PgogICAgICAgPEJhc2ljRW50cnk+CiAgICAgICAgPG5hbWU+SGVhdG1hcDwvbmFtZT4KICAgICAgICA8ZmxhZ3M+NjU2NjY8L2ZsYWdzPgogICAgICAgIDxCYXNpY0VudHJ5PgogICAgICAgICA8bmFtZT5Db2xvcjE8L25hbWU+CiAgICAgICAgIDxmbGFncz42NjQzNDwvZmxhZ3M+CiAgICAgICAgIDx2YWx1ZSB0eXBlPSIzIj4jZmYwMDAwPC92YWx1ZT4KICAgICAgICA8L0Jhc2ljRW50cnk+CiAgICAgICAgPEJhc2ljRW50cnk+CiAgICAgICAgIDxuYW1lPkNvbG9yMjwvbmFtZT4KICAgICAgICAgPGZsYWdzPjY2NDM0PC9mbGFncz4KICAgICAgICAgPHZhbHVlIHR5cGU9IjMiPiMwMGFhMDA8L3ZhbHVlPgogICAgICAgIDwvQmFzaWNFbnRyeT4KICAgICAgICA8QmFzaWNFbnRyeT4KICAgICAgICAgPG5hbWU+Q29sb3IzPC9uYW1lPgogICAgICAgICA8ZmxhZ3M+NjY0MzQ8L2ZsYWdzPgogICAgICAgICA8dmFsdWUgdHlwZT0iMyI+I2ZmZmYwMDwvdmFsdWU+CiAgICAgICAgPC9CYXNpY0VudHJ5PgogICAgICAgIDxCYXNpY0VudHJ5PgogICAgICAgICA8bmFtZT5Db2xvcjQ8L25hbWU+CiAgICAgICAgIDxmbGFncz42NjQzNDwvZmxhZ3M+CiAgICAgICAgIDx2YWx1ZSB0eXBlPSIzIj4jMzMzM2ZmPC92YWx1ZT4KICAgICAgICA8L0Jhc2ljRW50cnk+CiAgICAgICAgPEJhc2ljRW50cnk+CiAgICAgICAgIDxuYW1lPlRocmVzaG9sZDE8L25hbWU+CiAgICAgICAgIDxmbGFncz42NzQ1ODwvZmxhZ3M+CiAgICAgICAgIDx2YWx1ZSB0eXBlPSI3Ij4xPC92YWx1ZT4KICAgICAgICA8L0Jhc2ljRW50cnk+CiAgICAgICAgPEJhc2ljRW50cnk+CiAgICAgICAgIDxuYW1lPlRocmVzaG9sZDI8L25hbWU+CiAgICAgICAgIDxmbGFncz42NzQ1ODwvZmxhZ3M+CiAgICAgICAgIDx2YWx1ZSB0eXBlPSI3Ij4xMDA8L3ZhbHVlPgogICAgICAgIDwvQmFzaWNFbnRyeT4KICAgICAgICA8QmFzaWNFbnRyeT4KICAgICAgICAgPG5hbWU+UmVnaW9uPC9uYW1lPgogICAgICAgICA8ZmxhZ3M+NjY0MzQ8L2ZsYWdzPgogICAgICAgICA8dmFsdWUgdHlwZT0iMyI+bGl2ZTwvdmFsdWU+CiAgICAgICAgPC9CYXNpY0VudHJ5PgogICAgICAgIDxCYXNpY0VudHJ5PgogICAgICAgICA8bmFtZT5SZWdpb25GdW5jdGlvbjwvbmFtZT4KICAgICAgICAgPGZsYWdzPjY2NDM0PC9mbGFncz4KICAgICAgICAgPHZhbHVlIHR5cGU9IjMiPkNvdW50PC92YWx1ZT4KICAgICAgICA8L0Jhc2ljRW50cnk+CiAgICAgICAgPEJhc2ljRW50cnk+CiAgICAgICAgIDxuYW1lPkZlYXR1cmU8L25hbWU+CiAgICAgICAgIDxmbGFncz42NjQzNDwvZmxhZ3M+CiAgICAgICAgIDx2YWx1ZSB0eXBlPSIzIj5GU0MtQTwvdmFsdWU+CiAgICAgICAgPC9CYXNpY0VudHJ5PgogICAgICAgIDxCYXNpY0VudHJ5PgogICAgICAgICA8bmFtZT5GZWF0dXJlRnVuY3Rpb248L25hbWU+CiAgICAgICAgIDxmbGFncz42NjQzNDwvZmxhZ3M+CiAgICAgICAgIDx2YWx1ZSB0eXBlPSIzIj5NZWFuPC92YWx1ZT4KICAgICAgICA8L0Jhc2ljRW50cnk+CiAgICAgICAgPEJhc2ljRW50cnk+CiAgICAgICAgIDxuYW1lPk1vZGU8L25hbWU+CiAgICAgICAgIDxmbGFncz42NjE3ODwvZmxhZ3M+CiAgICAgICAgIDx2YWx1ZSB0eXBlPSIyIj4wPC92YWx1ZT4KICAgICAgICA8L0Jhc2ljRW50cnk+CiAgICAgICAgPEJhc2ljRW50cnk+CiAgICAgICAgIDxuYW1lPkZ1bmN0aW9uPC9uYW1lPgogICAgICAgICA8ZmxhZ3M+NjYxNzg8L2ZsYWdzPgogICAgICAgICA8dmFsdWUgdHlwZT0iMiI+MTwvdmFsdWU+CiAgICAgICAgPC9CYXNpY0VudHJ5PgogICAgICAgIDxCYXNpY0VudHJ5PgogICAgICAgICA8bmFtZT5EaXNhYmxlZEdyb3VwczwvbmFtZT4KICAgICAgICAgPGZsYWdzPjY2NDM0PC9mbGFncz4KICAgICAgICAgPHZhbHVlIHR5cGU9IjMiPjwvdmFsdWU+CiAgICAgICAgPC9CYXNpY0VudHJ5PgogICAgICAgPC9CYXNpY0VudHJ5PgogICAgICAgPEJhc2ljRW50cnk+CiAgICAgICAgPG5hbWU+V2lkZ2V0UG9zPC9uYW1lPgogICAgICAgIDxmbGFncz42NTY2NjwvZmxhZ3M+CiAgICAgICAgPEJhc2ljRW50cnk+CiAgICAgICAgIDxuYW1lPlg8L25hbWU+CiAgICAgICAgIDxmbGFncz42NjE3ODwvZmxhZ3M+CiAgICAgICAgIDx2YWx1ZSB0eXBlPSIyIj4xMzwvdmFsdWU+CiAgICAgICAgPC9CYXNpY0VudHJ5PgogICAgICAgIDxCYXNpY0VudHJ5PgogICAgICAgICA8bmFtZT5ZPC9uYW1lPgogICAgICAgICA8ZmxhZ3M+NjYxNzg8L2ZsYWdzPgogICAgICAgICA8dmFsdWUgdHlwZT0iMiI+MjI0PC92YWx1ZT4KICAgICAgICA8L0Jhc2ljRW50cnk+CiAgICAgICA8L0Jhc2ljRW50cnk+CiAgICAgICA8QmFzaWNFbnRyeT4KICAgICAgICA8bmFtZT5XaWRnZXRTaXplPC9uYW1lPgogICAgICAgIDxmbGFncz42NTY2NjwvZmxhZ3M+CiAgICAgICAgPEJhc2ljRW50cnk+CiAgICAgICAgIDxuYW1lPldpZHRoPC9uYW1lPgogICAgICAgICA8ZmxhZ3M+NjYxNzg8L2ZsYWdzPgogICAgICAgICA8dmFsdWUgdHlwZT0iMiI+NzAyPC92YWx1ZT4KICAgICAgICA8L0Jhc2ljRW50cnk+CiAgICAgICAgPEJhc2ljRW50cnk+CiAgICAgICAgIDxuYW1lPkhlaWdodDwvbmFtZT4KICAgICAgICAgPGZsYWdzPjY2MTc4PC9mbGFncz4KICAgICAgICAgPHZhbHVlIHR5cGU9IjIiPjQxODwvdmFsdWU+CiAgICAgICAgPC9CYXNpY0VudHJ5PgogICAgICAgPC9CYXNpY0VudHJ5PgogICAgICA8L0Jhc2ljRW50cnk+CiAgICAgPC9CYXNpY0VudHJ5PgogICAgPC9CYXNpY0VudHJ5PgogICA8L0Jhc2ljRW50cnk+CiAgPC9CYXNpY0VudHJ5PgogPC9CYXNpY0VudHJ5PgogPEJhc2ljRW50cnk+CiAgPG5hbWU+UmVnaW9uczwvbmFtZT4KICA8ZmxhZ3M+NjU2NjY8L2ZsYWdzPgogIDxCYXNpY0VudHJ5PgogICA8bmFtZT4xNTE8L25hbWU+CiAgIDxmbGFncz42NTY2NjwvZmxhZ3M+CiAgIDxCYXNpY0VudHJ5PgogICAgPG5hbWU+VXNlcmRlZk5hbWU8L25hbWU+CiAgICA8ZmxhZ3M+NjY0MzQ8L2ZsYWdzPgogICAgPHZhbHVlIHR5cGU9IjMiPjwvdmFsdWU+CiAgIDwvQmFzaWNFbnRyeT4KICAgPEJhc2ljRW50cnk+CiAgICA8bmFtZT5UeXBlPC9uYW1lPgogICAgPGZsYWdzPjY2MTc4PC9mbGFncz4KICAgIDx2YWx1ZSB0eXBlPSIyIj4yPC92YWx1ZT4KICAgPC9CYXNpY0VudHJ5PgogICA8QmFzaWNFbnRyeT4KICAgIDxuYW1lPkZlYXR1cmVzPC9uYW1lPgogICAgPGZsYWdzPjY2NDM0PC9mbGFncz4KICAgIDx2YWx1ZSB0eXBlPSIzIj5GU0MtQQpTU0MtQTwvdmFsdWU+CiAgIDwvQmFzaWNFbnRyeT4KICAgPEJhc2ljRW50cnk+CiAgICA8bmFtZT5Hcm91cDwvbmFtZT4KICAgIDxmbGFncz42NjE3ODwvZmxhZ3M+CiAgICA8dmFsdWUgdHlwZT0iMiI+MDwvdmFsdWU+CiAgIDwvQmFzaWNFbnRyeT4KICAgPEJhc2ljRW50cnk+CiAgICA8bmFtZT5Db2xvcjwvbmFtZT4KICAgIDxmbGFncz42NjQzNDwvZmxhZ3M+CiAgICA8dmFsdWUgdHlwZT0iMyI+IzAwODAwMDwvdmFsdWU+CiAgIDwvQmFzaWNFbnRyeT4KICAgPEJhc2ljRW50cnk+CiAgICA8bmFtZT5Jc05vdDwvbmFtZT4KICAgIDxmbGFncz42NTkyMjwvZmxhZ3M+CiAgICA8dmFsdWUgdHlwZT0iMSI+MDwvdmFsdWU+CiAgIDwvQmFzaWNFbnRyeT4KICAgPEJhc2ljRW50cnk+CiAgICA8bmFtZT5Qb2ludHM8L25hbWU+CiAgICA8ZmxhZ3M+NjU2NjY8L2ZsYWdzPgogICAgPEJhc2ljRW50cnk+CiAgICAgPG5hbWU+UG9pbnQwPC9uYW1lPgogICAgIDxmbGFncz42NTY2NjwvZmxhZ3M+CiAgICAgPEJhc2ljRW50cnk+CiAgICAgIDxuYW1lPlg8L25hbWU+CiAgICAgIDxmbGFncz42NjE3ODwvZmxhZ3M+CiAgICAgIDx2YWx1ZSB0eXBlPSIyIj40PC92YWx1ZT4KICAgICA8L0Jhc2ljRW50cnk+CiAgICAgPEJhc2ljRW50cnk+CiAgICAgIDxuYW1lPlk8L25hbWU+CiAgICAgIDxmbGFncz42NjE3ODwvZmxhZ3M+CiAgICAgIDx2YWx1ZSB0eXBlPSIyIj4zPC92YWx1ZT4KICAgICA8L0Jhc2ljRW50cnk+CiAgICA8L0Jhc2ljRW50cnk+CiAgICA8QmFzaWNFbnRyeT4KICAgICA8bmFtZT5Qb2ludDE8L25hbWU+CiAgICAgPGZsYWdzPjY1NjY2PC9mbGFncz4KICAgICA8QmFzaWNFbnRyeT4KICAgICAgPG5hbWU+WDwvbmFtZT4KICAgICAgPGZsYWdzPjY2MTc4PC9mbGFncz4KICAgICAgPHZhbHVlIHR5cGU9IjIiPjQ8L3ZhbHVlPgogICAgIDwvQmFzaWNFbnRyeT4KICAgICA8QmFzaWNFbnRyeT4KICAgICAgPG5hbWU+WTwvbmFtZT4KICAgICAgPGZsYWdzPjY2MTc4PC9mbGFncz4KICAgICAgPHZhbHVlIHR5cGU9IjIiPjM4NDwvdmFsdWU+CiAgICAgPC9CYXNpY0VudHJ5PgogICAgPC9CYXNpY0VudHJ5PgogICAgPEJhc2ljRW50cnk+CiAgICAgPG5hbWU+UG9pbnQyPC9uYW1lPgogICAgIDxmbGFncz42NTY2NjwvZmxhZ3M+CiAgICAgPEJhc2ljRW50cnk+CiAgICAgIDxuYW1lPlg8L25hbWU+CiAgICAgIDxmbGFncz42NjE3ODwvZmxhZ3M+CiAgICAgIDx2YWx1ZSB0eXBlPSIyIj4xMjk8L3ZhbHVlPgogICAgIDwvQmFzaWNFbnRyeT4KICAgICA8QmFzaWNFbnRyeT4KICAgICAgPG5hbWU+WTwvbmFtZT4KICAgICAgPGZsYWdzPjY2MTc4PC9mbGFncz4KICAgICAgPHZhbHVlIHR5cGU9IjIiPjQ3NzwvdmFsdWU+CiAgICAgPC9CYXNpY0VudHJ5PgogICAgPC9CYXNpY0VudHJ5PgogICAgPEJhc2ljRW50cnk+CiAgICAgPG5hbWU+UG9pbnQzPC9uYW1lPgogICAgIDxmbGFncz42NTY2NjwvZmxhZ3M+CiAgICAgPEJhc2ljRW50cnk+CiAgICAgIDxuYW1lPlg8L25hbWU+CiAgICAgIDxmbGFncz42NjE3ODwvZmxhZ3M+CiAgICAgIDx2YWx1ZSB0eXBlPSIyIj41MDM8L3ZhbHVlPgogICAgIDwvQmFzaWNFbnRyeT4KICAgICA8QmFzaWNFbnRyeT4KICAgICAgPG5hbWU+WTwvbmFtZT4KICAgICAgPGZsYWdzPjY2MTc4PC9mbGFncz4KICAgICAgPHZhbHVlIHR5cGU9IjIiPjQ2MDwvdmFsdWU+CiAgICAgPC9CYXNpY0VudHJ5PgogICAgPC9CYXNpY0VudHJ5PgogICAgPEJhc2ljRW50cnk+CiAgICAgPG5hbWU+UG9pbnQ0PC9uYW1lPgogICAgIDxmbGFncz42NTY2NjwvZmxhZ3M+CiAgICAgPEJhc2ljRW50cnk+CiAgICAgIDxuYW1lPlg8L25hbWU+CiAgICAgIDxmbGFncz42NjE3ODwvZmxhZ3M+CiAgICAgIDx2YWx1ZSB0eXBlPSIyIj41MDM8L3ZhbHVlPgogICAgIDwvQmFzaWNFbnRyeT4KICAgICA8QmFzaWNFbnRyeT4KICAgICAgPG5hbWU+WTwvbmFtZT4KICAgICAgPGZsYWdzPjY2MTc4PC9mbGFncz4KICAgICAgPHZhbHVlIHR5cGU9IjIiPjM8L3ZhbHVlPgogICAgIDwvQmFzaWNFbnRyeT4KICAgIDwvQmFzaWNFbnRyeT4KICAgPC9CYXNpY0VudHJ5PgogICA8QmFzaWNFbnRyeT4KICAgIDxuYW1lPlRleHRQb2ludHM8L25hbWU+CiAgICA8ZmxhZ3M+NjU2NjY8L2ZsYWdzPgogICAgPEJhc2ljRW50cnk+CiAgICAgPG5hbWU+UG9pbnQwPC9uYW1lPgogICAgIDxmbGFncz42NTY2NjwvZmxhZ3M+CiAgICAgPEJhc2ljRW50cnk+CiAgICAgIDxuYW1lPlg8L25hbWU+CiAgICAgIDxmbGFncz42NjE3ODwvZmxhZ3M+CiAgICAgIDx2YWx1ZSB0eXBlPSIyIj4zMjwvdmFsdWU+CiAgICAgPC9CYXNpY0VudHJ5PgogICAgIDxCYXNpY0VudHJ5PgogICAgICA8bmFtZT5ZPC9uYW1lPgogICAgICA8ZmxhZ3M+NjYxNzg8L2ZsYWdzPgogICAgICA8dmFsdWUgdHlwZT0iMiI+MTA8L3ZhbHVlPgogICAgIDwvQmFzaWNFbnRyeT4KICAgICA8QmFzaWNFbnRyeT4KICAgICAgPG5hbWU+VGV4dDwvbmFtZT4KICAgICAgPGZsYWdzPjY2NDM0PC9mbGFncz4KICAgICAgPHZhbHVlIHR5cGU9IjMiPjwvdmFsdWU+CiAgICAgPC9CYXNpY0VudHJ5PgogICAgPC9CYXNpY0VudHJ5PgogICA8L0Jhc2ljRW50cnk+CiAgPC9CYXNpY0VudHJ5PgogIDxCYXNpY0VudHJ5PgogICA8bmFtZT4xNTI8L25hbWU+CiAgIDxmbGFncz42NTY2NjwvZmxhZ3M+CiAgIDxCYXNpY0VudHJ5PgogICAgPG5hbWU+VXNlcmRlZk5hbWU8L25hbWU+CiAgICA8ZmxhZ3M+NjY0MzQ8L2ZsYWdzPgogICAgPHZhbHVlIHR5cGU9IjMiPjwvdmFsdWU+CiAgIDwvQmFzaWNFbnRyeT4KICAgPEJhc2ljRW50cnk+CiAgICA8bmFtZT5UeXBlPC9uYW1lPgogICAgPGZsYWdzPjY2MTc4PC9mbGFncz4KICAgIDx2YWx1ZSB0eXBlPSIyIj4yPC92YWx1ZT4KICAgPC9CYXNpY0VudHJ5PgogICA8QmFzaWNFbnRyeT4KICAgIDxuYW1lPkZlYXR1cmVzPC9uYW1lPgogICAgPGZsYWdzPjY2NDM0PC9mbGFncz4KICAgIDx2YWx1ZSB0eXBlPSIzIj5GU0MtQQpGU0MtSDwvdmFsdWU+CiAgIDwvQmFzaWNFbnRyeT4KICAgPEJhc2ljRW50cnk+CiAgICA8bmFtZT5Hcm91cDwvbmFtZT4KICAgIDxmbGFncz42NjE3ODwvZmxhZ3M+CiAgICA8dmFsdWUgdHlwZT0iMiI+MDwvdmFsdWU+CiAgIDwvQmFzaWNFbnRyeT4KICAgPEJhc2ljRW50cnk+CiAgICA8bmFtZT5Db2xvcjwvbmFtZT4KICAgIDxmbGFncz42NjQzNDwvZmxhZ3M+CiAgICA8dmFsdWUgdHlwZT0iMyI+I2ZmMDAwMDwvdmFsdWU+CiAgIDwvQmFzaWNFbnRyeT4KICAgPEJhc2ljRW50cnk+CiAgICA8bmFtZT5Jc05vdDwvbmFtZT4KICAgIDxmbGFncz42NTkyMjwvZmxhZ3M+CiAgICA8dmFsdWUgdHlwZT0iMSI+MDwvdmFsdWU+CiAgIDwvQmFzaWNFbnRyeT4KICAgPEJhc2ljRW50cnk+CiAgICA8bmFtZT5Qb2ludHM8L25hbWU+CiAgICA8ZmxhZ3M+NjU2NjY8L2ZsYWdzPgogICAgPEJhc2ljRW50cnk+CiAgICAgPG5hbWU+UG9pbnQwPC9uYW1lPgogICAgIDxmbGFncz42NTY2NjwvZmxhZ3M+CiAgICAgPEJhc2ljRW50cnk+CiAgICAgIDxuYW1lPlg8L25hbWU+CiAgICAgIDxmbGFncz42NjE3ODwvZmxhZ3M+CiAgICAgIDx2YWx1ZSB0eXBlPSIyIj40NjM8L3ZhbHVlPgogICAgIDwvQmFzaWNFbnRyeT4KICAgICA8QmFzaWNFbnRyeT4KICAgICAgPG5hbWU+WTwvbmFtZT4KICAgICAgPGZsYWdzPjY2MTc4PC9mbGFncz4KICAgICAgPHZhbHVlIHR5cGU9IjIiPjE5MjwvdmFsdWU+CiAgICAgPC9CYXNpY0VudHJ5PgogICAgPC9CYXNpY0VudHJ5PgogICAgPEJhc2ljRW50cnk+CiAgICAgPG5hbWU+UG9pbnQxPC9uYW1lPgogICAgIDxmbGFncz42NTY2NjwvZmxhZ3M+CiAgICAgPEJhc2ljRW50cnk+CiAgICAgIDxuYW1lPlg8L25hbWU+CiAgICAgIDxmbGFncz42NjE3ODwvZmxhZ3M+CiAgICAgIDx2YWx1ZSB0eXBlPSIyIj40NTwvdmFsdWU+CiAgICAgPC9CYXNpY0VudHJ5PgogICAgIDxCYXNpY0VudHJ5PgogICAgICA8bmFtZT5ZPC9uYW1lPgogICAgICA8ZmxhZ3M+NjYxNzg8L2ZsYWdzPgogICAgICA8dmFsdWUgdHlwZT0iMiI+NDYyPC92YWx1ZT4KICAgICA8L0Jhc2ljRW50cnk+CiAgICA8L0Jhc2ljRW50cnk+CiAgICA8QmFzaWNFbnRyeT4KICAgICA8bmFtZT5Qb2ludDI8L25hbWU+CiAgICAgPGZsYWdzPjY1NjY2PC9mbGFncz4KICAgICA8QmFzaWNFbnRyeT4KICAgICAgPG5hbWU+WDwvbmFtZT4KICAgICAgPGZsYWdzPjY2MTc4PC9mbGFncz4KICAgICAgPHZhbHVlIHR5cGU9IjIiPjIwPC92YWx1ZT4KICAgICA8L0Jhc2ljRW50cnk+CiAgICAgPEJhc2ljRW50cnk+CiAgICAgIDxuYW1lPlk8L25hbWU+CiAgICAgIDxmbGFncz42NjE3ODwvZmxhZ3M+CiAgICAgIDx2YWx1ZSB0eXBlPSIyIj41MDI8L3ZhbHVlPgogICAgIDwvQmFzaWNFbnRyeT4KICAgIDwvQmFzaWNFbnRyeT4KICAgIDxCYXNpY0VudHJ5PgogICAgIDxuYW1lPlBvaW50MzwvbmFtZT4KICAgICA8ZmxhZ3M+NjU2NjY8L2ZsYWdzPgogICAgIDxCYXNpY0VudHJ5PgogICAgICA8bmFtZT5YPC9uYW1lPgogICAgICA8ZmxhZ3M+NjYxNzg8L2ZsYWdzPgogICAgICA8dmFsdWUgdHlwZT0iMiI+Mzg5PC92YWx1ZT4KICAgICA8L0Jhc2ljRW50cnk+CiAgICAgPEJhc2ljRW50cnk+CiAgICAgIDxuYW1lPlk8L25hbWU+CiAgICAgIDxmbGFncz42NjE3ODwvZmxhZ3M+CiAgICAgIDx2YWx1ZSB0eXBlPSIyIj4yODg8L3ZhbHVlPgogICAgIDwvQmFzaWNFbnRyeT4KICAgIDwvQmFzaWNFbnRyeT4KICAgPC9CYXNpY0VudHJ5PgogICA8QmFzaWNFbnRyeT4KICAgIDxuYW1lPlRleHRQb2ludHM8L25hbWU+CiAgICA8ZmxhZ3M+NjU2NjY8L2ZsYWdzPgogICAgPEJhc2ljRW50cnk+CiAgICAgPG5hbWU+UG9pbnQwPC9uYW1lPgogICAgIDxmbGFncz42NTY2NjwvZmxhZ3M+CiAgICAgPEJhc2ljRW50cnk+CiAgICAgIDxuYW1lPlg8L25hbWU+CiAgICAgIDxmbGFncz42NjE3ODwvZmxhZ3M+CiAgICAgIDx2YWx1ZSB0eXBlPSIyIj43MTwvdmFsdWU+CiAgICAgPC9CYXNpY0VudHJ5PgogICAgIDxCYXNpY0VudHJ5PgogICAgICA8bmFtZT5ZPC9uYW1lPgogICAgICA8ZmxhZ3M+NjYxNzg8L2ZsYWdzPgogICAgICA8dmFsdWUgdHlwZT0iMiI+NjI8L3ZhbHVlPgogICAgIDwvQmFzaWNFbnRyeT4KICAgICA8QmFzaWNFbnRyeT4KICAgICAgPG5hbWU+VGV4dDwvbmFtZT4KICAgICAgPGZsYWdzPjY2NDM0PC9mbGFncz4KICAgICAgPHZhbHVlIHR5cGU9IjMiPjwvdmFsdWU+CiAgICAgPC9CYXNpY0VudHJ5PgogICAgPC9CYXNpY0VudHJ5PgogICA8L0Jhc2ljRW50cnk+CiAgPC9CYXNpY0VudHJ5PgogIDxCYXNpY0VudHJ5PgogICA8bmFtZT4xNTM8L25hbWU+CiAgIDxmbGFncz42NTY2NjwvZmxhZ3M+CiAgIDxCYXNpY0VudHJ5PgogICAgPG5hbWU+VXNlcmRlZk5hbWU8L25hbWU+CiAgICA8ZmxhZ3M+NjY0MzQ8L2ZsYWdzPgogICAgPHZhbHVlIHR5cGU9IjMiPjwvdmFsdWU+CiAgIDwvQmFzaWNFbnRyeT4KICAgPEJhc2ljRW50cnk+CiAgICA8bmFtZT5UeXBlPC9uYW1lPgogICAgPGZsYWdzPjY2MTc4PC9mbGFncz4KICAgIDx2YWx1ZSB0eXBlPSIyIj40PC92YWx1ZT4KICAgPC9CYXNpY0VudHJ5PgogICA8QmFzaWNFbnRyeT4KICAgIDxuYW1lPkZlYXR1cmVzPC9uYW1lPgogICAgPGZsYWdzPjY2NDM0PC9mbGFncz4KICAgIDx2YWx1ZSB0eXBlPSIzIj5CMS1BClYxLUE8L3ZhbHVlPgogICA8L0Jhc2ljRW50cnk+CiAgIDxCYXNpY0VudHJ5PgogICAgPG5hbWU+R3JvdXA8L25hbWU+CiAgICA8ZmxhZ3M+NjYxNzg8L2ZsYWdzPgogICAgPHZhbHVlIHR5cGU9IjIiPjA8L3ZhbHVlPgogICA8L0Jhc2ljRW50cnk+CiAgIDxCYXNpY0VudHJ5PgogICAgPG5hbWU+Q29sb3I8L25hbWU+CiAgICA8ZmxhZ3M+NjY0MzQ8L2ZsYWdzPgogICAgPHZhbHVlIHR5cGU9IjMiPiMwMDAwZmY8L3ZhbHVlPgogICA8L0Jhc2ljRW50cnk+CiAgIDxCYXNpY0VudHJ5PgogICAgPG5hbWU+SXNOb3Q8L25hbWU+CiAgICA8ZmxhZ3M+NjU5MjI8L2ZsYWdzPgogICAgPHZhbHVlIHR5cGU9IjEiPjA8L3ZhbHVlPgogICA8L0Jhc2ljRW50cnk+CiAgIDxCYXNpY0VudHJ5PgogICAgPG5hbWU+UG9pbnRzPC9uYW1lPgogICAgPGZsYWdzPjY1NjY2PC9mbGFncz4KICAgIDxCYXNpY0VudHJ5PgogICAgIDxuYW1lPlBvaW50MDwvbmFtZT4KICAgICA8ZmxhZ3M+NjU2NjY8L2ZsYWdzPgogICAgIDxCYXNpY0VudHJ5PgogICAgICA8bmFtZT5YPC9uYW1lPgogICAgICA8ZmxhZ3M+NjYxNzg8L2ZsYWdzPgogICAgICA8dmFsdWUgdHlwZT0iMiI+MDwvdmFsdWU+CiAgICAgPC9CYXNpY0VudHJ5PgogICAgIDxCYXNpY0VudHJ5PgogICAgICA8bmFtZT5ZPC9uYW1lPgogICAgICA8ZmxhZ3M+NjYxNzg8L2ZsYWdzPgogICAgICA8dmFsdWUgdHlwZT0iMiI+MjczPC92YWx1ZT4KICAgICA8L0Jhc2ljRW50cnk+CiAgICA8L0Jhc2ljRW50cnk+CiAgICA8QmFzaWNFbnRyeT4KICAgICA8bmFtZT5Qb2ludDE8L25hbWU+CiAgICAgPGZsYWdzPjY1NjY2PC9mbGFncz4KICAgICA8QmFzaWNFbnRyeT4KICAgICAgPG5hbWU+WDwvbmFtZT4KICAgICAgPGZsYWdzPjY2MTc4PC9mbGFncz4KICAgICAgPHZhbHVlIHR5cGU9IjIiPjUxMjwvdmFsdWU+CiAgICAgPC9CYXNpY0VudHJ5PgogICAgIDxCYXNpY0VudHJ5PgogICAgICA8bmFtZT5ZPC9uYW1lPgogICAgICA8ZmxhZ3M+NjYxNzg8L2ZsYWdzPgogICAgICA8dmFsdWUgdHlwZT0iMiI+MjczPC92YWx1ZT4KICAgICA8L0Jhc2ljRW50cnk+CiAgICA8L0Jhc2ljRW50cnk+CiAgICA8QmFzaWNFbnRyeT4KICAgICA8bmFtZT5Qb2ludDI8L25hbWU+CiAgICAgPGZsYWdzPjY1NjY2PC9mbGFncz4KICAgICA8QmFzaWNFbnRyeT4KICAgICAgPG5hbWU+WDwvbmFtZT4KICAgICAgPGZsYWdzPjY2MTc4PC9mbGFncz4KICAgICAgPHZhbHVlIHR5cGU9IjIiPjIzNTwvdmFsdWU+CiAgICAgPC9CYXNpY0VudHJ5PgogICAgIDxCYXNpY0VudHJ5PgogICAgICA8bmFtZT5ZPC9uYW1lPgogICAgICA8ZmxhZ3M+NjYxNzg8L2ZsYWdzPgogICAgICA8dmFsdWUgdHlwZT0iMiI+MDwvdmFsdWU+CiAgICAgPC9CYXNpY0VudHJ5PgogICAgPC9CYXNpY0VudHJ5PgogICAgPEJhc2ljRW50cnk+CiAgICAgPG5hbWU+UG9pbnQzPC9uYW1lPgogICAgIDxmbGFncz42NTY2NjwvZmxhZ3M+CiAgICAgPEJhc2ljRW50cnk+CiAgICAgIDxuYW1lPlg8L25hbWU+CiAgICAgIDxmbGFncz42NjE3ODwvZmxhZ3M+CiAgICAgIDx2YWx1ZSB0eXBlPSIyIj4yMzU8L3ZhbHVlPgogICAgIDwvQmFzaWNFbnRyeT4KICAgICA8QmFzaWNFbnRyeT4KICAgICAgPG5hbWU+WTwvbmFtZT4KICAgICAgPGZsYWdzPjY2MTc4PC9mbGFncz4KICAgICAgPHZhbHVlIHR5cGU9IjIiPjUxMjwvdmFsdWU+CiAgICAgPC9CYXNpY0VudHJ5PgogICAgPC9CYXNpY0VudHJ5PgogICA8L0Jhc2ljRW50cnk+CiAgIDxCYXNpY0VudHJ5PgogICAgPG5hbWU+VGV4dFBvaW50czwvbmFtZT4KICAgIDxmbGFncz42NTY2NjwvZmxhZ3M+CiAgICA8QmFzaWNFbnRyeT4KICAgICA8bmFtZT5Qb2ludDA8L25hbWU+CiAgICAgPGZsYWdzPjY1NjY2PC9mbGFncz4KICAgICA8QmFzaWNFbnRyeT4KICAgICAgPG5hbWU+WDwvbmFtZT4KICAgICAgPGZsYWdzPjY2MTc4PC9mbGFncz4KICAgICAgPHZhbHVlIHR5cGU9IjIiPjIxPC92YWx1ZT4KICAgICA8L0Jhc2ljRW50cnk+CiAgICAgPEJhc2ljRW50cnk+CiAgICAgIDxuYW1lPlk8L25hbWU+CiAgICAgIDxmbGFncz42NjE3ODwvZmxhZ3M+CiAgICAgIDx2YWx1ZSB0eXBlPSIyIj4yODA8L3ZhbHVlPgogICAgIDwvQmFzaWNFbnRyeT4KICAgICA8QmFzaWNFbnRyeT4KICAgICAgPG5hbWU+VGV4dDwvbmFtZT4KICAgICAgPGZsYWdzPjY2NDM0PC9mbGFncz4KICAgICAgPHZhbHVlIHR5cGU9IjMiPjwvdmFsdWU+CiAgICAgPC9CYXNpY0VudHJ5PgogICAgPC9CYXNpY0VudHJ5PgogICAgPEJhc2ljRW50cnk+CiAgICAgPG5hbWU+UG9pbnQxPC9uYW1lPgogICAgIDxmbGFncz42NTY2NjwvZmxhZ3M+CiAgICAgPEJhc2ljRW50cnk+CiAgICAgIDxuYW1lPlg8L25hbWU+CiAgICAgIDxmbGFncz42NjE3ODwvZmxhZ3M+CiAgICAgIDx2YWx1ZSB0eXBlPSIyIj4xNzwvdmFsdWU+CiAgICAgPC9CYXNpY0VudHJ5PgogICAgIDxCYXNpY0VudHJ5PgogICAgICA8bmFtZT5ZPC9uYW1lPgogICAgICA8ZmxhZ3M+NjYxNzg8L2ZsYWdzPgogICAgICA8dmFsdWUgdHlwZT0iMiI+MTA8L3ZhbHVlPgogICAgIDwvQmFzaWNFbnRyeT4KICAgICA8QmFzaWNFbnRyeT4KICAgICAgPG5hbWU+VGV4dDwvbmFtZT4KICAgICAgPGZsYWdzPjY2NDM0PC9mbGFncz4KICAgICAgPHZhbHVlIHR5cGU9IjMiPjwvdmFsdWU+CiAgICAgPC9CYXNpY0VudHJ5PgogICAgPC9CYXNpY0VudHJ5PgogICAgPEJhc2ljRW50cnk+CiAgICAgPG5hbWU+UG9pbnQyPC9uYW1lPgogICAgIDxmbGFncz42NTY2NjwvZmxhZ3M+CiAgICAgPEJhc2ljRW50cnk+CiAgICAgIDxuYW1lPlg8L25hbWU+CiAgICAgIDxmbGFncz42NjE3ODwvZmxhZ3M+CiAgICAgIDx2YWx1ZSB0eXBlPSIyIj4yOTQ8L3ZhbHVlPgogICAgIDwvQmFzaWNFbnRyeT4KICAgICA8QmFzaWNFbnRyeT4KICAgICAgPG5hbWU+WTwvbmFtZT4KICAgICAgPGZsYWdzPjY2MTc4PC9mbGFncz4KICAgICAgPHZhbHVlIHR5cGU9IjIiPjE0PC92YWx1ZT4KICAgICA8L0Jhc2ljRW50cnk+CiAgICAgPEJhc2ljRW50cnk+CiAgICAgIDxuYW1lPlRleHQ8L25hbWU+CiAgICAgIDxmbGFncz42NjQzNDwvZmxhZ3M+CiAgICAgIDx2YWx1ZSB0eXBlPSIzIj48L3ZhbHVlPgogICAgIDwvQmFzaWNFbnRyeT4KICAgIDwvQmFzaWNFbnRyeT4KICAgIDxCYXNpY0VudHJ5PgogICAgIDxuYW1lPlBvaW50MzwvbmFtZT4KICAgICA8ZmxhZ3M+NjU2NjY8L2ZsYWdzPgogICAgIDxCYXNpY0VudHJ5PgogICAgICA8bmFtZT5YPC9uYW1lPgogICAgICA8ZmxhZ3M+NjYxNzg8L2ZsYWdzPgogICAgICA8dmFsdWUgdHlwZT0iMiI+MzExPC92YWx1ZT4KICAgICA8L0Jhc2ljRW50cnk+CiAgICAgPEJhc2ljRW50cnk+CiAgICAgIDxuYW1lPlk8L25hbWU+CiAgICAgIDxmbGFncz42NjE3ODwvZmxhZ3M+CiAgICAgIDx2YWx1ZSB0eXBlPSIyIj4yODA8L3ZhbHVlPgogICAgIDwvQmFzaWNFbnRyeT4KICAgICA8QmFzaWNFbnRyeT4KICAgICAgPG5hbWU+VGV4dDwvbmFtZT4KICAgICAgPGZsYWdzPjY2NDM0PC9mbGFncz4KICAgICAgPHZhbHVlIHR5cGU9IjMiPjwvdmFsdWU+CiAgICAgPC9CYXNpY0VudHJ5PgogICAgPC9CYXNpY0VudHJ5PgogICA8L0Jhc2ljRW50cnk+CiAgPC9CYXNpY0VudHJ5PgogPC9CYXNpY0VudHJ5PgogPEJhc2ljRW50cnk+CiAgPG5hbWU+RmlsZVR5cGU8L25hbWU+CiAgPGZsYWdzPjY2NDM0PC9mbGFncz4KICA8dmFsdWUgdHlwZT0iMyI+QW5hbHlzaXM8L3ZhbHVlPgogPC9CYXNpY0VudHJ5PgogPEJhc2ljRW50cnk+CiAgPG5hbWU+Q2hlY2tzdW08L25hbWU+CiAgPGZsYWdzPjY2NDM0PC9mbGFncz4KICA8dmFsdWUgdHlwZT0iMyI+MDAwZjk1ZmE2ZWRmNGFhYTg5YTRhZTNmYWY4M2IyOTU8L3ZhbHVlPgogPC9CYXNpY0VudHJ5Pgo8L0Jhc2ljRW50cnk+Cg==/@MB_EXPERIMENT/0
PEJhc2ljRW50cnk+CiA8bmFtZT5Tb2Z0d2FyZTwvbmFtZT4KIDxmbGFncz4yNjIxNDY8L2ZsYWdzPgogPEJhc2ljRW50cnk+CiAgPG5hbWU+Q29uZmlnVmVyc2lvbjwvbmFtZT4KICA8ZmxhZ3M+MjYzMDQyPC9mbGFncz4KICA8dmFsdWUgdHlwZT0iMyI+MC40LjI1PC92YWx1ZT4KIDwvQmFzaWNFbnRyeT4KIDxCYXNpY0VudHJ5PgogIDxuYW1lPlZhbGlkaXR5S2V5PC9uYW1lPgogIDxmbGFncz4yNjM4MTA8L2ZsYWdzPgogIDx2YWx1ZSB0eXBlPSI2IiBzaXplPSIxMTIiPgpOd0F6QURjQU5BQmhBR0VBTkFBM0FESUFNZ0E1QURFQU1BQXpBR0VBTXdCZkFEQUFNQUF3QURBQVh3QXlBQzRBCk1RQXhBQzRBTVFBNEFERUFOd0F1QURFQU9RQTJBRElBTXdCZkFFMEFZUUJqQUhNQVVRQjFBR0VBYmdCMEFGOEEKTWdBd0FERUFPQUF4QURFQU1RQTBBQT09PC92YWx1ZT4KIDwvQmFzaWNFbnRyeT4KIDxCYXNpY0VudHJ5PgogIDxuYW1lPkV4cGVyaW1lbnQ8L25hbWU+CiAgPGZsYWdzPjI2MjI3NDwvZmxhZ3M+CiAgPEJhc2ljRW50cnk+CiAgIDxuYW1lPlJhY2s8L25hbWU+CiAgIDxmbGFncz4yNjMwNDI8L2ZsYWdzPgogICA8dmFsdWUgdHlwZT0iMyI+U2luZ2xlIHR1YmUgcmFjazwvdmFsdWU+CiAgPC9CYXNpY0VudHJ5PgogIDxCYXNpY0VudHJ5PgogICA8bmFtZT5SYWNrSXNTZWxlY3RhYmxlPC9uYW1lPgogICA8ZmxhZ3M+MjYyNTMwPC9mbGFncz4KICAgPHZhbHVlIHR5cGU9IjEiPjE8L3ZhbHVlPgogIDwvQmFzaWNFbnRyeT4KICA8QmFzaWNFbnRyeT4KICAgPG5hbWU+Q3VycmVudDwvbmFtZT4KICAgPGZsYWdzPjI2Mjc4NjwvZmxhZ3M+CiAgIDx2YWx1ZSB0eXBlPSIyIj4wPC92YWx1ZT4KICA8L0Jhc2ljRW50cnk+CiAgPEJhc2ljRW50cnk+CiAgIDxuYW1lPkZpbGVJZDwvbmFtZT4KICAgPGZsYWdzPjI2Mjc4NjwvZmxhZ3M+CiAgIDx2YWx1ZSB0eXBlPSIyIj4yMzwvdmFsdWU+CiAgPC9CYXNpY0VudHJ5PgogIDxCYXNpY0VudHJ5PgogICA8bmFtZT5GaWxlQmFzZTwvbmFtZT4KICAgPGZsYWdzPjI2MzA0MjwvZmxhZ3M+CiAgIDx2YWx1ZSB0eXBlPSIzIj4xLTIxIGtiPC92YWx1ZT4KICA8L0Jhc2ljRW50cnk+CiAgPEJhc2ljRW50cnk+CiAgIDxuYW1lPkZpbGVJc0N1c3RvbTwvbmFtZT4KICAgPGZsYWdzPjI2MjUzMDwvZmxhZ3M+CiAgIDx2YWx1ZSB0eXBlPSIxIj4xPC92YWx1ZT4KICA8L0Jhc2ljRW50cnk+CiAgPEJhc2ljRW50cnk+CiAgIDxuYW1lPlByb2plY3Q8L25hbWU+CiAgIDxmbGFncz4yNjMwNDI8L2ZsYWdzPgogICA8dmFsdWUgdHlwZT0iMyI+QW5uZXhpblY8L3ZhbHVlPgogIDwvQmFzaWNFbnRyeT4KICA8QmFzaWNFbnRyeT4KICAgPG5hbWU+UmFja1Byb2Nlc3NpbmdPcmRlcjwvbmFtZT4KICAgPGZsYWdzPjI2Mjc4NjwvZmxhZ3M+CiAgIDx2YWx1ZSB0eXBlPSIyIj4wPC92YWx1ZT4KICA8L0Jhc2ljRW50cnk+CiAgPEJhc2ljRW50cnk+CiAgIDxuYW1lPlJlYWdlbnRzPC9uYW1lPgogICA8ZmxhZ3M+MjYyMjc0PC9mbGFncz4KICAgPEJhc2ljRW50cnk+CiAgICA8bmFtZT5SMTwvbmFtZT4KICAgIDxmbGFncz4yNjIyNzQ8L2ZsYWdzPgogICAgPEJhc2ljRW50cnk+CiAgICAgPG5hbWU+RXhwaXJhdGlvbkRhdGU8L25hbWU+CiAgICAgPGZsYWdzPjI2MzA0MjwvZmxhZ3M+CiAgICAgPHZhbHVlIHR5cGU9IjMiPjwvdmFsdWU+CiAgICA8L0Jhc2ljRW50cnk+CiAgICA8QmFzaWNFbnRyeT4KICAgICA8bmFtZT5Mb3ROdW1iZXI8L25hbWU+CiAgICAgPGZsYWdzPjI2MzA0MjwvZmxhZ3M+CiAgICAgPHZhbHVlIHR5cGU9IjMiPjwvdmFsdWU+CiAgICA8L0Jhc2ljRW50cnk+CiAgICA8QmFzaWNFbnRyeT4KICAgICA8bmFtZT5SZWFnZW50PC9uYW1lPgogICAgIDxmbGFncz4yNjMwNDI8L2ZsYWdzPgogICAgIDx2YWx1ZSB0eXBlPSIzIj48L3ZhbHVlPgogICAgPC9CYXNpY0VudHJ5PgogICAgPEJhc2ljRW50cnk+CiAgICAgPG5hbWU+Q2F0ZWdvcnk8L25hbWU+CiAgICAgPGZsYWdzPjI2MzA0MjwvZmxhZ3M+CiAgICAgPHZhbHVlIHR5cGU9IjMiPjwvdmFsdWU+CiAgICA8L0Jhc2ljRW50cnk+CiAgICA8QmFzaWNFbnRyeT4KICAgICA8bmFtZT5BY3RpdmU8L25hbWU+CiAgICAgPGZsYWdzPjI2MjUzMDwvZmxhZ3M+CiAgICAgPHZhbHVlIHR5cGU9IjEiPjA8L3ZhbHVlPgogICAgPC9CYXNpY0VudHJ5PgogICAgPEJhc2ljRW50cnk+CiAgICAgPG5hbWU+VGltZTwvbmFtZT4KICAgICA8ZmxhZ3M+MjYyNzg2PC9mbGFncz4KICAgICA8dmFsdWUgdHlwZT0iMiI+MDwvdmFsdWU+CiAgICA8L0Jhc2ljRW50cnk+CiAgICA8QmFzaWNFbnRyeT4KICAgICA8bmFtZT5UaXRlcjwvbmFtZT4KICAgICA8ZmxhZ3M+MjYyNzg2PC9mbGFncz4KICAgICA8dmFsdWUgdHlwZT0iMiI+MDwvdmFsdWU+CiAgICA8L0Jhc2ljRW50cnk+CiAgICA8QmFzaWNFbnRyeT4KICAgICA8bmFtZT5QYXJhbGxlbDwvbmFtZT4KICAgICA8ZmxhZ3M+MjYyNzg2PC9mbGFncz4KICAgICA8dmFsdWUgdHlwZT0iMiI+MDwvdmFsdWU+CiAgICA8L0Jhc2ljRW50cnk+CiAgICA8QmFzaWNFbnRyeT4KICAgICA8bmFtZT5Qcmlvcml0eTwvbmFtZT4KICAgICA8ZmxhZ3M+MjYyNzg2PC9mbGFncz4KICAgICA8dmFsdWUgdHlwZT0iMiI+MDwvdmFsdWU+CiAgICA8L0Jhc2ljRW50cnk+CiAgICA8QmFzaWNFbnRyeT4KICAgICA8bmFtZT5NaW5Wb2x1bWU8L25hbWU+CiAgICAgPGZsYWdzPjI2Mjc4NjwvZmxhZ3M+CiAgICAgPHZhbHVlIHR5cGU9IjIiPjA8L3ZhbHVlPgogICAgPC9CYXNpY0VudHJ5PgogICAgPEJhc2ljRW50cnk+CiAgICAgPG5hbWU+VmlzaWJsZTwvbmFtZT4KICAgICA8ZmxhZ3M+MjYyNzg2PC9mbGFncz4KICAgICA8dmFsdWUgdHlwZT0iMiI+MzwvdmFsdWU+CiAgICA8L0Jhc2ljRW50cnk+CiAgIDwvQmFzaWNFbnRyeT4KICAgPEJhc2ljRW50cnk+CiAgICA8bmFtZT5SMjwvbmFtZT4KICAgIDxmbGFncz4yNjIyNzQ8L2ZsYWdzPgogICAgPEJhc2ljRW50cnk+CiAgICAgPG5hbWU+RXhwaXJhdGlvbkRhdGU8L25hbWU+CiAgICAgPGZsYWdzPjI2MzA0MjwvZmxhZ3M+CiAgICAgPHZhbHVlIHR5cGU9IjMiPjwvdmFsdWU+CiAgICA8L0Jhc2ljRW50cnk+CiAgICA8QmFzaWNFbnRyeT4KICAgICA8bmFtZT5Mb3ROdW1iZXI8L25hbWU+CiAgICAgPGZsYWdzPjI2MzA0MjwvZmxhZ3M+CiAgICAgPHZhbHVlIHR5cGU9IjMiPjwvdmFsdWU+CiAgICA8L0Jhc2ljRW50cnk+CiAgICA8QmFzaWNFbnRyeT4KICAgICA8bmFtZT5SZWFnZW50PC9uYW1lPgogICAgIDxmbGFncz4yNjMwNDI8L2ZsYWdzPgogICAgIDx2YWx1ZSB0eXBlPSIzIj48L3ZhbHVlPgogICAgPC9CYXNpY0VudHJ5PgogICAgPEJhc2ljRW50cnk+CiAgICAgPG5hbWU+Q2F0ZWdvcnk8L25hbWU+CiAgICAgPGZsYWdzPjI2MzA0MjwvZmxhZ3M+CiAgICAgPHZhbHVlIHR5cGU9IjMiPjwvdmFsdWU+CiAgICA8L0Jhc2ljRW50cnk+CiAgICA8QmFzaWNFbnRyeT4KICAgICA8bmFtZT5BY3RpdmU8L25hbWU+CiAgICAgPGZsYWdzPjI2MjUzMDwvZmxhZ3M+CiAgICAgPHZhbHVlIHR5cGU9IjEiPjA8L3ZhbHVlPgogICAgPC9CYXNpY0VudHJ5PgogICAgPEJhc2ljRW50cnk+CiAgICAgPG5hbWU+VGltZTwvbmFtZT4KICAgICA8ZmxhZ3M+MjYyNzg2PC9mbGFncz4KICAgICA8dmFsdWUgdHlwZT0iMiI+MDwvdmFsdWU+CiAgICA8L0Jhc2ljRW50cnk+CiAgICA8QmFzaWNFbnRyeT4KICAgICA8bmFtZT5UaXRlcjwvbmFtZT4KICAgICA8ZmxhZ3M+MjYyNzg2PC9mbGFncz4KICAgICA8dmFsdWUgdHlwZT0iMiI+MDwvdmFsdWU+CiAgICA8L0Jhc2ljRW50cnk+CiAgICA8QmFzaWNFbnRyeT4KICAgICA8bmFtZT5QYXJhbGxlbDwvbmFtZT4KICAgICA8ZmxhZ3M+MjYyNzg2PC9mbGFncz4KICAgICA8dmFsdWUgdHlwZT0iMiI+MDwvdmFsdWU+CiAgICA8L0Jhc2ljRW50cnk+CiAgICA8QmFzaWNFbnRyeT4KICAgICA8bmFtZT5Qcmlvcml0eTwvbmFtZT4KICAgICA8ZmxhZ3M+MjYyNzg2PC9mbGFncz4KICAgICA8dmFsdWUgdHlwZT0iMiI+MDwvdmFsdWU+CiAgICA8L0Jhc2ljRW50cnk+CiAgICA8QmFzaWNFbnRyeT4KICAgICA8bmFtZT5NaW5Wb2x1bWU8L25hbWU+CiAgICAgPGZsYWdzPjI2Mjc4NjwvZmxhZ3M+CiAgICAgPHZhbHVlIHR5cGU9IjIiPjA8L3ZhbHVlPgogICAgPC9CYXNpY0VudHJ5PgogICAgPEJhc2ljRW50cnk+CiAgICAgPG5hbWU+VmlzaWJsZTwvbmFtZT4KICAgICA8ZmxhZ3M+MjYyNzg2PC9mbGFncz4KICAgICA8dmFsdWUgdHlwZT0iMiI+MzwvdmFsdWU+CiAgICA8L0Jhc2ljRW50cnk+CiAgIDwvQmFzaWNFbnRyeT4KICAgPEJhc2ljRW50cnk+CiAgICA8bmFtZT5SMzwvbmFtZT4KICAgIDxmbGFncz4yNjIyNzQ8L2ZsYWdzPgogICAgPEJhc2ljRW50cnk+CiAgICAgPG5hbWU+RXhwaXJhdGlvbkRhdGU8L25hbWU+CiAgICAgPGZsYWdzPjI2MzA0MjwvZmxhZ3M+CiAgICAgPHZhbHVlIHR5cGU9IjMiPjwvdmFsdWU+CiAgICA8L0Jhc2ljRW50cnk+CiAgICA8QmFzaWNFbnRyeT4KICAgICA8bmFtZT5Mb3ROdW1iZXI8L25hbWU+CiAgICAgPGZsYWdzPjI2MzA0MjwvZmxhZ3M+CiAgICAgPHZhbHVlIHR5cGU9IjMiPjwvdmFsdWU+CiAgICA8L0Jhc2ljRW50cnk+CiAgICA8QmFzaWNFbnRyeT4KICAgICA8bmFtZT5SZWFnZW50PC9uYW1lPgogICAgIDxmbGFncz4yNjMwNDI8L2ZsYWdzPgogICAgIDx2YWx1ZSB0eXBlPSIzIj48L3ZhbHVlPgogICAgPC9CYXNpY0VudHJ5PgogICAgPEJhc2ljRW50cnk+CiAgICAgPG5hbWU+Q2F0ZWdvcnk8L25hbWU+CiAgICAgPGZsYWdzPjI2MzA0MjwvZmxhZ3M+CiAgICAgPHZhbHVlIHR5cGU9IjMiPjwvdmFsdWU+CiAgICA8L0Jhc2ljRW50cnk+CiAgICA8QmFzaWNFbnRyeT4KICAgICA8bmFtZT5BY3RpdmU8L25hbWU+CiAgICAgPGZsYWdzPjI2MjUzMDwvZmxhZ3M+CiAgICAgPHZhbHVlIHR5cGU9IjEiPjA8L3ZhbHVlPgogICAgPC9CYXNpY0VudHJ5PgogICAgPEJhc2ljRW50cnk+CiAgICAgPG5hbWU+VGltZTwvbmFtZT4KICAgICA8ZmxhZ3M+MjYyNzg2PC9mbGFncz4KICAgICA8dmFsdWUgdHlwZT0iMiI+MDwvdmFsdWU+CiAgICA8L0Jhc2ljRW50cnk+CiAgICA8QmFzaWNFbnRyeT4KICAgICA8bmFtZT5UaXRlcjwvbmFtZT4KICAgICA8ZmxhZ3M+MjYyNzg2PC9mbGFncz4KICAgICA8dmFsdWUgdHlwZT0iMiI+MDwvdmFsdWU+CiAgICA8L0Jhc2ljRW50cnk+CiAgICA8QmFzaWNFbnRyeT4KICAgICA8bmFtZT5QYXJhbGxlbDwvbmFtZT4KICAgICA8ZmxhZ3M+MjYyNzg2PC9mbGFncz4KICAgICA8dmFsdWUgdHlwZT0iMiI+MDwvdmFsdWU+CiAgICA8L0Jhc2ljRW50cnk+CiAgICA8QmFzaWNFbnRyeT4KICAgICA8bmFtZT5Qcmlvcml0eTwvbmFtZT4KICAgICA8ZmxhZ3M+MjYyNzg2PC9mbGFncz4KICAgICA8dmFsdWUgdHlwZT0iMiI+MDwvdmFsdWU+CiAgICA8L0Jhc2ljRW50cnk+CiAgICA8QmFzaWNFbnRyeT4KICAgICA8bmFtZT5NaW5Wb2x1bWU8L25hbWU+CiAgICAgPGZsYWdzPjI2Mjc4NjwvZmxhZ3M+CiAgICAgPHZhbHVlIHR5cGU9IjIiPjA8L3ZhbHVlPgogICAgPC9CYXNpY0VudHJ5PgogICAgPEJhc2ljRW50cnk+CiAgICAgPG5hbWU+VmlzaWJsZTwvbmFtZT4KICAgICA8ZmxhZ3M+MjYyNzg2PC9mbGFncz4KICAgICA8dmFsdWUgdHlwZT0iMiI+MzwvdmFsdWU+CiAgICA8L0Jhc2ljRW50cnk+CiAgIDwvQmFzaWNFbnRyeT4KICAgPEJhc2ljRW50cnk+CiAgICA8bmFtZT5SNDwvbmFtZT4KICAgIDxmbGFncz4yNjIyNzQ8L2ZsYWdzPgogICAgPEJhc2ljRW50cnk+CiAgICAgPG5hbWU+RXhwaXJhdGlvbkRhdGU8L25hbWU+CiAgICAgPGZsYWdzPjI2MzA0MjwvZmxhZ3M+CiAgICAgPHZhbHVlIHR5cGU9IjMiPjwvdmFsdWU+CiAgICA8L0Jhc2ljRW50cnk+CiAgICA8QmFzaWNFbnRyeT4KICAgICA8bmFtZT5Mb3ROdW1iZXI8L25hbWU+CiAgICAgPGZsYWdzPjI2MzA0MjwvZmxhZ3M+CiAgICAgPHZhbHVlIHR5cGU9IjMiPjwvdmFsdWU+CiAgICA8L0Jhc2ljRW50cnk+CiAgICA8QmFzaWNFbnRyeT4KICAgICA8bmFtZT5SZWFnZW50PC9uYW1lPgogICAgIDxmbGFncz4yNjMwNDI8L2ZsYWdzPgogICAgIDx2YWx1ZSB0eXBlPSIzIj48L3ZhbHVlPgogICAgPC9CYXNpY0VudHJ5PgogICAgPEJhc2ljRW50cnk+CiAgICAgPG5hbWU+Q2F0ZWdvcnk8L25hbWU+CiAgICAgPGZsYWdzPjI2MzA0MjwvZmxhZ3M+CiAgICAgPHZhbHVlIHR5cGU9IjMiPjwvdmFsdWU+CiAgICA8L0Jhc2ljRW50cnk+CiAgICA8QmFzaWNFbnRyeT4KICAgICA8bmFtZT5BY3RpdmU8L25hbWU+CiAgICAgPGZsYWdzPjI2MjUzMDwvZmxhZ3M+CiAgICAgPHZhbHVlIHR5cGU9IjEiPjA8L3ZhbHVlPgogICAgPC9CYXNpY0VudHJ5PgogICAgPEJhc2ljRW50cnk+CiAgICAgPG5hbWU+VGltZTwvbmFtZT4KICAgICA8ZmxhZ3M+MjYyNzg2PC9mbGFncz4KICAgICA8dmFsdWUgdHlwZT0iMiI+MDwvdmFsdWU+CiAgICA8L0Jhc2ljRW50cnk+CiAgICA8QmFzaWNFbnRyeT4KICAgICA8bmFtZT5UaXRlcjwvbmFtZT4KICAgICA8ZmxhZ3M+MjYyNzg2PC9mbGFncz4KICAgICA8dmFsdWUgdHlwZT0iMiI+MDwvdmFsdWU+CiAgICA8L0Jhc2ljRW50cnk+CiAgICA8QmFzaWNFbnRyeT4KICAgICA8bmFtZT5QYXJhbGxlbDwvbmFtZT4KICAgICA8ZmxhZ3M+MjYyNzg2PC9mbGFncz4KICAgICA8dmFsdWUgdHlwZT0iMiI+MDwvdmFsdWU+CiAgICA8L0Jhc2ljRW50cnk+CiAgICA8QmFzaWNFbnRyeT4KICAgICA8bmFtZT5Qcmlvcml0eTwvbmFtZT4KICAgICA8ZmxhZ3M+MjYyNzg2PC9mbGFncz4KICAgICA8dmFsdWUgdHlwZT0iMiI+MDwvdmFsdWU+CiAgICA8L0Jhc2ljRW50cnk+CiAgICA8QmFzaWNFbnRyeT4KICAgICA8bmFtZT5NaW5Wb2x1bWU8L25hbWU+CiAgICAgPGZsYWdzPjI2Mjc4NjwvZmxhZ3M+CiAgICAgPHZhbHVlIHR5cGU9IjIiPjA8L3ZhbHVlPgogICAgPC9CYXNpY0VudHJ5PgogICAgPEJhc2ljRW50cnk+CiAgICAgPG5hbWU+VmlzaWJsZTwvbmFtZT4KICAgICA8ZmxhZ3M+MjYyNzg2PC9mbGFncz4KICAgICA8dmFsdWUgdHlwZT0iMiI+MzwvdmFsdWU+CiAgICA8L0Jhc2ljRW50cnk+CiAgIDwvQmFzaWNFbnRyeT4KICAgPEJhc2ljRW50cnk+CiAgICA8bmFtZT5SNTwvbmFtZT4KICAgIDxmbGFncz4yNjIyNzQ8L2ZsYWdzPgogICAgPEJhc2ljRW50cnk+CiAgICAgPG5hbWU+RXhwaXJhdGlvbkRhdGU8L25hbWU+CiAgICAgPGZsYWdzPjI2MzA0MjwvZmxhZ3M+CiAgICAgPHZhbHVlIHR5cGU9IjMiPjwvdmFsdWU+CiAgICA8L0Jhc2ljRW50cnk+CiAgICA8QmFzaWNFbnRyeT4KICAgICA8bmFtZT5Mb3ROdW1iZXI8L25hbWU+CiAgICAgPGZsYWdzPjI2MzA0MjwvZmxhZ3M+CiAgICAgPHZhbHVlIHR5cGU9IjMiPjwvdmFsdWU+CiAgICA8L0Jhc2ljRW50cnk+CiAgICA8QmFzaWNFbnRyeT4KICAgICA8bmFtZT5SZWFnZW50PC9uYW1lPgogICAgIDxmbGFncz4yNjMwNDI8L2ZsYWdzPgogICAgIDx2YWx1ZSB0eXBlPSIzIj48L3ZhbHVlPgogICAgPC9CYXNpY0VudHJ5PgogICAgPEJhc2ljRW50cnk+CiAgICAgPG5hbWU+Q2F0ZWdvcnk8L25hbWU+CiAgICAgPGZsYWdzPjI2MzA0MjwvZmxhZ3M+CiAgICAgPHZhbHVlIHR5cGU9IjMiPjwvdmFsdWU+CiAgICA8L0Jhc2ljRW50cnk+CiAgICA8QmFzaWNFbnRyeT4KICAgICA8bmFtZT5BY3RpdmU8L25hbWU+CiAgICAgPGZsYWdzPjI2MjUzMDwvZmxhZ3M+CiAgICAgPHZhbHVlIHR5cGU9IjEiPjA8L3ZhbHVlPgogICAgPC9CYXNpY0VudHJ5PgogICAgPEJhc2ljRW50cnk+CiAgICAgPG5hbWU+VGltZTwvbmFtZT4KICAgICA8ZmxhZ3M+MjYyNzg2PC9mbGFncz4KICAgICA8dmFsdWUgdHlwZT0iMiI+MDwvdmFsdWU+CiAgICA8L0Jhc2ljRW50cnk+CiAgICA8QmFzaWNFbnRyeT4KICAgICA8bmFtZT5UaXRlcjwvbmFtZT4KICAgICA8ZmxhZ3M+MjYyNzg2PC9mbGFncz4KICAgICA8dmFsdWUgdHlwZT0iMiI+MDwvdmFsdWU+CiAgICA8L0Jhc2ljRW50cnk+CiAgICA8QmFzaWNFbnRyeT4KICAgICA8bmFtZT5QYXJhbGxlbDwvbmFtZT4KICAgICA8ZmxhZ3M+MjYyNzg2PC9mbGFncz4KICAgICA8dmFsdWUgdHlwZT0iMiI+MDwvdmFsdWU+CiAgICA8L0Jhc2ljRW50cnk+CiAgICA8QmFzaWNFbnRyeT4KICAgICA8bmFtZT5Qcmlvcml0eTwvbmFtZT4KICAgICA8ZmxhZ3M+MjYyNzg2PC9mbGFncz4KICAgICA8dmFsdWUgdHlwZT0iMiI+MDwvdmFsdWU+CiAgICA8L0Jhc2ljRW50cnk+CiAgICA8QmFzaWNFbnRyeT4KICAgICA8bmFtZT5NaW5Wb2x1bWU8L25hbWU+CiAgICAgPGZsYWdzPjI2Mjc4NjwvZmxhZ3M+CiAgICAgPHZhbHVlIHR5cGU9IjIiPjA8L3ZhbHVlPgogICAgPC9CYXNpY0VudHJ5PgogICAgPEJhc2ljRW50cnk+CiAgICAgPG5hbWU+VmlzaWJsZTwvbmFtZT4KICAgICA8ZmxhZ3M+MjYyNzg2PC9mbGFncz4KICAgICA8dmFsdWUgdHlwZT0iMiI+MjwvdmFsdWU+CiAgICA8L0Jhc2ljRW50cnk+CiAgIDwvQmFzaWNFbnRyeT4KICAgPEJhc2ljRW50cnk+CiAgICA8bmFtZT5SNjwvbmFtZT4KICAgIDxmbGFncz4yNjIyNzQ8L2ZsYWdzPgogICAgPEJhc2ljRW50cnk+CiAgICAgPG5hbWU+RXhwaXJhdGlvbkRhdGU8L25hbWU+CiAgICAgPGZsYWdzPjI2MzA0MjwvZmxhZ3M+CiAgICAgPHZhbHVlIHR5cGU9IjMiPjwvdmFsdWU+CiAgICA8L0Jhc2ljRW50cnk+CiAgICA8QmFzaWNFbnRyeT4KICAgICA8bmFtZT5Mb3ROdW1iZXI8L25hbWU+CiAgICAgPGZsYWdzPjI2MzA0MjwvZmxhZ3M+CiAgICAgPHZhbHVlIHR5cGU9IjMiPjwvdmFsdWU+CiAgICA8L0Jhc2ljRW50cnk+CiAgICA8QmFzaWNFbnRyeT4KICAgICA8bmFtZT5SZWFnZW50PC9uYW1lPgogICAgIDxmbGFncz4yNjMwNDI8L2ZsYWdzPgogICAgIDx2YWx1ZSB0eXBlPSIzIj48L3ZhbHVlPgogICAgPC9CYXNpY0VudHJ5PgogICAgPEJhc2ljRW50cnk+CiAgICAgPG5hbWU+Q2F0ZWdvcnk8L25hbWU+CiAgICAgPGZsYWdzPjI2MzA0MjwvZmxhZ3M+CiAgICAgPHZhbHVlIHR5cGU9IjMiPjwvdmFsdWU+CiAgICA8L0Jhc2ljRW50cnk+CiAgICA8QmFzaWNFbnRyeT4KICAgICA8bmFtZT5BY3RpdmU8L25hbWU+CiAgICAgPGZsYWdzPjI2MjUzMDwvZmxhZ3M+CiAgICAgPHZhbHVlIHR5cGU9IjEiPjA8L3ZhbHVlPgogICAgPC9CYXNpY0VudHJ5PgogICAgPEJhc2ljRW50cnk+CiAgICAgPG5hbWU+VGltZTwvbmFtZT4KICAgICA8ZmxhZ3M+MjYyNzg2PC9mbGFncz4KICAgICA8dmFsdWUgdHlwZT0iMiI+MDwvdmFsdWU+CiAgICA8L0Jhc2ljRW50cnk+CiAgICA8QmFzaWNFbnRyeT4KICAgICA8bmFtZT5UaXRlcjwvbmFtZT4KICAgICA8ZmxhZ3M+MjYyNzg2PC9mbGFncz4KICAgICA8dmFsdWUgdHlwZT0iMiI+MDwvdmFsdWU+CiAgICA8L0Jhc2ljRW50cnk+CiAgICA8QmFzaWNFbnRyeT4KICAgICA8bmFtZT5QYXJhbGxlbDwvbmFtZT4KICAgICA8ZmxhZ3M+MjYyNzg2PC9mbGFncz4KICAgICA8dmFsdWUgdHlwZT0iMiI+MDwvdmFsdWU+CiAgICA8L0Jhc2ljRW50cnk+CiAgICA8QmFzaWNFbnRyeT4KICAgICA8bmFtZT5Qcmlvcml0eTwvbmFtZT4KICAgICA8ZmxhZ3M+MjYyNzg2PC9mbGFncz4KICAgICA8dmFsdWUgdHlwZT0iMiI+MDwvdmFsdWU+CiAgICA8L0Jhc2ljRW50cnk+CiAgICA8QmFzaWNFbnRyeT4KICAgICA8bmFtZT5NaW5Wb2x1bWU8L25hbWU+CiAgICAgPGZsYWdzPjI2Mjc4NjwvZmxhZ3M+CiAgICAgPHZhbHVlIHR5cGU9IjIiPjA8L3ZhbHVlPgogICAgPC9CYXNpY0VudHJ5PgogICAgPEJhc2ljRW50cnk+CiAgICAgPG5hbWU+VmlzaWJsZTwvbmFtZT4KICAgICA8ZmxhZ3M+MjYyNzg2PC9mbGFncz4KICAgICA8dmFsdWUgdHlwZT0iMiI+MjwvdmFsdWU+CiAgICA8L0Jhc2ljRW50cnk+CiAgIDwvQmFzaWNFbnRyeT4KICAgPEJhc2ljRW50cnk+CiAgICA8bmFtZT5SNzwvbmFtZT4KICAgIDxmbGFncz4yNjIyNzQ8L2ZsYWdzPgogICAgPEJhc2ljRW50cnk+CiAgICAgPG5hbWU+RXhwaXJhdGlvbkRhdGU8L25hbWU+CiAgICAgPGZsYWdzPjI2MzA0MjwvZmxhZ3M+CiAgICAgPHZhbHVlIHR5cGU9IjMiPjwvdmFsdWU+CiAgICA8L0Jhc2ljRW50cnk+CiAgICA8QmFzaWNFbnRyeT4KICAgICA8bmFtZT5Mb3ROdW1iZXI8L25hbWU+CiAgICAgPGZsYWdzPjI2MzA0MjwvZmxhZ3M+CiAgICAgPHZhbHVlIHR5cGU9IjMiPjwvdmFsdWU+CiAgICA8L0Jhc2ljRW50cnk+CiAgICA8QmFzaWNFbnRyeT4KICAgICA8bmFtZT5SZWFnZW50PC9uYW1lPgogICAgIDxmbGFncz4yNjMwNDI8L2ZsYWdzPgogICAgIDx2YWx1ZSB0eXBlPSIzIj48L3ZhbHVlPgogICAgPC9CYXNpY0VudHJ5PgogICAgPEJhc2ljRW50cnk+CiAgICAgPG5hbWU+Q2F0ZWdvcnk8L25hbWU+CiAgICAgPGZsYWdzPjI2MzA0MjwvZmxhZ3M+CiAgICAgPHZhbHVlIHR5cGU9IjMiPjwvdmFsdWU+CiAgICA8L0Jhc2ljRW50cnk+CiAgICA8QmFzaWNFbnRyeT4KICAgICA8bmFtZT5BY3RpdmU8L25hbWU+CiAgICAgPGZsYWdzPjI2MjUzMDwvZmxhZ3M+CiAgICAgPHZhbHVlIHR5cGU9IjEiPjA8L3ZhbHVlPgogICAgPC9CYXNpY0VudHJ5PgogICAgPEJhc2ljRW50cnk+CiAgICAgPG5hbWU+VGltZTwvbmFtZT4KICAgICA8ZmxhZ3M+MjYyNzg2PC9mbGFncz4KICAgICA8dmFsdWUgdHlwZT0iMiI+MDwvdmFsdWU+CiAgICA8L0Jhc2ljRW50cnk+CiAgICA8QmFzaWNFbnRyeT4KICAgICA8bmFtZT5UaXRlcjwvbmFtZT4KICAgICA8ZmxhZ3M+MjYyNzg2PC9mbGFncz4KICAgICA8dmFsdWUgdHlwZT0iMiI+MDwvdmFsdWU+CiAgICA8L0Jhc2ljRW50cnk+CiAgICA8QmFzaWNFbnRyeT4KICAgICA8bmFtZT5QYXJhbGxlbDwvbmFtZT4KICAgICA8ZmxhZ3M+MjYyNzg2PC9mbGFncz4KICAgICA8dmFsdWUgdHlwZT0iMiI+MDwvdmFsdWU+CiAgICA8L0Jhc2ljRW50cnk+CiAgICA8QmFzaWNFbnRyeT4KICAgICA8bmFtZT5Qcmlvcml0eTwvbmFtZT4KICAgICA8ZmxhZ3M+MjYyNzg2PC9mbGFncz4KICAgICA8dmFsdWUgdHlwZT0iMiI+MDwvdmFsdWU+CiAgICA8L0Jhc2ljRW50cnk+CiAgICA8QmFzaWNFbnRyeT4KICAgICA8bmFtZT5NaW5Wb2x1bWU8L25hbWU+CiAgICAgPGZsYWdzPjI2Mjc4NjwvZmxhZ3M+CiAgICAgPHZhbHVlIHR5cGU9IjIiPjA8L3ZhbHVlPgogICAgPC9CYXNpY0VudHJ5PgogICAgPEJhc2ljRW50cnk+CiAgICAgPG5hbWU+VmlzaWJsZTwvbmFtZT4KICAgICA8ZmxhZ3M+MjYyNzg2PC9mbGFncz4KICAgICA8dmFsdWUgdHlwZT0iMiI+MjwvdmFsdWU+CiAgICA8L0Jhc2ljRW50cnk+CiAgIDwvQmFzaWNFbnRyeT4KICAgPEJhc2ljRW50cnk+CiAgICA8bmFtZT5SODwvbmFtZT4KICAgIDxmbGFncz4yNjIyNzQ8L2ZsYWdzPgogICAgPEJhc2ljRW50cnk+CiAgICAgPG5hbWU+RXhwaXJhdGlvbkRhdGU8L25hbWU+CiAgICAgPGZsYWdzPjI2MzA0MjwvZmxhZ3M+CiAgICAgPHZhbHVlIHR5cGU9IjMiPjwvdmFsdWU+CiAgICA8L0Jhc2ljRW50cnk+CiAgICA8QmFzaWNFbnRyeT4KICAgICA8bmFtZT5Mb3ROdW1iZXI8L25hbWU+CiAgICAgPGZsYWdzPjI2MzA0MjwvZmxhZ3M+CiAgICAgPHZhbHVlIHR5cGU9IjMiPjwvdmFsdWU+CiAgICA8L0Jhc2ljRW50cnk+CiAgICA8QmFzaWNFbnRyeT4KICAgICA8bmFtZT5SZWFnZW50PC9uYW1lPgogICAgIDxmbGFncz4yNjMwNDI8L2ZsYWdzPgogICAgIDx2YWx1ZSB0eXBlPSIzIj48L3ZhbHVlPgogICAgPC9CYXNpY0VudHJ5PgogICAgPEJhc2ljRW50cnk+CiAgICAgPG5hbWU+Q2F0ZWdvcnk8L25hbWU+CiAgICAgPGZsYWdzPjI2MzA0MjwvZmxhZ3M+CiAgICAgPHZhbHVlIHR5cGU9IjMiPjwvdmFsdWU+CiAgICA8L0Jhc2ljRW50cnk+CiAgICA8QmFzaWNFbnRyeT4KICAgICA8bmFtZT5BY3RpdmU8L25hbWU+CiAgICAgPGZsYWdzPjI2MjUzMDwvZmxhZ3M+CiAgICAgPHZhbHVlIHR5cGU9IjEiPjA8L3ZhbHVlPgogICAgPC9CYXNpY0VudHJ5PgogICAgPEJhc2ljRW50cnk+CiAgICAgPG5hbWU+VGltZTwvbmFtZT4KICAgICA8ZmxhZ3M+MjYyNzg2PC9mbGFncz4KICAgICA8dmFsdWUgdHlwZT0iMiI+MDwvdmFsdWU+CiAgICA8L0Jhc2ljRW50cnk+CiAgICA8QmFzaWNFbnRyeT4KICAgICA8bmFtZT5UaXRlcjwvbmFtZT4KICAgICA8ZmxhZ3M+MjYyNzg2PC9mbGFncz4KICAgICA8dmFsdWUgdHlwZT0iMiI+MDwvdmFsdWU+CiAgICA8L0Jhc2ljRW50cnk+CiAgICA8QmFzaWNFbnRyeT4KICAgICA8bmFtZT5QYXJhbGxlbDwvbmFtZT4KICAgICA8ZmxhZ3M+MjYyNzg2PC9mbGFncz4KICAgICA8dmFsdWUgdHlwZT0iMiI+MDwvdmFsdWU+CiAgICA8L0Jhc2ljRW50cnk+CiAgICA8QmFzaWNFbnRyeT4KICAgICA8bmFtZT5Qcmlvcml0eTwvbmFtZT4KICAgICA8ZmxhZ3M+MjYyNzg2PC9mbGFncz4KICAgICA8dmFsdWUgdHlwZT0iMiI+MDwvdmFsdWU+CiAgICA8L0Jhc2ljRW50cnk+CiAgICA8QmFzaWNFbnRyeT4KICAgICA8bmFtZT5NaW5Wb2x1bWU8L25hbWU+CiAgICAgPGZsYWdzPjI2Mjc4NjwvZmxhZ3M+CiAgICAgPHZhbHVlIHR5cGU9IjIiPjA8L3ZhbHVlPgogICAgPC9CYXNpY0VudHJ5PgogICAgPEJhc2ljRW50cnk+CiAgICAgPG5hbWU+VmlzaWJsZTwvbmFtZT4KICAgICA8ZmxhZ3M+MjYyNzg2PC9mbGFncz4KICAgICA8dmFsdWUgdHlwZT0iMiI+MjwvdmFsdWU+CiAgICA8L0Jhc2ljRW50cnk+CiAgIDwvQmFzaWNFbnRyeT4KICAgPEJhc2ljRW50cnk+CiAgICA8bmFtZT5TMTwvbmFtZT4KICAgIDxmbGFncz4yNjIyNzQ8L2ZsYWdzPgogICAgPEJhc2ljRW50cnk+CiAgICAgPG5hbWU+RXhwaXJhdGlvbkRhdGU8L25hbWU+CiAgICAgPGZsYWdzPjI2MzA0MjwvZmxhZ3M+CiAgICAgPHZhbHVlIHR5cGU9IjMiPjwvdmFsdWU+CiAgICA8L0Jhc2ljRW50cnk+CiAgICA8QmFzaWNFbnRyeT4KICAgICA8bmFtZT5Mb3ROdW1iZXI8L25hbWU+CiAgICAgPGZsYWdzPjI2MzA0MjwvZmxhZ3M+CiAgICAgPHZhbHVlIHR5cGU9IjMiPjwvdmFsdWU+CiAgICA8L0Jhc2ljRW50cnk+CiAgICA8QmFzaWNFbnRyeT4KICAgICA8bmFtZT5SZWFnZW50PC9uYW1lPgogICAgIDxmbGFncz4yNjMwNDI8L2ZsYWdzPgogICAgIDx2YWx1ZSB0eXBlPSIzIj48L3ZhbHVlPgogICAgPC9CYXNpY0VudHJ5PgogICAgPEJhc2ljRW50cnk+CiAgICAgPG5hbWU+Q2F0ZWdvcnk8L25hbWU+CiAgICAgPGZsYWdzPjI2MzA0MjwvZmxhZ3M+CiAgICAgPHZhbHVlIHR5cGU9IjMiPjwvdmFsdWU+CiAgICA8L0Jhc2ljRW50cnk+CiAgICA8QmFzaWNFbnRyeT4KICAgICA8bmFtZT5BY3RpdmU8L25hbWU+CiAgICAgPGZsYWdzPjI2MjUzMDwvZmxhZ3M+CiAgICAgPHZhbHVlIHR5cGU9IjEiPjA8L3ZhbHVlPgogICAgPC9CYXNpY0VudHJ5PgogICAgPEJhc2ljRW50cnk+CiAgICAgPG5hbWU+VGltZTwvbmFtZT4KICAgICA8ZmxhZ3M+MjYyNzg2PC9mbGFncz4KICAgICA8dmFsdWUgdHlwZT0iMiI+MDwvdmFsdWU+CiAgICA8L0Jhc2ljRW50cnk+CiAgICA8QmFzaWNFbnRyeT4KICAgICA8bmFtZT5UaXRlcjwvbmFtZT4KICAgICA8ZmxhZ3M+MjYyNzg2PC9mbGFncz4KICAgICA8dmFsdWUgdHlwZT0iMiI+MDwvdmFsdWU+CiAgICA8L0Jhc2ljRW50cnk+CiAgICA8QmFzaWNFbnRyeT4KICAgICA8bmFtZT5QYXJhbGxlbDwvbmFtZT4KICAgICA8ZmxhZ3M+MjYyNzg2PC9mbGFncz4KICAgICA8dmFsdWUgdHlwZT0iMiI+MDwvdmFsdWU+CiAgICA8L0Jhc2ljRW50cnk+CiAgICA8QmFzaWNFbnRyeT4KICAgICA8bmFtZT5Qcmlvcml0eTwvbmFtZT4KICAgICA8ZmxhZ3M+MjYyNzg2PC9mbGFncz4KICAgICA8dmFsdWUgdHlwZT0iMiI+MDwvdmFsdWU+CiAgICA8L0Jhc2ljRW50cnk+CiAgICA8QmFzaWNFbnRyeT4KICAgICA8bmFtZT5NaW5Wb2x1bWU8L25hbWU+CiAgICAgPGZsYWdzPjI2Mjc4NjwvZmxhZ3M+CiAgICAgPHZhbHVlIHR5cGU9IjIiPjA8L3ZhbHVlPgogICAgPC9CYXNpY0VudHJ5PgogICAgPEJhc2ljRW50cnk+CiAgICAgPG5hbWU+VmlzaWJsZTwvbmFtZT4KICAgICA8ZmxhZ3M+MjYyNzg2PC9mbGFncz4KICAgICA8dmFsdWUgdHlwZT0iMiI+NzwvdmFsdWU+CiAgICA8L0Jhc2ljRW50cnk+CiAgIDwvQmFzaWNFbnRyeT4KICAgPEJhc2ljRW50cnk+CiAgICA8bmFtZT5TMjwvbmFtZT4KICAgIDxmbGFncz4yNjIyNzQ8L2ZsYWdzPgogICAgPEJhc2ljRW50cnk+CiAgICAgPG5hbWU+RXhwaXJhdGlvbkRhdGU8L25hbWU+CiAgICAgPGZsYWdzPjI2MzA0MjwvZmxhZ3M+CiAgICAgPHZhbHVlIHR5cGU9IjMiPjwvdmFsdWU+CiAgICA8L0Jhc2ljRW50cnk+CiAgICA8QmFzaWNFbnRyeT4KICAgICA8bmFtZT5Mb3ROdW1iZXI8L25hbWU+CiAgICAgPGZsYWdzPjI2MzA0MjwvZmxhZ3M+CiAgICAgPHZhbHVlIHR5cGU9IjMiPjwvdmFsdWU+CiAgICA8L0Jhc2ljRW50cnk+CiAgICA8QmFzaWNFbnRyeT4KICAgICA8bmFtZT5SZWFnZW50PC9uYW1lPgogICAgIDxmbGFncz4yNjMwNDI8L2ZsYWdzPgogICAgIDx2YWx1ZSB0eXBlPSIzIj48L3ZhbHVlPgogICAgPC9CYXNpY0VudHJ5PgogICAgPEJhc2ljRW50cnk+CiAgICAgPG5hbWU+Q2F0ZWdvcnk8L25hbWU+CiAgICAgPGZsYWdzPjI2MzA0MjwvZmxhZ3M+CiAgICAgPHZhbHVlIHR5cGU9IjMiPjwvdmFsdWU+CiAgICA8L0Jhc2ljRW50cnk+CiAgICA8QmFzaWNFbnRyeT4KICAgICA8bmFtZT5BY3RpdmU8L25hbWU+CiAgICAgPGZsYWdzPjI2MjUzMDwvZmxhZ3M+CiAgICAgPHZhbHVlIHR5cGU9IjEiPjA8L3ZhbHVlPgogICAgPC9CYXNpY0VudHJ5PgogICAgPEJhc2ljRW50cnk+CiAgICAgPG5hbWU+VGltZTwvbmFtZT4KICAgICA8ZmxhZ3M+MjYyNzg2PC9mbGFncz4KICAgICA8dmFsdWUgdHlwZT0iMiI+MDwvdmFsdWU+CiAgICA8L0Jhc2ljRW50cnk+CiAgICA8QmFzaWNFbnRyeT4KICAgICA8bmFtZT5UaXRlcjwvbmFtZT4KICAgICA8ZmxhZ3M+MjYyNzg2PC9mbGFncz4KICAgICA8dmFsdWUgdHlwZT0iMiI+MDwvdmFsdWU+CiAgICA8L0Jhc2ljRW50cnk+CiAgICA8QmFzaWNFbnRyeT4KICAgICA8bmFtZT5QYXJhbGxlbDwvbmFtZT4KICAgICA8ZmxhZ3M+MjYyNzg2PC9mbGFncz4KICAgICA8dmFsdWUgdHlwZT0iMiI+MDwvdmFsdWU+CiAgICA8L0Jhc2ljRW50cnk+CiAgICA8QmFzaWNFbnRyeT4KICAgICA8bmFtZT5Qcmlvcml0eTwvbmFtZT4KICAgICA8ZmxhZ3M+MjYyNzg2PC9mbGFncz4KICAgICA8dmFsdWUgdHlwZT0iMiI+MDwvdmFsdWU+CiAgICA8L0Jhc2ljRW50cnk+CiAgICA8QmFzaWNFbnRyeT4KICAgICA8bmFtZT5NaW5Wb2x1bWU8L25hbWU+CiAgICAgPGZsYWdzPjI2Mjc4NjwvZmxhZ3M+CiAgICAgPHZhbHVlIHR5cGU9IjIiPjA8L3ZhbHVlPgogICAgPC9CYXNpY0VudHJ5PgogICAgPEJhc2ljRW50cnk+CiAgICAgPG5hbWU+VmlzaWJsZTwvbmFtZT4KICAgICA8ZmxhZ3M+MjYyNzg2PC9mbGFncz4KICAgICA8dmFsdWUgdHlwZT0iMiI+NzwvdmFsdWU+CiAgICA8L0Jhc2ljRW50cnk+CiAgIDwvQmFzaWNFbnRyeT4KICA8L0Jhc2ljRW50cnk+CiAgPEJhc2ljRW50cnk+CiAgIDxuYW1lPlNhbXBsZXM8L25hbWU+CiAgIDxmbGFncz4yNjIyNzQ8L2ZsYWdzPgogICA8QmFzaWNFbnRyeT4KICAgIDxuYW1lPjA8L25hbWU+CiAgICA8ZmxhZ3M+MjYyMjc0PC9mbGFncz4KICAgIDxCYXNpY0VudHJ5PgogICAgIDxuYW1lPkFubm90YXRpb248L25hbWU+CiAgICAgPGZsYWdzPjI2MzA0MjwvZmxhZ3M+CiAgICAgPHZhbHVlIHR5cGU9IjMiPlZpb0JsdWUKVmlvR3JlZW4KRklUQwpQRQpQZXJDUC1WaW83MDAKUEUtVmlvNzcwCkFQQwpBUEMtVmlvNzcwPC92YWx1ZT4KICAgIDwvQmFzaWNFbnRyeT4KICAgIDxCYXNpY0VudHJ5PgogICAgIDxuYW1lPlJlYWdlbnRzPC9uYW1lPgogICAgIDxmbGFncz4yNjM1NTQ8L2ZsYWdzPgogICAgIDx2YWx1ZSB0eXBlPSI1Ij4weDA8L3ZhbHVlPgogICAgPC9CYXNpY0VudHJ5PgogICAgPEJhc2ljRW50cnk+CiAgICAgPG5hbWU+Rmxvd1JhdGU8L25hbWU+CiAgICAgPGZsYWdzPjI2MzA0MjwvZmxhZ3M+CiAgICAgPHZhbHVlIHR5cGU9IjMiPkxvdzwvdmFsdWU+CiAgICA8L0Jhc2ljRW50cnk+CiAgICA8QmFzaWNFbnRyeT4KICAgICA8bmFtZT5BdXRvRmxvd1JhdGU8L25hbWU+CiAgICAgPGZsYWdzPjI2MjUzMDwvZmxhZ3M+CiAgICAgPHZhbHVlIHR5cGU9IjEiPjA8L3ZhbHVlPgogICAgPC9CYXNpY0VudHJ5PgogICAgPEJhc2ljRW50cnk+CiAgICAgPG5hbWU+RXZlbnRMaW1pdDwvbmFtZT4KICAgICA8ZmxhZ3M+MjYyNzg2PC9mbGFncz4KICAgICA8dmFsdWUgdHlwZT0iMiI+MTAwMDA8L3ZhbHVlPgogICAgPC9CYXNpY0VudHJ5PgogICAgPEJhc2ljRW50cnk+CiAgICAgPG5hbWU+RXZlbnRMaW1pdGVkPC9uYW1lPgogICAgIDxmbGFncz4yNjI1MzA8L2ZsYWdzPgogICAgIDx2YWx1ZSB0eXBlPSIxIj4xPC92YWx1ZT4KICAgIDwvQmFzaWNFbnRyeT4KICAgIDxCYXNpY0VudHJ5PgogICAgIDxuYW1lPkdhdGU8L25hbWU+CiAgICAgPGZsYWdzPjI2MzA0MjwvZmxhZ3M+CiAgICAgPHZhbHVlIHR5cGU9IjMiPmxpdmVcUDFcUDI8L3ZhbHVlPgogICAgPC9CYXNpY0VudHJ5PgogICAgPEJhc2ljRW50cnk+CiAgICAgPG5hbWU+R2F0ZUZsYWdzPC9uYW1lPgogICAgIDxmbGFncz4yNjI3ODY8L2ZsYWdzPgogICAgIDx2YWx1ZSB0eXBlPSIyIj4zPC92YWx1ZT4KICAgIDwvQmFzaWNFbnRyeT4KICAgIDxCYXNpY0VudHJ5PgogICAgIDxuYW1lPk1vZGU8L25hbWU+CiAgICAgPGZsYWdzPjI2MzA0MjwvZmxhZ3M+CiAgICAgPHZhbHVlIHR5cGU9IjMiPlN0YW5kYXJkPC92YWx1ZT4KICAgIDwvQmFzaWNFbnRyeT4KICAgIDxCYXNpY0VudHJ5PgogICAgIDxuYW1lPlNlcGFyYXRpb25Wb2x1bWU8L25hbWU+CiAgICAgPGZsYWdzPjI2Mjc4NjwvZmxhZ3M+CiAgICAgPHZhbHVlIHR5cGU9IjIiPjIwMDwvdmFsdWU+CiAgICA8L0Jhc2ljRW50cnk+CiAgICA8QmFzaWNFbnRyeT4KICAgICA8bmFtZT5TYW1wbGVWb2x1bWU8L25hbWU+CiAgICAgPGZsYWdzPjI2Mjc4NjwvZmxhZ3M+CiAgICAgPHZhbHVlIHR5cGU9IjIiPjQwPC92YWx1ZT4KICAgIDwvQmFzaWNFbnRyeT4KICAgIDxCYXNpY0VudHJ5PgogICAgIDxuYW1lPlBlcmZvcm1BdXRvTGFiZWxpbmc8L25hbWU+CiAgICAgPGZsYWdzPjI2MjUzMDwvZmxhZ3M+CiAgICAgPHZhbHVlIHR5cGU9IjEiPjA8L3ZhbHVlPgogICAgPC9CYXNpY0VudHJ5PgogICAgPEJhc2ljRW50cnk+CiAgICAgPG5hbWU+TWl4aW5nUGFyYW1ldGVyczwvbmFtZT4KICAgICA8ZmxhZ3M+MjYyMjc0PC9mbGFncz4KICAgIDwvQmFzaWNFbnRyeT4KICAgIDxCYXNpY0VudHJ5PgogICAgIDxuYW1lPk1peGluZ0ZyZXF1ZW5jeTwvbmFtZT4KICAgICA8ZmxhZ3M+MjYyNzg2PC9mbGFncz4KICAgICA8dmFsdWUgdHlwZT0iMiI+MDwvdmFsdWU+CiAgICA8L0Jhc2ljRW50cnk+CiAgICA8QmFzaWNFbnRyeT4KICAgICA8bmFtZT5NaXhpbmdEdXJhdGlvbjwvbmFtZT4KICAgICA8ZmxhZ3M+MjYyNzg2PC9mbGFncz4KICAgICA8dmFsdWUgdHlwZT0iMiI+MDwvdmFsdWU+CiAgICA8L0Jhc2ljRW50cnk+CiAgICA8QmFzaWNFbnRyeT4KICAgICA8bmFtZT5NaXhpbmdBbGdvcml0aG08L25hbWU+CiAgICAgPGZsYWdzPjI2Mjc4NjwvZmxhZ3M+CiAgICAgPHZhbHVlIHR5cGU9IjIiPjA8L3ZhbHVlPgogICAgPC9CYXNpY0VudHJ5PgogICAgPEJhc2ljRW50cnk+CiAgICAgPG5hbWU+TWl4aW5nRGV2aWNlPC9uYW1lPgogICAgIDxmbGFncz4yNjMwNDI8L2ZsYWdzPgogICAgIDx2YWx1ZSB0eXBlPSIzIj5Ob25lTWl4ZXI8L3ZhbHVlPgogICAgPC9CYXNpY0VudHJ5PgogICAgPEJhc2ljRW50cnk+CiAgICAgPG5hbWU+TWl4aW5nS2V5PC9uYW1lPgogICAgIDxmbGFncz4yNjMwNDI8L2ZsYWdzPgogICAgIDx2YWx1ZSB0eXBlPSIzIj5PZmY8L3ZhbHVlPgogICAgPC9CYXNpY0VudHJ5PgogICAgPEJhc2ljRW50cnk+CiAgICAgPG5hbWU+TWl4aW5nTmFtZTwvbmFtZT4KICAgICA8ZmxhZ3M+MjYzMDQyPC9mbGFncz4KICAgICA8dmFsdWUgdHlwZT0iMyI+T2ZmPC92YWx1ZT4KICAgIDwvQmFzaWNFbnRyeT4KICAgIDxCYXNpY0VudHJ5PgogICAgIDxuYW1lPlVzZUxpcXVpZERldGVjdGlvbjwvbmFtZT4KICAgICA8ZmxhZ3M+MjYyNTMwPC9mbGFncz4KICAgICA8dmFsdWUgdHlwZT0iMSI+MDwvdmFsdWU+CiAgICA8L0Jhc2ljRW50cnk+CiAgICA8QmFzaWNFbnRyeT4KICAgICA8bmFtZT5TYW1wbGVJZDwvbmFtZT4KICAgICA8ZmxhZ3M+MjYzMDQyPC9mbGFncz4KICAgICA8dmFsdWUgdHlwZT0iMyI+PC92YWx1ZT4KICAgIDwvQmFzaWNFbnRyeT4KICAgIDxCYXNpY0VudHJ5PgogICAgIDxuYW1lPlBhdGllbnRJZDwvbmFtZT4KICAgICA8ZmxhZ3M+MjYzMDQyPC9mbGFncz4KICAgICA8dmFsdWUgdHlwZT0iMyI+PC92YWx1ZT4KICAgIDwvQmFzaWNFbnRyeT4KICAgIDxCYXNpY0VudHJ5PgogICAgIDxuYW1lPkdyb3VwPC9uYW1lPgogICAgIDxmbGFncz4yNjI3ODY8L2ZsYWdzPgogICAgIDx2YWx1ZSB0eXBlPSIyIj4wPC92YWx1ZT4KICAgIDwvQmFzaWNFbnRyeT4KICAgIDxCYXNpY0VudHJ5PgogICAgIDxuYW1lPlN0YXRlPC9uYW1lPgogICAgIDxmbGFncz4yNjI3ODY8L2ZsYWdzPgogICAgIDx2YWx1ZSB0eXBlPSIyIj4yPC92YWx1ZT4KICAgIDwvQmFzaWNFbnRyeT4KICAgIDxCYXNpY0VudHJ5PgogICAgIDxuYW1lPkFkdmFuY2VkPC9uYW1lPgogICAgIDxmbGFncz4yNjI3ODY8L2ZsYWdzPgogICAgIDx2YWx1ZSB0eXBlPSIyIj4xPC92YWx1ZT4KICAgIDwvQmFzaWNFbnRyeT4KICAgIDxCYXNpY0VudHJ5PgogICAgIDxuYW1lPkFuYWx5c2lzVGVtcGxhdGU8L25hbWU+CiAgICAgPGZsYWdzPjI2MzA0MjwvZmxhZ3M+CiAgICAgPHZhbHVlIHR5cGU9IjMiPjwvdmFsdWU+CiAgICA8L0Jhc2ljRW50cnk+CiAgICA8QmFzaWNFbnRyeT4KICAgICA8bmFtZT5JbnN0cnVtZW50U2V0dGluZzwvbmFtZT4KICAgICA8ZmxhZ3M+MjYzMDQyPC9mbGFncz4KICAgICA8dmFsdWUgdHlwZT0iMyI+PC92YWx1ZT4KICAgIDwvQmFzaWNFbnRyeT4KICAgIDxCYXNpY0VudHJ5PgogICAgIDxuYW1lPkFkdmFuY2VkTW9kZTwvbmFtZT4KICAgICA8ZmxhZ3M+MjYzMDQyPC9mbGFncz4KICAgICA8dmFsdWUgdHlwZT0iMyI+PC92YWx1ZT4KICAgIDwvQmFzaWNFbnRyeT4KICAgIDxCYXNpY0VudHJ5PgogICAgIDxuYW1lPkFkdmFuY2VkU3ViTW9kZTwvbmFtZT4KICAgICA8ZmxhZ3M+MjYzMDQyPC9mbGFncz4KICAgICA8dmFsdWUgdHlwZT0iMyI+PC92YWx1ZT4KICAgIDwvQmFzaWNFbnRyeT4KICAgPC9CYXNpY0VudHJ5PgogIDwvQmFzaWNFbnRyeT4KIDwvQmFzaWNFbnRyeT4KIDxCYXNpY0VudHJ5PgogIDxuYW1lPkNvbmZpZ3VyYXRpb248L25hbWU+CiAgPGZsYWdzPjI2MzA0MjwvZmxhZ3M+CiAgPHZhbHVlIHR5cGU9IjMiPkZMODwvdmFsdWU+CiA8L0Jhc2ljRW50cnk+CiA8QmFzaWNFbnRyeT4KICA8bmFtZT5GaWxlVHlwZTwvbmFtZT4KICA8ZmxhZ3M+MjYzMDQyPC9mbGFncz4KICA8dmFsdWUgdHlwZT0iMyI+RXhwZXJpbWVudDwvdmFsdWU+CiA8L0Jhc2ljRW50cnk+CiA8QmFzaWNFbnRyeT4KICA8bmFtZT5DaGVja3N1bTwvbmFtZT4KICA8ZmxhZ3M+MjYyOTE0PC9mbGFncz4KICA8dmFsdWUgdHlwZT0iMyI+ODk3NGRhZGQwYTdjZmY2MTM1MjE4MzIzYzI4MmFhYmM8L3ZhbHVlPgogPC9CYXNpY0VudHJ5Pgo8L0Jhc2ljRW50cnk+Cg==/@MB_WELLINFOS/d2lzIDEgMSAxNiBTaW5nbGUgdHViZSByYWNrIDAgMCAwIDAgMTEgMjAyMi1TZXAtMTkgOCAxNjoyMzoxNyA=/@MB_SESSIONID/19eca685-3d4e-439f-9085-d30cf0c58762/   40611                                                                                                           '@[³9[³9á¿?m§*?£¢?_ð?Öá@?y¤?J7:a(
:èt&?y;ºë:þë?`@²³9²³9W)?!Å>y[?¶?©h½>zK?~Ès9O_¢9Z-À>	Ü9¢`H9?½@
³9
³9?Oa°>£m@?R9?BwE?<I?¸É¶=ùR=·Ì]?A";!;Jl?ZÔo9wÌ+2wÌ+2à=lÄ<J9?½H	<î*¤;
V?°­¸9tI9*·\¾_¸o9`o§½V§q9wÌ«2wÌ«2þAÒ>ñ=>`M?[¦?à¹>=?Yd9æûÃ9÷E>Ûµ:7W:ÿÆq?KÖ9YÙ3YÙ38¬Q>t
>º=?B¡«>åy>­Ò/?£8fÆ8´ë»>¢:ôå:eªÓ>M¨9wÌ+3wÌ+3ÅP?ò|ë>Kôb? 6?¾eì>×-E?8W¿z9±>
;Ô¯:Çîg?W»9¿V3¿V3¾R=,é= Á<?¥dÞ=Ú¡=ëI9?ëQ9Â9 >/öÊ<¬Ly<®jP?µ{Ö9YÙ3YÙ3Ló<vô°<ÈÙ/?k©)<øÿö;	Ø/?öz¡¸T9Q}B¾zjí8¿N9ü>x@]:èR3èR3}·=z5Ð<\É+?êH=Ø<'!?&¥8Â9Dh>âÞë;Ë°±;é)?\Þe:wÌ«3wÌ«3­H>ÓÀM>y=?½A>rT>f7*?á>I9ÊL9Fû>tï9Â99±`ß>Îj:FÁ3FÁ3;n$?JEÃ>W?\Ê>JÏ>øÑ6?²è7Ô­9÷Ôc=;5­:ÙS?A:¿Ö3¿Ö3-N?-ñË>[):?ÌAÖ>êï>õ¤-?øÉ¾7TZ9o_=];÷üÐ:Ûs;?}Î¢:$9ì3$9ì3?Ì4>csû= 8?æmó>:!¶>½+?åÒ¸CeL9ó¾Tz92z9{ò>Ò¨:YÙ4YÙ4Mø< ¹<~+?w.Õ;ë1°;Þ?-ØÈ¸>*98¾dlQ889!8I>é¿:!4!4N?,	·>ãÖB?2H?ï?jâ1?1Ü9tâ9Nõÿ>Î;i5Ü:.7?ùö:èR4èR4.?5'Í> NE?ÀÍ¼>Û[>.j-?}R³8º	,9lk>7
:Ü9½I ?#©
;°!4°!4«=KÅ<Qð+?-eß;ã½¾;é?ÁÊ&¸l*9 ½Kí8gE9HÃ>T};wÌ+4wÌ+4?á>dº>´P?>÷*?&Èë>C 9?×{D9t8i³?`´;ño;4½@?>3;>64>644`Ô>´>¥B?0®á>Î£>ÉY0?Tò·.Ïk8ë¾k	:$Æ9½Z1?_a6;FA4FA4jC?ÜÄ>Æ~?r¿p?¯ú>úÙu?äç<8cß9Î£=Ùcá:qÚ¡:T?2?ê:;ÍL4ÍL4K?}®?lH?ý'?Úâ>Þ=?fº8¬o9ÁF>85`;ùßï:¢Go?=;¿V4¿V4Õk?³xÒ>½°@?¶2?AØà>v/?·\Ô·Õå9Ç»½*¬Í9Mw¨9÷D?u³=;\|a4\|a4ªq?Nò>/û~?r¿ä?vr?¹÷q?+/:v:/?7ïï:A/:û»m?JèA;$9l4$9l4Jð?ÕïÁ>ÇH?éÁ>Ü>ß;<?ÿ
Ø¸¨Y9:H~¾ a";[sÐ:gkG?ªL;ëõv4ëõv4üÅÕ><À>qu:?¿¡±>>0+?÷ÜÉ¸V5	9ÐP¼¾r,:}Q:ö#?N;YÙ4YÙ4·M?ì>ô^?«?ÏÚ >lY?ø¯8y9]ß>ËÈÙ:vm:`¯j?y$N;½74½74xN*?BÛ­>ÔÅz?-?:Ø«>G?ý=9@ê92?¡:>gÿ9õ?¸P;!4!4n+?kÈ>\[?óhb? ?!ãN?ýÙÌ9C9ü
2?.m:©º:Vè>Oz\;ô4ô4ò}ö=Pg¯=`à3?%m<îúZ<1?Ë¸¸Ã9'3¾ZØ?:À:ú#?¨|i;èR4èR4¡ä?`ÂÍ>¬¼;?8Ø´>¹B>#+?'$¸Â)9X¾³G:ó:Ë]?ZCk;L±4L±4±Ý>>êë>?Ë&>àB>ëø,?ò#ù·g½X9"½çZ9Ý9RÂÏ>q;°¡4°¡4[À>á£{>K°C?ÿ+d?Õ?8á7?ò9N­X9-?	ñ+;­Òî:èN8?Ü{s;n¦4n¦4·å>Ì>pE?©ä>à¤>G1?üAÄ¸L9M¨¾IÚ9ÜK9ãZ?d;wÌ«4wÌ«4$®?zêÅ>XH?ð'??¢Â?ì6?i|9&WÊ9Ã¨¿>C÷:F
:Ñù]??e;Û*±4Û*±4'Õ>9>yy@?E"Ñ>us>ë;?Uuæ8+9À
N>E;ôÝÏ::´5?£;>¶4>¶4_>ÖÔ0>õlE?>Q??%"
?MH1?-=Ýá<qZE?íA:ýá9"î"? ;¢ç»4¢ç»4Ôl?3r!?&;?tÛ>íþ>Ið4?¤8Ð9pr>n:.(-:-OÂ>ú;FÁ4FÁ4kâ>Ý>3\<?>W>à/?
]9,Q9H8£>;õ;Ø:oJ%?úÊ;j¤Æ4j¤Æ4+ÊB?Oí>ëQ?cÆ?þx¤>PþI?Äu8àv½9uu×=6º48ñ&­9=]Å;ÍÌ4ÍÌ4??j©¶>¿+Q?jÀÍ>·	>5A?Eþ6Aø9¦ô[<iÏ9`9G0?Jö;1aÑ41aÑ4¯:Ã>æ]>Ì8?->¶°A>:3-?"×2¹~Ðt9÷»¾­);«Æ¼:Qð5?×";¿Ö4¿Ö4-Û?õIÄ>BqC?ú>¦«>/ç:?ÝÔ¸xy9pØ½j8
`B9E#>¤;øÜ4øÜ4xn?¯>DR?¥ìI?Êâ>T(d?ÒÒ8
ÀS9Rà~>¯R:ëçÉ9 ?³ª;\|á4\|á4ïµ?¥ú¡>ÁkK?¼ø&?À¿â>ß<?)¶T9vêñ»Ñ`:ºê0:-¨"?x+°;ÀÚæ4ÀÚæ4ëµ¶?9`b?àN?F{~?¢ö&?/C?9|Ä8TÂ³9üè>¢A¨9ÎK:Í.>3s²;$9ì4$9ì4Ó×l>'¯>jýR?ãC?Üõ>V°K?íR=Z®<òe?GÙ9ýË9hA?pÑ³;ñ4ñ4¦J+?W%Ú>éI?''?Å>5?\º¥¸îÍH92HS¾Ò%:"Ú¿9ÀC]?à³;ëõö4ëõö4tåÝ=Ï=o9?Ã(|<Â¶,<³à:?p£º¹
1@9lx¿@l4t¡9±
:CÞ´;OTü4OTü4}	d?ò?yF?,?oè>Yt=?"9~Ð 9_þ?v9¿Ô9Í@?Ã¶¼;YÙ5YÙ5BÓE?UW«>îÈ?´=O?R3Ò>Oe|?0èî5D9GU;ÓÙ;ÝS :àM_?jÒ¼;55¯l?\Ò®>-ØD??Ù>üµ5?e­«7:òL9qV=Ö7;§«#;zG?7®Ã;½75½75oÒû>Ôa¬>«ü:?E0Í>Í>¶£6?ûÑ¹S9 2©¾l	:aJõ9ê?f5Ä;ïæ5ïæ5#B$?<7Ø>x{B?® ?ûÐ>ûZ:?Îf¶z159m#¼/.:£:K?¢ÉÄ;!5!5Fÿ>.©>[A?à=Ý>Ë]>ô3?ÃÆ8ðÁÍ8ÓK÷>ÆÛ9µ¥9êVÐ>ÅÅ;SE5SE5"v=ÿ/À<gÇ-?è_<çsÂ;òE.?ÿK)¹í8K¿Àya4ÿÆ9rÔ9=ÿÈ;ô5ô5BY?
Ø?ìR?l?BJ%?oF?ÿG09&79ðö>¤t;ý;°_?TÂÉ;¶£5¶£5?¤|É>a«²?S??¡?mg?S&9é¶¢9ZÇ×>«:AR	:¿?ú¤Í;èR5èR5ù>y>ÏN?áÔ´?~?,?6?lÌX9¬d@9§<?~Ê:Üá:<?¤¶Í;55zú>L£>£D?Ò>d>ø5??¹Ü9á}¾p|:¶!¢9RYr?®ÉÑ;L±5L±5&2?J
õ>¤°?A©¦?¸.?Gu?&Ð9¥*c9zj?Ã:z¼G:§6?¼ÖÑ;~`5~`5Z}=û¸<´óÙ?Úª=¦<,=Çv}?W¸y(29ãÔ¾$å99É'>Ó;°!5°!5$%3?®¸ì>¼A??\íÒ>Ëv=?ò79We=³:@Õ :WO?Ó;á¾#5á¾#5¥ù>5W?>éúE??GµØ>²Y5?M¸Ù­)9ã3X¾Lòº;ê";Ú}.?¥ÚÔ;n&5n&5Ö\Ï>9>úÒF?XÜâ>S>ï>?àRtµãÃ9¦ºèm[::!:ñ;D?VÖÖ;E)5E)5úè=ïï=ED?îF>)ù>Bê5?p!:ìÚÕ9÷Ø@?é´X<C<^øE?«ÁÙ;wÌ+5wÌ+5AÜZ?Ú'?bþ@?F?!ö?w,?Ñ8ði9®=Æö;t?Ø:b¢8?ß;©{.5©{.5Ha>pºE>8À5?ß½>¶¦>w,?6Y39ê9Ø¡ >:wª9³M?_yà;Û*15Û*15¾?;"Æ>ªã??SÇ>7>93?jø·xË°9¥Ú3½£ºÑ:Á:6±Q?n»à;
Ú35
Ú35Uò:?¦î>]ÿH?OæÈ>Å>aÌE?vÍ÷7Ü¢û8ü=°)9 º9_h>îà;>65>65£íº>}>¹=?
¹>Û%>0?;M¸CÄ9ßÄ½ö1:$}Ê9l`?$
æ;p895p895&/?0q>.ÜU?gâ?»µ¾>EJ?úØ8µ97ß=ä¡Æ9N!%9ø?qç;¢ç;5¢ç;5Öæû>«>i<?ôÜ>Qc>O×0?ãð¸7]9Ú5¾Ö~a:æáÛ9|D?3ó;Ô>5Ô>5°D=ýU=Be+?Hh;0'`;î?o¤¹;Ú?9j[¿Íÿê7|4u9KXu=Oô;FA5FA5ýV?W¯>?êE?,E?ÅÛ>hþ1?8/¸zÉ9£¾!sæ:²×:¶»_?Öø;8õC58õC5=?Kx¬>tB?Mù­>[&y>ÑÁ2?áø0¹Øi9@Â¾#:üÌÝ98<?sý;j¤F5j¤F5Zt?%(³>h:?¶U>ì@>?+?2i¹äÓÂ7h5Àèÿ9®9­Ù>
íÿ;SI5SI5¾ym?*ç?P;S?Á?T¤>ÌH?7Æ;¹hê99G¿ëZ:ü:0@?D4<ÍL5ÍL5K>÷>Øa>yºV?¿·>Ò¯s>íA?èCZ¹£*i9´£ï¾ -:þ:¼R?!ñ<ÿ±N5ÿ±N5«6Ì<±<^/7?<?A<©Ó:?¡á$9<èu9
¦«>ÛJ<Ìy<±í(?mö<1aQ51aQ5ïè>WF>+õ9?ÞY¾>ë5>×I0?ÔRC¹_p9@Ð¾Zm¿9îÃ´9´?s<cT5cT5Î==m+2?ãOg<=<+?ÛM¹Ì¤e9M{å¾4$'8¡V9«=¦<¿V5¿V55}?Ù÷¯>\KO?:ö>ñÌ¬>A6?±fô¸>
9ÀÝÝ¾±c:E B:Ò!?°
<ÇnY5ÇnY5¹>Ð}>ä9?\>Bj<>µ1?n
¸< 9¹ç½m;ô:(Õ$?<ø\5ø\5=s>¦
!>zQA?)R$?Upï>½¯/?9òu9³>Í:F]u:È|V?k<*Í^5*Í^5ù{2?Ll>vå±?~Ñ¾@ò÷?öÅ?þ =äB=x??îÏp;/@ý:.ms?í<\|a5\|a5"v8?O#Þ>T?H_?éÿ¡>ÁpL?i{8¹xko9üAÅ¾ä09ÙÐ9ÔX>©r<+d5+d5{=@"6=+À0?é0B<<©5&?÷·h¹Æt9'ô¾¨9Ï]9¼åA?ol<ÀÚf5ÀÚf5ï?¦>¿tN?ÿD>ÊG>ö75?¨Õ·¼%9¦½½Ñ,=9=äz9âÁ>LÆ<òi5òi5@¹«>àÇk>s:?:ç%?gÓô>­y-?×8Rz-9"]>õ559¤9Oý>çÿ<$9l5$9l5ã?×ìÏ>sñ>?ÝcÖ>²m>h;?Î£8Þ£i9¢2>¿ÐÈ9øø9|Î>1<Uèn5Uèn5q©?aË>LI?kÈ)?èô>7y1?5Ç8ú9õ$>¹:\:Û?´P<q5q5~ºp?ä°?Õ7h?c÷?«4?$T??929m>eú: O: Þl?Ód<¹Ft5¹Ft5S¨?O¡>UÓ?¸(ª?q#?1)?PÓ·9;X¦9s
? K:@X:M7?l<ëõv5ëõv5©?j&»>G?|
Ù>>HJD?ò¸,ô8tÞ¾Q:Ûª:?K?é<¥y5¥y5%¹<<e=)?û;Ù­P;àg/?Ól¹Ô«9Ý¾sï·Í·z9}~t½É<OT|5OT|5O?6=q½<yFv?º_<³;ñMQ?0ë¹Ðb9ç8¿jÏ7pû9¿Ç=:<55`=4G8=f­:?ü_ú;Æ;Æ!?üÃ.6hSd9°òÃ;8ÈÃ6ªá9rÚ¢<.q<YÙ5YÙ5¸+?:º>Ü@?ÅØe?0#?/u4?Ö9Ü49në>8$n;Øµ-;z/?$¾<ò05ò05/«>j§d>Þu??`ÙÔ>»Ð>¿7?ç®~¸ÖúW9ÿï¾Ûñ	<g·;Q@?Eý<55Aj>ôý>äFE?ÕK[?R?U8?fæ6mf9'4<±·;¨U;Ú7?'#<$à5$à5)ö=\ÈC=\Û-?þ4Ï;ö ;^/%?©Èê¸Ó
z9Ä`p¾1<9gt9G¡>h2&<½75½75T?8fÄ>Ç~<?=3×>
>¾o/?¹ôT¹97D¿<¿:ùo:¤ç$?¬(<V5V5¶?þî³>8?¿Í> >ä.?Â¸Ú÷913ö½ü]9G\¿9u¾>¿)<ïæ5ïæ5ÿü÷>é >.²E?!|?D8?å«6?°ÎÃ8ta9ßU^>öv~;Þ'
;¡¿f?f*<>5>5¬í?õÌ>A?tò>%¨®>ð¯1?·÷¸Z0<9e_¨¾¬½9§ô9±xÆ><.<!5!5çþ¶>7½J>ãg?~«?]GN?È?T?ÛôÀ=¯æU=ãîf?;[;ìV?o0<ºí5ºí5æìã>x
>êÞ??»>Q,>C>-?zÓ»·ÃÖO9Yg½|t:Ñ@:×Á>v^2<SE5SE5ÓÑ·>ç>G[6?2øø>«F·>]á-?S9ÞØ9ãª> :¶úá9o>?É4<ë5ë5Nø>Ï÷>}F?
·ù>b¨>{Ó=?pJ7ÐÃ9ß<Ö²\:¹xO:)?,5<ô5ô5Õäx?`ú>8|~?®?°?ÙSv?vK9YÉ9C­>Í¤;q3X;þ#C??ç5<L5L5Ïè>Ï>j;M?®s5?#ô>wD>?t9t9¦?ß=¡:1Åk:/?\7<¶£5¶£5Kµ-?xêÕ>ÔáO?¢2?Rð>ËI>?Áâf8nB9ÿ>@9;øº¶:p6?²·8<Oû5Oû5q_?×åú>Nüc?>ùo?ÖÖ>ç0?¦ðw<Þd<ÚM?[D;b§:¤?»8<èR5èR5ð6?Ò{->ú@ú=?@ÿ?·0s?;\P=@»ø<÷rV?þL;­¶:	?9<ª5ª5úë="s=4C?ê¿>!ã>Ó|4?,x<9j=<-]K?·Î#=ZÐ<¦I?öÇ><55æñV>'r>ß2V?Kã1?ôé>ÛaC?ä·=kfV=Z?¹6=5ÈÕ<9ÏZ?aA<³Y5³Y5ëCq?æñ?U½P?&?rpÓ>ûI?îB9BCS9Â6ë>å9ép9Ä?sA<L±5L±5.?õä«>c@?M->ZÝM>VÍ0?õ:Î9Õ]>?k
<j~¿;y8?A<å5å5G2`?Éê>Qtt?@³*?%YÃ>³_?E9	Wd9Jî>³Û¾:¦5:0?ÅnE<~`5~`5(ïû>® ¦>þB?âÌD?'?l­0?j^8dT9ïÕ>ûj;;	Y?Â§F<¸5¸5^|S?ìs?bF?J
?ñÅ>j2?ð9xi9)*¢>MÊg:6N:4?{ÆF<°¡5°¡5s>ý®C>9µA?d?>ÊpA>±-?ùä8×xÃ8Äª>Öä9n&«95*?vG<Hg¢5Hg¢5u.ø>s>";G?Ê?×ÉÝ>4/?¨Ã8#°|9
9F>N;çÌ);ëO?TÄG<á¾£5á¾£5kX;?Çä>Á¢Q?&Ö>O£>Û~J?.ùþ¸{.°8{>9¿\):î÷>:ìã>Ö>H<z¥5z¥5çg)?O¤>ùÄ?4¸?@dZ?ìW?;*§:_?=Z:EÁÛ9{1?nJ<n¦5n¦5¥Èf?G|?ØLD?iÝß>ÀI>=ñ??D8ì9B"=¤ù©9Ó9ø~?y,K<¬Å§5¬Å§5ÍÄ>öx>LJ?:*??<ë>9?¼lF¶zOF9â¼:ìáþ9©?±dL<E©5E©5@­>äEG>a'2?ö?>ÝH_>&?®8ç59&v>c£9|¤9ÃJþ>SL<Þtª5Þtª5ë>å>?B?âTï>ëÜ¯>é1.?&·~9oa½Ü(:°.*:|Þü>$M<wÌ«5wÌ«5UU+?ç
Ó>èÔO?UM?â¦	?º>?é9¦f9¢|1?v:;ñà:k4T?Û½O<$­5$­5B·>Ht>0@?­)?ä½>7¥1?E9,¶Z9¸.?fï49ñÃª9w>LÃR<©{®5©{®5X?Øð´>H<?Ò¢È?j@?àS?ÉÙã9ål¿9A[?Ùá9é19'D?T<BÓ¯5BÓ¯5Ñ¼W?yÄ?£ýO?yý^?üg?ê§E?êIm92T9¯"?¾å);É©:C?çV<Û*±5Û*±5­?Lª>ØG?9¡3?TÖø>èÌ8?ï8x5K9öí#>º~¶9ïÃ9Zpî>&·X<t²5t²5BÁD?8ò>¨P?÷§?º ²>jÆ;?<Ó¸z`9{©p¾7È
9%c9L>²Z<
Ú³5
Ú³5BZ?Tø>ªÔ`??õ?¥X?,9¤B9iHó>r5ú:¦¥:[WA?'\<¦1µ5¦1µ5M&?¾VË>Z_Q?×
?Òö´>0G?øÛ8E¦9ÑV)>ÿÃ<;û:x@?[ñ\<>¶5>¶55>¬Gô=à@>?ÿ=?wÐ>¸Ð4?8÷!8Ò"9>~e9Hî½9.Z>4¸_<×à·5×à·5÷I?;;?_	B?Ú"?¥á>ä7?÷\8gö39ä>AY:´þ$:¿(?j+`<p8¹5p8¹58?Þ ý>±1:?çJ?­Ä>±Ì.?Q)9ó-9ngù>Q.;9.u9#à°>Ã§b<	º5	º5^µ>ÇÒÒ=³78?øèâ=¢²=^"?Áy=¨ 4=­Q?¸8;7;Õ².?Ãc<¢ç»5¢ç»5Ø,Í>JL>ËG??3²>«ÿc>RÑ.?Öê¸Îa_9¾§):Ä 7:4?`@d<;?½5;?½5JÓ>ºU>aá<?×w>Ê©7>Qº,?PÓµÐÂ8¯-¼kYK:©[?:_?EOf<Ô¾5Ô¾5|ô?{>Ä]?ÿ7?A2?Wû@?#ó19:a9÷BÊ>	{s:$ha:pC
?Y{h<mî¿5mî¿5*³÷>Q§>~=?§Ë>jê>54?c®8²ªê8=¾>SË9éÖ9ç¨>ñ#i<FÁ5FÁ5p9?MM·>¿:?0ý>¸L>£Í-?â¶7;×I9fï/=^8Ï9¸9xyL?°i<Â5Â5ß$>pQ>ø÷9?6¾>Ú>Î-0?-WÓ¸ì«9U°¾k;µ÷:Í6%?m<8õÃ58õÃ5¦>;þ>>^?$%?¬$?8 K?H;È9×¯9õÀ?!Ø:Ð7Z:~?îîm<ÑLÅ5ÑLÅ5Åk¸<äo<è0?ÊvÌ;´ñ¨;Yé?
¸¹Ïo.9¿!7
 ¤9º±Ý<n<j¤Æ5j¤Æ5ÆõB=	=£e5?¹qÔ;ò;Åp6? ¹(*^9¸¾¾Í8¬Ö7#-?n<üÇ5üÇ51=°Z=8».?û7;é¶;
j?èÐê¸³9sÕÄ¾Ê×6·-9&<Y	p<SÉ5SÉ5!ÂÒ>Oe>TA?A­>
ìw>»æ2?Ã¸À|,9z±^¾o1!:Áô9_Â(?x<4«Ê54«Ê5
{é<«<´¿.?íÑÝ;±§;|P)?Ø´·×9,tì¼yF9±/9Hª?þ®{<ÍÌ5ÍÌ5?Ê©>J?à+ú>ÿ¬>G9?÷9u9É.÷>¢Å|:Vd:»²
?.|<fZÍ5fZÍ5qùÐ>y>GgK?Á#Ï>Ð>Þ4?S©O7î.9>ó=ûx9Ú?{9/°ý>¨S~<ÿ±Î5ÿ±Î5B? jë>ÚS?ÂvU?pè?)TR?PÃè9:Dò9,õõ><H; ù:M?<	Ð5	Ð5F»>~vt>÷òC?("©?j?#8?Èm9ã9=È>4öô96S:Ý@Ù>2<1aÑ51aÑ5TÅÀ>M>ÙA?Ðí>Ê©>ÞG3?h#¹üE92X¿	ß9®9Õ#?¯s<Ê¸Ò5Ê¸Ò5Åý<âz»<-?éû;kÒe;cÀ-?¨ì;¸ø	z9gÀ½h5¸t19YÚ¾ÞÅ<cÔ5cÔ5¬_¦>aNc>4`;?iÇ>ïÚO>c-?Þâ8@¨49öÎD>SÁr94ËÚ8?Ïí<ügÕ5ügÕ5i?Ö>°>jH?®x´>E>½3?>]È¸ùi8¾9[¿J9röD9Îh*?Ò<¿Ö5¿Ö5ÔÀæ>» >é7?ææ>ÅO¬>R+? ©&9¤9>ÃF<Ý½Ò;±4?ú<.Ø5.Ø5Þ­>QU>O?Î,"? á>/j8?DªD6û?{9bÈ;A9Í|9O?w²<ÇnÙ5ÇnÙ5l?Ô>m	?XS?£?-n?N5B9k?§9<¢>%:Þ%H:^1A?Ã<`ÆÚ5`ÆÚ5ÿó>ß}s>¼
?¢®B?[Ú>6>d?<äP<}r<_N?¥ºß:¶:XE?£ï<øÜ5øÜ5z?tý¿>ÅPO?3{?eü(?ÿE>?É÷7·QÂ9Z8#=4sP:h-Ð9ê*?j<uÝ5uÝ5õX?Î¥>îò­?éä?)FA?e?{½I9/¢Ü9ÿj>¢v:Ë ù9Aî|?é<*ÍÞ5*ÍÞ5íG?ÌÍ²>NC?Ïé>°.ª>pÛ/?tÔ&7kñ8úË0=T*:=:´=
?Xù<Ã$à5Ã$à5
¿á?ë¶%?^®?Û@²Üc?Í??`v
;¶´:1GD?º¡:vó:û?_<\|á5\|á5a>?ÕË>fbo??6?k?I]9M9ùý#?¡íZ;P;ÇgU?¦%<õÓâ5õÓâ5©¢>¦<>·»\?W *?+á>Ý£A?"ä9=Ê9ª?}Å<­"·;Z\?Y<+ä5+ä5"¥Ï?) P?¬h?Á#¬?*¬.?±I|?ýª9Ðß¤9	]ö>-u¿:#¹:ô¤8?~¥<'å5'å58~È>Î>ALB?@Ô
?}aÅ>Dó7?É*¹j9Z¾pÀ</á#<#°J?D<ÀÚæ5ÀÚæ5_9=­a=H4?i=:Ðp=:Õ?Ëê¯9ù_«9d?ï;DÐ:Þ,"?y<Y2è5Y2è5wÜ)?
½Ø>¡H?×>e>æ~<?ü65Z9"Q5<n¾þ:u :{2R?¸S<òé5òé5¤
?,µ>.ÊC?XÐ>Ñð>¨D5?_}¹8w*9ÈG>:T£?:b¿I?1d<áê5áê5?²>K[<?Þ>ø¤>j!-?®48xÈ9Q×=MXä:ðÔ:
G?r<$9ì5$9ì5næÐ> @>Ñ+G?cuÕ>ø>(Õ0?ó´>:V¿Ø9W>a?Ü¹9~~9?ì6?Á<½í5½í5\É?á¬Í>19?+s>iK>.?9ã±¹9Ö¸>Lw;=:Ø:4.?PÝ<Uèî5Uèî5YÂ>§%>`@?õ¢>§o>ÔÆ-?@(¶Tæ9Þò»³ëô9Ê	:­Ñã>]<î?ð5î?ð5%x?¯Ã¯>ÚC?Cü>®>69?±÷8ÊÐ4ßÆCð3\9ÉE9_Sº>.é<ñ5ñ5[Ø>°C>©B?ç>Ä@>,?7Ì§7ñU9ïÈH=6üÒ93°9'E?*#< ïò5 ïò5ÖÂ'?½Â>IW]?×?OI5?'L?æØ!9
4[9½>ýØ«:ÝgR:#Q?*<¹Fô5¹Fô5V?×§>EE?¿.ä>Ä9©>!,?¾3f8y)9@ée>¿,V9ã9RLÎ>;<Rõ5Rõ5kB»>âÚh>UßM?c¯¨>õ|`>"]@?{CC¸-=9&¾óº9@¨9!ì>pº<ëõö5ëõö56È%?dØ>²uD?µô·>ØÆx>
L=?ÍQß·`9ê~½¾÷58Ñ©9:Z=K<Mø5Mø5Áà?Ø{?Ø?È ?Rõ?Ëö?8|9²ó:9òôI?¼ÞW;Î¶:&?k<¥ù5¥ù5üÐJ?±U?è.G?z¤ã>õ	>ñ;?Ü%8ü»G96Á8>,:cF:ßC?7<¶üú5¶üú5Dã>Ð>ÝH?=?ý?_7?49ß
9ã"?áÉã:Í(«:Y*?	W<OTü5OTü5CÈ?¿>³M?>Ö@?Ïëî>N?£9|^9EHo>b';ú¼Ê:?[S?<è«ý5è«ý5¨¥Ù<9E<Â#1?±+<<!?½V¹ÈAX9Ö3þ¾BW¸D¿9oI½{<ÿ5ÿ5ª£0?õÉÙ>w¡O?<¸?.a?7%Q?Z97 9}y?ö-:>_:Q3?m<-6-6y»>¹>Øó;?"X³>}>D-?RÕí79pSâ=ç§:!Ô1:]M?þÖ<YÙ6YÙ6¤
?Ù¿>ú8?v¹>¸>Z2+?`ßM¸Aç8çc¾ï9F`\9¯ª>Þ<&6&6bq??­O?b7?.Ê0?ºGR?°Ñ«9ñGh96]=?¬RÕ;{
;7<U?'O<ò06ò06~#?Ìã>Ï7?g>ÎúB>e1?{8¾g9pô=xÊÊ:ues:¼JU?æ^<¿Ü6¿Ü6UÁ(;
!í<Ú²<Áx*?Â2;D;!;-¶
?ì'¬¸µb99¾¢@7 W9Éä<r¢<66UÁ(;F?ZÁ>Ý9?\>Ð:l>r)?Ò$7C9Ò=<M/:aÓÎ9´Ù$?w <X46X46UÁ(;­VÈ>Î~>qxI?´¡ô><n«>ù§6?a8u¹À9°Ð=Ø	5:.ô9Çã=?¦´ <$à6$à6UÁ(;ü¸ë>U>½]=?×Â¹>J5>2?L¹}C29¡§Ï¾³å:@é9Ô/?Ô;¡<ñ6ñ6UÁ(;1ã?~t>ê?WLG?0Nì>èW?ó²i9HÝ9 jÂ>Ü$;PÀ:£??}¢<½76½76UÁ(;R´>±Äv>D;?e®>ì\>ßI,?ú²µ_Â8!ì»Ç¦!:§:T?j¤<ã6ã6UÁ(;\Ú>Äb/>/<?@	Í>àâ>¿ï-?zÛ)¹`e9ú¿{ü9ªvþ9Úþ>N¤<V6V6UÁ(;¾éÎ<P<nÉ3?´â;aÇZ;[~?JÅ¸Y¹8p¿Ð×â·(fw9µºj½lÄ¤<";6";6UÁ(;9ä
?Om¼>°Æ@?Þzx?¨¦&?½Ù>?ÕðÄ9H8 9V?ÿ;8æ; W?nY¥<ïæ6ïæ6UÁ(;Ô¬>g e>Øm@?â×>1>H}-?¸ôy9÷¾:7m:¡y?w¥<»	6»	6UÁ(;àô#?¬¹>ð2b?ANe?õ?<nB?îÛ9Úgp9R¨>Ëc:¨¤:à#?Ù¥<>
6>
6UÁ(;²E?'ØÑ>·l=?Íôì>)ô¨>Ú3?¤F*¸!FG9P¿Ú½T¤:eG:ÁË?D©¦<Tê
6Tê
6UÁ(;H¨å> ^>9?Ýç>Ø>¯>iÈ(?íê¸8{9'eo¾
ã:Ú¨¦:ÿn.?Þ/§<!6!6UÁ(;ìg=XjÆ<¬%?l1;Ë:$;Êc
?nó¹0³9ÌÄw¾ä¸YÏ8r>ª¾Hi§<íA6íA6UÁ(;I³?þõÂ>áO?t¢?¼wÃ>Çl=?ª'99Ì>£»9~;9¹¸?¼¡§<ºí6ºí6UÁ(;4R×<×¡<+?B­;è;%?e«¹v³9¡¿¾¡¿K¸ÞD19·¾ÑÏ§<
6
6UÁ(;l`Í>b[>þ©8?yª>65p>Á®5?{¸9`¾Óô}:¾µN:A?ô¨<SE6SE6UÁ(;Kò>çj>?X?Yú?ð/+?ÞC?íU79°õ89Àý>ÞÆ9Õª©9tÌ?Ä	©<ñ6ñ6UÁ(;hZ?óB?^c|?¦F?®BØ>´k?DÑ8ö9Z:>h<6(È;+k7?ÛO©<ë6ë6UÁ(;%l=UÑé<ÿ.?ýz;L«K;C&?Ö-û¸Èo~9î¸|¾ì¨Ã¸_÷09e¾û)ª<¸H6¸H6UÁ(;ä#Á<"<[F4?_=ÿgÚ<ýI(?¿,¹¥Þ8XE1¿6aõ;8W¹;Óv)?G¬<ô6ô6UÁ(;+>
>Ø\? Ñ?qF?"Ó=?.²>=ñjæ<?ÞS?AMw;$ë;N_l?
L­<Q 6Q 6UÁ(;¥?'Ä·>½»A?É?
7Â>b7?¿.8ÍN9ØØ=¾®:S]g:!A?¬­<L6L6UÁ(;®>'?C^ß>v­??`é>Áª>ð.?d3ó¸¨¡.9fB²¾£aI;÷ ;Í +?¡Ä­<ê÷6ê÷6UÁ(;´`?bÓ?Éìr?Dß\?ºUî>1>m?Û+7ñW9*Ì<ªr±:µËB:3i?¾¯<¶£6¶£6UÁ(;º½?Ï>Z·8?7¼Ð>ÕÓ>y{8?oEÕ·9²Z.½ÉÔ9,Ò90ª?]ï¯<O6O6UÁ(;hí=CäÜ<0?M=Ù÷=Ö|$?dÕ5	;9T\Ó;ÈÐ^<O!%<ô¶,?VP°<Oû6Oû6UÁ(;×Í?ØXË>°.I?j?v$?~56?uiÓ99ÆJ4?~(;nO;sq/? §°<§6§6UÁ(;ZJð>G+>d<A?2z>IêB>Pï1?Z8Ì½D9É=ûÕ:²:
J?ÚÝ°<èR6èR6UÁ(;ä3?P>Oõ?¦å?ÿ¡>ø7?Ïg8¹~ d9é{Î¾_;«Ü:b?1y±<µþ6µþ6UÁ(;øJG?k;À>³?N|S?g±Ý>6t?ºå#9ð¿È8OQ?DX;C.;úÎM?º²<ª6ª6UÁ(;:?ò­>	D?yþ>ÝTR>³
.?¹»ð8)¦(¿k%Ê9ì9]µÚ>)\²<NV6NV6UÁ(;825?ºî>hfB?r?ÄT,?£É3?³ ¥¸)9®z¾lÞ?:ÏHá9LZ?²<66UÁ(;âq*=V(û<*»-?òÆ;½K;â,?û8¹$ï8&F¿Oê4:ßñ9+°??í[³<æ­6æ­6UÁ(;6=³E=UG,?Iþ;Ý;Íâ?Æ¹eV¤8h^¿L¨¸9¤·¾å³<³Y6³Y6UÁ(;­Ï>Íì>êG?Ê0>ïsü=kF3?¸¸o9~Ô¾Á¡9Þ@b9L96?®³<66UÁ(;v­H?Âj?õzF?þì> ¨>[n4?X^¸L7E9;i¾ýî:O":
¨}?t¨µ<L±6L±6UÁ(;°j>¬(>¬É2?òl>7>Ló$?01:Uµ@:]<:?
ºI<&<Ï-?¶<]6]6UÁ(;Kù?ô¯¯>É¬D?çÇ>7J>ÿ,?¤P#9X9«÷?s¨;Õ:TMR?$-¶<å6å6UÁ(;)ó>=F>è*G?ö<>(ñF>.?ñó¶'w¿9C#¼Jºv:u0=:Çí&?ñã¶<±´6±´6UÁ(;Bq÷>Á?>X?ÿÈ5?J\ä>ÉK?§t9Ï^9n¼E?áò±;FÛi;dÌB?Æ·<~`6~`6UÁ(;b­?­I?\?[¤?<(?z?h»9¼[Ó9¥>A);cI­:q~z?Ò¯¸<J6J6UÁ(;Ã;>Y½=þ´Q??ê?¿>¨l;?;=â<ÑT?ÏÀt<då<8Q?³¹<¸6¸6UÁ(;ÇRð>5¤>.ü:?ÌUÇ>õ3>V²4?ô+Ö¸{X9	E}¾³äú9)Ý9ïé?Å¹<ãc 6ãc 6UÁ(;éx°>Ïi>KÒA?Jg?R$?è3?¿ãÌ8È¯9½1>Õ¯;°<;_)<?Éz¹<°!6°!6UÁ(;K ?LóÓ>æA?ý4Á>|>:U;?Øt7V~9)°Õ</L£:ëË\:`U=?:í¹<|»!6|»!6UÁ(;ï >&Q>h??#O >_>O7?®¿¸Ü9Ä=½¾%<:Yè:EÍ?KBº<Hg"6Hg"6UÁ(;åY?¿Ö?¯Ú??x±>U>0?Ëû¸BN9|A¾jÈ>:%¼::SÆ?M»<#6#6UÁ(;4(?ÌÒ>ºL?%Ð>G>­Æ>? 9¦9	¤?Ä§:ÓI:äS?(»<á¾#6á¾#6UÁ(;6°>5GU>¥S?V??>?,6c¸u£9EÓ±½	¯6:ý¯:½"?îû»<®j$6®j$6UÁ(;íh>`½=²5?-#<pé;ò2?Ö¹¿sú8>ï¿Ppa¸àæ8¦Êz¾5¼<z%6z%6UÁ(;ÆÍ>w>s?r]¦?C?>dZ?>G´=5=Ø8~?·T<3É;ç?~æ¾<GÂ%6GÂ%6UÁ(;çó_?x×?'D?ÈÅ2?Ðû>Ä¾5?ÒW%9K¥9u>>UÒD;¥E;cA?5¿<n&6n&6UÁ(;á¾s?Iñ>N?]?Ç>?Y¬\?Bá9(x9s? Ê~;f=;'9V?¿<à'6à'6UÁ(;ÃÀ>f>=?>¿O>"«,?¸Þ#¶·=P9âsÉ»ÐlÞ8ý
9|×>uÁ<¬Å'6¬Å'6UÁ(;øó+?8å>
@?´>°¢Y>øN9?%¹¥E9!û¥¾é9ÐeÌ9Â>tÝÃ<yq(6yq(6UÁ(;²k?%>?®ñV?ÏW$?bâÅ>­T?|k¸GÈ8´´¦¾Ö:NqÔ9Û<?/Ä<E)6E)6UÁ(;° >Ã-Ü=:?Þ
>)î_>ã¯,?F3=âPÚ<î7R?W@<âZ<K{7?â;Å<É)6É)6UÁ(;Ë¶>Êf>AêI?: >¦`>Óo6?ýl¹o­R9Rü¿#$û9ï¬9qâ9?ÔFÅ<Þt*6Þt*6UÁ(;Æ¯+?þÚ>;I?d7?´öº>h6?oQ8Èñ8ö^>W;CÍ:	:9?£Å<« +6« +6UÁ(;qñ>×¤>³{;?Ý >h>K1?}¸ú$9g¾~L96½±9D>P Å<wÌ+6wÌ+6UÁ(;®0ç>>a¶X?¨¡?ýZÁ>[#B?Ç½·	l8fM¾ÐÕ¼9ÝÅ¢9¢~?ÄÆ<Cx,6Cx,6UÁ(;¸{@?ý[ò>QK?¶.Ú>%>P´H?Ë^$8¦HM9úÌ=/!;±Å:ØP?wÈ<$-6$-6UÁ(;¨·¥>ýÆI>ù?R?ßÜ?¼:?²÷G?B=¡Ã=×]`?Ië:W9v: t?Ã È<ÜÏ-6ÜÏ-6UÁ(;\³±>Í­y>36?Mz>ÇG4>·1?ºÛD8[°¨9ñ_=H5³ã±9yÛ:ÅÈ<©{.6©{.6UÁ(;ÿ?TÁø>Ú?XNï?Û~:??¤?­»9ÏÂ9?Ï0?Þ0<ÿê;°g@?ÒÃÊ<u'/6u'/6UÁ(;öIð<*±<4G-?øP;Q";$?ä=¹¾*9¦º
¿~#¸ÛÀ]9"d½ÏåÊ<BÓ/6BÓ/6UÁ(;Ô­F=ö=b)?Ô;Piµ;±ø?×â8¹Qwp9`ÔÄ¾
´¸¬gy9Ãe¾gYË<0606UÁ(;<û?ÎÆ>nK?ì¶þ>ÿ©>wN@?Ï¦8ãÑ¸9{¿æ=~E18Ë{ÿ8:¡1>eË<Û*16Û*16UÁ(;Uî>+>$??zª?Ð Ø>=õ7?V¡8ì=Ã9H«=ÁI1:â:.þ?S
Ì<§Ö16§Ö16UÁ(;×v+?}òÍ>è"U?­'?»pæ>¦F:?`J¹M®9ìI°¾²|09LÕ9Èç>¬VÌ<t26t26UÁ(;|ô?èÇ>ìÓ@?Åíß>ÛÁ>4?×í1¸R
´9}ÿ|½m/0;Ëî:iá<?maÌ<@.36@.36UÁ(;!z?#Î?]Ák?a?#¶£>&hq?B,¸öV9$ï½©å:¨:«<W? Í<
Ú36
Ú36UÁ(;uDµ>Xq>²@?£>ÑXp>»-?hj¸¿Øl9åÌ
¾´óÀ9ô9"?¨_Í<Ù46Ù46UÁ(;Ö¬>½<V>?N?­G?DD?sÁ1?è³=aC=};k?.º=µpÀ<gÒQ?ï½Í<¦156¦156UÁ(;3©=Y|ï<)?Ó=¢;U=úG?­Ý¸m¯9$ù¾½^)9ã;9ig¯>cÆÍ<rÝ56rÝ56UÁ(;!a¯?r?~û ?Þ«?µ2?ß¢v?½9>W9n?0/
;­@:×!¼?C°Î<>66>66UÁ(;oX?û1?LO?äêÿ?î7¥?wDF?-9ýÓ9VB8>$ék;,;é/?Ï»Ò<576576UÁ(;-?¸Õá>ÍD?ë
?ål·>¶âA?ð¹hZ9O_°¾¥:¶?:âQ?FÓ<×à76×à76UÁ(;_?¾¾¯>}D?=±>xz>\5?_û 7ÔÙ89¡ñÞ<¶ I9û9#'©>"fÓ<¤86¤86UÁ(;u?-1?çH\?æf?I?°òG?^I9æÙ¦9Çdt>Ë¤:ÑØ9fó8?
SÕ<p896p896UÁ(;W?üg¹>)~9?óº>é>Y5?Â¹V0ã8_%¿/Á:£Ö:ýSï>IùÖ<=ä96=ä96UÁ(;þ½]?6>?bìY?C1)?¹hÕ>xõJ?XÑW9¢9:fª>ýË;ù¡:L?ëØ<	:6	:6UÁ(;å¾P=¨w=1?ÛÞ<iAª<þ'?jTü9sÇ
:'»è>"&w;Ô5+;ðÅ8?¿+Ø<Ö;;6Ö;;6UÁ(;ýß?`·>Ùe\?&ÝP?vþ>
 R?¹jÖ:¿:ÚZ1?ãÉÅ9ÿì9Î;6?Ù<¢ç;6¢ç;6UÁ(;«È>>Ï¯??È·!?Óïå>k4?=ËZ7ëpÑ9J·<b´@;Îë	;¿×2?ÃhÙ<o<6o<6UÁ(;7?î§æ>²K?·.?Î*ì>c=?7ÛK8öd9®íã=¥²9Wi®9·?¤íÙ<;?=6;?=6UÁ(;ºþ>è¦>l4C?>kÒ>¥8>Rw9?â\¶\Cc9Ðø»ø 9
-¯9vÒÁ>\óÚ<ë=6ë=6UÁ(;P_×>}Á>(¨O?ãµ>[y>³:?Íb.8Jd§9(Y=æÈ;3L;åý5?¥Û<Ô>6Ô>6UÁ(;G?öàô>v¦P?àçÞ>´>YI?7½R¸of«9Ä`½3>M:Íå9qÖd?ÍÛ< B?6 B?6UÁ(;Íq$?¸Ë>ì¤N?Cr?³>L?ð3¹U9-£¾*
ü99z9¬O?Ü<mî?6mî?6UÁ(;3Ûü>úÙ¦>úA?wß>J>¬6?]F9À£9ÌQz>>%:SÏÒ9ÄªH?éÜ<9@69@6UÁ(;tÇQ=l=0?hÍ­<Ux<Mù2?Sñ¸rs^8Ü(1¿CÍF;ih
;>Ú7?ÆBÝ<FA6FA6UÁ(;X¢U=v=;ö,?l­;;Ì;á ?eÂ¸(ñÜ8mmá¾Å9ôxý8ë,?ÎFÝ<ÒñA6ÒñA6UÁ(;w¾X?¤²?j>?Ñ	?1{Â>êi5?[57¼N
9ú#=kÔØ:<[p:0ñf?éMÝ<B6B6UÁ(;òÞ?ë¯>aÛ@?ô?b'1?®>?&É49ptà91N>ÔãB:P:'J/?²Ý<kIC6kIC6UÁ(;[¦í>Èì>íg??rÜ!?nç>=3?¿I¸ð9HÔ½§ôR:pÛ:§/?Û½Ý<8õC68õC6UÁ(;Ï?Y]Á>¤¡K?o«>ã­p>/{6?Ù¸ì9Î!ÿ½Êd:då[:n£?à<¡D6¡D6UÁ(;(À>Ú¹~>A?îD?îÄ>UË5?Ð·9s9}ù@?z@<ùÄ<5Ú=?Û6â<ÑLE6ÑLE6UÁ(;P§Ã>®>}¹8?ôÅ?áøÛ>òÏ*?Úw«7¬ '9S=:[x÷9½?:â<øE6øE6UÁ(;4Q?{H¦>?µK?Mý?íÖ>3Ø3?`5µn9iúº
s9®9½è>ÍAâ<j¤F6j¤F6UÁ(;Y?ò´Ä>A?ÉHÇ>6>^3?H³¹C9Áó½¾p|:6l7:S)0?®ôä<6PG66PG6UÁ(;VÃø>Gà>tT?\i?He3?¬8?~³u8Ë59WA->­°¡;mfs;k*?È­å<üG6üG6UÁ(;
õ<?:rö>HHD?ø>¦¬>Öó7?|/D¸R9Aî½ _°:{Wd:"¼E?×æ<Ï§H6Ï§H6UÁ(;®Í?Õ!²>[k=?- ?Þê>¬/?Ñ÷·?ze9ö:½ÃÄw:@i]:Î<?Yæ<SI6SI6UÁ(;â>Óö>f>?£Â½>gc>È*?W¸8 .¿­96jt9QÄ5?ß:ç<hÿI6hÿI6UÁ(;¨õ>ðQ©>I9?S>e©S>7Ä/?Ó6¹$w9þ¶¼¾Bý9L%ì9¢>"[ç<4«J64«J6UÁ(;xÂ¹<7<Ö)?²ù;!ª;1;?Kö[¹ßR¡9®¾àâ8Ø9{ÉÜ>'Îç<WK6WK6UÁ(;^D#?Íþ³>E5h?JØ?ø2?G-N?¶ög9È]9G?I¥: (0:3p? è<ÍL6ÍL6UÁ(;ÒÜ<¶5<1?DÎ2;B%;P~
?H¹X¤^9ýå¾<÷¸ÚÂu8¶V¿¤:è<®L6®L6UÁ(;úX?ÔyÇ>õÌD?Z_ñ>¥>>;?ç&À¸î9?¥>¾:í¶9ò\?>&é<fZM6fZM6UÁ(;?°Æ>è:?®^?Ñ!?õr0?¨Y4¶e9´¼T9eÉ9]¿>$lé<3N63N6UÁ(;ä1?,ÞÓ>¤;?^9¯>éè{>´2?<ÙÖ¸&|9O!Z¾Ú+9
~s98"?é<ÿ±N6ÿ±N6UÁ(;Ýâã>8>#??Iih>¿©'>\n1?l¸OÄ¸8²Ô¾`W;äñ:Ó3?é<Ì]O6Ì]O6UÁ(;¬T4?Ië>YD?»C
?Ä>:8?0¼8]9±×,>âó:W:À'
?'äé<	P6	P6UÁ(;WÍù>,Eª>®É;?M¾?ØðÝ>¯/?7Øe£9p¶ó<+Þï:¸:¿:@?¦bë<eµP6eµP6UÁ(;ökö>o¥>ú¨>?|W>¬Y;>+ï8?©Ék¹­-9SÆ-¿ûsÿ:fÓ¯:×÷9?ì<1aQ61aQ6UÁ(;,æÍ>t>õ@?b²°>v±>º¾/?ÿºJ¹öK9tþ¾d:üv:Î;?%í<ýR6ýR6UÁ(;]?
©>ÙkB?ÁÆ>ïå>Ã4?Ñ(¹D×%9ùï¾Äë9×ê9v?cðï<Ê¸R6Ê¸R6UÁ(;Öå?ÿ
¬>\?mÉÏ>?Q>¤J?¸¹'ê8ø&¿ö!¶9%³9"?£Çð<dS6dS6UÁ(;¬1=!I=ê+?mg= Ï<=7?¤oÆ7ºÜJ9jz=ü×T;YL*;fú?=6ñ<cT6cT6UÁ(;9=Jé<?Î&?¸mß;W)¼;µý?½¸g¹¶P9ª¿@§A´ª,69¸º»ñ</¼T6/¼T6UÁ(;SI>ÈòK>Ò©A?r?ñ=,?_74?C«,9¬K9"3Ù>_íç:«¦ª:ö-?OÓñ<ügU6ügU6UÁ(;÷>2:L> DG?9?e.È>Ió6?ÀiÛ·Æ¥¶8òÃ¾àã;­õ;È¼Y?¾ò<ÈV6ÈV6UÁ(;
?h²>ó>J?¿2?*#3?7U?ÄÇ;9G­9¶>DÖ;ª¾:¢N?Èô<¿V6¿V6UÁ(;e	ï>>A?eJÕ>>Û(<?whÆ7àt9×°O=zF¥9£ZÛ9þâÀ>æ
ö<akW6akW6UÁ(;lî>7>'.A?|>ÞGb>©L3?P!]8øj9¯|Ì=©ÉÌ:W&:«Þ'?6W÷<.X6.X6UÁ(;ëO?¨S
?èe@?¾?ÃÆÀ>Qê??¸8ïC9Ö~p>eÓâ;";À<?üo÷<úÂX6úÂX6UÁ(;w?E>¶(_?ãd>È>g>?v­¶9>¹¼¨ø:ÃÎ9Ò@'?
Gø<ÇnY6ÇnY6UÁ(;óWq?;ô>q}?ð'?qéµ>d)]?9Â·U9Z?½Gî:µ$æ92ý?öø<Z6Z6UÁ(;jz?,Å?©ã[?Ûø>î¥>l?2¢^79,Èº<{m¶:Þè-:öD?	ù<`ÆZ6`ÆZ6UÁ(;èÕ>»>ÖWI?»\E?¦G?á`5?])9sþn9~>ºW;}7¦:«E?Rñù<,r[6,r[6UÁ(;Í8?3=â>uQ?EÁ×>Ä>e8?Ñ
É¸@K9©Ë|¾®:Üwu:¹5?îú<ø\6ø\6UÁ(;³$?ËØ>ÀýA?>1`>A«5?`ÙÖ´^¢a9oÃsºÏÅ]:Ç;:K,?¹û<ÅÉ\6ÅÉ\6UÁ(;¶ã>o>`5K?¹Î>ªï>l4?Ê7X9]
=§A;ÓIØ:`(?ü<u]6u]6UÁ(;l?b¶>,ªW?âó?gT:?\É:?¢9)[9g ?Õ·ô:¢y:ÔÏX?$ü<^!^6^!^6UÁ(;;[?R?øzR?uÇj?¯?ø1<?óS8¡(ø8¨²>K¢;?;èÓX?ý<*Í^6*Í^6UÁ(;ÂÀb??¼Ù;?­¡>q>4<+?òÜ%¸xV9Ü¥¡½ùKr94¨Ý96ë>÷ºþ<÷x_6÷x_6UÁ(;>!?o)¤>Us{?Ï7®?nT?dÔQ?o9>C9ÑÂý>Ëó:`R:G5@?'ºÿ<Ã$`6Ã$`6UÁ(;û>ßË>ã\?ð:4?ñø>û9?½´>9~:9OÎ?êG¿:n:ßc?#Éÿ<Ð`6Ð`6UÁ(;Å7?kî>pD?Ým¾>¿Ä>Äe:?éÝ¸®	T9Õv¾3¤:1Ë:2]?öîÿ<\|a6\|a6UÁ(;ÏP¤?ä?Þê?¾P¯?ë8O?"X?,¬9lÀ9©É>a;Y:_s?ý=)(b6)(b6UÁ(;,f-? ¯â>ÒC?Ù>)>ä;?O{8.£8¨¿Ä>`ôM9QL>9ð
?ÏÀ=õÓb6õÓb6UÁ(;nBò>ù>OB?r¶>àV>Â2?F¹¡¨9Íe[¾^E9­}=98O?
=Âc6Âc6UÁ(;Ký>+¬>ò;?CäÅ>.5>Í'?D¸9P}y½©99±ð>§5=+d6+d6UÁ(;¾¹>ýh\>ìZ8?	|ÿ>ê(¹>v0?zÚÇ¸ ¼99zº¾ÀL9åcÄ9[ù²>×=[×d6[×d6UÁ(;ez£>nj=>Õñ\?IL>?ô¶ì>>ÍM?*²þ8ßDô8¾v?eF¬:*~:Ô-?6='e6'e6UÁ(;?
ì>l¡>*;?4}>a9>º/?v%¤8!9>½e;9g90Ï>rb=ó.f6ó.f6UÁ(;ë´?#E?å¼:??UÑ>ë.?»ÅC8lÇ9e­=ÀÝ9H@9¹ø>Õn=ÀÚf6ÀÚf6UÁ(;PÜ?¯'¬>ëbZ?ßþm?µI?d???Å:ú©=:ÍH?¡u:~è0:²1?
x=g6g6UÁ(;"ð0?:ÒÙ>tóO?ZNó>§ë >A?
Ñ8CÙM9SR>â:õÄ>:xÞ-?H=Y2h6Y2h6UÁ(;bÃ×>A´>¬íT? Ï>)´>j;?nRÀ¸s¸94¸¾ÆÐ:Â¹:éa?(£=%Þh6%Þh6UÁ(;
?J§Å>-ÂA?pË>>+3?CË·T°9r½ÌÛ9ì9j:?Çl=òi6òi6UÁ(;HÄ>Îx>CDJ?ÿê¨>ÁÂs>;f1?ê¿¶Ï°9üiÖ»Å?9aKµ8_e?½=¾5j6¾5j6UÁ(;ü *?+`Ü>r¡E?ÜX?§I?"p4?ý­¶~;9Çe¼³Ìý;ò÷³;ã4?AÒ=áj6áj6UÁ(;2?~là>ÅK?Íg?.ò?Ú;?õ-8Òz9¤3v=È:`¾û9L?vý=Wk6Wk6UÁ(;1iM?ÿ
÷>1ÙT?Nz#?ÊÕË>PM?WY¸
{²9TÞ½%:U:X©?´=$9l6$9l6UÁ(;üAÓ>¶>ÂF?Úç>­T¥>
?3?{Þ¸±9%'¾=Á:ã:n8?\&=ðäl6ðäl6UÁ(;-$4?Ë+ð>@?ü
?RðÁ>ÚA2?¶Ñ"¸¾Nù80'¾bùH:2ªR:Q9ô>áZ=½m6½m6UÁ(;Y'?¹§à>Ið>?*8?[ÈË>fñ8?]Ä³9º9T÷>Û9$Áï9Ö¸¨>ðä=<n6<n6UÁ(;¾ú>4c¤>Ù¿B?ÉÏ°>Î3y>y¢5?Zp19¿Þê8ëfA?zrÉ9 ¤9.?!=Uèn6Uèn6UÁ(;Pdí<]­<¸E/?IT;W©@;#.?Ã<¹ò`T9HÂâ¾½u9N39-øø>!I="o6"o6UÁ(;iÓ>ëU>iH9?×°Ñ>t>:æ5?Æ×»·NP³8¢¾{,:Ûj²9æW9?W{=î?p6î?p6UÁ(;÷;¿>¡>>µ=?å?ø®9?ï:?È´¿<Mn<¤¾M?RmÀ<
°i<ÂÌR?=»ëp6»ëp6UÁ(;Æµ-?ÚÜ>ZI?¼í3?¤ë>®ðC?.¹$·Z9ÅË¾;â92y9p¨_?D=q6q6UÁ(;*/?:ª½>7nl?uñ? H*?feU?l[K908²«?ñÿ÷9 Æ¹9Vß*?ù=TCr6TCr6UÁ(;:êÎ>z>óâ=?¦5?I?¼2?;×991¥ê>éfí:O:÷-E?5= ïr6 ïr6UÁ(;T?øñ>¨Ga?ö´n?Î?íGF?k¼!9à¼9ì[>-$b;5ü:!¤e?z8=ís6ís6UÁ(;\Ô>ïl>©=?tº>ç>âd6?WÓ7Tîl9Zd=É:lk:¨°?ì]=¹Ft6¹Ft6UÁ(;Õ?¸>¸A=?|ìµ>Ih>ýñ3?6K¹§I9W#¤¾Ie9¤9:IS>z=òt6òt6UÁ(;ì;7?Ý>-T?¼È.?vóâ>ê'E?y${8nv9Zr>PÉ9&}9ÓÇ(?þ=Ru6Ru6UÁ(;Ý`A?cäß>>]?9??Ø²>VQ?";9!9Ó}>±&:ë:®O"?;6=Jv6Jv6UÁ(;dâ·>iv>®ì>?Aå¹>->©©-?;òX8øRF9Ô>É:;7:9?Øj=ëõv6ëõv6UÁ(;¶Çj?Ü«?¸¡U?¶f3?ãPæ>LhG?á2µ8Y9MU>S
9ãÏ9q
û>,=¸¡w6¸¡w6UÁ(;µ?ò¼>?Óm?R>Ü]&>ÏaV?|Ñs6ºQA9±o!<Ü:WÄ@:ÔS?=Mx6Mx6UÁ(;¡ù>S>íc]?à.´?Áôp?Çn??e9å*ã9}­>3ö´:Â¿Q:iÝ\?j=Pùx6Pùx6UÁ(;>B?>´C???5?+²8?ÖrÜ9$ã9tø>ë;K¹:pP1?p=¥y6¥y6UÁ(;Úÿ>ZË¤>ÿ¹F?Ú'º>>M«3?>ÏÁ·Þâª9¡+½&:_Ré9µ$6?Éª=éPz6éPz6UÁ(;èZ)>.ó=H2?â*>"é=£]"?¹ü¹XR9+¿®¬Ç;í;é5?²=¶üz6¶üz6UÁ(;£ý<?{áþ>Ò=?1S×>Æ>ûî0?q8#9à=àvÓ9Bæ¢9)&?Å=¨{6¨{6UÁ(;/Ñ>æ²>;VA?ñ>vg>²H.?æw,8÷ôº9-)l=¿·i:ýµ2:íe'?ÚÊ=OT|6OT|6UÁ(;Û2?Íå>ØF?¨?ïf¼>ZT8?|º9RÉº9àÀ>7Eõ;¸;*?\ì=}6}6UÁ(;-s?Ì_·>À}>?éÆ>O>,4?È8n¯9³8>P:M:Ý?Zñ=è«}6è«}6UÁ(;¥ ?Ê
È>ÇwM?Ä?Ú4À>7ÏD?ì.9g9Ê
%?!e:¦-:îxb?{
	=´W~6´W~6UÁ(;ïÁÑ>Ì>)JE?i6 ?Jæ>C2?Üo8¿gF9'8>^È9ý7ö9ITÐ>b³	=66UÁ(;Í?ïn³> =?\Sá>É¥>-Æ.?j¦¸m9î"¾ïÍ±:¢':²''?ð¶	=M¯6M¯6UÁ(;_Å>ãF>9?,7g>7$'>¯1?øA¿¸#R9ÿh¾KÝ4:´V:ï?Ô1
=-6-6UÁ(;Vxç>Ï>bE=?5 	?3ÏÄ>U3?qÏT8i9¶é=ú:b°H:?Í%?Jq
=s6s6UÁ(;ËÀS=VÂ=ç,?ë%== ?c38ºF9Q3>ÀX<Îð$<1¤'?é=YÙ6YÙ6UÁ(;ýÙ?s£>§Q?²%Þ>æ>#÷>?£#¸År9ð£¾ÔßÀ9ì9q3?(T=?/6?/6UÁ(;¯1?Ýô>ÎÃ9?
Ï>t>ª²,?&¬6èóh9´.=<æ
ñ9[]:[ç> \=&6&6UÁ(;?b¶±>¯:?áú>â¸>òò-?ü9¬@9ºï>¡·:êr:º?2=Û6Û6UÁ(;cwo??ITV?V²?+ço?ßM>?YòÑ9;àß9rð>§«X;òËç:`Ko?t´=ò06ò06UÁ(;må[?âÕÌ>Li??åÞ>P]?øäí·(Ï8ºV¾ã9òÓ9¿e	?ë¾=Ø6Ø6UÁ(;*?D+Ú>4H?ò	?(Ë>TZ9?àp8q³9w	â=5Ñ¼:RC:ª?R>=¿Ü6¿Ü6UÁ(;+D?åô>QjM?Kù?Ò>>?´8Ð£®9!>Ï:-÷':&©Y?F=¥26¥26UÁ(;¥W(?CZÌ>ãR?ë°c?ï?µ9?¾(9fîÁ9Ð^>³â9as(:FC¬>7Ñ=66UÁ(;,?Û>ºI?Û>Ó>Æý>ÿÈ;?@§í5N9_V;O²£:ÀJ}:Wr%?RØ=qÞ6qÞ6UÁ(;ÑWp>¦1>|?A?\Êl> [ >s=?Ø÷?=¿2ä<[W??(g<è<A?2
=X46X46UÁ(;JT?uº?bùI?çÔ?ûÊË>¸CF?ÚÝ48j9Ãñ==Bv:w
:°Ñ^?-+
=>6>6UÁ(;sXK?úÝ>Qj?<?àì«>MÀU?6
8!C¸9öC=(Í¢:¯9?î?¸?
=$à6$à6UÁ(;»?¼>ÔÊM?I¨t?Íd/?32?x³9RQ9È?v:û:`îÚ>á|
=
66
66UÁ(;Eðù=ªp®=#f7?,0
?§Ñ>±Æ(?æ5<ñê;~3F?¨±=tØ<ó92?ÐÍ
=ñ6ñ6UÁ(;±û;?;¯>KP? W¯?å½3?.»y?4î×9^Éª9Õ!?~t%;oU¢:v?c=×á6×á6UÁ(;aá>1I>-p=?Î>J¡>(j.?0=8«Ú$9»ä>ÍoÀ9ù·¼9?Ï=½76½76UÁ(;V?ËË>]@?ÜÀ>ZX>+½3?ÌÝ6ÊvM9Û,<E+9¢9Mñ>Ã¢=£6£6UÁ(;
 é>è¿>«r]?¹
³?âôO?qk\?[:§èÀ9ÜH?@$:Ü¸9á|?;=ã6ã6UÁ(;r=ê¦¿<ð/?ài=âµs=?ì9IR9p>z2þ8Ö¼9iM,>ì\=p96p96UÁ(;löH?ó+õ>ÖQ?aí¦?{??È+_?nDë9pÇÛ99	?Ús;¨2;©fC?n~=V6V6UÁ(;#W>yS>F9?È¼¡>ku>¶(?DmÜ·Rõ8pÚå½®ï9Uå9à¨T?UË=<å6<å6UÁ(;Ð×í>£ú>XpD?amÏ>ç>Á2?ßÃ7¬8Ò±½=ÝR!:L:^?\Q=";6";6UÁ(;]Ré>¸¼¡>
§8?ë×>.G>á/?8_¾·KþZ9Â^½&Dë9siÏ90?^=	6	6UÁ(;åÄ;?XÆù>îr@?Él(?zò>û2?Cï9ÜR9;ö¯>~U:|)):!?=ïæ6ïæ6UÁ(;ÜÌ<ù¶<ü-?H
~;Ëö6;»1?{p`¹KC9d¿
#È7¦å8ß=Pb=Õ<6Õ<6UÁ(;A0?ïÑÞ>_KJ?¯qr?ï&?à^:?ãõ9ÏÔ¨9k:?ÂC;ÆAÄ:Õ-?V¸=»6»6UÁ(;æ?°¬??ÑS?¾?(^Ä>îM??Ù8÷ò8ÙÀä>dë9>Ë9i«ï>Í=¢è6¢è6UÁ(;ÿ~¢>FÑP>U6G?Ä>f>Ðà1?ÿJj8Ï9¿ÀÀ=Pþæ9¿Kÿ9h¡ç>]ü=>6>6UÁ(;£=÷ën=HD/?sU<"æ½;ä[M?î?¸Ö«9ÛÎ½V÷¸f`8~¿»=n6n6UÁ(;û ú>¸¥>ÅA?\¼>ù\>&6?pA&¸¹¢¾9»B_½2*8ûO9cÅD>£=Tê6Tê6UÁ(;å8>]ß=ÅR?ÐÇ(?¦ì>6?#á9 LÈ9¦ß?¤<¡¦g<Ô×5?þ&=:@6:@6UÁ(;Ø¤`=E&)=þ)?Ï
v;#J;Í?*v¹FE9Ø¸¿*<9­9©~¼>«3=!6!6UÁ(;èÓü>¾¶>ë.a?uB?Bú>,F?@w9/9¼è>QTõ:xÑ:S?°=ì6ì6UÁ(;$S?ö°>Å¶D?´¢?µÄb?;­7?\v9	Â9TR¢>&þC:ÎO:@C?Î=íA6íA6UÁ(;Z?÷³Å>þM?O] ?UwÛ>T;?N¬8åx9y¦j=Â;óão;ÁO?Ó.=Ó6Ó6UÁ(;@Cc?Ä?ESK?ÄD?ùØ>ÁÀ8?jRª:bh:©¡;?ð;L­Å:5G?.=ºí6ºí6UÁ(;½®?X³>ßiC?K°?Îùq?M:?è§9ÜFë9ÜA¶>¿ ;Qã: 5?»= C6 C6UÁ(;ÙÉÇ>2õ>­FC?¾?92È>ç7?à]M8®]91ª-><A'<é«V?o2=66UÁ(;Ú+?Ê8Ö>^M?çÙ>Ù >%fK?6op8B¾z9 yõ=%:´å:ØÝ
?¼4=lï6lï6UÁ(;Ø&?Ê¶>E?ÄE(?t²ã>]0=?¨/Ð8ù|9÷{S>S9>59s@?iA=SE6SE6UÁ(;à»?_®>Fg?²Û>åg>ñL?ÛØè¸g|ó8zÐô¾fC9±þ~9¿+Ä>«=9696UÁ(;P÷?³KÃ>ß¥@?O?Ö>p2?´8árq9D¨=tâ:m¶ :©4?ºë=ñ6ñ6UÁ(;Õ0?óô>Y8?9ç°>X{>%.4?ðÛ)8³f	9¶<>3S :¦¥_:7?v=G6G6UÁ(;ðE?;´ø>¾K?Po?f&?¥­8?,£¸:9Xñ	¾ãÖë<ñ<Ø]?=ë6ë6UÁ(;:_=ZÝ¨<½j_?uG<Ù
»;}?äF9´Û¯9]>2C;
;ã=?SS=Òò6Òò6UÁ(;	É?o¾>á
L?,®?Ú¹>xÇA?Õ°G78K[9é<ïz:z):j<=?Â=¸H6¸H6UÁ(;Í??Pø>ÑD?îÄ>¦->fº8? l8*_b9ù¾>[òO9XO¤9dþ¡>&7=66UÁ(;»ÑÆ<ÿ<;-?}©à;MÄ­;}%?ëTâ¸K¬8n(¿È¡8x9
 >]Â=ô6ô6UÁ(; Ñä>2A>-£A?­>àf>®Õ.?:Ð¶ørr9øB\¼LU·£9iªÒ¼iÔ=kJ6kJ6UÁ(;e>P#>'ÕJ?ãÝ?ö?¶>¾5?´B¿89¾ö%>ëK:::@?ý=Q 6Q 6UÁ(;6v?µÍ>ï¶B?1ìh?*¬"?ÛF7?´VÖ:{:M?æ*:´ç³9ñLJ?Fc=7ö67ö6UÁ(;.>ñ=c8?GíÅ>4Ú>b)?ç=¡12=@N?É9/t[9R2?è=L6L6UÁ(;²gH=Üý=àd3?ÿô;HûÁ;s!?ÎÜ¹°Ï99ûÓ¾¨¹¹>»b9ì§¾¥=¢6¢6UÁ(;±?
6?´V?s¥?(½>ÃwF?Î
9qµ9AÌÐ>Þ:ðT:hó*?¬ó=ê÷6ê÷6UÁ(;e&?ÔÝ>©K@?ö?µµ>´¯5?÷®¤·g9²w6½}$:}7¸9Kd?g=ÐM6ÐM6UÁ(;G¨?¶¾>7?Í>í>¥e1?=YR809u0>'<¬:<cº6?mÈ=¶£6¶£6UÁ(;ÀT?Lë­>ÕÈB?>Ù>Ùà>lW<?h|
9¬Z9­øn>¨8:ªÇì9v
G?S&=ù6ù6UÁ(;PG?G?zE???k½><5??C9R´¬96?>';¤&Ù:ïT?i=O6O6UÁ(;lÅ¶>çÝn>|áC?g ?¨å>]2?ë{n7hi9eÏä<¯9üP9>¡#?Ïn=i¥6i¥6UÁ(;Ó6)?ä>Â=?Âò>ÚR±>V/?óB;7>9Û¨<øQ9¾79t¸µ>=Oû6Oû6UÁ(;ø
?Ã«?/?{FÏ?È6??gÀ?©9$ç9
?/WX;_¨æ:p?Z=5Q65Q6UÁ(;0Bý>%>tÒM?¹Z¡>ÝÖa>5ç6?bùj¹îW99Þ¾-!¹9J'ò9(·Ã>Ï,=§6§6UÁ(;-î?O°¾>÷K?æ±ë>-[>f>?]b<9O·m9³ßÊ>ê¤'9¶Y9ÄÅ>
Ò=ý6ý6UÁ(;þ?Ióþ>k?&Ä?.§<?ÊU?ßº:ãÔ9þ3?o¦1;ªû£:«?ÇÚ=èR6èR6UÁ(;6À=©°=6l,?2>È	>Ð±%?ÇÙ¸gÚg9ãup¾I¦8ÔrQ9ÒZ9>"=Î¨6Î¨6UÁ(;?´?>ÿ(?c@õ÷?Q÷j??K:ËÙ9¨¤?#äË:àãa:g?`r=µþ6µþ6UÁ(;º>StÓ=¶z6?1^S>¯z>·*?l´=QM=X,a?x<j³Ú;pü5?u=T6T6UÁ(;±ÙÙ>¥ô>7ô9?¾?P
K?G*3?Pg9pë92`ð>ÆÁ:]]:Ø_?-ç=ª6ª6UÁ(;N¼<£á<­c5?gn+=2= $(?
Î¹ç9?Ç¾;*<~bê;î9?æ=g6g6UÁ(;6u>Ï&â=;¶-?­2[<þ'<­r'?d³7¤·9µ=lã´8xO93_>"5=NV6NV6UÁ(;°<?WÆò>
\F?í?dÌ>Ì7?UÁ8q9Ä>æv:ÏÆ:Ñó>¬=4¬64¬6UÁ(;rº¦>å»:>Ôd?¦&?Ñç>Pÿ7?(9+v9ê?ëwA;ñëý:N
C?3º=66UÁ(;}?ÜR3?¸W?%Ã?
¶d?iDZ?}Ê9Ïß¼9ù9	?	Ý:rc:ày?qô=X6X6UÁ(;2¯
?å¸>+D?õ>Lf>ÆË0?º¹ë29å@¿Ã;¥¾:ü°7?Î3 =æ­6æ­6UÁ(;"?¨Ä¬>êÓ@?A¸>¿Ô>ß90?êN=7¢¼9Æº<Ðc¼:dªj:gM?~ =Í6Í6UÁ(;êåB?¿äù>"©G?/?Îá>¼¸G?o"r·{¦9=¢º¼«;Ó';àQG? =³Y6³Y6UÁ(;î?M§Ñ>×B?ç_D?»J?t4?9zÍ~9ZÑ>À»é:³:&?3!=¯6¯6UÁ(;FÀW=l@==á1?¾<Xí;Ñ?òÀO¹ê9P$'¿ûF¸`H9ÙO/¾L!=66UÁ(;Û$[=Ù¨=ïê1?!¦=!h=h>'?!n9KË©9,É>·©Y;úÿ;=?å!=f[6f[6UÁ(;SP>o>"??ÚT ?Äf?Ì2?h9rÛ|9üöê>Î´:OA:¨
o?:¯!=L±6L±6UÁ(;% J?º?5úH?ò>'£>\Ì=?*¥!8·Ð±9N¸h=´©:ã9À+?9´!=2626UÁ(;
?µðÊ>Íé=?G>>R>ë1?W÷8|9õOF>¤:v¼d:×,8?ºþ!=]6]6UÁ(;²Ù>D>ÕE?ë^¬>)_}>¨(.?»k·W§9ÞO´¼úÑû8ÐD¡9ßG>á
#=ÿ²6ÿ²6UÁ(;;ú??>ÓNT?ØÑ²>×Ào>óï>?³¡V¸¡CK9(¾2xÌ9t~Þ9ÞBë>æ$#=å6å6UÁ(;^³÷>§>l;=?0OÏ>|>
e6?Ð8=(9m§0>3:ç@ß9ÿÊ(?©B#=Ë^6Ë^6UÁ(;,·-?¨!Ñ>¥T?y5?÷o¦>ÿ¼F?2?ë¸ß9ÿf¾øl|95j¹9¯B®>ø#=±´6±´6UÁ(;>?ë­ê>{ðO?Bu-?ó>3±6?.7«8ô|9£ô">¾Æ:w:[òM?ûQ$=
6
6UÁ(;üI?ã
?Ñ©:?³%?M³>8?A¦¹±¡ê88eµ¿Î÷":¹ÖÈ9UºO?¿$=~`6~`6UÁ(;.=µÝ<Ì·,?÷t;bUf;*?e ¹d²U9y¢¾>É<¸ÜH9ÚÊ ½ø$=d¶6d¶6UÁ(;dËÁ>k>U	S?%¢?ñ3B?F<?C}å8³9Ú#>-}:p#:E5F?&l%=J6J6UÁ(;aë$=z5ë<T3?³®;ÀÚ;¶_?õn¹ú*9lg¿ó8HN9èó>ñu%=0b60b6UÁ(;´è>Ò¢>ý+7?y¬>A¶_>ç%?û¸øØ$7ÀRÃÀÐÁV:tñ:t5J?%=¸6¸6UÁ(;gª
?Üº>Où=?Ö3?~Û>g.?¹K9ÛÈ}¾Óë:"û93#?É%=ý
 6ý
 6UÁ(;Ã?ã?ñ)?#«?ºgÆ?" 8?ª?µÔÃ:83U:Ú$k?8s;àtö:fq|?7Ù%=ãc 6ãc 6UÁ(;?+¼>ÝC?Âá½>(U|>>¤@?leÆ·G¢9=}½ÒI9%L×9«>C&=É¹ 6É¹ 6UÁ(;;ë¡?ÁO4?ãe?þw¨?©êJ?ZT?æ²J9|9­¸>$iQ:D:Æ|9?
Ä&=°¡6°¡6UÁ(;%Æ>{>PQA?¤>o>ÂU/?eW¹Æ=9[¿Ic;_è);Ä9+?­Ö&=e¡6e¡6UÁ(;È>ænR>zò??¹ó¹>]´>.?¸Z[[9õÙ·½1 M:<â9 h?½`'=|»¡6|»¡6UÁ(;^Vñ>±>cqA?¬>¤¶s>ñH5?²]·Ä^9¡x=½rCà8ôî9b4>`'=b¢6b¢6UÁ(;Ê?ÛÑ>¸>?BÂ>Ì¨>-Î9? eÀ¸_u9_H¾ëÑB9y_9X >\é'=Hg¢6Hg¢6UÁ(; *Ã>´~>¢@D?4ã?zÀÉ>}Ø7?¼¹¤h9²_b¿G^E<<ú;ôéI?~@)=/½¢6/½¢6UÁ(;Dï>´e¡>ÕÁ=?Øø>K°>«g4?Ôß?9Zs¬9Çj>ó
::~Þ?k~)=£6£6UÁ(;VÚ>>Ú??ü>R÷±>éD5?÷8~98!>m­:ÿM:W?)=ûh£6ûh£6UÁ(;Ð,)?i<à>³#A?	?c»Â>C44?¸M 9dß	¾²ó9"2: þß>%2*=á¾£6á¾£6UÁ(;K?î>C?¬Éy?_Ì?¦ßV?v	Ú8¿n¢9:Ñ+>î§:iâ:Í?,¬*=È¤6È¤6UÁ(;*ú
?
 ·>)zF?LÓ%?Úã>(O:?7­¨F9¾Ç<Nb:ÔV :©4?Vä*=®j¤6®j¤6UÁ(;Å¨a?¾Ã>,?B<µ?k_?é©O?"¸-·9Fc½5¥[;Væâ:±Ðw?Lå*=À¤6À¤6UÁ(;wzU?c¡>Ü©?Éç¸?¢p_?¢ÙS?äW9[yº9TjÃ>Z*[;\_ñ:yrh?ü*=z¥6z¥6UÁ(;ø
?«>ÿ1S?7@t´?têF?\ôÉ9äT³9º%?ÓL';Û¹:qf?b`+=al¥6al¥6UÁ(;kIr?þ>t?¾É?5i¬>vp[?¸77q[<9Õ²ù<º¶:Ê9F8??+=GÂ¥6GÂ¥6UÁ(;ôé>ÃT>d?#i4@{¾á?8L?ú'g;Õ;)D?­=Õ6Ë<¯k7?¾+=-¦6-¦6UÁ(;¶t©>ÝJ`>QiA?³ã0?½ö>ÿ8?±RÎ8?´9¨>(µè;´;ë`%?õ+=n¦6n¦6UÁ(;¦>2`>_k=?þ`o>çÈ0>&R-?¤@J¸ò9in¾½Ü*Ø9)®9?_ÿ+=úÃ¦6úÃ¦6UÁ(;Guf?éý>fZh?í0@IH¯?«O?èôò9þ:?ê>ÆrT;«;ÅáB?Ò-=à§6à§6UÁ(;û¸>
p>}EE? >m>cb-?´¸Ä9í6~¾;ã9B.9ç>Dh-=Æo§6Æo§6UÁ(;@ð>¬>ÅE?±}?õÝÅ>#y4?B·Ç9à/þ¼éï;Ñ½Ä:.c7?C-=¬Å§6¬Å§6UÁ(;×5g?øé?§Y`?Ë&Å?gÛx?vÏJ?æ¹:IÚ^:¢!U?hl´:ç@:{ó4?ì§-=¨6¨6UÁ(;q?ÓÁ>cF?­·@?¨/ÿ>UA?÷é¸òÆ9dF¾»<ÖØ;é8?K½.=yq¨6yq¨6UÁ(;Ä4A?ïÎ?Ïr7?Ä0ß>½÷©>Ë(?³6Ò9Ðûy<jLË:Öð:·.?ñ/=_Ç¨6_Ç¨6UÁ(;=ù?éÚ&?EÅm?Yí=?'ïÖ>
7b?E;8ª9©fÒ=Û§94³97,?ð0=E©6E©6UÁ(;øò>|R;>SZ?i}¿<ôä<`3?Ùº¹·«Aüô·Ltó8TQ¾'W0=+s©6+s©6UÁ(;0?«îÁ>²"R?®'?ÿÚ>yLC?EìÐ·äïk8O°b¾ý¿S;vÛ;+ÌA?3Î0=É©6É©6UÁ(;È\	?Mß¯>ìñG?ÜO?Îf?¹û6? ¶}·óä9äÌÕ¼.::EÔm:»&?áÕ0=øª6øª6UÁ(;¥à"?\2Å>krS?cu!?X£â>N`6?³7O\9Ø<(:N½:·'?+î0=Þtª6Þtª6UÁ(;=?ÅC³>µ¶>?ÝÛ±>À>Á5*?hË"¹Hy09
(ì¾&¦;´*ï:ræ?ê&1=ÄÊª6ÄÊª6UÁ(;qÓ>ìX>öG?C'F?êl?×0?¦z8í¯9XüÙ=µ@Î<`<9<?_61=« «6« «6UÁ(;zø|?*?ZpK?7?e?ã8?G£:?ªÿ28U9#Ë®=Ñ:÷:Õ-?·O1=v«6v«6UÁ(;ªE?$È>òÄB?á¢Þ>¬ >w1?TÕÍ7t95Â=ø¦:Ùsi:´6?5È1=wÌ«6wÌ«6UÁ(;Àv9?KCç>VMM?««$?¦wâ>%:?feÐ8¿¹9N>ªV;Ô¹!;
o)?Å2=]"¬6]"¬6UÁ(;×kV?Jü>3Y?'/þ>î¨>]N?Ôõ
¹9½3v¾µÖ:ÁX:T@?f2=Cx¬6Cx¬6UÁ(;ZÓ =½;Ì<úI?;#;÷C;è¾F?£?¹n8	yæ¿P½8ð'9>¨2=*Î¬6*Î¬6UÁ(;ÔK?Ðà>zÐg?.I?LÙ>m?Ú°8Dù9P$>ë¿:ðË:éº??Ö°2=$­6$­6UÁ(;Ú·?Êº>íL?=ÕS?Vþ><yU?=A¸+/£9¯Ò½1i:µ*:ðSG?ó²2=öy­6öy­6UÁ(;)m=aÂ/=w·,?YÕ;¦Ý«:h?°¹ú¸Ä9Ý§j¾[·$=9ªB½¢C3=ÜÏ­6ÜÏ­6UÁ(;pý?Ù?Ýr?u@¾N?{Ñx?)L:uÄ:¦[C?ªJ;z»:,K?ðQ3=Ã%®6Ã%®6UÁ(;¨Ã>tzy>g7H?pË¯>«²q>q2:?0í8Ü'/9Ñæ=f;;Í:ë1?£Ø3=©{®6©{®6UÁ(;tg>ÜF>E<?~ø?`ï´?cÔ/? *9ð_Ð91°>fÞH<ùx<J3??î4=Ñ®6Ñ®6UÁ(;³?³G2?C?B ¥?k8?©7e?ò¥9Q+Ï9xd»>ËSØ:¤¸:É¡Ð?rï4=u'¯6u'¯6UÁ(;b>x
=Iì@-~>â	>Ú£h?¯Ä9ØW~9eÊE?Gø;Ö%·;ë°-?×C5=\}¯6\}¯6UÁ(;^?×\¶>÷³X?­Å>ÚN>ì:?Â¹ò29Fã¾'VT:<:?45=BÓ¯6BÓ¯6UÁ(;Ä_`?R´Ï>ÜE?[?Ø>ò?£D9)m9MNÔ>¸:º^:Í©?¯5=()°6()°6UÁ(;¾"â>Ò>!öH?ýðò>43­>{3?Ä½99~9Ó?Ô;ÆB;ßÏB?Ï6=°6°6UÁ(;Ü>MÆ>þB?tß	?§ÈÂ>45?ló¤9
×n9YÍ0?×:®¦:±$9?¡¥6=ôÔ°6ôÔ°6UÁ(;óîö>Î¤>É??Ò?òÏ>°«;?ræ
9>×9R±z>v6:hÂ½94u?4Ï6=Û*±6Û*±6UÁ(;_Dd?\ß>ôÏ?¨Õ°?xêB?@h?%9ã9=?k.K;Oë:·]?Àã6=Á±6Á±6UÁ(;Å9?áÛ>0JX?	?70?èI?õ¢:]:QC<?Mù:ÂÐ:qÂú>V7=§Ö±6§Ö±6UÁ(;Æø?ýK©>"Çb?	+ñ>ºÊ>_KR?2æt¸:!9ôÖ½»:éi:c,?,7=,²6,²6UÁ(;Ëw?n >±?r?æ½
?ÈGk?Ï³¹9´ Ù9ÕòÚ>:
:ñQ?g;7=t²6t²6UÁ(;,?Ïâv> ?/<?ÒÞÆ>ï>r?¼"Ù8ø9±>L;o°r:c?<7=ZØ²6ZØ²6UÁ(;{??"ÎÀ>&n~?û\?¤}?*£T?CH9æ79ýãA?q;pÇÜ:È?OG7=@.³6@.³6UÁ(;RçÜ>
Ó>eÉH?ùë?üâ>C5?ªèb9µÍ¥9U,¯><HÝ;=;rÑW?I7=&³6&³6UÁ(;·Ý
?¿³>½J?
é>§>U2?à¸3¤9hOÐ½×:NÐ':p{Þ>ÏU7=
Ú³6
Ú³6UÁ(;ÿqT=ý=
}0?Uèm;ÁèJ;ë?íÂ·2d9ÿ2½Û¸®ÖM9¾"¾®7=ó/´6ó/´6UÁ(;s¦è?W{7?ûL¢?©³?yR?/cZ?¶H÷9~Ë9?Qëe;¢U;juY?Æö8=Ù´6Ù´6UÁ(;Éh?½õ´>àæ9?$>T>.".?8ËH7Õ&9iÁ<±T:Ö:ë1Ý>0û8=¿Û´6¿Û´6UÁ(;ü?zG®>o??>?wå>Ï0?+0¸Bv9º!¾¿]:Fÿf:Î.,?ã9=¦1µ6¦1µ6UÁ(;,?M)§>þJD?Ã%À>ê<>}Ê??"°8ø>9H8>>#s:W:ª]o?Ls9=µ6µ6UÁ(;²E?
n«>iE?·½>>33?\r9¸(r9Ú>>âàÝ8NÈ9ãU>µ9=rÝµ6rÝµ6UÁ(;Érä>c_>ÔÖN?E ?}JÂ>¶¡8?û¸] 9,@ä½¡&:Úµ9GÊi?Ëæ9=X3¶6X3¶6UÁ(;¼Õw>&>6ö>?Ö>t³>?ã3?¼ø¥6K?9È <=Ý:Vº9YF?úm:=>¶6>¶6UÁ(;ül=±à<S#.?´ZÄ=T­=¢d?½ó:9¶¯:'1?Ù©8ÚA9^>(Ì:=%ß¶6%ß¶6UÁ(;¯ø?Íï>AÖ?ñë?¼D?V
_?ñµ9VÏ¤9òzÉ>K;;à¿:øây?¬Ð:=5·65·6UÁ(;
{»>×d>èºQ?sÃ?ú©>WíA?b=¹¶;9&û¾(³Ã9á+9«n?fè<=ñ·6ñ·6UÁ(;8Í÷>a>pIK?å·=?"ý>ìÝ??´¥\7H­9nµ¢<ðí;Ñ¡;ÁÓZ?A==×à·6×à·6UÁ(;Íþ>k¾>ÊÍY?g1È?Ïÿ?¬ B?¡âû9ã9ü?G;æÕ:V/?Èç==¾6¸6¾6¸6UÁ(;@Ì>Æ³Å=p@-?¢è×=÷~©=Í#?dÿ9Ò¹:ãÚð>dôÀ;\;¥,?7S>=¤¸6¤¸6UÁ(;G?é±>ÊÌC?+)?gÏ>´0?ø·Tb½9¦>¼¼jÈ9þ9na%?$+?=â¸6â¸6UÁ(;zo>¡5S>Å7?î?¬Å>U1?98­9.}\>øç?:Òóô9¯H?6?=p8¹6p8¹6UÁ(;W$?G¬Å>}ÕT?óm?ÖXK?ÒÜ:? Z
9 È9éa>Q¾ú:²:qÉ3?ãF?=W¹6W¹6UÁ(;=Pr>XØ>·ÉQ?Ë´]?¨î?Ø9?t«89Òñ=´kP:³Q8:¿¼?kH?==ä¹6=ä¹6UÁ(;öÚ1?¹Qå>bF?6ª>9°l>á8?Ör8åî9á[f>;àÌ9¦é9yà>%r@=#:º6#:º6UÁ(;hÚ5? YÓ>F\?½H%?A¾Ó>ÔG?:ê$È9ªêF?à:?:D?ä@=	º6	º6UÁ(;M??D?¢*¶>Ò4|>è8?bó8¤Wv9BÀ>N÷8ýS9I>/@=ïåº6ïåº6UÁ(;zT=Ã=©.?­&<ª¾<M|?.Ë<¸*õ9¯e´½¦Ýµ·N¡¸8Ë*ü½¥@=Ö;»6Ö;»6UÁ(;ÐÃ
?!Bº>¿ØB?å¤`?= ?r3?t$:!ùÂ9j)?Þ
µ;Æ|;â7?^Ï@=¼»6¼»6UÁ(;!c=Á(=¨ù,?F¹)<#p<'Í?"3¸îzB9GúÊ½2½Ä¶~w9îÁ¼®A=¢ç»6¢ç»6UÁ(;	F?¤¦ô>:BO?Í½>5.x>C?Ú0¸9nø½vÓ:IÛ5:Ãú:?IA==¼6=¼6UÁ(;ûm!?ÄÊ>:ÏK?['¯>0v^>WI?î$8Ë9b=&t
:©c9£Bm?ºA=o¼6o¼6UÁ(;#?'Á>·ÉX?"
×>v>¶CV?Úuâ7Ð]8Ø>_:D:Ð?C!A=Ué¼6Ué¼6UÁ(;¼'?K?±6b?Ó)?éè-?ç X?gJ9Ú0·9tl>Uñp:z:²×C?GA=;?½6;?½6UÁ(;ð2?¨pÝ>éÝN?£«?J2Ï>ËÝ=?.&µ·´ï9Ç-½S¨":4C:!?A=!½6!½6UÁ(;í4Ã>íE{>ÿàF?ï9ª>çv>Ó1?6Î®9¤
9B­?×:á9%»?ñA=ë½6ë½6UÁ(;¬WÉ>­T>áJA?ò>ÃyN>dû1?RI¸adí8¾µêÝ9·¶ç9 -õ>ûA=î@¾6î@¾6UÁ(;ÒwÊ>>=d>"c?Å?®%?·ÕJ?c½9]:,£>îd/;»DÞ:J?ÄB=Ô¾6Ô¾6UÁ(;¥?zc¬>iG?vÜÆ>X>º-?zÔ·¹wB9â½\y9Õé9;8b>[B=ºì¾6ºì¾6UÁ(;ñH	?Z+>se?-S$?·Î>ò4L?j8Ø÷N9Ø)*> @â:V:a`8?n|B= B¿6 B¿6UÁ(;Ôz3?X:Û>³Q?.ìc?8?@;?ù{·4m9oà½Y:ww
:áOq?^B=¿6¿6UÁ(;h¯?2¦
??¢?c¾?8¦k?ú`ö8ÏgØ9º>$:ú9{à?B=mî¿6mî¿6UÁ(;wN?¥Â>9?BÉ¶?È1??Ë3:n¹97x?ËÜ:PÿÛ9EÀ¢?¬B=SDÀ6SDÀ6UÁ(;nã÷>ä¨>xÞ;?T>>ÈW>Ã(?á]8¿GC9Lo>¹
j9@[®9Ñ«>5¹B=9À69À6UÁ(;T>§ã>}ûA?<ò>g¨¬>	3?#ûv8±XF9·b>Ta 9yG9ÌÍ>mKC= ðÀ6 ðÀ6UÁ(;¯>VW>¯P? £?El@???r©
9j.9&>¾F9;Gþ:F»:?pD=FÁ6FÁ6UÁ(;µ]?Û?ÊT?[T0?5×>öÙQ?K<9&¤¿9H{>lC:´D:-?ÎØD=ìÁ6ìÁ6UÁ(;,z>Þ7>®7/?fp=·R=Ó!?]¹Q7#H¼À°¼¸zH9÷E¾,E=ÒñÁ6ÒñÁ6UÁ(;K¶ó=¿´=JÈ,?Õ
>ÑL>é!?Û>í9â©9õ×_?Z¯M<³<üä%?¶UE=¹GÂ6¹GÂ6UÁ(;¥ºØ>;>éI?¨ 
?ùÍ>½0?1?¸ºÊ9K+ ½Vò:hß:MåT?0E=Â6Â6UÁ(;ÐÎ+?wê>ç;?~;?bÐ»> T8?:	9±à9µû>"§é9>|9/M?¥E=óÂ6óÂ6UÁ(;9Ü>y >Q<B?X.þ>Zk·>¡a1?cÎ¸B)9	¾t¦=:¥+:#&?&sF=kIÃ6kIÃ6UÁ(;ûÖ>y>Q7?Æ?8ëÆ>{M(?V³·/E9äu½%9ÑÜ9¼>¤G=RÃ6RÃ6UÁ(;?}e÷>¯¥?ëÝ?ª?¢SV?Ï¡¹9ªeÛ9Ø>:±\:·8?û-G=8õÃ68õÃ6UÁ(;Ò{>C >wH?"Ð£?®£^?è[<?zÀq=©t=èOL?eúï<ð:<`[?Ì@G=KÄ6KÄ6UÁ(;û@Å>1G>2¤:?k½7?K?`W1?¬Ø98y99)û5?üXþ<_±<äì7?ådG=¡Ä6¡Ä6UÁ(;
Y=>Í=i1?âÝ<§Qä;ùñ?ª¹?Â9çüg¿yâ~9D¦9¨Ñw?®gG=êöÄ6êöÄ6UÁ(;°0
?Ü
À>F6<?A«Þ>is¢>r/?`/ü¸þ§8Gq¿8z:
:¶þí>.H=ÑLÅ6ÑLÅ6UÁ(;*Ï>HÞK>_=?®Sì>+Ù­>X.?B]8®9¦Ï=¹Ù:º¤%:m:[?óÉH=·¢Å6·¢Å6UÁ(;©?údµ>bR?é¨>¦W3>ë7@?F8.Ös9¹Î#>èa;á:ã{&?åI=øÅ6øÅ6UÁ(;Ì)?È/¿>ÉI?B9?óñ>ýÞC?gÝÙ8ZL49{«>iE:æe
:ü²6?ÊI=NÆ6NÆ6UÁ(;ºU?Û
?t?3@Â?áút?À»91°9ªÞ?º÷;Èlz;ð }?>I=j¤Æ6j¤Æ6UÁ(;>o¸Z>èw8?e?¤â>+ø0?48F9Öñð==;¤:>+:×?ÖûI=PúÆ6PúÆ6UÁ(;Qæ(?ö¬Á>O@_?\Âá>¶>ª|J?L¶¸¸9ê¾Lb7:²9j?Ú	J=6PÇ66PÇ6UÁ(;ê«Û>}>³6?-h>åºb>éÒ)?@D68Ææ8ØJ>Þf¢:k¼Q:9F?ÜJ=¦Ç6¦Ç6UÁ(;ìt?À2Õ>ÀD>?h#Á>µ>.t.?«*09
ý872?¨Ú¬9Zu9[4?J=üÇ6üÇ6UÁ(;½hG?íë>¹X?³Ö)?§­Ü>áE?P39~Dc9ûÉ>é/:ø@í9­î<?9,J=éQÈ6éQÈ6UÁ(;ÆÉ>#K>j9?]÷?qã>Ú+?b»é8è±P9)[>àÍ:?}:z?ã¢J=Ï§È6Ï§È6UÁ(;¯÷>î§>ñ¹=?Ó³Ì>5>U:?µ{þ8À9­ÜÓ>;H;L½\?î¹J=µýÈ6µýÈ6UÁ(;¸ï>×Å¢>ó;?Ra¼>÷¸>òt8?¯Gâ8
qý8tä>G¸: r:â>ÄJ=SÉ6SÉ6UÁ(;än?Ç©>AoF?-?ßJ?³ü<?ìC9]¥97k>F½9Ú+¶9åý?ôëJ=©É6©É6UÁ(;StA?êgõ>FÎI?Â¦ ?ËÔ>uöA?%6²91Km;	V:½¿:ZJ?ÈjK=hÿÉ6hÿÉ6UÁ(;ÍD?óvÌ>i~u?·~?á¿?%GX?z9½è9±rï>97¡:ÜF:O?~vK=NUÊ6NUÊ6UÁ(;ª!?#LÖ>{ A??I¹Ó>£|5?¼È¸N#9jÉ¾ÆÌ:0¢ê9ÿ* ?E¿K=4«Ê64«Ê6UÁ(;þÜ>êÌ>c??Nò?B.½>Xç3?äÊÕ7ö¤V9êû~=¿9è"×9?¥>èºL=Ë6Ë6UÁ(;gÏ?æ{Ì>LE?£ÀB?Y?Üç9?¼¢9T'È9ýz­>
iÑ9#âÓ9ý>:0M=WË6WË6UÁ(;Å?±¤?Å?ú@%â|?ÊÉ?hà<ù<v[?õî<;½;Ùx2?BiM=ç¬Ë6ç¬Ë6UÁ(;WÕ?û¶>E?j*¾>hí>>Ì<?2a<¸ôÖë8¤{L¾¥:èE:!V?æqM=ÍÌ6ÍÌ6UÁ(;=©y@=c+?ùíB<´c"<(¦?Biè¸NÀ9ù¶Ê¾Ìn»¸dg9a¾çM=´XÌ6´XÌ6UÁ(;Åª>ÆÒc>
??¬½b?æz?íû5?i¡8v!9¶6>¥:»S: µ?ó)N=®Ì6®Ì6UÁ(;ú'À>è>^>*W]?Ù¢?(f?<Y4?8!9I×x>bÜ.;õ«ì:)$=?UNN=Í6Í6UÁ(;óÉ¾=ò=^×*?¶O<ßOÙ;f?z¹9¾ß}89ÈòÍ=Z\N=fZÍ6fZÍ6UÁ(;½îë>÷ >\<?ñ9ð>ò®µ>¬>)?%¸+9&5Ö½vË7:À ß9fR?ÅN=L°Í6L°Í6UÁ(;ZÖì>i>(¦M?Ü¨?<Ýl?P6?ÃÈQ=eÆÿ<øQ?µÈ>=Uò<ûI?N=3Î63Î6UÁ(;Sì>-Z>¥;?Ø´T?ey?Ûÿ-?Àx=æ=ÌQ?é-=Ý<×kH?ªN=\Î6\Î6UÁ(;3òX?U?xE?S3õ>¢Ê>jD?cÎ8Ûü19al>ð:NY:L_.?ÆÀN=ÿ±Î6ÿ±Î6¹ü;¶Ä¥>ËDi>ì5?cã>CÜ¥>n{/?	ã¹f®9!@¾hMD<%Éø;§þI?ÛÊN=åÏ6åÏ6¹ü;î¶y?ôº?£^I?ºÐ4?%Ýè>½ÇF?Ir&8ár9t©¯=à£G:(ø9XM?fTP=Ì]Ï6Ì]Ï6¹ü;(E$>»=9`?¶?ìø×>ø8?!b=Â<R¾Q?¥­®;Ðc;D?Ü^P=²³Ï6²³Ï6¹ü;íY?0?¦³:??¯>ñy>q~3?*r÷¸åN¯9¾«4¾ö¼:ª¯ó9xµ%?àP=	Ð6	Ð6¹ü;e¼=¸¸=/?&<B¹;¼Á:?¹®¹LÝ9óc-¿0ã8lu9Ð5]>UþP=~_Ð6~_Ð6¹ü;Ï¡Â>W>ë;?ÀC?Ú[?é',?é9f»Â9Ò«²>Æ ;y¸:¦=?98Q=eµÐ6eµÐ6¹ü;)I?x
?ù6?Óñ>ö²>®V-?@-m¶Ørí8ø´¼·|:pì×9\¢ ?gQ=KÑ6KÑ6¹ü;xÚ>¬<>CC?ÄÒ>>·ò1?ãÐ7xb¿8µ>G÷¶9×2¥9>Ä
?mQ=1aÑ61aÑ6¹ü;ëR?T!
?sC?¾I?UÓ>{9?ÐD8:o9>>ßTl:ón:u1ý>SR=·Ñ6·Ñ6¹ü;ð¹¢>Í`>lO9?pñ>Þ¡±>ú-?~Fn8ôN÷8E¦v>ðÛ;¦õ×:*?P;S=ýÒ6ýÒ6¹ü;³?
Ï>Æ5?S*]?ç÷?2?þzC8Çç½9ùÁ=lÆ:öQÐ9U:?¦MS=äbÒ6äbÒ6¹ü;¤O\?ã>[àw?eª?|¦0?%cv? :KÇì9!-?kÅR< 
<HC?½^S=Ê¸Ò6Ê¸Ò6¹ü;Ø\ù>.Y©>Wz<?.ýS?A ?^2?QûÔ8zg89 Ö>J»ø:Ó®:r6?²S=°Ó6°Ó6¹ü;I?î>Ñ¼~>mo?Óá?'?Õ!L?7i:ðQ¨9tØj?¦J¬;Azd;¾A?ºS=dÓ6dÓ6¹ü;Èq;?ýß>±;V?[Y?äö?Ð>?î: Å9Û6?@u:òIb:pî
?$ÞS=}ºÓ6}ºÓ6¹ü;ËÎ,?¡Á>e?¾è?Óñ3?¤2D?	Î9CØæ9 
å>WË:ë:ÿ:?¬äS=cÔ6cÔ6¹ü;?:?ZT?ñaø>Ãg>àEK?(K9V*9ßv?K0:#ï9gK?T=IfÔ6IfÔ6¹ü;Yo>HÌ->~G?î&À?_/?ß«8?Êh9^ë9ÿ>5:
«:ÍV?hFT=/¼Ô6/¼Ô6¹ü;$ó?üÌ>1+<?ç%?i?í>3?ö58	g9À&È=£Ð:ñ¹:1;?cT=Õ6Õ6¹ü;jÃ_?õ?à Q?þ?dÇ><D?[£¸¨h9$n¾·"w:UI:Å?KyT=ügÕ6ügÕ6¹ü;V	½>ö{>¤@?QìØ>n>À1?8'¸E¯*9`Íú½N9ÿ}9^Í?]T=â½Õ6â½Õ6¹ü;2?Î`×>0JT?I?Ô>
>ñ<?·$8]re9Ç·=X.£:C:-V?MT=ÈÖ6ÈÖ6¹ü;Ò:Ò>Cê>>ö>?Í?§>òýw>c¦,?¦¸~r>9XBÕ½]íT:¨B:U?±T=¯iÖ6¯iÖ6¹ü;õl?rwë>¾Ï?¶´z?ý>}?Ú¥Y9Äý9`$À>Á!:H»9 M]?SU=¿Ö6¿Ö6¹ü;·]?ü?½H?¿í>Ë7 >[c=?ÒÃü·">9¦-ª½Äè::ÙîG?V={×6{×6¹ü;Ï:=
=!t,?§Y°;O¶z;Ö4?0XN¹ËÏ¦9µU¾«Ì·9ÀØ9¦Ù>ù¢V=ak×6ak×6¹ü;6?S±>-«=?±°Í>q>%?1¸Á9§¶r¾C?¯:::'·?NxW=GÁ×6GÁ×6¹ü;ó
>Êt$>nF?©®&?ïæî>2?!=ãö³<®JQ?v.ñ9QQ9¼M?X=.Ø6.Ø6¹ü;±©ª>¯Éf>N=?gVD?Ïæ?!¯;?Ñ"9âow9Rü>_=;êuù:ôUB?*X=mØ6mØ6¹ü;1/?Zð>âµ:?ê³º> h>í3*?r¼¸¸ßQô8[Á¾ºH9ÍÃ9­è%?b(X=úÂØ6úÂØ6¹ü;¨U>*H>½N?­ìh?
E#?6?÷J=mÆ<M?þ%:fPë94?Á¯X=àÙ6àÙ6¹ü;%o?"ìÅ>ß9?Ð·»>0è>õË0?]Á¸}>c9uY¾eË9hÙB9&?Y=ÇnÙ6ÇnÙ6¹ü;8?²?V?)Qb?/´å>¹9|?õ9\Yr93<?4:Z`Ô9¥Y?½jZ=­ÄÙ6­ÄÙ6¹ü;ôÇ?ì?¶>ÆL?¼ôK?2w?E?ò®»¶«9ëÇª¼Öð¬;xl;**;?ëZ=Ú6Ú6¹ü;´¡a?1{?ÌM? Ó?<Ï>dD?ì¸sv9 |½æ?É9 :R±>*i[=ypÚ6ypÚ6¹ü;9E?(Ä>ßÎB?þò&?96ì>_ï4?U4-9¶ËF9pß>È=:e&:ðÔ?v|[=`ÆÚ6`ÆÚ6¹ü;¢>YÎI> äB?Ò:Ð>êé>¢
,?ã%¸´ã(9#oT¾VP;¿P;BYB?MÁ[=FÛ6FÛ6¹ü;ëÝ<l£<Ë!-?#ÿ<RÅÅ<a%?Á7<9Û¦9<c>7	<:".:/è	?Ðõ[=,rÛ6,rÛ6¹ü;%&Å>Q|>H?º2×>I>P\3?À¸ýxt9Xó¾5Á9øÔï9e;Î>	p\=ÈÛ6ÈÛ6¹ü;uþ>J©>Â@?l,?Ï>,ø7?8®9Üöå=ÇÙ(<Íýë;°*7?â\=øÜ6øÜ6¹ü;hr<?XL?Fù0?¬
?tlÒ>\,?Ë8*ob9[à­=¯:í9Ç?ñ]=ßsÜ6ßsÜ6¹ü;õÅ
?R;¼>¸Ð@?'Ú¹>½a>«1?èO¹ÌÕQ9­¾H: ¡9gPh?y±]=ÅÉÜ6ÅÉÜ6¹ü;?½)¯>v3@?;0>TZ>Y0?FU9:å9c±>­]:3G:ÿ@&?Ü]=«Ý6«Ý6¹ü;§?£Æ>ÇäI?º?ôf?îO?
;;9¶QÇ9Nyp>nüh:x;4:&w%?rõ]=uÝ6uÝ6¹ü;
Ì>>AYA?pH>,úB>>ÿ.?-ù·q§8)e>¾·6·m®!9½^=xËÝ6xËÝ6¹ü;C?kH0?1Ê??,?Øî>Ú9?2ÿ8a\Ê9¨V!>Â91Å`9êì?y:^=^!Þ6^!Þ6¹ü;èGe>äé>Î\?Ç<,?Ú>9ÅI?¨<Ô	.<$S?r
Q;6Á	;÷<B?wÍ^=DwÞ6DwÞ6¹ü;²>@>½æ??dIã>9ª>í+?¸=$%Â<ÑO?ô¤J=à=ýy3?Y_=*ÍÞ6*ÍÞ6¹ü;¿vU?0LÅ>õ|?`}?Zè>8ª?ª9Ûw9+%?:îL:9?jm_=#ß6#ß6¹ü;Å4?ò>ç9??Ò§²>ªÅ>ù;,?p9<¸T¯9Ôá²½Ø0:Øh:w«?¡_=÷xß6÷xß6¹ü;û<?cç>P?'?R1â>i=?þ8{øª95úÐ= ÌË9_Mæ91â>Åt`=ÝÎß6ÝÎß6¹ü;
R"?Ì>BK?òê>|l§>T3?Ê(9*CS9î¾´>9Û9´pÖ9?i`=Ã$à6Ã$à6¹ü;x³=¶p=z??|y°>pZ>çc)?Ò:=¿¹ì<J?ó;5%J;)³A?î¬`=©zà6©zà6¹ü;öj=b/=="/3?¯Û=ýt¯=Ú4 ?®uÌ9PÞ9¤Åë>¨Æ<ÑÌ<44?À`=Ðà6Ðà6¹ü;¢?\µ¨>ë0I?¬?ù%2?6=?;»92Íè9Ü@ >Ã_::/NZ?Ü`=v&á6v&á6¹ü; =Þæ<uÇ'?>	¾;£;5?Vû¸ÊO9Â f¾®ç	¹ìE9.s¿]$a=\|á6\|á6¹ü;¦(Û>V9>£F?vÁÎ>7>Ô:?Ä(ñ8´ãò8'-þ>$ù9
Gª9©D;?a=BÒá6BÒá6¹ü;¹;2?ôÚ>ïcP?ÄSq?ãë)?
Ê5?a9Ô~9Ô>&³m:HD:?i¸a=)(â6)(â6¹ü;íÿ=oÙ< @.?Q©å;Xñº;á??ò"¹¤x9â"¾
ì7ßÔ¤8ML7>¡Ía=~â6~â6¹ü;ØÌ>Äm>¶C?¨¯±>ò!>1?§j¨¸"wL9ÝR¾$<:¯J:ñî>jçb=õÓâ6õÓâ6¹ü;³Åù>î2>BR?¢ì? Ñ?ãD>?;Ï9yñ9C&?íJ:9:c¢6?Q(c=Û)ã6Û)ã6¹ü;¸A?PË>Ïe=?zÓ!?$é>Â1?FæÍ8ÊàÇ9'Û>²«:Ç:J-?%Bc=Âã6Âã6¹ü;(=F ½<h1?¢ <ÿ9	<1Õ?T°g¹Cñ$9Ì3¿{~¸@9v¡)¾Ác=¨Õã6¨Õã6¹ü;#´»>ãßi>vM?÷Ïê>J¤>½«6?I:üõ
:Kh?ó>
<ß¦;+T?]Ôc=+ä6+ä6¹ü;TWP?ûY?uK?°1Ò>>º!:?X!V8®´9BÐ=±n:ÅXB:Æ4?*d=tä6tä6¹ü;?Y?GÁº>^¹L?oJa?ê#?;?Zq¶·I9ðú¢½É5è9ëgÚ9?C£d=[×ä6[×ä6¹ü;V?r?Ý8M?TI??86?pø>?¢ÇD8»5>9Òk>Æ;Ö:X"r:ib?y½d=A-å6A-å6¹ü;àW?M¿>J5?tøË>óI^>Rçj?ö.}¸rg9sAÓ½Ë[:Å):©W?öÐd='å6'å6¹ü;;?c¸ù>­9@?DZ?
í?Ø]9?¢;Ó8Xm9­c>PP939ã?.òd=
Ùå6
Ùå6¹ü;«X?<µ¤>xAO?qJÂ>]>~ì/?&¸/ßÛ8¾²¾´êH:òÖ:._)?àHe=ó.æ6ó.æ6¹ü;¼å>_>E? >^8i>ó§/?S88üJ9õ*>û8:Æo9S>Ý·e=Úæ6Úæ6¹ü;3T>|.A>,ãE?9Éþ>X¸µ>Xw3?à+o9C9xûÉ>çÙÂ9î°9©*?~f=ÀÚæ6ÀÚæ6¹ü;gLÏ>t>V-:?y
#?¥ìì>û*0?Áý9<Ö9?ÿ1=(ß<½K?¥_g=¦0ç6¦0ç6¹ü;aÝ?õ¼°>ö<?2È>e>¨)?A8[R9ÿKQ=Çô:tÂK:É%?qg=ç6ç6¹ü;)7>¬4Ä=iÆ>?lï>»Å©>Õ4?ý·§·8£Ù½$¢´<Ñö]<ãTP?g=sÜç6sÜç6¹ü;M==ãÃ4?P35<Õû<Ýà?pWF¹W\N9H
ö¾Ò?³¸Ì¸C9Itj¾·g=Y2è6Y2è6¹ü;Îlë>_Ñ>0a?Õ÷>;b¥>*Ð??NK¸ð?m9,"¾ÿd;¡·:é4?·»g=?è6?è6¹ü;%Ô>>?Û@?Tc²>>m+?úy¿8ÉO9í¨l>y;kõ4; À:?;Àg=%Þè6%Þè6¹ü;5À?óÃ>ÇfO?Ål?*rÂ>þÆ@?Oð9Õ¼9¨Ø>9N:^Wø9,T?ãÖg=4é64é6¹ü;>?Ç>¹\F?%ß>ô>iø;?øP7&Ð89ïº=7øz:ùv5:×1?[:h=òé6òé6¹ü;&ó=ð} =^ÐA?Îr@>½
>±Õ1?ÕÒ<`<e@P?)`å;fÉ;-¤V?¾^h=Øßé6Øßé6¹ü;}g?.9?¦OS?0ÑZ?¯Y?6B?ÛùÇ8kÞó8zìÑ>.:§O:I<¢>hh=¾5ê6¾5ê6¹ü;Ï>·.>e×>?Ô¨>rÔn>j£4?8é¬f9¼'>Ò &9bY9L>háh=¤ê6¤ê6¹ü;ì>t>Zx?PÞ?Gº>­W?5ß8ºÜ93\>_ä9qh9DM?-;i=áê6áê6¹ü;t8y?òG?+m?o?ÂQ?}êU?ôú>96Êq9M4Ê>÷Û9¡Á¶9Rg?¤Pj=q7ë6q7ë6¹ü;W?4ó>ºúb?¶¢"?Ï>UI?Ê,8¼!l9þ¡>6¡:!I:r¡:?"k=Wë6Wë6¹ü;Ð¾ë>9£>¹Þ8?Á>;Õh>
)?÷k¹_´8Ìè8¿)¤9÷Öë9}1²>Uk==ãë6=ãë6¹ü;Ñó>È >¸B?ÿDâ>>¤>Òü/?k|	9²¶9)yf>èY:¯o:cO?vk=$9ì6$9ì6¹ü;AÇÜ>&>ú4?tÃ>r>=õ(?oõõ¸´%9ð4¾¾FÀ::ã1?¥k=
ì6
ì6¹ü;Á(?õ/¿>îY>?{õ>{®>×4?×r9äÂ9Øy>ûC;Gz;qÚ3?B´k=ðäì6ðäì6¹ü;q>5	K>F?ÊG²>Ñz>æ6?*Åï¸Û9Uûd¾¸:TU:ü\?üÁk=Ö:í6Ö:í6¹ü;B©=r~=ÿj)?'<ý×;Ñ?n¶_w29?¼á>7óÑ9_y¨<x3l=½í6½í6¹ü;OU¹>1i>Þ*K?õo>ù/>9Ï.?ÂQø¸09VØÇ¾^YS9ÍC9 `
?Oxl=£æí6£æí6¹ü;ú% >@0>åBh?zt?oï?J¤M?¹J=ÂR=AÞ?Ù
$;rÓ¯:á×n?zl=<î6<î6¹ü;¨Î>GM>q<?mß>q%ª>ÈÄ'?"²8Dï9<J>+t:)(&:<?Øl=oî6oî6¹ü;KN?·µÐ> Ì|?
Qi?ÕÉ?-ï[?p:a:R¨C?ô:CÎÏ9U2;?bìl=Uèî6Uèî6¹ü;?·$¹>¹pX?4Ãô>Ô|>ÌÔw?5ï;þ!;×NZ?=k:O:=d?¡íl=<>ï6<>ï6¹ü;V6>qJ>|?l	?òO¿>oã7?üä±=b=§iI?ì,;6Å:ñªE?xJm="ï6"ï6¹ü;|=Óöã<ñ+?k%Ð<ÛÏ®<hh?¤ ú8%Î9¦v>gª½:ò¥:`K?ògm=êï6êï6¹ü;Ìea?ïC?ùº>?ü;?Â
Î>A®5?Ê·øwÁ9ýù½­?%; 7Â:ôÐY?oom=î?ð6î?ð6¹ü;i»<&Í<öÊ0?Ö
;­ò:;Å=?Øa¹H&8Ù-À&Ñ9Å¬9Î?%m=Õð6Õð6¹ü;\ýé>ò>3ýb?[¡?¬>O$I?÷`9Å<9&G?É±9Æ}96Ü?¢m=»ëð6»ëð6¹ü;N}Â<ªé<þû,?"»><¢À;àx}?h´Ø¸<729Ù¤¾=Î·©9N@½ë«m=¡Añ6¡Añ6¹ü;[?ç@
?ÚÐJ?#?8wÛ>Î<>?¸Á·¹9ºM¡½QW:Û[:ûî?áÄm=ñ6ñ6¹ü;jÆ>ÇnÙ=bt*?:×ù<¤Å<Î!?&v¹8R9²gû¾ç8ÌH9¾ms=æÒm=níñ6níñ6¹ü;N>"?\Fâ>7?m?ºW¾>î¡5?.%¡8ãx9£÷%>ú[;ß';$»'?Õ/n=TCò6TCò6¹ü;·&?¸Æ>ãV???Ý4?r::?L:ÃË8:Pî4?sÑM:¾8Ø9¾®s?(dn=:ò6:ò6¹ü;¢¶à=¡¡=
2?YÜD<Ð<Dñ+?EQ­¸¦¾¡9(	¾ ¹¸¸¹Ô 9=¾¹ªn= ïò6 ïò6¹ü;l%Å>f>ÚÍ8?dõ>o;´>ÕF.?Ý²··9ç7«½$8GµL9´³=Æ°n=Eó6Eó6¹ü;Èæ>' >¿88?5Uý>±»>Ø,?r1¯7¼c9ïD=h:Ö>\:F
"?o,o=íó6íó6¹ü;îØ~>:0>T9? ">ñ´`>Æ.,?$]¸²vD9é¾'W:ûÃ:jä>s.o=Óðó6Óðó6¹ü;6¥
?mÏ±>ãG?ëÑ¸>$|>CW;?¸½ú8=9ÈC©>RÂ;sÀË:¾¬>?ØMo=¹Fô6¹Fô6¹ü;gZ<?aMú>¤@?8¦ >ê`>çÙ6?é;7Ã9çO°<×9´9Ú¯×>o=ô6ô6¹ü;Ã¸>Í8>5?fÃ>YxT>Òü%?Ýh;«;uìP?{°9¤ô9°$¹>¢o=òô6òô6¹ü;¿q¡?@?³V?=§?Y?TÎD?~¡9ðî9¾­>%:áa:çq?íÔo=lHõ6lHõ6¹ü;D?sUý>^$F?É)6?u?lö1?þ3l8a9N>Å¹<:î7:¼¸?Rp=Rõ6Rõ6¹ü;hâ>ÀK>uG?ø?ãyR?c}<?4·¡9ÌÜà9æ¸>'íÛ:+ª:Þ17?oq=8ôõ68ôõ6¹ü;×=å>£¶>6-L?ÞÀ>-á>96?8·8âøÓ8ÜÙº>Vx¥::0?¼q=Jö6Jö6¹ü;ç9?¸è>8L?×ÌS?¢E?¬×6?ÿã9aó9PÑï>×ä9tõ9~ï>fðq= ö6 ö6¹ü;Û¹?Ü_?Ò¦c?`L?²R#?ÍM?um9ÝÚ¹9}h6>½^y;Y;GÇd?Úir=ëõö6ëõö6¹ü;6Ì>l>Ò0D?ó?ªì¾>)ò4?-·;9þ\ß¼ñç;å:âÕ#?Þwr=ÑK÷6ÑK÷6¹ü;;[¾>F>Óy=???¨ÔS?K^4?©ØT9ó-ý8¯7W?ôç;^CÊ:­SE?¼r=¸¡÷6¸¡÷6¹ü; õ>«>
Ö6?C´>Àa>$?L ¸¸$9xøã½Î:Cç9î?Les=÷÷6÷÷6¹ü;;?æÊº>ù«E?ð£°>Bì>±0?·AÈ.9ýt>½°òÖ9ÜÍ«9Ç$ ?lt=Mø6Mø6¹ü;¢)
?DÛÈ>ìê3?y>`ì8>'Ä,?ïÍ$9Ày9<>ÒÂ9k[9­º§>"Ìu=j£ø6j£ø6¹ü;"ìF?W?GA?çØ^?Õ?[ó:?ð]9Ú9·èÇ>zþ:
«9D?µÑu=Pùø6Pùø6¹ü;$©ø>ò>gªR?h^?oæ?çwD?Ô)9B£9¾Û>Ë/9¢c9G5Æ>°øu=7Où67Où6¹ü;"@¤s@?WG°?%l@ß"¬?©á¯?õ6=ÐÁº<:Ëz?²+;ç±:ÿO»?\w=¥ù6¥ù6¹ü;I@§>Ê(L>O¸Q?BZ? ?åßC?ë7£8ï·9¨Rä=eGÖ9BÝ£9ma'??Àw=ûù6ûù6¹ü;zX?'>ÖÐg?¿&?0èÏ>@}L??E8A9³½=>Ð;®+;R?Mx=éPú6éPú6¹ü;Þ^>&R>£A?}q?ÿÌ>E(?Ïm8öb9ËS>Éë:x]:?Bx=Ð¦ú6Ð¦ú6¹ü;fD?kp¶>b¡G?OOè>í¨>0?/9L¼«9âD>ñð:x¸:{/'?Óx=¶üú6¶üú6¹ü;S?_Ï>WüA?sO?}?w±8?îÄ¥:K:ÀkP?¯P:+a:K(?°~y=Rû6Rû6¹ü;$è>¯¢>¦6?K/²>Õ<>wz0?Ë-{8c8O?
?L:ûÞð9ûlY?¢y=¨û6¨û6¹ü;"?ììÕ>=8:?`ñ>(ì«>íµ3?j;º8ïéÄ8õò>´8¼9vQ\9~´Z?èÏy=iþû6iþû6¹ü;¼48=u1=£d)?Pjõ;Ú¾;È$?×Æ¿¸þìQ9Þi¾ÇO¸BÜ8ø}q¾h+z=OTü6OTü6¹ü;U_>>Lg8?GT>`ÞN>³.+?¾Ñ¹@J_9´r¡¾ªV9Qáª9Ì >º;z=5ªü65ªü6¹ü;Ë>vh>¡PI??h?½j?±L? à8`º9áD>¹S9Lî9Ps>qz=ý6ý6¹ü;]Õ>ok>hD:?CÆã>´vª>Æ+?Tâ
9ÒX9(b>YË9ò­9tz*?09{=Vý6Vý6¹ü;F?¶ÏÔ>ì¬?@ó<Ã?÷§??!=×z!=Eªg?EÆ<ù\<×we?É_{=è«ý6è«ý6¹ü;ô&Ê<`á<Â*0?|5< <ô[?R¹^R9-a¯¾aÞ«9{ l9iU:?l©{=Îþ6Îþ6¹ü;Z1#?^Û>:>?¢>¥Ó[>\À1?£ 8ßZ­9±8m=úé:wn½9	S6?Ë|=´Wþ6´Wþ6©;ðv?¿??¿q?S7?ÉÌÐ>Ä`?§÷·Ãs9×ÿr½Xuo;Ô';¡6?~-}=­þ6­þ6©;·^="=õ(/?-> ±>é
?	T9²9]0É>½÷:É'µ:&/?q}=ÿ6ÿ6©;e{(?ºiÜ>8¯C?	?,¶>^A?Y8Q9Îj	>Ëi1;?û:¹Ä4?ÎY~=gYÿ6gYÿ6©;øM?V.Ý>Ien?ð?rÇF?gG?0æ9tH960/?^½0;íª:.Z?Ë~=M¯ÿ6M¯ÿ6©;tÅ¥>¼`>¿ï<?¨¨}>8\:>69.?2'¸#<g9×r(¾,:Ì¼ö92?2=77©;×}!?s Ù>{÷=?v8?pm?<õ0?¢^·7¶<9ï%=	øQ:/¨:I?°@=-7-7©;Q	½>%ª>:?ëýó>b²>î/?TÐ_·P(9ülÚ¼wÊ9óª9?9B=X7X7©;üÄ?¯Þ>ïD?¬K@+Û?¾jm?j :p&G:-Å4?^¸;Âl:Rf?=s7s7©;(?ìqÖ>^<I?jë>¦î >ô=;?*]¸ú­[9Ó¾¢9Ú9¡]?SÅ=f®7f®7©;»!,?gwÝ>÷øF?ÿì>±Ñ >¢<?º#·ì?9åTÛ¼â:M·9A\?2Í=YÙ7YÙ7©;°Ã?o¤§>¡D?E»?#Â>ª1?åg°¸f(9T¾@DÛ:ð¡:JJ.?¾á=L7L7©;K¸>Çi>cI?iW?4?@3? <%9ý9ýv!?ü8ý9°í9j?=?/7?/7©;EØ>Ý>Ö}J?2ä?÷X2?åíE?meí8Gr9×z>$Ù:Å@N:¬+?=3Z73Z7©;í¯=iò=ß¢.?Ë,=´G=,¿"?ä½9ªÒ9Âæ>©Ln;õ#,;Æ11?
y=&7&7©;.·>ÖV>n}7?`ã¥>ªu>Þ,?s¹D9Ã¿ùº::	?R¬=°7°7©;6%?*Û>|@?ª}?ï¾>Ë3?±¸0é9\¾åb:d5=:ï÷?*Ô=Û7Û7©;
?{òº>åVE?2Å?JÏ>p²6?Ë379Ü<®(;¾SÜ:R5C?­Ø=ÿ7ÿ7©;½?D·»>ì¨3?7Ë>çÄ>-;+? 
µ<jô7©¼Ë¥8ÜgS9¡ÄH>+ò=ò07ò07©;|çº>{j>X_L?
¦>Ýs>[$/?.ò·S1¿8ð"¾OÑ9É9Ubµ>¿=å[7å[7©;ØÛ?Z;?ªq>?¦?O"<?r¢D?À*©9¢9):?£¸.:ä9>§C?8=Ø7Ø7©;u ?4©Ð>ÏÜD?é?ï®>E>?ò$å8¾ÙÃ8lÂ?Õ«:¨td:>@?óG=Ì±7Ì±7©;Û_?¯¿®>ÈnV?íO6?ýI?Èæ5?±l9¥q9¿Àú>Ï:ðÝf:*?ðc=¿Ü7¿Ü7©;iS?uEá>@p?RI?XÄ?E?ó<Q9Î¾R9J+þ>ï~:G°<:}´,?£=²7²7©;ÜÁ<[<F7(?ôµf<A8<ïû?&l/8^9
¨=vÈÙ;È¨;½U%?{Ë=¥27¥27©;)3?'ô>K<<?ýÑ>ì¿>ÓY-?uS¶¸m¨-9c¾n93ªû9h+r>ÁÕ=]7]7©;Äÿ?°!Õ>>.@?¯&?kï>
2?æC8¦¨`9d$>²7®9ö·9ó>_Û=77©;áê/? }é>Îà@?µñ+?ó>Ò¹4?Õ¢47¬4X9*âÕ<dO:W9¿lZ?´þ=~³7~³7©;º×Ò>«è>ÀF?Ðã>3 ¥>	}/?ý>8W9d^>Ap¨:Ñ|:Ý*?O=qÞ7qÞ7©;·ð'?dÒ>EXL?×M?³	???Â'9jk9¶µ>E:[k:5??
=d	7d	7©;¨^?5Ü?û~G?Å¹?ÁA§>²%K?®Â·×ú9°s½Õ­1;óõ;©-?¹<=X47X47©;§?Q
µ>p	F?VûO?÷é?µ45?>¾L9å?ó8¤yW?xå
:T:sZ?ì==K_7K_7©;ä·>Ðho>Ü¢D?¹ó8?É?)U3?^)E8¹Ês9ßÏ=ü(^:}5:¹?I¦=>7>7©;?=Ig=à*?U^<d03<Þ?Æ·x·öØQ9ªµ½)D¹Vø8nJ¿Ñ=1µ71µ7©;³?°>¹<?ÞùÄ>ä>û:4?¤ÔM9)qÕ9øÞv>yü;Õº;ø,?y=$à7$à7©;¾?VcÊ>0F?È<ü> ©¹>ðå-?Öâ899r¬8>Ñ':<«²<³í4?´Ó=77©;ÇI?Ûó?Ù<?·3?­ËÐ>Í0?UÃ8u>9(c>k]À9z[9Ðö,?üØ=
67
67©;5j?þ\¯>Í×??Gµ>ÛR>¥2?ä#96R9$ý}>l)§:ª¸c:ë;?F=ý`7ý`7©;À:Á>Zª|>ÇC?gf¨>äy>-?I¾¸_8/9sÞ¾9,¤79jtN?à¦=ñ7ñ7©;ÙÕ>ÞR>óR?`r^?I ?ÜßD?Ö¾³<sd<¦kI?c¿9û¦9?Ä¼=ä¶7ä¶7©;%ÖÈ> ó>uê??T³º>ß¨>Ë5?8ì91=1]o:äÝ_:aÜ?Ñ=×á7×á7©;ým?ÿ?>??n?Ä;Ü>¬4?L8G8Ó9¦®=×:nÈ:Tý?Jý=Ê7Ê7©;jÄ?VT>©X?þÛI?ÿ¿>j<?Jg8t`¥8Î>ÂúÀ::ôl.?A=½77½77©;Ë?ÎÝ§>pK?ên?ìA?|\D?ÌP¸ð÷9¾ä^½I§­:þè+:LL?8Y=°b7°b7©;»Çè>p_>@U=?ì>ç¸W>~Ü0?rÓ8Ø<49º)>:ä2:AO?Vb=£7£7©;ø?ÕÇ.?ZüJ?ã¿Í?Ò?ÊÉL?b$9=Ô9ùÖ´>lKA;Áê:0lS?=¸7¸7©;PU?·>¹G?]¨>Õp>ùË2?íÅ$8Ò*x9Iù©=:jº9®µ8?+²=ã7ã7©;Aæ¿>DU>8Ú6?ºÈ>\Ï>#(?${8>Æ9²ù=(:d±9#s?Sã=}7}7©;Æü$? È>Ì"S? ?>À>?x¼L?tþ¾9¯!Ò9X¯è>Â;EÊG;3?=p97p97©;¨.>^@>ú:8?X>tùR> ã&?(t>=<vð<®ÂJ?²#,;iíï:Å«7?3=cd7cd7©;5M?Gé?Ò x?;H?öú>ÀPM?/Æ8AÚ{9dÜI>°:e
*:ýËS?\=V7V7©;Ê>È>*n:?©Ù,???}j)?"ã¶8|mÕ8 ^Û>Ü_:ótç9?m=Iº7Iº7©;yu?Áe>#Ä?â¿?¯fX?yÿb?q3<B­À;L×m?¯:³=:ï ?Rd=<å7<å7©;hë<­<\-?¹Ñ;q4¯;Ô#?V=w¹Yp9K«¿ke·S`9!Æ,½ ¥=/7/7©;a?Y\¹>ÙìL?ÕÊR?m&?F6?Ï`¸gr+9I'¾ì®ò:L%»:Fü%?í=";7";7©;½`?¾w°>yNd?$?
É>µÒP?ú#89Ô\9Ù¬>ï¯:ÿÐ9±m'?à=f7f7©;ÿ>áÓª>A'??Ú®>² >-S-?&dÎ·²4b9Vi½mJ*:yî:CÅ?óR=	7	7©;¿====½÷-?¶È-<d<\©$?²ø%¹ó9[¿*ì_¹Hª8=7à¿¼=ü»7ü»7©;åYØ>µä>qD?9r?KtÐ>zd1?ào8"T69.Å=:|×:ªñ>Cm=ïæ7ïæ7©;æt[>~">_ß,?PZ=üÈÍ<¾ê ?÷T¹
ç8Ï~k¿kë!9.91>=â	7â	7©;XM=¼¢=Ýª(?~K¥;/ ;½ý?Ü6¬¸f9G!¾_Ç9®î8U>?I±=Õ<	7Õ<	7©;å[§=[v=D).?~§X<'<Éw%?«¨W¹Y¤8ïõ§¿H6k9¢<¬;Ë=Èg	7Èg	7©;w=ÙÌ<à&?W;ù©);:G"?äk]¹ c8¨³ù¿sg¸bý`9
­¾|@=»	7»	7©;nô<U^½<÷$?Ê¢;Î;È?51¹8U9j¾º9^¢9ÚwÔ>Of=®½	7®½	7©;õ?2±>Õi:?½À>n >@÷1?p®Ò8Æ5$9S9¤>tl;ÄI;üVE?Õw=¢è	7¢è	7©;R?a>~aT?:Ç?¨"4?b]?u!:¢Ãï9|d,?à
;#¬:|R?´=
7
7©;[?d¯>Àl?c,>²>ü2?Zðy¸Bîl9¾ØA:^±Â9Câ~?`=>
7>
7©;+f?'?Ao?µ{?ÑZ?a`?´r¶9÷<9­?:ä:ßt:Ï:o?7Ý={i
7{i
7©;ÎÂR?Ù.Î>×?ÐK?-Û>eÌm?¼¬7ø`8PD> B¹;¦L;-Íg?c=n
7n
7©;:Ã?U?ø?3ª¹?Å@?Üv?Ò¥9mLª9®Dù>é.<ã¯;g\}?Y=a¿
7a¿
7©;¬ú>ÅT©>¤|=?«Ää>§â¨>Èb-?[¼8Øì}92Ö>~Ü^9é99ç?#=Tê
7Tê
7©;ÞM³>;]>ã{O?[©>Ej>Âí8?#ç8°9L²Â=ÍçÕ:{d¢:m(?E=G7G7©;ç?ü½>rÕA?ºî>ýzª>¥=3?ÍÒ%¹èÑà7CÒ<À\ºç8]9_V>øF=:@7:@7©;{-?V­>VB@?&±?½lÕ>®3?à|8¾e9,¨=ô:).`:ýÃ?ä=.k7.k7©;×?CxÃ>N+H?¬vÙ>,Z>÷,3?\Ì8úõÂ9ÿ+>¶¡":Ný
:Ã?QÅ=!7!7©;Õ'$?rÜ>i>?g4?07?ªh2? Å¤¸t_9Å<¾Yâj:&:[4?Zá=Á7Á7©;wñ«>×m>·µ9?Eë>=U«>\ð/?×ýG8T8ÿ¿>g):Ð9ànP?À=ì7ì7©;»Ý<¯{¡<eÁ/?Èós;Ðj;û?lmT¹¾þn9Áã¾=g¸±µ49±$¾¯o=ú7ú7©;èª>°C>G?Îõç>r>Hh??Öõ·à£9-ð½Ú:}":pZ?gv=íA7íA7©;\¸¯<WN<N*?o;/¦6;$B?³¬¹²ë'9×Î¾"hÞ8ÀÆ39HZ>¤=àl7àl7©;]è>o>>þ@?ïÉ?Qbâ>[+0?m&|9è29Eä÷>[ý;°Õ<;%#??=Ó7Ó7©;Ç?õà>$þh?w°ý>:`¬>`a<?4´·G9¦ý+½v"9¾ù+9eë>wY=ÇÂ7ÇÂ7©;1³?	Õ>C²8?-º6?Ý?Á -?rÂ8¢j­9gC>l<L:¨:Ó­.?·Z=ºí7ºí7©;ïd?/Ö>Q=?Pi¸>5>e<8?þY8pÎ8~Ý>R9ÚW¶9Ó>Ó©=­
7­
7©;Ôv?_G?N¥Y?=¢?4F?ìP?fÖ9«YG9Û©?Þ>¤:8:ÝÊc? Ì= C
7 C
7©;³|+?ÖÝ>åE?ù×>ß@>Z1?&^¸´ud9Ãø½ûVÅ:¦}:¸·7?Ù=n
7n
7©;½ÓÊ>§ñ>úæ6?á?\ÂA?ü3?î9§°9ò¹Ú>ÛJ:¢Ëç9k
`?g=
7
7©;NÄ_?¾î?¦;K?:ûû>=¯>ª
8?Ð®'9lÙ9v*>Ô:í<:Í;?Ú5=yÄ
7yÄ
7©;¶ô=«zË<$(?vÁª<YË<eô ?Êã
¹ Ê8jî¿[DN;;¸ö+?ì=lï
7lï
7©;WöU?§ò>9»a?FÙ.?²gß>ù[H?È49Ê9LX³>·":PÀ¡9Ã?³n=_7_7©;FÛ=fµÙ<À60?-®p=yl7=³ô'?uýë9Ôu:À©Ï>gö¸:øQ:}?¼À=SE7SE7©;UJ?3*?ú?R?É×?Uúr?Ûø:ÔR:Ñ??Y:I$:ÞK?`=Fp7Fp7©;Àv7?£õ>È3??ý>|Æ¶>À11?8Uó5óX9;WÔ9­g9^"?d=9797©;N¹!?`Ü>Þ;?Q?êÆ>%,?V9bÃ9%0ð>,18ÜöÏ9Z=y=,Æ7,Æ7©;¨qâ>>ÛD?ìÄ¾>w>°A4?ôvR7ºT9"þ<©:þF:ZÔJ?@=ñ7ñ7©;ÅC²>^>ÿL?éÓ?Y?R7?Äû·hW9 ]½¥¦<{@D<aY?[=77©;ls?ÒÍ´>û:?Zç >ÕQs>ÿI)?´¹7ôV9·^=æ®9îÝ¼9Òí>j=G7G7©;ï>;>pw0?OÓ>ªò=È4 ?kÑ¸=¿k=:²H?Ì59üó«9RÆ>H=øq7øq7©;:Ó>Í8>ï«S?çD?Ìÿ>Ö´D?LÔ8þOg907k>ÐC;úÅî:ðQ?£=ë7ë7©;~$°?d)?¿?¼Í?ØaG?¦?ï[9w¤9ôÛ>0s:3:lÞ|?ø=ßÇ7ßÇ7©;£C??Ô ù>6D?(? Oë>ýæ6?M_¸^?=9­¾ñ:M:gý!?¿é=Òò7Òò7©;H>¶ãO>Ûr@?üC?n:Ö>Õ^2?uä8úÓl9Âu=÷R:±!:f'î>¯4=Å7Å7©;ß=2?Ó¼>Y¦q?hd?A¶>É^?Ró¶8ìº8õ
û>*©:#)|:&¤+?À=¸H7¸H7©;3?5À>øÖE?4}Ü>4>¿2?V6¢8¯FF9ÚoQ>ï:74:ò?1©=«s7«s7©;¼=;?VQô>»1D?±5?ù>¬:?9Òö:9Î2?z%d:ÈÂ':Ø.?©=77©;lñ!?­>¤Þn?,KS?6ïè>`7h?ÑØ8º9¯I>ây:üøû9J}?6=É7É7©;Z4=åÞ<^/?èé;¶½¼;Ï?æ÷ê8gN9²é>Ò½Ö8Ý¾ª9Qû >=ô7ô7©;ä¶>Ôs>Ó@?8óÀ>²>©1?ÐM0¸kö=9Ûí½
$:ëJ°95n?Ð=x7x7©;"}C?EÛ>Öd?^#?»0¹>b?ÐäJ¶¾j9êCÝ»LG;7¯Þ:"e?Í#=kJ7kJ7©;iÈµ?¨?øA?â¼?¦?Ë¡¤?g¿<Ï(&<-r?*:Ñ*:U?G$=^u7^u7©;ßË(?H¾=.c@!//?·>Ìu?G=zÈö<êO?:]b9Éai?)3=Q 7Q 7©;Ö?3Â>¢à?iL@#¼÷?éR?ub<q<È¯?Ýf¦;Ï1;©o?M\=DË7DË7©;òw?+O°>¨ËA?*>Ö>Ò0>u.?ìt´¸X9>#¡¾fëË:6A:/²3?=7ö77ö7©;·93?!Éá>5K?Õ]??ùO<?¬Ë¸ps89tÕ½
-º;¿§;_b.?&=*!7*!7©;Úa»<bv<Ô5?`ã;µbÃ;¹?¼&¸ç59)yê½¢K8ÿü8_2©>A=L7L7©;vêq>Dì">>?ñ?&?~ãð>Í­0?(Ó¦¸t89÷¾Ìn9 í=9ð ?Ý=w7w7©;^~ÿ<dè¿<3i*?¯9¦<Â<* ?¢ã8wÝ9P>·6«;2§;Ðø#?DÉ=¢7¢7©;ò5·>8{>(²:?%R©>;&}>B:+?Úòé¸Ý9
^¾Ãg:j[:Wà)?§Õ=÷Ì7÷Ì7©;'Å(=îû<Ë~+?£bc<ÂE4<©s!?ÊÂ¸¿Ô8ê¾Ö°(¹'9ÃÝ¿w=ê÷7ê÷7©;py?uëÿ>y?æ?Â,,?òd]?Ò9Éá9
ï>}êÚ;~;oY?Ük=Ý"7Ý"7©;ñG?Î¥©>C?Ï¶U?úÊ?KB?°n9`v·9­[>hªÍ::þù9?0w=ÐM7ÐM7©;$@?)ú>cºD?±Yü>â
²>i5?	¸\µ9Ðg½íO9ñ_Ú9ê¨¥>BÞ=Ãx7Ãx7©;TëË>±>7ó>?Íã>«m¦>­.?bÅ¸bjk9kßV¾½;Jõ;5ª4?ë=¶£7¶£7©;%z?2¡>ã&L?	ÅÑ>`">
B5?I9ãÉ¿8ïD,?ÝØ::àVr?@¡=©Î7©Î7©;ÑJ?3ë?_I?L?¤æ3?7?e19^¼¡9ºüÕ>@¿°:-lS:kV?a°=ù7ù7©;?ð¼>SG?&	?Â>È3?|Ø¸ñ*9k£¢¾+û:!,:×îí>ÿ=$7$7©;_­>FÆf>S@?®Pö>©>:?XC·3b9ZÆ¿¼Ëÿt9¦¨9|*â>[=O7O7©;ZD>éÔº=
<5?Wæ¯>+ó>ôï+?Ú9=Ë'ê<­0K?¬¤¸<½G<j=8?H=vz7vz7©;^{=Y2>=#+)?R;¯^;µ?ú;¹Q69ôÅª¾ò?Ý8H9OTË>¯i=i¥7i¥7©;Ï¨|>ZÈ/>Âú7?Eu«>_'~>´,?|u8ì¦9Gtó=%:ú<©9P±Z?w=\Ð7\Ð7©;Øç>ÖTJ>â2@?Y Ü>½¡>Å`.?Çó8Sw97#|>î>°8Ì9;r>5=Oû7Oû7©;v?÷ ©>O)S?ÌÐ&?ïäâ>ë6<?!
9è9«%>KÏÈ9H:Dì°>A=B&7B&7©;
À>> m;?Ýñ>ÔK¬>®3?ÿòo·å£9=e»¼:¬-:»~:Ó?,d=5Q75Q7©;^f?OÁ?¢íH?Íì?¶´!?DU?sÍ9Þx9W-?ò^¤:xáE:ä¥T?=)|7)|7©;¯>÷P>=\@?¢ç?<X¶>Tù4?ÀÐ¸¥¨9?Q¾4Ð:J:Æ;?&%=§7§7©;ÅH0?¯ðÞ>ìlJ?¨?4ªÇ>18?S!¹8,§À9èö=6;:#q:ï>B¯=Ò7Ò7©;4Ê=kK=à£3?¦Ú<GC<¬?³B¹½-$9¶å¾XV¸^9±Aö½÷¹=ý7ý7©;`Lu>Éß>áF?@ç2?¦õ>Ôp:?àÆ+= ÷Ì<AV?#Á<:T$!:ùî?ñÚ=õ'7õ'7©;ýL>ñ.Í=]I5?ìÅQ>$Þ >Ìé&?¿¥;:À©!:Ú?7!;Úð:BS$?ìï=èR7èR7©;÷n9?¡½Ð>yjc?YËB?V¬à>~ô]?u_c9¤9ä°>y©;ê!¶:§7?ôÿ=Û}7Û}7hí;((´>Eob>®K?Åh?1±±><á;?³jj8¢A 9Á;»=(»9$s9|/?=Î¨7Î¨7hí;zË?úÉ>×ð<?t<¯>½v>YÐ5?ùé¹ßì9$H¾B:rMv:äÛ?þÎ=ÁÓ7ÁÓ7hí;KÂ¨?ùþ?'?;ÙP?±JÎ>!?À8^9Ëk¶>@%¦:$P:4óK?µà=µþ7µþ7hí;B¿¢>»wU>q,C?ìÊ¢?áíi?à&2?´ß¦8õId9H!;>E;d+¸:õV?$X =¨)7¨)7hí;±à>Ò*>Â¬Q?µ»?ê+@?Ï<?â¹8< 9Ù'>þQ;â;Ú]M?mu =T7T7hí;D>ý±B>w}4?À&>]æm>&(?òÞ¸h9?¶Â¾ÛïE:pR:Hñ>ÓÖ =77hí;zã>BÇ>¯^M?@2ç>!>*:?â69Wvü;çÈ:ó9³?p¡=ª7ª7hí;¦ÑY?äúä>s?g9?	Í>_f?19<UÇ9Jd>ÝBÑ;®ü;.ü=?Õ¡=tÕ7tÕ7hí;pî>VÃ¡>¾Ï<?cþ¼>á>±4?ô,8Qª9=ü)í9åÑ¬9%¨/?¶V¡=g7g7hí;×¸O?UC
?M@?Ä?|¹>»ÿ2?}¸,9ùÿ¾:;t3;uç6?_¡=Z+7Z+7hí;jË>À>ÊJ?3^ú>>[&J?¿1¸SM91¨½Rî;i©:
a?Ã¡=NV7NV7hí;g)?<¬Ù>;G?_?¬Ù>vy4?åi8ùÁ8¹Ã>tª¯9+»À9%Ué>àÉ¡=A7A7hí;u¡?@?T×?¸fU?ÔØ>N|?9'Uw9ý*>Y	;Ì¶:fC?æ¢=4¬74¬7hí;átí>-³>yÀE?cÎ­>½¯}>)d/?Óy»·§L+9h½õ9ÿ9">:û¢='×7'×7hí;Þ¨?¥=Ó>Ú=?<ù>¾¯>,=6?b¹h7è9?=Ç¿:^Ð0:tÛ;?£=77hí;¿?»Â>ª;E?Î?yYÙ>Þ1?æ]48âÍ9ÍE`= Õ;s;¢:?o>£=
-7
-7hí;á>cí7>&G?<?`öÕ>8?¤½9?
º9?æSÇ9Æ¼ä9Çß>Ö
¤=X7X7hí;ÏP\?áÀÖ>µP?]
Ç?ch?ÿ[?V	:<í¸9â_>?jèµ:U¨i:OMG?®2¤=ó7ó7hí;÷ø>úÉ>ÓÀX?ðë>òÁ>*Å<?fRð¶ |9è½ë¼ø/9r"9ÁG>V7¤=æ­7æ­7hí;Õ¯Ü?²S?ÊÎ?JÑu?{
?zd^?ñz87å9½G÷=¡¾4;ê:¨?E?ÀA¤=ÚØ7ÚØ7hí;þqÉ>Õ>	$H?{X2?©Ìõ>3¿9?
¸ÍJ9Ãr½ål;	Å»:zt0?
g¤=Í7Í7hí;`'?6
?ª¹?Sí!?%²>Æ±h?nb8_9)+>:Òí9c0?k¥=À.7À.7hí; >
59>ÁäP?:?Éy$?¬#I?Û<æ]<u'T? >:
ô96qG?MÒ¥=³Y7³Y7hí;fY ?´Ï>
0F?Mb?¹rÚ>N6?`ÌÍ¸­º9÷y,¾¤^:%"f:?Õ,? í¦=¦7¦7hí;xZÁ>ç]>o_?¸-?Z>?5²P?ôÝ92Y9oÛ?1<;ëÇú:A@?R÷¦=¯7¯7hí;s§>§^>¨¯@?Mù+?Ûù>(À0?xm:;ÁTâ:¡ÝR?_=g±È<#£C?
§=Ú7Ú7hí;Ï-Ù>Y2>Û<?$Âo>q2>Xû+?z$Ý7Õ¬9éÆ#=VY8ó*9ÂÆ>Ã(§=77hí;	?û¬>ÞK?^)?%Í>ùR?G9|]39e?ØÔª;¦d;
a??n§=r07r07hí;`D·>Eºw>c=?>8>®ü\>å~1?åÞ+¸-Á}9;d­½Ç:×oè9O?~Ü§=f[7f[7hí;æ
*?ëTÇ>6fZ?Í>ºS}>],O?ÆL8Ô½Á7L-?Â®,9Üq9gù¶>ß§=Y7Y7hí;f@Ð>j>ì G?#¹?{0?{ùA?iR8û­9Ø\=Y";b(Ï:¸ H?*õ§=L±7L±7hí;
¢m?É8?ZõC?¸Ø?tS?Ô=?\Ê9üø9ÿÐ>Ø±Ú:â÷:î¢4?CT¨=?Ü7?Ü7hí;­R?ì?Im^?A*Ë?b&}?ÏsM?x~9'æ9>è¿:>]:=U&?Z¨=2727hí;àf?Z¯?¥Z?uP?×3?÷âD?m 9?ÄÛ9öxº>6:9ÂÅ98J?¨=%27%27hí;Lá>R>Áy8?;¦>¤>t>²;.?0
¹7$Å¯9À=q÷9¢¸Ç9·G®>Ú¨=]7]7hí;¨_;?jÙ>Æ \?éêû>©§>gS@?ÄC)9ÌóR9iÍ>\8:ë¦:çl%?ÓÛ¨=77hí;â8¿>Êx>XÃD?Ë¸>_>ãº.?Îl÷8$Oû8ü>#­º9áÞ®94¤?~æ©=ÿ²7ÿ²7hí;gk?*ö»>ÿF?ä?gÝ>AÌ'?ªA¹Iã9ïþ¾¹ÿ<õ'J<ú¿A?vª=òÝ7òÝ7hí;ÇÉ>mCÉ=,*? ô3=e=rl?0 ¹¯8p9¡ª¾¼9u«:4¸>jª=å7å7hí;ë¹ò>>2îS?U[2?ò>G<?ôdu81ô9·â=È:(Øï9?Ótª=Ø37Ø37hí;Ô@Ú> D>TJ?ÄA?÷À?ðe>?)·8Ao:9É{>u¹¢:#":b?4ªª=Ë^7Ë^7hí;"·>K;W>OÒY?q.§?+[?iFC?wït9¤m9fö?Àù:Øú®:8+6?
ðª=¾7¾7hí;Óº<ÚD<mÉ0?ü=;¢b;Ü?y{¹Ç8³±¿éB9²ª\90Hµ>Póª=±´7±´7hí;L
?&¨¶>G2B?­Á×>Àë>¯à.?]b&¸à¼9©$¾V%:GÃ:55?#«=¤ß7¤ß7hí;HE?$ì>8V?_÷±? a?[ìI?VÀz=Ï=K?V?©Rj:ü@$:6?­C«=
7
7hí;<ã?wÌ·>|Z?ÛÁF?¬àø>þqL?¶R9¥±9,>×R:Ê :Q?Ð~«=5757hí;pK%?Gß>P©=?¯ê>·¬>,.?ÌPC¹ìlï8*ÖP¿Ò£9Ê0Ø9Á>ò«=~`7~`7hí;È<?åÜ>ÈZ?üK?Ç!?òP?K8ºì97:?>c=:02:/.?Ã«=q7q7hí;
à>9F>ÎA??V¢-?+Óø>¤2?ì6·çèË8z£½áX:©)M:kÒ?nÅ«=d¶7d¶7hí;Ú§M>@	>@
@?îî¶>ò¥>¬93?e¹¸¦9K¹¾qJO:¬1+::ý?ç#¬=Wá7Wá7hí;Ói?\j¼>O?¨ëé>üb£>ëA7?+
8äÀ9½B=÷:(:M`M?ìI¬=J7J7hí;°V?Úq?fÒM?h2?GVõ>
):?\¿£8Öz9Z'>Å]<å<ì¢G?~m¬==77=77hí;2÷æ>k>>C?©Õ­>,t>A6?m
¹´eE9+j·¾vË9±ì9i§?Íp¬=0b70b7hí;¤(	=þ¤Ñ<|'?j	¡=â=xÖ?À
¹ÿ«9øô¾%9{g9(¶>Ô¬=$7$7hí;Û.?ÕÑ>wV?:¥"?ZÞ>;?Ññ7Bz	9xÝà=1²Y:¨n²9*?n²¬=¸7¸7hí;|?þ­>v>?SÚ>Ð >³÷-?~h¡7<³8=æ=Ï:nï:ûM?'×¬=
ã7
ã7hí;5>¾ÐF>úI?{4ª?cm?çÓ7? q=æ=)gM?>¥Þ<>4<fÓI?{ú¬=ý
 7ý
 7hí;²ÐG=Ñ=ów(?^£>Í=N¡ ?m¹²÷91¿$	;$5¾:v8?­=ð8 7ð8 7hí;ç×>°>/M?ËPú>h¢>Ý£E?¸À>9²Ú3¾Yk9ã6x9µ¢>K<­=ãc 7ãc 7hí;Ý¡ß>_><EF??¹ù)?ÏOH?ÐÎ8ªü9'Í>~+;À:¢?Ð­=Ö 7Ö 7hí;¡>âÃ=S,?ßÈ<-þ;ã?âÑo¸Ì¯¢8ý¯¼¾ÏÝï8c8«D\?©­=É¹ 7É¹ 7hí;Ü?^¨Æ>GhB?r?ë½>Å0?¤7RZd8^z8>ÞÄ9æþÓ9ó»í>,Á­=¼ä 7¼ä 7hí;Ù=¥%=2PM?­4<¡ãÔ;uX?;z8¾WL9Ç¾>³Ó:HP9Ä?M6®=°!7°!7hí;q¾>Gz>C?T6>¨T>ÊÎ.?<ùÔ¸Vqp9çÀb¾´dù8[·9Al.>Éf®=£:!7£:!7hí;®>@>Ó+?6¹;==g=»´?Ë¸¾Nj9=ç]¾V_:T¯:+ê>¸®=e!7e!7hí;ôµM?
û>¿Q?øL?ieì>n÷]?Ù9õÔÕ9Zb9>XÓI;Áø:ø³O?{½®=!7!7hí;û?ÝÓ­>Zá\?¦???¹{:?Ø?L8Ðaw9^]Ó=V°;bX ;á¦P?¯)¯=|»!7|»!7hí;tÓ>ô>>6?ÂÂ>6>ï7?3H·0û89³½Hy´:ðµ:¦c/?çD¯=oæ!7oæ!7hí;'ô*>zø=Ý 0?p8~=1C=µ&?¨3=ÞÞ<ÌyN?Ó7u¤9©Ð<D¯=b"7b"7hí;µ¥«>²b>3gB?¿ª>ôr>1=3?(¸E9½h4F9.Eâ97?`>ÎÞ¯=U<"7U<"7hí;Ð?÷>#Y¥>Îf??ÆÎò>i¦>Ð5;?1¸PG9svH¾ÍC:W-%:1?;ö¯=Hg"7Hg"7hí;+é?ÜÆ>EC?à`Æ>
þ>L[9?H 9ä·i9QW>ãY+;äõ;Y5&?
°=<"7<"7hí;±³>ú4u>k;?ÉD?1
?Å02?: 6Æ9%(+?}ºt<ñ"<?@?°=/½"7/½"7hí;
ß>V>þàD?çþ?ÈÁ9?-:?	f)99F>¦Q;@g;ö??q°="è"7"è"7hí;ô¨ø<<³<>@1?w¿;'4;-?µ?¹xÇL9¨ï¾?ÒÏ¸Ò²À8
¿Å°=#7#7hí;_;¥>}Q>PÓI?`Á÷>a¨¤>þ@?ê¹ê·^ê39­þ¦½ùmý9oÎ¼9Ï+?°=>#7>#7hí;8ü=¶ë<
*?¤E=
©î<lÅ)?òÝ9Éçß9úÈü>	`;×¸:Éæ3?Î´°=ûh#7ûh#7hí;êN?ö±>T[?h1?´>B6J?¾.¿7Åà95&=[9z¾9%Í>=Ç°=î#7î#7hí;DW?Úqº>Ê±?ò8H?þ²¡>¨~?T9e9ÖS3?òí:q9¥?Ç°=á¾#7á¾#7hí;ÆÉ?k¼°>É@¹?×AA?ë«¡>Û?!o9ÚQd9¥?;:¤9ß?
±=Õé#7Õé#7hí;aþ>_h§>ùB?	ú?KÍ>\P(?¡ö8¶ò9)sm>¹Tñ9d
:K5ß>ü)±=È$7È$7hí;ËK?Ö®>ælM?âm?¸"?gS;?,ý8T[x9q> $ ;f¾:Z-W?MK±=»?$7»?$7hí;*ç)?ôtÕ>ÿÃK? ë>ü¡>\&;?@¤Ý8åÔ\90x>1Ì
9s97U>¢±=®j$7®j$7hí;NÓ>.?>ÕÚ@?Ý>Öç>â¤:?ò$ä¸³9ªEG¾ü¹9ïÖü9Hi»>l¹±=¡$7¡$7hí;ÈE)>þPø=§.?îæ>Ò=Ü!?¶,Í:Ìì:BH? æb8Âl9Cõ=`Å±=À$7À$7hí;®Z?¨Ë>{{:?½Ó>ÜÕ>B21?²wÛ¸.9§U¾îê9Æ9kÒd?a²=ë$7ë$7hí;h®?*=/?ó3Y?/oP?¯ý>ñUR?/0!9S9è*>Æ:ÄÔ:?s3²=z%7z%7hí;¬(=W ú<âI,?ãÐÀ;J;YÔ!?xb¹t?9IäÀ¾ÐÒ¸¾v9Ç@¾vp²=mA%7mA%7hí;?`?ÙÐZ?U8R?`¬?¦@?À9ôîÜ9äß>íÕF:¶å.:ü?ô}²=al%7al%7hí;÷ã?6É>ñI?E?`aµ>n<?Aþ98¨9³®×>,¡:îr~:"("?Á²=T%7T%7hí;òE=H=ë¹)?Ì©S<Î¯$<$?Áh9_¼9y÷N>¢î·ã×B9¹½5>³=GÂ%7GÂ%7hí;v?)5õ>ä¯?o!'@mA¼?ìEc?Í:nÓ9óæ,?ÔNÐ:²TF:gp?¿Q³=:í%7:í%7hí;sß>>rB?Ï
×>h§>Wµ/?¥z¸Á;9ç
¾ ?]:b`6::H?G½³=-&7-&7hí;ô°5?·në>ZE?ÂK?m¼>õ
9?©L9ï£9­Ì>1P£9@Ç9¦úÑ> î³= C&7 C&7hí;X`ü>­Ù>~Z?Ýò>Áf>C?jÎ9ï1j9>`¡:b:ò7?µ´=n&7n&7hí;ò²à<~£<ÐW0?z¬;ìõ;R1!?âÐ¹ßl9M"K¿å8û¼ô8²b&>L*´=&7&7hí;¾Lá>òü> à8?¼>>0"0?Ü¸=_9w¬½å¨:ó¢?:Ça?n´=úÃ&7úÃ&7hí;D?
ñ>qÔO?ýæ>?uõ>G?RN7îÐ9%~<$6:ªU¸9îW?è´=íî&7íî&7hí;¸>b>úP?U?¨
?Á¹D?Ø@¾8B¦9L¦!>É8:3¶':Lâ?=µ=à'7à'7hí;âôn=[i/=^.?lº#=H\=wÃ ?*(Ì¸vû8Ô%Ð¾z:½Þ9Ô?XMµ=ÓD'7ÓD'7hí;}5?ì¶><v~?ß?/?»×N?@Ø9ÂÀ¤9<¶ó>½:7Æ8:þ?øMµ=Æo'7Æo'7hí;m·?Î¡>${?Uû>4°y>¿×?$Ö9L¾9&À>ó¾:`¦Á9þA?tµ=¹'7¹'7hí;¬9¼>vèz>@?ÙØ>4úT>­ç,?¯WY¹÷g9QÄð¾,ÎX9µQ9êh?¶µ=¬Å'7¬Å'7hí;,¸æ>f>$D? ?Kì>ç-?
æ\¹©+8b!Î¿i:z´9¨¤G?B¶=ð'7ð'7hí;@û?ðl³>¡L?@<?y?³5?â9
9`Ö>-º:qãs:llC?Áy¶=(7(7hí;MÕU?Gß>8iu?·Ñ\?õòô>Èf?øgç8U¥²9Í%>çw:úl8:È+? ¶=F(7F(7hí;FÑ>ùT>èH?ü?ÂcÝ>O_4?Ò8´F~9§>Éò:igK:C\,?T·=yq(7yq(7hí;ª÷>X× >UE?ÍÜ-?7ö>4?Ï@9ñJ9Oü>O	;²h¹:$àF?&9·=l(7l(7hí;ù`|>o->c¶:?ê>w«>¼.?¬µ~<Ó"<×H?áÃ»<ß}<pð=?B·=_Ç(7_Ç(7hí;@ÿJ?¯<Î>oú{?l49?ûFÒ>Êya?Cü8pà9°F>Ãã; :Ëge?·=Rò(7Rò(7hí;Ïl?/æ¬>A?¬Ú>7»>òß/?ô85Ó¶8õÕ*?§:~ú9V?Sû·=E)7E)7hí;eø>Ã¤>ðA?Òqó>Î²>iE.?Ö\Ò·Òh|9æZU½ÙbC9¼9§L±>)¸=8H)78H)7hí;w¤>?uRæ>åS?LB_?]y?ÍE?fz939aKt?ë:¶Ïe:ï?ò/¹=+s)7+s)7hí;õ1?íÂÑ>ü/Y?$ëÌ>ª >E?Äý8ÈR9ú>36:Ìúû9ç£?	S¹=)7)7hí;/?³¸á>h!G?/Ð×>È>×Ë>?ÎÜ8Ñ9KµH>/Íª:4b:æLA?nf¹=É)7É)7hí;ÍÉ>¬²>d6?¸?¯6Ô>|g3?¶lZ·Ë9h¹¼ë:þ®u:¡a ?¹=ô)7ô)7hí;YT@?éâù>òE?SÕ?ñË>*¡6?ÿm8µb79&>~tÈ92Ü9õ­??"º=ø*7ø*7hí;ç<;Ø§<0?d;'kt;z?çh¹'oÏ8Ê<¿Ü¶Ô¿9è²¼!º=ëI*7ëI*7hí;?à8=e=\.?¤PÏ;­;Òà?­¹º9k·¿Â¹¬%Ñ8Ò ¿Ñ$º=Þt*7Þt*7hí;ôs>ÍÜ&>ì";?.Ò>é>ø-?ªÃ"·¥JU9üZÃ¼q<;lòE;âD?Fº=Ñ*7Ñ*7hí;Üø
?Ûß½>Mj??°J? ¹Þ>¼ð5?V2&9ª¬µ9¡0j>:BR|:Íß?_½º=ÄÊ*7ÄÊ*7hí;²?¨ÒÃ>î6?B?¨¥·>¦5?øöq·sõ­9	
²¼¹:Êë:ø
?SÉº=·õ*7·õ*7hí;äï8?±é>ðJ?x­?ÔÀ>@3?©¹¸àWæ8^´Í¾;´ß8"9¯°>ÖÍº=« +7« +7hí;Wÿü>YÝ¬>ÞU;?\ã?*p¿>ð]0?UQð8Å@9æe>ø":êoó9a+?xÏº=K+7K+7hí;Ïw?qä-?}D?¼Ü?+-?ÿIA?}à9)ü9}ã>£Ç/;ùÔ:4:T?æº=v+7v+7hí;Ig«>Äj>¯ç:?j²á>çþª>lò(?¾~¹£Ðk9¯4¡¾µò:h°Ý9å­?Ä»=¡+7¡+7hí;úU?¦Z
?;E?T"?éJ?
?@?n:6§´9CÎ6?Öã:²Å¢:%*3?D»=wÌ+7wÌ+7hí;U>H?½Ø>Õl?-,=?àã>ÃT?ýËq9¥9Hèº>90I:P!:%ó?½g»=j÷+7j÷+7hí;ÏA­>$óq>yQ7?3?-È>ïÄ+?°Ï9;ÄZ9ÁÑ²> t:ûc):m8?-»=]",7]",7hí;<!ü>ÎL£>µ E?ªp?U%*?S
5?#ú8ñ579XÂ®>¥:£xÏ9­0?ÙÇ»=PM,7PM,7hí;n\?½Ø>PSb?¬?Â×l?Ìÿ9?ª9_9~Ë?¸ü;ãª:ö]?~ú»=Cx,7Cx,7hí;5
?I·­>¬K?øx?,?Z8?R;¢9þ¬9Ô?^:n2:>¦B?Æ¼=7£,77£,7hí;?ÓÌ>>vùD?è?÷°Ú>ïì7?xã8|59U >ÏÜ:Cp¸:´=?W)¼=*Î,7*Î,7hí;¼w}>a!>ù	I?|?9?#8?/Ç=±x={	M?4\;õs´:
OU?!¼=ù,7ù,7hí;òõÝ>÷À>DÈ8?Ñ>±«>B¶/?Ä®¸ðu9ø#¾F<ùÖ:<>G?½=$-7$-7hí;)C?"Ó>µA<?Ó³­>9Fy>c2?Èº8Ø]t9ï¬C>!ÿ9ÞÒ9j&?ÏD½=O-7O-7hí;®<¶>w>qv<?7JÉ>ª>k0?@©\8 ô9(¯×=æi9ã	²96Î>¸K½=öy-7öy-7hí;®?ESÊ>rSG? M7?'Yû>±:?7àQ9&C9}{Ò>þàS:S!:(?½=é¤-7é¤-7hí;{üi?1©
?lS?¹ÛL?à?·ßB?2¦9º9,?k:;*Êç:¹ãM?8Ñ½=ÜÏ-7ÜÏ-7hí;(Ü=¦=þµ)?}Òc=¯à6=)u?x^º9G°9Lv?wD<UWÀ;Âa-?ñ¾=Ðú-7Ðú-7hí;¼ Ù<y`<º1?lÁ¦;©Ox;Gë+?=¹ì}9P¿ÐÂ¸ÔB99ßxÔ½b¾=Ã%.7Ã%.7hí;]%Ã<ß<@h-?¶â;ç|;Ô¤?Ü¹p¦89>\6¿P{¸w9]½,¸¾=¶P.7¶P.7¹ü<?Æ°>ÄU?´Ì<?Äø>ruB?zé9k¿Ð9Ú)?i :Ð9rà~?ø'¿=©{.7©{.7¹ü<,ùi>ìs%>5?	U\?ÀE&?Å)?æd=l==LF?¢-=¥jì<ë];?É¿=¦.7¦.7¹ü<r?À3Í>ÙaA?OTê><z©>íú0?<æC9ø99¼? ÂH:j[:²'?ÚÜ¿=Ñ.7Ñ.7¹ü<k?Ø¬³> ò@?wu¨>uïz>ÝÛ+?eî9(¨9,n>tH:Ð:ð9ß&?ÔÀ=ü.7ü.7¹ü<~?¬ÃÉ>ò>?'lõ>-³>7S/?òj³8£¸o9û?>ûÉ8Ì9È§>yqÀ=u'/7u'/7¹ü<c&Ç=Y^=Je?Hr>0=æ~i?IA=Mµ<Ø£?POÃ<½g=<ý?»À=hR/7hR/7¹ü<½>D?ÈÐó>_
N?dË<?4;þ>¤>?:_8J18õ'·>c<:&Ìå9ÞQ?µÀ=\}/7\}/7¹ü<ðæß>i>ïG=?ú ?Ý!Û><?N8yu29¬	A>tR(8°J×8,&H>¨ÃÀ=O¨/7O¨/7¹ü<h?­NÃ>¡ÏM?5Jú>FL©>,<=?ÓÂ8Å9Ê&>Dõ'9¯9¸ót>8°Á=BÓ/7BÓ/7¹ü<Ò)?$Ú>ïF?¡Ô>P>°2?²6@@9ìLm<û\c9ò±9jiÂ>å¶Á=5þ/75þ/7¹ü<á$$?.	Ê>»üO?|W?°ù¯>oS?æ88
9f= J:±):h?AÒÁ=()07()07¹ü<lü>þ¨>Î??9L?ÚÄ>¦.?îVê8\¤9Tá6>bu:4}A:û&"?"Â=T07T07¹ü<ÿ¸>Os>pÔA?F°ù>}®¯>ºë5?FJ¹©ù59c#¿}:9&:-ÉB?ó]Â=0707¹ü<Ûª*?ÍÖ>ÄfK?KL?)¥ý>N?q9þ9i?$ï!<úÜ;r;?Â=ª07ª07¹ü< é>>IL=?~Ô>°b>¬¾*?ÑÔ¸~Ý9®H¾`Çþ9Êê:Ø>øÂ=ôÔ07ôÔ07¹ü<ïá>2{>øJ?ínô>Ì>²>Æ/?2	¸]¡Ñ8'¾ÿ¸:Ã»	:V$?­¦Â=èÿ07èÿ07¹ü<ÍÄÿ>¨Q­>ä<?ÿéÖ>¥Ù>ÇÍ2?S8WÑ/9³*Ë=3¥:©ÙU:E?ÕËÂ=Û*17Û*17¹ü<[4þ>÷®>°÷9?,­Î>ú>¯.?óÃ¸ P9±Å¾Tbò:d:¨G?ýÓÂ=ÎU17ÎU17¹ü<n°£>f>¦6?®Ç>M>½
,?)1¹d-9~2®¾¨:5:ÊÙð>õÃ=Á17Á17¹ü<6¯?¥>´FL?_?møÇ>]:?WW¸ïÖ9-X´½/||;å` ;êI?ÌÃ=´«17´«17¹ü<ênô>5¨>Ð§9?Î(©>]áu>0?7¼YX9¾i:=]G:û÷::(?JÃ=§Ö17§Ö17¹ü<·&Ä>pÙx> ÉI?ý'¼>"ã>2?¢R¸þCv9¾&:y@I:?ÝÓ>X¦Ã=2727¹ü<Æ>¬ØO>^§7?q¼?ß?/?'N9ÛÔÐ9I>jQÔ:v:CÔ:?vÀÃ=,27,27¹ü<ìs=áè4=®\,? Ù=Ì¹§=×ý%?K^ö86®9]4>åÍý;Èøº;ÑÀ-?Ä=W27W27¹ü<¶?Ë >T?×{<?eè?(;?AX9®49ìÏ>ÖÎ9æwÓ99ú>p4Ä=t27t27¹ü<À)Â>ûg>>?ý¦>ð¸q>KÒ/?
«¸·9Ù4~½ý~:¸P :@ÛJ?m>Ä=g­27g­27¹ü<ëQ??e8?6äÝ>°@¦>DÖ*?ýt7HOc9²	=&â×9úÓN9§?üÅ=ZØ27ZØ27¹ü<Éú?¼X­>¬Z? Ñ>¦~>¡ M? Q7Ñ¥T9Êûº<¢½:ï~:W>?{Å=M37M37¹ü<*=÷>¤Dt>?´Y«?ûR?ÔéO?ä&ª9[¤Þ9:¥Ã>öÊ²:ûW:YJT?Å=@.37@.37¹ü<4z?¶Ë>rr9?/É>?X>°1?õF)¹=­8%z¿ùé9~Ò9`LY?ÄPÅ=3Y373Y37¹ü<Å{ï>¯¦¡>B¡=?Ú>«D>jÀ7?\°¸ bm8å0>¿c?9§9Mçð>RÅ=&37&37¹ü<¦Ú7>£û©=ùq?9
?Mu±>Î;Q?ïËP8ìõª9T=ÃÉå:Ùh:Û:?dÅ=¯37¯37¹ü<Ûñ>du>LO|?üÇ@ýñ÷?c?²y¢:ÞéK:$úK?,"å:Î¤:±B?¸ÞÅ=
Ú37
Ú37¹ü<ì>OÜ>hõS?DÝ>W³>JBB?¢òO8ª 9µ°=h
:Ô(:¸?&&Æ=4747¹ü<i3Ó>>gQ?f?^þ¤>ÓbK?ÝbÂ8þ9Pö!>
:":RÄ^?TÆ=ó/47ó/47¹ü<Îø>êý>pâF??4QÎ>ÔR8?»¹¦¸<q9)1¾Õ1=¤»<Ì»S?vÆ=æZ47æZ47¹ü<ë!?JÃØ>J:??MÕ>UÈ>úd0?×¸`Y9/8(¾Ê¸0:Ä:É:?ó}Æ=Ù47Ù47¹ü<l?8K>¤´¿?¤@Ûü?>£?{æ9àÝ	:ßüÕ>u$;õv:¯h?T~Æ=Ì°47Ì°47¹ü<ÓÅ?íIR>ÍÂ?nÚ@Ä÷?5´?Æ$:k1í9ò§1?Ôu
;
2k:,ù?¸¨Æ=¿Û47¿Û47¹ü<¯jF?ïõ>»N?³w? #8?³åA?ÚG¹½9rô·¾Ïr<Go
<¾[?ÏÆ=²57²57¹ü<è??8?¡î9?òê>¯>à+?ÚÒS¹æZ9ß¹÷¾ÕQ.:
l&:?ÙÜÆ=¦157¦157¹ü<bÔ?§Ï>C{7?è²á>,I >³<4?Ê¸íÛ8Wë¾(²9L©9`²?ðÆ=\57\57¹ü<!Ù>ÏÜ>k¢Q?âô?³>¸¬:?ví·°
Í9ó÷½ç3;Ã:)uk?Ç=5757¹ü<æ@½>÷Ww>|àC?Óó>ç¤M>.)=?j%>·r>9ÿ¼ù?:´:¿{?p1Ç=²57²57¹ü</Ñ=H=J¿D?ô3Ç>¦¶>\Ë-?O9±8Ð`x9©6>©ã;kÞ:>,?kXÇ=rÝ57rÝ57¹ü<èc:>'èë=DJ?hÙÎ>Èý>º)9?·4¹='3\=QW?=ÌÐ®<P?RÇ=e67e67¹ü<Íß>\Ã>P0C?;æ>[¦>4&1?a¸v¡©96N½ý|:iI:>#?§¥Ç=X367X367¹ü<¿N?¼¦Æ>7?v¥.?¢ÿ¾>,j?[ô¹;xbh;ÿÙL?R´:9­9Éh?ñ«Ç=K^67K^67¹ü<0µ£>atL>üúL?;f#?é>!r3?²Y49Ê$9z®?W)Ý;³;:?"íÇ=>67>67¹ü<ÁÕ?½,¼>ÂG?Â>H>¸Z8?ºh¸õB9µG¾mm}:W;::C/.?÷BÈ=2´672´67¹ü<
X?QÕ?1P?e?tF?´µK?PÜ¶¥48F½pB;Hz;Ý;?^oÈ=%ß67%ß67¹ü<ïô?"½>9?,á>¤>äx/?}p¹ï8Ò®È¿Ã¨9×9L(?ÍàÈ=
77
77¹ü<ì?ÖÄ>æb@?õ¥Î>xõ>/ý3?£
·Áe9oþ¼-69ãÐ9V_>3YÉ=577577¹ü<fÂ>ùÃD>ÃA?A§¾>x>½*?òô¸R_9B¾ZÜ:|£G:Y)?liÉ=þ_77þ_77¹ü<éû$?*þÙ>Ä¿A?Dè?yñÛ>Q-?|Nu¹Áø8ú}¿§:¸U:Qr:?BrÉ=ñ77ñ77¹ü<í2?F0®>ï*H?A ½>l>4?G,ó¸\*u9`ë}¾··î9° :ôW¾>ýIÊ=äµ77äµ77¹ü<e'?³Ð>(Q>?¿>Îh>eì*?®o·¤»÷7Âc¾F9v^9Øïã>âNÊ=×à77×à77¹ü<.a?>?WX?Í§*?|Èâ>-¤@?Z&8Ìv 8BÂê>Û*:î|ü9ü;-?[ZÊ=Ê87Ê87¹ü<3ª=I}=',?zs<¨4ú;È$#?å"a¹8 Û¿ :c-:÷JE?~kÊ=¾687¾687¹ü<ªCÉ>>3ë@?äÑ>ädR>*¥2?l¸¤8´þü8L­¦>ÆLß9)9æb;?{uÊ=±a87±a87¹ü<001?ä;Ð>4ÕY?Ðp?mÁ%?âÅ9?¦'w9f90cö>³º:7G:þÚ8?³Ê=¤87¤87¹ü<î}Ù>Cw>Ä`??OÒA?M|?ó.?PuÙ6
k9(´/<VÌ;GPE;¡ÿ*?(îÊ=·87·87¹ü<zæ>Äv>Ý=?.µ>Y>cD2?líÀ8´çP9kl>íß:Ð%:Ñ³N?ùÊ=â87â87¹ü<vG?
Dé>æZ?/?r??eF?>!9\Õ9->ÃÞ_:î¯:5é<?j1Ë=}
97}
97¹ü<Ì?L´>áå9?M32?$-ù>7?Ç3?9 O9Bbº>µ÷8:CIý9ó:?=Ë=p897p897¹ü<Ì·?!»>ìP?T¯
?u<¹>°ÏC?¿ñ<8tº9÷á°=GA:Î@:5>?G>Ë=cc97cc97¹ü<ã?p«>víI?ñ©>0i>::?´d·èb9'ó½y:ëa®9º??bEË=W97W97¹ü<\¢À>4zZ>é·a?«?ßç`?*PC?9)­9ä2â>Höw:Ø :]F?[}Ë=J¹97J¹97¹ü<]ð?´Å>Ò=?ãIÅ>J¡>g-?%¸¾×98WQ¿ë²9þÕ9æ	Ö>ïË==ä97=ä97¹ü<ÞÇJ>>y.?SËt=9¯==70%?ûÎ¹PÈz7­Àâ/¹ëûx9Ì¾çCÌ=0:70:7¹ü<q"I?µÄ>
ñ?pwô>âº>S¹V?Ýæ·3¸9zÈ½â´;yÛ:íÉ/?ÜÆÌ=#::7#::7¹ü<Nès?Ì*?² 7?Å³?ª!Û>Ò91?asÊ¸úQ9<:¾rG¥:lB7:ûáf?hLÍ=e:7e:7¹ü<?Ë0?£QÚ>×NO?Xç?O4Ñ>àÆ>?õK®8ì[9Å`>Ç:)þ:s6?iÍ=	:7	:7¹ü<~A?°o»>5E???:ì	?·½1?|¸Ø9Øõ	¾qTa:Ôà":1?êÍ=üº:7üº:7¹ü<
n>
eÁ=C*?Î=ª¤=
4 ?#¸ó!,9+Gó½ÝË£91+£9~?YPÎ=ïå:7ïå:7¹ü<
*?9Iº>4@?T®ë>ìÈ¤>ì7?í*á¸°µ9ÒR¾¬Ì(:æÜ9@C?[Î=ã;7ã;7¹ü<ü/?]âÕ>'6?_?EÞ>x5?¯N9h9¼ÞÊ>×(:Q}:~p ?iÎ=Ö;;7Ö;;7¹ü<Êõ?L§¸>úà=?Ïª?¸º>;0?â#·ê9K'½JÈs:ë;:±Ø&?æÎ=Éf;7Éf;7¹ü<ÆÊã>zq>jq?ß6@·¥?³b?Yd=8ä=×¿t?xm;+;,c?ÏÎ=¼;7¼;7¹ü<Ê?à÷¿>OÛR?ÅR?yá°> K?":áçâ9ò?»/;÷½ù:^"4?\ÈÎ=¯¼;7¯¼;7¹ü<þ?ÚÑ>öÄ??/Ø	?ÇdÁ>Ùw6?aÁ¸OT9A ¾ÚôÍ9ÐÔã9«kç>»1Ï=¢ç;7¢ç;7¹ü<­>Üí0>¶ã8?tØ>´9>^ÿ2?YÒ=­·¯<-)M?q0ð<ûO¡<>?vÎÏ=<7<7¹ü<× ?µØÐ>C(E?ol&?Á*é>~¸6? ¸&¿X9xñ+¾ñ±:t¨H:b?êAÐ==<7=<7¹ü<½?·>B;D?Jb)?ú/ó>áN2?¤.?¸¹Gý85<A¾³â:@[T:¨°4?\Ð=|h<7|h<7¹ü<"B?qó>L?XÏe?Q?0F?{æ9òï·9úØ>rô:?Ó:«4?EtÐ=o<7o<7¹ü<ò¥n?¶é?"M?>P?Ó?ÄT9?¤]9â»97>Ôö9ç:53Ñ>úÐ=b¾<7b¾<7¹ü<,õ>éÖ5>QÆ9?ñvä>CË«>\9*?¦¸1p9b,o¾¾~9Ó.®9â°º>]©Ð=Ué<7Ué<7¹ü<jPë>Å>
ÕK?ºÁ]?Zõ?ðH=?©×9 ôK9P¸>ã0%:ûUû9©A(?±ÀÐ=H=7H=7¹ü<P<ß>,,>Í5?r·>Ob>ÐÌ.?Ó®Ì¸Sl9Yó]¾æ·: A:Î>½>ÍßÐ=;?=7;?=7¹ü<ÐÆ>v>n¼M?áo?eh±>8<?Ü¸r³~8úÏ¿g:³:m´O?géÐ=.j=7.j=7¹ü<íIe?	?UU?õWK?ØÈ?¯???9ø39¿W¼>Õh°:C':®ÿ?$
Ñ=!=7!=7¹ü<7ûH?4
?)06?kÒ>~= >¨Ä'?	¹(ö9æ/q¾D89àvÄ=Ñ=À=7À=7¹ü<S¨Ë>I®|>/UN?îâº>þë>f÷3?e¹êú&9ùá¾Ã¢:ñ]:jß;?*Ñ=ë=7ë=7¹ü<ûé.?~¬Ì>ýÆZ?Õ«X?Ï©?KäU?39[|¸8
y?Àa:uF:¢CF?UÑ=û>7û>7¹ü<øH6?¡oÏ>óõ`?jb)?ÂÈ>¶ýW?.\Æ8ð`§9I±>MÅ9ò9)?w\Ñ=î@>7î@>7¹ü<FÆ¤>	f>_7?§ÊÔ>Î>äï-?mÕZ8ß96 È=A:	]B:%ÿ>MqÑ=ák>7ák>7¹ü<ac?*h¯>_Ö<??Ñ>ëb>^¹0?ç¹t9oo¾!7:¶>Ý9wåS?A}Ñ=Ô>7Ô>7¹ü<s¯<¦à<fJ*?ÒÍ·<£<Õ)?4Ó³¸­¦9Q¾NÒ³86s9à1+>ªÑ=ÇÁ>7ÇÁ>7¹ü<Ì¯%>Kâó=ÿê-?Ëé;^Á;b?ñ£¹R<99Ab¿IqÍ8Ñüµ86?°Ñ=ºì>7ºì>7¹ü<J<O?,Æ>öö?`z@«Á?\¤Q?3O:|P:SK?;é$;X°v?üÑ=­?7­?7¹ü<ä¯>$ld>è E?éì?\Õ>Îâ9?n¥8àÑB9aY>8¦:ÑÉi:3×5?VÒ= B?7 B?7¹ü<ÙØ?´¶>â÷X?¨aá>>ëD?jd¿¸ÎoH9Ârt¾_;K¤Ä:¿6?EÓ=m?7m?7¹ü<×)=ÛkÝ<þýC?$<2.ç;R¹5?bÆy7ç* 9bÇ<,*C¸B89å¾­Ó=?7?7¹ü<ãÓ?)À¦>ºP?La6?
õ>>?ÅÇ8aKÉ9üÁ¿=µµ&:²:ãð	?q'Ô=zÃ?7zÃ?7¹ü<IÌ?OÍ·>^>?y>?sGÙ>8?¡¥8üã9X¤>¨9^`û9C¬«>Ò,Ô=mî?7mî?7¹ü<ÍD
?ô³¶>Y½A?¹á>ø> z4?08¿Õ&9f¼C><Ô:¤¦U:ñ)?38Ô=`@7`@7¹ü<â<?]»?Ï;?àó:?K?2?K­¹9Íå9ØÎ>£:ó1Z:³)?SÖÔ=SD@7SD@7¹ü<$M@?S¤¥>ã?úÛ3@d?J'?Ïh:SÙÅ9t?g)¸:ù=:*x?ÄõÔ=Fo@7Fo@7¹ü<Çþ(?]}Ç>ÞX?ÏH?MÒ?¦>?©gU9|ä¬9>þ>Ò9Pð9zGà>0¡Õ=9@79@7¹ü<c¤>Ma>7:?o¼>{M>vØ,?½¤¹G_´8qÑ¿ujI9`ôF9_?\	Ö=-Å@7-Å@7¹ü<&ô>R¤>->?8
>NT>U1?æ4T8ï¯9Õc={·:kT:U*?EÖ= ð@7 ð@7¹ü<®Z?·²Í>ÕC?%L`?7?àI?î~³9<Æ9ùÌç>¹J;\íó:ÁT?ÌEÖ=A7A7¹ü<>qå0>öa?ÜéÜ>åù>CJ5?,A9ìÃ9ìH¬>1Ç:*Bk:?@Ö=FA7FA7¹ü<EUÎ>2>ôD?rz¶?ºl?õß5?r9N=¾9ÓÞÓ>Êï¥:ís:{&.?°+×=ùpA7ùpA7¹ü<L,=¼ÉB=n+?dÎ<N÷í;°(?æÿ»¸ÓR96,e¾$úi7+Ü9AÞ<GW×=ìA7ìA7¹ü<>À,%>kQ?Ab?{?¸C?H¯¤<kDA<Ê#Z?Z°¦;ú´K;¨zQ?
i×=ßÆA7ßÆA7¹ü<}2ÿ>Þüª>Û	??°*?Ï>ÛÚ1?È¥ö8`Ãf9Ï>»«Ã9øü9
¶#?Ò×=ÒñA7ÒñA7¹ü<±³6?<³>v=?ã?c*?wtd?ó+'9þK®9ìu> ®9ÞWã9£Ä>Ú×=ÅB7ÅB7¹ü<_*¼<È&<`æ0?¡c¾;";û*? Wm¹è9cÀ¾ã*¹Ä93Í¿õ±×=¹GB7¹GB7¹ü<b?p«.?ÐV_?ãÑ?þ,?»pR?oF99ã£9v>¢Ö¹;è¦Q;ìb?Î¼×=¬rB7¬rB7¹ü<?<ìª>FÔK?èG\?c
?lG?q49§OE9Áé>¦Ñ:Te:7^A?ÐÏ×=B7B7¹ü<ñ|=ô2Ï<Ö2?¢$Ý;/µ;­Þ?RÄ$·Þt´	B¬AÀêÍ¸e0D9ÊX¾ÛÔ×=ÈB7ÈB7¹ü<Ù=?Æ²>T?PaÎ?vÙK?Ì?{á9+/¦9i¬-?Ë|;4;>?××=óB7óB7¹ü<nf?Ä¶>h<?­³?°ôÌ>&ý5?õJ9¨óï9x!X>3á±:«Bl:Ö½@?Å"Ø=xC7xC7¹ü<¦Ö5?­`Ù>}%V?`£?, D?LË<?Â3}9XRV98?áÖ©:ÖG:Y? @Ø=kIC7kIC7¹ü<íÍ>A?>CÕH??õs»>ÒS0?pÒ¸<=9ÔíL¾nÕJ:lZ?:ö­?fØ=^tC7^tC7¹ü<$ð@?÷Hì>I	Q?)£?zU­>ÿäC?D@9~Î98£§>ï:NÞ9¢,?ºØ=RC7RC7¹ü<º?ÀXÈ>ÇµE?âfü>~³>¿ý3?£#9:Kª9óÝu>,·:é:Æ±?ÐýØ=EÊC7EÊC7¹ü<ì?Òû»>k=?G-é>òÕ¥>&ú3?»8F5E9ºH:>´4?:n:g'?ÚÙ=8õC78õC7¹ü<_ ?¶×>Ìö=?3¬>øÑu>T3?,Èð¸¤g¼8#¿×·9«)9³&?·\Ù=+ D7+ D7¹ü<ÏY>t»=}./?ü;ÎúÕ;
?¸°¹åâÐ8 Æ3¿í8_À9ÒM>PÙ=KD7KD7¹ü<ªç?EÇ>·mM?ÏR?m?ÑE?¯=9çÚ]9¢àÚ>Ç"Ý:]W:÷m?­¶Ù=vD7vD7¹ü<T?6 >ÔN?;h>»IM>­S5?Ï]¹Eýj9ÿhñ¾Ûþ:wÓ:±C?|ÂÙ=¡D7¡D7¹ü<î
?ä
¤>é
\?Iõ?F?wI?ê99J±l>!:þþ9­B"?Ú=÷ËD7÷ËD7¹ü<µ7?ºe¼>T¯F?íÓô>[±>±0?FöS9îÙ¡9J¡§>;ð
Ï:dû3?l=Ú=êöD7êöD7¹ü<O´
?r!Á>?Õ;?#ãô>Á7§>t;?S·¶49_Þ<½Îjâ9çÅÑ9î'
?à¶Ú=Þ!E7Þ!E7¹ü<ÒZâ>à>÷"A?9>ÐðK>qã(?X¸
ê9Iþ¾¤þ9b»9°9.?¸Û=ÑLE7ÑLE7¹ü<´>ô¹Ø=ÃI-?9i<
uj<;;$?ö/ê·¸!`9"¾½¢ý¸¦9:°h½Û=ÄwE7ÄwE7¹ü<Èåô=Ô³=_.?aæ;^¯;®A(?5
¹ a9<²¾ú»8Ö 9~o¢>$Û=·¢E7·¢E7¹ü<ê>;>×:?IÌ
?\¯Ó>ÂÚ'?¹)9§9m?>ño¾9ÙÀ9QÔý>­yÛ=ªÍE7ªÍE7¹ü<4Ýý>úë§>¦A?p¤´>°±>ÃÛ4?£/]9¦_Ë8û5?°%ð9Õü¬9£±1?¡Û=øE7øE7¹ü<yA?^Pñ>^M?£,ý>vH¥>ÊD?jÖ8$X}9ªX>@Tf;
ú;îöI?d©Û=#F7#F7¾0<ãÚ>!>K?7À?å¬L?Ý7?¯¿n9Ñ#²9·«>ÇRö96ä9®(
?ÑfÜ=NF7NF7¾0<Eÿ-?^àÆ>ù_?8²?ëH¨>V?Ùò/9ú²^9>BÊ>`«á:À:Ó/B?ghÜ=vyF7vyF7¾0<w>?¶è?A;?Çý>,³>=L5?¼D=¸gy 9¤÷½ÑÉ:rî9ÊT(?;Ü=j¤F7j¤F7¾0<ùH?y@?¦??KÏ>9Ç>u¬-?æº·®æÿ8Oº½4,Í9QÂ9S?0ÖÜ=]ÏF7]ÏF7¾0<Ôû?ãµ>÷c??jWÔ>Ëe>¸4?*£9(C9À&a>{:2bz:ü?;áÜ=PúF7PúF7¾0<?K£Á>MµG?sü¿>Û*~>Ò^A?.`½¸y9©ú6¾TCC:{¥!:?×DÝ=C%G7C%G7¾0<ÉØý>&¾®>³ñ9?1)ÿ>uÒ·>Î¬1?.¥19^9ËL>d)ð9« :T¿>aÛÝ=6PG76PG7¾0<¹5³<x<"\.?-É<¹<>µ0?X§<}k£;ÍK?oY·¤bï8dh½éÝ=){G7){G7¾0<ö`?Ôç?rU?ÆÆ?8?uZ?À<9Ì½9íÖq?¯BR;º#û:lTV?úÞ=¦G7¦G7¾0<,¤=¾s=Ù,?M;cö_;üÌ?W	¹"b9Ý¿¬Ð ¸Ãf¾8m8Ø¾î=Þ=ÑG7ÑG7¾0<7Ùt?fÆ>àD?¤é?×R?sË??u:TÈ9â}J?Ýå±:¬A:+&k?ÞMÞ=üG7üG7¾0<ý[?ËÝÝ>ÚÕ}?7?´>qb?Ö"9 `9v¤¹>ô%å:âÈ:
þK?&óÞ=ö&H7ö&H7¾0<ÿ<È>NÛ>¨<?Mv>?í?«a*?§2¸MÕ8dv¯¾þ«¥;ýÓp;ç0?$þÞ=éQH7éQH7¾0<öþ>~%¥>ßE?¬U?Õ?¶x7?9K9¸þ>n:JX:.?ß=Ü|H7Ü|H7¾0<>r¾H>k9?üR¡>®q>]ú*?¯äd¸[ÙQ9Ä¾>Ù99òó9%Mä>fß=Ï§H7Ï§H7¾0<aQË<Uõ<C+?ÐTÊ;£;ó$?ÿP¹Ð
9Â/¿2Ñ]9mø9SýÇ>Õkß=ÂÒH7ÂÒH7¾0<-=ú>S¡£>ù¿C?Pg?´å#?xq4?!½c9Â}9ëå>eè¾;eÜ;ï»:?Þòß=µýH7µýH7¾0< ;?ñÃ½>JF?GÃ%?¯è>)_6?V¶>ØE9vÆ;¼@o<bÅ<ºØM?kCà=¨(I7¨(I7¾0<oú?j¾>9PC?yÉ)?³èí>ª²6?°j8&Ps9mò=öL:ç»:)?
äà=SI7SI7¾0<k	?»é¨>H?Ñ1¤> l>Ç2?S@8o%¢9ZÚÛ=ìR;ð;&k=?!éà=~I7~I7¾0<OX?i0¿>JÑ?K²j?qiû>Âún?wÐò8§»ð8M?bïv<~ç&<M`=?¨éà=©I7©I7¾0<xÕv?(¤ó>c­?^^8?µ>}±?ÔÂ®92ã59Eøu?Î;d¨';Ü]?1ëà=uÔI7uÔI7¾0<(}?´>8?µÂÈ>%><-?±«09²9Ë>ÐP;¨	;ÛHB?6vá=hÿI7hÿI7¾0<ëü?§yÄ>m;?¡¹?
6Ò>Û`+?2±·â±Ç8ç¾½ºë9Ë(:¼Në>°á=[*J7[*J7¾0<µÁ?Æ2¼>µK?r9@?º?.¬N?27¨9ÓÏ×9^Ç>Z;è;Ç|{?9á=NUJ7NUJ7¾0<qµÌ>+Ð>4Ã<?¹ß>D3a>211?f@
9ãü9¼>K&::Cº?,â=AJ7AJ7¾0<°U?Ë|´>=?¦r>1>4P/?lü¸è³k9>«½PO9B9ÊJÍ>Biâ=4«J74«J7¾0<p>>1>ÑÚ9?c¦>!>eS%?ýA@=·Óù<E?^:ÿ_:*Ñ)?§â='ÖJ7'ÖJ7¾0<×üð>§À¥>f:?zâÐ>>ç^+?öø¸øw9`¾`«Ð8f98>­â=K7K7¾0<hÄ?Ã|«>É°G?Xèì>!\>I>?a¡	9ÂX94>«9ßp9Fý5?Éâ=,K7,K7¾0<?«²³>ôwG?ÿ-â>ÄV>ÑÍ<?Õ;8+9á>g:áq:aw=?5ã=WK7WK7¾0<mºÁ>RÎ{>xôD?¶>ü>±F2?|2C8êè9"«¦=0
P:cCX:üCö>|=ã=ôK7ôK7¾0<èt?ZTª>J?Èã>Þ¡>cf4?¡t9qÊ8ï7?÷­¡9^9¼à?&ã=ç¬K7ç¬K7¾0<
Û>±Äb>æFw?íÞ>ÆC>Ò6I?]b9lÿl9Ö>õsÏ:zC:?×?#¦ã=Ú×K7Ú×K7¾0<øª>v>r1?8sÔ= £=¯³&?k©=÷\=ÝD?÷]ø8ç@9=Í¤>Äã=ÍL7ÍL7¾0<Ú]?è>Ñ±t?r0?g0Ü>%M?²û9|¥S9^Õ·>hI:!'ð9î½?Óã=À-L7À-L7¾0<4#?lÏ>èI?§t?áÎ>&B4?,[k¸ºJ9»¾ZKG:é½	:þ29?ãã=´XL7´XL7¾0<?¾&?ìðÔ>ÙuH?U?¦ÓÂ>H@?ØsÀ7¡â8jdÙ=¦â9óFö9Dë>Zä=§L7§L7¾0<OÓ?å¬>:@?aXË>ïê>²T+?F8û9EPî=y¯9*Ñ9D?!iä=®L7®L7¾0<ÛÍ®>÷xk>õ
>?]y>­j6>(ú.?èIn8ºv9óÉî=	"Ä90áÅ9½ý>K}ä=ÙL7ÙL7¾0<1gò>[>ôxG?^-ï>%­>Bë0?¿8¢ô9ß@>ª:Ò{:½©? ä=M7M7¾0<î>&>ßG?ç?Bß>;3?.;nl«:ïI]?ÑöÖ;6;Ö5?ãä=s/M7s/M7¾0<¥?{>'Ýg?Ã?bøm?ðkR?æØ9ìÐ±9-"?=;Ð¬;w@U?å=fZM7fZM7¾0<òo>'>Ím?«í?^>º?!d»=Ã÷5=Ð?§C
=|wz<Q?å=YM7YM7¾0<ú>¢>ÒLW>¬ê@?5?C¥e?]¶0?Ò×Ã<mx<ÐI?/<ùÇ;xÿH?&)å=L°M7L°M7¾0<[aâ>h+>6?¤f>V>°p-?!Ê¸5­|9ÉL¾~':÷:2JÐ>Y<å=@ÛM7@ÛM7¾0<¡Ë ?oÔ>ÅA?]@ê>ß¡>~:?»A·]õ´9F¼¢7:«¬9¹?ovå=3N73N7¾0<Kx|?Â?ëZ?Íþx?*?ùW?XX9ÐÔ9åé±>ëÏ;©!X;$5?aå=&1N7&1N7¾0<ÛJg>PL>Ù¢>?õà»>F>'//?\Ô6ûÄ9"Ð<7|Þ9Î»9£?sÝå=\N7\N7¾0<0)?
M½>·K?K?4·>A:?«98ÛÌÀ9YÁu={Ã:G¼:â<?Àêå=N7N7¾0<^?duÅ>k^4?$?KAð>OÌ.?^)J9ûi9S	¬>Úãx:ñ:ÞúT?
æ=ÿ±N7ÿ±N7¾0<£=bN=g+2?âXð>bô·>C='?Êm==2ªå<x&S?R¼»<]<4<?Zæ=òÜN7òÜN7¾0<me?¶¿º>Ð;8?o<¹>*¯>*÷*?æD·*j¸9p¼R¨;i²;¼%?±Bæ=åO7åO7¾0<g?	?ì}¶>@?o´Ó>Ð>q®3?híE9é|9§È>½]r:¿$:ýM<?Oræ=Ù2O7Ù2O7¾0<×4?"ð>¤É@?52?"#G?Ì8?
Ä99Ûé9fÿK>ì;;h÷:ÁÉA?×æ=Ì]O7Ì]O7¾0<®¿[?îw?
t=?èC?:n?ýØ3?øÊ9Jax9©2Q?U"<8¥Å;ªBR?®·æ=¿O7¿O7¾0<l9?pü>$¶;?tô>ãµ>·,?ùj	¸n£©9Q`O½Ñ§:·«ì9n4&?Ïæ=²³O7²³O7¾0<ì
/=B=³.?	Ç;À0±;ÓÇ?ì9¹²49åæM¿Ú÷A9ÝO9ãî>·ñæ=¥ÞO7¥ÞO7¾0<·>3GZ>ô7W?8?<uì>õTG?mÊ¹X9.Oû¾½<q·;®]?©ç=	P7	P7¾0<þ£?þvµ>¼ú\?c+í>ìë>¥a?+Ï39À9t¡o>¯÷9¼û9á±W?ç=4P74P7¾0<F?H¸>G?²êu?ÛÓò>ß ?¿949Ù9øY¬>íÆÃ:x@:¿x?E<ç=~_P7~_P7¾0<4cO?û÷?ûN<?£?3É>LG?¦ÓD9R¡Ý9£Yc>ì:ií9+Øm?Î[ç=qP7qP7¾0<Å¼²>H;k>B?ó?ÉÙ>2?¤&8ßF9m>Øóô9Ü¾:(¦Û>4jç=eµP7eµP7¾0<¢Á>Ù}>mFC?ÿô]?ñ*?²ð;?38îf9,O>j@­9ãe9nî@?Ôvç=XàP7XàP7¾0<Ì(?è»»>²?e?és?V	?Íc?HÓµS ¡9r(»!:²lB:I>?ç=KQ7KQ7¾0<Jn2?ÝÛ>yP?F¨à>ð>>õ D?;X8 .¾9çà¸=ä°ª:\:½R&?íç=>6Q7>6Q7¾0<Ï>ã>Ê'A?·¸>Î¼>fÊ0?Aï8íã9¶Fê={9?m9}p?ïç=1aQ71aQ7¾0<úÖç>>=>ÌI?UU?ô?¼ì3?$µ8©'z9*Í9>IzÚ9QJ|9±°]?Ðè=$Q7$Q7¾0<h?¬Å>á=??vÓ»>JQ3?¦Åù7U­â9

=`f:¢Ó!:º[Y?è=·Q7·Q7¾0<ë"?½ü­>k·o?Ìô?¸?>ÙV?@R6;¢Ö:uY?¿C{:Ô	:ÐqO?è=
âQ7
âQ7¾0<ùý>°?¬>éº<?î?ä¶>c6?»³8b,9ÃG>
í:v9ýü\?Öè=ýR7ýR7¾0<G¦Í>o~>ýéN?,±>)­z>zS5?Õ9µ79TrÞººi²9çm:Xq°>Ùâè=ñ7R7ñ7R7¾0<9%¨>tÑb>NÇ=?ÅÈ>§å>º,?Ó9¯Óy9q(>
V9ßC9Ö>çè=äbR7äbR7¾0<þ{?@?K3?µ'´?A?
Un?ag;d+ë:>à{?Ýói:,|:Äi?Ïïè=×R7×R7¾0<d.?0(Î>gX?C%?kT?ú:?üd9-oÕ9b>r	;Ër:[b?iùè=Ê¸R7Ê¸R7¾0<	g=?wè>nP?°>°,u>Þ7?·[96¬ä¼F9:Êí!:\¬?2é=½ãR7½ãR7¾0<uKê>ÉØ >òr:?>ô.G>GÇ)?07¬94<Íèq:$æL:Í?y<é=°S7°S7¾0<É9>SN>Õß<?½2ý>#¾¹>;|.?ðy!8§9w@=[#:ã{é9Q?>é=£9S7£9S7¾0<øÑ>*V>¬¨7?Mß>¢Á[>£B,?ña¸£7³8uÜ¾üd:¨+:n*?ìJé=dS7dS7¾0<If>öÔ=-?Õ¶Ô=É\«=Lã?ÍY8:<:Íéú>+ge<\+<ÇZ+?©wé=S7S7¾0<Ù\>®>SA?£á?E¥Í>??Íà7=Ú<¹dW?PôT<¼
<¢sE?6Âé=}ºS7}ºS7¾0<¾?^ï¤>îJ?ë]ë>v¤¦>¾É4?}¯¸{9h¾Ð¾:»u:æF?iiê=påS7påS7¾0<ú=Ê3V=ÜÓ6?ö<eïß;K*?ÕÎ·h9$;G½z8c8r?Wrê=cT7cT7¾0<ÅR?´°Ó>ã~?q?ú?mðt?ë·9ª®9?à$V;ÁÃ	;6÷F?ê=V;T7V;T7¾0<ºf.?"Ì>°ÔZ?gD3?Õó>wÕ<?Èx¯8Ô9<­><¤:òü9â½?që=IfT7IfT7¾0<?¶^»>ã8?ú©á>Ë£> 0?lk7$l9áÉþ<ßÁ¸9äµ:Î1¡>3xë=<T7<T7¾0<¦T?¶e?¯P?Cðy?
Á2?ù2?Ôn7À¯N9q-/=²Í:u:pA?ÌÙë=/¼T7/¼T7¾0<?è(±>æU?Q¬>A
V>jN?wh¸0K9&V~¾qW:Êa+:!?Ûë="çT7"çT7¾0<w??¹ûç>JS?ã!?9Þ>	?:?4X9Ö9¡Õ>Þ":®Æ:<\k?6fì=U7U7¾0<ýÖ>%>ù=?äâ>6W>Iê/?=68¦ì¬8Yå>¯N:GB7:´÷?Ïuì=	=U7	=U7¾0<}?éq¡>²ña?Uê$?Õe¯>S³p?¡Þ8â¼9x¤G>5¹e:|ù0:Ï&&?|vì=ügU7ügU7¾0<0W0? Ç>´b?f÷c?Ö©?¡RH?N9>7£9²ô¡>¹)D:8:nB?òí=ïU7ïU7¾0<
©Ô<#<~â-?iã»;ÌÑ;&?BÏ¸Lã8Jé¾{·Yë(9rßQ½*í=â½U7â½U7¾0<0
?u£³>îD?ôVk?ù"?Û9?»ÞQ9K9ö?ÃÔ:	m:øÈe?dí=ÕèU7ÕèU7¾0<Ø)(?Taà>uÜ??Á>cÊ=>S^0?õc¸S9#<¾ÃE:Ã:ß?¤kí=ÈV7ÈV7¾0<?ºò>Ò[f?,h¬?®I?$þZ?ë¤9/ä9Ò¹>õ$;ß ­:æ[?¡í=»>V7»>V7¾0<r¯'?jÃÜ>8sB?ZP|?£ô-?V¨9?Ø p9Ò9)ê>+Âù:j×:EH?½í=¯iV7¯iV7¾0<Ô»?q5­>;D>?§Q?ªÙË>½û3?¦ì¸n9½Ú½C(;âFÀ:$E=?í=¢V7¢V7¾0<W >ÊpM>?
H?Rß>iV;>5?Äû8R¬9Ù=|;Öð<;/ù0?èí=¿V7¿V7¾0<Ä?¸§> W]?;?äæõ>÷ÈB?}@9Äl¢9±>¨³/:5:k'?qÕí=êV7êV7¾0<2÷=$yÑ<:ñ/?YÄ;-;®¦ ?'¸á¢7FÖ¿·Þö¸ôÔ'9¥G¼¾ôí={W7{W7¾0<ÛZW?ÿ>ÅW?ãP?ªè?¶;?ôÇô7GÊ90Àa=µÝ:Jd­9Ï¼??Ûaî=n@W7n@W7¾0<©ì?_Õ>W5?DÞ¸>£>><*?áz¸(¡9Õv|½¡o&;·©ó:ìÜ.?¤î=akW7akW7¾0<D?$¯>³.Z?U½@²§?°M?2»W:Sê9Akk?¿ª_;ÏIî:¸Jp?«Uï=TW7TW7¾0<º?>ñ&{?F,?YT¾>v·g?@¢·4<`Õ9QÜ9s:½>:AL?y[ï=GÁW7GÁW7¾0<æî>ø>¼'??ê2>kj>ün*?\Ì¸³u9Ñ)¾¿Jy:\9:÷%,?Wtï=;ìW7;ìW7¾0<B?¾§>(,N?Ix?zú-?ÑdD?»à.9ì´9Äx>O«:Æ&:æ¶?Îï=.X7.X7¾0<,dt=Z7=V*?¬;;ÍN;)7?ÀQ¶Óù+9Ïò¼y¹lX9³¾\ï=!BX7!BX7¾0<èÒ>ê>úNI?ü£>,^d>Ó7?®£½8Ô9©Ö/>Þ:Ù:Ë?oï=mX7mX7¾0<â=eÞå<¯;-?F=yÍÞ<ù¿?·¸|¹p¼J9¿MçÁ9~S9ªj?g«ï=X7X7¾0<º{>ÏJ>'m;?÷?ÐS,??ö>?sI=Ö´ø<|[O? 4:~:7?ôï=úÂX7úÂX7¾0<iv?£9?ØM?pÊ,?Áè>>?èB9í½9ðZ>Ú:Ý9û­_?Þð=ííX7ííX7¾0<_;?Ù}ã>úS?i×Õ?öíl?µ
g?Ëþ
9uÌq9¥(>÷/:÷
:zei?K,ð=àY7àY7¾0<qW¼>©¿}>9>?é,Ë>/>ì·/?<F`9Ù¨Â94y>ÝÁ<,<?C0?Pñ=ÓCY7ÓCY7¾0<bÛ>P%>A?û¦>Gn>g3? ,¦8wIü85¨>Y{Ð8Ã¥9½0!>ñ=ÇnY7ÇnY7¾0<ÙgV?ð3?Ç¤??oÎ*?3ç>~ =?F¥9eÊ9! ?!õ1;Èó:à:?&ñ=ºY7ºY7¾0<¾?yÅ>VË<?uÀ>H'>î3?å¶J!9çöý»C¨:1:êv?/)ñ=­ÄY7­ÄY7¾0<¡\§>¼P>ÂvM?XêÄ>úÎ>5?9ã49Ï¿>w2:ÈcÍ9l<1?´@ñ= ïY7 ïY7¾0<!°>a>6½G?d¶>ãs>+c5?%Þ9â99bl>iX79\X9~ÀØ>¹`ñ=Z7Z7¾0<ÇèM> ¶>F0?XÊÅ=Mr=ý$?ßq;8j;ÝnC?»÷.<õ<ª-?{ñ=EZ7EZ7¾0<S?Ð½Ë>Ç ;?Wõ?ûä>§¶1?ßèÎ8­£9ÚÎ!>Ð¬d:¨p&:Ü/?}ñ=ypZ7ypZ7¾0<L¦«>çÕm>XÂ8?;*¦>Ôz>þ»)?ÚW18¢3«9{=Â÷g;gæ);ÊÂ.?ñ=lZ7lZ7¾0<<?ød¸>0N?IQ?«Ê?¯9?²78ö9Oª=q";6ú:|"?¥Áñ=`ÆZ7`ÆZ7¾0<+?kYÕ>6?¢>ÿôd>.?­Í¸°dO9óá}¾K:ï*):}wæ>#ò=SñZ7SñZ7¾0<?x¡>K?U?þ3à>Ü2?UI8ð\9Sé=e¡M:ÃU:ßp1?n;ò=F[7F[7¾0<A^?X+þ>#`?;ùù?þk?¹]?êª:°qâ9ëÚ.?Î©Ã;ÏJ;[úv?ðPò=9G[79G[7¾0<»lé>È>L?<>º?tùf?lN?ÿÒ\=·=TÚV?u:Ø.:¾ 	?,Óò=,r[7,r[7¾0<0½?ph­>pÅO?¼vÀ>¯¦>9ø2?i3¹ß}Z9øì!¿üpî9ñß9Á~?Hó=[7[7¾0<»R9?+ûå>(JN?¼<j?ô/?¾ðO?«µ|Í9W-!»F :ßÆ9:ùN?'Só=È[7È[7¾0<ãðÙ>¯>AB?Ñ¸??x?7Ã5?ý8X69O;>Öjð9LÜÆ9®¿?Æ¦ó=ó[7ó[7¾0<ìÍ?%}>S?}Úß>í|>òD?Ö¹ýM298AT¿Á;agµ:Ï0I?Æó=ø\7ø\7¾0<ÏcÚ<¥<©AA?Áþ¢<á`<K9?Ï_¹9}Ãy¾Tìì:å:ì«A?ìÖó=ìH\7ìH\7¾0<û'?ßµ>rG<?cÿ>ÑÄ¯>7:?4½¹Rhû8D%¿pE8-v9>íó=ßs\7ßs\7¾0<M)?I÷à>D^@?.ß>ðò¡>e0?R¹#º92"q¾,¼9<·90¸?îó=Ò\7Ò\7¾0<(R?Ø}?÷L?Æy?f
.?Ø+7?ó&:²*:0Dû>¥µ;ñ^;ºMP?Ìöó=ÅÉ\7ÅÉ\7¾0<{[?ñ±>Y¯C?5C?õ?­3?ýp¤8u9NÀ>"b:{çq:U?½$ô=¸ô\7¸ô\7¾0<po2?Ûê>%C?µPÿ>S±>K8?B@¹9¨,¿Ð:,R:Ò.?J]ô=«]7«]7¾0<|G[?ý}ú>Í`?vÚ5@xàØ?¨V?×	:qF:aò5?ýÁ;mV;«of?ïfô=J]7J]7¾0<=i?µ8?=? ?ÍÅ>.¿4?«º9ÊûV9}B?7÷;³·;æ,?|ô=u]7u]7¾0<Ç_=ÎE&=E,?5Í¢<{»<õ?Â·6y e9^M<ô#9[ho9V>ñ¨ô= ]7 ]7¾0<:>[?>ÅB?X6Ç>Ia>)? F¹ÿô9î~0¿CÀÛ:Í
­:û"?8Ñô=xË]7xË]7Ãd*<Ô?ò/¼>Æ8?Ô>p>Qÿ'?'8¹7Hrg9kÞL=¾-9âüØ9p9>ßô=kö]7kö]7Ãd*<êõ<¸Ê´<7.?ÌoÓ;ÏS¤;ì±$?p=¹Mmy9ï¿Æ#¸É9&Æ¢½¹9õ=^!^7^!^7Ãd*<§^«>{X>J?ÏI?{E;?,Æ??}Å)9­ª9Ë|>~¤;3*c;m×8?<õ=QL^7QL^7Ãd*< É$>ôï=aÎ/?çÕ«>$Ê>Xw)?â"£:Wkq:/ý,?«òÄ<h*<Ý.?_´õ=Dw^7Dw^7Ãd*<Jî?£7?±b9?«¿?¹Ë>Ç9?îk¸§*9õ&o¾sn_:ë,:Od%?ÉÃõ=7¢^77¢^7Ãd*<Ø)?:ÇÊ>g=?¹üÂ>gæ>§7?9vÅ9úª>·ë:ÜPÊ9Öt)?×Äõ=*Í^7*Í^7Ãd*<â>Ô,>ÏéK?ø²?Õ,? _=?6sT==ÀN?¥v;áª:ja?tÊõ=ø^7ø^7Ãd*<G2±>ñ?q>Å<?¬·>>õ.?ÄT7F9¼<5¤þ:jØ²:V?6?|ëõ=#_7#_7Ãd*<´l9?ëÄ>5q?UÜ$@ÓÜ?/??5*.;(á:F?µë:]v:?Âûõ=N_7N_7Ãd*<Ú>ú«U>åý7?|>F`P>$9%?äµó·ö0]9½ÕRì8öq9+êz>ëö=÷x_7÷x_7Ãd*<J? Í²>³A?ís(?¾9å>ø <?ï%9+Ã99ÁX>ÔO:bA:X	?¹Jö=ê£_7ê£_7Ãd*<vA8?J_¤>Ò{?J?Y?_3j?$Rñ9²x9Gy?á8`;O×;ÒsC?ôlö=ÝÎ_7ÝÎ_7Ãd*<ºT>éÊ>m=8?.#?¢lï>2z.?hØ¶lòu9`a¼-]:Cõ9Î`?þö=Ðù_7Ðù_7Ãd*<ãõ>¥>\J?ü?Ð>ÜÇ=?ÎD9Y+X9OÌè>ÛÀ:ÞH:¯3?Fö=Ã$`7Ã$`7Ãd*<
×?ø«>£C@?ê½¢>ÆXq>e,?áYs¸¡9"Ã½¼;»A;Í·0??©ö=¶O`7¶O`7Ãd*<×QL=M0=eû,?âþ#<&Y<bô?ã°i¹?ñ]9Æ¿dDà·+Gn9tòp½æö=©z`7©z`7Ãd*<a6?F¼¸>¨ü9?C>î¸\>mº+?°â8y9)íM>¥õú:	Ì:o?ùö=¥`7¥`7Ãd*<¤mì> >W
=?h"Ê>Æ/>Íü0?A)9bÍ9¼'§>!:OøX:â7?÷=Ð`7Ð`7Ãd*<	Q?·AÈ>ãF?
¿?ÝÁ>Þ#??pzq·ïW9ÈTk½µÌ:ê?:Z}J?>+÷=û`7û`7Ãd*<¸Å?º©Ò>ð>?&*à>³¨>8=*?³´°¸pÖ9Hý¾a±§:N»Y:*E?ì8÷=v&a7v&a7Ãd*<ô?ñµ>ÀÙ6?9¨>7Zx>
<-?qÏÁ¸LG9¼¾r¹99í>îK÷=iQa7iQa7Ãd*<Ãø?[0Á> ÁB?ÄW'?öUè>%c8?½Y9î9ao>ª ;% W;ý¿>?\]÷=\|a7\|a7Ãd*<òï/?CÙö>±u6?µl	?òÇ>Å¸0?je9ÙX9mF¬>½¦:­:îõ?J÷=O§a7O§a7Ãd*<Âäó>Ì>G?Ø8`?K
?¶K?´99/û9N>Ï9d	À9û\
?`÷=BÒa7BÒa7Ãd*<ýG?bÀ	?ÖÔ9?m»á>£¢>×§1?¶·¿k9åt¼éRÚ9y9Iû=?Ñ÷=6ýa76ýa7Ãd*<Áq>12>¨-?2QÄ<¼<³N?Bÿ¸æ ¼8¶6-¿|¹Þè#9êÚÙ¾³ø÷=)(b7)(b7Ãd*<±|?£÷>©q?0ì>Þä>tx??@ê·ûÓ9eÿ¼½)ã9ï1§9xÛ-?Þû÷=Sb7Sb7Ãd*<a;?{î>ÎOI?íÖ>?	>Zÿ>?ò8'9Vñ=E­¤:
T:xÑF?
Gø=~b7~b7Ãd*<qs>^>}C?¨l?ùÔ'?h4?á9w¾9Ïó>!Dâ:&ö:újP?^iø=©b7©b7Ãd*< /3=°¸=oý(?¡=Ã=v=²õ'?÷w9ü4y9h>X:F6:ÃÃ?~sø=õÓb7õÓb7Ãd*<¶w@?9?RÝ>?Æñ±>xz>`Ê5?ö6¥öi92F&<kËc9:£I>%ø=èþb7èþb7Ãd*<Í?
­>Þú??ít¸>Tß>$Ì5?8å7æfñ8b¦=DkÑ:¡:~&?ù=Û)c7Û)c7Ãd*<Õfè> >ïX?$PØ>>IAO? A¸ô{8Ë¿<µ96¸Æ9Fzé>`¥ù=ÎTc7ÎTc7Ãd*<¥l¦>´d>{Ö:?Iï>w,¯>z/?,¸p9_ì½ûþ-:Ù§:µñ?º§ù=Âc7Âc7Ãd*<ôk??Õvï>Ø£L?ªõ>%©>>{9?Fz9Ä¹~9û>¿¦Ä9ÂÛÿ9ÂÄ>dÊù=µªc7µªc7Ãd*<
?%Ñ¨>·mQ?³Q ?V$Ñ>=D?s;9ò¨}9RÔ¼>*9Ã:°V:ª/?ñù=¨Õc7¨Õc7Ãd*<wØ$?zsÅ>ç¹U?XXÀ?HRp?ÊäL?®:f!Ç9k·/?öV;xÜ	;ËG?Åú=d7d7Ãd*<7?G,±>Ô_C?¤>Tþd>0ì7?ao8T9aeÑ=Üâ9?	ä9É^²>wú=+d7+d7Ãd*< =»Ë5=§v;?Ú.>¿>)?¡0:ÍÐ1:½Jþ>ÄÝb:$Z:§?å\ú=Vd7Vd7Ãd*<SÎ>Aw>cU?T?
?v@?9P9dµ9/x>hd:¥TH:®.)?ª]ú=td7td7Ãd*< Y?À=³>½á???¤Ê>Û7?ßV9·RF9®
?:{ÿ:hß?9µú=g¬d7g¬d7Ãd*<?
Â>B?rÇÕ>+«>W-?Âor99É9î>
N:º:<Ë
?F»ú=[×d7[×d7Ãd*<=cë>¡>¨;?SJÍ>Ò>
-?Ù8l{ 90}ç=	;I:ôP?b½ú=Ne7Ne7Ãd*<ÙÝ?ôî¸>ÅÿB?$Òî>-§>Û6?¢/8´9¡ð=Ù;3yØ:{,?iÒú=A-e7A-e7Ãd*<*!?iÔ>><B?>0?@6ï>e[<?6§8VJ9+>LË¯:¶Ò~:%0?6Ýú=4Xe74Xe7Ãd*<Ó,?¤ÜÝ>

G?_?ýÌ>3<?Ø)þ8Z<9ø¸¬>{à':Òë9ÙÓ6?µDû='e7'e7Ãd*<5k]?ÛÐ>4é?Ù,?Kx¹>¿n?ÅÑ¸|$Ý8nò¾ÿÖß90Á¶9Æ?ÆLû=®e7®e7Ãd*<*?ÀÅ'?êú[?/
?>­ª>¤ÐO?«F¸0¹9¸f½åÍ9uú9WÊÒ>Ryû=
Ùe7
Ùe7Ãd*< ¢?8/Å>DB?=£>?as?¾Ô2?@Àª·[uj9rp:½þ/;Ù)Ë:´>?g}û=f7f7Ãd*<6
=ÎõÓ<tå*?QÇ=Ñµ£=÷Ö?æq9[hd9%h?p£;×Ws;v+?~û=ó.f7ó.f7Ãd*<[VA?d[ÿ>üÒA?Ä4V?Ú?Tÿ:?Oh9Îú#93&Í>Ðô%9þä9Z>é¤û=çYf7çYf7Ãd*<$¬³?Ì?×¼?ûl?±>ª?-k98J¥9èö>Knx:è¡Ì9{e?Áü=Úf7Úf7Ãd*<¼<Ã^<V0?õ<?	p<Ì?D0¹ \9CX¿ÖÍ9¶$:Ï®>Z#ü=Í¯f7Í¯f7Ãd*<Ì?2??ñ>Ý<?u²>§Ù>Õ!.?«TP·HÃ)8w¾Û9(¬¥9:)?+_ü=ÀÚf7ÀÚf7Ãd*<Ri?É?a³O?L>ð>­/©>YÂ5?òÇI8Ä9Ã=Zeú9^~9
J\?ìuü=³g7³g7Ãd*<??&*?ýD?x7,?ªï>ô7?b<¸vH,9(¾Fä:*ø:Ár6?[ü=¦0g7¦0g7Ãd*<.g?D¾>+?tkQ?r®>ý?;²8F{9RÐ>CYÐ:ü7t:LfZ?Þü=[g7[g7Ãd*<''?õ´Ê>³'@?hÒõ>àæ­>Âï4?MÔ)¹Ö9¾
{è9Þ	9Í´>?·¯ü=g7g7Ãd*<jÞ>^Î=-¿.?n<îÒ;æÍ%?»§â¸èm9/·¾ËCK9®å}9ÃòÌ>¸µü=±g7±g7Ãd*<.âk?~_?JÜD??¦õ¼>ÉB?@r6Çbj9¡.<õ¿­:RÕ:à?>ý=sÜg7sÜg7Ãd*<<6?ÃåÉ>´Ïf? ?Ëx?m{N?»Ø¹Pp9ª¾O7:;:7).?YEý=fh7fh7Ãd*<Ýý®=R=´3-?q!½;ät¢;<?ÑF¹ðL9]ø¾Ä8Üe%9ð±>ôrý=Y2h7Y2h7Ãd*<2S?ª>ôw?£î
?ZJ§>¨T?­I¹·JÅ&9Y6½»^:ÛN:$Ö"?ìÁý=L]h7L]h7Ãd*<<µ?
}¹>=zJ?N?k«Ë>ÐZ0?»9¿9øÿ>ÅÚ:äk:Vrm?,ÿý=?h7?h7Ãd*<&|>¿¼
>Ï¢h?ÈåË?·5m?\?}q19ÆÁ9ù>µ¦ß:î#²:|³ ?þ=2³h72³h7Ãd*<É­?ÙÚ?íp?rUç?e?òO?N4:Õø9øÂ"?~§6;O¿:=kt?ï"þ=%Þh7%Þh7Ãd*<þ>á)><©??y-?C2O?b=®="âE=ia?e®è;]|;°l?ÞCþ=	i7	i7Ãd*<ÌÝÉ>~>·K?]Û>ª">¡ 0?ÞÑ8©9ó¹>ì»:}g:À«5?âQþ=4i74i7Ãd*<cÀø>dh>êP??@²>IA?Læ8fB9ª>¦Uõ9ÅdÍ9ä?«­þ=ÿ^i7ÿ^i7Ãd*<ÝÐ>F}>ÜßC?ÂQñ>~$¬>p3?B¹êVM94T»¾wÖo<C<³NE?¼þ=òi7òi7Ãd*<¼?ño¹>yUM?1¦?ê¹>ÉÂ9?eÕ«¸Z~£9¾S:ø¹Ò9äA?10ÿ=å´i7å´i7Ãd*<ú>?¤~²>\«=?I
Ú>¼Ü>^ÿ8?Ó°ý·MX¿9Ç´)½]P:Pí2::?Z8ÿ=Øßi7Øßi7Ãd*<É&?*Ã>HÆZ?6þ>+ì>|KN?=½¦8*Ðe9(½9>`:ñF:l¼8?Zÿ=Ë
j7Ë
j7Ãd*<¨û=X!­=é:?j>·K>ès0?^ê;=7ì<.§K?oMÙ;\È;UkH?>`ÿ=¾5j7¾5j7Ãd*<ØÐ?éY¨>|K?Þ¶æ>vw>ô=?è8¸hN9F¢µ½P|Å9A:Jt°>jÿ=±`j7±`j7Ãd*<kb3?3É>ïnd?²V_?"?2þQ?°Ts¶Ál9ð¼Úïí:s§ª:Aw2?Zÿ=¤j7¤j7Ãd*<æÍ=,b=dô,?®<ó;Ó?óF0¹eV#8å#
Àh8=Ù9J¢Æ=ÿ=¶j7¶j7Ãd*<¾?è1¿>O,<?¦Æ²>>x¬.?«J"¸%à8ÚZ9¾ºP;Ç¹:ÝF?ÄÖÿ=áj7áj7Ãd*<2
?Ô¶>¸®A?Ú1ð>°­>\)1?N7¸5ø#9Öî¾ãc/9=m9âd½>êÿ=~k7~k7Ãd*<P)?,PÕ>nK?Ç?ZÌ>¨h8?t¸ePÉ9Hr±½H0U;r*;D ?ê>q7k7q7k7Ãd*<ýéh=S+=@.?'ßø;/*º;m+?Sðì¸Ú9BÄ¾Ï¹¬9áC¾}]>dbk7dbk7Ãd*<&Fe?Ú?·ZP?ub?&ì'?GeN?;'£9¯¿9oX
?ØÙ!;®cÑ: áE?4i>Wk7Wk7Ãd*<lÚ>²ø>l:?gkT>UV >)?ÂÕÒ¸õ@(9Ùd ¾aR:ë[h:Ãñç>o>J¸k7J¸k7Ãd*<¬q(?öÈâ>¶$>?ÕÈ>Îü>÷A*?Í¸Å´9ÆÐ½Ï^:g":öu/?µ{>=ãk7=ãk7Ãd*<Æc>ø
>ò[R?ü\?\ßÌ>4ã;?×ÙE=²ï<¢ÞS?Ì£9é9kñ?>1l71l7Ãd*<Ñ6¸>avp>D?o¢"?0wè>o3?4ý8Ðù9²g>.:(t:\Õ?¶¥>$9l7$9l7Ãd*<à
?>TYm?ËO¨?o6a?R??ûÇ©9û¯93ûö>²@;÷:j;G?û>dl7dl7Ãd*<|)º>¼åw>/?@??Ê>Z7?¸I¹ÿa9J¾Ål<U<käP?¶>
l7
l7Ãd*<C±?û'#?ý?¸Tk?Áô>xÈv?+û8ª¾a9j>ó%:ø9?>ý¹l7ý¹l7Ãd*<éÝ?2GÌ>K4?;SÆ>ÝO>².?Ñ)Q¹áH9~¿ßñz:î1!:|DG?æ>ðäl7ðäl7Ãd*<= ?ë¶>±a?ÕþÖ>õi>v9K?"pÙ¸@ï8±Mè¾Þ`}:¡::¹Q_?«+>ãm7ãm7Ãd*<Ø6?ò?µÁr?m¿@ø£?^Ép?%:äã9Å­9?rEe;±ø:q£l?|>Ö:m7Ö:m7Ãd*</zò><¦>a´:?ðL?t$µ>õÌ=?Ië¸D»8µ!¿uÁ¡9Ó9ß²Ã>£¡>Éem7Éem7Ãd*<#ao??LSm?ObS?Â{	?ÍD?b9
]R9¢	?ù:Ö#
:ào?-ö>½m7½m7Ãd*<òýÉ>PB>Ë&??Pg>Rü\>6q(?õÆ·ø9¼Kí¼gM 9Ûtì97­>>°»m7°»m7Ãd*<l	?©>O?i@?Ìö>ÌG?w1Y¸x*F8JJ¿ln<D§;î`?¦>£æm7£æm7Ãd*<S9Ú>	¢|>ã!]?v?ÿÄ>bJ?¹¸Ñr93ªC¾*¼< [<S[?³4>n7n7Ãd*<'-l?.-?ÒU@?
Ï?Ç)ß> -6?Í9xaI9Ú·±>"\:áx:w°0?b<><n7<n7Ãd*<4¤>§]>¦=?É¬>)_>
Ù,?4Gk¸Fûx9éñ½»!:¹ú9#%?n>|gn7|gn7Ãd*<9SÎ>s>[æE?êÑ>q>ÞX7?}ø·
æ8êë	¾ÏK±9Hý9¬ï/?Vr>on7on7Ãd*<?p¾·>9¡6?s÷>kc·> Æ,?BÞ7wy9/×c=Ñ:À9òD?.>b½n7b½n7Ãd*<êä>@>³s@?Db>)Í>&5?¢½¸øÝ99¾Ås9õÓ9ö> >Uèn7Uèn7Ãd*<Ð
(?dïÐ>ðèM?ù$+?Þ>BE?éð9Òª9møì>àÊ9¨ãÊ9üÿ>A£>Io7Io7Ãd*<?	[?§/?Ý2=?À­9?-þ>Õ;?®)m9¤9h¸>Dº;Bo;G?©£><>o7<>o7Ãd*<Ñ>ÆD=>ÕI?1?Ö¿M?DC;?c[Ì8Á9*t%>Ëa­<\ÁI<ÿ[?èÜ>/io7/io7Ãd*<
ö?8È>8?­»#?TÐé>ýD3?9Ó9û-«>3þ;ñà;ÕT?²>"o7"o7Ãd*<o«ù>,¥>¨zA?¾>Dóf>DÔ0?}Ó<¹¼Âþ8¤¾=¿n¢:PÔ9ó2?ú,>¿o7¿o7Ãd*<øAi>!>Í8?ð?Í×>h-?l[k8g·9"B¤=?:ps4:ì?GC>êo7êo7Ãd*<óÂ=Øå=ÞÛ+?
H
<*µæ;!Å?waK¹ÊóA9ì8¿*j9Â²|9r?f>ûp7ûp7Ãd*<Êdú>*£>êïC?ØÌ>c+>I$7?kþ$¹¼ôö8E	+¿dK8¢w¯9»Ü=>î?p7î?p7Ãd*<Ö Ó>ÞÀ>1¬5?)B?lÃÜ>n¸1?5F·E´9¼¼hêÉ:´hª:mª?9¼>âjp7âjp7Ãd*<0öÎ>\³x>8	U?ÇJg?´
?S;?5ÔH=lõû<×L?¶K=F¶í<:0[?jÂ>Õp7Õp7Ãd*<8Lÿ>Ç¯>:?ü¬?m=¼>=o4?]¥æ8­>²8D¡%?'X:Ä:ëM6?Å>ÈÀp7ÈÀp7Ãd*<s¡
?x¢À>_;8?@;æ>òª>Ð,?©#9x£U9÷Ã>§ü:b#:Õ?Ê>»ëp7»ëp7Ãd*<s´&?¶>fª?æ@?óD[?ñð9aå9Z¦?Ôn:ºÅ9:Í`$?`Ì>®q7®q7Ãd*<&F?|Ô>Ao1?ÅÆ¯>x>Ø)?ß±Ø85M®9Á!>Ó·9_²9pé?Îò>¡Aq7¡Aq7Ãd*<W=5á<Ä+-?Ä­;í/z;X?åøò¸Ð9£þd¾ÁË·1ñ8¼"Ü½4ø>lq7lq7Ãd*<>¢#?§kÛ>¾é>?Àd?ÉÊ>¥A?ª8°²9É»>â;':øC
:¥?5>q7q7Ãd*<ªaY>¨9>p2?¦¥>$|>Âå'?°f:²J:5?³Ê9ñr9YY?}->zÂq7zÂq7Ãd*<6ÿ?ij³>yC?êÈÎ>$>94?n¹¶99¿À!N<?%<Ó»J?90>níq7níq7Ãd*<òAò>Ï4 >yA?$>?Ù9	?ôU1?ûâ=9`r9bÜÈ>n=:Úñ9ÈH?²5>ar7ar7Ãd*<ÎJ?rÞ÷>±uQ?½ûô>/4£>¨#@?c{8SP79¤/>Ý3V:Ê±":'(?[@>TCr7TCr7Ãd*<Aj?øz>Ée?õZ?rz?Æ	>?¼@þ8¢9TQ>üÀ
:ÓÎ9Ñt/?÷V>Gnr7Gnr7Ãd*<LÇ>æö>ôl>?2ê>°®>pí+?·ª9Mæv9Þ¤>c»:ëÞ:,"?Z>:r7:r7Ãd*<<W<?I0ù>)}A?T<À>Ý>Ð7?[ý4¸æR96A¾Ogÿ9þ:'pý>ù]>-Är7-Är7Ãd*<µÂ>,>3=?P°>	>gc.?æ88³9G.p=¶ì:(ý9 g?W> ïr7 ïr7Ãd*<ô?Æy,?
c?¯Ï?Lu?ÂX?rD;ï:ÆR?GzL;D;?I8?¦Æ>s7s7Ãd*<¤ä>£>s@?@ù©>omo>½5?¶ûº¸Ñy9#?¾Ìz:£úê9a°?¾Ò>Es7Es7Ãd*<}>°?G>ç±9?`>¹'N>%?éâC¸q9°Ð½¸§Ü9¸Å9-Ù?S>úos7úos7Ãd*<Ä	a?Þ}?bLC?ÂÕ>>LÂ6?¸2à8ò!2¾º:A:DÑ4?g>ís7ís7Ãd*<¤æÕ>>V¾Q?Fü>.mª>Äx=?ln9rà9 /l><n::}K?â
>àÅs7àÅs7Ãd*<ë£?v=°>GS?ùÐ=?a"ü>ÿ¹@?Üê49ß95Ê >µæ:û²:
b%?­>Óðs7Óðs7Ãd*<f?hÌ>OÙB?²¦Ó>º>2?j»8ÞT9ßG6>Þå´99ze+?G>Æt7Æt7Ãd*< >)íd>3?[÷¬>5g>Ñ6'?­7rü9ç^=t©8ál¢9Ó²Ý=>¹Ft7¹Ft7Ãd*<ñJ>×5>½¦;?©;?fªÛ>ßi1?Õ×9Apf9öÌ?	d;]}9;d­?N>¬qt7¬qt7Ãd*<<.?cAà>æF?Ç%?f6é>:É5?ø1)9Ü.9íø>296åy9»Ñ?D>t7t7Ãd*<°K?éÈ>9õ?M?Ì¾>|s?)1Â8Ïz9a>>lL:Áu:ÔÚ
?N>Çt7Çt7Ãd*<V(>óÂ÷=ï-?<Ð»Þ;®<?Qa¹¢	9{±Å¾è»-¹.9ÿ¾³>òt7òt7Ãd*<¿=®+Ø</_2?ðß;`´;íC?^b¹p&8*¡Þ¿\FC7L¶Ä7+!~>§>yu7yu7Ãd*<?îW©>AG?L.Ä>§à>?2?»j·(á8Ø½Ì$Å93êÁ9 !?ª>lHu7lHu7Ãd*<z|?ýÞ¸>G'A?ÆtÅ>jÃ>v	1?{áç7"r£95=¯v³:B{:Úý?¿º>_su7_su7Ãd*<)L>ÜSX>èS;?Å×>ÁÇ@>[+?i¯¸9º§¾¨9¨  9isñ>OÅ>Ru7Ru7îÉC<k;?ÿÄÅ>cYF?	ç>9_¥>Ý2?_Þ8uk9lí=6a:~H2:!?ØÌ>EÉu7EÉu7îÉC<år?|E)?Þf?tvQ?ø7ð>:9_?ð¡9¡9#@?ù<$ì×;%=?ÌÏ>8ôu78ôu7îÉC<=?ü>-@?ÉÓñ>¨>e8?H8È}`9e'ä=R';ó÷ü:êS)?jÒ>+v7+v7îÉC<õ~K?{È?u§E?F*?(}1?j/=?¨9§ª9ïÔ>Ø:R!=:Pà7?¤â>Jv7Jv7îÉC<¢Ó>È>QÔM?óx?.!G?à»0?º?];½;Ý:?or4;ôué:;ÞE?Íù>uv7uv7îÉC<I
4?ýè>-F?ex?òÞ'?G&=?Å9JÇ9¹?ÔE\:ãO:­:3? > v7 v7îÉC<¶»¡=Å\=0¸;?j·<}<M5?1=©·Õ<¤T?-8á:ç¼:S?u
>øÊv7øÊv7îÉC<±Ï?Y>ò&R?ÐÂ?ü}s?èÑL?^:Ôå9Î?©%<ÃBæ;E.8?v>ëõv7ëõv7îÉC<åeÍ>¦ß>ñ8?h%ê>B£®>Î+?¬'í899Â£>%ó=:'³:m4?ÞN>Þ w7Þ w7îÉC<ª-?Òî>íh:?±Y?Åá??v7?¹	:Nñ9?/ÏÒ;õ	;&ÒG?LO>ÑKw7ÑKw7îÉC<¥ÕL?Øþ>êhN?ÿN?e¹>H?²\I9Ø	9s)?úoN:ËÉ:E?MU>Ävw7Ävw7îÉC<Þ¦ñ<¤¶<ÞZ)?»K;$-;É7?	[à¸RP8%¿x&¹ÌJ_8Rý¾¿BY>¸¡w7¸¡w7îÉC<O,?G·î>äÈ8?+Ë>è>ë/?½6hë9½2<És²:6:Ë©?]>«Ìw7«Ìw7îÉC<}5?ËÊ>ìue?y1d?fþô>Ûqn?V9ðE9ç44??ß:Ã7!:DÐO?¿`>÷w7÷w7îÉC<Á/?£>nÈU?i®³>Þ±u>º7;?èç¸Ìp9ó!à¾{Û·eý9·[½¯s>"x7"x7îÉC<}·>ñäg>Ý
J?Â?ù±>,lA?¡2=9sñ<²H=?Æ";Í¤Õ:pC?t>Mx7Mx7îÉC<W?h6µ>ÏÕO?Öö>×¯>ßí3?ä8½É«9	H*>íê:Mh:­?>wxx7wxx7îÉC<.ÊI?³?°H?#\ã>@K>l3:?Ë¤8ßà`9vj>`Q`:ÒZ:?¤?Å§>j£x7j£x7îÉC<Í?8$>\¦[?)
ê>a>´>?´¶º5Ü8ã"¼úMÒ9b3ê90áå>g¬>]Îx7]Îx7îÉC<Ëí>§P>&>E?¿f´>æß|>¡6?-½8?Ù_9 ¥=wk9¤Å¡9
Oº>F®>Pùx7Pùx7îÉC<¥L?I1Á>8?K>-2\>°ä/?A­®¸álÆ9S\á½Äi9îH9/B?Ä>D$y7D$y7îÉC<&éà>>lÝA?4?ÐÕ>}y5?.[÷¸eË9ùÐ¾x:[9n×9it>1Ù>7Oy77Oy7îÉC<~
?Q»>5A?Z>t;^>E©.?°@8¬%"9 nû=Ú=:2¥î9{="?bî>*zy7*zy7îÉC<!â>¥> 9?º¢>¢9p>6-?È/·9Ò ½O\É8ú²9É>þ>¥y7¥y7îÉC<"È¿>Ýs>{SI?»¢^?}?Òü;?)â<·
<=S?OX=U¿<ÝS?I>Ðy7Ðy7îÉC<sÚ<Æ(¦<nH(?|§±;¯;ê?eÉ4·,¿8ÇGr½¶%n8|69O>»N>ûy7ûy7îÉC<þ>js¡>!×I?½>D_>³(7?¹87þHO9"'=«.:ÀÓ9²ãS?F]>ö%z7ö%z7îÉC<x¶ý>+ò>Z?'þî?é(?ík?.È&:TÀ9D^?	*[:J9:QÞC?òo>éPz7éPz7îÉC<êg?-,>ól?>@?w<÷>fçF?âP³8M+:9v>«É¯<	E<xSd?z>Ý{z7Ý{z7îÉC<WÉ>>°!;?"i@>p>YW)?8¾N¹#C9ç¿fôf9ÿF9¿;?"{>Ð¦z7Ð¦z7îÉC<Gâ>dh>HN?8>ã±F>RÌ<?Æ¢¸¯=9ïa[¾-*8^Î9e3>w¤>ÃÑz7ÃÑz7îÉC<­%?XÊ>)vQ?i!0?°ö>fè6?u/9V8,9êg?É:u)N:Ä»y?B·>¶üz7¶üz7îÉC<ÇGª?]?ÒK?$åã??ÞJ?qÊ?C.:¾»:ñ?ù>ÛEN:ËGÁ9¯?©×>©'{7©'{7îÉC<qó>Ð*>,æC?4Z+?`ò>	ü4?vH8s9Å¶=Ih:¦/:mJB?¾Ø>R{7R{7îÉC<
>cf4>£m@?ÆDÏ>Ã¡>#°,?·x·+®9Û'Ï¼Ú¤Û:¤¥:]*?lÚ>}{7}{7îÉC<÷¾>VK>==?t"§>è«d>Û;?ö
²·z39(Æ½¥
9ñ 9Ü?ð>¨{7¨{7îÉC<)g?^¼>Æ¬L?Æ_M>¹
>ø_>?Íy¸ÐNQ8ND9¿ð:/?¡:û>?¢G>uÓ{7uÓ{7îÉC<âÒ?jé´>±2@?kq$?Ý|ë>UÄ2?ÏüJ9 M(9]a?Zïß9£:þÅ>¦I>iþ{7iþ{7îÉC<Ì^?S¸>S»E?ñõÁ>c >7»7?ù5¸8Dñ¾9ùö=¥JT9o90I³>?M>\)|7\)|7îÉC<Ð?ÓiÎ>ºC?Îñ>g±>e×.?gÈ8»ñ99J0>á.þ8½B»9}¾->Ëd>OT|7OT|7îÉC<|?8Ä>Ä>?ØÒ
?µÅ>!Ê7?Pµ¸19¢s)¾Öí¬;:wp;´8?m>B|7B|7îÉC<E&?áÖ>ïäF??¹WÀ><»9?V0l8ñQ9ª>áï9©LÍ9?s>5ª|75ª|7îÉC<å?û7¶>g«;?%,ö>X­>Ç5?¸»I8TXf93à=Àd#9(/9ùÜ>l>(Õ|7(Õ|7îÉC<?
è'?mi?Ê£?»?IyS?¶æ±8Ù¤9c
>î9:Çý:Bm-?àÍ>}7}7îÉC<ÓÐ?<ã¹>&³O?#%?\	Ì>*E?Î£Ø7+ª9ÕÆ=;9X9È>¸þ>+}7+}7îÉC<¥?ÆOÆ>4E?«è?ÅKË>¼Å<?dµ®9Ð9?ëÖ>iG¬:Åõ:7@?Å1	>V}7V}7îÉC<>P0L>ÈÍF?%5??ÿQ
?d/-?Õ0Ú8^ÙÐ9°¹>W!þ9}Ô:ÁAñ>r2	>õ}7õ}7îÉC<#?Ú¡¹>f'H?	ßT?j)?L'9?
ü±9m«9¤å?ÑP;¯;_J?ÌC	>è«}7è«}7îÉC<NF?Vzö>ÁM?Eq0?¡ä>E?38^#Â8ÄÊ>?¿:Ç(D:°	z?I	>ÛÖ}7ÛÖ}7îÉC<)!P?(dô>Z?=p?Êº>R?¢ê8$QF9@;>jûÈ9b90ÞÀ?U	>Î~7Î~7îÉC<µ36?$ø>¤ø;?¦Úé>¼C¬>Ã-?ùç7;Z69Ô¢=×;ëîÕ:ºË?
\	>Á,~7Á,~7îÉC<mV³>_i>ºD?Ù®¾>hö>«b.?F"¹ô¸{8#n¿²Z¼9@y9HA?	>´W~7´W~7îÉC<Ö¶·<¢{<°K,?n±; gý:ô
?R9¹Í~99Ô8¿el]¸Øi9¼ÛR¾?	>§~7§~7îÉC<CF!?	ùÎ>
zG?×?ÃÚ>«»9?g)8U©9xh=PNx:§÷A:¶Û#?¡	>­~7­~7îÉC<^f?sº>Í?Q?Äù-?ê>Ûç=?S>9UÒ8BU/?Á;ÜãÅ:I~I?s¸	>Ø~7Ø~7îÉC<JG¹>K>Ó 4?2Í=vZ=Ò$?ÅF·Êµ9îÉ¼àøÍ8ñËj9`>¦¿	>77îÉC<m=µ>_Fr>ã??vÍ>.ã>y5?Ä¸É9ã±¾mg:]¯`:ß5?ÛÁ	>t.7t.7îÉC<WÒM?Á,ý>PP?<G÷>Ù©>¹:?ä¦\¹CB9c¿È[::d:R?	7
>gY7gY7îÉC<iht?8¦?ûN[?ÓÇ?rz\?T»g?Ú¸9¼4a9¨ÎQ?­­;Ïÿ:cÉ?1S
>Z7Z7îÉC<¨M?[?³zB?V"?wÞ>2Ï:?Vw8jo9$þ=ù8·:,Ø:¸?F
>M¯7M¯7îÉC<­e2=Ï=í=-?4;;Ô?Òl¹1<9ÖF ¿´Æ.9¨ß9ëÍ>i¡
>@Ú7@Ú7îÉC<g5$?ÒËÊ>øIO?¿f?°¬>ÂE?[9J-9úrX>« #9~¬9>#À
>77îÉC<º´-?Ð¶>ós?×{?ç??*È`? èB8èeÿ8¹]C>Üª,;;û¼:æi?äÐ
>77îÉC<Üf?¯/?j½d?¶;7?òsÏ>Ñb?ØrÙ8Sð¿9>©:Ùó^:ðB?þ>-7-7îÉC<QÜ?êÛ>o5?iWÆ>1g>ÔG2?ÓÆ¹Jv9K~Ý¾zN:æ5:f??$>C7C7îÉC<&=Q>'O>|P8?"ê«<U<>)?Ãq¹´tç8¿+û=¸1L9,]'¾1>X7X7îÉC<ýhò>¾
>«TD?½5ë>bV>,Z??ÂØ¸®~9e¾s:9U5:±@?Æh>ùm7ùm7îÉC<·Ù>>î\4?!¼>¥>úw1?/
©¸èüí8bÕµ¾KÜ:8ßo:Âï?=j>s7s7îÉC<öM»>Êy>@?ï>fN«>2?Gä8K>9`U>¥ÁÜ9#3¦9i*?p>í7í7îÉC<KM?ÿâ>1©?ò®??Ó?z:¾Ã9ö-?Ö: @:lS?r>f®7f®7îÉC<T<c?y?Í U?7v?ç"?P?&ú9êæ9%
?ûü;:Èêþ9jÉ<?y>àÃ7àÃ7îÉC</Y?0¯>§qD?-Íû>P¶>0?©á8Å8^/9>ÓÕ:ï±9T]?>YÙ7YÙ7îÉC<@zØ>e>Ýü7?äíµ>³¨>ß0?ó"¹æ9-}¾&P±9Zg9F4D?}>Óî7Óî7îÉC<Á)?éª¶>ÎC?¥<Ä>©>ß	<?E¶:ãþ¾9æ5?­ÃP<Ñ¿<»¤3?>L7L7îÉC<ìª?© U?íÛK?×5º?k°i?ÿüK?&Å9$¸9Gµ?u:Èsh:ÔÖ?,©>Æ7Æ7îÉC<çã>lO>7?±±>Ø>nÚ+?4Â÷·.Õe9Àû½â¿;ß:­á6?±«>?/7?/7îÉC<Ç>É&>õ^>?|$?îâº>Ææ0?	=9ï·9Ý>´ò:M¾:1#?åµ>¹D7¹D7îÉC<wÑ>·T>D¸9?xÐâ>o±¥>7/?ÿ¦(;ªãç:0:?Ô\æ<jÏ<àØH?ÄÀ>3Z73Z7îÉC<uM>r]>åJ?­Ý?XL?­ú2?T0=j¢<èN?ÿÅ<M}< ÓB?7Æ>¬o7¬o7îÉC<+Rð>e>HÙI?Ûúô>å§>í;?§ÉÃ8³GE9=~>
×:Ú³:S´4?|ö>&7&7îÉC<i¸Û<bÔ <Þ.?3¢;n^;Ù:?JcE¹êôö8²L¿r¶8Æ $9â>Wü>77îÉC<Ø) ?ÚÑ>yD?[Ëú>¥>ÖmB?ú@õ·á|9:F½`²H:Ïª*:¨?p>°7°7îÉC<I×¬>°àe>[{@?ñ@?¥
?ÐV1?=Û:=}?ñ<MHF?VÊT=½{
=ð@?$>Å7Å7îÉC<7?²@Ô>ÒÚ\?q&È?Üx?5&N?¥ Ê9z 9<³!?'|Z;bÖÞ:óÿz?¶*>Û7Û7îÉC<¸?-%?2g`?d@Á|¯?Î>R?ý9m;;pPJ?Ù¢*;=ç:$=?++>ð7ð7îÉC<ÌÍ?üa¨>hèI?8ç>8¦>h2? m8+}9mý=èÂ;B±;,
Z?[B>ÿ7ÿ7îÉC<Ì¦?V½>ÝJ?÷v0?èMç>*NC?z·39õÅP½RpÖ9Èå×9+Eþ>S_>y7y7îÉC<¸>Ä<Øf<ò*/?ÃÏ;vÔ¢;Í"?ËÝ¸R'96¬©¾µ¸üJå7^û¿q©>ò07ò07îÉC<#´¬=!åx=8¢1?]Î<_Æñ; ù$?Øfc¹Ìq?9
¿÷;Àà:u"?î°>lF7lF7îÉC<ÐÜ>Ã>üïJ?ø
?á*¾>e??¸ª
t9ô¾69`~´9²m>]½>å[7å[7îÉC<Pk?ãÄ>á:E?ïÔ>lô>Â5?hK¤6»h&9=¿|<õ@¶9]9£R?øÌ>_q7_q7îÉC<»«5=*Ü=)+?ÿ<"­ð;; ?òÅ¸^®8¨~¿èà3¸Ì9É³½ÿÍ>Ø7Ø7îÉC<ûÛ_?a¿î>.	p?ÙËz?;A
?¤1h?bo%9nµ9æái>lþ<\öÏ;'¤8?'Ï>R7R7îÉC<¬	ë>±ò>#³D?µñ"?'¤ä>q6?fWü¶ô69Äq±¼þÒ9·D9u2?××>Ì±7Ì±7îÉC<f*ï<ÖD»<Îx#?xÃ;ÿÁ®;Ü+?Zä¸ò¯C9KN¾±;Ç¸[ó8VÑ¾_ó>EÇ7EÇ7îÉC<V	?ªº>ð<?ìÓ>Ás>Å0?
Êµ¸î9Þ%)¾*¶>:÷:?
 ?¹û>¿Ü7¿Ü7îÉC<QSp>	+'>-8?)2»>À­>E	.?ÇD¸Iü9±FC¾y¶`:z:IG?j
>8ò78ò7îÉC<Êøð>§K>.ÂU?em?÷[?|@?'677Ï9j=RJÐ:#d:ã4?ÍI
>²7²7îÉC<»È?/L?\[?YÂO?®*ô>øÓY?@Îô6ì°R9¶¹<3Þ:n:
I?u
>+7+7îÉC<·?¡Õ§>E?0çÁ>÷>±=?%G@7ú ò8ÐßJ=æOÌ97ã«9K%?Cw
>¥27¥27îÉC<Aç?VÌ±>¥àJ?>>Y<>üJ:?ËûÁ¸ÿ;a9{\¾u29ôÓ9³°>~±
>H7H7îÉC<³N?äß>{+l?E#D?.æ>PÏY?¸¾7ïç9P=:¤õ:Ù?x½
>]7]7îÉC<hÅm?ÿÀè>XÂ?^¦N?XÎ>yT?wI9|,*9âü@?Zd:`4:£ã?aÍ
>s7s7îÉC<Cò>+>§F?J?J_Ë>*J5?iÉ×¸9\9<×z¾g:¢jù9t¦?áØ
>77îÉC<Y^>¾M>»Á;?t$?28º>þ(0?p=w¹"@9\$¿ç:9:XÞ9=DU??Ý
>77îÉC<O­Æ>
g>Ø3?GUÊ>>(H.?Q@86Øý8]>f¿¦;'Ék;
5?>~³7~³7îÉC<÷e?â¹?;s9?dä>úP§>¹.?gè¶¸©ã¢9»¾Gj:äªF:Åñ?$>øÈ7øÈ7îÉC<­><_>b)4?î>>¤>#%?ûô¸>J(9ðTº¾5´:IÂ§:	?ìQ>qÞ7qÞ7îÉC<Ü«]?»p?`õO?WL?.y
?«á8?ï"9ùm9Ç¯>aP:ußP:xÿ>·R>ëó7ëó7îÉC<Y!É>5¼>ôA?*µ>]>¾Ï-?÷8«J9>­=Ë:l:]j?×£>d	7d	7îÉC<F=YÁ<ñ9*?(ê;R*Ê;A?p¹º¹8p<±¿1#9p8ÏÆ?·¥>Þ7Þ7îÉC<o*?áÉ>ØH?v4?Sëû>pb7?t^G9÷d9WèÞ>wzÕ:¶#:Ât8?Ã´>X47X47îÉC<Á??õÐû>ÄB?Z?_æÍ>Éy3?>¡ì8XÇ9ñ>*ÃR:	C:aM?à>ÑI7ÑI7îÉC<Ò?ÏøÁ>Æ¦M?j¡ß> >ØO2?ò¡¸|ð^9Sâ8¾õ:6Á:ç
ê>á>K_7K_7îÉC<XfD?Pì>vT?ÉÒ?×W9?jI?';aÜ:B?\².: Bð9$:?0">Ät7Ät7îÉC<U,?ÞfÔ>´ÿO?6²@?w??ëÕ>?:981|9^¶»=ÑÒ<«p<?`?e*>>7>7îÉC<ìØ?í¹>ËE?TY-?àî>¬Æ9?ds8pq9*È=KQ;Ü:1;5Y9?§5>·7·7îÉC<JÍ>ÌZN>þHA?|+¼>X>H3?hQ0·ÅY97½´Þ:í°Á:,?:>1µ71µ7îÉC<Ä%?#¿>SM?Bò³>÷!x>×¦9?âò¹åm9Z¾b
^9ðqË9û´>C@>ªÊ7ªÊ7îÉC<ij?îBþ>$¬k?æ_?²-?Á,Q?/?]99÷ûµ>5}:
:æ(?JX>$à7$à7îÉC<}é>^¾>VE<?u@Ã>D>«/?@éH¹óÅ79Íï¿9Bj9N>i^>õ7õ7îÉC<¢ñ(?lYë>Ä7?òÝï>z³><+?úm¸Äï9¢ÐI¾L$a:õç+:£'?§s>77îÉC<U}{?J&?¦=A?D;?^Ô?}u4?6MÆ8~C9Ö>"æ{:L3:Ô3?> 7 7îÉC<?>ÚSÓ=hg?çÆò>>KI?fS¬=ãFD=ÓÂ`?¢qº<=ðY<P[?áú>
67
67îÉC<h?µÂ>×ðG?Ú>	>ÅÀ3?î§¸5ðA9«]¾¿ó9×Ê93\?¨ü>K7K7îÉC<T´n?"ñ>Õ}?Öd?qá?f?ÄÈ95Ùµ9A7
?ÚÊ
<º;¤C?µ>ý`7ý`7îÉC<µÒ?ïÈ>t×A?5?Â¥Ø>Îñ:?¡¾9³!Ö8<!??i;T;ÿÆD?
Y>wv7wv7îÉC<¨%?RR¶>[<?1¿>°ö>Áb,?º×¹Íq¦9ÄW¾©¦x:§;:´O?ý{>ñ7ñ7îÉC<«5?mbø>,;?ã¥ã>u<>ì<?228iÐ9[Z=£º<:¨Ø;H3?º>j¡7j¡7îÉC<'¸<þ´<b,+?¡]¶;Ýê;§?S¹¡z9»yÄ¾9[T9L°>U>ä¶7ä¶7îÉC<²?y¯>6]?Ú>1é7>9.N?èé·ÐO7½ÁA¿ 9Î/¡9ßX>v>]Ì7]Ì7îÉC<ôE>Ô >0?ï÷d<¤ö4<ô!?w=¹k9þy¾®Õº9h9t5?µ>×á7×á7îÉC<¾ðû>Èì¢>ïE?f¼>Ì->Æ>9?Ð/¹¤Ê8©ñ9¿çb;;«Qø:¼.A?¾>P÷7P÷7îÉC<`¡?ÎÌ>îD?MÓ>Ú3>¸5?Äí4¸¨q9ð»¿½¼Ë9©ê»9IÆ
?kÉ>Ê7Ê7îÉC<Ô¾ð>üÐ>!B?NÖ><>¹/?=jC¹­¬8§Ú¿é':Øñ§9ui?n>C"7C"7îÉC<+ÿ>2£°>æ%9?~Ø>´[R>µ2?©´¸º9WQ¾«d:k(:É[R?H>½77½77îÉC<Ä>HáÈ=2õC?æµ>Kkw>øH;?ñ;=¤Yî<'nI?®;V;
	;©H?Ë>7M77M7îÉC<uå?üÊ«>.A?éæé>þ¯>½*?ÏCµ¸&\8"J¿U;rÓQ;Á3?r+>°b7°b7îÉC<]Ó>?à
å>5FU?Î{3?C²é>D?¿7¡95µ=l%:÷1:6ö>>->*x7*x7îÉC<W)æ>£t>Úp?Ø?Wê?ªj;?Þôj9ö¡9gÁÃ>SÔ:O6:Ë`???>£7£7îÉC<Ã¯>¦l>Ö>?Ê÷>lÊ]>kÊ*?wUÉ¸C9ÿÕ¢¾ðÕ:.Ç:¾þP?I>£7£7îÉC<zÂð>æÊ>>D?ì?7§Ö>¡1?Q¡·êyf9	¥¼Ia9³99¡ >*ó>¸7¸7óýT<ñû«>´w><2?4>,?f<ù>ãê0?ñü¼8Fb9ï@%>!G:Þì9HüW?óø>Î7Î7óýT<¿?ûÐ>04?g³>o¼}>k5?Ë8¹4f9w;Í¾ÐÆ7ø9Ì©=¡ý>ã7ã7óýT<Vk=T?.=¬,?5<A<æü?$gq¹T&9}}9¿ÄÉ1;³ù:ÊU6?ü>ù7ù7óýT<cæ?pp?üÚc?Ý?©#?\O?¹9ÔÞ<9_öÉ> t:¬ê;:½B?Ã>}7}7óýT<ì¹Ð>	>áH?W ?C?´.E?^è19;8³9? ~>FF:òðF:6Ë5?àE>ö#7ö#7óýT<ûê>Ð>x
@?3óû>à³>ù3?ÂW7ÁS_9ÕR÷<5Ú.:$Õ9ØR?WM>p97p97óýT<·J?:Hô>6ÅS?Õ?²Ôv?ý]?üÒ9V&Ñ9dà?#k;9q;\?$R>éN7éN7óýT<\c?`Å>ZD?h?¯¯>uÈ:?Tõð7
t¨9â7=¾:Z¾P:å±%?°Z>cd7cd7óýT<¾Ã>Gv>$9K?2ò>Ø­>{S2?ÞP¸E*9æ+8¾é¢:Ç?w:ÛÜ'?>Üy7Üy7óýT<íA
?XÃ>ô8?Ýöæ>¬>îÁ+?´NÜ8>Üh9 3r>j:[:0?Ø>V7V7óýT<^ª?0m¢>ÊJ?@²:?#pù>??f¾·F²[9þ]½Ú9:7.:?¹>Ï¤7Ï¤7óýT<Y2S?Å-?§xI?_ä'?Ç¹å>%;?âH"9&¡9Â>ÀqY;³*;ø1#?å>Iº7Iº7óýT<?bç±>aEW?ßâB?ñüð>½O?]0ì86É^8X³?PA}:ãáú9è5?¡ö>ÃÏ7ÃÏ7óýT<êA?(õ>x}J?ýj?}G*?;ï/?#d19`"«9
®>ó¹:xp:ÇKF?
L><å7<å7óýT<]Ì>Õð>K8?ÞÖ>1Ú>Ôë,?Ã§8g91õ>wì4<ýø;N:?T>¶ú7¶ú7óýT<W
?,°>I?®?ØMÁ>??³79ÔDå<Àb:/fã9´ê?o>/7/7óýT<ÔÚÌ>y>ÄB?ö±ð>ª¹¬>°^2?Ä´ð¸÷HQ9£7¾ð9>«ø9ð÷>æy>©%7©%7óýT<ô¹<s<ð¯*?xd;¼Á0;]|%?Ø¹²í8¾yÍ¿GFÌ¸óº-9¾nÈ>";7";7óýT<Nð
?¼¨ª>ÑjP?Aü?¼>Õ>?97)Àd9.'=.&;!ÅÊ:í8?;Ù>P7P7óýT<öV>pk7>4d^?iÄ@F=?Ïe?Þì9:lPú9&>?¡;­";Mn}?rð>f7f7óýT<¶ôæ=»­=ó(*?w=ôp|=a¯?ßa9"ª9¥©>ifZ<P<sÈ/?Xù>{7{7óýT<¿û>
£>²E?ÅÃ>dä>!3?OB¸Å"9P2ª½fþ:	¬:_j=?·;>	7	7óýT<"¶á>s÷>g¦@?¹Ç>ZÃ>Ýé6?È9",g9N>®½:£mC:
7?ÜP>¦7¦7óýT<*ò{>¥#>³(E?¨ªñ>Ò¤><?
þ¶=MÉZ=%V?æQ«<âÿU<£ñL?6b>ü»7ü»7óýT<a?9ª>2E?+?¦44?ù>5?V8ÝGC9cøG>3Hm:ùTü98»p?Ên>uÑ7uÑ7óýT<)t>?Däë>T°N?(ã>7>­C?èb8GY-9<>`9}è±97*¡> >ïæ7ïæ7óýT<Y=>o>"ö:?­¿	?(:È>K0?ØB«·Äu9d2½B:N:[F1?Ã>hü7hü7óýT<(?;¸>(Ó<?Êî>î£>8á:?rÌÜ¸ÂÎ9 5?¾¥¿»9#l9Ñ±?9°>â7â7óýT<ÈÜ)?Qºæ>Èw<?BëÝ>J¤>`æ,?lMê6[j9£øÀ<iH:=Y:Mä>6µ>\'7\'7óýT<ºâ?DË>¹@?Õö>ë²>g0?
48ä9áF!>>l:(ië9Ñ}"?0»>Õ<7Õ<7óýT<Ô¶=?<»>]v?#£u?ªØ?SÔ`?8T£i98">¤
:æ×2:JQ?ÅÐ>OR7OR7óýT<©Î®>Ao>n:;?ëFÐ>~>Ðì+?4>#¹c­9q¾â9&:ê>ü99³(?×>Èg7Èg7óýT<«_´>ëho>vß@?r>­àa>-0?Ú¶Rù8q¥ß¼hÐè9cÙ9#	?Fò>B}7B}7óýT<'?Ë&?&Íx?ì06?øõÇ>@i?«lÆ8Þ9'?>¸dÂ:Ü46:³?ó>»7»7óýT<öm?XÜö> B?b8ö?i?"	u?å¥l=ö"=Aà9?iÈ+= Yò<¬u5?º>5¨75¨7óýT<øíù>.(>-g?}?_
«>§¶H?d6V6¼eå8Ú
o<¥:Ô³9»/R?ù
>®½7®½7óýT<8À»>ä¤{>3??ú¤>ªi>:¿4?©H½8Ôé9ev>óµ<íý°;¶ó??t&>(Ó7(Ó7óýT<¸Æ>¾>î??Àÿ>i ¸>+O1?´g7¦g91F|<xQ;ê>&;}ÿ ?2>¢è7¢è7óýT<âr±>De>ýéE?éý?	=?·??u=Ê~=`3R?W:D:lÜC?`:>þ7þ7óýT<ÔZ?<?3M?n´Ú>> òB?Zë¸%á8Úb,¾äë9ÍÕ99
?ll>77óýT<Ì<0<­.?÷ûG=æú=¯#?WÚ¸hà`9x¾ÐxT¶0Í8Þq-½_u>)7)7óýT<ñ½-?¹ßË>ù)Z?ÓN?MC?sèG?²
¸»Ù#9ç}Ü½lÏ^;ªn;«L?ª>>7>7óýT<!Þ?vT>E¦?shQ@ÖfÐ?:?¼ë:5e:·iw?gÊ:
(C:?>T7T7óýT<OªL?¼ÿ?§I?¼?~Â:?P?§¯29È*9,z>ö/×:¥¢:äK?¡Ç>{i7{i7óýT<;§À>Nñ>Ô½6?QÔ>c>-?©e7Jð79"Ñ=¯"G::é$?×É>ô~7ô~7óýT<½u%?zÛä>g9?³æÏ>Ó>û1?ö38?`9B2!>Ô:Pr:©è&?ÛÑ>n7n7óýT<©	Ç>Ë>&@?.,?Ûù>Õñ0?Ô'¶Ù9ÕÏ¥»`¤;úI;ÕöO?ñ>è©7è©7óýT<ß?Â¬>Tk>?ûÓ>/g>§U9?§%8ÎË)9où=®Î9@éû9c	Ò>Ëü>a¿7a¿7óýT<è¡d?4?»P?õºQ?]o?Ñ(??Â<¤9þyh9Û4?ðÃ:8:2NI?m>ÛÔ7ÛÔ7óýT<¯8?éÙ>HY?·k?É ?­;?þ<	:°<³9D?äZ<Q.3<Í«E?,>Tê7Tê7óýT<ð÷$?¥>Û
?Ô+?^­Ò>,ËP?õ"¸49a¾Ã¦¼9F"¯9*á	?=>Îÿ7Îÿ7óýT<Ëfö>ÒS¢>KB?¡ª>WQ>úZ3?ÞH9ä<¯9ÜO>R^;ËS;å¨?>G7G7óýT<b´E?uõê>ÛhW?ìc@?Ïú>V_D?:à09pû98?6:
:rJ(?¤>Á*7Á*7óýT<ûa?¸>E?¡íÚ>X2>W9?4¸n9Ê¾	¾u:øQ(:_0Ú>P¥>:@7:@7óýT<ªd?´4§>ÓP?oÿÜ>þt>©9?ð[º¸(9Y5¾«¸°ú90Ï¾ð¥>´U7´U7óýT<ìª>0ßh>Ñå;?¸#>È#d>KT0?Æ;i¸à¥d9*¾7®v:ðÎ':f)<?ü·>.k7.k7óýT<Nñ?¨,¬>ý4A?(<??ÜT;?ÒöP¸ÔyB9/	¾£v¦:"rI:=S?ëê>§7§7óýT<
ÄÚ>%Ú>ìÍF?÷°>ÜÝ_>P^J?ôª7ÿ7õÌª>æÓ99¨y9ß?í>!7!7óýT<ðÊæ>^3> =?¯}>bh>Ö.?_Nà·ÿ'9Ïæª½]8:¿,:?¦ò>«7«7óýT<ô·?A£Ï>0tB?U!Ù>Uý> ê/?äYø8JCx9§>7U:ÿL:"%<?k#>Á7Á7óýT<4­¡>³
c>ÏI6?¢>tÕn>~Å-?âÖ¸Õ9]Í"½Æ:]R9?Ù?h'>Ö7Ö7óýT<éµ>n>áÕ4?Ø®>¼G>@ú(?V<»¸Ez9Þ@?¾k=:`ñç9Q?&+>ì7ì7óýT<pjY?Íþ>§[?1?l[#?xL?MÄ8º2'9­G>¬¡V:ï@.:ø¨?L4>77óýT</×<Ë£ <(v+?ÌV;9tm;Â!?h{¹Ì7	95j¿÷8Äþ¢83få>¶>>ú7ú7óýT<¦=Ò<ð*?!Ä;I;µ("?}"¸o_Î8gÅ¾Ë8D
9m¼>»>t,7t,7óýT<rCM?Â§	?µÝ>?&oc?ð?tÞ@?p9¤éd9¼i-?Ì;_,*;ÏS?Â>íA7íA7óýT<û>?cí>,ôM?]ö?mÄ>f??t¯I9T­9ãð>¢=:¨Û:®*?ç²>gW7gW7óýT<ÙuÒ>Å>nöD?¨Í;?Ké?X3?>¨9z9û?|[;º
;õ
J?!Þ>àl7àl7óýT<1 ?ín¤>X?gÕA?J?ù<?¨9V9,Ï4?ªÆú:`:¬gI?Í>Z7Z7óýT<6¸ô>M÷>æKF?¨*?eU²>ü7?ô¶Î9ÀÕ	¼$ßæ9«W9Oa?³>Ó7Ó7óýT<ÊÆ?ô&?û?«ç?E«8?{ ?öª99Ú*?ÙT;F:¸[n?Ì>M­7M­7óýT<*í-?ÿÌ>¸³Y?´ý?M·¿>BGD?æB¡·T09»&½gQ9:w5:gø?»%>ÇÂ7ÇÂ7óýT<GÉà<È¬<½&?£<Pîø;üÿ?<)³;ÿ9?ã;ß[;ðÛ)?~1>@Ø7@Ø7óýT<qb?ï?I:?"
H?×Ä?£<?iÖ¸¿X9e§+¾°yS;;¬Ý0?>>ºí7ºí7óýT<Ëº?Þõ?·nv?ßÒ(?Q<Ã>&^]?µDS¸ò§9ÑÚ¡½F:ÓËµ9Û8?Ñ>>3737óýT<É4==,?ºÌQ;¨4;;Ír?Ü,¹Â8õðÂ¿¼J77År9=D>­7­7óýT<zù?Ïì¬>OLI?sÊú>Bµ>11?¶&Ñ¸¢<96sJ¾ìO:2í:¿$,?P>&.7&.7óýT<?¬åÆ>:A?¯?Ys´>£Ý7?v=E¸êª49Æ½¾Ì,:þú9¶>0?Q> C7 C7óýT<<:-?Ø/Ø>!M?ñð?bÅ>ß??RÅÈ7~9ËLJ=r@E9\õÄ9Ì0>]>Y7Y7óýT<¾Q?¨d?ä@?Û?¥Ç>1:?Ý¾¸êµ9ß½âÄî:È$®:U/?z>n7n7óýT<Õ"> ×Ú=£Ì0?6@>r>¦Î#?0{:X"\:»·?d:Ù9uç'?}>
7
7óýT<?ö¯Ø>«H;?Z»>À¥X>{2?b9&9tyÄ>§£;ÿÓs;K/+?Ü>77óýT<¾úl?ùÊ>r?ÔX2@9³©?©?V+;üÍÃ:¨_?¦I;À÷û:¸àL?	>¯7¯7óýT<ÎË?¼ÄÁ>¨L??ÍÉ>\$>©¹5?}9Î£9óDË>¡õO9Ó9|O|>Ìú>yÄ7yÄ7óýT<>|7?4dÜ>!U?Çã@?[?"Þ:ø!:ÕÑ?Ä;¼e;{Z?Æý>óÙ7óÙ7óýT<Í´¦>vÀY>ýC?ôl?±.?À-?+)=ÔF=ñØ@?Cú<ö_3<S9?«>lï7lï7óýT<¨Õé<Ñ&§<^3?«¢r;%8R;ß¼? ¹´àÖ8j¯¾¿7D9]À9p½>>æ7æ7óýT<89á>r>QC?W>ÇêB>ð´.?r¼J9[9ß£>òl9|K9¶Ï>y1>_7_7óýT<Ñ^>ÝX>CS0?ºº>>æC(?Ëi9ås9Üâ>Ä©;Ìâu;	;&?}9>Ù/7Ù/7óýT<¤?2¢>¸V?jj?¯t?êmG?³O¸D99íÕv½x:&:Èõ>õ@>SE7SE7óýT<\Ó>>°(@? :>î@C>j]-?B5F¸\øO9¾ûó½®µ@:lK:Ãò>G>ÌZ7ÌZ7óýT<NÞ>æ>R´A?~®>#x>94?`U¸¦Ø91&}½úÑ9`dÒ9A²§>¿[>Fp7Fp7óýT<5í
?õ­>(rL?à
?I*À>%=?ð°à9b¦9³,?´y;6Æ:;°9?ãj>¿7¿7óýT<'Á)?kyÕ>&K?×_®?íLf?AÕA?i+Ã9CÍ×9Gç>à	;¤Ì×:R1#?Ü>9797óýT<a\á>u >£>>?ý¾>ëU>~á/?S¹÷T8¼ØÀã²±:^¡:¦x?§>²°7²°7óýT<¸AY?æ
?rI?\m?ö¶H?æ{9?Gò984½9xÅ>ë):Ø :Ïº?º>,Æ7,Æ7óýT<?Y´µ>O`X?>ô>¹×>WY?²¸¥9²þ¾øC:9Aüd?nº>¥Û7¥Û7óýT<Ê$Ò>Í6Z>=v?+ë¼>	¤v>fD?ØçÝµÒÈ9°2K»TàY:¥â
:ãD?J½>ñ7ñ7óýT<¡?A$¢>t:J?1s?÷dA?8ã=?2U9nC9åÙ?¹Ý
:¡9D~a?ùë>77óýT<k},?Faä>ÅYA?bÖ>ÿ¨>ì¶4?Û8®ïf9}¨>Ý.5:ua7:îü>_î>77óýT<÷f,?~då>8f@?_ë>gú§>Z3?w8@9n¶9?8g:eH:²+?h>1717óýT<¢Ôa?û?$`?Ï<Ã>|>&EF?<ê·Ù9z½ð:%ö9åB
?4A>G7G7óýT<"±?¤ b?üòH?-@Îà¶?àK?~î9wêå9?O
ñ;ýÆ ;Æè??N_>\7\7óýT<T?·3?ÙRO?àÇd?"[?IH?Ö9^h^9T¶¦>³d:À:ÿDR?h>øq7øq7óýT<Ça?óÈ>TàH?Êâ?wNÏ>êê2?.I9YÀ9@+±>¾Ð»9¡ä¼9þ>û¤>r7r7óýT<¨å>!é¾=ûúD?äÍ>«Ã>jÚ0?¼)=còÈ<,=X?fÔº<× i<¾(M?¥>ë7ë7óýT<¢>r¢G>ÛO?Á)?:?#8?ºa¯<ó/Q<¡V?º¬;ÎuS;bQ?Þ>e²7e²7óýT<!W?D¿¡>Q\?ß>Lá/>4ú@?D¶¹¿»9ù¾òR°9_91?Åõ>ßÇ7ßÇ7óýT<)À^?Þ÷?TF?K"	?s×±>ìfE?H®·ÄtN9WX½Uø:"?§:4>?hý>XÝ7XÝ7óýT<7´Å>S,>èC?à|°>tz>òX4?	 ?¹ôv9r\Ç¾æ»¢:À«b:MÊ7?¡>Òò7Òò7óýT<Ðîñ>0>ðÆf?â?4X5?JñM?Ú=¼1=¾ÇN?ÉÜ;G?r;uRi?ð>K7K7óýT<Ú?ÏÀ>k]>?¯>Ì>Û/?óyo8qh9%¿Õ=;ø¢B;æK?\>Å7Å7óýT<þ?Æ2Â>f0A?##?ã=Ê> 0?A¹b8¬¾9©3="Â:¨B:'?µ[>>37>37óýT<Wµ>v<o>B?9	?½Ã>Ñx3?F-#9k³ý8×§$?ñû$:Î$:Ï? n>¸H7¸H7óýT<-Ë(?ÍÜÈ>Í W?GÍ2?v÷ä>éG?	î9Ë9IR>D`×9­_±9l?Qo>1^71^7óýT<¥ii>PÈ)>ø/?Ç«.>4%>o%?0|.=¹óã<NôC?Û"<0	×;Hg*?pu>«s7«s7óýT<T«>³ßZ>
H?èq|?ò95?8M2?µÌ=ÄQ'=°lW? nL<Îþ; dM?«>%7%7óýT<HÊ?®§>ÏR`?~î?ó[¡?dÏ<?ªo%9À î9BÚ1>Á´:W:n|V?mð>77óýT<BA?T­>÷Z?ï? Ï>$??!ou8÷ç>9o$>6$Ç;_Ýk;H$X?û>´7´7óýT<9§?6è >+uQ?þº>ç:>& B?ö¹t£n9[º¾ç);Í¯:>yP?C>É7É7óýT<·ò>¯>åY?ëK?>?Õø:?Ìá8ðt9A_>2:þ}Y:ê?>ß7ß7óýT<4Å>fÛ~>êF?¡¸\?3 ?ÚZ0?m;`8u²Á9§-=QÁ;½ÿ;/?>ô7ô7óýT<l?o´>2­Y?ê»U?Í?«4??â¨89D">ÞØ;¬X:ÒS?>þ	7þ	7óýT<ú!=æåî<ó"-?`Þ;äÿ¥;Ûx+?|»Ö¸£õ8´Êß¾AB¹áC9JPþ¾#1>x7x7óýT<!Z?Ém¸>)nA?´?¤(Ü>Ð66?È¯¯¶Zó9,¼øÚ9m.Ó9Ñ#?*C>ñ47ñ47óýT<¹Oï>ñr¦>8?pc>&Êo><(?(¸9jB¾KX:KYP:ÀTA?1D>kJ7kJ7óýT<þU?Kß?ôý7?½mé>ù@«>¦x.?àÊ¸y½9Aý¾LD³:¦Å:òY%?»>ä_7ä_7óýT<6ÿ²>O;>=£t?\?Î>.Ò7?TY9~FT92³±>zíç9-¯à9` ?Ç¡>^u7^u7óýT<°£?¤Á>DB?Òcî>}è©>23?ûÃp¸tB99E¾
;?\ç:º;(?>×7×7óýT<'?ëæ>É9?sõÆ>ÿÄ>é/?V@¿¸"69CÂ¾|Zß9­õÌ9¶|?>Q 7Q 7óýT<:?º>ÀU?ìé¡?ð÷V?Ñ@?Í:ºv:V?	»;Å:åO?K>Êµ7Êµ7óýT<9z?zóÒ>·ä=?ãU3?ìü>5?ëâ8»9-3<>UÃ:l:7?- >DË7DË7óýT<G¥¶<©·<zB,?=Þ; $·;ñR?Ê¸@9N]§¾ú«¶ü-9Cõ»ë)>¾à7¾à7óýT<|¯>=qj>,´??·áå>G!§>I0?ú¢;8Ø9{Ë´=
zÁ9pÖÂ9<6þ>++>7ö77ö7óýT<¤å?Û¢>Ü0L?ÎÝV?C?F§=?¾â9ü]j9´?Ø}:ó¤':#ÑA?<>±7±7óýT<-=QCë<­&?ÄÍ²;3;*?V¸©9Ìì½úì9Kî9Ú~e>Ã?>*!7*!7óýT<Ñ£¡>;ÎM>
I?Ó;>òW>ùÍ4?Î[¸Q9Ü½zÛ¸7¤19Õ2=u>¤67¤67óýT<þ5ü>\«>¸d<?%º>>÷s6?ü§¸Pf9®&¾Éf;°	';-¨0?{>L7L7óýT<Ç»ý>É¢>3ÜG?GjÁ>
8>É¾5?Ø£c8 i9ÀÄÉ=[c:Ò:Á>?º>a7a7óýT<á7X?.?§B?Íkß>¢>Kp0?n|R¸ïYª9#(½:\C:É\8?¤>w7w7óýT<×O?±²ô>$ X?u@i½?=^?_<2Ã²; eU?El:Ý¡*:
-N?·>77óýT<
|4?	 ä>ÃJ?ßÆ>K>ì%<?3=¸üdØ8!/`¾S%6::-'?º>¢7¢7óýT<ü&?R¼Ò>oOJ?}6*?i3ì>{8?^¸ìò98»½ú4:gu¿9¸ÔD?'Ì>}·7}·7óýT<Ç?=>³>º£=?|Aÿ>8>¹>±`0?¸³¾¸ö w97E¾Ä/v:¦&':<?â>÷Ì7÷Ì7óýT<5Ò<×Ð<#h2?\¢-=Èy	=ª!?ü²6¬9WvY<m¹¹8b9Ð>M>pâ7pâ7óýT<Þº<ìv<g.?m¹;H»O;¿9?¯x¹4ù8¥5à¿v9ê9üð>>ê÷7ê÷7óýT<6'?éÚ>-C?É?¾9?"ï9?5Ä+9%Ê×9ÆK>-:E+:"?÷">c
7c
7óýT<©bG?øùþ>/H?ÀÎ?²>=?j¶Í7QÄ½½HÒ9i³Ø9¥jø>Ï8>Ý"7Ý"7óýT<p>¼[@>Q=8?&T¨>yz>Ûö+?èß7:ÛÚ8oô>Ùºh:º/:÷8*?Z>>V87V87óýT<SºO?_0?ñkO?
O	@7$?þb?r~á9:6:»ÚÍ>n0o;òr;á``?Lp>ÐM7ÐM7óýT<*IC?\«ö>:¬J?x'Á>ÿ>Á$7?XÌ´·q(R9h<\½§Ü8;!g;-H8?j¥>Jc7Jc7óýT<ôÑd?
?nO?ÿ>£>aH?06?¹ÅA9ÙW§¾Úþ:f:ø>Ó>Ãx7Ãx7óýT<Ø?~½>Z7A?µ¿>Oü>Ö6?Î½S¹+9@
G¿Æù8hE95s>ê>=7=7óýT<IX>

>áTH? 0?R?|0?¨´·RS9í­s½<a;(A:n?_í>¶£7¶£7óýT<ã?ðË>pJ;?ïéç>ê8¥>´ª3?%?¸XHy8°KÄ¾ä
x9ü(%9R>@?Âð>0¹70¹7óýT<?þ`®>w??c¬Ü>92>;2?n.¸gÀ,9÷K¾F±:²:Ë$?\>©Î7©Î7óýT<pÈ?2¡Â>¤G?%?Éè>Ò6?d8²Ü9@Ô=bb{:½::BO,?½>#ä7#ä7óýT<ß>0¹=IL7?à£>Êîv>G)?­m=ýZ=]´P?¬<ÓF^<2?Z>ù7ù7óýT<©?j(®> =?@£>Rh>.?ëÏ#8AÄÚ8G±?>`H­9`µ9öô>±5>77óýT<¥H?h4ó>ï3S? `?<¯É>BóC?ýH·;~Q9õ¼ìÀ9ßîa9KBZ?Ê8>$7$7óýT<ÕN?»Ë?àH?¦>lïR>Ø%J?ÙÄ¹Ù7Û×Àê+:|lÏ983S?f:>	:7	:7óýT<kô>»U >¹ C?<>k?ºc?<ÇA?¡¿8ùÈ´9úË=x;>y»:ÀÔ7?\M>O7O7óýT<¨
?A,§>°»K?}Ûæ>Ck>ÿé<?:'¸þ¹9Àg½Ñ:E¼
:é
?ëN>üd7üd7óýT<Â´U?zÂÌ>µ?ÇÐ½?E?Àv?g`9,}Ç9¿>ð;c5#;VóN?^Q>vz7vz7óýT<3¥,?!1×>bM?ºÛæ>{Õ>JÙ>?û78ÚsR97Íß=ÝÁ:EÄ9Á/?_>ï7ï7óýT<þ§?Eþø>Ül?(	?:@ü>Pð?*âî8?µ¿9>oÕ:^M:\?x>i¥7i¥7óýT<¢¸=G¡y=:=?²<É@Ö;>U#?h¹UU²9KÕd¾A»¸Ù8RÜ¾oz>ãº7ãº7óýT<CÉ>&ív>ËçP?Y»>A)>÷ÌC?1*·Úc29à<ô¼úè:ç9°?v>\Ð7\Ð7óýT<Uû¡?é?Uÿ?v@§j?d§i?°`:vä9»Ê"?åã:(ò:L?¹>Öå7Öå7óýT<g¨>1ÃS>øK?¿$?ÇÖ>ÌW5?hÓ<î<ÅI?ô@`:r¾2: ?!>Oû7Oû7óýT<O²ñ=ç­=T62?ü¶Þ;t´;F?½]¸E	\9<7¾d¾8mðw9xÃD>þª>É7É7óýT<dhÑ==û=,?Ýø=Ó¶Å= ?óN9-¿9Ñ®>oä3;>ö:M;?¾>B&7B&7óýT<)?Ý\¶>bZC?¾×ø>ûô³>Fÿ0?xòÝ8Ñ:9õ><:õÀý9±?ÂË>¼;7¼;7óýT</£>#À2>sjI?ÁjQ?G	?×éB?7=T«<Æ|W?¢VÚ9®]]9±|?4Ñ>5Q75Q7óýT<üU?¯?³v9?$²Æ>îí>ñ1?Ö¨7tÆ9=Öõb:uA:Ë7?<Ò>¯f7¯f7óýT<~¦$?çLá>ó;?éM?Ö
É>æ¥2?¸Åâ9ú)½Gè:{r!:¸êU?½Ò>)|7)|7óýT<³É>%>w>?ª¥>Ý^u>Ï×,?fÛ¿¸ý9+E9¾ß:é¯:éó"?"3 >¢7¢7óýT< Ì>öD>÷9?=Ö¡>ßn>>ÿ-?»¤j¹wo8?iß¿:Ã:ýA:Å´0?<~ >§7§7óýT<®4@?sð>¢L?§D?~%Æ>ú¹D?
Ù9­¡9ò¡Q>î²÷9j 9ª|E? >¼7¼7óýT<ñ¿<îÐ<O'?ýC¿;¼°;UK?,Å¹Æj¾8 ²¿që7u°"96N¹= ® >Ò7Ò7óýT<¯þ>Ó? >nK?«¢?îÁÎ>5?ü7~8÷´9ô;´=]á:|C¼9òE?	Ê >ç7ç7óýT<q,?¥Ì×>FD9?@¥>+r>VÎ.?à2*¸ÌÊl95¸½· :×#N:@û ?ï >ý7ý7óýT<}öò>®>[?º?¹Ï¿>ñF?pò½8Ê;90¤>gXN::òWJ?yú >{7{7óýT< Ã
?Ee¹>ë¿C?_åÀ>¢>Ã8?¹

¸ÕÏä8eÐ¾3r
:Ï:Õ.
?!>õ'7õ'7óýT<ts?#>8§O?àî>>BC?CH¸dc9}¯$¾&;:ØA#:b»?Y#!>o=7o=7óýT<ÞF?ô°ª>b^?ÞE?$Ñ9?ÜåJ?»à
9|}9q²r>ãlî<<&Ìb?6!>èR7èR7óýT<Ë×??ðÇ>¦Û??ýÓP?ì=?Ç6?K&7(	9þ=
a:L:p`B?!>bh7bh7óýT<¤ñ>ÝO>bíB?-?Yé>ã=?:y9]Ø97²È>Ly;"û;;`À)?²!>Û}7Û}7óýT<2uL?íb»>?©?Ò÷@Tô?)px?4÷ñ9÷«9+4?è6ñ:i,:ÊQ?ÛÄ!>U7U7óýT<tÎÈ>nû>ak>?¤>ªòF>o.?£È6Ï¥9¹¡<9|;2Ã=;Øº2?Ñ!>Î¨7Î¨7óýT<«wÿ>"¥>ÚF?Í>Ðó>f-?}â6°ï8H½=[ý	;±ò:èª?Ù!>H¾7H¾7óýT<w/?ÔçÀ>öI?Ö#?£ë>01?òÝÙ8EÌ>9ä(>>Ò9Z´Ó97þ>å!>ÁÓ7ÁÓ7óýT<j>ã´`>é5?>it`>V.?|¹s|9#ù¾qåu9P©89r*?~ÿ!>;é7;é7óýT<àð
?¨¶>TG?ÿ«>8t>O3?ÚÊó89a¡C>t/:Í9J[?©">µþ7µþ7óýT<E%?÷5Þ>Û9>?®ÊÏ>(>5©-?Øõ·19ÝÍ½ßa½:´¿:þµ.?|">.7.7óýT<áÜ4?{eî>Ð7B?F	?IÆ>1?o¡81a9î­7>©~ô94:\qñ>f">¨)7¨)7óýT<HB½>-|>-Ý??ý>3Ág>5.?ò³Ö8}s9eäÊ>Úk:Ê:>:T{?">!?7!?7óýT<!?
¼>Áù[?d?_?²ód?ôn9Úhl9¦%?Qq¢:FB:<V?Û ">T7T7óýT<U>÷L>mE?°:?×ú>Áe>?JÛ7¢Ý§9")ì<8x0;Ý×:HQ?Õ2">j7j7óýT<¯þÓ>0>lA?wë>%¦>±5?ì«7I.9t=´{Ý:"~:Ö%_?=M">77óýT<V9"?oËÝ>>;?^QÝ>în>ÿ®1?ÿÛP¸ïúÓ9(;|½Ä9á:¸Á>Ie">77óýT<$q!?£ñÉ>¨L?-$?æC¼>5?¾¢9X¡¡9è)]>YDA:Ð:]>?óg">ª7ª7óýT<çüÝ>K¨>mD?_¨½>>v6?\Ï¸ÎS_9Âå4¾ëc9Ï£Y9¹å°>q">û¿7û¿7óýT<¼ÏO?Ð#Û>Är?R³?u:?"L?¬_^9ø9$]@?Ì:fx9ÎI?ß¿">tÕ7tÕ7óýT<óº>Ys>uëC?é'
?Þ%Î>J/?á89öï9¬l>çÆ;Ü±n;,SU?ã">îê7îê7óýT<eôÒ>6ñ>ÀC?¶e?"2#?W3?=59Æ9«Ðb>'vï:?¥:5Â9?òû">g7g7óýT<W¹X?=.?÷f@?ØfÔ>2$>OÅ8?8d9â >ÿ8´æÒ97>/7#>á7á7óýT<Y­>ii> >?a)>)ÕM> Y)?qvC¸Ôê8âÃU¾!¾Y:ÍS:ò?;#>Z+7Z+7óýT<Àz?È	?fi?q~?µ	"?û{??Û:|:;ÃG?E><Î
<í0?qB#>Ô@7Ô@7óýT<¬ct?¦´>»­?U3@~Ï??}OG:è:·dC?ßÈÏ:	c:Kj?iG#>NV7NV7óýT<¦ø>Úº¡>ÊD?ýÈÎ>r>¥9?[qÀ7ÿÌh9ÈS=ÎL9àG9=C¾>êG#>Çk7Çk7óýT<RË.?5áµ>év?W¸j?ö©
?C«X?JÒ8©5«9l>¾ª:Û
;:>]i?£W#>A7A7óýT<F}$?Ë8Æ>aoT?Þn8?þø>§=?
_¸¿µ¡9Ú°½zl:3Ç¿99ÍL?ï[#>º7º7óýT<b|H?¨Ö>³3o?« ?°7?$ë_?W¦l9¦ãÙ9]>¢r";é­À:YÕW?Ûc#>4¬74¬7óýT<ë,?¿>¸g?§m?8Ý?gUS?Ì°8!9+	>:±ü9 ¼?Ù#>­Á7­Á7óýT<ä"b?wì´>®ü?zõ@·?øÅ?Ò,:åÑ9¤ÆR?¾V3;\¿:óCp?Õ¥#>'×7'×7óýT<Ýk$?rzß>IY<?èÒ>.>´P0?D2w6zh9o<\¶97Ë9þå>¡²#> ì7 ì7óýT<T9ù>2«>V:?íGÌ>Á>>-+?Y28Õ,9¢>G¦I9¾9ûÈ>bÕ#>77óýT<TW?¤©>ÎA?­#?Néò>Y,?ÐÔç6ê¢9äy6<ë:_:û4: ¡?Ö#>77óýT<]`=ÅÇ<§d,? Jû;±²¥;¾B?p-¹¿¸U9tâÏ¾¢*c8ËaA9°\>àß#>
-7
-7óýT<,;?ñ"ß>õ'W?¸W?iR?Û}N?39×É9Sfc>ôF;ªÎ×:Ø|k?ä#>B7B7óýT<p)?ËÌ>òS?~~Æ>B:>MC? ³25~á9xz±:ì9ÔP©9£l2?ô#>X7X7óýT<pÜ?ÙÍ¬>ZXC?¨²>ÙhT>/?0hÏ¸u]9RÌ;¾¢yÆ8}àÛ8	ç>gþ#>zm7zm7óýT<?ÖÞ?5KT?|>R?a¦?ÓúM?\ÏÛ·¤5!9U®½V:<Ù9a%?0$>ó7ó7óýT<ñE?$õ£>êgK? £>ù·\>ì3=?·ÆÚ¸àm9Ák¾7n9þÑ9ï3>X>$>m7m7óýT<*ñ1>MÂç=ÕD?)ë(?Ïå>-+<?Äþ`8ÀÈ%9S·->:°\/:ÑQ?úK$>æ­7æ­7óýT<¡?ºª§>puJ?ôÊ³>!/q>bÖ>?¡°V¹r9ÉéÔ¾ºÏ9Ê¬9EÍO?M$>`Ã7`Ã7óýT<Á?!>Pr?ºoà?82?ÛV?ÉK=ï<â<ÜKf?îH;vÃ+;$H?ûl$>ÚØ7ÚØ7óýT<Ã¢?ýÆÛ>È8?î>}]>½.?F_Ì6bkQ8~Ôy=¸A9G'9*ø?;n$>Sî7Sî7óýT<?æÞ»>§K?p¸>PÛ|>»:?LP8×9¢s>|ÞÈ9üÞ9H+?P~$>Í7Í7óýT<8R>2>8?&Çµ>nß>©É1?È<¹®8F^¿F¿;¯j; ?Hª$>F7F7óýT<@HÒ>G>Ê:?ª¨>3®r>ØX1?crØ¸ÙY9Z~¾üy<:ô:ZÕ&?´Ò$>À.7À.7óýT<Ò
?¦P³>¤nI?Ôµ?zO^?°bQ?«Æ;;ÞV;(l?.w:NR::?Ùá$>9D79D7óýT<¿²¾<¥<©É(?Í]Þ;<­Á;ýõ?¿%·9ýÙ¼h8Ég9E>é$>³Y7³Y7óýT<¤ß>xá>>?ê'?!þì>8
5?¦9{¿¦9´üþ>æó~;Â +;ù²>?ó$>,o7,o7óýT<Æº?S¦É>åA?PF?2)?¥@?@8ÂY9â=ó~Z:Í©%::Ò(?Ñ%>¦7¦7óýT<<Ý?·,?ªC?Úã0?¿ºô>O	9?¼¤¸
¤9ü"¾Ð¼: ±9zQD?%> 7 7óýT<KÄ>2>:Ä`?1ÏA?¸|ü>{D?'¸*29Pð½ª
L:Jø
:iï;?@7%>¯7¯7óýT<%ü?$?ªña?Ü?ÿÀ?»Va?q*9²9u>§Aj:/':íì2?á>%>Å7Å7óýT<E?K4?:?/?<ý>û1?ð Ê7Ú9ÂE#=àà9rÑ9ÿm	?´O%>Ú7Ú7óýT<ËÌ*?¬Ù>¥ÿH?c¿/?*¹ë>Ý>?üT84o91Á>ä7:âß9Ê^Q?¼\%>ð7ð7óýT<äC?£É>»Æ>?+fÓ>¯§>×-?(å8·ñ9ÏC=ö÷Ú9³?á9ÆÜø>qs%>77óýT<ÞÌ? ÷«>;½¿?j0@ë±?i
~?:0dÖ9¬;?;O;«;ä:E?¼¦%>ù7ù7óýT<Èí>´¡> a<?ög?ÙåØ>¢ö:?qkÀ8h-F9ùx>÷î:&¹:Ò$?Ë§%>r07r07óýT<zÍ?B
¨>
os?u ?ñ?¤Y?¤Ô~9ë4w9ò?¢t:Hn0:ÛÌK?øã%>ìE7ìE7óýT<?±Éµ>Äô>?8l>'c>ºÃ-?o,¹ýF9¬ÕÝ¾u:krG:ÊD=?&æ%>f[7f[7óýT<Ïß0?àë>À?@?"?¿>I>?
À7µÌ«9Â=ÿ%:§?:4dÞ>ó%>ßp7ßp7óýT<~W?¬¦>.µ¥?=o@Ù?º?Ì`:Ü|Å9ýiI?Ôû:y/:÷h?û%>Y7Y7óýT<ñ®?>wk?ZÆ?dW?Öel?õ=@æ
=­m?ò³<s´<xê?.&>Ò7Ò7óýT<½Z?{?p?ER?Gì>2d?ÐõA919G5¤>ãøe:²ù9il?<&>L±7L±7óýT<qG	?Ê´¼>Ï;:?ú©>ah>LW'?~IÍ¸XC9E¼¾{_:8û7:?\&>ÅÆ7ÅÆ7óýT<µ	?í*³>ÌD?0âÖ>;>C7?´eÆ8ëbv9p#N>Õ:uN©:Ù!?$&>?Ü7?Ü7óýT<»ë?P»É>ñJ?:²	?eD¾>ZD9?¸8ñ>M9[
³=¥9ÇD@9q°>Û@&>¹ñ7¹ñ7óýT<VêÎ>6ì>:oM?©2Ê>q>ÿ×8?2¡ò8ýk9á>Tl¯:t:ï7?´B&>2727óýT<??þ!¹>§h9?\íë>W£¢>(®9?D,8ê¯¿8áÎe>\î9/Z9z?D&>¬7¬7óýT<mÓ?ÓÃ>L<?bÙø>ÙN´>9¨0?ÄëE8«7µ&?uï':x§9H[?ð\&>%27%27óýT<¡þ>g³>¬5?ÅÍè>×¦­>ø+?þÐG¸ÎÜ9rÃ½å°Ô9à":·%§>@`&>G7G7óýT<É+?àÑ>o»<?·»>¿ù>ñ²8?÷±C7-#9ä*=ØÙ7Á987N=÷b&>]7]7óýT<ø>»[>D%J?[oý>·ø«>M¢<?Àf(´4l9Í+¹á¨g:D:2?t&>r7r7óýT<~²É>>;?K2¶>5{~>¦H7?ÄÐ¸F7Z9ð^&¾°::^Nz:Ô!?|&>77óýT<+I?Ê(Ò>ÈÏ@?×u?E¿Ë>ßþ2?T*7G2ö8;Y=¹ý-:Õì9°<?å&>77óýT<yÅ?2WÄ>ÞO??¦É>»<?1NÑ7RÐ8ô>&	;;@Nã:¥R?©&>ÿ²7ÿ²7óýT<÷f=ãxã<µC)?à½;§é;/ñ?û¸Âû8Ul¿+Ön¸th9¾¾Û&>xÈ7xÈ7óýT<ë>Ä=ùg~?äMJ?Ülç>fÉ_?<^¿=¼6L=åo?úO<Íµ;? í&>òÝ7òÝ7óýT<îÈ?2ð>q#V?ìà>]­2>ó<? µB;'9DmóºÔ:8ø9t?U'>kó7kó7óýT<dB?Bóô>ÍcK?oT	?3k³>?òC?!J7Þ6«9<|L:(U9'l?"*'>å7å7óýT<ØJ?Ù	?È<?­O?£Ô?´¸3?ø=ß8y)9»õ^>ÔC:á÷9h>J?9>'>^7^7óýT<«Òã>lJ>Ý?.«@ÖL¡?+«]?¸*»9.å9¹Ð>ð:êó:äR?Q'>Ø37Ø37óýT<Qã ?E#?7C|?T¦?b>õ{?R¢¸*+9õ1s¾Ù9å®Í8Ö
*?Z'>QI7QI7óýT<wÿ½<q<Ò^(?,}=¢ÿJ=J£?*
`¸49¿@¾î;ïA;ç.?]'>Ë^7Ë^7óýT<à<¥<7.?IC<ºç;$Ú?ª=¹Ð8âÀ4Ú;~MÃ:P[H?ï'>Et7Et7óýT<lî¡>»"f>`!4?ùF®>E>=+?sÖ7	=	9Ì°Ç=+¦9INü9j¨>f'>¾7¾7óýT< »?¸>,úL?G/?òûð>3:?,8³Á9åÂ=vc<)ÓÑ;6@?<'>8787óýT<Â¯s?É?>îX?t­?­??æC?!L19`´Ê9¦é_>=;µy;k9?û'>±´7±´7óýT<n¦?*Ø>K9?»U¦>U|>OÀ(?
7d	¸8­%Ë=F%=9$õi9N÷Î>Ê'>+Ê7+Ê7óýT<¹£?Ap>Ç"?n?´ý:?éxH?çyî9ª1:±Ó>S;%º:è$M?'>¤ß7¤ß7óýT<#ä2?½ÃÑ>RRZ?Tý,?HÛ>xôI?"zÐ7ê7S9n­|=ÒhF:æ:2A?í¡'>õ7õ7óýT<bû>¡eª>RÖ<?Üv >L7r>)?+þx¹Eîu9ÿ¿Iß9
âÁ9©?¢'>
7
7óýT<+>I>¬Oó=Ý¼S?©Gx?åY ?a0F?n¢8Öè9=±
>IÈ:ª::ù6?¸'> 7 7óýT<|?]óª>Ín?§a?L)?
èX?¦	)9t«9¨?ÚËÿ:ÛA:õ(f?oÀ'>5757óýT<¼T3?¢¾>íÑp?Ü,@Ï?·h?É
:ÜÄ928?89Þ:v:\3?È'>K7K7óýT<¦]?êbú>)b?VéS?<¨ü>·V?Æ8ó9}Ô>Q µ9QÇù9o&º>¹É'>~`7~`7óýT<ð>¤> *;?*]¥>ct>z-?àh7ÈL#9e=ÜJ9ÙN¡9ù >Ö'>÷u7÷u7Ée<Ü<å>ë³>÷ÆJ?Þ?öRÕ>þX/?^U¹8¾>Â¿!	3:®ú9ÚÕ6?Ø'>q7q7Ée<>µ=9?Âk4>»&>å%,?è9x®9^ *?Ã4<jü;I7?}(>ê 7ê 7Ée<1\{?zØ?Éw?,?`è9?áóX?ô¾8AÌ¤9C>:R:#¡|?f(>d¶7d¶7Ée<b#?U¡Ò>ðF?¸¯>»w>èµ5?ÝàÓ¸ m\9v¾Fº9ºý9½y>Ü$(>ÝË7ÝË7Ée<Û±<ÏX<3(?Ñ½;S&;°c'?Úy¹	8Àj9M9ûã>¯)(>Wá7Wá7Ée<±'î<xî´<{(?0ûF;±;z"?ïs¹4e9>:¿uÍì·Õ{9	ã½S8(>Ñö7Ñö7Ée<@¾Ø>¡ê>½¡M?Á?}TÍ>2;3?Û29ÞR9ÀcÙ>xVî;¬y;¶ÆF?õ?(>J7J7Ée<Ùÿ
?çì³>ÅE?&<Ì>øà>=?*]-8yTE9èà=¹]9ÿOF9+?M(>Ä!7Ä!7Ée<nÑ°?0Ì?A	­?Pÿ?â²õ>Üg?`_O9{9
5µ>RC;M~Ç:À¥z?°P(>=77=77Ée<~`?¦v/?£h?¹0ï?÷?h?ë:²H9ý]?Y5o:+ñb: ë?=l(>·L7·L7Ée<bÜ<vü§<(?ÍX;ÐÁ;F§?I¹¸wÅ7aPIÀô=g¹ÈÖ98O¿Ël(>0b70b7Ée<ea!?è¶Ü>&.;?5çÂ>åè>ô1?AÅ:QÆï9?ïN5:^Ù9ÍU?F|(>ªw7ªw7Ée<ÁÎ>(>@H?Ð7?Óî?Ë<6?aE7m_9®*W<Ñí89> (>$7$7Ée<äË>Ñ>®=?*>Da>&÷.?År¶7bL9d=ª\;©01;J?ì(>¢7¢7Ée<ÌZí>f>á
b?+?<wÆ>óH?{ 9¢©9òiJ>qÍ,;4 ï:ÿ8?G©(>¸7¸7Ée<å:Ð>K¥>ëïH?ð¹¬>¾r>k´6?÷¶è8ø°Z½Y6;«:ÕK?7ª(>Í7Í7Ée<r¤1?=Cë>þLA?Úº#?}í>}0?Î`9¿=Ò8<Á?»,÷9Â+³90?-«(>
ã7
ã7Ée<¤?¦>°K?8û>ö­>½9?
äÒ·ärF9p½ç¨:ß:è>­(>ø7ø7Ée<Ä¿>ý>Ú>?S><èG>ù»*?C¸ØRõ7¿LÌè9òËß9ø%?µ(>ý
 7ý
 7Ée<%D°>Ì¹o>{;<?y6ï>D^ª>O¹3?o(
¹2j¢9ÄY¾:6I:
H?ß(>v# 7v# 7Ée<:.é>7< >HE:?4i¤>8br>¤¥-?ÐP6N³Ö8®¤x<1üÏ9CéZ9
9s?	ö(>ð8 7ð8 7Ée<PÄã>b:>¨#J?Þ>Ý°U>P÷7?ß£®¸TÖ\9zrJ¾´$:~(:Âú>X)>jN 7jN 7Ée<nÿ1?qðº>\Ás?Z\?¢Tì>
Sn?¨«9èL9.?g:|l:'»r?U)>ãc 7ãc 7Ée<>Æ>4Z?{?©Å-???Ó½<ÿ^<]`Z?¶¶·:TVI:|i?ßc)>]y 7]y 7Ée<Rbâ>Ñ>aü=?÷Ð>ôÆ>`®0?Yì8L9<¿>Ê-;@+è:Z¡??6m)>Ö 7Ö 7Ée<ÄIØ>té>ÀC?£>aI>Ð½7?·¶C;9ÝÜz¼öb;cþÄ:ÀTG?%q)>P¤ 7P¤ 7Ée<ÜÐ>û¨>ÌëB?ï~D?NÜ	?üp6?|¬9n6«9õ?UÀj;í";ïË8?C})>É¹ 7É¹ 7Ée<¬y'?È>r¾U?J??Æ=?²TI?qÝé=î'=b¬X?ÆH=­<pX?³)>CÏ 7CÏ 7Ée<1ã?%Û´>ÄlG?RT>,éC>p­8?2x,¸õº&9òg¾û»;¸;;¼~.?º)>¼ä 7¼ä 7Ée<¨wã>	>ÏB?$Áí>²>(ê*?Öy8óä9´´Ü=1å9Æ+9-4Ý>-Å)>6ú 76ú 7Ée<úú<1º<,?§ùY;ãND;± ?#y7¹Z 9æ±¿IrL9.u9(&¥>×)>°¡7°¡7Ée<Qß>Ú>ãUE?ô²>~ô~>ÎÏ2?)#9~!R9AÆ>³9w¸9¹û9>{ß)>)%¡7)%¡7Ée<xãË?^Â4?à`??á?[?+?Ë¼9Ú5¼9Òe?Å	Ô:Xj:9zg?ùø)>£:¡7£:¡7Ée<©~Á>Ht>vÆJ?³>a>4?Ó°8ÌÒ9`l%>2Rü9Ô:Éò>èÿ)>P¡7P¡7Ée<Q6Ï>ýÞ>G<?ëïh>4-,>»+-?!Z¸üÎ8g'¾ë®93_­9sâ?¡	*>e¡7e¡7Ée<VÄã>¶ýc>¿?dµ?Å$g?4æH?uU9àf9^Z³>¡²:#¿h:eD?Ô*>{¡7{¡7Ée<3?TÂº>©íH?y/?2ÒØ>Á.O?©{9ûC9ê4?¹cG:ÖA¥9ïo?F*>¡7¡7Ée<w{?®ÿÐ>49=?·>Ä>;ú}>ÊÎE?Mq9.9w`>²¼K9Ê9ÃÒ©>ö,*>¦¡7¦¡7Ée<©?«>±CA?~Ý>þ2¦>**?ú:9ÕyR9Râ>Rrµ: P:Ö1_?c;*>|»¡7|»¡7Ée<ÁÇß<Ê2¨<TL*?> ;
_;~?ûï0¹{8 ¿#Þ9pÔT9êGº>ÏC*>öÐ¡7öÐ¡7Ée<íc>I>sÌQ?ØX{?*#?ü,E?4[Ï<¨çj<8úa?%):êF:<»?ST*>oæ¡7oæ¡7Ée<1c?Aø?9G?¬æ>b>t;;?õH¹58´¿B±:ñí:Å?Âc*>éû¡7éû¡7Ée<ú<?©ù>ùÑ@?Çï>x°>*Û-?\P;¹³´R9bã¾|n;5ã%;Ó8?z¨*>b¢7b¢7Ée<Ë ?÷,Ü><:?þ§?À>7þ.?nþC¸ºM9ôâó½ëln:­0:¼,?M­*>Ü&¢7Ü&¢7Ée<í?¼©>-:D?°/r?Eø?ÉA?õ:9Û9õ|>ÇÅ£:»:I:!YP?¸*>U<¢7U<¢7Ée<ëÁ>àï>W÷A?òkk?]%(?63?9\K8+»9ÚÄ=ÉèÅ9u[Ð9¾)ó>ßÁ*>ÏQ¢7ÏQ¢7Ée<À¨¦>»«d>À:?Ò¦\>SÃ&>Ò\)?s"[¸wâp9âè½5Lc9²v93õë>¡Í*>Hg¢7Hg¢7Ée<s×>²->F??]N>'+S>Jñ.?äÜ8þÏ¢9©->	;J}Õ:%k$?dÙ*>Â|¢7Â|¢7Ée<=ä?F»>U ;?òF
?Ë>uã-?C8¬94â=s$:J²ó9À,?¢î*><¢7<¢7Ée<=J*?êÕë>¡Ù8?dÑ>kH>NÀ4?pÆ7M9Õ<ä|É9P«9Ó¼?{+>µ§¢7µ§¢7Ée<8ç>EÑ>``?c^U?{°?ÎG?Ò9<dô$<ZJ?Ëõ:Å:çÜR? +>/½¢7/½¢7Ée<ô8½<Ç<Õ*?%ÓE=V'#=e3?û¹g9¸¾º«9=9÷½>?>+>¨Ò¢7¨Ò¢7Ée<å@L?å?ugG?Îób?B?¦W@?Ùà9![9+É3?ñE;ãU1;}GC?ER+>"è¢7"è¢7Ée<ôð.=8Þ=JÏ)?$TT;+$;ò¤%?å¹ê]-8½¿oc¸4¦9®àò½o+>ý¢7ý¢7Ée<F3?#6Ø>³CT??1A?=,@?¬aµ9hà 9P?µ¼:&Úz:ï÷??q+>£7£7Ée<§Wÿ>+6©>Q'A??ô)¼>y8?½Gà¸ßùr9RMl¾wGH:º°:3A?!£+>(£7(£7Ée<­ñ5?Ëø>Id;?Û>«>Ý:?g{d¸É9È8L¾÷P:ø8B:M·	?¬¨+>>£7>£7Ée<]¿D?:°>o
?d¥'@Ä¼?¹¦c?¬CM:Vù96R?	;ç:ùn?K±+>S£7S£7Ée<ÕÕ-?7êØ>t(M?±|Ô>õ>mà5?q¹O9¨ö¿§O9Ø?9ÙçÁ>K´+>ûh£7ûh£7Ée<Mk)?¯> w?U@¥?âè,?S©t?¢9í'°9~?ì>Hä:¼&:K]?üé+>u~£7u~£7Ée<A=×º=¡&?).;i;è§!?£m¹¶29Í?M¿"vì¸Àº9T¾ãø+>î£7î£7Ée<q	?ù>=`}?©êñ? 9?½/j?Ô3ù9Âc:3rø>T:ñ&:¢¹o?É,>h©£7h©£7Ée<	?â>Òs?O ?½9?p]?$_9¤9HÜ>·±~;¢;û­U?­,>á¾£7á¾£7Ée<¨?ò¬>WéH?R8?ëQÕ>±y5?ËÃ8b9B7£>ã«:;\8	;ç .?I,>[Ô£7[Ô£7Ée<?¤·>Ê±9?²s>\*1>ô/?d§!¶òÃ9
W»äÈ;|$W;vx-?Ýw,>Õé£7Õé£7Ée<5%?[Ý>Òr??3õ?ömº>n35?þé®8¸û/9Ðq~>ü)7:¡õ9Nú>?,>Nÿ£7Nÿ£7Ée<Ç`ÿ>å¥>uýE?fH?`Y?!<?-m9Ü9³ü>ýÌS;Æ;{0?¥,>È¤7È¤7Ée<[@Û>Èó>ÛH?ìµ>r`y>Á:?dÅ¸9øi¼¾:ý®@:ü©P?¿,>A*¤7A*¤7Ée< %Ã>~>ÛD?h¨>à+{>T¥+?»d9i¥9¼>·>é9²È9¢¬?ÎÌ,>»?¤7»?¤7Ée<±o>(>B?Kä>ú]£>ÊÞ2?B=·å<yÊX?û)<Ñ2<Õc@?ÑÙ,>4U¤74U¤7Ée<zõ>Èò >8êB?\¦ó>½Ã­>¿z3?çì9¬{>9_Q?Î9`yw9c|?Û,>®j¤7®j¤7Ée<4û^>#õ=QÜh?Á8?ðô>A?mYò;È;SÉT?áÜ9HÁ9z?±->'¤7'¤7Ée<ê¸ ?:àÔ>ÿGA?ê+µ>ó>s2?3LO8Ä¸~9VÐ=mÍ:iç:8?D->¡¤7¡¤7Ée<(Ô?+§>ñL?¹ên?þO$?û:?æé8ßv9Cr>4ö<êÉ<kOR?'->«¤7«¤7Ée<¥ü-?ÿ	à>¹ÎF?	?ð½>y­8?Vñ®9Ò)Ï9/Ø>m³à9ÉB¯9¦$?-->À¤7À¤7Ée<u? *#?©I@?*
?I¼>oï??¶Z·7¶49"M=Ît¸9ü!:½.>Ø-->Ö¤7Ö¤7Ée<ð=-?ûã>:B?¾h?dO'?q2?/.Ö9}9ÔïJ?õ+;&
Û:ùG?O->ë¤7ë¤7Ée<Ê»¯?3H?ªa`?O}/?Ã@Â>­Eg?9à#98ñ>uÐ:|R3:û=?Ãg->¥7¥7Ée<"î>ö>úM?ñí>P]>dÇB?,F9"Q´9GÔL>òK;±
;=8?|->z¥7z¥7Ée<ûô> |¤>Q>?õê{>¹Q2>Ô4?RIþ7:9Ìr®=Íª9@*9ó
Þ>M->ô+¥7ô+¥7Ée<5%?¦Ô>õKG?Êèä>T8>I8?@·9<í9I+Æ>¥Y< <ì <?À°->mA¥7mA¥7Ée<0i>0>¤ÄU?O)&?ÃyÛ>8ÐA?TÕ¯;{[;ÊlM?D@;§Ý:¼^?s1.>çV¥7çV¥7Ée<·??Vº>M?$ç0?¯Ùñ>µ@;?
u8jr9lF>N;?Ë:iù2?l3.>al¥7al¥7Ée<n)?íõâ>M??"¹ð>îpª>È4?;8./9/I´=î88A©K9¶è=á3.>Ú¥7Ú¥7Ée<77?b²Î>Xëb?Â[?6(
?+©F?mZ9c9ë¼>Ýz«:¥ÆQ:öCQ?á6.>T¥7T¥7Ée<3&Ý>1J>
A?§öô>¥ ²>â/?Öâ9T%b9'Ó>WO­:}©:V%!?=.>Í¬¥7Í¬¥7Ée<%Ú?`z >ú¤p?·»?len?I?4®:NY:¶û>ÎÉí:Kº:¦L?P.>GÂ¥7GÂ¥7Ée<Ù?hE®>¨F?²>OEx>;7?ø822.9¹SÌ=É¥8J¥'9Ç(}>æ\.>À×¥7À×¥7Ée<|uÎ>H>ºN?Ï>Ê>7?5Tj8Çr9ÿÊ=AsÔ9@2ê9·:è>³j.>:í¥7:í¥7Ée<V?<»´>]V?Ö^?{²?J ??åñ8'uò8Dÿ>_;êÅ:&e0?".>³¦7³¦7Ée<p@?Õòý>¥A?`?U­?w=?òJd9Ù9¤Å>ÈV:é½9×ÃQ?_.>-¦7-¦7Ée<)æî>­¡>==?Â&?Z$ò>0?RU9S 9éª>©³;|¿:E#H?±.>§-¦7§-¦7Ée<v¹$?À¡ >ßB?´;3?Ý	±>7?¤979øÁD?cYÉ:Jt:,3S?¡.> C¦7 C¦7Ée<ñÀ?Ø@¿>g<?c -?Ûù>o1?À<Ñ7Î
9>ÞD=ÆuY:ø²+:F"?·.>X¦7X¦7Ée<MOú>¶ç>Uq?­¤?FâR?èG?¥º8Ã.9>j:¹{Á9ÑÀ=?³À.>n¦7n¦7Ée<ç?`±>°B?åE?kÉ>|^7?ôé9=iyé<ÙÙK?åïÀ:þ|{:ÿeD?1Ì.>¦7¦7Ée<?ýË>æ9?xuÜ>1Å >§/?ªÂ·2sw9¿KI½J9®¡9BbÙ>8Ø.>¦7¦7Ée<»ºE?·þ?k5A?6+?/Ú>78I?PÛ9UAÁ9WJµ>
G9:Ê:H2?hÝ.>®¦7®¦7Ée<Ð¬?cØ>G;?qÏ>ÌM>!B4?­í¸ï@9¯5¾®ñB9f]9¦¡>î.>úÃ¦7úÃ¦7Ée<Ó=¶>©u>Yõ=?ý·>Zà>¿.?M8×y,971>Òö9?zû9+d>Cø.>sÙ¦7sÙ¦7Ée<ö*>%gÍ=	U?%?´{A?m<?{~=>7*=ËQ?ã »:Åò:j?/>íî¦7íî¦7Ée<ü?7¬>ÆY?ñ)?ÎÁç>lJ;?få·7ÜÇð8Ã=¨Âî8òÕy9Á¦t>ª/>f§7f§7Ée<Ð?5¡Á>m8?Eä>»D¤>b$2?äØ8G¯9îf×>2;?·Ò:w%?g$/>à§7à§7Ée<¢7=ç4	=¶O+?j`á<]²<¼!?"¹8ç97¿ôz¿8ÞÅè8FÒ>%/>Y/§7Y/§7Ée<3?31ç>jâF?s8!?``ã>5?§@19Êï9O¯¥>ød;Íp8;¤E?C/>ÓD§7ÓD§7Ée<2{ã>>HËV?Ëö?C?$\6?Ín_¸`è8ú%v¾§í9§o:ùã>½V/>LZ§7LZ§7Ée<
?·y>w?<i?2ÿ>6Kj?ÛÀõ8Gê9ñåj>àÌ:Ãn:%a[?áb/>Æo§7Æo§7Ée<r>ÆK/>WXD?)}è>¬§> {1? ö@¹x}09ò¿
:ÂÜ	:Ð\?ul/>@§7@§7Ée<_?êþ>I?Õ
?²>âòe?y¯Á8Ê`9PÀ\>ÙÎ
:Ð<ã9ÜÁ?Tz/>¹§7¹§7Ée<Oõ>-¬>pñ5?Ëc>tÜ,>@(?"ë·ã¨9é&2½á¥%:É:À
?³/>3°§73°§7Ée<[$?¼6Ö>þ´D?;ßò>Õµ>:+?`È¸?%9¡ËC¾èYa:~u:®Ö>÷/>¬Å§7¬Å§7Ée<öò>vç>QJ?âgÀ>d¨>Z/?Ý[¼¸µ}9E>¾tT!9e±9 h>/>&Û§7&Û§7Ée<Uqã>ø>KG?Äe(?ÅÐè>Å*9?s@8ùC9³E¶= ©99Ñ!?-¨/>ð§7ð§7Ée<0M?ø>3QS?@Û4?MFê>Ì E?àv9²$9gnÖ>6Â¬:_S`:Ý&E?ü¶/>¨7¨7Ée<õ£Ú>	CV>£?h?i?,?±úa?ºP¡9dcz9Gî$?[Øû:£È£:UÒD?·/>¨7¨7Ée<hýÒ>>Ã¹H?ü`?)Ü?6Ê:?|c9¯û¢9¨²>íj:ù8:¢|@?40>1¨71¨7Ée<üE>R O>Ø%A?Ç?Ô>ÉU6?Ãø8¡æ8S
?ÕA:Áî2:$
?C0>F¨7F¨7Ée<¶b?7?ïëM?.o?:_L?Î1@?8?9i-9D*ó>ØOS:W4:4û?ëK0>ÿ[¨7ÿ[¨7Ée<H<?½»>½~K?B
#?Õ>uC?ô°7.9¯«=ö9þ³¢9¸jÍ>)O0>yq¨7yq¨7Ée<¯?K¾>)L?ò>R>%ü7?
n¸ Nv8qO¿ÇV:¡-?:-H?¾n0>ò¨7ò¨7Ée<O|?t«>ÐD?~s#?¸¿â>e8?Fö9ÊJ9×$?x:W9@:+pJ?0>l¨7l¨7Ée<TB?×ÎË>¹¶7?@±>Ð
z>fR5?t¸î9@9[Î3¾Æ·Ò9ö9HS?3³0>å±¨7å±¨7Ée<VYÁ<¤<Uí)?ÙWÇ;ú ;o{$?^Ê·jI9B°½rßë¸Â¶=9¹$¾¼0>_Ç¨7_Ç¨7Ée<âÉ>JÖ>¥???HÍ>Üa-?nR¸Þú8M¼V¾©Ö%;ZÍ:1N?Ú0>ØÜ¨7ØÜ¨7Ée<H?Í>F??Õ?è¨Û>6Þ*?ö¹pt92ðù¾;:s)â9$µ(?I1>Rò¨7Rò¨7Ée<âÑä>°a>ºF?rLr?Æß'?5¿8?¹É8éð8[×>§?;µñ:èßJ?l1>Ì©7Ì©7Ée<u>¬ÇÉ=äâ>?LGÓ>Qx>Ø¢8?M8=;ÜÚ<~äW??f<qD<t¨K?I@1>E©7E©7Ée<ç?éd§>ªF?lG?Q	?}9?\a9Ø©9©>a
;ñµ:¾ö>?b1>¿2©7¿2©7Ée</èt>áé>ÇG?ÍP?%Ê>n0?Úø8D?o8xC?°|;¶¥;Û¯L?vb1>8H©78H©7Ée<Ö>µO>1-W??H#Ò>É¯;?ðj¸/I^9Y¾$å9Vu9¦bo?µ1>²]©7²]©7Ée<G¼=zô¿<Q[6?lÓR=H=I3?T~:¾2:Ä¼
?úhª:M:n\?5Â1>+s©7+s©7Ée<`ã=Y¨=b¯,?<9´=Ôþ=T?2-:ïR:OE%?ZMy<Hû;<Á)?dÇ1>¥©7¥©7Ée<YN©>_>7×A?Ó*?§¨ñ>¦4?7bü8Ò{N9t>!Ó<'õÊ;vÏE?ôã1>©7©7Ée<i?Yüì>HS|?
ÏA?Ëe·>/D?"¼8(9²Ù0>×Y1:¢]:Þò(?àô1>³©7³©7Ée<I®p=cZ5=´ß)?
Ö&<@<û#?®eG9R%)9ä?d¹`i,9I)¿12>É©7É©7Ée<~5??`å>
J?ù¬?lsg?%î>?ÙJ:ìÓ9v?É·R<ÖËü;ocU?¾72>Þ©7Þ©7Ée<ðÇC?O·±>ä?oÔ?@	?®x?¨^:Ò¸Î9ús;?rç:F.:|©J?ø;2>ô©7ô©7Ée<½Ì>ÃÇ>Ã7?³­>:k>4ç'?×§ã7Qº09Êâ¤=äål:Ïl:P?>2>~	ª7~	ª7Ée<94Ì>¹>4mJ?µã>ðT>á:?|Í8.9,?Z>(¦a:o­[:¿z?@2>øª7øª7Ée<4o>ø>-¿A?ÎôT?O?ô­.?Éú8Æ¡z9oä>û:¥:GC?ûK2>q4ª7q4ª7Ée<ç$?]Û>H@?ð>Ü°>.?]î7½Äv9ðyw=þªË:(c:Á²&?4V2>ëIª7ëIª7Ée<½	?,µ>AB?âå?*9?k 4?&OÄ;SB;Xo??¹:|»:31?b2>e_ª7e_ª7"ýv<çÍÇ=g?y=7M?×¾³>6Cf>ÖG?~ï:é2:W?Z<7ÂG<î_H?Oc2>Þtª7Þtª7"ýv<>íñ>«>ª5?W°>óÚL>â'?vt\¸u®ú8Õ!a¾³ìa:·m*: ®)?Ii2>Xª7Xª7"ýv<ìd?$ð>
¸s?Y?Õê	?yÞx?1G9Á®9Ó
>z´i;ª;J?Kj2>Ñª7Ñª7"ýv<Uþ>Å >ÁM?¸û>î5> ;?CÂ¹,ÄÖ7un>Ày¿9c½î9ÐÌ>2>Kµª7Kµª7"ýv<¾R?ÿ¹???ê+?°»><1?äÙ­¸Õ9±¾IQ;x*;Ò,?2>ÄÊª7ÄÊª7"ýv<¡ö·>Oz|>¡:?Êõ­>ÿY>y$,?R<8Õ9V!	>gh:£È:±?2>>àª7>àª7"ýv<²%?ëÐ>æ@?Ã)?×¾>AX<?2tK9à9ðD¥>7#;!Èî:¡M/?¤2>·õª7·õª7"ýv<pð>ùL >¯ý??¶ßó>Ü_¯>Öþ1?¶¯6»ê8æáª<Þ;nÝ.;ü±O?®Ï2>1«71«7"ýv<eªw?Qnê>ç9?£ß?¹?É?án9Ü"9T¿;?Áµ_:Ð9¦?øÕ2>« «7« «7"ýv<7Ä¹<3<H.?6ªÛ;ý¾;8?	Ìæ·Çn]9¾i½nj>¸ûÉ8^Õq¾üÝ2>$6«7$6«7"ýv<ag?ÍKÍ>w9?Ï'Ó>o>1?à¹¡8$¹9
>±;¼j5;ú3?ß2>K«7K«7"ýv<Á?3z«>V2E?o1Ý>ò >¶é/?é 84}9ñ}">¢Ý:,¶:[?m3>a«7a«7"ýv<VDä>©ï>Q??×ú>k¸>T.?À§·5RÂª8¼ª	<@ã`;bÿ;æ¢>?[3>v«7v«7"ýv<Ó$_>Âe>ù.G?µ.¯>fw>n%5?]B=lð<WØN?·©;ßîA;g)L?3>
«7
«7"ýv<ÍÆr??ß¹G?§7?Â`à>þ§5?@on9ªl9r?L?iù9Ô*­9Hm8?®3>¡«7¡«7"ýv<×e?é©>wD?D.ä>U¤>o»1?ÁK9¸æ;9Ñ¢
?Uá9xÒ9ñ+¿>6¯3>ý¶«7ý¶«7"ýv<b]?AÞ?A?GK?ãr?ì«1?hW9Ó¢9éU©>íÅe:Rýñ9s?oÂ3>wÌ«7wÌ«7"ýv<f>ªN>B??÷p?h.?0?¯)=!)=äE?¯#=LÒß<E:?ÚÃ3>ñá«7ñá«7"ýv<¾H×>>Vt9?.ÇÂ>;¸>lF,?°ËÞ6W:9È<Â99¼9ë{>õÍ3>j÷«7j÷«7"ýv<ÿ°Ñ>û/>LÖ@?ñ@c?c£?âå:?!þ<çÅ¢<þÖG?çó9*tÌ9Î0?«ß3>ä¬7ä¬7"ýv<`·=_.R="&?^Ö;P¸T;y#?TÓ¹}¹8«®À*-x¹t&q9½º¿\å3>]"¬7]"¬7"ýv<Æ?E µ>S}>?¸²Ñ>·á>Î+?;©P8ùM9[«>{ðC;`'ú:ÀH?+è3>×7¬7×7¬7"ýv<S´>!ªp>ì@?Þ³>»ú|>T6?>¥9ê_9H?Æ
:Ñeì9Þ?é3>PM¬7PM¬7"ýv<[ÎÉ>|w>Â69?ÅßÄ>>ÓS+?¿Ä8oÉB9ùI>xeà:Õ3:j4?ð3>Êb¬7Êb¬7"ýv<1õM?ÆÀë>X¥_?½ÿS?´
?wÀC?`_±9ÌW9µ?-e:s,:¢f?£4>Cx¬7Cx¬7"ýv<Ý×?)ÊÉ>`Ô<?¯6Ð>4æ>,-?ËÃ8æ´9A2'>$;±¹c;=Ç1?O4>½¬7½¬7"ýv<Æ/-?ªóÌ>«RX?ñS?ð*?ëìg?£É£9ãg9fÑ4?ÔÜ9=Mö95½ä>Ù4>7£¬77£¬7"ýv<&àT>]â
>V1D?v-?45?§ÌA?+2=úÝ<óRN?ç<=nä<AS?i!4>°¸¬7°¸¬7"ýv<{oß>Öa>îu:?õº>h}>±q<?Ð<¹þÙ~9³Ù¼¾åx°9Tó9w¹>õ>4>*Î¬7*Î¬7"ýv<.ò>·c>WüM?ñì>ä>B?ÉáÁ¸Ü®r8bL¿®+<ª;7ñR?gU4>£ã¬7£ã¬7"ýv<\?gº>K9?cT?då>²0?>}½8oI9ÉÑp>'9|x9íô
?*a4>ù¬7ù¬7"ýv<ô.ê>R]>í7Z?;©?¬&M?4½D?Íæë9ºß9aY?ö;Í:£³G?]e4>­7­7"ýv<·!?V¤>ë{?[ë~?T?þY_?b}w·Ztã8]F½j§ë<Ñg<'?ðq4>$­7$­7"ýv<NA
?¸K»>A?>þ_>ûS6?¬ø8ks99Ã>o:-:=½B?hs4>9­79­7"ýv<.ø?nô±>z f?"/¾?6h?Î`Q?8å:æ²9Í¢\?ÏÊÚ;ÇS;éU?ìu4>O­7O­7"ýv<¡>Ë@>9@?O?ëLÊ>Oá7?Ù8êó/9$z[>ô<2¹;ô6?¡4>}d­7}d­7"ýv<¡»>>Hr>:AF?Ñ?ñÍ>©4?gô¹¿8ðÚ\¿\A:liú9)?ú±4>öy­7öy­7"ýv<¿>¤E>_??5Ë>%M>;p3?W9¸KBm9ôúÇ½ÔO;wG;Ó-?:Ú4>p­7p­7"ýv<¶<ñú<**?Sw;O4M;õ?Ø«ï¸÷ñ8þ¾3¸è§ 9,K¾çÝ4>é¤­7é¤­7"ýv<*U	?9-¿>æ7?uÕ>º>è*?FZ¹¸ìÛ95¾N':ó
4:0àí>#ò4>cº­7cº­7"ýv<ñ?Æ¤¦>ÔF?}>)e7>0?8-Øa9^°=hø:cAø9¦?øý4>ÜÏ­7ÜÏ­7"ýv<æT4?vÁã>ß±J?Gâ
?t6Ç>AT6?éÜ?9}9æÞ>§á:v:Ø½V?M5>Vå­7Vå­7"ýv<¿oö>ß>zV?1×Ë>Ý>laG?î9¶¸,`8T>P¿OÝà9<$»91Í?m5>Ðú­7Ðú­7"ýv<_Ø?¾¨>:cT?n9]?ìÃ?Qð@?ªa¹ÊW9>¾¶dF<YÞæ;_ý[?R5>I®7I®7"ýv<ÔÅ>C>;Ë8?`ò>â¾I>oÆ-?øm¹9ÔCM¿'N8Ð!9@h>5Z5>Ã%®7Ã%®7"ýv<éý>gû>øO???ÙÓ¶>I?®8çR|9´d=÷ô;(lZ;¢5?>a5><;®7<;®7"ýv<lÑf?)¾á>´à?â±u?öI?5,`?2°9È5­9rt??ÿü;£;$"g?a5>¶P®7¶P®7"ýv<×¹"?î;£>û3?y?~°>æ^?¾Én:+:Ê2?Ò··<7×<ð6?Mb5>/f®7/f®7"ýv<£é8?oÙ>ÜZ?yºW?/?-;?OJB9+®9õ{>ÊêÉ;gQ;JÙv?Xe5>©{®7©{®7"ýv<,y>62>}wH??ÜÕ¶>o7?CW9-98w>£ÎL;Ë;{B?ìh5>"®7"®7"ýv<'Õ>13>ø?^?
i?å\?S<D?$=hò¬<óÁM?cO=¸^ñ<ùô[?\j5>¦®7¦®7"ýv<©Î>Ö>»%4?¯¶>!«>G£-?&;ô7v8ª8B§7>»:F`:EV?lk5>¼®7¼®7"ýv<e?×ÌÙ>ñ:?JÒû>`>´>¹Ô2?
!¹b<£9±|¾D~{9Õ¶ë9>up5>Ñ®7Ñ®7"ýv<]9©>éj>[9?1>Í
>L#?Ü¢o¸¯u9êÏÕ½(n9kÉ9¸?H~5>	ç®7	ç®7"ýv<EàU>µï=Rid?ãÑ¶?õe?¼K?G¤:=ÆÆ<DHq?Gé;É	;]?5>ü®7ü®7"ýv<«!?.ÕÌ>"9?^Ú¿>²Ã>®¢)?ÊÞ8ê#9ÅO>º,:ãOU:3Ó?§5>ü¯7ü¯7"ýv<GÃ>V>À"B?¦ò"?<¡è>VQ3? ²Y¸¼9}³½¦¢¡9J{9®?Æ5>u'¯7u'¯7"ýv<ÎÜ¬>ênp>ï
8?¢°Ô>%>Î/?Ä?»¸²ÄT9«Ka¾±ç­9À¬9(ö?b®5>ï<¯7ï<¯7"ýv<r`p>O>:ÛW?ú+?gsÜ>¶G?2=9Õ<
V?Úg<<XVT?UÂ5>hR¯7hR¯7"ýv<|È£?s&?ã?´ ??ý?zO9k¯Â9U>¹OT;·¸½:¤=?GÍ5>âg¯7âg¯7"ýv<Ôê9? Sõ>êB?h?sÊÍ>¦â4?g.h9{ñ9µ#v>gk;·#;?8?`Ù5>\}¯7\}¯7"ýv<nr¦>/}Y>ëC?z?{lÙ>÷7?Ú°G8´{9î>Ë=Î:îÿ::×8?æ5>Õ¯7Õ¯7"ýv<r"8?,kç>±K?;N?¤ÿ?8?&9i<Ú9%tC>ò½:=ú:_Þ(?Ôë5>O¨¯7O¨¯7"ýv<,m?äØ>ô»?ûÆ?´ª>Z]?WE9\#9mÍô>Û&$;aµÑ:cH?¡6>È½¯7È½¯7"ýv<%¡l>ã">Èò9?Hæ>	.o>óÜ&?Vÿ¢:Üåe:ø5?ñT=ÀhÑ<mU5?46>BÓ¯7BÓ¯7"ýv<&»!?×!Ú>¿Î=?B¹>úe>dê2?0ÿÛ8s9G@>r¡z:¥Êt:
?I06>»è¯7»è¯7"ýv<
U"? Õ>ÎB?ÈT8?6+
?ÕÃ*?7°«y9.¼<#k:;:]$:?¦<6>5þ¯75þ¯7"ýv<Öy¾<ë<¯Ó$?¶2°;bD;Ð+?¸\¹kÜß8@a/¿-#6¹u9k¾úA6>®°7®°7"ýv<Ê7?ÌÎ>c?(é?å¢>àf?ÑAÅ¸2æÀ8Hä¿ <s:c°H:#?V6>()°7()°7"ýv<,L-?àØ>	àL?uäð>sÄ¥>O:?V¬¡8~E9"Ü>D:=:?qK?On6>¢>°7¢>°7"ýv<Ò/´>¨i>bjE?1Ì>cÅ>Z-?$NË¸¡9¹î?¾Ñ:iôï9;?~6>T°7T°7"ýv<åÔÙ>b4>­þ5?Æ\>ðx >³0?	Ï¸Gö8÷4×¾Ü7$:HJ:éT!?3º6>i°7i°7"ýv< ô>1Ä¦>3½;?s»?aÛå>Òq-?ZvÕ·ÞX9i,½r@:7@2:®C? Ô6>°7°7"ýv<,?dXÃ>ÉM?~gD?ÜR?ÞdB?$W ¸°üh9-0¾CÏ:fë9),'?æÛ6>°7°7"ýv<?´È>ô8?°àÑ>3><7? ¸b¡9ãCÊ½9ÏÚ:ãá:w27?à6>ª°7ª°7"ýv<Ds?åÏ ?Ùf\?mº?¡/?®ôR?»8Þ9É >.­v;aÚ;ó}[?5ä6>{¿°7{¿°7"ýv<dö>£^¨>Ûo;?l²>h>2',?t=è7c±B9i¯=¥§ø:­à:CTH?'7>ôÔ°7ôÔ°7"ýv<×;=ÎÀ<`n*?Gºý<á-Í<eI?Í©8Æ"9DÁ>°];v";Ì.?Ã7>nê°7nê°7"ýv<Ç]Ò>>>ü`A?¾4Ø>y>Ó=0?`kµ#!9¦°:»ÅB:¤l.:uË?,7>èÿ°7èÿ°7"ýv<Ýå>Ý>~<?Ýz?´£Â>}L*?à9îP9àõñ>¹Ü<²ï;º/+?Á.7>a±7a±7"ýv<æ;í>?v>ÈSC?íù?UÙ>:i6?£Vq9ÏÛ90>2TÌ:4±:RI+?«57>Û*±7Û*±7"ýv<1?[üÄ>I?»??Ê>ÙF?:9¡B9¾Â>¹:¢U:$d^?´N7>T@±7T@±7"ýv<ü>*7>¹¥C?å]?ÿ?ôï6?=?,=efL?Ke>=ñA÷<ª E?RT7>ÎU±7ÎU±7"ýv<Cw@?spø>¼RF?B~±?;öp?<?Ñäè9ú9à??ÞÎC<Çw<¤>?'c7>Gk±7Gk±7"ýv<¬?ÄÕ>Ó<?P Ä>ð>é4-?7¹7Í¿Å8g@=È>Ô9­o9ïC8?¿h7>Á±7Á±7"ýv<8>À>Èì>Àò;?ñv>b7>²/,?ä¹^£9øõm¾fÕ:ñì:/.?¸k7>;±7;±7"ýv<¥Éâ=uæ¡=úL3?ÒÊ	>NÏ=Å^*?A¦9ß9W²ú>'±´:æýp:çñ??Cn7>´«±7´«±7"ýv<Ý,Ê>q¡>×C?¯ø´>ô>Ìã0?µUÖÐ8^¿¦»ÅÆ;ÃxO;6@?7>.Á±7.Á±7"ýv<ê?	!M?¤;?y¸í>¿_¬>F0?û­89Þ>rÈð9ëÝ9(?«7>§Ö±7§Ö±7"ýv<§?È_µ>{F??	ö>P¾®>Û84?cæ¸Ý49sÄ£¾òSô9½%:ßáê>b©7>!ì±7!ì±7"ýv<?í¢Í>¦>?;¼¯>Ä\{>Cú2?¢Rm8ÎH9½F>Uws;#¦-;­v3?ó±7>²7²7"ýv<Pû>¹¸>ÀmU?¸5>ùÀ=>¦J?G"¸}9 »½í9G1á9×>gÕ7>²7²7"ýv<ÖÃ?à¹>09?×<>Ça>Jk3?²8^_a9<F>`l:nE(:xÎ3?ö8>,²7,²7"ýv<xâ·>ev>
??[?bß>åÕ6?Q]9ÀI9ÂÂ>þSU:W4*:9n ?8>B²7B²7"ýv<"_Æ>ë>>ÀF?PNó>=í«>]$5?¼H·Ù9ã$¶¼pf:ã Ð9!?8>W²7W²7"ýv<Á<¹J<ÉÞ.?vMY=Þ¤&=<é&?´ã¸fòÿ8Àã¾¹þ:
¨:j?ò$8>úl²7úl²7"ýv<=æ?ß¤ ?r?ýÈt?Y²?úÛK?69¦û¬9(>©£W;þ;G2?,Y8>t²7t²7"ýv<Nl­>Xßg>úw??¾	é>â£>'Ý6?èôº8|À9ãý®>y§:>6:Nyk?Ão8>í²7í²7"ýv<Bw/?éºÚ>%]M?¢¥¼>ìe{>§@?¬U¥·ð°39ùk½£;"Ì¨:]ma?À»8>g­²7g­²7"ýv<?dº>ëD?gx?¦I?@¢6?szo="ë=KXC?&=Ê+H=¿=F?Æ8>àÂ²7àÂ²7"ýv<F?=`ö>.ÛM?ÿæ?£Ð>é@?[á[7Ò
]9	¤þ<7é¯:jL:ÊM\?­Û8>ZØ²7ZØ²7"ýv<8RP?°ï>B^?< A?EÜ>{s`?½¨9ph9"Ø9?ó¨;ß+8;;j?ú8>Óí²7Óí²7"ýv<-À> à?>Ê;?E>2Êu>7¶%?èRÁ7ðÕ9<Û =Qâ¶:e:lL?Dÿ8>M³7M³7"ýv<¬ê?¾r!?jL?e%?¶DÜ>io@?\\9ZUE9æ0?¯9ÀJý9'x±>¨9>Ç³7Ç³7"ýv<Â+?Uø¹>'µC?±ß>V¡>.^3?FL¸¢á
9K8¾=K;P:´£?h9>@.³7@.³7"ýv<Dàæ>4º >pÝ7?#>ì[>j/?t9Ë9Ù?xná8äD¡9í2>9>ºC³7ºC³7"ýv<9
?G°>±ÌM?=¹>Ø¤x>??ÙC8í9Â=Ý$B;ìç:V?!9>3Y³73Y³7"ýv<ðÛ>ÄÆ>ØD?òn/?ä>½D?]=¸M_9m~¥½uG:m·:£½:?d&9>­n³7­n³7"ýv<Å?~>ZJq?gÔ6?Á¨Ù>	W?Þ-À8U>9(>>=<Pke?Ö'9>&³7&³7"ýv<"¦9?2Ü>ÕW?áÈI?&	?S<?7Ì99j9á>±PÝ:Ýc:#5?ù,9> ³7 ³7"ýv<
?O¸> D?Ò>Wç>¹.?W¹8¡m9à>iY:_RH:i¸
?q;9>¯³7¯³7"ýv<>MÈ>ä(>÷°=?E®>ë>b*?«·$Q8("¾v:/,=:ÓSH?H9>Ä³7Ä³7"ýv<XÖ>å/>ÜBd?ÑyV?Äk?ÀPO?Ç=²3=#èP?#17:L9:Zý>üu9>
Ú³7
Ú³7"ýv<¡ìø>V4>NfI?`?gzÕ>Ô:?=_	7Áä9ùµr<gÐ9zôï9VÞ>Q9>ï³7ï³7"ýv<?È¾>®@?â¤Í>È>÷Ô1?+~?9²ôO9Ê»ë>t9ü;Z²¬;×ñ:?³9>´7´7"ýv<ñ´Í>>§®<?D¥~>
å9>ÙV/?º®·iv/9ä°~½Ïñ:ÎNÂ9­±9?ÀÃ9>y´7y´7"ýv<Z?Ä©¸>GL?Ä?¯}É>OÓ@?{29mK9d+>©<Ý)F<ÐiZ?1Î9>ó/´7ó/´7"ýv<óF!?yðÑ>L©D?ÉØ?á>l5?ò9^ù8ôÃ?Äþ>:×i:¹$?Gó9>lE´7lE´7"ýv<h?D?+´`?3ÿ?ßQ#?ï$`?êÙ9['ò9f`æ>SÂ:ÜX:¾f?Úÿ9>æZ´7æZ´7"ýv<Ôù?dÜê>ÿM?+I_?ó¦±>%á ?e69Â89{4ý>ûÀ¶:ð/:õ?	:>_p´7_p´7"ýv<¢µ>ër>©??1Þ>a>ñ0?¸O89»Ü8^§>uÐ9r9ÌÂá>
:>Ù´7Ù´7"ýv<Ü-ù>´Ã>
RY?¸N{?c+?¦¯;?1ç®9bþs9w7?n:ß*
:wþ?Ð:>S´7S´7"ýv<lDñ>UÚ>Â¹H?\ Ã>_y>%6?s7l82/l9y>Ó9Åá9çâ? :>Ì°´7Ì°´7"ýv<ýé?Í}·>âÔ:?Å>³>ø¹>«,.?Òs¯8RX9|*'>Ì^: í:2Y?¾*:>FÆ´7FÆ´7"ýv<Å<¶>Âäw>_2<?FëZ? ?Ój9?CÏ49Z9ðf>Õñ:«:!B?ÛP:>¿Û´7¿Û´7"ýv<r ?«ãÏ>$U;?ð]b>Rá>³:5?¶Rû7±8Æ;5>t:¸;DH9
ßÃ½}:>9ñ´79ñ´7"ýv<ò:¨>Å%U>b
J?±?:l<?|.<?¾92J9¥tq?¤:2"H:.g;?:>²µ7²µ7"ýv<}ê¥>%¸9>Ý³d?þ­?cï>?kûA?b®í8{Ñ9PÄ>"I:vÀ:A¦=?Y±:>,µ7,µ7"ýv<?A®¼>\B?(]?ñ?ýý5?÷¼9³9b´û>V£¹:Fa:©(S?¢Ú:>¦1µ7¦1µ7"ýv<ûçæ>Ü>îS?j?hÂ'?J?ï9ô¯9À½>Wîº;bT;Ö·a?êâ:>Gµ7Gµ7"ýv<ßK?EsÏ>ÊB?ßÑ>iW>"1?6Óò8ux9Þz>pq9³~9ÜV?sä:>\µ7\µ7"ýv<T*?fÚ>?µG?cjI?ê©?¥<?nãñ79¯äo=Jg:¾%: b?ö:>rµ7rµ7"ýv<F?pàË>½F?s¢8?¿º?R,6?N·J)9SN½GS;~;öJ?¼
;>µ7µ7"ýv<Ö\?®>Ï¬e?B?WÃ>[G?9o¸\'¢9!Ö¼½*:X¼^:?"?x;>µ7µ7"ýv<° 4=ßE=h¶+?[ä;æ§ª;Ìu+? ßM¹m}X9qó¾ÁGu;ß*@;°`#?r;>²µ7²µ7"ýv<Ìé>ñØ>^A?%eÜ>È>Ë2?\¨6ìâ9â	<U½':Ñ¨ô9Ä/?ó";>øÇµ7øÇµ7"ýv<â²e=[,=*?R;Ö;xN?;¹$DÐ8íf¿0ç9lÙ9?Ï.;>rÝµ7rÝµ7"ýv<A­?É¦¦>dX?ÐP?øÁ>jÞ7?¾jÏ¸xw°8$s¿I¾;Í½:K>?8;>ìòµ7ìòµ7"ýv<7	Ó>ÐU>%u<?ªHÜ>k¡>/? ?8w9ÒÆo=8J:
7:¹(?eN;>e¶7e¶7"ýv<·11?gË>¾_?x?¿Ì>·E?în8&98xX>þ½I;â¸;;H?on;>ß¶7ß¶7"ýv<SK±>Çm>??½Z¶>ÞÞ{>X9?âFó8méÇ9Ä>/µ;\DÓ:0*?Zx;>X3¶7X3¶7"ýv<OØ½>E>º4?ÿ/>õG>;'?Æ6Éq9ß#<û°9cÑ¡9àþ?Ó};>ÒH¶7ÒH¶7<# Æ?BûD?Q¾?ÇØ«?7¿<?ÿi?Éxÿ8Â9hÕl>½ú:]9Í0?è;>K^¶7K^¶7<'+?	Û>éH?á?~Ì>­8?Ïtö·nf9&½Ç0«;2z;3ä.?¡µ;>Ås¶7Ås¶7<?BA±>¨åZ?m?M³B?%:? »9:©9q
?ÑF<Rpí;d\V?G¹;>>¶7>¶7<Àý»<<J¡*?ù°;ä;¡R?Éýö¸ê¡x9lO~¾{xá9	ï:ôµ¼>Î;>¸¶7¸¶7<$ªg?D7?-3L?ø?ÈÛ>-Å9?B<¡¸òb9û¾Ká90x:®OÓ>ÝÛ;>2´¶72´¶7<9>êWB>Ë6?96?]£?*?¥µ9àà±9ÿÆ[>Ñ³:öùK:Q8?<æ;>«É¶7«É¶7<´äã>®N}>ÝPf?MÓ?.?wxQ?õ~W<Oÿ;næW?[ú7=<ÃÌ<°f?n
<>%ß¶7%ß¶7<,?3à>mD?À	õ>´>¦$.?p'Z¸f91SÑ½²½:}¨W:o<?Å<>ô¶7ô¶7<v?ã¼>ÄA?µÁú>]U¥>R"B?»n·su9ôÁ¼¶m×9êÍ§9ÒS$?Ü<>
·7
·7<ô½>½ÌQ>ÅF4?Ê?|=Æ>fþ.?p8øj9°='ýe:@S:&ÕC?Ê.<>·7·7<m[>.D>74?sãØ>Ðt¢>)ã*?OV¯¸¾_9³H¾B9;pý:²!;?Gw<>5·75·7<Iq?Ç+Ö>Å4?sM?ð0Ò>.:z?9Æ´39eÄ·>Y#;T3ä:8?7?Ã<>J·7J·7<=;?Léë>?±æ«??Q5?ã«=IÂ<¨F?Ôv:f:#R_?£<>þ_·7þ_·7<då>Û>Â:?<Ø?Þd½>462?Lë9Öò½9£µ?²öµ:ôw:ò<?.µ<>xu·7xu·7<í^?¦¢?Á©C?ÞÌ¸>F>X7?ç·ì9ç¼¿c:×z:ÇUD?ß<>ñ·7ñ·7<¤ß³?ñf?H? JD?ÉÀ?vC=?&ú99©øð>äÞ:b8:~75?æ<>k ·7k ·7<$HÅ?ÛêE?-?ü?Þ4?
ui?Û³:º:Z?Eb;£ºµ:Ç¶>?ãì<>äµ·7äµ·7<þS?ó¡>`Î¦?Ä/@iI}?¦±?£L:y:XA?¤;JÚ);³x?Þ=>^Ë·7^Ë·7<\È½>«Ô><?n?üãÎ>@<?Å8Üv9çL>ÞkA:ê­$:W?Å"=>×à·7×à·7<Æ¬V?P[?h0Q?Úd?¶ì?è2O?EF9àÊÖ9EOl>!´Ê;Ér;oH?Ð0=>Qö·7Qö·7<RR#?ÙÆ>³BR?Æö5?¼Ûò>{Ï??Þ:yÞ98?|B:¶±<:2ÛK?:=>Ê¸7Ê¸7<Èhæ>²Ú>*¨9?t¯Ù>bÔ>5«1?òÇ¿7T39ã=¸X¼9Ð9Å'ç>\=>D!¸7D!¸7<Ý?_Åª>­¬E?êB.?×7ì>ÑÚ<?â¦¶ö¼19äìo¼ÖG:"t: 
?Ù=>¾6¸7¾6¸7<Íà>Ñ>%©a?ûa?C
»>oµI?ô0=Â<×li?nÐ<vÈ]<Äp?ÿü=>7L¸77L¸7<pVÙ>JT>	l??[Àÿ>o »>öð.?sÊY·9>/½++(:©¼+:M®ú>3þ=>±a¸7±a¸7<ÇÓ>>þA?x»?Í>Ê>&ß0?@N6`f}9è´Ð;}E:ÇÞ9B0!?ø>>*w¸7*w¸7<^>ñ]C>«/<?R?Ò>£I8?åc¾< j<_8P?¿ïò<IH <¿B?U>>¤¸7¤¸7<vm·>é	p>áC?WB>ù\T>áí3?Þaå¸L9«ÆÒ¾Z¸:Ëë):´¡@?^>>¢¸7¢¸7<+ô?+í¼><RS?ÎÁ>Â<>I0:?O8»{ê8d`'>]
9_[9UÂn>>>·¸7·¸7<+?8z¢>»W?Üòa?{L?KG?åM9Uõ9öØV>3ô:U:7N?}">>Í¸7Í¸7<"xò>ðü>rìN?qI?²?÷è>?¯19wz£9>B;§
;sÞ3?«D>>â¸7â¸7<õÞ?öD¬>ueK?ãMû>3§>Ùy@?äG8vÚ9Í3>g
:õy0:Jt_? G>>ø¸7ø¸7<$±¹>ü~>¢ù8?$(>0e>/?¼c¸48·û¾Cð9Äâ9?'H>>}
¹7}
¹7<¢Ø&?E«Î>ó«N?rÿ,?Þê>B<?|;*8Ä®9m¶=8ì:7:ùq?L>>÷"¹7÷"¹7<N0?#ç>1C?¿Ó
?®Î>ô+?(Rk6~9t,í;¾94þ_9;ÿ±>a>>p8¹7p8¹7<_SÔ>¥>½î??+È>¾Jc>ö3?Ñg{8¼9H'«=B»®¶rúI95w]¼}i>>êM¹7êM¹7<åð=?Ãî>TÇK?Îù"?ÅÞ>Þ;?´Éè8ê»9îã>Zó
<hÄ;Bg9?[v>>cc¹7cc¹7<yÆ>\¾x>MCL?)1­?uQ]?UH?µ7ð9M­9N91?¦T;Ò¬;ÐöR?Î>>Ýx¹7Ýx¹7<°?ú¿>tE>?¢.ó>Dµ>^¸+?W¸«èL9 ¾xÞÛ:((:/:?3§>>W¹7W¹7<G>dF>ªÓ<?R1?¼¹>0Ð0?m²(9ÒóH9¡èÖ>%t:8ó8:þF?´>>Ð£¹7Ð£¹7<½¨Ã>ß;y>øH?lÓþ>Zµ>/3?ïE89 ë¯=d[Ä9òÊØ9PÞç>·>>J¹¹7J¹¹7<?Ç/Â>H&A?þ/¤>ôæl>el1?{Ñ¹7s>9ÑYÅ¾#­9Ö½:D´¥>èº>>ÃÎ¹7ÃÎ¹7<4?Ìë¥>ìëG?$K>ú0d> W/?,\·¡9'dS¼Á);¤8ô:ñ1?

?>=ä¹7=ä¹7<58?
¬>WX?[óR?ÊC?òG?c÷r:½ :7zA?9¨`:Úìð9Ê¶n?«%?>¶ù¹7¶ù¹7<?Ð>68?ýö>Qû±>¡1?)eÓ8s(9§¡ >`Îp;¥ ;ß??c)?>0º70º7<¼ïð<i¡°<Ý.?oàô<åÁ<ÛW"?òG¹}Ó9Oª¾ Ì7;¥Ï;§#1?/?>©$º7©$º7<æ>g£>öu>?9®©>0|~>Í°*?¯#¹à`	9ñ¿ù:Xe:Oü,?Þ?>#:º7#:º7<!(?ýa×>bÖG?#)Ö>ß>.r:?c9æ~f9ù$>Û©;È[`;ÏA?Å?>Oº7Oº7<õ>ôO>VC?ÔI?;Y?>?Îo9s?:9gM?³â·:Î]:MþT?E¦?>eº7eº7<¢B?sYÂ>0?³{J?üSÏ>z?=i)9ÑÇ9Y>R:´ÔÝ9Ï?\Ã?>zº7zº7<7!4?Ç|ß>±UN?îE?õZ?©,;?Üs;9Jq¶9×>¨W:â!R:¡.?Ò?>	º7	º7<!£?Ae²>µæ<?Ë>#>¥5?¨Í¸Ìf9ÒÆµ¾ïsp:Ä:!,E?dÓ?>¥º7¥º7<û]
?âÔµ>½G?õ$?«§ã>u9?äÚ|9Ö¯9çÙ¸>bUÐ909É4?NÔ?>üºº7üºº7<£«>àTL>Ð	W?¥_$?/ã>©89?ÁJ9j»d9úS©>Hs¸:¾:Qp$?ÿè?>vÐº7vÐº7<	/W?tÏÀ>WÚ?IÌ?+?D\?Pü8TT}9w®~>±á:ÛZg:Æ»y?Ié?>ïåº7ïåº7<Ô×w?P{ø>W?þ
t?Ó§ý>lLv?Ù_I96h9·Ý>Æ\2:¾ÃÔ9cV?ªý?>iûº7iûº7<Éy©>âf>é;?#¿è>*©>,0?¾*¹új¸9Ïl¾SÚ9.¯9&//?=@>ã»7ã»7<p?ÍCÄ>SP?Q¸W??]Ñ;?F>8Ïu98ú=«:ÖU:%S?éT@>\&»7\&»7<±:¾>]Äx>ÂC?ªÍ>Áq>|@6?éj8ÔÕ¬9M»­=æ);Ãèº:l&S?Ìa@>Ö;»7Ö;»7<"?WÒ>cÆE?å??¦?:Ç5?DÊd9{8`à?íö9Fy9§çÔ>=i@>OQ»7OQ»7<Àë?­ø®>SA?Ñ?l³Ê>èå6?·áo¸à9ªóÅ½õjt:|:_
W?ú}@>Éf»7Éf»7<#g>?£ø>÷$D?¹a?°¾>&??RJ¦94ÅÂ9Ú><®,á;¤u5?Û@>B|»7B|»7<îî>ø6>ÆB?¤"J?Oú?¯F>?1§9¸F{9®U*?¢2:Rã9?·¶@>¼»7¼»7<Ý¬L?&ë>ã^?ô?w¼>ÃåK?ÍÛ£8în9n)0>Öåý9Èµ9¶Ç2?º½@>5§»75§»7<??InÃ>F?Èà?ÖÕ>Î4?	Î8z9áãþ=Ã4é:iª:dþ.?ÙÀ@>¯¼»7¯¼»7<£d>Øè>­D?hj?Z#?>Ì7?ô}09]¾°9µ¢>|L
;ª®:7³J?!Ø@>)Ò»7)Ò»7<ò?¿JÆ>ÓJ@?¹4Þ>+£>O.?X|Å¸®BV9õk¾ç,:9¡9f?A>¢ç»7¢ç»7<P2ê>´f>]s>?1ùË>iR>qg+?<eï78ÛÑ9b=çOã:D:­O?ºA>ý»7ý»7<,ï>ð>-L?ÓåL?`
?@9?u$9^åo9Û¯>¥Md:³:d¯;?%3A>¼7¼7<ÖX?³ð>CÂ?½#·?Ù1?_?Ò	:	Úü96?u;
¸¤:u¥G?%9A>(¼7(¼7<[á?ëH¯>ç%??O¹¤>nFh>5?$ ¶ñ[9h1¼¤²9ðÃ9Ü>é>mDA>=¼7=¼7<ÍC»>Ïw>vB?Äf??È1?6=?/-9GõÎ9¡>èK\:à(:qÑ'?­WA>S¼7S¼7<óM?ÝH³>82K?ÿã®>Lv>Û5?à¶¿nÖ8»½.</:îO#:GX	?KA>|h¼7|h¼7<>;5=Ï¡à<ðN?ª<;èm?r?8è9{ÐÙ=@8¬Äw9$X>®A>õ}¼7õ}¼7<s?(´>ËBM?(Ù´>Ðw>eÒ:?#è¹ç¤9ä_m¾°:­FÒ9/x5?0A>o¼7o¼7<p>Õ®7>ç??45 ?NÅá>¨5?ì ²8
£9GÒ>lÀ:Q:Ék?l±A>è¨¼7è¨¼7<?þ]²>ÒS;?iñ>äíc>×§*?JRI8 G9¦#>|6R;3>;ç×;?¶A>b¾¼7b¾¼7<ýÇ>n>gC:?8Ù?Èj½>õ3?³Ê·
9Þí¼s]:*:¾ï
?ôêA>ÛÓ¼7ÛÓ¼7<G?;É>/:H??rT?u?ãFG?Î8Çü9a=ç&|:_Ë:kÜQ? ñA>Ué¼7Ué¼7<.?yæ>3{R?=jð>Toª>u4?hö·IÃ[9%½ÜÎÒ9µüà9ÎÝï>èB>Îþ¼7Îþ¼7<T)ð>¬£>øÐ;?ÀS?H³?ñ®5?~8~	9¯>>:cJ:ìÊ?½B>H½7H½7<_}"?úè½>	[?Îà9?(µô>«tB?æµ­É9h»
;k0;þ>?5B>Â)½7Â)½7<R\º>­~>Ûo;?hY°>>k>-?y85*9û.R>·¼9w?9!|?CB>;?½7;?½7<Zk?
Ã>,@?ó>	Þª>l
6?P*99ù¢'?A#;±U;ç¸?þ3B>µT½7µT½7<në-=gõ<ü±5?qýÏ;Ç£;\"?84k¹#<9é¤¿rx¹ã+K9[¿
>B>.j½7.j½7<FL?L?þ>®M?ôJ,?±ðÞ>×E?ª8nÞ8X2¤>¿î:Ra}:7q?§VB>¨½7¨½7<Yµö>Ñë>6=I?<?´>SJ6?ªPª¸Ô<9c'¾³:4Ø]:oK2?[XB>!½7!½7<+Ù3?Aâé>ÙÚD?Þï-?ï>¿E:?âæ9ªÚ:£Ã>eq}:^È1:Qy6?"~B>ª½7ª½7<Þ¾>÷~>4î??3IÌ> >^º1?Ô©¸ñh9Êf)¾êÚÑ:qÄ;: ?B>À½7À½7<kòÄ>åú>(<?A
>ÔùL>£¦-?$w@¹i²ä8fqW¿Ð9ût9X>*·B>Õ½7Õ½7<´ìû>3¢§>³\@?¤È>Ê¢>r.?æèÝ¸k_9D%~¾¯B":®Æ:ê
?­ÄB>ë½7ë½7<¥È?Á×¾>ÑIN?oLi?§?=?Ô:8Ì_9v2->:Èé:pR«:xª.?\ÌB>¾7¾7<ÌÁ)?ë
Ù>:H?-Ð?­>§ò@? ¬Æ9o4z9"FK?N®9ÆXß9v~>ýB>û¾7û¾7<më?¥²>È
=?ÃÔÏ>úý>W/?ÚTÅ¸1c¯9×¾·è:ûY:3d?ãC>t+¾7t+¾7<Ü
?R¯>c!K?ù?"ú5?m>?BVK;ºõ:ðT?iõ«:½m:Ý*9?Ï'C>î@¾7î@¾7<ÜÀ7?øäÂ>ª]q?RKP?ÂJã>Jj?f]¤8nÐé8úõ³>¤f$:vÀ9­Z?+FC>gV¾7gV¾7<ª9?¨×>&×¡?õ?¾Är?q?QÌ`:l¸À9"N?m;"~ß:y¨?MC>ák¾7ák¾7<M[B?]3ÿ>&÷B?÷/?ï´>;?s
76/91Î<¬:?J:Ê©?,^C>Z¾7Z¾7<1¨?¬µ>(??I?1Ô>n;?1	³7*¼9¶&=ÞX0:Í:s?(hC>Ô¾7Ô¾7<5bè>Æ¹>õN?Öâ²>iâw>"¾8?Ei¹8½ö=9cÝy>.@&;ö³:
m?rhC>N¬¾7N¬¾7<>!ß>?tLã=¸5=¤ ?	ÄX7\9%s±<(W:²D:ðí??TC>ÇÁ¾7ÇÁ¾7<âpm=	a,=ËO0? X=nÝ0=fÆ?¨±5=Ä
î<¨fC?aSG<¸¸<Ð/?C>A×¾7A×¾7<T|ð>ÊX>Y-A?ÿ(Ö>I>.-? ¸1+¢9jÍ½Ü:Ì:?¡¨C>ºì¾7ºì¾7<v³>/ÐD>=9I?.A?ø¼>Å7?M8{9GQ©=c8Ó¾8]ËT>8´C>4¿74¿7<j¡[?Äß>'Æ?dá@å_P?Ã?´':]Ò9×L?#¡;	Y;îî=?ù»C>­¿7­¿7<C?¿tí>`äR?{7!?ëÕ>ëí@?TÛ8¦9_(>X:La:.?,ÆC>'-¿7'-¿7<È:=~<=<ô1?¼È;i¡;õQ?E/¹J9ÐÈ
¿{Q/¹ÑR99Ú-ò¾ÀØC> B¿7 B¿7<pôö>Ì>ùÏE?¾xµ>vF~>Ü³6?ð,Å¸2Í/9ñ¾ßíM9^µì9U¶^>ÝC>X¿7X¿7<'(Ë=M=d*?	Ü)=[ò=ù[?cI¹<Q÷8uP¿¸z:y:Bo?ÞC>m¿7m¿7<Ih_=sì)=ÈI(?s=;-%;ú?tüe¹Áo#9Ç4¿ò¹ê9xGú¾"D>
¿7
¿7<Ãç>Ü7¡>78?:ÿ®>$°>Çe+?úî·f(f9Ü*½Á¯:t:Î*.?Ü3D>¿7¿7<y??¾òû>$B?÷¦p?¸"?eM=?~h»8<8É9¯mî=ôq;h¶;?[?9:D>®¿7®¿7<q¿Û>éÒ>TF?<È>&P>pu1?¢ô)¹Xo9£µ¾é086¤9]À=þ:D>zÃ¿7zÃ¿7<àb?|æ¿>tHC?Úí>Ó~¨>Ús4?ë¸Uw9Ò]ï½_9;ß9+_¸>©DD>óØ¿7óØ¿7<ì+?öCÕ>:XM?è
?Ë4Ã>*6?öÚ8úl<9Ó¾=ÿ

:?ð9§J?DWD>mî¿7mî¿7<Þ	?MÈ>ÌC?^ê?ûGÊ>z1?þ38wT9î¥>f¹ö9é¦k9?ahD>çÀ7çÀ7<Ü<?uµ?½c?mN?)
?)W?n9\ÕÃ9îâ>"ñ:±·:»(?sD>`À7`À7<Tì>3>VÃG?ó>*q­>dÃ3?Ïöÿ¸!38Ê¤a¿|};u«&;{6D?@|D>Ú.À7Ú.À7<%=®?Ø0?Õ?9@Kµ??`:bý*:©!(?M·<,W;µP ?ÒÑD>SDÀ7SDÀ7<Þ9>>ð0?âr¢=Ü=o]!?\×g¶8òc9î/¼°c;LF(;-?ÕD>ÍYÀ7ÍYÀ7<Zp6?\£÷>e<?Ó]?wª¿>Ê!2?ØD¹¸bM9Î¾ç,Ë:¢¡¥:?øãD>FoÀ7FoÀ7<zù>>U?ÂPú>Ù>ÿüK?V9ôÔ8ûÖ'?.^:ôÈ:ïrY?pòD>ÀÀ7ÀÀ7<3Vª>1i>Iÿ:?æïø>±E·>~Ü-?¼¸uç[9/7½Ò,2:éú:6Ò0?ôE>9À79À7<ãùò>Ññ¨>ð8?Î>ßZV>Pý+?Ú!©¸T¤¡9pî¾È²8CN9ë^>E>³¯À7³¯À7<GÒ>>FJ??Âc*?1vñ>¦4?úN8D÷­9¸ã=Fn:<:Æ¸Q?YE>-ÅÀ7-ÅÀ7<_*ð>¬¦>[8?$}>s^>¿Â'?:
¸·¾9ñª:½Ù2ò9$9õX?E>¦ÚÀ7¦ÚÀ7<ÔÈ>v>´MP?ÖÌ?|¿>1x1?"õ¸%9K¾@gd:¾W,:ô¢)?SE> ðÀ7 ðÀ7<æ?ô»>ÈE?t?¨zÎ>5?ó;Ù7Ô9Ð=ìq:Õ:ê7
?$E>Á7Á7<wò>¸Î¨>øÙ7?ÿ>Á.Y>
{8?Â¸`¯µ8ùº¾?;:¡¡e:1?pE>Á7Á7<1¬ý>}¢>ÔG?CVp>³'>q#8?×AÒ7ô}w94|Y=²+:¬ü:f?ME>0Á70Á7<Wñ>Ú¢>iÚ=?Ê)?Í¿>úï-?íC9m9úi¿>	ø=:«lê9ðsO?åE>FÁ7FÁ7<]?IÍ>6V?\¾?)1?·\?ï9ÒÊ9o\¿>Ìi;`¡:ÿ´l?µ³E>[Á7[Á7<x/?oùÊ>xu]?µõø>©ú¢>öC?Ó¹¥9M6È9çÓ>yE½<'<õ
=?sÃE>ùpÁ7ùpÁ7<lß
?øe¼>¬Ç@?¢1Þ>´>~5?(#·ç9ó½!º(9h¿»9f>*ÕE>sÁ7sÁ7<ßz?¿#?SD?n)?a§à>A?6co8É98ßI>³ÆA9º=9+?ÚE>ìÁ7ìÁ7<bð?W¨¨>¸_?ò?ÕÌ>oïA?jtÿ7V¥o9¢q=¶*}:\±:PØR?(ãE>f±Á7f±Á7<Ôä?xåÅ>Ù>??¤µ>5?t¯A8×;9Ö?>µ:#:Á(#?¾öE>ßÆÁ7ßÆÁ7<d½9?ï*>l^?d?mµá>¤?·úÊ8OZ9%n>30:9>h?®F>YÜÁ7YÜÁ7<m:V?Dì>h?ÝV?Ò4?LpB?Û¬ï9^_Ù9	"
?cg¼<Þ<ÄÛ3?°F>ÒñÁ7ÒñÁ7<YJ?e°>RÂU?fmæ>&ì>¢ß@?¢L8Ç9¤i=LÙ:(:mrF?
F>LÂ7LÂ7<×cØ>^j>ny>?Æ>JuY>¬2?/mº7ò$w9FA=!Ù&;Hä:A;?õ%F>ÅÂ7ÅÂ7(~<Q>-#@>ØF7?YË>XÉM>Îj+?Î¡7øbÉ9?NÍ<	];X-;o@3?@3F>?2Â7?2Â7(~<6e?Óä³>IT?´p%?tÞ>3F>?g9Ôa9`~>½?.:{:Q?ÈKF>¹GÂ7¹GÂ7(~<8)>¿=>ñ-?_Þ=G#T=5!?·X¹G±g9®Ú-¿*9[£X9áäª>RMF>2]Â72]Â7(~<åVå>>$¶T?_'¶?0:K?Kte?3Ý9ùºÌ9G/
??à#:>à:TË?}eF>¬rÂ7¬rÂ7(~<5Í>÷R>>æG?­@R©©?µCT?õ
:ZÃ9·F9?±:¬;©W;L?8|F>%Â7%Â7(~<ý2Û>Ã\>A?Ñ.Ð>µ[>8?ÀÑ
9èÍ9'Ì?xÈæ9 Æ:+à>w}F>Â7Â7(~<SX#?,\Ý>è<?"!?iµ>£9?6(ö¸%V¤9­º?¾ ¦Ã;Ò;Ç??øF>³Â7³Â7(~<o	?Àµ>A?Bi?ÃÁ>!/?$¤879Ö>:­þ:?<þ>¦F>ÈÂ7ÈÂ7(~<?~®ê>b?û¦ç?<mT?§?(|É9­Á9o!?E´<Ôã;j&?l¹F>ÞÂ7ÞÂ7(~<£Iè>n>ÝM?%Û?m±É>úÛ7?'Ú°8Ç¿p9)<>µ©;ýO;VIC?ÐËF>óÂ7óÂ7(~<%°P?ªA?ÀtH?ÇQ??
0?"^·P9Îù¸¼ÔÏ:$:8)2?êF>ÿÃ7ÿÃ7(~<Ü®?Ø(??r?Ù£?sL?¡L?À|l9o9]<ý>t:¨÷9)6?ìF>xÃ7xÃ7(~<p1?wÎ> %D?¿¸É>NP>Ø8?ÒZ9£jË8`±?;%T;Ç¸;x÷@?ÐïF>ò3Ã7ò3Ã7(~<7l?%?ã_I?e?£©Q?~9?¬Ô 9%³9ÔÛe>(Ý÷:¢ßÄ:í&!? G>kIÃ7kIÃ7(~<6?þãé><G?<8?òR?Lc3?Ä099üg?8:Ñý:
õ>£>G>å^Ã7å^Ã7(~<I?C¯ð>ÎU?x4j?¦?@?<99gÔ?%Á:ÇC:¦|?AG>^tÃ7^tÃ7(~<dø>¼P­>r7??ºb?$?dj0?aÕ<ÏÃ<¹M?$ÏÌ:/©:
ô?ÃTG>ØÃ7ØÃ7(~<w3%?Õß>Á&=?1'ì>=&¬>à/?Ôý7TY/9®Ó<óÞ¡:K:ÓH?JfG>RÃ7RÃ7(~<SA×>é5>ü??&Ø0?¥î÷>R6?x>y7F}9Ù"ü<Ø:r?:­ÇK?;hG>Ë´Ã7Ë´Ã7(~<VÖ?ï·>AH?nYµ>ì>Þu,?âpå7ÎÈ9o=XÛ9>l¶9ÿç?ÀjG>EÊÃ7EÊÃ7(~<Bâ>§ç>ó`?â®%? Ñ>7VJ?p%9Ú9Ù[>fJr:Öo4:ßà+?HwG>¾ßÃ7¾ßÃ7(~< B=ñÕÁ<1[-?÷º;(ñ;'Â.?³uu¸³ËÒ8¾8¤¹üè«8^çU¿xG>8õÃ78õÃ7(~<3Éá>äc>·+@?ë>,m>??	ë¹Ím9Tõ¾	e:én:rï?ÝxG>±
Ä7±
Ä7(~<3xY?
i?O?'	h?T?ù>?Sc9*û-9ÖH]?2Åi:¤LN:g?wG>+ Ä7+ Ä7(~<b­?ù¿>í@?ø¯>+>¹8/?8ÛÆY9B>=;C;Q2?rG>¤5Ä7¤5Ä7(~<ucd?kûé>Jáy?]2K?Êþß>Ð:h?µu9bÀ9ÃÈÚ>³,¥:v#6:%(h? ¢G>KÄ7KÄ7(~<Ï:?pÓ>à½a?§â¾?JQ?ãÉi?ªrü9·²¶9Þ0?CÛ£:k1:fnl?c±G>`Ä7`Ä7(~<eëÁ>@>ä8? ¾>">DÕ4?¸%OÍ9w¸¬½îÐ:wH-:÷<?õ¹G>vÄ7vÄ7(~<³Û>Bü>_¢@?õÉ>ãí>Rð/?I:7Uïú8ãï=½:BX`:÷"5?ríG>Ä7Ä7(~<?)´>D?#o?r?ì(n?aÝ8¬9ðI>ÿ:W6:¨¹:?ØûG>¡Ä7¡Ä7(~<Ë´?ÚûÊ>9@?Yí>0(­>ºs/?bw8y\o90J>Ð/g:4êN:Ð?y H>~¶Ä7~¶Ä7(~<ì? mÌ>uD?Å3?<k÷>¯:?_"¸º×9«(¾¢Â:25:Z=$?J*H>÷ËÄ7÷ËÄ7(~<N´:?Ãö>£±A?÷ó?dÁ>Øn2?Î«¬8jÍ91õ#>ª=ã9çè91å5?ÔCH>qáÄ7qáÄ7(~<:¬Ù>ÞS>½ùG?ð>_¢>=?Åy9$91ò>ª~À:+ :­Õ?ÒTH>êöÄ7êöÄ7(~<â?V}¾>Ä\N?U67?Í/û>¹:?Ü{9&­9Tè>Uæ9lê9ÏFþ>7zH>dÅ7dÅ7(~<{-*?vOÚ>ºG?yJ?¬Ð>L1?;¹y9è\´9P9±>/ø:(·t:J=?%H>Þ!Å7Þ!Å7(~<¦?­³>°ó??¹s¾>`#>Ö|8?¿AF9b±9>99\6â>ÁH>W7Å7W7Å7(~<n¯0?£Lð>Á:<?[?7Ø>¶z2?B¥	·#À9ö}¼h}ñ:M¬:ã.3?g H>ÑLÅ7ÑLÅ7(~<VJ?×t >×Çï?rqJ?;ß´>úC?(ýÃ839½/¯>x<Ã<Rz]?« H>JbÅ7JbÅ7(~<.Ùi?Ê+Â>á'?ìk?3h¼>ÜG ?j¾§9â¯9J'ô>µ7<ä)à;Þû&?£H>ÄwÅ7ÄwÅ7(~<ÐS=l¨=N/?Í
<ã;Ú?ÖÆ¹{»V9ØÔ§¾ñý·Êl9Y8¼K¤H>=Å7=Å7(~<«Nâ<ý¨<¦å+?ÔW=AcÜ<X%?­-l9rÐ9T>üæ9Ð	#::µ>|§H>·¢Å7·¢Å7(~<Tù>^¤ª>Y;??À²>«­>?Çã9ºTî8Í	?J¬9£¬9ex ?ÄµH>0¸Å70¸Å7(~<r£+?v5Ù>JJ?÷ª>;å8>M6?¸*¶q/9Å²§»\:¬½Ð9XÞ?ÜH>ªÍÅ7ªÍÅ7(~<>»×6>ÁI?TÍd?ah?Ã¸7?="µ==H°V?8À9ã 9H¾4?jàH>$ãÅ7$ãÅ7(~<(U1?C@Ð>þY?mí?PË> ò7?Ð89JÁ9ðj´>§¾$;~Ðù:íÒ(?iâH>øÅ7øÅ7(~<?«?ë?U¾?i"[@Cqµ??=:óN:?h;;KP^?ýI>Æ7Æ7(~<¼M>Õ>óX3?*>mE>ìZ#?åå8=g\é<æÕJ?Óa<ç³^<.2?/I>#Æ7#Æ7(~<så>|ç¡>f5?
Ï?VÚË>º*?Þuì7Ä9;Ã=W­9z]Æ9	à?>V8I>
9Æ7
9Æ7(~<üóá>)í>C?W>³K>æ¾6?¨à~¹kb9ÞO¿æY8«DG9Â¹Ã=	?I>NÆ7NÆ7(~<>Â>¯½l>ßR?/H?ü>!ªK?@V6Âå49§p<Ýæ9¿µ9§Ý>zI>ýcÆ7ýcÆ7(~<?Àô>,z >ï7C?	?ç±á>¼c4?÷%8._»9©Ø=R³E9uÉ9×½{>~I>vyÆ7vyÆ7(~<U¡>ª$O>`bG?é?Òb¿>ºi5?ò-F99Qt¬>~×»98:/[º>I>ðÆ7ðÆ7(~<=2GN=¢,?±§;Io;Â-!?©¹ì8í)¿]f8Øï9ÿ=S¼I>j¤Æ7j¤Æ7(~<×¨=PjE=B?ëõÝ=ÚK¢=^/?3Ø:Ò!:EiM?BÃ¾:N²:OT1?ÁI>ã¹Æ7ã¹Æ7(~<»õ>É >hqC?M¶>y >Ý0?k×8/H°8Ój?±Fw:rj):Ó:?nÒI>]ÏÆ7]ÏÆ7(~<{K?YÔ?D?øÂÔ>4{>B¨8?¬ê·@·Í8_Ä½Óµ9öF9¯j?´ÓI>ÖäÆ7ÖäÆ7(~<k<×>Ä!>äÕA? É¼>¤¥>Ï4?£
¨8s¾9fZâ=!jä:Ñ¢:X4?§ÿI>PúÆ7PúÆ7(~<_Ìê>ª¯>çrG?B¦B?¾
?+4?öÛ9:#9Ô6X?þìJ:B©:Íñ'?J>ÉÇ7ÉÇ7(~<¬Ý>ÜG>Iì=??>&dS>2O0?¶1z8l`9³²>¤½:Qé:tí3?µJ>C%Ç7C%Ç7(~<pÇ²>.K]>RÑN?!»= HÂ<âK?bÊ¸Jej9\4]¾úG:à8Æ9b"?ÒJ>½:Ç7½:Ç7(~<õÑ>Ã;>¯xD?Ê5?7§ú>Oá8?Ös>=I·æ<öRS?¢ìS<ã<ÊS?(J>6PÇ76PÇ7(~<2Ì=µ¸<VH5?IÄ;Í];æ¥?¦y@8Ôid9«¸×=í¸IM9½¾¾,J>°eÇ7°eÇ7(~<?\\§>¾G? D?¯B
?5?PK9mQ9
ë>p;,;PK??2J>){Ç7){Ç7(~<r?Øçí>ë]?,ó?M&?ÚÑW?ÒÂ³9nr¿9ª_ð>
!;à5:ÿ
\?Ë7J>£Ç7£Ç7(~<²C?\¥À>?´us?]n?!jd?Vk9ø8J9H8?dÀ:¿|:ÞB?ZJ>¦Ç7¦Ç7(~<*d?æÿ>ì]d?ÃUJ?J"?ëH?i£1:2¹à9\J?Aé.;°Ø:å¤N?ÐZJ>»Ç7»Ç7(~<EQ!?o>j?Êö¾>KGF>cv?Þá9]¦9p$.?M:b':xC?ÕqJ>ÑÇ7ÑÇ7(~<¼Ç>æ>´®??s0²> ò>¡Å'?y±ø8(N9>E9|ó9x¬ >PJ>æÇ7æÇ7(~<2&?CÙ>ÓfC?_ÀD?J¸ÿ>÷D?­×w9Ä9ójR?ñÊ9ý¤½9+Ç>;J>üÇ7üÇ7(~<¿ô>{m>år?5ä?ï"?]`?_m:®Zû9{?}P;Ì¬:}d?ÞJ>|È7|È7(~<§ºÜ>r>¸8?ëé­>8a>,?§Ì8úg9öCb>jâ9V1»9ÏÅÄ>¡J>ö&È7ö&È7(~<çü?GÆ>÷=?I>¨4S>q-?Þ8¸0m9D¬Ç½Rc:´ð9Åo?X£J>o<È7o<È7(~<b >ÒC>­R?ÏZ?Óä>/?Pm9Týv9]øõ>¢Z9vR\9rý>»£J>éQÈ7éQÈ7(~<ØË?*Ä>J?´Ñ>Ùò>,64?æs8óê9úG>T#9f%-9êjâ>°J>bgÈ7bgÈ7(~<dê?R?Â||?aù?ûü?=_?G/<ÈÂ;?Þf?r<Ð4<S?ëÒJ>Ü|È7Ü|È7(~<mÍ>¸>j@?@¡Õ>c>¤E2?ª4­8ÇT9¼cP>vùg;½è;îr>?rÜJ>UÈ7UÈ7(~<ÿ> óO>¢16?×çÿ>ï¿>qõ*?Ú7kI9Ã¤p<ö\ñ:Ö¦:'-9?òJ>Ï§È7Ï§È7(~<h0Ï>}ã>²=?ðÏ>Ï>
&3?öUê¸~ìG96¾È
P:w+$:.7"?ÒK>I½È7I½È7(~<Â'?!°>'¡>?â»>q×>6?¶U·f9¬K½s¢:7n:O.?Ô)K>ÂÒÈ7ÂÒÈ7(~<?øJ4?6Á:?åßh?°!?8?C-:¹çá9Ó!D?¿¸;À­;\J.?´+K><èÈ7<èÈ7(~<M%?Ò>çBI?º±é>D3¥>5?
§M9üþ9ñ¸>eº»9ëU 9=Þ?l>K>µýÈ7µýÈ7(~<®.?§ÈÉ>Æ]?ëc?>Y?ùôG?*Ì8ã¶R9ÂÜw>ÿt,:%B:å?ÕGK>/É7/É7(~<æ±>÷|i>v0B?fÈ>Ö>ÒC/?s8b9ô198#?P:i·9­Ø6?IK>¨(É7¨(É7(~<Ê²<<'?t%;Vá;Ðõ#?ÞA±¸g9Æ8ìä¾=J8%h9yÃ(>NK>">É7">É7(~<Ãl½>¸>¬<?)Òñ>	u¯>ôi0?V[æ·.ÅÅ9-½ZÊÃ;¿»;òÎ<?¾NK>SÉ7SÉ7(~<M>Gè=j»a?Å>å7>
î6?¼ä8Ú).9@¨>:Ð
M: ù1?üWK>iÉ7iÉ7(~<ya?s%Â>¬Ô³?·E@;Y¹?D?Ô¼:%/:Ø?Sb;­
Ï:?©aK>~É7~É7(~<^Âu?/ê>ªS?_?î'?ÓHh?uÑ;&R:dk?×m;	;tË]?bK>É7É7(~<J¤?KÖ>;SS?y®J?±â?ÅA?BR9kwÄ9ü>Ó};Å:)6?=eK>©É7©É7(~<¥Ì=Gy=q)R?«?3ÎÅ>
6?×<ZH<ºS?õ5À9ü[9+?$tK>û¾É7û¾É7(~<Wõ>ì >#%C?áóÀ>èd>k&9?OH¸8/¯9)#>Ç9?ë9È>,uK>uÔÉ7uÔÉ7(~<tÓ>N>Or8?QHô>Õ¨>Ù39?Å7?19?U=É:þ½:M?ÎK>îéÉ7îéÉ7(~</Ý?í½>!!V?d?°Ä«>?Ø@?å©Ñ859 Ï>a\R::Ñ<?¯ÆK>hÿÉ7hÿÉ7(~<yÅ??Å>°aB?¡ú>ø²>X@3?Wë·A7<9ZÑ¼ë:P%Á9'c:?ûÜK>áÊ7áÊ7(~<¶?\Á>±õC?
þ½>£Ä>ms4?@7ß®9ÂBê<:ò9#wÁ9Kw ?läK>[*Ê7[*Ê7(~<E¼?lÒ>??¸Ê>b)>v2?r'Ö7,S¿9îE=.:Aî9`?ðåK>Õ?Ê7Õ?Ê7(~<E½<Ð£<E+?òp;õ¾G;½)?=¹pç6Ó-ÁjÌ7àF9ünh=nñK>NUÊ7NUÊ7(~<D$0?çDÏ>ÝY?ù·>°çp>C?å!´7±019 =/à9VÑ9³/	?ëõK>ÈjÊ7ÈjÊ7(~<=:ð>Ñ>ÏB?éí?«¾>ÝÑ3?g8[¥´9ëåá=¨Ó9ñX9I?`ÿK>AÊ7AÊ7(~<ßí>Z>'G?õO?ñí?}ë6?b9Kµ9nåØ>jP;Xö:X?!L>»Ê7»Ê7(~<vØ?30É>E?<Ê>ºÜ>èÄ;?.OU8Bn9UÑ=ãz9Ýn¨9+Õí>£L>4«Ê74«Ê7(~<­×? ö>à»?_?d3÷>Ñg?+Ù9	
Á9JE?,;Q<:G?Ø'L>®ÀÊ7®ÀÊ7(~<¨÷?Ód¿>GO?ÑºÐ>>T;?n/T8
c9PÀ=A÷ç9\ý9¥aê>1L>'ÖÊ7'ÖÊ7(~<­Ab?áå>8÷{?þÀD?qÛ>Ke?49;8Zr9yÅ=MüÄ:_:çb?5L>¡ëÊ7¡ëÊ7(~<:~ó>Çù >!A?Ñí>6¨>^¾4?1¤¶89`*>Ñ 9&ð9É)ª>RBL>Ë7Ë7(~<R6=ý3=O,?2eú;Ó(µ;Të0?98<^ª9ÃÔ=T1Ç¸ô97k¡¾­L>Ë7Ë7(~< Lá>ûû>?ÿP?f>?½§?,X6?Y¾Ý6Þ­Ã8¯=é#::5w?»L>,Ë7,Ë7(~<'ÀÐ>·¿>jHI?7Úö>+â¯>á¥3?â+¤7n79`e=í(A:3:|Ô&?³L>AË7AË7(~<¢¦ ?ÊáÑ>óC?qð>E¬>§2?9 9OÂ9´>ÍÆÇ9ë!É91Fþ>É¢L>WË7WË7(~<Þ¿?å)­>4»E?"ÞÉ>|>~>9?`u
9`é9a>6C:FJ:´@?¤L>zlË7zlË7(~<®l°>¥Ue>ðD?3-?2¸É>Ô9?åû8¨Ã89WÃ=2N<úÇ<wJM?ÍL>ôË7ôË7(~<Ê¬É>R¯_>wÏf?NO?Ìó ?¹g?»Ì9"ÚÇ9,3¸>{3:n/D:Ü:?ùÚL>nË7nË7(~<?Öj?¨?Ög?:bº?f0n?!RH?,L9¹3Ì9?¤>×
s;}¸&;æ:?ÞL>ç¬Ë7ç¬Ë7(~<Ì½?N?õ]?c­?6>?Îãh?]f:Ü9¼1?À,;øI:U¨?éçL>aÂË7aÂË7(~<ÑÀ?¥zº>7?¾/?\¦ü>æò1?Ä¼9±Ð:r´¥>´:< :©@+?p÷L>Ú×Ë7Ú×Ë7(~<Û~>L>GP??äôé>9§>63?{ïR7¼V9xû<ý9¾Íª9ÔøÑ>NZM>TíË7TíË7(~<ð·	?S¥­>K?fõ>L¨>BS:?O
9T]&9·ÔÔ>7À:¹4ü9»?T]M>ÍÌ7ÍÌ7(~<²"?ßáÌ>ºIK?rõ¿>e;>??Èf9Ä9S>rÒU:¥O
:=®A?¬jM>GÌ7GÌ7(~<µ,æ>ö>@>K?CS?ñ.?B:?.92gÖ8¦©?ù}:`S:\G ?§M>À-Ì7À-Ì7(~<'¢ó>B÷>_¯c?>M?¶C?ÒK;?û¸ô¦9®ÝI½³;ïðJ;(b?ÓM>:CÌ7:CÌ7(~<$ª>4tg>¡<?}ÒÄ>Ò>2F+?¤þÚ6ã¾9}<$ò9Ê93%S?ÍM>´XÌ7´XÌ7(~<"0?ß¸>u?P°M?ãtî>FÒ\?Á¡ª98¢½9Yæ>ºJ&<¥Ã;Ê0Z?#M>-nÌ7-nÌ7(~<· ?¬7>OÙ?R?û>6V?¿¿9_§90¤?ß#;¬ó:q- ?ÜM>§Ì7§Ì7(~<1ñÒ?e
V?MK|?ôÎ?RÜ?~¤?^X5:2]:)é!?<j;ÎÒ:¢A? ÞM> Ì7 Ì7(~<®>
Bo>Ê8:?õÜý>â»>X0-?Ì
L¸#J¨9u1½û.¹:Z|:½1?ÄþM>®Ì7®Ì7(~<9$>%Î=9L?c
?ì~Ç>îfD?h7=<Ý<E:T?1Ë<¼y<®P?N>ÄÌ7ÄÌ7(~<1É?¤2/?	B??õÁ>>?8Ê9ü_z=3.:
xÒ9ãS?ýN>ÙÌ7ÙÌ7(~<"Ü'>¿^ò=µL1?ñw<Î8<Èn+?©Ñ·ö9ß¾½ak8²9è=°N>ïÌ7ïÌ7(~<>´@P>A?h}û>¢º¼>Ó*?¤8Ý!9Bo^>NôØ9)Ìý9KÖÚ>\+N>Í7Í7(~<Å=?^Ûý>¨_??Ì°Õ>Ò|>¹42?º'8¸µ9¢ÉD=Fs;Ò×H;§2/?I6N>úÍ7úÍ7(~<)-?ÁÒ> ¿R?>ë¨?`h?_ë9?ÅKÜ8¨Êh93Br>dv:Ô3:Z/?ÿ>N>s/Í7s/Í7(~<q^t?e<Î>Íª?UIò?l<?à¤?ñK;í'Ã:yÃ?º?:ù!:_?MN>íDÍ7íDÍ7(~<_l:?«UÞ>­¦V?Ã?òe?£)Y?¿É9¼p£9ôÿ?©½:ó:dü7?brN>fZÍ7fZÍ7(~<b½>Ý>7?&Å>ñ>m*?¹jq¸ìùD9íà¾5ÃJ9Z«y9`çÏ>Í|N>àoÍ7àoÍ7(~<8ó>{¦>Ø÷:?¯Ö>6 >k°+?hÞU¶i 9$5¼@Ñ4· ¥9·¶æ9Ý§N>YÍ7YÍ7(~<­¬|=/Ù1={Ú5?-7>(ü
>µq%?oA_=¦x=¨äL?ÿ;dNj;,A(?ÙÌN>ÓÍ7ÓÍ7(~<iþâ>ó>×H@?óç >ëg>
A2?Õé$¹ÎôÕ8æQE¿¸<9ùÊ:;>2ÎN>L°Í7L°Í7(~<Wî¬?-p?È"§?(@B?ì?Uh:©:ÈW?Ð<;£Õ:]"ª?ÚN>ÆÅÍ7ÆÅÍ7(~<_4h>>¸J?õàR?pó?ÊÒ<?ÖH=k÷<XP?ò¼ö<ø<%	`?KéN>@ÛÍ7@ÛÍ7(~<àÒ>>kW=?\>1Z>î4?êY®¸åèT9B£Q¾ÈÏÂ9¡ü©9m±?añN>¹ðÍ7¹ðÍ7(~<âÞ>M>XD?,?Cÿô>qÍ3?E :¸æ$e9¯Ð½ò!¿<³æk<ÊjO?û2O>3Î73Î7(~<ÁÀ?ÞÁ©>62H?Ø"Ù>m>¶ÿ9?`m¤7ëÊw9ß)=MXr9]<È9	ë><DO>¬Î7¬Î7(~<ðq?´µ>ß;@?½Hú>«g°>b5?ì!7ÄB9°Ô<¾ýÒ9t4Æ9áA?LO>&1Î7&1Î7(~<nÈ?cL?éû\??N?½í>û\^?¥i	9n!9ÂÙ>xp:£:¾gV?rXO>FÎ7FÎ7(~<vP?Ôí>Þð_?ûPc?xÍ?ÒÀK?69<y}9>y£;øÞY;±8@?Ü\O>\Î7\Î7(~<Y
?A­>¦L?/?0»>	`C?5åL9S®9r> ¶6:ôÞË9¼ne?j]O>qÎ7qÎ7(~<R@>li>®4?Iì>©k°>o+?B;Çîü:mÜD?àø<÷7<Á$>?¨xO>Î7Î7(~<¥áý>0®>g:?XX>Pf>^È-?
¹Ìp9¾04t9:9á>:´O>Î7Î7(~<÷b??OÁÑ>íi?@C!¶?$G?lB0:O:t»!?{È;'à·:ÀM?ÅO>ÿ±Î7ÿ±Î7(~<ÿc=9+*=f+?;Ym;È'?;P¶Ìî9r¹N¼ù¡¸zhu9*÷(¾¦ÊO>yÇÎ7yÇÎ7(~<!«þ>kã>)6U?@?Õ:±>»î;?F0~·tö99ùÍ¼2a 9ÎÈ9Ð?VÓO>òÜÎ7òÜÎ7(~<Ùt=ÕDÃ<ö.?ex;jA;ÙöR?Ø¶¹&Bº9äeL¾^üu9ã¼´95®>ïÓO>lòÎ7lòÎ7(~<|á>w>çEB?S¢>r> ²+?Ñ¸@¨,9ç½$3J:ØÆ:#*?|ÙO>åÏ7åÏ7(~<Úhä>)§>ú¬D?ò²>Â>ò³'?½¸Ó5­8_¿
O¿99
O9l?eÚO>_Ï7_Ï7(~<e¯Î>_>Û0??1r-?bý>!/?ÑU9 9Êlw>ÆbÃ;ÑÙ|;½ÑE?âO>Ù2Ï7Ù2Ï7(~<S=A'H=ý>?HP?¥Â>?U2,?¾=ª,=õÁI?Ó~<êsP<¢Ò8?*çO>RHÏ7RHÏ7(~<;L?ýÆÎ>uÙ|?ìr?Ajî>Dõ?49Q0¡9 d>éÐ;-Í;%l?íP>Ì]Ï7Ì]Ï7(~<>-?ôë>§õ;?U'Ô>°&>¢)0?ILj8À9æ-=]9e9Ei9`Ä>xP>EsÏ7EsÏ7(~< #?ª©>üÑv?xà?Yõ·>ÉÉM?%'×8h	r9²c>«u·9?µ9Ë?®-P>¿Ï7¿Ï7(~<[?e¢>[§v?_à>î>=¾\?É½8GÀ9Ù`ü=Lò9Óz9çw?k9P>8Ï78Ï7(~<4¯¤?¼È¿>ÓÛ?k¢Í?´$?@v ?JpG:	·:hZ@?y.<
ìê;Ø±=?ëkP>²³Ï7²³Ï7(~<!?Ü°>Ô>?SÅ>1>éÔ8?ÿ¸Y×ñ8=q¾p:/y:A?SrP>+ÉÏ7+ÉÏ7(~<-?:É±>ÉØI?Jÿ>»>`.?ö'P¸6u9O'¾¯.£;#c;ë7?jP>¥ÞÏ7¥ÞÏ7(~<äù>q¬¦>i??Å|ò>¨>Á8?k58xk9é£=¥¹¿:Ýýk:ýúO?ÕP>ôÏ7ôÏ7(~<½ë?-B«>ä/H?eR?·?5X2?=:§9.ÔH?lE;¢r1;Ó
9?À©P>	Ð7	Ð7(~<? f®>QF?{½?'±Å> 1?Ëå9&9Ëx>s÷9ò«½9þ&?ùªP>Ð7Ð7(~<Hô>Ð&>÷H?ál?Ú`Ö>f¡3?ß9a9÷?6±;` d;»F?âP>4Ð74Ð7(~<k»>fÜ>¼8?××¿>»ä>-?@#yµñv9(#»26<d <gX,?»Q>JÐ7JÐ7(~<ç>í>ÿ>?øí>pU>9Ô-?§¹Ò¶S9°¾+Ô´9X¤r9ªÈ>?OQ>~_Ð7~_Ð7(~<jµ>at=>=`7?Ñ>½FÜ=w)?tÖ¥=7Q=¾ëJ?Çá2;i^ç:ììE?T'Q>øtÐ7øtÐ7(~<ÿøÝ>sª>î:?==>MÝ;>æ¿.?e¥j7lg9a×b=Þº-:+}:ßÊ?+Q>qÐ7qÐ7(~<Hg¡>óJ>K?çÁ?Ç>¡]8?$¿8©Ý9öÜÜ=.ã¾:®ùt:]zG?>Q>ëÐ7ëÐ7(~<Úñ?cþ±>àC?8ð>Ò­>µ1?U99X£L9è%è>¹Û:Ô
:¤¬9?áKQ>eµÐ7eµÐ7(~<;3?·:ã>E\J?´y?È¼º> RC?e	9mM9°l«>;öã:å@¹:V?1RQ>ÞÊÐ7ÞÊÐ7(~<ëc>v+
>ÏbN?¤a0?H?K:,?XÙ8ë9V>n<A+Â;¾jL?ÃiQ>XàÐ7XàÐ7(~<É>su>­NA?ÕÔ?Å5Ç>Äû+?ÛBD:lV0:Nv? y:ý9÷þ?XpQ>ÑõÐ7ÑõÐ7(~<üM>â×>ySg?æ!?ãºÜ>AÅ;?ÌI¯¸ßç£9ã¾Þ0©:íw:Pþ.?+Q>KÑ7KÑ7(~<ª=¿B=à´/?có;êÍ;r¨B?X³¸þa49ê!Z¾Í9QËµ9_´>æQ>Ä Ñ7Ä Ñ7(~<>·î<|±<Ç(,?Óðù;ÐÉ;)?¾G·É%9Ä÷V¼	7,.9 ?=ÀÆQ>>6Ñ7>6Ñ7(~<^,Ô>Aé>ñC?nB?â>Ì/?¹=D8 1ù8ÙI>Ù:RØ¡98y?ÇQ>·KÑ7·KÑ7(~<r?Å>A?õÙ´>æX>1é.?·u¸¸lå9µ|¾AøS:øÉ8:áÓ?¯ÊQ>1aÑ71aÑ7(~<%.£>wJ>¸N?qè>ÎR>[=?5u92@'9¤Þ>IÇ:HV²9»²R?IÝQ>«vÑ7«vÑ7(~<bC?I ?¯åA?By?Æ>®Ð-?cÔÄ8?ý¤9¹³>Îé9²%Ç9êÅ?ºÞQ>$Ñ7$Ñ7(~<ªb/=ò¥=o.?ê_n;mO;?P5r¸N·ú8Pw¾¶9ÂP9\x>­ïQ>¡Ñ7¡Ñ7(~<{Í?3½>Y¢F?E?!Ï>%'2?<Ô8.D9	ÙË>M#1:§/	:ËF%?R>·Ñ7·Ñ7(~<Í?Õ¡>Ã
P?úZP?§?WÏ;?*ÛØ·¿9sg»½ö;"§:ê_?|R>ÌÑ7ÌÑ7(~<Sâ?ç+?õO¨?E§¦?é>Ý·?ÃkÝ9Ø®²9?Cq<¢KÉ;¹S??ì¥R>
âÑ7
âÑ7(~<ÁF®>Å£j>;$>?L¶o>âC.>U0?³µ¸ÿ~9):¾È9æû³9ï2½>ËR>÷Ñ7÷Ñ7(~<ÿSk?Ö?ÙJ?",ù>Fæ¢>2ÊC?^8^t9<V>Q!(: Á9R^?ÐR>ýÒ7ýÒ7(~<>ò>s¦>z¶:?¦>ãi>#6,?*
9ïm9DÈ>#Ô°;ûÕ;ôþ,?éÓR>w"Ò7w"Ò7(~<VâL>+Þó=¯W?Ïñ?`E?ïBJ?wR=iGµ< +^??=oêÍ<+~m?IÙR>ñ7Ò7ñ7Ò7(~<§çÖ>e.>þI?Í ?¤.?ÌfE?b	Á9¾ÿ:Ó®µ>²U<4R<!JQ?éßR>jMÒ7jMÒ7(~<wE?ì?·D?t÷>X³°>y3?¼9hÁ¯9;>°(;ñ#ó:1?ÏöR>äbÒ7äbÒ7(~<É?ÃÆ»>9?ÈÌ>jL>Ï/?7,8>/9OÂ= è#;Té:u 3?6/S>]xÒ7]xÒ7(~<m÷>ÎÇ >¿ªD?Ta?J9×>p6?Õu|9N9#lQ?ÃAx;»U*;*:?Û@S>×Ò7×Ò7(~<Ïn?ñ³>·6?ÙÚ½>-1>Vo2?8L'·M9l½ÑE:*Lí9&ï?¬MS>P£Ò7P£Ò7(~<à>ýh>q¯>?³t-?Ùð>8?(e6ÊÓ8÷<;TÆT;"±;?cYS>Ê¸Ò7Ê¸Ò7(~<S>z4Û=Æ!w?¦v?B?êE?¾J;Öc(;ra?^ß:ÂG¥:>&-?}cS>DÎÒ7DÎÒ7(~<¢&=pÊì<4?åI<æJÔ;;5?§w{¹u319V¥5¿*
ô¶tâ9!Si¼ïyS>½ãÒ7½ãÒ7(~<>k@+>iHW?S«¡>j._>Oq9?óJ7²Ô9ô#=lxæ6º	L9û<}S>7ùÒ77ùÒ7(~<H~=D²µ<ö¬:?ë$ø;-.·;úd-?=}¹¸2Þ9AS¾7h;·×T~9ù¢¼¼È³S>°Ó7°Ó7(~<86?±ó>òS@?÷óó>d¦>ì;?y¤ ¸"°9Ââh½åà:1:Ü;H?ý¾S>*$Ó7*$Ó7(~<Êj??&W?¨´¼?4u?ÈE?MÛ9$È9ÑE?[w;=¯;ûS?éçS>£9Ó7£9Ó7(~<Èb	?¡I£>@dW?{"?àÛ>þ,=?Iç¯7ÄK<9Ñ&o=ýV:²ïI:Ô	)?üS>OÓ7OÓ7(~<&ôÔ>ÚÁ>RM?àú>úH«>ç:?ëB¸=Ð>9àÀ¾O:ë;:ÄL?>T>dÓ7dÓ7(~<¹ÙÃ?ðÍ(? ?­n?³tÑ>Å?¹9Z¡9þtì><:u9:ìm?,)T>zÓ7zÓ7(~<><ü=>EËB?M"ÿ>N®¹>ºà/?rO+¹Ô_79u(ï¾µ:ì(à9µ0?`?T>Ó7Ó7(~<«@>½ôï=mM?ºÙ?ëy=?26?9ÃT9©Ò9¦>8ç­:ê`~:ý/?ænT>¥Ó7¥Ó7(~<WÆ>ç8n><ØT?Ix¤?FY?ÍÈA?­ ]9$¦9]ª>wãñ9«´9(o+?|yT>}ºÓ7}ºÓ7(~<\?¿>_?7qK?éí>8éZ?¦y"9R;9ù>#°9y«9êóã>T>öÏÓ7öÏÓ7(~<>>ý*>(A?)A+?B÷>æ1?½æ¨;ÂZ;=F?X=Ô®<¢@?4T>påÓ7påÓ7(~<<y?ÚC¸>¤cY?<0<?ké>Ð¸N?Hú6x9ÊÅ<ßê:Ã¡I:á?¢T>éúÓ7éúÓ7(~<ñQ?]³>£Z?:é1?Ô­÷>[ã7?Å"@9Ð]9È«>:ÇáY:å0?èT>cÔ7cÔ7(~<FX
?àÚ²>GF?t?`½>ðP8?A¶¶É59T¼1Ã:áò9j6!?öT>Ü%Ô7Ü%Ô7(~<©?Ã¿µ>Å}@?«&?ì>¸ 4?Ø:þ8`ÀÅ9£$>x:Z/:ºËõ>¤U>V;Ô7V;Ô7(~<¢ß ?·ÁÇ>B+N?eQ?ñ}Å>	H?+õ8òÈ9µã>sÆ:S+:ØA©?@U>ÐPÔ7ÐPÔ7(~<'ý>Ó6>¬Ùc?Ë·L?Ôõ>Ü/U?Ãæ·±S°9\'½G¡:@:C§?
U>IfÔ7IfÔ7(~<JL4=L?=ÿ¢*?ê;Í<g;)a?C	¹°*9µÎ¾cd9&W9£½>GU>Ã{Ô7Ã{Ô7(~< +?7Ç>èÛ[?ä0Â?r?ÂB?ÜÎ:Gé~:5úN?,:+ß90a5?½bU><Ô7<Ô7(~<ò;T?ï±?\wB?/?kÚÆ>ê{=?)§±8)'Á9êtë=J:û:VÆ8?iU>¶¦Ô7¶¦Ô7(~<jS?#4?í=?y#?fÈ¹>÷¹??Î7iÒî8Þ¤=_Gè9Ð³9Y%?iU>/¼Ô7/¼Ô7(~<³!7?ã>vN?o
?qÀ>ÿR<?ÁûA7Ð9Y¤<ú¸;Á9;{/H?ÅuU>©ÑÔ7©ÑÔ7(~<üí><è>ë#B?ÐÝ?O$¿>÷÷5?Ò¸òñg9Áî­½
wM:p»:V¯%?PU>"çÔ7"çÔ7(~<îqe?JÑ>!s?Iª?µR7?AËm?eß8Ï»m9¤¬p>õ:!üi:ÜT?Ú¬U>üÔ7üÔ7(~<<Ò>¦¹>ð4?Bp>>Ì>Å.?$>N¹}Ùb9Ä¾è¾xK9~Ð49	?®U>Õ7Õ7(~<[?Ç>{W?)c>êÛ=>'	D?¦kö8Yê8?[Eè9xyã9ï²?ÂU>'Õ7'Õ7(~<æ_?L¤>4M?üÆ?Ê/?°¾=?DÓé8PF9ë>#?>;xÞ:ÖëZ?ÙU>	=Õ7	=Õ7(~<Ï{³>ôLd>BI?iX¬>JµY>¨J?RÀ7ý9¦Ð= E(9T9Æ>*ýU>RÕ7RÕ7(~<¥X>ë`>}X?ÊÈ>rX>v½@?&$¹|
9Ý¿5=	<ÀX?Í.V>ügÕ7ügÕ7(~<s*×>¦ã>4-L?à	È>»>p¤<?p¥7?k97=+ùn:3R3:x*?ì4V>u}Õ7u}Õ7(~<¨Ã<0ÿ<¡5,?ÐK;V«f;b?5p¹úD9åå¬¾¥&··îÍ9!]«½©CV>ïÕ7ïÕ7(~<zùé>÷>Ùð??Ô]Ã>4n>¡/?â
¾·z°-9*
½´iA:B8:[?\V>h¨Õ7h¨Õ7(~<3?¨¤Û>ü¢P?ð3@?òO?ÚÊ<?Nz=x1=|2I?´÷<¡<ÙO?á^V>â½Õ7â½Õ7(~<("?ÛË>Ø???Uà>b2?cP9éF½9ËÎ>{»[:¢ÄG:½Ê?ÛgV>\ÓÕ7\ÓÕ7(~<;él?TLè>²?,)û?.±v?Q?$:ÏtÖ9±å?èZ`;GÅ:\Q?ãtV>ÕèÕ7ÕèÕ7(~<êÜ<uu<1?%á<D¥<«Û.?øx7j¦9Î¿<Ï·;£qÆ:
5?iV>OþÕ7OþÕ7(~<Y¨?SÅ±>TÁQ?²i?<kÓ>Ñ??ÙØ	9,;¼9äy;>Z½9½9×ß.?»¢V>ÈÖ7ÈÖ7(~<¥M?R°>&³_?Ò?GO!?ñp?®n9å,9oÊ>H]:>¸:$¯Z?Ì¤V>B)Ö7B)Ö7(~<ÿcó>m¥>3/P?3÷´>?>IØ1?Èuù7Çù8¸iK>|¾:°½R:ßg?.´V>»>Ö7»>Ö7(~<{êS?ùØ?7F?4?äþ>(N5?ûï8Õ9>Á9«9§?X¿V>5TÖ75TÖ7(~<£?ú_½> ¤M?ÕI?¤Ñ>³;?qb9è(9³Ql>;!Q:t[:û.?ÂV>¯iÖ7¯iÖ7(~<Ä^=I?=±ù@?)<÷bÑ;`O?QG¹3	ã8O¦¿µÐ8®8ë,Î?ñßV>(Ö7(Ö7(~<»×?â©>\(M??LXÏ>®@?^ì\8±9ÔB=wð9n:-×>&åV>¢Ö7¢Ö7(~<?Ë>®:?C¸>J>Í1?Æã78z;9bû=c@z:©Ê@:8&&?üV>ªÖ7ªÖ7(~<ñ}>¼/>á8?b?Ýã ?H4?{Á=L9½<ðôK?:T:é²%?ü&W>¿Ö7¿Ö7(~<;3d?Pû
?aºM?UpÂ?Wºr?
M?~¤Î9æn¥9â?ã«e;A;Ò??Ñ)W>ÕÖ7ÕÖ7(~<ïÚ>k`>£tC?u¼>;>Ê6?ëò¶kr8ñuQ½Yb;»5å:\~#?±:W>êÖ7êÖ7(~<~Ú"?üÖ>ãëA?¹V´>r~>"Q5?¼i¸J9+¾ç;æøè:Ï"?	NW>×7×7(~<ö?÷ >ðK?Â»'?üÿß>²??Âü8R¢9ÿM=};^»*;<V?ôfW>{×7{×7(~<K?êÈÂ>PæB?eú?´í>Ã­+?	îâ<'Ä<qEG? =­<Qø<?jW>õ*×7õ*×7(~<¹·â>?> È@?êà>8
>øº4?þr38Á¬U9°þÖ=YÙ9êî9+£è>oW>n@×7n@×7(~<Z»<
*<bÞ*?s;«];Ñ?ì¹·Y9ay¿ µða9*û»µW>èU×7èU×7(~<+¶à>>þÛB?Jçâ>¦ê©>Èí*?ºØG·D­88£
¾Ø«:\tG:ÝÍG?ý©W>ak×7ak×7(~<¢9¼>Pån>³I?gÂì>E¤>Ç8?¾¾<R;o<XK?%?=·<JQ?'âW>Û×7Û×7(~<tßí<õi¦<¿ö6?rÞæ;L´;4ç#?ÈýI¹rÕm9{kÙ¾0·¥9å¼WùW>T×7T×7(~<~üÃ>H!(>5?B¸
?;>mbl?X9¾=Cqu=	hF?~YT<¹éþ;NAU?tûW>Î«×7Î«×7(~<è$?øÎ½>Õù]?EÚ??Ñç?Õ	=?â³Õ7úåÄ8ì
>ÁL:í¿9)Í1?É3X>GÁ×7GÁ×7(~<ÁMÅ>§>j7?Ë¢õ>Wª>SF8??á¹9Õi¾¶;/yÀ:ü1+?â6X>ÁÖ×7ÁÖ×7(~<ùÏã<{}­< (?,;D%>;]4?fên¹ÈRË7hÀ­!8Øi9î>±=AhX>;ì×7;ì×7(~<
2?sËë>fOA?>î>%°¬>0?²?¹9ap9ò¯¾Ò¸:>-ü9íý?|X>´Ø7´Ø7(~<jÇõ>>øI?t:?Sô>XC?a=jH <U?ñR<SÏý;ÃT?´|X>.Ø7.Ø7(~<Ü¦'=äÇõ<\.?;Ü;v²;B3?à¢¹ü@ú7Hº	À,æº·£*i9¢3M½	 X>§,Ø7§,Ø7(~<¬ ?ÅÕ>Ui@?r¼?ËÌ>í/?ýT8Uà9Ù¤È=L½L;^;år/?g¡X>!BØ7!BØ7(~<>±?çõ?¶n?àù¯?V5"?>Ý?èzñ9,­×9bP?ûR÷:Øt:Çº?>®X>WØ7WØ7(~<ãD>?1íÿ>ßR>?Õ¾?&UÂ>Ï/0?³R8Âe9Þë¡=µ:3i:½Ù?­½X>mØ7mØ7(~<Þ©?VÊ>\ã;?à?Ù»º>3?8àµæ'9Ñ¬R»¨;ÐP;Þc/? ÉX>Ø7Ø7(~<:×?²>³=?©2¾>èî>«Å5?Ws·Oi9Å½ñÛÔ::dKH?"Y>Ø7Ø7(~<M<?>´¹R?ÇGs?i¡+?o5?Ò}9fR9Yß>¨{¶:}:ì%?hY>­Ø7­Ø7(~<×È>]Ýz>ù¯L?óOö?¥?
??1úö8Éï9µN>.;t\:h?\?õ$Y>úÂØ7úÂØ7(~<Áé>@U>eýB?(¶
?OsÁ>â7?dÜ7FG?9H{=£Ì:oí¥:ÜÜ?ÐPY>tØØ7tØØ7(~<®>mè.>ñD??ùe?H¬Ý>Ð×.?Ç¾Á8¡9+>$:y:vù>_Y>ííØ7ííØ7(~<°
?º×Á>5B?>å>«>q<9?l*ó8)#9)Ã¾>P>:Þø9E-D?@gY>gÙ7gÙ7(~<{?]Ç¾>vWA?T?ðwµ>Ý5?BÞ¸:;9²$»½oô:J¯:sð\?hY>àÙ7àÙ7(~<ª¥>BQ>Í¸J?NLÁ>×,>[É9?Ò¸:Ç9¶2¾bù#9ïÑ9¶>/|Y>Z.Ù7Z.Ù7(~<z¥>|W>ºD?Å¹¬>a@>¡
+?gx ¸ÒG9é\¾T':úÊ9ötS?­Y>ÓCÙ7ÓCÙ7(~<2³c? ?÷M?hT?ä ?þ:?UxX9Yèp9æ>^r¹:@:?)?o¡Y>MYÙ7MYÙ7(~<7íf=}Z)=·.?^¥s;[§X;wò?Gr¹eG9Å¿Á8;X9þäæ=Z£Y>ÇnÙ7ÇnÙ7(~<ÏO&?,;Ô>NH?s?j¦Ó>ö4?Àq¸Ù`9y­¤½D+à:ÉB:á*4?õÁY>@Ù7@Ù7(~< q?k>?'¤d?ñwÇ?<m?¸ýV?:áª:c·R:9O?	ûå:êUd:ì?¨ÑY>ºÙ7ºÙ7(~<¥.d?Wï>}Ûs?ðg?[þ>i?Iüe9áy9"å>§I::h1:=ÿ!?Z>3¯Ù73¯Ù7(~<*?p°>°ÆD?°2«?sU?¡+M?Ù^ú9I©±9b4?$¶A:Ú:¬@?$Z>­ÄÙ7­ÄÙ7(~<¶ï><Ë>yQ?XY?:Ó¶>¿J?m
¹Iû9WX¿ ÃÌ<§o<´R[?³Z>&ÚÙ7&ÚÙ7(~<3E >×fX>î=?9ÁØ>µ>Æå-?ÂÓ8Y´8À[>ªS9Öúw9 þ?Z> ïÙ7 ïÙ7*< 
º>9z>8>?Wé>ô5U>Ç1/?oÈ·ó$U9Ì»p½oÊæ9Ã6£97ÿ4?$Z>Ú7Ú7*<¯Ìß>«Ú>3ñI?AÉ×>Y>30:?Ó»¸`ÿ9çÃ.¾>y9j½9N>%Z>Ú7Ú7*<ä?]]°>ÌC?­>86>Ëù+?´Ô¾¸ff9%G ¾Aâª9FÅ9V|Ý>ï/Z>
0Ú7
0Ú7*<1Ç?p8 >ÀU?ë?þ"«>GXB?r¸m9Z¾
¾VµT8Ú÷X9Nùú=âIZ>EÚ7EÚ7*<Ùj?×»¦>½ØL?÷5?õ+?y2?¨8Ð¸LHa9Ól¾2è9ta9è¹?ãPZ>[Ú7[Ú7*<"ð§>ÌZ>¾}D?6ëº>¹>7?ÂZ¹,'9.¿0(ä:£:°2?ÈxZ>ypÚ7ypÚ7*<ªD>§äá=à^??Nw*?}FL?A¦=ØT=\®H?tÄ=]Í±<pô[?ayZ>óÚ7óÚ7*<xDï>ÿ>8D?Tè/?x}æ>\`C?Sâ·78¸Y¾àª¯9bë9n%?MZ>lÚ7lÚ7*<J¥>=cÀ
=}ß/?}»ê;Û¹º;è ?Òí¸[U9×¾¥Ä8¼	99gñ=Z>æ°Ú7æ°Ú7*<
J? ú>¸TO?¬.?Ïsì>²=?çj8E´p9frù=Ò9Ð³9×
S>wZ>`ÆÚ7`ÆÚ7*<Þ¨ä?Þ±E?p?è³?n??·jÂ9B9°c:?G ;Vrµ:"b?y«Z>ÙÛÚ7ÙÛÚ7*<>Î3>¾S?Ìo?g{?O?î²9h\9¤>Õp'=é\°<s?[ÒZ>SñÚ7SñÚ7*<	?ã=¼>z
L?8?<'?U(4?Èìû7ôãt9C­=v!;ÓMà:­È7?¹ÓZ>ÌÛ7ÌÛ7*<"rP?»²Ï>õu?7l?×Eû>q?go9X9À>U`:ÞM:&|?íòZ>FÛ7FÛ7*<ÔÃ>+>È@?~Éf?õ(?»Ä/?½ E9<ü¹9C>/Úø:´:¯sG?°õZ>¿1Û7¿1Û7*<F\?­Ê¹>í?ú_?ÉÇ>7k?ù[9¿9øbÝ>ÏB:£:¨}?øZ>9GÛ79GÛ7*<z¡_?¼?)ÆE?t~â>M>³{9? ]=µ 8ÿ8ñ=»t;VÍ´:Q??S[>²\Û7²\Û7*<²m£>©^>5æ;?]À>wY>¶+?òg9ÿÉ±9Û¶¦>Í+9¡¡9E>à6[>,rÛ7,rÛ7*<ðG?-
?79?Ä¯?õ¬Î>W½0?aç/¸vÍê8´È?¾;ãÐW;ã'&?B[>¦Û7¦Û7*<£çæ>ú>çJD?zF'?åð>­Ã1?ÐÜ(99£>áûñ:á¬:Í3?[>Û7Û7*<ï«Ú>È
>yZ>?¤òÐ>®>Ç42?H`¦7G69ÃÐ$=ó9@29¦T?¦[>²Û7²Û7*<Ù#?Î>K?;`8?ì÷?Ìý6?>â9iQ9Áð>®;O Á:WR?¤³[>ÈÛ7ÈÛ7*<ðN=Úôã<¦J-?AwÏ;©ß¦;Ø"?+^¹ÚQÆ8>(,¿ZD6l¼!9|<äº[>ÝÛ7ÝÛ7*<l®	?Êþ>Êûj?Û(9@À^×?\?Û¶:1®:.Ï?Ø9<åÀ; <v?ÁÐ[>óÛ7óÛ7*<'}Ô=Î\k=çg?»÷><Ï;>ãø7?´©=vú2=òr?~<]`<rz~?§ð[>Ü7Ü7*<íôL>øn>Bç6?Êo"?OÇé>xà1?ætD9þC9PM?vÒ:¨Ú9>F.?Ïú[>øÜ7øÜ7*<ÿn>áU%>­8?yÝu>1:>ñ)?­)¹¦Ü8¿*¿ù7:ö{:?¶/\>r3Ü7r3Ü7*<tG?5ð>b¤T?À²?ûwÅ>»O?Z,9Ìøa9²Þ>,Ü:ßY:ÐÊ?.A\>ìHÜ7ìHÜ7*<)+X?¸ëî>g?pB?òJÙ>äe?Ô)9ó¹¡9i>(*Q:ôÚ9u?éW\>e^Ü7e^Ü7*<$²>>ªx>Ie7?¹QÒ>>9.?\¥8D­9Õñ >´Y;qÚ:Ó&?Ú|\>ßsÜ7ßsÜ7*<;?h?5?Ühº?sÛ8?-?èl9·9ýÏ>5f@:S£9XÉ?_\>XÜ7XÜ7*<ÏÓ?ò¸·>E3?wJü>$9º>Si-?óÃ8P_9RÔ`>Á·9[½9Gi÷>\>ÒÜ7ÒÜ7*<ÜN?±zÎ>e[:?Q®>°Ñy>2ë2?lÇ9Ö&9H5é>;:ålï9×õG?'\>K´Ü7K´Ü7*<>2sÓ=h¼5?[ ä=Ìª=E?+?m¸(:"ð:h#?4<ÊP<<Í7?½\>ÅÉÜ7ÅÉÜ7*<$1?Êõ>é]?bSü>Lr>ÆO?ïW9`N9È>%0;¯f:¬]?¸Ñ\>>ßÜ7>ßÜ7*<TTµ>øÁd>oìJ?Ý?8·Ê>P->?Xi¸0Ñ%9Ã 4¾Ê½;Ï°:á£<?ê	]>¸ôÜ7¸ôÜ7*<>a?rH¸><A?8Ç>>Ú.2?¾á8´Ø9°»>8x6:¤BÛ9iU?R
]>2
Ý72
Ý7*<¢1w>Lë,>ýú6?Ô¡T>{(>üä!?N¸¾69)[¾§94;bå:ßùH?N]>«Ý7«Ý7*<ÒûË>>nB?±O|>Ö;3>=04?ri9à9HuÜ>§*-:´:Á$?B]>%5Ý7%5Ý7*<`
ù>|+¡>JÉE?÷>ëlT>Ì#7?Âö8j¤l9y>Jk9ÙO8
Á@¶g]>JÝ7JÝ7*<}X?Ê >Ki?·Ì(@8IÇ?rÖX?÷<»"}<Väy?	$Å;Ø^;txb?Os]>`Ý7`Ý7*<Â)Ê<Õ]<EÕ)?Ëh"<:<ÔÍ?¿5ý¸
9§ó¾Ç¸Þ§9Æ¾µ]>uÝ7uÝ7*<D³=¸i=æl2?¶>'AË=t"?­¤Û9_Vï9Nïê>|ã<Ä>¥<60?]>Ý7Ý7*</¼>Ð>¢:?.¡>uËs>Ð?)?$¸ä)'9`nÍ½ÚW 9ô¥9?ç]> Ý7 Ý7*<a=o="=1?|-0<Çð;ïP;?ìyx¸ê9ô½õ"9:A9å×>p¤]>þµÝ7þµÝ7*<Ó:U?´lÔ>4|?×9@b²Ê?}¶j?Fq;ôiú:yv?õ¾<UÕ|<cYA?¡§]>xËÝ7xËÝ7*<l}r?º]÷> ôz?Öºé?SÃ?Êd?<æ;w?«K;ç:µ:Èb?¸]>ñàÝ7ñàÝ7*<âC?n,Ñ>w4?Ýÿ@Q?"¤?Dù:Hgÿ9ÇH?ò`;q;e\?¯×]>köÝ7köÝ7*<Aî?²>ÙB?gÜ> >¾/?å^8¸z9>ïwâ9×9Z5?Üó]>äÞ7äÞ7*<Äõ?EÂ>Ùb<?øY~?M+?&>?þf96^9è?å+;ýæ
;g?^>^!Þ7^!Þ7*<M¡>P>\F?¿i·>B*>(ü.?È!8#Ï93>,³V9(*~9@Ø>ì^>×6Þ7×6Þ7*<
?X±>ºmX?ù?¶ZÍ>l°C?Úp@9n«9»¯>§P:Ç,:E
G?C ^>QLÞ7QLÞ7*<¤>AÓT>ðE?ô?§âI?ìó2?¤j=6ð=­¨P?>¡Ø<ú<1AJ?·1^>ËaÞ7ËaÞ7*<½ä6?!aÞ>]R?´?QT®>¬ðW?´uÁ89Q¨>qB:Àë:ÚÅ5?ãO^>DwÞ7DwÞ7*<ù­?ûÚ?°×?°!?Ê<>î]?çX9Öú9&JÔ>4;eÝg:» ?Àh^>¾Þ7¾Þ7*<rÞ#?+¶>^f?Ì>y}>6B?ºÉ8]|9«ó\>¬M:w×9"ò!?Q^>7¢Þ77¢Þ7*<="{>Ð
>Öh?M?Pó(?	S?ýB=Îê<£T?®G ;È:,L?¡^>±·Þ7±·Þ7*<,8í> ¡>×I?Å¹Ï>?«>6?TµÐI9á÷*»þÅ9ãè9ôÙ>¶^>*ÍÞ7*ÍÞ7*<»² ?*üÎ>ÀF?üÁ>¦z>N:?Â´­8ß9»X>èrK;`t;ç×>?3Ö^>¤âÞ7¤âÞ7*<µ?£­>Dñ>?ëÄØ>®>þ7?M¼·¯&=9j~½Kq1;?AË:D}_?vó^>øÞ7øÞ7*<Ù?/ê½>æ8@?Pè%?1ïä>9?Ëò8ïÞ9J%h>Uàá9*
:éÏÌ>
_>
ß7
ß7*<ÔaÔ>­q>»·K?ß?°D¹>1k4?N¬¶Ú)J9¦ñY¼4`:&:þ;,?_>#ß7#ß7*<Vê¶>>¹l>gÏE?±¦?»Ü>%1?^û«·&^9]0F½\:ä9BÅ(?£J_>8ß78ß7*<l³T?÷nÏ>@?ÝX?(­Ý>!qz?Ø ·Ãd9Ðþ3½:K;´;ù??X_>Nß7Nß7*<­ÏÄ>¾ýy>´I?åK?Ô4ß>yB3?ø!9¸6:9ÔEÊ>8ä<þ\<¡;F?\_>}cß7}cß7*<¹[?üÆ>t'@?
%?ïð>òª/?¤í9]Xî9g>ÿ>ìe:Ò'g:Ù×?r_>÷xß7÷xß7*<ó$?á>IÏS?káÓ>tÙ>üJ?8Ç)95=8P;nø:èÆV? _>pß7pß7*<ï?Ô¤>AH?£^?çND?¿5?·L<G7<DI?÷9/¢ü9ÚVú>Ô_>ê£ß7ê£ß7*<a}~?4×?7V?bi¥?æ¶D?bCW?ô:²_:ë?2½n:-2:çV?¼ß_>c¹ß7c¹ß7*<K¡)?0Å>8\?6¡Ô>×%>£çG?Ì]9¸4'+90¡
¾Û¢e:m/q:Ó½ó>·÷_>ÝÎß7ÝÎß7*<f!?zj¥>ØG?1-§>ªt>©/?.ö]8´¯9)ÛO>G{Y:BD:*ãG?n`>Wäß7Wäß7*<+>}? 
ø>"¯?äI?û?
>?Wò8Ä«¬9¥3>{:-:½¦9?`>Ðùß7Ðùß7*<Úè~?hä>íÙ?¬*ð?¤?Ä»]?À:¦:è
ì>úÿw:èo2:oæ1?R`>Jà7Jà7*<ñÅG=É=<+,?*<}3Ù;·û1?¾a_¹fó9CuÕ¾Õ19j×9ò/>{E`>Ã$à7Ã$à7*<ÝM=0È<¿+?ÒÛ;i
¼;7u?>¹:p9Y©¾ìÞ5¸ò¿69ÈÄþ½zw`>=:à7=:à7*<¦=BDè<¼§,?ØÃ!<¨¡<ø ?&Í¸5%;9]¾óz¸5Z9ø¾`>¶Oà7¶Oà7*<nZ@? ?ð>Y÷L?¾V?º?Î2?8w¸B9¼-½YÉÚ9Á;9(¨;?`>0eà70eà7*<|Û<>Gïõ=1D?ýy?@O4?Fw1?\¥<9âÞ·9S>_:ò?:+H?Ù`>©zà7©zà7*<Ï²?Õºµ>?X? ÚÊ?(q?ÌB?tÓ9îß«9Å?îõ:«_:neV?X`>#à7#à7*<­E?`hÎ>C?¯	ï>áL¦>Hü7?·9¤E9>ËÊ>â°:òØt:*ñ8?ã`>¥à7¥à7*<±u	?:À¸>x>?ÙM?ÓØ?®m3?¯ý9 N9F>d:*s:ÜC
?×ª`>»à7»à7*<Zý>Îè­>~ :?0ä¤>]s>4P-? ±$9`a(9'eú>R:24Ð9p@?È`>Ðà7Ðà7*<«ä>ÑÅ>WW?
¬?ØM?pÐV?3b<@<\?Ýè-:A|:îé?,Ú`>	æà7	æà7*<I¡>?
æ>ÆT?ñ,?ÞÛ@?³½8?n	39öt9Ð»>Ú";fç:	*4?ú`>ûà7ûà7*<#î(?4ÅÊ>ÆFU?á}×>¿>1K?Ùd:\:F?~;/´:;?a>üá7üá7*<9"£>rÚ[>xô=?Ìò°>q>fÊ*?e¿¸ÁÔ39
;¾Ý=¶:°¥:·÷+?ï>a>v&á7v&á7*<"9?jNþ>;^:?ó?dþÀ>_Z0?V7üa9F°÷<Ò:LCà9µP%?Ja>ð;á7ð;á7*<^Ê·>Êìp>aJC?Ë|¥>bÇn>8l1?$9ÔU9ë;¨>kyÎ:v^§:'è?4Ka>iQá7iQá7*<y/ü>Ï²>R?ºT?bS¶>6f8?ªO
¹åª9tö¾xsÐ9þÝ³9bW?]a>ãfá7ãfá7*<wÅ<3<µ+?~¢;ô;;:?0\fµuã9[?»"5¿Û8´Ì<;Äja>\|á7\|á7*<eÒ?ç/?OQ?9ô\?`?îéP?ó¬<Ñù$<1Þ?R<Ï«m;8ù?ÔÂa>Öá7Öá7*<RÙ?½®¼>¹OK?wD?TÕ>h]5?m8¸4b!9¡F¾·Y;9³:ÈÑ;?Øa>O§á7O§á7*<ÇJ\?éã?bI?´Å?õá®>öm??~(8äÛ"9K>#:7  9|
s?<ûa>É¼á7É¼á7*<àF?oº>°?cÄ?îÊD?²?á79<æ9¿#¨>-©: ):\ê?'b>BÒá7BÒá7*<mTc?u¨?]íT?û+s?ì3&?óF;?ü8w`9A;>NL:DÐù9ìQ?=(b>¼çá7¼çá7*<>H?Æ1?VðG?d%?ÿîò>*f.?ðn9àB9çÏÎ>°Ñ«9ø#¤9èü?5b>6ýá76ýá7*<"É?6,¯>QúD?0Ü>>ý=?f8Q7K9°Î6>ð%:ß³:`q#??;b>¯â7¯â7*<ÆB?ÙÚ?Jþ??Öó?ÎhÀ>¡2>?4¸$ÚÉ95Rd½3\9[±9Í?áwb>)(â7)(â7*<ô!?ôJ©>às?·R?Zù>HW?èæ8A+9Võ«>L;á :ÙíR?b>¢=â7¢=â7*<m7?µ»­>ÁN?n?çWÎ>(0B?ºyÃ8hïÈ9Lù=((:º\:÷!
?àc>Sâ7Sâ7*<Ù¿ñ>á£>bÒ<?¿yÁ>A>0.?O»9 ¦Ô8rp/?58b:ßT:Æ8?Wc>hâ7hâ7*<Ïë>G.>áu??Ù>~hH>÷@,?9d8wã81Ö¢>9HÝ9ìÆû>þc>~â7~â7*<.±Ò>x><-D?Æ¡Ù>Xâ>#E@?ÆÓ¶l=9£OF¼:5;»;ÈY2?a!c>â7â7*<º;V?Ô,½>vô?¤,@±¤s?¾Æ?36K:¿
:=7?æ4;¬:K?"c>©â7©â7*<Ä¢?Ï!?Çÿ?à?f?º`y?Öq9	;¦9²7º>$\7:Ë":r­-?{%c>|¾â7|¾â7*<¯ï=Ì.Ê<³A#?cä;h§b;/?ÉÅ¸[	Õ8û¬í¾qZ
¹ áÀ8G¡7¿v.c>õÓâ7õÓâ7*<#rÀ>Ìc>ó`>?`Î>38>+'1?8õ-¸nÅ96Î½N¤9ôyÇ9?Ó>­rc>oéâ7oéâ7*<ã>8µH>Ãõ??Hßô>¬^­>hÊ4?CÏ¹'«9?â¾à·9í3¸9*ÿ>wc>èþâ7èþâ7*<wM>¥ì/>þ@I?qd>NP>A§8?ÐT8Ô¢99ÃÓ=¾ø9£ó9ô?íyc>bã7bã7*<¢°U?G*Ý>òXw?(;@¨î§?H&N?@»>;×æ:S?®C:GÝ9Ýa?:|c>Û)ã7Û)ã7*<Q?T1?^??HÂ>¥6>Ü,4?1±8UÖ9FÉ>Æe·90³Ó9lÆÝ>}c>U?ã7U?ã7*<uÕ?öü>µ?P?þQ>Ùy?æå49nâ=9tâó>¬â6;¥ÅÜ:dT?á¬c>ÎTã7ÎTã7*<SfB?Ï&æ>;X?iRv?8%?³Ô>?ö8j"ú8íÎ¢>÷Æ:Å´:â?¨±c>Hjã7Hjã7*<ç<"­<Ñ*?s¢;lØ;÷ò?1ìh¸lk9kÁ½­:à»:Òë>a²c>Âã7Âã7*<.áÚ>[Û>1@?û)À>ç6>R4?°Rî¸9Û¿¾:ØzÌ9a8?¿Åc>;ã7;ã7*<ì*=«fÞ<J*?1Aí;~y¢;´é:?P¥=¸r59êÈ¾/ÉÒ¸ö9ñ;¾øÆc>µªã7µªã7*<kì>¡°>í×E?lå´>¥>Ì.?Ô8]Z9VÇì=ý­:ùÍ:åì?Ðc>.Àã7.Àã7*<£Gc?Á?(ÊK?k:?ñ=?=ÿ<?°9ïÿ:äv>ÓUl;,õ;»@?¼d>¨Õã7¨Õã7*<ý¸=?]å>HüS?7î>Ú>k¤C?i85G9E>ar:^5:k+?+d>!ëã7!ëã7*<Õ¿5?Öô>cL>?v>?'¼¾>xÏ.?÷7ò49VFØ<|4ï9fÇ9,?ðd>ä7ä7*<L>]¯,>µ­??Ò?Cë>Ö'?äM7·Z9ºÈÃ<\¹f9ÔP9
@Ú>d>ä7ä7*<Ø¾>B¥>°!<?²TÂ>Äþ>¼`*?Ã¤7EÍ-9ÿ¯r= z9x9DÎ>ÈFd>+ä7+ä7*<BÝ>f©>#E?çTÎ>[>,§/?p®¹ÐR9¾gX¾dö8	$y9ùQ}>¹Hd>Aä7Aä7*<Z¹?B¬?Ù ?#Â?Dé>¥3¥?D¸9¯ìË9_¯ç>~T:ÂN:x?ëHd>Vä7Vä7*<à1·?
MÍ>Noä?7?Øé>n¢¤?éý9­:XÞý>®À::ÏT?9Wd>ûkä7ûkä7*<«ÿ>ºY>b?®@Ò?ÔØm?H;Q;®`?ÿ=|I¿<ÂS?od>tä7tä7*<`×?cÓ>Þ&??©_ø> °>D4?^cy¸mø/9Yg5¾4Y³::1u?d>îä7îä7*<DG?
Ì>õcz?À+?kÃ·>9`n?¸`7Jµ9a<3<<¸}?d>g¬ä7g¬ä7*<A"?%aÚ>¦>?qß>òØ¡>vl0?%zÛ¸Âææ8|Uó¾d´}9Ä.Ü9Î|>ª¥d>áÁä7áÁä7*<ÎÂè>'>?H>?ã?ºä¿>Oâ0?ÂÂ¸þ"98Þ%¾Ø=Ó<
<ÁD?ñ§d>[×ä7[×ä7*<©i?Rø>/p?ó@¡ª?~p?ÆA:ê]:O>?(ð(<¼´;ÏIo?ð¾d>Ôìä7Ôìä7*<ë ?gÈÍ>q0H?°å5?¶èõ>\=?K-9ñ9ä>B:Í$:Áq`?oÇd>Nå7Nå7*<]
?¦òÏ>õ9?Í´7?gØ?ka.?Ð%$9 Þg9\;µ>åó:o÷9ø	?Òd>Çå7Çå7*<3?H Â>#7l?~²Ç?Âg?D=]?àÌ:-Ð93Ä%?wk;uS;ý]? Ód>A-å7A-å7*<¹h=Á<Ä-?ã*<¸Z<XØ?k¹«L93¼¿° 8UÕ9©|>ðd>ºBå7ºBå7*<,	?5­¹>P=?U©>èt>1?¾â6Ð¹q9È!p<Ü Ú:Vç:â5Z?Se>4Xå74Xå7*<·9?ÕÙâ>ÁVQ?¿¯)?=ÆÏ>]Q?µ#9¹¡d9x«>EtI;åî;ß'?ôe>­må7­må7*<üûÄ>0ms>²(O?¾æ>Á><?+îø¸N"9OPÄ¾í)^9Ï^^9Ãÿ>e>'å7'å7*<F·??·ëñ>ßJ?ÅKF?)?IC?é¼#9(°96óm>:R:Þ­	:Û0?e>¡å7¡å7*<ùÁ¶>úK>é]e?ôD?¤>yBO?zn¹FA9×}n¾k%O;á8¼:Þ?Pe>®å7®å7*< qö>+>-\M?I¼(?5ÿï>¢ü3?O8\¤9[dÏ=ºÚ:Á^:Q÷?i)e>Ãå7Ãå7*<2?g'¶>|?I?Dw >Ïý`>Û6?¤È·¢9Y½].:Èß9FÉ?2Je>
Ùå7
Ùå7.ÿ¡<+>+?`%É>)ñY?:¨@?L7ù>ÊæE?{^9Äî­9º£>¢·c;ËO;ÕU?·Oe>îå7îå7.ÿ¡<mm?fZ>QX?fÑ>ï>ßj6?0IÁ8§5É9,ëõ=¸:îÍÐ9
?uae>æ7æ7.ÿ¡<É?ô½>Ûw<?´Ì>~>;Û,?!5¸-UÕ9	[Y½¨©9!9<­ ?×pe>zæ7zæ7.ÿ¡<;é<áÕª<ü.?­*<Ô<÷$&?Ï[h¹Ñh8~ÿ¿9¦9Iê>ó°e>ó.æ7ó.æ7.ÿ¡<ñY³>ÓÑr>,=?QÏ>5?g>U-?tÈY¸¯y9^Jß½Â÷é9uÓ9¢
?¾±e>mDæ7mDæ7.ÿ¡<öGú>Ø¨>ùû=?fá>!°>k!8?æüM¸»·9£½ë°O:xN/:E¥?èe>çYæ7çYæ7.ÿ¡<'>Ä,>J?ã¯.?¼ó>¹8?4":=áóÜ<r¨W?~<P¸;p¶=?Yîe>`oæ7`oæ7.ÿ¡<4?e >??Ê?xa>?-;?pÖ9sk9Ò&f>Þø+;ÓA:?f>Úæ7Úæ7.ÿ¡<"\?F>?±??ûû?Å·>:Ü7?¾5q69®Es:yD¿:
~:ôÂ@?f>Sæ7Sæ7.ÿ¡<Y'?{tæ>Ôå9?Y?fÃ>+}(?Û¶ø9elD¼¤:n|:¢+'?Àf>Í¯æ7Í¯æ7.ÿ¡<#]ê>¢>9?Gâk>:©->ËÜ-?Ö$¸í+8aCe¿Ð 9ÉÒâ9µ>X&f>FÅæ7FÅæ7.ÿ¡<Ê>3vL>åÕ8?K¶>J >6)*?Ó¸©9b¾qHÀ9ÈÒ9Sê>,If>ÀÚæ7ÀÚæ7.ÿ¡<Øè&?Má>ï¦=?ÄLó>q;°>T¶0?æ¬)7ÌQ9NÇ<©¸9æp(9J?²ff>9ðæ79ðæ7.ÿ¡<ó'>Ð'>&ÏU?9´>Â}>Â46?L·sx9ÓÐÒ¼ÏÔò<[%<¥M?f>³ç7³ç7.ÿ¡<Û)?<»Û>GäE?Aõ?þÖÖ>Ct7?gt8Ñª9}$·=\Ü:y":7³t?ºf>-ç7-ç7.ÿ¡<_û?DÙÎ>,ÿE?þñâ>¯>=??|·,´9p>³¼¦m;@;¾ÊU?ãÂf>¦0ç7¦0ç7.ÿ¡<anù>o<¤>îeB?eå>Ý¤>.32?.°J¸&êw9oLÑ½ ¨92½9Sã>ôf> Fç7 Fç7.ÿ¡<ïc?±8ø>$k?Bø?ÿ4?aAK?Pÿ8­D9sºY>9;©Á:|Ú+?	üf>[ç7[ç7.ÿ¡<ýÚ>²	>èCA?µw>ýþ5>7.?N*¸ç?Â8$­¼¾A9¶ÐÑ9H% >5g>qç7qç7.ÿ¡<ã?ÓÊ>~C?M¾?çæ·>d7?J]¸9õoM¾ß4O:.XD:Ç?0Pg>ç7ç7.ÿ¡<L?yÔÐ>8»?{Wí?ªÈ(?óý³?-É:VÔ¦9,^?!;Zø&; n?Sg>ç7ç7.ÿ¡<¥=+?þ¯·>G§n?:ñM@ï?`!\?3ÐL:&F:¬u4?âW;ÒWá:º@u?[\g>±ç7±ç7.ÿ¡<ù c?Ü
?k~N?çÄ?`u.?îã??úð99¨ô>¥§A;êú:¢AF?Õag>ùÆç7ùÆç7.ÿ¡<Xn>Zþ>]èH?ñ½|>">~ûF?Ó14=éßÍ<J`?¼Ü<Hc<kU??g>sÜç7sÜç7.ÿ¡<O¶?øcÁ>Íâ@?l
©>V<x>
W.?0¹A9Ë÷¾o:ì=Ó9ÉÄ2?úg>ìñç7ìñç7.ÿ¡<¦Y?ÌFÓ>\r=?Óa>úl>ùÀ9?1¹þ×9T¿Úïò7M®9ôm=:¨g>fè7fè7.ÿ¡<Wt<?u8á>5V?I?èH¶>û<?Oò·k90e½Å­:R
Ä9¸´7?ýg>ßè7ßè7.ÿ¡<%À>(>Æ^Z?ÿñ>Eì¢>»>?è'ù8d1â8þ?3<ouà;Þ'L?7h>Y2è7Y2è7.ÿ¡<m5>7Âç=gH?1D>Xò@>_s7?0ùÐ=D{= U?Bõ<±Y<ÿé]?Ð#h>ÒGè7ÒGè7.ÿ¡<Â	=ÒÎ<O+?ö^r;X/-;"3?\	¹Â9!Mú¾r·»9ÀÀ9ÓOù>é/h>L]è7L]è7.ÿ¡<Òì?¯
?wÄ?3çe?Æâ>*?Rã9¡[9e8?Âù¶:¶_:bQ?ÉRh>Ærè7Ærè7.ÿ¡<$²?bÃû>v#µ?ËöÞ?|?#´?]:ç¤½9Ùy<?s²¤: Ï:t?Í`h>?è7?è7.ÿ¡<Ío'?´Ï>Ë^N?I;Ú>õ>D?09uå9Ö>þä:dÿ:U?h>¹è7¹è7.ÿ¡<Ú?ÌÆ>ÉF?·Õr?Üt?Ì+W?¼9O)g9ù·$?
( :Úf:HÇ1?h>2³è72³è7.ÿ¡<±òx>g/>æª5?>|Í>>®à1?Ë´6/[@9vp<Tß;ÏÆ;ý#@?Yh>¬Èè7¬Èè7.ÿ¡<nR
?%Ö¶>3¬A?+?¿ï>U57?×¼8pË9³0>ÏÙ[;=Û;:?Fh>%Þè7%Þè7.ÿ¡<URþ<Fc¾<Åû*?7?z;ãýi;]ä?IñZ¹vF9C¿¸+99b¾D£h>óè7óè7.ÿ¡<z]ù>kY¢>øD?ûI>ÙØ@>$ç8?®à¹£Êe9Ì°¾á§9²9öHñ>}­h>	é7	é7.ÿ¡<ô¹>É>Ñ8?
n?{á%?Ä²7?ÿàÇ8e´@9ìÃ>B	©<w,K<üT?¤Ôh>é7é7.ÿ¡<?lz>Õè?Ê
@(&?F7~?°P:14:ûH?Óe;Ç_; UR?ÒÜh>4é74é7.ÿ¡<	W±>v
s>qÉ:?Ê:¿>w>-?{}7È]z8äë>s5:u¸p:ÁX?këh>Ié7Ié7.ÿ¡<lg?Øí>àèy?Ò¬ª?÷W>?
e?¡:¬8«9ÎD?$<µ'Ö;8"D?ôh>ÿ^é7ÿ^é7.ÿ¡<W?Í½?û>?-È>´>Wÿ.?à¸Ä¢9ÄÆ0¾Èo]9\C#9Ñ-?Ãõh>xté7xté7.ÿ¡<L¾<´¼<-?P¿);^¾*;þ>ô\¹¶9k
Ã¾é±¸ÈN9¼w*¾Ñüh>òé7òé7.ÿ¡<å¡>bb>êã5?EI°>ö>'â,?Uë/7 9í¤=<
Q8of9ô¿=q	i>ké7ké7.ÿ¡<Ñð?g¹>Z7?rð>´«>=>3?¨¸ÜÌ9áDA½h:ÂGU:MF?Ji>å´é7å´é7.ÿ¡<
IC>z+þ=±D?n\?ýÞ?i±8?«æ7=$Þ<öíS?¼M:àÑ:Í)?ßi>^Êé7^Êé7.ÿ¡<Éñ>´>ónp?ß?3?ÅÓ^?4ÌÁ9©Jã9FÚ>«dQ:nÎë9/Sc?'i>Øßé7Øßé7.ÿ¡<ðý=
Mº<R><?LÀ;²Ë;Ý1?¸¢³8ç6Ã¾73¸xn9ûcÀ½õ1i>Rõé7Rõé7.ÿ¡<ØÍ_?Ø¿ò>Cl?.ðD?G½>HQ?¢8\ó8ý2«>j«:¯SC:£#`?
6i>Ë
ê7Ë
ê7.ÿ¡<Vã2?.Ä>i?¾û?ö«?µ{t?
ÈJ9*
9g§>PA2:8::að1?Ð=i>E ê7E ê7.ÿ¡<pí>(?>WU?ï¬>1Y>´ÕK?Ý·¾ ª9{ÅX¼.
u9ð\9w?«Wi>¾5ê7¾5ê7.ÿ¡<AÊ ?î¤Ù>U =?øÁ>Y1>5.?ÿ9w9>ËÉ9ì·9\¼>bi>8Kê78Kê7.ÿ¡<ý.M=¯=u/?Ê;vj;F ?AN¹YoO9ïþ¾[¹9ÿç8¯ê%?i>±`ê7±`ê7.ÿ¡<^¹=?(j¹>ù?B©?WQ7?¡Ûl?³^9\9ÀØ>¬?;äà:*Z?hi>+vê7+vê7.ÿ¡<ÅyW?ïF?sÚA?n«t?=Ò2?["/?¡as9ìÖh9Ë?Hã_;î;C?üi>¤ê7¤ê7.ÿ¡<.z>
{d>©1?´=ÊC=¦z"?E9j9P`>¿r;p`Ð:ð·"?Ö¿i>¡ê7¡ê7.ÿ¡<s7=±g=I	-?c-3<á<ÔÜ?$7ýü¨8(B×=X·Ëu9?×á¼ÔÙi>¶ê7¶ê7.ÿ¡<ýÅ=?ÍÖ>ìb?²&@d¼?öb?Ðm:M>5:Çf'?ï6;sQº:<Z{?Üi>Ìê7Ìê7.ÿ¡<Úç>,Ö>·¶@?´5Ý>Õ=¡>î/?07ýØý8tB=>Ý:^):µa?#ñi>áê7áê7.ÿ¡<?Zý?õgu?÷B?Ó:°>ÿFZ?£.%9gvö8+?-à9PÑÃ9?j>÷ê7÷ê7.ÿ¡<ð¤?V¬>°h?pâQ?ø?ÈQ?Ìw9E9¸>Éî9Ë9/?×?j>~ë7~ë7.ÿ¡<ã0ì>	/>V@?È?PÆ>²,?¡Ç8!9Á>óÖù9o©:!ê>cj>÷!ë7÷!ë7.ÿ¡<«>âøT>EN?	·u?få%?í=?àq9|o9G?9>:rGG:L?Êzj>q7ë7q7ë7.ÿ¡<Ñ±>(¸J>êàE?jýB?®?79?lÉ½<Pk<]xN?å]9,R9°Êì>e|j>êLë7êLë7.ÿ¡<i7ó>®¤>M =?r©>¨u>ª®0?£rF8d9z¿Þ=Þs½:¼@:>=?"j>dbë7dbë7.ÿ¡<-H=*
=±-?[­Õ;	,¡;Ý²)?ºdÊ·ú8¤*Ï½´6eU9<3<Åªj>Þwë7Þwë7.ÿ¡<ºÕ>G>ÂØ??=ú?,þÖ>÷4?*o¾8íGÇ8¥¢ô>D«-:	':ú?,°j>Wë7Wë7.ÿ¡<ù2?pâ>¢¯I?=ðU??RP5?`¼:­¾:Uï>Å»;"Æ;H;?d±j>Ñ¢ë7Ñ¢ë7.ÿ¡<.©?É&0?@Þu?é:?¥Ô?^f?<÷949gSÒ>¯G:]Û9«i?.Éj>J¸ë7J¸ë7.ÿ¡<»o£>X2f>¨Á5?@?,¹Ô>i2?S¾	¸g_£9ýÖW½I¨:ì²i:$X8?áj>ÄÍë7ÄÍë7.ÿ¡<d¢¯<»<ö+?;l;íÄ{;Í²	?»ï·¸U°9MÍ®¾Ö³Ø¸­-9}µ¾k>=ãë7=ãë7.ÿ¡<ôÀÿ>ÓÓ¦>Å:D?¦ã?t	¶>ª6?Ý|¹®9Ð}¿vó9ý
:;6à>0k>·øë7·øë7.ÿ¡<Ùü(?;Ä·>zik?3ÝP?
é>fe?ã¤à7ì½·9b~=^Þ:¢ëò95«?,k>1ì71ì7.ÿ¡<®>lÝg>ó¨@?.>ýSd>þ.?+å+9øI9ùàÙ>Õ¯±:y¢:v$?7Gk>ª#ì7ª#ì7.ÿ¡<gøþ>ÉÔ>/zM?R?$¹ß>!à2?jT99Ð9øòj>5Ó:/·z:bW?ùk>$9ì7$9ì7.ÿ¡<p«>1is>öM4?lÐ>õq>>/?X}8l¢9E
Ï=(Èã:Ã¾:a?]k>Nì7Nì7.ÿ¡<§Ô^>Ý>Ã|S?}Â¨?²,[?OE?[à9Þ¿9&½?W";vpÑ:­¼F?ìËk>dì7dì7.ÿ¡<O>M­
>??·å>9¥>ói1?3½»¸}Q¦8P|¿àó9r©9L?¬çk>yì7yì7.ÿ¡<,v?ëi?Ï¶[?|C?haï>Q?%sÏ7	Q9ù_A=EE:£:XB?¶ûk>
ì7
ì7.ÿ¡<uZ?K?Y¿?£É°?Ö?d	?e:Ìd9?ç4t:¸#:Çj?l>¤ì7¤ì7.ÿ¡<ß>­]T>0I=?¶n?a%?ÑÁ8?%JB·¿v_9úÞ¼Ve:|5-:§z)?¯-l>ý¹ì7ý¹ì7.ÿ¡<dÒ>MøS>Æ9?ýþ>Q¿¼>íM,?Ö:¸¸÷9µ)¾ÀÐ:À÷Á9îìR?¹;l>wÏì7wÏì7.ÿ¡<>ÑÏ>>5ÿ??©wÔ>Eä>y¸0?KR(¹â9µv¾Øí!:LÇ:Æ
?>l>ðäì7ðäì7.ÿ¡<ùl¿>K_z>|ºC?9?;vü>c1<?°eâ¸à9®Ï¾FF%;ÕÐ:¡çJ??l>júì7júì7.ÿ¡<×>>1G?oÐ>?,?74?Q8à¶·9êlÇ=<Ä"<ÝN?KPl>ãí7ãí7.ÿ¡<óÜû>ôV¬>G;?Ø7Ë>G>È(?î¸EXz9)
¾û-Æ:Îß:ÔQC?Xl>]%í7]%í7.ÿ¡<µP>oT>>Ü$F?
Ý6>f²>3?ª¤>ü¥=¶N?jûM<i®<µÒ-?ºbl>Ö:í7Ö:í7.ÿ¡<îÕ>¼â>´;?åm>±/>µ,?w¹"8f9¢¾kDb;&(;J,?vl>PPí7PPí7.ÿ¡<y>«>Ç»l>A.9?ÍM>/Æl>PÕ&?âÄÌ6L=9Ûu<ªN>:D,=:~Ä?!©l>Éeí7Éeí7.ÿ¡<ØªE>'Ñþ=ÅF?zü?b¿>Oa,?èì"¸<49]ò½ò9)[Û9«D
?R¯l>C{í7C{í7.ÿ¡<Ú>çÎ=òý5?ÿg>Z²5>@%#?òÝ:Ñ<l:^ü?âö}::lL?°l>½í7½í7.ÿ¡<_¡?ó/?á@h?ÜV @7Ã?ÙCR?Ë@:i:¿ ?"M:<«:I|?-¾l>6¦í76¦í7.ÿ¡<?µ£3?R`?
¬?¸?±?Hk9Tp9¹×>Y­.;ÏÐ²:;z?Ãl>°»í7°»í7.ÿ¡<Ôû?0¥Ô>Ôe??Ó>ß/>8T6?Þ ó¸ÐÏ8æJ¿Küå:°S:BdM?*àl>)Ñí7)Ñí7.ÿ¡<K:?·>¹
6?eøÿ>kN½>5-?ü`û8xú9 ©u>1[¼9×9_?Ðòl>£æí7£æí7.ÿ¡<ÆÌ!?æZÌ>²°J?þ?'pÉ>22J?òb6L­N9å]0<öVÃ:":µY$?úm>üí7üí7.ÿ¡<ä>µ>yLD?¬3*? §ä>{>?<Ú8¨£¤9h«)>é:æo$:1`[?m>î7î7.ÿ¡<+°?å¿K?i5]?®?ý02?3³z?½":¸Ë9eL?+R¥;2[;­.A?ù&m>'î7'î7.ÿ¡<zÜ>_O@>ÑC?Ö ÿ>+Õ®>';?±°ª9·¶Ô9ÅlÍ>` T;ã
;ùÐ??-m><î7<î7.ÿ¡<ãne?³²?iA??%?ñ>*Õ/?ñÒ8q§9Ý6>êé8:PÞÌ9¢g?Æ4m>Rî7Rî7.ÿ¡<úÛÇ<<
ç)?¶?~;X;D>?è4¹U?ï8A¿¤½¤8ßDô8§¬>Ç8m>|gî7|gî7.ÿ¡<Íüò>ß>éB?ÎT®>Áy>Ù°2?¿¸ö]9©r]¾¨Ô:t1:)B?
=m>ö|î7ö|î7.ÿ¡<²å<¨<0U.?¹Í;E;h .?XL¸aH9
¾ä~¸ÙA9þø'¾¥Nm>oî7oî7.ÿ¡<EX?nß>|w?HZ©?×1?t?L9§9Ï?w!;ýÔ:½Ë?>Om>é§î7é§î7.ÿ¡<>Ö>tD>J?bdÓ>:î>^O=?²¦¸6]9-é@¾?ZY:Qv#:ü2*?©Vm>b½î7b½î7.ÿ¡<ñ=?bCñ>©H?Nø>A¥>î@?à¨ò8¿¤9á¼V>´_::Üâ9¢n'?bm>ÜÒî7ÜÒî7.ÿ¡<ÞÆ>,â2>¿½C?ù±Â?¥	~?û2D?É«y9\Ö9>2²:*(:J?¬cm>Uèî7Uèî7.ÿ¡<«ÐÊ>v³>`
K?¬>e>ZÖ/?j¹+9Ò~À¾#øb;ö-;Æ'?m>Ïýî7Ïýî7.ÿ¡<a1?UÛ>ÊQN?G3?+<ñ>£@>?²Z9úrz9÷2?åÅj:ß&:Xl4?ðm>Iï7Iï7.ÿ¡<4Ï³>À·V>JaV?xÔÛ>~>9
D?3Á<8l9o­º=QNÈ9¤õt9vUQ?·m>Â(ï7Â(ï7.ÿ¡<éä?ðõ>q?<&?ÿ>7?­ê7[(9yª<$:=1:9?Ð§m><>ï7<>ï7.ÿ¡<4ÃL?Ì^ñ>b,Y?5
¸>l+|>ÜÕ:?:x[¸k%9.Ó)¾Lÿ;e,Ü:Èö?¡ºm>µSï7µSï7.ÿ¡<	¯=¯z=F¿2?Ñ%#>,/ñ=t+-?=Ã:¡¤:K?[ù;;å¨;b-=?sn>/iï7/iï7.ÿ¡<{<-?Uð>jY8?ÜU?¹«Õ>aë2?¶Ñ7PÔ"9ÌW¤=ÚQ9#t9<ËÛ>ã'n>¨~ï7¨~ï7.ÿ¡<C÷>ðW>'ÂY?ÿ^?]
?ÎJN?\Õ^8à69')G>IôÚ;öVg;VKr?à4n>"ï7"ï7.ÿ¡<I1?½Ò>uÅW?'?ì(3?°??s
8¶J9_ô=¡Äú9y0ê9¶	?mn>©ï7©ï7.ÿ¡<çÅô>¢>º@?ßq½>a>Ý,7?a}¸Ï9?ù÷½l¤9Ô¬9Só>%n>¿ï7¿ï7.ÿ¡<²3z>5é>I?µiH?Ðß?ö6?£9,|O97fµ>:	9{ê?n>Ôï7Ôï7.ÿ¡<#BÆ>a>ãÅ4?|>-:>,©-?¦]J¹L}84q.À¸H9$·z9«óÌ>â n>êï7êï7.ÿ¡<ß´Â>½ÈV>Òh?£*?·!?"l?Â(µ8øb9£.M>M!¹<4/=<z?à®n>ÿï7ÿï7.ÿ¡<§ô?r&¿>SË@?o8¹>æ>A¾3?=èÿ¶D9ª¦¼|£::?M·n>ûð7ûð7.ÿ¡<
WS?e?&ÌG?A?|>?·<?\A98æL9D+ñ>u¥:pC~:P&?6Ïn>u*ð7u*ð7.ÿ¡<T\Æ>2q>'7R?(¼>ÞL>«Ó@?2Ñ¶2V¹8*ÀÜ¼ÿ_:;:pzZ?#Ûn>î?ð7î?ð7.ÿ¡<Õ|>kg)>q>?»þ>Ê¸>Õ0?§ÐÁ¸~E"9³á¾æÒ-:çi2:jù>Ððn>hUð7hUð7.ÿ¡<Uñ/?Áñ>O:?T%©>¹x>C.?8ß±{9=ð";ÓÍÖ:`e)?þn>âjð7âjð7.ÿ¡<ÏI?
í>5(Y?+@?cÀ¿>XL?¨ê¬;Bb;2¥C?äû9;eÈí:;H?ÿn>[ð7[ð7.ÿ¡<]Lü>vÝ­>&¾9?l>igS>_0?LfÅ8e9ÏDÃ>ßÆ:_Ê¬:ùQ?w3o>Õð7Õð7.ÿ¡<9@?Ï«>ïÚb?kq¤?ÜF?ÞñS?ø²º9³9?·:¬?O:Q?[o>N«ð7N«ð7.ÿ¡<æü3?´GÖ>ûW?Mô>òø>)ÀE?®¾8Î·9½>KÈ9Ý¨Ð9Áö>¼ro>ÈÀð7ÈÀð7.ÿ¡<jAà>b>
&<?Ùë¦>=w{>Zî)?h¸7k¦9LÞ
=`û@:r1:J?$o>AÖð7AÖð7.ÿ¡<vñ3=ÿ&=õú,?Át3<È©
<Ö%"?ö­?¹×íS9 ç¾ñÿ·$£9ÑÍ¼¢o>»ëð7»ëð7.ÿ¡<û¼?	Æ>E@?Øç?ZÏ¶>¬:?´0þ7£¬9g==ËUS:oq:UÐ+?îo>4ñ74ñ7.ÿ¡<<H´>©¬j>9ªD?>Å>Û>u#7?0õ¬7lD:94µm=W¢:k:1?o>®ñ7®ñ7.ÿ¡<Cá>¶>¡ºK?rÝó>{¹­>î­3?ç8¯Q¨9lG=£9#Ó9ÈîÅ>¥¥o>(,ñ7(,ñ7.ÿ¡<P6>s>°76?_K>Ìí>5(? »=!=¥M?ìç¾<Ô+<Â¸;?°Ño>¡Añ7¡Añ7.ÿ¡<87?[éË>oÝB?¼û?Íª>p:E?¹¹æx79·¾Õq:©dM:Ñ(?ãêo>Wñ7Wñ7.ÿ¡<Ëå¶<H<Ü*?x_;æ-;}$?ðN<¹\f9J¿Î?9n9÷i>-úo>lñ7lñ7.ÿ¡<ÿýW?f?¿ÅL?¨h?åÖ-?ÿuD?«Y90fÓ9ÿË>3fú:íà:NL?p>ñ7ñ7.ÿ¡<\Ú<m <:.?J)µ;æe;5?Ú¹@Q9Û/¿zñ·~ÏÌ8Ðõ¾
p>ñ7ñ7.ÿ¡<¥~?¼> Ì9?hÐ>ï>&K)?5z¹$9QMí¾Ç&:79:cèå>¥"p>­ñ7­ñ7Ãdª<ì>(>>?µ=ÿ>ã¼>ï<-?(¸Rm9NÓò½Tõu:âL:`ì?/Bp>zÂñ7zÂñ7Ãdª<íë}=[Ñ==':+?qÅG=y =´Â?M½8»Y9,=Ôå;ÙHª;gÂ,?)Qp>ô×ñ7ô×ñ7Ãdª<iZQ?Xù>ëÊV?ÜÖ?KÉ>q_F?`á092F9¶B >§:¥®a:D=?`zp>níñ7níñ7Ãdª<Ý#è>>ì<?ZYì>sÇ¬>3/?Êã5®Lt9z³n;ü:Årò9?\~p>çò7çò7Ãdª<¼Ýh=*Ó+=îx-?<èB»;VZ0?Ö¸9³V¾ÀXx¸ôy9~ôï½
p>aò7aò7Ãdª<ºW?¯ÂÓ>+l??6²D?1)?¤Ý/?p}_µí9RQ³ºÏT:V :#R?§p>Ú-ò7Ú-ò7Ãdª<z%L?»r?ÊF?/?=ÂÒ>ye<?Ã~§7¬®29Ùøo=A[¼:ø:.Q1?³p>TCò7TCò7Ãdª<-Âé>Ìë>7æO?=àÕ>â)><?Re8þ9}Û=oÆÆ9Ês£9S©?J´p>ÍXò7ÍXò7Ãdª<öË>ýl>üÆ@?½?Dß>©I2?$f8ÏAi9HÅ!>à
9q9­?¿ºp>Gnò7Gnò7Ãdª<%ß>Cä>`D?/?È>ú6B?%¦S¸!N¤9ôá¤½i~;zÔ5;ß3?_Áp>Àò7Àò7Ãdª<02ì>ü?>ÚW?Ålô?¢?ÛA?æ9þê9.üë>þ":{:·?_Êp>:ò7:ò7Ãdª<» Ê>:ä>Ñ&F?"?>9®B>F7/?mú4¹­29è"¿A':'/:ùô>kÐp>´®ò7´®ò7Ãdª< ¡?¥Ö¾>¸ZC?SN?Ó4Î>=8?ög¸õ9

u¾BºW9e_9
4?<úp>-Äò7-Äò7Ãdª<Ù*C?¢g?z??Ã.?éå>ÇYC?+¡¸-ÖW9Ï¯½²»:jå9i+?Wûp>§Ùò7§Ùò7Ãdª<Ä¡ª?^	?H?õ´?	3?ºÁ?UÆ:Û¿1:O?ûF;ÈÒ:Ì}r?q> ïò7 ïò7Ãdª<¸k;?ÄÓð>:G?Y?¥Û>Ä8?,à9ÁÈ,9ÒPÉ>bÖú9RQû9Æÿ>q>ó7ó7Ãdª<W«??Å·ì>/HO?'V#?*PÓ>¯àE?câ7959dæ=(Á:b7:ÿ§Ó>Kq>ó7ó7Ãdª<òÚ<´¦<m'?OÊÜ<@¹°<Ðê?å6Ô¸µ*9©*¾@]6^É9ý<¼q>/ó7/ó7Ãdª<¢ÿ)?U2é>@:?4Ý>1a >Æu0?´j£¶LM
9}>¼¾©¥¶«Ú91¼¨"q>Eó7Eó7Ãdª<¡¿Ï<àr<Æ&?y;meo;Q*?ÔÐ@¹ïi9µ¾¾t¹Êv
94õ¾ Fq>Zó7Zó7Ãdª<=J¬>Â)S>rßP?Æ?ôÛB?sÖC?;uº9Ç9|Îï>!!;&;ÛJ?íJq>úoó7úoó7Ãdª<{Ö>n>çÒL?Vkj?7!#?üï7?Õÿ7£áu9ä%=nv;í:rO ?ÞTq>só7só7Ãdª<¡f<=­Ù=Ô2?×·£=s= c,?å©Â9Bò89­¹?MÃ;îxM;e8?wUq>íó7íó7Ãdª<òCG?eâë>BX?ù«>yâU>ÖM?±KÁ¸.9°¾[Þ9`½9¨J?üq>f°ó7f°ó7Ãdª<Ãñ1?ùKÖ>ÁT?ÉG?Q
?Ó7?Rú89åws>­:¢:²åY?ñ¢q>àÅó7àÅó7Ãdª<Æ[?¦è¼>lv?{Ä?\!?2i?¨¨¨919¥æ?ÊH;É_:l?Ñ¤q>YÛó7YÛó7Ãdª<´æÍ>ÚÇ>í®@?,ï>X¥>qz9?(y8²é½9Uî§=¯:·<:×/?¦q>Óðó7Óðó7Ãdª<¬Òü>È®>¥&9?Õ?V?¸Ï?µK2?J9T¶9¨*Z>uãÒ:bi¤:
/$?c­q>Mô7Mô7Ãdª<ØBg?-
?öc?ÿ28?ïáà>í¯Q?Z¤=;Þå:!3S?gM:hj:F?¸q>Æô7Æô7Ãdª<4á1?B,ò>3	<?2Å>aÁ>AE.?xý¹î9[q¾
p
;q/×:²$?ÔÉq>@1ô7@1ô7Ãdª<¬¬?³¶£>qæM?yÅæ>£D>öÒ;?Þµ7F,K9¶d=09Ïû9á>OÍq>¹Fô7¹Fô7Ãdª<5?éq#?-ÝG?¦Ø?`=?¡=?´}:bÞ9ê?¬Y;{;W?2Ôq>3\ô73\ô7Ãdª<Ä}?ÇÏ>rFC?9"?àÚ> ½=?²ë¸
ã9³yK¾ZÇ:\Q/:û*Ü>¿*r>¬qô7¬qô7Ãdª<Ôçß>Å=>Á ?@?ª?¬F?m\?',§9|9?ù:P&:QÙ?	.r>&ô7&ô7Ãdª<6?5ê>7ë?Ot?Éð>Ï{?¶ 
7l8B9¶<¹ëÓ:Ò¨:O°1?S1r>ô7ô7Ãdª<dÛU>	(>ÙµP?eK&?¾Ý>å!@?1M<<Ó;ÿcd?0À=¾ <¼
m?Ä;r>²ô7²ô7Ãdª<0K?Ñ(·>m³;?W´>ö?>º3?Êo¹rTK9ïÄ¿ïéx:I:W?nr>Çô7Çô7Ãdª<ÿ?(Ü»>8B?2UÁ>÷>pò7?JÖn¸¿S½9üx¡½åà;;M?©ur>Ýô7Ýô7Ãdª<6x
?È3¶>ÞB?NÖö>W±>Ø(2?ä1;¹nÄ_9Ô(Ö¾Xú+:b:u?xr>òô7òô7Ãdª<y E>[>à¼4?&ô>X¯>X2?üä[=Ù=+H?º)¹<7Zg<ÄãL?|r>ÿõ7ÿõ7Ãdª<í?Q­>%¹N?Rn?D)?°74?_9ã9¼®?Æ:l×:öý>®r>yõ7yõ7Ãdª<ªá?j¤Ö>t¹8?XN'?Êhí><h4?Óíx7)d9
ò<5Ý9!_í9­î>H¨r>ò2õ7ò2õ7Ãdª<öxÏ>æ|>Ý«R?b?ÊÿÑ>58?òîP¸c s9{Û½ê=·<pZ<ÀV?Æ­r>lHõ7lHõ7Ãdª<>N?²âÂ>k D?=?ÊÁ?ÓÏ6?g Á¸õ¯9Ë&
¾rp9ß¬9ÛøÏ>»r>å]õ7å]õ7Ãdª<ìf?à²>»O?G'<?³Wö>C?
ºÜ7æHÂ9±k=S®l:¸\l:1,?m½r>_sõ7_sõ7Ãdª<¶è3?¶8ø>û9?ÐW7?óÈú>Ö';?uÀ9È9¡>*$S:­Y:Æª8?WÁr>Ùõ7Ùõ7Ãdª<í¦Ê>Ós>R_B?ÚV>v ">Õ )?\4B¸Ö¸8½¥°¾>ÂÂ·:9	Ý.½?÷r>Rõ7Rõ7Ãdª<¹ÝQ>^>o~8?¹×>«U>ìp*?Å$i¹Ý94Î¾½¹	:´Ûÿ9GÍ	?úr>Ì³õ7Ì³õ7Ãdª<ÚÈ>>ìG?\Ø?»º>6?Q8+à8üì>Qaã9¥Í9ÿ
?ás>EÉõ7EÉõ7Ãdª<bãè>½4>ôÕ>?sá¢> ¬c>)%7?@ÞÔ¸Le8×y0¿éþ«9/Á9ëã>s>¿Þõ7¿Þõ7Ãdª<Ø>(*>¬Ku?pD[?(D?¹ÏU?Ë=Ø3=ÔW?`æÜ<Øn<iÄl?Ù>s>8ôõ78ôõ7Ãdª<-h_?&eü>	b?þK?2¼> G?îD~8A_`9G>ê«;_NÎ:í??¶³s>²	ö7²	ö7Ãdª<?f¬¦>ÍÚM?oí>h¨>/)4?Ù-0¹²_9¯É¾ñÿ²9MÁ:°>f¼s>+ö7+ö7Ãdª<¼º=¢äì<.+?,t=D=Õ?nbq9ÄM9[óî>°é²;á^;Qî'?DÃs>¥4ö7¥4ö7Ãdª<y?úÔÝ>Á	8?µ>Æ>ëô3?|Y§8f;ã8K¼>´X19« 19Hÿ>ÁÓs>Jö7Jö7Ãdª<òÈ>o?>×g;?Å¥>wO>¯1?+b¥¸éÑ¾8üßÝ¾tÙ8Øç9#E>6øs>_ö7_ö7Ãdª<¦Kå>W`>{D?a}Ë>>^,?ÇfG·[oÀ8C¢½HK9qÅ9z»>5t>uö7uö7Ãdª<³`?2Ý>e?µ¨Y?ÔXè>Ño?St9<9d>{R;Ép;=vE?°t>ö7ö7Ãdª<[?­>*ÔC?õ4?¶Wú>»¬8?®]7E`9ðÓ<¢7M;S;µD?» t> ö7 ö7Ãdª<éû*?]dµ>£Oq?¤9ü?Ó?xào?:ö<Í<uÍi?N,¨:V-R:ÖL?Yt>~µö7~µö7Ãdª<»3?2«Ð>E8?Á\¥>v>÷§+?xa&¹SYx9®«¾LûH:)Z:ä·4?µ|t>øÊö7øÊö7Ãdª<!ÙÉ>'Õ>??v¯>ó>j/?5Ó³¸Á8Öí¾àÕ;V;o`1?ÓÃt>ràö7ràö7Ãdª<}-³>¨Ü\>¯O?nS?ÀÁ,?QÕX?vu9³iË9&|>4Â :g:-2?càt>ëõö7ëõö7Ãdª<1XÎ>Î>Pî??ò>K®>à2?ýæ5¹ë|9§»%¿Þ 4:$çè9èýE?Ûu>e÷7e÷7Ãdª<òá$?¨bÔ>¾F?W?%$É>óÌ<?'_
9®t9ÎÝã>¿AÖ:ûÕ:rÁ-?u>Þ ÷7Þ ÷7Ãdª<eG?°Ä>Êý@?H?OhÀ>Rþ3?¨a¸iY9z¾ê¦:Ôms:¤/?^u>X6÷7X6÷7Ãdª<ó¥©>@ÆS>M?
39?IOý>*;?ßô²¸ûq9¨&¾¨?;¹'á:I0?¢cu>ÑK÷7ÑK÷7Ãdª<©â5?ü·>U~?cû}?à'?_§A?r29ú9½>»n:öi:å#?»uu>Ka÷7Ka÷7Ãdª<3H?.®>·Z?)?oØ>¯A<?I¤8þÀ9ÕPÚ=rí9³{9q?ì®u>Äv÷7Äv÷7Ãdª<;Oè>ò >­D?ÿ²>*Z~>>-3?EÊ#¹{zÕ8jD¿Ë
,9P9+<
? Âu>>÷7>÷7Ãdª<`Ê?gý?J=]?­¯?R:M?y[?P$:EA:´?4:¸õ:¬,?CÇu>¸¡÷7¸¡÷7Ãdª<¡Q?W?53H?î.7?Zú>æP;?
@,7Ø°9Ù²y<M
d:s,:¦B)?âu>1·÷71·÷7Ãdª<[
f?ñä>?©åU?´E÷>cr]?³
U9´ß¡9Cx¨>Ú+¶:Ò[R:d²]?Øôu>«Ì÷7«Ì÷7Ãdª<ÝÆ]?ïÑ¥>·1«?évª?+±#?¶K?Â9Å9[û>ºÖÀ;#M;x¦p?<üu>$â÷7$â÷7Ãdª<ßÊ?Çe«>òÑJ?RR?òµ¶>½Ì:?Rú¶¸_'8§Z!¿Â9£:Ke:³
6?@$v>÷÷7÷÷7Ãdª<}3?ìá¬>7Ûb?æH?¸¥Æ>þ<?¤8\dà9:¼"=n+Î:ô7:^A3?T4v>
ø7
ø7Ãdª<G°>_>ÂKJ?{:k?ÌÜ?¼=?
X<'I.<0åY?¬¿9öE92?5v>"ø7"ø7Ãdª<ß?Á>À°N?*i?TX$?5?X{ë8ý9M>ïQ:QÞ:/?6v>
8ø7
8ø7Ãdª<l7$=SUñ<O2.?jb;R_B;Õ?¸DX¹ó79¹öÒ¾êñ·{9f½.Hv>Mø7Mø7Ãdª<K´?Ô¯?±?2%_?Mæ>·w?\©K9pÙ9E÷­>`¼Ç:^³G:Æ?bjv>þbø7þbø7Ãdª<|¼<y<¼((?§@=Ø@ï<©5?"¹+b9py·¾òÀO¹ê_9©cî¾Ív>wxø7wxø7Ãdª<zB?OA??^@?9~?ªJ?;?,Ó|9^À9¤¨>Wò(;Órº:&øg?Ç§v>ñø7ñø7Ãdª<(W?ÒÐ>=â??Ã?,hm?æ,9ÿC<9
ê>¿^;nç:{öu?¥¨v>j£ø7j£ø7Ãdª<%zø>¨`>0ZV?0²?tµ¾>ú;B?MÛ¸5y9á ¾ßi:\è:½$C?v»v>ä¸ø7ä¸ø7Ãdª<ìÒ>q+>Ñ©k?/Ç?Zð#?ë§J?Jê$=©´Æ<gwT?øv1=òý¶<~Dx?VÃv>]Îø7]Îø7Ãdª<èÀj?/w?ÕêR?ä¨?ÊÊ>:öE?´Ùj¸êR9â6Ó½/f:Í«#:R4?ãÏv>×ãø7×ãø7Ãdª<¨«?Qd¯>uZ?bµ??Ð>´)??Zá8Ä®9ÆÿE>:èÐR:-'?Mw>Pùø7Pùø7Ãdª<Qù> +>XL?$?K^V?Fî=?<w9W:Ëj>,´	;Ê©:O?	w>Êù7Êù7Ãdª<ãsö>ÐK>ÊÈM?Ç>PûR>Ø)8?íº8ñÚ95þ%>B:Éo:ã¶	?w>D$ù7D$ù7Ãdª<£¹Í>[>¥C?q >Ö[m>H-?ÁJÉ8¶ý9Ì#> ;¹9ô|æ9U¼Í>°w>½9ù7½9ù7Ãdª<uX=.ü!=>+?~.;jã;M#?Ð[¹kR9C¿KÉ·±¡ª8E¾î$w>7Où77Où7Ãdª<*í>6â>áÉW?H÷I?­]?ÊD?pG5%VE9w¼:
4w:2Ùê9Ú»?\+w>°dù7°dù7Ãdª<|(?	ã>
>?`?Ï´>MI:?M[8E"þ8Yé\>Ög:MÊ):f5.?11w>*zù7*zù7Ãdª<þÇ>q4>#ÐW?"?XG×>OÁ@?c3ß=¬-=ëÊY?0°å:_:Û8Q?@w>£ù7£ù7Ãdª<'w?
§>dÞK?³>¤éx>R§8?É	û¸T²8+~4¿Sy:È&õ9ea?ÜBw>¥ù7¥ù7Ãdª<«Æ>ñÿp>M_R?ç?7?;?]Q9×vª9Â7K>4¤9K91úä>Mw>ºù7ºù7Ãdª<ìÌ>Éz>ÝA?¬2?âi´>4*:?:ô
¸ü!"9àfÛ½Ïß³9pf9[&?Ì^w>Ðù7Ðù7Ãdª<.t?:¹?YU?V¥Ï?Þn?û^?qÁ&9Oª9¥¨z>i;ÆØ:ù%?cw>åù7åù7Ãdª<(¤(?Ó«>{?éø??ÃÈ>2Êt?ùÌØ8G9få9>çìà:ß$:w[?çw>ûù7ûù7Ãdª<<?A°³>J7?ÕÃÕ>§>á-?ÞJK¸n=9ç§½¶i:qw:Õy?²àw>}ú7}ú7Ãdª<¾îÂ>ÑÃ>¾ï;?k
?sÀ>¦8?à]¸>æ9H³X¾e_:×Ön:åv%?ñw>ö%ú7ö%ú7Ãdª<4ÀX>>æ=?|ÁI=è=eä(?Îë~¸¸:9Ôæ.¾¤S9Ä^59¥õ?÷w>p;ú7p;ú7Ãdª<³»?¼/­>Ê(G?HN?Î
?LS??ªö9/Ã9 Ä«>¾:°ÉÚ95'?Üx>éPú7éPú7Ãdª<ö?ØªÃ>K?WÞ?ZÚ¹>e8?Ò©8Ï9êé¤>/¹:R´è9æ.?zx>cfú7cfú7Ãdª<`Ï>òh>K?§È¹>´1>(.?çe¸[T:9Ñî¾ZÎ:­9N:¥`"?Ñ'x>Ý{ú7Ý{ú7Ãdª<L>ð7>BJ?S¹Q?Ï	?±ÇC?å8F:9e1Ó=14;dÀ³:åOa?Ï5x>Vú7Vú7Ãdª<(«?×½>:±=?õ¦?iTÚ>=¥0?&ú¸[9´5¾YÏz;
Ô&;yo@?~sx>Ð¦ú7Ð¦ú7Ãdª<?¡>ÕV?$5;?­ú>ü.??DT:TõÒ9ý´=?¥:`7	:x?¼yx>I¼ú7I¼ú7Ãdª<Ä¥?qº«>ÂB?;ä4? ?¾P3?1:zª9\iX?n¹ô9+ª	:$ã>hx>ÃÑú7ÃÑú7Ãdª<âPM?+á> i?Ä[}?ß?@ÚS?NR9ét9C×«>B®9-Ç9aà>¨x><çú7<çú7Ãdª<¦.?æFí>K<?ëB?1
?V0?eäV9UÅ9Ð>:®<U:g·(?Ìx>¶üú7¶üú7Ãdª<Ô$ù>_>ËO?´MD?©?:?PE¥=à¢F=¼ÿT?¾}'=TÍØ<ÆE?þøx>/û7/û7Ãdª<h¬?în@?âe?gÉã?¥Í?lJX?I¯:¨Òä9W?°>;n:ìh?Þy>©'û7©'û7Ãdª<Å]=L(»<f/?ëÎ;ß0¥; U ?äB¸f/9vd¾æ:®¸XM9W5Y¾=y>#=û7#=û7Ãdª<Fçg?m»>¶? f°?·àA?Sìh?G¢r9¬å9òg?Ó3ê;ðC;y]?Î
y>Rû7Rû7Ãdª<¯?9ô?"?	¿?Ì½?!y?Zö:òÍÑ9iu#?wàJ:
ù:þÄD?y>hû7hû7Ãdª<T	?'Å>wÕ5?ß?×>Ø4?Å*9è i9Cæ¤>ÇwÜ9û9é9Þþñ>ãy>}û7}û7Ãdª<Íí>¡>zc<?¢ø>ÈJ³>[1?F£z¸¤ùÔ8µ¢¾Å­ø:#¦:??NRy>	û7	û7Ãdª<I6S>þ>æ´0?JÁ¸>¬z>Ú/?h\æ¸:¤9¾FÍ¾êa:ä
Z:2?~y>¨û7¨û7Ãdª<Å9
>÷º=#©=?²5j<þ7<aï"?Î¹Gtv9þ%¿î¨Æ9´Ý9Äcå>|y>ü½û7ü½û7Ãdª<®f? _>ji?åB?ÓÖ>Qi?#}·zú8É[½I¦4:yc:¶â?_y>uÓû7uÓû7Ãdª<
ì®>±®k>n>?Ê"?ßµ÷>¡<(?!Sh¸w8ö3ð¾:4:³Í?®y>ïèû7ïèû7Ãdª<`=Ç&=]Y,?\;è";¿R-?üôS·l9wòÀ¼å@@¹9D±¾ð¯y>iþû7iþû7Ãdª<#å?-^>`ïT?uo?>ñÆ>'D?fÔ19=9s>é,H;Èî;]¿@?ùÑy>âü7âü7Ãdª<¡÷>7¯¦>©(>?y¯>Vy>23?QA8a8JåÛ>×]K:ü}½9>_?wÔy>\)ü7\)ü7Ãdª<ÛuÕ>·Ë>>?.~À>MK>à/?px¸ÚÝl9Þ%¾Ì:9æÉO9êÒå>þ÷y>Õ>ü7Õ>ü7Ãdª</?êÂÊ>rª@?¤Þ>¸I>ß-?`x¤µV¾9³»z£w:ä/:¯5?Ìz>OTü7OTü7Ãdª<¯^?_â>Ùù{?uu@ñ?yf?¸Å':r²9é'q?=³:):f0?Üz>Èiü7Èiü7Ãdª<¹?+K>q}?¡?v¦6?Å_M?ÔS0:~N÷96?öÁ;ûâ§:g»\?·z>Bü7Bü7Ãdª<ÿ/?	Z¿>J6:?a&?5Üì>cÓ3?©É9ç2N9âiÁ>Ö¦(;b;c%(?þz>»ü7»ü7Ãdª<H·
?ø!¨>¹5S?0,Ð>Ì>Y>?ji¶¸ç°9á§2¾¦þ:!Ý	:	õ>¤z>5ªü75ªü7Ãdª<UÉ²<<§,?!¶;»Ò;¡?\p¹G.]9:¿àäT¸¿9ãÓÅ½1z>¯¿ü7¯¿ü7Ãdª<ä]?të²>>d=?u¹>>w/?zl9¸l'9ÙÂ
¾´CN:Î!:Â+#?û@z>(Õü7(Õü7Ãdª<
Pù>aX>BT?)?¼Ý>E70?y5s9¸¯9ý(±>)Óº;B>;>.??Az>¢êü7¢êü7Ãdª<)ÃT>,Îö<P°\@Xÿ6>IÐî=¿*D?ÊX9rd9eF>eW¹:¢ü|:;?\z>ý7ý7Ãdª<¦ú>æ>bÓO?Qv>½+>h7?ý·²9À½ìóµ9+/£9Ì¸?´ez>ý7ý7Ãdª<§?Å¤>0þJ?ÚP>hV>Õ;?L]¸4í9¿v2¾z88Ä¨9p=1~z>+ý7+ý7Ãdª<Ûg$?²óÞ>Æ<?ÊÇ¤>dm>
æ1?6ã·Ã²79}@½ÈF:uÄ%:ôM?Xz>@ý7@ý7Ãdª<1Þ>z+>¦F?éB>t
?>ï7?öº¸É«J9.	k¾d-9î9cø>Iz>Vý7Vý7Ãdª<­>t>o¢5?DB°>n{>éç,?[
¹ý¥9¨ïT¾P¼:ü:@?Dz>{ký7{ký7Ãdª<Â>Èç>Å<?éû>Í.I>Æ/?>÷¸W9v2Ð¾RØM9¡V~90Ï>ãz>õý7õý7Ãdª<63?\Öé>¡D?öæ´>oÝ>>G.?Ô¶ã¸4G9§¾b>æ9ì+9dØM?µz>ný7ný7Åþ²<Ù:?$õ>öBB?IÎ>×È>o??ú#9<h»9aþ_>î9ò2Ñ9Þ£>¹Àz>è«ý7è«ý7Åþ²<ãßÑ>K²>R°A?7ñ±?)y?L6?j^
=¨¸<¹D?w]=m=ÿ*G?"{>aÁý7aÁý7Åþ²<!¡>_;U>÷rA?
S®>ÒT>§,?ð<¸îy9ü¾¶R9¿9V}Ñ>E7{>ÛÖý7ÛÖý7Åþ²</?:yã>­E?Ó?Mf»>£7?°ø4·9ïþ¼²
:k·9A?H{>Tìý7Tìý7Åþ²<\´n?S?¥HA??æ?ÒÔ>¿S:?979ÐbÌ>43:ë&:ÜH	?Tn{>Îþ7Îþ7Åþ²<£?¸I?P8?mD?Î
?îQ{?©9½ó9¿>UU;ä8ã:
p?Òu{>Hþ7Hþ7Åþ²<åÓ>P÷>ÔÔB?¥µ>	>ã/4?MH¸ææ8^¾:=:Qh<?]{>Á,þ7Á,þ7Åþ²<¬>¢Í<><?r-?þN?ô.5?µÙ9@æÊ9U¶1>÷Þ::{áÚ>I{>;Bþ7;Bþ7Åþ²<§Ü²?G5?Ï|?-°?7D?)e?m5ô9?c~9ªÁu?«§;$;æo?û{>´Wþ7´Wþ7Åþ²<Á5&?
>°í?ä¨ @Z?&?ÂX:·Gû9ÞÔ\?v;Ï;nì?Ê¤{>.mþ7.mþ7Åþ²<Òÿ>Xu®>`²;?J¶¸>"Ê>¹2?Pnd¹wô8£ o¿RÉä:Äü:Þò<?¦{>§þ7§þ7Åþ²<êJ'?ÇÓ>4yJ?®Úü>
_¬>ëÃ;?Èâ8°àG95R/>Ë.:Ûæ:+ë*?nÂ{>!þ7!þ7Åþ²<éÈÚ>ö¬>3A?ð2è>³¡>Î7?µ!Õ8ëm9LkT>ñØ;:C¡;82,?È{>­þ7­þ7Åþ²<%?èËà>"þ;?ØÀ?2è>7!0?ü·F9[®U½#Ï¢:Ù:D?;Ê{>Ãþ7Ãþ7Åþ²<¯ ?»ù®>?§=?Þæ>®*¨>©/?çÈ¸¡k19+¼¾´7:¿À:ö¶/?»ê{>Øþ7Øþ7Åþ²<*å>«>"/@?¤í.?ß?RÛ*?«;í:£?U¯:Õ&Õ9>?Uë{>îþ7îþ7Åþ²<¼¥õ>kç¦>c<?WÀ>ófk>w*?ä¸¨º+9{ù>¾y÷:¥]:è7?B#|>ÿ7ÿ7Åþ²<²Ã?Ó>õo?Ê°?§2?ðR?¿O8Ã¦91>ê:¾:p?ü'|>úÿ7úÿ7Åþ²<(NÂ>ú}>qÚC?3Ñ1?
òä>pÔF?{¤
9s99Üó~>|®:.:×¹?4|>t.ÿ7t.ÿ7Åþ²<>d+>MèV?m+?cãÔ>08?-*)8Cä39¼ð=Z:Å.:kw?;|>íCÿ7íCÿ7Åþ²<^¯ª>íÂ[>·ÔF?)J?Èÿ	?;?
ö-¹¨ÑÍ9ó_X¾&<úÉÅ;ÀW?à=|>gYÿ7gYÿ7Åþ²<10o?Úþ>§Cp?ë¥A?KÕÜ>_|`?l9¾¨z9>Ì¡>É1Ï:9¶:bÓ=?çL|>ànÿ7ànÿ7Åþ²<r-?Ç>÷G?®Ì?ÍÐ²>>?¶6QÀk9pf <Ï(<;Ö3é:¸N?KN|>Zÿ7Zÿ7Åþ²<é»"?áÂ>£V?)(?ã+?~Ê??ùï8,T9vl·=|Ä:ÛP:w)?³T|>Ôÿ7Ôÿ7Åþ²<Ä?b=¶>RD?½>a>mx8?Â¦^·P{¸9Ç{¼$Ð«9Hý9t­>t|>M¯ÿ7M¯ÿ7Åþ²<?Ú>d"?0X?kþã>Ï.s?9Ã9Ää9
`¢?¤:ã97Ò?Ru|>ÇÄÿ7ÇÄÿ7Åþ²<)ê>çñ>d;?ñÍ>ò>½Ò1?t|<¸ö9,Â¨½:pK9Gç~9EPÌ>ê|>@Úÿ7@Úÿ7Åþ²<Ez'?9\ã>ý<?
LÆ>]>¨.?pÑ9$Ä89áh¹>È°¥:*±~:&?ø|>ºïÿ7ºïÿ7Åþ²<-Ü>Çö>Ôf>?Ù¶>Ðn>Gº0?¼[·X 9i/½r?·989§6&?|>88Åþ²<H?È,?,j[?1úk?#n
?2Z?Í|8æ®Ö9f§=Ð;;
{l?_|>V
8V
8Åþ²<í?*ý>}~?)©k?,@ù>È
r?G±B8°?9Lù¦=Z :FKv:mf&?Ô|>88Åþ²<j?x?27q?Ä?ÜÒ?;m?d£7÷r9yq=Â4P:swÃ9¥W?xì|>Ð"8Ð"8Åþ²<3u=Ms3=éÅ.?(Û<Hí;Tþ%?j;X¹vH8R
ÀØ©¤8T'A8o=Z?S}>-8-8Åþ²<ö}?P3?ºY?<??<[?î#K:¤é9­^?¸m¯;zea;k?G?$:}>J88J88Åþ²<tÊ=¨Â<0?y<xÅ;Ä*?·¹eªO9ùÖ¤¾vôe:úJ:æ?{y}>C8C8Åþ²<[Ñ>w>_L?»ð?!ê¯>=?aA9]X9ý:¯>H]9:!ùâ9ìQ?q}>ÃM8ÃM8Åþ²<Ø> è>þN?Gä>X">gÓ=?Ó.,¹ø8 °1¿ÄÀ8w=9ê>>}>X8X8Åþ²<·¦u?'0?BM?(?¤îÌ>ÂëQ?¦¸8³Òx9ß=!>/8x::FN?}>=c8=c8Åþ²<dó>Û%N>ø8?áÌê=¢®=­,?µ\;=ñé<êM?
¶¿<3ü<¹%7?Q©}>ùm8ùm8Åþ²<À¡=?Y¤>ü?Oó?à|?cr?a\=I
=~L?¯=b×=%Z?Öæ}>¶x8¶x8Åþ²<O¯><T>¿:?õÃ»> 2>é-?·¸I9Z·-¾Y¡ó9m:¬dß>iê}>s8s8Åþ²<&?½¾´>"J?_Eµ>¨8>Ç3??@Ì¸²Mr9çËW¾¹Â:Ú÷:=R?í}>0808Åþ²<Ô9?¢ð÷>Ê??Kæ¤>í]t>è¿,?Muú¸O9Üi¾ú:Ò:×Å?±þ}>í8í8Åþ²<ÿZ*?8Öé>z:?<Õ>­X>÷¤,?}7!£9ñ3â<ÙþÖ:FÖ:Â6F?x~>©£8©£8Åþ²<ö?"?îõâ>p7?»?z¿>Wu1?¶PÚz9	%¼KÏ0<û;Cì3?û
~>f®8f®8Åþ²<'¾>ER>.+;?»Jæ>zç©>y~-?}Ë¸8,r»¿ªVõ9î:ÄÍ>#~>#¹8#¹8Åþ²<û?zÂ>î:?â³ó>Z¨>Õ9? 3¸·e9Ç½" :ì{ç9õ0?N~>àÃ8àÃ8Åþ²<"qY?Ñ>V(?Y4?,?6l?3øC9{9w*?õ	:6Ý9!4?ÜN~>Î8Î8Åþ²<·?¼Ö>Åz]?s-?d8Ü>Û¡I?á°9=9¼>t:Ïgè9UU?YP~>YÙ8YÙ8Åþ²<Xx?Ð'?èl=?rV`?Rð?U??Ec*9Xi9nîº>Ý);¤[Â:îZ_?Rp~>ä8ä8Åþ²<÷*?oÞ>ÏªC?¾Î?À²>T3>?«2Ñ8²|À9Ä>÷)ª9à£±9Õ9õ>b~>Óî8Óî8Åþ²<ãQç>_>Kaa?9³ø>Óý>[?²Ûù9ÀÍ:sÇé>OK¼9Y,97½7?÷~>ù8ù8Åþ²<?ðØô>,Ó?±?¦k'?­À?Kæ9ä+ò9|qó>YÝ;Í¥\;Qh?m¡~>L8L8Åþ²<ÄÕ>T7>q@?"±¯?1?¯~?÷ :¤Õì9 -?Ø}º;ôK;j?¥~>	8	8Åþ²<æ0l?"Û>´?±¥?8õ?T<?1.ç9C[¡9ºc7?Ö=Ô:²|:ïW?³~>Æ8Æ8Åþ²<sñ?¶>ª½=?Ó}>àÕa>£B0?-¹XB9À(¿4Ó9â©9é2?í»~>$8$8Åþ²<Gí>9£3>ka?*çX?|?½F7?Ë=0=/ïF?ÛÌ:®2¢:Rª!?)ý~>?/8?/8Åþ²<ÞE?ðV?Ö@?)Å>w>>õ.?'ò·&Á9''µ¼±#:XðÅ9ªµS?*>ü98ü98Åþ²<åãÁ>¾V>èg?üR
?y ´>D?n ¥¸ÆÓ9í¾d²j:P::9=!?ï*>¹D8¹D8Åþ²<Ð»?Ù«>¶H?ä%?iç>T7?Æêè8ó8¡Ýô>!;¦(§:zP?/,>vO8vO8Åþ²<V!?4Î>'¥G?¸ >ùbe>@2?é89*+=Û79SËV9á Û>Z>3Z83Z8Åþ²<×øþ==I­= V<?Õ>CI>
/?)b:·6:Ïg?%;JO;V»;?\>ïd8ïd8Åþ²<½|_?×w?ÍNC?ú9?C4?r6?è`Ê8wV9¬1>½å:'/£:]44?j>¬o8¬o8Åþ²<§K³>LÈn>H9@?û!>OF>gñ/?bû¸¸à4*9¾ÈÂ9 a¦9Ú?Gy>iz8iz8Åþ²<Ôõ&?uÔÉ>ÅS?þ&¯>¹n>ü;?½YÕ¸³¶8¥¿^:jÁ93ìA?Î>&8&8Åþ²<!Î>ê>ÿB?ç>$[«>Õò,?©ã8R­9úC>:¸:+:Ñ/?V>â8â8Åþ²<©¢t=66=Ù+?¶&=Ñ'=D³"?/U9RK¿9¢>ð:ëÙ9,?>88Åþ²<%-?¡á>
tD?oç£>?Y>õ#A?¾ç5¹ÆK|9j¸¾Bã::<A?Î>\¥8\¥8Åþ²<n\Î>3q>4<?\)*?0jõ>>1?:;8´3x9>»>÷Ðm:Å@:Þv?¥>°8°8Åþ²<ü±Æ=f£=1?÷>ÞðÚ=*'?Ù÷9ê9ï??â1ù9£:}zò>3>Öº8Öº8Åþ²<pc?+Cå>öö}?yhL?öxä>D	e?v´9Âp9J½>>Æe:®E:mIe?¥>Å8Å8Åþ²<¡Cn?T ?ñ*G?ØÏ>Y>ÿÖ8?ø·F¶*$8ôJ¨¼¶.á9ñ9ãQ?%>OÐ8OÐ8Åþ²<±Ä$?ÞÖ>ªE?¿	?ÀjÇ>6@?Ý¹ÛY,9È¢ß¾ÿ]:^9¶î¤?0>Û8Û8Åþ²<[?V1&? g?¹Ó?ößv?[?Ñã9~M:Þ>äÞ;$;x¡>?¶4>Éå8Éå8Åþ²<×À> îo>ÁM?p??#kû>íB?Ãæ8AÆ9 Å=©E;=:ÉKk?=>ð8ð8Åþ²<`? nÎ>4>?*{å>î >7?ë¹&Hã8·¿á :
à9îÅ?eM>Bû8Bû8Åþ²<-µ>]¶n>%´B??E.?×õô>Ø6?+·9bÚÃ9Eîï>.ù:B\¿9öNK?ì`>ÿ8ÿ8Åþ²<[é>¹T>ß@?¾À>Ç>-?­ñ¹Uñ}9-ÿ¿)ÀÙ9]9rýP?q>¼8¼8Åþ²<»è>Ý>`?áø2@úñ?<¶=?©¯<Ø2¨;`¼]?ÑY6=dç<J?\>y8y8Åþ²<§?à÷>1¹X?Ä9?ó¾ô>A?
Ü8¸Ì^9Õ½Üje:^ô":Í44?<>5&85&8Åþ²<þãÄ>ÝNp>V¿Q?
Û>#´>	
:?Eyê¸$¥9Ü¼5¾J:I§±9ÏA?Y>ò08ò08Åþ²<»Æ>Q}t>ËP?à>ê¸>8?Åì<¸É29hÑ¾h©ì:Ô:ÝÖH?E>¯;8¯;8Åþ²<ª>K'>+«N?s?ó%*?<E?ÑQ3=«Õ<ØV?Mé9ª:ú{É>]¥>lF8lF8Åþ²<ù{>ñ$>ûC?¶7O?±v?	.:?º;Þ$ ;Üºd?|E:@DÞ9Cc? µ>)Q8)Q8Åþ²<D?ï>ÇôQ?wgk?Î}?|°M?ßü·'B+9ÿ¼½ù"(:½õê9^17?·>å[8å[8Åþ²<¥ÿ9?ô^ä>YP?d]??Ó<?Ìb9v¬9y-¨><:'`©9[?C¹>¢f8¢f8Åþ²<l¡T?¶K?QcC?d?c
Î>7?07-9&§<ý7;¯2à:Õ	Q?âº>_q8_q8Åþ²<è|?§2B>UÊ?o@Ýu°?YËX?Û :îAù95%?¬Çe;É;!b?»>|8|8Åþ²<üsB?¬@¼>F7?R#?$Ì>Js¤?jy9óý9Ö>q;CV:'þº?cÊ>Ø8Ø8Åþ²<©±A?²?]=?2 ?÷Iì>'Z-?K¸w9ã¶½üB­9¤Ä
: Ñ>Ì>88Åþ²<tÉ#?è»É>bØO?hB?ë>øêR?íl 9Ý9yu>&T:4Ñ9?ÖÏ>R8R8Åþ²<¥¼>±Z>>6ÁN? ä¦?`[?HB?½D8Sv9è>0ÂÄ:Ó:Ò8?zá>§8§8Åþ²<v«ù>©]>±M?¤ µ>S{>¡¬8?Å¹øU9x$§¾RÝ:nþ¸9G?5é>Ì±8Ì±8Åþ²<¤lã>§X><?¬>Ë¬r>5?U¥7Á9è?Û<ç93;ÀÌ	;ôz&?±ñ>¼8¼8Åþ²<µ8?%óù>-=?7ÝÂ>è>ì/?B%¸î¤9h½$ø8áR9¬Ö>ö>EÇ8EÇ8Åþ²<èG>IT>Ú]A?]åÉ>$'>(C?ßü÷<Ã<FL?òh9uJD9®º9?Òø>Ò8Ò8Åþ²<â¬g?«Ü>yb?â?ª-?\?Wc9Ú%¢9èö>lÄ:s§O:Ïx2?@ü>¿Ü8¿Ü8Åþ²<! 5?ì¨Û>^¬S?t5?.ÖÀ>¶q??ÊA·Ì)´9 >¶¼m¾¼:S7:ül<?´>{ç8{ç8Åþ²<îR?Ýpì>qpc?¾#¬>®´c>A?ØÅÓ¸Ò9 Ì=¾À\;Ú®¸:É~I?	>8ò88ò8Åþ²<Pº>òðf>ëN?­±¦>àq]>¨´@? ¸I®w9Em½±Zð:-×¶:fC(?7>õü8õü8Åþ²<7	¶<²_<Ù,?VÜ<Æ
¢<<.?B*¹Ü
\9ä´¾#o'<Å~<ôÉ&?E>²8²8Åþ²<î®d?MÉô>È(o?ô?¨n£>·%n?Ìs8U9á>Çù:J·9ÛÊ:?!>o8o8Åþ²<¯¬N?½û?B?Û'?æî>¾Þ3?Îø¾9»:=¹>§¡<n_<98?O%>+8+8Åþ²<9£ñ>ö¯¢>ì>?ô¤Â>>L,?Wä6x^ó7ò0ð=ãB/:ãóN:=ÌØ>,>è'8è'8Åþ²<¥ü<H¾<ÂÀ)?·s;H;óø?_X¹ÉÞ9Dç¿£&	¸X:f8û¾W2>¥28¥28Åþ²<}
#?XÙ>ÿ	@?¡Ç>.}>±±6?Fµ5¸ÚD9c8í½~>:½3ì9i« ?Ï5>b=8b=8Åþ²<p>%>¹nn?óQ?4£?h×L?86<'Ö;u­Y?^	:ðQ¨9c1Q?>>H8H8Åþ²<X>éB>^ºI?:?Ô>K7?x <ç¸G<'M?¼ë;hÁ:ZR?GK>ÛR8ÛR8Åþ²<C>J¢A> 7?·Á>BÃT>m\)?ªS¹¸9u[&¾Ñ
©9CØö9óR¯>êK>]8]8Åþ²<±/?ëå>±PD?}A?K?Î9?3äu9u¿9L¿¤>É	¸9V*9u?MU>Uh8Uh8Åþ²<Íõ>ÏE>ã?CÏ?$¾>
#?ÞU¸Ìì9ðB¾#$E:^ëû9UH?ß\>s8s8Åþ²<ÁÉ>«y>Oý=?:À>ü4>~/?~8586¥9JÃ£=(B;ó¸:.I?­g>Î}8Î}8Åþ²<¨=Ðµw=§-?$Ë;;h?ý¢D¹9æ8Æ¦Z¿I¶¨hZ91B#¼üg>88Åþ²<&C	?«,­>méJ?ð)1?Nè>TC?:Q8t9¯¤9>u):Ñ«:¿þ%?¢h>H8H8Åþ²<u>h¯/>ÕôS?«:?gÚ?(73?!Ô
9J)9é>¦9]re9Ë?¥t>88Åþ²<ñ4?-·>[>?O5ï>C¥>êè8?b÷ 9*äÛ9f»>îÛ:PÎ:¨u>?w>Á¨8Á¨8Åþ²<
Ð>J>?9?Û¦>äæt>-?è@o¹¼Á8m¿Py:â~8:qø,?¥>~³8~³8Åþ²<m¦=;Öh=7?WZ0<F<÷F.?V÷°¹[9
¿d'¸¯9Ê½Ë>;¾8;¾8Åþ²<ýfÜ<R£<M-?ÞNS;H12;¨É?Êi¹îd9{ú¾ yÓ·m9ÓÓc½>øÈ8øÈ8Åþ²<z=#þ<O?øP>JÅ=é«?C@<VÜ¸;`?Ä¼<ohE<~t?>µÓ8µÓ8Åþ²<ü?:ú¦>çjM?\õ>ef>èK?Ó­·ïtW9)N½¦£:5n:ø
?\>qÞ8qÞ8Åþ²<A?2Ê£>©»í?x²?Ø¸õ>÷ú¹?×³9Þy9¸Þ*?³:øÛ:U1?{>.é8.é8Åþ²<0²±?»â?³)«?W¾?Zx÷>äÄ?N<ð';BÌx?´
;<f:0Ô?£>ëó8ëó8Åþ²<ëÛò>±.>,²?üÉ?@?Ç¨i?Ä=Ópb=¹]?s¥Â;¤lQ;oïm?è>¨þ8¨þ8Åþ²<'R?ÔÞÂ>ÊF?â?"½>âB>?d¦8ÎA9ÿº[>4h:Ï:M?1>d	8d	8Åþ²<st?[¤®>a:??²ë?d?â>Ál0?%Ô¸va9.ª®½fnÇ9®,¹9ÕÚ	?ê¤>!8!8Åþ²<Ý`>0ò>iÇ6?d>Øj>Ù¦&?ÎPr¹Õ$39#-¿ñ18UÆ9`²=Ò­>Þ8Þ8Åþ²<>\äÞ=ªì4?°Ã>aB>³%?98=½ð<ûID?,=3-ô<ßÛ4?ÿ®>)8)8Åþ²<=åí>>E?Rë>8©>ÿ1?Vá¸4Ç9>Æ¾U4-9lÍ8	¬W?]á>X48X48Åþ²<änÀ>h>fBT?÷õx?Y%?x¹@?Ò£(;êéÑ:"ªM?Qx:í8:iTN?uâ>?8?8Åþ²<Eû£??¿?dw@ep?õþ?oÃ:Fª:´Â?ñÞÓ:m[:ÿ.w?oå>ÑI8ÑI8Åþ²<¹+?D¯í>ô8?`,³>Ê`>d?-?º7¸6G9¼D¾Ï]±9<Ú9ØÐ>àæ>T8T8Åþ²<O?õ§«>îVB?þM??%5	?~w2?j9P2¢9¿¸>#ò:¬C·:æ)?®í>K_8K_8Åþ²<?J?ü1?èú9?do?XÎ0?O-?ì¢U9ÖÏá9e2r>*_ù:åM¤:kEB?Aî>j8j8Åþ²<[>ýû=^?È¡5?RÞ>MYQ?ÌÜ¸íô¦9ýÂ(¾ýµ<WG'<Vãr?¨ÿ>Ät8Ät8Åþ²<Óüa>Ãð>¨ÛD?²>½9>×^,?CT¹Ö;e8:P¿E:ò:þ+!?v>88Åþ²<¥ú>3C>2I3?`g>züä=Ü¬#?&¸y:?9¨+¾7<uÌ;öF;?º>>8>8Åþ²<??F§>ÑÇD?&WÝ>+>_ª<?Ý§Ç9®h9}ª[?¯ùÄ;Ä;µã5?`>û8û8Åþ²<ÏËÆ<]<ÿ-?7­;Wk~;w!.?5ãÙ¹ÞÂ~9pòZ¿8a\9B÷ø=>·8·8Åþ²<B»7?\ó>LFA?Z'²>ä±h>ÿC?¯f0¹,¾9¤um¾xP:<:µw.?Å>tª8tª8Åþ²<ga?·ß>-÷?\.f?ã?1_?¸oã9²v½d;;DRê:JºL? !>1µ81µ8Åþ²<ñF
?¼¸±>.G?	Ü2?0°÷>Ü8?ªê\¹©8¼Â¦¿âl6;÷Ýô:'¸>?Æ*>î¿8î¿8Zd»<æ×?w¾³>vZ:?@Ô­>ê>ã-?Ì,Ã¶¦9oÔ%¼;%	;Õ«Ñ:ðr'?24>ªÊ8ªÊ8Zd»<T?4`µ>©?@¨à?ÿn?£p?ïÓø9G¥9´@?õv:=|%:W>??>gÕ8gÕ8Zd»<³#?Â>cW?âA?@?Ç¤@?èÆ¹
àC9­Ï¾ì½ú9ÊÐ:ìã>`S>$à8$à8Zd»<;Iê>% >ÅA;?j&
?WÌ>B0?*¤7S9¿;Á<ÈD;í³:¬9?4Z>áê8áê8Zd»<Eý>J¯>·9?@¸T?öî
?ÉúC?²¸Ýô8ú¿ôGz:(/:å7?Ï_>õ8õ8Zd»<jÊ>Í°>ð'8?©£>·:w>ðw)?º¸bÇ9n
¾Goï9f:¯ôÃ>f>Z8Z8Zd»<¿=Ö>o>öwe?¤ðl?>¬þ>¾,n?ÝCÕ8a 9é4*>Y¡N:å§:Ã'?÷q>88Zd»<<«ñ>Ü >»L@??¿°>«Â~>g1?´°¸ú9T¯¾dí´:v\f:qI?>Ô8Ô8Zd»<h*
?b²>ÿGF?Ü?øÇ>ÎT4?Ã}è8x)~9-,j>M;JíM;©/?G> 8 8Zd»<ÙùÚ>$²>ªC?9Ù>ð^>o/?Py¶+>9ë7I¼N»9RÌ97®ê>¦>M+8M+8Zd»<6>$O>g8?ËÅÛ>Ä >Ï/?Å3>8Ç·9"y=¡Ý:;Æ97Ê9?}§>
68
68Zd»<~à?¬?ñ±?÷;¬?w+4?z¹t?ê9ÿûé9G?º³|;/þ;¢`?_¼>Ç@8Ç@8Zd»<xû	?¸>Fò??çLã>Pô>Z	7?aý=¹] Q9õè¾OJª:eðc:A??ÖÃ>K8K8Zd»<3z?dØ>Ï¾?Ýå?Êñ>R?
F9â?9d§>t¡9¢x¢9Aþ>ÚØ>AV8AV8Zd»<ìð>8>Z@J?ðlb?ùI?8C8?1Ú;ÌI½:?P?v
:ùë»9ùÅ>?þÙ>ý`8ý`8Zd»<ú(;?~[ä>ÕÐQ?MÛ?ýÇ?Ô»N?I+§9Ôr 9\?1á:¬":f!A?=ú>ºk8ºk8Zd»<Æ´>Yºr>ý¨>?ù´?G%È>RC?}â8*¤>9>A5:CÒ:rëU?Kþ>wv8wv8Zd»<äÅ?¾É>O+5?(ßY?rÚ?4?!^8Ù¼9h>>g;\ã;9?>4848Zd»<X=¨=¾2?ÌÞ¿;db;Ó?¢¹7ËG9"Ó9¿Z?²9rg9K&?ã	>ñ8ñ8Zd»<J`=k'=Ó+?Ä(×;Ñ¹;úÉ?u¹;ÓP9eÙ¼¾;<1¸X-9²¿¾>­8­8Zd»<Jé>d>qC?6?<U¾>À"/?[õ·"§(9Ýß¼t!9/ßÛ8z×?Ð>j¡8j¡8Zd»<ÁR3?ëKû>ú­6?É
?Ê>n·2?7ú9ó]:%O>«8
;_Á:}ü6?|>'¬8'¬8Zd»<õ>ù¡>ÈB?Áí?>ÏÐ>:\5?ÏQ¸¢`Á9ü³Á½-Ô:Qä:5?V$>ä¶8ä¶8Zd»<ø>¬ >PF?¹.?tÁý>E0?kI_8`Â9ëã=nI:k:(?+> Á8 Á8Zd»<¥7?R½>gC?±³>õ>?°3?±Í¸¬¾9`À¾ä89[R¯9sèÆ>&->]Ì8]Ì8Zd»<h!?áY¨>üëH?Ì>+Í>ë¹D?æÆ8mê¦9ÙM>Ägµ9*å9¤#?l9>×8×8Zd»<Úÿ>·o­>²<??ÓzÎ>ù|9?´RR8­êý8wT>B¬8:;:Òü>n>×á8×á8Zd»<È4?wÝ>VRQ?ÈG.?_5ö>65?]Ý9ªìØ9i?<ÿ*;ÿÓ;òL'?Ép>ì8ì8Zd»<Æ?¶>;wH?y·?V?¬6?ãæ=l=lÏP?ÜdC=@^ñ<%=O?>P÷8P÷8Zd»<øF =­Þó<Ý?(?Õw<b=<M'?5W<?Å<ÍÇJ?8ò9ªyq9]>÷¡>
8
8Zd»<å]?Ñ>´:?ñXÂ>ö>_;/?¡H¹Öj9C¸±¾¬(ú9h¬9Ì¹9?£>Ê8Ê8Zd»<)ÿ?»Ö¯>nB=? æ>|s¦>ÙL1?
Ç¸õr90½Q¾YPj:ùË:ÀA?£>88Zd»<NÐJ=-Y=£.0?%îô;Ü¬;½¦5?§¹p¹àÓõ8º¯z¿ÛùÇ8kÞó8zìÑ>/É>C"8C"8Zd»<¦è8?Âçõ>ß@?R
?·ª>¾ÂG?-s7¸2Èq9Ø<Â½tQ°9uV£9,
?ÕÒ>-8-8Zd»<! ö>VÌ>`OR?ëõ>Û¥>ÁÉ=?ÐæµÃ\9®»Q[:]î8:? >½78½78Zd»<Ã¿?oÕ>ô57?>È?d>FZ-?éÕg7º'<9·=pÈ9å9j;?Ö>zB8zB8Zd»<Ä>°Ñ>ãÇ8?M\I>h(>Òö-?&|4¸[è09¾K¾:o{:B?ª>7M87M8Zd»<k°ß>¨>¸NG?¢×>>}å<?Á3Â¸DëT9ÿ~i¾é6::8$?6$>óW8óW8Zd»<r?{=?¤JU?MÅ`?Mp
?jK?7 ¸Xù¨9ï½Ë?:²¶Ø9Îb?æ->°b8°b8Zd»<ó?8çÃ>5qA?¤b?ò®>aË>?uÅ¸9£9Þé¾k½;&,;6?æ0>mm8mm8Zd»<Æ=¨(Ï<°ö-?Æ<O<¤Z?hô¹°÷8ô¿øõÏ:¹p:¢(?(T>*x8*x8Zd»<se>éK>W%G?é9µ>5¡{>­_8?Õ/	¹8Bw9l	¾3¥8Û¦9Dtþ=Òf>æ8æ8Zd»<®Ì$?ÇºÔ>RF?ó /?Îÿì>µ=?ÒÑ¿6âÐ¯9¶¦<RúN:Ø4:®?àp>£8£8Zd»<¡ðØ>4Ø>/Ò;?WH?£Â>?3?´·6Mã39.\<ÉÐ99þ5í>Ør>`8`8Zd»<ì¶?püÉ>õW2?9×> >	/?ÞÇ¾7?{»9§@=;ê9Ê`¹9½>¦|>£8£8Zd»<VÅÃ>§f>ó×Y?äÑ?RA?ÍAN?ÅfP9ÁÄµ91Á>ò:Ñ;:=PM?²>Ú­8Ú­8Zd»<°Û<A1<Â1?\Z<¡mÄ;«Ë-?/\0¹ëU}97²¾ãz8	U9çe>y>¸8¸8Zd»<¿íÌ>ôÏ>D?Y'Ü>·x>
:?ü·Sä8¾º
¾øf:óa:\?) >SÃ8SÃ8Zd»<ï±>%+>ùúG?>qÂ[>%x3?q*¹â&ÿ8+¥*¿GÎ7;sï:D?
»>Î8Î8Zd»<×?Í>Ók?§)?m{Í>ºR?äÓ:¨ý:-
6?mO:%ÎÑ9y}?·¾>ÍØ8ÍØ8Zd»<ú>ó>~
O?t7R?ï?·2?é9·9y*Ø>Xã:ü»x:©üi?|Ä>ã8ã8Zd»<ãø>8ú>	[?h²y?iº?µ<M?áÒ¸Õ*/91?¾ëÏ:Éä9e%?Õ>Fî8Fî8Zd»<L¦>D\>¼gA?uzÅ>Ú>Ðñ0?ë¢¸yUx9ó'¾#¼q;QÌ;¯/I?#ã>ù8ù8Zd»<ac"?ß¡É>,N?DÊ?BË>Í,??¹<!Ê9¿C¾ú:é9¼¶#?Ëä>À8À8Zd»<ò¿ ?{>M£?Ä<¡?ç?ÃT?4Ó9ñßÜ9ùÊô>ÌõX:Üì9}j?²è>}8}8Zd»<
K?îm¯>´'?9´[?²sÚ>Ï»?)ÌÐ¸oä8çkê¾áª:Ô:±?­ì>9898Zd»<K??Ð>1k?:?\&´>óG?áã¥9Ð}9Q'?(29ãX9¡qÒ>î>ö#8ö#8Zd»<ddÖ>¾w>,ô=?UÏ>pS>*C-?Sÿ_¸~h89¶z¾}^G:ÃË:ä'?î>³.8³.8Zd»<Ü(?
×>'I?%Ù8?té?U2?ôÜ8þ9NóA>ÍÀ9¦¾Ñ9rRë>õ>p98p98Zd»<ÿHÓ>5øk>a8e?×½ø>f°>icl?îð¸Ôx;9V5¤¾µ9:ÛÒ9ôJa?.÷>,D8,D8Zd»<T?Á>L?1Fü>«>F8<?Á;¹3ë8ôl!¿´Ê9FÞÁ9p?âø>éN8éN8Zd»<
>?2¶><?#¼>>r_0?Î·(ÄS9y½$b:­:ù`?Äý>¦Y8¦Y8Zd»<S>Ä7S>½1?T7³=³m=ÑZ#?Wæï<"ñ<¯kB?)=:»¼<×-?N>cd8cd8Zd»<bÚ>À>)l5?C?a=Æ>,?¶H9*µ9YóÒ>À:Âð:ýï(?J> o8 o8Zd»<²?-?|O?<?Í ÷>âÀB?%S9è±À9øË¯>ö3:XÕ9ÉðW?â)>Üy8Üy8Zd»<¢½?	°>òC?	Ê?#´¶>Ót4?@­·F©a9øîD½Õ÷Õ9ðþ9ÜÖ>l*>88Zd»<-:x>b; >XKF?B3?s½>ãV4?v^q·%LW9½Tm;#Ä:+L?4>V8V8Zd»<ûH*?³Ñ>áO?ê?À¾>êaI?¸0¸>/~9sÄ±½áyi9ÌÜ9Õéç>ªB>88Zd»<ºY&>©vù=µ*?ÎXÀ=Ê=Ü? £¸ø¦%8T|¿âæ:qüi9Ù?Ôb>Ï¤8Ï¤8Zd»<Êû>Ð>âªI?ùÄ>¸¸>Vç1?|å¶6ãz9S1;<¶þ:gØ:vÞO?Üc>¯8¯8Zd»<{?¡´?VV?ö·§?ÜÅS?Í¾J?#UÞ:¢d¡:­T0?±z<®§;éêN?f>Iº8Iº8Zd»<s/á>Ã>C?¤õ
?ÀÇ>³2?ìÊ3O¦Ò9Éö8R:;â9S?lh>Å8Å8Zd»<à<?Æ°?Kj:?ZZ>?#@?];?uö7@J9Ã=Ç;ßÒ:[©e?m>ÃÏ8ÃÏ8Zd»<ª¦?CvË>®SA?ò?GÞ>ÅÁ4?i¸Ð9cñ­½ñá:÷:» H?.q>Ú8Ú8Zd»<¬ë?ã	¶>ýH?:q?s?NÐG?¼Ì9µ¨9ÍÂò>"Ñk:²:Ä^L?¶q><å8<å8Zd»<1©>çum>-P6?ÛÇÉ>D§>ù¾-?.{G¹u19»Ø¿%Æ9Ày9â??r>ùï8ùï8Zd»<åú>m?>¥ïR?ÉEP?W}?ÍÁ=?cî7n¤Î91ª=EÅ»;B»y;Ü{@?·v>¶ú8¶ú8Zd»<z×Y?Ã²ù>æV_?/p?ùd?çP?è<9îf9å>êCQ;çô:¿Z?m>r8r8Zd»<²f?bË>d¬D?Ü?Hå>51?ð¸È·8tUÙ¾E=:
: :b?E>/8/8Zd»<_r==<="-?>ß;L¦;N,?â£¹M$9|¿Õ¡¸ï9¼¢ç½å¡>ì8ì8Zd»<"*?÷ÔÎ>ùR?i#?ã>çF8?·å8)|A9$ø>ä£:¡b:²Ú8?/¢>©%8©%8Zd»<R?WÐ>H¦>?)V¨>&²p>5
3?`+6ù÷8Zð<¹d:þ¦0:³%?¤>f08f08Zd»<TÑ>/è>(kC?
ó>kH­>j3?ô	 8d+¤9ù=iÜ½:ï:Që.?<§>";8";8Zd»<ìÈ>xh>(`@?}'Ó>_2>èG/?%7=y9Ï©<¨~(:.9ç9»:?Æ§>ßE8ßE8Zd»<^ß>(>·Ò^?°ß?M)?qgG?Ae9`T³9é£>%lí:ñ9v:¾Øv?D²>P8P8Zd»<1³(=|Ãú<9,?¥6;ÓuX;ø¦1?ÈG¹ÐA!9î¾*7øt9M'=bµ>Y[8Y[8Zd»<äÖû>>ä¶_?"­>]`>neF?ÕKÛ8Q;9MÚ>ú©L:?{:«i'?Ç>f8f8Zd»<vé1?Ä=ï>æ_>?Vò¬>%v>ªÞ3?	²88À¬9ªÆ=ÊrÖ9 ¥Ï9 1?}È>Òp8Òp8Zd»<ÜÜ<?¸²õ>ÈD?$9?v|Ù>¶6?9DÑ9ËP?V;L;¹Å2?!Ò>{8{8Zd»<Ë?»¹>ØB?uÏ>ßÖJ>Þ¶1?ð.(859í=zÈ÷8ÒX9YRs>ÛÓ>L8L8Zd»<>®¹=BS?7-O?Ûy?ÞI6?ðy<y<xW?Éu1;ÔZß:¼eK?âá>	8	8Zd»<0lë>É·>÷D?3Éò>ª©>E*7?p·Þ9{¼8<,9^Ré9Ýù<>5â>Å8Å8Zd»<!ÍÅ>3k>fKW?f«?/-_?óD?Ò ä8Sn9{Ru>aË{:o­N:$ñ?û>¦8¦8Zd»<ûÒç>\ç>{=?Ó%µ> ÷>VJ)?Û£!9äJF9L®Ð>¸À;<';rï%?ðû>?±8?±8Zd»<£~Ê>©Ï><¹:?_?r«¾>Ob0?Ø,¸P@Ó9uQ½eû:Â£¼:¤­*?®>ü»8ü»8Zd»<¥³õ>(>ßO?$>sJ>aO5?|26©þ9T¯;Q±\:Ì(L: ]
?+>¸Æ8¸Æ8Zd»<}zk=ýY+=*ç/?fhn=¯ò>=oÐ?áø8ÞË9>_=ÐÅ<O+?>uÑ8uÑ8Zd»<zµÍ>î>:?
Û>^:>¨11?©9Êo9ïq>º9	Ï:ór>6(>2Ü82Ü8Zd»<âK?Ø ?ãJ?O6
?s4À> 8?¤<¶.ø69ÄÎÉ»©CÍ:.:hÑA?½7>ïæ8ïæ8Zd»<.Ùó>Ô>JO?i}z>K.>¹7?G¹7ÜÔÀ:+%:(:ç¨	?m;>¬ñ8¬ñ8Zd»<¢R?^k
?ÇB?ðs½>_Õu>«IE?éÉ¸>`E9ñNµ½+mÝ9ßL®9"?C>hü8hü8Zd»<Uæ5?mÏ>bï`?,1?ì¿>õtm?d 9N9p|>Mà;¿u§:Ôb?D>%	8%	8Zd»<û>·¶>f?Ôº>Ïp>fF?J-U¹
9Ñ@¿6Q:{Æ:Mp0?%E>â	8â	8Zd»<ÙX8?ÓmÝ>ê U?$??8N?6=?)9PÏ89¦¹0?Ó»:³@Ô9¨@?ÐF>	8	8Zd»<Ýã>Ù>+Ò>?fØã>Êÿ£>ÕÔ1?~8@C9ñýK>K6l:`¿:ÅáP?L>\'	8\'	8Zd»<TØ=gvÙ<Á2?öW=êþT=F&?{å9=··9Êâ?ü;x$E;|7?R>2	82	8Zd»<´¶-? Ù>ÛàL?)6?äÈ>P$>?í]Ñ8ýÙ9A5>¢Z:U!:¦v-?»[>Õ<	8Õ<	8Zd»<>ÄÚ>H4>ò9>?ÒðÍ>k>ªH-?Q¹bÁÐ834¿ªf9Dn9Ñ¤>§]>G	8G	8Zd»<??XÉ>÷,J?ã¼?*7Ã>?7?d§8~º9ú>:Lºp:ï ?0_>OR	8OR	8Zd»<ÿÙ0?ÂÐ>ðÞX?Ð&_?>m?ZV?ªê`8'&½9Y4=ª¨?:@È:ì~?Ìf>]	8]	8Zd»<£>§È/>µ??³xo?¢é.?h>/?ÚºÏ8Z³94	>NN:R£:¬d?w>Èg	8Èg	8Zd»<?m>wt?çä?9?ßã[?ã·9¹µ9ÒN?HTJ:UÌÿ9&}J?ªy>r	8r	8Zd»<]Ì>ÉdG>}
??J×>hÑ>JÏ1?M 7Ãu¢9Ò<ø;ç¡Ü:Í|-?{>B}	8B}	8Zd»<P?J?±??g<?4©Ï>53?5-¸`\9Z¾«dx8ßì!9ZD>3>ÿ	8ÿ	8Zd»<?:JÄ>9;?S>ø>¯/¹>º+?,Ëc9¿ê¯9
¿¥>	^ ;Yq;¦F*?Ó>»	8»	8Zd»<Rx>Þ$>ÙA?X8)?u÷>/?Dr¹¬À9Z*í¾¾";ÚWÚ:Ù>?©>x	8x	8Zd»<ø>XÎ£>ÛA?Å.?6É>Å@1?¯ 8È9.2>9üZ:¯Ï:í>?#Ô>5¨	85¨	8Zd»<ã?kZ§>¨4P?ð×>?ü>ÕzA?Í¸9°¯9#¤?ø
·97Ô¦9ûr?×>ò²	8ò²	8Zd»<kx?ëR¡>NùV?-H?Øv?û??Þ}¨8³e9A(>Õ):)* :ï¹?Ü>®½	8®½	8Zd»<Ná>àY><?LÍ>AúX>Ø*?t¸¶ZØp8¦C½¢	<¥ÁË;×,?Èý>kÈ	8kÈ	8Zd»<4
_?Ó?)ë^?ËÅ?Vx#?p®m?®YÓ8Ê9,R>áÉÕ:Æ+z:ÅZ?Ú>(Ó	8(Ó	8Zd»<¾¶>Òt~>äÙ7?ç?Í>îè*?`¾	8óÑ9×Û`=E48:¤Ú*:i
?}
>åÝ	8åÝ	8Zd»<zpÛ>kN>71H?Kò]?5t?X:?×¿p8#·9Î`¨=ÅM³:¶>:ßÞ.?Ð>¢è	8¢è	8Zd»<B?ì1¬>¡F?Rvþ>QÒ°>48?M{8Fj_9Z>­):ýgf:µI?>4>^ó	8^ó	8Zd»<kP?*¾Ë>-H?Ôy?h¨Ð>l0?Ì8kÙ8!u­> ±¿:Wy:P×?\5>þ	8þ	8Zd»<ÀÏç>Ú>B?ºÓ?ÉÙ>ß3?jD9¦9KÇ>}s:>v,:·4?7>Ø
8Ø
8Zd»<CË»>gq>a&G?ñÒ>«>4?Öª8îr9¥>Ù<Å<¶2H?7>>
8
8Zd»<T=¢ºf=Ü.?û$<ÕÉ;½i+?À28)ý9Ó">1õ¹s:9xí·¾H>Q
8Q
8Zd»<Ûñ>]>[E?ºÇ?¶û½>?O8?µMÆ¸©g=9¾J<\ô;ìc?/Y>)
8)
8Zd»<V%?CÞ>½>?Ó­>üyy>_2?8t¸:k»9¾I6½uóM:)#:º!?\>Ë3
8Ë3
8Zd»<¬g?îÂ9?åM?_+?-%¼>ú}T?\z9Ä/9*-A?Ø¦:Î:µ»?Æ^>>
8>
8Zd»<\l?õVÀ>I?¡Éð>Þ²©>í5?N7|J²9ñ:¸<ÂÔÝ9s¾9?g>EI
8EI
8Zd»<5À>%>g=?ò'? §Ú>¶Í/?
C3¹{{9Û¾(¸;;àº:´G?Ûk>T
8T
8Zd»<Ù>ÞÇ+>6??g?Á>òÆ1?²çg8Ø>9`#>Hp:$	:/H?*p>¾^
8¾^
8Zd»<d!?ä\Ã>ã{S?ÝÏÿ>V\>ÄN?\½8Gø9Û¨d>¤9X9vW	?Qq>{i
8{i
8Zd»<?U­>´¾W?:?ÎAø>_h@?g¬8cÇ9û>bÜ:øû:d U?mz>8t
88t
8Zd»<+?ôÜ>4G?Aõ'?pá>	>?
ô·¸E#9+ë¾2:lº9ÀF?>ô~
8ô~
8Zd»<}½>äY>ü^??Õ¡N?·°=?°Ë9äÝ9^Û·>Àú:EZ:=ç/?8>±
8±
8Zd»<gÌå>
">$Ö>?;k>Ya>f5?ff7UK9ûH³<+ëØ:Z·:	µ?>n
8n
8Zd»<9?F¬>¾>?©>ºo>´4?Á/¹¿àZ9DÅÌ¾t¢:1:.M?Þ>+
8+
8Zd»<HÛõ>@ü¤>ö½>?ºè> C«>r-?÷¸¢ï9¹½KØ:×:??¥>è©
8è©
8Zd»<e}Ó>K>7;?ÐYC?ØØ?oÔ-?é=Î%'=òJ?¸"e={=A?P¯>¤´
8¤´
8Zd»<.Þ?íÍ> ³?c¡L?Î¥>ø?¬_7ðØ9}ð<ít:ö>:$#?©¯>a¿
8a¿
8Zd»<Â>
º1>áÉ=?j>k\>­5+?:¹çìc9Î ®¾ëj9_[µ9ùÙ>º>Ê
8Ê
8Zd»<z#?ÝmÝ>=?à>§>n><Ö3?õì¸ùíj9Û¾TVÝ·L¨U9Ô½VÈ>ÛÔ
8ÛÔ
8Zd»<´p??U?²ö]?E?;~K?©x·G9Y0½*:f:Âo?Ô>ß
8ß
8Zd»<;q?
ØÅ>ë1<?]é>YÌ©>0?éüð8ìÍF9ë(>Î!«;&·t;3?0Õ>Tê
8Tê
8Zd»<µf>Kn0>£¸K?A-.?¾»õ>,t5?[õ8;>Ô9Ý*=¶|Ñ:j.t:i [?¡â>õ
8õ
8Zd»<
? <?«Pb?ßPx?ñÃ
?5
e?¸Öµ7ÝÈ9o=ñJÔ:F:[C7?~ã>Îÿ
8Îÿ
8Zd»<ocÉ>÷1>«>??³¾>ì1?½$Æ· Ùe9$°\½[à\:Ä<O:l?É
>
8
8Zd»<ù=Õ¿«<^4F?OÂ%=LK÷<0+?¦¶8n+á9=¨Ï=«9*9]>0>G8G8Zd»<°Z?l²>ì[]?­×?­>wI?
¤D¸?9í?Á½þa:àé9;_w?º> 8 8Zd»<¹¾¨>´W>ÞDH?Á>µ>¯8>LÌ5?¨8Ü9Í®>9{9f«9»>ä>Á*8Á*8Zd»<n×<?èVë>kM?,#Ú>>Î5?vÍ8Ä9Ñ¦H>Ãýû9f9mIk?%>~58~58Zd»<¬ì2?sÆ>À¬f?5S?È¼?ÆìH?7<9ÈO9%>;åA:4`Ì9Sßr?ÅQ>:@8:@8Zd»<A? 0¦>ôl??åe¯>*Q?M¸ýó8w,¾ªK9859MW?êX>÷J8÷J8Zd»<e4?XÝ>0ù6?}¢?få>%2?2c9nc9Ûÿ>þî:¹ :7>?Òc>´U8´U8Zd»<²V>v>é8?Ì=G=Õ¬.?79=ë<²I?Q¢¤<~x< )?mi>q`8q`8Zd»<4©=âÈ×<Ö]0?NùÒ;àØ;ø+,?èÜ'¹A^
9ÞH¿ñ¹Bîl9¾îo>.k8.k8Zd»<Iµ$?¬¼Õ>ÈFE?"`?'?6? YÏ8ÿ9HE>wZ;§/;gwO?Xq>êu8êu8Zd»<'?
±>C:?eMÇ>Ù&>Aæ)?qêõ¸¢Ó²8T0¿l;Á×:«?q>§8§8Zd»<)W?3áì>h?.cD?=ð>jQ?òÖ7Dã²8Ý0>)¹;Þ:õ1?2v>d8d8Zd»<gÅ>o>[«:?¿+á>Å0£>i0?ø²Õ¶¤6u9r_¼|è:löÞ9ëå?]y>!8!8Zd»<Æ¥?#×²>Û&8?ç¡?Ý>ï.?ÀP4¸y®9<½Ä©&:ð9ì¹1?Ú}>Ý 8Ý 8Zd»<?d¤>MR?d@?~å4?ú<?ïÌ#9ò«9ßs>kð;H:qh?>«8«8Zd»<nR0=t)ÿ<°æ0?l;O;èë?
Ê¸åE9î­¾y48¾9f->!>W¶8W¶8Zd»<M%?ß>Òg=?ra?C´Å>]8?â&)8ò°9e=v:úõò9k?¡>Á8Á8Zd»<0ÈI?y?@?ï?riÞ>4¢4?ûÖ8Z¹9`W>»êï9ºÿ9g,ð>>ÑË8ÑË8Zd»<_?@»ª>Õg? ?ëz¤>d1O?R7ÓèI9Á@=ï: U9~~v?Ç >Ö8Ö8Zd»<×^±? ?7ô?ë?Ýo?À2{?ÅQ;=¡µ:^Q=?bÈ°:°¿;:,q?¡>Já8Já8Zd»<ºJ?ªÁ>ß?»³ê?ö?	^d?N44:åã$:Pã?ÕÈ@<ñ;¥¶L?Ó©>ì8ì8Zd»<ªÒÃ>Ñ>ÙE3?âû¡>ËAx>>	'?¾¥¸ïb
9îM¾#	»9Ùõ£9¯?Ø­>Äö8Äö8Zd»<âÜ>y>]éV?w×>o>¦½3?c/8úB©9¼=ó££:tq:ûÀ-?©Ð>88Zd»<¥Ý½>WÃy>fB?ü²>êÁL>{i7?6e?¸îçÀ9Ìþ}½ë
Â9g9-W?/Û>=8=8Zd»<*O?À??Ë³?Ã¼<?ÜÚr?IÇ9êÖ9Èbí>]ñ":Qµ:Ô?*Ý>ú8ú8Zd»<³/­>©]N>×V?§©>_>3&B?¡7¸Qó8fí©=lÏ9@8g9gKe?rî>·!8·!8Zd»<þÿ&=_Yù<Qt+?p­"<¯ó;èå*?48¸¡9õy>ë<9«Y96©2?¿î>t,8t,8Zd»<»­'=¬ò<]1?×¯Ë;H±;ÇÞ?òF¹ë8ð³¿Üîõ¸Ú:9FW¾uþ>078078Zd»<ÿþô>~9>ðW?Û:?§Mü>¿<?z8¸»E9æH3>};á<;ïºF?>íA8íA8Zd»<·%,?ó×>PzL?±Ú>{µ>Ò·;?O´·¢¡l9uÁB½e:¶l{:ë?>ªL8ªL8Zd»<_º?%97?ûZ?zç3?«ËÑ>[?cëÆ·¬9Ôy¾½ìï:T9:,d?>gW8gW8Zd»<|$?C×>}C?2?O³>)Ø;?ny8ð}9Chû=ñUÄ;m;
³8?d>#b8#b8Zd»<­ë6?pü>³Ï9?°>­I>èk1?p¹¶xl9DÙ§¾û¼ï9©ëâ9è:?5>àl8àl8Zd»<¦ä>R>þÞD??e°Ì>S6?òÍ9H9vF9?)`Ô;Z;@'R?¹>w8w8Zd»<kÁï>J>,D?j¿Ö>ó>"/?>_¸9Ü39£h<¾l:æ<v:ë¡?i>Z8Z8Zd»<*8>ÀCþ=Æ9?¨¿»?!?
»,?«ç;:;6¶F?½<®º;Ó¨4?@ >88Zd»<>D?þãþ>µE?l&?î>Î82?#8Ux9Îv=eÆÒ; ;9A?+>Ó8Ó8Zd»<¯I?óª>öV?4?4?ãÞ9?°j90ëw9rVò>Râu;í*;&L?7>¢8¢8Zd»<P)K?÷?LC?
"?Ò1Æ>dv;?8ª9ta=J:ý:²4B?p:>M­8M­8Zd»<å@Ì<xó<Êµ0?b{å;'¹;qW?ç7
¹yS9XÓé¾ÎÛW8ä_9º²÷=Þ:>
¸8
¸8Zd»<C¹>úUh>$"L?Äº>ÍXt>Ë¬C?°"8p}À8:¶·>ñÄ:ê:µÚ$?>>ÇÂ8ÇÂ8Zd»<aa#?Æþ>P?x×]??3AG?cp:`:äÏ?Èr¾:;Òj: O?ÅJ>Í8Í8Zd»<ÑÂ>4e>,¬Y?#?j*-?®âF?úO9ì9×É£>Ä:ØO:ô R?þO>@Ø8@Ø8Zd»<@Lå>Æ>eâH?p?Û
Á>+Â9?Û2~¸>sS9¥à¾*:< fë;gâJ?@`>ýâ8ýâ8Zd»<x0
=¶Í<¿,?b[;ßÈU;×Ü,?¡¹Ü
*96I¿;í<9ìú8jA?o>ºí8ºí8Zd»<Ræ?
?	?üv?&CB?áà>r%]?Ó9ÔÎØ9¸¤>`dÂ;kdd;ÓãY?s>vø8vø8Zd»<ß8£>4tY>²'@?j7&?V)ô>F.?°Hÿ<×Ø¡<åI?Ã<Ûk0<~(O?>3
83
8Zd»<#=~Å<Ý,?ÀÎ;þª;Å?þð6ö²9ÓäÇ<x¹èæ89Â¿µ>ð

8ð

8Zd»<ó?þnÆ><çG?@,?8Ê>6?É×8Â¶99c>ä)Ø9´Ç9Aÿ
?Í>­
8­
8Zd»<c?°Ã>FP?ª?êÌÞ>ÔH3?Ú::ÄÆÞ9Ð¦?¥]7kö9ÂÙ<)>j#
8j#
8Zd»<åP?	Ð?ß?×u®?£ï?ó?æ3Ë9/Ôe9Wb?¤g);ÓWÁ:ÙM`?¡>&.
8&.
8Zd»<âÝ>^%>Ë_[?` ?¨æ0?ØpF?K=¿ôþ<ñaL?ùñ:uF­:j¿2?i¦>ã8
8ã8
8Zd»<CaÙ>/>òSB?g,ö>ò>ÅH?®z&8DëÙ8:C>.hË9²9,?
¬> C
8 C
8Zd»<îr»<E<.-?ÔNJ;²);è"?|¹*kD9{.¿E"¹4ÜC97tÔ¾o¶>]N
8]N
8Zd»<yò×<â¹<ðÎ3?Lhú;ÍÊ³;÷E2?ñëS¹9îI¿È:N¬×9ù¡?¸>Y
8Y
8Zd»<~¢[?¡4?Ä±E?nE?À?S:?ªÓ·×EP9w:½ò®	;n³:,ÙD?CÃ>Öc
8Öc
8Zd»<öm>>¥>¬j?¢ò?fk®>2@?Ø8I+¦9Ç0Ö=Zíy;ñ¼Æ:ø ?VË>n
8n
8Zd»<o¢>@ëZ>'>?Jt?]!?ÈA?/=ç7¡<@X?}±È<âPk<UZ?9Ð>Py
8Py
8Zd»<´]"=Úûë<Q#0?èëc=2´3=7X"?ÿÓ9x0Ä9H½	?æ
7w9nd<!Ø>

8

8Zd»<AÜ?»>¹Â@?'A±?3?B.?TÞ6Év9ÌJ<df8:Ån:¼G)?ã>É
8É
8Zd»<ÑÈ	?>\j?U'?êNÅ>!í>?À
ú¸cpq9/¾/]:ä":÷.? é>
8
8Zd»<>¾ô>òP>TL?ó>uã¦>×:?Fyb·,"l9
õ¼É:åÄ :]ã>oí>C¤
8C¤
8Zd»<<¼?vø±>B?C?®?ç\U?L3?Êní;ú|;MK?O(?:`v÷9¤ÀE?úï>¯
8¯
8Zd»<¡å>#J>;pE?$>RÀ?>0è4?èÈ¸ /9zp_¾¸¾¿:W-:&?.ð>¼¹
8¼¹
8Zd»<pè=i»<Ì.4?8-¢;Êh;ÅX2?¸<²Ú8h±¾¸GW¸bjk9ê½Rô>yÄ
8yÄ
8Zd»<jÕ<R=<f4?¯EÒ;}Ì¥;U"?ê¹£39-Ú¾ß-8òä9;]>Ô>6Ï
86Ï
8Zd»<tÕ>ÏÜ>rYC?ïln>Ì|*>Ð3?p=¹±F
9
\/¿ãó9/Þ:Â}×>t>óÙ
8óÙ
8Zd»<VDµ>lkh>W¨G?+	?ð:»>!&<?þ% 7|9	"=Ü¨a<4(	<R?>°ä
8°ä
8Zd»<²A?q?ß??úüü>#Ó¶>1?¾$9]*X9SÃ>Gâ91:½>>lï
8lï
8Zd»<?ª¿>@?0ëñ>:¯>ñ0?+}:V:lÛ>b÷9Ñò¹9@
*?ç*>)ú
8)ú
8Zd»<?|è³>öQ?7ì
?Kv³>^sJ?,®8.|9$>-é¨;eÃ;&?/>æ8æ8Zd»<õ´?µ¦?öMh?îßB?-ØÞ>nÞ_?/L8¾Þ9$k=:öOk:ºª"?1>£8£8Zd»<v?O>Fo?lÀ°>ÖüR>ÆuV?78ëE9òxí=¦:ÃÔ
:í>7>_8_8Zd»<ðoæ</(«<6U,?Ãg;z÷ü:Â?	³¹µîÎ8ÃC¿F®¸è9¨ý½Q9>%8%8Zd»<tjÏ>¤t>­=?Iïå>¿­>üd)?ÅÜ¸^£^9»Ä/¾­ê8å9¿>ò:>Ù/8Ù/8Zd»<>FQ?¿Èé>@)e?8¡?³>z|^?VN91¯9r`>0Ö:Þx9Ú]?>>:8:8Zd»<*D?ñnú>ÞH?e{?ûÝ>9Y6? '9ÐîÐ9=ÆL>íÜ;P;rù@?S>SE8SE8Zd»<Û>Jò>×B?s0?¯Ôö>¤6?Ã¯ì8úÐ¨9ëu3>¯*<s
Ö;6L?]>P8P8Zd»<r?¹1»>m,D?8Û?ÛÈ>åÔ6?HÜ8êhÈ9w±>®n±:oi:æèB?Ê_>ÌZ8ÌZ8Zd»<ú/?Óóë>Oî>?lPó>åÛª>½G6?_xþ·¦9êÛ½ÁyA:ä:7?c>e8e8Zd»<Ý´"?T×>áoA?g?¼»>Ñ3?P`8±G9ÀYþ=~
$;àÔø:JÄ(?mg>Fp8Fp8Zd»<QÁ«><àh>`Ï<?7Á>¡©>N[-?{A¯8oW9"p->Go;à";B<?Çi>{8{8Zd»<¢üB?Í?
ð;?íz?Ñ'?Ö:@?¹¨¼94ÄÄ9ºsõ>dt*;iø:`è/?5m>¿8¿8Zd»<Uw?®¿>¸JJ?Á\?ú¹>Ò9?Ôo9Æ	º9®¥>7æb9ßìÊ9G>Èn>|8|8Zd»<»j?'¿Æ>ñ+??a`?ó-¿>:2?ÙÛ39îÂ9üè¥>DH:Ça:øS!?y>9898Zd»<;ÿ>F¤>rG?Zf¿>Þ;>E9?Î¸²^9O"¾ì9}	:ÜõÜ>y>ö¥8ö¥8Zd»<(?X?©Ç?&Ø9?Ò¹>K*?²V9R9i¬>÷'g;;:H?õ~>²°8²°8Zd»<°Û?Äå°>í;?7J>ý8>©1?ß´­s998Å¹GÚÇ;{;¼ï9?Æ>o»8o»8Zd»<äuÝ>¥>"î:?É>¦`>Ô¼4?h`]6¼9O;b9:ÊÕs>ç>,Æ8,Æ8Zd»<Ì>Ã>Q>?Áãq>È52>ó¼-?òÝF¸+J9ù%'¾=Ä£9ª:Ê4>µ>éÐ8éÐ8Zd»<Ê$1?ó7Ö>¬±S?P)¯?«­q?9?wh9t69Ë
?´QD:(F:	Ç?Ã>¥Û8¥Û8Zd»<AÃ?4c§>K??ª³>ÃÓ7?î²·Òñ9Iÿ¼ÝF9MÏ9þït>g>bæ8bæ8Zd»<Ê?gPÉ>ÕF?ä?À«É>?c5?o¿73,9¥¶ë<ïQ:©¦:9÷>Ò>ñ8ñ8Zd»<->ÒÚA>Á;?yÛ2?<\û>£(6?Þh9Ð±º9>ÿ"­:2?@:rf?´>Üû8Üû8Zd»<
s?/`¢>¶L? y?â·>£þ=?H]¹E9ú÷¾à¦:JÕE:äV?ß¼>88Zd»<nî>b>{???-¾>Ó/?·ïe¸z¿9©µ½tI9§L9Â9?ÈÁ>U8U8Zd»<3nà> »>É{F?¯æ?¥¸>#¦4?A&96òu9Ø­>ò7:ôÆí9E?úÌ>88Zd»<yc?hüï>h¸r?aqÌ>37V>.Rt?9óÆ9X5î>#ªd:ñF:Á?¥Ý>Ï&8Ï&8Zd»<ØX=S=/?ô4ì<k»<R!?Âc8äý9<UF>4é¢;¨A;¯b#?µæ>1818Zd»<á?/¡>N^?6Îá>áL>RåB?¼'¹5&9-¿
æ:<íÈ95
(?	é>H<8H<8Zd»<ÂÉ>¨Ñ@>,ÚJ?1°>õÛm>¡=?ú¬G=æ<a!^?-	²;Ê'Z;°ëP?[	>G8G8Zd»<ÅÊ<Ô<#ò*?J.;@²;yg$?þ¹v"a8óÀîf¸oÊC92)¾>ÂQ8ÂQ8Zd»<!n>)>ý	??hk?ËÆ:?¸=?â 9§¥¢9Óx>óxj9ÍJÕ9ëµ>á>\8\8Zd»<?Å;²>È4S?ò×>l>xAF?Ãg9$^¤9ñï³> ®Å:ãO:`ns?®!><g8<g8Zd»<°µò>u¤>S=?©'?ô>¨Ê.?Q¬8°9R>¦>:Å¼»9i?X$>øq8øq8Zd»<ry¢>ê_>Á9?_æ?´CÖ>ðí+?L^"9ÏÅU9qÂ>oÇF;V;Å÷!?l)>µ|8µ|8Zd»<7R?Ã³>I???´/?Wû>áõ2?hÑµ¾²a9z
»
;óI; ¬'?->r8r8Zd»<û;«>­k>Þÿ9?*>ïo>m&)?¢&¸ÚF9ZÖ½lÜ:ÁT:>6??>/8/8Zd»<ÃÝ?£%?Ôf?®p?-?TO?r:,Ó9ÚM$?K?ª:Ájn:Í6?!C>ë8ë8Zd»<&öÏ?¥³g?*Åe?It¡?e3?eef?(#½9ëÖ9î,â>£³o;°kþ:0q?MN>¨§8¨§8Zd»<ÜÔ>=>R?ÁEæ>"%>& E?Åo±·¶R9ZW½un9à9Lr>éX>e²8e²8Zd»<t!?VÃ>.S?¦#?ëÑ>íG?
w'9¥s9>L5:ï
:êÕt?[>"½8"½8Zd»<z?3ÞÍ>[C?õ­?j[È>a±<?>q¶8¾äx9È¦;>{i<àúÄ; {6?q[>ßÇ8ßÇ8Zd»<Cr=?(gý>Nc??³È3?ý>&5?ê8
¡9í=Èÿ;p¨;SÁA?Û\>Ò8Ò8Zd»<Ê4?ø^î>z)B?è»T?ìÖ?6<?q¸ÃF9¿s.¾étó9:'áÓ>Ñ]>XÝ8XÝ8Zd»<©òõ=|¡=YÎB?Ùç>´ª­>«*?(T¹8tèð8[ðÄ>(: â=:¬§??+f>è8è8Zd»<} ú>q±>PÀ[??Ôò?UG?æd?ßP=!õê<M¨b?¤«:â?:Eád?1|>Òò8Òò8Zd»<6×Ü>îI>hØ:? -?¾Ö>t/?²¿)·ÕßH9.UØ¼,Nã:z^:¾}A?m>ý8ý8Zd»<SïÏ>§Îy>ðU?èï>RE> U=?vñ¹¸Nù8ò³¾¾zÚ4:ÉÓÎ9ÕÙ_?í>K8K8Zd»<t?¸¤>g[T?Ô?*½>-C?4ØÍ8¼89â·>(²:Òø-:Ñ¿]?@>88Zd»<v/ç>@]>.F?Y¯5?Ûäú>ëa9?Ë8e9vdb>6:,T:'`;?Í>Å8Å8Zd»< ,4?Vá>LwL?/?=ï>¦D;?@¬Ä8a9]ò>õ;ü:½Ê:Ù??k>(8(8Zd»<=­$?öï¨>+y?F? ¥>Ia?êB´8»9ÿý)>úyÌ:èM:/â;?¿>>38>38Zd»<Tl:>(Õó=Ë¹C?ÈË?¦½>Z`3?µÒ>= ñì<ó+N?­-:RÊÖ9êÿN?Ü>û=8û=8Zd»<)Þ>ûê>E?.?N¬³>|9?_8æ j9úåó=|Qb;<;A«K?Ë>¸H8¸H8Zd»<V?Ë×?ßïB?)X=??Îº2?û9úû8s'?)H:p^È9æ#?
£>uS8uS8Zd»<xä?âS©>X?îæ>>#àM?
Á8k97:ö=÷: ÇK:ó5?|£>1^81^8Zd»<Z=bá<É,?ht;g;Z;/~0?¡¯ì·:b9"ã½(
¯·J?"9ù½`ª>îh8îh8Zd»<µ?(?«v|?þ*w?Gô>Kc?vÔß9Ü²9O. ?½;Ïö¾:Ë#V?Ëª>«s8«s8Zd»<IM	?ª¦>æR?ÓÎ>1sH>ÀàA?ÉÖ×¸Lrl97°i¾ñ:ý:<U?b´>h~8h~8Zd»<p1b?è>ïx?[?ù3?sT?"|9ÐW997 .?lÈî:}y:Èu?Þ¹>%8%8Zd»<#ý?&½>è¤I?®Í> !>2g5?>:9ùÇ9M>]:Óð9à*?NÁ>á8á8Zd»<ô=?Ì ?=?iÝ>\¡>'[/?ç
8ÞW9WH¨=.Å9äÀÒ9²ï>#Â>88\þÃ<b?
?xo?@íâ°?í¿T?g::}Ñ?SÖ³:µf:-G?áÂ>[©8[©8\þÃ<÷Å?4>\Ùw?Ð[D?7ï>ì"R?æE99/Mâ>ÞÂä:¶¬:"eJ?ÇÆ>´8´8\þÃ<µù?~?>UôT?×¢> ]>ç8?Ø
9Ä_9F¢>þ-9ÿ«¾9ñXP>ðä>Õ¾8Õ¾8\þÃ<íg7?ïÈê>}úG?%?ÕºÁ>>q0?æ8fÍ9á`>Q[:^:âÊ??óð>É8É8\þÃ<£ª/?Ð×>@`P?"?þ@Ö>ë9?L9{@9n?í;äe;_P2?ý>NÔ8NÔ8\þÃ<:?ï»>ÆQ?b?0¨??H?;·9(v9Ý>?E_¾;.;èý#?>ß8ß8\þÃ<ä?DÑ>
y=?m)È>#>ï
5?õ/¸²9
c&¾¼9Ù{ó9åºÅ>§>Èé8Èé8\þÃ<÷f=R#À<¹?ØrR<ÜÄ;j?ß8k¥9Ìå=&øß¸À^9³¾À>ô8ô8\þÃ<[Wd=n°¶<_ü?ÌK<â¿;àò?~¸È[9qÓ*¾	#ý·Tù8ÜJy¾	>Aÿ8Aÿ8\þÃ<ö> >`ÐQ?a?\I?	P@?hõÍ9ØÒ9éú>½$'<¿Á;]?-
>þ	8þ	8\þÃ<´M-?¶±>V¦z?5ñ@¶À?ªL?V&6:ºÖ:	?WÊ3;Ó"Ã:3Þk?h
>»8»8\þÃ<±kg?¬?þ??E?£Äµ>îö>?ú#9't|9<á¥>H;ø±:|½>?×
>x8x8\þÃ<T2@?Á?9=?¸½~?Òå1?7J7?h:M9Ñ9éM{>êá9«8¨9ÿ8m>S>4*84*8\þÃ<¸Q?áD?`??ob©?eôb?å??e5Ë<óz<O?ÉÂË:ØI­:0?_>ñ48ñ48\þÃ<Ë>_¯Â=èL-?°
<lÂÔ;­ð0?Ë@¨¹FK9ÍäS¿µª¸ê©+9Á}¾»>®?8®?8\þÃ<+l?	~>0j?ã1?Ý·´>õÃz?%wj<-f<LÂU?4më9è°«96/?1%>kJ8kJ8\þÃ<ò8+?± Þ>
UE?äúø>Pb±>Þ©3?'ñ·¨B8² ¾8î:Ì¾Ã9í)?­3>'U8'U8\þÃ<^'?¶ßâ>>Û<?«Û>£N>Vã3?ër¸bÏ9*¹½8#ï:Ûý¬:Wñ0?8>ä_8ä_8\þÃ<ðÿ>&>&L??Ö?-f?Ü1?Oq»9Î/¸9>C?x:Â¢8:T,?%@>¡j8¡j8\þÃ<$}P?I?9jC?8Øå>#>{9?Éß7ÀD{9Ðÿc=Æ£9M¨Ã9|?½>&I>^u8^u8\þÃ<þ?Â>"@?a!?Ü£ë>'S/?Fâ(9ÁPP9ÖÏ>9¢:ùmj:3ô)?_J>88\þÃ</$$?ì+¹>ùìb?2r???yÇG?¯ªç:7:D?/¬;¨:ói?!N>×8×8\þÃ<ô¶Æ>ß]>üGe?"Á?JË9?K?{ãÅ92?®9ó]?t;M;
A?N>88\þÃ<KY>>Üð1?«}:>(²>à*?ñy0::¡	:å $?%áÞ;<f¡;öÁ0?,X>Q 8Q 8\þÃ<º?¤>AëL?=?¾Rº>}O??Ø?¹¶
9áÎ¿u÷:L}®:ä5?åZ>«8«8\þÃ<èÒÃ>4>zA?qÊ>i>èt.?~6þ¸T9¾	ì9äó:ßÆ>Y_>Êµ8Êµ8\þÃ<)±>4f>©D?îÏ>öj>Lá:?O$J¹ÜØ8^>DÀ
G:bp:%B?ëa>À8À8\þÃ<7?Î>j³:?ºÜÒ>ÚU>á.?l ¸÷÷90Ú½PRT:FÙ:8K?<d>DË8DË8\þÃ<Y±\>FT>~A?¸A6?6?ëÆ4?R8­9ÚÌ=Q4Y:v):n$?m>Ö8Ö8\þÃ<1?©ÂÐ>;ÒA?z;?_Ù>
s9?\È³¸ËG9ù¼!¾<+O¼;¶D?¸x>¾à8¾à8\þÃ<?2}»>ÒH?v1É>ú>Î©A?æÚ¹·8L¿3:Õ:ÓÆh?>zë8zë8\þÃ<'>
õ>>·:?öA<E<V±5?_:¹z»Ï82¸¡¿ÈC_9åÔ\9i?
¨>7ö87ö8\þÃ<¶&Ü>c¦>=?À9>\îE>­O,?248Z°9ZY>
;vQF;ù/?ýî>ô8ô8\þÃ<
¥>kN^>i«>?¤Ð>?X>nú3?«ÔÈ¸Ò3
9Dº¾®å:Ù:}ÆZ?>±8±8\þÃ<º×Ç>e>Þì<?LÂe?Cè!?U¤5?è58²n·9òè9=kÍ{:ÃA:W&?h>m8m8\þÃ<±´?Ù;½>wF?ÄJÄ>T>94?+O"9|9¤>®:Ì©:pg?%>*!8*!8\þÃ<Tjh>Õ>ÎRF?ÇN?âÛ>O8?Ù¢T8=IP9[¬>s9ºÏ¿9{É¼>'>ç+8ç+8\þÃ<rî>>kDC?~Î>
I>Á.?0¹8âÿ9N	>ý:zw&:³	ö>m7>¤68¤68\þÃ<X=æ>sû>?N?è>6Ý¡>/ç7?*ß[9:þÕ8.?»C:D4:G&6?=9>aA8aA8\þÃ<îò>9 >ÄA?>É?­á>«/?%9sóK91âÏ>Æàå90B:6ÓÃ>;>L8L8\þÃ<%!?[äÙ>.Û=?zñX?Â?96=?KJ'9Ñm9ë@´>Ê:£:F·y:ZV'?I>ÚV8ÚV8\þÃ<ç?9?½?(_z?4è>è?¼u:Ï:xRi?ð:àd:ã1?JT>a8a8\þÃ<»ý$?0ß>?§K@®¦?çY¥?G¯9øÙ:Jg®>6<ð>;ê?¥\>Tl8Tl8\þÃ<Ö"?ÇMÖ>LB?xÔ?­Ð>*ç7?Øñ9Ç69'@Í><mð:>F:ÖS?qe>w8w8\þÃ<?µ>y>º9?Wø>µ>K/?¯¶s½^9¼·I¼l9ßl£9ÇK>
r>Í8Í8\þÃ<%!>/íá=6?9>å9]>é)?ªqM:P":'E"?È§<èù×;ß:?>88\þÃ<lÐ5?ÑóØ>V?\#<?
ñ>ÊG?»bC9$y´9>}¶²:÷h::.E?>G8G8\þÃ<øÐ[??¥õT?À?È?qj?éÆ9[=À9%tÇ>ßh;©:O,p?>¢8¢8\þÃ<'Ã>Û>¤ 8?Þ>W:R>ú\)?w*8$®9ÊÒ@=:Z¦9ÞÅÞ9*¿>*>À¬8À¬8\þÃ<!-K?¯ËÝ>^j?E?ìÙ>Wih?)ø¹ÜÑ8³'¿U%<Lµ;ýi?s>}·8}·8\þÃ<_&?c¬Ø>~×D?O?¦¹>°;?\ÓÌ8Àg°92>
Ö9LÞ9^ö>Î¡>:Â8:Â8\þÃ<üû?jP½>ºVX?)x>vøI>)E?|M"8Úh¤9)¸|=¡õ39ü9b>¬>÷Ì8÷Ì8\þÃ<Ã>T?3rò>V`?[Q?f|î>»`?9Zb9ò;?O~©;]Ib;×¿??­>³×8³×8\þÃ<r¨5?ë>XjE?¹æ5?ð4í>PD?Õç£89òg>ãK::¬+?E¯>pâ8pâ8\þÃ<ÔJ?ò
ñ>üV?÷Íç>G>Z??F?±8tªw9167>ú0:«R):>É?¯>-í8-í8\þÃ<û´À>mt>e¾I?º>òéZ>s6?5·C9xöÐ¼¶®Ï9Z#¿9N?Mº>ê÷8ê÷8\þÃ<OÖê>´¹>>_?õV?¬ù?¾`B?h9Ö·¹I9\î½ú:y%$:Ë|h?±¾>§8§8\þÃ<g?i]È><?Û?8vÜ>V[2?Ø¿ã8½h9êa:>¼pÿ:¶Ô:¶?þ¾>c
8c
8\þÃ< Ù"?pÏ>IøH?ÏÛ.?¯Èø>4î3?>s£8íë9#[±=G/:8:.?ýÕ> 8 8\þÃ<î4?p»>êíu?÷?M?,?fM:¾¶y9¢?Ä§:gÚf:#?9?ñØ>Ý"8Ý"8\þÃ<Ú?2>GS?°é>¨>>1?èm9æoÊ9Wm><Û9i4î9aë>¼å>-8-8\þÃ<Üô>D«¦>w;?Âàß>u¨>Æ
*?^~%¹Î59#é¾+;af°:\D?té>V88V88\þÃ<+?èJ´>F N?8iÒ>í>4?í<8Õ¨¢9k«=}s:%²:ÂQ?ùô>C8C8\þÃ<ÁF£?5?ñ?uûÑ?ZPK?½2?|P9Æÿ98èÌ>sì;B4³:PS?v>ÐM8ÐM8\þÃ<­?mÈ>æ=?cÙ>¬® >Û[-?Î8¼u59¬¿>¡:Ëö9%?e>X8X8\þÃ<³k?×òÁ>T >?½Z£>Ñ½k>rd1?´¸]Ï8ê4D¾zôÞ:Wì:T=?à>Jc8Jc8\þÃ<õ?ä>wÅ>F\:?¾ö>b>;#/?<¸èd87Ã¾Xéê8·G9k>>n8n8\þÃ<¹6À<û<í²)?W*;Hf;õ?­Ò¸5@¹9£/¾¾9=¸º9¤O¾$>Ãx8Ãx8\þÃ<ß|ý>>CS?bn>Í8>x'D?Æ¶Ú7Jw9kb=µ¾+:©R:æ»?%>88\þÃ<ì ?åÅ>râ;?çÝ?Û#½>£ 1?*HÓ·³~9r³3½Î¨;µb;µ=?o%>=8=8\þÃ<Ý?¿9?äMQ?£?Tç8?F_G?2:Þ¡¶9¨è>?Ó1\;®¾;äo0?G>ù8ù8\þÃ<f:Ç<^×<~I1?ã±J;¬Ç8;òh?È&Ø¸¢9ÍùÁ¾üüL¹ð+39q¿`J>¶£8¶£8\þÃ<Q7û>S¸>×ðS?X¥?¬®G?øp9?Tz9v©Ð9C>Ý;È<;·ÆH?`S>s®8s®8\þÃ<cM?n¬?ùrL?f?á¹>ðä@?û8¯9wÉ>¦&ù:Ê'§:ØÉ>?i>0¹80¹8\þÃ<â[h?	tÊ>^è?÷¥?$å?4íW?ñe;s;1:D?gú:)ô*:c?ck>íÃ8íÃ8\þÃ<Ë³>Ø6r>1>?è>zk>!(?ªÀ8*~9A>Ì+:96§´9àè>Äo>©Î8©Î8\þÃ<ò?Æ"©>!9I?`]?ÃTF?Á-5?Þm:U4!:Gß<?9;á²Z;O>&?mt>fÙ8fÙ8\þÃ<4¤t>¹>ÅIE?mp?É(?6?>Æ¶¶²9Ó 9¼?I:bý9+SK?>#ä8#ä8\þÃ<;á>²H>ÐG?cC¿?3?¾Þ<?«½:Û¥Ú9¢w)?r{;_s;ÿZW?G>àî8àî8\þÃ<ur?ï1?¿F?uZ?_~
?# E?}Ü;3á;PÓR?e,;X`ç:Jó>?b>ù8ù8\þÃ<þÎV?«Ûë>$'i?;à@ÒV¡?mJd?àH:îü9ÿBK?èÂs; 5	;ofc?>Y8Y8\þÃ<Aü>£>ûkE?µÖs?±.?eª2?èÁ;9÷¸:~:?=%:¾Ìê9)4?>88\þÃ<ºC#?pÎ>!fJ?þ>9A>liS?z¸kñ9Ç?ê½5Ù969e_c?³>Ó8Ó8\þÃ<4ú»>t>
â;?Z8Æ>÷d>ð0?r\A8^û8($E>[õ:ðuÑ9mc2?¡º>$8$8\þÃ<Ád£>pÅV>sÂB?9ÙR>t!>!)'?4b8ãX9ÄR°=¸Z(9Ø]t9^°>À>L/8L/8\þÃ<ÿ?¸´¿>P¢E?¬¬>Óx>{÷0?o9ä©¾9>Ð >azí9 ôâ9ï?ßÏ>	:8	:8\þÃ<tè>>ìÏA?£&Ë>E?>ÿ-?sA9ð:I9á=?ë:ÉÐ:C&ð>ïÒ>ÆD8ÆD8\þÃ<7{?ªÁ>åªQ?jë%?aÜ>ÐA?¬O9üm9)Vß> i:Ý:ËH?#ï>O8O8\þÃ<à!Ä>ÊÃ>®;?Ò&?Ø> )?Y7W9¼þ=Lò9GÐ96?ð>@Z8@Z8\þÃ<WÞ?]]ð>ê?Þ«?+&?a/?$ú9H}Â9 ä$?K#:{:¿	?>üd8üd8\þÃ<¬Å>Q|>4°H?åÛ¯>|{>úô2?²R9ÝO9	î¡>2H<3ÅÀ;Íÿ0?>¹o8¹o8\þÃ<Æ$?cÙ>TÁ7?	¡¾>&>[ô&?99,>î}Ë9k¿ 9J	"?À>vz8vz8\þÃ<s}å>4¯>·K?]?ûC?>5?øoú8òü9·Í>áéå946Ô9`­
?d>3838\þÃ<DÅ?ª>Je?8Ì­?àgT?ÒwQ?vv:Oï¨9µVS?kØ;ÿ];y?Ê>ï8ï8\þÃ<QA=n¥="¥)??¡;ó5;V?ª§­¸ê9M¾k9(¨92­z>f#>¬8¬8\þÃ<G[Ô>Ø>ñ_:?rà¤>XGq>½ï.?¤°r8ÌØh94i>{©:÷:÷R?Ï&>i¥8i¥8\þÃ<O?Zg¿>s@?¶mÙ>1·>á
5?Æ¢K9	0À9ë>´`À8l¦z9à{D>'>&°8&°8\þÃ<+?>C¾>$f?x%Ì?2?¤ø??n,â9ÌÎ9×M?­Â4:R·9ôÌ|?²F>ãº8ãº8\þÃ<æ?s¥>`I?é">óZ>Ó/?w.¹xæN9¿Þ×¾b:½:É9ÊÀ2?ìM>Å8Å8\þÃ<æ>éª;>cH?hOV>Z->¥/?¨Á8
1B9Ð~>`k:â:»G?áN>\Ð8\Ð8\þÃ<Ü?â+«>»kQ?¨V/?$
Ü>ûK?^×9½Úd9¦®1?ØA;hð:-´N?Êe>Û8Û8\þÃ<çî?lÌ>Ç!<?®â¸>.M>F7?M!9m9Û­>;æÓ:A©:B@ ?Ø>Öå8Öå8\þÃ<+"?È$­>á×D?S?þÔ>Í3?uñ79:+c=r¹;Ý:S%?Þ>ð8ð8\þÃ<©ç>¿T>1DI?ª2ç>( >A8?¦þE8@ó9­¶·=ÿº;9Õü9
>b>Oû8Oû8\þÃ<Õ*?L/»>?6T?Ì*f?(?´3H?@¶g9)£9JÇ>hK3:0:?#>88\þÃ<gË?èÿË>
´5?Á»Ç>ö>1??Ò¸ ¿9+ÌA¾­Q:¿î:ÿ+?l>É8É8\þÃ<I(Ô>ug>jA?ÓB-?2cþ>û[.?¶ºª7¸Çì8v¸=}D:,4J:|,?H¡>88\þÃ<z)U?Þü¡>áo¨?A,@j°?;¶?¹Ý9k$m9¥'o?sú:Vô;:eD?L¦>B&8B&8\þÃ<`®<Ín<ß$?þDÆ;ïâ;qQ)?^@¹¹RÑ9F0¿`ì6 P|9)ùo<¤¶>ÿ08ÿ08\þÃ<Ew>É~2>òQ1?èþA?ã>?'?ß;_%1;½*;?p=[Ä+=J3?;º>¼;8¼;8\þÃ<¡»?À×?þ_?Åk?ï¦>ôñr?bB8ù²Á9AMÁ=%²1:wk:§ú!?ï»>yF8yF8\þÃ<a=æ=ª4?!£=ªq{=Ã&?A<L8·º9«øÇ=! ;e;{$3?Ý¾>5Q85Q8\þÃ<ÏD?ü×>9j?9KÄ?\FA?Øÿ?à¶9Zy9õ;?N?);ÈÆ:möY?À>ò[8ò[8\þÃ<L? xÎ>%}?Z@+¦v?XÝ?.âÇ9jL99þ'?¸yê:mjh:f"?ÕÃ>¯f8¯f8\þÃ<ºæ%=hWú<¶¦)?¿9m;<;3
!?¦J¹Ë1ç8Ïd`¿úo¸k:=9"
B¾óÇ>lq8lq8\þÃ<Dú>ã?«>
â:?
2¢>q>â+?%¹¼K&9NÁF¿É:W:é?TÌ>)|8)|8\þÃ<¡Ý5>x#ï=^°B?gøØ>û?>î~/?oR¹¾9XL¿~W9·9Ùsû>¡Õ>å8å8\þÃ<TSL?(0õ>ãUU?;÷>ã¤>(ì??/	9ü}9Rç?ÊRy:ÒÓ@:%?û×>¢8¢8\þÃ<Ó/>µ£?>¬>/?ð>wÉp>?×Z:þK:e;?Ð¹<L)<àü-?¿î>_8_8\þÃ<£5£>ï~5>5f??R¬>ª>?õú	¹»Ä09|ÓÇ¾¡<#u<Ú1U?.ø>§8§8\þÃ<(È>Í×>N9;?úîÛ>¶ý>/2?b­9»÷a9º=>ü­R: §
:_>?>Ø±8Ø±8\þÃ<ãv?:å?£E?ÕÚ?¬0? »@?½1;hUJ;ðK??Û,:T¬í9É/:?ê>¼8¼8\þÃ<À°À>Å6L>åq?)Â¿?týT?#{f?}93Õ9ÖK²>FÚ;{½:z·f?Q1>RÇ8RÇ8\þÃ<hâY?´T?B,Q?	é?MÍ>0=?ñ9É9¯s>ÆË:»Ó÷9W5
?®U>Ò8Ò8\þÃ<DHÑ<M*<a;L?rÆ=<q=;;?.:HZ½9Dl?±;Ô:;¢G?X>ÌÜ8ÌÜ8\þÃ<`¥U>)à>L4?CB> ">É,?ßì:w¼D:pª+?Â-á<f<¤ä;?j>ç8ç8\þÃ<22>ê>Íà/?ÿ|1=T=·0?6£¹¶?8>ö¿1£89ñ>Øq>Eò8Eò8\þÃ<±k=r/=;ô+?^C;
¥!;´?­6R¹§MÅ8 `¿²¸J°9áÐ½ât>ý8ý8\þÃ<¯É?Ê¹>7P?t<
?YÃ>á9?E¸#±­9%Sf½GÞ»:ðî:F;?I>¿8¿8\þÃ<9O?w£>Zb`?lâ>÷¸>;ìP?@C¸Rr89=`¾l¤ç;Ó£;Ñü4?x>{8{8\þÃ<2£]?áÿ>½]?Lò«?;^?¹F?CC«9j9ÿ?Jî;ïÃ:·§?Ú>8888\þÃ<Á¼Í>zË>ÓD?Jc>àôF>Z67?ù8gL9¡»=(9sí9Ae>>õ'8õ'8\þÃ<pZ4?6×å>TáH?²?C¹>ôA?Ý¶«¸\i9K_<¾_É	:;æ9Ái?î>²28²28\þÃ<Ú>¦`>+y?ä7?h
:?µTM?V 9ú¬9n>úê=+ô¤<ÙÄk?ö>o=8o=8\þÃ<ñ3r?Kú>¹w?¹{n?ûOà>?ÕI9ÇÍ9Æº>uü&;AÎÇ:>óU?¿>+H8+H8\þÃ<HgÖ<æà<ï.?U«;ér;44?è|&¹/9ÏØ¿}cZ7h09Gù²< >èR8èR8\þÃ<o©µ<h<¹+?u;ác;!w
?¦¾¹ÆxÜ8d	¯¿4
·¹Mæ8%.½B«>¥]8¥]8\þÃ<<?
õö>iC? w?\Â>p32?8þâ·ºG9:O½}=;/4;
'?6®>bh8bh8\þÃ<4ð<ûË¹<m%?´Ë#<y×<¦Á?»
r¹·;¶z%BMÅ·|'F9½¹¼dµ>s8s8\þÃ</z?dC®>áåL?}?0ºÈ>F8?3H¹ r9}º¡¾M	;ù´:Á¸B?R·>Û}8Û}8\þÃ<+'ý>Î6¨>
¢@?Ìâ>ziX>,?³¹æ>r9r§¾oM9ú
9J?4¹>88\þÃ<j,?á>në©?·­?QÝ%?ye?Õ9¥£³9Õ>f%;J:âµ?°Ë>U8U8_Ì<>Ãë>õ>ºï>?6A?"óÈ>ÍN,?K¹ H9Wó§¾<{W:þ":Ê1?gÖ>88_Ì<V·?$h·>Et6?É¾>6>Ñ*?ÞoX9[¿+9cN!?*ª=;pÙþ:b>? Ø>Î¨8Î¨8_Ì<Å}>rx>¤þc?¥¢p?þ°?¹I?8±=åàV=WðR?Ý;%ð;îxi?~Û>³8³8_Ì<û%?Ò»å>¹õ8?>TlI>·õ,?2K8&/8æ???8909W2Ö>®ß>H¾8H¾8_Ì<®´ý>Ü>³> ,5?ºöÃ>Fô>ß)?ÆÃ·ÆÖ8é'é½·w:L¥:ä?/à>É8É8_Ì<A®>à?>=h?ê#?Ô>ÑE?Õ8M9ºp&9'Ó?¡Õ<¼÷²;íÁW?R
>ÁÓ8ÁÓ8_Ì<®#Ç>ÏK>Ü#B?YCû>{¸µ>òû0?òBO¸là99+I¾4ñã9³ø9f/ë>b>~Þ8~Þ8_Ì<
"=ô±ó<S<*?6;ýr; ­?Ó²¹*8ïÔÀå"a¹ÈÅ9§^¿»">;é8;é8_Ì<LÀÖ>²º>J?ºa«>n>sì7?_ã!9æs9'ª>ô	:Ö:lkm?-#>øó8øó8_Ì<Üá=!¢É<?Ê-?¹CÇ;âø;§%?àM¹Òv9*Õ¾aÕ4;Â;¬,?Q,>µþ8µþ8_Ì<¾Þ`?¤?6	O?¶?Cû>­p?¤oK9g²9þõ>9
kÞ9ç>`3>q	8q	8_Ì<1®?¡N­>¹^?Bµ]?b¿
?4H?/æ·xÞ8¨¼@¾1<:í9D:¦oN?P4>.8.8_Ì<4Å>L4N>Ý B?â¡>¸j>Õ/?>}ó¶÷99ùl¨¼/\:®jE:Ã?|H>ë8ë8_Ì<¼Úã>Øk>>?ZÕ>L¸>0?mg¹&9I³ÿ¾ÙíØ:ÈÓ:3°5?I>¨)8¨)8_Ì<u3u=ú:=nÛ'?êl=¤Ñó<ä?W³¹Òª9£@¿J5V::]:oÎ8?ON>d48d48_Ì<¤j­>Îp>ð8?Gô¸>pz>è3,?kO¸¯Ä8ü¾®):t1À9ñb?aQ>!?8!?8_Ì<þ´2>bÞì=$A?N?8>?Ùµ0?Éÿ±=íg=Ý¼D?>IÔ<¦´<PÇ;?Ba>ÞI8ÞI8_Ì<Ô2?¬Ê>8¸=?ýÚ>´9>5ð6?Aù<¹P
9Aâ.¿úÆ_9ßëÜ8§?÷d>T8T8_Ì<ÍÌ>y>+ô;?#0?Å?0?ü·qÞ8ðZ½½²æ9BÖ9kcY?¼>X_8X_8_Ì<g³4?æ>R®H?ò)¤>j#o>3½/?ÖîÃ¸\
79Æ¾r+a:
îL:R¤?Ñ>j8j8_Ì<pU?½m?sS?l)?}Ù>*õF?ºÜ8BSm9r >3ÙN;?j;é=?Ú>Ñt8Ñt8_Ì<N¯>Bwd>IoD?u*?£eî>6?Ê¸zB9®½L¾Ít:û%:Õ:=?ë>88_Ì<C²z>ü>Ql_?CÏ?ØK?1Ða?¡¼=#T=¡c?Xá;»C\;ªÑ9?I >K8K8_Ì<½&	?pM>(g\?¢HÕ>j|>àOX?n~¶d59:V¼ïíâ9ó!l9Âv?ä·>88_Ì<j.>+è=4C@?û>9»>e«+?dÄ·¿Î8Ó«½ó9ØZ:²cÇ>¦»>Ä8Ä8_Ì<h?:À>>?¦-Â>]>Zb1?0r7(*9e×`=Ûo:49:<%?îÏ>ª8ª8_Ì<1p>}FB>K?úª?LÚ>0?r·%Þª9­ã¼d:Oõ":ReZ?õ>>µ8>µ8_Ì<üvM?Á¸?PL?±?½þÕ>læ;?Ö=9dÚv9Ä>Í'b9ûÒ9Æ>1ø>û¿8û¿8_Ì<>'?,Ú>¶D?!å>à÷¡>Z5?Ö¨9OâÅ9p<>~Ô9áçÂ9Ý±>­>·Ê8·Ê8_Ì<?ó>¾é>úíC?Ê>ÚK>Ð5?²7*£98³=æxË:J®:>?D>tÕ8tÕ8_Ì<v>êé)>ã±b?kWy?wÍ?ÛØL?'ø=  <&_a?Ùü5:Aëý9­z7?)>1à81à8_Ì<¡I?)·>£7?½Ä>µè>q¬-?n´6¥
V9îW<Û$;åÿ:/³$?T,>îê8îê8_Ì<È±C?Tø>ÊI?«¬?ß¯>:L;?¢d8ßÎ9|}=+H8Ü£>9äU>¶>>«õ8«õ8_Ì<Å5?.^¸>e|?²K`?9B?x)N?Ïç8ÈÚ9³P>Ê :ù÷S:0B?YK>g8g8_Ì<«Ø?@Ç»>k¾B?p¢Ç>lÿ>¨t1?¯ÌÍ¸Ê0-9®¾²Ù9â«9P­!?W>$8$8_Ì<ãx>¿$>)A?%Å>éb>U-?|Ï¸b­9y¾q@:\-:0?w^>á8á8_Ì<µÆ?ª>¹ÛS?²Ö>>ý)B?;+<9ÑÌ9­>a»t:ý:ãU?Âf> 8 8_Ì<ËÑ=¬t=J[?"E?	?/8?çïº; S;ã/b?mî;«`;@ËM?¬m>Z+8Z+8_Ì<C_=}Ç<}g/?:<
á<kO#?Á!7<Wð;BC?7(¸Ü¬9{Ø¾Íw>6868_Ì<M/?Z£¿>òD?î?7m¯>D2??Qû6½9ô¿n<¶:üA:1?(y>Ô@8Ô@8_Ì<Õÿé>¢g>WD?É>mða>¢a/?ÂF8æ×8·M¹>æÞ®9û:}­>Î>K8K8_Ì<=¿S=-1?3-2=%Y=Í(?"¸§ò9?Z¾V;]ß¸:±j:? >NV8NV8_Ì< _=¶=Å¾2?Ttº=öQ=^%?ÊÛ¸t9&}E¾ñ9[|¸8CyO?m>
a8
a8_Ì<?R2?SK?a9C?¡cõ>qªK?XÄ9Ex9`Z>®W4:ð`·9ïÂ{?f³>Çk8Çk8_Ì<y§>yªX>ÿàE?ã	?ÊLÊ>³b-?°Æ8Ó9¿9¦þ>­@³:xç:+*?Ü¾>v8v8_Ì<¶ÿ?/Ù­>àØC?®X-?*ìô>Å/5?Úk8oUw9Eó=ôåÞ9Kº:a£Ý>¼È>A8A8_Ì<Ï=û´ä<DY'?Ú·;;v?Ä£»¸y!G8.:q¿ñØ¸­¦9S!¾uÉ>ý8ý8_Ì<KC?1¾>{r;?R¥>&t>a-?¶ðî·ÍëS9ÍQ½K´Y8R<Y9±F>aÓ>º8º8_Ì<ïA±<ýõ<¢F#?¥;â;?¡¹îf59Âþ½¾·îA)9Íf½ìâ>w¡8w¡8_Ì<¼1?"u¥>î¥`?bP?V¶>Z?»¸`fD9¬B¿½Õ;!:ðh±9q¨h?ºå>4¬84¬8_Ì<õè=OÎÇ<@Ú,?rÞ;¥;Bð=?9b¸9ÙP¾=h¡¸ÎoH9©&N¾ò>ñ¶8ñ¶8_Ì<n?¤HÀ>PB?¥ºÅ>¾¦>b¬2?ä¥8<Æ9k»>¿®;]*;4ÖV?×>­Á8­Á8_Ì<¤©¥>ÎW`>
=?">QXb>%ï*?ÖÜ_8K$9êÕ=c;l)3;Ð>?í">jÌ8jÌ8_Ì<Æ?­D+?Ñ
O?·?O©´>­Ü@?7q/¹Ë9P¾gOì9üã9ÊHC?z,>'×8'×8_Ì<`æ>Ø>.=?;­>è't>>6?Éçð¸d9-0¾_¥¡:¸Ú:V½?Ã->äá8äá8_Ì<béý>Ó«>òh=?	®<?]g?ì\2?zo9-	:u_>1<l.<m/?y@> ì8 ì8_Ì<­aj?x?xb?'¦?)h?á^?L 9R9?RÃ>]:ªì:
X?D>]÷8]÷8_Ì<üÔS>ú>d°K?ê°K?¯Ø?1?¨t:"3a:p#?#
1:>r.:"ç?¼F>88_Ì<?ç>>^AC?O©>M®n>åé5?½1¸%9V©½M1:é:²5?H>×8×8_Ì<-?ßÏ>~¡C?KOÈ>RY>f0?LÁ84¢9á_>Ûáÿ:Çû³:6ú5?½H>88_Ì<§÷>TI¢>@MC?qÊ?·²Â>2I-?¬\\8½49-É=ÀÑ÷;Ácµ;à.?N>P"8P"8_Ì<§£?í[Æ>y«:?g	Ó>¹Æ>o!*?¯'
7Ç9ô5<ÿ#9Ø_9E»>ÉO>
-8
-8_Ì<8=ÚÞ<''?&;ód;¾$?Ã¯^¹ãwî8Úo¿÷p8z|9ló=sk>Ê78Ê78_Ì<Eqb=´ï =4?ØÊ;ßM;WC0?GV¹§{8C¿3Ò«8LH8Pæ[?q>B8B8_Ì<ÚÄ?n{{>?c?	â?07?Åwv?v?9Q9nrê>®dh;¬;¯M?ot>CM8CM8_Ì<!v¶<v<:P0?G¨;k7;=?{¾`¸¥49V?¾Å!¹`Ã9tm¿mz>X8X8_Ì<6JÞ>?ú>,7N?¨>xg>¼:?»¶[8cç½rÝf¸þK9h«Ï½¥{>½b8½b8_Ì<(xÌ>¬Qb>êHg?HR?6³?nÒG?-·?ä09Ü¼&I<Þæ;Ñ_?Ù>zm8zm8_Ì<¶å>ùÊ>¯­I?eG?àÓ>OJ>?tW¸)ä_9u/&¾Hñ:Îø :Ü??¦>7x87x8_Ì<ó?NS²>É»A?ï±>w0}>	ÿ2?N4·®pP9s÷*½|;9§Oe9RÑ>>ó8ó8_Ì<
Nx?efÜ>Â4?WqÑ?¥B?Ôº?®r:ò¢Ù9«39?æ©Þ:²ðW:Aü?>°8°8_Ì<J]?¸>â$=?ç>>>=Û+?^­¸v]W9í²M¾2 «:c:yA?<¨>m8m8_Ì<¯I?5Ñ?Eo?rå?â?n?ôH9*Á²9sîÒ>cP;uþ;}×L?ª>*£8*£8_Ì<,¹?!þÈ>è&<?yÊ>­4>A[3?º¹¹B9tÍ¾r@::Ò$?K±>æ­8æ­8_Ì<ñãÙ>ë>¯??ÔÐ>Aÿ>
¶.?ú9;Õ¯9âÇ»>»+<Ô3ú;Ñ/?m·>£¸8£¸8_Ì<A©Ü>­>¯ã<?X@Ä>÷>Éb1?_78vè9Çå=¾^@:?g):Z?¿>`Ã8`Ã8_Ì<&Þ?¢SÐ>Ù;?|\À>Àh>úÕ5?àé7ßT9-=ß³":%=:5Ü>ÿË>Î8Î8_Ì<l`´=H¯=^4?4<uôÅ;z9?²:7¹¤O9Nüá¾=­]9Õ8ì¥>@xÍ>ÚØ8ÚØ8_Ì<ÓX)>tÚ=tF?þÎ?k@?Ñª<?(ÏS=à=\NQ?ßF<ññ;R?·Ï>ã8ã8_Ì<ð/?JßÏ>Ö¡W?æÿ?Ð¥>[@J?æt¸¿Y_9Ö¾
¦9rqH9¥±T?+Ñ>Sî8Sî8_Ì<öö>ðì>=üD?¿Àé>I¬>îª-?OÇ¸f³9âàÒ½´¶:ºv:·Ù?¦×>ù8ù8_Ì<t?×)?n?ÄHØ?Ù3?.î?éN;ßn;ºE? Æ:Q¿z:FJ?Ø>Í8Í8_Ì<ÍY&?w{Ê>QR?½õ?äY²>:H@?m{â7e9PËZ=#cÏ9Ì9^Ì?è>88_Ì<Ú"?ÀÏ²>µ&i?¿l?ÝE?¥H?³;"ÌY;ZS?k¸<ÏG<Ü7<?:ì>F8F8_Ì</Hî<ßp²<êì*?)f;ä¸z;¤?ÿã4¹¼ü8y²7¿¹Cý·¶9HýÙ½ò>$8$8_Ì<YN>Æ1õ=.W?`kx?ð[)?ÆÀ;?#ø£9}Á9ËØ>¨#:º9:òN?4ó>À.8À.8_Ì</]´>½n>@gA?sí>}¦²>ö *?¯¸B9£Ø¾àµ9:n:Z?êü>}98}98_Ì<¯Ò!?Â>ÙvU?àùP?{i?E?Oj·Aà9Øà¼z=¡<ºr[?·
>9D89D8_Ì<Á§.=B(ù<³s3?\zú=íÉ=ÞÆ?ÙÌ$9:àz9*¨>n;äiê:-§(?Y>öN8öN8_Ì<Æ9?`æ>
pN?«<?ýW?º)<??^38 À9Ia*>ûÙC:ê×Ò9Ìm?@>³Y8³Y8_Ì<ÍvI??ïû>·L?Íõ?/n4?ÖJ?Ûf¨9
ÖÁ9¥hÞ>¥ö:	V:k?
]>pd8pd8_Ì<Ùß¿>ô>ÿ¯??å>
ãN>?ä-?H¸·-Wn9³7F½s9¡Gd9ïâ?ßl>,o8,o8_Ì</I=lG=l0?Åã=xµ=@z ?9p¬Ó9×>¿b;0ë1;Ç"?_n>éy8éy8_Ì<§þ?`Ð
?³?ò¬Ç?¶l?X?ê|90:=|>äõ;-H;ªsB?o>¦8¦8_Ì<Jø?Ó­>.â@?r-¤>åél>qg1?ÑX¹ÆY9gþ¾@b£8Wó9X¿>+y>c8c8_Ì<<¿¦>	_>ÿï>?ìï>¯­>0?ÔÍ¸Wn9d]¾ì=À:Ê:le??y> 8 8_Ì<Ä+?1}±>Þ¾w?Ú**?K£É>X?Õü¦8Ë¶¥9Öû>ë#z9yä9O#>~}>Ü¤8Ü¤8_Ì<¹?iÎ?K7|?2=?&Ö>îÆa?OÓ84Ò©9îð=YZä:¢:õûL?f>¯8¯8_Ì<Ã"?V4Ï>ùIH?¾¦-?÷Lö>`}4?9ªÊ\9Vg¦>àÜ9É·æ93õ>->Vº8Vº8_Ì<Eoê>öJ>Æ>?÷>©{®>Õ5?t´97½Á9Ìqî>·xÔ:sov:Î·\?x>Å8Å8_Ì<>¼Ë=³H?¢«?éB?àí6?¼=Ì>·<øL?Í{<!<?M?C>ÏÏ8ÏÏ8_Ì<Y¢3>oØ=xT?Ò?fÑ>*(??C×`=å
=>K?ôöì;I;'oP?¿>Ú8Ú8_Ì<Õã>Ö>Q?å?æX@?U26?
9`¨9ìY>E;ú
;°Í6?o>Iå8Iå8_Ì<Y>F>P0L?
ï?N«Ô>{4?
­8Ó~9vÖ->Z:c:±©
:/ÁQ?>ð8ð8_Ì<õ7?Ô¨	?2O?)=}?¿:?Ls?ã~+9[§9á>ýï:Ï%:àzj?M§>Ãú8Ãú8_Ì<fI>J D>YA?a#?97ä>¡Ø6?o·<Ùºg<ç¥J?x6:®ìø9_¨;?O²>88_Ì<F8?ýÄ¯>FB?¤-Ô>U§>~{.?éú81°936>Çø;ºÅ:ðý<?´><8<8_Ì<ÏK?¿Û?Ðî=?YF¶>SÙ>/ô0?½³8r:9¬>þ¤®:°d:3/?®Ä>ù8ù8_Ì<à?r¬>¡³E?¼®>âg|>70?.ÿH8L¸8Õ>:áË9ìò9	ÛÖ>¬Æ>¶%8¶%8_Ì<ÄÃÿ>+*±>¯É8?	³>jâ>ó/?éÁM¹Í9Cg³¾¢I9¨©9ª>õÇ>r08r08_Ì<TSê>^é>ñÇJ?Èh?»Qº>Ö
E?Õi>·v`9+Ù¼ö:¸	:p?Î>/;8/;8_Ì<Ê¥©> 2e>Û|=?äñ>ÓR>²£0?:Í7Ó9³¼=$%ä·Ô]9÷¨¿½
Ò>ìE8ìE8_Ì<Zï?<;²>WþH?JÉ>(X>I6?7¸CÎ,9Ý½Õ*×:f¼:iL?gÚ>©P8©P8_Ì<ÈßÂ>Q·>²(9?Rs>+56>Ù·*?@f¶»9{±¼vK:YA:è?/â>f[8f[8_Ì<°r?¥?^O?Çû>§¬>SG;?
¨9)¸9Uê>bûn:<ö8:@b%?nã>"f8"f8_Ì<­ô>>JæG?ý¯í>Æþ¬>¹Ý/?0ê¤7Õ'9Ä{=±}X9ÓÏ§9g!¥>¾ã>ßp8ßp8_Ì<÷ß*?Ð1×>¾FK?AF>?+@ï>VK?~¡Ô8P9ÏÎ4>ü;9:¡HS?¡ç>{8{8_Ì<½?Ã²>5Q?¹	?Ë4Õ>6Â=?E$9.9"ñ>4x¶:úìz:Ö(:?ñ>Y8Y8_Ì<Õtk?Q»>&¨ ?#ØV?æ>Ón?÷¨I:¥à9Óðe?mcã:ÜvZ::?;ñ>88_Ì<|Ñ?Ô#?åv?¸_?SD?jI?K« 9èZ9âa?aÍ:à:C?î>Ò8Ò8_Ì<.?Eì¸>ú²D?RC³>z>&7?Ëõ°8Ö-8]«?;G;J?K>¦8¦8_Ì<¿Û?Ö¶>O?¶Ó]?Uû?Äe8?N¸Ý<@,<\ôQ?_;Ób¥:Ê,F?F>L±8L±8_Ì<ñ
?9>³>wqF?E.?)#ä>2YC?·P9¨Ü?9Á"?²:;z:!5&?>	¼8	¼8_Ì<Ý	
?"\½>:?êp>³P0>N©.?*¹ ÷7I
À¡t9c9û}>²>ÅÆ8ÅÆ8_Ì<bÏ>ØÉ>B?òç>X²¥>³-3?¬Û£¸R9¾îÕc9¶9¬ÓØ> >Ñ8Ñ8_Ì<RÀ?½ù°>>:?'Å>®>ì-?EÊ¸s90¼I¾êVh9û9"Á>ç!>?Ü8?Ü8_Ì<¶ÿi>:> V<?e²õ>êµ>á,?ëwá¸·s8¦V¿Â¤<ÎR<JH?é/>üæ8üæ8_Ì<a?
 ¨>RE?Ô
?LÃ>´5?G9ÆW9S¬>Ò:£®J:OW/?©>>¹ñ8¹ñ8_Ì<9@Ý>ßÀ>L?á2­>Ø)n>+:?ä7ç99q8=9d¨9ª©q>±K>uü8uü8_Ì<¤ë>é>>?fÇ>Ù>x+?è8°·dÙÀï;²¯5;ZB?XX>2828_Ì<Ù?´ëÂ>¨<>?l?|ØÙ>Ìw5?´¿9+Y9é >+³:]»ÿ9âÛ?Zu>ï8ï8_Ì<¹ä>ñV>CÃ>?ï}?.¾<?lD-?¿(=*¹7=[zG?G@!=Ó¯Ù<ª¡=?G>¬8¬8_Ì<R11?|þÓ>wùU?:?&é«>ÚâG?	 ó7	¡9¡¥A=ñÉL:¸±ý9o¦N?ù>h'8h'8_Ì<<b>ì;>ÆH??{w¿>4.?a]Ä¸-³9Ea¾0äç9ìÐá9q?y®>%28%28_Ì<¿Ð>³êt>e1Z?\ø?ÅçÛ>%9?óß70ìb9«²{=¥:¤áÛ9LÊ2?%³>â<8â<8_Ì<ÉÇÍ>¼[>¸4M?¬>Ð>i>+û:?bi8o(9cOI>îH:ù¯ý9O{?·>G8G8_Ì<KM$?äÓ>¦×F?²p2?hÛú>86?r9í7º9Ó8>æH:M+w:À¹?^Ç>\R8\R8_Ì<Á|
?ü;±>Ò]L?ð+?kð>876?bi¥9Àû~96&?x(Ó;¬|;ÆûU?Má>]8]8_Ì<Õs=¬²¿<2+?o¤;.Âq;Ê.?YG¹lÓ8)q¿ç!¥¶Ð9@ ¼~ä>Õg8Õg8_Ì<Cä>CÈ>{@?-^@?U?Ô¸0?\Ýò¶þÙ9`¼EyÖ:X:Ô9?îé>r8r8_Ì<r3.?ôbË>¶C[?äõ?âJ?nDB?¼9{$9ÏY?ªtl:nf :U±<?¦ð>O}8O}8_Ì<òR?¼DÀ>_(D?4÷"?dõç>5Û3?G²'9q-õ9H/>Þ³b:þ4:¡sP?Èÿ>88a2Õ<Ouá>ÊF>º]?*B?)?íÜ<?¹9B9t9#?uh:2F:Ñ8=?ß>È8È8a2Õ<'õ?éZ°>0*K?ùÚÁ>¶;>>¦;?<ª¨9oOy9Õ0-?hK:5:÷D?>88a2Õ<,Ð?Ê2°>¹"K?Y?ìM¼>-2?ð9Ì9f¢ø>-ª9õB¾9>úä>>B¨8B¨8a2Õ<ñé>`>îH?ôH?LM?Á1?	9Þ9%Pe>íÜK:nL: ÿ>>ÿ²8ÿ²8a2Õ<-¢(?×Ý>ªB?´üS?î¥?ùL:?­ó.9ÚÌ¡9~g>í¦V;)ß:>]v?F7>»½8»½8a2Õ<Ø¿d?Æð>6s?q?n?(\?ýb9b¼9ù~>
¥$;ÛhÎ:w3L?B>xÈ8xÈ8a2Õ<*)¨>VVi>J~8?üü>¥pN>[-?Û8£92S,>Ïº:ö:ð
?W>5Ó85Ó8a2Õ<×Ë6?ü³>Ò©?^¶?³>ªAb?KÌÎ8àI9À>¼:ÖJ:jm?°m>òÝ8òÝ8a2Õ<¥A?ÆU¶>"N??R© ?þÎå>Ûø2?4l\8²±¿9Ô.=°9ð9ÅÇ»>*o>®è8®è8a2Õ<E{=÷ÅL=Óß+?'<H'ä;µÂ'?-Ó¸w°ý89¾n¸²+9\ä1¾`>kó8kó8a2Õ<Ht,?	0»>µÙk?Eí>÷>¼çI?zgÉ7Ê 9U =h³V;*´;ë7?½£>(þ8(þ8a2Õ<0Í>wh>Í]b? [ý>¤y>ZK?ø@l·nÝh9ÝÜ½],:p£á9C?©>å8å8a2Õ<øÙ?_7¤>¹M?âÑ?È8Ý>8Ø0?âÙ8Î9Z8>i¶9wÃ9¶>_¯>¢8¢8a2Õ<Ç:?¼¯>ÜM?Îø>èß²>Þ
2? ¤H9\@)9½?Wþ::*8:¯?Ç>^8^8a2Õ<+?¦	?w?®mÇ?n6?Â,?b*:XÀË9BV?ÇÄ:G:·¸3?\Ç>)8)8a2Õ<hc´<Èµ<nü-?-;Pñ;ÔN?X å¸ì89Ðü_¾Wí8ÛÇ9¿o>\Ñ>Ø38Ø38a2Õ<,;?¢ùò>'5E?¼Â]? ?ÿÊ0?º$¸Lo°9Ûo½s¨:ê6:ÄCE?û×>>8>8a2Õ<q¨?°>¼ãK?ðç?¬ÏÙ>&2?/l{97°9\µN?`ê<Õ*¿;¨ù-?Û>QI8QI8a2Õ<©N,?êt>@Ò?!+)?½`Í>ÝR? ÃÍ6Öà8DHê<cØ:¢:÷H3?`Þ>T8T8a2Õ<´ä?]¬>]ÜF?nµô>°«>
7?ÉVõ8Â8þ8÷>é¶§:Ù'C:à\?ù>Ë^8Ë^8a2Õ<¢í>^;>QG?÷Ö>ÀÏ>äª7?ôyG9H¢T9¶(ð>]fÈ:Nä:ÚG,?>i8i8a2Õ<&µø>·4>'Q?7ÍÓ>º,>¿¼5?ÜM}·î6M9Êþ½Ö¡9×é¼9úTÚ>À>Et8Et8a2Õ<¢®>"r>88?^ã >"êk>.?Öá¸bÍ9¦Ðõ½ÉÆ:d+:&©,?t>88a2Õ<eÖa?(?´H?Gs?6!?ç(A?æÿÐ9C¨9þ5?Ó;Ë[ñ:«Ì?(>¾8¾8a2Õ<`?s¿Ó>Nº?ÅØ?ÊI?Y×{?¡>9Ð`É9UGr>x¶:-\:ú'T?)>{8{8a2Õ<Âê>÷Ä>ä¼L?Ùýw?d%?/S@?·´,<ÞÏ;Ú±T?¨â9¬Ç9ªL?Ý2>8888a2Õ<eØ>sê>Ëî=?fVø>ËI¹>.+?FA8^9`[*>;:Sl:Y?v4>ô©8ô©8a2Õ<èý&?_ß>
:??«£?H?E';?§9zDã9[­>ÅZ·;½m;¥E?v7>±´8±´8a2Õ<Ê×>©+Q>º»>?Ê×û>Ý²>w94?Ê]9Æ%ó8d?1)\9-9/¹>úJ>n¿8n¿8a2Õ<éÕ©>ÉO>ëQ?#5>®;S>Ï@7?ìk¹£&*9à0¿1<\,Â;ÄìM?ÓX>+Ê8+Ê8a2Õ<fÎ?fµ>ñI?&?¯'?]?){
9@ÖÁ9Ú:>.LÐ:ßAO:x¤?l`>èÔ8èÔ8a2Õ<Cyq>-)>ã²6?ï=Â>yò>2f0?ý 9ì}9`É?`µ:(:7£?¥k>¤ß8¤ß8a2Õ<}Põ>» >©W?p?´@Å>#­B?h<9ÅSÄ9­Üu>Ýv:U?:?÷N?Ý>aê8aê8a2Õ<Ã2?Ûð>¿3=?Ö>Dü3>§ñ5?ð4'8y©^9å=À=Ïë9ê9aO?û>õ8õ8a2Õ<!Î>'3>Ëñ6?xý>¶¾>Z*?"¥8TN97ãL>BÊ9E¶9`	?D>Ûÿ8Ûÿ8a2Õ<5ÿ>[±>ùL?ãl?k¿>¡eJ?[°8äe9!µ%>x:ð«:Ôº?¹>
8
8a2Õ<Fï>9P=>Sw6?G¹	?è<Ï>%!*?gÏ8¦)9­9>/90K9v?ú>T8T8a2Õ<)³ç>±Ý>.9G?! ?¹Ï¸>õ9?f%S8ÊI9rï>k6I9­c9bÕâ>f> 8 8a2Õ<9'?cÇ>¶äV?\T?À
?«çC?­úß8:X9é§>ÛÍ7:);Ë9ag?Ô¤>Î*8Î*8a2Õ<4þ>¡S¥>0E?å²>é]>,b2?»º8¥9 T>ËÑç9q^:£0º>¥>5858a2Õ<ñ?}§>©`?áÌª?CdP?ÒQ?>9d±9\(
?¨J;ÏÍè:8Ù^?-¬>G@8G@8a2Õ<X?Ø¾>øF?Kñ?Yrx?¡x?àS:b:¦=>?n9;Õ1:Ä/?ûÙ>K8K8a2Õ<Ê$>vç=£6?6	Q>ê¾>)è,?¹Í¤:¡äo:nÞ/?~'<\Ú;e]D?IÛ>ÁU8ÁU8a2Õ<=§¹<L¨<:b+?=Þ(;mTù:Âb-?ç0¹i9éÁ¾j(¹S9éN¿(Þ>~`8~`8a2Õ<v~ä>DÜ>Q?FÖ>ºJ>®B?O;S9LÛ*9d??I;àÁ:Ë¦M?ì>:k8:k8a2Õ<bH²>Bv>å$9?sN?µs? {.?¢=6ªL=ObK?Ý=#Ó<1{??Að>÷u8÷u8a2Õ<×?F?×«Ô>Ï£n?±V?qþ>ÏHX?íbL9Ú©9ÜEÂ>Ø7:	7:µ?
>´8´8a2Õ<Jæ¦>]>kFA?Î?2>:?<?·÷9Ñì9<ä?¢i2;ëî:+??ÿ>q8q8a2Õ<qS¾>â>!Ñ<?ä>/ña>2¡0?Ôµe¸&W9Ñ®¾w9Ùd9;*?©>.8.8a2Õ<^=Ò¨Ï<¦%?
(=¼=)?$N¶¸¦%29Øü¾³½Ü9$\T9<
?r>ê 8ê 8a2Õ<­Â?}æ?È´?]¥?4?(k?l£:SÅ9ÉD1?X<(;²Þ:ÖdA?>§«8§«8a2Õ<×?­?WC?y?Ãé?cl?F£9=9å?¡:(¡û9T?Ò >d¶8d¶8a2Õ<ß¿'?ªKâ>ÚÄ=?8'?î>ð£3?f¦7.¬9¢
=	¨);Õ¥Ö:HWJ?V+>!Á8!Á8a2Õ<XÈ>j>y[Z?áê>!GO>UÍA?7T·18)`Ë½{@0:°":þ«
?5>ÝË8ÝË8a2Õ<@]?@?1v;?íý?Ü»>$1?¡Ñ8Tó8S>Õõ:m¢:ÖA?Æ5>Ö8Ö8a2Õ<4
?®®>NO?Ê~?®>Æë<?Òö¸b'9ôWt¾ Xr9×;h9?Ü;>Wá8Wá8a2Õ<C¿>N¼v>rF?L?QË´>WÉ=?×¿8²Ù8Aá>!ÃÈ9êü9´T+?
F>ì8ì8a2Õ<ÃC?µ>äa?ÑÚ?DL?]³?°¶(:SX¼9Qe?'ÇÙ;½ ;vO?ïP>Ñö8Ñö8a2Õ<Õ+?E5×>«gL?«×{?ó,?¨Ï:?7l8B^£9p=I=×å:W:vÛ??jQ>88a2Õ<ñ8?9ñ?×=?@Î?Ãô>»Ã?6ÿ&9x|¾9n`>RÁ¾:½V:åc?ÞR>J8J8a2Õ<ºEú>Ä¥§>ª??Õf?£;?V>?²v97«99)¸>ï%N:Èö&:5
?ÁT>88a2Õ<fo?'¬>rD?3?Ù	Ê>æ?9?9?`_9ºÔ¶>¬8:s:ÿ;?ûc>Ä!8Ä!8a2Õ<ò?¼>1Q?V?ê±7?Ñ^G?©a9L»9(uÇ>xÅk<G<èfT?üe>,8,8a2Õ<-}?ÈRÀ>½¨A?§ò>Pñ¥>£+;?·899©==B5:¼$~9kJ?¶>=78=78a2Õ<÷Á>cÕ>v};?ò«>¾o{>õ5.?Ô97ò·\9+¶Ö<ü:ÊG9\µ¯?>úA8úA8a2Õ< ú>Éß >q`G?8rL?¼	?ãA>?|v9%>Z9X?±v§9¥ý9a©>½>·L8·L8a2Õ<j¹ÿ>£¥>ÿE?û½>^£>0Û7?#9bæ9V>ßp:ã8-:±üS?K¡>tW8tW8a2Õ<ª¾Û>Yc>9E?ö¾>Ê>Ý3?Â¶89j:>|u:ñQ:´C?D¢>0b80b8a2Õ<ÎN?Æ>ïX?äÂ?Ñ?Cg?°tô9L9 áU?2V:ÀQÃ9wP?­>íl8íl8a2Õ<` I?Ö?Ù???èâ(?-ÔE?6PH9Ko¾9Î£>)7<Ú:Â;nC.?D®>ªw8ªw8a2Õ<FE?q¦w>M¸Ë?Ë¶º?z?9?îâ£9
§ë9	²>J1 ;Ñ}:@µ¡?Z®>g8g8a2Õ<Â@?Íg>l|®?dø¯?| ?þ#?µìÁ9µZå9GtØ>£U	;ûm:0S?§Ð>$8$8a2Õ<RÍ>Ò>O9?a©>Ö*|>3(,?kF9ný¹9Ñ8>?®:,Ù[:@AK?þá>à8à8a2Õ<+ó>Ð >A?}§?¼ýX?ZE?þ9p÷9é?û=&:xî9¨v2?xã>¢8¢8a2Õ<Áú³=¬h=h3?*J=ÁÚ=åà!?m=Ð=ÕE?·¥;6Nt;în-?ýñ>Z­8Z­8a2Õ<2î>>lùE?u>ÿ?>²Ó6?£;»¸9í§+¾·Ò;:j[Ç9[0q?,
>¸8¸8a2Õ<K°Ë>>ÖûI?¡?pô³>HÕ9?wÛ8þ»9p5>Îh:x.:ó*?>ÓÂ8ÓÂ8a2Õ<8ÂÇ>æ>«Ö@?cä§>W¦p>ö2?å¾79­>_9´Ò>+9|Í9©?¡>½>Í8Í8a2Õ<`?ýô>
?Çß¥?Ø%?i1?Öé;«w;Ça?mÍë9Xv9½Çt?¿>MØ8MØ8a2Õ<°P>n#U>è&>?Ìv?Öd?	/?=ÍÎÉ<ÙTE?ø=$Ï<i:?5>
ã8
ã8a2Õ<õ9 >ÏÒU>¸Ô??ã¤>±¤o>$0?ÍL¸{CX9{nò½Ç°:b:ø?J>Çí8Çí8a2Õ<AÓ?K"!?VS? aá>ß>ªIP?Cë6ª9à<c¯@8)´]9
~Þ=5Q>ø8ø8a2Õ<'6>í7>i9?;Cè>I;©>¬/?â`9¿9å¥Í>$:#ºð9ô/?¾R>@ 8@ 8a2Õ<s¬>n¯W>d¯L?³>_}>¾5?@Dp4_69ô¡(:èË.;Yí:uÅ<?]>ý
 8ý
 8a2Õ<XkÌ=P$=3?7ýI=ÿ=WO2?
×9n§ß9õ-ö>Ý;±Îm;©·*?­f>º 8º 8a2Õ<U¶?ô¿>²Â>?J-?ÛÃÆ>×@3?"Mí8:®9_V.>Ô!:Dç9v#3?>v# 8v# 8a2Õ<­£=²hn=¯À/?Ók<?5<Ý&?]¸O9,¾+(:8:_?O>3. 83. 8a2Õ<#¯>¶ùP>V?o¤£>AN_>î;?­¸d>9Jh¾²?k;½o);¶·1?>ð8 8ð8 8a2Õ<l?ÎVË>6£>?NÅ>º<>é3?çh9²Þ9r!>ÐS:Ha:Ï0?>­C 8­C 8a2Õ<3C?íÕÊ>E8?³j´>-">5£)?×ó[9©Ô8,w?Z;Pÿ$;Õ2)?Ì>jN 8jN 8a2Õ<p¹>Ò|>Îã;?î=®>åy>º3?0l¦8t9EN¡>o%:Ü:·"?=>&Y 8&Y 8a2Õ<5»>~TA>Ñ9?	?¬¤Ë>í,?òD9Þy*9©©ç>/Bt9§¶¼9È¬¥>¡>ãc 8ãc 8a2Õ<µ[?2ìµ>L?ô§>{Óg>Px8?Æd]¸ë²W9a¾©9­9Ó«?»¨> n 8 n 8a2Õ<½¿?T®>ID?]|>H"4><S3?4ó·/!q9½*¡9Z­E9U3Q?iª>]y 8]y 8a2Õ<F6?§ã>ÈL?L?£
?Vì<?k¯8ã9TÜ>ê r9S9(úÏ>«> 8 8a2Õ<¢aÑ<Xç<(©(?éë;Î;ð®?3¥¹Ç9=0¾1÷8íJ9ûøÀ=
Â>Ö 8Ö 8a2Õ<x38?Bñ>vtC?+/?êõ¶>Ù7?FÆr9H-p9gb?À9ÖÄ:¦¨>Ã> 8 8a2Õ<Ë¹·<®<§)?)z=¿Ò<W?û7ûÍX9}­<Þµ`9L~»üÉ>P¤ 8P¤ 8a2Õ<±ý>ØÎ¤>°E?Ø¿ý>Ó¬>ï;?ÈÄ8è/9át.>0
:¢Ô9_&?Ë>
¯ 8
¯ 8a2Õ<ro©>W>:I?ØR©>úÓd>n=?y6=/ÂÖ<ÐY?ñá;Ó;;Ñ¾B?ÖÎ>É¹ 8É¹ 8a2Õ<éÚ?$²£>×ÄO?ê2? iö>¢à9?t9,ñm9C?&#:ÂA:cç/?°í>Ä 8Ä 8a2Õ<ýÞº?F#?*¹?_X@ÓÜ?U7k?Þ¢:ûJ9¤ì~?L=;+;{_?¸ï>CÏ 8CÏ 8a2Õ<â>]>[Ag?S%?u­Ú>jA?R#Ð9±ò9¤²Û>Ñ	9lòu9«U ?{ô>Ú 8Ú 8a2Õ<>úÃ>¢:~>»WE?ü?¥øÎ>°Q0?O~87/¤9ùå=l:Ö
:»??õ>¼ä 8¼ä 8a2Õ<wÒ>D>f¢??î:?|B??*	=?Ú¼·
Á9V»Ä¼z2,:Ð:J"?>yï 8yï 8a2Õ<Ñ>?w³ú><¥B?´t$?
~ð>{/?ØwÑ¶dI9ºg²¼·": øþ9¦_#?Ú:>6ú 86ú 8a2Õ<Ôï½>Éá>X8?M>èW>½
,?¯½¸9¸9½&¸¾jyR9y9#¬>=>ó!8ó!8a2Õ<h,>?
Ö>Þb?q.?;Ø>âN?àðG9Ð9UÜ >Ä,a;¬9&;¼d-?C>°!8°!8a2Õ<%[9?|´¬>T`?É\1?·1±>?¬9VÄ9¤;>cÏ:þj:û7?ÀO>l!8l!8a2Õ<Åg?õ³º>Âl?¾?ºÝ>Rß?ÀÛø9%ÍÞ9Hø?;f;g#;,{4?ØO>)%!8)%!8a2Õ<ÖFV?ÞÐ>4xÈ?
Pd?È>¼À?_ø9ênä9£B?¿E;uä;N?ÓW>æ/!8æ/!8a2Õ<QÐ?¢P¡>«£b?ûSÃ>[x>î9?½wá8Ù9JqT>:Î9ë4?vX>£:!8£:!8a2Õ<®?@S·>ÔL?mU?¡P?5i:?i¾!9:Ç«9¶q>ÜÝ{:¶:pL?Z>_E!8_E!8a2Õ<]{×>­ç>&¿C?E¥>±U>¾8?#±¸ò8UÚ»¾¿:Í=:KúÉ>Õa>P!8P!8a2Õ<jC$?Ò>î±G? ?ÄôÎ>ý5?8]o|9=Â!>ò	;<^{<ñå8?e>ÙZ!8ÙZ!8a2Õ<×Y>9B>f2?ÒÈ=3=Ï$?£Ê2¹ìÜµ©-OBZ4¹sP>9ªCò¾À>e!8e!8a2Õ<*B
?}4>¶Vw?L
@é
¸?CûD?J:¼I:§ùG?Ì;Ú:ã|?	>Sp!8Sp!8a2Õ<"t?Ìmç>?î¦?ËË3?¯m?&:Qü9'È?k;Ñ;Uy?¨>{!8{!8a2Õ<¦>
¼D>ß(X?;U?¦÷E?G?tÿ<'<^ÏY?X¾S:w¾Ý9att?í>Ì!8Ì!8a2Õ<ëñÌ<bo<.Ý)?&P;5;?[ø
¹éÂ9åá¾«õó8ü4y9z>Ñ¬>!8!8a2Õ<¯?Mã>ÞW?|$?s²>Â|l?Æ¾¸Øß9ªs¾Ê®<Û§<|?°>F!8F!8a2Õ<?~ð>Mx>à½P?x>\>;ò8?0í)5ÕBµ8íýo;D$Ì8s³9 «>s´>¦!8¦!8a2Õ<ªñ"?ÉÕ>C?uÈ>>ó9?lQ9#ï`9×Z­>Þq:A¿:Tc?_¼>¿°!8¿°!8a2Õ<3«>\Sa>OB?%_?Úw°> @?ró¸ÇÚ9øo¾[{9N¨9!¿>É>|»!8|»!8a2Õ<¬ï°?jX?¾¢?@k#_?q@´?}uL:åÐ9Ýñz?º5A;9×:v±?-É>9Æ!89Æ!8a2Õ<þÝ?÷¡>rí?Fô@_?03­?[?c:Y±9Õ¤?ÈÇ;µ:Ks?®É>öÐ!8öÐ!8a2Õ<+_Ó>W>5¸6?Ðø>ôS>*.?IÄå70A9#Êa=Äé5¸8¯Ã¾©Ë>²Û!8²Û!8a2Õ<ÁÒ?¹/¼>¦C?îþ?Gð·>*µ7?Üä¨8PY9©õF>'0;J;Ìp*?8×>oæ!8oæ!8a2Õ<Ô>-> =?æn?wñÐ>Vp>?Ð¥µ4|9´'»j;3tH;D)?á>,ñ!8,ñ!8a2Õ<y&?QÞ>#¿??Êq?(»>ÕÖB?ùµ9õè9:5È>ï<c¨;<ü3?ã>éû!8éû!8a2Õ<|?*¾>æ9P?16?Àá>e.O?Ø°j9²9Ì®¨>h¶:®Q:¥Î^?ÿ>¥"8¥"8a2Õ<»Õ"?BÎ>bJ?Ú·?
·Ù>Úì5?oï¸U[99çW¥¾Pn':9É9ÉT?#>b"8b"8a2Õ<(VØ>Åu>*F?ÿ®>/Äk>î=?ÓLN82L9H2>çrÅ9¶=:ãÅ>>"8"8a2Õ<X ?JÃ>WnB?ø>ôê¶>ì-?º÷8Ô9¬r>§pø9´ô9ÁI?c>Ü&"8Ü&"8a2Õ<°Í>y>g8?Ó>>¦,?T3Ã8*9ÖL#>º¤:R:HY"?­,>1"81"8a2Õ<0ø>iS>.É`?z7?¤Øí>"{E?qL8õ9î»Ó=4ú¾9E-®9±X?Î7>U<"8U<"8a2Õ<×wú>Ä. >_%H?L-ü>Û'«>£<?û7Vb9 =j´9>n9ìEA?G:>G"8G"8a2Õ<o¤é>aÃi>Þ?Rfô>/>bb?út ¸Üö9Xw¾nºO;f";SJ2?m:>ÏQ"8ÏQ"8a2Õ<`Ë?Á>ªN?àì>8¯¢>
":?bh9ö»9/2À>i0C:W
:>4?Üc>\"8\"8a2Õ<Ód=r»<kY/?KÚ=Îµã<	Z?6÷8;¡+96¸>4J<¡<´[,?×e>Hg"8Hg"8a2Õ<ZMÓ<ûª <ÊV(?:x;²1;¹2?¾·ÞÏ9[æ½õB¸õÇ8bx¾ i>r"8r"8öÝ<%«?yêÃ>ÑhK?\Û>'>¡>8?TK7íE9Z
=ë3:¥
:ïI%?Ûr>Â|"8Â|"8öÝ<ýDÅ>(§><Ç8?1§>Øt>[//?Ad9¢O"9xPå>"Ì
:P.ö9[U?~>"8"8öÝ<)£?Ëè>pÁ?àÆì? l?{[?ìë9Óæ9v?}³Ø:4J:ìæ?â><"8<"8öÝ<Ðí?kÅ>£w:?Dù>µ>6ð/?¹	Å8µ9R»0>ÓÛý9:ÂÞ>É>ø"8ø"8öÝ<Ç0l?0?,j?le?}èà>ù?rhi9Af9äÁ>ñ:;$Æ997+?x>µ§"8µ§"8öÝ<IPð>ø×>µëK?@SF?O?A?®i99ÜÑ??t´ú9F{9R\?¸¬>r²"8r²"8öÝ<Ù§#?Ñ>
dH?ÖÍ>õ>o¼8? [Ð5­9¹+;ñÇ9Öù9àÍ>òÁ>/½"8/½"8öÝ<ûÚ=?Kú>1/B?Ð2ë>§sª>0?t±8¹æÒ]9&Õ¾,&:z::?ÒÅ>ìÇ"8ìÇ"8öÝ<Ô??½ÿþ>äÝ??;%3?~Ù?×ö1?=û9Ö96´>^Ý£;,¦f;à5?&Æ>¨Ò"8¨Ò"8öÝ<§?ÕWÇ>:±K?ðwÑ>ÃE>èA?ÿY·Áµ,9u!½Hû89(O9-u>É>eÝ"8eÝ"8öÝ<4t?£é?»¡x?!)f?¦0û>ej?Ì7vN9ÒR/=YK:xÖ9Lºr?`Ò>"è"8"è"8öÝ<R(9?­,ò>[ºC?\Ë»>Tz>äé??KäZ82Ïr9xÈæ=ø<39JÅf9iÕÆ>Õ>ßò"8ßò"8öÝ<Ôbµ<?´<A%?îZÚ:u
Ù:oÆ?õÙ¸×[9"³¾qZ8'w9^Ã=÷Þ>ý"8ý"8öÝ< ?Ä?Y~?"W-?_Rª>¿D?î8s{9p$>vÊ°:ãàn:Yv=?ðè>X#8X#8öÝ<Ì^?ÿ?%²@?å?³¥¹>Ç4?¤68l59êx=kO; M;¬¡,?äë>#8#8öÝ<»A=x=×Á-?¡ê¼=Â#=w%?Gâ8j,Ï8²ÛÁ>`ÇÎ;;¯*?ùò>Ò#8Ò#8öÝ<yDM?]?ÎhE?µ^?Ëo±>¦:?,ÙS¸§9qÃ½tÆ9ÃTÈ9_ý>^ù>(#8(#8öÝ<dtM?g`Þ>ýl?Nÿ>d>/[?½Á#9þ¤9E~>i<+;êJg?>K3#8K3#8öÝ<mC?­ï?Ý A?	6Å>F>­3?à¹Y5ù9ÝkÖ:eq:Ýª:öw	?µ5>>#8>#8öÝ<¤A?º,¦>d?Ò¥G@üf»?*]?°g:\Ó/:Å¢f? º;Ëo0;¾?g7>ÅH#8ÅH#8öÝ<q?®¤À>ÙÊB?pµ"?¤ä>TH6?56&9¾ñâ9ê};>ùâ7MX¯9h%=)=>S#8S#8öÝ<;é$?wÕ>õ¬E?ð0?Æð>52;?^×89wª9£>4Ûs:t9:MO(?ô=>>^#8>^#8öÝ<ùØ>£ý>fcF?.Ó>Vè>Â6?0'819R	>d<M9¢Ï{9i¦Ð>R>ûh#8ûh#8öÝ<'û×>!·>}§8?× ¡>Ñ³n>ñÍ,?Ð8®Ø­9CTS=£_9hNò9Gl>¡S>¸s#8¸s#8öÝ<(?¡>KpV?R?Ö?
øD?Òö8H9áÞ>a<³<KN`?U>u~#8u~#8öÝ<;UÏ>§²>öE?Ýº?ÊÔq?YÐE?#G=(§ô<ôQP?¨
8=«Ñ<ÊÔ`?Y>2#82#8öÝ<Já?vÙ¢>J?R.?è1·>V3?¡]7çC9x<To<¹;òE?xc>î#8î#8öÝ< 
?ÇIÆ>A$??T»>ÔJ>Óî/?N+¸Oýê8ô'¾øS:
þ0:ª?üc>«#8«#8öÝ<Å¤?¢í¬>gA?½>,Ø>l3?î¸úÍj9g¾¾Mg;
*3;ß?%?þs>h©#8h©#8öÝ<=q+?äàå>tì>?Å¨Ô>êN>	ò+?8¹ò¢9A¡¾%Þì9íCÝ9	?Ï{>%´#8%´#8öÝ<½Ù>LÒ=ò¡7?Év>1pg>ý¤(?-°<=Âí<¾^K?5D÷;û;§;A=?0>á¾#8á¾#8öÝ<8Ü>dM>ö#=?(8>cL>|m(?.âì8£S99Þ£>Cp9õ@H9'D?f>É#8É#8öÝ<et?.0©>£]B?>æK?{z?ø0?ñ+9ì89¡?,gÊ:1í:ÎòH?Y>[Ô#8[Ô#8öÝ</­>Úa>jMD?|áÝ>|È>3®8?;9qÍ9iÅ>ìñ½9ì£9Q?.>ß#8ß#8öÝ<é~?ú(>,s?à?Ì0?R?º':°_:?}§5<¿Í;cb?º>Õé#8Õé#8öÝ<î3?ªÏ>%j]?ÂZ]?
u?	#D?PËµxÃ9Ñ§ºâ:Çþ:oã4?¬£>ô#8ô#8öÝ<<Î>G>	L?!9?o'?.Û8?õ&9¢)9Ñò?Â% ;:Ù?J¦>Nÿ#8Nÿ#8öÝ<ÎI*?«\â> @?*éã>õ3¦>/?æ»º7F69O=dÆí:«op:*}?µ¦>
$8
$8öÝ<ùd©?¥6?Ôlm?ýÎÞ?d?Éy?óÎ9]u9Û`%?¹ºÔ;Þh;92j?³>È$8È$8öÝ<"Ï[?Lê?¤?Z?µN?ëÅù>¸S?¶X¹JÕ9ô$_¾ú-Æ:Èóm:ò5U?Á³>$8$8öÝ<É¸?À¥>6a?pÈ>ä>{<?¾Üc¸Ôü~9XÄä½¾è9È?g9ÝÓ?4¶>A*$8A*$8öÝ<F={Ö<nû.?W2'<!<H'? ¹@ c98¿YÒ9ÑÂÎ9
±¿>÷Ë>þ4$8þ4$8öÝ<´c=2§$=s0?Û;Î¬;iH"?*ù{¹ñ0¸8¯¿-o?:B:AJ.?çæ>»?$8»?$8öÝ<*9?T?À]?M?(§?Õ]?¶9v¤¸9þÎ>);~Â:^?eê>xJ$8xJ$8öÝ<u%?º>åN?In¶>ß>|25?S5¸1°9i¦½z«99ÝÔ?mò>4U$84U$8öÝ<Tm> b%>Åx7?©Õ>E¤>ªr&?¸ì¶b|9]?¼ºyÐ9a´:®É>Á÷>ñ_$8ñ_$8öÝ<¿ÿ>	*Q>Ù\6?·`§>·{>Á¢*?Äùk7°9óäÇ<ý9¼°Ä9%?ÿ>®j$8®j$8öÝ<B¯?¼±>+Q?â§?Æ
M?/<?Z¯«9â9k^Â>FKn:Ò>:½¿@?´
>ku$8ku$8öÝ<¾ç?WÅ??¶/&@ÃÏÁ?¼[?EÉ+:²ÂÑ9§Q?cÍ:¡Ód:ºme?
>'$8'$8öÝ<ñ>?Ø¤>Ó1;?^Æô>pÞ©>~q8?ìB·®ö8>U½9ò9»Ì9Í?Õ>ä$8ä$8öÝ<¹Ô>"¤>Z K?ÃÃÍ>>ÙÑ6?Ã8R9tÁû=¸:üîÜ9dñ?ò >¡$8¡$8öÝ<àW>ûQ>T8?öÓ^>Ç$>îâ-?8ýW:['(:§i$?8	=ªÃ<}3?,$>^ $8^ $8öÝ<°r¼=äz=t/?iú
<aÓÕ;Èc&?u¹(^9w:¾÷qê89/qb>x:>«$8«$8öÝ<_hy>
Õ>¶Md?^C?cbü>ëæE?Ê'=ÆºÊ<áS?ý	:Áþ9®?ùL>×µ$8×µ$8öÝ<«.¿>S>Þg?DÕO?(ô>%êY?n®È<q
s<ÆaS?Õ<ðc<&¼p?M>À$8À$8öÝ<ùd?k¹>K?17Ã>t>ey4?]Ã8æ
9 G±>+H:XØ:å2?åN>QË$8QË$8öÝ<Î$?Yã>QX9?º>
@><0?NÜò8£\´9·Z,>p5:Å³+:'N?#Z>Ö$8Ö$8öÝ<¸=cÜ<K.?£Å;z]©;ê]?EÏi¸;¥V9¡m¾7ø8ÊóA9/>T[>Êà$8Êà$8öÝ<S=³o=¥@)?_<Cey<*"?Ã·%8º[9b¡Á=bG;¦·;êü'?º`>ë$8ë$8öÝ<<º?ï
?µòy?¹º?oG?k&p?w_9Ú¯9ú?±$;aµ:õ»h?¤l>Dö$8Dö$8öÝ<
#>£9ì=zD1?/þp<Ã55<y:*?IÜ^¹îC9AÕL¿¦ª8¦kµ8®ð>>%8%8öÝ<}¶ö>dW­>ô-6?ä@>¥Z>M&?¿·¸<ik9ÑG¾y[¦9VY9%D?h>¾%8¾%8öÝ<ÎC?âþ>]D?ÎÊ>x.>ËÕ3?Èr¹kÉ9SZ¾:që9¼Ñª9l0?¹>z%8z%8öÝ<Ê?#ñÂ>_7?D6?¶»ß>ù).?þC8°¨Q9¡Pï=*
:°:Äö>d£>7!%87!%8öÝ<Æ?ãdº>ù??5é?øÊ>@4?¹	8nJ¢9zÞú=z E:&:¥+;?xÇ>ô+%8ô+%8öÝ<ÞÔ>>ÑND?þ1³>ç±u>¶:?oð©8Îþb9G§?>¦Un9Ð÷9]5v>Ð>±6%8±6%8öÝ<H³|?¸Î)?ó{>?r ?§×á>fß5?FK68i9ú-&>Ý?:¬,:¨<?ÔÓ>mA%8mA%8öÝ<c$Å< *<ÜO*?àS;jX;|Y?j>¹8Ò¿|B§¸É*Á9]ªÝ½Èß>*L%8*L%8öÝ<]?Sæ×>dT?pr]?4û?2~J?z&¤:HP:ÁI?Â<ç<?à>çV%8çV%8öÝ<¯À>*Á><?`i?Ïà¼>w3?-6>9x]9?ÇÛ>ãÎ;l@ª:¶1F?Gõ>¤a%8¤a%8öÝ<Á?bøÃ>ðI?Y(B?9i?°;?©è·K»Ð9e½4{c:Ô5:E# ?¸þ>al%8al%8öÝ<üÇö>Y5¦>ï>?çkÃ>ø> <7?9!g9	©>i~¹:MÑ]:#V?e>w%8w%8öÝ<Bü>µ>Û[_?©?s5A?R?tÍ]9M9%
?Å;ÊÜ:Od?&>Ú%8Ú%8öÝ<MxÝ>¾½v>ÌÇe?i?$+?èG?P3E9
9|L¼>]|u;.Õ);¶9?±>%8%8öÝ<p±?PÅ>7B?Ûý>,&±>÷Þ6?|À
8KI`9_=Ø98³ô9â>$>T%8T%8öÝ<V¶>À~o>A&C?_Ê>/>ðç8?ìh¸`²9a¹¹½Tk:>7:#$?C'>¢%8¢%8öÝ<c"?
t>Ãw?FOö?©N?Ð(S?¦«:QÞÊ9q9?¤y|<Fç<ßZ?+>Í¬%8Í¬%8öÝ<0þ>¿R¨>KA?ÕKñ>Ø¨>D7?v8Mq9Ó>À»:ñ!:+n?Q+>·%8·%8öÝ<øÕ>nù>cmL?o}ß>»c¤>.?ô×¸K»h9u¾2äÅ99~&?q?>GÂ%8GÂ%8öÝ<#÷_?eº?dÀ@?Á?Ô>[6?ë*9â¹´9rr>çTT;|;Ä<2?ì?>Í%8Í%8öÝ< ?y
?ç?ZS?vmÊ>¤?z:Â<:§Ý)?Nbð9ï:9â>I>À×%8À×%8öÝ<XÄ>ú>5?¶Ö¥>1Ø|>è'?ÏZ	¹²9Åì¾ ïz9ÞT³9q³>ÐV>}â%8}â%8öÝ<§~·>o>æD?@4ã>ò¢>±y2?k/8N¤9¿$>D0<ä÷Ø;ÀùO?]>:í%8:í%8öÝ<?Ü§>l}E?$þ>Ïû­>Àø:?Fhï8*9mG>Å~×:Î:Ý²O?th>÷÷%8÷÷%8öÝ<ÛK?û&Á>@?¯Z?cÁÀ>Ø5?QP·®.s9îKÛ¼\3©:7s:Éâ1?.i>³&8³&8öÝ<Cö?=ó >BAX?Æ`?ue?8ü?? ±W:-:ð
?iu:h=I:ÕÂÅ>üi>p
&8p
&8öÝ<X"?áº×>Üõ@?â*"?½Hë>r0?PÇµ8þ¼«9¶{>D.:ÑA:úïæ>äs>-&8-&8öÝ<ó3>à=8L?ï
§>v]d> E;?æ)D=%Xá<Ù^?+b;<â;Ð9T?»}>ê"&8ê"&8öÝ<ó¶?K°>áF?Ýñ[?÷#?N4?ö¬9Yò9¯¶>g¥?;òö:]\G?>§-&8§-&8öÝ<òâÛ>{>\çK?¿>ûýW>¼{1?~Ø¸#L;9
ô¾që :¹!:ºþ>`>c8&8c8&8öÝ<Ã¦<´Ç<8#?×[Ê<â <ÙÃ!?ßÂ9¹@9¾^U69ÀÌ9ªû>z> C&8 C&8öÝ<;?(p«>¼ E?7z >þág>+1?8£ê¸jã9S,U¾$:º5:H\?í>ÝM&8ÝM&8öÝ<§[u="É0=/¦1?j
<&¾Ñ;Ùð(?©¹wx¿8².¿ý¶8,?c9ß$N>ÿÆ>X&8X&8öÝ<£v?±ÛÁ>ç±F?"?Ê>éYM?£·gÆ9º¹-¼ÉI:r8:XG?Ð>Wc&8Wc&8öÝ<C9o?øTâ>tJ?4°?{bG?3=b?bÍ9ÆR9ëRy?Iö¾:ÔH:?h?`Ñ>n&8n&8öÝ<ÑÕ8?æÁ>ÿt?Ñ&ÿ>ÈÇ>½d?9#«8ã29Xèt>6uP:ämü9hS?ÅÑ>Ðx&8Ðx&8öÝ<¯i?v©¸>èmE?ÔÁ?ýgÕ>ø>7?Ô¶9/9öÝ»ØC:¥ãß9þª_?-à>&8&8öÝ<s~×>PW>[Û?X:/?ùñÒ>m§T?Ð;Ìì%;f¶W?ÂÖ!::êÍ9	4I?ü>J&8J&8öÝ<ÐH?tø4?rF??;x?ÅÊ*?q	:?x 9ÈãÏ9µ·E>þÏÜ9Ô¥9þ¯*?'>&8&8öÝ<5f7?¥ð>C?amÒ>¦7>¸Ã:?{¢7K9Ã=UÌ:³0:ñË,?Ê>Ã£&8Ã£&8öÝ< ªW?Z¶>ú<?[9?Ò¦>2²?D#9)R|9Ó5>Ø@9NÁ9xçÒ>A>®&8®&8öÝ<R?È?ÈE?Cæ?ØwØ>9?Y~9T8ù8^?;;¯:Ì,A?¡>=¹&8=¹&8öÝ<» ?åº>ó]?ÒL!?HúÇ>·|N??ã¸;y9i¾­:E:ó+J?D	>úÃ&8úÃ&8öÝ<rã>úÊ>k2A?m>>>±,?
©80=_9¬àA>:´õ3:9?5>¶Î&8¶Î&8öÝ<:?P?D{?³Â?e¦ ?®f?;$:797µw?c÷:'|I:#B?|>sÙ&8sÙ&8öÝ<õ×Ú>8d>íu?¶}Ì?C^?µÊk?[2<:4Þ1:Ón?Ô=<#ç;þrQ??>0ä&80ä&8öÝ<J@?Ì­>¯TA?Z¡>ñÜj>í0?w¼9¹4Å'9ÿ´
¿Få¸+Î9>P¾>íî&8íî&8öÝ<q?¥Y«>^G?:bÃ>hÚ>¬=?
¹å¹&9Ûî¾°:Þä
:¿áð>S">©ù&8©ù&8öÝ<¨vv>N >kI?#È>2ß>ov4?åÚ·"ýY9&½£Ã9op 9$£?ã+>f'8f'8öÝ<¦z?þ(?Ñ`=?gñ>8L±>-H.?ò89ìt>ô:n
Ç94?E0>#'8#'8öÝ<FY?ºÐ>?IÏ?TT9?¨×U?ØD;nù;~ê>?ê¯þ<²¿«<ÕÏ=?!>>à'8à'8öÝ<È?q<¿>y3@?æ0?I9þ>¾@1?pÄù8Y¤9#B>_ :p6s:ñ ?jE>$'8$'8öÝ<nÙ?Æ>J#8?P9?Â?â0/?hì;¹ZN9-ùè¾L¼Û:mù:À¸D?öL>Y/'8Y/'8öÝ<H	?Ç1¹>¦Ä=?4`ý>Q¾·>ï0?omm9è¦9¶>|ë:¶D¬:ù.?o_>:'8:'8öÝ<."?©ÿ³>~f?ÀÓ]?ÄJ?yR]?º<í8f9Oº>¯	3:Bö9â:?h>ÓD'8ÓD'8öÝ<ßú>¿´>ßM?;íy?G"?TkE?²h¶.ÎW9o9¼ÕQ;»U@;ºfM?v>O'8O'8öÝ<HJ©> \>ísD?þ¥>}o>Ip1?éö\8åõB9>;ê9Á¿9DZ?I>LZ'8LZ'8öÝ<Ià<?gvë>ªYM?ÑÍ?j©>àüB?ÏY9âÈ9Sa>ã{n:?Ò:yN?{>	e'8	e'8öÝ<ºÜë>Â,>÷Ý>?1¹Ö>+6>4?¶þ¶3-]9:h¼å(!:Tð9ðÕ+?H>Æo'8Æo'8öÝ<Ãñ?ÎÑ?Øjm?4>?- >"¾f?z^¸LsÇ8X¾.ø":§Í9ÜmK?f>z'8z'8öÝ<ýÛç>Àx>:?vÿ·>}>´3?dA¸`9·Ü½Â:cd:§ý
?Ñ¢>@'8@'8öÝ<º´Å>ÃT>Ð«C?,æ>dD>ÉV;?U¤¸g9h±5¾E9Ë×9ù>Ú¥>ü'8ü'8öÝ<ËÉ=9K¿<(¸5?3­<["â;Ù/?^	¹°9Cß¾[ùæ8V89HØÒ>¥°>¹'8¹'8öÝ<Íç>3>ßñB?/ª¦>tAo>.T2?@¡¸òc95¾ÿg¬9{w½9Ôòè>Sµ>v¥'8v¥'8öÝ<ÇÏ>RØ>ç{=?ÈÞ>Ð>-Ø:?çóÄ¸AæÁ8ÿ¿ÑB9s9ñP>ð>3°'83°'8öÝ<®§W?L?ªoO?Ò>cy>§mX?Ux®¸8a7§ÿEÀTo9+®É9Õä>.ÿ>ïº'8ïº'8öÝ<î$3?aá>Ì{K?tÑî>Vs >¡>?SÝ$·A O9FË¼0Ì9z3¤9õdØ>ÿ>¬Å'8¬Å'8öÝ<«?¨>¨u?¼@?a$?Ä#:}rë9¬2?);v¢:~'?Ô >iÐ'8iÐ'8öÝ<­Q×>?q>ß3<?xª>Ôòx>Yh/?²Ì*·"æF9nÕÛ¼Â«÷9&¤9s A? >&Û'8&Û'8öÝ<ÝT?CÖ?ªZ?ÖÞ«?L??W?'·â±9:×Ï¼¼¡R<ïÚ;ÔJv?ÿ >ãå'8ãå'8öÝ<fN?ò&?±?t5r@u/ë?Ò?£ë>	À=ÚÚG?®u¶<Çg.<Gé?- >ð'8ð'8öÝ<V?¡¥9>kËÉ?6@?[l?}O>ÕîÆ==?T1=Æ$<S­?Ð >\û'8\û'8öÝ<­Ê]?îÐÕ>HÆ?QF¢>ÁU!>Ü¾?Z ¶Jî7E¬½-89ñq92@?Y< >(8(8öÝ<ª?S·±>,@?AY?ûÙ>cr2?Ô\¬9Ù,9i?þ`É9*,³97Ý?9C >Ö(8Ö(8öÝ<B#Ð>	>ZiB?ê­Ü>ð>­0?L×9ÞÞ89"~Ï>ÐI-;{;Q'?BG >(8(8öÝ<{4?pÄ>5»j?ÕÅà>xny>!±f?û¹Tà*9$Ë¾	;Eu¥:,	l?SK >O&(8O&(8öÝ<>??»Ç>.kD?uÈ?Æ#Ã>"ð=?*Â¸Ú$>9õþ¾¢:A
8:Cz<?§N >1(81(8öÝ<}=>ìmU>??¨®?(ÌÁ>ÑD/?æw¸Bõ9Át½æ?9^Ù°9²¤>[ >É;(8É;(8öÝ<¡ôB?jËõ>×K?áN
?Ú©º>ÌA?þ9R8+Q«9B=¼·Ó9më9A8æ>Èg >F(8F(8öÝ<Á'®>OØj>æ×=?Óö>¬t_>:c0?o+¹Ø	9&¼¿tå9ØÀ9?»h >BQ(8BQ(8öÝ<"8?ÚÛ>&iV??(·>nÚC?Xåµ¸dQ69Ih¾À¢ß9(³9ßÆ?¹ >ÿ[(8ÿ[(8öÝ<z4?V ?N?¸)?ÐÎ>kôQ?wUc8Rð®91V¦=D§Ä:}:F?³ >¼f(8¼f(8ù~ê<EOi?÷¤?><?3Ï>÷>¦Z4?¹-¦8[±p¿z·$9=î>94ÚÜ> >yq(8yq(8ù~ê<¾x=y7='-?û¤;Ýe;¾/?O³¹üqÖ8"Ö¿#\;8Í~ 9äl> >5|(85|(8ù~ê<Ê·+?Íà>;D?Iòú>	A®>ËU8?£M¹iÃ9«@¾Õ69U©Ã9Ã©>¼¡ >ò(8ò(8ù~ê<à.?ü >tR?Ôp?Ý?_m?Ü¥9Uú9Q©>Ø>':Õ¦¤94?¢ >¯(8¯(8ù~ê<Í<><g_+?­7o;)ÎE;@Ì?¥1°¹*ë9§q¿µÃ¸$k9É
¾º¥ >l(8l(8ù~ê<&Ø=Ìê~=qY?ÐÃø>0w¢>áýC?mÂ=p\=-$b?CL=&÷<M,S?p© >)§(8)§(8ù~ê<k?Xª>Úd?6?Á¤>ÖâZ?TØ¶öÉ69|U¼¬
E;rHä:-÷\?ò© >å±(8å±(8ù~ê<ÑØ<"£<»Å.?]å;±;æ%?BÂN¹èg9å¾Z¸R·¼4!9¢P'½è¸ >¢¼(8¢¼(8ù~ê<ï!2?ÏWÝ>N?GÕî>%>öà@?8]84$9ó9>q:Ú[9:¸K?
Æ >_Ç(8_Ç(8ù~ê<!Mä>Ø>è;?n×>ã­£>m1(?î÷ÿ¸ r9È	¾þÐ9L!:V[§>ãà >Ò(8Ò(8ù~ê<+(?8ÿÁ>i;?nh>¤·c>2?hs¿¸¢o@9v°~¾Êøª9J-9­?¬è >ØÜ(8ØÜ(8ù~ê<.L?ëA®>E^?aî>ÐÅ>Ë¹K?ø±Êµûr~9<îK»+¡s9ô²?9¹¬"?ô >ç(8ç(8ù~ê<9qâ<´Ï§<®¸,?_¸;×;C$?¹ã9ZT¿éªÑ·¦à9ÄQ½#ý >Rò(8Rò(8ù~ê<qîx>ô>}M?=?vÈ>ÎH?Xß;J1¯:Ø`?ÿ×X=írû<»Ä\?1¡>ý(8ý(8ù~ê<u
?Ê>³>ç-E?ÎÅ?G´>;?½Ì:¢ªH:ªJ?¦N´<éÎj<D?d¡>Ì)8Ì)8ù~ê<X>SÜ%>"CJ?&v?¾*Á>¨ß0?l÷$¹Ø9Û¾Kô9§«:¦~>$¡>)8)8ù~ê<EÒ?«Í>°Ì4?C?N¿>X¾.?¡Û8º_¦9[ñ=UßÁ9:Ë9iäó>Ü'¡>E)8E)8ù~ê<<:?ð+¨>ºg?»)?eçÍ>FDR?éUS9â239}ô?§ªØ:¤w:ìú_?o)¡>()8()8ù~ê<$Æ?½¾>ìö@?¼âá>>¶8?ÏÉ¦8ìj99rGf>°é9¾9é>¹*¡>¿2)8¿2)8ù~ê<°è>Nd>_ë=?&¹>Â>GÉ/?+¸
;97ù¡½'Ù:º9:¨;?;+¡>{=)8{=)8ù~ê<x(*?»{>+£?*?j?w?¯R
9|j9J>T: °(:Ëhq?,¡>8H)88H)8ù~ê<á=¼ÇÙ<nï,?Ád;2C;?PU¹E9Ñ
¿	!-¹æ9¸ÿ¾eD¡>õR)8õR)8ù~ê<l¤?ëº>??Ö?éÖ>Ð4?Ûî.7-I%9x=aeî:¹¿«:«1?d¡>²])8²])8ù~ê<!?ÿùÒ>RuC?atÛ>RÝ>É84?qä8X9És=ì:K:7?f¡>oh)8oh)8ù~ê< ?:`®>2T?Òh?¶Å?@?åGÞ8ÙÔ@9\>Èì¶;S]`;¦·P?Ìg¡>+s)8+s)8ù~ê<¨Ú>>WÉ@?Ø@Õ>É>è3?Ç¤§8ü¼]8A?þèÔ:Æû:,?¾l¡>è})8è})8ù~ê<¢f>$->hûV? å??[Çë>ÓZP?(sÜ¸0¼92s<¾I(:TÇ?:/?Ww¡>¥)8¥)8ù~ê<Áò>÷d>Ýé_?÷s9?¹êÙ>ÛÜY?h{,7\´9Jt<Eºù<jN<xq?3y¡>b)8b)8ù~ê<Ö?Õ÷Ñ>_A?äC?Ø>Ð6?µã:·Ê:`½?<½s:íQ1:üñ/?È{¡>)8)8ù~ê<·Q§>h!g>R9?Ì>Fe>É0?ýZ\9q«9qÔ>*l"::½ý9¥Þ#?6¡>Û¨)8Û¨)8ù~ê<Á/?Ðâ>^F?bÍ>Ú§>Iì5?t!¹0\9d±¾0;B9Âù|9¤Ä>â¡>³)8³)8ù~ê<@¸7=«J=m0?)x0<ýê;[ý@?¤Ô¸p§9L²¾6|ü7¿|ÿ8ìýü=¥§¡>U¾)8U¾)8ù~ê<EÞð>xÃ¤>;?E©>dÙt>l81?ìÞ·¯Ý9ÑR½%=:=:z2?x²¡>É)8É)8ù~ê<ë]>­õ>)@?v®Ã>Z®>8É0?zß:¢£:Q/? ½;M;O=?U³¡>ÎÓ)8ÎÓ)8ù~ê<^?Ã?
ÏD?dK?þä?÷12?^59«
@9
ò>\[:¾6:w¥?ØÄ¡>Þ)8Þ)8ù~ê<H±>ÅJ}>ê÷2?÷d=²C=ýw(?q6ÄA/9]×Å;0Ð:¤s:Il1?È¡>Hé)8Hé)8ù~ê<vé>ùé>WA?åyç>m¦>øüE?,ÎO¸~õ8Y¾n¸9©9åM3?VÑ¡>ô)8ô)8ù~ê<þ¾"? >nÄ?s¡?RÔ8?Jº_?6õK9ðe¬9n>ädÅ9æ¸9îÌ/?}Û¡>Âþ)8Âþ)8ù~ê<íÜÖ>>²Þ@?ÙCò>¯¢>¿>?Jy
8Zî8R!>M(9j
:|>øå¡>~	*8~	*8ù~ê<tÑ>?ÂJ> ò@?zÏ>ãq>%4?ÊA58º8ø4¬>4p@:/	:h3?´è¡>;*8;*8ù~ê<Ñ?°ã­>@D?º%?/à>]?=?ì7«·(Ò9Gß½jó:ÌµÓ9Nd$?Hé¡>ø*8ø*8ù~ê<GÅô>s
>ÀþW?ä©+?aÏ>a,T?å«8ÖÖ9?>3;:7
:¼D-?Dê¡>µ)*8µ)*8ù~ê< bÂ>³/i>!gU?ÛÅg?X_?ìN?8M89´96 £>«4:½:õA
?¨î¡>q4*8q4*8ù~ê<Æ?Ñ¦>|L?N¬»>M|>"8?È¹!¹ì?9{÷¿r
9ù×¡9]ýZ>Æõ¡>.?*8.?*8ù~ê<ò)?6£Ñ>N?®Û?ªÞ>Ô4?ds7\
^9G¯6=a:îÙ9à?¢>ëI*8ëI*8ù~ê<ì´?DPÁ>§C?ÜÄÿ>å·>¾2?ò=¸
·9e\Ý½sùS;Å; þ>?¢>¨T*8¨T*8ù~ê<FÍ?=´>­;H?î©?Ô]?ÝÕD?6c:¸ï9m	?yÉØ:Îó:>4?m,¢>e_*8e_*8ù~ê<¨T=!û=L,?L=ôB=¥f$?«Y¸ul9KR:¾u<Ù;áØ/?s/¢>!j*8!j*8ù~ê<(²E?n!¸>n?ºD·?Ñ¸??]¶t?Úà,=)¸Å<2Ö_?¡D(<Ê¡;Î?i3¢>Þt*8Þt*8ù~ê<¿Î¬>òEa>Ñ`D??>¬`B>â+?ñy¹bö$9
¨Þ¾(U9ÿ;A9h")?ñ8¢>*8*8ù~ê<u\??>V?z?À·>­rI?>;¸0o99ä?¾ì°):øs:cO?J¢>X*8X*8ù~ê<ã>öÜ>N<?ÉÀ>ÿ>§N.?·@ê8ÀR9âE>WjÜ:E:©8?M¢>*8*8ù~ê<ÕÓ?Ö²>ä(H?OÕ£>&Æn>§/?eÒ=¹8)9Å¾üÇV:g7:ì.?N¢>Ñ*8Ñ*8ù~ê<í ?[NÑ>üWD?)?ßí>¾6?dÜ8%a9Jz>G20:È" :hÖ?üs¢>ª*8ª*8ù~ê</t>,ç&>D;?>.T>rº'?ò´¹÷¡84Dy¿ ;ÝÃ:ìFQ?8z¢>Kµ*8Kµ*8ù~ê<È ?È>T1M?É>Ä>ó7?ô¹Þç³9fX:¾õÁk:ÔqI:Í?z¢>À*8À*8ù~ê<mb*?UcÚ>¡ºG?ª?IþÉ>ÎðH?D8ùcP9{>äq::PH?'{¢>ÄÊ*8ÄÊ*8ù~ê<@Í<?ÂÃÕ>Ýb?ê)µ>ìzg>ZH?Ëo¹¬à9Þ¾û¾;qÔ9|Í¶9Á?Ø¢>Õ*8Õ*8ù~ê<xâj?8P?ßè=?£.?5ÄÊ>;L7?@±¸](9GY¾í91:+¢
:ö¡#?ô¢>>à*8>à*8ù~ê<Ðüù>¶a >G?ó>4£E>àF5?}7¹8¡ ©¿\i¶]Â<9¬'®»ú¢>ûê*8ûê*8ù~ê<î¶ö>ä¤>p??ñ]Ö>->øN4?¥8eZ9ÝA>XM:â=!:L[?§¢>·õ*8·õ*8ù~ê<Þº<;B<í-?};¬z>;!Z*?üýÎ·¹|9tµ@½®éÀ·X9úq6½ª¢>t+8t+8ù~ê<Äµ$?¢Ýå>½o7?6qÈ>Ï4>éý6?:7·kÞ9MÐ5½B;Þë:{*?e²¢>1+81+8ù~ê<wi%?á¾>vÆ^?ly?(w<?{E?x©×8ô¹9iA>Ááe<`ó;Ðr?n¸¢>î+8î+8ù~ê<wyñ<A¯<]0?©dn=î==
ó ?í°u¹h79øw+¿7b91|9³@å>»¢>« +8« +8ù~ê<>)=È
=]0)?G=iÏo=×Õ?ÙU&¹¤Ç9ýS%¿uÅ¦8àâv9{í,>¾¢>g++8g++8ù~ê<¯?v:Þ>Ì6?±a¤>Ìq>8.?%8lA¢9.¢=ndK:q:|6?ÃÏ¢>$6+8$6+8ù~ê<´(?±½>k?#
)@ÈÁÑ?\NN?¾9\Ü'9ÚC?%Ç:yA[:°`h?×¢>á@+8á@+8ù~ê<é#?Üzá>S:?Yª>Üu>ø²1?ry¹q9á¾[;{99Tæ>Lã¢>K+8K+8ù~ê<Ñ=JJe=.*?\üØ;s³;â¦?tr|¹|×8Á"ì¿b}¹óÅW9ÖO¿ô¢>ZV+8ZV+8ù~ê<øB?Quâ>é[?°?luÍ>Ï=?~¹¤¶á½t9QM,¼0g¼:ñ»5:u²?nö¢>a+8a+8ù~ê<×	>ÐÇ¿=<ÿ7?	T<Ò<6q0?Î¸Tó¢9Ü0Ð½È"9L¿9/Ë~>÷¢>Ôk+8Ôk+8ù~ê<¼à?¦}¼>8?´ê¬>÷ø>äJ*?£q¹ø¤89m ·¾9q9.ï?£>v+8v+8ù~ê<á.?â>E?ÿDÜ>µÓ>h0?M_ú¸V#9³¯d¾s
:
|:Ê8?Q£>N+8N+8ù~ê<úa'?¶.â>ßr=?Ï¨>Dþj>7?Ø5ð¸9Z\¾ÑÈ:Mv¥:öÇ?c£>
+8
+8ù~ê<jë>Pð>«R?>Ë>ïå>HFH?Ìn9rN9;_½>ç9L:mÅ9RV?Ã£>Ç+8Ç+8ù~ê<îZ½>M}>ç??Ð>RR>Z2?¸È¾ª9Î_½n×8Íq9û6>2£>¡+8¡+8ù~ê<

?¿>LyP?6f?6?>?wc9òÓ±9j%½>"O;
;Èö7?}3£>A¬+8A¬+8ù~ê<Û>B/>¢]=?ìÙ?P§Ã>²q0?Õ®»¸Ñ­9¹_(¾ýK:P½:Y&?M£>ý¶+8ý¶+8ù~ê<,à>¾>è@?|?yG»>¨ü9?ÛÐ8îÅ9oYÉ><:ý¤¹9æO?ÄN£>ºÁ+8ºÁ+8ù~ê<ªn9?LÉ>k??5|)?qtP?ù9á¨]9ÁÎ?Â£:µ[:ë(?R£>wÌ+8wÌ+8ù~ê<àÒ>#>QL?úäê>È¨>j2?¯o·^n9Gµ½Öp¸Re9ý1¾¶\£>4×+84×+8ù~ê<9?R>Zf?¢=?ÎÃ¦>$Q?Ê>P9ç§½8Î?R?:ªd,:
â
?¿l£>ñá+8ñá+8ù~ê<}>õíT>#t:?:?~¤?_ï4?Æð9ï9xgú>Y'¾:ÙÊ:ni!?lo£>­ì+8­ì+8ù~ê<&?ü	>©a?Î+?ë?>¾Y?î²¸h§9ÄÝG½^;÷Ò£:ªH?[q£>j÷+8j÷+8ù~ê<rJ[?Î?8P?¢¥ç>RØ>=?LH<¸=9 
 ½`Àe9i¦9¸°>±w£>',8',8ù~ê<1&?Ò>j?B¸?~·X?sZ?ýa^9®
9«4Î> `É:ëz:UtM?w£>ä,8ä,8ù~ê<ñ(é>§>}=?©>Áy>@`-?ëüZ7r9qç<åA4:èÄ:?ý£> ,8 ,8ù~ê<×ü)?«Ï>¹Q? )?-æ>p<?u©©8(àJ9ÏV>­Ú9ö¡©9%?£>]",8]",8ù~ê<_$ê<²1«<Å/?úô<c:o<D"? @Î¸`Ó8pÊù¾aWº¸C>9¹z¾¤¸£>-,8-,8ù~ê<Ñná>Ç6>|I?´?æF¿>/6?Ü£´*¹9qºÅ<<Ï3ë;è8M?çÂ£>×7,8×7,8ù~ê<v&?áÏ>ôüM?Tr?Ú¶>o®9?w99êt?ðdý9#1:êcß>öÅ£>B,8B,8ù~ê<ïú?ï¿>¶R?m¥7?ô>@0@?WÁÈ8ºq9wT>ÙËº:M a:]ñS?ºÖ£>PM,8PM,8ù~ê<!?¾Î>ÇH?ï~??õA??¾:?ÉúÏ8H9íO>q à9U¥:HÝ>Ø£>
X,8
X,8ù~ê<.N?!Ë>ô¤9?©/ô>à ¹>ä`(?@p¸P9Éü½&oÑ9jo®9 ®?ü£>Êb,8Êb,8ù~ê< y$?õ]Þ>Y=?Zé?	Á>A0?
µ8s9,ô/>tVÇ:Î:5¸"?¢¤>m,8m,8ù~ê<oNò>xG>M?~Ý>ÐÚ>e4?Ñ·Ôþf9¶Ã*½1 u:ðÔ7:¥­*?¤>Cx,8Cx,8ù~ê<Éÿ?E%¾>éÅ?I+?:°í>Î?y
:>¥9ù7Z?ªö¦:+:4?L/¤>,8,8ù~ê<´S?â ú>ÛW?0£Y?B ?NèV?Eb9y»96ó>úâ::L:ÍU*?Z3¤>½,8½,8ù~ê<6*?_ø>	?ä?ås?oøo?ÅÅq:rIâ9oÂ?§Ò;Jt:ua?3¤>z,8z,8ù~ê<@
? ¿»>A@?Oº¨>°hq>í2?ma9®9áâ¥>»:n´9îíK?ê9¤>7£,87£,8ù~ê<NÕ4?Qå>ßI?~Mç>0Ñ>;?ËÃÓ¸ÁA9ca¾Ö :ì:?à@¤>ó­,8ó­,8ù~ê<¡Ö?#Ì>U1G?>G/?Ï÷>5?ì®À¸Ø9n95O¾ÄG9LBi9â=Û>ÎC¤>°¸,8°¸,8ù~ê<K¢'?uÛ>C?@í?b£Á>Ð³3?·7¸/Ä£9ß½h:ì
:XÈ?¾J¤>mÃ,8mÃ,8ù~ê<éaµ<ë<(«.?Â+=¤=ß¯ ?ë\?¹ý×W9üöâ¾3£;Lds;B§+?M¤>*Î,8*Î,8ù~ê<B¾?T¿>{ú:?âÂ>Õ,>Bõ1?«¸519v¾Î¬:³[:úI?&N¤>æØ,8æØ,8ù~ê<«G?lÊ±>_H?ô?H?­h?r0:ï_Ç9cb?J(;¤Ã¸:W,i?áR¤>£ã,8£ã,8ù~ê<,)>fSò=\¸2?ZYß=å²=@  ?{9ç¸7¡8hg?¿Ï:>R:¹â?õ{¤>`î,8`î,8ù~ê<5ï]?+æý>TÅ_?*?2[>®ÂY?´Â·ä
9þ%½e(:¶Ý:L?\¤>ù,8ù,8ù~ê<Õ°>oKq>¼E;?YF>x¹X>ì(?(R¸ºÇ 9t¾äQ:
0i:&?Ó¤>Ú-8Ú-8ù~ê<ç³>íf>n G?cÇ?¸Ü>Ó9?ûGÀ8 g´9.m>Þì9:6(-:<p	?Õ¡¤>-8-8ù~ê<1È>´BK>l@?YV-?åFö>B.4?½<ÎÃu<¨wE?^]ÿ9F:Aõ>Y¦¤>S-8S-8ù~ê<µ-?Blé>	W>?ª} ?
Wì>c×-?ë.7Î #9BlZ=îsÂ:±:\5,?2«¤>$-8$-8ù~ê<

@?	(ê>x÷Q?A¶?s§¼>¬C?í8Ì:9X7>HË:	Ëq:ÀÿV?¯¤>Í.-8Í.-8ù~ê<6â?·Y¡>N?ùÁ-?Óó>Ó6?Ch9ýG97u¿>óu/;¯)Í:$ðZ?×¯¤>9-89-8ù~ê<Á>þ§~>¤B?Â# ?9à>6?§l9Â_*9ÿøÃ>O;~44;?? À¤>FD-8FD-8ù~ê<S- ?3É>äÍK?F¹)?D(ß>Õ³B?2y±9?¹9Æ?²µ¯:RVC:õFf?PÁ¤>O-8O-8ù~ê<Ëú>z0>Ì²N?È>O:><s6?xÖ®8¬=19m|>±:âê9wÞ+?£Á¤>ÀY-8ÀY-8ù~ê<ÀÝz?L?>uêÊ?HÄÅ? %?õÖ?TÑ9ç¶×9alø>Õ;Øy;Kb?¹Á¤>}d-8}d-8ù~ê<Â,x?[¾>à¦?ÛÌ½?)¥%?]ª?539ÖbØ9?µ>©Ñ;¦¶
;µîo?Â¤>9o-89o-8ù~ê<MÀÿ>­«>aj?P$?DÅÉ>:zP?Z|¸ò¬9÷úà½]¹:¹s:þáB?ÎÙ¤>öy-8öy-8ù~ê<6¶?m'?tT?Aý×><n>B?Sñd94§J9ã?ùp³9ªÑ´9«þ>\Ú¤>³-8³-8ù~ê<îß>Øv>Hh?EWx?o?³P?6Ñ9÷ö±9\V>*Þ·:ÙA:I$?/Ü¤>p-8p-8ù~ê<¬ýÔ>w>ùDL?Ü©c?;¶?.[<?¨²§9TY±9¡ò>_D<Aæ¡;ÏÑJ?ìÞ¤>,-8,-8ù~ê<Ü?Yê¼>ÚÉM?è×"?iè>Ñ^3?h¸¾/9×åÐ½T=:No:Óe?Ãí¤>é¤-8é¤-8ù~ê<vû?¤>fS?î?XD´>{@A?WÔ8JM9Ä«>¿§g:J¥=:¥Z?Iö¤>¦¯-8¦¯-8ù~ê<å6ñ>ñ¦>ò8?Â>\@G>ð&?=T«·òÕ8¢Í½{:Z:¸¬4:ì?Ù¥>cº-8cº-8ù~ê<?õ\>°?ìP@Ñ?hm?±]É;U§B;õi?ö%=§{Ô<>óG?ê%¥> Å-8 Å-8ù~ê<(h'?ø§>.?¾Ýæ?ðÈ?ú	X?¤:¥Ñ9/Q/?Jõ¯;õ,g;fÚB?,¥>ÜÏ-8ÜÏ-8ù~ê<Rõ>~ð>b³U?¼  ?ÑWX?òz=?LNË9»$:Ë>Ï$:Ñdï9)
?u,¥>Ú-8Ú-8ù~ê<£sè>A¢>ïB?¤ø>xf¶>Us.?$Ý8×ÇL9æ9>·:²¢:Lù?à,¥>Vå-8Vå-8ù~ê<^G?sÊ>Ê:?ñ>ã,®>ø11?gi9ôr9TªU>¨	ô:
Ð:?ôI¥>ð-8ð-8ù~ê<ôv?æþ>	\x?ñ²À?Ý-L?-q?b:U3:ûõA?(::ÞìÑ9£ìb?ÀV¥>Ðú-8Ðú-8ù~ê<2Ø?Ý«>®YE?{È>v@>#¬5?VÙ¹Ïz9¥ý¾E:jÊÚ9iQ,?ñ_¥>.8.8ù~ê<Å°?à>Cá©?nÈ_?xO>¼?À9+;Þû¼:Åñg?;²:q
?a¥>I.8I.8ù~ê<½?£®>¨ÝB?]Z?N¿>òT1?E]99ÄéÍ>*;	þò: 3?6l¥>.8.8ù~ê<îÿÁ>ª{>&WE?r2>ôöD>¸/?98g9{©=>Ð:àX:ü:?§¥>Ã%.8Ã%.8ù~ê<éT7?
ÅÕ>[?G
ú>Ëê¦>¾??ñaI95k9±¡>Á:mÇ(:?M?-¨¥>0.80.8ù~ê<iýÔ>õ>èE?µÐ>><?{«9½¬9#þ>Çi;½:;·4 ?Ï©¥><;.8<;.8ù~ê<J?úbÊ>?pQ?ä®>#-V?WiX¸I×9ýÝ8¾	v9þyh9at?/¶¥>ùE.8ùE.8ù~ê<F6?>?@#3?á<>ÒR>]/?¨ ù¸~¡8§ÚE¿I¾ð9X:Ó>ý¶¥>¶P.8¶P.8ù~ê<,Û>su>M?">;>Åc4?<²;¹dyµ9}c¾«e´:
R:Ü[?I¸¥>s[.8s[.8ù~ê<¦T?ÉÓ±>:~b?¢ä?ÒÇ©>UuW?¤ª¡7%9ë=??;ç	;Ú1?;¿¥>/f.8/f.8ù~ê<!KÄ=î=C
,?§xÁ;+];Éú2?\ïA¹Ý¯ð8	FN¿RÙ8pû<9C.W>åÁ¥>ìp.8ìp.8ù~ê<Tz=
Ôä<^*?×.i;Ï8;!?Åú¹a9M&¾\Í.7.9Ð=óÌ¥>©{.8©{.8ù~ê<²<Â<öe%?ä×;-¼;·G?"ç¹<ó92É¿ýy8Pg9~ô>Õ¥>f.8f.8ù~ê<¡K
??º>eB?E½>×>¿ó3?é#³8q!O9Þg]>rÒ;:ðRâ9sT?ñÝ¥>".8".8ù~ê<8î>çk>UE?l!^?Tü? ÙF?HSð<bñ<ê·X?ÍÏp8ê<9ø:Ô=ä¥>ß.8ß.8ù~ê< jÜ<<6?ÁÂ;<¥;¤?{i¹ÔÝî8ï:z¿Eù·ò9{Ç½Õç¥>¦.8¦.8ù~ê<¯ó¼>jÆx>pB?ë¯u>½&0>12?H5Ìþ9û§;óÞh:åÿI:ã?é¥>Y±.8Y±.8ù~ê<¸>9>à_8?Hóð>A²>Å,?¢ÉL=Lý<H½N?W<
áH<ì=G?7ñ¥>¼.8¼.8ù~ê<Yt?Fç>y9?Á¥>³½.>Õr?>(¸|ç9ä½¯9Õ9TËµ>öú¥>ÒÆ.8ÒÆ.8ù~ê<_§=IÅ¶<é5?vï<äö¯<°0.?ýb)<p÷Ò;\M?g($<úÔò;C-?	¦>Ñ.8Ñ.8ù~ê<_Å >ùËc>­4?üsÖ>ÍÐ¥>%?¥Ü8è¿69`¼Û=^p9º2g9£1?¦>LÜ.8LÜ.8ù~ê<¦:*>ìò=hd3?"ÞË=óø=<N'?\:Ì¡9ÝÐk?§;}n;ÇÚ3???¦>	ç.8	ç.8ù~ê<Tü
?`4a>Àf¡?6TX?Ê@Å>ê`?JVã¸Ä9u G¾LØË9·/'9ô?d?¦>Åñ.8Åñ.8ù~ê<Lü>?Iu¨>÷?2þ?Âõ?Êë?J9<hÄ9Y<>É×9¤é$9!ç¦?°F¦>ü.8ü.8ù~ê<i?,Ü?0LQ?}a%?C×>g­D?Ãé¸ñ.Ø8W0¾t¯I9<¨:9:N
?yb¦>?/8?/8ù~ê<ß|?÷?Ùt?wÍ[?iò>vh?/n9p[ª9Uö²>At(:z¹9ÿh?De¦>ü/8ü/8ù~ê<®Y?ï>i?>Þ'?í>Ç>?¯W?tl±659©õ+<eÁÀ969ö)?s¦>¹/8¹/8ù~ê<@ßM?aÝ>õqn?Y^?§O?ÐW?ç~o9%K9$ç?Ãz:g
):=P=?b¦>u'/8u'/8ù~ê<6æ|=w@="1(?ÈX<&úç;{?¡SN¹A¥¨8}¿pr¶9bB¼+¦>22/822/8ù~ê<ü¼>ÈQ>µA?Ñ>ÿù>Þ6?&Â©6¬4­9çú;ÃÖ8T0$9`D§>²¦>ï</8ï</8ù~ê<Íj?¦¯>rB?×?ìâ>C2?Ì>¯8Ê9)>ª5U:H!:\6)?9É¦>¬G/8¬G/8ù~ê<d£>~¿H>ë¸9?¯X >»?p>äÛ*?ÉÎ8M·9A`è=â©Ú9àÜ9ãpþ>ôÊ¦>hR/8hR/8ù~ê<C}r>0ì>yG?D¸>wß~>×8?Á'¼9E9õÈ%?Srò;?q²;Ré-?gô¦>%]/8%]/8ù~ê<£?sYÇ>[??âÝ>ñ>jì0?¨þ¸zJ39	E¾¬fÈ9¥Ð9âõ>«§>âg/8âg/8ù~ê<
­>±T_>[ùF?\Ý>ÉI>÷6?à_.¹%p9¹¾³¿w9¢<´9ò¯>h§>r/8r/8ù~ê<L!?÷ ª>ïàX?q?Öþ"?¸¼=?»38·È:9@vü¼Àù:º*:·µý>	§>\}/8\}/8ù~ê<ú¢®>G>=÷_?),?ØËÙ>ø[J?áÒU¸Åt9PÛß½k°;
áS;9©T?&§>/8/8ù~ê<Õ¦?=ñÓ>(-7?> z[>1º,?@K¸'[9Ñ*¯½³:õÚ:¶î>R(§>Õ/8Õ/8ù~ê<¾È>%Z>óå:?Í8?ä?WÉ1?GA8ä9è¾ª==³;K;{*'?&)§>/8/8ù~ê<é ?G±>ÂB?ê½>öC>a1?¡½¸øW9Êa¾5:Ì:G?
,§>O¨/8O¨/8ù~ê<5#?¨ãñ>A?¹l ??Èy?~ùY9âG9j&?ý:øg:óâ?4§>³/8³/8ù~ê<¯ú.>ß¯Ý=J?&"I?^?E5?³]·æp9iÛ¼¡(H9G9&Z?+I§>È½/8È½/8ù~ê<Èlx?`?sIU?çV?4xþ>^W?¸í5ªÿ19Ú×ª;(¸I:ø!<:u>	?SL§>È/8È/8ù~ê<î+²>ðÎR>ç]X?z©?äa?Æ-@?/gË9{9eO?EÑÊ;;A8@?"O§>BÓ/8BÓ/8ù~ê<ë¨?óÄ>¸TJ?©ç>mÆ>6[>?³Ä¸(Á¡9§¾öF±9-¸9]?N_§>ÿÝ/8ÿÝ/8ù~ê<zç=iÌ<*?;ÿ¸n;­?èjT¹H+9Aè¿#}j·¶<9Ø½Pg§>»è/8»è/8ù~ê<Â?³>¨8?Ùxå>Á
§>«Ö/?ñ¿Æ·È8èCþ½y©%:Aù:8w?*o§>xó/8xó/8ù~ê<Þ?Æ3¬>;@?}?ZÚ>1o0?@8´w9zÙ>«í:QN¾:ÈÒ?¼s§>5þ/85þ/8ù~ê<¶Ö>Í¬>Ì<?¦³>>Ä¼,?|w5¹0·9Y0¿]{8.ü9
ÞÓ=)|§>ò08ò08ù~ê<G¤?¶!«>g][?/ó>ª>lY6?K87	Ü8ìLl>¼:SìK:	$?¦§>®08®08ù~ê<nj?Md?Qß??¹?íÃ>¤2?¤:Õ·fI290½î(j:1DS:ÙÞ
?§>k08k08ù~ê<YAÒ>Y>1aE?CË>kñ>3?&#¹¦Ý8:o<¿ò9CÍ§9ÒúÓ>°§>()08()08ù~ê<êû>ÍG>Z¿S?S/?u¬å>½$C?>É8@Zÿ8³ÀÉ>ÖØ:>Å9ù H?5§>å308å308ù~ê<4S>C>Â1?Y>WI>®ª$?Úit:¸Öc:ÌO	?5=ÑôÝ<2{'?ÿ§>¢>08¢>08ù~ê<2ÃS?Hü>;ïµ?ua>?YÇ>I8t?U¸¾É]9$2¾m.&;±4¼:Â
b?$§>^I08^I08ù~ê<&?eé>M'?5¾e?g{ê>yÓz?hC9^È95z>M×:iä-:þz?^¦§>T08T08ù~ê<Á¹=Åë=]¹(?¤¦;2;Ëç
?S±¹¶ÓÞ8Ñ¹Ë¿çK¹nC9x£¿¾'¯§>Ø^08Ø^08ù~ê<z¾?DÔ><×?÷B@RÃ?-?cqt=ôOÏ<çì?'W=ßM¸<m?÷³§>i08i08ù~ê<)´?±»·>y>?Gæ>~ä¨>Ä.?¥é¶x79{%Ë¼Êê9n¶|9oØm?fÀ§>Qt08Qt08ù~ê<ý=Ë²=¤æ5??+Â>Ì§1?²µ73xv9X=¦B:ÁìÛ9?³Â§>0808ù~ê<8v>³8>á>?)>¢K>©(?½Ó¸RÅ9+°¾ãR:<õ: N?UÄ§>Ë08Ë08ù~ê<Ub(?ßÉ>U?'?oã>>p<?çÈq8v!29y½->ÈÚÇ9^h~9I?yÈ§>0808ù~ê<o?°Ý?*ÿq?ì?ú¼@?>K?¤a+:*î4:9}ò>`W<»<:?]â§>E08E08ù~ê<D'?9¿Ð>­!M?¢a/?H®ã>2E?gÌW9×«Î9!§>5ë:kL&:ûD?[¨>ª08ª08ù~ê<ï>]¡>>?³+?9yÅ>Ç¶5?8ö¬9T¿Å=Ó=:1ÿR:JZ<?×¨>¾´08¾´08ù~ê<! ?v!?ç}?y×Á?¢=??¨½?°$m9Â9[ý>OôG:à]ê9CiZ?¨>{¿08{¿08ù~ê<vF>0	>Qµ6?r?¼cÑ>]Ò1?æW¹p*÷8£¿¹
;ÎÅ:R3?
¨>8Ê088Ê08ù~ê<,ì£=ùs=¸,? 7ê<1³<ñv'?¬¹¬è9îø¾Îý|8z»9Ó#­=¨>ôÔ08ôÔ08ù~ê<æ,?VÝÅ>Á7_?XÓ>X>>?nT¸ÀE#9¦uZ¾Õ0X:ë.-:qÉ?e¨>±ß08±ß08ù~ê<cÓp??F?$F?>?g*?ÆÊ@?d9éÅ9\×B>^d:8´:é¡W?ì¨>nê08nê08ù~ê<m=0Êd=Ýí,?§ø=-¶_=d, ?o\8F9tGº=Ñýâ9V:r´Ê>K¨>+õ08+õ08ù~ê<%)=Â]=Jâ)?féÓ;·£;×%?Ú(N¹Ôf9MÑ±¾ðgÝ8k³ý8iß>m!¨>èÿ08èÿ08ù~ê<\?	?a+F???gÔ?Ç=?GÍ9Ä²;9s~Å>hf:eL:¾óa?×/¨>¤
18¤
18ù~ê<ð«?, ??ðéW?(Ï>_?Ë9KgÚ9qµ>l:w:yk?46¨>a18a18ù~ê<H.ë>%¬>þU?9>?í58?* L?R9Û¯9êÒÖ>Y7:øp:éæ?è=¨> 18 18ù~ê<ÿ>à|=70w?ë
?®|°>dÛM?^-=¥|É<ã[?¹§<q8<4êg?mF¨>Û*18Û*18ù~ê<,c#?ËkÌ>âL?Hüò>°¤>_Ú<?ÏeÉ¸$=`9tìe¾+:üs¿9uæ9?+i¨>518518ù~ê<(?»«ª>yJ?c}?6àÏ>ë8?:v¥9us^9~j>?f4:Ý¨#:ï
?ëw¨>T@18T@18ù~ê<âéÏ>Ís>ðz=?ëO°>_>0?ÒUY¹üì91£¾¾,n:xºp:ï?Æ¨>K18K18ù~ê<Ì¥Å>¿P>bö:?ù|>f£;>ÿK,?78¦9tÚû=ä4::Ù:7ó>!¨>ÎU18ÎU18ù~ê<:°Ð>ÿ¯>I:??lì¹>> 5?r¹êÌL9´0·¾59&7)9L	? «¨>`18`18ù~ê<ÃS?Y3¿>¾óK?¨êî>^þ>ÖW@?<9{ü_9àG(?©Åv:`´:rG?Ã¨>Gk18Gk18ù~ê<ôWä>qt>_w>?PL?å(?¯T/?'÷8þ²9²n1>kpx;k> ;ërF?¿Û¨>v18v18ù~ê<ÐÉ>Ì´>É@?÷¼¬>ãµu>Éø3?e89ó
>ÜBx9Kª9³º>Ý¨>Á18Á18ù~ê<iì>- > =?/|©>-l>_7?m\8Äg9jyó= ¬¦9yí9J³>íÝ¨>~18~18ù~ê<æ.©>å_>qA?qµ>Àû>T}-?Â¤X¸l9§xê½dPä:Ð:ä"B?Yä¨>;18;18ù~ê<©gî>,ì>#¶C?®Ó>¤D>hñ1?îJ8#çc9gõ =ßw<
ñ;<G?[å¨>÷ 18÷ 18ù~ê<æS~>¸N'>XB?'?ë¸>þï7?©3µ8åü9º/>PÀ9:
2«>Æì¨>´«18´«18ù~ê<?=W§>¶ÜJ?¶ª>	_>HñC?Eâµ8.}9+ù>Ë¢c:º:¶Ð7?³©>q¶18q¶18ù~ê<e?¥Å>ñ=?Î°>ôÆv>+j7?Ýj¸À9áb¾´?:ÅÝ<:â;F?©>.Á18.Á18ù~ê<æ}>ØàD>¯C?%ø±>{W>ýÖ*?}C 8J¢9Îü=&Zx:Ð£N:Ö?a©>êË18êË18ù~ê<2Ñ>Ëj>´H?ò>=a> í5?\å8k¥9ò1>H};<;»gA?¨©>§Ö18§Ö18ù~ê<Þ,@?¶ ò>OÄJ?h_æ>>þÜA?¯¨·»-9)F£½T':þ.å9&}%?X©>dá18dá18ù~ê<TM?ÒGß>»jk?|_Ü?:K?Ì?[jq;,g;õE?a:ÊÔ:*?m#©>!ì18!ì18ù~ê<
ÿ/=Ý!=ûs.?S<±c<Ç;1?ÕòÖ¸ä9èvJ¾QÍ89¨Î9ìÑ>'©>Þö18Þö18ù~ê<¬>i&>~o???8¬>e_?0MX8!þ9|±=Ç¤ <*<ðÆq?}(©>2828ù~ê<¡×>ú>9A?x¥·>É¼>Ä/?ð­81&9Yç,>£Ï:h:³=?-©>W28W28ù~ê<QI>ð>Íü-?¸ã=]=¼3#?w¸¿C,9o
Y¾þVw:÷,U:?]8©>2828ù~ê<*·>Ks>ûº@?]<?±F³>¿7?és¸, -9ÐF¾4	:&:mwÓ>mE©>Ñ!28Ñ!28ù~ê<°Ë%?Q%¨>l|?D¹?Þ'??Â³:î9.m?½;P:¾?]L©>,28,28ù~ê<¤¶ø>ËE>n$I?_/ó>R<ª>ÁÙ6?w8Ú¥9t?ú=UÍ;/;JE?k©>J728J728ù~ê<iº>»v>n%A?*¼>=Z>Þñ1?ÆåÌ·aÞ9î?½¯:>ÈU:<.?Qm©>B28B28ù~ê<[ïÀ>'¿u>üH?Ýå?
!²><?éò8@ÈY9©b*>Ý:k %:n]^?~©>ÄL28ÄL28ù~ê<ì>Ñ=îà@?[>Ý.J>²?:?`+¶: íV:¯ûX?Â¯^:&¿!:·90?y©>W28W28ù~ê<íµ?Ñ1?Ja?~Ò?ÁC?
0?VÙÝ9ö:Ú¡Æ>ÛÏ:åk:i¥`?
©>=b28=b28ù~ê<Ä?½°>H@?!8?ø
ô>Â$A?ÞÐ×·Z9M½ó?;t6¿:ÚO?ï©>úl28úl28ù~ê<â0§?A:?TÌe?¬³?ï
U?çW?*äº9Úñ¼9À7ý>§VÇ:g[k:ÒX?Ü ©>·w28·w28ù~ê<î»h?Ãù>n?ÀP?¾lÛ>óÃr?ÅR9³h9·>îMò8tl¨9&8>JÃ©>t28t28ù~ê<ÆÕ>æ>þÀ:?~Tò>\³¥>Ë1;?¼pw8¿89ño+>É:D:Ì´E? Æ©>028028ù~ê<B??ÎL×>×ic?aàú?Ã?µî`?ÙS=Iþ<óT?èV=D9=CU?óÇ©>í28í28ù~ê<Ç%?3Ì²>u\m?óe???[^?9`v8kx"9B>riº;XA;y
:?Ö©>ª¢28ª¢28ù~ê<¢öï>Ñä>B?ÓûÐ>
©>1?å±7B9%vØ<Ü%ó:jÊ:&ÆG?g×©>g­28g­28ù~ê<>
D>Ó8?ä
?ðAÌ>®.?(U9.¨£9§>PD:O:À+?Iï©>$¸28$¸28ù~ê<p{?Sà?]"k?ñ[ê>þÈ>¨N[?1'8Å9òÎ>ï:4`Ö9@ê7?/÷©>àÂ28àÂ28ù~ê<+ë>²9>³¶P?ÈNÏ>2y>m)5?ÏI¹tg9ÔÚ¿:Yî:¯òé>ù©>Í28Í28ù~ê<°;ê>_E¦>µQ4?MÐ>!¸>×¼/?ãý]¹O¶81Ü¿§_Q:2¿:ÄÇ1?ª>ZØ28ZØ28ù~ê<õV?ë?[KQ?éU?5º?õB?6ËS9L¤Î9ù0>Ô ;"Ö,;¿$\?ª>ã28ã28ù~ê<³î´>^>³P?ê>?h|ñ>ýI?D¾<ç&<bK?]ç0=üb¾<×Þm?Kª>Óí28Óí28ù~ê<Eð>>,>2F?w5&?vó>`¸.?ù¹3¯]9û±¾Ë8:Í98.?ëª>ø28ø28ù~ê<1?ÛÏ>*h?	?Þ>
?|q?Nä95Ð94ù?v¦±:|dR:ú(X?­ª>M38M38ù~ê<0?ycÏ>+d9?½Ù¸>A>±|2?ÀáR¹ö2ô8]¿Ê9þÉ9Â9¼>íª>
38
38ù~ê<P{E?Þ®ó> vO?·ñ>z~>$!C?NÃ·½q(9´c½EI9,}§9¡>ê"ª>Ç38Ç38ù~ê<Êø7?kæ>üF­?È÷i?!ñé>¤?àÚ9Ãí¥9ìQ>p­;>'_;xD(?#ª>#38#38ù~ê<C?!m½>&"?÷Á/?Eb>h§?
9ÞÌa9Å?¦¨;¨öq;o2?}$ª>@.38@.38ù~ê<NjE?X?æß=?¹´ì>)«>/0?âfR9h9Êè>o9UUâ9gù>÷%ª>ý838ý838ù~ê<Õ\ê>5>ðFA?£F¤>&u>#D+?Oî7Ë¬9MB<6Q:í1Ù9xv?¹,ª>ºC38ºC38ù~ê<kØ?úùÅ>â=?t¤Å>>b2?ÈÓ¸øw9Ê]½Fý:]'Õ:ù??6ª>vN38vN38ù~ê<u®?òÎ³>M¦]??|[?Ì?çP?sæ£¸µ]|9¢B&¾ºº<8Ý)<ý®g?9ª>3Y383Y38ù~ê<gª/?_qî>°<?A*?:Êà>Tµ0?×X9F×9ý$>?tg:Q:)O?=ª>ðc38ðc38ù~ê<?þ>VO?Hý>£§>·{A?ÄL@6Ò¦9_;GL¨:ßk:¨6?Z>ª>­n38­n38ù~ê<»¨?>ö >3o?Âº?oªY?æZ?¼ý³=ÚF=h?	?%<Ö;É?ñJª>jy38jy38ù~ê<<>àÞ3>rAG?í?¬Ñ>]5??7í49ÉÂ§<Z\Î9D:LÊ>Qª>&38&38ù~ê<|§{?¬gÊ> %?´P?¥>àC¡?`U9Êmo9t\ª>ÆÚ9tÆ"9vñP?Tª>ã38ã38ù~ê<'>lÎ=½O?.K?sæ?E?IRÄ;u;`J<?ê(<P,Ï;Î°O?º\ª> 38 38ù~ê<²|¶>r±_>À×P?t©?ÈU?pêJ?$ s9³º9Î´Å>8; B;5ôM?ú\ª>]¤38]¤38ù~ê<k¿?Ï??%m?|F?û}Ù>&¡i?cy=9½zo9Ê>Ñ°:ïÍX:|ÈP?.]ª>¯38¯38ù~ê<Y>>?B)Ã>¤y?5Ük?ÿî>£|?ëaÞ¸8ø9Î=¾þú:­ñ9ß?M]ª>Ö¹38Ö¹38ù~ê<O7?F'>Z	ê?/?Ù>ªû?ªP7Æ9c=[`:²¿9´?þaª>Ä38Ä38ù~ê<èÔI?VPï>çW?ÜJ(?Óæ>ûM;?þ'¸¶9¼½£ÊR:|E":ÔE&?çfª>PÏ38PÏ38ù~ê<oã×>K>Æ??ÂùÒ>¥>É1? ë¸¨U9	^c¾T\	9ÌÊl9¿>vª>
Ú38
Ú38ù~ê<ô=ñ»<1?1Æy;ÅLQ;©À?}¹n»8U¿Ü7eÅ9b2=õª>Éä38Éä38ù~ê<Yý?Dµª>üîQ?ÂÅS?¢Ü?ÓÏA?[Õ9®5ª9zÙß>Ð¼ô9õ3é9ÂT?cª>ï38ï38ù~ê<¯ö
?õª>ÅP? &?#ÓÞ>ØÛ>?´¾¹8Lûb8Î}Q?Ù[;H6;Êv@?e¡ª>Cú38Cú38ù~ê<s¸W?Ðr?§yP?OÑ?ô¥>gM?@Ù>9Æxä8ý×U?3Õ:_:í±<?Ñ¡ª>4848ù~ê<Â)×>	>;<?«XV>~à >Ú*?YD¹ía9A°¾^9Â9:ñ?ÿ£ª>¼48¼48ù~ê<¤X2?Fº×>å£S?ô?ï5C?È<?}ÜS9|þk9GÒå>fb;Û;÷qI?U¤ª>y48y48ù~ê<T.?öÏ>¾òV?¾Vq?vù?A?mÆ89A9²|±>ôó4:÷ë9ÈPD?³¬ª>6%486%48ù~ê<ØeÄ>,K>Æð@?9?nïØ>öª4?ÔØ®8.©*9Ä#>M :è:%ß>E¾ª>ó/48ó/48ù~ê<KQ?ãÎ>I¶=?Q)?Bí>°ã6?¦9z>Ï9N;;>WS<ð<§?;?Ãª>°:48°:48ù~ê<q^?ö>rëf?æ.û>ÔG>?`W?òÐ8¨9ïK>Bæ:Ù:å:8?Æª>lE48lE48äò<,Æ>íÜ>×]@?ûþ>rv´>Û4?4<9¤¥19¡Õ>K;_ì:ãr?åÊª>)P48)P48äò<Á>Ï>f:?õO?¨Ø>Ã4?('x8ãà093>û;Çà§:;C?ÍÍª>æZ48æZ48äò<A,?EË>¸X?ê?û3?';?±i=9=s9Ã¿¼>ï¾:j:Ï×P?¡æª>£e48£e48äò<K6?ÀFÍ><?höª>÷q>ú15?8@Dr9âý&>,¢:Éà9F(?ïª>_p48_p48äò<Í>Ï>-u<?XÖ¸>Ã>52?Ø©9ÕÊ$9½ñæ>ñ9¾¹9Cj?Üïª>{48{48äò<ÂLj>;Þ'>§2?KÕ>¡>|s)?/@½¸'yâ8®ìÕ¾=L$:m4æ9:µ6?ñª>Ù48Ù48äò<cc?#=µ>ÖU?|N?¾Ê	?Ö??§-i9zo\9>f?Á½9¢Ý§9o?Ìùª>4848äò<4?Ýã¤>OAM?âc>/ðD>µä3?Ú7Ú(A9ì¾<åP9I.Ë9Ü>²ýª>S48S48äò<Jí>C>¿³D?#Æ>ow>G3?bJæ¸&¸9mùR¾û$:xý:ít"?@«>¦48¦48äò<eb?xº?þ+??Lf>FP>r4?«·k3_9ÆD½¹É9X¡¡9õÍ>#«>Ì°48Ì°48äò<Ô÷ë>è¥>ô7?Á>m>6)?Å¸UX@9\VÇ½ò\9ç©¿96>D9«>»48»48äò<ø>4Ï>í¯[?_v@ô£?ØQ?\½:I¤»9bP?¤:þT:3×E?n>«>FÆ48FÆ48äò<Ý9?
sü>Í<?3Fö>,¹>M*?VE8ìN9@>¶9öï­9 ;b>1«>Ñ48Ñ48äò<îþ
?d=¨>RS?Üg?6õ¹>3?z]8èOÄ8#>º:Æ­9\?«>¿Û48¿Û48äò<iÛÛ>Ý>Ä4?£{>öhd>¨$-?äü8p!9CPg>9d9d÷>«>|æ48|æ48äò<H«>sa>Y?P`¡?eÊ+?{p?oì91Rª9KÉ>¿:BU:}f?¤«>9ñ489ñ48äò<8=?ç©>®­G?/?ïö>}5?1ì·rS{9Ö|½%^;:ðá9\LT?¿«>öû48öû48äò<³C?¾ý>vxE?ì/5?Só?Õ1?Ú9¿o9ì>¨:èR:RL?ã«>²58²58äò<2Wb?Â,?¼*P?Ü@?mý?¸è=?l¤9{9%]?.t:@3J:=y?9«>o58o58äò<ø?R&Ì>o7?Uø>5E¯>À[5?Mn'9Íþ8¡7(?úQ:Ô5:µÿ?«>,58,58äò<þ>?ý>ÏÃd?\|d?eä	?6T?áZ9òW9Båð>¢ß;pmÀ:
N? «>é&58é&58äò<?òÀ>;AH?%Æ>¨>½+A?<i9½Ú9Ñ¶à>¬?9¦ã95m>¬«>¦158¦158äò<®Yã>®ì>ªùO?^D?IÃ?É7?]09FÃ9®jZ>-Ê¿8A9}>`Ü«>b<58b<58äò<ßx??©X?ÚV²?;te?ÀøF?
Y9à9¼Ä¿>ÞÀ;ùg :mh?xã«>G58G58äò<YL?g>ég?_?rbÀ>]L?4¥¸T¸9ñr¾æO:¦:ým5?ãç«>ÜQ58ÜQ58äò<#?Îá>³9?¯Â>>ãg-?Õè·«LÄ9fÒ½7:u :¿­?C¬>\58\58äò<6?¿>ðI?¯F?R
?Ç??ôQ9Ý8Å9Üù>o¢¨:uOY:o¨F?a	¬>Ug58Ug58äò<GÀL?"õ>ïÓU?Ìæ?¼ÈÃ>Åw=?m¸VV9¾g½½Ö
:0n-:\nA?	¬>r58r58äò<ª=?,Dð>J?UM­>â½c>3ÎB?>åÜ¸DJ³9´¾©~:lÊL:+?N¬>Ï|58Ï|58äò<;{=uþ:=Ã;,?4=øg=Õ?ÿî%9}9IÊ>Wâ;0f;9Ü'?ü ¬>5858äò<à'à>Tª>µ¶G?sý?ÙÑÚ>§Õ8?¤_°·²9,ó½n¡O;¯«;¡q6?[!¬>I58I58äò<ãL?¾õÂ>t?âÄ?ÖHO?o's?Á9Ó9X=ê>³ÖÈ:iMh:S]?¢%¬>5858äò<æ>O>A\?ÀÛT?l?M??
º¹¥ã9¤Ë¾þII:øc;:]~	?º+¬>Â§58Â§58äò<!¼Þ>ä>pB9?÷k>'/>â,?E¤¸~·p8³.¿'Î¦9`äâ9f4¼>ª/¬>²58²58äò<æ/=å:¼<Ç3?
x<®½;.o1?v­ñ¸Ár8á¿Ù+|¹ä"B9¦C&¿Å3¬><½58<½58äò<h>Öo»=q:?ø>!`¬>!)8?õ:h¾y: ?¦TV:Ð:b??¬<¬>øÇ58øÇ58äò<ë?Ã½?*Ût?X!?~#?áw?ï9|ú¬91½Ä>Ù¬;®E;é?Ä@¬>µÒ58µÒ58äò<¹,?á>5?uâV?æ¦é>pk?bÇ:ø§:'>?[£;z½C;×:?9F¬>rÝ58rÝ58äò<¥;F?xö>ÞÚM?oû?
¹>vT?%9¹9/>úý:«©¡:ÞbH?}F¬>/è58/è58äò<Õçã>_u>æW??ü
?GuÆ>üæ5?Å«¿8ÊX9.Vb>X²:Avf:ØYF?+N¬>ìò58ìò58äò<iÕâ>M8 >Ã75?¸$>Lk>¤Ñ*?õ¸ë¸§Ì9©A¾\G:ìx+:ûÂ>U¬>¨ý58¨ý58äò<(Äê>L9>:`I?_<Ó>ÚÁ>Wf=?ô
þ7¸Ó9ì:j=Èï:' »:g#?J^¬>e68e68äò<¸Á?Ú¤>â×H?¹¦>ðH>ÝT?¡p»¸â8
EÔ¾ÙÓ9{¿9÷~H?±_¬>"68"68äò<±f?B¢Æ>àÐ8?×À¯>S¾>=d-?·æ8'9â=h\9á9¥dÈ>`¬>ß68ß68äò<	Ê>ªý`>láe?«u?·ò)?-U?	9Øû59í6?i~;â;kFX?w¬>(68(68äò<z¿?@ ³><wA?ñ>õ@>Û1?.`8ìà¢9ôm°=µpe:
:¡;?1z¬>X368X368äò<í¾?|ù´>è­E?V½>?1>÷ç0?h9Ýê9Íiç>Cö¾89
c'>Ä¬>>68>68äò<
øý>n>~?KW ?K(*?8;q?Eñ9Ëáy9F?Z:Lm/:4#?B¬>ÒH68ÒH68äò<-É?]¨½><{G?¼Îà>¬>ïT4?Ó\9ø©9É!¾>­²:·p:ÕÔ=?·¬>S68S68äò<$4:?ùñ>_·E?2Ý]?Ây?K?¹IU:S]:O+?ÎPT;7~;Á7?"¬>K^68K^68äò<Öð>P$¨>7?Ô>@ïN>í ,?ÔÝ©8[8Íc(?88³90dö9o5º>­ ¬>i68i68äò<Ý-?V¡£>A?õ5y?´%ü>Ä}?¸È9¥e§9å>É;Öb
;Æ£u?ô¬¬>Ås68Ås68äò<?Ý?MÂ>2.@?½Î>BÙ>J±6?Ùp8fà8>d¬9u«9Ä?³¸¬>~68~68äò<#=?Â?{xt?ÂÅF?±eæ>iÜ\?>f9¯M9opÉ>°w9ýF9G¡?¡Å¬>>68>68äò<ô'?¹æ>Õ9?«µÕ>à>¨-?µ+ 8ºÎ9h_>ºáu:[æ]:jÕ
?iË¬>û68û68äò<@?w½>Ø¸?I§E?¬Þ>Vc?å·Z9ìð½ãÄ<ç+8<¬Ö?lÚ¬>¸68¸68äò<«ù=|I=´Ù+?ç<%Q<u®?r-Õ¸
ì8Áæ¾ p· 9Zù¼8Þ¬>u©68u©68äò<ÙÙ©>G+R>ÎãN?àê>2¯>)æB?Å'9 7
9¯? «Ü9:£Ö>aæ¬>2´682´68äò<tÖ?B"½> °B??Ë>Êð>T2?Jò6N9ìbÕ<Ùê:Ë`¬:É).?ýê¬>î¾68î¾68äò<±W?ÿË?¶ÚP?Y}g?vW?öô9?}Î8¸ì9n¨>jòf:»:=;?ø¬>«É68«É68äò<¿=çTð<()*?è8==<q!?8¹9!c¾Éæ9;ïÓ;&?"­>hÔ68hÔ68äò<û>	,>5N?tÇÙ>6H>æ;1?í;9§Ä9¶®¤>7]ï< Ö<¯ÚM?F­>%ß68%ß68äò<ÄG?JVì>acX?=:Ã>ý|>JF?6í7\9õÛ@=;Ð:úë9Ç6f?Ü­>áé68áé68äò<Ë×;>­>GK1?ü>=Ü=Á(?¦ß·­8þð$¾:Xu:ó?\
­>ô68ô68äò<¦êV?ÞÖ>;?»M?k?¡-v?&Bò9]9C^?³g;4·:WU?~"­>[ÿ68[ÿ68äò<;qC?¸¾?PÐ@?¾?àÊÜ>íÞ0?)µ8¹û9]>2`:Å9öÝÄ?½$­>
78
78äò<AZ?°1¾>ó@?:ü>»ß­>¦®9?é8çlË8øK¬>Ô³94lÇ9¬Øæ>3­>Õ78Õ78äò<ê¶>ôt>A>? y >®o>âf+?¼Ê¸îÔl9#½÷79F7:9êçü>Ý8­>7878äò<¤b¾<s<9T*?§Ö';7e ;ð?¸Û%:99L¾9$;9ÕDØ>`:­>N*78N*78äò<8«5?OÛ>T?´;?2¿ë>+K?½)%9 ,m9ÙE²>Økv:@

:d?­@­>578578äò<Ç¨²>¾m>·`@?Ów>75>ç.?o#¸n97Ê½Òÿ9ðþ9å{?ZL­>È?78È?78äò<$p\=u('=|Ì(?op/=È=º?PÏ¸uáF9G¾r»9f¼9¯¹ß>R­>J78J78äò<Ñù?wÅ>ZÆB?1.´>2D>g²/?aÀE8¹9Z£=×¤:ÑÎQ:Í!I?ø­>AU78AU78äò<Òâo?
?)øX?&ä>B>êE?ðXû8yY9sÝ>Qµß9Þ6û9Nøã>­>þ_78þ_78äò<+ú?I¤>éJ?SL?Ùü?H¯6?æ19d9ý«>_G;/;mÅ;?­>»j78»j78äò<Aº
?ø>o?+?	×>¢ªK?EJ8Oa9Wo=$¨:Ç*:á½|?¸­>xu78xu78äò<±?èz>#À?I6Õ>%>Z>Uz?¿9Ý¨9àÉ>º¹;Be:ÊÕ[??­>478478äò<*NÕ<¯M<ñc+?ï	Y;ó5;¡?;s·ÃDÿ8x²s½Ö¬8T9£P>?§­>ñ78ñ78äò<p?ï?ov?ÜÌ?,X?¥¼r?Ó^¶9 Ð9nÞß>×â;^(;p?³­>®78®78äò<u?M+µ>äAZ?vÕD?¯,?ûb:?|n48³¯h9yÆ=¼¨û:¡'¡:wâG?v½­>k 78k 78äò<Ó
?'Öt>Rä?y"º?lT?_Q`?!!à9yÆ¿9>?0ë::Ù`::
?­½­>'«78'«78äò<°s?Më¬>ùUW?
ÎE??º¢B?1:9Àª¬9¨>o³:0Z]:±O?`À­>äµ78äµ78äò<h	>ÎÉ=¹p4?%æ]<RP&<²Ç*?0l^·øiv9Jç¼ù²9²<9¶ô±>Á­>¡À78¡À78äò<9Þ÷>?
>uóM?ú
?¿>9::?rÛi¸ÞF{9Á@î½º
:UcÐ9¹.?Û­>^Ë78^Ë78äò<Ý>b>6<?bÓ¾>½ã>P%,?ÄX¶}ÿ9L¼hÑ:úÍ$:Fê>ßî­>Ö78Ö78äò<ì6=Ä<û)?ÍXÿ<
×<Öò?;É"¹/=9|GÜ¾ò_:¸Eî9¾yú­>×à78×à78äò<?ê>y`>eG?LR>Ö¯J>¸éB?¼j¶	P>9Ä¼õ¨A9¬Ñk9ª;Ò>®>ë78ë78äò<×V??Ùô`?C1²?®aE?±g?¯9¤`9?Ý#-;nÕ¹:zn?&®>Qö78Qö78äò<&h"?BÚÛ>ö=?Îç¨>$¥w>.?lÖ¸ãí9TrB¾R^9·7I9l
?®>8888äò<ê>vÞ >:?I9>Õ5\>Çö0?­,^¸Âð9ÕÜ½ÿA:zK:¦w?Æ
®>Ê88Ê88äò<9>äL0>W4Y?¥Ù>f>A;9?Ýå·5Æ¬9èàG¼K;iÐ:¬S,?Û®>8888äò<BÄ?*î4?:?WÞò?õC[?XÇ?¶Ð$:á­W9 Ã?<-;¢É:I?Î#®>D!88D!88äò<ô¹?¬î§>ÙÑh?kÒÈ?Qg?Õ?^?mö9~v½93|&?Õ?Ü:<_:¢|?b'®>,88,88äò<ÿà>b@>T?þÇ?zvJ?Ic=?þù 9£9OÏü>S>;3Ù: `?	4®>¾688¾688äò<Í?)Ë>ª??í>U¥¢>åï:?:^86í>9;ü>¾:H:pÂ>?"6®>zA88zA88äò<¢A?Dÿó>)K?þ¿ã>¹>/´B?8
6WÊ9¹<b&90±9CEÝ>sP®>7L887L88äò<«?S¤«>gQ?ùX?çbÚ>I2?¹¬^9Õ¨9Ñ¨>e£¦9²9+Úî>X®>ôV88ôV88äò<)®>_`>	G?µ>Auw>ÕW;?ÀOc·&ÎÇ8½£&,:÷§:3©?¢]®>±a88±a88äò<Öï>ç±>6Ç@?§$?çèÞ>-ô<?GÌ-·Á'9&½õö9yT%9Hã¾?ñx®>ml88ml88äò<B?Êàé>"qT?G?aÀú>Ó*K?9¬9@T>ó©9{9øç?n®>*w88*w88äò<ã>~C>ÇE?0è>K]¢>ô7?GþH9ì97(0? ãÐ:Y¤l:úa?ð®>ç88ç88äò<¾>ñ2^>øZ?ÆU?äý?^H?cÕx;ÐÁ;B&O?ú´9÷®89JÝz?®>¤88¤88äò<8'?Û}·>xW?qo?tQ?jwQ?óáÿ:³ä´:ö5?>=:QÆß9@X?´®>a88a88äò<n?0?XVÕ>P~S? æä?&Ì?qP?¸å9L:Öóß>S	;ÛWË:U¡;?Á®>¢88¢88äò<ëA?ÁÜô>ñÖI?V?Ñ~Û>"3?¥8R9ÿ
>öè9E1æ9N?©¥®>Ú¬88Ú¬88äò<-í>aÒ>o\@?	?*Ä>Ú3?{·R·
¾ó8DP]½*ã:¤h:\è7?õ®®>·88·88äò<ë¤>@X>/Ã:?e$>êQ>D°)?ÊÉf¸³í¥8«²¾8±9:9ÿh>d°®>TÂ88TÂ88äò<;?gÍ>Ù<?£ðÊ>=>è:)?¹·W9®½G×9àI9öç?Å®>Í88Í88äò<n	?ËÀÊ>~p=?Ü¾Þ>Û >§?1?=D¸ö·p9ÁÐ½uî:]Î:0M?Ì®>Í×88Í×88äò<§>Ì=¾õ=ï(8?ýo<·"9<,¨%?H&8Â¸8H!?,Î:KÕ:»H?)Ï®>â88â88äò<6ó>æg5>å«?7Õ¨?sÆ;?â,f?,S=!r,=ÜÌQ?"¬C<£&å;OZ?JÏ®>Gí88Gí88äò<'íü>Ðð>J_u?"g??7>2ª?úÝ3=ßH=/?:ô;µ$;Y?Ó®>ø88ø88äò<?]§©>ÒE?î½?b
¾>Ñ38?M9ýº±9@ó]>õé=;Êó:ÊG?á®>À98À98äò<£?º>ÔD?+Ù>q >ðy1?íù¸1Ê8¿Ò¨:t&F:e®,?Àä®>}
98}
98äò<©y?¶G²>FGH?û·Ê>cn>w7?ÏÓ¸À:9Ç>¾ÒÜ©9ìÿ9Õ(?qå®>:98:98äò<¯×>VáH>±?ÿòÌ?è\i?~Ô`?²û¡9àw9Mx'?:7:ÍðH?ì®>÷"98÷"98äò<{n>WH>ÊJ?ú?tE²>W<?ÒQÀ¶V£8F½Òþ:¡Ý9'Ü"?#ö®>´-98´-98äò<ZÜ>þ>«<:?E­>÷©~>«ð-?Åá¹8n9|">S#;Íî:O/?y¯>p898p898äò<=<Î>4a>I<?Ú¤ù>¥·>Øÿ-?¬Ap7qÀ9@Í<×;tûÅ:!Ô5?¯>-C98-C98äò<Hö>Z(>MÔP?"=?%«À>úNB?c8>X9Áß=?©©;¯k;Q?/¯>êM98êM98äò<_`>_.:>²$E?6´>Fv>T;?¥°9Yx9AÓ>,ç.9óäÐ9ùWV>B¯>§X98§X98äò<á=,e¤=Ã@/?¢û*>0>>Â&?ú#:;:Áñ!?{V·</<² /?EL¯>cc98cc98äò<[Ü>>VG?Ñ¦>.uk>b_5?*cA8ø19~>I­:`T:P?µN¯> n98 n98äò<U?#Và>ªs?cê>¼>lH]?
m9ø¶E9l+*?MÑ9Ú5Ì9J´>>P¯>Ýx98Ýx98äò<Ø¾á>@	>P??í
¡>hh>Îc1?Õv(8@`9WPÀ=§ë:³4¾:k%?uQ¯>9898äò<Í¼<ÿè<¶3?Q<_F<#)?Úù»8#Ït9¡D>ÊQ@;åw;]?Z¯>W98W98äò<{Ö>Xc>|]L?äq?mO ?Å#A?q1<±b²;ÍQ?ÿ1=¡Û<àüN?q]¯>9898äò<ÙÆi=ýÂ,=Õ4-?ó(¶=Né=Ì?9Äq9ÿ·?u < Í;Ù/?¯>Ð£98Ð£98äò<«kX?¨2?×ÏB?I)?®Ï>T?? áÛ8¬íh9¨q>ºª:ÎU:(lL?b¯>®98®98äò<JpÇ>È<|>ãiJ?Ip?õ¸>¿ì5?ñ[8þÞï8»j>7â;'K;3ß<?¶¯>J¹98J¹98äò<®Nõ>|¦>!<?ú3á>-«¢>ï41?x{¸ 99Tµ½éj;Øk(;2?p¯>Ä98Ä98äò<Ê[==Ôt=wÉ'?ûNÎ=¤=tç ?àß¼¸iÐÑ8vsæ¾â>È¸ìéY9p>k¾Â ¯>ÃÎ98ÃÎ98äò<pÐ>£ý>)LH?à´ÿ>®>I	<?0·:Á99>?Ù99¾´?l£¯>Ù98Ù98äò<rl,?÷áÁ>oªc?Åä¸?ÍÀu?Y@?´ÿæ9¦áÕ9>
?!;/;VÖ:JQ?Z©¯>=ä98=ä98äò<ç?ÆËº>57E?å×>÷d>>_-?79Ë\¨9P`>Be:¡nS:ðð
?}·¯>úî98úî98äò<=v@?WÐ> ?TÑ?^êH?×?7Ú=£¯<d¶T?SÜ;ml:.?¹¯>¶ù98¶ù98äò<ê³?>1lw?+Ï ?ð#¿>j`W?Õ
9xêº9XT>üÅ;åÂ:Üf®?©¹¯>s:8s:8äò<¥*ý>.@w>?jêÒ>»u>¸I\?K9æ¦9Å>4;';*?Oº¯>0:80:8äò<³&ã>Ó¾>d¯:?ï¡Í>²ù>~/?¤9£l9¹Ê >Ó|:ÿgI:¤x ?­¿¯>í:8í:8äò<
Ø>}Á>°ñD?R«>=Ýn>o7?ü'¸EÓ9£â¾cs{:ÀO>:)?<Á¯>©$:8©$:8äò<Y}?vÒ?UuQ?Ö|?õî ?>}H?cÖ;È;=K?
=6¡¶<MA?ÉÄ¯>f/:8f/:8äò<Á>ýA>c9L?aº>Rv>³A?:Hü8|«g9tc>Ò>ã9Þ9³?¦Å¯>#::8#::8~û<¾e?c?oWE?íê3?xä>yI?°8Ug9T">b:£9%p?Ç¯>àD:8àD:8~û<?ÏÅ<8:<íù+?¯";ä;Ì?H±¸#d9ù'¾YÉw9­9G¿¶>íà¯>O:8O:8~û<$ú	?¬j¦>N@T?-ÿÔ>Ç>.­<?ØsÁ¶[9Ó>+¼Z·9½«9EÎ?íé¯>YZ:8YZ:8~û<ôTÑ>j>ê>?u	?#6×>y2?$èÊ·2+y9AxP½bc:4ph:øú>Gï¯>e:8e:8~û<Væ?mi«>SýD?lwØ>+v>ï6?GôY8Ñ§9[=¦=ê;<_Ê:¬æ;?Ïù¯>Óo:8Óo:8~û<${ï>Xv¨>ö5?
sê>Ëb¯>+?êâ¸ðï89m¾ÔJ;¼:pH?@ú¯>z:8z:8~û<?9ª}>ÁB?ÛI»?KB?Äv?Ð8qx9íV>ø§+<õÍ;Û»U?Åü¯>L:8L:8~û<0c¡>Î)Y>Ù?>?©Â?7ä>"@2?=}S8´¨79ge>5:ÐÁ÷9²~?Q°>	:8	:8~û<¸q?ûOË>È>F?á(?ðí>¡²5?¨s8Ç
9U>]9í'9Áø>°>Æ:8Æ:8~û<-?'ÜÌ>ÿ2X?KÁ?['Ë>J
H?ÍE989¸§-?)Y;+C;­5?ò+°>¥:8¥:8~û<S4a>]	>\QR?@rd??"?:?çK9Kü9BÎ¼>ÅX ;ñ`;|,7? E°>@°:8@°:8~û<6?y¯Ø>µ¼W?Zø>:>Ä=U?p4¸Ó;9:\Ë½÷&
:9ßn?yN°>üº:8üº:8~û<ª>Gb_>gîB?ð¿?ò0í>èj,?Éb¸ÇWO9¡¾Å@/;1Ó:4oT?Ü\°>¹Å:8¹Å:8~û<ºÖ>qJ>¯XQ?,TÂ>¤>,¸@?ð)8³á8V>8æ®9òÃ·9¦ó>i°>vÐ:8vÐ:8~û<T?Iþ³>ÆO?ýU?Á>gT8?M`8à×95Ó=Å
:îþ#:%O_?Wv°>3Û:83Û:8~û<î	?bå°>þF?0Õ
?åÁÀ>b8?~9V9.<?f1; ÷:_Ü7?Gw°>ïå:8ïå:8~û<è,?¼>¬´j?ðÛ?äAG?
÷=?àù8Nã 9uF> S~;a;v²n?Y~°>¬ð:8¬ð:8~û<Ù6?Wí>dD?uØ-?Eûù>ï2?í9¶À9Éx>x÷:i¥¿9.ýF?¨°>iû:8iû:8~û<äó>-*>Ç1I?£Õ´>(?|>v7?Ò¦O¹æ9Ã¾î8:õñf:Õ '?9°>&;8&;8~û<ÿ7?/,>^¯?
²ð>Ý=>D¢?êl_9vä]9dâ?Ê<ÝóÆ;&¿I?X°>ã;8ã;8~û<z6T?ï.Æ>¨?ÃÎû>ÉÑo>f?ZÉ9»Á9ÓÅ?Ä£/<ÈÚ;pM?A°>;8;8~û<Ö ÷>g°¡>|D?J;?:Ó>¶]3?ç¸é9V;¾¹ß1:1®:©?Ð°>\&;8\&;8~û<e.Á<;_<*?¢;Ï?;¨C?2-{¹ÌÝ_9x¿èÛ·ß69bI½¤°>1;81;8~û<q?`§>÷P?ðQË??öÖ;?m£9²,Â9ZñÖ>ý-:éo:ëá&?À³°>Ö;;8Ö;;8~û<ëd	?ÑC²>NE?lì¼>@Ð>ÍÀ0?+¹E{(9@O¿ûXì9ÛÊ9Ç¸?n»°>F;8F;8~û<Æ!r?´ð>5Â?°Å>7O>\;t?ÈÈü8+Ë9N>®=¢:¿#:õ}?<¼°>OQ;8OQ;8~û<¨?
/×>¹ð=?zº>gJ>~4?íM99¢.D?8:¸Ä:q?3¿°>\;8\;8~û<£?©aÈ>{#??á>¢>U¤1?DI¥·J9¯ñP½9"QÔ9\]±>µæ°>Éf;8Éf;8~û<ùs?bC¹>B?AÂ±> |>1?àg=8å&9ÑC>c®q9KJÍ9¨°>Âë°>q;8q;8~û<yVà>HE>×ÕI?K>°>0l{>·s3?Ð8XO9vX>1 ::muø>9í°>B|;8B|;8~û<4;6?©È>®«?¢Z?!T?`B~?ôvª9
.9;«z?-»:ì}\:©%Y?ó°>ÿ;8ÿ;8~û<×Vµ>OKd>ºXK?w>eV>ª3?Ôx¸x
9dß`¾¾95K9´Êü>ú°>¼;8¼;8~û<%2ä>G>å¶9?±?íáÔ>/,?³sÎ¸õ·9¡H¾¯l:R:%Ã?µ±>y;8y;8~û<yè>u>ÒS?P®æ>b>ûN@?
8¬9i	=$`æ·c9ÿ¼^½±>5§;85§;8~û<â½L?r¦?Ã"J?I?±?3?O9t+E9¿Å?ê7±:U@:¢k?/±>ò±;8ò±;8~û<¯=Á>©Ñ>z¤;?Kq¾>`>ª@1?Öåì¸^uí8Ceÿ¾gò9²9]ã>¨!±>¯¼;8¯¼;8~û<?]¸2?YQ[?sW?´B?®°v?JQ==zªä<±òS? ~S<É¸<DF?£<±>lÇ;8lÇ;8~û<G,.?õã>SD?âÒü>P²>-|5?0Ù9A9h?¼ò:c9J:=	'?³D±>)Ò;8)Ò;8~û<6ME?~ô> N?»9?<¬>2A?Xv9%ÕÃ9Íì¸>^º:¥Nn:klH?¢I±>åÜ;8åÜ;8~û<à>ê>ö D?í
?ÕË>åß2?l¶¼8MU9Ó|b>Õ»:ÉìQ:ìe?>N±>¢ç;8¢ç;8~û<'?eÜ>jB?Wç>­j >
Ñ8?Qø7öf¡9Ç"E=s9S 9lsÂ>VQ±>_ò;8_ò;8~û<W7?}÷ó>Oï?¶Ñ?ÀÅ>u&h?1p8EæN9¹>
:gå:XÎt?äY±>ý;8ý;8~û<T×>>zF?$Í>Ø¼>yk5?uÖ¸Ö>9é¢C¾;@:g:Y?$e±>Ø<8Ø<8~û<qÛì>Ù>öI?N{¿>¶÷>0<?uP8Ò\d9ÇÏ=:I(9Ã.¿95Wa>
i±><8<8~û<T6È>_X>Ç/@?÷Ò>Áa>³/?O=9é¼x9ÿM>ÙÃ:0-':4öR?v±>R<8R<8~û<@T8=ô-=â)?.ZÓ<Îÿ­<lz?ãaá¸Ê)9o(ª¾kJ8¹«9 ü=P|±>(<8(<8~û<Í@?6&?R=?)ó>m]³>*É-?|ç7Ü®9àî)=Ö9UAÁ9fAº>±>Ì2<8Ì2<8~û<´u¤>ÊV>=4D?§?c/µ>5?Ô"K9÷¹Ü8;k?)ê±8ï`9)|J>±>=<8=<8~û<ª«?"±>ÈjU?þö>Õô>[aJ?íè§848Ü ?:ë<æ9s(?=±>EH<8EH<8~û<­ÀÖ>ß>?I?ä=?å`<?Zñ??
AÄ9b½9øy?k¬;àsY;j K?à±>S<8S<8~û<Aï>æ)>±ÇM?Ê>>x_3?k`8dã8Ô·>=M:û:{É?¸±>¿]<8¿]<8~û<ªÞd>u>­ø<?,+Ó>5µ>¸¶.?Ï78ÀÛ%9ÊÚ
>¡3I;ô
;!@?Å±>|h<8|h<8~û<ÕX?\y?IK?=¸%?rÚ>/5B?ºª8VÉn9yW6>+ü9Îù:ÃSå>©Æ±>8s<88s<8~û<^^?Òý>nF`?5Z¶?U?³)[?ã³9y±9Þ?ø:åw:1?éÏ±>õ}<8õ}<8~û<]Ê*?âðÞ>ÉD?g&)?3î>
Ê5?Q?E¸±8Ð8ür¾ÔN9
0t96Ø>Ø±>²<8²<8~û<Áÿú=ßú=ÚIu?Ý>o>=±o?Í:ç7e:-#?8<¤^;ÇzQ?Êý±>o<8o<8~û<Èz>Ä~
>nÇg?Iì>ã¹>¢K?¥Æ¹¸Ú 9Ø¾Uñ×<öÁ}<ÔÙY?fÿ±>+<8+<8~û<!ú>î >áfq?Cfí?º?L
??·9¿Ç®9ãu?uó
<æ ;.c?q²>è¨<8è¨<8~û<ë½&?Ï¹>f?Xü	>´@¦=GyT?Lñq8âç9>4â=}a9ã9üÈ¼>
²>¥³<8¥³<8~û<ÓL?åR¾>ëÑH?íç?¼jÍ>¯Õ5?Í­x86T«9ÉÉ¹=»l);PÉÐ:Ä¼O?²>b¾<8b¾<8~û<y¯'?uÏ>NO?S3?vO´>¸_A?B-8|C9@¾ã=Ä3i:mG7:¥Ý"?0²>É<8É<8~û<5Ñ÷<*F´<)õ/?®;ýý;Æ<)?$nO¹p9Ê¾þ}6ù#9ÖÇq<­6²>ÛÓ<8ÛÓ<8~û<Í÷õ>­>¥V?Èè1?È>T±c?À-¤8]g9a>Ì:,:4G~?9²>Þ<8Þ<8~û<¼j	?*4«>zM?_/?9Ò>¡@?³H·8ÄI9>òËÆ9dcz9@K?5:²>Ué<8Ué<8~û<Våã>É×>c<?mÌì>;°>Tý+?×ô8±b9Á^>ºH;ì¾´:p\;?û;²>ô<8ô<8~û<Z*?²Ë>ÍV?Ë?)´«>BzG?ÐÖ·69Ö~>½	`Á9P39k	??²>Îþ<8Îþ<8~û<vM?¼@?|qB?¡«?7K?ÄÒF?i9aÏÙ9Moª>Ä«f:´:ÄXN?!D²>	=8	=8~û<hÔ>,>÷Î@?o*?Yô>5±2?à[Ê9lnØ9ÓZï>j+Æ;uÙ;<?R²>H=8H=8~û<é>.?­|Û>;K?iEé>ã¢>!O7?\r	9%°9¿ÐG>Î9ÔÉ9Ûø>âR²>=8=8~û<L»±=·e=<(F?ú>ÐÉÉ=ø)?d>¹=Þ9Àª¾¶Ê
9 T¼ÉW²>Â)=8Â)=8~û<$?¼ë>%2?z
?×Ô>Ñd*?°f¸Æ 9ÐÁõ½ML:{`:ÔÞ$?º[²>~4=8~4=8~û<Èµ>ãk>=ùE?ú0?IÖ®>~C?6>C¹{>È8Ay¿M*<¨¥D<ÿL?wv²>;?=8;?=8~û<ã$?·_ã>û¥9?¦ßÑ>Jê>­/?È|6(DÒ9µ;s¿9£·®9=þ?xw²>øI=8øI=8~û<oi?5±>Ëº@?¦	>&cB>4/?Y4¹ìA9=¬*¿Z_98º9Iù¹>/²>µT=8µT=8~û<_,1=Sd=¿K+?ü¢;Î×\;<?'3u¹Ø¾ø8ÖY|¿ôÚ¸é°8ï}¿1²>q_=8q_=8~û<zÐ±=ÖV=îû+?J×<±Þ±<x)?$ei¹{Å8S¿	!é;êp°;ã)?²>.j=8.j=8~û<6=æ/=`:?Á<F:Ô;mé(?Èd¹ô
U95L	¿°H¸%°9b¾Ô²>ët=8ët=8~û<-º=PÂ<Òè*?UÝ;(<¤;¥,?Ã°i¹¡>9[¿4ñÎ8ÑÏ9üª>²>¨=8¨=8~û<Xü>K¤>ÖLD?¦îÙ>ÛK>`8?oàÜ89Oð3>¸9$¯9Ý?¥ ²>e=8e=8~û<¨8\?¡ªù>ÎÎa?l?H³¨>²SX?È°8ð#¢9T_>e×I:¾2:áY$?C¦²>!=8!=8~û<8£>8]>á<?½3Æ>F~>/?'7vÔ9¤<Ï_Ï9#Þå9óæ>i®²>Þ=8Þ=8~û<y^6?Ú³>÷?«?BK?W?è­A9É¢98u>ÙÌ-<ßsæ;6A?°²>ª=8ª=8~û<pÍ:?Õ»à>£ÊT?Àd)?YÔã>°V>?¢ÇZ9:Y9$ºD?¡7,; ö: 3?«°²>Xµ=8Xµ=8~û<w?/¼>õY??Lã²>¾z9?¹8H²9t<>îåÈ9R%	9>»?£¸²>À=8À=8~û<ý°ÿ>Ñ >
K?²ü>?4¡>[H?48Çv9ë°
>×gb;¾`;Æ¶@?ØÀ²>ÑÊ=8ÑÊ=8~û<;/á>/»>ÄO?ß?Ôÿ?_=?,ó;Ûz;jäx?Rw:i\W:L$?½Â²>Õ=8Õ=8~û<ïÇ>.º>Ú5?þRd?â£"?¸±3?£Ø9æÌ9-¸3>¤öÄ;Ó;4i3?ñÉ²>Kà=8Kà=8~û<ü#?h"Ä>I
@?ÒÏ>¹S>W3?øÀ7ÚÏ8¥=«):Eç9Â?:Ë²>ë=8ë=8~û<².>­0>ÅfE?¬º?üç>Ö/?§ª¸Dì9`¤¾jJ;ª?;wlS?ÌÍ²>Äõ=8Äõ=8~û<Ð±?Q°>¤B?Ù"?]å>©ú5?db9pÏ9æ±>f;Øæ:
±$?\Ú²>>8>8~û<¾´?c$Á>G&=?J÷>X"d>å-?¼;¸ô¦29aW¾êÊ¦;SB;cæ#?cå²>>>8>>8~û<æj?Þ ?3A?û0?íÓ>µh7?XC5¸óÖ9ü¼$¾2¿9Ò1¤9?Òå²>û>8û>8~û<ÛhT?Ö»>Ó¾?ÃL\?öÓ>Ë?+z88iæ9>Y°=ø9:W}9L*?æ²>· >8· >8~û<¢÷ø>7>ínV?®W÷>­>±\6?oÂ;8&Pm9]Ê=® 
:áJ:q¥ï>4ç²>t+>8t+>8~û<Ðr?U´>ÂG?]L?Åà><5?Â(·¡;X9Óà8½	×Í;ÄÖ;rn3?ßô²>16>816>8~û< µÁ>¯>x<?àÊ>þ{>}þ)?:­¸áÁ$9ä¾\,¹9ÕÌ9-nç>/û²>î@>8î@>8~û<enÇ>ªY>Ak?:ì?Jë?jL?A:þ[:×<3?}$,;AõÔ:bïN?å
³>«K>8«K>8~û<»°1?Éâæ>¬E?>B?ß?É6?¸É¯9_Z«9P?ÑñÕ<L¶<2lE?Ð³>gV>8gV>8~û<Ö ?Èn³>¨^:?Ãh>òIE>13?Õñp7Óá~9\ò<<U9Í]U9aÆ>³>$a>8$a>8~û<
8?»â>idP?
u?QÎ>æ;>?®é7Ç9?G=0èº9Bn¡9N3?o³>ák>8ák>8~û<ëÙ>>º;?xô?1ïÎ>Ì5?-'¢7ØÐ98ß=*p:²[O::@?/#³>v>8v>8~û<LB¶>2Ám>Ý>D?·¢U?çS?çÑQ?Æw8¿v{9Ð>ü=±Sú9$¹ò9?h6³>Z>8Z>8~û<Ô¼?Õ
Æ>A?©¼?3Ò>
6?t}¸þ9s@Ò½P~:`/:_³H?H³>>8>8~û<==ÙÔR='I*?a¼;Nê;Ò¦?»¹¬æ8r ¿Ï¸¤U8G7x¿íH³>Ô>8Ô>8~û<	ÀM?ÿò>gY?o"?á¾Ç>·.P?Ó8±Ì9:/>ÅA1:[ã9äG?Y³>¡>8¡>8~û<4?Þ·Á>ú¤I?¬6?%Îú>­W:?Æ¸Ë£9ÊåÍ½ºt;ËV+;sI6?Ë^³>N¬>8N¬>8~û<Å¼?KKÉ>H?8Ö@?Iî>É+O?`å­8ÈH94ü]>o?:®ù:ýa+?¹`³>
·>8
·>8~û<©Ê>
¡n>7jY?æêù>¨¬>°F9?yø·709¥=éO9Ó9Þ@µ>b³>ÇÁ>8ÇÁ>8~û<ê>ÿ°}>à9l?yî,?	1Þ> >G?ü8DA9ç¬>£ö:l":Ñ1J?®q³>Ì>8Ì>8~û<.ÌÎ>%I>jÏ@?+8®>ú>ÈA*?ôóT¸mí9¼½¨9+ç9ûÅ¥>Ús³>A×>8A×>8~û<}-Æ>>;Q??ÿÉ(?ûÿô>
^0?
)8Â«9äÄ}=sa:Ý¼8:<5?³>ýá>8ýá>8~û<õú<Ñ1»<Üü*?ë=¾ì<½5'?|¬Î6	
×8
ö<Üçù9±/:^Ó>Ë³>ºì>8ºì>8~û<áY?-?·B?Ûú?ElÖ>9:?D¹é·üÚ¦9øK3½5ñ£:b~k:Í72?Í³>w÷>8w÷>8~û<î-Ú>'>r#Z?Qµ?j8?:5Q?2B9uµ9E<>H:ê_ì9"FY?Æ¦³>4?84?8~û<=Ú-?_½>Tk?Í.£?¾5?ñf?£}N9þ-È9	>Â`N:\²:?A?¬³>ñ?8ñ?8~û<Ëç?4#>6³}?o@2?Äße?:eÐ:±¥^?øp;óþ:ÃÈr?DÆ³>­?8­?8~û<í|?AV>¹?éË?)>rÏh?Ï$¸
Ï¨9Íx½ô*:sÚ:æ&?kÆ³>j"?8j"?8~û<´áu?ºm?½ïV?ÁÖ,?ªÔ>§8P?õÐ8dø.9Å£I>&85:Àñ³9-è?ýÆ³>'-?8'-?8~û<KøÄ>'#x>6K?Z"V?Z?aÁ8?kªK9+oH9K?ÀdÇ:¡/:6?É³>ä7?8ä7?8~û</\?×p>¤8¾??Ö5ñ>Ìn?pí_9§<9_?ïû:ÿlï90? É³> B?8 B?8~û<c?æØ>#µ?-a?Ü_
?ïº?AKð9{d9¸?²:î*G:·ëd?lÌ³>]M?8]M?8~û<ÁÖÃ>r>7)6?æù>g-·>ßX.?T5u8Á8â¢>²9·´9§ðü>HÎ³>X?8X?8~û<õÅó>:¨>;{9?Ôz>¥J<>ãI*?g©¸b¼J9+lU¾Kd:Ý7:#]?ÐÐ³>×b?8×b?8~û<êæ>	>x#A?sÓà>Þ£>³/?Ók¹FGU9só°¾8+»9-ºq9^8F?gÔ³>m?8m?8~û<Cdç>4£>Üz5?-´®>¸§>ÔO'?À$Ù8©9\F>³ö¬:rm:Bï?ßò³>Px?8Px?8~û<¦ßÕ>À>p³B?ðlÀ>nH>rÖ0?ÙùL·²Ä8®Â½C¿9æ9½Ö;?
´>
?8
?8~û<_©?@OÍ>èG?ßÍ?Äé³>W:?Ê@`8òW'9+>îßÕ9õù9,TI?K´>Ê?8Ê?8~û<1Äï>þ>µF?Æ?Ü»>s4?ý.60Ä9Y;ù@:ò×;:\0?<#´>?8?8~û<,¥=ÓK=7P?àåm=î$ô<Ksy?Ø!9Ñ$9#þ>7Ó;%Ôd;Ül?V&´>C£?8C£?8~û<ÔÀú=Äü¢=íD?à4ð>¯Gª>a4?É%B=æö<MI?ì]_<b<ùPC?5(´>®?8®?8~û<ÚÈ?´´>ëN?À©?9Ê>ÓÜ;? l8æ9ò|=iR
;û6Þ:íÎ"?<)´>½¸?8½¸?8~û<Û>
>&<?µ£ ?ÆÄç>.o1?uÓI7.Qª9 ®<±i:v:Hú>§C´>zÃ?8zÃ?8~û<îZÇ<!<ì£&?áOÛ;]´;®£?iÜ#¹bÎ9e3¾R(·}­9¨x¼E´>7Î?87Î?8~û<"h=i§â<Á#,?­:=üv=ï!? ¹·?9d¼âÄ<0<lì(?mF´>óØ?8óØ?8~û<æÁc=HÖ==7?3 =ð=ÈÄ ?ùN=t=ú<¼S?po:2â=:½çÒ>kN´>°ã?8°ã?8~û< Ã<7<)?m>==1°?hÍ¹Ò·8(µÀ¿Vw*¸49ÄIò½PQ´>mî?8mî?8~û<?¤¸>ôÇ@?Ëþq?³¯(? 7?WW9Re9U8À>ðºl:º':¦[5?Þ_´>*ù?8*ù?8~û<1=?Ø4â>ÃV?ê?³?ãÌa?4÷Â9ñ®ß9"ß>Ò:ä&:øôC?d´>ç@8ç@8~û<AØ?oø­>ª\? ìâ>îó>5N?é>@·ºíC90û¼ô4×9"=9°K?x´>£@8£@8~û<ûò=7ä<]ã0?+ü<É[Ü;F'?CÏ¸ é9±~Ê¾=;EÑY;Eÿ%?Æz´>`@8`@8~û<Ù}?Î²´>>?b*ó>¯>ÜW1?î*S¸äN9j¥¾w³::3µ3?õ´>$@8$@8~û<s/?uÞ>º~I?#Î?¯>i´C?w¸_Qn9ªú¾2##:M&:g!û>Y´>Ú.@8Ú.@8J=lb?ë1§>¿W­?*±?æë>F?ô299Z4í>¿Ñ:GE:|?8´>9@89@8J=¤þ>ðs>´W?ðï>×>ß^?\6ê39Ñ,Ô;âÅ	:1:¢
?K´>SD@8SD@8J=?/?îµ>Ó»?¦?uaÐ>sß²?X8ñª9ôf]=âÚ´:ØºO:Xá^?N´>O@8O@8J=~¡X?n
?MNH?U\?°°?D(;?i8ý­9÷çU>
p(:|±Á9É^?S´>ÍY@8ÍY@8J={ÁÂ>Npt>÷K?L?.¥Û>Ö©9? n93É®91^®>à/:õ:_& ?²°´>d@8d@8J=.1?¨N½>ÉK?bÚ?V«Ð>En@?àÚ8ãî¤9CÝ)>$ý:ÞÎm:K:,?b¸´>Fo@8Fo@8J=]vÝ>>mnC?Ã²n>ê&,>¥z1?Ê¹(A99ÓË¾:,1]:vw?%¹´>z@8z@8J=´Óô>'#«>7?Jø>Oa>Ò-?Dõ78­9ëÓ4=¢Ø®;Èh;Ù@?~Ñ´>À@8À@8J=ùc?|¨Ç>a³;?ü>æ³>Ô~4?,è8ý9«>>×<÷*ß;Ä0?Ô´>}@8}@8J=§8ÿ>¹1¢>4jI?Ú? +Ï>®®5?tX`9Ì9eÐ>";ã^ð::¢,?Fê´>9@89@8J=°êN?_Ë>>;?îú>²>âs?~8<Ô#9\F>ê±Þ:¶p:ÁÝX?#ò´>ö¤@8ö¤@8J=Ù°>CY>òaP?¦?,ÓÌ>'7?Ú'9l#9ÌíX>±95:P5ª>ö´>³¯@8³¯@8J=Ç?úÅ>ÿ/H?Ú8Ü>äd>?1:?>y8<þ9ggÇ=nC9¹Fl99?|û´>pº@8pº@8J=}+?µÁÚ>Ò¯H?¦~É>¥>£:?å¦8?9>={:Üå
:rb?êþ´>-Å@8-Å@8J=Su·<Àh<eY1?Åö<ë:s<Åã?8cø·Ò/9øÓ´½Gýê8çd9Qg>µ>éÏ@8éÏ@8J=oZä>e¶>U<C?&Öð><°>%ë.?¶8:Ø:ù1?Í!ï:v5¯:³.?/µ>¦Ú@8¦Ú@8J=Bg?Ï-ï>w?aËp?²û>öu?$S9Fä9I­l>_¬8:÷ç9ØÎK?*"µ>cå@8cå@8J= 7>?©ì>
ÂM?u7?0ý>Î
9?{8ïÙ8§­>ðe;2;nua?"$µ> ð@8 ð@8J=Âi?XÈÔ>?µùÚ?¸§?>ÜY?-/:þæ:ãE?æ-;°9;¤9?É;µ>Üú@8Üú@8J=ï?*«>ÒÍL?±¡?I¬Ñ>J±6?Äß¹K9^±¾½>:ÑÊ:a¢8?[Aµ>A8A8J=>ú'X>ø,1?(=CU=ë×%?¸¡à9Bp¾Ø-9Ð#9n?uIµ>VA8VA8J=
è+?%Uá>zMC?]8?1XÇ>ó£6?8i7Ð{9Öí<8À:ÞXÞ9B-?ÇIµ>A8A8J=Fãñ> >KG?:ð<?2?r8?¬_ª8fÜ9Ã´!>ËÇ9X~¤9Qx?#Tµ>Ð%A8Ð%A8J=k³>ÅÍ>É3?!¯>´ë>P¥(?ÓiÛ:>3 :·O/?çÈ=E»<I&4?ô]µ>0A80A8J=¥?âÌ°>Ð3??´Ç?ÉÛº>à+3?QÊÚ8Vy9h`>õ9Þ49ø/<?³vµ>I;A8I;A8J=>è¦>j×`>	>?!>EÕ=>G¿,?Êõº·1a 9Ë6½:Y¬:$i?¦}µ>FA8FA8J=­LÃ>á^>do;?*Â>Ý)>÷0?qD¸kðv9FÓË½sÞj:c:ÇóO?Àµ>ÃPA8ÃPA8J=¼ ?#]Å>÷|P?Q>}>OqJ?À5:Æs9X:zîØ9#A9-|?µ>[A8[A8J=+¶<es<âÁ(?õ<¶FØ;o©?ó[¹b]9ßv3¿À1î8Ý¡<9¡¡>eµ><fA8<fA8J=¨W³>[>CQ?
È>?Ö>p8?A-¹N¥Z9'ÛÊ¾Üì9ÏÛ9Åí	?}µ>ùpA8ùpA8J=¾?±hÈ>4ºF?­á>[ì>4?#ä!8Úú9.=ãÀI;* ;xh%?Ú¦µ>¶{A8¶{A8J=LDÐ>¢m>x`?\6H?I-þ>ü¥I?øê9uux9«Ô?û+v:Åã7:GZ+?s¹µ>sA8sA8J=)0°>>¸[>ÌGM?ä>sX>??$H9f­C9»À«>&êR92ô79Â?½µ>/A8/A8J=:?¾Ó¼>UäD?Xuì>d¡>¾;?Í}v8Þ'@9Æ1$>JÚ9óo±9¢x?áÃµ>ìA8ìA8J=î§à>Ü>q<?æz~>Q9>Å/?0}¹}Ó8-t0¿m7u9^Ã9ñt >LÐµ>©¦A8©¦A8J=
ä?íôª>âüL?´Nµ?Ï@i?ýF?ø;¥=¸@=ê|[?E;;8¡²:»]?Ûµ>f±A8f±A8J=62B?(Ä>|p}?Î&ý?¸n?ZÒ?"&:d_À9¶¬]?ßÛ;e
©:Uïb?:òµ>"¼A8"¼A8J=OÒ>òÆ>Ë@?y!Â>â>¤"/?:3f7Iù9®:=vé;É9;[Ý<?K÷µ>ßÆA8ßÆA8J=X©>Ê¦Q>ÈN?]Æ?È·>YE??	Ý8Ã29F~>µÐt:w-:â5?ü¶>ÑA8ÑA8J=YØ?®É>Ä3>?/W
?íz>¹°s?I¹8qs9'C>ýË<é|;Sª?0¶>YÜA8YÜA8J=ÉÉy?¦Ý?ÌO?s?\?'yh?d0 9òÑ9TÃ>×`²;ÐW;ÒS?=
¶>çA8çA8J=Ùò>L\©>a7?íÏ>Àÿh>ÿ(?¨	¸	39°ô½¶©:ì+:Y[$?¶>ÒñA8ÒñA8J=°?#¸>¥@X?0q?V»>H?Ø?9;9¥`>?ì:°@:Í7h?t¶>üA8üA8J=Kh<?É>îÐ?Ð3?vÝÈ>«Úd?Ð/8õó¤9Ý==:mv:n?~5¶>LB8LB8J=È8?(?tT?
`?Vl?hÿX?À³9o¢9¨¥
?. ¡;ÿM;J<H?n6¶>	B8	B8J=MH?¨X»>äÙ?ôæ?ßH?¢óv?á&9ÌÊ²9Ë>Q:Ó}6:wQ?6¶>ÅB8ÅB8J=+?HÒK>TÎÖ?
]c?¬³¶>+J?®9ñ79«KØ>µÆR:>`Ô9X~?ÜB¶>'B8'B8J=»p>® >{H???é6µ>KD?ÑMª=°·N=ÀçR?³ë;v¦:ÍR?¦J¶>?2B8?2B8J=Õa?Ì¥>¿bo?­a¶?2,E?ÁËl?îr:
:?°ö:Md¥:ÿê>?ºa¶>ü<B8ü<B8J={	?y¼>w:?üþ>y¸M>ð§:?í	9åù8±ó?Éî:º¡:àYa?¹¶>¹GB8¹GB8J=JÚ>5Z>U8?è¦>ñn>Ó2?âøß¸µL96,¾óµ:H8´9XZ?ê¶>uRB8uRB8J=Óó<|Å¨<÷ë8?ö&æ;úÄ;¤J?%ÛO¹c¤9àØ¡¾1¦·á«ó8¸ë®½¶>2]B82]B8J=©<?¶è>O?!Ã#?|Eá>¼:?B{8uØÂ9¨èÎ=yV¤:WU):rx?®¡¶>ïgB8ïgB8J=v
ú>¥~e>¦u?´ú>UÄ>®¸T?Ñú7K¬*9Rï»=ràÎ9Ñð9k<D?æ®¶>¬rB8¬rB8J=ë5?ã¢>j¤L?ÏÒ^?S?ùTT?©±Ë:v:ÜÙG?MnM;`ùí:ßý\?T»¶>h}B8h}B8J=UÆ'?QHÇ>^W?a+ ?G¯Ã>»Q?l8y8°©9¿ý»=¸t:Ìv8:C»)?'½¶>%B8%B8J=üvÛ>»>&>?%>?b+
?Ë&0?Tn9Y¶9¸"§>*y:ÓÇo:²B*?¤Á¶>âB8âB8J=0-?\â>wC?'+?~Â>×´=?Çóø7f9Ù=ª=;kÑë:dåM?Ïé¶>B8B8J=A?ÑÅ>F?ôÐ>j>xµ2?
¸fÎÀ8çÁ¾ïRÈ:£:	Ý.? ·>\¨B8\¨B8J=9¼½>ÈØs>	1G?ªz?Í)8?É'8?f<Øê:<W?é:ÀÐÆ9
ý%?·>³B8³B8J=À
?)>ÝXS?­?C?r?
¸7?DîF9®19ö >Á:I9Û@~?®·>Õ½B8Õ½B8J=?;N?òò>®OY?[H?aÛ?5ûC?Á9*~ø83v ?##:êXã9I8?·>ÈB8ÈB8J=Rf?¥>=W?p?+:'?08?x/ñ9X¹9$T&?ÁT:Áäð98±
?e·>OÓB8OÓB8J=Þ¯<?ýÃî>NJ?%ë>D¡>°ù:?pÆ8j@f9/k/>óUâ:-ýs:Mzm?¾(·>ÞB8ÞB8J=¦»|?e	?2k?òe?O
?õY?òãÐ8Y)t9Ì[>h$:Ý[:?Å7·>ÈèB8ÈèB8J=¡"î>¸>ÏBA?{{è>Äª>p.?è¹Ú»9ã¶¾¤ïÅ9mKÌ9<ø>1\·>óB8óB8J=C?§¢?[Á?6µt?y¼¼>®õ¥?@ã:®vö9ÍV?Î©:ì!':?¢]·>BþB8BþB8J=>qò>5:>[M]?¦«>1@[>TkH?8ùî}9ÅU>:ÈÆ:×:y	0?b·>ÿC8ÿC8J= Í?
°>"
T?¼a?2?©I??æ¾8Ê9
[>:ñ6:	¨L?l·>»C8»C8J=æ1N?ü
?r<?zýõ>õ­°>¿62?9ï´9Ã;>°Ô8:g:ÔK ?Õt·>xC8xC8J=É±?"­>P?³?ÚÓw?9?ä=Ñ:=Ø£M?|a×<ýç<ëÙJ?Ýx·>5)C85)C8J=;.Ü>Y>æ6X?²ûB?U&ò>»"N?'õ½8Fz9)6>Ö:Í:¾õY?Þ¡·>ò3C8ò3C8J=z>?ü¯Ì>Ã:n?,LV?Í]ð>P<d?9
Þ§9Æe\>°	;:ks?q¦·>®>C8®>C8J=v.?w=É>u]?Ç+&?a¾Ý>×??z9¹ø9Zó{>ÄÇ9ZÒ9úò>©·>kIC8kIC8J=,>#&0>^?wP?«[ø>(õV?ª¿D=Jí<ÎBT?EþP=ñá<Ël?¬·>(TC8(TC8J=ú0=û<<u4?mñß;¸§;2è*?$Õ«¸V;8¼¤"¿_|/82*9ñ>d³·>å^C8å^C8J=¬Ó>>ràB?:b?	j?î¥5?÷Æs9RË9P¥>Ñ·9¾h9Ï¾%?Ê¾·>¢iC8¢iC8J=!¦?à³¥>§Q?f>	?A*µ>ïA?Ôñ8`_9þÁ>Èa<kÁÌ;f7?uÖ·>^tC8^tC8J=jt=?ðø>üÓB?wä>Üú>·JE?6÷7$Í8YU>õ\:zÃ:e¬0?ðÖ·>C8C8J=|kS?(º>þ^?NE?E·¸>`Û?)v·J¥9øÞÇ¼»­::¬9xú@?üâ·>ØC8ØC8J=`'¼>?ºz>F@?u>ËFN>(7?m<7YL¯9Ï¤<ç±·
!9áý®½ëè·>C8C8J=>%v?ßfê>±i?8?p$>,®j?`82û98ÿ]=¤×^9J¥9¨	×>é·>RC8RC8J=Vò?
¥>úuJ?ìÔþ>¦¶>ò2?	@H7ø¸
9Å8=ïÄ;ëDX;×=?ì·>ªC8ªC8J=+õÞ>^³>\±X?HýÝ?//?é M?Ìlå:-?}:Rëg?	<öa?<ÂB?Qî·>Ë´C8Ë´C8J=ÝV(?VÇ>þñW?HN?x~?L9?À?b8	j9ë´Z>Ý;;»x:)'O?Bó·>¿C8¿C8J=¤ç]>TJ>ã8?Çu>á]>L:)?÷Dc¸´:39	O"¾J:R:Mk<?Qø·>EÊC8EÊC8J=b´>¶üo>Åk@?Ë»>É>òÒ&?òÉ¼·}9¿¼'½&?À:w:ëþ0?lþ·>ÕC8ÕC8J=??yÉ>ò8?XS«> {>¬+?&
7¸Uk9&H<´~;æ]Ø:h%,?¸>¾ßC8¾ßC8J=bû>½¦>ðú@??ëÍ>a$3?¶69%úº9U$Ó>Éù.:

³90z?&;¸>{êC8{êC8J=ß½P?¹b?"ìL?lÏ	?ã@º>j=?µï9ññö8`\?®º:[ú:1Z2?ZD¸>8õC88õC8J=U?DßÂ>oH?}ú>Eû¨>i½=?'½!9Ò9'Ü?V$:dr,:ÕÊ>¾I¸>õÿC8õÿC8J=C>é`4>ÿN?6?î>êdC?Å;6;ìW?oÃ8Â9=5>:L¸>±
D8±
D8J=Yw?×¾>qK?«¤í>	Û>£I?lX8289$¶=
~97Ã9g¹¦>åS¸>nD8nD8J=®CÈ>*>@?yR[?¡T!?¹.?M;Ö:¢3?Á:`:%2?V¸>+ D8+ D8J=aÈ?Áñ¦>"7P?¿>aÄ>\7?®Fé¸M@®9©[+¾ò ;=ã:#r5?g¸>è*D8è*D8J=»ôÔ>x\>3B?!kù>Ò²>A2?*®8.·9 ô=Þ¸:½Ø<:@@?{¸>¤5D8¤5D8J=$ö,?<xÝ>¿íG?Oæ>õË>¶Ó;?X}9ÖU9M°>Ò#§:pð`:08>?ø¸>a@D8a@D8J=ôñ>ý¥>YòB?ÔD?«­?¬T8?¸ª·ù094	v½ÛA9óT¸9x`>í¸>KD8KD8J=Fù±>h \>/N?ì­?ûÎ>[x0?ÚÿÜ¶ÝX9×f\¼aQ:³2:¼ù?:¸>ÛUD8ÛUD8J=#v?Ôã>è.?.þ^?ËÖ>çâ?}7Êë*9
iX=Dª³<vÔ%<Õ­?¸>`D8`D8J=J?óQÐ>fÚx?Á)?^­>sYz?
¦N8ð97i°=+º:|µ&:+X?¸>TkD8TkD8J=¥Ü¤>SFK>ªO?WM?Hå>1?Hö/¹ª~F9{ðâ¾±­9ßÿ9¥­>e¸>vD8vD8J=n:½=Â=Í-?í>_ì=Ác!?6429.¾£9íM>à<ÓÎY<Ö,(?O±¸>ÎD8ÎD8J=
:º>gPS>a?;ÿ½?¦ru?M*F?ÕÞ9y9ýd?ÓRÿ:¹ :À~K?,²¸>D8D8J=ív?ÊJÈ>¤Í?Ô??u\?%Ê89îf9ËÙÌ>TKç:µ|:)a?T³¸>GD8GD8J=oì>ë>È@H?|
?K9Ù>·6?
x9Â0B9;Å>äÄ>:ìñ9Ò0J?7´¸>¡D8¡D8J=e²Æ>=æ>Û<?þÐ>ÄÃ[>L0,?T3j¹¤E9»Bß¾ïê»:Ha:q"?µ¸>Á«D8Á«D8J=Ö?8È>ÚêI?]Åü>µå¥>DC?E$¸Ë;9&P<¾K::u­9E-S?º¸>~¶D8~¶D8J="?»mª>8´B?ô¨>"ÇG>®1?cEò8{I9£^>kÏy;gÞ1;xÅ3?¹¼¸>;ÁD8;ÁD8J=!´>i7A>6¹??lbC?U?æØ7?OÙ8¾ð9¦.>e:Gn«963G?!À¸>÷ËD8÷ËD8J=ÏÎ>WÖ>ßàB?°ð>Æ«>{G3?
iå8T®µ9z !>sG79àÊ¶9<W>¨Á¸>´ÖD8´ÖD8J=F ?æÀ?nOi?qk?Îü	?gZ?¨
Ç9Mâ}9W³H?É:½7:QU?ÿÌ¸>qáD8qáD8J=Xç?Y¾>l@?>c
[>É.?ªU¸²#9&¹e¾áÛ:!Õ,:nåc?¼Ú¸>.ìD8.ìD8J=´J?&ôè>OÂ^?!ü`?¯&?zM?ª9­:øn >Ú:=oD:ª2?tâ¸>êöD8êöD8J=~Ì+=¡Sú<A±/?«\â;¿2µ;qç?¡í¹j9u¿¾Æý9bÑ8üþ@?ç¸>§E8§E8J=(¥b=-=É#'?FX®;;óµ?,h¹Äy#96¿Pc.¸'¾8ÆÆj¾¹ó¸>dE8dE8J=S=³>½Ëk>B?óý(?÷â>P>?®I»;fw;/ÌA?ù²:Y:ËG?Tö¸>!E8!E8J=þ¼>d_d>Ñ`S?>Äh?|?å>?ÕÛ7Ï²9@P<Ý^:ûAQ:Ï@?x¹>Þ!E8Þ!E8J=LÑâ>¤>øL?©et?z)?79?­R=äó	=`C?bkÜ<<5Á4?ê	¹>,E8,E8J=Â,ú>öÔ¥>úA?¬]>Wbl>ñ+?èÕ7Þ9Ðâ9=a!:wO:Úó?Ã¹>W7E8W7E8J=}>.r/>	«8?%>oÜb> 8-?(;|öà:ê/??|ô=TUÒ<ú):?
¹>BE8BE8J=8¼»<Yµ<},?3Ã;<;vO&?
àÒ¸4;9Z@¾å¸îô9v¾Ù¾9¹>ÑLE8ÑLE8J=Ö½ð>;,>eßG?¶qõ>ö¬>u6?-Á³¸;Y9ExS¾&É9vÚN9©ðx?Í¹>WE8WE8J=8?=\â>«P?f?~¹(?tH?Ô°9`À9©ç±>:;à4;t;?{¹>JbE8JbE8J=öã>±à>§¡S?Àq?£Á"?ø>?PÏP8dY9Ôo¯=ÂÊ:bW|:âM?Î¹>mE8mE8J=Ãñ?7ù£>pßJ?ÏB?
?'3?ê7S¡9+Ï=¡;ÀÛ:È¿8?m¹>ÄwE8ÄwE8J=ÂE?,?ÝÜ=?ðK»>¥a>CÉ/?Éã¸ùøJ9Ú2¾Bz99ýPÍ>»&¹>E8E8J=æ>?m>Ñ_F?ø+?Ãmó>Ú4?·)f9ª=¼Ó:êë9²?s'¹>=E8=E8J=·TH?Ø?}B?PÈ?./Ó>½Ç6?@<9Mw9Ç.Ã>Ú±:¦¿&:~m?$(¹>úE8úE8J=£³>³ú`>úcL?r%?å>8?ÝZþ¸L$d9ÿ´¾W%=ÑÙÃ<X?=¹>·¢E8·¢E8J=Óô#?(Ø>aÆA?K÷?²ãÀ>¹s4?áå·â¹ë8a¦ù½¯P;zé:@*?B¹>t­E8t­E8J=s?g?zÌ¸>:, ?kp°?ðéÿ>¡°?Ý9vÌz94b?2:P:û
8?ÊM¹>0¸E80¸E8J=9=í>3ª>åÕ_?_©_?ä
?MJ?Ög¹9ËçÝ9eäÕ>Q%<ó£;ß??ÜN¹>íÂE8íÂE8J==Åÿ>ß>çÎO?B´>W~>So5?fu¸îÓÇ8½0¾3a:LÀh:,?P¹>ªÍE8ªÍE8J=dk?9Àì>*¦~?=0º?
g@?[»w?Ò e9
\9êñ?pëø:Ð^ :­F?KU¹>gØE8gØE8J=>¸î>; >_l??|Ï>¡>³&/?Ì­¸9ÿ÷¾zÚ(:â":|R?¬b¹>$ãE8$ãE8J=f&?JÕæ>á´8?|?æ½>.?H¸D¹9¬½t[²;8];ó.+?=i¹>àíE8àíE8J=Ê×Þ>>jH?ûö>g¥>Ë??°¹98Â¿p9}Å=~:p°ô9&	?×u¹>øE8øE8J=ÑÅø>¬:¡>:E?ÅüÊ>ým>&5?®}­9M}9k3?:¹	:1©?v¹>ZF8ZF8J=:0>oI>t?9Ñ©?=Û9?Xèi?<ÝN9<ê¾Y?a¯:Ý>:;k?|¹>F8F8J=Ü?A[)?VjS?tÃ?¹h??að>?¦5:UñÏ9 ¡_?×dÐ9Áè:½§¾>¹>ÓF8ÓF8J=qÑ¬>ê>;>UFl?[ÔÇ?d.s?õ\R?»x8R/9q,]>Ö9r;Rí:z|?_¹>#F8#F8?=ÃeÑ>m>½<@? ±>A5>×V1?P)9ôù8Ä?)Ú9f3è9Úñ>Ç¹>M.F8M.F8?=Û;.?>Ü?ÕF3?âà­>Qù??l9îª9¥õÓ>x¶:ko:üC?Ð¹>
9F8
9F8?=§>ÁG>m6D?YÏ>p>?¹1?³¹	e9ÛÓù¾&	:µ]ò9Ý?y¨¹>ÇCF8ÇCF8?=y²?Êµ]? N?ð¥5?t÷å>16J?¬ãß8MX9ÔS>á³:*ªÞ9Õ?¥ª¹>NF8NF8?=!	?­wµ>PoA?s>?Pû¹>õ6?ä?6Â~9)À;¢Í9OÔ9=ó÷>Ç¹¹>@YF8@YF8?=R?1=±>l@?WÃÎ>>ø:?ç4Ùu9?Sy9`=6:}5:$p0?á¹>ýcF8ýcF8?=¶Þ>ìG>HR?yw?ç3?x3H?º8`@9nS>S§è:ç:w:èp?ì¹>ºnF8ºnF8?=øº>×c>±ÏQ?8i?/Â>ÁS;?æé¬8&.9V~>¢Ø:êj:Q¯ë>í¹>vyF8vyF8?=bï>éª>B^K?x4Å>÷>þõ6?½ìÉ7a½ô87Ó=`Æ:¡ 9i{s?î¹>3F83F8?=ÙA«>½ÞQ>cæP?·S?WÈ?Fä9?Ä,á71°9ÏkK=f+¡9à»9hÜ>¾º>ðF8ðF8?=?
	?¾X®>¢8I?:µ?£q½>eÊ<?k9´W9²~> í.;M±ø:u4?(º>­F8­F8?=,ø4?³î>ß B?éwÌ>ø¾>«X7?Ï8t9TK>Åí':\£Ý9»öA?Äº>j¤F8j¤F8?=TI?¹2Ò>-3u?Ïl?? Y?³9¶7Þ9+é0>«:ÞÃ:ð?["º>&¯F8&¯F8?=F>ä(>k_B?Uh?%IM?YW0?Õj=¯þ.= jM?7²=ê-È<ß·@?î%º>ã¹F8ã¹F8?=ÊØ>RÐ=Ej3?]¿>l¸>_þ.?GÀþ9âuÀ9m)?ï]V;Ì;Áh4?Í0º> ÄF8 ÄF8?=h&Ú>ªÆ>©¯;?cø>¿¢¶>Æ6.?)Z8èç\9 Òü=Àg9W!«9Ù¬>4º>]ÏF8]ÏF8?=µ£=s"t=ª+?&;Zm;e ?:¼
¹g£9aÏ¾'98ÛÁ9¨2­>@º>ÚF8ÚF8?=ûÝ>>ZÎB?7w>1ÈW>ÐR1?Ã¹Àüª9plR¾Ä%÷9¯ò·92ú+?cAº>ÖäF8ÖäF8?=¦¿?Ú=¸>@C?h?ÅÝ8?ËI?pHÊ9ÔÄ¦9B?8Û;¡Í;÷ÉE?	Cº>ïF8ïF8?=¦?¸ Ã>¬:?zÜ>ëp£>°,?áo¸v¸9ÒxG¾ä>Ã:3~:
q)?øFº>PúF8PúF8?=²ïo>ø%>»9?Hlº>ès>Ýy1?úïÞ:`~:X6?pJÇ;Tï;5?iXº>
G8
G8?=\Uï>L¡>`í=?Å×>ÝÄ>¿0?iùæ¸J/E9ï¾Áé9`7k9J'?$Yº>ÉG8ÉG8?=;L[?¨Ù§>­;§?Û{@¥ï?e?g>ô¼>¨é?¼¨=Ð¯Ó<
Ù¢?Reº>G8G8?=8ÿ>ù.©>µõ@?|Q9?L¼?ñ´2?u9¹Gþa9Â:Ò¾ÆÊ:ã9::J-?´hº>C%G8C%G8?=³U÷>>0Q?ãÓÉ>jû>Ñ@?ø´P6Tqj9Õåã;ù¬9
£9}`?
iº>0G80G8?=>±$>FÃN?´?þAÎ>W@?½S9»È»9
T>tC:ÐÅã9Z*?álº>½:G8½:G8?=÷b¨>ù$`>\Q@?×²?"×>.´5?ê@M¸Y 9\©½óög: :^:?ttº>yEG8yEG8?=ÿ«î>$¥>Mþ8?b>vlh>_/?Þ8dÿW9×>Wì;2ÿÌ:H¶G?\º>6PG86PG8?=LV¥>ËÉd>9?I¼Â>y>ñ)?$þ48»Q­9Âª=Þeõ:ix§:¨;?»º>óZG8óZG8?=eÎL??èù>©ÌQ?"?¨Ó>àD?:{å8pð¨8ôÞ-?ììZ9~I9ÛU?Åº>°eG8°eG8?=¾á×>¥>ÍH?UÅ#?ú|ä>z}7?0æ7z@I9©g=Â¶9­Ù90
×>S§º>lpG8lpG8?=¶Ù¬>¬Y[>»I?FU?×gÓ>rA7?sb¦8÷9K>.<*Pþ;º>/?×¸º>){G8){G8?=ÚÐà>ï¯>kw<?[Ä>3K>ð¥-?Èë¾¸
F9½b©¾UA×:qA:1rD?¾º>æG8æG8?=u¸,?«Òí>ùë9?sª?[h?<¼;?-_þ9v<:¹Ø>;¿ì;©ä ;X<?åÇº>£G8£G8?=âa>Ëú>$YL?&N?¦³?^8?~I8´E9>ð»ù:èæ¥:®@?Ïº>`G8`G8?=)ýá>±Z>nND?BÁ>Ñã>¯[-?¯~\·ès9¶À¼
:j1:åwÇ>¾Öº>¦G8¦G8?=DN?vç?2ÒL?¾?Az¯>FQG?Êb9°9ÊÄ>FN9;«¶;B ?Áåº>Ù°G8Ù°G8?=Èz2?äÜ>J£O?¶ ?{Ð>6E?­ú9½AD9ºu-?Å;íÃ:y:?ºíº>»G8»G8?=ðýÊ>âÕ>[H??öÄ¤>Ë%y>M)?r²¸Æ§£9(H¾õZ'95Yr9OÈ°>Úúº>SÆG8SÆG8?=IÖÁ>^>ñÈ??Ê-æ>3f«>uå+?*W¨¶'O69bl¼Ê>:ÛáG:t#?Õüº>ÑG8ÑG8?=²=?cÕ§>ÒC?ÒQ?Áß>e4?Ý)869^E>Y:æÃÏ9d×!?»>ÌÛG8ÌÛG8?=!æ>R>M??Þ6?vß?)¡5?ò2¸bk<9ò½6ªÕ9o4Z9x¬z?Ë	»>æG8æG8?=Ò·4?Ö£»>jv?óÓ?\m?&d?×9è§9qY>§Þ;fì5;ôX?³
»>FñG8FñG8?=fü>þ¼>å­Z?Ôè?)®+?ù8@?©¶9B9
üÏ>n|:tC:á_M?y»>üG8üG8?=s&¯>½Í]>^'J?=?ø Â>%7?ªO79'|Z<ÖSï87èT9Lâ>É»>¿H8¿H8?=çÀ§>;>?Ï
@ê$?!?MFB:§îå9ÁLX?Û!:6\:<?T=»>|H8|H8?=0æ=ñ;X=¾8?y<U×ð;¥±?K*-¹qúï8í¹8¿].¸90m½A»>9H89H8?=>×>%ô>À2E?Ê÷>Ðª>+z9?3Ú¸£Ä9IÆé½xþO:Þí9jÙ_?ÍE»>ö&H8ö&H8?=e""?Î>WwI?¾fÚ>Æ>É¡6?ã²9¥)9n5Â>·;¶ï;Æ4?8P»>²1H8²1H8?=,øÙ>O>e1N?z©Ô>;>±m;?ÓG8¥@9+¶=u:.:BÝ?Q»>o<H8o<H8?=ë¿>t>rH?a4>B°F>/97?TÁ¾·í¶9a+½\Y9þ°â9l<>+`»>,GH8,GH8?=v©u>{>ÆS?ë)?Êäè>ÓÆ:?ß¸ÌÓ9q¾ÝÝ[:1:ì?_`»>éQH8éQH8?=ËÓ?f\§>þH?2Ç?Ä¿>g>?«Í6=Þ9Êû6<ÁÇ%;_Ä¶:ð4h?Úc»>¦\H8¦\H8?=À?íï³>Ý¶??a£?ÄÓ>j3?lMB¸è%9'F½ú;BÌ:t:>?#e»>bgH8bgH8?=î[<=QÑ=)|&?ÚV@=úE=¹Ô#?·nv92lÿ¼	ÞV;cÑ$;}Þ&?tf»>rH8rH8?==
SË<2)4?µýò;ïãµ;pÿ*?ÙA¹!­B9ÚÐ¾ék8M¥9Ã¸
>0g»>Ü|H8Ü|H8?=tÂø<¦²º<­*?üÕ;E^;$?é@d¹ ³ó84Æo¿I92ÍO9åÀ>·v»>H8H8?=mc?Ñ(?ÁH?ï¹?ª÷w?õ??G9x-9ðÌò>Q;º;E?»>UH8UH8?=Hn=È«3=8Á)?/å=sìS=zó"?ÙË8h)9O;>>L<¿
<)?g»>H8H8?="u?½zÂ>[QK?^m?î)?~<3?8\À999=R\X:):oY#?¶»>Ï§H8Ï§H8?=X§>ÚW>ÝxF?>|e;>}ñ0?¦q=¸ËÏ9!ó¢½2:<8Ù9«µ?[»>²H8²H8?=Ô`?mY¾>JË<?!ó1?é6ô>:?ÀøJ9l9&­³>=dE:Vâ+:½þ?t´»>I½H8I½H8?=±ö¥?Â'?SB}?@t?
c?ôuA:MK»9á6?#:ª»3:G?ûÀ»>ÈH8ÈH8?=£kû>¸¥>¿]B?Ò>ö>ú.?ôå8³*9{¹=øØ¯::+?nË»>ÂÒH8ÂÒH8?=z?Á>= E?þáQ?Êø?sî??bèª9§íÏ9¦kÒ>ë;m;G5
;;¶[?»Ë»>ÝH8ÝH8?=îU:?uÝý>ç;?x,$?êÞê>fñ2?¦#§·¨E9~%½ÎÖ:\Õã9²?Ñ»><èH8<èH8?=äy?3Ç>³<E?$H?3.±>:Y9?äÍ¸ßÒ8ÿêù¾";;e!?Ñ$¼>øòH8øòH8?=èE?Wë>©!W?ñõ2?°ùî>½µ??N-¢9p
¨9´÷>êëH;Y¿;³D?^/¼>µýH8µýH8?=­CÐ<å££<ºç"?XÒ_;í+;'??³)¹T°8ß_v¿@{9ùÁ9èË¥>K0¼>rI8rI8?=Ën>ÙA>4ªF?cÿ$?\î>W1?·KS9¹S93{ÿ>üt¦:Xw:,?Ö2¼>/I8/I8?=Â>C#k>ØS?+ù§>'Éa>s>?Üµ¸9Ý8"Ò¾=È:½!å9U,?È?¼>ìI8ìI8?=?d½> 6G?=Þ?¨¹>tÔ5?nYå8VÄ¦9Í0>º¿:ï|£:ö?H¼>¨(I8¨(I8?=$¼³>ûÀk>+C?Â$?Ñ}é>'p4?Ñ<9ñ|k9DÍ>!ø:*Ò:¿ü?dH¼>e3I8e3I8?=joã>Äù>èÒ@?%Gü>`¯>\ 8?ùW9Å9þ>Òÿ;Ñ}Û:0?S¼>">I8">I8?=^Ý>A¾>ÎdO?´<?Ö?eu7?Ñ8¬æÖ9mù=ÛO);.û:æU,?Ab¼>ßHI8ßHI8?=@?à?>­ý?ðå\?bí?Y?TÇ:%|:0?ºáá9ÎÒ9±T	?õh¼>SI8SI8?=\)Ä>X|>³<G?S>èÁP>D<?ýá¸$}ª8y«)¿¡^9´9³Ò>»n¼>X^I8X^I8?=Köè>
§>¦H?LÔt?\-?> 4?À9D­9g?¬m;öZÃ:¾Ç2?Õp¼>iI8iI8?=²­?Ñ^¾>×>E?70>ÚN>Kì4?ë*e¸¥e±9ÖZ¥½V}Ê8ú¾»9A
>:u¼>ÒsI8ÒsI8?=¾?~¬±>ýýQ?y+?Úà>ÆqC?²8fv99>t-©9m9
H%?Ä¼>~I8~I8?=ÁX*?Îâ>ÁE@?ÿ?I+¹>ÆW2?Üü9^g¼9t6><ýN:iM:ãû?å¼>KI8KI8?=ùD"?Ä>ëS?ÂrW?·´?I>?69¢9õ>¢4e;Ê;ÕKJ?5¼>I8I8?=Hb?zFÕ>Ç>?	ì>ø}¨>P3?96m7Ø`9s
=Kß:sè9Ò*?Ã¼>ÅI8ÅI8?=	ÑP?ðÆÄ>ÚÔ?¢A?+Ð>¡ n?¡99*Fö>x:dò5:'\?*¹¼>©I8©I8?=mñ>£g>Jd?<Jí>W$>ÿ¢G?Üv6¶«v9;Pã?<+}Ö;ae?jÅ¼>>´I8>´I8?=ç>ÙL>ëô@?Æ.ÿ>xÉ¯>ôÏ9?
©70"9¢µ=²À:{':U&?ðÓ¼>û¾I8û¾I8?=Þó?^°>XVE?à3?ï¢ç>_ÛE?W÷8´¥9?>ºÐ:ÂF:­Z'?Õß¼>¸ÉI8¸ÉI8?=\ºÅ<"Â<qI1?[K<L';ûËT?53¹
"89ïù¿­*;×Wú:
^.?·à¼>uÔI8uÔI8?=uò>N¡£>§_=?d>ãR>S1?
¸ 9Kç\½:ãÏ9õ&?
ý¼>2ßI82ßI8?=×T?)Ð>Ùµ?¥ï@ð÷?Þ?ªp;
J}: ?/@T<Ü<î{L?v½>îéI8îéI8?=kH?l»>ÿ?Íõ¢?Ë=?§\?rþ9¢¯¢9 çG?Ã:|±|:²?Í½>«ôI8«ôI8?=·Æ?[>ÂÄ?
W?i¨/?¥Y?Ë$9¨ÑÉ96ÞÉ>õÞí9Ôaê9Áç?i½>hÿI8hÿI8?=8Ì¿<ÝË<&?sH«;	;Ô? F7¸F#9ó(ø<wÆ¹G±G9ïÀ¾æ½>%
J8%
J8?=>?³>wè?¾¹'?ù³>n?bt 6NÿB9«¦R<ø:ùºÌ9<ö#?á"½>áJ8áJ8?=z?ðº>nkE?Ik+?÷ñ>Þ³5?DÞ8è9ºU>ê
:Z³9ì??¤%½>J8J8?=j
?5¯¾>i	@?z">e>#¾*?è8:¥96S^>Û&©:½¹:É2(?<½>[*J8[*J8?=U0>Ç<>ËîB?ÝÊ¼>,¨>=H.?æ7Z97ÞF=Û9+:M¶>)>½>5J85J8?=*w?Wî¿> \O?×.?4¾>ÞgC?P¾§8*9þ>;Ç
É:Ñ;D?H½>Õ?J8Õ?J8?=!?@/?eØO?ØI,?~¢í>9?ã±94ß©9pwÆ>´/:×à:Ï«?RK½>JJ8JJ8?=U4u?È3#?P@?P%?î¿>Fî>?£ð8hK9å9?>¬§:ò/d:Mõ;?«U½>NUJ8NUJ8?=Í?ûÿÁ>ç±H?É1?UÛ>½«2?ç}è8«!`9FÆ>g:D
ø9òM?/\½>`J8`J8?=ÚÏ?%>'µo?b]Þ?l?äîQ?ªÅ9Ì³9§Ë?ÂÇr:fÄ:MR?%l½>ÈjJ8ÈjJ8?=Pãk=7,=´ù.?þt=ÜB=}î ?@·g9½89©<Ì>Ê£;U[~;mÙ$?íx½>uJ8uJ8?=ÿ0?rÉÏ>ÆE:?w9¶>8[>-?*Þ:Ðý9[?\:Q:«Æ ?õ½>AJ8AJ8?=3²Ç>à¬>í³5?µ>ûh>{(?òñ+¸&9Í¬½,\ :`fV:y??Å½>þJ8þJ8?=ÕJ?/Í>Â<?ë->vD>É
4?"¬7`»921=}>99+g??½>»J8»J8?=Ri?äi«>½H?-Ô>¼P>°[8?¸9G£8öJç¾:½óð9ÚJ&?7½>x J8x J8?=®>^z[>å:?)+?Õqõ>7ß2?ºô9-èQ9û¼>îc}:UÖk:ã	?4¡½>4«J84«J8?=er?&?6d?zID?éÙÅ>áù}?ÃÜ8äª98%>×:DG:5L>?¿¦½>ñµJ8ñµJ8?=.?S´>ÚÔw?×?÷ó,?Ó}C?
hi9+Ø	:½¼X>ÙQ;´#:¡·s?±¬½>®ÀJ8®ÀJ8?=ê!?Ï>ÑG?ª?§Û>÷1?
aú7F`9I¥ù=£~Þ9í:_Ë>½½>kËJ8kËJ8?=íæ>8î>þL?L?_Ä>HU<?âË9%>9ì1,?a¹9ÚeI9ë6G?£Å½>'ÖJ8'ÖJ8?=r?¿^¸>cO?Ô¢[?ò?®7??h9]]I9}??F;°ñ:ûÑQ?ëÑ½>äàJ8äàJ8?=¯S,?uò>æ5?Âo®>&~>ùÆ/?®t)9ä859Ü`ï>½â8*û-9|Ð¦>KÔ½>¡ëJ8¡ëJ8?=ÿx>M^>¤ð?|?Ì?æöU?¿=[ác=¿?W?f,;Û8³:¦Av?ÞÝ½>^öJ8^öJ8?=±¡>1v?>@?Rì>k£ >]<?£|P9L'»9->åx:1à:-r?â½>K8K8?=íé>#L>?ÌD?¯i'?pè>É§8?í89R9¡>tí9·²9°I?é½>×K8×K8?=É£÷>¶¤>\¢@?Û>P><=?[D.9m!9ð~
[truncated: 749,196 more chars]
