# Supplementary material for: LKB1‐SIK2 loss drives uveal melanoma proliferation and hypersensitivity to SLC8A1 and ROS inhibition
Source: EMBO Mol Med. 2023 Nov 15;15(12):e17719. doi: 10.15252/emmm.202317719 (PMC10701601; doi:10.15252/emmm.202317719)
Supplement: Supplementary file 12 — Source Data for Figure 7 [file EMMM-15-e17719-s005.zip]

Archive with 19 entries (14 files):
- Figure 7/
- Figure 7/.DS_Store
- __MACOSX/Figure 7/._.DS_Store
- Figure 7/7D/
- Figure 7/7C/
- Figure 7/7B/
- Figure 7/7A/
- Figure 7/7D/TCGA_LKB1score_data.xls
- __MACOSX/Figure 7/7D/._TCGA_LKB1score_data.xls
- Figure 7/7D/TCGA_GEP_data.xls
- __MACOSX/Figure 7/7D/._TCGA_GEP_data.xls
- Figure 7/7C/.DS_Store
- __MACOSX/Figure 7/7C/._.DS_Store
- Figure 7/7C/Numerical data_KM.xls
- __MACOSX/Figure 7/7C/._Numerical data_KM.xls
- Figure 7/7B/tumors picture.pdf
- __MACOSX/Figure 7/7B/._tumors picture.pdf
- Figure 7/7A/tumors volume.xlsx
- __MACOSX/Figure 7/7A/._tumors volume.xlsx
