# Supplementary material for: LKB1‐SIK2 loss drives uveal melanoma proliferation and hypersensitivity to SLC8A1 and ROS inhibition
Source: EMBO Mol Med. 2023 Nov 15;15(12):e17719. doi: 10.15252/emmm.202317719 (PMC10701601; doi:10.15252/emmm.202317719)
Supplement: Supplementary file 12 — Source Data for Figure 7 [file EMMM-15-e17719-s005.zip › Figure 7/7D/TCGA_LKB1score_data.xls]

## Sheet: TCGA_LKB1score2600_data
	cut.values	TP	FP	predict.time	Survival	AUC
1	#NAME?	1	1	2600	0.490412	0.887436
2	59.469	1	0.977308	2600	0.490412	0.887436
3	61.3502	1	0.954615	2600	0.490412	0.887436
4	62.066	1	0.931923	2600	0.490412	0.887436
5	63.18	1	0.90923	2600	0.490412	0.887436
6	63.343	1	0.886538	2600	0.490412	0.887436
7	63.85	1	0.863845	2600	0.490412	0.887436
8	66.268	1	0.841153	2600	0.490412	0.887436
9	66.608	1	0.81846	2600	0.490412	0.887436
10	67.418	1	0.795768	2600	0.490412	0.887436
11	68.179	1	0.773075	2600	0.490412	0.887436
12	68.264	1	0.750383	2600	0.490412	0.887436
13	68.731	1	0.72769	2600	0.490412	0.887436
14	69.303	1	0.704998	2600	0.490412	0.887436
15	69.765	1	0.682305	2600	0.490412	0.887436
16	70.043	1	0.659613	2600	0.490412	0.887436
17	70.349	1	0.63692	2600	0.490412	0.887436
18	72.318	1	0.614228	2600	0.490412	0.887436
19	73.139	1	0.591535	2600	0.490412	0.887436
20	73.556	1	0.568843	2600	0.490412	0.887436
21	74.029	1	0.54615	2600	0.490412	0.887436
22	74.177	1	0.523458	2600	0.490412	0.887436
23	75.225	1	0.500765	2600	0.490412	0.887436
24	76.248	1	0.478073	2600	0.490412	0.887436
25	76.629	1	0.45538	2600	0.490412	0.887436
26	76.809	0.995362	0.43647	2600	0.490412	0.887436
27	78.405	0.988404	0.41945	2600	0.490412	0.887436
28	78.669	0.982838	0.401296	2600	0.490412	0.887436
29	78.987	0.978863	0.381846	2600	0.490412	0.887436
30	79.905	0.974887	0.362395	2600	0.490412	0.887436
31	80.353	0.947057	0.362395	2600	0.490412	0.887436
32	80.61	0.919227	0.362395	2600	0.490412	0.887436
33	82.194	0.891397	0.362395	2600	0.490412	0.887436
34	82.383	0.863567	0.362395	2600	0.490412	0.887436
35	82.733	0.849652	0.351049	2600	0.490412	0.887436
36	83.16	0.835737	0.339702	2600	0.490412	0.887436
37	83.97	0.821822	0.328356	2600	0.490412	0.887436
38	84.783	0.807907	0.31701	2600	0.490412	0.887436
39	84.961	0.793992	0.305664	2600	0.490412	0.887436
40	85.382	0.784716	0.290535	2600	0.490412	0.887436
41	86.637	0.775439	0.275407	2600	0.490412	0.887436
42	88.435	0.775439	0.252715	2600	0.490412	0.887436
43	89.534	0.775439	0.230022	2600	0.490412	0.887436
44	90.821	0.775439	0.20733	2600	0.490412	0.887436
45	90.946	0.775439	0.184637	2600	0.490412	0.887436
46	91.968	0.775439	0.161945	2600	0.490412	0.887436
47	92.013	0.770801	0.143034	2600	0.490412	0.887436
48	92.069	0.764616	0.125384	2600	0.490412	0.887436
49	92.508	0.758432	0.107735	2600	0.490412	0.887436
50	92.824	0.750083	0.09185	2600	0.490412	0.887436
51	92.95	0.739963	0.0774093	2600	0.490412	0.887436
52	93.551	0.729843	0.0629686	2600	0.490412	0.887436
53	95.915	0.702013	0.0629686	2600	0.490412	0.887436
54	97.117	0.674183	0.0629686	2600	0.490412	0.887436
55	97.302	0.646353	0.0629686	2600	0.490412	0.887436
56	97.862	0.618523	0.0629686	2600	0.490412	0.887436
57	98.42	0.590694	0.0629686	2600	0.490412	0.887436
58	98.854	0.562864	0.0629686	2600	0.490412	0.887436
59	98.967	0.535034	0.0629686	2600	0.490412	0.887436
60	99.308	0.507204	0.0629686	2600	0.490412	0.887436
61	100.195	0.479374	0.0629686	2600	0.490412	0.887436
62	100.536	0.451544	0.0629686	2600	0.490412	0.887436
63	100.815	0.423714	0.0629686	2600	0.490412	0.887436
64	101.906	0.395884	0.0629686	2600	0.490412	0.887436
65	102.087	0.368054	0.0629686	2600	0.490412	0.887436
66	102.486	0.347646	0.0569173	2600	0.490412	0.887436
67	102.904	0.328165	0.0501095	2600	0.490412	0.887436
68	103.053	0.315177	0.0380069	2600	0.490412	0.887436
69	103.213	0.299716	0.0279213	2600	0.490412	0.887436
70	103.361	0.277452	0.0233828	2600	0.490412	0.887436
71	103.477	0.254683	0.0192569	2600	0.490412	0.887436
72	103.61	0.230986	0.0158863	2600	0.490412	0.887436
73	103.85	0.206972	0.012775	2600	0.490412	0.887436
74	104.666	0.185241	0.00780177	2600	0.490412	0.887436
75	105.326	0.157411	0.00780177	2600	0.490412	0.887436
76	105.488	0.134304	0.00395093	2600	0.490412	0.887436
77	105.665	0.11132	0	2600	0.490412	0.887436
78	106.294	0.0834897	0	2600	0.490412	0.887436
79	106.865	0.0556598	0	2600	0.490412	0.887436
80	107.635	0.0278299	0	2600	0.490412	0.887436
81	108.655	0	0	2600	0.490412	0.887436
