# Supplementary material for: LKB1‐SIK2 loss drives uveal melanoma proliferation and hypersensitivity to SLC8A1 and ROS inhibition
Source: EMBO Mol Med. 2023 Nov 15;15(12):e17719. doi: 10.15252/emmm.202317719 (PMC10701601; doi:10.15252/emmm.202317719)
Supplement: Supplementary file 12 — Source Data for Figure 7 [file EMMM-15-e17719-s005.zip › Figure 7/7D/TCGA_GEP_data.xls]

## Sheet: TCGA_SH2600_data
	cut.values	TP	FP	predict.time	Survival	AUC
1	#NAME?	1	1	2600	0.490412	0.882696
2	17.749	1	0.976595	2600	0.490412	0.882696
3	21.474	1	0.953189	2600	0.490412	0.882696
4	22.66	1	0.929784	2600	0.490412	0.882696
5	22.924	1	0.906378	2600	0.490412	0.882696
6	23.379	1	0.882973	2600	0.490412	0.882696
7	23.912	1	0.859567	2600	0.490412	0.882696
8	24.734	1	0.836162	2600	0.490412	0.882696
9	25.081	1	0.812757	2600	0.490412	0.882696
10	25.114	1	0.789351	2600	0.490412	0.882696
11	25.216	1	0.765946	2600	0.490412	0.882696
12	25.507	1	0.74254	2600	0.490412	0.882696
13	25.696	1	0.719135	2600	0.490412	0.882696
14	25.727	1	0.695729	2600	0.490412	0.882696
15	25.89	1	0.672324	2600	0.490412	0.882696
16	26.883	1	0.648919	2600	0.490412	0.882696
17	27.046	1	0.625513	2600	0.490412	0.882696
18	27.637	1	0.602108	2600	0.490412	0.882696
19	27.907	1	0.578702	2600	0.490412	0.882696
20	27.966	1	0.555297	2600	0.490412	0.882696
21	28.268	1	0.531891	2600	0.490412	0.882696
22	28.842	1	0.508486	2600	0.490412	0.882696
23	28.867	1	0.485081	2600	0.490412	0.882696
24	29.01	1	0.461675	2600	0.490412	0.882696
25	29.534	1	0.43827	2600	0.490412	0.882696
26	29.768	1	0.414864	2600	0.490412	0.882696
27	29.932	1	0.391459	2600	0.490412	0.882696
28	30.187	1	0.368053	2600	0.490412	0.882696
29	30.738	0.996167	0.347992	2600	0.490412	0.882696
30	31.082	0.992335	0.32793	2600	0.490412	0.882696
31	31.193	0.988502	0.307868	2600	0.490412	0.882696
32	31.544	0.98467	0.287806	2600	0.490412	0.882696
33	32.936	0.957842	0.287806	2600	0.490412	0.882696
34	32.961	0.931014	0.287806	2600	0.490412	0.882696
35	32.985	0.904187	0.287806	2600	0.490412	0.882696
36	33.696	0.877359	0.287806	2600	0.490412	0.882696
37	33.837	0.850531	0.287806	2600	0.490412	0.882696
38	34.225	0.823704	0.287806	2600	0.490412	0.882696
39	34.282	0.808799	0.277404	2600	0.490412	0.882696
40	34.801	0.794044	0.266871	2600	0.490412	0.882696
41	34.946	0.778191	0.257296	2600	0.490412	0.882696
42	35.09	0.762542	0.247544	2600	0.490412	0.882696
43	36.406	0.746689	0.237969	2600	0.490412	0.882696
44	37.537	0.737746	0.222366	2600	0.490412	0.882696
45	37.926	0.730081	0.205647	2600	0.490412	0.882696
46	38.17	0.722815	0.188581	2600	0.490412	0.882696
47	39.127	0.711637	0.174928	2600	0.490412	0.882696
48	39.4	0.700459	0.161275	2600	0.490412	0.882696
49	39.447	0.684987	0.151368	2600	0.490412	0.882696
50	40.457	0.667102	0.143566	2600	0.490412	0.882696
51	40.792	0.648791	0.136136	2600	0.490412	0.882696
52	40.9	0.634036	0.125603	2600	0.490412	0.882696
53	40.994	0.6177	0.116449	2600	0.490412	0.882696
54	41.771	0.59726	0.110876	2600	0.490412	0.882696
55	42.793	0.578481	0.103855	2600	0.490412	0.882696
56	43.362	0.565961	0.0913717	2600	0.490412	0.882696
57	43.859	0.549194	0.0825947	2600	0.490412	0.882696
58	43.951	0.532427	0.0738177	2600	0.490412	0.882696
59	44.024	0.518374	0.0626722	2600	0.490412	0.882696
60	44.198	0.504321	0.0515268	2600	0.490412	0.882696
61	44.286	0.485039	0.044944	2600	0.490412	0.882696
62	44.307	0.465253	0.0388001	2600	0.490412	0.882696
63	45.27	0.438426	0.0388001	2600	0.490412	0.882696
64	45.288	0.417986	0.0332273	2600	0.490412	0.882696
65	45.622	0.391158	0.0332273	2600	0.490412	0.882696
66	45.841	0.36433	0.0332273	2600	0.490412	0.882696
67	46.028	0.337502	0.0332273	2600	0.490412	0.882696
68	46.503	0.310675	0.0332273	2600	0.490412	0.882696
69	46.889	0.283847	0.0332273	2600	0.490412	0.882696
70	46.899	0.257019	0.0332273	2600	0.490412	0.882696
71	46.911	0.230191	0.0332273	2600	0.490412	0.882696
72	46.936	0.203364	0.0332273	2600	0.490412	0.882696
73	46.942	0.176536	0.0332273	2600	0.490412	0.882696
74	47.691	0.149708	0.0332273	2600	0.490412	0.882696
75	47.99	0.122881	0.0332273	2600	0.490412	0.882696
76	49.134	0.104437	0.0259132	2600	0.490412	0.882696
77	49.597	0.0776088	0.0259132	2600	0.490412	0.882696
78	50.167	0.0630452	0.0152135	2600	0.490412	0.882696
79	50.933	0.0469485	0.00585136	2600	0.490412	0.882696
80	51.074	0.0268277	0	2600	0.490412	0.882696
81	52.406	0	0	2600	0.490412	0.882696
