# Supplementary material for: LKB1‐SIK2 loss drives uveal melanoma proliferation and hypersensitivity to SLC8A1 and ROS inhibition
Source: EMBO Mol Med. 2023 Nov 15;15(12):e17719. doi: 10.15252/emmm.202317719 (PMC10701601; doi:10.15252/emmm.202317719)
Supplement: Supplementary file 12 — Source Data for Figure 7 [file EMMM-15-e17719-s005.zip › Figure 7/7C/Numerical data_KM.xls]

## Sheet: Survival_LKB1KO_signature
sample	samples	DSS	DSS.time	gene expression RNAseq - IlluminaHiSeq: SLC8A1	LKB1_score
TCGA-V4-A9EE-01	TCGA-V4-A9EE-01	1	398	high	108.655
TCGA-WC-A883-01	TCGA-WC-A883-01	1	241	high	107.635
TCGA-V4-A9EI-01	TCGA-V4-A9EI-01	1	389	high	106.865
TCGA-V4-A9EU-01	TCGA-V4-A9EU-01	0	709	high	106.294
TCGA-VD-A8KD-01	TCGA-VD-A8KD-01	1	114	high	105.665
TCGA-WC-A87Y-01	TCGA-WC-A87Y-01	1	1314	high	105.488
TCGA-RZ-AB0B-01	TCGA-RZ-AB0B-01	1	149	high	105.326
TCGA-V3-A9ZX-01	TCGA-V3-A9ZX-01	0	470	high	104.666
TCGA-V4-A9EX-01	TCGA-V4-A9EX-01	1	730	high	103.85
TCGA-V4-A9F1-01	TCGA-V4-A9F1-01	0	938	high	103.61
TCGA-V4-A9F0-01	TCGA-V4-A9F0-01	1	945	high	103.477
TCGA-YZ-A980-01	TCGA-YZ-A980-01	0	1862	high	103.361
TCGA-V4-A9EL-01	TCGA-V4-A9EL-01	0	982	high	103.213
TCGA-V4-A9F3-01	TCGA-V4-A9F3-01	1	873	high	103.053
TCGA-V4-A9F5-01	TCGA-V4-A9F5-01	0	203	high	102.904
TCGA-V4-A9EV-01	TCGA-V4-A9EV-01	1	1269	high	102.486
TCGA-VD-A8K8-01	TCGA-VD-A8K8-01	1	1377	high	102.087
TCGA-VD-AA8P-01	TCGA-VD-AA8P-01	0	86	high	101.906
TCGA-VD-AA8O-01	TCGA-VD-AA8O-01	1	606	high	100.815
TCGA-VD-A8KF-01	TCGA-VD-A8KF-01	1	40	high	100.536
TCGA-WC-A888-01	TCGA-WC-A888-01	0	575	high	100.195
TCGA-V4-A9E8-01	TCGA-V4-A9E8-01	1	808	high	99.308
TCGA-VD-A8KI-01	TCGA-VD-A8KI-01	1	1113	high	98.967
TCGA-VD-AA8N-01	TCGA-VD-AA8N-01	0	44	high	98.854
TCGA-VD-A8KM-01	TCGA-VD-A8KM-01	0	4	high	98.42
TCGA-VD-A8KN-01	TCGA-VD-A8KN-01	0	68	high	97.862
TCGA-V4-A9E7-01	TCGA-V4-A9E7-01	1	415	high	97.302
TCGA-V4-A9EQ-01	TCGA-V4-A9EQ-01	1	455	high	97.117
TCGA-VD-A8KK-01	TCGA-VD-A8KK-01	0	64	high	95.915
TCGA-WC-AA9A-01	TCGA-WC-AA9A-01	1	453	high	93.551
TCGA-WC-A88A-01	TCGA-WC-A88A-01	1	82	high	92.95
TCGA-V4-A9F8-01	TCGA-V4-A9F8-01	0	597	high	92.824
TCGA-V4-A9EM-01	TCGA-V4-A9EM-01	0	966	high	92.508
TCGA-V4-A9EF-01	TCGA-V4-A9EF-01	0	1165	high	92.069
TCGA-WC-AA9E-01	TCGA-WC-AA9E-01	0	838	high	92.013
TCGA-WC-A882-01	TCGA-WC-A882-01	0	1112	high	91.968
TCGA-V4-A9ED-01	TCGA-V4-A9ED-01	0	1078	high	90.946
TCGA-V4-A9ES-01	TCGA-V4-A9ES-01	0	1511	high	90.821
TCGA-VD-AA8T-01	TCGA-VD-AA8T-01	0	49	high	89.534
TCGA-YZ-A985-01	TCGA-YZ-A985-01	0	1184	high	88.435
TCGA-V4-A9F2-01	TCGA-V4-A9F2-01	0	734	low	86.637
TCGA-VD-A8KJ-01	TCGA-VD-A8KJ-01	0	1150	low	85.382
TCGA-WC-A87W-01	TCGA-WC-A87W-01	0	1703	low	84.961
TCGA-V4-A9EO-01	TCGA-V4-A9EO-01	0	773	low	84.783
TCGA-V4-A9EH-01	TCGA-V4-A9EH-01	0	670	low	83.97
TCGA-WC-A884-01	TCGA-WC-A884-01	0	12	low	83.16
TCGA-YZ-A984-01	TCGA-YZ-A984-01	1	1396	low	82.733
TCGA-VD-A8KL-01	TCGA-VD-A8KL-01	0	638	low	82.383
TCGA-V4-A9EW-01	TCGA-V4-A9EW-01	0	1211	low	82.194
TCGA-VD-A8KH-01	TCGA-VD-A8KH-01	0	1158	low	80.61
TCGA-WC-A881-01	TCGA-WC-A881-01	0	1065	low	80.353
TCGA-VD-AA8Q-01	TCGA-VD-AA8Q-01	1	636	low	79.905
TCGA-YZ-A982-01	TCGA-YZ-A982-01	0	495	low	78.987
TCGA-V4-A9EA-01	TCGA-V4-A9EA-01	0	1348	low	78.669
TCGA-VD-A8KA-01	TCGA-VD-A8KA-01	0	1178	low	78.405
TCGA-V4-A9F4-01	TCGA-V4-A9F4-01	0	634	low	76.809
TCGA-VD-AA8R-01	TCGA-VD-AA8R-01	0	6	low	76.629
TCGA-V4-A9ET-01	TCGA-V4-A9ET-01	0	1362	low	76.248
TCGA-V4-A9EY-01	TCGA-V4-A9EY-01	0	837	low	75.225
TCGA-VD-A8K7-01	TCGA-VD-A8K7-01	0	1459	low	74.177
TCGA-V4-A9EZ-01	TCGA-V4-A9EZ-01	0	599	low	74.029
TCGA-WC-A87U-01	TCGA-WC-A87U-01	0	1581	low	73.556
TCGA-V3-A9ZY-01	TCGA-V3-A9ZY-01	0	459	low	73.139
TCGA-V4-A9EK-01	TCGA-V4-A9EK-01	0	1028	low	72.318
TCGA-VD-A8KE-01	TCGA-VD-A8KE-01	0	821	low	70.349
TCGA-VD-A8KB-01	TCGA-VD-A8KB-01	0	1354	low	70.043
TCGA-VD-AA8S-01	TCGA-VD-AA8S-01	0	427	low	69.765
TCGA-VD-A8K9-01	TCGA-VD-A8K9-01	0	1424	low	69.303
TCGA-VD-AA8M-01	TCGA-VD-AA8M-01	0	6	low	68.731
TCGA-V4-A9F7-01	TCGA-V4-A9F7-01	0	1256	low	68.264
TCGA-VD-A8KG-01	TCGA-VD-A8KG-01	0	19	low	68.179
TCGA-V4-A9EC-01	TCGA-V4-A9EC-01	0	743	low	67.418
TCGA-WC-A87T-01	TCGA-WC-A87T-01	0	2600	low	66.608
TCGA-V4-A9E5-01	TCGA-V4-A9E5-01	0	2499	low	66.268
TCGA-V4-A9E9-01	TCGA-V4-A9E9-01	0	1246	low	63.85
TCGA-VD-A8KO-01	TCGA-VD-A8KO-01	0	795	low	63.343
TCGA-V4-A9EJ-01	TCGA-V4-A9EJ-01	0	746	low	63.18
TCGA-WC-A880-01	TCGA-WC-A880-01	0	1258	low	62.066
TCGA-YZ-A983-01	TCGA-YZ-A983-01	0	798	low	61.3502
TCGA-WC-A885-01	TCGA-WC-A885-01	0	686	low	59.469
