# Supplementary material for: LKB1‐SIK2 loss drives uveal melanoma proliferation and hypersensitivity to SLC8A1 and ROS inhibition
Source: EMBO Mol Med. 2023 Nov 15;15(12):e17719. doi: 10.15252/emmm.202317719 (PMC10701601; doi:10.15252/emmm.202317719)
Supplement: Supplementary file 12 — Source Data for Figure 7 [file EMMM-15-e17719-s005.zip › Figure 7/7A/tumors volume.xlsx]

## Sheet: Sheet1
Days	LKB1-KO				LKB1-KO MitoQ				LKB1-KO KB-R7943				LKB1-KO MitoQ+KB-R7943
0	109.35	126	88.4835	156.6	49.923	109.35	165.888	83.75	126	57.7125	161.604	51.842	94.77	94.08	72.5	76.7295
2	288	163.849	184.96	282.437	144.869	209.952	272.214	166.635	317.52	117.212	317.52	98.3125	89.2375	146.853	91.25	78.03
4	358.4	229.992	235.2	340.918	154.791	235.872	317.608	171.5	403.971	180.589	392.85	256	84.564	202.176	209.202	122.247
7	386.63	392.85	302.379	422.663	204.161	296.447	490.05	271.483	465.52	227.85	560	291.2	84.564	178.85	171	165.6
9	403.44	428.546	339.2	510.3	310	381.024	589.824	337.953	495.144	270.447	625	352.352	164.255	171.396	288.8	271.779
12	660.654	539.055	738.1	730.08	578.654	529	757.12	552.25	859.625	546.013	951.665	585	202.612	278.663	280.136	274.443
